# Supplementary material for: Detection of Left Atrial Enlargement Using a Convolutional Neural Network-Enabled Electrocardiogram
Source: Front Cardiovasc Med. 2020 Dec 17;7:609976. doi: 10.3389/fcvm.2020.609976 (PMC7773668; doi:10.3389/fcvm.2020.609976)
Supplement: Supplementary file 5 [file Data_Sheet_5.ZIP › normal4/1802036296_7881_0000001C.XML]

<?xml version="1.0" encoding="Windows-1252"?>
<!DOCTYPE RestingECG SYSTEM "restecg.dtd">
<RestingECG>
   <PatientDemographics>
      <PatientID>1802036296</PatientID>
      <PatientAge>82</PatientAge>
      <AgeUnits>Years</AgeUnits>
      <Gender>Male</Gender>
      <PatientLastName>yinying</PatientLastName>
   </PatientDemographics>
   <TestDemographics>
      <DataType>Resting</DataType>
      <Site>1</Site>
      <AcquisitionDevice>MAC55</AcquisitionDevice>
      <Status>Unconfirmed</Status>
      <Priority>Normal</Priority>
      <AcquisitionTime>10:10:43</AcquisitionTime>
      <AcquisitionDate>08-16-2017</AcquisitionDate>
      <CartNumber>1</CartNumber>
      <AcquisitionSoftwareVersion>009C</AcquisitionSoftwareVersion>
      <XMLSourceVersion>MAC5000 v1.0</XMLSourceVersion>
   </TestDemographics>
   <RestingECGMeasurements>
      <VentricularRate>56</VentricularRate>
      <AtrialRate>56</AtrialRate>
      <PRInterval>176</PRInterval>
      <QRSDuration>86</QRSDuration>
      <QTInterval>454</QTInterval>
      <QTCorrected>438</QTCorrected>
      <PAxis>51</PAxis>
      <RAxis>-21</RAxis>
      <TAxis>49</TAxis>
      <QRSCount>9</QRSCount>
      <QOnset>228</QOnset>
      <QOffset>271</QOffset>
      <POnset>140</POnset>
      <POffset>191</POffset>
      <TOffset>455</TOffset>
      <ECGSampleBase>500</ECGSampleBase>
      <ECGSampleExponent>0</ECGSampleExponent>
   </RestingECGMeasurements>
   <Diagnosis>
      <Modality>Resting</Modality>
         <StatementCount>2</StatementCount>
         <LabelText>12SL ��ϳ���</LabelText>
      <DiagnosisStatement>
         <StmtFlag>ENDSLINE</StmtFlag>
         <StmtText>����Ķ�����</StmtText>
      </DiagnosisStatement>
      <DiagnosisStatement>
         <StmtFlag>ENDSLINE</StmtFlag>
         <StmtText>�ٽ� ECG</StmtText>
      </DiagnosisStatement>
   </Diagnosis>
   <Waveform>
      <WaveformType>Rhythm</WaveformType>
      <WaveformStartTime>0</WaveformStartTime>
      <NumberofLeads>8</NumberofLeads>
      <SampleType>CONTINUOUS_SAMPLES</SampleType>
      <SampleBase>500</SampleBase>
      <SampleExponent>0</SampleExponent>
      <HighPassFilter>16</HighPassFilter>
      <LowPassFilter>150</LowPassFilter>
      <ACFilter>NONE</ACFilter>
      <LeadData>
         <LeadByteCountTotal>10000</LeadByteCountTotal>
         <LeadTimeOffset>0</LeadTimeOffset>
         <LeadSampleCountTotal>5000</LeadSampleCountTotal>
         <LeadAmplitudeUnitsPerBit>4.88</LeadAmplitudeUnitsPerBit>
         <LeadAmplitudeUnits>��V</LeadAmplitudeUnits>
         <LeadHighLimit>2147483647</LeadHighLimit>
         <LeadLowLimit>268435456</LeadLowLimit>
         <LeadID>I</LeadID>
         <LeadOffsetFirstSample>0</LeadOffsetFirstSample>
         <FirstSampleBaseline>0</FirstSampleBaseline>
         <LeadSampleSize>2</LeadSampleSize>
         <LeadOff>FALSE</LeadOff>
         <BaselineSway>FALSE</BaselineSway>
         <ExcessiveACNoise>FALSE</ExcessiveACNoise>
         <MuscleNoise>FALSE</MuscleNoise>
         <LeadDataCRC32>3789465889</LeadDataCRC32>
         <WaveFormData>
+v/6//r/+v/5//j/9//2//b/9v/2//b/9//4//n/+v/3//b/9f/0//X/9v/3//j/+P/4
//j/+P/3//b/9f/0//X/9v/3//j/9//2//X/9P/1//b/9//4//f/9v/1//T/9P/0//T/
9P/3//j/+f/6//j/9v/0//L/9P/2//j/+v/5//j/9//2//b/9v/2//b/+P/4//j/+P/3
//b/9f/0//f/+P/5//v//P/7//n/+P/5//r/+v/7//3//v/+//3/+f/5//r/+//+////
AgADAAMABQAGAAYABQAEAAIAAQACAAQABgAHAAUABAADAAAAAwADAAIAAQAAAP7/+//6
//f/9//2//P/9f/2//f/+P/2//X/8//y//b/9//4//j/9v/2//X/9f/1//T/9P/0//f/
+P/4//b/9P/y//H/8v/z//T/9v/3//P/8//0//T/8f/z//b/9v/0//T/8f/v//H/9/8A
AAgAEgAdACoAOgBGAFQAYwBtAHUAdwBvAGUAVwBBACoAGQAOAAQA/v/9/wEABgAGAAIA
AQADAAAA/f/9//7///8AAAEAAAD///3/+//5//b/+P/4//j/+P/6//r/+v/6//f/9v/1
//f/+P/4//n/+//6//f/9f/0//f/+P/4//j/+v/6//r/+v/3//b/9f/0//j/+f/6//v/
+f/5//j/+P/5//n/+f/5//r/+v/6//r/+P/3//f/+P/6//v//P/8//n/+f/5//r/+P/5
//n/+f/6//r/+//9//z/+//6//v//P/9//7////8//z//P/8////AAAAAAAAAQABAAEA
AQAAAP///v/9/wEAAgADAAQAAgACAAIAAgACAAIAAwAEAAUABgAGAAYABAAEAAQABAAI
AAkACgALAAsACgAKAAkADAAMAAsACwAKAAsACwALAAgACAAIAAgABwAKAAsACgAIAAgA
BwAHAAcABwAHAAcABQAEAAMAAwABAP//AQACAAUABAAEAAQAAQD///7//P/9//3//v//
/wAAAAD+//7//P/7//v/+v/8//z//v8BAP///P/6//j/+v/7//r//f/9//z/+//7//j/
+P/5//r//f/9//7////+//v/+v/6//3//f/9//3/+v/6//v/+//5//j/+P/3//r/+//8
//3//P/7//r/+P/5//r//P/+//3/+v/5//r/+P/4//f/9//5//v//P/7//j/+P/6//r/
+//7//r/+v/8//3//v////r/+f/5//j/+f/6//v//P/6//n/+f/4//f/+P/7//z//P/8
//z/+//4//j/+f/5//z//P/7//v/+f/4//f/9//5//n/+f/6//z/+v/6//r/+P/5//n/
9//4//z//f/+//n/+P/3//b/9//4//n/+//7//n/+f/6//n/+P/3//b/+P/5//n/+v/4
//n/+f/4//f/9f/6//z/+v/4//j/+P/4//j/+P/4//j/+v/6//r/+v/5//j/9//2//f/
+P/5//r/+P/4//j/+P/4//j/+P/4//r/+v/6//r/+f/4//f/9v/5//r/+//8//v/+v/5
//j/+P/4//j/+P/6//r/+v/6//f/9v/1//T/9v/4//r//P/5//j/9//2//b/9v/2//b/
9//4//n/+v/3//b/9f/0//f/+P/5//r/+P/4//j/+P/4//j/+P/4//r/+v/6//r/9//2
//X/9P/3//j/+f/6//n/+//7//r/+v/7//z//P//////AAAAAPz/+f/4//j/+////wEA
BQAEAAMABAAEAAIAAgACAAEABAAFAAcACQAFAAQAAgAAAAAAAgADAAMAAAD///3/+v/4
//f/9//2//b/9v/3//j/9//3//b/9P/1//f/+P/5//f/9v/1//P/9f/1//T/9P/0//X/
9v/2//P/8f/v/+7/8//0//X/9//2//P/8v/y//T/8//z//T/9v/0//D/6//r//H/9f/8
/wwAGgAfACgAOABEAFIAXwBlAG0AdQB3AGsAVQA/AC4AHQASAAwABAD//wEABgAIAAQA
///9//7///////7//f8AAAMA/P/1//X/9f/1//T/9f/2//f/+P/4//j/+P/4//X/9P/z
//X/+P/4//n/+//4//X/8//y//b/+P/5//r/+f/4//f/9v/4//j/+P/4//n/+f/5//n/
9//3//b/9v/4//n/+v/7//v/+v/5//j/+P/3//f/+P/7//v/+//6//j/9//2//b/+f/7
//z//f/8//r/+f/5//n/+f/5//v//P/9//7////8//z//P/8////AAAAAAAA/v/9//z/
+//8//3//v///wIAAgACAAIAAQAAAP///v///wAAAgAEAAMABAAEAAQABAAEAAQABAAH
AAcABwAHAAcABgAGAAUABwAIAAgACQAJAAkACAAHAAgACAAIAAgACAAKAAoACAAHAAYA
BAADAAYABwAIAAkABgAEAAIAAQABAP//AQACAAQAAgABAAAA///9//z/+v/7//v//P/9
//3//P/5//j/+f/5//r/+v/6//j/+P/5//f/9v/2//b/+v/7//r//f/8//r/+P/3//b/
9v/3//j/+P/3//f/9//1//P/8//0//b/9//4//n/9//2//b/9f/2//b/9//3//n/+f/5
//n/+P/3//b/9P/3//j/+v/8//v/+P/3//j/9v/2//X/9f/3//n/+v/5//f/9v/3//b/
+P/5//n/+v/6//n/+P/3//f/9//4//j/+f/6//v//P/5//f/9v/0//T/9v/6//z/+//6
//n/9//2//b/9//3//j/+P/3//f/9P/0//T/9f/2//f/+P/6//j/9v/2//b/+P/5//n/
9//5//z//P/8//f/9v/1//T/9//4//n/+//6//f/9v/2//b/9v/2//b/+f/5//j/+P/3
//f/9v/0//f/9//6//j/9v/1//T/8//y//X/9v/3//j/9//2//X/9P/2//b/9v/2//j/
+P/4//j/9//2//X/9P/2//b/9v/2//j/+P/4//j/9//2//X/9P/1//b/9//4//f/9v/1
//T/9//4//n/+v/4//j/+P/4//b/9v/2//b/+P/4//j/+P/1//T/8//y//P/9P/1//b/
+P/4//j/+P/2//f/+f/5//n/+v/8//7/+//7//r/+v/9//3//P/9//3//f/+//3//f/9
//3///8DAAQABQAGAAQAAwACAAIABQAFAAYABgAGAAQABAADAAAA/f/8//r/+f/6//r/
+//5//X/8//y//P/9P/2//f/9P/0//X/9f/1//T/9P/0//T/9f/2//b/8//y//L/8v/0
//L/8f/w//L/9P/0//T/8v/x/+7/7f/w//L/8//1//L/8P/u/+z/7f/x//X/+f8AAAgA
EAAXABwAKAA6AEwAXQBrAHUAdQBtAF8ATQA1ACIAFwAMAAIA+v/3//X/9P/2//T/9f/9
/wQAAwABAAAA///+//n/9v/1//j/+f/6//r/+f/4//f/9v/2//b/9v/2//b/9v/2//n/
+P/2//X/9f/2//X/9f/2//X/9v/2//b/+P/4//j/+P/4//j/+P/4//j/9//2//X/+P/5
//n/+v/6//n/+P/3//r/+v/6//r//P/7//v//P/6//n/+P/2//j/+f/6//z/+v/7//v/
+//7//r/+v/7//v/+//7//3//P/7//r/+f/6//z//v8AAP7//v/9//z///////////8B
AAEAAQABAAEAAAD///7/AQACAAMABAACAAIAAwAEAAUABgAGAAYACAAIAAgACAAIAAcA
BgAFAAcACAAKAAsACwAKAAgABwAIAAkACQAJAAsADAANAA4ACAAIAAYAAgAFAAYABgAH
AAUABQAFAAUABwAGAAUABQAFAAMABQAGAAMAAAD+//z//f/9//7//v/9//v/+v/5//r/
+v/4//j/+v/7//3//v/8//j/9v/1//j/+P/5//r/+v/5//b/9//3//b/9f/1//X/9v/4
//r/9//1//T/8//0//P/9P/2//b/9f/0//P/9P/0//X/9f/1//b/+P/5//b/9f/0//P/
9v/3//j/+P/3//b/9v/2//j/9v/2//j/+v/6//n/+f/3//f/9v/z//X/9v/5//r/+//7
//r/+v/6//n/+P/3//b/9//5//r/9//2//X/9P/1//f/+v/8//j/9v/2//T/9f/2//f/
9//2//b/9//3//f/9v/0//P/9f/2//f/+f/4//f/9v/2//b/9P/0//T/9f/3//j/9//1
//b/9P/y//L/9P/2//j/9//2//X/9f/1//P/8//0//X/9v/3//j/+P/3//X/9P/1//f/
+P/4//n/9f/y//L/8v/z//T/9f/2//b/9v/2//b/9P/0//T/9P/3//j/+f/6//n/+P/3
//b/9P/0//T/9P/2//b/9v/2//b/9v/2//b/+P/4//j/+P/1//T/8//y//X/9v/3//j/
9v/2//b/9v/0//T/9P/0//f/+P/5//r/9//2//X/9P/2//b/9//5//v/+v/6//v/+f/4
//j/9//7//z//P/7//r/+v/6//v//f////////8BAAIAAgACAAIAAQABAAEABAAFAAUA
BgAEAAQAAgACAAMAAQD//////v/8//z/+//6//j/9P/y//X/9v/3//n/9v/0//P/8//0
//X/9f/2//T/8//z//P/8P/w//D/8f/z//T/8//z//H/8P/x//D/8f/z//T/8//x//L/
8v/x/+v/7v/w//L/8v/x/+//7//z//r/AAAIABMAIgAuADwASgBZAGMAbQBvAG8AZwBV
AD8AMAAlABYACgAAAPf/9f/6/wAAAgABAAMAAgD///3//P/5//r//f/8//3//P/7//r/
+P/3//b/9f/0//X/9v/3//j/8//y//H/8//0//T/9f/3//f/9f/0//T/8//0//T/9P/1
//b/9//4//X/9P/z//L/9P/1//b/9//3//f/9v/2//X/9f/1//X/9//4//n/+v/5//f/
9v/2//j/+f/6//r/9//3//f/+P/2//f/9//3//n/+P/4//n/9//3//f/+f/7//v/+//7
//r/+v/6//r/+f/6//r/+v/8//3//v////7//f/8//v/AAAAAAAAAAAAAAAAAAAAAP7/
/v///wAAAgAEAAUABgAFAAQAAwACAAQABQAGAAcABgAGAAcABwAGAAYABQAFAAkACwAM
AA0ACQAIAAcABgAFAAgACQAIAAgACAAHAAcABAADAAIAAQAEAAQABAAFAAIA//8AAAAA
AAD+//3//P/+//3//f/8//r/+f/5//n/+//8//v//P/6//n/+f/4//r/+P/4//n/+f/4
//j/+P/5//n/9//5//v/+v/5//n/9//2//b/9v/3//f/+P/5//f/9f/1//b/9f/1//X/
9f/3//j/+v/7//f/9v/2//X/9//3//f/9//3//f/9//2//T/9P/1//b/+f/4//n//P/5
//j/9v/1//f/+f/6//n/+P/4//r/+v/5//n/+P/4//r/+//8//3/+v/5//n/+P/4//j/
+P/4//f/9//4//j/9P/0//b/9v/3//j/+f/5//f/9v/2//X/9//4//j/+f/2//b/9v/3
//X/9f/1//b/9//2//f/+P/1//X/9P/x//L/9v/3//j/9v/2//b/9v/0//T/9P/1//b/
9f/2//j/9//2//X/9P/2//f/9//4//b/9//3//b/8f/t//D/+P/8//n/+P/3//b/9f/0
//P/8v/1//b/9//4//b/9v/2//b/9v/2//b/9v/2//b/9v/2//T/9P/0//T/9f/2//f/
+P/2//b/9v/2//j/+P/4//j/+P/4//j/+P/1//T/8//y//X/9v/3//j/9//2//X/9P/y
//L/8v/y//X/9v/3//j/9f/0//P/8v/0//b/+P/6//j/9v/0//L/9P/0//T/9P/1//b/
9//4//X/9P/z//L/8//0//X/9v/3//n/+f/4//b/9//4//j/+v/7//3//v/8//n/+P/4
//r//f/+/wEAAAD//wAAAAACAAIAAgABAAEAAQACAAMAAQACAAIAAgADAAQABAADAP7/
/f/7//j/+v/5//n/+P/1//T/9P/0//P/8//y//D/8//1//b/9//0//T/9P/z//H/8f/w
//D/8v/z//T/9P/w/+//7v/u//H/8v/z//X/9P/x//D/8P/y//H/8f/y//T/8v/u/+n/
6f/v//X/AAAKABAAHQAqADIAPgBMAFkAYwBvAHcAcwBlAE8AOwAqABsADgACAAAA////
/wYACAACAP3/+//+///////+/////v/9//j/9//1//X/9f/0//b/9v/2//b/9f/0//P/
8v/y//L/8v/1//f/9v/2//f/9v/z//H/8P/0//b/9//4//f/9v/1//T/9P/0//T/9P/2
//f/+P/5//b/9f/z//L/9v/3//j/+f/3//b/9f/0//b/9f/1//b/+f/5//n/+P/2//X/
9P/0//f/+f/6//v/+P/2//X/9f/3//f/9//5//r/+//8//3/+f/4//f/9v/6//z//f/+
//7//f/8//v/+//7//v/+//+//7//v/+//3//P/7//r//f/+/wAAAgACAAIAAQAAAAIA
AgACAAIABAAFAAYABwAGAAQAAwABAAUABgAGAAcABwAHAAYABQAEAAQABAAEAAQABgAG
AAQABAAEAAMAAwAFAAUABQAFAAQAAgAAAP///v/9/wAAAgACAAAA///+//3/+//6//j/
+f/5//r/+//6//r/+P/4//n/+f/6//r/+v/4//j/+f/4//b/9f/0//b/9//2//n/9//2
//X/9f/2//b/9//4//b/9f/1//X/9P/x//D/8P/y//P/9P/1//P/8v/y//H/8P/w//H/
8f/0//X/9v/3//T/8//y//D/8//0//b/+P/1//L/8f/y//T/9P/z//P/9v/3//f/9f/z
//L/8//y//b/9//3//j/9v/1//T/8//z//P/9P/0//b/9v/2//b/9P/z//P/8v/z//T/
9//4//f/9v/1//P/9P/0//X/9f/2//b/9f/1//P/8v/x//H/8//z//P/9P/0//L/8v/y
//L/8//z//H/8//2//b/9v/z//L/8f/w//H/8v/z//X/8//x//H/8v/y//L/8v/y//P/
8//y//L/8P/x//H/8P/z//X/+P/4//L/8P/w//D/8P/z//T/9f/2//X/9P/z//L/8v/y
//L/8v/0//T/9P/0//P/8v/x//D/8f/y//P/9P/z//L/8f/w//L/8v/y//L/9P/0//T/
9P/x//D/7//u//H/8v/z//T/8v/y//L/8v/x//D/7//u//H/8v/z//T/8f/w/+//7v/v
//D/8f/y//T/9P/0//T/8v/y//L/8//2//f/9//4//b/9v/1//X/9v/4//n/+f/1//X/
9v/3//j/9//4//f/+f/9/wAAAgD///7//P/7//z//v8AAAEAAgACAAIAAAD///3/+v/3
//r/+v/5//r/9v/1//P/7//x//L/8//0//L/8f/v/+7/7//v/+//7v/v//D/8P/x//D/
7v/t/+z/7v/w//H/8P/t/+z/7P/u/+3/7P/s/+v/7P/t/+//8P/t/+n/6P/q/+z/7P/r
/+n/7//1//z/BgAOABUAIAAuAD4ATgBdAGkAbQBpAGUAVwA/AC0AIgAVAAQA9v/w/+//
7f/w//b/+P/1//n//P/5//P/9P/1//b/8f/w//X/9f/1//X/9P/y//D/7v/s/+//8P/x
//L/7v/u/+7/8f/v/+7/7v/v//D/7//v//D/8P/w/+//7v/w//D/8P/w//D/8P/w//D/
7//v/+//7//w//H/8f/y//L/8f/w/+//8//0//X/9v/1//P/8v/y//H/8f/x//D/8v/z
//T/9v/0//P/8f/v//H/8v/0//f/9P/z//L/8//z//P/8//z//X/9v/3//j/9v/2//X/
9P/2//f/+P/5//f/9//3//f//P/8//z//P/+//7//v/+//z/+v/5//j/+//+/wAAAgAA
AAAAAAAAAP//////////AgACAAMAAwADAAIAAAD//wMABQAGAAcABQAEAAMAAgACAAQA
BAACAAQABAADAAMAAAD///7//f///wAAAQADAP7/+//8//z/+//4//b/9P/3//f/+P/4
//X/8//y//H/8//0//P/9P/z//P/9P/0//L/8P/w//H/8f/w//D/8P/v/+//7f/v//D/
8P/w//H/7v/u/+//8P/w/+//7//v//D/7//w//L/8f/v/+3/6//s/+7/8f/z/+//7v/u
/+3/7//v/+//7//w//H/8v/y/+//7v/u/+7/8f/w//H/9P/z//L/8P/v//L/8//z//H/
8P/w//L/8v/w/+//7f/s/+7/7//w//H/7f/t/+7/7v/w//D/8P/w//H/8f/y//L/7//u
/+//7v/v//D/8f/x/+//7v/u/+3/7v/u/+3/7f/t/+7/7//x/+7/7f/s/+z/7//u/+//
8P/u/+//7//t/+3/8P/w//D/8P/w//D/8P/t/+z/6//r/+7/7f/u//D/7//u/+3/7P/v
/+//7v/u//D/8f/x//D/6f/p/+r/7v/u//D/8P/w//D/7v/u/+7/7v/u/+7/7v/u/+7/
7v/u/+7/7f/s/+v/6v/s/+7/8P/y//D/7v/s/+r/7f/u/+//8P/v/+7/7f/s/+z/7P/s
/+z/7f/u/+//8P/t/+z/6//q/+v/7f/w//H/8P/w//H/8v/y//P/8//0//X/9f/0//X/
8//z//T/8//4//n/+v/9//z//P/8//z/+//7//v//P//////AAAAAP///P/7//n/+P/3
//j/+P/0//T/8//z//D/7f/s/+z/7v/u/+//7//s/+z/7f/t/+7/7v/v//D/7//v/+//
7v/r/+r/6v/q/+3/7P/s/+z/6//s/+v/6v/s/+3/7P/t/+z/7P/r/+v/6P/o/+r/6v/p
/+v/8f/3//z/BAAKABEAHgAuAEAATgBZAGMAawBpAF8AUwA9ACcAHAARAAQA+v/2//H/
7f/y//j/9P/1//v//v/5//f/+P/3//T/8//0//X/8//z//P/8v/w//D/8P/w//L/8v/y
//L/7v/u/+7/8f/x//D/8P/x//L/8f/x//L/8P/w/+//7v/x//L/8//0//H/8P/v/+7/
8P/x//L/8//0//X/9f/2//T/8//y//H/8//0//X/9v/1//P/8v/y//X/9f/1//T/9P/1
//b/+P/1//X/9P/z//T/9P/1//f/9v/1//T/9f/2//f/+P/5//b/9v/2//b/9f/2//b/
9v/6//v//P/9//r/+f/4//f//f/+////AAD+//7//v/+//3//P/8//z/AAACAAMABAAC
AAIAAgACAAMAAwADAAMABgAGAAcABwAHAAYABAADAAcACQAKAAsABwAGAAUABAACAAQA
BAACAAQABAADAAMAAQABAAEAAQACAAIAAgADAAAA/f/+//7/AAD+//3//P/+//3//f/8
//r/9//1//P/9v/4//j/+v/4//f/9//2//j/9v/2//f/9//2//b/9v/2//X/8v/z//b/
9v/2//f/9f/0//T/9P/2//X/9f/1//b/9f/2//j/9v/1//T/8//z//T/9v/3//T/9P/1
//X/9f/1//X/9f/2//f/+P/4//b/9P/z//L/9v/2//j//P/7//r/+P/3//j/+f/5//f/
9v/2//j/+P/4//f/9f/0//f/+f/7//3/+v/5//n/+P/4//j/+P/4//j/+f/7//z/+f/4
//n/+P/5//r/+//7//f/9v/2//X/+P/4//f/9//4//j/+P/5//j/9//2//b/+f/4//n/
+v/5//n/+P/1//f/+v/6//r/+v/6//r/+v/3//b/9f/1//j/9//4//r/+P/4//j/+P/5
//n/+P/4//r/+//7//r/8//z//b/+v/6//z//P/8//z/+//6//n/+P/6//r/+v/6//j/
+P/4//j/+P/4//j/+P/6//r/+v/6//n/+P/3//b/9//4//n/+v/4//j/+P/4//j/+P/4
//j/+f/6//v//P/5//j/9//2//n/+v/7//z/+v/6//r/+v/4//j/+P/4//n/+v/7//z/
+//7//z/+//7//z//v8AAP7//////wAA/v/9//v/+////wEABAAFAAQAAwACAAMABQAG
AAcACAAHAAcABwAIAAcABwAIAAgACgAIAAgABwADAAEAAQAAAAAAAAD//////v/7//r/
+v/5//j/+P/3//n/+v/8//3//P/6//n/+P/5//n/+f/4//j/+P/5//r/+f/2//T/8v/1
//j/+f/6//j/9//0//P/9//4//j/+f/6//j/9v/u/+v/7f/z////CAAQABgAHQAkADIA
QABKAF0AcwB3AHUAdQBrAFMAPwAwACEAFgASAAwABwAHAAYABgAEAAEAAQAEAAkACwAK
AAUAAAD9//7/+//7//v/+//6//v//P/9//7//f/8//v/+v/5//r/+/////7//P/7//v/
+//5//j/+P/7//z//P/8//r/+v/6//r/+//8//3//v/+//3//P/7//3//f/8//z/////
///////9//z/+//6//3//f/+/wAAAAD///7//P/8//3//v8AAP7////////////+//7/
//8AAAEAAgAFAAIAAQAAAP//AAAAAAAAAAADAAQABAAEAAIAAQAAAP//AQADAAUABwAI
AAYABAACAAMABAAFAAYABgAGAAcACAAHAAgACAAIAAkACgALAAwADAALAAoACQALAAwA
DgAPABAAEAAPAA8ADwAPAA4ADQAPABAAEQASAA0ADgANAAoACgAKAAkACQAKAAsADAAN
AAsACgAJAAkACQAHAAkACgAIAAYABQAEAAYABQAFAAQABAADAAMAAwADAAIA///+/wAA
AQADAAQAAwAAAP////8AAAAAAQACAAEAAQD//wEA///+//3//f///wAAAgAEAAMAAQAA
AP/////9//3//v8AAAEAAgADAP///v/+//3//f/+/wAAAQD///////////////////7/
AAAAAAEAAgABAP7//f/+/wEAAgACAAMAAQABAAAA/f/9//7/AQACAAMAAwACAAIAAgAB
AAAA///+////AQACAAEAAAD///7//////wAAAAAAAAAAAgACAP///v/9//v//f/+/wAA
AQABAAAA/v/9//7//v/+////////////AAD+//z//P/8////AQACAAEA//8AAP7//P/9
//7///8AAP7//v/+/////f/7//v//P///wAAAQACAAAA///9//z//P/9//3//P8FAAUA
AAD+//7//f/8//v/+v/8//7/AAACAP///v/9//z//f/+////AAACAAIAAgACAP///v/9
//z///8AAAEAAgABAAAA///+////AAABAAIAAAAAAAAAAAD+//7//v/+////AAABAAIA
///+//3//P/+/wAAAgAEAAIAAgACAAIAAgACAAIAAgACAAIAAgACAAEAAAD///7///8A
AAEAAgAAAAAAAQADAAEAAAAAAAEABAAGAAkACwAIAAYAAwD//wEABAAHAAsACQALAAsA
CwANAA4ADgAOAA4ADQANAA0ACwALAAoACgAMAA4ADgAQAA4ACwAIAAcACAAGAAYABQAF
AAQAAQAAAP///v/9//3//v/+////AQABAAEAAAAAAAAA/////////v/+//7////+//7/
/P/7//z//P/+//7//P/9//3/+//7//z//P/7/wEAAAD8//j/+P/3//X/9/8FABIAFgAe
ACkAMgA+AEwAWgBrAHsAgQCDAIEAdwBZAD0AMgApAB4AEgAMAAsADwAQAA4ACgAHAAcA
BAAHAA0ADgAHAAYABQACAAEAAwADAAMAAgAEAAQABAAEAAAA/v/8//r/+v/8//7/AwAC
AAAA/////////f/8//z//v8AAAEAAgABAAAA///+////AAABAAIAAgABAAAA//8BAAEA
AAAAAAMAAwADAAMAAwACAAEAAAABAAEAAgAEAAMAAwADAAIAAAD///7//v8BAAMABAAF
AAIAAAD/////AQADAAUACQAGAAUABAADAAAAAAAAAAAABAAGAAcACAAHAAUAAwABAAIA
AwAEAAUACAAIAAgACAAHAAYABQAEAAcACAAKAAwACgAKAAkACAAJAAoACwAMAAsACwAL
AAsADgAOAA8ADwAQABAADwAPAA8ADwAOAA0ADwAQABEAEgAPABAADwAMAAwADAALAAsA
DgAPABAAEQAPAAwACQAHAAcABwALAA4ADQAKAAgABgAGAAUABQAEAAcABwAIAAkABwAG
AAMAAgACAAMABQAGAAUAAgABAAEAAwACAAIAAgAFAAUAAwAFAAQAAgAAAP//AAAAAAEA
AgAAAP///////wEA/////wAAAwADAAMAAwD///7//v/9////AAACAAMAAgABAAAA//8B
AAEAAQAAAAIAAgADAAQAAQD+//3//v8AAAAA/////wAAAQABAP//AAAAAAIAAgADAAMA
AgACAAAA///+//3//f///wIABAADAAIAAQAAAP////8AAAAA//8AAAMABAACAAAA/v/7
//z//v8BAAMAAQAAAP7//f/9//7///8BAAMAAwADAAQAAQD+//3//P///wEAAgABAAAA
AgABAAAA/v/+//7//v8AAAAAAAABAP///f/9//7/AAAAAAAAAAD//////v/+//7/////
//7/AQD9//7//v/6//r/+v/6//r//P/+/wAAAgD///7//f/8//3//v///wAA/v/+//7/
/v/+//7//v/+////AAABAAIA///+//3//P/+//7//v/+/wAAAAAAAAAA/f/8//v/+v/9
//7///8AAP7//v/+//7///8AAAEAAgAEAAQABAAEAAIAAgACAAIAAwAEAAUABgAIAAgA
CAAIAAkACgALAAwADAAMAAwADAAMAAwADAAMAAwADAAMAAwACgAIAAYABAACAAIAAgAC
AAAAAAAAAAAA/f/8//v/+v/9//7///8AAP3//P/7//r/+v/6//r/+v/6//r/+v/6//n/
+P/3//b/+f/6//v//P/7//r/+f/4//n/+v/7//z/+//6//n/+P/5//r/+//8/wUADgAX
ACAAKgA0AD4ASABTAF4AaQB0AGgAXABQAEQAMwAkABUABgAEAAIAAAD+/wAAAAAAAAAA
AwAEAA==
         </WaveFormData>
      </LeadData>
      <LeadData>
         <LeadByteCountTotal>10000</LeadByteCountTotal>
         <LeadTimeOffset>0</LeadTimeOffset>
         <LeadSampleCountTotal>5000</LeadSampleCountTotal>
         <LeadAmplitudeUnitsPerBit>4.88</LeadAmplitudeUnitsPerBit>
         <LeadAmplitudeUnits>��V</LeadAmplitudeUnits>
         <LeadHighLimit>2147483647</LeadHighLimit>
         <LeadLowLimit>268435456</LeadLowLimit>
         <LeadID>II</LeadID>
         <LeadOffsetFirstSample>0</LeadOffsetFirstSample>
         <FirstSampleBaseline>0</FirstSampleBaseline>
         <LeadSampleSize>2</LeadSampleSize>
         <LeadOff>FALSE</LeadOff>
         <BaselineSway>FALSE</BaselineSway>
         <ExcessiveACNoise>FALSE</ExcessiveACNoise>
         <MuscleNoise>FALSE</MuscleNoise>
         <LeadDataCRC32>3663758567</LeadDataCRC32>
         <WaveFormData>
/P/8//z//P/5//j/9//2//j/+P/4//j/+v/6//r/+v/5//j/9//2//j/+P/4//j/9v/2
//b/9v/2//b/9v/2//f/+P/5//r/9//2//X/9P/3//j/+f/6//f/9v/1//T/9v/2//b/
9v/3//j/+f/6//f/9v/1//T/9v/4//r//P/5//j/9//2//b/9v/2//b/+f/6//v//P/6
//j/9v/0//b/+P/6//z///8AAAEAAgACAAMABQAIAAsACwAKAAkACAAEAAIAAQAEAAcA
CwAQAA4ADQAKAAgABgAGAAQAAQADAAQAAwABAPz/+v/4//f/+v/8//3//f/7//v/+f/3
//X/9P/y//H/8v/y//P/9P/x//D/7//u//L/8//0//X/9P/z//L/7//v/+//7//v//P/
9v/0//P/8v/w//D/8f/z//T/9f/2//P/8//y//D/8P/x//b//P8DAAwAEgAXABoAGQAZ
ACMALwA0ADwAQQBBAEEAQwA9ADMAKgAbAAMA6//c/9b/0P/C/7b/sf+x/7f/vf/G/9P/
3v/g/+H/4//q//H/9v/6//3//f/5//j/9//2//X/9//5//v//f/+//7/+//7//v//P/8
//z/AAABAAEAAgD///7//f/8//7/////////////////AAD///7/+//6//7/AAAAAAIA
AQABAPz/+v/+//////8AAAEAAQAAAP///f/8//z//P///wAAAQACAAEAAAD///7/////
//3//f///wAAAQADAAIAAAD+//3/AQADAAYACAAGAAMAAgACAAQABAAFAAcABQAGAAgA
CAAEAAQABgAGAAsADQAOAA4ADQANAAwADgAPABEAEQAUABYAFgAZABcAFgAVABcAFwAb
AB0AHwAgACEAHwAfAB0AIAAhACQAJgAlACUAJwAlACIAIgAjACMAJAAlACYAJQAiACAA
HwAdABsAGgAYABcAFwAWABUAEwASABEAEAAOAA4ADgAMAAoABwACAP///v8AAAEAAwAE
AAIAAQABAP7/+//8//v/+f/8/wAA///+//z/+v/3//b/+P/6//3////9//n/9//2//b/
9v/3//r//P/9//3//f/5//n/+f/5//r/+//8//z/+v/6//3/+//6//r/+f/3//n//P//
/wMAAAD8//v/+v/8//3///8BAP3//f/+//7/+v/5//n/9//8//7///8AAP3/+//6//n/
/P/9//3//P/+//7//f/8//v/+f/4//f/+v/7//3//v/7//j/9//3//r/9//6//v/+v/7
//v/+f/4//f/9v/1//j/+f/6//v/+f/3//X/9P/2//j/+f/5//n/+v/6//n/9//3//b/
9v/4//r//P/9//n/+P/4//f/9//4//j/+P/6//r/+v/6//b/9v/2//f/+v/6//r/+v/5
//f/8v/x//X/+P/6//r//P/5//j/9//2//b/9v/2//b/9//4//n/+v/3//b/9f/0//f/
+P/5//r/9//2//X/9P/2//b/9v/2//j/+P/4//j/9//2//X/9P/1//b/9//4//f/9v/1
//T/9P/0//T/9P/3//j/+f/6//j/9v/0//L/9f/2//f/+P/1//T/8//y//P/9P/1//b/
+P/4//j/+P/1//T/8//y//X/9v/3//j/9v/2//b/9v/0//T/9P/0//X/9v/3//j/9f/0
//P/8v/2//j/+v/8//r//f/+/////v8AAAEAAwAGAAkACQAIAAYABQABAP//AwAGAAkA
DQANAA0ADAAJAAYABgAGAAQAAgACAAMAAgD+//r/+f/4//r/+//9//7/+//5//f/8//0
//P/8//y//L/8//z//T/8f/w/+//7v/x//P/9P/1//L/8f/w/+//7//v/+//7//x//P/
9v/0//L/8P/t/+z/8P/y//P/9P/z//L/8v/x//L/8v/z//b/AAABAAgAEgAZABoAGwAd
ACcAMwA6AD4AQQBBAEMARQBDAD8ANgAhAAcA7f/Y/9D/zP/A/67/qf+t/7n/v//C/83/
2P/g/+f/7f/y//f/+P/6//v/9//z//b/9//4//n/+//9////AQD///7/+v/5//v//P/8
//z///////7//v/7//r/+f/4//r//f///wEAAQABAAEAAgAAAAAA/v/+/wIAAgAAAAAA
/v////v/+v8AAAEAAQACAAAA///9//v//P/8//3//v8AAAIABAAGAAYABAACAAAAAQAB
AP/////+//7//v///wEAAgADAAUABQAFAAYABgADAAEAAQACAAQABAAFAAcABwAIAAoA
CgAKAAoADAAMAA0ADQAMAAoACQAJAAgACgAQABUAGAAeABwAGgAbABcAFgAVABcAFwAb
AB0AHwAgACIAIQAiACEAIwAlACkALAAsACsALAApACYAJgAnACcAJwAnACcAJQAiACAA
HwAdACAAIgAjACUAIQAcABcAEQASABMAFAAUABUAFgAVABQADQAGAAEA/v8CAAMABQAG
AAYABQAFAAIAAQACAAEA//8AAAQAAwACAP7//P/5//j//P/+/wEAAwAFAAEA///+//3/
/P/8//7//P/9//3//f/8//3//v///wEAAQABAAAA/f/8//7/+//7//z//P/7//7/AAAC
AAUAAgD+//3//P/8//3///8BAAEAAQACAAIAAQABAAIAAQABAAIAAgACAAAA/f/7//n/
/v8BAAMABAACAAIAAQAAAAIAAQABAAEAAwADAAQABAD///z/+//7/////f8BAAMAAgAB
AP//+//+////AAABAAMAAwADAAMAAAD9//r/+P/6//7/AQADAAEAAAD+//v//P/9//3/
/v8BAAIAAwADAAAA/v/9//v//v8AAAEAAgD///7//f/8//v//P/9/////v/+//7//v/8
//v/9//3/wUABgAEAAQAAgD///7//f/8////AAABAAIA///+//3//P/9//7///8AAAIA
AgACAAIA/v/8//r/+P/7//z//f/+//z//P/8//z//v/+//7//v8AAAIABAAGAAAA/P/4
//T/+P/6//z//v///wAAAQACAAAAAAAAAAAAAAAAAAAAAAD+//z/+v/4//z//v8AAAIA
AAAAAAAAAAD9//z//v/+/wQACAANABEAEAAQABAADQAPAA8AEAAOAAwACwALAAsADwAU
ABcAGQAXABYAFgAWABAACwAIAAYABQADAAEAAgAFAAcACAAKAAkABwAGAAUAAQD///3/
/P/4//X/8//w//b/+v/+/wIAAAD+//3/+//5//n/+f/5//r/+f/6//v/+//7//3/AAD+
//3//P/6//j/+f/6//r/+v/6//r/+//9//7/AAADAPr//P8FAAwAEgAXABwAIwAnAC0A
NQA4ADgAOQA9AEMARwBHAEMAOAArABsABQDy/+r/6P/k/9r/zf/H/8f/x//G/8n/1v/m
//P/+f/8//3/AAACAP//+////wMABQAHAAkABwAHAAcABwAIAAgABQAFAAgACgALAAwA
CQAHAAQAAgAGAAgACgAMAAsACwAKAAkABwAFAAMAAgAGAAgACAAKAAgABgACAAAABAAJ
AAkADAAMAAsACQAIAAkACQAIAAcABwAIAAoADAAKAAgABgAEAAgACgAMAA4ACgAJAAYA
BQAGAAYABgAHAAsADgARABUAFAARAA8ADAALAAkACQAKAAoACgALAA0AEAASABUAFgAU
ABQAFgAWABUAEwAQAAwAEQAVABgAHgAcAB0AHAAeABwAHAAfAB0AHwAhACYAKQAoACcA
JgAkACgAKQAsAC0AKwArAC0ALgAtAC0ALwAtAC8AMAAyADMAMAAvAC4AKwAsACwALQAt
ACsAKgAoACcAJgAkACIAHwAhACEAIQAgAB0AGgAVABAAEwASABMAFgATABEAEAAOAA0A
DQAOAAwADgAQABAADwALAAwACAAEAAcACAAIAAoACgAKAAsACwAKAAUAAgAAAAMABAAG
AAoACAAHAAUAAwADAAUABwAJAAUAAwABAP7///8AAAQAAwAGAAgACQAJAAUABAADAAMA
BQAEAAYACAAFAAUABgAHAAcABwAIAAgABwAHAAgABwAFAAQAAgAAAAMABQAIAAsACgAJ
AAcABAAGAAYABQAEAAUABQAGAAcABgAFAAUABAADAAIAAwAFAAYAAQACAAEABAAFAAUA
AwAFAAUABQAFAAMAAQD///3/AQABAAEAAgABAAIAAgABAAAAAAD///3///8BAAIABAAC
AAAA/v/7//3//v8AAAEAAAAAAP///v8AAAAAAAAAAP//AAABAAMAAAD+//z/+v/8//3/
+//9/wEAAAD8//z/+v/7//z//f/+//7//v/+//7/AAAAAAAAAAAAAAAAAAAAAP3//P/7
//r//f/+////AAD+//7//v/+//z//P/8//z///8AAAEAAgD+//z/+v/4//v//P/9//7/
AAAAAAAAAAD9//z/+//6//z//v8AAAIAAAD+//z/+v/7//z//f8BAAAAAQACAAQABQAH
AAoADQAOAA4ADgAPAAoACQAJAAoACQALAA4ADwAQAA8ADwAQAA8ADAAIAAYACQAIAAYA
BAABAAAAAAD//wEAAgACAAMAAwABAP///f/7//j/9v/1//f/+P/5//r/9//2//X/9f/3
//f/9//3//n/+f/3//f/9f/1//X/9//8//r/+f/4//P/8v/y//L/9f/2//f/+P/3//f/
9v/2//H/9v/+/wMACAAQABsAIAAhAB8AHwAjADAAOgA7AD8AQwBDAEEAOQAuACMAEwD/
/+z/4P/c/9b/zP+9/7X/t//B/8b/y//Y/+T/5//p/+z/7//y//j//f///wEAAAD///7/
/f/8//3//v///wEAAgAAAAEA/v/+//3//P8AAAEAAQACAAIAAgACAAIAAQABAAAA//8C
AAMABAAGAAMAAgD///7/AQACAAEAAgABAAMAAAAAAAEAAQAAAAAAAgADAAMAAwD///7/
/v/+////AAABAAIAAgACAAIAAgABAAEA/////wMABAAFAAcABgAEAAIAAQAEAAUABwAI
AAcABQAFAAYABAAEAAUABwAKAAwADwAQAAsACgALAAoADwARABIAEgAQABEAEQAUABIA
EwASABQAFwAYABwAGwAZABkAHAAdAB8AIQAjACQAJAAjACQAIwAlACUAJwAoACoAKwAu
AC0AKgAoACcAJQAnACcAJwAlACMAIgAiACEAIAAeABsAGQAaABoAGgAZABcAFQATABAA
EQAQAA0ACgAJAAYABQAGAAYABQAFAAQAAwADAAQAAgD//wAA///9//7/AgABAAAAAQAA
AP7//v/8//z//f/9/////f/9//7//P/6//n/+v/7//3//v////v/+//7//v/+//7//v/
+v/8//7/AwADAAEAAAD+//v//v8AAAIABQAEAAAA///+//3//f/+////AAABAAMABAD/
//3//P/5//z//v///wAAAgABAAEAAQAAAAEAAQAAAAEAAgACAAIA///9//z/+//+////
AQACAP7//P/8//3////7//3//f8AAAEAAQD///z/+//6//n//P/9//7///8BAP///f/8
//v//P/8//v///8AAAAA///+//3/+//6//3//v///////f/8//z/+//7//z//P/8////
AAABAAIA/v/8//r/+f/7//z//f/+/wAA///7//v/9//6//z/AAAAAP///v/9//z/+//6
//n/+P/6//z//v8AAP3//P/7//r/+P/4//j/+P/6//r/+v/6//n/+P/3//b/9//4//n/
+v/3//b/9f/0//T/9P/0//T/9v/2//b/9v/z//L/8f/w//P/9P/1//b/8//y//H/8P/y
//L/8v/y//L/8v/y//L/7//u/+3/7P/v//D/8f/y//H/8P/v/+7/8P/w//D/8P/w//D/
8P/w/+3/7P/r/+r/7f/u/+//8P/w//P/9P/1//b/+P/5//v//v8BAAEAAAD+//3/+f/3
//r//P/+/wEAAgABAP//+//8//z//P/6//f/9v/2//T/7//s/+z/7P/v/+//8P/w/+7/
7f/s/+n/5//l/+T/4v/j/+P/4v/i/9//3v/d/9z/3//h/+L/4//h/9//3f/b/9v/2//b
/9v/3P/f/+P/4v/g/97/2//a/97/4P/h/+L/3//e/97/3f/d/97/4P/k/+r/7f/y//j/
//8AAAMADQAVABsAJAAoACcAJwArAC0AKQAjABgABwDv/9f/xv+8/7T/pv+a/5f/mf+h
/6f/qv+z/8L/xv/H/83/1v/d/+L/5P/j/+H/4f/i/+H/4P/f/+H/4//l/+f/5f/k/+D/
3//g/+L/4//k/+f/5//m/+b/4//i/+H/4P/i/+X/5//p/+f/5f/j/+L/4//k/+P/5P/o
/+j/5v/m/+b/5//j/+L/5v/n/+f/6P/o/+f/5f/j/+T/5P/l/+b/6P/o/+j/6P/n/+b/
5f/k/+f/6f/p/+v/6f/o/+f/5//o/+j/6P/p/+v/6//s/+z/6f/n/+f/6P/q/+z/7//z
//H/8P/w/+7/7f/u//H/8v/2//f/9//2//P/8//y//T/9//7//3/AgD///7/AAD9//7/
//8DAAUACAAJAAoACgAKAAkACgAJAAoACwAOABAAEAAPABAADQANAA4AEAARABMAEwAT
ABEADgAMAAsACQAKAAoACQAJAAcABAABAP3/AAABAAIAAgABAAAA/f/6//f/8v/v/+7/
8P/x//P/9P/v/+3/7P/o/+r/7v/w//H/7//y//D/7v/r/+r/6P/o/+j/6P/p/+n/6f/l
/+P/4v/l/+b/6P/s/+//8f/y//P/7f/r/+n/5//p/+n/6f/o/+b/5v/p/+f/6v/s/+3/
7f/t/+7/7//x/+3/6P/m/+T/5//r//D/9f/y//H/8f/w/+7/7f/t/+v/7f/u/+7/7v/v
/+//8P/x//L/8//z//L/8P/u/+v/6P/o/+f/5//n/+z/7f/v//D/7P/q/+r/6//u/+v/
7v/v/+//7//u/+v/7P/t/+7/7//x//H/8f/x/+3/6f/l/+L/5f/o/+r/6//s/+z/6//p
/+3/7//w//L/7//u/+3/6//p/+j/6P/n/+z/8P/z//b/8v/u/+r/5v/o/+r/7P/v//D/
8P/w//D/7P/p/+P/4f/p/+7/8v/0//b/8v/w/+7/7P/r/+r/6f/o/+v/7P/t/+7/7v/u
/+7/7v/s/+z/7P/s/+v/6v/p/+j/6//u//H/9P/w/+7/7P/q/+n/6P/n/+b/6f/s/+//
8v/w/+7/7P/q/+r/6v/q/+r/7P/s/+z/7P/s/+z/7P/s/+7/8P/y//T/7//s/+n/5v/o
/+r/7P/u/+7/7v/u/+7/8P/w//D/8P/x//L/8//0//X/9f/2//j//v8BAAMABQADAAAA
//////z/+//7//z///8BAAEAAgAAAAAA/v/7//7/AAAAAP//+f/2//P/8f/v//D/8P/v
//P/9f/1//X/8v/w/+3/6//p/+j/6P/o/+f/5v/l/+T/5v/n/+j/6f/r/+3/7//v/+r/
5//k/+H/6P/u/+//8f/u/+z/7P/t/+v/6v/p/+j/7P/v//H/8v/i/+X/5v/q//X/AAAK
ABMAHgAbABUAFQAbAB4AIAAnADMAOwA5ADcALwAoABkABQDv/+L/2P/M/8L/uP+v/63/
s/+5/77/y//Y/97/4f/j/+b/6f/o/+r/7//v/+//8f/x//H/8f/0//X/9v/3//j/+P/1
//X/8v/y//H/8P/0//X/9f/2//n/+v/7//z/9v/z/+//6//w//P/9v/6//r/+v/4//j/
+P/4//b/9v/2//f/8//y//P/8//y//L/9v/5//v//f/5//j/+P/4//f/9v/1//T/+P/4
//j/+P/1//X/8//z//j/+v/8///////+//3//f/+//3//f/8//3/+//7//z/+v/6//v/
/f///wAAAgACAP7//v8AAAAAAgADAAMAAgAFAAcACAAMAAsACwAJAAoADgAQABUAFQAS
AA8ADwANABEAEwAVABYAHAAdACAAIQAeABsAGgAYABoAGwAeAB0AHgAeAB8AHwAhACEA
IQAfAB0AHAAcABsAGgAYABUAEwAUABIAEAANAAsACwALAAoACgAKAAgABgADAP7/+//6
//v/+//8//z/+//7//z/+v/5//r/+f/3//n//P/6//j/9//2//T/9P/z//T/9v/3//n/
9f/z//L/9P/0//X/+P/3//f/9v/1//X/9f/1//X/9f/1//X/9P/3//j//P/7//f/9v/0
//H/8f/y//P/9f/5//j/+v/8//j/9//3//f/9v/3//n/+v/2//X/9f/z//j/+v/7//z/
/P/7//v/+//7//v/+v/4//r/+v/5//j/9//1//T/8//4//n/+//8//v/+v/7//3/+v/z
//L/7//0//f/+f/5//f/9//3//f/9f/1//X/9f/4//f/9v/2//P/9P/0//P/+P/6//v/
+//4//X/8f/u//D/8v/0//X/9v/2//f/9//1//b/9v/2//f/+P/5//r/9v/0//L/8f/0
//b/+P/6//r/+f/1//X/6f/q//L/+v/6//r/+v/6//r/+P/2//T/8v/1//b/9//4//f/
9v/1//T/9P/0//T/9P/3//j/+f/6//j/9v/0//L/9f/2//f/+P/4//j/+P/4//b/9v/2
//b/9//4//n/+v/2//T/8v/w//L/9P/5//z///8AAAIAAwAEAAYACAAHAAgACQALAAoA
BQADAAIAAQAFAAoADQAPAAsACgAKAAoACgAHAAYABgAGAAMAAAAAAPz/+//5//j/+//9
/wAAAwD+//v/+P/2//T/8//z//L/8//0//X/9v/1//T/9P/z//T/9f/2//f/9f/z//P/
8//x//H/8//2//X/9f/1//T/8v/z//T/9P/2//b/9v/3//X/9P/0//X/9v/8/wUAEAAW
ABsAHgAfAB8AIwArADAAMgA5AEEAQwBFAEEANwAoABUABQD1/+b/3v/c/9T/yv+//7n/
u/+9/8T/1f/g/+b/6//v//L/8//0//r////////////////////9//3//f/9/wAAAgAB
AAMAAgACAAEAAAABAAEAAAAAAAEAAgADAAQAAQABAAAA//8DAAUABwAKAAYABAAAAP7/
AQACAAEAAgAFAAcABAAEAAUAAwAAAP7/AgADAAMAAwABAAAAAAAAAAEAAgADAAQABAAE
AAQABAADAAMAAQABAAUABgAHAAkABwAGAAUABQAHAAcACAAIAAgABwAIAAoACAAGAAUA
BQAHAAoADgAQAAwADAAOAA4ADgAPAA8ADgAQABEAEQAUABQAFQAUABYAGQAaAB4AHQAc
ABsAHQAdACAAIQAiACIAJgAnACoAKwAqACkAKgAqACwALQAwAC8AKwAqACoAKQArACsA
KwApACgAKAApACkAJQAiAB4AGwAeAB4AHgAdABoAGQAYABYAFwAWABMAEAAPAAwACwAM
AAsACQAIAAYABwAHAAgABgADAAQAAwABAAMABgAEAAIAAgACAAEAAgAAAAAAAQABAAUA
AwADAAQAAQAAAAAAAgACAAMAAwADAAQABQAGAAcABQADAAEA/v8AAAIABwAHAAQABAAD
AAEAAgAEAAYACQALAAgACAAIAAcABwAIAAkACQAJAAoACgAGAAUABQADAAcACAAIAAgA
CgAJAAkACQAHAAcABgAEAAcACAAIAAgACAAHAAcABwAIAAcABwAGAAcABgAHAAkACAAD
AAQAAwAHAAkACgAJAAgABwAGAAUABQAFAAUABQAGAAUABAAEAAMABAAEAAMABgAIAAkA
CQAIAAcABQAEAAYABgAGAAUABgAGAAcABwAEAAQAAwACAAUABgAHAAgABQAEAAMAAwAC
AAIAAgACAAUABQACAAMA/f8AAAYACAAIAAYABgAGAAYAAwACAAEAAAACAAQABgAIAAUA
BAADAAIAAgACAAIAAgADAAQABQAGAAUABAADAAIAAwAEAAUABgAFAAQAAwACAAIAAgAC
AAIABAAEAAQABAACAAAA/v/8/wAAAgAEAAYABAAEAAQABAADAAIAAQAAAAEAAgADAAQA
AQAAAAIAAgAFAAgADAAPABAAEgAUABMAFAATABMAEAAPAA8AEAARABEAEgARAA8ADwAQ
ABIAFAAQAA0ADAAMAAwACQAGAAYABgAHAAcACAAFAAMAAgABAAEAAQABAAIA///9//z/
+v/5//j/9//2//f/+P/6//v/+f/3//X/8//2//X/9v/3//X/9f/3//r/9v/1//T/8v/z
//X/9//4//X/9P/z//P/9v/2//f/+f/8//z/AQAGAAoAEwAeACMAJQArADUAOgA4ADsA
PQBBAEcASQBDADYAIwAJAO3/2P/Q/87/xP+4/7P/s/+1/7n/vP/F/9L/3v/l/+v/8P/z
//j/+P/1//P/9f/5//n/+f/5//j/+f/6//v/+v/6//f/9//6//z//f/+//3/+//4//b/
9//4//n/+v/6//v/+//7//j/9//2//b/+f/6//n/+v/5//j/9f/0//b/+f/3//j/+f/5
//j/+P/4//f/9f/z//b/+P/7//7//P/6//j/9v/4//j/+P/4//j/+f/4//n/9//2//X/
9f/5//r/+//9//3/+//6//j/+P/3//j/+v/7//z//v8BAP3//P/8//r//P/+/wIABAAD
AAMAAgAAAAEAAwAEAAgABwAJAAkADAAJAAgACgAHAAsADQASABUAFAATABIAEAAUABUA
GAAZABsAGwAdAB4AHAAbABwAGQAbABwAHgAfAB4AHQAcABkAGQAYABgAFwAXABYAFAAT
ABEADgALAAcACAAJAAoACgAHAAQA///6//r/+P/4//r/+P/3//f/9v/y//H/8f/u//H/
9P/1//X/8//0//D/7P/s/+z/6//s/+3/7v/w//H/7v/p/+b/5P/o/+r/7f/y/+7/7f/r
/+n/6v/r/+z/7f/v/+//7//u/+v/6v/s/+n/6v/s/+3/7f/q/+r/6v/r/+z/6v/r/+z/
7P/t/+//8f/u/+3/7f/s/+3/7f/u/+3/7v/u/+3/7P/u/+3/7f/t/+7/7//v/+7/7f/s
/+r/6P/q/+v/7f/v/+//7f/s/+r/6f/o/+n/6//t/+n/6//r/+v/6//q/+f/6P/p/+r/
6//q/+n/6P/n/+r/6f/o/+j/5v/o/+n/6f/o/+j/5//l/+b/5//n/+j/5v/m/+b/5f/l
/+b/6P/p/+f/6P/o/+j/5//m/+X/5P/k/+b/6P/r/+j/5v/k/+L/5P/l/+P/5f/r/+r/
6v/k/+L/5P/k/+T/5P/n/+j/6f/q/+j/5v/k/+L/5P/m/+j/6v/o/+j/6P/o/+f/5v/l
/+T/5f/m/+f/6P/l/+T/4//i/+T/5v/o/+r/5//m/+X/5P/k/+T/5P/k/+f/6P/p/+r/
5v/k/+L/4P/j/+b/6f/s/+v/6v/p/+j/5v/m/+b/5v/o/+j/6P/o/+X/5P/j/+L/5f/m
/+f/6P/o/+j/6P/r/+7/7//w//L/9v/5//3/AQD8//j/9P/x//L/8//1//j/+P/5//v/
+//5//f/9v/2//f/9v/0//T/8f/u/+r/5v/o/+r/7f/v/+7/7v/t/+3/6//p/+f/5f/l
/+T/5P/l/+H/4P/f/97/3//g/+H/4//i/+H/4P/f/+H/4//j/+X/5P/j/+L/4//j/+D/
3v/c/93/3v/g/+L/4P/g/+D/4P/g/9//3f/c/+n/6v/s//P/+P8AAAcADAARABcAGQAh
ACwALAApAC0ALwAvAC8AKwAiAA8A8//V/77/tv+u/6L/mv+b/6P/q/+t/7L/vf/I/8z/
1//l/+r/6//s/+z/6//t/+3/7P/r/+r/6f/r/+3/7//x/+//7v/q/+n/7P/u/+//8P/u
/+3/6//q/+z/7P/s/+z/7//x//L/8//v/+3/6//q/+3/7v/t/+7/7//u/+v/6v/t//H/
8P/y//f/9//2//b/8//x/+7/6//r/+z/7v/w/+//7v/t/+z/7P/s/+z/7P/w//P/9P/3
//X/8v/v/+3/7//w//H/8//1//X/9v/2//T/8f/w//D/8f/y//T/9//1//b/+P/4//j/
+P/6//r/+v/7//v/+v/4//n/+f/8//7/AQACAAYAAwACAAQAAQAEAAcADQARAA8ADQAL
AAgADgAPABIAEwATABMAFQAWABYAFQAWABMAFAAWABkAGwAZABcAFQARABIAEgATABMA
FQAUABIAEQANAAgAAwD9////AQADAAQAAgAAAPz/+P/4//T/8v/y//X/9f/2//b/8f/v
/+7/6v/t//D/8f/x/+7/8P/t/+r/7P/s/+v/7P/v//D/8v/z//D/6//o/+b/5v/m/+f/
6v/q/+v/6//r/+n/6f/p/+n/7P/t/+7/7v/s/+r/6//n/+j/6v/r/+v/6f/q/+v/7f/t
/+r/6v/q/+v/7f/w//P/7v/r/+n/5v/o/+n/6//r/+z/7P/r/+r/6P/n/+f/5//q/+3/
7//w/+7/7P/p/+b/6//t//D/8//w/+v/5//i/+T/5P/m/+n/7f/p/+v/6//r/+v/6v/n
/+j/6f/q/+v/6//r/+v/6//o/+X/4v/g/+L/5P/l/+X/6P/q/+v/6//r/+v/6v/q/+f/
5v/l/+P/5f/m/+j/6f/n/+j/6P/o/+b/5P/i/+D/4P/i/+T/5//q/+r/6v/q/+j/5//j
/+P/3f/c/+L/4v/g/+L/5P/m/+j/5//m/+X/5P/i/+D/3v/c/+D/4v/k/+b/5v/m/+b/
5v/k/+L/4P/e/+H/4v/j/+T/4v/i/+L/4v/j/+T/5f/m/+P/4v/h/+D/3//e/93/3P/f
/+L/5f/o/+X/5P/j/+L/5f/m/+f/6P/s/+7/8P/y//D/8P/w//D/7//u/+3/7P/w//L/
9P/2//j/+P/4//j/8//w/+3/6v/n/+b/5f/k/+b/5v/m/+b/5f/k/+P/4v/f/97/3f/c
/9z/3P/c/9z/2//a/9n/2P/b/9z/3f/e/9v/2v/Z/9j/2v/a/9r/2v/b/9z/3f/e/9z/
2v/Y/9b/2f/a/9v/3P/e/97/3v/e/9z/3P/c/9z/4f/k/+f/6v/u//L/9v/6/wEABgAL
ABAAFQAYABsAHgAbABgAFQASAAMA9v/p/9z/0P/G/7z/sv+t/6r/p/+k/6n/rv+z/7j/
vf/C/w==
         </WaveFormData>
      </LeadData>
      <LeadData>
         <LeadByteCountTotal>10000</LeadByteCountTotal>
         <LeadTimeOffset>0</LeadTimeOffset>
         <LeadSampleCountTotal>5000</LeadSampleCountTotal>
         <LeadAmplitudeUnitsPerBit>4.88</LeadAmplitudeUnitsPerBit>
         <LeadAmplitudeUnits>��V</LeadAmplitudeUnits>
         <LeadHighLimit>2147483647</LeadHighLimit>
         <LeadLowLimit>268435456</LeadLowLimit>
         <LeadID>V1</LeadID>
         <LeadOffsetFirstSample>0</LeadOffsetFirstSample>
         <FirstSampleBaseline>0</FirstSampleBaseline>
         <LeadSampleSize>2</LeadSampleSize>
         <LeadOff>FALSE</LeadOff>
         <BaselineSway>FALSE</BaselineSway>
         <ExcessiveACNoise>FALSE</ExcessiveACNoise>
         <MuscleNoise>FALSE</MuscleNoise>
         <LeadDataCRC32>2271012335</LeadDataCRC32>
         <WaveFormData>
EAAQABAAEAASABIAEgASABAAEAAQABAAEAAQABAAEAASABIAEgASABIAEgASABIAEgAS
ABIAEgASABIAEgASABAAEAAQABAAEgASABIAEgAQABAAEAAQABEAEgATABQAEgASABIA
EgASABIAEgASABMAFAAVABYAFQAUABMAEgAUABQAFAAUABIAEgASABIAFAAUABQAFAAU
ABQAFAAUABQAFAAUABQAEgAUABQAFAASABIAEgATABUAFQAYABkAGAAYABcAFQAUABEA
DgALAA0ADQANAAwADAANAA0ADQAOAA4ADgAPABIAEwATABMAEQAQABAAEQAQABAAEAAQ
ABIAEgASABIAEQARABEAEQASABMAFAAVABQAEwASABEAEwATABMAFAAVABUAFQAVABMA
EwAUABQAFgAWABYAFQAVABUAFAAUABUAFQAVABUAFAAUABMAEwAVABkAHwAfAB8AHwAi
ACgAMwBAAEcAQQA0ACkAIAAZAA0A+P/h/87/u/+n/5j/jv+I/4r/kP+S/5b/nv+w/8T/
0//g/+7/+f8AAAUACgANABAAEgAVABUAFwAYABgAGAAZABsAHAAcAB0AHgAeABwAHQAd
AB0AHQAdAB0AHgAeAB8AHwAfAB8AHwAfAB8AIAAgACAAIAAgACAAIQAhACAAIAAgACAA
IgAiACIAIgAhACEAIwAjACEAIQAhACEAIwAjACMAJAAiACIAIgAiACUAJQAkACQAIwAk
ACQAJAAiACIAIwAjACUAJQAlACUAIwAkACQAJAAlACYAJgAnACcAJwAnACcAJwApACkA
KQApACkAKQApACgAKAAqACoAKgArAC0ALQAtAC0ALQAuAC4ALgAuAC8AMQAxADEAMgAx
ADAALgAtAC8ALwAuAC0AKwArACsAKwArACoAKgAqACkAJwAlACQAIgAhAB4AHgAbABkA
GAAYABgAGAAWABQAEQAQABAAEAARABAAEAAQAA8ADgANAAwADgAOAA4ADwANAA0ADAAM
AAwADAAMAAwADwAPAA4ADgAMAAwADAANAA8ADwAQABAADwAOAA0ADAAOAA0ADQANAA0A
DwAPAA8ADQANAA0ADQANAA4ADgANAAsADAAMAAwADgANAA0ADQAOAA8ADwAPAA0ADQAM
AAwADQANAA4ADgAMAAwACwALAA0ADAAMAAsACwALAA0ADwANAAsACwALAAsACwALAAwA
DAAMAAwADAALAAoACQAIAAkACgALAAwACgAKAAkACQAJAAkACQAKAAoACgAJAAgACAAI
AAgACAAJAAoACgAKAAkACAAGAAYABwAHAAkACQAIAAgACQAJAAgACAAJAAkACAAIAAgA
CAAGAAUABQAHAAkACgAKAAoACgAIAAcABwAIAAgACAAHAAgACAAJAAkABwAHAAcACAAG
AAYABgAHAAsACwAIAAcACAAIAAgACAAIAAgACAAIAAgACAAIAAgACAAIAAgACAAIAAYA
BgAGAAYACAAIAAgACAAGAAYABgAGAAYABgAGAAYABgAGAAYABgAIAAgACAAIAAgACAAI
AAgACAAIAAgACAAGAAYABgAGAAgACAAIAAgABgAGAAYABgAIAAgACAAIAAgACAAIAAgA
BgAGAAYABgAIAAgACAAIAAYABgAGAAYABAAEAAQABAAFAAYABwAIAAYABgAGAAYACAAI
AAgACAAGAAYABgAGAAgABgAIAAgACAAGAAYABgAJAAkACQAMAAsADAAMAAsABgAEAAAA
/P/6//v//P/9//z//P/9//3///8AAAAAAAADAAQABQAFAAMAAwACAAIAAwAEAAQABAAE
AAQABAAEAAQABQAFAAUABQAFAAUABQAFAAUABQAFAAcABwAHAAcABgAHAAcABwAJAAcA
BwAIAAoADAAMAAwACQAJAAkACAAIAAkACQAJAAkACgAKAAkACQANABEAFQAVABMAFQAa
ABwAJQA2AD8ANQAoAB8AGAAPAP//6P/R/7z/qf+X/4j/fv96/3z/hP+I/4z/lv+q/7z/
z//c/+b/7//2//3/CAANAA4AEAATABMAFQAWABYAFgAXABkAGgAYABkAGgAaABwAHQAd
AB0AHQAdAB0AHgAgACEAIQAhACEAIQAhACEAIgAiACIAIgAiACIAIwAjACQAJAAkACQA
JgAmACYAJgAlACUAJwAnACgAKQAqACsAKQApACkAKgAqACoAKgAqACwALQAtAC4ALQAu
AC4ALgAvADAAMgAzADMAMwAzADMAMwA0ADQANAA3ADgAOAA5ADkAOQA5ADkAOwA9AD0A
PQA/AD8APwA/AEEAQgBFAEYARgBHAEkASQBHAEcARwBIAEsATABNAE8ATwBPAE8AUABO
AE4ATQBNAE8ATwBOAE0ASwBLAEsASwBLAEoASgBKAEcARQBDAEIAQgBBAD4APgA9ADsA
OgA6ADgANgAyAC4AMAAwADEAMgAwAC4ALQAsACwALAAsACwALgAuAC4ALwAtAC0ALAAs
AC4ALgAuAC4ALQAtACwALAAqACoAKgArACsAKwAsACwAKwAqACkAKAAqACkAKQApACcA
KQApACkAKQApACkAKQAnACgAKAAnACUAJgAmACYAKAAnACcAJwAlACUAJAAjACMAIwAi
ACIAIgAjACUAJgAlACQAIgAhACEAIAAgAB8AHwAfACEAIwAiAB8AHgAdAB0AHQAdAB4A
HQAcABsAGgAaABoAGgAaABoAGgAaABoAGAAYABcAFwAZABkAGQAaABkAGAAWABQAFgAW
ABYAFgAWABYAFQAUABUAFAASABIAFQAVABcAFwAVABQAFAATABIAEgATABMAEgASABIA
EgAOAA0ADQAPAA8AEAAQABAADgAMAAsACwAMAAwADAALAAoACgALAAsACQAJAAkACgAK
AAoACgALAAkACQAGAAUACAAIAAgACAAIAAcABgAFAAQABgAGAAYABgAGAAYABgAGAAQA
BAAEAAQABgAGAAYABgAEAAQABAAEAAIAAgACAAIAAgACAAIAAgAAAAAAAAAAAAIAAgAC
AAIAAAAAAAAAAAAAAAAAAAAAAAAAAAAAAAAAAAAAAAAAAAD+//7//v/+//z//P/8//z/
/P/8//z//P/8//z/+v/8//r/+v/4//j/+v/7//v/+//8//3//v/+/////f/8//n/9P/x
//H/8f/v/+7/7v/v//H/8f/y//L/7//v/+//7//x//H/8f/w//D/8f/y//L/8v/y//L/
8v/y//L/8//z//D/7//u/+3/7//v/+//7//v/+//7//v/+//8P/x//H/8f/x/+//7//w
//D/8v/y//D/7//v/+//8P/w//H/8f/w/+//7//u//H/7//v//H/9//5//X/8f/y//j/
/f8IABcAGwASAAUA/v/3/+v/3P/L/7r/rf+d/4r/eP9q/2b/Zv9u/3T/eP+C/5b/p/+u
/7b/w//O/9X/2v/h/+b/6P/p/+f/6f/q/+r/6//t//D/8v/x//H/8f/w//D/8f/x//H/
8f/x//H/8v/w//H/8f/x//H/8f/x//H/8v/y//L/8v/w//D/8f/x//T/9P/0//T/8//y
//H/8P/x//H/8//z//H/8f/x//H/8f/x//H/8v/y//L/8v/y//H/8f/w//D/8f/y//L/
8v/y//L/8//z//L/8f/w/+//8P/y//P/9P/0//T/8//z//P/8//z//P/8f/z//P/8//1
//X/9f/1//j/+P/6//r/+f/5//r/+f/4//f/9v/2//j/+P/4//n/+P/3//b/9v/2//b/
9f/1//P/8//y//H/8//z//P/8//v/+7/7v/u/+v/6f/n/+b/5//n/+X/5v/j/+H/4P/g
/97/3v/c/9r/2v/a/9v/3P/Z/9j/2P/Y/9n/2v/b/9z/2//a/9n/2f/Z/9n/2P/Y/9j/
2P/Y/9j/2f/Z/9j/2P/a/9r/2v/b/9r/2f/Z/9j/2P/Y/9j/2P/a/9n/2f/Z/9b/1//W
/9X/1//X/9f/1//V/9b/1v/V/9X/1v/W/9b/1P/T/9P/0//U/9X/1f/V/9X/1f/U/9T/
0f/R/9L/0v/U/9T/0//T/9P/0v/S/9H/z//P/9H/0//U/9P/1P/V/9L/0f/Q/9D/0v/S
/9L/0v/S/9L/0v/S/9D/0P/Q/9D/0v/S/9H/0f/R/9H/0f/S/9L/0v/R/9D/0P/Q/9D/
0P/P/9D/0P/Q/9D/0P/P/9D/z//P/9H/0f/O/87/z//P/8//0P/S/9P/0P/Q/9D/0P/R
/9H/0v/V/9L/0v/R/9D/0f/Q/9D/0f/S/9L/0v/R/9D/0P/R/9H/0P/R/9L/1P/S/9L/
0v/T/9P/0//U/9X/1v/V/9T/0//S/9T/1P/U/9T/0v/S/9L/0v/U/9T/1P/U/9T/1P/U
/9T/1P/U/9T/1P/U/9T/1P/U/9T/1P/U/9T/1P/U/9T/1P/W/9b/1v/W/9T/1P/U/9T/
1P/U/9T/1P/W/9b/1v/W/9T/1P/U/9T/1P/U/9T/1P/W/9b/1v/U/9b/1v/W/9T/1v/W
/9f/1//V/9j/2f/a/9r/2f/X/9b/1f/S/8//z//P/8//zv/O/83/zf/N/87/zv/O/8//
0P/T/9P/0//T/9L/0v/T/9T/1P/U/9T/1P/S/9L/0v/T/9X/1f/V/9X/1//X/9f/1//W
/9X/1P/T/9X/1f/W/9f/1//X/9f/1f/V/9b/1v/Y/9j/2P/X/9f/1//W/9b/1//X/9f/
1//Y/9j/1//V/9n/3//h/+H/4f/h/+D/5v/v//r/BQAJAP7/8//s/+P/2f/I/7X/oP+P
/3//bP9c/1D/Tv9S/1b/XP9g/2r/fP+P/5z/qP+1/7z/xf/M/9H/1P/Y/9f/2f/b/9z/
3P/c/93/3//g/+D/4f/i/+L/5P/l/+X/5f/j/+P/4//k/+T/5f/l/+X/5f/l/+X/5f/k
/+T/5P/k/+X/5v/o/+n/6f/o/+f/5v/o/+j/6P/o/+X/5f/n/+f/5//n/+f/5//n/+f/
5//o/+r/6v/q/+r/6//r/+r/6v/p/+r/6v/q/+r/6v/r/+v/6f/p/+n/6f/p/+r/6v/q
/+3/7v/u/+//7//v/+//7//t/+//7//v//H/8f/x//H/8v/y//T/9P/0//X/9//3//n/
+f/5//r/+P/4//j/+f/7//v/+//8//r/+v/5//n/+//7//r/+f/5//n/+f/5//f/9v/2
//b/9v/1//T/9P/y//H/7v/u/+v/6f/o/+j/6v/q/+j/5v/j/+L/4v/i/+P/4v/i/+L/
4v/i/+L/4v/i/+L/4v/j/+P/4//i/+L/4v/i/+L/4v/j/+P/4v/i/+T/5P/k/+X/4//j
/+T/5P/k/+T/5P/k/+T/4//j/+P/5f/n/+f/5//l/+X/5f/l/+X/5v/m/+X/5f/m/+b/
5v/m/+X/5f/l/+b/5//n/+f/5//n/+b/5v/l/+X/5v/m/+b/5v/l/+X/5f/k/+T/4//j
/+P/5f/n/+f/5f/l/+X/5P/j/+L/4v/k/+T/5P/k/+T/5P/k/+T/5P/k/+T/5P/k/+T/
4//j/+P/4//j/+T/5P/k/+P/4v/i/+L/4v/i/+P/5P/k/+T/4//i/+D/4P/h/+H/4//j
/+L/4v/j/+P/4v/i/+P/4//i/+L/4v/i/+L/4f/h/+P/4f/i/+L/4v/h/+D/4P/h/+L/
4v/i/+H/4v/i/+P/4//j/+P/4//k/+L/4v/i/+P/5f/l/+T/4f/g/+L/4v/i/+L/4v/i
/+L/4v/i/+L/4v/i/+T/5P/k/+T/5v/m/+b/5v/k/+T/5P/k/+b/5v/m/+b/5v/m/+b/
5v/o/+j/6P/o/+b/5v/m/+b/5v/m/+b/5v/m/+b/5v/m/+j/6P/o/+j/6P/o/+j/6P/o
/+j/6P/o/+j/6P/o/+j/6P/o/+j/6P/o/+j/6P/o/+r/6v/q/+r/6P/o/+j/6P/q/+r/
6v/q/+j/6P/o/+j/6v/q/+r/6v/q/+j/6v/q/+r/6P/o/+j/6f/p/+n/7P/t/+7/7v/t
/+n/6P/l/+L/4P/h/+L/4//k/+T/5f/l/+f/6P/o/+j/6f/q/+v/6//p/+n/6P/o/+r/
7P/t/+7/7v/u/+7/7v/u/+//7//v//H/8f/x//H/7//v/+//7//x//H/8f/x//L/8//z
//P/8f/v/+//8P/w//L/8v/y/+//7//v/+7/8f/z//T/9f/0//T/8//x//P/9f/5//3/
/f/9//v//P8EABEAHgAjACEAFAAJAAIA9//n/9L/vf+q/5n/hf90/2r/Zv9o/27/cP9y
/3z/jv+g/7P/xP/Q/9n/4P/l/+r/7//y//b/9//5//v//P/8//r/+//9//7//v///wAA
AAD+/////////////////wAAAQADAAQABQAEAAMAAgABAAMABAAFAAYABAAEAAUABQAE
AAQABAAEAAYABgAGAAYAAwADAAUABQAHAAcABwAHAAcABwAHAAgABgAGAAYABgAJAAkA
CAAIAAgACAAHAAYACAAIAAkACQAJAAkACQAJAAsADAAMAAwADQAOAA4ADwANAA0ADQAN
AA8AEQARABEAEwATABMAEwAUABQAFgAWABYAFwAZABkAGQAZABkAGgAcABwAHAAdABsA
GwAbABwAHgAeAB0AHQAfAB8AHgAdABsAGwAbABsAGwAaABoAGgAXABUAEwASABIAEQAO
AA4ACwAJAAgACAAHAAYAAwAAAAEAAAAAAAAA/f/8//z//P/8//z//P/8//z//P/8//3/
//////7//v/+//7//v/+//3//f/8//z//P/8//z//f//////AAAAAAAAAAAAAAAAAgAB
AAEAAQD//wEAAQABAP//////////AAACAAMAAwABAAIAAgACAAUABQAGAAcABgAHAAcA
BwAHAAcABgAGAAYABwAJAAoACAAIAAcABwAIAAgACQAJAAkACQALAA0ACwAJAAkACQAJ
AAkACQAKAAoACgAKAAoADQAOAA8AEAAOAA4ADgAOABAAEAAPAA8ADwAPAA8AEAAQABAA
DwAOAA4ADgAOAA4ADQAOAA4ADgAPAA4ADAAMAA8ADwARABEADgAOAA8ADwAOAA4ADwAP
ABAAEAAQABAADgANAA0ADwAPABAAEAAQAA4ADAALAAsADgAOAA4ADQAMAAwADQANAAwA
DQAOABAAEgASABIAEwATABEAEAARABIAFAAUABQAFAATABIAEQAQABEAEgATABQAEgAS
ABIAEgASABIAEgASABIAEgASABIAEAAQABAAEAARABIAEwAUABIAEgASABIAEAAQABAA
EAAQABAAEAAQABIAEgASABIAEQAQAA8ADgAQABAAEAAQAA4ADgAOAA4AEAAQABAAEAAO
AA4ADgAOAAwADAAMAAwADAAMAAwADAAMAA4ADgAOAAwADAAMAA0ADAALAA0ADQAQABAA
DwANAAwACQAGAAMAAwADAAMAAgACAAMAAwADAAMAAgABAAEAAgADAAMAAwADAAIAAgAD
AAMAAgABAAAAAgACAAIAAgABAAEAAQABAAIAAwAEAAUAAwADAAMAAwABAAEAAQACAAMA
AwADAAMA/////wAAAAACAAIAAgABAAEAAQAAAAAA//////////8CAAQABQADAAEABQAL
AAsABwAFAAoAEAAXACQAMQAzACIAFwAUAAsA///u/9n/yP+1/6H/kP+C/3r/ev98/37/
gP+G/5b/qv+7/8T/0v/d/+b/7//0//f//P/+//////8BAAIAAgACAAMABQAGAAYABwAI
AAgACAAJAAkACQAJAAkACQAKAAgACQAJAAkACgALAAwADQANAAwACwAKAAgACAAJAAkA
CgAKAAoACgAMAAwADAAMAAkACQALAAsACQAJAAkACQAHAAcABwAIAAoACgAKAAoACwAL
AAoACgALAAwADAAMAAsACgAKAAkACQAJAAkACQALAAwADAAMAAsADAAMAA0ACwALAAsA
CwAJAAsACwALAA8ADwAPAA8ADwAOAA8ADgAMAA0ADwAPABAAEQASABQAEQAQAA8ADwAR
ABEAEQASABEAEAAOAA0ADQANAAwACwANAA0ADQANAAkACAAIAAgABwAFAAMAAgAAAP//
/P/8//r/+f/5//r/+v/6//j/9v/z//L/8v/y//P/8v/y//L/9P/0//T/9P/0//T/9P/1
//X/9f/0//T/9P/0//T/9P/1//X/9P/0//L/8v/y//P/8f/x//L/8v/y//L/8v/y//L/
8f/x//H/7//x//H/8f/v/+//7//v/+3/7v/u/+3/7//w//D/8P/u/+3/7f/t//D/8f/x
//H/7v/t/+v/6v/p/+n/6v/q/+r/6v/p/+n/6f/o/+j/5//n/+f/6f/r/+n/5//n/+f/
5v/l/+T/5P/m/+b/5v/m/+b/5v/m/+b/5v/m/+b/5v/l/+T/4v/h/9//3//f/+D/4f/i
/+L/4v/g/+D/4P/g/9//4P/g/+D/4f/g/97/3v/d/93/3//f/97/3v/f/9//3P/c/93/
3f/e/97/3v/e/9r/2f/Z/9v/2//c/9z/3P/a/9j/1//X/9j/2P/Y/9f/2P/Y/9n/2f/V
/9X/1f/W/9T/1P/U/9X/2f/b/9b/0//W/9T/1P/U/9T/1P/U/9T/1P/U/9T/1P/U/9T/
1P/U/9T/1P/U/9T/1P/S/9L/0v/S/9L/0v/S/9L/0P/Q/9D/0P/S/9L/0v/S/9D/0P/Q
/9D/0P/Q/9D/0P/S/9L/0v/S/9L/0v/Q/9L/0P/Q/87/zv/O/8//z//P/9D/0f/S/9L/
0v/R/9H/z//K/8f/x//H/8n/yP/I/8n/x//H/8j/yP/I/8n/yv/L/83/zf/N/8z/y//L
/8v/yv/L/8z/zf/O/87/zv/P/8//zf/N/83/zf/P/8//z//P/83/zf/N/83/zf/O/8//
z//Q/9H/0P/R/9H/0P/R/9D/0v/R/9H/0f/Q/9D/0f/R/9H/0f/S/9L/0//V/9X/2f/d
/93/2//b/97/5P/v//z/BQD///L/6//k/9n/zf+6/6f/lv+F/3f/Zv9Y/1D/Uv9S/1j/
YP9m/3T/jP+d/6b/rv+7/8b/y//Q/9X/2v/c/93/3f/f/+D/4P/i/+P/5f/m/+T/5f/m
/+b/6P/p/+n/6f/r/+v/6//s/+r/6//r/+v/7f/t/+3/7f/s/+z/7P/s/+3/7v/w//H/
8f/w/+//7v/w//D/8P/w//H/8f/z//P/8f/x//H/8f/y//P/9P/2//T/9P/0//T/9//3
//b/9v/3//j/+P/4//b/9v/3//f/+f/5//n/+f/5//r/+v/6//3//v/+////////////
///9/////////wMAAwADAAMABAAEAAYABgAGAAcACQAJAAkACQAJAAoACgAKAAoACwAL
AAsACwAMAA4ADgANAA0ACwALAAoACQALAAsACwALAAcABgAGAAYABgAFAAQABAAEAAMA
AAAAAP3/+//6//r/+v/6//j/9v/2//b/9//4//n/+P/4//j/+P/4//j/+P/4//j/+P/5
//v/+//6//r/+P/4//j/+P/7//v/+v/6//r/+v/6//v/+//7//z//P/+//7//v/+//z/
+//7//v//f////////////////////3//v/+//3///8AAAAAAAAAAP///////wAAAQAB
AAEAAQABAAAAAAABAAEAAgACAAIAAgABAAEAAwACAAIAAQABAAEAAwAFAAMAAQABAAEA
AQABAAEAAgAEAAQABAAEAAIAAgACAAIAAgACAAIAAgAEAAQAAwADAAMAAwADAAQABAAE
AAMAAgAEAAQABAAEAAMABAAEAAQABAAEAAMABAAFAAUABwAHAAQABAAFAAUABAAEAAUA
BQAGAAYABgAGAAYABQAFAAcABgAGAAUABAAFAAQABAAFAAQABAAEAAMABAAEAAUABQAD
AAMAAwAEAAYABgAGAAcACQAHAAQAAwAEAAQABAAEAAQABgAGAAYABgAGAAYABgAGAAYA
BgAGAAYABgAGAAYABgAGAAYABgAGAAgACAAIAAgABgAGAAYABgAGAAYABgAGAAgACAAI
AAgABwAGAAUABAAFAAYABwAIAAcABgAFAAQABgAGAAYABgAGAAYABgAGAAQABAAEAAQA
BgAGAAQABgAEAAQAAgACAAQABQAFAAUABgAHAAgACAAIAAcABwAFAAQAAQABAAEAAAD+
//3//f/9//3//v/+/wAAAQACAAMAAwADAAMAAgACAAMABAAEAAIAAgACAAIAAgACAAMA
AwADAAMAAwADAAEAAQABAAEAAgADAAQABQADAAQABQAFAAUABQADAAMABAAEAAYABgAE
AAMAAwADAAQABAAFAAUAAwADAAQABAADAAMABwALABEAEQALAAkADgAYACMALgA5ADUA
KAAfABYACQD7/+j/0f+8/63/mf+I/3z/dv94/3z/gv+G/5D/ov+2/8f/1P/e/+X/7v/1
//z/AQAEAAQABQAGAAkACwAMAAwADQAPABAADgAPABAAEAAOAA8ADwAPABEAEQARABIA
EgATABMAEwATABMAEwATABQAFAAUABQAFAAUABUAFQAWABYAFgAWABYAFgAWABYAFQAV
ABcAFwAZABkAGQAZABgAFwAWABYAGQAaABsAHAAcABsAGQAYABsAHAAcABwAHAAcAB0A
HQAdAB0AHQAdAB8AIAAgACAAHwAgACAAIQAhACEAIQAhACIAJQAmACcAJgAlACQAIwAl
ACYAKQAqACoAKwAtAC0ALQAtAC0ALgAwADAAMAAxADEAMQAxADIAMgAyADEAMQAzADMA
MgAxAC8ALwAvAC8ALwAuAC4ALgArACkAJwAmACYAJQAiACIAHwAdABwAHAAbABoAFwAU
ABUAFAAUABQAEwASABIAEgASABIAEgASABAAEAAQABEAEQARABAAEAAQABAAEAAQAA8A
DwAOAA4ADwAQABEAEwARABEAEgASABQAFAAUABQAFAATABMAEwARABMAEwATABMAEwAT
ABMAFQAWABYAFQAVABYAFgAWABYAFQAVABUAFAAVABUAFQAXABcAFgAWABUAFQAWABYA
GAAYABcAFwAZABgAGAAXABUAFQAXABkAGQAXABcAFwAYABcAFgAWABgAGAAYABgAGgAa
ABoAGgAYABgAGAAYABoAGgAZABkAGQAZABkAGgAaABoAGQAYABoAGgAaABoAGQAaABoA
GgAaABoAGQAaABkAGQAbABsAGgAaABsAGwAcABwAHQAdABoAGgAaABoAGQAZABoAHQAb
ABwAHAAcABsAGgAaABsAHgAeAB4AHQAaABoAGwAbABoAGwAcAB4AHAAcABwAHQAdAB0A
HAAdAB4AHgAeAB4AHgAcABwAHAAcAB0AHgAfACAAHwAeAB0AHAAcABwAHAAcABwAHAAc
ABwAGgAaABoAGgAdAB4AHwAgAB8AHgAdABwAHAAcABwAHAAeAB4AHgAeABwAHAAcABwA
HgAeAB4AHgAdABwAGwAaABwAHAAcABwAHAAcABwAHAAaABoAGgAaABsAHAAdAB4AHAAc
ABwAHAAcABwAHAAaABwAHAAcABoAGAAYABkAGQAaAB4AIAAiACAAHwAdABwAGQAWABMA
EwATABMAEgASABMAEwATABQAFgAWABcAGAAYABcAFgAVABUAFgAYABoAGAAYABgAGAAY
ABgAGAAZABsAGwAbABsAGQAZABkAGQAbABsAGwAbABsAGwAcAB0AHQAdAB0AGwAcAB4A
HwAiACIAIgAhACEAIwAiACIAIwAhACEAIQAiACAAIQAjACUAKwAvAC8ALQApACwAOgBJ
AFQAWQBRAEQAOwA0ACcAFQD+/+P/zv+//63/nP+U/5T/mP+e/6D/pP+y/8b/3P/v//z/
BAANABQAGQAiACUAKAAqAC0ALQAvADAAMAAwADEAMwA0ADYANwA4ADgANgA3ADcANwA5
ADkAOQA6ADwAPQA9AD0APQA9AD0APQBAAEAAQABAAD4APgA/AD8AQgBCAEIAQgBAAEAA
QABAAD8APwBBAEEAQQBBAEEAQQBCAEMARABGAEYARgBGAEYARwBHAEYARgBFAEYARgBG
AEcASABKAEsASQBJAEkASQBJAEoASgBKAE0ATgBOAE8ATwBPAE8ATwBRAFMAUwBTAFcA
VwBXAFcAWABYAFoAWgBcAF0AXwBfAF0AXQBdAF4AXgBeAF4AXwBdAF0AXQBeAF8AYABg
AGEAXwBfAF4AXQBdAF0AXQBdAF0AXABcAFwAWQBXAFUAVABUAFMAUABQAE0ASwBKAEoA
SABIAEYARABFAEQARABEAEIAQAA/AD4AQABAAEAAQABAAEAAQABBAD8APwA+AD4AQABA
AEAAQAA/AD8APgA+AEAAQABAAEEAQAA/AD8APgA+AD4APgA+AD8APwBAAEEAPwBBAEEA
QQBBAEEAQQBBAD8AQABAAD8APQA+AD4APgBAAD8APwA/AD4APwA/AD8AQQBBAEAAQAA9
AD0APgA+AD4APgA9AD0APgA+AD8APwA8ADsAPAA9AD0AOwA7ADsAOwA7ADsAPAA9ADwA
OwA6ADoAOgA6ADoANwA2ADUANAA3ADgAOAA5ADgANwA2ADYANgA2ADUANAA2ADYANgA2
ADYANgA1ADQANAA0ADMANAAzADMANQA1ADIAMgAzADMAMAAwADEAMQAyADIAMgAyADIA
MQAxADMAMgAyADEAMAAvAC4ALgAvADAAMAAwAC8ALAAsAC0ALQApACkAKQAqACsALAAt
AC8ALwAvAC4ALQAuAC0ALAArACoALAAsACwALAAuAC4ALgAuAC0ALAArACoAKgAqACoA
KgAqACoAKgAqACgAKAAoACgAKAAoACgAKAAoACgAKAAoACoAKgAqACoAKgAqACoAKgAp
ACgAJwAmACgAKAAoACgAJgAmACYAJgAmACYAJgAmACYAJgAmACYAJAAkACQAJAAgAB4A
HAAaABgAGAAYABgAGgAaABoAGgAcABwAHAAcABwAHAAcABwAHAAcABwAHAAeAB4AHgAe
ABwAHAAcABwAHgAeAB4AHgAcABwAHAAcAB4AHgAeAB4AHAAcABwAHAAeAB4AHgAeAB4A
HgAeAB4AHgAeAB4AHgAcABwAHAAcABwAHAAcABwAHQAeAB8AIAAhACIAIwAkACkALAAv
ADIANAA0ADQANAAqACAAFgAMAPv/7P/d/87/wv+2/6r/nv+i/6T/pv+o/7X/wv/P/9z/
5P/q/w==
         </WaveFormData>
      </LeadData>
      <LeadData>
         <LeadByteCountTotal>10000</LeadByteCountTotal>
         <LeadTimeOffset>0</LeadTimeOffset>
         <LeadSampleCountTotal>5000</LeadSampleCountTotal>
         <LeadAmplitudeUnitsPerBit>4.88</LeadAmplitudeUnitsPerBit>
         <LeadAmplitudeUnits>��V</LeadAmplitudeUnits>
         <LeadHighLimit>2147483647</LeadHighLimit>
         <LeadLowLimit>268435456</LeadLowLimit>
         <LeadID>V2</LeadID>
         <LeadOffsetFirstSample>0</LeadOffsetFirstSample>
         <FirstSampleBaseline>0</FirstSampleBaseline>
         <LeadSampleSize>2</LeadSampleSize>
         <LeadOff>FALSE</LeadOff>
         <BaselineSway>FALSE</BaselineSway>
         <ExcessiveACNoise>FALSE</ExcessiveACNoise>
         <MuscleNoise>FALSE</MuscleNoise>
         <LeadDataCRC32>3227775601</LeadDataCRC32>
         <WaveFormData>
+v/6//r/+v/8//z//P/8//r/+v/6//r/+v/6//r/+v/8//z//P/8//r/+v/6//r/+v/6
//r/+v/8//z//P/8//r/+v/6//r/+v/6//r/+v/6//r/+v/6//z//P/8//z/+v/6//r/
+v/4//j/+P/4//n/+v/7//z/+//6//n/+P/6//r/+v/6//r/+v/6//r/+v/6//r/+v/6
//r/+v/6//r/+v/6//r/+v/6//v/+//6//r/+//8//z//P/9//7/AAAAAAAAAAD+//7/
/f/9//7/AQABAAEA//////3//f////////8BAAQABQAFAAUAAgD+//z/+//5//n/+f/3
//f/9v/1//T/8//z//L/8v/0//T/9f/1//T/8//y//H/8//z//P/8//x//H/8f/w/+7/
7v/u/+7/7v/v/+//7v/u/+7/7v/u//D/8P/w//H/7//u/+7/7v/w//b/+v/7//3/CwAm
AD8AYQCHAKQArAClAJwAkwCNAHoAVAAjAOn/o/9p/0X/Jf8Y/yH/MP8+/0z/Y/+C/6L/
vv/Q/+D/7f/0//f/+f/7//v//P/+/wEAAgADAAQABAADAAMAAgADAAQABAAEAAQABQAF
AAUABAAEAAUABQAIAAgACQAJAAkACQAKAAoACAAIAAkACQAMAAwADAAOAAwADAAMAAwA
DgAPAA8ADwANAA0ADgAPAA8ADwAQABAAEAARABEAEgASABMAEwATABQAFQAVABUAFwAY
ABgAGAAZABkAGgAaABsAHQAdAB0AHgAgACEAIgAkACUAJgAnACgAKQAqACsALwAwADEA
NAA2ADYAOAA7ADsAPQA+AD4AQQBEAEYASABKAEwATwBQAE8AUABSAFMAVwBYAFoAWwBa
AFoAWwBbAF0AXQBdAF4AXABcAFoAWQBYAFcAVQBTAFEATgBLAEkAQwA/ADsAOAA0ADAA
LAAoACgAJAAiAB8AHAAZABcAFAASABAADQAMAAgABgAFAAUABgAFAAQAAgAAAP///v/9
//7//v/+//7//v/+//z//P/6//r/+v/6//z//P/9//3//P/8//z/+//7//z//f/9//3/
/f/8//z/+//7//v/+//9//7//v/+//z//P/8//z//v///////v/+//////////3//f/9
//3//f/9//7//////////f/7//v//P/8//z//P/9//3//f/7//r/+v/6//v/+v/7//3/
+//7//v//P/6//r/+v/5//v/+//6//r/+P/4//j/+f/3//b/9v/2//j/+P/2//b/9f/1
//X/9f/2//b/9v/y//L/8v/y//X/9f/1//X/9f/y//L/8//z//P/8//0//T/9P/0//T/
8//w//D/8v/z//X/9P/z//P/8//y//H/8f/w//D/8P/w//L/8f/w//D/8P/w//H/8//x
//H/8f/x//H/8v/x//D/8P/w//D/8P/w//D/8P/w//D/8P/w//D/8P/w//D/8P/w//D/
8P/w//D/8v/y//L/8v/w//D/8P/w//D/8P/w//D/8P/w//D/8P/w//D/8P/w//D/8P/w
//D/8P/w//D/8P/u/+7/7v/u//D/8P/w//D/7v/u/+7/7v/v//D/8f/y//D/8P/w//D/
8P/w//D/8P/w//D/8P/w/+7/7v/u/+7/7v/u/+7/7v/u/+7/7v/u/+7/7v/u/+7/7v/u
/+7/7v/u/+7/7v/u//D/8P/w//H/8f/w//D/8f/y//L/8v/z//T/9P/0//T/8//y//H/
7//x//L/9f/1//X/9f/1//P/8//z//P/8//2//j/+v/7//r/9//z//H/8f/v/+//7//r
/+v/6v/p/+r/6f/p/+j/6P/o/+j/6f/p/+n/6f/p/+n/6f/p/+n/6f/p/+n/6f/o/+j/
6P/o/+j/6P/p/+n/6P/o/+j/6P/q/+r/6v/q/+r/6f/n/+b/5v/q/+7/8v/z//X/BQAe
ADcAVQCBAKIAqgChAJgAkwCNAHwAVAAlAOv/pf9r/0P/Jf8W/x//LP82/0b/Yf9+/6D/
vv/Q/9z/6f/w//P/9//5//n//P8AAP//AAABAAIAAwADAAQABAAFAAYABgAGAAgACQAJ
AAkACgAKAAsACwAOAA4ADwAPAA0ADQAOAA4AEAAQABEAEQASABIAEgAUABQAFAAUABQA
FQAXABgAGQAXABcAGAAZABoAGwAdAB4AHAAdAB0AHgAgACEAIQAhACIAIwAjACMAJQAm
ACYAJgApACkAKgAqAC0ALwAvAC8AMAAyADMANAA4ADkAOgA7ADwAPQA+AD8AQQBCAEMA
RgBKAEoATABPAFIAVQBXAFgAWQBcAF4AYABeAGAAYwBkAGYAaABrAG0AbwBwAHIAcwBy
AHIAcwBzAHUAdQB1AHYAdgB2AHQAcwByAHEAbwBtAGsAaABlAGMAXwBbAFcAVABQAEwA
SABEAEAAPAA6ADcANgAzADEALgArACgAJAAiACAAHgAdAB0AHgAdABwAGgAYABcAFgAV
ABQAFAAUABQAFAAUABIAEgASABIAEgASABQAFAAVABUAEwASABEADwARABIAEwATABMA
EwASABIAEQARABEAEQARABIAEgASABIAEgASABIAEgATABMAEgAQABEAEQARAA8ADwAP
AA8AEQARABIAEwASABEADgALAA0ADgAOAA4ADAANAA0ADQANAAwADAAMAA0ADAANAA8A
DAALAAoACgAKAAoACgAJAAkACQAIAAgABgAGAAYABwAJAAgACAAIAAcABgADAAIABQAF
AAUABQAEAAQABAAAAAIAAgACAAUABAADAAIAAQD+//7///////7///8BAAIAAAAAAAAA
///8//z//v///////v/9//3////+//3//f/8//z//P/8//7//f/8//z/+v/6//v//f/7
//v/+//7//n/+v/7//r/+P/4//j/+P/4//b/9v/2//b/+P/4//j/+P/2//b/9v/2//b/
9v/2//b/+P/4//j/+P/2//b/9v/2//b/9v/2//b/9P/0//T/9P/0//T/9P/0//X/9v/3
//j/9v/0//L/8P/y//L/8v/y//T/9P/0//T/8v/y//L/8v/y//L/8v/y//D/8P/w//D/
8P/w//D/8P/y//L/8v/y//H/8f/w//D/8f/y//L/8v/x//L/8v/y//T/9P/0//T/8f/x
//L/9f/z//P/8//z//L/8//0//X/9P/1//X/9f/1//X/8//w/+//7//t/+3/7//t/+3/
7P/p/+j/5//n/+T/5P/k/+T/5//n/+f/5//p/+n/6f/p/+j/5//m/+X/4//i/+L/4v/k
/+T/5P/l/+X/5P/k/+T/5P/k/+T/5P/i/+P/4//i/+T/5P/i/+b/7P/v/+//8f8EABsA
NwBbAIIAlgCVAIwAgwB9AHIAVgArAPX/s/91/0n/Jf8K///+Cv8c/zL/Rf9c/3z/nP+w
/77/z//a/+H/5//p/+v/7P/s/+3/7v/v//D/8//z//T/9P/z//T/9P/0//T/9f/1//X/
9v/2//f/9//3//b/9v/1//f/9//4//j/+P/4//n/+f/5//j/9//4//r/+v/6//r/+f/5
//j/9//4//n/+//9//v/+//8//z//P/9//3//v/+//////////7/////////AQACAAIA
AgADAAMABAAEAAQABQAEAAMABQAIAAoADAANAA0ADQANABAAEQASABMAFAAUABQAFgAY
ABgAGgAdACAAIwAlACYAJgAoACkAKgAqACwALwAwADMANAA2ADcAOAA4ADkAOQA8ADwA
PQA9ADwAOwA6ADoAPAA8ADoAOQA4ADcANQAzADEALgArACkAJwAjAB8AHAAWABIADgAK
AAoABgAEAAEA/v/7//n/9v/0//L/7//u/+7/7P/r/+v/6P/n/+b/5P/m/+X/5P/j/+L/
4v/i/+L/4v/i/+D/4P/g/+D/4P/g/97/3v/f/9//3v/e/97/3f/d/97/3//f/9//3//e
/97/3//f/9//3//f/+D/4P/g/+L/4v/i/+L/4P/h/+H/4P/g/+H/4f/h/+H/4f/h/+H/
3//f/+D/4f/i/+P/4v/h/+H/4v/i/+L/4P/h/+H/4f/j/+L/4v/i/+L/4P/g/+H/4f/h
/+H/4v/g/+D/4P/f/+H/4f/g/+D/4P/g/+D/4f/f/97/3v/e/+D/4P/e/97/3f/d/93/
3f/e/97/3v/a/9z/3P/c/9//3v/d/9z/2//c/9z/3f/d/93/3f/e/97/3P/c/9z/2//b
/9z/3//h/+D/3v/c/9v/3f/c/9v/2//e/97/3v/e/97/3f/c/9z/3P/c/93/3//e/93/
3P/b/93/3v/d/97/4P/f/97/3f/c/9z/3P/c/9z/3P/c/9z/3P/c/9z/3P/c/9z/3P/c
/9z/3P/c/9z/3P/c/9z/3P/c/9z/3P/c/9z/3P/c/9z/3P/e/97/3v/e/9z/3P/c/9z/
3P/c/9z/3P/e/97/3v/e/9z/3P/c/9z/3v/e/97/3v/c/9z/3P/c/97/3//f/97/3v/f
/+D/4P/g/+H/4v/i/+L/4v/i/+L/4v/h/+H/4v/l/+X/5f/l/+f/5f/l/+X/4//j/+X/
5v/n/+f/5//l/+L/4f/h/9//4f/h/9//3//e/93/3P/b/9n/2P/Y/9j/2f/b/9z/3f/c
/9v/2v/Z/9v/2//b/9v/2//b/9r/2v/a/9r/2v/a/93/3f/c/9z/2//a/9n/2P/a/9r/
2//b/97/3P/a/9j/3P/k/+X/5f/r//7/FwA1AFUAeACOAI8AhAB9AHkAcABYAC8A+/+/
/33/S/8n/wr/A/8Q/yT/Mv9D/1z/ev+Y/7D/wv/P/9r/4f/l/+f/5//q/+r/6f/q/+v/
7P/v/+//8P/w/+//8P/w//D/9P/1//X/9f/y//L/8//z//b/9v/3//f/9f/1//b/9v/2
//b/9//3//r/+v/6//z/+v/6//r/+v/6//v/+//7//v/+//8//3/+//7//z//P/+////
//8AAP7/////////AgADAAMAAwADAAQABAAEAAcABwAIAAgACQALAAsACwAKAAwADQAO
ABAAEQASABMAFAAVABYAFwAXABgAGQAcACAAIAAiACUAJgApACsALAAtADAAMgA0ADYA
OAA7ADwAPQA+AEAAQQBDAEQARgBHAEgASABJAEkASwBLAEsATABKAEoASABHAEgARwBF
AEMAQwBAAD0AOwA3ADMALwAsACgAJAAgABwAGgAWABQAEQAMAAkABwAEAAQAAgD///7/
+v/4//f/9//2//X/9P/y//L/8f/w/+//7v/u/+7/7v/u/+7/7P/s/+7/7v/u/+7/7P/s
/+3/7f/u/+7/7v/t/+z/7P/s/+v/7P/t/+3/7v/t/+3/7f/t/+//8P/w//D/8P/w//D/
8P/u/+//7//u//D/8f/x//H/7//v/+//7//v/+//8P/x//P/8//x/+//7//w//D/8P/w
//H/8f/x//H/8P/w//D/8P/u/+7/7//v/+//7//w//D/8P/w/+//7//v/+7/7v/u/+7/
7v/v/+//7v/u/+7/8P/w/+7/7v/t/+3/7f/t//D/8P/w/+z/7P/s/+z/7//t/+3/7f/t
/+z/7P/t/+3/6//r/+z/7P/u/+7/7v/t/+z/7P/u/+//7//u/+3/7f/v/+7/7f/t/+z/
7P/s/+z/7f/t/+3/7v/s/+z/7f/v/+3/7f/t/+3/7//w//H/8P/w/+7/7v/u/+7/8P/w
//D/8P/u/+7/7v/u//D/8P/w//D/7v/u/+7/7v/w//D/8P/w//D/8P/w//D/8v/y//L/
8v/y//L/8v/y//L/8v/y//L/8v/y//L/8v/0//T/9P/0//L/8v/y//L/9P/0//T/9P/0
//T/9P/0//T/9P/0//T/9v/2//b/9v/0//T/9P/0//X/9v/3//j/9v/2//b/9v/2//b/
9v/2//b/9v/2//b/+P/4//j/+P/4//j/+P/5//n/+P/4//n/+v/6//r/+//8//z//P/8
//r/+v/6//n/+//8///////////////9//3//f/9//3/AQACAAMAAwADAAEA/v/9//3/
+//7//v/+f/5//j/9//2//X/9f/0//b/9v/2//f/9//3//f/9//3//f/9//3//f/9//3
//f/9P/0//T/9P/2//b/9//3//b/9v/2//b/+P/4//j/+P/3//f/9v/2//b/+P/8/wAA
AQADAA8AJgBBAGUAiQCoALIAqwCgAJkAlQCCAF4AMQD5/7f/e/9T/zX/KP8x/zr/RP9W
/2//jP+s/8r/3P/q//f//v8BAAMABQAHAAgACgAJAAoACwAMAAsACwAMAAwADwAQABAA
EAAQABEAEQARABAAEAARABEAFAAUABUAFQATABMAFAAUABYAFgAXABcAFgAWABYAGAAW
ABYAFgAWABgAGQAZABkAFwAXABgAGQAbABsAHAAcABwAHQAdAB4AHAAdAB0AHQAgACEA
IQAhACEAIgAiACIAJQAlACYAJgAnACkAKQApACgAKgArACwALgAvADAAMQAwADEAMgAz
ADcAOAA5ADwAPgA+AEAAQwBEAEcASQBKAEsATgBQAFIAUgBUAFcAWABbAFwAXgBfAF8A
YABiAGMAZABkAGUAZQBnAGcAZwBoAGYAZgBkAGMAYgBhAF8AXQBZAFYAUwBRAE0ASQBF
AEIAQAA8ADgANAAxACwAKQAlACIAHwAdABoAGAAWABMAEgAQAA4ADQANAAwACwAKAAgA
CAAHAAYABQAGAAYABgAGAAQABAACAAIAAAAAAAAAAAACAAIAAwADAAMABAAFAAUABQAG
AAcABwAFAAUABAAEAAUABQAFAAUABgAIAAkACgAIAAgACAAIAAgACQAJAAgACAAJAAkA
CQALAAsACwALAA0ADQAOAA8ADgANAAoABwALAAwADAAMAAwADQANAA0ADQAMAAwADAAM
AAoACgALAAkACQAJAAoACwAMAA0ADQALAAsACgAKAAoACgAKAAsACwAKAAoACgAIAAgA
BgAGAAkACQAJAAkACAAIAAgABAAGAAYABgAJAAkACQAJAAkACAAIAAkACQAHAAcACAAI
AAYABgAGAAUABgAGAAgACQAJAAgABwAHAAUABAADAAMABgAGAAYABgAEAAMAAgACAAQA
BAAFAAcABwAHAAcABwAFAAQAAwAEAAQABgAGAAYABgAEAAQABAAEAAQABAAEAAQABAAE
AAQABAAEAAQABAAEAAIAAgACAAIAAAAAAAAAAAABAAIAAwAEAAQABAAEAAQAAQAAAP//
/v///wAAAQACAAQABAAEAAQAAwACAAEAAAD+//7//v/+/wAAAAAAAAAAAAAAAAAAAAAA
AAAAAAAAAP///v/9//z//v/+//7//v8AAAAAAQABAP7//v///wAA///+//7//v8AAAAA
AAAAAAIAAgABAAEAAgAFAAUABQAFAAUAAwADAAAA///+////AgADAAMAAwABAP7//f/9
//r/+f/4//X/9//2//X/9P/1//X/9P/0//T/9P/1//X/9P/z//L/8f/v/+//7//v//D/
8f/y//L/8f/w/+//7v/w//H/8f/w/+7/7v/u/+7/7v/u/+7/7//x//L/8v/y//D/8v/6
//v/9/8DAB4ANwBTAHkAmgCqAKMAlgCPAIkAegBYACUA6/+l/2n/P/8f/wz/Cf8Y/yz/
PP9P/2z/jv+q/77/0P/h/+r/7//z//X/+f/6//j/+f/6//v//P/9//3//v/+/wEAAgAC
AAIAAwADAAIAAQACAAIAAwADAAMAAgACAAEABAAFAAcACAAHAAYABgAFAAUABAADAAQA
BgAGAAYABgAIAAkACQAJAAkACQAKAAsACgAJAAkACAAIAAkACQAKAAwADQANAA0ADAAN
AA0ADQAPABAAEAAQAA8ADwAQABAADwARABEAEQATABYAGAAaABsAGwAbABsAHAAdAB4A
HwAfACAAIQAkACgAKAAqAC0ALQAvADAAMAAxADQANgA4ADgAOgA9AD4APQA+AEAAQQBF
AEYASABJAEcARgBGAEUARwBHAEcASABKAEoASABHAEYARQBDAEEAPQA6ADcANQAxAC0A
KQAmACQAIAAcABgAGAAUABIADwAMAAkABwAEAAIAAAD9//z/+v/4//f/9//4//f/9v/0
//T/8//y//H/7v/u/+7/7v/w//D/7v/u/+z/7P/s/+z/7P/s/+3/7f/u/+7/7v/t/+v/
7P/t/+3/7P/r/+n/6P/r/+v/6//r/+n/6v/q/+r/7P/s/+z/7P/q/+v/6//q/+v/7f/u
/+//7f/t/+3/7f/r/+v/7P/t/+//7//t/+v/6//s/+z/7P/q/+v/6//r/+v/6v/q/+r/
6v/o/+j/6f/n/+f/5//o/+j/6P/o/+f/6f/p/+j/6P/n/+b/5f/l/+P/4v/i/+L/4//k
/+P/5P/k/+P/4v/h/+T/5P/k/+D/4v/i/+L/5f/k/+P/4v/h/+L/4v/j/+P/4f/h/+L/
4v/i/+L/4v/h/+D/4P/i/+P/4f/g/9//3//h/+D/3//f/+D/4P/g/+D/4P/f/97/3v/c
/9z/3f/f/9//3//f/9//4f/i/+H/3v/e/9z/3P/c/9z/3v/e/97/3v/c/9z/3P/c/97/
3v/e/97/3v/e/97/3v/c/9z/3P/c/97/3v/e/97/3P/c/9z/3P/e/97/3v/e/9z/3P/c
/9z/3v/e/97/3v/g/+D/4P/g/97/3v/e/97/3//f/97/3v/f/+D/4P/g/9//4P/g/+D/
4f/i/+P/5P/h/+H/4v/l/+f/5//n/+f/5f/l/+X/5f/j/+X/5v/n/+j/6f/o/+b/4//j
/+H/4f/j/+H/4f/g/9//3v/d/93/2v/a/9r/2v/d/93/3f/d/93/3f/d/93/3f/d/93/
3f/f/97/3v/e/9z/3P/c/93/3//e/97/3v/g/+D/4P/g/+D/4f/h/+D/4P/g/+D/5P/q
/+3/7//5/xIALQBNAHMAkACYAI8AhAB/AHkAaABEABUA2/+Z/2H/O/8d/w7/E/8m/zr/
TP9f/3r/mP+y/8b/1P/f/+b/7f/v//H/8f/0//T/8//0//X/9v/5//n/+v/6//v//P/8
//z//v/////////+//7//////wAAAAABAAEAAwADAAQABAACAAIAAwADAAYABgAGAAgA
BgAGAAYABgAIAAkACQAJAAsACwAMAA0ACwALAAwADAAOAA8ADwAQABAAEQARABEAEAAR
ABEAEQATABQAFAAUABUAFQAWABYAGQAbABsAGwAcAB4AHwAgACIAIwAkACUAJgAnACgA
KQArACwALQAwADIAMgA0ADcAOAA7AD0APgA/AEIARABGAEgASgBNAE4ATwBQAFIAUwBV
AFYAWABZAFoAWgBbAFsAWQBZAFkAWgBcAFwAWgBZAFgAVwBVAFMAUQBOAEsASQBFAEEA
PQA6ADYAMgAuACoAKAAkACIAHwAcABkAFwAUABQAEgAPAA4ADAAKAAkACQAGAAUABAAC
AAQAAwACAAEAAAAAAAAAAAAAAAAA/v/+//7//v/+//7//v/+///////+//7//v/9//3/
/v////////////7//v/9//3//f/9//3//v/+//7/AAAAAAAAAAD+///////+/wAAAQAB
AAEA////////////////AAABAAMAAwABAP////8AAAAAAAACAAMAAwADAAEAAAAAAAAA
AgAAAAAAAQABAAEAAQACAAEAAAD///3//f/9//z//P/+//7//v////3//P/8//z//v/+
//z//P/7//v/+//7//7//v/+//r/+v/6//r//f/7//v/+//7//r/+v/7//v/+f/5//r/
+v/6//r/+v/5//j/+P/6//v/+//6//n/+f/6//r/+v/7//r/+v/6//r//P/7//r/+v/6
//r/+//9//z/+//6//n//f/8//n/+P/4//j/+P/4//j/+v/6//r/+v/4//j/+P/4//j/
+P/4//j/+P/4//j/+P/4//j/+P/4//j/+P/4//j/+P/4//j/+P/4//j/+P/4//j/+P/4
//j/9v/2//b/9v/3//j/+f/6//j/+P/4//j/+P/4//j/+P/4//j/+P/4//j/+P/4//j/
+P/4//j/+P/5//n/+P/4//v//P/8//z//f/+//7//v/8//z//P/8//3//f/+/wEA////
///////9//3//f/9////AQACAAMABQAFAAMAAAD//////f/9//v/+f/5//j/9//2//X/
9f/y//L/8v/y//P/8//z//P/8//z//P/8//z//P/8//z//X/9P/0//T/9P/0//T/9f/z
//L/8v/y//T/9P/0//T/9P/1//X/9P/y//T/9P/6/wAAAQD//wsAJAA9AFsAgwCkAK4A
pwCeAJcAjwCAAGIAMwD9/73/f/9V/zf/KP8t/zr/Rv9W/23/iv+s/8j/2v/m//P//P//
/wEABQAFAAYABgAHAAgACQAKAAsACwAMAAwADQAOAA4ADgAOAA8ADwAPABAAEAARABEA
EAAQABEAEQATABMAFAAUABYAFgAXABcAFgAWABYAGAAYABgAGAAYABYAFwAXABcAGQAZ
ABoAGwAbABsAHAAcABoAGwAbABwAHgAfAB8AHwAeAB8AHwAfACMAJAAkACQAJQAlACYA
JgAnACkAKQApACwALgAvADAAMAAxADIAMwA0ADUANgA3ADsAPAA9AEAAQABAAEIARQBI
AEsATQBOAE0AUABSAFQAVgBYAFsAXABfAGAAYgBjAGMAZABmAGcAagBqAGsAawBrAGsA
awBsAGwAbABqAGkAaABnAGUAYwBfAFwAWQBXAFMATwBLAEgARABAADwAOAA0ADAALgAr
ACoAJwAlACIAHgAcABkAGAAYABYAFQAVABIAEQAQAA4AEAAPAA4ADQAMAAwADAAMAAoA
CgAIAAgACQAKAAsADAAKAAoACwALAAwADAAMAAsACwAMAA0ADQALAAsACgAKAA0ADQAN
AA0ACwAMAAwADAAMAAwADAAMAA4ADwAPAA4ADAANAA0ADQANAA0ADQANAAsACwAMAA0A
DQANAAsACQALAAwADAAMAAsACwAKAAkACgAKAAsADAAKAAgACAAJAAkACQAJAAoADAAM
AAwACwALAAsACgAKAAoACgAKAAsACQAIAAgACAAKAAoACAAIAAkACQAJAAkACAAIAAgA
BAAGAAYABgAJAAgABwAGAAUABgAGAAcABwAFAAUABgAGAAYABgAGAAUABAAEAAYABwAF
AAQAAwADAAUABAADAAMABAAEAAQABAAEAAMAAgACAAQABAAFAAcABQAFAAUABQAFAAYA
BQAGAAYABgAGAAYABgAEAAQABAAEAAYABgAGAAYABQAEAAMAAgAEAAQABAAEAAQABAAE
AAQAAgACAAIAAgAEAAQABAAEAAIAAgACAAIABAAEAAQABAAEAAQABAAEAAIAAgACAAIA
AwAEAAUABgAFAAQAAwACAAQABAAEAAQABAAEAAQABAACAAIAAgACAAQABAAEAAQABAAE
AAQABAAEAAQABAAEAAYABwAHAAYABAAFAAYABgAHAAkACwAMAAsACgAJAAgACgAJAAkA
CgANAA0ADQANAA0ACwALAAsADQANAA8AEAAPAA8ADwANAAwACwALAAkABwAHAAUABQAG
AAUABAADAAMAAgACAAIAAgADAAMAAwABAAEAAQABAAMAAwADAAMAAwADAAIAAgAEAAQA
BAAEAAUABQAEAAQABAAEAAQABAAGAAYABwAHAAQABAAEAAYACgAQABEAEwAhADoAWQB9
AKMAvgDIAL0AtACvAKUAjABiAC8A8/+x/3n/Uf8z/yz/Nf8+/0j/XP97/5z/vv/c/+7/
+P8DAAoADwATABUAFwAaABwAGwAcAB0AHgAfAB8AIAAgACIAJAAlACYAJgAnACcAJwAo
ACgAKQApACwALAAtAC0AKwArACwALAAtAC4AMAAxADIAMgAyADQANAA0ADQANAA0ADUA
NQA1ADUANQA2ADcANwA3ADgAOAA6ADsAOwA8AD4APwA/AD8APgA/AD8APwA/AEAAQABA
AEIAQwBFAEYARwBJAEkASQBIAEoASwBMAFAAUQBSAFMAUgBTAFQAVQBZAFoAWwBeAGAA
YABiAGUAZgBpAGsAbABtAHAAcgB0AHQAdgB5AHoAewB8AH4AfwB/AIAAggCDAIYAhgCH
AIcAhwCHAIcAiACIAIgAhgCFAIYAhQCDAIEAfQB6AHcAdQBxAG0AaQBmAGAAXABYAFQA
UgBOAEwASQBIAEUAQwBAADwAOgA3ADYANAAyADEAMQAwAC8ALgAsACwAKwAqACkAKgAq
ACoAKgAoACgAJgAmACYAJgAmACYAJgAmACcAJwAmACYAJgAlACcAKAApACkAKQApACgA
KAApACkAKQApACgAKAAnACYAJgAmACYAJgAmACcAJwAmACgAKQApACkAJwAnACcAJwAm
ACUAJQAlACcAJwAlACMAJwAoACgAKAAlACUAJAAjACUAJAAkACQAJgAkACQAJQAjACMA
IwAkACQAJAAkACMAIQAhACAAIAAhACIAIwAlACIAIAAfAB4AHwAgAB8AIAAfAB8AHwAf
ACAAIAAgABwAHAAcABwAHwAhACEAIQAhAB4AHgAfAB8AHQAdAB4AHgAeAB4AHgAdAB4A
HgAgACEAIAAeABwAGwAcABwAHAAdAB4AHgAeAB4AHgAdABwAHAAaABoAGwAdAB8AHwAf
AB8AHwAeAB0AHAAcABwAHAAcABwAHgAeAB4AHgAeAB4AHgAeABwAHAAcABwAHgAeAB4A
HgAcABwAHAAcABoAGgAaABoAHAAcABwAHAAcABwAHAAcAB4AHgAeAB4AHgAeAB4AHgAd
ABwAGwAaAB0AHgAfACAAIAAgACAAIAAgACAAIAAgACIAIgAiACIAJAAkACQAJAAkACQA
JAAkACYAJgAmACYAJAAkACQAJAAmACYAJgAmACYAJgAmACYAIwAiACEAIAAgACAAIAAg
AB8AHgAdABwAHAAcABwAHAAaABoAGgAaABwAHAAcABwAHAAcABwAHAAcABwAHAAcABwA
HAAcABwAHAAcABwAHAAcABwAHAAcAB4AHgAeAB4AHwAgACEAIgAmACoALgAyAEkAXgBz
AIgAlwCmALUAxAC2AKoAngCSAGIAMgACANL/sP+Q/3D/UP9e/2z/ev+I/6H/uv/T/+z/
9v8AAA==
         </WaveFormData>
      </LeadData>
      <LeadData>
         <LeadByteCountTotal>10000</LeadByteCountTotal>
         <LeadTimeOffset>0</LeadTimeOffset>
         <LeadSampleCountTotal>5000</LeadSampleCountTotal>
         <LeadAmplitudeUnitsPerBit>4.88</LeadAmplitudeUnitsPerBit>
         <LeadAmplitudeUnits>��V</LeadAmplitudeUnits>
         <LeadHighLimit>2147483647</LeadHighLimit>
         <LeadLowLimit>268435456</LeadLowLimit>
         <LeadID>V3</LeadID>
         <LeadOffsetFirstSample>0</LeadOffsetFirstSample>
         <FirstSampleBaseline>0</FirstSampleBaseline>
         <LeadSampleSize>2</LeadSampleSize>
         <LeadOff>FALSE</LeadOff>
         <BaselineSway>FALSE</BaselineSway>
         <ExcessiveACNoise>FALSE</ExcessiveACNoise>
         <MuscleNoise>FALSE</MuscleNoise>
         <LeadDataCRC32>4191653511</LeadDataCRC32>
         <WaveFormData>
7v/u/+7/7v/w//D/8P/w/+7/7v/u/+7/8P/w//D/8P/w//D/8P/w/+7/7v/u/+7/7v/u
/+7/7v/w//D/8P/w/+7/7v/u/+7/8P/w//D/8P/v/+7/7f/s/+7/7v/u/+7/7v/u/+7/
7v/s/+z/7P/s/+7/7v/u/+7/7P/s/+z/7P/u/+7/7v/u/+z/7P/s/+z/7P/s/+z/7P/s
/+z/7P/s/+7/7v/v/+//7//w//L/8v/w//D/8P/z//b/9v/2//b/9v/2//f/9//3//f/
+f/6//z//f/+//7//f/8//n/9f/3//f/9//5//n/+f/6//r/9v/z//H/7//w/+7/7v/t
/+n/6P/o/+f/5//m/+b/5v/m/+b/5v/m/+P/4//l/+X/5f/l/+X/5f/m/+b/5v/l/+L/
4v/j/+P/5v/m/+b/5v/k/+T/4//j/+b/5v/m/+f/5f/j/+X/5v/p//P//f8BAAYAGwA9
AGAAkADEAOoA/AAFAQsBEQEPAfUAvQB1ACEAwP9u/zD/+v7V/s3+0f7a/u/+DP8w/1r/
gv+g/7b/yv/X/+D/5f/q/+v/7v/y//P/9v/4//j/+P/5//n/+v/6//v/+//7//3//f/+
//7//v//////AAAAAAEAAwADAAEAAwADAAMAAgACAAMAAwAFAAYABgAHAAUABgAGAAYA
CAAIAAkACQAJAAoACgALAAsADAAMAAwADQANAA4ADgAPAA8AEAAQABEAEgASABIAEgAU
ABUAFgAUABQAFgAXABkAGgAbABwAHQAeAB8AIAAhACMAJAAlACQAJQAmACgAKgAtAC8A
MwAzADQANQA4ADgAOgA8AD4AQABCAEQARgBKAEoATQBOAE8AUQBTAFQAVQBXAFgAWQBY
AFkAWQBZAFwAXABcAFwAWgBZAFkAWABXAFUAVABSAE4ATABJAEcAQgA+ADsAOAA1ADEA
LgArACoAJwAkACIAHwAbABkAGAAUABIADwAOAAsACgAIAAYABQAFAAQAAQAAAP///v/9
//z/+//7//r/+//7//r/+v/3//b/9v/3//n/+f/5//n/9v/2//f/9//5//n/+f/5//n/
+f/5//n/9//3//f/9//3//j/+P/4//j/+P/5//n/+f/5//n/+f/5//n/+f/5//n/+f/5
//n/+f/6//r/+v/4//j/+P/4//r/+v/6//r/+v/6//n/+f/3//f/9//3//n/+f/4//j/
+P/4//b/9v/1//X/9P/0//b/9v/2//b/9P/0//L/8v/0//T/9P/0//T/9P/y//L/8P/w
//D/8P/w//D/8P/v/+//7//v/+//7//u/+7/7//v/+7/7v/t/+//7//v//D/7v/u/+7/
7P/s/+z/7P/t/+//7v/u/+3/6//s/+3/7f/s/+z/7P/s/+z/7f/t/+z/6v/q/+v/6//t
/+3/7f/t/+3/7f/t/+z/7P/s/+z/7P/s/+z/7P/s/+z/7P/s/+z/7P/s/+z/7P/s/+r/
6v/q/+r/7P/s/+z/7P/q/+r/6v/q/+z/7P/s/+z/6v/q/+r/6v/q/+r/6v/q/+z/7P/s
/+z/6v/q/+r/6v/q/+r/6v/q/+z/7P/s/+z/6v/q/+r/6v/s/+z/7P/s/+r/6v/q/+r/
6v/q/+r/6v/s/+z/7P/s/+r/6v/q/+r/6v/q/+r/6v/q/+r/6v/q/+r/6v/q/+r/6v/q
/+r/6v/q/+r/6v/r/+3/7f/u//D/8P/w//D/8P/z//T/9P/0//T/9P/0//X/8//z//P/
9f/4//r/+//8//v/+v/5//b/9f/1//X/9f/4//n/+v/8//n/9v/y/+//7//u/+z/7P/p
/+f/5v/m/+f/5f/k/+T/5P/k/+T/5P/k/+P/4//l/+X/5f/l/+X/5f/k/+T/5P/l/+T/
5P/l/+P/5P/k/+T/5P/k/+T/4//l/+b/5v/m/+b/5f/k/+P/5v/r//H/9//9/wIAFwA5
AF4AigDAAOwAAAEFAQ0BFQEXAf0AxQB/AC0A0P98/zz/BP/d/tH+z/7W/uv+Cv8w/1z/
hv+i/7T/yP/V/9z/5f/q/+v/7v/y//H/9P/2//b/9v/3//f/+P/6//v/+//7//////8A
AAAAAAABAAEAAgAEAAUABwAHAAMABQAFAAUABgAGAAcABwAJAAoACgALAAsADAAMAAwA
DgAOAA8ADwAPABAAEAARABMAFAAUABQAEwATABQAFAAVABUAFgAWABkAGgAaABoAGgAc
AB0AHgAeAB4AIAAhACEAIgAjACQAJQAmACcAKAApACsALAAtACwALQAuADAAMwA1ADYA
OQA7ADwAPQBAAEIARABGAEgASgBMAE4AUABQAFAAUwBUAFYAWQBcAF4AXQBfAGAAYQBi
AGMAYwBjAGQAZABkAGQAZABjAGMAYgBhAF8AXgBcAFgAVgBTAFEATgBKAEcARABDAD8A
PAA5ADQAMQAuACwALQApACcAJgAgAB4AGwAaABcAFgAUABIAEwATABIADwAMAAsACgAJ
AAgABwAHAAYABwAHAAYABgAFAAQABAAFAAUABQAFAAUAAwACAAIAAQACAAMABAAFAAMA
AwADAAMAAwADAAMAAwABAAIAAgACAAIAAgADAAMABQAFAAUABQADAAMAAwADAAEAAQAB
AAEAAwAEAAQABAABAAAA///+/wAAAAAAAAAA/v/+//3//f/////////////////+//7/
/f/8//n/+P/6//v/+//8//r/+v/6//r/+v/6//j/+P/6//r/+v/6//j/+P/2//b/9v/2
//b/9v/2//b/9v/1//f/9//3//f/9f/0//T/9f/1//T/9P/z//P/8//z//T/9P/0//T/
8v/y//L/8v/z//P/8v/y//H/8f/y//P/8//y//L/8v/y//L/8//z//L/8P/w//H/8f/x
//H/8f/x/+//8f/x//D/7v/u/+7/7v/u/+7/7v/u/+7/8P/w//D/8P/u/+7/7v/u/+7/
7v/u/+7/8P/w//D/8P/u/+7/7v/u//D/8P/w//D/7//u/+3/7P/u/+7/7v/u/+7/7v/u
/+7/7f/s/+v/6v/s/+z/7P/s/+7/7v/u/+7/7P/s/+z/7P/s/+z/7P/s/+z/7P/s/+z/
7P/s/+z/7P/v/+//7//w//H/8P/v/+7/7//z//X/9v/0//T/9P/0//X/9f/1//X/9f/2
//j/+f/6//r/+v/6//n/9//4//n/9v/3//b/9f/4//j/9v/z//H/7//u/+z/7v/t/+v/
6v/q/+n/5//m/+X/5P/j/+L/5P/k/+P/4//n/+f/5//n/+b/5f/j/+L/5P/j/+L/4v/j
/+P/5P/k/+L/4v/i/+L/4//j/+T/5P/k/+X/5f/l/+f/5v/l/+v/9f/9//7/BwAfAEAA
ZgCWAMYA5ADvAPEA+QD/APUA0QCTAEMA5v+M/0b/Cv/b/sH+v/7O/uP++P4U/zz/Zv+C
/5r/sv/F/9L/2//i/+f/6P/q/+v/7v/w//D/8v/z//P/9P/2//f/9//3//n/+f/6//r/
/P/9//3//v/9//3//v/9//3/////////AAAAAAEAAQD//wAAAAABAAEAAgACAAIAAAAA
AAEAAQADAAQABAAFAAUABgAGAAYABQAFAAYABgAJAAkACgAKAAkACgAKAAoACgAMAA0A
DgAQABAAEgATABIAEgASABIAFAAWABgAGgAaABsAGwAbAB4AHwAgACIAIQAjACQAJwAp
ACoAKwAuADIANAA2ADgAOQA6ADsAPAA+AD4AQQBCAEUARwBJAEoASQBLAEwATQBQAFEA
UQBRAFEAUABPAE4AUABPAE8ATgBLAEkASABGAEQAQgA/AD0AOgA2ADMAMAArACcAJAAh
AB4AGwAYABYAFQARAA8ADgAMAAoABwAGAAUABAACAAAA/f/9//z/+f/4//f/9v/1//b/
9f/1//T/8f/x//D/8P/x//D/8P/x/+//7//v/+//7v/u/+//7//v/+//7//v/+//7//v
/+//7//v/+//7//v//D/8P/w//L/8v/z//P/8//z//P/8//x//H/8f/x//P/8//z//P/
8//0//T/9P/2//b/9v/2//T/9P/0//T/9v/2//X/9f/z//P/8//z//P/8//y//L/8v/y
//D/8P/x//H/8P/w//D/8P/w//D/8P/w/+7/7v/u/+7/7v/u/+7/7v/s/+z/7P/s/+z/
7P/s/+z/7P/r/+v/6//r/+v/6//q/+r/6//r/+r/6v/p/+n/6f/p/+r/6v/q/+r/6P/p
/+r/6//t/+z/6v/p/+f/5//o/+n/6f/o/+j/6P/o/+j/6f/p/+j/6P/o/+n/6f/p/+n/
6f/p/+n/6//p/+r/6v/o/+j/6P/o/+j/6P/o/+j/6P/o/+j/6P/o/+j/6P/o/+j/6P/o
/+j/6P/o/+j/6P/o/+j/6P/o/+j/6P/o/+j/6P/o/+j/6P/q/+r/6v/q/+j/6P/o/+j/
5v/m/+b/5v/o/+j/6P/o/+j/6P/o/+j/6v/q/+r/6v/o/+n/6f/p/+r/7P/s/+z/7P/s
/+//8P/w//D/8P/w//D/8f/x//H/8//1//b/+P/3//j/+P/4//r/+P/1//X/8//z//X/
9f/3//j/+P/2//P/8f/v/+7/7P/s/+v/6f/o/+j/5//l/+L/4v/i/+L/5P/k/+T/4//h
/+P/4//j/+P/4//j/+L/5P/k/+P/4v/i/+P/4//k/+T/5P/k/+T/4v/h/+H/4v/k/+T/
5f/l/+X/5f/k/+X/6//1//3/AAALACMARgBuAJwAygDsAPcA+wADAQsBBQHhAKMAWQD+
/6L/VP8W/+X+y/7J/tT+5f76/hj/PP9m/4r/pP+4/8v/2P/h/+b/6//u//D/7//y//T/
9P/2//f/9//4//j/+f/5//n//f/9//7//v/8//3//f/+//7///8BAAEA//8BAAEAAQAC
AAIAAwADAAUABgAGAAcABQAGAAYABgAGAAYABwAHAAcACAAIAAkABwAIAAgACAALAAsA
DAAMAAsACwAMAAwADQAOAA4ADgAOABAAEQASABIAEgAUABUAFQAWABcAGAAZABoAGwAc
AB8AIQAiACMAIgAjACQAJgAnACkAKgAtAC8AMAAxADQANgA4ADoAPABAAEIARABGAEgA
SABLAEwATQBPAFEAUgBTAFUAVgBXAFgAWQBZAFkAXABcAFwAXABaAFkAWQBYAFcAVQBU
AFIAUABOAEsASQBEAEAAPQA6ADcAMwAwAC0AKgAnACQAIgAfABsAGQAYABYAFAARABAA
CwAKAAgABgAFAAUABAABAAAA///+//3//P/7//v/+v/5//n/+P/4//f/9v/2//f/9//3
//f/9//2//b/9//3//X/9f/1//X/9//3//f/9//1//X/9f/1//f/+P/4//j/9v/2//f/
9//3//f/9//3//n/+f/5//n/+f/5//n/+f/5//r/+v/6//r/+v/6//r/+P/4//j/+P/6
//r/+f/5//n/+f/5//n/+f/5//j/+P/6//r/+P/4//n/+f/4//j/+P/4//j/+P/2//b/
9P/0//b/9v/2//b/9v/2//T/9P/y//L/8v/y//T/9P/0//P/8f/x//H/8f/z//L/8v/z
//P/8v/y//H/7//v/+//8P/y//L/8v/w//D/8P/w//H/8f/w//D/7//t/+7/7//v/+7/
7v/u/+7/8P/x//H/8P/u/+7/7//v/+//7//v/+//8f/x//H/8P/w//D/8P/w//D/7v/u
/+7/7v/u/+7/7v/u/+7/7v/u/+7/7v/u/+7/7v/w//D/8P/w//D/8P/w//D/8P/w//D/
8P/y//L/8v/y//D/8P/w//D/8P/w//D/8P/w//D/8P/w//D/8P/w//D/8v/y//L/8v/w
//D/8P/w//L/8v/y//L/8v/y//L/8v/w//D/8P/w//L/8v/y//L/8P/w//D/8P/y//L/
8v/y//L/8v/y//L/8v/y//L/8//z//P/9P/2//j/+P/4//j/+f/6//r/+v/8//z//P/9
//v/+//7//3/AAACAAMABAAEAAQABAACAP//////////AQABAAEAAgACAAAA/f/7//v/
+v/4//j/9f/z//L/8v/x/+//7v/u//D/8P/w//D/7v/t/+3/7//v/+//7//v/+//7v/u
/+7/7f/s/+z/7f/t/+7/7v/u/+7/7v/u/+3/7f/u/+7/7v/t/+3/7f/t/+7/8//5/wEA
BQAMAB0APQBkAJYAyADwAAYBDQERARsBGwEBAc8AiQA3ANr/hv9G/wz/5/7d/tv+4v71
/hj/PP9m/5D/rP/A/9L/3//o/+//9P/3//r//P/7//7/AAAAAAAAAQABAAIABAAFAAUA
BQAHAAcACAAIAAgACQAJAAoACgALAA0ADQALAA0ADQANABAAEAARABEADwAQABAAEQAR
ABIAEgASABQAFAAVABUAEwAUABQAFQAVABYAFgAWABcAFwAYABgAGQAZABoAGgAbABwA
HAAcABwAHgAfACAAIAAgACIAIwAjACQAJQAmACcAKAApACoAKwAtAC4ALwAwADEAMgA0
ADUANwA4ADsAPQA+AD8AQgBEAEYASABKAEwATgBQAFIAVABUAFcAWABbAF0AXwBgAF8A
YQBiAGMAZgBnAGcAZwBoAGgAaABoAGYAZQBlAGQAYwBhAGAAXgBaAFgAVQBTAE4ASgBH
AEQAQQA9ADoANwA0ADEALgAsACsAJwAlACQAHgAcABkAGAAVABQAEgAQAA8ADwAOAAsA
CgAJAAgABwAGAAUABQAEAAMAAwACAAIA///+//7///8BAAEAAQABAAAAAAABAAEAAQAB
AAEAAQABAAEAAQABAAMAAwADAAMABQAGAAYABgAEAAQABQAFAAUABQAFAAUABQAFAAUA
BQAFAAUABQAFAAUABgAGAAYABAAEAAQABAAGAAYABgAGAAYABgAFAAUABQAFAAUABQAD
AAMAAgACAAIAAgAAAAAAAgADAAMABAADAAIAAQAAAAAAAAD+//7/AAAAAAAAAAD+//7/
/P/8//7//v/+//7//P/8//z/+//7//v/+//7//3//P/8//3/+//6//r/+f/5//n/+f/6
//j/+P/4//b/+P/4//j/+f/5//j/+P/3//b/9v/2//X/9v/2//b/9v/0//X/9f/0//T/
9P/1//X/9f/1//X/9f/3//P/8f/y//L/8//0//X/9v/1//T/8//y//T/9P/0//T/9P/0
//T/9P/0//T/9P/0//T/9P/0//T/8//y//H/8P/x//L/8//0//L/8v/y//L/8P/w//D/
8P/y//L/8v/y//L/8v/y//L/8P/w//D/8P/w//D/8P/w//L/8v/y//L/8v/y//L/8v/y
//L/8v/y//H/8P/v/+7/8P/w//H/8f/z//T/9v/2//T/9P/0//f/9v/2//b/9v/2//b/
9//3//n/+f/7//z//v///wAAAAACAAIAAAD9//r/+f/4//n/+//7//z//P/6//f/9f/z
//D/7v/u/+3/7f/s/+z/6//p/+j/6P/o/+j/6P/o/+j/5v/l/+b/5f/l/+X/5f/l/+X/
5v/n/+f/5f/k/+T/4//m/+b/5v/m/+b/5v/l/+X/5P/k/+T/5f/n/+f/6f/q/+n/7//5
////AAARADMAVAB8AK4A1gDsAPUA+wADAQUB8QDBAH0AKQDI/3D/MP/4/tH+wf7H/tj+
6f4A/yL/Sv9w/4z/pv++/8//2P/f/+T/6//u/+7/7f/w//L/8v/0//X/9f/2//r/+//7
//v/+//7//z//P/8//3//f/+//z//f///////v8BAAIAAwACAAIAAwADAAIAAgABAAEA
AwAEAAQABAAGAAYABwAHAAUABgAGAAcABQAGAAYABgAJAAkACgAKAAsACwAMAAwACwAM
AAwADAAMAA4ADwAQAA4ADgAQABEAEQASABMAFAAXABgAGQAaABkAGwAcAB0AHgAfACAA
IgAhACMAJAAnACsALAAtADAAMAAyADQANgA2ADgAOgA8AEAAQABDAEQAQwBFAEcASABL
AE0ATgBPAE4ATwBPAE8AUABQAFAAUABSAFEAUQBQAE0ASwBKAEgARgBEAEEAPwA6ADYA
MwAwACsAJwAkACEAHwAdABsAGgAXABMAEQAQAA4ADAAJAAgABQAEAAIAAAD//////v/7
//z/+//6//n/9//1//T/8v/y//P/8//0//H/8P/w//H/7//v/+//7//v//D/8v/z//P/
8//z//P/8v/x//D/7//x//H/8f/x/+//8P/w//D/8v/y//P/8//x//H/8f/x//L/8//0
//X/8//z//P/8//z//T/9P/0//T/9P/0//T/8v/y//L/8v/0//T/8//z//P/8//z//P/
8//z//L/8v/w//D/7v/u//H/8f/w//D/8P/w//D/8P/u/+7/7P/s/+z/7P/s/+z/7f/u
/+3/7v/t/+z/6//q/+z/7P/s/+v/6f/p/+n/6f/p/+j/6P/p/+v/6v/q/+n/6f/p/+n/
6v/o/+j/6P/m/+b/5v/m/+f/5//m/+b/5f/l/+b/5//n/+b/5v/m/+b/5v/n/+f/5v/k
/+T/5f/l/+f/5//n/+f/6f/p/+f/5v/m/+b/5v/m/+b/5v/m/+b/5v/m/+b/5v/m/+b/
5v/m/+b/5v/m/+b/5v/k/+T/5P/k/+b/5v/m/+b/5P/k/+T/5P/l/+b/5//o/+f/5v/l
/+T/5v/m/+b/5v/m/+b/5v/m/+X/5f/l/+b/5v/m/+b/5v/o/+v/7P/s/+z/7P/s/+z/
7//v/+//7//w//D/8f/x//T/9P/0//T/8v/v/+//7//t/+//7//v//L/8v/w/+3/6f/n
/+b/5P/l/+X/5P/k/+L/4f/f/97/3P/c/9z/3P/e/97/3f/d/93/3f/d/93/3//f/97/
3v/g/9//3v/e/97/3f/d/9z/3v/e/97/3v/d/93/3v/e/97/3//f/9//3//g/+P/6//1
//v/AAATADMAWACEALYA3gDwAPMA+QABAQEB5wCzAG0AFQC2/2T/Iv/u/s3+w/7L/t7+
8/4M/yz/VP96/5j/rv++/83/2P/f/+T/6f/s/+z/6//u//D/8P/x//P/9P/2//b/9//3
//f/+//7//z//P/8//3//f/+//7///8BAAEA//8BAAEAAQAAAAAAAQABAAMABAAEAAUA
AwAEAAQABAAEAAQABQAFAAcACAAIAAkACQAKAAoACgALAAsADAAMAAsACwAMAAwADwAQ
ABAAEAAQABIAEwAUABQAFAAWABcAFwAYABkAGgAbABwAHQAeAB8AIQAiACMAJgAnACgA
KgApACsALAAvADMANAA1ADgAOAA6ADwAPgBCAEQARgBIAEoASgBNAE4ATwBRAFMAVABV
AFcAWABZAFoAWwBbAFsAXABcAFwAXABcAFsAWwBaAFkAVwBWAFQAUABOAEsASQBGAEIA
PwA8ADkANQAyAC8ALAApACYAJAAhAB0AGwAaABgAFgATABIADwAOAAwACgAHAAcABgAD
AAQAAwACAAEA/v/9//3//P/9//3//P/8//v/+v/6//v/+f/5//n/+f/4//j/+f/5//n/
+f/5//n/+f/5//n/+f/3//f/9//3//n/+v/6//r/+v/6//v/+//7//v/+//7//v/+//7
//v/+//7//v/+//9//7//v/+//7//v/+//7//P/8//z//P/+//7//f/9//v/+//7//v/
/f/9//z//P/+//7//P/8//v/+//6//r/+v/6//r/+v/6//r/+P/4//j/+P/4//j/+P/4
//b/9v/2//b/9v/2//j/+P/4//f/9f/1//X/9f/1//T/9P/1//X/9P/0//P/8//z//P/
9P/0//T/9P/y//T/9P/0//X/9f/0//T/8//1//b/9//3//T/9P/0//T/9P/1//X/9P/0
//T/9f/1//X/9f/1//X/9//3//P/8v/0//T/9P/0//T/9P/0//T/9P/0//T/9P/0//T/
9P/0//T/9P/0//T/9P/0//T/9P/0//T/9P/0//T/9P/0//T/9P/2//b/9v/2//b/9v/2
//b/9P/0//T/9P/2//b/9v/2//T/9P/0//T/9v/2//b/9v/2//b/9v/2//b/9v/2//b/
9//3//f/+P/6//r/+v/6//r//f/+//7/AAAAAAAAAAD//////////wMABAAGAAcABgAG
AAYABgAGAAMAAwADAAMABQAFAAUABgAGAAQAAQABAP///v/8//z/+//5//j/9v/1//P/
8v/y//L/8v/y//L/8v/x//H/8//z//P/8//z//P/8v/y//T/8//y//L/8f/x//L/8v/y
//L/8v/y//P/8//0//T/8v/z//P/8//z//T/+f///wkADQAQACEAQwBqAJYAygD2AAwB
EwEXAR8BHwELAd0AmwBJAO7/lv9S/xr/8f7l/uP+6v7//h7/QP9q/5b/sv/G/9r/5//w
//f//v8BAAIABAADAAYACAAIAAoACwALAAwADgAPAA8ADwARABEAEgASABIAEwATABQA
FAAVABcAFwAXABkAGQAZABoAGgAbABsAGwAcABwAHQAdAB4AHgAeABwAHAAdAB0AHwAg
ACAAIQAjACQAJAAkACMAIwAkACQAJQAlACYAJgAnACgAKAAoACoALAAtAC4ALgAuADAA
MQAxADIAMwA0ADUANgA3ADgAOQA7ADwAPQA+AD8AQABCAEUARwBIAEsASwBMAE0AUABU
AFYAWABaAFoAXABeAGAAZABkAGcAaABrAG0AbwBwAG8AcQByAHMAdgB3AHcAdwB4AHgA
eAB4AHgAdwB3AHYAdQBzAHIAcABsAGoAZwBlAGIAXgBbAFgAVQBRAE4ASwBIAEUAQgBA
AD8AOwA5ADgANAAyAC8ALgArACoAKAAmACMAIwAiAB8AHgAdABwAGwAcABsAGwAaABcA
FwAWABYAFgAWABcAGQAXABcAFwAXABYAFgAXABcAFwAXABcAFwAXABcAFwAXABkAGQAZ
ABkAFwAYABgAGAAYABgAGQAZABsAGwAbABsAGwAbABsAGwAbABsAGwAbABkAGgAaABoA
GgAaABoAGgAaABoAGgAaABoAGgAZABkAGwAbABsAGwAZABkAGAAYABoAGgAYABgAGQAZ
ABgAGAAYABgAGAAYABgAGAAWABYAFgAWABYAFgAWABYAFAAUABYAFgAWABYAFAAUABQA
EwAVABUAFQAVABMAEgASABMAEwASABIAEQATABMAEwAUABQAFAAUABIAFAAUABQAFQAT
ABIAEgARABMAFAAVABUAFAAUABQAFAATABMAEgAQAA8AEAASABMAEwATABMAEwATABMA
EwAUABQAFAAUABQAFAASABIAEgASABQAFAAUABQAEgASABIAEgAUABQAFAAUABQAFAAU
ABQAEgASABIAEgAUABQAFAAUABIAEgASABIAFAAUABQAFAAUABQAFAAUABQAFAAUABQA
FgAWABYAFgAUABQAFAAUABQAFAAUABQAFgAWABYAFgAUABQAFAAUABYAFgAWABYAFgAW
ABYAFgAWABcAFwAXABoAHAAcABwAGgAaAB0AHgAgACAAIAAgAB4AHwAfAB8AIQAjACQA
JgAnACgAKAAoACgAJgAjACMAJQAlACcAJwAlACYAJgAkACMAIQAfAB4AGgAaABkAFwAY
ABgAFwAVABIAEgASABIAFAAUABQAEwATABUAFQAVABMAEwATABIAFAAUABMAEgASABMA
EwAUABIAEgASABIAFAATABMAFAAUABQAFQAVABMAFQAWABkAIQArADEANgBHAGsAlgDG
APYAHgE0ATkBQQFNAUcBJQHpAJ8ASwDy/6b/ZP8u/w//A/8B/wr/I/9C/2r/mv/C/9r/
7P/6/wUADgAXABwAHwAiACIAIQAkACYAJgAoACkAKQAqAC4ALwAvAC8ALwAvADAAMAAy
ADMAMwA0ADQANQA3ADcAMwA1ADUANQA4ADgAOQA5ADcAOAA4ADkAOwA8ADwAPAA6ADoA
OwA7AD0APgA+AD8APwBAAEAAQABBAEEAQgBCAEUARQBGAEYARQBGAEYARgBGAEgASQBK
AEwATABOAE8ATwBQAFEAUgBSAFIAUgBSAFQAVwBZAFsAWgBbAFwAXgBhAGMAZABnAGcA
aABpAGwAbgBwAHIAdAB2AHgAegB8AH4AfgCBAIIAgwCFAIcAiACHAIkAigCLAI4AjwCP
AI8AkACQAJAAkACSAJEAkQCQAI8AjQCMAIoAhgCEAIEAfwB+AHoAdwB0AHEAbQBqAGcA
ZABhAF4AXABdAFkAVwBWAFIAUABNAEwASQBIAEYARABDAEMAQgA/AD4APQA8ADsAPAA7
ADsAOgA3ADcANgA2ADcANgA2ADcANQA1ADUANQA0ADQANQA1ADcANwA3ADcANwA3ADcA
NwA5ADkAOQA5ADcAOAA4ADgANgA2ADcANwA5ADkAOQA5ADkAOQA5ADkAOQA5ADkAOQA3
ADgAOAA4ADgAOAA4ADgAOgA6ADoAOgA6ADoAOQA5ADkAOQA5ADkAOwA7ADoAOgA6ADoA
OAA4ADkAOQA4ADgANgA2ADYANgA3ADgANwA4ADYANgA2ADYAOAA4ADYANgA2ADYANgA2
ADYANgA2ADUANQA1ADUANQA3ADYANgA3ADcANgA2ADUANQA1ADUANgA2ADYANgA0ADYA
NgA2ADcANwA2ADYANQA1ADYANwA3ADYANgA2ADYANgA3ADcANgA0ADQANQA1ADcANwA3
ADcAOQA5ADkAOAA2ADgAOAA4ADgAOAA4ADgAOAA4ADgAOAA4ADgAOAA4ADgAOQA6ADsA
PAA6ADoAOgA6ADkAOAA3ADYANwA4ADkAOgA6ADoAOgA6ADwAPAA8ADwAPAA8ADwAPAA6
ADoAOgA6AD0APgA/AEAAQABAAEAAQABBAEIAQwBEAEYARgBGAEYASABIAEgASABLAEwA
TQBOAFAAUABQAFAATQBMAEsASgBMAEwATABMAEoASgBKAEoARwBGAEUARABEAEQARABE
AEEAQAA/AD4APgA+AD4APgA9ADwAOwA6ADsAPAA9AD4APgA+AD4APgA+AD4APgA+AD4A
PgA+AD4AQABAAEAAQAA+AD4APgA+AD8AQABBAEIARABGAEgASgBSAFoAYgBqAIkAqADH
AOYAAAEaATQBTgFEATwBNAEsAeUAngBXABAA2P+i/2z/Nv9B/0r/U/9c/3z/nP+8/9z/
7f/8/w==
         </WaveFormData>
      </LeadData>
      <LeadData>
         <LeadByteCountTotal>10000</LeadByteCountTotal>
         <LeadTimeOffset>0</LeadTimeOffset>
         <LeadSampleCountTotal>5000</LeadSampleCountTotal>
         <LeadAmplitudeUnitsPerBit>4.88</LeadAmplitudeUnitsPerBit>
         <LeadAmplitudeUnits>��V</LeadAmplitudeUnits>
         <LeadHighLimit>2147483647</LeadHighLimit>
         <LeadLowLimit>268435456</LeadLowLimit>
         <LeadID>V4</LeadID>
         <LeadOffsetFirstSample>0</LeadOffsetFirstSample>
         <FirstSampleBaseline>0</FirstSampleBaseline>
         <LeadSampleSize>2</LeadSampleSize>
         <LeadOff>FALSE</LeadOff>
         <BaselineSway>FALSE</BaselineSway>
         <ExcessiveACNoise>FALSE</ExcessiveACNoise>
         <MuscleNoise>FALSE</MuscleNoise>
         <LeadDataCRC32>4216384706</LeadDataCRC32>
         <WaveFormData>
6P/o/+j/6P/q/+r/6v/q/+j/6P/o/+j/6P/o/+j/6P/q/+r/6v/q/+j/6P/o/+j/6P/o
/+j/6P/q/+r/6v/q/+n/6P/n/+b/6P/o/+j/6P/m/+b/5v/m/+f/6P/p/+r/6P/o/+j/
6P/o/+j/6P/o/+r/6v/q/+r/6f/o/+f/5v/o/+j/6P/o/+j/6P/o/+j/6P/o/+j/6P/q
/+r/6v/q/+r/6v/q/+r/6//t/+7/7v/u//D/8f/y//L/8v/y//P/9f/z//X/9f/2//b/
+P/6//r/+v/8//3/+//6//f/9f/3//f/9//4//r/+v/6//r/+P/0//H/7v/t/+v/6v/p
/+f/5v/m/+X/4v/i/+P/4//k/+T/5f/l/+L/4v/i/+L/5P/k/+T/5P/k/+T/5P/j/+P/
4//j/+P/5f/m/+b/5f/j/+P/4//j/+T/5f/l/+X/5f/l/+X/5v/q//H//P8FABAAJQBH
AGsAlwDIAPAAEgEwAU8BawFzAVEBFgHMAHUAFADC/3//QP8M//X+7P7y/gP/Gf82/13/
hf+h/7X/xv/R/9v/4v/m/+f/6f/s/+z/7f/v//H/8//0//T/9P/0//b/9v/2//j/+f/5
//n/+f/5//r/+v/7//v//f/9//z//P/9//3/+//8//z//P/+//7/AAAAAP7//v/+//7/
AAAAAAEAAQABAAEABAAEAAUABQAFAAYABgAHAAcABwAJAAkACgAKAAgACQAJAAkADAAO
AA4ADgAMAA4ADwAPAA8ADwAQABEAEQARABIAFAAXABcAGAAZABkAGgAbABwAHgAfACEA
IgAjACMAJQAmACUAJgAoACoALgAvADAAMQAzADQANQA2ADYANwA4ADgAOwA7AD0APgA9
AD0APgA+AD4APgA+AD4APgA9AD0APAA6ADoAOAA3ADUAMwAyADAALgAsACoAKAAnACYA
JAAiACEAIAAfAB0AGwAbABkAFwAXABUAEwARAA0ADAAKAAgACgAKAAkABgAFAAMAAwAC
AP///////////f/8//z//P/6//n/+f/5//v/+//7//r/+P/4//j/+P/4//j/+f/5//n/
+f/5//f/9//3//f/+P/4//j/+P/4//j/+P/3//f/+f/5//n/+f/7//v/+//7//n/+P/4
//j/+P/4//n/+f/5//n/+f/5//j/+P/5//n/+f/5//n/+f/5//n/+P/4//j/+P/4//j/
+P/4//b/9v/1//X/9f/1//b/9v/2//b/9v/0//T/9P/z//T/9P/0//X/8v/y//L/8v/y
//L/8v/z//P/8v/x/+//7//w//D/8f/w//D/8f/v/+7/7v/u/+7/7v/v//D/7v/v/+//
7f/u/+3/7f/u/+7/7v/u/+7/7P/u/+7/7f/u/+7/7v/u/+3/7v/u/+3/6//r/+v/7P/s
/+3/7v/u/+7/7f/v/+3/7P/s/+z/7P/s/+z/7P/s/+z/6v/q/+r/6v/s/+z/7P/s/+r/
6v/q/+r/7P/s/+z/7P/s/+z/7P/s/+z/7P/s/+z/7P/s/+z/7P/q/+r/6v/q/+z/7P/s
/+z/7P/s/+z/7P/q/+r/6v/q/+z/7P/s/+z/6v/q/+r/6v/s/+z/7P/s/+r/6v/q/+r/
6v/q/+r/6v/s/+z/7P/s/+z/7P/s/+z/7P/s/+z/7P/q/+r/6v/q/+r/6v/q/+r/7P/s
/+z/7P/s/+z/7P/s/+7/7//x//L/8v/y//T/9f/0//T/9P/0//f/9//1//f/9f/2//b/
+P/6//z//P/+//7//f/7//f/9//3//f/9//5//r/+//8//n/9//z//D/7//v/+7/7v/r
/+n/6P/o/+f/5P/k/+X/5//m/+b/5//l/+T/5P/k/+T/5P/k/+T/5P/k/+T/5P/j/+P/
4//j/+X/5f/m/+b/4//j/+P/4//l/+b/5//n/+b/5f/k/+P/5v/q//H/+P8BAAwAIwBF
AGcAkwDIAPQAFgEyAU8BbQF5AV0BIAHWAIEAJADU/4//Tv8a///+7v7w/gH/G/84/2H/
i/+j/7P/xv/T/9n/4P/k/+f/6//u/+7/7//x//P/8v/y//H/8P/0//b/9v/2//j/+f/5
//n/+f/5//r/+v/9//3///////3//P/8//v//f/+//7//v8AAAAAAgACAAAAAAAAAAAA
AAAAAAEAAQABAAEABAAEAAUABQAFAAYABQAFAAQAAwAFAAUABgAGAAYABwAHAAcABgAI
AAgACAAKAAwADQANAA0ADQAOAA8ADQANAA4AEAARABEAEgATABMAFAAVABYAGAAZABsA
HAAdAB0AHwAgAB8AIAAiACQAJgAnACgAKQApACoAKwAsADAAMQAyADIAMwAzADUANgA3
ADcAOAA4ADgAOAA4ADgAOAA3ADcANgA4ADgANgA1ADMAMQAwAC4ALAAqACgAJgAmACYA
JQAkACEAIAAfAB0AHQAdABsAGQAYABUAEgAPAA8ADgAMAAoACgAKAAkABgAHAAUABQAE
AAEAAQABAAEAAQAAAAAAAAAAAP////////3//f/9//z//v/+//7//v/+//7///////3/
/f/9//v/+//7//v//P/8//z//P/8//r/+v/5//n//f/9//3//f/7//v/+//7//v/+v/6
//r//P/8//3//f/8//v/+v/5//n/+v/8//3/+v/5//j/9//4//n/+f/6//j/+P/4//j/
+P/4//b/9v/5//n/+f/5//j/+P/4//j/+P/2//b/9v/3//j/+P/4//f/9P/0//T/9P/0
//T/9P/1//X/9P/z//X/9f/2//b/8//y//L/8//z//L/8v/y//D/8P/x//L/8v/z//P/
8f/w/+//7//w//D/8P/w//D/8v/0//T/8//w//D/8P/w//H/8v/y//H/7f/t/+3/7v/w
//H/8v/y//D/7//x/+//7P/t/+7/7//w/+7/7v/u/+7/8P/w//D/8P/u/+7/7v/u/+7/
7v/u/+7/7v/u/+7/7v/u/+7/7v/u//D/8P/w//D/7//u/+3/7P/u/+7/7v/u//D/8P/w
//D/7//u/+3/7P/u/+7/7v/u//D/8P/w//D/7v/u/+7/7v/w//D/8P/w//D/8P/w//D/
8P/w//D/8P/y//L/8//1//T/9P/0//b/+f/6//r/+v/4//n/+f/3//n/+f/6//r/+v/8
//7//v8CAAMAAwACAP///f/9//3/+//8//z//P/8//z/+//4//b/9P/z//H/8P/v/+3/
7P/u/+3/6v/q/+r/6f/n/+b/6f/p/+j/6P/p/+r/6//s/+v/6v/p/+j/6P/n/+f/5//n
/+f/5//o/+j/5//n/+f/5//n/+j/6f/n/+f/5//n/+n/6v/q/+3/+P///wYAFQAxAFMA
dwCgAM4A9AAOAScBSQFhAVcBLgHuAJsAPADk/5v/Wv8e//f+6v7w/v/+D/8k/0P/af+J
/6H/tv/F/9H/3P/k/+f/6//u/+z/7f/v//H/8f/y//L/8v/y//T/9P/0//b/9//3//f/
+P/5//v//P/7//v//f/9//r/+v/7//v//P/+////AAD///7////+//7//v/+//7//v/+
///////9//3/AAAAAAEAAQABAAIAAAABAAEAAQACAAMABQAGAAQABQAFAAUACAAKAAoA
CgAKAAwADQANAAsACwAMAA0ADwAPABAAEgARABEAEgATABUAFgAXABgAGAAZABsAHAAd
AB0AHwAgACIAJAAnACoAKwArACsAKwAtAC4ALwAwADIAMwA0ADQANwA3ADkAOgA7ADsA
PAA8ADoAOgA6ADoAPAA7ADsAOgA5ADgANQAzADMAMQAwAC4ALAAqACgAJgAjACIAIAAe
AB0AHAAbABkAFQAVABMAEQATABEADwANAA0ADAAKAAgABgAGAAUAAgABAP/////+//z/
/f/+/////P/6//n/+P/3//f/+P/5//f/9//3//b/+P/4//j/+P/2//b/9//3//f/9//3
//X/9//3//f/+P/4//j/+P/4//r/+v/5//n/+f/5//n/+f/3//f/9//3//n/+P/4//j/
+P/4//n/+f/7//v/+//7//r/+v/7//v/+//7//v/+//7//v/+v/6//j/+P/4//j/+P/4
//b/9v/3//f/9//3//b/9v/2//b/9v/0//T/9P/z//T/9P/0//T/8v/z//T/8v/y//L/
8v/z//P/8v/x/+//7//w//D/7//u/+7/7//v/+7/7v/u/+7/7v/v//D/7//v/+7/6//t
/+3/7v/w/+//7v/t/+z/6v/s/+z/6//s/+z/7P/s/+v/7P/s/+v/6P/p/+r/7P/q/+v/
7P/s/+z/7f/t/+v/7P/q/+r/6v/q/+r/6v/q/+r/6v/q/+r/6v/q/+r/6v/q/+r/6v/q
/+r/6P/o/+j/6P/q/+r/6v/q/+j/6P/o/+j/6P/o/+j/6P/q/+r/6v/q/+j/6P/o/+j/
6P/o/+j/6P/q/+r/6v/q/+n/6P/n/+b/6P/o/+j/6P/o/+j/6P/p/+3/7v/u/+7/8P/x
//L/8v/y//L/8//z//H/8//z//T/8v/0//b/+P/4//r/+//7//z/+f/3//f/9f/1//b/
9v/2//b/9v/1//L/8P/u/+3/7f/s/+v/6f/o/+j/5//k/+P/4//i/+D/4v/j/+P/4v/i
/+L/4v/i/+L/4v/i/+L/4v/i/+H/4f/f/9//3//f/+L/4v/h/+H/3//f/9//4P/j/+P/
4//j/+X/5f/k/+L/5//y//3/BAATAC0ATwB3AKIA0AD4ABQBLwFRAWsBaQFAAf4AsQBS
APT/pf9g/yT/+/7q/ur+9/4J/yD/Pf9l/4f/n/+0/8X/0//c/+L/5f/n/+j/6P/p/+v/
7f/v//D/8P/w//D/8v/y//L/9v/3//f/9//1//X/9v/2//n/+f/7//v/+P/4//n/+f/5
//r/+v/6//z//P/+//7//P/8//z//P/+//7///////3//f8AAAAA////////AAAAAAEA
AQABAAEAAQACAAIABAAFAAUABQAFAAYABQAEAAYACAAJAAkACQAJAAoACwALAAsADAAO
ABEAEQASABMAEwAUABUAFgAXABcAGAAYABkAGQAbABwAHgAgACMAJgAoACkAKgArACsA
LAAtAC4AMAAxADIAMgA1ADUANwA4ADcANwA4ADgAOgA6ADoAOgA6ADkAOQA4ADYANgA0
ADMAMwAxADAALgAsACoAKAAmACUAJAAiACAAHwAeAB0AGwAXABcAFQATABMAEQAPAA0A
CwAKAAgABgAGAAYABQACAAMAAQABAAAA+//7//v/+//7//r/+v/6//r/+f/5//n/9//3
//f/9v/2//b/9v/2//T/9P/1//X/9//3//f/9f/z//P/8//0//X/9v/3//j/9v/2//X/
9f/1//X/9f/1//b/9//4//n/9//2//b/9v/4//j/+f/5//n/+f/5//n/9v/2//f/9//5
//n/+f/5//f/9//2//b/9P/0//T/9P/2//b/9P/0//P/8//z//P/9P/0//T/9P/0//L/
8v/y//H/8v/y//L/8//w//D/8P/u/+7/7v/u//H/8f/w/+//7f/t/+7/7v/v/+7/7v/v
/+//7v/u/+7/6v/q/+v/7P/s/+3/7f/r/+z/6//r/+z/7P/s/+z/7P/q/+z/7P/r/+r/
6v/q/+r/6//s/+z/6//p/+n/6f/q/+j/6f/q/+r/7P/t/+v/6//s/+z/7P/s/+z/7P/s
/+z/7P/q/+r/6v/q/+z/7P/s/+z/7P/s/+z/7P/s/+z/7P/s/+z/7P/s/+z/6v/q/+r/
6v/r/+z/7f/u/+z/7P/s/+z/7P/s/+z/7P/u/+7/7v/u/+7/7v/u/+7/7v/u/+7/7v/u
/+7/7v/u/+7/7v/u/+7/8P/w//D/8P/u/+7/7v/u/+//8P/x//L/8P/w//D/8P/w//D/
8P/w//D/8P/w//D/8P/w//D/8P/y//P/9f/2//b/9v/4//n/+v/6//r/+v/7//v/+f/7
//n/+v/6//z/AAACAAIABAAFAAUABAABAP//////////AgACAAIAAgAAAP///P/6//r/
+f/3//b/9f/z//L/8v/v/+z/7P/t/+//7v/u/+//7//u/+7/7v/u/+7/7v/u/+7/7v/u
/+7/6//r/+v/6//t/+3/7v/u/+v/6//r/+v/7f/u/+//7//t/+3/7f/t/+7/8v/5/wIA
CQAUACkARwBtAJsAzgD4ABwBNgFTAXMBfQFhASgB4ACNAC4A3P+V/1T/Iv8F//j+9v4H
/yH/QP9n/4//rf+//9L/3f/l/+z/8v/1//n/+v/4//n/+//9//3//v/+//7/AAACAAIA
AgACAAMAAwADAAMAAwAEAAQABwAHAAkACQAGAAYABwAHAAkACgAKAAoACgAKAAwADAAM
AAwADAAMAA4ADgAPAA8ADgANAA8ADgAPAA8ADwAQABIAEwATABMAEwATABQAFAAUABUA
FQAVABYAGAAYABgAGAAaABsAGwAbABsAHAAdAB0AHQAeACAAIQAhACIAIwAhACIAIwAk
ACgAKQArACwALQAtAC8AMAAxADIANAA2ADgAOQA6ADsAPQA+AD8AQABCAEMARABEAEUA
RQBHAEgASQBJAEoASgBMAEwATABMAEoASQBJAEgASABIAEYARQBDAEEAQAA+ADoAOAA2
ADQAMwAyADAALgArACoAKQAnACcAJwAlACMAIQAfAB0AGwAZABgAFgAUABIAEgARAA4A
DQALAAsACgAHAAcABwAHAAcABgAGAAYABAADAAMAAwADAAMAAwACAAAAAAAAAAAAAgAC
AAMAAwABAAEAAQD//wAAAQACAAQABAAEAAQABAACAAIAAQABAAMAAwADAAMAAwADAAMA
AwADAAIAAgACAAIAAgADAAMAAQABAAEAAQACAAIAAwADAAEAAQABAAEAAwADAAIAAgAC
AAIAAgACAAAAAAD+//7/AAABAAIAAwABAAAA///+/wAA/v/+//7//f/+//7//v////z/
/P/8//z//P/8//z/+//7//r/+f/5//n/+v/6//v/+v/6//v/+//6//r/+v/4//j/+f/6
//n/+f/4//X/9v/1//X/9v/2//b/9v/2//X/9v/1//P/9P/0//T/9P/1//b/9v/1//H/
8f/x//L/9P/1//b/9v/0//H/7//x//D/8f/y//P/9P/y//L/8v/y//L/8v/y//L/9P/0
//T/9P/z//L/8f/w//D/8P/w//D/7//u/+3/7P/v//D/8f/y//D/8P/w//D/8v/y//L/
8v/w//D/8P/w//D/8P/w//D/7v/u/+7/7v/w//D/8P/w//H/8v/z//T/8//y//H/8P/y
//L/8v/y//D/8P/w//D/8v/y//L/8v/z//X/9v/2//b/+P/5//r/+v/6//r/+//7//n/
+//7//r/+v/8//7/AgACAAQABQAHAAYAAwABAAAA///+//7/AAAAAAAAAAD9//r/+P/2
//P/8f/w/+//7v/u/+//7//s/+z/7f/t/+z/7P/t/+3/6v/q/+r/6v/q/+r/6v/q/+z/
7P/s/+v/7f/t/+3/7f/t/+7/7v/t/+3/7f/t/+3/7P/t/+3/7f/r/+3/8f/0//D/9f8A
AAkAEgAnAEUAZQCNALoA4gACARwBOQFZAWUBUwEgAdwAhQAiAM7/if9K/xb/+f70/gD/
Df8d/zb/Wf97/5n/r//E/9X/3//k/+j/7//1//T/8v/z//X/9//4//r/+//8//7/AAAA
AAAAAQABAAAA//8BAAEAAgACAAEAAQADAAMAAwAEAAYABwAFAAYABgAGAAUABAAFAAQA
BgAGAAYABgAGAAYABwAHAAcABwAKAAoACAAHAAYABgAHAAkACgALAAkACQAKAAoACgAL
AAsACwAOABAAEAAQAA4AEAARABEAEQARABIAEwATABMAFAAWABcAFwAYABkAGQAaABsA
HAAcAB0AHwAgACMAIwAlACYAJwAoACoALAAtAC0ALQAtADEAMgAzADQANAA1ADYANgA5
ADkAOwA8AD0APQA+AD4APQA8ADsAOgA7ADsAPAA8ADsAOgA3ADUANQAzADIAMAAsACoA
KAAmACUAJAAiACAAHwAeAB0AGwAbABsAGQAXABkAFwAVABMAEQAQAA4ADAAKAAoACQAG
AAYABQAGAAYAAQABAAEAAQACAAIAAwAEAAEA///+//3//f/9//3//P/9//7///8AAP7/
/v///////f/9//3/+//9//3//f/+//7//v/+//7//v/+//3//f/9//3//f/9////////
///////+//7//v/+//7//////wEAAQABAAEA/v/+/////////////////wEAAQAAAAAA
AgACAAIAAgABAAAA/f/8/////////////P/8//z//P/8//r/+v/6//n/+v/6//r/+//4
//j/+P/2//b/9v/2//n/+f/4//f/9v/1//X/9P/z//L/8v/z//X/9P/0//T/8v/y//P/
9P/y//P/8//x//H/8f/y//T/9P/0//T/9P/z//T/8//x//D/8P/w//D/8f/y//L/8f/u
/+//8P/y//H/8f/x//D/8P/x//H/7//w/+7/7v/u/+7/8P/w//D/8P/w//D/8P/w/+7/
7v/u/+7/8P/w//D/8P/v/+7/7f/s/+3/7v/v//D/7v/u/+7/7v/w//D/8P/w/+//7v/t
/+z/7v/u/+7/7v/u/+7/7v/u/+z/7P/t/+//7v/u/+7/8P/y//T/9f/2//T/9f/1//P/
9//3//j/+P/4//r//P/8//7///////7/+//5//n/+f/3//j/+P/4//n/+v/6//j/9P/y
//H/7//w/+//7f/s/+z/6//o/+j/6P/n/+X/5P/n/+f/5v/m/+b/5v/m/+b/5v/m/+b/
5v/m/+X/5f/l/+P/4//j/+T/5v/l/+X/5f/l/+X/5v/n/+X/5f/l/+X/5//m/+r/8f/6
/wUAEAAlAEcAbQCVAMQA8AAOASYBRQFnAW8BUwEaAc4AcwASAL7/d/84/wr/7/7s/vb+
Cf8d/zb/W/+B/5v/r//C/9H/3f/k/+j/6//t/+7/7v/v//H/8//z//T/9P/0//T/9v/2
//b/+P/5//n/+f/7//v//P/8//3//f///////v/+///////9//7//v/+/wAAAAACAAIA
AAAAAAAAAAAAAAAAAQABAAEAAQAEAAQAAwADAAMABAAGAAcABwAHAAUABQAGAAYACAAJ
AAkACQAKAAwADAAMAAoADAANAA0ADwAPABAAEQARABEAEgAUABUAFQAWABcAFwAYABkA
GgAaABsAHQAeACAAIQAkACYAJQAmACgAKgAsAC0ALgAvADMANAA1ADYANgA3ADgAOAA7
ADsAPQA+AD0APQA+AD4APgA+AD4APgA+AD0APQA8ADwAPAA6ADkAOQA3ADYANAAyADAA
LgAsACkAKAAmACQAIwAiACEAHwAdAB0AGwAZABkAFwAVABMAEQAQAA4ADAAKAAoACQAG
AAYABQAGAAYAAQABAAEAAQD///7//v/+//7//f/9//3//f/9//3//P/6//r/+v/6//r/
+v/7//v/+//7//v/+f/5//n/+f/6//r/+v/6//r//P/8//v/+//7//v/+//7//v/+//7
//v/+//6//r/+v/8//z//f/9/////////////P/8//3//f////////////3//f/8//z/
/v/+//7//v/+//7//P/8//v/+//7//v/+v/6//r/+v/8//r/+v/6//n/+v/6//r/+//4
//j/+P/4//j/+P/4//n/+f/4//f/9//3//j/+P/3//b/9v/3//f/9v/2//b/9v/2//f/
+P/2//f/9//1//b/9f/1//b/9v/2//b/9v/2//j/+P/3//T/9P/0//T/9f/2//b/9f/y
//P/9P/2//T/9f/2//b/+P/3//X/9f/2//T/9P/0//T/9v/2//b/9v/0//T/9P/0//b/
9v/2//b/9P/0//T/9P/0//T/9P/0//T/9P/0//T/8v/y//L/8v/0//T/9P/0//L/8v/y
//L/8v/y//L/8v/0//T/9P/0//L/8v/y//L/9P/0//T/9P/y//L/8v/y//L/8v/y//L/
8v/y//P/9f/2//b/9v/4//v//P/8//z//P/9//3/+//7//v//P/8//7/AAACAAIABAAF
AAUABAABAP///////wEAAgACAAIABAAEAAMAAAD+//z/+//5//j/9//1//T/8v/x/+7/
7v/v/+//7v/u/+3/7f/s/+z/7v/u/+7/7v/u/+7/7v/u//D/7//v/+//7//v/+//8P/v
/+3/7P/r/+z/7f/v//H/7//v/+//7//v//D/9P/7/wYADQAUACcASQBxAJkAygD6AB4B
OgFZAXUBgQFrATYB8ACdAEAA6v+j/2D/KP8L//z++v4L/yX/QP9n/5P/r//B/9L/3//p
//D/9v/3//n/+v/6//v//f//////AAAAAAAAAgAEAAQABAAGAAcABwAHAAkACQAKAAoA
CQAJAAsACwAMAAwADQANAA0ADgAOAA4ADgAOABAAEAASABIAEgASABAAEAARABEAEwAT
ABYAFgAXABcAFwAYABYAFwAXABcAGQAZABoAGgAYABkAGQAZABoAHAAcABwAHAAeAB8A
HwAfAB8AIAAhACMAIwAkACYAJwAnACgAKQApACoAKwAsAC4ALwAxADIAMwAzADUANgA5
ADoAPAA+AD4APwBAAEEARQBGAEcASABKAEsATABMAE0ATQBPAFAAUwBTAFQAVABUAFQA
VABUAFQAUwBTAFIAUgBSAFAATwBNAEsASgBIAEYARABCAEAAPwA+ADwAOgA5ADgANwA1
ADUANQAzADEALwAtACsAKQApACgAJgAkACIAIgAhAB4AHwAdAB0AHAAZABkAGQAZABcA
FgAWABYAFgAVABUAFQAVABUAFQAUABQAFAAUABQAFAAUABUAFQATABMAEwARABIAEwAU
ABYAFAAUABQAFAAUABQAEwATABUAFQAVABUAFQAVABUAFQAXABYAFgAWABYAFgAXABcA
FQAVABUAFQAWABYAFwAXABcAFwAXABcAFwAXABYAFgAWABYAFgAWABgAGAAWABYAFQAV
ABUAFQAUABQAFAAUABYAFAAUABQAFAAUABMAEgASABAAEQASABIAEgASABIAEQARABAA
DwARABEAEgASAA8ADgAOAA8AEQAQABAAEAAQABAAEQASABAAEQARAA8AEAAPAA8AEAAO
AA4ADgAOAA4AEAAQAA8ADgAOAA4ADgANAA4ADgANAAwADQAOABAADgAPABAAEAAQABEA
DwAPABAAEAAQABAAEAAOAA4ADgAOABAAEAAQABAADgAOAA4ADgAOAA4ADgAOABAAEAAQ
ABAADgAOAA4ADgAQABAAEAAQAA4ADgAOAA4ADgAOAA4ADgAQABAAEAAQAA4ADgAOAA4A
EAAQABAAEAAOAA4ADgAOAA4ADgAOAA4AEAAQABAAEAAOAA4ADgAOABAAEAAQABAADgAO
AA4ADgAQABAAEAARABUAFgAWABYAFgAXABgAGAAaABoAGwAbABcAGQAZABoAHAAeACAA
IgAgACIAIwAjACQAIQAfAB8AHwAfACAAIAAgACAAIAAfABwAGgAYABcAFQAUABMAEQAQ
ABAADwAMAAoACwALAAoADAANAA0ADAAMAAwADAAMAAwADAAMAAwADAAMAAsACwANAA0A
DQANAAwADAALAAsACwALAAsADAANAA0ADQANAA0AEQASABQAGwAmADEAOgBNAG0AmQDF
APIAIAFEAV4BewGZAZ0BeQE4Ae4AlwA+APD/q/9s/0L/Kf8a/x7/Mf9H/2j/lf+9/9P/
4//w//v/AwAKABAAEwAXABYAFgAXABkAGwAbABwAHAAcAB4AIAAgACAAIAAhACEAIQAj
ACMAJAAkACcAJwApACkAJgAmACcAJwApACoAKgAqACgAKAAqACoALAAsACwALAAqACoA
KwArACkAKQAsACwALQAtAC0ALgAuAC8ALwAvAC8ALwAwADAAMAAxADEAMQAyADQANAA0
ADQANgA3ADcANwA3ADgAOQA3ADcAOAA6AD0APQA+AD8APQA+AD8AQABEAEUARwBIAEkA
SQBLAEwASwBMAE4AUABUAFUAVgBXAFcAWABZAFoAXgBfAGAAYABgAF8AYABgAGMAYwBk
AGQAZgBmAGYAZgBmAGUAZQBkAGYAZgBkAGMAXwBdAFwAWgBaAFgAVgBUAFMAUgBQAE4A
TwBOAE0ASwBLAEsASQBHAEUAQwBBAD8APwA+ADwAOgA6ADoAOQA2ADUAMwAzADIAMgAz
ADQANQAyADAALwAuAC4ALQAtAC0ALQAtAC0ALAAuAC4ALgAuAC4ALgAvAC8ALwAvAC8A
LQAuAC8AMAAyADAAMAAwADAALgAuAC0ALQAvAC8ALwAvAC8ALwAvAC8AMAAwADEAMgAw
ADAAMQAxADEAMQAxADEAMgAyADMAMwAzADMAMwAzADMAMwAyADIANAA0ADQANAA0ADQA
MgAyADMAMwAzADMANAA0ADQANAA0ADIAMgAyADEAMgAyADIAMwAwADAAMAAwADAAMAAw
ADMAMwAyADEAMQAxADIAMgAvAC4ALgAvADEAMAAwADAALwAwADIANAAzADMAMgAvADAA
LwAvADAAMgAyADIAMgAwADIAMgAxADAAMAAwADAAMwA0ADQAMwAwADEAMgA0ADMAMwAz
ADIAMgAzADUAMwAwADEAMgAzADQANAA0ADQANAA0ADQANAA0ADQANAA0ADQANgA2ADYA
NgA2ADYANgA2ADUANAAzADIANQA2ADcAOAA4ADgAOAA4ADoAOgA6ADoAOgA6ADoAOgA4
ADgAOAA4ADsAPAA9AD4APwBAAEEAQgBEAEQARABEAEQARABEAEQARgBGAEYARgBJAEwA
TwBSAFMAVABVAFYAUgBQAE4ATABOAE4ATgBOAEwATABMAEwASwBKAEkASABIAEgASABI
AEYARABCAEAAQgBCAEIAQgBBAEAAPwA+AD8AQABBAEIAQgBCAEIAQgBAAEAAQABAAEAA
QABAAEAAQgBCAEIAQgBCAEIAQgBCAEMARABFAEYASABKAEwATgBaAGQAbgB4AJcAtgDV
APQAGgE+AWIBhgGJAYwBjwGSAUgB/gC0AGoAKQDq/6v/bP9u/27/bv9u/4z/qP/E/+D/
7//+/w==
         </WaveFormData>
      </LeadData>
      <LeadData>
         <LeadByteCountTotal>10000</LeadByteCountTotal>
         <LeadTimeOffset>0</LeadTimeOffset>
         <LeadSampleCountTotal>5000</LeadSampleCountTotal>
         <LeadAmplitudeUnitsPerBit>4.88</LeadAmplitudeUnitsPerBit>
         <LeadAmplitudeUnits>��V</LeadAmplitudeUnits>
         <LeadHighLimit>2147483647</LeadHighLimit>
         <LeadLowLimit>268435456</LeadLowLimit>
         <LeadID>V5</LeadID>
         <LeadOffsetFirstSample>0</LeadOffsetFirstSample>
         <FirstSampleBaseline>0</FirstSampleBaseline>
         <LeadSampleSize>2</LeadSampleSize>
         <LeadOff>FALSE</LeadOff>
         <BaselineSway>FALSE</BaselineSway>
         <ExcessiveACNoise>FALSE</ExcessiveACNoise>
         <MuscleNoise>FALSE</MuscleNoise>
         <LeadDataCRC32>1234359960</LeadDataCRC32>
         <WaveFormData>
8P/w//D/8P/w//D/8P/w/+7/7v/u/+7/8P/w//D/8P/w//D/8P/w//D/8P/w//D/8P/w
//D/8P/w//D/8P/w//D/8P/w//D/8P/w//D/8P/u/+7/7v/u/+//8P/x//L/8P/w//D/
8P/w//D/8P/w//L/8v/y//L/8f/w/+//7v/w//D/8P/w/+7/7v/u/+7/8P/w//D/8P/w
//D/8P/w//L/8v/y//P/8//1//b/9v/0//b/9//5//n/+P/4//j/+P/4//j/+f/7//v/
/f8AAAAAAQACAAMAAQAAAP3//P/8//z//P/+/wAAAAABAAEA/v/7//j/9v/0//T/8v/x
/+7/7v/s/+z/7f/r/+v/6//t/+3/7f/t/+v/6//r/+v/6//r/+v/6//r/+v/6//q/+j/
6P/o/+j/6//r/+r/6v/q/+r/6v/q/+r/7P/s/+z/6//r/+v/7P/u//P/+/8GABUALABL
AGsAkgDAAOkAEAE3AWABhgGRAXMBOQH1AKQASQD9/8b/jv9b/zv/LP8t/zj/Sf9e/33/
nP+y/8T/0f/a/+L/6P/r/+3/7f/v//H/8f/z//T/8//z//P/9P/2//f/9//3//b/9//4
//j/9v/2//f/9//5//r/+//7//r/+v/6//v/+f/6//r/+v/6//v//P/8//3//f/9//3/
/f/+//7//f/9//3//v//////////////AAAAAAAAAAAAAAAAAQABAAEAAQABAAEAAQAD
AAMAAwADAAQABQAFAAUABQAGAAYABgAGAAcACQAJAAkACQAKAAoACgALAAsADQAOAA8A
EAARABEAEQATABIAEwAUABUAFQAXABgAGQAbABwAHAAeABwAHQAdAB4AIAAhACMAJAAi
ACIAIgAjACUAJgAmACYAJAAkACQAJAAjACMAIwAiACEAIQAgAB8AHgAcABwAGwAbABsA
GgAaABsAGgAZABkAFwAWABYAFQAVABQAEgAQAAwADAAMAAoACQAIAAcABgAEAAQAAwAC
AAAAAAAAAP//AQAAAP///v/8//z//P/8//z//P/8//v/+f/6//r/+v/6//r/+v/5//v/
+//7//r/+P/5//n/+f/5//n/+f/5//n/+f/4//j/+f/6//r/+v/8//z//P/7//v/+//7
//v/+f/6//v/+//7//v/+//7//v/+//8//z//P/8//v/+//8//z//P/8//z//P/7//v/
/P/8//v/+//5//j/+P/4//r/+v/6//r/+v/5//n/+f/5//n/+f/5//n/9//3//f/9//3
//f/9//2//b/9P/0//b/9v/3//f/9f/1//b/9v/2//b/9v/2//b/9v/2//X/9P/0//X/
9f/z//P/8//y//T/9f/1//X/9f/1//X/9f/1//X/9f/z//X/9f/1//X/8v/y//L/8//1
//P/8//0//L/9P/1//L/8v/0//T/9P/0//L/8v/y//L/8v/y//L/8v/y//L/8v/y//L/
8v/y//L/9P/0//T/9P/y//L/8v/y//L/8v/y//L/8v/y//L/8v/y//L/8v/y//L/8v/y
//L/8v/y//L/8v/y//L/8v/y//L/8v/y//L/8P/w//D/8P/x//L/8//0//L/8v/y//L/
8P/w//D/8P/y//L/8v/y//D/8P/w//D/8P/w//D/8P/w//D/8P/w//L/8v/y//L/8v/y
//L/8v/y//L/8v/y//P/8//1//b/9v/2//j/+f/7//v/+v/6//j/+P/4//j/+//7//v/
/f8AAAIAAwAEAAQAAwABAP3//v/8//z//P8AAAAAAAABAAAA/f/6//f/+P/2//b/9P/x
/+7/7v/s/+z/6//p/+n/6//r/+v/6//r/+v/6//r/+v/6//r/+v/6f/p/+n/6f/o/+j/
6P/o/+r/6//r/+r/6v/q/+r/6v/q/+r/7P/s/+r/6f/p/+n/7P/w//P/+f8EABEAJgBF
AGUAjAC8AOcAEAEzAVgBgAGRAXcBPQH5AKwAVQALANT/mv9n/0f/Mv8t/zj/S/9g/4H/
oP+y/8D/z//a/+D/5v/p/+v/7//z//H/8f/z//T/9P/z//L/8v/0//X/9f/1//b/9//4
//j/+P/4//n/+f/5//r/+//7//j/+P/4//n/+//8//z//P/8//3//v/+//v/+//7//v/
+//8//z/+//9//3//v/////////////////+//3//P/+//7///////////////////8B
AAEAAQABAAIAAwADAAMAAwAEAAQABAAEAAUABwAFAAUABQAGAAYABgAHAAcACwAMAA0A
DgANAA0ADQAPABAAEQASABMAEQATABQAFQAVABYAFgAYABoAGwAbABwAHAAdAB8AIAAi
ACIAIgAjACIAIgAhACAAIAAgACAAIAAgACEAIgAiACEAIQAgAB8AHgAcABwAGwAdAB0A
HAAcABsAGgAZABkAGgAaABsAGwAaABgAFQASABEAEgATABIAEQAQAA8ADgAMAAwACwAK
AAoACgAKAAkABwAGAAUABAAGAAYABgAGAAIAAgACAAEAAwAEAAQABAAGAAYABgAFAAUA
BQAFAAQABAAFAAUABQADAAMAAwADAAMAAwACAAIABAAGAAcACAAGAAYABgAFAAUABQAF
AAUABQAGAAcABwAGAAUABAADAAQABQAHAAgABQAEAAIAAQAFAAYABwAIAAYABgAFAAUA
BgAGAAUABQAFAAQABAAEAAYABgAGAAYABAADAAMAAwADAAMAAwADAAEA////////////
//////8CAAIAAAAAAAAAAAABAAEA/f/9//7//v8AAAAAAAAAAP7//v/+//3//v/+////
///8//v/+v/4//r/+//7//v//f/9//3//f/9//3//f/7//3//f/9//3/+//6//n/+f/8
//v//P/+//z/+v/9//z/+P/5//r/+//8//v/+v/5//j/+f/6//v//P/6//r/+v/6//j/
+P/4//j/+v/6//r/+v/8//z//P/8//z//P/8//z/+f/4//f/9v/3//j/+f/6//z//P/8
//z/+f/4//f/9v/4//j/+P/4//n/+v/7//z/+//6//n/+P/4//j/+P/4//j/+P/4//j/
9v/2//b/9v/3//n/+v/9//3//P/7//z///8BAAEAAAD+//7//v/+/wAAAQABAAEAAgAE
AAUABQAIAAkACQAIAAcABgAEAAQAAgAEAAQABAADAAMAAQD///3//P/6//r/+P/3//T/
9P/0//T/8//x/+7/7f/s/+v/7P/t/+7/7//x//H/8f/x/+//7//v/+//7//u/+7/7v/t
/+z/7P/r/+z/7P/s/+z/7P/s/+z/7v/w//D/7//v/+//7v/s/+//9/8AAAkAGgA1AFMA
dACcAMkA9AAVATgBZgGHAYEBVQEXAcgAaQAZAN7/pP9p/z//KP8n/zL/Pf9M/2P/gv+e
/7L/wf/O/9b/4P/n/+v/7//x/+//7//x//L/8f/x//H/8v/y//P/8//z//T/9f/2//b/
+P/4//n/+f/5//r/+//7//f/9v/1//X/9//6//z//v/7//v/+//6//v/+//7//v/+f/6
//r/+f/5//n/+v/7//z//f/+///////+//3//P/+//7///////7//f/8//v//f//////
//8BAAIAAwADAAEAAQACAAIAAgACAAMABQAHAAcABwAIAAoACgALAAsADAAMAAwADAAL
AAsACwANABEAEwAVABcAFgAXABcAFwAXABgAGAAaABoAGwAbABwAHgAfACEAIgAiACIA
IgAjACIAIgAhACAAIAAgACAAIAAdAB0AHQAcABsAGwAaABkAGAAWABYAFQAVABUAFAAU
ABEAEAAPAA8ADQAMAAwACwANAAwACgAIAAYABgAGAAQAAwACAAEAAAD8//z/+//6//r/
+v/6//n/9//2//X/9P/0//T/9P/0//T/9P/0//P/8f/y//L/8v/w//D/8P/v/+//7//v
/+7/8P/x//H/8f/z//P/8//z//X/9f/0//T/9f/2//b/9v/2//b/9v/1//X/9f/1//X/
9f/2//f/9//4//n/+v/7//n/+f/6//r/+v/6//n/+f/6//r/+v/6//r/+v/5//n/+P/4
//f/9//3//b/9v/2//b/9v/2//b/9v/1//X/9f/z//P/8//z//X/8//z//P/8//z//P/
8//0//T/8v/y//L/8v/z//P/8f/x//L/8v/w//D/8P/w//D/8P/w/+//7P/s/+3/7f/u
/+//8P/w/+7/7//v/+//7//v/+//7//v/+//7//t/+//7//v/+//7v/u/+7/7//v/+3/
7f/u/+7/7v/v/+7/8P/t/+z/6//q/+v/7P/t/+7/7P/s/+z/7P/s/+z/7P/s/+z/7P/s
/+z/6v/q/+r/6v/q/+r/6v/q/+z/7P/s/+z/7P/s/+z/7P/s/+z/7P/s/+r/6v/q/+r/
6v/q/+r/6v/r/+z/7f/u/+3/7P/r/+r/7P/s/+z/7P/s/+z/7f/t/+3/7v/u/+7/8P/x
//P/8//z//T/9f/2//T/9P/1//X/9f/3//r//P/9//7///////7/+//6//j/+P/4//r/
+v/4//n/+f/3//f/9f/0//L/8v/w/+//7P/q/+j/6P/n/+f/5//n/+f/5//n/+f/5//l
/+X/5f/l/+f/5//n/+f/5f/l/+T/5P/k/+T/5P/l/+f/5v/m/+b/5P/k/+T/5P/o/+j/
6P/n/+n/6f/m/+b/6//z//z/BwAWAC8ATwB0AJwAxwDyABcBPAFmAY0BjQFlASUB3ACB
ACkA4v+q/3H/Q/8s/yX/Kv85/0j/X/9+/5r/rv+//8z/2P/g/+X/5//p/+v/6f/p/+v/
7P/t/+3/7f/u/+7/7//v/+//8v/z//T/9P/0//T/9f/1//X/9v/3//f/9v/2//b/9//1
//b/9v/2//j/+f/6//r/9//3//f/9//5//r/+v/5//n/+f/6//v/+f/5//n/+f/8//z/
/P/8//r/+v/7//v//f/9//3//f/9////////////AAABAAEAAQABAAIAAgAAAAAAAQAD
AAQABQAGAAgABgAGAAcABwAHAAgACQAKAAsACwALAA0ADgAPABAAEQATABUAFgAXABUA
FgAWABgAGAAZABkAGgAbAB0AIAAiACEAIAAfAB8AIAAiACMAJAAkACQAJAAkACMAIwAj
ACIAIQAhACAAHwAeABwAHAAbABsAGwAaABoAGwAaABkAGQAXABYAFgAVABUAFAASABAA
DgAOAA4ADAALAAoACQAIAAQABAADAAIAAAAAAAAA//////7//f/8//z//P/8//z/+v/6
//r/+f/3//j/+P/4//j/+P/4//f/+f/5//n/+P/3//f/9v/1//b/9//4//n/9//3//b/
9v/1//b/9v/2//j/+P/4//f/9//3//f/9//5//r/+//7//v/+//7//v/+f/5//r/+v/8
//z/+//7//z//P/8//z/+v/6//n/+f/8//z/+//7//n/+P/4//j/+P/4//j/+P/4//f/
9//3//f/9//3//f/+f/3//f/9//1//X/9f/1//b/9v/0//T/9P/0//X/9f/1//X/9v/2
//T/9P/0//T/8v/y//L/8f/y//L/8//z//P/8//z//L/8P/x//H/8f/x//H/8f/x//H/
8f/x/+//8//z//P/8//w//D/8P/x//H/7//v//D/8v/y//P/8v/y//L/8v/y//L/8v/y
//L/8v/w//D/8P/w//D/8P/w//D/8v/y//L/8v/y//L/8v/y//L/8v/y//L/8v/y//L/
8v/0//T/9P/0//T/9P/0//T/8v/y//L/8v/0//T/9P/0//T/9P/0//T/9P/0//T/9P/0
//T/9P/0//T/9P/0//T/9P/0//T/9P/0//T/9P/0//b/9v/2//b/9v/2//b/9v/2//b/
9v/2//b/9v/2//b/9v/2//b/9v/3//f/+f/6//r/+v/8//3///////7//v/+//7//v/+
/////////wEABgAIAAkACgAJAAkACAAFAAYABAAEAAQABgAGAAYABwAHAAUAAwABAAAA
/v/+//z/+//4//j/9v/0//P/8f/x//P/8//z//P/8//z//P/8//z//P/8//z//P/8//z
//P/8P/w//D/8P/y//P/8//y//D/8P/w//D/8v/y//T/9P/0//P/8//z//T/+P/7/wEA
DAAZAC4ASQBrAJYAwgDrABYBOwFgAYgBmwGBAUsBCwG8AGEAFQDc/6T/cf9P/zr/M/8+
/1H/aP+F/6j/vv/O/9v/5P/q//L/9f/3//v/+//7//v//f/+//3//f/9//7/AAABAAEA
AQAAAAEAAgACAAIAAgADAAMAAwAEAAUABQAEAAQABAAFAAUABgAGAAYABAAFAAYABgAH
AAcABwAHAAcACAAIAAcABwAHAAgACQAJAAkACQAJAAoACgAKAAoACgAKAAsACwALAAsA
CwALAAsADQANAA0ADQAOAA8ADwAPAA8AEAAQABAAEAARABMAEwATABMAFAASABIAEwAT
ABUAFgAXABgAGwAbABsAHQAcAB0AHgAfAB8AIQAiACMAIwAkACQAJgAoACkAKQAqACgA
KQArACwALAAsACwALQAvADAAMAAwAC4ALgAuAC4ALwAvAC8ALgArACsAKgApACgAJgAm
ACUAIwAjACIAIgAjACIAIQAhACEAIAAgAB8AHwAeABwAGgAWABYAFgAUABUAFAATABIA
EAAQAA8ADgAMAAwADAALAAsACgAJAAgACAAIAAgACAAGAAYABgAFAAUABgAGAAYACAAI
AAgABwAGAAUABAACAAMABQAGAAcABQAFAAUABQADAAMAAgACAAUABgAGAAYABgAGAAYA
BQAFAAUABQAFAAMABAAFAAUABQAFAAUABQAHAAcACAAIAAYABgAFAAUABgAGAAYABgAG
AAYABQAFAAYABgAFAAUABwAGAAYABgAEAAQABAAEAAQAAwADAAMAAwADAAMAAwADAAEA
AQABAAMAAwADAAMAAgACAAAAAAACAAIAAwADAAMAAwAEAAQAAgACAAIAAgACAAIAAgAB
AP7//v//////AQABAAEAAAAAAAEAAQABAAAA///+//3//v///wAA//8BAAEAAQABAP7/
/v/+////AAD//wAAAgACAP7//f/+//7/AAAAAAAAAAAAAAAAAAAAAAAAAAAAAAAAAgAC
AAIAAgAAAAAAAAAAAAIAAgACAAIAAAD+//z/+v/8//7/AAACAAIAAgACAAIAAgACAAIA
AgAAAAAAAAAAAAAAAAAAAAAA///+//3//P/9//7///8AAAEAAgADAAQAAwACAAEAAAAA
AAAAAAAAAP7//v/+//7//v/+//7///8AAAMABQAGAAYACAAJAAsACQAIAAgACAAGAAYA
BgAHAAcABwAJAAwADwARABMAFQAXABYAEwASAA0ADAALAAwADgAOAA8ADwANAAsACQAI
AAUABAABAP///f/+//3//v/+//3//v////3//f/9//3//P/7//r/+f/5//n/+f/5//v/
+//7//r//P/8//z//P/7//v/+v/6//r/+v/6//r/+P/6//r/+v/5//v///8CAPz/+/8F
ABIAHwA2AFMAcQCWAMAA5wAMATEBVAF6AZEBfQFLAQsBtgBZAA0A1P+c/2n/Rf86/z3/
SP9V/2b/ff+Y/7L/xP/V/+L/6v/u//H/9//9//v/+f/5//v//P////////8AAAAAAQAB
AAEAAAABAAIAAgACAAIAAwADAAEAAgADAAMAAwAEAAUABwAFAAYABgAGAAUABQAFAAQA
BQAFAAUABQAFAAYABgAFAAcABwAIAAkACAAHAAYABQAHAAgACQAKAAkACAAIAAcABwAH
AAcABwAHAAkACQAJAAsADAANAA0ADAALAAsACgAMAAwADQAPAA8ADwAPABAADgAOAA8A
DwAPABAAEQASABUAFQAVABcAGAAZABoAGwAaABsAGwAbAB0AHgAeACAAHgAfAB8AIAAg
ACEAIwAkACUAJgAnACkAJgAmACUAJAAmACYAJgAmACMAIwAjACIAIQAhACAAHwAcABoA
GgAZABkAGQAYABgAFQAUABMAEwAVABQAFAATABUAFAASABAADAAMAAwACgAHAAYABQAE
AAQABAADAAIA///+//3/+//+//7//v/+//v/+v/5//j/9v/2//b/9f/3//j/+P/4//j/
+P/4//f/9f/1//X/9P/0//X/9f/1//P/8//z//P/9f/1//T/9P/z//T/9P/0//T/9P/0
//P/9f/1//X/9f/z//T/9f/1//f/9//3//f/9v/1//X/9P/0//T/8//z//b/9v/2//b/
+P/4//f/9//1//T/8v/x//L/8v/z//T/8v/y//L/8v/y//H/8f/x//H/8f/x//H/8f/v
/+//7//v/+//7//v//L/8v/w//D/7//u/+7/7f/r/+v/7P/s/+7/7v/u/+7/7v/u/+7/
7f/q/+r/6//r/+3/7f/t/+z/7P/t/+3/7f/s/+v/6v/p/+n/6f/p/+f/6f/p/+n/6f/q
/+r/6v/r/+v/6f/p/+r/6v/s/+v/6v/q/+j/6P/o/+j/6P/o/+j/6P/q/+r/6v/q/+j/
6P/o/+j/6P/o/+j/6P/m/+b/5v/m/+f/6P/p/+r/6f/o/+f/5v/o/+j/6P/o/+f/5v/l
/+T/5v/m/+b/5v/m/+b/5v/m/+T/5f/l/+f/5v/m/+b/6P/q/+3/7v/u/+z/7P/s/+z/
7v/v/+//7//v//L/9P/1//b/9//3//b/8//y//D/8P/v//D/7//u//D/8f/w/+//6//q
/+j/6P/o/+f/5P/k/+D/4P/f/93/2//b/9v/2//d/93/3f/d/93/3f/d/93/2//b/9v/
2//b/9r/2v/a/9r/2v/b/9v/3P/c/9z/3P/a/9r/2v/c/9z/3P/b/9v/2//c/97/4f/r
//j/BQAaADsAXQCCAK4A2QAAASMBTAF6AYcBawE1Ae0AkgA1AOn/rv92/0X/I/8W/xn/
KP83/0j/Zf+E/5r/qv+5/8b/0P/W/9n/2//d/93/3f/d/9//4P/j/+P/4//k/+L/4//j
/+P/5v/n/+j/6P/o/+j/6f/p/+n/6v/r/+v/6v/q/+r/6//p/+r/6v/q/+z/7f/u/+7/
7f/t/+3/7f/r/+z/7P/r/+v/6//s/+3/7//v/+//7//w//D/8P/w//D/8P/x//H/8f/x
//H/8f/x//P/8//z//P/9P/1//X/9//3//j/+P/2//b/9//5//n/+f/5//r//P/8//3/
/f///wAAAQACAAUABQAFAAcABwAHAAcABwAJAAsADAANAA0ADgAOABAAEgATABMAFAAS
ABMAFQAWABYAFgAWABcAFwAYABgAGAAaABoAGgAaABcAFwAXABYAFQAVABQAEwAUABIA
EgARABAADwANAAwADQAMAAsACwALAAoACgAJAAcABgAEAAIAAAAAAAAA/v/9//z/+//6
//r/+v/5//j/9P/0//T/8//z//L/8f/w/+7/7v/u/+7/7v/u/+7/7f/t/+7/7v/u/+z/
7P/s/+v/7f/t/+3/7P/q/+v/6//r/+v/6//r/+v/7f/t/+z/7P/r/+z/7P/s/+7/7v/u
/+3/7f/t/+3/7f/v//D/8f/x//H/8f/x//H/7//v//D/8P/y//L/8f/x//D/8P/w//D/
8v/y//H/8f/y//L/8f/x//H/8P/w//D/8P/w//D/8P/w/+//7//v/+//7//v/+//7//t
/+3/7f/t/+3/7f/t/+7/7v/s/+z/7P/s/+3/7f/r/+v/7P/s/+z/7P/s/+z/7P/s/+z/
6//s/+z/7f/t/+v/6//r/+r/6v/r/+v/6//t/+3/7f/t/+3/7f/t/+v/6//r/+v/6//s
/+z/7P/t/+3/6//r/+z/7v/u/+v/7P/s/+z/7P/s/+z/7v/u/+7/7v/s/+z/7P/s/+7/
7v/u/+7/7v/u/+7/7v/u/+7/7v/u/+7/7v/u/+7/7v/u/+7/7v/u/+7/7v/u/+7/7v/u
/+7/7v/u/+7/7v/w//D/8P/w/+7/7v/u/+7/8P/w//D/8P/w//D/8P/w//D/8P/w//D/
8P/x//H/8//0//T/9P/2//n/+//7//r/+v/6//r/+v/6//v/+//7//3/AAACAAMABAAF
AAUABAADAAIAAAAAAAAAAgACAAIABQAFAAMAAQD///7//P/8//r/+f/2//b/9P/0//P/
8f/w/+//7v/t/+//7//v/+//7//v/+//7//v/+//7//v//H/8P/w//D/7v/u/+//7//w
//D/8P/w//D/8P/w//L/8v/y//H/8f/x//L/9P/5/wEADAAVACoASQBrAJAAvADrABIB
OQFgAYgBmQGHAVcBFQHIAG8AIQDk/6z/d/9T/zz/Nf9A/1P/Zv+F/6j/vv/M/9n/5v/u
//T/9//5//v/+//7//v//f/+/////////wAAAgADAAMAAwACAAMABAAEAAYABgAHAAcA
BwAIAAkACQAKAAoACgALAAkACgAKAAoACgALAAwADAANAA0ADQANAAsADAAMAAsADQAN
AA4ADwAPAA8ADwAPAA4ADgAOAA4AEAAQABEAEQARABEAEQARABEAEwATABMAEwAUABUA
FQAVABUAFgAWABgAGAAZABsAGwAbABsAHAAcABwAHQAdACEAIgAjACQAIwAjACMAJQAo
ACkAKgArACkAKwAsAC0ALwAwADAAMgA0ADUANQA2ADQANQA3ADgAOgA6ADoAOwA7ADwA
PAA8ADwAPAA8ADwAOwA7ADsAOgA5ADkAOAA3ADYANAA0ADMAMwAzADIAMgAzADIAMQAx
ADEAMAAwAC8ALQAsACoAKAAoACgAKAAmACMAIgAhACAAIAAgAB8AHgAcABwAHAAbABkA
GAAXABYAGAAYABgAGAAWABYAFgAVABUAFgAWABYAFgAWABYAFQAVABUAFQAUABYAFwAX
ABcAFQAVABUAFQAVABUAFAAUABcAGAAYABgAGAAYABgAFwAZABkAGQAZABcAGAAZABkA
GQAZABkAGQAZABkAGgAaABoAGgAZABkAGgAaABoAGgAaABoAGQAZABwAHAAbABsAGwAa
ABoAGgAaABoAGgAaABwAGwAbABsAGQAZABkAGQAbABkAGQAZABkAGQAZABkAGAAYABYA
FgAYABgAGQAZABUAFQAWABYAFgAWABYAFgAWABYAFgAVABYAFgAXABcAFwAXABcAFgAU
ABUAFQAVABcAFwAXABcAFwAXABcAFQAVABUAFQAVABUAFgAXABkAFwAVABUAFgAWABYA
FQAWABYAFgAWABYAFgAWABYAFgAWABgAGAAYABgAFgAWABYAFgAWABYAFgAWABYAFgAW
ABYAFgAWABYAFgAYABgAGAAYABYAFgAWABYAFgAWABYAFgAYABgAGAAYABYAFgAWABYA
GAAYABgAGAAYABgAGAAYABgAGAAYABgAGAAYABgAGAAYABgAGAAYABoAGgAaABoAGgAa
ABoAGgAaABoAGwAbAB8AIAAgACAAIAAhACMAIwAjACQAJQAmACQAJAAlACUAJwApACwA
LgAtAC4ALwAvADAALQAsACoAKgAqACwALAAuAC8ALwAtACsAKQAoACYAJAAiACEAHgAg
AB4AHgAdABkAGQAZABkAGQAZABkAGQAbABsAGwAbABkAGQAZABkAGwAbABoAGgAaABoA
GgAbABoAGAAXABYAGAAYABgAGAAcABwAHAAbABsAHwAgACAAJwAvADoARwBYAHcAnwDG
APAAGwFGAWUBiAGuAbkBlwFfARkByABxAC0A9P/A/5X/d/9k/2P/bv99/5b/u//a/+z/
9v8BAAoAEgAYAB0AHwAhACEAIQAhACMAJAAlACUAJQAmACgAKQApACkAKAApACoAKgAs
ACwALQAtAC0ALgAvAC8ALAAsACwALQAvADAAMAAwAC4ALwAwADAAMAAxADIAMwAxADIA
MgAxADEAMQAyADMAMwAzADMAMwA2ADYANgA2ADYANgA3ADcAOQA5ADkAOQA5ADsAOwA7
ADsAPAA9AD0AOwA7ADwAPAA+AD4APwBBAEEAQQBBAEIAQABAAEEAQQBFAEYARwBIAEkA
SQBJAEsASgBLAEwATQBQAFMAVQBXAFUAVgBWAFgAWgBbAFsAXABZAFkAWgBaAFsAXABd
AF8AYQBiAGIAYgBiAGIAYgBiAGMAYwBjAGIAXwBfAF4AXQBeAFwAXABbAF0AXQBcAFwA
WwBaAFkAWQBbAFoAWgBZAFcAVgBUAFIAUABQAFAATgBOAE4ATgBOAEsASgBIAEYARwBI
AEkASQBGAEQAQgBAAEIAQgBCAEIAQgBCAEIAQQA/AEAAQABAAEAAQABAAD8AQQBBAEEA
QABCAEMAQwBDAEEAQQBBAEEAPwA/AD4APgA/AEAAQABAAEAAQABAAD8AQABBAEIAQwBA
AEAAQAA/AD8APwA/AD8AQQBBAEIAQgBCAEIAQQBBAEAAQABAAEAAQABAAD8APwBAAEAA
PwA/AD8APgA+AD4APwBAAEEAQgBAAD8APwA/AD8APwA/AD8APQA7ADsAOwA9AD0APQA9
AD8AQAA/AEAAPwA+AD4APQA7ADsAPAA8ADwAPAA8ADwAPQA+AD8APwA8ADwAPQA9ADsA
OwA7ADoAOwA9AD4APwA9AD0APQA9AD0APQA9ADsAPwA/AD8APwBAAEAAQABBAEAAPQA8
ADwAPAA+AEMAQAA+AEAAQABAAEAAQABAAEAAQABAAEAAQABAAD4APgA+AD4APwBAAEEA
QgBCAEIAQgBCAD8APgA9ADwAPgBAAEIARABCAEIAQgBCAEIAQgBCAEIARABEAEQARABD
AEIAQQBAAEIARABGAEgASgBKAEoASgBMAEwATABMAEwATABMAEwATABMAEwATABPAFIA
VQBYAFkAWgBbAFwAWABWAFQAUgBSAFIAUgBSAFQAVABUAFQAUwBSAFEAUABOAE4ATgBO
AEsASABFAEIAQwBEAEUARgBFAEQAQwBCAEMARABFAEYASABIAEgASABGAEYARgBGAEYA
RgBGAEYASABIAEgASABIAEgASABIAEkASgBLAEwATQBOAE8AUABbAGYAcQB8AJsAugDZ
APgAIAFIAXABmAGkAa4BuAHCAXsBNAHtAKYAagAuAPL/tv+v/6r/pf+g/7j/zv/k//r/
BgASAA==
         </WaveFormData>
      </LeadData>
      <LeadData>
         <LeadByteCountTotal>10000</LeadByteCountTotal>
         <LeadTimeOffset>0</LeadTimeOffset>
         <LeadSampleCountTotal>5000</LeadSampleCountTotal>
         <LeadAmplitudeUnitsPerBit>4.88</LeadAmplitudeUnitsPerBit>
         <LeadAmplitudeUnits>��V</LeadAmplitudeUnits>
         <LeadHighLimit>2147483647</LeadHighLimit>
         <LeadLowLimit>268435456</LeadLowLimit>
         <LeadID>V6</LeadID>
         <LeadOffsetFirstSample>0</LeadOffsetFirstSample>
         <FirstSampleBaseline>0</FirstSampleBaseline>
         <LeadSampleSize>2</LeadSampleSize>
         <LeadOff>FALSE</LeadOff>
         <BaselineSway>FALSE</BaselineSway>
         <ExcessiveACNoise>FALSE</ExcessiveACNoise>
         <MuscleNoise>FALSE</MuscleNoise>
         <LeadDataCRC32>989827178</LeadDataCRC32>
         <WaveFormData>
9P/0//T/9P/2//b/9v/2//T/9P/0//T/9P/0//T/9P/0//T/9P/0//T/9P/0//T/9P/0
//T/9P/0//T/9P/0//T/9P/0//T/9P/0//T/9P/y//L/8v/y//T/9P/0//T/8v/y//L/
8v/y//L/8v/y//T/9P/0//T/8//y//H/8P/x//L/8//0//L/8v/y//L/8v/y//L/8v/y
//L/8v/y//T/9P/1//X/9v/3//j/+P/2//f/+f/6//r/+v/6//r/+v/6//r/+v/6//r/
/P///wEAAgADAAMAAQAAAP///v/9//3//f/+////AAABAAMAAgD+//v/+P/4//X/9P/0
//H/8P/v/+//7v/t/+3/7f/v/+7/7v/u/+7/7v/u/+7/7v/u/+7/7v/u/+7/7f/s/+r/
6v/r/+v/6//r/+v/6//r/+v/6v/q/+3/7f/u/+7/7P/q/+z/7P/u//L/9/8BAAwAHQA2
AE8AbACPALMA1QD2ABgBOAFGATYBEgHjAKcAXgAjAPv/0f+m/4n/ev92/3r/hf+S/6X/
uv/I/9X/3P/h/+f/6v/s/+z/7f/v/+//7//w//D/8f/x//H/8f/x//L/8v/z//H/8//z
//P/8f/z//P/8//z//P/9P/0//H/8f/y//L/8v/z//P/8//y//X/9v/3//b/9v/3//f/
9//3//f/9//3//f/9//4//j/+P/4//j/+P/4//j/+P/5//n/+v/6//z/+//7//v//P/9
//3//f/7//z//P/9//3//f/9//3//f/+//7/AAAAAAAAAQABAP///////wAAAgAEAAQA
BAAFAAUABQAHAAcABgAGAAUACAAKAAsACwANAA4ADgAPAA8AEAAQABAAEgATABQAFAAS
ABIAFAAUABUAFgAXABkAGAAYABcAFwAXABcAFgAWABYAFgAWABYAEgASABEAEQATABMA
EwATABMAEwATABMAEQARABEADwAPAA0ACwAJAAYABgAFAAQABAAEAAIAAQAAAP///v/9
//z//P/7//v/+v/5//n/+f/3//f/+P/4//j/9//3//f/9P/0//T/9P/1//X/9f/1//T/
9P/0//T/8v/y//L/8f/z//T/9P/z//H/8f/x//H/9P/0//T/9P/0//T/9P/0//T/9P/0
//X/9f/1//b/9v/0//T/9P/0//b/9v/2//f/9//2//b/9v/2//f/9//3//b/9v/0//T/
9//3//b/9v/1//X/8//1//P/8//z//P/9f/z//P/9P/0//T/9P/0//T/9P/z//L/8v/y
//L/8v/z//P/8v/y//L/8v/x//H/8f/x//H/8v/w//D/8P/w/+//7//v/+7/8P/v/+//
8P/u/+7/7f/t/+7/7v/u/+7/7v/u/+7/7v/u/+7/7v/u/+7/7v/u/+7/7f/t/+3/7f/u
/+7/7v/u/+7/7//v/+z/7P/u/+7/7v/u/+z/7P/s/+z/7P/s/+z/7P/s/+z/7P/s/+r/
6v/q/+r/7P/s/+z/7P/q/+r/6v/q/+z/7P/s/+z/7P/s/+z/7P/q/+r/6v/q/+r/6v/q
/+r/6v/q/+r/6v/o/+j/6P/o/+r/6v/q/+r/6P/o/+j/6P/p/+r/6//s/+r/6v/q/+r/
6v/q/+r/6v/s/+z/7P/s/+r/6v/q/+r/6v/q/+r/6v/q/+r/6v/q/+r/6v/q/+r/6v/q
/+r/6v/o/+j/6P/p/+v/7P/t/+7/7v/u/+//8f/w//D/8P/w//D/8P/w//D/8v/y//L/
9P/1//f/+P/5//f/9//2//X/9P/z//P/8//1//b/9//4//j/9//z//D/8P/w/+3/7P/q
/+f/5v/l/+X/5P/j/+P/4//j/+L/4v/i/+L/4v/i/+T/5P/k/+T/4v/i/+L/4f/g/+D/
4P/h/+H/4f/h/+H/4f/h/+H/4P/i/+P/4//k/+L/4v/i/+L/5P/m/+j/6//z/wAAEQAq
AEEAXgCDAKcAyQDoAAYBJgE6ASwBBgHZAKEAXgAlAPv/0/+q/43/eP9w/3T/ff+M/6H/
tv/C/8n/0v/X/9v/4v/k/+b/6f/r/+r/6f/p/+j/5//n/+f/5//p/+r/6v/r/+v/7f/t
/+3/6//t/+3/7f/v/+//8P/w/+7/7f/t/+z/7v/v/+//7//v//H/8f/x//H/8P/w/+//
8f/x//H/8f/z//P/8//0//T/9P/0//T/8v/y//L/8v/z//P/9P/0//T/8//z//P/9v/3
//f/9//3//j/+P/5//n/+f/5//n/+f/6//r//P/6//r/+//7//3//f/9//7/AAACAAIA
AgABAAEAAQADAAYABgAHAAcABgAIAAkACQAHAAgACAAJAA0ADgAOAA4AEgATABQAFAAU
ABQAFgAWABQAFAAUABUAFQAWABYAFwAXABcAFgAWABgAGAAYABgAFgAWABUAFQAXABcA
FwAXABUAFQAVABUAFgAXABgAFwAWABMAEAANAA4ADgANAAwADAAMAAoACQAIAAcABgAF
AAYABgAFAAUAAgABAAEAAQABAAEAAgACAAAA/////////v/+//7//v///////////wAA
AAAAAAAAAAAAAAAA///+//7//f/7//v/+//7//v//f/+////AAD+//7//v/+//z//P/8
//3//////wAAAAD9//z/+//6//3//v///wEA/v/8//v/+v/7//3//v////7//v/8//z/
/f/9//z//P/9//3/+//9/////////////f/7//v//P/8//z//P/8//z//P/7//r/+v/6
//r/+v/7//v/+v/6//z//P/7//v/+f/5//n/+v/6//r/+v/6//n/+f/5//j/+v/5//n/
+v/5//j/9v/1//j/+P/4//j/+P/4//j/+P/4//j/+P/4//r/+v/6//r/+P/3//b/9f/3
//j/+f/6//j/9//3//b/8v/0//T/9P/0//T/9P/0//T/9f/2//f/+P/2//b/9v/2//T/
9P/0//T/9v/2//b/9v/2//b/9v/2//j/+P/4//j/9f/0//P/8v/z//T/9f/2//j/+P/4
//j/9f/0//P/8v/y//L/8v/y//P/9P/1//b/9P/0//T/9P/0//T/9P/0//T/9P/0//T/
9P/0//T/9P/3//f/+P/5//n/+P/3//f/+//8//z//P/8//z//P/8//7//v/+//7///8B
AAIAAgAFAAUABQAEAAUABAADAAMAAQACAAIAAgAAAAEAAQD+//z/+v/6//f/9//4//b/
9v/3//f/9v/1//P/8f/v/+z/7f/u/+//8P/x//L/8//0//L/8v/y//L/7//u/+7/7v/v
/+//7//v/+//7//v/+//7//w//L/8//0//T/9P/0//T/9P/y//D/9f/9/wYAFQAqAEEA
XAB7AKEAxQDmAAgBMAFOAU4BLgEDAckAgAA9AA0A4/+2/4//eP9y/3j/gf+K/5v/rv/A
/8v/1v/f/+f/7v/y//T/9//3//X/9f/2//b/+f/5//n/+f/3//j/+P/5//n/+//7//v/
/P///wAAAQD/////AAAAAP3//f/+//7///8BAAIAAwD//wEAAQABAAIAAgADAAMAAQAB
AAEAAQABAAEAAQACAAUABgAHAAgABwAGAAUABAAGAAcACQAKAAgABwAHAAcACAAJAAkA
CQALAAwADAANAA0ADQANAA0ADQAOAA4AEAAQABAAEQARABMAEwATABQAEgAUABQAFAAV
ABUAFQAXABsAHAAeAB8AHwAgACAAHwAdAB4AHgAfACIAJAAlACYAKAApACoAKgAsACwA
LgAuAC0ALAArACsALAAuAC8AMQAvAC8ALgAuAC4ALgAuAC4ALAAsACsAKwApACkAKQAp
ACcAJwAnACcAJwAnACcAJQAlACMAIQAfACAAIAAfAB4AHAAcABoAGQAWABUAFAATABQA
FAATABMAEAAPAA8ADwANAA0ADgAOAA4ADQANAA0ACgAKAAoACgAJAAkACQAJAAgACAAI
AAgACgAKAAoACQAJAAoACgAJAAkACQAJAAkACgAKAAoACgAIAAgACAAIAAoACgAKAAsA
CQAJAAoACgALAAwADQAOAAwADAAMAA0ADQAMAAwADAAMAA0ADQANAA4ADgAMAAwADQAN
AAwADAANAA0ACwANAAsACwALAAsACwAJAAkACgAIAAgACAAIAAoACgAJAAgABgAGAAYA
BgAHAAcABgAGAAYABgAFAAUAAwADAAMABAAEAAQABAAEAAMAAwADAAIAAAD/////AAAB
AAIAAgADAAMAAgABAAAAAAAAAAAAAAD+//7//v/+/wAAAAAAAAAA///////////+//7/
/v/+//7///////7/AAD///7//f/8//7//v/+//7//f/8//v/+v/8//z//P/8//z//P/8
//z/+v/6//r/+v/6//r/+v/6//r/+v/6//r/+v/6//r/+v/6//r/+v/6//j/+P/4//j/
9v/2//b/9v/3//j/+f/6//j/+P/4//j/+P/4//j/+P/2//f/9//4//n/+v/6//r//f//
/wAAAAAAAAAAAAAAAP7//v/+//7//v8AAAMABQAGAAcABwAHAAYABQAEAAMAAwADAAQA
BAAEAAQABQAFAAIAAAD+//7//f/8//z/+f/2//X/9f/0//H/8f/x//H/8v/y//L/8v/w
//D/8P/w//D/8P/w//D/7v/t/+z/7P/u/+//7//v/+//7//v/+//7f/s/+z/7f/v//D/
8P/w//L/8P/w/+7/8P/1//3/BgAVACgAQQBeAH0AnwDDAOQABAEoAUoBUAE2AQ0B2QCU
AEsAFQDr/8D/l/+A/3j/eP9//4r/l/+q/7z/yf/U/93/5f/s/+7/8P/x//H/7//v//D/
8P/x//H/8f/x//H/8v/y//P/8//1//X/9f/z//X/9f/1//X/9f/2//b/9f/1//b/9v/0
//X/9f/1//X/9//3//f/9v/2//f/9//3//f/9//3//X/9f/1//b/9v/2//b/9v/4//j/
+P/4//f/9//4//j/+v/5//n/+f/4//n/+f/5//n/+v/6//v/+//7//v/+//5//r/+v/8
//7//v///////f/9//3//v/+/wAAAAAAAP///////wEABAAEAAUABQAIAAoACwALAAkA
CgAKAAsACwAMAAwADAAQABEAEgASABEAEAARABAAEQASABMAFQAVABYAFgAXABUAFQAU
ABQAFgAWABYAFgAUABQAEwATABEAEQARABEAEQARABEAEQAPAA8ADwANAA0ACwAJAAcA
BgAGAAUABAACAAIAAAD//wAA///+//3/+v/6//n/+f/4//f/9//3//X/9f/2//b/9v/1
//X/9f/0//T/9P/0//T/8//y//H/8f/y//P/9P/z//L/8f/v//D/8v/z//P/8f/x//H/
8f/w//D/8P/w//L/8v/y//L/8v/y//L/8//z//P/9P/0//T/9P/0//T/8v/y//L/8//1
//T/9P/0//T/9f/1//X/9P/0//L/8v/1//X/9P/0//P/8//x//P/8//z//P/8//z//H/
8f/y//L/8v/y//L/8v/y//H/8P/u/+7/7v/u//H/8f/w//D/8P/w/+//7//v/+//7//w
/+7/7v/u/+7/7f/t/+3/7P/u/+3/7f/u/+7/7v/t/+3/7P/s/+z/7P/s/+z/7P/s/+z/
7P/s/+z/7P/s/+z/7P/r/+v/6//r/+z/7P/s/+z/7v/t/+3/7P/s/+r/6v/q/+r/7P/s
/+z/7P/q/+r/6v/q/+r/6v/q/+r/7P/s/+z/7P/q/+r/6v/q/+r/6v/q/+r/7P/s/+z/
7P/s/+z/7P/s/+z/7P/s/+z/7P/s/+z/7P/s/+z/7P/s/+z/7P/s/+z/7P/s/+z/7P/s
/+z/7P/s/+z/7P/s/+z/7P/s/+z/7P/s/+z/7P/s/+7/7v/u/+7/7P/s/+z/7P/s/+z/
7P/s/+7/7v/u/+7/7P/s/+z/7f/t/+7/7//w//L/8v/z//X/9v/2//b/9v/0//T/9P/0
//T/9P/0//b/+f/7//z//f/9//3//P/7//z/+//7//v//P/8//z//P/9//3/+v/4//j/
+P/1//T/8v/v/+7/7f/r/+r/6f/p/+r/6//r/+z/7P/s/+z/7P/s/+z/7P/s/+z/7P/s
/+v/6P/o/+j/6f/p/+n/6f/p/+n/6f/p/+j/6v/r/+v/7P/r/+r/6f/o/+r/7v/w//P/
+/8IABcAKgBHAGgAiQCrANEA8AAQATABRAE2ARIB6QCvAGoALwADANv/sv+T/37/dP96
/4X/kv+l/7r/yP/T/9z/4f/l/+r/7v/u/+//7//v/+//8P/w/+//7//v/+//7//w//D/
8f/x//P/8//z//H/8//z//P/8//z//T/9P/z//P/9P/0//T/9f/1//X/8//1//X/9f/2
//b/9//3//f/9//3//f/9//3//f/+P/4//j/+P/4//j/+P/4//j/9//3//j/+P/6//n/
+f/5//j/+f/5//n/+f/6//r/+//7//v/+//7//n/+v/6//z//v/+//////////////8A
AAAAAgACAAIAAwADAAMABQAEAAQABQAFAAYACAAJAAkACwAMAAwADQANAA4ADgAOAA4A
DwAQABAAEgASABQAFAAUABQAFAAVABUAFgAWABcAFwAXABYAFgAUABQAFAAUABQAFAAT
ABMAEQARABEAEQAPAA8ADwAPAA8ADwAPAA0ADQALAAkABwAEAAQAAwACAAIAAgAAAP//
AAD///7//f/6//r/+f/5//j/9//3//f/9f/1//b/9v/0//P/8//z//T/9P/0//T/9f/1
//X/9f/0//T/9P/0//T/9P/0//P/8//0//T/8//z//P/8//z//X/9v/3//j/9//2//X/
9P/0//T/9P/1//f/9//4//j/9v/2//b/9v/4//j/+P/5//n/+P/4//j/+P/5//n/+f/4
//j/9v/2//n/+f/4//j/+//7//n/+//5//n/+f/5//f/9f/1//b/9v/2//b/9v/4//j/
9//2//j/+P/4//j/+P/3//X/9P/2//b/9f/1//f/9//3//j/+P/4//j/+P/3//f/9//2
//T/8//z//T/9v/2//X/9f/2//b/9v/2//X/9P/z//L/9f/2//f/+P/4//j/+P/4//b/
9f/0//P/9f/2//f/+P/6//X/8//y//D/8//0//X/9v/4//j/+P/4//b/9v/2//b/9v/2
//b/9v/2//b/9v/2//j/+P/4//j/9f/0//P/8v/0//b/+P/6//r/+v/6//r/+f/4//f/
9v/4//j/+P/4//r/+v/6//r/+f/4//f/9v/4//j/+P/4//n/+v/7//z/+v/6//r/+v/6
//r/+v/6//f/9v/1//T/9v/2//f/9//5//v//f/+//7///8BAAIAAQAAAP///v/+//7/
/v/+//7//v8AAAMABwAIAAkACQALAAoACQAIAAUAAwABAAAAAwAEAAUABwAHAAQAAgAA
AP//+//5//j/9v/2//b/9//4//f/9//3//X/9P/0//T/8//y//H/8P/w//D/8P/w//H/
8v/y//L/8v/y//P/8//z//P/8//z//H/8f/w//D/8f/x//L/8v/y//L/9v/2//L/7v/z
//3/CgAfADgAUQBuAI8AsQDTAPIAEgE0AUgBPgEcAe0ArwBkACcA+//T/6r/if96/3b/
ev+D/5D/n/+w/8D/zf/a/+P/6//s/+z/8P/1//P/8f/x//L/8v/1//X/9f/1//X/9v/2
//f/9//5//n/+f/3//n/+f/5//f/9//4//j/+P/5//v//P/6//v/+//7//b/9//2//X/
9//4//r/+//9//3//f/9//3//f/9//7//f/8//v/+v/7//z//f/+//3//f/+//7//v/9
//3//f/+////////////AAAAAAEAAAD///7//f/+/wAAAQAEAAQABAAFAAUAAwADAAMA
BAACAAQABAAEAAYABwAIAAsADAAMAA0ADQANAA4ADgANAA8AEAAQABEAEQASABIAEgAV
ABcAGQAaABgAGAAaABoAGAAYABgAGQAbABwAHAAdABsAGwAaABoAGgAaABoAGgAYABgA
FwAXABcAFwAXABcAEwATABMAEwAVABUAFQATABMAEQAPAA0ADAAMAAsACgAIAAgABgAF
AAYABQAEAAMAAgACAAEAAQACAAEAAQABAP3//f/+//7/+v/5//n/+f/5//r/+//8//v/
+//7//v/+f/4//f/9v/4//j/+P/3//f/+P/4//f/+f/5//n/+f/4//j/+P/4//j/+P/4
//j/+v/6//r/+//5//n/+v/6//z//P/8//z/+//6//n/+f/7//r/+v/6//r/+//7//v/
/v/+//z//P/8//v/+f/4//v/+//5//v/+//7//v/+//5//f/9//4//j/+P/4//j/+v/6
//n/+P/2//b/9v/2//n/+f/4//j/9//2//T/8//z//P/8//0//b/9v/2//b/9//3//f/
9v/0//P/8//0//b/9v/1//X/9P/0//T/9P/z//L/8f/w//L/8v/y//L/8v/y//L/8v/z
//P/8//z//L/8v/y//L/9P/z//P/8v/w//D/8P/w//D/8P/w//D/8P/w//D/8P/w//D/
8P/w//D/7v/u/+7/7v/s/+z/7P/s/+3/7v/v//D/7v/u/+7/7v/w//D/8P/w/+//7v/t
/+z/7v/u/+7/7v/u/+7/7v/u/+7/7f/t/+3/7v/u/+7/7//y//T/9f/2//T/9P/0//T/
9v/2//b/9v/2//n/+//8//////////7/+//6//n/+f/3//j/+P/4//n/+//8//r/9v/0
//T/8f/w//D/7f/s/+n/6f/o/+f/5f/l/+X/5P/m/+b/5v/m/+b/5v/m/+b/5P/k/+T/
5P/l/+T/5P/k/+P/4//j/+P/5f/l/+X/5f/k/+T/5f/l/+T/5P/k/+T/5P/k/+T/5P/r
//f/BAAVAC4ASQBoAIsArwDRAPAAFAE8AUwBPAEYAecAowBYAB0A7//F/5z/e/9s/2z/
dv99/4j/mf+u/77/yf/Q/9n/4f/k/+b/6P/p/+n/6f/p/+r/6v/t/+3/7f/t/+v/7P/s
/+3/7f/v/+//7//t/+//7//v/+//7//w//D/7//v//D/8P/v/+//7v/t/+z/7//w//H/
8v/y//P/8//x//H/8f/x//H/8f/x//L/8v/y//L/8v/0//T/9P/0//P/8//0//T/9v/1
//X/9f/0//X/9f/1//X/9v/2//f/+f/5//n/+f/3//j/+P/6//r/+v/7//v//f/9//3/
/v/8//7//v/+/wEAAQABAAMAAgACAAMAAwAGAAgACQAJAAcACAAIAAkACwAMAAwADAAO
AA8AEAAQABAAEAASABIAEgASABIAEwATABQAFAAVABUAFQAUABQAFAAUABQAFAASABIA
EQARABEAEQARABEADQANAA0ADQANAA0ADQALAAsACQAHAAUABAAEAAMAAgAAAAAA/v/9
//7//f/8//v/+P/4//f/9//2//X/9f/1//P/8//0//T/8v/x//H/8f/w//D/8P/w//H/
8f/x//H/8P/w//D/8P/u/+7/7v/t/+//8P/w/+//7//v/+//7//w//D/8P/w//D/8P/w
//D/8P/w//D/8f/x//H/8v/y//T/9P/0//T/8v/y//L/8//1//T/9P/0//T/9f/1//X/
9v/2//T/9P/1//X/9P/0//X/9f/z//X/8//z//P/8//1//P/8//0//L/8v/y//L/8v/y
//H/8P/y//L/8v/y//P/8//y//L/8v/y//H/8f/v/+//7//w//D/8P/w//D/8f/x//H/
8P/w/+//7//w//D/8P/v/+//8P/w//D/8P/w//D/8P/w//D/8P/w//D/8P/w//D/8P/x
//H/8f/x//D/8P/w//D/8v/x/+//7v/w/+7/7v/u/+7/7v/u/+7/7v/u/+7/7v/u//D/
8P/w//D/8P/w//D/8P/w//D/8P/w//D/8P/w//D/7v/u/+7/7v/w//D/8P/w/+7/7v/u
/+7/7v/u/+7/7v/w//D/8P/w/+7/7v/u/+7/8P/w//D/8P/w//D/8P/w/+7/7v/u/+7/
7//v//D/8f/y//L/8v/z//f/+P/4//j/+P/4//j/+P/2//b/9v/2//r//f///wAA////
/////v////7//f/9//3//v/+//7//v///////P/8//r/+v/3//b/9v/z//L/7//v/+7/
7f/r/+v/6//q/+r/6v/q/+r/7P/s/+z/7P/s/+z/7P/s/+v/6v/q/+r/6//r/+v/6//r
/+v/6//r/+r/6v/r/+v/6v/q/+r/6v/s/+z/7v/y//f///8GABUALgBJAGYAhwCrAM8A
8AASATIBRAE6ARwB8QC7AHgAOwANAOP/uv+Z/4T/ev+A/4v/lv+p/8D/zP/V/97/5f/r
/+7/8v/0//P/8//z//P/9P/0//X/9f/1//X/9f/2//b/9//1//f/9//3//f/+f/5//n/
+f/5//r/+v/7//v//P/8//r/+//7//v/+f/7//v/+//8//z//f/9//3//f/9//3/////
////AAAAAAAAAAAAAP7//v/+//7//////wAAAAAAAP///////wAAAQABAAEAAQACAAIA
AwADAAMAAwADAAMABAAEAAYABgAGAAcABwAHAAcABwAIAAoADAAMAAwACwALAAsADQAQ
ABAAEQARABAAEgATABMAFQAWABYAFwAZABoAGgAaABoAGwAcABwAHQAeACEAIgAiACIA
IgAjACEAIgAiACMAJQAlACQAJAAiACIAIgAiACIAIgAhACEAIQAhACEAIQAfAB8AHwAf
AB8AHwAfAB0AHQAbABkAFwAWABYAFQAUABIAEgAQAA8AEAAPAA4ADQAMAAwACwALAAgA
BwAHAAcABgAHAAkACgAIAAcABwAHAAYABgAGAAYABQAFAAUABQAEAAQABAAEAAYABgAG
AAUABQAGAAYABQAFAAUABQAFAAYABgAGAAYABAAEAAQABAAGAAYABgAHAAUABQAGAAYA
BgAGAAYABgAIAAgACAAJAAkACAAIAAgACAAJAAkACQAKAAoACAAIAAkACQAIAAgACQAJ
AAcACQAHAAcABwAHAAgABwAIAAoACAAIAAgACAAKAAoACQAIAAgACAAIAAgABwAHAAYA
BgAIAAgABwAHAAUABQAFAAYABgAGAAYABgAHAAcABwAGAAYABQAFAAYABgAGAAUABQAE
AAQABAAEAAYABgAGAAYABgAGAAYABgAEAAQABAAEAAUABQAFAAUABAAEAAQABAAEAAUA
BQAEAAQABgAGAAYABgAEAAQABAAEAAYABgAGAAYABQAEAAMAAgAEAAQABAAEAAQABAAE
AAQAAgACAAIAAgAEAAQABAAEAAQABAAEAAQABAAEAAQABAAEAAQABAAEAAQABAAEAAQA
BgAGAAYABgAFAAQAAwACAAQABAAEAAQABgAGAAYABgAEAAQABAAEAAYABgAGAAYABAAE
AAQABAAGAAcABwAIAAkACgAKAAoACwANAA4ADgAOAA4ADgAOAAwADAAMAAwADgAQABMA
FQAUABUAFQAVABYAFQAUABMAFQAVABYAFgAUABQAFQAVABQAEgAQABAADQAMAAwACQAI
AAcABwAGAAMAAwADAAMABAAEAAQABAAEAAQABAAEAAQABAAEAAQABgAFAAQABAAEAAUA
BQAFAAQAAwACAAEAAgACAAMABQAHAAgACAAIAAYACAAKAAoADgAVAB0AKAA1AEwAawCK
AKkAzQDxAAwBKAFIAVIBPgEYAesAsQBwAD0AEwDt/8j/rf+a/5b/nP+j/7D/yf/e/+j/
7//0//v/AQAGAAgACgANAA0ADQANAA4ADgANAA0ADQANAA0ADgAOAA8AEQATABMAEwAR
ABMAEwATABUAFQAWABYAEwATABQAFAAUABUAFQAVABMAFQAVABUAFwAYABoAGwAaABkA
GAAXABcAFwAXABgAGAAYABgAGAAYABgAGAAYABoAGwAdAB4AHgAdAB0AHQAcAB0AHQAd
AB0AHgAeAB8AHwAfAB8AHwAhACIAIgAkACQAJAAlACUAIwAjACMAJAAmACgAKAAoACcA
JwAnACkAKAAoACkAKQAtADAAMgAzADMANAA0ADUANwA4ADgAOAA3ADcANwA2ADcAOAA7
ADwAPAA8ADwAPQA9AD4APgA/AEEAQQBAAEAAPgA+AD4APgA+AD4APQA9AD0APQA9AD0A
OwA7ADsAOwA8AD0APgA9AD0AOwA5ADcANAA0ADMAMgA0ADQAMgAxAC4ALQAsACsALQAu
AC4ALwAtACsAKgApACkAKQAqACoAJgAlACUAJQAmACYAJgAmACkAKQApACkAKAAoACgA
KAAoACgAKAAnACcAKAAoACcAJQAlACUAJQAmACYAJgAmACgAKAAoACgAJgAmACYAJwAn
ACcAKAAoACgAKAAoACgAKQAqACsALQArACoAKgAqACwALQAtAC0AMAAwAC4ALgAtAC0A
LAAsAC0ALQArAC0ALwAvAC8ALwAvAC0ALQAuADAAMAAwADAALgAuAC0ALAAuAC4ALgAu
ADAAMQAxADIAMAAwAC8ALwAxADEAMQAyADIAMgAyADIAMwAzADMAMgAyADEAMQAyADIA
MgAxADEAMwA0ADUANgA0ADQANAA0ADYANgA2ADYANgA2ADYANgA3ADcANwA3ADcANgA1
ADQAOAA5ADsAOgA2ADcAOAA5ADoAOwA8AD0APgA8ADwAPAA8ADoAOgA6ADoAPQA+AD8A
QABAAEAAQABAAD8APgA9ADwAPwBAAEEAQgBAAEAAQABAAEEAQgBDAEQARgBGAEYARgBD
AEIAQQBAAEQARgBIAEoATABMAEwATABOAE4ATgBOAE4ATgBOAE4AUABQAFAAUABUAFYA
WABaAFsAXABdAF4AXABaAFgAVgBWAFYAVgBWAFcAWABZAFoAWQBYAFcAVgBWAFYAVgBW
AFMAUABNAEoATABMAEwATABKAEoASgBKAEsATABNAE4ATgBOAE4ATgBMAEwATABMAEwA
TABMAEwATgBOAE4ATgBOAE4ATgBOAFAAUABQAFAAUABQAFAAUABaAGIAagByAIsApAC9
ANYA+gAcAT4BYAFtAXoBhwGUAV4BKAHyALwAigBaACoA+v/x/+r/4//c/+z/+v8IABYA
HwAmAA==
         </WaveFormData>
      </LeadData>
   </Waveform>
</RestingECG>
