# Supplementary material for: Detection of Left Atrial Enlargement Using a Convolutional Neural Network-Enabled Electrocardiogram
Source: Front Cardiovasc Med. 2020 Dec 17;7:609976. doi: 10.3389/fcvm.2020.609976 (PMC7773668; doi:10.3389/fcvm.2020.609976)
Supplement: Supplementary file 5 [file Data_Sheet_5.ZIP › normal4/1802036299_7910_00000027.XML]

<?xml version="1.0" encoding="Windows-1252"?>
<!DOCTYPE RestingECG SYSTEM "restecg.dtd">
<RestingECG>
   <PatientDemographics>
      <PatientID>1802036299</PatientID>
      <PatientAge>67</PatientAge>
      <AgeUnits>Years</AgeUnits>
      <Gender>Female</Gender>
      <PatientLastName>quyankai</PatientLastName>
   </PatientDemographics>
   <TestDemographics>
      <DataType>Resting</DataType>
      <Site>1</Site>
      <AcquisitionDevice>MAC55</AcquisitionDevice>
      <Status>Unconfirmed</Status>
      <Priority>Normal</Priority>
      <AcquisitionTime>09:42:20</AcquisitionTime>
      <AcquisitionDate>08-17-2017</AcquisitionDate>
      <CartNumber>1</CartNumber>
      <AcquisitionSoftwareVersion>009C</AcquisitionSoftwareVersion>
      <XMLSourceVersion>MAC5000 v1.0</XMLSourceVersion>
   </TestDemographics>
   <RestingECGMeasurements>
      <VentricularRate>71</VentricularRate>
      <AtrialRate>71</AtrialRate>
      <PRInterval>140</PRInterval>
      <QRSDuration>82</QRSDuration>
      <QTInterval>392</QTInterval>
      <QTCorrected>425</QTCorrected>
      <PAxis>39</PAxis>
      <RAxis>30</RAxis>
      <TAxis>30</TAxis>
      <QRSCount>11</QRSCount>
      <QOnset>225</QOnset>
      <QOffset>266</QOffset>
      <POnset>155</POnset>
      <POffset>198</POffset>
      <TOffset>421</TOffset>
      <ECGSampleBase>500</ECGSampleBase>
      <ECGSampleExponent>0</ECGSampleExponent>
   </RestingECGMeasurements>
   <Diagnosis>
      <Modality>Resting</Modality>
         <StatementCount>2</StatementCount>
         <LabelText>12SL ��ϳ���</LabelText>
      <DiagnosisStatement>
         <StmtFlag>ENDSLINE</StmtFlag>
         <StmtText>�������</StmtText>
      </DiagnosisStatement>
      <DiagnosisStatement>
         <StmtFlag>ENDSLINE</StmtFlag>
         <StmtText>���� ECG</StmtText>
      </DiagnosisStatement>
   </Diagnosis>
   <Waveform>
      <WaveformType>Rhythm</WaveformType>
      <WaveformStartTime>0</WaveformStartTime>
      <NumberofLeads>8</NumberofLeads>
      <SampleType>CONTINUOUS_SAMPLES</SampleType>
      <SampleBase>500</SampleBase>
      <SampleExponent>0</SampleExponent>
      <HighPassFilter>16</HighPassFilter>
      <LowPassFilter>150</LowPassFilter>
      <ACFilter>NONE</ACFilter>
      <LeadData>
         <LeadByteCountTotal>10000</LeadByteCountTotal>
         <LeadTimeOffset>0</LeadTimeOffset>
         <LeadSampleCountTotal>5000</LeadSampleCountTotal>
         <LeadAmplitudeUnitsPerBit>4.88</LeadAmplitudeUnitsPerBit>
         <LeadAmplitudeUnits>��V</LeadAmplitudeUnits>
         <LeadHighLimit>2147483647</LeadHighLimit>
         <LeadLowLimit>268435456</LeadLowLimit>
         <LeadID>I</LeadID>
         <LeadOffsetFirstSample>0</LeadOffsetFirstSample>
         <FirstSampleBaseline>0</FirstSampleBaseline>
         <LeadSampleSize>2</LeadSampleSize>
         <LeadOff>FALSE</LeadOff>
         <BaselineSway>FALSE</BaselineSway>
         <ExcessiveACNoise>FALSE</ExcessiveACNoise>
         <MuscleNoise>FALSE</MuscleNoise>
         <LeadDataCRC32>1011862521</LeadDataCRC32>
         <WaveFormData>
BAAEAAQABAAAAP7//P/6//z//P/8//z//P/8//z//P/8//z//P/8//7//v/+//7//f/8
//v/+v/7//z//f/+//7//v/+//7//P/8//z//P/9//7///8AAP///v/9//z//v/+//7/
/v8AAAAAAAAAAAIAAgACAAIAAgACAAIAAgAAAAAAAAAAAAIAAgACAAIABAAEAAQABAAG
AAYABgAGAAcACAAJAAoACgAKAAoACgAMAA4AEAASABMAFAAVABYAFwAYABkAGgAeACAA
IgAkACIAIgAiACIAIwAkACUAJgApACoAKwAsACsAKgApACgAKgAqACoAKgAnACYAJQAk
ACQAJAAkACQAIgAgAB4AHAAaABgAFgAUABEAEAAPAA4ACwAKAAkACAAGAAYABgAGAAUA
BAADAAIAAgACAAIAAgAAAAAAAAAAAP3//P/7//r//f/+////AAD+//7//v/+//z//P/8
//z//f/+////AAD///7//f/8//7//v/+//7//v/+//7//v/8//z//P/8//3//v///wAA
///+//3//P/+//7//v/+//7//v/+//7//f/8//v/+v/7//z//f/+//3//P/7//r//P/8
//z//P/+//7//v/+//3//P/7//r/+//8//3//v/8//z//P/8//7//v/+//7//f/8//v/
+v/8//z//P/8//z//P/8//z/+v/6//r/+v/7//z//f/+//3//P/7//r//P/8//z//P/8
//z//P/8//r/+v/6//r//P/8//z//P/8//z//P/8//v/+v/5//j/+f/6//v//P/6//r/
+P/3//f/+P/6/////f/9//3//f/6//v/+//6//3//f/9//z/+v/6//r//f/+////AQAE
AAIAAgACAAQABQAGAAcABwAHAAgACQAKAAcABgAFAAQABgAHAAYABwAHAAUABAABAP3/
+//7//v/+//7//z//P/7//r/+f/4//n/+P/4//n/+f/4//j/+v/6//j/+P/4//f/9//4
//j/+P/4//b/9v/5//f/8//y//T/8v/x//r/CwAcAC4ARABeAHoAmQCvAMAA1ADdANoA
zQCvAIQAVAAqAAgA9v/2//b/9P/2//j/+v/6//b/8v/0//T/9P/2//b/8v/y//X/9//4
//n/9//3//X/9f/4//j/9//3//b/9v/2//b/9v/3//f/9//3//j/+P/4//b/9f/0//T/
9v/4//r//P/5//n/+f/4//f/+P/6//v/+v/5//j/+f/7//j/+P/4//r/+//+//7//v/+
//7//f/9//7//v/+////AQADAAQAAgABAAEAAQADAAQABwAJAAcABgAGAAcACgANAA0A
DgAQABIAEgASABMAFQAWABYAGQAbABwAHwAdAB0AHQAdABsAGwAeAB4AIAAgACAAIAAe
AB0AHQAeACAAHwAeAB4AHAAXABUAFQAVABQAEwARAA4ADAALAAkACAAGAAQAAgACAAEA
AgACAP///f/6//b/9P/0//X/9//3//b/9v/2//L/8v/x//H/9f/2//f/9v/1//X/9P/y
//L/8v/z//P/8f/z//P/8v/w/+//7//w//L/8f/x//L/8f/u/+3/7P/t/+3/7P/s/+7/
7//v/+7/7//v/+//7//v/+//8f/y//H/8P/v/+z/6v/t/+//8P/z//P/8v/y/+//7v/r
/+f/6//v//P/9f/w/+//8f/w//D/7P/s/+3/8P/w//D/8P/x/+//7v/u/+7/7v/v/+//
7//s/+z/6v/q/+v/7f/t/+3/7f/t/+r/6v/q/+r/6v/s/+z/7f/v/+r/6v/t/+3/6f/p
/+z/6v/o/+n/6f/n/+n/6P/m/+j/7P/t/+3/7f/s/+z/6//o/+b/6P/q/+r/6v/q/+j/
6P/o/+b/5//m/+b/5//r/+n/6f/p/+j/5f/m/+b/6f/r/+z/7f/q/+r/6v/q/+3/7f/t
/+7/7//u/+3/7P/u/+//8P/x//L/8v/z//T/8v/y//L/8v/w//H/8f/v//L/8//y//L/
7P/n/+T/4//l/+P/4//k/+T/5P/k/+T/5v/l/+T/5P/l/+X/5P/k/+T/4v/g/+D/4P/h
/+H/4v/i/+L/4v/g/+L/4//l/+P/3P/Y/9r/3//k//H/AgAUACoASABkAHsAjQCgALIA
uQC4AK8AlQBmADgAFgD6/+r/5v/k/+L/4P/g/+D/4v/k/+L/3v/g/+D/3v/e/+L/5P/j
/+P/4v/h/9//3//d/93/4P/g/9//3//i/+L/4v/i/+D/4f/h/+H/3//g/+D/4P/f/9//
3//g/+H/4v/j/+T/4v/j/+T/5P/g/+D/4f/h/+P/4//j/+X/5f/i/+L/4v/k/+X/6P/o
/+b/5v/m/+X/5f/m/+b/5v/p/+v/7f/u/+z/6//r/+v/7f/u//H/8//z//L/8v/z//T/
9//3//j//P/+//7//v/9////AAAAAAMABQAGAAkABwAHAAcABwAJAAkADAAMAAoACgAK
AAoACgAJAAkACgAKAAkACAAIAAgAAwABAAEA///+//3/+//6//j/9//1//P/8P/t/+r/
7P/r/+z/7P/q/+n/5//k/+P/4v/i/+P/5f/k/+T/5P/h/+D/3v/d/+D/4P/g/97/3P/d
/93/3P/c/9z/3f/d/97/4f/i/+L/4f/f/97/3v/e/93/3f/e/97/3P/c/9z/3f/d/9z/
3P/d/93/3P/a/9v/2//b/9v/2v/b/97/4P/f/97/3f/a/9j/2//d/97/4P/f/93/3P/e
/97/3P/Z/9v/3f/f/9//2//b/97/3v/g/9z/3P/d/97/3v/e/97/3f/b/9r/2v/b/9z/
3v/f/9//3P/c/9r/3P/d/9//3//d/93/3f/a/9r/2v/a/9r/3P/c/93/3//c/9z/3//f
/9n/2f/c/9r/2v/b/9v/2f/b/9r/2P/a/9z/3f/d/93/3f/e/97/3P/W/9b/2f/Z/9z/
3P/c/9v/2v/Z/9n/2P/Y/9r/3v/e/93/3f/c/9r/2v/a/9r/2//c/93/3P/a/9j/1//X
/9z/2//c/93/2//Z/9v/3P/c/93/3f/d/97/3v/e/97/3//f/9//4P/k/+T/5P/k/+j/
6f/q/+v/6v/o/+f/5v/n/+j/6f/q/+j/6f/p/+f/5//n/+X/5P/h/93/2//b/9v/2f/Z
/9r/3P/c/9z/3P/a/9n/2P/Y/9n/2f/Y/9j/2//a/9n/2v/Z/9n/2P/Y/9j/2P/Y/9b/
2P/f/9v/0//S/9b/1v/V/97/5//w/wAAGgA4AFIAawCDAJgAqgC7AMQAvQCpAIQAUgAe
AP7/7P/g/9z/3v/c/9r/2v/c/9j/2P/c/9z/2v/Y/9z/3v/a/9j/1//V/9P/1v/X/9b/
1//W/9b/1f/V/9n/2v/b/9z/2f/Z/9j/1//X/9j/2P/Y/9f/1//X/9j/1v/W/9b/1v/X
/9n/2//c/9r/2v/b/9v/2f/Z/9n/2//b/9j/2P/Y/9j/2f/c/9z/3v/e/97/3f/d/97/
3v/e/9//4f/j/+T/5v/l/+X/5f/i/+L/5P/l/+f/5v/m/+f/6P/r/+v/7P/y//T/9P/0
//X/9//4//j/9//5//r//f////////////3//f8AAAAAAAAAAAAAAAACAAEAAQACAAIA
AQAAAAAAAAD7//n/+f/3//b/9f/z//D/7v/t/+v/7P/q/+j/5v/i/9//3v/c/9z/3f/d
/9z/2f/Y/9j/2f/X/9b/1v/W/9b/1v/V/9X/1f/U/9P/0P/R/9P/1P/U/9P/0v/S/9H/
0P/T/9T/1P/S/9H/0f/S/9L/0f/R/9L/0//S/9P/1P/S/9H/z//O/8//z//O/8z/0P/R
/9L/0//Q/8//0P/Q/87/zv/O/8z/yf/L/8z/zP/S/9P/0//U/9P/0v/P/8v/zP/P/9L/
0//Q/8//0f/Q/9D/zP/M/83/zv/O/87/zv/O/83/zf/O/83/zv/Q/9H/0//Q/9D/zv/N
/83/zv/N/83/zf/N/8r/yv/K/8r/yv/K/8r/y//N/8j/yP/L/8v/yP/J/83/zP/L/8v/
yv/H/8n/yP/G/8j/yf/J/8j/x//J/8r/yv/I/8T/xP/H/8f/yf/K/8v/y//H/8X/xP/C
/8D/wv/G/8b/wf/E/8b/xv/G/8b/xf/E/8P/wP/C/8L/w//F/8f/w//B/7//wf+//8H/
wv/E/8X/xf/F/8L/wv/C/8L/xf/F/8X/xv/I/8j/yP/I/8r/y//M/83/z//O/87/zv/M
/8r/yP/G/8n/y//M/8v/yP/H/8T/wv+//7v/uf+5/7z/u/+8/77/vf+8/7v/uv+4/7f/
tv+2/7n/uf+4/7j/uP+2/7T/tP+0/7X/tf+2/7j/uP+4/7b/tP+v/63/r/+y/7D/qv+t
/7r/zf/g//T/DAAsAEgAWwBrAH4AkgCdAJoAhwBjADQAAgDc/8T/tP+s/7D/sP+w/7b/
uP+w/6z/rv+u/67/rv+s/67/sP+s/6z/rf+t/63/r/+v/63/rf+w/7D/r/+v/6//rv+t
/6z/r/+x/7L/s/+x/7D/rv+s/6z/rf+u/7D/rv+u/67/rv+s/63/rv+u/67/rv+v/6//
rf+t/63/r/+y/7D/sf+y/6//r/+x/7D/sv+y/7L/sf+x/7L/sv+y/7H/s/+1/7b/tP+z
/7P/s/+1/7b/uf+7/7v/uv+6/7v/vv/B/8H/wv/G/8j/yP/I/8v/zf/O/87/0f/T/9T/
1//X/9f/1//X/9r/2//f/+D/4v/i/+L/4v/k/+P/4//k/+T/4//i/+L/4P/b/9n/2f/a
/9r/2v/Z/9n/2P/Y/9f/1v/U/9L/0P/Q/8//0P/Q/87/zf/L/8j/x//I/8r/zf/N/8z/
zP/M/8r/yv/J/8n/zP/M/8z/yv/K/8v/y//K/8z/zP/N/83/zf/P/8//zv/Q/8//z//Q
/9D/z//P/9D/z//M/8v/yv/O/8//z//Q/9H/0f/Q/87/0v/T/9T/1f/V/9X/1//Y/9j/
2P/Y/9b/1//b/97/4P/h/+H/4P/g/+L/4v/g/93/4P/j/+b/5//n/+f/6v/q/+7/7P/u
//H/9P/0//T/9P/4//n/+//+/wAAAgAFAAcACAAGAAcABgAKAA0AEQATABQAFQAWABQA
GQAcAB8AIgAiACIAIwAlACUAJgAqACsAKwAtADIAMgAwADEAMQAvADIANAA1ADoAOwA7
ADoAOQA9ADoAOwA8AD0APgA/AEAAQQBAAD0APAA8AD0ARABDAEQARQBFAEMARQBGAEYA
RwBHAEcARgBGAEYARgBJAEkASQBKAE0ATgBPAFAAUgBTAFQAVQBTAFIAUgBSAFQAVABU
AFQAUgBTAFMAUQBUAFUAVABUAE8ASwBJAEkARwBFAEUARgBIAEgASABIAEcARQBDAEIA
RABFAEUARgBFAEIAPwA+AEAAQQBBAEIAQABAAEAAPgA4AD8AQQA9ADwAPAA8AD0AQABJ
AFgAagB8AJAAsADNAOEA8gAEAQ0BDgEFAfMA0ACiAHYAVgBEADoAOgA6ADgAOAA4ADQA
MgA2ADYAMgAyADIALAAwADgANgA3ADcANwA0ADMAMAAvADAAMAAvAC8ALgAuAC4ALgAu
AC8ALwAvADEAMgAyADIAMAAvAC4ALgAuAC4ALgAuAC4ALwAwADAALAAsAC0ALQAvAC8A
LwAxADEALgAuAC4ALAAtADAAMAAyADIAMgAxAC8AMAAwADAALwAxADMANAA0ADMAMwAz
ADUANgA5ADsAOwA6ADoAOwA7AD0APAA8AEIARABEAEQARQBHAEgASABHAEkASgBNAE0A
TQBNAE0ATQBNAFAAUABQAFAAUABQAE8ATQBMAEwATQBNAE0ATgBPAEsASgBLAEcARABB
AD0APgA8ADsAOQA6ADgANgA0ADEALwAvAC4ALQAtACwAKgApACgAKAApACcAJgAmACYA
JAAkACMAIwAkACQAJAAiACAAIQAhACAAIgAiACMAIwAhACMAIwAiACIAIQAhACIAIQAf
AB4AHgAfAB4AHwAgAB8AHwAeAB4AIQAhACAAHgAgAB8AHgAdAB0AHQAfACAAHgAeAB4A
HAAbAB0AHgAeACEAIQAgACAAIAAgAB4AGwAdAB8AIQAhAB0AHQAgACAAIAAcABwAHQAe
AB4AHgAeAB8AHQAcABwAGwAcAB4AHwAhAB4AHgAcABsAGwAcABsAHQAdAB0AGgAcABwA
HAAcABoAGgAbAB0AGAAYABsAGwAZABkAHAAaABoAGwAbABkAGQAYABYAGAAYABkAGQAZ
ABkAGgAaABgAFgAWABkAGQAYABgAGAAXABkAGQAaABoAFgAWABgAFgAVABcAGQAZABwA
GQAYABcAFgAXABgAGQAYABUAFAAUABUAGQAXABcAFwAZABcAGQAaABgAGQAZABkAGQAa
ABsAHAAcABsAGgAaAB4AHgAeAB4AIgAjACQAJQAlACQAJAAkACYAJgAmACYAJAAlACUA
IwAhACEAHwAeABwAGQAYABkAFwAVABUAFgAWABYAFgAWABYAFQAUABQAEwATABIAEgAU
ABIAEAAQABIAEwATABQAFQAWABcAFgASAA8ADwARAA4ACgAKAA8AFgAbACoAPgBUAGoA
iACpAL8A0ADoAPcA/gD5AOMAvACMAF4AQAAsACAAGgAcABoAGAAWABQAFgAYABgAGAAa
ABoAFgAWABQAFgAXABcAFwAXABcAFQAVABUAFAASABEAFAAUABQAFAAUABUAFQAVABcA
GAAYABgAFwAXABcAGAAWABYAFgAWABgAGQAaABoAFwAWABYAFQAXABcAFwAZAB0AGgAa
ABoAGAAZABwAHAAeAB4AHgAdABwAHAAbABoAGwAdAB8AIAAiACEAIQAhAB8AIAAjACUA
JwAmACYAJwAoACsAKwAsAC4AMAAwADAAMwA1ADYANgA3ADkAOgA9AD8APwA/AD8APQA9
AEAAQABCAEIAQgBCAEIAQQBBAEIAQQA/AD0APAA/AD0APgBBAD8APAA5ADUANAAyADEA
LwAuACwAKgAoACcAJQAlACQAIwAjACIAIAAbABoAGgAbABsAGgAaABoAGgAaABkAGQAY
ABgAGAAWABgAGQAZABgAFgAWABcAFwAVABcAFwAWABcAFwAYABoAGQAXABYAFgAXABYA
FwAYABgAFwAVABQAFgAXABcAFgAXABcAFwAXABMAEwAVABYAFgAWABYAFAATABUAFgAW
ABgAFwAVABQAFgAWABQAEQARABMAFQAVABQAFQAZABoAGgAWABYAFwAYABgAGAAYABcA
FQAUABQAEwAUABYAFwAYABYAFwAWABMAEwAUABMAFAAVABYAFAAWABYAFgAWABUAFAAU
ABUAFAAUABcAFwAVABUAGAAWABQAFQAVABMAFQAUABIAFAAVABUAFAATABUAFgAWABQA
EAAQABMAEwAUABQAFAATABMAEwAUABQAEwAUABcAFgATABQAFAAUABQAFAAUABQAFAAS
ABEAEAAQABEAFAARABAADwAQAA8AEgAUABYAFwAXABcAFAAUABQAFAAXABcAFwAYABgA
GAAYABgAGwAdAB8AIQAhACAAIAAgAB8AHgAdABwAHQAfACAAHwAeAB0AGgAYABYAEwAS
ABMAEQAPAA8AEAAQABAAEAAQABAADwAOAA4ADQANAAwADAAQAA4ADAAMAAoACwALAAwA
DAAMAAwACgAMAA8AEQALAAQAAAAEAAkAEAAZACYAPABWAG4AhACfALkAzgDgAO0A8ADp
ANEApAByAEgAJgASAAwADAAOAA4AEAAMAAYABAAKAAoACgAKAAoACgAMAAoACAAJAAkA
CQALAAsACQAJAAoACgAJAAkACQAIAAcABgAIAAkACQAJAAkACgAKAAoACQAJAAkACgAM
AAwADAAMAAkACQAJAAgABwAIAAoACwAKAAkACAAJAA0ACgAKAAoACgALAA4ADgAOAA4A
DgANAA0ADgAOAA4ADgAPABAAEAASABEAEQARABEAEgAVABcAGgAaABsAHQAbAB0AHAAc
AB0AHgAdABwAHgAhACMAJAAnACkAKgAtADAAMQAyADMALwAtAC4ALAAtAC4ALwAwAC0A
KwAqACoALAArACoAKgAqACUAIwAjACMAIgAhAB8AHQAaABgAFQAWABQAEgAQAA0ACwAL
AAoACwALAAoACAAHAAYABgAHAAUAAgAAAP7//P/8//v/+//8//z//P/6//j/+f/5//j/
+P/4//n/+f/1//f/9//2//b/9f/1//b/9v/1//X/9v/2//T/9P/0//P/8//y//L/9f/1
//T/8v/3//f/9//3//P/8//1//b/9v/2//b/9P/z//X/9v/2//n/+f/4//j/+f/6//n/
9//1//f/+f/5//X/9f/4//j/+//4//n/+//7//r/+f/4//j/9//3//j/+P/4//n/+f/5
//b/9v/0//X/9//6//v/+P/3//b/8v/1//b/9//4//f/9v/2//f/8v/y//X/9f/y//P/
9//2//T/9f/1//P/9f/0//L/9P/0//X/9f/1//P/8v/0//X/9v/3//j/9f/0//P/8P/w
//D/8f/z//X/8//z//P/8//x//P/9P/0//X/9f/1//T/9P/0//T/9f/1//X/9v/5//r/
+//8//v/+//7//v//P/8//3//v/9//z/+//6//r/+//7//n/+//7//n/+P/z/+//7f/t
/+//7f/t/+7/7v/u/+7/7v/s/+v/6v/q/+v/6//q/+r/7P/q/+j/6P/q/+v/6//s/+r/
6v/q/+j/6P/p/+f/5//o/+b/5P/p//L//f8MAB4AMgBOAGoAfwCRAKgAugDDAMIAtwCf
AHgATAAgAAIA8v/u/+z/6v/s/+7/6v/s//D/7v/q/+r/6v/q/+r/6v/q/+v/7f/u/+//
7P/r/+j/5//q/+r/6f/p/+r/6v/q/+r/7P/t/+3/7f/r/+z/7P/s/+v/6//r/+z/7P/s
/+z/7P/u/+//8P/w/+7/7v/v/+//8P/x//L/9f/0//D/7//u/+7/7//y//L/8v/y//L/
8f/z//T/9P/0//X/9//5//r/+P/3//f/9//4//r//v8BAP///v/+////AAADAAMABAAI
AAoACgAKAAsADQAOAA4AEQATABQAFwAVABUAFQAVABUAFQAYABgAGgAaABoAGgAYABcA
FwAYABYAFQAUABQAFQARABAAEQAPAA4ADQALAAoACAAHAAUAAwAAAP3/+v/6//n/+v/6
//v/+//6//j/8v/w/+//7//w//D/8f/y/+7/7v/t/+3/7v/u/+7/7P/u/+//7//u/+7/
7v/v/+//7f/v/+//7v/w/+//7//w/+7/7f/t/+7/7f/q/+n/6P/q/+v/6//s/+3/7f/s
/+r/7f/t/+3/7f/r/+v/7f/u/+7/7v/u/+z/5//p/+r/6v/r/+v/6v/q/+r/6v/o/+X/
5//p/+v/6//p/+n/7P/s/+r/5v/m/+f/6v/q/+r/6v/n/+X/5P/k/+f/6P/q/+v/6v/m
/+X/4v/k/+X/5//n/+f/5//n/+T/5P/k/+T/5P/k/+T/5f/n/+P/4v/k/+P/4f/h/+T/
4v/j/+X/5v/l/+T/4v/f/+D/5P/l/+X/5f/j/+T/5P/i/+D/4P/j/+P/4f/g/9//3f/e
/93/3f/c/93/4P/l/+b/5P/j/+L/3//d/93/2//e/9//4P/i/+H/4v/g/+D/4P/g/+L/
4v/i/+D/3v/c/9v/2//f/93/3f/d/+D/3//i/+T/4v/h/9//3f/e/+D/4v/k/+T/4//i
/+L/5P/k/+T/5P/o/+n/6v/r/+3/7P/s/+z/7P/s/+z/7P/r/+v/6v/n/+f/5//l/+T/
4v/f/97/3//d/9v/2//c/97/3v/e/97/3v/d/9z/3P/b/9v/2v/a/97/3P/a/9r/2v/b
/9v/3P/d/97/3//e/+T/4//Z/9P/1v/Y/9T/2f/k/+//AAAUACYAPABgAIEAlQCmAMAA
zQDOAMUArQCEAFYAKAAEAPT/7v/u/+7/7P/o/+j/7v/y/+z/6v/w/+7/6P/q/+r/5v/n
/+n/6v/r/+z/7f/s/+3/8P/w/+//7//w//D/8P/w//L/8//z//P/9f/4//r//P/9//3/
/f/+//z//P/8//z//v8BAAQABgAEAAQABQAFAAcACQALAA8AEQAOAA4ADgAOAA8AEgAS
ABUAFgAXABcAFQAWABYAFgAaAB0AIAAiACQAIwAjACMAIAAgACIAIwAmACYAJwApACwA
LwAvADAANAA2ADYANgA1ADcAOAA4ADsAPQA+AEEAQQBBAEEAQQBDAEMARgBGAEQARABE
AEQARABDAEMARABCAEEAQABAAEIAPwA/AEEAPgA8ADoANwA4ADYANQAzADIAMAAuACwA
KQAnACcAJgAjACMAIgAgAB8AHgAeAB8AHQAcABwAHAAdAB4AHgAfAB8AHgAdABoAGgAb
ABsAGgAcABwAHQAdABkAGwAbABoAGgAZABkAGgAaABkAGQAaABwAGgAaABoAGwAbABoA
GgAdAB0AHAAaABsAGwAbABsAFwAXABkAGgAbABwAHQAcABsAHQAeAB4AHgAdABsAGgAb
ABwAGwAZABcAGQAbABsAGQAZABwAHAAeABoAGgAbABwAHAAcABwAHQAbABoAGgAaABoA
GwAbAB4AHAAdABwAGgAbAB0AHQAdAB0AHQAaABwAHAAcABwAGgAaABsAHQAYABgAGwAb
ABkAGQAcABoAGgAbABsAGQAaABoAGQAcABsAGwAaABkAGgAcAB0AHAAWABYAGQAZABgA
GAAYABcAFgAVABUAFAATABQAFwAWABcAFwAXABcAFAASABIAEgASABIAEgASABAAEQAQ
ABAAEQAUABEAEAAPABAADwASABQAEwATABIAEQAQABAAEAAQABMAEwATABQAFgAWABYA
FgAbAB0AHwAhAB8AHAAaABgAGQAaABsAHAAcAB0AHQAbABoAGQAWABQAEwAPAA0ADQAM
AAkACAAIAAsADAANAA4ADAALAAoACgAJAAkACAAIAAwACgAIAAgABgAHAAcACAAKAAoA
CgAIAAYABQALAAsAAgAAAAAAAwAQAB0AKAA6AFQAbgCGAKEAvwDSAOAA7QDwAOMAwwCY
AGoAPgAcAAgABgAKAAoACAAIAAgAAgACAAgACgAGAAYABgAGAAgACAAGAAcABwAHAAgA
CQAIAAkABgAEAAEA//8DAAQABQAGAAUABQAEAAMABAAGAAcACAAFAAUABQAGAAUABAAD
AAIABAAFAAYABgAFAAYACAAJAAcABwAHAAkACQAGAAYABgAGAAcACgAKAAgACAAIAAcA
CQAKAAoACgAKAAsADAAMAA4ADQANAA0ACwAMAA8AEQASABIAEwAVABQAFwAXABgAGwAc
ABsAGgAcAB8AIQAiACIAIwAjACUAJwAnACcAJwAnACcAKgAqACkAKAAnACYAJgAlACUA
JgAkACMAIgAiACUAIQAgACEAHgAcABoAFwAUABIAEQAPABAADgAMAAoACAAFAAQAAgAC
AAMAAwACAAEAAAAAAAEA/f/6//j/9v/3//j/+P/5//j/+P/4//b/9v/3//f/9v/2//b/
9//3//P/8//x/+7/8f/x//L/9P/y//H/8f/y//L/8P/w//D/8//z//L/8v/x//H/8P/u
//P/8//z//P/8f/x//P/9P/y//L/8v/w/+//8f/y//L/9P/z//H/8P/z//T/8//x//D/
8f/y//H/8P/x//X/9v/0//D/8P/x/+//7v/t/+z/7//v//D/8v/w//D/8f/x//P/8P/w
/+7/7v/v//H/8f/v/+//7//s/+//8P/x//L/7//u/+7/7//s/+z/7//v/+3/7f/w/+7/
7P/t/+3/6//t/+z/6v/s/+3/7f/s/+v/7f/u/+7/7P/o/+j/6//r/+j/7P/q/+j/6P/o
/+j/6P/o/+j/5v/m/+b/5//p/+r/5//m/+X/5v/l/+j/6v/s/+3/7f/t/+v/6v/p/+j/
6//r/+v/7P/w//D/8P/w//D/8f/y//P/8//y//L/8v/0//T/9P/0//T/9f/1//P/8//z
//H/8P/t/+n/5//n/+f/5f/l/+b/5P/k/+T/5P/m/+X/5P/k/+P/4//i/+L/5v/k/+L/
4v/k/+X/5f/m/+T/5P/k/+L/5v/l/+f/5f/e/9r/3P/f/+T/7f/8/xAAKgBAAFwAdwCN
AJ4ArAC1ALgAswCjAIIAUgAkAAIA9P/u/+z/6v/q/+j/6P/o/+j/5v/k/+L/3v/g/+T/
5v/o/+j/6f/p/+n/5v/l/+L/4f/j/+T/5P/l/+X/5P/j/+L/5P/l/+X/5f/o/+r/6//s
/+n/5//l/+T/5//o/+n/6v/o/+n/6v/q/+j/6P/p/+n/6f/p/+n/6//v/+z/7P/s/+z/
7f/w//D/7f/s/+v/6f/q/+z/7f/u/+//8f/z//T/9P/z//P/8//1//b/+f/7//n/+P/4
//n/+v/9//3//v8AAAIAAgACAAQABwAJAAoACwANAA4AEQAQAA8ADgANAA8ADwASABIA
EwAUABUAFgAUABMAEwAUABYAFQAUABQAEwANAAoACQAKAAoACgAJAAYABAADAAEA///8
//n/9v/1//P/8//y//P/8//y//D/7//u/+7/7//x//D/8P/w/+3/7P/q/+n/7P/s/+z/
6v/o/+n/6f/o/+r/6v/r/+v/6f/r/+v/6v/q/+n/6f/q/+z/6//r/+z/7P/q/+r/6v/p
/+n/6P/o/+f/5//m/+T/5f/l/+X/5f/m/+f/6v/s/+v/6v/p/+b/5f/n/+j/6P/t/+3/
7P/s/+z/7P/q/+f/6P/r/+7/7//q/+n/6//q/+3/6v/r/+3/7f/s/+v/6v/p/+f/5v/m
/+n/6v/s/+3/7f/q/+r/6P/o/+n/6//r/+v/6//r/+j/6v/q/+r/6v/q/+r/6//t/+n/
6P/q/+n/6P/p/+3/7P/u/+//7//t/+r/6P/l/+b/6P/p/+n/6f/n/+j/6P/m/+P/5P/o
/+n/7P/s/+z/6//s/+v/6//q/+n/6v/t/+z/6f/p/+n/5//p/+n/5//q/+3/7v/u/+v/
5v/m/+b/6P/t/+3/7f/s/+r/6f/p/+n/5//p/+r/6v/p/+n/7P/t/+v/6v/q/+v/7f/v
//D/8P/u//L/8v/y//L/8v/0//b/+P/6//j/+P/4//j/+P/4//j/+P/4//j/+P/4//X/
9P/z/w==
         </WaveFormData>
      </LeadData>
      <LeadData>
         <LeadByteCountTotal>10000</LeadByteCountTotal>
         <LeadTimeOffset>0</LeadTimeOffset>
         <LeadSampleCountTotal>5000</LeadSampleCountTotal>
         <LeadAmplitudeUnitsPerBit>4.88</LeadAmplitudeUnitsPerBit>
         <LeadAmplitudeUnits>��V</LeadAmplitudeUnits>
         <LeadHighLimit>2147483647</LeadHighLimit>
         <LeadLowLimit>268435456</LeadLowLimit>
         <LeadID>II</LeadID>
         <LeadOffsetFirstSample>0</LeadOffsetFirstSample>
         <FirstSampleBaseline>0</FirstSampleBaseline>
         <LeadSampleSize>2</LeadSampleSize>
         <LeadOff>FALSE</LeadOff>
         <BaselineSway>FALSE</BaselineSway>
         <ExcessiveACNoise>FALSE</ExcessiveACNoise>
         <MuscleNoise>FALSE</MuscleNoise>
         <LeadDataCRC32>2638733548</LeadDataCRC32>
         <WaveFormData>
QABAAEAAQAA3AC4AJQAcABcAFAARAA4ACwAIAAUAAgAAAAAAAAAAAAIAAgACAAIA///+
//3//P///wAAAQACAAEAAAD///7//v/+//7//v8AAAAAAAAAAP///v/9//z//f/+////
AAD+//7//v/+////AAABAAIAAAAAAAAAAAD+//7//v/+////AAABAAIAAAAAAAAAAAAC
AAIAAgACAAMABAAFAAYABQAEAAMAAgAGAAgACgAMAAoACgAKAAoADQAOAA8AEAASABQA
FgAYABYAFgAWABYAGgAcAB4AIAAgACAAIAAgACAAIAAgACAAIQAiACMAJAAjACIAIQAg
ACIAIgAiACIAHwAeAB0AHAAZABgAFwAWABQAFAAUABQAEAAOAAwACgAMAAwADAAMAAkA
CAAHAAYABAAEAAQABAAEAAQABAAEAAEAAAD///7/AQACAAMABAABAAAA///+/wAAAAAA
AAAAAQACAAMABAABAAAA///+////AAABAAIAAQAAAP///v8AAAAAAAAAAAEAAgADAAQA
AgAAAP7//P/+/wAAAgAEAAMAAgABAAAAAAAAAAAAAAACAAIAAgACAP///v/9//z//f/+
////AAD+//7//v/+//7//v/+//7/AAAAAAAAAAD+//z/+v/4//v//P/9//7//f/8//v/
+v/6//r/+v/6//z//P/8//z/+//6//n/+P/7//z//f/+//3//P/7//r/+v/6//r/+v/8
//z//P/8//r/+P/2//T/9//4//n/+v/5//j/9//2//b/9v/2//b/9//4//n/+v/4//b/
9v/1//b/+P/7//z/+//4//f/9v/3//f/9//5//n/+//9//3//P/7//j/9//8//7/AgAE
AAIAAQABAAQABQAHAAkACQAIAAgACAAFAAEAAAD///7/AQABAAAAAAD///7//P/5//f/
9f/1//T/8f/x//H/8f/x//D/7//v//H/8f/x//H/8f/w//D/8P/u/+3/7f/u//D/8v/y
//D/7//u/+3/7P/u//D/8P/0//b/8v/w/+7/7v/0//7/DAAhADUASABYAGkAfwCRAJ0A
ngCRAIEAeQBsAFUAQgA7ADQAMgAzADAAKAAgABUACQAEAAAA+v/5//z/+//4//f/9f/y
//D/7f/t/+v/6//s/+7/7//v/+3/7P/r/+r/7P/t/+7/8P/x//H/8f/v/+3/7P/s/+3/
7v/v//H/8v/u/+3/7f/s/+7/7f/t/+//7v/s/+v/6//r/+r/6v/q/+v/7f/v//D/7v/u
/+7/7P/u//D/8f/x//D/8P/w//H/8f/w//D/8P/w//P/9P/2//T/9P/0//T/8//3//n/
+v/9/////v/9//3//v8AAAIABQAHAAkACgAJAAkACQAJAAsACwAKAAoADAANAA4ADgAQ
ABAAEAARABQAFAAUABQAEgAQAA8ADQANAA4ADgAOAAwACwAJAAUABAABAAAA//8AAAAA
AQABAPz/+f/3//P/8v/1//b/9//1//X/8//y/+7/7v/u/+//8P/w//H/8v/v/+7/7f/s
/+7/7//v/+7/8P/x//H/8f/w/+7/7f/s/+3/7v/x//L/7//u/+3/7P/s/+z/7P/s/+7/
7v/s/+z/6//r/+v/6//s/+3/8P/x//D/7//s/+n/6v/t/+//8P/w//D/7v/t/+r/6v/p
/+n/6//t//D/8v/w/+z/6f/n/+f/6P/p/+r/6//s/+z/6//o/+j/6P/o/+r/6v/r/+7/
7f/p/+f/5f/m/+b/5//p/+n/6f/p/+n/6P/n/+X/5P/l/+b/6v/v/+r/5//m/+X/4//o
/+v/7P/p/+j/5f/i/+T/4//k/+b/5//o/+n/6//p/+n/5//i/+H/5v/m/+b/5v/m/+T/
5P/i/+L/4//j/+T/5v/m/+b/5P/k/+P/4//i/+H/5P/l/+j/6//r/+v/6//p/+v/7f/u
//H/8f/w/+7/7f/u/+//8f/z//T/8v/z//T/7//t/+z/6//r/+z/7P/r/+j/6P/o/+f/
4//h/9//3//g/9//3//f/93/3f/c/9v/3P/d/97/3//f/9//3v/e/9z/3P/b/9v/3P/c
/97/3v/b/9r/2f/Y/9r/4P/i/+D/4P/g/9z/2v/c/97/5P/w/wAAFwAvAEAAUABhAHkA
jwCbAJ4AjwB9AHUAZgBPAD4AMwAmAB4AHwAeABQADgALAP3/8v/u/+z/6f/q/+v/7P/p
/+f/5P/i/9//3//d/93/4P/i/+P/4//h/+D/3//e/+H/4f/h/+L/4f/h/+H/3//d/9z/
3P/d/+D/4f/j/+T/4P/f/9//3v/g/9//3//h/+H/4P/g/+H/4f/g/+D/4P/i/+P/5P/k
/+L/4v/i/+D/4v/k/+X/5f/m/+b/5v/n/+b/5P/j/+L/5f/p/+v/7v/r/+r/6f/o/+n/
7f/v//D/8v/1//X/9f/z//T/9v/4//r//f8AAAIAAAD///7//f8CAAMAAwAEAAYABwAI
AAgABwAGAAUABQAHAAgACQAKAAgABgAFAAMABAAEAAMAAgABAAEAAAD9//r/9//2//X/
9v/2//f/9//x/+//7v/r/+j/6//s/+3/7//v/+3/7P/p/+j/5//n/+j/6P/p/+r/5//m
/+X/5P/m/+f/5//m/+b/5//n/+f/5f/k/+T/5P/l/+b/6f/q/+f/5v/l/+T/5v/m/+b/
5v/o/+j/5v/m/+b/5f/k/+P/5v/n/+r/6//p/+f/4//f/+L/5f/n/+j/6P/o/+b/5f/m
/+b/5f/l/+X/5f/m/+b/5v/k/+P/4//k/+T/5P/k/+P/5P/k/+P/4v/i/+L/4v/k/+T/
5f/o/+f/4//h/9//4P/g/+H/4//j/+P/4//j/+L/4f/f/97/3//g/+T/6f/k/+H/4P/f
/97/4v/k/+T/4v/i/+D/3v/d/9v/2//c/9//4P/h/+P/4v/j/+L/3v/b/93/3v/e/97/
4P/e/93/3P/b/9v/3P/e/9//4v/j/+H/3//e/9z/3P/c/9z/3v/g/+D/4v/e/93/3f/e
/9//4P/f/+D/3//f/97/3f/h/+H/4//l/+f/5//n/+X/5P/l/+X/5//r/+z/7P/t/+//
7//w//H/7//s/+z/7P/r/+v/7P/t/+r/6P/l/+H/4f/i/+P/4//f/93/2//b/9j/1//X
/9f/2P/Z/9n/2f/Y/9f/1v/V/9b/1//X/9j/2P/Y/9f/1//W/9b/2P/Y/9f/2P/Z/9r/
1v/U/9T/1P/Y/97/4P/c/9z/3P/a/9z/6v8BABcAKgBAAFMAZQB5AIkAjgCFAHUAaQBe
AE0APAAxACQAHgAZABQADAAEAP3/9//2//D/5v/h/+L/4//e/97/3f/b/9r/2f/Z/9f/
1//V/9b/1v/V/9f/2P/Z/9r/2P/X/9b/1v/Z/9n/2f/X/9f/1v/W/9f/1f/V/9b/1v/W
/9f/2f/a/9f/1f/U/9X/1v/W/9f/2f/Z/9j/2P/Y/9f/1//X/9b/1//Y/9n/2P/X/9j/
2P/X/9v/3P/d/9//3f/c/9z/3P/Z/9v/2//c/93/3v/f/+D/3P/f/+D/4P/m/+n/6f/p
/+f/6P/q/+z/7P/t/+7/7v/y//P/9P/1//b/9f/z//L/+P/5//r/+v/6//r/+v/7//r/
+v/6//r/+v/6//v/+//3//b/9P/y//H/8f/w/+3/7P/p/+j/5//m/+T/4//h/+H/4f/i
/+H/3P/d/9z/2//b/9v/2f/Y/9b/1v/W/9f/1f/U/9T/1P/V/9b/1//Y/9X/1f/U/9L/
0//V/9b/1//V/9T/1P/U/9P/0v/T/9L/0f/S/9P/1P/T/9L/0f/Q/9T/1P/S/9L/0//T
/9P/0//T/9P/1f/V/9f/1//V/9P/0f/R/9D/zv/T/9T/0//T/9D/0P/P/8//0P/R/9P/
1P/V/9L/0P/P/87/zv/O/87/zf/O/87/zf/M/8z/zP/M/8r/yv/L/87/z//N/83/zf/M
/8r/yf/J/8v/y//L/8v/yP/H/8X/xP/G/8b/yf/N/8v/yf/J/8n/w//G/8f/xv/I/8j/
xv/E/8P/wf/B/8L/wv/C/8L/w//F/8f/x//E/7//wf/C/8L/xv/I/8b/xf/B/7//vv++
/8H/wf/D/8P/w//G/8P/wv/B/8D/wP/A/77/vv+//7//wP/C/7//vv+7/7r/u/+9/77/
v/+//7//wf/D/8P/w//D/8H/w//F/8b/yf/H/8b/xP/D/8f/yf/M/8//zf/K/8r/yv/G
/8P/wf+//8H/wv/C/8H/vv+8/7r/t/+4/7f/tv+3/7X/s/+y/7H/sf+x/7D/r/+x/7H/
sf+x/6//r/+u/67/sP+w/6//r/+u/67/sP+w/6z/rP+s/6z/rP+u/7D/sP+s/6r/qP+o
/6r/tP+6/77/zv/j//X/AAAOACMAPwBXAGEAXABLADkALQAgAA8AAAD3//L/8P/t/+j/
4P/U/8v/xf/A/7r/uP+1/7T/s/+s/6v/qf+m/6T/pv+p/6r/rf+q/6r/qf+n/6T/pP+k
/6T/qP+p/6r/rP+p/6f/pf+h/6P/pP+m/6n/qP+n/6f/pv+k/6P/o/+i/6P/o/+k/6f/
pP+i/6H/of+j/6T/pv+o/6X/pf+l/6T/pv+m/6b/pP+k/6b/p/+n/6X/pP+j/6P/pf+k
/6T/pP+m/6n/qv+s/6z/rP+s/6z/rf+x/7P/tP+2/7f/tf+z/7b/uP+7/77/wf/D/8X/
xv/F/8X/xf/F/8r/y//L/8z/zv/P/9D/0P/U/9b/2P/b/9v/2v/Z/9j/1f/U/9T/0//U
/9b/1//Y/9X/1f/U/9H/0v/R/9L/0//T/9L/0v/R/87/zf/N/8v/yf/N/8//0f/O/83/
yv/I/8j/yv/M/8//z//O/87/zv/O/87/zv/O/8//0f/S/9L/z//P/87/zf/P/9D/0v/U
/9T/1P/W/9b/0//S/9H/0P/S/9T/1v/Y/9f/1v/T/9L/1f/X/9n/2//b/9v/3f/d/9//
3//d/9v/3v/h/+P/5P/k/+T/4v/h/+P/5P/k/+X/5//n/+j/6P/s/+r/6f/p/+z/7v/w
//L/8f/y//L/8f/0//j//P8AAAIAAgADAAYACQAHAAcABwALAAwADgARABUAFQAVABUA
GQAdACAAJAAiACIAJQApACgAJwAoACkAKgAwADQANgA1ADQAMQAuADIAMwA2ADoAOAA4
ADgAOQA5ADoAOwA8AD0APgA/AEAAPwBAAD0APQA+AEAAQQBCAEEAQgBCAEMAQwBDAEgA
SQBMAE8ATgBNAEwASQBLAE0ATgBRAFMAVABUAFUAVgBXAFkAWwBbAFgAWABYAFcAVQBU
AFMAUgBSAFEATwBRAFIAUwBTAE4ASwBIAEcARABDAEMAQwBFAEUARABDAEMAQwBDAEMA
RgBHAEcASABFAEIAPgA7AD0APgBBAEIAQABAAEAAQAA6ADoAPAA+AEAAQgBCAEAAPgA+
AEQASgBWAGkAgQCWAKgAuQDPAOMA8QD2AO0A2wDRAMYAsQCaAI0AhAB+AHkAegByAGYA
XwBbAFQASABEAEMAPgA7AD4AQAA/AD0APAA5ADcAMwAxADMANAA0ADMAMgAyADIAMgAx
ADEAMQAyADUANQA1ADMAMgAwAC8ALwAxADEAMgAyAC8ALwAwADAALwAtACwALQAuAC4A
LwAxADAALgAtACwALAAtAC4ALgAuAC4ALgAsACwALgAvAC8AMAAwADAAMQAvAC4ALgAu
AC8AMwA1ADgAOAA4ADgAOAA1ADcANwA2ADsAPwBAAEEAQABAAEEAQgBDAEUARwBIAEkA
SQBJAEkATQBNAEwATABOAE8AUABQAE8ATgBNAE0ATwBQAFEAUgBRAFAAUABPAEsASgBI
AEYARgBHAEcARQBCAD8APgA9AD0APAA8ADsAOAA3ADcANQAxADMAMwAzADMAMwAxADAA
LAAsACwALQAvAC4ALgAuACoAKgAqACoAKQApACgAJgApACsALAAtACoAKAAnACYAJwAo
ACsALAAqACoAKgAqACoAKgAqACoALAAsACoAKgAqACkAKAAnACcAJwApACkAKwArACkA
JwAmACcAJwAmACsALAArACsAJwAmACQAIwAmACcAKQAqACsAKAAmACUAIgAiACIAIgAl
ACYAJgAlACIAIgAiACIAIgAiACMAJgAkACEAIAAfAB8AHgAeAB8AIwAjACMAIwAhAB8A
HAAaABwAHAAfACMAHwAdAB0AHQAYABwAHgAeAB4AHgAcABoAGwAZABkAGgAbABwAHQAf
ACAAIQAgABwAGQAbABwAHAAeACAAHgAdABoAGQAZABoAGgAZABoAGQAdAB0AGwAaABwA
GwAaABkAGAAZABoAGQAaABgAFwAXABgAGQAaABkAGgAYABkAGQAZABsAGwAdAB8AIQAh
ACEAHwAcAB0AHQAfACIAJAAlACcAKAApACsALQArACgAKAAoACgAJwAnACcAIwAiACAA
HQAdAB4AHwAfABsAGQAXABcAGAAXABcAFwAZABkAGAAXABUAFQAVABUAFQAVABQAFAAT
ABIAEAAPABIAEgAUABQAEwAUABUAFgASABIAEAASABYAGAAaABoAGAAWABoAIAAqAD8A
WQBsAH4AkwCpAL0AywDSAMMAsQClAJwAjwB+AG0AYABaAFcAUgBKAEQAPwA5ADIALAAm
ACMAIAAdABwAHwAfAB4AHgAbABsAGQAZABgAGAAXABUAFQAWABcAGAAYABcAFgAWABgA
GQAaABkAGQAYABgAGQAXABcAGAAYABkAGQAaABoAGQAXABYAFwAYABgAGQAbABkAGAAY
ABgAGgAbABwAHAAeAB4AHgAcABkAGgAaABkAHAAcABwAHQAbABoAGgAaABoAHQAeACAA
IgAiACIAIgAeACEAIgAiACYAKQApACkAKQAqACwALgAvADEAMwA0ADcANwA3ADcAOAA3
ADUANAA5ADsAPQA+ADwAPAA8AD0APAA8ADwAPAA+AD4APwA/ADsAOgA4ADYANgA3ADcA
NQAyAC8ALgAtAC0ALAAsACsAKgApACkAJwAiACMAIgAhACIAIwAiACIAHgAeAB4AHwAe
ABwAGwAaABsAHAAdAB4AGwAbABoAGAAZABsAHAAdAB0AHAAcABwAGgAaABwAHAAbABwA
HQAeAB0AHAAbABoAHgAeABwAHAAdAB0AHQAdABsAGwAdAB0AHQAdABsAGQAZABsAHAAc
AB4AHgAcABsAGAAYABcAFwAZABkAGgAaAB0AHAAcAB0AGwAaABkAGAAbABwAHAAbABYA
FgAWABYAGAAYABkAHAAeABsAGgAZABgAFgAVABUAGQAZABkAGQAWABUAEwASABQAFAAX
ABsAGQAXABcAFwAUABgAGgAaABoAGgAYABYAFQATABMAFAASABIAEgATABcAGQAZABYA
EQATABQAFAAYABoAGAAXABYAFQAVABYAFQAVABcAFwAXABgAFQAUABMAEgATABQAEwAU
ABUAFQAWABgAFAASAA4ADAAQABMAFQAXABgAFwAYABkAGwAbABsAGQAZABsAHAAfAB0A
HAAaABkAHwAhACQAJwAmACIAIQAgAB8AHQAcABsAHAAcABsAGQAVABQAEwARABIAEQAQ
ABEADwANAAwACwAMAA0ADQANAA0ADQANAA0ACgAJAAcABgAHAAgACAAJAAoACgAMAAwA
CgAKAAoACgAMAAwADAAIAAYACAAIAAYABgAKAA4AFgAiADMAQwBUAGgAfQCTAKsAuQDA
ALEAmwCRAIgAcwBiAF0AVgBQAE8ASgA+ADQALwAnACAAHgAaABcAFAATABAADwANAAoA
CAAKAAsACgALAAoACgAJAAcACAAIAAgACAAJAAkACQAKAAkABwAFAAEAAwAEAAYACQAI
AAcABwAGAAcABwAIAAgACAAHAAcACQAGAAQAAwADAAYABgAHAAgABwAHAAcABgAIAAgA
CAAGAAYACAAJAAkACAAGAAQAAwAFAAYACAAKAAcACQAJAAoADQAOAA8AEAAOABEAEgAS
ABIAEwARAA8AEQAUABgAHAAcAB0AHgAeACIAIwAkACUAJQAjACAAHgAiACMAJAAkACYA
JgAmACcAJwAmACUAJAAlACQAJAAjACQAJAAjACIAHgAdABsAFwAYABcAGAAZABcAFAAS
AA8ADgANAA0ACwAIAAsADAANAAkABwADAAAA//8AAAEAAwACAAAA///+//r/+v/6//r/
/P/9//3//P/7//v/+v/5//z//P/9//7/+//6//v/+v/6//r/+v/6//v//P/9//7//f/8
//n/+P/8//3//v////7//f/+//3///////3/+//8////AQACAAIAAAD8//n//P/+////
AQAAAP/////+/wAA/v/9//3///8AAAEAAgD///7//P/5//r//P/+/wAA/f/8//z//v/+
//v/+v/5//z//P/9///////9//v/+f/6//v/+//8//v/+v/8////+//5//n/+f/3//z/
//8AAP7//P/4//T/9f/1//f/+v/4//j/+P/5//f/+f/6//v//P/9//7/+//6//f/9v/2
//f/+f/8//z//P/6//r/+P/5//n/+f/9//3///8BAAAA///+//v//P///wEABQAEAAQA
AwADAAUABQAGAAcACAAGAAcACAAEAAEA///9//7//v/9//v/+v/6//r/+f/1//P/8f/x
//L/8f/x//H/7//v/+7/7f/v/+//7//v/+3/7f/s/+z/7P/s/+v/6//t/+7/8f/y/+//
7v/t/+z/6v/s/+7/8P/w//L/8P/u/+7/8v/4/wIAEgApAD8ATABaAG8AhwCZAKcAqgCd
AI0AgwByAFsATABBADQALgAxACwAIgAaABcADQAEAP7/+v/7//z//f/6//n/9//0//L/
7//v/+3/7f/u//D/8f/x/+7/7v/u/+7/7//v/+//8P/z//P/8//x/+//7v/u/+//8P/x
//P/9P/y//H/8f/w//H/8f/y//X/9//2//b/9//1//L/8P/u//D/8f/y//L/8v/y//L/
8P/y//T/9f/1//b/9v/2//f/9f/0//T/9P/3//v//f8AAP3//P/7//r/+f/9////AAAE
AAcABwAHAAUABgAIAAoADQAPABEAEgASABEAEAAPABIAEwATABQAGAAZABoAGgAYABgA
GAAZABoAGgAaABoAFwAWABYAFQAWABYAFQAUABEAEQAQAA0ACgAHAAYABQAIAAgACQAJ
AAYABQAFAAMA/P/9//z/+//8//3//P/8//j/+P/4//n/+//6//r/+v/2//b/9v/2//f/
+f/6//r/+P/5//n/+f/5//j/+P/4//j/+P/6//r/9//2//X/9P/3//j/+f/6//r/+v/4
//j/+f/5//n/+f/5//n/+//7//n/+f/3//X/9f/3//j/+P/8//z/+v/5//f/9v/0//P/
9f/1//b/9v/3//T/8v/x//D/8P/w//D/8f/y//L/8f/s/+z/7P/s/+3/7v/w//T/8v/t
/+r/5//q/+r/6//t/+3/7f/t/+3/6v/p/+f/5v/n/+j/7P/x/+3/6f/n/+X/4//o/+v/
7P/s/+z/6v/o/+f/5f/l/+b/5//o/+n/6//p/+n/5//i/9//4//m/+j/5//o/+X/4//i
/+H/4f/i/+T/5f/o/+n/5v/l/+T/4P/h/+H/4f/j/+f/5v/i/+D/5P/i/+L/4v/i/+P/
5P/j/+T/4P/f/9//4P/h/+L/4f/i/+L/4//j/+P/5P/j/+T/5f/o/+n/6v/p/+b/5//n
/+n/6//s/+z/7f/u/+//8f/z//H/7v/u/+7/7P/r/+v/6//n/+b/5P/h/+H/4v/j/+P/
4f/f/93/3f/c/9v/2//b/93/3f/c/9v/2f/Z/9n/2f/Z/9n/2P/Y/9r/2v/Z/9n/2f/Y
/9n/2P/Y/9r/3P/e/97/4P/Y/9L/2P/i/+D/3v/g/+L/5P/u//r/DQAnAD4ATgBfAHcA
iQCVAJwAjQB5AHMAZgBRAEQAOwAuACoAJwAeABQAEgATAAkA/v/8//j/8//w/+//6v/t
/+3/7P/s/+z/7f/s/+3/7//w//D/7//w//D/8P/w//H/8f/x//L/9v/3//j/9//5//j/
+P/5//f/9//4//j/+//9/wAAAgABAP///v///wEAAgAEAAcACQAIAAgACAAKAAsADAAM
AA4AEAASABIADwAQABAADwASABQAFgAZABkAGAAYABgAFgAZABoAHAAfACAAIQAiAB8A
IQAhACAAJQApACoAKwAqACoAKwAsAC0ALwAxADIANAA1ADYANwA3ADcANgA2ADoAOwA8
ADwAPAA8ADwAPQA8ADwAPAA8ADwAPAA9AD0AOQA4ADYANAA2ADcANwA1ADQAMQAwAC8A
LQAsACwAKwAqACkAKQAnACEAIwAjACMAJQAlACMAIgAgACAAIAAhACAAHgAdABwAHQAe
AB8AIAAdAB0AHAAaABsAHQAeAB8AHQAcABwAHAAcABwAHgAeAB4AHgAeAB4AHQAcABsA
GgAdAB4AHQAeAB8AHwAfAB8AHQAdAB8AHwAiACMAIgAhAB4AHwAfAB4AIAAgAB4AHQAc
ABwAGwAbABwAHQAfACAAJAAiACEAIQAfAB4AHQAcAB8AIAAgAB8AHAAcABwAHAAcABwA
HQAgACIAHwAeAB0AGwAaABoAGwAfAB8AHwAfABwAGwAZABgAGAAYABsAHwAfAB0AHQAd
ABkAHAAdABwAHgAeABwAGgAaABkAGgAcABwAHAAcAB0AHwAhACEAHgAXABcAFgAUABcA
GgAZABkAFgAVABUAFgAVABUAFwAXABkAHQAdABYADgAPABAAEQASABMAFAATABQAEAAP
AA8AEAARABIAEQASABQAFQAVABUAFQATABMAEwAUABUAFgAVABIAEwATABUAFwAYABgA
GQAfACEAJAAnACMAHgAcABoAGQAZABoAGwAZABgAFgATABIAEgASABEAEQAPAA0ADQAJ
AAcABgAFAAkACwAMAA0ACgAJAAgABwAJAAkACAAIAAgACAAHAAcABgAGAAgACAAJAAoA
CwAMAAYABAAGAAYABgAKAA4ACgAKAAwADgASAB4AMwBHAFoAcACFAJcAqQC5ALgApwCX
AJEAhgBxAGAAXQBWAEwARQBCADoAMgArACsAJgAgABwAFwASAA8ADgAQAA8ADQAMAA0A
DQALAAsABwAGAAQAAQADAAYACQAMAAsACQAHAAYACQAJAAkABwAFAAQABAAFAAQAAwAD
AAIAAgADAAUABgAEAAMAAwAFAAcABgAGAAcABQAEAAQABAAEAAUABgAGAAYABgAGAAQA
AgAEAAUABQAHAAgACQALAAsACgAKAAoABwAJAAkACgANAA4ADwAQAAsADQANAAwADgAR
ABEAEQATABQAFgAYABcAGQAbABwAHwAfAB8AHwAgAB8AHQAcAB4AHwAgACAAIgAiACIA
IwAjACIAIQAgACIAIgAjACMAHwAeABwAGgAaABsAGwAZABcAEwARAA8ADgAMAAsACQAK
AAsADQANAAgACQAIAAcABAADAAAA/v///wAAAQADAAAA/v/9//z//f/+////AAD/////
/v/8//v/+//6//n/+v/6//v//P/7//r/+//6//v//P/9//7//P/6//j/9v/6//r/+P/4
//v/+//7//v/+v/5//r/+f/8//3//P/7//r/+//7//r/+v/6//j/9//4//r/+//9//r/
+f/5//j//f/8//z//f/5//j/9//2//f/+P/4//f/9f/2//f/+P/1//T/9P/2//n/9//3
//f/9f/0//T/9f/2//X/9P/z//X/9f/0//T/8f/w//L/9f/0//P/9P/1//H/9P/1//T/
9P/0//L/8P/y//H/8v/0//H/8P/v/+//8f/z//P/8P/r/+3/7v/u//D/8v/y//D/8P/w
//D/7//u/+v/6v/r/+3/8P/0//H/8P/t/+z/7P/t/+3/7f/x//H/8//1//T/8//y/+//
8v/1//f/+//7//r/+P/3//r/+//9////AQD+//7//v/7//n/+P/3//b/9v/1//P/8v/y
//L/8f/v/+3/6//r/+z/6//r/+v/6f/n/+T/4f/j/+X/5//p/+j/5//l/+T/5P/k/+P/
4//l/+b/6f/q/+b/5v/m/+b/6P/q/+z/7P/o/+T/5P/m/+T/5v/s//j/BAAZADEAQgBU
AGcAeQCLAJ0ApgCdAIsAfwByAFsASAA7ADIALAAtACoAIAAYABEABwAAAPr/9P/z//T/
8//0//P/8f/u/+z/6f/p/+f/5//q/+z/7f/t/+n/6P/n/+b/6P/p/+r/7P/v/+//7//t
/+v/6P/m/+X/6P/p/+v/7P/o/+f/5//m/+f/5//o/+v/6f/o/+j/6f/p/+j/6P/o/+n/
6//t/+7/7P/q/+j/5P/n/+r/7P/t/+7/7v/u/+//7//u/+7/7v/v//P/9f/4//f/9v/1
//T/9P/3//j/+P/6//3//f/9////AAACAAQABwAJAAsADAAKAAkACAAHAAsADQAOABAA
EwATABMAEgAQABAAEAARABMAFAAVABYAFAASABEADwAQABIAEwAUABIAEQAPAAsACQAF
AAMAAQADAAIAAgABAP3/+//6//f/9v/5//r/+//7//v/+f/4//X/9P/z//P/9f/0//T/
9P/w//D/8P/w//L/8//z//L/8v/z//P/8//z//L/8v/y//X/9v/5//r/9//2//X/9P/1
//b/9//4//f/9v/z//L/8//z//P/8//1//X/9//3//X/9f/z//H/8v/1//f/+P/5//j/
9f/z//T/9P/z//P/9P/1//f/+P/3//T/8v/x//P/9P/1//b/9v/2//X/8//w//D/8P/w
//P/9P/2//r/9//z//H/7//x//L/9P/3//f/9f/z//H/8P/v/+3/7P/t/+7/8v/3//T/
8f/w/+//7v/y//T/9P/2//b/9P/y//D/7f/s/+z/7//w//H/8//x//H/7//q/+n/7f/w
//L/8//0//H/7//w/+//7//w//D/7//w/+//7f/t/+3/6v/s/+3/7v/x//L/8v/x/+7/
6//r/+r/6v/r/+3/8f/y//D/7//t/+r/7f/v//D/8f/v/+//8P/w//H/8v/0//b/9//4
//j/+v/0//b/9//4//n/+v/8//7/AAACAP///v/9//z//P/8//z//P/5//j/9//2//P/
8v/x/w==
         </WaveFormData>
      </LeadData>
      <LeadData>
         <LeadByteCountTotal>10000</LeadByteCountTotal>
         <LeadTimeOffset>0</LeadTimeOffset>
         <LeadSampleCountTotal>5000</LeadSampleCountTotal>
         <LeadAmplitudeUnitsPerBit>4.88</LeadAmplitudeUnitsPerBit>
         <LeadAmplitudeUnits>��V</LeadAmplitudeUnits>
         <LeadHighLimit>2147483647</LeadHighLimit>
         <LeadLowLimit>268435456</LeadLowLimit>
         <LeadID>V1</LeadID>
         <LeadOffsetFirstSample>0</LeadOffsetFirstSample>
         <FirstSampleBaseline>0</FirstSampleBaseline>
         <LeadSampleSize>2</LeadSampleSize>
         <LeadOff>FALSE</LeadOff>
         <BaselineSway>FALSE</BaselineSway>
         <ExcessiveACNoise>FALSE</ExcessiveACNoise>
         <MuscleNoise>FALSE</MuscleNoise>
         <LeadDataCRC32>1609482630</LeadDataCRC32>
         <WaveFormData>
xP/E/8T/xP/P/9j/4f/q/+7/8v/2//r//v8AAAIABAAFAAYABwAIAAoACgAKAAoADAAM
AAwADAAMAAwADAAMAAwADAAMAAwADAAMAAwADAAMAAwADAAMAA4ADgAOAA4ADgAOAA4A
DgAMAAwADAAMAA4ADgAOAA4ADAAMAAwADAAMAAwADAAMAAoACgAKAAoACgAKAAoACgAK
AAoACgAKAAgACAAIAAgACAAIAAgACAAHAAYABQAEAAQABAAEAAQAAgACAAIAAgABAAAA
///+//z//P/8//z/+v/6//r/+v/6//r/+v/6//r/+v/6//r/+v/6//r/+v/8//z//P/8
//3//v///wAAAwAEAAUABgAIAAgACAAIAAkACgALAAwADQAOAA8AEAAOAA4ADgAOAA8A
EAARABIAEAAQABAAEAAOAA4ADgAOABAAEAAQABAADgAOAA4ADgAOAA4ADgAOAAwADAAM
AAwADAAMAAwADAAOAA4ADgAOAAwADAAMAAwADgAOAA4ADgAMAAwADAAMAA4ADgAOAA4A
EAAQABAAEAAOAA4ADgAOABAAEAAQABAADgAOAA4ADgAMAAwADAAMAA4ADgAOAA4ADgAO
AA4ADgAOAA4ADgAOAA4ADgAOAA4ADgAOAA4ADgAMAAwADAAMAAoACgAKAAoACwAMAA0A
DgAOAA4ADgAOAAwADAAMAAwADAAMAAwADAAKAAoACgAKAAwADAAMAAwACwAKAAkACAAK
AAoACgAKAAwADAAMAAwACgAKAAoACgAKAAoACgAKAAoACgAKAAoACAAIAAgACAAIAAgA
CQAJAAkACQAJAAkACQAJAAkACQAMAAwADAAMAAwADQAPABAAEAAQAA8ADwAPAA8AEAAQ
ABAAEAAQABIAFgAUABQAEgARABAAEAAPAA4ADAALAAoACQAJAAgACAAGAAcACQAKAAkA
CQAJAAgACAAGAAYABgAHAAgACQAKAAgACAAHAAcABwAIAAgACAAHAAcABwAIAAgABwAH
AAcACAAIAAgACAAIAAwAEQAWABkAGgAcAB8AIAAlACcAIgATAAEA6//d/87/w/+7/7f/
sv+q/57/jv+E/4n/lf+d/6T/r/+6/8X/z//Y/93/4//p/+7/8P/z//b/+f/6//z//v//
/wAAAwADAAMABAACAAIAAgACAAUABgAGAAYABAADAAIAAQADAAMAAwADAAUABQAFAAUA
BAAEAAMAAgAEAAQABAAEAAQABAADAAMABQAFAAUABQADAAMAAwADAAEAAQAAAAAAAAAA
AAAAAAAAAP///////wEAAAAAAAAAAAD//////v/8//z/+//7//3//f/9//z/+f/4//f/
9//2//X/9f/0//X/9f/0//T/8//y/+//7v/v/+//7f/t/+3/7f/t/+3/7v/u/+7/7v/u
/+7/7v/u//D/8P/w//D/7//x//L/8//y//T/9f/2//f/+P/5//r/+//8//7////+////
AAAAAAAAAAAAAAEAAQABAAEAAQABAAIAAgACAAQABAAEAAQAAgAAAAAAAQADAAMAAwAD
AAEAAQAAAP////////////8AAAAAAAAAAAAAAAAAAAAAAAAAAAAAAAACAAIAAgACAAIA
AQABAAEAAQACAAIAAgAAAAAAAAAAAAAAAAAAAAAA/v/+//7//v8AAAAAAAAAAAAAAAAA
AAEA///////////+//7//v/+//7//v/+///////+//7//v/+//////////z//P/8//z/
/P/8//z//f/7//v/+//7//3//P/8//z//P/8//z//P/6//r/+v/6//v/+//7//v/+//7
//v/+//6//r/+//7//v/+//7//v/+//7//v/+//7//v/+//7//v/+v/6//r/+v/6//z/
/P/8//3/+//7//v/+//7//v/+//7//v//P/8//z/+v/6//v//f8AAAAAAAD///3//f/9
//7/AAAAAAAAAAACAAQAAgACAP7//f/8//z//f/8//r/+f/4//f/9//2//b/9v/3//n/
+v/7//v/+//6//r/+P/4//r/+v/6//r/+f/4//f/9f/3//f/+P/4//j/9//3//f/9v/2
//X/9f/1//b/9v/2//j/+v/+/wMACgANAA4ADgATABgAHQAfABgACQD1/+P/0f/E/7f/
r/+l/5T/gv92/2j/Yv9r/3v/hf+Q/5v/qP+1/73/yP/R/9f/2//g/+T/5f/m/+n/7P/u
//D/8f/y//P/8//z//T/9P/0//T/9P/1//b/9v/2//f/9//3//f/9//3//f/9//3//f/
9//3//f/+P/4//j/+v/6//r/+v/6//r/+f/5//f/9//3//f/9//3//f/9//1//X/9P/0
//b/9v/2//b/9v/1//X/9f/1//T/9P/0//T/8//z//L/8v/y//H/8f/x//H/8f/w//H/
8P/v/+//7v/t/+3/7P/r/+v/6v/q/+r/6v/o/+j/5//n/+X/5f/l/+X/5f/l/+b/5v/m
/+b/5v/m/+b/5v/m/+b/5v/m/+n/6//s/+3/7P/u/+//8P/z//T/9f/2//f/+P/6//v/
/P/9//7//v/+//7//v////////////////8AAAAAAAAAAAAAAAAAAAIAAAAAAAEA////
//////8BAAEAAAD///3//f/9//3/AAAAAAAAAAD+//7//v/+/wAAAAAAAAAAAAAAAAAA
AAAAAP//////////AAAAAAAAAAAAAAAAAAAAAAAAAAAAAP7//v/+//7/AAAAAAAAAAAC
AAIAAgADAAIAAQAAAP////8AAAEAAgAAAAAAAAABAAEAAAAAAAAAAAABAAEAAQAAAAAA
AAAAAAAAAAAAAAEA//////////8BAAAAAAAAAAIAAgACAAIAAAAAAAAAAAD/////////
/wEAAQABAAEAAAAAAAEAAQABAAEAAQABAAEAAQABAAEAAQABAAEAAQABAAEAAQABAAEA
AQABAAEAAQABAAEAAQABAAEAAQABAAEAAwACAAAAAAAAAAAAAAAAAAAAAQABAAEAAQAB
AAEAAQABAAEAAQACAAIAAgAEAAQABQAHAAYABgAGAAUABQAFAAUABgAGAAYABgAGAAoA
DAAKAAoACAAHAAYABgAFAAQAAgABAAIAAQABAAAA/v/+////AQACAAMAAwADAAIAAgAA
AAAA/v/+//7//v8AAAAAAAD///////8AAAAAAAD///////8CAAIAAQABAP//AAAAAAAA
AAAAAAQACQAOABMAFgAWABcAHAAfACEAHgATAAUA8//j/9b/x/+9/7f/qP+U/4T/eP9w
/3H/ff+L/5r/pf+y/73/x//Q/9f/3f/l/+r/6v/t//L/9//4//n/+v/6//r/+//7//v/
/P/+//7//v/+//7//v/9//z///////////////////////////////////8AAAAAAAD+
//7//v/+/wAAAAD//////f/9//3//f////////////3//f/8//z//v/+//7//v8AAP//
//////3//P/8//z/+v/5//n/+P/4//j/9//3//f/9//3//b/9//2//X/9f/0//P/8//y
/+//7//u/+7/7v/u/+z/7P/t/+3/6//r/+v/6//r/+v/6P/o/+j/6P/o/+j/6P/o/+r/
6v/q/+r/6//t/+7/7//w//L/8//0//P/9P/1//b/+f/6//z//f/+////AAAAAAAAAAAA
AAEAAQABAAEAAQABAAIAAgACAAIAAgACAAIAAgAAAAAAAQD//////////wEAAQAAAP//
///////////+//7//v/+/wAAAAAAAAAA///+//3//P/+//7//v/+//7//f/9//3///8A
AAAAAAAAAAAAAAAAAAAAAAAAAAAAAAAAAAAAAAACAAIAAgACAAAAAAAAAAEAAwADAAMA
AwABAAAA///+////AAABAAMAAQAAAAAAAAAAAAEAAQABAAAAAAAAAAAA/v/+//7///8B
AAEAAQABAAEAAAAAAAAA/v/+//7//v8AAAAAAAAAAP/////////////////////8//z/
/f/9//3//f/9//3////////////9//3//f/9//3//f/9//3////////////+//3//P/7
//3//f/9//3/+//8//z//P/8//z//P/8//z//f/7//v/+//7//v/+//7//v/+//8//z/
/P/8//z//f///wAAAAAAAP//////////AAAAAAAAAAAAAAAAAgAAAAAAAAD///7//v/7
//r/+P/3//b/9f/1//T/9v/2//f/+f/4//n/+f/5//b/9v/0//T/9v/2//b/9v/0//T/
9P/z//X/9f/2//b/9v/1//X/9f/2//b/9f/1//X/9v/2//b/9P/4//z/AQAEAAcACgAK
AAsAEAATABMADAD9/+3/2f/J/7r/r/+n/6P/nv+U/4b/dv9w/3v/hf+L/5L/n/+q/7P/
vf/G/83/1f/Z/9z/3v/h/+b/5//o/+j/6v/r/+z/6//r/+v/7P/u/+7/7v/u/+//8P/w
//D/8P/v/+7/7f/v/+//7//v/+//7//v/+//7//w//D/8P/u/+7/7v/u/+z/7P/r/+v/
7f/t/+3/7f/t/+3/7f/t/+3/7f/s/+z/6//q/+n/6P/o/+f/5//n/+n/6P/o/+j/5v/l
/+X/5P/m/+b/5f/l/+X/5f/l/+T/4//i/+H/4f/g/9//3//e/93/3f/c/9z/3v/e/9z/
3P/f/9//3f/d/9v/2//b/9v/2//c/93/3v/e/97/3v/e/9z/3P/c/9z/3v/h/+P/5f/m
/+j/6f/q/+v/7P/t/+7/7//w//L/8//0//X/9v/2//T/9P/0//X/9v/3//j/+f/3//j/
+P/4//j/+P/4//j/+v/4//j/+f/5//n/+f/5//n/+f/4//f/9//3//f/9//4//j/+P/4
//n/+v/7//z//P/8//z//P/6//r/+v/6//z/+//7//v/+f/6//r/+v/8//z//P/8//z/
/P/8//z//v/+//7//v/+//7//v/+//z//P/8//3///////////8AAAAAAAAAAAIAAgAC
AAMABQAEAAQABAAGAAcABwAHAAgACAAIAAgACQAKAAsADQANAA0ADQANAA4ADgAPABAA
EgASABIAEgASABIAEgASABQAFQAWABcAFwAXABcAFwAYABgAGQAZABkAGQAZABkAGQAZ
ABkAGQAbABwAHAAcABwAHAAcABwAHAAdAB0AHQAdAB0AGwAbABsAGwAdAB4AHgAeACAA
IAAhACMAIgAiACIAIQAhACEAIQAiACQAJAAkACQAJgAoACYAJgAiACEAIAAgAB8AHgAc
ABsAGwAbABwAHAAaABoAGwAdAB4AHwAfAB8AHQAcABkAGAAaABoAGgAaABoAGgAaABkA
GQAZABoAGgAaABkAGQAZABoAGgAZABkAGQAaABoAGgAaABoAHAAhACYAKwAsAC4AMQA4
AD0APwA+ADEAHQAJAPn/6v/Z/8//y/++/6z/nv+O/4T/h/+T/5//qv+3/8L/z//Z/+L/
6f/z//n//P8AAAUACAAJAAoADAAOAA8AEAARABEAEQASABAAEAAQABAAEwAUABQAFAAV
ABUAFQAVABMAEwATABMAEwATABMAEwATABQAFAAUABIAEgASABIAFAAUABMAEwARABEA
EQARABEAEQARABEAEQARABAAEAAQABAAEAAQABIAEQARABEADwAOAA4ADgAOAA0ADQAM
AAoACgAJAAkACQAJAAkACAAJAAgABwAHAAYABQAFAAQAAwADAAIAAgACAAIAAAAAAP//
///9//3////////////8//z//P/8//7//v/+//7//v/+//7//v///wEAAgADAAQABgAH
AAgACQAKAAsADAALAAwADgAPABIAEwAUABQAFAAUABQAFQAVABUAFQAVABUAFgAWABYA
FgAWABYAFgAWABQAFAAVABUAFQAVABUAFQAVABQAEwATABMAEwATABQAFAAUABQAEgAS
ABIAEgASABIAEgASABQAFAAUABQAFAATABMAEwAVABYAFgAWABUAFAATABIAFAAUABQA
FAAUABQAFAAUABQAFAAUABQAFAAUABQAFQAVABUAFQAVABQAFAAUABQAEgASABIAEwAT
ABIAEgASABIAEwATABMAEgASABIAEgASABIAEgATABMAEwATABMAEwASABIAEgAUABQA
FAAUABIAEgASABIAEwATABMAEwATABMAEwATABIAEgATABMAEwATABMAEwATABMAEwAT
ABMAEwATABMAEwATABMAEwATABMAEwATABMAEwATABMAEQARABEAEQATABMAEwAVABYA
FQAUABMAEgASABIAEgATABUAFQAVABUAEwATABMAEwAVABYAFgAWABYAFgAXABkAGgAa
ABoAGQAZABkAGQAaABoAGgAaABoAHAAeABwAHAAaABkAGAAYABcAFgAUABMAFAATABMA
EgASABIAEwAVABQAFQAVABUAFAAUABIAEgASABIAEgASABQAFAAUABMAEQARABIAEgAS
ABEAEQARABQAFAATABMAEQASABIAEgAUABYAGAAbACIAJwAqACoALQAyADcAOQA0ACkA
GQAHAPf/6P/b/9H/yf+4/6L/kP+E/37/g/+P/53/qv+3/8T/0f/b/+T/6//x//X/+v/+
/wEABAAFAAoACgAMAA0ADgARABEAEQASABIAEgASABIAEwAUABQAFAAVABUAFQAVABMA
EwATABMAFQAVABUAFQAVABYAFgAWABYAFgAWABYAFgAWABUAFQATABMAEwATABUAFQAV
ABUAEwATABIAEgASABIAEgASABQAEwATABMAEwASABIAEgAQAA8ADwAOABAAEAAPAA8A
DQANAA0ADAANAAwACwALAAoACQAJAAgABwAHAAYABgAGAAYABAAEAAMAAwABAAEAAwAD
AAMAAwAAAAAAAAAAAAAAAAAAAAAAAgACAAIAAgABAAMABAAFAAYACAAJAAoACwAMAA0A
DgAPABAAEgATABQAFQAWABYAFgAWABYAFwAXABcAFwAXABcAGAAYABgAGAAYABgAGAAY
ABYAFgAXABcAFwAXABcAGQAZABgAFwAVABUAFQAVABQAFAAUABQAFgAWABYAFgAUABQA
FAAUABQAFAAUABQAFAATABMAEwATABQAFAAUABUAFgAXABgAFwAWABUAFAAWABYAFgAW
ABYAFgAWABYAFgAWABYAFwAXABcAFwAXABYAFgAWABYAFgAWABYAFwAXABYAFgAWABQA
FQAVABUAFAAUABQAFAAUABQAFAAVABUAFQAVABUAFQAUABQAFAAUABQAFAAUABQAFAAU
ABQAFAATABIAEQATABMAEwATABIAEgATABMAEwATABMAEwATABMAEwATABEAEQARABEA
EwATABMAEwATABMAEwATABMAEwATABMAEQARABEAEQARABIAEgASABIAEgAQABAAEAAR
ABEAEQARABEAEwATABMAEwARABIAEgASABIAEgATABUAFgAWABYAFQAVABUAFQAWABgA
GAAYABgAGAAaABgAGAAUABMAEgASABMAEgAQAA8ACwAJAAgABgAIAAoADQARABAAEQAR
ABEAEAAQAA4ADgANAAwACwAKAAwADAAMAAsADQANAA4ADgAMAAsACwALAA4ADgANAA0A
DQAOAA4ADgAOAA4AEAAVABwAHwAgAB4AIQAmAC0ALwAsAB8ADQD7/+v/3P/L/8H/u/+2
/6z/oP+Q/4L/hf+R/5v/ov+r/7r/xf/P/9j/4f/n/+3/8v/0//f//P/9//7/AgAEAAUA
BgAHAAcABwAIAAYABgAGAAYACQAKAAoACgALAAsACwALAAsACwALAAsACQAJAAkACQAJ
AAoACgAKAAoACgAKAAoACAAIAAcABwAJAAkACQAJAAgABwAGAAUABgAHAAcACAAGAAYA
BgAGAAYABQAFAAUABwAGAAYABgAEAAMAAwACAAQABAADAAMAAQABAAEAAAD///7//f/9
//3//f/+//7//P/7//n/+P/4//j/9v/2//n/+f/3//f/9v/1//T/8//z//T/9f/2//X/
9P/z//L/9P/0//T/9P/z//X/9v/3//b/+P/5//r//f/+////AAAAAAAAAQABAAQABQAG
AAYABgAGAAYABwAHAAcABwAHAAcACAAIAAgABgAGAAYABgAGAAQABAAFAAUABQAFAAUA
BQAFAAQAAwADAAMAAwADAAIAAgACAAIABAAEAAQABAAEAAQABAAEAAIAAgACAAIAAgAB
AAEAAQABAAIAAgACAAAAAAAAAAAAAgACAAIAAgACAAIAAgACAAIAAgACAAIAAAAAAAAA
AQABAAEAAQABAAIAAgACAAIAAAAAAAAAAQADAAIAAgACAAAAAQABAAEAAgACAAIAAgAA
AAAAAAABAP//////////AQAAAAAAAAD+//7//v/+/wAAAAAAAAAA////////////////
/////wAAAAABAAEA/////////////////////wEA///+//7//v/+//7//v/+//7////9
//3//f/9//3//f/9//3///8AAAAAAAAAAAAAAQADAAQABAAEAAMABQAFAAUABgAFAAQA
AwACAAIABAACAAIAAgABAAAAAAABAAAA/v/9//r/+f/5//j/+v/6//v//f/8//3//f/9
//z//P/6//r/+v/6//r/+v/6//r/+v/5//n/+f/6//r/+v/5//n/+f/6//r/+f/5//v/
/P/8//z//v/+/wAABQAKAA8AEgASABUAHAAhACMAHAAPAPv/5//V/8j/u/+x/6f/lP+A
/3T/Zv9g/2v/e/+H/5D/n/+s/7f/wf/K/9H/1//d/+D/5v/p/+z/7f/w//L/9P/1//b/
9//3//f/+P/2//b/9v/2//n/+v/6//r/+//7//v/+//7//v/+//7//3//f/9//3//f/+
//7//v/8//z//P/8//z//P/7//v//f/9//3//f/9//3//f/9//z/+//5//j/+v/6//r/
+v/6//n/+f/5//n/+P/4//j/+P/3//f/9v/4//j/9//3//X/9f/1//T/9f/0//P/8//w
/+//7//u/+//7//u/+7/7v/u/+z/7P/t/+3/6//r/+n/6f/p/+n/6v/q/+r/6v/q/+r/
6v/q/+r/6v/q/+r/7f/v//D/8f/w//L/8//0//f/+P/5//r/+//8//7////+////AAAA
AAIAAgACAAMAAwADAAMAAwADAAQABAAEAAQABAAEAAQABAACAAIAAwABAAEAAQABAAMA
AwACAAEAAQABAAEAAQAEAAQABAAEAAMAAgABAAAAAgACAAIAAgACAAIAAgACAAIAAQAB
AAEAAwAEAAQABAACAAIAAgACAAQABAAEAAQAAgACAAIAAgAEAAQABAAEAAQABAAEAAUA
BAADAAIAAQACAAIAAgACAAIAAgACAAMAAwACAAIAAgAAAAEAAQABAAIAAgACAAIAAgAC
AAIAAwABAAEAAQABAAEAAAAAAAAAAgACAAIAAgAAAAAAAAAAAP//////////AQABAAEA
AQAAAAAAAQABAAEAAQABAAEA//////////8BAAEAAQABAP////////////////////8B
AAEAAQABAP//////////AQABAAEAAQD//////////wEAAQD+/wAAAgACAAIAAgACAAAA
AAAAAAEAAQABAAEAAQABAAEAAQABAAEAAgACAAIABAAEAAUABwAHAAYABQADAAQABQAG
AAgABgAGAAYABgAKAAwACgAKAAgABwAGAAYAAwACAAAA////////AAAAAP7//v///wEA
AgADAAMAAwAEAAQAAgACAAAAAAAAAAAAAgACAAIAAQD/////AAAAAAIAAQABAAEAAAAA
AP///////wAAAAAAAAQABgAIAAkAEAAXABgAFgAbACAAJQAlACAAFQAFAPP/4f/U/8f/
vf+1/6j/kv+C/3b/cP93/4X/k/+g/63/uv/F/8//2P/h/+f/6f/u//T/9//6//3//v/+
/wAAAQACAAUABQAFAAYACAAIAAgACAAHAAgACAAIAAoACwAMAA0ACwALAAsACwANAA0A
DQANAA8AEAAQABAAEAAQABAAEAARABIAEgATABEAEQARABEAEgATABQAFQAVABUAFAAU
ABQAFAAUABQAFgAVABUAFQAVABQAFAAUABQAEwATABIAEgASABEAEQARABEAEQAQABEA
EAAPAA8ADgANAA0ADAALAAsACgAKAAoACgAIAAgACQAJAAcABwAHAAcABwAHAAQABAAE
AAQABAAEAAQABAAGAAYABgAGAAUABwAIAAkACgAMAA0ADgAPABAAEQASABMAFAAWABcA
GgAbABwAHAAcABwAHAAdABsAGwAbABsAGwAcABwAHAAcABwAHAAcABwAGgAaABsAGwAb
ABsAGwAbABsAGgAZABkAGQAZABkAGgAaABoAGgAaABoAGgAaABgAGAAYABgAGgAaABoA
GgAYABcAFwAXABkAGgAaABoAGgAaABoAGgAaABoAGgAaABoAGgAaABoAGgAaABoAGgAa
ABoAGgAbABsAGwAbABsAGgAaABoAGgAaABoAGgAbABsAGgAaABoAGgAbABsAGwAYABgA
GAAYABgAGAAYABkAGQAZABkAGQAZABgAGAAYABgAGAAYABgAGgAaABoAGgAZABkAGQAZ
ABkAGQAZABkAFgAWABcAFwAVABUAFQAVABcAFwAXABcAFwAXABcAFwAWABUAFAATABUA
FQAVABUAFwAXABcAFwAXABcAFwAXABUAFQAVABMAEgASABIAEgASABQAFAAUABUAEwAT
ABMAEwAVABUAFQAVABMAFAAUABQAFgAWABcAGQAYABgAGAAXABcAFwAXABgAGAAYABgA
GAAaABwAGgAaABgAFwAWABYAFAASAA8ADQAMAAsACwAKAAwADAANAA8AEAARABEAEQAS
ABIAEAAQAA4ADgAOAA4ADgAOAA4ADQANAA0ADgAOAA4ADQANAA0ADgAOAA0ADQALAAwA
DAAMAAwAEAASABUAHgAjACQAIgAhACYALQAvACoAHwANAPn/6f/a/8v/wf+//7r/rv+i
/5T/iv+P/5n/of+q/7X/wP/N/9f/4P/l/+v/7f/0//b/+f/+/wEABAAGAAgACQAKAAkA
CQAJAAoACgAKAAoACgALAAwADAAMAA0ADQANAA0ADQANAA0ADQALAAsACwALAAsADAAM
AAwACgAKAAoACgAKAAoACQAJAAkACQAJAAkACQAJAAkACQALAAsACgAKAAkACAAHAAYA
CAAHAAcABwAHAAYABgAGAAUAAwACAAAAAwAEAAQABQADAAMAAwACAP///v/9//3//v/9
//3//P/7//v/+v/6//r/+v/4//j/9//3//X/9f/1//X/9f/1//T/9P/0//T/8v/y//L/
8v/y//L/8v/y//P/9f/2//f/+P/6//v//P///wAAAQACAAEAAgAEAAUABAAFAAYABgAG
AAYABgAHAAkACQAJAAkACAAIAAcABgAIAAgACAAIAAoACAAIAAkABwAHAAcABwAJAAkA
CAAHAAYABQAEAAMABAAEAAQABAAGAAYABgAGAAgACAAIAAgABgAGAAYABgAGAAUABQAF
AAMABAAEAAQABgAGAAYABgAEAAQABAAEAAQABAAEAAQAAgACAAIAAgACAAIAAgADAAMA
AwADAAMAAgACAAIAAgAAAAAAAAABAAEAAAAAAAAAAAABAAEAAQACAAIAAgACAAAAAAAA
AAEAAwADAAMAAwACAAAA///+//7//v/+//7/AAAAAAAAAAD/////////////////////
AAAAAAEAAQD//////////////////////////////////////////wEA///+//7//v/+
//7//v/+//7///////////////////////////8AAAAAAAD+//7///8BAAQABAAEAAMA
AQABAAEAAgAAAAAAAAAAAAQABgAEAAQABAADAAIAAgABAAAA/v/9//z/+//7//r/+v/6
//v//f/+//////////7//v/8//z//P/8//z//P/8//z//P/7//v/+//8//z//P/7//v/
+//6//r/+f/5//v//P/8//z//v/+/wAABwAMAA8AEgAUABcAHAAfACMAIAATAAEA7//d
/87/v/+z/6v/nP+K/3r/bv9m/2n/d/+F/5D/m/+q/7f/wf/K/9P/2f/h/+b/6v/t/+7/
7//y//b/+P/5//r/+f/5//n/+v/6//r/+v/6//v//P/8//z///////////8BAAEAAQAB
AP///////////f/+//7//v8AAAAAAAAAAAIAAgABAAEAAQABAAEAAQABAAEAAQABAP//
///+//7//v/+//7//v/+//3//f/9/////v/+//7//P/7//v/+v/8//z/+//7//v/+//7
//r/9//2//X/9f/2//X/9f/0//P/8//y//L/8v/y//D/8P/x//H/7//v/+3/7f/t/+3/
7P/s/+z/7P/s/+z/7P/s/+z/7P/s/+z/7//x//L/8//y//T/9f/2//n/+v/7//z//f/+
/wAAAQACAAMABAAEAAYABgAGAAcABwAHAAcABwAHAAgACAAIAAcABgAFAAQABgAEAAQA
BQAHAAcABwAHAAUABQAEAAMABQAFAAUABQAEAAQABAAEAAQABAAEAAQABgAGAAYABgAG
AAYABgAGAAYABQAFAAUABQAGAAYABgAEAAQABAAEAAYABgAGAAYABgAGAAYABgAGAAYA
BgAGAAYABgAGAAcABwAHAAcABwAIAAgACAAIAAcABgAFAAUABwAGAAYABgAGAAcABwAH
AAYABgAGAAYABgAGAAYABwAFAAUABQAFAAUABAAEAAQABAAEAAQABAAEAAQABAAEAAcA
BwAHAAcABwAHAAcABwAGAAYABwAHAAcABwAHAAcABwAHAAcABwAJAAkACQAJAAcABwAH
AAcABwAHAAcABwAJAAkACQAJAAgABwAGAAUABwAHAAcABwAHAAcABwAHAAcABwAIAAgA
CAAIAAkACQAGAAYABgAGAAkACQAJAAkACQAJAAkACgAKAAkACQAJAAwADQAOAA8ADQAN
AA0ADQAPAA4AEAAQABAAEAAQABAAEAAQAA4ADgAOAA4ACwAKAAkACAAGAAYABgAGAAgA
CAAIAA==
         </WaveFormData>
      </LeadData>
      <LeadData>
         <LeadByteCountTotal>10000</LeadByteCountTotal>
         <LeadTimeOffset>0</LeadTimeOffset>
         <LeadSampleCountTotal>5000</LeadSampleCountTotal>
         <LeadAmplitudeUnitsPerBit>4.88</LeadAmplitudeUnitsPerBit>
         <LeadAmplitudeUnits>��V</LeadAmplitudeUnits>
         <LeadHighLimit>2147483647</LeadHighLimit>
         <LeadLowLimit>268435456</LeadLowLimit>
         <LeadID>V2</LeadID>
         <LeadOffsetFirstSample>0</LeadOffsetFirstSample>
         <FirstSampleBaseline>0</FirstSampleBaseline>
         <LeadSampleSize>2</LeadSampleSize>
         <LeadOff>FALSE</LeadOff>
         <BaselineSway>FALSE</BaselineSway>
         <ExcessiveACNoise>FALSE</ExcessiveACNoise>
         <MuscleNoise>FALSE</MuscleNoise>
         <LeadDataCRC32>1448034465</LeadDataCRC32>
         <WaveFormData>
kv+S/5L/kv+g/67/vP/K/9L/2P/e/+T/6f/s/+//8v/1//b/9//4//n/+v/7//z//f/+
////AAAAAAAAAAAAAAAAAAAAAAAAAgACAAIAAgACAAIAAgACAAQABAAEAAQAAgACAAIA
AgAEAAQABAAEAAQABAAEAAQABAAEAAQABAAGAAYABgAGAAQABAAEAAQABgAGAAYABgAI
AAgACAAIAAgACAAIAAgACQAKAAsADAAOAA4ADgAOAA8AEAARABIAEgASABIAEgATABQA
FQAWABYAFgAWABYAGAAYABgAGAAaABoAGgAaABgAGAAYABgAGAAYABgAGAAWABYAFgAW
ABQAFAAUABQAFgAWABYAFgAUABQAFAAUABMAEgARABAAEAAQABAAEAAOAA4ADgAOAA4A
DgAOAA4ADQAMAAsACgAIAAgACAAIAAoACgAKAAoACAAIAAgACAAGAAYABgAGAAYABgAG
AAYABgAGAAYABgAGAAYABgAGAAQABAAEAAQABgAGAAYABgAEAAQABAAEAAYABgAGAAYA
BgAGAAYABgAGAAYABgAGAAgACAAIAAgABgAGAAYABgAGAAYABgAGAAgACAAIAAgACAAI
AAgACAAGAAYABgAGAAgACAAIAAgACAAIAAgACAAIAAgACAAIAAcABgAFAAQABAAEAAQA
BAAEAAQABAAEAAQABAAEAAQAAgACAAIAAgACAAIAAgACAAIAAgACAAIAAgACAAIAAgAC
AAIAAgACAAIAAgACAAIAAgACAAIAAgACAAIAAgACAAIAAgACAAIAAAAAAAAAAAAAAAAA
AAAAAAAAAAAAAAAAAAAAAAAAAQADAAMAAwADAAQABQAGAAcABwAHAAcABgAEAAUABwAH
AAkACQALAA0ADgAQABAADwAMAAoACgAJAAgABwAHAAcABQAEAAMAAgAAAAAAAgACAAIA
AAD///7//f/9//z/+//9//7//v/+//v/+//7//v/+f/5//n/+f/7//v/+//7//v/+//7
//v/+//8//z//P/8////BwAOABQAGwAoAD4AWwB7AJwArgCuAKMAkgCGAHwAcwBrAFwA
PAAIAMT/dv8z/xn/Jf87/1H/av+A/5L/ov+w/7j/w//N/9T/2f/e/+P/6P/s/+7/8P/y
//T/9P/2//f/9//2//b/9v/3//r/+//8//z/+v/6//v/+//7//v/+//7//v//P/8//z/
+v/6//r/+v/8//z//f/9//v/+//7//v//f/9//3//f/+//7///////3//f/9//3//f/9
//3///8BAAAAAAABAAEAAQACAAMABQAGAAYABwAGAAcABgAFAAgACgAMAA0ADQANAA8A
EAAPABAAEQASABQAFQAXABgAFgAYABgAGAAZABkAGQAZABgAGAAYABgAGAAYABcAFwAV
ABUAFgAWABQAFAATABIAEgASABEAEAAOAA4ADQAMAAwADAALAAoACgAJAAkACQAIAAgA
CAAHAAYABgAGAAUABQADAAMAAgACAAEAAQABAAEAAQABAAEAAQD/////////////////
///////+//3//f/9//3//f/9//3//v////3//f/8//v/+//6//r/+//7//z//P/8//z/
/P/9//3//f/9//3//v/9//3//f/9//3//f/9//3//f/9//3//f//////////////AAAB
AAIAAAD//////////////////////v/+//7//v/9//3//f/7//z//f/9//3/+//7//v/
/f/9//3//f/8//v/+v/5//r/+f/6//v/+v/6//n/+f/5//n/+f/5//n/+P/3//f/9//4
//n/+f/4//j/+P/5//n/+f/5//r/+P/4//f/9//5//n/+f/5//j/+P/2//b/9v/2//j/
+P/4//j/+P/4//j/+P/4//j/+P/4//f/9//3//f/9//4//n/+v/7//v/+//7//r/+v/7
//3//f/9//3///8BAAIABAAEAAEA/v/8//z/+//6//n/+f/7//n/+P/3//T/9P/0//b/
9v/2//T/8//y//H/8f/w//H/8f/y//L/8P/v/+//7//v/+//7//v//H/8f/x//H/7//v
/+//7//v/+//8P/w//D/8v/1//3/BAAKABEAHgA4AFcAeQCYAKYAoACPAIAAdABsAGUA
XwBMACIA6P+q/2L/H/8H/xn/Mf9H/2D/eP+K/5j/pv+y/7v/wf/K/8//1P/X/9r/3v/g
/+L/5P/m/+b/6P/p/+n/6v/q/+r/6//s/+3/7v/u/+7/7v/v/+//7//v/+//7//x//L/
8v/y//D/8P/w//D/8v/y//P/8//z//P/8//z//H/8f/x//H/9P/0//X/9f/z//P/8//z
//X/9f/1//f/9//2//b/9//3//f/+P/5//n/+v/6//v/+f/7//v/+//9//7//////wEA
AQADAAQAAwAEAAUABgAHAAcACAAIAAoADAAMAAwACwALAAsACwAKAAoACgAKAAoACgAJ
AAkACQAJAAoACgAGAAYABQAEAAQABAADAAIAAgACAAEAAAACAAIAAQAAAAIAAQABAAEA
/v/+//7//f/8//z//P/7//v/+f/5//j/+v/5//n/+f/3//f/9//3//f/9f/1//X/9f/1
//X/9f/3//f/9v/1//P/8//z//P/9f/1//b/9//2//X/8//x//L/8v/z//X/8//0//T/
9P/0//T/9f/1//X/9f/1//b/9f/1//X/9f/z//P/8//z//X/9f/1//X/9f/1//X/9f/3
//j/+f/6//n/9//2//X/9//3//f/9//3//b/9v/2//j/9//3//f/9//4//n/+f/3//X/
9f/1//f/9//3//f/9f/1//X/9f/3//X/9f/1//b/9v/1//X/8//z//P/8//1//T/8//z
//P/9P/1//X/8v/y//L/8//z//P/8//0//T/9P/z//P/8//z//P/8//0//T/9P/0//X/
9f/2//b/9f/1//X/9f/1//X/9f/1//X/9f/0//L/8v/y//L/9P/0//T/9P/0//T/9P/0
//T/9P/0//T/9f/1//X/9f/1//b/9//4//n/+f/5//n/+P/4//n/+//9//3//f//////
AAACAAIAAQD+//z//P/7//r/+f/5//r/+f/5//n/9//2//X/9v/4//j/9v/1//T/8//z
//L/7//v//D/8P/y//H/8f/x//H/8f/x//H/8f/x//H/8f/x//H/8f/x//H/8f/y//L/
9P/y//X//f8EAAoAEQAaADAASwBnAIYAnACeAJUAigB+AHYAbQBnAFwAOAD+/8L/hv8/
/xH/Ef8r/0X/Xv94/4r/mP+m/7L/u//F/8z/0f/W/9v/3v/g/+L/5P/m/+j/6P/q/+v/
6//s/+z/7P/t/+z/7f/u/+7/8P/w//H/8f/x//H/8f/x/+//8P/w//D/8P/w//D/8P/w
//D/8f/x//P/8//z//P/8f/x//H/8f/0//T/9f/1//P/8//z//P/8//z//P/9f/3//b/
9v/3//X/9f/2//f/9//4//j/+f/4//n/+P/3//n/+v/7//v/+//7//3//v/9//7///8A
AAEAAQACAAIAAgAEAAQABAADAAMAAwADAAYABgAGAAYABAAEAAMAAwADAAMABAAEAAAA
AAD///7///8AAAAAAAAAAAAA///+//7//v/9//z//v/9//3//f/8//z//P/7//r/+v/6
//n/+f/3//f/9v/2//X/9f/1//P/8//z//P/9f/z//P/8//x//H/8f/x//H/8f/w/+//
7//v/+//7//t/+3/7v/v//H/8f/w/+//7f/s/+z/7f/t/+7/7v/u/+7/7v/v/+//7//v
/+//8P/x//H/8f/x//H/8f/x//H/8//z//P/8//z//P/8//z//L/8v/y//L/9P/z//P/
8//y//H/8P/v//D/8P/x//L/8v/x//H/8f/x//L/8//z//H/7//v/+//7//v/+//7//x
//H/8f/x//H/7//v/+//7v/u/+3/7f/t/+3/7f/t/+//7v/t/+3/7f/u/+//7//s/+z/
7P/t/+3/7f/t/+7/7v/u/+3/7f/r/+v/6//r/+z/7P/s/+z/7f/t/+7/7v/r/+v/6//r
/+3/7f/t/+3/6//s/+z/7P/s/+z/6v/q/+r/6v/q/+r/6v/q/+r/6v/q/+r/6//r/+v/
6//r/+z/7f/u/+//7//v/+//8P/w//H/8//z//P/8//1//X/9v/4//j/+f/2//T/9P/x
//D/7//v/+3/6//q/+n/6v/q/+r/7P/s/+z/6v/p/+j/5//n/+b/5//n/+j/6P/n/+X/
5P/j/+X/5f/l/+X/5f/l/+X/5f/l/+X/5f/l/+X/5f/m/+b/5P/m/+3/8//4//7/BwAU
ACoASQBtAIgAlgCUAIkAegBsAGQAXQBTAD4AGADe/5b/SP8R/wP/Ff8p/z3/WP9u/37/
jv+a/6T/rf+3/77/w//G/83/0P/U/9T/1v/Y/9r/2P/a/9v/2//e/97/3v/f/97/3//g
/+D/4P/g/+H/4f/h/+H/4f/h/9//4P/g/+D/4v/i/+L/4v/i/+L/4//j/+H/4f/h/+H/
4//j/+P/4//i/+L/4//j/+X/5f/l/+X/4//j/+P/5f/n/+b/5v/n/+n/6f/q/+v/6f/q
/+r/6//t/+//7//v//H/8v/z//P/8//z//X/9v/3//j/+f/6//v/+//8//z//v8AAAAA
AAACAAMABAAFAAQABAAEAAQABgAGAAUABQAFAAUABgAGAAQABAADAAIAAgACAAEAAAAA
AAAA///+/wAAAAD///7//v/9//3//f/8//z//P/7//r/+v/6//n/+//5//n/+P/4//f/
9//3//X/9f/1//X/9//1//X/9f/3//f/9//3//f/9//2//X/9f/1//X/9f/1//X/9v/3
//f/9//2//X/9//2//b/9//1//b/9v/2//b/9v/3//f/9f/1//X/9v/5//n/+f/5//r/
+//8//3//f/9//3//f////////////3//v///wAAAgABAAEAAQADAAMAAwADAAQABAAF
AAYACAAHAAcABwAFAAYABwAHAAgABwAIAAkACgALAAwADQANAA0ADQANABAADwAQABEA
EgASABEAEQARABEAEQARABQAFAAUABUAFwAYABkAGQAYABgAGAAZABkAGQAZABoAGgAa
ABkAGQAbABwAHAAcABwAHAAcABwAHAAcAB4AHgAeAB4AHQAcABsAGgAdAB0AHQAdAB8A
IAAhACIAIQAhACEAIQAgACAAIQAjACUAJQAlACcAKQAqACwALAApACYAJAAkACMAIgAh
ACEAIgAhACEAIQAeAB4AHgAgACAAIAAeAB0AGgAZABkAGAAZABkAGgAaABoAGQAZABkA
FwAXABcAFwAXABcAFwAXABcAFwAXABcAFwAXABgAGAAYABgAGQAfACYALAAzAD4AVABx
AJMAtgDMAMoAuwCqAJwAlACLAIMAeABaACgA7P+i/1n/Lf8v/0n/Y/96/5L/pv+2/8L/
zv/X/+H/6v/x//b/+//8/wAABAAGAAgACgAIAAoACwALAAwADAAMAA0ADgAPABAAEAAQ
ABAAEQARAA8ADwAPAA8AEQASABIAEgAQABAAEAAQABAAEAARABEAEQARABEAEQARABEA
EQARABIAEgATABMAEwATABMAEwATABMAEwAVABUAFAAUABUAEwATABQAFQAXABgAGAAZ
ABcAGQAZABkAGwAcAB0AHQAdAB0AHwAgAB8AIAAhACIAJQAlACYAJgAmACgAKAAoACcA
JwAnACcAKgAqACoAKgAoACgAJwAnACUAJQAmACYAJAAkACMAIgAiACIAIQAgAB4AHgAd
ABwAHgAeAB0AHAAaABkAGQAZABgAGAAYABcAFgAWABYAFQAVABMAEwASABQAEwATABMA
EwATABMAEwATABEAEQARAA8ADwAPAA8AEQARABAADwAPAA8ADwAPAA0ADQAOAA8ADwAP
AA4ADQANAAwADAANAA0ADgAOAA4ADAAMAA0ADQAPAA8ADwAQABAADwAOAA0ADwAPAA8A
DwAPAA8ADwAPAA8ADwAPAA8ADwAQABEAEgASABEAEQARABEAEQARABEAEQAQABAAEAAQ
AA8ADwAPAA8AEAARABEADwANAA0ADQAPAA8ADwAPAA8ADwAPAA8ADwANAA0ADQAOAA4A
DQANAA0ADQANAA0ADwAOAA0ADQANAA4ADwAPAAwADAAMAA0ADQANAA0ADgAMAAwACwAL
AA0ADQANAA0ADAAMAAwADAALAAsADAAMAA0ADQANAA0ACwALAAsACwANAA0ADQANAA4A
DAAMAAwADAAMAAwADAAMAA4ADgAOAA4ADAAMAAwADAANAA0ADQANAA0ADgAPABAAEwAT
ABMAEwASABIAEwAVABUAFQAVABcAFwAYABoAGgAZABYAFAAUABMAEgARABEAEgARABEA
EQAOAA4ADgAQABAAEAAOAA0ADAALAAsACgAJAAkACgAKAAoACQAJAAkABwAHAAcABwAH
AAcABwAHAAkACQAJAAkABwAHAAgACAAKAAwACwAPABgAIgApADQARgBhAH0AngC0ALQA
qwCcAJIAjACFAH8AdgBSABYA2P+e/1v/K/8p/0H/W/92/5D/ov+y/77/yv/T/9v/4v/n
/+z/8f/0//j/+v/8//7/AAAAAAIAAwADAAIAAgACAAMABgAHAAgACAAIAAgACQAJAAcA
BwAHAAcABwAIAAgACAAKAAoACgAKAAgACAAJAAkACwALAAsACwALAAsACwALAAoACgAL
AAsACwALAAsACwALAAsACwANAA8ADgAOAA8ADQANAA4ADwAPABAAEAARABEAEwATABMA
EwAUABUAFQAXABcAGQAaABkAGgAbABwAHQAdAB4AHgAcAB4AHgAeACEAIQAhACEAIAAg
ACAAIAAgACAAHwAfAB8AHwAgACAAHgAeAB0AHAAcABwAGwAaABwAHAAbABoAGgAaABkA
GAAaABkAGQAZABgAGAAYABcAFgAWABYAFQAXABUAFQAUABIAEQARABEAEQARABEAEQAR
AA8ADwAPAA8ADwAPAA8ADwAPAA4ADQALAAsACwALAAsACwAMAA0ADQANAAwACwALAAoA
CgALAAsADAAMAAwACgAKAAsACwALAAsACwAMAA0ADQANAA0ADQANAA0ADQANAA0ADQAN
AA0ADQANAA0ADQAOAA8AEAAQAA8ADwAPAA8ADwAPAA8ADwAOAA4ADgAOAA0ADQANAA0A
DgAPAA8ADQALAAsACwANAA0ADQANAA0ADQANAA0ACwAJAAkACQAMAAwACwALAAsACwAL
AAsACQAIAAcABwAJAAoACwALAAgACAAIAAkACQAJAAkACgAKAAoACQAJAAkACQAJAAkA
CgAKAAoACgAJAAkACgAKAAkACQAJAAkACQAJAAkACQAJAAgACAAIAAgACAAIAAgACAAI
AAgACAAIAAgACAAIAAgACAAJAAkACQAJAAcACAAJAAoADQANAA0ADQAOAA4ADwARABMA
EwATABUAFgAWABcAFgAVABIAEAAQAA8ADgANAA0ADAAJAAcABQAFAAYABwAKAAoACgAI
AAcACAAHAAcABgADAAMABAAEAAQAAwADAAMABQAFAAUABQAFAAUABQAFAAUABQAFAAUA
BQAFAAYABgAGAAYABwANABYAHgAhACoAPABZAHsAnAC0ALoArwCeAJQAjACDAHsAcABU
ACYA5v+c/1H/J/8l/zv/U/9s/4T/lv+o/7b/wP/J/9P/3P/h/+b/6//u//L/9v/4//r/
/P/8//7//////wAAAAAAAAEAAgADAAQABAAEAAQABQAFAAMAAwADAAMAAwAEAAQABAAG
AAYABgAGAAYABgAHAAcABQAFAAUABQAHAAcABwAHAAYABgAHAAcACQAJAAkACQALAAsA
CwANAAsACgAKAAsADQANAA4ADwANAA4ADgAPABEAEwATABMAFQAWABcAFwAXABcAGQAa
ABsAHAAdAB4AHwAfACAAIAAiACQAJAAkACcAJwAnACcAJwAmACUAJAAlACYAJgAnACIA
IQAhACAAIAAgAB8AHgAeAB4AHQAcABoAGgAZABgAFgAWABUAFAASABEAEQARABAAEAAQ
AA8ADAAMAAwACwALAAkACQAIAAoACQAJAAkABwAHAAcABwAHAAUABQAFAAUABQAFAAUA
AwADAAIAAQAAAAEAAgADAAIAAQABAAEAAQABAAAA//8BAAAAAAABAP//AAAAAAAA/v/+
//////////////8AAP//////////AQABAAEAAQABAAEAAQABAAEAAQABAAEA//8AAAEA
AgACAAEAAQABAAEAAQABAAEAAQAAAAAAAAACAAEAAQABAP//AAABAAEAAwABAAEAAQD/
//////////3//f/9//3////9//3//f/+//7//f/9//3//f/9//3//f/8//v/+//7//z/
/f/9//z//P/8//3/+//7//v//P/8//z/+//7//v/+//6//r/+v/6//r//P/8//z//P/6
//r/+v/6//r/+v/6//r/+//7//v/+//7//z//f/+/////////////v/+////AQABAAEA
AQADAAMABAAGAAYABQACAAAAAAABAAAA//////7/+//5//f/+P/4//j/+v/6//r/+P/3
//b/9f/1//T/8//z//T/9P/y//H/8f/x//P/8//z//P/8//z//P/8//z//P/8//z//P/
8//0//T/9P/0//n///8GAAwAFQAkADoAWQB9AJwAqACiAJMAhAB4AHIAawBlAFIAKADu
/7L/aP8j/wn/Gf8z/0v/Zv98/4z/nP+o/7L/u//F/8z/0f/W/9v/3v/i/+L/5P/m/+j/
6P/q/+v/6//s/+z/7P/t//D/8f/y//L/8P/w//H/8f/z//P/8//z//P/9P/0//T/9P/0
//T/9P/0//T/9f/1//P/8//z//P/8//z//P/8//0//T/9f/1//P/8//z//P/9f/1//X/
9//3//b/9v/3//f/9//4//n/+f/6//r/+//7//3//f/9////AAABAAEAAQABAAMABAAF
AAYABwAIAAkACQAKAAoACgAMAAwADAANAA0ADQANAAwADAAMAAwADAAMAAsACwALAAsA
DAAMAAoACgAJAAgACAAIAAcABgAEAAQAAwACAAIAAgABAAAAAAD////////+//7//v/9
//7//v/+//3/+//5//n/+P/6//n/+f/5//f/9//3//f/9f/z//P/8//z//P/8//z//X/
9f/0//P/8f/x//H/8f/z//P/9P/1//T/8//x/+//8f/w//D/8f/x//L/8v/y//D/8P/x
//H/8f/x//H/8v/x//H/8f/x//P/8//z//P/8f/x//H/8f/z//P/8//z//P/9P/1//b/
9f/z//L/8f/y//P/9P/1//P/8v/y//L/9P/z//P/8//z//T/9f/1//X/8//z//P/8f/x
//H/8f/x//H/8f/x//P/8f/x//H/8v/y//H/8f/x//H/8f/x//H/8P/v/+//7//w//H/
8f/w//D/8P/x//H/8f/x//L/8f/w/+7/7f/u/+//8P/x//D/8P/w//D/7//v//D/8P/x
//H/8f/x//H/8f/x//H/8f/x//H/8f/x//D/8P/w//L/8v/w/+//8v/y//L/8v/y//D/
8P/w//D/8v/y//L/8v/w//D/8P/w//P/8//z//P/9f/2//f/+P/3//f/9//3//j/+P/5
//v/+f/5//n/+//9//7/AAAAAP///P/6//r/+f/4//f/9//5//f/9v/1//L/8v/y//T/
9v/2//T/8//y//H/8f/w/+//7//w//D/8v/x//H/8f/v/+//7//v//H/8f/x//H/8f/x
//H/8f/x//H/8v/y//T/9v/3//n/AgAMABMAHgA2AFMAcQCQAKAAnACTAIYAfAB0AG0A
ZwBaADAA8v+2/3j/M/8R/xv/M/9N/2r/gv+U/6L/sP+8/8X/yf/S/9n/3P/f/+T/5v/o
/+r/7P/u//D/8v/z//P/9P/0//T/9f/2//f/+P/4//n/+v/8//3/+//7//v/+//9//7/
/v/+//7//v/+//7/AAAAAAEAAQADAAMAAwADAAMAAwADAAMABgAGAAcABwAHAAcABwAH
AAcABwAHAAkACwAKAAoACwALAAsADAANAA0ADgAOAA8ADQAPAA8ADwARABIAEwATABUA
FQAXABgAGAAYABgAGAAZABkAGgAaABoAHAAcABwAHQAdAB0AHQAgACAAIAAgAB4AHgAd
AB0AHQAdAB4AHgAeAB4AHQAcABwAHAAbABoAHAAcABsAGgAaABoAGQAYABgAFwAXABcA
GAAYABgAFwAWABYAFgAVABcAFQAVABQAFAATABMAEwARABEAEQARABEADwAPAA8ADwAP
AA8ADwARABEAEAAPAA8ADwAPAA8ADQANAA4ADwAPAA8ADgANAA0ADAAMAA0ADQAOAA4A
DgAMAAwADQANAA0ADQANAA4ADwAPAA8ADwAPAA8ADwAPABEAEQARABEADwAPAA8ADwAP
ABAAEQASABIAEQARABEADwAPAA8ADwAQABAAEQASABIAEQARABEADwAQABEAEQARAA8A
DwAPAA8ADwAPAA8ADQANAA0ADQAPAA0ADQANAAwADAALAAsADQANAA0ADQANAAwACwAL
AA0ADgAPAA8ADAAMAAwADQALAAsACwAMAAwADAALAAsACwALAAsACwALAAoACQAIAAkA
CQAKAAoACQAJAAkACQAJAAkACQAJAAcACwALAAcABgAIAAgACAAIAAoACgAKAAoACAAI
AAgACAAIAAgACAAIAAcABwAHAAcACQAKAAsADAALAAsACwALAAwADAANAA8ADwAPAA8A
EQARABIAFAAUABUAEgAQABAADQAMAAsACwAJAAcABgAFAAYABgAGAAgACAAIAAYABQAG
AAUABQAEAAMAAwAEAAQAAgABAAEAAQABAAEAAQABAAEAAQABAAEAAwADAAMAAwADAAMA
BAAEAAIABAAFAAsAFAAaACEALAA+AF0AfwCgALQAuACrAJwAkACGAHsAcwBmAEYAEgDS
/4b/P/8f/yf/Qf9Z/27/hv+a/6z/uP/C/8v/0//a/9//5P/p/+7/8v/0//b/+P/6//r/
/P/9//3//v/+//7////+////AAAAAAIAAgADAAMAAwADAAMAAwABAAIAAgACAAIAAgAC
AAIAAgACAAMAAwAFAAUABQAFAAMAAwADAAMABAAEAAUABQAHAAcABwAHAAYABQAEAAUA
BwAGAAYABwAHAAcACAAJAAcACAAIAAkACgANAA4ADwAPABAAEQARABMAEwAVABYAFwAY
ABkAGgAbABsAHAAcAB4AIAAgACAAHwAfAB8AHwAiACIAIgAiACAAIAAfAB8AHQAdAB4A
HgAeAB4AHQAcABsAGgAYABYAGAAYABcAFgAUABQAEwASABAADwAPAA8ADgAOAA4ADQAO
AA4ADgANAA0ACwALAAoACAAHAAcABwAFAAUABQAFAAcABQAFAAUABQAFAAUABQAFAAUA
BAADAAEAAQABAAEAAQABAAIAAwABAAEAAAD//wAAAAABAAMAAgACAAEAAAD+//7/////
/wEAAQABAAIAAQABAAEAAQABAAEAAQABAAMAAwADAAMAAQABAAEAAQABAAIAAwAEAAQA
AwADAAMAAwADAAMAAwADAAIAAgACAAIAAQABAAEA//8AAAEAAQADAAEAAQABAAEAAQAB
AAEAAQABAAEAAQD///3//f/9//7//v/9//3///////////////7//f/9//3//v//////
/P/8//z//f/7//v/+//8//7//v/9//3/+//7//v/+//8//z//P/8/////f/8//r/+v/6
//r/+v/6//r/+v/6//r/+v/6//z//P/8//z//f/9//3//f/7//z//f/+////////////
/P/8//3///////////8BAAUABgAIAAgABwAEAAIAAgABAAAA/////////f/8//v/+v/6
//r//P/8//z/+v/5//j/9//3//b/9f/1//b/9v/2//X/9f/1//X/9f/1//X/9f/1//X/
9f/z//P/8//z//X/9f/2//b/9v/2//n///8GAAoAEwAiADYAUwBzAJQAqgCoAJkAigB+
AHQAawBjAFgAOAACAMb/gv85/w//E/8t/0X/Xv94/4z/mv+o/7T/vf/J/9D/1//a/93/
4P/k/+j/6v/s/+7/7v/w//H/8f/y//L/8v/z//T/9f/2//b/+P/4//n/+f/5//n/+f/5
//f/+P/4//j/+P/4//j/+P/4//j/+f/5//v/+//7//v//f/9//3//f/8//z//f/9//v/
+//7//v/+//7//v//f/9//z//P/9//////8AAAEA//8AAAAAAQADAAUABQAFAAcACAAJ
AAkABwAHAAkACgALAAwADQAOABEAEQASABIAEgAUABQAFAAVABUAFQAVABQAFAAUABQA
FAAUABMAEwATABMAFAAUABIAEgARABAAEAAQAA8ADgAOAA4ADQAMAAoACgAJAAgACgAJ
AAkACQAIAAgACAAHAAYABgAGAAUABQADAAMAAgACAAEAAQABAP/////////////9//3/
/f////////////3//f/8//v/+v/7//z//f/7//v//P/9//3//f/8//v//f/8//z//f/7
//z//P/8//r/+v/7//v/+//7//v//P/7//v/+//7//v/+//7//v//f/9//3//f/9//3/
/f/9//v//P/9//7//v/9//3//f////////////3//P/8//z//v/9//3//f/9//7/////
/////f/9//3////////////9//3//f/9/////f/9//3//P/8//v/+//9//3//f/9////
/v/9//3/+//8//3//f/7//z//f////7//f/8//z//v/+//3//f/9//3//f/9//7//v/+
//7//f/9//7//v////////////3//f/9//3///////////////7//v/+/wAAAAAAAAEA
AQABAAEAAgAAAP////8AAAAAAQADAAQABAADAAIAAAACAAIAAgACAAQABgAIAAkACQAJ
AAgABwAHAAgACgAKAAoACgALAAwADQAOAAwADAAMAAwACQAIAAcABgAGAAYABgAGAAQA
BAAEAA==
         </WaveFormData>
      </LeadData>
      <LeadData>
         <LeadByteCountTotal>10000</LeadByteCountTotal>
         <LeadTimeOffset>0</LeadTimeOffset>
         <LeadSampleCountTotal>5000</LeadSampleCountTotal>
         <LeadAmplitudeUnitsPerBit>4.88</LeadAmplitudeUnitsPerBit>
         <LeadAmplitudeUnits>��V</LeadAmplitudeUnits>
         <LeadHighLimit>2147483647</LeadHighLimit>
         <LeadLowLimit>268435456</LeadLowLimit>
         <LeadID>V3</LeadID>
         <LeadOffsetFirstSample>0</LeadOffsetFirstSample>
         <FirstSampleBaseline>0</FirstSampleBaseline>
         <LeadSampleSize>2</LeadSampleSize>
         <LeadOff>FALSE</LeadOff>
         <BaselineSway>FALSE</BaselineSway>
         <ExcessiveACNoise>FALSE</ExcessiveACNoise>
         <MuscleNoise>FALSE</MuscleNoise>
         <LeadDataCRC32>2378319046</LeadDataCRC32>
         <WaveFormData>
zP/M/8z/zP/S/9b/2v/e/+L/5P/m/+j/6v/s/+7/8P/x//L/8//0//b/9v/2//b/9v/2
//b/9v/2//b/9v/2//b/9v/2//b/9v/2//b/9v/2//b/9v/2//j/+P/4//j/9v/2//b/
9v/4//j/+P/4//j/+P/4//j/+P/4//j/+P/4//j/+P/4//j/+P/4//j/+P/4//j/+P/6
//r/+v/6//z//P/8//z//v/+//7//v/+//7//v/+////AAABAAIAAwAEAAUABgAIAAgA
CAAIAAoACgAKAAoACwAMAA0ADgAQABAAEAAQABAAEAAQABAAEAAQABAAEAAQABAAEAAQ
ABAAEAAQABAAEAAQABAAEAAOAA4ADgAOAAwADAAMAAwACgAKAAoACgAIAAgACAAIAAgA
CAAIAAgABwAGAAUABAACAAIAAgACAAQABAAEAAQAAwACAAEAAAAAAAAAAAAAAAAAAAAA
AAAA/v/+//7//v/+//7//v/+//7//v/+//7//v/+//7//v/8//z//P/8//7//v/+//7/
AAAAAAAAAAD+//7//v/+//7//v/+//7//v/+//7//v/+//7//v/+/wAAAAAAAAAA/v/+
//7//v/+//7//v/+//7//v/+//7//v/+//7//v/+//7//v/+//z//P/8//z//P/8//z/
/P/+//7//v/+//z//P/8//z/+v/6//r/+v/8//z//P/8//z//P/8//z/+v/6//r/+v/8
//z//P/8//r/+v/6//r/+v/6//r/+v/8//z//P/8//r/+v/6//r/+v/6//r/+v/6//r/
+v/6//r/+v/6//r/+v/6//r/+//9/////f/9//z//v/+/////////////////wEAAgAC
AAQABAAFAAcACwAMAAwACwAJAAgABwAGAAUAAwACAAEAAQAAAP///v/8//z//P/9//3/
/P/6//n/+P/3//b/9v/5//n/+f/5//f/9v/2//b/9P/2//b/9v/2//b/9v/2//b/9v/1
//X/+P/5//n/+P/2//f//f8DAAoAEQAdAC8ARABgAH8AmwCyAMEAzgDeAPAAAgEMAQUB
4QCmAGEAGADR/6T/m/+j/6z/tP/B/8f/y//P/9P/1f/c/+D/4P/j/+b/6f/t/+3/7f/u
/+//8v/y//L/8v/x//H/8f/x//P/9f/1//X/9P/z//L/8v/y//H/8f/x//P/8//0//T/
8//y//H/8P/x//L/8//0//L/8v/y//L/8v/y//L/8v/y//P/8//z//P/8//z//L/8v/y
//L/8//1//b/9v/2//b/9v/2//b/+P/5//n/+v/5//r/+f/4//r//P/9//3//f/+////
AAD/////AQACAAQABgAGAAYACAAJAAkACgALAAwADAAMAA0ADgAOAA8ADQANAA0ADQAN
AA0ADQANAA0ADQALAAsACwALAAsACwALAAsACQAJAAgACAAIAAgABAAEAAUABQAEAAQA
AwACAAMAAwADAAMAAQABAAEA/////////////////////////v/8//z//f////7//v/+
//3//f/7//r/+v/6//v/+//9//7//v/9//v/+//6//r/+v/6//r/+v/8//z/+//7//z/
/P/8//z//P/8//z//P/7//v/+//7//z//f/9//z//P/8//z/+//7//v//P/+//z/+//7
//v//f/9//3//f/9//3//f/9//3/+//7//v//P/8//z//P/8//z//P/7//n/+P/4//j/
+v/6//r/+v/4//j/+P/4//r/+f/5//r/+P/4//f/9//3//f/9v/2//X/9f/1//X/9v/2
//b/9v/2//X/9f/1//X/9f/2//b/9//2//b/9v/0//T/9f/1//f/9v/0//T/9P/0//b/
9v/2//b/9P/0//T/9P/0//T/9P/0//X/9f/3//X/8//0//b/9v/4//n/+v/7//n/+f/7
//z//P/8//z//f///wMABAAEAAEA///+//3//v/9//v/+v/7//v/+v/5//f/9v/1//T/
9f/1//T/8v/z//L/8f/w//D/8f/x//H/7//v/+7/7v/w/+7/8P/w//D/8P/w//D/7v/u
/+7/7f/v//D/8f/x//D/8P/z//f/+/8AAAkAFwArAEYAZgCFAKEAtgDFANQA5gD6AA4B
GgEPAd8AmgBXABAAw/+U/4//mf+g/6r/uf+//8H/xf/L/8//0v/W/9r/3f/e/9//4f/j
/+P/5P/l/+b/5v/m/+b/5//n/+f/5//n/+n/6f/p/+v/6//r/+z/6v/p/+n/6f/p/+n/
6v/q/+j/6P/o/+j/6v/q/+r/6v/q/+r/6v/q/+r/6v/q/+r/6v/r/+v/6//r/+v/6//q
/+r/6v/q/+v/6//s/+z/7P/s/+z/7P/s/+z/7f/t/+7/7v/w//D/8P/w//L/8//z//P/
9P/1//b/9//3//n/+v/6//z//P/8//z//f/9//7///8AAAAAAAABAAIAAgADAAUABQAF
AAUABQAFAAUABQADAAMAAQABAAEAAQABAAEAAQABAP////8AAAAAAAAAAP7//v//////
/v/+//3//P/7//v/+//7//n/+f/5//f/9//3//f/9//1//X/9f/1//b/9P/0//X/9f/0
//T/9P/1//X/8//y//L/8v/z//P/8//0//T/8//z//P/8v/y//T/9P/0//T/9P/0//P/
8//y//L/8v/y//L/8v/y//L/8//z//P/8//y//P/8//y//L/8v/y//H/8f/x//L/9P/2
//X/9f/1//P/8//z//P/9f/1//X/9f/1//P/8//z//L/8v/y//L/9P/0//T/8//x//D/
8P/w//L/8v/y//L/8P/w//D/8P/w/+//7//w//L/8v/x//H/8f/x//D/8P/v/+//7//v
//D/8P/w//D/7v/t/+3/7f/v/+//8P/w/+//7v/u/+7/7v/u/+//7//v/+//7//u/+7/
7v/v/+//7//v/+//7//v/+//7//v/+//7//u/+7/7v/u/+7/7v/u/+7/7v/w//D/8P/w
/+7/7v/u/+7/7//v//H/7//x//L/9P/0//P/8//z//P/8//z//X/9v/4//j/+P/5//n/
/f/+//7//f/7//r/+f/6//n/9//2//X/9f/0//P/8v/y//L/8v/z//P/8v/w//H/8P/v
/+7/7P/t/+3/7f/t/+3/7P/s/+z/6v/s/+z/7P/s/+z/7P/s/+z/7P/r/+3/7v/v/+//
7v/s/+3/8//5//7/BQANAB0AMgBKAGcAgwCaAKsAvgDOAOIA8gAEAQUB5QCkAGMAKADj
/6b/kf+Z/6T/rv+7/8P/xf/J/8v/z//S/9b/2P/b/97/4f/j/+P/4//k/+X/5v/m/+b/
5v/n/+f/5//n/+X/5//n/+f/6f/p/+n/6v/o/+f/5//n/+n/6f/q/+r/6P/o/+j/6P/o
/+j/6P/o/+j/6P/o/+j/6P/o/+j/6P/q/+v/6//r/+n/6f/p/+j/6P/o/+j/6f/p/+r/
6v/q/+r/6v/q/+r/6v/r/+v/7P/q/+z/7P/s/+z/7v/v/+//7f/u/+//8P/x//H/8//0
//T/9v/2//b/9v/3//f/+P/5//r/+v/6//v//P/8//3//f/9//3//f/9//3//f/9//3/
/f/7//v//f/9//3//f/9//3/+//7//r/+v/6//r/+P/4//n/+f/6//r/+f/4//X/9f/1
//X/9f/1//X/8//z//P/8//z//H/8f/x//H/8v/w//D/8f/v/+7/7v/u/+//7//t/+z/
7P/s/+3/7f/t/+7/7v/t/+3/7f/s/+z/6v/q/+r/6v/s/+z/6//r/+v/6v/p/+j/6v/q
/+r/6v/r/+v/6//r/+r/6//r/+r/7P/s/+z/6//r/+v/7P/u/+z/6//r/+v/7f/t/+3/
7f/s/+v/6v/p/+r/6f/q/+v/6v/q/+r/6v/q/+r/6v/p/+n/6P/o/+j/5v/m/+b/5v/n
/+j/6f/q/+r/6f/p/+r/6f/o/+b/5f/n/+f/5v/m/+X/5f/l/+X/5v/m/+b/5v/m/+X/
5f/l/+X/5f/m/+b/5f/k/+T/5P/i/+L/4//j/+X/5f/l/+T/5P/k/+X/5f/j/+P/4//j
/+P/4//j/+P/4f/i/+L/4v/i/+L/4v/i/+L/4v/i/+L/4v/i/+L/4v/i/+L/4f/h/+P/
4f/h/+L/5P/k/+f/5//n/+f/5//n/+n/6v/q/+r/6v/r/+v/7//w//D/8f/v/+7/7f/q
/+n/5//m/+P/4//i/+H/4v/i/+L/4v/h/+H/4P/e/9//3v/d/9z/3v/f/9//3//e/93/
2//a/9z/2v/c/9z/3P/c/9z/3P/c/9z/3P/b/9n/2v/b/9v/2v/c/+H/5f/n/+z/9/8D
ABUALgBMAGkAgwCYAKkAuADGANYA6ADwAOEAtQB0ADEA5v+l/4T/hf+N/5L/nP+n/63/
r/+z/7f/u//A/8L/xP/H/8z/z//P/8//z//Q/9H/0v/S/9L/0v/T/9P/0//T/9H/0//T
/9P/1f/V/9X/1v/U/9P/0//T/9P/0//U/9T/1P/U/9T/1P/U/9T/1P/U/9T/1P/U/9T/
1P/U/9T/1P/U/9X/1f/V/9X/1f/V/9T/1P/U/9T/1f/T/9T/1P/U/9X/1v/X/9j/1v/X
/9f/2P/Y/9r/2v/a/9r/3P/d/93/3//g/+H/4v/j/+P/5f/m/+b/6P/o/+j/7P/t/+3/
7v/x//L/8v/y//P/9P/0//X/9f/1//X/9f/3//f/9//3//f/9//1//X/9f/1//X/9f/3
//f/9f/1//b/9v/2//b/9P/0//X/9f/0//T/8//y//P/8//z//P/8//z//P/8f/x//H/
8f/x/+//7//v/+//7//u/+//8f/z//L/8v/y//H/8f/v/+7/7v/u/+//7//v//D/8P/v
//H/8f/w//D/8P/w//D/8P/w//D/7//v//D/8P/w//D/8P/w//D/8P/w//H/8v/z//b/
9//3//b/9v/2//b/9f/3//f/+P/6//n/9//2//X/+P/5//r/+//7//v/+//7//z/+//8
//3/AAAAAAAAAAD+//7//v/9/wAAAAABAAIAAwAEAAUABgAGAAYABgAGAAcABwAIAAoA
CgAKAAkACQALAAsACgAKAAoACwAMAA0AEAAQABAAEAASABEAEQARAA8ADwAQABAAEAAQ
ABEAEgAUABQAFAAUABQAFAAUABQAFAAUABYAFgAWABYAFQAUABMAEgAVABUAFwAVABcA
GAAaABoAGQAZABkAGQAZABkAGwAcAB4AHgAeAB8AIQAlACYAJgAjACEAIAAfACAAHwAd
ABwAHQAdABwAGwAYABgAGAAYABkAGQAYABYAEwASABEAEAASABMAEwATABEAEQAQABAA
EAAOABAAEAAQABAAEAAQABAAEAAQAA8ADwAQABEAEQAQABAAEQATABkAHgAlADEAQwBa
AHoAmwC7ANAA3wDuAAABFgEoATgBOwEbAdoAkwBMAPv/uv+l/63/uv/C/8//2f/d/9//
4f/n/+z/8P/0//n/+v/7//3//////wAAAQACAAIAAgACAAMAAwADAAMAAwAFAAUABQAF
AAUABQAGAAYABQAFAAUABQAFAAYABgAEAAQABAAEAAQABAAEAAQABAAEAAQABAAEAAQA
BAAEAAQABQAFAAUABQAFAAUABAAEAAQABAAFAAUABgAGAAYABgAGAAYABgAGAAcABwAI
AAYACAAIAAgACAAKAAsACwANAA4ADwAQABEAEQATABQAFAAWABYAFgAYABkAGQAaABkA
GgAaABoAHQAeAB4AHwAdAB0AHQAdABsAGwAbABsAGwAbABkAGQAZABkAGQAZABkAGQAX
ABcAFgAWABYAFgAUABQAFQAVABQAFAATABIAEQARABEAEQAPAA8ADwANAA0ADQANAA0A
DwAPAA8ADwAOAAwADAANAA0ADAAMAAwADQANAAsACgAKAAoACwALAAkACgAKAAkACQAJ
AAgACAAIAAgACAAIAAoACgAJAAkACAAIAAgACAAKAAoACgAKAAkACQAJAAkACgALAAsA
CgAKAAoACgAJAAkACQAKAAwADAALAAsACwALAAsACwALAAsACwALAAsACwAJAAkACQAI
AAgACAAIAAoACgAKAAkACQAIAAgACAAIAAgACAAIAAoACgAKAAoACAAHAAcACAAIAAgA
BwAHAAcABwAGAAYABwAHAAcABwAGAAYABgAGAAYABQAFAAUABQAFAAYABgAFAAQABAAE
AAYABgAHAAcABQAFAAUABAAEAAQABQAFAAUABQAFAAUAAwADAAMAAwAFAAUABQAFAAgA
BwAGAAUABAAEAAQABAAEAAYABgAGAAYABgAGAAYABgAHAAcACQAHAAcACAAKAAoADQAN
AA0ADQALAAsADQAOAA4ADgAOAA8AEQAVABYAFgAVABMAEgARABAADwANAAwADQANAAwA
CwAIAAgACAAIAAkACQAIAAYABwAGAAUABAACAAMAAwADAAUABQAEAAQAAgAAAAIAAgAC
AAIAAgACAAQABAAEAAMAAQACAAMAAwAEAAYABwAHAA0AFAAbACMAMwBIAGIAfwCbALAA
wwDSAOQA+AAMAR4BIwEDAcAAfQBCAP//wv+r/7H/uv/C/9H/2f/b/9//4//l/+j/7P/w
//P/9P/1//f/+f/5//r/+//8//z//P/8//3//f/9//3//f////////////////8AAAAA
/////////////wAAAAAAAAAAAAAAAAAAAAAAAAAAAgACAAIAAgAAAAAAAAAAAAAAAQAB
AAEAAQABAAEAAAD+//7//v///wEAAgACAAIAAgACAAIAAgACAAMAAwAEAAQABgAGAAYA
BAAGAAcABwAHAAgACQAKAAkACQALAAwADAAOAA4ADgAQABEAEQASABMAFAAUABQAFQAW
ABYAFwAVABUAFQAVABcAFwAXABcAFwAXABUAFQAVABUAFQAVABYAFwAWABcAFAAUABQA
FAAUABQAFQAVABQAFAATABIADwAPAA8ADwAPAA8ADwANAA0ADQANAA0ADQANAA0ADQAM
AAoACgALAAsACgAKAAoACwALAAkACAAGAAYABwAHAAcACAAIAAcABwAHAAYABgAGAAYA
BgAGAAgACAAHAAcABwAGAAUABAAGAAYABgAGAAcABwAHAAcABwAHAAYABAAGAAYABgAF
AAUABQAGAAgACAAHAAcABwAJAAkACQAJAAcABwAHAAcABwAFAAUABQAGAAYABgAGAAgA
CAAIAAcABQAEAAQABAAGAAYABgAGAAYABgAGAAYABAADAAMABAAEAAQAAwADAAUABQAE
AAQAAQABAAEAAQAEAAQABAAEAAIAAQABAAEAAQABAAIAAgABAAAAAAAAAAAAAAABAAEA
AQABAAEAAAAAAAAAAQABAP//////////AQABAAEAAQABAAIAAAAAAAAAAAAAAAAAAAAA
AAAAAAAAAAAAAAAAAAAAAAABAAEAAwABAAEAAgAEAAQABQAFAAUABQAFAAUABwAIAAkA
CgALAA0ADgARABEAEAARAA8ADgANAAoACQAHAAYAAwADAAIAAQACAAIAAgACAAMAAwAC
AAAAAQAAAP///v/9//3//P/7//3//f/8//z//P/6//z//P/6//r/+v/6//z//P/8//v/
+//8//3//f/+//z//f8BAAkAEAAVAB0AKwBAAFwAewCZALIAxQDSAOIA9gAIARYBFQH5
AMIAfwA4AO3/sP+Z/6H/rv+2/7//yf/P/9P/1//Z/97/5P/m/+f/6P/t/+//8f/x//L/
8//0//T/9P/0//f/9//3//f/9f/3//f/9//3//f/9//4//b/9f/1//X/9//3//j/+P/4
//j/+P/4//j/+P/4//j/9v/2//b/9v/4//j/+P/4//b/9//3//f/+f/5//n/+P/4//j/
+P/5//n/+v/6//r/+v/6//r/+v/6//v/+//8//7/AAAAAAAAAAACAAMAAwADAAQABQAG
AAcABwAJAAoACgAMAAwADAAQABEAEQASABMAFAAUABQAEwAUABQAFQAWABcAGAAZABYA
FQAUABMAFQAVABMAEwATABMAEwATABEAEQAPAA8ADgAOAA4ADgAMAAwADQANAAwADAAL
AAoABwAHAAcABwAFAAUABQADAAUABQAFAAUAAwADAAMAAwACAAAAAAABAAEAAAAAAAAA
AQABAP///v/+//7///////3//v/+//3///////7//v/8//z//P/8//z//P/7//v//P/8
//z//P/8//z//P/8//v/+//7//v//P/9//3//P/+//7//v/9//3//f/+/wAA/v/9//3/
/f/9//3//f/9///////////////9//3//f/+//7//v/+//z//P/8//v//f/8//z//P/8
//z//P/8//r/+v/6//r//P/7//v//P/6//r/+f/5//n/+f/4//j/9//3//f/9//2//b/
9v/2//f/9//4//n/9//3//j/+P/5//j/+P/4//j/+P/2//b/9v/2//b/+P/4//j/+P/2
//b/9v/2//b/9v/2//b/9//3//n/9//3//j/+v/6//v/+//7//v/+//7//3//v/+//7/
/v///wEABQAGAAYAAwABAAAA/////////v/+//z/+//5//f/+P/4//j/+P/5//n/+P/2
//P/8v/x//D/8P/x//H/8f/x//H/8P/w//D/7v/w//D/8P/w//D/8P/y//L/8v/x//H/
8v/z//P/9P/y//X/+f/9/wQADQAbAC0ARgBmAIUAowC4AMkA2ADqAAABFAEiARkB6QCi
AF8AGADH/5b/kf+b/6L/sP+7/8H/xf/J/83/0f/W/9j/2v/f/+L/4//l/+X/5f/m/+f/
6v/q/+r/6v/p/+n/6f/p/+v/7f/t/+3/7f/t/+3/7v/w/+//7//v/+3/7f/u/+7/7v/u
/+7/7v/u/+7/7v/u/+7/7v/u/+7/7v/u/+7/7v/u/+//7//v/+//7//v/+7/7v/u/+7/
7//v//D/8P/w//D/8P/w//D/8P/x//H/8v/y//T/9P/0//T/9v/3//f/9//4//n/+v/7
//v//f/+//7/AAAAAAAAAgADAAMABAAHAAgACAAIAAcACAAIAAkACQAJAAkACQAJAAkA
CQAJAAkACQAHAAcABQAFAAUABQAFAAUAAwADAAIAAgACAAIAAAAAAAEAAQD+//7//f/8
//z//f/+////+//7//v/+f/7//v/+//7//n/+f/5//n/+P/2//b/9//3//b/9v/2//n/
+f/3//b/9P/0//X/9f/3//j/+P/3//X/9f/0//T/9P/0//T/9P/2//b/9f/1//T/9P/0
//T/9P/0//T/9P/z//P/8//z//b/9//3//b/9P/0//T/8//1//X/9v/4//b/9f/1//X/
8//z//P/8//1//X/9f/1//X/8//z//P/9P/0//T/9P/0//T/9P/z//X/9P/0//T/8v/y
//L/8v/y//L/8v/y//L/8f/x//L/8v/y//H/8f/x//H/8P/w/+//7//v/+//8P/w//D/
8P/y//H/8f/x//H/8f/y//L/7//u/+7/7v/u/+7/7//v/+//7//v/+7/7v/u/+//7//v
/+//7//v/+//7//v/+//8f/x//H/8f/v/+7/7v/v//L/8v/u/+7/8v/w//D/8P/w//D/
8P/w//D/8P/w//D/8P/w//D/8P/w//H/8f/z//H/8f/y//T/9P/1//X/9f/1//X/9f/3
//j/+P/4//j/+f/7////AAAAAP///f/8//v/+P/3//X/9P/0//X/9f/1//P/8v/x//D/
8//z//L/8P/x//D/7//u/+z/7f/t/+3/7//v/+7/7v/u/+z/7v/u/+7/7v/u/+7/7P/s
/+z/6//t/+7/7//v//D/8v/z//P/9/8AAAcAEQAjADoAVABzAI0AoAC1AMQA1ADoAPwA
CgEHAd8AmABZABwA1f+i/5f/of+q/7b/w//J/8v/z//V/9f/2P/a/+D/4//k/+f/5//p
/+n/6v/r/+z/7P/s/+z/7//v/+//7//v//H/8f/x//P/8//z//T/9P/z//P/8//1//X/
9v/2//b/9v/2//b/9v/2//b/9v/4//j/+P/4//j/+P/4//j/+v/7//v/+//7//v/+//6
//z//P/8//3//f/+//7//v/+//7//v/+/wAAAQABAAIAAAACAAIAAgACAAQABQAFAAcA
CAAJAAoACQAJAAsADAAMAA4ADgAOABAAEQARABIAEwAUABQAFAAVABYAFgAXABUAFQAV
ABUAFwAXABcAFwAZABkAFwAXABcAFwAXABcAFwAXABUAFQAUABQAFAAUABIAEgATABMA
FAAUABMAEgARABEAEQARABEAEQARAA8ADwAPAA8ADwANAA0ADQANAAwACgAKAAsACwAK
AAoACgALAAsACQAIAAYABgAHAAcABwAIAAgABwAHAAcABgAGAAYABgAGAAYABgAGAAUA
BQAEAAQABAAEAAYABgAGAAYABwAHAAcABwAIAAkACQAIAAgACAAIAAcABwAHAAgACgAI
AAcABwAHAAcABwAHAAcABwAHAAcABwAIAAcACAAJAAgACAAIAAgABgAGAAYABQAHAAYA
BgAGAAQABAAEAAQABgAGAAYABgAEAAMAAwAEAAIAAgABAAEAAwADAAIAAgABAAEAAQAB
AAQABAAEAAQABAADAAMAAwABAAEAAgACAAMAAgACAAIAAgACAAMAAwACAAEAAAD+/wAA
AAABAAEA//////////8BAAEAAQABAP//AQABAP///P/+//7//v/+/wAAAAAAAAAA/v/+
//7//v/+//7//v/+//3//f////3///8AAAIAAgADAAMAAwADAAMAAwAFAAYABgAGAAYA
BwAJAA0ADgAOAA0ACwAKAAkABwAFAAIAAAD//////v/9//z//P/8//z///////7//P/9
//z/+//6//j/+f/5//n/9//3//b/9v/4//b/+P/4//j/+P/4//j/+v/6//r/+f/5//r/
+//7//j/+v/5//3/AwAKABMAHQArAEAAXgB/AJ0AtADFANIA4AD0AAQBEAELAekArABp
ACIA2f+k/5n/pf+u/7T/v//L/8//0//V/9f/3P/g/+L/4//m/+f/6f/t/+3/7v/v//D/
8P/w//D/8f/x//H/8f/x//P/8//z//P/8//z//T/9P/z//P/8//x//H/8v/y//L/8v/y
//L/8v/y//L/8v/y//L/8v/y//L/8v/y//L/8v/z//P/8//z//P/8//y//L/8v/y//P/
8//0//T/9P/0//T/9P/0//T/9f/1//b/+P/6//r/+v/4//r/+//7//v//P/9//7/AQAB
AAMABAAEAAYABgAGAAgACQAJAAoACQAKAAoACgANAA4ADgAPAA0ADQANAA0ACwALAAsA
CwAMAA0ADAANAAwACwAKAAkACQAJAAcABwAGAAYABgAGAAQABAAFAAUAAgACAAEAAAAA
AAEAAgADAAEAAQABAP///f/9//3//f/7//v/+//7//z/+v/6//v/+//6//r/+v/7//v/
+f/4//b/9v/3//f/9//4//j/9//3//f/9v/2//f/+P/5//r/+f/4//b/9f/4//j/+P/4
//j/+P/4//j/+f/5//n/+f/4//n/+f/4//j/+P/4//f/9//3//j/+v/6//n/+f/5//n/
+f/5//n/+f/5//n/+f/7//n/+f/5//n/+P/3//b/9P/0//T/8//0//T/9f/2//b/9v/2
//b/9v/2//b/9v/0//P/8//0//T/9P/z//P/9f/1//T/9P/z//P/8//z//T/9P/0//T/
8v/x//H/8f/z//P/9P/0//P/8v/y//L/8P/w//H/8f/x//H/8f/w//T/9P/y//D/8P/w
//D/8P/w//D/8P/w//D/8P/w//D/8P/w//D/8f/x//P/8f/x//L/9P/0//X/9f/1//X/
9P/z//T/9P/2//b/9v/3//n//f/+//7//f/7//r/+f/6//n/9//2//X/9f/0//P/8v/y
//L/8v/z//P/8v/w/+3/7P/r/+r/7P/t/+3/7f/r/+v/6v/q/+z/6v/s/+z/6v/q/+r/
6v/q/+r/6v/p/+v/7P/t/+3/7P/s/+3/8f/1//r/AwARACEAOgBWAHcAlQCsAL0AzgDe
APIABgEUARUB9QC0AG0AKADb/5z/h/+P/5j/ov+x/7v/vf/B/8X/yf/O/9T/1v/Z/9r/
3f/f/+P/4//k/+X/5P/k/+T/5P/l/+X/5f/l/+X/5//n/+f/5//n/+f/6P/q/+n/6f/p
/+f/5//o/+j/6P/o/+j/6P/o/+j/6P/o/+r/6v/q/+r/6v/q/+r/6v/o/+n/6f/p/+n/
6f/p/+j/6P/o/+j/6f/p/+r/6v/q/+z/7P/s/+z/7P/t/+3/7v/u//D/8P/w//D/8v/z
//P/8f/y//P/9P/1//X/9//4//r//P/8//z//v//////AAABAAIAAgACAAEAAgACAAMA
AwADAAMAAwADAAMAAwADAAMAAwABAAEAAwADAAMAAwABAAEA//////7//v/+//7//P/8
//3//f/8//z/+//6//n/+f/5//n/+f/5//n/9//3//f/9//3//X/9f/1//X/9P/y//L/
8//1//T/9P/0//X/9f/z//L/8v/y//P/8//x//L/8v/x//P/8//y//L/8v/y//L/8v/y
//L/8f/x//D/8P/w//D/8v/y//L/8v/x//H/8f/x//L/8//z//L/8v/y//L/8f/x//H/
8v/0//L/8f/x//H/8f/x//H/8f/z//P/8//z//H/7//v/+//8v/y//L/8v/y//L/8v/x
//H/8P/w//D/8v/y//L/8v/w//D/8P/w//D/7//v//D/8P/w/+//7//v/+//7v/u/+//
7//v/+//7v/u/+7/7v/w/+//7//v/+3/7f/u/+7/7//u/+7/7v/u/+7/7//v/+//7//v
/+7/7v/u/+//7//v/+//7//v/+3/7f/t/+3/7//v/+//7//v/+7/7v/v//D/8P/w//D/
8P/x//L/8v/v/+7/7f/u/+7/7v/u/+7/7v/t/+3/7v/u/+7/7v/v//D/8f/z//X/9P/1
//X/9f/1//j/+P/4//j/+P/5//r/+//8//r/+v/6//r/+f/4//f/9v/0//T/9P/0//L/
8v/y/w==
         </WaveFormData>
      </LeadData>
      <LeadData>
         <LeadByteCountTotal>10000</LeadByteCountTotal>
         <LeadTimeOffset>0</LeadTimeOffset>
         <LeadSampleCountTotal>5000</LeadSampleCountTotal>
         <LeadAmplitudeUnitsPerBit>4.88</LeadAmplitudeUnitsPerBit>
         <LeadAmplitudeUnits>��V</LeadAmplitudeUnits>
         <LeadHighLimit>2147483647</LeadHighLimit>
         <LeadLowLimit>268435456</LeadLowLimit>
         <LeadID>V4</LeadID>
         <LeadOffsetFirstSample>0</LeadOffsetFirstSample>
         <FirstSampleBaseline>0</FirstSampleBaseline>
         <LeadSampleSize>2</LeadSampleSize>
         <LeadOff>FALSE</LeadOff>
         <BaselineSway>FALSE</BaselineSway>
         <ExcessiveACNoise>FALSE</ExcessiveACNoise>
         <MuscleNoise>FALSE</MuscleNoise>
         <LeadDataCRC32>3987827260</LeadDataCRC32>
         <WaveFormData>
9v/2//b/9v/z//L/8f/w//D/8P/w//D/8v/y//L/8v/0//T/9P/0//T/9P/0//T/9v/2
//b/9v/0//T/9P/0//b/9v/2//b/9v/2//b/9v/2//b/9v/2//b/9v/2//b/9v/2//b/
9v/2//b/9v/2//j/+P/4//j/9v/2//b/9v/4//j/+P/4//b/9v/2//b/+P/4//j/+P/4
//j/+P/4//r/+v/6//r//P/8//z//P/+//7//v/+////AAABAAIAAwAEAAUABgAHAAgA
CQAKAAsADAANAA4AEAAQABAAEAATABQAFQAWABYAFgAWABYAFgAWABYAFgAYABgAGAAY
ABcAFgAVABQAFAAUABQAFAATABIAEQAQAA8ADgANAAwACwAKAAkACAAGAAYABgAGAAQA
BAAEAAQAAwACAAEAAAD+//7//v/+//7//v/+//7//P/8//z//P/8//z//P/8//7//v/+
//7//P/8//z//P/8//z//P/8//z//P/8//z//P/8//z//P/8//z//P/8//r/+v/6//r/
/P/8//z//P/8//z//P/8//7//v/+//7//P/8//z//P/8//z//P/8//z//P/8//z//P/8
//z//P/8//z//P/8//r/+v/6//r/+v/6//r/+v/6//r/+v/6//r/+v/6//r/+P/4//j/
+P/6//r/+v/6//j/+P/4//j/9v/2//b/9v/2//b/9v/2//j/+P/4//j/+P/4//j/+P/4
//j/+P/4//b/9v/2//b/9v/2//b/9v/2//b/9v/2//b/9v/2//b/9v/2//b/9v/2//f/
9//3//X/9f/1//T/9v/2//b/9v/3//f/9//3//n/+f/6//v/+f/5//j/+P/4//r/+//7
//3//v///wEABAAEAAQAAwACAAEAAQAAAP///v/9//z/+//7//r/9//1//b/9//3//X/
9P/z//P/8v/x//D/8P/z//P/8//z//D/8P/w//D/8v/y//L/8v/w//D/7//v//L/8//z
//P/8f/x//D/8P/u//D/9P/4//3/BAANABcAIwA3AE8AaQCHAKEAtgDKAOQA+gAJAQMB
4QCuAH8AVgAqAAQA8P/w//D/7v/v/+3/6//p/+b/5//p/+n/6f/p/+r/7v/v/+3/7f/t
/+3/7f/u/+7/7f/r/+z/7P/s/+3/7v/w//H/7//v/+//7//v/+//7//v/+//8P/w/+//
7//v/+//7//v//D/8P/w/+7/7v/u/+7/7v/u/+7/7v/u/+//7//v/+//7//u/+7/8P/w
//H/8f/y//L/8v/y//D/8P/w//H/8v/z//X/9v/1//X/9P/0//f/+P/5//r/+v/6//z/
/f/8//3//v8AAAMABAAFAAYABQAGAAcACAALAA0ADgAOAA0ADgAOAA4ADwAPABEAEQAP
ABAAEAAQABIAEgASABAAEAARABEAEQAPAA4ADQANAAwACwAKAAkACAAHAAcABgADAAIA
AQAAAAEAAQAAAAAA/v/+//z/+//7//r/+v/6//r/+v/6//r/+f/3//f/9//3//f/9//3
//X/9f/1//X/9//2//b/9v/3//f/9//1//X/9v/2//b/+P/4//j/+P/2//b/9f/1//X/
9v/2//b/9v/2//b/9f/1//b/9v/2//j/+f/5//n/+f/5//n/+f/2//b/9//3//f/+P/4
//j/9//2//b/9v/2//b/9v/2//X/9P/0//X/9//3//f/9//1//X/9f/1//T/8//z//P/
8//z//P/8//z//P/8//y//P/8//z//T/8v/y//L/8v/y//L/8v/w//D/8P/w//D/8f/x
//H/8f/x//D/8P/x//H/8f/x//H/8f/w//D/8P/w//D/8f/x//D/8P/w//D/8P/w//D/
8P/x//H/7//v/+//7//w//D/8P/w//D/8f/x//H/8P/x//D/8P/y//P/9P/0//L/8v/0
//X/9//3//j/+f/5//z//P/8//v/+v/5//n/+v/5//j/9//2//X/9f/0/+//7//w//H/
8f/v/+7/7f/v/+7/7f/s/+z/7f/t/+3/6//q/+r/6v/q/+r/6v/q/+z/7P/s/+v/6f/q
/+v/6//r/+v/6//q/+r/6v/q/+z/8P/1//z/BQATACUAPQBVAHEAjwCrAMQA3AD2AA4B
HwEXAfEAtgCDAFgAJgD8/+z/6P/k/+T/5//n/+P/3//i/+H/3//h/+H/4//i/+T/5f/l
/+X/5f/l/+X/5v/m/+X/5f/m/+b/5v/m/+b/5//n/+f/5//n/+f/5//n/+f/5//n/+j/
6P/n/+f/5//n/+f/5//o/+j/6P/o/+j/6P/o/+j/6P/o/+j/6P/p/+n/6f/n/+f/5v/m
/+j/6P/p/+n/6v/q/+r/6v/q/+r/6v/r/+v/6//s/+z/7P/t/+3/7v/v//D/8f/y//L/
8v/0//X/9v/3//j/+v/7//z//f/+////AAABAAIAAQADAAQABAAHAAgACAAIAAkACQAL
AAsACwAMAAwADAAKAAoACgAIAAgACQAJAAkACQAIAAcABwAGAAUABAADAAIAAQABAAAA
/f/8//v/+v/5//n/+P/4//b/9v/0//P/8//y//L/8v/y//L/8v/y//P/8f/x//H/8f/x
//H/8f/x//H/8f/x/+//7v/u/+7/8f/x//H/7//v//D/8P/w//D/8P/w//D/8P/w/+//
7//v//D/8P/w//D/8P/w/+//7//w//D/8P/w//H/8f/x/+//7//v/+//8P/w//H/8f/x
//L/8v/y//H/8P/w//D/8P/w//D/8P/v/+7/7v/v/+//7//v/+//7//v/+//7//u/+3/
7f/t/+3/7f/t/+3/7f/t/+3/7P/r/+v/6//s/+7/7v/u/+7/7P/s/+z/6v/q/+r/6v/q
/+v/6//r/+v/6//q/+r/6//r/+v/6//r/+v/6v/q/+r/6v/q/+v/6//q/+r/6v/p/+v/
6//s/+z/7P/s/+z/7P/s/+z/7P/s/+z/7P/s/+r/6v/q/+r/6v/q/+v/6//r/+v/6//r
/+r/6v/q/+r/6v/r/+v/6//r/+3/7f/u/+//7//v/+7/7v/u//D/8f/z//P/9P/1//X/
+P/4//j/+f/4//f/9//2//X/9P/z//T/8//z//L/7f/t/+7/7//x/+//7v/t/+3/7P/r
/+r/6P/p/+n/6f/r/+r/6v/q/+r/6v/q/+r/6v/q/+r/6f/p/+r/6//r/+v/6//r/+r/
7P/o/+r/7v/w//P/+P///wsAGQApAD0AVQBvAIsAogC4AM4A5AD3AP8A6QC4AIUAXgA2
AAoA8P/q/+r/6v/t/+3/6f/l/+T/4//j/+P/4f/j/+b/5v/n/+f/5//n/+f/5//o/+j/
5//p/+r/6v/q/+j/6P/p/+n/6f/p/+n/6f/p/+n/6f/p/+n/6v/q/+n/6//r/+v/6//p
/+r/6v/q/+r/6v/q/+r/6v/q/+r/6v/s/+3/7f/t/+v/6//q/+r/6v/q/+v/6//u/+7/
7v/u/+z/7P/s/+3/7f/t/+7/7v/s/+3/7f/u/+//8P/x//L/8v/y//T/9f/2//f/+P/6
//v//P/9//7///8AAAEAAgABAAMABAAEAAcACAAIAAgACQAJAAsACwALAAwADAAMAAoA
CgAKAAgACAAJAAkACQAHAAYABQAFAAQAAwACAAEAAAD//////v////7//f/8//v/+//6
//r/9v/2//T/8//z//L/8v/y//L/8v/y//L/8//x//H/8f/v/+//7//v//H/8f/x//H/
7//u/+7/7v/x//H/8f/v/+3/7v/u/+7/7P/s/+z/7P/s/+z/6//r/+v/7P/s/+z/7P/s
/+z/6//t/+7/7v/u/+z/7f/t/+3/6//r/+v/6//q/+r/6//r/+v/7P/s/+z/7P/s/+3/
7v/t/+z/6//q/+v/6v/q/+v/6v/p/+j/5//p/+n/6f/p/+j/5//n/+f/6f/p/+n/6f/p
/+n/6f/o/+f/5//n/+j/5v/m/+b/5v/m/+b/5v/k/+T/5P/k/+T/5f/l/+X/5f/l/+T/
5P/l/+T/4//i/+H/4v/i/+P/5P/i/+L/4//j/+T/5P/k/+P/4//j/+T/5P/j/+L/4f/g
/+H/4v/j/+T/4v/i/+D/4P/g/+D/4P/g/+H/4f/f/9//3//f/+D/4P/g/+D/4P/h/+H/
4f/h/+P/4//k/+X/5f/l/+T/5P/k/+b/5//n/+f/6P/p/+v/7v/u/+7/6//q/+n/6f/o
/+f/5v/l/+L/4f/h/+D/3//f/+D/4f/h/9//3v/d/93/3P/b/9r/2v/b/9v/2//Z/9j/
2P/Y/9r/2v/a/9r/2v/a/9r/2f/Z/9r/2//b/9n/2f/Z/9j/1v/Y/9z/3P/e/+P/6v/z
/wEAEQAlADsAUwBxAIsAoAC0AMoA4ADtAN8AuQCGAFcAMAAEAOL/2P/W/9T/1P/V/9P/
z//L/8z/zf/P/8//zf/N/9D/1P/T/9H/0f/R/9H/0//U/9T/0//R/9L/0v/S/9L/0v/T
/9P/1f/V/9X/1f/T/9P/0//T/9P/1P/U/9P/0f/R/9H/0f/T/9T/1P/U/9L/0v/S/9L/
0v/S/9L/0v/S/9P/0//T/9P/0//S/9L/1P/U/9X/1f/V/9T/0//S/9T/1P/U/9X/0//T
/9T/1P/W/9f/1//Y/9n/2v/b/9z/3v/e/+D/4f/i/+P/5P/m/+X/5v/n/+j/6f/q/+v/
7P/v//H/8v/y//X/9v/2//b/9//3//n/+f/7//z//P/8//r/+v/6//j/+v/7//v/+//7
//r/+f/5//j/9//2//X/9P/z//P/8v/x//D/7//u/+7/7//v//D/7v/u/+z/6//r/+r/
6v/q/+r/6v/q/+r/6//p/+n/6f/p/+n/6f/p/+n/6f/p/+n/6//q/+r/6v/r/+v/6//p
/+v/7P/s/+z/7P/s/+z/7P/q/+r/6f/p/+v/7P/s/+z/6v/q/+r/6f/q/+z/7f/u//D/
8f/x//H/7//v/+//7//v//D/8v/z//H/8v/y//L/8//y//L/8v/y//L/8v/y//T/9P/1
//f/+P/5//r/+//6//n/+P/3//f/9//4//n/+v/7//z//f/9//3//f/8//3///8BAAQA
AgACAAIAAgADAAQABQAEAAUABgAHAAgACQAJAAkACQALAAoACgALAAsACwALAAsACwAK
AAoACgAMAAwADAAMAAwADAAOAA4ADwAPAA8ADwAPAA8ADAAMAAwADAAOAA8ADwAPABEA
EwATABQAEwATABMAEgAUABQAFgAXABcAFwAYABkAGwAeAB4AHgAbABoAGQAZABoAGQAY
ABcAGAAXABcAFgARABEAEgATABMAEQAQAA8ADQAMAAsACgAMAA0ADQANAAsACgAKAAoA
DAAMAAwADAAKAAoACgAJAAkACgALAAsACwALAAsACgAMAAoACgAKAAwADwAWACEALQA/
AFUAbQCHAKUAwwDcAPYAEgEsAT8BRQEpAfIAtwCIAFgAJAAGAAIAAgAAAAMABQABAP3/
+v/5//n/+//9/////v/+//3//v///wAAAQD//wAAAAD/////AAAAAAAAAgACAAMAAwAB
AAEAAQABAAEAAQABAAEAAQACAAIAAQABAAEAAQABAAEAAgACAAIAAAAAAAAAAAAAAAAA
AAAAAAAAAQABAAEAAQABAAAAAAACAAIAAwADAAIAAgACAAIAAgACAAIAAwADAAMABAAE
AAQABQAFAAYABwAIAAkACgAKAAoADAANAA4ADwAQABIAEwAUABUAFgAZABoAGwAcABwA
HQAdABwAHwAgACAAIAAhACEAIwAjACMAJAAkACQAJAAkACQAIgAiACMAIwAjACEAIAAf
AB8AHAAbABoAGQAYABcAFwAWABUAFAATABIADwAPAA4ADgAOAA4ADAALAAsACgAKAAoA
DAAMAAwADAALAAkACQAJAAcABwAHAAcABwAHAAcABwAHAAYABgAGAAcABwAHAAUABQAG
AAYABgAGAAYABgAGAAgACAAHAAcABQAGAAYABgAIAAgACAAHAAUABgAGAAYACAAJAAkA
CQAJAAkACQAJAAgACAAJAAkABwAIAAgACAAJAAgACAAIAAgACAAIAAgABwAGAAYABwAH
AAcABwAHAAcABwAHAAcABgAFAAUABQAFAAUABQAFAAcABwAHAAYABQAFAAUABgAEAAQA
BAAEAAQABAAEAAIABAAEAAQABAAFAAUABQAFAAUABAAEAAUABQAFAAUABQAFAAQABAAE
AAQABAAFAAUABgAGAAYABQADAAMABAAEAAYABgAGAAYABAAEAAQABAAGAAYABgAGAAgA
BwAGAAUABAAEAAQABQAFAAcABwAHAAcABAAEAAQABAAGAAcABwAHAAcACQAJAAoACwAL
AAsACgAKAAoADAANAA0ADQAOAA8AEQAUABQAFAATABIAEQARABAADwAOAA0ADAALAAsA
CgAHAAcACAAJAAkABwAGAAUABQAEAAMAAgACAAMAAwADAAMAAgACAAIAAAAAAAAAAAAC
AAIAAgABAAEAAgADAAMAAwADAAMAAgAGAAYABAACAAYACwAQABcAIwAxAEMAVwBtAIkA
owC6ANAA6AAAARMBGwEHAdQAnwB4AFAAJgAMAAQAAgACAAUABQABAP///P/7//v/+//7
//v//P/+/////////////////wAAAAD/////AAAAAAAAAAAAAAEAAQABAAEAAQABAAEA
AQABAAEAAQACAAIAAQABAAEAAQABAAEAAgACAAIAAgACAAIAAgACAAIAAgACAAIAAwAD
AAMAAwADAAIAAgACAAIAAwADAAQABAAEAAQABAAEAAQABQAFAAUABgAGAAYABwAHAAgA
BwAIAAkACgAMAAwADgAPAA4ADwAQABIAEwAUABUAFgAXABgAGQAaABkAGwAcABwAHwAg
ACAAIAAhACEAIwAjACMAJAAkACQAJAAkACQAIgAiACMAIwAjACMAIgAhACEAHgAdABwA
GwAaABkAGQAYABkAGAAXABYAEwATABIAEgASABIAEAAPAA0ADAAMAAwADAAMAAwADAAL
AAkACQAJAAkACQAJAAkACwALAAsACwAJAAgACAAIAAkACQAJAAcABwAIAAgACAAIAAgA
CAAIAAgACAAHAAcABQAGAAYABgAIAAgACAAHAAcACAAIAAgABwAHAAYABQAHAAcABwAH
AAYABgAHAAcABQAGAAYABgAHAAYABgAGAAYABgAGAAYABwAGAAYABwAFAAUABQAFAAMA
AwADAAMAAwADAAQABQAFAAUABQAFAAUABQAFAAQAAQABAAEAAgACAAIAAgACAAQABAAE
AAIAAAAAAAAAAAADAAMAAwADAAIAAAD///////////////8BAAAAAAAAAP7//v//////
AAAAAAAA////////AAAAAAAAAAAAAAAA/v/+//7//v8AAAAAAAAAAAAAAAAAAAAAAQAB
AP//////////AAAAAAAAAAAAAAEAAQABAP//AQABAAIAAwADAAMAAgACAAIABAAFAAYA
BwAJAAsACgAMAAsACgAKAAoACgALAAgABwAGAAUAAwABAAAA/v/9//3//v///wEA///+
//3//f/8//v/+v/4//n/+f/5//n/+P/4//j/+v/6//r/+v/4//j/+P/3//n/+v/7//v/
+//7//v/+v/6//j/+P/8/wAABQAIAA0AFwAnADkATwBpAIcAoQC0AMwA5gD+AA8BEwH5
AMgAlQBqAEAAEgD2//L/9P/y//P/8//z//P/8P/t/+v/7f/t/+3/7v/w//H/8//z//P/
8//z//T/9P/z//X/9v/2//b/9P/0//X/9f/z//P/8//z//X/9f/1//X/9f/2//b/9f/z
//P/8//z//X/9v/2//b/9P/0//T/9P/2//b/9v/2//X/9f/0//P/9f/1//T/9P/2//b/
9//3//j/+P/4//j/9v/2//b/9//3//f/+P/4//r/+//7//z///8AAAEAAgABAAAAAQAB
AAIAAwAEAAYABwAIAAkACgAMAA4AEAASABMAFQAWABYAFgAWABUAFAAXABcAGQAZABgA
GAAXABYAGAAYABgAFgAYABkAGQAZABcAFgAVABUAEgARABAADwAMAAsACwAKAAkACAAH
AAYABQAFAAQABAACAAIAAAD//wEAAAAAAAAA///+//3//P/9//v/+//7//n/+f/5//n/
+f/5//n/+f/5//j/+P/4//n/+f/5//f/9//4//j/+P/4//j/+P/4//j/+P/3//f/+f/6
//r/+v/4//j/+P/3//n/+v/6//r/+P/5//n/+f/7//v/+//7//r/+v/7//v/+//8//z/
/P/9//z//P/8//r/+v/6//r/+f/4//j/+f/5//n/+f/5//n/+f/5//n/+v/5//n/+f/5
//n/+f/5//f/9//3//b/9//3//f/+P/2//b/9v/2//b/9v/2//T/9v/2//b/9v/2//X/
9P/z//T/9P/1//f/9f/1//X/9f/1//T/9P/0//T/9P/0//L/8v/y//L/9P/0//X/9f/z
//P/8//z//L/8v/y//L/8v/z//P/8//z//X/9f/2//n/+f/5//j/+P/4//r/+//7//v/
/P/9//3/AAAAAAAA///+//3//f/8//v/+v/5//b/9f/1//T/8//z//T/9f/1//P/8v/x
//H/8P/v/+7/7v/v/+//7//t/+z/7P/s/+7/7v/u/+7/7v/u/+7/7f/t/+7/7//v/+//
7//v/+7/7v/u//D/8v/y//X/AAALABkAKQA/AFcAcQCRAK8AyADgAPgAEgEjAR8B+QC+
AIkAXgAqAAAA7v/q/+r/7P/t/+v/5f/j/+L/4//l/+X/5f/l/+b/6P/p/+n/6f/p/+n/
6f/q/+r/6f/p/+r/6v/q/+r/6v/r/+v/6//r/+v/6//t/+3/7f/t/+v/7P/s/+v/6//r
/+v/6//r/+z/7P/s/+z/7P/s/+z/7v/u/+7/7v/u/+//7//v/+7/7f/r/+r/6//s/+7/
7//u/+7/7v/u/+7/7v/u/+//7//v//D/8P/y//P/8//0//P/9P/1//b/+P/4//r/+//8
//3//v8AAAEAAgADAAQABQAGAAcACAAJAAsADAAMAA0ADgAOAA4ADwAPABEAEQARABIA
EgASABIAEgASABAAEAARABEAEQANAAwACwALAAwACwAKAAkACAAHAAcABgADAAIAAQAA
AAEAAQAAAAAA/P/8//r/+f/5//j/+P/4//j/+P/4//j/9//1//X/9f/1//X/9f/1//X/
9f/1//X/9f/0//T/9P/3//f/9//1//P/9P/0//T/9P/0//T/9P/0//T/8//z//X/9v/2
//b/9v/2//b/9f/z//T/9P/0//b/9//3//f/9f/1//X/9f/2//b/9//3//X/9v/2//b/
8//y//L/8v/0//T/9P/0//P/8v/y//P/8//z//P/8//z//P/8//z//L/8f/x//H/8f/x
//H/8f/x//H/8f/w//H/8f/x//L/8P/w//D/8P/w//D/8P/u//D/8P/w//D/7//v/+//
7//v/+7/7v/v/+//7//v/+//7//u/+7/7v/u/+7/7//v/+7/7v/u/+3/7f/t/+7/7v/u
/+7/7v/u/+7/7v/u/+7/7v/u/+7/7v/u/+7/7v/u//D/8P/s/+7/8P/u/+7/7v/u/+7/
7v/v/+//7//v/+//7//u/+7/7v/u/+7/7//v/+//8f/z//P/9P/z//P/8//y//T/9P/2
//f/9f/1//b/9//5//z//P/8//v/+v/5//n/+P/3//b/9f/2//X/9f/0/+//7//w//H/
8//x//D/7//v/+7/7f/s/+r/6//r/+v/7P/s/+3/7v/t/+z/6//q/+z/7P/s/+v/6//s
/+3/7f/t/+3/7f/s//D/8P/w/+7/8P/5//7/AwARAB8AMQBHAF0AeQCVAKoAvgDUAOoA
/QD/AOMArAB7AFgALgAEAPL/8P/u//D/8//z/+3/6f/q/+n/5f/n/+v/6//s/+7/7f/v
/+//7//v//H/8v/y//H/8f/y//L/8v/w//D/8f/x//L/8//0//X/8//z//P/8//1//b/
9v/1//X/9f/1//X/9//4//j/+P/6//r/+v/6//r/+v/6//r//P/9//3//f/9//3//P/8
//7//v//////AAAAAAAAAAAAAAAAAAABAAMAAwAEAAQABAAFAAUABgAFAAYABwAIAAgA
CAAKAAsADAANAA4AEAARABIAEwAUABUAFgAXABgAFwAZABoAGgAdAB4AHgAeAB0AHQAf
AB8AIQAiACIAIgAiACIAIgAgACAAIQAhACEAIQAgAB8AHwAeAB0AHAAbABoAGQAZABgA
FwAWABUAFAARABEAEAAQABAAEAAOAA0ADQAMAAwADAAMAAwADAAMAAsACQAJAAkACQAJ
AAkACQAJAAkACQAJAAcABgAGAAYABwAHAAcABQAHAAgACAAIAAcABgAFAAQABQAGAAYA
BwAFAAYABgAGAAYABgAGAAUABQAGAAYABgAGAAcABwAHAAcABwAHAAcABAAEAAUABQAF
AAYABgAGAAYABgAHAAgACAAIAAgACAAJAAgACAAJAAcABwAHAAcABgAFAAQAAwAEAAMA
AwADAAMAAwADAAMAAwADAAMAAgADAAMAAwAEAAMAAgABAAAAAgACAAIAAAAAAAAAAAAA
AAEAAQABAAEAAQAAAAAAAQABAAEAAQABAAEAAAAAAAAA/v/+///////+//7//v/9////
//8AAAAA///+//3//P/+//7//v/+//z//v/+//z/+v/8//z//P/8//z//P/9//3//f/9
//3//f/8//z//P/8//z//f/9//3//f//////AAD////////+/wAAAAACAAMAAQABAAIA
AwAHAAoACgAKAAkACAAHAAcABAADAAIAAQAAAP/////+//v/+//8//3////9//z/+//5
//j/9//2//b/9//3//f/9//2//b/9v/2//b/9v/2//b/9v/2//X/9//4//n/+f/3//f/
9//2//b/9v/2//b/+v///wgADwAVACUAOwBTAG0AiwClALgAzADkAPgACQEJAesAuACH
AGAAMgAGAPL/9P/0//D/8f/1//P/7//u/+v/6//t/+3/6//s/+7/7//x//H/8f/x//H/
8v/y//H/8f/y//L/8v/y//L/8//z//H/8f/x//H/8//z//P/8//x//L/8v/x/+//7//v
/+//7//w//D/8P/y//L/8v/y//L/8v/y//L/8P/x//H/8f/z//P/8v/y//D/8P/x//H/
8v/y//L/8v/y//L/8v/z//P/8//0//T/9v/3//f/+P/3//j/+f/6//r/+v/8//3//v//
/wAAAgABAAIAAwAEAAYACAAKAAwACwANAA4ADgARABIAEgASABMAEwAVABUAEwAUABQA
FAAUABQAFAASABAAEQARABEAEQAQAA8ADwAOAA0ADAALAAgABwAHAAYABwAGAAUABAAD
AAMAAgACAAAAAAD+//3/+//6//r/+v/6//r/+v/6//v/+f/5//n/+f/5//n/+f/3//f/
9//3//X/9P/0//T/9f/1//X/8//1//b/9v/2//b/9v/2//b/9v/2//X/9f/1//b/9v/2
//b/9v/2//X/9//4//j/+P/2//f/9//3//n/+f/5//n/+P/4//n/+f/3//j/+P/4//n/
+P/4//j/+P/4//j/+P/3//b/9v/3//X/9f/1//X/9f/1//X/9f/2//X/9f/1//X/9f/1
//X/9//3//f/9v/z//P/8//0//L/8v/y//L/9P/0//T/8v/y//L/8v/y//X/9f/1//X/
9P/y//H/8f/x//H/8f/x//H/8P/w//D/8P/w//H/8f/y//L/8v/x//X/9f/y//H/8P/v
/+7/8P/w//H/8f/v/+//7//v//D/8P/w//D/8P/x//H/8f/v//H/8f/y//P/8//z//L/
8P/w//L/8//1//X/9v/3//v//v/+//7/+//6//n/+f/6//n/+P/3//T/8//z//L/8f/x
//L/8//z//H/8P/v/+3/7P/r/+r/6v/r/+v/6//r/+r/6v/q/+r/6v/q/+r/6v/q/+r/
6f/p/+r/6//r/+v/6//r/+r/6v/o/+r/7P/u//H/+P8DAA8AHwAzAE0AZwCFAKMAvADU
APAACAEbAR0BAwHOAJMAaAA4AAgA7P/m/+b/5P/n/+f/5f/h/+D/4f/h/+P/4//j/+T/
5P/l/+f/5//n/+f/5f/m/+b/5f/n/+j/6P/o/+j/6P/p/+n/6f/p/+n/6f/r/+v/6//r
/+n/6v/q/+n/6f/p/+n/6f/p/+r/6v/q/+r/6v/q/+r/6v/q/+r/6v/q/+v/6//r/+3/
7f/s/+z/6v/q/+v/6//q/+r/6v/q/+v/7P/t/+//7f/t/+7/7v/w//H/8f/y//P/9P/1
//b/9P/0//b/9//4//n/+v/8//3//v///wAAAwAEAAUABgAHAAkACgAKAAsADAAMAAwA
DQANAA8ADwAPABAAEAAQABAAEAAQAA4ADgAPAA8ADwAPAA4ADQANAAoACQAIAAcABgAF
AAUABAADAAIAAQAAAP3//f/8//z//P/8//r/+f/7//r/+v/6//n/+P/3//b/9f/z//P/
8//1//X/9f/1//P/8//z//P/9f/0//T/9P/z//P/8//x//P/9P/0//T/8v/y//L/8v/0
//T/8//z//H/8v/y//L/9P/0//T/8//x//L/8v/y//T/9f/1//X/8//z//P/8//0//T/
9f/1//P/9P/0//T/9f/0//T/9P/0//T/9P/0//P/8v/y//P/8//z//P/8//z//P/8//z
//T/8//z//P/8//z//P/8//x//H/8f/w//H/8f/x//L/8P/w//D/8P/w//D/8P/u/+//
8P/x//L/8v/x//D/7//w//D/8f/z//L/8f/w/+//8f/w//D/8P/u/+7/7//v//D/8P/w
/+//7//v//D/8P/w//D/8P/w/+7/7v/u/+7/8P/w//D/8P/w//D/8P/w//D/8P/w//D/
8f/x//H/8f/x//D/8P/x//D/8f/x//H/8f/w/+//7//x//L/8v/x//L/8//0//X/9//3
//f/9//3//j/+v/6//r/+v/7//z//f/+//7//v/+//7/+//6//n/+P/4//j/+P/4//b/
9v/2/w==
         </WaveFormData>
      </LeadData>
      <LeadData>
         <LeadByteCountTotal>10000</LeadByteCountTotal>
         <LeadTimeOffset>0</LeadTimeOffset>
         <LeadSampleCountTotal>5000</LeadSampleCountTotal>
         <LeadAmplitudeUnitsPerBit>4.88</LeadAmplitudeUnitsPerBit>
         <LeadAmplitudeUnits>��V</LeadAmplitudeUnits>
         <LeadHighLimit>2147483647</LeadHighLimit>
         <LeadLowLimit>268435456</LeadLowLimit>
         <LeadID>V5</LeadID>
         <LeadOffsetFirstSample>0</LeadOffsetFirstSample>
         <FirstSampleBaseline>0</FirstSampleBaseline>
         <LeadSampleSize>2</LeadSampleSize>
         <LeadOff>FALSE</LeadOff>
         <BaselineSway>FALSE</BaselineSway>
         <ExcessiveACNoise>FALSE</ExcessiveACNoise>
         <MuscleNoise>FALSE</MuscleNoise>
         <LeadDataCRC32>2047316687</LeadDataCRC32>
         <WaveFormData>
/P/8//z//P/4//b/9P/y//H/8P/v/+7/8P/w//D/8P/u/+7/7v/u//D/8P/w//D/8P/w
//D/8P/u/+7/7v/u//D/8P/w//D/8P/w//D/8P/w//D/8P/w//L/8v/y//L/8P/w//D/
8P/y//L/8v/y//L/8v/y//L/8v/y//L/8v/0//T/9P/0//L/8v/y//L/9P/0//T/9P/2
//b/9v/2//j/+P/4//j/+v/6//r/+v/7//z//f/+////AAABAAIABQAGAAcACAAJAAoA
CwAMAA8AEAARABIAEwAUABUAFgAXABgAGQAaABwAHAAcABwAHAAcABwAHAAcABwAHAAc
ABsAGgAZABgAFgAWABYAFgATABIAEQAQAA4ADAAKAAgABwAGAAUABAADAAIAAQAAAP7/
/v/+//7//f/8//v/+v/4//j/+P/4//j/+P/4//j/9v/2//b/9v/2//b/9v/2//j/+P/4
//j/9v/2//b/9v/2//b/9v/2//b/9v/2//b/9v/2//b/9v/2//b/9v/2//b/9v/2//b/
+P/4//j/+P/4//j/+P/4//j/+P/4//j/9v/2//b/9v/2//b/9v/2//j/+P/4//j/9v/2
//b/9v/2//b/9v/2//T/9P/0//T/9P/0//T/9P/2//b/9v/2//b/9v/2//b/9P/0//T/
9P/2//b/9v/2//T/9P/0//T/8v/y//L/8v/y//L/8v/y//T/9P/0//T/9v/2//b/9v/0
//T/9P/0//T/9P/0//T/9P/0//T/9P/y//L/8v/y//T/9P/0//T/8v/y//L/8v/1//X/
9f/1//X/9f/1//X/8//z//P/8//2//b/9f/1//b/9//4//j/+f/5//j/+P/2//j/+v/6
//z//P/+////AgAEAAQAAwACAAIAAQAAAP///v/9//z//P/7//v/+f/3//f/9//3//f/
9f/1//P/8v/y//H/8f/x//L/8v/y//D/8P/w//D/8P/w//D/8P/w//D/8P/w//L/8//z
//P/8//0//T/9P/w//D/8v/0//X//P8GABEAHgAyAE4AbQCQALMAzQDqAAgBIwE1ATEB
DQHZAKYAeQBJABwAAwD8//r/+v/4//b/8//x/+7/7f/t/+3/7f/s/+7/8f/z//L/8f/w
/+//7//v/+//7//v/+//7//v//H/8v/y//L/8f/x//D/7//x//D/8P/x/+//7//v/+//
8P/w//H/8f/x//H/8f/y//L/8v/y//L/8v/y//L/8v/z//P/8//z//P/8//z//P/8//z
//T/9f/3//f/+P/4//b/9v/2//b/+P/6//v//P/9//3//f/9////AAACAAMAAQABAAMA
BAAHAAkADAAMABAAEQASABQAEwAVABYAFwAYABoAGwAcABsAHAAcAB4AHgAeACAAIAAg
ACEAIQAhACEAIQAhAB8AHwAfAB8AHQAdABsAGgAYABcAFQAUABIAEAAOAA4ACwAIAAYA
BgAFAAQAAgABAAAAAQAAAP///v///////v/+//7//v/9//z/+//6//r/+//7//v/+//7
//r/+v/5//j/+P/5//n/+f/5//n/+f/4//r/+v/6//r/+//7//v/+//6//r/+v/6//z/
+//7//v/+f/6//r/+v/4//j/+P/4//n/+v/7//z//P/8//z//f/7//v/+//7//v/+v/6
//r/+v/5//n/+v/7//v/+v/6//r/+f/5//n/+//7//v/+//5//n/+f/4//j/+P/4//j/
+P/4//j/+P/3//f/9//3//X/9f/1//X/9//3//X/9f/0//T/9f/1//T/9P/0//T/9f/1
//X/9f/z//T/9P/0//P/8//z//T/9P/z//P/8//z//P/8v/y//T/9P/y//L/8v/y//L/
8//z//P/8//z//P/8//z//P/8//z//P/9P/0//P/8f/y//P/9P/1//f/+P/4//f/9v/3
//j/+P/4//j/+v/9//7/AAAAAP3//P/8//v/+v/5//j/9//4//j/9//3//X/9f/1//X/
8//z//H/8f/x//D/8P/v/+//7//w//D/7v/s/+z/7P/u/+7/7v/u/+7/7v/u/+7/7P/s
/+3/7f/t/+3/7v/u/+7/7P/s/+7/7v/x//b/AAAPACIAOABUAHMAmAC7ANsA+AAWATMB
SQFBARsB4wCwAIEASwAaAAMA+v/2//T/9P/0/+3/6//s/+v/6f/n/+n/6v/q/+n/6f/p
/+n/6f/p/+n/6f/p/+n/6f/p/+n/6f/r/+z/7P/s/+r/6//r/+v/6//q/+r/6//r/+v/
6//r/+r/6v/r/+v/6//r/+v/7P/s/+z/7P/s/+r/6v/q/+r/7f/t/+3/7f/t/+3/7f/t
/+3/7f/u/+//7f/t/+7/7v/w//D/8P/w/+//8P/w//D/8v/z//T/9f/1//b/+P/5//v/
+//9//7///8BAAQABAAGAAcACAAKAAsADQAOAA8ADgAQABEAEgATABQAFAAWABgAGAAa
ABoAGgAbABsAGwAZABkAGQAXABUAFQAVABMAEwARABAADgANAAsACgAIAAgABgAGAAMA
AAD+//7//f/6//j/9//2//X/9P/z//L/8//z//L/8v/y//L/8f/w//H/8P/w//H/7//v
/+//7//w//D/7//u/+7/7//v/+//8f/x//H/8P/u/+7/7v/u/+//7//v/+//7v/u/+7/
7v/w/+//7//v/+//8P/w//D/8P/w//D/8P/w//D/8P/w/+7/7v/u/+//7//v/+//7//x
//D/8P/w//D/7//v//D/8f/x//D/8P/u/+3/7f/t/+3/7f/t/+3/7//v/+//7v/s/+z/
7P/s/+z/7P/s/+z/6//r/+v/6//r/+v/6//r/+3/7f/r/+v/7P/s/+3/7f/q/+r/6v/q
/+v/6//r/+v/6f/q/+r/6v/r/+v/6//s/+z/6//r/+v/6//r/+r/6v/q/+r/6v/r/+v/
6//r/+v/6f/p/+n/6P/q/+r/6v/q/+z/7P/q/+j/6P/o/+j/6P/p/+n/6f/p/+n/6f/p
/+n/6f/p/+n/6f/q/+r/6f/r/+z/7f/u/+z/7f/t/+z/7P/s/+7/8P/w//D/8P/y//P/
9P/2//b/9f/0//T/8//y//H/8P/v//D/8P/v/+//7f/t/+3/7f/t/+3/6//r/+n/6P/o
/+f/5f/l/+b/5v/o/+b/5v/m/+b/5v/m/+b/5v/m/+b/5v/m/+b/5//n/+f/5//o/+j/
6P/k/+T/5v/o/+n/7P/y//3/DAAeADIATQBuAI8ArQDKAOQAAQEZASEBDQHfAKwAgQBT
ACQAAwD4//T/9P/0//L/7f/n/+b/4//j/+P/4f/i/+T/5f/l/+P/4//j/+P/4//j/+P/
4//j/+P/4//j/+H/4v/i/+L/5P/l/+X/5f/j/+L/4v/j/+P/4//j/+P/4v/i/+P/4//j
/+P/4//k/+T/5P/k/+T/5P/k/+T/5P/l/+X/5f/l/+P/4//j/+P/4//j/+T/5f/n/+f/
6P/o/+j/6P/o/+j/5//o/+j/6P/o/+n/6v/r/+v/7P/u/+//8f/x//P/9P/z//X/+P/4
//r/+//8//7//f///wAAAQACAAQABQAGAAkACgAKAAwACgAKAAwADAAMAA0ADQANAA0A
DQANAAsACwALAAsACQAJAAcABgAEAAMAAQAAAP7//v/8//z/+f/6//j/+P/3//T/8v/x
//D/7//u/+3/7P/r/+v/6v/q/+r/6v/p/+j/6f/o/+j/6f/o/+f/5v/l/+j/6P/n/+b/
5P/l/+X/5f/n/+f/5//m/+b/5v/m/+b/4//j/+P/4//k/+T/5P/k/+T/4//j/+P/4//k
/+T/5P/m/+b/5v/m/+T/5P/k/+T/5P/k/+T/5f/l/+X/5f/l/+X/5P/k/+T/5f/l/+b/
6P/m/+X/4//i/+T/4//j/+P/4f/h/+H/4f/j/+P/4//i/+L/4v/i/+L/4P/g/+D/4P/g
/+H/4v/j/+H/4f/h/+H/4f/h/9//3//g/+D/4f/h/+D/4P/g/+D/4f/h/+H/4f/f/+D/
4P/g/93/3f/d/97/4P/f/9//3//f/9//3v/e/97/3v/e/9//3//f/9//3//d/93/3f/c
/97/3v/e/97/3v/e/9z/3P/c/9z/2v/b/9v/2//d/93/3f/d/93/3f/d/93/3f/e/97/
3f/d/97/3//g/+D/4f/h/+D/4P/g/+L/5P/k/+T/5P/m/+X/5v/o/+j/5//m/+b/5f/m
/+X/5P/j/+D/4P/f/9//3f/d/93/3f/d/93/2//b/9n/2P/Y/9f/2f/Z/9r/2v/Y/9b/
1v/W/9j/2P/Y/9j/1v/W/9b/1v/Y/9j/2f/Z/9n/2f/a/9r/1v/Y/9j/1v/W/9n/4P/q
//n/CgAgADgAVQB8AJ0AtwDSAO4ACwEZAQsB4wCvAHwATwAfAPb/4//g/97/3v/e/9z/
1//V/9L/0//T/9H/0f/S/9T/1f/V/9P/0//T/9P/0f/R/9H/0f/R/9H/0f/R/9P/1P/U
/9T/1P/V/9X/1f/T/9L/0v/T/9X/1f/V/9X/0v/S/9P/0//T/9P/0//U/9T/1P/U/9T/
1P/U/9T/1P/V/9X/1f/V/9X/1f/V/9X/1f/V/9b/1//V/9X/1v/W/9j/2P/Y/9j/1//Y
/9j/2P/c/93/3v/f/+H/4v/k/+X/4//j/+X/5v/p/+v/7v/u//D/8f/y//T/9f/3//j/
+f/8//7///8AAAMABAAEAAYABgAGAAgACAAKAAsACwALAAoACQAIAAUABwAHAAcABQAH
AAUABAACAAEA///+//z//P/6//r/9//2//T/9P/z//T/8v/x//D/8f/w/+//7v/r/+v/
6v/q/+r/6v/p/+j/6P/o/+n/6//r/+v/6//r/+v/6v/o/+b/5//p/+r/6//p/+n/6f/o
/+n/6v/r/+z/7f/t/+3/7f/s/+z/7P/s/+7/7f/t/+3/6//s/+z/7P/u/+7/7v/u//H/
8v/z//T/8v/y//L/8//1//X/9f/1//P/8v/y//L/8//z//T/9v/1//X/9P/0//X/9f/2
//f/+P/5//r/+//5//n/+f/4//n/+v/7//z//f/+////AAD//////////wAAAQACAAMA
BQAFAAMAAwAEAAQABQAFAAUABgAHAAgACAAJAAoACwALAAwADAAMAAsACwALAAwADAAL
AAsACwANAA4ADgAOAA4ADgAOAA8ADwAPAA8ADwAPAA8ADQANAA0ADQAPABAAEAAPABEA
EgATABQAEgATABMAEgAUABQAFgAYABgAGAAYABoAGwAcAB4AHgAbABoAGgAZABoAGQAY
ABcAGAAYABcAFwATABMAEwATABMAEwARABEADQAMAAwACwANAA0ADgAOAAwACgAKAAoA
CgAKAAoACgAKAAoACgAKAAoACgALAAsACwALAAwADAAMAAoACAAIAAgACQAOABgAJwA4
AEwAZgCFAKgAzwDvABABMAFPAWcBbQFXASEB5ACvAHsARAAdABIAEAAQAA4ADgALAAUA
AgABAAEAAQADAAQABAABAAEAAwADAAMAAwADAAMAAwADAAEAAQABAAEAAwAEAAQABAAC
AAMAAwADAAMAAgACAAMAAwADAAMAAwACAAIAAwADAAMAAwADAAQABAAEAAQABAACAAIA
AgACAAMAAwADAAMABQAFAAUABQAFAAUABgAHAAUABQAGAAYABgAGAAYABgAJAAoACgAK
AAoACwAMAA0ADQAOABAAEQARABEAEwAUABUAFwAaABoAHAAdAB4AIAAhACMAJAAlACQA
JgAnACgAKwAsACwALgAuAC4AMAAwADAAMQAxADEALwAvAC8ALQAtAC0ALQArACsAKQAo
ACYAJQAjACIAIAAeABwAHAAZABgAFgAWABUAEgAQAA8ADgANAAwACwAKAAkACQAIAAgA
CgAKAAkACAAHAAYABgAHAAcABwAHAAcACAAIAAcABgAGAAcABwAHAAUABQAFAAQABAAE
AAQABAAFAAUABQAFAAYABgAGAAYABgAFAAUABQAFAAYABgAGAAQABAAEAAQABgAGAAYA
BgAGAAYABgAHAAUABQAFAAUABQAEAAQABAAGAAUABQAGAAUABQAEAAQABAADAAMAAwAD
AAMAAwADAAMAAwADAAIAAAAAAAAAAAACAAIAAgACAAMAAwADAAMAAgABAAAA//8BAAEA
/////wAAAAABAAEAAAAAAAAAAAD///////////3//v/+//7/////////AAD+//3//f/9
///////+//7//v/+//7////9//3//f/9//3//f/9//z//P/8//z//P/+//7//v/+/wAA
/v/+//7//v/8//3//f/9/////////////f/9//3//f/9//7//v/9////AAABAAIAAgAD
AAMAAgAAAAAAAgAEAAQABAAEAAYABwAIAAoACgAJAAgACAAHAAYABQAEAAMABAAEAAMA
AwD////////////////9//3/+//6//r/+f/5//n/+v/6//z/+v/6//r/+P/4//j/+P/4
//j/+P/4//j/+P/5//n/+f/5//r/+v/8//z/+v/4//r//f8AAAYAEwAgADAARgBhAIAA
oQC/ANwA+AAVAS8BNwEnAfcAwgCVAGsAPAAbAAwACAAIAAgABgABAP3/+v/3//f/9f/1
//b/9v/3//f/9//3//f/9//3//f/9//3//f/9//3//f/9//4//j/+P/2//f/9//3//f/
9v/2//f/+f/5//n/+f/4//j/+f/5//n/+f/5//r/+v/6//r/+v/4//j/+P/4//n/+f/5
//n/+f/5//n/+f/5//n/+v/7//v/+//8//z/+v/6//r/+v/9//7//v/+//7///8AAAEA
AQACAAQABQAHAAcACQAKAAkACwAOAA4AEAARABIAFAAVABcAGAAZABoAHAAdAB4AHQAe
AB4AIAAgACAAIgAiACQAJQAlACUAJQAlACUAIwAjACMAIwAhACMAIQAgAB4AHQAbABoA
GAAWABQAFAARABIAEAAQAA8ADAAKAAkACAAHAAYABQAEAAMAAwACAAIAAgACAAEAAAD/
//7//v//////////////AgACAAEAAAD+//////////////////7//P/8//z//P/9//3/
/f/9//z//P/8//z//P/7//v/+//9//7//v/+//7//v/+//7//P/8//z//P/8//z//P/9
//3//f/9//3//f/8//z//P/+//3//f/+//3//f/8//z//v/9//3//f/7//v/+//7//v/
+//7//r//P/8//z//P/8//z//P/8//v/+//7//v/+f/5//n/+f/5//n/9//3//r/+v/7
//v/+P/4//j/+P/4//n/+v/7//r/+v/5//j/9//3//f/+P/6//n/+f/5//n/+f/4//j/
+P/4//j/+f/5//n/+f/5//n/+f/5//j/+P/4//j/+P/4//j/+P/4//j/+P/2//f/9//3
//f/9//3//f/9//3//f/9//3//j/+P/3//f/+P/5//r/+v/7//v/+v/6//r//P/+////
AAABAAQABAAEAAUABAAFAAQABAADAAIAAQAAAP///P/8//v/+//5//n/+f/5//v/+//5
//n/9//2//b/9f/z//P/9P/0//b/9P/0//T/9v/2//b/9v/0//T/9P/0//T/9P/1//X/
9f/1//b/9v/0//T/8v/0//b/+f/8/wIADQAcAC4ASABlAIgAqQDFAOIAAgEfATUBOwEh
AfEAvACNAFsAKAAFAPz/+v/4//j/+v/5//X/9P/z/+//7//v/+7/7v/v/+//8f/x//H/
8f/x//H/8f/x//P/8//z//P/8f/y//L/8v/y//P/8//z//P/8v/y//P/8f/x//H/8f/w
//D/8f/x//P/8//z//T/8v/y//L/8v/0//T/9P/0//P/8//z//P/8//z//P/8//1//X/
9v/3//f/9//4//j/+P/4//j/+P/5//r/+v/6//z//f/+////AQACAAQABQADAAMABQAG
AAcACQAMAAwADgAPABAAEgAUABcAGQAbABwAHgAfACAAIAAgAB8AIAAhACIAJQAmACMA
IwAiACEAIwAjACMAIQAiACMAJAAjACEAHwAeABwAGQAXABYAFAAQAA4ADgALAAoACAAI
AAcABgAEAAMAAgABAAAA///+///////+//7//P/8//v/+v/5//j/+P/5//f/9//3//f/
+P/4//f/9v/4//n/+f/5//f/9//3//b/9v/2//b/9v/3//f/9//3//b/9v/2//b/+P/3
//f/9//3//j/+P/4//j/+P/4//j/+v/6//r/+v/6//r/+v/7//v/+//7//v/+//6//r/
+v/6//n/+f/6//n/+f/4//j/+v/5//n/+f/5//n/+f/5//f/9//3//b/+P/4//j/+P/4
//j/+P/4//X/9f/1//X/9//3//f/9//3//f/9f/1//b/9v/3//f/9P/0//T/9P/z//P/
8//z//X/9v/2//b/9f/1//X/9v/0//P/8//z//X/9f/y//L/8v/y//L/9P/1//X/9f/z
//P/8//z//P/8//z//P/8//0//T/8//z//T/9f/2//j/+f/5//j/9v/2//j/+v/6//r/
+v/8//3//v8AAAAA///+//7//f/+//3//P/7//j/+P/3//f/9f/1//X/9f/z//P/8f/x
/+//7v/u/+3/7f/t/+7/7v/w/+7/7v/u/+7/7v/u/+7/7v/u/+7/7v/u/+7/7//v/+3/
7f/u/+7/7v/u/+7/7v/s/+//+P8CAA8AIAA2AFIAbwCUALkA2QD2ABYBMwFJAUUBIQHp
ALQAhQBPAB4AAwD6//j/+P/4//b/7//r/+r/6f/p/+n/5//o/+r/6//r/+v/6//r/+v/
6//r/+v/6//r/+v/6//r/+v/7P/s/+z/6v/r/+v/6//t/+z/7P/t/+3/7f/t/+3/7v/u
/+//7//t/+3/7f/u/+7/7v/u/+7/8P/w//D/8P/v/+//7//v/+3/7f/t/+3/7//v//D/
8f/v/+//8P/w//L/8v/y//L/8//0//T/9P/2//f/+P/5//n/+v/8//3//f/9////AAAB
AAMABgAGAAgACQAKAAwADQAPABAAEQAUABYAFwAYABkAGgAaABwAHAAcAB4AHgAeAB8A
HwAfAB0AHQAdABsAGwAbABsAGQAXABUAFAASABEADwAOAAwACgAIAAgABQAEAAIAAgAB
AAIAAAD///7/+//6//n/+P/3//f/9v/2//b/9v/1//T/8//y//L/8//z//P/8//z//T/
9P/z//L/8P/x//H/8f/z//P/8//y//L/8v/y//L/8f/x//H/8f/y//L/8v/y//L/8f/x
//H/8f/y//L/8v/w//D/8P/w//L/8v/y//L/8P/w//D/8f/z//P/8//z//P/8v/y//L/
8P/v/+//8P/x//H/8P/w//D/7//v/+//7//v/+//7//v/+//7//u/+7/7v/u/+7/7v/u
/+7/7v/t/+3/7f/t/+3/7f/t/+3/7f/t/+v/6//s/+z/7f/t/+r/6v/q/+r/6//r/+v/
6//p/+r/6v/q/+v/6//r/+z/6v/p/+n/6f/r/+v/6v/q/+j/6P/o/+n/6f/p/+n/6f/p
/+n/6f/o/+r/6v/q/+r/6v/q/+r/6v/o/+j/6P/o/+r/6v/o/+j/6v/q/+r/6v/q/+j/
6f/p/+n/6f/p/+n/6f/p/+n/6f/p/+n/6v/q/+n/6f/q/+v/7P/s/+3/7f/s/+7/7v/w
//L/8P/w//D/8v/z//T/9v/2//X/9P/0//P/8v/x//D/7//w//D/7//v/+v/6//r/+v/
6//r/+n/6f/p/+j/6P/n/+X/5f/m/+b/6P/m/+b/5v/k/+T/5P/k/+b/5v/m/+b/5P/k
/+X/5f/n/+f/6P/o/+j/6P/o/+T/5P/r//D/9P8BABIAJAA8AFcAeACXALUA0ADsAAcB
HQEfAQcB0wCgAHcARwAcAAMA+v/2//b/+P/2//H/7f/s/+n/5f/l/+n/6P/o/+n/6f/p
/+n/6f/p/+v/6//r/+v/6f/p/+n/6f/r/+z/7P/s/+7/7//v/+//7f/s/+z/7f/v/+//
7//v//D/8P/x//H/8f/x//H/8v/0//T/9P/0//T/9P/0//T/9//3//f/9//3//f/9//3
//n/+f/6//v/+//7//z//P/8//z//P/8////AAAAAAAAAAABAAIAAwABAAIABAAFAAcA
BwAJAAoACwANABAAEAAQABEAEgAUABUAFwAYABkAGgAcAB0AHgAfACAAIAAiACIAIgAk
ACQAJAAlACUAJQAnACcAJwAlACUAJQAlACMAIwAhACAAHgAdABsAGgAYABgAFgAWABMA
EgAQABAADwAOAAwACwAKAAkACAAHAAYABwAHAAYABgAEAAQAAwACAAEAAAAAAAEAAQAB
AAEAAQACAAIAAQAAAP7//////////////////v8AAAAAAAAAAP//////////AAAAAAAA
AAAAAP//////////AAAAAAAA/v/+//7//v8AAAAAAAAAAAAAAAAAAAEAAAD///7//f//
//7//v/+/wAA/////wAAAQABAAAAAAACAAEAAQABAP///////////f/9//3//P/+//7/
/v/+//z//P/8//z//f/9//3//f/7//v/+//7//v/+//5//n/+v/6//v/+//6//r/+v/6
//r/+//8//3//P/8//v/+v/5//n/+f/6//z/+//7//v/+f/5//j/+P/4//j/+P/5//n/
+f/5//n/9//3//f/9v/4//j/+P/4//b/+P/4//b/9P/2//b/9v/2//b/9//3//f/9f/1
//X/9f/1//X/9f/1//X/9v/2//X/9//4//n/+v/4//n/+f/4//r/+v/8//7//P/8//z/
/v8BAAIABAAEAAMAAgACAAEA/v/9//z/+//6//r/+f/5//f/9//3//f/+f/5//f/9//1
//T/9P/z//P/8//0//T/8v/w//D/8P/w//D/8P/w//D/8P/w//D/8P/w//H/8f/z//P/
9P/0//T/9P/y//D/8v/1//z/AgANABwAMgBMAGkAjACvAMkA5gACAR0BMQExARMB3wCq
AH0ATQAcAP//+v/6//j/9v/4//X/8//w/+3/6//t/+v/6v/s/+3/7f/t/+3/7f/t/+//
7//v/+//7f/t/+3/7f/t/+7/7v/u/+7/7//v/+//7//u/+7/7//t/+3/7f/t/+z/7P/t
/+3/7f/t/+3/7v/w//D/8P/w//L/8v/y//L/8v/x//D/7//x//H/8f/x/+//7//w//H/
8f/x//L/8v/y//L/8v/y//P/9P/0//T/+P/5//r/+//5//r//P/9//3//f///wAAAwAF
AAgACAAIAAkACgAMAA8AEQASABMAFAAWABcAGAAZABoAGgAcABwAHAAeAB4AHAAdAB0A
HQAfAB8AHwAdABsAGwAbABkAGwAZABgAFgAVABMAEgAQAAwACgAKAAcABgAEAAQAAwAC
AAAA///+//3//P/7//r/+P/3//X/9P/2//b/9f/0//X/9P/0//X/8//z//P/8//0//T/
8//y//D/8f/x//H/8f/x//H/8P/y//L/8v/y//P/8//z//P/8//y//H/8P/y//H/8f/x
//P/9P/0//T/9P/0//T/9P/y//L/8v/y//T/9P/0//X/8//z//P/8//1//T/9P/0//T/
8//z//T/9f/1//T/9P/0//P/8//z//H/8f/x//H/8f/x//H/8P/w//D/8P/w//D/8P/w
//D/8f/x//H/8f/v/+//7//v/+//7//t/+3/7v/u/+//7//u/+7/7v/u/+//7//v/+//
7f/u/+7/7v/t/+3/7f/u/+7/7f/t/+3/6//r/+r/6v/s/+z/7P/t/+//7//s/+r/6v/q
/+r/6v/r/+v/6//p/+n/6f/p/+v/6//r/+v/6//s/+z/6//r/+z/7f/u/+z/7f/t/+z/
7P/s/+7/8P/w//D/8P/y//X/9v/4//j/9//2//b/9f/0//P/8v/x/+7/7v/t/+3/7f/t
/+3/7f/t/+3/6//r/+n/6P/o/+f/5f/l/+b/5v/o/+b/5v/m/+b/5v/m/+b/5P/k/+T/
5P/i/+L/4//j/+X/5f/m/+b/5v/m/+T/5P/k/+X/6v/2/wEAEAAmAEAAXwCCAKcAyQDo
AAgBIwE7AUEBKQH1ALwAiwBZACIA///y/+7/7P/u/+z/6f/l/+T/4//h/+H/4//i/+L/
4//j/+X/5f/l/+X/5P/j/+L/4f/j/+P/4//j/+P/5P/k/+T/5P/l/+X/5f/l/+T/5P/l
/+P/4//j/+P/5P/k/+X/5f/l/+X/5f/m/+b/5v/m/+b/5v/m/+b/5v/n/+f/5//n/+f/
5//n/+f/5//n/+j/6f/p/+n/6v/q/+r/6v/q/+r/6//s/+z/7P/u/+//8P/x//H/8v/0
//X/8//z//X/9v/5//v//v/+/wAAAQACAAQABQAHAAgACQAKAAwADQAOABEAEgASABQA
FAAUABYAFgAWABcAFwAXABcAFwAXABUAEwATABMAEQATABEAEAAOAAsACQAIAAYABAAC
AAIA///+//z//P/7//j/9v/1//T/9f/0//P/8v/x//H/8P/w/+7/7v/t/+z/7f/s/+z/
7f/t/+3/7f/t/+z/7P/r/+r/6v/r/+v/6//r/+v/6//q/+z/7P/s/+z/6//r/+v/6//s
/+z/7P/s/+r/6f/p/+n/6f/q/+r/6v/q/+r/6v/q/+z/7P/s/+z/7P/s/+z/7f/t/+3/
7f/t/+v/6v/q/+r/6v/p/+n/6v/r/+v/6v/q/+r/6f/p/+n/6f/p/+n/6f/r/+v/6//q
/+j/6P/o/+j/6P/o/+j/6P/n/+f/5//n/+f/5//n/+f/5//n/+X/5f/m/+b/5//n/+j/
6P/o/+j/5f/l/+X/5f/n/+j/6P/o/+X/5f/l/+b/5v/l/+X/5f/l/+X/5P/k/+T/5P/k
/+X/5f/l/+X/5f/l/+X/5f/k/+L/4v/i/+L/5P/k/+T/5P/k/+T/5P/k/+T/5P/k/+T/
5//n/+f/5//k/+P/4//k/+T/5P/k/+T/5P/l/+X/5P/k/+X/5f/l/+b/5//o/+n/6f/p
/+n/6f/p/+r/7P/s/+z/7P/t/+7/7//w/+7/7v/u/+7/7P/s/+z/7P/q/+r/6v/q/+r/
6v/q/w==
         </WaveFormData>
      </LeadData>
      <LeadData>
         <LeadByteCountTotal>10000</LeadByteCountTotal>
         <LeadTimeOffset>0</LeadTimeOffset>
         <LeadSampleCountTotal>5000</LeadSampleCountTotal>
         <LeadAmplitudeUnitsPerBit>4.88</LeadAmplitudeUnitsPerBit>
         <LeadAmplitudeUnits>��V</LeadAmplitudeUnits>
         <LeadHighLimit>2147483647</LeadHighLimit>
         <LeadLowLimit>268435456</LeadLowLimit>
         <LeadID>V6</LeadID>
         <LeadOffsetFirstSample>0</LeadOffsetFirstSample>
         <FirstSampleBaseline>0</FirstSampleBaseline>
         <LeadSampleSize>2</LeadSampleSize>
         <LeadOff>FALSE</LeadOff>
         <BaselineSway>FALSE</BaselineSway>
         <ExcessiveACNoise>FALSE</ExcessiveACNoise>
         <MuscleNoise>FALSE</MuscleNoise>
         <LeadDataCRC32>2227898206</LeadDataCRC32>
         <WaveFormData>
GAAYABgAGAASAA4ACgAGAAQAAgAAAP7//P/8//z//P/8//z//P/8//z//P/8//z//P/8
//z//P/8//z//P/8//z//P/8//z//P/8//z//P/8//z//P/8//7//v/+//7//P/8//z/
/P/8//z//P/8//7//v/+//7//v/+//7//v8AAAAAAAAAAP7//v/+//7/AAAAAAAAAAAA
AAAAAAAAAAIAAgACAAIAAwAEAAUABgAHAAgACQAKAAsADAANAA4AEQASABMAFAAVABYA
FwAYABkAGgAbABwAHQAeAB8AIAAhACIAIwAkACYAJgAmACYAKAAoACgAKAAmACYAJgAm
ACQAJAAkACQAIwAiACEAIAAeABwAGgAYABYAFAASABAADwAOAA0ADAAJAAgABwAGAAYA
BgAGAAYABQAEAAMAAgAAAAAAAAAAAAIAAgACAAIAAQAAAP///v8AAAAAAAAAAAAAAAAA
AAAAAAAAAAAAAAAAAAAAAAAAAP7//v/+//7/AAAAAAAAAAAAAAAAAAAAAP7//v/+//7/
AAAAAAAAAAAAAAAAAAAAAAAAAAAAAAAA/v/+//7//v/+//7//v/+//7//v/+//7//v/+
//7//v/+//7//v/+//z//P/8//z//v/+//7//v/+//7//v/+//z//P/8//z//v/+//7/
/v/+//7//v/+//z//P/8//z/+v/6//r/+v/6//r/+v/6//z//P/8//z//P/8//z//P/8
//z//P/8//z//P/8//z/+v/6//r/+v/6//r/+v/6//z//P/8//z/+v/6//r/+v/8//z/
+//7//v/+//7//v/+//7//v/+//8//z//P/8//z//v///////f/9//3//P/+////AQAB
AAEAAgADAAUABgAHAAcABwAHAAYABgAFAAUABAAEAAMAAQAAAAAA///8//z//P/8//3/
/P/7//r/9//3//f/9//5//n/+f/5//b/9v/2//b/+P/4//j/+P/3//f/9//3//n/+f/6
//r/+P/4//n/+f/1//T/9f/1//f/+/8BAAkAEgAkADgAUgBzAJUArQDHAOQA/QAQARAB
/ADTAKwAigBkAD0AIgAXABMADwAMAAoABQABAP7//P/6//r/+P/4//j/+v/6//j/+P/2
//b/9//3//b/9v/2//b/9v/2//j/+f/5//n/+P/3//b/9f/3//f/9//3//f/9//4//j/
+P/4//j/+P/4//j/+P/5//z//P/7//v/+//7//v/+//8//z//P/8//r/+v/6//r//P/8
//3//f/8//z//P/9//3//v/+//7/AAABAAMABAAEAAQABAAEAAcACAAJAAoACgAKAAwA
DgANAA4AEQATABUAFwAYABkAGQAaABoAGgAdAB8AIAAhACEAIgAjACQAIwAkACUAJQAl
ACUAJQAlACcAJwAnACYAJAAkACMAIgAhACAAHQAcABoAGgAXABUAEwAQAA8ADQAMAAwA
CgAJAAcABgAFAAUAAwACAAEAAAABAAEAAQABAAEAAAAAAP/////9//3//f////////8A
AAAA///8//r/+v/6//v//P/8//z//P/7//3//f/+//7//P/8//z//P/8//z//P/8//7/
/v/9//3//f/9//3//f/9//3//f/9//7//v/+//3//f/9//3//f/9//3//v///////v/+
//7//f/8//z//P/7//v/+//7//z/+//7//v/+//7//z//P/4//r/+v/5//r/+f/5//n/
+f/5//n/+f/3//f/9v/2//j/+P/4//n/+f/5//n/+f/3//f/9v/1//X/9f/1//b/+P/4
//j/+P/3//f/9//3//f/9//4//j/+P/3//b/9v/2//b/9//3//b/9v/2//b/9v/2//j/
+P/4//f/9f/1//X/9f/1//X/9f/1//X/9v/2//b/9P/0//b/9//4//n/+v/7//j/+P/5
//v/+//7//z//f///wAAAQABAAEA///+//7//f/9//z//P/7//v/+v/6//n/+P/4//j/
+P/3//b/9f/0//P/8//z//P/8//z//P/8f/w//D/8P/y//L/8v/y//L/8f/x//H/8f/x
//H/8v/y//L/8v/z//H/8f/w/+//7//v//P/+/8DABIAJAA6AFQAdQCVALMAzwDqAAUB
GAEaAQIB2wC0AJAAZAA9ACIAFQAPAAkACAAEAP//+//8//r/9v/0//L/8v/y//L/8v/y
//L/8P/w/+//7//u/+7/7v/u/+7/7v/w//H/8f/x//H/8f/x//H/8f/x//H/8f/x//H/
8v/y//L/8v/y//L/8v/y//L/8//y//L/8f/x//H/8f/x//H/9P/0//T/9P/y//L/8v/y
//T/9P/1//X/9v/2//b/9//3//j/+P/4//n/+f/6//r/+//8//3//v///wAAAQACAAIA
AgAEAAYABwAIAAsADQANAA8AEAARABIAFAAVABYAFQAXABgAGQAbABwAHQAeAB8AIAAh
ACEAIQAhACEAIQAfAB8AHwAeAB4AHgAdABwAGQAYABUAFAAUABQAEQAPAA8ADAALAAkA
BwAGAAMAAQD///7//f/9//v/+v/5//j/+f/5//n/+f/5//j/+P/3//n/9//3//f/9//3
//f/+P/3//f/9f/0//T/9P/1//b/9v/2//b/9f/1//X/9v/2//j/+P/4//j/9v/2//b/
9v/2//b/9f/1//f/9//3//f/9//3//f/9//2//b/9v/1//X/9f/1//X/9f/1//b/9//5
//j/+P/4//f/9v/2//b/9//3//f/9//0//P/8//z//P/8//0//T/9P/2//b/9f/0//P/
8//z//P/8//z//P/8//z//L/8v/w//D/8P/x//P/8//z//P/8//z//L/8f/x//H/8f/y
//L/8v/y//L/8f/x//H/8f/x//H/8v/y//L/8f/w//D/8P/w//H/8f/w//D/8P/x//H/
8f/x//H/8f/x//H/8f/w//D/8P/w//L/8//y//D/8P/w//D/8P/w//D/7//v/+//7//v
/+//7//v/+//7//w//D/8P/w//D/8v/z//P/8//z//P/8v/y//P/9f/3//f/+P/5//n/
+v/7//v//f/7//r/+v/5//n/+P/4//f/9//2//b/8//y//L/8v/y//H/8P/v/+7/7f/t
/+3/7f/t/+3/7f/v/+7/7v/u/+7/7v/u/+7/7P/r/+v/6//t/+3/7f/u/+z/7P/s/+3/
7//t/+z/7f/r/+v/7//x//n/BAASACIAOABVAHUAkQCrAMQA3QD2AAAB9gDZALIAkgBu
AEcAKAAXAA8ADQAKAAYA///5//b/9P/y//D/7v/u/+7/7v/u/+z/7P/q/+r/6//r/+r/
6v/s/+z/7P/s/+v/6//q/+n/6//r/+v/6//r/+v/6//r/+v/6//s/+z/7P/s/+z/7P/s
/+z/7P/t/+z/7P/r/+v/7f/t/+3/7f/w//D/8P/w/+//7v/t/+z/7P/s/+3/7f/w//D/
8P/x/+//8P/w//D/8f/x//L/8v/x//L/8//0//X/9v/3//j/+P/4//r//P/7//z///8B
AAEAAwAEAAUABgAIAAkACgALAA0ADgAPABEAEgATABQAEwAUABUAFQAVABUAFQAVABUA
FQAVABQAFAAUABMAEgAPAA4ACwAKAAoACgAHAAUABAACAAIAAQAAAAAA/v/9//n/+P/3
//f/9f/0//P/8v/v/+//7//v//H/8P/w/+//7//t/+3/7f/t/+3/7f/u/+//7//t/+z/
7P/s/+3/7v/u/+7/7v/t/+v/6//s/+z/6v/q/+r/6v/q/+r/6v/q/+r/6v/p/+n/6//r
/+v/6//t/+3/7f/t/+3/7P/r/+n/6//r/+v/6//p/+n/6v/r/+v/6v/q/+r/6v/q/+v/
7P/q/+n/6P/n/+f/5//o/+n/6P/n/+f/5v/m/+j/6P/n/+j/5//n/+f/5//n/+f/5//n
/+f/5v/m/+b/5v/m/+f/5f/l/+X/5f/n/+f/5v/l/+X/5f/l/+b/5v/m/+b/5v/j/+P/
4//j/+H/4f/i/+L/5P/j/+L/4v/i/+L/4//j/+T/5P/k/+X/4//j/+P/4//h/+H/4f/h
/+H/4v/j/+T/4v/k/+P/4v/h/+D/4P/g/+D/3//h/+H/4f/h/+P/4//j/+P/4v/i/+H/
4P/i/+L/5P/l/+P/4//j/+P/5P/k/+X/5//n/+f/6P/p/+r/6v/q/+n/6v/p/+n/6v/n
/+f/5v/m/+X/5f/k/+T/4//i/+L/4v/i/+H/4P/f/97/3f/d/93/3f/d/93/3f/b/9r/
2v/a/9z/3P/c/9z/2v/Z/9n/2f/a/9v/3P/e/9z/3P/c/93/2f/Z/9r/2f/X/9f/3f/l
/+///P8OACIAPABdAH0AlwCtAMgA4wDyAO4A1ACrAIQAYAA6ABUAAAD3//P/8f/u/+r/
5f/j/+D/4P/e/9z/2v/a/9r/2v/Y/9j/2P/W/9b/1//X/9b/1v/W/9b/1v/W/9j/2f/Z
/9n/2f/Z/9n/2f/X/9f/1//X/9f/1//Y/9j/2P/Y/9j/2P/a/9r/2v/b/9v/2v/Y/9f/
1//X/9f/1//a/9r/2v/a/9r/2v/a/9r/2v/a/9v/2//a/9r/2v/b/93/3v/e/97/3f/d
/97/3v/f/+D/4f/i/+T/5v/o/+r/6v/q/+z/7v/v//D/8//1//X/9//4//n/+v/8//3/
/v8BAAMABAAFAAUABgAHAAgACQAKAAsACwAMAA0ADgAPAA0ADQANAAwADAAMAAsACgAJ
AAgABQAEAAMABAACAAEA///8//v/+f/4//j/9v/1//X/9P/z//P/8//y//H/8P/t/+3/
7f/t/+3/7P/s/+v/7f/r/+v/6//t/+3/7f/u/+3/7f/r/+r/7P/s/+3/7v/s/+z/7P/r
/+z/7f/v//D/7v/u/+7/7v/u/+7/7v/u//D/8P/v/+//7//v/+//7//x//H/8f/x//P/
9P/1//X/8//z//P/8//1//X/9v/3//X/9P/0//T/9P/0//X/9v/3//f/9//3//f/9//4
//n/+//7//z//P/4//r/+v/5//n/+f/6//v//P/9//7///8BAAEAAAAAAAEAAgADAAUA
BQAFAAUABQAHAAcABgAFAAYABwAIAAoADAAMAAwADAANAA0ADQANAAsACwAMAAwADgAN
AAwADAAOAA4AEAAQABAAEAAQABAAEAAPABEAEQARABEADwAPAA8ADwAQABIAEwAUABIA
EgAUABUAEwATABMAEwATABQAFgAZABkAGQAaABsAHwAgACEAIQAgAB0AGwAaABkAGQAY
ABgAGAAZABkAGgAXABYAFgAWABYAFQAUABMAEAAPAA8ADwAPAA8ADwAPAA8ADgAOAA4A
DAAMAAwADAAOAA0ADQANAA0ADQANAA4ADgAOAA4ADwAPAA0ADAALAAkACQANABMAHQAo
ADgATgBmAIcAqQDFAOMA/gAbATIBPgEwAQ0B4AC4AJAAYQBAAC8AKQAlACIAIAAbABMA
EAAQAA4ADAAMAAwADAAKAAgACgAKAAgACAAHAAcABgAGAAQABAAEAAQABQAHAAgACQAH
AAcABwAHAAcABwAHAAcABwAHAAgACAAIAAgACAAIAAgACAAIAAkACgAKAAkACQAJAAkA
CQAJAAoACgAKAAoACAAIAAgACAAIAAgACQAJAAwADAAMAA0ACwAMAAwADAANAA0ADgAO
AA8AEAARABIAEwAUABUAFgAWABYAGAAaABsAHAAfACEAIQAjACQAJQAmACgAKQAqACkA
KwAsAC0ALwAwADEAMgAxADIAMwAzADUANQA1ADUANQA1ADUANAA0ADQAMwAyADAALgAq
ACgAKAAoACUAIwAjACAAHwAdABoAGgAYABcAEwASABEAEQARABAADwAOAA0ADQANAA0A
DQAMAAwACwANAAsACwALAAkACQAJAAoACwALAAkACAAIAAgACQAKAAoACgAKAAkACQAJ
AAoACgAKAAoACgAKAAoACgAKAAoACgAKAAkACQALAAsACwALAAkACQAJAAkADAAMAAwA
CwALAAsACwALAAkACQAKAAsACwAKAAoACgALAAoACgAKAAkACQAJAAkACAAHAAcABwAH
AAcACAAIAAYACAAIAAcACAAHAAcABwAHAAcABwAHAAcABwAGAAYABAAEAAQABQAFAAUA
BQAFAAUABQAEAAMABQAFAAUABgAGAAYABgAGAAMAAwADAAMAAwADAAQABAAEAAMAAgAC
AAQABAAFAAUAAgACAAIAAwABAAEAAQABAAMAAwADAAMAAAAAAAAAAAACAAMAAwADAAQA
AgACAAIAAgACAAIAAgABAAMAAwADAAMAAQABAAEAAQABAAIAAgACAAIAAgAEAAUABQAF
AAUABQAEAAQABQAHAAcABwAIAAkACwAMAA0ADQANAAsACgAKAAsACwAKAAoACQAJAAgA
CAAFAAQABAAEAAQAAwACAAEAAAD//////////////////////v/+//7//P/8//z//P/+
//3//f/9//3//f/9//7//v/+//7//////wEA/v/7//3//f///wMACwAWACIANABKAGcA
gwCfALkA1ADtAAYBEAEIAekAxACiAIIAXQA+AC0AIwAhAB4AGgATAA0ACAAGAAQAAgAC
AAAAAAAAAAAAAAAAAP7//v///////v/+//z//P/8//z//P/9//3//f/9//3//f/9//3/
/f/9//3//f/9//7//v/+//7//v/+/wAAAAAAAAEAAAAAAP///////////////wAAAAAA
AAAAAAAAAAAAAAAAAAAAAQABAAIAAgACAAMAAQACAAIAAgAFAAUABgAGAAcACAAJAAoA
CQAKAAsADAAMAAwADgAQAA8AEAATABUAFQAXABgAGQAcAB4AHwAgAB8AIQAiACMAJQAm
ACcAKAAnACgAKQApACsAKwArACsAKwArACsAKgAqACoAKQAoACcAJgAjACIAIAAgAB0A
GwAbABgAFwAVABQAFAASABEADwAOAA0ADQALAAoACQAIAAcABwAHAAcABwAGAAYABQAF
AAMAAwADAAMAAwADAAQABQAFAAMAAgACAAIAAwAEAAQABAAEAAMAAQABAAIAAgACAAIA
AgACAAIAAgACAAIAAgACAAEAAQADAAMAAwADAAEAAQABAAEAAAAAAAAA//8AAAEAAgAD
AAEAAQACAAMAAwACAAIAAgABAAAAAAAAAAEAAQABAAEAAAD/////////////AAAAAP7/
AAAAAP//AAD////////////////////////+//7//P/8//z//f/7//v/+//7//z//f/9
//3/+//7//v//P/+//7//v/+//v/+//7//v/+//7//z//P/8//v/+v/6//r/+v/7//v/
+v/6//r/+//5//n/+f/5//r/+//8//3//P/8//z//P/8//z//P/8//z//P/8//z//P/7
//v/+//7//v/+//7//v/+//7//z//P/8//r/+v/8//3////////////+//7///8BAAIA
AwAFAAcACAAIAAgABwAJAAcABgAGAAUABQAEAAQAAgABAP///v/+//7///8AAP7//f/8
//v//P/7//v/+//6//n/+P/3//n/+P/4//j/+P/4//j/+P/4//f/9//3//n/+f/5//r/
+P/4//j/+f/5//f/9v/1//X/9//5//3/AwAQAB4AMgBMAGsAiQClAL8A2gD1AAoBEgEE
AeMAugCWAHIARwAmABcAEwAPAAwADAAHAAUAAgD+//r/+v/4//j/+P/4//j/+P/4//b/
9v/1//X/9P/0//b/9v/2//b/9v/3//f/9//3//f/9//3//f/9//3//f/9//3//j/+P/4
//j/+P/4//j/+P/4//n/+P/4//f/9//5//n/+f/5//j/+P/4//j/+P/4//j/+P/6//r/
+//7//z//P/8//3/+//8//z//P/9//3//v/+/wEAAgADAAQABwAIAAkACgAIAAgACgAM
AA0ADgARABMAEwAVABYAFwAaABwAHQAeAB8AIQAiACMAIgAiACIAIgAkACYAKAApACcA
JwAnACcAJwAnACcAJgAmACYAJQAkACMAIgAfAB4AHAAcABkAFwATABAADwANAAwADAAK
AAkABwAGAAUABQABAAAA///+/////////////f/8//z/+//7//n/+f/5//n/+f/5//r/
+//7//n/+P/4//j/+f/6//j/+P/4//f/9//3//j/+P/4//j/+P/4//j/+P/4//j/+v/6
//n/+f/5//n/+f/5//n/+f/5//n/+v/6//r/+f/7//v/+//7//v/+//8//3/+//6//r/
+v/7//r/+v/6//v/+//7//v/+v/5//n/+f/5//n/+v/6//b/+P/4//f/9//3//j/+f/3
//f/9//3//f/9//2//b/9v/2//b/9//1//X/9f/1//f/9//2//X/9f/1//X/9v/1//T/
8//y//L/8//0//X/9f/1//b/9v/2//X/9P/0//b/9P/0//L/8v/y//L/9P/0//T/8//z
//P/8//z//H/8f/x//H/8//0//T/9P/0//T/9v/3//f/9//3//f/9v/2//f/+f/5//n/
+v/7//v//P/9//3////9//z//P/7//v/+v/6//f/9//2//b/9f/0//T/9P/0//P/8v/x
//D/7//v/+//7//v/+//7//v/+7/7v/u/+7/7v/u/+7/7v/t/+3/7f/v/+//7//w/+7/
7v/u/+//7//t/+z/6//r/+v/8f/3/wEADgAgADQATgBvAJEArQDHAOIA/QASARYBAAHZ
ALIAjgBkADsAIgATAA0ACQAIAAIA/f/3//b/9P/y//D/7v/u//D/8P/w/+7/7v/s/+z/
7f/t/+z/7P/s/+z/7P/s/+7/7//v/+//7f/t/+3/7f/v/+//7//v/+//7//w//D/8P/w
//D/8P/u/+7/7v/v//D/8P/v/+//7//v/+//7//w//D/8P/w//D/8P/w//D/8v/y//P/
8//y//L/8v/z//P/9P/0//T/9f/1//b/9v/3//j/+f/6//v//P/9//7/AAAAAAIABAAF
AAYACQALAAsADQAOAA8AEAASABMAFAAVABcAGAAZABkAGgAbABwAHQAeAB8AHwAhACEA
IQAhAB8AHwAfAB4AHAAcABsAGgAZABgAFQAUABIAEgAPAA0ADQAKAAkABwAEAAQAAgAB
AP///v/9//3/+//6//n/+P/3//f/9//3//f/9v/2//X/8//x//H/8f/z//P/8//0//X/
9f/z//L/8v/y//P/9P/0//T/9P/z//P/8//0//T/9P/0//T/9P/0//T/9P/0//T/9P/z
//P/8//z//P/8//x//H/8f/x//T/9P/0//P/8//z//P/8//z//P/9P/1//P/8v/y//L/
8f/w//D/8P/z//P/8//z//L/8f/x//H/8f/x//L/8v/u//D/8P/v//D/7//v/+//7//v
/+//7//t/+3/7P/s/+7/7v/u/+//7f/t/+3/7f/v/+//7v/t/+3/7f/t/+7/7P/s/+z/
7P/r/+v/6//r/+v/6//s/+z/7P/r/+r/6v/q/+r/6//r/+r/6v/q/+v/6f/p/+n/6f/p
/+n/6f/p/+r/6v/q/+r/6v/r/+v/6//r/+r/6v/q/+v/6//p/+n/7P/q/+r/6v/q/+r/
6v/q/+n/6f/p/+n/6f/p/+n/6f/p/+v/7P/s/+z/6v/q/+z/7f/t/+3/7f/t/+z/7P/t
/+//7//v//D/8f/z//T/9f/1//X/8//y//L/7//v/+7/7v/v/+//7v/u/+3/7P/s/+z/
7P/r/+r/6f/o/+f/5//n/+X/5f/l/+X/5v/m/+f/6P/m/+b/5v/m/+j/5//n/+f/5f/l
/+X/5v/o/+j/6P/p/+n/6//o/+X/5f/p/+v/7f/3/wQAEgAkADwAWQB5AJMAqwDEAN0A
8gD6AOwAywCkAIQAYAA7ACIAFQANAA0ACgAGAP//+f/4//T/7v/u//D/8P/u/+7/7P/s
/+z/6v/q/+3/7f/s/+z/7v/u/+7/7v/s/+3/7f/t/+7/7//w//H/8f/x//H/8f/z//P/
9P/0//L/8v/y//L/9P/0//T/9f/2//b/9f/1//f/9//3//f/+v/6//r/+v/6//r/+v/6
//z//P/9//3//v/+//7//////wAAAAAAAAEAAQACAAIAAwAEAAUABgAHAAgACQAKAAoA
CgAMAA4ADQAOABEAEwAVABcAGAAZABoAHAAdAB4AHQAfACAAIQAjACQAJQAmACcAKAAp
ACkAKwArACsAKwArACsAKwAqACoAKgApACgAJwAmACMAIgAgACAAHQAbABsAGAAXABUA
FAAUABIAEQAPAA4ADQANAAsACgAJAAgABwAHAAcABwAHAAYABgAFAAMAAQABAAEAAwAD
AAMABAAFAAUAAwACAAIAAgADAAQAAgACAAIAAQADAAMABAAEAAIAAgACAAIAAgACAAIA
AgACAAIAAQABAAMAAwADAAMAAwADAAMAAwACAAIAAgABAAMAAwADAAMAAQABAAIAAwAD
AAIAAgACAAIAAgADAAQABAADAAIAAQACAAEAAQABAAEAAQACAAIA/v8AAAAA//8AAP//
//////////////////////7//v/+//7//v////3//f/9//3//f/9//z/+//9//3//f/+
//7//v/+//7//f/9//3//f/7//v//P/8//7//f/8//z//P/8//3//f/6//r/+v/7//v/
+//7//v/+f/5//n/+f/5//r/+//8//r/+//9//n/+P/6//r/+v/6//r/+v/6//n/+f/5
//n/+f/5//n/+f/5//n/+v/6//r/+v/6//z//f/9//3//f/9//7//v///wEA/////wAA
AQADAAQABQAFAAUAAwACAAIA//////7//v/9//3//P/8//v/+v/6//r//P/7//r/+f/4
//f/9//3//f/9//3//f/9//2//b/9v/0//T/9P/0//T/8//z//P/8//z//P/9P/0//T/
9P/1//f/9//0//P/8//1//n//f8DABAAIgA2AE4AbwCNAKcAwQDcAPUACAEOAfoA0wCu
AIwAZAA5AB4AEwAPAAsACgAIAAUAAQD+//z/+P/4//b/9P/0//b/9P/0//T/8v/y//X/
9f/0//T/8v/y//L/8v/w//H/8f/x//L/8//0//X/8//z//P/8//z//P/9P/0//T/9P/0
//T/9P/0//T/9f/4//j/9//3//X/9f/1//X/9P/0//T/9P/1//b/9//4//f/9v/2//X/
9v/2//b/9//3//j/+P/4//n/+f/6//r//f/+////AAD//wAAAQACAAQABAAGAAgACQAK
AA0ADwAPABEAEgATABQAFgAXABgAGQAbABwAHQAfACAAIQAiACEAIgAjACMAIwAjACMA
IwAjACMAIwAiACAAIAAfAB4AHwAeABsAGgAYABgAFQATABEADgANAAsACAAIAAYABQAF
AAQAAwADAP///v/9//z/+f/5//n/+f/5//j/+P/3//n/9//3//f/9f/1//X/9v/5//n/
9//2//X/9P/0//T/9P/0//T/8//1//X/9v/2//b/9v/2//b/9P/0//T/9P/0//T/8//z
//T/9f/2//f/9//3//f/9//2//b/9v/1//f/9//3//f/9f/1//b/9//3//b/9v/2//f/
9v/2//b/9//3//f/9//2//X/9f/1//P/8//0//T/8v/0//T/8//0//P/8//z//P/8//z
//P/8//z//L/8v/w//D/8P/x//H/8f/x//H/8//z//L/8f/v/+//7//w//D/8P/w//D/
7//v/+//7//v/+//8P/w//D/7//u/+7/7P/s/+3/7f/t/+7/7//x//P/8f/w/+//7v/t
/+z/7P/s/+z/6//t/+3/7f/t/+3/7f/t/+3/7f/u/+7/7v/u/+7/8P/x//H/8f/x//H/
7v/u/+//8f/x//H/8v/z//f/+P/5//n/+f/3//b/9v/3//f/9v/2//T/8//x//D/8f/w
//D/8P/w/+//7v/t/+z/6//r/+v/6//r/+v/6//r/+r/6v/q/+r/6v/q/+r/6v/p/+n/
6f/n/+f/5//o/+r/6v/q/+v/6//p/+b/5//l/+X/6f/x//n/BAAUACgAQgBhAIMAoQC/
ANoA9QAKARIBBgHlALoAlgBwAEUAIgARAAkABQACAAAA+//1//L/8v/w//D/7v/s/+r/
6v/q/+z/7P/q/+r/6f/p/+j/6P/q/+r/6v/q/+r/6//r/+v/6//r/+v/6//t/+3/7f/t
/+z/6//r/+r/6v/q/+r/6v/s/+z/7P/t/+7/7v/t/+3/7f/t/+3/7f/u/+7/7v/u/+7/
7v/u/+7/7P/s/+3/7f/u/+7/7v/v//H/8v/y//L/8//z//T/9P/1//b/9//4//n/+v/7
//z/+v/6//z//v8BAAIABQAHAAcACQAKAAsADAAOAA8AEAARABMAFAAVABUAFgAXABgA
GQAaABsAGwAdAB0AHQAdAB0AHQAdABwAGgAaABkAGAAXABYAEwASABAAEAANAAsACwAI
AAcABQAEAAQAAgABAP3//P/7//v/+f/4//f/9v/1//X/9f/1//P/8v/y//H/8f/v/+//
7//x//H/8f/y//H/8f/v/+7/8P/w//H/8v/y//L/8v/x//H/8f/y//L/8v/y//L/8v/y
//L/8v/y//D/8P/v/+//8f/x//H/8f/v/+//7//v//L/8v/y//H/8f/x//H/8f/x//H/
8v/z//H/8P/w//D/8f/w//D/8P/x//H/8f/x//D/7//v/+//7//v//D/8P/u//D/8P/v
//D/7//v/+//7//v/+//7//v/+//7v/u/+z/7P/s/+3/6//r/+v/6//t/+3/7P/r/+v/
6//r/+z/6v/q/+r/6v/q/+v/7P/t/+z/6//r/+r/7P/r/+r/6v/q/+r/6//r/+r/6v/q
/+v/6//r/+v/6//r/+v/6//r/+r/6v/q/+r/6v/r/+v/6//r/+r/6v/q/+v/6//r/+v/
6//r/+z/7P/q/+r/6v/r/+z/7P/s/+z/6//q/+r/6//q/+v/6//q/+v/7P/u//D/8P/w
/+//7v/w//L/8v/y//L/8v/0//T/9P/0//T/9P/0//T/8v/y//L/8v/y//L/8v/y//D/
8P/w/w==
         </WaveFormData>
      </LeadData>
   </Waveform>
</RestingECG>
