# Supplementary material for: Detection of Left Atrial Enlargement Using a Convolutional Neural Network-Enabled Electrocardiogram
Source: Front Cardiovasc Med. 2020 Dec 17;7:609976. doi: 10.3389/fcvm.2020.609976 (PMC7773668; doi:10.3389/fcvm.2020.609976)
Supplement: Supplementary file 5 [file Data_Sheet_5.ZIP › normal4/1802036301_7857_0000000O.XML]

<?xml version="1.0" encoding="Windows-1252"?>
<!DOCTYPE RestingECG SYSTEM "restecg.dtd">
<RestingECG>
   <PatientDemographics>
      <PatientID>1802036301</PatientID>
      <PatientAge>72</PatientAge>
      <AgeUnits>Years</AgeUnits>
      <Gender>Female</Gender>
      <PatientLastName>quqianhuan</PatientLastName>
   </PatientDemographics>
   <TestDemographics>
      <DataType>Resting</DataType>
      <Site>1</Site>
      <AcquisitionDevice>MAC55</AcquisitionDevice>
      <Status>Unconfirmed</Status>
      <Priority>Normal</Priority>
      <AcquisitionTime>09:27:20</AcquisitionTime>
      <AcquisitionDate>08-16-2017</AcquisitionDate>
      <CartNumber>1</CartNumber>
      <AcquisitionSoftwareVersion>009C</AcquisitionSoftwareVersion>
      <XMLSourceVersion>MAC5000 v1.0</XMLSourceVersion>
   </TestDemographics>
   <RestingECGMeasurements>
      <VentricularRate>63</VentricularRate>
      <AtrialRate>63</AtrialRate>
      <PRInterval>142</PRInterval>
      <QRSDuration>72</QRSDuration>
      <QTInterval>456</QTInterval>
      <QTCorrected>466</QTCorrected>
      <PAxis>13</PAxis>
      <RAxis>36</RAxis>
      <TAxis>53</TAxis>
      <QRSCount>11</QRSCount>
      <QOnset>222</QOnset>
      <QOffset>258</QOffset>
      <POnset>151</POnset>
      <POffset>197</POffset>
      <TOffset>450</TOffset>
      <ECGSampleBase>500</ECGSampleBase>
      <ECGSampleExponent>0</ECGSampleExponent>
   </RestingECGMeasurements>
   <Diagnosis>
      <Modality>Resting</Modality>
         <StatementCount>2</StatementCount>
         <LabelText>12SL ��ϳ���</LabelText>
      <DiagnosisStatement>
         <StmtFlag>ENDSLINE</StmtFlag>
         <StmtText>�������</StmtText>
      </DiagnosisStatement>
      <DiagnosisStatement>
         <StmtFlag>ENDSLINE</StmtFlag>
         <StmtText>���� ECG</StmtText>
      </DiagnosisStatement>
   </Diagnosis>
   <Waveform>
      <WaveformType>Rhythm</WaveformType>
      <WaveformStartTime>0</WaveformStartTime>
      <NumberofLeads>8</NumberofLeads>
      <SampleType>CONTINUOUS_SAMPLES</SampleType>
      <SampleBase>500</SampleBase>
      <SampleExponent>0</SampleExponent>
      <HighPassFilter>16</HighPassFilter>
      <LowPassFilter>150</LowPassFilter>
      <ACFilter>NONE</ACFilter>
      <LeadData>
         <LeadByteCountTotal>10000</LeadByteCountTotal>
         <LeadTimeOffset>0</LeadTimeOffset>
         <LeadSampleCountTotal>5000</LeadSampleCountTotal>
         <LeadAmplitudeUnitsPerBit>4.88</LeadAmplitudeUnitsPerBit>
         <LeadAmplitudeUnits>��V</LeadAmplitudeUnits>
         <LeadHighLimit>2147483647</LeadHighLimit>
         <LeadLowLimit>268435456</LeadLowLimit>
         <LeadID>I</LeadID>
         <LeadOffsetFirstSample>0</LeadOffsetFirstSample>
         <FirstSampleBaseline>0</FirstSampleBaseline>
         <LeadSampleSize>2</LeadSampleSize>
         <LeadOff>FALSE</LeadOff>
         <BaselineSway>FALSE</BaselineSway>
         <ExcessiveACNoise>FALSE</ExcessiveACNoise>
         <MuscleNoise>FALSE</MuscleNoise>
         <LeadDataCRC32>4021194474</LeadDataCRC32>
         <WaveFormData>
+v/6//r/+v/5//j/9//2//j/+P/4//j/+v/6//r/+v/4//j/+P/4//n/+v/7//z/+f/4
//f/9v/3//j/+P/5//f/9//3//j/9v/2//b/9v/5//v//P/9//z//f/+//7///8AAAAA
/////wAAAAAAAAAA////////AAAAAAAAAQD///7//f/7//z//P/9//z//v/+//z/+//4
//f/9v/z//b/9f/0//X/9P/y//H/8f/z//L/8f/x//T/9P/0//P/8f/z//P/8f/y//P/
9P/1//L/8f/w//D/8f/y//L/8//2//H/6P/l/+X/6P/x//7/DgAhADYASgBaAGwAfQCJ
AJEAjgCCAG0AVQA7ACMAEQAJAAkABwACAAIAAQD5//b//P/8//T/8f/1//T/9f/1//X/
8//y//L/8f/z//P/8//y//L/8v/y//L/8f/x//D/7//w//H/8v/z//H/8f/x//H/8P/w
//D/8P/x//L/8//0//L/8//z//P/9f/2//f/+P/2//X/9f/0//X/9f/0//T/9f/3//j/
+P/1//X/9P/0//f/+P/5//r/+P/4//n/+f/3//j/+P/3//n/+//7//v/+f/7//n/+P/5
//z//v////7//v/9//3//f////////8BAAIAAwADAAAAAQACAAIAAwAEAAUABwAFAAYA
BwAIAAgACAAJAAoADQANAA0ADgAOAA4ADgAQABEAEgATABUAEwATABQAFgAYABgAGQAb
ABsAGwAbABsAGwAbABsAGgAdACAAIQAiAB8AHgAeAB4AHgAeAB0AHQAdABwAGwAZABcA
FgAUABMAFAASABEAEgAPAAwACwAKAAcABgAGAAUABwAEAAQABQAEAAEAAAABAAAAAQAC
AAEA/v/9//3//v/+//7//f/9//7//v/+//7/+//7//r/+f/8//3//v/+//z//P/8//z/
+v/7//v/+//9//3//f/9//v/+//7//v//P/9//7////+//z/+//7//7//v/+//7////+
//7//v/8//3//f/8//3//v///wAA///+//3//P/+//7//v/+//7//v/+//3/+//7//v/
/P/9//7//v////3//P/8//v//f/9//3//f/9//3//v////7//v/9//z//f/+///////+
//3//P/7//7///////7//v/9//3//v/9//z/+//7//z//P/9//z/+v/6//r/+v/7//v/
/P/8//3//P/8//z/+v/6//r//P/9//3//v////7//f/8//v/+//7//r/+v/7//z//P/9
//3//f/8//z//f8AAP7//v/+//7//P/8//z//P/9//7///8AAP///v/9//z//v/+//7/
/v8AAAAA//////3//f/9//7///8AAAEAAgAAAAEAAQABAAAAAQACAAIABAAGAAcABwAF
AAYABgAGAAkACQAKAAsACQAIAAcABwAIAAgACAAHAAkACAAIAAYABQAEAAEA////////
///9//3/+//5//n/+//6//r/+//9//z/+//7//v/+v/5//f/+f/7//v/+f/3//f/9//3
//f/9//3//j/+v/6//n/+f/0//H/7v/t/+//9P/9/wgAFgAnADgATgBkAHoAiwCTAJUA
jAB8AGkATQAzACEAFwARAA8ADQAIAAQAAQD///7//v/8//z//f////z/+//5//f/9v/2
//f/9//4//n/+v/6//n/+P/3//b/9//5//r/+//5//n/+f/5//n/+f/5//n//P/8//z/
/P/7//r/+f/4//n/+//8//3//P/8//z//P/5//n/+v/6//z//f/9//7//f/9//z/+v/7
//3//v8AAAAAAAAAAAAA/f/8//z/+//+/wAAAQABAAAAAQAAAP//AAADAAIAAgAAAAIA
AwADAAMABAAEAAUABgAJAAoACwAIAAgACAAHAAgACwAOABAADwAOAA0ADQALAAwADQAO
AA8AEAASABQAFAATABIAEgAUABYAGAAcABoAGgAaABsAGwAbABwAHgAeAB4AHwAhAB8A
HwAfAB8AIwAlACcAKAAnACgAJwAmACUAJAAkACQAJAAkACMAIwAgAB4AHAAZABkAGgAa
ABsAFwAUABIAEgAQAA4ADgAOAA8ADgAOAA0ACgAGAAUABQAJAAcABwAJAAcABwAHAAUA
AgABAAEAAgADAAQABAAFAAMAAgABAAAAAgADAAMAAwADAAMAAwACAAAAAAAAAAAAAgAD
AAMAAwABAAEAAQABAAIAAwAEAAUAAwADAAMAAwABAAAAAAABAAMABAAFAAYABAACAAEA
AAACAAMAAwACAAIAAgACAAIAAQAAAP///v///wAAAQACAAEAAAD///3/////////AAAA
AAAA//////7//v//////AQABAAEAAQD///3//P/7//z//v///wAAAAAAAAAA///+//3/
/P/7//3///8AAAAA/f/7//r/+v/9//7///8BAAAA/v/9//r/+v/6//r/+v/9//3//v/+
//z/+v/5//j/+//8//3/AAD+//3//f/9//z/+//6//n/+v/7//v//P/6//r/+f/5//z/
/f/9//7/+//4//j/+P/4//j/+//8//3//v/8//z//P/8//v/+v/5//j/+//7//z//f/8
//v/+//6//v//P/9//7//f/9//3//v///wAAAAABAAQABAADAAMAAwACAAEAAQADAAQA
BQAFAAQAAwADAAQABAAEAAMAAwAEAAQAAgACAP///P/6//n/+//7//n/+f/5//f/9//3
//b/9v/3//f/+P/3//f/+P/3//b/9P/z//b/9//2//f/9//3//f/9//2//X/9f/0//r/
+//5//j/8f/s/+n/6//y//v/DAAeAC0AOgBMAF4AcAB/AIkAhwB+AGwAUwA9ACsAGQAN
AAsACwAHAAIABAADAP3//P/6//b/+P/7//n/+f/5//j/9//1//T/9P/z//b/9//4//j/
9v/2//b/9v/1//X/9P/z//b/9//4//n/+P/3//b/9f/2//b/9v/2//b/9v/2//b/9v/3
//f/9//6//r/+v/6//f/9//4//j/+//7//r/+v/4//n/+f/4//b/9//3//j/+v/6//r/
+v/6//r/+//7//3//v/+//3/+//9//3//f/7//3/+//6//z/AAADAAUAAgACAAEAAQAC
AAUABgAHAAYABgAGAAUABQAHAAkACgAMAAwADAANAAoACgAKAAoACwAMAA4AEAARABEA
EQASABEAEgATABYAFwAYABkAGwAZABcAFgAWABkAGgAcAB8AHQAdAB0AHQAcAB0AHgAe
AB8AIgAjACQAIAAeAB0AHAAfACAAIAAhAB0AHAAbABkAFwAWABQAEwASABAADwAQAAwA
CgAKAAoACwAKAAoACQAIAAQAAwADAAMAAQABAAMAAgADAAQAAwABAP///v/+/wAAAAD/
/////v/+//7//v/9//3//P/7//z//f/+//7//P/8//z//P/9////AAABAP//////////
/v/9//z/+//+////AAABAP7//P/7//v//f/+////AAD///7//v/+//z//f/9//z//f/+
////AAD///7//f/8//3//v///wAA///+//3/+//7//v/+//8//7//v/9//3/+//6//r/
+f/6//v//P/9//z/+//7//v/+f/6//r/+v/8//z//P/7//n/+f/5//n//P/9//3//P/8
//v/+//8//r/+v/6//v//P/8//3//P/7//r/+f/4//v/+//8//z/+//6//r/+v/4//j/
+P/6//v/+//8//3//P/7//r/+f/6//v/+//8//z//P/7//v/+v/7//v//P/9/wAA///+
//3//P/6//r/+v/6//v//P/9//7//P/7//r/+f/8//7///8AAP7//v/+/////f/9//7/
//8BAAIABAAGAAQAAwADAAQABgAGAAcABwAIAAkACQAIAAUABQAGAAYACAAHAAcABgAD
AAAA///+//7///8BAAMAAgD///7/+//5//n/+f/4//r/+//7//r/+P/3//f/9v/4//f/
9//5//f/9f/1//X/9f/1//X/9f/2//j/+f/6//f/8//w/+//8P/x//H/8v/5/wIADgAf
ADAAQgBYAGwAfwCRAJUAjgB+AGkATwA9ACsAGQATABMADwAGAAIAAQD7//j//P/+//7/
/f/9//r/+f/3//X/9v/2//f/9//3//f/9//2//T/9P/0//T/9f/3//j/+f/4//f/9v/1
//X/9f/1//X/9//4//n/+v/3//b/9f/0//b/+f/7//3//P/6//j/9v/2//f/+f/6//v/
+//6//r/+P/5//n/+P/5//v//P/+//v/+v/5//j/+f/6//z//f/9//7//v/9//r/+//6
//n//P////7//v/8//7/////////AAAAAAEAAwAFAAUABQADAAQABQAFAAQABwAKAAwA
CwAKAAkACQALAAwADQAOABAAEAARABIAEgARABAAEAAUABYAGAAcABsAGgAZABkAGQAZ
ABoAHAAcABwAHQAfAB8AHwAfAB8AIgAjACQAJAAjACQAIwAiACMAIgAiACIAIgAiACEA
IQAdABwAGwAZABkAGgAaABsAGAAUABEAEAAPAA4ADwAQAA8ADgAOAA0ACgAGAAUABQAJ
AAcABwAJAAQAAwACAP///////wAAAgACAAIAAQABAP7//v/+//7///8BAAIAAwAAAP//
/v/8//3//v///wAAAAABAAEAAQD//////////wAAAQACAAMAAgABAAAA//8BAAAAAAAB
AAIAAgACAAIA///+//7//v8AAAEAAQAAAAAAAAAAAAAAAgACAAIAAgAAAAAAAAAAAP7/
/v/+//3/AAABAAIABAABAAAA/v/9//7//v/////////////////+//3//f/9//7/AAAB
AAIAAQAAAP///f/9//3//f/9/wAAAQABAAAA/v/9//3//v8AAAAAAAABAP///v/+//z/
/v/+//7//v//////AAAAAP3//P/8//z//f/+////AgD///3//P/7//z//f/+////////
//7//v/8//z/+//7//7//////wAA/f/+//3//P/7//r//f/+////AAD///7//f/8//7/
/v/+//7////////////9//7//v/+/wAAAAAAAAEAAQABAAIAAwACAAIAAwAEAAUABQAG
AAgABwAGAAYABQAIAAkACQAIAAUABQAGAAYACAAHAAcABgAGAAQABAAEAAAA////////
AAD//wAA///6//n/+P/2//j/+f/5//j/+f/5//r/+v/3//X/9P/1//j/9//4//n/+P/3
//b/9f/3//j/+P/4//v/9//2//X/8P/r/+v/8P/7/wgAGgArADwATABcAHAAhwCVAJkA
lgCKAHMAVwA9ACcAGQAVABEADQAKAAgABwADAAAA/v/8//z/+//7//v/+//6//n/9v/2
//f/9//5//n/+f/4//b/9v/2//b/9P/1//X/9f/2//f/+P/5//j/9//2//X/9//4//n/
+v/5//j/9//2//b/9//3//f/+f/6//v//P/4//f/9//2//r/+//7//z/+v/7//v/+v/4
//n/+f/6//v//P/9//7//f/8//z/+//8//7///////3///////////8BAP///v8AAAIA
AwADAAAAAAD/////AAADAAQABQADAAQABQAFAAEAAwAFAAYACQAKAAsADQAKAAoACgAK
AAsADAAOABAADwAPAA8AEAAPABAAEQAUABUAFgAXABkAFwAXABgAGgAcABwAHQAfAB0A
HQAdAB0AHgAfACAAIAAiACQAJAAkACEAIAAgACAAIgAiACEAIQAfAB4AHQAbABgAGAAX
ABcAFwAUABIAEgAOAAwADAAMAAsACgAKAAkACAAEAAMAAwAFAAMAAwAFAAUABQAFAAMA
AQD///7//v8AAAAA//////7//v/+//7//v////////8BAAEAAQAAAP///v/9//z//v//
///////9//3//f/9//3//f/9//3//v///wAAAQAAAP7//f/9/wAAAAAAAAAA/f/8//z/
/P/8//3//f/8//7//v/+//7//f/8//v/+v/7//z//f/+//z//P/8//v/+f/5//n/+v/7
//z//P/9//v/+v/6//n/+v/7//z//f/6//n/+f/5//n/+v/6//r//P/8//z/+//6//n/
+P/3//r/+//7//r/+v/5//n/+v/4//j/+P/5//r/+v/7//r/+f/4//f/9v/5//n/+v/6
//f/9v/2//b/9v/2//b/+P/6//n/+f/5//j/9//2//X/9v/3//f/+P/4//j/9//3//b/
9//3//j/+//6//n/+P/3//b/9v/2//b/9v/3//j/+f/6//n/+P/3//b/9//4//n/+v/4
//f/9v/1//X/9v/2//b/+P/4//j/+f/4//f/9//3//r/+v/7//z//P/7//v//P/6//r/
+//7//7///////7/+//7//z//P/+//3//f/8//v/+P/3//b/9f/1//b/9//3//X/9f/z
//D/7//u/+z/7//x//L/8v/w/+//7//u/+7/7f/t/+//8P/v//D/8f/u/+3/7P/r/+z/
7v/v//D/8f/r/+r/6f/k/9//3//s//v/CAAWACUAOABIAFoAcgCFAI0AiQCCAG4AUwA5
ACMADwAHAAcAAwD9//z/+v/3//X/9P/w//D/9P/1//P/7//v/+7/7f/q/+r/6//r/+z/
7f/u/+7/7f/s/+v/6v/s/+3/7f/t/+3/7f/t/+3/7P/r/+r/6f/t/+7/7//w/+//7v/t
/+z/7v/v/+//7//w//D/8P/w/+7/7f/t/+z/7v/v/+//8P/v/+//7v/s/+3/7//w//L/
8P/w//D/8P/w//D/8f/x//L/9P/1//X/8v/z//L/8f/z//X/8//y//T/9v/3//f/9f/2
//b/9//5//v/+//7//n/+v/7//v/+//9////AAACAAIAAgADAAEAAgADAAQABgAGAAcA
CAAIAAcABgAGAAkACgALAA4ADgAOAA4ADwAPAA8AEAASABMAFAAWABkAFgAVABQAEwAW
ABcAGAAYABoAHAAcABwAGgAYABcAFgAXABgAGAAZABYAFAASAA8ADwAQABAAEQANAAoA
CAAIAAQAAgACAAIAAQAAAAAA///+//r/+f/5//3/+//7//3/+f/5//n/9//2//X/9f/2
//j/+P/3//f/9P/0//T/9P/2//f/9//3//f/9//3//b/9v/2//b/9v/4//n/+f/5//b/
9f/0//P/9P/1//b/9//3//f/9//3//X/9P/0//X/+P/4//j/+P/1//T/9P/0//b/9//3
//b/9v/2//b/9v/0//T/9P/0//X/9v/3//j/9v/2//b/9f/z//P/8//0//b/9v/1//X/
9P/0//X/9f/3//f/9//3//X/8//y//H/8//0//T/9P/y//L/8v/x//H/8f/x//H/8//1
//b/9v/z//H/8P/w//L/8v/y//P/8//y//L/8P/y//L/8v/y//X/9f/2//b/9P/y//H/
8P/w//D/8P/y//T/8//z//P/8f/x//H/8f/y//P/8//0//L/8v/x//H/8v/z//P/9P/z
//j/9v/0//L/8P/z//T/9f/2//T/9P/0//T/8v/y//H/8f/z//P/8//0//P/8v/x//D/
8v/1//f/+f/3//f/9//2//X/9v/2//X/+P/6//v//P/8//v/+//7//z//P/8//3//P/8
//z/+//6//j/9//0//b/+P/4//n/+P/3//b/8//1//P/8f/x/+//7v/u/+//7f/s/+v/
6//t/+7/7//v/+3/7//v/+3/7//v/+//7//v/+//7//w/+7/7v/t/+3/8P/r/+j/5//l
/+z/9f8CABQAJwA8AFIAYgBwAH0AgwB7AGwAWgBHADMAIQARAAkABQABAPn/9P/2//n/
9//2//j/+P/y/+//7//v/+//7v/t/+7/7v/v/+//7f/t/+3/7P/t/+7/7//w/+//7//u
/+3/7f/t/+3/7f/u/+//8P/x/+//7v/t/+z/7f/u/+//8P/u/+//7//v//L/8v/y//L/
8f/x//L/8v/x//H/8P/w//H/8//0//T/8v/z//P/9P/z//L/8f/w//P/9P/2//f/9f/0
//L/7//y//X/9v/3//X/9//1//T/9v/4//n/+f/7//z//P/9//z//f/8//v//P/+/wAA
AQD//wEAAwAEAAEAAAD/////AAACAAQABgAFAAQABAAEAAgACQAKAAwACgAKAAoADAAO
AA4ADgAPABEAEQASABQAEwASABIAEwAWABcAGAAZABkAGQAZABgAFgAYABgAGAAZABgA
GAAYABcAFgAUABMAFAAUABQAEwARABAADgANAA0ACgAIAAgACAAGAAYABgACAAAA///9
//7//P/9/////v/7//r/+//5//n/+f/3//n/+f/6//z/+f/4//b/9f/1//b/9//4//f/
9//2//X/9f/1//X/9P/1//b/9//4//f/9//2//X/9v/3//j/+f/3//f/9//3//f/9//3
//f/+P/4//n/+//6//j/9v/0//X/9v/4//r/+f/5//j/9v/2//b/9v/2//j/+P/4//j/
9//2//X/9P/1//b/9//3//b/9f/0//T/9v/2//X/9f/1//b/+P/5//b/9f/0//P/9f/1
//b/9//0//T/8//y//T/9P/0//P/9f/1//X/9f/1//X/9P/y//X/9f/2//j/9f/0//P/
8//1//T/9P/y//T/9P/0//T/9P/z//P/8v/0//T/9f/2//X/9P/z//T/9P/z//P/8//1
//X/9f/1//T/8//x//D/8//0//T/9f/1//X/9P/0//H/9P/2//b/9v/2//X/9P/z//L/
9P/z//P/8//0//X/9//4//b/9P/y//D/8//1//f/+v/6//r/+f/5//r/+v/5//n/+//8
//3////+//7//v/9//7//f/9//7//P/8//v/+//6//r/+P/4//n/+P/4//n/9v/1//L/
8f/y//H/8v/z//H/8P/w/+//7v/t/+3/7v/v//D/8P/x//L/8f/u/+3/7v/v//D/8f/w
/+//7//u//D/8f/v//L/8f/q/+X/5f/m/+v/9P8EABcAKgA+AFIAYgBxAIEAhwCEAH4A
cQBXAD0AKwAbAA8ACQADAP7/+v/5//v/AAD+//b/8v/x//H/8f/x//D/7//v//D/8v/z
//D/7//u/+z/7//w//H/8v/x//H/8P/v/+//7//v/+//8f/x//H/8f/x//D/7//u/+//
8P/x//L/8P/x//H/8f/0//T/9P/0//T/9f/3//j/9//1//L/8P/y//X/9//4//f/9//2
//b/9P/0//T/9P/1//b/+P/5//b/9v/1//P/9f/5//v//f/7//v/9//0//b/+P/5//n/
+//8//z//f/8//3//P/7//z//v8AAAEA/v///wAAAAACAAIAAgADAAUABgAHAAgABQAE
AAQABAAJAAsADQAQAA4ADgAOABAAEAAQABAAEQATABMAFAAWABQAFAAVABcAGAAZABoA
GwAbABsAGwAaABoAHAAcABwAHgAeAB8AIAAdABwAGgAZABgAGAAYABcAFAAUABMAEwAT
ABAADgAOAA4ADAAMAAwACAAGAAUAAwADAAAAAAABAAIA///+/////////////f/8//v/
+//8//r/+v/5//n/+//8//3//v/7//v/+v/5//n/+f/5//j/+f/6//v//P/5//n/+P/3
//n/+//9/////P/7//r/+f/6//v//P/9//3//P/8//3/+//6//n/+P/6//r/+//8//v/
+//6//j/+v/6//r/+v/6//r/+v/6//j/+P/4//j/+f/6//v/+//5//n/+f/6//j/+P/3
//f/+P/4//n/+f/3//f/9//3//j/+f/7//3//P/8//v/+v/4//j/+P/3//j/+f/6//v/
+f/5//j/9v/3//f/+P/6//n/+P/3//f/+P/4//n/+P/6//r/+v/6//j/9//3//b/9v/2
//f/+P/2//b/9v/4//b/9f/1//X/9//3//f/9//1//X/9P/0//f/+P/4//n/9//3//b/
9v/1//b/9//4//n/+v/3//b/9f/0//b/9v/2//b/+P/4//j/+P/2//b/9f/1//j/+f/6
//z/+f/4//f/9v/2//f/9//3//v//f///wAA/f/8//r/9//5//z//v8AAAAA////////
AQAAAP////8CAAIAAgABAAAA/v/9//r//f/+//3//f/8//v/+v/3//f/9f/z//P/9f/0
//T/9f/0//L/8P/v//H/8v/z//P/8f/z//P/8f/x//H/8f/x//P/8//z//T/8v/y//H/
8f/0//H/7v/r/+n/6v/x//r/CgAhADQARgBWAGwAgwCRAJEAigB+AG8AVwA/ACsAHQAT
AA8ABwD+//z/AQD///r/+v/+//j/8//z//L/8//z//P/9P/0//X/9f/y//H/8P/u//H/
8v/z//T/9P/1//X/9f/0//P/8v/x//L/8//0//X/8//y//H/8P/x//L/8//0//L/8//z
//P/8v/y//L/8v/y//P/9f/2//b/9f/z//L/9f/3//j/+P/2//f/9//4//b/9v/2//b/
+f/6//z//f/7//r/+P/1//j/+//8//3/+//9//v/+v/6//z//f/9//7/AAABAAMAAAAB
AAAA//8BAAIAAwADAP//AQADAAQABAAEAAQABQAGAAgACgAMAAsACgAKAAoADAANAA4A
EAAQABAAEAASABIAEgASABMAFAAVABcAGgAZABgAGAAZABoAGwAcAB0AHAAdAB4AHgAe
ACAAIAAgACAAIAAhACIAIQAgAB4AHQAcABwAHAAbABgAGAAXABcAEwAQAA4ADgAPAA4A
DwAQAA0ADAAMAAsADAAIAAcABwAJAAcABwAJAAUABQAFAAMABQAFAAYACAAFAAQAAgAB
AAMABAAFAAYABQAFAAQAAwADAAMAAwACAAMABAAFAAYABQAFAAQAAwAEAAUABgAHAAUA
BQAFAAUAAwADAAMAAwAGAAYABwAJAAgABgAEAAIABAAEAAUABgAEAAUABQAEAAQABAAE
AAQABAAEAAQABAAEAAQABAAEAAYABgAGAAUABQAFAAUABgAFAAQAAgABAAMABAAGAAcA
BgAFAAQAAwAEAAMAAwADAAMABAAEAAQABAAEAAQAAwAFAAUABQAFAAMAAwACAAAAAQAB
AAIABAAEAAQABAAFAAMAAgACAAAAAQACAAMABAAEAAMAAwACAAMAAgACAAIABAAEAAQA
BgAFAAMAAgABAAMAAwADAAMAAQABAAAAAAABAAIAAgADAAIAAwADAAQA//8AAAEAAgAD
AAQAAgACAAIAAgACAAIAAgACAAQABAAEAAQAAwACAAAA//8CAAMABAAGAAUABAADAAIA
BAAFAAUABQAHAAkACwAMAAsACgAIAAUACAAKAAsADAAMAAsACwALAA0ADAALAAsADgAO
AA4ADQAKAAgABwAEAAcACAAHAAcACQAJAAkABwAGAAMAAAD//wAAAAABAAMAAAD+//z/
+//+/wAAAgADAAAAAQAAAP3///////////8BAAEAAQACAP///v/8//v//v/9//j/9//3
//j///8KABYAKQA+AFIAYAB2AI0AlwCTAIwAfABnAFEAPwArAB8AGwAXAA8ABAAEAAUA
BQAEAAgADAAGAAEA///7//v/+v/5//r//P///wEA/v/9//z/+v/8//z//P/8//z//f/9
//3//P/7//r/+f/7//3///8BAAAA/v/8//r/+//8//3//v/8//3//f/9//z//P/8//z/
/v///wEAAgACAAEA///+//7///////7//P/9//3//v/+//7//v/+////AAACAAMAAgAC
AAEA//8BAAMAAwADAAMABQADAAIAAQACAAIAAQAEAAYABwAJAAgACQAIAAcACQAKAAsA
CwAJAAsADQAOAAsACgAJAAkACwAOABEAFAATABIAEgASABMAEwATABQAFQAWABcAGgAZ
ABgAFwAXABoAGwAdACAAHwAeAB4AHwAhACEAIQAhACAAIQAiACIAIAAiACIAIgAkACQA
JQAmACQAIgAfAB0AHgAeAB4AHQAcABwAGwAbABcAFAASABIAEQAQABEAEgAOAAwACwAJ
AAkABgAGAAcABwAFAAUABwADAAMAAwABAAIAAQABAAIAAgACAAEAAQAAAAAAAAAAAAAA
AQABAAEA/////////v///wAAAQACAAEAAQAAAP////////////8AAAEAAgADAAAA///+
//3/AAAAAAEAAwADAAIAAQAAAP///v/+//7///8BAAIAAgD///7//f/8////AAABAAIA
///+//3//P/+//7//v/9/////////wAA/f/8//r/+f/5//r//P/9//z/+//6//n/+f/5
//r/+//7//z//P/8//v/+v/5//f/+P/5//r/+//7//v/+v/4//r/+f/5//r//P/8//z/
/f/6//j/9//0//b/+P/6//z/+v/5//n/+P/4//j/+f/6//j/+P/4//r/+f/3//b/9f/4
//n/+v/7//r/+f/3//b/+P/4//f/9//4//n/+f/6//X/9v/2//b/9v/2//j/+P/4//j/
9v/2//b/9v/4//j/+P/4//b/9v/2//b/+P/4//j/+P/6//r/+f/5//j/9//2//b/9//4
//n/+v/4//n/+f/5//r/+//8//z//f/+//7//f/9//7//v/+/wEAAQACAAMAAQAAAP//
//8CAAIAAgABAAEAAAAAAP7//f/8//n/9//5//v//f/9//v/9//z//H/8v/y//P/9f/1
//T/8//z//L/8v/y//H/8//1//X/8//x//H/8f/x//P/8//z//T/9P/0//P/8//u/+n/
6P/p/+v/9P8BABAAIAAtAD4AUgBkAHYAgQCFAIEAdABgAEcAMQAbABEADQAHAAUAAwAA
APz/+f/1//L/9P/4//j/9//3//X/9f/0//P/8P/w//H/8f/y//P/9P/0//P/8v/x//D/
8v/z//P/8//x//H/8f/x/+//7//v/+//8f/y//P/9P/y//L/8v/y//T/9f/1//X/9v/2
//b/9v/z//P/9P/0//f/9//2//b/9f/1//T/8v/z//X/9v/4//j/+P/4//j/9v/2//f/
9//5/w==
         </WaveFormData>
      </LeadData>
      <LeadData>
         <LeadByteCountTotal>10000</LeadByteCountTotal>
         <LeadTimeOffset>0</LeadTimeOffset>
         <LeadSampleCountTotal>5000</LeadSampleCountTotal>
         <LeadAmplitudeUnitsPerBit>4.88</LeadAmplitudeUnitsPerBit>
         <LeadAmplitudeUnits>��V</LeadAmplitudeUnits>
         <LeadHighLimit>2147483647</LeadHighLimit>
         <LeadLowLimit>268435456</LeadLowLimit>
         <LeadID>II</LeadID>
         <LeadOffsetFirstSample>0</LeadOffsetFirstSample>
         <FirstSampleBaseline>0</FirstSampleBaseline>
         <LeadSampleSize>2</LeadSampleSize>
         <LeadOff>FALSE</LeadOff>
         <BaselineSway>FALSE</BaselineSway>
         <ExcessiveACNoise>FALSE</ExcessiveACNoise>
         <MuscleNoise>FALSE</MuscleNoise>
         <LeadDataCRC32>717356662</LeadDataCRC32>
         <WaveFormData>
9P/0//T/9P/z//L/8f/w//H/8v/z//T/9P/0//T/9P/z//L/8f/w//P/9P/1//b/8//y
//H/8P/x//L/8//0//H/8f/y//T/9P/0//T/9P/1//f/+v/9//r/+f/3//b/+P/7//3/
/v/9//7//v////3//P/8//r/+//7//r/+//4//b/9f/0//b/9//4//n/9//3//f/9f/y
//L/8f/x//P/8//z//P/8P/v/+7/7P/t/+3/7f/u/+z/7P/r/+v/7P/r/+r/6f/s/+3/
7f/u/+v/6//q/+r/7f/t/+7/7//y/+//6//r/+v/7f/4/wAABQAOACEANwBRAGsAfwCN
AJsAnACDAFwAQAA2AC0AGwALAAMAAAD9//z//P/5//b/+v/2/+//7v/y//L/8P/x//D/
7f/s/+z/6//t/+3/7f/r/+z/7f/t/+7/7P/r/+v/6v/t/+7/7//v/+3/7P/s/+3/7v/u
/+7/7v/w/+//7//w/+3/7f/t/+z/7v/u//D/8//y//H/8P/x//H/8f/x//H/8v/z//T/
9f/z//L/8v/y//X/9f/2//j/+P/3//b/9v/2//f/9//3//r/+v/7//z/+//7//r/+f/7
////AAABAAAAAAAAAAEABAAEAAUABwAJAAkADQANAA0ADgAPAA8AEwAWABgAGgAaABoA
GgAcAB4AIAAjACUAJwAnACgAKwAtAC0ALQAvADMANQA4ADoAOAA4ADgAOQA7ADsAOwA7
AD0APQA8ADwAOwA6ADkAOAA5ADoAOgA7ADcANAAyADEALwAtACsAKgApACkAJwAmACEA
HwAcABgAGAAYABcAFgARAA4ADAAKAAoACAAHAAgACAAFAAQABAACAAAA///+//3//v//
//7//P/7//n/+P/6//r/+f/5//v/+v/6//r/9//2//X/9P/3//j/+f/6//j/9//1//T/
9//4//j/9//5//n/9//5//j/9//3//b/+f/6//v//P/7//r/+f/4//v/+//7//v//P/7
//v/+//5//j/9f/0//f/+f/6//n/+P/3//b/9f/3//j/+P/3//f/9v/2//b/9f/1//P/
8//1//b/9//4//T/8//y//H/8v/z//T/9f/2//b/9v/2//T/8//y//H/9P/1//b/9v/1
//T/8//y//X/9f/2//b/9f/z//P/9P/y//H/8P/v//H/8//1//X/9P/0//P/8v/y//L/
8v/y//T/9P/0//T/8f/x/+//8f/y//P/9P/1//T/8//y//H/8f/x//H/8f/z//P/8v/y
//L/8f/w/+7/9f/2//T/9P/0//T/8f/w/+//7v/v//D/8f/y//H/8P/v/+7/7//w//H/
8v/y//L/8v/y/+7/7f/t/+7/8v/0//b/+P/3//f/+P/5//v/+//6//r/+//9//7//v/+
//7//f/9//v//P/+//7//f/7//j/9//6//r/+//8//n/+f/5//n/9//1//P/7//x//L/
8v/z//H/7//t/+v/6//r/+v/6v/r/+v/6//s/+r/6v/p/+n/7f/t/+3/7f/s/+v/6f/o
/+r/6//r/+z/7P/r/+v/6//q/+n/6f/r/+3/9f/8/wAABQAOAB0ANwBXAHMAiwCbAKMA
ngB/AFQAOgAyAC0AIQAVAAsABgD///r/9v/1//T/9P/0//P/9P/2//T/8P/v/+z/7P/s
/+3/7f/v/+//7//t/+z/6//p/+j/6v/r/+3/7v/s/+z/7P/r/+v/6v/q/+v/7f/u/+//
8P/v/+3/7P/s/+3/7//x//L/8P/u/+7/7//t/+3/7f/v//D/8f/y//P/8P/v/+7/7f/v
//D/8v/0//T/8//z//T/8//z//P/9P/1//f/+P/5//f/9v/2//b/+f/7//z//f/7//3/
/P/7//3//v///wEAAwAEAAYACQAGAAUACAAHAAkADAAPABEAEgAUABUAFgAYABgAGAAa
AB0AIAAkACcAJgAlACUAJwAsAC8AMgA3ADcANwA4ADgANwA4ADkAOwA8AD0APgA/AD4A
PQA7ADoAPQA+AD8AQAA9ADwAOgA5ADYANAAzADMAMwAxAC8ALgApACcAIwAgACEAIQAg
AB4AGgAYABUAEgAQAA4ADQAMAA0ACgAIAAgAAwD///3//P/+//7///8AAP3//P/7//j/
9//3//b/9v/4//j/9//3//X/9P/0//T/9f/2//f/+P/2//b/9v/2//X/9f/0//T/9v/4
//n/+f/2//X/8v/z//b/9//5//r/+P/4//j/+P/4//j/+P/4//r/+//8//3/+v/3//X/
8//1//b/9f/2//j/+f/5//f/9v/1//T/8//1//b/9v/1//P/8v/y//L/9f/1//P/8//y
//L/8v/y//H/8f/x//H/8//z//P/8//x//D/7//u//D/8f/y//P/8f/x//H/8P/u/+7/
7v/u//D/8f/z//T/8P/t/+z/7P/w//H/8v/z//L/8f/w/+3/6//s/+z/7P/v//D/8f/y
/+//7v/t/+z/7v/v/+7/8f/v/+//7//v/+//7//v/+//7//v/+//7//t/+3/7P/s/+7/
7//w//D/7//s/+r/6v/q/+r/7f/u/+//8P/u/+7/7v/u/+3/7P/r/+r/7f/u/+//7//s
/+z/7f/s/+//8v/1//b/9f/1//X/9f/1//T/9P/1//n/+v/6//v/+v/4//f/9f/2//j/
+P/4//X/8//z//P/9P/0//T/8//1//X/9f/1//P/8f/t/+r/7f/t/+7/7//s/+v/6v/p
/+f/5//m/+b/6P/o/+n/6v/p/+f/5v/n/+j/6f/q/+v/6v/o/+f/5v/l/+X/5v/m/+v/
7f/t/+7/6//p/+f/6f/1//7/BAANABgAJwBDAF8AeQCPAJ8ApwCcAHcATAA2ADAAJQAR
AAUAAQD+//v//P/6//f/9P/y/+7/7f/w//D/8f/u/+7/7P/p/+j/6P/n/+n/6//t/+3/
7P/r/+n/6P/n/+f/6P/o/+n/6v/r/+v/6v/o/+f/5//p/+r/6//s/+z/6//r/+z/6v/r
/+z/7P/u/+z/7P/t/+z/6//q/+v/7P/t/+7/7//t/+3/7f/t/+z/7P/t/+7/7//v//D/
8v/y//H/8P/w//H/8//0//X/9v/2//f/+P/2//f/9//3//n//f/+/////P/8//z//f8B
AAIABAAHAAUABQAJAAkACgAMAA4ADwATABYAGAAaABoAGgAaABwAHQAgACQAJwApACkA
KgAtADAAMQAyADUANwA5ADwAPgA9ADwAOwA7AD4APwBAAEEAPwA/AD4APgA8ADwAPAA8
ADsAPAA8AD0AOAA0ADEALwAwAC8ALgAuACsAKQAlACIAIAAfAB0AGgAYABgAFwAWABEA
DgAMAAoADAAKAAkACgAHAAMAAQAAAP///v/+//7//v/+//7//P/5//n/+P/4//r/+v/5
//n/9//2//b/9v/2//b/9v/2//f/+P/5//r/+P/3//X/9P/4//r/+//7//r/+f/2//f/
9//3//j/+P/5//r/+//8//r/+P/2//T/9//5//v//f/6//n/+f/5//j/+P/2//b/+f/7
//z/+//4//f/9v/1//f/+v/8//3//P/6//n/+P/3//f/9f/1//f/+P/5//r/9v/1//T/
8//2//f/+P/5//f/9v/1//T/9f/1//X/9f/3//f/9//2//X/9P/z//L/9P/1//f/+P/1
//P/8//0//X/9f/1//X/9//3//f/9f/0//T/8//y//P/9P/1//b/9f/0//P/8v/x//H/
7//x//L/8//0//X/8v/x//D/7//x//P/9f/3//b/9f/z//L/8f/x//H/8P/1//b/9f/0
//P/8v/y//L/8v/y//T/9P/0//T/8f/w/+7/7f/x//T/9f/2//X/9P/x/+//7//v/+//
7//w//L/9f/5//j/+P/5//r//P/9//3//v////7//f/7//n/+f/5//j/+v/6//n/+f/3
//X/8//x//T/8//z//T/8v/x//D/7//x//H/8f/x//P/8v/y//H/7//u/+3/7P/s/+3/
8P/x//D/7//u/+3/7v/u/+7/7//x//L/8v/x/+3/6//q/+3/8f/z//P/9//8/wIABwAO
ABsANQBTAHMAjQCfAKcAogCFAFoAOgA2ADMAIwAVAA0ABgD9//r/+v/3//b/+P/6//v/
+v/2//P/8P/w/+7/8P/w//H/8f/x//H/8f/v/+7/7f/r/+r/7P/t/+//8P/v/+7/7f/r
/+z/7P/t/+//8P/w//D/8P/v/+3/7P/s/+//8f/z//T/8f/u/+3/7f/u/+//8P/z//H/
8f/x//H/8f/x//H/8f/z//T/9v/4//X/8//y//L/9P/1//b/+P/4//n/+f/5//f/9v/2
//b/+f/7//z//f/9/////v/9////AAABAAMABAAEAAUABwAHAAcACwALAA4AEAASABMA
EQASABIAEgAWABgAGgAeACAAIgAlACcAJgAlACUAJwAtAC8AMQA1ADUANQA2ADYAOAA6
ADwAPwA9AD0APQA9ADsAOwA6ADoAOwA8AD0APgA7ADoAOAA3ADYANAAzADMAMQAvAC0A
LAAoACcAJAAiACEAIQAgAB4AGgAYABUAEgARABAAEAAQAA8ADAAKAAoABgADAAIAAgAC
AAIAAwAEAP///v/9//r/+v/7//v//P/8//z/+//7//n/+P/4//j/+f/6//v//P/5//j/
9//2//j/+f/5//r/+//8//z/+//5//n/9//5//z//f///wAA/f/8//v/+v/8//z//P/8
//3//f/9//3/+v/5//n/+f/7//z/+//8//v/+//6//f/+P/5//r/+//6//r/+f/3//X/
9P/0//T/9//5//n/+//6//j/9v/0//T/9f/2//f/9//3//f/9//0//T/9P/0//b/9//4
//n/9v/1//T/8v/0//T/9P/0//f/9//4//j/9f/z//P/9P/2//f/+P/5//b/9f/0//H/
8v/0//X/9v/0//T/9P/0//L/8v/y//L/9P/1//T/9//0//P/8v/x//L/8//0//X/8//z
//P/8//x//H/8P/w//T/9f/2//b/8//0//H/8P/v/+7/8P/y//T/9v/z//L/8f/w//H/
8v/z//T/9P/0//P/8//z//T/8//y//P/9P/z//P/8P/v/+7/7f/u/+7/7//x//P/9P/2
//j/9v/3//f/+P/6//r/+v/5//b/9f/0//L/8//0//T/9f/1//X/9f/1//T/8f/v/+7/
8P/x//L/8//y//H/8P/v//D/8P/x//H/8P/w//D/8P/u/+3/7v/t/+7/7//w//H/7//u
/+3/7f/u//D/8f/x//P/7//w//H/8f/v/+//9f8AAAoADQAUACEAOQBTAG8AhQCVAJ8A
ngCDAFgAPAA0AC0AHwATAAkABAADAAIAAAD9//j/9v/2//f/9v/2//f/9P/0//L/8f/w
//D/7//w//H/8v/x//D/7//t/+z/7f/t/+7/7v/v//D/8f/x//D/7v/t/+3/8f/y//P/
9P/x/+//7v/u/+7/7//w//D/8f/w//H/8//y//H/8P/x//T/9f/2//f/9v/1//T/8//0
//T/9f/2//f/9//4//r/+P/3//b/9v/5//v//P/9//3//P/8//z//P/9//3//f/+/wEA
AQABAAAAAAAAAAEAAwAEAAYACQAHAAcACwALAAoADAAOAA8AEwAWABgAGgAbABoAGQAa
AB0AIAAkACcAJwAnACgAKwAsAC0ALgAxADQANQA3ADgAOAA4ADgAOQA6ADsAPAA9ADsA
OwA6ADoAOgA6ADoAOgA5ADoAOgA7ADcANAAyADEAMAAvAC4ALgArACkAJQAiACIAIQAf
ABwAGwAaABgAFgATABAADgAMAA4ADAALAAwACQAFAAMAAgABAAAAAAAAAP//AAABAAAA
/v/9//v/+v/8//z/+//7//n/+P/4//j/+v/6//r/+v/8//z//P/8//r/+f/3//b/+v/8
//3//f/8//v/+P/5//n/+f/6//r//P/8//z//P/7//r/+f/4//r/+//8//3/+//5//j/
9//6//r/+P/4//j/+f/5//f/9v/1//T/8//2//j/+f/5//f/9v/2//b/9//3//X/9f/4
//j/+P/4//b/9f/0//P/9P/1//b/9//1//T/8//y//P/8//z//P/9f/1//X/9P/z//L/
8f/w//P/8//0//T/8//x//H/8v/z//P/8//z//X/9f/1//P/8P/w/+//7v/x//L/8//0
//L/8v/y//L/8f/x/+//8f/z//P/8//z//L/8f/w/+//8P/x//L/8//x//H/8P/w//P/
8//z//L/9f/0//P/8v/x//D/8P/w//D/8P/y//L/8v/y/+//7v/t/+z/7//w//H/8v/x
//D/7v/t/+7/8P/w//D/8P/w/+7/7f/q/+n/6P/n/+n/6v/s/+//7//u/+7/7v/w//H/
8f/y//f/+P/5//n/9P/z//L/8P/x//L/8v/z//H/8f/x//H/8f/v/+7/7v/u/+//8P/x
/+7/7f/s/+v/7v/u/+//7//t/+z/6//q/+n/6f/r/+v/7P/t/+7/7//r/+r/6f/p/+z/
7v/v/+//7//t/+z/7//t/+n/6//3/wYACgANABgAKQBDAGEAfQCTAKEApQCYAHEASAA4
ADYAKwAdABMADQAIAAEA/v/6//n/9v/0//T/9//6//b/8//w//D/7v/s/+z/7f/t/+//
7//v/+3/6//r/+r/6v/s/+3/7//w/+7/7v/u/+3/7P/q/+n/6f/t/+7/7//w/+//7f/s
/+z/7v/v//D/8P/y//D/8P/x//D/7//u/+//8f/x//H/8f/w/+//7v/t/+//8P/y//T/
9P/z//P/9P/z//P/8//0//f/+f/6//v/+v/4//f/9v/5//v//P/9//z//////////f/+
////AQADAAQABgAJAAgABwAKAAkADAAOABAAEQAUABYAFwAYABkAGgAbAB4AIQAkACgA
KwArACkAKAApAC0ALwAxADUANgA3ADkAOgA5ADoAOwA9AD4APwBAAEEAPgA9ADsAOgA9
AD4APwBAAD4APgA9AD0ANwA0ADIAMQAyADEAMAAwACsAKQAlACIAIQAhACAAHgAaABgA
FQASABAADgANAAwADQAKAAgACAADAP///f/8//3//v8AAAIA/v/+//7//P/6//n/9//2
//n/+v/6//v/+P/2//X/9P/1//b/9//4//j/+P/4//j/9//3//b/9v/4//r/+//7//j/
9//0//X/+P/5//v//P/6//r/+v/6//j/+P/4//j/+//7//v/+//4//f/9//3//r/+v/4
//j/+P/5//n/9//1//X/9f/1//b/+P/5//n/+P/2//X/9P/3//f/9f/1//b/9v/2//b/
8//z//P/8//0//X/9v/3//X/9P/z//L/8v/z//T/9f/1//X/9f/0//L/8v/y//L/9P/1
//f/+P/1//H/7//u//D/8f/y//P/8//z//P/8f/v//D/8P/w//H/8v/z//T/8//y//H/
8P/w//H/8P/z//P/8//z//P/8f/x//H/8f/x//H/8f/x/+//7//u/+7/8f/x//H/8P/z
//j/9v/0//L/8P/z//T/9f/2//X/9P/z//L/8P/w//D/8P/y//P/9f/4//T/8v/w/+7/
7//v//D/8f/v/+3/6v/o/+v/7f/u/+7/8P/y//P/9f/0//T/9f/0//X/9f/0//X/9f/0
//T/9P/x//H/8f/x//L/8//0//P/8f/w/+7/7f/v//H/8//1//T/8//y//D/7v/t/+z/
7P/v//D/8P/x//D/7//u/+3/8P/x//H/8v/w//H/8f/y//D/7//v/+//9P/1//X/8//1
//v/AgAIABMAJAA9AF0AeQCLAJ0AqwCpAJIAawBMAEIAPgAvABsADQAFAP7/+f/8/wAA
///8//7//v/7//b/9P/0//L/8//y//L/8v/z//P/8v/x//D/7f/w//H/8f/y//L/8f/x
//D/8v/y//L/8f/z//L/8v/z//L/8P/u/+z/7v/v//H/9P/y//H/8P/u/+//7v/v//H/
8f/x//H/8//y//H/8P/v//L/8//0//X/9f/0//T/9P/y//H/8f/y//X/9f/1//b/9f/1
//T/8//2//j/+//+//v/+//6//n/+v/9//3//f/+/wAAAgAFAAMAAgACAAMABgAHAAwA
DQAOABAAEgATABIAFAAVABYAGwAcAB0AIAAeACAAIwAlACoAKwAtADEAMQAxADEAMwA2
ADcAOQA6ADsAPAA9AD8APQA9AD0APQBAAEEAQQBCAD8APgA9ADwAOgA6ADkAOQA4ADYA
NQA1ADAALQAqACgAKAApACgAKAAkACEAHQAYABYAFgAVABQAEgAQAA8ADgAKAAYAAwAC
AAIAAQACAAQAAAD+//3//P/6//r/+v/4//r/+//7//z/+f/4//b/9f/2//b/9//4//b/
9v/2//b/9P/0//T/9P/3//f/9v/2//b/9v/1//P/9f/3//f/+//4//f/9//2//b/9v/2
//b/9//4//n/+v/6//n/+P/3//n/+f/6//v/+//6//f/9v/2//f/9//1//X/9f/1//X/
8//0//T/8//0//T/9f/2//T/8//w/+//8v/y//L/8v/y//P/9P/1//L/8f/w/+//8f/y
//P/9P/x//H/8f/x//H/8f/x//D/8v/y//L/8v/w/+//7//u/+//7//x//T/9P/z//L/
8f/x//H/8f/v//H/8v/y//L/7//u/+3/7P/u//D/8v/0//L/8f/u/+//7f/t/+3/7f/v
/+//7//v/+7/7f/s/+v/7v/v/+//8P/w/+//7v/s/+v/7v/v//D/8f/y/+//7v/t/+z/
7v/u/+7/7f/v//D/8v/y//D/7v/s/+j/6f/r/+3/7//t/+r/6P/n/+v/7P/s/+3/7//w
//L/8//x//L/8f/w//H/8f/z//X/8f/w/+//7f/v/+//7//v//D/8f/w//D/7f/r/+r/
6f/t/+//8f/z//L/8f/v/+7/6//q/+r/6v/r/+v/7P/v/+z/6//q/+n/6//s/+7/8P/u
/+3/7f/s/+v/7f/v//L/8//v/+3/7//v//L/+v8DABAAHwAzAE0AZwB/AI8AmQCcAI8A
bgBKADwAOQArABcACQACAP3//P/8////AAD+//b/8f/y//L/8v/w//H/8P/w//D/8f/x
//D/7//u/+v/7v/v/+//8P/u/+3/7f/s/+z/7P/s/+v/7P/s/+3/7//v/+7/7f/s/+//
7//w//L/7//v/+//7v/v/+7/7//x//P/8//z//X/8//x/+//7f/v//H/8//1//X/9P/0
//T/8v/x//H/8v/0//X/9v/4//f/9//2//X/+f/6//z//v/7//v/+v/5//z/////////
AQACAAMABQADAAIAAgADAAUABwANAA8ADgAOAA4ADQAQABIAEwAUABkAGgAbAB4AHQAe
ACAAIQAmACcAKQAtAC0ALQAtAC8AMgAzADUANgA3ADgAOQA7ADkAOQA5ADkAPAA9AD0A
PgA7ADoAOQA4ADgAOAA3ADcANwA2ADYANwAzAC8AKwAoACkAKQAnACYAIwAhAB4AGgAY
ABgAFwAWABYAFAATABIADgAKAAcABgAHAAUABQAGAAIAAAD///7//v/+//7//P/9//3/
/P/8//v/+v/4//f/+v/6//v//P/5//j/9//2//j/+P/4//j/+//7//r/+v/6//r/+f/3
//r/+//6//3/+//5//j/9v/3//j/+f/6//r/+v/6//r/+v/5//j/9//5//n/+v/7//n/
+P/1//T/9v/3//f/9f/3//f/9//3//b/9v/1//P/9P/0//X/9v/1//X/8//z//T/9P/0
//T/9f/1//X/9f/0//P/8v/x//P/9P/1//b/8v/x//D/7//x//H/8f/w//L/8v/y//L/
8v/x//H/8P/w/+//8P/y//L/8f/w/+//8P/x//L/8f/z//T/9P/0//H/8P/v/+7/7//w
//H/8v/w/+//7P/t/+//7//v/+//8f/x//H/8f/w/+//7v/t//D/8f/x//L/8P/v/+7/
7P/t/+7/7//w//H/8v/v/+7/7f/s/+7/7v/u/+7/7//w//H/8v/x//D/7//u//D/8f/z
//b/8//y//H/8P/u/+3/7f/t/+3/7f/s/+z/6v/r/+v/6v/u//D/8f/z//L/8v/z//L/
9f/1//T/9f/1//T/9P/0//D/7//u/+3/7//x//P/8//v/+7/7P/r/+z/7f/u/+//7//v
/+//7v/t/+v/6f/o/+r/7P/t/+//7v/t/+z/6//t/+3/7P/s/+7/7//v//D/7//t/+z/
6//w/+//8//z//H/8//4//z/AwASAB8AMwBRAG8AgwCPAJcAkgB7AFgAPgA4ADUAJQAV
AAkAAgD5//j/+v/7//r//P/6//X/8v/w//D/7v/v/+7/8P/w//H/8f/u/+3/7P/p/+z/
7f/t/+7/7f/t/+7/7v/t/+z/6//p/+z/7P/t/+//7f/s/+v/6v/t/+3/7v/w/+//7//v
/+7/7v/s/+z/7f/v/+//7//x//D/7//u/+3/8P/x//L/8//z//L/8v/y//L/8f/x//L/
9P/1//b/+P/2//X/8//x//X/9v/4//r/+f/5//j/9//4//v/+//7//z//v8AAAMAAQAA
AAAAAQACAAMACAAJAAgACgAMAA0ADgAQABEAEgAXABgAGQAcABkAGgAcAB0AIgAjACUA
KQArACsAKwAtACwALQAvADAAMgA0ADYAOQA4ADcANgA1ADgAOQA5ADoAOAA4ADgAOAA2
ADYANQA1ADMAMgAyADMAMAAtACoAKAAnACcAJQAkACAAHwAdABoAFwAWABQAEgATABIA
EgASAA8ADAAKAAoACAAFAAQABAADAAIAAgACAAAAAAAAAP7/AAABAAEAAgD///7//P/7
//7//v///wAA/f/8//v/+v/8//z//P/8///////+//7//P/8//v/+f/7//3//f8BAAAA
//////7//P/8//z//P/9//7///8AAP7//f/8//v//P/9////AQABAAAA/f/8//z//f/9
//v//P/9//7////+//7//f/7//z//P/9//7//f/9//v/+//6//r/+v/6//r/+//8//3/
+v/5//j/9//3//j/+f/6//n/+f/5//n/+P/3//b/9P/3//j/+f/6//n/9//2//T/9v/1
//b/+P/4//f/9v/1//P/8//z//H/9P/2//f/+P/1//T/8//y//P/9P/1//b/9f/1//P/
9f/z//P/8//z//b/9//4//n/9//1//P/8f/0//X/9f/2//X/9f/1//T/7//y//P/9P/1
//b/9P/0//T/9P/0//T/9P/0//b/9v/2//b/8//y//H/8P/z//X/+P/8//r/+P/2//T/
8v/x//H/8f/z//P/8v/y//H/8f/w/+7/8v/0//X/9//1//b/+P/4//n/+f/4//n/+//6
//r/+v/4//f/9v/1//b/9//4//f/9P/0//P/8//z//P/8//z//b/9//4//j/9v/z//D/
7v/w//L/8//1//T/8//y//H/8//z//L/8v/z//X/9v/4//b/8//x/+//9P/3//n/+f/5
//v//v8EAAsAFgArAEMAXQB7AJUAowCrAKgAiwBiAEgARAA9AC8AIQAVAAoAAQD+/wAA
//8AAAQABgADAPz/+v/3//T/9P/y//X/9v/4//n/9v/1//T/8f/y//P/8//0//X/9f/2
//b/9f/0//P/8f/z//T/9v/5//f/9v/1//T/9v/1//X/9v/2//f/+P/4//X/8v/x//H/
8//1//f/+//6//n/+P/3//f/9//3//f/9v/2//f/+P/4//f/9//4//z//f/+/wAA/f/9
//z/+//9//7/AAACAAAAAQABAAEAAQADAAIAAQAEAAYACAALAAsACgAKAAsADQANABEA
EQASABQAFgAXABYAGAAZABoAIAAiACQAKAAlACYAKAApAC0ALQAuADEANgA3ADgAOwA6
ADsAPQA+AEAAQgBEAEcARgBFAEQAQwBEAEUARQBGAEYARgBGAEYAQQBAAD4APQA8ADwA
PQA/ADoANwA0ADIAMgAxAC4ALAAsACsAKQAmACIAIAAdABoAGgAYABcAFgASAA4ACwAK
AAsACQAJAAoABwAGAAYABgADAAIAAQD+/wAAAQABAAIAAQAAAP7//f/9//z//P/8//7/
/v/+//7//P/8//z//P8AAAEAAQACAAEAAAD+//v//P/9//z///8BAAEAAgACAP///v/9
//z///8AAAEAAgACAAEAAAD///7//f/9//3///8AAP//AAD9//3//P/5//z//f/+////
/P/8//v/+f/6//r/+//8///////9//3//f/8//v/+v/6//v//P/9//r/+f/4//f/+P/4
//j/+P/5//n/+f/5//j/9//2//T/9//4//n/+v/4//f/9//2//f/9f/1//b/+f/5//n/
+f/2//X/9P/x//P/9v/4//r/9//2//X/9P/1//b/9//4//b/9f/y//P/8f/x//H/8f/0
//X/9v/3//b/9f/0//P/9f/1//T/9P/1//X/9f/0//H/8P/x//L/8//0//T/9P/0//T/
8v/y//L/8v/1//b/9//4//X/9P/z//L/8//0//X/9v/2//b/9v/2//T/8//z//T/9v/2
//b/9v/z//H/8P/v/+//7//u/+7/8f/z//T/9P/z//T/9P/1//j/+v/9//7/+//5//b/
9f/3//b/9v/2//f/9//3//f/9v/1//T/8f/z//T/9P/1//T/8//y//H/8//z//P/8v/y
//H/8P/w/+7/7v/t/+3/8P/x//L/8//y//H/7//u/+//8f/y//T/9P/z//P/8//w/+3/
7f/x//n/AwAKAA4AFQAiADkAVwB1AI0AoQCtAK0AlABnAEYAOgAwACUAFwALAAcABAAB
APz/+P/3//T/9v/6//v/9v/4//X/8v/y//D/8P/w//H/8f/y//P/9P/z//D/7//t/+z/
7v/v//H/8v/y//L/8v/x/+//7v/u/+//8f/y//P/9P/z//H/8P/w//L/8//0//T/9P/y
//L/8//x//H/8f/z//T/9f/2//f/9v/1//T/8//1//b/+P/6//j/9//3//j/9//3//f/
+P/8/w==
         </WaveFormData>
      </LeadData>
      <LeadData>
         <LeadByteCountTotal>10000</LeadByteCountTotal>
         <LeadTimeOffset>0</LeadTimeOffset>
         <LeadSampleCountTotal>5000</LeadSampleCountTotal>
         <LeadAmplitudeUnitsPerBit>4.88</LeadAmplitudeUnitsPerBit>
         <LeadAmplitudeUnits>��V</LeadAmplitudeUnits>
         <LeadHighLimit>2147483647</LeadHighLimit>
         <LeadLowLimit>268435456</LeadLowLimit>
         <LeadID>V1</LeadID>
         <LeadOffsetFirstSample>0</LeadOffsetFirstSample>
         <FirstSampleBaseline>0</FirstSampleBaseline>
         <LeadSampleSize>2</LeadSampleSize>
         <LeadOff>FALSE</LeadOff>
         <BaselineSway>FALSE</BaselineSway>
         <ExcessiveACNoise>FALSE</ExcessiveACNoise>
         <MuscleNoise>FALSE</MuscleNoise>
         <LeadDataCRC32>811960736</LeadDataCRC32>
         <WaveFormData>
AAAAAAAAAAAAAAAAAAAAAAAAAAAAAAAAAAAAAAAAAAAAAAAAAAAAAAAAAAAAAAAAAAAA
AAAAAAAAAAAAAAAAAAAAAAAAAAAAAgACAAIAAgADAAQAAwAEAAIAAwADAAQAAgADAAMA
AwABAP///v/9//z/+//4//X/9//3//f/9v/3//j/+f/6//v/+//8//3//f/+//7//v8B
AAEAAQABAAAAAAACAAIAAgACAAIAAgACAAIAAgACAAIAAgACAAIAAgACAAIAAgACAAIA
AQABAAIAAgACAAIAAgACAAIAAgAEAAgAEQAcACcAMAA2ADQALgAlABcAAwDr/8v/qf+N
/33/df94/4X/k/+c/6//xv/Z/+P/7P/2//v//f8AAAMABQAHAAYABwAIAAkACgAKAAsA
DQANAA0ADgAMAAwADQANAA0ADQAOAA4ADgAPAA8ADwAPAA8ADwAQABAAEAAQABAAEAAQ
ABAAEAAQABAAEAAQABAAEAAQABAAEQARABAAEAARABEAEAAQABAAEAAQABAADgAPAA8A
DwAPAA8ADwAPAA8ADgAOAA4AEAAQABAAEQAPAA8ADwAOABAAEAAQABAAEAARABEAEQAR
ABEAEAAQABAAEAAQABAADgAOAA0ADQAPAA8ADwAPAA8ADwAPAA8ADgAOAA0ADQANAA0A
DQANAA0ADAALAAsACgAJAAkACQAJAAcABwAGAAUABAADAAMAAwADAAIAAQAAAAAA///+
//7//v/8//z//P/8//z/+v/5//f/9//2//b/9v/2//b/9P/z//P/8//1//X/9f/1//X/
9v/2//f/+P/5//n/+f/5//n/+//7//n/+v/6//r/+//8//3//f///wAAAAAAAAAAAQAB
AAEAAgADAAMAAwADAAMAAwADAAEAAQACAAIABAAEAAMAAwAEAAQABAAEAAQABAAEAAQA
BAAEAAQAAwADAAMAAwADAAMAAwADAAMAAwADAAMAAwADAAMAAwADAAMAAwADAAMAAwAC
AAIAAwADAAMAAgACAAIAAgACAAMAAwADAAMAAwADAAMAAgACAAAAAAAAAAAAAgACAAIA
AgACAAIAAgACAAEAAQABAAEAAQABAAEAAQABAAEAAQABAAEAAQAAAAAA////////////
////////////////////AQABAAAAAAABAAEAAAAAAAAAAAAAAAEA//////////8BAAEA
AQAAAP7//v///////v/+//7//v/+//7//v/+//7//v////////////////8AAAAAAAAA
AAAAAAAAAAAA/v/+//7//v/+//7/AAAAAAAAAAD+//7//v/+//7//v/+//7//v/+//7/
/v8AAAAAAAAAAAAAAAAAAAAA/v/+//7//v///wAA//8AAAAAAQABAAIAAQABAAAA///8
//v/+//7//r/+f/2//P/9P/1//b/9v/1//b/9//4//v/+//8//3/+//8//z//P/+////
AAABAAAAAAACAAIAAAAAAAAAAAD+//7//v/+/wAAAAAAAAAAAAAAAAAAAAAAAAAA////
//7//v/+//7/AAAAAAAAAAAEAAoAEQAaACUALAAuACwAKAAhABEA/f/l/8X/o/+L/33/
d/+A/4//mf+g/7H/xv/V/9//6P/0//v//f8AAAMAAwABAAIAAwAEAAUABgAGAAcABwAH
AAcACAAIAAgACQAJAAkACQAKAAoACgALAAsACwALAAsACwAMAAwADAAMAAwADAAMAAwA
DAAMAAwADAAMAAwADAAMAAwADQANAAwADAANAA0ADAAMAAoACgAKAAoADAANAA0ADQAL
AAsACwALAA0ADAAMAAwADAAMAAwADQANAA0ADQAMAAwADAAMAAwACgALAAsACwALAAsA
CgAKAAwADAAMAAwACgAKAAkACQAJAAkACQAJAAcABwAHAAcACAAIAAcABwAHAAcABwAH
AAUABAADAAMABAADAAMAAwABAP/////+/////v/9//3//f/9//z/+//4//j/9//2//j/
+P/2//b/9P/0//T/8v/x/+//7//u//D/8P/w//D/8P/v/+//7//w//H/8v/z//L/8v/x
//H/9P/1//X/9f/1//X/9//3//f/+P/4//j/+//8//3//f/8//z/+//6//z//f/9//3/
/v////////////////////////8AAAAAAAAAAP////8AAAAAAAAAAP7//v/+//7/AAAA
AAAA//////////////3//f/9//3//f/9//3//f/9//3//f/9//v/+//7//v//f/8//z/
/f/9//3//P/8//z//P/8//3//f/9//3//f/9//3//P/8//z//P/8//z/+v/6//r/+v/8
//z//P/8//3//f/9//3/+//7//v/+//8//3//v////3//f/8//z//f/9//3//f/9//3/
/f/9//3//f/9//3//f/9//z//P/9//3//P/8//7//v/+/////f/9//3//f/9//3//f/8
//7//v///////P/8//z//P/8//z//P/8//z//P/9//3//f/9//3//f/+//7//v/+//3/
/P/7//r//P/+//7//v/+//7//P/8//z//P/8//z//P/8//7//v/+//7//v/+//7//v/+
//7//v/+/wAAAAAAAAAAAgAAAAAAAAAAAP/////+//3//f/9//3/+//6//n/+f/3//X/
8//z//T/9f/1//T/9//4//n/+v/7//v/+//7//z//P/8//3//f/9//3//v/8//7//v/+
//7//v/+//7//P/8//z//P/+//7//v/+//z//P/8//z//v/9//3//v/+//7//v/+//z/
/P/+/wIACAARABwAJQAuADAAKgAkABsACwD1/9v/uf+X/4H/d/91/4L/k/+b/6T/uf/O
/9v/4//w//j/+//9/wAA/////wEAAgADAAQABQAGAAYABwAJAAkACQAKAAgACAAJAAkA
CQAJAAoACgAKAAsACwALAAkACQAJAAoADAAMAAwADAAKAAoACgAKAAwADAAMAAwADAAM
AAwADAALAAsACgAKAAsACwAKAAoADAAMAAwADAAMAA0ADQANAA0ADQANAA0ACwAKAAoA
CgAMAAwADAANAAsACwALAAoACgAKAAoACgAKAAsACwALAAsACwAKAAoACgAKAAoACgAK
AAoACQAJAAkACQAJAAkACQAJAAkACQAIAAgABwAHAAcABwAHAAcABQAEAAMAAwAEAAMA
AwADAAEA//////7//f/8//v/+//9//3//P/7//r/+v/5//j/9v/2//T/9P/0//T/9P/y
//P/8f/x//D/8P/w//D/8P/w/+//7//v/+//7//v/+//8f/y//L/8//y//P/8//z//X/
9f/3//f/9f/2//b/9v/5//r/+//7//v//P/8//z/+v/7//v/+//+////////////////
/////////wAAAAAAAAAA/////wAAAAAAAAAAAAAAAAAAAAAAAAAAAAD/////////////
///////////9//3//f/9//////////////////////////7//v/////////+//7//v/+
//7////////////////////+//7//v/+//7//v/+//7//v/+//7//v/+//7/////////
/////////////wEAAQABAAEA//////7//v//////////////////////////////////
/////v/+///////+//7//v/+//7///////////////////////7//v/+///////+//7/
/v/+//7//v/+//7//v/+///////9//3//f/9//7//v/+//7//P/8//z//P/6//z//P/8
//z//P/+//7//v/+//z//P/8//z//v/+//7//v/8//z//P/8//z//P/8//z//P/8//z/
/f///wAAAAABAAMAAwADAAMAAQABAAIAAQD7//f/9f/z//T/9P/z//T/9f/2//f/9//5
//n/+f/6//r/+v/7//v/+f/5//r/+v/+//7//v/+//7//v/+//7//v/+//7//v/+//7/
/v/+//7//v/+//7//f/9//7//v/+//7//v/+//7//v8AAAQADQAWACEAKgAwADAALAAj
ABUA///n/8f/o/+H/3f/bf9y/4H/kf+a/6n/vv/R/93/6P/y//n/+/8AAAEAAQABAAIA
AwAEAAUABgAGAAcABwAHAAcACAAIAAgACQAJAAsACwAMAAwACgALAAsACwALAAsACwAM
AAoACgAKAAoADAAMAAwADAAOAA4ADgAOAAwADAAMAAwADQANAAwADAANAA0ADAAMAAwA
DAAMAAwACgALAAsACwALAAsACwALAA0ADAAMAAwADAAMAAwADQAPAA8ADwAOAA4ADgAO
AA4ADAANAA0ADQAPAA8ADgAOAA4ADgAOAA4ADAAMAAsACwANAA0ADQANAA0ADQANAA0A
DgAOAA0ADQALAAsACwALAA0ADAALAAsACAAHAAcABwAHAAUABQAEAAUABAADAAMAAQAB
AAAA///+//7//f/8//7//v/8//z/+v/6//r/+P/4//f/+P/4//f/9v/1//T/9P/z//P/
8//z//P/8//z//P/9P/0//X/9v/3//f/9//3//f/+f/5//n/+v/6//r/+//8//3//f/7
//z//P/8//7//////////v////////8BAAEAAQABAAEAAQACAAIAAAAAAP////8CAAIA
AgACAAAAAAAAAAAAAgACAAIAAQABAAEAAQABAP//////////////////////////////
///////////////+//7//////////v/+/wAAAAAAAAEA///////////9//3//P/8//7/
/v/+//7//v/+//7//v/+//7//v/+///////////////////////////////////////+
//7///////////////////////////////////////7//v///////v/+//7//v/+////
///////////////////+//7//v///////v/+//7//v8AAAAAAAAAAAAAAAABAAEA////
//////8AAAAAAAAAAP7//v/+//7/AAAAAAAAAAAAAAAAAAAAAAAAAAAAAAAAAAAAAAAA
AAAAAAAAAAAAAAAAAAAAAAAAAAAAAP7//v/+//7//P/8//z//f///wAAAAABAAMAAwAD
AAMABAAFAAcABwAEAAEAAAD///3//P/6//r/+v/6//r/+f/7//v/+//8//7//v//////
/f/9//7//v8CAAIAAgACAAAAAAAAAAAAAAAAAAAAAAACAAIAAgACAAIAAgACAAIAAQAB
AAIAAgAAAAAAAAAAAAAAAAAEAAoAEwAeACkAMgA2ADQALgAjABMA///p/8v/p/+J/3v/
c/92/4P/k/+e/6//xv/X/+H/7P/2//v///8CAAMAAwAFAAYABwAIAAcACAAIAAkACwAL
AAsADAAMAAwADQANAA8ADwAQABAADgAPAA8ADwAPAA8ADwAQABAAEAAQABAAEAAQABAA
EAAQABAAEAAQABIAEgASABIAEQARABAAEAATABMAEgASABAAEAAQABAAEAARABEAEQAR
ABEAEQARABEAEAAQABAAEAAQABAAEQAPAA8ADwAOABAAEAAQABAAEAARABEAEQAPAA8A
DgAOABAAEAAQABAADgAOAA0ADQAPAA8ADwAPAA8ADwAPAA8ADgAOAA0ADQANAA0ADQAN
AAsACgAJAAkACgAJAAkACQAHAAUABQAEAAUABAADAAMAAwADAAIAAQAAAAAA///+//7/
/v/8//z/+v/6//r/+P/5//f/9//2//T/9P/0//T/9P/z//P/8//z//P/8//z//P/9P/0
//X/9v/3//f/9//3//f/+f/5//n/+v/6//r/+//8//3//f/9//7//v/+//7/////////
/v////////////////////////8AAAAAAAAAAP////8AAAAAAAAAAAAAAAAAAAAAAAAA
AAAA//8BAAEAAQABAP////////////////////8BAAEAAQABAAEAAQABAAEAAQAAAAAA
AQADAAMAAgACAAIAAgACAAMAAQABAAEAAQABAAEAAAAAAAIAAgACAAIAAgACAAIAAgAC
AAIAAgACAAMAAwADAAMAAQABAAEAAQADAAMAAwADAAMAAwACAAIAAQABAAEAAQADAAMA
AwADAAEAAQABAAEAAwADAAIAAgABAAEAAAAAAAIAAgACAAMAAwADAAMAAwABAAEAAQAA
AAAAAAABAAEAAgACAAIAAgACAAIAAgACAAIAAgADAAMAAQABAAEAAQAAAAAAAAAAAAIA
AgACAAIAAgAAAAIAAgACAAIAAgACAAIAAgACAAIAAgACAAIAAgACAAIAAgACAAIAAgAC
AAIAAgACAAAAAAAAAAAAAAAAAAAAAAD+//7//v//////AAAAAAEAAwADAAMAAwAEAAUA
BwAHAAMAAQABAAEAAgACAAEAAgAAAAAAAAD///3//f/9//7/AAAAAAEAAQABAAEAAgAC
AAQABAAEAAQABAAEAAQABAAEAAQABAAEAAIAAgACAAIAAgACAAIAAgADAAMABAAEAAIA
AgACAAIAAgAEAAgAEAAZACAAJwAwADIALAAmAB0ADQD3/9//v/+f/4n/f/9//4j/l/+f
/6b/uf/O/93/5//y//z///8BAAYABwAFAAUABgAHAAgACQAKAAoACwANAA0ADQAOAAwA
DAANAA0ADwAPABAAEAAOAA8ADwAPABEAEQARABIAEAAQABAAEAAQABAAEAAQABAAEAAQ
ABAAEAAQABAAEAAPAA8ADgAOABEAEQAQABAAEAAQABAAEAAQABEAEQARABEAEQARABEA
EQAQABAAEAAQABAAEAARAA8ADwAPAA4AEAAQABAAEAAQABEAEQARABEAEQAQABAAEAAQ
ABAAEAAOAA4ADQANAA8ADwAPAA8ADQANAA0ADQAOAA4ADQANAAsACwALAAsADQAMAAsA
CwAKAAkACQAJAAcABQAFAAQABQAEAAMAAwADAAMAAgABAAAAAAD///7//v/+//z//P/6
//r/+v/4//n/9//3//b/9v/2//b/9v/0//P/8//z//X/9f/1//X/9f/2//b/9//2//f/
9//3//n/+f/7//v//f/+//7//v///wAAAQABAP//AAAAAAAAAAABAAEAAQACAAMAAwAD
AAEAAQABAAEAAgADAAUABgAEAAQAAwADAAQABAAEAAQABAAEAAQABAAEAAQABAADAAMA
AwADAAMAAQABAAEAAQADAAMAAwADAAMAAwADAAMAAQABAAEAAQADAAIAAgADAAEAAQAA
AAAAAgACAAIAAwADAAMAAwADAAMAAwACAAIABAAEAAQABAAEAAQABAAEAAIAAgACAAIA
AwADAAMAAwABAAEAAQABAAMAAwADAAMAAwADAAIAAgABAAEAAQABAAMAAwADAAMAAwAD
AAMAAwADAAMAAgACAAMAAwACAAIAAAAAAAAAAQADAAMAAwADAAMAAwADAAIAAgACAAMA
AwAAAAAAAAAAAAIAAgACAAIAAgACAAMAAwADAAMAAwADAAIAAgACAAIAAAAAAAAAAAAC
AAIAAgACAAIAAgACAAIAAgACAAAAAAAAAAAAAgACAAIAAgAAAAAAAAAAAAAAAAAAAAAA
AAAAAP7//v/+//////8AAAIAAwADAAMAAwADAAQABQAHAAcABQADAAMAAwADAAIAAQAC
AAMABAADAAEAAAD/////AAAAAAAA//////////8AAAAAAgACAAQABAAEAAQABAAEAAQA
BAACAAIAAgACAAIAAgACAAIAAgACAAEAAQACAAIAAgACAAIAAgACAAIACAAQABkAJAAv
ADIAMgAuACQAFQADAO3/z/+v/5P/g/95/3v/iv+Z/5//qv/B/9b/3//r//j//v///wEA
BAABAAEABwAKAAcACAAJAAoACgALAAsACwALAAwADgAOAA8ADwANAA0ADgAOAA4ADwAP
AA8ADwAPAA8AEAAQABAAEAAQABIAEgASABIAEgASABIAEgAQABAAEAAQABEAEQAQABAA
EQARABAAEAASABIAEgASABAAEQARABEAEQARABEAEQARABAAEAAQABAAEAAQABEAEwAT
ABMAEgAQABAAEAAQABIAEwATABMAEQARABAAEAAQABAAEAAQABIAEgARABEADwAPAA8A
DwARABEAEQARAA4ADgANAA0ADQANAA0ADQANAAwACwALAAoACQAJAAkACQAHAAcABgAF
AAQAAwADAAMAAwACAAEAAAAAAP///v/+//7//P/8//z//P/8//r/+f/3//f/9v/4//j/
+P/4//b/9f/1//X/9//3//f/9//5//r/+v/7//r/+//7//v/+//7//3//f///wAAAAAA
AP//AAABAAEAAwAEAAQABAACAAMAAwADAAQABQAFAAUABwAHAAcABwAFAAUABgAGAAgA
CAAHAAcACAAIAAgACAAGAAYABgAGAAYABgAGAAUABQAFAAUABQAHAAcABwAHAAcABwAH
AAcABQAFAAUABQAFAAUABQAFAAUABAAEAAUABwAHAAYABgAEAAQABAAFAAMAAwADAAMA
BQAFAAQABAAEAAQABAAEAAYABgAGAAYABgAGAAYABgAFAAUABQAFAAcABwAHAAcABQAF
AAUABQAHAAcABgAGAAUABQAFAAUABQAFAAUABQAHAAcABwAHAAUABQAEAAQABwAHAAYA
BgAGAAYABgAHAAUABQAFAAUABQAFAAUABAAEAAQABQAFAAQABAAEAAQABgAGAAYABgAE
AAQABQAFAAUABQAFAAUABAAEAAQABAAEAAQABAAEAAQABAAEAAQABAAEAAQABAAEAAQA
BAAEAAQABAAEAAQABAAEAAQABAAEAAQAAgAAAAAAAAABAAEAAgACAAUABQAFAAUABQAG
AAcACQAJAAcABQAFAAcABwAGAAQABgAGAAYABgAEAAMAAgABAAIAAgACAAMAAQABAAEA
AgACAAQABAAEAAYABgAGAAYABAAEAAQABAAEAAQABAAEAAQABAAEAAQABAADAAMABAAE
AAQABAAEAAQABAAEAAQABgANABgAJQAwADYAOAA0ACsAHwAJAPH/1f+1/5X/f/9z/3L/
f/+N/5r/p/++/9P/4f/s//j//////wIABwAHAAUABgAJAAwACwAMAAwADQANAA0ADQAO
AA4ADgAPAA8ADwAPABAAEAAQABEAEQARABEAEQARABIAEgASABIAEgASABIAEgASABIA
EgASABIAFAAUABQAFAATABMAEgASABMAEwASABIAEgASABIAEgASABMAEwATABMAEwAT
ABMAEwASABIAEgASABIAEgATABMAEwATABIAEgASABIAEgAUABUAFQAVABMAEwASABIA
EgASABIAEgAUABQAEwATABEAEQARABEAEQARABEAEQAQABAADwAPABEAEQARABEADwAO
AA0ADQAMAAsACwALAA0ACwALAAoACQAIAAcABwAFAAUABAADAAQABAADAAIAAAAAAP7/
/v/+//7//v/8//v/+f/5//j/+P/4//j/+P/4//f/9//3//f/9//3//f/9//4//j/+f/4
//n/+f/5//n/+f/7//v//f/+//7//v/9//7//////wEAAgACAAIAAAABAAEAAQACAAMA
AwADAAMAAwADAAMAAwADAAQABAAGAAYABQAFAAQABAAEAAQABAAEAAQABAAEAAQABAAD
AAMAAwADAAMABQAFAAUABQAFAAUABQAFAAMAAwADAAMABQAFAAUABQADAAIAAgADAAUA
BQAEAAQABAAEAAQABQADAAMAAwADAAUABQAEAAQAAgACAAIAAgAEAAQABAAEAAIAAgAC
AAIAAwADAAMAAwADAAMAAwADAAEAAQABAAEAAwADAAIAAgADAAMAAwADAAMAAwADAAMA
BQAFAAUABQADAAMAAgACAAUABQAEAAQAAgACAAIAAwADAAMAAwADAAUABQAFAAQABAAE
AAUABQAEAAQABAAEAAQABAAEAAQAAgACAAMAAwAFAAUABQAFAAQABAAEAAQABAAEAAQA
BAAGAAQABAAEAAQABAAEAAQABAAEAAQABAAEAAQABAAEAAQABAAEAAQABAAEAAIAAgAC
AAIABAAEAAQABAACAAIAAAAAAAAAAQABAAIABAAFAAUABQAFAAUABgAHAAsACwAJAAcA
BwAHAAcABgAGAAYABgAGAAQAAwADAAMAAQACAAIAAgADAAMAAwADAAQABAAGAAYABgAG
AAYABgAGAAYABgAGAAQABAAEAAQABgAGAAYABgAGAAYABQAFAAQABAAEAAQABAAEAAQA
BAAGAAwAEwAcACkANAA6ADgANAApABkABQDv/9X/sf+T/4P/ef96/4X/lf+g/6//xP/Z
/+X/8P/8/wMAAwAGAAcABwAJAAoADQAMAA0ADgAOAA8ADwAPAA8AEAAQABAAEQARABEA
EQASABIAEgATABMAEwAVABUAFQAWABQAFAAUABQAFAAUABQAFAAUABQAFAAUABQAFAAU
ABQAFQAVABQAFAAVABUAFAAUABYAFgAWABYAFAAVABUAFQAVABUAFQAVABUAFAAUABQA
FAAUABQAFQAVABUAFQAUABQAFAAUABQAFAAVABUAFQAXABcAFgAWABQAFAAUABQAFAAU
ABMAEwATABMAEwATABMAEwATABMAFAAUABMAEwARABEAEQARABMAEgARABEADgANAA0A
DQAPAA0ADQAMAAsACgAJAAkACQAJAAgABwAGAAYABQAEAAQABAACAAIAAgACAAIAAAD/
//3//f/8//r/+v/6//r//P/7//v/+//5//n/+f/5//v//P/8//3//P/9//3//f/9//3/
/////wEAAgACAAIAAwAEAAUABQAHAAgACAAIAAYABwAHAAcACAAJAAkACQALAAsACwAL
AAkACQAKAAoACAAIAAcABwAJAAoACwAMAAoACgAKAAoACgAKAAoACQAJAAkACQAJAAkA
CQAJAAkACQAJAAkACQAJAAkACQAJAAsACwALAAsACQAIAAgACQALAAsACgAKAAgACAAI
AAkACQAJAAkACQAJAAkACAAIAAgACAAIAAgABgAGAAYABgAIAAgACAAIAAkACQAJAAkA
CQAJAAkACQAJAAkACQAJAAsACwAKAAoACQAJAAkACQAJAAkACQAJAAkACQAJAAkACQAJ
AAgACAALAAsACgAKAAoACgAKAAsACQAJAAkACQAJAAkACQAIAAoACgALAAsACgAKAAoA
CgAIAAgACAAIAAgACAAJAAkACQAJAAkACQAKAAoACgAKAAoACgAKAAoACAAKAAgACAAI
AAgACAAIAAgACAAIAAgACAAIAAgACAAIAAgACAAIAAgACAAIAAgACAAIAAgACAAIAAgA
BwAGAAMAAgACAAMAAwAEAAUABwAIAAkACQAJAAoACwAPAA8ADQALAAsACwALAAoACgAK
AAoACgAKAAkACQAJAAgACAAHAAYABwAHAAcABwAIAAgACgAKAAoACgAKAAoACgAKAAoA
CgAKAAoACgAKAAwADAAMAAwACgAKAAkACQAKAAoACgAKAAwADAAMAAwADgAUABsAJAAv
ADgAOgA6ADYALQAhAAsA7//R/7P/m/+N/4f/jP+b/6f/rP+5/87/4f/t//j/AgAJAAsA
DAANAA8ADwAOABEAEgATABQAFAAVABMAEwATABQAFgAWABcAFwAXABcAGAAYABgAGQAZ
ABkAGQAZABkAGgAYABgAGAAYABoAGgAaABoAGgAaABoAGgAcABwAHAAcAB0AHQAcABwA
GwAbABoAGgAaABoAGgAaABoAGwAbABsAGwAbABsAGwAdABwAHAAcABoAGgAaABsAGwAb
ABsAGgAcABwAHAAcABoAGwAbABsAHQAdABwAHAAaABoAGgAaABsAHAAcAB0AGwAbABsA
GwAZABkAGQAZABgAGAAXABcAFwAXABcAFwAXABYAFQAVABYAFQAVABUAEwARABEAEAAR
ABAADwAPAA8ADwAOAA0ADAAMAAsACgAKAAoACAAIAAYABgAGAAQABAADAAQABAACAAIA
AgACAAIAAQABAAEAAwADAAMAAwADAAQABAAFAAgACQAJAAkABwAHAAkACQALAAwADAAM
AA0ADgAPAA8ADwAQABAAEAAQABEAEQARABAAEQARABEAEwATABMAEwATABMAFAAUABQA
FAATABMAFAAUABQAFAASABIAEgASABIAEgASABEAEwATABMAEwARABEAEQARABMAEwAT
ABMAEQARABEAEQATABMAEwATABEAEAAQABEAEQARABAAEAASABIAEgATABEAEQARABEA
EwATABIAEgASABIAEgASABIAEgASABIAEgASABIAEgATABMAEwATABUAFQAVABUAEwAT
ABMAEwATABMAEgASABMAEwATABMAEwATABMAEwATABMAEwATABMAEwASABIAEwATABIA
EgAUABQAFAAVABMAEwATABMAFQAVABUAFAAUABQAFQAVABQAFAAUABQAFAAUABQAFAAS
ABIAEwATABUAFQAVABUAFAAUABQAFAAWABYAFgAWABYAFgAUABQAFAAUABQAFAAUABQA
FgAWABYAFgAUABQAFAAUABQAFAAUABQAFgAWABYAFgAWABYAFgAWABYAFgAWABYAFgAW
ABYAFgAWABYAFAAUABIAEwATABQAFgAXABcAFwAZABkAGgAbAB0AHQAbABkAGQAZABkA
GAAWABYAFgAWABQAEwATABMAEwAUABQAFAAVABUAFQAVABgAGAAaABoAGgAaABoAGgAa
ABoAGgAaABoAGgAaABoAGgAaABoAGgAaABoAGQAZABgAGAAYABgAGgAaABoAGgAiACoA
MwA+AEkATABKAEYAPgAvABkAAQDl/8P/p/+X/4//kf+i/7H/u//K/+H/8v/9/wcAFAAa
ABsAHQAeAB8AHwAhACIAIQAiACUAJgAmACcAJwAnACcAKAAoACgAKQApACkAKQAqACoA
KgArACsAKwArACsAKwAsACoAKgAqACoALAAsACwALAAsACwALAAsAC4ALgAuAC4ALwAv
AC4ALgAtAC0ALAAsAC4ALgAuAC4ALgAvAC8ALwAtAC0ALQAtAC4ALgAvADAAMAAwADAA
MQAvAA==
         </WaveFormData>
      </LeadData>
      <LeadData>
         <LeadByteCountTotal>10000</LeadByteCountTotal>
         <LeadTimeOffset>0</LeadTimeOffset>
         <LeadSampleCountTotal>5000</LeadSampleCountTotal>
         <LeadAmplitudeUnitsPerBit>4.88</LeadAmplitudeUnitsPerBit>
         <LeadAmplitudeUnits>��V</LeadAmplitudeUnits>
         <LeadHighLimit>2147483647</LeadHighLimit>
         <LeadLowLimit>268435456</LeadLowLimit>
         <LeadID>V2</LeadID>
         <LeadOffsetFirstSample>0</LeadOffsetFirstSample>
         <FirstSampleBaseline>0</FirstSampleBaseline>
         <LeadSampleSize>2</LeadSampleSize>
         <LeadOff>FALSE</LeadOff>
         <BaselineSway>FALSE</BaselineSway>
         <ExcessiveACNoise>FALSE</ExcessiveACNoise>
         <MuscleNoise>FALSE</MuscleNoise>
         <LeadDataCRC32>4032810902</LeadDataCRC32>
         <WaveFormData>
6v/q/+r/6v/q/+r/6v/q/+j/6P/o/+j/6v/q/+r/6v/q/+r/6v/q/+r/6v/q/+r/6v/q
/+r/6v/q/+r/6v/q/+r/6v/q/+v/7f/t/+3/7v/w//D/8f/x//D/8v/z//T/9f/2//f/
+P/1//T/9P/z//L/8P/v/+7/7f/t/+3/7f/t/+3/7P/s/+3/7f/s/+z/6v/p/+n/6f/r
/+r/6P/n/+X/5f/m/+b/5v/k/+T/5P/k/+P/4//j/+P/4//i/+L/4v/i/+L/4v/i/+L/
4v/i/+T/5P/l/+X/4//j/+P/4//l/+n/7//+/xQAMwBRAGcAeACDAHkAZQBOADEAEAD1
/+P/0//G/7//tv+l/5j/pf/B/9P/3f/o//D/8v/0//j/9v/1//X/9f/1//b/9//3//f/
9//3//j/+P/4//j/+P/5//n/+f/6//r/+v/7//v/+//8//3//f/+/wAAAAAAAAEAAAAA
AAEAAQACAAMAAwAEAAYABwAHAAcABwAHAAcACAAKAAsACwANAAwADAANAA4ADwAPABAA
EAASABQAFQAWABQAFAAWABcAGAAZABoAGwAeAB4AHwAgACEAIgAjACQAJwAoACkAKgAp
ACoAKwAtAC4ALwAwADEAMgAzADUANgA3ADkAOgA7AD0AQABAAEEAQQBCAEMARQBJAEkA
SwBMAE0ATgBPAFAAUQBSAFMAVABXAFcAVwBYAFgAWABYAFgAWQBZAFoAWgBZAFgAVwBW
AFQAUwBSAFEAUgBRAFAATgBKAEgASABFAEMAQQA/AD0AOwA3ADYANAAxAC4ALAApACYA
JAAhACAAHAAbABgAFgAUABIAEAAOAAsACgAJAAcABgAFAAQAAwAEAAMAAwABAP//////
///////+//7//v/8//z//P/7//3//f/9//3//P/8//3//f/7//v/+//7//v/+//7//v/
+//7//v/+//7//v/+//6//r/+//7//v/+v/6//r/+v/6//r/+v/6//n/+f/5//n/+f/4
//j/+P/4//j/9//3//X/8//z//T/9v/1//X/9f/0//T/9P/z//H/8f/x//H/8//y//L/
8v/x//H/8f/x//H/8f/w//D/8P/w/+//7//t/+3/7f/s/+7/7v/u/+3/7f/t/+3/7v/s
/+v/6//r/+3/7f/t/+z/7P/s/+z/7P/s/+z/7P/s/+r/6v/q/+r/6v/q/+r/6v/p/+n/
6f/p/+j/6P/o/+j/6P/o/+j/6P/o/+j/6P/o/+j/6P/p/+n/6P/o/+j/6P/o/+j/6P/o
/+r/6v/p/+n/6f/o/+j/6P/o/+j/6P/o/+j/6P/o/+j/6P/o/+j/6P/o/+j/6P/o/+j/
6P/o/+j/6P/o/+r/6v/q/+v/6f/p/+n/6v/s/+z/7f/t/+z/7v/v//D/8v/y//L/8v/w
//D/8f/x//D/7v/t/+z/7P/r/+r/6f/p/+n/6P/o/+j/6f/p/+r/6f/n/+b/5f/n/+b/
5P/j/+P/4//k/+T/4v/g/+D/4P/g/9//3//f/+H/4f/g/+D/4P/g/+D/4P/g/+D/4P/g
/97/3v/f/9//4f/h/+H/4f/l/+n/7//8/xQAMwBPAGUAdgCDAHsAZQBKACsACgDr/9P/
wf+0/7P/qP+R/4j/nf+7/83/1//m/+7/8P/y//b/9P/x//H/7//x//D/8f/x//H/8//z
//T/9P/y//L/8v/z//X/9f/2//b/9v/3//f/9//2//f/9//4//r/+v/6//v/+v/6//v/
+//+//////8AAP7/////////AQABAAEAAgAEAAUABQAHAAYABgAHAAgACQAJAAoACgAK
AAwADQAOAA4ADgAQABEAEgATABQAFQAYABgAGQAaABsAHAAdAB4AHQAeAB8AIAAhACIA
IwAlACYAJwAoACkAKgArAC0ALgAvADEAMgAzADUAOAA4ADkAOwA8AD0APwBBAEEAQwBE
AEMARABFAEYARwBIAEkASgBJAEkASQBKAEwATABMAEwATQBNAE4ATgBLAEoASQBIAEoA
SQBIAEcARABDAEIAQABAAD4APgA7ADkANwA1ADMAMQAtACwAKgAnACQAIgAfABoAGAAV
ABQAEgARAA4ADAAKAAgABgAEAAMAAgABAP///v/9//z/+//4//f/9//1//f/9//3//f/
9//2//b/9v/0//T/9P/z//X/9f/1//X/9P/0//X/9f/3//f/9//3//X/9f/1//X/9//3
//f/9//3//f/9//2//b/9//3//f/9v/2//b/9v/2//b/9v/2//X/9f/1//X/9f/0//T/
9P/0//T/8//z//P/8f/x//L/8v/x//H/8f/w//D/8P/v/+//7//v/+//7//u/+7/7v/t
/+3/7f/t/+3/7f/s/+z/6v/q/+n/6f/r/+v/6//q/+r/6v/q/+n/6f/p/+n/6v/q/+n/
6f/p/+n/6f/p/+j/6P/o/+j/6P/o/+j/6P/o/+j/6P/o/+j/6P/o/+j/6P/n/+f/5//n
/+b/5v/m/+b/6P/o/+j/6P/m/+b/5v/m/+b/5v/n/+f/5v/m/+b/5v/m/+b/5v/m/+T/
5P/j/+P/5f/m/+b/5v/m/+b/5v/m/+b/5v/m/+b/5v/m/+T/5P/k/+T/5P/k/+T/5P/m
/+b/5//n/+f/5//o/+j/6v/r/+v/7P/s/+3/7v/u//D/8P/w//D/7f/t/+z/6//o/+j/
6P/p/+f/5//n/+f/6P/o/+n/6P/o/+f/5//o/+X/5f/l/+X/5v/k/+P/4//h/+L/4v/i
/+L/4v/i/+L/3//f/9//3//f/97/3v/e/97/3v/e/97/3v/e/97/3v/e/9//3//f/9//
3//h/+P/5//x/wIAGgA5AFMAYwB2AH0AbwBVADoAHQD+/+X/0f/B/7r/u/+s/5X/lP+t
/8X/0f/d/+j/7P/u//D/8P/u/+//7//v/+//8P/x//H/8f/x//H/8v/y//L/8v/y//P/
8//z//T/9P/0//X/9f/1//b/9//3//j/+P/4//j/+f/4//j/+f/5//z//f/9//7//v//
//////////////8AAAIAAwADAAUABAAEAAUABgAJAAkACgAKAAoADAANAA4ADAAMAA4A
DwASABMAFAAVABYAFgAXABgAGwAcAB0AHgAdAB4AHwAgACEAIgAjACUAJgAnACgAKQAq
ACsALQAuAC8AMQAyADMANQA4ADgAOQA5ADoAOwA9AEEAQQBDAEQAQwBEAEUARgBFAEYA
RwBIAEkASQBJAEoATABMAEwATABNAE0ATgBOAEsASgBJAEgASABHAEYARQBEAEMAQgBA
AEAAPgA+ADsAOQA3ADUAMwAxAC0ALAAqACcAJAAiAB8AHAAaABcAFgASABEADgAMAAoA
CAAGAAQAAwACAAEA//8AAP///v/9//z/+//7//n/9//3//f/9//3//b/9v/2//b/9v/2
//X/9//3//f/9//2//b/9//3//X/9f/1//X/9//3//f/9//3//f/9//3//f/9//3//b/
9v/3//f/9//0//T/9P/0//b/9v/2//b/9f/1//X/9f/1//T/9P/0//T/9P/z//P/8//x
//H/8v/0//P/8//z//L/8v/y//H/8f/x//H/8f/x//D/8P/w/+//7//v/+//7//v/+7/
7v/s/+z/6//r/+3/7f/t/+z/7P/s/+z/6//r/+v/6//s/+z/6//r/+v/6//r/+v/6v/o
/+j/6P/o/+j/6P/o/+j/6P/o/+j/6P/o/+j/6P/o/+f/5//n/+f/6P/o/+j/6P/m/+b/
5v/m/+b/5v/m/+b/5v/m/+f/5//m/+b/5v/m/+j/6P/o/+j/5v/m/+X/5f/l/+b/6P/o
/+j/6P/o/+j/6P/o/+b/5v/m/+b/5v/m/+b/5v/m/+f/5//n/+f/6P/o/+j/6//r/+z/
7v/x//L/8v/y//D/8P/w//D/7//v/+//7v/t/+z/7P/r/+v/6//r/+v/7P/s/+r/6f/p
/+j/6P/n/+f/5//n/+b/5P/j/+P/4//k/+T/5P/i/+D/4P/g/9//3//f/9//3//e/97/
3v/e/97/3v/e/97/3v/e/97/3v/f/9//3//f/9//3//h/+X/6f/2/wwAKwBJAF8AdAB9
AHUAXwBGACkACgDx/93/zf/C/73/tv+l/5b/n/+5/8v/1//i/+r/7v/w//L/7v/t/+3/
7f/t/+7/7//v/+//7//v//D/8P/w//D/8P/x//P/8//0//T/8v/z//P/8//2//f/9//4
//b/9v/2//f/+P/4//n/+f/6//v/+//8//z//f/9//3/////////AAAAAAEAAQADAAQA
BAAFAAYABwAHAAgACAAIAAoACwAMAA4ADgAQABEAEAARABIAEwAUABQAFQAWABcAGAAZ
ABoAGwAcAB0AHgAhACIAIwAlACQAJQAmACcAKgArAC0ALgAxADMANAA1ADUAOAA4ADkA
PQA+AD8AQQBBAEEAQwBEAEcASABJAEoASwBMAE0ATgBPAE8ATwBQAFIAUgBSAFIAUQBR
AFIAUgBTAFIAUQBQAFAATwBOAE0ATABLAEoASABGAEQARABBAD8APQA7ADkANQAxADAA
LgArACgAJgAjAB4AHAAZABgAFgAVABIAEAAOAAwACgAIAAUABAADAAEAAAD///7//f/8
//v/+//5//v/+//7//v/+f/4//j/+P/4//j/+P/3//f/9//3//f/9v/2//f/9//3//f/
9//3//X/9f/1//X/9//3//f/9//3//f/9//2//b/9//3//f/9v/2//b/9v/2//b/9v/2
//X/9f/1//X/9f/0//T/9P/y//L/8f/x//P/8f/x//L/8v/x//H/8f/u/+7/7v/t/+//
7//v/+//7//u/+7/7v/t/+3/7f/t/+v/6//q/+r/7P/s/+v/6//r/+v/6//q/+r/6v/q
/+n/6//r/+v/7P/q/+n/6f/p/+n/6f/p/+j/6P/o/+j/6P/o/+j/6P/o/+j/6P/o/+j/
5v/m/+b/5v/n/+f/5//n/+b/5v/m/+b/5v/m/+b/5v/m/+b/5v/m/+b/5v/n/+f/5v/m
/+b/5v/m/+b/5v/m/+b/5v/l/+X/5//m/+b/5v/m/+b/5v/m/+b/5v/o/+j/6P/o/+b/
5v/m/+b/5v/m/+b/5v/m/+f/5//n/+f/6P/o/+j/6f/p/+r/7P/t/+7/7v/u/+7/7v/u
/+7/8f/x//H/8P/w//D/8f/x/+//7//v/+//7P/s/+r/6f/o/+j/6f/p/+n/6f/p/+j/
5P/j/+P/4//k/+T/5P/i/+L/4v/i/+H/4f/h/+H/4f/g/+D/4P/g/+D/4P/g/+D/4P/g
/+D/4P/h/+H/4f/h/+H/4f/j/+f/7//8/xQAMwBRAGcAegB/AHMAXwBGACkABgDr/9v/
y/++/7n/sv+f/5T/o/+9/83/2f/m/+z/7v/y//L/8v/x//H/8f/x//D/8f/x//H/8//z
//T/9P/0//T/9P/1//X/9f/2//b/9v/3//f/9//2//f/9//4//r/+v/6//v//P/8//3/
/f/+//////8AAAAAAQABAAEAAwADAAMABAAEAAUABQAHAAYABgAHAAgACwALAAwADAAM
AA4ADwAQAA4ADgAQABEAEgATABQAFQAWABYAFwAYABsAHAAdAB4AHwAgACEAIgAjACQA
JQAnACgAKQAqACsALAAtAC8AMAAxADMANAA1ADcAOgA6ADsAPQA+AD8AQQBDAEMARQBG
AEUARgBHAEgASwBMAE0ATgBPAE8ATwBQAFIAUgBSAFIAUwBTAFQAVABRAFAATwBOAE4A
TQBMAEsASgBJAEgARgBEAEIAQgA/AD0AOwA5ADcAMwAvAC4ALAApACYAJAAhAB4AHAAZ
ABgAFAATABAADgAMAAoACAAGAAUABAADAAEA/v/9//z/+//8//v/+//5//n/+f/5//n/
+f/4//j/+P/2//b/9v/1//X/9f/1//X/9P/0//X/9f/1//X/9f/1//X/9f/1//X/9f/1
//X/9f/1//X/9f/0//T/9f/1//X/9P/0//T/9P/2//b/9v/2//X/9f/1//X/8//y//L/
8v/y//L/8f/x//H/7//v//D/8P/v/+//7//u/+7/7v/t/+3/7f/t/+3/7f/s/+z/7P/r
/+v/6//r/+3/7f/s/+z/7P/s/+v/6//p/+n/6f/o/+r/6v/q/+n/6f/p/+n/6v/q/+n/
6f/p/+f/5//n/+b/6P/o/+j/6P/m/+b/5v/m/+b/5v/m/+b/6P/o/+j/6P/n/+f/5//n
/+b/5v/m/+b/5v/m/+b/5v/m/+b/5v/m/+b/5v/n/+f/5v/m/+b/5v/k/+T/5P/k/+b/
5v/l/+X/5f/k/+T/5P/k/+T/5P/k/+T/5P/k/+T/5P/k/+T/5P/k/+T/5P/k/+T/5P/k
/+T/5P/k/+T/5f/l/+X/5//o/+j/6P/n/+f/6P/q/+n/6v/q/+r/7P/s/+z/7P/v/+//
7//u/+7/7v/v/+//8f/x//H/8f/v/+7/6//p/+f/5v/m/+X/5f/l/+X/5P/i/+H/4f/h
/+T/5P/k/+L/4P/g/+D/3//f/9//3//f/97/3v/e/97/3v/e/97/3v/g/+D/4P/g/9//
3//f/9//3//h/+X/7f/1/wIAHAA/AFsAawB8AIMAdQBbAEAAIQD+/+P/z/+9/7T/sf+k
/43/jP+p/8P/0f/f/+r/7v/w//T/9P/w//H/8//z//H/8v/z//P/8//1//X/9v/2//T/
9P/0//X/9//3//j/+P/2//f/9//3//r/+//7//z//P/8//z//f/+//7///////7/////
/wAAAAABAAEAAQAFAAUABQAGAAYABwAHAAkACAAIAAkACgANAA0ADgAOAA4AEAARABIA
EgASABQAFQAUABUAFgAXABgAGAAZABoAHQAeAB8AIAAhACIAIwAkACUAJgAnACkAKgAr
ACwALQAuAC8AMQAyADMANQA2ADcANwA6ADoAOwA9AD4APwBBAEMAQwBFAEYASQBKAEsA
TABLAEwATQBOAE0ATQBNAE4AUABQAFAAUABRAFEAUgBSAE8ATgBNAEwATgBNAEwASwBI
AEcARgBEAEQAQgBCAD8AOwA5ADcANQAzAC8ALgAsACsAKAAmACMAIAAeABsAGgAWABUA
EgAQABAADgAMAAoACQAIAAcABQAEAAMAAgABAAAA//////3//f/9//3//f/9//z//P/8
//r/+v/6//n/+v/7//z//f/6//r/+//7//v/+//7//v/+//7//v/+//9//3//f/9//v/
+//7//r/+v/7//v/+//8//z//P/8//z//P/8//z/+v/5//j/9//5//j/+P/4//j/+P/3
//f/9//1//X/9v/2//X/9f/1//b/9v/2//X/9f/1//X/9f/z//L/8v/y//H/8f/x//H/
8f/x//D/8P/w//D/7//v/+//7//v/+7/7v/u/+7/7f/v/+//7//w//D/7//v/+//7//v
/+//7v/u/+7/7v/u/+7/7v/u/+7/7P/s/+z/7P/u/+7/7v/u/+3/7f/t/+3/7v/u/+7/
7v/s/+z/7P/s/+z/7P/s/+z/7P/s/+3/7f/s/+z/7P/s/+z/7P/s/+z/7P/s/+v/6//t
/+7/7P/s/+z/7P/s/+z/7P/s/+z/7P/s/+z/7P/s/+z/7P/s/+z/7P/t/+3/7f/t/+7/
7v/u/+//7//u//D/8f/y//L/8v/y//L/9P/0//X/9f/3//b/9v/2//X/9f/1//X/9//3
//b/9v/y//H/7//u/+7/7f/t/+3/7f/s/+r/6f/p/+n/6v/q/+r/6P/o/+j/6P/n/+f/
5//n/+f/5v/m/+b/5v/m/+b/5v/m/+b/5v/m/+b/5//n/+f/5//n/+f/6//x//3/FAAw
AEsAYwB3AIQAfwBpAE8AMgATAPj/5f/R/8P/wP+9/6z/mf+i/73/z//d/+n/8v/0//b/
+P/2//T/9//5//f/9//4//n/+f/5//n/+f/6//r/+v/6//r/+//5//n/+v/6//z//f/9
//3//v//////AAAAAAAAAAABAAIAAgADAAMABAAFAAUABgAGAAcABwAHAAkACQAJAAoA
CgALAAsADQAOAA4ADwAQABEAEQASABIAEgAUABUAFgAWABYAGAAZABoAGwAcAB0AHgAe
AB8AIAAfACAAIQAiACMAJAAlACYAJwAoACkAKwAsAC0ALgAvADIAMwA1ADYANQA3ADgA
OQA7AD4APgA/AEEAQgBDAEUARwBHAEkASgBLAEwATQBOAE0ATgBPAFAAUQBRAFEAUgBU
AFQAVABUAFMAUwBUAFQAUwBSAFEAUABQAE8ATgBNAEoASQBIAEYARABCAEIAPwA9ADsA
OQA3ADUAMQAwAC4AKwAoACYAIwAiACAAHQAcABgAFwAUABIAEgAQAA4ADAAJAAgABwAF
AAYABQAEAAMABAADAAMAAQD//////////////v/+//7/AAAAAAAA///9//3//f/9//7/
/v///////f/9//3//f///////////////////////f/9//3//P/+//////////7//v/+
//7//P/8//z//P/9//3//f/9//v/+v/6//r//P/8//v/+//7//n/+f/6//j/9//3//f/
+P/4//j/9//1//X/9f/1//X/9P/0//T/8//z//P/8//x//H/8P/w//L/8v/x//H/8f/x
//H/8P/y//L/8v/x/+//7//v//D/8P/v/+//7//v/+//7//u/+z/7P/s/+z/7v/u/+7/
7v/s/+z/7P/s/+z/7P/s/+z/7f/t/+3/7f/s/+z/7P/s/+7/7v/u/+7/7P/s/+z/7P/q
/+r/6//r/+z/7P/s/+z/7P/s/+z/7P/u/+7/7f/t/+v/6v/s/+z/7P/s/+z/7P/s/+z/
6v/q/+r/6v/s/+z/7f/t/+3/7f/u/+7/7P/t/+3/7v/w//H/8v/y//L/8v/y//L/9P/1
//X/9f/0//T/9P/1//X/9f/1//X/9//2//b/9P/x/+//7v/u/+3/7f/t/+3/7P/q/+n/
6f/n/+j/6P/o/+j/6P/o/+j/5f/l/+X/5f/n/+b/5v/m/+b/5v/m/+b/5P/k/+T/5P/m
/+f/5//n/+f/5//l/+f/5//t//j/DgAtAEsAYwB2AIUAfwBpAE4AMwAUAPf/4//T/8b/
wf+8/6//nv+h/7n/z//b/+r/8v/0//b/+P/4//X/9f/3//n/+P/5//n/+f/5//n/+v/6
//r/+v/6//v/+f/5//r/+v/8//3//f/9//7//////wAAAAAAAAAAAQACAAIAAwADAAIA
AwADAAQABgAHAAcABwAHAAcABwAIAAgACQAJAAsADAAMAA0ADgAPAA8AEAAQABIAFAAV
ABYAFAAUABYAFwAYABkAGgAbABwAHAAdAB4AHwAgACEAIgAlACYAJwAoACkAKgArAC0A
LAAtAC4ALwAyADMANQA2ADcAOQA6ADsAPQBAAEAAQQBDAEQARQBHAEkASQBLAEwATQBO
AE8AUABRAFIAUwBUAFUAVQBVAFYAWABYAFgAWABXAFcAWABYAFkAWABXAFYAVABTAFIA
UQBSAFEAUABOAEwASgBKAEcARQBDAEEAPwA9ADkAOAA2ADEALgAsACkAJgAkACEAIAAc
ABsAGAAWABIAEAAOAAwACwAKAAkABwAGAAUABAADAAIAAQABAP///f/9//3//f/9//z/
/P/8//7//v/+//3/+//7//v/+//6//r/+//7//v/+//7//v/+//7//v/+//7//v/+//7
//n/+f/5//j/+v/7//v/+//6//r/+v/6//r/+v/6//r/+f/5//n/+f/5//j/+P/4//j/
+P/3//f/9//1//X/9v/0//P/8//z//L/8v/y//H/8f/x//H/8f/x//D/8P/w/+//7//v
/+//7//v/+7/7v/u/+7/7f/t/+3/7f/t/+z/7P/s/+z/6//t/+3/7f/u/+z/6//r/+v/
7f/t/+3/7P/q/+r/6v/q/+z/7P/s/+z/6v/q/+r/6v/q/+r/6v/q/+v/6//r/+v/6v/q
/+r/6v/q/+r/6v/q/+r/6v/q/+r/6v/q/+v/6//q/+r/6v/q/+r/6v/q/+r/6v/q/+n/
6f/r/+r/6v/q/+r/6v/q/+r/6v/q/+j/6P/o/+j/6P/o/+j/6P/q/+r/6v/q/+j/6P/o
/+n/6//r/+v/7P/q/+r/6//r/+z/7v/v//D/8P/w//D/8P/w//D/8f/x//P/8v/y//L/
8//z//P/8//z//P/8v/y//D/7//t/+z/7P/r/+v/6//p/+j/5v/l/+X/5f/m/+b/5v/k
/+T/5P/k/+P/4//j/+H/4f/g/+D/4P/g/+D/4P/g/+D/4P/g/+L/4v/j/+P/4//j/+P/
4//j/+f/7f/4/xAAMQBPAGUAeACDAHsAYwBMADEADgDx/9//z//A/7n/tv+j/5T/n/+7
/83/2f/o//D/8v/0//b/9v/z//P/9f/1//T/9f/1//X/8//z//T/9P/2//b/9v/3//f/
9//4//j/+P/5//n/+f/8//3//f/+//z//P/8//3//v/+//////8AAAEAAQACAAIAAwAD
AAMABQAFAAUABgAGAAcABwAJAAoACgALAAwADQANAA4ADgAQABIAEwAUABQAFAAWABcA
FgAXABgAGQAcABwAHQAeAB8AIAAhACIAIwAkACUAJgAnACgAKQArACwALQAuAC8AMgAz
ADUANgA1ADcAOAA5AD0AQABAAEEAQwBEAEUARwBJAEkASwBMAE0ATgBPAFAATwBQAFEA
UgBVAFUAVQBWAFgAWABYAFgAVwBXAFgAWABXAFYAVQBUAFYAVQBUAFMAUgBRAFAATgBM
AEoASgBHAEUAQwBBAD8APQA5ADgANgAxAC4ALAApACYAJAAhACAAHAAbABgAFgAWABQA
EgAQAA8ADgANAAsACAAHAAYABQAGAAUABQADAAEAAQABAAEAAwACAAIAAgACAAIAAgAB
AP//////////AAAAAAEAAQABAAEAAQABAP//////////AQABAAEAAQD////////+/wAA
AQABAAEAAAAAAAAAAAD+//7//v/+/////////////f/8//z//P/+//7//f/9//3/+//7
//z/+v/5//n/+f/6//r/+v/5//f/9//3//f/9//2//b/9v/1//X/9f/1//X/9f/0//T/
9f/2//b/9//2//X/9P/y//T/9P/0//P/8//z//P/9P/0//P/8//z//P/8//z//L/8v/y
//L/8v/y//L/8v/y//L/8v/y//L/8v/y//L/8v/z//P/8//z//L/8v/y//L/8v/y//L/
8v/w//D/8P/w//D/8P/x//H/8P/w//D/8P/w//D/8P/w//L/8v/x//H/8f/y//D/8P/w
//D/8P/w//D/8P/w//D/8P/w//D/8P/w//D/8P/w//D/8P/w//D/8P/x//H/8f/x//L/
8v/y//P/8//y//T/9f/2//j/+P/4//j/+P/4//n/+f/6//r/+//8//3//f/9//3//f/9
//z//P/4//f/9f/0//T/8//z//P/8f/w/+7/7f/v/+//8P/w/+7/7P/s/+z/7P/r/+v/
6//r/+v/6v/q/+z/7P/s/+z/6v/q/+r/6v/q/+r/6//r/+v/6//r/+v/7f/z//n/BgAc
ADsAVwBvAIIAjwCHAG8AVAA3ABgA+//j/8//wv+9/7j/pf+Y/6n/yf/Z/+P/8v/6//z/
/v8AAP7//f/9//////8AAAEAAQABAP////8AAAAAAgACAAIAAwADAAMABAAEAAQABQAF
AAUABAAFAAUABgAGAAYABgAHAAgACAAJAAkACgALAAsADAAMAA0ADQANABEAEQARABIA
EAARABEAEwAUABQAFQAWABcAFwAYABgAGAAaABsAHAAcABwAHgAfAB4AHwAgACEAJAAk
ACUAJgApACoAKwAsACsALAAtAC4AMQAyADMANQA0ADUANgA3ADgAOQA7ADwAPQA/AEAA
QQBDAEYARgBHAEkASgBLAE0ATwBPAFEAUgBTAFQAVQBWAFUAVgBXAFgAWQBZAFkAWgBa
AFoAWgBaAFsAWwBcAFwAXQBcAFsAWgBYAFcAVgBVAFQAUwBSAFAATwBOAE8ATQBLAEkA
RwBFAEMAPwA+ADwAOwA4ADYAMwAwAC4AKwAqACYAJQAiACAAHgAcABoAGAAZABgAFwAV
ABQAEwASABEAEAAPAA8ADQAPAA8ADwAPAA0ADAAMAAwADAAMAAwACwALAAsACwALAAoA
CgALAAsACwALAAsACwALAAsACwALAA0ADQANAA0ADQANAA0ADAAKAAsACwALAAwADAAM
AAwACgAKAAoACgALAAsACwALAAkACAAIAAgACAAIAAcABwAHAAUABQAGAAYABQAFAAUA
BAAEAAQAAwADAAMAAwADAAEAAAAAAAAAAQABAAEAAQABAAEAAAAAAAAAAAD/////////
/////v8AAAAAAAD//////////wAAAAD///////8BAAEAAQAAAAAAAAAAAAAAAAAAAAAA
AAD+//7//v/+//7//v/+//7///////////8AAAAAAAAAAP7//v/+//7//v/+//7//v/8
//z//f/9//3//v///wAA/v/+//7//v8AAAAA////////AAD+//7//v/+//7//v/+//7/
AAAAAAAAAAD+//7//v/+//7//v/+//7/AAAAAAAAAAD+//7//v/+/wAAAAAAAAEA////
////AAAAAAAAAQABAAIABAAFAAYABgAGAAYABgAHAAgACgALAAsACgAKAAoACwALAAsA
CwALAAsACgAKAAYABQADAAIABAADAAMAAwABAAAA/v/9//////8AAAAAAAD+//7//v/+
//3//f/9//3//f/8//z//P/8//z//P/+//7//v/+//z//P/9//3//f/9//3//f8DAAsA
FwAsAEwAZwB9AJEAngCTAHsAYQBGACcADAD3/+X/2f/a/9X/xP+1/8L/3f/t//f/BQAO
AA4AEAASABIAEgATABEAEQARABIAEwATABMAEwATABQAFAAUABQAFAAVABcAFwAYABgA
FgAXABcAFwAaABsAGwAcABwAHAAcAB0AHgAeAB8AHwAgACEAIQAiACIAIwAjACMAJwAn
ACcAKAAmACcAJwApACoAKgArACwALQAtAC4ALgAuADAAMQAyADQANAA2ADcAOAA5ADoA
OwA8AA==
         </WaveFormData>
      </LeadData>
      <LeadData>
         <LeadByteCountTotal>10000</LeadByteCountTotal>
         <LeadTimeOffset>0</LeadTimeOffset>
         <LeadSampleCountTotal>5000</LeadSampleCountTotal>
         <LeadAmplitudeUnitsPerBit>4.88</LeadAmplitudeUnitsPerBit>
         <LeadAmplitudeUnits>��V</LeadAmplitudeUnits>
         <LeadHighLimit>2147483647</LeadHighLimit>
         <LeadLowLimit>268435456</LeadLowLimit>
         <LeadID>V3</LeadID>
         <LeadOffsetFirstSample>0</LeadOffsetFirstSample>
         <FirstSampleBaseline>0</FirstSampleBaseline>
         <LeadSampleSize>2</LeadSampleSize>
         <LeadOff>FALSE</LeadOff>
         <BaselineSway>FALSE</BaselineSway>
         <ExcessiveACNoise>FALSE</ExcessiveACNoise>
         <MuscleNoise>FALSE</MuscleNoise>
         <LeadDataCRC32>4204555268</LeadDataCRC32>
         <WaveFormData>
5P/k/+T/5P/k/+T/5P/k/+L/4v/i/+L/4v/i/+L/4v/i/+L/4v/i/+L/4v/i/+L/4v/i
/+L/4v/i/+P/4//j/+P/4//k/+T/5v/m/+b/5//o/+n/6v/s/+v/7P/t/+7/8f/x//L/
9P/x//D/8P/v/+7/7f/s/+v/6//q/+n/6P/q/+r/6f/o/+j/6P/o/+n/5//l/+T/5P/m
/+X/4//j/+H/4f/h/+H/3//e/93/3P/d/9z/3P/d/93/3f/c/9z/3P/c/9v/2//b/9v/
2//c/9z/3v/e/97/3v/e/97/3v/g/+D/4v/o//X/DQArAEUAWwBxAIYAoQC3AL8AvwC9
ALkAqAB9AEwAJAD7/9P/x//T/+H/5v/t//P/8//x//L/8P/v/+7/6v/o/+b/5v/l/+X/
5v/m/+b/5v/l/+X/5v/m/+b/5v/m/+f/5//n/+f/5//l/+b/5v/o/+r/6v/q/+r/6//r
/+z/7P/t/+3/7v/u/+//7//x//H/8f/x//L/9P/0//T/9f/2//b/9v/3//f/+P/4//r/
+v/6//z//f/9//3//f/+////AAABAAIAAwAEAAQABQAGAAcACAAJAAoADAANAA8ADwAO
ABAAEQASABUAFgAXABgAFwAYABoAGwAeAB4AHwAhACIAJAAmACgAKAAqAC0ALgAuADEA
MgA0ADUANgA5ADoAOwA9AD4AQABDAEQARwBJAEcASQBKAEsATABOAE8AUABRAFIAUgBT
AFMAUwBUAFQAVQBVAFUAVgBUAFMAUwBRAFIAUQBPAE0ATQBLAEkARwBDAEAAPQA6ADcA
MwAvACwAKQAmACMAHwAbABkAFgATABAADgAMAAoACQAHAAUABQADAAIAAQD///7//f/8
//z//P/8//r/+v/6//n/+P/4//j/+P/4//f/9//3//f/9//3//b/9v/2//b/9v/2//b/
9//3//f/9//1//X/9f/0//b/9//3//f/9//3//f/9//3//f/9//3//X/9f/0//T/9v/2
//X/9f/1//X/9P/0//L/8f/x//D/8v/y//D/8P/v/+//7//u/+z/6//q/+r/6//q/+v/
7f/r/+v/6v/q/+r/6f/p/+n/5v/m/+b/5v/m/+b/5f/l/+f/5//n/+f/5//m/+b/5v/m
/+X/5f/m/+T/5P/k/+T/5v/l/+T/5P/j/+P/4//h/+P/4//j/+L/5P/k/+X/5f/j/+L/
4v/i/+L/4v/i/+L/4f/h/+L/4v/i/+L/4v/i/+P/4//j/+P/4//j/+P/4//j/+P/4//j
/+P/4//j/+P/4//k/+L/4v/i/+L/4v/i/+L/4v/i/+L/4v/i/+L/4v/i/+L/4v/i/+L/
4v/i/+P/4//j/+H/4f/i/+L/4v/i/+L/4//k/+X/5v/o/+n/6v/r/+z/7f/t/+7/8P/u
/+7/7//v/+z/6//q/+n/6f/o/+f/5v/n/+j/6P/o/+j/6P/o/+n/5v/j/+H/4P/i/+H/
3//f/9//3//f/9//3f/c/9v/2v/Z/9j/2P/Z/9n/2f/Y/9j/2v/a/9n/2f/X/9f/1//Y
/9j/2v/a/9r/2v/a/9r/2v/c/97/4P/m//X/DwAvAEcAXwB1AIoApQC5AMEAvwC3AK8A
lABnADoAFgDr/8P/v//R/9v/3v/n/+//8f/x//D/7P/p/+j/6P/o/+f/5v/k/+P/5P/k
/+T/5P/j/+P/5P/k/+b/5v/m/+f/5//n/+f/5//n/+j/6P/q/+r/6v/q/+r/6//r/+z/
7P/v/+//8P/w/+//7//x//H/8f/x//L/9P/0//T/9f/2//b/9v/3//f/+P/4//r/+v/6
//z//f/9//3//f/+////AAABAAIAAwAEAAQABQAGAAcACAAJAAoACgALAA0ADQAOABAA
EQASABMAFAAVABYAFwAYABoAGwAeAB4AHwAhACIAJAAmACgAKgAsAC8AMAAuADEAMgA0
ADUANgA5ADoAOwA9AD4AQABBAEIARQBHAEcASQBKAEsATABOAE8AUABPAFAAUABRAFMA
UwBUAFQAUwBTAFMAVABUAFMAUwBRAFIAUQBPAE0ASwBJAEcARQBBAD4AOwA4ADQALwAq
ACYAJQAiAB8AGwAXABUAEgAPAA4ADAAKAAgABQADAAEAAQD9//z/+//5//r/+f/4//j/
+P/4//b/9v/0//P/8v/y//T/9P/0//P/8//z//P/8//1//T/9P/0//L/8v/y//L/8//z
//P/8//z//P/8//y//L/8//z//P/8f/x//H/8f/x//H/8f/x//H/8f/w//D/8v/y//H/
8f/v/+//7v/u/+7/7f/t/+z/7P/s/+r/6v/p/+n/6f/o/+r/6f/o/+j/6P/m/+b/5//n
/+f/5v/m/+T/4//j/+P/4v/i/+L/4v/i/+L/4f/h/+H/4f/h/+H/4f/g/+D/4P/g/9//
3//g/+D/4P/g/+D/4P/f/97/3v/f/9//3//d/9//3//f/97/3v/e/9//3//f/97/3v/e
/97/3v/e/97/3//f/+D/4P/e/97/3v/e/9//3//f/9//3f/d/93/3f/d/93/3f/d/9v/
2//b/9v/3f/e/97/3v/e/97/3P/c/9z/3P/e/97/3v/e/97/3v/e/97/3f/d/93/3f/d
/97/3v/e/9//4P/i/+P/5f/l/+b/5//o/+n/6v/q/+v/6//s/+z/6//r/+r/6f/o/+f/
5v/m/+T/5P/k/+T/5//n/+f/5//m/+X/5f/l/+P/4v/i/+L/4f/f/9//3//d/93/3f/d
/9z/2//a/9n/2P/Y/9n/2f/b/9r/2v/a/9r/2f/Z/9n/2f/Z/9r/2v/c/9z/3P/c/9r/
2v/c/97/3v/g/+r//f8bADsAUwBpAIEAnACzAMEAxwDFAMEAtwCWAGkAQAAWAOP/v//D
/9X/3f/k/+v/7//v/+//7v/s/+v/6v/m/+b/5P/k/+P/4//k/+T/5P/k/+P/4//k/+T/
5v/m/+b/5//n/+f/5//n/+X/5v/m/+j/6v/q/+r/6v/p/+n/6v/q/+3/7f/u/+7/7//v
//H/8f/x//H/8v/0//T/9P/1//b/9v/2//f/9//4//j/+v/6//r//P/9//3/+//7//z/
/f8AAAEAAgADAAQABAAFAAYACQAKAAsADAAKAAsADQANABAAEgATABQAFQAWABcAGAAZ
ABoAHAAdACAAIAAhACMAJAAmACgAKgAoACoALQAuADAAMwA0ADYANQA2ADkAOgA9AD8A
QABCAEMARABHAEkASQBLAEwATQBOAFAAUQBSAFEAUgBSAFMAVQBVAFYAVgBXAFcAVwBY
AFgAVwBXAFUAUgBRAE8ATQBLAEkARwBFAD8APAA5ADYAMwAvACsAKAAlACIAHwAbABcA
FQASAA8ADAAKAAgABgAFAAMAAQABAAEAAAD///3/+v/5//j/+P/4//j/9v/2//b/9f/0
//T/9P/0//T/8//z//P/8//z//P/8v/y//L/9P/0//T/9P/1//X/9f/1//X/9f/1//T/
9P/1//X/9f/1//X/9f/1//X/9f/1//X/9//3//b/9v/0//T/8//z//P/8//y//L/9P/z
//P/8v/y//L/8P/w//H/8f/x//D/8P/v/+7/7v/u/+z/7P/t/+3/7f/s/+z/7P/r/+v/
6//q/+r/6v/q/+r/6v/p/+n/6f/p/+n/6f/p/+j/6P/o/+r/6f/p/+r/6f/o/+f/5v/o
/+f/5v/m/+f/5//n/+X/5//n/+f/5v/m/+b/5//n/+f/5v/m/+b/5P/k/+T/5P/l/+X/
5v/m/+T/5P/k/+T/5f/l/+X/5f/l/+X/5f/l/+X/5f/l/+X/5f/l/+X/5f/l/+T/5P/k
/+T/5P/k/+T/5P/k/+T/5P/k/+X/5f/l/+X/5f/k/+T/5P/k/+T/5f/l/+X/5//o/+n/
6v/t/+7/7v/t/+3/7v/u/+7/7f/t/+3/7f/r/+v/7P/s/+r/6v/q/+r/6f/o/+f/5v/l
/+X/5f/j/+T/5P/k/+P/3//f/9//3//h/+H/4f/g/93/3P/b/9r/2v/b/9v/2//a/9r/
2v/a/9v/2//b/9v/2f/a/9r/3P/c/9z/3P/c/9z/3v/e/97/4P/m//P/DQArAEcAXQBz
AIYAnwC1AL0AvwC/AL8ArgCFAFYALgADANf/w//P/93/4v/r//H/8f/z//T/8P/r/+r/
6v/o/+j/6P/n/+f/5v/m/+b/5v/l/+X/5v/m/+j/6P/o/+n/5//n/+f/5//p/+r/6v/s
/+r/6v/q/+r/6//r/+z/7P/v/+//8P/w/+//7//x//H/8//z//T/9v/0//T/9f/2//b/
9v/3//f/+P/4//r/+v/6//z//f/9//3//f/+////AAABAAIAAwAEAAQABQAGAAcACAAJ
AAoACgALAA0ADQAOABAAEQASABMAFAAVABYAFwAYABoAGwAeAB4AHwAhACIAJAAmACgA
KAAqAC0ALgAuADEAMgA0ADcAOAA7ADwAOwA9AD4AQABBAEIARQBHAEkASwBMAE0ATgBQ
AFEAUgBRAFIAUgBTAFUAVQBWAFYAVwBXAFcAWABYAFcAVwBVAFIAUQBPAE0ASwBJAEcA
RQBBAD4AOwA4ADUAMQAtACoAKQAmACMAHwAbABkAFgATABAADgAMAAoABwAFAAMAAwAB
AAAA///9//7//f/8//z/+v/6//j/+P/6//n/+P/4//j/+P/4//f/9f/1//X/9f/3//b/
9v/2//T/9P/0//T/9f/1//X/9f/1//X/9f/0//T/9f/1//X/9//3//f/9//3//f/9//3
//f/9//2//b/9v/2//X/9f/1//X/9P/0//b/9f/1//T/9P/0//L/8v/x//H/8f/w//D/
7//u/+7/7v/s/+z/7f/t/+3/7P/s/+z/6//r/+v/6v/q/+r/6v/q/+r/6f/p/+n/6f/p
/+n/6f/o/+j/6P/o/+f/5//o/+j/6P/o/+j/6P/n/+b/5v/n/+f/5//l/+f/5//n/+b/
5v/m/+f/5//n/+b/5v/m/+b/5v/m/+b/5f/l/+b/5v/m/+b/5v/m/+f/5//n/+f/5f/l
/+X/5f/l/+X/5f/l/+X/5f/l/+X/5f/k/+T/5P/k/+T/5P/k/+T/5P/m/+b/5v/m/+T/
5P/k/+X/5f/l/+X/5f/k/+T/5P/k/+T/5f/l/+X/5//o/+n/6v/p/+r/6v/p/+v/7P/s
/+z/7f/t/+3/7f/r/+v/7P/s/+z/7P/s/+z/6//q/+n/6P/n/+f/5//l/+T/5P/k/+P/
4f/h/+H/4f/j/+P/4//i/+H/4P/f/97/3P/d/93/3f/c/9z/3P/c/9v/2//b/9v/2//c
/9z/3v/e/97/3v/e/9z/3v/g/+L/5P/q//n/EQAvAEkAXwBxAIYAnwC1ALsAuQC3ALUA
oAB1AEYAIgD5/9H/x//V/93/5P/t//P/8//z//T/8P/v/+z/7P/q/+r/6v/p/+n/6P/o
/+j/6P/n/+f/6P/o/+j/6P/o/+n/6f/p/+n/6f/p/+r/6v/s/+z/7P/s/+z/7//v//D/
8P/v/+//8P/w//P/8//1//X/8//z//T/9v/2//b/9//4//j/+P/5//n/+P/4//r/+v/8
//7///////3//f/+////AAABAAIAAwAEAAQABQAGAAcACAAJAAoACgALAA0ADQAOABAA
EQASABMAFAAVABYAFwAYABoAGwAeAB4AHwAhACIAJAAmACgAJgAoACsALAAsAC8AMAAy
ADMANAA3ADgAOwA9AD4AQABBAEIARQBHAEcASQBKAEsATABOAE8AUABPAFAAUABRAFMA
UwBUAFQAVQBVAFUAVgBUAFMAUwBRAFIAUQBPAE0ASQBHAEUAQwBBAD4AOwA4ADUAMQAt
ACoAJwAkACEAHQAZABcAFAARABAADgAMAAoABwAFAAMAAwABAAAA///9//z/+//6//r/
/P/8//r/+v/4//f/9v/2//b/9v/2//X/9//3//f/9//1//T/9P/0//T/9P/0//T/9f/1
//X/9f/1//X/9f/0//T/9f/1//X/8//z//P/8//z//P/8//z//X/9f/0//T/8v/y//H/
8f/x//H/8P/w//D/7//v/+7/8P/w/+7/7v/t/+3/7f/s/+z/6//q/+r/6v/o/+j/6f/r
/+v/6v/q/+r/6f/p/+n/6P/o/+j/6P/o/+j/5//n/+f/5//n/+f/5//m/+b/5v/o/+f/
5//o/+b/5v/m/+b/6P/n/+b/5v/l/+X/5f/j/+P/4//j/+L/5P/k/+X/5f/l/+T/5P/k
/+L/4v/i/+L/4//j/+T/5P/i/+L/4v/i/+P/4//j/+P/4//j/+P/4//j/+P/4//j/+P/
4//j/+P/4//i/+L/4v/i/+L/4v/i/+L/4v/i/+L/4v/i/+L/4v/i/+L/4v/i/+L/4//j
/+P/4//j/+T/5P/k/+T/5P/l/+X/5f/j/+T/5f/m/+f/6P/o/+f/5//o/+j/6P/r/+v/
6//r/+v/6//s/+z/7P/s/+z/7P/r/+r/6f/o/+f/5//n/+X/5P/k/+T/4//h/+H/4f/h
/+H/4f/h/+D/3//e/93/3P/c/93/3f/d/9z/3P/c/9z/2//b/9v/2//b/9z/3P/e/97/
3v/e/97/3P/e/97/4v/m/+z///8fAD8AVQBpAIEAmACzAMMAwwC9ALcAqwCIAFcALgAK
AN3/v//H/9n/4f/o/+//8f/z//X/8v/u/+v/7P/q/+j/6P/o/+f/5//o/+j/6P/o/+f/
5//o/+j/6P/o/+j/6f/p/+n/6f/p/+n/6v/q/+z/7P/s/+z/7P/t/+3/7v/u/+//7//w
//D/7//v//H/8f/z//P/9P/2//b/9v/3//j/+P/4//n/+f/6//r//P/8//z//v//////
AQABAAIAAwACAAMABAAFAAYABgAHAAgACwAMAA0ADgAOAA8AEQARABAAEgATABQAFwAY
ABkAGgAbABwAHgAfACIAIgAjACUAJAAmACgAKgAqACwALwAwADAAMwA0ADYAOAA6AD4A
QAA/AEEAQgBEAEMARABHAEkASwBNAE4ATwBQAFIAUwBUAFUAVgBWAFcAVwBXAFgAWABZ
AFkAWQBaAFoAWQBZAFcAVgBVAFMAUQBNAEsASQBHAEMAQAA9ADoANwAzAC8ALAApACYA
IwAfABsAGQAWABMAEAAOAAwACgAJAAcABQAFAAEAAAD///3//v/9//z//P/8//z/+v/6
//r/+f/4//j/+P/4//j/9//3//f/9//3//f/9v/2//b/+P/4//j/+P/5//n/+f/5//f/
9//3//b/9v/3//f/9//5//n/+f/5//f/9//3//f/9f/1//T/9P/2//b/9f/1//X/9f/0
//T/8v/x//H/8P/y//L/8P/w//H/8f/x//D/8P/v/+7/7v/u/+z/7P/t/+3/7f/s/+z/
7P/r/+v/6//q/+r/6v/q/+r/6v/p/+n/6f/p/+n/6f/r/+r/6v/q/+r/6f/p/+r/6v/q
/+r/6v/q/+n/6P/o/+n/6f/p/+f/6f/p/+n/6P/o/+j/6f/p/+v/6v/q/+r/6P/o/+j/
6P/n/+f/6P/o/+j/6P/o/+j/6f/p/+n/6f/p/+n/6f/p/+n/6f/p/+n/5//n/+f/5//p
/+r/6P/o/+j/6P/o/+j/6P/o/+j/6P/o/+j/5v/n/+f/5//n/+f/6P/o/+j/6P/o/+n/
6f/p/+n/6v/p/+r/6//s/+r/6f/p/+r/7P/s/+3/7f/t/+3/7f/t/+7/7v/u/+7/8P/w
/+//7v/r/+r/6f/p/+v/6f/o/+j/5v/l/+P/4//l/+X/5f/l/+P/4v/h/+D/4f/g/+D/
4f/f/9//3v/e/97/3v/d/93/3f/d/93/3v/e/+D/4P/g/+D/4P/g/+D/4v/i/+j/+P8P
AC0ASwBjAHkAjwCoAL0AxQDHAMcAwwCzAIoAWwA2AAoA2f/D/9H/3//n/+7/9f/1//X/
9//0//D/7//w/+7/7P/s/+z/6//r/+z/7P/s/+z/6//r/+z/7P/q/+r/6v/r/+v/6//r
/+v/6//s/+z/7v/u/+7/7v/u//H/8f/y//L/8//z//T/9P/1//X/9//3//f/9//4//r/
+v/6//v//P/8//z//f/9//z//P/+//7//v8AAAEAAQADAAMABAAFAAYABwAIAAkACgAK
AAsADAALAAwADQAOABAAEQATABMAFAAWABcAGAAZABoAGwAcAB8AIAAiACMAJAAkACUA
JwAqACwALgAwADAAMgA1ADYANgA5ADoAPAA9AD4AQQBCAEMARQBGAEgASQBKAE0ATwBP
AFEAUgBTAFQAVgBXAFgAWQBaAFoAWwBbAFsAXABcAF0AXQBdAF4AXABbAFsAWQBYAFcA
VQBTAE8ATQBLAEkARQBCAD8APAA5ADUAMQAuACsAKAAlACEAHQAbABgAFQASABAADgAM
AAsACQAHAAcABQAEAAMAAQACAAEAAAAAAP7//v/8//z//f/9//3//v/8//z//P/7//v/
+//7//v/+//6//r/+v/6//r/+v/6//v/+//7//v/+//7//v/+v/6//v/+//7//v/+//7
//v/+f/5//n/+f/7//v/+v/6//j/+P/3//f/9//3//b/9v/2//X/9f/0//T/9P/y//L/
8//z//P/8v/0//P/8v/y//L/8P/w//H/7//v/+7/7v/u/+3/7f/t/+z/7P/s/+z/7P/s
/+v/6//t/+3/7f/t/+v/6v/q/+r/6v/p/+n/6v/q/+r/6v/q/+r/6f/o/+j/6f/p/+n/
5//p/+n/6f/o/+j/6P/p/+n/6f/o/+j/6P/o/+j/6P/o/+f/5//o/+j/6P/o/+j/6P/n
/+f/5//n/+n/6f/p/+n/5//n/+f/5//n/+f/5//n/+X/5v/o/+j/6P/o/+j/6P/o/+j/
5//n/+f/5//p/+r/6v/q/+j/6P/p/+n/5//n/+j/6f/q/+v/7P/s/+v/6//s/+z/7P/t
/+3/7f/v/+//7//w//D/8P/w//D/8P/v/+7/7f/s/+v/6//r/+v/6v/q/+r/5//l/+X/
5f/l/+X/5f/l/+b/5f/k/+P/4P/g/+H/4f/j/+L/4v/i/+L/4f/h/+H/4f/h/+L/4v/k
/+T/5P/k/+T/5P/k/+T/5v/m/+r/9/8NACkARwBfAHUAhgCbALMAvwDBAL8AvQC0AJMA
ZAA6ABMA5//L/9H/3//o/+//9//3//f/+P/4//P/8P/w//D/7v/u/+3/7f/s/+z/7P/s
/+3/7f/u/+7/7P/s/+z/7f/t/+3/7f/t/+3/7v/u//D/8v/y//L/8v/x//H/8v/y//P/
8//0//T/9f/1//f/9//3//f/+P/6//j/+P/5//r//P/8//3//f/+//7/AAAAAAAAAgAD
AAMAAwADAAQABQAEAAUABgAHAAoACgALAAwACwAMAA0ADgAQABEAEwATABQAFgAXABgA
GQAaABsAHAAdAB4AIAAhACQAJAAlACcAKAAqACwALgAuADAAMwA0ADIANQA2ADgAOQA6
AD0APgBBAEMARABGAEcASABLAE0ATQBPAFAAUQBSAFQAVQBWAFkAWgBaAFsAWwBbAFwA
XABdAF0AXQBeAFwAWwBbAFkAWgBZAFcAVQBTAFEATwBNAEkARgBDAEAAPQA5ADUAMgAv
ACwAKQAlAB8AHQAaABcAFgAUABIAEAANAAsACQAJAAcABgAFAAMAAgABAAAAAAD+//7/
/P/8//7//f/8//z//P/8//z/+//5//n/+f/5//v/+v/6//r/+P/4//j/+P/5//n/+f/5
//n/+f/5//j/+P/5//n/+f/5//n/+f/5//n/+f/5//n/+f/5//j/+P/4//j/9//3//f/
9//2//b/9v/1//X/9P/0//T/8v/y//P/8//z//L/8v/x//D/8P/w/+7/7v/v/+3/7f/s
/+z/7v/t/+3/7f/s/+z/7P/s/+r/6v/p/+n/6f/p/+n/6f/r/+r/6v/q/+r/6f/p/+r/
6v/q/+r/6v/q/+n/6P/o/+n/6f/p/+f/6f/p/+n/6P/m/+b/5//n/+n/6P/o/+j/6P/o
/+j/6P/n/+f/6P/o/+j/6P/o/+j/6f/p/+n/6f/n/+f/5//n/+f/5//n/+f/5//n/+f/
5//p/+b/6P/o/+j/6P/o/+j/6P/o/+b/5v/m/+b/5v/m/+b/5v/m/+f/5//n/+f/5//o
/+j/6P/o/+j/6f/n/+f/5//o/+n/6v/r/+z/7P/r/+v/7P/s/+z/7f/t/+//7//v/+//
8P/w//D/8P/y//L/8f/w/+3/7P/r/+v/6//p/+j/6P/m/+X/4//j/+X/5f/l/+X/5f/k
/+P/4v/j/+L/4v/j/+H/4f/g/+D/4P/g/9//3//h/+H/4f/i/+D/4v/i/+L/4v/i/+L/
4v/k/+T/5v/s//v/EwAvAEkAYQB3AIgAnwC3AMEAvwC9ALsAqAB/AFAALAAHANv/y//Z
/+X/6v/z//n/+f/5//r/+P/1//L/8v/y//D/8P/v/+//7v/u/+7/7v/t/+3/7v/u/+7/
7v/u/+//7//v/+//7//x//L/8v/0//L/8v/y//L/8//z//T/9P/1//X/9v/2//f/9//5
//n/+f/5//r//P/6//r/+//8//z//P/9//3//v/+/wAAAAAAAAIAAwADAAMAAwAEAAUA
BgAHAAgACQAKAAoACwAMAA0ADgAPABAAEAARABMAEwAUABYAFwAYABkAGgAbABwAHQAe
ACAAIQAiACIAIwAlACgAKgAsAC4ALgAwADMANAA0ADcAOAA6ADkAOgA9AD4APwBBAEIA
RABFAEYASQBLAE0ATwBQAFEAUABSAFMAVABTAFQAVABVAFcAVwBYAFgAWwBbAFsAXABa
AFkAWQBXAFgAVwBVAFMAUQBPAE0ASwBHAEQAQQA+ADsANwAzADAALQAqACcAIwAhAB8A
HAAZABgAFgAUABIAEAANAAoACQAJAAgABwAFAAQAAwACAAIAAgACAAAAAAAAAP///v/+
//z//P/8//v//f/9//3//f/9//z//P/8//z//P/8//z/+//7//v/+//7//v/+//6//z/
/f/9//3/+//7//v/+//7//v/+//7//v/+//6//r/+v/6//n/+f/5//n/+P/4//j/9//3
//b/9v/2//T/9P/1//X/9f/0//T/8//y//L/8v/w//D/8f/x//H/8P/w//D/7//v/+//
8P/w//D/8P/u/+7/7f/t/+3/7f/t/+3/7f/s/+z/7P/u/+3/7f/u/+z/7P/s/+z/7v/t
/+z/7P/t/+3/7f/r/+3/7f/t/+z/7P/s/+3/7f/t/+z/7P/s/+z/7P/s/+z/6//r/+z/
7P/q/+r/6v/q/+v/6//r/+v/6f/p/+n/6f/r/+v/6//r/+v/6//r/+v/6//s/+r/6v/q
/+r/6v/q/+r/6v/q/+r/6v/q/+r/6v/q/+r/6v/r/+v/6//r/+v/7P/s/+r/6v/q/+v/
6//r/+v/7P/r/+z/7f/u/+7/7f/t/+7/7v/u/+//7//w//H/8v/z//b/9v/2//b/9P/0
//P/8v/z//L/8f/x//H/7//u/+7/7P/r/+n/6f/p/+n/6f/p/+n/6P/n/+b/5f/k/+T/
5f/l/+X/5P/k/+b/5v/l/+X/4//j/+P/5P/k/+b/5v/m/+b/5v/m/+b/5v/q/+7/9P8D
AB0AOwBVAG0AhQCaALEAwwDLAMsAxwC9AKQAeQBMACgA///T/8v/2//p/+7/9f/9//3/
/f/+//z/+f/4//b/9v/0//T/8//z//L/8v/y//L/8//z//T/9P/y//L/8v/z//P/8//z
//P/9f/2//b/+P/2//b/9v/2//f/9//4//j/+f/5//r/+v/7//v//f/9//3//f/+/wAA
AAAAAAEAAgACAAIAAwADAAQABAAGAAYABgAIAAkACQALAAsADAANAAwADQAOAA8AEgAS
ABMAFAAVABYAFwAYABYAFwAZABkAHAAeAB8AIAAfACAAIQAiACUAJgAoACkALAAsAC0A
LwAwADIANAA2ADYAOAA7ADwAPAA/AEAAQgBDAEQARwBIAEkASwBMAE4ATwBQAFMAVQBT
AFUAVgBXAFoAXABdAF4AYQBiAGIAYwBhAGEAYgBiAGEAYQBhAGIAZABjAGMAYQBgAF8A
XQBbAFkAVwBVAFMAUQBOAEsASABFAEEAPQA6ADUAMgAvACsAKQAnACQAIQAeABwAGgAY
ABUAEwARABEADwAOAA0ACwAMAAsACgAKAAgACAAGAAYABgAFAAQABAAEAAQABAADAAMA
AwADAAMAAwACAAIAAgACAAIAAgACAAUABQAFAAUABQAFAAUABAAEAAUABQAFAAUABQAF
AAUABQAFAAUABQAHAAcABgAGAAQABAADAAMAAwADAAIAAgACAAEAAQAAAAAAAAD+//7/
/////////v8AAP///v/+//z/+v/6//v//f/9//z//P/8//v/+//7//r/+v/6//r/+v/6
//n/+f/5//n/+f/5//n/+P/4//j/+P/3//f/+P/2//b/9v/2//j/9//2//b/9//3//f/
9f/3//f/9//2//b/9v/3//f/9f/0//T/9P/2//b/9v/2//X/9f/2//b/9v/2//b/9v/1
//X/9f/1//f/9//3//f/9//3//f/9//3//f/9//3//X/+P/2//b/9v/2//b/9v/2//b/
+P/4//j/+P/2//b/9v/2//b/9v/2//b/9v/2//b/9v/2//f/9//3//f/9//4//j/+P/4
//j/+f/5//n/+f/6//n/+v/7//z//P/7//v//P/+//7//////wEAAQABAAEAAgACAAIA
AgACAAIAAQAAAP3//P/7//v/+//5//j/+P/4//f/9f/1//f/9//3//f/9//2//X/9P/1
//T/9P/1//P/8//y//L/8v/y//H/8f/x//H/8f/y//L/9P/0//T/9P/0//T/9P/2//j/
AAAOACcARwBhAHsAkQClALwAzwDXANcA1QDVAL8AlgBtAEYAGgDr/9v/6f/3//3/BgAN
AA0ADQALAAgACAAHAAQAAgACAAIAAgABAAEAAgACAAIAAgABAAEAAgACAAIAAgACAAMA
AwADAAMAAwADAAQABAAGAAYABgAGAAYABwAHAAgACAAJAAkACgAKAAsACwANAA0ADQAN
AA4AEAAOAA4ADwAQABIAEgATABMAFAAUABYAFgAWABgAGQAZABsAGwAcAB0AHgAfACAA
IQAiAA==
         </WaveFormData>
      </LeadData>
      <LeadData>
         <LeadByteCountTotal>10000</LeadByteCountTotal>
         <LeadTimeOffset>0</LeadTimeOffset>
         <LeadSampleCountTotal>5000</LeadSampleCountTotal>
         <LeadAmplitudeUnitsPerBit>4.88</LeadAmplitudeUnitsPerBit>
         <LeadAmplitudeUnits>��V</LeadAmplitudeUnits>
         <LeadHighLimit>2147483647</LeadHighLimit>
         <LeadLowLimit>268435456</LeadLowLimit>
         <LeadID>V4</LeadID>
         <LeadOffsetFirstSample>0</LeadOffsetFirstSample>
         <FirstSampleBaseline>0</FirstSampleBaseline>
         <LeadSampleSize>2</LeadSampleSize>
         <LeadOff>FALSE</LeadOff>
         <BaselineSway>FALSE</BaselineSway>
         <ExcessiveACNoise>FALSE</ExcessiveACNoise>
         <MuscleNoise>FALSE</MuscleNoise>
         <LeadDataCRC32>3303412074</LeadDataCRC32>
         <WaveFormData>
6P/o/+j/6P/q/+r/6v/q/+j/6P/o/+j/5v/m/+b/5v/o/+j/6P/o/+b/5v/m/+b/6P/o
/+j/6P/m/+f/5//m/+b/5v/m/+b/6P/p/+r/6//t/+3/7f/t/+//8P/w//L/9P/0//T/
9f/0//P/8//y//H/8P/v/+7/7f/t/+z/6//t/+3/7f/r/+v/6//s/+3/7P/r/+n/5//n
/+f/5//n/+b/5v/l/+T/4//i/+L/4v/h/+H/4f/h/+H/4P/g/+D/4P/g/+D/4P/g/+D/
4P/g/+L/4v/j/+P/4v/i/+L/4v/k/+L/4P/i/+n/+f8OACcAPQBUAHIAmwDEAOIA+gAH
AQwB9AC2AHEAQwAmAAUA8P/u/+7/7P/v//L/8v/y//H/8f/u/+z/6v/o/+j/5//n/+b/
5v/l/+X/5f/j/+P/4//j/+X/5f/l/+X/5f/l/+X/5f/k/+T/5P/k/+f/5//n/+f/6P/o
/+j/6P/p/+n/6f/q/+r/6v/r/+v/6//s/+z/7P/r/+v/7P/s/+z/7P/s/+3/7f/u/+7/
7v/t/+3/7//v//H/8f/y//P/8//1//X/9f/2//b/9v/3//b/9v/4//n/+//7//v//f/8
//3//v///wAAAAACAAMABAAEAAUABgAIAAoACwAMAA0ADwARABIAEQATABQAFQAYABoA
GwAdAB8AIQAiACQAJAAmACgAKQArAC0ALwAxADMANAA2ADcAOAA6ADsAPAA/AEEAQQBC
AEEAQgBCAEMARQBFAEUARQBEAEQARABDAEUAQwBCAEEAQAA9ADwAOgA6ADcANQAyAC8A
LAApACUAIgAfAB0AGgAXABQAEQAPAA4ADQAKAAgABgAEAAIAAQD//////v/8//3//P/8
//v/+P/3//f/9//2//b/9f/0//L/8v/y//L/8f/x//H/8f/x//H/8f/x//H/8f/w//D/
8//z//P/8//x//H/8f/x//P/8//z//P/8f/y//L/8v/x//H/8f/y//P/8//y//L/8v/x
//H/8f/x//H/8P/w//L/8f/x//D/8v/y//H/8P/u/+7/7v/u/+z/7P/s/+v/7f/t/+z/
7P/q/+r/6v/p/+n/6P/o/+j/6P/o/+j/6P/n/+f/5//n/+f/5//n/+f/5//m/+b/5v/l
/+X/5f/l/+X/5f/l/+T/5P/k/+P/4//j/+P/4//j/+P/4//j/+P/4//j/+P/4//j/+P/
4//j/+H/4v/i/+H/4//j/+P/4//k/+T/4//j/+T/5P/k/+T/4v/j/+T/5P/j/+L/4v/j
/+P/4//j/+P/5P/i/+L/4v/i/+L/4v/i/+L/4v/i/+L/4v/i/+L/4v/i/+L/5P/k/+T/
5P/k/+X/5f/k/+T/5P/k/+T/5f/l/+X/5f/m/+f/6P/p/+n/6v/q/+z/7v/u/+7/7//v
/+//8P/w/+3/7P/r/+r/6P/p/+n/6f/r/+v/6//p/+n/6f/q/+v/6P/n/+X/4//k/+P/
4v/h/+H/4v/i/+L/3//e/97/3v/d/93/3f/d/93/3P/c/9z/3P/c/9z/3P/c/9z/3P/c
/9z/3P/d/93/3v/e/97/3v/e/97/2v/c/+P/9f8OACUAPQBYAHgAoQDKAOgAAAEJAQgB
6ACmAGUAPQAeAPv/6v/s/+z/6P/p/+z/7v/u/+3/6//o/+b/5P/k/+L/4f/h/+D/4P/f
/9//3//d/93/3f/d/9//3//f/9//3//f/9//3//i/+L/4v/i/+P/4//j/+P/4v/i/+L/
4v/l/+X/5f/m/+T/5P/l/+X/5//o/+j/6P/r/+v/7P/s/+r/6v/q/+v/6//s/+z/7P/t
/+3/7//v/+//7//w//H/8f/z//P/8//0//T/9P/1//j/+P/6//v/+//7//v//f/+////
AAABAAAAAAACAAMABAAEAAUABgAKAAwADQAOAA0ADwARABIAFQAXABgAGQAcAB4AHwAh
ACMAJQAmACgAKgAsAC4ALwAxADMANQA3ADkAOgA8AD0APgBAAEEAQgBDAEUARQBGAEkA
SgBKAEsASwBLAEsASwBKAEoASgBJAEkARwBGAEUARgBDAEIAQAA8ADkANwA0AC8ALAAp
ACUAJAAhAB8AHAAXABQAEQAPAAwACwAIAAYABAACAAAA///7//v/+v/4//f/9v/2//X/
9P/z//P/8//w//D/7//u//D/8P/w//D/8f/x//H/8f/x//H/8f/x//H/8f/w//D/7//v
/+//7//v/+//7//v//H/8f/x//H/8f/y//L/8v/x//H/8f/y//H/8f/w//D/8v/x//H/
8f/v/+//7v/u/+7/7f/t/+z/7P/s/+v/6v/s/+z/7P/s/+r/6v/q/+n/6//r/+r/6v/s
/+z/7P/r/+r/6P/n/+b/5v/m/+b/5v/l/+X/5f/l/+X/5f/l/+X/5f/k/+T/5P/l/+X/
5f/l/+X/5f/l/+T/5P/k/+P/4//j/+P/4//j/+P/4//j/+P/4f/h/+H/4f/j/+P/4//j
/+H/4v/i/+H/4//j/+P/4//k/+T/4//j/+L/4v/i/+L/4v/j/+T/5P/j/+L/4v/j/+H/
4f/h/+H/4v/i/+T/5P/k/+T/4v/i/+L/4v/k/+T/5P/k/+L/4v/i/+L/4//j/+L/4v/i
/+L/4v/j/+T/5f/m/+f/6f/p/+n/6f/q/+r/7P/s/+7/7v/v/+//7f/u/+7/7v/t/+z/
6//q/+n/6f/p/+n/6//r/+n/6P/p/+n/6f/p/+f/5v/l/+T/5f/k/+P/4//i/+L/4v/h
/+D/4P/g/9//3//f/9//3//g/+D/4P/g/+D/4P/g/+D/4v/i/+L/4v/k/+X/5f/m/+T/
4v/k/+b/4v/g/+T/7/8FACAAOQBTAHIAnADJAPIAEgEsATkBMAECAbYAdwBPACQA/f/y
//T/8v/y//X/+P/6//j/9//1//L/7v/q/+r/6P/n/+f/5v/m/+X/5f/l/+f/5//n/+f/
5//n/+f/5//n/+f/5//n/+r/6v/q/+r/6//r/+v/6//s/+z/7P/s/+3/7f/t/+7/7v/u
/+//7//v//D/8P/w//H/8f/y//L/8v/y//L/8//z//T/9P/0//X/9f/3//f/9f/1//b/
9//4//v//P/9//7//v/+/////v/+/wAAAQABAAEAAQADAAQABQAGAAcACgAKAAwADQAM
AAwADQAOABAAEgATABQAFwAZABsAHAAdAB8AIAAhACIAJAAlACcAKQArACwALgAyADQA
NgA3ADkAOwA9AD8AQQBCAEQARQBIAEoASwBMAEsATQBNAE4ATwBQAFAAUQBTAFMAUwBT
AFQAVABUAFMAUQBPAE4ATQBMAEkASABGAEIAPwA9ADoANwA0ADEALQAqACcAJQAiAB0A
GgAXABUAFAATABAADgAMAAoACAAHAAUABQAEAAIA///+//7//f/9//3//v////z//P/7
//r//P/8//z//P/7//v/+//7//v/+//7//v/+//7//r/+v/9//3//f/9//3//f/9//3/
+//7//v/+//7//z//P/8//v/+//7//z//f/9//z//P/8//v/+//7//n/+f/4//j/+v/5
//n/+P/4//j/9//2//j/+P/4//j/9v/2//b/9f/z//P/8v/y//L/8v/y//H/8//y//L/
8v/w//D/8P/w//H/8f/x//H/8f/x//H/8f/x//D/8P/w/+//7//v/+//7//v/+//7v/u
/+7/7f/t/+3/7f/t/+3/7f/t/+3/7f/t/+3/7f/t/+v/6//r/+v/6//s/+z/6//r/+v/
6//r/+z/7P/r/+v/7P/s/+z/7P/q/+v/7P/s/+v/6v/q/+v/6f/p/+n/6f/q/+r/6v/q
/+r/6v/q/+r/6v/q/+j/6P/o/+n/6f/o/+j/6P/o/+j/6f/p/+n/6f/p/+n/6//r/+v/
7P/t//D/8f/y//L/8//z//P/8//y//H/8P/w//D/8P/x/+//7//v/+//7f/r/+r/6f/p
/+n/6f/p/+r/6f/o/+f/5v/l/+X/5v/o/+j/5//m/+T/5P/j/+P/4//j/+P/4v/g/+D/
4P/g/+L/4v/i/+L/4v/i/+L/4v/h/+H/4v/i/+T/5P/m/+T/4v/i/+n/+f8OACcAQQBa
AHgAoQDKAO4ACAEbASABCgHOAIMAUwAyAA0A8v/w//D/7v/x//b/9v/2//X/7//u/+z/
6v/o/+j/5//n/+b/5P/j/+P/4//l/+X/5f/l/+X/5f/l/+X/5f/l/+X/5f/m/+b/5v/m
/+X/5f/l/+X/6P/o/+j/6P/p/+n/6f/q/+j/6P/p/+n/6//s/+z/7P/r/+v/7P/s/+z/
7P/s/+3/7//w//D/8P/v/+//8f/x//P/8//0//X/8//1//X/9f/2//b/9v/3//j/+P/6
//v/+//7//v//f8AAAEAAgADAAIAAgAEAAUABgAGAAcACAAMAA4ADwAQAA8AEQATABQA
FwAZABoAGwAcAB4AHwAhACMAJQAmACgAKgAsAC4ALwAxADMANQA3ADkAOgA8AD0APgBA
AEEAQgBDAEUARQBGAEcASABIAEkASQBJAEkASQBKAEoASgBJAEkARwBGAEUARABBAEAA
PgA8ADkANwA0ADEALgArACcAJgAjACEAHgAbABgAFQATABAADwAMAAoACAAGAAQAAwD/
/////v/8//3//P/8//v/+v/5//n/+f/4//j/9//2//b/9v/2//b/9f/1//X/9f/1//X/
9f/1//P/8//y//L/8//z//P/8//z//P/8//z//P/8//z//P/9f/2//b/9v/1//X/9f/2
//X/9f/0//T/9v/1//X/9f/1//X/9P/0//b/9f/1//T/8v/y//H/8P/w//D/8P/w//D/
8P/w/+//7//v/+7/7v/u/+7/7v/t/+3/7P/s/+z/7v/u/+7/7v/r/+v/6//r/+v/6//r
/+v/6//q/+r/6v/p/+n/6f/p/+n/6f/p/+j/6P/o/+f/5//p/+n/6f/p/+n/6f/p/+n/
6f/p/+n/6f/n/+f/5//n/+f/6P/o/+f/5//n/+f/5//o/+j/5//n/+j/6P/o/+j/5//n
/+f/5v/m/+b/5//p/+f/5//n/+f/6P/o/+b/5v/m/+b/6P/o/+j/6P/m/+b/5v/m/+b/
5v/m/+f/6f/o/+j/6P/o/+j/6f/p/+f/5//n/+f/5//n/+f/6P/o/+r/6v/q/+z/7f/t
/+3/7v/u/+7/7v/s/+z/7P/t/+3/7f/t/+3/7f/r/+r/6f/n/+f/5//n/+j/5//m/+X/
5P/j/+P/5P/m/+b/5f/k/+L/4v/h/+H/4f/h/+H/4P/g/+D/4P/g/+D/4P/g/+D/4v/i
/+L/4v/h/+H/4v/i/+L/4v/i/+T/4v/k/+n/+f8SACkAPwBUAHQAmwDCAOAA9AABAQIB
6gCsAGcAPwAgAP//7P/s/+z/7P/v//L/8v/y//H/7//s/+r/6P/o/+b/5f/l/+T/5P/j
/+P/4//j/+P/4//j/+H/4f/h/+H/4//j/+P/4//k/+T/5P/k/+X/5f/l/+X/5v/m/+b/
5v/l/+X/5f/m/+j/6P/p/+n/5//o/+j/6P/p/+n/6v/q/+r/6v/q/+v/6//s/+z/7P/t
/+3/7//v/+3/7f/u/+//7//x//H/8f/y//L/8v/z//T/9P/2//f/9//3//f/+f/6//v/
/P/9/wAAAAACAAMAAgACAAMABAAGAAgACQAKAAsADQAPABAAEQATABQAFQAYABoAGwAd
AB0AHwAgACIAJAAmACgAKQArAC0ALwAxADMANAA2ADcAOAA6ADsAPAA7AD0APQA+AD8A
QABAAEEAQQBBAEEAQQBCAEIAQgBBAEEAPwA+AD0AOgA3ADYANAAyAC8ALQAqACcAJAAh
AB0AHAAZABcAFAARAA4ACwAJAAgABwAEAAIAAAD+//z/+//3//f/9v/0//X/9P/0//P/
8P/v/+//7//u/+7/7f/s/+z/7P/s/+z/6//r/+v/6//p/+n/6f/p/+n/6f/o/+j/6f/p
/+n/6f/p/+n/6f/p/+n/6f/p/+n/6f/q/+r/6v/p/+n/6f/q/+v/6//q/+r/6v/p/+n/
6f/r/+v/6v/q/+r/6f/p/+j/6P/o/+f/5v/m/+b/5v/m/+b/5v/m/+X/5f/l/+T/5P/m
/+b/5v/l/+X/5P/k/+T/5P/k/+T/5P/j/+P/4//j/+H/4f/h/+H/3//e/97/3v/e/9//
4P/h/+H/4f/h/+D/4v/i/+H/4f/h/+H/4f/h/+H/4f/h/+H/4f/h/+H/4f/f/9//3//f
/93/3v/e/93/3f/d/93/3f/e/97/3f/d/97/3v/e/97/3v/f/+D/4P/f/97/3v/f/9//
3//f/9//4P/e/+D/4P/g/+D/3v/e/97/3v/e/97/3v/e/97/3v/e/97/3v/e/97/3//f
/97/3v/e/97/3v/f/9//3//f/9//3//f/9//3//g/97/4P/g/+D/3v/f/9//3//i/+L/
4v/i/+P/5P/l/+f/5//n/+f/5//l/+P/4v/h/+H/4f/h/+H/4P/f/97/3f/c/9v/2//c
/9z/3P/b/9r/2v/a/9n/2f/Z/9n/2f/Y/9j/2P/Y/9j/2P/Y/9j/2P/Y/9j/2P/Y/9n/
2f/a/9r/2v/a/9z/3P/a/9r/5f/9/xgALwBFAGAAhACvANYA8gAEAQ0BAgHSAIoAUQAx
ABAA8//s/+7/7P/q/+3/7v/w//D/7//p/+j/5v/i/+D/4v/h/+H/4P/i/+H/4f/h/9//
3//f/9//3//f/9//3//f/9//3//f/+D/4P/g/+D/4f/h/+H/4f/k/+T/5P/k/+P/4//j
/+T/5P/k/+X/5f/l/+b/5v/m/+f/5//o/+j/6P/o/+j/6f/r/+z/7P/s/+3/7f/v/+//
7//v//D/8f/x//P/8//z//T/9P/0//X/9v/2//j/+f/7//v/+//9//7///8AAAEAAgAC
AAQABQAGAAYABwAIAAoADAANAA4ADwARABMAFAAVABcAGAAZABwAHgAfACEAJAAnACkA
LAAuADAAMgAzADUANwA5ADsAOwA8AD4APwBCAEQARQBGAEcASQBJAEoASwBMAEwATQBN
AE0ATQBNAE4ATgBOAE0ATQBLAEoASQBGAEMAQgBAAD4AOwA5ADYAMwAwAC0AKQAmACMA
IQAeABkAFgATABEADgANAAoACAAIAAYABAADAP/////+//z//f/8//z/+//6//n/+f/5
//r/+v/5//j/9v/2//b/9v/1//X/9f/1//X/9f/1//X/9//3//b/9v/5//n/+f/5//f/
9//3//f/9//3//f/9//3//j/+P/4//n/+f/5//r/+v/5//f/9v/4//f/9//3//f/9//2
//b/9v/1//X/9P/0//T/8//y//T/9P/0//T/8v/y//L/8f/x//H/8P/w//D/8P/w/+//
8f/w//D/8P/w//D/8P/w/+//7//v/+//7f/t/+3/7f/t/+z/7P/s/+3/7f/t/+3/7f/t
/+3/7P/u/+7/7f/t/+3/7f/t/+3/6//r/+v/6//t/+3/7f/t/+3/7f/t/+3/6//s/+z/
6//r/+v/6//r/+7/7v/t/+3/7P/s/+z/7P/q/+v/7P/s/+3/7P/s/+3/6//r/+v/6//u
/+7/7P/s/+z/7P/q/+r/6v/q/+z/7P/s/+z/6v/r/+v/6v/s/+z/7P/s/+v/6//r/+v/
6//r/+v/6//r/+z/7P/u/+z/7P/s/+3/7v/v//H/8v/0//T/9P/0//L/8//z//P/8//z
//P/8f/w/+//7//v/+//7//u/+3/7P/r/+r/6f/p/+r/6v/q/+n/6P/o/+j/5//n/+f/
5//p/+j/6P/o/+b/5v/m/+b/6P/o/+j/6P/o/+j/6f/p/+r/6v/q/+r/6v/m/+j/8P/9
/xUAMABLAGMAhACwAN0AAgEgATYBPQEoAeoAngBrAEcAGgD9//r//P/6//r//f/+//7/
/v/5//f/9v/2//T/8v/y//H/8f/w//D/7//v/+//7//v/+//7//t/+3/7f/t/+3/7f/t
/+3/7v/u/+7/7v/v/+//7//v//D/8P/w//D/8//z//P/9P/0//T/9f/1//X/9v/2//b/
+f/5//r/+v/6//r/+v/7//v//P/8//z/+//7//3//f/9//3//v//////AQABAAEABAAE
AAQABQAEAAQABgAHAAkACQAJAAsACgALAAwADQAOAA4AEAARABQAFAAVABYAFgAYABkA
GgAdAB8AIQAiACMAJQAmACcAKAAqACsALQAxADMANAA2ADgAOgA8AD0APwBBAEMARQBH
AEgASgBLAEwATgBPAFAAUQBTAFMAVABVAFYAVgBXAFcAVwBXAFcAVgBWAFYAVQBVAFMA
UgBRAFAATQBMAEoARgBDAEEAPgA7ADgANQAxADAALQArACgAIwAgAB0AGwAWABUAEgAQ
ABAADgAMAAsACQAJAAgABgAFAAQABAADAAQAAwADAAMAAgACAAEAAAD+//7//v/+//3/
/f/9//3//f/9//3//f/9//3//P/8//3//f/9//3//f/9//3//f/9//3//f/9//v//P/8
//z/+//7//v//P/9//3//P/8//z/+//7//v//f/9//z//P/6//n/+f/4//j/+P/3//b/
+P/4//j/+P/2//b/9v/1//X/9f/0//T/9P/0//T/8//z//L/8v/y//L/8v/y//L/8f/x
//H/8f/x//H/8f/x//H/8P/w//D/7f/t/+3/7f/t/+3/7f/s/+7/7v/t/+3/7f/t/+3/
7f/v/+//7//v/+3/7f/t/+3/7f/t/+3/7f/t/+7/7v/t/+3/7f/t/+3/7v/u/+3/7f/s
/+z/7P/s/+z/7f/u/+7/7f/s/+z/7f/t/+3/7f/t/+z/7P/s/+z/7P/s/+z/7P/s/+z/
7f/t/+z/7P/u/+7/7v/v/+3/7f/t/+3/6//r/+v/6//s/+z/7v/u/+z/7P/t/+3/7//w
//D/8P/w//D/8P/w//P/8//z//P/8//z//H/8P/v/+//7//v//H/8P/v/+7/6//q/+n/
6f/q/+r/6v/p/+j/6P/o/+f/5//n/+f/5//m/+b/5v/m/+b/5v/m/+b/5P/k/+T/5P/m
/+f/5//o/+j/6P/o/+j/6P/k/+T/6f/3/wwAJQA9AFYAcgCXAL4A4gAAARMBHgESAeAA
lwBfAD4AGwD8//T/9v/0//f/+v/6//j/+f/3//T/8P/w//D/7v/t/+3/7P/s/+v/6//r
/+v/6//r/+v/6f/p/+n/6f/r/+v/6//r/+r/6v/q/+r/6//r/+v/6//s/+z/7P/s/+3/
7f/t/+7/7v/u/+//7//v//D/8P/w//H/8f/y//L/8v/y//L/8//1//b/9v/2//f/9//5
//n/9//3//j/+f/5//v/+//7//7//v/+/////v/+/wAAAQADAAMAAwAFAAQABQAGAAcA
CAAIAAoACwAMAAwADQAOABAAEgATABQAFQAXABkAGgAbAB0AHgAfACAAIgAjACUAJwAp
ACoALAAuADAAMgAzADUANwA5ADsAPQA+AEAAQQBCAEQARQBGAEcASQBJAEoASwBMAEwA
TQBPAE8ATwBPAE4ATgBOAE0ATwBNAEwASwBKAEcARgBEAEIAPwA9ADoANwA0ADEALQAs
ACkAJwAkACEAHgAbABkAFgAVABIAEAAOAAwACgAJAAcABwAGAAQAAwACAAIAAQAAAP//
//////7//v/9//z/+v/6//r/+v/7//v/+//7//n/+f/5//n/+f/5//j/+P/5//n/+f/5
//n/+f/5//n/+//7//v/+//7//z//P/8//n/+f/5//r/+//7//r/+v/6//n/+f/5//n/
+f/4//j/+v/5//n/+P/4//j/9//2//b/9v/2//b/9P/0//T/8//z//P/8v/y//L/8v/y
//H/8f/w//D/8P/w//D/8P/w/+//7//v/+//7//v/+//7//v/+7/7v/u/+3/7f/t/+3/
7//v/+//7v/u/+7/7f/t/+3/7f/t/+3/7f/t/+3/7f/t/+3/7f/t/+v/6//r/+v/6//s
/+z/6//r/+v/6//r/+r/6v/p/+n/6v/q/+r/6v/q/+v/7P/s/+v/6v/q/+v/6//r/+v/
6//s/+r/6v/q/+r/6v/q/+r/6v/q/+r/6v/q/+r/6v/q/+r/6v/q/+v/6//q/+r/6v/q
/+r/6//r/+v/6//p/+n/6f/p/+n/6v/q/+z/7P/s/+z/7f/r/+v/7P/s/+7/7v/u/+7/
8P/x//H/8f/x//H/8f/v/+z/6//r/+v/7f/t/+z/6//q/+n/6P/n/+X/5v/m/+b/5//m
/+b/5v/l/+X/5f/l/+X/5P/k/+T/5P/k/+T/5P/i/+L/4v/i/+T/5P/l/+X/5v/m/+b/
5v/k/+T/5P/m/+3/+/8QACcAPwBUAG4AlQC+ANwA8gD/AAYB8AC2AHEARQAoAAcA8v/y
//T/8v/z//b/9v/2//f/9f/y//D/8P/u/+z/6//r/+r/6P/n/+f/5//n/+f/5//n/+f/
5//n/+f/6f/p/+n/6f/q/+r/6v/q/+n/6f/p/+n/7P/s/+z/7P/r/+v/6//s/+z/7P/t
/+3/7f/u/+7/7v/v/+//8P/w//L/8v/y//P/8//0//T/9P/1//X/9//3//f/9//4//n/
9//5//n/+f/6//r/+v/7//z//P/+////////////AQACAAMABAAFAAgACAAKAAsADAAM
AA0ADgAPABAAEAAQABMAFQAXABgAGQAbABwAHQAeACAAIQAjACUAJwAoACoAKgAsAC4A
LwAzADUANwA5ADsAPAA+AD8APgBAAEEAQgBDAEUARQBGAEUARgBGAEcASABJAEoASwBK
AEoASgBJAEkARwBGAEUARgBDAEIAQAA+ADsAOQA2ADMAMAAtACkAKAAlACMAIAAfABwA
GQAXABQAEwAQAA4ADAAKAAgABwAFAAUABAACAAEAAAAAAP///v/9//3//f/+//7//f/8
//r/+v/6//r/+f/5//n/+f/5//n/+f/5//n/+f/4//j/+f/5//n/+f/5//n/+f/5//n/
+f/5//n/+f/6//r/+v/5//n/+f/6//v/+//6//r/+v/5//n/+f/5//n/+P/4//j/9//3
//b/9v/2//X/9P/0//T/9P/0//T/9P/0//P/8//z//L/8v/w//D/8P/v//H/8P/w//D/
8P/w//D/8P/v/+//7//v/+//7//v/+//7//u/+7/7v/v/+//7//v/+//7//v/+7/7v/u
/+3/7f/t/+3/7f/t/+//7//v/+//7//v/+//7//t/+3/7f/t/+3/7v/u/+3/7f/t/+3/
7f/s/+z/6//r/+z/7P/s/+z/6v/r/+z/7P/r/+r/6v/r/+v/6//r/+v/6v/s/+z/7P/s
/+z/6v/q/+r/6v/q/+r/6v/q/+r/6v/q/+r/7P/t/+3/7P/s/+z/7P/s/+v/6//r/+v/
6f/p/+n/6f/p/+r/6v/s/+z/7P/s/+3/7f/t/+7/7v/w//D/8P/w//H/8//0//X/8//z
//P/8f/y//H/8f/x/+//7//u/+3/6v/p/+j/5//n/+j/6P/o/+n/6P/o/+j/5//n/+f/
5//n/+b/5v/m/+b/5v/m/+b/5v/m/+b/5v/m/+b/5//n/+j/6P/o/+j/6P/q/+j/6v/x
/wEAGgAzAEsAZgCGAK8A2AD4ABQBJQEkAQgBxgB/AFMAMgANAPj/+P/6//j/+f/8//z/
/P/7//n/+P/4//b/8v/w/+//7//u/+z/6//r/+v/6//r/+v/6//t/+3/7f/t/+3/7f/t
/+3/8P/w//D/8P/v/+//7//v//D/8P/w//D/7//v/+//8P/w//D/8f/x//P/9P/0//T/
9f/1//b/9v/2//b/9v/3//f/+P/4//j/+f/5//v/+//9//3//v////3/////////AgAC
AAIAAwAEAAQABgAHAAcABwAHAAkACAAJAAoACwAMAAwADgAPABIAEgATABQAFgAYABkA
GgAbAB0AHwAgACEAIwAkACUAKgAsAC0ALwAxADMANAA2ADgAOgA8AD0APwBBAEMARQBH
AEgASgBLAE4AUABRAFIAVQBXAFcAWABYAFgAVwBXAFkAWQBZAFkAWgBaAFoAWQBZAFcA
VgBVAFYAUwBSAFAATABJAEcARABBAD4AOwA3ADQAMQAvACwAKQAmACMAIQAcABsAGAAW
ABQAEgAQAA8ADQANAAwACgALAAoACgAJAAYABQAFAAUABAAEAAMAAgACAAIAAgACAAEA
AQABAAEAAQABAAEAAQADAAMAAgACAAUABQAFAAUAAwADAAMAAwAFAAUABQAFAAMABAAE
AAQABQAFAAUABgAFAAUABAAEAAQAAwADAAMAAwADAAIAAgACAAEAAQAAAAAAAAD///7/
AAAAAAAAAAD+//7//v/9//v/+//6//r//P/8//z/+//9//z//P/8//r/+v/6//r/9//3
//f/9//5//n/+f/5//v/+v/6//r/9//3//f/9//5//n/+f/4//j/+P/3//f/9//3//f/
9//3//f/9//3//X/9f/1//X/9f/1//X/9f/3//j/+P/3//X/9f/1//X/9v/2//X/9f/2
//b/9v/2//b/9//4//j/9//2//b/9//3//f/9//3//b/+P/2//b/9v/2//b/9v/2//b/
9v/2//b/9v/2//b/9v/2//b/9v/2//b/9v/2//b/9v/0//X/9f/0//b/9v/2//b/+f/5
//n/+f/5//n/+f/5//f/+P/4//r/+v/6//r/+//9//3//v/+//7//v/+//7/AAABAAEA
AQD////////9//7//f/9//3//f/9//z/+//4//f/9v/1//f/+P/4//j/9//2//b/9v/1
//X/9f/1//X/9P/0//T/8v/y//L/8v/0//T/9P/0//T/9P/1//X/9v/2//b/9v/2//T/
9P/8/w0AJQA+AFkAdQCUAMAA6wAMASgBPAFBASoB6gCiAHEASwAiAAkABgAIAAYACAAL
AAwACgAKAAcABQAEAAAA/v/8//z/+//7//r//P/7//v/+//5//n/+f/5//v/+//7//v/
+//7//v/+//8//z//P/8//3//f/9//3//v/+//7//v////////8AAAIAAgADAAMAAwAE
AAQABAAFAAUABgAGAAYABgAGAAcABwAIAAgACAAJAAkACwALAAsACwAMAA0ADQAPAA8A
DwAQAA==
         </WaveFormData>
      </LeadData>
      <LeadData>
         <LeadByteCountTotal>10000</LeadByteCountTotal>
         <LeadTimeOffset>0</LeadTimeOffset>
         <LeadSampleCountTotal>5000</LeadSampleCountTotal>
         <LeadAmplitudeUnitsPerBit>4.88</LeadAmplitudeUnitsPerBit>
         <LeadAmplitudeUnits>��V</LeadAmplitudeUnits>
         <LeadHighLimit>2147483647</LeadHighLimit>
         <LeadLowLimit>268435456</LeadLowLimit>
         <LeadID>V5</LeadID>
         <LeadOffsetFirstSample>0</LeadOffsetFirstSample>
         <FirstSampleBaseline>0</FirstSampleBaseline>
         <LeadSampleSize>2</LeadSampleSize>
         <LeadOff>FALSE</LeadOff>
         <BaselineSway>FALSE</BaselineSway>
         <ExcessiveACNoise>FALSE</ExcessiveACNoise>
         <MuscleNoise>FALSE</MuscleNoise>
         <LeadDataCRC32>3385758880</LeadDataCRC32>
         <WaveFormData>
6v/q/+r/6v/q/+r/6v/q/+r/6v/q/+r/6P/o/+j/6P/o/+j/6P/o/+j/6P/o/+j/6P/o
/+j/6P/o/+j/6P/p/+n/6f/p/+n/6f/p/+n/6f/r/+v/6//s/+7/7v/u//D/8v/y//L/
8v/y//H/8f/w/+7/7v/u/+//7f/u/+7/7v/u/+7/7f/s/+z/7P/t/+7/7f/s/+n/6P/p
/+n/6P/n/+X/5v/m/+X/5v/m/+X/5f/j/+P/4f/h/+T/5P/k/+T/5v/m/+b/5v/k/+T/
5P/k/+b/5//n/+j/6P/o/+j/6P/p/+b/4f/g/+L/7f/+/xMAKwBGAGcAkAC5AOAAAgEb
ASUBFAHdAJUAYwBDACQADQAEAAMA/v/4//j/+P/4//b/9v/0//H/7f/t/+r/6v/p/+f/
6P/o/+j/6P/m/+b/5//n/+n/6f/o/+j/6P/o/+n/6f/p/+r/6v/q/+r/6v/q/+r/6//r
/+v/6//q/+r/6v/q/+r/6v/r/+v/6//r/+v/7P/s/+z/7f/t/+3/7f/t/+3/7f/t/+7/
7v/u/+7/7v/v/+//7//v/+//8v/y//P/8//1//X/9f/2//b/9v/3//f/9//3//f/+f/4
//n/+v/6//z//P/8//7//f/+////AAABAAIAAwAEAAQABgAHAAgACgALAAwADQAQABAA
EQAUABQAFwAZABsAHAAdAB4AHgAiACQAJgAoACgAKAArAC0ALgAvADAAMQAzADUANgA3
ADgAOQA7ADwAOgA7ADsAPAA6ADoAOgA6ADwAOwA5ADkAOAA2ADQAMwAxAC8ALQApACkA
JgAjACEAHQAaABgAFQASAA8ADAAKAAcABgAEAAIAAAD+//3/+//5//j/+P/3//j/9v/1
//X/9f/1//P/8v/0//P/8v/x/+//7//v/+7/7v/u/+7/7f/v/+//8P/x//H/8f/x//H/
8f/z//P/8//0//T/9f/1//P/9P/0//T/9P/0//T/9P/2//b/9v/2//b/9v/2//b/9v/1
//X/9f/3//f/9//2//b/9v/2//X/9f/1//X/9f/z//P/8//z//H/8f/x//H/8f/x//H/
8v/z//P/8//z//L/8f/w/+//7//u/+7/7v/v/+7/7v/u/+7/7v/v/+//7v/u/+3/7f/s
/+z/6//r/+r/6v/q/+r/6v/q/+r/6v/q/+r/6v/q/+n/6f/p/+n/6v/q/+v/6//p/+j/
6P/o/+j/6P/o/+f/5//n/+j/6P/q/+r/6v/q/+z/7P/s/+z/7P/s/+z/7P/q/+n/6f/p
/+v/6//r/+v/7f/s/+z/7P/s/+z/7P/s/+z/7P/q/+r/6v/q/+z/7P/s/+z/7P/s/+z/
7P/s/+z/7P/t/+v/6//r/+v/6//r/+v/6//s/+3/7v/w//L/8v/y//T/9v/2//b/9v/1
//X/9v/2//X/9P/z//P/8v/y//H/8P/x//L/8v/y//L/8v/z//T/8//y/+//7v/v/+//
7v/t/+v/7P/s/+v/6P/o/+f/5//n/+f/5f/l/+T/5P/k/+T/5v/m/+b/5v/m/+b/5v/m
/+b/5//n/+j/6P/o/+j/6P/n/+T/3//c/+D/7f8AABcAMQBMAHEAnADJAPAAFAErAS8B
FgHXAJEAYQBBACIADQAIAAUA/v/6//z//P/6//r/+P/0//H/8f/v/+z/7P/r/+n/6v/q
/+r/6v/o/+j/6f/p/+v/6//q/+r/6P/o/+n/6f/r/+z/7P/s/+r/6v/q/+r/6//r/+v/
6//u/+7/7v/u/+z/7P/t/+3/7f/t/+3/7v/w//D/8f/x//P/8//z//P/8//z//T/9P/0
//T/9P/1//f/9//3//f/+P/4//n/+f/7//v/+//8//z//P/9//3//f/9//3///8AAAEA
AgACAAQABAAEAAYABQAGAAcACAALAAwADQAOAA4AEAARABIAFAAVABYAFwAcABwAHQAg
ACAAIwAlACcAKQArAC0ALgAwADIANAA2ADoAOgA9AD8AQABBAEIAQwBFAEcASABJAEwA
TQBPAFAATgBPAE8AUABOAE4ATgBOAFAATwBNAE0ATgBMAEoASQBFAEMAQQA9ADkANgAz
ADEALwAsACoAJwAiAB8AHAAaABUAFAASABAADgAMAAsACQAHAAYABgAFAAQAAgABAAEA
//////3//P/8//v/+v/5//n/+f/5//j/+P/4//j/9//5//n/+v/7//n/+f/5//n/9//5
//n/+f/4//j/+f/5//v//P/8//z//v/+//7//v/8//z//P/8//z//P/8//z//P/7//v/
+//6//n/+P/2//j/+P/4//f/+f/5//n/+f/3//f/9//3//X/9f/1//X/9v/1//T/9P/3
//f/9//3//X/9f/1//X/9f/0//T/9P/z//L/8v/y//L/8v/z//P/8v/y//H/8f/y//L/
8f/x//D/8P/w//D/8v/y//L/8v/y//L/8v/y//H/8f/x//H/8P/w//H/8f/x//D/8P/w
//D/8P/w/+//7f/t/+7/7v/u/+7/7v/u/+z/7P/s/+z/7v/u/+7/7v/s/+v/6//r/+v/
6//r/+v/7f/u/+7/7v/u/+7/7P/s/+z/7P/u/+7/7v/u/+z/7P/s/+z/7P/s/+3/7f/t
/+3/7f/t/+7/7//w//H/8//z//T/9P/0//T/9v/2//b/9v/2//f/9f/2//b/9v/0//T/
9f/1//X/9P/z//L/9P/z//L/8f/y//L/8v/y//D/7v/u/+3/7f/s/+v/6//s/+z/6//q
/+r/6f/p/+n/5//l/+X/5v/o/+j/6P/o/+b/5v/m/+b/6P/o/+j/6P/n/+f/6P/o/+j/
6P/o/+f/4v/d/9z/4v/z/woAIwA9AGAAjQC8AOkAFAE4AU0BSwEkAdsAkwBnAEMAHgAN
AAgAAwD+//z//v/+//7//P/4//b/8//v/+3/7v/u/+3/6//q/+r/6v/q/+r/6v/r/+v/
7f/t/+z/7P/q/+r/6//r/+v/7P/s/+z/7P/s/+z/7P/t/+3/7f/t/+7/7v/u/+7/8P/w
//H/8f/x//H/8f/y//D/8P/x//H/8f/x//H/8f/z//P/9P/0//T/9P/0//X/8//z//P/
8//1//b/+P/5//v/+//7//z//P/8//3//f////////8BAAIAAwAEAAQABAAEAAQABgAF
AAYABwAIAAsADAANAA4ADwASABQAFgAWABcAGAAZABwAHAAdACAAIAAjACUAJwArAC0A
LwAwADAAMgA0ADYAOAA4ADsAPQBAAEEAQgBDAEUARwBIAEkASABJAEsATABOAE8ATwBQ
AFAAUABQAFAATgBNAEsASwBKAEgARgBFAEMAQQA/ADsANwA0ADEALwArACgAJgAjAB8A
GwAXABQAEwASABAADgAOAAwACwAJAAcABgAGAAUAAgAAAP///////////f/8//7//f/8
//v/+//7//v/+v/4//j/+P/3//X/9f/2//f/9//3//f/9//5//v/+//7//r/+v/7//v/
+f/6//r/+v/6//r/+v/6//r/+v/6//r//P/8//z//P/8//v/+//7//n/+f/5//j/+v/6
//r/+f/3//f/9//3//f/9//3//f/9//3//f/9//4//f/9v/2//X/9f/1//X/9f/1//X/
9f/z//L/8v/y//L/8v/z//T/8v/y//P/8//0//T/8//z//T/9P/z//P/8v/y//L/8v/w
//D/8P/w//L/8v/y//L/8f/x//H/8f/w//D/8f/x//H/8P/w//D/7v/u/+7/7f/t/+3/
7v/u/+7/7v/u/+7/7v/u/+7/7v/u/+7/7v/u/+7/7f/t/+3/7f/t/+3/7f/t/+z/7P/s
/+z/7P/s/+z/7P/s/+z/7P/s/+z/6v/r/+v/6//t/+3/7f/t/+v/6//r/+v/6//s/+z/
7P/t//D/8f/y//T/9P/1//X/9f/0//P/8v/y//P/8//0//T/9P/0//T/8f/w/+//7v/u
/+7/7v/u/+7/7v/t/+3/7P/r/+v/7P/u/+3/7P/s/+r/6f/o/+f/5//n/+j/6P/n/+b/
5f/k/+b/5v/m/+b/5v/m/+b/5//n/+j/6P/o/+j/6v/r/+j/4//g/+L/6//+/xMAKwBI
AGkAkgC/AOgADgErATcBKAHzAKkAcQBPACwAEQAIAAUAAAD8//z//P/6//j/9P/y//H/
7//v/+z/7P/r/+n/6P/o/+j/6P/o/+j/6f/p/+n/6f/o/+j/6P/o/+n/6f/p/+r/6v/q
/+j/6P/o/+j/6f/p/+n/6f/s/+z/7P/s/+r/6v/r/+v/6//r/+v/7P/s/+z/7f/t/+3/
7f/t/+3/7f/t/+7/7v/u/+7/7v/v//H/8f/x//H/8v/y//P/8//1//X/9f/2//b/9v/3
//f/+f/5//n/+//8//3//v/+//7//v/+/wAAAQACAAMABAAFAAYABwAIAAgACgALAAwA
DAANAA4ADwASABIAEwAWABgAGwAdAB8AIQAjACUAJgAmACgAKgAsADAAMAAzADUANgA3
ADgAOQA5ADsAPAA9AD4APwBBAEIAQABBAEEAQgBEAEQARABEAEQAQwBBAEEAQAA+ADwA
OwA5ADcANQAxAC8ALAApACcAJQAiACAAHQAcABkAFgAUAA8ADgAMAAoACgAIAAcABQAB
AAAAAAD//wAA/v/9//3//f/9//v/+v/7//v/+//7//v/+//7//r/+v/6//r/+f/5//n/
+v/7//n/+f/5//n/9//5//n/+f/4//j/+f/5//n/+v/6//r/+v/6//r/+v/6//r/+v/6
//r/+v/6//r/+v/5//n/+f/3//f/9//2//j/+P/4//f/9//3//f/9//3//f/9//3//X/
9f/1//X/9v/1//T/9P/z//P/8//z//P/8//z//P/9f/0//T/9P/1//T/9P/0//L/8v/z
//P/9P/0//P/8//0//T/8//z//T/9P/0//T/8//y//H/8P/w//D/8P/w//H/8f/x//H/
7v/u/+//7//v/+7/7v/u/+7/7v/u/+3/7//v//D/8P/w//D/8P/w//D/8P/w//D/8P/w
//D/8P/w/+//7//v/+//7//v/+//8f/w/+7/7v/u/+7/8P/w//D/8P/w//D/8P/w//D/
8P/w//D/8P/x//H/8f/x//H/8f/x//H/8f/x//H/8f/y//L/8v/w//L/8v/y//T/9P/1
//X/9v/2//b/9v/2//f/9//4//j/+P/4//j/9//2//X/9P/0//T/9P/0//L/8v/x//H/
8P/v/+//8P/w/+//7v/u/+3/7f/t/+3/6//r/+z/7P/s/+z/7P/s/+z/7P/s/+z/7v/u
/+7/7//t/+7/7v/u/+7/7P/t/+r/5//m/+j/8f8EABsAMQBKAG0AlgC/AOQABAEdASUB
EgHZAJMAYQBDACQADwAKAAUAAAD+//7//v/+//z/+v/4//X/8//z//L/8v/x/+//7P/s
/+z/7P/s/+z/7f/t/+v/6//q/+r/7P/s/+3/7f/r/+z/7P/s/+7/7v/u/+7/7//v/+//
7//w//D/8P/w//D/8P/x//H/8f/x//H/8v/w//D/8f/x//P/8//z//P/8f/x//L/8v/y
//L/8v/z//P/8//z//P/9v/2//f/9//3//f/9//4//r/+v/7//v/+//7//v//f/+////
AAAAAAIAAgACAAQABAAEAAQABAAFAAYABwAIAAgACgALAAwADgAPABAAEQAUABQAFQAY
ABYAGQAbAB0AHwAhACMAJAAkACYAKAAqACwALAAvADEAMgAzADQANQA1ADcAOAA5ADgA
OQA7ADwAPAA9AD0APgBAAEAAQABAAEAAPwA9AD0APAA6ADgANwA1ADMAMQAtACkAJgAj
ACEAHwAcABoAFwAWABMAEAAOAAsACgAIAAYABAACAAEA///9//z//P/7//z/+v/5//n/
+f/5//f/9v/2//X/9P/z//P/8//z//L/9P/0//T/8//x//H/8v/z//L/8f/w/+//7//x
//H/8f/w//D/8f/x//H/8v/y//L/8v/y//L/8v/y//L/8v/y//L/8v/y//L/8v/x//H/
8f/z//P/8//y//D/8P/w/+//7//v/+//7//v/+//7//v/+7/7f/s/+v/7P/r/+r/6v/t
/+3/7f/t/+3/7f/t/+3/6//q/+r/6v/r/+r/6v/q/+r/6v/r/+v/6//q/+j/5//o/+j/
5//n/+j/6P/o/+j/6v/q/+r/6v/o/+j/6P/o/+f/5//n/+f/6P/o/+n/6f/p/+j/6P/o
/+j/6P/o/+f/5f/l/+b/5v/m/+b/5v/m/+j/6P/o/+j/6v/q/+r/6v/q/+n/6f/p/+n/
6f/p/+n/6//s/+z/7P/s/+z/6v/q/+r/6v/q/+r/6v/q/+r/6v/q/+r/7P/s/+z/7P/r
/+v/6v/p/+v/6//r/+v/6//r/+v/6//p/+r/6v/q/+j/6v/q/+r/6f/o/+j/5//q/+r/
6v/q/+z/7f/t/+7/8P/w//D/8P/t/+z/6//q/+r/6v/q/+r/5v/m/+X/5f/k/+P/4//k
/+b/5f/k/+T/4//j/+P/4//j/+P/5P/k/+L/4v/i/+L/4v/i/+L/4v/k/+T/5P/l/+X/
5v/m/+b/5P/k/+P/4v/d/9r/3v/x/wgAHwA3AFYAfQCqANcA/gAeATEBLQECAbkAeQBT
ADUAFgAJAAYAAQD8//r/+P/4//j/9v/0//D/7//t/+n/6v/q/+n/5//o/+j/6P/o/+b/
5v/n/+f/5//n/+b/5v/k/+T/5f/l/+f/6P/o/+j/6f/q/+v/7P/t/+3/7f/t/+z/7P/s
/+z/6v/q/+v/6//t/+3/7f/u/+7/7v/v/+//8f/x//H/8f/z//P/9P/0//T/9P/0//X/
9//3//f/9//2//b/9//3//f/9//3//j/+P/4//n/+f/7//v/+//9/wAAAQACAAIAAgAC
AAIABAAFAAYABwAIAAkACgALAAwADgAQABEAEgASABMAFAAVABgAGAAZABwAHQAhACQA
JwApACsALQAuADIANAA2ADgAOAA4ADsAPQA/AEEAQwBFAEUARwBIAEkASgBLAE0ATgBM
AE0ATQBOAFAAUABQAFAAUABPAE0ATQBKAEgARgBFAEMAQQA/ADsAOQA2ADMAMQAtACoA
KAAlACAAHQAaABgAFQAUABIAEAAQAA4ADQALAAcABgAGAAUABAACAAEAAQABAAEA///+
/wAA///+//3/+//7//v/+v/8//z//P/7//v/+//8//3/+//7//v/+//9//////////z/
/P/9//3//f/+//7//v/+//7//v/+//7//v/+//7//v/+//7//v/+//3//f/9//3//f/9
//z//P/8//z/+//7//v/+//7//3//f/9//3/+//7//v/+//8//v/+v/6//v/+//7//v/
+//7//v/+//7//r/+v/6//v/+v/6//r/+P/4//n/+f/4//j/9//3//j/+P/3//f/+P/4
//j/+P/6//r/+v/6//j/+P/4//j/9f/1//X/9f/1//b/+P/5//n/+P/4//j/+P/4//j/
9//3//f/+P/4//r/+v/6//r/+P/4//j/+P/2//b/9v/2//j/9//3//f/9//3//f/9//5
//r/+P/4//j/+P/2//b/9v/2//f/+P/5//r/+P/4//j/+f/5//n/+f/5//n/+f/5//n/
+f/5//n/+v/4//j/+P/6//r/+v/6//r//f/9//7//v8AAAAAAAABAP//AAAAAAAA/v/+
//3//P/9//z//P/8//z//P/6//r/+f/5//j/9//1//b/9v/1//T/9P/z//P/8//z//H/
8f/y//L/8v/y//L/8v/y//L/8v/y//L/8v/y//P/8//0//L/8v/y//L/7//s/+n/6v/0
/wcAIAA7AFcAegCnANYAAQEqAUoBVwFLARIBxQCJAGEAOwAeABMAEAANAAgABgAGAAYA
BAAAAP7//P/9//n/9//4//j/9//1//T/9P/0//T/8v/y//P/8//z//P/8v/y//D/8P/x
//H/8f/y//L/8v/y//L/8v/y//P/8//z//P/9v/2//b/9v/2//b/9//3//n/+f/5//r/
+P/4//n/+f/5//n/+f/5//f/9//4//j/+v/6//r/+//7//v/+//7//z//P/9//3//f/9
//3//v/+//7//////wEAAQABAAMABAAFAAYABgAIAAgACAAKAA0ADgAPABAADwAQABEA
EgAUABYAFwAYABoAGwAcAB0AIAAgACEAJAAkACcAKQArAC0ALwAxADIANgA4ADoAPAA+
AD4AQQBDAEQARQBGAEcASQBLAEwATQBNAE0ATgBOAE4ATwBPAFAAUABQAFAAUABQAE8A
TQBNAEoASABGAEUAQwBBAD8AOwA5ADYAMwAxAC8ALAAqACcAJAAhAB4AHAAXABYAFAAS
ABIAEAAPAA0ACwAKAAoACQAGAAQAAwADAAUABQADAAIAAgABAAAA///9//3//f/8//7/
/v/+//3/+//7//z//f/9//3//f/9//3//////////v/+///////9//7//v/+//7//v/+
//7//v/+//7//v8AAAAAAAAAAP7//f/9//3//f/9//3//P/8//z//P/7//v/+//7//v/
+//7//v/+//5//n/+f/5//r/+f/4//j/9//3//f/9//1//X/9f/1//f/9v/2//b/9f/0
//T/9P/0//T/9f/1//b/9v/1//X/9P/0//P/8//y//L/8v/y//L/8v/y//L/9P/0//T/
9P/1//X/9f/1//L/8v/z//P/9f/0//T/9P/2//b/9v/1//P/8//0//T/9P/0//T/9P/z
//L/8f/w//L/8v/y//L/8v/x//H/8f/x//H/8f/x//P/8v/y//L/8v/y//T/9P/0//T/
9P/0//X/9f/3//f/9//3//X/9f/1//X/9P/z//P/8v/0//T/9v/2//b/9v/2//f/9//4
//j/+P/4//j/+f/5//z//P/8//z//P/7//r/+f/4//j/+P/4//n/+P/5//n/9//2//X/
9f/0//T/8//y//L/8f/x//H/8f/v/+//8P/w//D/8P/w/+7/7v/u/+7/7v/u/+7/7v/x
//H/8v/y//L/8v/y//H/8P/t/+r/6v/x/wAAFQAtAEgAZwCOALkA4gAKASkBOQE0AQsB
wwCDAF0APgAfABIADQAKAAYABgAEAAIAAgAAAPz/+f/3//f/9v/2//X/8//y//L/8v/y
//L/8v/z//P/8f/x//D/8P/x//L/9P/1//P/9P/0//T/9P/0//T/9P/1//X/9f/1//T/
9P/0//T/9P/0//X/9f/1//X/9f/2//b/9v/3//f/9//3//f/9//5//n/+v/6//z//P/8
//3/+//7//v/+//8//z//f/9/////////wAAAAAAAAEAAQADAAMAAwAFAAQABQAGAAYA
CAAIAAgACgAJAAoACwAMAA0ADgAPABAAEAASABMAFAAWABcAGAAZABoAGgAbAB4AHgAh
ACMAJQAnACkAKwAsAC4AMAAyADQANAA0ADcAOQA7AD0APwBBAEMARQBGAEcARgBHAEkA
SgBKAEsASwBMAEwATABMAEwATABLAEkASQBIAEYARABDAEEAPwA9ADkAOQA2ADMAMQAt
ACoAKAAlACIAHwAcABoAGQAYABYAFAASABAADwANAAsACgAKAAkACAAGAAUABQADAAMA
AQAAAAAA///+//3//f/9//3//P/8//z//P/7//v/+//8//3/+//7//v/+//5//v/+//7
//r/+v/7//v//f/+//7//v/+//7//v/+//z//P/8//z//v/+//7//v/+//3//f/9//3/
/f/9//z//P/8//z/+//7//v/+//7//n/+f/5//n/9//3//f/9//3//f/9//4//n/+f/5
//n/+f/5//n/+f/3//b/9v/2//f/9v/2//b/9P/0//X/9f/4//j/9//3//b/9v/1//X/
9v/2//b/9v/0//T/9P/0//T/9P/0//T/8//z//P/8//y//L/8//z//P/8v/y//L/9P/0
//T/8//z//P/9P/0//L/8v/y//L/8v/y//L/8v/0//T/9P/0//L/8f/x//H/8//z//P/
8//z//L/8v/y//L/8v/0//T/9P/0//L/8v/y//L/9P/0//T/9P/0//T/9P/1//X/9f/1
//X/9//3//f/9//1//X/9f/2//T/9P/0//b/+P/4//j/+P/5//n/+v/6//z//P/8//3/
+//8//z//P/8//z/+//6//n/+P/4//j/+P/4//b/9v/1//X/9P/z//P/9P/0//P/9P/0
//P/8//1//X/8//z//L/8v/y//L/8v/y//L/8v/y//L/8v/y//L/8//z//T/9P/0//T/
9P/1//T/8f/w//L/+/8MACEANwBQAG0AkgC9AOYABgEfASsBHgHpAKMAbwBPADAAFwAO
AA0ACAAEAAIAAgAAAAAA/v/6//n/9//1//T/9P/z//H/8P/w//D/8P/u/+7/7//v/+//
7//u/+7/7v/u/+//7//v//D/8P/w//D/8P/w//D/7//v/+//7//u/+7/7v/u/+7/7v/v
/+//7//v/+//8P/w//D/8f/x//H/8f/x//H/8f/x//L/8v/0//T/9P/1//P/8//z//P/
9P/0//X/9f/1//X/9f/2//b/9v/3//f/+f/5//n/+//6//v//P/8//7//v/+/wAAAQAC
AAMABAAEAAQABAAEAAQABgAHAAgACgALAAwADQAQABAAEQAUABQAFwAZABsAGwAdAB8A
IAAiACQAJgAoACwALAAvADEAMAAxADIAMwAzADUANgA3ADgAOQA7ADwAPAA9AD0APgA+
AD4APgA+AD4APQA7ADsAPAA6ADgANwA1ADMAMQAtACkAJgAjACEAIQAeABwAGQAYABUA
EgAQAA0ADAAKAAgABgAEAAMAAQD///7//v/9//z/+v/5//n/+//7//n/+P/6//n/+P/3
//X/9f/1//T/9P/0//T/8//1//X/9v/3//b/9f/0//P/8//1//X/9f/0//T/9f/1//X/
9v/2//b/+P/4//j/+P/6//r/+v/6//r/+v/6//r/+P/3//f/9//3//f/9//2//b/9v/2
//X/9f/1//X/9f/1//X/9f/1//X/9f/1//X/9P/z//L/8v/x//H/8f/x//P/8//z//P/
8//y//L/8v/x//D/8P/w//D/8P/x//H/8v/y//H/8f/y//L/8f/x//L/8v/y//L/8v/y
//L/8v/0//T/9P/0//X/9f/1//X/9P/0//X/9f/z//L/8v/y//L/8v/y//H/8//z//T/
9P/y//L/8v/y//T/9P/0//T/9P/0//T/9P/0//P/8//z//P/8//z//P/8//0//T/9P/0
//T/8v/y//L/8v/y//L/8v/y//T/9P/0//T/9P/0//T/9f/z//P/8//z//P/8//z//P/
8//z//P/9P/0//T/9P/2//j/+P/4//j/+f/5//r/+v/6//r/+v/7//z//v///wAAAAAA
AP///v/9//z//P/8//r/+v/4//j/9//3//b/9f/2//j/+f/5//j/+P/3//f/9//3//X/
9f/2//b/9v/2//b/9v/2//b/9v/2//b/9v/2//f/9//4//j/+P/4//j/9//2//X/8v/0
////EgArAEUAYgCHALIA3QAIATIBTQFTAT4B/wCxAH8AXQA6ACMAHAAZABIADgAQABAA
EAAOAAwACgAJAAcABQAEAAQAAwABAP7//v/+//7//P/8//3//f/9//3//P/8//7//v//
//////8AAAAAAAAAAAAAAAAAAP//////////AgACAAIAAgACAAIAAwADAAUABQAFAAYA
BgAGAAcABwAGAAUABAADAAIAAQABAAAA/f/8//v/+//4//f/9v/1//T/9P/1//X/9//3
//f/+P/6//r/+//7//z/+//6//v/+v/7//z//P/+//7//v8AAAEAAgADAAQABwAIAAkA
CgAKAAwADQAOABIAEwAUABUAGAAYABkAHAAeACEAIwAlACcAKQArACwALAAuADAAMgA0
ADQANwA5ADsAPQA/AEEAQgBFAEcASQBJAEkASgBKAEoASwBLAEwATQBOAE8AUABOAE0A
SwBLAEwASgBIAEcARQBDAEEAPQA5ADYAMwAxADEALgAsACkAJgAjACAAHgAZABgAFgAU
ABIAEAAPAA0ACwAKAAoACQAKAAgABwAHAAYABQACAAAAAgABAAAA///////////+/wAA
AAAAAP///f/9//7///8BAAEAAQABAAEAAwADAAMAAgACAAMAAwADAAQABAAEAAQABAAE
AAQABAAEAAQABAAEAAQABAAEAAIAAQABAAEAAwADAAMAAgACAAIAAgABAAEAAQABAAEA
AQABAAEAAQABAAEAAQABAAAA///+//7//////////////////////////v/+//7//f/8
//z//P/8//z//f/9//7//v/9//3//P/8//v/+//8//z//P/8//z//P/8//z//P/8//z/
/P/7//v/+//7//r/+v/7//v/+//6//r/+v/7//z//f/9//3//f/+//7//P/8//z//P/8
//z//P/8//3//v///wAAAAD/////////////////////AAAAAAAAAAAAAAAAAAAAAAAA
AAAAAAAAAAACAAIAAgACAAAAAAAAAAAAAAAAAAAAAAAAAAAAAAABAAMAAwADAAMAAwAD
AAMAAwADAAMAAwAEAAQABAAEAAYABAAEAAQABAAHAAcACAAIAAgACAAIAAkACgAMAA0A
DgAOAA4ADQAMAAkACAAIAAgACAAIAAYABgADAAMAAgABAAMABAAEAAMABAAEAAMAAwAF
AAUAAwADAAIAAgACAAIAAgACAAIAAgACAAIAAgACAAQABQAFAAYABAAEAAQABAABAP7/
+//+/woAGwAyAE8AbQCQALsA6gAVATwBWgFlAVMBHAHRAJcAcwBPADIAKQAmAB8AHAAc
ABwAGgAYABYAFAASABEADQALAAwADAALAAkACgAKAAoACgAIAAgACQAJAAkACQAIAAgA
CAAIAAkACQAHAAgACAAIAAgACAAIAAgACwALAAsACwAOAA4ADgAOAA4ADgAPAA8ADwAP
AA8AEAAQABAAEQARABMAEwATABMAEwATABQAFAAWABYAFgAXABcAFwAXABcAGAAYABkA
GQAbAA==
         </WaveFormData>
      </LeadData>
      <LeadData>
         <LeadByteCountTotal>10000</LeadByteCountTotal>
         <LeadTimeOffset>0</LeadTimeOffset>
         <LeadSampleCountTotal>5000</LeadSampleCountTotal>
         <LeadAmplitudeUnitsPerBit>4.88</LeadAmplitudeUnitsPerBit>
         <LeadAmplitudeUnits>��V</LeadAmplitudeUnits>
         <LeadHighLimit>2147483647</LeadHighLimit>
         <LeadLowLimit>268435456</LeadLowLimit>
         <LeadID>V6</LeadID>
         <LeadOffsetFirstSample>0</LeadOffsetFirstSample>
         <FirstSampleBaseline>0</FirstSampleBaseline>
         <LeadSampleSize>2</LeadSampleSize>
         <LeadOff>FALSE</LeadOff>
         <BaselineSway>FALSE</BaselineSway>
         <ExcessiveACNoise>FALSE</ExcessiveACNoise>
         <MuscleNoise>FALSE</MuscleNoise>
         <LeadDataCRC32>4058420820</LeadDataCRC32>
         <WaveFormData>
7v/u/+7/7v/w//D/8P/w/+7/7v/u/+7/7v/u/+7/7v/w//D/8P/w/+7/7v/u/+7/8P/w
//D/8P/u/+7/7v/u//D/8P/w//D/8v/y//L/8v/0//T/9f/1//X/9f/1//b/+P/5//n/
+v/4//j/+f/5//f/9//3//j/9v/3//f/9//3//f/9v/2//f/9v/2//b/9P/0//P/8//z
//H/8P/v/+3/7f/u/+7/7f/t/+z/6//r/+v/6//q/+z/7P/s/+z/7P/s/+z/7P/q/+r/
6v/q/+z/7P/t/+3/6//r/+v/6//t/+n/5v/k/+T/6f/3/wUAFQArAEYAaACLAK4AzQDm
APIA6wDFAJAAZgBMADYAIQAUAAwABQD+//z//f/6//r/+P/2//P/8f/w//D/7//v/+7/
7f/t/+3/7f/t/+3/7f/s/+v/6//r/+v/6//r/+v/6//r/+v/7P/s/+z/7P/s/+z/7P/s
/+z/7f/t/+3/7v/u/+7/7v/v/+//7//v/+//7//w//D/8P/x/+//7//v/+//7//v//D/
8P/y//P/8//z//T/9P/0//T/9f/1//X/9f/3//f/+P/4//n/+f/6//r/+f/5//n/+v/7
//z//P/8//3//////wAAAAACAAIAAgADAAUABgAGAAcACAAKAAsACQAKAAwADQAQABEA
EwAVABUAFQAWABoAHAAeAB8AIQAjACUAJgAoACoAKwAtAC4AMAAyADMANAA1ADYANwA4
ADkAOgA7ADsAPAA9AD0APQA9AD0APQA9AD4APgA9ADwAOwA6ADkANgA0ADIAMQAvAC4A
LAAqACcAIwAfAB4AGwAaABcAFgATABMAEgAQAA4ACwAKAAkACAAHAAYABQAEAAUABAAD
AAMAAwACAAIAAQD+//7//f/9//z//P/7//r/+v/6//r/+f/7//v/+//8//7//v/+//7/
/v/+//7//v/8//3//f/9//v//f/9//3//f/9//3//f/9//3//f/9//7//v/+//7//v/+
//7//v/+//7//f/9//v/+//7//r/+v/6//r/+v/4//j/+P/3//b/9v/2//b/9//4//j/
+f/3//f/9//3//X/9P/0//T/9v/2//b/9v/2//b/9v/1//f/9//3//f/9f/1//X/9f/1
//X/9f/1//X/9f/1//T/9f/1//b/9//1//X/9f/1//T/9P/0//T/9P/0//T/9P/y//L/
8f/w//D/8P/w//D/8P/w//H/8f/z//P/8//z//P/8//z//P/8//z//P/8//y//L/8//z
//P/8//z//P/8//y//L/8v/y//L/9P/0//T/9P/y//L/8v/y//T/9P/0//T/9v/2//b/
9v/2//b/9v/2//b/9v/2//b/9v/2//b/9v/3//j/+v/7//3//f/9//7//v//////AAAA
AAAAAQABAAAA///+//7//P/9//3//f///////v/+//7//v///wAA/f/8//r/+f/7//n/
+P/3//X/9f/2//b/9f/1//T/8//x//H/8f/w/+7/7v/u/+7/7v/u/+7/7v/u/+7/7v/u
/+7/7v/v/+//7//v/+//7//v/+3/5v/i/+L/6//5/wkAHQA1AFIAdgCZAL4A3wD2AP4A
8QDJAJIAagBQADgAIwAYABAABwAAAAAA///+//7//P/4//X/8//w/+//7f/s/+r/6//r
/+v/6//p/+n/6f/o/+j/6f/q/+v/6f/p/+n/6f/r/+v/7P/s/+z/7P/s/+z/6v/q/+r/
6//t/+3/7v/u/+z/7P/t/+3/7f/t/+3/7f/w//D/8P/x/+//7//v/+//8f/x//L/8v/w
//H/8f/x//T/9P/0//T/9f/1//X/9f/1//X/9v/2//f/9//4//j/+f/5//n/+v/9//7/
/v/+//3//////wAA//8AAP///v8CAAUABwAIAAkACgAMAA0ACwAMAA4ADwASABMAFQAX
ABsAGwAcACAAIQAiACIAIwAlACcAKAAqACwALQAvADAANAA2ADcAOAA5ADoAOwA8AD0A
PgA/AD8AQABBAEEAQQA/AD8APwA/AD4APgA9ADwAOwA6ADkANgAyADAALwAtACgAJgAk
ACEAHwAbABoAFwAUABEAEAANAAkACAAGAAQAAQAAAP///v/7//r/+f/4//n/+P/3//f/
9//2//b/9f/y//L/8f/x//L/8v/x//D/8v/y//L/8f/z//P/8//0//L/8v/y//L/8P/w
//D/8P/y//P/8//z//P/9f/1//X/9f/1//X/9f/z//P/8//z//T/9P/0//T/9v/2//b/
9v/1//T/8v/x//P/8//z//L/9P/0//T/9P/y//L/8v/x//D/8P/w//D/8P/w/+//7//v
/+//7//v//H/8P/w//D/7v/u/+7/7v/u/+7/7v/t/+v/6//r/+v/6//r/+v/6//t/+3/
7f/t/+v/6//r/+r/6//r/+z/7f/r/+v/6//r/+r/6v/q/+r/6v/q/+r/6v/s/+z/6//q
/+r/6v/q/+r/6v/q/+v/6//p/+n/6f/p/+v/6//r/+v/6f/p/+n/6f/o/+j/6f/p/+f/
5//n/+f/6f/q/+z/7P/s/+z/6v/q/+r/6v/s/+z/7P/s/+r/6v/q/+r/6v/q/+r/6v/q
/+r/6v/q/+z/7P/s/+z/7v/v/+//7//v/+//8P/w//H/8f/y//L/8v/z//P/8//x//H/
8v/y//H/8f/x//H/8f/w//D/7//v//D/8f/y//H/7//u/+3/7f/s/+v/6//p/+r/6v/p
/+n/6P/n/+f/5//n/+b/5v/k/+T/5P/k/+T/5P/k/+T/5v/m/+b/5v/k/+X/5f/l/+X/
5f/l/+P/3//c/9j/2v/l//X/BwAbADkAWgB+AKcAzADrAAABBgHvALsAhABeAEIAJgAR
AAgAAgD5//b/9v/3//T/8P/u/+z/6f/n/+b/5v/l/+X/5P/j/+P/4//j/+P/4//j/+L/
4//j/+P/4//j/+P/4//j/+H/4f/i/+L/5P/k/+T/5P/k/+T/5P/l/+P/4//k/+T/5f/m
/+j/6f/n/+f/5//n/+j/6P/o/+n/6f/p/+n/6f/p/+n/6v/q/+r/6//r/+v/6v/q/+r/
6v/s/+3/7v/v/+//7//w//D/8f/x//L/8v/x//H/8f/y//X/9v/2//b/9//5//n/+v/6
//z//P/8//3///8AAAAAAQACAAQABQAFAAYACAAJAAoACwANAA8AEQARABIAFgAaABwA
HQAfACEAIwAkACYAJgAnACkAKgAuADAAMQAyADMANAA1ADYANwA4ADkAOQA6ADsAOwA7
ADsAOwA7ADsAOgA6ADkAOAA3ADYANQAyADAALgAtACsAJgAkACIAHwAdABkAGAAVABIA
DwAOAAsACQAIAAYABAAFAAQAAwACAAEAAAD///7/+//6//n/+f/5//j/+P/3//j/+P/3
//f/+P/4//f/9v/0//T/9P/z//P/8//z//T/9v/2//b/9v/4//j/+P/4//b/9//3//f/
9//5//n/+f/3//f/9//3//f/9//3//f/+P/4//j/+P/4//j/+P/4//j/+P/3//f/9//3
//f/9v/0//T/9P/0//T/9P/0//P/9P/0//T/9P/y//L/8f/x//P/8//z//P/8f/w//D/
8P/w//D/8P/w//D/8P/w/+//7//v/+//7//x//H/8f/x//H/8f/x//H/7//v/+//7v/v
/+//8P/x/+//7//v/+//7v/u/+7/7v/w//D/8P/w//D/8P/v/+7/7v/u/+7/7v/s/+z/
7f/t/+//7//v/+//7//v/+//7//t/+3/7f/t/+7/7v/v/+//7//v/+//7//v/+7/7v/u
/+7/7v/u/+7/7v/u/+7/7v/u/+7/7v/u/+7/7v/u/+7/7v/u/+7/7v/u/+7/7//v/+//
7//x//L/8v/z//P/9P/0//T/8//z//P/8//z//T/9P/1//X/9f/1//X/8v/y//H/8P/w
//D/8P/w//H/8f/x/+//7v/t/+3/7f/u/+7/7f/t/+r/6f/p/+n/6//q/+r/6v/o/+j/
6P/o/+r/6v/q/+r/6v/q/+r/6v/p/+n/6f/p/+v/6//r/+f/5P/g/+D/5//z/wMAFQAr
AEYAZgCLAK4AzwDoAPYA8wDRAJwAbABSADoAIwASAAwAAwD8//j/9//4//b/8v/w/+//
7//s/+z/6//r/+r/5//n/+f/5//n/+f/5//m/+f/5//n/+f/5f/l/+X/5f/n/+f/6P/o
/+b/5v/m/+b/6P/o/+j/6f/p/+n/6v/q/+j/6P/p/+n/6f/p/+n/6f/q/+r/6v/r/+3/
7f/t/+3/6//r/+z/7P/s/+3/7f/t/+7/7v/u/+7/8f/x//H/8f/x//H/8v/y//H/8f/y
//L/9f/1//X/9v/3//j/+P/4//f/+f/5//r/+v/8//z//P/9////AAAAAAEAAgAEAAUA
BQAGAAgACQAMAA0ADwARABMAEwAUABgAGQAaABoAGwAfACEAIgAkACYAJwApACoAKgAs
AC0ALgAxADIAMwA0ADUANgA3ADcAOAA5ADkAOQA7ADsAOwA7ADgAOAA3ADYANQA0ADMA
MAAuACwAKwApACYAJAAiAB8AHwAbABoAFwAUABEAEAANAAsACgAIAAYABQAEAAMAAgD/
//7//f/8//3//P/7//v/+//6//r/+f/6//r/+f/5//j/+P/3//b/9v/2//b/9f/1//X/
9f/2//T/9P/0//T/9P/0//T/9P/0//X/9f/1//P/9f/1//X/9//3//f/9//3//f/9//3
//b/9v/2//b/9v/2//b/9v/2//b/9f/1//X/9f/1//T/9P/0//T/9P/0//T/9P/z//L/
8v/y//L/8P/w/+//7//x//H/8f/x/+//7v/u/+7/7v/u/+7/7v/w//D/8P/v/+3/7f/t
/+3/7//v/+//7//t/+3/7f/t/+3/7f/t/+z/6//r/+z/7f/t/+3/7f/t/+z/7P/s/+z/
7P/s/+z/7P/u/+7/7f/s/+z/7P/s/+z/7P/s/+3/7f/r/+v/6//r/+3/7f/t/+3/7f/t
/+3/7f/s/+z/7f/t/+3/7f/t/+3/7f/s/+z/7P/s/+z/7P/s/+z/7P/s/+z/7P/s/+r/
6v/q/+r/7P/s/+z/7P/s/+z/7P/s/+z/7P/s/+z/7f/t/+3/7f/t/+7/7v/v/+//8P/w
//D/7//v/+//7//v//D/8P/x//P/8//z//P/8P/w/+//7v/u/+7/7v/u/+3/7f/t/+v/
6v/p/+n/6f/q/+r/6f/p/+j/5//n/+f/6f/o/+j/6P/o/+j/6P/o/+b/5v/m/+b/6P/o
/+j/6P/n/+f/5//n/+f/5//n/+X/4v/g/+D/5f/x/wEAEwApAEIAYgCHAKgAxwDcAOgA
3wC5AIYAXABEACwAGQAMAAQA/f/4//T/9f/0//L/8P/u/+3/6//q/+j/5//n/+b/4//j
/+P/4//j/+P/4//i/+P/4//j/+P/4//j/+P/4//j/+P/5P/k/+T/5P/k/+T/5v/m/+b/
5//l/+X/5v/m/+b/5v/n/+f/5//n/+f/5//o/+j/6P/p/+n/6f/p/+n/6//r/+z/7P/s
/+3/7f/t/+7/7v/u/+7/7//v/+//7//x//H/8v/y//P/8//0//T/9f/1//X/9v/3//j/
+P/4//f/+f/5//r/+v/8//z//P/9////AAAAAAEAAgAEAAUABQAGAAgACQAMAA0ADwAR
ABEAEQASABYAGAAaABsAHQAfACEAIgAkACQAJQAnACgAKgAsAC0ALgAvADAAMQAyADUA
NgA3ADcAOAA5ADkAOQA3ADcANwA3ADgAOAA3ADYAMwAyADEALgAuACwAKwApACYAJAAi
AB8AHwAbABoAFwAWABMAEgAPAA0ADAAKAAgABwAGAAUABAADAAIAAQAAAP///v/9//3/
/f/8//z/+//6//r/+f/5//j/+P/3//b/+P/4//j/9//1//X/9f/2//b/9v/2//b/9v/2
//b/9v/2//f/9//3//f/+f/5//n/9//3//f/9//5//n/+f/5//r/+v/6//r/+v/6//r/
+v/6//r/+f/5//n/+f/5//j/+v/6//r/+v/4//j/+P/3//b/9v/2//b/9v/2//X/9f/3
//f/9//3//f/9v/2//b/9v/2//b/9v/2//b/9v/1//X/9f/1//X/9f/1//X/9f/1//X/
9f/1//X/9f/1//T/9P/1//f/+f/4//f/9v/1//b/9v/2//b/+P/4//j/+P/2//b/9f/0
//T/9P/0//T/8v/y//P/8//x//H/8f/x//L/8//0//X/9f/1//X/9f/y//L/8//z//P/
8//z//P/9//2//T/9P/0//T/9P/0//T/9P/0//T/9P/0//b/9v/2//b/9f/0//P/8v/y
//L/8v/y//T/9P/0//T/9P/0//T/9P/z//P/8//z//H/8v/y//P/8//0//T/9P/1//X/
9f/1//b/+P/5//v/+//7//v/+//4//j/9//2//b/9v/2//b/8//z//P/8f/y//H/8f/x
//L/8v/x//H/8P/v/+//7//v/+7/7v/u/+z/7P/s/+z/7v/u/+7/7v/w//D/8P/w/+//
7//v/+//7//v/+//7f/q/+T/5v/z/wUAFQAnAD8AXgCEAKsAzgDrAAABAgHpALcAggBi
AEoAMAAfABYAEAAHAAIAAgABAAAA/v/6//r/9//1//T/8v/x//H/8P/x//H/8f/x/+//
7//v/+7/7//v/+//7//u/+3/7P/r/+3/7f/u/+7/8P/w//D/8P/w//D/8P/x//H/8f/y
//L/8P/w//H/8f/x//H/8f/x//L/8v/y//P/8//z//P/8//z//P/9P/0//b/9//3//f/
+P/4//j/+P/3//f/9//3//n/+f/6//r/+//7//z//P/7//v/+//8////AAAAAAAAAQAD
AAMABAAEAAYABgAGAAcACQAKAAoACQAKAAwADQANAA4AEAARABQAFQAXABkAHAAdAB8A
JAAkACYAJwApACkAKwAsAC4AMAAxADMANAA2ADgAOQA6AD0APgA/AEAAQQBCAEMAQwBC
AEMAQwBDAEMAQwBDAEMAQgBCAEEAQAA9ADwAOwA4ADYANAAzADEALAAqACgAJQAlACEA
IAAdABoAFwAWABMADwAOAAwACgALAAoACQAIAAYABAACAAAAAQAAAP////8BAAAAAAD/
//z//P/7//v/+v/6//n/+P/6//r/+v/5//f/9//3//j/+v/6//r/+v/8//z//P/8//r/
+//7//v/+f/7//v/+//5//n/+f/5//n/+f/5//n/+v/6//r/+v/8//z//P/8//z//P/7
//v/+//7//v/+v/6//r/+v/6//z//P/8//v/+P/4//j/+P/2//b/9f/1//f/9//3//f/
9//2//b/9v/0//T/9P/0//b/9v/2//X/8//z//P/8//x//H/8f/x//P/8//z//P/8//z
//P/8v/z//P/9P/1//T/8//y//H/8P/w//D/8P/y//L/8v/y//T/9P/z//L/8v/y//L/
8v/w//D/8f/x//H/8f/x//H/8//z//P/8//x//H/8f/x//L/8v/z//P/8f/x//H/8f/z
//T/8v/y//L/8v/w//D/8P/w//H/8v/z//T/8v/y//L/8v/y//L/8v/y//L/8v/y//L/
8v/y//P/8//x//H/8f/y//T/9f/1//b/9P/0//X/9f/2//f/+P/6//j/+f/5//n/+f/5
//j/+P/5//j/+P/4//j/+P/3//f/9//1//T/8//x//H/8v/y//H/8f/w/+//7//v/+//
7v/u/+7/7v/u/+7/7v/u/+7/7v/u/+7/7v/u/+7/7//v/+//7//v/+//7f/p/+T/5P/q
//f/CQAbADMATQBwAJgAvwDiAP8ADgEKAecArwB+AF4ARAAqABsAFAAMAAUAAAAAAAEA
AAD8//r/+v/5//X/8v/y//H/8f/w//H/8f/x//H/7//v/+//7v/t/+3/7f/t/+3/7f/t
/+3/7f/t/+7/7v/u/+7/7v/u/+7/7v/u/+//7//v//D/8P/w//D/8f/x//P/8//z//P/
9P/0//T/9f/1//X/9f/1//T/8//z//L/9P/1//X/9f/2//b/9v/2//X/9f/1//X/9//3
//j/+P/5//n/+v/6//v/+//7//z//f/+//7//v///wEAAQACAAIABAAEAAQAAwAFAAYA
BgAIAAoADQAPAA0ADgAQABEAEgATABUAFwAZABkAGgAeACAAIgAjACUAJwApACoALAAw
ADEAMwA0ADQANgA3ADgAOwA8AD0APgA9AD4APwA/AEAAQQBBAEEAQQBBAEEAQQBAAEAA
PwA+AD0APAA7ADgANgA0ADMAMQAuACwAKgAnACUAIQAgAB0AGgAXABYAEwARABAADgAM
AAsACgAJAAgABwAGAAUABAADAAIAAQABAAEAAAAAAP//AAAAAP/////+//7//f/8//7/
/v/+//3/+//7//v//P/8//z//P/8//z//P/8//z//P/9//3//f/5//v/+//7//3//f/9
//3//f/9//3//f/+//7//v/+//7//v/+//7//v/+//3//f/8//v/+v/4//r/+v/6//r/
/P/8//z/+//4//j/+P/4//r/+v/5//n/9//3//f/9//5//j/+P/4//j/+P/4//j/9v/2
//b/9f/3//f/9//3//f/9//3//f/9f/1//X/9f/1//X/9f/0//X/9f/2//f/9f/1//X/
9f/2//b/9v/2//T/9P/0//T/9v/2//X/9P/0//T/9P/0//b/9v/3//f/9f/1//X/9f/z
//P/8//z//X/9f/1//X/9P/0//X/9f/1//X/9f/1//P/8v/0//T/9P/0//T/9P/0//T/
9P/0//T/9P/2//b/9v/2//X/9P/z//L/9P/1//X/9f/1//X/9v/2//X/9f/2//b/9v/3
//f/9//3//f/+P/4//v/+//7//v/+f/4//j/9//2//b/9v/2//j/9//3//f/9//2//X/
9f/z//T/9P/z//P/8v/x//H/8f/x//D/8P/w//D/8P/w//D/8P/w//D/8P/w//D/8P/w
//H/8f/x//P/8//z//P/8f/s/+j/6P/r//f/BQAXAC8ARgBkAIUAqADNAOgA+gD9AOUA
sgB8AF4ASAAvAB4AFgAPAAgAAgABAAAAAAAAAPz/+f/3//b/9P/z//P/8v/x//H/8f/x
//H/8f/x//D/7//v/+//7//v/+//7//v/+//7//w//D/8P/w//D/8P/w//D/8P/x/+//
7//w//D/8v/y//P/8//z//P/8//z//T/9P/0//X/8//z//P/8//z//P/9P/0//b/9//3
//f/9v/2//b/9v/3//f/9//3//f/9//4//j/+f/5//r/+v/7//v/+//8//3//v/+//7/
//8BAAEAAgAAAAIAAgACAAMABQAGAAYABwAIAAoACwALAAwADgAPABAAEQATABUAFwAX
ABgAHAAeACAAIQAjACMAJQAmACgAKAApACsALAAwADIAMwA0ADUANgA3ADgAOQA6ADsA
OwA+AD8APwA/AD8APwA/AD8APgA+AD0APAA5ADgANwA0ADQAMgAxAC8ALAAqACgAJQAl
ACEAIAAdABoAFwAWABMAEQAQAA4ADAAJAAgABwAGAAUABAADAAIAAQAAAP/////+//z/
+//5//n/+v/6//v/+v/6//n/+P/4//j/+P/3//f/9//3//j/+P/4//j/+P/4//j/+P/4
//j/+f/5//n/+f/7//v/+//5//n/+f/5//n/+f/5//n/+v/6//r/+v/6//r/+v/6//r/
+v/5//n/+f/5//n/+P/4//j/+P/4//b/9v/2//X/9v/2//b/9v/2//b/9f/1//X/9f/1
//X/9f/0//T/9P/0//T/9P/0//T/9P/0//P/9f/1//X/9f/1//X/9f/1//P/8//z//P/
9f/1//X/9P/z//P/9P/1//P/8//z//P/8v/y//L/8v/y//L/8v/y//T/9P/z//L/9P/0
//T/9P/y//L/8//z//P/8//z//P/8//z//P/8//x//H/8f/x//D/8P/x//H/8f/x//H/
8f/z//L/8v/y//L/8v/y//L/8v/y//D/8P/w//D/8P/w//D/8P/y//L/8v/y//L/8v/y
//L/8v/y//L/8v/x//D/8P/v//H/8f/x//L/8v/z//P/9P/0//T/9f/1//f/9//3//j/
+P/5//n/+f/5//n/+P/4//f/9v/2//b/9v/2//X/9f/1//P/8v/x//P/8//0//T/8//z
//L/8f/x//H/8f/w//D/8P/w//D/8P/w//D/8P/w//D/8P/w//D/8P/x//H/8f/x//H/
8f/x/+//7P/q/+r/7//5/wsAHQAxAEgAZACJAK4AywDkAPIA7QDNAJgAbABSADwAJwAa
ABQADQAGAAQAAwAAAAAA/v/8//n/+f/2//T/8//z//L/8f/x//H/8f/x//H/8f/w/+//
7//v/+//8f/x//H/8f/x//H/8v/y//L/8v/y//L/8v/y//L/8//z//P/9P/0//T/9P/1
//X/9f/1//X/9f/2//b/9v/3//f/9//3//f/9//3//j/+P/4//n/+f/5//r/+v/6//r/
+f/5//n/+f/7//v//P/8//3//f/+//7/////////AAABAAIAAgACAAMABQAFAAYABgAI
AAgACAAHAAkACgAKAAsADAAOAA8AEQASABQAFQAWABcAGQAbAB0AHQAeACIAIgAkACUA
JwArAC0ALgAwADQANQA3ADgAOAA6ADsAPAA7ADwAPQA+AD8AQABBAEEAQwBFAEYARwBF
AEUARQBFAEYARgBFAEQARQBEAEMAQAA9ADoAOAA1ADIAMAAuACsAKwAnACYAIwAiAB8A
HgAbABsAGgAYABYAFQAUABMAEgAPAA4ADQAMAAsACgAJAAkACwAKAAoACQAIAAgABwAH
AAYABgAFAAQABAAEAAQAAwADAAMAAwAEAAQABAAEAAQABAAEAAQABAAEAAUABQAFAAMA
BQAFAAUABwAHAAcABwAHAAcABwAHAAgACAAIAAgABgAGAAYABgAIAAgABwAHAAcABwAH
AAYABAAEAAQABAAGAAYABgAFAAYABgAGAAYABAAEAAMAAwADAAMAAwADAAUABAAEAAQA
BAAEAAQABAADAAIAAQD//wEAAQABAAEAAQABAAEAAQABAAEAAQABAAMAAwADAAIAAQAB
AAIAAwAFAAUABQAFAAQABAAEAAQAAgACAAIAAgACAAIAAQAAAAAAAAAAAAAAAAAAAAEA
AQD///////////3//f/9//3///////////8AAAAAAQABAAEAAQABAAEA//8AAP7//v/+
//7//v/+//7//v/+//7//v/+//7//v/+//7/AAAAAAAAAAD+//7//v/+/wAAAAAAAAAA
AAAAAAEAAQD///////8AAAIAAwADAAQAAgACAAMAAwAFAAUABQAGAAgACQAJAAkABwAH
AAYABgAFAAQABAAEAAIAAgABAAEAAwABAAAA//8BAAEAAgACAAEAAQAAAP//////////
/v8AAAAAAAAAAAAAAAAAAAAA/v/+//7//v/+//7//////wEAAQABAAEAAQABAPz/+P/4
////DwAhADUASwBoAIgArwDUAPkAEgEcAREB6QCwAIQAaABQADkALAAmAB0AFgASABMA
EgAQABAADgALAAsACgAIAAcABwAGAAMAAwADAAMAAwADAAMAAgABAAEAAQABAAMAAwAD
AAMAAwADAAQABAACAAIAAgACAAIAAgACAAMABQAFAAYABgAGAAYABwAHAAcABwAHAAcA
CAAIAAgACQAJAAkACQAJAAsACwAMAAwADAANAA0ADQAMAAwADAAMAA0ADQANAA0ADwAP
ABAAEAATABMAFAAUABMAEwATABQAFQAWABYAFgAVABcAFwAYABoAHAAcABwAHQAfACAA
IAAjACQAJgAnACcAKAAqACsALAAtAC8AMQA1ADUANgA6ADoAPAA9AD8AQQBDAEQARgBG
AEcASQBKAE0AUABSAFQAVwBYAFkAWgBZAFoAWwBbAFwAXQBdAF0AXwBfAF8AXwBeAF4A
XQBcAFkAWABXAFQAVABSAFEATwBKAEgARgBDAEMAPwA+ADsAOAA1ADQAMQAvAC4ALAAq
ACcAJgAlACQAIQAgAB8AHgAeAB4AHgAfAB4AHAAbABkAGAAYABcAFwAYABgAFwAWABYA
FgAWABUAFwAXABcAGAAYABgAGAAYABgAGAAYABgAGAAZABkAGQAZABsAGwAbAB0AHQAd
AB0AHAAbABoAGQAaABoAGgAaABgAGAAYABgAGgAaABkAGQAZABkAGQAYABgAGAAYABgA
GAAYABgAFwAWABYAFgAWABYAFgAVABUAFwAXABcAFwAVABQAFAAUABYAFgAWABYAFAAU
ABQAEwATABMAEwATABMAEwATABMAEwATABMAEwAVABUAFQAUABMAEwAUABUAFQAVABUA
FQASABIAEgASABIAEgASABIAEgASABEAEAARABIAEwAUABQAFAAVABUAEwATABMAEwAT
ABMAEwATABUAFQAVABUAEgASABMAEwAVABUAFQAVABUAFgAUABQAFAAUABQAFAAUABQA
FgAWABYAFgAUABQAFAAUABQAFAAUABQAEgASABIAEgATABQAFQAWABgAGAAYABgAFgAW
ABYAFgAWABYAFwAXABcAFwAXABgAGAAZABkAGgAaABoAGwAbABsAGwAbABwAHgAfAB8A
HwAfAB8AHgAeABsAGgAaABoAGgAaABkAGQAZABcAFgAVABUAFQAWABYAFwAXABYAFQAX
ABcAFwAWABQAFAAUABQAFAAUABQAFAAWABYAFgAWABYAFgAXABcAFwAXABcAFwATAA8A
DAAMABQAIQAzAEcAXwB7AJ4AwgDnAAgBJQEyAS4BCQHRAKIAhABqAFIAQwA+ADgAMQAu
AC4AKwAoACgAJgAmACMAIQAgAB4AHQAdABwAHQAdAB0AHQAbABsAGwAaABkAGQAZABkA
GwAbABsAGwAbABsAHAAcABwAHAAcABwAHAAcABwAHQAdAB0AHgAeAB4AHgAfAB8AIQAh
ACEAIQAgACAAIAAhACMAIwAjACMAIwAjACQAJAAiACMAIwAjACYAJgAmACYAJwAnACcA
JwApAA==
         </WaveFormData>
      </LeadData>
   </Waveform>
</RestingECG>
