# Supplementary material for: Detection of Left Atrial Enlargement Using a Convolutional Neural Network-Enabled Electrocardiogram
Source: Front Cardiovasc Med. 2020 Dec 17;7:609976. doi: 10.3389/fcvm.2020.609976 (PMC7773668; doi:10.3389/fcvm.2020.609976)
Supplement: Supplementary file 5 [file Data_Sheet_5.ZIP › normal4/1802036302_7853_0000000K.XML]

<?xml version="1.0" encoding="Windows-1252"?>
<!DOCTYPE RestingECG SYSTEM "restecg.dtd">
<RestingECG>
   <PatientDemographics>
      <PatientID>1802036302</PatientID>
      <PatientAge>80</PatientAge>
      <AgeUnits>Years</AgeUnits>
      <Gender>Male</Gender>
      <PatientLastName>lilinniu</PatientLastName>
   </PatientDemographics>
   <TestDemographics>
      <DataType>Resting</DataType>
      <Site>1</Site>
      <AcquisitionDevice>MAC55</AcquisitionDevice>
      <Status>Unconfirmed</Status>
      <Priority>Normal</Priority>
      <AcquisitionTime>17:20:55</AcquisitionTime>
      <AcquisitionDate>08-16-2017</AcquisitionDate>
      <CartNumber>1</CartNumber>
      <AcquisitionSoftwareVersion>009C</AcquisitionSoftwareVersion>
      <XMLSourceVersion>MAC5000 v1.0</XMLSourceVersion>
   </TestDemographics>
   <RestingECGMeasurements>
      <VentricularRate>59</VentricularRate>
      <AtrialRate>59</AtrialRate>
      <PRInterval>136</PRInterval>
      <QRSDuration>78</QRSDuration>
      <QTInterval>434</QTInterval>
      <QTCorrected>429</QTCorrected>
      <PAxis>28</PAxis>
      <RAxis>32</RAxis>
      <TAxis>38</TAxis>
      <QRSCount>9</QRSCount>
      <QOnset>227</QOnset>
      <QOffset>266</QOffset>
      <POnset>159</POnset>
      <POffset>214</POffset>
      <TOffset>444</TOffset>
      <ECGSampleBase>500</ECGSampleBase>
      <ECGSampleExponent>0</ECGSampleExponent>
   </RestingECGMeasurements>
   <Diagnosis>
      <Modality>Resting</Modality>
         <StatementCount>2</StatementCount>
         <LabelText>12SL ��ϳ���</LabelText>
      <DiagnosisStatement>
         <StmtFlag>ENDSLINE</StmtFlag>
         <StmtText>����Ķ�����</StmtText>
      </DiagnosisStatement>
      <DiagnosisStatement>
         <StmtFlag>ENDSLINE</StmtFlag>
         <StmtText>�ٽ� ECG</StmtText>
      </DiagnosisStatement>
   </Diagnosis>
   <Waveform>
      <WaveformType>Rhythm</WaveformType>
      <WaveformStartTime>0</WaveformStartTime>
      <NumberofLeads>8</NumberofLeads>
      <SampleType>CONTINUOUS_SAMPLES</SampleType>
      <SampleBase>500</SampleBase>
      <SampleExponent>0</SampleExponent>
      <HighPassFilter>16</HighPassFilter>
      <LowPassFilter>150</LowPassFilter>
      <ACFilter>NONE</ACFilter>
      <LeadData>
         <LeadByteCountTotal>10000</LeadByteCountTotal>
         <LeadTimeOffset>0</LeadTimeOffset>
         <LeadSampleCountTotal>5000</LeadSampleCountTotal>
         <LeadAmplitudeUnitsPerBit>4.88</LeadAmplitudeUnitsPerBit>
         <LeadAmplitudeUnits>��V</LeadAmplitudeUnits>
         <LeadHighLimit>2147483647</LeadHighLimit>
         <LeadLowLimit>268435456</LeadLowLimit>
         <LeadID>I</LeadID>
         <LeadOffsetFirstSample>0</LeadOffsetFirstSample>
         <FirstSampleBaseline>0</FirstSampleBaseline>
         <LeadSampleSize>2</LeadSampleSize>
         <LeadOff>FALSE</LeadOff>
         <BaselineSway>FALSE</BaselineSway>
         <ExcessiveACNoise>FALSE</ExcessiveACNoise>
         <MuscleNoise>FALSE</MuscleNoise>
         <LeadDataCRC32>62938611</LeadDataCRC32>
         <WaveFormData>
9P/0//T/9P/y//L/8v/y//L/8v/y//L/9P/0//T/9P/z//L/8f/w//H/8v/z//T/8v/y
//L/8v/0//T/9P/0//T/9P/0//T/8v/y//L/8v/0//b/+P/6//f/9v/1//T/9v/2//b/
9v/2//b/9v/2//b/9v/2//b/+f/6//v//P/8//z//P/8//7//v/+//7/AAAAAAAAAAAC
AAIAAgACAAMABAAFAAYABAAEAAQABAAFAAYABwAIAAoACgAKAAoACgAKAAoACgAIAAgA
CAAIAAcABgAFAAQABwAIAAkACgAIAAgACAAIAAcABgAFAAQABAAEAAQABAABAAAA///+
//7//v/+//7//f/8//v/+v/4//j/+P/4//j/+P/4//j/9v/2//b/9v/0//T/9P/0//L/
8v/y//L/8v/y//L/8v/0//T/9P/0//H/8P/v/+7/8P/y//T/9v/0//T/9P/0//L/8v/y
//L/9P/0//T/9P/0//T/9P/0//b/9v/2//b/9v/2//b/9v/0//T/9P/0//X/9v/3//j/
9//2//X/9P/1//b/9//4//b/9v/2//b/9v/2//b/9v/3//j/+f/6//j/+P/4//j/+v/6
//r/+v/6//r/+v/6//f/9v/1//T/9//4//n/+v/5//j/9//2//f/+P/5//r/+v/6//r/
+v/4//j/+P/4//j/+P/4//j/+P/4//j/+P/6//r/+v/6//j/+P/4//j/+P/4//j/+P/5
//r/+//8//v/+v/5//j/+f/6//v//P/7//r/+f/4//j/+P/4//j/+v/6//r/+v/5//j/
9//2//f/+P/5//r/+P/4//j/+P/2//b/9v/2//j/+P/4//j/9v/2//b/9v/4//j/+P/4
//r/+v/6//r/+P/4//j/+P/4//j/+P/4//X/9P/z//L/9f/2//f/+P/4//j/+P/4//j/
+P/4//j/+v/6//r/+v/5//j/9//2//j/+P/4//j/+P/4//n/+v/4//f/9//3//j/+f/6
//r/9//2//X/9P/2//f/+P/5//f/+f/5//n//P/8//z//v8AAAAAAAAAAAAA///+//3/
/f///wAAAAAAAAIABAAFAAgABgAGAAYABwAHAAcABQADAAMAAwADAAQABAAEAAQABQAE
AAQABAAEAAMAAgABAAEAAQD+//3/9//2//b/9v/1//X/9f/3//n/+f/4//f/9v/1//T/
8//4//j/9//2//T/8f/v/+//8/8AABUALABDAFYAZgB5AIkAlwCgAJ4AkAB6AFkANgAm
ACQAHAAVABIACgD9//f/9v/0//D/7v/u/+7/8v/4//z/+f/4//f/9P/y//L/8//z//T/
9P/0//T/8v/y//H/8f/z//P/8v/y//T/9f/1//X/8v/x//H/8f/z//T/9f/0//L/8v/y
//L/8v/y//L/8//1//b/9v/1//H/8P/z//L/8//1//b/9//1//X/9P/0//T/9P/0//T/
9//4//j/9//1//X/9v/2//r/+v/7//v/+v/6//r/+v/6//v//P/+//z//P/6//r//f/9
//7//v8AAAIAAgACAAIAAwADAAMAAwADAAUABQAFAAYACAAIAAYABgAGAAYACgAKAAoA
CgAKAAoACgAKAAoACgALAAwACgAKAAoACgALAAsADAAMAAsACwALAAwACgAJAAgACAAI
AAcABwAHAAcABwAIAAkABQAEAAIAAgAEAAQAAgACAAAA///+//3//f/8//z/+v/8//7/
/v/9//j/+P/6//f/+f/7//v/+v/6//r/+f/5//j/+P/4//r/+P/4//j/9//3//X/9f/1
//j/+v/4//f/9f/2//b/9v/4//f/9f/4//n/+v/6//n/9//3//f/9v/3//n/+//8//r/
+f/4//j/9//3//j//P/8//z//P/6//j/+f/6//r/+//7//z//v/9//r/+f/5//r/+//9
/wAAAAAAAAAAAAD+//7//v/9//3///////////////7//P/8//7//v/9//3//v/+//3/
/P/8//z//P/+////AAAAAP3/+//6//j/+f/6//z//f/+//7//v/+//z//P/7//v//P/9
//7////9//3//P/6//r/+v/8//z//v/+//7//f/7//v/+//7//v/+//7//v//P/8//r/
/P/8//n/+f/6//3//f/7//v/+//7/////f/9//3//v/+//3//P/6//r/+v/6//z//P/8
//z//P/8//z//P/+//7//v/+//7//v/+//7//f/8//v/+v/7//z//f/+//z//P/8//z/
/P/8//z//P/8//z//P/8//z//P/8//z//v/+//7//v/8//z//P/8//7//v/+//7/AAAA
AAAAAAD///7//v/+/wAA/////////v/9//z/+v/7//z//f/+//3//f/9//3/+//9//3/
/f///wAAAQAEAAMAAgABAAAAAQABAAEAAQADAAUABgAGAAUABgAHAAcACwAKAAsADAAM
AAsACgAHAAcABwAHAAcACgAKAAoACgAHAAYABgAGAAgABwAGAAUAAwADAAAA///7//r/
+v/6//n/+f/5//v/+v/5//f/9f/4//n/+v/7//z/+P/3//b/9P/z//H/8//7/wYAFQAq
AD8AVABmAHUAhwCVAJgAmACSAIAAXwA+AC4ALAAmAB0AFgAQAAUA+f/2//T/8v/w//T/
+P/6//z//v/7//r/+f/2//b/9v/3//f/+P/4//j/+P/2//b/9f/1//n/+f/4//j/9//3
//b/9f/2//f/+f/7//r/+v/6//j/9v/2//b/9v/5//r/+//9//r/+v/5//f/9f/2//v/
/P/8//3//f/9//v/+//6//r/+//8//3//v/9//7//v/9//////8AAAAAAgACAAMAAwAA
AAAAAAAAAAIAAwAEAAYABAAEAAIAAgAFAAUABgAGAAYACAAIAAgACAAJAAkACQALAAsA
DQANAA0ADgAQABAADgAOAA4ADgAQABAAEAAQABAAEAAQABAAEAAQABEAEgAVABYAFwAY
ABQAEwATABIAEQARABEAEgAQAA8ADgAOAA8ADwAQABEADwANAAwACwAJAAgABgAGAAgA
CAAGAAYABAADAAIAAQACAAIAAwACAAAAAgACAAEA/v/+/wAA/f/7//3//f/8//z//P/7
//v/+v/6//r//P/7//r/+f/3//j/9//4//n/+v/8//r/+f/5//r/+v/6//r/+f/3//r/
+//8//z/+//7//v/+//6//r/+//8//z//P/7//r/+v/9//3//v8CAP3//P/7//j/+f/7
//3//v/+//3//f/+//z/+v/6//v//v///wEABAACAAIAAgACAP///v/9//v//P///wAA
AQD//////v/8/wAABAAGAAcAAgAAAP3/+f/7//z//f/+//z//f/+//7//P/7//v/+v/7
//z//v////z//P/8//z//f/+//7///////////////3//f/8//r/+//8////AAD///7/
/f/7//v/+//7//v//P/9//7///////7/+//8//3/+//8//7//v/9//r/+f/7//v////9
//////8AAAAA/f/6//r/+v/6//r/+//8//3//v/8//z//P/8//7//v/+//7/+//6//n/
+P/5//r/+//8//z//P/8//z/+//6//n/+P/7//z//f/+//z//P/8//z/+v/6//r/+v/6
//r/+v/6//r/+v/6//r//P/8//z//P/7//r/+f/4//r/+v/6//r/+v/7//z//P/6//n/
+P/3//r/+//7//z//P/8//z//f/8//v/+v/5//3//f/9//7//P/8//7//v8AAAAAAAAB
AAAA///+//3/AgAEAAUABgAKAAwADQAQAA0ADAALAAsACwALAAkABwAHAAcABwAIAAYA
BgAGAAUAAgACAAIAAgADAAIAAQABAAEA/v/9//n/+v/6//r/9//3//f/+f/5//n/+P/3
//f/9f/1//X/9v/2//P/8P/y//P/8f/x//X/CAAjADwAUwBoAHgAiwCfAK0AqgCeAJIA
egBVADoANAAwACYAHQAUAAgA+//3//T/8v/2//j/9P/0//r//v/8//f/9v/1//L/8//0
//b/9//1//T/8//y//L/8v/x//H/9P/1//X/9v/2//f/9//3//P/8//0//X/9f/0//P/
8P/z//T/9f/2//X/9P/z//P/9f/2//b/9f/w//D/9P/0//b/9//3//f/9//3//b/9v/0
//T/9P/0//f/+P/4//f/9//3//j/+P/4//j/+f/5//j/+P/4//j/9v/3//j/+v/9//7/
/f/+//3//f/+//7//v8AAAAAAAACAAMAAwADAAEAAQADAAMABQAGAAgACAAIAAgACAAI
AA0ADgAPABAADAAKAAgABgAIAAgACQAKAAoACgAKAAoACwALAAwADAAJAAkACQAKAAsA
CwALAAwACgAJAAkACQAKAAkACQAJAAcABgAEAAQAAgACAAAAAAD+//3//P/7//v/+v/6
//j/+f/8//3//f/6//r//P/5//f/+f/5//j/+v/6//n/+f/3//b/9f/2//n/+v/7//v/
+P/1//T/8//1//j/9//3//f/+P/4//j/9v/1//P/9v/3//j/+P/3//n/+f/5//j/9v/3
//j/+P/6//n/+P/4//f/9//4//z//P/8//z/+v/6//v//P/8//z/+//7//z//v/8//z/
/f/8//v/+//8//z//P/8//z/+P/4//j/9//5//v/+//7//7///////7//P/+//7//f/7
//z//P/7//j/+P/4//j/+f/7//3//v/8//v/+//6//r/+v/7//v//P/8//z//P/8//z/
+//7//v/+//7//v/+v/7//v/+v/6//r//P/8//z//P/8//v/+f/5//n/+f/3//f/9//3
//z//P/6//z/+v/3//f/+P/6//v/+v/7//j/9//6//f/+f/5//r/+v8BAPr/+v/6//r/
+v/8//z//P/8//z//P/8//z/+v/6//r/+v/8//z//P/8//r/+v/6//r/+v/6//r/+v/6
//r/+v/6//j/+P/4//j/+f/6//v//P/8//z//P/8//r/+v/6//r/+v/6//r/+v/5//n/
+f/4//j/+f/6//v/+f/5//j/+P/6//r/+v/7//3//f/9//3//v/9//z//P/+//7/AAAA
AP///v/9//3///////////8BAAIAAgACAAEAAgACAAQABAAGAAgACwAJAAkABwAFAAUA
BQAFAAYABgAGAAYABQAEAAQABAAEAAUABAADAAMAAQD+//3/+f/2//b/9v/z//X/9f/3
//f/+f/4//f/9//3//f/9//4//r/9//y//L/9//3//X/9//+/w0AIgA5AEwAXgBrAHkA
iwCWAJYAkgCCAGMAPgAoACIAHgAXABAACgADAPn/7v/w//z/+v/w//D/9P/4//r/9//2
//X/8v/z//T/9v/3//j/+P/4//j/9v/2//X/9f/3//f/9v/2//b/9//3//f/9//3//j/
+f/5//j/9//0//T/9P/0//T/9f/2//f/+f/3//j/+P/3//L/8v/2//b/9v/3//f/9//3
//f/9v/2//f/+P/5//r/+v/6//n/9//5//n/+v/6//r/+v/7//v/+P/4//j/+P/5//v/
/f8AAP7//v/8//z/+//7//z//P/+/wAAAAAAAAAAAQABAAEABAAFAAgACQAIAAgACQAI
AAgACAAIAAgACgAKAAoACgAKAAoACgAKAAoACgALAAwADAAMAAwADAANAA0ADgAOAAsA
CwALAAwADAALAAoACgAKAAkACQAJAAgABwAHAAcABQAEAAIAAgADAAQAAwAEAAMAAQD/
//3//v/+/////v/9//7//f/7//b/9v/4//X/+P/7//z//P/5//j/9v/1//b/+P/6//7/
/f/8//v/+f/5//f/9//3//j/+v/4//f/9f/2//b/9v/3//f/9v/6//r/+v/5//f/+f/5
//n/+P/4//n/+v/6//n/9//1//T/9//5//z/AgD///7//f/6//r/+//8//z//P/7//v/
/P/6//j/+P/5//v/+//8//7//v/+//7//v/+//7//v/9//3//////////P/7//n/9v/4
//z//v////7//v/9//v/+v/6//r/+v/8//3//v/+//3/+//6//j/+f/6//z//f/6//r/
+v/6//r/+v/5//n/+v/7//z//f/7//v/+v/4//r/+v/8//z/+v/6//r/+f/5//n/+f/5
//r/+//8//3//f/8//n/+v/8//n/+f/6//n/+f/3//f/+f/5//3/+//5//n/+v/6//n/
+P/2//b/9v/2//f/+P/5//r/+P/4//j/+P/4//j/+P/4//r/+v/6//r/+P/4//j/+P/4
//j/+P/4//j/+P/4//j/+P/4//j/+P/4//j/+P/4//j/+P/4//j/+v/6//r/+v/6//r/
+v/6//j/+P/4//j/+v/7//z//P/7//v/+//7//v/+//6//r/+P/4//j/+f/7//v/+//7
//v/+//7//z/+v/6//z//P/+//7//v////3//f/9//3/AQACAAIAAgAEAAYABwAKAAoA
CgAKAAsACQAJAAcABQADAAMAAwAEAAYABgAGAAUABAAEAAQABAABAAAA/////wEA/v/9
//n/+P/4//j/9f/1//X/9//3//X/9P/z//P/9P/1//b/+P/4//f/8v/u/+//7//v//X/
BAAZADAARQBYAGwAgwCVAJsAmgCYAI4AdgBVADoAKgAiAB4AHQAaAA4AAQD7//j/8v/w
//D/8v/0//T/9v/2//b/9v/2//T/9P/0//X/9f/0//T/9P/0//T/9P/z//P/9P/z//H/
8P/z//X/9v/3//T/8//z//P/9//4//n/+P/3//b/9f/0//L/8v/y//P/9f/2//b/9f/0
//T/+P/4//b/9//3//f/9//3//b/9v/2//b/9v/2//n/+v/6//n/9//3//j/+P/8//z/
/f/9//z//P/8//z/+v/7//z//v8AAAAA/v/+//////8AAAAAAAACAAIAAgACAAMAAwAD
AAMAAwAFAAUABwAIAAoACgAIAAgACAAIAAoACgAKAAoACwAMAA0ADgAMAAwADQAOABAA
EAAQABAADQANAA4ADgANAA0ADQAOAA4ADQAMAAwACgAJAAkACQAIAAcABwAHAAMAAgAA
AAAAAQACAAEAAgABAP///f/7//z//P/9//z//P/+//7//f/6//r//P/5//f/+f/5//j/
+v/6//n/+f/2//b/9v/4//n/+v/7//v/+v/3//b/9f/3//r/+f/5//f/+P/4//j/+v/5
//f/+v/5//r/+v/5//f/9//3//b/9v/3//j/+P/5//n/+f/6//j/9//3//r/+f/6//v/
+v/4//n/+v/6//r/+f/5//r/+v/4//j/+f/7//v//P/+//z//P/8//z/+P/4//j/9//5
//v/+//7//v/+//6//j/9v/4//j/9//5//z//v////v/+v/5//j/+P/5//r/+v/8//v/
+//6//j/+P/5//n/+P/4//j/+P/2//b/9f/1//f/9//3//f/+P/5//n/+P/2//b/+P/4
//j/+P/4//f/8//z//P/8//0//X/9v/3//j/+P/2//j/+P/1//X/9v/5//n/9//3//b/
9f/4//X/9f/1//b/9v/7//7//P/6//j/9v/4//j/+P/4//b/9v/2//b/9v/2//b/9v/4
//j/+P/4//X/9P/z//L/9f/2//f/+P/1//T/8//y//P/9P/1//b/9v/2//b/9v/0//T/
9P/0//b/9v/2//b/9v/2//b/9v/2//b/9v/2//b/9//4//j/9f/1//X/9f/3//f/9v/2
//j/+P/4//n/+P/3//b/9f/5//n/+f/6//n/+P/5//j/+v/6//r/+//9//3//f/9//z/
/P/7//r//f8AAAIABgACAAIAAgADAAQABQAEAAMABQAFAAUABgAFAAQAAwABAAEAAgAD
AAQAAgAAAP7//f/+//z//P/5//b/9v/2//P/8v/x//L/8f/y//L/8v/z//H/8f/x//L/
9P/1//T/8v/z/+//6f/r//b/BQAWAC8ASABaAGsAeQCHAJIAlgCMAIIAbwBQADIAKAAk
ABkAEgAMAP3/8f/w//T/9v/4//L/7P/u//L/9P/0//T/9P/y//T/9P/1//X/8//y//H/
8P/x//L/8v/z//T/8//x//D/8f/z//T/9f/0//X/9//5//j/9v/0//D/8f/y//P/9P/y
//L/8v/z//T/9v/3//f/9v/2//r/+v/5//n/+P/3//j/+f/5//r/+f/4//f/9v/5//r/
+v/5//f/9//4//j/+v/6//v/+//8//z//P/8//z//f/+/wAAAAAAAP7//v/8//v/+//6
//z//v/+//7/AAABAAEAAQD/////AQABAAEAAgAEAAQABgAGAAYABgAHAAYABQAEAAUA
BgAHAAgABgAGAAcACAAKAAoACgAKAAcABwAIAAgABgAFAAQABAAGAAcACAAKAAcABQAE
AAMABAADAAMAAwABAAAA/v/+//3//P/5//j/+//7//v/+//5//j/+P/2//X/9v/1//P/
8f/y//X/8//x//P/8//y//D/8P/v/+//8P/w//D/8v/z//T/9f/1//X/8//z//P/8f/y
/+//7f/w//L/8//0//L/8f/v//L/8//0//T/8//x//H/8f/w/+7/7//w//D/8f/x//H/
8v/y//H/8f/0//T/9P/0//L/8P/x//L/8v/z//P/9P/2//b/9P/0//X/9f/1//b/+P/4
//j/+P/4//j/+P/4//f/9f/3//f/9//1//X/9P/y//D/8v/y//H/9P/2//f/9//0//T/
9P/0//T/9f/2//b/9P/z//P/8v/y//L/8//z//P/9P/1//b/9v/2//X/9f/z//P/8//z
//L/8//z//L/9P/0//b/9v/2//b/9v/1//X/9f/1//X/8//z//P/8//4//j/9v/4//b/
8//z//T/9//3//X/9f/1//X/+f/3//X/9f/2//b/9f/4//r/+v/6//r/+f/4//f/9v/3
//j/+f/6//f/9v/1//T/9f/2//f/+P/2//b/9v/2//T/9P/0//T/9v/2//b/9v/2//b/
9v/2//j/+P/4//j/9v/2//b/9v/2//b/9v/3//j/+P/3//f/9f/1//X/9f/0//T/9P/0
//b/9//3//f/9f/1//f/9//5//r/+v/6//v/+v/5//j/+//9//7////8//v//P/8//r/
+v/8//7/AAAEAAMABAAEAAUABQAFAAMAAQABAAEAAQACAAIAAgAAAP///v/+/wEAAgAC
AAIAAAD///7/+v/7//f/9v/2//T/8f/x//H/8f/x//H/8P/y//P/9P/1/+//7v/y//H/
8P/w//H/7//t//P//P8JABoAMQBGAFgAaQB7AIkAkACMAIQAdABXADgAJgAkAB4AFQAO
AAgA+//x/+z/6v/s/+7/7v/y//b/9P/y//L/8v/y//D/8v/y//P/8//x//D/7//u//H/
8v/y//P/9P/z//H/8P/u/+//7//v/+7/7//x//P/9P/0//T/8v/y//L/8v/y//L/8v/y
//P/8v/y//H/7//t/+7/8//0//L/8//z//P/8//z//L/8v/0//T/9P/0//T/9P/z//H/
8v/z//X/9v/3//b/9v/1//f/+P/5//r/+P/5//r//P/7//r/9//2//r/+//9//7//f/+
//3//P8AAAEAAQABAAMAAwAFAAUAAgACAAMAAgAFAAYABwAIAAkACAAHAAYABwAIAAkA
CgAIAAgACQAKAAgACAAIAAgACQAJAAoACgAHAAcABwAIAAgABwAGAAYACQAJAAoACwAJ
AAcABgAFAAEAAAD+//7//v/+//z//P/+//3//P/7//n/+P/4//b/+P/6//r/+f/4//j/
+v/3//b/9//2//T/9P/0//P/8//z//T/9f/4//f/9v/1//P/8//x//H/8f/y//T/8v/x
//P/9P/0//T/9P/z//H/9P/z//T/9P/z//X/9f/1//T/9P/1//b/9v/0//P/8v/y//X/
9f/2//r/9//2//X/8v/z//X/9//4//f/9f/0//T/9//2//f/+f/5//n/+v/8//n/+P/3
//b/9//4//n/+f/4//n/+P/3//n/+f/4//b/+P/6//r/+f/4//j/9//1//b/9v/2//b/
9v/3//j/+P/4//f/9//2//j/+P/5//n/9v/0//L/8P/y//T/9f/3//X/9f/1//X/9v/3
//f/9v/2//b/+P/4//j/+P/4//f/8//z//P/8//1//X/9f/1//j/+P/2//j/9v/z//P/
9P/1//X/8//z//b/9//8//v/+P/3//f/9v/z//T/9v/2//b/9v/4//j/+P/4//r/+v/6
//r/+P/4//j/+P/3//b/9f/0//b/+P/6//z/+//6//n/+f/8//z/+//7//n/+f/5//n/
+f/6//v//P///wEAAgADAAAA//8AAP//AgAEAAUABgAMAA4AEAASABMAFQAWABcAGAAZ
ABwAHgAcABwAHgAgAB4AIAAdABwAHQAfACAAIQAeABsAGgAZABsAHAAcABwAGwAZABcA
FgAWABYAFQAUABEAEQARAA4ADQAJAAgACAAKAAcABwAHAAYABQAEAAIAAwADAAMAAwAB
AAIAAAD9//7/AAABAP///f/9/woAGQAsAEMAVgBmAHUAhwCbAKYApACaAIwAbQBGAC4A
LgAuACcAIAAaABEAAwD6//j//P/+//z//P/+/wIABAAAAAAAAAD+//7//v///////v/+
//7//v/+//7//f/9/wEAAQAAAAAA/v//////////////AAABAAIAAgACAAAA/v/+//7/
/v8AAAAAAAABAP//AAAAAP///P/8/wAAAAD+///////////////+//7//v/+//7//v/+
//7//f/7//3//f/+//7//v/+///////+//7//v/+/wAAAQACAAQABAAEAAIAAgAFAAUA
BgAGAAQABgAGAAYABgAHAAcABwAKAAsADgAPAA0ADAAMAAoADQAOAA8AEAASABIAEgAS
ABIAEgASABIAEgASABMAFAASABIAEgASABEAEQASABIAEwATABMAFAASABEAEAAQABIA
EQARABEADQALAAoACQAIAAgABwAIAAYABgAEAAQAAgABAAAA//8BAAIABAAEAAIAAgAA
AP3//f/+/wEA///9///////+//z//P/7//v//P/8//z//v/7//r/+f/3//j/9//4//n/
+P/6//j/9//3//j/+P/4//r/+f/3//r/+v/6//n/9//1//X/9f/0//X/9//5//r/+f/3
//X/9P/2//f/+f/+//r/+v/6//j/+P/5//r/+v/6//n/+f/6//j/9v/2//f/+f/5//r/
/P/6//r/+v/6//n/+v/7//v/+f/7//v/+//5//n/+P/2//j/+v/6//n/+P/4//f/9f/3
//j/+f/6//j/+f/6//r/+f/3//b/9P/3//j/+v/7//j/+P/4//j/+v/6//n/+f/7//v/
+//7//r/+f/3//T/9f/2//n/+v/5//j/9//1//T/9f/2//f/+f/5//n/+f/5//j/9f/2
//f/9f/2//j/+f/5//f/9//2//X/+P/1//X/9f/2//b/9//0//b/9v/2//b/9v/2//f/
+P/3//X/9P/z//b/9//4//j/+P/4//j/+P/3//f/9//3//v///8BAAMAAwACAAEAAgAF
AAYABwAIAAYABQAEAAMABgAJAAsADAAMAA4AEAARABIADgAMAAoACwALAAsACQAJAAkA
CQAJAAwADAAMAAwADQAMAAwADAAKAAkACAAHAAcABwAEAAMAAQAAAAAAAAD9//3//f//
/wEAAQAAAP///f/9//3//f/+//7/+f/6//z/+f/5//n//f8IABsAMgBLAGIAdgCHAJcA
qQCuAKYAnACKAGkARgA4ADYALAAhABgADgAJAAcAAAD+//z/+P/4//r//P/+//z/+//8
//3//P/7//r/+v/5//v//P/9//7//P/8//v/+//7//v/+v/6//z//f/9//3/+f/5//r/
+//8//z//P/6//v//P/9//7//P/8//z//f///wAAAAD///v/+v/9//z//P/9//3//f//
/////v/+//z//P/8//z//v8AAAEAAQD/////AAAAAAQABAAFAAUABAAEAAQABAAEAAUA
BgAIAAgACAAGAAYABgAFAAUABAAGAAgACAAIAAoACwALAAsACQAJAAsACwAMAA4AEQAS
AA8ADgANAAwAEQASABMAFAAUABQAFAAUABIAEgATABQAFgAWABYAFgATABMAFAAUABMA
EwATABQAEgARABAAEAAOAA0ADQANAAwACwALAAsACwAKAAgACAAKAAoACAAIAAYABQAE
AAMAAgAAAP///P/8//7//v/9//j/+P/6//f/+f/9////AAAAAAAA//////7//v/+/wAA
///+//3/+//+//3//v////3//v/7//n/+//8//z//P/6//n/9//6//z//v//////////
/////v/7//v/+//6//z/+//6//r/+//7//z/AAD+//7//v/8//7///8AAAAAAAD/////
AAD+//z//P/9//3//f/+/wAAAAAAAAAAAAD8//z//P/7//3///////////////7//P/6
//z//P/7//3//v/+//3/+v/4//b/9P/3//v///8CAAAA//////7//f/8//z/+//9//7/
//8AAP3//P/6//n/+f/5//n/+f/8////AQACAP///v////7/AAAAAAAA///9//3//f/9
//7///8AAAEAAwACAP//AAAAAP3//f/+/wEAAQD//////f/9/wEA////////AAAAAAUA
BAACAAAA/v/8//3//v///wAAAgACAAIAAgABAAAA///+/wAAAgAEAAYABQAEAAMAAgAE
AAQABAAEAAYABgAGAAYABQAEAAMAAgAEAAQABAAEAAYABgAGAAYACAAIAAgACAAJAAoA
CwAMAA0ADgAPABAAEgASABIAEgASABIAEgASABAAEAAQABAAEAAQABAAEAARABIAEwAU
ABEAEAAPAA4AEAAQABAAEAAQABAAEAAQAA8ADgANAAwACgAIAAYABAAFAAYABwAIAAYA
BgAGAA==
         </WaveFormData>
      </LeadData>
      <LeadData>
         <LeadByteCountTotal>10000</LeadByteCountTotal>
         <LeadTimeOffset>0</LeadTimeOffset>
         <LeadSampleCountTotal>5000</LeadSampleCountTotal>
         <LeadAmplitudeUnitsPerBit>4.88</LeadAmplitudeUnitsPerBit>
         <LeadAmplitudeUnits>��V</LeadAmplitudeUnits>
         <LeadHighLimit>2147483647</LeadHighLimit>
         <LeadLowLimit>268435456</LeadLowLimit>
         <LeadID>II</LeadID>
         <LeadOffsetFirstSample>0</LeadOffsetFirstSample>
         <FirstSampleBaseline>0</FirstSampleBaseline>
         <LeadSampleSize>2</LeadSampleSize>
         <LeadOff>FALSE</LeadOff>
         <BaselineSway>FALSE</BaselineSway>
         <ExcessiveACNoise>FALSE</ExcessiveACNoise>
         <MuscleNoise>FALSE</MuscleNoise>
         <LeadDataCRC32>2133727876</LeadDataCRC32>
         <WaveFormData>
+P/4//j/+P/3//b/9f/0//X/9v/3//j/9v/2//b/9v/2//b/9v/2//j/+P/4//j/9v/2
//b/9v/3//j/+f/6//r/+v/6//r/+v/6//r/+v/7//z//f/+//3//P/7//r/+//8//3/
/v/+//7//v/+/wAAAAAAAAAAAgACAAIAAgACAAIAAgACAAUABgAHAAgACgAKAAoACgAM
AAwADAAMAA8AEAARABIAEgASABIAEgAUABYAGAAaABgAGAAYABgAGgAaABoAGgAbABwA
HQAeAB0AHAAbABoAHAAcABwAHAAaABoAGgAaABgAGAAYABgAFgAWABYAFgASABAADgAM
AA4ADgAOAA4ADQAMAAsACgAJAAgABwAGAAYABgAGAAYAAwACAAEAAAACAAIAAgACAAEA
AAD///7/AAAAAAAAAAAAAAAAAAAAAP7//v/+//7///8AAAEAAgAAAAAAAAAAAAAAAAAA
AAAAAgACAAIAAgAAAAAAAAAAAAEAAgADAAQABAAEAAQABAAEAAQABAAEAAUABgAHAAgA
BwAGAAUABAAGAAYABgAGAAYABgAGAAYABgAGAAYABgAIAAgACAAIAAcABgAFAAQABQAG
AAcACAAGAAYABgAGAAQABAAEAAQABQAGAAcACAAHAAYABQAEAAcACAAJAAoACAAIAAgA
CAAIAAgACAAIAAYABgAGAAYABAAEAAQABAAFAAYABwAIAAgACAAIAAgACAAIAAgACAAK
AAoACgAKAAkACAAHAAYACAAIAAgACAAGAAYABgAGAAYABgAGAAYACAAIAAgACAAHAAYA
BQAEAAUABgAHAAgABgAGAAYABgAFAAQAAwACAAQABAAEAAQAAgACAAIAAgAFAAYABwAI
AAYABgAGAAYABQAEAAMAAgACAAIAAgACAAQABAAEAAQABAAEAAQABAACAAIAAgACAAAA
AAAAAAAAAQACAAMABAADAAIAAQAAAAEAAgADAAQAAgACAAEAAQABAAEAAQABAAAAAAAB
AAEA/v/9//3//f8AAAEAAgADAAMAAwACAAEAAQADAAQABwAKAAsADAANAA0ADQAOAA8A
EQARABEAEQARABIAEwATABIAEgARABEAEwARAA4ADAAIAAgABwAHAAYABQAEAAEAAwAC
AAIAAQD///7//v/+//7//v/+//7/+//4//j/+P/5//r/+v/6//j/+P/3//f/9f/2//b/
9v/5//v/+//5//T/9P/2//n///8LABsALgA8AEgAVgBtAIMAkgCVAIUAbQBbAFAARABH
AEwAQgA5ADIALQAmACEAHwAdABkAEgAKAAQAAAD9//r/+v/6//n/+f/3//X/9P/z//X/
9P/0//T/8v/w/+//7//w//D/8f/x//L/8//0//T/8v/x//H/8f/z//P/8v/y/+//7v/t
/+z/7v/u/+//7//x//H/8P/w//D/8P/w//H/8//z//P/9P/y//L/8f/x//H/8P/v/+7/
8P/w//H/8f/v//H/8f/y//T/9f/1//X/8//z//L/8v/1//f/+P/4//b/9v/2//b/9f/1
//X/9v/3//j/+v/8//v/+//8//7/AAAAAAMABAAHAAgACAAIAAYABwAIAAgACQAKAAsA
CwAJAAoACgALAA0ADgAPABAAEAAQABAAEgAOAA4ADwAPABEAEgATABQAEQAQABAADwAN
AA0ADQANAA4ADQAMAAoABwAGAAUABAAGAAYABQAEAAEA///8//r/+//7//r/+v/6//r/
+//7//n/+P/3//X/9f/2//b/9v/0//L/8f/x//H/8f/x//H/8//z//P/8//w/+//7v/t
//D/8f/y//P/8v/y//D/8P/x//H/8f/x/+//8P/w/+//8f/x//H/8f/y//T/9v/3//T/
8//z//P/8v/y//L/8//z//T/9P/0//L/8v/y//L/8//0//X/9v/0//P/8//0//b/9v/2
//f/9//2//b/9v/0//T/8//z//T/9P/1//X/8//z//H/8f/x//L/8v/y//T/9P/0//P/
8P/w//D/8P/z//T/9P/z//H/8P/w//D/8P/x//H/8f/x//D/8P/v/+3/7v/u/+7/8f/x
//H/8f/u/+3/7f/t/+7/7v/u/+7/8P/w//H/8f/u/+7/7v/u//D/8P/w//H/7//u/+7/
7v/t/+3/7f/u/+7/7v/u/+7/6//r/+z/7P/t/+7/7//v//D/8P/v/+7/7f/s/+3/7v/v
//D/7v/u/+7/7v/u/+7/7v/u//D/8P/w//D/7//u/+3/7P/t/+7/7//w/+7/7v/u/+7/
8P/w//D/8P/y//L/8v/y//H/8P/v/+7/7//w//H/8v/w//D/8P/w//D/8P/w//D/8v/y
//L/8v/w//D/7//v//D/8f/y//P/8//y//L/8f/y//H/8f/x//H/8f/x//H/8f/x//D/
7//y//X/9//7//v/+//7//v/+//7//z//f////////////7/AAACAAMABgAGAAUABQAD
AAEA/v/8//z//P/7//v/+v/5//j/9f/z//L/8v/x//L/8v/z//T/8//y//H/8P/v/+z/
7P/s/+z/7P/r/+r/6v/q/+n/6f/q/+z/7f/u/+3/6f/p/+v/6P/o/+7/9f/7/wcAFQAi
ADAAQABQAGMAewCOAJEAgwBtAFkATAA+ADkAOgA0AC0AKAAjABwAEwAPABEADwAIAAIA
/v/6//X/9P/x//D/7v/t/+7/7f/t/+3/7f/s/+z/7P/s/+r/6f/p/+z/7P/t/+3/6//r
/+v/6v/r/+v/7P/t/+3/7f/s/+z/7P/s/+z/7P/u/+7/7//v/+3/7f/s/+z/7v/u/+7/
7//x//H/8f/y//D/8P/v/+//8v/y//L/8v/y//L/8//z//P/9f/1//b/9v/3//f/9//3
//f/9v/2//n/+//8//z/+v/6//r/+v/9//3//f/+/wAAAAABAAIAAQABAAIABAAGAAYA
CQAKAAkACgAKAAoACgALAAwADAARABIAEwATABEAEgASABMAFQAWABcAGAAYABgAGAAa
ABgAGAAZABkAGgAaABoAGgAXABYAFgAVABYAFwAYABkAFwAVABMAEAARABAADwAOAA4A
DgANAAwACAAHAAUABAAEAAUABQAGAAQAAgABAP///v/+//7//f/9//7//v/+//7//P/7
//v//P/9//7////+//3//P/7//v/+//7//v//f/9//3//f/8//z/+v/6//z//f/+////
/v/+//3/+//9//3//f/9//3//v///////P/7//v/+//9//7///8BAP7//v/9//z//f/+
////AAAAAAAAAAAAAP7//f/9//7///8AAAEAAwACAAAA///+/wAAAAD/////AAAAAAEA
AQD//////f/9//7/AAABAAIAAQAAAP///f/9//7///8AAP//AAAAAP///f/8//z//P/9
////AAABAP///v/+//3///8AAAAAAAD///////////7//f/9//3/AAAAAAAAAAD+//7/
//////7//v/+//7//v/+//7////9//z//P/8//z//f/+/wAA///+//3//P/9//3//v/+
/wAAAAAAAP///v/8//z//P/8//z//v/+//7//v/8//z//P/8//7//v/+//7//P/8//z/
/P/+//7//v/+//7//v/+//7//P/8//z//P/9//7///8AAP///v/9//z//P/8//z//P/8
//z//P/8//z//P/8//z//v/+//7//v/9//z/+//6//v//P/9//7/AAD////////+//3/
/P/8//7///////7////////////9//3//f/+/wEAAQABAAEAAwAEAAcACAALAAwADQAN
AAwADAAMAAsADQANAA0ADgASABQAFQAWABQAEQAPAA0ADAAKAAkACAAIAAcABwAGAAQA
AgD+//3//v/+//3//f/6//r/+v/6//z//P/8//v/+P/4//j/+P/4//f/9v/2//j/9//3
//f/9//2//X/9f/5//n/+f/6//j/+P/9/wUAEwAjADQAQgBQAGIAdwCLAJIAhwBtAFsA
UQBEAD4APwA6ADAAJwAiAB0AGAAXABkAGwAVAAwABgAAAPr/9//4//j/+P/3//f/9v/1
//X/9f/0//L/8f/w//L/8P/v/+//7v/u/+//7//x//H/8f/w/+3/7f/u/+//7//v/+7/
7v/w//D/8P/w/+7/7v/v/+//8P/x//H/8v/v/+7/7f/t/+//7//v//D/8P/w/+//7//u
/+7/7v/u/+//8P/y//P/7//x//H/8v/y//P/8//z//X/9f/0//T/9P/1//X/9P/1//b/
9//4//f/9//3//j/+P/4//n/+v/9//3//v8AAP7//v8BAAIABQAGAAYABgAGAAcACAAI
AAsADAANAA0ACwAMAAwADQALAAwADQAOABAAEAAQABIAEgASABMAEwASABIAEgASABMA
EgASABEAEAAPAA4ADQANAA0ADQAMAAsACgAJAAgABgAGAAUABAAEAAMAAQAAAP7//f/7
//r/+v/6//v/+//6//r/+v/5//n/+v/6//r//P/6//n/+f/2//X/9P/z//X/9f/1//X/
9f/1//X/9f/3//f/9//3//j/+P/2//b/9v/1//T/8//2//j/+f/5//f/9//3//f/9f/2
//f/9//4//f/9//3//b/9v/2//f/+P/6//v//P/6//r/+v/6//r/+v/6//r//P/7//v/
/P/7//r/+f/5//v/+v/6//r//P/8//v/+//7//r/+v/5//v/+//5//n/+f/6//r/+v/6
//r/+v/5//b/9v/2//b/9//4//j/9//4//j/+f/6//n/+f/4//f/+P/4//n/+f/5//r/
+v/6//n/+f/5//n/+P/3//f/9//2//b/9v/2//f/+P/6//v/+v/6//r/+v/5//j/9//3
//n/+P/4//j/9f/1//X/9v/3//j/+f/6//f/9//4//j/+P/4//j/9//4//r/+P/4//j/
+P/4//j/+P/4//r/+v/6//r/+P/4//j/+P/2//b/9v/2//b/9v/2//b/+P/4//j/+P/6
//r/+v/6//n/+P/3//b/+P/4//j/+P/6//r/+v/6//n/+P/3//b/9v/2//b/9v/2//X/
9f/1//b/9//4//r/+v/7//v/+v/4//f/9v/1//f/9//3//j/+P/3//b/9f/6//z/AAAC
AAIAAgACAAEAAwAEAAUABQADAAMAAwAEAAYACAAJAAoACgAJAAkACQAHAAQAAgAAAAAA
//////7//f/8//n/+f/4//j/9//3//j/+P/4//j/9v/2//b/9f/y//L/8v/y//L/8f/w
//D/7v/t/+3/7f/w//D/8P/x//H/7//v/+7/8P/w//H/9/8BAA0AHAAsADgASABbAHMA
igCTAIsAdwBjAFYARgA/AEYARgA/ADgAMQAqACEAFwAVABcAEgAKAAYAAgD7//b/8//y
//D/7//u/+3/7f/t//D/8P/x//L/8P/s/+n/5//r/+z/7v/v/+7/7f/s/+r/6v/r/+3/
7//t/+3/7P/s/+r/6v/q/+r/6//s/+7/7//t/+3/7P/s/+z/7P/s/+3/7//v/+//8P/v
/+7/7P/r/+3/7v/v//D/8P/w//H/8f/v//H/8f/y//T/9f/1//X/9P/z//H/8P/z//X/
9v/2//T/9P/0//T/9//3//f/+P/6//r/+//8//z/+//7//z///8AAAQABgAGAAYABQAE
AAYABwAIAAgACwAMAA0ADQANAA4ADgAPABEAEgATABQAEgASABIAFAAUABQAFQAVABYA
FgAWABYAEwASABIAEQATABMAEwATABIAEQAQAA4ADQAMAAsACgAKAAoACQAIAAYABQAD
AAIAAgADAAMABAABAAAAAAD///z//P/8//v//f/+//7//v/+//z/+//7//3//f/9//3/
/P/7//r/+f/7//v/+//7//z//f/+///////+//v/+v/9//3//f/9//3//v/+//3/////
//////8BAAIAAwADAAAA////////AQACAAMABQAEAAQAAwACAAIAAgACAAIABAAEAAQA
BAAEAAMAAwAEAAUABgAHAAkACAAGAAUABAAGAAYABQAFAAYABgAHAAcABQAFAAMAAwAE
AAYABwAIAAYABgAGAAUABgAGAAYABgAHAAgACAAHAAUABAAEAAQABgAHAAcABwAFAAQA
BAADAAUABgAGAAYABwAHAAcABwAEAAMAAwADAAUABgAHAAgABgAGAAcABwAGAAYABgAG
AAgACAAIAAkACAAGAAUABAAFAAUABQAGAAQABAAEAAQAAwADAAQABAAGAAYABgAFAAIA
AgACAAIAAgACAAQABAAEAAQAAgACAAIAAgAEAAQABAAEAAQABAAEAAQABAAEAAQABAAE
AAQABAAEAAIAAgACAAIABAAEAAQABAACAAIAAgACAAIAAgACAAIAAwAEAAUABgAFAAQA
AwACAAMABAAFAAYABgAFAAUABQAFAAUABQAGAAgACQAJAAgABgAFAAQAAwAFAAUABQAG
AAcABwAHAAcACwAMAA8AEAARABIAEwATABEAEgATABMAFQAVABUAFgAaABwAHQAeAB0A
GwAaABkAFwAUABIAEAAOAA0ADQAMAAsACgAHAAcABgAGAAUABQAEAAQABAAEAAQABAAE
AAMAAAAAAAAAAAACAAEAAAAAAAAA////////AAAAAAAAAQADAAMAAwAAAP7/AgAHAA8A
HQAtAD4ATgBcAGwAgQCVAJ4AmQCJAHUAZwBYAE4ASwBGADwANQAyADEALAAnACUAJQAj
ABoAEgAOAAgABQACAAEAAgACAAMAAAD///////////7//v/+/wAA/v/9//3//P/8//3/
/f/+////AAAAAP7//f/9//3//v//////AAD+//7//v/+//z//P/9//3/AAABAAEAAgAB
AAAA/////wEAAQABAAIAAgACAAEAAQAAAAAAAAAAAAEAAgAEAAUAAQADAAMABAAGAAcA
BwAHAAUABQAEAAQAAwAFAAYABgAHAAgACQAKAAkACQAJAAoACwAMAA4AEAARABEAEgAU
ABMAEgAUABQAFgAYABkAGgAZABkAGQAYAB0AHgAfAB8AHwAgACAAIQAhACIAIwAkACYA
JgAmACgAJAAkACUAJQAkACQAJAAkACUAJAAkACMAIQAhACEAIQAiACEAIAAeABsAGgAZ
ABgAGgAaABkAGAAUABMAEQAQAA8ADwAOAA4ADwAOAA4ADQALAAoACQAHAAkACgAKAAoA
CgAIAAcABwAFAAUABQAFAAYABwAIAAkABwAHAAcABwAHAAcABwAHAAYABgAEAAQABwAH
AAcABwAHAAgACAAHAAUABQAFAAUABgAIAAoACwAIAAcABwAHAAYABgAGAAcABwAIAAgA
CAAGAAYABgAGAAgACAAIAAgACgAJAAkACgAJAAgABwAHAAcABgAGAAYABQAEAAIAAQAD
AAQABgAHAAcABwAFAAUABQAGAAYABgAIAAgACAAHAAMAAgABAAAAAgAEAAUABQADAAIA
AgACAAEAAQAAAP//AQAAAAAA///9//7//v/+/wEAAQABAAEAAAD////////+//7//v/+
//7//v//////AAAAAAAAAAAAAAAAAAABAAAA/v/9//z/+//7//v//P/+//7//v/+//v/
+//8//z//P/8//z/+/8AAAAA///+//3//P/8//z//P/8//z//P/8//z/+v/6//r/+v/8
//z//P/8//v/+v/5//j/+v/6//r/+v/6//r/+v/6//n/+P/3//b/9v/2//b/9v/2//b/
9v/2//b/9v/2//b/9v/2//b/9v/0//T/9P/0//X/9f/2//f/9f/1//X/9v/4//n/+f/4
//f/9//3//f/9v/1//T/9P/2//f/+P/5//n/+P/5//j/+v/8//7///8AAAIABAAFAAQA
AwACAAIABgAIAAkACgAJAAcABgAFAAQAAgABAAAA/v/9//3//P/7//r/9//3//b/9v/1
//X/8//y//H/8P/y//L/8v/x/+z/7P/s/+z/6v/p/+j/6P/r/+v/7P/t/+3/7P/r/+v/
6//t/+3/6v/s/+z/6//v//f/AQAQACAALgA8AE8AZQB6AIcAhQBvAFkAUABGADsAPgBA
ADMAKgAhABQACwAJAAsADwAOAAIA9P/w/+3/5v/m/+b/5f/l/+b/5f/l/+X/5P/i/+H/
4P/h/+D/4P/h/9//3v/e/93/3//f/9//3v/f/9//4P/h/+D/3//d/9z/3//g/+H/4v/g
/+D/4f/h/+D/3//d/9z/3P/c/9z/3f/f/9//3//g/+L/4v/h/+H/4f/g/9//3v/e/97/
3//f/93/3//f/+D/3//f/97/3f/f/9//3v/e/93/3//g/+D/4f/i/+P/5P/k/+P/4v/i
/9//3v/e/97/4v/j/+X/6P/n/+b/6P/o/+n/6v/q/+r/6v/r/+z/7P/t/+7/7//v//H/
9P/2//n/9v/2//b/9v/2//b/9v/4//b/9v/3//f/9v/2//b/9v/2//b/9//3//b/9f/0
//P/9P/z//L/8P/x//D/7//u/+7/7v/t/+z/7P/r/+n/6P/l/+X/5P/k/+H/4P/g/9//
3v/e/97/3f/b/9z/3P/c/97/3P/b/9v/2f/Z/9n/2f/a/9v/3P/d/93/3f/d/93/3P/b
/9r/2f/d/97/3f/e/97/3f/c/9v/2//c/9z/2//d/93/3f/d/93/3v/f/9//3//f/+D/
4f/h/+D/3//f/9//4P/g/+D/4v/i/+L/4v/i/+L/4v/i/+T/4//j/+T/4v/i/+L/4//l
/+T/5P/k/+L/4v/h/+H/4v/i/+P/4//k/+X/5P/l/+L/4v/h/+D/4f/i/+P/4//k/+T/
5P/k/+P/5P/k/+P/5f/k/+T/5P/i/+P/4//j/+X/5P/k/+P/5f/m/+b/5v/m/+X/5P/j
/+T/4//j/+P/5P/k/+T/5P/m/+b/5//n/+b/5v/m/+b/5P/k/+T/5f/m/+b/5//o/+X/
5f/l/+b/5//o/+n/6v/p/+n/6v/q/+n/6P/n/+X/6v/q/+j/6P/o/+j/6P/o/+j/6P/q
/+r/6v/q/+n/6P/n/+b/5//o/+n/6v/q/+r/6v/q/+j/6P/o/+j/6f/q/+v/7P/r/+r/
6f/o/+j/6P/o/+j/6v/q/+r/6v/p/+j/5//l/+j/6f/q/+v/6P/o/+f/5//o/+j/6P/p
/+n/6f/p/+n/5//o/+n/6f/q/+v/7v/w//L/8v/y//L/9v/3//j/+v/6//n/+P/3//f/
+P/6//z//v8AAAEAAQD//////f/6//j/9v/2//X/9f/0//P/8v/t/+3/7P/s/+z/7f/t
/+7/7f/s/+v/6v/s/+v/6P/o/+j/6P/o/+f/5v/m/+b/5f/m/+f/6f/q/+T/4//l/+X/
5f/m/+b/6v/v//P/+/8HABgAKAA4AEgAXQB1AIgAjwCDAGsAVwBMADwANwA4ADQAKQAi
ABsAFAANAAkACQALAAgAAgAAAPr/7//q/+j/6P/n/+f/5//n/+j/6f/o/+b/5f/k/+X/
5P/k/+X/5P/k/+X/5f/j/+P/4//i/+T/5f/n/+n/5//n/+b/5v/m/+b/5v/m/+b/5v/n
/+f/5f/l/+T/5P/l/+b/5//p/+f/5//n/+j/6v/q/+n/6f/s/+z/7P/s/+v/6v/q/+n/
6P/r/+z/7v/t/+3/7P/r/+z/7f/t/+7/7f/v//D/8P/u/+7/7v/u//L/8//0//b/8//y
//L/8v/0//X/9//6//r/+v/9//7//v/+//3//P///wEAAwAEAAYABgAGAAUABwAIAAgA
CQAHAAgACQAKAAoACgAKAAwACwAMAA4ADwAOAA4ADgAOAA0ADAAMAAsADQANAA0ADQAM
AAsACgAIAAUABAADAAIAAAAAAP///v/9//3//P/8//n/+f/4//j/9f/0//T/8//z//T/
9f/1//P/9P/0//T/9v/0//P/8//1//X/9f/1//P/8//z//P/9f/1//X/9f/y//H/8P/v
//L/8v/w//D/8f/x//H/8f/v//D/8P/v//H/8f/x//H/8P/w//D/7//w/+//7//v//L/
8v/y//P/8f/y//L/8v/0//T/9P/0//P/8v/x//D/8f/x//L/9P/2//b/9v/3//X/9P/0
//T/9f/2//b/9//3//b/9v/1//f/9//1//X/9f/2//b/9v/0//T/9P/z//P/9P/1//b/
9v/2//X/8//z//L/8v/y//T/9f/1//X/8//y//L/8f/y//T/9f/2//T/8//y//H/8f/x
//L/8//0//T/9P/0//L/8v/z//P/8P/w//D/8P/w//D/8P/x//L/8v/z//T/8//z//P/
9P/z//L/8f/w//L/8//1//b/8//y//H/7//w//D/8P/w//D/8P/y//L/8v/y//L/8v/y
//L/8v/y//L/8v/w//D/8P/w//H/8v/z//T/8v/y//L/8f/z//P/8//z//P/9P/0//X/
8//y//H/8f/z//X/9//5//f/+P/5//n/+f/5//v//P8AAAIABAAGAAcABwAHAAgACwAL
AAsACwAJAAoADAAOABEAEgASABEAFAAVABQAEgANAAoACQAHAAgACAAIAAgAAwADAAIA
AgADAAMAAgACAAIAAgACAAIAAAD///z//P/+//7//v/9//n/+P/3//X/9//3//j/+P/2
//f/9//1//P/8v/0//r//f8BAA0AHQAoADYARgBUAGcAfwCWAJsAjwB5AGcAWABKAEEA
QAA8ADUALgArACYAHwAZABcAFwAUAA4ABgACAP///P/5//j/9v/1//T/8//z//P/8//y
//L/8v/y//D/7//v//L/8v/z//P/8v/x//D/7v/t/+3/7v/v//H/8f/w//D/7//u/+3/
7P/u/+7/7//v/+3/7f/s/+z/7P/s/+z/7f/r/+v/6//s/+r/6v/p/+n/7P/s/+z/7P/r
/+r/6v/p/+n/6//r/+z/7P/t/+3/7f/r/+v/6v/q/+v/7f/u/+7/7v/u/+7/7v/v/+//
7//w//D/8P/x//L/8v/x//H/8v/1//b/+v/8//r/+v/5//j/+f/7//3//v8BAAIAAwAD
AAEAAgACAAMABAAGAAgACgAJAAgABwAIAAYABgAHAAcACAAIAAgACAAFAAQABAADAAUA
BQAFAAUAAgABAAAA/v////7//f/8//z//P/7//r/9v/1//P/8v/y//P/8//0//L/8P/v
/+3/7f/u/+//7//t/+7/7v/u/+3/6v/o/+f/6P/p/+r/6//p/+n/6f/p/+n/6f/p/+n/
6f/p/+n/6f/o/+j/5v/m/+n/6f/p/+n/5//o/+j/5//n/+f/5//n/+f/6P/p/+n/5v/l
/+X/5f/n/+j/6f/r/+n/6v/q/+r/6v/q/+r/6v/o/+j/6P/o/+j/5//n/+j/6v/q/+r/
6//p/+j/6P/o/+r/6v/p/+n/6v/q/+v/6//p/+n/5//n/+n/6v/q/+r/6f/o/+f/5f/l
/+b/5//o/+n/6v/q/+n/5//m/+b/5v/n/+n/6v/r/+r/6P/n/+X/5//o/+j/6P/p/+n/
6f/p/+j/5//n/+f/6P/o/+j/6P/m/+b/5//n/+j/6P/o/+j/6P/o/+j/6f/n/+b/5v/m
/+b/5//o/+r/6f/o/+f/5v/n/+f/6P/o/+r/6v/q/+n/5P/k/+X/5v/n/+j/6v/q/+n/
6f/o/+f/5v/l/+n/6v/s/+3/6v/p/+n/6f/p/+n/6f/p/+v/7f/u/+//7P/t/+3/7//w
//H/8v/z//L/8f/x//H/8f/x//H/8f/z//b/+f/7//z//P/7//v/+//5//b/9P/0//T/
8//z//T/8//y/+//8v/y//P/8//x//D/8P/w//H/8v/z//T/8f/u/+7/7v/v//D/8P/w
//H/8v/y//P/8v/y//H/8P/z//P/8//z//L/8v/0//n///8LAB0ALgA8AEoAWABrAIEA
kgCRAH8AZwBZAE4AQAA9ADwAMgAnACIAHwAeABsAGwAdABcADgAIAAQA/v/3//b/9//4
//j/+f/3//X/9P/z//X/9P/0//T/9v/0//P/8//y//L/8//z//T/9f/2//b/9P/z//P/
8//z//P/8v/y//P/9P/1//b/9f/0//T/8//0//X/9f/2//X/9P/z//P/9f/1//X/9v/2
//b/9f/1//T/9P/0//T/9//4//r/+//4//n/+P/4//r/+//7//v/+f/5//j/+P/5//v/
/P/8//7//v/+//7//f/9//3//v8AAAAAAQACAAEAAQACAAQAAgACAAUABgAKAAwADQAO
AA0ADQANAAwAEQASABMAEwATABQAFAAVABMAFAAVABYAGAAYABgAGgAWABYAFwAXABgA
GAAYABgAGQAYABgAFwAVABUAFQAVABQAEwASABAADwAOAA0ADAAMAAwACwAKAAgABwAF
AAQAAgABAP///v/+//7///////z//P/8//v//f/+//7//v////7//v////3//f/9//3/
+//7//v/+//7//v/+//7//n/+f/5//n//P/8//r/+v/7//v/+//7//3//v/+//3//f/9
//3//f/7//r/+f/3//f/9//4//n/+v/6//r/+//9//7//v/+//z//P/8//z//v/+//7/
/v/7//n/+P/4//r/+v/6//v//P/8//3//v/9//z/+v/5//z//P/9//3/+//7//n/+f/5
//r/+v/6//z//P/8//v/9//2//X/9P/4//r/+//7//v/+v/6//r/+f/5//j/9//6//r/
+//7//j/+P/3//b/+f/5//n/+f/5//n/+v/7//v/+v/5//j/+P/4//n/+f/2//b/9v/2
//j/+P/4//n/+v/6//v//P/5//n/+f/6//r/+v/6//r/9//3//j/+P/6//r/+v/5/wAA
/v/7//r/+f/4//r/+v/6//r//P/8//z//P/6//r/+v/6//3//v///wAA///+//3//P/6
//r/+v/6//z//P/8//z//P/8//z//P/+//7//v/+//7//v/+//7//v/+//7//v/8//z/
/P/8//7//v/+//7/AAACAAQABgADAAIAAQAAAAIAAgACAAIABgAIAAoADAAKAAgABgAE
AAIAAgACAAIA///+//3//P/9//7///8AAP///v/9//z//v/+//7//v/+//7//v/+//z/
/P/8/w==
         </WaveFormData>
      </LeadData>
      <LeadData>
         <LeadByteCountTotal>10000</LeadByteCountTotal>
         <LeadTimeOffset>0</LeadTimeOffset>
         <LeadSampleCountTotal>5000</LeadSampleCountTotal>
         <LeadAmplitudeUnitsPerBit>4.88</LeadAmplitudeUnitsPerBit>
         <LeadAmplitudeUnits>��V</LeadAmplitudeUnits>
         <LeadHighLimit>2147483647</LeadHighLimit>
         <LeadLowLimit>268435456</LeadLowLimit>
         <LeadID>V1</LeadID>
         <LeadOffsetFirstSample>0</LeadOffsetFirstSample>
         <FirstSampleBaseline>0</FirstSampleBaseline>
         <LeadSampleSize>2</LeadSampleSize>
         <LeadOff>FALSE</LeadOff>
         <BaselineSway>FALSE</BaselineSway>
         <ExcessiveACNoise>FALSE</ExcessiveACNoise>
         <MuscleNoise>FALSE</MuscleNoise>
         <LeadDataCRC32>1005808135</LeadDataCRC32>
         <WaveFormData>
BAAEAAQABAAGAAYABgAGAAgACAAIAAgABgAGAAYABgAIAAgACAAIAAgACAAIAAgACgAK
AAoACgAKAAoACgAKAAwADAAMAAwADgAOAA4ADgAOAA4ADgAOAA8AEAARABIAEAAQABAA
EAAQABAAEAAQABIAEgASABIAEgASABIAEgASABIAEgASABIAEgASABIAEgASABIAEgAS
ABIAEgASABIAEgASABIAEAAQABAAEAAOAA4ADgAOAA4ADgAOAA4ADAAMAAwADAAOAA4A
DgAOAA4ADgAOAA4ADQAMAAsACgAKAAoACgAKAAgACAAIAAgABwAGAAUABAAGAAYABgAG
AAQABAAEAAQABAAEAAQABAAEAAQABAAEAAQABAAEAAQABAAEAAQABAAEAAQABAAEAAQA
BAAEAAQABgAGAAYABgAEAAQABAAEAAYABgAGAAYABAAEAAQABAAGAAYABgAGAAYABgAG
AAYABgAGAAYABgAEAAQABAAEAAQABAAEAAQABAAEAAQABAACAAIAAgACAAQABAAEAAQA
BAAEAAQABAACAAIAAgACAAQABAAEAAQABAAEAAQABAADAAIAAQAAAAIAAgACAAIAAAAA
AAAAAAAAAAAAAAAAAAIAAgACAAIAAAAAAAAAAAAAAAAAAAAAAAAAAAAAAAAA/v/+//7/
/v/+//7//v/+/wAAAAAAAAAAAAAAAAAAAAD+//7//v/+//7//v/+//7/AAAAAAAAAAD+
//7//v/+//7//v/+//7/AAAAAAAAAAD+//7//v/+//7//v/+//7//v/+//7//v/+//7/
/v/+//z//P/8//z//P/8//z//P/8//z//P/8//z//P/8//z//P/8//z//P/8//z//P/8
//z//P/8//z//v/+//7//v/8//z//P/8//7//v/+//7//f/8//v/+v/8//z//P/8//z/
/P/8//z/+v/6//r/+v/7//z//f/+//3//P/7//r//P/8//3//f/8//z//P/9//3//f/9
//7//P/8//z//P/8//v/+//7//3//f///////f/+////AAABAAIAAgAEAAYACAAKAAsA
CwALAAoACQAKAAoABwAFAAIA+//3//X/8//x/+//7//z//X/9v/3//j/+f/5//n/+P/5
//n/+P/4//f/9f/1//T/9P/0//b/+P/4//j/+P/4//n/+f/5//n/+v/6//r/+v/7//v/
+//7//3///8DAAoAFQAhAC0ANwBBAEQAPQAyACQAEwD8/97/wP+u/67/sP+x/73/x/+y
/4r/c/93/4f/l/+n/7X/vf/F/9H/3f/m//H/+f/8//7/AAAAAAEAAgAFAAUABQAFAAUA
BQAFAAYACgAKAAkACQAIAAgACAAJAAkACQAJAAkACgALAAsACgAIAAgACAAJAAsADAAM
AAwADAAMAAwADQAMAAsACgAJAAwADgAPABAADQAMAAoACQALAAwADQAOAAwADAALAAsA
DQANAA0ADgAOAA4ADgAOAA0ADAAKAAkADAAMAAwADAAMAAwADAAMAAwADgAOAA8ADQAM
AAwADAAMAAwADAAMAAwACwALAAsACwALAAsACwAKAAoACwALAAsACwALAAsABwAHAAgA
CAAJAAkACQAJAAcABwAHAAUABAAEAAUABgAGAAYABQAEAAQABAADAAMAAwADAAMAAQAA
AP////8AAAAA/////wAAAgABAAEAAAD+//z//P/9//3//f/9//3//v/+//7//v/8//z/
/P/9////////////////////AAAAAAAAAAAAAAAAAAAAAAAAAAD/////AAABAAEAAAAA
AAAAAAAAAAAAAgADAAMAAwACAAIAAgACAAIAAgACAAIAAgACAAIAAQAAAP/////+////
AAABAAIAAgACAAEAAQD///7//v////////8AAAAAAQABAAEAAQABAAEAAQABAAEAAQD/
//7//v//////AAAAAAAA//////7//v/+///////////////+//3//f/9//3//f/9//7/
/v/+//7//v/+/wAAAAAAAP////8AAAAA///+//3/+//8//3//v//////////////////
//7//v/+///////////////+//7//v/9//3//v/+//////////7//v/+//7//v/+////
///////////+//z//f/9//z//f/+////AAD+//////////7//v8AAAAAAAAAAP7//v/+
//7//v/+//7//v/8//z//P/8//z//P/8//z//v/+//7//v/+//7//v/+//7//v/+//7/
/P/8//z//P/8//z//P/8//7//v/+//7//P/8//z//P/8//z//P/8//7//v/+//7//P/8
//z//P/8//z//f/9//r/+v/6//v//f/9//3//v/+//7//v/+//7//f/9//3//f/9////
///9//7///8AAAEAAgACAAQABwAIAAkACQAKAAsACwALAA4ADgALAAkAAQD5//T/8f/z
//H/7//v//P/9f/2//f/+P/5//n/+f/8//3//f/8//r/+f/3//f/+P/4//j/+v/6//r/
+v/6//j/+f/5//n/+//8//z//P/8//3//f/9//3//f///wMACgAVAB8AKwA3AEUARgA/
ADQAJgAXAP7/3P+8/6z/qP+m/6n/t/+9/6D/ev9t/3X/f/+P/6P/sf+9/8f/0f/b/+L/
6f/z//z//v/+//7///8AAAEAAQABAAEAAwADAAMABAAGAAYABQAFAAQABAAEAAUABgAH
AAgACQAIAAkACQAIAAgACAAIAAkACwAMAAwADAAKAAoACgALAAsACwALAAsACQAKAAoA
CgAMAAwACwALAAoACgAKAAoACAAIAAcABwAIAAkACgAMAAoACgAKAAoADAAMAAsACwAO
AA4ADgAOAAwADAAMAAwACgAMAAwADQANAAwADAAMAAwADAAMAAwADAALAAsACwALAAsA
CwALAAwADAANAA0ACgAJAAgABwAGAAcACQAKAAsACwALAAsACQAJAAkABwAIAAgACQAK
AAgACAAHAAYACAAIAAcABwAFAAUABQADAAIAAQABAAIAAgABAAEAAgAAAP/////+/wAA
/v/+///////////////+//7//v/+//7//v/+//////////////////////8AAAAAAAAA
AAAAAAAAAAAAAAAAAP////8AAP/////+//7/AAAAAAAAAAAAAAEAAQABAP7//v/+//7/
AAAAAAAAAAD+//7//v/9//////8AAAAAAAAAAAAAAAD+//7//f/9/////v/+/////f/9
//7//v////////////3//f/9//3//f/9//v/+v/6//v/+//8//7//v/9//3//P/8//z/
/f/9//3//f/9//r/+f/5//n/+v/7//z//v/8//z//P/8//r//P/8//z//f/9//7//v/8
//z//P/7//v/+//7//v/+//7//v/+//9//3//P/8//r/+//7//v//f/9//z//P/+//3/
/f/+//3//f/8//v//P/8//z//P/8//z//f/9//v/+//7//r//P/9//3//P/8//z//P/8
//z//f/9//3/AAD+//3//P/7//r//P/8//z//P/+//7//v/+//3//P/7//r//P/8//z/
/P/8//z//P/8//r/+v/6//r//P/8//z//P/6//r/+v/6//z//P/8//z//P/8//z//P/8
//z//P/8//z//P/8//z/+v/6//r/+v/8//z//P/8//z//P/8//z//P/9//3//P/8//z/
/f/9//3//f/+//7//P/8//z//P/7//v/+//7//3/////////AgADAAQABQAEAAQABgAH
AAkACwAMAA4ADQANAA0ADgALAAcABAD+//j/9f/0//X/9f/z//P/9f/3//j/+f/6//3/
/f/9//7//v/9//v/+v/7//n/+f/6//r/+v/8//z//P/8//z//P/9//3//f/9//z//P/8
//z//////////////wEACwAUAB0AJwA3AEkAUQBKAEEANAAoABUA9P/Q/7j/sP+w/67/
t//D/7X/iv9y/3f/f/+J/53/r/+9/8f/0f/Z/+X/8v/5////AgACAAQABAAFAAYABwAH
AAcABwALAAsACwAMAA4ADgANAA0ADgAOAA4ADwANAA0ADQANAAwADQANAAwADQAOAA8A
EQAPABAAEAAQABIAEgASABMAEwATABMAEwAVABYAFgAWABQAFAATABMAEgASABIAEgAS
ABIAEQARABMAEwATABQAFgAWABYAFgAWABYAFQAVABQAFAAUABQAFAAUABQAFAAQABIA
EgATABUAFAAUABQAFAAUABQAFAAUABMAEwATABEAEQARABEAEAAQABEAEQARABEAEQAR
AA8ADwAQABAADwAPAA8ADwARABEAEQAPAAwADAANAA4ADgAOAA0ADAAMAAwACwALAAsA
CwALAAkACgAJAAkACgAIAAcABwAIAAcABQAEAAIAAgAAAAAAAQADAAMAAwADAAYABgAG
AAYABQAEAAMAAwADAAMAAwADAAUABQAFAAYABAAEAAQABAAGAAYABgAGAAYABQAFAAYA
BwAHAAYABgAGAAYABgAGAAQABQAFAAUABgAGAAYABgAEAAQABAAEAAQABAAEAAMABQAF
AAYABgAGAAYABgAGAAYABgAFAAUABQAEAAQABQADAAMABAAEAAMAAwADAAMAAwADAAMA
AwAFAAUAAwACAAAAAQABAAIAAgACAAEAAQAAAAAAAAABAAEAAQABAAEAAgABAAEAAQD/
//////8AAAAAAAAAAAAA/P/+//7//v//////AAAAAAIAAgACAAEAAAD///7//f//////
//////3//f/8//z//v///////////////v/+//z/+//7//z//v/////////+//7//v/+
//z//P/9//3//v///wAAAAD//////v/8//3//v///wAA/v/////////4//z//P/8//z/
/P/+//7//v/+//z//P/8//z//v/+//7//v/8//z//P/8//3//v///wAA///+//3//P/8
//z//P/8//z//P/8//z/+v/6//r/+v/8//z//P/8//z//P/8//z/+v/6//r/+v/8//3/
/f/8//r/+v/7//v/+//7//z//P/+//7//v/+//z/+//6//n/+//9//3//f/+////AAAB
AAIAAgAEAAUACAAJAAkACgAJAAkACQAKAAoABwAFAAAA9//z//H/8f/v/+3/7f/v//H/
8v/z//T/9//3//f/+P/7//v/+v/6//j/9f/0//T/9v/2//j/+P/2//b/9v/2//j/+f/6
//v/+v/6//r/+v/7//v/+//7//n/+f///wYADwAXACEALwA9AEIAPwA2ACYAFQAEAOj/
xv+u/6j/qP+p/7H/v/+4/5T/ef95/4P/kf+f/63/u//F/8f/0f/g/+v/8f/4//7//v/+
////AAD//////////wIAAwAEAAYABgAGAAUABQAGAAYABgAHAAcABwAHAAcABgAHAAcA
BgAIAAgACAAJAAkACgAKAAoACAAIAAgACQALAAsACwALAAkACgAKAAoADAAMAAsACwAM
AAwADAAMAAwADAALAAsACwALAAsADAAKAAoACgAKAAoACgAJAAkADAAMAAwADAAKAAoA
CgAKAAoADAAMAA0ACwAKAAoACgAKAAoACgAKAAoACQAJAAkACQAJAAkACQAIAAgACQAJ
AAcABwAHAAcABQAFAAYABgAFAAUABQAFAAUABQAFAAMAAgACAAMABAAEAAQAAwACAAIA
AgABAAEAAQABAAEA///+//3//f/+/wAA/////wAA/v/9//3//P/8//r/+v/7//v/+//7
//v/+v/6//r/+v/8//z//P/9/////////////v/9//z//P///wAAAQACAP///v/9//z/
/f/9//7/AAD//////v/+//7//v/+//7/AAABAAEAAQD+//7//v/+/wAAAAAAAAAA/v/+
//7//f/9//3//v/+/wAAAAAAAAAA///+//z/+//9//z//P/9//////8AAAAA/v/9//z/
+//9//3//f/9//3//f/7//r/+v/7//v//P/6//r/+f/5//j/+P/4//n/+//7//v/+//6
//n/+f/5//n/+f/5//r/+P/4//j/+P/4//r/+v/6//n/+f/6//r/+P/4//j/9//5//n/
+f/5//n/+f/5//n/9//3//b/9v/4//n/+f/5//f/9//2//b/+P/3//f/+P/4//n/+f/5
//b/9v/2//b/9//4//r/+//6//n/+P/2//j/+f/5//j/+P/4//j/+P/2//f/9//3//j/
+P/4//j/+P/4//f/9v/1//T/9v/2//b/9v/2//b/9v/2//b/9v/2//b/+P/4//j/+P/4
//j/+P/4//j/+P/4//j/9v/2//b/9v/2//b/9v/2//j/+P/4//j/+P/4//j/+P/2//b/
9v/2//b/9v/2//b/+P/5//n/+P/2//b/9//3//f/9//4//j/+P/4//j/+P/3//f/9//3
//f/+f/5//n/+v/7//z//f/8//z//v///wEAAwAEAAYABQAFAAUABgAEAAEA///6//X/
8f/v/+//7f/r/+v/7f/x//L/8//0//T/8//y//L/9f/1//T/9P/x/+//7//w//D/8P/y
//L/9P/0//T/9P/1//X/9f/1//b/9v/2//b/9f/1//X/9f/3//n///8IABMAHwAtADsA
RQBCADUAKgAeAA0A7v/K/67/ov+g/6D/p/+z/6n/hP9q/2v/c/99/4//of+t/7f/wf/N
/9n/4v/t//X/+P/4//r/+v/7//z//f/9//3//f/9//3//f/+/wAAAAD/////AAAAAAAA
AQADAAMAAwADAAQABQAFAAQAAgACAAIAAwAEAAYABwAIAAcABgAFAAUABwAHAAcABwAH
AAgACAAIAAgACAAHAAcABgAGAAYABgAGAAYABQAFAAUABQAFAAYABgAGAAYABgAGAAYA
BQAFAAgACAAIAAgACAAIAAgACAAGAAgACAAJAAkACAAIAAgACAAIAAgACAAIAAcABwAH
AAcABwAHAAcABAAEAAUABQAEAAUABgAHAAUABQAGAAYAAwADAAMAAwAFAAUABQADAAIA
AgADAAQAAgACAAEAAAAAAAAA/////wEAAQABAP///v/9//3//v/8//v/+//8//z/+//7
//r//P/6//r/+//5//n/+f/5//r/+v/6//r/+v/6//r/+//7//v/+//7//v/+//7//z/
/P/8//z//P/+//7//v/+//7//f/9//7///////7//v/+//7//v/+//z//f/9//3//v/+
//7//v/+//7//v/+/wAAAAAAAP///v/9//3//P/+//7//v/+//7//v/9//3//f/8//z/
/f/9//3//v/+//3//f/9//3////////////9//3/+//6//r/+//7//z//v/+//3//f/8
//z//P/9//3//f/9//3//v/9//3//f/7//v/+//8//z//P/8//z/+v/8//z//P/5//n/
+v/6//z//P/8//v/+//7//v/+//7//v/+//7//n/+f/4//j/+P/5//n/+f/7//v/+v/6
//j/9//3//j/+P/5//n/+f/4//j/+P/4//j/+P/5//n/+f/5//n/+P/4//n/+f/4//j/
+P/4//j/+P/5//n/+f/6//j/+P/4//j/+P/6//r/+v/6//j/+P/4//j/+v/6//r/+v/4
//j/+P/4//r/+v/6//r/+P/4//j/+P/4//j/+P/4//j/+P/4//j/+P/4//j/+P/6//r/
+v/6//r/+v/6//r/+v/6//r/+v/6//r/+v/6//j/+f/5//j/+v/6//v/+//7//v//P/8
//r/+v/6//r/+//7//v/+//5//v/+//7//z//f/+/////v/+/wAAAQAEAAUABQAGAAkA
CQAJAAoACwAJAAgABAD7//f/9f/1//H/7//v//H/8//0//X/9v/3//f/9//4//n/+f/4
//j/+f/3//f/+P/2//b/+P/4//j/+P/4//j/+//7//v/+//6//r/+v/6//v/+//7//v/
9//7/wEABAANABkAJQArADUAQABBADgAKgAbAAwA9P/S/7b/rP+u/63/q/+5/8D/ov9/
/3f/gf+J/5n/q/+3/8H/yf/R/9z/6f/z//r//v/+//7///8AAAEAAQABAAEAAwADAAMA
BAAGAAYABQAFAAgACAAIAAkABwAHAAcABwAKAAsACwAKAAoACgAKAAsACwAMAAwADAAO
AA4ADgAPAA4ADQAMAAsACwAMAAwADAAMAAwACwALAA4ADgAOAA4AEAAQAA8ADwAOAA0A
DAAMAAwADAAMAAwADAAMAAsACwAOAA4ADgAOAAwADAAMAAwACgAMAAwADQANAAwADAAM
AAwADAAMAAwADAALAAsACwALAAsACwALAAoACgALAAsACQAJAAkACQAHAAcACAAIAAUA
BQAFAAUABQAFAAUAAwAEAAQABQAGAAYABgAFAAQABgAGAAUABQAEAAMAAgD///////8A
AAIAAQD///7//v8AAP/////+/wAA/v/+/////f/9//3//f/+//7//v/+//z//P/8//3/
//////////8BAAEAAQACAAEAAAD///7/AAAAAAAAAAAAAP////8AAAMAAwACAAIAAAAA
AAAAAAAAAAEAAQABAAIAAgACAAIAAAAAAAAAAAAAAAAAAAD///////8AAAAAAAAAAAAA
AAACAAIAAQABAAAA/v/9//3//v///wEAAgD///////////3//f/9//3///////3//P/8
//3//f/+//7//v/9//3//P/8//z//f////////////7//f/9//3/+//7//v//P/8//z/
/P/8//r//P/8//z/+//7//z//P/8//z//P/7//n/+f/5//n/+//7//v/+//7//v/+v/6
//r/+//7//v/+//7//r/+v/4//f/9//4//r/+//7//v/+v/6//r/+v/4//j/+f/5//v/
+//7//r/+v/7//v/+v/6//r/+v/6//r/+//7//v/+v/4//j/+P/4//j/+f/6//v//P/7
//r/+f/4//r/+v/6//r/+v/6//r/+v/6//r/+v/6//r/+v/6//r/+v/6//r/+v/6//r/
+v/6//j/+P/4//j/+v/6//r/+v/6//r/+v/7//n/+P/4//j/+f/5//n/+f/4//j/+P/4
//j/+P/3//f/+f/5//n/+//5//n/+v/7//7///8AAAAAAQABAAEAAQADAAQABQAFAAYA
CAAJAAcABQAAAPn/9f/x//H/7//t/+v/7f/v//D/8f/y//P/8//1//b/9//3//T/9P/z
//H/8//0//T/9P/0//T/9P/0//b/9v/3//f/9f/1//b/9v/0//T/9f/1//f/+f/5//n/
/f8CAA0AFwAhAC0AOwBAADkALgAkABUA/v/g/77/qv+k/6T/pf+v/7n/qP+C/3P/d/+B
/4//of+x/7v/w//J/9f/4v/p/+//9v/8//z//P/9//7//f/9//3//f////////8AAAIA
AgABAAEABAAEAAQABQAHAAcABwAHAAgACQAJAAgABgAGAAYABwAJAAoACgAKAAgACAAI
AAkACwALAAsACwAKAAoACQAIAAoACgAJAAkACgAKAAoACgAMAAwACwALAAkACQAJAAoA
CgAKAAoACgAMAAwACwALAAwADAAMAAwACgAKAAoACgAKAAwADAANAAsACgAKAAoADAAM
AAwADAAKAAkACQAJAAsACwALAAsACgAKAAsACwAHAAcABwAHAAcABwAIAAgABwAHAAcA
BwAFAAUABQADAAQABAAFAAYABgAGAAUABAAEAAQAAwADAAMAAwADAAEAAAD/////AAAC
AAEAAQACAAAA//////7//v/8//z//f/9//3//f/9//7//v/+//7/AAAAAAAAAQD/////
/////wEAAQABAAIAAgACAAIAAgD///7//f/8//3//f/+/wAA//////7//v8AAAAAAAAA
AP7/////////AAAAAAAAAAAAAAAAAAAAAAAAAAAAAP//AAABAAMABAADAAIAAQAAAAAA
AAD/////AAAAAAEAAwAAAP/////+//7///8AAAEA/////////////////f/8//7/////
/wAAAAAAAP/////8//z//P/9//3//f/9//3//v/9//3//f/9//3//f/+//z//P/8//z/
+v/8//z//P/7//v//P/8//z//P/8//v//f/9//3//f/8//v/+v/5//v/+//6//r/+v/7
//v/+//7//v/+v/6//r/+f/5//r/+P/5//n/+f/4//j/+P/4//r/+v/7//v/+//7//v/
+v/6//v/+//6//j/+P/4//j/+v/7//v/+//8//r/+P/4//j/+P/6//r/+v/6//j/+P/4
//j/+v/6//r/+v/8//z//P/8//n/+P/3//b/9//4//n/+//5//j/+P/4//n/+f/5//n/
/P/8//z//P/6//r/+f/5//z//f/+/wEAAQABAAIAAwAGAAcACAAIAAoACwAMAA0ACQAI
AAcABQAHAAgACAAFAAYAAgD8//n/+f/5//f/9f/1//f/+f/6//n/+v/7//v/+f/6//v/
+//6//r/+f/3//n/+v/6//r/+//6//n/+P/6//r/+//7//n/+f/6//r/+v/6//v/+//7
//v/+//9////BgARAB0AJQAxAD8ARgA/ADIAKAAbAAYA5v/E/67/qP+o/6n/s/+//7D/
jP91/3n/gf+N/6H/sf+9/8X/zf/X/+L/6//z//r//v/+//7///8AAAEAAQABAAEABQAF
AAUABgAIAAgABwAHAAgACAAIAAkACQAJAAkACQAIAAkACQAIAAgACAAIAAkACQAKAAoA
CgAKAAoACgALAAkACQAJAAkACwAMAAwADAAMAAwACwALAAoACgAKAAoACgAKAAkACQAL
AAsACwAMAAwADAAMAAwACgAKAAkACQAKAAoACgAKAAgACAAIAAgACAAKAAoACwAJAAgA
CAAIAAoACgAKAAoACgAJAAkACQAJAAkACQAJAAoACgALAAsABwAHAAcABwAHAAcACAAI
AAcABwAHAAcABQAFAAUAAwACAAIAAwAEAAQABAADAAIAAgACAAEAAQABAAEAAQD//wAA
/////wAAAAD/////AAD+//3//f/8//3//P/9///////////////+//7//v/+/wAAAAAA
AAEA//////////8BAAEAAQACAAIAAgACAAIAAAAAAAAAAAACAAEAAQACAAEAAQAAAAAA
AgACAAIAAgACAAMAAwADAAAAAAAAAAAAAgACAAIAAgACAAIAAgABAP////8AAAAAAgAC
AAIAAgACAAIAAQABAAMAAgACAAMAAgABAAEAAAABAAEAAQABAAEAAQABAAEAAQABAP//
/v/+//////8AAAAAAAD//////v/+//7///8BAAEAAQABAP7//f/9//3//f/9//3//v/+
//7//v/+//z//v/+//7//////wAAAAD+//7//v/9/////////////f/9//3//f/9//3/
/P/8//7//////////f/9//z//P/+//3//f/+//7//////////v/+//7//v/+//7/////
//3//f/9//z/+v/7//v/+v/7//z//f/+//7//////////P/+//7//v/+//7//v/+////
///+//7//v////3//f/9//7//v/+//7//v//////AAABAAMAAwAFAAUABwAIAAkACgAJ
AAoACgAMAAwADAAMAAsACQAJAAgABwAGAAYAAwABAP3/9//0//P/9f/z//H/8f/1//f/
+P/5//r/+//7//v/+v/7//v/+v/6//n/9//3//r/+v/6//z//P/8//z//P/8//3//f/9
//3//v/+//7/AAABAAEAAQABAP//AQAFAAwAGQAlAC8APwBNAE4ARQA4ACoAGwACAOD/
wv+y/67/rP+v/73/v/+g/3z/cf95/4f/l/+l/7H/vf/H/9H/3f/q//P/+/8AAP7/AAAA
AAEAAgAFAAUABQAFAAUABQAFAAYACgAKAAkACQAIAAgACAAJAAkACQAJAAkACgALAAsA
CgAKAAoACgALAAkACgAKAAoADAAMAAwADQALAAsACwALAA0ADgAOAA4ADgAOAA0ADQAO
AA4ADgAOABAAEAAPAA8ADQANAA0ADgAMAAwADAAMAA4ADgANAA0ADAAMAAwADAANAA4A
DwAQAA0ADgANAA0ADwAOAA4ADgAMAAwADAAMAAoACQAJAAkACgALAAwADQALAAoACgAJ
AAkACQAJAAkABwAHAAgACAAHAAcABwAHAAcABwAHAAUAAgACAAMABAAGAAYABQAEAAMA
AgAAAP//AAABAAIAAQAAAP////8AAP///f/8//z//f/9//7//v/+//z//P/9//3//f/9
//3//v/+//7//v8AAAAAAAABAAEAAQABAAEA////////AAD+//7//v/+/wAAAAAAAAAA
AAD/////AAADAAMAAgACAAEAAAD///7//v///////////wAAAQACAAEAAAD///7///8A
AAEAAQAAAP/////+//7//v/+//7/AAAAAP////////7//v////3//f/+//7//f/9//3/
/f/7//v/+//7//z//f/8//z/+v/7//v//P/8//z/+//7//j/+P/4//n/+f/5//n/+f/6
//n/+f/5//j/9//2//b/9v/2//b/9v/2//j/+P/4//f/9//4//j/+P/4//j/9//1//X/
9f/1//b/9//4//n/9//3//b/9v/2//f/9//3//n/+f/4//j/9//1//T/9P/2//f/9//3
//b/9v/2//b/9P/0//X/9f/1//X/9f/0//T/9f/1//T/9v/2//b/9v/1//X/9P/z//T/
9P/0//T/9P/0//b/9v/2//b/9P/0//T/9P/2//b/9v/2//X/9P/z//L/8//0//X/9v/0
//T/9P/0//T/9P/0//T/9P/0//T/9P/0//T/9P/0//b/9v/2//b/9v/2//b/9v/3//j/
+f/6//v//P/9//7//f/8//v/+v/6//r/+v/6//j/+P/4//j/8//w/+3/6v/o/+j/6P/o
/+n/6v/r/+z/7v/u/+7/7v/t/+z/6//q/+r/6v/q/+r/6//s/+3/7v/u/+7/7v/u//D/
8P/w/w==
         </WaveFormData>
      </LeadData>
      <LeadData>
         <LeadByteCountTotal>10000</LeadByteCountTotal>
         <LeadTimeOffset>0</LeadTimeOffset>
         <LeadSampleCountTotal>5000</LeadSampleCountTotal>
         <LeadAmplitudeUnitsPerBit>4.88</LeadAmplitudeUnitsPerBit>
         <LeadAmplitudeUnits>��V</LeadAmplitudeUnits>
         <LeadHighLimit>2147483647</LeadHighLimit>
         <LeadLowLimit>268435456</LeadLowLimit>
         <LeadID>V2</LeadID>
         <LeadOffsetFirstSample>0</LeadOffsetFirstSample>
         <FirstSampleBaseline>0</FirstSampleBaseline>
         <LeadSampleSize>2</LeadSampleSize>
         <LeadOff>FALSE</LeadOff>
         <BaselineSway>FALSE</BaselineSway>
         <ExcessiveACNoise>FALSE</ExcessiveACNoise>
         <MuscleNoise>FALSE</MuscleNoise>
         <LeadDataCRC32>1166806508</LeadDataCRC32>
         <WaveFormData>
/P/8//z//P/9//7///8AAAAAAAAAAAAAAgACAAIAAgAEAAQABAAEAAQABAAEAAQABgAG
AAYABgAIAAgACAAIAAoACgAKAAoADAAMAAwADAAMAAwADAAMAA0ADgAPABAAEgASABIA
EgATABQAFQAWABcAGAAZABoAGwAcAB0AHgAhACIAIwAkACUAJgAnACgAKwAsAC0ALgAx
ADIAMwA0ADUANgA3ADgAOQA6ADsAPAA8ADwAPAA8AD0APgA/AEAAPgA+AD4APgA+AD4A
PgA+AD0APAA7ADoANwA0ADEALgArACoAKQAoACUAIgAfABwAGAAWABQAEgAQAA4ADAAK
AAgABgAEAAIAAQAAAP///v/9//z/+//6//n/+P/3//b/9v/2//b/9v/0//T/9P/0//T/
9P/0//T/9P/0//T/9P/0//T/9P/0//b/9v/2//b/9f/0//P/8v/0//T/9P/0//b/9v/2
//b/9v/2//b/9v/2//b/9v/2//j/+P/4//j/+P/4//j/+P/2//b/9v/2//j/+P/4//j/
+v/6//r/+v/4//j/+P/4//r/+v/6//r/+v/6//r/+v/4//j/+P/4//j/+P/4//j/9v/2
//b/9v/2//b/9v/2//b/9v/2//b/9P/0//T/9P/0//T/9P/0//T/9P/0//T/8v/y//L/
8v/y//L/8v/y//D/8P/w//D/8v/y//L/8v/w//D/8P/w//D/8P/w//D/8v/y//L/8v/w
//D/8P/w//L/8v/y//L/8P/w//D/8P/w//D/8P/w//D/8P/w//D/7v/u/+7/7v/w//D/
8P/w/+7/7v/u/+7/7v/u/+7/7v/w//D/8P/w/+7/7v/u/+7/7v/u/+7/7v/u/+7/7v/u
/+7/7v/u/+7/7v/u/+7/7v/u/+7/7v/u/+7/7v/u/+7/7P/s/+z/7P/u/+7/7v/u/+7/
7v/u/+7/7v/u/+7/7v/w//D/8P/w/+//7v/t/+z/7v/u/+//7//v/+//7v/u/+7/7v/u
/+//7f/t/+3/7f/t/+3/7f/t/+//8P/x//H/8f/y//P/8//z//P/9P/3//n/+v/6//z/
+v/6//v//f8CAAIAAgACAP7/+v/2//X/9f/y//H/8f/w//D/8f/x//D/8f/x//H/8//z
//P/8v/v/+//7v/s/+v/6v/q/+r/7P/r/+r/6v/p/+n/6f/p/+n/6f/p/+n/6//r/+z/
7P/q/+z/7//0/wIAFwAsAEUAZwCVAMAA3ADdAMoArACJAGMAPgAYAPb/2/+7/5P/Zv86
/x3/GP8n/0L/Xv95/43/mv+j/63/u//M/9j/4v/q/+//7//v/+//8f/y//P/8//0//T/
9v/3//j/+f/5//n/+v/8//3//f/+//7//v//////AAABAAEAAgAAAAAA/v8AAAQABAAE
AAUABQAFAAUABgAEAAQABQAGAAgACAAIAAkABwAHAAcABwALAAsACwALAA0ADQANAA0A
DQANAA4AEQAPAA8AEQARABMAEwATABUAFwAYABkAGQAaABoAGwAbAB0AHQAfACAAIQAh
ACAAIQAkACUAJgAnACgAKgArACwALgAwADEAMgA0ADUANgA2ADYAOAA6ADoAOwA7ADsA
OwA8ADwAPQA9AD0APgA+AD4APAA6ADoAOgA6ADkAOAA4ADQAMgAxAC4ALQAtACwAKwAn
ACQAIQAfAB0AGwAYABYAFgAUABEADwAMAAkABwAGAAUAAwACAAEAAAD///7//P/6//n/
+f/5//v/+f/5//n/+P/4//n/+f/5//n/+f/5//j/+P/4//j/9//3//f/+P/4//j/+P/4
//j/9//3//j/+v/5//n/+v/4//j/+P/4//j/+f/5//n/+//7//v/+//5//n/+v/7//v/
+//7//v//f/9//3//v/9//3//P/8//7//v/+//7//v/+//7//v8AAAAAAAAAAP7//v/+
//7//v/+//7//v8AAAAAAAD///3//f/8//z//P/8//z//P/9//z//P/8//r/+v/6//r/
+v/5//n/+f/4//j/+P/4//j/+P/4//j/9//3//f/9//3//f/9//3//j/+P/4//j/9//3
//f/9//4//j/9//3//f/9//3//b/9v/2//b/9v/4//j/+P/4//X/9f/2//f/9//3//b/
9v/2//b/9v/2//X/9f/2//b/9v/2//X/9f/1//X/9f/2//b/9v/2//b/9v/2//b/9v/2
//b/9v/2//b/9v/0//T/9P/0//T/9P/0//T/9v/2//b/9v/0//T/9P/0//b/9v/2//b/
9P/0//T/9P/0//T/9P/0//T/9P/0//T/9P/0//T/9P/0//T/9P/0//T/9P/0//T/9P/0
//T/9P/0//T/9f/1//P/8//y//L/9P/0//T/9f/1//X/9f/1//X/9f/1//X/9f/2//f/
9//4//j/+P/3//n/+f/6//3//f/+//7/AAAAAAAAAQADAAgACAAIAAgAAwD+//n/9//5
//b/9f/1//T/9P/1//X/9v/3//f/9//5//n/+f/4//X/9f/0//L/8//y//L/8v/y//H/
8P/w/+//7//v/+//8f/x//H/8f/v/+//8P/w//D/8v/1//r/CAAZAC4ARwBrAJsAxADY
ANcAxACoAIcAXQA0AAwA6P/L/7H/j/9g/zL/G/8c/yv/Qv9e/3v/kf+e/6f/s//B/87/
2P/k//D/9f/1//X/9f/3//j/+f/5//r/+v/8//3//v////////8AAAAAAQABAAIABAAE
AAUABQAFAAUABAAEAAYABgAEAAYACAAIAAgACQAHAAcABwAIAAoACgALAAwACgAKAAoA
CwANAA0ADQANAA8ADwAPAA8ADwAPAA8ADwARABEAEgAVABMAEwAVABUAFwAXABcAGQAZ
ABoAGwAbABwAHAAdAB0AHwAfACEAIgAkACUAJQAnACgAKQAqACsALgAwADEAMgAyADQA
NQA2ADoAOwA8ADwAOgA8AD4APgBBAEEAQQBBAEIAQgBDAEMAQwBEAEQARABEAEIAQgBC
AEAAPwA+AD4APgA8ADsAOAA2ADUAMwAxAC0AKgAnACUAIwAhAB4AHAAaABgAFQATABAA
DQALAAoACQAHAAYABQAEAAMAAgAAAP7//f/9//3////9//3//f/8//z//f/9//v/+//7
//v/+v/6//r/+v/7//v/+//8//r/+v/6//r/+v/5//n/+v/6//n/+f/6//r/+v/6//r/
+v/7//v/+//7//v/+//7//v/+//8//3//f/9//3//f/9//3//f/+///////+//7//v/+
//7//v8AAAAAAAAAAAAAAAAAAAAA/v/+//7//v/+//7//v/+/wAAAAAAAP///f/9//z/
/P/+//7//v/+//z/+v/5//j/+f/6//v//P/8//v/+//7//r/+v/6//r/+v/6//r/+v/5
//n/+f/5//n/+f/5//n/9v/2//b/9v/3//f/9//3//j/+P/3//f/9//3//f/9v/4//j/
+P/4//b/9v/2//b/8//z//T/9f/1//X/9P/0//T/9P/0//T/9f/1//b/9v/0//T/8//z
//X/9f/1//b/9v/2//T/9P/0//T/9P/0//T/9P/2//b/9v/2//X/9P/z//L/9P/0//T/
9P/0//T/9P/0//L/8v/y//L/9P/0//T/9P/y//L/8v/y//T/9P/0//T/8v/y//L/8v/y
//L/8v/y//L/8v/y//L/8v/y//L/8v/0//T/9P/0//L/8v/y//L/8P/x//H/8f/z//L/
8v/y//D/8P/x//H/8f/x//H/8f/x//H/8f/x//L/8//z//X/+P/5//n/+f/3//j/+//7
//3//v8BAAIAAgADAAUACAAFAAQAAwD+//z/+P/3//f/9P/z//P/8v/0//X/9f/2//n/
+f/5//n/+P/3//X/8//x//D/7v/t/+z/7P/s/+z/7P/s/+3/7//t/+3/7f/t/+//7//v
/+//7//w//D/8P/w//P//v8OACMAOABbAIsAuwDaAOQA2wDCAKIAewBPACYAAADk/8n/
o/9x/zz/Gv8X/yT/N/9Q/27/h/+V/6L/q/+3/8X/1P/i/+z/8v/z//X/9f/1//f/+v/7
//v//P/6//z//f/+/////////wAAAAABAAEAAgACAAIAAwADAAIAAwADAAQABgAGAAQA
BgAIAAgACAAJAAkACQAJAAoACgAKAAsADAAMAAwADAANAA0ADQANAA0ADwAPAA8ADwAR
ABEAEQARABEAEQASABUAFQAVABcAFwAZABkAGQAbABsAHAAdAB0AHgAeAB8AHwAfAB8A
IQAiACYAJwAnACkAKgArACwALQAuADAAMQAyADYAOAA5ADoAOgA7ADwAPAA+AEAAQgBC
AEMAQwBDAEMARABEAEUARQBFAEYARgBGAEYARABEAEQARABDAEIAQgA+ADwAOwA4ADYA
NQAzADEAMQAuACsAKQAlACMAIAAeABoAGAAVABMADgALAAkACAAJAAcABgAFAAYABQAE
AAIAAAD///////////3//f/9//7//v///////f/9//3//f/+//7//v/+//v/+//7//z/
/P/8//z//P/8//v/+//8//z/+//7//z//P/8//z//P/6//v/+//7//3//f/9//3//f/9
//7///8BAAEAAQABAP///////wAA//////7//v8AAAAAAAAAAAAAAAAAAAAAAAAAAAAA
AAAAAAAAAAAAAP7//v/+//7/AAAAAAAA/////////v/+//z//P/8//z//f/8//z//P/6
//r/+v/6//z/+//7//v/+P/4//j/+P/4//j/+P/4//j/+f/6//v/+v/5//j/9//4//j/
+P/4//f/9//3//f/+P/4//f/9//3//f/9//2//T/9P/0//T/9v/2//b/9v/1//X/9v/3
//X/9f/0//T/9v/2//b/9v/z//P/9P/0//b/9v/1//X/9f/1//X/9v/0//b/9P/0//T/
9P/0//T/9P/0//T/9P/0//T/9v/2//b/9v/1//T/8//y//P/9P/1//b/9P/0//T/9P/y
//L/8v/y//T/9P/0//T/8v/y//L/8v/0//T/9P/0//T/9P/0//T/8v/y//L/8v/0//X/
9f/1//P/8v/y//L/9P/0//X/9f/z//P/8//z//H/8f/x//H/8v/z//P/9f/2//f/9//3
//f/+P/7//v/+v/6//z//P/6//v//f8AAAEAAgADAAAA+v/2//X/9f/0//P/8//y//D/
8f/x//L/9f/1//X/9f/3//f/9v/1//T/8v/v/+3/7f/u/+//8P/u/+z/6//r/+v/6//r
/+v/7f/t/+3/7f/t/+7/7v/u/+z/7//2/wAAEQAiADUAVQCBAK4AzgDZAMoArACRAG8A
SAAoAAgA5//H/6X/gP9S/y3/Hv8n/zr/VP9x/4n/mv+j/6f/sf/C/9L/3P/k/+v/7f/t
/+3/7//u/+//7//w//L/9P/1//b/9//3//f/+P/6//v/+//8//v/+v/6//n/+v/7//v/
/P/8//z/+v/8/wAAAAAAAAEA////////AAACAAIAAwAEAAQABAAEAAUABQAFAAUABQAH
AAcABwAHAAcABwAHAAcACQAJAAoADQANAA0ADwAPAA0ADQANAA8AEQASABMAEwAUABQA
FQAVABcAFwAZABoAGgAbABsAHQAeAB8AIAAhACIAJAAlACYAJgAoACkAKgAsAC0ALgAu
ADAAMgA0ADQAMwAzADMAMwA2ADYANwA3ADUANgA2ADYAOAA2ADYANgA0ADMAMgAyADAA
LgAtACoAKgApACcAJQAjACAAHQAbABsAGQAWABQAEgAQAA0ACwAGAAMAAQAAAAEA///+
//3/+v/5//j/9v/4//f/9//3//f/9f/1//X/8v/y//P/8//0//X/9v/3//X/9P/z//L/
8//z//P/9P/y//L/8v/y//T/8//z//T/9P/z//P/9P/y//L/8v/y//L/8//z//P/8//z
//P/8//z//P/9P/1//f/9//3//f/9v/1//T/9P/3//f/9v/2//j/+P/4//j/9v/2//b/
9v/4//j/+P/4//j/+P/4//j/+P/4//j/+P/2//b/9v/1//f/9//2//b/9v/2//b/9v/z
//L/8v/y//L/8v/y//L/8v/x//H/8f/w//D/8P/w//D/8P/w//D/7//v/+//7//v/+//
7//v/+7/7v/u/+7/6//r/+v/6//u/+7/7f/t/+3/7f/t/+z/7v/u/+7/7v/u/+7/7v/u
/+v/6//s/+3/7//v/+7/7v/t/+z/6//q/+r/6//t/+7/7P/s/+v/6//r/+v/6//s/+z/
7P/s/+z/7P/s/+r/6v/q/+r/7P/s/+z/7P/q/+r/6v/q/+r/6v/q/+r/7P/s/+z/7P/s
/+z/7P/s/+z/7P/s/+z/6v/q/+r/6v/q/+r/6v/q/+z/7P/s/+z/6v/q/+r/6v/q/+r/
6v/q/+z/7P/s/+z/6v/r/+v/6//r/+r/6v/q/+r/6v/r/+v/7f/t/+3/7f/r/+v/6//r
/+z/7f/t/+//8P/x//H/8f/v//D/8//z//b/9v/4//j/9v/3//n//P/+//7//v/6//b/
8v/x//H/7v/t/+3/7P/u/+//7//w/+//7//v/+//7//v/+7/7f/t/+z/6v/p/+b/5v/m
/+b/5//m/+b/5//n/+f/5//n/+f/5//n/+f/5//o/+j/6P/o/+v/9P8EABkALgBNAHkA
pwDIANIAzQC2AJgAcQBHAB4A9v/W/7v/n/9z/z7/Gv8T/xr/K/9C/2D/e/+L/5T/n/+t
/73/yv/W/+L/6v/r/+v/6//r/+3/7v/v/+//8P/u//D/8f/y//P/8//z//T/9v/3//f/
+P/4//j/+f/5//r/+//7//z//P/8//r//P/+//7//v///////////wAAAAAAAAEAAgAC
AAIAAgADAAMAAwADAAMABQAFAAUABQAHAAcABwAHAAcABwAIAAsACwALAA0ADQANAA0A
DQAPAA8AEAARABEAFAAUABUAFQAXABcAGQAaABwAHQAdAB8AHgAfACAAIQAkACYAJwAo
ACoALAAtAC4ALgAvADAAMAAxADQANwA4ADkAOQA5ADkAOgA6ADsAOwA5ADoAOgA6ADwA
OgA6ADoAOAA3ADYANgA0ADIAMQAuACwAKwApACcAJQAiAB8AHQAZABcAFAASABAADgAL
AAkABgADAAEAAAD///3//P/7//r/+f/4//b/9P/z//P/8//0//P/9P/1//L/8v/z//P/
8//z//P/8//y//L/8v/y//H/8f/x//L/9P/0//T/9P/y//H/8f/y//L/8f/x//L/8v/y
//L/8v/y//P/8//z//X/9f/1//X/8//z//T/9f/1//X/9f/1//f/9//3//j/9//3//b/
9v/3//j/+f/6//j/+P/4//j/+P/4//j/+P/4//j/+P/4//j/+P/4//j/+P/4//j/9//3
//f/9v/2//b/9v/2//b/9f/0//T/9P/y//L/8v/y//T/8//z//P/8v/y//L/8v/y//L/
8v/y//H/8f/x//H/8f/x//H/8f/w//D/8P/w/+//7//v/+//7v/u/+3/7f/v/+//7//u
/+z/7P/s/+z/7v/u/+7/7v/t/+3/7v/v/+3/7f/s/+z/7v/u/+7/7v/r/+v/7P/s/+7/
7v/t/+3/7f/t/+3/7v/s/+z/7P/s/+z/7P/s/+z/7P/s/+z/7P/s/+z/7P/s/+z/7P/q
/+r/6v/q/+v/7P/t/+7/7f/s/+v/6v/s/+z/7P/s/+z/7P/s/+z/7P/s/+z/7P/s/+z/
7P/s/+z/7P/s/+z/7P/s/+z/7P/s/+z/7P/s/+z/7f/t/+3/7f/s/+z/7P/s/+z/7f/t
/+3/7f/t/+3/7f/t/+3/7f/s/+3/7f/v//L/8//z//P/8f/y//X/9f/2//b/+P/4//r/
+//9/wAAAAAAAAAA/P/5//b/9v/3//L/8f/x//D/8P/x//H/8v/z//P/8//z//H/8f/w
/+//8f/w/+7/7f/q/+r/6v/q/+v/6v/q/+v/6f/p/+n/6f/p/+n/6f/p/+v/7P/s/+z/
6v/t//D/+P8HABwAMwBNAHEAoADKANsA0gC6AJ0AewBUADQAFADz/9P/r/+G/1z/M/8e
/x//Mv9M/2f/gf+U/5//p/+v/8D/0P/a/+T/7f/x//H/8f/z//L/8//z//T/9v/4//n/
+v/5//n/+f/6//z//f/9//7//P/8//3//f8AAAEAAQACAAIAAgAAAAIAAgACAAIAAwAF
AAUABQAGAAUABAAEAAQABQAGAAcACQAJAAkACQAJAAkACQAJAAkADQANAA0ADQANAA0A
DgARAA8ADwARABEAEwATABMAFQAVABYAFwAXABgAGAAZABkAGwAbAB0AHgAfAB8AHgAf
ACIAIwAkACUAJgAoACkAKgAsAC4ALwAwADIAMwA0ADQANAA2ADgAOAA5ADkAOQA5ADgA
OAA5ADkAOwA8ADwAPAA6ADgAOAA4ADoAOQA4ADgAOAA2ADUAMgAvAC0AKgAnACYAJAAi
ACEAHwAdABoAGAAWABQAEQAPAA4ACwAJAAgABQADAAIAAQAAAP///v/8//z/+//7//v/
+//5//n/+f/6//r/+//7//n/+f/5//n/+P/4//j/+P/3//f/9//4//j/+P/4//j/+v/5
//n/+v/4//f/9//4//r/+v/6//r/+P/5//n/+f/7//v/+//7//v/+//8//3//P/7//r/
+f/6//v//P/+//7//f/7//r/+//8//3//v/+//7//v/+//z//P/8//z//v/+//7//v/+
//7//v/+//z//P/8//v//f/9//z//P/8//z//P/8//v/+v/6//r/+P/4//j/+P/4//f/
9//3//j/+P/4//j/9v/2//b/9v/3//f/9//3//X/9f/1//X/9v/2//b/9v/1//X/9f/1
//T/9P/z//P/9f/1//X/9P/0//T/9P/0//T/9P/0//T/8//z//T/9f/z//P/8v/y//T/
9P/0//T/8//z//T/9P/0//T/8//z//P/8//z//T/9P/y//L/8v/y//L/9P/0//T/9P/y
//L/8v/y//L/8v/y//L/8v/y//L/8v/y//L/8v/y//T/9P/0//T/8v/y//L/8v/0//T/
9P/0//L/8v/y//L/9P/0//T/9P/y//L/8v/z//P/8//z//L/8v/y//L/8v/z//P/8//z
//P/8//z//P/8//z//T/9f/z//X/9v/3//j/+f/6//z//v/9//3//P/+//7//v///wMA
BgAGAAYABgACAP7/+v/5//n/9v/1//X/9P/0//X/9f/2//f/9//5//n/+f/5//b/9f/1
//T/9P/z//L/8v/w//D/7//u/+7/7//v/+//7//v/+//7//v/+//7//w//D/8P/y//X/
+P8CABMAKAA/AF8AiwC2ANAA1QDGAKoAiQBjADwAGADy/9H/t/+Z/2z/Pv8h/x7/Kf8+
/1r/d/+N/5r/o/+t/7v/yv/W/+D/7P/1//b/9f/0//X/9P/1//X/9v/4//r/+//8//v/
+//7//z//v//////AAAAAAAAAQABAAIAAwADAAQABAAEAAIABAAGAAYABgAHAAUABQAF
AAYACAAIAAkACgAKAAoACgALAAsACwALAAsACwALAAsACwAPAA8ADwAPAA8ADwAQABMA
EQARABMAEwAVABUAFQAXABUAFgAXABcAGAAYABkAGQAbABsAHQAeAB4AHwAfACEAJAAl
ACYAJwAoACoAKwAsAC4AMAAxADIANAA1ADYANgA0ADYAOAA4ADsAOwA7ADsAPAA8AD0A
PQA7ADwAPAA8AD4APAA8ADwAPAA7ADoAOgA6ADgANwA0ADAALwAtACsAKwAoACUAIwAj
ACEAHgAcABgAFgATABEAEAANAAsACgAHAAUABAADAAIAAQAAAP7/AAD////////9//v/
+//7//z//P/9//3/+//7//v/+//6//r/+v/6//n/+f/5//r/+P/4//j/+P/6//n/+f/6
//r/+f/5//r//P/8//z//P/6//v/+//7//v/+//7//v//f/9//7///////////////3/
/f/9//7/AQABAAAAAAD+//7//v/+/wAAAAAAAAAAAAAAAAAAAAD+//7//v/+/wAAAAAA
AAAA/v/+//7//f///////v/+//z//P/8//z//f/8//z//P/6//r/+v/6//r/+f/5//n/
+v/6//r/+v/4//j/+P/4//f/9//3//f/+f/5//n/+f/2//b/9v/2//X/9f/1//X/9v/2
//X/9f/1//X/9f/0//T/9P/0//T/9P/0//T/9P/z//P/9P/1//X/9f/0//T/9P/0//T/
9P/z//P/9P/0//T/9P/z//P/8//z//P/9P/2//T/8//y//H/8P/x//L/8//0//L/8v/y
//L/8v/y//L/8v/0//T/9P/0//P/8v/x//D/8v/y//L/8//z//P/8//y//L/8v/y//L/
8//z//P/8//z//P/8//z//b/9//5//v/+//9//7///8AAAEAAgAEAAkACQAKAAoACQAI
AAcABwALAA4ADgAOAA4ACgAGAAIAAAD///v/+f/3//b/9v/3//f/+P/5//n/+f/5//n/
+f/3//X/9P/y//H/8f/x//L/8v/y//H/8P/w//H/8f/x//H/8f/x//H/8f/x//H/8v/w
//D/8v/z//j/AgAVACoAPwBdAI0AugDUANsAzACyAJMAbQBCABoA9v/X/7n/l/9q/z7/
I/8c/yn/Pv9Y/3X/i/+a/6H/q/+7/8r/1v/i/+7/8//z//P/8//1//b/9//3//j/+v/8
//3//v////////8AAAAAAQABAAIAAgACAAMAAwACAAMAAwAEAAQABAACAAQABgAGAAYA
BwAHAAcABwAIAAgACAAJAAoACgAKAAoACwALAAsACwALAA0ADQANAA0ADQANAA0ADQAP
AA8AEAATABIAEQASABEAEQARABEAEwATABQAFQAVABYAFgAXABcAGAAZABwAHgAeAB8A
HwAhACIAIwAkACUAJgAoACkAKgAqACwALQAuADIAMwA0ADQANAA2ADgAOAA5ADkAOQA5
ADoAOgA7ADsAOQA6ADoAOgA8ADoAOgA6ADoAOQA4ADgANgA0ADMAMAAwAC8ALQArACkA
JgAjACEAHwAdABoAGAAWABQAEQAPAA4ACwAJAAgABwAFAAQAAwAAAP///v/8//7//f/9
//3/+//5//n/+f/6//r/+//7//n/+f/5//n/+P/4//j/+P/5//n/+f/6//j/+P/4//j/
+P/3//f/+P/4//f/9//4//b/9v/2//b/+P/5//n/+f/5//n/+f/5//f/9//4//n/+//7
//v/+//7//v/+//8//3//f/8//z//P/8//z//P/8//z//P/8//z//P/8//z//P/8//z/
/P/8//z//P/8//z//P/8//v/+//7//r/+v/8//z//P/8//r/+P/3//b/+P/4//j/+P/2
//X/9f/1//b/9v/2//b/9v/2//b/9v/1//X/9f/1//P/8//z//P/9P/0//T/9P/z//P/
8//z//T/9P/z//P/8f/x//H/8P/y//L/8v/y//L/8v/y//L/8f/x//L/8//1//X/9P/0
//L/8v/y//L/8f/x//L/8v/y//L/8f/x//P/8//z//T/8P/w//L/8v/y//L/8P/w//H/
8f/x//H/8P/w//D/8P/w//H/8f/x//H/8f/y//P/9P/1//f/+P/5//n/+//8//3//f//
////AAADAAMABAAEAAYABQAEAAQABQAGAAYABgAGAAAA/P/4//f/9v/y//D/7//w//D/
8f/x//P/9f/2//f/9P/z//L/8P/x//H/8P/u/+//7v/u/+7/7v/t/+z/7P/t/+3/7f/t
/+//7//v/+//7//v//D/8P/w//D/8f/2/wQAGQAuAEkAcQClAMwA4ADfAMwArgCNAGcA
PgAWAPL/0/+z/4f/Uv8o/xf/HP8r/0T/YP95/4v/mv+j/63/vf/M/9r/5v/w//H/8f/x
//H/8//2//f/9//4//b/+P/5//r/+//7//v//P/8//3//f/+//7//v//////AAABAAEA
AgACAAIAAAACAAQABAAEAAUABQAFAAUABgAGAAYABwAIAAgACAAIAAkACQAJAAkACQAL
AAsACwALAA0ADQANAA0ADQANAA4AEQARABEAEwATABMAEwATABUAFQAWABcAFwAaABoA
GwAbABkAGQAbABwAIAAhACEAIwAiACMAJAAlACYAKAApACoALgAwADEAMgAyADMANAA0
ADYAOAA6ADoAOwA7ADsAOwA8ADwAPQA9AD0APgA+AD4APAA6ADoAOgA8ADsAOgA6ADYA
NAAzADAALgAtACsAKQAnACQAIQAfABsAGQAWABQAFAASAA8ADQAKAAcABQAEAAEA///+
//3//v/9//z/+v/6//n/+f/5//n/9//3//f/9P/0//X/9f/1//X/9f/1//b/9v/2//b/
9f/1//X/9v/2//b/9v/2//T/8//z//T/9v/1//X/9v/4//j/+P/4//f/9//2//X/9v/3
//j/+f/2//X/9f/1//X/9f/1//X/9v/3//j/+v/5//n/+P/4//j/+P/4//j/+P/4//j/
+P/2//b/9v/2//j/+P/4//j/9v/2//b/9v/2//b/9v/1//X/9f/0//T/9P/0//T/9P/z
//L/8v/y//H/8P/v/+7/8P/v/+//7//u/+7/7v/u/+7/7v/u/+7/7//v/+//7//t/+3/
7f/t/+7/7v/u/+7/6//r/+v/6//s/+z/6//r/+3/7f/t/+z/6v/q/+r/6v/q/+r/6v/q
/+v/6//s/+3/6//r/+r/6v/q/+r/6v/q/+n/6f/q/+r/6v/q/+n/6f/p/+n/6f/q/+r/
6P/q/+r/6v/q/+j/6P/o/+j/6P/o/+j/6P/q/+r/6v/q/+n/6P/n/+b/5//o/+n/6v/o
/+j/6P/o/+r/6v/q/+r/6P/o/+j/6P/o/+j/6P/o/+n/6v/r/+z/7v/u/+7/7v/v//D/
8f/y//P/9P/1//b/9P/0//T/9P/1//b/9//4//r/+v/6//r/9f/y/+//7P/q/+j/5v/k
/+b/5v/m/+b/5//o/+n/6v/n/+b/5f/k/+L/4v/i/+L/5P/k/+T/5P/i/+L/4v/i/+L/
4v/i/w==
         </WaveFormData>
      </LeadData>
      <LeadData>
         <LeadByteCountTotal>10000</LeadByteCountTotal>
         <LeadTimeOffset>0</LeadTimeOffset>
         <LeadSampleCountTotal>5000</LeadSampleCountTotal>
         <LeadAmplitudeUnitsPerBit>4.88</LeadAmplitudeUnitsPerBit>
         <LeadAmplitudeUnits>��V</LeadAmplitudeUnits>
         <LeadHighLimit>2147483647</LeadHighLimit>
         <LeadLowLimit>268435456</LeadLowLimit>
         <LeadID>V3</LeadID>
         <LeadOffsetFirstSample>0</LeadOffsetFirstSample>
         <FirstSampleBaseline>0</FirstSampleBaseline>
         <LeadSampleSize>2</LeadSampleSize>
         <LeadOff>FALSE</LeadOff>
         <BaselineSway>FALSE</BaselineSway>
         <ExcessiveACNoise>FALSE</ExcessiveACNoise>
         <MuscleNoise>FALSE</MuscleNoise>
         <LeadDataCRC32>3742378642</LeadDataCRC32>
         <WaveFormData>
7v/u/+7/7v/w//D/8P/w//L/8v/y//L/8v/y//L/8v/0//T/9P/0//b/9v/2//b/+P/4
//j/+P/4//j/+P/4//r/+v/6//r//P/8//z//P/+//7//v/+/wAAAAAAAAAAAQACAAMA
BAAGAAYABgAGAAcACAAJAAoACwAMAA0ADgARABIAEwAUABUAFgAXABgAGgAcAB4AIAAh
ACIAIwAkACcAKAApACoALQAuAC8AMAAyADIAMgAyADQANAA0ADQANAA0ADQANAA0ADQA
NAA0ADMAMgAxADAALgAsACoAKAAlACQAIwAiAB4AHAAaABgAFAASABAADgAMAAoACAAG
AAQAAgAAAP7/+//6//n/+P/3//b/9f/0//P/8v/x//D/7v/u/+7/7v/u/+7/7v/u/+7/
7v/u/+7/7P/s/+z/7P/s/+z/7P/s/+z/7P/s/+z/6v/q/+r/6v/s/+z/7P/s/+7/7v/u
/+7/7v/u/+7/7v/u/+7/7v/u//D/8P/w//D/8P/w//D/8P/w//D/8P/w//L/8v/y//L/
9P/0//T/9P/y//L/8v/y//T/9P/0//T/9P/0//T/9P/y//L/8v/y//L/8v/y//L/8v/y
//L/8v/w//D/8P/w//D/8P/w//D/7v/u/+7/7v/u/+7/7v/u/+7/7v/u/+7/7v/u/+7/
7v/u/+7/7v/u/+z/7P/s/+z/7v/u/+7/7v/t/+z/6//q/+z/7P/s/+z/7P/s/+z/7P/s
/+z/7P/s/+z/7P/s/+z/6v/q/+r/6v/s/+z/7P/s/+z/7P/s/+z/6v/q/+r/6v/s/+z/
7P/s/+r/6v/q/+r/6v/q/+r/6v/q/+r/6v/q/+r/6v/q/+r/6v/q/+r/6v/q/+r/6v/q
/+r/6v/q/+r/6v/q/+r/6v/q/+r/6v/q/+r/6v/q/+r/6v/q/+r/6v/s/+z/7P/s/+z/
7P/s/+z/6v/q/+r/6v/s/+z/7P/s/+r/6v/q/+r/7P/s/+z/7P/s/+z/6//r/+z/7P/s
/+z/7P/s/+z/7P/q/+r/6v/q/+z/7P/u/+//8P/x//L/8v/w//H/8//0//f/9//4//n/
+f/5//r//P8BAAIAAgACAAAA/f/6//j/+P/1//L/8f/x//L/8v/y//L/8//z//P/8//y
//L/8f/u/+7/7P/r/+r/6P/o/+j/6f/q/+n/6v/o/+n/6f/n/+n/6f/p/+n/6//r/+z/
7P/q/+z/7f/y////DwAiADoAWwCMAMgA+AAQARUBDAEAAewA0ACqAIYAZQA5APL/pv9q
/0f/NP84/0//a/+I/5r/pP+s/7X/wf/Q/9r/4v/o/+z/7v/u/+7/7v/t/+7/7//w//P/
9P/0//X/9v/2//b/+P/6//r/+v/7//7//v/+////AAAAAP///v/+//7//v/+/wEAAwAD
AAMABQAFAAUABgAEAAUABQAGAAgACAAIAAgABwAHAAcACAALAAsADAAMAAwADQANAA0A
DQAPABAAEAARABEAEQASABUAFQAVABcAGAAZABoAGwAbABwAHQAdAB4AHwAgACIAIwAk
ACQAJQAnACgAKgAsAC0ALgAvADIANAA0ADUANwA5ADoAOwA8AD8AQQBCAEMAQgBDAEMA
RABFAEUARQBHAEcARwBHAEcARwBHAEcARwBFAEMAQgBBAEAAPwA+ADwAPAA7ADoANwAz
AC8ALgAsACoAKAAkACIAIQAdABwAGQAWABQAEQAQAA4ADAALAAkACQAIAAcACAAGAAQA
AwACAAIAAAAAAAAA///+//7///8BAAAA///////////+//7//P/8//z//P/8//z//P/8
//3//f/+//7//f/9//3//f/8//z//P/9//3//P/8//3////////////////////+////
AAABAAMAAwADAAMABAADAAQABAADAAQABAAEAAUABgAGAAYABgAGAAYABgAFAAUABQAF
AAYABgAGAAYABgAFAAUABAAEAAQABAAEAAIABAAEAAQAAwADAAMAAgACAAAAAAAAAP//
AQABAAEAAQD//////v/9//////////7//P/8//z//P/8//z//P/8//7//v/9//3/+v/6
//r/+//7//v/+//7//v/+//7//r/+v/5//n/+f/7//v//P/8//n/+f/5//n/9//3//f/
+P/6//n/+f/5//b/9v/3//f/9//3//f/9//1//T/9P/0//T/9v/2//b/9v/2//T/9P/0
//T/9P/0//T/9P/0//T/9P/0//T/9P/0//T/9P/0//T/9P/y//L/8v/y//T/9P/0//T/
8v/y//L/8v/y//L/8v/y//L/8v/y//L/8P/w//D/8P/w//D/8P/w//D/8P/w//D/8P/w
//D/8P/w//D/8P/w//D/8P/v/+//8P/w//D/8P/w//D/8P/w//D/8P/w//D/8P/w//L/
8//y//P/9P/0//b/9//5//r/+f/5//r/+//9//3//v8AAAMABAAEAAQAAQD9//n/9v/3
//X/8//z//H/8v/y//L/9P/1//X/9f/1//T/9P/z//D/8P/u/+3/7P/q/+r/6v/q/+r/
6P/o/+j/6f/p/+f/6f/p/+n/6f/p/+n/6v/q/+z/7P/v//T//f8NACAAOABZAIwAxADw
AAgBCwEEAfYA4ADAAJoAdABTACsA6v+Y/1j/Of8u/zb/Sf9l/4D/lP+g/6j/s/+//8r/
0v/e/+j/7P/s/+z/7P/s/+3/7v/v//D/8f/y//L/8//0//T/9P/2//T/9P/0//X/+P/4
//j/+f/5//r/+v/6//r/+v/6//r/+//9//3//f/9//3//f/+/wAAAQABAAIAAAAAAAAA
AAADAAMAAwAEAAMAAwAEAAQABAAFAAUABQAHAAkACgAKAAkACQAJAAoACwALAAsADQAO
AA8AEAARABEAEgATABMAFAAVABYAGAAZABoAGgAbAB0AHgAgACIAIwAkACUAKAAqACoA
KwAtADEAMgAzADQAMwA1ADYANwA6ADsAOwA8AD0APQA9AD8APQA9AD0APQA9AD0APQA9
AD0AOwA6ADkAOAA3ADYANAAyADEAMAAtACkAJQAkACIAIgAgABwAGgAZABUAFAARAA4A
DAAJAAgABgAEAAMAAQAAAP7//P/8//v/+v/6//r/+v/4//j/+P/3//b/9v/3//X/9P/z
//P/9f/1//T/9P/y//L/8v/y//L/8v/y//L/8f/x//L/8v/z//P/8//z//L/8v/y//P/
8//y//L/8//z//P/8//z//T/9f/2//b/9v/2//b/9//3//f/9//4//f/+P/4//f/+P/4
//j/+f/6//r/+v/6//r/+v/6//n/9//3//f/+P/4//j/+P/4//j/+f/5//r/+P/4//j/
9v/4//j/+P/3//b/9f/z//L/9f/2//f/9//1//X/9f/1//X/9f/0//P/9f/1//X/9P/y
//L/8v/y//L/8v/y//L/8v/y//H/8f/w//D/8P/x//H/8f/x//H/7//v/+//7v/v/+//
8P/x/+//7//w//D/7//v/+//7//v/+//7//w//D/7//v/+//8P/w//H/8f/v/+//7//v
/+//7v/u/+7/8P/w//D/8P/w//D/8P/w//D/8P/w//D/8P/w/+7/7v/u/+7/8P/w//D/
8P/u/+7/7v/u/+7/7v/u/+7/8P/w//D/8P/u/+7/7v/u//D/8P/w//D/7v/u/+7/7v/u
/+7/7v/u//D/8P/w//D/7v/u/+7/7v/u/+7/7v/u/+7/7v/u/+7/8P/w//D/8P/w/+//
7//w/+7/7v/u/+7/8P/w//D/8P/u/+7/7v/u/+7/8P/x//L/9f/2//b/9v/1//f/+P/5
//r//P/+//////8AAAIABQAFAAQAAwAAAP///P/6//r/9//0//P/8//0//T/9P/0//f/
9//3//f/9P/0//P/8v/w/+7/7f/s/+z/7P/s/+z/7v/s/+z/7P/r/+v/6f/r/+3/7f/t
/+3/7f/u/+7/7v/u//P/+v8HABcAKgBKAHcArgDeAAIBFAETAQoB/ADgALwAmAB6AFUA
GwDM/4D/VP9B/0D/TP9j/3//lP+i/6z/tv+//8v/2P/k/+z/8P/w//D/8P/w//D/8//0
//X/9v/1//b/9v/3//r/+v/6//z//P/8//z//f/8//z//P/9//3//v/+//7/AAAAAAAA
AAABAAMAAwADAAUABQAFAAYABAAFAAUABgAIAAgACAAIAAkACQAJAAoACwALAAwADAAM
AA0ADQANAAsADQAOAA4AEQARABEAEgATABMAEwAVABQAFQAWABcAGQAaABsAGwAaABsA
HAAeACEAIgAiACMAJQAmACgAKgArACwALQAwADIAMgAzADUAOQA6ADsAPAA9AD8AQABB
AEIAQwBDAEQARQBFAEUARwBJAEkASQBJAEgARwBGAEUARgBFAEUARQBDAEEAPwA8ADwA
OwA6ADcANQAxADAALgAsACoAJgAkACMAHwAeABsAFgAUABEAEAAQAA4ADQALAAwACgAI
AAgABgAEAAMAAgACAAAAAAAAAP///v/+///////+//3//f///////v/+//3//P/7//r/
/P/8//z//P/7//v//P/8//3//f/9//3//v/+//7////9//z//P/9//3//f/9//3//v//
/wAAAAAAAAAAAAABAAEAAQABAAIAAQACAAIAAQACAAIAAgADAAIAAgACAAIAAgACAAIA
AQADAAMAAwAEAAIAAgACAAIAAwADAAIAAgACAAIAAgAAAP7//v/+//3///////7//v/+
//7//v/9//3//f/9//3/+//7//r/+f/7//v/+//6//z//P/8//z/+v/6//r/+v/6//r/
+f/5//j/+P/4//n/+f/5//n/+f/7//v/+//6//j/9//3//f/9//3//j/+P/5//n/+f/5
//f/9//3//j/+v/5//n/+f/4//j/+f/5//n/+f/5//n/9//2//b/9v/2//j/9v/2//b/
9v/2//b/9v/2//T/9P/0//T/9f/2//f/+P/2//b/9v/2//b/9v/2//b/9v/2//b/9v/0
//T/9P/0//b/9v/2//b/9P/0//T/9P/2//b/9v/2//b/9v/2//b/9P/0//T/9P/2//b/
9v/2//X/8//y//L/8//0//X/9v/0//T/9P/0//L/8v/y//L/8v/0//X/9v/3//j/+P/4
//n/+//8//3/+//8//3//f/9//7/AAADAAYABgAGAAQAAQD+//z//P/7//j/9//3//f/
9v/1//T/9//3//f/9//4//j/9//2//T/8v/x//D/8P/w//D/8P/v/+z/6//q/+3/7f/r
/+3/7f/t/+3/7f/t/+7/7v/u/+7/7//0//3/CwAcAC4ATQB8ALYA7AAQARcBDgEEAfQA
1gC2AJQAbQBFAAoAvv94/0n/NP8w/z//Xf98/5L/ov+q/63/t//G/9L/2v/i/+r/7P/s
/+z/7P/r/+z/7f/u/+//8P/w//H/8v/y//L/9P/2//b/9v/3//b/9v/2//f/+f/6//r/
+v/6//r/+v/6//v//f/9//3//f/9//3//v/+//////8AAAAAAAAAAAAAAQABAAEAAgAD
AAMABAAEAAMAAwACAAEAAwAFAAYABgAHAAcABwAIAAcABwAHAAkACAAJAAoACwANAA4A
DwAPABAAEQASABQAFQAWABYAFwAXABgAGgAcAB0AHgAfACIAJAAkACUAJwApACoAKwAs
AC0ALwAwADEAMAAxADEAMgA1ADUANQA3ADYANQA0ADMANQA1ADUANQAzADEAMAAvAC4A
LQAsACoAKAAnACYAIwAhAB0AHAAaABgAFgASABAADwALAAoABwACAAAA/f/8//z/+v/5
//f/9P/y//D/8P/x//D/8P/w/+7/7P/s/+z/6f/o/+j/6f/q/+r/6v/r/+n/6f/o/+j/
6P/o/+j/6P/o/+j/6P/o/+f/5//o/+j/5//n/+f/5//m/+b/5v/n/+n/6P/o/+n/6f/p
/+n/6f/o/+n/6v/q/+v/7P/t/+//7v/t/+z/7P/t/+7/7v/t/+7/7v/u/+//7v/u/+7/
7v/w//D/8P/v/+//7//v//D/8P/w//D/8P/v/+//7v/u/+7/7v/u/+z/7v/u/+7/7f/r
/+v/6v/q/+z/7P/s/+v/6//r/+v/6//p/+n/6P/n/+n/6f/p/+j/5v/m/+b/5v/m/+b/
5v/m/+j/6P/n/+f/5P/k/+T/5f/n/+f/5//n/+X/5f/l/+T/5v/l/+X/5f/l/+X/5v/m
/+X/5f/l/+X/5f/l/+X/5v/k/+P/4//j/+T/5P/l/+X/5f/l/+X/5f/l/+T/5P/k/+T/
5P/m/+b/5v/m/+T/5P/k/+T/5P/k/+T/5P/k/+T/5P/k/+T/5P/k/+T/5P/k/+T/5P/k
/+T/5P/k/+T/5P/k/+T/5P/k/+T/5P/k/+T/5P/k/+T/5P/k/+T/5P/k/+T/5P/k/+T/
5P/k/+T/5P/k/+T/5P/k/+T/5P/k/+P/4//k/+T/5P/k/+T/5P/k/+T/5P/k/+T/5P/k
/+T/5v/n/+j/6f/q/+r/6v/p/+v/7P/t/+//8P/x//H/8f/y//T/9//4//j/+P/2//P/
8P/u/+7/6//o/+f/5//o/+j/6P/o/+n/6f/p/+n/6P/o/+f/5v/m/+T/4//i/97/3v/e
/97/4P/e/97/3v/f/9//3f/f/9//3//f/9//3//g/+D/4P/i/+P/6v/3/wkAHgA6AGUA
mgDKAPAAAgEDAfgA6ADOAKoAhABiAEEADwDE/3T/Qv8x/yz/Nv9N/2n/gP+Q/5r/pP+t
/7v/xP/Q/9r/4P/g/+D/4P/g/+D/4//k/+X/5v/l/+b/5v/n/+r/6v/q/+z/7P/s/+z/
7f/u/+7/7v/v//H/8v/y//L/8P/w//D/8P/z//X/9f/1//X/9f/1//b/9v/3//f/+P/4
//j/+P/4//n/+f/5//r//f/9//7//v/+////////////AQACAAIAAwADAAMABAAFAAUA
BQAHAAYABwAIAAkACQAKAAsACwAOAA8AEAASABMAFAAUABUAFQAWABgAGgAdAB4AHwAi
ACQAJAAlACcAKQAqACsALAAtAC8AMAAxADIAMwAzADQANwA3ADcAOQA3ADcANwA3ADcA
NwA3ADcANwA1ADQAMwAyADEAMAAuACwAKwAqACcAJQAhACAAHgAcABoAFgAUABUAEQAQ
AA0ACAAGAAMAAgACAAAA///9//r/+P/2//b/9f/0//T/9P/2//T/9P/0//H/8P/w//H/
8f/w/+//7//x//H/8P/w//D/8P/w//D/8v/y//L/8v/v/+//8P/w/+//7//v/+//8v/y
//L/8//x//D/8P/x//P/8//z//P/8//z//P/8v/0//T/9P/1//X/9f/1//b/9f/2//b/
9f/1//b/9//5//j/+P/4//j/+v/6//r/+f/3//f/9//4//j/+P/4//j/+f/5//j/+P/2
//b/9v/0//b/9v/2//X/9f/1//T/9P/y//L/8v/x//P/8//z//P/8f/x//D/7//x//H/
8f/w//D/8P/w//D/7v/u/+7/7v/w//D/7//v/+7/7v/u/+//7f/t/+3/7f/t/+3/7f/s
/+z/6//r/+v/7f/t/+7/7v/t/+3/7f/t/+3/7f/t/+7/7v/t/+3/7f/q/+r/6//r/+v/
6//r/+v/7f/s/+z/7P/s/+z/7P/s/+z/7P/s/+z/7P/s/+r/6v/q/+r/7P/s/+z/7P/q
/+r/6v/q/+v/7P/t/+7/7P/s/+z/7P/s/+z/7P/s/+z/7P/s/+z/7P/s/+z/7P/u/+7/
7v/u/+z/7P/s/+z/7v/u/+7/7v/u/+7/7v/u/+7/7v/u/+7/7v/t/+3/7v/u/+7/7v/u
/+7/7v/u/+7/7v/u/+7/7v/s/+7/7//w//P/9P/0//T/8//1//b/9//5//r/+//7//v/
/P/+/wEABAAEAAQAAgABAP7//P/8//n/9v/1//X/9P/0//T/9P/3//f/9//3//T/9P/z
//L/9P/y//H/8P/s/+z/7P/s/+7/7P/s/+z/6//r/+n/6//r/+v/6//r/+v/7P/s/+z/
7P/v//L/+f8FABgALgBFAGoAogDcAAYBFwESAQoB/gDmAMYApAB/AFkAJADY/47/Wf88
/zb/P/9V/3T/jv+e/6j/r/+3/8b/1P/e/+b/7P/v//D/8f/y//L/8v/y//L/9P/2//f/
+f/4//j/+P/6//z//P/8//3//v/+//7///8BAAIAAgACAAIAAgACAAIAAwAFAAUABQAF
AAUABQAGAAQABQAFAAYABwAIAAkACgALAAsACwAMAA0ADQAOAA4AEAARABEAEQAPABEA
EgASABMAEwATABQAFQAVABUAFwAYABkAGgAbAB0AHgAfAB8AIAAhACIAJAAjACQAJAAl
ACkAKgAsAC4ALwAwADEANAA4ADgAOQA7ADwAPAA8ADwAPwBBAEIAQwBEAEUARQBGAEUA
RQBFAEcASABJAEoASwBJAEkASQBJAEsASQBIAEcARgBFAEQAQgA+AD0APAA5ADkANQA0
ADIAMAAuACoAKAAnACMAIgAfAB4AHAAZABgAFAASABEADwAOAAwACgAKAAcABgAGAAYA
CAAGAAYABgAFAAQABAAFAAMAAgABAAEA//////7//v/+//7//v/+/wAAAAAAAAAA////
/wAAAAD///////////7//v/+/////f/8//z//f/+////AAABAAIAAwAEAAQAAgACAAIA
AwAFAAUABQAGAAUABgAGAAUABgAGAAYABwAGAAYABgAGAAYABgAGAAUABwAHAAcACAAG
AAYABgAGAAcABwAGAAYABgAGAAYABAAGAAYABgAFAAUABQAEAAQAAwACAAEA//8BAAEA
AQABAP/////+//3//////////v/+//7//v/+//z//P/8//z//P/8//v/+//8//z//P/9
//z/+//6//n/+//7//v/+v/6//n/+f/5//n/+f/6//r/+f/5//n/+f/3//f/9//4//j/
9//3//f/+P/4//n/+f/3//f/9//3//f/9v/2//b/+P/2//T/9P/0//T/9v/2//b/9v/0
//T/9P/0//b/9v/2//b/9P/0//T/9P/0//T/9P/0//T/9P/0//T/8v/y//L/8v/y//L/
8v/y//D/8P/w//D/8v/y//L/8v/w//D/8P/w//D/8P/w/+//7//w//D/8P/u/+7/7v/u
/+z/7P/s/+z/7P/s/+z/7v/t/+7/7//w//H/8v/0//f/9f/1//T/9P/3//f/9//4//r/
/f/+//7//v/8//n/9v/2//b/8//w/+//7//w//D/7v/u/+//7//x//H/8P/w/+3/7P/s
/+r/6//q/+j/6P/m/+b/5v/k/+T/5P/l/+X/4//l/+X/5f/j/+P/4//k/+b/5v/o/+n/
7P/z/wMAFgAsAEsAegCyAOIAAAEHAQAB8ADcAL4AmgB2AFEAKwDw/6L/Wv8z/yb/Kv89
/1n/dv+M/5j/oP+n/7X/wv/M/9T/4P/o/+n/6P/n/+b/5f/m/+f/6P/p/+r/6v/r/+z/
7P/s/+7/8P/w//D/8f/w//D/8P/x//P/9P/0//T/9v/2//b/9v/1//f/9//3//f/9//3
//j/+P/5//n/+v/6//r/+v/6//v/+//7//z//f/9//7//v8AAAEAAQABAP//AQACAAIA
AwADAAMABAAHAAcABwAJAAgACQAKAAsACwAMAA0ADQAQABEAEgAUABUAFgAWABcAGQAa
ABwAHgAdAB4AHwAiACYAJgAnACkAKwAsAC0ALgAtAC8AMAAxADQANQA1ADYANwA3ADcA
OQA5ADkAOQA5ADcANwA3ADcAOQA3ADYANQA2ADUANAAyAC4ALQAsACkAKQAlACQAIgAg
AB4AGgAYABcAEwASAA8ADgAMAAkACAAFAAIAAAD9//7//P/6//r/+f/4//j/+P/4//b/
9v/2//X/9P/0//X/9f/0//P/8//z//P/8v/y//L/8v/y//L/8v/y//L/8v/z//P/9P/0
//H/8f/x//H/8v/y//L/8//1//T/9P/1//P/8//z//P/9v/3//j/+P/2//b/9v/3//f/
9//3//j/+f/6//r/+f/4//j/+P/5//r/+v/6//r/+v/6//r/+f/7//v/+//8//r/+v/6
//r/+//7//r/+v/6//r/+v/4//j/+P/4//f/9//3//b/9v/2//b/9v/1//P/8//z//P/
9f/1//T/8//x//H/8f/w//L/8v/y//L/8v/y//L/8v/y//L/8f/x//D/8P/w//H/8f/x
//H/8f/x//H/8f/w//D/7//v/+//7f/t/+7/7v/v/+//7//v/+//7//v//D/8v/x//H/
8f/w//D/8f/x/+//7//v/+//8f/w//D/8P/w/+7/7P/s/+z/7P/u/+7/7v/u/+7/7v/u
/+7/8P/w//D/8P/w//D/8P/w/+//7v/t/+z/7v/u/+7/7v/u/+7/7v/t/+3/7v/u/+7/
7v/u/+7/7v/u/+7/7v/u//H/8v/z//b/9f/2//f/+P/7//z//v8BAAQABQAFAAYABAAD
AAIAAgAEAAcACAAIAAoACAAFAAIA///+//r/9v/z//P/9P/0//b/9v/3//f/9//3//b/
9v/z//L/8v/w//H/8P/u/+7/7v/u/+7/7P/s/+z/7f/t/+v/7f/t/+3/6//r/+v/7P/s
/+z/7v/v//L/+/8LAB4AMgBRAIAAugDoAAgBEQEMAQIB7gDQAKoAhABhADcA+v+s/2r/
Q/80/zT/R/9j/37/lP+g/6j/sf+//8r/1P/g/+r/7v/u/+7/7v/u/+//8P/x//L/9f/2
//b/9//4//j/+P/6//r/+v/6//v//v/+//7//////wAAAAAAAAAAAAAAAAAAAQADAAMA
AwADAAMAAwAEAAQABQAFAAYABgAGAAYABgAHAAcABwAIAAcABwAIAAgACAAJAAkACQAJ
AAsADAAMAA0ADQANAA4ADwAPAA8AEQASABMAFAAVABMAFAAVABUAGAAZABoAHAAbABwA
HAAdAB8AIAAiACQAJQAmACcAKgAsACwALQAvADEAMgAzADQANQA3ADgAOQA6ADsAOwA8
AD0APQA9AD8APwA/AD8APwA/AD8APwA/AD8APQA8ADsAOgA5ADgANgA0ADMAMgAvAC0A
KQAoACYAJgAkACAAHgAbABcAFgATABIAEAANAAwACgAIAAcABQACAAAA/v/+//3//P/8
//z//P/6//r/+v/5//j/+P/5//n/+P/3//f/9//3//b/9v/4//j/+P/4//b/9v/2//b/
9f/1//b/9v/1//X/9f/1//T/9P/0//X/9//2//b/9//3//f/9//3//b/9//4//j/+P/4
//j/+f/5//n/+f/6//n/+v/6//n/+v/6//r/+//7//r/+f/4//n/+v/7//v/+f/5//n/
+v/6//r/+v/6//n/+f/4//j/+v/6//r/+P/6//r/+v/5//f/9//2//b/9v/2//b/9f/1
//X/9f/1//X/9f/0//P/9f/1//X/9P/0//T/9P/0//L/8v/y//L/8v/y//H/8f/w//D/
8P/x//H/8f/x//H/7//v/+//7v/v/+//8P/x//H/8f/y//L/7//v/+//7//x//H/8f/y
//D/7//v/+//7v/u/+//7//v/+//7//v//H/8P/w//D/7v/u//D/8P/w//D/7v/u/+7/
7v/w//D/7//v//D/8P/w//D/8P/w//D/8P/y//L/8v/y//T/9P/2//f/+P/5//r/+v/8
//3///8AAAEAAQACAAMAAgABAAEAAgADAAQABAAEAAAA/f/6//j/9//z/+//7f/u//D/
8f/y//T/9f/1//X/9P/y//H/7//u/+7/7P/r/+z/6v/q/+r/7P/s/+r/6v/q/+v/6//p
/+v/6//r/+v/7f/t/+7/7v/u/+7/7//0//3/DwAiADoAXwCUAMoA9gAOAREBDAEAAe4A
zgCoAIQAYQAvAOj/lv9e/0H/OP8+/1P/b/+I/5j/ov+q/7X/w//Q/9r/5P/s/+z/7P/s
/+z/7P/v//D/8f/y//H/8v/y//P/9v/2//b/+P/4//j/+P/5//r/+v/6//v//f/+//7/
/v/8//z//P/8////AQABAAEA////////AAAAAAEAAQACAAQABAAEAAQABQAFAAUABgAH
AAcACAAIAAgACQAJAAkACQALAAwADAANAA0ADQAOAA8ADwAPABEAEgATABQAFQAVABYA
FwAXABYAFwAYABoAHQAeAB4AHwAfACAAIgAkACUAJgAnACoALgAuAC8AMQAxADIAMwA0
ADcAOQA6ADsAPAA9AD0APgA9AD0APQA/AEEAQQBBAEEAPwA/AD8APwBBAD8APgA9ADwA
OwA6ADgANgA1ADQAMQAvACsAKgAoACUAIgAdABoAGgAXABcAFQASABAADQAMAAoACAAH
AAUABAACAAAAAAD9//z//P/8//7//P/8//z/+f/4//j/+f/5//j/9//3//n/+f/4//j/
+P/4//j/+P/6//r/+v/6//j/9//3//b/9//3//f/9//5//r/+//9//z/+v/5//n/+v/7
//z//f/8//v/+v/4//r/+v/6//v//f/9//3//v/9//7//v/9//z//P/8//3//v/+//7/
/v/8//z//P/7//3//f/9//7//P/8//z//P/7//v/+v/6//z//P/8//r/+P/4//j/9//5
//n/+P/4//f/9v/1//P/9f/1//X/9f/1//X/9P/z//P/8//z//L/8v/y//L/8v/y//L/
8v/y//L/8v/x//H/8P/w//D/8f/x//H/8f/x//H/8f/x//D/8P/v/+//7//v/+//8P/w
/+//7//v/+//7//v/+//8P/w/+//7//v/+7/7v/v/+//7//v/+//7//v/+7/7v/u//D/
8P/u/+7/7v/u/+7/7v/u/+7/7v/u/+7/7v/u/+7/7v/u/+z/7P/s/+z/7v/u/+7/7v/u
/+7/7v/u/+7/7v/u/+7/7v/u/+7/7v/u/+7/7v/u/+//8P/x//L/9P/0//T/9P/1//b/
9//4//n/+v/7//z/+v/6//r/+v/7//z//f/+/wAAAAAAAAAA/P/6//j/9v/0//L/8P/u
/+7/7v/u/+7/7v/u/+7/7v/s/+z/7P/s/+r/6v/q/+r/6v/q/+r/6v/o/+j/6P/o/+j/
6P/o/w==
         </WaveFormData>
      </LeadData>
      <LeadData>
         <LeadByteCountTotal>10000</LeadByteCountTotal>
         <LeadTimeOffset>0</LeadTimeOffset>
         <LeadSampleCountTotal>5000</LeadSampleCountTotal>
         <LeadAmplitudeUnitsPerBit>4.88</LeadAmplitudeUnitsPerBit>
         <LeadAmplitudeUnits>��V</LeadAmplitudeUnits>
         <LeadHighLimit>2147483647</LeadHighLimit>
         <LeadLowLimit>268435456</LeadLowLimit>
         <LeadID>V4</LeadID>
         <LeadOffsetFirstSample>0</LeadOffsetFirstSample>
         <FirstSampleBaseline>0</FirstSampleBaseline>
         <LeadSampleSize>2</LeadSampleSize>
         <LeadOff>FALSE</LeadOff>
         <BaselineSway>FALSE</BaselineSway>
         <ExcessiveACNoise>FALSE</ExcessiveACNoise>
         <MuscleNoise>FALSE</MuscleNoise>
         <LeadDataCRC32>2009805494</LeadDataCRC32>
         <WaveFormData>
6v/q/+r/6v/s/+z/7P/s/+z/7P/s/+z/7v/u/+7/7v/u/+7/7v/u/+7/7v/u/+7/8P/w
//D/8P/y//L/8v/y//T/9P/0//T/9P/0//T/9P/0//T/9P/0//X/9v/3//j/+P/4//j/
+P/5//r/+//8//7//v/+//7/AAAAAAAAAAADAAQABQAGAAkACgALAAwADQAOAA8AEAAT
ABQAFQAWABkAGgAbABwAHwAgACEAIgAkACQAJAAkACYAJgAmACYAJgAmACYAJgAnACgA
KQAqACkAKAAnACYAIwAiACEAIAAeAB4AHgAeABwAGgAYABYAFAASABAADgALAAoACQAI
AAcABgAFAAQAAgAAAP7//P/5//j/9//2//P/8v/x//D/7v/u/+7/7v/u/+7/7v/u/+z/
7P/s/+z/7P/s/+z/7P/q/+r/6v/q/+z/7P/s/+z/6//q/+n/6P/o/+j/6P/o/+r/6v/q
/+r/6v/q/+r/6v/q/+r/6v/q/+z/7P/s/+z/7P/s/+z/7P/q/+r/6v/q/+v/7P/t/+7/
8P/w//D/8P/u/+7/7v/u/+//8P/x//L/8P/w//D/8P/w//D/8P/w/+7/7v/u/+7/7P/s
/+z/7P/s/+z/7P/s/+3/7v/v//D/7//u/+3/7P/q/+r/6v/q/+z/7P/s/+z/6v/q/+r/
6v/q/+r/6v/q/+j/6P/o/+j/6v/q/+r/6v/o/+j/6P/o/+j/6P/o/+j/6v/q/+r/6v/o
/+j/6P/o/+j/6P/o/+j/6P/o/+j/6P/q/+r/6v/q/+n/6P/n/+b/5v/m/+b/5v/n/+j/
6f/q/+j/6P/o/+j/6v/q/+r/6v/p/+j/5//m/+b/5v/m/+b/5v/m/+b/5v/o/+j/6P/o
/+r/6v/q/+r/6f/o/+f/5v/k/+T/5P/k/+b/5v/m/+b/5P/k/+T/5P/l/+b/5//o/+j/
6P/o/+j/5//m/+X/5P/l/+b/5//o/+b/5v/m/+b/6P/o/+j/6f/p/+j/5//n/+f/5v/l
/+X/5//n/+f/5//n/+b/5v/m/+j/6f/p/+r/6f/q/+z/7f/r/+v/7v/v//H/8v/y//L/
8v/y//L/9P/3//j/+v/6//n/9//0//T/9v/z//H/7//t/+3/7f/t/+3/7f/u/+7/7f/u
/+7/7v/u/+7/7f/s/+j/5P/j/+P/5f/k/+T/5P/j/+P/4//i/+T/5f/l/+b/6P/o/+j/
6P/k/+L/5P/p/+//+/8HABUALABYAJIA0AADASgBSgFnAXsBfgFnAUUBIAHyAKMARgAB
ANT/rv+c/57/qv+4/8H/yP/L/87/1P/b/+P/5f/n/+r/7P/s/+v/6//p/+X/4//h/+X/
5//o/+n/5//n/+f/6P/q/+r/6v/q/+z/7f/u//D/7v/u/+z/6f/r/+v/6//r/+7/7//v
//D/8f/y//P/9P/x//D/7//v//D/8v/z//X/8//z//P/9P/1//X/9f/1//X/9v/2//b/
9v/4//n/+f/5//n/+v/6//3//f/+//7///8AAAEAAQABAAIAAwAEAAUABgAHAAgACQAJ
AAkACwAKAAsADQAOABAAEQAVABcAGAAZABsAHAAeAB8AIAAiACMAJgAmACgAKQArAC0A
LQAvAC8AMAAyADAAMQAxADEAMQAxADEAMQAvAC8ALwAuACwALAAsACsALQAuAC4ALQAo
ACUAIwAiAB8AHQAbABkAFgAUABIAEQAPAAwACQAIAAgABwAGAAQAAwABAAAAAAD+//z/
+v/4//j/9//3//b/8v/y//L/8v/x//H/8P/w//H/8v/z//T/8f/v/+7/7v/u/+7/7v/u
/+7/7//w//H/7//u/+7/7//v/+//7//v/+7/7v/v/+//8f/y//L/8P/w//D/8P/w//D/
8v/y//L/9P/1//b/9//3//f/9//4//b/9v/3//f/+f/5//n/+f/6//r/+v/6//j/9//3
//j/+v/6//r/+v/6//r/+v/5//j/+P/4//j/+f/5//n/+P/3//f/9//2//j/+f/5//j/
9v/2//b/9v/2//b/9f/1//f/9//3//X/8//z//T/9P/y//L/8v/y//T/9f/2//f/9P/0
//T/9f/1//T/9P/0//T/9P/0//T/9P/0//T/9P/2//b/9v/2//P/8//z//P/8//z//P/
9P/y//L/8f/x//P/8//z//P/9P/0//T/9P/z//L/8v/x//H/8v/0//T/9P/0//T/9P/0
//T/8v/y//L/8v/y//L/8v/y//L/8v/y//L/8v/y//L/8v/w//D/8P/w//L/8v/y//L/
8v/y//L/8v/y//L/8v/y//L/8v/y//L/8v/y//L/8v/y//L/8v/y//L/8v/y//L/8P/w
//D/8P/w//D/8P/x//H/8P/v/+//8P/w//D/8f/x//H/8f/x//H/8P/w//D/8P/x//H/
8v/z//T/9v/3//f/9//6//v/+//8//z//P/8//z//P/+/wMABAAGAAYAAwABAP7//v/+
//v/+f/3//f/9//3//f/9//3//j/+P/4//j/9//2//T/9P/z//L/8f/u/+7/7//v/+7/
7v/u/+3/7f/t/+z/7P/t/+3/7v/u/+7/7v/u//D/8P/y//X/+f///wkAGQAyAFwAlADS
AAkBMgFSAXEBhQGGAXUBWQE2AQYBuQBSAAEA0v+y/6L/pv+y/77/x//O/9P/2P/c/+H/
5f/r//H/8v/w//D/7//v/+//7f/t/+3/7v/v/+//7//v/+//7//w//D/8P/w//D/8f/x
//H/8v/w//L/8v/x//P/8//z//P/9P/1//X/9v/0//T/9P/0//b/9v/2//f/9f/2//b/
9//5//n/+f/6//v/+//7//v/+f/6//r/+v/8//7///////////8AAAAAAQABAAIAAgAD
AAQABQAFAAUABgAHAAgACQAKAAsADAANAA0ADQAPABAAEQATABQAFQAVABgAGQAaABsA
HQAeACIAIwAkACYAJgAoACcAKAArAC0ALwAvAC8ALwAwADIAMAAxADEAMQAzADMAMwAz
ADEAMQAxADAAMAAwADAALwAsACwAKwApACcAJQAkACQAIwAhAB8AHQAcABoAGAAXABUA
EgAPAA4ADAALAAoACAAGAAMAAQAAAP///v/9//z/+v/5//n/+P/4//j/+P/4//f/9//2
//b/9P/0//T/9P/z//P/9P/2//T/9P/0//T/8//z//P/8//z//L/8v/z//P/8//z//P/
8v/y//P/8//z//T/9P/y//T/9P/0//T/9P/2//b/9v/1//X/9f/1//f/9//3//j/+P/4
//n/+f/5//n/+f/5//r/+v/6//r/+v/5//n/+v/4//j/+P/4//r/+v/6//n/+P/4//j/
+P/5//n/+f/4//X/9f/1//T/9f/3//j/+P/4//j/+P/4//j/+P/3//f/9//3//f/9f/z
//P/9P/0//T/9P/0//T/8//z//P/8//0//T/9P/1//X/9P/0//T/8v/y//L/8v/y//L/
8v/y//L/8v/y//L/8f/x//H/8f/x//H/8f/y//D/8P/v/+//8P/x//L/8//y//L/8v/y
//L/8v/z//P/8//y//L/8v/y//L/8P/w//D/8P/y//L/8v/y//H/8P/v/+7/7//w//H/
8v/w//D/8P/w//D/8P/w//D/8v/y//L/8v/w//D/8P/w//L/8v/y//L/8P/w//D/8P/w
//D/8P/w//L/8v/y//L/8P/w//D/8P/w//D/8P/w//D/8P/w//D/8P/w//H/8f/y//H/
8f/y//H/8P/w/+//8f/x//H/8f/w//D/8P/w//H/8f/y//P/9P/2//f/9//1//j/+f/5
//v//P/9//7//v/+/wAAAwACAAQABAADAAEA/v/+//7/+f/3//X/9f/1//X/9f/1//X/
9v/2//T/9P/z//L/8v/y//H/8P/v/+z/7P/t/+3/7v/u/+7/7f/t/+3/7P/s/+3/7f/u
/+7/7v/u/+7/7v/u//D/8//3////DQAjAEYAdACsAOIADwEyAVABaQFxAWYBSwErAQQB
xgBvABoA4//C/6z/qP+w/7z/wv/J/87/1f/Y/9z/4//r/+//7//u/+7/7v/t/+3/7//t
/+3/7f/s/+3/7f/t/+3/7f/t/+7/8P/w//D/8P/w/+//7v/u/+7/8P/w/+//8f/x//H/
8f/y//P/8//0//T/9P/0//T/8v/y//L/8//1//b/9v/3//f/9//3//j/9//3//f/9//5
//r/+v/6//n/+v/6//n/+v/7//3//v/9//3//v/+////AAABAAEAAQACAAMABAAFAAYA
BwAIAAkACQAJAAsADAANAA8AEAARABEAFAAVABgAGQAbABwAHAAdAB4AIAAjACYAJgAo
ACgAKQAqACkAKgArAC0AMAAuAC8ALwAvAC0ALQAtAC0ALgAvADAAMAAtACwAKwApACoA
KgApACcAJwAlACQAJAAfAB0AGwAZABgAFgAUABMAEQAOAAsACgAKAAkACAAGAAIA///9
//z//f/8//v/+v/4//f/9//2//T/9P/0//T/8//z//L/8v/0//T/9P/0//D/7//v//D/
8P/w//D/8P/v/+//7//v/+//7v/u/+//8f/x//H/8f/w//D/8f/x//D/8P/v/+z/8P/w
//D/8P/w//L/8v/y//X/9f/1//X/9P/z//L/8v/y//L/8//z//X/9f/1//X/9P/0//T/
9P/2//X/9f/2//T/9P/0//T/9f/2//f/9//0//T/9P/0//T/8//y//D/8P/x//L/8v/w
//H/8f/w//D/8P/w//D/8P/w/+//7//t/+3/7f/r/+z/7f/v//D/8v/y//L/8v/u/+3/
7P/r/+z/7P/s/+3/6//q/+r/6v/t/+7/7//w/+3/7P/r/+r/7P/s/+z/7P/r/+v/6//r
/+v/6//r/+z/7P/s/+v/6//t/+3/7f/t/+r/6v/q/+r/6P/o/+n/6f/p/+7/7P/s/+z/
7P/q/+r/6v/q/+n/6P/n/+b/5//o/+n/6v/q/+r/6v/q/+r/6v/q/+r/6v/q/+r/6v/p
/+j/5//m/+f/6P/p/+r/6v/q/+r/6v/p/+j/5//m/+n/6v/r/+z/6f/o/+f/5v/o/+j/
6f/p/+j/5//n/+j/6v/q/+v/6//q/+n/6P/n/+j/6P/o/+j/5//n/+j/6f/q/+z/7f/t
/+3/8P/x//H/8P/w//D/8P/y//L/9P/3//j/+v/6//n/9//0//T/9P/0//P/8v/z//H/
7//t/+v/7P/u/+//7v/u/+3/7P/s/+r/6f/o/+f/5f/m/+j/6f/n/+b/5f/j/+X/5f/k
/+T/4//j/+T/5P/k/+T/5P/k/+b/6P/p/+3/9f/9/wkAHgBGAHwAwgABAS4BTgFxAYsB
kAGFAWsBRgEYAdMAbgARANr/tP+a/5T/ov+y/7//xv/J/8r/zv/V/9v/3//l/+j/6P/o
/+f/5//l/+P/4//j/+b/5//n/+f/5f/l/+X/5v/n/+j/6f/q/+r/6f/o/+j/6v/s/+z/
6//t/+3/7f/t/+7/7//v//D/7v/u/+7/7v/v//D/8f/z//H/8v/y//P/9f/1//X/9v/3
//f/9//3//X/9v/2//b/9v/4//n/+f/7//v//P/8//v/+//8//z/+//8//3//f///wAA
AQACAAMABAAFAAYACQAJAAkACwAKAAsADQAOAA8ADwASABMAFgAXABkAGgAcAB0AHgAg
AB8AIgAiACQAJwApACsAKwArACsALAAuACwALQAtAC0ALwAvAC8ALwAtAC0ALQAsACwA
LAAsACsAKAAoACcAJQAjACEAIAAgAB8AHQAbABkAFgAUABIAEQAPAAwACQAIAAYABQAE
AAIAAAD9//v/+v/7//r/+f/4//b/9f/1//T/8P/w//D/8P/w//H/8f/y//H/8P/v/+7/
7v/t/+3/7v/s/+z/7P/s/+v/6//r/+v/6//q/+r/6//p/+n/6f/p/+n/6v/s/+3/6//s
/+z/6v/s/+z/7P/s/+7/8P/w//D/7//v/+//7//x//H/8f/y//L/8v/z//P/8//z//P/
8//0//T/9P/0//T/8//z//T/9P/0//T/9P/0//T/9P/z//T/9P/0//T/8//z//P/8v/x
//H/8f/w//D/8f/x//D/8P/w//D/8P/u/+7/7f/t/+//7//v/+3/7f/t/+7/7v/u/+7/
7v/u/+3/7f/t/+3/6v/q/+r/6//t/+z/7P/s/+z/7P/s/+z/7P/s/+z/7P/s/+z/7P/s
/+n/6f/p/+n/6//r/+v/7P/q/+r/6f/p/+v/6//r/+v/6v/q/+r/6v/q/+r/6//r/+v/
7P/q/+r/6v/q/+j/6P/o/+j/6v/q/+r/6v/q/+r/6v/q/+r/6v/q/+r/6v/q/+r/6v/q
/+r/6v/q/+r/6v/q/+r/6v/q/+r/6v/q/+r/6v/q/+r/6v/q/+r/6v/q/+r/6v/q/+r/
6v/q/+r/6v/q/+r/6v/q/+v/6//q/+n/6f/q/+r/6v/r/+v/6//r/+v/6//q/+r/6v/q
/+v/6//s/+3/7v/w//H/8f/w//L/8v/x//P/9P/1//b/9v/2//j/+//8//7//v/9//v/
+P/4//j/8//x/+//7//x//H/8f/x/+//8P/w/+7/7v/t/+z/7P/s/+v/6v/p/+b/5v/n
/+f/6P/o/+j/5//n/+f/5v/m/+X/5f/m/+b/5v/m/+b/5v/o/+j/6//x//v/BwAbADoA
aACgANoADwEyAVIBawF3AXABWQE7ARYB3ACDACQA4//C/6j/nv+m/7L/vv/D/8b/y//S
/9j/3f/h/+n/6//q/+j/6P/n/+f/6f/n/+f/5//m/+f/5//n/+f/5//n/+j/6P/o/+j/
6P/p/+n/6f/q/+z/7v/u/+3/6//r/+v/6//s/+3/7f/u//D/8P/w//D/8P/w//D/8f/v
//D/8P/x//H/8f/x//L/8//z//P/8//z//T/9P/0//T/9v/3//f/+f/5//r/+v/7//v/
/P/8//v//P/9//3///8AAAEAAgABAAIAAwAEAAcABwAHAAkACAAJAAsADAAPAA8AEgAT
ABIAEwAVABYAGAAZABoAHAAfACIAIgAkACMAJQAnACcAJwAnACgAKgAqACsAKwArACsA
KwArACsAKQApACkAKAAmACYAJgAlACQAJAAjACEAIQAfAB4AHgAZABcAFQATABQAEgAQ
AA8ACwAIAAUABAAEAAMAAgAAAP7/+//5//j/9f/0//P/8v/0//P/8//y//D/8P/w//D/
7//v/+7/7v/u/+7/7v/u/+z/6//r/+z/7v/u/+7/7v/r/+v/6//r/+v/6v/q/+v/6//r
/+v/6//q/+r/6//r/+3/7v/u/+z/7P/s/+z/7P/u//D/8P/w/+//7//v/+//7f/t/+3/
7v/w//D/8f/x//P/8//z//P/8v/y//L/8v/w/+//7//w//L/8v/y//L/9P/0//T/8//y
//L/8v/y//H/8f/x//D/8f/x//H/8P/v/+//7v/s/+7/7v/u/+7/7v/u/+3/7f/u/+//
8P/v/+3/7f/u/+7/7P/s/+z/7P/p/+n/6f/p/+j/6P/o/+n/6//q/+r/6v/q/+r/6v/q
/+r/6v/q/+r/6v/q/+r/6v/p/+n/6f/p/+f/5//n/+j/6f/q/+r/6//q/+n/6P/n/+b/
5v/m/+b/6P/o/+n/6f/p/+j/6P/o/+j/6P/o/+j/6P/o/+b/5v/m/+b/6P/o/+j/6P/n
/+b/5f/k/+f/6P/p/+r/6f/o/+f/5v/o/+j/6P/o/+j/6P/o/+j/5v/m/+b/5v/o/+j/
6P/o/+j/6P/o/+j/6f/q/+v/7P/r/+r/6f/o/+b/5v/n/+f/6P/n/+f/6P/o/+j/6f/p
/+v/6//r/+v/6f/o/+f/5v/l/+X/5v/n/+r/7P/t/+3/7//y//P/8//0//T/9P/0//L/
8v/0//f/+v/8//z/+//5//b/9v/2//P/8f/v/+//7//v/+//7//w//L/8//y//H/7//t
/+z/7//v/+//7//p/+j/6P/n/+b/5v/m/+X/5f/l/+T/5P/n/+f/6P/o/+b/5v/m/+b/
5v/o/+n/7f/z/wEAEQAiADoAaACqAOsAGAE4AV0BfwGQAYkBbwFKASAB5QCIACcA6P/E
/6z/oP+i/7D/vf/E/8f/yP/M/9P/3f/l/+f/6P/p/+r/6v/r/+n/5//n/+f/6P/p/+n/
6f/n/+f/5//o/+j/6P/o/+j/6//r/+v/7P/u//D/8P/v/+3/7f/t/+3/8P/x//H/8v/w
//D/8P/w/+//7v/t/+3/8P/y//P/9f/z//P/8//0//f/9//3//f/9//4//j/+P/4//r/
+//7//r/+f/5//j/+v/7//3//v///wAAAQABAAEAAgADAAQABQAGAAcACAAIAAcABgAH
AAoACwANAA4AEAARABUAFwAaABsAHQAeAB4AHQAcABwAHwAiACIAJAAoACsALgAvACwA
KwArACwALwAxADIAMwAyADEAMAAvADIAMwA0ADQAMQAwAC8ALQAsACwAKwApACkAJwAm
ACYAJQAjACEAHwAdABoAFwAVABUAEgAPAA4ADAALAAoACAAFAAEA/v/8//3//P/7//r/
/P/7//v/+v/2//b/9v/2//X/9f/0//T/8//y//H/8P/w/+//7//w//L/8v/y//L/7//v
/+//7//x//D/8P/x//H/8f/x//H/7//u/+7/7f/u//D/8f/w//P/9P/1//b/9P/0//L/
8P/y//P/9P/1//X/9f/1//b/9//4//r/+//6//n/+P/3//j/+P/4//j/+f/5//r//P/5
//j/9//2//j/+P/4//f/+P/4//j/+P/3//f/9//2//f/9//3//b/9f/1//T/8v/y//L/
8v/y//P/9P/0//X/8//z//P/8f/z//P/9P/0//L/8v/y//L/8f/x//H/8f/y//L/8v/z
//H/8P/w//D/8P/w//D/8P/w//D/8P/w//D/8P/w//D/8f/x//H/8f/v/+//7//w//D/
8P/v/+//8f/x//H/8f/w//D/8P/w/+7/7v/v/+//8f/y//H/8P/v/+7/7v/u/+7/7v/u
/+7/7v/u//D/8P/w//D/8P/w//D/8P/w//D/8P/w//D/8P/w//D/8P/w//D/8P/w//D/
8P/w/+7/7v/u/+7/8P/w//D/8P/w//D/8P/w/+//7//u/+3/7//w//D/8P/v/+//7//v
/+//7//u/+7/7v/u/+//7//u/+//8P/y//T/9f/2//r/+v/5//n/+P/6//r/+v/6//z/
//8AAAIAAgABAP///P/+//7/+//5//X/9f/1//X/9f/1//X/9v/4//b/9v/1//T/9P/0
//P/8v/x/+7/7v/t/+3/7P/s/+r/6f/p/+n/6v/q/+v/6//s/+z/7P/s/+z/7P/u//D/
8f/z//n/BQATACoAUACGAMYAAwEyAVIBcQGHAY4BgwFpAUgBHAHVAGwADQDW/7T/nP+a
/6j/uP/D/8j/y//Q/9T/2//h/+X/6//w/+//7v/s/+v/6//p/+n/6f/s/+3/7f/t/+v/
6//r/+z/7P/s/+z/7P/t/+3/7f/u/+7/8P/w/+//8f/x//H/8f/w//H/8f/y//L/8v/y
//L/8v/y//L/8//z//T/9P/1//f/9//3//j/9//3//f/9//5//r/+v/6//j/+v/7//v/
+//7//z//P//////AAAAAP//AAABAAEAAQACAAMABAAFAAYABwAIAAsACwALAA0AEAAR
ABMAFAATABMAFgAXABgAGQAbABwAHgAfACAAIgAhACQAJAAmACUAJwApACkAKgArAC0A
MAAwADEAMQAxADEAMQAxADEALwAvAC8ALgAtAC4ALwAvAC0ALAAqACcAJwAlACQAJAAj
ACEAHwAdABwAGgAYABcAFQASAA8ADgAMAAsACgAIAAYAAwABAAAA///+//3//P/8//v/
+//6//r/+v/6//r/+P/3//X/9P/2//b/9v/2//b/9f/1//b/9P/0//T/9P/1//X/9f/1
//T/8v/x//H/8v/z//T/9f/0//T/9f/1//P/9P/0//L/9v/2//b/9v/0//b/9v/2//X/
9f/1//X/9//3//f/+P/2//b/9//3//n/+f/5//n/+P/4//j/+P/6//n/+f/6//r/+v/6
//r/+P/4//j/9//4//j/+P/4//f/9//3//b/9//3//f/9v/2//f/9//2//T/9P/0//T/
9P/0//P/8//x//H/8f/v//H/8f/y//L/9P/0//T/9P/x//H/8f/x//L/8v/y//P/8//y
//L/8v/w//D/8P/w//L/8v/y//L/8f/w/+//7v/u/+//8P/x//H/8f/x//L/8v/y//H/
8f/x//H/8f/x//D/8P/w//D/8P/w//H/8f/z//D/7v/u/+7/7v/w//D/8P/w//D/8P/w
//D/8P/w//D/8P/w//D/8P/w/+7/7v/u/+7/8P/w//D/8P/x//H/8P/v//H/8v/y//L/
8f/x//H/8f/x//H/8P/w//P/9P/2//f/9v/3//j/+v/9//3//f8AAAMAAwAEAAQAAgAC
AAIAAgACAAUABgAIAAgABwAFAAIAAAAAAP3/+//5//n/+f/5//n/+f/5//r/+v/4//j/
9//0//T/9P/z//P/8//x//L/8//z//L/8v/0//P/8//z//D/8P/x//H/8P/w//D/8P/y
//D/8P/y//P/9f/7/wkAFwAuAFQAigDIAAMBMAFSAXEBiQGMAX8BZQFCARQBywBoABMA
3v+8/6b/pv+w/77/yf/O/9H/1P/c/+P/5//t//P/9P/y//L/8f/x//H/7//v/+//8v/z
//P/8//z//P/8//0//T/9P/0//T/9//3//f/+P/2//j/+P/3//X/9f/1//X/9v/3//f/
+P/4//j/+P/4//r/+v/6//v/+f/6//r/+//7//v/+//8//3//f/9//3//f/+//7//v8A
AAIAAwADAAEAAQACAAIAAwADAAQABAAFAAYABwAHAAUABgAHAAgACwAMAA0ADgAPAA8A
DwARABIAEwAVABYAFwAXABoAGwAcAB0AHwAgACQAJQAmACgAJwAqACoALAAtAC8AMQAx
ADMAMwA0ADYANAA1ADUANQA1ADUANQA1ADUANQA1ADQAMgAyADIAMQAwADAALwAtACsA
KQAoACgAJQAjACEAHwAeABwAGgAZABkAFgATABIADgANAAwACgAGAAMAAQAAAAEAAAD/
//7//P/7//v/+v/6//r/+v/6//n/+f/4//j/9v/2//b/9v/1//X/9v/4//b/9v/2//b/
9f/1//X/9f/1//T/9P/1//P/8//z//P/8//0//b/9//1//b/9v/0//T/9P/0//T/9v/4
//j/+P/3//f/9//3//n/+f/5//r/+P/4//n/+f/5//n/+f/5//r/+v/6//r/+v/5//n/
+v/8//z//P/8//r/+v/6//n/+v/6//r/+v/7//v/+//6//n/+f/5//j/+P/5//n/+P/2
//b/9v/2//b/9v/1//X/9f/1//X/8//z//P/9P/0//T/9P/0//T/9f/1//X/9f/0//T/
9P/1//P/8v/y//L/8v/y//L/8v/y//L/8v/y//T/9P/0//T/8f/x//H/8f/z//P/8//0
//L/8v/x//H/8f/x//H/8f/y//L/8v/y//L/8v/z//P/8f/w//L/8v/y//L/8P/w//D/
8f/z//L/8f/x//D/8P/w//H/8f/x//H/8f/z//L/8v/y//T/9f/1//b/9//4//r/+//5
//n//P/9//3//v/+//7//P/8//z//v8AAAAAAQAAAAEA///8//z/+//3//T/8f/z//P/
8//z//X/9f/2//b/8v/y//H/8P/w//D/7//u/+//7P/s/+3/7f/s/+z/7P/t/+3/7f/s
/+z/7f/t/+7/7v/u/+7/7v/u/+7/8P/x//X//f8JABkANABeAJQA0AADASoBRgFlAXkB
eAFjAUMBHAHoAJkAOgD1/87/sv+m/6r/tv++/8X/zP/R/9T/3P/h/+f/7f/x//D/7v/u
/+3/7f/v/+3/7f/t/+z/7f/t/+3/7//v/+//8P/u/+7/7v/u/+//7//v//D/8P/y//L/
8f/z//P/8//z//T/9f/1//b/9f/0//P/8v/0//T/9P/1//f/+P/4//n/9//3//f/+P/4
//f/9v/1//b/+P/5//r/+P/6//v/+//7//v//P/8//3//f/+//7///8AAAEAAQABAAIA
AwAEAAQABAAEAAQABgAHAAgACwAKAAsADQAOAA0ADQAQABEAEwAVABgAGgAaABsAHAAe
AB8AIgAiACQAJwApACsAKwAoACcAJwAoACoAKwArACsAKQApACkAKQAqACsALAAsACoA
KgAqACkAKAAoACcAJQAjACEAIAAgABwAGQAWABMAFAASABAADwALAAgABQAEAAAA///+
//z//P/5//f/9v/1//T/8//y//T/8//z//L/8P/w//D/8P/v/+//7v/u/+7/7v/u/+7/
6v/p/+n/6v/q/+r/6v/q/+n/6f/p/+n/6f/o/+j/6f/q/+v/7P/t/+v/6v/q/+n/6v/s
/+3/7P/r/+r/6f/o/+j/6v/q/+r/6//r/+v/6//s/+3/7v/w/+7/7v/v/+//7f/t/+3/
7f/s/+z/7P/s/+7/7f/t/+7/8P/w//D/8P/v/+7/7f/r/+z/7P/s/+z/7P/r/+r/6P/q
/+v/7P/s/+v/6//q/+j/6P/o/+j/6P/q/+r/6f/p/+f/5//n/+X/5f/l/+b/5v/m/+b/
5v/m/+f/5//n/+f/5v/m/+b/5//l/+T/5P/k/+T/5P/k/+T/5P/k/+T/5P/m/+b/5v/m
/+T/4//i/+H/4v/j/+T/5v/k/+T/4//j/+H/4f/h/+H/4v/i/+L/4v/i/+L/4//j/+v/
7P/o/+b/5P/i/+T/5P/k/+T/4v/i/+L/4v/i/+L/4v/i/+D/4P/g/+D/4v/i/+L/4v/k
/+T/5P/k/+T/5P/k/+T/4v/i/+L/4v/k/+T/5P/k/+T/5P/k/+T/5f/m/+f/6P/m/+b/
5v/m/+j/6v/s/+7/7P/s/+z/7P/t/+7/7//w//D/8P/w//D/7//u/+3/7P/q/+j/5v/k
/+T/5P/k/+T/5v/m/+b/5v/j/+L/4f/g/+D/4P/g/+D/4P/g/+D/4P/f/97/3f/c/97/
3v/e/w==
         </WaveFormData>
      </LeadData>
      <LeadData>
         <LeadByteCountTotal>10000</LeadByteCountTotal>
         <LeadTimeOffset>0</LeadTimeOffset>
         <LeadSampleCountTotal>5000</LeadSampleCountTotal>
         <LeadAmplitudeUnitsPerBit>4.88</LeadAmplitudeUnitsPerBit>
         <LeadAmplitudeUnits>��V</LeadAmplitudeUnits>
         <LeadHighLimit>2147483647</LeadHighLimit>
         <LeadLowLimit>268435456</LeadLowLimit>
         <LeadID>V5</LeadID>
         <LeadOffsetFirstSample>0</LeadOffsetFirstSample>
         <FirstSampleBaseline>0</FirstSampleBaseline>
         <LeadSampleSize>2</LeadSampleSize>
         <LeadOff>FALSE</LeadOff>
         <BaselineSway>FALSE</BaselineSway>
         <ExcessiveACNoise>FALSE</ExcessiveACNoise>
         <MuscleNoise>FALSE</MuscleNoise>
         <LeadDataCRC32>3125974656</LeadDataCRC32>
         <WaveFormData>
6v/q/+r/6v/s/+z/7P/s/+z/7P/s/+z/7v/u/+7/7v/u/+7/7v/u/+7/7v/u/+7/7v/u
/+7/7v/w//D/8P/w//L/8v/y//L/9P/0//T/9P/0//T/9P/0//X/9v/3//j/+P/4//j/
+P/5//r/+//8//7//v/+//7/AAAAAAAAAAADAAQABQAGAAcACAAJAAoADQAOAA8AEAAR
ABIAEwAUABcAGAAZABoAHAAeACAAIgAkACQAJAAkACYAJgAmACYAJgAmACYAJgAnACgA
KQAqACgAKAAoACgAJQAkACMAIgAgACAAIAAgAB0AHAAbABoAFgAUABIAEAAPAA4ADQAM
AAsACgAJAAgABAACAAAA/v/8//r/+P/2//X/9P/z//L/8P/w//D/8P/u/+7/7v/u/+7/
7v/u/+7/7P/s/+z/7P/q/+r/6v/q/+z/7P/s/+z/6v/q/+r/6v/q/+r/6v/q/+r/6v/q
/+r/7P/s/+z/7P/s/+z/7P/s/+z/7P/s/+z/7P/s/+z/7P/s/+z/7P/s/+3/7v/v//D/
8v/y//L/8v/x//D/7//u/+//8P/x//L/8P/w//D/8P/w//D/8P/w//D/8P/w//D/8P/w
//D/8P/w//D/8P/w//L/8v/y//L/8f/w/+//7v/u/+7/7v/u/+7/7v/u/+7/7P/s/+z/
7P/u/+7/7v/u/+z/7P/s/+z/7P/s/+z/7P/q/+r/6v/q/+r/6v/q/+r/6v/q/+r/6v/q
/+r/6v/q/+r/6v/q/+r/6v/q/+r/6v/s/+z/7P/s/+r/6v/q/+r/6P/o/+j/6P/q/+r/
6v/q/+r/6v/q/+r/7P/s/+z/7P/r/+r/6f/o/+j/6P/o/+j/6P/o/+j/6P/q/+r/6v/q
/+z/7P/s/+z/6//q/+n/6P/o/+j/6P/o/+j/6P/o/+j/5v/m/+b/5v/n/+j/6f/q/+r/
6v/q/+r/6P/o/+j/6P/p/+r/6//s/+v/6v/p/+j/6P/o/+n/6f/r/+v/6v/q/+j/6f/p
/+r/6v/q/+r/6v/p/+j/6P/p/+r/6v/q/+v/6//s/+7/7//t/+7/8P/x//T/9P/0//T/
8v/y//L/9P/5//r/+//7//v/+f/4//f/+f/4//X/8//z//P/8//y//L/8//z//P/8//z
//L/8f/w//D/7//u/+r/6f/o/+j/6f/p/+j/5//n/+f/5//l/+f/6P/o/+j/6//r/+v/
6//r/+n/6P/o/+r/8P/4/wQAGgBFAIgA0gAUAUkBeAGmAcgB0wHAAZsBbQEvAcwAXAAW
APP/1v/E/8L/xf/J/83/zv/Q/9X/2f/f/+L/5P/m/+r/7P/r/+v/6//m/+X/5P/k/+b/
5v/n/+f/5P/k/+X/5v/n/+j/6f/q/+3/7f/t/+3/7f/s/+z/6//r/+v/6//r/+v/7f/t
/+3/7v/v//D/8f/x//D/8P/v//L/8v/y//L/8//z//P/9P/y//L/8//z//P/8//0//T/
9v/4//j/+P/4//n/+f/6//z//P/9//7//v8AAAAAAAAAAAIAAwADAAUABwAIAAkACQAI
AAcABgAKAAwADgAQABIAEgAVABcAFwAXABkAGgAbABwAHwAfACMAJQAmACcAJwAqACsA
LAAtAC0ALQAuAC0ALgAuAC4AMAAwADAAMAAvAC8ALwAuAC0ALQAsACsALAAtAC0ALQAq
ACgAJgAkACMAIQAfAB4AGwAYABUAFAASAA8ADAALAAsACQAHAAYABgAEAAMAAwD+//3/
+v/5//j/9//2//b/8v/y//L/8v/z//L/8f/x//T/9P/y//H/7//u/+7/7//t/+3/7P/s
/+z/7f/u/+//7f/t/+3/7f/t/+7/7v/t/+3/7f/t/+7/7v/v/+//7v/w//H/8f/x//H/
8v/y//P/9f/1//X/9f/2//b/9v/2//X/9f/1//b/+P/4//j/+P/4//n/+f/5//f/9v/2
//f/+f/5//n/+f/6//r/+v/6//f/9//3//f/+P/4//j/+P/2//X/9f/1//f/9//3//f/
9v/2//b/9v/2//b/9v/2//X/9f/1//X/9P/0//T/9P/0//T/9P/0//X/9v/2//f/9v/1
//T/8//1//X/9f/1//X/9f/0//T/9P/0//T/9P/2//b/9v/2//P/8//0//T/9P/0//T/
9P/0//T/9P/0//T/9P/0//T/9f/1//X/9P/y//P/8//0//L/8v/0//T/9P/0//L/8v/y
//L/8v/y//L/8v/y//L/8v/y//L/8v/y//L/8v/y//L/8v/y//L/8v/y//T/9P/0//T/
9P/0//T/9P/y//L/8v/y//L/8v/y//L/8v/y//L/8v/y//L/8v/y//L/8v/y//L/8v/y
//L/8v/y//L/8//z//P/8//y//L/8v/z//P/9P/y//L/8v/y//L/8v/z//X/9P/0//T/
9f/1//b/+P/5//f/+P/6//v//P/8//z//P/8//z//P/+/wMABAAFAAUAAwABAAAA//8B
AAAA/f/7//v/+//7//r/+v/7//v/+//7//v/+v/5//j/+P/3//b/9P/z//L/8v/z//P/
8v/x//H/8f/x/+//8f/y//L/8v/x//H/8f/x//P/8//0//T/9P/0//z/CAAeAEcAhgDQ
ABoBVQGEAbIB1gHjAdgBuQGLAU0B7gB2AB4A9f/a/8r/yv/P/9H/1f/W/9r/3//h/+P/
6P/u//L/8v/w/+//7//v/+3/7f/t/+7/7v/u/+//7//w//D/8f/y//H/8P/v/+7/8f/x
//H/8f/w//D/8f/x//P/8//z//P/8//1//X/9f/1//X/9f/1//b/9v/3//f/9v/2//b/
9v/3//f/9//4//r/+v/7//v/+//7//z//P/8//7//v/+//7//////wAAAAAAAAEAAgAC
AAQABAAEAAQABgAHAAcABwAJAAoACwAMAAwADAAMAA4AEAASABQAEgASABUAFwAZABkA
GwAcAB8AIAAjACMAIwAlACYAJwApACwALQAuAC8ALwAvADAAMQAyADIAMgAyADIAMgAy
ADEAMQAxADAAMQAxADAALwAtAC0ALAArACkAKAAnACYAJQAjACEAIAAcABoAGAAYABgA
FQASABEADwANAAsACgAJAAYABAADAP/////9//3//P/7//r/+v/4//j/+P/4//f/9v/1
//X/9v/2//T/8//1//T/9P/1//P/8//y//L/8//z//P/8//z//P/8//z//H/8v/y//H/
8//z//P/9P/y//P/8//y//T/9f/1//X/9f/2//b/9//1//X/9f/1//j/+P/4//j/+f/5
//n/+v/4//j/+P/4//r/+//7//v/+f/4//j/+f/5//n/+f/5//z//P/8//z/+f/5//n/
+f/6//r/+v/6//j/9//3//f/+f/5//n/+f/4//j/+P/4//j/+P/4//j/9//3//f/9//2
//b/9v/2//b/9v/2//b/9v/2//X/9f/1//X/9f/1//X/9f/1//X/8//z//L/8v/0//T/
9P/0//T/9P/0//T/8f/x//L/8v/0//T/9P/0//L/8v/y//L/9P/0//T/9P/z//P/8//y
//L/8//z//T/9P/0//L/8v/y//L/8v/y//L/8v/y//L/8v/y//D/8P/w//D/8v/y//L/
8v/y//L/8v/y//L/8v/y//L/8v/y//L/8v/y//L/8v/y//T/9P/0//T/8v/y//L/8v/w
//D/8P/w//L/8v/y//L/8v/y//L/8v/y//L/8v/y//D/8P/w//D/8P/x//H/8f/z//L/
8v/y//L/8f/x//D/8v/y//L/8f/u/+7/7//w//D/8P/x//H/9P/2//f/9//2//j/+f/6
//z//P/8//z//v/+/wAAAwACAAMAAwADAAEAAAD//////P/5//f/9//3//f/9v/2//f/
9//3//f/9//2//X/9P/0//P/8v/w/+//7v/u/+//8f/w/+//7//t/+3/6//r/+z/7P/s
/+3/7//v/+//7//v/+7/7v/u//D/+v8QADIAYQCiAOYAIgFRAX4BpgG8AbcBmgFxAT8B
9QCMADAA/v/j/87/yP/K/83/z//R/9T/2v/b/93/4//q/+r/7P/q/+r/6f/p/+n/6f/p
/+n/6v/q/+r/6//r/+r/6v/r/+z/7P/s/+z/7P/t/+3/7f/t/+z/7P/t/+3/7f/t/+3/
7f/t/+//7//v/+//7//v/+//8P/w//H/8f/y//L/8v/y//X/9f/1//b/9P/0//X/9f/1
//X/9v/2//T/9v/2//b/+P/5//n/+v/4//j/+f/6//z//v/+//7//v8AAAEAAQABAAMA
BAAFAAYABgAGAAYABgAIAAoADAAMAAwADwARABUAFQAXABgAGQAaAB0AHQAfACEAIgAj
ACQAJgAmACYAKQApACkAKgAtAC4ALgAuAC0ALAArACoALgAvADAAMAAuAC0AKwApACcA
JwAmACUAJAAkACQAJAAfAB0AGwAaABoAGAAWABYAEgAPAAwACwALAAkABwAGAAMAAAD+
//3/+//7//n/+f/4//f/9v/2//L/8v/y//L/8//y//H/8f/0//T/8v/x//D/7v/t/+3/
7//v/+7/7v/t/+3/7f/t/+3/7f/t/+3/7f/u/+7/7f/t/+3/7f/u/+z/7f/t/+z/7v/v
/+//7//v//D/8P/x//P/8//z//P/8v/y//L/8v/x//H/8f/y//L/8v/y//L/8v/z//P/
8//z//L/8v/z//P/8//z//P/9v/2//b/9v/z//P/8//z//D/8P/w//D/8v/x//H/8f/x
//H/8f/x//D/8P/w//D/8P/w//D/8P/t/+3/7f/t/+3/7v/v//D/8v/y//L/8v/v/+7/
7P/r/+3/7f/t/+3/6//r/+v/6//s/+3/7f/u/+3/7P/r/+r/7P/s/+z/7P/r/+v/7P/s
/+z/7P/s/+z/7P/s/+z/7P/s/+z/7P/s/+n/6f/p/+j/6P/p/+n/6v/o/+z/6v/q/+r/
6v/q/+r/6v/q/+n/6P/n/+b/5//o/+n/6v/q/+r/6v/q/+j/6P/o/+j/6v/q/+r/6v/p
/+j/5//m/+f/6P/p/+r/6P/o/+j/6P/n/+b/5f/k/+f/6P/p/+r/6f/o/+f/5v/m/+f/
5//n/+X/5P/k/+T/5v/n/+n/6v/p/+j/5//l/+b/5v/n/+j/5v/m/+f/5//o/+r/6//r
/+r/7P/t/+7/7v/u/+7/7v/u/+7/8P/z//T/9f/1//X/8//y//H/8f/z//H/8P/x/+7/
7f/r/+r/7f/t/+3/7f/t/+z/6//q/+j/5//m/+T/5P/k/+X/5//m/+T/4v/h/+P/4//h
/+H/4P/g/+D/4f/h/+H/4f/h/+X/5v/k/+T/5P/o//D/BgAtAGgAuAAIAUcBegGsAdYB
6QHkAccBmQFdAQQBhgAgAO//1P+8/7b/u//B/8X/yP/K/8n/zf/T/9b/2v/e/+L/4P/f
/9//3//d/93/3f/e/+D/4P/h/+H/3v/e/9//4P/i/+L/4v/i/+H/4f/h/+H/5P/k/+X/
5f/l/+X/5f/l/+f/6f/p/+n/5//n/+f/5//q/+r/6//r/+z/7P/s/+z/7f/t/+3/7v/u
/+7/7//v/+//7//w//D/8P/y//L/8v/y//P/8//0//T/9P/1//b/9f/2//X/9P/2//j/
+f/5//v//f/+////AAAAAAAAAAACAAQABgAIAAgACAALAA0ADwAPABEAEgATABQAFwAX
ABkAGwAcAB0AIQAkACUAJgAnACcAJwAoACcAKAAoACgAKQAqACsALAAsACsAKgAoACkA
KQAoACcAJQAlACQAIwAhACAAHwAeAB0AGwAZABgAFAASABAAEAAMAAkABgAFAAUAAwAB
AAAA/f/6//j/9//3//f/9f/1//L/8f/w//D/7P/s/+z/7P/t/+z/6//r/+r/6v/o/+f/
6f/o/+j/6f/p/+n/6P/o/+X/5f/l/+X/5//n/+f/5//l/+b/5v/l/+f/5//n/+j/6P/p
/+n/6P/q/+v/6//r/+v/7P/s/+3/6//r/+v/6//u/+7/7v/u/+//7//v//D/8P/w//D/
8P/w//H/8f/x//H/8P/w//H/8f/x//H/8f/y//L/8v/y//H/8f/x//H/8P/w//D/8P/w
/+//7//v/+//7//v/+//7v/u/+7/7v/u/+7/7v/u/+3/7f/t/+3/7P/s/+z/7P/s/+z/
7P/s/+z/7P/r/+v/6//r/+v/6//r/+v/6//r/+v/6//q/+r/7P/s/+z/7P/q/+r/6v/q
/+n/6f/q/+r/6v/q/+r/6v/q/+r/6v/q/+z/7P/s/+z/6//r/+v/6v/o/+n/6f/q/+r/
6v/q/+r/6v/q/+r/6v/q/+r/6v/q/+r/6v/q/+r/6v/q/+r/6v/q/+r/6v/q/+r/6v/o
/+j/6P/o/+r/6v/q/+r/6P/o/+j/6P/q/+r/6v/q/+j/6P/o/+j/6P/o/+j/6P/o/+j/
6P/o/+j/6P/o/+j/6P/p/+n/6f/p/+j/6P/o/+n/6f/q/+r/6v/q/+r/6f/o/+j/6f/q
/+r/6v/r/+v/7P/u/+//7//v//D/8P/w//H/8v/z//T/8v/y//T/9//6//v/+//7//f/
9v/1//X/9P/x/+//7//x//H/8P/w/+//7//v/+//7//u/+3/7P/u/+3/7P/q/+f/5v/m
/+f/5//m/+X/5f/l/+X/4//j/+b/5v/m/+f/5f/l/+X/5f/n/+b/5v/o/+z/9P8EACAA
UQCSANoAHgFTAYABqgHGAccBsgGNAVsBFQGqAD4A/v/h/8j/vv/A/8X/yf/J/8r/zv/V
/9f/2f/e/+T/5v/k/+T/4//j/+P/4f/h/+H/4v/i/+L/4//j/+L/4v/j/+T/5P/k/+T/
5P/l/+X/5f/l/+b/5v/n/+f/5//n/+f/5//n/+n/6f/p/+v/6//r/+v/7P/s/+3/7f/s
/+z/7P/s/+3/7f/t/+7/7v/u/+//7//v/+//8P/w//D/8v/y//L/9P/1//X/9v/2//b/
9//4//b/+P/4//j/+P/6//v/+//7//3//v///wIAAgACAAIAAgAEAAYACAAIAAgACwAN
AA0ADQAPABAAEwAUABcAFwAZABsAHAAdAB8AIgAjACQAJQAlACUAJgAlACYAJgAmACYA
JgAmACYAJQAlACUAJAAlACUAJAAjACMAIwAiACEAHwAeAB0AHAAZABcAFQAUABQAEgAQ
ABAADAAJAAYABQAFAAMAAQAAAPv/+P/2//X/8//z//H/8f/x//H/8f/y/+7/7v/u/+7/
7//u/+3/7f/s/+z/6v/p/+n/6P/o/+n/6f/p/+j/6P/n/+f/5//n/+n/6f/p/+n/5//o
/+j/5//n/+f/5//o/+j/6f/p/+j/6P/p/+n/6f/r/+z/7P/t/+v/6//r/+v/6v/q/+r/
6v/t/+3/7f/u/+7/7v/u/+7/8P/x//H/8f/v/+7/7v/v/+//7//v/+//8P/w//D/8P/v
/+//7//v/+7/7v/u/+7/7v/t/+3/7f/r/+v/6//r/+z/7P/s/+z/6v/q/+r/6v/q/+v/
7P/t/+z/7P/s/+z/6//q/+n/6P/o/+j/5//n/+f/5//n/+f/6f/p/+n/6f/p/+n/6P/o
/+r/6v/q/+r/6f/o/+f/5v/n/+f/6P/o/+b/5v/m/+b/5//o/+n/6v/o/+j/6P/o/+X/
5f/l/+T/5v/n/+f/6P/o/+j/5v/m/+b/5v/o/+j/6P/o/+b/5v/m/+b/5v/m/+b/5v/l
/+T/4//i/+T/5v/o/+r/6f/o/+f/5v/k/+T/5P/k/+b/5v/m/+b/5v/m/+b/5v/o/+j/
6P/o/+j/6P/o/+j/6v/q/+r/6v/p/+j/5//m/+T/5f/l/+X/5//m/+b/5v/n/+f/6P/o
/+n/6v/r/+v/6f/o/+j/6P/m/+b/5//n/+j/6v/r/+v/7v/w//H/8v/y//L/8v/y//L/
8v/0//f/+v/7//v/+//5//j/9//3//b/8//x//H/7//v/+7/7v/x//H/8f/x//D/7v/s
/+r/7P/t/+7/7v/q/+j/5//n/+n/6P/n/+f/5f/l/+P/4//k/+T/5P/l/+T/4//i/+H/
5f/o/+r/6v/q//L//P8KACMAVACeAOwAKwFeAZIBxAHhAeQBywGhAWkBHAGsADwA/f/i
/87/wv+//8H/xf/K/8r/y//P/9X/3P/g/+T/5P/m/+X/5f/l/+P/4//j/+T/5P/k/+X/
5f/i/+L/4//k/+T/5P/k/+T/5//n/+f/5//q/+r/6//r/+n/6f/p/+n/6f/r/+v/6//t
/+3/7f/t/+v/6v/q/+n/7f/u/+//8P/w/+//7v/u//D/8P/x//H/8//z//T/9P/0//b/
9v/2//X/9f/0//T/9v/2//f/+P/6//z//P/8//r//P/9//3///8BAAIAAwADAAIAAQAA
AAQABgAIAAoACwAMABAAEwAXABcAGQAaABkAGAAZABcAGgAdAB8AIQAlACgAKQAqACoA
KQAoACgAKgAsAC0ALgAsACwALAAsADAAMQAyADIAMAAvAC0AKwArACsAKgApACcAJgAl
ACQAIwAhAB8AHgAbABgAFQAUABQAEQAOAA0ADQALAAkACAAEAAAA/f/7//n/+f/3//f/
+P/3//b/9v/y//L/8v/y//H/8P/v/+//7//u/+v/6f/p/+j/6P/p/+v/6//q/+r/6f/p
/+n/6f/r/+v/6//r/+v/7P/s/+v/6P/n/+b/5v/n/+n/6v/q/+v/7f/u/+//7P/s/+v/
6//s/+3/7v/v//D/8P/w//D/8v/z//T/9v/1//T/8//y//L/8//z//P/9P/0//X/9//2
//X/9P/z//T/9P/0//T/9f/1//X/9f/y//L/8v/y//T/8//z//P/8f/x//H/8f/w//D/
8P/w//L/8v/y//L/7//v/+//7//w//D/8P/w//D/8P/w//D/8P/w/+//7//v/+//7//v
/+//7//v/+//8f/x//D/8P/w//D/8P/w/+7/7v/u/+7/7//v//D/8P/w//D/8P/w/+7/
7v/u/+7/8P/w//D/8P/v/+//7//u/+7/7//v//D/8v/w//D/8P/w//D/8P/w//D/8P/w
//D/8P/w//D/8P/w//D/8P/w//D/8P/w//D/8P/w//D/8P/w//D/8P/w//D/8P/w//D/
8P/w//D/8P/w//D/8v/y//L/8v/x//D/7//v/+//7//v/+7/7v/u/+//7//w//D/8P/w
//L/8f/w//D/7//w//D/8P/x//H/8v/0//f/9//4//r/+f/6//r/+v/8//z//P/8//z/
//8AAAEAAwADAAEAAAABAAEAAAD9//n/+f/5//n/+P/4//n/+f/5//n/+f/4//f/9v/2
//X/9v/0//P/8v/w//H/8f/w/+3/7f/t/+3/7f/t/+7/7v/u/+//7//v/+//7//x//L/
8P/u//D/+P8CABYAOwB2AMQAEgFTAYYBtAHcAfEB7gHTAakBbwEUAZQALAD3/9r/xP/A
/8f/y//P/9L/1P/X/9n/3//i/+b/7P/u/+z/6//r/+v/6f/p/+n/6v/s/+z/7f/t/+r/
6v/r/+z/7v/u/+7/7v/t/+3/7f/t/+7/7v/v/+//8f/x//H/8f/v//H/8f/x//H/8f/x
//H/8v/y//P/8//0//T/9P/0//X/9f/1//b/9v/2//f/9//5//n/+v/6//j/+v/6//r/
+v/7//v//P/+//7///8AAP7/AAAAAAAA/v8AAAEAAQADAAUABgAHAAoACgAKAAoADgAQ
ABIAFAASABIAFQAXABkAGQAbABwAHQAeACEAIQAiACMAIwAjACUAKAApACoALAAtAC4A
MAAxADIAMgAyADIAMgAyADIAMQAxADEAMAAxADEAMAAvAC0ALQAsACsAKwAqACkAKAAn
ACUAIwAiACAAHgAcABwAGAAVABIAEQAPAA0ACwAKAAkABgAEAAMAAQABAP/////8//v/
+v/6//n/+v/7//z/+v/4//b/9f/2//b/9P/z//X/9P/0//X/9f/1//T/9P/1//X/9f/1
//L/8f/w/+//8P/y//P/8//z//P/8//0//L/8//z//L/9P/1//X/9f/z//T/9P/1//X/
9f/1//X/+P/4//j/+P/3//f/9//4//j/+P/4//j/+P/5//n/+f/5//j/+P/5//v/+//7
//v/+//6//n/+P/5//n/+f/5//j/+P/4//j/+P/3//f/9//3//f/9//3//b/9v/2//b/
9v/2//b/9v/z//P/8//z//L/8v/y//L/9P/0//T/9P/y//L/8f/x//P/8//z//P/8//z
//P/8//x//H/8P/w//L/8v/y//L/8P/w//D/8P/x//H/8v/y//L/8v/y//L/8v/y//L/
8v/w//D/8P/w//H/8f/x//D/8P/x//H/8v/y//L/8P/w//D/8P/y//L/8v/y//L/8v/y
//L/8v/y//L/8v/w//D/8P/w/+7/7v/u/+7/8P/w//D/8f/x//H/8f/w//D/8P/x//H/
8P/w//D/8P/w/+//7v/u//L/9P/1//b/9//3//j/+v/9//3//v8AAAMABAAEAAQAAgAC
AAIAAgAEAAcACAAJAAkACQAHAAYAAwADAAIA///7//v/+//7//z//P/9//3/+//7//v/
+v/3//b/9v/1//X/9P/0//T/9P/1//X/9P/z//P/8//z/+//7//w//D/8P/x//H/8f/x
/+//7//y//D/7v/w//j/AgAWAD0AeADCAA4BTQF+Aa4B1gHpAeABxQGZAV0BAgGKACwA
/f/c/8j/xv/J/8//1f/W/9b/2f/h/+X/6P/s//D/8v/w/+//7//v/+//7//v//D/8P/w
//H/8f/y//L/8//0//P/8v/x//D/8//z//P/8//2//b/9//3//b/9f/0//P/8//1//X/
9f/3//f/9//3//j/+P/5//n/+v/6//r/+v/5//n/+f/6//z//P/9//3//f/9//7//v8A
AAIAAgACAAAAAQABAAIAAAAAAAEAAgACAAQABAAEAAQABgAHAAcACQALAAwADQAMAAwA
DAAMAA4AEAASABQAFgAWABkAGwAbABsAHQAeACEAIgAlACUAJQAnACgAKQAtADAAMQAy
ADMAMwAzADQANQA2ADYANgA2ADYANgA2ADUANQA1ADQANQA1ADQAMwAxADEAMAAvAC8A
LgAtACwAKQAnACUAJAAiACAAHgAeABwAGQAWABUAEwARAA8ADgAKAAYAAwABAAEAAQD/
/////v/9//z//P/8//z//P/8//v/+v/5//n/+P/4//b/9f/3//b/9v/3//X/9f/0//T/
8//z//P/8//1//X/9f/1//P/9P/0//P/9f/1//X/9v/0//X/9f/0//T/9f/1//X/9//4
//j/+f/3//f/9//3//j/+P/4//j/+f/5//n/+v/4//j/+P/4//r/+//7//v/+//6//r/
+//7//v/+//7//z//P/8//z/+//7//v/+//6//r/+v/6//r/+f/5//n/+f/5//n/+f/4
//j/+P/4//b/9v/2//b/9f/1//X/9f/2//b/9v/2//b/9v/2//b/9v/2//X/9f/1//X/
9f/1//X/9f/1//X/8//z//L/8v/0//T/9P/0//T/9P/0//T/8//z//T/9P/2//b/9v/2
//T/9P/0//T/8v/y//L/8v/z//P/8//y//T/9f/1//b/8v/0//T/9P/0//T/9P/0//X/
9f/1//X/9P/0//L/8//z//T/9v/2//b/9v/1//T/9P/1//b/9v/2//f/+f/6//z//f/7
//z//v///wAAAAAAAAAA/v/+//7/AAABAAIAAwADAAMAAQAAAP///v/8//j/9f/3//f/
9//2//j/+f/5//n/9//3//b/9f/0//T/8//y//L/8f/w//D/8f/x//D/7//x//H/8f/v
//H/8v/y//L/8//z//P/8//z//H/8v/y//D/9P/6/wgAIABLAIgA0AAUAUcBdAGiAcYB
zwG8AZcBZwEnAcYAVgAQAO//1v/I/8r/z//R/9P/1v/a/9v/3//j/+j/7v/w//D/7v/t
/+3/7f/t/+3/7f/u/+z/7P/t/+3/7v/u/+//8P/u/+7/7v/u/+//7//v/+//8v/y//P/
8//z//P/8//z//X/9//3//f/9P/z//L/8f/y//L/8//z//X/9v/3//j/9//3//f/+P/2
//b/9//3//n/+f/6//r/+v/8//z//P/+//////8AAP7//v///wAAAgAEAAQABAADAAQA
BAADAAEAAwAEAAUACQAKAAsADAAMAA4AEAASABEAEAASABMAFwAXABkAGgAbABwAHwAf
ACMAJQAmACcAKQAsAC0ALgAsACsAKgAqACwALgAvADAALgAuAC4ALgAxADEAMQAwADEA
MQAwAC8ALQAtACwAKwAnACYAJQAkACAAHQAaABgAFwAWABUAFgAUABEADgANAAkABwAF
AAQAAQD+//z/+//5//n/9//3//j/9//2//b/8v/y//L/8v/z//L/8f/x//T/9P/y//H/
7//u/+7/7//v/+//7v/u/+3/7f/t/+3/7f/t/+3/7f/v//D/8P/v/+3/7f/t/+7/8P/x
//H/8P/v/+//7v/t/+3/7v/u/+//7//v/+//7//x//L/8//0//P/8//z//T/8//y//H/
8P/w//H/8f/x//P/8v/y//P/9f/1//X/9f/z//L/8f/w//H/8f/x//H/7v/u/+7/7v/v
/+//8P/x//D/7//u/+3/7v/u/+7/7v/w//D/8P/w/+3/7f/t/+3/7P/s/+z/7P/s/+z/
7P/s/+7/7v/t/+3/6//r/+v/6//r/+v/6//r/+v/6//q/+r/6P/o/+j/6P/p/+r/6//s
/+n/6f/q/+r/6v/q/+r/6v/o/+j/6P/o/+b/5v/m/+b/5v/n/+j/6P/o/+n/6f/q//D/
8P/u/+z/6v/o/+r/6v/q/+r/6P/o/+j/6P/o/+j/6P/o/+b/5v/m/+b/6P/o/+j/6P/q
/+r/6v/q/+r/6v/q/+r/6P/o/+j/6P/q/+r/6v/q/+r/6v/q/+r/7P/s/+z/7P/s/+z/
7P/s/+7/8P/y//T/8v/y//L/8v/z//T/9f/2//b/9v/2//b/9P/0//T/9P/y//D/7v/s
/+z/7P/s/+z/7P/s/+z/7P/p/+j/5//m/+j/6P/o/+j/6P/o/+j/6P/l/+T/4//i/+T/
5P/k/w==
         </WaveFormData>
      </LeadData>
      <LeadData>
         <LeadByteCountTotal>10000</LeadByteCountTotal>
         <LeadTimeOffset>0</LeadTimeOffset>
         <LeadSampleCountTotal>5000</LeadSampleCountTotal>
         <LeadAmplitudeUnitsPerBit>4.88</LeadAmplitudeUnitsPerBit>
         <LeadAmplitudeUnits>��V</LeadAmplitudeUnits>
         <LeadHighLimit>2147483647</LeadHighLimit>
         <LeadLowLimit>268435456</LeadLowLimit>
         <LeadID>V6</LeadID>
         <LeadOffsetFirstSample>0</LeadOffsetFirstSample>
         <FirstSampleBaseline>0</FirstSampleBaseline>
         <LeadSampleSize>2</LeadSampleSize>
         <LeadOff>FALSE</LeadOff>
         <BaselineSway>FALSE</BaselineSway>
         <ExcessiveACNoise>FALSE</ExcessiveACNoise>
         <MuscleNoise>FALSE</MuscleNoise>
         <LeadDataCRC32>3215735999</LeadDataCRC32>
         <WaveFormData>
6P/o/+j/6P/q/+r/6v/q/+r/6v/q/+r/6v/q/+r/6v/s/+z/7P/s/+z/7P/s/+z/7v/u
/+7/7v/u/+7/7v/u//D/8P/w//D/8v/y//L/8v/w//D/8P/w//L/8v/y//L/9P/0//T/
9P/2//b/9v/2//j/+P/4//j/+v/6//r/+v/9//7///8AAAIAAgACAAIAAwAEAAUABgAH
AAgACQAKAAsADAANAA4AEAASABQAFgAYABgAGAAYABkAGgAbABwAHAAcABwAHAAeAB4A
HgAeAB4AHgAeAB4AHQAcABsAGgAaABoAGgAaABcAFgAVABQAEgAQAA4ADAAKAAoACgAK
AAkACAAHAAYAAwACAAEAAAD+//z/+v/4//f/9v/1//T/8v/y//L/8v/w//D/8P/w//D/
8P/w//D/8P/w//D/8P/u/+7/7v/u//D/8P/w//D/7//u/+3/7P/s/+z/7P/s/+7/7v/u
/+7/7v/u/+7/7v/w//D/8P/w//D/8P/w//D/8P/w//D/8P/u/+7/7v/u//D/8P/w//D/
8f/y//P/9P/y//L/8v/y//T/9P/0//T/9P/0//T/9P/0//T/9P/0//T/9P/0//T/9P/0
//T/9P/y//L/8v/y//T/9P/0//T/8v/y//L/8v/y//L/8v/y//L/8v/y//L/8P/w//D/
8P/y//L/8v/y//D/8P/w//D/8v/y//L/8v/x//D/7//u//D/8P/w//D/7v/u/+7/7v/u
/+7/7v/u/+7/7v/u/+7/8P/w//D/8P/y//L/8v/y//H/8P/v/+7/7v/u/+7/7v/u/+7/
7v/u/+7/7v/u/+7/7v/u/+7/7v/u/+7/7v/u/+z/7P/s/+z/7P/s/+z/7P/s/+z/7P/s
/+z/7P/s/+z/6v/q/+r/6v/q/+r/6v/q/+z/7P/s/+z/6//q/+n/6P/p/+r/6//s/+z/
7P/s/+z/6v/q/+r/6v/s/+z/7P/s/+r/6v/q/+r/6v/q/+v/6//s/+z/7P/r/+v/6//r
/+3/7f/t/+3/7f/q/+r/6v/q/+v/6//r/+v/7P/s/+7/7//u/+7/7//w//L/8//0//X/
9P/0//T/9f/5//n/+//8//z//P/6//n/+f/4//X/9P/0//T/9P/0//P/8//y//L/8//z
//P/8//z//L/8v/y/+7/7P/s/+z/7v/u/+3/7P/r/+r/6f/m/+j/6P/o/+n/6//r/+v/
6//t/+v/6//n/+T/4v/m/+3//v8eAFEAkQDLAPoAJwFUAXoBjgGGAWsBQwETAcoAeABL
ADYAIAAOAAUA+//w/+r/5//n/+r/6v/r/+v/6f/p/+n/6P/o/+j/6f/n/+b/5v/l/+f/
5//n/+f/5//n/+f/5//n/+f/6P/p/+n/6f/p/+n/6f/p/+n/6v/o/+j/6P/o/+n/6f/q
/+r/6//s/+3/7//u/+7/7f/s/+7/7v/u/+//7f/u/+//7//v/+//7//v/+7/7//v/+//
8P/w//D/8f/z//P/8//z//T/9f/1//X/9v/4//j/9//5//n/+f/5//v/+//9//7//f/+
//7/AAAAAAAAAQACAAMABAAHAAoACQAKAAwADwAPABAAEQARABIAFQAWABcAFwAbABsA
HAAdAB0AHgAfAB4AIAAgAB8AIQAgACAAIwAjACMAIwAhACEAIgAiACIAIgAjACQAIwAf
AB4AHQAbABwAGwAYABYAFAATABIAEgAOAAsACgAHAAYABgAGAAYABgADAAEA///+//3/
+//7//n/+P/3//X/9P/z//L/8v/y//L/8v/y//P/8//y//H/8P/u/+7/7v/v/+//7//u
/+//7//v/+//7//u/+7/7//u/+//8P/w/+//7//w//D/8f/x//D/8P/w//D/8P/w//P/
9P/0//T/9P/0//X/9v/4//f/9v/2//j/+P/4//j/9v/3//f/9v/4//n/+v/6//j/9//3
//f/+f/4//j/+f/6//z//P/8//j/+P/3//f/9//4//n/+//5//j/+P/4//f/9//4//j/
9v/2//b/9v/2//b/9v/1//b/9v/3//f/9P/0//f/+P/4//f/9v/1//f/9//3//f/9//5
//X/9f/1//b/9v/2//f/9//0//b/9v/1//X/9v/4//j/+P/4//f/9f/3//j/9v/2//f/
9//1//X/9f/1//b/9v/2//T/9P/1//X/9v/2//f/9//3//f/9v/2//b/9v/2//b/9v/2
//b/9v/2//b/9v/2//b/9v/2//b/9v/2//b/9v/2//b/9v/2//b/9v/2//b/9v/2//b/
+P/4//j/+P/4//j/+P/4//j/+P/4//j/9v/2//b/9v/2//b/9v/2//b/9v/2//b/9v/2
//b/9v/2//b/9//3//b/9v/2//X/9//3//f/+f/3//f/9//3//j/+P/4//j/+f/5//n/
+f/6//r//P/9//7//v///wAA//////////8AAAAAAAABAAUABQAHAAgACAAIAAYABQAF
AAQAAQAAAAAAAAAAAAAAAQABAAAAAAABAAEAAQABAP///v/+//7//P/6//r/+v/6//r/
+f/4//b/9v/2//T/9v/2//b/9//3//f/9//3//n/+f/5//f/9P/w//L/+f8IACYAVwCT
ANMACAE3AWQBjAGiAaIBiwFlATcB8ACYAFkAPgAoABoAEwALAAAA+P/1//X/9v/4//X/
9f/5//v/+//5//j/9//3//X/9P/0//P/9f/1//X/9f/1//X/9f/1//P/8//0//X/9//3
//f/9//1//X/9f/2//b/9v/2//b/9//3//j/+P/4//j/+P/5//n/+v/6//r/+v/6//r/
+//5//r/+//7//3//f/9//3//P/9//3//f/+//7//v//////////////AAABAAEAAQAE
AAYABgAFAAcABwAHAAcABwAHAAkACgAJAAoACgAMAA4ADgAPABAAEgASABQAFgAVABYA
GAAbAB0AHgAfAB8AHwAhACEAIQAlACkAKQAqACkAKQAqACsALAAuAC4ALQAtACwALAAv
AC0ALQAtACsALQAuAC4ALgAtAC0ALQArACgAKAAoACcAKAAnACQAIgAgAB8AHgAeABwA
GQAYABUAFQAUABMAEgAQAA0ACwAJAAgABwAFAAUAAgACAAIAAQACAAEAAAAAAAAAAAAA
AAAA//////7//f/+//z//P/8//3//f/9//z//f/9//3//f/9//z//P/9//z//f/+//7/
+//7//z//P/9//3//P/8//7//v/+//7///8AAAAAAAABAAAAAAAAAAEAAQABAAIAAgAC
AAIAAgACAAMAAwACAAIAAwAEAAQABAADAAMAAwADAAIAAgADAAQABgAGAAYABAAEAAMA
AwAEAAQABAAFAAQAAgABAAAAAgADAAUABgAFAAQAAwACAAIAAgACAAEAAwACAAIAAQAA
AAAAAwAEAAQAAwACAAEAAgABAAAA//8BAAMA////////AAAAAAAAAQABAP7/AAACAAEA
AQACAAAAAAAAAAAAAQD//wEAAgAAAAAAAQABAP//////////AgACAAIAAAD//////v/+
/wAAAQABAAEAAQAAAAAAAAAAAAAAAAAAAAAAAAAAAAAAAAAAAP7//v/+//7/AAAAAAAA
AAD+//7//v/+//7//v/+//7/AAAAAAAAAAD+//7//v/+/wAAAAAAAAAA/v/+//7//v/+
//7//v/+/wAAAAAAAAAA/v/+//7//v/+//7//v/+//7//v/+//7//v//////AAAAAAAA
//////3//f//////AQABAAEAAAD+//7//v///////////wAAAAACAAMABAAEAAUABgAH
AAkACQAJAAoACgAKAAsADQALAA0ADgAOAA4ADAALAAsACgAHAAYABgAGAAYABgAFAAUA
BAAEAAMAAwADAAMAAwACAAIAAgAAAP7//v/+//7/AAD///7//v/+//7//P/8//z//P/9
//3//f/9//3//f/9//v/+f/0//L/+P8HACAARAB3AK8A4wAQATsBZgGCAYYBcgFRAScB
7wCkAGIAQQAuAB4AFgARAAcA/v/6//n/+//6//j/+////////f/7//v/+v/5//n/+f/4
//j/9//3//f/9//3//j/+f/6//v/+f/5//r/+//5//n/+f/5//n/+f/5//r/+v/6//r/
+v/9//3//v/+//z//P/8//3/+//8//z//P/8//z//P/9////AAABAAEAAQABAAEAAQAC
AAMAAwADAAIAAgACAAMABQAFAAUABQAEAAUABQAFAAYACAAIAAcACAAJAAoACwAMAAsA
DAAMAA0ADgAOABAAEAAQABEAEgASABIAFAAWABcAGAAaAB0AHQAeAB8AHwAgACMAJAAl
ACYAKQAoACgAKwArACwALQAuADAAMAAvAC0ALAAsAC8AMAAxADIAMQAwADAALwAuACsA
KwArACkAKQAqACsAKwAoACcAJAAiACQAIwAiACIAIAAdABwAGQAXABYAFQAUABIADwAN
AAsACgAJAAcABwAGAAYABgAFAAQAAwACAAIAAgACAAIAAgADAAMAAgABAAAA/v/+//7/
/////////v/9//3//f/9//3//P/8//3//v///wAAAAD/////AAAAAP/////+//7//v/+
//7//v///wAAAAAAAAIAAgADAAQAAgABAAAAAAACAAIAAgACAAIAAwADAAIAAgADAAQA
BAAEAAMAAwADAAMAAgACAAMABgAIAAgACAAEAAQAAwADAAIAAgACAAMAAwACAAIAAgAB
AAEAAgACAAIAAgACAAIAAgACAAIAAQD///7//v/9//7//v8BAAIAAwADAAMAAwAAAP//
/v/9////AQD9//3//f/+//7//v8BAAEA/v8AAP///f/8//z//v/+//7//v/9//v//f/+
//7//v////////////////8AAAAAAAD+//v/+//6//r//P/9//3//f/7//7//P/8//z/
/P/8//z//P/8//r/+v/6//r//P/8//z//P/8//z//P/8//7//v/+//7//P/8//z//P/6
//r/+v/6//v//P/9//7//v/+//7//v/9//z/+//6//r/+v/6//r//P/8//z//P/8//3/
/f/+//3//P/6//n/+v/7//7////+//3//P/6//z//P/8//3/+//7//v//P/+/wAAAQAC
AAEAAQABAAEAAQABAAEAAgAEAAQABQAHAAcACQAKAAoACAAGAAUABQAHAAUABQAGAAIA
AAD+//v/9P/u/+n/4//g/9//3v/d/9v/2v/Z/9b/1P/U/9T/1P/T/9H/z//O/87/zv/M
/8z/zP/M/83/zf/N/83/zf/N/8//z//N/8r/xv/C/8X/1P/w/x0AXQChANoACQE+AWwB
hgGMAXsBVQElAeIAhgA7ABwACAD0/+v/4//Y/87/y//J/8b/xv/J/8n/y//L/83/zf/M
/8v/y//K/8j/x//F/8f/x//H/8f/x//H/8f/x//J/8n/yv/L/8r/yf/I/8f/yf/J/8n/
yv/K/8r/yv/K/8v/y//M/8z/zP/M/8z/zf/N/87/zv/O/9D/0P/Q/9H/0f/S/9P/0//T
/9P/0//T/9L/0//T/9P/1P/U/9T/1f/V/9X/1f/V/9b/1//X/9f/1v/Y/9j/1//Z/9n/
2f/Z/93/3f/f/+D/4f/i/+L/5P/i/+L/4//k/+b/5v/o/+r/6f/q/+z/7//v//D/8f/x
//P/9f/1//X/+f/9//3//v8BAAEAAgADAAMABAADAAEAAgACAAMABwAFAAUABQADAAEA
AgACAAIAAwADAAMAAQD+//7//v/9//7//f/6//j/9v/1//T/9P/y/+//7v/r/+n/6P/n
/+b/5P/h/9//3f/d/93/3P/d/9v/2v/Z/9f/1v/V/9T/1P/W/9b/1v/W/9b/1f/T/9H/
0f/Q/9H/0v/T/9P/0//S/9H/0f/R/9H/0f/Q/9D/0f/Q/9H/0v/S/9P/0//U/9T/0//T
/9L/0v/U/9T/1P/U/9f/2P/Y/9j/2f/Y/9j/2P/a/9n/2P/Y/9r/2v/a/9r/2v/b/9v/
2v/a/9v/3P/c/9z/2//b/9v/3f/c/9z/3f/d/97/3f/c/9v/3P/c/93/3v/e/97/3//e
/9z/2//a/9v/2//c/9z/3P/c/9z/3P/a/9r/2v/Z/9v/2v/a/9n/1v/W/9n/2v/Z/9n/
2f/Z/9r/2f/Y/9f/1//Z/9X/1f/W/9j/2f/a/9n/2f/W/9j/2v/Z/9n/2v/Y/9j/2P/Y
/9n/1//Z/9r/2P/Y/9n/2f/X/9f/1//X/9r/2v/a/9j/2P/Z/9n/2v/Y/9n/2f/Z/9v/
2v/a/9r/2v/a/9j/2P/Y/9j/2v/a/9r/2v/a/9r/2v/a/9r/2v/a/9r/2v/a/9r/2v/a
/9r/2v/a/9r/2v/a/9r/2v/a/9r/2v/a/9r/2v/a/9z/3P/c/9z/2v/a/9r/2v/a/9r/
2v/a/9r/2v/a/9r/2v/b/9v/3P/c/9z/2//b/9v/2//d/93/3f/d/93/3P/c/9z/3P/d
/93/3f/d/97/3v/g/+H/4v/g/+H/4v/j/+X/5f/l/+b/5P/k/+X/5//p/+v/7P/s/+z/
6v/p/+n/6P/l/+T/5P/m/+b/5v/l/+X/5P/k/+P/4//j/+P/4//i/+L/4v/g/9z/3P/c
/9z/3v/d/9z/3P/c/9z/2v/a/9r/2v/b/9v/2//b/9v/2//d/9v/2f/W/9T/2P/j//b/
GgBNAIsAxQD2ACMBTgFuAXoBbgFRASkB9QCoAFgALQAYAAYA+v/z/+3/5P/c/9n/2f/c
/9z/2//d/9//3//d/9v/2v/Z/9n/2//a/9r/2f/Z/9n/2f/Z/9n/2f/Z/9n/2f/Z/9r/
2//b/9v/2//b/9v/2//b/9z/2v/a/9r/2v/d/93/3v/e/97/3v/e/9//3f/e/97/3v/e
/97/3v/f/9//4P/h/+H/4//j/+P/4//i/+P/4//j/+T/5P/k/+X/5//n/+f/5//o/+n/
6f/p/+j/6v/q/+n/6//r/+v/6//r/+v/7f/u/+//8P/w//L/8v/y//P/9P/2//b/+P/6
//n/+v/8//////8AAAEAAQACAAUABgAHAAkADQANAA4ADwAPABAAEQAQABIAEgARABMA
EgASABUAEwATABMAEQAPABAAEAAQABEAEQARAA8AEAAQABAADwANAAsABwAEAAYABQAE
AAQAAAD9//z/+f/5//j/9//2//T/8f/v/+3/7P/r/+n/6f/p/+r/6//r/+r/6f/o/+j/
5v/m/+b/5v/l/+X/5P/j/+L/4P/g/+D/4//j/+P/4v/h/+H/4f/h/+H/4P/g/+H/4P/h
/+L/4v/h/+H/4v/i/+L/4//j/+T/4v/i/+L/4v/l/+b/5v/m/+f/5v/m/+b/5v/l/+T/
5P/l/+b/5//o/+j/6f/p/+j/6P/p/+r/6v/o/+f/5//n/+n/6P/o/+n/6P/q/+r/6v/q
/+r/6f/p/+j/6P/o/+n/6f/o/+j/6P/l/+X/5v/m/+j/6P/o/+j/5v/m/+b/5f/m/+b/
5//n/+b/5v/p/+r/6v/p/+j/5//m/+X/5P/j/+H/4//f/9//4P/i/+P/5P/l/+X/4v/k
/+b/5f/l/+b/5P/k/+T/5P/h/9//4f/i/+L/4v/j/+P/4//j/+P/4//i/+L/4v/g/+H/
4f/g/+D/4P/h/+H/4f/j/+T/4v/i/+L/4v/i/+L/4v/i/+L/4v/i/+L/4P/g/+D/4P/e
/97/3v/e/+H/4v/j/+T/4v/i/+L/4v/g/+D/4P/g/97/3v/e/97/4P/g/+D/4P/i/+L/
4v/i/+L/4v/i/+L/5P/k/+T/5P/j/+L/4f/g/+D/4f/h/+L/4v/i/+H/4f/h/+H/4//j
/+X/5f/l/+T/4v/i/+L/4//h/+H/4f/i/+D/4v/j/+T/5v/n/+j/6f/r/+v/6//s/+r/
6v/r/+3/7//x//L/8v/y//D/7//v//D/7f/s/+z/6v/q/+r/6f/q/+r/6//r/+r/6f/o
/+f/5//o/+n/6P/k/+T/5P/k/+T/4//i/+L/4v/i/+D/4P/g/+D/4f/h/+D/3//e/93/
4f/h/+H/3v/c/97/4//q//z/IQBZAJkA0AADATQBZgGKAZgBiwFrAT8BAgGuAF0ANgAm
ABQACQD///D/5P/d/9v/2v/c/93/3//j/+X/4//j/+L/4f/h/9//3v/e/93/3//f/9//
3//d/93/3f/d/93/3f/e/9//3//f/9//3//g/+H/4v/k/+L/4v/i/+L/4f/h/+L/4v/j
/+T/5f/n/+b/5v/l/+T/5P/k/+T/5f/l/+b/5//n/+j/6f/q/+v/6v/r/+v/6//s/+z/
7P/t/+3/7f/t/+3/7P/t/+3/7f/w//L/8v/x//P/8//z//P/8//z//X/9v/2//b/9f/2
//j/+P/5//r//P/+/wIABgAHAAgACgANAA0ADAALAAkACgANAA4ADwATABcAFwAYABgA
FwAXABcAGgAcABwAGwAdABwAHAAfACEAIQAhAB8AHwAgACAAIAAdAB0AHQAbABwAHAAc
ABsAGgAZABYAFAATABEADwAOAA0ACwALAAkACQAIAAcABgACAP///f/7//r/+f/3//f/
9P/0//T/8//y//H/8P/w//D/8P/w//D/8P/v/+3/6//s/+r/6v/q/+3/7f/t/+z/6//r
/+v/6//r/+r/6v/r/+r/6//s/+z/6v/p/+n/6P/o/+n/6f/q/+3/7v/v//D/8P/w/+//
7v/w//D/8f/y//L/8f/w//D/8f/y//P/9P/y//P/8//y//L/8//0//T/9P/z//P/8//z
//L/8v/z//L/9P/0//T/9P/0//P/8//y//L/8v/z//P/8v/y//L/8f/x//L/8v/y//L/
8v/y//L/8v/y//H/8f/w//D/7//u/+7/8f/y//L/8f/w/+//7//v/+//7//x//P/7//v
/+3/7v/u/+7/8f/x/+7/8P/y//H/8f/y//D/8P/w//D/7//t/+//8P/w//D/8f/x//H/
8f/x//H/8v/y//L/8P/x//H/8P/w/+7/7//v/+//8f/w//D/8P/w//D/8P/w//D/8P/u
/+7/7v/u/+//8P/x//L/8v/y//L/8v/y//L/8v/y//D/8P/w//D/8v/y//L/8v/y//L/
8v/y//D/8P/w//D/8v/y//L/8v/y//L/8v/z//L/8v/x//D/8f/x//H/8f/x//H/8f/x
//P/8v/y//L/8v/z//P/8//z//T/9P/2//f/+P/4//n/+f/5//j/9//5//r/+v/6//v/
/f/9////AgACAAIAAAABAAEAAAD9//z//P/8//z//P/7//v/+v/8//v/+//7//n/+f/4
//j/+P/2//T/9P/y//L/8v/x//D/8P/w//D/8P/w//D/8P/v/+//7//v//H/8f/x//P/
7//s/+j/6P/v//z/FABFAIUAxwACATMBZAGQAawBsgGhAX8BUwEOAa4AYQA+ACgAFAAL
AAUA+v/y/+3/7f/s/+7/7//v/+//8f/z//H/8P/v/+//7//u/+7/7f/r/+v/6//r/+3/
7f/t/+3/6//r/+z/7f/r/+v/6//r/+z/7f/u//D/7v/u/+7/7v/t/+3/7v/u/+3/7v/v
//H/8f/y//L/8v/w//D/8P/x//P/9P/1//X/9f/1//X/9f/2//f/9//3//j/+P/4//n/
+f/5//n/+f/6//v/+//7//z//v/+//3/+//7//v/+///////AQACAAMABAAEAAYACQAK
AAwADgAOAA4AEAASABEAEgAUABcAFwAYABkAGQAXABkAGQAZAB0AIQAhACIAJAAlACcA
KQApACoAKQAnACYAJAAjACUAJwAnACcAJQAnACgAKAAoACcAJwAnACUAJgAmACYAJQAk
ACMAIAAeABwAGwAaABoAGAAVABQAEQARABAADwAOAAwACQAHAAUABgAFAAMAAwAAAAAA
AAD//wAA///+//7//f/8//v/+v/5//n/+P/3//f/9v/3//j/+f/5//n/+P/4//n/+v/7
//j/9v/1//X/9P/1//b/9v/3//f/+P/4//n/+f/4//j/+P/4//j/+P/3//j/+P/4//j/
+P/5//r/+//7//v//P/6//r/+v/6//z//f/9//z/+v/7//z//P/+//3//f/9/////v/+
//////8AAP///v/+//7//f/9//z//P/8//3//f/8//z//P/7//v//P/8//v/+v/5//j/
+v/6//r/+f/3//b/9v/1//b/9v/5//r/+f/5//n/+f/6//n/+P/3//n/+//3//f/9//4
//j/+P/4//f/8//0//b/9f/1//b/9v/2//b/9v/1//P/9f/2//b/9v/3//f/9//3//f/
9//2//b/9v/0//X/9f/0//T/9P/1//X/9f/3//b/9P/0//T/9P/1//b/9//4//f/9v/1
//T/9v/2//b/9v/2//b/9v/2//P/8v/x//D/8f/y//P/9f/z//T/9P/0//T/9f/2//f/
9v/1//T/8//z//L/8v/y//X/9//4//n/+f/6//r//P///wAAAAABAAIAAwADAAMAAwAE
AAQABAAFAAcABwAJAAgACAAIAAYABQAFAAQAAQD+//7//v/+/wAA//////7//v/9//3/
/f/7//v/+v/6//z/+v/4//j/+P/4//j/9//2//b/9v/2//L/8v/y//L/9f/1//X/9f/z
//P/8//x/+//7P/s/+z/8f/+/xoASQCHAMUA/gAvAWABjAGiAaQBkQFxAUEB/gCkAF0A
PgAoABYADQAFAPz/9v/x/+//8v/0//P/8//1//n/9//1//T/8//z//H/8P/w/+//8f/x
//H/8f/v/+//7//v//H/8f/y//P/8//z//P/8//x//H/8f/y//D/8P/w//D/8//z//T/
9P/0//T/9P/1//P/9P/0//T/9P/0//T/9f/1//b/9//3//f/9//3//f/+P/5//n/+f/7
//z//f////3/+//5//f/+v/7//v/+//8//7//v/9/////////////////wEAAgADAAQA
BAAGAAgACAAJAAoADAAMAA4AEAARABIAFAAXABkAGgAbABsAGQAbABsAGwAfACMAIwAk
ACUAJQAmACcAJgAoACgAJwAoACgAKQAtACsAKwArACkAJwAoACgAKAApACkAKQAnACYA
JgAmACUAJAAjACAAHgAeAB0AHAAcABkAFQATAA8ADQAMAAsACgAIAAUAAwABAAIAAQD/
/////P/8//z/+//8//v/+v/6//r/+v/6//r/+f/5//j/9//4//b/9v/2//X/9f/1//T/
9f/1//X/9f/1//T/9P/1//X/9f/1//T/9f/1//b/9v/1//X/9P/0//b/9v/2//b/9//4
//j/+P/3//b/9v/2//f/9//3//j/+v/6//r/+v/4//n/+f/4//j/+f/6//r/+v/5//n/
+f/7//r/+v/7//v//P/7//r/+v/6//n/+f/6//r/+v/7//v/+v/6//r/+//7//z//P/6
//r/+v/6//z//P/8//v/+v/4//f/9f/0//T/9//4//j/9//2//X/9f/1//X/9f/3//n/
9f/1//X/9v/2//b/9f/1//L/9P/2//X/9f/2//b/9v/2//b/9f/z//X/9v/2//b/9//3
//X/9f/1//X/9v/2//b/9P/0//X/9f/2//b/9//3//f/8//2//b/9v/2//b/9P/0//X/
9f/2//b/9v/1//X/9f/1//f/9//3//f/9//2//b/9v/2//n/+f/5//n/+v/6//z//f/8
//z//f/+////////////AAAAAAAAAQABAAEAAwAEAAQABAACAAEA///+//v/+v/8//z/
/P/8//3//f/8//z/+f/5//n/+f/5//j/+P/4//b/9P/0//T/9P/0//P/8v/y//L/8v/w
//L/8v/y//P/8//z//P/8//1//P/8//x/+z/6v/u//X/CAAmAFUAkQDJAPgAIwFSAXgB
jAGEAWcBPwENAcYAdgBFAC4AHAAOAAsAAwD6//L/7//v//D/8P/x//P/9f/1//P/8f/w
/+//7//v/+7/7v/t/+v/6//r/+v/7f/t/+3/7f/t/+3/7v/v/+//7//v/+//7//v/+//
8P/y//L/8v/y//P/8//0//T/7//u/+3/7f/v//D/8P/w//L/8v/y//P/8f/y//P/8//z
//P/8//z//T/9f/1//X/9P/0//T/9f/3//f/9//3//j/+f/5//n/+P/6//r/+f/6//v/
/P/9//7//f/+//7///8AAAAAAgACAAIAAwAEAAQABAAGAAgACQAKAAwADwARABIAEwAT
ABUAFwAXABcAGQAdAB0AHgAeAB0AHQAdABwAHgAeAB0AHwAeAB4AIQAjACMAIwAhACEA
IgAiACIAIQAhACEAHwAcABwAHAAbABcAFQARAA4ADgANAAwADAAMAAkACAAFAAEAAAD/
//7//v/7//n/9//2//X/8//z//L/8v/y//H/7v/t/+z/7P/u/+7/7v/u/+//7//u/+3/
7P/q/+r/6v/p/+n/6f/o/+n/6f/p/+n/6f/o/+j/6f/q/+v/7P/s/+r/6f/p/+j/6v/r
/+v/7P/r/+r/6f/o/+n/6v/q/+r/6v/q/+v/7P/u/+3/7P/s/+7/7v/u/+7/7f/t/+z/
6v/o/+n/6v/q/+z/6//r/+v/7P/s/+3/7//t/+7/7f/s/+z/7P/r/+v/6P/o/+j/6f/q
/+r/6//s/+r/6f/p/+j/6P/o/+j/6P/o/+j/6P/n/+f/5v/m/+X/5P/k/+f/6P/o/+f/
5v/l/+X/5f/l/+X/5f/n/+P/4//j/+T/5P/k/+X/5f/i/+T/4v/h/+H/4v/k/+T/5P/k
/+P/4f/j/+T/5P/k/+X/5f/j/+P/4//j/+P/4v/h/97/3//f/97/3v/g/+H/4f/h/+X/
5v/l/+T/4//i/+D/4P/g/+D/4P/g/+D/4P/g/+D/4P/g/9//3v/d/9z/3v/e/97/3v/g
/+D/4P/g/+L/4v/i/+L/4f/g/9//3v/g/+D/4P/g/+L/4v/i/+L/4P/g/+D/4P/g/+D/
4P/g/+P/5P/l/+b/6P/o/+j/6P/o/+j/6P/o/+j/6P/o/+j/6v/q/+r/6v/o/+b/5P/i
/+L/4v/i/+L/4v/i/+L/4v/g/+D/4P/g/97/3v/e/97/3v/e/97/3v/b/9r/2f/Y/9r/
2v/a/w==
         </WaveFormData>
      </LeadData>
   </Waveform>
</RestingECG>
