# Supplementary material for: Detection of Left Atrial Enlargement Using a Convolutional Neural Network-Enabled Electrocardiogram
Source: Front Cardiovasc Med. 2020 Dec 17;7:609976. doi: 10.3389/fcvm.2020.609976 (PMC7773668; doi:10.3389/fcvm.2020.609976)
Supplement: Supplementary file 5 [file Data_Sheet_5.ZIP › normal4/1802036305_7866_0000000X.XML]

<?xml version="1.0" encoding="Windows-1252"?>
<!DOCTYPE RestingECG SYSTEM "restecg.dtd">
<RestingECG>
   <PatientDemographics>
      <PatientID>1802036305</PatientID>
      <PatientAge>79</PatientAge>
      <AgeUnits>Years</AgeUnits>
      <Gender>Male</Gender>
      <PatientLastName>lijinlian</PatientLastName>
   </PatientDemographics>
   <TestDemographics>
      <DataType>Resting</DataType>
      <Site>1</Site>
      <AcquisitionDevice>MAC55</AcquisitionDevice>
      <Status>Unconfirmed</Status>
      <Priority>Normal</Priority>
      <AcquisitionTime>09:44:15</AcquisitionTime>
      <AcquisitionDate>08-16-2017</AcquisitionDate>
      <CartNumber>1</CartNumber>
      <AcquisitionSoftwareVersion>009C</AcquisitionSoftwareVersion>
      <XMLSourceVersion>MAC5000 v1.0</XMLSourceVersion>
   </TestDemographics>
   <RestingECGMeasurements>
      <VentricularRate>64</VentricularRate>
      <AtrialRate>64</AtrialRate>
      <PRInterval>128</PRInterval>
      <QRSDuration>88</QRSDuration>
      <QTInterval>414</QTInterval>
      <QTCorrected>427</QTCorrected>
      <PAxis>20</PAxis>
      <RAxis>63</RAxis>
      <TAxis>54</TAxis>
      <QRSCount>11</QRSCount>
      <QOnset>219</QOnset>
      <QOffset>263</QOffset>
      <POnset>155</POnset>
      <POffset>200</POffset>
      <TOffset>426</TOffset>
      <ECGSampleBase>500</ECGSampleBase>
      <ECGSampleExponent>0</ECGSampleExponent>
   </RestingECGMeasurements>
   <Diagnosis>
      <Modality>Resting</Modality>
         <StatementCount>2</StatementCount>
         <LabelText>12SL ��ϳ���</LabelText>
      <DiagnosisStatement>
         <StmtFlag>ENDSLINE</StmtFlag>
         <StmtText>�������</StmtText>
      </DiagnosisStatement>
      <DiagnosisStatement>
         <StmtFlag>ENDSLINE</StmtFlag>
         <StmtText>���� ECG</StmtText>
      </DiagnosisStatement>
   </Diagnosis>
   <Waveform>
      <WaveformType>Rhythm</WaveformType>
      <WaveformStartTime>0</WaveformStartTime>
      <NumberofLeads>8</NumberofLeads>
      <SampleType>CONTINUOUS_SAMPLES</SampleType>
      <SampleBase>500</SampleBase>
      <SampleExponent>0</SampleExponent>
      <HighPassFilter>16</HighPassFilter>
      <LowPassFilter>150</LowPassFilter>
      <ACFilter>NONE</ACFilter>
      <LeadData>
         <LeadByteCountTotal>10000</LeadByteCountTotal>
         <LeadTimeOffset>0</LeadTimeOffset>
         <LeadSampleCountTotal>5000</LeadSampleCountTotal>
         <LeadAmplitudeUnitsPerBit>4.88</LeadAmplitudeUnitsPerBit>
         <LeadAmplitudeUnits>��V</LeadAmplitudeUnits>
         <LeadHighLimit>2147483647</LeadHighLimit>
         <LeadLowLimit>268435456</LeadLowLimit>
         <LeadID>I</LeadID>
         <LeadOffsetFirstSample>0</LeadOffsetFirstSample>
         <FirstSampleBaseline>0</FirstSampleBaseline>
         <LeadSampleSize>2</LeadSampleSize>
         <LeadOff>FALSE</LeadOff>
         <BaselineSway>FALSE</BaselineSway>
         <ExcessiveACNoise>FALSE</ExcessiveACNoise>
         <MuscleNoise>FALSE</MuscleNoise>
         <LeadDataCRC32>3169553722</LeadDataCRC32>
         <WaveFormData>
AAACAAIA///9//3/+f/0//L/9v/2//L/8//0//f/+v/7//f/9v/1//X/8//y//L/8f/y
//b//P/9//n/9f/y//T/5//g/+j/9v/6//b/8//t/+3/+f8FAAoAEgAiADAARgBdAGAA
bACBAHcAXABLADcAHAAKAP7/+v/2/+T/0P/L/9P/3//p/+//7f/u//L/7v/o/+z/8P/o
/+j/7P/q/+P/6v/u//D/8v/0//P/8//2//T/7//p/+T/5//s//L/9//7//7/+//2//L/
8f/t/+r/7v/w//L/9P/z//P/9f/2//T/9v/2//T/9//5//r/9//v/+j/5P/h/+b/6//z
//f/9//3//f/9P/0//P/8//z//f/+//9//7/+v/0//D/6P/u//f//P/9//r/9//0/+7/
7//x//T/9f/8/wAABwAKAAUAAAD6//X/AAAJAAwAEQAPAA0ADwASAA4ACwAMAAsACwAM
AA8AFAAQAA8AEgAUABAAEAARABIAEwAVABYAFQAWABYAEwATAA0ACwAHAAcACwANAAwA
DgAGAAQAAwABAAIAAQACAAgABwD8//T/8//3//f/+/8AAAIA/f/9/////f/7//n/+f8A
AP7/+v/0//X/9v/5//r/+f/4//n/+P/1//P/8v/1//j/9//z//T/+P/2//f/+v/6//j/
+v/6//z//v/+//3//P/5//n/+f/3//b/8f/u//j/+f/6/wAAAAD9//n/9v/2//j/+P/3
//f/+f/7//b/9f/0//P/8v/u/+z/6v/p/+7/8P/y//f//P/6//j/9v/5//7/AwAEAAAA
/v/8//n/9P/x//T/9//0//P/+P/3//X/9//9/wIA+f/x/+z/6v/w//f/AAAEAAEABAAB
APT/7v/v//H/8P/u//P/9f/v//D/8//1//b/+P/9//v/+v/5//j/9//4//D/8P/0//j/
9//1//L/6//y//b/9f/2//T/9P/z//P/9v/5//3/AQD9//X/8P/s/+//8//5/wMA+v/1
//T/8v/0//j/+v/8//b/8P/x//P/6//n/+T/3//s//n/AQAKAAYABAD///b/8P/z//z/
/P/+//b/9f/3//D/8v/y//L/8v/2//j/+f/3//v//f/1/+7/6v/n/+r/7//u/+z/6v/p
//X///8EAA4ACwARAAkA/f/7//7/BAACAAIAAgD///7//P/9//v/9//8/wcADwAUABQA
FAASABAADwANAAUAAgACAAIAAAD7//P/7f/j/9j/5v/2/wIACgAFAAQABQAGAAQA/f/5
//X/+f/5//r//P/6//r//f8CAAMA///7//j/CAAJAAoACAD8//L/8v/3//v//f8HAB0A
LAAwADIAQgBSAFsAcgCUAJsAjQCGAIUAaQA+ACAADgAIAAgAAADu/+P/4//l/+n/7//3
//z//P/+//z/+P/6//b/+f8AAAEA/f8CAAYACAAKAAUAAQD+//7/AgADAAMABAACAAIA
AwADAAkADgANAAoABQAFAAIAAAAHAAoADQAQAA8ADwARABIADAAKAAYAAAAFAAkADAAL
AAsACgAMAA8ACgAFAAMA/f8BAAUACQAKAAkACQAKAAsAEAATABQAFAAPAAoABwAAAAcA
DwATABMAFAAVABYAFAAOAAsACQAFAA0AEgAaAB4AIQAiACIAIwAhAB8AFwARABcAGwAj
ACwAKwApACsAKwAmACQAJAAmACgAKQAuADIAJgAiAB8AHAAiACkALwAzADQANgA1ADcA
LwAtACkAKQArACsAKAAoAB4AGgAXABMADwAJAAUABgATABYAHAApACIAGQAUABAADgAH
AAUABQAJAAsADQARABwAHgAeABwAFQAQAA0ACAAJAAoADQAOABAAEQATABkAFwATAAwA
CgALAAYABAAEAAMAAgAFAAYADQAUABkAHQAYABMAEQAPAAwACgAEAAAACQAHAAUACAAN
AA0ADAAMAAkACgAJAAcACgANABAADAAHAAQAAQD+/wUACgAPABUAEgAQAA4ADwARAA4A
CwAIAAsAEAAVABYAEwAQAA0ACQAGAAUACgAPAAoACQAOAA0ACgALABAAFAAPAAkABgAG
AAUABwALAAoADQAUABUADAAHAAkADAAMAAYABwAFAPv///8FAAoADgANAA8ACgAGAAYA
BgAGAAgAAwAGAA0AFAASAA8ACwADAAwAEgATABYAEgAOAAkABQADAAMABAAFAAIA+//3
//T///8JABUAJQAbABUAEwAQAAoACAAEAAAAAgACAAkAEQAHAAMAAAD7/wAAAwABAAAA
CAAOABEAEAAFAAMABwACAO7/7P///xcAFgARAA4ACwAIAAUAAgD+//f/AwALAAkACAAE
AAEABAAJAAsADAANAA8ACwAJAAIAAAAAAAkABAD7////BgAQABIAEAAOAAkABgAGAAkA
CQAHAAQACwAPABAAFAAWABYAFgAXABcAEQAQABIAFAAUABEADAALAAYAAAD8//7//P/2
//v/AAAHAA4ACwAFAAIA///6//X/8f/u//T//P8HABQAEQALAAUAAAD+//3/8v/2/wIA
AgAAAP//+f/7////AwAOACQANABAAFIAaQB2AHgAdwBxAGoAXwBHACoAEAAGAAAA8v/i
/9r/2f/X/9v/5//p/+X/5v/o//L//v8GAAQAAAD7//z/9//t//P/9v/3//j/9//1//T/
9v/3//f/9v/2//X/9v/4//n//v8EAAQAAgAAAAEA///+//7//v/+//7/+f/1//P/8P/z
//b/9//2//j/+f/5//X/8//w//D/8f/y//P/9//3//n/+f/5//b/9f/1//b/9//w/+v/
5P/c/+X/7P/1//r/+P/7//r/9f/0//P/8v/u//D/8//3//n/+P/4//v/+v/8//z/+//7
/wEABQADAAMAAQD//wEABAAHAAcACwANAAUA/v/5//b/+/8BAAsAFAASABYAGwAgABwA
GQAVAA8ADgAOAAsACwAIAAkACAALAAkABQD+//r/+P/6//3////9//n/9//6//3/9v/y
//X/8v/t/+z/7P/y//H/9f/7//v/+//7//3//f/2/+3/4v/p//D/+f8AAPr/9v/0//D/
7f/t/+7/8//5//n/9v/4//f/8v/w//D/7v/s/+7/7v/x//T/9f/1//L/7//v/+//9P/2
//T/9P/1/+3/5f/i/+r/7f/v//L/7v/s/+j/4//t//f/AQAEAAIAAAD+//z/+v/4//b/
9f/z//L/8f/z//b/9P/y//D/8P/y//T/8v/y//L/8v/x/+r/5f/m/+f/7P/x//z/AQD5
//X/9f/0//L/7//v//L/8v/1//r/+v/0//b/8v/k/+j/8f/7/wIA/f/9//r/7//u/+//
7//u//T/+//7//z/9v/w/+r/5v/j/+b/7f/0//j/+f/5//X/9v/4//X/9P/y//D/7f/r
/+r/6f/p/+n/8P/z//n/AAD6//X/8v/z/+//7//z//b/9v/4//j/+P/x/+r/6v/r/+n/
6//u/+//9f/7//z//v/8//r/9f/s/+j/7f/4//r//P/4//L/8P/u/+z/6v/s/+7/7//t
//P/9//x/+z/6f/n/+v/8f/0//T/9P/1//T/8//t/+z/9f8FAAcABQABAAAAAgD8//r/
+v/3//b/9v/5//n/9//5/wEABgAIAAUABAABAP7/+P/z/+j/4v/x//7/CQARAAoABwAA
APj/9f/4//f/8v/z//T/9//6//z/+f/5//n/+f/3//b/9v/w/+z/6//s//H/7//t/+z/
7v/l/9z/3P/i//D/AAAFAAkACQAFAAkAFAAgACwANABAAFUAXgBcAFUAUwBMAD0AMQAk
ABAA9v/k/97/2v/U/83/x//F/8f/z//p//z/+P/2//b/9v/0//L/8f/2//X/7//w//D/
7v/s/+3/7f/u//L/8//z//L/8v/u/+z/6//p/+n/6v/l/97/4v/p/+3/8v/0//T/9P/0
//T/8//0//T/8v/0//T/8v/0//X/9f/x/+z/6P/n/+f/6//t//L/8//x//H/8f/u/+n/
5//m/+X/6P/r/+z/7P/z//j///8CAP3/+//1/+v/8P/1//r//P/6//v//f/9//3//P/+
//z/+v/6//n/+f/8/////P/7//r/9//4//r/AQAFAA0AEwAQAA4ADgAQAA8ADwATABYA
DgAMAAsACgANAA8AEAAPAAwADAAJAAkABwAHAAUABwAHAAUAAAD+//r/+v/7//v/+//3
//X/+P/9//j/9v/7//r/9//4//r//f/5//r//f/5//X/8f/v//r//P/8//r/9P/y//L/
8P/u/+7/8P/w//D/8f/z//n/9f/v/+b/4v/s/+7/8//6//P/7P/p/+T/6f/u//H/8//5
//v/AAAFAAIA/v/2//D/9v/z//D/8v/0//P/8f/w/+7/8P/w/+//8v/1//j/9P/x//D/
7//u/+7/7v/u/+//7P/o/+T/4//y//r/AgAKAAYABAACAPz/9f/w/+v/5f/k/+X/7P/z
//X/+f8DAAcA/v/7//z//P/5//P/8P/w/+7/7//y//D/8//8////+P/x//P/9v/2//P/
9//4//H/7P/p/+X/4P/n/+//8P/y//X/+P/7/wAA9P/w//D/8P/3//3/AgADAAMAAgD8
//j/9//2//T/8//1//X/9v/3//T/7f/p/+b/7P/x//j/AwD5//P/8f/u//D/8v/y//L/
9f/0//r/AQD5//f/9v/z//P/9f/y//D/9//8//7//P/y//H/9v/y/+z/5v/r//n/BAAC
AAAA/v/8//r/+v/6//r/9//0//H/7v/v/+v/9f/7//j/9v/y/+//6//r/+j/5P/s//P/
+f////v//P8AAA0AAwD3//H/7v/4//j/+v/8//z//P/9/wEA///7//n///8GAAoADAAO
AAoACAAIAAcAAAD+/wIABAABAP3/+v/5//b/8v/z//j/9f/w/+3/7P/r/+r/6f/j/+r/
7//0//f/9P/y/+7/7P/y//r///////T/8v/0//P/9v/0/+7/6P/o/+3/9f/5//v/BQAS
ACAALABAAFgAYQBgAF4AXwBZAEwANwAhABAADAAIAPr/4v/O/8j/vf+1/8X/4//1//X/
8v/y/+z/6P/u//b/7v/s//D/7v/n/+z/8P/y//T/8P/t/+v/7P/u/+3/6//q/+z/7v/x
//P/9f/4//X/8P/u/+//7f/s/+3/7P/r/+r/5//l/+X/5P/r//L/9//6//v/+//6//X/
8P/s/+v/6//u/+//8//z//D/7//u/+r/6f/p/+r/6//y//f/+v/8//r/9v/0/+7/8f/3
//n/9//3//f/9//0//D/7f/r/+f/6//u//T/9v/9/wIABgALAAcABQD9//f/AAAFAA4A
GAAVABEAEQAPAAoACAAIAAoACAAHAAoADAAIAAgACQAKAAwADwARABEADAAIAAEA/f/9
//////8DAAMAAwAAAAAA/P/8//3//f/+//v/+v/+/wMA/v/8/wEAAwABAAMABgAEAPv/
9//1//T/8//y//P/+f/4//X/8P/r/+r/6//q/+n/6P/p/+j/5//n/+j/7f/0//f/9//8
/////P/8//7/+f/0//P/8P/x//L/8f/v//D/7//x//P/9P/2//T/9P/4//P/7v/u//L/
8//z//T/8v/y//D/7f/q/+v/7P/m/+z/8P/0//j/+P/4//j/+f/y/+z/5v/j//D/9v/8
/wIAAAAAAAAA/P/6//j/9v/z/+//7f/x//X/6//l/+X/3//k/+v/9v8AAP7/+f/3//j/
+v/9/wIAAgD//wIA///y/+//8f/0//T/9f/7//7/+f/1//P/8P/s//H/9//2//b/9//4
//n//P/y//D/8v/0//f/9//2//H/+P/8//v//P/6//j/9f/z//X/9//6//3/+v/1//P/
8v/w//H/9P/7//H/7f/t/+z/7//y//P/9P/3//b//P8DAPv/+f/4//X/9//5//b/9P/1
//b/9P/u/+D/6f8EABAABgADAAIAAQAAAPv/9v/w/+f/9f/9//v/+v/y/+3/7v/x//f/
+v/9/wEA///9//b/9P/2/wEA/v/3//z/AgALAAwACAAEAP3/+P/8/wEAAwADAAEACQAO
ABAACwAIAAMA/v8BAAEA+//6/wEABAAFAAMABAAHAAYABAADAAYABQAAAPn/9v/1//T/
9//1//b/9//0//H/7//u//H/9P/6/wIAAgD///z/+v/u/+f/2v/c/+j/7P/m/+n/9//7
//3/EQAeACYAPABSAFQAWwByAHgAawBdAFAAPwApABIACgAQAA4A9v/c/9D/z//Z/+X/
7//r/93/2P/c/9r/1v/q/wIABgAAAAAA+v/v/+//7v/r/+j/6v/r/+3/8v/4//n/+f/6
//P/8P/u/+v/8f/2//X/8v/x//P/8v/y//f/+v/9/wAA+v/1//L/7v/r/+z/6//o/+7/
8//3//f/8f/s/+r/6f/m/+X/5//l/+3/9f/9/wIA/P/3//P/7//z//f/+f/6//f/8v/v
/+j/6//x//P/8f/z//X/9//2//r///8FAAkABAAAAP//+v/7//z//P/9/wEABQADAAMA
AgD//wAAAgAEAAUACgANAA4AEAAUABoAFQARABEAEAALAAwADgAQABIAFQAXABcAGgAe
AB8AIwAbABkAFQAVABMADwAIAAQACQAQABgAHwAWAA0ABgAEAAUA/v/6//3/AgAFAAwA
FAARAAkABgAFAAUABQAFAAcACQAEAP3/9P/1//b/+f/6////AgAHAAoABwAHAAgADQAN
AAsABgAGAAUAAAD+//7///8AAAUACAAFAAQAAQD9//7/+//7//v/AQAEAAMABAAGAP//
+P/2//r/+//7//z/AwAMABMAGQARAAsABQD4//r//P/+/wAA/v/8//r/+f///wQACQAR
ABMADgAJAAQAAgAEAAYABAAIAAoADAANAAQA//8AAAEA/f/9/wMAAwADAAUACwAQAAsA
BQACAAIAAAABAAQAAgAAAAYABgD8//v/AQAIAAwACQALAAoAAQD9//3//P/6/wIACwAN
ABAADQAKAAcABgD9//z///8CAAAA///9//f//f8CAAIABAADAAIAAAD//wEAAQACAAMA
CAAHAAkADAAJAAkACwARAAYAAQAAAP7//v8AAAAAAAD///z/AAAFAAEAAQACAAEAAAAB
AP3/+v///wQABgAEAAEABwATABYA/v8AAAUACQD+/wAAAAAAAAAA/f/8//v/+v/7//v/
+P8DAAwACwALAAkABQAHAAsADAANAA4AEAARAA4ABgADAAMADgALAAQAAwAEAAoACAAI
AAsACwANABAADgAJAAIA/f8IAA4AEQASABsAIAAlACwAJwAcABYAFgATABAACgAFAAsA
CwAKAA4ADgAMAAYAAgD9//z/+//6//v//f///wEAAwAGAAoADAAGAAUABgAEAPX/8v/s
//r/CQAMAAYA/v/+/wQA///5//3/CQAZABoAGAAqAEgAXABlAGwAdAB9AIUAfgBpAFcA
TAA4ACoAGAD4/9r/yv/L/9n/6//1//n/9f/0//b/8v/s/+z/6v/w//T//P/+//v/+f/4
//X/8v/3//n//P8CAAcABwAGAAYABgAGAAcABwAFAAYAAQD6//j/+//7//z///8AAAEA
AgD9//n/9//0//f//P///wAAAAABAAEA/f/7//j/+P/5////BQAOABMAEAANAAoABAD+
//v/+f/3//v///8BAAIAAAD+//7/+v8AAAcACgAJAAYABQAEAAAA/v/9//3/+/8AAAQA
CwAOABEAEgASABMAGQAdABsAGwAXABMAEwAUABUAFQAZABsAGgAYABgAGgAaABsAIAAk
AB4AHgAfACAAHQAdABwAGQAcAB4AHQAfAB4AHwAeACEAHwAdABgAFgAPAA4ADgANAAsA
BwAFAAgACgAEAAEABQAKAA0AFAAcABgADQAHAAMABQAHAAkADQAPAAoAAwD6//n/+v/9
//7/AQACAAUABgACAP///f///wMAAQD8//z/AQD+//7/AAABAAAAAwAEAAkADgARABMA
DQAFAAAA+/8CAAYABgAIAAsABQD///7////9//r/+P/8/wAAAgADAAYACQAMAAgABQAE
AAMAAgD9//r/9//1//n//P///wUACwAKAAkACAAFAAYABwAEAAMAAgABAP//AQADAAsA
EwAOAAsADgALAAcABwALAA4ABgD9//f/9P/2//n//v/+/wQADgASAAwA/v/5//X/7v/4
/wUADwARAA4ADQALAAgABgAHAAEA/P/4//b/9P/0//T//P8IABQAEAANAAkAAQADAAYA
BAAEAAUABgAGAAcABAABAP///f/6//X/8//y//f/+/8BAAsAAwD//////v8AAAIAAgAC
AP///P8AAAUAAwADAAQAAwADAAUAAgAAAAIABAADAP7/9//5/wEAAAAAAPr/9f/9/wQA
BwAIAAkACgAFAAIA///8//7//v/+//7/AAD//wwAFQAKAAIA+P/v//b//f8BAAQAAgAD
AAMAAwD8//z///8LAAsABwAJAA4ADwAKAAcABAADAAQABgALAA0ACwALABMAFQAUABEA
DgARABIAFQAXABEAEAAVABgAFQAPAAoABwABAPz//P8AAP7/+P/0//L/+f8AAAcACQAE
AP//+v/z//f/+v/7//7/AwAIAAoABwD8/wQAAgD1//L//P/6//D/7P/r/+n/8f/3/wEA
IgBKAFoAXABkAGsAbgBwAHUAewB6AGUASQA6ACgACgDw/97/0v/I/8X/z//h//P/9//t
/+b/5P/o//L/7v/m//D/8v/4//j/8//2//j/+P/4//z///8DAAoACAAFAAEA/v/7//r/
+v/5//j/+P/y/+r/8v/7/wEACAAGAAQAAgAAAPj/8f/s/+b/5//q/+v/6v/1////CAAN
AAYAAAD9//v/+//7//7//f/7//n/9//y//T/9//7//////////3/+v/9//z//f/6//3/
AwAFAAMA/f/5//X/7v/0//n///8DAAYACAANAA4ACwAKAAgABwAJAA0ACwALAAUA///9
//z/BAALABYAHwAYABQAEgASAA4ACwAMAAwACwAOABIAFgAXABkAGgAZABgAGAAVABUA
CwAHAAEA//8FAAcABgAIAAkADAAQABMADAADAPz/+v8EAAIAAwALAAQA/f/6//j/8v/n
/+H/3f/p//P//f8JAAwACAACAPr/+v/6//z//P/4//b/9v/0//L/8f/x//X/+//7//j/
+v/7//b/9P/0/+//6v/p/+b/7f/y//X/9//4//f/+f/7//3//v/7//r/+//1/+//7v/0
//X/9f/2//P/9P/z//H/8f/z//X/8P/v/+7/7f/s/+7/7v/u/+//8v/0//b/+/////z/
+f/2//j//P8AAAAA/f/6//f/8//x//H/9//9//r/+f/+//3/9P/x//L/8v/w/+v/6f/q
/+3/8f/3//j/+f8AAAEA+P/3//v/AAACAPz//f/7//H/7P/r/+n/5v/x//v//v8CAPn/
8v/r/+b/4v/k/+r/8P/2//v//////////v/4//T/9v/2//X/9f/3//f/+P/5//r/9//3
//j/8v/v/+7/8f/r/+f/5//m/+//+P///wYA/v/2//X/9f/z//P/9P/z//T/9f/x/+7/
8//2//b/8v/u//H/+v/6/+j/6P/3/wUA/v/6//b/8v/u/+7/7v/t/+n/9v/9//r/+P/z
/+//8f/1//X/9P/z//P/8P/v/+n/6P/w/wEABAADAP3/+v/6//L/9P/2//X/9v/4//v/
+//5//7/CQARABYAEgAOAAgAAgD///3/9f/y//z/AgAGAAcAAAD9//b/7v/x//b/9//0
//D/8P/y//T/+P/1//X/9f/2//X/9f/2/+//6v/o/+j/7f/r/+n/6P/o/+f/5v/o/+7/
9P/4//H/8f///wsAEwAcAB4AJAA8AFYAaQBsAGYAYQBZAEYAMQAjABYAAgDy/+z/3P++
/67/tf+7/7//0f/t/wsAEAD+//T/9P/y/+z/4v/h/+b/5f/f/+T/6P/q/+z/7v/v//H/
9v/2//X/8//y/+7/7v/v/+//7P/s/+b/3v/l/+//9v/+//v/+P/1//L/8v/x//L/8v/t
/+z/6f/k/+3/8//4//n/9//0//T/9f/y/+//7//r/+r/6f/o/+T/5P/l/+f/6f/v//X/
+f/8//X/7v/p/+D/6f/z//n/+//+////AAD+//r/9//1//H/9v/6/wEABAD///z/+P/1
//7/BQAGAAkACQAHAAkADAAEAP3/+v/1//n//P8BAAgACAAJAA4AEgAOABAAEwAWABMA
EQAOAAkABwAGAAIAAQACAAcACgARABEADwAKAAgAAgAAAP///f/6//X/8v/0//b/8P/t
//H/9v/3//z/AgABAPn/9v/1//P/8f/v/+//+P/4//b/8v/q/+b/5P/g/+n/8v/9/wYA
AgD///3///////3/+P/4//f/8P/s/+r/6//s//H/9P/0//b/9v/1/+//6f/m/+P/7//4
//3/BAAEAP3/9v/0//X/8//w/+7/7P/u/+7/7f/t/+//8f/s/+//8v/1//j/+v/6//r/
+//5//j/9//5//r/9v/y/+7/8f/0//f/9v/2//b/9v/1//P/8f/1//n/9v/1//r/+f/3
//n///8EAPv/8//u/+z/8P/z//j/+P/4//7//v/0/+v/6//s/+r/8P/7/wMAAwD9//v/
+P/0//b/+f/1//L/9v/4//r//v/z//L/9f/4//X/8f/s/+P/6//w//D/8v/1//b/9v/3
//T/8//z//P/9//1//b/+P/3//n//f8FAPv/9//3//b/8//0//P/8v/z//L/+P////n/
9//2//P/8v/z/+//7P/v//L/8v/u/+3/8////wIABAAGAPv/5//k/+n/7P/v//L/9//6
//3/AAD9//z/+//6//r/+v/6//n/8//7////+f/3//P/8P/z//X/9v/2//b/9P/z//L/
7P/u//H//f/7//n//f8EAA4ACQAIAAcAAwABAAAAAgABAP3//f8FAAoADAAMAAwACgAI
AAgABwAAAP3/AAABAAAA/////wEA///6//r//v/+//z/+v/6//z///8CAAAAAQD9//v/
9//0//T/8v/y//X/+//+//z/+v/6//r/8//w//T/5v/W/9T/2//v/wsAFwATABIAHgAs
ADoARABLAFIAaAB1AG0AaABrAFcANAAkABoA/v/m/9r/0v/N/8//0//h/+v/2//I/9b/
7v/4/woAEAD8//f/+P/z/+n/7v/w//D/8P/v/+3/7P/u//f/+//+/wIA/f/8//z/+//8
//7/+v/0//H/8//y//L/9//4//n/+v/1//H/7//s/+//9P/3//j/9//1//L/6//w//L/
9//9/wEAAwAIAAkAAwD9//f/7v/v//H/9P/3//T/8//w/+z/8f/0//n/+v/5//3//f/5
//z//f/+//z//P/9//////////7/AAD+/wEAAgACAAMABgAJAAYABQAHAAUABwAKAA4A
DwAUABcAEAAKAAYABAALABMAHwAqAB4AGgAXABQAFQAXABgAFwATABIADgANAAYABQAC
AAMACgANAA0AEAAKAAoACwALAAgAAwAAAAIACQAEAAIABwAFAAEAAQACAAUA///+////
/P/7//r/+/8BAAAA/f/4//f/+P/7//z/9v/y//D/7P/x//X/+v8DAAQAAQD7//r/AAD+
////AgD8//j/+P/2//f/+P/3//X/9v/1//f/+f8AAAQABAAGAAcA///3//T/+v/7//v/
/P/6//r/+P/1//X/9//5//T/8//y//H/8P/z//b/+f/9/wMABgAJAA8ADAACAPj/7v/z
//j//f/+/wEAAgADAAMA+//3//n/+//6//v/AgADAPz/+f/6//r/+f/1//T/9v/7////
BQAGAAQACAAGAPr/9f/3//r/+v/8/wEAAwD9////AQACAAIAAwAFAAAA/P/+//7//v8A
APr//P8CAAgABAD///n/7//w//L/7//u//T/+v///wUAAQD///7//f/7//f/9v/2//X/
9f/3//3/+v/7/wAABAD///z/9//y//X/9P/6/wEA/////wAA///+//3/9//y//j//v8B
AAAA9//5/wEAAAD4//b/9f/7/woABwAEAAEA/v/7//r/+f/4//j/+P/4//j/+v/6//r/
+v/7//n/BQANAAcAAgD7//X/9v/5//n/+P/2//X/8//x/+3/7v/y////AwADAAkAEgAU
AA4ACgAGAAUABgAIAA0ADwANAA0AFQAXABYAEwAQAAoABgAEAAEA+//6////AgAHAAcA
CAALAAMA/P/6//z/+//2//P/8v/7/wIACQALAAcABQADAP///P/6//b/9P/6/wAAAwAB
AP7/8v/y//P/7v/m/+T/6P/y//H/7//9/wMAAwASACgANAA8AEgAXwBqAHAAgQCPAIAA
ZwBRADgAHAAGAOz/2P/a/+T/3f/b/+P/4//h/+f/7P/q/+T/7P8AAPz/8P/1//7/AQD/
//3/+v/1//D/7P/p/+f/6P/y//f/+/8AAPn/9P/w/+v/8//6//v/+v/3//n/+P/4//f/
9P/x/+7/8v/3//7/BAD+//z/+P/y//n//f8AAP//+f/0//L/8f/y//P/9//3//f/9//3
//T/7//r/+j/5f/v//f//f8CAP7/+v/4//L/+P///wIAAQD////////8//z//f//////
/v/+/wEAAAACAAIAAQABAAcACwAJAAkACQAHAAkADAALAAkACwALAAgABgAGAAgADwAV
AB8AKAAfABwAGgAYABQAEwARAA0ACAAGAAEA//8AAAMABAAJABEAFQAWABoAEgAQAA8A
DQAGAP//+v/6/wMAAAAAAAcACQAHAAkADAAGAPv/9f/x//T/9f/2//n/AAAAAP7/+v/1
//T/9f/0//L/8P/w/+7/8v/1//n/AQD///n/8P/s//L/8v/1//r//P/8/wAAAgABAAIA
AQD///r/9f/z//H/9P/2//T/9P/4//P/7v/u//P/9f/2//j/+f/8//3//f/5//f/9f/s
/+7/8P/y//T/+P/6//z////+//7//v8BAAIA/v/6//b/8f/w/+//6v/z//r/AQAHAP//
+f/3/w==
         </WaveFormData>
      </LeadData>
      <LeadData>
         <LeadByteCountTotal>10000</LeadByteCountTotal>
         <LeadTimeOffset>0</LeadTimeOffset>
         <LeadSampleCountTotal>5000</LeadSampleCountTotal>
         <LeadAmplitudeUnitsPerBit>4.88</LeadAmplitudeUnitsPerBit>
         <LeadAmplitudeUnits>��V</LeadAmplitudeUnits>
         <LeadHighLimit>2147483647</LeadHighLimit>
         <LeadLowLimit>268435456</LeadLowLimit>
         <LeadID>II</LeadID>
         <LeadOffsetFirstSample>0</LeadOffsetFirstSample>
         <FirstSampleBaseline>0</FirstSampleBaseline>
         <LeadSampleSize>2</LeadSampleSize>
         <LeadOff>FALSE</LeadOff>
         <BaselineSway>FALSE</BaselineSway>
         <ExcessiveACNoise>FALSE</ExcessiveACNoise>
         <MuscleNoise>FALSE</MuscleNoise>
         <LeadDataCRC32>2423271842</LeadDataCRC32>
         <WaveFormData>
8f/2//f/9//3//n/+f/4//b/+f/2/+7/8P/w//D/9f/6//f/9//2//P/8f/u/+3/8P/y
//f//v////v/9v/0//b/5v/h/+v/8v/u/+v/7//u//T/AQAMABsAMQBJAF4AewCTAJgA
qQDJANQAyAC0AJgAfABqAFgASwBAACYADwANABUAGQAiACgAIQAUAAwABAD//wEAAQD5
//f/9//1/+7/8f/y//P/9v/3//j/+P/5//b/8f/r/+P/5v/u//P/9v/8/wAA/f/4//T/
8//v/+3/8v/0//j/+v/4//f/+f/6//r/+v/6//f/+v/9//z/+//z/+v/5v/i/+r/8P/1
//r/+P/3//b/8v/0//X/9v/3//n//v8AAAEA+//1//H/6v/w//r//f8AAPv/+P/0/+7/
7//x//f/+P/8/wMACQAPAAcA/v/4//T/AAAHAA0AFAAUABIAEgAXABMAEgATABAAEgAU
ABcAGQAVABUAFwAZABcAGAAaABwAHQAhACIAIwAkACIAIgAjAB8AGgAVABcAHAAaABkA
FwATAA8ADwANABIADwAPABMADwAHAAIA/v8BAAIABAAFAAUAAgADAAYABAADAAAABAAH
AAUAAAD5//j/+f/9//7//P/////////8//n/9v/4//3/+f/3//b/9//4//n/+f/4//r/
AAACAAMABQAEAAEA+//5//j/9//4//b/8v/w//n//P///wQABAACAP///P/+//7/AAD9
//3//f////3/+//6//n/+f/1//P/9P/z//b/+P/7/wIABgAGAAIAAAAJAAcACAAHAAYA
BQAGAAMA///5//f/9v/1//X/+P/6//f/+/8BAAgA///1//L/8P/3//3/AAAFAAAAAgD/
//b/8v/y//T/8v/w//f/9//v/+//9f/3//n/+v////z/+P/5//r/+f/6//f/9P/3//n/
9v/1//T/7//0//X/9v/5//f/9v/1//X/9v/3//j//P/1//D/7v/t//H/8//8/wAA9v/w
//H/8P/2//f/+f/9//L/7v/v/+3/6f/m/+H/4P/u//n/AgANAAgABAD+//P/7//z//z/
/f8CAPb/8v/y/+7/8P/y//T/9v/2//b/9//2//r//P/y/+r/6P/p/+v/8P/v/+7/6//m
//f/AwAKABQAEgAXABAABwAHAAYACAAHAAQAAQD+//3/+//9//v/9//+/wMADAAPAAsA
CQAFAAAA+//6//H/7f/u//L/8v/x/+r/5f/e/9b/4//z//3/AgAAAP7//P////v/8//u
/+j/6//t/+7/8f/v/+7/8P/0//b/8f/r/+j/9v/0//H/7f/i/9r/2//j/+r/7P/z/woA
IwAvADUASABfAGkAhACrALsAtgC6ALoAmABwAGIAVgBBADgANgAjAA8ABwAHAAwAEAAT
ABIADAAEAPv/8//z/+//8f/1//f/9P/3//j/+f/8//j/9P/v/+v/8f/x//D/7f/r/+7/
7v/s//L/+P/3//T/7//v/+z/6//y//T/+P/6//r/+f/7//z/9//y/+3/5f/s//H/8v/z
//X/8//0//b/8v/u/+n/5P/r/+//8//0//X/9f/1//X/+f/+/wAAAQD6//P/7v/m/+3/
9v/4//r//P/+/////v/4//P/8v/s//H/9//8/wEABAAEAAcADAAIAAMA/f/4////AgAH
ABEAEQASABUAFAAQABAAEQARAA8AEQAVABkAEgAOAAsACAAQABkAHwAlACcAJgAnACkA
JQAgABsAHQAhAB4AHAAZABIACwAIAAMAAgD7//f/9/8DAAcADgAWAA4ACAADAP3//P/2
//T/9P/2//f/9v/8/wcACwAMAAsAAAD7//n/9P/0//f/9//3//r/+//8/wIAAwD9//n/
9v/1//T/8//x/+v/6v/t/+z/9v///wUACQAEAAEA///9//r/9v/w/+z/8v/0//b/+v/9
//7//v/+//z/+v/6//X/+P/5//z/+//2//T/8v/x//f//f8GAA0ABwACAP7//v/+//7/
+v/4/wIAAQADAAMAAQD/////+//8//n/+v/8//v/+//+/wAA/f///wMACAAAAPn/+f/6
//j/+f/3//f/+v8CAAUAAgD8//r/+v/2//H/9f/y/+f/7P/1//r//////wEA+//0//b/
9v/0//T/9v/2//z/AQD////////7/wAAAQACAAUA/v/6//b/8//z//P/8//2/+7/6P/l
/+P/7//3/wYAEAAHAAIABAAEAAMA///8//v/9v/2//v//f/3//L/6//o/+7/7//u/+//
9f/8/wEAAQD3//X/+P/z/+T/4v/6/xAACgAEAAAA/P/4//X/8v/w/+z/+f8CAP///v/4
//f/9//6/wAABAAGAAYACAAHAAEA/v8AAAcAAgD7/wMABgAMAA8ACAADAP7/+//9/wEA
AQD//wEAAwAJAAkACAAHAAQAAAD9//7/9//1//j//P/8//v/+v/7//r/+P/0//X/8P/m
/+v/8P/1/////f/3//T/8P/o/+P/3f/Z/+L/7P/5/wgABwABAPr/9v/0/+7/3//d/+j/
6P/n/+n/5v/s//f/BAAZADcASQBYAG8AjwCmALEAvQDIAMwAvgCgAIQAcABcAEUANAAk
ABcADQAJAA8AFgASAA0ACAAEAAoAEQATAAsAAQD8//n/9P/q/+3/7v/v//L/8P/w/+//
7//x//H/8P/t/+3/8P/w/+7/9f/6//j/9P/y//P/8f/x//L/8v/0//T/8P/t/+3/7P/q
/+r/6v/n/+r/7f/s/+v/7P/p/+n/6v/v//D/8P/w//T/9f/2//T/9v/3//j/+f/v/+r/
4v/Z/+P/6//1//z/+/8AAP7//P/4//b/8//u//L/9f/8//7/+v/7//v/+//8//r/+//+
/wQABQAFAAYACAAGAAYACwAKAAwAEAAQAAgABAABAP3/BAALABQAHQAfACQAKgAwACkA
JwAiAB0AHAAaABoAGwAcABoAGAAdABoAFAAPAAkACwALAA8AEQAOAAcAAwADAAMA///+
//7//P/6//n/9//7//z/AQAIAAUAAwD//wIAAAD5/+//4//o/+//+f8AAPz/+//3//P/
9f/1//X/+v8BAP3/+//6//f/9P/x/+3/7f/u//P/9P/4//v/+//5//X/8//y//H/9f/2
//X/9v/0//D/7P/q//L/9v/5//z/9v/y//D/6f/z//v/BQALAAgABgAEAAMAAQD//wAA
///+//z/+//+//3//P/3//T//P/7//3//f/7//v//f/7//T/7f/q/+j/8P/3/wEACgD/
//v/+f/4//f/8//2//r/+v/9//3////5//r/9v/s//H/+P8BAAYAAAADAP//8//0//n/
+v/7//7/AwAAAPz/9v/y/+z/6P/q/+z/9P/7//z//f/+//v/+//7//v//f/4//T/8P/t
/+r/6f/o/+r/8P/0//v/AwD9//f/+P/0//L/8v/5//7//v/9//3////y/+z/6//n/+z/
8P/y//j//f//////AQD+//z/+P/v/+3/8f/6//v/AAD8//T/8//y//H/8P/y//L/8//y
//j//P/0/+7/7P/t/+//9P/4//r/+v/4//z//f/5//j/AgARABQAFQATABAAEAANAAsA
BwADAAEA//8BAP//+/8AAAMACgALAAUAAQD7//T/6//o/93/1//l//T///8JAAMAAQD9
//j/9v/5//b/7v/v//D/8f/3//j/9f/1//T/9P/1//X/9//x/+z/6v/q//H/7//s/+z/
7v/o/9v/0//U/+T/9/8BAAoACgAFABIAJwBBAFkAbAB/AJUApgCrALcAyADGALAAngCa
AIYAXAA5AC4AKAAdABEAAwD9//7/BAAZACYAGgAOAAsABQABAAEA/f/9//v/9P/x//D/
7//w//H/8v/y//P/9f/1//T/8f/s/+7/7f/q/+v/7P/m/97/4v/p/+3/8//1//T/9f/0
//L/8f/z//T/9P/0//T/8f/1//f/9f/z/+//6//q/+r/7v/w//H/8v/x//H/8f/u/+n/
5//l/+P/4v/m/+f/5//x//f///8EAP3//P/0/+z/7//0//j/+v/5//n//f/8//r//f//
/wEAAQD+//7/AAABAAEAAAAAAAEA/v/9/wEABwAMABMAFgAWABYAFwAXABUAFwAbAB8A
GgAYABcAFgAXABsAHAAdABwAGgAaABsAHAAaABgAHQAdABgAFAAPAAsACQALAAsACwAF
AAIAAwADAP///v/+////AAACAAMAAwAAAAEABAD+//n/8v/y////AwAEAAMA+v/3//f/
9P/0//f/9//3//j/+f/6/wAA///1/+3/5v/s//L/+P/9//T/7v/s/+b/7P/x//P/8//3
//3/BAALAAgAAgD6//T/+f/4//f/+P/6//r/+f/4//r/+v/8//n/+v/7//7//f/4//b/
9P/z//X/9//8////9//w/+r/6P/2/wAABgAOAA8ACQAGAAEA+//3//X/7//w/+//8v/2
//v/AQAKABIABwADAAEAAAD7//X/9v/4//f/9//0//P/9/8AAAQAAgD7//r/+//4//r/
AQABAPn/8f/x/+3/6f/u//X/9P/y//j//P/+/wIA+v/0//T/8//6////BAAFAAIA///8
//v/9//2//X/9f/2//f/+P/8//X/7v/q/+f/7f/x//z/AgD5//L/8v/w//L/8f/x//P/
8v/0//v////6//j/9P/0//b/9f/y//H/9f/6//3/+//x//H/9v/z//D/6P/s//j/AgAA
AP7//P/6//r/+v/6//r/9//0//D/7P/t/+z/9v/+//v/+P/0//P/7P/q/+f/5P/t//L/
/v8HAAYACAAPABsAEgAHAAMA/P8DAAcABwAHAAMAAQABAAUAAgD//wIAAwAJAAkABQAD
AP//+v/2//b/8P/t//H/9v/z//H/7//v//P/9P/2//v/9P/q/+j/5v/i/+X/5v/h/+j/
7P/v//P/7P/p/+X/4v/r//T//P/9/+//8P/w/+j/6f/p/+D/3v/l/+v/9P/8/wEADgAl
AEMAWwB4AJcApwCsALUAvwDGAMAAqACMAIIAegBmAEcAKgAQAAMA/f/1/wEAGgAqACEA
EAAEAPr/8//3//v/9//0//P/8P/o/+r/7P/u//L/8P/u/+v/6f/t/+3/7P/p/+r/7v/v
/+7/8f/0//D/6v/m/+f/5f/l/+X/5P/l/+T/4//h/+L/4v/o/+7/9P/3//r/+//4//X/
8P/r/+n/6P/t/+7/7v/u/+3/7f/t/+r/5//n/+f/5//s//T/+f/9//n/9f/z/+7/7//2
//b/9v/2//b/9f/y/+7/6//s/+j/6v/v//P/9//+/wAABQAMAAkABQAAAPz/BgAMABQA
IQAeABwAHAAYABQAEgARAA8ACwALAA0ADwAOAA4ADwAQABMAGQAcAB8AGAASAA4ACwAP
AA4ADQATABUAEgAQAA0ADQALAA0ADQAOAAkABwAJAAwACQAJAAoADAAMAA0ADQAHAAAA
/f/8//z/+//4//z////9//j/8f/s/+v/7f/s/+r/7f/t/+3/7P/r/+r/7v/4//n//P8A
AAIAAgACAAEA+v/2//b/8v/z//X/9P/x//H/8//2//n/+//6//f/9v/6//j/9v/2//n/
+v/6//r/9//2//f/8//w/+//8P/t//L/9v/6////AAABAAUABwAAAPj/8f/u//j/AAAE
AAoADQAHAAQA////////AQD///v/9//3//j/8v/t/+v/6P/p//H/+/8GAAEA+//8//7/
/v8BAAEAAwAAAAIA///2//T/9P/2//T/+P8BAAMA/f/2//f/9P/x//X/+//5//b/+P/6
//r//P/2//D/8P/v//P/9f/3//X/+f/7//3/AQD7//j/9f/z//b/9//4//z/+P/0//P/
8//z//P/+v/8//P/7P/s/+r/8P/x//P/9//1//b//P////z/+v/2//b/+f/5//f/9//1
//T/8f/p/9z/6f///wsACAAFAAIA///8//b/8v/v/+r/9v/+//r/+P/y/+//7f/u//T/
+v/+/wAAAQABAPz/+v///wkABwADAAoADAARABMACgABAPj/8f/2//3/AAABAAUABwAN
AA0ABAD///j/8P/u//D/6v/p/+3/8v/z//P/9v/7//7/AAD//wEA/f/0//H/7v/r/+3/
8v/v/+//7v/p/+f/5P/j/+b/6v/x//r//P/5//X/9P/q/+D/0//V/+D/4v/b/9//7P/2
////EgAlADsAWQByAHsAiQCgAK0ArwC0ALIAngCAAGoAZgBkAFMANAAaAAkABwAPABsA
IgAcAAsA/P/y/+j/5f/3/w8AEQAIAAMA/P/w/+v/6P/l/+T/6P/q/+v/7f/0//X/9f/z
/+7/7v/r/+b/6//w/+7/6v/p/+v/6v/r//P/9v/7//7/9v/v/+v/5v/l/+T/4//f/+n/
7//x//P/7v/p/+f/5v/m/+T/4f/e/+b/7f/0//j/8//x/+//7f/v//T/9v/3//T/7//s
/+b/5//u/+7/7v/u//D/8f/w//T/+f8CAAYA///9//r/9//5//b/9v/4//7//////wAA
AAD8//r//f8AAAQACgAMAA4AEgAXABsAFQARAA8ADQAMAAwADQAOABAAFQAXABkAGwAc
AB8AIwAeABgAEgATABAACgAFAP//BQALABUAHQAXAA0ABgADAAEA+//4//b//P8AAAUA
CQADAPz/+f/4//v/+//5//7//f/3/+7/4//h/+P/6P/q/+3/8//2//n/9//3//f//P8A
APv/+P/2//T/8v/w/+3/7//y//n//P/5//f/8v/r/+v/6//s/+3/8v/0//T/9v/2//L/
7v/s//H/8v/y//L/+f8AAAkADQAEAP3/+P/v//H/8v/z//X/8f/v//D/7//1//r/AAAK
AAcABAD9//j/+//3//b/8//3//v/AQADAP3/9f/x/+7/7v/v//P/9v/z//f//f8EAPz/
9f/1//b/9v/3//X/9f/z//b/9P/s/+3/8v/5//z/+P/9//v/8f/u//H/8P/v//b///8A
AAAA/v/8//j/9v/x/+7/8f/z//L/8f/w/+v/7//x//P/9//y//D/7v/t/+//7//v//L/
8//0//j//f/7//n//v/+//T/7v/v/+7/8f/x//L/9f/u/+z/7//v/+//8P/v//L/8//x
/+3/6//w//T/9v/z//L/9/8BAAMA7P/s//L/+v/0//P/8v/x//D/7v/s/+r/5//p/+r/
6f/z//3/+//7//r/9//3//r//P8AAAAA/v8DAAIA/P/5//v/BAABAPz//v/+/wEAAQD9
//z/+//8///////7//X/9f/1//v/+//3//7/AwAHAAwABgD6//P/8//0//H/7f/p//H/
9//8/wIAAAD6/+//7P/n/+T/5v/m/+f/6f/q/+r/7f/v//P/9v/w/+//8P/w/+H/3f/a
/+j/9v/1/+v/5P/k/+f/5//m/+z/9f8CAA8AGwAzAE4AYwBxAH4AiwCZAKoAsgCkAIwA
fgB6AGwATwAsABAA/f/3/wcAFQAYABgAFQAMAAYA/P/x/+//6//t//D/8//0//D/6//o
/+X/5P/p/+z/7v/x//X/9f/0//H/8P/0//X/9P/z//T/7v/m/+b/6f/p/+v/8P/w//L/
8v/s/+f/5f/i/+f/6v/t/+3/7//x/+//7f/t/+n/6P/o//L/+P/9/wIA/f/5//X/7v/q
/+n/6P/n/+r/7v/v/+//7f/r/+v/6P/u//b/9//4//T/8v/v/+r/6P/n/+r/6P/t//P/
+P/9//7//P/9/wAABQAHAAgACgAJAAQAAQADAAYACAAMAAwACgAKAAsACwANAA8AEwAX
ABQAFAAVABYAEgATABEADwARABIAFQAZABoAGAAWABsAGwAWABIADQAKAAcACAAHAAkA
AwAAAAEAAgD9//v/+v8BAAYADAARAAkAAAD7//j//f//////BgAHAAEA+P/t/+r/6//v
//D/8f/1//b/9//1//P/8f/0//j/8//w/+7/7//w//H/8f/w//L/+P/6/wAABQAHAAcA
/v/5//X/8f/2//j/+P/6//z/+v/4//j/9//2//T/8v/2//j//P/7//v/+//9//v//P/8
//z//f/3//P/8v/v//H/8v/0//r//v8AAP7//v8BAP3//P/5//n/+f/7//n//v///wQA
CgAEAAEAAQAAAPv/+//9/wAA9f/r/+j/5v/s//H/8//3//r/AgAFAAIA9f/u/+n/4P/o
//f///////z////+//3//P////r/9P/v/+z/5//k/+r/8P/8/wcABQADAAEA+//7//n/
9//3//j/+P/4//n/9v/z//D/8P/t/+r/6v/r//D/8f/5//z/9//y//T/9P/3//f/+P/7
//L/8P/z//P/8//0//P/9v/7//v/+f/5//f/+P/3//H/6//t//T/8//2/+7/6v/0//j/
+v/8//7/AAD9//r/9//0//L/8P/t/+r/8P/y////CgD9//T/6v/j/+f/7v/0//r/+v/4
//3////6//r///8JAAgABQAJAAoACgAHAAAA+f/5//n/+/8BAAEA//8DAAUABwAFAP//
+//7//r/+v/+//b/8//3//z/+//5//f/9//0//L/8f/z/+//5v/l/+T/6f/z//v//f/3
//D/6P/h/+X/6f/s//D/8//4//z/+f/t//L/8v/q/+X/5f/g/9b/0f/V/9z/4v/j/+7/
GQBRAG8AcAB3AIsAmACdAKkAvgDIALgAnACOAIIAXgA3ACAAFAADAPv/AwATACAAIgAT
AAQA/P/8/wMA+//t//H/8f/z//P/7v/w//D/8P/y//b/+v/9/wEA///7//b/7//t//D/
8P/u/+7/7v/n/97/5v/v//X//f/9//r/+f/2/+7/5//j/97/3v/e/97/2//o//P/+v8B
AP7/+f/3//b/9f/0//L/8P/u/+3/7P/o/+r/7f/w//P/8f/y//D/7f/v/+//8f/w//T/
/P/9//7/9f/w/+r/4v/o/+3/9v/6//v///8CAAUAAwAAAAAAAgAFAAUABAAEAAEA+v/1
//X/AAAKABYAHgAZABYAFAARAA0ACwALAAsADgASABcAHAAaAB0AHQAdABwAGgAaABsA
GAASAAwADQATABIAEgARABIAEwAYABsAFQALAAQAAQAIAAkADQASAAsABgACAP3/9f/s
/+f/5P/v//f//f8KAA0ACQACAPn/9//3//r/+v/3//n/+P/3//T/8//y//b//v/7//r/
+v/4//b/9P/x/+3/7P/v/+7/9f/5//r/+f/6//v//f///wEAAAD9//z/+//4//X/9P/5
//z//v8AAP3//P/9//n/+f/5//v/+f/1//T/8//z//D/7//x//H/+P/8/wEACgAJAAgA
AwAAAAcABQAGAAUAAQD/////+//6//f/+P/6//3///8EAAgA/f/5//f/9v/x/+v/7P/u
//H/9f/2//n/+v8AAAEA/P/9/wAABQAGAAAAAQD7/+3/6v/t/+z/6//0////AgAEAPz/
9P/q/+L/5P/k/+r/7//2//v/AAABAP7/+//4//f/9//2//X/9f/4//n/+v/+/////v8A
AAMA+//z//L/7P/p/+b/6v/s//X/+/8CAAsAAAD6//n/9f/1//b/9f/4//n/9//z//H/
8//2//f/8//s/+//9//3/+7/7v/4/wwACAACAPz/9v/w//D/8P/x//D/9//+//n/9v/z
//P/9P/4//n/+v/5//b/+f/7//j/+P8BAA8AEQARAA4ACgAJAAUAAgD///z/+//9/wEA
AQD//wgADQAWABkADwAJAAEA+P/z//L/6f/l/+7/+P/+/wMA///9//n/9P/3//v/+f/y
//H/8P/v//P/9//1//b/9v/3//f/9v/3/+7/6P/l/+T/7P/t/+3/8P/o/+L/4f/f/+L/
7P/3//P/8v8EABUAIgA1AEUAVwB2AJsArwC4AL0AwwDOAMIApgCUAIoAbgBSAEUAMAAK
APP/9//1//f/CgAiADcANgAgAA4ABQABAP3/9f/x//H/7//o/+r/7P/u//L/9P/2//f/
+f/6//n/9//z/+7/8P/v/+z/7f/u/+j/4P/n/+//9P/7//z/+v/6//j/9v/z//P/8v/v
/+z/6f/j/+//9//7/////P/3//X/9P/0//L/7//s/+r/6f/o/+T/5f/n/+n/6//y//r/
//8DAPv/8//t/+T/7P/2//n//P/9/wAAAgACAPv/9//3//L/9f/7/wAABQABAPz/+v/6
/wMABwAKAA4ADgAMAAwAEQALAAgABwACAAUACgAQABUAFAAVABgAGwAbABwAHgAgAB0A
HwAeAB0AGQAWABUAFQAaABwAHgAnACcAIgAeABkAFAARABIAEQAOAAcAAwADAAUAAQAA
AAAAAwAGAAoADQAHAAAA/f/8//v/+//5//7/BAADAP//+f/w/+3/7f/q//P///8IABEA
DAAJAAYACAAMAAcABAACAP///P/5//X/9f/2//v//P8AAAMAAwABAPn/8//u/+n/9v/+
/wQADAALAAYAAQD+/////v/8//r/+v/6//z/+f/5//n/+//5//z/AAAEAAkABwAHAAoA
CwAJAAYABAAGAAUABAD///z/BAABAAEA//8BAAEAAwABAAAA/f/+/wAA/v///wMABgAC
AAUACgAQAAcA/f/6//j/+P/7//v//f8AAAYABwACAPr/+P/4//T/+v8HAA0ACwAEAAUA
AgD/////AwD///r///8CAAMABgABAPz//f/9//v/+f/3//H/9f/3//n//f/8//z//P/9
//z/+//6//z//f/8//7/AQABAAEACAAKAAIA/P/9//z//P/7//v//f/6//r///8BAP3/
/P/5//r//P/7//j/9//3//j/9//x//H/9/8CAAUACgAMAAQA7P/o/+7/8v/2//r//f8A
AAMABgADAAIAAQAAAAAA///+//7/9//9/wEA+f/4//b/9//5//z//v8AAAAA/P//////
+v/7/wEADAALAAwAEgAVABsAGAATAA4ACQAGAAUACAAHAAMABwAJAA8AEQANAAsABwAA
APz//P/0/+//8f/0//P/+P/7/wAAAwD///7/AAD8//b/+P/6//z/AQAEAAEAAQD9//j/
9P/v//D/8P/x//X//P8AAP3/+f/8//7/+P/x/+//4P/O/8v/1f/w/w4AGwAcACEANQBN
AF4AbQB9AIwAowC3ALoAwgDKAK4AiACEAHwAVwA4AC4AHwARAAsADwAYABwACwD0//j/
CAATACcAKQAPAAkABQD///T/9f/2//f/+v/2//T/8f/v//n//f8AAAEA//8CAAIAAAAA
AAAA+f/w/+7/8f/x//P/+P/6//7/AAD6//X/8//w//X/+P/7//v/+f/3//H/6//x//P/
+P/+/wQABgAHAAgAAwD///v/9P/1//f/+f/7//b/9v/z/+//9P/3//z//v/8/wAA/f/6
//v//v8AAAAAAAABAAYABgACAAMAAwADAAQAAgADAAYACAAJAAkACgAMAAoACgAPABMA
FgAbABwAFAAQAA0ACQAQABkAJAAvACYAIgAfABwAHgAhACEAIQAiACAAIAAhAB4AGAAS
ABMAGwAcAB4AHwAbABkAGwAbABoAEwAPAA8AFAARABEAEgAOAAwACwAJAAkABAADAAQA
AwADAAEABgALAAkABAD9//v//f8CAAQA/v/7//X/7//2//v/AAAKAAsABQABAP7/AAAC
AAQABQD///7/AQAAAAIAAwABAP3//v///wEAAwAHAAgABwAIAAcABAABAAAABQAGAAYA
BgADAAAA///5//z//f8AAP//+//6//n/+f/9////BAAHAAsADgASABoAFAAMAAAA9v8A
AP//AQABAAQABQAIAAcAAwD9//v/+v/9/wEACAAOAAMA///9//z/+v/1//f/+v/+/wMA
BQAJAAcACgAIAAAA+v/6//z/+v/9/wUABgD/////BQAHAAkABwAJAAMA/P///wAA//8A
AP///v8DAAcAAwD///v/8//0//P/8v/z//f//P8BAAcABAABAP7//v/6//b/9f/1//T/
8//5//r/+f/6/wIACAADAP3/+P/1//P/9P/6//3/AAACAAIABgAEAP//+P/z//r/AAAE
AAMA+//9/wQAAwD2//b/+v/8/wYABAACAAAA/v/9//z/+//6//r/+v/6//r/+v/6//n/
+P/7//r/BAAMAAUAAAD6//f/9P/2//f/+P/1//L/9v/3//T/9P/5/wMACQALABQAGgAZ
ABUADQAFAAMAAwAFAAsACwAJAA0ADwATABEACwAHAAIA/P/3//b/7v/r/+//9P/5//v/
/f8BAAAA/v/9////+//y//H/8P/1////BwAJAAYABAABAP//+v/3//P/8P/1//r//v/7
//n/7v/s/+z/5//f/97/5v/r/+f/6P/y//f//v8VAC8AQwBUAGMAeQCMAJUAqQC+ALwA
rgCYAHoAaABYADcAHgAgACcAHQAXABsAGAAUABUAEgAIAPz///8PAAsA//8AAAMABAAA
APv/+P/1//T/8v/w/+3/6//1//n//P/9//T/8v/t/+b/7//2//b/9P/0//f/9//5//n/
9v/1//L/9f/3//z/AAD9//r/9//x//n//f/9//3/+P/z//H/8P/z//T/9P/0//X/9f/1
//L/7P/p/+b/4//s//b//f8DAAAA+//4//L/9/8AAAIABAABAAAA/v/6//r/+/8AAAAA
//8BAAIAAwABAP7//v8AAAYACQALAA4ADQAKAAkADQAMAAwADgAMAAwADAANAA0AEgAZ
ACIAKwAmACQAIwAiAB8AHwAcABkAFAAQAA4ADQAQABAAEAAXAB4AIAAjACUAHwAbABsA
GQAUAAsABQADAAkACQAMABAAEgASABMAEwAMAAIA/P/4//z//f/8/wIACQAJAAYAAQD8
//v//f/8//r/+//5//f//P///wIACgAKAAEA+v/0//f/+v/9/////v8AAAYACAAKAAsA
CQAFAAEA///+//3/AAAAAP7//v////z/+f/4//z//v///wAAAwAEAAcABQAAAP3//P/3
//j/+v/8////AgADAAcACQAJAAgACAAMAAwACgAEAAAAAgD7//f/8f/6/wEACgAPAAkA
AwD9/w==
         </WaveFormData>
      </LeadData>
      <LeadData>
         <LeadByteCountTotal>10000</LeadByteCountTotal>
         <LeadTimeOffset>0</LeadTimeOffset>
         <LeadSampleCountTotal>5000</LeadSampleCountTotal>
         <LeadAmplitudeUnitsPerBit>4.88</LeadAmplitudeUnitsPerBit>
         <LeadAmplitudeUnits>��V</LeadAmplitudeUnits>
         <LeadHighLimit>2147483647</LeadHighLimit>
         <LeadLowLimit>268435456</LeadLowLimit>
         <LeadID>V1</LeadID>
         <LeadOffsetFirstSample>0</LeadOffsetFirstSample>
         <FirstSampleBaseline>0</FirstSampleBaseline>
         <LeadSampleSize>2</LeadSampleSize>
         <LeadOff>FALSE</LeadOff>
         <BaselineSway>FALSE</BaselineSway>
         <ExcessiveACNoise>FALSE</ExcessiveACNoise>
         <MuscleNoise>FALSE</MuscleNoise>
         <LeadDataCRC32>2541947746</LeadDataCRC32>
         <WaveFormData>
AwAHAAkACgAKAAwADQANAA0ADwAPAA4ADwAPAA8ADwAOAA4ADwAPAA8ADwAPAA8AEQAR
ABEAEwARABEAEQASABkAFwAXABsAHQAdACAAKQAvADEAMwA1ACwAGgAAAN3/tf+R/3H/
W/9Q/0n/Tf9n/4L/lv+s/8j/6/8FABAAFgAeABwADgACAAIAAgAAAAAAAgAIAAwADQAP
ABQAFgAWABYAGAAcABwAGgAaABoAGgAaABoAGQAYABcAGgAbAB0AHgAeAB4AHgAeAB0A
HQAeAB0AHQAdAB8AHwAfAB4AHgAfACAAIAAeAB4AHQAdAB0AHQAdABwAGwAbAB8AHwAe
AB4AHAAfAB8AHgAfACAAHwAgAB8AHwAgACAAIAAgAB8AHQAfACAAIAAfAB0AHQAcABsA
HQAcABsAGwAcAB4AIAAhACAAHQAbABoAGgAZABoAGQAZABkAGQAXABYAFAATAA8ADgAN
AAsACwAJAAoACgAJAAkABwAHAAcABwAHAAcABwAGAAUABQAEAAEAAQABAAIABQAHAAgA
CgAHAAYABQAFAAgACgAMAA4ADwAOAA0ADQAOAA4ADwAPABIAEwAVABcAFQASABAADwAT
ABMAEwARABEAEQARABEAEAAPAA4ADgAOAA8ADwAQABAADwAMAAwAEAAQABEAEQAQABAA
EQARAA8ADwAQABEAEQAQABAAEAANAAwACwAKAA4AEAASABQAEgASABEAEAAOAA8ADwAP
ABEAEgASABAADgAOAA4ADgALAAsACwAMAA4ADgAOAA4AEAAPAA4ADgAQABMAFAAVABMA
EQAPAA0ACwAKAAoACwANAA0ADgAOAA0ADQAPAA8ADAAMAAwADAAMAAwADgAOAA0ADQAN
AA0ACgAJAAkACQAJAAkABwAHAAoADQAOAA8ADgANAAsACAAHAAgACQALAAkACwALAAsA
CQAIAAgABwAIAAkACgALAAkABwAHAAcACQAKAAsADQAKAAcABQAEAAUABQAGAAkACQAH
AAcABwAGAAQACAAIAAMAAwAFAAYABQADAAEAAAAFAAcACAAKAAsACwAKAAgABgAFAAUA
BAAIAAgABwAGAAYABAAEAAQABAAEAAQABAAEAAQAAwACAAEA/v/+//7//v8AAAAAAAD+
/wMACAANABEADwAOAAwACQAJAAkACAAGAAMAAAD9//n/+P/3//H/6v/p/+z/8P/x//P/
8//y//L/9P/0//T/9P/z//X/9f/0//X/9v/2//X/+v///wIABAACAAEAAAD///3//P/8
//v/+f/5//n/+f/5//n/+f/7//r/+f/4//j/+//9/wEABQAFAAUABgALABMAFQATABkA
GAAGAO7/0f+l/3f/Wf9F/zD/If8r/03/bP+A/5L/qP/F/+X/9v/8/wQABAD4/+r/5P/i
/+D/4P/i/+b/6v/v//P/+P/6//r/+v/5//z/+//4//j/+P/4//j/+v/5//j/9//3//f/
+P/4//v//P/9//7//P/7//v/+f/+/wEABgAJAAgACAAJAAsACwAKAAcABgAIAAkACgAL
AAkACAAHAAcABwAHAAYABgAIAAsACwAKAAoACgAIAAgACwANABAAEgAQABAADwANABAA
EgATABMAEQARABAADwAOAAwACgAJAAsADgARABMAEgAPAA0ADAAKAAcABgADAAYABwAI
AAcABQAEAAQAAQD+//3/+//7//n/+v/6//n/9//1//X/9f/2//f/+P/5//r/+//9//7/
/P/7//r/+v/7//v/+v/6//j/+P/4//n/+P/4//j/+P///wIABQAJAAYABAADAAEA////
/wAAAQACAAIAAwAFAAkACQAJAAcABAADAAIAAQADAAMAAwAEAAQABQAFAAYABgAFAAIA
AgABAAAAAAD/////AAACAAMABgAHAAkACwAIAAYABQAEAAQABAAEAAQABAAEAAQABAAG
AAYABQAEAAYABwAHAAcABwAIAAgABgAFAAQAAwACAAIAAwAEAAYABgAGAAYABgAIAAcA
BgAGAAUABwAHAAcABAADAAIAAQADAAIAAgADAAMAAwAEAAQAAgADAAYABwADAAIAAQAA
AP//AAADAAQAAwADAAMAAwAEAAMAAwADAAAA///8//v//v8BAAIAAwAHAAcABgAEAAIA
AgACAAMABQAHAAcABwAFAAQABAADAAUABQAFAAUABQADAAMAAwADAAIAAQABAAEA///+
//7/AgAFAAkADwANAAkABwAFAAQAAgAGAAYABQAFAAcACAAGAAUABAAEAAUABQAEAAQA
CAAJAAkACAAIAAcABwAGAAAA/v8FAAoACAAKAAoACgAKAAgABgAEAAIABgAHAAgACQAJ
AAoACwAMAAoACgAKAAgACgAMAA4ADwAOAA4ADQALAA4ADwAPAA4ADgAMAAoABwAEAAMA
/f/2//L/9P/3//f/9//3//b/9v/5//r/+//8////AwAFAAYABQAGAAYABQAHAAkACQAI
AAgACQAKAAsACAAIAAkACQAIAAcABgAFAAcACQALAA8ADQANAA0ADgANAA8ADQATABkA
HQAkACkAKwArACkAJwAgABIA/P/h/7v/mf97/13/RP83/0P/Yf9+/5j/sP/M/+//CwAY
ACAAJgAkABoACgAAAAAAAgAAAAIABgAMAA8ADwASABQAFAAUABQAGAAYABYAFgAWABYA
FgAXABcAFwAXABcAFwAYABgAGwAcAB0AHgAdAB0AHgAdABsAGwAdAB0AGQAYABgAGQAc
ABwAGgAaABkAGQAZABkAGwAaABkAGQAbABsAGgAaABwAHwAfAB4AHgAeABwAHAAaABkA
GQAYABwAIAAjACUAIwAiACAAHQAbABsAGgAZABkAGAAXABcAFwAYABkAGQAZABcAFgAW
ABUAEwATABEAEQARABEADwAMAAoACQAFAAIAAQD/////AgAEAAUABQAEAAMABAAFAAMA
AQD///3//v/9//3//P/8//3//v8AAAEAAQAAAAAAAgACAAIAAwAGAAYABgAGAAYABgAG
AAcACAAIAAkACQAMAA0ADwARABEAEAAQABEAEAAPAA4ACwAMAA0ADgAPAA8ADwAPABAA
DQANAAwADAAPAA8ADQAOABAAEAARABEADwAOAA4ADQAPAA8AEAARAA8ADgAOAA4ADgAO
AA4ADgAMAAwADAAMAA4ADgANAAwACwALAAoACQANABAAEgASAA8ADgANAAwADQANAA0A
DgALAAoACQAIAAgABwAGAAYACQALAAsACwAKAAkACAAHAAUABAAEAAUABgAHAAkACgAF
AAUABwAHAAYABgAGAAYABAAEAAYABgAFAAUABQAFAAUABQAGAAcABwAHAAUABQADAAUA
BQAFAAkACQAIAAYAAgACAAIAAwABAAMAAwADAAMABAAGAAcABgAFAAQAAwABAP//////
/wAAAAAAAAEAAwADAAQABgAEAAMAAwAFAAUAAwADAAMAAgAAAAQABAD/////AQACAAIA
AQAAAAAABAAFAAUABgAEAAMAAQD+//////8AAAAACAAGAAAA///+//3//P///wAAAQAC
AAEAAQABAAEA/v/+//7//v8BAAIAAwACAAEAAgADAAMACAAKAAsACwAKAAkABwAEAP//
/P/5//X/9f/1//D/6v/q/+z/7//v/+//7//u/+7/7v/u/+7/7v/y//f/+v/8//z//v//
/////v////7//P/8//3//v//////AAACAAMAAgABAAAA///9//3//f///////////wAA
/////wEABQAJAA8AFgAdACUAJwAlACEAFgACAOj/xf+f/3n/W/8//y7/Lf8//1n/dv+S
/6j/vv/V/+n//v8MABAACAD6/+z/6v/u//D/8P/y//b/+P///wcABwAIAAcABgADAAYA
BQACAAQABgAIAAoACgAJAAgABwAHAAcACAAIAAYABgAGAAYACAAJAAsACwANAA0ADwAP
AAsACgAKAAsADgAOAAwADAALAAsACwALAAkACAAHAAcACgALAAsADAALAA0ADAAKAAoA
CgAIAAgABwAHAAgACAALAA4AEAARAA8ADgAMAAkACgALAAsACwANAAwACwALAAkACgAL
AAsACgAHAAUABAAEAAMABAADAAAA///+//v//v/+/////f/+//3/+//7//n/+P/2//P/
9P/z//T/9f/0//P/8v/x//D/7//v/+7/7f/t/+3/7v/u/+//7//w//H/8v/z//X/9P/0
//T/9P/2//b/9v/3//j/+P/5//n//P/9////AQAAAP7//f/9//////////3/+f/5//n/
+f/5//n/+f/6//z//f/9//7//f/7//f/9v/5//r//P/9//v/+v/6//n/+//7//z//f/+
//7///8AAP7//v/+//7//f/8//v/+v/7//z//P/8//z//f/9//3/+//8//z/+v/8//z/
/P/8//n/+f/5//r/9//2//X/9P/5//v//f8AAP/////9//v/+P/3//b/9f/1//T/9P/1
//f/+f/8//7/+v/5//r/+f/2//b/9v/2//b/9v/4//j/+f/5//n/+f/2//X/9f/1//f/
9//1//X/8v/z//L/8f/0//X/9f/0//P/9P/1//f/9P/1//T/8//1//b/+P/5//j/9//2
//X/9f/z//P/8//0//T/9P/1//P/8f/w//D/8v/z//X/+f/4//X/9P/z//H/8P/1//b/
8//z//X/9v/2//X/9P/0//P/8//y//L/9P/1//X/9P/0//P/8//y/+7/7P/v//T/+P/4
//j/+P/4//X/9P/z//L/8P/w//D/8P/x//L/9P/1//P/8//y//L/8f/w/+//7v/w//D/
9P/4//n/+f/6//r/+P/3//f/9//4//b/9P/y//D/7f/s/+v/4//c/9r/3P/g/+H/5P/l
/+b/5v/o/+j/5//m/+b/6f/r/+z/7v/w//P/8//1//f/9P/y//D/7//t/+3/7P/s//D/
8f/y//P/9f/1//X/9f/1//f/9//3//H/9v/7//3/AQAFAAMAAQAGAA8AEwAXABcAEwAG
APT/2P+z/43/af9J/zH/Jv8n/zn/Vf9w/4j/oP+6/9X/5//w//z//v/0/+j/5v/q/+j/
5v/m/+z/8P/2//v/+//9//7//f/8//3/AgADAAIAAQAAAP///v8DAAMAAwADAAYABwAJ
AAoACQAIAAcABgAEAAUABwAHAAUABQAHAAcAAwACAAIAAwAHAAoACwAOAA4ADQAMAAsA
CQAIAAcABwALAAsACgAKAAgACwALAAoACAAIAAYABgAIAAkACwAMAAwADAALAAkACwAM
AAwACwALAAsACgAJAAgABgAEAAMAAwAEAAUABQAJAAkACgAMAAoABwAGAAMABgAHAAgA
BwAGAAQAAwD///7//f/7//v/+//8//z/+//5//f/9//3//f/9//3//f/9P/z//P/8v/z
//P/8//0//b/9//3//j/+P/4//j/+f/8//z//P/8////AAABAAMAAwACAAIAAQABAAEA
AgADAAMAAgACAAMAAwADAAMAAQABAAEAAQABAP///////wAAAAABAAEAAgAGAAcABgAI
AAgACAAJAAkABgAGAAcABwAFAAMAAgABAAUABgAIAAoACQAIAAcABgAIAAgACAAIAAkA
CgAKAAoABwAHAAYABQAFAAYABgAEAAYACAAKAAwACgAJAAgACAAHAAYABQAEAAgACQAK
AAwADAANAAwACwAKAAkACAAHAAcABgAGAAcABQADAAIAAAD//wEABQAHAAgACAAIAAgA
CAAIAAoACgAKAAkACAAHAAgABwAHAAcABwAHAAUABQAFAAcABwAHAAkACQAIAAYABQAG
AAcACQAGAAcABgAFAAIAAgADAAMABgAHAAgACQAJAAcABwAHAAgACAAIAAkACQAHAAYA
BgADAAMABAAHAAcABQAFAAUAAwACAAcACAAHAAcACQAKAAgABwAGAAYABgAFAAMAAgAE
AAUABQAEAAQAAwAJAA4ADAALAAoACQAIAAcABgAFAAQABQAFAAUABQAGAAYABgAGAAcA
CAAJAAgACQAKAAsACwANAA4ADgANAA4ADwAPAA4ACwAIAAUAAQAAAP//+f/y//L/9P/3
//f/9//3//b/9v/3//b/9f/0//j//f8AAAIABgAIAAkACQAKAAsACgAIAAkACQAJAAkA
BgAGAAcABwAHAAcABwAHAAkACQAJAAsADAANAA4AEAARAA8ADQARABUAFQAYAB8AKwAx
ADMAMwAqABoABADl/7f/j/91/1v/Rv89/0f/X/96/5L/qv/M/+//AwAOABoAIAAaAA4A
BAD+//z/+v/8//z//v8IABMAGQAbABwAGwAaABcAGgAZABYAFgAWABYAFgAcAB0AHgAf
ABwAGwAbABoAGwAcAB0AHgAcAB0AHwAfACEAIQAjACMAIQAgACAAIQAhACAAHQAcAB8A
HwAfAB8AIQAgAB8AHwAcABkAFQASABQAGQAbABwAGQAYABUAFAAXABcAGAAYABYAFgAV
ABMAEgASABEADwARABMAFAAVABYAFgAWABcAFAAUABQAEwATABEAEAAQAA0ACwALAAkA
BwAHAAcABQAGAAYABwAFAAYABQADAAMAAAAAAP///f/5//f/9//3//j/+f/6//v/+//7
//z//P/4//f/9v/2//X/9f/0//T/9//4//n/+//8//z//P/8//v/+v/5//n//f/+/wAA
AQD/////AAABAAAA/v/9//3//f/9//3/+//7//v/+//7//3//f/9//7///8BAAIABAAB
AP//+//6//z//P/9//3//v/+///////8//v/+//7//3//P/8//z//P/8//z//P/6//r/
+v/6//z//P/7//r//f///wAAAQD+//7//f/6//j/+P/4//j/9//3//f/+P/6//r/+v/6
//j/9//2//b/9f/3//f/9//4//f/9v/1//P/8v/y//P/8//z//T/9P/y//P/9v/3//j/
+P/4//j/8//y//P/8v/1//X/9f/1//X/9f/2//f/9P/z//D/7//x//P/8//z//f/9//2
//T/9P/0//T/9f/y//P/8v/x//D/8P/x//H/8v/z//T/9f/z//H/8f/x//L/8v/y//P/
9v/1//X/9v/z//P/9P/3//j/9f/0//P/8P/u//L/8v/x//H/8//0//L/8f/w//D/8f/x
//D/8P/z//X/9v/2//T/8//z//L/8P/y//X/+v/4//X/9P/z//L/9P/0//T/9P/2//b/
9v/3//f/9//3//b/+P/4//j/+P/6//r/+P/6//n/+v/6//v//v/+//3//f////7//P/6
//v/+v/4//j/9f/t/+T/4P/g/+P/4//l/+n/7P/w//b/8v/w/+7/7f/x//P/9P/2//n/
+//8//////////7//f/7//v/+//6//r/+//7//v//v///wAAAQD///3//f/7//v/+//+
/wUACwANAA8ADwAPABAAFQAfACcAJwApACoAHAAGAO//z/+j/33/X/9K/zn/N/9J/2j/
iP+i/7r/1//x/wIADAAYACAAIAAQAP7/+P/6//r/+v/+/wAA//8DAAcACgALAAwACwAO
AA0ACgALAAwADQAOABMAEwATABMAEQARABIAEgAQABAAEAAQABIAEwAVABUAEwATABUA
FQATABIAEgATABYAFgAUABQAFAATABIAEQASABIAEgATABcAFwAWABYAEwAVABQAEgAR
ABIAEQASABEAEQASABIAFQAWABYAFQAVABYAFgAVABMAEwASABEAEQAQAA8ADwANAA4A
DwAPABEAEQASABQAEgAPAA4ACwALAAsACwAJAAkACAAIAAUAAgABAP////8CAAQABQAF
AAEA/////////v/9//z/+//9//3//v/+/////////wAAAAABAAEAAgD///7//f/9////
AAABAAIAAwACAAEAAQAEAAYACQALAAkACQAKAAsACgAIAAcABwAHAAcABwAFAAQABQAG
AAcABwAHAAcACAAGAAcABwAIAAYABQACAAIABAAEAAUABQAFAAYACAAJAAsACwAMAA0A
CgAIAAcABgAGAAYABgAGAAgACAAIAAgABgAGAAUABAAEAAUABQAFAAYACAAJAAgABwAG
AAUABAACAAEAAAAAAAEAAgADAAQABAADAAIAAgADAAUABQAFAAMAAQD///3/AAAAAAEA
AwADAAMABAAEAP////8BAAEA///+//3//P/6//r//P/8//7///8AAAEA/f/7//r/+f/8
//3//P/9////AQABAAEAAgABAP///P/4//j/+P/5//z///8AAAEA/v/+////////////
//////7/+//6//n//P/8//z//f/7//n/+P/4//f/9//4//v////9//3//f/4//b/+v/6
//f/9//5//r//P/7//r/+v/5//n/+P/4//z//f/9//z/+P/3//f/9v/2//j/+f/6//z/
/P/8//z//P/5//j/9//2//f/+P/5//r//P/8//3//f/6//n/9//2//f/+P/5//r/+P/2
//j/+v/9////AgAEAAIAAQABAAEA/v/8//r/+P/3//X/9f/1/+3/5v/k/+b/6P/n/+j/
5//n/+j/6//s/+3/7v/w//X/9P/0//X/9v/3//f/+f/7//v/+v/5//n/+//7//r/+v/5
//n/+f/5//v/+//7//v//f///////////wIABQADAP//AQAFAAUACAARABsAHQAdAB0A
HgAaAAYA5f+7/5H/b/9V/z7/M/89/1X/cv+M/6T/uv/X//P/CgAUABgAGAAWAAoA/v/4
//b/8v/y//j/+v/5//v/AAAEAAYACAAIAAwADAAKAAsADAANAA4AEQARABEAEQAPAA8A
EAAQAA0ADAALAAoADQAPABIAEwARABEAEwATAA8ADgAOAA8ADgAOAAwADAARABMAFQAX
ABYAFAASABEAEQARABAAEAAQABMAEwASABIAEgAQABAAEQARABIAEgAVABYAFgAVABMA
FAAUABMAEAAPAA0ACwAMAAwADAANABAAEgAUABUAFAARAA8ADgALAAkACQAHAAcABwAH
AAUACAAIAAkABwAEAAMAAQABAAAAAAD///3//f/7//v/+//+////AAABAP///f/8//r/
9v/1//T/9P/5//v//P/+/wEAAgADAAUABQAEAAMAAgAFAAYABwAJAAkACAAIAAcABgAF
AAUABQAJAAoADAAPABEAEQARAA8ACwALAAsACwAJAAkACQAKAAoACwALAAwADQANAAsA
DAAOAA4ADwAPAA0ADAAMAAsADgAPABEAEwAVABQAFAAUABMAEgARABAAEAAQABAAEAAQ
ABAADwAOAAwADQANAA0ADQAOAA4ADAAKAAoACgAKAAsACwALAAwADAAMAAwADAAMAAsA
CgAKAA0ADwAPAA8ADAALAAoACQALAAoACgALAAsACwAMAAwABwAHAAkACQAKAAoACgAK
AAoACgAMAAwADwAPAA8ADwAOAA0ADQANAA0ADQALAAsACQAJAAcABQAJAAsADAAMAAkA
CAAHAAcABQAHAAcABwAKAAwADwARAA4ADQAMAAsACwAJAAkACQAMAAwADAANAA0ACwAK
AAoACAAHAAcACQALAAkACQAJAAgACAAOABAADAALAAwADAAKAAkACAAIAAsACwAKAAoA
CgALAAsACgAJAAkACgAKAAwACgAPABYADgAMAAoACAAGAAcACAAJAAoACwALAAsACwAK
AAoACgAKAAoACgAKAAgACQAKAAsACwAQABIAEwATABAADwANAAoACgAIAAYAAwAEAAMA
/f/2//X/+P/8//3//v/9//v/+v/6//r/+v/6//z/AQAEAAYABgAIAAkACQALAA0ADQAM
AAkACQAJAAkACQAKAAwADQALAAsACwALAAoACQAIAAkACQAJAAkACgALAA8AFQAXABcA
HQAmACcAJwArADEAKwAcAAYA6v/F/5//ff9h/0v/PP9F/1//e/+S/6b/vP/a//n/CQAQ
ABQAFgAQAAAA9v/8/wYABgACAAIABAAIAAsADQAOAA4ADAAKAAsAEAARABAAEQASABMA
FAAVABUAFQAVABcAFwAYABgAFgAUABIAEAATABUAGAAZABcAFwAZABkAFwAWABYAFwAX
ABYAEwASABUAFQAVABUAFQAUABMAEwAVABUAFAAUABMAFQAUABIAEQASABEAEgAVABUA
FgAWABUAFAASAA8AEQAUABYAFwAZABkAGAAXABQAEgAQAA8ADwAQABEAEQAPAA0ADAAM
AAwACwAMAAsACAAHAAYAAwAFAAQABAABAAEAAQAAAAEA//8AAAAA///9//v/+//7//n/
+f/5//n/+P/3//f/9v/3//f/9//4//r/+//7//z//P/8//z//f/9//z/+//6//7//v/+
////AgACAAMAAwABAAEAAgADAAMAAgACAAMAAwADAAMAAQD//////////wEAAwAFAAgA
CAAJAAkACgAKAAkABgAGAAYABAADAAEAAwAEAAYABwAFAAUABgAHAAUAAgAAAP7/AgAG
AAoADgALAAoACQAIAAYABgAFAAQAAgADAAMAAwABAAIAAgAAAAIABAAGAAgABgAFAAQA
BAAEAAQABAAEAAMAAQD///7/AAADAAQABQAEAAMAAgABAP///v/+////AQABAAIAAgAB
AAEAAwADAAAAAAAAAAAAAAAAAAIAAgABAAEAAQABAP7//f/9//3///8BAAEAAwACAAMA
AgABAAEAAQAAAP7///8AAAEAAwACAAMAAgABAP3//P/8//v//P/9//7///8BAP//////
/////v/9//3//////wAAAgAAAP////8BAAMAAQABAAEA/v/8/wAAAAD9//3///8AAAAA
///+//7//v/9//v/+v/6//v/+//6//z//f///wAAAgACAP//+v/8//7//v/+//7//v/+
//7//v///wAAAQACAAEAAAD///7//P/9//3//f////7//v/+//z//P/8//z//P/+/wAA
AgACAAMAAwACAAIAAwAEAAQABAACAAAA/v/4//b/9P/t/+f/5v/p/+3/6//t/+3/7P/s
/+7/7v/u/+3/7f/w//H/9P/2//j/+f/7//3///////z/+//7//v/+//6//r/+//5//n/
+f/5//f/9//3//f//P/9//7///8AAAEA///9/wEAAQD//wAABwAZACUAJwAjABwADgD8
/+H/uf+N/2n/Uf88/yv/K/9J/2j/gP+W/67/x//h//T//v8EAAYAAAD2/+7/6P/k/+T/
6P/y//7/AQD//wEAAgABAAAA/v8CAAIAAAD+//7//v/+/wMABQAHAAkABwAFAAQAAgAD
AAQABQAGAAMAAwAEAAMABAAFAAgACQAHAAYABgAHAAYABgAEAAQAAwADAAMAAwAGAAYA
BgAHAAsACwAKAAoABwAJAAgABgACAAIAAAAAAAEAAQACAAIABQAGAAYABQAFAAYABgAF
AAgACQAJAAkACAAGAAQAAwADAAQABQAFAAUAAwACAAIAAwABAAEA///////////9//3/
/P/8//n/+v/5//f/9//4//r/+//7//b/8//y//H/8v/z//T/9f/z//H/8P/u/+//7//v
//D/8P/x//H/8v/y//L/8v/z//T/9P/0//T/9P/0//T/9f/2//b/9//3//X/9f/2//f/
+P/4//n/+//9//3//f/7//f/9//3//f/9v/1//T/9P/1//f/+P/6//r/+f/2//b/+f/6
//z//f/5//j/+P/3//f/9//4//n/+f/4//j/+P/5//r/+//8//z//P/8//z/+//6//j/
9v/4//n/+f/5//f/+P/4//b/9v/2//b/9v/3//n/+//+//z//P/8//z/+v/5//j/+P/5
//v/+//7//v/+//7//v/+f/4//j/+f/7//v//P/8//f/9//5//n/9v/2//b/9v/3//j/
+//8//v/+//7//v/+f/3//b/9f/4//n/+P/5//f/+f/5//n/+v/5//f/9P/0//b/+P/7
//r/+//6//n/9//2//b/9f/0//P/8v/x//T/9f/4//v/+v/6//r/+//4//X/8//y//L/
8//1//n/+//5//n/+f/1//L/9f/0//L/8//2//j/9v/1//T/9P/z//P/8v/y//T/9f/1
//T/8//z//T/9P/0//b/9//0//T/8v/y//L/8v/0//T/9P/0//L/8v/y//L/9P/0//T/
9P/2//b/9//3//T/8//x//D/8v/y//L/8v/w/+7/8P/y//L/8//1//b/+f/7//7/AQD+
//r/9v/y//P/8f/x//H/6P/g/93/3v/f/9//4f/h/+D/4P/i/+L/3//e/97/4f/l/+j/
7P/w/+7/7f/u/+//7//u/+3/7f/v//H/8v/0//T/8//y//H/7//v/+//7//x//P/8//z
//H/8P/x//P/9f/1//n///8CAAEACwAXABcAFQAWAAwA+P/f/7v/j/9n/03/Ov8t/yv/
Pf9a/3T/iP+a/7f/1f/w/wIACgAKAAgA+P/m/97/4v/k/+L/6v/2//X/8//3//r/+//8
//r//v/+//z/+//6//n/+P/9////AQADAAIAAQABAAAAAwAEAAUABgAGAAcACQAJAAUA
AwADAAEAAwAEAAYACQAIAAgABgAGAAUABQAFAAUABQAEAAMAAwADAAMAAgACAAAAAwAD
AAIA/v/+//z//P/+////AQACAAMABAAEAAMAAwAEAAQAAwACAAEA///9//7//v/+////
/f/+//////////3//P/8//v/+f/5//f/9//3//f/9f/1//T/9P/x/+7/7f/r/+v/7f/w
//L/8//v/+3/7f/t/+z/6//q/+n/5//l/+T/4v/h/+H/4f/i/+f/6//u//L/7//u/+3/
7f/s/+z/7P/s//D/8P/w//H/8P/w//H/8f/v/+//8P/x/+//7v/u/+//8//z//P/8f/v
/+//7//v/+7/7f/s/+z/7v/x//P/9v/0//H/7P/q/+7/7v/v/+//8f/y//T/9f/0//P/
8//z//X/9P/0//T/8//y//H/8P/u/+7/7v/u/+//8P/w//D/8P/x//H/8f/v//D/8P/u
/+7/7v/u/+7/7//v/+//8P/w//D/8P/w/+//7f/r/+r/6f/r/+v/6//s/+3/7v/v/+v/
6v/q/w==
         </WaveFormData>
      </LeadData>
      <LeadData>
         <LeadByteCountTotal>10000</LeadByteCountTotal>
         <LeadTimeOffset>0</LeadTimeOffset>
         <LeadSampleCountTotal>5000</LeadSampleCountTotal>
         <LeadAmplitudeUnitsPerBit>4.88</LeadAmplitudeUnitsPerBit>
         <LeadAmplitudeUnits>��V</LeadAmplitudeUnits>
         <LeadHighLimit>2147483647</LeadHighLimit>
         <LeadLowLimit>268435456</LeadLowLimit>
         <LeadID>V2</LeadID>
         <LeadOffsetFirstSample>0</LeadOffsetFirstSample>
         <FirstSampleBaseline>0</FirstSampleBaseline>
         <LeadSampleSize>2</LeadSampleSize>
         <LeadOff>FALSE</LeadOff>
         <BaselineSway>FALSE</BaselineSway>
         <ExcessiveACNoise>FALSE</ExcessiveACNoise>
         <MuscleNoise>FALSE</MuscleNoise>
         <LeadDataCRC32>724722342</LeadDataCRC32>
         <WaveFormData>
7//x//H/8f/w//D/8P/v/+3/7//v/+z/7f/t/+7/7v/w/+//7//w//D/8P/w//D/7v/u
/+7/7//x//H/7v/w//j/9f/2//z//////wQAEAAeAC8ARQBYAF4AUwA5AAcAwv+C/07/
Iv8G//P+8/7+/gj/FP8h/zL/Rf9V/2X/ev+U/6X/tP+//8f/y//R/9b/2f/f/+T/5v/q
//D/8v/0//T/+P/5//r/+v/6//v/+//9//3//P/7//n/+v/7//7///8CAAQAAQABAAEA
AQAAAP//AAABAAEAAgAEAAIABAAEAAUABQAEAAQAAwAEAAQABQAFAAMAAwADAAYACAAJ
AAoACAALAAwADAAOAA4ADgAPABAAEQASABMAFAAUABQAEwAWABoAHQAfAB4AHwAfAB4A
IQAlACUAJQArAC8AMgA1ADYANQA1ADUAOQA7AD0APwBCAEIAQwBFAEUARABDAEEAQwBC
AEEAQQBAAEEAQgBCAEAAPQA9ADsAOwA7ADoAOAA0ADAALgArACYAIQAeABwAHAAbABkA
GAASAA8ACwAIAAoACAAGAAcABQABAP7//P/+//z/+//6//3///8AAAIAAAD9//v/+//6
//v/+//8//7//f/9//r/+v/7//v/+//8//z//P/9//v/+v/4//j/+//8//3//f/8//z/
/P/8//v//v/+//7//v/+//3//f/8//v/+//6//z//v8AAAIAAwACAAAA///9//3//v/+
/wAAAAAAAP/////+//7//v/8//z//P8AAAQAAgD/////AQABAAAAAAACAAUABwAIAAYA
BQACAAAA////////////////AQABAAAAAAADAAUAAQAAAAAAAAAAAAAAAAABAP//AQAD
AAMAAAD///7/+//9//z/+//6//3///8BAAMAAAABAP7//f/////////+//7//v/+//7/
///8//v/+v/+//7//P/8//r/+v/5//n/+v/9//7//v/9//z/+f/4//r/+v/+//7//f/7
//3//f/7//v/+f/5//n/+f/5//n/+P/1//T/8//4//v//P////7///////7/+//6//r/
+f/9//v//f/7//j/+P/4//j/+P/4//j/+P/4//f/+P/4//X/9f/1//X/9f/2//f/+P/4
//3/AQAEAAgABgAGAAQAAgAEAAQABQAFAAEA///8//r/+v/6//f/8f/y//P/9f/3//j/
+P/4//j/+//7//n/9//0//X/9P/z//H/8P/v/+3/8v/3//r/+v/4//f/9//2//X/8//y
//L/8v/y//L/8v/y//L/8v/z//T/8//v//D/9P/3//z//v///wEABAAOAB4ALQA9AFwA
cABnAFEAKQDg/47/VP8q//7+4f7l/vz+Cv8Q/xv/JP81/0X/V/9u/4j/m/+q/7f/v//D
/8n/0P/X/9v/3v/m/+r/8f/0//f/+P/4//n/+v/6//r/+//7//3//f/+///////9//3/
/////wEABAACAAMAAQABAAAA//8CAAUABwAKAAoACAAKAAoACAAHAAUABAAGAAgACQAL
AA0ACwALAAsADQAOAA4ADgAQABMAFAAUABQAFAAUABUAFwAZABsAHQAdABwAGwAZABsA
IAAkACcAJwApACoAKgApAC0ALQAtADMANwA6AD0APQA9AD4APwBAAEEAQgBDAEYASABL
AE8ATgBOAE4ATQBNAEwASwBLAEoASwBMAEwASgBHAEcARQBGAEcARwBGAEUAQgBBAD8A
OgA1ADIAMAAuACsAJwAkACAAHQAZABYAEwAQAA0ADQARABEAEgAUABIADgALAAgABQAF
AAQABAAFAAUABgAJAAgACQAJAAoABwAFAAQAAAABAAMABAAFAAYABgAGAAcACQAIAAYA
BgAEAAQABAADAAMABAAFAAYACAAMAA0ADgALAAoACAAHAAcABwAIAAgACAAIAAgACAAK
AAoACQAJAAsACwAMAAwADAAMAAwACwALAAoACgAKAAwADAAMABAAEAAOAAsACwAMAA0A
DQAOAA0ADwAQABAADQANAAsACgALAAsACwALAA0ADQAPAA8ADAAMAA8AEQAMAAoACQAI
AAoACgAKAAsACQALAA0ADQALAAsACwAJAAcABgAFAAQABQAHAAkACwANAA8ADQANAAwA
CwAKAAgACAAKAAwADgANAAoACQAIAAwADAAKAAoACgAKAAkACQAIAAkACAAGAAYABgAE
AAQACAAKABAAEgAOAAsADAALAAoACQAGAAUABgAHAAgACQAJAAcABwAHAAcABwAFAAUA
BwAJAAoACgAKAAoACwALAAMAAQAHAAsACgAMAAwADAAMAAoACAAGAAQABgAIAAkABwAK
AAsADAANAAsACwALAAoADAANAA0ADgAPABAADwAOABEAEgAUABUAEwARAA4ADAAKAAoA
BwABAAEAAQACAAMABAAEAAQABAAGAAcABgAFAAcACQAJAAkABwAGAAUAAwADAAUABQAC
AAQABQAHAAgABwAFAAQABAADAAIAAQAAAAIABAAGAAkACQAJAAYACAAKAAsACgAQABcA
HQAmADAAOgBFAFMAZABsAGkAWQAxAOz/qP9y/zz/DP/x/vX+Cv8e/zD/P/9S/2n/d/+D
/5r/sP+9/8j/0//b/9//5f/q//H/+f/+/wAABAAIAAoADAAMAAwADQAOAA4ADgAPAA8A
EQARABIAEwATABEAEQATABMAFwAaABgAGQAZABkAGAAXABYAFwAXABgAGAAWABgAGAAZ
ABkAGAAYABkAGgAaABsAGwAZABkAGQAbABwAHAAcAB8AIwAlACYAJAAkACQAJQAjACMA
IwAjACkALAAvADEALgAwADEAMQAvADEAMgAyADEANQA1ADUAOAA7AD0APwBBAEEAQgBD
AEQARQBGAEcARgBGAEcASQBJAEgARwBFAEMAQgBBAEEARABFAEYARgBFAEMARABDAEAA
PwA9ADoAOAA0ADIALwAsACkAKAAoACYAIwAfABwAGwAZABYAFAAUABIAEAARAA8ADQAM
AAwADAAKAAkACAAKAAsACwAMAAoACQAJAAsACAAHAAUABAAFAAUABgAEAAYABwAHAAcA
BQAEAAMAAwAGAAYABQAGAAUABgAHAAcABQAEAAMAAgAFAAgACAAIAAYABgAFAAUABQAF
AAYABgAFAAQAAwACAAQABAADAAMAAQABAAIAAgAGAAgACgALAAgABgAFAAQABgAGAAYA
CgAJAAYAAgABAAMAAwACAAIAAwAFAAYABgADAAMAAQAAAP//////////AAABAAQABQAB
AAAAAgADAAEAAAAAAAAA///+//3//f/7//3///////7///8AAP/////+//3//P/6//v/
/P/9////AQD//////P/7//r/+P/4//j/+P/4//3//P/9//7//f/8//n/+P/2//b/9f/1
//X/9//3//b/+P/6//r//P/5//j/+//6//v/+f/7//v/+f/5//f/9//1//X/9f/1//f/
9f/1//X/+P/5//j/+f/3//f/9v/0//P/9P/2//f//f/5//b/8//y//H/8P/z//T/9f/2
//f/+P/4//X/8//z//P/8//1//f/+f/6//n/+f/4//j//f8AAAEAAgABAAAAAAD///z/
+f/1//L/8//0//L/7f/v/+//8P/x//P/8v/x//D/7//v/+3/6//v//P/9f/3//b/9v/2
//X/9P/1//T/8P/w//H/8//0//X/9f/2//j/9//2//X/9P/y//L/8v/z//X/9f/y//T/
9v/3//j//P8BAAkAFAAgAC4APQBNAFwAXgBRADcA//+4/3r/Sv8Y//b+7f73/gb/GP8s
/zv/Rv9P/1v/df+S/6T/sf+8/8P/x//P/9n/3v/h/+X/6v/y//r//f/+/////v//////
///+/wEAAwAEAAcABQAEAAMAAQAAAAEABAAFAAUABgACAAEABAAFAAUABQAIAAkACQAK
AAgABgAIAAgACgALAAsADAALAAwADAANAA4ACwAKAAkADAAOAA8AEAAPABEAEQAQAA4A
DgAOAA8AEAARABIAEwAXABoAHQAfABwAHgAfAB8AIQAjACQAJAAnACsAKwArACwALwAx
ADMAMgAxADEAMQA1ADcAOQA7ADkAOAA4ADkAPAA+AEAAQQBBAEAAPwA/AD4APQA8ADoA
OwA5ADoAOQA4ADcANQAyADAALAAqACcAIwAfAB0AHAAZABcAFAASABAADwANAAwACQAG
AAMAAwADAAEAAAAAAAAA/v/9//z//v//////AAD9//v/+v/7//v/+//6//r/+v/5//n/
9v/2//f/9//3//j/+P/4//n/+P/2//P/8v/0//b/+P/5//f/9v/1//T/9f/4//j/+P/7
//z//P/9//z/+//7//r/+P/4//j/+P/6//r/+f/5//v/+//8//z/+v/6//r/+f/6//r/
+//8//v/+v/5//z/+//4//T/8//3//v//v8CAP/////+//z/+f/5//f/9v/1//X/9f/1
//n/+////wEA+//6//z//f/6//j/9//2//f/9v/1//X/9f/3//n/+f/1//X/9f/z//X/
9P/z//L/7//v/+//7//y//X/9P/1//X/9f/1//T/8P/w//D/8P/1//T/9f/2//f/9v/z
//L/8v/y//H/8f/w//H/8P/u/+z/7P/q/+r/6//s//H/8v/v/+3/7//v/+//7//t/+3/
7//v/+//7//x/+//7//v/+//7//t/+3/7f/v//D/8P/s/+z/7f/t/+f/5f/p/+3/8v/y
//L/8v/y//H/8P/v/+7/7P/s/+z/7P/u/+7/7//w/+7/6//r/+v/6v/p/+n/6f/t/+7/
7//x//H/8v/0//b/8//y//P/8v/1//X/8//x/+7/7P/s/+z/5//h/+H/4f/j/+X/6f/q
/+z/7P/t/+3/6f/n/+f/6f/p/+n/6v/q/+z/6//r/+3/7P/o/+b/5f/k/+T/5P/j/+T/
5v/n/+j/6v/q/+r/6v/q/+v/7f/t/+b/7P/y//P/+v/8//v/+/8EABAAIAAxAEMAUABO
AD8AHwDl/6L/Zv80/wj/6v7j/u3+/P4K/x7/Lf88/0n/Vf9p/4T/lv+h/67/vf/H/8v/
z//U/9n/3//m/+z/7P/t/+7/7//u//H/8//1//b/9P/1//X/9//5//r/+//7//v//f8B
AAMAAQACAP7//f/+//////////7//////wAA/v/8//7//v8CAAUABwAKAAkACAAGAAUA
BwAFAAUABQAJAAoACgAKAAgACwAMAAwADgAOAA4ADwASABMAFAAVABYAFgAWABUAFwAa
ABwAHQAdAB8AIAAgAB8AIwAjACMAJAAnACkAKwAvADEANAA3ADkAOQA5ADkAPAA+AEEA
RQBFAEQAQwBBAD8APgA9AD0APgA/AEAAQAA+ADsAOwA5ADkAOQA4ADYAMwAuACsAJwAl
ACEAHwAeAB0AGwAYABYAEwARAA4ADAAMAAoACAAJAAsACQAIAAgABgAEAAMAAgABAAEA
AAAAAP7//f/9/////f/9//z//P/8//v/+//4//j/+f/5//n/+v/6//r/+////wAAAAAC
AAIAAgACAAEA/v/+//7//v/8//7//f/8////AAAAAAEAAQABAAIAAgAAAAAAAAAAAAMA
BAAEAAUAAwABAAAA/v8AAAAAAAD//wEAAgAEAAYABQAEAAMABgAFAAIA/v/9/wAAAwAF
AAgACAAJAAkACAAFAAUAAwACAAEAAQABAAEA/v/9//7//f/9//7/AgAFAAUABAAEAAQA
AwACAAEAAQD//wEAAwADAAEAAQABAP//AQAAAP///v/8//3//v//////AQD/////AQAB
AAEAAAD8//z//P/8//z/+v/6//r///8AAP//AAD+//7//f/9//3///////7/AAAAAP7/
/v/7//r//f/8//3/+//9//3///////3//f///////////wEA/////////v/9//r/+f/5
//v//P/8//j/+v8BAAUAAgABAAAA///+//3//P/7//r//f/+//7/+//9//3//f/9//7/
//8AAAAA/v//////AAACAAQABAAEAAgACAAJAAkABgADAP///P/+//7/+//1//b/9//5
//v//f/8//v/+v/5//n/9//1//j/+//8//3/AAAAAAAA///9///////8//v/+//8//z/
+v/5//n/+v/6//r/+v/6//r/+v/6//v//v////3/AAAAAP///v8CAAcACQAOABoALgBB
AFUAagByAGkAVQApANr/lP9i/zT/Cv/1/vf+BP8S/x7/L/9E/1n/Y/9x/4z/ov+x/77/
zf/R/9P/2f/g/+P/5//w//z/BAAFAAYABwAGAAcABwAHAAYABgAHAAcACQAOABAAEgAT
ABAADwAQAA8AEgAUABEAEQASABMAEwATABYAFwAXABgAFgAUABYAFgAWABUAEwASABQA
FgAXABkAGwAZABkAGQAZABgAFgAUABcAHQAhACQAIwAiACEAIQAjACUAJwApACgAKAAo
ACcAJQAoACoAKwAuADEAMwA0ADYAOwA8AD0APQA/AEAAQQBFAEUARgBHAEoASwBMAE0A
TgBOAE8AUQBUAFQAVABTAFYAVgBWAFcAVgBVAFQAUgBOAEsASwBJAEoASwBLAEoASgBG
AEQAQQA8ADcANAAyAC4AKwAnACQAJAAjACEAIAAdABoAFwAXABQAEQAPAA4AEQAQABAA
EAAPAA8ADgAOAA0ACwAKAAsABwAHAAYABgAGAAUABQACAAUABwAIAAkADAAMAAwADQAM
AAoABwAGAAUABgAHAAcABwAIAAkACgAIAAoACQAIAAkACgAKAAsACwALAAwADAAKAAoA
CgAKAAoACgAJAAkADQAPABIAFAASABAADgALAAsACgAKAAoACAAIAAgADAAPAA4ADAAN
AAsACwAKAAoACwANAA4ADgANAA0ACwAKAAcABwAHAAcABwAHAAkACQAIAAgACwANAAsA
CgAKAAoACAAGAAQAAwADAAUABwAHAAYABwAIAAcABgAEAAIAAAACAAMABAAFAAUABwAF
AAUABQAFAAUABAACAAIAAgACAAQAAgACAAIABgAGAAQABAADAAIAAAD//wEAAwADAAIA
AwAEAAMABAACAAIABgAGAAMAAQADAAMAAQABAP////8BAAEAAQABAAEA////////////
//3//f8AAAMABQAGAAIAAgADAAMA+////wMABQAEAAEAAAD///7//v/+//7//v8AAAAA
AAABAAIAAgD/////AQABAAEAAgADAAQABAAEAAQAAwADAAQABgAGAAYACAAIAAkACQAH
AAcABgAGAAgABAD///f/9f/1//b/9//6////AgAFAAkABQABAP3/+//7//v/+//8//3/
/v/+////AAD///v/+f/3//j/+P/4//f/9//4//j/+//8//3//v/8//r/+f/5//X/9P/2
//7/BQAGAAgABwAHAAwAFAAkADUARQBcAHQAdQBpAFMAHgDO/4T/Sv8a//f+6f70/gj/
GP8n/zb/Rf9R/1n/aP+E/5//tP/B/8f/y//T/9z/4//n/+z/7P/w//X/+P/7//z//v//
/wAAAAACAAMAAwAFAAcACAAJAAkACQAJAAsACwALAAwACAAHAAkACwAMAA0ADAANAA0A
DgAMAAoADAAMAA8ADwAOAA4ADgAOAA0ADQARAA8ADwAPABMAFAAUABQAEwAVABUAFAAW
ABYAFgAXABcAFwAXABcAGwAcAB0AHQAdACAAIgAjACEAIwAkACQAJQApACkAKQAqAC0A
LwAxADYANwA5ADsAPQA9AD0APQA+AD4APwBBAEQARABEAEMAQQBAAD8APwBDAEUARwBI
AEQAQQBBAD8APgA9ADsAOAA5ADYANQAzADEALQArACoAJwAlACIAIAAaABcAEwAQABAA
DgAMAA0ACgAHAAUABAAGAAYABwAIAAUABQAEAAQAAQD///7////7//v/+v/6//z/+//7
//j/+f/7//z//f/9//z/+//7//n/+P/2//b/+f/6//v/+//8//z//P/8//7/AgADAAQA
AwACAAAA///9//3//v/+/wAAAAAAAAAAAAAAAP////8BAAEAAgACAAQABAAEAAMAAgAA
AP///v/9//z/+//+/wIAAAD9//3///////7//v///wEAAgACAAAA///8//r//P/9//7/
////////AQABAP3//P/+/////P/6//n/+P/3//b/9f/1//b/+f/8//3/+f/3//X/8f/0
//b/+P/6//r/+//8//3/+v/7//j/9//2//X/9P/y//P/9v/5//z//f/6//n/+P/6//r/
+P/4//b/9v/1//X/9f/3//f/9v/0//T/8v/y//L/8v/2//b/9//1//f/9//1//X/8//z
//P/8//z//P/9P/z//T/9f/1//X/8//z//P/9f/2//b/8//y//L/8f/v//H/8//1//b/
9v/2//b/9v/z//L/8f/w//L/8v/y//L/9P/0//X/9v/z/+//7v/t/+7/7//x//P/9P/0
//T/9f/3//j/+v/8//r/+v/8//z/+//7//n/9//2//T/9P/0//H/6//r/+v/6v/r/+7/
7v/u/+7/7//v//D/7//w//P/8P/v/+//7v/u/+3/7f/v/+//7P/r/+v/7v/u/+7/7f/t
/+7/7v/u/+z/7P/s/+z/7P/t/+//7//u//L/9v/z//T/9v/5//n//v8KABwAKQA3AE4A
YgBnAF8AOwD2/6j/aP8y/wL/4f7j/vT+CP8a/yn/NP9D/1H/Yf94/4z/n/+u/7v/w//H
/8n/zP/V/9//4P/e/+T/7P/w//T/9v/6//v//P/8//3///8AAAMAAwAEAAUABQABAAEA
AwADAAEAAgD+//3/AAADAAUABwAHAAcABgAGAAUAAgADAAIABQAFAAQABAAHAAoADAAP
ABAADQAMAAsADAAMAAsACgAIAAsADAAMAA4ADgAOAA8ADgAPABAAEQAUABYAGAAZABcA
GgAcAB0AGwAbABoAGAAbAB8AHwAfACMAJwAqAC0ALgAtAC0ALQAvAC8ALwAvADAAMAAx
ADMANQA2ADcANwA3ADYANQA1ADMAMwAzADIAMgAvAC8ALQAwADEAMQAwAC0AKAAlACEA
HAAXABQAEgATABMAEgASABIAEQAPAA4ACwAIAAUABQAFAAMAAgACAAEA/v/8//r/+P/3
//X/9P/3//n//P8BAAEAAQAAAAAA///9//z/+P/2//f/9//3//b/9v/2//f/+P/4//f/
+P/5//r/+//7//n/+P/3//b/+P/8//3//v8AAAAA//////7//f/9//z//v/+//7//v/+
//7//f/9//v/+//8//z//v/+//7//f/7//r/+v/6//z//P/8/wAAAAD+//v/+//9//3/
/P/8//3///8AAAAA/v/9//r/+P/4//n/+v/7//v/+//9//3/+f/4//r/+//5//j/+P/4
//n/+P/3//f/+f/7//3//f/7//v/+//5//n/+P/3//b/8//z//P/8//0//f/9v/3//T/
8//y//D/8P/w//D/8P/2//b/+P/6//n/+P/1//T/9P/0//P/8//z//X/9f/0//T/9P/y
//L/8f/w//P/8v/x/+//8f/x//P/9f/1//f/9v/1//T/8//x/+//7//v//P/8//x//H/
7//x//L/8v/w//D/8f/x//H/8f/1//3/9v/y//D/7v/s/+3/7v/v//D/8//0//T/8f/x
//H/8f/x//D/8f/y//L/8f/x//D/8P/0//j/+v/8//z/+v/5//f/9f/z//D/7v/v//D/
7v/p/+r/6//t/+//8f/w/+//7v/v/+//7f/r/+z/7//w//H/8P/w//D/7//v//H/8f/u
/+3/7f/u/+7/7//v//D/8v/x//D/7//u/+3/7P/r/+v/7//v/+z/7v/y//f//P/+////
BwASABoAJgA5AFMAXABWAEcAJwDp/6L/av84/wr/7P7r/vv+Dv8c/yr/N/9I/1n/Z/93
/4r/nP+r/7b/vf/H/9f/3//e/+H/5f/q/+7/8P/y//L/8v/w//X/9//5//r/+//9//7/
AQACAAIAAgABAAEAAQADAAMAAQACAP7//f8BAAMABAAFAAYABwAHAAgABgAEAAYABgAG
AAUAAwACAAYACAAJAAsACwAJAAkACQAJAAoACgAKAAgACwAMAAwADQAOAA8AEQAUABUA
FgAXABcAFgAVABMAFQAaAB4AIQAjACUAJgAmACQAJwAmACUAJgApACsALQAxADEAMgAz
ADgAOQA6ADsAOQA4ADgAOQA6ADoAOgA5ADoAOgA6ADsAOgA7ADwAPAA6ADcANwA1ADMA
MwAyADAALgAqACgAJQAkACEAIAAgAB0AGwAYABYAEwARAA4ADAAKAAYAAgABAAMAAQAA
AAAAAgAAAP///v/7//v/+v/6//z/+//7//3/+f/5//j/+P/2//X/9f/y//b/+f/7//3/
/v/+//7////9//z/+v/6//n/+P/3//X/9v/4//r//P/8//7//f/8//n/+P/2//X/+v/9
/wEABAADAAIAAQAAAAEAAAD+//3//f/9//7//v/+//7//v/9/wAAAAABAAIAAQAAAP//
AgAEAAIA//////3//f/8//z///8BAAIAAgABAAEA///+//3//f/9//3//f/9///////8
//z///8BAP3//P/8//z//f/8//v/+//7//3///////z/+//6//f/+//8//3//v/9//3/
/f/9//z//f/6//n/+v/7//z//P/6//r/+v/6//n/9v/1//T/+f/6//n/+v/8//z/+//7
//r/+//6//j/+v/8//z//v/7//r//f/8//3/+//9//3/+//7//n/+f/5//n/+f/5//r/
+f/6//v/+//5//X/8//z//X/9v/2//f/+P/6//v//f/7//n/9f/2//f/+P/5//r/+P/4
//j/+P/5//r/+//8//v/+v/5//j/9v/3//j/+P/2//f/+P/5//f/+P/5//r/+v/6//v/
+//8//7/AAAAAAEABAAFAAcACQAHAAUAAgD+//z/+v/1//L/8//0//b/9f/4//j/+P/4
//n/+f/3//T/8//0//P/9P/2//f/+P/5//n/+//7//b/9f/1//b/+P/4//f/9//3//b/
9f/0//L/8v/y//L/9v/5//r/+P/6//z/+//6//7//////wIADAAiADkASQBaAGgAZwBZ
ADsA/P+u/27/QP8W//H+6/4A/xL/HP8p/zr/Rf9R/1//dP+M/5//sP+//8f/x//J/9L/
2//n//T/+P/2//j/+v/8//z//P/9//7//v/+//////8BAAYACAAKAAsABgAFAAYABQAH
AAoACAAJAAcABwAGAAUACQALAAwADgAMAAoADAAMAAsACwAKAAoACwAMAAwADQARABEA
EwAVABcAGAAYABgAFwAZABkAGAAXABYAFQAVABYAFwAYABkAHAAeACAAIQAfACIAJAAl
ACYAKQArACwALAAvAC4ALQAyADUANwA5ADkAOQA6ADsAPgA/AEAAQQBEAEQARQBHAEgA
SABIAEcASQBIAEcARwBLAE0ATwBQAEsARwBGAEMARABFAEUARABAADwAOgA3ADUAMQAv
AC4ALQArACgAJgAhAB8AHAAaABsAGAAVABUAFAARAA8ADgAOAAwACwAKAAcABwAGAAYA
BgAFAAUABwAHAAcABgAGAAQAAwADAAAA/v////////8CAAIAAgADAAMAAgAAAAAABAAG
AAgACQAFAAQAAwACAAMABgAGAAYABgAGAAUABQAGAAcACQAKAAoACgAKAAoACQAIAAYA
BQAGAAcACQAKAAgACAAIAAcABQAEAAQABAAGAAgACgAQABAADgALAAsACQAJAAgACAAH
AAkACgAKAAoACwAKAAoABwAHAAcABwAJAAkACwALAAYABgAJAAsABwAGAAYABgAIAAgA
CAAJAAgACQAKAAkABgAFAAQAAQADAAQABQAGAAQABQAGAAcABgAHAAQAAwAFAAUABQAE
AAQABAAEAAQABAACAAIAAgABAAAA/f/8/wEABAAGAAkACAAJAAgABgADAAIA///+////
AAAFAAYABwAFAAcABwAEAAMAAAD//wIAAwAEAAUABQADAAMAAwADAAMAAQABAAEAAwAE
AAQAAgACAAMAAwABAAMABQADAAIAAAAAAAAAAAACAAIAAgACAAAAAAAAAAAAAgACAAIA
AgAEAAQABQAGAAUAAQAAAP//AQABAAIAAwADAAIAAQABAAMABAAGAAgADAAOABIAFAAT
ABEADQAJAAkACAAJAAoABgD///7//f/+////AgACAAAAAAABAAEA/v/7//r/+//9////
AgAEAAEA///+///////8//v/+////wAAAQABAAAAAAD///7//P/8//z//P/8//3/////
//7//P/+/wEAAgACAAkADwASABgAKAA9AEsAXgB2AH0AcQBbACQA0v+I/1D/Iv///vP+
/v4Q/xz/Jf8w/z3/T/9h/3z/lP+l/7j/xf/J/8v/1f/e/+X/7f/4//r/+v8AAAIABAAE
AAYABwAIAAgABwAHAAYABwAMAA4AEAARAA4ADQAOAA0ADwASABAAEQAUABUAFQAVABIA
EQAPAA4AEAAQABQAFgAVABUAFAAUABUAFgAWABcAGQAXABcAFwAZABoAGgAaABoAHQAe
AB4AGwAaABkAGQAcAB8AIgAlACUAJgAnACcAJwAqACwALQArAC0ALgAuADEANQA1ADUA
NwA5ADoAOwA/AD8AQABBAEQARQBGAEcASgBKAEsATQBOAE4ATgBNAEwASgBIAEcATABP
AFIAVABQAE0ATQBLAEkASQBIAEYAQgA+ADwAOQA3ADMAMQAwADIAMwAzADQALgArACcA
JAAiAB4AGgAZABkAFwAWABYAFAASABEAEAANAA0ADAAMAAoACQAJAAsACgALAAsADAAL
AAkACAAEAAIAAwADAAMABwAIAAkACwAIAAYAAwACAAUABgAHAAcACQAKAAsADAAKAAwA
CwAKAAsADAAMAA0ADAALAAsACgAKAAoACgAKAAwADAALAAsADQANAA4ADgAOAA4ADgAN
AAsACgAKAAoADAAMAAwAEAASABAADQANAAwACwAJAAgABwAJAAoACgAMAA0ADAAMAAkA
CQAJAA==
         </WaveFormData>
      </LeadData>
      <LeadData>
         <LeadByteCountTotal>10000</LeadByteCountTotal>
         <LeadTimeOffset>0</LeadTimeOffset>
         <LeadSampleCountTotal>5000</LeadSampleCountTotal>
         <LeadAmplitudeUnitsPerBit>4.88</LeadAmplitudeUnitsPerBit>
         <LeadAmplitudeUnits>��V</LeadAmplitudeUnits>
         <LeadHighLimit>2147483647</LeadHighLimit>
         <LeadLowLimit>268435456</LeadLowLimit>
         <LeadID>V3</LeadID>
         <LeadOffsetFirstSample>0</LeadOffsetFirstSample>
         <FirstSampleBaseline>0</FirstSampleBaseline>
         <LeadSampleSize>2</LeadSampleSize>
         <LeadOff>FALSE</LeadOff>
         <BaselineSway>FALSE</BaselineSway>
         <ExcessiveACNoise>FALSE</ExcessiveACNoise>
         <MuscleNoise>FALSE</MuscleNoise>
         <LeadDataCRC32>2676108986</LeadDataCRC32>
         <WaveFormData>
4//m/+b/5v/m/+b/5v/k/+L/4//j/+D/3//f/9//3//h/+D/4P/g/+D/3//f/9//3f/e
/97/4P/g/9//3//g/+X/4//h/+X/5//o/+////8SACkARgBpAIMAkgCZAIgAYgA7AA8A
4//C/6r/nf+T/4T/df9o/1r/SP81/zH/R/9k/3n/jP+g/6r/sP+5/7//xP/J/8//0P/O
/9L/1v/Y/9r/3f/f/9//4P/g/+H/4f/i/+L/4P/f/93/3//h/+T/5v/n/+r/5//n/+b/
5//m/+b/5//n/+n/6//q/+v/6v/t/+z/7P/r/+v/7f/t/+3/7f/s/+z/7P/s/+3/8f/y
//P/8f/0//X/9f/3//j/+v/6//3//v8AAAIAAQACAAIAAgAEAAkACgANAAwADgARABIA
FQAYABoAHAAhACUAKwAvAC8AMAAzADYAPAA/AEIARQBHAEoATgBPAFEAUQBSAFMAVABU
AFUAVgBUAFYAVwBXAFMAUgBSAFEAUgBRAFAATgBJAEUAQgA+ADkAMQAuACwAKgAmACIA
HwAaABUAEAAMAAsACAAEAAQAAAD7//n/9v/1//L/8f/v/+//7//w//L/7v/q/+f/5f/m
/+f/5//n/+f/5//n/+b/5f/l/+T/4//j/+P/4//k/+P/4//g/+D/4f/l/+T/5f/m/+b/
5//n/+X/5//n/+j/5v/l/+X/5v/l/+T/5P/j/+X/5//p/+v/6//r/+r/6f/p/+n/6f/p
/+r/6v/q/+r/5//n/+f/6P/m/+b/5v/o/+r/6f/p/+n/6v/q/+n/6f/s/+7/7//w/+3/
7f/s/+z/6f/n/+f/5//p/+r/6//r/+n/6f/q/+v/6f/o/+j/6f/r/+r/6v/q/+r/6//r
/+n/5P/m/+b/5v/i/+T/5P/i/+X/5v/n/+j/6P/p/+b/4//k/+X/5f/k/+T/5P/k/+b/
5P/j/+H/4P/h/+L/4//k/+H/4f/h/9//4P/l/+f/6P/l/+P/4f/g/+D/4f/j/+b/4//h
/+P/5f/j/+L/4v/i/93/3//g/+D/3v/d/9z/2//g/+P/5v/p/+f/6P/l/+H/3v/e/+L/
4v/j/+P/5P/i/+D/4v/i/+L/4v/g/+H/4f/h/+D/4P/g/+D/3v/e/93/3f/e/+D/4P/g
/+X/6v/u//L/9P/z//H/7//x//L/8//z//H/7//q/+n/5//n/+X/4v/j/+X/5v/n/+f/
5//j/+P/5f/l/+P/4f/g/+L/4f/g/9//3v/d/9r/3f/h/+T/5P/i/+H/4P/f/97/3P/b
/9r/2v/Z/9n/2f/b/9z/3P/e/93/2//a/9r/3f/f/+H/4f/h/+L/5f/z/wgAGwAwAFcA
ewCOAJUAkABsAD0AEwDt/77/nv+V/5n/jP95/2j/VP9A/y3/K/89/1j/bf+A/5T/ov+m
/6//uf+8/73/wf/G/8z/z//U/9f/2v/a/9v/2v/a/9j/2f/Z/9r/3P/c/93/3f/d/93/
3v/e/+L/5v/k/+X/4//j/+H/4P/j/+X/6f/t/+v/6//p/+v/6//q/+j/5//t/+3/7f/t
/+7/7v/u/+7/7P/v/+//7//x//T/9f/1//f/+P/6//r//f/+/wAAAgACAAIAAQAAAAMA
CQALAA8ADgAQABMAFAATABYAGAAaACEAJQArAC8ALwAwADMANgA3ADkAOwA9AEAARABJ
AEsATABNAE8AUQBRAFAAUABQAE4AUABRAFEATwBOAE4ATQBNAE0ATQBMAEwASQBHAEQA
PwA3ADQAMgAvACoAJQAhABsAFwATABAAEAAMAAcABgAJAAcACAAIAAUAAAD9//n/9//1
//T/9P/2//T/8//z//b/9//3//f/8//x/+//7P/u/+//7//v/+//7//v//D/8f/x/+7/
7v/r/+3/6v/p/+n/6v/s/+3/8P/z//T/9v/1//P/8v/y//L/8v/z//P/9f/1//X/9f/2
//f/9//3//f/9//3//f/+P/4//j/+P/2//X/9P/0//b/9v/2//j/+P/3//f/9//6//r/
+f/5//f/+P/4//j/9//3//b/9v/3//X/9f/1//X/9v/3//f/9f/1//b/9//0//L/8f/x
//L/8v/z//T/9P/1//X/8//w//L/8v/y/+3/7v/t/+r/7f/u/+//8P/x//P/8f/v/+//
7//u/+z/7//w//H/9P/y//H/7//u//D/8P/w//D/7//v/+//7f/s/+//7//u/+3/6//p
/+j/7P/v//P/+P/0//H/8v/z//D/7v/t/+z/6v/t/+//8P/t/+3/7f/t/+3/7f/t/+3/
8P/y//D/7f/s/+z/8P/w/+f/5f/s//L/8v/w//D/8P/w/+3/7f/s/+v/7f/u/+//8P/y
//L/8f/x//D/8v/y//L/8P/y//P/9P/3//f/9v/1//r//P/+///////9//j/9//1//X/
8//w//D/8f/x//H/8//z/+//7//y//P/8v/x//H/9P/0//T/8f/w/+//7P/q/+v/6//o
/+r/6//s/+3/6//q/+r/6v/p/+f/5v/l/+f/6v/s//D/7v/t/+3/7v/v//H/7//v//X/
+v8FABMAJgA3AE4AbQCHAJ4AqwCaAHAARwAZAOH/pv+G/4H/g/96/3X/bv9g/1L/Rf9D
/1n/cv+B/5L/pP+y/7z/w//J/9T/2//h/+L/5v/p/+z/7f/u/+3/7//v//D/8v/z//P/
9P/2//b/9//3//X/9f/2//b/+f/+//3////+/////v/+//////8BAAMA//////3///8A
AAAA/////wMAAwADAAMABAAEAAQABAAGAAkACQAJAAoADgAQABEAEQASABQAFAASABIA
EwAUABoAHgAhACQAIgAlACQAJQAkACYAKQAqAC0AMAAyADQANgA5AD4AQQBEAEYASgBO
AE8AUQBTAFUAVwBaAF4AXwBhAGEAYgBjAGEAYABgAGAAYwBmAGgAaQBoAGgAaQBpAGYA
YwBgAFwAWQBVAFIATgBMAEUAQwBCAD8AOgA1ADEALQApACUAIgAiAB4AGQAYABUAEQAQ
AA4ADwAMAAsACQAKAAkACQAKAAgABgAFAAUABAADAAEA//8AAAEAAgACAAIAAwADAAMA
AgABAAAAAAACAAMAAQACAAAAAwABAAEA///+//7//f/+/wEAAgAEAAIAAQABAAIAAgAC
AAMAAwACAAEAAAD//wIAAwADAAMAAQABAAEAAQAGAAgACgAMAAgABwAGAAYACAAIAAgA
CgAHAAUABAADAAQABAADAAMABAAGAAcACAAHAAcABgAGAAMAAQABAAEAAgAEAAYABwAC
AAEAAQABAAEAAAAAAAEA///+//7//v/8//3//f/7//v//v///wAA/P/+//7//P/6//r/
+v/6//3////9//v/+f/5//j/9v/2//b/9v/4//v/+//6//r/+f/4//f/9v/z//P/8//x
/+//8//0//T/9//3//f/+P/2//X/9f/2//T/8//2//n/+P/2//X/9P/x//P/9P/0//P/
8//z//P/9P/1//b/9//2//b/8v/t/+//8P/1//b/+f/3//L/8f/w/+//7v/v//H/8v/z
//T/9P/0//T/8//y//D/7//x//T/9f/2//T/9v/3//j///8BAAIAAwACAAIAAgABAP//
/f/4//f/+f/5//f/9P/0//X/9f/1//X/9f/x//H/7//v/+3/6//v//T/9v/4//f/9v/1
//L/8P/x//H/7v/v/+//7//v//D/8P/x//L/8P/v/+//7//u/+7/7f/u/+7/7f/t/+7/
7//v/+//7//z//z/CwAbADIARwBiAIEAmQCqAKsAkABiADUABwDV/6z/mv+Z/5P/iP+D
/3r/ZP9I/zf/R/9n/3z/jf+e/6z/tP/A/83/0//Y/93/4f/m//D/7//y//P/9P/y//P/
8v/y//P/9f/2//j/9//2//b/9f/3//f/+P/4//f/+v/3//f/+f/7//v//P//////AQAD
AP/////9////AgACAAEAAQAEAAMAAgABAAAAAAAAAAAAAwAHAAgACQAIAAoACgAJAAcA
CAAKAAoACQAKAAwADgAUABgAGwAeAB0AHwAdAB0AHwAiACYAKAAqAC4AMQA0ADcAOQA9
AD8AQABAAEIARABKAE0AUABTAFIAVABXAFcAXQBfAGIAZQBlAGQAZABkAGMAZABkAGMA
YgBiAGMAYwBhAF8AXQBaAFcAUwBQAEwARgA/AD0APAA5ADQALwArACcAIwAfABwAGAAU
AA8ADgANAAkACAAGAAcABAADAAEAAgABAAEAAgABAP7//P/7//v/+//6//n/9//3//f/
9v/0//X/9f/1//f/9//3//j/9v/1//H/8P/z//f/9v/3//X/9P/0//P/8//1//X/9v/5
//n/+v/8//v/+v/6//n/9//3//f/9//6//v/+//7//v/+//7//v//P/8//z//P/7//v/
+//8//r/+v/6//z/+//5//j/9//7//7/AAADAAAAAAD///7//f/9//z//P/5//f/9//3
//n//P///wEA/P/7//v/+//6//j/9//3//f/9v/2//b/9//5//r/+f/0//b/9v/2//L/
9P/0//L/7//u/+3/7P/w//P/8v/x//L/8//z//L/8f/w/+//8P/y//P/8//0//L/8v/y
//L/8f/x//H/7//u//H/8f/w/+//7f/r/+r/7P/t/+//8v/t/+v/7f/v/+3/7P/s/+z/
6v/t/+//8P/v/+//7//v/+3/7f/t/+3/8P/y//D/7f/r/+r/7f/s/+f/5f/o/+7/8v/w
//D/8P/w/+7/7v/u/+7/7f/s/+v/6//r/+v/7P/s/+r/6v/q/+r/6P/n/+f/6P/q/+z/
7v/y//P/9P/4//n/9v/1//b/9v/5//n/+f/3//T/8//z//P/8P/s/+v/6//s/+3/8P/x
/+7/7//w//H/7v/r/+r/7P/q/+r/6v/q/+v/6v/r/+3/6v/m/+T/4//h/+H/4f/g/+P/
5P/l/+X/5f/l/+X/5v/o/+r/6v/p/+P/6v/t/+//8f/z/+//8P/7/w0AJAA9AFoAeQCR
AKIAnwCEAFwAMQABANH/rv+e/5n/kf+E/33/cv9e/0T/Nf9D/2H/dP+D/5j/rv+4/8D/
xf/L/9L/1//f/+L/4v/h/+T/5f/m/+j/6//s/+7/7f/t/+z/7P/w//D/8f/x//T/9f/3
//j/9v/4//T/8//z//X/9f/2//f/9//5//v/+P/3//T/9f/5//z//v8BAAMAAQD///3/
/v/+//7//v8AAAMAAwADAAMABgAHAAcABQAGAAgACAAKAAwADwASABMAFAAUABQAFQAZ
ABkAGwAeACAAIwAkACQAJgAnACgALAAvADQANwA7AD4AQwBIAEoASwBMAE0AUQBWAFwA
XwBgAF8AXwBfAF0AXABcAFwAXgBgAGEAYQBfAF4AXgBdAFwAWwBaAFgAVABPAEsARgBC
ADsAOQA4ADQAMAAsACkAIwAfABsAGAAYABQADwAOAA4ACwALAAoABwAEAAMAAQD///3/
/P/8//z/+v/5//n/9//3//b/9f/z//P/8//y//D/8f/x//H/8f/x//H/8v/1//f/9v/4
//b/+f/3//f/9P/0//X/9f/y//P/8v/y//X/9f/2//j/9v/2//f/9//1//X/9f/1//j/
+f/5//n/9v/1//T/8//0//T/9P/0//b/9//4//r/+P/4//j/+v/3//X/9P/z//b/+P/5
//v/+f/6//r/+v/3//f/9v/2//X/8//z//P/8P/w//D/7//u/+//8f/z//X/9P/0//X/
9P/y//H/8P/u/+//7//t/+r/7P/s/+z/6v/s/+z/6v/o/+j/6P/o/+v/7f/r/+n/6//r
/+r/6P/n/+b/5f/m/+X/5f/k/+T/5//o/+n/6v/n/+f/5//l/+P/5//o/+j/6P/n/+b/
5v/k/+P/4//k/+L/4f/k/+f/5//m/+b/5v/j/+X/5v/m/+X/5f/l/+X/5P/j/+L/4f/i
/+T/4v/f/+D/4P/m/+r/6P/l/+T/4//i/+H/4f/g/9//4v/i/+L/4v/i/+L/4f/h/+L/
5P/k/+T/4v/k/+X/5v/q/+v/6//r/+//8P/x//H/8P/t/+f/5f/l/+X/4//g/+L/4//j
/+P/5P/j/97/3f/d/93/2//Z/9r/3v/f/+D/4v/i/+L/4P/e/9//3//c/9v/2//b/9v/
2//a/9r/2v/a/9n/2f/Z/9n/2v/a/9z/3f/d/97/4P/f/9v/2f/Z/93/4P/n//n/EAAn
AEIAZQCBAJIAnQCSAGYAOwATAOX/uP+e/5X/jf9+/3P/aP9e/0z/Nf8z/03/Zv93/4r/
nv+m/6r/s/+7/77/v//J/9b/2v/a/9z/3P/c/9z/3f/c/9z/3P/d/93/3v/j/+T/5v/n
/+T/4//j/+L/5f/o/+X/5f/l/+f/5//o/+v/7f/x//X/8//z//H/8//z//L/8P/v//X/
9f/1//X/9v/2//b/9v/z//X/9P/z//b//P8AAAMAAAAAAAEAAAACAAQABwAKAAoADAAN
AA4ADwATABMAFQAZABwAIAAiACUAKAAqACwALgAvADIAMwA2ADgAPABAAEEAQwBFAEcA
SwBOAFIAUwBYAFkAWwBdAF4AXgBfAGAAXQBeAF4AXQBZAFgAWABXAFcAVwBXAFYAVQBR
AE4ASgBEAD0AOwA6ADUAMAArACcAJgAjACAAHgAaABYAEQAQAAwABwAFAAIAAwACAAMA
AwD///3//P/8//v/+P/2//X/9f/1//T/8//x//H/8f/w//L/8//z//P/9P/1//b/+P/4
//f/8//y//L/9f/z//P/9P/0//X/9f/0//X/9P/0//X/9f/2//j/9v/2//f/9//3//f/
9//3//j/+f/5//n/+//9////AQD///7//f/8//n/+f/5//r/+v/6//r//P//////AAAB
AAEAAAD+//3//f/+//7//v///////v/+//v/+f/5//n/+f/6//v/+//7//v//P/9//3/
/P/8//3/+v/4//f/9v/4//n/+f/3//f/+v/7//z/9//4//f/9P/2//b/9v/2//n/+//5
//f/+f/5//j/9v/0//T/9P/2//X/9f/0//T/9f/2//f/+P/z//P/8//x//P/9//4//j/
+v/5//j/+P/3//f/+P/6//f/9f/3//n/+P/2//X/9P/z//X/9v/2//X/9f/1//X/8//z
//P/8//2//r/+v/5//b/9v/6//r/8//1//j//P/4//f/9v/1//T/9P/0//T/9P/1//X/
9f/2//j/+P/4//j/+v/5//n/+v/8//z//P/8//3//f/9/wAAAQABAAEAAwAEAAUABQAF
AAYAAgACAAMAAQD9//j/9v/3//f/9//5//7//f8AAAMA///7//f/9f/2//b/9v/2//n/
+v/5//r/+v/5//X/8//y//H/8P/v/+7/7v/u/+7/7//x//P/9f/0//L/8v/w/+3/6//u
//X/+//9//v/9//4//v/BQAaAC8AQgBfAIMAmgCpALAAngBzAEMAFQDi/7r/qf+l/57/
lf+O/4D/bP9T/0H/R/9k/4H/lv+m/7L/vP/F/8//1v/b/93/3v/g/+T/6P/q/+z/7f/v
/+//8P/y//P/8//0//j/+P/5//n/9//3//j/+P/4//r/9v/1//b/+f/6//z//P/7//z/
/f/7//v/+f/7//7//v/9//3//v/9//z/+//9//7///8AAAEABQAGAAcABQAIAAkACQAJ
AAoADAAMAAwADAANAA4AEAASABMAFAAVABkAGQAbABoAHAAfACAAHwAiACQAJgAoACsA
MAAzADgAOgA+AEIARABFAEYARwBHAEoATgBPAFIAUwBVAFcAVQBUAFQAVABWAFoAXQBf
AFwAWgBZAFcAVABTAFIAUABPAE0ATABKAEgAQQA/AD4APAA4ADQAMQAsACcAIgAeAB0A
GgAWABYAEgANAAsACAAJAAgACQAJAAUAAwACAAIAAAD+//3//f/8//v/+f/3//b/9//4
//j/+P/5//n/+f/3//f/9//4//f/9//0//T/9P/3//X/9f/1//b/+P/5//r//f/+/wAA
///9//z//P/6//r/+//7//z//f/+/////v////////8BAAEAAQABAAQABAAEAAQAAgAB
AAAAAAD///7//f/+//////8AAAEAAgACAAEAAQADAAQABAAEAAIAAQD///7//////wEA
AwABAAIAAwADAP7//f/9//3//P/6//n/+f/5//j/+P/4//v//f/+//3/+P/4//b/9P/2
//r//P/8//z//P/8//z//P/9//r/9//1//X/9P/y//b/+P/6//7//P/7//n/+P/6//r/
+v/6//f/9//3//X/9f/5//r/+v/5//f/9f/0//X/9f/2//j/9v/1//j/+//6//j/9//2
//X/9//4//j/9//3//f/9//3//f/9//3//j/+v/4//X/8v/y//b/9v/z//X/9v/4//r/
+v/6//r/+v/5//j/9//2//j/+P/4//n/+//7//z//P/5//j/9//2//b/9//5//z/+v/6
//r//P/+/wAABQAHAAUABQAHAAgABwAHAAcABQABAAEAAgADAAEA/v/+/////v/9//7/
/f/7//v/+//7//r/+f/6//7//f/8//v/+v/6//j/+P/5//n/9v/1//X/9f/1//X/9P/0
//T/9P/z//P/8//z//T/9P/2//b/9f/1//r/+//7//n/+f/5//j//f8NACQAOQBOAG8A
lQCyAMMAvACUAGEAMQD9/8j/ov+b/5v/lP+N/4b/cv9c/0v/Sf9d/3L/hf+c/7D/vP/C
/8n/z//Y/+H/4//i/+b/6//w//P/9v/3//n/+f/6//v//f/+/wAAAgACAAMAAwABAAEA
AgACAAAAAgD+//3///8DAAUACAAGAAUABgAHAAMAAwABAAMABAAEAAMAAwALAA0ADwAR
ABEAEAAPAA4ADAAPAA8ADwANABAAEQARABMAFAAWABYAFQAWABgAGgAeACAAIQAiACMA
JwAnACkAKAAoACkAKAAqAC4AMQA0ADkAPQBDAEcARgBGAEgASgBNAE8AUQBTAFMAVgBa
AFsAYABhAGMAZQBjAGIAYgBiAGEAYgBiAGEAYABgAGEAYQBhAGEAYQBgAFsAVwBUAFAA
SwBDAEAAPgA/ADwAOQA3ADYAMwAwAC4AKwAmACAAHgAfABsAGgAYABYAEgAQAA0ACgAH
AAUABAAHAAgACgANAA0ADQAMAAsABwAHAAcABgAEAAUABQAFAAMAAwADAAQABQAFAAIA
AgAEAAcABQAFAAMAAgACAAEAAgAFAAYACAAKAAkACQAKAAgACAAJAAkACwALAAsACwAK
AAsACwALAAkACQAJAAkADAAMAAwADAALAAsACwAMAAwADAAMAA4AEAAPAA8ADwAOAA4A
DQANAA8AEAAQABAADgANAAsACgAKAAkACgALAAsADAANAA0ACAAHAAcABwAHAAYABgAH
AAkACAAIAAgACgALAAsACQAIAAoACgAKAAcACAAHAAQAAwACAAEAAAACAAUABAADAAEA
AQAAAP7//v/+//7/AAADAAUABgAIAAcABgAFAAQAAQABAAEA/////wMABAAEAAIAAQAA
AAAA/v/9//3//v/9//v//f///wIAAgADAAQA//8BAAIAAgAAAP///v/9////////////
/v8AAP7/+//6//r//v/+//3//f8EAAgABAABAP7/+//4//n/+//8//3//v/+//7//v/+
//7//f/9//z//v/+//7//P/+////AAAHAAkACgALAAoACgAKAAkACQAHAAIAAQACAAMA
AgAAAAIAAwADAAMABAADAP7//f/7//v/+f/3//j//P/9//7//P/8//z/+v/6//v/+//4
//f/9//3//f/+f/4//j/+P/2//X/9f/1//T/9P/z//T/9v/1//X/9v/5//3//f/9////
CAAXACUANgBTAHgAlwCpALYAsQCQAGIANQAFANH/rv+m/6P/mf+Q/4X/cP9e/07/S/9X
/2//hP+V/6b/tP/C/9L/3f/h/+L/5f/p/+7/8P/u//D/8P/w//L/9f/2//j/+f/7//z/
/v/+//7///////////8AAAAA/v8AAPz/+//+/wEAAgAEAAUABQAHAAkABwAHAAUABwAH
AAYABAADAAkACQAJAAkACgAKAAoACgAKAA0ADQANAAsADgAPAA8AEQASABQAFAAXABgA
GgAcABwAHAAbABoAHQAjACUAKQAsAC4AMQAyADIANAA1ADYAOAA7AEAAQwBFAEYASQBM
AFAAUwBWAFkAWABaAF0AXQBeAF8AYQBjAGUAZABkAGQAZABmAGcAZwBlAGQAZABjAGEA
XwBdAFoAVwBTAFAATABLAEUARABEAEEAPAA3ADMALwArACcAJAAhABwAFgAUABUAEQAQ
AA4ADwAMAAsACQAFAAMAAgACAAIAAAD///////////7//f/5//n/+f/4//r//f///wEA
AQABAAEAAgABAAEA/v/+//v//f/6//n/+//8//7////9//////8AAP7/+//5//j//f8A
AAQABwAGAAUABAADAAIAAwADAAMAAQABAAEAAQACAAIAAgACAAQABQAGAAgABwAGAAUA
BgAGAAUABQAFAAUABAACAAEAAwAEAAQABAADAAMAAgACAAEA////////AQACAAMAAwAC
AAEAAQABAP///v/+/////f/8//z//P/+///////9//n/+v/5//j/+P/8//7//v/9//z/
+//6//r/+//4//X/9v/3//f/9v/2//b/9v/4//b/9f/z//L/8//0//X/9v/0//X/9v/1
//L/9f/1//T/9//3//f/+P/2//X/9f/2//X/8//1//f/9f/0//T/9P/z//X/9v/2//X/
9f/1//X/8v/x//D/7//w//L/8P/t/+7/8P/2//j/9//3//T/8P/w//H/8v/z//T/9P/0
//T/9P/2//b/9v/2//T/9P/1//X/9P/0//P/8v/y//L/8v/x/+//8P/y//L/9P/0//b/
9//4//z//f/9//7/AQADAAUABwAHAAUAAAD9//v/+f/1//X/9v/4//n/+P/5//j/8//z
//P/8//x/+7/7f/v/+7/7//w//H/8v/x//L/9P/1//D/7//v/+//7//v/+7/7v/s/+z/
6//r/+n/6f/q/+r/7//w//D/8f/w//P/8f/x//H/7//u//H///8aADcATABnAIcAngCt
AKwAkABlADkADwDg/7r/q/+v/6j/l/+M/37/ZP9L/0H/T/9o/33/kv+o/7b/uP+7/8X/
0P/b/+f/7P/o/+n/7P/t/+7/7f/v/+//8P/w//H/8f/y//b/+P/7//3//P/7//v/+v/9
/wAA/f/9//z//f/8//z//v///wIABQABAAEA//8BAAIAAgABAAEABAADAAIAAQAEAAYA
CAAKAAwADwAPAA8ADgAQABAADwANAA4AEAAQAA8AEAASABQAFwAaABwAHgAeACEAIAAh
ACUAKAAsAC4ALgAwADEAMgA0ADcAPAA/AEMARABHAEoATQBPAFEAUwBVAFgAXABdAF4A
XwBhAGMAZQBkAGQAZABmAGoAbQBvAGoAaABnAGUAZQBlAGUAZABhAF0AWgBWAFMATQBM
AEwASgBGAEIAPwA7ADcAMwAwAC4AKgAlACQAIQAdABwAGgAXABQAEwARAA8ADQAMAAwA
DgAMAAsACwALAAsACgAJAAcABwAHAAYAAwADAAIAAQACAAMABAAGAAcABwAEAAQABQAJ
AAgACQAHAAYABgAFAAcACQAJAAoACAAHAAcACAAJAAoADAANAA0ADQANAA0ACwALAAoA
CQAKAAsADAANAAwADAAMAAwACwALAAsADAAPABAAEQAUABIAEQARABEAEQAQAA4ADQAP
ABAAEAAQABAAEQARABIADwANAA0ADQAPABAAEQARAA4ADQANAA0ACwAKAAoACwAOAA4A
DwAQAA8ADwAOAAsABgAIAAgACAAJAAwADQAMAAoACgAKAAoACQALAAkABwAIAAkACQAI
AAgACAAIAAoACgAJAAcABgADAAIAAQAAAAEABQAJAAsACgANAA0ADAAKAAcABAACAAIA
AwAFAAgABgAFAAgACwAIAAYABQAEAAQABwAJAAoABwAHAAcABwAFAAUABQAFAAgACgAI
AAUABAAEAAgACAAFAAcACAAGAAYABAAEAAQABAAGAAYABgAGAAQABAAEAAQABQAGAAcA
CQAJAAkACgAKAAkACAAHAAYABwAHAAgACgAJAAgABwAIAAkACgAOAA8AEwAVABkAHAAb
ABkAFwATABAAEQATABUAEgAOAA0ADQALAAsADQANAAkACQAJAAkABAABAAAAAgAEAAYA
CAAKAAkABgAFAAUAAwAAAP////8CAAMABAAEAAIAAgACAAEAAQABAAEAAgAEAAYABgAF
AAMAAgADAAUABQAFAAUACgANABUAKgBFAFgAcQCVALIAwQDGALIAhwBZACkA+v/U/8H/
vf+0/6X/mP+G/3T/Yf9Z/2n/gv+T/6j/uv/E/8z/1//h/+j/7//5//r/+v/8/wAAAgAE
AAMABQAFAAYABQAFAAQABAAIAAoADQAPAA0ACwAKAAgADAAQAA4ADwAPABEAEQASAA8A
DQANAA0ADQAPAA8AEwAWABYAFQAVABgAFwAWABUAGAAYABgAGAAWABkAGQAZABkAHAAd
AB0AGgAaABsAGgAeACAAIwAmACYAKAApACoAKwAvAC8AMQAwADIANQA2ADkAPAA+AEAA
QQBDAEcASQBLAEwATwBSAFUAVwBZAFsAXQBgAGQAZQBmAGcAaQBrAGkAaABoAGgAbABw
AHMAdQBxAHAAcABvAG4AbQBsAGoAZQBhAF4AWgBZAFMAUgBSAFMAUgBRAFEATABHAEIA
PgA7ADYAMAAuAC4AKwArACoAJwAkACMAIQAdABsAGgAaABgAFgAVABUAFgAXABcAFwAT
ABMAEwASABEAEQAQAA8AEgATABQAFgAUABMADwAOABAAEwARABEAEgAUABcAGQAYABkA
GAAYABoAGQAZABoAFwAWABYAFQAVABUAFQAVABgAGQAZABkAGwAbABsAGwAcABwAHAAc
ABsAGwAbABwAHgAeAB4AIAAiACEAIQAhAB8AHgAcABsAGwAcABwAHAAeAB8AHwAgAB0A
GwAbAA==
         </WaveFormData>
      </LeadData>
      <LeadData>
         <LeadByteCountTotal>10000</LeadByteCountTotal>
         <LeadTimeOffset>0</LeadTimeOffset>
         <LeadSampleCountTotal>5000</LeadSampleCountTotal>
         <LeadAmplitudeUnitsPerBit>4.88</LeadAmplitudeUnitsPerBit>
         <LeadAmplitudeUnits>��V</LeadAmplitudeUnits>
         <LeadHighLimit>2147483647</LeadHighLimit>
         <LeadLowLimit>268435456</LeadLowLimit>
         <LeadID>V4</LeadID>
         <LeadOffsetFirstSample>0</LeadOffsetFirstSample>
         <FirstSampleBaseline>0</FirstSampleBaseline>
         <LeadSampleSize>2</LeadSampleSize>
         <LeadOff>FALSE</LeadOff>
         <BaselineSway>FALSE</BaselineSway>
         <ExcessiveACNoise>FALSE</ExcessiveACNoise>
         <MuscleNoise>FALSE</MuscleNoise>
         <LeadDataCRC32>426456899</LeadDataCRC32>
         <WaveFormData>
9//6//r/+v/7//v/+v/4//b/9//3//T/8v/y//L/8v/y//L/8v/y//P/8//z//P/8v/y
//L/9P/y//L/8v/y//j/9P/v/+//8P/u//P/AAAQACEAOwBfAIcArQDSAO0A/gAJAQEB
8gDlANQAvQCfAHMATQAvAAgA1v+j/4n/jv+f/67/v//N/9f/2v/e/+D/4f/m/+n/5//m
/+n/6f/p/+n/7P/u/+//8P/u/+//7//w/+//7f/s/+r/7f/u//D/8f/y//X/8//z//L/
8//y//P/8f/x//H/8v/z//L/8//1//f/9//1//X/9v/2//b/8//1//T/8//y//X/9//3
//f/9//6//r/+f/7//v//f/9//7//v///wEAAQAAAAAAAAACAAUACAAJAAkACgALAA0A
EAARABMAFAAZAB8AIgAnACYAJwAoACkAMAAyADUAOAA8AD8AQgBGAEYARwBHAEgATgBO
AEwATABOAE8AUQBRAFAAUABQAE4AUABQAFAATwBMAEoASABFAD4AOgA3ADUANAAyADEA
MQArACUAIAAcABsAGQAWABYAEwAPAAoABwAFAAQABAAEAAIAAAACAAQAAQD9//v/+v/8
//v/+f/4//b/9//5//r/9//3//b/9f/3//f/9//4//b/9P/0//T/9f/2//j/+f/5//n/
+f/4//j/+f/6//v//P/5//f/9v/2//X/8//y//f/+f/7//3//P/8//v/+v/6//r/+f/5
//v//P/8//3/+//7//v/+//4//j/+f/7//z//P/8//3///////7//v8BAAIABQAGAAMA
AgAAAP///P/7//v/+//9//3//v/+//7//v8AAAEAAAD9//z//f/8//v//P/+//z//P/8
//v/9//3//f/9v/0//b/9v/z//X/9//4//r/+v/7//j/9v/1//X/+P/4//b/9v/3//f/
9//2//P/8v/1//b/+P/4//X/9f/0//H/8v/1//f/+P/1//X/8//y//T/9f/3//j/9v/1
//X/9f/0//T/9P/0//L/8f/y//H/7//t/+3/7f/y//X/9//6//j/+f/4//X/8v/z//T/
8//2//b/9f/1//T/9P/0//T/9P/0//X/9f/1//X/9f/0//L/8P/w//D/8P/w//L/8P/w
//X//P8AAAgABwAFAAMAAQABAAMABQAFAAMAAwD9//z/+v/7//v/+v/7//3//v/+//z/
/P/5//b/9v/2//T/8f/w//L/8f/w//D/7//t/+r/7f/x//T/9P/w//D/8P/w/+3/7P/r
/+r/6f/p/+n/6f/q/+r/6v/s/+n/6P/n/+b/6v/q/+v/6f/k/+T/5f/u//7/DQAfAEMA
bQCRALAAywDaAN0A2wDQALcAoACRAH8AWQAzABcA8v/G/5v/g/+E/4//nP+t/8H/y//O
/9D/1P/T/9L/1f/X/9r/4P/h/+L/4//h/+L/4v/i/+L/4//j/+T/4//j/+T/5P/i/+L/
4//j/+T/5//l/+X/4v/j/+L/4//l/+f/6f/s/+r/6P/o/+n/6P/n/+T/4//n/+j/6f/n
/+n/6P/n/+b/5f/n/+f/5//n/+r/6v/p/+v/6//t/+3/8P/w//H/8//w/+7/7f/s//H/
9f/5//v//P/8//z//f/7//v//P/8/wAABwALABEAEgATABQAFQAWABYAFwAYABwAIQAm
ACwAKwAtAC4AMAAzADIALwAuAC4ALwAxADEAMAAwADAALgAxADIAMwAzADUANAAzADEA
LAAoACUAIwAgABwAGQAXABIADQAJAAYAAgD///v/+v/9//3//P/9//j/9P/x/+7/7P/o
/+j/6P/o/+f/6P/q/+3/7f/s/+z/5//l/+T/4v/k/+X/5f/l/+P/4//j/+T/5v/k/+T/
5P/i/+D/3//d/9//3//f/97/4P/j/+b/6f/p/+X/4v/g/+H/4f/g/+D/4//j/+P/4//j
/+T/5P/k/+L/4v/h/+H/4//k/+T/5f/j/+P/4//j/+P/5P/m/+n/5//m/+X/5f/n/+f/
5v/m/+b/5v/o/+j/6P/o/+f/5//m/+X/5f/l/+f/5//o/+j/5v/m/+j/6f/n/+P/4f/h
/+L/4f/i/+T/5P/k/+T/4//j/+P/4//i/+H/4v/h/93/3//f/97/3v/g/+P/4v/i/97/
3f/f/97/3v/g/+P/5f/l/+T/4f/g/+D/4P/h/+D/4P/h/+H/3//c/93/3f/c/9n/2f/X
/9b/2//f/+T/6P/n/+X/5P/j/+D/4P/g/+D/3f/d/9//3//d/9v/2//b/9v/2//a/9r/
3P/f/+D/3//d/9//4f/h/9b/2P/h/+f/4v/g/+D/4P/g/9//3//e/93/3v/f/9//3v/g
/+L/5P/m/+T/5v/k/+T/4//m/+b/6v/s/+v/6v/p/+v/7//z//X/8//z/+3/7P/q/+v/
6//q/+z/7f/t/+z/6v/q/+f/5P/n/+j/5//l/+f/6v/q/+r/6P/n/+X/4v/i/+P/4//g
/+D/4P/g/+D/4P/g/+D/4P/d/9v/2f/X/9v/3v/h/+b/5f/k/+P/4v/g/97/2//Z/9r/
3v/n//L/AAATACsASQBtAJUAugDTAOQA8wDxANQArQCSAIkAdQBPADEAGQDy/8D/kf97
/4D/if+Q/5//r/+7/8T/yP/I/8v/0v/V/9X/2P/Z/9n/2f/Z/9f/2P/Y/9j/2f/b/9z/
3v/d/93/3v/e/9z/3P/d/93/4f/l/+T/5f/j/+P/4f/h/+P/4//j/+T/5P/i/+L/4//h
/+H/3//f/+T/5P/k/+H/5P/k/+T/5P/l/+f/5//n/+r/7v/v/+//7f/t/+//7//v/+7/
7v/v//P/9v/6//7//v///wAA///+//7//v///wMABQAIAAoACgAPABEAFQAYABsAHgAh
ACUAJgAoACoALAAvADIANgA2ADcANwA4ADoAOgA4ADgAPgBBAEUARwBIAEgASABGAEMA
QgBBAD8AQAA+ADwAOQAzADAALgAtACoAJgAjACEAGwAXABQAEgAQAA0ACQAIAAcABQAC
AAEAAQAAAAAAAAD8//j/+P/4//n/9//3//j/9f/z//D/7v/v//H/9P/2//b/9//3//f/
9P/z//L/8v/0//L/8v/y//L/8v/z//P/8v/x//D/7v/x//P/9f/3//n/9//2//b/9f/1
//T/9P/z//H/7//t//D/8v/z//T/8v/y//H/8f/1//r//v8DAAEA///9//v//f/+/wAA
AwABAP7/+//5//v/+//6//r/+//8////AAAAAAAA//////z/+//7//v//P/9////AAD8
//z//v///////f/9/////f/7//v//P/7//r/+f/3//f/+f/7//z//P/+//7/+//5//n/
+P/4//n/+//5//j/9f/1//j/+P/0//T/9f/1//n/+v/5//r/+v/6//v/+v/2//X/8//v
//D/8//1//b/9v/3//b/9v/0//X/9//4//r/+f/5//n/9v/2//b/9v/0//P/9P/z//T/
8//0//X/+P/5//n/+v/3//f/9f/x//L/9f/4//n//v/8//b/8//y//H/8P/z//X/9v/3
//b/9//3//b/9f/0//P/8v/z//b/9f/2//X/+P/4//z/AQADAAUABwAEAAUABgAFAAQA
AwD8//r/+v/7//v/+v/8//3//f/8//z//P/5//b/9//2//P/7//z//j/+v/8//z/+//5
//b/9P/1//X/8v/y//L/8v/y//L/8v/y//L/8f/x//H/8f/u/+7/7v/w/+7/7v/u/+7/
7v/s/+n/5//o//D/+/8IABgALQBFAGsAlQC/AOIA9wAEAQcB/QDmAM8AwgCzAJcAbwBR
AC8A+v+6/4n/hf+W/5//qP+3/8X/y//U/97/3v/d/+D/4//n/+z/7f/t/+3/7f/s/+z/
6//q/+v/7f/u//D/8P/v/+//7v/w//D/8f/x/+//8f/u/+3/7//x//H/8//z//P/8//0
//T/8v/y//P/9f/1//P/8//0//T/9P/x//L/8v/y//L/9v/5//r/+//4//r/+f/3//n/
+f/7//v/+//6//r/+/8BAAQACAAMAAkACQAJAAcACgAMAA4AEQATABUAGAAaABoAHwAh
ACUAJQAnACkAKwAwADIANQA4ADkAOwA9AEAAQwBHAEoATgBQAFAATgBOAE8ATwBQAE8A
UQBSAFMAUgBRAFAATwBNAEwASgBIAEUAPwA8ADoAOQA2ADIALwAtACkAJQAiACAAGwAX
ABIAEAAPAA0ACgAJAAcABgAGAAYABAACAAQABgAEAAEAAAAAAAIAAQD///7/+f/5//r/
+v/6//v/+//7//v/+//7//z/+f/2//X/9P/3//j/+v/7//j/9//2//T/9f/3//n/+//+
//3//f/+///////+//7//v/9//z/+//9//7//v/+//7//v/9//3//f/+//7/////////
//////z//P/9/////v/8//r/+f8AAAMABQAIAAUABAAFAAQAAgACAAEAAQD+//3//f/9
////AQAEAAYAAwACAAMAAwACAP///v////3/+//7//z//f/+///////9//3//f/8//z/
/v/+//v/+P/3//X/9P/2//n/+P/4//j/+f/9//7/+f/4//j/9//7//z/+//8//z//P/9
//z/+//7//r/9//3//n/+v/6//j/9//0//L/9P/3//v//v/7//n/+P/3//j/+P/4//j/
+f/5//v/+//9//v/+//7//n/+f/4//j/+//9//3/+//4//n/+v/5//L/8P/1//v/AAD/
//7//f/8//r/+v/6//r/+f/4//f/9//5//n/+v/7//n/+P/4//j/9//2//X/9v/4//r/
/f8CAAAABAAHAAcABAADAAIAAwAGAAcACAAJAAUABAAEAAUABAACAAEAAQADAAIAAgAC
AAAA/v8BAAIA///7//r//P/6//r/+//7//v/+v/7//3//P/4//X/9P/y//L/8v/y//P/
9P/0//X/9//3//b/9v/4//r/+v/6//L/9v/6//r/+//7//j/9P/5/wgAHAAxAEsAcQCd
AMcA6gAHARoBGwENAfgA4QDMALcAmQBxAFEALwD+/8D/k/+N/5z/pf+u/8P/1f/f/+L/
4v/k/+X/6P/t/+//7v/w/+//7v/t/+7/8P/x//L/8f/x//D/8P/z//P/9P/0//f/+P/6
//v/+v/7//f/9f/z//X/9f/3//X/9f/1//b/9v/0//T/9f/4//v//P///wAA/v/8//f/
+P/4//j/+P/7//3//f/9//3/AAAAAP///f/9//////8BAAIABAAHAAYABgAHAAgACwAN
AA8ADwATABQAFQAXABcAFwAYABgAGgAfACEAJQArAC8AMwA3ADgAOAA5ADoAPwBFAEsA
UgBRAFEAUABQAFMAUgBPAE4AUgBTAFUAVQBWAFYAVgBUAFYAVgBWAFUAUQBOAEsARwBD
AEAAPgA9ADkANgA0ADMALwArACgAJgAkACEAHQAcABkAFwAUABMADwAOAA4ADgAKAAYA
BgAGAAUAAwADAAQAAgABAP///v/9//3//v/+//3//f/8//v/+f/5//n/+v/+//7/AAAC
AAIAAgADAAMAAAD///7//P/6//v//P/9/wAA/////wAA//////7//v///////////wMA
BAAEAAQAAQAAAP7//f///wAAAAABAAIAAwAEAAUABQAGAAgACwAHAAQAAQD//wUABwAI
AAoACAAIAAoACgAIAAgABwAHAAQAAwADAAMAAgABAAEAAAD//wAAAwAFAAcABQAFAAcA
AwABAAEAAgACAAIAAgABAP////////7//v8AAAAA/f/7//v/+v/6//v//f/7//r/+//7
//7//v/4//j/+f/5//j/+P/2//b/+v/8////AAD+//3/+//3//f/+f/6//r/+v/7//r/
+v/5//n/+v/6//j/9//3//f/+P/4//j/+P/5//n/+//7//v/+f/5//n/+P/3//X/9P/1
//f/9//1//H/8//7/wEA/v/7//r/+f/4//X/9f/0//P/9v/3//f/9v/2//b/9v/2//f/
+v/5//r/+f/8//z/AAADAAMAAwADAAQABwAKAAsACAAHAAAA/v/+///////+/wAAAQAB
AAAA/v/+//v/+P/5//j/9f/x//T/+P/5//r//f/9//z/+v/4//n/+f/2//L/8v/y//L/
8P/w//D/8P/x//H/8f/x//D/8P/w//L/9P/0//T/9P/0//L/7f/p/+j/6v/v//r/DgAh
ADsAXQCFAKkA0ADtAPgA/QD7AOgAzQC4AKcAiQBhAEEAJwAIANj/pf+L/5T/o/+u/7//
z//V/9T/2P/e/93/3P/h/+v/8P/w/+//7v/t/+z/7P/r/+r/6P/p/+n/6v/u/+//8f/y
//H/8P/w/+//8f/z//D/7//v//H/8f/z//X/9f/1//b/9P/y//L/8//y//H/7v/t//H/
8v/z//H/9P/0//T/9P/y//P/8v/x//X/+v/8//3//P/7//z/+//+//7///8BAAEAAAAA
AAAA//8BAAMAAwAIAAoADAAPABEAEwAWABgAGAAbABsAHQAhACMAJQAnACkAKgAsAC4A
MAAzADYAOgA9AD8AQABCAEYARgBEAEQARQBFAEYARQBCAEIAQgBAAEEAQgBDAEMARABC
AEAAPQA3ADQAMgAxACwAKAAlACMAIgAfAB0AHAAaABcAEwASAA8ACwAGAAMABAAEAAUA
BgACAP7//v/+//z/+f/4//j/9v/1//P/8v/x//H/8v/y//T/9f/1//X/9//3//f/+P/3
//T/8//y//D/8P/x//H/8v/z//T/9P/x//H/8f/x//T/8//z//T/9f/1//T/9P/z//P/
8//z//P/9P/0//T/+P/6//v//f/7//r/+P/3//X/9f/1//X/9v/2//f/+f/6//r/+v/7
//z/+//5//j/9v/2//j/+P/4//j/9//3//T/8//z//P/9f/1//b/9v/2//b/+P/5//n/
9//3//n/9v/z//L/8v/0//T/9P/z//T/9f/2//b/8//0//P/7//x//H/8P/w//P/9f/z
//L/7//v//L/8v/u/+7/7//v/+7/7v/s/+z/7//w//L/8v/w/+//7f/p/+v/7f/u/+7/
7v/v/+7/7v/s/+3/7//w/+7/7f/t/+3/6v/q/+r/6v/r/+v/7f/t/+3/6//r/+v/6f/p
/+j/6P/s/+//8P/v/+v/7f/v/+//6P/o/+3/8f/u/+3/7P/r/+r/6v/q/+r/6v/r/+v/
6//s/+//7//u/+7/7v/u/+7/7v/w/+7/7v/v//H/8P/z//X/9//3//f/9//3//n/+f/5
//z/9//3//j/9//1//L/8P/z//P/8v/y//X/9f/1//r/9v/y/+3/6//s/+z/7P/t//D/
8P/v//D/7v/t/+n/5v/k/+T/5P/k/+T/5P/k/+P/5f/n/+n/6v/o/+b/5v/k/+D/4P/i
/+j/7v/t/+n/5P/g/+H/6P/4/wkAGQA1AFkAewCcAL0A0ADZANkAzACzAJ4AjQB5AFsA
OwAlAAoA4v+z/4v/fv+J/5z/rf+7/8f/zP/Q/9b/2f/a/9v/2f/a/97/3//g/+H/4f/i
/+L/4v/k/+X/5f/m/+n/6f/q/+r/6P/o/+n/6f/n/+n/5v/l/+f/6f/p/+v/6//r/+v/
7P/q/+j/6P/p/+v/6//p/+n/6v/q/+r/5//s/+z/7P/s/+//8f/x//H/8P/y//H/7//x
//H/8//z//P/8v/y//P/9v/2//f/+P/5//v//f/9//3//v///wEAAAABAAMABAAEAAkA
CwAPABIAFQAYABsAHgAeAB8AIAAgACMAJgAqACsALQAuADAAMQAwAC0ALAAwADMANwA5
ADYANgA2ADQAMgAyADIAMQAzADIAMQAvAC0AKgAoACcAJQAiACAAHwAZABUAEgAQAA0A
CwAIAAgABgADAP///f/9//7/AAACAP3/+P/3//b/9f/z//P/9P/z//H/7v/s/+r/6//t
/+7/7v/v/+//7//t/+3/7f/u/+z/6v/q/+r/7P/s/+3/7f/t/+3/7f/s/+3/7//x//P/
9P/x/+//7v/t/+3/7P/s/+7/7//w//H/8P/w/+//7v/v//D/8P/x//P/9P/0//X/9P/z
//L/8f/t/+z/7P/t//D/8P/w//H/8f/x//D/8P/y//L/9P/0//P/8v/w/+//7v/v//H/
8//y//H/8f/w/+z/7P/u/+//7P/p/+j/6f/o/+f/6P/q/+z/7P/s/+v/5v/l/+T/4v/m
/+r/7P/r/+v/6//q/+r/6v/r/+j/5v/i/+H/4//i/+H/5P/o/+v/6//q/+f/5v/l/+b/
6P/o/+X/5f/k/+H/4f/j/+T/5P/h/+H/3//e/+D/4f/j/+T/5v/l/+X/5f/j/+L/4f/g
/+H/4f/j/+P/5f/j/+P/4//j/+P/4v/i/+P/5f/l/+P/3v/f/+D/3//c/97/3//h/+L/
5P/k/+T/5P/h/+D/3//e/+D/4P/g/+H/4//j/+T/5f/k/+L/4f/g/+D/4P/g/+L/4P/g
/+H/5P/l/+r/7v/v/+3/7f/t/+//7//v/+//7//r/+r/6v/r/+v/6v/q/+v/6f/o/+j/
6P/l/+L/5P/k/+X/4//k/+j/5v/k/+P/4f/i/+D/4P/h/+H/3v/c/9z/3P/c/9z/3P/e
/97/3f/d/93/3f/c/9z/3P/e/97/3v/g/+L/5P/i/9//2//Y/9b/1//g//D/AwAZADkA
YwCRALgA0QDYAN0A1wDGAKkAkACFAHMAUQA1AB0A9v/C/5P/e/96/4P/kP+f/7H/vf/E
/8T/xv/L/87/zf/L/9D/1P/V/9b/1//Y/9r/2//c/97/3//f/+D/3//f/+D/4P/e/97/
3//f/97/3//b/9n/2//f/+H/5f/i/+H/4P/g/+D/3v/e/9//3f/d/9v/2//h/+T/5//n
/+f/5v/l/+T/5P/l/+T/4//h/+T/5P/j/+X/5f/n/+f/6P/o/+n/6//u/+7/7//w//H/
8//1//X/9P/0//T/9f/3//n//P/+/wMACQAMABEAEQARABEAEQAVABYAGAAaABwAHwAi
ACYAKAArAC0AMAA0ADQAMgAyADEAMQAyADEAMgAyADIAMAAzADQANQA1ADMAMAAtACkA
IwAgAB4AHQAcABoAGQAZABcAFQAUABQADwALAAYABAAFAAMAAAD///r/+P/3//b/8f/s
/+v/6v/s/+3/8P/0//T/8//x//D/6//r/+z/7P/q/+v/6//r/+v/6//r/+z/7P/q/+r/
6v/q/+r/6//r/+n/6f/p/+j/6//t/+//8f/z//H/8P/w/+//7//u/+7/7//v/+//7//z
//T/9P/0//L/8v/x//H/8v/0//X/9//2//X/9P/z//P/9P/2//n/+//6//n/+f/9//3/
/P/8//z//P/+//7//P/6//f/9f/2//f/+f/7//n/+f/6//r/9f/0//X/9f/1//P/8//1
//X/8//z//T/9f/2//f/9//3//f/9//2//T/9v/2//P/8v/x/+//7v/w//P/8v/y/+7/
7f/v/+7/6v/q/+v/6//v//L/8//2//T/9P/1//T/8//z//L/7//w//P/9f/2//X/9f/z
//L/7//v//D/8P/w/+//7//v//H/9P/3//r/9//3//n/+f/2//P/8v/x//L/8//z//T/
8//1//X/8//w//H/8v/x//T/9P/7////+v/2//T/8v/w//H/8//0//X/9v/3//f/9v/2
//b/9v/2//T/9v/0//T/8//2//b/+v8AAAEAAgADAAIAAwAEAAMAAwADAP3//P/+////
///+/wAAAQABAAAA/v/+//v/+P/5//j/9f/x//P/+P/6//z/+v/5//f/9P/0//X/9f/y
//L/8v/y//L/8v/y//L/8v/x//H/8f/x//D/8P/w//L/8P/w//D/8P/w//L/8f/v//L/
+P///wYAFgAzAFkAfQCjAMkA6AD9AAgBBwHzANgAwwC4AKMAfwBbADsAEQDe/7D/k/+P
/5j/o/+w/7//yf/X/+T/6v/o/+f/6P/r/+//8P/x/+//7f/r/+3/7v/u/+7/8f/z//T/
9v/2//X/9f/0//b/9v/3//f/9P/1//H/7//x//X/9//7//v/+//7//z//P/6//r/+//6
//n/9v/1//n/+v/7//n//P/8//z//P/7//3//f/9//z//v/9//v//P/9/wAAAQADAAQA
BgAJAAgABgAFAAQABwALAA8AEQATABQAFQAXABYAFwAZABoAHAAhACMAJwApACsALQAv
ADUANgA4ADoAOwA9AD8AQgBBAEMARABGAEwATABKAEoASgBLAE0ATQBOAE4ATgBMAEsA
SgBJAEcASABGAEQAQQA+ADwAOwA7ADcANAAyADEALAAnACMAIAAcABkAFQAUABUAEwAQ
AA8ADQAMAAwADAAIAAQABAAEAAMAAQABAAIAAgABAP///v/5//n/+v/6//z///8BAAMA
AwADAAMABAAEAAIAAgACAAAA/v/9//v//f///wEAAgD///////////7/+//5//j//v8B
AAMABgAGAAUABAADAAQABAADAAIAAgACAAEAAQABAAIAAgADAAYABwAIAAkABgAGAAcA
CQAJAAgABwAHAAgABwAFAAQABgAGAAgACAAGAAYABQAFAAQAAwADAAMABQAFAAYABgAE
AAQABgAHAAYAAwACAAMAAwABAAEAAgACAAIAAgABAP////////7/AQAEAAUAAwACAAEA
///+////AQD///7//f/9/wAAAAD+//7///////7//P/4//b/+P/6//3//v///////v/7
//r/+//7//r/+//9//3//v/9//3//v/+//7//f/9//3/+v/6//r/+v/5//n/+//7//3/
+//7//v/+v/5//f/9v/3//n/+f/3//b/+f/8//3/AAD+//v/9f/2//n/+v/7//z/+v/6
//r/+v/8//z//P/8//r/+v/7//v/+v/6//r/+f/6//r/+v/6//j/+P/6//j/+v/7//7/
/v8AAAMAAwADAAYABwAKAA0ADQANAA0ABwADAAIAAgABAAEAAgAEAAUAAgACAAIA///8
//7//v/8//b/9f/3//b/9//5//r/+v/5//r//P/9//j/9v/2//b/9v/2//b/9v/0//P/
8//z//H/8P/w//D/9f/2//f/+P/2//b/9P/x//H/7P/o/+n/9P8MACMAMwBLAG8AlQC8
ANsA8AD5APkA7ADVALwAqwCfAH8AVwA9AB4A6v+3/5X/jv+Z/6T/tf/L/9X/1P/S/9j/
3//m/+//8f/s/+7/7f/s/+v/6//s/+z/7P/q/+v/6//s//D/8f/z//T/8//y//L/8f/z
//X/8v/x/+7/7//u/+//8P/x//L/9P/y//D/8P/x//H/8f/v/+//8P/w//D/7f/z//T/
9f/2//f/+f/5//n/+P/6//n/9//1//X/9//3//b/9v/3//n/+//8//7/AAD//wEAAwAD
AAYACAAKAA0ADQANAA4ADgAQABUAFwAbABsAHQAfACEAIwAkACYAKAAsAC8AMgA2ADUA
NwA4ADoAPgA+ADwAPABBAEMARgBHAEMAQgBBAD4APwBAAEEAQQBAAD4APAA5ADcANAAy
ADEAMAAuAC0ALQAnACMAIAAeABwAGQAVABQAEQAPAAwACwAHAAYABgAGAAIA/v/+//7/
///9//3//v/+//3/+//6//n/+f/6//r/9//3//b/9f/2//f/+P/6//j/9v/2//b/9//4
//r/+//6//n/+P/2//b/9//4//n/+//5//j/+P/6//v/+//8/////////////v/+//3/
/P/+//7//f/9//z//P/7//v/+f/5//n/+f/8//7/AQAFAAMAAgABAAEAAgABAP///v/+
//7/AAAAAAEAAgACAAMA/v/9//3//f//////AAAAAPz//P/+/////v/7//r/+//8//v/
/P/+//7//v/+//3/+v/5//j/9v/3//r/+//5//v/+//6//r/+v/7//j/9v/1//X/+P/4
//b/9v/3//f/9v/2//T/9P/z//L/8v/w//L/9f/3//f/9f/3//j/+P/2//X/8v/w//L/
8//1//b/+P/3//f/9//1//T/8//y//L/8//2//f/9//1//X/9f/z//P/8v/y//X/9//3
//X/8//1//f/9//0//b/9//1//b/9f/0//P/8v/0//T/9P/0//L/8v/y//L/9P/0//T/
9f/3//f/+P/5//j/9v/1//T/9P/0//T/9v/y//L/8//2//b/+v/9//3/AQADAAUACQAJ
AAcABQADAP//AAACAAUAAgAAAP/////9//z//P/8//v/+P/6//r/9f/x//D/8v/1//b/
+P/5//f/9P/z//P/8//w/+7/7v/x//L/8//0//P/8v/w/+//7//v/+7/7v/u//D/8P/w
//D/7v/s/+7/6//p/+j/6P/r/+7//v8TACMAOwBhAIcAqADHANgA3wDfANAAuQCkAJEA
fQBfADsAHwAAANr/sf+V/5L/m/+k/7P/w//J/87/0v/Y/9v/4P/p/+f/5P/p/+n/6f/p
/+n/6v/q/+r/5//n/+b/5v/p/+v/7v/w/+7/7P/r/+n/7P/v/+3/7f/v//H/8f/z//H/
7//t/+z/7//u/+//8f/x//H/7//v//D/8P/w/+3/8v/y//L/8v/y//P/8v/x//H/9P/0
//P/8v/x//L/8f/z//T/9v/5//j/+P/5//r//f///wEAAQABAAIAAwAFAAgACQALAAwA
CwAPABAAEwAUABUAFgAXABsAHAAeACAAIgAlACgALAArAC0ALgAwADMAMgAvAC4ANAA3
ADsAPQA6ADoAOgA4ADYANgA2ADUAMwAwAC0AKQAoACYAJQAlACgAKAApACsAJgAhAB0A
GgAWABMADwAOAA4ADQALAAsACAAGAAUABAAAAPz//P/8//n/9//3//j/+f/5//j/+P/z
//P/9P/0//P/8//y//H/9P/1//b/+P/3//T/8//y//L/8v/z//P/9v/3//j/+P/2//f/
+P/5//3/+//6//r/+v/5//f/9v/5//n/+f/5//v//P/8//z//P/8//v/+//9//7//v//
//3//f/9//3//v/+////AQADAAIAAQABAAAA///9//z/+v/6//z//P/+/wAAAQADAP7/
/f/9/w==
         </WaveFormData>
      </LeadData>
      <LeadData>
         <LeadByteCountTotal>10000</LeadByteCountTotal>
         <LeadTimeOffset>0</LeadTimeOffset>
         <LeadSampleCountTotal>5000</LeadSampleCountTotal>
         <LeadAmplitudeUnitsPerBit>4.88</LeadAmplitudeUnitsPerBit>
         <LeadAmplitudeUnits>��V</LeadAmplitudeUnits>
         <LeadHighLimit>2147483647</LeadHighLimit>
         <LeadLowLimit>268435456</LeadLowLimit>
         <LeadID>V5</LeadID>
         <LeadOffsetFirstSample>0</LeadOffsetFirstSample>
         <FirstSampleBaseline>0</FirstSampleBaseline>
         <LeadSampleSize>2</LeadSampleSize>
         <LeadOff>FALSE</LeadOff>
         <BaselineSway>FALSE</BaselineSway>
         <ExcessiveACNoise>FALSE</ExcessiveACNoise>
         <MuscleNoise>FALSE</MuscleNoise>
         <LeadDataCRC32>3996572005</LeadDataCRC32>
         <WaveFormData>
DAANAA0ADQALAAsACgAJAAYABgAGAAMABAAEAAMAAwAEAAQABQAFAAUABAAEAAQABAAE
AAQABAADAAMAAgACAAYAAQD9//r/+P/1//f/+/8CABAAJgBFAHAAnwDQAP4AKQFRAWMB
bQFyAWoBTQEhAegAtwCUAGsAOAAFAOH/zv/N/9n/6P/z//n//P/8//r/+v/8//3/+//5
//v/+//5//n/+f/6//3//v/8//v/+//8//n/+f/4//f/+P/6//3///8BAAIAAQD+////
///+/////v/+//3//P/8//v//P/+//7//v/9//3//v/+//3//P/6//r/+v/6//3//v/+
//7//v///////v8AAAEAAQABAAIAAgAEAAUAAgACAAEAAQADAAYACAAJAAcACQAKAAoA
DQAPABAAEQAVABkAHQAgAB8AHwAfACEAKAAqACwAMAAyADUANwA6AD0APgA/AEEARQBF
AEUARwBJAEoATABMAE4ATgBOAE4AUQBSAFIAUgBRAE8ATQBKAEQAPgA8ADoAOgA5ADgA
NgAwACsAKQAlACMAIgAgAB8AGwAYABQAEwATABEAEAAQABEADwAQABEADwAKAAgABwAJ
AAgABwAEAAUABgAHAAgABQAEAAIAAQADAAMAAwAEAAQAAwABAAMABQAFAAUABQADAAMA
AwADAAEAAwADAAMAAwACAAIAAwAAAP7//f/8/wAAAgAEAAYABAADAAEAAAD+////////
////AAABAAEA/v/+//7//v/8//3//v///wAA//8AAAIAAwADAAIAAgAGAAcACQALAAgA
BwAGAAQAAQABAAEAAQABAAEAAQABAAEAAQAIAAoABQACAAEAAAABAAEAAgAEAAQABAAE
AAIA/v/+///////9/////f/8////AAAAAP7/AAD///7//f/6//r//v/+//r/+f/6//3/
+//5//n/+f/7//z//f8BAP7//f/7//f/+v/8//3/AAD///3/+//2//b/9//7//3//P/4
//f/+P/4//f/9//3//X/9f/2//b/8//y//H/8P/1//j/+v/9//z//P/7//n/9v/1//f/
+v/6//j/+f/3//b/9v/2//b/9v/4//j/+P/4//n/+f/4//X/8//z//P/8//x//H/8f/y
//j//f8BAAUABAAFAAEA/////wAAAwAEAAIA///7//r/+v/9//3//P/+/wEAAQABAAEA
AQD+//3//f/8//z/+P/3//f/9v/1//L/8f/v/+3/7//y//X/9f/z//L/8P/v/+3/7P/s
/+v/6f/o/+j/6P/o/+j/6P/o/+b/5f/j/+L/5v/l/+X/4P/c/9n/1//b/+L/7P/6/xkA
RABtAJgAwgDnAAUBHQErASYBGAEHAeUAsACBAGIAOwAKAN//wf+u/6v/sf/A/8//1f/U
/9T/1P/S/9D/z//T/9P/1f/X/9f/2f/W/9b/2P/Y/9j/1//X/9j/2P/Z/9n/2f/a/9r/
2//b/93/3v/d/9r/2v/Z/9f/1//Z/9z/3v/g/93/2//b/9z/2f/Y/9b/1f/a/9r/2f/Y
/9j/2P/Y/9j/2P/Y/9f/1v/Y/9n/2f/Y/9b/1//X/9f/2f/a/93/3//b/9r/2P/X/9r/
3v/h/+P/4//l/+b/5v/j/+P/4v/h/+T/6f/u//L/8//z//P/9f/2//b/9v/4//z/AQAF
AAoADAAMAAwADQANAA0ADQAPAA8AEAASABIAEQAQAA8ADgAQABIAEwAUABcAFwAXABYA
EQAMAAsACgAIAAUAAgD+//r/9f/z/+//6v/o/+X/4//l/+b/5v/p/+T/3//b/9j/1f/R
/9D/z//Q/87/z//R/9T/1P/U/9L/z//M/8n/xv/H/8j/yP/J/8n/yf/J/8r/y//L/8r/
zf/K/8n/yP/H/8n/yf/J/8n/zf/R/9P/1f/T/9D/zv/N/8v/yv/K/8r/yv/K/8r/yv/J
/8n/yP/I/8j/yf/J/8n/y//M/83/zf/M/8z/zP/M/87/z//Q/9H/z//N/83/zv/R/9H/
0P/Q/9D/z//P/8//0P/R/9L/0v/R/9H/0f/R/9D/0f/S/9P/z//P/9b/2P/S/87/zP/K
/8v/y//M/87/0P/Q/9D/zv/O/87/z//P/87/z//M/8r/y//M/8z/yv/O/8//0P/R/87/
zP/O/8z/yf/J/8v/z//O/8v/yv/J/8r/yv/K/83/zf/N/8z/yf/I/8j/x//I/8f/x//H
/8T/yf/N/9T/2f/W/9L/0f/S/87/zf/N/83/z//P/9D/0P/N/8z/y//K/87/zv/N/83/
0P/S/9P/0//Q/8//0f/U/8j/yP/R/9n/1v/W/9b/1v/W/9X/1P/T/9L/1P/V/9X/0//V
/9f/2f/b/9r/2f/Y/9j/1//Z/9r/2//c/9//3f/d/+H/5P/p/+z/6//n/+L/4P/g/+P/
4//i/+T/5//n/+f/5P/j/9//3f/f/+D/4v/g/+L/4//j/+P/4P/f/93/2//a/9r/2v/X
/9n/2v/a/9v/2v/a/9v/2//Y/9b/1f/U/9n/3P/f/+L/4v/h/9//3v/c/9v/1//U/9T/
0//X/9v/4P/s/wAAHwBKAHsArgDgAA8BPQFVAVcBSgE6AScBAwHQAKUAhABVABgA4f+/
/67/qf+t/7j/xf/P/9T/1P/Q/9T/2P/Z/9n/2//Z/9n/1//X/9b/1v/Y/9j/2v/Z/9n/
2v/Y/9n/2f/Z/9j/2P/Z/9n/3f/g/+H/4P/g/9//3f/d/97/4P/h/+L/4f/f/9//4P/e
/97/3f/d/+L/4v/h/+D/4P/g/+D/4P/j/+T/5P/k/+X/5//o/+j/6P/p/+n/6f/p/+j/
6f/p/+7/8v/1//n/9//4//j/9//2//f/9//2//r//f///wEAAAADAAYACAANAA8AEQAV
ABkAGgAbAB4AIgAlACcAKgAsACwALAAtADEAMQAxADMANwA6AD4AQABCAEIAQgBCAEAA
QAA/AD4APwA/AD8APgA5ADQAMwAyADAALQAqACYAIQAdABwAGQAWABQAEQAPABAADgAL
AAsACwAJAAgACAAGAAMAAwADAAUAAgACAAMA///8//n/9P/3//r//f8AAAIAAgABAAEA
AAD///7//v/+//3/+//9//v/+//7//v/+f/5//n/+f/5//v/+//7//3//P/8//3//f/8
//z//P/4//b/9P/y//b/9//3//j/9//3//b/9f/5//7/AwAHAAQAAgAAAP7///8BAAMA
BQACAP///v/+///////+//7/AAABAAMABQAFAAUABQAEAP////////////8BAAMABQAA
AP//BQAGAAQAAgACAAIAAAD/////AAD///7//f/6//r//P///wEA//8BAP///v/8//z/
+//4//z//f/+/////P/6//z/+v/2//X/9v/5//z/+//8//3//f/8//v//f/7//n/9v/x
//P/9v/4//z//f/9//3/+v/5//n//P/9/////P/8//7/+v/5//n/+f/3//f/+P/4//f/
+P/5//r//v/+//3//f/7//r/+P/1//b/9//7/wAAAgD+//r/+P/2//T/8v/0//b/+P/6
//r/+//7//n/+P/3//b/9f/4//n/+v/8//z//f/9//3/AwAHAAYABwAGAAYACAAIAAYA
AwD///7//v8BAAEAAAACAAUABQAFAAUABQACAAEAAAD+//3/+P/8////AQADAAIAAQD/
//3/+v/6//r/9//2//b/9f/1//b/9v/3//f/9f/0//T/9P/0//T/9P/0//P/8//y//L/
8v/v/+n/5P/i/+f/7//z//7/DgAiAEcAdgCpANwADAE3AVcBaQFrAWgBYAFLAR8B6AC/
AJgAXQAYAOP/zf/I/8X/yf/U/93/4//q//L/7v/s/+z/7//z//f/9v/1//L/8f/v/+7/
7//u//H/8f/y//T/8v/x/+//7f/t/+7/8P/x//D/8P/u/+r/7v/v/+//8f/x//L/8v/y
//P/8f/x//L/9P/0//P/8//1//T/8v/w//D/8P/w//D/8//0//T/9P/0//X/9f/0//T/
9f/1//X/8//y//P/8//4//z///8DAAEAAAD+//v//v8BAAMABAAFAAcACAAJAAoADQAQ
ABIAEgATABQAFwAdAB4AHwAiACIAJQAnACoALwAyADUAOQA7ADsAOwA9ADwAPAA9ADwA
PwBAAEEAQgBBAEIAQgBCAEAAPwA+ADwAOQA0ADMAMgAwAC0AKgAmACEAHQAcABkAFgAU
ABEADwAMAAoABwAHAAUAAwACAAIABAADAAUABwAFAAIAAgADAAUABAADAAAA///+//3/
/P/+//7//f/9//v/+//7//z/+//5//b/9//6//v//P/9//v/+f/3//X/9//5//n/+f/8
//z//f////3//P/8//z/+v/6//r/+v/9//3//P/8//z//f/9//3//f/+///////+//7/
/v/+//z//f/+/////v/7//r/+v8AAAMABQAIAAcABQAEAAMAAwADAAMAAgD/////////
/wAAAwAGAAkABgAFAAsADAAHAAQAAwACAAIAAQABAAIAAwAEAAUABAACAAIAAwADAAIA
AwAAAP7//P/8//v/+P/8//3//v//////AAAFAAYA///9//3///8CAAEAAgADAAIAAgAC
AAUABAADAAEA/f/9//7//v8AAAAA///+//r/+//9/wIABQAEAAAA//8AAAAA////////
AQABAAIAAgABAAIAAwAEAAUABAACAAEAAwAEAAQAAwAAAP//AQAEAPz/+v///wUACAAG
AAYABgAGAAQABAAEAAQAAwACAAEAAAABAAIABQAHAAUAAwADAAMAAgABAAAA//8BAAQA
BwALAAwADQAQABMADgANAAwADAAQABIAEwARAA8ADgAOABEAEAAOAA0ADwARABEAEQAR
AA8ADwAQABAADwAKAAsACwAJAAkACQAJAAoACQAIAAgABwADAAEAAAD//////v/+////
//////7/AQACAAMABAAGAAYABwAHAAAAAgAEAAEAAQAAAPr/9f/z//n/BgAYADIAVwCI
AL8A8gAkAVMBcQF/AYEBeAFmAUcBGQHoAMEAmgBjACIA8f/X/87/y//T/+T/8//7//7/
/P/6//r//P8BAAEA///+//3/+v/5//n/+v/9//7//f/7//r/+v/8//3//f/9//3//v8A
AAEAAQAAAP3/+P/6//v/+//9//v//P/8//z/+f/3//f/+P/8//7///8BAAIAAAD9//r/
/P/8//z//P/9//7//v/+/wAAAQABAAAA/v////////8CAAIABAAFAAMABAAEAAUACAAK
AAsACwALAA0ADgAOAA0ADwAQABEAEgAVABgAGgAgACMAJgArACwALAAsAC4AMwA5AD4A
RABFAEQAQwBDAEMAQwBDAEUASQBKAEwATABOAE4ATgBOAFEAUgBSAFIATwBNAEsASABF
AEAAPwA+AD0AOwA5ADYAMQAtACwAKQAoACYAIwAhACIAIAAdAB0AGwAZABgAGAAUABEA
EQARAA8ADAAMAA0ADQAMAAsACAAIAAgACAAIAAgACAAHAAcABQAFAAUABgAKAAsACwAP
AA8ADwAPAA8ADgANAAwACwAKAAsACgAJAAwADAANAA8ADQAMAAwADAAMAAwADAAMAA8A
DwAOAA4ACwALAAoACQAHAAgACQAJAAsADAANAA4AEAARABIAEwAPAAsACQAIAAwADwAR
ABQAFAATABMAEwARABEAEQAQAA0ADQANAA0ACgAJAAgABwAHAAkAEgAWABIAEAAQABAA
EAAPAA8AEAAOAA4ADgAMAAoACgALAAsACwANAAsACgAMAAwACwAIAAkACQAJAAkACAAI
AAwADAAHAAUABQAHAAcABQAFAAUABwAIAAkADQAMAAsACQAFAAYACAAJAAwADQANAA0A
CgAHAAcACgALAAkABgAGAAgABwAHAAgACQALAAsADAAMAAoACgAKAAoACgAIAAUAAwAF
AAYABgAFAAEAAwAIAA4ADAALAAoACQAIAAcABgAFAAQABgAHAAcABQAHAAcABwAHAAkA
CQAJAAoACgALAAsACwAMAA8ADQANABAAEgAWABgAFQARAAwACgAKAA0ADQAMAA4AEQAR
ABEAEAAPAAsACQAHAAYABgACAAUABwAIAAkACgALAAsACwAKAAoACgAHAAQABAADAAMA
AgACAAMAAwADAAIAAgACAAIAAgACAAIABQAFAAQABAACAP//9//y//L/8f/z//X/AAAQ
ACYARQBuAJsAzgD8ACMBQwFbAWEBWgFMATMBBQHQAKcAiABlADIA/f/Z/87/zf/T/+L/
8f/1//L/9P/0//L/8P/1//3////9//3/+//7//f/9v/3//b/9f/z//L/8v/0//f/+f/7
//f/9v/2//X/9//4//f/9P/2//f/9//5//n/+v/6//r/9//1//X/9v/0//T/8//z//j/
+P/3//b/9v/2//b/9v/0//T/8//y//b/+f/7//z/+v/7//v/+//+//7/AAABAP///v/8
//v//P/+//////8AAAMABQAGAAgACwANAA8ADgAPABAAEAASABMAFAAXABsAHAAdACAA
IgAlACcAKgAtAC4ALwAxADQANQA2ADkAOAA4ADkAOAA2ADYANgA2ADgAOgA7ADwAPAA7
ADoAOAAzAC4ALQAsACgAJQAiAB4AHgAbABsAGQAUABIADwANAAoABgABAP//AQABAAIA
BAACAP////////z/+P/3//f/9v/0//L/7v/u/+7/7v/u/+//8P/w//H/8//z//P/9P/z
//H/7v/v/+3/7f/t/+3/7//v/+//7//s/+3/7P/r/+z/7P/t/+//7//u/+7/7v/u/+7/
7v/u/+//7//u/+7/8v/1//f/+f/3//b/9f/z//D/8P/w//D/7v/v//D/8f/0//P/9P/2
//b/9f/z//L/8v/x//H/8f/z//P/8//y/+//7//v/+//7f/t/+3/7f/r/+v/8v/0//D/
7v/u/+7/7f/r/+r/6v/q/+r/6v/o/+n/6v/s/+3/6//r/+f/5P/l/+b/5v/k/+j/6f/q
/+v/6f/o/+v/6v/n/+X/5f/n/+f/5f/l/+X/5//o/+n/7f/q/+n/5//j/+X/5v/m/+j/
6f/p/+n/5v/j/+P/5v/n/+X/4v/i/+T/4v/h/+H/4f/f/9//4P/g/97/3v/e/97/4P/g
/9//3//g/+L/4//j/9//3//i/+b/3P/c/9//4f/g/93/3P/b/9r/2v/a/9r/2v/Y/9j/
2P/a/93/3f/b/9v/2//b/9v/2//b/9v/3P/d/9z/3P/c/97/4f/f/9//3//e/+H/4v/i
/+H/3//g/+L/4//h/97/3P/e/93/3P/b/+D/4P/i/+X/4v/g/9r/2v/Z/9n/2f/Z/9z/
3P/c/9z/2//a/9b/1P/R/8//zv/M/8z/zf/N/83/zv/Q/9L/1P/S/9D/zv/N/8n/yP/I
/9D/0//R/8r/xP/B/8H/w//K/9T/4P/5/xwAQQBqAJYAwQDlAAEBCwEMAQYB9QDTAKIA
dwBaAD0AEgDd/7H/mP+T/53/rP+3/7//wv/E/8b/yP/I/8f/xf/F/8j/yf/I/8n/xv/G
/8j/yP/J/8n/yv/M/87/z//P/8//zv/O/8//z//P/87/y//G/8n/y//M/8//zf/O/87/
zv/L/8n/yf/K/8z/zP/L/8v/y//K/8j/xv/I/8j/yP/I/8r/zP/N/87/zf/N/8z/yv/K
/8v/y//L/8v/yv/L/8v/zf/O/87/z//S/9T/1f/V/9T/1f/V/9T/1P/V/9X/1f/W/9n/
3P/e/+H/4//l/+n/7P/s/+z/7v/u//H/8//2//n/+v/7//3//v/9//z//f8CAAQABwAI
AAYABgAGAAYABQAGAAYABgAJAAkACQAIAAUAAAD///7//f/7//n/9v/z/+//7v/r/+j/
5v/j/+H/3//c/9j/1//X/9f/2P/a/9f/0//S/9H/z//M/8z/zf/M/8r/yP/E/8b/xv/G
/8b/yP/I/8f/x//G/8X/xP/E/8L/wf+//8H/wv/D/8T/xf/H/8f/x//H/8r/zf/O/8//
zf/M/8z/zf/M/8r/yf/I/8n/yv/L/8z/zP/L/8n/yP/J/8v/zP/N/8v/zP/N/83/zP/M
/8z/zP/K/8v/zP/N/9D/z//Q/9L/0v/R/8//zv/R/9H/0v/T/9D/z//O/8z/zP/N/87/
z//P/8//z//P/8r/yf/P/9D/y//I/8f/xv/H/8f/yP/K/8v/zP/N/8z/yP/I/8n/yf/O
/9P/1P/W/9f/2P/Y/9b/2P/X/9b/1f/Q/87/0P/O/8z/zf/Q/9X/1f/T/9P/0//S/9L/
0v/V/9T/0//R/83/z//Q/9D/0v/Q/8//zv/K/8z/zf/R/9P/1f/S/9L/1P/Q/8//z//P
/8//z//Q/9D/z//Q/9H/0v/V/9b/1v/X/9n/2v/a/9n/1P/T/9X/2P/U/9b/1f/V/9b/
2P/Y/9j/2P/X/9b/1f/U/9T/1P/U/9T/1P/U/9b/1//U/9H/0P/P/9H/0f/R/9H/z//Q
/9H/0//V/9f/2//f/93/3f/d/97/4f/i/+L/3//d/9z/3P/f/9//3v/e/+H/4f/h/+H/
4f/e/93/3f/c/9//3P/f/+H/3v/d/9z/2//a/9n/2P/Y/9j/1f/U/9T/1f/V/9T/1P/V
/9X/1f/U/9b/1v/W/9b/1f/U/9T/0//W/9r/3P/Z/9P/zv/I/8P/v//B/8z/2v/u/w0A
OgBvAKQAzgDxABUBLQEzATABJAEVAfEAwACXAHgASwAQANn/t/+m/5//p/+2/8P/zf/Q
/9D/0P/U/9T/0f/P/9H/1P/V/9T/1f/V/9b/2f/a/9z/2//b/9z/3P/d/93/3f/a/9r/
2//b/9r/2v/Y/9T/2v/d/9//4//g/+D/3//e/9z/2f/Y/9j/2v/a/9n/2f/g/+L/4//k
/+H/4P/f/97/3//g/+D/4P/e/9//3//e/+D/4f/h/+H/4v/i/+T/5f/n/+j/6P/p/+j/
6v/r/+v/6//t/+7/7v/v//H/8v/z//b/+/8AAAQABQAFAAUABwAJAAoACwAOABAAEwAV
ABgAHgAgACIAJQApACkAKQArACsAKgAqACgAKgAqACoAKgAuADAAMQAyADAALwAuACwA
JwAiACEAIAAhAB8AHQAaABoAGQAbABsAFgASAA0ACQAJAAgABgAHAAQAAQD///7/+v/1
//P/8f/1//b/+v///////v/9//r/9//2//X/9P/2//b/9f/1//X/9f/1//b/9P/z//H/
8//z//P/8//z//H/8f/x//H/9P/3//j/+f/5//j/+P/5//f/9v/2//b/+P/4//j/+P/6
//v/+//8//v/+//6//n/+//8//3//f/6//r/+v/6//v//f///wEAAQD/////AAADAAMA
AgACAAMAAwAEAAUAAwABAP///P/9////AQADAAMAAwADAAMA///9/wIAAgACAAAAAAAA
AAAA/////wAAAgACAAIAAAAAAAAAAQABAAEAAwABAAAA///+//z/+P/+////AAABAPz/
+v/8//r/9//1//X/9//8//3/AAADAAMAAgABAAMAAQABAAAA/f/+/wAAAQAEAAIAAQAA
APz/+v/5//v/+//9//r/+v/8//7///8BAAMAAwADAAQABAABAAAA///+/wAAAAD/////
//8AAAAA///7//v//v8CAAAAAAAFAAsABgACAAAA/v/8//3//v///wAAAgADAAMAAQAD
AAMAAwADAAEAAQABAAIAAgADAAMAAwAJAA0ADAANAAwADAAOAA4ADwANAAoACgAKAA0A
DQAMAA0AEQASABMAEgARAA0ACwAKAAgABwACAAcACQAKAAsACQAJAAgABwAGAAYABgAD
AAQABAADAAMAAAAAAAEAAQABAAAAAAAAAP///v/9//z///////7//v/8//3/+//2//b/
+f/5//n/AgAcAEAAZwCUAMUA+AAoAVMBbQF1AXMBagFaATsBBwHYALEAggBHABIA6//R
/8b/y//Z/+L/6//1/wIABgACAP7//v/////////8//v/+P/3//j/+P/6//r/+//7//z/
/v/+//////////7//v/////////+//v/9v/6//3///8DAAEAAgACAAIAAwABAAEAAgAB
AAAA/v/9/wEAAgACAAIABAAEAAQABAAEAAQAAwACAAAAAQABAAAAAQADAAQABQAIAAgA
CgALAAgACAAHAAcACQAMAA4ADwARABMAFAAUABQAFQAVABUAFgAZABwAHgAgACEAIgAl
ACoALAAuADIAMQAzADQANgA5ADoAOwA9AEAAQQBCAEUARgBGAEcARgBIAEgASABIAEcA
SABIAEgARgBFAEQAQgBCAD4APgA+ADsAOQA3ADQALwArACoAJwAiACAAHQAbABsAGgAY
ABkAGQAXABYAFgATAA8ADgANAA8ADAAMAA0ADQAMAAsACAAGAAYABgAGAAkADAAOABEA
DwAPAA8AEAASABEADwARAA8ADQALAAkACgALAAwADQALAA0ADQANAAsACAAGAAUACAAK
AA0AEAAPAA4ADQAMAA0ADQAMAAwADAANAA0ADQALAAwADQANAA8AEAARABIAEAARABIA
EwATABEAEQASABIAEQAPAA4AEQARABIAEwATABMAEwASAA8ADwAPAA8ADgAPABAAEQAN
AA0AFAAWABMAEAAPAA4ADgANAA0ADgAQABAAEAAOAAoACgALAAsADgARABAAEAAOAA4A
DQAKAAwACwAKAAkACAAIAAwADAAJAAcABwAJAAYAAwACAAEAAwAEAAUACQAJAAkACAAF
AAMABAAEAAYACQAJAAkABgADAAMABgAHAAcABAAEAAYABAADAAMAAwADAAMABAAEAAQA
BAAEAAQAAwACAAAA/////wAAAAD///7///8DAAgACgAKAAcAAQAAAAMABAAFAAYABAAE
AAQABAAFAAYABwAIAAYABgAGAAYABQAGAAYABQAFAAUABQAFAAMAAwADAAMAAgADAAUA
BgAHAAoADQALAAwADQAPABMAFgAWABMADwALAAoADAALAAwADAAPAA8ADQANAA0ACgAJ
AAkACAAIAAEAAgACAAEAAgADAAQABAADAAIAAgACAP///v/+//3//f/8//z//f/8//v/
+f/4//b/9v/2//b/+P/7//3//v/8//z/+f/z//D/6v/j/+H/5f/0/wYAFAApAE4AewCq
ANgAAwEpAUMBUQFSAUYBNQEZAeoAtwCaAHUAPAAFAN//yP/B/8X/1P/l/+3/6v/m/+j/
7P/y//v//f/3//b/9f/y//H/7v/u//D/8P/u/+3/7f/u//H/8//0//X/8f/w//D/7//x
//L/8f/u/+3/7f/s/+3/7v/w//H/8v/w/+3/7P/s/+7/7v/t/+3/7//u/+z/6v/s/+7/
8P/y//P/9P/0//T/8//z//L/8P/u/+//7//v/+7/7v/w//H/8v/0//X/9//3//j/+P/3
//r//f///wAAAAABAAEAAQAEAAcACgAMAAwADQAOABEAFQAWABcAGgAcAB8AIQAkACUA
JgAnACkAKQApACkAKwAuADAAMwA0ADEAMAAvAC4AMQAyADIAMgAwAC8ALgAsACsAJgAl
ACQAJAAjACIAIAAdABkAGAAVABIAEAANAAsADAAKAAcABwAFAAMAAgACAP7/+//7//v/
/f/6//r/+//9//z/+//4//j/+P/4//j/9f/0//L/8f/z//P/8//0//L/8f/v//H/8v/z
//T/9f/y//H/8P/v/+//8f/x//H/8//y//L/8//0//T/9f/2//j/+P/4//j/9//3//b/
9v/2//f/9//3//X/9v/3//f/9P/0//T/9P/1//f/+f/7//v/+f/5//r/+P/3//X/9P/1
//X/9v/3//j/+f/6//r/9f/1//X/9f/0//X/9v/3//T/8//5//r/9//0//P/8v/1//X/
9v/4//b/9v/2//T/8P/w//H/8f/y//X/9P/0//b/9v/1//L/9P/z//L/8f/w//D/9P/0
//D/7//w//P/8f/v/+//7//v/+7/7f/v//P/9f/2//X/8//0//T/9v/0//P/8v/u/+//
7//y//P/9P/y//P/9v/z//H/8P/v//D/8f/z//T/9P/0//T/9P/1//T/8v/x//T/9v/3
//f/8//z//b/+v/2//b/9//1//b/9P/0//T/9P/2//b/9v/2//X/9P/z//L/9P/0//T/
9P/2//b/+P/5//f/9f/1//X/9f/1//X/9f/z//T/9f/3//j/+f/8////AQADAAUACAAH
AAYABAD///3//v8AAAUABAACAAEAAwABAAEAAQABAP7//f/9//z/+f/0//X/9f/4//n/
+v/7//n/9//1//T/8v/v/+7/7v/w//H/8f/y//P/8//z//L/8P/w//D/8P/y//L/8//z
//D/7v/w/+//7f/m/+T/5f/l/+P/6P/4/wYAGwA+AGcAkgC+AOUABQEjAS0BLgEmARUB
8wDCAJMAcABPACIA8//T/8T/u/+9/8r/1//b/9z/4P/k/+L/5v/r/+n/5f/n/+f/5f/l
/+T/5P/m/+b/5P/h/9//3v/h/+P/5P/l/+H/4P/g/9//4//k/+P/4P/i/+P/4//l/+H/
4P/e/9z/3v/d/97/4P/e/97/3f/d/9//3v/c/9r/2//c/93/3v/e/97/3f/c/97/3//f
/97/2//b/9r/2f/c/9z/3v/f/9//4P/g/+H/4v/k/+X/5f/k/+X/5f/k/+f/6f/q/+v/
6//t/+//8P/w//H/8v/1//f/+P/5//z//v8BAAMABgAHAAgACQALAAwACwAKAAsADwAS
ABYAGAAWABYAFgAWABYAFgAVABQAEQAPAA0ACgAJAAYABwAIAAwADQAOAA4ACQAFAAQA
AQD8//r/9//1//b/9P/x//H/7v/r/+n/6P/m/+P/4//j/+P/4P/g/+H/4v/i/+L/4P/e
/97/3v/e/93/3P/a/9n/2//d/9//4v/f/93/2v/b/9n/2f/Z/9n/2//d/9//4f/f/+H/
4f/h/+P/4v/i/+P/4v/g/9//3v/g/+D/4P/g/+H/4f/g/+D/4P/h/+H/4f/g/+D/4P/f
/+D/4P/g/+D/4P/h/+L/4//j/+H/4f/i/+H/4f/g/+D/4f/h/+L/4//l/+f/6f/q/+X/
4//j/w==
         </WaveFormData>
      </LeadData>
      <LeadData>
         <LeadByteCountTotal>10000</LeadByteCountTotal>
         <LeadTimeOffset>0</LeadTimeOffset>
         <LeadSampleCountTotal>5000</LeadSampleCountTotal>
         <LeadAmplitudeUnitsPerBit>4.88</LeadAmplitudeUnitsPerBit>
         <LeadAmplitudeUnits>��V</LeadAmplitudeUnits>
         <LeadHighLimit>2147483647</LeadHighLimit>
         <LeadLowLimit>268435456</LeadLowLimit>
         <LeadID>V6</LeadID>
         <LeadOffsetFirstSample>0</LeadOffsetFirstSample>
         <FirstSampleBaseline>0</FirstSampleBaseline>
         <LeadSampleSize>2</LeadSampleSize>
         <LeadOff>FALSE</LeadOff>
         <BaselineSway>FALSE</BaselineSway>
         <ExcessiveACNoise>FALSE</ExcessiveACNoise>
         <MuscleNoise>FALSE</MuscleNoise>
         <LeadDataCRC32>325585684</LeadDataCRC32>
         <WaveFormData>
+P/5//n/9//3//f/9//z//H/8v/y/+//8f/x//H/8f/x//H/8v/0//T/8//z//T/8v/x
//H/8//1//P/8v/y//b/8P/s/+v/6P/m/+T/5f/o//D/AQAaAD0AYgCJAK8A2AD9ABUB
JwE6AT4BKgEGAdUArACNAGkAPgAVAPP/2//V/93/6P/x//b/9//3//X/8//z//T/8v/v
//H/8f/x/+//8f/y//L/8P/y//H/8f/0//L/8P/v/+3/7f/v//P/9f/1//T/8//x/+//
8f/x//H/8P/w//P/8//0//P/8//z//P/8//w//D/9P/0//T/9f/0//H/7//u/+//8P/x
//L/8v/z//P/8v/z//T/9f/2//f/+P/5//r/+P/3//b/9f/3//j/+//8//v/+//7//r/
/P/9////AQAEAAcACQAMAAsACgALAA0AEgAVABYAGAAZABwAHwAhACAAIgAjACUAKAAo
ACgAKgApACwALgAuAC8ALwAvAC8AMAAzADMAMwAxADEAMQAwACwAKQApACkAKQAoACYA
JQAfABoAFgAVABUAEgASABEAEAAOAAkABQAEAAMABAAFAAgABgAFAAYAAgD//wAAAAAA
AAAA/v/+/////f/+/////f/9//7//v///////f///////v/+//3//v/+////AgAAAP//
/////////////wAA/v/+//7//v/9//z/+v/5//z//v8AAAIAAQABAAAAAAABAAAAAQD9
////AAAAAP/////+//7//v/9//3//f///wEA/////wAABAAEAAIAAQADAAYACgANAAoA
CAAHAAUABAAEAAQABAAGAAYACAAIAAYACQALAAkABQAFAAYABgAIAAcABwAGAAcABwAJ
AAoABwAGAAUABAAGAAMAAQD//wIABQAHAAkACQAKAAUAAQADAAQABQAGAAYACAAIAAYA
AgACAAMABQAFAAYABgAGAAYABgAFAAIAAwAIAAsACgAJAAYABQAEAAQABAAIAAsABwAF
AAUABAAGAAYABQAGAAUABQAGAAMAAgABAP///v8EAAsACwALAAgACAAJAAgABAAEAAQA
AgAHAAUABQAFAAQABAAEAAQABAAEAAQAAwADAAIAAwADAAAAAAABAAEAAQD//wAAAQAB
AAYACQANABIAEAARAA8ADAAOABEAEQARABAADwALAAkACQALAAsACwAMABEAEgASABEA
EQAQABAAEAAOAAwACgAJAAkACAAFAAQAAwACAP3/AgAGAAkACQAIAAcABgAFAAMAAQAA
AAAAAAD/////AAACAAEAAQADAAIA///9//z//v/+//z/+f/0//D/7v/v//L/+P8DABwA
PwBgAIMApwDKAOcABQEbASQBIgEaAQAB0wCoAI0AawBAABsA///p/9//4//s//f//P/7
//v/+f/3//X/9P/2//f/+v/7//z/+//7//z//P/6//r/+f/5//z/+v/6//v/+//5//n/
+//7//z//P/8//v/+P/5//j/9//7//z/AAABAP7//f/9//3/+//7//j/+P/7//z//f//
/wAA/f/7//r/+v/6//r/+v/6//v/+//6//j/+P/4//j/+v/8//7/AAD+//3//P/7////
AAADAAQAAgADAAQABAACAAEAAQABAAYACQALAA4ADwAOAA8AEQARABMAEwAUABcAHAAh
ACUAJAAmACcAKQAqACoAKgAsACsALgAwADAALgAtACwAKwAvADMANAA1ADgAOQA6ADoA
NAAxADEAMQAvAC4ALAArACcAIgAeAB0AGgAWABUAEwAYABoAGQAZABUAEQAPAA0ADAAI
AAUABAAFAAUACQAMAA8AEAAPABAADAAHAAUAAwAEAAUABwAIAAkACQAHAAkACwAKAAoA
CQAGAAQAAwAEAAYABQAFAAUACQALAA0AEAAMAAoACAAGAAYABgAFAAUAAgACAAIAAgAF
AAUABAAEAAcABgAHAAMABAAGAAcABwAFAAQABAAEAAUABQAFAAcACQAHAAcACAAMAAwA
CgAJAAkACgAMAA0ADQAMAAwACwAKAAoACgAKAAoACgAMAAwACgANAA8ADQAJAAcABgAE
AAcABwAIAAgABwAHAAkACgAJAAgABwAGAAYAAwABAP//AAADAAUABwALAA4ACwAJAAYA
BgAGAAYABgAIAAgABgAEAAQABQAHAAgACgALAAwACwAKAAgABAACAAQABAAAAAIAAAAA
AAAAAwAGAA0AEwAOAAsACgAIAAUABAACAAIAAwAFAAgABwAGAAUAAwACAAIABwAFAAMA
BAAGAAkACgAIAAgACAAGAP3/+/8DAAkACAAIAAgACAAIAAUABAACAAEABAAHAAkACAAK
AAsACwALAAgACAAIAAcABwAHAAgACgAMAA8ADwAOABAAEwATABMAEQARAA4ADQALAA0A
DQANAAsADwAPAA4ADwAPAA4ADgARABAADwAOAA4ADwAPAA0ACgAJAAgAAwADAAQABAAB
AAMAAwADAAMAAQD///7//v/9//v/+v/6//7///8BAAUAAwABAAAAAAD+//r/8v/x//T/
8v/0//P/8v/4/wcAIABDAG4AmQDDAPAAGwE3AT8BQgFEATwBHgHzAM4ArQB/AEoAHwD9
/+P/2//f/+j/8f/4//v/+f/3//n//f/+//7//f/6//n/+P/1//b/+P/5//j/9//1//T/
9v/0//T/9f/1//X/9f/3//f/+P/4//j/9//0//X/9P/z//b/9v/5//n/9f/z//L/8f/0
//X/8//0//X/9P/z//P/8//x//D/8P/x//L/8//0//b/9//3//b/9v/2//b/9v/0//T/
9P/0//n/+//9/////v/8//z/+v/6//v//P/8//3//f/+////AwAFAAYACAAKAAoADAAP
ABEAEwATABQAFAAWABgAGQAaABwAHQAfAB4AHgAeACAAJAAoACsALAAtAC0ALQAtACwA
LwAvAC8ALgAtACwAKgAmACMAIwAjACEAHgAaABcAEwAOAAoACQAIAAQAAwABAAIAAgD/
//3/+f/3//f/9//6//j/9//4//b/8//0//T/8P/u/+r/6P/s/+v/7f/v/+//7//w//D/
7v/t/+r/6//u/+7/7//v/+7/7P/r/+z/6v/n/+X/4//m/+f/6P/q/+j/6P/o/+j/5v/m
/+X/5f/h/+D/3//e/+D/4f/h/+L/5P/i/+L/3f/i/+b/6f/r/+r/6P/n/+b/6f/p/+n/
6//o/+X/5P/k/+f/5v/j/+H/5P/m/+n/6//q/+j/5//l/+L/4v/i/+L/5f/m/+n/6v/m
/+f/5//j/+L/4//l/+b/5P/j/+P/4v/f/9//4f/i/+T/5P/k/+T/5v/j/+H/3//f/+H/
4v/j/+P/5v/j/+H/3//e/93/3P/a/9z/3P/a/9r/3P/f/+P/4v/i/+H/4P/d/9z/2v/W
/9f/3P/f/97/4f/g/+H/4v/f/97/4f/j/+H/3//f/97/3//e/9z/3P/c/93/3//d/9//
3//e/97/4P/l/+P/4f/f/97/3v/c/9z/3v/g/+D/5//j/97/2//a/9n/2P/a/9z/3f/f
/+D/4f/h/97/3P/d/93/3f/e/+D/4v/j/+H/4f/i/+T/5//r/+z/7P/r/+3/7P/r/+r/
6f/l/+P/5P/n/+j/6f/r/+//7//u/+v/6//q/+r/6f/m/+P/4P/j/+f/6v/r/+r/6f/o
/+P/4v/i/+H/3f/f/9//3//f/+H/4f/i/+T/4f/f/97/3v/e/93/3f/f/9//3f/c/9z/
3P/Y/9L/zf/M/9D/1v/X/9z/6P/3/xIANwBgAIkAtQDcAP0AEQEfASgBLgEiAfoA0QCu
AIsAVQAYAOv/1f/H/8H/xf/M/9P/1v/d/+P/4f/d/93/4P/i/+X/5P/j/+L/3//e/97/
3f/a/9v/2//c/+D/3v/c/9v/2f/Z/9n/2//b/9n/2P/X/9X/1//Z/9n/2f/c/9z/3//f
/+D/3//f/9//4f/h/97/3v/e/97/3v/f/97/2//Z/9j/2//c/93/3v/e/9//3//e/9z/
3P/c/9z/3f/e/9//4P/l/+f/6f/r/+j/5v/m/+T/5f/n/+n/6v/t/+3/7v/v/+//8f/y
//T/9P/0//b/+f/8////AAACAAIABAAGAAcACgAOABEAFQAUABQAFAAWABYAGAAZABgA
GQAbAB0AHwAeACEAIQAhACEAIQAhACAAHAAZABkAGQAWABQAEQAPAA4ACgAHAAcABAAA
AP///f/9//z/+P/1//P/8f/x//H/8//y//L/9P/x/+//8f/y//D/8P/u/+7/7v/r/+v/
6//p/+n/6v/q/+3/7f/r/+3/7P/q/+n/5//q/+r/6//u/+v/6f/o/+f/6f/p/+n/6v/s
/+z/7P/s/+7/7v/t/+3/6v/q/+r/6v/r/+v/6v/q/+z/7P/u/+v/7f/u/+7/7f/t/+z/
7P/s/+z/6//q/+v/6f/n/+f/6P/v//L/8//1//P/8v/y//H/7//u/+7/7f/s/+z/7P/s
/+//8P/z//T/8f/z//T/8f/u/+3/7f/s/+z/6//r/+r/7P/t//D/8v/v/+7/7f/s/+z/
6f/n/+X/4//l/+b/5//r/+7/6//p/+n/6v/r/+z/6f/q/+n/5v/m/+j/6//v/+7/7v/t
/+z/6v/q/+n/5v/k/+j/6v/o/+j/5v/m/+b/6P/o/+z/7//s/+n/6P/m/+f/5v/k/+T/
5P/l/+f/5f/o/+n/6f/q/+n/7f/q/+f/6f/q/+z/7P/p/+j/5//k/+P/4f/l/+n/7v/t
/+z/6//q/+j/6P/o/+j/5v/m/+b/5v/m/+f/6f/r/+n/5v/m/+f/5P/j/+L/4v/l/+f/
6f/r/+z/7v/w//P/8P/u/+3/7//w//H/8v/z/+7/7f/t/+//7f/t/+3/8f/y//L/8v/z
//T/9P/0//L/7v/s/+z/7f/t/+v/6//r/+z/6f/q/+z/6v/l/+P/4f/f/9//3v/d/97/
4P/h/+H/4//k/+T/4//l/+f/5//l/97/4v/k/+D/3v/d/9b/0P/Q/9H/2P/m//v/GAA/
AGoAkwDBAOwACwEdASkBLgEqARQB7gDFAKQAgQBPABwA8f/V/8P/vf/D/9D/2//i/+X/
4//j/+H/4//m/+b/4//g/9//3v/b/9z/3v/f/97/3f/b/9r/3P/a/9r/2//b/9v/3f/h
/+P/4P/e/9z/2f/Z/9v/2//b/9z/3P/f/9//3f/b/9r/2f/c/9//3//i/+H/4P/f/9//
3//d/9z/3P/e/97/3v/e/97/3//f/97/3v/e/97/3v/f/+D/4f/i/+H/4f/h/+H/4v/i
/+T/5P/k/+X/5v/m/+n/6f/q/+v/6//t/+7/8P/0//b/+v////7////+//7/AwAIAA0A
EQAPABAAEAARABIAEgASABQAFwAaABwAHAAdAB0AHQAdAB4AIQAhACEAHgAdABwAGgAW
ABMAEwATABMAEgAQAA8ADAAIAAUABQADAAAAAAD//wAAAAD9//v/9//1//X/9f/1//L/
8P/w//H/7//x//L/8f/w/+3/7P/t/+v/7P/t/+v/6//s/+z/7f/t/+v/7f/v//D/8v/z
//P/8v/y//T/8f/v/+7/7f/s/+v/6v/q/+3/7v/v//D/7v/u/+3/7f/u/+7/7v/u//D/
8f/x//L/8v/w//D/6//t/+7/7v/t/+//8P/y//T/8//z//P/9f/y/+//7v/u//X/9v/1
//X/9f/2//j/+f/3//b/9v/1//T/9P/0//T/8f/w//H/8P/w//X/+f/5//j/+f/7//z/
+//5//j/9v/z//P/9f/2//X/9P/z//L/9f/z//L/8f/w//H/8f/x//P/9v/z//H/8f/y
//P/9P/x//L/8f/u/+z/7P/t/+//8P/y//P/9P/y//L/8f/u//D/9P/2//T/9v/0//T/
9P/x//D/8//1//P/8f/x//D/8v/y//H/8v/0//X/9//1//X/9f/0//T/9P/3//P/7//v
//D/8v/y/+7/7v/0//r/+P/3//b/9f/0//P/8v/w/+//8v/z//P/8P/y//P/8//z//P/
9P/1//X/8//z//T/9v/4//v/+//6//z/AQADAAUAAgABAP3/+//5//v/+//7//z/AQAC
AAIAAAD///3//P/6//j/9v/0//f/+f/6//n/+v/7//z/+f/3//j/+P/1//P/8//z//P/
8P/v/+//8P/w/+//7//w//L/8f/x//P/9f/z//L/8v/u/+r/5P/h/+D/3v/e/+H/6P/2
/wUAHAA9AGAAiQCzANYA9wAVASUBKAEmARYB8ADDAKAAhQBlADoADwDt/9n/1f/Z/+T/
8f/y/+3/7f/t/+n/5//s//b/9//0//P/8v/v/+z/7P/r/+j/6P/n/+f/6v/s/+7/8f/z
/+7/7f/u/+3/7v/u/+7/7f/r/+3/7f/t//D/8P/z//P/8P/v/+//7//t/+3/6v/q/+3/
7v/v//H/8f/v/+7/7v/r/+r/6f/o/+3/8f/0//b/8//y//H/8P/x//L/8//0//L/8f/w
/+//8v/y//T/9P/1//f/+f/6//z//f///wEAAAABAAEAAgAEAAQABgAJAAsADQANAA4A
DwASABUAFwAaABwAHQAfACEAIgAjACYAJQAmACYAJAAhACEAIQAhACMAJwAoACkAKwAr
ACsAKgAjAB8AHgAdABoAGAAVABMAEgAQAA8AEQAOAAoACQAHAAgABgABAP3//////wEA
AwADAAAA/v/+//z/+f/6//r/+P/4//b/9v/4//X/9f/1//b/9//5//r/+//7//n/+//4
//b/9f/z//X/9P/0//b/9//3//j/+f/2//X/9P/0//X/9v/3//j/+P/4//f/9//2//b/
9v/2//f/9//2//b//f/+/wEA///8//z/+//5//n/+P/4//j/9//3//f/+f/8//v//P/+
/wEAAAD9//v/+//8//7///////7//v/9//r/+v/6//r/+P/4//r/+v/4//v//f/7//r/
+//9//7//f/7//r/+P/5//n/+//8//7//v/+//7//f/5//b/8//1//f/+P/5//n//P/5
//f/+P/4//j/+P/3//j/9//0//P/9P/2//n/+//8//z//P/7//r/+P/0//T/+P/6//j/
+//6//v//P/5//j/+//9//v/+f/5//j/9//2//T/9P/2//f/+f/3//f/9//2//b/9//7
//j/9f/4//r//f/+//z//P/8//r/9f/1//n//f/6//n/+P/3//b/9v/2//b/9v/2//X/
9f/2//n/+f/2//b/+P/5//r/+//6//v/+//7//r/+v/7//z///////7//v8BAAEAAQAB
AAQAAgACAAMAAwABAP///f8BAAEAAAD//wIABAAHAAoABAAAAPz/+v/7//v/+f/5//z/
/f/6//v/+//6//b/9f/0//P/8v/w/+//7//w//D/8v/z//X/9v/z//H/8f/v/+3/7P/s
//L/9v/0/+3/5v/k/+L/4f/m/+z/9f8GACEAPgBhAIkArgDTAPEAAwEOARYBEgH4AM0A
pgCPAHUATAAdAPf/2//P/9f/4v/p/+7/8f/z//P/8//z//D/7P/r/+7/7//w/+//7f/u
/+7/7P/t/+3/7v/y//P/9P/2//f/8//z//X/9f/z//L/8f/v//D/8//0//X/9P/0//f/
9//0//P/8//z//T/9f/z//T/9f/0//P/8//z//H/8P/w//L/9P/2//j/+P/5//n/+P/6
//r/+v/6//r/+v/6//r//f/9//3//f8AAAAAAgACAAAAAQACAAIAAwADAAQABQAFAAcA
CAAKAA0ADgARABUAFgAXABYAFgAXABoAHQAfAB4AIAAhACMAJAAkACQAJgApACwALgAu
ACsAKwArACsAKwAtACwAKwAsAC0ALgAuACsAKQAqACsAKwAqACgAJwAkACAAHQAdABwA
GAAXABUAFQAUABAADQAPAA8AEQATABEADgAMAAwACQAHAAkACgAJAAgABQAEAAYAAwAD
AAMAAwADAAQABAAFAAUAAwAFAAMAAgACAAEAAwACAAIABAAGAAUABQAFAAgACQAKAAwA
CQAIAAcABgAEAAQAAwADAAUABgAHAAgABwAHAAYABgAKAAoADAAJAAsADAAMAAsACQAI
AAgACAAHAAcABwAJAAwACwAMAA4ADwAOAAsACQALAAwADgAPAA4ADAALAAkACgAMAA4A
EAASABIAFAAUABEAEwAUABEADgANAA0ADAAJAAcABgAEAAcACQANABAADAAKAAgABgAJ
AAkACgALAA0ADwAQABEAEQASAA0ACQAHAAYABQAEAAgADAAOAA4ACgAKAAsADQALAAwA
DAAMAAwADAALAAgABgAKAAwACgAJAAYABQAEAAYABgAKAA0ADAALAAwADAAJAAgABgAG
AAQABQAHAAUACAAJAAkACgALAA8ADAAJAAsADAAOAA4ACQAIAAcABAAHAAcABwAJAAoA
CgAKAAoACgAKAAoACgAKAAwADAAMAAwADAANAA8AEQAPAAoACAAHAAkACQAJAAoACQAJ
AAkACQAMAA4AEAATABMAEgASABUAEwATABMAEwASABEAEQATABMAEwATABcAFgAUABIA
EQAQABAAEAAOAA8AEAATABcAFQARAA8ADQANAAkACQAKAAkABQAEAAMABQAFAAQAAwAF
AAYABgAFAAMABAAEAAMAAwAFAAUAAwAIAAwADAAIAP7/9//y/+z/7P/t//L/+v8JACAA
RQBwAJsAvQDiAAcBJQEzAToBQAE4ARoB7wDMAK8AgwBOAB8A/f/h/9P/2//q//X//P/9
//n/+f/7//3/+v/0//f/+v/7//z/+//7//z//P/6//r/+f/5//z//P/8//3//f/6//n/
+v/5//b/9P/y/+//8//3//n/+//7//r//P/7//j/9f/z//H/8v/z//H/8v/4//r//P//
////+//4//b/9v/2//b/9v/1//X/9P/y//P/9P/1//b/9v/2//b/9v/5//n/+f/5//j/
+P/6//r/+P/5//r/+v/5//n/+v/7/wAAAwAFAAgABwAGAAcACQALAA0ADQAOAA0AEAAT
ABUAGAAaABsAHQAgACAAIAAiACAAIgAjACIAIQAhACEAIQAkACkAKwAtACwAKwAqACgA
IgAdABsAGQAaABoAGQAZABkAFgAUABUAEQAMAAoABwAKAAoABwAFAAAA/f/8//v/+f/0
//D/7v/x//P/+f/+//z//P/6//r/9//z//L/8f/v/+//8P/w/+//7//t/+//8f/w//D/
7//x//D/8P/y/+//7f/s/+v/7v/v//D/8v/w//D/8P/w/+7/7v/t/+3/7v/u/+7/7v/x
//H/8P/w//H/8P/x/+3/7//w//D/7//t/+z/7P/s/+7/7//w//P/8f/v/+//8P/0//T/
8v/x//H/8v/0//X/8//w/+7/6//t/+7/7//w/+7/7v/w//D/7P/t/+3/6f/p/+n/6v/q
/+n/5//m/+T/5v/n/+r/7P/r/+r/6f/o/+r/5//l/+P/4v/j/+P/4//n/+r/5//l/+H/
4P/f/97/3P/e/97/3P/e/+D/4//n/+b/5v/l/+T/4//i/+D/3P/e/+L/5P/i/+H/3v/d
/9z/2//a/93/3//f/93/3f/c/9//4P/g/+L/4P/h/+P/4f/e/93/2//a/9r/3//d/9v/
2f/a/9z/3P/c/9z/3P/a/93/3f/h/+f/4v/e/9z/2v/Y/9v/3P/c/93/3v/f/9//3P/c
/93/3f/d/9v/3P/d/93/3P/b/9v/3P/h/+X/5v/m/+X/5//m/+X/5//n/+T/4//l/+f/
5//n/+j/7f/u/+7/6v/p/+f/5v/k/+L/4P/e/+H/4//k/+P/4f/h/+H/3f/b/9z/3P/Z
/9v/2//b/9v/3P/b/9v/3P/b/9n/2P/Y/9f/1f/U/9X/1v/V/9X/1v/W/9b/0v/N/8z/
zv/O/8n/zP/g//3/HgBBAGgAkwC/AOoACQEZASEBJgEiAQoB4AC5AJYAaQA1AAoA5f/D
/7P/t//B/8j/z//a/+X/5//l/+H/3//e/9z/2//Y/9f/1v/T/9T/1v/X/9b/1//X/9j/
3P/a/9r/2//b/9n/2f/b/9v/2f/W/9P/z//T/9f/2f/b/9v/2v/c/9v/2v/Z/9n/2f/X
/9f/1P/U/9f/2P/Z/9v/3f/b/9r/2v/a/9r/2v/a/9j/2f/Z/9j/2f/a/9v/3P/d/97/
3//g/+D/3//e/93/4f/i/+X/5v/o/+n/6v/q/+j/5//n/+f/6f/r/+z/7v/y//L/9P/3
//r//f/+/wAA/v8AAAIAAwAEAAYABwAJAAsADAANABAAEAASABMAEgASABMAFAAVABQA
FwAXABcAFQAVABUAFAASABEAEwAVABQAEgAPAA0ACAAEAAEAAQD8//j/9//1//j/+P/1
//P/8v/x//L/8//x/+7/7P/s/+3/6//t/+7/7P/s/+r/6v/o/+X/5f/l/+f/6f/s/+7/
7//v/+3/7//v/+7/7v/t/+r/6P/n/+j/6f/p/+r/6//r/+v/6//s/+j/5v/k/+L/5v/q
/+3/8f/u/+7/7v/u/+3/7f/s/+z/7v/u//D/7f/v//D/8P/v//L/8v/z//T/9f/1//X/
9//1//P/8//0//X/9P/x/+//8P/y//X/9//1//T/9P/z//L/8v/y//L/9P/0//b/9v/z
//X/9v/z//P/8//0//T/9P/z//P/8v/x//H/8//0//H/8P/v/+7/8v/x//H/8f/v//H/
8v/z//L/9P/w/+3/7//w//H/8v/x//L/8f/u/+r/6v/r/+3/7v/w//H/8v/y//L/8f/u
/+3/8P/x/+7/8P/w//L/9P/y//D/8v/z//L/8f/y//L/8f/w/+7/7v/u/+//8f/v//H/
8f/w//D/8P/z/+//6//p/+r/7P/s/+7/8P/y//L/9//1//P/7//u//D/8P/w//D/8v/y
//L/8v/0//T/9P/0//T/9P/0//P/8f/y//P/8//y//L/8//z//H/8f/y//P/8//z//P/
9P/2//j/+//7//z//P//////AAABAAIAAAD8//v//P/7//3//f8BAAEAAAD//////v/8
//z/+v/4//b/9v/3//f/9v/3//j/+f/3//f/+P/4//X/9f/1//X/9f/0//P/8//y//L/
8f/x//D/8P/v/+//8//1//X/9v/2//b/8v/q/+f/4v/c/9r/2//m//T///8OACkATgB1
AJkAwADlAAMBGQEmASgBIgEQAeUAuACdAHsASgAbAPn/3//P/9H/3v/r//L/7//p/+v/
7//z//r/+v/1//T/8//y/+//7f/u/+7/7P/q/+n/6f/s/+//8P/y//P/7v/t/+7/7f/u
/+7/7v/t/+z/7f/s/+v/7f/u//L/8//x/+//7v/t/+3/7f/q/+r/7v/u/+7/7//y//H/
8f/y//T/9P/0//T/8//z//L/8P/v/+7/7f/s/+v/7P/t/+7/8v/z//T/9f/0//T/9v/2
//f/+f/7//z/+v/5//n/+f/9////AAACAAIAAgAEAAcACQALAAsADAANABAAEwAVABQA
FgAXABkAGgAaABoAHAAeACIAJQAmACIAIQAgAB8AIQAlACYAJwAmACUAJAAiACAAHQAd
AB0AHwAeABwAGwAYABQAEQARABEADgAOAA0ADQAMAAgABQADAAEAAQABAAEA/v/8//z/
/f/7//3//v8AAAAA/v/+//7/+//7//v/+v/5//n/+P/7//v/+f/7//v/+v/6//n/+v/6
//v//v/8//n/9//1//b/9//4//r/+v/6//r/+v/7//z//P/9//z//P/8//z//P/7//n/
+P/8//z//v/7//v//P/8//v/+f/4//j/+P/7//3///8DAAMAAQABAAIABAACAP7/+//9
//7/AAABAAIAAgADAAMAAQAAAP///v///wAAAwAEAP//AQACAP//+//7//z//P//////
AAAAAP////8BAAIA///+//3//P/+//3//f/9//3///8AAAEAAQACAP3/+f/7//z//f/+
//z//v/+//z/+P/4//n/+//4//j/9//2//n//P/+//7//P8AAAIAAAD///z/+//6//j/
+P/8/////v/9//7//v/7//r/+P/4//v//f8AAP////////7//v/9/wEA/v/7//3//v8A
AAAA/v/+//7//P/9//////////7//P/8//z//P/9//7///8AAP///v/9//z//v/+//7/
/v/+////AQADAAEA/v/+////////////AAABAAEAAQABAAIABAAGAAkADAAMAA0AEQAO
AA0ADAALAAsACwAMAA8ADgANAAwADwAPAA4ADQANAAwADAAMAAoABwAEAAMAAwAFAAUA
BwAJAAgAAwACAAIAAAD9//3//f///wEAAgADAAIAAgABAP////8AAAAA//8BAAMAAwAB
AAAA/v/+//7//P/3//T/9v/2//X/+P8CAAsAGgA3AFoAfQChAMYA5wAHARsBKAEuASoB
EAHlALoAmwB9AFIAJwALAPn/6f/n//L/+//+////AQADAAMABQAKAAoABQAHAAcABwAF
AAMABAAEAAIA///9//z//v8AAAIABQAHAAIAAQACAAEAAwAEAAUABQAFAAcABwAHAAQA
AgADAAEAAgADAAUABwAHAAcABAAEAAUABAADAAMABwAFAAQABAAEAAQABAAEAAYABwAH
AAYABQAEAAMAAgAEAAYACAAKAAsACwALAAsADgAOABAAEAAPAA8ADwAOABEAEQASABMA
FAAVABUAFgAYABgAGgAdAB8AIQAhACIAJQAoACsALQAsAC4ALwAxADEAMAAvADAAMwA4
ADwAPgA9AD0APQA9ADwAPwA/AD8APAA7ADoAOAA3ADUANgA3ADoAPAA9AD8AOgA2ADMA
MwAuACoAKQAnACoAKgAnACUAIwAhACEAIQAfABwAGgAaABkAFwAZABoAHAAcABoAGgAa
ABcAFwAXABYAFQAVABQAGAAZABgAGwAaABgAFwAVABYAFgAXABoAGwAbABwAHQAbABsA
GwAcAB0AHgAfACAAHQAcABoAGQAZABoAGwAcACAAIQAhACIAJQAkACUAIQAfACAAIAAf
ACAAIAAhACIAJQAlACUAJwAnACUAJQAmACkAKAAlACMAJQAmACgAKQAqACoAKwArACgA
JgAkAA==
         </WaveFormData>
      </LeadData>
   </Waveform>
</RestingECG>
