# Supplementary material for: Detection of Left Atrial Enlargement Using a Convolutional Neural Network-Enabled Electrocardiogram
Source: Front Cardiovasc Med. 2020 Dec 17;7:609976. doi: 10.3389/fcvm.2020.609976 (PMC7773668; doi:10.3389/fcvm.2020.609976)
Supplement: Supplementary file 5 [file Data_Sheet_5.ZIP › normal4/1802036309_7883_0000001E.XML]

<?xml version="1.0" encoding="Windows-1252"?>
<!DOCTYPE RestingECG SYSTEM "restecg.dtd">
<RestingECG>
   <PatientDemographics>
      <PatientID>1802036309</PatientID>
      <PatientAge>72</PatientAge>
      <AgeUnits>Years</AgeUnits>
      <Gender>Male</Gender>
      <PatientLastName>lilisen</PatientLastName>
   </PatientDemographics>
   <TestDemographics>
      <DataType>Resting</DataType>
      <Site>1</Site>
      <AcquisitionDevice>MAC55</AcquisitionDevice>
      <Status>Unconfirmed</Status>
      <Priority>Normal</Priority>
      <AcquisitionTime>10:14:50</AcquisitionTime>
      <AcquisitionDate>08-16-2017</AcquisitionDate>
      <CartNumber>1</CartNumber>
      <AcquisitionSoftwareVersion>009C</AcquisitionSoftwareVersion>
      <XMLSourceVersion>MAC5000 v1.0</XMLSourceVersion>
   </TestDemographics>
   <RestingECGMeasurements>
      <VentricularRate>60</VentricularRate>
      <AtrialRate>60</AtrialRate>
      <PRInterval>146</PRInterval>
      <QRSDuration>84</QRSDuration>
      <QTInterval>402</QTInterval>
      <QTCorrected>402</QTCorrected>
      <PAxis>58</PAxis>
      <RAxis>22</RAxis>
      <TAxis>30</TAxis>
      <QRSCount>10</QRSCount>
      <QOnset>221</QOnset>
      <QOffset>263</QOffset>
      <POnset>148</POnset>
      <POffset>189</POffset>
      <TOffset>422</TOffset>
      <ECGSampleBase>500</ECGSampleBase>
      <ECGSampleExponent>0</ECGSampleExponent>
   </RestingECGMeasurements>
   <Diagnosis>
      <Modality>Resting</Modality>
         <StatementCount>3</StatementCount>
         <LabelText>12SL ��ϳ���</LabelText>
      <DiagnosisStatement>
         <StmtFlag>ENDSLINE</StmtFlag>
         <StmtText>�������</StmtText>
      </DiagnosisStatement>
      <DiagnosisStatement>
         <StmtFlag>ENDSLINE</StmtFlag>
         <StmtText>�������� ST ���쳣</StmtText>
      </DiagnosisStatement>
      <DiagnosisStatement>
         <StmtFlag>ENDSLINE</StmtFlag>
         <StmtText>�쳣 ECG</StmtText>
      </DiagnosisStatement>
   </Diagnosis>
   <Waveform>
      <WaveformType>Rhythm</WaveformType>
      <WaveformStartTime>0</WaveformStartTime>
      <NumberofLeads>8</NumberofLeads>
      <SampleType>CONTINUOUS_SAMPLES</SampleType>
      <SampleBase>500</SampleBase>
      <SampleExponent>0</SampleExponent>
      <HighPassFilter>16</HighPassFilter>
      <LowPassFilter>150</LowPassFilter>
      <ACFilter>NONE</ACFilter>
      <LeadData>
         <LeadByteCountTotal>10000</LeadByteCountTotal>
         <LeadTimeOffset>0</LeadTimeOffset>
         <LeadSampleCountTotal>5000</LeadSampleCountTotal>
         <LeadAmplitudeUnitsPerBit>4.88</LeadAmplitudeUnitsPerBit>
         <LeadAmplitudeUnits>��V</LeadAmplitudeUnits>
         <LeadHighLimit>2147483647</LeadHighLimit>
         <LeadLowLimit>268435456</LeadLowLimit>
         <LeadID>I</LeadID>
         <LeadOffsetFirstSample>0</LeadOffsetFirstSample>
         <FirstSampleBaseline>0</FirstSampleBaseline>
         <LeadSampleSize>2</LeadSampleSize>
         <LeadOff>FALSE</LeadOff>
         <BaselineSway>FALSE</BaselineSway>
         <ExcessiveACNoise>FALSE</ExcessiveACNoise>
         <MuscleNoise>FALSE</MuscleNoise>
         <LeadDataCRC32>2919594456</LeadDataCRC32>
         <WaveFormData>
+P/4//j/+P/2//b/9v/2//n/+v/7//z/+f/4//f/9v/5//r//P/+//3//P/8//z/+//7
//f/9//7//z//f8BAAEAAQAAAP//AQABAAIAAgACAAMABQAFAAMAAgD///3/AgADAAQA
BQADAAMAAwADAAIAAAD//////f/9//n/+P/3//T/8//z//X/9v/2//b/9f/1//b/9v/y
//L/8f/x//X/9//5//v/9v/1//T/9f/v//D/9v/8//j/9P/3//r//P///xAAKgBAAFkA
bgB5AIUAlwCaAI4AfABlAEkALAASAP7/8f/r/+3/8//5//f/9f/3//v/9//q/+f/8v/2
//D/8v/0//X/9v/2//T/8v/v/+3/7P/r/+7/8f/0//L/8v/y//H/8f/z//P/8//0//f/
9//0//P/7//u/+3/7P/w//L/7//v//H/8v/x//L/8f/x//P/9P/2//T/8//z//L/8f/w
/+//9v/3//j/+f/3//f/9//3//f/9f/4//r/9v/0//L/8P/z//b/9//1//j//f/+//3/
/P/9//z/+f/6//z/AAACAAAAAAADAAUACAAJAAsADQAOAA8ADwAQAA8ADQAMAA4AEQAS
ABQAFwAXABYAFgAZABgAFQATABIAFAAWABgAFwATABIADwANAA4ADgAOAAsADAAMAAwA
CgAHAAYAAgD//wMABAAFAAUABAAAAPz/+v/7//z///8BAAAA+//6//n//P/9////AAD9
//3//v/+//r/+P/6//r/+//7//r/+v/5//f/+f/5//f/9f/0//T/+P/6////AQD8//v/
+f/2//f/+P/7//z/+v/5//f/9f/3//n/+v/6//r/+//8//3/+f/2//T/8v/3//j/+f/6
//j/9v/0//X/9//1//H/8f/0//j/+//9//r/9//1//T/9//3//v/+//7//v/+//7//r/
+f/4//n//v//////AAD+//3//P/6//j/+v/6//j/+P/4//b/9v/5//n/9//1//f/+v/8
//z/+v/6//v/+//4//f/9//3//r/+v/6//v/+P/2//T/8//3//j/+P/3//v//v/7//r/
+P/5//v/+//3//n/+f/5//v/+v/5//j/9//3//f/+P/1//T/9P/0//X/9//4//n/+P/4
//j/+P/5//n/9v/2//n/+v/6//v/9//3//f/9//5//r//P/8//j/9//5//j/+P/3//b/
9v/3//r/+//6//b/9v/y//P/+P/2//b/9v/2//b/9v/2//b/+P/4//j/+P/5//r/+//8
//r/+v/6//r/+f/4//f/9v/4//j/+P/4//n/+v/7//z/+//6//n/+P/2//b/9v/2//n/
+v/7//z/+P/2//T/8v/1//b/9//4//r/+v/6//r/9//2//X/9P/2//j/+v/8//n/+P/3
//b/9v/2//b/9v/4//r/+//8//v//P/9//3//P/9/wEAAgD//wEAAQABAAMAAwADAAMA
BAAEAAQABQAFAAMAAQD+//////8DAAUABAADAAIAAQACAAMAAQAAAP//////////+v/4
//f/9P/2//f/9//4//b/9v/3//f/9v/2//T/9P/1//X/9//3//n/+f/3//f/+f/5//v/
+P/4//j/9P/w//P//v8EAAkAGAAoADgAVQB0AIUAkQCfAKIAlgCAAGMAQwAkAAoA9P/r
/+3/9f/z/+//9///////9f/r/+7/9f/4//z//P/w/+b/6f/u/+7/7P/q/+v/7f/w//P/
9f/3//n/9v/0//T/8//z//X/9f/1//b/+P/3//P/8f/x//L/8//0//j/+v/3//f/+P/4
//b/9v/5//n/+//8//r/9v/z//H/8//z//P/8//4//n/+v/7//n/9//1//P/8//z//j/
/P/6//r/+v/6//v//v////3/+//9//v/9//8////AAD//wEAAgAFAAYABAAEAAcACQAH
AAcACAAJAAoACwALAAwADwAPABAAFAASABIAEwAVABMAEAAOAA8AFAAVABcAGgAYABYA
FAAPABAAEgASABMAEgASABIADwALAAoACQAGAAgACgAJAAkACQAIAAcABQAHAAQAAQAA
APz/+v/6//n/9//z//P/8//3//v/AAAEAP7/+//5//b/+P/4//z//v///////v/+//v/
+f/7//v/+//7//z//v/8//r/+//5//X/9f/0//L/9f/2//n/+v/6//n/9//1//f/+//+
/wAA+//5//f/9f/0//T/9f/2//v//P/9//7//P/6//j/+f/9//3/+//9//v//P/8//v/
9//1//T/9P/4//n//v////r/+f/4//f/+f/7//3/AQACAAEA///+//z/+//6//j/+f/8
//3//P/7//r/9//2//j/+f/4//f/9P/2//f/9v/2//j/+//9//r/+f/5//n//P/8//z/
/f/7//r/+f/5//r/+v/5//f/+//+//v/+v/4//n/+//7//j/+f/4//f/+f/4//f/9v/3
//n/+//+//r/+P/3//b/9//5//r/+//6//j/9v/0//f/+f/4//r/+v/6//n/+f/2//X/
9P/z//b/+P/7//z/+f/5//z//P/7//v/+//8//v//P/7//j/8P/2//7/+//8//z//P/8
//z/+//6//n/+P/2//b/9v/2//f/+P/5//r/+//8//3//v/8//z//P/8//v/+v/5//j/
+v/6//r/+v/4//j/+P/4//j/+P/4//j/+f/6//z//v/9//z//P/8/wAAAQD+////AAD+
//z//f8AAAEAAQABAAEAAQACAAIAAwAFAAgACQAHAAYAAwABAAQABQAGAAcABQADAAEA
///8//r/+f/5//f/9//z//L/9v/2//j/+//7//z//P/8//r/+f/5//j/+P/4//f/9//4
//f/9v/1//X/9//5//3/AQD6/+7/6v/w//z/AwAKABQAIwAyAEQAXABvAHoAgwCFAHcA
ZABWAEgAKwAFAPL/8v/y/+//8f/z//v/AwD7/+//8f/z//P/+P/7//b/9P/w/+r/7v/z
//j/+P/2//T/9f/1//b/9//5//v//f/6//T/8v/v/+3/8v/z//T/9v/7//v/+P/3//b/
9v/2//b/+v/8//n/+f/4//j/9v/2//f/9//5//r/+f/2//T/8//0//X/9v/3//r/+f/4
//f/+f/5//n/+f/3//X/+P/6//z//P/8//z/+//8//v/9//6////AAD//wMABQAFAAMA
AAAAAAIAAgAFAAgADgATABEADwAOAA0ADwARABIAFAAUABMAEwAWABMAEgASABMAEwAS
ABIAFQAZABcAFgAWABgAGAAYABUAEgASABAADwALAAoACQAFAAgACgAMAAwACAAIAAUA
AwAEAAQABAADAAIA/v/6//j/+v/8/wAAAwAEAAEAAgADAP//+//4//T/9f/3//r//P/7
//r//f/+//7//f/7//r/+//5//v/+//7//v//P/+//v/+v/8//v/+f/5//j/9v/4//j/
+v/6//z//f/9//3/+v/7//v/+v/3//f/9//3//b/9v/3//j/+P/4//j/+P/6//r/+v/9
//7/+//2//X/9//6//z//f/8//v/+//8//r/+f/8//v/+v/7//z//f/9//3//f//////
///+//7//////////v/8//7//v/8////AAD//wAA/v/7//b/8f/y//b/+f/6//r/+v/7
//v/+f/3//b/9f/3//j/+f/7//v/+v/5//n/+P/4//f/9f/4//z/+v/6//j/9//3//X/
+P/9/wAAAwAAAP7//P/6//n/+f/5//r/+P/4//n/+v/5//n/+P/3//n/+v/7//z//P/7
//f/9v/5//r/+v/7//j/9//2//X/9v/4//v//P/9//3/AAAAAP3/+//5//j/9//4//f/
9P/8/wAA+v/1//b/+P/4//j/+P/4//j/+P/4//f/9v/1//T/9//4//n/+v/6//r/+v/6
//r/+v/6//r/+v/6//r/+v/4//j/+P/4//r/+v/6//r//P/8//z//P/5//j/9//2//j/
+v/8/////P/6//j/9//5//v//P/5//r//v///wAAAQACAAMAAwADAAMAAwAEAAEAAAAA
AAEAAwAFAAYABQADAAUABQAFAAMAAQD///3/AAD+//3//f/9//3//f/5//b/9v/0//T/
9//3//j/+P/1//X/9P/0//j/+P/6//v/+v/7//r/+f/5//f/9//3//v//f/8//b/7v/q
/+b/7f/6/wAADQAeACoAOABRAGgAdQCHAJsAngCQAH4AYQA/ACQADgD6//H/8f/3//3/
/f/3//H/8//1//X/9P/z//b/9v/0//T/8v/z//P/8v/v/+z/7f/v//L/9f/z//P/8//u
/+//8P/w//H/9f/3//n//P/+//3/+f/3//P/8v/x//D/8v/0//H/8f/1//j/+f/8//j/
9f/0//L/9P/y//H/8f/y//P/9P/1//n/+f/5//n/+v/7//z//f/3//P/9P/0//X/9v/3
//j/+f/8//3/+//6//3//P/5//7/AQACAAEAAgAEAAgACgAGAAQABQAFAAYABwAJAAsA
CwANAA4AEAARABEAEgAWABYAFgAXABkAGQAYABgAGwAbABkAGAAYABcAFgAVABEAEQAS
ABEAEQARABIAEwARAA4ADAAKAAYABgAIAAcABwAIAAgACAAHAAkABgADAAIAAAD+//7/
/f/+//v//P/9//3//f/+//7/+v/5//n/+P/6//r//v8AAP7//f/7//r/+//7////AQAA
AP////8AAP7//P/9//v/+//7//r/+P/4//j/+v/6//z//f/9//3/+//9//7//v/6//n/
+P/3//n/+v/8//7//v/8//r/+P/8//7/AAAFAAMA///5//f/+v/8//3//f/9//v/+v/6
//z//f8CAAMA/v/9//z/+//7//v/+//9//7//f/7//r/+//9////AAD9//7//f/6//v/
/P/7//z/+//7//n/9//3//r//P/8//3//v8AAAEA/v/7//n/9//2//b/9v/3//n/+v/7
//3//v/+//3/+//8//7/+v/4//f/9//4//f/9//5//n/+f/7//z//f/+//v/+//7//z/
9//2//b/9v/2//f/9//3//r//P/+/wAAAAD///v/+v/6//j/9f/z//T/9//6//3/+v/6
//v/+v/5//n//P/8//v/+//7//z/+//8//v/+P/s//T//v/9//r/+f/4//f/9v/4//j/
+P/4//j/+P/4//j/9v/2//b/9v/4//j/+P/4//r/+v/6//r/+v/6//r/+v/4//j/+P/4
//j/+P/4//j/+v/6//r/+v/4//j/+P/4//v//P/9//7//P/6//j/9v/2//b/9v/3//n/
+v/7//3//v//////+//9/wAAAAAAAAMABAAFAAUABQAFAAUABgAGAAYABwAJAAgABwAF
AAEA/f////////8BAAEAAQABAAEA/v/8//v/+f/5//n/9f/2//b/9P/0//b/9//5//r/
/P/9//3//v/8//r/+v/5//v//f/9//3/+//3//X/8//x//H/8v/4//j/8v/s//H//v8G
AAsAIgBCAFYAZQB0AH8AjQCbAJIAegBgAEUAKwASAP7/7v/p/+n/5//v//P/9f/3//n/
9f/t/+z/7//u//D/9v/4//b/9f/2//b/9P/y//H/8f/y//P/8//1//f/9P/w//D/7//v
//T/9f/2//j/+//7//j/9//1//T/8//y//T/9v/z//P/9P/0//L/8v/2//f/+v/8//n/
9v/0//P/9f/1//X/9f/5//n/+f/5//f/9//3//f/9//1//j/+v/5//j/9//2//b/+P/4
//X/+v///wAA/////////f/5//z//v8CAAQABAAEAAcACQAHAAcACAAJAAwADwARABQA
EgARABEAFAAUABQAFQAXABUAFAAUABcAGQAXABYAFgAUABQAFAARABAAEAAOAA0ADQAO
AA8ADQAKAAgABgACAAMABAACAAEABgAGAAYABQADAAAA/f/8////AAADAAUAAQD7//n/
9//4//n/+//8//v/+//8//z/+P/2//j/+P/8//3//f/+//z/+f/6//n/+P/3//f/+P/5
//r//v////3//f/8//r/+P/4//r/+v/5//f/9P/x//P/9f/2//b/+f/7//3////8//r/
+f/4//z//P/8//z/+v/6//r//f////3/+f/5//n/+v/6//n/9//1//T/9P/2//f//P/9
//n/+f/5//n/+f/5//n/+//+//////8AAP3//f/9//z/AAAEAAYABgADAAAA+//4//v/
+//5//f/9//6//z//P/5//j/+P/3//j/9//3//f/9v/2//b/9//4//j/+P/5//z//P/7
//n/+P/6//b/9P/3//n//P/9//r/+//6//n/+v/6//r/+v/5//n/+f/6//f/9v/2//b/
+f/7//z//f/9//z/+//6//3//f/6//r/+v/6//n/+f/4//n/+v/7//n/+P/4//b/9v/3
//v//P/5//f/9f/0//X/+P/5//j/9P/0//D/8//6//v//P/9//7/+v/4//b/9P/2//j/
+v/8//n/+P/3//b/9f/0//P/8v/0//b/+P/6//f/9v/1//T/9//5//v//P/+////AAAB
AP//+f/3//j/+//8/wAAAgABAAEAAQABAAQABgAHAAgABgAHAAYABQACAP///f////3/
/f/9//3//P/7//r/9v/3//f/+P/5//z/+f/5//r/9//2//b/9f/2//b/9v/3//X/9v/2
//T/9v/1//X/9//5//n/+f/3//b/9f/2//X/AgACAPb/7P/w//P/+P8IABkAKAA8AFQA
ZQBwAHsAgwB/AHAAXgBMADcAGQAAAO7/5v/j/+H/5//x//f/8//v//P/8//t/+r/7f/s
//D/+P/+//r/9f/1//T/8f/u/+3/7f/u/+//9P/3//r/+P/2//b/9f/1//j/+f/6//z/
+//5//T/8f/u/+7/7v/u//L/9P/x//H/8v/y//D/8P/x//H/8//0//b/9v/3//n/+f/5
//n/+f/6//n/+P/3//X/9f/1//X/9//3//z/AAD///7//f/8//n/+v/5//X/+P/9//7/
/f/8//3//P/5//z//v8CAAQABAAEAAcACQAJAAkACgALAAsADQAOABAADgANAA0AEAAR
ABIAFAAXABQAEgARABMAGAAXABcAGAAYABgAGAAVABQAFAASABEADgAMAAoABQAEAAQA
BAACAAEAAgAAAP//AgACAAIAAQABAP7/+//6//r/+v/8//3////7//v/+//7//v//P/8
//z//f///wAA/f/6//v/+v/9//3//P/8//r/9//4//f/9P/z//P/9P/y//L/9f/1//b/
+f/7//z/+v/6//z//P/6//n/9//1//P/9f/2//b/9//3//f/9//1//T/9P/0//f/+P/5
//r/+f/4//f/+f/+//3/+v/7//r/+v/5//f/+P/3//f/+P/6//v/AAABAPz/+f/2//P/
9v/3//j/+//8//v/+f/4//n/+f/5//j/+v/8//z/+v/6//r/+P/4//f/9//1//P/9P/4
//v//P/4//j/+f/5//n/+f/6//v/+P/2//T/8//1//b/9//5//r/+v/5//f/9v/4//T/
8v/2//n//f////v/+//5//f/9//2//X/9P/2//f/+P/6//X/9P/0//T/9f/3//j/+f/2
//T/8v/w//T/9//3//r/+v/6//n/+f/0//P/8v/x//P/9v/6//z/+v/5//v/+v/4//f/
9v/2//j/+v/6//j/7P/q//L/9//2//j/+P/4//j/9//2//X/9P/4//r//P/+//v/+v/5
//j/9//2//X/9P/0//T/9P/0//b/9v/2//b/+P/4//j/+P/3//b/9f/0//b/9v/2//b/
9v/2//b/9v/0//T/9P/1//n/+v/7//3//P/9//3/+f/4//r/+f/4//3//v///////v/9
//z//P/9//7/AAADAAUABQAEAAEA/v////7//f/+////AAABAAEA/v/8//v//f/9//3/
+f/1//T/8f/w//H/8f/y//L/9f/3//j/+v/2//L/8P/t//L/9//6//3/+f/1//P/8f/t
/+//8v/y//T/9P/w/+3/8P/y//n/EAAoADgARwBgAHcAhQCNAJQAkAB+AGEARwAwABQA
/P/x/+//6//n/+3/9//7//v/+//1//D/7//w/+z/6v/s/+7/8//1//T/8f/u/+//7//w
//H/8v/z//T/8P/x//L/8v/z//P/8f/v/+7/8v/z//H/8f/v/+7/7f/s//L/9v/1//f/
9v/0//D/7v/w//H/9P/2//n/+P/4//n/9f/x/+3/6f/v//H/8//1//T/8//y//H/8f/v
//L/9P/1//b/9//4//X/9v/1//H/9v/7//z/+////wEAAQD///z//P/+//7/AgAEAAkA
DQAJAAUAAgD//wUACQAMABAADgANAA0AEAANAAoACAAHAAoADAAPABUAFwAVABQAFAAU
ABQAFAARAA4ADgAMAAsADgAQABIAEQAQABAAEAAOAAoACAADAP//AgACAAIAAQABAP7/
+//6//n/+P/5//n//P/5//r/+//8//3///8AAAEAAQACAAIA/f/4//f/9P/3//n/+v/8
//r/9//4//f/9v/1//X/9v/4//j/+//7//n/+f/4//b/9v/2//j/+P/3//X/8v/v/+3/
7//w//D/9v/7/wAABQD9//j/9P/w//P/9P/1//b/9v/2//b/+f/7//n/9f/1//j/+v/7
//v/+P/1//P/8v/0//X/+v/7//n/+f/5//n/9//3//f/+f/7//v/+v/6//r/+//8//z/
+v/8//z/+v/4//j/9v/2//n/+f/3//X/9f/4//r/+v/3//b/9v/1//f/9//4//n/+f/4
//f/9//3//b/9f/1//b/9v/1//P/9P/2//L/8P/x//P/9v/3//f/+f/5//n/+P/2//T/
8v/0//X/9v/4//f/9v/2//b/9f/1//T/8//3//j/+f/6//r/+f/1//T/9v/2//X/9f/z
//P/8//z//X/9v/4//j/9v/1//f/9v/y//H/8P/w//P/9v/3//b/9v/y//T/9//w//P/
9P/1//b/+P/4//j/+P/1//T/8//y//L/8v/y//L/8P/w//D/8P/0//b/+P/6//f/9P/x
/+7/8f/y//P/9P/1//b/9//4//f/9v/1//T/9f/2//f/+P/4//j/+P/5//r/+v/6//v/
+v/5//f/8f/y//b/9//4//v//P/9//3/+//7//v//P/+//7///8BAP/////+//v/+v/9
//7///////////////3/+v/4//f/9//3//f/8//0//T/8v/y//H/8f/y//L/8v/z//P/
9P/2//T/9P/z//H/8//z//P/8f/v/+//7//x//H/7v/w/+7/6P/y//v/+P/+/xEAGgAg
ADwAXQB0AIMAlQCjAJwAhgBsAE8AMwAeAAYA7v/l/+f/7f/v/+3/6//v//P/8f/p/+j/
7f/s/+r/7P/q/+r/7//y//L/8P/u/+v/6//s/+3/7//x//P/8P/w//D/7//v/+7/7f/s
/+z/8P/x/+//7//v//D/8f/y//P/9P/w/+//8P/w/+7/7v/u/+3/7v/u/+7/7P/r/+v/
7P/t/+7/7//y//H/8P/v//P/9//7////+f/z//L/8P/x//L/8//0//T/9v/2//P/9//7
//v/+f/9///////9//r/+v/8//z//f/+/wIABQADAAMABAAFAAgACwANABAAEgARABEA
FAATABIAEgATABEAEAAQABMAFwAVABQAFAAUABQAFAARABAAEAAOAA0ADAAMAAwACQAK
AAoACgAIAAMAAgD+//v/AAAAAAAA//8BAP7/+//6//r/+v/8//3/+v/1//T/8//0//X/
9//4//X/9f/2//b/9f/0//f/+P/2//X/8//y//L/8f/0//X/8//x//D/8P/z//T/+P/5
//X/9f/0//L/8P/w//L/8v/0//X/9f/1//P/9f/2//b/9v/3//j/+f/1//T/9P/0//T/
8v/w/+7/8f/y//P/9//4//X/8P/v//P/9v/4//n/+v/5//n/+v/4//X/9v/z//T/9f/2
//f/9f/1//X/9//7//v/+v/6//j/9//2//T/9v/4//j/9v/2//b/9P/0//P/8//x/+//
8P/0//f/+P/2//b/9//3//P/8f/w/+//8v/0//b/+f/4//b/9P/z//L/8v/x/+//9P/4
//b/9v/1//X/9v/1//P/9f/1//X/8//y//H/8P/x//P/9f/4//b/9v/3//j/9P/z//H/
7//x//L/8//0//X/9f/y//L/9f/2//b/9//0//P/8v/x/+//8P/y//L/9P/1//n/+v/1
//P/8f/w//H/9P/1//T/9v/2//b/9f/4//b/9v/2//b/9v/2//b/9v/0//L/8P/u//H/
8v/z//T/8//y//H/8P/y//T/9v/4//f/9v/1//T/8//y//H/8P/0//b/+P/6//j/9//2
//T/8v/z//T/9f/5//f/+f/+//v/+v/8//z//v///wAAAQD+//7//f/8/wAAAwAEAAUA
BgADAAEAAwABAP///f/7//z//f/+//z/+P/3//f/9//5//X/9P/0//T/9P/1//X/9f/0
//P/8//2//j/+f/4//b/8//x//H/8v/z//T/8//z//P/9f/1//T/7P/m/+b/7v/3//7/
AgALABwAMgBMAGEAbgCBAI8AjwCCAGgATAAvAA8A+P/o/+D/4//p/+//9//7//n/9//x
//H/8//y/+//6v/k/+r/8P/s/+n/7//w/+//7v/t/+3/7v/v//P/9f/3//T/8//0//T/
9f/z//H/7//u//L/8//x//H/8v/y//L/8v/x//L/7v/t//D/8v/y//T/8//z//X/9v/0
//L/8f/x//L/8//0//X/9v/1//T/8//1//X/9f/1//H/7//y//T/9f/2//f/+P/2//j/
+P/1//X/+f/5//f//f8BAAMAAwABAAAAAQAAAP7//v8BAAMABQAFAAYABwAJAAsADAAO
ABAADwAPABIAEgASABMAFQAWABYAFwAbABkAFQASABAADQAMAAsABwAIAAoACgALAAoA
CgAKAAcABwAIAAkACAAEAAQAAQD///7//P/6//f/+v/6//r//P/8//z//v///wEA/f/9
//3/+//5//j/9v/3//f/+P/4//j/9v/4//j/9v/1//P/8v/0//P/9v/3//j/9//3//j/
9v/2//n/+f/1//X/9P/y//D/8P/y//L/9f/1//T/8//1//f/+P/4//b/9f/0//P/9P/0
//X/9v/3//b/9f/0//X/9v/3//v/+//5//X/9f/0//T/8//x//L/8f/x//L/8f/x//X/
9f/0//X/9v/3//n/+f/5//v/+v/5//f/9v/z//P/8//y//T/9v/2//T/9f/2//X/9v/4
//n/+P/3//P/9P/0//L/9P/2//n/+//2//P/8f/v//H/8v/z//X/9f/0//P/8//y//L/
8f/v//L/9v/0//T/8f/x//L/8f/z//f/+f/7//n/9v/z//D/7v/v//D/8v/y//L/8//0
//P/8//y//H/8//0//X/9v/2//X/8f/w//T/9P/z//P/8//z//P/8//y//L/8//y//P/
8//2//b/8v/x//D/8P/v//D/7//s//j/+v/0//f/+v/2//T/8v/w//L/8v/y//L/8P/w
//D/8P/y//L/8v/y//P/9P/1//b/8v/w/+7/7P/x//T/9//6//b/9P/y//D/8f/y//L/
8v/1//b/9//3//P/8//2//b/+P/7//z//f/6//n/+P/3//n/+v/7//3//////////v/5
//f/+f/5//n/+f/5//n/+f/5//b/9P/y//H/8P/v/+z/7P/t/+z/6//r/+r/6v/t/+7/
8P/x//H/8P/t/+z/7P/t//D/8f/v/+//7f/t/+3/8f/z//D/8P/w/+r/4v/h/+r/9v8D
ABIAIgA4AFEAZgBvAHsAhwCIAHYAWgBDADEAGgD6/+j/5f/h/+P/6//r/+n/6//t/+3/
6f/i/+P/6P/o/+b/5P/m/+v/7v/u/+z/6v/n/+X/5P/j/+j/6//u/+z/6P/o/+f/5//r
/+v/6//s/+3/7f/q/+n/6f/q/+v/7P/t/+7/6v/p/+j/6P/m/+b/6f/p/+v/7P/v/+7/
7v/v/+3/6//p/+f/6//r/+v/6//q/+n/6P/n/+b/5f/p/+z/7//w//H/8v/x//L/8f/t
/+//8//z//H/8f/z//P/8f/x//L/9f/2//b/9v/5//v//f/9//7///8BAAMABAAGAAMA
AQAAAAIAAwAEAAYACQALAAwADgATABMADwAMAAoADQAOAA8ADQANAA4ADQANAAsACgAJ
AAUAAgACAAIAAAD9//z/+P/1//b/9v/2//X/9f/y/+//7v/v//D/8//1//j/9f/2//f/
9f/z//L/8P/z//X/+P/6//f/9P/1//T/9P/z//H/8P/y//H/9P/1//L/7//t/+z/7f/u
//L/8//v/+//7v/s/+7/7v/w//D/8v/z//P/8//y//P/8//y/+//7//v/+//7f/s/+z/
7P/w//D/8P/w//L/8v/y//X/9f/x/+v/6f/s//D/8//1//P/8f/w//D/7v/t//D/7//u
/+//8P/x//H/8f/x//P/9//3//b/9v/z//P/8//y//D/8v/y//D/8P/w/+7/7v/x//H/
7//t/+//8v/0//T/8P/w//H/8f/z//P/9P/1//T/8v/w/+//7v/s/+r/6f/t/+7/7v/t
/+7/8P/s/+r/7v/x//X/9//z//P/8f/v/+3/7P/r/+r/7f/v//H/9P/v/+7/7v/u/+z/
7f/t/+3/7P/s/+z/7P/t/+3/6v/q/+3/7v/u/+//7f/t/+3/7f/s/+z/7f/s/+z/7f/x
//L/8P/v/+7/7v/w//L/8v/w//b/7P/k/+f/6v/s/+7/8P/y//H/8P/v/+7/7P/s/+z/
7P/r/+r/6f/o/+n/6v/r/+z/7v/u/+7/7v/w//D/8P/w/+3/7P/r/+r/7f/u/+//8P/s
/+r/6P/m/+n/6v/r/+z/7P/s/+z/7P/q/+r/6v/q/+v/7P/t/+7/7f/s/+v/6v/u//D/
8v/0/w==
         </WaveFormData>
      </LeadData>
      <LeadData>
         <LeadByteCountTotal>10000</LeadByteCountTotal>
         <LeadTimeOffset>0</LeadTimeOffset>
         <LeadSampleCountTotal>5000</LeadSampleCountTotal>
         <LeadAmplitudeUnitsPerBit>4.88</LeadAmplitudeUnitsPerBit>
         <LeadAmplitudeUnits>��V</LeadAmplitudeUnits>
         <LeadHighLimit>2147483647</LeadHighLimit>
         <LeadLowLimit>268435456</LeadLowLimit>
         <LeadID>II</LeadID>
         <LeadOffsetFirstSample>0</LeadOffsetFirstSample>
         <FirstSampleBaseline>0</FirstSampleBaseline>
         <LeadSampleSize>2</LeadSampleSize>
         <LeadOff>FALSE</LeadOff>
         <BaselineSway>FALSE</BaselineSway>
         <ExcessiveACNoise>FALSE</ExcessiveACNoise>
         <MuscleNoise>FALSE</MuscleNoise>
         <LeadDataCRC32>1475029629</LeadDataCRC32>
         <WaveFormData>
+v/6//r/+v/3//b/9f/0//n/+f/5//n/9//3//j/+f/7//3/AQAAAAAAAAACAAIAAAAB
AAMAAwAFAAUABQAHAAYABwAIAAgACAAGAAcACAAGAAgACwANAAsACAAIAAYACAAIAAcA
BAACAP7//P/7//z/+f/5//z//f/9//z/+//6//n/9//0//b/9v/2//b/9f/0//P/9P/y
//H/8f/x//P/9f/4//r/+P/2//X/9P/w//D/9/8DAAkACgANABEAEQAVAB4AKQA2AEcA
VgBVAFkAZQBuAGgAWwBFAC0AGQALAAEA+v/8/wQABQD9//X/8f/1//7/AAD2//L/+f/7
//f/9v/3//X/9f/1//P/8f/t/+v/6f/o/+v/7v/w//H/8f/u/+7/7v/v//D/8P/w/+7/
7v/w/+3/6v/q/+n/6f/u/+7/7v/t/+3/7//s/+v/6//r/+z/7P/s/+z/7P/s/+v/6v/q
/+z/7v/x//D/8P/u/+//7//v/+7/7//w//X/8f/v/+3/6//s/+3/7v/t//D/8//0//X/
9P/0//P/8f/y//P/9//5//f/+P/5//r//v8BAAUACgALAAsADQALAAoACgAIAAsADwAV
ABcAGgAbABsAHQAeAB8AHgAdABwAHwAgACAAHwAbABoAFwAVABUAFgAWABMAEQASABIA
EQAQABAADQAKAAwADAAMAAsACQAEAAMA//8AAAAAAQABAP///v/+//7//v///wEAAgAA
AP3//v/9//r/+v/6//r/+//7//n/+f/5//n/+f/5//j/9//2//X/9v/4//v//f/6//v/
+v/4//n/+f/7//v/+v/7//r/+f/7//z//f//////AAAAAP3/+v/4//f/+P/7//z//v//
//z/+v/4//f/+v/4//f/9//7//3///8BAP7//P/7//r/+//8//z//P/9//7//v///wAA
/P/3//j/+v/8//7/AQD//////v/+//7//v/9//3/+//6//n/9//4//n/+f/6//r/+//8
//z/+//7//z//P/6//j/+P/3//r//P/9/wAAAAD6//f/9f/2//f/+P/2//r/+//7//z/
+f/7//7//f/6//r/+v/6//z/+//7//v/+f/5//n/+f/4//f/9//3//n/+v/7//z/+v/5
//n/+f/4//j/9f/z//n//P////z/+P/3//j/9//4//r//P/9//r/9//5//j/9//1//X/
9v/3//j/+//6//b/9v/x//T/+v/5//j/9//2//j/+P/4//j/+v/6//r/+v/8//z//P/8
//v/+v/5//j/+v/6//r/+v/4//j/+P/4//n/+v/7//z/+v/4//b/9P/2//b/9v/2//n/
+v/7//z/+v/4//b/9P/1//b/9//4//b/9v/2//b/8//y//H/8P/0//b/+//9//v/+f/3
//X/9v/3//j/+f/9//z//f/+/////v/9//3/AQADAAcACQAHAAcABgAFAAcACAAIAAYA
AwACAAEAAgADAAUABQACAAQABAAFAAYAAwD+//z/+P/4//n/+f/3//f/+v/7//v/+f/3
//b/9f/2//T/9P/0//L/8v/y//L/8P/y//D/7//w//H/8v/z//X/9v/2//b/9v/2//j/
9v/1//n///8CAAUADwAXABkAHgAjACgAOwBOAFcAXwBpAGwAZgBXAEEAJQARAA8ACQAA
AAIACAD///f/9f/1//f//P/8//r//v8BAP//+//s/+P/5//r/+v/6f/n/+r/6//s/+7/
7//w//D/7//t/+r/6v/q/+v/7P/s/+z/6v/q/+z/6f/p/+r/6v/r/+7/7v/u/+3/6//t
/+r/6f/q/+v/7f/u/+v/6v/p/+j/6P/o/+n/7P/r/+3/6//q/+n/6f/o/+f/6P/p/+r/
7//v/+//7//v//D/8f/y//H/8f/x/+//7f/w//L/8//z//X/9f/4//n/+f/6//v//P/9
//3//v8AAAEAAwAHAAcACwAMAAsADwARABUAFQAWABcAFQAVABQAGQAcAB8AIgAgAB4A
GwAXABkAGgAZABkAGQAaABoAFwATABIAEAANAA8AEAAOAAwACgAKAAoACQAGAAIAAgD/
//z//P/9//3/+v/4//f/9v/4//v///8CAP7/+f/4//X/9P/2//j/+v/9//3/+//7//v/
+//7//v/+//7//v/+//5//j/+P/3//X/9//3//b/+P/5//z//f/6//v/+v/5//v//P/9
/////f/8//r/9f/4//j/+f/8//3//v8AAAEA/f/8//v/+/8CAAIAAwAFAAUAAwABAP//
/f/8//z//P/+/wAAAQACAAEAAAD+//3/AgACAAEABgADAAIAAQABAP/////+//7//v/+
//3//f/8//z//P/7//z//f/9//7//f/9//3//P/8//3///8AAAAA/v/+//3//f/+//7/
AAABAPz/+v/5//v//f////7/AQABAAAAAAD7//3/AAD///r/+v/6//r/+//7//z//f//
//////////3/+//6//n/+v/6//r/+v/3//f/+P/5//3//v/8//v//f/+////+v/1//X/
9//3//j/+v/8//3////9/wAAAAD9//v/+//8//z//P/+//z/9P/6//3/+v/6//z//P/8
//z/+v/6//r/+v/5//j/9//2//n/+v/7//z//P/8//z//P/+//7//v/+//v/+v/5//j/
+f/6//v//P/9//v/+f/3//j/+f/7//3//v///wIAAAAAAAAAAgACAAUABwAKAAsACwAJ
AAcABwAKAAsADAAMAAkABgAGAAYACgAOABMAFwAUABAADwAMAAkACAAGAAIAAAD8//r/
+f/5//f/+P/8//3//f/8//v/+//7//r/+P/4//j/+P/4//j/+P/4//r/+P/3//f/9//3
//f/+P/4//j/+P/5//r/AAD8//v//f8BAAgAEQAbACEAKQAyAEMAVgBlAHIAfQCDAHcA
ZABWAEcALwAXAAsACQALABAADAACAP///f/3//n/AQACAP7/AAAAAPn/9f/x/+7/7//z
//f/9//1//P/8f/x//H/8v/0//b/9//3//P/7v/s/+r/7v/w//H/8v/1//b/+f/3//P/
8v/w/+//8v/y//L/8f/v//H/7v/t/+3/7f/u/+7/7P/s/+z/7P/t/+z/7P/u/+3/7//t
/+z/7v/v/+//7//t/+3/7f/x//H/8f/x//H/7//v/+//7f/w//P/9P/1//b/+P/5//n/
9v/1//f/9//5//z///8CAAIAAwAFAAgACQALAA8ADwAQABAADgARABAAEwASABIAGAAZ
ABwAHgAeAB4AHgAeAB8AIAAgAB8AHQAcABkAFwAUABQAEwAPABAAEgATABMAEQAQAAwA
CAAIAAgACAAHAAYAAgACAP////8AAAIAAwAEAAQABQAGAP//+//4//T/9v/1//j/+f/5
//r/+//8//z/+//4//f/+P/5//r/+//7//v/+//7//r/+v/7//v/9//5//n/+P/3//f/
+f/5//v//f/9//3/+v/6//r/+//5//r/+v/3//j/+P/5//z/+v/6//v/+//6//r/+v/7
//3/+v/4//f/+v/7//z//f////7//v/+//7//v/9//z//f/+//7///8AAP7/+//+//7/
/v/+//////////7//v/+//7//f/9////AAABAAEA/f/7//j/9v/2//f/+P/4//j/+f/7
//z/+//4//f/9f/2//j/+f/8//7/+v/5//n/9//3//f/9P/5//n/+P/4//P/9f/4//f/
9//6//3/AAD///3//P/7//v/+//7//v/+P/3//f/9//4//j/+P/4//j/+f/7//3/+//6
//b/8//3//r//f/6//b/9f/2//X/9v/4//r/+//7//n//P/8//f/9f/1//b/9P/0//b/
9P/6//z/9f/w//T/9f/2//f/+P/4//j/+P/4//X/9P/z//L/9f/2//f/+P/4//j/+P/4
//r/+v/6//r/+P/4//j/+P/2//b/9v/2//j/+P/4//j/+v/9//3//f/8//v/+v/6//z/
/v8AAAQA///8//n/+P/7//z//v8BAAIABQAGAAcABwAIAAkACgAMAAsACAAIAAQAAgAC
AAMABwAJAAgACgAGAAUABAACAP3/+//3//X/+P/4//b/9//6//v/+//6//f/9//3//b/
9f/2//f/+P/1//T/8//y//X/9P/0//X/8//z//P/9P/2//X/9P/0//T/9v/4//X/9f/7
//7/AwALABEAGQAiACMAKAA7AEgATQBZAGsAcABiAFMAPwAjAA8ACQADAPz/AAAIAAMA
+//v/+f/6//2//z/+v/4//n/9f/z//T/8f/v//D/7//s/+n/7P/t/+7/8P/u/+z/6f/l
/+f/5v/o/+r/7v/w//H/8v/x//D/8f/t/+r/6v/p/+n/6//q/+n/5//p/+3/7P/t/+v/
6f/o/+b/5v/m/+b/5v/m/+b/5//q/+3/7//t/+z/7f/v//D/8f/r/+n/5//p/+r/6//s
/+3/8P/x//L/8f/x//H/7//t//H/9P/2//f/+P/5//3////9//z/+//6//z//f///wIA
BwAJAA0ADQARABIAEQAVABUAFwAVABQAGAAZABwAHgAfAB4AHQAcABoAGgAZABcAFwAY
ABcAFwAVABYAFgATAA8ADgAMAAkACwAMAAoACAAIAAgACAAHAAYAAgACAP///P/8//3/
/f////7//v/+//v/+//8//z/+v/3//j/9//4//r//P/+//z/+//4//f/+v/7//z//f/7
//v/+//7//f/9v/2//X/9v/5//r/+v/2//X/9v/1//j/+//8//3/+//6//n/+f/3//j/
+P/1//j/+P/5//z/+//6//r/+f/6//z//v8BAAAA/P/5//f/+f/5//n/+f/8//z//f/+
/wEAAgACAAIAAAD+//v/+f/+//z/+f/8//z//P/8//3//v//////AAD9//z/+v/5//n/
+v/7//v/+f/5//j/+P/3//f/9//2//j/+f/7//z/+//4//f/9f/z//T/9P/2//v/+P/4
//n/9//3//f/9P/3//f/9v/2//L/8//1//P/8//0//X/9v/3//f/+P/5//j/9//2//X/
8v/x//H/8f/0//T/9P/0//b/9//5//v/+v/6//f/9f/2//b/9v/w//D/8//4//v/+P/4
//j/9//3//X/+P/4//f/9f/1//b/9f/0//X/8v/m/+7/9f/0//T/8v/y//L/8v/y//L/
8v/y//D/8P/w//D/8v/y//L/8v/0//T/9P/0//T/9P/0//T/9P/0//T/9P/z//L/8f/w
//H/8v/z//T/9v/2//b/9v/0//T/9P/0//b/+f/5//n/+P/3//b/9v/1//b/9//6//r/
+v/6//z//v/+////AQABAAMAAwADAAUABgAHAAgABgAFAAIAAgADAAQABwALAAwACwAH
AAYAAwABAP///P/6//n/9v/1//f/9v/z//P/9P/1//X/9P/1//X/9f/0//T/9P/0//T/
9P/0//T/9P/2//T/8//z//T/9f/2//j/9v/z//D/7v/u//D/9P/7/wMAAwAEAAkAEwAX
ABcAIAAxAD4ARQBMAFUAXwBpAGgAWgBHAC8AGwAVABMABQAAAAQAAgD7//f/8//z//f/
+v/4//j/+P/3//X/9f/4//X/8f/x//H/7//t/+z/6//q/+r/7P/u/+//7//s/+j/5//m
/+r/7P/t/+7/8P/w//L/7//u/+7/7f/t/+//7v/t/+v/6//t/+r/6f/s/+3/7//w/+7/
7P/q/+j/6P/o/+n/7P/t/+//7f/s/+z/7f/t/+3/7f/t/+3/8f/u/+3/7P/r/+v/6//r
/+n/7v/x//L/8//y//T/9f/1//X/9f/4//n/+//8//3//v/+////AQAEAAoADQASABMA
EgASABAAEwAUABcAFgAWABsAGwAdAB4AHgAeAB4AHgAdABwAGgAXABgAGAAWABUAGAAa
ABsAGQATABIAEAANAA4ADgALAAgACQAKAAsACwAIAAQABAABAAEAAgAEAAUAAwAAAP7/
/P/9//3//v/+/////f//////+v/6//r/+v/9//////8BAP7//f/8//v//f/9//3//f/+
//7///////7/AQACAAIAAAD//wAA///9//3/+//5//r/+v/6//v///8CAAQAAwACAAAA
//8AAAAAAAABAAEAAgACAAIAAwAFAAIAAAD////////////////+//7//v8BAAIAAgAC
AAEAAAD+//3/AwACAAAABAAEAAQABAAFAAMAAwACAAIABQAIAAoADQAIAAQAAAD7//3/
/f/8//z//f///wEAAgD+//3//f/8//7//P/8//v/+f/6//r//P////z//P/9////////
//z//v/9//v/+v/5//3/AgADAP7//v/+//7/AAD////////+//3//P/7//v/+//8//3/
//8AAAEAAgD/////AAABAAIAAgD///3///8AAAEA/P/8//3/AAABAP///v/9//v//f/7
//7//v/8//v//P/+//7//v8AAP7/+v/6//n//P8CAAIAAgACAAIA///+//3//P/+//7/
/v/+//7//v/+//7/+//6//n/+//8//3//v////3//v///wAAAwAGAAQABAAGAAgACAAI
AAgACQAIAAkACwALAA0ADgAOAA4ADQALAAwADgAQABIAEgAVABcAFwATABIADwANAAsA
CAADAAEA/P/7//v/+v/6//v///8BAAMAAgABAAEAAQAAAP7//v/+//7//v/+//z//P/+
//z/+//7//v/+//9//7//v/9//r/+v/6//z/DAARAA8ABwAIAA8AFQAfACkAMgA/AFQA
YwBoAHMAgQCDAHgAaABZAEMAKwAdABEABwAGAAgABAAFAAUA///9/wEABgAAAP7/AAD/
//3///8AAPv/+f/5//n/9//1//P/8//z//T/9v/4//n/+f/7//j/+P/4//v//P/8//z/
+f/4//n/9f/z//L/8P/v//T/9P/0//P/8//1//L/8f/z//P/9P/0//X/9v/3//j/9//2
//b/+P/4//n/9v/0//L/8//z//P/8//1//f//f/8//v/+v/5//j/9//2//P/8//1//X/
9f/4//r/+//7//3//f8AAAEA//8AAAEAAgAFAAcACgAOABAAEQAUABMAFAAUABIAFQAZ
AB0AHQAeAB8AHwAhACIAJQAmACcAKAAmACYAJQAjACAAIAAeAB0AGwAcABwAGQAVABQA
EgAPAA8AEAAOAAwADAAMAAwACwAKAAYABgADAAAAAAABAAEAAgACAAMABAADAAMABAAE
AAUAAwAFAAUAAQAAAP///v8BAAEA//////7//f/8//v//P/9//7////9//z//P/7//v/
//8BAAIA/////wEAAQD+/////v/9//7//v/+//////8AAAAA/f/9//z//P/+/wAAAAAB
AAEA///+//3//f8BAAAAAAABAAIAAQAAAP//AQAAAAAAAAAEAAYABwAIAAYABAABAP//
AwACAAAABAADAAIAAQABAAMAAwACAAIAAgACAAEAAQAAAAAAAAD////////+//7/AAAB
AAIAAgABAAEAAgACAAIAAAAAAP///P/8//v//P8CAAAAAQADAAMAAwADAAAAAAD///3/
/P/7////BAAFAAEAAAD///7/AAD///////8BAAEAAQABAP///f/8//v//f/+////AAD7
//n/+P/3//3/AAAAAAEAAwAEAAUAAAD7//v//f/9////AAABAAEA///9/wAAAAD+//3/
/v8AAP///v////z/9v/6////AgAAAP7//v/+//7//v/+//7//v8BAAIAAwAEAAIAAgAC
AAIA///+//3//P/+//7//v/+//z//P/8//z///8AAAEAAgAAAAAAAAAAAP7/AQABAAEA
AAD///7//v///wAAAQAEAAUABgAHAAoACQAIAAgACQAJAAsACwALAA8AEAARABIAEAAP
AAwADAAMAAwADgARABEAEQAOAA4ADQANAA0ADAAJAAkABwAHAAYABAAAAP//AgADAAMA
AgABAAEAAQAAAAAAAAAAAAAAAAAAAAAAAAD///z/+v/5//z///8CAAYAAgD///z/+v/4
//r//v///wUACQAOABEAEwAXAB8AKgAzADgAQQBSAGEAZQBrAHQAcgBjAE0ANQAhABMA
DQAKAAoADgAJAAMAAQD//wEABgAIAAQAAAABAP3/+f/4//v/+//8//v/+P/1//f/9//3
//j/+P/4//f/9f/2//T/9f/2//X/9v/2//b/+P/4//r/9//0//T/8//z//j/+v/8//3/
+//7//b/8//0//X/9//4//v//P/9//7/+f/0//D/7v/y//X/9P/0//L/8//z//P/8//z
//P/9//4//n/+v/7//r/+f/4//X/+f/7//v/+//+/wAAAQABAAAA//8BAAEAAgAEAAYA
CAAHAAcACAAKAA4AEQAWABcAFwAWABMAFQAWABkAGAAYAB4AHwAiACQAKAAoACgAKAAq
ACoAKQAnACUAJAAhAB8AIQAkACYAJQAiACIAIQAfABsAGgAWABIAFAAUABQAEwAQAAwA
DAAJAAcABgAGAAUABgAGAAcACAAHAAcACAAIAAoACQAMAA0ABgAEAAIAAAACAAMAAgAD
AAIAAQAAAP//AQABAAEAAQABAAIABAAFAAIAAwACAAAAAQABAAMAAwABAAEA///9//r/
+v/6//v/AAAGAAsADQAJAAQAAAD+////AAACAAMABAAEAAQABQAKAAgABwAHAAcABwAH
AAcABAACAAEAAAACAAQABQAGAAYABgAFAAUACAAGAAMABgAEAAQABAAFAAcACQAKAAwA
CwAKAAgABwAFAAQAAwABAAIAAwADAAQABAAFAAYABgACAAEAAQAAAAQABAAGAAcABgAG
AAUABgAIAAQAAwADAAEAAQABAP7/AAD///3//P/7////BAAFAAEAAAD///7//v/9//3/
/f/9//3//f/9//3//f/+///////+//3//P/8//3///8BAAEAAAD8//n/+v/8//7/+v/3
//f/+f/5//v//P/9//3/+//5//z//P/3//X/9f/2//j/+P/6//j//P/4//n/+v/2//f/
+P/5//r/+v/6//r/+v/5//j/9//2//b/9v/2//b/9P/0//T/9P/3//j/+f/6//b/9P/y
//D/8v/0//b/+P/4//j/+P/4//f/+f/4//f/+P/5//r//P/8//z//P/+////AAABAAQA
AgAAAP////8BAAMAAwADAAcACAAJAAoACAAHAAQABAAEAAQABgAJAAoACQAFAAQABQAF
AAUABAAAAP///P/7//j/9v/y//H/9v/3//f/9v/1//X/9f/0//D/8P/w//D/8v/y//L/
8v/y//D/7//v/+3/7f/t/+7/7P/r/+r/6v/o/+j/6P/t//P/+f8GAA0ADQARABsAGgAX
ACYAOwBCAEkAUQBZAFoAUgBBACsAEwAJAAkABQD+/wAA/v/1/+//6//n/+//9P/w//L/
9P/v/+v/6//m/+H/5f/n/+f/5f/j/+P/4//j/+T/5f/m/+b/5f/k/+D/3//e/9//4P/g
/+D/4v/i/+T/4f/g/+D/3//f/+P/5P/l/+X/5P/l/+H/3//h/+H/4v/i/+D/4P/g/+D/
4f/g/+D/4v/i/+P/4P/e/+L/5//r/+//6P/l/+L/4//j/+P/4//j/+X/5f/l/+P/5f/n
/+f/5//o/+r/6//r/+j/5//p/+n/6//u//H/9P/1//X/9v/4//v//f8BAAEAAwAEAAMA
BwAGAAkACAAIAAkACQALAAwADgAOAA4ADgAPABAAEAAPAA0ADAAJAAcABwAIAAgABQAD
AAQABAADAP///v/6//b/9//4//n/+f/4//T/9P/x//L/8v/z//P/8P/u/+3/7P/t/+3/
7v/u/+//7f/v/+//7P/s/+z/7P/v/+//7f/t/+3/7f/t/+3/6v/p/+j/5//o/+r/7f/v
/+v/7f/t/+z/6//r/+3/7f/v//H/8f/x/+3/7P/r/+v/7f/u/+7/6//s/+z/7f/w/+//
7v/u/+3/7f/u/+//8f/z//D/7v/t//D/8f/y//P/9v/2//f/+P/2//T/8f/u//D/8P/v
/+//8P/u/+v/7v/x//L/8//1//T/8//x//D/8v/y//H/8f/w//D/8P/v/+3/7f/s/+z/
7//x//P/9P/z//P/9P/0//L/7v/s/+n/7f/w//L/9v/3//L/8P/v/+3/7f/t/+r/7v/v
/+//8P/s/+//8//z/+7/7v/u/+7/8P/v/+//7//w//H/8v/z//T/8//z//P/8v/w/+7/
7P/u/+//8f/z//P/8v/u/+v/8P/y//T/8P/v/+//8f/x/+//8P/x//H/8//x//T/9P/w
/+3/7P/s/+//8P/z//L/9v/2//H/7v/w//H/8v/z//T/8//y//H/8P/v/+7/7f/s/+7/
8P/y//T/8f/w/+//7v/x//L/8//0//P/8v/x//P/8P/v/+7/7f/w//T/+P/8//j/+P/z
//D/8//2//f/+P/6//3//v8BAAAA//8AAAAAAwAGAAgACQAEAAIAAAD+/wMABwAKAAsA
CAAIAAYABQAAAPz/9v/z//P/9f/4//r/9P/z//X/9f/2//b/9v/3//n/+P/2//b/9P/y
//D/7v/y//T/+P/4//P/8f/v/+3/7//w//D/7//v//D/8f/0//L/8f/z//f//v8FAAkA
DwAVAB4AKwBAAFEAWgBnAHUAewB2AGQATQA5ACMAEwANAAMAAgAGAAYAAQD7//f/+f/9
/wAA/v/6//T/7f/p/+3/8P/r/+n/7f/t/+v/6f/n/+f/5//o/+r/7P/t/+3/7f/q/+r/
6v/o/+j/5//m/+f/6P/r/+n/6f/q/+r/6//s/+r/6P/l/+f/6//q/+v/6f/p/+r/6v/s
/+z/7P/s/+n/6P/o/+r/6f/r/+n/6P/o/+n/6f/p/+X/5f/l/+n/6//r/+v/6//r/+v/
6//p/+v/7f/t/+3/7//y//T/9f/y//H/8//z//P/9P/1//b/+v/7//3/AAABAAMABwAH
AAoADAAMABEAFQAZABkAGgAcABsAHAAcABwAHAAcABwAHAAcABsAGQAZABoAGQAZABgA
GAAXABMAEgAUABUAFQATABIADgAKAAgABgAEAAEAAgAAAAIAAQD+//7//////wIAAgAD
AAQAAQD///7//P/7//n/+//7//r/+v/6//r/+v/5//b/9f/4//n/+v/7//3//f/9//3/
+v/6//v/+//3//n/+f/4//X/9f/3//f/9//5//n/+f/5//r/+//9//v//P/8//n/+v/6
//v//v/9//z//P/7//z//P/8//3/AAD+//3//f/+//3//P/7//v/+v/6//r/+//8//z/
/P/9//7//v///wMAAgAAAAQAAQAAAP/////+//3/+//6//v//P/8//3//f/+////////
/////v/+//v/+//7//r/+//9/wAAAgD///z/+//5//v//P/8//7/AAD8//v/+//5//n/
+f/2//r/+//7//z/+f/7//7//f/9//7///8AAP7/+//5//f/9//3//f/9//5//n/+v/7
//r/+v/6//r/+f/5//r/+//7//r/9v/z//b/+P/6//b/9v/3//r/+//5//j/9//1//b/
9f/5//r/9f/z//P/9P/0//T/9v/0//r/+v/5//r/+v/5//j/9//2//f/+P/5//r/+f/4
//f/9v/4//j/+P/4//r/+v/6//r/9v/0//X/8//3//n/+//9//r/+f/4//f//P/6//r/
+v/8//z//P/9//////8BAAEAAgAFAAcACQAJAAgABgACAAIAAgACAAQACQALAAsACAAG
AAQAAwACAAIA/v/9//r/+f/5//j/9f/0//b/9v/1//b/9f/1//X/8f/u/+3/7P/t/+7/
7//w/+//8P/t/+v/7v/v//D/8f/x//D/7v/s/+z/8P/2//D/6//z/wEA/v/5////CQAP
ABYAIQAyAEUATABPAFsAZwBmAFoASQA3ACMAEQAFAPv/9v/0//b/9f/v/+f/5f/r//L/
9P/q/+j/6//p/+f/6v/p/+f/6f/p/+f/5f/i/+H/4P/g/+L/5P/l/+X/4//g/+D/4P/j
/+T/5P/k/+T/5P/m/+P/4v/i/+H/4f/k/+T/5P/j/+H/4//g/9//4f/h/+L/4v/l/+b/
5//o/+T/4v/h/+L/5f/n/+X/5P/i/+P/4//j/+H/4f/h/+X/5//p/+v/7f/s/+v/6v/n
/+v/7f/t/+3/7f/u/+7/7f/u/+//8//1//T/9P/0//T/+P/5//v//v8DAAUACQAJAAkA
CAAFAAcABwALAAsADAAQABEAFAAWABYAFAASABAAEwAUABQAEwAVABYAFQAVABQAFAAT
AA8ACwAKAAgABQAEAAQAAQD+//z//P/8//v/+v/2//b/8//2//j/+//9//v/+v/6//r/
+P/3//f/9v/3//f/+//9//f/9v/1//T/8//z//H/8f/0//X/9v/3//X/8//x/+//8P/w
//H/8f/x//P/8//y/+//7//x//H/8v/1//b/9//0//T/9P/1//T/9P/z/+//8f/w//D/
8v/0//T/9f/1//T/9P/0//X/9//0//L/8f/2//f/+P/5//n/+P/4//j/+P/4//f/9v/4
//j/9//3//r/+P/1//j/+f/6//v//f/8//v/+f/4//j/+P/3//f/9f/0//P/8f/z//P/
8v/y//T/9f/2//b/8//z//T/9P/1//T/9f/1//P/8v/w//D/8P/s/+v/6//u/+//8P/u
/+//7//u/+7/7v/z//n/+//1//T/8//y//D/7//v/+//8v/z//T/9f/0//P/8//z//P/
8v/x//D/7//v//D/8f/y//L/7//t//D/8v/0//D/7f/t/+//7//t/+7/7//v//D/7//z
//T/8//x//H/8v/0//T/9v/0//r/8P/r/+j/7v/w//L/9P/2//T/9P/0//T/9v/2//b/
9v/1//T/8//y//X/9v/3//j/+P/4//j/+P/4//j/+P/4//r/+v/6//r//P/8//z//P/7
//r/+f/4//r/+v/6//r//P/8//z//P/6//r/+v/6//3//v///wAA///+//3//P8BAAQA
BwAKAA==
         </WaveFormData>
      </LeadData>
      <LeadData>
         <LeadByteCountTotal>10000</LeadByteCountTotal>
         <LeadTimeOffset>0</LeadTimeOffset>
         <LeadSampleCountTotal>5000</LeadSampleCountTotal>
         <LeadAmplitudeUnitsPerBit>4.88</LeadAmplitudeUnitsPerBit>
         <LeadAmplitudeUnits>��V</LeadAmplitudeUnits>
         <LeadHighLimit>2147483647</LeadHighLimit>
         <LeadLowLimit>268435456</LeadLowLimit>
         <LeadID>V1</LeadID>
         <LeadOffsetFirstSample>0</LeadOffsetFirstSample>
         <FirstSampleBaseline>0</FirstSampleBaseline>
         <LeadSampleSize>2</LeadSampleSize>
         <LeadOff>FALSE</LeadOff>
         <BaselineSway>FALSE</BaselineSway>
         <ExcessiveACNoise>FALSE</ExcessiveACNoise>
         <MuscleNoise>FALSE</MuscleNoise>
         <LeadDataCRC32>1996219657</LeadDataCRC32>
         <WaveFormData>
AAAAAAAAAAAAAAAAAAAAAAAAAAAAAAAAAAAAAAAAAAD+//7//v/+//7//v/+//7/AAAB
AAIAAgAAAAEAAQD//////v/7//n/9v/1//X/9f/1//X/9f/4//n/+f/5//j/9//3//j/
+P/4//j/9//3//f/+P/5//r/+v/6//r/+v/6//3//f/9//3//P/8//z/+//7//v/+//8
//z//P/8//7//v/+//7//P/8//z//f/8//r//f8EAAsAEwAcABwAGQATAAkA+v/l/9H/
w/+1/6f/mv+P/4j/ff90/3f/gv+K/5L/mv+c/6D/p/+y/7r/xP/O/9j/4P/n/+z/7//y
//f/+v/7//v///8BAAEAAQAAAAAAAQAAAAMABAAEAAQABgAIAAYABgAEAAQABQAGAAYA
BgAGAAYABgAGAAYABgAIAAoACgAJAAkACgAKAAoACAAIAAgABwAJAAoACgAKAAwACwAL
AAsADAAMAAsACgAKAAsACwALAAgABgAIAAkABwAHAAcABwAJAAkACQAJAAkACAAIAAcA
BwAIAAgACAAFAAUABQAEAAUABAAFAAUABAAEAAMAAQD+//3//f/8//z/+//6//f/9//3
//f/9//1//P/8//z//P/8//z//P/8//z//P/8//z//P/9P/2//X/9v/2//X/9v/3//r/
+//8//z//P/8//z//f/9//3//f/+///////9//z//f/8//7//v/+////AQABAAEAAQD+
//3//f/9//3//v/+//7//P/8//z//P/7//v//P/8//r/+v/7//v//P/8//z//P/8//3/
///9//3//f/9//3//f////z//P/9//7///8AAP////////7//v/+//7/////////////
//3//f/8//z//v/9//3//f////////////3//f/8//z//P/8//v/+//9//3//f/+//3/
+//6//r//P/8//z//P/9//3//f/+//3//P/7//n/+P/4//j/9//4//n/+P/7//v/+//7
//v/+//7//v/+//5//r/+v/6//r/+v/4//r/+v/5//f/9v/2//b/9f/1//b/+P/5//j/
9v/2//f/9//6//r/+v/7//n/+P/4//j/+P/3//b/9v/2//b/9v/2//b/9v/3//j/+P/3
//f/9//2//b/9f/1//f/9v/2//f/9f/1//X/9f/1//b/+P/5//f/9//3//f/9v/2//b/
9//1//X/9f/0//b/9v/1//X/9v/1//T/8//y//X/9v/3//j/9v/2//b/9v/2//b/9v/2
//b/9v/2//b/9v/2//b/9v/0//T/9P/0//X/9v/3//j/9//2//X/9P/2//b/9v/2//b/
9v/2//b/9P/0//T/9P/y//L/8v/y//T/9P/0//T/9v/2//b/9v/2//b/9v/2//T/9P/0
//T/9P/0//T/9P/2//b/9v/2//b/9v/2//f/+P/4//j/+f/5//f/9f/0//H/7//u/+3/
6//r/+v/6//r/+7/7//v/+//7v/t/+3/8P/w//D/8P/x//H/8f/y//X/9v/2//b/9P/0
//T/9//3//f/9//2//b/9v/3//f/9//3//j/+P/6//r/+v/6//z//P/6//r//P/7//r/
+v/9/wAABwAPABYAGgAZABUACwD8/+f/0//F/7v/r/+i/5f/kP+J/4T/h/+Q/5z/pP+o
/6b/pP+p/7L/wP/K/9T/4P/o/+v/7v/z//b/+f/4//n///8BAAMAAwADAAUABgAIAAgA
CQAKAAoACgAIAAoACAAIAAoACgALAAwADAAMAAwADAAMAAwADAAMAA4AEAAQAA8ADQAO
AA4ADgAQABAAEAAPAA0ADgAOAA4ADgANAA0ADQAPABAAEAAQAA4ADwAPAA8ADwAOABEA
EwATABMAEwATABEAEQARABEAEwASABIAEQAQABAADwAOAA4ADwAQABAAEAAOAA4ADQAJ
AAgABgADAAMAAwAEAAQABAADAAIA//////////////3/+//7//v//f/9//3//f/9//3/
/f/9//////8AAAIAAgAEAAUABQAFAAUABwAHAAgACAAIAAgACgALAAsACwAJAAoACwAL
AAwADAAOAA4ADAAMAAwADQAPAA8ADwAPAA4ADQANAA0ADwAQABAAEAAQABAAEAAQAA8A
DwAQABAADgAOAA8ADwAQABAAEAAQAA8ADwAQAA0AEAARABIAEwAUABUAEQAQABEAEgAT
ABQAEwATABMAEgASABIAEgATABMAEwATABMAEwATABIAEgAUABMAEwATABMAEwATABMA
EwATABIAEgAUABQAEwATABMAEwATABQAFAATABMAFAAWABYAFgAWABYAFQAUABQAFAAU
ABQAEwATABQAFQAVABUAFQATABUAFQAVABUAFQAVABUAFQAVABcAGAAYABgAGAAYABYA
GAAYABcAFQAUABYAGAAZABsAGQAaABoAGAAWABYAFwAXABgAGAAYABkAGQAYABgAGAAZ
ABkAGQAaABoAGgAaABoAGAAYABkAGgAaABkAGQAZABoAGgAZABkAGgAaABsAHQAcABsA
GgAZABkAGgAcAB0AHQAdAB0AHQAcABwAHAAdAB0AHQAdABwAHAAcAB0AGwAaABwAHAAc
ABwAHgAeAB4AHgAcABwAHAAcAB0AHgAfACAAHgAeAB4AHgAgACAAIAAgAB8AHgAdABwA
HQAeAB8AIAAeAB4AHgAeAB4AHgAeAB4AIAAgACAAIAAeAB4AHgAeACAAIQAiACIAIAAh
ACEAHwAdABwAGQAXABgAFwAXABcAGQAZABkAHAAcABsAGgAYABkAGQAaABoAGAAYABcA
FwAZABoAGwAcABoAGgAaABoAGAAbABsAGwAbABoAGgAaABsAGwAbABsAHAAcABwAHAAb
ABoAGQAYABgAGAAYABkAHAAcACEAKgAxADUANAAyACsAHQALAPT/4//Z/9P/xf+1/6j/
of+c/5v/ov+r/7D/tv+6/7r/uv/C/9H/3v/q//b//P/+/wQACQAMAA0AEAARABIAFQAZ
ABoAGwAaABkAGQAaABwAHAAdAB4AHgAeAB0AHgAbABoAGwAcAB4AIAAeAB4AHgAeAB4A
HgAeAB4AHAAeAB4AHQAcABwAGwAaABwAHAAcABsAGQAaABoAGgAbABsAHAAdAB0AHAAa
ABgAGAAZABkAGQAaABgAGgAbABkAGQAZABkAGQAZABkAGQAZABgAGAAXABUAFgAWABYA
FQAVABUAFAAUABIAEgARABAAEAAPAA0ADAALAAsACgAGAAUABAABAAEAAQABAAEAAQD/
/////////////////////////////f/9//7/AAAAAAIAAwADAAMAAwAFAAUABgAGAAYA
BgAGAAcABwAHAAUABgAHAAcABwAIAAsADAAKAAoACgALAAgABwAGAAUABgAFAAUABQAF
AAYABgAGAAYABgAGAAYAAQABAAIAAgAEAAQABQAFAAIAAgACAAIAAgADAAUAAwAFAAUA
BQAFAAUABwAEAAQABgAGAAYABgAFAAUABQAEAAYABgAGAAcABwAHAAcABwAFAAUABAAE
AAYABQAFAAUABQAFAAUABQAFAAUABAAEAAQABAADAAMAAwADAAMABAACAAEAAQACAAIA
AgACAAIAAQABAAEAAgACAAIAAgABAAAAAAAAAP////////3////9//3//f/9//3//f/9
//3//f/+//7//v/8//z/+v/8//3//f/8//z//v/+//3//f/9//7//v/8//7//v//////
/v/+//7///////7//v/+/////////wAA///+//3//P/+//7///8AAP7//f/9//3//v/+
//3//f/9//z//P/9//v/+//7//v/+//8//7////9//3//f/9//r/+v/6//v/+//7//v/
+v/8//z/+f/5//z//v/+//7//v/9//z/+//6//r/+v/6//r/+v/6//r/+v/6//r/+v/6
//z//P/8//z/+//6//n/+P/6//r/+v/6//r/+v/6//r/+v/6//r/+v/6//r/+v/6//r/
+v/6//r/+v/6//r/+v/4//j/+f/6//r/+v/7//v/+//5//j/9f/x//D/7//v/+//7//v
/+//8v/z//P/8//w/+//7//w//D/8P/w/+//7//v//D/8f/0//T/9P/0//L/8v/1//X/
9f/1//T/9P/0//X/9f/1//X/9v/2//b/9v/2//b/9v/2//T/9P/0//X/9v/2//f//P8F
AA0AEgAUABUADwAFAPT/3//L/73/s/+l/5b/if98/3X/cv9z/3z/iP+O/5T/lP+W/53/
qv+2/77/yP/Q/9r/4f/m/+f/6v/t//L/8//1//X/9//3//f/+f/6//z//P/7//z//P/8
//z//v/8//z//f/+/wAAAgABAAAA///+/wAAAAAAAAAAAAACAAIAAQABAAIAAgACAAQA
BAAEAAMAAgACAAEAAAACAAEAAQABAAQABAADAAIAAAABAAEAAQD+//z//v//////////
//////////////8BAAAAAAD///3//v/+//7//v///wAAAAD///z/+//5//j/+P/3//X/
9f/1//b/9v/y//H/8P/t/+v/6//r/+v/7P/r/+z/7f/t/+3/7f/t/+3/7f/t/+3/7f/t
/+7/8P/w//L/8//z//P/8//1//X/+P/4//j/+P/4//n/+f/5//f/+P/5//n/+v/6//z/
/P/8//z//P/9//v/+//7//v/+v/5//n/+f/7//z//P/8//r/+v/6//r/+f/5//r/+v/4
//j/+f/5//j/+P/4//j/9v/3//n/9//3//f/9//3//v//f/6//r/+P/4//j/+P/7//v/
+//6//j/+P/4//n/+//7//v/+//7//v/+v/6//j/9//3//f/9//3//f/9//3//f/9v/2
//b/9v/1//X/9f/1//X/9v/4//f/9//4//j/+P/4//j/+f/5//n/+v/6//r/+v/5//j/
+P/4//f/9//3//X/9//5//n/+f/5//n/+f/5//n/+f/6//r/+v/4//j/9v/4//v/+//6
//r/+v/6//n/+f/3//j/+P/2//b/9v/3//f/+v/6//r/+//5//j/+P/4//j/9//2//b/
9v/2//b/9v/4//j/+f/6//j/9//3//f/+P/4//f/9//3//b/9v/3//f/9//3//f/9v/2
//f/9//3//f/9//3//b/9v/2//f/9//3//f/9v/y//b/+f/5//r/+v/6//r/+v/4//j/
+P/4//j/+P/4//j/+f/6//v//P/6//r/+v/6//v//P/9//7//f/8//v/+v/6//r/+v/6
//z//P/8//z/+v/6//r/+v/7//z//f/+//7//v/+//7//v/+//7//v/+//7//v/+//7/
/v/+//7/AAAAAAEAAgAAAAAAAQABAAEA///+//v/+f/4//f/9//5//n/+f/5//r/+//7
//v/+v/5//n/+v/8//z//P/7//3//f/+/////v/+//7//v8AAAAAAwADAAQABQAFAAYA
BAAFAAUABQAHAAgACAAIAAYABgAGAAYABgAEAAQABAAFAAYABAAHABAAFwAfACQAJAAh
ABkACwD+/+f/0//J/7//s/+o/5//mP+T/5L/mf+k/6z/sv+0/7L/tP+7/8b/0P/c/+b/
6v/w//f//P///wIABQAIAAkACQANAA8ADwAPAA0ADgAQABAAEQASABIAEgAUABYAFAAU
ABIAEgATABQAFQAWABcAGAAYABgAGAAYABYAGAAYABcAGQAaABoAGgAYABgAGAAXABkA
GgAaABoAGAAXABcAFwAaABoAGQAYABgAGQAZABkAGAAWABgAGQAbABsAGwAbABkAGQAZ
ABkAGQAYABgAFwAXABgAGAAYABkAGQAZABgAGgAYABgAFwAVABQAEgAPAA8ADwAQABAA
DgANAAwACQAHAAcABwAHAAkABwAHAAcABQAFAAUABQAFAAUABQAFAAcABwAIAAoACAAK
AAsACwANAA0ADwAPABAAEAAQABAAEAARABEAEQARABIAEwATABIAEgAUABQAFAAUABQA
FQATABMAEwATABQAEwATABMAEwAUABQAFAAWABYAFgAWABUAFQAWABYAFAAUABUAFQAU
ABQAFAAUABUAFwAaABkAGAAXABYAFQAVABcAFAAUABYAFgAWABYAGQAZABkAGAAYABgA
GAAZABkAGQAZABkAGQAZABgAGAAWABUAFQAVABUAFQAVABUAFgAXABcAGAAWABYAFQAV
ABcAFwAXABgAGgAZABkAGgAaABoAGgAaABsAGwAbABwAHAAcABwAGwAYABgAGAAXABcA
FwAVABcAGQAZABkAGQAbABsAGwAbABoAGgAZABgAGgAaABgAGgAZABkAGAAYABoAGgAZ
ABkAGQAaABoAGAAaABoAGwAbABoAGgAaABsAGwAaABoAGgAaABkAGAAYABoAGgAaABoA
GgAaABsAHAAcABsAGwAbABoAGgAZABkAGwAaABoAGwAbABsAGwAbABgAGAAZABkAGwAb
ABsAGwAaABoAGgAbABsAGwAbABoAHAAcABsAGwAcABwAHAAcABwAHAAcABwAHAAcABwA
HAAcABwAHAAcABwAGgAaABoAGgAcABwAHAAcABwAHAAcABwAHAAcABwAHAAeAB4AHgAe
AB8AIAAgACAAHwAfAB0AGwAaABcAFQAUABUAFQAVABUAFwAXABoAGwAYABcAFQATABUA
FgAWABYAFgAVABUAFQAUABUAFgAWABcAGAAZABoAGwAbABsAGwAYABgAGAAZABkAGQAZ
ABoAGAAYABgAGAAaABoAGgAYABYAFgAXABgAHAAhACoAMQA3ADgANAAxACcAFwD+/+v/
3//X/8v/v/+0/6v/pv+h/6D/qf+y/7r/vP+6/7r/wv/N/9z/6P/y//r//v8EAAkADAAP
ABIAFQAUABUAFwAbAB0AHQAdABwAHAAdABwAHwAgACAAIAAiACQAIgAiACAAIAAhACIA
IgAiACIAIgAfAB4AHQAcAB0AIAAhACEAIQAiACIAIgAgACAAIAAfACEAIgAiACIAIAAf
AB8AHwAgACAAHwAeAB4AHwAfAB8AHwAeACEAIwAiACEAIAAfAB4AHQAcABsAGwAaABoA
GQAaABwAHQAeABsAGwAbABoAGAAWABYAFQASABIAEQAPAA4ADQANAAwACgAJAAgABQAD
AAMAAwADAAQAAwAEAAUAAwADAAMAAwAFAAUABQAFAAMAAwAEAAYABAAGAAcABwAJAAkA
CwALAAoACgAKAAoACgALAAsACwALAAwADQANAAoACgAMAAwADAAMAAwADQALAAsACwAL
AAwACwALAAsACQAKAAoACgAIAAgACAAIAAYABwAJAAoACgAKAAsACwAKAAoACgAKAAoA
CwANAAsACQAJAAkACQALAA0ACgAKAAoACgAKAAoACQAJAAkACAAIAAgACAAJAAkACQAJ
AAkABwAHAAYABgAGAAUABQAFAAUABQAFAAUABwAHAAYABgAGAAYABQAFAAMAAwADAAQA
BAADAAMABAAEAAQABAAEAAUABQAFAAYAAwACAAEA/////wAAAQABAAMAAwABAAMAAwAD
AAMAAwADAAMAAwADAAIAAgABAAAAAAAAAP7/AAABAAEAAAAAAAIAAgABAAEA//8AAAAA
/v/+//7///////7//v/+/////f/8//z//P/9//3//f/+/wAAAAAAAAAA/v/+////AAD/
//3//P/7//7//v/9//3////+//7///////////////z//P/9//3////////////+//7/
/v////3//f/9//z//P/+//3//f/8//z//P/8//z//v/+//7//v/8//z//P/8//7//v/+
//7//P/8//z//P/6//r/+v/6//r/+v/6//r//P/8//z//P/6//r/+v/6//r/+v/6//r/
+P/4//j/+P/6//r/+v/6//r/+v/6//r/+P/4//n/+v/6//r/+//7//r/+f/5//f/8//y
//H/8f/v/+//7//v//D/8f/x//H/8f/x//L/9P/0//T/9P/z//P/8//0//X/8//y//H/
8P/y//L/9f/1//f/9//2//b/9P/1//X/9f/1//b/9v/2//j/+P/4//j/9//0//P/8v/1
//b/9v/3//r///8HABAAFAAXABUADQAAAO3/0//D/7n/sf+i/5X/jP9//3T/cf94/4T/
iv+U/5r/mP+d/6b/sv++/8r/1P/a/9//4v/p/+7/7//y//f/+f/7//3//f/9//3//v8A
AAAAAAAAAP///v///wIAAQACAAAAAAABAAIAAgACAAIAAgACAAIAAgACAAIABAAEAAMA
AwAEAAQABAAEAAQABAADAAQABgAHAAgABQADAAIAAQACAAIAAQAAAAEAAwAEAAUAAgAA
AAIAAwAFAAUABQAFAAMAAwADAAMAAwACAAIAAQADAAQABAAEAAIAAQAAAP7////+////
///+//7//f/7//r/+f/5//j/9P/z//L/7//v/+//7//v//H/7//v/+//7//v/+//7//t
/+3/7f/t/+//7//w//L/8v/0//X/9f/3//f/+f/5//n/+P/3//b/9v/3//f/9//5//r/
+//7//j/+P/6//r/+v/6//r/+//7//v/+//7//v/+//8//3/+//8//z//P/6//r/+v/6
//n/+f/6//r//P/8//3//f/6//r/+v/6//z//f////3/+//7//v/+//7//3/+v/6//z/
/P/8//z//v///wAAAAD///7//f/9//3//f/9//3//v//////AAAAAP////////7//f/8
//v/+//7//r/+v/6//r/+f/5//n/+f/5//r/+v/5//n/+v/4//j/+P/4//v/+//7//z/
+v/6//r/+f/4//j/+P/3//n/+f/3//n/+f/5//n/+f/3//f/9//3//n/+v/6//r/+v/6
//j/+v/5//n/+P/4//j/+P/3//f/+f/6//r/+P/5//r//P/9//z//P/8//3//f/8//z/
/P/8//v/+v/6//v//P/9//7//f/8//z//P/8//v/+//7//z//P/7//v/+//6//r/+//9
//3//f/9//7//v/////////////////8//z//P/9//v/+//7//r/AAD+////AQAAAP//
/v/9//z//f/+////AAD///7//f/8//7//v/+//7/AAAAAAAAAAD+//7//v/+//7//v/+
//7/AAAAAAAAAAD///7//f/8//7//v/+//7//v/+//7//v8AAAAAAAAAAAAAAAAAAAAA
/f/8//z//P/9//7/AAABAP///f/8//n/9//2//X/9f/1//X/9f/1//j/+f/5//n/+v/5
//n/+v/6//r/+v/5//f/9//4//n//P/8//z//P/8//z//////wEAAQAAAAAA/v//////
//8BAAIAAgACAAIAAgACAAIAAgAAAAAAAAADAAQAAgADAAgADwAbACIAIgAhAB8AEwAC
AO3/1//F/73/s/+m/53/lv+P/4z/kf+c/6T/qv+s/6z/qv+v/7r/xv/U/9z/5P/o/+//
9v/7/wAAAwAEAAMABQAHAAkACQAJAAsADAAOAA4ADQAOAA4ADgAOABAADgAOAA8AEAAS
ABQAEQAQAA8ADgAQABAAEAAQABIAFAAUABMAEQASABIAEgASABIAEgARAA8AEAAQABAA
EQARABIAEwATABIAEAAOABEAEwAUABUAEgAQABIAEwATABMAEwATABMAEwATABMAEwAS
ABIAEQATABQAFAAUABEAEQARABAAEgAQABAADwAOAA4ADQALAAoACQAJAAgACAAHAAYA
AwADAAMAAwADAAEA/////////////////////////////wAAAQADAAYABAAGAAcABwAF
AAUABwAHAAoACgAKAAoADAANAA0ADQANAA4ADwAPABAAEAASABIAEQAQAA8ADwARABEA
EQARABAADwAPAA8ADQAOAA4ADgAQABAAEAAQAA8ADwAQABAAEAAQABEAEQAQABAAEAAQ
ABAAEQATABEAEwATABMAEwATABUAEgASABQAFAAUABQAEwATABMAEgAUABQAFAAVABUA
FQAVABUAEwATABIAEgAUABMAEwATABMAEwATABMAFAAVABUAFgAVABQAEgARABMAEwAT
ABQAEgARABEAEgAUABQAFAAUABUAFQAVABYAFAAUABQAEwAUABQAFAATABQAFQAUABcA
FQAVABUAFQAVABUAFQAVABQAFAATABIAEgASABAAEgAUABUAFQAWABQAFAATABMAEwAU
ABQAEgAUABQAFQAVABQAFAAUABUAFwAWABYAFgAWABUAFAAUABUAFgAXABgAFgAWABcA
GAAWABUAFQAVABYAFgAVABUAFwAWABYAFwAXABcAFwAXABgAGAAZABkAFwAXABcAFwAW
ABYAFgAXABkAGQAZABgAGgAaABcAFwAYABoAGgAaABoAGAAYABgAGAAaABoAGgAaABoA
GgAaABoAGgAaABoAGgAcABwAHAAcABoAGgAaABoAGgAaABoAGgAcABwAHAAcABoAGgAa
ABoAGgAaABoAGgAdAB4AHgAeAB0AHQAbABkAGgAXABUAFAATABMAEwATABUAFQAYABkA
FwAXABYAFQAVABYAFgAWABYAFQAVABUAFgAXABgAGAAYABgAGAAYABsAGwAbABsAGgAa
ABoAGwAcAB0AHgAgAB8AHgAdABwAGgAaABoAGAAaABoAGwAcAB4AIQAoADEANwA4ADgA
NQAvACEADgD5/+f/3f/T/8n/wv+7/7T/rf+s/7P/vP/C/8T/wv/C/8T/z//c/+r/9v8A
AAQACAALAA4ADwAUABcAHAAdAB0AHwAhACEAIQAhACIAJAAkACcAKAAoACgAJwAoACUA
JAAmACYAJwAoACYAJgAmACYAKAAoACgAKAAmACgAKAAnACcAKAAoACgAKAAoACgAJwAp
ACoAKgAqACoAKQApACkAKAAoACcAJgAkACUAJQAlACUAJAAnACkAJwAnACcAJwApACkA
KQApACkAKAAoACcAJwAoACgAKAAnACcAJwAmACUAIgAhAB8AHgAeAB0AGwAaABkAGQAY
ABgAFwAWABMAFQAVABUAFQASAA8ADgANAA8ADwAPAA8ADwAPAA8ADwAPAA8AEAASABIA
FAAVABUAFwAXABkAGQAYABgAGAAYABYAFwAXABcAGQAaABsAGwAaABoAHAAcABwAHAAc
AB0AHAAbABoAGQAZABkAGgAbABoAGgAZABgAGgAaABoAGgAXABcAGAAYABoAGgAbABsA
GgAaABoAGgAZABkAGgAXABcAFwAXABcAGQAbABgAGAAYABgAGAAYABsAGwAbABoAGAAY
ABgAGQAZABkAGQAZABgAFwAVABQAFQAVABYAFwAVABUAFQAVABQAEwARABAAEgASABEA
EQAPAA8ADwAQABAADwAPABAADgAOAA4ADgAOAA0ADAAMAAwADAAMAAsADAAMAAwACwAL
AAsACQALAAkACQAJAAkABwAHAAcABwAHAAgACAAIAAYABgAEAAYABwAHAAYABgAGAAYA
BQAFAAUABgAGAAQABgAGAAcABwAHAAYABQAFAAMAAgACAAIAAwADAAMABAAEAAQABAAE
AAQABAAFAAYABAADAAMAAwACAAIAAQABAAEAAAAAAAEAAwADAAMAAwAEAAQABQAFAAQA
AwACAAEA/v/+//7///8BAAEAAQAAAAIAAAD//wEAAgAAAAAAAAAAAAAAAAAAAAAA/v/+
//7//v8AAAAAAAAAAP7//v/+//7//P/8//z//P/8//z//P/8//r/+v/6//r//P/8//z/
/P/6//r/+v/7//7//v/+/////f/7//n/+P/3//X/9P/z//H/8f/x//H/8//2//f/9//3
//b/9f/1//b/9v/2//b/9f/1//X/9v/1//b/9v/2//b/9v/2//n/9//3//f/9v/4//j/
+f/5//n/+f/6//r//P/8//z//P/9//7//f/+/wAAAQACAAIA//8EAA8AGQAcAB4AHwAZ
AAsA+P/l/9P/xf+5/6//pP+V/4z/hf+A/4P/jP+W/6D/pP+k/6b/sf+8/8j/0v/a/+T/
7P/x//b/+//8////BAAFAAcACQALAAsACwAJAAoADAAMAA0ADgAOAA4AEAASABAAEAAQ
ABAAEQASABIAEgASABIAEgASABIAEgASABQAFAATABMAFAAUABQAFAAUABQAEwAVABYA
FgAWABQAEwATABMAEgASABEAEAASABMAEwATABAADgAQABEAEwATABMAEwATABMAEwAT
ABEAEAAQAA8AEQASABIAEgATABMAEwASABIAEAAQAA8ADAAMAAsACQAKAAkACQAIAAYA
BQAEAAEAAQABAAEAAQABAP////////3//f/9//3///////////8BAAEAAgAEAAIABAAF
AAUABAADAAQAAwAFAAYABwAIAAcABwAGAAUABwAIAAkACQAKAAoADAAMAAoACgAKAAsA
CwALAAsACwAKAAkACQAJAAcACAAIAAgACAAIAAgACAAGAAcACQAKAAkACAAIAAcABAAE
AAQABAAFAAcACgAJAAkACQAJAAkACwANAAoACgAKAAoACgAKAAoACQAIAAYABwAIAAkA
CwAJAAkACQAJAAkACQAIAAgACAAHAAcABwAHAAcABwAHAAcABwAGAAYABgAGAAUABQAF
AAUABQAGAAYABQAFAAYABgAGAAYABgAJAAkACQAKAAgACAAIAAcACAAIAAgABwAJAAkA
BwAJAAgABwAGAAUABgAHAAgACQAJAAoACgAKAAcABgADAAQABwAHAAYABgAFAAQAAgAB
AAIABAAFAAQABgAGAAcABwAGAAYABgAHAAcABgAGAAYABgAFAAQABAAGAAYABgAGAAQA
BAAFAAYABgAFAAUABQAGAAYABQAFAAcABgAGAAcABwAHAAcABwAGAAYABwAHAAcABwAH
AAcACAAIAAgACQAIAAcABgAEAAYABgAFAAMABAAEAAQABAAEAAQABAAEAAQABgAGAAYA
BgAFAAQAAwACAAQABAAEAAQABAAEAAQABAAEAAQABAAEAAYABgAGAAYABAAEAAQABAAE
AAQABAAEAAIAAgACAAIAAgACAAIAAgAEAAQABAAEAAIAAgACAAIAAgACAAIAAgAEAAQA
BAAEAA==
         </WaveFormData>
      </LeadData>
      <LeadData>
         <LeadByteCountTotal>10000</LeadByteCountTotal>
         <LeadTimeOffset>0</LeadTimeOffset>
         <LeadSampleCountTotal>5000</LeadSampleCountTotal>
         <LeadAmplitudeUnitsPerBit>4.88</LeadAmplitudeUnitsPerBit>
         <LeadAmplitudeUnits>��V</LeadAmplitudeUnits>
         <LeadHighLimit>2147483647</LeadHighLimit>
         <LeadLowLimit>268435456</LeadLowLimit>
         <LeadID>V2</LeadID>
         <LeadOffsetFirstSample>0</LeadOffsetFirstSample>
         <FirstSampleBaseline>0</FirstSampleBaseline>
         <LeadSampleSize>2</LeadSampleSize>
         <LeadOff>FALSE</LeadOff>
         <BaselineSway>FALSE</BaselineSway>
         <ExcessiveACNoise>FALSE</ExcessiveACNoise>
         <MuscleNoise>FALSE</MuscleNoise>
         <LeadDataCRC32>1334471769</LeadDataCRC32>
         <WaveFormData>
BgAGAAYABgAEAAQABAAEAAUABQADAAMABAAGAAcACAAGAAcACAAIAAgACAAKAAoACgAK
AAoACwAJAAsADQANAA4ADgALAAgABwAHAAcABwAHAAcACAAKAAoACgAIAAcABgAGAAYA
BgAGAAUAAgAAAAIAAwADAAQABAADAAIAAgACAAMABAAEAAQABAADAAMAAwADAAMAAwAD
AAMABAAEAAYABgAHAAcABgAGAAYABgAGAAIABgASACEANwBUAGgAcwBxAF4AOAAOAOb/
yP+t/5D/cv9T/zn/Hv8D//H+7v7t/vr+Ev8p/z7/XP95/5L/pP+4/8f/0v/c/+X/7P/y
//n/AQAEAAQACgAMAA0ADgAOAA8AEAASABQAFQAXABgAGwAbABoAGgAdAB0AHgAeAB4A
HgAfAB8AHwAfAB8AHwAiACIAIgAjACUAJQAlACYAJQAkACQAIwAlACYAJgAmACgAKAAp
ACkAKwArACoAKgArAC0ALgAuAC0ALAAuAC4ALwAvAC8ALwAzADMAMwA0ADgAOAA4ADoA
PAA8ADwAPgA+AD4AQABAAEIAQgBCAEIAQwBDAEMAQwBBAEAAPgA9AD0APQA9AD0APAA7
ADoAOQA2ADYANQA0ADIAMQAwAC8ALwAuAC0ALQArACsAKQAoACYAJgAmACYAJwAmACUA
JQAkACMAIwAkACIAHwAdABwAHQAdAB4AHgAbABkAFwAWABcAFwAYABoAFwAXABgAGQAX
ABYAFQATABQAFAAUABQAEgASABIAEQARABAAEAAQABAAEAAQABAAEwATABMAEwASABIA
EQAQABEAEQARABEAEgAUABQAEgASABUAFgAWABUAFQAVABYAFgAVABUAFgAXABgAGAAX
ABUAFQAWABYAFQAVABUAFQAVABYAFgAWABUAFQAVABUAFAAUABUAFQAVABYAFwAXABYA
FQAVABUAFQAVABUAFQAWABYAFgAWABQAEwATABMAEgASABIAEwATABMAEQAQABIAEgAR
ABEAEgATABMAFAASABAAEAAPABEAEQARABIAEAAQAA4ADQANAA4ADgANAA4AEQASABMA
EQAQABAADwARABEAEQASABAADwAPAA8ADwAPAA8ADgAQABAADwAPABAADwAPABAAEgAQ
ABIAEwARABEAEAAQABIAEgASABIADwAPABAAEAASABIAEwATABEAEAAQAA8AEAAQABEA
EQARABAAEAAQABEAEQAQABEAEgARABAADwAOAA8AEAARABIAEgASABIAEgASABIAEgAS
ABIAEgASABIAFAAUABQAFAASABIAEgASABQAFAAUABQAEgASABIAEgAUABQAFAAUABQA
FAAUABQAFAAUABQAFAASABIAEgASABQAFAAUABQAFAAUABQAFAAUABQAFQAVABMAEwAT
ABQAFAAUABQAFQAWABYAFgAWABgAGAAYABgAGQAbABwAHwAfAB8AHgAeABsAGAAXABcA
FQAVABUAFQAYABoAGgAaABYAFQAUABQAFAAUABQAEwAQAA4ADgAPABEAEgASABEADgAO
AA4ADwAOAA4ADgAOAA8ADwAPAA8ADQANAA0ADQAOAA4ADgAOAA8ADwAQABAAEAAOABAA
EgAUABoAJwA/AFYAbAB5AH8AcABQACIA+P/a/8P/qv+Q/23/Sf8u/xf/Bf/+/v/+Cv8e
/zH/Qv9a/3f/lP+s/8D/0f/c/+D/5//w//j//f/9/wIACgAPABAAEAAQABMAFQAXABoA
GgAbAB0AHgAdAB0AHAAcAB8AHwAgACAAIgAiACMAIwAhACEAIQAhACQAJAAkACUAIwAj
ACMAJAAmACYAJwAnACYAJgAlACQAJAAkACUAJQApACkAKAAoACgAKQApACgAKgAqAC0A
LgAxADEAMQAxADIAMQAwADAANAA0ADQANgA3ADYANQA2ADcAOAA7ADwAPAA8ADwAPAA8
ADsAOgA5ADkAOAA2ADUANAAzADIAMQAwAC8ALgAtACwALAArACoAKgApACgAJwAlACQA
IwAjACEAIQAfAB4AHAAcABwAHAAbABoAGQAZABYAFQAVABYAGAAVABMAEgAPAA8AEAAQ
ABAADwAOAA4ACwALAAwADgALAAsADAANAAoACgAKAAkACgAKAAoACgAKAAoACgAJAAcA
BgAGAAYABgAGAAYABgAHAAcABwAHAAUABgAGAAYACAAJAAoACwALAAwACwAIAAgACwAM
AAwACwALAAsADAAKAAkACQAKAAsADAAMAAsACAAHAAcABgAGAAcACAAJAAcACAAIAAgA
BQAFAAUABQAEAAQABQAFAAQABAAEAAMABAADAAMAAwADAAMAAwADAAMAAgABAAAA////
/wAAAQAAAAAAAAABAP/////9//z//v/+//3//f/9//3//P/8//7//P/8//v/+//7//v/
/P/7//r/9//1//j/+v/7//v/+v/7//r/+f/2//b/9//3//f/9//3//j/+P/3//f/9//5
//n/+f/4//b/9v/1//X/9v/1//X/9v/4//b/+P/5//f/9//2//b/+P/4//j/+P/1//X/
9v/2//j/+P/5//n/9v/2//f/9//1//T/9P/z//T/9P/1//b/8//1//b/8//y//T/9P/0
//T/9P/0//T/9P/y//L/8v/y//P/9P/1//b/9P/0//T/9P/2//b/9v/2//X/9P/z//L/
8//0//X/9v/2//X/8v/x//P/9P/0//T/9P/1//b/9v/0//T/9v/2//j/+P/4//n/9//5
//v/+//4//j/9f/y//P/8//z//P/9P/1//f/+v/3//b/8//x//H/8v/z//T/8v/x/+7/
7P/u/+//7//w/+7/7f/s/+z/7v/v//D/8P/u/+7/7f/t/+3/7f/t/+3/7//v//D/8P/w
//D/8f/x//L/8v/y//L/8v/2/wIAGAAxAEUAVgBeAFMAMwAIAN7/vv+q/5b/ff9c/zr/
If8N//j+7f7r/vL+A/8a/yr/Pf9W/3b/j/+i/7L/vP/B/8r/1P/Z/97/5P/n/+v/8P/0
//f/+P/4//j/+v/7//z//v/+////AQACAAEAAQAAAAAABQAFAAYABgAEAAQABQAFAAcA
BwAHAAcABgAGAAYABwAFAAUABQAGAAgACAAJAAkABwAIAAgACAAJAAoADAANAA0ADQAM
AAwADQAPABAAEAAQABAAEwAUABUAFQAVABUAGQAZABkAGgAcABwAHAAeACAAIAAgACIA
JAAkACYAJgAkACQAJAAkACcAJwAnACcAJQAkACIAIQAgAB8AHgAdABwAGwAaABkAGAAY
ABcAFgAWABUAFAATABMAEgARABEAEQARAA8ADgAQABAAEAAQAA0ADAALAAsADAALAAsA
DAAKAAcABQAEAAMAAwAEAAQABgAFAAQABAAFAAUABgAIAAMAAQAAAP///v/+//7//f/+
//7//v/+/wAAAAAAAP///v/8//v/+v/8//z//P/8//v/+//7//v//f/+//7//v//////
/////wAAAgACAAAAAAADAAQABAABAAEAAQACAAIAAQABAAIABQAGAAYABQABAAEAAgAC
AAMAAwADAAMABQAGAAYABgAFAAUABQAFAAQABAAFAAUAAwAEAAUABQAEAAMAAwADAAMA
AwADAAMAAgACAAIAAgACAAEAAQABAP7//v/+/////f/9//v/+v/6//r/+f/5//z//f/9
//7//v/8//z/+//7//v/+//8//z//P/6//n/+//8//z/+//5//v/+//7//r/+v/7//v/
+//7//v//P/6//n/+f/5//v/+//7//r/+P/4//f/9//3//f/+P/6//j/9v/4//n/+f/5
//j/+P/4//j/+P/4//f/9//4//j/+P/4//n/+f/4//j/+f/5//j/+P/5//n/9//2//b/
9v/1//X/9P/z//b/+P/4//j/+P/2//b/9v/2//b/9v/2//b/9v/2//b/9v/2//b/9v/2
//j/+P/4//j/9//2//X/9P/2//b/9v/2//j/+P/4//j/+v/7//v/+f/7//v//P/8//r/
+v/7//z//P/8//z//v/+//7//v/+/wEAAQADAAUABQAEAAQAAQD+//3//f/9//3//f/9
//7/AgACAAIAAAD+//z/+//6//z//P/7//j/9v/2//f/9//5//r/+v/6//n/+P/4//j/
+P/4//j/9//3//f/9//3//n/+f/5//r/+P/4//j/+f/5//r/+v/6//r//P/8//7/BgAX
AC0ARABaAGcAZwBUACwAAADa/77/o/+K/2z/S/8r/xD/+f7p/uL+4f7u/gj/H/80/1D/
b/+I/5r/rP+5/8T/0P/Z/97/4v/r//P/+P/8////AAAAAAAAAwAFAAcACgAIAAkACwAM
AA0ADQAMAAwAEQARABIAEgASABIAEwATABMAEwATABMAFAAUABQAFQAVABUAFQAWABgA
GAAZABkAFwAYABgAGAAYABgAGQAZABwAHQAdAB4AHQAfACAAIAAfAB4AIAAgACIAIwAk
ACUAKQApACkAKgAqACoAKgAsADAAMAAwADIAMwA0ADcAOAA3ADYANQA0ADUANQA1ADUA
NgA2ADUANQA0ADMAMgAxADAALwAuAC0ALgAuAC0ALAAqACkAKAAnACkAKAAnACcAJgAl
ACIAIAAiACIAIgAiAB8AHgAdAB0AHAAbABsAHAAeABsAGQAYABUAFQAWABYAFgAVABQA
FAATABMAFAAWABIAEQARABEADgAOAA4ADQANAA4ADwAQABIAEgASABEADwAOAA4ADgAO
AA4ADgAOAA8ADwAPAA8ADwAQABAAEAARABEAEQARABIAFAAUABIAEAATABQAFAAVABUA
FQAWABYAFQAVABYAFQAWABYAFQAUABUAFwAYABUAFQAVABUAFQAWABYAFgAXABcAFwAX
ABYAFgAXABcAFgAWABYAFQAWABUAFQAVABUAFQAVABUAFAAUABQAFAAUABMAEwATABIA
EgASABMAEwATABEAEAASABIAEQARABAAEQARABIAEgAQABAADwAPAA8ADwAQABIAEgAQ
AA8AEQASABIAEQAPABEAEQARABAAEAARABEAEQARABEAEgAQAA8ADwAPABEAEQARABAA
DgAOAA0ADQAPAA8AEAASABAADgAQABEAEQARABAAEAAQABAAEAAQAA8ADwAQABAAEAAQ
ABEAEQAQABAAEQARAA4ADgAPAA8AEQAQABAAEAALAA8AEgARABIAEgASABIAEgAQABAA
EAAQABAAEAAQABAAEgASABIAEgAQABAAEAAQABEAEgATABQAEgASABIAEgAQABAAEAAQ
ABEAEgATABQAEgASABIAEgAUABQAFAAUABIAEwATABEAEQARABIAEgASABIAEwAUABIA
EgASABQAFQAWABcAGAAXABcAGQAbABkAGAAYABUAFAATABMAEwAVABUAFQAWABYAFgAW
ABQAEQAQABAAEAAQABAADwAMAAsADAAOAA8ADwAOAAwACgAMAAwADQAOAA4ADgAOAA0A
DQANAA0ADQAPAA8ADwAQAA4ADgAOAA8ADQAOAA4ADgAOAA4ADgASAB4AMQBLAGIAcgB7
AHMAWgA0AAgA4v/M/7X/nP98/1n/N/8e/wn///7+/gP/FP8q/z3/UP9q/4f/oP+2/8b/
0f/a/+T/6//y//j///8FAAoADAATABQAFAAUABUAFQAVABYAGAAZABsAHAAdAB0AHAAc
AB0AHQAeAB4AHwAgACIAIwAhACEAIQAhACIAIgAiACMAIwAjACMAJAAiACIAIwAjACUA
JgAmACYAJAAkACUAJQAlACUAJAAkACUAJwAoACgAJgAmACkAKgArACsAKwArAC0ALQAt
AC4ALgAuAC4AMAAyADIAMgA0ADYANgA4ADgAOgA6ADoAOgA6ADkAOAA3ADkAOAA2ADUA
NAAzADIAMQAuAC0ALAArACwALAArACoAKAAnACYAJQAjACIAIQAhACAAHwAcABoAGAAY
ABgAGAAZABgAFwAXABYAFQAVABYAFgATABEAEAAPAA8AEAAQAA4ADQAMAAwACQAJAAoA
DAAIAAcABwAHAAYABgAGAAUABgAGAAYABgAGAAYABgAFAAUABAAEAAQAAgACAAIAAgAB
AAEAAQABAAIABAAFAAYAAwADAAMAAwACAAQABAACAAIABQAGAAYABgAHAAgACgAIAAcA
BwAIAAcACAAIAAcABwAHAAgACAAFAAUABQAFAAIAAgABAAAA///////////8//z//f/9
//v//P/9//3//f/9//7////9//3//f/9//7//v/+//7//v/9//3//f/6//r/+v/7//n/
+f/3//b/9//4//j/+f/4//n/+f/6//j/9v/2//X/9f/1//X/9v/0//T/8v/x//H/8v/y
//H/8f/z//P/8//y//L/8//z//X/9f/1//b/9P/z//P/8//x//H/8f/w//L/8v/x//H/
8v/x//H/8v/0//L/9P/1//P/8//y//L/8P/w//D/8P/x//H/8v/y//D/8P/x//H/8v/y
//P/8//w//D/8f/x//H/8P/w//D/8f/x//L/8f/y//D/8P/w//D/8P/w//D/8P/u/+7/
7v/u//D/8P/w//D/7v/u/+7/7//v/+3/7f/t//D/8P/w//D/8f/y//L/8v/y//T/9P/0
//T/9P/1//X/9f/3//f/9v/0//H/7v/t/+7/7//w//H/8f/y//T/9P/z//D/7v/s/+7/
7v/u/+7/7f/q/+j/6P/p/+n/6v/q/+v/6v/q/+r/6//s/+z/7P/q/+n/6f/p/+n/6f/p
/+n/6f/q/+r/6v/s/+3/7f/u/+z/7P/s/+z/8v/6/wwAIwA5AEoAVABTAD8AGgDs/8b/
rv+a/4P/aP9K/y3/F//8/uv+5f7q/vf+Cv8a/y3/Rv9i/3//lv+o/7L/u//E/8z/0//a
/+D/5f/n/+r/7v/1//b/9v/2//f/9//3//j/+P/5//v//P/+//////8AAAIAAQABAAAA
AAAAAAEAAQD//////////wEAAgADAAUABQAFAAUABgAGAAYABwAHAAkACgAKAAoACAAI
AAkACQALAAsACgAKAAsADQAOAA4ADgAOABEAEgATABMAEwATABMAEwATABQAFgAWABYA
GAAdAB4AHwAiACAAIAAiACIAIgAiACIAIgAjACMAIwAjACMAIgAgAB8AHgAdABwAGwAY
ABcAFgAVABYAFgAVABQAFgAVABQAEwAVABQAEwATABMAEwARABAAEAAQABAAEAAPAA4A
DQANAAoACQAJAAoADAAJAAcABgAHAAcACAAIAAYABQAEAAQAAwADAAQABgAEAAMAAwAD
AAQABAAEAAMAAgACAAIAAgAAAAAAAAD//wEAAAAAAAAAAgACAAIAAgACAAEAAAD//wAA
AgADAAQAAQABAAEAAQACAAQABAACAAIABQAGAAYABQAFAAUABgAGAAUABQAGAAUABgAG
AAUABQAFAAYABgAFAAUABQAFAAUABgAGAAYABQAFAAUABQAEAAQABQAFAAQABAAEAAMA
AgABAAEAAQABAAEAAQABAAIAAgACAAIAAAD////////+//7//v/////////9//z//v/+
//3//f/+//////8AAP///P/7//n/+f/5//n/+v/8//z/+v/5//v//P/8//v/+v/7//r/
+f/4//j/+f/5//f/9//3//j/+P/3//f/9//5//n/+f/4//r/+v/5//n/+v/5//n/+v/5
//b/9//3//f/9//2//b/+P/4//j/+P/3//f/+P/4//f/9v/2//X/9f/2//j/+f/4//j/
+f/5//n/+P/4//j/+f/7//r/+f/4//r/+v/6//r//P/8//z//P/7//r/+f/4//r/+v/6
//r/+P/4//j/+P/4//j/+P/4//b/9v/2//b/+P/4//j/+P/6//r/+v/6//j/+f/5//f/
9f/1//b/9v/2//b/9//4//r/+v/6//z/+v/6//r/+v/7//v//f///wEAAAAAAP3/+v/5
//n/+f/3//f/9//4//r/+v/6//j/+f/4//j/+P/4//j/9//0//L/8v/z//P/8//y//D/
7v/w//D/8f/y//L/8v/y//H/8f/x//H/8f/v/+//7//w//D/8P/w//H/8P/w/+//7v/w
//D/8P/w//T///8TACwAQgBVAF8AWAA6ABAA4v/A/6v/kv94/1n/N/8Y//v+5f7Y/tX+
3P7y/gv/Hv80/1P/bv+E/5r/q/+2/7z/xf/O/9b/2//h/+b/6v/x//L/8v/y//b/9//4
//r/+P/5//v//P/+//////8AAAEAAQACAAIAAgACAAMAAwAFAAUABQAFAAYABgAGAAcA
BwAHAAcACAAGAAYABwAHAAgACgALAAwACwAKAAoACQALAAsACgAKAAsADQAOAA4ADAAM
AA8AEAATABMAEwATABUAFQAVABYAFgAWABYAGAAcABwAHAAeAB4AHgAgACAAIAAgACAA
IAAjACMAIwAjACMAIgAgAB8AHQAbABkAFwAWABUAFAATABMAFAAUABQAFAATABIAEQAR
ABAADwAPAA0ADQALAAoADAAMAAwADAAJAAgABwAHAAUAAwACAAIAAAD9//v/+v/7//v/
/P/8//r/+f/4//j/9//3//j/+v/4//f/9//3//j/+P/4//f/9P/0//T/9P/y//L/8v/x
//H/8P/w//D/8f/y//P/9P/0//P/8v/x//P/9P/0//T/9f/1//X/9f/0//b/9v/0//T/
9//4//j/+P/5//r//P/7//n/+P/4//n/+v/6//n/+P/5//v//P/7//v/+//7//r/+v/5
//j/+f/5//n/+f/4//j/+f/5//f/+P/5//n/+P/3//f/9//1//X/9f/1//f/+P/5//r/
+P/3//f/9//0//T/9P/1//f/9//1//T/9v/2//X/9f/1//X/9P/0//X/9P/1//X/8//z
//P/9P/0//T/8v/x//H/8v/y//H/7//x//H/8f/y//L/8//z//H/8f/x//L/9P/z//P/
8//z//P/8//y//L/8v/x//H/8v/x//H/8v/y//D/8v/z//H/8f/w//D/8P/w//D/8P/x
//H/8v/y//L/8v/z//P/9P/0//X/9f/y//L/8//z//P/8v/y//L/9f/z//T/9f/0//L/
8v/y//L/8//0//X/9v/1//T/8//y//T/9P/0//T/9v/2//b/9v/0//T/9P/0//T/9P/0
//T/9v/2//b/9v/0//T/9P/0//b/9//3//X/9f/1//b/9v/4//j/+f/6//r/+v/6//z/
+//6//n/+P/6//v//v8BAAEAAAAAAP3/+v/5//n/+f/7//v/+//8//7//v/+//z//P/8
//3//v/8//z/+//4//T/9P/1//X/+P/4//f/9v/2//b/9//4//j/+P/4//f/9//3//f/
9//4//n/+v/8//r/+v/6//v/+//8//z//P/+//7//v8AAAgAFwAxAEwAXgBrAHEAYAA6
AA4A5P/E/6//mP96/1f/N/8a/wH/8f7u/u3++P4Q/yX/NP9O/23/iv+g/7T/wf/I/9L/
3f/k/+z/9f/5//z/AAAHAAgACAAIAAwADQAOABAAEAARABMAFAAVABUAFAAUABoAGwAd
AB4AHgAeAB8AHwAgACEAIgAjACQAJAAkACUAJQAlACUAJgAoACgAKQApACkAKgAqACoA
KgAqACsAKwAtAC0ALAAsAC8AMwA2ADgANwA2ADgAOAA5ADkAOQA5AD0APQA9AD4AQABA
AEAAQgBEAEQARABGAEYARgBIAEgASgBKAEoASgBLAEsASwBLAE0ATABKAEkASgBJAEgA
RwBGAEUARABDAEIAQgBBAEAAQAA/AD4APQA9ADwAOwA7AD0APQA7ADoAPAA8ADwAPAA6
ADgANgA1ADQAMwAzADQANgAzADEAMAAvAC8AMAAwADAALwAuAC4ALAArACsALAApACkA
KgArACoAKgAqACkAJgAmACYAJgAoACgAKAAnACcAJgAmACYAJgAmACYAJgAnACcAJwAn
ACcAKAAoACgAKAApACoAKwAqACwALAAqACoALQAuAC4AKwArACsALAAuAC0ALQAuAC0A
LgAuAC0ALQAtAC4ALgAtAC0ALQAtACsALAAsACwALQAtAC0ALQAqACoAKwArACkAKgAr
ACsAKgApACkAKQApACkAKQApACgAKAAoACgAKAAnACcAJwAmACYAJgAnACkAKQAnACYA
JAAkACMAIwAkACUAJQAmACUAIgAhAB8AIQAhACEAIgAkACQAIgAhAB8AIAAgAB8AHwAh
ACEAIQAgACAAIQAhAB8AHwAfACAAIAAfAB8AHwAdAB0AHQAcAB0AHgAeAB8AHgAdAB0A
HgAcABoAHAAdABsAGwAaABoAGgAaABoAGgAbABsAHAAcABoAGgAbABsAGQAYABgAFwAU
ABIAEQAPAA0ADAAMAAwADQANAAwACwAKAAwADAAMAAwACwAKAAkACAAGAAYABgAGAAUA
BAADAAIAAgACAAIAAgACAAIAAgACAAIAAgACAAMAAQD///////8AAAAAAAAAAP//AAAA
AAAAAAACAAIAAgAEAAQABQAFAAUABwAHAAYABgADAAAA/////////////wAAAgAFAAYA
BQACAAAA/v/+//7//v/+//v/+P/2//b/9//3//j/+P/3//b/9v/2//X/9v/2//b/9P/z
//P/8//1//X/9f/1//T/9P/z//L/8P/x//H/8v/y//L/8v/y//b/+v8IAB8ANQBKAFgA
XwBXADYADADk/8T/qv+V/4D/Yv9D/yf/EP/7/vP+9P77/gj/GP8p/z7/Wv95/5L/qP+4
/8H/xv/M/9H/1v/c/+H/6f/u//D/8//0//T/9P/2//f/+P/6//v//f8AAAIAAAD///3/
/P//////AAAAAP7//v//////AQABAAEAAQAAAAAAAAABAAEAAQABAAIAAAAAAAEAAQD/
/wAAAAAAAAIAAgADAAMABQAFAAQABAAEAAUABQAEAAQABAAHAAgACQAJAAkACQALAAsA
CwAMABAAEAAQABIAFAAUABQAFgAWABYAGAAYABYAFgAWABYAFwAXABcAFwAXABYAFAAT
ABQAEwASABEAEgARABAADwALAAoACAAGAAgABwAGAAUABQAEAAMAAwADAAMAAQAAAAAA
AAAAAAAA///+//3//f/6//n/+f/6//r/9//1//T/9f/1//b/9v/2//X/9P/0//X/9f/2
//j/8v/x//H/8f/y//L/8v/x/+7/7v/u/+7/8P/w//D/7//t/+z/7P/s/+3/7v/v//D/
8f/x//H/8f/v//D/8P/w//H/8f/x//H/8P/y//L/8P/u//H/8v/y//P/8//z//T/9P/z
//P/9P/z//T/9P/z//H/8f/y//L/8v/z//T/9f/z//T/9P/0//H/8f/x//H/8f/y//T/
9f/z//T/9f/1//b/9f/1//X/9P/z//L/8f/w//D/8P/w/+//7//w//H/8P/w//D/8f/x
//H/7//u/+7/7v/t/+3/7P/t/+3/7v/u/+z/7P/r/+v/6//r/+z/7v/u/+z/6//r/+z/
7P/r/+v/7f/t/+3/7v/u/+//7//t/+3/7f/u/+3/6//q/+n/6//r/+v/6v/s/+z/6//r
/+v/6//s/+7/7v/s/+7/7//v/+//7v/u//D/8P/w//D/8f/x//L/8v/y//L/8//z//D/
8P/x//H/8P/w//H/8f/z//L/8v/y//P/8//y//P/9P/0//T/9P/0//T/9P/0//T/9P/0
//T/9P/2//b/9v/2//b/9v/2//b/9v/2//f/9//1//X/9f/2//X/9P/z//P/9v/2//b/
9v/4//j/+P/4//j/+f/5//v//f/9//z//P/5//b/9f/1//X/9f/1//X/9v/4//j/+P/2
//X/9P/0//T/9P/0//P/8v/w//D/8f/v//D/8P/v/+7/7v/u/+//7v/u/+7/7v/v/+//
7//v//H/8f/x//H/8P/w//D/8P/x//H/8v/y//b/9v/4//j/9v/+/xUALwBEAFgAZQBh
AEgAIAD2/9L/tP+d/4T/aP9F/yf/Dv/3/un+5P7n/vr+EP8j/zj/VP9x/4j/nP+u/7v/
xv/M/9X/3v/i/+n/8f/0//j//f/+//7//v8AAAEAAgAEAAQABQAHAAgACwALAAoACgAL
AAsADAAMAAwADAANAA0ADQANAA0ADQAMAAwADAANAA8ADwAPABAAEAAQABEAEQATABQA
FAAUABIAEgATABMAFQAVABQAFAATABUAFgAWABYAFgAZABoAHQAdAB0AHQAhACEAIQAi
ACIAIgAiACQAJgAmACYAKAApACoALQAuAC4ALgAuAC4ALwAvAC8ALwAvAC4ALAArACoA
KQAoACcAJgAlACQAIwAkACQAIwAiACIAIQAgAB8AHwAeAB0AHQAdAB0AGwAaABoAGgAa
ABoAGAAWABQAEwASABEAEQASABAADQALAAoACwALAAwADAAMAAsACgAKAAcABwAIAAoA
CAAHAAcABwAGAAYABgAFAAYABgAGAAYABAAEAAQAAwAFAAQABAAEAAIAAgACAAIAAgAB
AAAA//8AAAIAAwAEAAMAAwADAAMABAAGAAYABAAEAAcACAAIAAUABQAFAAYACAAHAAcA
CAAHAAgACAAHAAcABwAIAAgABQAFAAUABQAFAAYABgAGAAcABwAHAAcABAAEAAUABQAD
AAQABQAFAAIAAQABAAEAAwADAAMAAwACAAIAAgACAAEAAQACAAMAAAAAAAAAAQABAAEA
///+//7//v/9//3//v//////AAAAAP7//v/9//v/+//7//z//v/+//z/+//5//r/+v/5
//n/+//7//v//P/8//3//f/7//v/+//8//z/+//7//v/+//7//v/+v/8//z/+//7//j/
9//3//j/+P/2//j/+f/5//n/+P/4//j/+P/4//j/+f/5//r/+v/4//j/+f/5//j/+P/5
//n/+v/6//v/+//5//j/+P/4//v/+f/4//f/+P/6//r/+v/6//3/AAADAAYACAAIAAgA
CAAGAAYABgAGAAgACAAIAAgACAAIAAgACAAIAAgACAAIAAgACAAIAAgABgAGAAYABgAG
AAYABgAGAAYABgAGAAYACAAIAAgACAAIAAgACAAIAAgACAAIAAgACAAIAAgACAAJAAoA
CwAMAA==
         </WaveFormData>
      </LeadData>
      <LeadData>
         <LeadByteCountTotal>10000</LeadByteCountTotal>
         <LeadTimeOffset>0</LeadTimeOffset>
         <LeadSampleCountTotal>5000</LeadSampleCountTotal>
         <LeadAmplitudeUnitsPerBit>4.88</LeadAmplitudeUnitsPerBit>
         <LeadAmplitudeUnits>��V</LeadAmplitudeUnits>
         <LeadHighLimit>2147483647</LeadHighLimit>
         <LeadLowLimit>268435456</LeadLowLimit>
         <LeadID>V3</LeadID>
         <LeadOffsetFirstSample>0</LeadOffsetFirstSample>
         <FirstSampleBaseline>0</FirstSampleBaseline>
         <LeadSampleSize>2</LeadSampleSize>
         <LeadOff>FALSE</LeadOff>
         <BaselineSway>FALSE</BaselineSway>
         <ExcessiveACNoise>FALSE</ExcessiveACNoise>
         <MuscleNoise>FALSE</MuscleNoise>
         <LeadDataCRC32>333002123</LeadDataCRC32>
         <WaveFormData>
+P/4//j/+P/2//b/9v/2//f/9//3//f/9//3//j/+P/5//n/+v/6//r/+//8//z//v/+
/wEAAQD/////AAACAAIAAQABAAEA///+//7//v8AAAEAAwAEAAQABAACAAEA/f/8//v/
+v/7//r/9//2//X/9f/2//f/9f/1//X/9f/3//f/9v/2//T/8v/y//L/8v/y//D/8v/y
//L/8v/y//X/9v/2//f/9//3//f/9//2//X/+/8FABEAJAA9AFMAZQBxAHAAZQBeAF8A
XwBRAD0AHgD3/8z/n/9q/z3/Gv8E/wT/F/8z/0r/Yf91/4b/lv+p/7j/wv/I/8//1v/a
/+D/5//p/+j/7//y//L/8v/x//H/8v/y//X/9v/2//f/+P/5//n/+v/7//v/+//7//v/
+//7//v//f/9//3//f/+/////////////v/+/////f/+//7//v////////////////8A
AAAAAAABAAEAAAAAAAEAAgACAAAAAAABAAMAAQABAAEAAgAFAAUABQAFAAcACAAIAAkA
CgAJAAoACQAJAAkACgAKAAoACgAKAAsADAANAA4ADwANAA0ADgAOAA8ADwAPAA8ADwAO
AA4ADgAMAAwADAAMAAwADAAMAAwADQANAA0ADAAMAAwADQANAA4ADgAPAA8AEQARABEA
EgASABIAEQAQAA4ADgANAAwADQANAA0ADAAKAAkACAAHAAgACAAIAAgACAAIAAgACAAF
AAUABAAEAAQABAADAAMAAQABAAAAAAABAAAAAAABAP//////////AAABAAIAAgABAAIA
AQAAAAAAAAAAAAAAAQACAAIAAgADAAQABgAHAAYABgAHAAcABQAEAAQABQAHAAgACAAI
AAYABwAHAAcABwAHAAgACAAKAAoACQAJAAcACAAIAAcABwAHAAcABgAIAAgACQAKAAkA
BwAGAAUABwAGAAYABgAIAAgACAAHAAUABQAFAAMAAwAEAAQAAwAFAAMAAwAEAAQABAAC
AAQABAADAAMAAwABAP//AQABAAIAAgACAAIAAAAAAP///v/+//7//v/+/wEAAQABAAEA
AAD///7//f///////////////v/+//7//v/+//7//v/8//z//P/8//z//P/8//z//v/+
//7//v/8//z/+v/6//z//f///////f/8//v/+v/7//z//f/+//z//P/8//z//P/7//v/
+//7//v/+//7//v/+//7//r/+v/4//j/+P/4//n/+v/7//z//P/8//z//P/8//z//P/8
//z//P/8//z//P/8//z//P/6//r/+v/6//v//P/9//7//P/8//z//P/+//7//v/+//7/
/v/+//7//P/8//z//P/6//r/+v/6//z//P/8//z//P/8//z//P/+//7//f/9//v/+//7
//v//P/8//3//f/+//7//v///wAAAAAAAAAABQAFAAUABQAGAAgACAAHAAUABQADAAIA
AAAAAAAAAQAFAAYABgAGAAQAAwABAAAA///+//3//P/5//j/9//3//r/+//7//v/+v/5
//j/9//4//j/+P/2//b/9v/2//b/9P/2//b/9v/2//b/9//4//r/+//7//v/+f/3//r/
/f///wUAEwAmADsAUQBnAHMAdABrAGAAXQBbAFMAQwAmAPn/yP+Z/2j/O/8c/wz/EP8f
/zP/SP9d/3P/iP+a/63/vv/I/8z/z//Y/97/4v/j/+f/7v/y//T/8//y//T/9f/3//j/
+//8//z//f/7//v/+v/6//3//f/9//3//f/9//3//f/7//v/+//7//7//////////f/8
//z//f///wAAAAAAAP3//f/9//3/+//7//z//P/+///////+//7///8AAAAAAAAAAAEA
AwAFAAUABQAGAAYABQAEAAMABQAGAAYABwAIAAcACAAHAAgACQALAAwADAAMAAwADQAL
AAsACwALAA0ADQAOAA4ADQANAA0ADQANAAwADAAMAAwADAAMAAwADQAOAA8AEAAQAA8A
DgAMAA4ADgAPAA8AEgASABMAEwARABEAEQASABIAEgARABAAEQASABIAEgAPAA8ADwAO
AA0ADQANAA0ACgAKAAoACgAKAAoACgAKAAcABwAGAAYABgAGAAUABQAFAAUABAAEAAMA
AgACAAMAAwADAAMAAwADAAMAAwACAAIABAAEAAQABQAGAAcACAAHAAgACAAIAAgACAAJ
AAkACgAKAAsACwAJAAgACAAJAAoADAANAA4ACwALAAoACQAKAAsADQAOAA4ADgANAA0A
CwAMAAwACwAMAA0ADgAOAAwADAANAA4ADgANAA0ADQANAAwADAAMAAoACgAKAAkACQAJ
AAkABwAHAAgACAAHAAkABwAHAAgABgAGAAQABgAGAAUABQAFAAcABQAHAAcABgAGAAYA
BgAEAAQAAwACAAMABAAFAAYABQAFAAUABQADAAMAAwADAAEAAQABAAEAAwACAAIAAgAE
AAQABAAEAAMAAgABAAAAAgACAAIAAgACAAIAAgACAAIAAgAAAAAAAAABAAMAAwAAAAAA
AAAAAAIAAgACAAIAAgACAAIAAgAAAP///////wEAAQABAAEA//8BAAEAAAD+//7//v/+
//7//v/+//7//v/+//7//v/+/wAAAAAAAAAA/v/+//7//v8AAAAAAAAAAP7//v/+//7/
AAAAAAAAAAD9//3//f/9//3//f/+//7//////wAAAAACAAMABAAEAAQABAAHAAcABwAH
AAgACgAJAAcABgAFAAUABAAEAAQABQAHAAoADAALAAoABwAFAAUABAADAAIA///+//v/
+v/7//v//P/9//v/+//7//v/+f/5//j/+P/4//b/9v/2//j/+P/2//j/+P/4//j/+P/5
//r/+v/7//v/+//7//v//v8BAA0AHwA3AFAAaQB7AH0AdQBoAGEAYABdAFEANwARAOD/
sf9+/0//Jv8L/wT/EP8o/0H/Vf9q/4H/l/+q/7r/w//I/87/2P/d/+D/5v/q/+3/8f/0
//j/+v/5//j/+P/5//v//P/7//z//P/9//v/+//6//r//////////////////////wEA
AQABAAEAAAABAAEAAQD///7//v//////AAAAAAAA//////////8BAAEAAgACAAAAAQAB
AAAAAAABAAIAAgACAAIAAwAFAAMAAwADAAQABQAFAAUABQAHAAgACAAJAAkACQALAAsA
CwALAAwADAAMAAwADAANAA0ADQANAA0ADQANAA4ADgALAAsACwALAAkACAAIAAgACAAI
AAgACAAKAAoACgAKAAkACQAJAAgACAAIAAkACQAKAAoACwALAAsACwALAAwADAAMAAsA
CgAIAAgABwAGAAcABwAHAAYABQAFAAUABQAGAAYABgAGAAMAAgABAAAAAQABAAAAAAAA
AAAA/////wEAAQAAAAAA/f/8//z//f////////////3//f/9//z//v8AAAAAAAAAAAAA
AAAAAAEAAgACAAIABAAEAAUABQAFAAQABAADAAUABAAEAAUABwAIAAgACAAHAAcABgAF
AAcABwAIAAgACgAKAAkACQAHAAgACAAHAAkACQAJAAgACAAIAAkACgAIAAcABwAHAAcA
BgAGAAYABgAGAAYABQAFAAUABQADAAMABAAEAAMAAQD/////AAD+//7//P/+//////8A
AAEA///9///////+//7//v/+/wAAAAD///7//v/+//7//v////////////3//f/9//3/
//////////////7//v/+/wAAAAAAAAAA///+//3//P/+//7//v/+//z//P/8//z//v/+
//z//P/6//v//f/9//r/+v/6//r//P/8//z//P/8//z//P/8//z/+//7//v/+f/5//n/
+f/7//v/9//2//r//P/8//z//P/6//r/+v/6//r/+v/6//r/+v/6//r/+v/6//r/+v/6
//z//P/8//z/+v/6//r/+v/6//r/+v/6//j/+P/4//j/+v/5//n/+f/7//v/+//8//z/
/f/9//7//P/8//3//v/+//7//v8BAAIAAwAEAAYACAAIAAcABwAFAAMAAgACAAIAAgAD
AAUABgAGAAYABAABAP///v/9//7//f/8//n/+P/3//f/+P/7//v/+//7//n/+f/5//j/
+v/6//j/+P/4//j/+P/2//r/+v/6//r/+f/5//n/+P/5//n/+f/5//n/+v/7//v/BQAT
ACQAOwBTAGcAcQBwAGUAXABbAFsATwA7AB4A8//E/5X/Zv85/xj/BP8G/xv/Nf9O/2X/
ef+M/5r/q/+4/8L/zP/T/9b/2v/g/+f/6//w//L/9P/z//L/8//1//j/+v/6//r/+f/5
//v/+//6//r//v///wAAAQD//////////////////////v////////8BAAAAAAABAAEA
AgACAAIA////////////////AAAAAAIAAwADAAIAAAABAAIAAgD+//7///8BAAMAAwAD
AAQABQAFAAUABQAFAAYABgAHAAkACQALAAsADQANAA4ADgAMAAwADAANAAsACwALAAsA
DQANAA4ADgANAA0ADQANAA0ADAAMAAwADgAOAA4ADgAOAA4ADgAOAA8ADwAPAA4ADAAM
AA0ADQAQABAAEQARAA8ADwAPABAAEAAQAA8ADgAOAA4ADQAMAA0ADQANAAwADQANAA0A
DQAKAAoACgAKAAYABgAGAAYAAwADAAIAAgADAAQABAAFAAcABwAGAAYAAwACAAIAAwAD
AAMAAwADAAMAAwADAAIAAgAEAAQABAAEAAQABAAEAAcACAAIAAgACAAIAAkACQAIAAgA
CQAJAAsACgAKAAsACwAMAAwADAAMAA0ADQANAAsACwAMAAwACgAKAAkACQALAAwADAAL
AAsACwALAAoACAAIAAkACgAMAAsACwALAAsACgAKAAoACgAKAAoACQAJAAkACQAHAAcA
CAAIAAcACQAHAAcACAAIAAgABgAIAAgABwAHAAcABwAFAAcABwAGAAYABgAGAAYABgAF
AAQABgAGAAYABgAFAAUABQAFAAMAAwADAAMABQAFAAUABQAFAAQABAAEAAIAAgACAAIA
AAAAAAAAAAACAAIAAgACAAIAAgACAAIABAAEAAIAAgAAAAEAAwADAAIAAgACAAIAAgAC
AAIAAgACAAIAAgACAAAA////////AQABAAEAAQD7//3/AQACAAIAAgACAAIAAgAAAAAA
AAAAAP7//v/+//7///8AAAEAAgAAAAAAAAAAAAIAAgACAAIAAAAAAAAAAAD+//7//v/+
/wAAAAAAAAAA/v/+//7//v/+//7//v/+//7//f/9//3//f/9//3//v/+//////8AAP7/
/v///wAAAQACAAMABwAFAAUABQAGAAgACAAHAAcABwAFAAQABAAEAAQABQAHAAYABgAG
AAQAAwABAAAA//8AAP///v/7//z/+//7//z//P/7//r/+f/3//f/9//2//f/+P/3//j/
9v/2//b/9P/4//j/+P/4//b/9//4//j/+f/5//n/+f/5//r/+f/9/wkAHQAyAEcAXQBv
AHEAbABlAGAAWwBVAEkAMQAIANf/pv91/0b/If8M/wj/Ev8n/z3/Uv9n/3v/kP+i/7P/
vP/E/8z/0//Y/9z/4v/p/+v/7P/v//L/8v/y//D/8f/z//T/9//4//j/+f/5//n/+P/4
//n/+f/5//n//P/9//7////9//3//f/9//7////////////+//7////9//7//v/+////
/////////////wAAAAD+///////+//7///8AAAAA/v/+////AQABAAEAAQACAAEAAQAB
AAEAAQACAAIAAwAFAAUABwAHAAkACQAKAAoADAAMAAwADQAMAAsACgAJAAsACwAMAAwA
CwALAAsACwAJAAgACAAIAAgACAAIAAgABgAGAAYABgAHAAcABwAGAAgACAAJAAkACAAI
AAkACQAJAAkACQAKAAoACgAJAAgACgAKAAkACAAFAAUABQAEAAMAAwADAAMAAgACAAIA
AgAAAAAAAAAAAP/////+//7//v/+//3//f///////v/+//3//P/8//3/+//7//v/+//7
//v/+//6//z//v/+//7//f/8//v/+v/7//z//P/8//z//P/9//3///8AAAIAAwABAAAA
AAABAAEAAgACAAIABAAFAAUABQAEAAMAAwACAAIAAgABAAEAAwAEAAQAAwABAAEAAQAA
AAIAAgADAAQABAADAAMAAwADAAIAAgACAAQABAAEAAMABQAFAAUAAwACAAIAAQD/////
/f/9//7/AAAAAP7/AAD+//3//f/9//3/+//9//3//P/8//z//P/8//z/+//6//r/+v/6
//r/+f/5//n/+f/7//v/+//7//v/+//7//v/+f/4//j/+P/4//j/+P/4//r/+v/6//r/
+v/6//r/+v/8//z//P/8//r/+v/4//j/+P/5//v/+//6//r/+v/6//j/+P/4//j/+v/6
//r/+v/6//n/+f/5//n/+f/5//n/+f/5//n/+P/6//r/+v/6//r/+v/6//r/+v/6//r/
+v/6//r/+v/6//r/+P/4//j/9//5//n/+f/5//n/+v/6//v/+//8//z//P///wAAAAAA
AP7/AQABAAEAAQACAAQABAADAAMAAwABAAIAAgACAAIABQAHAAgACAAFAAIAAAD9//z/
+//6//n/+P/1//T/8//z//T/9f/1//f/9//3//f/9//2//b/9v/0//T/9P/0//T/8v/0
//T/9P/0//T/9f/4//j/+f/5//f/9//3//j///8HABcAKwBCAFkAawB3AHUAagBfAFwA
WQBPAD0AHQDy/8P/kv9d/zD/Ef8C/wb/GP8t/0P/Wv9x/4f/nP+u/7v/xP/M/9L/1//c
/+D/5v/p/+v/7v/x//T/9P/0//L/8//1//b/+f/6//r/+//9//3//P/8//3//f/9//3/
/f/9//3//f/8//v/+v/5//z//f/9//3//f/8//z//f///wAAAAAAAAEAAQABAAEA////
/wAAAAAAAAEAAQAAAAAAAQACAAIAAgACAAMABQAFAAUABQAGAAUABQAFAAUABQAGAAYA
BwALAAsADQANAA0ADQAOAA4ADgAOAA4ADwANAA0ADQANAA0ADQAOAA4ADQANAA0ADQAL
AAoACgAKAAoACgAKAAoADAAMAAwADAAPAA8ADwAOAAwADAANAA0ADgAOAA8ADwAPAA8A
DwAQAA4ADgANAAwADgAOAA0ADAALAAsACwAKAAcABwAHAAcABgAGAAYABgAEAAQABAAE
AAUABQAEAAQABAAEAAMAAwABAAEAAAAAAAAAAAABAAMAAQABAAEAAQD////////+////
AgADAAQAAwACAAEAAAADAAQABAAEAAQABAAFAAUABAAEAAUABQAFAAQABAAFAAUABgAG
AAYABgAHAAcABwAJAAkACgAKAAoACgAJAAkACwAMAAwACwALAAsACwAKAAkACAAIAAgA
CAAHAAcABwAHAAYABgAGAAYABgAGAAUABQAFAAUAAwADAAQABAADAAMAAQABAAIAAgAC
AAAAAgAEAAMAAwADAAEA//8BAAEAAAAAAAAAAAACAAIAAQAAAAIAAgACAAIAAgABAAAA
/////////////////////////f/8//z//P/+//7//v/+//7//v/+//7//v/+//7//v/8
//z//P/8//7//v/8//z//v///wEAAQD+//7//v/+//z//P/8//z//v/+//7//v/+//3/
/f/9//3//f/9//3//f///////v/+//7//v/+//7/AAAAAAAAAAAAAAAAAAAAAAAAAAAA
AAAA/v/+//7//v/+//7//v/+//z//P/8//z//f/+////AAACAAIAAgACAAAA////////
/f/9//3//v8AAAEAAQACAAAAAAABAAIAAgACAAIABQAFAAUABQAGAAgACAAHAAcABwAF
AAQABAAEAAQABQAHAAgACAAIAAYABwAFAAQAAwAEAAMAAgD///3/+//6//r/+f/5//n/
+f/7//v/+//6//r/+v/4//j/+P/4//j/9v/4//j/+P/4//j/+f/6//r/+P/3//b/9f/5
//z/+//7/wEACwAcADEARwBfAHEAdgBvAGIAWQBZAFkASwAyAA8A4P+v/3z/S/8m/wz/
Bv8V/y3/RP9Z/3H/hP+U/6f/uP/C/8j/z//W/9z/4P/l/+v/8P/z//b/9v/2//b/9//5
//r/+f/6//r/+//9//3//P/8//3//f/9//3//f/9//3//f/9//3//f/9/wAAAQABAAEA
AQAAAAAAAQD//wAAAAAAAAIAAwAEAAUAAgABAAEAAAACAAMAAwACAAIAAwAEAAQAAgAC
AAMABQAFAAUABQAGAAcABwAHAAcABwAIAAgACQALAAsADQANAAsACwAMAAwADAAMAAwA
DQAPAA8ADwAPAA8ADwAQABAADgANAAwACwALAAoACgAKAAsADAANAA4ADgAOAA4ADgAP
AA8ADwAOAAwADAANAA0AEAAQABEAEQARABEAEQASABAAEAAPAA4ADgAOAA0ADAANAA0A
DQAMAAkACQAJAAkACgAKAAoACgAIAAgACAAIAAkACQAIAAgABgAGAAUABQADAAMAAgAC
AAMAAgACAAMAAwADAAMAAwADAAMAAwACAAQABgAGAAYABAAEAAQABAADAAQABAAEAAQA
BAAFAAUABwAIAAoACwAKAAgABwAHAAkACgAKAAoADAANAA0ADQANAA0ADgAOAAwADAAL
AAsACwAMAAwACwAJAAkACQAIAAoACgALAAwACwAJAAgABwAHAAYABgAGAAcACAAJAAkA
BwAHAAcABQADAAQABAADAAUAAwADAAQABAAEAAIABAACAAEAAQABAAQAAwAGAAcABAAE
AAQABAAEAAQAAwACAAIAAgACAAIAAQABAAEAAQADAAMAAwADAAEAAQABAAEAAgACAAMA
BAACAAIAAgACAAIAAgACAAIAAgACAAIAAgAEAAQABAAEAAIAAgAAAAAAAAABAAMAAwAC
AAIAAgACAAIAAgACAAIABAAEAAQABAACAAEAAQABAAEAAQABAAEAAwADAAMABAAEAAIA
AgACAAIABAAEAAQABAACAAIAAgACAAIAAgACAAIAAgACAAIAAgACAAIAAgACAAIAAgAC
AAIAAgACAAIAAgACAAIAAgACAAIAAQABAAEA////////AAAAAAEAAQACAAQABAAFAAYA
AwACAAEAAwAEAAUABgAIAAoACgAJAAkACQAHAAYABgAHAAgACgANAAwADAAMAAoACgAJ
AAkACQAGAAUABAABAP///f/8//z///////////8BAAEAAQAAAP7//v/8//z//v/+//7/
/P/+//7//v/+//z//f/+//7//f/9//3//f///wAA//8DAAkAGQAwAEcAWQBpAHkAeABr
AGQAXwBZAFEAQQAgAPX/xP+V/2L/Of8g/xb/Gv8r/0P/Vv9p/3//lP+m/7f/xP/M/9L/
2//g/+b/6v/v/+//8v/3//r/+v/6//z//f///wAA//8AAAAAAQABAAEAAAAAAAUABQAF
AAUAAwADAAMAAwADAAMAAwADAAQABQAFAAUABQAEAAQABQAFAAYABgAGAAUABQAFAAUA
BQAFAAYABgAEAAUABQAEAAcACQALAAwACQAIAAgACQAJAAkACQAKAAsACwALAAsACwAM
AAwADQAPAA8AEQARAA8ADwAQABAAEgASABIAEwATABMAEwATABMAEwAUABQAEwATABMA
EwATABIAEgASABIAEgASABIAEAAQABAAEAARABEAEQAQABIAEgATABMAFAAUABUAFQAT
ABMAEwAUABQAFAATABIAFAAUABMAEgARABEAEQAQAA8ADwAPAA8ADQAMAAsACgAKAAoA
CgAKAAkACQAIAAgABgAGAAUABQAHAAcABgAGAAUABAAEAAUAAwADAAMAAwAFAAUABQAE
AAQABgAGAAYACAAIAAgACAAJAAoACgAKAAgACAAJAAkACAAIAAkACQAKAAoACwANAAsA
DAAMAAwADAANAA0ADQANAA0ADgAOAA4ADgANAA0ADwAQABAADwANAA0ADQAMAAwADAAN
AA4ADAALAAsACwANAAwADAAMAAwADAAMAAsACwALAAsACQAJAAoACgAJAAsACQAJAAoA
CAAIAAYACAAIAAcABwAHAAYAAwAEAAMABAAEAAQABAAGAAYABQAEAAIAAgACAAIAAQAB
AAEAAQADAAMAAwADAAMAAwADAAMABQAEAAQABAACAAIAAgACAAQABAAEAAQABAAEAAQA
BAACAAIAAgACAAIAAgAAAAAAAAABAAMAAwAEAAQABAAEAAIAAgACAAIAAgACAAIAAgAC
AAEAAQABAAMAAwADAAMAAwADAAMAAgAAAAIAAgACAAIAAgACAAIAAgACAAIAAgACAAAA
AAAAAAAAAAAAAAAAAAACAAIAAgACAAQABAAEAAMAAQABAAEAAQABAAIAAgADAAEAAgAC
AAIAAwAEAAQABAAGAAkACQAJAAcACAAKAAoABwAHAAcABQAEAAQABAAEAAYACQALAAwA
CgAIAAcABQACAAEAAAD///7/+//6//n/+f/6//v/+//9//3//f/9//3//P/8//z/+P/4
//j/+P/6//j/+v/6//j/+P/4//n/+P/4//n/+f/7//v/+//8////BQATACUAPABTAGkA
ewB9AHQAZwBiAF0AUwBFAC0ABgDV/6T/b/9C/x//DP8I/xT/J/89/1L/af+B/5j/rv+/
/8b/yv/Q/9X/2P/e/+L/6f/t//D/9P/2//X/9P/0//X/9//4//r//P/9/////f/9//z/
/P//////////////////////AQABAAEAAQAAAAEAAQABAAMAAgACAAMAAQACAAIAAgAB
AAEAAQABAAMAAwAEAAQABAAFAAUABAACAAMABAAEAAQABAAFAAcABwAHAAcACAALAAsA
CwALAAsADAAMAA0ADwAPABEAEQARABEAEgASABAAEAAQABEAEwATABMAEwARABEAEgAS
ABEAEQARABEAEwASABIAEgAPAA4ADQAMAA4ADgAOAA4ADwAPAA8ADgAOAA4ADwAPABAA
EAARABEAEQARABEAEgAQABAADwAOAA4ADgANAAwACwALAAsACgALAAsACwALAAoACgAK
AAoABgAGAAYABgAHAAcABgAGAAQABAADAAMAAwADAAIAAgABAAAAAAABAAMAAwADAAMA
AwADAAMAAgAAAAIAAgACAAQABAAEAAQAAwAEAAQABAAEAAQABQAFAAgACAAJAAkACQAI
AAgACQAHAAgACAAIAAYABwAHAAcACQAJAAoACgAKAAoACQAJAAcACAAIAAcACAAJAAoA
CgAKAAoACwAMAA4ADQANAA0ACwAKAAoACgAIAAgACAAHAAgACQAKAAkACQAKAAoACQAJ
AAcABwAIAAYABgAEAAYABgAFAAUABQAFAAMABQAFAAQABAAEAAQABAAEAAMAAgACAAIA
AgACAAUABQAFAAUABQAFAAUABQADAAMAAwADAAEAAAAAAAAAAQACAAMABAACAAIAAgAC
AAMABAAFAAYABAAEAAQABAAEAAQAAgACAAIAAwAFAAUABAAEAAQABAAGAAYABgAGAAQA
BAAEAAQAAgABAAEAAQACAAMABAAFAAUABQADAAQABAAGAAYABgAGAAYABgAGAAYABgAG
AAYABgAIAAgACAAIAAgACAAIAAgABgAGAAUABQAFAAUABQAFAAQABAAFAAUACAAIAAgA
CQAKAAoACgAKAA0ADQANAA0AEAASABIAEQARABEADwAOAA4ADgAOAA8AEQASABIAEgAQ
AA8ADQAMAA0ADAALAAoABwAGAAUABQAEAAUABQAFAAUABQAFAAUABAAEAAQAAgAEAAQA
BAAEAAQABgAGAAYABAAEAAUABgAGAAcABwAHAAkACwAMAAkACQARACcAPgBTAGkAfwCH
AIIAdwB0AHEAawBfAEsAKgD9/8z/m/9q/0H/Iv8W/xz/M/9J/17/df+L/5z/rv/B/9D/
2P/c/+X/7P/w//b//f///wAABQAIAAgACAAIAAkACwAMAAsADAAMAA0ADwAPAA4ADgAP
AA8ADwAPABEAEQARABEAEQARABEAEQAQABEAEQARABMAEgASABMAEQASABIAEgASABMA
FAAVABMAEwAUABQAEgATABMAEgASABMAFAAUABQAFAAVABcAGQAZABkAGgAZABkAGQAZ
ABkAGgAaABsAGwAbAB0AHQAfAB8AIAAgACAAIAAgACEAIQAhACEAIQAhACEAIgAiAB8A
HwAfAB8AIQAgACAAIAAgACAAIAAgACAAIAAgACAAIQAhACEAIAAhACIAJAAlACYAJgAn
ACcAJQAlACUAJgAmACYAJQAkACQAJAAjACIAIQAhACEAIAAhACEAIQAhAB4AHgAeAB4A
HAAcABwAHAAdAB0AHAAcABwAHAAbABsAGwAbABoAGgAbABoAGgAbABoAGQAYABcAFwAX
ABcAFgAYABoAGgAaABgAGAAYABgAGwAcABwAHAAcABwAHQAdAB0AHAAcABsAHAAcAB0A
HwAfACAAIAAgAB4AHwAfAB8AHwAfACAAIAAiACIAIQAhACMAJAAkACMAIQAhACEAIAAi
ACIAIwAkACIAIQAhACEAIQAgACAAIAAiACIAIgAhACEAIQAhAB8AHwAgACAAHwAhAB8A
HwAgAB4AHgAcAB4AIAAfAB8AHwAfAB0AHwAfABwAHAAcABwAHAAcABsAGgAaABoAGgAa
ABsAGwAbABsAHQAdAB0AHQAbABsAGwAbAB0AHAAcABwAHAAcABwAHAAcABwAHAAcABsA
GgAZABgAGgAaABoAGgAcABwAGgAaABgAGQAbABsAGgAaABoAGgAaABoAGgAaABoAGgAa
ABoAHAAbABsAGwAbABsAGwAbAB0AGwAZABgAGAAYABgAGAAYABgAGAAYABgAGgAaABoA
GgAZABgAFwAWABgAGAAYABgAGAAYABgAGAAYABgAGAAYABoAGgAaABoAGAAYABgAGAAY
ABgAGAAYABgAGAAYABgAGAAYABgAGAAaABoAGgAaABoAGgAaABoAHAAcABwAHAAdAB4A
HwAgAA==
         </WaveFormData>
      </LeadData>
      <LeadData>
         <LeadByteCountTotal>10000</LeadByteCountTotal>
         <LeadTimeOffset>0</LeadTimeOffset>
         <LeadSampleCountTotal>5000</LeadSampleCountTotal>
         <LeadAmplitudeUnitsPerBit>4.88</LeadAmplitudeUnitsPerBit>
         <LeadAmplitudeUnits>��V</LeadAmplitudeUnits>
         <LeadHighLimit>2147483647</LeadHighLimit>
         <LeadLowLimit>268435456</LeadLowLimit>
         <LeadID>V4</LeadID>
         <LeadOffsetFirstSample>0</LeadOffsetFirstSample>
         <FirstSampleBaseline>0</FirstSampleBaseline>
         <LeadSampleSize>2</LeadSampleSize>
         <LeadOff>FALSE</LeadOff>
         <BaselineSway>FALSE</BaselineSway>
         <ExcessiveACNoise>FALSE</ExcessiveACNoise>
         <MuscleNoise>FALSE</MuscleNoise>
         <LeadDataCRC32>3786301485</LeadDataCRC32>
         <WaveFormData>
BAAEAAQABAAEAAQABAAEAAQABAAEAAIABAAFAAYACAAGAAYABwAHAAUACAAJAAkACQAJ
AAsADQALAAsACwAMAA8ADwAPAA4ADAAKAAoACgALAA0ADgAPABEAEAAPAA0ACwALAAkA
BwAGAAYAAwABAAAAAAABAAMAAgACAAIAAgADAAMAAQABAP///v/9//3/+//7//v/+//7
//z//P/8//3///8AAAAA/v////////////3/AgAKABMAIQAyAEAATQBYAGEAYwBsAIAA
jQCLAIUAdwBbADQABwDW/6n/g/9t/2b/bf99/5H/m/+h/6f/s//B/8//1v/Z/9z/4v/l
/+f/7P/t/+v/7//x//H/8P/u/+//7//v//D/8f/z//P/9f/1//P/9f/1//X/9v/2//b/
9v/2//X/8//1//X/9f/3//f/9//2//b/9v/2//b/9P/1//X/9f/1//X/9f/1//X/9f/1
//X/8//0//T/8//z//P/9P/0//L/8v/x//H/7//w//D/8P/x//H/8f/y//T/8//z//P/
9P/2//b/9//1//X/9f/2//j/+P/5//n/+//9//7////////////+////AAABAAMABQAH
AAcACAAJAAgABwAJAAkACQAJAAoADAAMAA0ADQALAAsACwANAAsADAAMAAwADQANAA0A
DQANAAwADAALAAsACgAKAAkABwAHAAcABgAFAAUABQAFAAUABQADAAMABAADAAQABAAD
AAIAAQAAAAAA/////////////////v/+//3//f/9//v//f/9//z//f/9//3//v/9//3/
/f/8//v/+//7//v/+//9//3//f////////8AAAAAAAD//////v/+/wAAAQACAAIAAwAD
AAEAAAAAAAAAAAAAAAAAAQACAAIAAgACAAMAAwABAAEAAQAAAP///v/+////AQACAAEA
AAD///7/AAD///3///8BAP////8AAP7//v/+//z/+v/7//v/+//9//3//f/8//z//P/8
//z//P/8//z//P/6//r/+v/6//z/+v/6//v/+f/5//f/9//3//j/+P/3//j/+v/7//r/
+f/4//n/+f/5//n/+P/4//r/+f/5//r//P/7//v/+//6//n/9//2//b/9v/3//j/+P/2
//j/+f/5//n/+P/4//j/+f/5//j/9v/2//b/9//5//n/+f/5//f/9//3//f/9//2//b/
9//1//T/9P/1//f/9v/2//f/9v/1//T/8//y//P/9P/1//b/9v/2//b/9v/2//b/9v/2
//T/9P/0//T/9P/0//T/9P/y//L/8v/y//T/9P/0//T/8v/y//L/8v/y//L/8v/y//T/
9P/0//T/8v/y//L/8v/w//D/8P/w//L/8v/y//L/8v/y//L/8v/0//T/9P/0//T/8v/y
//P/8v/0//T/9P/3//f/9f/4//j/9//2//X/+f/7//v/+//7//z//f/9//3//P/8//r/
+f/4//j/+f/8//3//f/8//v/+f/3//f/9f/z//L/8v/t/+v/6v/q/+3/7//w//D/8P/w
/+//7//t/+3/7f/s/+v/6//r/+v/6//r/+v/7P/u/+7/7v/v//H/8P/w//H/7f/t/+3/
7//y//r/BQATAB4ALgA/AEoAUQBVAFwAagB1AHsAdQBnAEcAHgDx/8L/l/93/2f/Zv9n
/2//ff+H/4//mf+l/7H/wf/K/8v/zP/S/9f/1//W/9f/3f/f/+H/4f/g/+L/4//j/+P/
5v/n/+n/6f/m/+X/4v/j/+T/5f/n/+j/6P/o/+j/5//j/+X/5f/l/+b/5//o/+j/5v/m
/+b/5v/o/+n/6f/p/+n/6f/p/+n/5f/l/+X/5f/l/+b/5v/l/+X/5f/m/+b/6P/o/+f/
5//p/+r/6v/q/+n/6f/p/+r/6v/p/+n/6f/q/+z/7P/t/+//7//v//D/8P/w//H/8f/x
//P/9P/1//X/9f/1//T/9f/2//f/+f/5//v/+//8//z//P/8////AAABAAIABAACAAIA
AwADAAMAAwADAAUABwAIAAgACAAHAAcABwAHAAUABAAEAAMABQAEAAQAAwABAAEAAQAA
AP///////////f/9//v/+//9//v/+//6//j/+P/4//j/+v/5//n/+f/3//f/9//2//b/
9f/1//X/9f/3//f/9v/3//f/9//4//f/9//3//b/9v/3//j/+f/3//n/+f/5//v/+//7
//z//v/+//3//f/7//r/+//7//7//v///////f/8//z//P/9//7///8BAAEAAAD///7/
AQABAP////8CAAIAAgACAP////8AAAAAAgACAAIAAgAEAAMAAQADAAEA/////wAAAAAA
AAAA/v/+//////////////////7//v/+//7//v/+//7//v/+//7//v/+//7/AAD+//7/
///9//3/+//7//z//v//////AQACAAIAAAD///7///////3//f/8//z//f/9//7/AAAA
AP////////7//f/7//r/+f/6//z//v8AAP7/AAABAAAA///9//z//f///wAAAAD+//7/
/v//////////////AAABAAIAAwACAAAA/////////v/+////AQAAAAAA//8AAP7//v/+
//7//v/+//7//v/+//7//v/+////AAABAAIAAAAAAAAAAAACAAIAAgACAAAAAAAAAAAA
AgACAAIAAgACAAIAAgAAAAAAAQACAAQABAAEAAUABQAFAAgACQAJAAkACQALAA0ADQAN
AA0ADgANAA0ADQAMAAoACAAIAAgACgANAA8AEQAQAA4ADAAJAAkACQAHAAUAAgACAP//
/f///wAAAgAFAAUABAADAAIAAQABAP////8BAAAA//////3//f/9//3///8AAAAAAAAA
AAEAAQAAAAIAAwADAAMABwAJABAAHAApADkATgBgAG0AdAB9AI8ApACuAK8ApwCLAF0A
KwD4/8f/mv97/2v/af90/4X/kf+b/6f/s/+//8v/0//X/9z/4//m/+j/6f/t/+7/8//1
//X/9//3//b/+P/5//n/+f/4//n/+//7//n/+f/3//n/+v/7//3//v/8//z//P/7//n/
+//7//v/+//7//v/+v/6//r/+v/6//r/+//7//v/+f/5//n/+f/6//v//P/9//z//P/7
//n/+f/5//r/+v/6//r/+f/5//f/+P/4//j/+f/5//n/+v/8//v/+//7//z//v/+////
/f/9//3//v/+//7//////wAAAwAFAAcABwAHAAcABgAGAAYABgAHAAcACQAJAAoADAAM
AAwADwARABEAEQASABAAEAARABEAEQARABEAEwATABQAFAAUABMAEwATABMAEwASABIA
EQARABAAEAAPAA8ADwAPAA4ADQANAA0ADQAPAA8ADQANAAoABwAGAAQABgAGAAYABgAG
AAUABQAFAAUABQAFAAQAAgABAAEAAQAAAAMABAAEAAEAAQABAAIAAgADAAQABAAFAAUA
BQAFAAUABwAHAAcABwAHAAcACAAGAAYABQAFAAYABgAIAAkACgAKAAsACwAJAAgACAAI
AAoACgAKAAsADAAMAAwADAALAAsACQAJAAwADAAMAAwACwALAAwADAAMAAwADAAMAAoA
CQAHAAkACQAHAAcACAAIAAgACAAGAAYABwAHAAcABQAFAAUABAACAAIAAgACAAMABAAF
AAYABAAEAAQABAAEAAIAAgADAAUABQADAAMAAwAEAAQAAwADAAQABAACAAAAAAACAAMA
AwADAAIAAgACAAEAAQACAAQAAwADAAMAAQABAAAAAAD//wAAAgAEAAIAAAACAAMAAQAB
AAAAAAAAAAEAAQAAAP7//v/+/////////////////////////////v/+///////+//7/
//////7//P/7/wAAAgACAAIAAgABAAAA///+//7//v/+//7//v/+//7//v/+//7//v/+
/wAAAAAAAAAA/v/+//7//v/+//7//v/+//z//P/8//z//v/+//7//v/+//7///8AAAIA
AgACAAMAAQD//wIAAwADAAMAAwAFAAcABwAHAAcACgALAAsACwAIAAgABgAGAAQABQAH
AAgACQAJAAgABwAFAAMAAwABAP3//P/8//n/+f/4//j/+f/7//z//P/8//r/+f/5//f/
9//3//b/9f/1//X/9f/1//f/9//4//j/9v/2//f/9//4//j/+f/5//f/+f/5//r/AgAP
ABkAJgA2AEUAUgBZAFsAYgB0AIEAgQB7AG0ATQAgAPP/yv+f/3n/Zf9g/2f/ef+J/5P/
nf+n/6//t//F/9D/1f/a/9z/3f/h/+b/5//p/+v/7f/t/+z/7v/v/+//7//v/+//8P/v
//H/8f/v//H/8//z//T/9P/y//L/8v/x/+//8f/x//H/8f/x//H/8P/y//L/8v/y//L/
8//z//P/8f/x//H/8f/x//H/8f/x//H/8v/y//H/8f/x//L/8v/x//D/7v/t/+7/8P/x
//L/8f/x//H/8v/y//H/8f/x//L/9P/0//X/9//3//f/+P/2//b/9//3//X/9//4//n/
+//9////AAAAAAAAAAABAP//AQABAAIABgAGAAYACQAHAAcABwAIAAoACgALAAsACQAJ
AAkACwALAAwADAAMAAsACwALAAsACQAIAAgABwAJAAgACAAHAAMAAwADAAIAAwADAAMA
AwABAAEA/////wEA//////7/+//6//n/+P/5//n/+v/7//v/+//7//r/+v/5//n/+f/3
//n/+f/4//f/9//3//j/9v/3//j/+P/3//f/9//3//n/+//7//v/+f/5//n/+v/8//z/
+//7//z//P/+///////+//7//f/+//7///8AAP///v/9//3//v/+//7//v///////f/9
//7//v/+//7/+//7//z//P/+//7//v/+//7//f/7//3/+//5//n/+v/8//z//P/6//j/
+f/5//n/9//3//f/9v/4//j/+P/4//j/+P/4//j/+v/6//r/+v/4//b/9v/3//n/+f/3
//f/9//4//j/9//1//b/9v/0//T/9P/2//f/9//3//b/9v/2//X/9f/2//b/9f/1//X/
8//z//L/8v/z//T/9v/4//b/9P/2//f/9//3//b/9v/0//X/9f/0//b/9v/2//f/9f/1
//X/9f/1//X/9f/1//X/9P/0//X/9f/0//T/9f/t//D/9P/1//T/9P/0//T/9P/y//L/
8v/y//L/8v/y//L/9P/0//T/9P/y//L/8v/y//T/9P/0//T/8v/y//L/8v/w//D/8P/w
//H/8v/z//T/9P/0//T/9P/0//T/9P/0//T/9P/0//T/8P/w//H/8v/y//L/8v/z//P/
8f/0//X/9//3//f/+f/7//v/+//7//z//f/9//3//v/+//z//P/8//3///8AAP/////+
//3/+//5//n/9//1//T/9P/x//D/8P/x//P/9P/0//P/8v/y//H/8f/v//H/8f/w/+//
8f/x//H/8f/v/+//8P/w/+7/7v/v/+//8P/w//H/8f/x//H/8f/0/wAADQAbACwAPgBL
AFIAVQBfAGwAdgB/AH8AcwBZAC8AAgDV/6j/gf9t/2f/ZP9r/3v/h/+P/5f/o/+v/7v/
xf/M/9H/1P/W/9n/2//g/+P/4//n/+n/6f/o/+b/5//n/+f/6v/r/+3/7f/r/+v/6f/r
/+v/6//s/+z/7v/u/+7/7f/p/+v/6//r/+v/6//r/+r/7P/s/+z/7P/q/+v/6//r/+v/
6//r/+v/6v/r/+z/7f/r/+z/7P/r/+n/6f/q/+r/6v/q/+n/6f/q/+z/7f/u/+7/7f/s
/+z/7v/t/+3/7f/u//D/8P/x//H/8f/x//L/8//0//b/9//1//f/+P/5//z//f/+//7/
/v/+//7//////wEAAQACAAIAAgACAAUAAwADAAMABAAGAAYABwAHAAcABwAHAAkACQAK
AAoACgAJAAkACQAJAAsACgAKAAkACwAKAAoACQAHAAcABwAGAAQAAwACAAEAAwADAAEA
AQADAAEAAQAAAP///v/9//z//v/9//3//f/9//3//f/8//7//f/9//3/+//9//3//P/9
//3//f/+//7///8AAAAA/v/9//z/+//9/////////////////wAAAwAEAAQABQACAAIA
BAAFAAQABAAFAAUABgAGAAcACAAHAAYABQAFAAYABgAGAAYACQAJAAcABwAGAAYABgAG
AAUABQAGAAYABwAIAAkACgAIAAcABQAHAAkABwAHAAgACgAKAAoACAAHAAcABgAFAAcA
BwAHAAYABgAGAAYABgAEAAQABAAEAAQABAAEAAQABAACAAIAAwAFAAUAAwADAAMABAAE
AAMAAQACAAIAAAABAAIABQAHAAUABQAEAAQAAgABAAEAAgACAAEAAQABAAMAAwACAAIA
AgACAAMABAAEAAIABAAFAAMAAwACAAIAAgADAAMAAgADAAQABQAHAAYABQAEAAMABQAF
AAUABQAFAAQABAAFAAUABAAEAAUABQAEAAQAAwAEAAYABgAGAAYACAAIAAgACAAGAAYA
BgAGAAgACAAIAAgABwAGAAUABAAGAAYABAAEAAcACAAKAAoACgALAAsACQAMAA0ADQAN
AA0ADwARABEAEQARABIAEwATABMAEgASABIAEgASABMAFwAYABkAGQAVABMAEAANAA0A
CwAJAAgACAAFAAMAAgACAAMABQAGAAgACAAIAAcABwAFAAUABQAEAAMAAwADAAMAAwAD
AAMAAwACAAEAAAAEAAUABQAGAAUABQAFAAUACwASAB4AKQA5AEoAWgBnAHAAeQCHAJoA
pgCpAKUAlwBzAEMAEADd/67/h/9z/2v/bv97/4n/l/+j/6//u//J/9X/3f/g/+P/5v/q
/+//8f/y//X/9//5//v/+//6//j/+f/5//n//P/9//////8BAAEA//8BAAAA//////7/
AAAAAAAA///8//3//P/7//3//f/9//z//P/8//z//P/8//3//f/9////////////+//7
//v/+//7//z//P/7//3//f/+//7//v/+//3//f/9//7//v/+//3//f/9//7//v/9//3/
/f8AAAIAAgADAAMAAwADAAQABAAEAAUABQADAAUABgAHAAYABwAIAAgACgAKAAoACwAL
AA0ADQAOABAAEAAQABMAEwATABMAFAAWABYAFwAXABUAFQAVABcAFwAYABgAGAAXABcA
FwAXABUAFAAUABMAFQAUABQAEwARABEAEQAQAA8ADwAPAA8ADwAPAA0ADQANAAsACwAK
AAoACgAKAAoACgAJAAkACQAHAAcABwAGAAgABwAHAAcABQAHAAcABgAFAAUABQAGAAgA
CQAKAAoABwAHAAcABwAFAAcABwAHAAcABwAHAAgACgAKAAkACQAKAAoADAANAA0ADAAM
AAsACwAKAAoACgAMAAwADAANAAwADAAMAAwADwAPAA0ADQAMAAwADAAMAAkACQAKAAoA
CgAKAAoACgAKAAkABwAJAAoACQAKAAwACgAKAAoACAAIAAkACQAJAAcABwAHAAYACAAI
AAgACAAIAAgACAAIAAYABgAGAAYABgAEAAQABQAHAAcABQAFAAUABgAGAAUABQAGAAYA
BAACAAIABAAFAAMAAwACAAIAAgABAAEAAgACAAEAAQABAAMAAwACAAIAAgACAAMABAAD
AAAAAQABAAEAAQAAAAAAAgADAAMAAgAAAAAAAAABAP//////////AQABAAEAAQABAAAA
AAABAP///v/+//////8CAAAA//8AAAAAAAAAAAAAAgACAAIAAgAAAAAAAAAAAAAAAAAA
AAAA/v/+//7//v/+//7//v/+//z//P/8//z//v/+//7//v8AAAAAAAAAAAAAAAAAAAAA
/P/8//3//v8AAAAAAAABAAEA//8CAAMAAwADAAMABQAFAAUABQAFAAgACQAJAAkACAAI
AAYABgAEAAUABwAIAAkACQAIAAcABgAFAAYABQADAAIAAgD///v/+v/6//v/+//8//z/
/P/6//n/+f/3//j/+f/5//n/9//3//f/9//3//f/+P/4//j/+P/5//n/9f/0//T/8//3
//n/+f/4//7/BwARAB4ALgA/AFAAWQBdAGAAagB5AIEAfwB1AF0AOAALANr/rf+F/23/
ZP9l/2//f/+N/5n/n/+n/7X/w//M/8//0v/Y/9v/3f/g/+X/5//r/+3/7f/s/+z/7f/t
/+3/7f/t/+7/7f/u/+//7v/x//H/8f/y//L/8P/w//D/7//t/+//7//v//H/8f/x//D/
8P/w//D/8P/u/+//7//v//D/8f/y//P/8P/v/+7/7f/t/+7/7v/t/+3/7f/u/+7/7P/s
/+v/6//s/+7/7//w/+//7//v//D/8v/x//H/8f/y//T/9P/1//T/8//y//L/9P/0//X/
9f/3//n/+v/7//z//f/+//7//f/8//v/+//9//////8AAAQABAAEAAcABwAHAAcACAAI
AAgACQAJAAcABwAHAAkACQAKAAoACgALAAsACwALAAkACAAIAAcABQAEAAQAAwADAAMA
AwACAP////////////////3//f////3//f/8//7//v/+//7//P/7//v/+//5//n/+f/4
//j/9//3//f/9//5//n/+P/3//f/9//4//b/9//4//j/9//3//f/9//1//f/9//3//f/
9//3//j/+//8//z//f/7//r/+//7//z//P/9//3////+//7//v8AAAAAAAABAP///v/9
//z//f/9//v/+//8//z//P/8//v/+//8//z/+v/6//r/+v/6//n/9//5//z/+//8//7/
/f/8//v/+P/4//n/+f/5//n/+f/5//j/+v/6//r/+v/5//j/9//2//n/+v/7//z/+v/4
//j/+f/3//f/9f/1//X/9v/2//X/9f/2//b/9P/0//T/9v/3//X/9f/0//T/9v/1//X/
9v/1//P/8v/x//P/8//y//L/8v/y//P/9P/0//L/9P/1//P/8//y//L/8v/z//P/8v/0
//T/9P/1//X/9f/1//X/9//3//f/9//2//T/8//z//P/8v/y//P/9f/0//T/8//0//L/
8v/y//L/8//0//X/9v/1//T/8//y//T/9P/0//T/9P/0//T/9P/0//T/9P/0//T/9P/0
//T/9v/2//b/9v/0//T/9P/0//b/9v/2//b/9P/0//X/9v/2//b/9v/3//n/9//6//v/
+P/3//b/9//7//v/+//7//7//////////v/+//z//P/+////AQACAAEAAQAAAP//AAD/
/wAA///8//r/+f/1//H/8P/w//H/8//0//T/9P/2//X/9f/z//P/8//y//H/7//v/+//
7//x//H/8v/y//L/8v/z//P/8P/w//H/8f/x//H/8//2//z/CQAZACgANABDAE4AUwBV
AFwAagBtAG8AbQBZADcAEADn/7r/j/93/2//bP9x/33/h/+P/5n/pf+v/73/x//O/9P/
2P/a/93/4f/k/+P/5f/o/+v/7P/s/+z/7f/t/+3/7P/t/+//7//u/+3/6v/r/+z/7f/v
//D/7//u/+3/6//r/+3/7f/t/+//7//v/+7/7P/s/+z/7P/u/+//7//v/+3/7f/t/+3/
6//r/+v/6//r/+z/7P/r/+z/7f/v//D/7//u/+z/6//t/+7/7v/u/+//7//v//D/7v/t
/+3/7f/u//D/8P/x//P/8//z//T/9P/0//X/9f/3//n/+v/7//z//f/+//7//v/+//7/
/////wEAAQACAAIAAgACAAUABQAFAAUABgAGAAYABwAHAAcABwAHAAkACwAMAAwADAAJ
AAkACQAJAAkACAAIAAcACAAIAAkACQAFAAUABQAEAAQABQAGAAcABgAFAAIAAQABAP//
///+/wAAAAAAAAAA/v/9//3//f/9//3//f/8//7//f/9//3/+//9//3//P/9//3//f/+
//z//f/+//7//////////////wEAAQABAP///////wAAAgACAAEAAQACAAIABAAFAAQA
BAAFAAUABwAGAAYABgAIAAgACAAJAAkACAAHAAYACQAJAAcABwAGAAYABgAGAAUABQAG
AAYABgAGAAYABgAIAAcABQAHAAkABwAHAAgACAAIAAgABgAEAAUABQAFAAcABwAHAAYA
BAAEAAQABAAGAAYABgAGAAQABAAEAAQABgAEAAQABQAFAAUAAwADAAEAAgACAAEAAQAC
AAIAAAADAAQABwAJAAgABwAFAAQABgAFAAUABgAFAAMAAgABAAIAAwADAAQABAAEAAUA
BgAEAAIABAAFAAQAAwABAAAAAQADAAQABAAEAAQABAAFAAMAAwADAAMABQAFAAUABQAF
AAQABAAFAAcABgAGAAcABwAEAAIAAwACAAQABAAEAAQAAgACAAIAAgAEAAQABAAEAAIA
AgACAAIAAgACAAIAAgAEAAQABAAEAAYABgAGAAYABAAEAAIAAgAFAAYACAAIAAYABwAH
AAUACAAJAAkACQALAA0ADwAPAA8ADwAQABEADwAPAA4ADgAOAA4ADgAPABEAEgATABMA
EgARAA8ADQANAAsACQAIAAoABwAFAAQAAgADAAUABgAIAAgACAAHAAUAAwADAAMAAgAB
AAEAAQACAAMABAAFAAMAAgABAAAAAwADAAIAAgAFAAUABQAFAAkADAAYACMALwBAAFIA
YwBuAHUAfwCSAKAAowCjAJkAewBRACIA7/++/5f/f/9z/3D/ef+H/5P/n/+t/7n/yf/X
/9//4v/l/+b/6P/r/+3/8v/1//f/+f/7//v/+v/6//v/+//7//7///8BAAEA//////3/
//8BAAEAAgACAAEAAAD///3//f/////////////////+//7//v/+//7//v/////////+
//3//P/7//v/+//7//v//P/+///////+//3//f/8//7//v/9//3//f/+//7//v//////
//8AAAAA////////AQAEAAUABwAFAAUABQAGAAUABAAEAAMABAAHAAkACwAKAAsADAAM
AA4ADgAOAA8AEAATABQAFgAVABQAEwAVABcAFwAXABgAGAAYABkAGQAZABkAGQAbAB0A
HgAeAB4AHQAdAB0AHQAdABwAHAAbABkAGAAYABcAFwAXABcAFgAVABUAFQAVABYAFwAW
ABcAFAARABAADgAQABAAEAAQAA4ADQANAA0ADwAPAA8ADgAMAAsACwALAAwADwAQABAA
DwAPAA8AEAANAA0ADQAMAA0ADQANAA0ADQAPAA8ADwAPAA8ADwAQABIAEgARABEAEAAQ
ABIAEwASABIAEwATABEAEAAQABAAEQASABMAFQAWABYAFgAWABYAFQASABEAFAAUABQA
FAAVABUAFgAWABYAFgAWABYAFgAVABMAFQAUABEAEAAQABIAEgASABAAEAARABEAEQAR
ABEAEQAQABAAEAAQABAAEAAQABAAEAAOAA4ADgAOABAADgAOAA8ADwAPAA0ADQALAAwA
DAALAAwADgAPAA4ADAAMAA4ADwAPAA8ADgAOAA0ACwAKAAoACwALAAwADQANAA0ADAAM
AAsADAAOABAADQAKAAsACwALAAsACgAKAAoACwALAAoADAAMAAwADQAPAA8ADwAPAA0A
DQANAA0ADAAKAAkACQAKAAoACwANAA8ADAAMAAsADAAMAAwADAAMAAwADAAMAAwACgAK
AAoACgALAAwADQAOAAwADAAMAAwADAAMAAwADAAMAAoACgALAAoADAAMAAwADgAPAA4A
EgARABEAEQARABEAEwATABMAFQAWABcAFwAZABgAGAAWABYAFgAXABkAGAAZABkAGAAZ
ABcAFQAVABUAEwASABIADwANAAwADAAMAA0ADQAMAA4ADgANAA0ACwALAAsACgAJAAkA
CQAJAAkACQAJAAoACgAKAAoACwALAAoACgALAA0ADQAPAA0ADAAUACMAMwBAAFIAYwBu
AHMAewCKAJoAoQChAJsAiQBjADQABwDY/63/i/97/3j/f/+N/5v/p/+v/7f/wf/P/93/
5P/l/+r/8P/z//f//P/9//3///8BAAEAAAAAAAEAAQABAAIAAwAFAAUABQAFAAMABQAF
AAUABgAGAAYABgAGAAUAAwAFAAUABQAFAAUABQAEAAQABAAEAAQAAgADAAMAAwAEAAUA
BgAHAAMAAwADAAMAAQACAAIAAQABAAEAAgACAAIAAgABAAEAAQACAAIAAgADAAMAAwAE
AAIAAQABAAEAAgAEAAQABQAGAAcACAAKAAoACgALAAsACQALAAwADQAOAA8AEAAQABAA
EAAQABEAEwAVABUAFgAYABgAGAAbABsAGwAbABwAHAAcAB0AHQAfAB8AHwAhACEAIgAi
ACIAHwAfAB8AHwAfAB4AHgAdABsAGgAaABkAFwAXABcAFgAXABcAFwAXABcAFwAVABUA
FQATABMAEgASABIAEgASABIAEQARABEAEQARABEAEAASABEAEQARAA0ADwAPAA4ADQAN
AA0ADgAQABEAEgASAA8ADwAPAA8ADwARABEAEQARABEAEQASABAAEAAPAA8ADwAQABMA
FQAUABQAFQAVABUAFAAUABQAFAAUABQAFQAWABYAFgAWABcAFwAVABUAFAAUABQAFAAV
ABUAFgAWABYAFgAWABYAFgAVABMAFQAVABMAEwAUABQAFAAUABIAEgATABMAEwAVABUA
FQAUABIAEgASABIAFAAUABQAFAAUABQAFAAUABIAEAAQABEAEwATABEAEQAPABAAEAAP
ABEAEgASABAAEAAQABIAEwARABEAEAAQABAADwAPABAAEAAPAA8ADwAPAA8ADgAOAAwA
DAANAA4AEAAOABAAEQARABEAEAAQAA4ADwAPAA4AEAAQABAAEQAPAA8ADwAPAA8ADwAP
AA8AEQAQABAAEQAPAA4ADgAPABEAEAAOAA0ADgAOAA4ADgAOABAAEAAQABAAEAAQABAA
EAAPAA4ADQAMAA4ADgAOAA4ADgAOAA4ADgAQABAAEAAQABAAEAAQABAADgAOAA4ADgAM
AAwADAAMAA4ADgAOAA4ADgAOAA4ADgAOAA4ADgAOAA4ADgAOAA4AEAAQABAAEAASABIA
EgASAA==
         </WaveFormData>
      </LeadData>
      <LeadData>
         <LeadByteCountTotal>10000</LeadByteCountTotal>
         <LeadTimeOffset>0</LeadTimeOffset>
         <LeadSampleCountTotal>5000</LeadSampleCountTotal>
         <LeadAmplitudeUnitsPerBit>4.88</LeadAmplitudeUnitsPerBit>
         <LeadAmplitudeUnits>��V</LeadAmplitudeUnits>
         <LeadHighLimit>2147483647</LeadHighLimit>
         <LeadLowLimit>268435456</LeadLowLimit>
         <LeadID>V5</LeadID>
         <LeadOffsetFirstSample>0</LeadOffsetFirstSample>
         <FirstSampleBaseline>0</FirstSampleBaseline>
         <LeadSampleSize>2</LeadSampleSize>
         <LeadOff>FALSE</LeadOff>
         <BaselineSway>FALSE</BaselineSway>
         <ExcessiveACNoise>FALSE</ExcessiveACNoise>
         <MuscleNoise>FALSE</MuscleNoise>
         <LeadDataCRC32>2280279613</LeadDataCRC32>
         <WaveFormData>
BAAEAAQABAAEAAQABAAEAAIAAgABAAEAAwAEAAUABQAEAAQABAAEAAUABQAHAAcACQAJ
AAkACwAJAAkACQAKAAwADQANAA0ADQALAAsACwANAA4ADwARABMAEgAQAA0ACwAKAAkA
CAAHAAUABAACAAEAAQACAAQABAAEAAQAAwAEAAMAAgACAAAAAAD+//7//P/8//z//P/9
//3//f/9////AAAAAAAA/v/+//////8AAP7/AgAJAA0AEAAaACUAMwBDAFEAZAB/AKYA
xADRAN4A4gDMAKMAcgA+AAgA1v+3/6n/pP+s/7n/wP+//8P/yf/S/9v/3//h/+P/5P/n
/+n/6//r/+z/8P/w//D/8P/s/+v/6v/p/+z/7//w//H/8v/y//L/8v/w//D/8f/x//D/
8P/w/+//7P/s/+z/7f/v/+//7//v/+//7v/u/+//7f/t/+z/7P/s/+3/7f/t/+3/7f/s
/+z/7f/t/+z/7P/s/+z/7P/s/+n/6f/p/+r/6v/q/+v/7P/s/+v/6//s/+z/6v/q/+z/
7P/t/+3/7v/v/+//8f/y//L/8v/0//X/+P/5//v//P/+//////8AAAEAAwAEAAUACQAK
AAsADQAOAA4ADgAQABAAEAAQABAAEQASABIAEgARABEAEQARABAADwAOAAwADAALAAsA
DAAKAAkABwAGAAUABAAEAAQAAgABAAEA///8//z//P/8//3//f/7//r/+//7//v/+//6
//n/+P/4//j/9v/2//b/9f/1//X/9P/2//b/9f/1//P/8//z//P/8//0//X/9v/3//b/
9f/0//T/8//y//L/9P/2//b/9v/3//f/+f/5//j/+P/3//b/9P/2//b/9v/4//j/+P/4
//b/9v/2//b/9//3//f/+f/5//n/+f/5//f/9//3//f/9v/2//X/9P/2//f/+P/5//j/
+P/4//f/+f/5//n/+f/3//j/+P/3//b/9v/2//b/9f/1//T/8v/0//T/8v/0//X/9f/z
//P/9f/2//b/9v/z//P/9P/0//b/9v/1//X/9f/0//P/8v/y//T/9P/1//f/9v/2//T/
9f/1//T/9P/1//T/9P/1//f/9//3//f/9v/2//b/9v/1//X/9P/z//T/9P/0//X/9P/0
//T/9P/1//X/8//z//f/9//2//X/8//z//T/9P/1//b/9//4//b/9v/2//X/9v/2//b/
+P/2//X/9f/2//b/9//3//j/+P/3//b/9f/0//X/9v/3//j/+P/4//j/+P/4//j/+P/4
//j/+P/4//j/+P/4//j/+P/3//b/9f/0//b/9v/2//b/9P/0//T/9P/2//b/9v/2//j/
+P/4//j/9v/2//b/9v/0//T/9P/0//b/9v/2//b/9v/2//b/9v/4//j/+P/4//X/9f/1
//b/9//3//j/+P/6//r/+//7//v/+//7//v//f/////////9//7/AAABAP////////3/
+//7//3//v///wEAAQAAAAAA/f/9//z/+//6//n/9//0//L/8f/x//T/9v/2//b/9P/z
//L/8f/w//D/8P/w/+7/7v/u/+7/7v/u/+//7//w//H/8v/0//T/9P/0//T/9f/z//b/
9v/4//3/AwAIAA4AGwArADsASQBaAHUAmgC6AMsA2gDaAL4AjwBgACwA9P/G/7H/qf+i
/6T/rf+w/7P/t/+//8j/0f/Z/9n/2f/e/+H/4f/h/9//5P/k/+T/5P/k/+T/5f/m/+f/
5//p/+n/6f/m/+b/5v/m/+f/6P/q/+v/6v/q/+r/6f/m/+b/5v/n/+j/6f/q/+v/6//q
/+r/6//r/+v/6v/q/+r/6//r/+v/6//r/+r/6v/r/+v/6v/q/+r/6v/q/+r/6f/p/+n/
6v/s/+z/7f/u/+7/7f/t/+7/7v/s/+z/7v/v/+//7v/u//L/8//2//j/+P/4//r/+//6
//v//f/+////AQACAAQABQAHAAgACQAMAA4AEAATABQAFAAUABYAGQAaABsAHAAaABoA
GQAYABkAGQAZABkAGQAZABkAGAAZABcAFgAWABUAEwAQAA4ADwAOAA4ADgAKAAkACQAH
AAgACAAIAAgABQAFAAMAAgACAAMABAAFAAQAAwACAAIAAwACAAMABAADAAMAAwACAAIA
AgABAAEAAQABAAEAAQD+//7//v/+//7//v/+//7/AQABAAEAAgAAAAIAAgACAAEAAQAD
AAMAAQACAAIAAgAAAAIAAgACAAMABAAFAAYABAAEAAQABAAHAAcABwAJAAcABwAHAAcA
BwAHAAcABwAJAAoACgAKAAkACQAJAAkACgAKAAoACQAJAAkACQAJAAcACAAIAAcACAAI
AAgACAAJAAkACAAGAAYABgAEAAYABwAHAAUABQAFAAYABgAGAAcABwAIAAgACAAIAAcA
BwAHAAYABQAEAAUACAAJAAsACQAIAAgABgAHAAcABgAGAAYABAADAAMABAAFAAYABwAG
AAYABgAGAAkACQAIAAcACQAKAAsADQAOAA4ADgAOAA0ADQALAAsADQANAAwACwAJAAkA
CgAKAAoACgAKAAoADAAMAAwACwAIAAgACAAKAAoACQAJAAoACAAJAAkACgAKAAoACgAK
AAoACAAIAAgACAAIAAgACAAIAAsADAANAA4ADgAOAA4ADgAOAA4ADgAOAAwADAAMAAwA
DAAMAAwADAAMAAwACwALAAsADAANAA0ADgAOAA4ADgARABEAEwATABUAFQAVABcAFQAV
ABUAFgAYABkAGQAZABkAFwAXABcAGwAcAB0AHwAeABwAGQAVABcAFgAVABQAEQAPAA4A
DAAMAA0ADwASABAAEAAQAA8ADgANAAwADAAMAAwACgAKAAoACgAKAAoADQANAA0ADQAP
ABAAEAAQABAAEAARABEAEgAQABIAFQAbACgAPABPAGUAfQCbAMoA9wAYASwBOQEoAfoA
vgCDAEgACgDa/8D/s/+z/8D/yP/L/9D/1//f/+f/7P/t/+//9f/3//b/9//5//n//f8A
AAAAAAAAAAAA/////////////wEAAQABAP7//v/+//7/AAAAAAEAAQAAAAAAAAD///7/
/v/+///////////////9//z//P/9//3//f/8//z//P/9//3//f/+//////8AAP/////+
//7//v/+//7//v/9//3//f/+//z//P/9//7//v/9//3//v8AAP7//v8AAAAAAQABAAIA
AwADAAUABgAGAAYACAAJAAsADQAQABIAEwAVABYAGAAYABkAGQAZABsAHAAdAB8AHwAg
ACEAJAAkACQAJAAkACMAJAAkACQAIQAhACEAIQAhACEAIQAgAB8AHQAcABwAHAAbABkA
GAAZABgAGAAYABYAFQAVABMAEgASABIAEgASABMAEgASABAADwAOAA0ADQANAA0ADgAO
AAwADAAMAA0ADQANAAwACwAKAAgABwAIAAkACgALAAgACAAIAAgACAAIAAgACAAJAAkA
CQAKAAoADAAMAAwACwALAA0ADQAMAAwACwAKAAoADAAMAAwADAAMAAwADAAMAAwADAAM
AAsACwALAA0ADwAPAA8ADwAPAA8ADwAPAA4ADgANAAwADAANAA4ADwAQABAAEAAPAA8A
DwAPAA8ADQAOAA4ADQAOAA4ADgAOAA8ADwAOAAwADAAMAAoADAAMAAsACAAHAAoADAAN
AA4ADAALAAsACgAKAAoACQAJAAoACgAKAAoACAAKAAoACwALAAoACgAIAAkACQAIAAgA
CQAIAAgACQAHAAcABwAHAAcACAAJAAoACgAJAAcABQAGAAYABgAHAAYABgAGAAYABQAF
AAMAAwAFAAUABAADAAMAAwAEAAQABAAEAAQABAAGAAYABgAFAAQABAAEAAYABAADAAMA
BAAGAAcAAwACAAYABgAGAAYABgAEAAQABAAEAAYABgAGAAYABAAEAAQABAAGAAYABgAG
AAYABgAGAAYABAAEAAQABAAGAAYABgAGAAUABAADAAIABAAEAAQAAwADAAMABAAFAAcA
CAAIAAgABgAHAAcACQAJAAkACQAJAAsACwALAAsADAAOAA8ADwAPAA8ADQANAAwADQAN
AA0AEQARABAADgAJAAkACAAHAAYABQADAAIAAQABAAIABAAEAAQABAAEAAEAAAD///7/
AAAAAAAA/v/+//7//v/+/wAAAQABAAEA/////wAAAAACAAIAAgADAAMABAAEAAQABwAN
ABIAGAAlADcARwBVAGYAfwCmAMIA0QDeAN4AyACZAGoAOAACANL/t/+p/6b/rv+7/8D/
wf/F/8f/0P/Z/+H/5f/n/+j/5//n/+v/7f/u/+7/7v/u/+7/7v/v//D/8f/w//H/8P/v
/+7/7v/u/+7/7//w//L/8//w//D/8P/v/+7/7v/u/+//7f/t/+3/7f/t/+z/7P/t/+//
7//u/+7/7f/t/+z/6//r/+v/6v/q/+3/7f/s/+z/7P/s/+z/7P/p/+n/6f/q/+r/6v/r
/+z/7v/t/+3/7v/u/+z/7P/u/+7/7//v//D/8v/z//b/+P/2//b/+P/5//r/+//9//7/
AQADAAQABgAIAAkACQAJAAsADAANAA8ADwAQABEAFAAUABQAFAAUABUAFgAWABYAEwAT
ABMAEwATABMAEwASABEADwAOAA4ADgANAAsACgALAAoACgAKAAYABQAFAAMABAAEAAQA
BAADAAMAAQAAAP///////////P/7//r/+v/9//z//f/+//////////7//P/8//v/+//5
//n/+f/5//j/+P/4//j/+P/4//j/+P/4//f/9v/2//j/+v/6//r/+f/5//v/+//5//r/
+v/6//r//P/8//z//P/8//z//P/+//7//v/+//7//f/8//3/+//7//v/+//9//3//f/9
//7//v/9//z/+//7//v/+//+//7//v/9//3//f/9//3/+//8//z/+//8//z//P/8//v/
+//6//j/+P/4//b/+P/5//n/9//3//f/+P/4//j/+f/5//r/+v/5//j/9v/1//b/9v/2
//b/9P/2//b/9//3//b/9v/0//X/9f/0//T/9v/0//P/8//1//X/9f/1//L/8v/y//L/
8f/x//D/7//x//L/8//1//X/9P/z//L/9f/1//P/8//z//P/8v/x//P/8//0//T/8v/y
//L/8v/y//L/8v/x//D/8P/w//L/8P/v/+//8P/q/+//8//y//L/8v/y//L/8v/w//D/
8P/w//D/8P/w//D/8v/y//L/8v/y//L/8v/y//L/8v/y//L/8f/w/+//7v/u/+7/7v/u
//D/8P/w//D/7v/u/+7/7v/w//D/8P/w//D/8P/w/+//7f/t/+7/7//v//D/8P/w/+7/
7//v//H/8//z//P/8//1//X/9f/1//b/+P/5//n/+f/5//f/9//5//v//P/9//7//f/7
//j/9//3//b/9f/0//P/8f/w//D/7//v//D/8P/w//D/8P/v/+7/7f/s/+z/7P/s/+r/
7P/s/+z/7P/s/+3/7f/t/+v/6//s/+z/7P/s/+z/7f/v//D/8P/y//f//f8EABAAIQAx
AD0ATwBqAI8AsADIANkA3gDMAJ4AaQA4AAAAzv+y/6X/mf+W/6D/qf+q/6//tf+9/8b/
y//P/9P/1f/W/9n/2//d/9//3v/i/+L/4v/i/+D/3//e/93/3v/h/+L/4//i/+L/4v/i
/+T/5P/l/+X/5v/m/+b/5f/k/+T/5P/l/+P/4//j/+P/5f/k/+T/5f/l/+X/5P/k/+T/
5f/l/+X/4//j/+L/4v/l/+X/5P/k/+T/5P/k/+T/5f/l/+X/5v/m/+b/5//o/+j/5//n
/+j/5v/k/+T/5v/m/+f/5//o/+r/6//u//D/8v/y//T/9f/0//X/9//4//3///8AAAIA
BAAFAAUABQAHAAgACQALAAwADAAMAA4ADAAMAAwADAANAA4ADgAOAAsACwALAAsACQAJ
AAkACAAIAAcABwAIAAoACQAHAAYABQAEAAQABAACAAEAAQD///z//P/8//z//P/9//z/
/P/7//v/+//7//n/+f/5//r/+v/4//j/+P/7//v/+//6//r/+v/5//n/9//3//f/9//1
//b/9//4//j/+P/4//j/9v/1//T/9P/2//j/+P/4//f/9//5//n/+v/8//3//v/7//z/
+//6//r/+v/6//r//f/+////AAAAAP///v////3//f/9//3//v///wAAAQABAAAA/v/8
//7///8AAAEAAgACAAIAAQADAAMAAwADAAMABAAEAAMABAAEAAQABAACAAEA///8//3/
/v/9/wAAAwADAAEAAQAAAAAA///+//////8AAAAA/v/+//3//f////7//f/8//r//P/8
//3//f/8//z/+v/8//3//f/+/////v/+/////f/9//3//f/8//z//P/8//3//f/8//v/
+//8//3////+//7//v/+//7//f/6//n//f/9//z/+//8//3///8AAP7//v/+//7//v/+
//7//f/+//7//v8AAAAA/////wAAAAABAAEAAgACAAIAAgACAAIAAAAAAAAAAAAAAAAA
AAAAAAIAAgACAAIAAAAAAAAAAAAAAP///////wIAAwADAAQABAAEAAQABQAHAAkACQAJ
AAcABwAJAAkACwALAAwADgAPAA8ADwAPAA8ADwAPABEAEgATABUAFQARAA4ACgAJAAoA
CQAIAAcAAwACAAAA//8BAAIABAAEAAYABgAFAAQABQAEAAQABAACAAAAAAAAAP7//v/+
//////////////8BAAIAAwAEAAIAAwADAAQACAAMAA8AEQAcACoAOwBNAGMAfwCmANUA
+AAOAR8BIAEAAcoAjwBUABQA4P/A/63/pf+q/7T/u/++/8P/zf/X/97/4//l/+f/6f/s
/+//8f/x//H/9P/2//b/9v/2//P/8//z//P/9f/3//f/9//3//j/+f/6//n/+P/4//f/
9v/2//b/9f/y//L/8v/z//P/8//z//P/8//y//L/8//1//X/9P/0//T/9f/1//X/8//z
//L/8v/z//P/8v/y//L/8v/y//L/8v/z//T/9v/0//T/9f/2//T/8//z//T/9P/y//L/
9P/4//n/+f/6//v/+//9//7//P/8//7///8AAAEAAwAEAAUABwAIAAoADAANAA0ADQAP
ABAAEQATABUAFgAXABoAGgAaABoAGgAdAB4AHgAeABwAGwAaABkAGwAbABsAGgAZABcA
FgAWABYAFQATABIAEQAQABAAEAAOAA0ADQALAAgACAAIAAgACQAJAAcABgAFAAUABQAF
AAcABwAHAAgABgAEAAQABAAEAAMAAgAAAAEAAgACAAMAAwADAAMAAwAAAAAAAAAAAAQA
BAAEAAQAAgABAAAAAAACAAQABAAEAAEAAQADAAMABQAGAAYABgAEAAYABgAGAAQABAAE
AAQABAAEAAQABAAFAAUABQAHAAcABwAHAAcACQAJAAkACQAIAAgABwAGAAUABQAFAAUA
BgAGAAYABQAFAAUABQAFAAUABgAGAAUABAAEAAQABAAFAAUABAACAAIAAgAAAAIAAwAD
AAEAAQADAAQABAAEAAEAAQACAAIAAAAAAP////8BAAAA///+/wAAAgACAAMAAgAAAP//
/P/8//3//f/+//7//P/7//v/+//7//v/+//8//z//P/8//3//f/8//v//P/8//z//f/9
//z/+//6//v/+//5//n/+//7//r/+f/5//n/+v/6//j/+P/4//j/+v/6//r/+f/6//r/
+v/8//v/+f/4//j/9v/5//n/+P/4//j/+P/4//j/+v/6//r/+v/4//j/+P/4//j/+P/4
//j/+P/4//j/+P/2//b/9v/2//T/9P/0//T/9v/2//b/9v/4//j/+P/4//j/+P/4//f/
9f/1//b/9//3//j/+P/4//j/+f/5//v/+//7//v/+//9//3//f/9//7/AAABAAEAAQAB
AP/////+/////////wMAAwACAAAA//////7//f/8//v/+f/4//T/8//z//T/9P/0//T/
9P/1//T/8//y//L/8v/y//D/8P/w//D/8P/u/+//7//v/+//7//w//D/7f/s/+v/6//t
//D/8P/w//P/+f/8/wIACwAdAC0APQBOAGEAfgCgALkAyADOAMIAnQBsADoABADQ/6v/
nf+W/5j/o/+s/7H/s/+3/8D/yf/P/8//0f/W/9f/2f/b/93/4P/i/+L/4v/i/+H/4f/h
/+H/4P/h/+D/3//h/+L/4//k/+L/4v/j/+P/4v/i/+L/4f/g/+D/4P/h/+H/4f/h/+H/
4f/g/+D/4f/f/9//3v/e/9//4f/i/+P/4v/h/9//3v/f/9//3v/e/97/3v/e/97/3f/d
/93/3v/f/+D/4v/k/+L/4f/h/+L/5P/i/+L/5P/k/+X/5f/m/+X/5f/n/+j/6v/q/+z/
7f/w//H/8//0//b/9//3//j/+P/5//n/+f/9//7///8BAAUABgAHAAoACgAKAAoACgAL
AAwADAAMAAkACQAJAAkACQAJAAkACAAIAAcABwAIAAcABQACAAAA///+//7//v/8//v/
+//5//b/9v/2//b/9//3//X/9P/1//X/9f/1//X/9f/1//b/9v/0//T/9P/0//P/8v/w
//D/8P/v/+//8f/x//H/8f/u/+7/7v/u//D/8P/w//D/8P/v/+7/7v/s/+7/7v/u/+3/
7f/v/+//8v/0//X/9v/z//T/8//y//T/9P/0//T/9v/2//b/9v/1//X/9f/3//b/9f/0
//P/9P/1//b/9//2//b/9f/0//T/9f/2//f/9//2//X/8//z//P/8//z//T/9v/3//f/
9P/0//T/9P/z//P/8v/w//L/8v/w//L/8//z//H/8f/w//D/7//u//D/8f/z//T/8v/y
//H/8f/x//D/7//u/+7/8P/w//H/8f/w//D/7v/y//P/8//0//L/8P/v/+//8f/x//H/
8f/u/+7/7v/u/+//7//u/+3/7v/u/+7/7//w//D/8P/w//D/7//s/+v/7f/t/+z/6//t
/+3/7v/u/+7/7v/u/+7/7v/u/+7/7f/q/+r/6v/s/+z/6//r/+z/7v/t/+3/7v/u/+7/
7v/u/+7/8P/w//D/8P/v/+7/7f/s/+3/7v/v//D/7v/u/+7/7v/u/+7/7v/u/+7/7v/u
/+7/8P/w//D/8P/w//D/8P/w//D/8P/w/+//7//v//D/8f/x//L/8v/y//T/9f/1//f/
9v/1//T/8//3//f/9//3//j/+v/7//v/+//7//n/+f/5//v//P/9///////+//z/+v/7
//v/+//4//f/9f/0//D/7//v//D/8v/y//L/8v/z//L/8f/w//D/8P/w/+7/7v/u/+7/
7v/u/+//7//v/+3/7f/u/+7/7v/u/+7/7//v/+7/7v/y//X/+/8EAA4AFwAlADcAQwBS
AG0AkACkALMAwAC4AJoAbwBCAA4A2v+4/6n/of+e/6b/rf+w/7H/t/+//8j/0f/V/9f/
2//c/93/3//h/+H/4v/m/+b/5v/m/+f/5//n/+f/5f/n/+f/5//m/+b/5v/m/+j/6P/p
/+n/5v/m/+b/5f/k/+T/5P/l/+f/5//n/+f/5f/k/+T/5f/l/+X/5P/k/+T/5f/l/+X/
5f/l/+T/5P/l/+X/5P/k/+f/6P/p/+r/5v/l/+T/5P/m/+b/5//o/+r/6f/p/+r/7P/q
/+r/7P/u/+//7//w//D/7//w//D/8f/y//X/9//4//n/+//8////AQACAAQABgAHAAcA
BwAJAAoACwANAA8AEAARABQAEgASABIAEgARABIAEgASABEAEQARABEAEwATABMAEgAP
AA0ADAAMAAwACwAJAAgACgAKAAsADAAIAAcABwAFAAQABAAEAAQAAgABAP7//P/9//3/
/f/9//3//f/9//7//P/6//r/+v/9//3//f/8//z//P/7//v/+//7//v/+//6//r/+v/6
//z//P/8//z//P/7//r/+v/6//z//P/8//n/+f/7//v/+//8//z//P/8//7//v/+/wAA
AAAAAAAAAQACAAMABAADAAMAAwAFAAMAAwADAAMABQAFAAUABQAEAAQAAwACAAIAAwAE
AAUABAAEAAQAAwAFAAUABQAFAAUABgAGAAUABAAEAAQABAAFAAUABAACAAMABAADAAYA
BQAFAAMAAwADAAQABAAEAAEAAQACAAIABAAEAAMAAwADAAIAAQAAAP7/AAAAAAEAAwAC
AAIAAAAEAAUABQAGAAYABAADAAMABQAFAAUABQAEAAQABAAEAAcABwAGAAUABgAGAAYA
BwAHAAYABQAEAAQAAwAAAP//AwADAAIAAQACAAMABQAGAAUABAADAAIAAwAEAAUABQAG
AAYABgAIAAYABQAFAAYACAAHAAcABgAEAAUABgAHAAgABgAGAAYABgAEAAQABAAEAAYA
BgAGAAYABgAGAAYABgAIAAgACAAIAAoACgAKAAoACQAHAAYABQAIAAkACQAKAAoACgAK
AAsACwANAA0ADQAOAA8AEgATABEAEQASABQAFQAVABUAFQATABMAEwAVABgAGQAbABsA
GgAYABUAFQASABEAEAAPAA8ADgAMAAsACwAMAA4ADgAQABAADwAOAAsACgAKAAoACAAG
AAYABgAHAAgACQALAAkACQAJAAkACAAIAAgACAAKAAsACwAMAA4AEAATABcAHgAsAD0A
TwBlAHsAngDPAPgAEAEjASgBEgHgAKcAbAAuAPb/1P+//7H/rv+4/7//xv/N/9X/4f/s
//H/8f/x//H/9P/1//f/+f/7//z//P/8//z//P/8//3//v//////AQABAAEAAAAAAAAA
AAAAAAAAAQABAP7//v/+//3//v/+//7///8BAAEAAQABAAEAAAAAAAEAAQABAAAAAAD+
/////////wEAAQAAAAAAAQABAAAAAAAAAAAAAAAAAAEAAQABAAIAAgACAAMABAAEAAMA
AwAEAAQAAgACAAQABwAJAAoADAAMAAsADAAMAAoACgAMAA0ADwARABQAFgAXABkAGgAc
AB0AHwAgACEAJQAmACcAKQAqACoAKgAsAC0ALgAvADAAMQAyADIAMgAvAC8ALwAvAC0A
LQAtACwALQArACoAKgAoACcAJQAkACEAIAAgACAAHwAfACAAHwAcABwAHAAcABwAHQAc
ABwAGQAZABkAGQAXABcAFwAYABYAFAAUABQAFQAVABUAFAASABIAEQARABQAFQAWABcA
FAAUABQAFAAVABQAEwASABQAEwASABIAEgAUABQAFAARABEAEwATABUAFgAWABYAEgAU
ABQAFAAWABYAFgAWABQAFAAUABQAFwAXABcAGQAXABcAFwAXABUAFQAVABUAGAAYABcA
FgAWABcAGAAZABoAGgAaABkAGQAZABkAGQAYABgAFwAVABUAFgAXABgAFwAXABYAFAAW
ABYAFAAWABUAFQATABMAEwAUABQAFAATABMAFAAUABQAFAATABMAFQAUABMAEgAQABIA
EgATABQAFAAVABQAFAAVABUAFgAWABQAEwATABIAEQAQAA8ADwAQABEAEgATABMAEgAR
ABEAEgATABUAEwASABEAEAARABEADwAPABEAEQAQAA8AEAARABMAFAAUABQAFAAUABIA
EgASABEADgAOAA4AEAAQAA8ADwAQABIAEQARABIAEgAQABAAEAAQABAAEAAQABAADgAO
AA4ADgAPABAAEQASABAAEAAQABAADgAOAA4ADgAPAA8ADwAQAA8ADwAQABAAEgASABMA
EwAVABUAFQAVABUAFwAXABcAFwAYABoAGwAbABsAGwAZABcAFwAZABoAGwAdAB0AHAAc
ABkAGQAYABkAGAAXABUAEgAQAA8ADwAPABAADwAOAA8ADwAPAA8ADQAMAAsACgAJAAoA
CwAMAAwADAANAA0ADQANAA0ADgAOAA4ADgAOAA0ADwAQAA4ACgANABcAIAAmADUASQBZ
AGkAgACjAMoA5ADzAAAB/ADcAKsAeABCAAoA3v/F/7v/tv+8/8X/yv/N/8//1f/g/+v/
8f/x//P/9v/3//v//////wAAAgACAAIAAgD///////////3/////////AAAAAAAAAAAA
AAAAAQABAAIAAgACAAEA/v/+//7////9//3//f/9/////v/+/////f/9//z//P/+////
//////3//f/8//z//f/9//z//P/8//z//P/8//v/+//7//z//v/+////AAD+//3//f/+
//7//P/8//7//v//////AAADAAMABQAGAAYABgAIAAkACgALAA0ADgAPABEAEgAUABYA
FwAXABcAGwAcAB0AHwAjACQAJQAoACYAJgAmACYAJwAoACgAKAApACkAKQApACkAKQAp
ACgAJgAjACEAIAAiACEAHwAeABsAGgAaABoAGAAXABcAFQAVABYAFwAYABYAFQASABAA
EQARABEAEQARABEAEQASABIAEAAQABAAEQARABEAEAASABIAEQARABAADwAOAA0ADAAM
AAwADAAOAA4ADgAOAA4ADQAMAAwADAAOAA4ADgALAAsADQANAAsADAAMAAwACwAOAA8A
EAAOAA4ADgAOAA4ADgAOAA4ADgANAAwADQAOAA8AEAARABEAEQARABEAEAAQAA8ADgAP
AA8ADwAPABIAEgASABEADwAPAA8ADwAPABAAEAAPABAAEAAQABAAEQARABAADgAOAA4A
DAAOAA0ADQALAAsADQAOAA4ADgANAA0ADgAOAAwADAALAAsADQAMAAsACgAIAAoACgAL
AA0ADAAMAAoADAANAA0ADgAOAAwACwALAAsACwALAAsACgAKAAoACgALAAsACgAJAAgA
CAAIAAkACgAKAAoACgALAAsACQAJAAsACwAKAAkACwALAAwADAAKAAoACgAKAAoACgAK
AAkACgAKAAoADAAKAAkACQAKAAoACQAHAAYABAAGAAYABgAGAAgACAAIAAgACAAIAAgA
CAAGAAYABgAGAAYABgAGAAYACAAIAAgACAAIAAgACAAIAAoACgAKAAoACAAIAAgACAAG
AAYABgAGAAgACAAIAAgACAAIAAgACAAIAAgACAAIAAkACgALAAwADAAMAAwADAANAA4A
DwAQAA==
         </WaveFormData>
      </LeadData>
      <LeadData>
         <LeadByteCountTotal>10000</LeadByteCountTotal>
         <LeadTimeOffset>0</LeadTimeOffset>
         <LeadSampleCountTotal>5000</LeadSampleCountTotal>
         <LeadAmplitudeUnitsPerBit>4.88</LeadAmplitudeUnitsPerBit>
         <LeadAmplitudeUnits>��V</LeadAmplitudeUnits>
         <LeadHighLimit>2147483647</LeadHighLimit>
         <LeadLowLimit>268435456</LeadLowLimit>
         <LeadID>V6</LeadID>
         <LeadOffsetFirstSample>0</LeadOffsetFirstSample>
         <FirstSampleBaseline>0</FirstSampleBaseline>
         <LeadSampleSize>2</LeadSampleSize>
         <LeadOff>FALSE</LeadOff>
         <BaselineSway>FALSE</BaselineSway>
         <ExcessiveACNoise>FALSE</ExcessiveACNoise>
         <MuscleNoise>FALSE</MuscleNoise>
         <LeadDataCRC32>141328457</LeadDataCRC32>
         <WaveFormData>
+v/6//r/+v/8//z//P/8//3//f/9//3//v/+////AQAAAP///v/+//7//v8AAAAAAgAD
AAQABAAEAAUABQAHAAYABgAGAAYABQAEAAQABAAGAAcACwAMAAwADAAKAAkACQAJAAgA
BwAEAAMAAQAAAAAA/////wAAAAAAAAEAAQD///7//f/8//v/+v/6//r/+f/5//n/+f/5
//j/9v/1//n/+v/7//z/+v/6//r/+v/4//b/+/8AAAEA/f8AAAYADwAZACcANwBSAHQA
jgCfALIAwQDBAK8AkgBuAEQAGQD9/+7/4f/h/+b/5//h/9//4P/j/+f/6f/p/+n/6f/q
/+z/7v/u/+v/7v/u/+7/7f/q/+n/6P/m/+j/6//u//D/8P/w/+7/7v/t/+3/7f/t/+v/
6//q/+n/6P/o/+n/6f/r/+z/7P/r/+3/7f/s/+z/7P/r/+r/6f/p/+n/6f/p/+v/6//r
/+v/6//r/+v/6//s/+z/7P/u/+v/6f/o/+n/6//r/+v/7P/u/+7/7v/t/+v/7P/s/+z/
7f/u//D/8f/y//P/9P/1//X/9v/5//r//v8AAAMABgAHAAoADAAMAA4AEgATABcAGQAZ
ABoAHAAdAB4AIAAhACEAIQAiACIAIAAfAB8AHgAdAB4AHQAdABkAGQAYABYAFQAUABQA
EgAQAA8ADAALAAsACgAJAAcABAAEAAQAAwAAAP/////////////9//3//P/9//7////7
//v//P/8//v/+//7//z/+v/6//n/+P/5//n/+f/5//n/+f/5//n/+P/4//n/+v/5//n/
+P/3//f/9//3//f/+P/4//j/+P/6//v///8AAP7//f/7//n/+//7//z//P/9//7///8A
AP3//v/+//7//v/+//3//f///////v/+/////////////f/9//3//f/+////AgADAAMA
AwADAAMAAgACAAMAAwABAAEAAwADAAIAAgACAAEA///9//3//v///////v/+/////v//
/wAAAQABAAEAAQABAAEAAQAAAAAAAQABAAAAAAAAAP7//v/+/////////wEAAgACAAAA
/P/7//v//f///////////wEAAQABAAIABAACAAIAAgAAAP7//v/+/wAAAAAAAAEAAQAB
AAIAAgACAAEA/////wAAAgACAAAA/v/+//7//v8BAAIAAwADAAAAAAAAAAAAAAAAAAEA
AQAAAAAAAAABAAIAAgACAAIAAAD///7//f/8////AAABAAIAAAAAAAAAAAACAAIAAgAC
AAIAAgACAAIAAAAAAAAAAAD+//7//v/+//7//v/+//7//P/8//z//P/+//7//v/+//7/
/v/+//7//P/8//z//P/8//z//P/8//7//v/+//7//v/+//7//v/8//z//f/9//v/+//6
//r//f////////8AAAIAAwAEAAQABAAEAAUACAAIAAgACQAHAAkACgAKAAgACAAHAAYA
BgAGAAcABwAKAAoACgAKAAgABwAHAAcABgAFAAQAAwABAAAAAAD//wEAAgACAAIAAQAB
AP///v/9//z/+//6//j/+P/5//n/+P/3//f/9v/3//f/+P/4//j/+P/4//j/+v/6//r/
/P/7//z///////7/BAARAB0AKQA5AFAAdACUAKkAwADPAMcArwCQAGoAOgAVAAMA+P/r
/+X/5v/l/+P/4//k/+f/7f/v/+3/6//v//D/8P/u/+z/7//v/+7/7f/r/+3/7f/t/+z/
7v/v//D/8P/u/+7/7P/s/+7/7//w//H/7//v/+7/7f/s/+z/7f/t/+//8P/w/+//8f/x
//D/8P/x//H/8f/x/+//7//v/+//7f/t/+3/7f/u/+//8P/x/+//7v/t/+7/8P/v/+//
8f/z//P/8//0//T/9P/0//P/8//0//T/9P/1//b/+P/5//z//f/+////AAAAAAIAAgAD
AAQABgAIAAwAEAATABQAFgAaABsAHwAfAB8AIAAiACQAJgApACsALwAvADAAMAAtACsA
KgAoACcAKAAnACcAJwAnACYAJAAgAB4AHQAaABYAFQASABEADwAOAA0ACwAKAAoACgAJ
AAoACQAJAAkACAAHAAQAAwAEAAUABgAHAAQAAwADAAIAAwADAAMABAACAAIAAQAAAAEA
AQABAAEAAwADAAMAAwD///7//v/+//3//f/8//v///8BAAMABQADAAIAAQAAAAEAAQAE
AAQABAADAAEA//8BAAEAAgACAAIAAgACAAIAAQACAAIAAgADAAQABAAFAAUABQAEAAQA
AwADAAMAAwAEAAUABgAHAAYABQAGAAUABwAHAAcABwADAAIAAgABAAAAAQAEAAUABgAG
AAYABQAFAAMAAwAEAAMAAQD+//z////+////AAADAAMAAwADAAMAAwADAAIAAAABAAEA
AAACAAIAAAAAAAMABQAGAAcABgAGAAUAAgD+//3//f////7//f/8//v//P/9//7/AAAE
AAIAAgACAAEA/v/9//z//v/+//7/////////AAAAAP7//f/7//v//v8AAAAA/v8AAAAA
AAAAAAEAAAD///3//v/+//7//v/+//7//////wAAAAAAAAEA/P/+//7//v/+//7//v/+
//7//P/8//z//P/6//r/+v/6//3//v///wAA/v/+//7//v/+//7//v/+//3//P/7//r/
+//8//3//v/9//3//f/9//z//P/9/////f/9//3//v8AAAAAAgACAAAAAQACAAIABAAF
AAUABwAGAAYABgAGAAUABAAEAAQABwAHAAoACgAIAAgABgAFAAUABQAEAAMAAAD///3/
/P/9//3//v8AAP///v/+//3//f/8//v/+v/5//j/+P/4//n/+f/5//n//P/8//v/+//8
//z//P/8//z//P/8//z//v/6//n/+v/5//3/CgAaACsAPwBbAIMArADMAOgA/wACAe0A
zQCrAH4ATAAkAAkA9f/s/+3/7//s/+v/6//t/+7/8f/v/+//8f/z//H/8v/w//L/9P/3
//b/9v/2//X/9f/1//X/9P/0//X/9v/2//P/8v/v/+7/8P/x//L/8//x//H/8P/v/+//
8P/y//P/8f/y//L/8f/v/+//7v/u/+//7//v/+//7//v/+//7//w//H/8v/z//P/8//z
//P/9P/0//T/9v/0//P/8//1//T/8//y//L/8v/y//L/8f/0//b/9//4//n/+v/8//3/
/P/9//7///8BAAIABQAGAAoADAAPABIAEgAWABkAGgAbAB4AHgAhACEAIQAiACQAIwAk
ACYAJwArACsALAAsACoAKQApACgAJAAkACIAIQAfAB8AHgAcABkAGAAYABYAFAATABAA
DwAQABAAEAAPAAwADAAMAAsACgAJAAkACQALAAsACQAJAAYABQAEAAMAAwADAAQABAAD
AAMAAwAEAAQABAADAAIA//////////8DAAMAAwADAP///v/+//7//v////////8BAAEA
AQABAAEAAgADAAQAAwADAAYABgAEAAMAAQD///////8AAAAAAQACAAMABAACAAQABQAG
AAYABgAFAAUABwAHAAYABgAHAAcABwAHAAcABwAHAAcABQAFAAcABwAHAAcABwAHAAYA
BgAHAAcABQAFAAcABwAGAAYABgAFAAcABQAFAAYABQAFAAQABAADAAAA///+/wEAAwAF
AAcABgAFAAQAAgAAAAEAAQAAAAIAAgAAAAAAAgADAAMAAwABAAIAAgAAAAAA/////wEA
AQABAAEAAQD///////8AAAQAAgACAAIAAAD+//7//v/+//7//v////////8AAAAAAAD/
//3//f/+/wAAAAD+//7//v/+//7/AAAAAAAA//8AAAAAAAAAAP7//v///////v/+//7/
//8EAAIA/v/8/wAAAAAAAAAAAAD+//7//v/+/wAAAAAAAAAAAAAAAAAAAAAAAAAAAAAA
AAAAAAAAAAAAAAAAAAAAAAAAAAAAAAAAAP///v/9//z//f///wAAAQADAAIAAgADAAMA
AwADAAMAAgACAAIABAAEAAQABQAGAAgACAAJAAkACQAKAAoACgAMAAsACgAKAAoACwAL
AA4ADAAMAAwACgAHAAcABwAGAAMAAgABAP//AAAAAP////8CAAIAAgADAAEA///+//3/
/P/7//r/+v/6//v/+//7//3//v/+//3/+//8//z//P/+//7//v/+//7//v/+//v//v8D
AAEAAgAKABUAIQAvAD0AVgB4AJIAowC4AMcAwQCtAJAAcABCABkAAQDw/+X/5//s/+v/
5//l/+T/5f/r/+//8f/x//H/8P/u//D/8v/1//b/9v/2//X/9//3//f/9v/1//X/9f/0
//b/9v/0//T/9//3//f/9//1//X/9P/z//D/8P/x//H/8f/y//L/8f/y//P/8//0//X/
9f/1//X/8//z//P/8//z//P/8//z//P/8//z//P/8v/y//L/9P/y//H/8f/z//P/8//z
//T/9v/2//b/9f/1//b/9v/2//j/+P/5//n/+//9////AQADAAQABwAIAAkACgAMAA4A
EAAUABcAGAAZABwAHAAfACEAIQAiACQAJQAmACgAKQAtAC0ALgAuACwAKwArACoAJgAm
ACQAIwAjACMAIgAgAB0AHAAcABoAGAAXABQAEwARABAADwANAAoACgAKAAkACAAHAAcA
BwAHAAcABQAFAAUABQAFAAUAAAD//////v/+////AAACAAQABAADAAIA////////////
/////////////v/+//7//P/9//3//f/9//3//f/9//3//v///wAA/f/9/wAAAAD/////
/v/9//////8AAAAAAAAAAAAAAAAAAAIAAwAEAAMAAgAAAP//AQABAAAAAAABAAEAAQAB
AAEAAQABAAEAAQABAAMAAwAFAAUABQAFAAIAAgADAAMAAQABAAMAAwACAAIAAgABAAMA
AQABAAIAAQABAAAAAAAAAP7//v/+////////////AQABAAEAAAD+///////+/wAAAAD+
//7///////7//f/7//z//P/6//r/+f/5//v/+f/5//n/+f/5//n/+f/6//r/+P/4//j/
9v/0//T/9P/3//j/+f/7//r/+f/5//j/+f/5//j/+f/4//r/+v/4//j/+P/4//j/+P/4
//j/9//2//b/9v/2//b/9v/3//f/+P/4//j/+f/y//j/+v/6//r/+P/4//j/+P/2//b/
9v/2//T/9P/0//T/9f/2//f/+P/3//b/9f/0//b/9v/2//b/9P/0//T/9P/2//b/9v/2
//T/9P/0//T/8v/y//L/8v/z//T/9f/2//b/9//3//f/9//2//b/9//5//n/+f/5//r/
+v/6//z//P/8//3//v/8//z//f/9////AAAAAAAAAgABAAAAAAAAAAEAAQAEAAYABgAG
AAQAAQABAAEAAAD///7//f/7//z//P/7//v/+v/6//r/+//7//n/+P/3//b/9f/0//T/
9P/1//X/9f/1//b/9v/1//X/9v/2//b/9P/0//T/9P/4//r/9v/3//r/+f/7/wIADAAX
ACEAMQBLAG4AjgCoAL8A0gDRALsAnQB8AE4AJAAJAP3/6v/f/+P/5P/h/9//3//i/+X/
5//p/+n/5//n/+j/6v/s/+z/6f/r/+z/7f/t/+z/6//q/+j/6v/r/+z/7P/s/+z/6v/q
/+3/7f/t/+3/7//v/+7/7f/s/+z/7f/t/+v/7P/s/+v/7f/t/+z/7P/r/+v/6//r/+3/
7f/t/+3/6//r/+v/6//r/+v/6//r/+r/6v/q/+z/7v/t/+3/7//x//H/8f/y//D/8P/w
/+//7P/s/+v/6v/u//D/8//1//n/+//9////AQACAAUABgAGAAYABwAIAAsAEAAUABYA
GQAcABwAHwAhACEAIgAkACUAJgAoACkAKAAnACcAJgAmACUAJQAkACIAIgAgAB8AHAAb
ABkAFgAWABYAFwAWABYAFQASABEAEQAQAA8ADQAIAAgACAAHAAYABQAFAAUABwAHAAUA
BQADAAMAAwADAAEAAQACAAIA////////AAACAAIAAQAAAP3//f/9//3//f/9//3//f/7
//r/+v/6//v//f/+/////v/9//z/+//8//z//P/8//v/+//+//7/AQABAAAA///9//3/
/v/+//z//P/8//z///8CAAQABgAFAAQAAgABAP/////+//7////////////+//3//P/7
//7///8CAAMAAwADAAMAAwACAAIAAwADAAEAAQADAAMAAAAAAAAA//////3//f/+//3/
/f/8//z////+////AAAAAP///v/9//3//f/9//z//v///////v/8//z/+v/6//r/+//7
//v/+f/6//r/+P/3//f/+P/7//v/+//7//v/+//7//v//P/8//r/+v/6//j/9v/2//b/
9//4//n/+//7//v//P/8//n/9//0//P/9v/4//j/9v/5//r/+//8//v/+v/5//f/+P/4
//j/+P/4//j/+f/5//j/+P/4//n/+v/6//z//P/8//z//P/8//z/+//6//n/+P/4//j/
+P/4//j/+P/4//j/9//2//X/9f/z//P/8//y//T/9f/3//f/+P/5//v//P/+/wAAAAAA
AP7//v/9//z//v///wIABAAEAAQABAADAAIAAgACAAMAAwAGAAYABgAEAAAA/f/7//z/
/P/8//z/+//5//j/+P/3//f/+P/4//j/+f/5//f/9//3//f/9//1//T/8//z//L/8f/w
//D/8f/x//L/9P/1//b/9//4//b/9v/2//b/+P/5//j/+f/7/wAACgAZAC0ARQBlAI4A
sADKAOcA+gDzANcAtQCKAFgALAAPAPf/5v/h/+P/5P/h/+H/4//o/+n/6//p/+n/6f/p
/+z/7v/q/+r/7f/s/+z/7P/r/+n/6f/p/+j/6f/r/+3/7v/w//D/7v/u/+7/7f/s/+v/
7f/t/+z/6//n/+b/5v/l/+b/6P/p/+n/5//n/+b/5v/p/+n/6f/p/+v/6//r/+v/6v/p
/+j/5//p/+n/6f/p/+j/6P/o/+r/6v/p/+n/6//r/+v/6//s/+r/6v/q/+n/6//s/+z/
7P/x//L/9P/1//j/+f/6//v/+//8////AAABAAIABAAGAAoADgARABIAEwAWABYAGQAZ
ABkAGgAcAB8AIAAiACMAIwAjACQAJAAmACUAJQAkACIAIgAgAB8AHQAdABwAGgAVABQA
FAASABAADwAMAAsADAAMAAwACwAKAAoACgAJAAYABQAFAAUABQAFAAMAAwADAAMAAwAD
AAEAAQACAAIAAQABAAEAAgACAAIAAQAAAAEAAQABAAEAAwADAAMAAwD///7//v/+////
AQACAAMAAAD///7//f/9//7///8AAP////8CAAIAAQABAAAA//8AAAEAAwAEAAIAAgAC
AAIAAAACAAMABAAEAAQAAwADAAQABQAFAAYABwAHAAcABwAFAAUABQAFAAIAAQACAAEA
AwADAAMAAwACAAIAAwADAAMAAwAFAAUAAgACAAIAAQACAAEAAgAEAAMAAwACAAIABAAC
AAIAAgABAAEAAQABAAEAAQABAAAA/v///////v8AAAAA/v/+//7//////////f/+//7/
/P/7//v//P////3//f/9//3/+//7//v//P8AAP7//v/+/wAA/v/+//7//v/+//7////+
//3//f/8//7//f/7//v//v8AAAAA/v/+//7//v/+//3//P/7//n/+//8//3//v/+//7/
//////z//P/8//3/+v/8//7//P/8//z//P/8//z//P/8//z//P/8//z//P/8//z//P/8
//z//P/8//z//P/8//z//P/8//r/+v/6//r//P/8//z//P/9//7///8AAP/////+//3/
+//6//r/+//9//3//f/9//7//v/+/wAA/v/+////AAD+//7//////wMABAAEAAQABgAF
AAQABAACAAMAAwAGAAgACAAIAAYABwAHAAcABgAHAAYABQADAAEAAAD+//3//P/8//z/
/f////3//P/7//r/+f/4//j/+v/7//v/+//5//r/+v/5//n/+v/6//r/9//2//X/9P/4
//r/+v/5//z///////7/AgANABkAJQAzAEYAYAB+AJcArAC9AMUAtQCYAHYATgAhAAEA
8v/n/+H/5P/n/+f/5f/i/+X/6//r/+f/6f/r/+z/7v/u//D/8f/y//L/8v/x//H/8f/x
//D/7//v/+//7v/v//D/7//w/+//7//v/+//7//v/+7/7f/s/+z/7f/t/+//8P/w/+//
7f/t/+z/7P/r/+v/6//r/+7/7//w//H/7v/t/+z/6//r/+v/6//r/+r/6v/q/+z/7P/r
/+v/7f/u/+//8P/y//D/8P/w/+//8f/y//L/8v/0//T/9f/1//X/9f/1//X/9//4//v/
/P8BAAIABAAGAAcACgAMAAwADAAOAA0ADwASABMAFQAYABwAHgAhACMAJAAjACMAIgAi
ACEAIQAgACAAIAAeAB0AGwAbABoAGAAWABYAFwAWABMAEQANAAsACQAIAAcABQAEAAQA
BAADAAEA///+//3//v////7////7//v/+//7//r/+//9//7//f/9//3//v/8//z/+//6
//v/+//7//v//f/9//3//f/7//r/+v/6//z//f/9//3//P/7//r/+f/2//b/9v/2//f/
9//6//r//P/9//3//f/7//v//P/8//7//v/+//7//v8AAAEAAgAAAAAA///////////+
//7/AQABAAEAAQABAAEAAQABAP////8BAAEA/v/9//z/+//8//z//f/9//z//f8AAAEA
/v/+//7//f/9//v/+//8//3//f/8//z//P/6//r/+v/6//n/+P/3//n/+//9//7//f/9
//z/+v/4//j/9v/2//j/+f/5//n/+f/6//r/+P/5//n/+v/9//v/+//7//v//f/9//3/
/v/9//r/+f/4//r/+P/4//j/+v/6//r/+//7//v//P/8//r/+f/3//f/+v/8//z/+v/7
//z//f/+//7//v/+//3//v/+//7//v/8//z//f/9//z//P/8//3/AAD+//z//P/8//z/
/P/8//z//f/+////AAD///7//f/8//3//v///wAA/v/+//7//v/+//7//v/+//7//v/+
//7//v/+//7//v/8//z//P/8//7////////////+//7///8DAAMAAwADAAIAAgACAAQA
AwACAAIAAgAEAAQABQAFAAcACAAIAAgABgAFAAQABAAFAAcACAAMAAwADAAMAAoACwAL
AAsACgAHAAYABQADAAEAAAD+//3///8AAAEAAwAFAAMAAgABAAAA///+//7/AAABAAEA
AQABAAIAAgABAP//AAAAAAAA/v/+//7//v/+//7/AAADAAQABwALAA4AEAAZACcAMQA/
AFwAfACQAKMAtgC/ALUAoQCEAF4AMAARAAMA+P/v/+//8P/t/+v/6//u//H/9f/3//f/
9//3//j/+v/6//b/9//6//r/+v/5//n/+f/5//j/+P/5//r/+v/4//j/9v/2//f/9//3
//f/9f/1//T/8//0//T/9f/1//f/+P/4//f/9v/1//P/8v/z//P/8//z//P/8//z//P/
8//z//P/8//1//X/9f/1//X/9v/3//r/9//1//T/9f/3//f/9//4//r/+v/6//n/+f/6
//r/+v/7//z//v//////////////BAAGAAoADAAPABAAEgAUABQAGAAbABwAGwAeAB4A
IQAjACMAJAAmACcAKAAqACsAKwArACwALAAqACkAKQAoACcAKAAnACcAJwAnACYAJAAf
AB4AHgAcABwAGwAYABcAFQAUABMAEQAOAA4ADgANAAwACwALAAsACgAJAAYABQAFAAUA
BQAFAAUABQAGAAYAAwADAAMABAAGAAYABQAEAAMAAwADAAMABAADAAIAAQABAAAAAAAA
AAIAAwADAAMAAwADAAMAAwACAAIAAgACAAEAAQAEAAQAAgABAP///f/+////AQACAAQA
BAAEAAQABgAIAAkACgAIAAgABwAHAAcABwAGAAYACQAJAAkACQAHAAcABwAHAAUABQAH
AAcABQAFAAUABQAGAAYABwAHAAUABQAHAAcABgAGAAYABQAHAAUABQAGAAcABwAGAAYA
BgAEAAQABAAFAAUABQAFAAMAAQD///z//f///wAAAAACAAIAAAAAAAAAAQABAAEA//8A
AAAA/v//////AAADAAEAAQABAAEAAQABAAEAAgADAAAA///+/wEAAAABAAIAAAAAAAAA
AQD+//3//f/8//z/+//5//n/+//+/////v8AAAAAAAAAAAEAAAD///3//f/+////AAD+
//7///////z//P/8//3/AAAAAAAAAAD+/wAAAAAAAAAA/v/+//7//v/8//z//P/8//7/
/v/+//7//v/+//7//v8AAAAAAAAAAAIAAgACAAMAAAD///7//P/+////AQABAAEAAQAC
AAIAAAACAAIAAgADAAQABAAEAAMAAwAFAAYABgAGAAYABQAGAAYABgAHAAkADAAMAAwA
DAAKAAkACQAIAAYABAACAP///f/8//z//f/9//7//v8AAAEAAQD///z/+//6//n/9v/2
//b/9//4//n/+v/8//v/+f/4//j/9v/2//b/9v/5//r/+//8/wAA/f/6//n/9/8AAAwA
GwArAD8AXwCKALAAygDnAAAB/wDpAMkAngBuAEIAIQAHAPD/5f/j/+T/4f/j/+f/7P/x
//H/7f/r/+v/7f/q/+r/7P/w/+//8P/w//D/7//x//H/8f/w//D/8f/y//L/8P/w/+7/
7v/t/+3/7f/t/+3/7f/s/+v/6//s/+7/7//v//D/8P/v/+//7//u/+7/7f/t/+3/7f/r
/+v/6//r/+z/7f/u/+//7f/t/+3/7f/s/+z/7P/u//D/7//v//H/7//v/+//8P/w//D/
8P/v//H/8v/y//L/9f/2//j/+f/5//n/+f/5//3//v8BAAIABwAIAAoADAAOABIAFQAW
ABkAHAAcAB8AHwAfACAAIgAhACIAJAAlACkAKwAuADAAMAAvAC8ALgArACoAJwAlACEA
IQAgAB4AHQAcABwAGgAWABUAEgARAA8ADgANAAsACgAKAAoACQAGAAUABQAFAAcABwAF
AAUAAQABAAEAAQABAAEAAgACAAAA///+//7//v/+//3//P/8//3//v///wIAAwAEAAUA
AQAAAAAAAAD+/////////////////////P/8//z//P/9//3/AAAAAAIAAwADAAMAAgAB
AAEAAAAAAAAAAAAAAP3//v/+//7///8AAAAAAQABAAEAAAAAAAAA///+//3/AAABAAIA
AwADAAMABQAFAAUABQAFAAUABAAEAAUABQADAAMABQAFAAQABAAEAAMABAADAAQABgAF
AAUABAAEAAYABAAEAAQAAwADAAMAAwADAAMAAwACAAIAAwADAAIABAAEAAIAAgADAAMA
AgABAAIABAAFAAQABAADAAMABQADAAMAAwADAAEAAQABAAIABAACAAIAAgAEAAIAAgAC
AAQABAAEAAUABAADAAMAAgAEAAMAAQABAAAAAgACAAAAAwAEAAUABgAKAAoACgAJAAgA
CAAIAAgABwAGAAYABQAGAAYABgAHAAgABgAEAAYACAAGAAYABgAGAAYABgAGAAYABgAG
AAYABgAHAAgACQAKAAgACAAIAAgABwAGAAYABQAHAAcABgAGAAUABwAHAAcACAAKAAsA
DAAMAAwADAANAAwADAAMAA0ADQAPABAAEAARABIAEgASABAAEAARABEAFAAUABQAFAAS
ABEAEQARABIAEQAQAA8ADQAMAAwACwAKAAoACQAIAAwADQAMAAwACQAIAAcABgAIAAgA
CQAJAAkACQAKAAoACwALAAwADAAOAA4ADgAOABAAEgAUABIADQAOABUAFwAYACAAKwA3
AEkAXQB8AJ4AtgDJAOIA7QDjAMkArACEAFgANQAfAA4AAwABAAIAAQD9//v//P///wUA
CQAHAAUABwAGAAoADgAMAA0ADgAOAA4ADQALAAsACwAKAAoACwAMAAwADgAOAAwADAAN
AA0ADQANAA0ADQAMAAsACgAKAAsACwAJAAoACgAJAAoACwALAAwACgAJAAgABwAIAAkA
CgALAAsACwALAAsACQAJAAkACQAIAAgACAAKAAwACwALAA0ADQANAA0ADgAQABAAEAAP
AA8AEAAQABAAEwAUABYAFwAaABsAHAAdAB0AHgAhACIAIwAkACYAKAAqAC4AMQAyADMA
NgA2ADkAPQA9AD4AQABCAEQARwBJAEsASwBMAEwATABLAEsASgBKAEoASABHAEcARwBG
AEQAQAA+AD0AOgA6ADkANgA1ADQAMgAwAC0AKgAqACoAKQArACsALAAtACoAKQAmACUA
JQAlACUAJQAkACUAJwAoACUAJQAlACYAJgAmACUAJAAlACUAJQAlACYAJQAkACMAIwAi
ACIAIgAkACUAJQAlACMAIwAjACMAJAAkACQAJAAhACEAJAAkACMAIwAiACEAIgAjACUA
JgAmACYAJgAmACUAJgAmACYAJgAmACUAJQAmACcAJwAoACkAKQApACkAKwArACsAKwAp
ACkAKwArACsAKwArACsAKgAqACsAKwApACkAKwArACwALAAsACsALAArACwALgAtAC0A
LAAsACwAKgAqACoALQAtAC0ALQAtAC0ALQAsACwALQAtACwAKwAqACcAJgAmACcAJwAn
ACgAKgArACoAKQApACoALQAtAC0ALQAtAC0ALQAtAC4ALgAsACwALAAuACwALAAsACoA
KgAqACsALQAtAC4ALgAwAC8ALQAtAC4AMAAwAC4AMAAwADAAMAAwADAAMAAvAC4ALgAu
AC4ALgAuAC8ALwAwADAAMAAxADQAMAAuAC4ALAAsACwALAAsAC0ALgAvADAAMAAwADAA
MAAvAC4ALQAsAC0ALgAvADAAMAAwADAAMAAwADAAMAAwADEAMgAzADQAMgAyADIAMgAw
ADAAMAAwADAAMAAwADAAMgAyADIAMgAyADIAMgAyADQANAA0ADQANgA2ADYANgA3ADgA
OQA6AA==
         </WaveFormData>
      </LeadData>
   </Waveform>
</RestingECG>
