# Supplementary material for: Detection of Left Atrial Enlargement Using a Convolutional Neural Network-Enabled Electrocardiogram
Source: Front Cardiovasc Med. 2020 Dec 17;7:609976. doi: 10.3389/fcvm.2020.609976 (PMC7773668; doi:10.3389/fcvm.2020.609976)
Supplement: Supplementary file 5 [file Data_Sheet_5.ZIP › normal4/1802036318_7898_0000001U.XML]

<?xml version="1.0" encoding="Windows-1252"?>
<!DOCTYPE RestingECG SYSTEM "restecg.dtd">
<RestingECG>
   <PatientDemographics>
      <PatientID>1802036318</PatientID>
      <PatientAge>69</PatientAge>
      <AgeUnits>Years</AgeUnits>
      <Gender>Female</Gender>
      <PatientLastName>luopingduan</PatientLastName>
   </PatientDemographics>
   <TestDemographics>
      <DataType>Resting</DataType>
      <Site>1</Site>
      <AcquisitionDevice>MAC55</AcquisitionDevice>
      <Status>Unconfirmed</Status>
      <Priority>Normal</Priority>
      <AcquisitionTime>09:18:07</AcquisitionTime>
      <AcquisitionDate>08-17-2017</AcquisitionDate>
      <CartNumber>1</CartNumber>
      <AcquisitionSoftwareVersion>009C</AcquisitionSoftwareVersion>
      <XMLSourceVersion>MAC5000 v1.0</XMLSourceVersion>
   </TestDemographics>
   <RestingECGMeasurements>
      <VentricularRate>76</VentricularRate>
      <AtrialRate>76</AtrialRate>
      <PRInterval>178</PRInterval>
      <QRSDuration>66</QRSDuration>
      <QTInterval>438</QTInterval>
      <QTCorrected>492</QTCorrected>
      <PAxis>57</PAxis>
      <RAxis>35</RAxis>
      <TAxis>40</TAxis>
      <QRSCount>12</QRSCount>
      <QOnset>224</QOnset>
      <QOffset>257</QOffset>
      <POnset>135</POnset>
      <POffset>190</POffset>
      <TOffset>443</TOffset>
      <ECGSampleBase>500</ECGSampleBase>
      <ECGSampleExponent>0</ECGSampleExponent>
   </RestingECGMeasurements>
   <Diagnosis>
      <Modality>Resting</Modality>
         <StatementCount>5</StatementCount>
         <LabelText>12SL ��ϳ���</LabelText>
      <DiagnosisStatement>
         <StmtFlag>ENDSLINE</StmtFlag>
         <StmtText>�������</StmtText>
      </DiagnosisStatement>
      <DiagnosisStatement>
         <StmtText>�����ҷʴ�</StmtText>
      </DiagnosisStatement>
      <DiagnosisStatement>
         <StmtFlag>ENDSLINE</StmtFlag>
         <StmtText>�鸴�����쳣</StmtText>
      </DiagnosisStatement>
      <DiagnosisStatement>
         <StmtFlag>ENDSLINE</StmtFlag>
         <StmtText>QT�����ӳ�</StmtText>
      </DiagnosisStatement>
      <DiagnosisStatement>
         <StmtFlag>ENDSLINE</StmtFlag>
         <StmtText>�쳣 ECG</StmtText>
      </DiagnosisStatement>
   </Diagnosis>
   <Waveform>
      <WaveformType>Rhythm</WaveformType>
      <WaveformStartTime>0</WaveformStartTime>
      <NumberofLeads>8</NumberofLeads>
      <SampleType>CONTINUOUS_SAMPLES</SampleType>
      <SampleBase>500</SampleBase>
      <SampleExponent>0</SampleExponent>
      <HighPassFilter>16</HighPassFilter>
      <LowPassFilter>150</LowPassFilter>
      <ACFilter>NONE</ACFilter>
      <LeadData>
         <LeadByteCountTotal>10000</LeadByteCountTotal>
         <LeadTimeOffset>0</LeadTimeOffset>
         <LeadSampleCountTotal>5000</LeadSampleCountTotal>
         <LeadAmplitudeUnitsPerBit>4.88</LeadAmplitudeUnitsPerBit>
         <LeadAmplitudeUnits>��V</LeadAmplitudeUnits>
         <LeadHighLimit>2147483647</LeadHighLimit>
         <LeadLowLimit>268435456</LeadLowLimit>
         <LeadID>I</LeadID>
         <LeadOffsetFirstSample>0</LeadOffsetFirstSample>
         <FirstSampleBaseline>0</FirstSampleBaseline>
         <LeadSampleSize>2</LeadSampleSize>
         <LeadOff>FALSE</LeadOff>
         <BaselineSway>FALSE</BaselineSway>
         <ExcessiveACNoise>FALSE</ExcessiveACNoise>
         <MuscleNoise>FALSE</MuscleNoise>
         <LeadDataCRC32>2616614538</LeadDataCRC32>
         <WaveFormData>
vgC+AL4AvgCpAJQAfwBqAFAANgAcAAIA///8//n/9v/0//T/9P/0//D/7v/s/+r/7P/s
/+z/7P/u/+7/7v/u/+v/6v/p/+j/6//s/+3/7v/t/+z/6//q/+r/6v/q/+r/6v/q/+r/
6v/q/+r/6v/q/+z/7P/s/+z/7P/s/+z/7P/s/+z/7P/s/+r/6v/q/+r/6P/o/+j/6P/r
/+z/7f/u/+3/7P/r/+r/6v/q/+r/6v/r/+z/7f/u/+3/7P/r/+r/7f/u/+//8P/v/+7/
7f/s/+3/7v/v//D/8v/y//L/8v/y//L/8v/y//T/9P/0//T/9P/0//T/9P/3//j/+f/6
//7/AAACAAQAAgACAAIAAgAEAAYACAAKAAsADAANAA4ADwAQABEAEgAQABAAEAAQAA4A
DgAOAA4ADgAOAA4ADgAKAAgABgAEAAIAAgACAAIAAQAAAP///v/7//r/+f/4//r/+v/6
//r/+P/2//T/8v/0//T/9P/0//X/9v/3//j/9v/0//L/8P/z//T/9f/2//P/8v/x//D/
7//u/+3/7P/t/+7/7//w/+3/7P/r/+r/7f/u/+//8P/t/+z/6//q/+v/7P/t/+7/7v/u
/+7/7v/u/+7/7v/u/+//8P/x//L/8f/w/+//7v/w//D/8P/w//P/9P/1//b/8//y//H/
8P/z//T/9f/2//T/8v/w/+7/7//w//H/8v/0//T/9P/0//H/8P/v/+7/8v/0//b/+P/2
//T/8v/w//L/8v/y//L/8v/y//L/8v/y//L/8v/y//T/9P/0//T/8//y//H/8P/x//L/
8//0//T/9P/1//X/9f/0//L/8f/y//L/8//3//X/9f/1//T/9v/3//j/+P/5//v/+//7
//j/+P/5//n/+v/7//z//v/+//3/+//6//3//f/9//3///////3/+//4//X/8//z//T/
9f/3//j/9f/y//D/7//x//H/8//z//T/9P/0//T/8P/t/+v/6v/u//L/9P/2//P/8v/v
/+7/8P/w//H/8f/y//L/8v/x//D/7v/w//H/8//1//r/AAAGABcAMABGAF4AeQCRAKcA
uADNANgAzgCyAJoAhQBfADIAEwAGAAUAAwABAP7/+//7//r/+//5//j/9P/z//H/7//v
/+7/7v/v//D/8f/y//P/8v/x//D/7v/w//D/8f/x//H/8f/x/+//7//w//L/8v/1//T/
9f/1//L/8f/w/+//8P/x//T/9f/z//L/8P/v//H/8f/x//H/8v/z//b/9//z//H/8P/v
//D/8v/0//X/8v/x//H/8f/1//X/9f/1//f/9//3//f/9v/1//T/9P/2//b/9//3//f/
9//5//n/9f/0//X/9f/4//r//P/+//z//f/+////AQACAAQABAADAAQABgAHAAUABgAI
AAoADgAOAA8ADwAPABEAEgASABYAGAAbABwAHAAbABwAGwAcABwAGgAcAB8AHwAgACEA
HAAZABgAFwAZABkAGQAZABYAFQASABEADAALAAsACwANAA4ADQANAAoABgADAAIABQAF
AAYABgAFAAEA///+/wEAAQD//wEAAwADAAMAAgAAAP///v/9//7//////wAAAAD///z/
+//7//r/+v/6//v//P/9//7//f/8//n/+P/5//z//f/+//3//P/7//r/+f/5//n/+f/6
//3//v/+//r/+P/3//j/+//8//3////9//3//f/9//v/+//9//3///8AAAAA///9//3/
/P/8//7/AAAAAAAAAgAAAP///v/7//v//f/9////AAAAAAAA///+//3//P8EAAAAAAD+
//7//v/+//////8AAAAA/////////v/8/////////wAAAAABAAMABAAEAAUABwAFAAUA
BAAEAAYABwAIAAkABgAGAAYABQAGAAYABwAHAAcABwAHAAcABQADAAIA/////////f/9
//3//P/7//j/+f/5//n/+f/7//v/+v/6//r/+v/4//f/+P/6//v//v/7//r/+f/4//b/
9v/2//b/+P/5//v//P/7//n/9//2//7///////v//v8GABQAKQBEAF4AdgCRAKsAwQDS
AOMA6ADUALgAoACFAFkAKAANAAgABwADAAEABAAHAAkACAAFAP//+P/3//f/9v/1//j/
+P/5//v/+P/3//b/9f/1//X/9f/0//X/9v/4//n/+P/3//b/8//0//b/+f/6//v/+P/3
//X/9f/1//X/9f/4//n//P/9//n/+P/2//X/9v/3//j/+f/3//X/9f/z//T/9f/3//n/
9//4//n/+f/2//X/9f/1//n/+f/5//n/9//3//f/9//3//f/9//4//n/+v/8//3/+//5
//n/9//2//j//P///////v/9//z//P/9//7///8DAAQABgAGAAQABAAFAAUABwAKAA4A
EgARABAAEAAPABEAEwAUABQAGAAaAB0AHgAdAB0AHwAfACAAIAAeACAAHwAdABwAGwAb
ABkAGQAZABgAFwAWABUAEwARAA0ACwAJAAkACgALAAcABgADAAEABAACAAEAAgADAAMA
BAAEAAMA///9//z/AAABAAAAAwACAAEAAAD+//3//f/9//3/+//7//r/+v/7//v/+f/5
//r/+v/7//z/+v/6//r/+v/6//r/+P/4//j/+v/6//r/+f/4//f/9v/4//n/+v/7//j/
+f/4//b/9f/0//T/9v/5//r/+//9//r/+f/4//f/9//3//n/+f/5//r/+v/5//n/+f/4
//j//v/+//r/+v/6//r/+v/6//3//f/+//7/+//7//v/+v/4//v/+//7//z//P/9////
/v/+////AQABAAEAAAAAAAMAAwADAAMAAgACAAIAAQACAAIAAwADAAIAAQAAAP///v/9
//3/+//5//n/9//3//f/9v/1//L/9P/1//b/9//3//X/8v/w//L/9P/0//X/9P/0//P/
9P/0//T/9P/0//P/9P/1//b/9f/z//L/8P/z//P/8//0//T/8//z//X/9P/8/xIALQBG
AFgAcACHAJsAqwC+ANUA2gDCAKgAkgBtAD8AGAADAAAAAQABAAMABAABAP//+v/z//P/
8v/z//P/8v/x//P/8v/y//P/8f/v/+3/6//t/+//8f/y//H/8P/w/+//8f/x//H/7//v
//D/8v/y//P/8P/v/+3/7//x//P/9f/z//H/8f/v//H/8v/y//P/8//z//P/8//w/+//
8P/v//H/8f/y//P/8v/y//L/8f/x//H/8v/z//X/9f/1//X/9P/z//L/8f/y//P/9P/2
//P/8v/y//H/8v/z//b/9//2//b/+P/5//f/9v/1//T/9v/5//z///////7//v/8/wAA
AgAFAAcABQAGAAgACgAKAAoACwALABAAEwAVABYAFAAUABUAFAAVABUAFwAXABgAGAAW
ABgAFwAVABQAEwASABEAEgATABEADwANAAsACwALAAkACQAEAAMAAwADAAEAAAD9//v/
/f/8//z//v/9//v/+v/4//n/9//3//j/+//7//n/+//4//f/9v/0//b/9//4//n/+P/3
//X/9P/3//f/9f/1//b/9v/3//j/9f/0//P/8v/0//T/8v/y//D/8v/y//L/9P/0//T/
9P/z//P/8//z//L/8//y//D/8v/y//P/9v/2//T/8v/x//P/8//z//P/8v/z//b/9//0
//T/8//x//T/9f/1//b/9v/4//j/+P/0//j/+P/2//b/9v/2//X/9f/2//b/+P/5//r/
+v/5//v/+v/5//f/9v/2//f/+f/6//z////+//3/+//6//z//f/+/////P/8//z/+//8
//z//f/9////////////+v/3//X/8f/x//P/8//1//X/9P/z//D/7//v/+//7//z//P/
8v/y//H/8P/t/+v/7P/u/+//8v/x//D/7//u/+3/7v/v//D/8f/x//L/8v/v/+3/6//q
//L/9f/z//X/9v/4/wQAFwAwAEoAZAB7AJMAqwC+AM0A2gDMAKwAmAB/AFcALAAPAAIA
AQD///n/+P/9//v/+P/5//v/9P/w/+//7f/r/+3/7P/s/+3/7f/t/+3/7f/t/+3/7f/s
/+z/7P/t/+3/7f/t/+3/6//p/+r/7P/s//H/8P/x//H/8P/v/+7/7f/u/+//8v/z/+//
7v/s/+v/7f/t/+3/7f/t/+3/7//v/+z/6//r/+v/7P/u//D/8f/u/+3/7f/t/+//7//v
/+//7//v/+//7//u/+3/7P/s/+7/8P/z//X/8v/x//L/8f/v//D/8//1//b/9v/2//b/
9P/1//b/9//6//z///8AAAAAAAABAAEAAwAEAAYACAAKAAoACwALAA0ADwAQABAAEwAU
ABYAFgAWABUAFgAVABcAGAAXABoAGgAZABkAGQAWABMAEgARABEAEQARABEADQALAAcA
BQADAAMABAAFAAQABAACAAEAAQD+//z//P//////AAAAAP//+//5//j/+f/5//f/+f/6
//v//P/8//n/+f/5//n/+//7//r/+v/5//n/9//3//f/9v/2//b/9v/2//b/9v/0//T/
8v/y//H/9P/1//b/9P/y//D/7v/w//H/8v/z//H/8//z//L/8f/w//D/8v/0//T/9P/1
//X/9f/1//X/8//z//X/9f/1//b/9v/1//P/8//y//L/9//6//v//P/7//j/9v/0//P/
9f/5//b/+P/6//z//v/8//v/+//6//r/+//8//z/+//9//z/+//7//r/+v/7//3//v8A
AAMAAgABAP///v8AAAEAAgADAAAAAAAAAP////8AAAIAAwABAAEAAQABAP///f/8//n/
+P/5//j/+f/5//j/9//0//H/8f/x//H/8//z//L/8v/w//D/7v/t//D/8v/z//b/8//y
//H/8P/x//L/8//0//X/9f/2//b/9f/z//H/8P/y//f/+//7//j/+v8MACMAOABOAG4A
iQCjALcAxgDZAOIA1AC6AKQAhwBZACgACQACAAUAAwABAAAAAQD///z//f/7//T/8v/x
/+//7f/w//D/8f/z//L/8f/w/+//8f/x//H/8P/x//L/9P/1//L/8f/w/+3/7v/w//P/
9P/1//L/8f/v//H/8f/x//H/8//z//X/9f/y//L/8f/x//L/8//0//X/9P/z//T/8//y
//H/8f/x//L/9P/2//f/8//x//D/7//y//P/9P/1//P/8//z//P/8//z//P/9P/1//b/
+P/5//b/9f/2//X/9P/2//r//f/9//z/+//6//j/+f/6//v///8AAAIAAgABAAIABAAF
AAYACAALAA4ADQAMAAwACwAPABEAEgASABQAFgAZABoAGAAXABgAFwAaABwAHAAgAB0A
GwAaABkAFwAVABUAFQAWABUAFAATABEADwALAAkACAAHAAcABwAGAAYABAADAAEA/v/8
//z///8BAAQABgADAP///f/8/wAAAQAAAAMAAQABAAEAAAD9//3//f/9/wAAAQABAAIA
AAD///z/+//8//z//f/+//7//v/+//7//P/8//r/+v/6//z//P/8//v/+v/5//j/+v/7
//z//f/6//v/+v/4//f/9v/2//j//f/+////AQD///3/+//5//r/+//+/////f/+//7/
/f/+//////8AAAIABAAEAAQABQACAAAA/v8AAAEABAAFAAIAAgABAAAAAQACAAMABAAE
AAQABAAEAP///f8AAAIABAAEAAQABAAEAAQAAwADAAIABAAFAAYABgAEAAcABwAHAAUA
BAAEAAUACAAIAAkACwALAAsACgAKAAsACwALAAsACQAKAAsACwAKAAoACwALAAsACwAL
AAsACQAHAAYAAwADAAMAAQABAAIAAgACAAAA//////////8BAAEAAAAAAAAAAAD+//3/
/f/+//7/AAACAAIAAgACAP///v/9//z//////wAAAAAAAP///v/+/wIAAQAFAAkADAAU
ACYAPQBUAGgAgACbALMAxwDaAOUA3gDEAKoAkABrADsAGgAVABoAEwALAAsACgADAAEA
BgAHAAUABgACAAEA///9//3//P/8//3////////////+//3//P/6//v//P/+/////f/9
//3/+//9//7/AAAAAAIAAAAAAP///f/9//3//f/9//3//////wAAAAD//////f/9//3/
/f//////AQABAP///f/8//v//P/+/wAAAQD+//3//f/9////////////AQABAAEAAQD/
//////8AAAIAAgADAAMAAQABAAMAAwD+//7/AAABAAUABgAHAAgABwAHAAcABwALAAwA
DgAOAA8AEAASABMAEQASABQAFgAaABoAGwAbABsAHQAeAB4AHwAgACIAIgAhACEAIwAj
ACYAJgAkACYAJgAlACUAJQAiAB8AHgAdAB4AHQAcABsAGAAXABQAEwAQAA8ADwAPABEA
EgARABEADgAKAAcABgAIAAkACwAMAAoABwAGAAYABQAFAAMABQAIAAkACgAKAAgABwAG
AAUABgAHAAcACAAIAAcABAADAAMAAgACAAIABAAEAAQABAACAAIAAAAAAP//AgADAAQA
AwACAAEAAAABAAEAAQABAAMABQAFAAQAAgAAAP//AAAEAAQABAAFAAQAAwACAAEAAgAD
AAYABwAFAAYABgAFAAQAAwABAAAABQAIAAkACgALAAgABgAEAAMAAwAFAAUABwAIAAgA
CAAHAAYABQAEAAYABgAGAAYABQAFAAQABAAEAAMAAwAFAAcABwAIAAgABQAEAAEAAAAE
AAUABwAIAAcABQADAAIAAgADAAMABQADAAQABQAGAAUABAACAAEAAgAEAAYACAAHAAUA
AwAAAAAAAQACAAMABwAHAAYABQACAAMA///+/wEAAgADAAQABQAFAAYABgAFAAUABQAE
AAYACQAJAAkABgAEAAMAAwAFAAYACAALAAkACQAIAAgACwALAAsACwAMAA4AEAARAAwA
CgAJAAcACQALAA0ADwALAAkACAAFAAMAAwABAAEAAgACAAIAAAD9//3//f/9/wEAAQAA
AAAA/v/+//z/+//9//7//v8AAAIAAgACAAIA///+//3//P/+////AQACAAEA///9//z/
/P///wEA//8CAAwAFgAlADoATgBmAIMAmwCvAMIA2QDmANwAwgCuAJcAcQBGACMAFAAV
ABMADQAMAAkABQACAAUABwAGAAIAAQD///3/+//6//r/+//8//3//v////z/+//6//j/
+v/6//v/+//7//v/+//5//j/+P/5//j//f/8//3//f/6//n/+P/3//r/+//+/////P/8
//v/+//5//n/+f/5//r/+//+/////f/7//r/+f/7//z//f/9//r/+f/5//n/+//7//v/
+//8//3//v////7//f/8//z//v/+////////////AQABAP3//P/9//3///8AAAEAAgAA
AAEAAgADAAUABgAIAAgABwAIAAoACwAJAAoADAAOABMAFAAWABcAGAAZABkAGAAbABwA
HgAeACEAIQAjACMAIQAgAB0AHgAiACMAJQAnACQAIQAgAB8AIAAfAB4AHQAcABsAGAAX
ABQAEwATABMAEgASABAADwANAAoACAAIAAoACwANAA4ADAAJAAgACAAHAAcABQAHAAkA
CQAJAAgABAADAAIAAQACAAMAAwAEAAcABwAFAAUABAACAAEAAAACAAIAAgACAAAAAAD+
//7//v8AAAAAAAACAAIAAgACAP///f/7//n//P///wAAAAD8//r/+f/6//3//v///wEA
AAD///7//f/9//3//////wAAAgADAAMAAgABAP///v8AAAIAAgACAAQAAgABAAAA/f/9
//////8AAAIAAwAEAAEAAAD///7/AAAAAAAAAAADAAMAAgACAAEA///+////AgADAAUA
BgADAAIA///+/wEAAQACAAIAAgABAAAAAAD8//7///8AAAEAAgADAAMABAAEAAIAAQAA
AP7///8DAAQABQADAAIAAgADAAQABAAFAAcACQAJAAgACAAGAAUABAADAAUACAALAA0A
CwAKAAoACQAJAAkACQAJAAYAAwABAP3//f/9//v/+//+//7//v/8//n/+f/5//n/+//7
//r/+v/6//r/+P/3//X/9v/2//j/+f/6//v//P/3//b/9f/0//b/9//5//r/+f/3//X/
9P/y//X/9//9/wAAAgAQACcAPgBQAGgAgQCXAK8AxADbAOoA4ADGAK4AkwBnADQAEQAG
AA0AEQALAAYABQD///z//f/1//L/9f/3//j/+f/3//T/8v/x//T/9f/2//f/9f/1//X/
9P/z//L/8v/x//P/8//z//H/7//w//L/8v/2//T/9P/z//P/8//z//P/8v/x//L/8f/y
//T/9f/3//P/8f/v/+3/7//x//X/9//z//H/8P/v//D/8v/0//X/9P/z//P/8//y//H/
8P/v//D/8f/y//P/8f/x//H/8v/y//L/8//z//b/9//6//v/9v/0//T/8//2//j/+v/8
//n/+f/5//n/+v/6//v/+v/+/wAAAwAFAAIAAgADAAQACQAKAAwADQANAA8AEAAQABAA
EAARABAAEgATABYAFwAWABYAFAAWABkAGQAaABsAFwAVABUAFQASABEAEAAPAA8ADwAN
AA0ACQAHAAYABQAGAAYABAADAAEA/v/8//z/+//7//z//P/+//v/+v/6//r/+f/2//f/
+v/7//z//P/6//n/+P/3//X/9f/0//T/9v/3//b/9//1//T/9P/0//b/9v/2//b/9P/0
//L/8v/u//D/8P/w//L/8v/y//L/8P/v/+7/7f/w//P/9P/0//H/8P/w//L/8f/w/+//
7//y//P/9P/1//L/8f/y//H/8v/0//X/9f/z//P/8v/y//T/9v/2//b/+P/2//X/9P/y
//H/8v/x//L/9P/1//b/9P/0//T/9P/2//b/9v/2//X/9f/0//T/8v/x//H/8//1//X/
9v/2//b/9v/0//T/8//z//T/9P/2//f/9P/y//D/8v/y//L/8v/1//X/9v/2//T/8//y
//D/8//3//j/+f/7//r/+v/7//n/+P/4//n//P/9//3//v/9//v/+f/3//r//P/+////
AAAAAAEAAQD+//3//P/7//r/+f/5//f/9P/z//D/7//y//L/8v/w//D/8f/y//P/8//x
/+7/7P/v//D/7//v/+7/7v/t/+7/8P/w//D/8P/v//D/8f/y//D/7//v/+7/8f/x//H/
8v/w/+v/6//v//j/AAAQACcAQABWAG4AgwCXAKsAvgDPANIAwgCmAIwAaQA9ABIAAQAC
AAEA///9//z/+//3//b/8//v/+z/7v/v/+//7//t/+z/7P/t/+r/6f/o/+f/6f/r/+3/
7v/r/+r/6v/p/+v/7f/v/+//7P/s/+3/7P/s/+r/6v/p/+r/6//s/+3/7P/r/+z/6//t
/+7/7v/v/+7/7f/s/+v/7f/t/+//7//w/+//7//v/+3/7P/r/+n/6v/r/+3/7//w/+//
7v/t/+3/7f/t/+3/7//v/+//8P/v/+7/7v/t//D/8f/0//X/8f/w//H/8f/x//D/7//u
//D/8//2//n/+P/4//n/+P/8//7/AQADAAAAAAABAAIABQAGAAgACQAJAAsADAAMAA0A
DgAQABAAEgATABYAFwAVABQAEQASABMAEwAUABUAFQATABMAEwARAA8ADQALAAwACwAI
AAcAAwABAAAA//8AAAAA/v/9//7//P/7//z/+v/5//n/+P/6//f/9v/2//f/9//1//f/
9//3//f/9v/3//f/9//3//T/8//x//D/8v/z//L/8//x//D/8P/w/+7/7v/u/+7/8f/y
//H/8v/u/+7/7P/q/+3/7v/v//D/7v/t/+z/6//s/+//8P/w//D/8P/x//T/8//y//H/
8f/z//P/8//z//H/8f/z//P/8v/y//H/7//y//P/8//0//T/9P/y//D/9f/0//T/9P/x
//H/8//z//L/8v/x//D/8f/y//P/9P/z//L/8f/w//L/8//z//T/8v/x//H/8//y//H/
8f/w//H/8v/x//L/8P/v/+//7v/v/+//7//w//L/7//w//L/8v/y//L/9P/1//f/+P/0
//P/8v/w//D/8//z//P/9P/0//X/9//2//T/8//z//b/9//3//j/9//3//f/9//3//j/
+f/5//n/+v/8//3//P/7//r/+f/5//f/9v/z/+//7//t/+3/8P/w//D/7v/v/+//7//v
/+//7f/q/+j/6//s/+v/6//p/+r/6v/s/+z/7P/s/+z/7f/u/+//8P/v/+3/7P/q/+3/
7f/t/+7/7P/t/+n/5f/s//b/BAAbADYASgBcAHMAiwCfALIAyQDSAMYAsACWAHcASwAg
AAEA+v8BAAEA/f8AAP3/8//y/+//5//m/+j/6f/p/+n/6f/o/+j/6f/p/+n/6f/p/+n/
6f/p/+j/5//m/+b/5f/m/+f/6P/n/+f/6P/q/+r/6v/o/+j/5//p/+n/6f/p/+j/5//o
/+f/6f/q/+r/6//q/+n/6P/n/+f/5//p/+n/6//r/+z/7f/r/+r/6f/n/+n/6f/q/+v/
6v/p/+j/5//o/+n/6v/r/+v/6//r/+z/6//q/+r/6f/s/+3/8P/x/+z/7P/u/+//7//u
/+3/7P/v//H/8//1//X/9P/0//L/9P/2//n/+//7//z//v8AAAIAAgADAAMABwAJAAoA
CgAIAAgACQAIAAwADQAQABEAEAAQAA4AEAAOAA0ADQANAA0ADQAPABEADgALAAgABQAG
AAcABgAHAAIAAQABAAEA/f/8//n/9//6//j/9//4//f/9f/0//L/9f/z//P/9P/z//P/
8f/z//P/8//z//L/8//z//P/8//y//H/7//u//H/8f/v/+//8P/w//H/8v/x//D/7//u
/+//8P/v//D/7P/s/+r/6P/r/+z/7f/u/+v/6f/n/+X/6f/t/+//8P/v/+7/7v/w//H/
8P/v/+//8f/x//H/8f/u/+3/7v/t/+v/7P/s/+v/7f/v//D/8v/y//L/8P/u//L/8v/z
//T/8f/x//P/8//x//L/8v/y//T/9P/0//T/8v/y//L/8v/z//P/8v/y//L/8f/x//P/
8v/x//H/8P/z//T/8//0//L/8f/x//D/8//z//P/9P/y/+//8f/x//L/9P/0//T/9P/z
//P/9P/0//X/9f/1//T/9v/5//n/+f/4//b/9f/1//j/+P/5//v/+//7//r/+v/5//n/
+f/5//z//v8AAAEA/f/8//z/+//8//3//v////3/+//6//f/9f/1//P/8//2//b/9v/0
//L/8f/w/+//8//z//L/8v/y//L/8P/v/+//8P/w//L/8//0//X/9v/x//D/7//u//H/
8f/y//L/8//z//P/9P/s/+3/7f/x//j/AAAKABUALgBMAF4AcQCLAKkAxADTAOIA3gDC
AKYAkQBpADgAEwAGAAUABQABAAAAAQD///r/9f/1//b/9f/1//T/8//y//D/7//v//D/
8f/y//P/8P/v/+7/7P/t/+7/8P/x//L/8//0//P/8v/y//P/8v/0//L/8v/x/+//7//v
/+//7//v//H/8f/y//L/8f/x/+//7//v/+//8P/x//T/9f/y//H/8f/x/+//8P/x//H/
8f/x//L/8//z//P/8//z//T/9f/2//f/9v/1//T/9P/y//L/8//z//T/9f/4//n/9v/2
//j/+f/6//r/+v/6//j/+f/6//v//f/+/wAAAAD//wAAAgADAAMABAAGAAgADQAOABAA
EQASABMAEwASABMAFAAWABYAGQAZABsAGwAaABoAGAAaABsAGwAcAB0AHQAbABsAGwAY
ABcAFgAVABUAFQATABMADwANAAwACwALAAwACwALAAsACAAGAAYABAADAAMAAgAFAAMA
AwAEAAQAAwAAAAEAAgADAAQABAACAAEAAAD////////+//7/AAABAAAAAQAAAP7//f/8
//3//v///wAA///+//v/+v/4//r/+v/6//v//P/9//7//P/7//r/+f/7//3//f/8//v/
+v/6//z//f/8//v/+//+////AAABAP7//f/+//3//v8AAAEAAQAAAP///f/8/wAAAgAC
AAIABAACAAEAAAD+//3//v/9/wAAAgADAAQAAwACAAEAAAACAAIAAgACAAUABQAEAAQA
AwABAAAAAQABAAEAAgACAAAAAAD+//7/AAABAAMABAAGAAMA/v/+////AAABAAIABQAF
AAYABgADAAMAAwACAAIABQAFAAUACAAIAAkACwAJAAgACAAJAAwADQANAA4ADgANAAwA
CwALAAwADQANAA0ADgAQABEAEAAPAA4ADQAOAA0ADQALAAYABQACAAEAAAAAAAAA/v8A
AAEAAgADAAQAAwABAAAAAQACAAEAAQD//wAAAAACAAAAAAAAAAAAAQACAAMABAADAAEA
AAD+/wAAAQACAAQAAgADAAMAAQAAAAgAGAAxAEwAYAB0AIsAoQC3AMoA3QDoANwAwgCy
AJsAawA6ABkADgATABMADQASABcAEQAKAAUA///+////AQACAAMAAwACAAIAAwAAAP//
/v/9/wEAAwAFAAYABAACAAEA//8AAAEAAgABAAEAAgAEAAQABQACAAEA//8BAAMABQAH
AAUAAwADAAEAAQACAAIAAwAEAAUABgAHAAQAAwAEAAMABAAFAAcACQAGAAYABgAFAAQA
AwADAAMABwAHAAcABwAFAAUABQAFAAgACQAKAAwACAAGAAUAAwAFAAUABwAHAAcACAAL
AA0ADAAMAAwADAAMAA0ADgAPAA8AEAASABIAEwAUABYAFwAYABoAHQAgACAAIAAhACEA
IwAlACYAJgAlACYAKAAoACsAKwAtAC0AMAAwAC4AMAAuAC0ALQAtACwAKwAsAC0AKwAp
ACcAJQAlACUAIwAjACAAHwAfAB8AGwAaABcAFQAXABYAFgAYABcAFQAUABIAEwARABEA
EgAVABUAEwAVABIAEQAQAA4ADwARABMAFQATABEADgAMAA4ADwAOAA8AEQAQABAAEAAN
AAwACwAKAAwADgAOABAACwAMAAsACgAKAAoACgAKAAoACwAMAA0ACwANAA0ADAAPABIA
EgAOAA==
         </WaveFormData>
      </LeadData>
      <LeadData>
         <LeadByteCountTotal>10000</LeadByteCountTotal>
         <LeadTimeOffset>0</LeadTimeOffset>
         <LeadSampleCountTotal>5000</LeadSampleCountTotal>
         <LeadAmplitudeUnitsPerBit>4.88</LeadAmplitudeUnitsPerBit>
         <LeadAmplitudeUnits>��V</LeadAmplitudeUnits>
         <LeadHighLimit>2147483647</LeadHighLimit>
         <LeadLowLimit>268435456</LeadLowLimit>
         <LeadID>II</LeadID>
         <LeadOffsetFirstSample>0</LeadOffsetFirstSample>
         <FirstSampleBaseline>0</FirstSampleBaseline>
         <LeadSampleSize>2</LeadSampleSize>
         <LeadOff>FALSE</LeadOff>
         <BaselineSway>FALSE</BaselineSway>
         <ExcessiveACNoise>FALSE</ExcessiveACNoise>
         <MuscleNoise>FALSE</MuscleNoise>
         <LeadDataCRC32>3471659265</LeadDataCRC32>
         <WaveFormData>
xgDGAMYAxgCsAJQAfABkAEkAMAAXAP7/9v/w/+r/5P/m/+b/5v/m/+P/4P/d/9r/3P/c
/9z/3P/e/97/3v/e/93/3P/b/9r/3P/e/+D/4v/h/+D/3//e/97/3v/e/97/4P/g/+D/
4P/e/97/3v/e/9//4P/h/+L/4P/g/+D/4P/e/97/3v/e/+D/4P/g/+D/3v/e/97/3v/h
/+L/4//k/+H/4P/f/97/4P/g/+D/4P/i/+L/4v/i/9//3v/d/9z/3v/g/+L/5P/h/+D/
3//e/+H/4v/j/+T/5P/k/+T/5P/m/+b/5v/m/+b/5v/m/+b/5v/m/+b/5v/q/+z/7v/w
//P/9P/1//b/9//4//n/+v/8//7/AAACAAUABgAHAAgACgAMAA4AEAASABIAEgASABEA
EAAPAA4ADgAOAA4ADgAKAAgABgAEAAQABAAEAAQAAwACAAEAAAD+//z/+v/4//n/+v/7
//z/+v/4//b/9P/0//T/9P/0//b/9v/2//b/8//y//H/8P/y//L/8v/y//H/8P/v/+7/
8P/w//D/8P/w//D/8P/w/+//7v/t/+z/7//w//H/8v/x//D/7//u//H/8v/z//T/8v/y
//L/8v/y//L/8v/y//X/9v/3//j/9f/0//P/8v/0//T/9P/0//X/9v/3//j/9//2//X/
9P/3//j/+f/6//f/9v/1//T/9v/2//b/9v/4//j/+P/4//b/9P/y//D/8v/0//b/+P/1
//T/8//y//T/9P/0//T/8v/y//L/8v/w//D/8P/w//P/9P/1//b/8//y//H/8P/z//T/
9f/2//b/9v/4//n/9//2//b/9v/7//z//v8CAAAAAAAAAP7/AAD///7//v8BAAEAAQAB
AAAA///9//v//v////7////8//r/+v/6//r/+//8//r/+P/3//X/9P/0//L/8P/v//L/
9P/2//f/9v/z//H/7//w//D/8f/x/+//8P/w//D/7P/q/+n/6v/t/+7/8P/x/+//7v/u
/+7/8P/w//H/8f/x//L/8v/x/+z/6//t/+//8f/0//r/AQAIABcALQBGAGAAdwCNAKMA
tgDLAOEA5wDZALQAgwBUADEAHgAWAA8ACAAAAP3/+//4//r/+P/4//j/9f/y/+//7v/v
/+//7//w//P/8//x//H/8P/v/+3/7P/v//D/8P/w//D/7v/u/+7/7//v/+//7//x//L/
9P/1//H/8P/t/+z/7//y//T/9f/z//L/8f/w/+7/7v/t/+3/7v/v//D/8P/u/+3/7f/s
/+//8P/y//X/8v/x//D/7//x//D/8P/x//L/8v/x//D/8P/w//D/8f/z//P/8//z//H/
8f/w//D/8P/w//H/8v/2//f/+f/6//n/+P/3//b/+f/8//3/AAD/////AAACAAMABAAF
AAcACQAKAA0AEAAQABAAEgATABgAGQAaAB0AHgAeAB4AHgAgACEAIQAhACMAJQAmACYA
IwAhACAAHgAhACIAIwAkAB4AGgAXABQAFgAUABIAEgAUABMAEgASAA8ADAALAAkACgAL
AAwADAAIAAgACAAHAAcACAAIAAgACwALAAkACQAIAAUAAwACAAUABwAIAAkABgAFAAQA
AgADAAIAAgAEAAUABgAHAAYABgAGAAYABwAIAAUABQAGAAgABgAFAAUABQAHAAcACQAL
AAsACgAJAAYABQAEAAQABwAKAAwADgANAAwADAALAA0ADAAMAA0ACwALAA0ADQAIAAgA
CAAIAAUABQAEAAMAAgAAAP////8BAAAAAAABAAEAAgACAAIAAQAAAAAA////////AgAE
AAQABAAEAAQABQAGAAYABwAIAAoACgAIAAoACQAIAAoACgAMAA0ADAAMAA0ADQAJAAcA
BwAFAAYABwAJAAsABwAHAAYABAAGAAYABQAFAAcABAAEAAMA///+//z/+v/7//v//P/+
//3/+//5//X/9//3//f/+P/7//v/+//8//r/+v/3//b/9//6//v//P/6//n/+P/2//j/
+P/4//j/9//3//f/+P/2//X/9P/z//f/+f/9/wIACAANABgAJwA9AFoAdgCLAJ0ArwDA
ANcA6QDrANMAogBtAEYAKwAcABQACwACAPz//f8BAAQABAAEAAIA/P/6//j/9v/2//f/
9//3//j/+f/5//f/9//3//f/9v/2//f/+P/4//j/9//0//P/8v/1//f/+f/7//r/+P/3
//X/9P/0//L/8v/1//j/+v/7//n/+P/3//b/+f/6//r/+//4//f/9v/0//P/8//0//T/
9v/2//f/+f/1//X/9f/1//j/+P/5//v/+f/4//b/9P/y//L/8v/z//j/+f/6//v/+v/5
//f/9v/4//j/+f/6//n/+f/6//r//P/8//z//P/+/wAAAAACAAEAAQACAAQACgAMAA4A
EQAPAA4ADwAQABIAFAAYABsAHQAdAB0AHwAhACAAHwAeACEAIwAkACUAJAAlACUAJAAg
AB8AHwAeAB4AHgAeAB4AGQAWABQAEgATABIAEQASAA8ADQALAAoACQAIAAkACQAJAAkA
CQAIAAUABAADAAEAAwAGAAgACgAIAAcABAADAAMAAQAAAAAAAgADAAMAAwAFAAUABQAE
AAEAAAAAAAIAAAAAAAAA/v8BAAIAAwAFAAUAAQAAAAAAAQD+//z/+////wMABQAJAAYA
BQADAAEA////////AAACAAQABQAGAAQABAAFAAUABwAGAAYABwAFAAUABwAHAAQABAAE
AAQACgALAAkABgAGAAYABgAGAAgACQAKAAoACwAMAA4ADgAPABIAEgASABIAEAAQAA8A
DAAMAA0ADQAPAA8AEQARAA8ADQAMAAsACAAHAAUAAgAFAAYABgAHAAUAAgACAAEAAAAA
AP///v/+//3//f/+//z/+//6//f/+f/5//n/+v/4//f/9v/2//f/+P/2//b/9P/2//b/
9v/3//f/9//2//j/+P/4//j/9v/1//T/9P/3//f/9//3//n/9//x//T//P8HABoAMwBH
AFoAcACHAJsAqwDCAN8A8wDxANUAoABlADgAIQAUAAwACQAIAAYABQADAP7//P/8//j/
9v/3//b/9f/2//f/9//3//j/9f/z/+//7f/v//H/8v/0//P/9P/0//T/9v/0//T/9P/1
//X/9f/1//P/8v/y//H/9P/2//b/+P/1//b/9v/1//T/9P/0//T/9v/2//X/9f/y//H/
8P/u//D/8f/z//T/8f/w//D/8f/y//P/9P/1//P/8v/y//P/8//y//D/7v/v//D/8f/z
//L/8f/w/+//8v/z//P/9P/z//L/8v/y//H/8f/y//L/9P/2//j/+v/6//r/+P/4//v/
/f8AAAQABQAGAAcACQAJAAgACQAKAA4AEAAUABcAGAAXABYAFwAcABwAHAAcAB4AHwAf
AB8AHQAdABwAGgAaABkAGQAYABcAFgAVABQAFAASABEAEAAOAAwACgAKAAcABQADAAIA
AgACAAQABQAEAAMAAgAAAAEAAgADAAMAAQACAAIAAgAAAP///P/7//7//f/9//7//f/9
//z/+//7//v/+//6//r/+v/7//7//f/8//v/+P/5//r/+//9//3/+f/4//j//f/8//z/
/f/7//3//f////3//f/8//v//P/9//7/AAD///7//P/6//3//v8AAAEA///+//7////8
//v//P/7//r//P/+/wAA/v////////8BAAQABAACAAIAAgACAAMAAwADAAIABgAIAAsA
DAAMAA4ADQAMAAoACAAIAAcACQAKAAwADQAJAAcABwAFAAcABwAIAAkABgAFAAMAAAAA
AAAA/////wAA/v///////P/6//f/9P/2//f/+f/8//r/+f/4//X/8v/x//D/8P/y//P/
9P/2//P/8v/u/+z/7v/y//T/9v/2//X/9P/y//T/9P/0//T/9f/1//X/9v/z//H/7//t
//X/9f/1//r/AAAFAA4AGwAxAEwAaAB/AJMAqQC6ANEA5QDrANkAsAB7AEwALQAeABQA
CwACAPz/+//9//7//P/8//z/+P/0//L/8P/w//H/8f/x//L/8//z//H/8f/v/+//7v/u
//D/8v/z//T/8f/u/+3/7P/u/+//8P/x//T/9P/1//X/8//y/+//7v/v//L/9P/1//H/
8P/v/+7/8P/w/+//7//x//H/8f/w/+3/7f/u/+7/8f/y//T/9//z//H/7//t/+7/7v/v
//H/8v/y//H/8P/u/+7/7v/v//P/8//z//P/8f/x//D/8P/y//L/8//0//X/9f/2//b/
9v/2//b/9v/5//z//f8AAP7//f/9//7/AgAEAAYACQAMAAwADgAQABAAEAASABMAGAAZ
ABoAHQAdABwAGwAaAB4AHwAfAB8AHgAfAB8AHgAcABsAGwAaABwAHAAcABwAGAAUABEA
DgAPAA4ADQAOAAwACwAKAAoABgAEAAQAAwAFAAUABQAEAAAAAAAAAP//AAACAAMABAAD
AAMAAQABAAMAAQAAAAAAAgADAAMAAwACAAEAAAD+//7//v///wIAAQAAAP///P/8//z/
/P/9/wMAAQACAAQABAAAAP3/+//8////AAADAAEAAQAAAP//////////AAADAAQABAAE
AAMAAgACAAEAAgACAAMABQADAAMABQAFAAIAAgACAAIAAwAFAAYABwAFAAQABAAFAAUA
BgAKAAwACgAKAAoACgAKAAsADAAMAA8AEAASABIAEgAUABMAEgASABAAEAAPAA4ADgAP
AA8ADgANAA4ADQANAA0ADgAPAAwACwAJAAYACQAKAAoACwAJAAYABgAFAAMAAgAAAP7/
/////wAAAgAAAP///v/7//v/+//7//z/+//7//v//P/+//7/+//6//v//v///wAA/f/7
//n/9v/5//r/+//8/////////wAA///9//v/+f////////8EAAgADwAaACkAPwBaAHQA
iQCfAK8AvgDTAOkA7QDbALAAewBQADUAIgAWABMADAAEAAMAAwAGAAgACgAGAAIA/v/8
//r/+v/6//v//P/+//7//f/6//n/+v/7//v//P///wAAAAAAAP7//P/8//z//v///wAA
AQAAAP7//f/7//3//v/9//7//v8AAAEAAQAAAAAAAAAAAAAAAAD//////f/9//3//P/9
//3//v/+/wAAAAABAAMAAAD///7//f/+//7///8BAAAAAAD///7/AAAAAAAAAQADAAMA
AwADAAEA///8//r//v8AAAMABgAFAAUABgAGAAgACAAIAAgADAAOAA4AEAAOAA0ADQAO
ABMAFgAZAB0AGgAYABgAGAAaABwAIAAjACYAJwAoACsALQAsACsAKgAtAC8AMAAxADEA
MQAwAC4AKgApACkAKAAoACgAKAAoACQAIAAdABoAHgAeAB4AIAAdABsAGQAYABYAFAAU
ABMAFQAXABkAGgAVABQAEwARABIAFAAVABYAFQAVABMAEwAVABMAEgASABMAFQAWABcA
FQATABEADgAPABAAEgAWABQAFAAUABIAEgASABIAEwAWABMAEwAUABUAEgAQAA8AEQAV
ABcAGwAYABcAFQATABIAEwAUABYAGQAaABoAGgAaABoAGwAbABsAGgAaABsAGQAZABsA
GwAaABoAGgAaABsAHQAeAB8AHQAaABgAFwAZABoAHAAfABwAHAAbABoAGgAaABsAGwAd
AB0AHgAfABsAGQAZABkAGgAdAB4AHwAgACEAIQAhACAAJAAmACkAKgApACwALAAsACsA
KAAnACUAJwAoACoAKwApACcAJwAlACgAKQArAC0AKAAnACUAIgAgACAAHwAfACAAHgAf
AB8AHQAcABoAGAAWABUAFQAWABcAFwAXABUAFAATABIAEgAVABcAGQAcABoAGAATABAA
EgAUABQAFAAWABcAGAAYABYAFAASABAAEwAVABcAGgAZABcAFQATABMAFQAbACAAJAAt
AD4AUwBpAIAAmgCxAMcA3wD4AA0BGQELAeEApgBzAE4AOQA2ADYAKwAcABoAGQAZABwA
IAAeACAAIAAdABoAFwAWABcAFwAXABgAGQAZABcAFwAUABMAEQAQABQAFgAXABgAFwAU
ABMAEgAVABUAFQAVABcAGAAaABsAGQAYABUAFAAUABYAFwAXABQAFAAUABQAFgAWABUA
FQAXABcAFwAWABQAEwATABIAFAAUABUAFwATABMAEwATABQAFAAVABcAGAAYABcAFgAV
ABQAEwATABgAGQAaABsAGwAbABoAGgAXABYAFgAWABUAFQAWABYAFAASABAADgASABQA
FAAWABQAEwATABQAFgAWABYAFwAaABoAHAAeABwAHAAeAB8AIwAjACMAJQAlACQAIwAi
ACIAIwAjACMAJgAnACcAJgAjACEAIAAeABwAHAAcABwAFwAUABIAEAAQAA4ADAAMAA0A
DQANAA4ACgAGAAQAAQAEAAUABgAGAAQABAAEAAMAAQACAAIAAgADAAMAAQABAP///f/8
//z//v/////////8//v/+v/4//j/+P/5//z//P/8//z/+v/4//j/+P/5//7/+//7//z/
/f/6//j/9//5//v/+//9///////+//3/+f/5//n/+v/9//7//v/+//z//P/9//3//v/+
////AQD/////AQABAP3//P/7//r//f///wAAAQD///7//v////3//P/8//3///8AAAAA
AAD9//z//P/7//3//f/+/////v/9//z/+//8//3//v////3//f/9//3/+//6//r/+v/7
//z//f/+//3//P/5//b/+P/6//v//P/8//3//f/9//z/+//5//j/+f/9//3//v/8//z/
+//5//f/9f/2//n/+f/7//7////3//X/8//0//b/+P/6//z///8BAAMABAAHAAgACgAK
AAkADAAMAAwADAAKAAoACQAJAAoADAANAAwACwAMAAsADAALAAsACwAMAA0ADQAMAAkA
CAAGAAUABgAEAAUABQAAAP7/+//4//b/9f/1//b/9f/1//X/8//y//H/8P/w//L/8//0
//b/9f/0//D/7v/u//D/8P/w//T/9f/2//b/8//y//H/8P/0//X/9v/4//f/9f/z//H/
7//v//X/+P/8/wEACgAZAC8ARABeAHkAjwClALoA0wDnAO8A4wDCAI8AWgA1ACAAGAAT
AAwAAAD7//n/9v/2//j/+v/4//T/8v/w//D/7f/t/+3/7v/y//P/8v/z//D/7//t/+z/
7//w//D/8P/y//D/8P/w//D/7//u/+3/8P/w//H/8f/v/+7/6//q/+v/7v/w//H/8P/w
//D/8P/u/+7/7f/t/+7/7//w//D/7P/r/+v/6v/s/+z/7f/v/+//7//v/+//7v/s/+v/
6//t/+7/7v/u/+3/7P/r/+v/7//v/+//7//v/+//7v/u/+z/7P/t/+7/8P/x//P/9P/z
//L/8f/w//P/9v/3//r/+f/5//r//P/9//7///8BAAUABgAJAAwACwAKAAsACwAOAA8A
EAATABgAGAAYABgAGAAZABkAGQAbAB0AHgAeABsAGQAYABYAFwAYABkAGgAZABYAFAAS
ABAADgAMAAwADAALAAoACgAGAAQABAADAAQABQAGAAYABAAEAAQAAwACAAIAAQAAAAIA
AwACAAMAAgD///3//P/9////AAABAAEAAQABAAAA/v/8//v//P/+//7//v/8//r/+v/6
//v//v/7//v//P8AAP7//f/9//r/+//6//v//P/9//3//f/5//n/+f/6//3//v/+//7/
/P/8//3//f/9//z//P/9//7///8CAAMA/f/8//v/+v/7//3//v///////v/+/////v/8
//v/+//8//7///8AAP7//P/7//n/+//7//z//f/9//3//f/9//r/+f/4//f/9//5//v/
/f/8//r/+f/4//r/+v/6//r/+v/6//j/9v/0//j/+v/8//7/AAAEAAUABgAGAAUABgAI
AAgACgAOAA8AEAANAAoACQAHAAcACAAKAAsACwALAA0ADQALAAkACAAHAAcACQAKAAoA
CAAGAAMAAQABAP7//v/9//3//P/6//j/9f/z//L/8v/0//X/9v/1//P/8f/v/+7/7f/t
/+3/7v/w//D/7f/s/+r/7P/s/+z/8P/x//L/8v/w/+7/7P/q/+3/7f/t/+7/7v/t/+z/
6//p/+v/7//2//7/AQAIABcAKQBAAFwAdQCHAJkAsADLAOMA6wDZALAAeQBEACMAFAAQ
AA0ABgD8//n/9//y/+7/8P/y//L/8v/w/+7/7v/q/+n/6P/o/+r/6//q/+v/6//r/+r/
6v/q/+r/6f/o/+n/6P/p/+r/6f/p/+n/6f/r/+z/7v/v/+z/7P/q/+r/6P/q/+v/6//s
/+z/7P/s/+n/6P/m/+X/6P/p/+r/6v/n/+f/6P/o/+j/6P/p/+v/6//r/+v/6//o/+b/
5f/l/+j/6P/n/+b/6P/o/+j/6f/p/+n/6f/p/+z/7f/t/+7/7P/q/+n/6P/s/+3/7//w
/+3/7P/r/+r/7v/w//D/8v/z//P/9P/2//j/+P/4//n//v8AAAQACAAHAAYABwAHAAcA
BwAHAAkADwAQABEAEgATABMAEgARABMAFQAWABYAFAATABMAEgARABAADwAOAA0ADAAM
AAwACAAEAAAA/v8CAAMABAAGAAIA/v/8//n/9//3//f/9v/3//j/+f/5//j/+P/3//b/
+P/5//j/+f/4//X/8//y//D/8f/x//H/8//1//f/+P/1//L/8P/w//L/8v/y//D/8v/y
//L/8//0//H/8f/y//b/9P/z//P/8P/x//D/8f/z//X/9v/3//L/8f/w//D/8//0//T/
9P/2//b/9//3//T/8v/x//H/8//1//n/+//1//T/8//y//T/9f/1//X/9//2//b/9//0
//L/8f/x//L/9P/1//b/8//y//L/8f/y//P/9f/3//X/9f/1//X/8//x/+//7f/v//H/
8//1//X/9P/0//T/8//y//H/8P/0//b/8P/u/+7/8f/y//P/9P/4//v//v8AAP///v/+
//z///8EAAYACAAGAAQABAADAAAAAAABAAEABAAFAAgACQAGAAMAAQD/////AQACAAIA
AQAAAP7//f/7//b/9P/x//L/8v/x//D/6//p/+j/6P/s/+3/7v/t/+7/7f/s/+z/6v/p
/+j/6P/o/+j/5f/k/+T/5v/m/+b/5//n/+f/5v/n/+j/6f/q/+r/6f/o/+j/6f/p/+n/
6f/n/+P/4//k/+r/9f8GAB0ANwBOAGYAewCNAJ0AtgDRAOUA5wDJAJIAVQAoAA0AAAAA
AP//9v/w/+//7f/s/+7/7P/q/+r/6f/o/+f/6P/m/+X/5P/k/+L/4f/e/93/4P/h/+H/
4v/i/+L/4f/g/+L/4v/k/+b/5f/j/+H/3//h/+L/5P/l/+b/5v/k/+T/4f/i/+L/4f/j
/+T/5f/m/+X/5P/i/+H/4v/j/+T/5P/j/+P/5P/k/+L/4P/f/9//4P/j/+b/6f/m/+T/
4//j/+L/4v/h/+D/4//k/+X/5//l/+P/4f/f/+H/4//k/+b/4//i/+L/4v/l/+X/5v/m
/+n/6v/r/+z/6//s/+v/7P/u/+//8f/0//T/9P/0//X/+f/6//3/AAABAAIABQAHAAgA
BwAGAAcADQAOAA8AEAAQABEAEQARABIAEwATABIAEgARABEAEAAPAA4ADQAMAAoACAAH
AAYABQACAP///v/+//3//P/8//v/+v/7//v/+v/5//j/9v/1//b/9//3//b/9v/1//T/
9f/1//P/8//0//P/8//0//H/8f/w/+//7//v/+//7v/r/+r/6v/s/+7/7v/u/+z/7v/u
/+7/7//w/+v/6f/o/+7/7v/v//H/8P/x//D/8f/w/+//7f/r/+3/7//x//T/9P/0//P/
8v/0//T/9f/1//X/9P/0//X/8v/x//L/8f/w//L/9P/2//P/8//y//H/8v/y//P/9f/0
//L/8f/x//H/8v/y//L/9P/0//X/9f/x/+//7v/t//D/8f/y//P/8v/x//D/7//v/+//
7//v//D/8P/x//L/8P/u/+z/6v/s/+7/7v/u//L/8v/w//D/8P/w//D/9P/3//r//P/8
//z//f/8////AgACAAIAAgAAAAAA///8//z//f/9/wAAAQAEAAUAAgABAAEAAQD/////
/v/8//z//P/7//v/+f/2//b/9f/1//T/8v/w/+v/6f/o/+j/6//r/+v/6f/p/+n/6f/q
/+n/5//l/+T/5v/o/+f/6P/m/+b/5P/i/+X/5f/l/+T/5v/m/+b/5v/m/+X/5P/k/+f/
5//n/+f/5f/j/+P/5P/s//f/BAAZAC0AQABYAG8AgwCVAKoAxQDbAOUA1wCsAHUAQAAd
AAwABgADAPz/9v/3//P/6v/q/+r/5v/m/+b/5v/m/+j/5v/l/+T/5P/j/+P/4f/h/+L/
4//j/+T/5P/k/+P/4v/l/+T/5f/m/+b/5f/k/+P/5P/k/+X/5f/m/+b/5P/k/+P/5P/k
/+P/5f/m/+f/6P/n/+b/5P/j/+P/4//j/+L/5P/l/+f/6P/m/+T/4//j/+T/5f/m/+f/
5P/i/+H/4f/k/+T/4//i/+X/5v/n/+n/6f/n/+X/4//m/+f/5//o/+b/5v/n/+j/5//n
/+j/6P/r/+z/7f/u/+3/7v/t/+7/8P/x//P/9v/4//j/+P/5//z//P/+/wAAAgAEAAgA
CwAKAAkACAAJAA8AEAARABIAEwATABIAEQAUABUAFQAUABMAEwAUABQAEgAQAA4ADAAL
AAoACgAKAAgABgAEAAQAAgABAAAAAAAAAP7//v/9//z/+//6//j/+f/6//v/+//6//r/
+f/4//f/9//1//X/+P/3//f/+P/2//X/8//x//T/9f/2//b/8//y//L/9P/0//T/9P/y
//X/9v/3//n/+P/z//H/8P/2//b/9//5//j/+f/4//n/9//3//b/9f/0//X/9v/4//j/
+P/3//b/9//4//r/+//6//j/9//3//n/+f/7//v/+f/6//v//P/5//n/+P/3//r/+v/7
//3//P/6//n/+f/5//r/+v/6//z//P/9//3/+//5//j/9//4//n/+v/7//r/+f/4//f/
9v/3//j/+f/6//r/+//8//n/+P/3//b/+f/6//n/+P/6//j/9//2//b/+P/6//z//v8C
AAMABAAEAAUABgAIAAgACwAOAA4ADgANAAoACQAHAAcACAAKAAsACQAJAAsACwAKAAkA
CQAJAAoACwALAAoABwAGAAQAAwAEAAIAAwADAAAA/v/7//j/9v/1//X/9v/3//f/9//1
//T/8//y//L/8//z//P/9P/2//b/8//y//D/8v/y//L/9P/1//b/9v/1//T/8//y//X/
9f/1//b/+P/3//b/9f/v/+3/7f/w//r/AwAMABcAKwBIAGIAeQCLAJ8AtADNAOEA6QDf
ALwAiQBYADMAIgAaABUADAAEAP///f/6//r/+v/8//z/+v/4//b/9v/0//P/8v/y//T/
9f/0//X/8//z//L/8v/1//b/9v/2//j/9v/2//b/9f/1//X/9f/2//b/9//3//X/9P/x
//D/8v/0//X/9f/2//b/9v/2//T/9P/z//P/9f/3//n/+v/3//X/9P/y//T/9P/1//f/
9//3//f/9//2//T/8//z//b/+P/5//r/9//2//X/9f/3//f/9//3//j/+f/5//r/+P/2
//X/9P/2//f/+f/6//r/+v/6//r//v8AAAAAAgAFAAUABgAIAAoACgAKAAsADwAQABMA
FgAVABQAFQAVABoAGwAcAB8AIQAgAB8AHgAiACMAIwAjACcAKQAqACoAKAAnACcAJgAj
ACIAIQAgACAAHgAdABwAGwAYABUAFAAXABcAFwAYABYAFAAUABMAEQAPAA0ACgAJAAoA
CwALAAsADAAMAAwADwAPAA0ADQANAAsACgAKAAgACQAJAAkABwAHAAcABgAGAAYABwAK
AAwADAAMAAoABwAGAAUABQAKAAkACwAOAA8ADAAKAAkABgAHAAYABwAKAAsACwALAAkA
CQAJAAoACwAMAAwADAAOAA4ADwAPAA4ADAALAAsADQAPABMAFQAQAA4ADAAKAAsADQAO
AA8ADQAMAAwADQALAAoACgALAAwADgAPABAADQAMAAwACwALAAsADAANAA4ADwAQABEA
DwANAAsACQAJAAsADQAPAA4ADAALAAoADAAMAAwADAAUABIADAAKAA0ADgAPABAAFAAX
ABoAHAAaABoAGwAaAB0AIAAgACAAIwAiACMAIwAgAB4AHQAbAB0AHwAjACUAJAAjACMA
IwAfAB8AHgAcABoAGgAZABkAGQAWABYAFQAUABQAEwASAAwACQAHAAYACAAJAAoACQAK
AAkACAAIAAcABwAHAAgACQAKAAgACAAHAAgABwAGAAUABQAFAAQABgAIAAoADAALAAkA
BwAGAAkACQAJAAkAAwABAAEABAAIABMAIgA5AFMAaAB8AI8AowCxAMAA2QD1AAMB9wDQ
AJUAXgA7ACoAJAAhABoAFAAVABUAEAAOAAwACAAIAAoACgAKAAwACgAJAAgACAAIAAcA
BAADAAcACQAKAAwACQAIAAYABAAHAAYABwAIAAgABwAGAAUACAAIAAkACQAKAAwADAAO
AAsACgAIAAUABwAIAAkACgAKAAoACQAJAAgABwAGAAQABgAHAAkACgAHAAYABgAHAAcA
BwAHAAcABQAEAAQABQAIAAgABwAGAAkACgALAA0ADAAJAAYAAwAEAAUABQAGAAgACAAJ
AAoADQANAA4ADgAQABAAEAAQABEAEgARABIAFQAVABYAGAAbABwAHQAfACAAIAAiACQA
IwAkACcAKQArACsAKwAtADIAMgAyADIANgA3ADcANwA3ADcANgA0ADQANQA3ADgANgA0
ADIAMAAwAC4ALQAsACwAKgAoACgAJwAlACMAIgAiACIAJAAlACEAHwAdABoAGwAcAB0A
HQAdAB4AHgAeABwAGwAYABcAGwAbABwAHgAbABsAGgAZABcAFwAXABYAFgAWABcAGgAY
ABYAFAAQABQAFgAYABsAGwAXABYAFgAaABgAFwAXABUAFwAXABkAGQAZABgAFwAbABsA
HwAcAA==
         </WaveFormData>
      </LeadData>
      <LeadData>
         <LeadByteCountTotal>10000</LeadByteCountTotal>
         <LeadTimeOffset>0</LeadTimeOffset>
         <LeadSampleCountTotal>5000</LeadSampleCountTotal>
         <LeadAmplitudeUnitsPerBit>4.88</LeadAmplitudeUnitsPerBit>
         <LeadAmplitudeUnits>��V</LeadAmplitudeUnits>
         <LeadHighLimit>2147483647</LeadHighLimit>
         <LeadLowLimit>268435456</LeadLowLimit>
         <LeadID>V1</LeadID>
         <LeadOffsetFirstSample>0</LeadOffsetFirstSample>
         <FirstSampleBaseline>0</FirstSampleBaseline>
         <LeadSampleSize>2</LeadSampleSize>
         <LeadOff>FALSE</LeadOff>
         <BaselineSway>FALSE</BaselineSway>
         <ExcessiveACNoise>FALSE</ExcessiveACNoise>
         <MuscleNoise>FALSE</MuscleNoise>
         <LeadDataCRC32>2406367914</LeadDataCRC32>
         <WaveFormData>
iv+K/4r/iv+P/5L/lf+Y/63/wP/T/+b/8v/8/wYAEAAXAB4AJQAsAC8AMgA1ADgAOAA4
ADgAOAA6ADoAOgA6ADwAPAA8ADwAOgA6ADoAOgA6ADoAOgA6ADoAOgA6ADoAOAA4ADgA
OAA6ADoAOgA6ADoAOgA6ADoAOQA4ADcANgA4ADgAOAA4ADgAOAA4ADgAOAA4ADgAOAA2
ADYANgA2ADgAOAA4ADgAOAA4ADgAOAA4ADgAOAA4ADYANgA2ADYANwA4ADkAOgA4ADgA
OAA4ADYANgA2ADYANgA2ADYANgA2ADYANgA2ADUANAAzADIAMgAyADIAMgAxADAALwAu
AC0ALAArACoAJwAmACUAJAAiACIAIgAiACEAIAAfAB4AHAAcABwAHAAcABwAHAAcABoA
GgAaABoAGwAcAB0AHgAfACAAIQAiACQAJAAkACQAJgAmACYAJgAoACgAKAAoACgAKAAo
ACgAKgAqACoAKgAqACoAKgAqACoAKgAqACoAKgAqACoAKgAsACwALAAsAC4ALgAuAC4A
LAAsACwALAAsACwALAAsAC4ALgAuAC4ALgAuAC4ALgAuAC4ALgAuAC4ALgAuAC4ALgAu
AC4ALgAuAC4ALgAuAC4ALgAuAC4ALAAsACwALAAsACwALAAsACoAKgAqACoAKgAqACoA
KgAsACwALAAsACwALAAsACwALAAsACwALAAsACwALAAsACwALAAsACwAKgAqACoAKgAs
ACwALAAsACoAKgAqACoAKgAqACoAKgAqACoAKgAqACwALAAsACwAKgAqACoAKgAqACoA
KgAqACwALAAsACwALAAtAC0ALgAxADEAMgAzADYANgAzADAALwAuACwALAAqACgAJwAn
ACYAJgAmACYAJgAoACgAJwAnACcAJwAoACYAJgAmACYAJgAnACcAKAAoACgAKQApACcA
JwAoACgAKQAqACsALAAsACwAKwArACsALAAsACwALAAsACwALAAsACwALQAtACsAKwAr
ACsALQAtAC0ALAAsAC0ALQAuACwALgAuADAAMgAzADgAQwBMAEoAQQAzABoA/P/g/8v/
sP+V/3v/bf9l/2X/dP+V/7X/yf/V/+H/7v/6/wEACAAPABgAIQAnACkAKwArACwALQAw
ADAAMQAxADEAMQAyADIAMgAyADIAMgAyADIAMgAyADQAMwAzADQAMwAzADMAMwA1ADUA
NQA0ADQANAA0ADQANAA0ADQANAA0ADUANQA1ADUANQA1ADUANAAzADIAMQAzADMAMwAz
ADMAMgAyADIANQA1ADUANQAyADIAMgAzADEAMQAxADEAMwAzADMAMgAyADIAMwAzADMA
MwAzADMANAA0ADMAMwAxADIAMgAyADIAMgAyADEAMQAxAC8ALwAwAC4ALgAtACsAKgAp
ACgAJwAmACYAJQAkACIAIQAgAB8AHgAeAB4AHQAcABsAGgAYABgAGAAXABcAFwAXABcA
GQAaABsAHAAeAB4AIAAgACAAHwAfAB8AIgAjACQAJQAlACUAJgAmACgAKgAqACkAKQAp
ACkAKQArACsAKwArACkAKgAqACoAKgArACsAKwApACkAKQApACsAKwAqACoAKgAqACwA
LAAtAC0ALQAtACsAKwArACsALgAuAC8ALwAtAC0ALQAtAC0ALQAtAC0ALQAsACwALQAv
ADAAMQAyADAALwAtACwALQAtAC0ALQAvAC8ALwAvAC0ALAAsACwALQAuAC8AMAAvAC8A
MAAwADIAMgAxADEAMwAzADMAMwAzADIAMQAwADIAMgAyADIAMAAwADEAMQAzADMANAAy
ADIAMgAyADQANAA2ADcANQA2ADcANwA4ADkAOgA6ADkANgA0ADIALwAuAC4ALAArACsA
LAAsAC4ALgAuADAAMgAxADEAMQAxADIAMgAyADEAMAAvAC8ALQAuADAAMAAyADMANAA1
ADQANAA0ADQANAA0ADQANAAzADMAMwA0ADQANAA0ADQAMgAyADIAMgAzADMAMwAzADUA
NQA1ADUANQA0ADQANQA1ADYANgA2ADQANgA4AD0ARgBPAFYAUAA/AC8AGAD8/97/x/+s
/5H/ff9z/2//c/+K/7P/0f/d/+X/7//+/wYADQAWAB8AJAApAC8AMQA1ADUANgA3ADYA
NgA3ADcANQA1ADYANgA2ADYANgA2ADcAOAA5ADoAOQA3ADYANgA3ADcANwA3ADkAOQA5
ADgAOgA6ADoAOgA4ADgAOAA4ADYANwA3ADcANQA1ADUANQA2ADcAOAA5ADcANwA3ADcA
NwA2ADYANgA3ADcANwA3ADQANAA0ADUANQA1ADUANQA3ADcANwA2ADQANAA1ADUANQA1
ADUANQA0ADQAMwAzADMANAA0ADQAMgAyADIAMQAxADEALwAvADAALgAuAC0AKwAqACkA
KAAnACYAJgAlACQAIgAhACAAHwAeAB4AHgAdABwAGwAaABgAGAAYABcAGQAZABkAGQAb
ABwAHQAeAB4AHgAgACAAIQAhACIAIwAmACcAKAApACcAJwAoACgAKAAqACoAKQAsAC0A
LgAvACwAKwAqACkAJwAoACgAKAAoACkAKQApACoAKwAsAC0AKwArACoAKgAqACoALAAs
AC0ALQAtAC0ALQAtAC0ALQAtACwALAArACwALQAuAC8ALwAvAC8ALwAvAC4ALgAvAC4A
LgAuAC4AMAAvAC0ALAArACsAKwArACsAKwArACsALQAsACwALAAuAC4ALgAuACsAKwAs
ACwAKgAsAC0ALgAsACwALAAsACwALAAuAC8AMQAyADMAMwAyADMANAA0ADMAMAAuACwA
KQAoACgAJgAlACUAJgAmACYAJgAmACgAKAAnACcAJwAnACgAKAAoACgAKAAoACkAJwAo
ACoAKgArACsAKwArACwALAAsACwALAAsACwALAArACsAKwAsAC4ALgAuAC4ALAAsACwA
LAArACsAKwArAC0ALQAtAC0ALQAsACwALQAsACwAKwAqAC4AMAAwADEAPABFAEgAPgAx
AB0AAgDq/9L/uf+i/4n/df9r/23/df+M/7H/zf/X/9n/5f/0//z/AQAKAA8AGAAjACcA
KQAqACkAKQApACwALAAtAC0ALQAtAC4ALgAsACwALAAsACoAKgAqACoAKgApACkAKgAt
AC0ALQAtACsAKwArACoAKgAqACoAKgAsACwALAAsACoAKwArACsAKQApACkAKQArACsA
KwArACkAKQApACkAKQAoACgAKAApACkAKQApACgAKAAoACkAJwAnACcAJwApACkAKQAo
ACYAJgAnACcAJQAlACUAJQAmACYAJQAlACMAJAAkACQAIgAiACIAIQAjACMAIQAhAB4A
HAAcABsAGwAaABkAGAAXABYAFgAVABEADgAMAAoACwAKAAoACgAHAAYABQAEAAQABAAE
AAMABAAFAAYABwAIAAgACAAIAAkACgANAA4ADQANAA4ADwASABMAFAAVABUAFQAWABYA
FgAYABgAFwAXABcAFwAXABcAFwAXABcAFwAYABgAGAAYABkAGQAZABkAGQAZABkAGQAZ
ABgAGAAYABgAGgAaABsAGwAbABsAGwAbABsAGwAcABwAHQAdABsAGwAbABsAGwAbABsA
GwAdABwAHAAdABsAHAAdAB4AHAAbABkAGAAZABkAGQAZABcAFwAXABcAFwAWABYAFgAY
ABgAGAAYABcAFwAYABgAFgAWABUAFQAVABUAFgAYABgAGAAYABgAGAAaABsAGwAcAB0A
HQAcAB0AHgAeAB0AGgAYABYAEQAQABAADgAPAA8AEAAQABAAEAAQABIAEgARABEAEQAR
ABIAEgASABQAFAAUABUAFAAUABUAFAAXABcAFwAXABgAGAAYABgAFwAWABUAFAATABMA
EwAUABYAFgAWABYAGAAYABgAGAAXABcAFwAXABcAFwAXABcAGQAYABgAGQAXABgAGAAY
ABoAGgAcAB0AJAAxADgAMgAnABkAAADk/8z/s/+a/3//Z/9X/1P/U/9k/4X/p/+5/8P/
z//c/+b/7f/0//3/BgANABMAFwAXABcAGAAZABgAGAAZABkAGQAZABoAGgAYABgAGAAY
ABkAGgAbABwAGgAZABkAGgAbABsAGwAbABsAGwAbABoAGgAaABoAGgAYABgAGAAYABgA
GQAZABkAGQAZABkAGQAbABsAGwAbABkAGQAZABkAGwAaABoAGgAaABkAGAAXABcAGAAZ
ABsAGQAZABkAGQAXABcAFwAWABYAFgAXABcAFwAXABcAFwAYABgAFwAXABcAGAAYABgA
FgAWABYAFQATABMAEQARABAADgAOAA0ADwAOAA0ADAAJAAgACAAHAAYABAADAAIAAQAA
AAAAAAD///7//f/8//z//P/8//v//f/9//3//f///wAAAQACAAIAAgAEAAQABQAFAAYA
BwAIAAkACgALAAsACwAMAAwADgAQABAADwAPAA8ADwAPABEAEQARABEADwAQABAAEAAQ
ABEAEQARABEAEQARABEAEwATABIAEgASABIAFAAUABMAEwATABMAEQARABEAEQAUABQA
FQAVABUAFQAVABUAFgAXABgAGQAXABYAFgAXABcAGAAZABoAGAAXABUAFAAUABUAFgAX
ABcAFwAXABcAGQAYABgAGAAXABYAFQAUABQAFQAXABgAFgAWABUAFQAVABUAFQAVABYA
FAAWABoAFwAWABUAFAAWABYAGAAZABkAGgAbABsAHAAdAB4AHgAZABYAFAASABEAEAAQ
AA4ADwAPABAAEAAQABAAEAASABIAEQARABEAEQASABIAEgAUABQAFAAVABMAFAAWABYA
GQAZABkAGQAZABgAFwAWABYAFgAWABYAFQAVABUAFgAWABYAFgAWABgAGAAYABgAFwAX
ABcAFwAXABcAFwAXABcAFgAWABcAFwAYABgAGAAaABoAGAAbACQALwA0ADAAKQAZAAAA
5P/K/7H/lv97/2X/Vf9N/1H/Zv+L/63/u//D/9H/3v/o/+//+P8BAAgADwAPABMAFgAX
ABkAGwAaABoAGwAbABsAGwAcABwAHgAeAB4AHgAcABwAHAAcABwAGwAbABwAHQAdAB0A
HQAdAB0AHQAcABwAHAAcABwAHAAcABwAHAAeAB8AHwAfAB8AHwAfAB8AHQAdAB0AHQAd
AB0AHQAdAB0AHAAcABwAGwAbABsAGwAbABwAHQAfAB8AHwAfAB8AHQAdAB0AHAAcABwA
HQAdAB8AHwAfAB8AHAAcABsAGwAZABoAGgAaABwAHAAcABsAGwAbABkAGQAYABYAFgAV
ABMAEgARABAADwAOAA4ADQAMAAoACQAIAAkACAAIAAgABwAGAAUABAAEAAQABAADAAEA
AQABAAEAAwAEAAUABgAJAAoADQAOAA4ADQANAA0ADgAPABAAEQARABEAEgASABIAFAAU
ABMAEwATABMAEwATABMAEwATABMAFAAUABQAFgAXABcAFwAVABUAFQAVABMAEwASABIA
EwAUABcAGAAXABcAFwAXABcAFwAXABcAGAAYABkAGQAZABkAGQAZABsAGwAbABsAGQAY
ABgAGQAbABwAHQAeABwAGwAZABgAGAAZABoAGwAZABkAGQAZABkAGAAYABgAGAAYABgA
GAAXABcAGAAYABgAGAAXABcAFQAVABUAFQAYABgAGAAYABYAFgAWABYAFAAUABUAFQAV
ABUAFAAUABoAHAAXABMAFAAWABYAFgAWABgAGAAaABsAGQAaABsAGwAeAB8AIAAgABsA
GAAWABQAEwASABIAEAARABEAEgASABAAEAAQABIAFAATABMAEwATABQAFAAUABIAEgAS
ABMAEQASABQAFAAXABcAFwAXABgAGAAYABgAGAAYABgAGAAXABcAFwAYABcAFgAVABQA
FgAWABYAFgAXABcAFwAXABUAFQAVABUAFgAWABcAGQAXABgAGAAYABgAGAAaACMAMAA5
ADYAJgAVAP//5v/M/7L/m/+A/2f/V/9X/1n/Yf+C/6n/vf/D/8//2f/i/+r/8//8/wMA
CgAPABMAEwAVABUAFgAXABoAGgAbABsAGwAbABwAHAAeAB4AHgAeAB0AHAAbABoAHAAb
ABsAHAAdAB0AHQAdABsAGwAbABoAHAAcABwAHAAeAB4AHgAeABwAHQAdAB0AHQAdAB0A
HQAbABsAGwAbAB0AHQAdAB0AHwAeAB4AHgAeAB0AHAAbABoAGgAaABsAHQAdAB0AHQAd
AB0AHQAcABoAGgAbABsAGwAbABsAGwAcABwAGwAbABsAHAAcABwAHgAeAB4AHQAdAB0A
GwAbABwAGgAaABkAGQAYABcAFgAVABQAFAATABQAEgARABAADwAOAA4ADgANAAwACwAK
AAoACgAKAAkACwALAAsACwALAAwADQAOABAAEAASABIAFQAVABYAFwAWABcAGAAZABkA
GQAaABoAGAAaABoAGQAbABsAGwAbAB0AHQAdAB0AGwAcABwAHAAaABsAGwAbAB0AHQAd
AB0AHQAdABwAHAAdAB4AIQAiACIAIQAgAB8AHwAfAB8AHwAgACAAIQAhACMAIwAjACMA
IwAjACMAIwAiACAAHwAfAB8AIAAhACIAJAAjACEAIAAfAB8AHwAfAB8AHwAfAB8AHwAe
AB4AHgAgACAAIAAgAB8AHwAgACAAHgAeAB0AHQAdAB0AHQAdABwAHAAcABwAHAAcABwA
HAAcABwAHQAdABsAGwAaABoAHAAcABsAGwAbABwAHQAeAB0AHAAbABoAGQAZABkAGQAb
ABsAGgAaABwAHAAcABsAGwAbABsAHAAbABoAGgAZABoAGgAaABsAGgAaABoAGgAcABwA
HAAZABkAGAAYABgAGQAZABkAGgAaABoAHAAcABwAHAAcABwAHAAcAB4AHwAfACAAIQAh
ACAAIQAiACIAIAAeAB0AHAAXABYAFgAUABEAEQASABIAEQAQAA8AEAAQAA8ADwAPABEA
EgASABIAFAAUABQAFQATABQAFgAWABkAGQAZABkAGgAaABoAGgAaABoAGgAaABkAGQAZ
ABoAHAAcABwAHAAaABoAGgAaAB0AHQAdAB0AHQAdAB0AHQAcABoAGQAZABsAHAAcABwA
HAAcAB4AIQAmAC8APAA8ADEAHwAGAOr/0P+3/5r/gf9n/1f/T/9P/1r/e/+f/7P/wf/N
/97/6v/t//b/AQAKAA8AFQAbABsAGwAcAB0AHAAcAB0AHQAeAB8AIQAiACAAIAAgACAA
IAAgACAAIAAiACEAIQAiACMAIwAjACMAIQAhACEAIAAgACAAIAAgAB4AHgAeAB4AHgAf
AB8AHwAhACEAIQAhACEAIQAhACEAIQAhACEAIQAhACAAIAAgACEAIQAhACEAHgAeAB4A
HwAhACEAIQAhACEAIQAhACAAIAAgACEAIQAfAB8AHwAfACAAIAAfAB8AHQAeAB4AHgAe
AB4AHgAdAB0AHQAbABsAHAAaABoAGQAYABYAFAASABEAEAAQAA8ADgAMAAsACgAJAAgA
CAAIAAcABgAFAAQABgAGAAYABQADAAMAAwADAAMABAAFAAYACAAIAAoACgALAAsADAAN
AA4ADwAQABEAEQARABIAEgASABQAFAATABUAFQAVABUAFQAVABUAFQATABQAFAAUABQA
FQAVABUAFQAVABUAFQAVABUAFAAUABQAFAAWABYAGQAZABkAGQAXABcAFwAXABgAGAAZ
ABkAGQAZABkAGQAbABsAGwAbABsAGgAaABsAGQAaABsAHAAeAB0AGwAaABkAGQAZABkA
GgAbABwAHQAbABoAGgAaABgAGAAYABgAFwAXABgAGAAYABgAFwAXABkAGQAZABkAGAAY
ABgAGAAYABgAGAAYABgAGAAZABkAGQAZABgAGAAYABgAFwAXABYAFgAWABYAFgAWABYA
FgAXABcAFwAXABUAFQAUABQAFgAWABYAFQAVABYAGAAYABgAGAAYABgAGgAbAB0AHgAf
AB8AIAAhACIAIgAeABoAFwAUABMAEgASABAADwAPABAAEAAQABAAEAASABEADwAOAA0A
DgAQABEAEgAQABAAEAARABIAFAAXABgAGAAXABYAFQAYABgAGAAYABgAGAAYABgAFwAX
ABcAGAAaABoAGgAaABoAGgAaABoAGQAZABkAGQAbABsAGwAbABsAGgAaABsAGwAcABwA
HAAeAB4AHgAfACYAMQA6ADgAMQAlAA4A8v/S/7n/nv+D/23/Xf9T/0//XP+B/6X/uf/H
/9H/3P/o//H/+P///wYADwAZAB0AHgAdAB0AHQAeAB4AHwAfAB0AHQAeAB4AIAAgACAA
IAAiACIAIgAiACIAIQAhACIAIQAhACEAIQAjACMAIwAiACQAJAAkACQAIgAiACIAIgAg
ACEAIQAhACIAIwAkACUAIwAjACMAIwAjACMAIwAjACEAIAAgACAAIQAhACEAIQAhACIA
IwAlACMAIwAjACMAIwAjACMAIgAiACIAIwAjACEAIQAhACEAIAAgAB8AHwAfACAAIAAg
ACAAIAAgAB8AIQAhAB8AHwAcABoAGgAZABkAGAAXABYAFQAUABQAEwASABAADwAOAA8A
DgAOAA4ADAAKAAgABgAIAAgACAAHAAcABwAHAAcACwAMAA0ADgALAAoACwAKAA0ADQAO
AA8AEAARABIAEwATABMAFAAUABQAFgAWABUAFQAVABUAFQAVABUAFQAVABUAFgAWABYA
FAAVABUAFQAWABcAGAAZABcAFwAWABYAFgAWABgAGAAXABcAFwAXABkAGQAZABkAHAAc
AB0AHQAbABsAGwAbABkAGQAZABkAGQAYABgAGQAZABoAGwAcABwAGwAZABgAGQAZABkA
GQAbABsAGwAbABsAGgAaABoAGAAYABgAGAAZABkAGgAaABkAGAAWABUAFwAXABcAFwAW
ABYAFgAWABgAGAAYABgAGAAYABkAGQAXABcAFgAWABQAFAATABMAEwAUABUAFgAWABYA
FgAWABcAFwAXABcAFwAXABYAFgAaABoAFgAVABQAFQAWABcAGAAWABYAGAAZABsAHAAd
AB0AHAAdAB4AHgAbABgAFgAUABEAEAAQAA4ADwAPABAAEAAOAA4ADgAQAA4ADQANAA0A
DwAQABAAEAAOAA4ADgAPABEAEgAUABQAEwATABMAEwAWABYAFgAWABYAFgAWABYAFwAX
ABcAGAAWABYAFgAWABUAFAATABIAFQAVABUAFQAVABUAFQAVABUAFAAUABUAFwAYABgA
GAAWABoAHgAfACgAMwA0ACgAGQAHAO7/0v+4/6H/jP9z/13/V/9Z/1//dP+b/7n/wf/H
/9X/4v/s//H/+P///wgADwAVABUAFQAVABYAFwAaABoAGwAbABkAGQAaABoAGgAaABoA
GgAcABwAHAAcABoAGQAZABoAGwAbABsAGwAbABsAGwAaABoAGgAaABoAGgAaABoAGgAY
ABkAGQAZABkAGQAZABkAGwAbABsAGwAZABkAGQAZABsAGgAaABoAGwAbABsAGwAaABoA
GgAbABsAGwAbABsAGQAZABkAGAAaABoAGwAbABsAGwAbABsAGgAaABkAGQAbABwAHAAc
ABkAGAAXABUAFgAXABYAFwAYABYAFgAVABMAEgARABAADwAOAA4ADQALAAgABgAEAAUA
BAAEAAQAAwACAAEAAAAAAAAAAAD/////////////AQACAAMABAACAAIABAAEAAcABwAI
AAkACgALAAwADQALAAsADAAMAA4AEAAQAA8ADwAPAA8ADwARABEAEQARAA8AEAAQABAA
EAARABEAEQARABEAEQARABEAEQAQABAAEQASABUAFgAVABUAFQAVABMAEwATABMAFAAU
ABUAFQAVABUAFQAVABUAFQAVABUAFwAWABYAFwAWABYAFgAWABYAFQATABIAFAAVABYA
FwAVABMAEQAPABEAEAAQABAAEAAQABAAEAARABEAEgASABIAEgARABEAEQARABEAEQAQ
ABAAEAAQABAAEAAQABAAEgASABMAEwARABEAEAAQABIAEgARABEAEgASABIAEgAQABAA
EAAQABMAEwATABMAEQARABAAEAAQABAAEAAPAA8AEQAQABIAEgASABIAFAAUABYAFwAV
ABYAFwAXABoAGwAcABwAFwAUABIAEAANAAwADAAKAAkACQAKAAoACgAKAAoADAAKAAkA
CQAJAAsADAAMAAwADAAMAAwADQAPABAAEgASABMAEwATABMAFAAUABQAFAASABIAEgAS
ABIAEwAUABYAFQAUABMAEgASABIAEgASABUAFQAVABUAEwATABMAEwATABIAEgATABUA
FgAWABYAGAAYABoAHQAiACsANAAyACUAFQAAAOT/yP+v/5b/e/9j/1P/Tf9P/2D/hf+l
/7f/wf/L/9b/5P/r//L/+/8EAAsAEQATABUAFQAWABcAGAAYABkAGQAZABkAGgAaABoA
GgAaABoAGgAaABoAGgAaABkAGQAaABsAGwAbABsAGwAbABsAGgAYABgAGAAYABkAGgAb
ABwAGgAbABsAGwAbABsAGwAbABsAGwAbABsAHQAdAB0AHQAdABwAHAAcAB0AHQAdAB0A
GgAaABoAGwAdAB0AHQAdAB0AHQAdABwAHAAcAB0AHQAdAB0AHQAdAB0AHgAeAB8AHAAc
ABsAGgAcABwAHAAbABsAGwAZABkAGAAWABYAFQAVABQAEwASABEAEAAQAA8AEAAOAA0A
DAAJAAgACAAIAAkACAAHAAYABAAEAAQAAwAFAAUABQAFAAUABgAHAAgACgAKAAwADAAL
AAsADAANAA8AEQATABUAFAATABMAEgAUABYAFgAVABcAFwAXABcAFwAXABcAFwAXABgA
GAAYABYAFwAXABcAGQAZABkAGQAZABkAGAAYABoAGgAcABwAGwAbABsAGwAdAB0AHQAd
AB4AHgAfAB8AHwAfAB8AHwAhACEAIQAhACMAIgAiACMAIAAgACAAIAAgAB8AHQAcABwA
HQAeAB8AHQAdAB0AHQAbABoAGgAaABoAGgAaABoAGQAZABoAGgAaABoAGQAZABsAGwAb
ABsAGgAaABoAGgAaABoAGgAaABgAGAAZABkAGwAbABoAGgAaABoAGQAZABoAGgAaABoA
GgAaABoAGgAZABkAGQAZABoAGwAbABwAGgAaABoAGQAbABsAGQAaABoAHAAcABwAHAAe
AB4AIAAhACEAIgAjACMAJAAlACYAJgAjACAAHgAcABkAGAAYABYAFQAVABYAFgAWABYA
FgAYABYAFQAVABUAFwAYABgAGAAaABoAGgAbABsAHAAeAB4AHwAfAB8AHwAeAB4AHgAe
ACAAIAAgACAAHwAfAB8AIAAgACAAIAAgACAAIAAgACAAIwAjACMAIwAjACMAIwAjACEA
IAAgACEAIQAiACIAIgAkACgAKgApAC4AOQBCAEIAOQAtABoA/v/g/8f/rv+X/3//Z/9d
/1n/Yv+D/6n/wf/N/9f/5P/w//n/AgALABQAGwAhACMAJwAnACgAKQAqACoAKwArACsA
KwAsACwALAAsACwALAAuAC4ALgAuAC4ALQAtAC4ALQAtAC0ALQAtAC0ALQAsAC0ALgAv
ADAALgAuAC4ALgAuAC8ALwAvAC0ALQAtAC0ALQAtAC0ALQAuAC8AMAAxAC8ALgAuAC4A
MQAxADEAMQAwADAAMAAxADAALwAuAC0ALwAvAC8ALgAxADIANAA1ADQAMwAyADEALgAu
AC0ALQAtAC4ALgAuAC8AMAAxADEAMwAzADEAMQAuACwALAArACsAKgApACgAJwAmACYA
JQAmACQAIwAiACMAIgAiACIAHwAeAB0AHAAaABoAGgAZABoAGwAcAB0AHwAgACEAIgAg
ACAAIgAiACEAIQAiACMAJAAlACYAJwApACkAKgAqACwALgAuAC0ALwAvAC8ALwAxADEA
MQAxADAAMAAvAC4AMAAxADEAMQAxADEAMQAxADMAMwAyADIAMgAyADQANAAzADMAMwAz
ADUANQA1ADUAOAA4ADkAOQA4ADcANgA1ADgAOQA6ADsAOQA4ADgAOQA5ADoAOwA8ADwA
OwA5ADgAOQA5ADkAOQA5ADkAOQA5ADsAOgA6ADoAOgA6ADoAOgA5ADkAOgA6ADoAOgA5
ADkAOwA7ADsAOwA8ADwAPAA8ADoAOgA6ADoAOgA6ADsAOwA9AD0APAA8AD4APgA9AD0A
PAA8ADwAPAA9AD4APwBAAEAAPwA+AD0APQA9ADwAPAA+AEAAPgA8AD0APgA/AEAAQABA
AEIAQwBFAEYARwBHAEgASQBKAEoASQBGAEQAQgA/AD4APgA8ADsAOwA8ADwAOgA6ADoA
PAA8ADsAOwA7AD0APgA+AD4APgA+AD4APwBBAEIARABEAEcARwBHAEcASABIAEgASABG
AEYARgBGAEcARwBHAEgASABIAEgASABIAEgASABIAEsASwBLAEsASQBJAEkASQBJAEgA
SABJAEsATABMAEwATgBQAFIAUwBaAGUAagBmAFkASwA0ABgAAADp/9D/t/+j/5X/j/+P
/57/w//n//n//f8FABIAHAAnAC4ANQA+AEUASwBNAE8ATwBQAFEAVABUAFUAVQBTAFMA
VABUAFYAVgBWAFYAWABYAFgAWABYAFcAVwBYAFcAVwBXAFcAVwBXAFcAVgBYAFgAWABY
AFoAWgBaAFoAWABZAFkAWQBZAFkAWQBZAFsAWwBbAFsAXQBdAF0AXQBdAFwAXABcAF0A
XQBdAF0AXgBeAF4AXwBfAF8AXwBfAF8AXwBfAF4AXgBeAF8AXwBhAGEAYQBhAGIAYgBh
AGEAXwBgAGAAYABiAGIAYgBhAF8AXwBdAF0AXQBcAF0AXQBdAFwAWwBaAFkAWABYAFcA
VgBUAFMAUgBRAFAAUABQAFEAUABPAE4ATABMAEwASwBNAE0ATQBNAE8AUABRAFIAUgBS
AFQAVABXAFcAWABZAFgAWQBaAFsAXABdAF8AYABeAGAAYABfAGEAYQBhAGEAYwBjAGMA
YwBlAGYAZgBmAGQAZQBlAGUAZQBlAGUAZQBmAGcAZwBoAGgAaABqAGoAbQBtAG0AbQBt
AG0AbQBtAG4AbgBvAG8AcQBxAHEAcQBxAHEAcQBxAHEAcABwAHEAcQByAHMAdABwAG0A
bwByAA==
         </WaveFormData>
      </LeadData>
      <LeadData>
         <LeadByteCountTotal>10000</LeadByteCountTotal>
         <LeadTimeOffset>0</LeadTimeOffset>
         <LeadSampleCountTotal>5000</LeadSampleCountTotal>
         <LeadAmplitudeUnitsPerBit>4.88</LeadAmplitudeUnitsPerBit>
         <LeadAmplitudeUnits>��V</LeadAmplitudeUnits>
         <LeadHighLimit>2147483647</LeadHighLimit>
         <LeadLowLimit>268435456</LeadLowLimit>
         <LeadID>V2</LeadID>
         <LeadOffsetFirstSample>0</LeadOffsetFirstSample>
         <FirstSampleBaseline>0</FirstSampleBaseline>
         <LeadSampleSize>2</LeadSampleSize>
         <LeadOff>FALSE</LeadOff>
         <BaselineSway>FALSE</BaselineSway>
         <ExcessiveACNoise>FALSE</ExcessiveACNoise>
         <MuscleNoise>FALSE</MuscleNoise>
         <LeadDataCRC32>2824373983</LeadDataCRC32>
         <WaveFormData>
zv/O/87/zv+6/6b/kv9+/4T/iP+M/5D/oP+w/8D/0P/b/+T/7f/2//n//P///wIABAAE
AAQABAAFAAYABwAIAAYABgAGAAYACAAIAAgACAAGAAYABgAGAAgACAAIAAgABgAGAAYA
BgAHAAgACQAKAAoACgAKAAoACQAIAAcABgAIAAgACAAIAAoACgAKAAoACgAKAAoACgAI
AAgACAAIAAoACgAKAAoADAAMAAwADAAMAAwADAAMAAwADAAMAAwADgAOAA4ADgAOAA4A
DgAOABAAEAAQABAAEgASABIAEgAUABQAFAAUABUAFgAXABgAGgAaABoAGgAcABwAHAAc
AB4AHgAeAB4AHgAeAB4AHgAeAB4AHgAeAB4AHgAeAB4AHQAcABsAGgAaABoAGgAaABgA
GAAYABgAFwAWABUAFAASABIAEgASABEAEAAPAA4ADQAMAAsACgAJAAgABwAGAAQABAAE
AAQABAAEAAQABAADAAIAAQAAAP///v/9//z//v/+//7//v/+//7//v/+//7//v/+//7/
/v/+//7//v/+//7//v/+//7//v/+//7//v/+//7//v8AAAAAAAAAAAAAAAAAAAAAAAAA
AAAAAAACAAIAAgACAAIAAgACAAIAAAAAAAAAAAACAAIAAgACAAAAAAAAAAAAAAAAAAAA
AAACAAIAAgACAAIAAgACAAIAAgACAAIAAgAAAAAAAAAAAAAAAAAAAAAAAAAAAAAAAAAA
AAAAAAAAAP7//v/+//7//v/+//7//v/+//7//v/+/wAAAAAAAAAAAAAAAAAAAAD+//7/
/v/+/wAAAAD//////v8AAAAAAQADAAMAAwAGAAkACQAIAAcABQAFAAUABQAFAAQAAwAD
AAMAAgABAAAAAAAAAAEAAQADAAEAAQACAAEAAQAAAAAAAQABAAEAAQABAAAAAAD+//7/
/v/+//7//v/+//7//v/+//7//f/9//3//f/+//7//v/+//3//f/9//3//f/+//7//v/9
//3/AAAAAAAA/////wEAAQACAAAAAAACAAYACAAOACEAQwBrAIYAjQCIAHIAUQAzABsA
AQDp/9D/qf+A/2v/Z/9q/27/cP94/4z/pP+5/8j/1P/b/+P/7f/3//v//f/+//7///8A
AAAAAAAAAAEAAgACAAIABAAFAAUABQAFAAYABgAFAAcABQAFAAYABwAHAAcABwAIAAcA
BwAIAAcABwAHAAcACQAKAAoACgAKAAoACgAKAAgACAAIAAgACQAJAAgACAAIAAgACQAJ
AAsACwALAAsACQAJAAkACgAKAAkACQAKAAoACgAKAAoACwANAA0ADQANAA0ADgAPABAA
EAAQABAAEgASABIAFQAVABUAFQAWABYAFgAXABcAGAAZABoAGgAcAB0AHgAeAB4AHwAf
ACAAHwAgACAAIAAhACEAIQAhACAAIAAgACAAIgAhACEAIQAgAB8AHgAdAB0AHQAdABsA
HAAbABwAHQAdABwAHAAcABgAFwAVABUAFQAUABMAEwASABEAEAAPAA4ADQAOABAADgAO
AA4ADQALAAsACwALAAkACQAJAAgACgAKAAoACQAJAAkACQAJAAkACQAJAAkABwAHAAcA
BwAJAAkACQAJAAcABwAHAAcACgAKAAoACgAKAAoACgAKAAoACgALAAwADAAMAAsACwAM
AA0ADgAQAA4ADgAOAA0ADAAMAAwADQAPAA8ADwAPAA8ADwAPAA8AEQARABEAEQATABMA
FAAUABQAEwATABMAFQAVABUAFQAUABQAEwATABUAFQAVABUAEwAUABQAFAASABcAFgAU
ABQAFAAUABUAFQAWABgAGAAZABkAGQAZABwAHQAdAB4AHQAaABkAGAAXABcAFgAVABUA
FgAWABYAFgAWABYAGQAZABkAFwAWABYAFgAVABYAFgAXABcAFQAVABUAFAAVABQAFQAW
ABMAEgARABAAEAAQABAAEAARABEAEQARABIAEgASABIADwAPAA8ADwARABIAEgASABEA
EQASABIAEgARABEAEwATABQAFAAUABAAGAAcACYAPwBjAIcAnACjAJoAgABfAEMAKwAV
APn/1v+v/5D/f/99/4T/iP+I/5T/qP+8/8//3P/o//P/+f8DAA0ADQAPABAAEAARABAA
EAAQABAAEwAUABQAFAASABMAEwATABcAGAAYABcAFQATABMAFAAVABUAFQAVABYAFQAV
ABYAFwAXABcAFwAVABYAFgAWABYAFgAWABYAFgAWABYAFgAXABcAFgAWABYAFgAXABcA
GQAZABkAGQAXABcAFwAYABgAFwAXABgAGAAYABgAGAAZABsAGwAbABsAGwAcAB0AHgAe
AB4AHgAeAB4AHgAhACEAIQAhACIAIwAkACYAJwAmACcAKAAoACgAKQAqACoALAAtAC0A
LgAtAC4ALgAuAC8ALwAvAC8ALAAsACwALAAsACsAKwArACsAKwArACsAKQApACkAJwAp
ACcAJwAnACUAJAAkACQAIgAhAB8AHwAfAB4AHQAdABoAGQAYABcAFgAVABYAGAAWABYA
FgAVABMAEwATABMAEQARABEAEAAOAA4ADgANAA8ADwAPAA8AEQARABEAEQAPAA8ADwAP
AA8ADwAPAA8ADwAPAA8ADwAOAA4ADgAOABAAEAAQABAAEAAQABEAEgASABIAEQARABMA
EwATABQAEwASABEADwAQABAAEAARABEAEQARABEAEwATABMAEwATABMAEwATABEAEQAS
ABIAEAARABMAFAASABIAEgASABEAEQASABQAFAAVABUAFQAVABgAGQAZABgAFwAUABMA
EgARABEAEAAPAA8AEAAQABAAEAAQABAAEQARABEADwANAA4ADwAPAA4ADgAPAA8ADwAP
AA8ADgAQAA4ADgAOAAsACgAJAAgACgAKAAoACgAJAAkACQAJAAoACgAKAAoACwALAAsA
CwAKAAoACQAIAAkACQAKAAoACgAJAAkACwAKAAoACQAIAAwAEAAWAB4ANQBZAHcAiACL
AIAAaABRADsAJQARAPv/1P+r/5D/g/+D/4r/iP+E/5D/pv+6/8n/1v/g/+n/8/8BAAcA
BQAFAAYABgAHAAYABgAGAAYACQAKAAoACgAKAAsACwALAAwADAALAAkACwAJAAkACgAJ
AAkACQAJAAoACQAJAAoACQAJAAkACQAJAAoACgAKAAoACgAKAAoACAAIAAgACAALAAsA
CgAKAAoACgALAAsACwALAAsACwALAAsACwAMAA4ADQANAA4ADAAMAAwADAANAA8ADwAP
AA8ADwAQABEAEQAQAA8ADgARABIAEwAXABUAFQAVABYAFwAYABoAGwAaABsAHAAcABwA
HQAeAB4AHgAfAB8AIAAfACAAIAAgACEAIQAhACEAHgAeAB4AHgAeAB0AHQAdAB0AHQAd
AB0AHwAfAB8AHQAcABkAGAAXABUAFAAUABQAEgARAA8ADwARABAADwAPAAwACwAKAAkA
BwAFAAUABgAGAAYABgAFAAMAAwADAAMAAwADAAMAAgACAAIAAgABAAMAAwADAAMAAQAB
AAEAAQABAAEAAQABAP//////////AAABAAIAAwACAAIAAgACAAIAAgACAAIAAgACAAMA
BAAGAAYABQAFAAMAAwADAAQABAAEAAQAAwACAAIAAgADAAMAAwADAAMAAwADAAMAAwAF
AAUABQAFAAMAAwAEAAQAAgABAAEAAQABAAMAAgAEAAQABAAEAAMAAwAEAAYABAAFAAUA
BQAHAAoACwALAAoACQAGAAUABAADAAMAAgABAAEAAgACAAIAAgACAAIAAwADAAMAAQD/
/wAAAQABAAEAAgAEAAUABAADAAIAAAACAAAAAAAAAAIAAgACAAIA///+//3//P/9//3/
/f/9//7//v/+//7////////////9//7//v/+//3//f/+//7//v/9//3//////wAAAAAA
AAAAAAAGAA4AHwBBAGcAgACLAIYAcABTADcAHwAFAO3/0P+l/4D/a/9n/27/cv9w/3r/
kP+m/7f/xP/Q/9n/4//v//n//f/7//z//P/9//7//v/+//7//f/+//7//v/+////////
/wIABAAFAAUABAABAAAAAAABAAEAAQABAAIAAQABAAIAAwADAAMAAwABAAIAAgACAAIA
AgACAAIAAAAAAAAAAAABAAEAAAAAAAIAAgADAAMAAwADAAMAAwADAAMAAwAEAAQAAwAD
AAQABAAEAAQABAAFAAcABwAHAAUABQAGAAcACAAIAAgACAAKAAoACgANAA0ADQANAA4A
DQAOABAAEQAQABEAEgASABIAEwAUABQAFgAXABcAGAAXABgAGAAYABcAFwAXABcAGAAY
ABgAGAAWABUAFQAVABUAFQAVABUAEwATABMAEQASABEAEgATABEAEAAQABAADgANAAsA
CwALAAoACQAJAAYABQAEAAMAAgABAAIABAACAAIAAgABAAEAAQABAAEAAQABAAEAAAD+
//7//v/9/////////////f/9//3//f/9//3//f/9//3//f/9//3//f/9//3//f/8//z/
/P/8//7//v/+//7///8AAAIABAABAAAA/v/9/////////wAAAAAAAAAA//8AAAAAAAAB
AAEAAQABAAEAAwADAAMAAwACAAEAAAD//wAAAQADAAQAAgABAAEAAQABAAEAAQABAAQA
BAADAAQAAwACAAEAAAABAAEAAgAEAAYABwAHAAcABwAKAAsACwAJAAcAAwABAAAA////
//7//////wAAAAACAAIAAgACAAMAAwADAAEAAAAAAAAA//8AAAAAAQABAAEAAQABAAAA
AAD+//7//v/+//7//v/+/wAAAAAAAAAA/f/9//3//f/+//7//v/+//3//f/9//3//f/+
//7//v/9//3//v/+//7//f/9////AQACAAIAAgAEAAQABAAMACMASQBtAIQAlQCSAHYA
VQA5ACEABwDv/87/of98/2v/Z/9w/3b/cv96/5T/rv+9/8b/0P/f/+n/8f/3//v//f/+
//7///8AAAAAAAAAAAMABAAEAAQABAAFAAUABQAFAAYABgAFAAUAAwADAAQABwAHAAcA
BwAIAAcABwAIAAYABQAEAAMAAwAEAAQABAAFAAYABwAIAAYABgAGAAYABwAHAAYABgAI
AAgACQAJAAcABwAHAAcABwAHAAcACAAKAAkACQAKAAoACgAKAAoACQALAAsACwALAAsA
DAANAA4ADgAOAA4ADgAOAA4AEQATABMAEwAUABMAFAAWABcAGAAZABoAGgAYABkAGgAa
ABwAHQAdAB4AHQAeAB4AHgAdAB0AHQAdABwAHAAcABwAGgAZABkAGQAZABkAGQAZABkA
GQAZABcAFwAVABUAFQAXABYAFgAWABQAEwARABEAEQAQAA8ADwAMAAsACgAJAAcABQAF
AAYABAAEAAQAAwACAAMABAAFAAUABQAFAAQAAgACAAIAAQADAAMAAwADAAMAAwADAAMA
AwADAAMAAwAFAAUABQAFAAMAAwADAAMAAgACAAIAAgAEAAQABAAEAAQABAAFAAYABAAE
AAMAAwAFAAUABQAGAAYABgAGAAUABAAEAAQABQAFAAUABQAFAAMAAwADAAMABQAFAAUA
BQAFAAUABgAGAAgABwAHAAcABQAFAAUABQAIAAgABwAHAAUABQAFAAUAAwAEAAQABAAG
AAUABQAFAAcACQAHAAEAAgAEAAQABAAEAAUABQAGAAgABgAHAAcABwAJAAwADQANAAsA
CQAFAAMAAwADAAQABAADAAMABAAEAAQABAAEAAQABwAHAAcABQADAAQABQAFAAYABgAH
AAcABgAFAAQAAgAEAAIAAgACAAIAAgACAAIAAAAAAAAAAAABAAEAAQABAAEAAAD///7/
/v///wAAAQADAAQABAAEAAIAAQABAAAAAgABAAEAAwABAAIAAgACAAQABgAQACIAPwBj
AHsAhgCBAHAAWgBDAC0AFQD//+P/vP+Z/4T/ef99/4L/fP9+/5L/qP+4/8f/1P/g/+v/
7//1//v/+//7//z//P/9/wAAAAAAAAAAAQACAAIAAgACAAMAAwADAAMABAAEAAMAAQD/
////AAADAAMAAwADAAIAAQABAAIAAwADAAMAAwADAAQABAAEAAQABAAEAAQABgAGAAYA
BgAFAAUABAAEAAQABAAFAAUABwAHAAcABwAFAAUABQAGAAYABQAFAAYABwAIAAkACgAI
AAkACAAHAAkACQAKAAsADAAMAAwADAAOAA4ADgARABEAEQARABIAFAAWABkAGwAcAB0A
HgAeAB4AHwAgACAAIAAhACEAIgAjACQAJAAkACUAJQAlACUAJAAkACQAJAAmACUAJQAl
ACMAIwAjACMAIQAhACEAHwAhAB8AHwAfAB0AHAAcABwAHAAbABkAGQAYABYAFAATABQA
EwASABEAEQAPAA8AEAAQABAAEAAPAA8ADwAPAA8ADQANAA0ADAAMAAwADAALAAsACwAL
AAsACwALAAsACwAMAA0ADgAPAA4ADQAMAAsADQANAA0ADQAMAAwADAAMAA4ADgAOAA4A
DAAMAA0ADgAMAAwACwALAAsACwALAAwADAAMAAwACwAMAAwADAANAAsACwALAAsACwAL
AAsACwANAA0ADQANAAsACwAMAAwADAALAAsACwALAAsACwALAAoACgAJAAkACwALAAsA
CwALAAwADAAMAAsACQAIAAcACQAJAAkACQAKAAoACgAKAAgACAAIAAkACQAJAAgACAAI
AAgACAAIAAoACQAIAAgACQAJAAkACQAHAAcACAAIAAgACAAIAAgABgAGAAcABwAJAAoA
CgAIAAcABgADAAYACAAGAAYACAAGAAgACAAIAAgACAAIAAgACQAJAAoADAAOAA8ADwAP
AAwADgAOAA0ADQANAAsACwAKAAkACQAIAAUABQAGAAYABAAEAAQABAAFAAUABQADAAUA
BgAHAAcACAAIAAkACQAHAAcABwAGAAYABAAEAAQABAAEAAQABAAEAAQABAAEAAMAAwAD
AAMABAAEAAQABAADAAMAAwADAAMABAAEAAQAAwADAAQABAACAAEAAQADAAQABgAHAAgA
AgACAAwAFgAjAD8AaQCGAI8AhgBwAFEANQAdAAEA6f/Q/6v/hv9v/2n/cP92/3L/ev+Q
/6b/u//I/9L/3//n//H/+f////3//v/+////AgACAAIAAgADAAQABAAEAAQABQAFAAUA
BQAGAAYABQAHAAUABQAGAAkACQAJAAkABgAFAAUABgAHAAcABwAHAAUABgAGAAYACAAI
AAgACAAIAAgACAAIAAkACQAIAAgACAAIAAkACQAHAAcABwAHAAkACQAJAAoACAAHAAcA
CAAKAAoACgAKAAsADQANAA0ADQANAA4ADwAOAA4ADgAOABAAEAAQABMAEQARABEAEgAR
ABIAFAAVABQAFQAWABYAGAAZABoAGgAaABsAGwAcABwAHAAbABoAGwAbABsAGwAaABoA
GgAaABoAGQAZABkAGwAbABsAGwAZABkAGQAXABkAFwAXABcAFwAWABYAFgAWABUAEwAT
ABMAEgARABEAEAAPAA4ADQALAAkACQAKAAgACAAIAAcABQAFAAUABQAFAAUABQAEAAYA
BgAGAAUABAADAAIAAQABAAEAAQABAAMAAwADAAMAAwADAAMAAwADAAMAAwADAAIAAgAC
AAIABAAEAAQABAADAAIAAgACAAIAAgABAAEAAwADAAMABAAEAAQABAADAAIAAgACAAMA
BQAFAAUABQAFAAUABQAFAAMAAwADAAMAAwADAAQABAAEAAMAAwADAAMAAwADAAMABAAE
AAMAAwADAAMAAwADAAMABAAEAAQABAADAAMAAwABAAEAAQABAAAAAAAAAAAAAAAAAAAA
AQADAAMAAgACAAAAAAAAAAAAAAD///7//v8BAAAAAgACAAIAAgABAAEAAgAEAAQABQAF
AAUABgAKAAwADQALAAkABQADAAIAAQABAAAA/////wAAAAACAAIAAgACAAEAAQABAP//
AQACAAMAAwACAAIAAwADAAQABQAGAAYAAwAAAP///v///wAAAQACAAAAAAAAAAAA////
//////8AAAAAAAAAAAEAAQABAAEAAQACAAIAAgABAAEAAgACAAIAAQABAAMABQAGAAYA
BgAEAAgACgAOACMARQBtAIwAmwCaAIQAYwBBACUACQDx/9b/r/+G/23/Zf9s/3L/dP98
/5D/pv+7/87/2v/h/+X/8f///wMAAQACAAIAAwAGAAYABgAGAAcACAAIAAgACAAJAAkA
CQALAAwADAALAA0ACwALAAwACwALAAsACwALAAsADAAOAA0ADQANAA0ACwAMAAwADAAM
AAwADAAMAA4ADgAOAA4ADwAPAA4ADgAQABAAEQARAA8ADwAPAA8ADwAPAA8AEAASABEA
EQASABAAEAAQABAAEwAVABUAFQATABMAFAAVABYAFgAWABYAGAAYABgAGwAZABkAGQAa
ABsAHAAeAB8AHgAfACAAIAAeAB8AIAAgACIAIwAjACQAJwAoACgAKAAlACUAJQAlACYA
JgAmACYAJAAjACMAIwAlACUAJQAlACMAIwAjACEAJAAjACQAJQAiACAAHwAeAB4AHQAb
ABsAGwAaABkAGQAYABcAFgAVABQAEwAUABYAFQAUABMAEQAPAA8ADwAPABEAEQARABAA
DwAOAA0ACwANAA0ADQANAAwACwAKAAkACwALAAsACwALAAsACwALAAsACwALAAsACgAK
AAoACgAMAAwADAAMAAoACgALAAwADgAOAA0ADQANAA0ADQAOAAwADAAMAAsADAAMAAwA
DQAOAA8AEAARAA8ADwAPAA8ADQANAA0ADQANAA0ADgAOAA4ADQANAA0ADQANAA0ADQAM
AAwACwALAA0ADQANAA0ACwAMAAwADAAMAAsACwALAAsACwALAAsACgAKAAoACgAKAAoA
CgALAAkACQAIAAgACQAKAAsADAAQAAsABgAKAAwACgAKAAoACgALAAsADAAOAAwADQAN
AA0ADQAQABEAEQAOAA0ACgAJAAgABwAHAAYABwAHAAgACAAGAAYABgAGAAcABwAHAAUA
BwAIAAkACQAGAAYABwAHAAcABwAHAAYABgAEAAQABAAEAAQABAAEAAYABgAGAAYAAwAD
AAMAAwACAAIAAgACAAEAAQABAAEAAQACAAIAAgADAAMABAAEAAMAAQAAAAEAAwAEAAQA
BAAIAA4AFAAeADUAWQB5AIoAiQB6AGAASQAxABsABwDx/8z/o/+K/33/e/+A/4D/fv+K
/6L/uP/J/9L/2v/n/+//9/8BAAUAAgACAAEAAQADAAQABQAGAAUABgAGAAYABgAHAAcA
BwAJAAoACgAJAAkABwAHAAgACQAJAAkACQAIAAcABwAIAAkACQAJAAkACQAKAAoACgAK
AAoACgAKAAoACgAKAAoACwALAAoACgAIAAgACQAJAAsACwALAAsACwALAAsADAAMAAsA
CwAMAAwADAAMAAwACwANAA0ADQAPAA8AEAARABIAEgASABIAEgASABIAFQAVABUAFQAW
ABUAFgAYABkAGgAbABwAHAAcAB0AHgAeAB4AHwAfACAAHwAgACAAIAAhACEAIQAhACAA
IAAgACAAHgAdAB0AHQAdAB0AHQAdAB0AHQAdABsAGwAZABkAGQAZABgAGAAYABYAFQAT
ABMAEwASABEAEQAOAA0ADAALAAsACQAJAAoACQAIAAcABQAFAAUABQAFAAMAAwADAAIA
AgACAAIAAQABAAEAAQABAAMAAwADAAMAAwADAAMAAwAFAAUABQAFAAMAAwADAAMAAgAC
AAIAAgAEAAQABAAEAAIAAgADAAQABgAGAAUABQADAAMAAwAEAAQABAAEAAMAAwAEAAUA
BwAGAAUABAADAAUABQAFAAUABQAFAAUABQAFAAUABgAGAAQAAwADAAMABQAFAAUABQAE
AAQAAwADAAEAAQABAAEAAwAEAAQABAADAAEAAAD//wEAAQABAAEAAAAAAAAAAAAAAAAA
AAABAAEAAQAAAAAAAAAAAAAAAAACAAEAAAAAAP//AwAAAAAAAAAAAAAAAQABAAIABAAE
AAUABQAFAAUACAAJAAkABgAFAAIAAQACAAEAAQAAAP////8AAAAA/v/+//7//v//////
///9////AAABAAEAAAAAAAEAAQABAAEAAQAAAP7//P/8//z//v/+//7//v/8//z//P/8
//3//f/9//3//P/8//z//P/7//v/+//7//v//P/8//z/+f/5//r/+v/8//v/+//9//3/
/v/+//7//v8AAAYADgAfAEEAZwCAAIcAgABqAE0ALwAVAP3/5//I/5//ev9p/2X/bP9u
/27/eP+M/6D/s//C/9D/2f/h/+3/9//7//n/+v/6//v//P/8//z//P/9//7//v/+//7/
////////AQACAAIAAQABAP////8AAAEAAQABAAEAAAD/////AAD//////////wEAAgAC
AAIAAgACAAIAAgACAAIAAgACAAMAAwACAAIABAAEAAUABQADAAMAAwADAAMAAwADAAQA
AgABAAEAAgAEAAQABAAEAAcACQAJAAkACAAHAAcABwAKAAoACgAKAAwADAAMAA8ADgAN
AAwADAAPABAAEgATABMAEwATABIAFAAVABYAFgAWABcAFwAYABcAGAAYABgAGQAZABkA
GQAaABoAGgAaABoAGQAZABkAGQAZABkAGQAbABsAGwAZABcAFQAVABUAFwAWABYAFgAS
ABEADwAPABEAEAAPAA8ADgANAAwACwAJAAcABwAIAAYABgAGAAUAAwADAAMAAwADAAMA
AwACAAIAAgACAAEAAQABAAEAAQABAAEAAQABAAEAAQABAAEAAQABAAEAAQABAAEAAQAB
AAIAAgACAAIAAgACAAIAAgAEAAQABQAGAAgACAAHAAcABgAFAAQABAAEAAQABAADAAMA
BAAFAAcABwAHAAcABwAHAAcABwAHAAkACQAJAAkABwAHAAgACAAKAAkACQAJAAgABwAG
AAUACAAIAAcABwAFAAUABQAFAAcACAAIAAgABgAFAAUABQAFAAUABQAFAAQABAAEAAQA
BAAEAAQABQAHAAcABgAGAAYABgAGAAYABgAFAAQABAAHAAcABQADAAQABgAGAAYABgAH
AAcACAAKAAwADQANAA0ADQAQABEAEQAPAA0ACQAHAAgABwAHAAYABQAFAAYABgAGAAYA
BgAGAAkACQAJAAcABwAIAAkACQAIAAgACQAJAAkACQAJAAgACAAGAAYABgAEAAQABAAE
AAYABgAGAAYABQAFAAUABQAIAAgACAAIAAcABwAHAAcABQAGAAYABgAHAAcACAAIAAgA
BwAHAAkABwAIAAgACAAMABAAEgASACMARQBtAI4AnwCeAIwAawBLAC0AEQD5/97/t/+O
/2//Y/9s/3b/eP+A/5T/qP+5/8r/2P/l/+//+f8DAAcABwAIAAgACQAMAAwADAAMAA0A
DgAOAA4ADgAPAA8ADwARABIAEgARABMAEQARABIAEwATABMAEwAUABMAEwAUABMAEwAT
ABMAEwAUABQAFAAUABQAFAAUABYAFgAWABYAFQAVABQAFAAWABYAFwAXABcAFwAXABcA
GQAZABkAGgAcABsAGwAcABsAGgAZABgAGQAbABsAGwAcAB0AHwAhACAAIAAgACAAIAAg
ACAAIwAjACMAIwAkACUAJgAoACkAKgArACwALAAsAC0ALgAuAC4ALwAvADAAMQAyADIA
MgAyADMANAA1ADYANgA2ADYANQAzADIAMQAzADMAMwAzADMAMwAzADEAMgAxADIAMwAx
ADAAMAAwAC4ALQArACsAKwAqACkAKQAoACcAJgAlACMAIQAhACIAIgAiACIAIQAfAB8A
HwAfAB0AHQAdABwAHAAcABwAGwAbABsAGwAbAB0AHQAdAB0AGwAbABsAGwAZABkAGQAZ
ABoAGwAcAB0AHAAcABwAHAAaABoAGgAaABsAHAAeACAAHgAeAB0AHQAfAB8AHwAgACAA
IAAgAB8AHAAcABwAHQAeAB8AIAAhAB8AHwAfAB8AHwAfAB8AHwAhACEAIgAiACIAIQAh
ACEAIQAhACEAIQAgACAAHwAfACEAIQAhACEAHwAgACAAIAAgAB8AHwAfACEAIQAhACEA
HgAeAB4AHgAgACAAIAAhACEAIQAgACAAHgAeAB4AHgAgAB8AIAAgACAAIAAgACAAIQAh
ACIAJAAkACUAJQAlACMAJgAnACcAKAAnACQAIwAiACEAIQAgAB8AHwAgACAAHgAeAB4A
HgAhACEAIQAfACAAIgAkACUAIgAiACMAIwAhACEAIQAgACIAIAAgACAAIgAiACIAIgAg
ACAAIAAgAB8AHwAfAB8AHgAeAB4AHgAeAB8AIAAhACEAIgAiACIAHwAfACAAIAAgAB8A
HwAhACEAIgAiACIAJAAmACoAMgBHAGUAhwCeAKkApgCUAHsAYwBLADMAHQAAANn/tP+d
/5f/nv+i/5z/oP+y/8b/2f/s//r/AwANABcAHQAdAB0AHgAeAB8AIQAiACMAJAAjACQA
JAAkACQAJQAlACUAKQAqACoAKQAnACUAJQAmACkAKQApACkAKQApACoALAAsACsAKgAp
ACkAKgAqACoAKgAqACoAKgAqACoAKgAqAC0ALQAsACwALgAuAC8ALwAvAC8ALwAvAC8A
LwAvADAAMgAxADEAMgAyADIAMgAyADEAMwAzADMANQA1ADYANwA4ADgAOAA4ADgAOAA4
ADsAOwA7ADsAPAA9AD4AQABBAEAAQQBCAEIARABFAEYARgBGAEcARwBIAEkASgBKAEoA
SwBLAEsASwBKAEoASgBKAEoASQBJAEkARwBHAEcARwBJAEkASQBHAEkARwBHAEcARwBG
AEYARgBEAEMAQQBBAD8APgA9AD0APQA9AD0APQA7ADkAOQA6ADkAOAA3ADUANQA1ADUA
NQA3ADcANwA2ADQANAA0ADMAMwAzADMAMwA1ADUANQA1ADUANQA1ADUANQA1ADUANQA1
ADUANQA1ADYANgA2ADYAOAA4ADgAOAA4ADgAOQA6ADgAOAA3ADcAOAA5ADoAPAA4ADIA
NgA5AA==
         </WaveFormData>
      </LeadData>
      <LeadData>
         <LeadByteCountTotal>10000</LeadByteCountTotal>
         <LeadTimeOffset>0</LeadTimeOffset>
         <LeadSampleCountTotal>5000</LeadSampleCountTotal>
         <LeadAmplitudeUnitsPerBit>4.88</LeadAmplitudeUnitsPerBit>
         <LeadAmplitudeUnits>��V</LeadAmplitudeUnits>
         <LeadHighLimit>2147483647</LeadHighLimit>
         <LeadLowLimit>268435456</LeadLowLimit>
         <LeadID>V3</LeadID>
         <LeadOffsetFirstSample>0</LeadOffsetFirstSample>
         <FirstSampleBaseline>0</FirstSampleBaseline>
         <LeadSampleSize>2</LeadSampleSize>
         <LeadOff>FALSE</LeadOff>
         <BaselineSway>FALSE</BaselineSway>
         <ExcessiveACNoise>FALSE</ExcessiveACNoise>
         <MuscleNoise>FALSE</MuscleNoise>
         <LeadDataCRC32>4089709358</LeadDataCRC32>
         <WaveFormData>
KAEoASgBKAHsALAAdAA4AAQA0v+g/27/fv+M/5r/qP+1/8D/y//W/9j/2v/c/97/3v/e
/97/3v/f/+D/4f/i/+D/4P/g/+D/4v/i/+L/4v/g/+D/4P/g/+D/4P/g/+D/4v/i/+L/
4v/k/+T/5P/k/+T/5P/k/+T/4//i/+H/4P/i/+L/4v/i/+L/4v/i/+L/4v/i/+L/4v/i
/+L/4v/i/+L/4v/i/+L/5P/k/+T/5P/k/+T/5P/k/+T/5P/k/+T/5v/m/+b/5v/o/+j/
6P/o/+r/6v/q/+r/7P/s/+z/7P/t/+7/7//w//H/8v/z//T/9//4//n/+v/8//7/AAAC
AAQABgAIAAoADQAOAA8AEAARABIAEwAUABYAGAAaABwAHgAeAB4AHgAgACAAIAAgACAA
IAAgACAAHQAcABsAGgAXABYAFQAUABIAEAAOAAwACgAIAAYABAABAAAA///+//v/+v/5
//j/9v/2//b/9v/1//T/8//y//H/8P/v/+7/7v/u/+7/7v/s/+z/7P/s/+z/7P/s/+z/
7P/s/+z/7P/r/+r/6f/o/+j/6P/o/+j/6P/o/+j/6P/q/+r/6v/q/+r/6v/q/+r/7P/s
/+z/7P/u/+7/7v/u//D/8P/w//D/8v/y//L/8v/0//T/9P/0//L/8v/y//L/8v/y//L/
8v/0//T/9P/0//L/8v/y//L/8v/y//L/8v/y//L/8v/y//L/8v/y//L/8f/w/+//7v/u
/+7/7v/u/+7/7v/u/+7/7v/u/+7/7v/s/+z/7P/s/+7/7v/u/+7/7v/u/+7/7v/u/+7/
7v/u//D/8P/w//D/8P/w//D/8v/z//P/9f/1//j/+f/6//j/+f/5//j/+f/5//n/+P/4
//b/9v/1//X/9f/1//b/9v/1//X/9f/1//X/9P/y//T/9P/z//L/8v/0//L/8f/w/+7/
7v/u/+3/7f/t/+3/7f/u/+7/7v/u/+z/7P/r/+v/6//q/+r/6v/r/+v/6//r/+r/6v/q
/+r/7P/s/+z/7P/u/+7/7v/v/+//7//x//T/9v/6/wgAJgBQAH4ArQDdAP4AEQEfAS8B
OQFGAUwBLAHvAKQAWAAMALz/eP9r/4L/j/+b/7D/w//K/9L/3f/j/+X/5f/k/+T/5f/n
/+f/5//n/+f/5//o/+j/6f/q/+r/6v/q/+v/6//r/+v/6v/q/+r/6//r/+v/6//t/+z/
7P/s/+z/7P/s/+z/7f/t/+3/7f/v/+//8P/w/+7/7v/u/+7/7P/s/+z/6//t/+3/7f/t
/+//7//v//D/7v/u/+7/7v/u/+7/7v/u/+z/7P/s/+3/7//v/+//7//t/+7/7//v//D/
8P/w//H/9P/0//T/9v/1//b/9//4//f/9//5//v/+//8/wAAAwADAAMABQAGAAcACgAN
AA8AEQATABYAFwAbABsAHgAgACAAIQAhACIAJgAnACgAKQApACkAKQApACoAKwAsAC0A
LQArACwALQArACoAKAAoACMAIAAfAB4AHAAcABkAFgAWABQAEgAQAA4ADQAMAAoACQAJ
AAgABwAFAAQABAAEAAMAAgABAP7///////7//v/+//7//P/8//z//P/7//n/+f/5//r/
+v/4//f/9//3//f/9//2//b/9//4//j/+f/3//f/+P/4//r/+v/6//v/+//7//v/+//9
//7///8BAP////////////8AAAEAAgADAAMAAwADAAIAAgACAAIAAwADAAQABgAGAAUA
BAADAAQABQAEAAcABwAHAAUABQAEAAQABAAEAAYABgAGAAYABQAFAAQAAwADAAcABgAG
AAYABgAGAAYABgAIAAgABgAIAAkACQANAA0ADwAPAA8ADAAMAAsACwALAAsACwAKAAoA
CgAKAAkACQAJAAkACgAKAAkACQAHAAcABwAGAAQABgAGAAUABAAEAAQAAgADAAIAAAAA
AP7//f/9//3/+//7//r/+v/8//z//P/8//v/+//7//r/+P/4//n/+f/7//v/+v/6//r/
+v/6//r//P/8//7//v/8//3//f/9//v//v8CAAoAIABEAHAAogDTAAEBHgExAT0BSwFZ
AWIBVgEoAeEAjgA+APT/pP92/3//lP+d/63/xP/T/9z/5P/v//X/9f/1//T/9P/1//T/
8//y//H/8//z//T/9P/z//T/9P/0//X/9//4//n/+P/2//X/9P/1//X/9f/1//f/9v/2
//b/9v/2//b/9v/3//f/9//3//X/9f/2//b/9v/2//b/9v/2//b/9v/1//f/9//3//f/
9//3//f/+P/2//b/9v/2//b/9v/2//b/9v/2//b/9//5//n/+f/5//f/+P/5//n/+v/6
//r/+//8//z//P/+//3//v///wAAAwADAAUABwAHAAgADAAPAA8ADwARABIAFQAYABsA
HQAfACEAJAAlACUAJQAoACoALgAvAC8AMAAyADMANAA1ADYANwA4ADkAOAA3ADYANQA2
ADMAMwAzAC8ALgAsACwAKQAmACUAJAAgACAAHQAaABYAFAASABAAEAAPAA4ADAALAAsA
CgAJAAcABgAGAAYABgAGAAYABAABAAEAAAAAAAAAAAD+//7///8AAAAA///9//3//v/+
//z/+//7//v/+//7//r/+v/6//r/+f/5//v/+//8//z//P/8//z//f/9//3//f/9//7/
/v/+/////////////////wAAAQACAAEAAQABAAEABAAEAAQABAAEAAMAAwAEAAMAAwAD
AAMAAwADAAUABgAEAAQABAAEAAIAAgAEAAQABAAGAAcABwALAAsADQANAAsACAAIAAcA
BwAHAAcABwAEAAQABAAEAAMAAwADAAMAAgACAAEAAQABAAEAAQAAAP7/AAAAAP///v/+
//7//P/9//z/+v/6//j/9//3//f/9//3//b/9v/0//T/9P/0//X/9f/1//T/9P/0//X/
9f/z//P/8v/y//T/9P/0//T/8v/y//T/9P/y//P/8//z//f/+P/6/wIAGgBCAHAAogDV
AP0AGAErATsBRwFVAWIBUAEcAdMAhAA0AOb/kv9m/3H/iP+T/6X/uv/H/9L/3P/n/+v/
6//p/+j/6P/p/+n/6f/p/+n/6f/p/+r/6v/r/+z/7P/s/+r/6//r/+v/7f/s/+z/7P/t
/+3/7f/t/+3/7P/s/+z/7P/s/+z/7P/t/+3/7f/t/+3/7f/u/+7/7P/s/+z/7P/u/+7/
7v/t/+3/7f/t/+3/7f/t/+3/7v/s/+z/7P/s/+z/7P/s/+z/7P/s/+z/7f/v/+//7//v
//H/8v/z//P/8//y//H/8f/0//T/9P/2//X/9v/3//j/+//7//3//////wAABAAHAAcA
BwAJAAoADQAQABMAFQAXABkAHAAdAB0AHQAgACIAIgAjACMAJAAmACcAKAApACoAKwAs
AC0AKwArACsAKwAoACUAJQAlACIAIAAdABwAFwAUABMAEgASABIADwAMAAoACAAGAAQA
AgABAAAA/v/9//3//P/7//n/+P/4//j/+P/4//j/9v/3//f/9v/2//j/+P/2//b/9v/2
//X/8//x//H/8v/y//L/8f/x//H/8//z//L/8v/y//L/8f/x/+//7//w//D/8v/y//L/
8//z//P/8//z//L/8v/y//P/8//z//P/8//x//L/8//0//X/9f/1//X/9v/2//b/9v/2
//X/9f/2//f/9//3//f/9f/1//P/9f/1//f/9v/4//j/+P/4//j/+P/6//r/+P/6//v/
+///////AQABAP///P/8//v/+f/5//n/+f/4//j/+P/4//n/+f/5//n/+f/4//b/9f/1
//X/9f/0//T/9v/2//X/8v/y//L/8P/x//D/7v/u/+//7//w//H/7//t/+r/6P/o/+j/
6P/o/+n/6f/p/+j/6v/q/+v/6//p/+n/6P/o/+j/6P/o/+j/6v/q/+z/7P/q/+v/6//r
/+v/7P/u//T/BAAkAEwAfACvAN0AAAEXAScBNQE9AUwBTgEsAesAnABMAAAAsP9w/2f/
fv+L/5f/qv+7/8T/zv/Z/+H/4//h/+D/4P/h/+H/4f/h/+H/4f/h/+L/4v/h/+L/4v/i
/+P/5f/m/+f/5v/k/+P/4v/l/+X/5f/l/+X/5P/k/+T/5P/k/+T/5P/l/+X/5f/l/+X/
5f/m/+b/5P/k/+T/5P/k/+T/5P/j/+X/5f/l/+X/5f/l/+X/5v/m/+b/5v/m/+b/5v/m
/+b/5P/k/+T/5f/n/+f/5//n/+X/5v/n/+f/6v/q/+r/6//s/+z/7P/u/+3/7v/v//D/
8f/x//P/9f/z//T/+P/7//v/+//9//7/AAAEAAgACwALAA0AEAARABEAEQAUABYAGgAb
ABsAHAAeAB8AIAAhACAAIQAiACMAIwAjACMAIwAiAB8AHwAfAB0AHAAaABoAFwAUABMA
EgAPAA4ACgAGAAYABAACAAAAAAD///7//P/7//v/+v/5//f/9v/2//b/9v/2//b/9P/1
//X/9P/0//T/9P/y//L/9P/0//P/8f/x//H/8v/y//D/7//v/+//7//v/+7/7v/u/+7/
7f/t/+3/7f/u/+7/8P/w//D/8f/v/+//7//v//D/8P/w//H/8f/x//H/8f/x//L/8//0
//X/9f/1//X/9v/2//b/9v/1//P/8v/y//X/9f/1//X/9f/1//P/9f/1//X/8//z//b/
9v/2//b/9P/0//T/9P/2//b/+P/4//j/+v/7//v//////wEAAQAAAPz/+//5//n/+f/5
//n/+P/4//j/+P/3//f/9//3//j/+P/3//f/9f/1//X/9P/0//b/9v/1//L/8v/y//D/
8f/w/+7/7v/u/+3/7f/t/+//7//u/+7/7P/s/+z/7P/r/+v/6//q/+r/6v/r/+v/7f/t
/+z/7P/q/+r/6v/q/+r/6v/s/+z/7v/v/+//7//v//D/7v/0/wgAKgBUAIIAtwDpAAgB
GQEtATsBRwFWAVIBKgHnAJYARAD4/6z/cP9v/4b/kf+d/7D/v//K/9b/3//j/+X/5f/k
/+T/5f/l/+X/5f/l/+f/5//o/+j/5//o/+j/6P/o/+n/6f/p/+n/6P/o/+j/6//r/+v/
6//r/+r/6v/q/+n/6P/n/+b/5//n/+f/5//o/+n/6//s/+r/6v/q/+r/6v/q/+r/6f/p
/+n/6f/p/+v/6//r/+z/6//q/+n/6P/q/+r/6v/q/+r/6v/q/+v/6//r/+v/6//p/+r/
6//r/+7/7v/u/+//8P/w//D/8v/z//T/9f/2//f/9//5//v//f/+/wIABQADAAMABQAG
AAcACgANAA8AEQATABYAFwAZABkAHAAeACEAIwAkACYAJwAnACcAJwAoACkAKgArACsA
KwArACsAKQAlACQAIwAjACIAIAAgABwAGAAWABQAEgASAA8ADAAMAAoACAAGAAIAAQAA
AP7///////7//f/9//z//P/8//z//P/8//r/+f/5//j/+P/4//j/9v/2//b/9v/1//P/
8//z//T/9P/2//X/9f/1//P/8//y//L/8v/y//H/8f/x//H/8v/y//L/8v/y//P/8f/x
//H/8f/y//L/8v/z//X/9f/1//X/9P/0//T/9P/1//X/9f/1//T/9P/0//T/9f/1//b/
+P/3//f/9//3//n/+f/3//n/9//3//X/9f/4//j/+P/4//b/9v/2//b/9P/1//X/9f/3
//f/9v/2//j/+P/1//H/8v/z//T/9f/2//j/+P/6//r/9//4//j/9//6//v//v////3/
+v/6//n/+f/5//n/+f/6//r/+v/6//f/9//3//f/+P/4//f/9//3//f/9//2//T/9v/2
//X/9P/0//T/8v/x//D/7v/u/+7/7f/t/+3/7f/t/+z/7P/u/+7/7v/u/+z/6//q/+j/
6v/q/+v/6//r/+v/6v/q/+r/6v/q/+r/7P/s/+7/7v/u/+//7//v/+3/7v/2/wgAJgBQ
AIAAsgDhAAUBIAExAT8BSQFTAVQBOgH+ALMAYgASALz/cP9e/3X/iP+T/6f/uv/H/9L/
2v/f/+H/3//h/+D/4P/h/+P/4//j/+P/4//j/+T/5P/l/+b/5v/m/+b/5//n/+f/5f/k
/+T/5P/l/+X/5f/l/+f/5v/m/+b/5v/m/+b/5v/n/+f/5//n/+X/5f/m/+b/6P/o/+j/
6P/m/+b/5v/l/+X/5f/l/+X/5//n/+f/6P/m/+b/5v/m/+T/5P/k/+T/5f/m/+f/6f/p
/+n/6f/p/+f/6P/p/+n/6v/q/+r/6//u/+7/7v/w//H/8v/z//T/9v/3//r//f/9//7/
AgAFAAYABwAKAAwADQAQABMAFQAZABsAHgAfACEAIQAkACYAKAApACkAKgAsAC0ALgAv
AC4ALwAwADEAMQAxADEAMQAuACsAKwArACcAJgAkACQAIQAeAB0AHAAYABgAFQASABAA
DgAMAAoACgAJAAgABgAHAAcABgAFAAQABAAFAAYABAAEAAQAAgABAAEAAAAAAAIAAgAA
AAAAAAAAAP///f/+////AQACAP///f/8//v//f/9//z//P/8//z/+//7//3//f/+//7/
/v/+//7////+//3//P/7//z//P/8//3////////////9//7///8AAP///////////v/+
//7//v8BAAEAAgAEAAQAAwACAAEAAwADAAEAAwADAAMAAQABAAAAAAAAAAAAAAAAAAAA
AAAAAAEAAQABAAAA///9//z//v/+//3//f/+//7//v////7//f/8//v//f/9//3//f/9
//3/+//7//z//P/8//v/+//7//v/+//5//n/+v/6//v/+//7//v/+//7//v/+v/6//r/
+v/4//j/9//3//j/+v/6//j/+v/6//r/+v/8//z//P/8//z//v/+/wAAAAACAAQABQAF
AAYABQAGAAUABwAEAAQAAwADAAMAAwADAAAAAAAAAAAA///////////+//7//f/9////
//////7//v8AAAAA///8//z//P/6//n/+P/2//b/9v/1//X/9f/1//X/9P/0//T/9P/0
//T/8//z//P/8v/w//D/8f/x//P/8//y//L/8v/y//L/8v/w//D/8v/y//T/9f/1//X/
8//y//j/AAAOACYAUgCCALEA3QAAARUBJQEzAT0BSgFQATYB/wC2AGgAHADO/4T/a/+A
/5P/nf+w/8P/zv/W/9//6f/r/+n/6P/o/+n/6f/p/+n/6f/p/+n/6v/q/+v/7P/s/+z/
7P/t/+3/7f/v/+7/7v/u/+//7//v/+//7v/s/+v/6v/s/+z/7P/s/+3/7f/t/+3/7f/t
/+7/7v/u/+7/7v/u/+7/7v/u/+3/7f/t/+3/7f/r/+v/6//s/+7/7v/u/+7/7f/s/+v/
6v/r/+z/7f/v/+//7//v/+//7//w//H/8f/w//D/8P/x//L/8v/y//T/8//0//X/9v/1
//X/9//5//n/+v/+/wEAAQABAAMABAAFAAgACwANAA0ADwASABMAFQAVABgAGgAeAB8A
HwAgACIAIwAkACUAKAApACoAKwArACsAKwArACwAKQApACkAKQAoACYAJgAlACIAIQAg
AB4AHgAbABgAFgAUABIAEAAMAAsACgAIAAcABwAGAAUAAwACAAIAAgAAAAAAAAD+////
///+//7//P/8//r/+v/6//r/+f/3//n/+f/6//r/+v/5//n/+f/5//n/+P/4//j/+P/3
//f/9//3//j/+P/2//b/9v/3//f/9//3//f/+P/4//j/+f/5//n/+f/5//n/+v/7//z/
/f/9//3//f/8//z//P/8//7//f/9//7//f/9//3//f/9//3/+//9///////9//3//v/+
//7//v/+//7//v/+//z//f/9//3//f/9//z//P/6//r/+f/5//j/+P/4//n/9//3//f/
9//5//n/+f/5//f/9//1//X/9v/2//b/9f/1//b/9//4//n/+v/6//r//P/8//7/AAAB
AAEAAwADAAUABQADAAAAAAD///3//f/9//3//P/8//z//P/9//3//f/9//z//P/7//v/
/f/9//3//P/6//z//P/7//z//P/8//r/+P/2//P/8v/0//P/8//z//P/8//y//L/8v/y
//L/8v/z//P/8//y//D/8P/x//H/8f/x//D/8P/y//L/8v/y//D/8P/y//L/8//1//b/
9//z//b/+P/6/woAKABQAH4AtQDlAAgBHQErATkBQwFSAVgBOgH9ALAAYAASAMT/hP91
/4b/k/+f/7b/x//Q/9T/3//r/+//7v/s/+v/6//t/+3/7f/t/+v/6//s/+z/7f/u/+7/
7v/w//H/8f/x/+//7v/u/+7/7f/t/+3/7f/u/+7/7//w/+7/7v/u/+7/7//v/+//7//t
/+3/7v/u//D/8P/w//D/8P/w//D/7//v/+//7//v/+3/7f/t/+7/7v/u/+7/7v/w//D/
8P/w//D/8P/w//H/8//z//P/8//y//L/8v/x//L/8v/y//P/9v/2//b/+P/4//j/+P/4
//v/+//9//////8AAAQABwAFAAUABwAIAAkADAAPABEAEwAVABgAGQAbABsAHgAgACIA
IwAjACQAKAApACoAKwAuAC8AMAAxADEAMQAxADEAMQAvADAAMQAuACwAKQAoACUAIgAh
ACAAHgAeABsAGAAWABQAEgAQAA4ADQAMAAoABwAHAAYABQADAAIAAgACAAIAAgACAAAA
/f/9//z//P/9//7//f/+//3//P/6//f/9//3//j/+P/4//f/9//3//f/9//2//b/9v/2
//X/9f/1//X/9v/2//b/9v/2//f/9//3//f/9//6//r/+v/7//n/+f/5//n/+f/6//v/
/P////////////7//v/+//7//P/7//v//P/////////////////9/////f/9//v/+//8
//z//P/8//z//P/8//z/+v/7//v/+//7//v/+v/6//r/+v/5//n/+v/6//r/+//6//n/
+P/3//f/9//3//f/+f/5//f/9//8//r/9v/3//j/+P/4//j/+P/5//r//f/+//7/AAAB
AAEAAQABAAMAAwADAAAAAAD///v/+//7//v//f/+////AAD9//3//f/9//7//v/9//3/
/f/9//3//P/6//z//P/7//j/+P/4//b/9f/0//L/8v/y//H/8f/x//P/8//y//L/8P/w
//D/8P/v/+//7//u/+3/7P/s/+v/7f/t/+z/7P/u/+7/7v/u/+z/7P/u/+7/8P/x//H/
8f/z//j//P8GABwAQgByAKIA0QD3ABIBJQE1AT0BSQFUAUQBEgHNAH4ALgDg/47/Xv9r
/4T/kf+l/7j/wf/O/9r/5f/p/+v/6P/m/+X/5f/m/+f/6P/p/+f/5//o/+j/6//s/+z/
7P/s/+3/7f/t/+3/7P/s/+z/7f/t/+3/7f/r/+r/6v/q/+z/7P/s/+z/7f/t/+3/7f/t
/+3/7v/u/+z/7P/s/+z/7v/u/+7/7f/r/+v/6//r/+v/6//r/+z/7P/s/+z/7P/u/+7/
7v/u/+z/7P/s/+3/7f/t/+3/7f/v//D/8f/x//L/8v/y//P/9P/0//T/9v/1//b/9//4
//n/+f/7//3//f/+/wIABQAFAAUABwAIAAkADAAPABEAFQAXABoAGwAbABsAHgAgACIA
IwAjACQAJAAlACYAJwAoACkAKgArACsAKwArACsAKgAnACcAJwAlACQAIgAiAB8AHAAb
ABoAGAAYABUAEgAPAAwACQAGAAYABQAEAAIAAQABAAAA///9//z//P/8//r/+v/6//j/
9//3//b/9v/4//j/9v/2//T/9P/z//H/8//z//T/9P/0//P/8//z//P/8//y//L/8v/y
//H/8f/x//H/8v/y//L/8v/y//P/9f/1//X/9f/1//T/8//z//P/8//z//P/9P/2//j/
+v/4//f/9v/1//j/+P/4//j/+P/3//f/+P/5//n/+f/5//n/+f/3//n/+f/5//f/9//2
//b/9v/2//b/9v/2//b/9v/3//f/9//2//X/8//y//T/9P/z//P/8v/y//L/8//z//P/
8//z//H/8f/x//H/8//z//H/8f/y//L/8v/x//H/8//y//L/8v/y//L/8//0//f/+P/4
//r/+//7//3//f/////////8//z/+//5//n/+f/5//j/+P/4//j/9//3//f/9//4//j/
9//3//f/9//3//b/9P/2//b/9f/0//T/9P/y//H/8P/u/+7/7v/t/+3/7f/t/+3/7P/s
/+z/7P/s/+z/6//r/+v/6v/p/+j/6P/n/+n/6f/o/+j/6P/o/+j/6P/q/+r/7P/s/+z/
7f/t/+3/7//u//L/+P8IACYAUgCCALMA3wD+ABEBHwEtATcBQgFCASAB4QCWAEgA/v+w
/3D/Z/98/4n/l/+s/73/xv/Q/9v/4f/j/+H/4P/g/+H/4//j/+P/4//h/+H/4v/i/+P/
5P/k/+T/5P/l/+X/5f/l/+T/5P/k/+f/5//n/+f/5f/k/+T/5P/k/+T/5P/k/+X/5f/l
/+X/5f/l/+b/5v/m/+b/5v/m/+b/5v/m/+X/5//n/+f/5//l/+X/5f/m/+j/6P/o/+j/
5v/m/+b/5v/m/+b/5v/n/+n/6f/p/+n/5//o/+n/6f/q/+r/6v/r/+7/7v/u//D/8f/y
//P/9P/z//P/9f/3//X/9v/6//3//f/9////AAABAAQABwAJAAsADQAQABEAEwATABYA
GAAaABsAGwAcAB4AHwAgACEAIgAjACQAJQAmACcAKAApACgAJQAlACUAJQAkACIAIgAf
ABwAGwAaABgAGAAVABIAEAAOAAwACgAGAAUABAACAAMAAwACAAEA/f/8//z//P/8//z/
/P/6//n/+f/4//j/+v/6//j/+P/2//b/9f/z//X/9f/2//b/9P/z//P/8//z//P/8v/y
//T/9P/z//P/8//z//T/9P/0//T/9P/1//b/9//4//n/9//2//X/9f/3//f/9//3//f/
+P/5//r//f/9//3//f/8//z//P/8//7//f/9//7//f/9//3//f/9//3/+//9//v/+//5
//n/+v/6//r/+v/6//r/+v/6//r/+//7//v/+v/5//f/9v/4//j/9//3//b/9v/2//f/
9//3//f/9//3//f/9//3//n/+f/3//f/9//2//X/8//3//f/9f/1//T/9f/2//f/+P/5
//r//f/+//7/AAABAAEAAQABAAMAAwADAAAAAAD///3//f/9//3//P/8//z//P/9//3/
/f/9//7//v/9//3//f/9//3//P/8//7//v/9//z//P/8//r/9//2//T/9P/0//P/8//z
//X/9f/0//T/8v/y//L/8v/z//P/8//y//L/8v/z//P/8//z//L/8v/y//L/8v/y//L/
8v/0//T/8v/z//P/8//3//r/+v/6/wgAJABMAHoAqwDdAAQBGwErATcBPwFQAVgBPgED
AbYAYgAaAND/iv91/4b/k/+d/7L/xf/Q/9j/5f/t/+//7f/s/+z/7f/r/+v/6//r/+3/
7f/u/+7/7//w//D/8P/w//H/8f/x//H/8P/w//D/8//z//P/8//1//T/9P/0//T/9P/0
//T/8//z//P/8//z//P/9P/0//T/9P/0//T/8v/y//L/8f/z//P/8//z//P/8//z//T/
9P/0//T/9P/2//b/9v/2//X/9P/z//P/9f/1//X/9f/3//j/+f/5//r/+v/6//v/+//6
//n/+v/7//z//f/+//////8BAAMAAwAEAAgACwALAAsADQAOAA0AEAATABUAGQAbAB4A
HwAjACMAJgAoACoAKwArACwALgAvADAAMQAyADMANAA1ADYANwA4ADkAOQA3ADgAOQA1
ADQAMgAyAC8ALAArACoAKAAoACUAIgAeABwAGgAYABgAFwAWABQAEwATABIAEQAOAAwA
CwAKAAgACAAIAAYABgAHAAcACAAGAAYABAAEAAYABgAFAAMAAgABAAEAAAAAAP//////
/wAAAQABAAIAAgACAAEAAQAAAP/////+////AAABAAMAAQABAAEAAQACAAIAAgADAAMA
AwADAAMAAwAEAAUABgAHAAcABwAHAAgACAAIAAgACgAJAAkACgALAAsACwALAAsACwAJ
AAsACwALAAkACQAIAAgACAAIAAgACAAIAAgABgAHAAcABwAHAAcABgAGAAgACAAHAAcA
BAAEAAQABQAFAAUABQAFAAMAAwADAAMAAwADAAEAAQAEAAQABAACAAQABAAEAAQABQAG
AAkACgAKAAwADQANAA0ADQAPAA8AEAAOAA8ADwALAAsACwALAAwADAAMAAwACQAJAAkA
CQAMAAwACwALAAsACwALAAoACAAKAAoACQAIAAgACAAGAAcABgAEAAQAAgABAAEAAQAB
AAEAAAAAAP7//v/+//7//////////v/+//7//////wEAAQAAAAAAAAAAAAAAAAD///7/
///+/wAAAQABAAEAAQAGAAgADgAeADoAZACWAMkA+QAcATEBQQFNAVUBYAFgAT4BAQGy
AGIAGADI/4T/df+K/5n/p//A/9H/3v/o//P/+//5//f/9v/2//f/+P/5//r/+//7//v/
/P/8//v//P/8//z//P/9//3//f////7//v/+////////////AQAAAAAAAAD+//7//v/+
/////////////f/9//7//v8AAAAAAAAAAAAAAAAAAP//AQABAAEAAQABAAEAAQACAAIA
AgACAAIAAgACAAIAAgAEAAQABAAFAAUABQAFAAUABQAGAAcABwAIAAgACAAJAAoACgAK
AAwACwAMAA0ADgAPAA8AEQATABMAFAAYABsAGwAbAB0AHgAhACQAJwApACsALQAwADEA
MwAzADYAOAA6ADsAOwA8AD4APwBAAEEAQABBAEIAQwBFAEUARQBFAEYAQwBDAEMAQQBA
AD4APgA7ADgANwA2ADMAMgAuACoAKQAoACcAJgAkACMAIgAgAB0AHQAcABsAGQAYABgA
GAAaABoAGgAYABcAFwAWABYAFAAUABIAEgAUABQAEwARAA8ADwAQABAAEgARABEAEQAR
ABEAEAAQABIAEgARABEAEQARABIAEgAQABAAEAARABEAEQARABEAFAAUABQAFQATAA0A
EQAVAA==
         </WaveFormData>
      </LeadData>
      <LeadData>
         <LeadByteCountTotal>10000</LeadByteCountTotal>
         <LeadTimeOffset>0</LeadTimeOffset>
         <LeadSampleCountTotal>5000</LeadSampleCountTotal>
         <LeadAmplitudeUnitsPerBit>4.88</LeadAmplitudeUnitsPerBit>
         <LeadAmplitudeUnits>��V</LeadAmplitudeUnits>
         <LeadHighLimit>2147483647</LeadHighLimit>
         <LeadLowLimit>268435456</LeadLowLimit>
         <LeadID>V4</LeadID>
         <LeadOffsetFirstSample>0</LeadOffsetFirstSample>
         <FirstSampleBaseline>0</FirstSampleBaseline>
         <LeadSampleSize>2</LeadSampleSize>
         <LeadOff>FALSE</LeadOff>
         <BaselineSway>FALSE</BaselineSway>
         <ExcessiveACNoise>FALSE</ExcessiveACNoise>
         <MuscleNoise>FALSE</MuscleNoise>
         <LeadDataCRC32>2794627560</LeadDataCRC32>
         <WaveFormData>
jgGOAY4BjgFOAQ4BzgCOAFEAFADX/5r/of+o/6//tv+//8j/0f/a/9v/3P/d/97/3P/c
/9z/3P/e/97/3v/e/97/3v/e/97/3v/e/97/3v/e/97/3v/e/97/3v/e/97/4P/g/+D/
4P/g/+D/4P/g/+L/4v/i/+L/4P/g/+D/4P/e/97/3v/e/97/3v/e/97/3v/e/97/3v/g
/+D/4P/g/97/3v/e/97/4P/g/+D/4P/g/+D/4P/g/+D/4P/g/+D/4v/i/+L/4v/i/+L/
4v/i/+T/5P/k/+T/5v/m/+b/5v/n/+j/6f/q/+r/6v/q/+r/7P/u//D/8v/0//b/+P/6
//3//v///wAABAAGAAgACgALAAwADQAOABAAEgAUABYAFwAYABkAGgAdAB4AHwAgAB4A
HgAeAB4AHQAcABsAGgAZABgAFwAWABMAEgARABAADgAMAAoACAAGAAQAAgAAAP///v/9
//z/+v/6//r/+v/5//j/9//2//T/9P/0//T/8v/y//L/8v/w//D/8P/w//D/8P/w//D/
8P/w//D/8P/u/+7/7v/u/+z/7P/s/+z/7v/u/+7/7v/u/+7/7v/u/+7/7v/u/+7/8P/w
//D/8P/y//L/8v/y//T/9P/0//T/9P/0//T/9P/2//b/9v/2//j/+P/4//j/+P/4//j/
+P/4//j/+P/4//j/+P/4//j/9v/2//b/9v/4//j/+P/4//j/+P/4//j/9//2//X/9P/0
//T/9P/0//T/9P/0//T/8v/y//L/8v/0//T/9P/0//T/9P/0//T/9P/0//T/9P/0//T/
9P/0//b/9v/3//f/9v/2//b/9//6//v//f/9//////////7////+//7///////7//v/+
//7//v/+//3//f/9//3//P/+//7//v/+//v/+//6//r/+v/6//j/9//5//j/9v/2//X/
9f/1//P/8//z//P/8v/y//L/8v/x//H/8f/x//H/8f/w//D/8P/w//D/8P/w//D/8P/w
//D/8P/x//H/8f/z//T/9P/0//T/9P/0//b/9v/3/wMAFgA0AF0AjgC/AO0AEAEwAU8B
bAGNAaQBmAFjAQ4BrABOAPb/r/+f/6//s/+2/8b/1v/a/9//5f/r/+3/7P/q/+r/6f/r
/+v/6//r/+n/6f/q/+r/7P/s/+z/7P/r/+z/7P/s/+z/6//r/+v/7f/t/+7/7v/u/+7/
7v/u/+7/7v/u/+7/7v/u/+7/7f/v//D/8P/w/+7/7v/u/+3/6//r/+v/6//r/+v/6//r
/+3/7f/t/+z/7P/s/+z/7P/s/+z/7P/s/+r/6v/q/+v/7f/t/+3/7f/r/+v/7P/s/+7/
7//v/+//8P/w//D/8P/w//H/8v/z//P/8//1//b/9f/3//n/+f/8//7/AAABAAEAAwAG
AAgACgAMAA4AEQATABQAFwAZABgAGQAbABwAIAAhACMAJQAlACcAKAApACkAKQApACkA
KgApACgAKQArACkAKAAmACIAIAAfAB4AHAAZABcAFgAWABQAEgAPAA8ADQANAA0ACgAJ
AAgABwAGAAUABQAFAAMAAwADAAIAAgACAAEA//////////8AAAAAAAD///3/+//8//z/
+//5//n/+f/5//v/+//5//n/+v/6//n/+P/6//r/+v/6//r/+v/7//z/+v/7//v/+//7
//z//v////3//f/+//7/AAAAAAIAAgAAAAEAAQABAAEAAgACAAIABAAEAAUABQADAAMA
AwADAAMAAwADAAMABQAEAAQABAACAAMAAwACAAIAAgADAAMAAQABAAEAAgAAAAEAAgAC
AAIAAgACAAMAAwAEAAQAAgADAAQABQAHAAcABwAHAAkACAAHAAYABgAHAAcABgAEAAQA
BAAEAAQAAwADAAMAAwACAAIAAgACAAIAAQABAAAAAAAAAAAAAAD//////v/8//z/+//7
//n/9//3//f/9//2//b/9v/2//X/9f/1//f/9//3//b/9P/0//T/9P/0//T/9P/0//b/
9v/2//f/9//3//f/+P/4//j/+P/4//T/9v/4////DwAoAEwAdwCoAN0ACQEoAUQBYwGE
AaEBqAGIAUEB3gB8ACQA0v+h/6X/sf+z/7z/zv/a/+D/5//t//H/8f/w/+7/7v/t/+v/
6//r/+v/7f/t/+7/7v/u/+7/7v/u/+//8P/w//D/7v/t/+3/7f/v/+//8P/w/+7/7v/u
/+7/8P/w//D/8P/w//D/8P/v/+//8P/w//D/7v/u/+7/7f/v/+//7//v/+3/7f/t/+3/
7//v/+//7v/u/+7/7v/u/+7/7v/u/+7/7v/u/+7/7//v/+//7//v/+//7//w//D/8P/x
//H/8f/y//L/8v/y//L/8//0//X/9//3//n/+v/5//v//f/9//7/AAACAAMABwAJAAwA
DgAQABIAFAAXABkAGgAdAB8AHgAfACEAIgAmACcAKQArACsALQAuAC8ALwAvAC8ALwAt
ACsAKQApACkAJwAmACQAIgAgAB8AHgAcABkAFwAWABIAEAAOAAsACgAJAAoACwAIAAcA
BgAFAAQAAwADAAMAAwADAAMAAgAAAAAA///9//3//f/9//7/AAAAAP///f/9//7//v/9
//z/+//6//n/+//7//n/+f/4//j/9//2//j/+P/4//j/+P/4//n/+v/6//v/+//7//z/
/P/9//3/+//7//z//P/8//z//v/+//7///////////8AAAAAAAAAAAAAAQABAP//////
////AQABAAMABAADAAIAAQAAAAEAAQACAAIAAgADAAQABQAHAAcABwAHAAcABgAFAAQA
BgAHAAcABgAGAAYABgAGAAQAAwADAAMAAQAAAAAAAAACAAIAAQABAP7//v/+//7//P/7
//v/+v/5//r/+v/7//r/9//2//X/9f/0//T/9P/0//P/8//z//P/8//z//L/9P/0//T/
9P/y//L/8v/y//L/8v/y//P/8//z//P/9P/y//L/8v/y//b/9v/2//v/CwAoAE4AfQCy
AOMADwEyAVQBcQGSAbEBtgGQAUUB4gB8AB4Axv+Z/53/q/+t/7j/yP/U/9r/4//r/+3/
6//s/+r/6v/p/+n/6f/p/+n/6f/p/+r/6v/q/+r/6v/q/+n/6v/q/+r/7P/r/+v/6//r
/+v/7P/s/+z/7P/s/+z/6v/q/+r/6v/s/+z/7P/r/+v/7P/s/+z/6v/q/+r/6f/r/+v/
6//r/+n/6f/p/+n/6//r/+v/6v/q/+r/6v/q/+r/6v/q/+r/6v/q/+r/6//r/+v/6//r
/+3/7f/u/+7/7P/t/+3/7f/u/+7/7v/u//D/8f/y//P/8//z//X/9v/3//n/+//7//z/
/v8AAAEAAwAFAAgACgAOABAAEgAVABUAFgAZABsAHAAdAB8AIAAkACUAJwApACcAKQAq
ACsAKwArACsAKwAqACcAJAAjACEAHwAeABwAGAAWABUAFAAWABMAEQAQAA4ADAAKAAcA
BQADAAMAAwAEAAMAAgABAAAA/////////////////v/8//z/+//5//r/+//8//7//P/8
//v/+f/3//j/+P/3//f/9//3//f/+f/5//f/9//2//b/9f/0//b/9v/2//b/9v/2//f/
+P/2//f/9//3//j/+P/5//n/+f/5//r/+v/4//j/+v/6//r/+//7//v/+//8//z//P/8
//z//f/9//3//f/9//3//f/9//3//f/9//z//P/+//7//v/+//////8AAAAAAAABAAIA
AwAFAAUABQAFAAUABAADAAIAAgADAAMAAgAAAAAAAAAAAAIAAQABAAEA///+//7//v/8
//z/+//7//v//P/9//7/+v/5//n/+P/4//j/9//3//n/9//3//f/9v/0//P/8v/y//H/
8f/x/+//7//v/+7/8P/w//D/8P/w//D/8P/w/+7/7v/u/+//8f/x//H/8v/y//L/8v/y
//T/8v/0//f/AQAWADYAXwCQAMUA8wAYATgBVQFyAZUBqAGWAVsBAgGeAEAA6P+n/53/
q/+v/7L/wv/Q/9b/3//l/+n/6//q/+j/6P/n/+X/5f/l/+X/5//n/+j/6P/m/+b/5v/m
/+n/6v/q/+r/6f/n/+b/5f/n/+f/6P/o/+j/6P/o/+j/6P/o/+j/6P/o/+j/6P/n/+f/
6P/o/+j/5v/m/+b/5f/n/+f/5//n/+f/5//n/+f/5//n/+f/5v/k/+T/5P/k/+b/5v/m
/+b/5v/m/+b/5//l/+X/5f/l/+X/5f/m/+b/5v/n/+f/5//o/+j/6P/o/+r/6//s/+3/
7f/t/+//8P/v//H/8//z//T/9v/4//n//P///wMABgAGAAgACgANAA0ADgARABMAFgAX
ABkAGgAaABsAHQAfAB8AIQAiACMAIwAjACMAIwAhAB8AHQAdAB0AGwAaABgAFgAUABMA
EgAQAA0ACwAKAAoACAAGAAMAAwABAAEAAQD+//3//P/7//r/+f/5//n/+f/5//n/+P/4
//j/9//1//X/9f/1//b/9v/2//X/8//z//T/9P/z//H/8f/x//H/8//z//H/8f/w//D/
7//u//D/8P/w//D/8P/w//H/8v/w//H/8f/x//D/8P/x//H/7//v//D/8P/y//L/9P/0
//T/9f/1//X/9f/2//b/9v/1//T/9P/z//X/9f/1//X/9f/1//X/9f/3//b/9v/2//j/
9//3//j/9v/2//b/9v/3//f/+P/4//r/+//8//3////////////9//z/+//6//j/+f/5
//j/+P/4//j/+P/4//f/9//3//f/9v/2//b/9P/0//P/8//0//T/9P/0//D/7//v/+7/
7v/u/+3/7f/t/+v/6//r/+3/7P/s/+z/6v/p/+n/6f/p/+n/6f/o/+j/6P/o/+j/6v/q
/+r/6v/p/+j/5//n/+n/6f/p/+r/6v/q/+r/6v/s/+r/6P/r//v/FAAyAFsAjADBAO0A
DgEuAU0BbAGNAZoBggFDAeYAfgAmANT/m/+X/6X/p/+s/7z/xv/O/9f/3//h/+H/4P/e
/97/3f/f/9//3//f/+H/4f/i/+L/4v/i/+L/4v/h/+L/4v/i/+D/3//f/9//4f/h/+L/
4v/k/+T/5P/k/+P/4v/h/+D/4v/i/+L/4f/i/+T/5f/m/+X/5P/j/+H/4f/h/+H/4f/h
/+H/4f/h/+H/4f/h/+D/4P/g/+D/4P/g/+D/4P/g/+D/4P/g/+H/4f/h/+H/4f/h/+H/
4v/i/+L/4//j/+P/5P/k/+T/5P/m/+f/6P/p/+v/6//t/+7/7//x//P/8//y//T/9v/3
//v//f8AAAIABAAGAAgACwANAA4AEQATABYAFwAZABoAGgAbAB0AHwAdAB8AIAAhACEA
IQAhACEAIQAfAB0AHQAdABsAGgAYABUAEgAQAA4ADgALAAkACAAGAAQAAgD//////f/9
//3//P/7//r/+f/4//f/9//3//f/9//3//b/9v/2//X/8//1//X/9f/2//T/9P/z//H/
8f/y//L/8f/x//H/8f/x//H/8f/v/+//8P/w/+//7v/u/+7/7v/u/+7/7v/v//D/8P/x
//H/8f/w//D/8f/x//H/8f/y//L/8P/w//L/8v/0//X/9f/1//T/9P/z//L/8//0//b/
9//1//X/9f/1//f/9//3//f/9f/0//T/9P/2//f/9//2//T/9P/1//X/8//z//P/9P/2
//X/9f/1//X/9//z//H/8v/0//T/9P/0//f/9//4//j/9v/3//j/+f/8//3//v////3/
/P/7//r/+v/7//v/+v/6//r/+v/6//r/+f/5//n/+//6//r/+v/5//j/9v/1//T/9P/0
//T/8//z//T/9P/w//D/7//v/+//7f/t/+3/7f/s/+z/7P/u/+3/7f/t/+z/6//q/+j/
6v/q/+r/6v/q/+r/6v/q/+j/6P/o/+n/6v/r/+z/7v/u/+7/7v/u/+z/7P/y//3/DwAu
AFoAjQDCAPEAGwE+AVwBewGaAa8BpgF0ARsBsgBQAPL/ov+N/53/o/+n/7T/xP/O/9j/
3f/f/+H/4f/g/97/3v/d/97/3//g/+H/4f/h/+L/4v/g/+D/4P/g/+H/4v/i/+L/4P/f
/9//3//h/+H/4v/i/+L/4v/i/+L/4P/g/+D/4P/i/+L/4v/h/+H/4v/i/+L/4v/i/+L/
4f/h/+H/4f/h/+H/4f/h/+H/4f/h/+H/4P/g/+D/4P/g/97/3v/e/97/3//g/+H/4//i
/+H/4P/f/+H/4f/i/+L/4v/j/+P/4//k/+T/5P/k/+j/6f/q/+v/7f/t/+//8P/z//X/
9//3//n//P///wEAAwAFAAgACgAOABAAEgAVABcAGAAbAB0AHAAdAB8AIAAiACMAJQAn
ACkAKwAsAC0AKwArACsAKwArACkAJwAnACUAIwAiACAAHgAcABsAGgAZABUAEgAQABAA
DgAMAAkACQAHAAcABwAIAAcABgAFAAMAAwAEAAUAAwADAAMAAgACAAIAAQD/////////
/wAAAAAAAP///f///wAAAAD///3//f/9//3//f/9//v/+//8//z/+//6//z//P/8//z/
/P/8//3//v/9//3//P/7//z//P/9//3//////wAAAAD///7////+//z//f/9//3//f/+
//7//v///wAAAgADAAEAAQABAAEAAwADAAMAAwADAAIAAgACAAAAAQABAAAAAAAAAAEA
AQABAAEAAQACAAAA//////////////////8BAAAAAAAAAP7//v/+//7///////7//v/+
//3//f/9//3//f/9//3////////////+//3//f/8//z//P/8//z/+//8//3//f/7//z/
/f/9//z/+//7//v/+//7//v/+//8//v//f/8//7//v/+//7/AQABAAIAAgAEAAUABgAH
AAgABwAGAAUABgAGAAYABgAEAAUABQAEAAQABAAEAAQABAADAAMAAwADAAIAAgACAAIA
AgABAAEAAgACAAIAAgD+//3//f/8//r/+v/5//n/+f/3//f/9//3//b/9v/2//b/9f/1
//X/9f/1//X/9P/y//L/8v/y//T/9P/0//T/9P/0//T/9f/z//P/8//0//X/9v/3//j/
9v/y//b//f8DABQANABdAI4AvwDtABQBNAFTAXIBkQGoAaIBcwEkAcAAYAAIALv/n/+r
/7X/tv/C/9D/2P/f/+f/7f/v/+z/6v/q/+n/6f/p/+n/6f/p/+n/6v/q/+r/6v/q/+r/
6f/q/+r/6v/s/+v/6//r/+3/7f/u/+7/7f/s/+v/6v/s/+z/7P/s/+r/6v/q/+n/6f/q
/+r/6v/q/+r/6v/p/+n/6f/p/+n/6f/p/+n/6f/p/+n/6f/o/+j/6P/o/+j/5v/m/+b/
5v/o/+j/6P/p/+n/6f/p/+n/6f/p/+r/6v/q/+v/6//r/+r/6v/q/+r/7P/t/+7/7//t
/+3/7//w//H/8//1//X/9v/4//r/+//9////AgAEAAUABgAHAAkACwAMAA8AEQAUABUA
FwAYABoAGwAdAB8AIQAjACQAJQAlACUAJQAlACYAJQAkACUAJwAlACQAIgAiACAAHwAe
ABwAGQAXABYAFAASABAADQAJAAcABwAHAAYABQAEAAMAAAD////////9//3//f/8//7/
/v/9//v/+f/5//n/+v/4//j/9//1//f/+P/4//f/9//3//f/9//3//f/9f/1//T/9P/z
//L/9P/0//T/9P/y//L/8//0//T/9f/1//X/9P/0//X/9f/1//X/9v/2//T/9P/2//b/
+P/5//n/+f/3//j/+P/4//r/+v/7//v/+f/5//n/+f/5//n/+f/5//v/+v/6//r/+v/7
//v/+v/6//r/+//7//n/+f/5//r/+v/5//n/+f/3//f/9//3//f/9v/2//b/9v/2//b/
9v/5//n/+P/4//b/9f/1//X/9f/1//X/9f/1//T/9f/2//f/+P/5//n/+v/6//z//f/+
////AQABAAEAAQD///7//f/8//z//f/9//z//v/+//7//v/+//3//f/9//3//P/8//z/
/v/+//3//f/6//r/+v/6//r/+f/5//j/9f/0//L/8f/z//H/8f/x//H/8P/w//D/8P/v
/+//7//x//H/8f/w/+7/7v/u/+7/7v/u/+7/7v/w//D/8P/x/+//7//v//D/8v/y//L/
8v/w//L/8v/1////EgAuAFcAiAC9AOsADgEsAUkBZgGJAaIBlgFfAQwBqABIAPL/sf+f
/6v/rf+w/8L/0P/U/9n/4//r/+3/6//o/+f/5f/n/+f/5//n/+X/5f/m/+b/5v/m/+b/
5v/n/+j/6P/o/+j/5//n/+f/6f/p/+r/6v/q/+r/6v/q/+r/6v/q/+r/6v/q/+r/6f/n
/+j/6P/o/+r/6v/q/+n/6f/p/+n/6f/n/+f/5//n/+f/5//n/+b/5v/m/+b/5v/o/+j/
6P/o/+j/6P/o/+n/6f/p/+n/6f/n/+f/6P/o/+r/6//r/+v/7P/s/+z/7P/t/+3/7f/t
/+//7//x//L/8//1//f/9//2//j/+v/7//3///8CAAQACAAKAAwADwAPABAAEwAVABgA
GQAbABwAHgAfACEAIwAlACcAKAApACkAKQApACkAKgApACgAKQAoACUAIwAgACAAHgAd
ABwAGgAXABUAFAAUABIAEAANAAsACQAJAAkACAAHAAYABQAEAAMAAwADAAEAAQABAAAA
/v/+//3/+//9//3//f/+//3//P/6//f/+f/6//r/+f/3//f/9//3//f/9//1//X/+P/4
//f/9v/0//T/9P/0//b/9v/3//j/9v/3//f/9//3//j/+v/7//n/+f/6//r/+P/4//r/
+v/7//3//v////3//v/+//7//P/8//3//f/////////////////////////+//7//v/+
///////+//z//P/9//3//f/9//3//v/8//v/+//7//v/+//7//v/+//6//r/+v/4//j/
+P/4//v/+//6//r//P/7//v/+//9//v/+f/5//r/+//8//3//v8BAAEAAgACAAIAAwAE
AAUABQAFAAUABQAHAAYABQAEAAMAAwACAAAAAQACAAMABAACAAEAAQABAAMAAgACAAIA
AgACAAEAAQD+//7//v/+//z/+//7//r/9v/2//X/9f/3//X/9f/1//X/9P/0//T/9v/1
//X/9f/z//P/8//y//D/8P/w//D/8P/w//D/8P/y//L/8v/z//H/8f/x//L/9P/0//T/
9P/2//j/+v///w0AJgBOAH8AtADjAA8BNAFSAW0BjAGtAbIBjAFDAeIAfAAcAMT/k/+b
/6v/r/+6/8r/0v/a/+X/6//t/+//7f/q/+n/5//o/+n/6v/r/+n/6f/q/+r/6v/q/+r/
6v/r/+z/7P/s/+z/6//r/+v/6//r/+z/7P/s/+z/7P/s/+z/7P/s/+z/7P/s/+z/6//p
/+r/6v/q/+z/7P/s/+v/7f/t/+3/7f/r/+v/6//r/+v/6//r/+r/6v/q/+r/6v/q/+r/
6v/q/+r/6v/q/+v/6//r/+v/6//r/+v/7P/s/+7/7//v/+//8P/w//D/8P/y//P/9P/1
//P/8//1//b/9//5//v/+//8//7/AAABAAMABQAIAAoADAAOABAAEwAVABYAGQAbABoA
GwAdAB4AIAAhACMAJQAnACkAKgArACsAKwArACsAKwApACcAJwAnACUAJAAiACAAHgAd
ABwAHAAZABcAFgASABAADgALAAsACQAJAAkABgAFAAQAAwACAAEAAQABAP////////7/
/v/+//3/+//7//v/+//8//z//P/7//n/+f/6//r/+f/5//n/+f/5//v/+//5//n/+P/4
//f/9v/2//b/9v/2//j/+P/5//r/+v/7//v/+//4//j/+f/5//n/+f/6//r/+//8////
AAD//////v/9////AAAAAAAAAAAAAAEAAQABAAEAAQABAAEAAQABAAEAAQAAAAAAAAD+
///////+//7//v//////////////AAD///3//P/7//3//f/9//3/+//6//r/+v/6//r/
+v/6//v/+//6//r//P/7//v/+//7//v/+//7//n/+//6//r/+v/6//r//P/9////AAAA
AAEAAgADAAUABQAFAAUABQAEAAMAAgACAAMAAwACAAIAAgACAAIAAgABAAEAAQABAAAA
AAAAAAIAAgABAAEA/v/+//7//v/+//3//f/8//j/+P/3//f/9//1//X/9f/1//T/9P/0
//T/8//z//P/9f/1//X/9P/z//L/8f/w//L/8v/y//L/8P/w//D/8f/x//H/8f/y//T/
9P/0//T/9P/0//b/+/8DABgAOgBlAJQAxwD1ABoBNgFVAXIBkwGmAZQBWwEEAaIARgDu
/6v/n/+t/6//tP/E/9L/2P/f/+n/6//t/+z/6v/q/+n/6f/p/+n/6f/n/+f/6P/o/+r/
6v/q/+r/6//s/+z/7P/q/+n/6f/p/+v/6//s/+z/6v/q/+r/6v/q/+r/6v/q/+z/7P/s
/+v/6f/q/+r/6v/s/+z/7P/r/+n/6f/p/+n/6//r/+v/6//r/+v/6//q/+r/6v/q/+r/
6P/o/+j/6P/q/+r/6v/r/+v/6//r/+v/6f/p/+r/6v/q/+v/6//r/+7/7v/u/+7/7v/v
//D/8f/x//H/8//0//T/9f/2//X/+P/6//z//f/9////AgAEAAYACAAKAA0ADwAQABMA
FQAWABcAGQAaABwAHQAfACEAIQAjACQAJQAmACcAKAApACkAJwAlACUAJwAlACQAIgAg
AB4AHQAcABwAGQAXABYAFAASABAADQALAAkACQAJAAgABwAGAAUAAgABAAEAAQD/////
///+//7//v/9//v/+//7//v//P/6//r/+f/3//n/+v/6//n/9//3//f/9//5//n/9//3
//j/+P/3//b/9v/2//b/9v/4//j/+f/6//r/+//7//v/+f/4//j/9//5//n/+v/6//r/
+v/8//z//v/////////9//7//v/+/wAAAAABAAEA//////////////////////3//P/8
//z//P/9//3//P/8//z//f/9//3//f/9//7//P/7//v/+//7//v/+//7//v/+v/6//r/
+v/6//r/+v/7//v/+v/6//z/+//7//v/+f/5//n/+f/9//v/+f/5//r//P/8//z//P/+
////AQACAAIAAwAEAAUABwAHAAcABwAHAAYABQAEAAQABQAFAAQABAAEAAQABAAEAAMA
AwADAAUABAAEAAQABAAEAAMAAwACAAIAAgACAAAA//////7/+v/6//n/+f/5//f/9//3
//n/+P/4//j/+P/3//f/9//5//n/+f/4//b/9v/2//b/9v/2//b/9v/2//b/9v/3//f/
9//3//j/+P/4//j/+P/6//r/+v/7/wMAFgA0AFsAigC9AO0AFAEwAU0BagGNAaYBngFv
ARwBuABcAAgAwf+p/7P/t/+4/8j/1v/e/+X/7f/z//X/8v/w//D/7//v/+//7//v/+//
7//w//D/8P/w//D/8P/x//L/8v/y//L/8f/x//H/8f/x//L/8v/y//L/8v/y//T/9P/0
//T/8v/y//L/8f/z//T/9P/0//T/9P/0//P/8f/x//H/8f/x//H/8f/x//H/8f/x//D/
8P/w//D/8P/y//L/8v/y//L/8v/y//P/8f/x//H/8f/y//P/9f/2//b/9//3//f/9//2
//X/9P/2//f/+P/5//v/+//9//7//f///wEAAQAEAAYACAAJAAkACwAOABAAEgAUABYA
GQAbABwAHwAhACMAJQAoACoAKwArACwALQAvADEAMgAzADQANQA2ADcAOAA3ADYANwA1
ADMAMgAwADAALgAtACwALAApACcAJgAiACAAHgAbABkAFwAXABcAGAAXABYAFQAQAA8A
DwAPAA8ADwAPAA4ADgAOAA0ACwALAAsACwAMAAwADAALAAkACAAIAAcABQAHAAcABwAH
AAcABwAFAAUACAAIAAcABgAEAAQABAAEAAYABgAHAAgABgAHAAcABwAHAAgACgALAAsA
CwAMAAwACgAKAAwADAAMAA0ADQANAA0ADgAOAA4AEAAQABEAEQARABEAEQARABMAEwAT
ABMAEQAQABAAEAAQABEAEQAQAA4ADgAPAA8ADwAPAA8AEAAQAA8ADwAPABEAEQARABEA
EAAOAA0ADAANAA4ADwAQAA8ADwAOAA4ADgANAA0ADQAPAA8ADwAMAA0ADgAPABAAEgAT
ABUAFgAUABUAFgAXABsAGwAbABsAHQAcABsAGgAYABkAGQAYABoAGgAaABoAGAAXABcA
FwAZABgAGAAYABoAGgAZABkAGAAYABgAGAAUABMAEwASABIAEgARABEAEQAPAA8ADwAP
AA4ADgAOAAwACwALAAsADQANAA0ADAAMAAwADAAMAAwADAAMAAwADgAOAA4ADwAOAA0A
DAAMAA4ADgAOAA4ADgAQABAAEwAfADIAUgB/ALIA5wAVAT4BXgF3AZIBswHIAboBgQEm
AcIAZAAKAMX/tf/D/8n/zP/e/+z/9P/9/wcACwAJAAgABgAGAAUABwAHAAcABwAHAAcA
CAAIAAgACAAIAAgACQAKAAoACgAMAAsACwALAAsACwAMAAwADAAMAAwADAAMAAwADAAM
AAwADAAMAAsACwAMAAwADAAMAAwADAALAAsACwALAAsADQANAA0ADQANAA0ADQAMAA4A
DgAOAA4ADgAOAA4ADgAQABAAEAARABEAEQARABEADwAPABAAEAASABMAEwATABQAFAAU
ABQAFAAVABYAFwAZABkAGwAcABsAHQAfAB8AIgAkACYAJwApACsALgAwADAAMgA0ADcA
OwA8AD8AQQBEAEUARwBIAEgASQBLAE0ATQBPAFAAUQBTAFMAUwBTAFUAUwBRAFEAUwBR
AFAATgBMAEoASQBIAEcAQwBAAD4APQA8ADsAOQA3ADUANQA1ADIAMQAwAC8ALgAtAC0A
LQAvAC8ALwAuAC4ALgAtACsAKwArACsALAAsACwAKwApACkAKgAqACkAKwArACsAKwAp
ACkAJwAnACoAKgApACgAKgAqACoAKgAoACgAKQAqACoAKwArACsAKwAsAC4ALwAtACsA
LAAuAA==
         </WaveFormData>
      </LeadData>
      <LeadData>
         <LeadByteCountTotal>10000</LeadByteCountTotal>
         <LeadTimeOffset>0</LeadTimeOffset>
         <LeadSampleCountTotal>5000</LeadSampleCountTotal>
         <LeadAmplitudeUnitsPerBit>4.88</LeadAmplitudeUnitsPerBit>
         <LeadAmplitudeUnits>��V</LeadAmplitudeUnits>
         <LeadHighLimit>2147483647</LeadHighLimit>
         <LeadLowLimit>268435456</LeadLowLimit>
         <LeadID>V5</LeadID>
         <LeadOffsetFirstSample>0</LeadOffsetFirstSample>
         <FirstSampleBaseline>0</FirstSampleBaseline>
         <LeadSampleSize>2</LeadSampleSize>
         <LeadOff>FALSE</LeadOff>
         <BaselineSway>FALSE</BaselineSway>
         <ExcessiveACNoise>FALSE</ExcessiveACNoise>
         <MuscleNoise>FALSE</MuscleNoise>
         <LeadDataCRC32>3315064256</LeadDataCRC32>
         <WaveFormData>
4AHgAeAB4AGgAWABIAHgAJUATAADALr/vv/A/8L/xP/L/9D/1f/a/9r/2v/a/9r/2P/Y
/9j/2P/a/9r/2v/a/9j/2P/Y/9j/2P/Y/9j/2P/Y/9j/2P/Y/9j/2P/Y/9j/2v/a/9r/
2v/a/9r/2v/a/9z/3P/c/9z/2//a/9n/2P/Y/9j/2P/Y/9r/2v/a/9r/2P/Y/9j/2P/Y
/9j/2P/Y/9j/2P/Y/9j/2v/a/9r/2v/a/9r/2v/a/9j/2P/Y/9j/2f/a/9v/3P/c/9z/
3P/c/97/3v/e/97/4P/g/+D/4P/i/+L/4v/i/+T/5P/k/+T/5v/o/+r/7P/w//L/9P/2
//r//P/+/wAABAAGAAgACgANAA4ADwAQABQAFgAYABoAGwAcAB0AHgAhACIAIwAkACIA
IgAiACIAIAAeABwAGgAXABYAFQAUABEAEAAPAA4ACgAIAAYABAACAAAA/v/8//n/+P/3
//b/9P/0//T/9P/z//L/8f/w/+//7v/t/+z/7P/s/+z/7P/q/+r/6v/q/+r/6v/q/+r/
6P/o/+j/6P/n/+b/5f/k/+T/5P/k/+T/5P/k/+T/5P/m/+b/5v/m/+b/5v/m/+b/5v/m
/+b/5v/n/+j/6f/q/+r/6v/q/+r/7P/s/+z/7P/t/+7/7//w//D/8P/w//D/8P/w//D/
8P/w//D/8P/w//D/8P/w//D/7v/u/+7/7v/w//D/8P/w//D/8P/w//D/7v/u/+7/7v/u
/+7/7v/u/+7/7v/u/+7/7P/s/+z/7P/s/+z/7P/s/+7/7v/u/+7/7P/s/+z/7P/u/+7/
7v/u//D/8P/w//D/7//v/+//7//x//L/9P/0//b/9v/2//b/9v/1//X/9P/1//b/+P/5
//f/9//3//f/9//3//f/9//3//b/9v/2//T/9P/z//P/9f/0//P/8//0//L/8f/w/+//
7v/u/+3/6//r/+v/6//r/+r/6v/p/+n/6v/q/+r/6f/o/+j/6P/o/+j/6f/p/+r/6v/p
/+n/6v/q/+r/6v/r/+z/7P/s/+z/7P/u/+7/7f/r//L/AQAdAEUAewC1AO0AHQFGAXAB
nAHIAe4B7QG/AWoBAgGRACUA0v+4/8P/x//G/9P/3v/g/+D/5f/o/+j/5//l/+T/5P/j
/+P/4//j/+P/4//j/+P/5f/l/+X/5f/l/+b/5v/m/+b/5v/l/+X/5f/m/+b/5v/o/+j/
6P/o/+b/5v/m/+b/5v/m/+b/5v/o/+j/6P/o/+b/5v/m/+X/5//n/+b/5v/l/+X/5f/l
/+f/5//n/+b/5v/m/+f/5//k/+T/5P/k/+T/5P/l/+X/5//n/+f/5//l/+X/5f/m/+j/
6P/o/+j/6f/q/+r/6v/p/+r/7P/t/+z/7f/t/+//8f/z//b/9//4//n/+//9//7/AgAF
AAYACQALAA0AEAASABUAGAAaABsAHgAfACIAJQAoACkAKgAsAC0ALQAuADAAMQAxAC8A
LwAuAC4ALQAuACsAKgApACQAIgAfAB4AHAAZABcAFQAUABIAEAANAA0ADQALAAkABwAG
AAUABAACAAEAAQAAAAAAAAD/////AQAAAP/////9//z/+//7//v/+//7//n/+f/6//r/
+P/4//j/+P/4//f/9v/2//b/9v/2//T/9P/0//T/9P/0//b/9//3//f/9//3//X/9f/3
//j/+f/7//n/+f/5//n/+//8//z//f/8//z//P/9////////////AQABAAIAAgAAAAAA
AAAAAAIAAgACAAMAAwADAAQABAABAAEAAQACAAIAAQABAAEAAAAAAAAAAAD+/wIAAgAC
AAIAAgACAAAAAAABAAEAAQABAAMABAAGAAYABgAGAAgACAAIAAcABwAGAAYABgAFAAUA
BQAFAAcABwAHAAcABwAHAAcABgAGAAYABgAGAAUABQAFAAQAAwADAAIAAAD///7//f/8
//z/+//7//v/+v/5//j/9v/3//f/+P/6//r/+v/5//j/+P/4//j/+P/3//f/9v/2//f/
9//4//j/+P/4//n/+v/4//j/+P/4//b/9v/3//v/BAAZADsAawCjAN8AFQE/AWoBlAHC
AewBAALpAaUBPgHQAGMA///E/8T/y//J/9D/3//o/+r/7v/z//b/9P/z//H/8P/w/+3/
7f/t/+3/7f/t/+3/7f/v/+//7//v/+//8P/w//D/7v/u/+3/7f/t/+7/7v/u/+7/7v/u
/+7/7v/u/+7/7v/u/+7/7v/u/+7/7v/u/+7/7P/s/+z/6//t/+3/7P/s/+3/7f/t/+3/
7f/t/+3/7P/s/+z/7f/t/+z/7P/s/+z/7P/s/+3/7f/t/+3/7f/t/+3/7f/t/+7/7v/u
/+7/7v/v//D/8P/w/+//8P/y//P/9v/3//f/+f/3//n//P/9/wAAAQADAAUACAAMAA8A
EAATABUAFwAaABwAHwAiACQAIwAmACcAKgArAC4ALwAwADQANQA1ADYANAA1ADUAMwAy
ADAALwAtACwAKQAoACcAJgAkACEAIAAcABkAFwAVABIAEAAOAAsACwALAAkABwAFAAQA
AwACAAIAAQABAAAAAAAAAP/////9//z/+//7//v/+v/5//n/+//7//v/+f/5//r/+v/4
//f/9v/1//T/9f/0//T/9P/y//L/8P/w//L/8v/y//L/9P/1//X/9f/3//f/9f/1//b/
9v/2//f/9//3//f/9//1//b/9v/3//j/+P/4//n/+//7//v/+//7//v//P/8//r/+v/6
//r//P/+/wAA/v/+//7//v/+//7//v///////f/9////AAACAAIAAgACAAIAAgACAAEA
AwACAAIAAgABAAEAAQABAAEAAQABAAEAAAD///7//P/+//7//v/+//3//f/9//z/+//7
//r/+P/5//j/9//2//X/8//y//H/8f/x//H/8P/w/+//7//w//L/8v/x//D/8P/w//D/
8P/v/+//7v/u/+//7//w//D/7v/u/+//8P/u/+7/7v/u//L/8v/v/+//+v8TADkAawCl
AN8AFwFFAXIBnAHKAfYBCALpAaEBPAHKAFkA8f+4/7r/w//D/8r/1f/c/97/5v/r/+z/
6v/p/+f/5v/m/+X/5f/l/+X/5f/l/+X/5f/j/+P/4//j/+P/5P/k/+T/5v/m/+X/5f/l
/+b/5v/m/+b/5v/m/+b/5v/m/+b/5v/m/+b/5v/m/+T/5P/k/+T/5v/m/+b/5f/l/+X/
5P/k/+P/4//j/+P/5f/l/+X/5P/k/+T/5f/l/+b/5v/m/+b/5P/k/+X/5f/l/+X/5f/l
/+f/5//n/+j/5v/m/+b/5v/p/+r/6v/q/+v/7P/u/+//7v/v/+//8f/z//X/+P/5//r/
+//9////AgAGAAkACgANAA8AEQAUABYAGQAcAB4AHQAgACEAJAAnACoAKwAsACwALQAt
AC4ALgAvAC8ALQAsACoAKQAnACUAIQAfAB0AGQAWABIAEAAPAA0ADAALAAgABgAEAAEA
//////3/+//9//z/+//6//j/9//3//b/+P/4//f/9//3//b/9f/1//f/9v/1//X/8//z
//P/8f/v//D/8P/u//D/8P/w//D/7//u/+7/7v/u/+7/7P/s/+z/7P/s/+z/7P/t/+3/
7f/v/+//7f/t/+7/7v/u/+//7//v/+//7//v//D/8P/x//L/8v/y//P/8//z//P/8//x
//H/8v/y//P/9P/1//b/9P/0//T/9f/1//X/9P/2//b/9v/2//b/9v/3//f/9//3//n/
+v/8//z//P/8//r/+v/6//n/+//6//r/+v/5//n/+f/5//n/+f/5//n/+f/5//n/+P/4
//j/+P/4//n/+f/5//j/9f/1//T/8v/z//L/8f/w//D/7//v/+//7v/t/+z/6v/q/+n/
6f/q/+r/6v/p/+j/6f/q/+v/7P/r/+v/6v/q/+n/6f/q/+r/6v/q/+v/7P/s/+z/7P/s
/+z/6v/p/+v/8v8DAB8ASQB/ALsA8wAjAUwBdgGgAc4B8AHrAbUBXAHuAH8AFQDG/7b/
w//B/8L/z//Y/9z/4P/l/+j/6P/l/+P/4v/i/+H/4f/h/+H/3//f/9//3//f/9//3//f
/+D/4v/j/+T/4//i/+D/3//h/+L/4v/i/+L/4v/i/+L/4v/i/+L/4v/i/+L/4v/i/+L/
4v/i/+L/4P/g/+D/3//h/+H/4P/g/+H/4f/h/+H/4f/h/+H/4P/e/97/3//f/+D/4P/g
/+D/4P/g/+H/4f/f/9//3//f/9//3//f/+D/4v/i/+L/4v/j/+T/5P/k/+X/5v/o/+n/
6P/p/+n/6//t/+//8v/z//T/9f/3//n//v8CAAUABgAHAAkACwAOABAAEwAWABgAGwAe
AB8AIgAhACQAJQAmACYAJwAnACgAKgArACsAKQAnACYAJgAlACIAHwAeAB0AGgAYABUA
FAAQAA0ACwAJAAgABgAEAAEAAQABAP///f/9//z/+//6//r/+f/5//j/+P/4//f/9//3
//b/9f/1//X/9P/z//P/9f/1//X/8//z//T/9P/y//L/8v/y//L/8f/w//D/8P/w//D/
7v/u/+7/7v/u/+7/7v/v/+//7//t/+3/6//r/+7/7v/u/+//7//v/+//7//v//D/8P/x
//D/8P/w//H/8//z//P/8//x//H/8v/y//T/9P/0//T/9P/0//T/9f/1//X/9v/2//X/
9f/1//b/9P/0//T/9P/2//b/9//3//f/9//5//r//v/+//7//v/9//z/+//5//v/+v/6
//r/+//7//v/+//5//n/+f/5//v/+//7//r/+P/4//j/+P/5//n/+f/4//X/9f/0//L/
8//y//H/8P/w/+//7//v/+//7//v/+7/7P/r/+v/7P/s/+z/6//q/+z/7P/s/+z/7f/t
/+z/7P/p/+n/6v/q/+r/6v/r/+z/7v/u/+7/7v/u/+z/5//p//L/BwAlAE8AhQDDAPcA
JQFQAXoBpgHSAe4B4QGlAUQB1gBpAAMAvv+0/8H/wf/C/8//1v/a/+L/5f/m/+b/5f/j
/+L/4v/h/+H/4f/h/+H/4f/h/+H/4//j/+P/4//h/+L/4v/i/+L/4v/h/+H/4f/i/+L/
4v/k/+T/5P/k/+P/4v/h/+D/4P/g/+D/4P/i/+L/4v/i/+L/4v/i/+H/4f/h/+D/4P/h
/+H/4f/h/+H/4f/h/+D/3v/e/9//3//g/+D/4P/g/+D/4P/h/+H/4f/h/+H/4f/f/9//
3//g/+D/4P/g/+D/4f/i/+L/4v/j/+T/5v/n/+j/6f/p/+v/7P/v//P/9f/1//X/9v/3
//z/AAADAAQABQAHAAkADAAOABEAFAAWABgAHAAeACIAIQAkACUAJgAmACcAJwAoACgA
KQApACcAJgAkACMAIQAgAB0AHAAbABYAFAARABAADgALAAkABwAGAAQAAgD///3//f/7
//n/+f/4//f/9v/2//X/9f/0//b/9v/1//X/9f/0//P/8//z//L/8f/x//H/8f/x/+//
7//w//D/7v/u/+7/7v/u/+v/6v/q/+r/6v/q/+j/6P/q/+r/6v/q/+j/6f/p/+n/6//r
/+n/6f/q/+r/6v/r/+3/7f/t/+3/6v/q/+n/6f/r/+z/7f/v/+7/7f/s/+v/7f/t/+7/
7v/w//D/8P/w//L/8v/y//P/8f/x//L/8v/z//P/8//0//P/8f/w/+//7v/u/+7/7v/v
//D/8f/y//L/9P/x/+3/7v/w//D/8P/w//L/8v/z//P/8//z//X/9v/6//r/+v/6//n/
+P/3//X/9f/0//T/9P/1//X/9f/1//f/9//3//f/9//3//f/9v/0//T/9P/0//P/8//z
//L/8v/z//P/8v/v/+7/7f/s/+r/6f/p/+n/6f/p/+n/6P/p/+n/6v/s/+n/6P/m/+T/
5f/m/+f/6P/n/+f/5v/m/+X/5f/m/+b/6P/o/+n/6v/o/+j/6P/o/+j/5v/p/+///P8X
AEUAewC5APMAKQFXAYABqgHWAfoB/AHPAXkBCgGaACkAy/+u/7r/vf+9/8b/0f/W/9z/
4P/h/+L/4P/f/93/3P/c/93/3f/d/93/3//f/9//3//d/93/3f/d/9//4P/g/+D/3//e
/9z/2//d/97/3v/e/97/3v/e/97/3v/e/97/3v/e/97/3v/e/97/3v/e/97/4P/g/+D/
3//d/93/3P/c/9v/2//b/9v/3f/d/93/3P/a/9r/2//b/9z/3P/c/9z/3P/c/93/3f/b
/9v/2//b/93/3f/d/97/3v/e/97/3v/f/+D/4P/g/+H/4v/k/+X/5//p/+r/7f/v//H/
9P/1//j/+f/7//3/AAAEAAcACAAMAA8AEgAWABYAGQAcAB4AHwAiACMAJgAnACoAKwAs
AC4ALwAvADAAMAAxADEALwAuACwAKwApACYAIwAiACEAHgAcABkAGAAWABMAEQAPAA4A
DAAKAAcABwAHAAUAAwADAAIAAQAAAAAA//////7/AAAAAP////////7//f/9//3//P/7
//v/+f/5//n/9//5//r/+v/4//b/9v/2//b/9f/0//T/9P/0//T/8v/y//T/9P/0//T/
9P/1//X/9f/z//P/8f/x//L/8v/y//P/9f/1//X/9f/z//T/9P/1//b/9v/2//f/9//3
//f/9//4//n/+//8//r/+v/6//r//P/8//z//f/7//v//P/8//n/+f/5//r//P/7//v/
+//6//r/+v/6//j/+P/4//j/+P/4//n/+f/5//n/+v/6//j/+P/4//f/9//3//f/+P/2
//b/9v/2//b/9v/2//X/9//4//j/9//1//b/9v/3//f/9//3//j/9v/2//f/9//3//f/
9//2//b/9f/1//X/9v/2//b/9v/0//T/9v/2//j/+P/4//j/+v/6//v/+//9//3///8A
AAEAAAD///7//v/+//7//f////7//v/+//3//f/9//3//f/9//3//f/9//3//f/8//z/
/P/8//z/+//7//v/+v/5//n/+P/2//X/9P/z//L/8v/x//H/8f/v/+//7//u/+7/7f/t
/+7/7v/u/+3/7P/s/+z/7P/s/+3/7f/s/+z/7f/t/+7/7v/u/+7/7//w//D/8P/w//D/
7v/s/+3/7//0////GQBFAHkAswDrABsBSAFyAZ4BygHyAfcBzwGCARgBqQA7AN7/uP/D
/8f/xv/P/9r/3v/k/+n/6v/q/+f/5f/k/+T/4//j/+P/4//j/+P/4//j/+X/5f/l/+X/
4//k/+T/5P/k/+T/4//j/+X/5v/m/+b/5P/k/+T/5P/k/+T/5P/k/+T/5P/k/+T/5P/k
/+T/5P/k/+T/5P/j/+P/4//i/+L/4//j/+P/4//j/+P/4//i/+T/5P/l/+X/4//i/+H/
4P/h/+L/5P/l/+P/4//j/+P/4//j/+P/5P/k/+T/5P/k/+X/5v/m/+b/5//o/+r/6//r
/+v/6v/r/+v/7f/w//H/8v/z//X/9//4//z///8AAAMABQAHAAoACgANABAAEgAVABgA
GQAcAB8AIgAjACQAKAApACkAKgAqACsAKwApACoAKgArACsAKgAnACYAJQAiACAAHQAc
ABoAFwAVABMAEgAQAA4ACwAJAAkABwAFAAUABAADAAIAAAD//////v/8//z/+//7//3/
/P/7//v/+f/4//f/9//3//f/9//1//X/9v/2//T/9P/0//T/9P/z//L/8v/y//L/8v/w
//D/8P/w//D/8P/u/+//7//v/+//7//t/+3/8P/w//D/8f/x//H/8f/x//H/8v/y//P/
9P/0//T/9f/1//X/9f/1//X/9f/2//b/9v/2//b/9v/4//j/+P/5//f/9//4//j/9//3
//f/+P/4//f/9//3//j/+P/4//j/+P/4//j/+P/2//b/9//3//X/9f/2//b/9v/2//b/
9f/3//f/9//4//b/9v/2//b/9P/0//T/8//1//b/+P/4//j/+P/4//j/+f/5//v/+//9
//7/AAAAAAAAAAD+//7//v/9/////v/+//7//f/9//3//f////////////////////7/
AAAAAAAAAAD////////+//3//f/8//r/+P/2//T/8v/z//P/9P/1//P/8//z//L/8v/x
//H/8v/0//T/8//y//L/8v/y//L/8f/x//D/8P/x//H/8v/y//D/8P/x//L/9P/0//T/
9P/y//L/8f/v//j/BwAhAEsAgQC5APEAIQFKAXABnAHMAfQB8wHFAXIBBgGTACkA2P/A
/8f/x//I/9X/4P/g/+L/6//y//L/7f/r/+r/6v/p/+n/6f/p/+f/5//n/+f/5//n/+f/
5//p/+r/6v/q/+r/6v/p/+n/6f/q/+r/6v/q/+r/6v/q/+r/6v/q/+r/6v/q/+r/6v/o
/+j/6P/o/+r/6v/q/+n/6f/p/+j/6P/n/+f/5//n/+f/5//n/+b/6P/o/+n/6f/o/+j/
6P/o/+j/6P/p/+n/6f/p/+n/6f/o/+f/5v/m/+f/6P/p/+r/6//s/+z/7P/r/+z/7v/v
/+7/7//v//H/8//1//j/+f/5//n/+v/7//z/AAADAAQACAALAA4AEgAUABcAGgAcABsA
HgAfACIAIwAmACcAKAArAC0ALgAwADAAMQAxAC8AMQAwADAALwAtACkAJwAlACIAIAAd
ABwAGgAXABUAEwAUABIAEAANAAsACwAJAAcABwAGAAUABAACAAEAAQAAAAAAAAD/////
/v/8//r/+f/7//r/+f/5//f/9//3//X/9f/2//b/9P/0//T/9P/0//P/8v/y//L/9P/0
//L/8v/w//D/8P/w//L/8//z//P/8//z//H/8f/0//T/9P/1//P/8//z//P/8//0//T/
9f/4//j/+P/5//n/+f/5//n/9//3//j/+P/6//r/+v/6//r/+v/6//v/+f/5//r/+v/5
//n/+f/6//r/+f/5//n/+P/4//j/+P/4//j/+P/4//b/9v/3//f/9//3//j/+P/2//b/
9v/1//f/9//3//j/9v/2//b/9v/4//b/9P/1//b/+P/4//j/+P/6//r/+//7//3//f//
/wAAAQAAAP///v/+//7//v/9//3//P/8//z////////////9//3//f/9//////////7/
AAAAAAAAAAD9//3//f/8//n/+f/4//b/9f/0//P/8v/y//H/8f/x//H/8f/x//D/8v/x
//H/8v/w//D/7//u/+z/7P/s/+z/7f/t/+z/7P/s/+3/7//w/+//7v/u/+7/8P/w//D/
8P/w//L/8f/x//r/EQA3AG0AqQDhABcBSQF0AZoByAH2AQYC6wGjATwBygBZAO//tP+4
/8X/w//K/9f/2v/g/+j/6//s/+z/6f/n/+b/5v/l/+X/5f/l/+X/5f/l/+X/5//n/+f/
5//l/+b/5v/m/+j/6P/n/+f/5f/m/+b/5v/m/+b/5v/m/+j/6P/o/+j/6P/o/+j/6P/n
/+b/5f/k/+b/5v/m/+X/5//n/+b/5v/l/+X/5f/l/+X/5f/l/+T/5P/k/+X/5f/k/+T/
5P/k/+T/5P/l/+X/5f/l/+X/5f/n/+f/5//o/+r/6v/q/+r/6v/q/+n/6P/r/+z/7v/v
/+7/7//v//H/8f/z//b/9//4//n/+//9//7/AgAFAAYACwANAA8AEgAUABcAGgAcABsA
HgAfACIAIwAmACcAKAAsAC0ALQAuAC4ALwAvAC0ALQAsACwAKwAqACcAJgAlACAAHgAb
ABoAGgAXABUAEwARAA4ACwAHAAcABwAFAAMAAQAAAP///v/+//3//f/8//r/+v/5//n/
+f/4//f/9//3//b/9f/1//P/8//z//H/8f/y//L/8P/w//D/8P/w//H/8P/w//D/7v/u
/+z/7P/u/+7/7v/u/+7/7//v/+//8f/x/+//7//u/+7/7v/v/+//7//v/+//8P/y//P/
9f/0//T/9P/1//f/9//3//f/9//3//j/+P/4//j/+P/4//j/+P/4//n/9//3//j/+P/1
//X/9f/2//b/9f/1//X/+P/4//j/+P/3//b/9f/0//T/9P/1//X/8//z//T/9P/0//T/
9P/z//P/8//z//T/8v/y//L/8v/0//T/9P/z//H/8v/y//T/9P/0//T/9f/2//j/+f/3
//f/+f/6//z//P/8//z//P/8//z/+//7//r/+v/6//v/+//7//v/+f/5//n/+f/5//n/
+f/4//r/+v/6//r/+f/5//n/+P/3//f/9v/0//P/8v/x//D/7v/t/+3/7f/v/+//7//u
/+7/7f/t/+7/7v/u/+3/7P/r/+r/6f/o/+v/6//q/+r/6f/p/+r/6v/q/+r/6//s/+z/
7P/s/+z/7v/u/+3/7//y/wEAHwBNAIEAuwD1ACUBTgF2AaIBzgHwAesBtwFgAfQAhwAb
AMr/uP/D/8H/wv/P/9j/3P/g/+X/6P/o/+f/5f/k/+T/4f/h/+H/4f/f/9//3//f/+H/
4f/h/+H/4f/i/+L/4v/i/+L/4f/h/+H/4v/i/+L/4v/i/+L/4v/i/+L/4v/i/+L/4v/i
/+L/4v/i/+L/4v/k/+T/5P/j/+P/4//i/+L/4//j/+P/4//h/+H/4f/g/+L/4v/j/+P/
4P/g/+D/4P/i/+L/4//j/+P/4//j/+P/4f/h/+H/4v/k/+T/5P/k/+X/5v/m/+b/5//o
/+r/6//q/+v/6//t/+v/7f/w//H/9P/1//f/+f/7//7/AAAAAAMABQAHAAoADAAPABIA
FAAXABoAGwAeAB8AIgAjACQAJgAnACcAKAApACsALAArACkAKAAoACcAKAAlACQAIwAg
AB4AGwAaABoAFwAVABMAEAAOAAwACQAHAAcABQADAAMAAgABAAAA/v/9//3//P/8//z/
+//7//v/+v/5//n/+f/4//f/9//1//X/9f/z//X/9v/2//T/8//y//H/8P/x//D/8P/w
//L/8v/w//D/8P/w//D/8P/w//H/8f/x//L/8//y//P/8//y//H/8f/z//P/8//z//P/
9P/0//X/+P/4//j/+f/3//f/9//3//n/+f/6//r/+v/6//r/+v/4//j/+P/5//n/+f/6
//r/+f/5//n/+v/6//n/+f/5//r/+v/6//r/+P/4//j/+P/4//j/+f/5//f/9//4//j/
+P/4//j/9//5//n/+f/6//j/+P/4//j/+P/4//j/9//5//j/9v/3//b/9//4//n/+v/7
//z//v////////8BAAIAAgACAAIAAgACAAIAAgABAAMAAgACAAIAAQABAAEAAQADAAMA
AwADAAUABQAFAAQABAAEAAQABAADAAMAAwACAAEAAQAAAP7//f/8//v/+v/4//f/9//3
//n/+f/5//j/9v/1//X/9v/4//j/9//2//b/9v/2//b/9//3//b/9v/1//X/9v/2//b/
9v/3//j/+P/4//j/+P/6//r/9//1//r/CQAjAEsAfwC3AO8AIwFMAXIBnAHOAfYB+QHR
AYIBFgGpAD8A6P/G/8//0f/O/9n/5v/q/+z/8//4//j/9f/z//L/8v/v/+//7//v//H/
8f/x//H/7//v/+//7//x//L/8v/y//L/8v/x//H/8f/y//L/8v/0//T/9P/0//L/8v/y
//L/8v/y//L/8v/0//T/9P/0//T/9P/0//P/8f/x//D/8P/x//H/8f/x//P/8//z//L/
8P/w//H/8f/y//L/8v/y//D/8P/x//H/8f/x//H/8f/z//P/8//0//b/9v/2//b/9v/2
//X/9P/z//T/9v/3//r/+//7//3//f///wIAAwAEAAUABwAJAAsADgAQABAAEwAVABcA
GgAeACEAJAAmACkALAAtADAAMAAyADIAMgA2ADcANwA4ADsAPQA+AD0APwA+AD4APQA8
ADkAOAA3ADIAMAAtACwALAApACcAJQAjACAAHQAZABkAGQAXABUAFQAUABMAEgAOAA0A
DQAMAAoACgAJAAkACwAKAAkACQALAAoACQAJAAkACQAJAAcABQAGAAYABAACAAIAAgAC
AAMAAgACAAIAAgACAAAAAAAAAAAAAAAAAAAAAQABAAEAAwADAAEAAQAEAAQABAAFAAMA
AwADAAMAAwAEAAQABQAGAAYABgAHAAcABwAHAAcACQAJAAoACgAKAAoACgAKAAwADAAM
AA0ADAALAAsACgAJAAkACQAKAAoACQAJAAkACgAKAAoACgAKAAoACgAKAAoACgALAAsA
CQAJAAoACgAKAAoACgAJAAkACQAJAAoACAAIAAgACAAIAAoACAAGAAcACAAJAAoACwAM
AA4ADwANAA0ADwAQABIAEgASABIAFAAUABQAEwATABIAEgASABMAEwATABMAEwATABMA
EwATABMAEwASABQAFAAUABQAEwATABMAEgAPAA8ADgAMAA0ADAALAAoACgAJAAkACQAJ
AAkACQAIAAYABQAFAAYABgAGAAUABAAGAAYABgAGAAcABwAGAAYABwAHAAgACAAGAAYA
BwAIAAgACAAIAAgACAAIAAcABwAMABkAOQBnAJ8A2wAVAUkBdgGcAcQB8gEUAhMC3wGE
ARQBpQA5AOb/0P/d/93/3v/r//T/+v8AAAcACAAGAAMAAQAAAAAAAQABAAEAAQABAAEA
AQABAAEAAQABAAEA//8AAAAAAAABAAIAAgADAAEAAgACAAIABAAEAAQABAAEAAQABAAE
AAQABAAEAAQABAAEAAQABAAEAAQABAADAAMAAwACAAIABQAFAAUABQAFAAUABQAEAAYA
BgAHAAcABgAGAAYABgAGAAYABwAHAAcABwAHAAcACQAJAAkACgAIAAgACAAIAAkACgAK
AAoACwAMAA4ADwAQABEAEQATABMAFQAYABkAGgAbAB0AHwAiACYAKQAqAC0ALwAxADQA
NgA5ADwAPgBBAEQARQBIAEcASgBLAEwATgBPAE8AUABSAFMAUwBRAFMAUgBSAFEAUABN
AEwASwBIAEYAQwBCAD4AOwA5ADcAOAA2ADQAMQAvAC8ALQArACkAKAAnACYAJAAjACMA
IgAjACQAJAAlACUAJAAjACMAIQAgAB8AHwAhACEAIQAfAB0AHgAeABwAHgAeAB4AHgAd
ABwAHAAcABwAHAAaABoAHAAcABwAHAAaABsAGwAbABsAGwAZABkAGwAcAB0AHwAfABsA
HQAfAA==
         </WaveFormData>
      </LeadData>
      <LeadData>
         <LeadByteCountTotal>10000</LeadByteCountTotal>
         <LeadTimeOffset>0</LeadTimeOffset>
         <LeadSampleCountTotal>5000</LeadSampleCountTotal>
         <LeadAmplitudeUnitsPerBit>4.88</LeadAmplitudeUnitsPerBit>
         <LeadAmplitudeUnits>��V</LeadAmplitudeUnits>
         <LeadHighLimit>2147483647</LeadHighLimit>
         <LeadLowLimit>268435456</LeadLowLimit>
         <LeadID>V6</LeadID>
         <LeadOffsetFirstSample>0</LeadOffsetFirstSample>
         <FirstSampleBaseline>0</FirstSampleBaseline>
         <LeadSampleSize>2</LeadSampleSize>
         <LeadOff>FALSE</LeadOff>
         <BaselineSway>FALSE</BaselineSway>
         <ExcessiveACNoise>FALSE</ExcessiveACNoise>
         <MuscleNoise>FALSE</MuscleNoise>
         <LeadDataCRC32>3114685599</LeadDataCRC32>
         <WaveFormData>
fgF+AX4BfgFVASwBAwHaAJ8AZAApAO7/6v/m/+L/3v/g/+D/4P/g/97/3v/e/97/2//a
/9n/2P/a/9r/2v/a/9j/2P/Y/9j/2P/Y/9j/2P/Y/9j/2P/Y/9j/2P/Y/9j/2P/Y/9j/
2P/a/9r/2v/a/9r/2v/a/9r/2P/Y/9j/2P/W/9b/1v/W/9f/2P/Z/9r/2P/Y/9j/2P/Y
/9j/2P/Y/9j/2P/Y/9j/2v/a/9r/2v/a/9r/2v/a/9j/2P/Y/9j/2v/a/9r/2v/c/9z/
3P/c/9z/3P/c/9z/3f/e/9//4P/h/+L/4//k/+T/5P/k/+T/5//o/+n/6v/u//D/8v/0
//b/+P/6//z/AAACAAQABgAJAAoACwAMAA4AEAASABQAFwAYABkAGgAcABwAHAAcABoA
GgAaABoAFwAWABUAFAARABAADwAOAAwACgAIAAYABAACAAAA/v/7//r/+f/4//f/9v/1
//T/8v/y//L/8v/w//D/8P/w/+//7v/t/+z/7P/s/+z/7P/q/+r/6v/q/+j/6P/o/+j/
6v/q/+r/6v/p/+j/5//m/+b/5v/m/+b/5v/m/+b/5v/m/+b/5v/m/+b/5v/m/+b/6P/o
/+j/6P/p/+r/6//s/+z/7P/s/+z/7P/s/+z/7P/t/+7/7//w/+7/7v/u/+7/8P/w//D/
8P/w//D/8P/w//D/8P/w//D/8P/w//D/8P/w//D/8P/w//D/8P/w//D/7v/u/+7/7v/w
//D/8P/w/+7/7v/u/+7/7v/u/+7/7v/u/+7/7v/u//D/8P/w//D/7v/u/+7/7v/u/+7/
7v/u//D/8P/x//H/7//w//D/8P/x//P/9P/2//j/+P/4//f/9//4//j/+P/5//n/+f/5
//n/+f/5//n/+f/6//r/+v/6//r/+v/6//r/+f/5//n/+f/3//b/9f/2//X/9P/z//L/
8v/y//D/7v/u/+7/7f/v/+//7v/u//D/8P/w//D/7//u/+7/7//t/+3/7f/t/+//7//v
/+//7//v/+//7//v//D/8P/w//D/8P/w//D/7v/s/+7/9v8IACcATwB9AKcAzADxABcB
PAFlAYgBkwF7AUcB/QCnAFUAEwD3//X/8v/t//P/9v/0//L/9P/y//H/8f/v/+7/7f/s
/+v/6v/q/+z/7P/s/+z/7P/s/+z/7P/s/+3/7f/t/+3/7f/s/+z/6v/q/+v/6//t/+3/
7f/t/+3/7f/t/+3/7//v/+//7//v/+//7//v/+3/7f/t/+3/7//v/+//7//s/+z/7P/s
/+7/7v/u/+7/7v/v/+//7//u/+7/7v/u/+z/7P/s/+z/7//v/+//7//v//D/8P/w//D/
8f/x//H/8f/x//H/8f/x//P/9P/0//T/9P/3//j/+P/7//v/+////wIABAAFAAYABwAK
AAoADgAQABIAFQAXABoAHAAeAB8AIQAjACUAJwAqACwALgAuAC8AMQAxADEAMgAyADAA
MgAwAC4ALAAsACsAKwAsACYAIwAgAB4AHgAbABkAFwAVABMAEQAPAA8ADgANAA0ADAAL
AAkACQAIAAgACAAIAAcABwAHAAUABwAHAAcABwAFAAQABAADAAMAAwADAAIAAAAAAAAA
AAAAAAAAAAAAAP7//v/+//7//v/+//7//f/9//3//P/8//////////7//v/+//7//v8A
AAAAAAAAAAAAAAAAAAAAAgADAAQABAACAAMAAwADAAIAAgACAAIABAAEAAQABQAFAAUA
BgAGAAcABwAHAAcABgAGAAYABgAGAAYABgAGAAUABQAFAAYABgAGAAYABgAEAAYABgAG
AAYABgAGAAcABwAHAAgACAAIAAgACQAJAAoACgAKAAwACwALAAwADAAMAA0ADQAMAAsA
CgAJAAsACwALAAwACgAKAAoACgAKAAoACgAJAAkACQAJAAcABgAFAAQAAwACAAEAAAAA
AAAA/v/+//7//P/7//v/+//8//z//P/8//7//v/9//z//P/9//3//f/7//v/+//7//v/
+//7//v/+//7//v//P/6//r/+v/6//j/+P/2//j//v8KACIARQBtAJ0AyQDuABEBNwFe
AYMBnAGXAW8BKQHXAIMANQAFAPn/9//0//P/+f/8//z//P/+//z/+//5//f/9v/1//L/
8f/w//D/8v/y//L/8v/y//L/8v/y//L/8//z//P/8//z//L/8v/w//D/8f/x//H/8f/x
//H/8f/x//H/8f/z//P/8//z//H/8f/x//H/7//v/+//7//x//H/8f/x/+7/7v/u/+7/
8P/w//D/8P/u/+//7//v/+7/7v/u/+7/7v/u/+7/7v/v/+//7//v//H/8v/y//L/8P/x
//H/8f/z//P/8//z//T/9f/1//T/9v/2//n/+v/6//3//f/9/wEABAAGAAcACQALAA8A
EAAQABIAFAAXABsAHgAgACIAIgAjACQAJQAnACoALAAuAC4ALwAxADEALwAwADAALgAs
ACoAKAAmACUAIwAiACIAHQAbABkAGAAYABUAEwARAA8ADQALAAkABwAGAAUABQACAAEA
/////wAAAAAAAAAAAQABAAEA///+//3//P/7//n/+P/4//f/+P/5//r/+v/6//r/+v/6
//n/+P/3//b/9P/0//T/9P/0//T/9P/z//P/8//y//L/9f/1//X/9P/2//b/9v/2//T/
9P/0//T/9v/2//b/9v/0//X/9v/2//j/+f/5//n/+P/4//j/+P/6//r/+v/7//r/+f/5
//j/+f/7//v//P/8//z//P/8//z/+//6//r//P/8//z//f/9//7//v/+//7//f/9//7/
/v/+//////8BAAEAAQABAAAA///+//7//v/+//7//v/8//z//P/7//v/+//7//n/+P/3
//b/9f/1//X/9f/2//T/8v/y//L/8P/v/+//7//u/+7/7v/u//D/8P/v/+7/7P/t/+3/
7f/t/+3/7f/t/+3/7f/t/+3/7f/t/+3/7v/u/+7/7v/u/+7/7P/o/+b/7P/8/xgAPwBp
AJUAwQDqABEBNwFeAYcBnAGTAWUBHwHNAHUAJQD3/+3/6//m/+f/6//s/+z/7v/w/+7/
6//r/+n/6P/n/+j/5//m/+b/5P/k/+T/5P/k/+T/5P/k/+T/5f/l/+X/5f/l/+T/5P/k
/+T/5f/l/+X/5f/l/+X/5f/l/+X/5f/l/+X/5f/l/+X/5f/l/+X/5f/l/+X/5f/j/+P/
4//j/+L/4v/i/+L/5P/k/+T/5P/k/+X/5f/l/+b/5v/m/+b/5v/m/+b/5v/l/+X/5f/l
/+f/6P/o/+j/5v/n/+f/5//n/+f/5//n/+n/6//s/+z/7P/s/+//8P/y//X/9f/1//n/
/P/+////AQADAAcACAAIAAoADAAPABMAFgAYABoAGQAbAB0AHwAfACIAJAAmACYAJwAp
ACkAJwAoACgAJgAkACIAIAAeABsAGQAYABgAFAARAA4ADAAMAAkABwAFAAUAAwABAP//
///+//3//f/+//3/+//7//j/+P/4//j/9//3//f/9f/1//X/9f/1//f/9v/2//X/8//z
//P/8v/w//D/8P/w//D/8P/w//D/7v/u/+7/7v/u/+7/7v/t/+3/7f/s/+z/7//v/+//
7v/u/+7/7v/u/+7/7v/u/+7/8P/w//D/8P/u/+//8P/w//D/8f/x//H/8v/y//L/8v/y
//L/8v/z//X/9f/2//b/9f/1//X/9f/2//b/9P/2//b/9v/2//f/9//3//j/9v/2//b/
9//5//r/+v/6//r/+f/5//r/+v/6//v/+//5//n/+f/5//v/+//7//z/+v/6//r/+v/6
//r/+v/5//v/+//7//n/9v/1//T/8//0//P/8v/y//T/8v/y//L/8f/v/+7/7f/u/+7/
7v/u/+z/7P/r/+r/6//t/+7/7//t/+3/7f/t/+3/7f/t/+3/7f/t/+3/7v/u/+7/7v/u
/+7/7P/s/+r/7v/4/woAKQBRAH0AqQDQAPUAGwE+AWcBiAGPAXMBNwHpAJUAQwAHAPP/
8f/q/+f/7f/w//D/8v/y//D/7//t/+v/6v/p/+j/5//m/+b/6P/o/+j/6P/m/+b/5v/m
/+j/6f/p/+n/5//n/+b/5v/m/+b/5//n/+n/6f/p/+n/6f/p/+n/6f/p/+n/6f/p/+n/
6f/p/+n/5//n/+f/5//p/+n/6f/p/+j/6P/o/+j/6P/o/+j/6P/o/+n/6f/p/+j/6P/o
/+j/6P/o/+j/6P/n/+f/5//n/+f/6P/o/+j/6v/r/+v/6//r/+v/6//r/+3/7//w//D/
8P/w//P/9P/0//f/9//3//n//P/+////AwAFAAkACgAMAA4AEAATABMAFgAYABoAGwAd
AB8AIQAjACYAKAAqACkAKQAqACkAKQAqACoAKAAoACYAJAAiAB8AHQAcABwAGQAXABUA
FAASAA8ADQALAAsACQAHAAUABQAEAAMAAwACAAEA//////7//v/+//7//////////f/9
//3//f/9//3//P/8//v/+//7//v/+v/4//j/+P/4//j/+P/4//j/+P/4//j/+P/2//b/
9v/1//X/9f/0//T/9f/1//X/9P/0//T/9P/0//T/9P/0//T/9P/0//T/9P/0//X/9v/2
//b/9//3//f/+P/4//j/+P/2//b/9v/3//f/9//4//j/+f/5//n/+f/6//r/+v/6//r/
+v/6//z/+v/6//r/+v/7//v/+//8//z//P/8//3//v8AAAEAAgABAP///v/+//7//v//
//////////////////////8AAAAAAAAAAAAA/v/+//7//f/9//3//f/7//z/+//6//n/
+P/3//b/9v/0//L/8v/y//T/8//z//P/8v/y//L/8v/y//L/8f/w/+7/7//v/+//8f/x
//H/8f/v/+//7//v//H/8f/x//L/8v/y//L/8v/y//D/7P/q//D//P8QAC8AVwCFAK8A
1gD7ACEBRgFtAYwBjQFrASkB1wCFADkAAQDv/+3/6P/n/+3/7v/u//D/8P/u/+3/7f/r
/+r/6f/q/+n/6P/o/+b/5v/m/+b/6P/o/+j/6P/m/+f/5//n/+f/5//m/+b/5v/m/+f/
5//p/+n/6f/p/+j/5//m/+X/4//j/+P/4//k/+X/5v/n/+X/5f/l/+X/5//n/+f/5//m
/+b/5v/m/+b/5v/m/+b/5f/l/+T/4//k/+T/5P/k/+T/5P/k/+T/5f/l/+X/5f/j/+T/
5P/k/+T/5f/l/+X/5//n/+f/5//p/+v/7P/s/+r/6v/t/+7/8P/z//P/8//1//j/+v/7
//3///8DAAQABAAGAAgACwAPABIAFAAWABkAGwAdAB8AHQAgACIAJAAiACMAJQAlACMA
JAAkACIAIAAeABwAGgAZABcAFgAWABEADwANAAwACgAHAAUAAwADAAEA///9//v/+v/5
//n/+v/5//f/9//0//T/9P/0//f/9//3//X/8//z//P/8//z//L/8v/x//P/8//z//L/
8P/w//D/8P/w//D/8P/w/+//7v/t/+z/7P/s/+z/6//r/+v/6v/q/+v/6//r/+r/6v/q
/+r/6v/q/+r/6v/q/+r/6v/q/+r/6v/r/+z/7P/u/+//7//v/+//7v/t/+z/7v/u/+7/
7//t/+3/7v/u/+//7//v/+//7v/u/+7/7v/w//D/8P/w/+3/7f/t/+7/7P/s/+z/7P/u
/+7/7//v//H/8v/w/+3/7P/u/+7/7v/u/+//7//v//D/8P/w//D/8f/z//T/9P/0//L/
8f/x//L/8v/y//P/8//z//P/8//z//X/9f/1//b/9P/0//T/9P/0//T/9P/z//P/8//z
//H/8P/v/+7/7f/u/+3/7P/s/+r/6P/o/+j/5v/l/+X/5f/l/+b/5//o/+f/5v/k/+L/
4v/j/+P/4//l/+X/5f/l/+P/4//j/+P/5f/l/+X/5v/m/+b/5v/m/+D/4P/i/+T/6v/8
/x4ARwBzAKEAywD0ABkBPwFmAYkBlgGBAUUB9wClAFEACQDp/+f/4f/c/+H/5f/k/+b/
5v/k/+T/4//j/+H/4P/f/97/3f/c/9z/3P/c/9z/3P/c/9z/3P/c/9z/3f/d/93/3P/b
/9n/2P/Z/9r/3P/d/9v/2//b/9v/2//b/9v/2//d/93/3f/d/9v/2//b/9v/3f/d/93/
3f/b/9v/2//b/9r/2v/a/9r/3P/c/9z/3P/a/9v/2//b/9r/2v/a/9r/2v/a/9r/2v/b
/9v/2//b/9v/3P/c/9z/3P/d/93/3f/f/9//3//f/+H/4//k/+T/5f/m/+r/7P/u//H/
8f/x//P/9v/4//n//f///wMABAAIAAoADAAPABEAFAAWABgAGQAbAB0AHwAfACIAJAAm
ACQAJQAnACcAKQAqACoAKAAnACQAIQAeABsAGQAYABgAFwAVABMAEgAOAAsACQAHAAcA
BQADAAEA///+//3//f/9//3//P/9//z//P/8//z/+//7//v/+f/5//n/+f/5//v/+v/6
//n/9//3//f/9v/1//b/9//4//f/9v/1//T/9P/0//T/9P/0//T/9P/z//P/8//y//L/
8//z//P/8v/y//L/8v/y//T/9P/0//T/9P/0//T/9P/y//P/9P/0//b/9//3//f/9v/2
//b/9v/4//j/+P/5//n/+f/6//r/+//7//v/+//6//r/+v/6//j/+P/4//j/+f/5//n/
+v/6//r/+v/6//j/+P/5//n/9//2//b/9//5//j/+P/4//n/+f/4//j/+P/5//n/+f/5
//n/+f/5//n/+f/3//f/+f/5//r/+v/5//j/9//2//X/9v/3//f/9//3//b/9v/2//b/
9v/2//X/9f/1//X/9v/2//b/9v/1//X/9f/2//b/9v/2//b/+P/5//r//P/+//7//v//
////AAAAAAAAAAD/////AAD+//7//////wEAAQABAAEA////////AAAAAAAAAAAAAAAA
AAAAAP///////////f/8//v/+v/5//j/9//2//b/9v/0//T/9P/0//P/8//z//L/8v/y
//L/8v/y//H/8P/u/+//7//v//H/8f/x//H/8f/x//H/8f/x//H/8f/y//T/9P/0//T/
8v/w/+7/8P/y//j/CAAnAE8AeQClANAA9QAZAT4BZQGMAZ0BiwFZAQ8BuwBlAB0A+//3
//T/7//x//b/9v/2//b/9v/z//H/7//u/+3/7v/t/+z/7P/s/+z/7P/s/+z/7P/s/+z/
7P/t/+3/7f/t/+3/7P/s/+7/7v/v/+//7v/t/+z/6//r/+v/6//r/+3/7f/t/+3/7f/t
/+3/7f/t/+3/7f/t/+3/7f/t/+3/7P/s/+z/7P/s/+z/7P/s/+7/7//v/+//7f/s/+v/
6v/s/+z/7P/s/+3/7f/t/+3/7f/u/+7/7v/s/+3/7f/t/+//7//v/+//7//x//L/8v/w
//D/8//0//b/+f/5//n/+//+/wAAAQABAAMABwAIAAoADAAOABEAEQAUABYAGAAbAB0A
HwAhACMAJgAoACoAKgArAC0ALQAtAC4ALgAsAC0ALAArACoAKwApACgAKAAjACEAHwAe
ABwAGQAXABUAFQATABEADwANAAwACwALAAoACQAHAAcABgAGAAYABgAGAAUABAABAAMA
AwADAAMAAwACAAIAAQABAAEAAQAAAP7//v/+//7//P/8//z//P/8//z//P/8//r/+v/6
//n/+f/5//j/+P/5//n/+f/4//j/+P/4//j/+v/6//r/+v/6//r/+v/6//j/+f/6//r/
/P/9//3//f/8//z//P/8//7//v/+/////f/9//7//v////////////7//v/+//7//v/+
//7//v/9//3//f/+//7//v/+//7//v/+///////9//z//P/9//v/+v/6//r//f/9//z/
/P/8//3//f/9//v/+//7//v/+//7//n/+f/5//r/+//8//3//v8BAAEAAQACAAQABAAE
AAUABQAGAAYABgAEAAMAAwAEAAIAAgADAAMABQAFAAUABQAFAAUABQAGAAYABgAGAAYA
CAAIAAgABwAHAAcABwAFAAQAAwACAAEA///9//v/+v/7//r/+//8//r/+f/5//n/+P/4
//j/+P/6//r/+f/4//j/+f/5//n/9//3//f/9//3//f/9//3//f/9//3//j/+v/6//r/
+v/4//b/9P/0//j/AAAQAC8AUwB/AK0A1AD3ABsBQAFrAZABmQGDAU8BAQGtAFkAGQD/
//n/9P/x//f/+v/4//j/+v/8//v/+P/1//P/8f/y//H/8P/w/+7/7v/u/+7/8P/w//D/
8P/u/+//7//v//H/8f/w//D/8P/w//H/8f/v/+//7//v/+//7//v/+//7//v/+//7//t
/+3/7f/t/+//7//v/+//7//v/+//7//u/+7/7v/u/+z/7P/s/+z/7v/v/+//7//u/+7/
7v/u/+z/7P/s/+z/7f/t/+3/7f/r/+z/7P/s/+z/7f/t/+3/7//v/+//7//v//H/8v/y
//L/8v/1//b/+P/7//v/+//7//7/AAABAAEAAwAHAAgADAAOABAAEwAVABgAGgAcABsA
HQAfACEAIQAkACYAKAAqACsALQAtAC0ALgAuACwALgAsACoAKAAlACMAIgAiAB8AHQAb
ABoAFgATABEADwAOAA0ADAALAAkACAAHAAcABAADAAEAAQAAAAAAAAAAAP////////3/
+//7//v/+//7//r/+v/5//n/+f/5//j/+P/4//j/+P/2//b/9v/2//T/9P/0//T/8//0
//X/9f/z//P/8v/y//P/8//z//L/9P/0//T/9P/0//T/9P/0//T/9P/0//T/9P/1//b/
9v/2//f/9//3//j/+P/4//j/9v/2//b/9//3//f/+P/4//f/9//3//f/9v/2//b/9v/4
//j/+P/4//f/9//3//j/9v/2//b/9v/2//b/9//3//f/9v/2//f/9//2//b/9v/1//X/
9P/0//b/9//3//f/9//3//f/9//3//f/9f/1//b/+P/4//j/+P/3//f/9//4//n/+v/7
//3//f/+//7//v/8//v/+//8//r/+v/7//v//f/9//3//f/9//3//f/+//7//v/+//7/
/v/+//7//f/7//v/+//5//j/9//2//X/9P/z//L/8v/y//D/8P/w//D/7//v/+//8P/w
//D/8P/u/+7/7f/s/+z/7f/t/+3/6//r/+v/6//s/+3/7v/v/+3/7f/t/+7/7v/u/+7/
7v/u/+z/6v/q/+z/+v8YAEEAbQCZAMcA7gAVATkBYAGHAZ4BlQFpASMBzwB3ACcA9f/t
/+3/5v/p/+3/7P/u//D/8P/w/+3/6//p/+j/5//o/+f/5v/m/+b/5v/m/+b/5v/m/+b/
5v/m/+f/5//n/+f/5//m/+b/5v/m/+f/5//l/+X/5f/l/+X/5f/l/+X/5//n/+f/5//l
/+X/5f/l/+f/5//n/+f/5//n/+f/5//m/+b/5v/m/+b/5v/m/+b/5v/n/+f/5//k/+T/
5P/k/+T/5P/k/+T/5//n/+f/5//n/+j/6P/o/+j/6f/p/+n/6f/p/+n/6f/r/+3/7v/u
/+7/7v/x//L/8v/1//X/9f/3//r//P/9//3///8DAAQACAAKAAwADwARABQAFgAYABcA
GQAbAB0AHwAiACQAJgAmACcAKQApACcAKAAoACYAJgAkACIAIAAhAB8AHgAeABsAGQAX
ABYAFAARAA8ADQAJAAcABQADAAMAAgABAAEA/v/9//v/+//8//z//P/8//z/+//6//f/
9//3//f/9//3//b/9v/1//X/9f/1//T/8v/y//L/8v/y//L/8v/y//D/8P/w//D/7v/u
/+7/7f/v/+//7v/u/+//7//v/+7/8P/w//D/8P/w//D/8P/w//L/8v/y//L/9P/1//b/
9v/0//X/9f/1//b/9v/2//b/+P/4//j/+f/3//f/+P/4//f/9//3//f/+P/4//j/+P/2
//b/9v/2//f/9//3//j/9v/2//b/9v/2//b/9//3//f/9v/2//f/9//2//b/9v/1//X/
9P/0//L/8//z//P/9f/1//X/9f/3//f/9f/1//X/9f/0//b/9v/2//b/+f/5//n/+v/6
//r/+v/7//v//P/8//z//P/7//v//P/8//z//f/9//3//f/9//3//f/9//3//v/+//7/
/v/+//7//v/+//3//f/9//3/+//6//n/+P/3//j/9//2//b/9P/y//L/8v/y//H/8f/x
//D/8P/w//D/8v/y//H/8P/v/+//7v/t/+//7//v/+//7//v/+//7//v/+//7//w//D/
8P/w//D/8v/w/+7/7P/u//b/DAAtAFUAfwCtANYA+QAfAUIBawGMAZUBeQFBAfUAoQBL
AAsA8//z/+z/6//x//T/8v/y//T/8v/x//H/7//u/+3/7P/r/+r/6v/q/+r/6v/q/+j/
6P/o/+j/6P/p/+n/6f/p/+n/6P/o/+r/6v/r/+v/6f/p/+n/6f/p/+n/6f/p/+n/6f/p
/+n/6f/p/+n/6f/r/+v/6//r/+3/7f/t/+3/7P/s/+z/7P/q/+r/6v/q/+r/6//r/+v/
6P/o/+j/6P/q/+r/6v/q/+3/7f/t/+3/6//s/+z/7P/s/+3/7f/t/+3/7f/t/+3/7//x
//L/8v/y//L/9f/2//b/+f/5//n/+//+/wAAAQABAAMABwAIAAoADAAOABEAEwAWABgA
GgAbAB0AHwAhACEAJAAmACgAKgArAC0ALQAtAC4ALgAsAC4ALAAqACgAKQAnACYAJgAh
AB8AHQAcABwAGQAXABUAEwARAA8ADQALAAoACQAJAAoACQAHAAcABQAEAAMAAgABAAEA
AQD//wEAAQABAAEAAQAAAAAA///////////+//7//v/+//7//f/8//v/+v/6//r/+v/6
//r/+v/6//n/+f/5//j/+P/5//n/+f/4//n/+v/7//z/+//6//n/+P/6//r/+v/6//r/
+//8//z//v/////////+//7//v/+/wAAAAAAAAEA/////wAAAAD//////////wAAAAAA
AAAAAAAAAAAAAAD///////8AAAAAAAAAAAAA/v/+//////////7//v///////v/+//7/
//////7//v/+//////////////////////////3//f8BAP//AAD+//7///8AAAEAAgAF
AAUABQAGAAgACAAIAAkABwAIAAgACAAIAAcABwAIAAgACAAJAAkACQAJAAkACQAJAAkA
CQAKAAoACgAKAAoACgAKAAoACQALAAsACwAJAAgABwAGAAUABAADAAIAAgACAAAAAAAA
AAIAAQABAAEA///+//3//P/9//7//v/+//z//f/9//3//f/9//3//f/9//3//f/9//3/
/f/9//7//v/+//7//v/+//7//P/6//r/BAAUADEAVwCDAK8A2AD7AB0BQAFrAZIBnwGP
AV0BEwHBAG0AKQAHAAMA/v/5//3/AgAAAP7/AgAEAAMA///9//z/+//6//n/+P/4//j/
+P/4//j/+P/4//j/+P/4//n/+f/5//n/+f/4//j/+P/4//n/+f/5//n/+f/5//n/+f/5
//n/+f/5//n/+f/5//n/+f/5//n/+f/5//n/9//3//f/9//4//j/+P/4//r/+v/6//r/
+P/5//n/+f/4//j/+P/4//j/+P/4//j/+f/5//n/+f/5//r/+v/6//r/+//7//v/+f/5
//n/+f/7//3//v/+//7//v8BAAIAAgAFAAUABQAFAAgACgALAA0ADwATABQAGAAaABwA
HwAfACIAJAAmACkAKwAtAC8ALQAwADIANAA2ADcAOQA5ADsAPAA8ADoAOwA6ADkAOAA1
ADMAMgAyAC8ALQArACoAKAAlACMAIQAfAB0AGwAZABcAFgAVABUAFgAVABMAEwAQABAA
EAAQAA8ADwAPAA0ADQANAA0ADQANAAwADAALAAsACwALAAoACAAIAAgACAAIAAgACAAI
AAgACAAIAAgABgAGAAYABQAFAAUABAAEAAUABQAFAAQABAAEAAQABAAGAAYABgAGAAYA
BgAGAAYABAAFAAYABgAIAAkACQAJAAoACgAKAAoACgAKAAoACwAJAAkACgAKAAsACwAL
AAsACgAKAAoACgAMAAwADAAMAAsACwALAAwACgAKAAoACgAKAAoACwALAAsACgAKAAsA
CwAKAAoACgALAAsACgAKAAgACQAJAAkACQAJAAkACQALAAsACQAIAAoACgAKAAoADAAN
AA4AEAAOAA4ADgAPAA8AEAAQABAAEQARABIAFAATABIAEgARABMAEwATABMAEwATABMA
FAAUABQAFAAUABYAFgAWABUAFQAVABUAEwAQAA8ADgANAAwACwAKAAoADAAKAAoACgAK
AAkACQAJAAYABgAGAAYABgAGAAUABAAGAAcABwAHAAcABwAHAAcABwAHAAcABwAHAAcA
BwAIAAgACAAIAAgACAAGAAQAAgAEAAwAIABDAG8AmwDLAPQAFwE7AV4BhwGsAbUBmQFb
AQ0BuQBlACMACwALAAQAAQAFAAgACAAKAAwADAAJAAcABQAEAAMABAADAAIAAgACAAIA
AgACAAQABAAEAAQAAgADAAMAAwAFAAUABAAEAAIAAgADAAMABQAFAAUABQAFAAUABQAF
AAUABQAFAAUABQAFAAUABQADAAMAAwADAAUABQAFAAUABAAEAAQABAAEAAQABAAEAAQA
BQAFAAUABAAEAAQABAAGAAYABgAGAAcABwAHAAcABQAGAAYABgAGAAcABwAHAAkACQAJ
AAkACwANAA4ADgAOAA4AEQASABIAFQAVABUAFwAaABwAHQAhACMAJwAoACoALAAuADEA
MQA0ADYAOAA5ADsAPQA/AD8AQgBEAEYASABJAEsASwBLAEwATABKAEwASgBIAEYARQBD
AEIAQgBBAD8APQA8ADkANQAyAC8ALgAtACwAKwArACoAKQApACcAJQAiACEAIAAgACAA
IAAjACMAIwAhAB8AHwAfAB8AIQAgACAAHwAdAB0AHQAcABwAHAAcABwAHAAcABwAHAAb
ABoAGQAYABgAGAAYABcAGQAZABgAGAAZABkAGQAYABoAGgAaABoAHAAcABwAHAAeABoA
HAAgAA==
         </WaveFormData>
      </LeadData>
   </Waveform>
</RestingECG>
