# Supplementary material for: Detection of Left Atrial Enlargement Using a Convolutional Neural Network-Enabled Electrocardiogram
Source: Front Cardiovasc Med. 2020 Dec 17;7:609976. doi: 10.3389/fcvm.2020.609976 (PMC7773668; doi:10.3389/fcvm.2020.609976)
Supplement: Supplementary file 5 [file Data_Sheet_5.ZIP › normal4/1802036319_7897_0000001T.XML]

<?xml version="1.0" encoding="Windows-1252"?>
<!DOCTYPE RestingECG SYSTEM "restecg.dtd">
<RestingECG>
   <PatientDemographics>
      <PatientID>1802036319</PatientID>
      <PatientAge>68</PatientAge>
      <AgeUnits>Years</AgeUnits>
      <Gender>Female</Gender>
      <PatientLastName>chenxinbing</PatientLastName>
   </PatientDemographics>
   <TestDemographics>
      <DataType>Resting</DataType>
      <Site>1</Site>
      <AcquisitionDevice>MAC55</AcquisitionDevice>
      <Status>Unconfirmed</Status>
      <Priority>Normal</Priority>
      <AcquisitionTime>09:14:46</AcquisitionTime>
      <AcquisitionDate>08-17-2017</AcquisitionDate>
      <CartNumber>1</CartNumber>
      <AcquisitionSoftwareVersion>009C</AcquisitionSoftwareVersion>
      <XMLSourceVersion>MAC5000 v1.0</XMLSourceVersion>
   </TestDemographics>
   <RestingECGMeasurements>
      <VentricularRate>64</VentricularRate>
      <AtrialRate>64</AtrialRate>
      <PRInterval>114</PRInterval>
      <QRSDuration>92</QRSDuration>
      <QTInterval>438</QTInterval>
      <QTCorrected>451</QTCorrected>
      <PAxis>-5</PAxis>
      <RAxis>29</RAxis>
      <TAxis>34</TAxis>
      <QRSCount>10</QRSCount>
      <QOnset>223</QOnset>
      <QOffset>269</QOffset>
      <POnset>166</POnset>
      <POffset>214</POffset>
      <TOffset>442</TOffset>
      <ECGSampleBase>500</ECGSampleBase>
      <ECGSampleExponent>0</ECGSampleExponent>
   </RestingECGMeasurements>
   <Diagnosis>
      <Modality>Resting</Modality>
         <StatementCount>2</StatementCount>
         <LabelText>12SL ��ϳ���</LabelText>
      <DiagnosisStatement>
         <StmtFlag>ENDSLINE</StmtFlag>
         <StmtText>�������</StmtText>
      </DiagnosisStatement>
      <DiagnosisStatement>
         <StmtFlag>ENDSLINE</StmtFlag>
         <StmtText>���� ECG</StmtText>
      </DiagnosisStatement>
   </Diagnosis>
   <Waveform>
      <WaveformType>Rhythm</WaveformType>
      <WaveformStartTime>0</WaveformStartTime>
      <NumberofLeads>8</NumberofLeads>
      <SampleType>CONTINUOUS_SAMPLES</SampleType>
      <SampleBase>500</SampleBase>
      <SampleExponent>0</SampleExponent>
      <HighPassFilter>16</HighPassFilter>
      <LowPassFilter>150</LowPassFilter>
      <ACFilter>NONE</ACFilter>
      <LeadData>
         <LeadByteCountTotal>10000</LeadByteCountTotal>
         <LeadTimeOffset>0</LeadTimeOffset>
         <LeadSampleCountTotal>5000</LeadSampleCountTotal>
         <LeadAmplitudeUnitsPerBit>4.88</LeadAmplitudeUnitsPerBit>
         <LeadAmplitudeUnits>��V</LeadAmplitudeUnits>
         <LeadHighLimit>2147483647</LeadHighLimit>
         <LeadLowLimit>268435456</LeadLowLimit>
         <LeadID>I</LeadID>
         <LeadOffsetFirstSample>0</LeadOffsetFirstSample>
         <FirstSampleBaseline>0</FirstSampleBaseline>
         <LeadSampleSize>2</LeadSampleSize>
         <LeadOff>FALSE</LeadOff>
         <BaselineSway>FALSE</BaselineSway>
         <ExcessiveACNoise>FALSE</ExcessiveACNoise>
         <MuscleNoise>FALSE</MuscleNoise>
         <LeadDataCRC32>3373227329</LeadDataCRC32>
         <WaveFormData>
/v/+//7//v/7//j/9f/y//H/8P/v/+7/7f/s/+v/6v/n/+b/5f/k/+//+P8BAAoAHAAu
AEAAUgBpAIAAlwCuAKMAmACNAIIAXQA6ABcA9P/m/9j/yv+8/8H/xP/H/8r/0v/a/+L/
6v/u//D/8v/0//T/9P/0//T/9v/2//b/9v/0//T/9P/0//X/9v/3//j/9//2//X/9P/2
//j/+v/8//7//v/+//7/+f/2//P/8P/y//T/9v/4//f/9v/1//T/9P/0//T/9P/2//j/
+v/8//r/+v/6//r/+v/6//r/+v/8//z//P/8//v/+v/5//j/+v/8//7/AAD+//7//v/+
////AAABAAIAAwAEAAUABgAJAAoACwAMAAkACAAHAAYACQAKAAsADAAOABAAEgAUABYA
FgAWABYAFQAUABMAEgAXABoAHQAgACAAIAAgACAAIwAkACUAJgAmACYAJgAmACQAJAAk
ACQAIgAiACIAIgAfAB4AHQAcAB4AHgAeAB4AGgAYABYAFAARABAADwAOAA4ADgAOAA4A
DAAKAAgABgAFAAQAAwACAP///v/9//z//v/+//7//v8AAAAAAAAAAPz/+v/4//b/+P/4
//j/+P/4//j/+P/4//b/9v/2//b/+P/4//j/+P/3//b/9f/0//b/9v/2//b/9P/0//T/
9P/0//T/9P/0//f/+P/5//r/9//2//X/9P/1//b/9//4//j/+P/4//j/9//2//X/9P/0
//T/9P/0//f/+P/5//r/+f/4//f/9v/0//T/9P/0//b/9v/2//b/9v/2//b/9v/z//L/
8f/w//T/9v/4//r/+f/4//f/9v/1//T/8//y//X/9v/3//j/9v/0//L/8P/y//T/9v/4
//b/9P/y//D/8v/y//L/8v/0//T/9P/0//L/8v/y//L/8v/y//L/8v/0//T/9P/0//P/
8v/x//D/8v/0//b/+P/0//L/8P/u//H/8v/z//T/9P/0//T/9P/x//D/7//u//H/8v/z
//L/7v/u/+7/7v/y//X/+f/9//n/9v/0//L/8f/x//L/8v/z//P/9f/y//H/8P/v//D/
8//2//n/+//5//j/9//2//X/9P/z//b/+f/6//z//f/9//3//v/+////AQD/////AAAB
AAIAAwD///z/+v/3//r//f8AAAEAAgABAP/////+//v/9f/y//L/8v/z//P/8P/w//D/
8f/2//f/9//2/+r/5//r/+//6v/h/+H/5v/m/+v/9v///wQAEAAfADQAVQBxAIIAkwCj
AK0AqACRAGsAQQAgAAYA7f/X/8r/xP+6/7L/uv/C/8X/0f/k/+n/6v/p/+X/6f/0//r/
+v/8//r/+f/4//j/9f/z//D/7v/1//f/+f/7//n/9//0//H/8v/1//n//P/4//T/8//z
//T/9f/2//f/9f/3//n/+f/6//j/9v/2//b/+P/5//n/+//9//v//f/+//j/9f/z//f/
/P///wEA/f/6//n/+P/8//3//v8BAAMABAAEAAMAAgACAAEAAQD//wEAAgACAP//////
/wAABgAIAAoADQALAA0ADgAPAAsACQAJAAkAEAASABQAGQAXABcAFwAaABwAHQAfACUA
JAAjACAAHgAeACIAIwAlACkAKQAnACcAJQAkACMAJAAlACYAKQAqAC0AMAAuACwAJgAl
ACQAJwAnACYAJQAhACAAIQAfAB4AGwAXABcAFQAVABYAFAASABEAEAAOAA8ADgANAAsA
BgAFAAQABAACAAEAAQAFAAUAAAD+//3/+//7//v//f///wQAAwABAAIA///9//z/+f/9
/wIAAwAEAAEAAAD7//j/+v/8//7/BQAHAAcABgADAPz/+//7//r//P/+//7//v8BAP3/
+//7//3//////wAAAQABAP/////6//r/+v/6//z//v8CAAMAAgACAP7//P/+//7//v8A
AAEAAQD//////f///wEA/f/+//7///8AAP7///////3//P/8//v/+v/7//7///8AAP7/
/P/7//r/+v/7//3//f/+//7///8AAP7///////7/+//9/////P/3//f/9//4//r//P//
/wMAAwABAAEAAAD8//r/+f/4//r//f8AAP7/+//7//v/+v/3//b/9v/4//b/9v/4//b/
+f/7//z/+//8/wAAAQABAP3/+//3//b/+v/9////AQD+//v/+v/5//b//P8AAAIABAAG
AAIAAAD8//j/+P/4//j/+P/7//3///////7//v/+//v/+//8//z//f/7//3/+v/6//3/
/v8BAAMABgAHAAcABgADAAIAAQAAAAIAAgAGAAgACAAJAAkACQAIAAgABwAHAAsACwAN
AA8ADAALAAoACQAKAAoACQAJAAoACwAKAAgABwAFAAUABQAFAAAA/v/9//z//P/7//r/
+//8//7/AQD///7//P/6//H/7f/z//L/6//n//L/BgARABIAGQAsAEQAVQBmAH0AlQCq
ALcAuQCtAJYAcwBFAB0A/v/q/+P/1//K/8T/wP/G/9T/3v/p//P/9v/3//r/+//9////
AgACAAQAAgD///3/+//6//z//f/9//7//v/9//z/+//5//n/+P/3//v///8EAAgAAAD6
//f/9f/7////AwAHAAYABwAIAAcABgAEAAIAAgAEAAYABwAHAAUABQABAAEACAAGAAcA
CQAFAAYABQADAAMAAgADAAQABwAHAAcACQAJAAoACgAJAAcACAAIAAkACwANAA4ADgAM
AAsACgAKAA4AEAASABUAEgATABMAEwAVABUAFwAZABwAHAAcAB8AHgAdABwAHgAgACEA
IwApACgAJwAkACIAIgAmACcAKQAvAC8ALQAtAC4ALgAuADAAMgAyADQANAAwADAAKwAm
ACcAKQArADEAMAAuACwAJwAlACUAIgAgACIAIQAkACUAHwAeABoAFgAUABIADwAPABIA
EwATABAADwAOAA4ADAALAAsADwAPAAoABgADAP//AAADAAgADQANAAkABAACAAIAAQAB
AP//BAAKAAwADgANAAwABwAEAAQABAAEAAkACQAJAAgABQD/////AAAAAAYACgAMAA4A
DgAHAAIA//8CAAUABgAIAAgABwAEAAMAAgACAAIAAgAEAAYACgALAAkACAADAAAAAQAC
AAMABgAGAAUAAgABAAQABwAKAAcACAAIAAkACgAHAAUAAgD9/wEABAAGAAgABQAGAAUA
BAABAAAAAAAAAAIAAwAFAAUAAwAAAP7//P/+///////+/wAABQAKAAoABgAFAAQABAAF
AAYACAALAAkABQADAAAAAQAAAAAAAAACAAUACAAGAAQAAwACAAAAAgACAAMABgAEAAQA
BgAEAAQABQAFAAMAAgAEAAMAAQD+//3/+v/6//j/+f/5//n//P/7//z//f/+//7/////
//T/9/8AAP///v/9//z//f/+////AAACAAIAAgAAAPv/+v/5//j/+//9/wAAAwAAAP7/
/f/8//v/+//8//z/+//7//3/+v/6//r/+v/8//3//v///////P/8//z//P8AAAIABAAK
AAkACAAIAAcABAADAAMAAgAEAAcABgAHAAQAAwACAAEABAAEAAUABQAFAAcACQAJAAcA
BQACAAEAAwABAPz/+v/7//r/+v/5//n/+v/7//3//v/9//v/+P/w//P/8//v/+b/5f/r
//L//P8DAAYAEQAiADQATQBuAIkAmwCsALkAvQCzAJ4AeQBHAB0A/v/m/9n/0f/I/7z/
vv/E/8b/zv/h/+//7v/x//b/9//5//3/AAAAAP7/+P/2//X/9P/0//b/9//3//j/+f/5
//n/+f/3//f/9v/1//f/+f/8//7/+f/2//b/9//3//f/9//3//b/9//4//f/9//2//X/
9v/5//z//v////v/9//v/+v/8P/u/+//8f/z//j/+//9//v/+P/3//b/+P/5//r//f/9
//z/+v/3//j/+v/7//3/+//9//7//v/9//3//f/+/wAAAAAAAAEAAAABAAEAAQAEAAUA
CAALAA0ADAALAA0ADAALAAoADAAOAA8AEQAXABcAFwAVABQAFQAaABwAHwAgAB8AHAAb
ABoAGgAaABwAHgAeACAAIAAfACAAHAAYABUAFQAVABkAGQAYABcAEwASABMAEQAQAA8A
DQAPAA8ACgAKAAcABAAAAP7/+//7//z//f/9//r/+P/2//X/8v/w//H/9v/3//T/8v/x
/+//7v/v//L/9f/2//P/7//u/+//7//w/+//7//y//H/8P/w//D/7P/q/+z/7v/w//f/
9v/1//P/7//r/+v/7P/s//D/8v/y//L/8//v/+3/7f/v//H/8f/y//H/8f/v/+//7f/u
/+//8P/w//D/8v/x//D/8P/s/+r/6v/q/+r/7P/v//H/8f/z//L/8//0/+//7v/u/+//
8P/u/+3/6//n/+r/7P/t/+7/7v/w//D/8P/t/+z/7P/s/+7/8f/1//f/8f/s/+j/5P/m
/+n/6//s/+r/7f/w/+7/6v/p/+j/6P/p/+r/7P/v/+7/6//q/+j/6v/q/+v/7P/r/+3/
7//s/+v/6//r/+r/7P/s/+3/8P/r/+r/6//o/+n/6//s/+v/6//u/+7/7f/t/+3/6//s
/+3/7//w//H/7//r/+n/5//m/+b/5//n/+z/5//q/+j/6P/o/+j/6v/q/+r/6v/o/+j/
6P/o/+j/6P/o/+j/6//s/+3/7v/s/+z/7P/s/+z/7P/s/+z/6//o/+X/5P/l/+b/5//p
/+z/7//w//D/7P/q/+X/4//m/+j/6//t/+//7P/s/+z/6v/s/+3/7v/x//H/8P/w/+7/
7v/u/+7/7v/y//T/9P/1//X/9f/1//j/+P/5//v/+f/5//n/+f/7//v/+//6//f/9f/0
//X/+f/7//z//f/3//X/8//v/+v/6v/q/+r/6P/n/+b/5v/n/+n/7P/t/+j/5P/g/93/
3f/f/9z/2f/b/+b/8v/3//z/AwAQACgARwBgAHsAkQCmALMAsQCnAJIAawA7AA8A8P/Y
/8n/v/+y/6j/rv++/8b/0P/f/+X/4v/d/+L/5f/n/+v/7v/u/+7/7v/s/+n/5v/k/+n/
6//s/+7/7v/t/+z/6//t/+3/7P/r/+n/6//u//D/7//s/+z/7f/r/+v/6//r/+3/7//x
//H/7//s/+n/6P/t//L/9v/5//b/8//s/+n/7//s/+z/7f/u//L/9P/1//P/8P/v/+7/
8f/x//H/8//0//T/8//x//L/9P/1//f/+f/7//z//P/6//n/+P/4//r/+v/6//v/+v/7
//v/+//+////AgAFAAYABgAGAAkACwALAAsADgANAA0ADgATABAADwAMAAoACgAOAA8A
EQAXABkAGQAbAB4AHgAeACAAIAAgACIAIgAfACAAHAAYABcAFwAXABsAGwAaABkAFQAT
ABMAEAAOAA8ADQAPAA8ACwAKAAYAAgACAAAA/f/9//7///////z/+f/4//j/9v/0//X/
+v/7//b/9P/z//H/7v/t/+7/7//0//P/8f/y//P/8//0//P/9//8//3//v/5//b/7//q
/+n/6v/r//H/9P/1//X/8//v/+//8P/w//L/9P/0//T/9//z//H/8f/z//X/9f/2//f/
9//1//X/8P/w//D/8P/z//T/9//3//X/9P/v/+z/7f/u/+//8v/z//P/8f/x//D/8f/y
/+3/7//w//L/9P/w/+//7f/p/+v/7P/s/+z/7P/u/+7/7v/t/+z/7P/s/+3/7//y//P/
7//s/+r/6P/r/+3/7v/u/+z/7//y//D/6//r/+v/7P/s/+z/7f/v/+7/6//q/+j/6f/o
/+j/6P/r/+3/7//s/+n/6f/p/+j/6//s/+7/8v/q/+j/6P/k/+b/5//n/+X/5f/o/+j/
5//k/+P/4P/g/+L/5f/n/+n/5//l/+X/5f/l/+b/6P/p/+z/6//o/+f/5v/l/+T/5f/m
/+f/6P/o/+j/6P/o/+f/5v/l/+T/5v/m/+j/6v/n/+b/5v/n/+v/6//q/+r/7P/p/+n/
6v/n/+f/5v/n/+f/6P/p/+r/6f/p/+n/6f/p/+j/6P/o/+r/6v/q/+r/7P/u/+7/7//y
//P/9P/2//L/8f/x/+3/7//v/+//7//z//f/+v/+//n/9//3//f/9//2//X/8//z//P/
8f/s/+j/5//m/+b/5f/k/+T/5P/i/+P/4v/g/+T/6P/n/+P/3f/a/9X/0f/S/9T/2f/m
//H/9v/6/wUAGgAzAE0AZgB9AJUApwCqAJ0AgwBdADQAFAD9/+v/0P+u/6b/tP+y/6T/
p/+5/8r/1f/W/8//0//d/+D/3v/c/+D/4v/j/+T/5v/m/+X/4//i/+P/4//j/+P/5P/l
/+X/5f/k/+X/5//o/+f/5P/k/+X/4//j/+P/4//i/+P/5P/j/+P/4v/h/+L/4v/i/+H/
3//h/+P/4f/j/+n/5v/m/+f/5v/o/+j/5//q/+r/7P/u/+3/6//p/+n/7v/y//X/9//2
//b/9f/1//P/9f/2//b/9//5//v//v/7//j/9f/z//f/+//+/wEA/v/9//7///8EAAQA
BAAHAAkACQAJAAwADAALAAsADwARABMAEwAUABIAFgAXABkAHAAbABgAFwAbABwAHQAg
AB8AHgAfAB4AHwAiACAAHgAbABsAGwAfAB4AHAAaABUAFQAVABIAEAAPAA0ADwAPAAsA
CgAGAAIA+//2//D/7f/2//3/AwAGAAkACgAMAAwABAABAAIA///9//z//P/7//n/+f/7
//3//v/7//f/9v/4//f/9//1//X/+P/3//b/+v/8//r/+v/1//L/7//x//b/9//3//X/
8v/z//X/9v/2//j/+P/4//3/+//7//3//v////7//v///////f/9//7/AAACAAQAAgAC
AAQAAwAHAAgABQAEAAQABAAEAAYABwAHAAUABQAFAAcACQAFAAIAAgADAAQABQAHAAgA
BwAEAAQAAwACAAUACAAJAAoACQAIAAgACAAGAAUABQADAAUABgAIAAoABwAHAAYABAAC
AAUACAAGAAQABQAGAAgABQAEAAQABQAHAAUABQAEAAEAAAAAAAAA//8BAAMAAAABAAEA
AQAAAP///v/+/wAA/v/+/wAA/v/9//3//P/5//n//P/8//v//P/7//j/+P/3//n/+v/7
//n/9//3//f/+v/0//L/8v/y//L/8v/1//b/9f/0//P/8v/x//D/8P/x//L/8f/y//L/
8v/v/+3/7v/u/+//7//x/+7/7v/t/+z/7f/t//D/8f/x//D/8v/y//L/8v/0//T/+P/6
//n/+f/4//f/9f/2//b/9//7//n/+f/5//v/+//7//v/+f/4//b/9f/3//n/+f/4//X/
8//z//P/8//u/+z/6//s/+z/6//q/+n/6P/o/+n/7P/s/+v/6v/j/93/1//Q/83/0//c
/+b/8f/6//3/BgAUACsARABfAHkAkAChAKcAoQCUAHEAQwAbAP7/6P/X/8v/vP+w/6r/
qP+s/7j/yf/T/9j/2//g/+v/7f/j/97/3v/i/+j/6f/p/+n/6v/n/+P/3v/a/+H/5f/p
/+3/6//p/+b/4//h/+P/5v/o/+b/5P/l/+f/5v/l/+T/4//l/+f/6f/p/+b/5P/i/+L/
4//k/+T/4//k/+X/4v/j/+n/5v/m/+f/5f/o/+n/6f/m/+T/5P/k/+b/5//o/+v/7f/u
/+7/7f/t/+7/7v/v//H/8//0//T/8f/x//H/8v/y//L/8v/z//T/9//5//v/+P/3//j/
+f/6//r/+v/9/////////wIAAQABAAIABwAJAAsACwAMAAkADAAMAA0ADgANAAoACQAO
ABIAFgAcABcAFAATABAAEAASAA8ADAAHAAcABwALAA0ADAALAAcAAgABAP3/+v/7//v/
//8BAPv/+v/2//L/8f/w/+7/7//w//H/8f/u/+z/6v/p/+b/4P/f/+L/4f/f/97/3v/d
/93/3f/f/+H/4f/d/9j/1v/X/9f/2P/X/9f/2P/V/9L/1P/U/9D/zv/O/87/zv/T/9b/
1//X/9X/0f/R/9L/0v/R/9L/0f/Q/9T/0f/Q/9H/0f/R/8//zv/T/9X/1f/X/9b/1v/W
/9b/1v/W/9j/1//Y/9j/1P/S/9D/0P/Q/9L/1f/V/9P/0//T/9X/1//T/9T/1P/V/9b/
1v/X/9f/1f/U/9T/0//S/9P/1v/X/9j/1v/U/9P/0v/S/9P/1f/V/9f/1v/W/9b/0//T
/9L/0P/S/9f/3P/c/9n/2f/Z/9r/2v/a/9v/3f/f/9//4f/i/+D/3v/d/9z/3//h/+P/
4P/f/9//3//e/9z/3P/d/+D/3//g/+P/4v/f/9//3v/b/9z/4P/h/+H/4v/h/97/3v/e
/9//3//f/+L/4f/i/+P/3//e/97/3f/k/+X/5v/k/+T/5P/k/+L/4P/e/9z/3//g/+H/
4v/k/+T/5P/k/+X/5P/l/+b/6P/o/+n/6//r/+n/5v/k/+f/5//q/+7/6v/p/+f/5//l
/+b/5//o/+r/6//s/+3/6//q/+r/6v/t//D/8//2//f/9v/z//H/8//1//f/+v/4//n/
+//5//b/9f/0//P/9//5//r//P/5//f/9//3//f/9v/1//P/9P/1//T/8P/u/+3/7P/s
/+7/7v/v//D/7//v/+3/6v/o/+T/5f/p/+n/4v/X/9P/1v/e/+v/9v///woAHAAxAEYA
XQB1AIwAoQCxALMArACRAGMAMQAIAOz/1//N/8T/uv+4/7r/vP/A/8n/0f/W/9//6v/v
//H/7//q//D/9P/s/+r/6f/o/+j/7P/t/+3/7v/u/+3/7P/r/+//8f/y//P/8P/x//P/
9P/z//D/8P/x//L/8//0//X/8//z//P/8f/y//L/8v/0//X/9v/2//X/9f/1//H/8f/2
//T/9f/3//X/9v/1//P/9P/0//b/+P/2//X/9P/1//X/9v/2//X/+P/8////AwAAAP//
/f/6//z///8CAAYABQAEAAMAAwADAAUABgAHAAoACwAOABEAEgAQAA4ADwAQABEAEgAW
ABQAEwATABcAGgAbABoAGgAbACAAIgAlACYAJQAiACEAJQAmACcAKgAnACYAJwAmACUA
JgAiAB4AIAAjACYALQAqACYAIgAbAB0AHwAeAB4AGgAXABgAFwAWABYAEwAQABEAEAAO
AA8ADAAJAAUA/v8AAAIABQAGAAIAAQAEAAMAAgAAAP///f/+/wEABgALAAwABwABAP7/
AQABAAIAAQACAAQAAgAAAAIAAgD+//z//P/+/wAABwAHAAUAAgD9//z///8DAAYABgAG
AAQAAgADAP///f/9/wAAAwAEAAYABgAFAAIAAQAAAAIABAAGAAQABAAGAAUABwAIAAUA
BAAEAAQABAAGAAQAAwAAAP//AAADAAYAAwAAAAAAAQACAAQABQAFAAMABQAGAAYABgAD
AAQAAwACAAQABAAFAAYAAwADAAQAAwAEAAIAAQAAAAIAAwADAAIA//8BAAMAAAAAAAEA
AgAEAAEAAAAAAAEAAQD//////v8AAAAAAQACAAAAAQACAP7//v///wAAAAD///7//v8A
APz//P/+//z///8BAAIAAQD+/wAA///9///////9//7//f///wAAAQD///3//f/9//z/
/P/9//3/+v/5//z//f/+////AAD+//7//v/+//7//v/+//7/AAAAAAAA/v/8//z//P/8
//r/+//9////AAAAAAEAAgD+//3//f/8//////8BAP7//v/+//7/AAABAAIAAwADAAIA
AgACAAIABAAEAAQACAALAAwADgAPAA4ADQANAAwACwANAAsACwALAAsACwALAA0ADAAM
AAsADAAPABIAEwARAA8ADAALAA0ACwAGAAQAAQAAAAAA///8//z//P/9/wAAAQABAAAA
/P/3//H/7//u/+3/7f/2/wIACQAOABMAIAA2AE8AagCFAJ8AuADHAMcAwQCwAIcAUwAv
ABIA9v/r/+X/0v/C/8D/wv/M/97/6f/v//T/+f/8//3/+/////7/+v/+/wYABAADAAIA
AgACAAEA///+/wIAAwAEAAUABAADAAEA/////wEABAAGAAYABAAFAAcABAADAAIAAQAD
AAUABwAHAAQAAgAAAAAAAgAEAAUABQAFAAUAAQABAAcABAAEAAUABQAIAAkACQAGAAQA
BAAEAAcABwAHAAkACQAKAAoACQAIAAgABwAHAAoADQAPABAADwAPAA8AEAASABIAEgAT
ABMAFQAWABcAFQAVABcAGQAeAB4AHgAhACAAHwAeACAAIgAjACUAKwArACsAKQAoACgA
LAAtAC8AMQAxAC8ALwAwADAAMAAyADAAMAAyADIANAA2ADMAMAArACsAKwAvADAAMAAw
AC0AKgApACUAIgAhAB8AIQAhAB4AHgAbABgAFgAUABEAEQAUABUAFQASABAADgANAAoA
CAAJAA4ADwAMAAoACQAHAAMAAwAFAAcADgANAAsADAAJAAcABgADAAQACAAIAAgACQAK
AAcABgAEAAQABAAJAAsACwAKAAcAAQABAAIAAgAGAAgACAAIAAkABQADAAMABwAJAAkA
CgALAAsACQAJAAQAAgAAAP7/AgAEAAgACQAKAAoABgAEAAYABgAGAAgACwALAAkACQAG
AAcACAADAAQABAAFAAYABAAFAAUAAwABAAIAAgACAAQABgAGAAYABQAEAAQABAAEAAUA
BwAHAAYABAADAAIAAAABAAEAAAAAAAMABgAEAP///////wAAAQACAAQABwAHAAUABQAE
AAEAAAAAAAAAAwAFAAcABAABAAEAAQAAAAIAAgADAAYAAQAAAAEA/v8BAAMABAADAAMA
BgAGAAUAAwABAP3//P///wEAAgADAAUAAwADAAMAAgACAAMAAwAGAAcABgAFAAQAAwAC
AAIAAgACAAIAAwAEAAUABgADAAIAAQAAAAEAAAD//wAAAAAAAAAAAQABAAMAAwACAAMA
BAACAAMAAQAAAAAA//8CAAAAAQACAAIABAAFAAYABAADAAEAAAAEAAYACAAKAAYACAAI
AAYACAAJAAoACwANAA4AEAATAA8ADwAPAA8ADwAPAA8ADgANAAsACgALABAAEQARABEA
DwAPAA8ADQAGAAQAAwACAAIAAQAAAAAA/f/9//7//f8AAAIAAgABAP//+//2//P/8f/u
/+z/8f/8/wcADgAUACEAMgBJAGEAeACVALEAwwDGAMMAuQCVAGAAMgATAPv/7P/m/9r/
zP/E/8b/yf/N/9z/7f/2//n//f/9//7//v/8//z/////////AAABAAEAAAAAAAIAAQAA
AP//AAABAAEAAQD+////AQACAAIAAAABAAMAAQABAAEAAQADAAUABwAHAAQAAgAAAAAA
AQACAAIAAQADAAMA/////wQAAgADAAUAAwAGAAcABwAGAAQABAAEAAQAAwACAAMABgAI
AAkACQAHAAgACAAJAAcACQAKAAoACgALAAwADgAPAA4ADQANAA0ADwAQABEAEQARABMA
FQAWABYAFgAZABwAHQAeACIAIgAhACEAJQAlACUAIwAiACIAJgAnACkALQAtACsAKwAt
AC4ALwAyADEAMAAxADAAMQA0ADIAMAAvAC8ALwAzADAALgAsACcAJwApACgAKAAmACMA
JAAjACMAJAAiACAAHAAaABcAFwAVABUAFAAQABEAEgAUABQADAAJAAoABwAFAAQABAAD
AAMAAwAFAAcACgAHAAMAAgADAAMABAADAAIABAACAAAABAAGAAQABAACAAIAAgAHAAgA
BwAFAAEA/v///wEAAgABAAIAAQAAAAUAAwADAAUABAAFAAQABAADAAMAAQABAAEAAgAD
AAQABAAEAAYABQAHAAgABQAEAAMAAgABAAIABQAFAAMAAwAFAAkADQALAAYABAADAAIA
AwAFAAYABQACAAIAAQAAAP7/AAAAAAAAAgACAAMABAABAAEAAgABAAIAAAD///7//P/9
//3//P/9/wEABQAEAAMAAwADAAQAAgAAAP////8AAP//AAAAAP3//P/8//z//v8BAAQA
AgABAAEAAQAAAP///v/+/wAA/v8AAAQABAABAAEAAAD9//3/AAAAAP////////3//v/+
/////////wAA//8AAAEABAACAP7//f/8//v/+v/9//7//f/8//r/+v/6//r//P///wIA
AwAAAAAAAAD9//v//P/8//3//v8BAP//AAD///7//////wMABQAGAAYABAACAAAA/v/+
//7/AgAEAAgACwANAA8ADQAMAAoACQANAAsACwALAAsACwALAAsACAAIAAcABwAKAA0A
DgAOAAwACQAIAAcABgACAAEAAQD+//7//f/8//v/+v/6//v//P/8//v/+v/9//v/+//2
//H/7//q/+r/8f/8////BAAQAB0AMABNAG0AigClALUAuwC6ALEAlwBtAEAAHAAFAPf/
7P/e/8z/wv++/8T/zf/V/+T/7//u/+3/9f/7//z//P/+/wAAAAD///7//v/+//3/+//6
//7///8AAAEAAQABAAAA///9////AgAEAAMAAAAAAAEA/////////////wEAAwADAAIA
AAD+//7/AAACAAMAAwAFAAcABQAHAAkABAACAAEAAwAIAAsADQAMAAoACgAKAAcABQAD
AAMACAAKAAsACwALAAwADAANAAsADQAOAA4ADwAPAA8AEAARABAADwAPABAAEwAVABcA
FQAVABcAGQAaABoAGgAdAB8AHwAfACIAIQAhACIAJwAoACkAKAAoACcAKgAqACsAMAAx
ADAAMQAvAC4ALQAuADAAMAAyADIANAA4ADcANgAwAC8ALgAxADMAMgAxAC0ALQAtACoA
KAAnACUAJwAnACIAIgAfABwAGwAaABgAGQAXABcAFgASABEAEAAQAA4ACwALAA8ADwAN
AAwADAALAAcABwAJAAsADgALAAcABgAIAAcABwAFAAYACgAKAAoADQAOAAsACgAFAAQA
AwAHAAsACwAKAAcABQAHAAoADAAKAAoACAAGAAwACQAIAAkACgALAAoACgALAAsACQAJ
AAkACgALAAwACgAKAAwACwANAA4ACwAKAAkACAAHAAgACgALAAoACwAKAAsADAAHAAIA
AgAFAA==
         </WaveFormData>
      </LeadData>
      <LeadData>
         <LeadByteCountTotal>10000</LeadByteCountTotal>
         <LeadTimeOffset>0</LeadTimeOffset>
         <LeadSampleCountTotal>5000</LeadSampleCountTotal>
         <LeadAmplitudeUnitsPerBit>4.88</LeadAmplitudeUnitsPerBit>
         <LeadAmplitudeUnits>��V</LeadAmplitudeUnits>
         <LeadHighLimit>2147483647</LeadHighLimit>
         <LeadLowLimit>268435456</LeadLowLimit>
         <LeadID>II</LeadID>
         <LeadOffsetFirstSample>0</LeadOffsetFirstSample>
         <FirstSampleBaseline>0</FirstSampleBaseline>
         <LeadSampleSize>2</LeadSampleSize>
         <LeadOff>FALSE</LeadOff>
         <BaselineSway>FALSE</BaselineSway>
         <ExcessiveACNoise>FALSE</ExcessiveACNoise>
         <MuscleNoise>FALSE</MuscleNoise>
         <LeadDataCRC32>2421528622</LeadDataCRC32>
         <WaveFormData>
8P/w//D/8P/t/+z/6//q/+v/7P/t/+7/7//w//H/8v/x//D/7//u//D/8v/0//b///8I
ABEAGgAwAEYAXAByAG8AbABpAGYAUAA8ACgAFAAPAAoABQAAAPX/6v/f/9T/1//Y/9n/
2v/f/+L/5f/o/+v/7P/t/+7/8f/0//f/+v/3//b/9f/0//f/+P/5//r/+P/4//j/+P/4
//j/+P/4//v//P/9//7//f/8//v/+v/8//z//P/8//r/+v/6//r/+v/6//r/+v/+/wAA
AgAEAAIAAAD+//z//v/+//7//v///wAAAQACAAAAAAAAAAAAAgAEAAYACAAGAAYABgAG
AAkACgALAAwADAAMAAwADAAOAA4ADgAOABIAFAAWABgAFgAWABYAFgAYABoAHAAeAB8A
IAAhACIAIgAiACIAIgAmACgAKgAsACsAKgApACgAKgAsAC4AMAAuAC4ALgAuAC4ALgAu
AC4AMAAwADAAMAAtACoAJwAkACYAJgAmACYAJQAkACMAIgAfABwAGQAWABYAFgAWABYA
EwAQAA0ACgAIAAgACAAIAAUABAADAAIAAAAAAAAAAAD+//7//v/+//v/+v/5//j/+f/6
//v//P/6//r/+v/6//j/+P/4//j/+v/8//7/AAD+//z/+v/4//n/+v/7//z/+v/6//r/
+v/4//j/+P/4//n/+v/7//z//P/8//z//P/+//7//v/+//z//P/8//z//P/8//z//P/9
//7///8AAPz/+v/4//b/+f/6//v//P/6//r/+v/6//r/+v/6//r/+v/6//r/+v/3//b/
9f/0//X/9v/3//j/+P/4//j/+P/1//T/8//y//X/9v/3//j/9f/0//P/8v/1//b/9//4
//f/9v/1//T/9f/2//f/+P/6//r/+v/6//b/9P/y//D/8v/0//b/+P/3//b/9f/0//P/
8v/x//D/8v/0//b/+P/0//L/8P/u//D/8v/0//b/9v/2//b/9v/z//L/8f/w//L/9P/2
//f/8//y//H/8P/y//T/+P/6//j/9//1//T/8v/x//D/8P/w//P/8f/w/+//7v/u/+7/
8v/0//f/+P/2//X/9P/z//H/8P/w//P/9f/2//b/9f/z//L/8f/w//H/9P/1//X/8v/x
//H/8f/y//P/9P/1//b/+P/5//j/9f/z//H/8P/z//P/8//0//T/8f/w/+7/8P/w//D/
8P/z//T/9P/y/+z/7P/v//L/9v/6//r/+f/1//T/9P/u/+z/8////w8AIwA7AFcAcAB9
AIAAfgB6AG4AUAAvAB4AHQAfABkAEwANAPz/7f/k/97/3P/d/9v/2//g/+D/5P/r/+7/
8f/2//X/9f/2//b/9P/0//T/9v/5//3//f////v/+v/5//j//f/+////AgAAAP/////9
//v/+//8//z/AAABAAEAAQD///3/+//7/wAAAQAEAAcAAwACAAEAAQAAAAAAAAAAAAUA
CAAJAAoABwAEAAIAAQADAAUACQAMAAoACgAKAAoACAAJAAkACgAOAA8AEAAQAA4ADgAO
AA4AEQATABYAGAAWABYAFgAXABUAFgAWABoAHgAgACEAIwAhACIAIwAjACYAKgAsAC4A
LAAsACwALAAuAC4ALwAxADUANgA2ADgANwA1ADQANgA3ADYANwA4ADgAOAA4ADYAMgAy
ADIAMgAxADAALwAtACkAJwAlACMAIwAiACIAIgAgAB8AGwAXABUAEwARABEAEQARABEA
DgAKAAgACAAGAAYABwAHAAgABwAGAAUAAwABAAAAAAAAAAMAAwACAAIA/v/9//z/+//+
////AQACAAAA///9//3//f/+/wAAAgAFAAUABQAFAAIAAwACAAEAAwAEAAUACAAKAAQA
AwACAAQABAAFAAcABwAGAAUABAABAAEAAgACAAMABQAIAAkABgAEAAIA/v/+////AAAC
AAMAAwADAAMAAQAAAP7//v///wEAAgADAAIA///9//z/+//7//z//P/+////AAD///z/
/P/8//z//v///wEAAQABAAAA/v/9//v//P/9//3///8AAAAA/v/8//r/+f/4//n/+//+
/wAA/v/+//v/+f/7//v//f/9/wEAAQABAP7//P/7//v/+//8//v//f/8//j/9//3//f/
+P/4//n/+f/8//z//P/7//r/+f/3//b/+v/7//z//v/9//v/+v/4//b/+P/5//r/+//8
//r/+v/5//j/+P/4//j/+P/6//z//P/7//n/+P/4//f/+P/5//v//P/9//v/+v/5//b/
9v/2//f/+f/8//3//f/8//v/+v/3//f/+P/8//3//P/8//v/+v/4//j/+P/4//r/+v/5
//j/9f/1//X/9v/4//r//P/9//z//P/6//r/+f/4//j/+f/5//n/+v/6//b/9P/x//D/
8v/0//b/+f/5//j/9f/0//b/+f/8//z/+P/4//3////6//b/+P8EABUAIQAzAFMAcQCB
AIgAhwCCAHoAZABCACQAHQAiACEAGQANAPv/6//m/9//2P/c/+D/4f/h/+X/6P/s//L/
9//2//v//v/+//3//f/8//7//v/+/wAAAAABAP7//f/6//r/+v/6//7/AAACAAYAAwAB
AAAA/f8AAAEAAwAEAAYABwAHAAcABQADAAEAAQAGAAcACgANAAgABgAEAAMABAAEAAQA
BAAGAAgACAAIAAUABAAEAAUABgAHAAoADAAKAAoACgAKAAoACwALAAwADgAPABAAEAAQ
ABAAEAAQABMAFQAYABoAGQAYABcAFwAYABoAGwAgACMAJAAkACUAIwAkACUAJQAnACwA
LwAyAC8ALgAtACwALQAuADAAMwAzADQANAA2ADQAMwAzADYAOAA2ADYANgA1ADQAMwAw
ADAAMAAwADAALwAuAC0AKwAnACUAIwAhACMAIgAiACIAHQAbABYAEQARAA8ADQANAA4A
DwAQAA4ACgAIAAgABgAHAAcABgAGAAQAAgAAAP3//f/+/wAAAgACAAEA///+//v/+//7
//v//v///wEAAgAAAP///f/9//3//v8AAAIAAwADAAMAAwAAAAEAAAD//wMABAAFAAgA
CAACAAEAAAACAAIAAwAFAAUABAADAAIA/////wAAAAAAAAEAAwADAAEAAAD///z//f/9
//3//v////////////3//P/6//r//f///wAAAQD+//v/+f/4//j/+f/7//z/+//7//v/
+f/4//j/+P/4//r/+//9//3/+//6//j/9//3//j/+f/5//n/+v/6//j/9//2//b/9v/4
//n/+//8//v/+v/2//P/9f/1//f/9//5//n/+f/2//T/8//z//P/9//3//r/+v/3//X/
9P/z//T/9P/1//X/+P/4//j/9//2//X/8//y//T/9f/2//j/9//1//T/8v/0//T/9f/1
//n/+//4//f/9v/1//T/9v/2//b/9v/2//b/9v/1//T/9P/0//T/9v/2//j/+P/2//X/
8//y//T/9f/2//j/9f/3//T/8v/x//D/8P/w//P/9P/2//b/9P/z//L/8f/y//L/8//3
//b/9v/1//P/8v/y//L/8v/0//b/9v/1//H/7//u/+3/8f/z//X/9//2//b/9f/y//T/
8//y//L/9P/1//b/+P/1//H/7//s/+//8P/x//L/8f/y//L/8P/s/+7/8//2//b/9v/0
//P/8//y/+7/8v/8/wkAFwApAEUAYwB3AH4AewB6AHYAYAA8AB4AEwAWABMACwD///H/
4//c/9n/1P/U/9T/1f/X/9v/4P/m/+z/7//y//X/9P/0//P/8//y//P/9P/1//j/+f/7
//n/+f/2//b/9v/2//r/+v/6//z/+//5//j/9f/4//n/+//8//3//f/8//v//f/7//n/
+f//////AQADAP7//P/6//n/+//8//3//v/+/wAAAAAAAAEAAAAAAAEAAgADAAYACAAG
AAQAAgAAAAMABQAGAAgACAAJAAoACgAIAAgACAAIAAsADQAQABIADwAOAA0ADQAQABIA
EwAYABoAGgAZABkAGQAaABsAGwAdACIAJQAoACUAJAAjACIAJQAmACgAKwAsACwAKwAs
ACsAKQAoACoALQAsAC0ALgAsACoAKAAkACMAJAAlACYAIwAiACEAHwAfAB0AGwAZABkA
GAAYABgAEwARAAwABwAKAAkACAAJAAgABwAGAAIA/v/8//z/+v/8//3//f/+//z/+v/4
//X/9f/2//j/+v/6//n/9//2//X/9f/1//X/9v/3//n/+v/3//X/8v/x//L/9P/3//r/
+//7//v/+//3//n/+f/5//z//P/8//7//v/4//f/9v/5//r//P////3//P/7//r/+f/5
//r/+v/6//v//f/9//z/+v/4//T/9v/3//j/+v/4//f/9v/1//T/9P/z//T/9f/3//j/
+f/2//P/8f/w//L/8//1//b/9f/1//X/8//y//L/8v/y//T/9f/3//f/9v/0//H/7//w
//L/9P/1//P/9P/0//L/7//u/+7/7v/v//H/9P/2//X/9P/w/+3/8P/x//T/9f/2//X/
9P/w//D/7//v/+//8//z//b/9v/x/+//7v/t/+//8P/y//P/8v/y//L/8f/v/+//7v/u
//D/8f/y//T/8//x//D/7v/v//D/8v/z//X/8f/w/+//7v/t/+z/7f/u/+//8P/u/+7/
7v/u/+7/7v/u/+7/8P/w//D/8P/v/+7/7f/s/+//8P/x//L/8f/v/+3/7P/s/+z/7P/s
/+//8P/w//H/7//u/+z/6//s/+7/7//z/+//7v/t/+z/7P/s/+3/7v/y//L/8f/x//D/
7//s/+r/7f/x//L/9P/z//H/7//u/+7/7v/u//D/8P/v/+7/7f/t/+3/7v/v//L/8//z
//T/8//w/+//7f/u/+7/7//v/+//8P/w/+3/6v/o/+j/6P/p/+r/7P/u/+z/6v/o/+r/
7f/w//D/8P/y//P/8//w/+z/7v/4/wcAFQAnAEMAYwB5AIAAewB2AHIAXgA6ABwAEwAW
ABUACwD9/+v/3f/Y/9P/0P/U/9b/1//X/9v/3v/g/+j/7f/w//P/9P/y//H/8f/w//L/
8v/y//T/8//1//P/8//w//D/8P/w//X/9v/3//r/+f/3//b/8//1//X/9v/2//b/9//3
//f/9//1//P/8//5//n/+//9//n/+P/3//f/+P/4//j/+P/7//7///8AAP3//P/8//3/
/v///wIABAABAAAA///+////AQACAAQABAAFAAYABgAEAAQABAAEAAcACQAMAA4ADAAM
AAwADQAPABAAEAAUABkAGgAaABsAGQAaABsAGwAeACIAJAAmACMAIgAhACAAIgAiACMA
JQApACoAKgAsACoAKQApACwALQAsAC0ALgAtACwAKwAoACgAKAAoACgAJQAkACMAIQAf
AB0AGwAZABsAGgAaABoAFQATAA4ACQAKAAkACAAJAAcABwAHAAQAAAD+//7//P/+////
//8AAPz/+v/4//X/9v/2//f/+P/5//n/+P/4//X/9f/1//X/9//5//z//v/9//v/+P/3
//j/+P/5//r//f/9//3//f/6//v/+v/5//v//P/9/wAAAAD6//n/+P/6//r/+//9////
/v/9//z/+v/5//n/+P/5//v//v////z/+v/4//T/9P/1//b/+P/5//n/+f/5//b/9P/x
//D/8//1//b/9//1//P/8v/y//P/8//0//T/9f/1//X/8//w//D/8P/w//H/8//2//f/
9v/0//H/7//w//L/9P/1//P/9P/0//L/8f/w//D/8P/w//H/8//0//L/8v/v/+3/7//v
//H/8f/z//P/8//w/+z/6//r/+v/7v/v//P/9P/w/+//7//v/+7/7v/v/+//8P/w//D/
7//u/+3/6//q/+z/7f/u//D/7v/t/+3/7P/t/+7/8P/x//X/9f/y//D/7v/s/+r/7f/u
/+//8P/w//D/8P/w/+//7v/t/+z/7v/u/+//8P/t/+z/6//s/+3/7f/u/+7/7v/t/+3/
7f/t/+z/7v/r/+3/7f/t/+7/6//r/+v/7P/u/+3/7f/t/+//7f/s/+z/7v/t/+3/7P/u
/+7/7//w/+7/7P/s/+r/6v/q/+r/6//t/+7/7//w/+//7//w//D/7//w//D/8P/v/+//
7v/t//D/8P/t/+z/6v/q/+r/6v/p/+n/6f/o/+r/7P/u/+v/6v/o/+j/6P/r/+3/7v/y
//D/7P/p/+3/+f8HABcAMwBQAGsAfAB8AHQAagBeAEUAJAAVAB0AGwAFAP//BADx/9j/
0P/O/8f/zf/V/9T/0P/U/9n/2v/d/+T/6P/p/+v/7P/s/+z/7P/u/+3/7//t/+3/7//w
//H/8v/x//D/7//w//H/8f/y//H/7//v//D/8P/x//H/8P/v//D/7//u/+//8P/v//D/
8f/w//D/8P/x//H/8P/v/+7/8P/y//L/8v/0//T/9f/3//b/9f/2//b/9//4//n/+v/4
//n/+f/6//r/+//8//z///8AAAEAAgABAP///v/8/wAAAgAEAAcABQAGAAYACgAKAAoA
CQAJAAwADgAQABEAEQAUABUAFgAYABgAGAAYABgAGAAZABsAGwAcABwAHgAfAB8AIAAk
ACEAHgAdABwAHgAgACIAIgAeAB4AHgAeABsAGgAZABcAFQATABEADwANAAwADAAMAAoA
CQAFAAEA/P/3//L/7//4////BgAKAAgABgAGAAQA///9//r/+P/4//j/+P/3//b/9v/3
//j/9//1//L/8P/w//H/8v/z//L/8//1//b/+P/5//n/+//2//T/8//y//H/8f/x//H/
8f/1//f/+f/3//b/9f/2//v/+P/6//z/+v/6//v//f/9//z/+//6//v//f8AAAIA////
/wAA//8BAAIAAwACAAMAAwADAAQAAwADAAMAAwAEAAQAAwAEAAMAAwACAAEAAgABAAEA
AgD/////AAAAAAMAAwADAAEAAwAEAAUABgAEAAMAAwABAAQABAADAAMAAQACAAMAAwAB
AAIAAgAAAAIAAgADAAQAAgABAAEAAAABAAIAAAD///3//f//////AAD///7/+v/7//v/
/P/9//3/+//8//r/+f/5//r/+//4//j/+f/5//j/+P/4//f/+f/5//j/+P/4//f/9v/2
//f/9//4//j/9v/0//L/8v/y//L/8v/z//T/9P/0//P/8v/x//D/8P/y//L/8f/x//D/
8P/v/+3/7f/u/+7/8v/x//H/8f/v/+7/7f/t/+z/7v/u/+3/7//v/+//7f/q/+r/7f/t
//D/8P/v/+7/7f/s/+v/6v/u/+7/7f/s/+3/7f/t/+7/7P/s/+z/6//v//D/7//w/+3/
7P/s/+3/7//v//D/8P/r/+r/6P/o/+b/5v/m/+f/6f/q/+n/6v/o/+f/6v/o/+b/6P/t
/+3/7v/s/+r/7v/1/wEAEwArAEsAawB6AHsAdgB0AGYARAAiAA0ADgAVABMACQD9/+3/
2v/P/8z/zP/Q/9X/0f/J/9D/3v/i/+P/5P/n/+r/7P/t/+//8P/t/+r/5//m/+r/7f/s
/+3/7P/s/+z/7P/t/+z/6//s/+3/7f/u/+3/6//r/+z/7P/w//H/8f/x//H/7//t/+3/
8P/v//D/8f/x//D/7//v//H/8v/z//T/9P/2//b/9v/1//T/9P/1//T/8//0//T/9f/2
//f/+P/2//f/9//4//r/+//8//z//P/8//z//P/+////AQACAAMABAAFAAcABAAEAAMA
BgAKAAwADQAPAA8AEAARABEAEQAUABUAFgAaABwAHgAgAB0AHAAcAB0AGwAaABgAGAAe
ACEAJQAsACcAIgAfABwAHgAeAB4AHAAXABYAFQAUABYAFgAWABUAEQANAAkABQAIAAgA
CQAKAAQAAwD///v/+v/3//T/8//0//X/9v/0//H/7v/t/+r/6f/p/+j/6P/o/+j/6P/n
/+T/5P/l/+b/5P/j/+H/4P/f/9//3//f/9//3//g/+D/4f/h/+D/4f/e/97/3//g/+L/
4//k/+X/4//l/+X/5f/l/+T/4//k/+j/5P/l/+b/5P/i/+H/4f/j/+T/5f/m/+P/4//k
/+T/5P/l/+f/5//p/+j/5//k/+L/4f/g/+D/5P/l/+b/5//l/+T/4v/i/+H/4//k/+X/
5//l/+T/5P/i/+H/4f/g/+T/5f/m/+X/5P/k/+T/5P/j/+P/5P/j/+T/5P/j/+P/4f/i
/+P/4//k/+b/5//m/+X/5P/k/+T/4v/j/+X/5v/q/+z/6//r/+n/5//n/+X/6P/p/+r/
6P/o/+f/5//n/+f/5//q/+r/6f/p/+r/6//p/+j/6P/n/+n/6v/r/+v/6//r/+r/6v/p
/+n/6f/q/+3/7f/u/+7/7f/s/+z/6//t/+//8P/u/+7/7v/u/+3/7P/r/+r/6//s/+3/
7v/t/+z/6//q/+v/7P/u//D/7v/u/+7/8P/v/+3/7P/q/+7/7//x//P/8v/w//H/7f/t
/+3/7f/u/+z/7f/u//D/8P/v/+//7//y//H/8f/y//H/7//u/+z/7f/u//D/8v/y//L/
9P/0//D/7v/s/+v/7//y//X/+P/3//X/9P/y//H/8v/y//L/9P/1//X/9f/z//L/7v/s
/+3/7v/v//D/7f/t/+3/7P/q/+r/7v/z//j/+P/0//D/7//v//L/8v/0//j/AwAPABkA
KQBFAGUAegCBAIAAgAB4AFwANAAXABAAFQAVAA8ABQD5/+z/3//Y/9D/zv/R/9X/2//i
/+r/6P/n/+7/8//u//H/8f/y//L/9f/2//f/+v/4//n/9v/1//f/+P/5//r/+//6//n/
+v/6//n/+f/3//r/+//9//7//v/9//v/+f/7//v/+//9//7//f/+///////+//3//f8B
AAIAAwAEAAQABAACAAAAAgACAAMABQAEAAMABAAEAAYABgAGAAYABwAJAAoADAAKAAkA
CAAGAAoADAAOABAAEQARABIAEgAQABAAEAARABQAFgAXABwAHQAcABoAGQAbAB4AIQAj
ACEAJAAlACYAKAAoACgAKAApACoALAAvAC4ALgAtAC4AMQAxADIANgA1ADIAMQAwADAA
MAAwAC4ALQAuAC8AMAAsACoAKAAlACUAJQAlACUAIgAgAB8AHgAaABkAFQARABIAEQAQ
ABEADQALAAkABAAGAAYACAAIAAYABQADAAIA///+//3/+//9//7/AAACAAEA///8//r/
+//9////AQAAAP/////+/wAA///9//3///8AAAIABAADAAEA///9//3/AQADAAUAAwAC
AAEAAgAFAAAAAAAAAAIAAgADAAUAAwACAAEAAAACAAMABQAGAAQAAwADAAEAAwAEAAUA
BAADAAMAAwAEAAMAAQD///3///8AAAAAAgAAAAEAAQABAAEA///+//7//v///wEAAgAA
AP///v/7//3//v///wAA/v/9//3/+//9//z/+v/5//r//P/+/////P/8//v/+P/5//j/
+P/4//b/9//5//r//P/8//n/9//4//n//P/9//z/+//6//b/9v/3//n/+//6//n/+//6
//j/9//3//f/+P/4//n/+f/5//j/9//1//f/+f/6//z//P/7//r/+v/6//n/+f/4//n/
+v/8//3/9//3//b/9//4//n/+v/6//r/+v/6//j/+P/4//j/+f/6//v/+//5//j/9//2
//f/+P/7//z/+f/5//j/+P/3//f/9//4//r//f/7//r/9//2//b/9v/5//r//P/8//v/
+//7//v/9//2//b/+f/7//z//P/7//j/+P/4//j/+v/8//z/+//6//n/+f/5//j/+f/6
//v//f/+//7//P/6//n/+P/4//v/+//7//z//P/5//j/9v/0//T/9P/0//b/+P/5//j/
9P/0//X/9v/4//r/+v/7//3//P/6//r/AAAJABcAKQBFAGUAfwCKAIcAggB+AGwASgAs
AB0AHgAhABsADwD9/+v/4v/d/9z/2v/e/+P/4//j/+T/6P/u//P/9P/5//7//v/9//3/
/P/6//r/+v/8////AQD//////P/8//z//P/+//7//v8AAAAA//////3//f/9//7//v8A
AAEAAQABAP///f/7//v//f/9////AQAAAAAAAAABAAAAAAAAAAAABAAGAAYABgADAAIA
AgADAAUABQAHAAgACAAIAAgACAAGAAcABwAIAAsADQAPABAADwAOAA0ADAAQABEAEwAU
ABQAFAAUABUAEwAUABQAGAAcAB4AHwAhAB8AIAAhACEAJAAoACoALAAqACoAKgAqACoA
KgArAC0AMQAyADIANAAxAC8ALgAwADEAMAAxADIAMgAyADIAMAAsACwALAAsAC0ALAAr
ACkAJQAjACEAHwAfAB4AHgAeABsAGwAYABUAFAARAA4ADQAPAA8ADwAMAAkABgAFAAIA
AgADAAMABAADAAIAAQD///z//P/9//7///////7//v/7//v/+//7//z//f///wAAAgAB
AP/////8//z//f/+/wEAAQABAAEA/v////7//f///wAAAQAEAAYAAAD///7//v/+////
AQADAAIAAQAAAP3//f/+//7///8BAAQABQAFAAQAAwAAAP7//f/8//z////////////9
//z/+v/6//v//f/+///////9//z//P/5//n/+v/6//3//f/9//v/+P/4//j/+P/6//v/
/f/9//v/+v/4//f/9v/2//b/9f/2//j/+f/4//b/9P/z//L/8//1//j/+v/4//j/9f/z
//P/8//1//X/+f/5//n/9v/0//P/8//z//X/9f/4//j/9v/1//X/9f/y//L/8//z//X/
9v/3//f/9f/1//T/9P/1//X/9f/2//b/9f/1//T/9P/0//X/9f/3//n//P/6//j/9v/0
//T/9P/0//T/9P/0//T/9P/z//L/8f/w//P/8//z//T/8v/y//L/8v/0//T/8//z//P/
9P/0//X/8v/y//H/8//0//T/9P/0//L/8v/z//T/9f/0//L/8f/z//X/9f/2//L/8//x
//D/8v/z//T/9v/0//T/9P/2//b/9f/0//P/8//z//T/9f/1//X/9P/0//X/9P/1//X/
8v/y//P/8//x//L/8v/v//H/8P/x//L/7//u/+7/7v/u/+7/8v/0//H/7v/u/+7/8v/z
//H/8P/2//b/9P/1//n///8JABsAMQBSAHEAggCCAIAAgAByAE8AKgAVABUAGwAZABMA
BgD1/+T/2v/W/9P/0//X/9r/3v/e/+H/5P/n/+r/7f/v//L/9P/0//T/9P/2//X/9//1
//X/9//4//n/+v/5//j/9//4//n/+f/6//n/9//3//j/+P/8//3//f/9//7//f/8//3/
/f/7//v/+//8//z//P/9//z//P/8//z//v8AAAAAAAAAAAAAAQADAAEA//////7/AQAC
AAMABAAEAAUABQAGAAYABwAIAAgACgAKAAoACgAJAAkACgAKAA0ADgAPABEADwAQABAA
FAAWABYAFQAVABgAGgAcAB0AHAAeAB4AHgAhACIAIwAkACQAJAAlACcAJwAoACgAKgAs
ACsAKwAuAC0AKgApACgALAAuADAAMAAtACwAKwAqACkAKAAnACUAJQAlACUAJQAhAB4A
HAAaABkAGQAWABMAEwARAA8ADwAMAAsACgAGAAUABAAFAAQAAAD///3//P/8//z//P/7
//j/+P/5//r/+P/3//X/9P/0//X/9v/3//X/9f/2//b/9//3//b/9//0//T/9f/2//b/
9f/0//P/8//3//n/+//6//j/9v/2//z/+P/5//r/+P/4//n/+//5//j/9//2//j/+f/7
//z/+f/5//r/+f/6//r/+v/4//X/9f/1//b/9f/1//X/9f/0//T/8//0//L/8//z//P/
9f/1//b/+P/1//P/8v/w//H/8f/x/+//8f/y//P/9P/y//H/8f/v//D/8P/v/+//7v/u
/+7/7f/v//D/8P/u/+//7v/u/+7/7f/t/+7/7v/v//D/7v/t/+r/6f/q/+n/6//r/+v/
6P/p/+n/6v/r/+n/5//o/+b/5f/l/+b/5//k/+T/5f/l/+T/5P/k/+P/5f/l/+T/5P/i
/+H/4P/g/+H/4f/i/+L/5v/i/+L/4P/g/+D/4P/h/+L/4v/i/+D/4P/g/+D/4P/i/+L/
4f/j/+L/4v/h/9//3//g/+D/5P/j/+P/4//h/+D/3//f/+D/4v/i/+H/4f/h/+H/3//c
/9z/3//f/+H/4v/i/+L/4f/g/9//3v/h/+L/4v/i/9//3//f/+D/4f/i/+P/4//l/+b/
5f/m/+T/4v/h/+H/4f/h/+L/4v/h/+D/3v/e/93/3P/b/9v/3//g/9//4P/e/93/3v/e
/+L/5v/l/+P/5v/m/+D/2v/d/+f/8/8BABUAMwBWAGcAbABsAGwAZABOACsADAADAA0A
DwAJAP//8P/b/87/zP/I/8f/yf/H/8T/yP/O/8//1P/Z/97/4P/h/+P/5P/i/+L/4v/k
/+b/6f/o/+n/5//m/+X/5P/m/+b/5v/o/+n/6f/q/+n/6P/n/+f/5v/q/+v/6//r/+v/
6f/n/+f/6f/p/+v/7f/u/+7/7v/v/+7/7P/q/+j/7f/w//H/8v/v/+7/7v/v/+7/7f/u
/+7/7//w//H/8v/x//H/8P/w//T/9f/2//b/9v/2//b/9v/2//f/+f/6//v//P/9////
/v/+//3/AAAFAAYABgAHAAUABgAHAAcABgAKAAwADgAPABAAEQASABAAEAARABMAFgAY
ABkAHAAbABkAGAAaABoAGAAYABgAGwAcAB0AHAAYABYAFAASABMAFAAVABUAEQAPAA0A
CwAJAAgACAAIAAUABQACAP///f/7//n/+f/5//n/+f/2//P/8P/v/+z/6//r/+r/6v/q
/+r/6v/p/+f/5v/m/+b/6P/n/+X/5P/h/+H/4f/h/+D/4f/j/+T/5f/l/+T/5f/j/+L/
4v/i/+T/5f/m/+f/5f/n/+f/5//l/+T/4//k/+j/5P/l/+b/5f/k/+T/5f/m/+b/5v/m
/+f/5//o/+j/5//n/+j/5//o/+j/6P/m/+T/4//i/+L/5f/l/+X/5f/l/+T/4v/i/9//
4f/i/w==
         </WaveFormData>
      </LeadData>
      <LeadData>
         <LeadByteCountTotal>10000</LeadByteCountTotal>
         <LeadTimeOffset>0</LeadTimeOffset>
         <LeadSampleCountTotal>5000</LeadSampleCountTotal>
         <LeadAmplitudeUnitsPerBit>4.88</LeadAmplitudeUnitsPerBit>
         <LeadAmplitudeUnits>��V</LeadAmplitudeUnits>
         <LeadHighLimit>2147483647</LeadHighLimit>
         <LeadLowLimit>268435456</LeadLowLimit>
         <LeadID>V1</LeadID>
         <LeadOffsetFirstSample>0</LeadOffsetFirstSample>
         <FirstSampleBaseline>0</FirstSampleBaseline>
         <LeadSampleSize>2</LeadSampleSize>
         <LeadOff>FALSE</LeadOff>
         <BaselineSway>FALSE</BaselineSway>
         <ExcessiveACNoise>FALSE</ExcessiveACNoise>
         <MuscleNoise>FALSE</MuscleNoise>
         <LeadDataCRC32>3134795993</LeadDataCRC32>
         <WaveFormData>
8v/y//L/8v/0//T/9P/0//b/9v/2//b/+f/8////AgAIAAwAEAAUABMAEgARABAAFgAa
AB4AIgAcABgAFAAQAAUA/P/z/+r/+P8GABQAIgAcABgAFAAQAP3/6v/X/8T/yf/O/9P/
2P/h/+r/8//8/wAAAgAEAAYABgAGAAYABgAIAAgACAAIAAgACAAIAAgACgAKAAoACgAJ
AAgABwAGAAgACAAIAAgACQAKAAsADAAKAAoACgAKAAwADAAMAAwADAAMAAwADAAMAAwA
DAAMAA4ADgAOAA4ADgAOAA4ADgAQABAAEAAQABIAEgASABIAEAAQABAAEAASABIAEgAS
ABIAEgASABIAEgASABIAEgARABAADwAOAA8AEAARABIAEAAQABAAEAAOAA4ADgAOAAwA
DAAMAAwACwAKAAkACAAHAAYABQAEAAEAAAD///7//P/8//z//P/6//r/+v/6//n/+P/3
//b/9v/2//b/9v/2//b/9v/2//T/9P/0//T/9f/2//f/+P/6//r/+v/6//r/+v/6//r/
+v/6//r/+v/6//r/+v/6//r/+v/6//r/+v/6//r/+v/4//j/+P/4//r/+v/6//r//P/8
//z//P/7//r/+f/4//n/+v/7//z//P/8//z//P/+//7//v/+//z//P/8//z//f/+////
AAD+//7//v/+//3//P/7//r/+//8//3//v/+//7//v/+//7//v/+//7//v/+//7//v/8
//z//P/8//r/+v/6//r/+v/6//r/+v/6//r/+v/6//r/+v/6//r/+v/6//r/+v/6//r/
+v/6//j/+P/4//j/+v/6//r/+v/4//j/+P/4//b/9v/2//b/9v/2//b/9v/0//T/9P/0
//X/9v/3//j/+P/4//j/+P/4//j/+P/4//j/+P/4//j/+P/4//j/+P/2//b/9v/2//T/
9P/0//T/9P/0//T/9P/2//b/9v/2//b/9v/2//b/9P/0//T/9P/2//b/9v/2//T/9P/0
//X/9//3//f/9//3//f/9//3//X/9f/1//X/8//z//P/8//1//X/9P/0//b/9v/2//b/
9f/2//f/+f/4//n//P/9////AAAAAAAAAAD//////v/5//n/+f/5//r/+f/3//f/9f/z
//H/8f/t/+3/7v/u/+7/7v/t/+z/6v/r/+v/6//t//D/8f/y//L/8v/y//L/8P/w//D/
8P/v/+//8P/x//T/9//4//n/AAAMABQAGAAXAA4ACgALABEAFAAVABYAGwAfACIAIgAU
APr/5v/g/+3/BAAbACcANQBCADwAMAAsACMACgDs/9b/x//C/8r/2v/r//T/+v/8////
AgADAAQAAwACAAEAAgACAAMABAAEAAUABQAFAAQABAAEAAUABgAGAAYABgAGAAYABgAH
AAUABQAFAAYACAAIAAgACAAJAAkACQAJAAcACAAIAAgACQAJAAkACQAKAAoACwANAAsA
CwAMAA0ACwALAAsADAAMAAwADAAMAA4ADgAPAA8ADwAPAA8ADwAPAA8ADwAPAA0ADQAN
AA4ADQAMAAoACQAJAAoACgAKAAwACwALAAsACwALAAsACgAIAAgABwAGAAUABAADAAEA
AAAAAAAAAAD8//z/+//4//r/+v/6//n/+//7//v/+v/4//f/9v/0//T/8//z//P/8v/x
//H/8f/x//H/8f/x//H/8v/y//L/9P/0//T/8//1//b/9v/2//f/9//3//f/+P/5//n/
+f/7//r/+v/6//r/+v/6//r//f/9//3//f/8//v/+v/4//r/+v/7//z//v/+//7//v/8
//r//P/8//3//f/+//7///////////8AAAAAAAABAAEAAQABAAIAAgACAAEAAQD/////
/////////////////////////////////////////v/+//7/+//7//v/+//9//7//v/9
//v/+//8//z//v/+//7//f/7//v/+//8//r/+v/5//n/+f/5//n/+f/5//n/+f/5//v/
+//6//r//P/8//z//P/6//r/+v/6//z//P/8//3//f/7//v//P/8//z//P/8//r/+f/5
//n/9v/2//f/9//4//n/+v/7//n/+f/5//n/+//7//v/+//7//v/+//7//n/+P/4//n/
+f/4//j/+P/4//j/+P/4//j/+f/5//n/+P/3//X/9P/2//b/9v/2//3/+v/5//j/9//2
//j/+P/5//n/+f/5//n/+f/3//f/9//3//f/9//3//f/+P/5//r/+//7//r/+v/6//n/
+P/3//f/+v/7//3//v8BAAQABQAFAAQABAAEAAIAAQABAAAA/f////////////r/9v/0
//P/8//x//H/7//x//L/8v/y//L/8f/w//D/7//v/+//8P/y//L/8v/y//L/8v/y//L/
8v/y//L/8f/z//T/9f/2/wEABgALABIAGgAcABYADwAKAA4AFQAZABwAIQAsADUAMwAi
AAIA6P/c/+D/7v8BABQAJQAtACcAHAAUAAgA9P/Z/8D/tv+6/8f/2P/m//D/9//+/wIA
BAAFAAQABwAHAAcABwAHAAcABgAGAAYABgAHAAcABwAGAAYABgAHAAoACgAKAAoADQAO
AA8AEQAOAA0ADAAMAAwADAAMAAwADQANAA0ADQANAA4ADgAOAA8ADwAPAA8ADQAMAAwA
DQAOAA8AEQATABMAEwATABQAEgASABIAEgASABIAEwATABMAEwATABMAEwATABMAEwAV
ABUAFQAWABUAFAASABEAEwAUABQAFAAUABMAEwATABEAEQARABAADgAOAA0ADAAOAA4A
DgANAAwADAAMAAwACAAIAAcABAAEAAQABAADAAQAAwACAAAA/f/9//3//P/+//3//f/9
//z/+//7//v/+//7//v/+//7//z//P/8//r/+v/6//n/+//8//z//P///////////wAA
AQABAAEA///+//7//v/8//z//P/8/////////////f/9//3//P/9//7/AAACAAAAAAAA
AAAAAAD+/wAAAAD/////AAAAAAMAAwADAAMAAgACAAIAAwAFAAUABQAGAAUABAACAAEA
AgADAAQABQADAAMAAwADAAMAAwADAAMABQAFAAUABQAEAAIAAQAAAAAAAQACAAMAAgAC
AAEA////////AAAAAP7//v/+//3//f/9//3//v8AAAAA//////3//f/9//3//v///wAA
AQD//////v/+//7//v/+//7/AAAAAAAAAAD+//7//v////7/+//6//r//P/8//z//P/8
//v/+//7//z//P/9//3/+//7//v/+//7//v/+//7//v/+//7//v/+f/5//n/+f/5//j/
+P/5//n/+P/4//j/+v/6//r/+v/6//v/+//7//3//f/8//z//P/8//z//P/7//v/+v/6
///////8//z//P/8//z/+v/6//r/+v/6//r/+v/7//v/+//7//v/+f/5//n/+f/7//v/
+//7//v/+//7//v/+//7//r/+v/6//r/+v/6//v//P/9////AgADAAYABwAGAAYABQAE
AAIAAQABAAAA///////////9//v/+P/3//f/9f/z//P/8f/x//L/8v/w//D/7//u//H/
8//0//X/9f/2//X/9P/0//T/9P/0//T/9P/0//T/9f/1//b/9//6//3/AAAHABIAGgAc
ABYADwAOABIAFwAZABwAIwAqAC8AMQAiAAQA6v/c/9z/6P/5/wwAHQApACcAGgAOAAQA
7P/P/77/uP+4/8P/1v/k/+7/9//8//7/AgAFAAYABwAJAAkACQAJAAkACAAIAAgACgAL
AAsACwAKAAoACgALAAoACgAKAAoADAAMAAwADQALAAsACwAMAAwADAAMAAwADQANAA0A
DQANAA4ADgAOABEAEQARABEAEQAQABAAEQATABMAFAAVABMAEwATABQAFAAUABQAFAAU
ABQAFQAVABUAFQAVABUAFQAVABUAFQAXABcAFwAYABgAGAAXABcAFwAYABgAGAAWABUA
FQAVABMAEwATABIAEQASABIAEgASABIAEgARABAAEAAQABAADAAMAAsACAAKAAoACgAJ
AAgABwAGAAQAAwADAAMAAgAAAP///////wAA/////////f/9//3//f///wAAAAAAAAAA
AAAAAP////8AAAAAAAABAAEAAQABAAAAAQABAAEAAwACAAIAAgACAAIAAgACAAMAAwAD
AAMAAwADAAMAAgACAAIAAwAEAAQABAAEAAQABAACAAQABAAFAAUABgAGAAYABQAEAAMA
BQAGAAcACQAJAAkACQAKAAkACAAGAAUABwAHAAcABwAJAAkACQAJAAkACQAJAAkABwAH
AAcABwAHAAYABgAGAAcABwAHAAcABQAGAAYABQABAAEAAgACAAIAAgACAAEAAQABAAEA
AgACAAIAAQABAAEAAQABAAEAAQABAAEAAQABAAEAAAAAAP7//v/+//7///8AAAEAAgAA
AAAAAAABAAEA/////wAAAAAAAAAAAAACAAEAAQABAAAAAAABAAEA////////////////
//////////////////////////////7//v///////v/+//7//v/+//7//v/+////////
//3//f/8//z//v/+//7//v8BAAEAAAAAAP//AQAAAP7//v/+//7//P/8//z//P/9//7/
//8AAP7//v/+//7//v/+//7//v/+//7//v/+//7//v/+//7/AAABAAEAAQD/////////
////////////AQABAAEAAQABAAEAAQABAAAAAAAAAAAAAAAAAAEAAgADAAUABgAHAAoA
CwALAAwADAAMAAoACQAHAAYAAwADAAEAAQABAP///P/7//v/+f/3//f/9f/1//j/+P/4
//j/9f/0//T/9f/2//f/+f/8//z//P/8//z//P/8//z//P/8//z/+//7//7///8AAAUA
CAANABYAHgAgABoAEQASABgAHQAfACIAJwAuADMAMwAiAAQA6P/c/+D/6v/9/xIAJQAt
ACsAIAAWAAgA7P/P/7z/tv+6/8v/3v/u//j///8EAAYACAALAA4ADwARABEAEQARAA8A
DgAOAA4ADgAPAA8ADwAOAA4ADgAPABAAEAAQABAAEgASABIAEwARABEAEQASABIAEgAS
ABIAFQAVABUAFQAUABQAEwASABUAFQAVABUAFQAUABQAFQATABMAFAAVABYAFwAYABoA
GAAYABgAGAAYABgAGQAZABkAGQAZABkAFwAXABcAFwAZABkAGQAaABoAGgAZABkAGQAa
ABoAGgAYABcAFwAXABgAGQAaABoAGAAYABcAFgAWABYAFgAVABQAFAAUABQAEgASABEA
DgAMAAwADAALAAwACwAKAAgABQAFAAUABAAEAAMAAwADAAQAAwADAAMAAQABAAEAAQAB
AAIAAgACAAIAAgACAAEAAwAEAAQABAAEAAMAAgABAAIAAwADAAMABQAEAAQABAAEAAQA
BAAEAAMAAwADAAMABQAFAAUABAACAAIAAwAEAAQABAAEAAQAAgAAAAIAAgAGAAcACQAK
AAkACQAJAAkABwAGAAUABQAFAAUABQAGAAYABgAFAAUABwAHAAcABwAGAAUABAADAAMA
AwADAAMABQAFAAUABQAFAAQABAAEAAUABQAFAAUABAAEAAMAAQD/////AAAAAAIAAgAC
AAEAAQABAAEAAgAEAAQAAwADAAMAAwADAAMAAwADAAMAAwADAAMAAgACAAEAAAD///7/
//8AAAEAAgAAAAAAAAABAAEA/////wAAAAAAAAAAAAD+//3//f/9//7//v///////f/9
//3//f////////////3//f/9//3//f/9//3//f/9//z//P/9//3//P/8//z//v/+//7/
/v8AAAEAAQABAP/////+//7//v/+//7//v///////v/+//////8AAP7//v/+//7//P/8
//z//P/+//7//v/+//z//P/8//z/+//7//v/+//7//v/+//7//n/+f/5//n/+//7//v/
+//9//3//f/8//r/+v/6//r/+v/7//z//f///wAAAQAEAAUABQAGAAYABgAEAAMAAwAE
AAEAAQABAAIAAwACAAAA//////3/+//4//X/9P/0//b/9v/2//X/9P/0//X/9f/z//T/
9v/2//b/9v/2//b/+P/4//j/+P/4//f/9//4//X/9P/1//r//f8CAAgAEAAYAB0AGgAS
AA0ADwAWABcAGAAZAB8AJAAmACQAFAD8/+b/4f/w/wsAHwAvAD4AQgA2ACoAJQAWAPz/
4v/L/7z/vv/Q/+H/6v/y//r/AwAIAAkACgAJAAgABwAJAAgACAAIAAgACQAJAAkACAAI
AAgACQAKAAoACgAKAAgACAAIAAkACQAJAAkACgAIAAgACAAIAAkACQAJAAkACwAMAAwA
DAAMAAsACgAJAAsACgAKAAsACwALAAwADQALAAsACwAMAAwADAAMAAwACwAKAAoACQAJ
AAkACQAJAAkACQAJAAkACwALAAsADAAMAAwACwALAAkACgAKAAoADAALAAsACwAKAAkA
CAAGAAYABgAFAAQABAAEAAQAAwAAAAAAAAAAAP7//v/9//r/+P/4//j/9//2//X/9P/y
//H/8f/x//D/8P/v/+//7//w/+//7//v/+3/7f/t/+3/6//s/+z/7P/t/+7/7//v/+//
8P/w//D/7//v/+//7//0//f/+f/7//n/+P/4//j/+v/6//r/+v/6//n/+P/3//j/+f/6
//r/+v/6//v//P/6//r/+v/6//z/+v/8//z//f/9//7//v////////////v/+v/5//n/
+v/7//z//v/+//7//f/9//3//f/9//3//f/9//3//f////////////3//f/9//3//v/+
////AAD/////////////AAAAAP///////wAAAAAAAAAAAAD//wEAAQABAAIAAQAAAP7/
/f8AAAEAAgADAAIAAQAAAP//AQABAAAAAAACAAIAAgACAAEAAAD///7//v/+//7///8B
AP////8AAAAAAAAAAAAAAAD////////8//z//f/9///////////////////////9//3/
/f/9//3//f/9//3//f/8//z//f/9//z//P/8//z//P/8//z/+v/7//v/+//9//3//P/8
//7//v/+//7//f////7//P/8//z//P/6//r/+//7//v/+//7//v/+f/5//n/+f/7//v/
+//7//n/+f/5//n/+f/4//j/+P/5//r/+//9//z//f///wAAAQAEAAUABQAEAAQABAAC
AAEAAQAAAP3//f/9//3//f/7//j/9//3//f/9f/1//P/8f/y//L/8v/z//P/8//0//T/
8//y//L/9v/2//b/9v/2//b/9v/2//b/9v/2//X/8//0//X/9v/5//7/BQAOABYAGgAY
ABEADAAOABUAGQAaABsAIgApAC0AKAAUAPb/4P/Y/+L/9f8KABkAKQAvACoAIAAYAAwA
8//Y/8T/vP+//9D/3P/g/+v/+v8GAAgACQAIAAUABwAHAAcABwAJAAgACAAIAAcABwAG
AAUABQAGAAcACQAIAAgACAAIAAgACAAIAAkACwALAAsADAAKAAoACgAKAAsACwALAAsA
CwAMAAwADAALAAsACwALAA4ADgAPABEADwAPABAAEQARABEAEQASABAAEAAQABAAEAAQ
ABEAEQARABEAEQARABEAEQARABEAEwATABMAFAAUABQAEwATABEAEgASABIAEgARABEA
EQARABEAEQAQABAAEAAPAA4ADQAMAAsACQAKAAoACgAKAAYABgAFAAIA///+//3/+//8
//3//v/+//v/+//7//r/+P/3//f/9//2//X/9f/1//X/9f/1//X/9f/2//b/9v/3//j/
+f/5//f/+P/4//j/+f/5//n/+f/4//n/+f/5//n/+P/4//j/+P/4//j/+P/5//n/+f/5
//v/+//7//r/+P/4//n/+v/6//r/+v/6//z/+v/8//z//f/9//7//v////////////3/
/P/7//v//P/9//7/AAD+//7//f/9///////////////////////9//3//f/9//3//f/9
//3//f/8//z//P/9//3//f/9//3//v/+//3//f/9//7//v/8//z//P/7//v/+//7//z/
/P/8//v/+//7//v/+//7//v/+//7//v//f/9//z//P/8//z//P/8//z//P/8//z//P/8
//z//f/7//n/+f/6//r/+v/6//r/+v/5//n/+f/5//r//P/9//v/+//7//v/+//7//v/
+//5//n/+f/5//v/+//7//v/+f/4//j/+f/7//r/+v/6//r/+v/6//r//P/9//3//f/7
//v/+v/6//r/+v/6//r//f/9//z//P/5//n/+v/8//z//P/8//7//v/+//7//f/8//v/
+v/6//r/+v/6//v/+//7//v/+//7//v/+//7//v/+//7//v/+//7//v/+//7//v/+v/6
//r/+v/6//r/+//8//3/AQACAAMABgAGAAUABQAEAAUABAAEAAUAAgD///////8BAAEA
///8//n/+f/3//X/9f/z//P/9P/2//b/9v/1//T/9P/1//X/9f/2//j/+P/4//j/+P/4
//b/9v/2//b/+P/3//f/+P/3//j/+//+/wUADgAYACAAIAAZABAAEAAVABkAGgAfACYA
LwAzADAAHAD8/+L/2v/e/+//AgAVACUALQAmABwAFAAIAO3/0v/C/7r/wf/Q/97/6P/1
//7/AgAEAAkADAANAA4ADQAMAAsADQAMAAwADAAMAA0ADQANAAoACgAKAAsADgAOAA4A
DgAOAA4ADgAPAA0ADQANAA4AEAAQABAAEAAPAA8ADwAPABEAEgASABIAEQARABEAEQAR
ABAAEAARABMAEwAUABUAEwATABMAFAAWABYAFgAWABYAFgAXABcAFQAVABUAFQAXABcA
FwAXABcAFwAXABgAGgAaABkAGQAYABgAFwAWABYAFQAVABUAFwAXABcAFgAUABQAEwAS
ABQAFAAUABMAEAAQABAAEAAOAA4ADQAKAAoACgAKAAkABgAFAAQAAgADAAMAAwACAAAA
/////////v/9//3//f/9//3//f/9//3//v/+//7//v/+//7//f///wAAAAAAAP//////
////AAABAAEAAQABAAAAAAAAAAAAAAAAAAAA///////////////////+/wAAAAABAAIA
AgACAAIAAgAEAAIABAAEAAMAAwAEAAQAAwADAAMAAwACAAIAAgADAAMAAwADAAQABgAG
AAUABQAFAAUABQAFAAMAAwADAAMABQAFAAUABQADAAMAAwADAAMAAgACAAIAAwADAAMA
AwACAAIAAQD//wAAAQADAAQAAwACAAEA//8BAAEAAQACAAAAAAD/////////////////
///////////////+//7//v/+//7//v/+//7//v/+//7//v/+///////9//3//v/+//7/
/v/+//7//f/9//3//P/8//3//f/9//3//f/9/////////////f/9//3//f/9//3//f/9
//3//P/8//3//f/8//z//P/+//7//v/+//z//f/9//3//f/9//z//P/8//z//P/8////
///+//7///////z//P/8//z//P/8//z//P/8//z//P/8//z//P/8//z//f/9//3//f/9
//3//f/9//3/+//7//v/+//9//3//f/9//v/+//6//r//P/8//z//P/9//7///8BAAIA
AwAGAAcABQAGAAYABgAEAAMAAwACAAEAAQABAAEA///9//r/+f/5//f/9f/1//X/9f/2
//b/9P/0//P/8v/0//X/9f/1//T/9v/2//b/+P/4//j/+P/4//j/+P/4//f/9//4//n/
+v///wQACwAUABwAIAAaABEAEAASABkAGwAcAB8AKgAxADMAJgAMAPD/3v/c/+r/+/8M
AB8AKwApACIAGgAQAPz/3f/G/7j/uv/H/9r/5v/u//X/AAAGAAgACwAMAAsACwALAAsA
CwANAAwADAAMAAoACwALAAsADAAMAAwADQAMAAwADAAMAAwADAAMAA0ADwAPAA8AEAAO
AA4ADgAOABEAEQARABEADwAQABAAEAATABMAEwATABMAEgASABMAEwATABQAFQAVABUA
FQAWABYAFgAWABYAFgAWABcAFwAXABcAFwAXABcAFwAXABcAFwAXABcAGAAYABgAFwAX
ABcAGAAYABgAGAAXABcAFwAVABUAFQAUABQAFAATABIAEAAQABAADwAOAA4ADgAOAA4A
DgANAAoACgAKAAoACQAIAAcABgAEAAMAAwADAAIAAgABAAEAAQACAAEAAQABAP//////
/////f/+//7//v8AAAAAAAD//wEAAgACAAIAAwADAAMAAwACAAMAAwADAAMAAgACAAIA
AAAAAAAAAAADAAMAAwADAAMAAwADAAIAAAAAAAEAAgACAAIAAgACAAIAAAACAAIABQAF
AAYABgAFAAUABQAFAAYABgAGAAcABgAFAAQABAAHAAgACAAJAAcABwAHAAcABwAHAAcA
BwAFAAUABQAFAAcABwAHAAcABQAEAAQABAADAAMAAwADAAMABAAEAAMAAQABAAIAAgAE
AAQABAADAAMAAwADAAQAAgACAAEAAQABAAEAAQABAP//////////AQABAAAAAAAAAAAA
AAAAAAAAAAAAAAAAAAAAAAAAAQABAP////8AAAIAAgACAAIAAAD////////+//7/////
//////////////////////////////////3//f/9//3//v/+////AQD///7//v/+//7/
/v/+//7/AAABAAEAAQD//////v/+//7//v/+//7///////7//v/9/////v/+//7//v/+
//7//v/+//7//P/8//z//P/+//7//v/+//7/////////////////////////////////
///////////////////+//7//v/+//z//P/9//7///8BAAIAAwAGAAcABwAIAAkACgAJ
AAkACQAIAAUABQAEAAMAAgD///3//f/+//3/+f/5//f/9//4//j/+P/4//X/9P/0//X/
9f/1//b/+P/4//j/+P/4//r/+v/6//r/+v/6//n/+f/6//n/+v/7//z//f8CAAoAEgAc
AB8AHAAWABEAEQAYABsAGgAbACMAKgAuACwAGgAAAOr/4//q////EwAlADQAOgA0ACgA
IQAWAPz/3v/L/8D/wP/M/93/6P/0//z/AwAIAAsADwAPAA8ADwAPAA4ADgAOAA4ADwAP
AA8ADgAOAA4ADwAQABAAEAAQABAAEAAQABEADwAPAA8AEAAQABAAEAAQABEAEQARABEA
EgAUABUAFgAVABUAFQAVABUAFAAUABUAFQAVABYAFwAVABUAFQAWABgAGAAYABgAFgAW
ABcAFwAXABcAFwAXABcAFwAXABcAGQAZABkAGgAaABoAGQAZABkAGgAaABoAGgAZABkA
GQAXABcAFwAWABQAFAATABIAFAAUABQAEwASABIAEgASABAAEAAPAAwADAAMAAwACwAI
AAcABgAEAAUABQAFAAQAAgABAAEAAQACAAEAAQABAP//////////AQACAAIAAgACAAIA
AgABAAEAAgACAAIABQAFAAUABQAGAAcABwAHAAUABAAEAAQABwAIAAkACgAJAAkACQAJ
AAkACQAJAAgACgAKAAsADAAKAAoACgAKAAsACgANAA4ADgANAA0ADAALAAsACwALAAwA
DAAMAA0ADwAPAA8AEAAQABAADwAPAA8ADwAPAA8ADwAPAA8ADwANAA0ADQANAA0ADQAN
AA0ADQAMAAwADAANAA0ADQANAA0ADgAOAA0ACwALAAwADAAKAAoACgAJAAoACwAMAA4A
DgAOAA0ADQALAAsACwALAA0ADQANAA0ACwALAAoACgAMAAwADAAMAAsACgAJAAgACQAK
AAsADQALAAkACQAKAAwADAAMAAwADAALAAsACwAMAAwADQANAAsACwALAAsADQANAA0A
DQANAA0ADQANAA8ADwAPAA8ADQAMAAwADQAPAA4ADgAOAA4ADgAOAA4ADgAPAA8ADwAP
AA8ADgAOAA4ADgAOAA4ADwAPABAAEAAQABAAEAAOAA4ADwAPABEAEQARABEAEAAPAA4A
DQAPAA8ADwAPABEAEQARABEAEQAQABAAEAASABIAEgATABEAEQASABIAFQAYABkAGQAc
ABwAHAAaABgAFwAVABEAEwATABMAEwASABAAEAARAA8ADQANAAsACQAKAAoACgAKAAkA
CAAIAAkACQAJAAoADAAMAAwADAAOAA4ADgAOAA4ADgAOAA0ACwAMAA0ADgARABQAFwAa
ACAAKAAyADUAMAAqACkAKwAwADEAMAAxADcAPAA+ADgAJAAMAP7///8QACUAOQBHAFQA
WABOAEYAPwAuABQA+P/n/97/3v/s//3/CAAQABYAHQAgACEAJQAlACUAJQAnACYAJgAm
ACQAJQAlACUAJgAmACYAJwAmACYAJgAmACYAJgAmACcAJwAnACcAKAAoACgAKAAoACsA
KwArACsAKwAsACwALAArACsAKwArACsAKgAqACsAKwArACwALQAtAC0ALQAuADAAMAAw
ADAAMAAwADEAMQAvAC8ALwAvADEAMQAxADEAMQAxADEAMgAyADIAMQAxADEAMgAyADIA
MgAxADEAMQAvAC8ALwAuAC4ALgAtACwALAAsACwAKwAoACgAKAAoACgAKAAnACQAIgAi
ACIAIQAiACEAIAAeAB0AHQAdABwAGgAZABkAGQAaABkAGQAZABkAGQAZABkAGQAaABoA
GgAcABwAHAAbAB0AHgAeAB4AHwAfAB8AHwAgACEAIQAhACMAIgAiACIAIgAiACIAIgAj
ACMAIwAjACUAJQAlACQAJgAmACcAKAAoACgAKAAoACYAJAAmACYAJwAnACgAKAApACkA
KQApACoAKgAqACsAKQApACkAKgAsACwAKwArACsAKwArACsAKwArACsAKwApACkAKQAp
ACsAKwArACsALQAsACwALAArACsAKwArACkAKgAqACkAKQApACoAKgAqACoAKgApAC0A
LQArAA==
         </WaveFormData>
      </LeadData>
      <LeadData>
         <LeadByteCountTotal>10000</LeadByteCountTotal>
         <LeadTimeOffset>0</LeadTimeOffset>
         <LeadSampleCountTotal>5000</LeadSampleCountTotal>
         <LeadAmplitudeUnitsPerBit>4.88</LeadAmplitudeUnitsPerBit>
         <LeadAmplitudeUnits>��V</LeadAmplitudeUnits>
         <LeadHighLimit>2147483647</LeadHighLimit>
         <LeadLowLimit>268435456</LeadLowLimit>
         <LeadID>V2</LeadID>
         <LeadOffsetFirstSample>0</LeadOffsetFirstSample>
         <FirstSampleBaseline>0</FirstSampleBaseline>
         <LeadSampleSize>2</LeadSampleSize>
         <LeadOff>FALSE</LeadOff>
         <BaselineSway>FALSE</BaselineSway>
         <ExcessiveACNoise>FALSE</ExcessiveACNoise>
         <MuscleNoise>FALSE</MuscleNoise>
         <LeadDataCRC32>2222027105</LeadDataCRC32>
         <WaveFormData>
4P/g/+D/4P/g/+D/4P/g/+L/4v/i/+L/5f/m/+f/6P/v//T/+f/+/wsAFgAhACwAVAB6
AKAAxgDrAA4BMQFUAScB+gDNAKAAXwAeAN3/nP+L/3z/bf9e/1//YP9h/2L/df+I/5v/
rv+7/8j/1f/i/+X/6P/r/+7/8f/y//P/9P/2//b/9v/2//j/+P/4//j/+f/6//v//P/6
//r/+v/6//z//P/8//z///8AAAEAAgAAAAAAAAAAAAEAAgADAAQABAAEAAQABAAFAAYA
BwAIAAoACgAKAAoACwAMAA0ADgAPABAAEQASABIAEgASABIAEwAUABUAFgAZABoAGwAc
AB0AHgAfACAAIwAkACUAJgAnACgAKQAqAC4AMAAyADQANgA2ADYANgA4ADoAPAA+AEEA
QgBDAEQARgBGAEYARgBHAEgASQBKAEoASgBKAEoASgBKAEoASgBIAEgASABIAEcARgBF
AEQAQwBCAEEAQAA+ADwAOgA4ADQAMgAwAC4ALQAsACsAKgAmACQAIgAgABwAGgAYABYA
EwAQAA0ACgAHAAYABQAEAAMAAgABAAAA///+//3//P/7//r/+f/4//j/+P/4//j/+P/4
//j/+P/4//j/+P/4//j/+P/4//j/+P/4//j/+P/6//r/+v/6//z//P/8//z//v/+//7/
/v/8//z//P/8//v/+v/5//j/+f/6//v//P/6//r/+v/6//r/+v/6//r/+P/4//j/+P/4
//j/+P/4//f/9v/1//T/9P/0//T/9P/y//L/8v/y//H/8P/v/+7/8P/w//D/8P/w//D/
8P/w/+//7v/t/+z/7v/u/+7/7v/s/+z/7P/s/+v/6v/p/+j/6v/q/+r/6v/q/+r/6v/q
/+r/6v/q/+r/6P/o/+j/6P/q/+r/6v/q/+j/6P/o/+j/6P/o/+j/6P/o/+j/6P/o/+b/
5v/m/+b/5v/m/+b/5v/o/+j/6P/o/+b/5v/m/+b/5v/m/+b/5v/m/+b/5v/m/+T/5P/l
/+X/5f/l/+X/5f/l/+X/5f/l/+X/5f/l/+X/5f/l/+X/5f/j/+P/4//j/+X/5v/m/+b/
5P/m/+b/6P/p/+r/7f/t/+3/7v/v/+//8f/x//H/7v/t/+z/7P/s/+z/6//q/+v/5//n
/+f/5f/j/+P/4//j/+X/5f/j/+P/4f/h/+H/4f/i/+L/4v/j/+P/4f/g/+D/3//f/9//
3//d/93/3f/e/+L/5P/k/+L/5f/t//P/+v8AAAMACwAYAC4ARABdAIIAuwD3ACwBSwFL
ASoB/QDDAIYASgAIAMb/nf+T/4v/ff9z/2v/Y/9l/2v/eP+I/5z/sP/F/9X/3//j/+f/
6v/u/+7/7v/w//H/8//z//T/9f/1//b/9//3//f/9//4//r/+v/5//n/+v/7//z//P/8
//r/+v/7//v//f/////////+//7//v////7/AAABAAEAAQABAAEAAgADAAUABgAIAAcA
BwAIAAkACgAKAAwADAALAAsADAAOAA8ADwAQABEAEgATABQAFQAWABcAGQAaABsAHAAe
AB8AIQAhACEAIwAjACQAJwApACsALAAtAC8AMQAzADUANQA1ADgAOQA5ADkAOgA7AD0A
PgA+AEAAQgBCAEIAQgBCAEAAQABAAEIARABDAEIAQQBAAD8APQA8ADwAPAA6ADkAOQA2
ADQAMgAyADAALQArACkAJwAlACIAIQAfAB8AHQAbABgAFQASAA4ADAAKAAgACAAIAAYA
BAADAAIAAQAAAP/////+//3//f/9//3//f/5//n/+P/4//b/9v/2//b/+P/4//j/9//3
//f/9//3//f/+P/5//n/9//3//f/9v/4//j/+P/4//v/+//8//z//P/8//z//P/6//r/
+v/6//n/+f/5//j/+P/4//n/+f/5//n/+f/5//v/+v/6//n/9//3//f/9//5//j/+P/3
//X/9f/2//b/+P/3//X/9P/0//T/9P/z//P/8//x//H/8P/w//D/8P/v/+7/7v/u/+7/
7v/u/+7/7P/s/+3/7f/r/+v/6//r/+v/6//q/+r/7P/s/+v/6//p/+n/6f/p/+j/6P/o
/+f/5//n/+j/6P/q/+r/6v/q/+j/6P/o/+j/6v/q/+n/6f/p/+n/6f/p/+f/5//n/+f/
6f/o/+j/6f/p/+n/6f/p/+n/6f/p/+n/6f/o/+j/6P/m/+b/5v/n/+n/6P/n/+b/5f/k
/+X/5//o/+n/5//n/+f/5//n/+f/5//n/+f/5//n/+f/5//n/+f/5//n/+f/5//n/+b/
5v/m/+b/6v/q/+z/7f/u//H/8f/z//T/9f/1//X/8//z//D/7//w//D/8P/v/+v/6f/p
/+f/6f/p/+f/5//l/+X/5f/l/+f/5f/l/+X/5f/l/+X/5P/m/+b/5//n/+T/4v/h/9//
3//f/9//3//h/+H/4v/i/+j/6P/o/+//+f8BAAQACAATACUAPgBaAH4AswD4ADcBYQFq
AVUBKwH0ALUAbwAgANL/mP+A/3n/b/9h/1n/Wf9d/2H/b/+F/5z/rv/C/9L/3f/l/+v/
7//v//D/8v/0//T/9v/3//f/9//4//n/9//4//n/+f/5//n/+v/8//z/+//7//z///8A
AAAAAAD///7//v/9////AQABAAEAAgACAAIAAwACAAQABQAFAAYABwAIAAoACQAJAAgA
CAAKAAsADQAPABAAEAASABIAEwATABQAFgAVABUAFgAXABgAGQAaABsAHgAfACEAIgAl
ACYAKAApACsAKwArAC0ALQAuADEAMwA3ADgAOQA7AD0APwBBAEEAQQBEAEUARQBHAEgA
SQBLAEwATABOAFAATgBOAE4ATgBMAEwATABOAE4ATQBMAEsASgBJAEcARgBGAEYARABD
AEEAPgA8ADoAOgA4ADUAMwAxAC8ALQAqACYAIwAiAB8AHQAaABcAFAAUABIAEAAOAAwA
DAAKAAgABgAEAAIAAAD9//3//P/7//3//f/9//3/+//7//r/+v/8//z//P/8//z//P/8
//v/+f/5//n/+f/7//z//f/9//v/+//7//r//P/8//z//P/9//3//v/+//z//P/8//z/
/v/+//7//v/7//v/+//6//z//P/9//3//f/9//3//f/7//r/+v/5//v/+//7//v/+f/4
//j/9//3//f/+P/4//f/9f/y//D/8v/y//L/8f/y//P/8v/z//H/8P/v/+7/7//u/+7/
7v/u/+7/7v/u/+z/7P/t/+3/7//v/+//7//t/+3/7P/s/+r/6v/p/+n/6//r/+v/6//o
/+j/6P/n/+j/6f/r/+z/7P/s/+z/7P/q/+r/6v/q/+z/7P/r/+v/6f/p/+n/6f/p/+n/
6f/p/+n/6P/o/+n/6//r/+v/6//r/+v/6//r/+3/7P/s/+z/6v/q/+r/6//p/+j/5//n
/+z/7f/s/+r/6v/q/+r/6P/o/+j/6P/o/+j/6f/p/+n/6f/p/+n/5//n/+f/5//p/+n/
6f/p/+n/6f/p/+n/6//r/+v/6//r/+z/7P/s/+7/8P/w//L/8//0//f/9//4//j/+P/3
//f/9//3//T/9f/0//T/9P/x/+//7f/t/+3/7f/t/+v/6f/p/+n/6f/p/+n/5//n/+f/
5//n/+f/6P/o/+j/6f/o/+X/4//i/+P/4//j/+P/5f/l/+X/5v/m/+b/5v/q//P/+/8B
AAYADAAXACkAQABYAHwAswD0ADMBYwF4AWMBNwEAAcMAewAoAND/kv96/3P/af9b/1X/
U/9X/2H/b/+F/5r/rv/C/9L/3f/l/+n/6//v//L/9P/0//T/9v/3//f/9//4//n/+f/6
//v/+//7//v//P/+//z/+//7//z///8AAAAAAAAAAAAAAQABAAMABQAFAAUABAAEAAQA
BQAEAAYABwAHAAgACQAKAAwADAANAA0ADgAOAA0ADQANABAAEAASABIAEwATABQAFgAX
ABcAGAAZABoAGwAcAB0AHgAfACEAIgAlACYAKAApACwALQAuADEAMQAyADUANwA3ADgA
OQA7AD8AQQBDAEMARABIAEoASwBLAEwATQBPAFAAUABSAFQAUgBSAFIAUgBSAFIAUgBU
AFQAUwBSAFEAUgBRAE8ATgBMAEwASgBJAEcARABCAEAAPgA8ADkANwA3ADUAMwAwACwA
KQAoACUAIwAgAB0AGgAaABgAFgAUABAAEAAOAAwADAAKAAgABgAFAAUABAADAAMAAwAD
AAMAAQABAAAAAAACAAIAAgACAAIAAgACAAEAAQABAAEAAQD//wAAAQABAAEAAQABAAAA
AgACAAIAAgADAAMABAAEAAIAAgACAAIAAgACAAIAAgABAAEAAQAAAAAAAAABAAEAAQAB
AAEAAQABAAAAAAD////////////////+//7//f/5//n/+v/6//r/+f/3//b/+P/4//j/
9//5//n/9//3//b/9v/2//b/9//2//b/9v/0//T/9P/0//D/8P/x//H/8v/z//T/9f/0
//P/8f/w//L/8v/x//H/8f/x//H/8f/y//L/8v/x//H/8f/y//L/8P/w//D/8P/u/+7/
7v/u/+7/7v/t/+3/7//v/+//7//t/+3/7f/t/+//7v/u/+//7f/t/+3/7f/r/+v/6//r
/+3/7P/s/+z/7v/u/+7/7//x//D/7//v/+7/7//u/+z/7P/s/+z/7P/s/+z/7P/u/+7/
7v/u/+7/7v/u/+7/7P/s/+z/7P/q/+r/6v/q/+r/6v/q/+r/7f/t/+3/7f/t/+3/7f/t
/+3/7f/t/+3/7//v/+//7//t/+3/7f/t/+3/7f/t/+7/7v/u/+7/8P/y//T/9f/2//f/
9//5//r//f/9//3//f/8//j/9v/0//T/9P/z//H/7f/t/+v/6//t/+v/6//r/+3/7f/t
/+3/6f/p/+n/6f/p/+n/6P/o/+j/6f/p/+f/6P/o/+f/5//l/+X/5f/l/+n/6P/q/+z/
6v/s//P/+/8DAAYACgAVACsAQgBcAH4AtQD6ADcBZQF2AV8BMQH8AMEAeQAgAMb/hv90
/3P/Z/9b/1P/Uf9T/13/bf+F/5z/sv/G/9b/4f/n/+v/7//x//L/8v/2//b/+P/5//f/
9//4//n/+f/6//v/+//5//n/+v/8//7//f/9//7///8AAAAAAAAAAAAAAQABAAEAAwAD
AAMABgAGAAYABwAFAAYABgAFAAYABwAIAAoACAAJAAkACgALAAsADAANAA8AEAATABQA
FQAVABYAGAAZABkAGgAbABwAHQAeAB8AIAAhACMAJAAlACYAKAApACwALQAuADEAMwA0
ADcAOQA5ADoAOwA9AEEAQwBFAEUARQBIAEkASQBNAE4ATwBRAFIAUgBUAFYAVABUAFQA
VABUAFQAVABWAFYAVQBUAFMAUgBRAE8ATgBOAE4ATABLAEkARgBEAEIAQAA+ADsAOQA5
ADcANQAyACwAKQAoACUAJQAiAB8AHAAYABYAFAASABAAEAAOAAwADAAKAAgABgADAAMA
AgABAP///////////v//////AAD+//7//v/+//z//P/8//v/+f/5//n/+f/8//7/AAAB
AAEAAQABAAAA/v/+//7//v//////AAAAAAAAAAAAAAAAAAAAAAAAAAD9//3//f/8//7/
/v///////f/9//3//f/9//z//P/7//3//f/9//3/+//6//r/+f/5//n/+v/6//j/9//1
//T/9P/0//T/8//1//X/8//z//L/8v/y//L/8f/w//D/8P/w//D/8P/w/+7/7v/v/+//
7//v/+//7//v/+//7v/u/+7/7v/t/+3/7f/t/+3/7f/s/+z/7P/r/+3/7f/u/+7/7P/s
/+z/7P/s/+z/7P/s/+z/7P/r/+v/6//r/+v/6//t/+3/7f/t/+3/7P/s/+3/7f/t/+3/
7f/t/+3/7f/t/+3/7P/s/+z/6v/q/+r/6//t/+z/6//r/+z/7f/u/+z/7P/s/+z/6v/q
/+r/6v/s/+z/7P/s/+z/7P/s/+3/7P/r/+r/6f/r/+v/6//r/+v/6//r/+v/6//r/+v/
6//r/+v/6//r/+n/6f/q/+r/6v/q/+z/7P/u/+//8P/z//X/9//4//n/+f/5//n/+f/4
//f/9v/2//b/9f/z//H/7//t/+3/7f/p/+n/6f/p/+v/6//r/+n/6f/p/+n/6f/p/+j/
6P/o/+n/6f/n/+b/5v/l/+X/5f/l/+X/5f/l/+T/5P/k/+b/6v/r/+3/8//6/wIABQAJ
ABIAIgA4AE8AagCTAM8AEAFDAV8BWgE3AQMBxgCMAE4AAgC//5v/jf+B/3H/af9h/13/
X/9m/3L/iP+i/7X/w//T/9//5//u//L/8v/y//T/9f/1//X/9v/3//f/+P/5//n/+f/5
//r//P/8//v/+//8//z//P/7//r//P/8//3//f/9/////////wAAAAAAAAEAAgAEAAUA
BQADAAMAAwAEAAQABQAFAAYABwAHAAgACQAKAAoADAAMAAsACwAMAA4ADgANAA0ADQAQ
ABEAEgATABIAEwAVABYAGQAaABwAHQAeAB8AIAAjACMAJAAnACkAKwAsAC0ALwAvADEA
MwAzADUAOAA5ADkAPQA+AD8AQQBAAEAAQgBEAEQARABEAEQARABEAEQARgBGAEUARABD
AEQAQwBBAEAAQABAAD4APQA/ADwAOgA4ADYANAAxAC8ALQArACkAJgAjACEAIQAfAB0A
GgAXABQAEgAQAA4ADAAMAA4ADgAOAAoACAAGAAQAAwADAAIAAQAAAP///v/9//3//f/8
//z/+v/6//r/+v/6//r/+v/5//v/+//7//v/+//8//3//f/9//3//f/8//r/+P/2//T/
9v/3//n/+v/6//r/+v/6//j/+P/4//j/+P/5//r/+v/6//r/+//7//v/+//7//v//f/8
//z/+//7//v/+//7//3//P/8//v/+f/5//r/+v/6//n/9//2//j/+P/4//f/9//3//X/
9f/1//b/9//4//b/9P/z//L/8v/y//L/8v/y//L/8//z//L/8f/w/+//7//v/+7/7v/w
//D/7//v/+//7//v/+//8P/w//D/7//t/+3/7v/u/+7/7v/u/+7/7v/u/+7/7v/s/+z/
6//r/+v/6//r/+v/6//r/+v/6//t/+z/7P/t/+v/6//r/+v/6//r/+v/6//p/+j/6P/o
/+r/6v/q/+v/6//s/+r/6P/o/+j/6P/o/+n/6f/p/+n/6f/p/+n/5//n/+f/5//n/+f/
5//n/+f/5//n/+f/5//n/+f/5//q/+r/6v/q/+z/7P/u/+//8P/z//P/9f/0//X/9f/1
//X/9f/y//H/8P/w//D/7//t/+v/6//p/+n/6f/n/+f/5f/l/+X/5f/m/+X/5v/n/+X/
5f/l/+T/5v/m/+f/5//j/+L/4v/h/+P/4//j/+P/4f/h/+L/4v/k/+j/6v/t//P/+/8A
AAQACwAbADIASgBmAI0AyAAJAT8BYgFhAUEBEAHVAJcAUAACALj/iv9//3n/bf9j/13/
Xf9h/2f/df+M/6T/sP+8/83/3//r//H/8//y//L/8v/y//T/9f/z//P/9P/1//X/9v/3
//f/+f/5//r//P/6//n/+f/6//3//v/+//7//v/+/////////wEAAQABAAQABAAEAAUA
BAAGAAcABwAHAAcABwAIAAkACwAMAA4ADgANAA0ADQAQABAAEgASABIAEQARABIAEwAT
ABQAFQAYABkAGgAbABoAGwAdAB4AIQAiACQAJQAoACkAKgAtAC0ALgAxADMANAA0ADQA
NQA5ADsAPQA9AD8AQgBDAEMAQwBEAEUARwBIAEgASgBMAEoASgBKAEoARwBGAEUARgBJ
AEkASQBJAEYARQBDAEIAQABAAD4APQA7ADgANgA0ADQAMgAvAC0AKwApACcAJAAhAB8A
HwAdABsAGAAVABIAEAAOAAwACgAHAAYAAwAAAP7//P/6//j/+f/5//j/9//1//X/9f/1
//X/9f/0//T/8v/y//L/8v/w//D/8P/v//H/8f/x//H/8f/y//P/8//1//X/9f/0//L/
8v/y//L/9f/1//b/9v/0//T/9P/0//b/9v/2//b/9f/1//X/9P/0//T/9f/1//P/8//z
//P/8//y//L/8f/z//P/8//z//X/9P/0//P/8f/x//L/8v/0//P/8f/w/+7/7v/u/+3/
7f/t/+v/6//s/+z/7P/s/+v/6v/q/+r/7P/s/+z/7P/q/+r/6//r/+n/6f/p/+n/6v/r
/+v/7P/q/+r/6f/p/+n/6f/p/+n/5v/m/+b/5f/m/+f/6f/q/+j/6P/o/+j/6P/o/+j/
6P/o/+j/5//n/+X/5f/l/+X/5//n/+f/5//n/+b/5v/n/+X/5f/l/+X/5//n/+f/5//n
/+b/5v/m/+T/5P/k/+X/5v/m/+b/5//m/+X/5v/m/+b/5v/m/+j/6P/o/+j/5v/m/+b/
5v/k/+T/5P/l/+X/5f/l/+X/5f/l/+X/5f/l/+X/5f/l/+X/5f/l/+X/5f/l/+X/5f/l
/+X/5v/m/+j/6P/q/+r/6v/r/+z/7//t/+//8P/x//L/8//0//X/8P/v/+7/7v/v/+//
7v/t/+z/6f/o/+f/5//n/+f/5//n/+f/5//l/+X/5f/l/+X/5f/k/+T/5P/l/+X/4//i
/+D/3//f/9//4f/h/+H/4f/g/+D/5P/k/+b/6//z//v/AgAEAAkAFwAqAEAAXACDALwA
/wA7AWQBbwFRASIB6QCvAGgAFADA/4j/df9x/2f/Wf9T/1P/V/9h/3H/iP+e/7D/wP/T
/9//5f/p/+//8v/0//X/9P/1//X/9f/1//b/9//5//r/+//7//r/+f/5//r//P/7//v/
/P/9//7//v/+//z//P/9//3///8BAAEAAQACAAIAAgADAAQABgAHAAcABwAHAAcACAAK
AAsACwAMAA0ADQAOAA8AEAAQABIAEgATABMAFAAWABkAGQAaABsAGwAbABsAGwAeAB8A
IQAiACMAJAAmACcAKAApACoALQAtAC4AMQAzADUANgA3ADkAOwA9AD8APwBBAEQARQBF
AEkASgBLAE0ATABMAE4AUABQAFAAUABQAFAAUABQAFIAUABPAE4ATQBOAE0ASwBKAEoA
SgBIAEcARQBCAEAAPgA+ADwAOQA3ADUAMwAxAC4AKgAnACYAIwAhAB4AGwAYABYAFAAS
ABAADgAOAAwACgAIAAYABAACAAEAAQAAAP///f/9//3//f/5//n/+P/4//r/+v/6//r/
+P/4//j/9//5//n/+f/5//n/+v/7//v/+//7//v/+v/6//r/+v/6//v/+//8//z//P/8
//z//P/8//z//P/8//v/+//7//r//P/8//3//f/7//v/+//7//n/+P/4//f/+f/5//n/
+f/3//b/9v/1//X/9f/2//b/+P/3//X/9P/0//T/9P/z//P/8//x//H/8P/w//D/8P/v
/+7/7v/u/+z/7P/s/+z/7P/s/+3/7f/r/+v/6//r/+3/7f/s/+z/7v/u/+3/7f/t/+3/
7f/t/+r/6v/q/+n/6f/p/+r/6v/q/+r/6v/q/+r/6v/q/+r/6v/q/+n/6f/p/+n/6f/p
/+n/6f/p/+n/5//m/+b/5//p/+n/6f/p/+f/5//n/+f/6f/o/+j/6P/m/+b/5v/n/+n/
6P/n/+f/6P/n/+b/5v/m/+b/5v/m/+b/5v/m/+b/5v/m/+b/5P/k/+X/5f/l/+X/5f/l
/+f/5//n/+f/5v/l/+T/4//l/+X/5f/l/+P/4//j/+P/5f/m/+b/5v/m/+j/6P/q/+3/
7v/x//H/8f/y//P/8//x//H/8f/u/+3/7P/s/+z/6//p/+f/5//l/+X/5f/j/+P/4//j
/+P/4//j/+H/4f/h/+H/4f/h/+D/4P/g/+H/4f/f/97/3v/f/9//3//f/9//3//f/+D/
4P/i/+T/5v/t//X//f8AAAQADwAhADYATgBuAJ8A4AAjAVUBagFdATUB/gDBAIEAMgDY
/5D/cP9r/2X/Wf9R/0//Uf9X/2P/ef+S/6j/uv/I/9P/4f/n/+v/7//w//D/8P/w//L/
8//z//P/9P/1//X/9v/3//f/+f/5//r//P/6//n/+f/6//v//P/8//z//v/+//////8B
AAMAAwADAAQABAAEAAUABQAGAAYABQAGAAcACAAKAAgACQAJAAoADQANAA4ADwAQABAA
EgASABMAEwAUABYAFwAXABgAGQAaABsAHAAdAB4AHwAhACIAIwAkACYAJwAoACkAKgAt
AC8AMAAzADUANwA4ADkAOwA9AD8AQQBBAEMARgBHAEcARwBIAEkASwBOAE4AUABSAFAA
UABQAFAAUgBSAFIAVABSAFEAUABPAFAATwBNAEwASgBKAEgARwBHAEQAQgBAAD4APAA5
ADcANwA1ADMAMAAsACkAKAAlACMAIAAdABoAGgAYABYAFAAQABAADgAMAAwACgAIAAYA
AwADAAIAAQABAAEAAQABAAEAAQAAAAAA/v/+//7//v8AAAAAAAD///////////////8A
AAEAAQABAAEAAQAAAAIAAgACAAIAAgABAAEAAAAAAAAAAAAAAAAAAAAAAAAAAQABAAEA
AAD+//7//////wEAAQABAAEAAQAAAAAA///9//3//f/9//3//P/8//v/+f/5//r/+v/8
//v/+f/4//j/+P/4//f/9//3//X/9f/2//b/9v/2//P/8v/y//L/9P/0//T/9P/y//L/
8//z//P/8//z//P/8f/x//D/8P/y//L/8f/x//H/8f/x//H/8P/w//D/7//t/+3/7v/u
/+7/7v/u/+7/7v/u/+7/7v/u/+7/7f/t/+3/7f/t/+3/7//v/+//7//t/+z/7P/t/+3/
7f/t/+3/7//v/+//7//t/+z/7P/s/+z/7P/s/+3/7//u/+3/7f/s/+//7v/s/+z/7P/s
/+z/7P/s/+z/7P/s/+z/7P/s/+z/7P/s/+3/7f/t/+3/7f/t/+3/7f/t/+3/7f/t/+3/
7f/t/+3/7f/t/+3/7f/t/+3/7f/u/+z/7P/s/+7/7v/w//H/8v/3//f/+f/6//3//f/9
//3////8//v/+v/5//j/9v/z//L/8//y//P/8f/v/+//7//v/+//7//v/+v/6//r/+v/
7f/t/+z/7P/q/+v/6//p/+r/6v/p/+n/6//r/+v/6//n/+j/6v/q/+r/7P/t/+//9f/8
/wQABwALABIAIgA2AE0AZgCLAMcACgFDAWkBagFLARsB5ACmAGQAFADF/5P/g/99/3H/
Z/9h/13/X/9o/3b/iv+i/7X/x//Z/+X/7f/y//j/+v/6//z//f/9//3//v//////AAAB
AAEAAQABAAIABAAEAAMAAwAEAAUABgAGAAYABgAGAAcABwAHAAkACQAJAAoACgAKAAsA
DAAOAA8ADwAPAA8ADwAQAA4ADwAPABAAEQARABIAEwAWABYAGAAYABkAGQAaABwAGwAb
ABwAHQAeAB8AIAAhACIAIwAlACYAJwAoACoAKwAsAC0ALgAxADMANAA3ADkAOwA8AD0A
PwA/AEEAQwBDAEMARgBHAEcASgBMAE4AUQBQAFAAUgBUAFYAVgBWAFYAVgBWAFYAWABW
AFUAVABTAFQAUwBRAFAAUgBSAFAATwBPAEwASgBIAEcARgBEAEMARQBDAEEAPgA6ADcA
NgAzADEALgArACgAKAAmACQAIgAeAB4AHAAaABYAFAASABAAEQARABAADwANAA0ADQAN
AAkACQAIAAgACAAIAAgACAAIAAgACAAHAAkACQAJAAkABwAIAAkACQAJAAkACQAIAAgA
CAAIAAgACwALAAwADAAMAAwADAAMAAwADAAMAAwADQANAA0ADAAKAAoACwALAAsACwAL
AAsACwAKAAoACQAJAAkACQAJAAoACgALAAsACQAJAAoACgAIAAcABQAEAAUABgAHAAcA
CQAJAAcABwAEAAQABAAEAAUABAAEAAQAAgACAAIAAgAAAAAAAQABAP//////////AQAB
AAAAAAD+//7//f/9/////////////v/+//7//f//////AAAAAP7//v/+//7//v/+//7/
/v8AAAAA//////////////////////////8BAAAAAAABAP////////////////////8B
AAAAAAAAAAAAAAAAAAEAAQAAAAAAAAAAAAAAAAAAAAEAAQABAAMAAwADAAMAAgABAAAA
////////////////////////AQABAAEAAQACAAIAAgACAAMAAgADAAMABgAJAAkACwAM
AA0ADQANAA0ADQAKAAkACAAIAAgABwAGAAUABgAFAAUABQADAAMAAwADAAMAAwADAAEA
AQABAAEAAQABAAAA/v/+//////////7//v/9//3//f/9//3//////wAAAAAAAAAAAgAD
AAUADQAYACAAIwApADQAQgBWAG8AjAC5APcANAFjAXcBZAE9AQkBzACOAEoAAgDH/6v/
pf+b/4//hf99/3v/f/+K/5r/rP/A/9X/5f/1////BQAKAA4AEAAQABIAEwATABMAFAAV
ABUAFgAXABcAFwAXABgAGgAaABkAGQAaABsAHAAcABwAHgAeAB8AHwAdAB8AHwAfAB4A
HgAeAB8AIAAiACMAIwAlACUAJQAmACQAJQAlACYAJwAnACgAKQAqACoALAAsAC0ALQAu
ADAAMQAxADIAMwA0ADUANgA3ADgAOQA7ADwAPQA+AEAAQQBCAEMARABHAEkASgBNAE8A
UQBSAFMAVQBXAFkAWwBbAFkAXABdAF0AYQBiAGMAZQBmAGYAaABqAGoAagBqAGoAagBq
AGoAbABuAG0AbABrAGwAawBpAGgAZgBmAGQAYwBlAGIAYABeAF4AXABZAFcAVwBVAFMA
UABNAEsASwBJAEkARgBDAEAAPgA8ADoAOAA2ADYANAAyADAALgAsACoAKQApACgAJwAl
ACUAJQAlACMAIwAiACIAJAAkACQAJAAiACIAIgAhACEAIQAhACEAHwAgACEAIQAjACMA
IwAiACQAJAAkACQAIwAjACQAJAAkACQAJAAkACYAJgAmACYAJQAlACUAJAAkACQAJQAl
ACcAJwAnACcAJwAmACYAJQAlACUAJQAlACcAJgAmACUAIwAjACQAJAAkACMAIQAgACIA
IgAgAA==
         </WaveFormData>
      </LeadData>
      <LeadData>
         <LeadByteCountTotal>10000</LeadByteCountTotal>
         <LeadTimeOffset>0</LeadTimeOffset>
         <LeadSampleCountTotal>5000</LeadSampleCountTotal>
         <LeadAmplitudeUnitsPerBit>4.88</LeadAmplitudeUnitsPerBit>
         <LeadAmplitudeUnits>��V</LeadAmplitudeUnits>
         <LeadHighLimit>2147483647</LeadHighLimit>
         <LeadLowLimit>268435456</LeadLowLimit>
         <LeadID>V3</LeadID>
         <LeadOffsetFirstSample>0</LeadOffsetFirstSample>
         <FirstSampleBaseline>0</FirstSampleBaseline>
         <LeadSampleSize>2</LeadSampleSize>
         <LeadOff>FALSE</LeadOff>
         <BaselineSway>FALSE</BaselineSway>
         <ExcessiveACNoise>FALSE</ExcessiveACNoise>
         <MuscleNoise>FALSE</MuscleNoise>
         <LeadDataCRC32>3026050968</LeadDataCRC32>
         <WaveFormData>
2P/Y/9j/2P/a/9r/2v/a/9r/2v/a/9r/3P/c/9z/3P/f/+L/5f/o//z/DgAgADIAZQCY
AMsA/gA8AXgBtAHwAbgBggFMARYBwABsABgAxP+y/6L/kv+C/3z/eP90/3D/f/+M/5n/
pv+w/7r/xP/O/9L/1P/W/9j/2v/c/97/4P/g/+D/4P/g/+L/4v/i/+L/5P/k/+T/5P/i
/+L/4v/i/+P/5P/l/+b/5//o/+n/6v/q/+r/6v/q/+z/7P/s/+z/7P/s/+z/7P/t/+7/
7//w//L/8v/y//L/9P/0//T/9P/2//b/9v/2//j/+P/4//j/+v/6//r/+v/7//z//f/+
////AAABAAIAAwAEAAUABgAHAAgACQAKAA4AEAASABQAFgAWABYAFgAZABoAGwAcAB8A
IAAhACIAJAAmACgAKgAtAC4ALwAwADIAMgAyADIANAA0ADQANAA1ADYANwA4ADgAOAA4
ADgAOAA4ADgAOAA1ADQAMwAyAC8ALgAtACwAKwAqACkAKAAkACIAIAAeABwAGgAYABYA
EwAQAA0ACgAIAAYABAACAP///v/9//z/+//6//n/+P/1//T/8//y//L/8v/y//L/8v/y
//L/8v/w//D/8P/w/+7/7v/u/+7/8P/w//D/8P/w//D/8P/w//L/8v/y//L/9P/0//T/
9P/y//L/8v/y//H/8P/v/+7/7//w//H/8v/w//D/8P/w//D/8P/w//D/7v/u/+7/7v/w
//D/8P/w/+3/7P/r/+r/6//s/+3/7v/t/+z/6//q/+j/6P/o/+j/6P/o/+j/6P/o/+j/
6P/o/+f/5v/l/+T/5f/m/+f/6P/n/+b/5f/k/+L/4v/i/+L/5P/k/+T/5P/k/+T/5P/k
/+T/5P/k/+T/4v/i/+L/4v/k/+T/5P/k/+L/4v/i/+L/4v/i/+L/4v/g/+D/4P/g/97/
3v/e/97/3v/e/97/3v/g/+D/4P/g/+D/4P/g/+D/4P/g/+D/4P/g/+D/4P/g/97/3v/f
/9//4P/g/+D/3//f/9//3//f/+H/4f/g/+D/4P/g/+D/4P/e/97/3v/e/9//3//f/9//
3//g/+H/4v/j/+X/5v/m/+f/5//o/+j/6P/o/+j/5//k/+P/4//i/+P/5P/k/+P/4//j
/+P/4//j/+P/4//j/+P/4//h/+H/3//f/9//3//g/+D/4P/h/+H/3v/c/9z/2v/a/9r/
2v/c/9z/3f/d/93/4P/e/9z/3v/f/9//4//t//v/CgAfADkAWgCGAL8ACgFlAcIBCQIU
Au8BtgFvARsBuwBNAO3/vv+u/6H/kv+L/3//cf9t/3L/d/+E/5P/o/+0/8X/zf/Q/9P/
2f/a/93/3//g/+D/4v/i/+P/4//l/+X/5f/n/+n/6f/p/+n/7P/q/+r/6//p/+v/7P/s
/+n/6f/r/+v/7f/t/+3/7v/v/+//7//v//D/8f/x//H/8v/y//L/9P/2//b/9v/2//b/
9//3//n/9//3//j/+f/5//n/+//8//z//P/9//7/////////AAAEAAUABgAHAAYABwAI
AAkACQAKAAoACgAMAA4AEAATABUAFQAXABgAGQAcAB4AIQAhACIAJAAlACQAJwAqACsA
LAAtADAAMgA0ADQANQA1ADUANgA4ADkAOwA7ADsAPAA6ADoAOQA5ADkAOQA5ADkAOgA4
ADcANgAzADIAMQAwAC4ALAArACkAJwAmACUAJQAgAB4AHAAaABYAEgAPAA0ADAALAAkA
CAAFAAMAAQD//////f/8//v/+//7//v/+//6//n/9//1//P/8//z//P/9f/1//T/9P/y
//H/8f/y//L/8v/z//X/8//z//P/8//1//X/9f/1//f/9//3//f/+f/4//j/+P/3//f/
9//3//b/9v/2//X/9f/2//b/9v/3//f/9//3//b/9v/2//X/8//z//P/8//1//X/9P/z
//P/8//z//P/9f/z//P/8//z//P/8f/v//H/8f/w/+//7v/u/+7/7v/u/+3/7f/s/+z/
7P/s/+v/6f/p/+n/6f/p/+n/6f/p/+v/6//r/+v/7f/r/+v/7P/q/+r/6v/q/+f/5v/m
/+f/5//n/+f/5//p/+n/6f/p/+f/5v/m/+b/6P/o/+j/6P/o/+j/6P/o/+b/5v/m/+b/
5v/m/+X/5f/m/+b/5v/m/+b/5v/m/+b/5v/l/+X/5f/l/+X/5f/m/+b/5P/j/+L/4f/g
/+P/5f/m/+j/5v/m/+X/5f/l/+X/5f/l/+X/5P/k/+T/5v/m/+b/5v/m/+b/5v/n/+b/
5f/k/+P/5v/n/+j/6f/t/+7/7v/v/+//8P/w//D/7v/u/+3/7P/t/+3/7P/s/+v/6f/m
/+X/5//n/+f/5//n/+f/5//n/+n/5//n/+f/5//n/+f/5v/k/+T/5f/l/+D/3v/e/97/
4P/g/+D/4P/g/+H/4f/h/+T/5P/i/+D/5f/t//v/BwAZADIAUQB7AK4A8gBJAawBBQIs
AhcC3gGZAUoB6QB5AAsAxf+r/57/lP+J/3r/c/9z/3X/ef+M/5//rP+7/8n/0P/X/9v/
3v/f/+H/5P/n/+n/6v/q/+r/6v/r/+v/6//r/+v/7f/r/+v/6//r//D/7v/u/+//8f/z
//T/9P/y//H/8v/x//P/8//z//T/9f/1//X/9f/2//f/9//3//j/+P/4//r/+P/4//j/
+P/5//v//P////////8AAAEAAQABAAMABAAEAAQABQAGAAcABwAHAAgACgALAAwADQAQ
ABEAEgATABIAFAAVABYAFwAYABkAGwAfAB8AIQAiACMAJgAoACsAKwAsAC4ALwAwADMA
NgA3ADYANwA6ADwAPgA+AD8APwA9AD4AQABBAEEAQQBBAEIAQgBCAEEAQQBDAEMAQwBD
AEAAPgA9ADwAOQA4ADcANgA0ADIAMQAvACoAKAAmACUAIgAgAB4AHAAcABgAFQATABAA
DwANAAwACQAHAAUAAwADAAEAAAD//////////////f/9//z/+//9//3//f/9//3//f/8
//z/+v/5//n/+v/6//r/+//9//v/+//7//v/+//7//v/+//9//3//f/9//v/+v/6//r/
/f/9//3//f/6//r/+v/5//v//P/8//z/+//7//v/+//4//j/+P/3//n/+f/5//n/9//3
//b/9f/3//f/9//3//b/8//y//H/8//z//H/7//z//P/8v/x/+7/7v/u/+7/7v/t/+3/
7P/u/+7/7v/t/+3/7f/t/+3/7//v/+//7//t/+3/7f/t/+v/6f/p/+r/7P/s/+z/7P/p
/+j/6P/p/+r/6//s/+3/6//r/+v/6//r/+r/6v/q/+r/6v/q/+r/6P/o/+j/6P/o/+j/
6P/o/+r/6v/p/+n/6v/q/+r/6v/o/+j/6P/o/+n/6f/q/+v/6f/p/+n/6v/o/+j/5//l
/+3/7//s/+r/6v/q/+r/6P/o/+j/6P/m/+b/5//n/+r/6v/q/+n/6f/p/+n/6f/p/+n/
6P/o/+j/6P/o/+j/6P/o/+j/6P/p/+n/6f/p/+v/7P/t/+7/7//x//L/8v/x//H/8v/y
//T/9P/0//P/8P/v/+//7v/s/+z/6//p/+v/6//r/+v/6f/p/+n/6f/p/+n/5//n/+n/
6f/p/+n/6P/o/+j/6f/n/+T/4v/i/+L/4v/i/+L/5P/k/+X/5f/n/+b/5P/i/+T/5//t
//f/BwAZADAATQBxAKQA5gA1AZQB8QEkAhUC3AGXAUwB7QB7AAsAv/+p/6L/lv+H/3z/
c/9z/3n/g/+Q/5//rv+5/8f/0P/X/9v/3P/f/+P/5v/l/+f/6P/o/+j/6P/p/+n/6//r
/+v/7f/t/+3/7f/t//D/7v/u/+//7//x//L/8v/x//H/8//z//X/9f/1//b/9f/1//X/
9f/0//X/9f/1//f/+P/5//z//P/8//z//P/6//v/+//9//3//f/+/////////wEAAgAC
AAIAAwAEAAcABwAHAAgACAAJAAoACwAMAA0ADgAPABIAFAAVABYAFwAYABkAGwAbABsA
HQAeACEAJAAmACkAKwAsAC4ALwAuADEANAA1ADYANwA6ADwAPAA8AD0APQA9AD4AQABB
AEEAQQBBAEIAQgBCAEEAQQA/AD8APwA/AEAAPgA9ADwAOgA4ADYANAA0ADIAMQAvACoA
KAAmACUAIAAeABwAGgAZABYAFAATABAADwANAAwACwAJAAcABQAFAAMAAgABAAIAAQAA
AP////////7//f/9//3//f/9//3//f/8//z//P/7//v//P/6//r/+//9//v/+//7//v/
+//7//v/+//7//v/+//7//v/+v/6//r/+//7//v/+//6//r/+v/5//v//P/8//z/+//7
//v/+//6//r/+v/5//n/+f/5//n/+f/5//j/9//2//X/9P/z//X/8//z//P/9f/1//P/
8f/z//P/8v/x//L/8v/y//L/8P/v/+//7v/u/+7/7v/t/+z/6//q/+n/7P/t/+7/7//t
/+3/7f/t/+3/6//r/+z/7P/s/+z/7P/t/+z/7P/t/+v/6//r/+v/6f/p/+n/6f/p/+j/
6P/o/+j/6P/o/+j/6v/q/+r/6v/o/+j/6P/o/+j/6P/n/+f/6P/o/+j/6P/m/+b/5v/m
/+j/5//n/+f/6f/p/+n/6v/q/+r/6f/n/+f/5//o/+j/6P/o/+j/6P/o/+j/6P/o/+j/
6P/o/+j/6P/o/+j/5v/m/+b/5v/m/+b/5v/m/+b/5v/m/+b/6f/p/+r/6v/o/+f/5//n
/+f/5//n/+f/6P/o/+j/6P/o/+j/6P/o/+b/5v/n/+f/5//n/+f/6P/r/+z/7f/v//D/
8P/x//H/8v/y//L/8v/x/+//7f/r/+v/6v/q/+r/5//l/+X/5f/n/+f/5//n/+n/6f/p
/+n/5f/l/+X/5f/n/+f/5v/m/+b/5//n/+T/4v/i/+L/4v/i/+L/4v/i/+P/4//j/+T/
4v/g/+D/5f/r//X/AwAVACwASQBvAKIA4gAxAZAB6QEaAgcCzAGJAUAB4QBvAP3/t/+l
/6L/mP+L/37/c/9v/3P/f/+Q/6H/sP+//8n/0v/X/9v/3v/h/+P/5P/l/+f/6P/o/+b/
5v/n/+f/6//r/+v/7f/r/+v/6//r//D/7v/u/+//7f/v//D/8P/v/+//8f/x//H/8f/x
//L/9f/1//X/9f/1//X/9P/z//X/9v/3//r/+P/4//j/+P/4//n/+f/7//v/+//8//3/
/f/9////AAAAAAAAAQACAAMAAwADAAQABgAHAAgACQAKAAsADAANABAAEgATABQAFQAW
ABcAGQAZABkAGwAcAB0AIAAiACUAJQAmACgAKQAqAC0AMAAxADIAMwA2ADgAOAA4ADkA
OQA5ADoAPAA9AD0APQA9AD4APgA+AD0APQA9AD0APQA9ADwAOgA5ADgANwA2ADUANAAy
ADAALwAtACgAJgAkACMAIgAgAB4AHAAYABQAEQAPAA4ADQALAAoACQAHAAUAAwABAP//
/v/9//z/+//6//n/+v/7//v/+//5//n/+f/5//f/9//2//b/9P/z//P/9P/3//j/+v/9
//n/+f/5//n/+f/5//n/+f/3//f/9//3//n/+P/4//j/+f/5//n/+f/2//b/9v/1//X/
9v/2//b/9f/1//X/9f/2//b/9v/1//X/9f/1//X/9f/1//T/8//z//P/8//z//H/7//v
/+//7//v/+3/6//v/+//7v/t/+z/7P/s/+z/7v/t/+3/7P/q/+r/6v/p/+n/6f/p/+n/
6//r/+v/6//r/+v/6//r/+n/5//n/+j/6P/o/+j/6P/n/+b/5v/n/+n/6f/p/+n/5//n
/+f/5//p/+j/6P/o/+b/5v/m/+b/5P/k/+T/5P/l/+b/5//o/+b/5v/l/+X/6P/o/+j/
6P/o/+j/6P/o/+b/5f/l/+X/5f/l/+X/5v/m/+b/5f/j/+f/5//o/+b/5v/m/+b/5v/m
/+b/5v/o/+j/6P/o/+b/5v/m/+f/5v/m/+X/5P/l/+X/5f/l/+P/4//j/+L/5P/k/+T/
5P/k/+T/5P/k/+L/4//j/+P/5f/l/+b/5//m/+f/6f/q/+r/6//r/+z/7v/u/+7/7v/v
/+7/7f/t/+r/6v/q/+n/5//n/+f/5//m/+X/5P/j/+T/5f/m/+X/5f/l/+X/5f/l/+T/
5P/k/+P/4//g/97/4P/g/+D/4P/e/97/3v/f/93/3f/e/+D/5P/k/+P/4//l/+n/8f/+
/w0AIwA+AGAAjQDEAA8BbAHHAQICBwLcAZ0BUwEFAakAOQDi/7r/q/+e/5X/jf9//3P/
dP91/3j/if+d/6z/t//F/9D/1//Z/9z/3f/f/+D/4P/h/+L/5P/l/+f/5//n/+n/6f/p
/+n/6f/q/+j/6P/p/+n/6//s/+z/6//r/+3/7f/t/+3/7f/u//H/8f/x//H/8v/z//P/
8//y//L/8v/0//L/8v/y//L/9P/1//X/9//1//X/9v/3//f/9//5//r/+f/4//j/+P/6
//v//P/+////////////AQADAAUABwAHAAgACAAIAAsADAANAA8AEwATABUAFgAWABgA
GQAbABsAHAAeAB8AIgAlACgAKQAoACkALAAuAC4ALgAvAC8ALwAwADIAMwAzADMAMwA0
ADQANAAzADMANQA1ADUANQA2ADQAMwAyAC8ALgAtACwALAAqACkAJwAmACQAIgAhABwA
GgAYABYAFAAQAA0ACwAOAA8ADwAQAAwACQAGAAMAAwABAAAA///8//v/+v/5//n/+f/4
//f/9f/1//X/9f/1//X/9P/0//T/8//z//T/9P/0//X/9//1//X/9f/1//L/8f/w/+//
8P/x//L/8//z//L/8v/y//P/8//z//P/8//0//X/9f/1//b/9v/2//f/9//3//f/9v/2
//b/9f/3//f/9//3//f/9//2//X/9f/1//X/9f/1//P/8//z//X/9f/z//H/8//z//L/
8f/x//L/8//0//H/7//u/+z/7f/u/+//7//x//H/8f/x//D/7//u/+3/7f/t/+3/7f/t
/+v/6//s/+7/7v/u/+7/7f/s/+z/7f/r/+v/6//r/+3/7f/t/+3/6//q/+r/6v/q/+r/
6v/q/+r/6v/q/+r/6P/o/+j/6P/q/+r/6f/p/+j/6P/o/+j/6P/o/+j/6P/o/+f/5//n
/+n/6f/p/+r/6P/q/+j/6P/o/+j/6P/m/+f/5//o/+b/5v/l/+X/5//n/+f/5//n/+b/
5v/m/+b/5v/m/+b/5v/m/+b/5//n/+f/5//n/+j/6f/q/+v/7//w//D/8f/v//D/8P/w
//D/8P/v/+7/7f/t/+z/7P/s/+v/6f/p/+n/6f/p/+n/5//n/+f/5//o/+f/6P/p/+f/
5//n/+b/5v/m/+f/5//k/+L/4v/i/+L/4v/i/+L/4v/j/+P/4//k/+b/5P/k/+P/5//v
//v/DQAkAD8AXwCKAMIACwFmAccBEAIfAvoBvQF0ASEBvQBLAOn/tf+m/57/lf+K/33/
df91/3n/gP+R/6T/r/+1/8T/0f/d/+L/4//j/+T/5f/n/+j/6P/o/+j/6f/p/+n/6f/p
/+v/7f/t/+3/7f/u/+z/7P/t/+3/7//w//D/8f/x//P/8//z//P/8//0//X/9f/1//X/
9v/3//f/9//2//b/9v/4//n/+v/7//z/+v/7//v//f/9//3//v////7//f/+//7//v/+
////AAADAAMAAwAEAAYABwAIAAkACgALAAwADQAQABIAEwAUABUAFgAXABkAGQAZABsA
HAAdACAAIgAlACcAKAAqACsAKgAtADAAMQA0ADUAOAA6ADoAOgA7ADsAOAA4ADkAOQA8
AD0APgBAAD4APgA9AD0AOwA7ADsAOwA6ADgANwA2ADcANgA1ADQAMAAuAC0AKwApACgA
JwAnACIAIAAeABwAGAAUABEADwAMAAsACQAIAAUAAwABAP//AQD///7//f/8//v/+v/5
//v/+//6//n/9//3//f/9//3//f/9v/2//b/9f/1//b/9v/2//f/+f/5//n/+f/5//f/
9//3//f/+f/5//n/+f/3//b/9v/2//n/+f/5//n/+P/4//j/9//3//j/+P/4//f/9//3
//f/9v/2//b/9f/3//f/9//3//f/9//2//X/9//3//f/9//3//X/9f/1//X/9f/z//H/
8//z//L/8f/w//D/8P/w//D/7//v/+7/8P/w//D/7//v/+//7//v/+//7//v/+//8f/x
//H/8f/v/+3/7f/u/+7/7v/u/+7/6//q/+r/6//t/+3/7f/t/+v/6//r/+v/7f/s/+z/
7P/s/+z/7P/s/+z/7P/s/+z/7P/s/+z/7P/s/+z/6//r/+r/6v/q/+r/7P/s/+z/7P/s
/+v/6//r/+v/6//r/+z/7P/s/+v/6f/r/+v/7P/s/+z/7P/s/+7/7v/u/+7/7P/s/+z/
7P/q/+r/6v/r/+v/7P/s/+z/6//r/+v/6//t/+3/7f/s/+r/6v/q/+r/7P/s/+z/7P/q
/+v/6//r/+v/6//s/+3/8P/x//P/9P/y//P/8//0//X/9v/3//j/9v/0//L/8f/y//L/
8v/x/+3/7f/t/+3/7f/t/+3/7f/t/+3/7f/r/+3/7f/t/+3/7f/s/+z/7P/t/+3/6v/o
/+b/5v/m/+b/5v/m/+b/5//n/+f/6P/o/+j/6v/r/+3/9f///w0AHgA3AFcAfgC0APcA
SgGpAQACIwIIAssBhgE7Ad0AaQD9/73/qv+k/5n/jv+B/3n/d/99/4b/l/+o/7P/v//O
/9n/3f/g/+X/5//o/+f/6f/q/+r/7P/s/+3/7f/x//H/8f/z//H/8f/x//H/9P/y//L/
8//z//X/9v/2//X/9f/3//f/+f/5//n/+v/5//n/+f/5//z//f/9//3//P/8//z//v/+
//7//v/+//7//////wEAAQABAAIAAwAFAAUABwAIAAgACAAJAAoACQAJAAkACgAMAA0A
DgAPABAAEQASABMAFgAYABkAGgAaABoAGgAbAB8AHwAhACIAIwAmACgAKwArACwALgAv
ADIANQA4ADkAOQA5ADsAPAA9AD4AQABBAD8AQABCAEMAQwBDAEMARABEAEQAQwBDAEMA
QwBDAEMAQgBAAD8APgA9ADwAOwA6ADgANgA1ADMAMAAuACwAKwAoACYAJAAiACIAHgAb
ABkAFgAVABMAEgAPAA0ACwAJAAkABwAGAAUAAgABAAAA///9//3//P/7//3//f/9//3/
/f/9//z//P/8//v/+//8//z//P/9/////f/9//3//f/9//3//f/9//3//f/9//3////+
//7//v////////////z//P/8//v//f/+//7//v/9//3//f/9//z//P/8//v//f/9//3/
/f/7//v/+v/5//f/9//3//f/+f/3//f/9//3//f/9f/z//X/9f/0//P/9P/0//T/9P/y
//H/8f/w//D/8P/w/+//7//v/+//7//v/+//7//v/+//7//v/+//7//t/+3/7v/w//D/
8P/w/+//7v/u/+//7f/t/+3/7f/t/+3/7f/t/+3/7P/s/+z/7P/s/+z/7P/s/+z/7P/s
/+z/7P/s/+z/6v/q/+n/6f/s/+z/7P/s/+r/6v/q/+r/6v/p/+n/6f/p/+n/6f/q/+v/
7P/s/+v/7f/t/+r/6v/q/+r/6v/q/+r/6v/q/+r/6v/q/+r/6P/o/+n/6f/q/+r/6v/p
/+v/6//r/+v/6f/p/+j/6P/o/+j/6P/o/+j/6P/o/+j/6//r/+v/6//r/+z/7f/u/+//
8f/y//L/8//z//T/9P/y//L/8v/x//D/7//v/+7/7v/u/+3/6//r/+v/6//r/+v/6//r
/+v/6//r/+n/6f/p/+n/6f/p/+b/5v/m/+f/6f/m/+T/5P/k/+T/5P/k/+b/5v/n/+f/
5//o/+j/5v/o/+n/7//5/wcAFwAsAEkAawCYANIAIQF8AdkBEAINAtwBmwFSAf0AkQAd
AMn/qf+i/5z/kf+E/3v/ef95/3//jv+h/7D/u//H/9D/2f/f/+L/5f/n/+j/5//p/+r/
6v/s/+z/7f/t/+3/7f/t/+//7//v/+//7//y//D/8P/x//H/8//0//T/9f/1//f/9//1
//X/9f/2//n/+f/5//n/+P/5//n/+f/8//z//P/+//z//P/8//z//v//////AQABAAEA
AgADAAEAAQADAAQABgAGAAcACAAJAAkACQAKAAoACwAMAA0ADgAPABAAEQASABQAFQAW
ABkAGgAbAB0AHwAfACEAIgAhACQAJgApACsALAAuAC8ALgAxADQANQA2ADcAOgA8ADwA
PAA9AD0APwBAAEIAQwBBAEEAQQBCAEAAQAA/AD8AQQBBAEEAQQBAAD4APQA8ADkAOAA3
ADYANgA0ADMAMQAuACwAKgApACYAJAAiACAAHgAaABcAFQASABEADwAOAAsACQAHAAUA
BQADAAIAAQAAAP///v/9///////+//3//P/7//r/+f/7//v/+v/6//z/+//7//z/+v/6
//v//f/7//v/+//7//3//f/9//3//f/9//3//f/9//z//P/8//3//f/9//3//P/8//z/
+//7//z//P/8//3//f/9//3//P/8//z/+//7//v/+//7//n/+f/4//f/9//3//f/9//3
//X/9f/1//X/9f/z//H/9f/1//T/8//y//L/8v/y//L/8f/x//D/8P/w//D/7//v/+//
7//v/+//7//v/+//7//v/+//7//v/+3/7f/u//D/8P/w//D/7f/s/+z/7f/r/+v/6//r
/+3/7f/t/+3/7f/s/+z/7P/s/+z/7P/s/+z/7P/s/+z/7v/u/+7/7v/t/+z/6v/p/+r/
6v/q/+r/6//s/+3/7v/s/+v/6//r/+v/6//r/+z/7P/s/+v/6f/r/+v/7P/s/+z/7P/s
/+r/6v/q/+r/6P/o/+j/6P/q/+r/6v/q/+v/6//s/+z/7P/r/+v/6//p/+n/6f/p/+r/
6v/q/+r/6v/q/+r/6v/q/+r/6//r/+n/6f/p/+r/6//s/+3/7//y//L/8//z//T/9P/0
//T/9v/1//T/8//y//D/7//u/+//7f/t/+3/7f/t/+3/7f/t/+3/7f/t/+v/6//r/+v/
6//r/+r/6v/q/+v/6//o/+b/5v/m/+b/6P/o/+j/6P/l/+X/5//o/+j/6P/o/+n/5//r
/+//9f8AAA8AIQA8AF4AgwC2AP0AVAGxAfwBEQLuAbMBcQElAccAVQDw/7j/q/+k/53/
k/+H/3v/eP99/4T/kf+h/7D/vf/L/9T/2f/f/+T/5//p/+r/6v/s/+z/7f/t/+3/7f/t
/+//8f/x//H/8f/0//L/8v/z//P/9f/2//b/9f/1//f/9//3//f/9//4//n/+f/5//n/
/P/9//3//f/8//z//P/+//z//P/8//z//v//////AQABAAEAAgADAAMAAwAFAAYABAAE
AAUABgAJAAkACQAKAAwADQAOAA8AEAARABIAEwASABQAFQAWABcAGAAZABsAHwAfACEA
IgAhACQAJgApACkAKgAsAC0ALgAxADQANQA2ADcAOgA8AD4APgA/AD8APwBAAEIAQwBF
AEUARQBGAEQARABDAEMARQBFAEUARQBGAEQAQwBCAEMAQgBBAEAAQAA+AD0AOwA4ADYA
NAAzADAALgAsACoAKgAmACMAIQAeAB0AGwAaABUAEwARAA8AEQAPAA4ADQAMAAsACgAJ
AAcABwAGAAUAAwADAAMAAwADAAMAAgACAAIAAQABAAIAAgACAAMABQADAAMAAwADAAEA
AQABAAEAAgADAAQABQAFAAQABAAEAAQAAwACAAEAAwAEAAUABQADAAQABAAEAAMAAwAD
AAMABAAEAAQAAwADAAMAAwADAAUABQAEAAMAAQABAAEAAQD///3//f/9//7////+//3/
AQABAAAA///8//z//P/8//z/+//7//r/+v/6//r/+f/5//n/+f/5//f/9//3//f/+f/5
//n/+f/5//f/9//4//j/+P/4//j/+f/4//j/+f/5//n/+f/5//f/9//3//f/9//2//b/
9v/4//j/+P/4//r/+v/6//r/+v/6//r/+v/6//r/+f/5//r/+v/6//r/+v/6//r/+v/6
//n/+f/5//v/+//7//z/+v/6//r/+v/6//r/+v/6//v/+//8//z//P/7//v/+f/5//n/
+f/5//j/+P/4//j/+P/4//j/+v/6//r/+//7//v/+//7//v/+//7//v///8AAAAAAQAD
AAQABAAEAAIAAgABAAAA//////7//v8AAP///f/9//3//f/9//3//f/9//3//f/9//v/
+//7//3//f/9//z/+v/6//v/+//6//j/+P/4//j/+P/4//j/+P/5//n/+f/6//r/+v/6
//n/+/8BAAkAEQAgADMARwBkAIoAuQD2AEUBpAH7ASgCGQLmAacBXQEHAaEANQDq/8r/
v/+2/6//pf+V/43/jv+T/5z/q/+5/8j/1//j/+z/8f/1//j/+//9//7//v///wAAAgAD
AAMAAwADAAUABwAHAAcABwAKAAgACAAJAAkACwAMAAwADQANAA8ADwAPAA8ADwAQAA8A
DwAPAA8AEAARABEAEQAUABQAFAAWABQAFAAUABQAFAAVABUAFwAXABcAGAAZABkAGQAb
ABwAHgAeAB8AIAAhACEAIQAiACQAJQAmACcAKAApACoAKwAsAC4ALwAwADMANAA1ADcA
OQA5ADsAPAA7AD4AQABDAEMARABGAEcASABLAE4ATwBQAFEAVABWAFgAWABZAFkAWQBa
AFwAXQBfAF8AXwBgAGAAYABfAF8AXwBfAF8AXwBgAF4AXQBcAF0AXABbAFoAWABWAFUA
UwBSAFAATgBNAEwASgBIAEYAQgA+ADsAOQA6ADkANwA2ADEALwAtACsAKwApACgAJwAm
ACUAJAAjACMAIwAiACEAIQAhACEAIQAfAB8AHgAeAB4AHQAdAB4AHgAeAB8AIQAhACEA
IQAhAB8AHwAfAB8AIQAhACEAIQAhACAAIAAgACMAIwAjACMAIgAiACIAIQAhACIAIgAi
ACUAJQAlACUAJAAkACQAIwAjACMAIwAjACUAJQAkACMAIQAhACEAIQAjACEAIQAhACMA
IQAfAA==
         </WaveFormData>
      </LeadData>
      <LeadData>
         <LeadByteCountTotal>10000</LeadByteCountTotal>
         <LeadTimeOffset>0</LeadTimeOffset>
         <LeadSampleCountTotal>5000</LeadSampleCountTotal>
         <LeadAmplitudeUnitsPerBit>4.88</LeadAmplitudeUnitsPerBit>
         <LeadAmplitudeUnits>��V</LeadAmplitudeUnits>
         <LeadHighLimit>2147483647</LeadHighLimit>
         <LeadLowLimit>268435456</LeadLowLimit>
         <LeadID>V4</LeadID>
         <LeadOffsetFirstSample>0</LeadOffsetFirstSample>
         <FirstSampleBaseline>0</FirstSampleBaseline>
         <LeadSampleSize>2</LeadSampleSize>
         <LeadOff>FALSE</LeadOff>
         <BaselineSway>FALSE</BaselineSway>
         <ExcessiveACNoise>FALSE</ExcessiveACNoise>
         <MuscleNoise>FALSE</MuscleNoise>
         <LeadDataCRC32>4247285531</LeadDataCRC32>
         <WaveFormData>
5v/m/+b/5v/m/+b/5v/m/+j/6P/o/+j/6P/o/+j/6P/s/+7/8P/y/wAADgAcACoAUAB2
AJwAwgDvABoBRQFwAUEBEgHjALQAewBCAAkA0P/J/8T/v/+6/7L/rP+m/6D/qP+w/7j/
wP/H/87/1f/c/97/4P/i/+T/5v/o/+r/7P/s/+z/7P/s/+z/7P/s/+z/7f/u/+//8P/u
/+7/7v/u//D/8P/w//D/8f/y//P/9P/y//L/8v/y//T/9P/0//T/9P/0//T/9P/1//b/
9//4//j/+P/4//j/+v/6//r/+v/7//z//f/+//z//P/8//z//f/+////AAABAAIAAwAE
AAYABgAGAAYABwAIAAkACgAMAAwADAAMAA4AEAASABQAFQAWABcAGAAbABwAHQAeACEA
IgAjACQAJQAmACcAKAArACwALQAuAC8AMAAxADIANAA0ADQANAA2ADYANgA2ADgAOAA4
ADgAOAA4ADgAOAA2ADQAMgAwAC8ALgAtACwAKwAqACkAKAAkACIAIAAeABwAGgAYABYA
EwAQAA0ACgAJAAgABwAGAAUABAADAAIA///+//3//P/5//j/9//2//b/9v/2//b/9P/0
//T/9P/2//b/9v/2//X/9P/z//L/8//0//X/9v/0//T/9P/0//b/9v/2//b/+P/4//j/
+P/6//r/+v/6//n/+P/3//b/9//4//n/+v/4//j/+P/4//j/+P/4//j/+P/4//j/+P/6
//r/+v/6//j/9v/0//L/9P/0//T/9P/0//T/9P/0//L/8v/y//L/8f/w/+//7v/v//D/
8f/y//D/8P/w//D/8P/w//D/8P/u/+7/7v/u/+z/7P/s/+z/7P/s/+z/7P/s/+z/7P/s
/+z/7P/s/+z/7v/u/+7/7v/s/+z/7P/s/+r/6v/q/+r/6v/q/+r/6v/q/+r/6v/q/+n/
6P/n/+b/6P/o/+j/6P/o/+j/6P/o/+r/6v/q/+r/6v/q/+r/6v/o/+j/6P/o/+j/6P/o
/+j/5v/n/+f/5//n/+f/5//n/+j/6P/o/+j/5v/m/+b/5v/l/+X/5P/k/+b/5v/m/+b/
5v/m/+b/5//n/+j/6f/p/+v/6//s/+z/7v/u/+7/7v/q/+n/6P/n/+n/6f/q/+r/5//n
/+j/6P/o/+j/6P/o/+j/6P/o/+j/5v/m/+b/5f/n/+f/5//n/+f/5f/j/+L/4v/i/+P/
4//h/+H/4f/h/+X/5v/m/+L/4//l/+L/4v/r//f/CAAYACsARgBrAJsA1wAgAXEBqQGo
AXsBPQH+ALQAXwAMANP/xf/K/8b/wP+9/6//nP+W/5n/nf+j/6v/tv/D/83/1P/X/9j/
2//f/9//4f/h/+L/4//k/+X/5v/n/+j/6P/o/+r/6v/r/+z/7P/s/+z/7f/t/+7/7v/u
/+3/7f/u/+7/7v/u/+7/7v/w//D/8P/x//H/8v/y//L/8f/x//H/8f/z//T/9f/2//n/
+f/5//v/+v/5//j/+f/5//n/+v/6//z//f/9/////////wAAAAABAAMABAAFAAMABAAF
AAYABQAGAAcACAALAAwADQAPABIAEwAUABUAFAAXABgAGgAbAB0AHgAfACAAIgAkACcA
JwAoACsALAAuAC8ALwAvADEAMgA0ADUANQA1ADcANwA1ADUANAA0ADUANQA0ADQANgA1
ADQAMwAyADAALgAuACsAKQAnACUAJQAjACEAHwAcABoAGAAVABEADwANAAsADAAJAAgA
BgADAAIAAAD+//z/+//7//v//P/7//r/+f/3//f/9v/2//T/8//z//P/8//y//L/8v/v
/+//7//w//P/8//z//P/8//z//P/8//z//P/8//0//b/9//4//n/+f/5//n/+f/4//j/
+P/4//j/+P/4//j/+P/4//j/+P/4//n/+f/5//n/+P/4//j/+P/4//f/9v/4//j/+P/3
//X/9f/0//T/9v/1//X/9f/z//P/8v/x//H/8f/w//D/7//u/+7/7v/v/+//7//v/+//
7//v/+//7v/t/+3/7f/r/+v/6//s/+z/6//r/+v/7f/s/+z/7P/s/+z/7P/t/+v/6f/p
/+r/6v/q/+r/6v/s/+z/7P/s/+r/6v/q/+n/6//r/+v/6//t/+3/7f/t/+z/6//q/+n/
6f/o/+j/6P/o/+j/6f/p/+n/6f/p/+j/6P/o/+j/6P/o/+j/6P/o/+n/6P/n/+b/5f/k
/+X/5v/n/+j/6f/p/+n/6f/p/+n/6f/o/+j/6P/o/+j/6P/o/+j/6f/r/+r/6v/q/+n/
6P/n/+b/6P/o/+n/6//s/+3/7f/t/+3/7v/u/+7/7v/u/+7/7f/t/+3/7f/s/+n/6f/o
/+f/6f/q/+r/6v/q/+r/6v/q/+r/6v/q/+r/6v/q/+n/6f/p/+n/6f/p/+X/4//i/+L/
5P/l/+X/5f/l/+X/5f/l/+j/6P/k/+H/4//q//b/AwAPACAAOABbAIYAtQD1AEcBjgGp
AYsBUgEXAdMAggAuAOf/xv/F/8X/wv+6/6z/of+d/5r/nv+p/7f/vf/H/9D/1//b/97/
4f/i/+X/5//p/+v/6//s/+r/6v/q/+r/6//s/+z/7P/s/+z/7f/u/+7/7v/u/+//8f/y
//L/8v/v/+//8P/w//L/8v/y//L/9P/0//T/9f/1//b/9v/2//f/9//3//f/9v/2//b/
9v/4//n/+v/9//z/+//6//v//f/9//7//v/+//////8BAAEAAQACAAIAAwAFAAYABwAJ
AAoACwAMAAsADAANAA4AEQASABMAFQAWABcAGAAZABoAHQAeACAAHwAhACIAIwAmACgA
KgAtAC0ALgAxADIANAA1ADUANQAzADQANgA3ADcANwA5ADkANwA3ADYANgA5ADkAOAA4
ADYANQA0ADMAMgAwAC4ALgArACkAJwAlACEAHwAdABsAGgAYABYAEwATABEADwANAAwA
CQAIAAYABQAEAAIAAAD8//v/+//7//v/+//7//v/+f/5//j/+P/6//n/+f/5//n/+P/4
//j/9f/1//X/9v/5//n/+f/5//n/+f/5//n/+f/5//n/+v/7//v/+//7//n/+f/5//n/
/P/8//z//P/6//r/+v/6//z//P/8//z//P/9//3//f/8//r/+f/4//r/+v/5//j/9v/2
//b/9f/3//f/9v/2//T/8//z//P/8//z//L/8f/y//P/8//0//H/8P/w//D/8f/x//H/
8f/x//H/8f/x//D/7//v/+//8f/x//H/8v/w/+//7//v/+3/7P/s/+z/7P/s/+z/7f/t
/+v/6//s/+7/7v/u/+7/7v/u/+7/7v/s/+z/7P/r/+v/6//r/+v/6//r/+v/6//r/+v/
6//r/+v/6v/q/+r/7P/s/+3/7f/t/+3/7f/s/+7/7v/u/+7/7P/s/+z/7P/s/+v/6v/o
//D/7//s/+z/7P/s/+z/6v/q/+r/6v/q/+r/6v/q/+r/6//r/+v/6//r/+v/6//q/+r/
6v/q/+z/7P/s/+z/7f/t/+z/7P/s/+z/7P/s/+z/7P/s/+3/7//w//H/8f/v/+//8P/w
//L/8v/y//L/8f/x//H/8f/w/+//7//u/+3/7f/u/+7/7v/u/+7/7v/s/+z/7P/s/+7/
7v/u/+3/6//r/+v/6//r/+n/5//m/+b/5v/n/+f/6f/p/+n/6f/r/+j/5v/m/+f/5//s
//b/AwARACAANgBVAHwAqwDjAC0BeAGdAYUBTgETAdUAigA0AOv/xv/F/8n/wv+6/7D/
o/+f/6L/qP+t/7f/v//J/9L/2f/d/97/4f/k/+f/6//p/+v/6//s/+z/7P/s/+z/7//w
//D/8P/u/+7/7//w//D/8P/w//H/8f/y//L/8v/x//H/8v/y//b/9v/2//b/9P/0//T/
9f/1//b/9v/2//n/+f/5//n/+v/6//r/+v/5//n/+f/7//3//f/9/////////wAAAAAA
AAEAAQADAAUABQAGAAYABQAHAAgACQAJAAoACwAMAA8AEAARABIAEQASABMAFQAWABcA
GAAZABoAHQAeACAAIwAlACYAJwAoACoALAAvAC0ALgAxADIAMgAzADMAMwA1ADYAOAA5
ADcANwA5ADkAOQA5ADgAOAA3ADcANgA2ADYANQA0ADMAMgAwAC4ALgAtACsAKQAnACUA
IwAhAB8AHAAaABgAFQAVABMAEQAPAA4ACwAKAAgABwAGAAQAAgACAAEAAQABAAAA///+
//3//f/9//z//P/8//v/+//7//v/+v/6//r/+//7//v//P/7//v/+//7//v/+//7//v/
+//7//v//P/9//3//f/9//v/+//7//v//P/8//z//P/8//z//P/8//7//v/+//7//P/9
//3//f/9//z//P/8//7//v/9//z//P/8//z/+//6//n/9//2//j/9//3//f/9f/1//T/
8//1//X/9P/0//X/9P/0//T/8//z//P/8//z//P/8//z//D/7//v/+//8f/x//H/8v/w
/+//7//v/+//7v/u/+7/7v/u/+7/7//x/+//7//w//D/8P/w//D/7v/u/+7/7v/u/+7/
7v/t/+3/7f/t/+3/7f/t/+3/7f/r/+v/6//r/+3/7P/s/+z/7P/s/+3/7f/r/+v/6//q
/+z/7P/s/+z/7P/s/+z/7P/v/+//7//u/+z/7f/u/+z/7P/s/+z/7P/s/+z/7P/u/+7/
7v/u/+z/7P/s/+z/6v/q/+r/6v/q/+r/6v/q/+r/6v/q/+r/7P/s/+z/7f/t/+3/7f/t
/+3/7f/s/+z/7v/u/+7/7v/t/+z/7P/r/+z/7P/s/+z/7P/s/+z/7P/u/+//8f/y//H/
8f/x//H/9P/0//T/9P/y//L/8f/x//H/8f/w/+//7f/s/+v/6//s/+z/7P/s/+7/7v/u
/+7/7P/s/+z/7P/s/+v/6//r/+3/7f/t/+v/6f/o/+j/6P/n/+f/5//n/+n/6f/r/+z/
6v/o/+f/5//s//b/AQARACAANgBTAHoApwDfACkBcAGRAXsBRAEJAc8AhAAwAOn/xv/H
/83/yP++/7L/pf+f/6D/pP+v/7v/xf/P/9b/3f/f/+L/5f/o/+n/6//t/+//7//w/+//
7v/t/+z/7//w//D/8P/u/+7/7//w//L/8v/y//P/8//0//T/9P/z//P/9P/0//b/9v/2
//b/+P/4//j/+f/4//j/9//2//n/+f/5//n/+P/4//j/+P/7//v/+//9//3//f/9////
AQABAAIAAgACAAMAAwAFAAMAAwAEAAQABQAHAAgACQAJAAoACwAMAA8AEAARABIAEwAU
ABUAFwAXABcAFwAXABoAHQAeACAAHwAhACIAIwAmACgAKgAtAC0ALgAxADIAMAAxADEA
MQAzADQANgA3ADUANQA3ADcAOQA5ADgAOAA3ADcANgA2ADYANQA0ADMAMgAwAC4ALgAt
ACsAKQAnACUAIwAhAB8AHgAcABoAFwAVABMAEQAPAA4ACwAKAAgABwAGAAQAAgAAAP//
//////7//f/8//v//f/9//z//P/8//v/+//7//n/+P/4//j/+f/5//n/+v/7//v/+//7
//v/+//7//v/+//7//v//P/7//v/+//7//v/+//7//v//P/8//z//P/+//7//v/+//z/
/P/8//z//P/9//3//f/9//z//P/8//r/+v/5//j/+v/6//r/+f/5//n/+P/4//j/9//3
//f/9//3//b/9f/3//f/9v/2//X/9P/0//T/8//z//P/8//x//H/8f/x//D/7//v/+//
8f/x//H/8v/y//H/8f/x/+//7v/u/+7/8P/w//D/8f/x/+//7//w/+7/7v/u/+7/7v/u
/+7/7v/w//D/8P/v/+3/7f/t/+3/7f/t/+3/7f/u/+//8P/x//D/7v/t/+z/7v/u/+//
7//v/+//7//u/+z/7P/s/+z/7v/u/+7/7v/v/+//7//u/+7/7f/u/+z/7P/s/+z/7v/u
/+7/7v/w//D/8P/w/+3/7P/r/+r/6v/q/+v/6//t/+3/7f/t/+v/6v/q/+r/7P/s/+z/
7P/q/+v/6//q/+z/7P/s/+z/7P/s/+z/7P/r/+3/7v/v//H/8f/x//L/8v/y//L/8v/y
//H/8f/x/+//7v/t/+3/7v/t/+3/7v/t/+z/6//q/+v/7P/t/+7/7v/u/+7/7v/r/+v/
6//r/+v/6//p/+f/5v/m/+b/5//n/+f/5//n/+X/5f/m/+j/6P/p/+n/6P/o/+v/8//+
/wwAGQAsAEkAbQCbANIAGwFlAZIBjwFfASIB5AChAFIAAwDR/8j/yv/G/8X/v/+w/6T/
of+f/5//qf+2/7//x//Q/9n/3P/f/+H/4v/l/+b/6P/q/+r/6v/q/+n/6v/q/+r/7P/s
/+3/7v/s/+z/7P/t/+3/7v/u/+7/7f/t/+7/7v/u/+7/7v/u//D/8P/w//H/8v/0//X/
9v/0//P/8v/x//L/8v/y//L/8//z//P/9f/1//X/9f/3//n/+f/6//r/+f/5//j/+f/5
//n/+v/6//n/+//8//3///8AAAEAAgACAAIAAgACAAQABgAIAAsADAANAA4ADwAOABEA
EgAUABMAFQAWABcAGAAaABwAHwAdAB4AIQAiACMAJQAmACcAJwAoACoAKwApACkAKwAr
ACsAKwAqACoALQAtACwALAAuAC0ALAArACoAKAAmACYAIwAhAB8AHQAdABsAGQAXABYA
FAASAA8ADQALAAkABwAKAAkACgAKAAYABAABAP7//P/7//v/+//4//f/9v/1//X/9f/0
//T/8//x//D/7//x//D/8P/w//H/8f/x//L/8f/x//H/8f/x//H/8f/x//D/7//u/+7/
8P/x//L/8//x//H/8f/x//T/9P/0//T/9P/0//T/9P/0//T/9P/0//L/8//z//P/9f/0
//T/9P/2//b/9f/0//b/9v/2//X/9//3//b/9v/0//P/8//z//X/9f/0//P/8//z//L/
8v/z//L/8v/y/+//7//v/+//8f/x//H/8f/w/+//7//v/+3/7f/t/+7/8P/v/+//7//v
/+7/7v/u/+7/7v/u/+//7f/r/+v/7P/u/+7/7v/u/+z/7P/s/+z/7P/s/+z/6//r/+v/
6//r/+v/6//r/+v/6//r/+v/6//r/+r/6v/q/+j/6P/p/+n/6f/p/+n/6P/o/+j/6P/o
/+r/6v/q/+r/6f/r/+r/6v/q/+r/6v/o/+j/6P/o/+f/5//n/+f/5//n/+f/5v/m/+b/
5v/m/+b/5v/m/+f/5//m/+b/5v/o/+j/6P/o/+b/5v/n/+n/7P/t/+3/7f/r/+z/7P/s
/+7/7v/u/+3/6//r/+v/6v/p/+n/6P/n/+f/6P/o/+j/6P/o/+j/6P/q/+r/6v/q/+j/
6P/n/+f/5//n/+f/5//l/+P/4v/i/+L/4//j/+P/4//j/+P/4//k/+b/5v/l/+P/4v/q
//X/AwASACoARQBoAJMAyQANAVwBlwGbAXABNQH5ALQAYAALAND/v//B/8L/wP+4/6v/
n/+c/5z/of+r/7n/v//A/8v/1//e/+H/4v/j/+P/5f/n/+f/6P/o/+j/6P/o/+f/6P/o
/+j/6v/q/+v/7P/s/+z/7P/t/+3/7v/u/+7/7f/t/+7/7v/w//D/8P/w//D/8P/w//H/
8f/y//L/8v/x//H/8f/x//P/9P/1//b/9f/1//X/9//3//f/9//5//f/9//4//j/+P/5
//n/+//9//3//v/+//7/////////AAACAAQABgAHAAgACQAKAAsADAANAA8ADgAPABAA
EQAUABcAGAAaABsAHQAeAB8AHgAgACIAJQAmACgALAAuACwALQAtAC0ALAAsAC0ALQAw
ADEANAA1ADQAMwAxADAAMQAxADAAMAAuAC0ALAArACwAKgAoACgAJQAjACEAHwAeAB0A
HAAbABkAFgATAA8ADQALAAkABwAGAAMAAgAAAP///v/8//r/+P/3//f/9//2//X/9P/z
//P/8//y//L/8v/x//H/8f/x//D/8P/w//H/8f/x//L/8f/x//H/8f/z//P/8//z//P/
8//z//T/9f/1//X/9f/1//X/9f/1//b/9v/2//b/9v/2//b/9v/2//b/9v/2//T/9f/1
//X/9f/0//T/9P/2//b/9f/0//T/9P/0//P/9f/1//T/9P/0//P/8//z//H/8f/w/+//
8f/x//D/8P/x//D/8P/w/+//7//v/+//7//v/+//7//u/+3/7f/t/+3/7f/t/+7/8P/v
/+//7//t/+z/7P/s/+z/7P/s/+3/6//p/+n/6v/r/+z/7f/u/+3/7P/r/+r/7P/s/+z/
6//r/+v/6//r/+3/7f/t/+3/7f/t/+3/7f/t/+z/7P/s/+r/6v/r/+v/7f/t/+3/7P/s
/+z/7P/s/+r/6v/q/+r/7f/t/+3/7P/s/+v/7P/s/+z/7P/s/+7/7v/u/+7/7f/s/+v/
6v/q/+r/6v/q/+z/7P/t/+3/6//r/+v/6//t/+z/7P/s/+r/6v/q/+r/6v/r/+v/6v/q
/+r/6v/q/+z/7P/s/+z/7f/v//D/8f/x//H/8f/y//L/8v/y//L/8P/v/+//7//x//D/
7//v/+z/6//r/+z/7v/u/+7/7v/u/+7/7v/u/+7/7v/u/+7/7f/t/+3/7f/t/+3/6//p
/+b/5v/m/+f/5//n/+f/5//n/+f/6v/q/+r/6//p/+r/7v/3/wUAFAAmAD0AXACFALcA
8wBAAYMBmwF6AT8BBQHKAH4AKQDk/8X/x//K/8T/vP+x/6X/ov+i/6f/sf+7/8P/yv/V
/93/3v/h/+b/6f/r/+n/6//r/+z/7v/u/+7/7v/v//D/8P/w/+7/7v/v//D/8P/w//D/
8f/x//L/8v/y//P/8//0//T/9v/2//b/9v/0//T/9P/1//f/+P/4//j/9//3//f/9//6
//r/+v/6//n/+f/5//v/+//7//v//f//////AAAAAAAAAQABAAMAAQABAAIAAgADAAUA
BgAHAAkACgALAAwADQAOAA8AEAAPABAAEQATABQAFQAWABcAGgAdAB4AIAAfACEAIgAj
ACYAKAAqAC0AKwAsAC8AMAAyADMAMwAzADMANAA2ADcANQA1ADcANwA5ADkAOAA4ADcA
NwA2ADYANgA1ADQAMwAyADAALgAuAC0AKwApACcAJwAlACMAIQAeABwAGgAXABUAEwAR
AA8ADgALAAoACAAHAAYABAACAAIAAQABAAEA/v/9//z/+//5//n/+P/4//r/+f/5//n/
+f/4//j/+P/3//f/9//4//n/+f/5//n/+f/5//n/+f/5//n/+f/6//n/+f/5//n/+v/7
//z//f/+//7//v/+//z//P/8//z//P/8//z//P/8//3//f/9//3//P/8//z//v/+//3/
/P/6//r/+v/5//n/+f/4//j/+P/3//f/9//3//f/9v/1//X/9f/0//T/8//y//L/8v/z
//P/8//z//H/8f/x//H/8v/x//H/8f/v/+//7//w//D/7//v/+//8f/w//D/8P/w//D/
8P/x//H/7//v//D/7v/u/+7/7v/u/+7/7v/u//D/8P/w/+//7//v/+//7//t/+3/7f/t
/+//7//v/+//7f/s/+z/7P/u/+7/7//v/+3/7f/t/+z/7v/u/+7/7v/s/+z/7P/s/+//
7//v/+7/8P/v/+z/7P/s/+z/7P/u/+7/7v/u/+z/7P/s/+z/7P/s/+z/7P/s/+3/7f/t
/+3/7f/t/+3/7P/s/+z/7P/s/+z/7P/s/+v/6//q/+r/6//s/+3/7v/u/+7/7v/v/+//
8P/x//H/8f/x//L/8v/y//L/8v/y//H/8f/x//H/8P/v/+//7v/v/+//8P/w/+7/7v/u
/+7/7P/s/+z/7P/u/+7/7v/t/+v/6//r/+v/7f/r/+n/6P/o/+j/6f/p/+v/6//r/+v/
6//q/+z/6v/p/+n/7P/0/wEAEQAgADYAUQB0AJ8A1QAdAWYBjwGHAVQBGQHfAJwASAD5
/8z/xf/J/8j/wv+4/6v/pf+k/6T/rf+5/8P/y//S/9n/4f/k/+X/6v/r/+v/6//t/+3/
7v/w//D/8P/w//H/8v/y//L/8v/y//P/9P/0//T/9P/1//X/9v/2//b/9f/1//b/9v/2
//b/9v/2//j/+P/4//n/9//4//j/+P/7//v/+//7//r/+v/6//r//f/9//3/////////
//8BAP////8AAAAAAgADAAMABQAFAAUABgAGAAUABwAIAAkACQAKAAsADAANAA4ADwAQ
ABMAFAAVABcAGAAZABoAGwAaAB0AHgAgACMAJQAmACcAJgAoACoALQAtAC4AMQAyADIA
MwAzADMANQA2ADgAOQA3ADcAOQA5ADkAOQA4ADgANwA3ADYANgA2ADUANAAzADIAMAAu
AC4ALwAtACsAKQAnACUAIwAhACAAHgAcABkAFwAVABMAEQAQAA0ADAAKAAkACAAGAAQA
AAD///////8AAP///v/9//3//f/8//z/+v/5//n/+f/7//r/+v/6//v/+//7//z/+//7
//v/+//7//v/+//7//v/+//7//z//f/9//3//f/9//3//f/9//7//v/+//7//v/+//7/
/v/+//7//v/+//7////////////+//7//v/+//7//f/8//r/+v/6//n/+//7//r/+v/6
//n/+f/5//n/+f/4//f/+f/5//j/+P/5//j/+P/4//X/9f/1//X/9f/1//X/9f/2//X/
9f/1//P/8//z//T/9P/z//P/8//1//T/9P/0//L/8v/y//P/8//x//H/8v/y//L/8v/y
//T/9P/0//T/8v/y//L/8f/x//H/8f/x/+//7//v/+//8f/x//H/8f/v/+7/7v/u/+//
8P/y//P/8//z//P/8v/w//D/8P/w//L/8v/y//L/8f/x//H/8P/w//H/8P/w//D/8P/w
/+7/7v/u/+7/7v/u/+7/7v/w//D/8P/w//D/8P/w//H/7//v/+//7//x//H/8P/w/+7/
7v/u/+7/8P/w//H/8f/u/+7/7v/u//D/8P/w//D/8P/x//P/9P/1//X/9f/1//j/+P/4
//j/+P/4//f/9//1//X/9P/z//X/9P/z//P/9P/0//T/9P/0//T/9P/0//P/8v/x//D/
8v/x//H/8f/x//H/8f/v/+//7v/u/+7/7//v/+//7//r/+v/7f/w//D/8P/x//H/8P/w
/+//8//+/wwAHQAyAEkAZwCPAMQABQFRAYwBlQFtATYB/gC/AHAAHQDf/8r/zP/O/83/
x/+6/6z/p/+n/6v/sf+8/8X/z//Y/9//4v/n/+v/7f/v/+//8P/y//L/8v/y//P/9P/0
//T/9P/0//X/9v/4//j/+P/5//f/+P/4//j/+f/5//r/+v/6//r/+v/6//r/+v/6//v/
+//8//z//P////////////7//v/+//7/////////AQABAAEAAQADAAMAAwAEAAQABAAF
AAUABwAHAAcACAAIAAkACwAMAA0ADQAOAA8AEAAPABAAEQASABUAFgAXABkAGgAbABwA
HQAcAB8AIAAiACMAJQAmACcAKAAqACwALwAvADAAMwA0ADYANwA3ADcANwA4ADoAOwA5
ADkAOwA7ADwAPQA9AD4APwA/AD4APgA+AD0APAA7ADwAOgA4ADgAOQA3ADUAMwAzADEA
LwAtACoAKAAmACMAIgAhACAAHwAcABkAGAAWABQAEgAPAAwADAALAAsACwAIAAcABgAF
AAUABQAEAAQAAgABAAEAAQABAAAAAAAAAAEAAQABAAIAAQABAAEAAQABAAEAAQABAP//
/////wAAAwADAAMAAwADAAMAAwADAAIAAgACAAIABQAGAAcACAAGAAYABgAGAAYABwAH
AAcABwAGAAYABgAGAAYABQAEAAYABgAGAAUAAwADAAIAAgACAAEAAQABAAMAAwACAAEA
AgADAAMABAACAAAA///+/////////////f/9//3//f/+//3//f/9//v/+//7//z//v/9
//3//f/9//z//P/8//z//P/8//3////9//3//v/8//z//P/8//r/+v/6//r//P/8//z/
+//9//3//f/9//3//f/9//3//f/9//3//f////7//v/+//z//P/9//3//f/9//3//P/8
//z//P/8//7//v/+//7//f/9/wAA/v/+//7//v/+//7//v/+/////////////v/9//z/
+v/8//z//P/8//r/+v/6//v//f/8//z//P/+//7//v/+//z//P/9////AAABAAEAAQAB
AAIAAgACAAIAAgACAAEAAQABAAEAAAABAAEAAAD/////AAAAAAAAAQACAAMABAACAAIA
AgACAAIAAgABAAEA///////////+//3//f/+//3//f/8//v//f/9//3//f/+//7/AAD/
//3//P/+/wMADQAcACwAOwBSAHEAmQDLAAYBUwGbAboBoQFrATIB8ACjAFAABwDj/97/
4P/g/93/0//C/7b/tf+5/73/x//O/9f/4f/q//H/9P/3//v//P///wAAAgAEAAQABAAE
AAUABgAGAAYABgAGAAcACAAKAAoACgALAAsADAAMAAwADQANAA4ADgAOAA4ADgAOAA4A
DgAOAA8ADwAQABAAEAARABEAEQARABIAEgASABIAEwATABMAFQAVABUAFQAXABcAFwAY
ABgAGAAZABkAGwAdAB0AHgAeAB0AHwAgACEAIwAkACUAJgAnACgAKQAqACsALAAtAC8A
MgAzADQANQA0ADcAOAA6ADkAOwA8AD0AQABCAEQARwBHAEgASwBMAE4ATwBPAE8ATwBQ
AFIAUwBVAFUAVwBXAFcAVwBWAFYAVwBXAFYAVgBWAFUAVABTAFQAUgBQAFAATwBNAEsA
SQBJAEcARQBDAEIAQAA+ADsAOQA3ADUAMwA0ADEAMAAuACsAKgAoACYAJAAjACMAIwAi
ACEAIAAfAB0AHQAcABwAHgAdAB0AHQAbABoAGgAaABkAGQAZABoAGwAbABsAGwAbABsA
GwAbAB0AHQAdAB4AHwAfAB8AHwAdAB0AHQAdACAAIAAgACAAIAAgACAAIAAgACAAIAAg
ACAAIQAhACEAIwAiACIAIgAiACIAIQAgACIAIgAiACEAHwAfAB4AHgAgAB8AHwAfAB8A
HwAeAA==
         </WaveFormData>
      </LeadData>
      <LeadData>
         <LeadByteCountTotal>10000</LeadByteCountTotal>
         <LeadTimeOffset>0</LeadTimeOffset>
         <LeadSampleCountTotal>5000</LeadSampleCountTotal>
         <LeadAmplitudeUnitsPerBit>4.88</LeadAmplitudeUnitsPerBit>
         <LeadAmplitudeUnits>��V</LeadAmplitudeUnits>
         <LeadHighLimit>2147483647</LeadHighLimit>
         <LeadLowLimit>268435456</LeadLowLimit>
         <LeadID>V5</LeadID>
         <LeadOffsetFirstSample>0</LeadOffsetFirstSample>
         <FirstSampleBaseline>0</FirstSampleBaseline>
         <LeadSampleSize>2</LeadSampleSize>
         <LeadOff>FALSE</LeadOff>
         <BaselineSway>FALSE</BaselineSway>
         <ExcessiveACNoise>FALSE</ExcessiveACNoise>
         <MuscleNoise>FALSE</MuscleNoise>
         <LeadDataCRC32>2210784116</LeadDataCRC32>
         <WaveFormData>
+v/6//r/+v/8//z//P/8//z//P/8//z/+v/6//r/+v/7//z//f/+/wkAEgAbACQAPgBW
AG4AhgCmAMYA5gAGAe0A1AC7AKIAeABOACQA+v/y/+z/5v/g/9v/1v/R/8z/0f/W/9v/
4P/n/+z/8f/2//f/+P/5//r//f/+////AAAAAAAAAAAAAAAAAAAAAAAAAQACAAMABAAD
AAIAAQAAAAEAAgADAAQABgAGAAYABgAGAAYABgAGAAgACAAIAAgABgAGAAYABgAHAAgA
CQAKAAoACgAKAAoACgAKAAoACgALAAwADQAOAA4ADgAOAA4AEAAQABAAEAARABIAEwAU
ABUAFgAXABgAGgAaABoAGgAcABwAHAAcAB4AIAAiACQAJQAmACcAKAApACoAKwAsAC4A
MAAyADQANwA4ADkAOgA8ADwAPAA8AD0APgA/AEAAQgBCAEIAQgBEAEQARABEAEYARgBG
AEYARABEAEQARABBAEAAPwA+AD0APAA7ADoANwA2ADUANAAwAC4ALAAqACgAJgAkACIA
HgAcABoAGAAVABQAEwASABAAEAAQABAADwAOAA0ADAALAAoACQAIAAgACAAIAAgABgAG
AAYABgAEAAQABAAEAAIAAgACAAIAAwAEAAUABgAGAAYABgAGAAYABgAGAAYACAAIAAgA
CAAIAAgACAAIAAYABgAGAAYABwAIAAkACgAKAAoACgAKAAoACgAKAAoACgAKAAoACgAK
AAoACgAKAAcABgAFAAQABgAGAAYABgAIAAgACAAIAAcABgAFAAQAAgACAAIAAgAEAAQA
BAAEAAIAAgACAAIAAgACAAIAAgAAAAAAAAAAAP7//v/+//7/AAAAAAAAAAD+//7//v/+
//7//v/+//7/AAAAAAAAAAAAAAAAAAAAAP///v/9//z//v/+//7//v/+//7//v/+//3/
/P/7//r//P/8//z//P/8//z//P/8//7//v/+//7//P/8//z//P/8//z//P/8//z//P/8
//z//P/8//z//P/8//z//P/8//z//P/8//z/+v/6//r/+v/6//r/+v/6//z//f/9//z/
+v/6//r/+v/9//7///////////8AAAAAAAAAAAEAAQD///7//v/+/wAA/////////v/+
//7//v/+/////////////////////f/8//z//P/9//3//f/9//z/+v/5//j/+P/4//j/
+P/4//j/+f/5//v/+//5//j/9//3//P/8v/3/wIADgAXACMAMwBNAG4AlADDAPoAIgEq
ARUB9QDTAKQAZAAjAPj/8f/y/+v/5f/h/9X/yf/F/8f/yf/O/9P/2v/j/+v/7//w//D/
8v/2//j/+f/6//r//P/8//3//f/9//3//v/+/////////wAAAAAAAAAAAAABAAIAAgAB
AAAAAAABAAEAAgACAAMAAwADAAMAAwADAAMABAAFAAUABQAFAAUABQAHAAcABwAIAAoA
CgALAAwACwAKAAkACQAJAAoACwALAA0ADQAOABAADgAOAA8ADwARABMAFAAVABQAFAAU
ABUAFgAWABcAGAAZABoAHAAdACEAIgAjACQAIwAkACcAKAArACwALQAvAC4ALwAyADQA
NAA1ADcAOgA6ADoAOwA7AD0APQA/AEAAQwBDAEMAQwBCAEIAQQBBAEEAQQBBAEEAQAA/
AD4APQA6ADgANwA1ADMAMQAvAC4AKwApACgAJwAjACEAHgAcABkAFwAUABIAEQARABAA
DgALAAoACgAJAAkACAAHAAYABwAGAAYABAABAAAA//////7//////////P/8//z//P/7
//v/+//8//z//P/9//3//f/9//3//f/+//3//f/+/wAAAAABAAEAAwADAAMAAwABAAIA
AgACAAAAAAAAAAAAAAAAAAAAAAADAAMAAwADAAEAAAAAAAAAAAAAAAAAAAD////////+
//z//P/8//z//v/9//3//f/7//v/+//7//v/+//5//n/+f/5//n/+f/3//b/9v/2//j/
9//3//f/9f/1//X/9f/1//X/9f/1//X/9f/0//T/9v/1//X/9f/1//X/9f/1//T/8//y
//D/8v/z//P/8//z//P/8//z//P/8v/y//L/8v/y//L/8v/0//T/9P/0//L/8v/y//L/
8P/v/+//7//v/+//8P/w//D/8P/w/+//7//v/+//7//v/+//7//v//H/7v/t/+z/6//q
/+3/7v/v//D/8P/w//D/8P/w//D/8P/w//D/8P/w//D/8P/w//D/8P/w//D/8P/w//D/
7//t/+z/7v/u/+7/7//w//H/8f/x//H/8v/y//L/8v/z//P/8//0//T/9P/0//L/8f/w
/+7/8P/w//D/8P/x//H/8f/x//H/8f/x//H/7v/u/+7/7f/t/+3/7f/s/+r/6f/o/+j/
6v/q/+r/6v/o/+n/6f/p/+3/6//o/+P/5f/r//L/+f8CAAwAHQAzAE0AbwCYAM4A/wAU
AQwB8ADRAKsAcwAyAPz/5//k/+H/2v/R/8X/vf+7/7n/uf/D/8n/0P/V/9z/3//j/+X/
5v/m/+j/7P/s/+3/7v/u/+7/7v/v/+//7//v//D/8P/v/+//7//w//D/8P/w//D/8//0
//T/8//w//D/8f/x//T/9P/1//X/9f/1//X/9f/1//b/9//3//X/9f/1//X/8//z//P/
9P/3//j/+v/8//r/+v/6//v/+//8//3//f/9//3//v8AAAAAAAABAAEAAQADAAQABQAG
AAYABgAHAAYABgAHAAgACwAMAA4ADwARABIAEwAUABcAGAAbABwAGwAcAB0AHwAgACEA
JAAmACYAJwApACwALAAsAC0ALQAtAC0ALwAwADEAMQAxADEAMAAwAC8ALwAvAC8ALwAv
ACwAKwAqACkAKAAmACUAIwAhAB8AHQAcABcAFQAUABMAEQAPAAwACgAJAAcABAACAAMA
AwACAAAA+//6//r/+f/3//b/9f/0//T/9P/1//T/8f/w/+//7//w//H/8f/x//D/8P/w
//D/7f/t/+3/7v/w//D/8f/x//H/8f/x//H/8v/x//H/8v/y//L/8//z//H/8f/x//H/
8//0//T/9P/z//L/8f/w//L/8v/y//L/8//z//P/8//x//D/8P/w//D/8P/w//D/7//v
/+//7v/w//D/8P/w/+//7f/s/+v/6f/p/+n/6f/q/+v/6v/r/+n/6f/p/+n/6f/o/+j/
6P/q/+n/6f/p/+f/5//n/+f/6f/p/+n/6f/n/+f/5v/m/+T/4//j/+P/5f/l/+X/5f/j
/+P/4//i/+T/5f/l/+X/4//j/+P/4//j/+L/4v/i/+L/4v/i/+L/4v/i/+L/4v/g/+D/
4P/g/+L/4f/h/+H/4//j/+T/5P/i/+L/4v/h/+P/4//j/+P/4f/h/+H/4f/h/+H/4f/h
/+f/5//k/+L/4v/i/+L/4P/g/+D/4P/g/+D/4P/g/+L/4v/i/+L/4v/i/+L/4v/g/+D/
4P/g/+L/4v/i/+L/4v/i/+L/4v/i/+P/4//i/+L/4v/i/+L/4//k/+X/5f/j/+P/5P/k
/+b/5v/n/+f/6f/o/+j/6P/m/+X/5f/l/+b/5v/m/+b/5v/n/+f/5//l/+X/5f/l/+f/
5v/m/+b/5f/l/+X/5f/k/+L/4f/g/+D/4P/g/+D/4v/i/+P/4//j/+H/3//e/93/3f/f
/+b/8f/8/wYAEQAjAD8AXwCCALAA5QAEAf4A5ADDAKEAbwAwAPb/3f/a/9v/0v/J/7//
tf+z/7f/uf+9/8P/yP/N/9T/2f/b/93/3v/g/+L/5v/m/+f/6P/o/+b/5v/n/+f/6f/p
/+r/6v/p/+n/6f/q/+r/6v/q/+r/6//s/+z/6//s/+z/7f/t/+7/7v/v/+//7f/t/+3/
7f/t/+7/7//v//H/8f/x//H/8//z//P/9P/z//L/8v/y//P/9P/1//f/9//4//n/+f/3
//f/+P/6//z//P/9//3/+//9//7///8AAAAAAAABAAMABAAGAAgACQAKAAwADQANAA4A
DwAQABEAEgAVABYAGQAaABsAHQAeAB8AIgAkACQAJQAnACoAKAAoACkAKQAqACsALgAw
AC8ALwAvAC8AMAAwAC8ALwAtAC0ALQAtACwAKwAqACkAKAAmACUAIwAiACEAIAAgABsA
GQAYABcAEwARAA4ADAANAAsACAAGAAUABQAEAAIAAQAAAAAA//////7//f/8//3//P/8
//r/+f/4//f/9//4//n/+f/5//j/+P/4//j/+f/5//n/+v/4//j/+f/5//v/+//7//v/
+//7//z//v/+//7///////3//f/9//3//f/+//7//v8AAAAAAAAAAAAAAAAAAAAA////
//////8BAAAAAAAAAP7//v/+//7//////////v/8//z//P/8//z/+//7//v/+//7//v/
+//7//v/+f/5//n/+f/5//n/+//6//r/+v/4//f/9//3//X/9f/1//X/9//3//f/9//3
//f/9v/2//b/9f/1//X/9//3//f/9//3//f/9//2//b/9//3//f/9f/1//X/9f/3//b/
9v/2//T/9P/0//T/9v/2//b/9v/0//T/9P/0//b/9f/1//X/9f/1//b/9v/0//T/9P/z
//P/8//z//P/9f/1//X/9f/3//f/9//3//X/9f/0//T/9P/0//T/9v/2//b/9v/2//b/
9v/2//b/9v/2//b/9P/0//T/9P/0//T/9P/0//b/9v/2//b/9v/2//b/9v/2//b/9v/2
//b/9v/2//b/9v/2//b/9v/2//b/9v/2//b/9v/2//f/9//2//b/9v/4//j/+f/6//v/
+//7//v//v/+//7//v/+//3//P/6//r/+v/6//n/+f/5//j/+P/4//j/+P/5//v/+//7
//v/+v/5//j/9v/4//j/9//3//n/+f/4//b/9f/0//T/9P/0//T/9P/0//X/9f/3//f/
9f/y/+//7//x//r/BQAOABYAJQA5AFMAbwCUAMYA9wASAQwB8gDTALEAgQBAAAgA7//u
//H/6v/f/9P/yf/D/8X/yf/P/9f/4P/n/+z/7//x//P/9P/2//j/+v/8//3//v/+//3/
/P/8//v//f/9//7//v/9//3//f/+//7//v/+//7///8AAAAA//8AAAAAAQABAAAAAAAB
AAEAAwADAAMAAwACAAIAAgABAAMAAwADAAMAAwADAAMABAAGAAYABwAIAAgACAAIAAkA
CQAKAAsACwALAAsADAAOAAwADAANAA0ADQAPABAAEQASABIAEgATABUAFgAYABoAGwAc
AB4AHwAgACAAIAAgACMAJAAnACgAJwAoACkAKwAuAC8AMgA0ADQANQA3ADoAOAA4ADkA
OQA5ADkAOwA8AD0APQA9AD0APgA+AD0APQA/AD8APwA/ADwAOwA6ADkAOAA2ADUAMwAz
ADEALwAuACkAJwAmACUAJQAjACAAHgAdABsAGAAWABMAEwASABAADwAOAA4ADQALAAoA
CQAIAAcABgAGAAQABAAEAAQABQAFAAUABAADAAAAAAAAAAAAAQABAAEAAgAEAAQABQAF
AAUABQAFAAUABgAFAAUABgAHAAYABgAFAAcABwAHAAcABwAIAAgACAAIAAgACAAIAAgA
CAAIAAgABwAHAAcABwAJAAgACAAIAAYABgAGAAYAAwADAAMAAgAEAAQABAAEAAQAAwAD
AAMAAQABAAEAAQADAAMAAQABAAEAAQABAAEAAQAAAAAAAAAAAP//////////////////
/////////////////v/+//7//f/9//3////////////////////+//7//////////f/9
//3//f////7//v/+//z//P/8//z//P/8//z//P/+//7//v/+//7//f/9//3//f/9//7/
/v/+//7//v/9//3//f/9//3//f/9//3//f/////////////////+//z//P/8//z//P/8
//z//P/+//7//v/+//3//P/7//r/+v/6//r/+v/8//z//P/8//r/+v/6//r//P/8//z/
/P/6//r/+v/6//z//P/9//3/+v/6//r/+v/6//v//P/9/////////wAAAAAAAAAAAQAB
AAEAAAAAAAAAAAD////////+//7//v/8//z//f/9//////////////////7//v/+//3/
/f/9//v/+v/4//f/9v/2//b/9v/2//b/9v/3//f/9//3//n/+P/3//X/9f/y//P/+v8E
AA8AFwAjADUATgBuAJEAwAD0ABYBGwEFAeUAwgCYAFsAGgD3//L/7//n/+P/3//T/8n/
yf/H/8b/zf/a/9//4//n/+7/8P/0//T/9v/3//j/+P/5//r//P/9//v/+//8//z//f/9
//3//v/+//7//v/+////AAAAAP///v/+///////+//7//////wEAAQABAAEAAwAEAAUA
BQAEAAMAAgABAAEAAQABAAIAAgACAAMABAAEAAQABAAFAAcACAAJAAkABgAFAAUABgAI
AAgACQAJAAkACwAMAA0ADgAOAA4ADwAOAA4ADwAQABIAFAAXABkAGQAaABsAHAAbABwA
HwAgACMAJAAlACcAJgAnACoALAAsAC0ALwAyADIAMgAzADMANQA1ADcAOAA3ADcANwA3
ADgAOAA3ADcAOQA5ADkAOQA6ADkAOAA3ADYANAAzADEALwAtACsAKgAnACUAJAAjACEA
HwAcABoAFwAVABIAEAATABUAFgAWABIAEAAPAA0ACQAIAAcABgADAAIAAgAAAAAAAAAA
AAEA//////7//f/+//7//v/+//3//f/9//7//v/+//////////////////z/+//7//z/
AAAAAAEAAQD//////////wEAAgACAAIAAgACAAIAAgACAAIAAgACAAMAAwADAAMAAwAC
AAIAAgAEAAQABAAEAAUABQAFAAQAAgACAAIAAgACAAEAAQABAAEAAQABAAEAAQABAP//
//8BAAEAAQABAP///v/+//7/AAD///////////////////3//f/9//3///////7//v/8
//v/+//7//3//f/9//3/+//7//v/+v/6//v/+//7//v/+//7//v/+//6//r/+v/6//r/
+v/6//j/+P/4//j/+P/4//j/+P/4//f/9//3//X/9f/2//b/9v/2//b/9f/1//X/9f/1
//f/9//3//f/9//5//j/+P/4//j/+P/2//b/9v/2//b/9v/2//b/9P/0//T/9P/0//T/
9P/0//L/8v/y//L/9P/0//T/9P/1//X/9P/0//T/9P/0//X/+P/5//n/+f/4//j/9//2
//j/+f/5//n/+P/4//j/+P/1//X/9f/0//b/9v/2//b/9f/1//X/9f/3//f/9//3//b/
9v/2//X/9f/1//X/9P/w/+//7v/u/+7/7v/u/+7/7v/v/+//7//x/+//8P/v/+n/6f/u
//f/AgAMABkAKwBBAF8AgACuAOMADAEYAQYB5wDHAJsAYAAeAPH/5P/l/+L/3f/V/8v/
w/+//7//w//L/9T/1//W/93/5//t//D/8P/u//D/8v/z//T/9P/z//L/8v/x//H/8f/y
//L/9f/1//X/9v/0//T/9P/0//X/9v/2//X/9v/2//f/9//4//j/+f/5//n/+f/5//n/
9//4//n/+f/5//n/+f/5//r/+//8//7//f/8//z//P/+//7//v////7//v/+//3/////
/wAAAgAAAAAAAQABAAEAAwAEAAUACAAIAAgACQAKAAoACwAMAA0ADgAQABEAEQASABMA
FAAXABgAGwAcAB8AIAAhACMAIwAjACUAJgAnACkALAAwAC4ALgAvAC8ALgAtAC4ALgAy
ADMANAA1ADUANAAyADEAMQAxADEAMQAuAC0ALAArACoAKAAnACUAIwAhAB8AHgAdABsA
GgAZABUAEwAQAA4ACwAJAAYABAABAAEAAAD+//v/+v/6//n/9//2//X/9P/1//T/9P/y
//P/8v/x//H/8f/x//D/7//w//D/8P/w/+//7//v//D/8P/w//H/8f/z//P/8//z//L/
8f/x//L/9P/0//X/9f/z//P/8//z//X/9v/2//b/9P/0//T/9P/0//T/9P/0//P/8//z
//P/8//y//L/8v/0//T/9P/0//P/8//z//L/8v/y//L/8v/y//H/8f/x//H/8f/x//H/
7//v/+3/7f/v/+//7//v/+//7v/u/+7/8P/v/+//7//t/+3/7f/t/+//7//v/+//7//v
/+7/7v/u/+3/7f/t/+v/6//r/+v/6f/p/+n/6P/p/+v/7P/t/+v/6//r/+v/6//q/+r/
6v/q/+r/6v/q/+r/6v/q/+r/6v/q/+r/6v/q/+n/6f/p/+n/6f/q/+r/7P/s/+z/6//r
/+v/6//r/+n/6f/p/+n/6//r/+v/6//p/+n/6v/q/+r/6v/q/+z/7P/s/+z/6v/q/+r/
6v/o/+j/6P/o/+j/6P/o/+j/6v/q/+r/6v/q/+r/6v/q/+j/6P/o/+j/6v/q/+r/6v/o
/+j/6f/p/+j/6P/o/+j/6P/p/+r/6//r/+v/6//s/+z/7P/s/+3/7f/t/+z/7P/s/+z/
6//r/+n/6P/o/+j/6v/q/+v/6//r/+v/6//r/+v/6//q/+r/6v/p/+n/6f/n/+b/5P/j
/+L/4v/i/+L/5P/k/+T/5f/j/+P/5f/j/+T/5f/j/9//4v/p//L//P8JABcAKwBJAGoA
kADBAPIACAH8AN0AvwCdAGgAJgDx/9z/2//Y/9P/y//B/7f/tf+1/7n/v//G/8n/zv/X
/93/3f/e/+D/4v/k/+T/5f/m/+b/5v/m/+f/5//p/+n/6v/q/+n/6f/p/+r/6v/q/+r/
6v/p/+r/6v/p/+r/6v/r/+v/7P/s/+3/7f/t/+3/7f/t/+3/7v/v/+//7//v/+//7//v
/+//7//w//D/8P/x//L/8v/y//L/8//z//T/9f/1//X/9f/2//j/+P/4//n/+f/3//n/
+v/7//z//P/8//3///8AAAIABAADAAQABgAHAAkACgALAAwADQAOABEAEgATABQAFQAX
ABgAGQAcAB4AHgAfACEAJAAkACQAJQAlACUAJQAnACgAKQApACkAKQAqACoAKQApACkA
KQApACkAKAAnACYAJQAkACIAIQAfAB8AHQAbABoAFwAVABQAEwAPAA0ACgAIAAcABQAC
AAAA//////7//P/7//r/+v/5//f/9v/1//T/8f/w//D/7v/v/+7/7f/t/+7/7//v/+//
7v/u/+7/7v/t/+3/7f/u/+7/7v/v/+//8f/x//H/8f/w/+//7//w//D/8P/x//H/8//z
//P/8//z//T/9P/0//L/8v/y//L/8v/y//L/8v/z//P/8//z//P/8v/y//L/9P/0//T/
9P/x//H/8f/w/+7/7v/u/+7/8P/v/+//7//v/+//7//v/+3/7f/r/+v/6//r/+v/6//r
/+r/6v/q/+z/6//r/+v/6f/p/+n/6f/p/+n/6f/p/+n/6f/o/+j/6v/p/+n/6f/r/+v/
6//r/+r/6f/o/+b/5v/n/+f/5//n/+f/5//n/+n/6P/o/+j/5v/m/+b/5v/m/+b/5v/m
/+b/5v/m/+b/5v/l/+X/5f/n/+f/6P/o/+b/5v/m/+X/5//n/+f/5//l/+X/5f/l/+f/
5//n/+f/5//n/+b/5v/m/+b/5v/o/+j/6P/o/+b/5v/m/+b/5v/m/+b/5v/m/+b/5v/m
/+j/6P/o/+j/5v/m/+b/5v/o/+j/6P/o/+b/5v/m/+b/6P/p/+n/6P/o/+j/6P/o/+n/
6v/r/+v/6//r/+z/7P/s/+z/7f/t/+3/7P/s/+z/7P/r/+v/6//s/+z/7P/s/+r/6//r
/+v/6//r/+v/6//r/+r/6v/q/+f/5//n/+f/5//m/+b/5v/m/+b/5v/m/+b/5v/n/+f/
5//n/+f/5v/h/+H/4//q//P//v8IABcAKQA/AFsAgACuAOEAAgEEAewAywCrAH8AQAAE
AOH/3P/b/9j/0f/J/7//u/+5/7n/v//H/87/0//Y/9v/4f/l/+b/6P/o/+r/6v/r/+z/
7P/s/+z/7f/t/+3/7f/u/+7/7//v/+//8P/w//D/8P/w//H/8v/y//H/8v/y//P/8//y
//L/8//z//P/8//z//P/8f/y//P/8//1//X/9f/1//X/9f/1//b/9v/2//f/+P/4//j/
+P/5//n/+v/7//v/+//7//z//v/+//7/////////AQACAAMABAAEAAQABQAGAAYABwAI
AAsADAAOAA8ADwAQABEAEgATABQAFwAYABsAHAAdAB8AIAAhACQAJgAmACcAKQAsACoA
KgArACsALQAtAC8AMAAxADEAMQAxADIAMgAxADEAMQAxADEAMQAuAC0ALAArACoAKAAn
ACUAJQAjACEAIAAdABsAGgAZABcAFQASABAADwANAAoACAAHAAcABgAEAAMAAgACAAEA
/f/8//v/+v/7//r/+v/4//j/+P/4//n/9//3//b/9f/2//b/9v/2//f/9//3//j/9v/2
//f/9//3//f/9//3//j/9//3//j/+P/4//n/+f/5//n/+f/5//n/+v/6//r/+v/6//r/
+v/6//r/+v/6//v/+//7//v/+//6//r/+v/6//r/+v/6//f/9//3//b/+P/4//j/+P/4
//f/9//3//X/9f/1//X/9//3//X/9f/z//P/8//z//P/8v/y//L/8v/x//H/8f/z//P/
8//z//P/8//z//P/8f/x//D/8P/x//H/8v/z//P/8//z//P/8f/x//H/8P/u/+//7//v
//H/8f/x//H/8f/w//D/8P/w//D/8P/w//D/8P/w//D/8P/w//D/8P/w/+//7//v/+//
7//w//D/8v/y//L/8f/w/+//7v/t/+//7//v/+//7f/t/+3/7f/t/+//8P/u/+7/7v/u
/+z/7P/s/+z/7P/s/+z/7P/u/+7/7v/u/+7/7v/u/+7/7P/s/+z/7P/u/+7/7v/u/+z/
7P/s/+z/7v/u/+7/7v/s/+z/7P/t/+3/7P/s/+z/7P/s/+3/7v/x//H/8f/x//L/8v/y
//L/8//z//P/8v/w//D/8P/v//H/8f/w//D/8P/w//D/8f/z//P/8//z//H/8f/x//D/
8P/w/+//7//v/+//7v/s/+3/7P/s/+z/7P/s/+z/7P/r/+n/6//r/+v/7P/t/+v/6f/o
/+f/6v/y//3/CQAVACUAOgBUAHcAogDWAP4ADQH7AN8AwgCYAGEAHgDv/+D/4f/d/9v/
1f/J/7//u/+9/77/w//K/8//1f/d/+L/5P/m/+j/6v/r/+z/7P/u/+7/7//v//H/8f/y
//L/8//z//P/9P/0//T/9P/0//T/9P/z//H/8f/y//T/9f/0//T/9f/1//X/9f/1//X/
9f/2//f/9//3//f/9//3//f/9//3//j/+P/4//n/+v/6//r/+v/7//v//P/9//3//f/9
//7/AAAAAAAAAQABAAEAAwAEAAUABgAGAAYABwAIAAgACQAKAAsADAAOAA8ADwAQABEA
EgATABQAFwAYABsAHAAdAB8AHgAfACIAJAAmACcAKQAsACwALAAtAC0ALQAtAC8AMAAx
ADEAMQAxADIAMgAxADEAMwAzADMAMwAyADEAMAAvAC8ALgAuAC0AKwApACcAJgAjACEA
IAAfABsAGQAWABQAFAATABEAEAAOAA0ACwAIAAMAAgACAAEAAQAAAP///v/9//z//P/6
//v/+v/5//n/+f/5//j/9//2//b/9v/2//f/9//3//j/9v/2//f/9//3//f/9//3//T/
8//z//T/+P/4//n/+f/5//n/+f/5//f/+P/4//j/+f/6//v//P/7//r/+f/4//n/+f/5
//n/+f/4//j/+P/4//j/+P/4//n/+f/5//j/+P/4//j/+P/2//X/9f/1//f/9//3//f/
9//3//X/9f/z//P/8//z//P/8v/y//L/8v/x//H/8f/x//H/8f/x//H/8f/x//H/8f/x
//D/8P/y//H/8f/x/+//7//v/+//8f/x//H/8P/w//H/8f/x/+//7//v/+//7//u/+7/
7v/v//D/8f/y//D/8P/w//D/8P/w//D/8P/x//H/8v/z//L/8f/x//D/8P/w//D/7//x
//H/8f/x//H/8f/x//H/8f/x//L/8v/y//L/8v/y//L/8v/y//L/8v/y//L/8P/w//D/
8P/w//D/8P/w/+7/7v/u/+7/8P/w//D/8P/x//H/8P/w/+7/7v/u/+//8v/z//P/8//x
//L/8v/y//D/8f/x//H/8v/y//L/8v/z//P/8//y//L/8v/y//L/8//z//P/8//x//H/
8f/x//L/8v/y//H/7//v/+//7v/u/+3/7P/s/+r/6v/q/+r/7P/t/+3/7f/t/+3/7P/r
/+v/5//o/+n/8P/+/wkAEwAfADUAUgBwAJUAyAD6ABYBDwHzANMAsAB4ADcA/v/j/+L/
3//b/9n/z//B/7n/uf+7/8D/x//O/9P/1//d/+D/5P/m/+j/7P/t/+7/7v/u/+7/7//v
//H/8f/y//L/8f/x//H/8v/0//T/9P/0//X/9v/2//X/9P/0//X/9f/0//T/9f/1//X/
9f/1//X/9f/2//f/9//3//f/9//3//f/9//3//j/+P/4//n/+v/6//r/+v/7//v//P/9
//3//f/9//7/AAD+//7/////////AQACAAMABgAGAAYABwAGAAYABwAIAAkACgAMAA0A
DwAQABEAEgATABQAFwAYABkAGgAbAB0AHgAfACIAJAAkACUAJwAqACoAKgArACsALQAt
AC8AMAAxADEAMQAxADIAMgAxADEAMQAxADEAMQAwAC8ALgAtAC4ALAArACkAJwAlACMA
IgAfAB0AHAAbABkAFwAUABIADwANAAoACAAHAAcABgAEAAEAAAAAAP//+//6//n/+P/3
//b/9v/0//P/8v/x//H/8P/x//H/8f/w//D/8P/w/+3/7f/t/+7/7v/u/+//7//x//H/
8f/x//L/8f/x//L/8v/y//P/8//x//H/8f/x//H/8v/y//L/8v/y//L/8v/y//L/8v/y
//P/8//z//P/8//y//L/8v/0//T/9P/0//P/8//z//L/8f/w/+//7v/w/+//7//v//H/
7//t/w==
         </WaveFormData>
      </LeadData>
      <LeadData>
         <LeadByteCountTotal>10000</LeadByteCountTotal>
         <LeadTimeOffset>0</LeadTimeOffset>
         <LeadSampleCountTotal>5000</LeadSampleCountTotal>
         <LeadAmplitudeUnitsPerBit>4.88</LeadAmplitudeUnitsPerBit>
         <LeadAmplitudeUnits>��V</LeadAmplitudeUnits>
         <LeadHighLimit>2147483647</LeadHighLimit>
         <LeadLowLimit>268435456</LeadLowLimit>
         <LeadID>V6</LeadID>
         <LeadOffsetFirstSample>0</LeadOffsetFirstSample>
         <FirstSampleBaseline>0</FirstSampleBaseline>
         <LeadSampleSize>2</LeadSampleSize>
         <LeadOff>FALSE</LeadOff>
         <BaselineSway>FALSE</BaselineSway>
         <ExcessiveACNoise>FALSE</ExcessiveACNoise>
         <MuscleNoise>FALSE</MuscleNoise>
         <LeadDataCRC32>3609061650</LeadDataCRC32>
         <WaveFormData>
8P/w//D/8P/y//L/8v/y//L/8v/y//L/8P/w//D/8P/w//D/8P/w//j/AAAIABAAJgA6
AE4AYgCAAJwAuADUAMIAsgCiAJIAbQBIACMA/v/0/+z/5P/c/9b/0v/O/8r/0P/U/9j/
3P/g/+T/6P/s/+3/7v/v//D/8f/y//P/9P/0//T/9P/0//T/9P/0//T/9f/2//f/+P/3
//b/9f/0//b/9v/2//b/9//4//n/+v/4//j/+P/4//r/+v/6//r/+v/6//r/+v/8//z/
/P/8//7//v/+//7//P/8//z//P/9//7///8AAAAAAAAAAAAAAgACAAIAAgAEAAQABAAE
AAYABgAGAAYACAAIAAgACAAKAAoACgAKAA4AEAASABQAFgAWABYAFgAXABgAGQAaABwA
HgAgACIAJAAkACQAJAAlACYAJwAoACkAKgArACwALgAuAC4ALgAwADAAMAAwADAAMAAw
ADAALgAuAC4ALgAtACwAKwAqACcAJgAlACQAIQAgAB8AHgAcABoAGAAWABQAEgAQAA4A
CgAIAAYABAABAAAA///+//z//P/8//z/+//6//n/+P/3//b/9f/0//T/9P/0//T/9P/0
//T/9P/y//L/8v/y//D/8P/w//D/8f/y//P/9P/0//T/9P/0//T/9P/0//T/9v/2//b/
9v/2//b/9v/2//T/9P/0//T/9f/2//f/+P/2//b/9v/2//b/9v/2//b/9v/2//b/9v/0
//T/9P/0//P/8v/x//D/8f/y//P/9P/0//T/9P/0//P/8v/x//D/7v/u/+7/7v/w//D/
8P/w/+7/7v/u/+7/7v/u/+7/7v/s/+z/7P/s/+z/7P/s/+z/7v/u/+7/7v/t/+z/6//q
/+r/6v/q/+r/7P/s/+z/7P/q/+r/6v/q/+r/6v/q/+r/6v/q/+r/6v/q/+r/6v/q/+n/
6P/n/+b/6P/o/+j/6P/o/+j/6P/o/+r/6v/q/+r/6P/o/+j/6P/m/+b/5v/m/+b/5v/m
/+b/5v/m/+b/5v/m/+b/5v/m/+j/5//n/+f/5f/m/+b/5v/m/+b/5v/m/+j/6P/o/+f/
5f/l/+b/5v/n/+j/6P/o/+j/6P/o/+j/6P/p/+v/6//o/+j/6P/o/+n/6f/p/+n/6P/o
/+j/6f/p/+n/6f/p/+f/5//n/+b/5v/n/+f/5v/o/+f/5//n/+b/5P/j/+P/4//j/+P/
4//g/+D/4f/h/+T/5P/j/+H/4P/g/9z/2v/e/+j/8P/3/wAADgAlAEAAXwCEALMA1gDh
ANYAwgCrAIYAUQAYAPL/6f/m/97/1f/O/8P/uP+0/7j/uv/A/8T/y//R/9j/3P/a/9r/
3v/f/+H/4v/j/+P/5f/l/+X/5f/n/+f/6P/o/+f/5//n/+j/6P/o/+j/6P/p/+n/6f/p
/+n/6f/q/+r/7P/s/+z/7P/r/+v/6v/q/+z/7P/r/+v/7P/s/+z/7v/w//D/8P/w//L/
8v/y//X/9P/y//H/8f/z//L/8v/1//X/9f/1//f/9//3//f/9//4//r/+//7//z//f/9
//3/+//9//3//v8BAAMABAAFAAkACgALAAwACwAMAA8AEQATABUAFgAXABcAGAAYABgA
HAAdAB8AIQAjACMAIwAjACMAJAAnACcAKQApACoAKgAoACgAKAApACkAKAAoACgAJwAn
ACUAIwAhACEAIAAeABoAGgAXABUAFQATABIAEAAOAAsACQAHAAQAAQAAAP3////9//v/
+v/4//f/9f/0//X/9P/y//H/8//z//P/8v/w//D/7v/u/+7/7f/t/+3/6//r/+r/6v/q
/+r/6v/q/+z/7P/t/+3/6//r/+v/6//t/+3/7v/v//L/8v/x//H/8v/z//P/8//x//D/
8P/x//H/8f/w//D/8P/w//H/8f/z//P/8//z//H/8f/y//L/8f/x//H/7//v/+//7//v
/+//7v/u/+7/8P/w//D/8P/u/+3/7f/t/+3/7f/s/+z/7P/s/+v/6//p/+n/6P/o/+r/
6v/q/+r/6v/q/+r/6v/o/+f/5//o/+j/6P/n/+f/6v/q/+r/6f/p/+n/6f/p/+n/5//n
/+j/5v/m/+b/5v/o/+j/6P/o/+b/5v/m/+b/6P/o/+j/6P/q/+n/6f/p/+f/5//o/+j/
5v/m/+X/5f/l/+X/5v/m/+j/6P/o/+j/6P/n/+f/5//n/+f/5//n/+f/5v/l/+T/4//i
/+P/5P/l/+b/5v/m/+b/5v/o/+j/6P/o/+f/5//n/+f/6P/o/+j/6P/o/+j/6P/o/+f/
5v/k/+P/5P/m/+f/6f/q/+r/6v/q/+r/6v/q/+r/6//t/+3/7P/s/+z/7P/r/+n/6f/p
/+j/6v/q/+v/6//r/+v/6//r/+v/6//q/+r/6f/p/+j/6P/n/+f/5//m/+T/4//j/+P/
4//j/+P/4v/k/+X/5f/m/+b/5f/h/97/3P/i/+r/8P/2//7/CwAeADQATwByAJ8AyADf
AN4AzwC4AJwAbwA4AAkA8v/u/+f/3v/U/8n/wv+//77/vv/G/8z/0P/W/9v/3//g/+L/
5P/k/+b/5//o/+r/7P/t/+3/7f/t/+3/6//r/+z/7P/r/+v/6//s/+7/7v/u/+7/8f/x
//H/8f/w/+//7//u/+//8P/x//L/8//z//L/8v/0//T/8//z//T/9P/0//b/9f/0//P/
8v/1//b/9//7//r/+P/3//f/+f/4//j/+//7//v/+//9//3//f/9//3//v8AAAEAAQAE
AAUABQAFAAMABQAFAAYACQALAAwADQAPABAAEQASABMAFAAXABkAFwAZABoAGwAeACAA
IQAiACIAIwAlACcAKAApACoAKwApACoALQAtAC0ALQAuAC4ALAAsACwALQAvAC4ALgAu
ACwAKwAoACUAJQAlACQAIgAeAB4AGwAZABcAFQAUABIAEgAPAA0ACwAJAAcABwAFAAUA
AwABAAAA/v/9//v/+v/7//r/+P/3//n/+f/5//j/9v/2//T/9P/1//X/9v/3//f/9//2
//b/9P/0//T/9P/2//b/9//3//f/9//3//f/9//3//j/+f/6//r/+f/5//n/+f/4//f/
+P/4//n/+//5//n/+P/4//r/+v/7//v/+//7//v/+//6//n/+f/4//n/+f/5//f/9//3
//f/9//5//j/+P/4//f/9v/1//T/9P/z//P/8//0//X/9f/2//T/9P/z//P/9f/1//T/
9P/0//T/9P/0//T/9P/0//T/9v/1//X/9v/0//T/8//z//P/8v/x/+//7//v/+//7//x
/+//7//w//L/8v/y//L/8P/w//D/8P/w//D/8P/w//D/8P/w//D/8v/x//H/8f/v/+//
8P/w//D/8P/v/+//7//v//D/8P/w//D/8P/w//H/8f/y//P/8f/x//H/8f/v/+//7//v
//X/9//0//L/8v/y//L/8P/w//D/8P/w//D/8P/w//L/8v/y//L/8P/w//D/8P/w/+//
7//v//H/8v/y//L/8v/y//L/8v/y//L/8v/x//P/8//0//T/9f/2//b/9v/0//T/9P/0
//T/9f/3//f/+P/4//j/+P/3//f/9//3//b/9v/2//f/9//3//f/9//3//f/9//2//b/
9//3//b/9v/1//X/9f/0//L/8f/x//H/8f/x//H/8v/y//P/8//0//D/7//t/+z/6v/s
//L//P8EAAwAFQAmADwAVwByAJsAyADjAOYA1QDAAKYAfQBIABUA/P/4//X/6v/e/9P/
zP/J/87/0v/U/9j/3P/i/+f/6f/s/+z/7v/w//L/9f/1//b/9//3//X/9f/1//X/9//3
//j/+P/5//n/+f/6//j/+P/4//j/+//7//v/+//5//n/+v/6//z//P/8//z//f/9//z/
/P/8//z/+//7//7//v/+/wAAAgACAAIAAgABAAAA//8BAAMAAgACAAMABQAEAAQABwAF
AAUABQAHAAcABwAHAAcACAAKAAsACwAKAAsACwALAAwADwAQABIAEQATABQAFQAXABgA
GQAaABsAHAAfACEAIwAlACYAJwAoACoAKwAsACwALQAvADEAMQAxADEAMQAxADIANQA1
ADUANQA2ADYANgA2ADYANwA1ADQANAA0ADMAMwAxAC8ALQAtACwAKgAqACoAJwAlACEA
HwAeABwAGAAVABMAEQAQAA8AEAAPAA0ACwAJAAgACgAJAAcABgAHAAYABAADAAMAAwAD
AAIAAgACAAAAAAACAAEAAQABAAEAAQAAAAAAAAAAAAAAAAD+//7/////////////////
AQABAAIAAwACAAIAAQABAAAAAQABAAEAAwACAAIAAwAFAAUABAAEAAQABAAFAAUAAwAD
AAMAAwADAAMABAAEAAMAAwADAAEAAQABAAEAAQD///7//v/+//7//v/+//7//v/9//3/
/f/9//3//P/8//7//v/9//3//f/9//z//P/6//r/+v/6//j/+P/4//j/+f/5//r//P/6
//r/+f/5//r/+v/6//n/9//3//f/9//4//f/+P/6//j/+P/4//j/+P/4//j/+P/4//j/
+P/4//b/9v/2//b/+P/3//f/9//1//X/9v/2//j/+P/3//f/9//3//j/+P/2//b/9v/2
//b/9f/1//X/9//3//f/9//5//n/+f/5//n/+f/4//b/9v/2//b/9v/2//b/9v/2//b/
9v/2//T/9P/0//T/9v/2//b/9v/0//T/9P/0//b/9v/2//b/9v/2//b/9v/2//b/9v/2
//b/9v/2//X/9//3//f/+P/2//b/9v/2//b/9v/2//b/+P/3//f/9//4//j/+f/6//r/
+v/6//r//P/8//z//f/+//3/+//6//r/+v/5//n/+f/5//j/+P/4//n/+f/5//v/+//7
//v/+v/4//f/9//5//j/+P/3//n/+f/4//b/9f/1//X/9f/1//X/9P/0//X/9f/2//b/
9f/x/+7/7v/u//T//v8IAA4AGQAqAD4AVwB0AJ0AyADhAOQA0QC+AKYAfwBIABUA/v/6
//f/7v/i/9n/zv/L/8z/0P/W/9z/4v/o/+3/7//w//L/8v/0//b/9//3//j/+f/5//f/
9//3//f/+P/5//v//P/8//v/+v/6//z//P/8//z//f/9//3//f/9//3//v/+//7//v/+
//7/AQABAAAAAAD///7//P/7//3//v///wIAAAAAAAAAAAACAAIAAgAFAAUABAAEAAUA
BwAGAAYACQAIAAcABgAHAAkACQAJAAkACAAKAAsACwAOAA8ADwAPABEAEwATABQAFQAX
ABgAGQAaABoAGgAaABsAHAAfACEAIQAjACQAJQAoACoAKwAsACwALQAvADEAMQAxADEA
MQAxADIANQA1ADUANQA2ADYANgA2ADYANwA3ADYANgA2ADUANQAzADEALwAvAC4ALAAq
ACoAJwAlACMAIQAgAB4AHgAbABkAFwAVABMAEwARAA8ADQALAAoACgAJAAcABgAFAAQA
AgABAAEAAQABAAAAAgACAAAAAAAAAP////////3//f/8//z//P/8//z//P/9//7/AAAB
AAEAAQABAAEAAQABAAIAAwADAAIAAAD//wAAAQABAAEAAwACAAIAAwADAAMAAgACAAIA
AgADAAMAAQABAAEAAQABAAEAAgACAAEAAQABAP///f/9//3//f////7//v/+//z//P/8
//z//P/7//v/+//9//3//P/8//z//P/7//v/+//7//r/+v/6//r/+v/6//j/+P/4//j/
+v/5//n/+v/6//r/+f/5//j/+P/4//f/+f/5//n/+f/5//f/9//4//j/+P/4//j/+P/4
//j/+P/4//j/+P/4//b/9v/2//b/9v/1//X/9f/3//f/+P/4//b/9v/1//X/9//3//j/
+P/4//j/+P/4//b/9f/1//X/9//3//f/9//3//f/9//3//f/9//4//b/9v/2//b/9v/2
//b/9v/4//j/+P/4//f/9v/1//T/9P/0//T/9P/2//b/9v/2//T/9P/z//P/9f/1//b/
9v/0//T/9P/0//T/9P/0//T/8//z//P/9P/y//P/9P/0//b/9v/2//b/9v/2//f/+f/5
//j/+P/4//j/9//3//f/9//2//b/9v/2//X/9P/z//T/9f/2//f/9v/2//f/9//2//b/
9f/1//P/8v/w/+//7//v/+//7//x//D/8P/x/+//7v/u/+//7//u/+z/6v/o/+j/7v/2
////BgAQAB0ANABPAGwAkwC+ANsA5ADaAMUArACLAFgAIAD9//j/9P/n/97/2f/O/8b/
xv/E/8T/zP/X/9v/3P/i/+b/6P/q/+v/7f/u/+//7//x//H/8f/x//H/8f/y//L/8//z
//P/9P/0//T/9P/0//X/9f/1//X/9P/z//P/8v/0//T/9P/0//X/9f/0//T/+P/4//f/
9//3//b/9f/2//b/9v/2//b/9v/2//b/+f/5//j/+P/5//n/+P/4//v/+P/3//b/9//5
//n/+f/5//r//P/9//3//v///////////wEAAQACAAUABwAIAAkACQAKAAsADAALAAwA
DwARABEAEwAUABUAFgAYABkAGgAaABsAHQAfACAAIQAiACMAIQAiACUAJQAlACUAJgAm
ACYAJgAmACcAKQAoACgAKAAnACcAJQAjACMAIwAiACAAHAAcABkAFwAVABMAEgAQABAA
DQALAAkABAABAAAA/f8BAAEAAQACAAEA///8//r/+f/4//b/9f/z//P/8//y//T/9P/y
//L/8P/v/+//7//x//H/8P/w//D/8P/w//D/8P/w//H/8f/x//H/8f/x/+7/7f/t/+3/
7//w//D/8f/w//H/8f/x//P/8v/y//P/8//z//L/8v/y//L/8//z//X/9f/1//X/8//z
//T/9P/1//X/9f/z//X/9f/1//X/8//y//L/8v/y//L/8v/y//L/8f/x//H/8f/x//D/
8P/x//L/8v/z//H/8f/w//D/8P/w//D/8P/y//L/8v/y//D/7//v//D/8P/w/+//7//u
/+7/7v/t/+//7//v/+//7//t/+3/7v/u/+7/7v/u/+7/7v/u/+7/7v/u/+7/7v/s/+z/
7P/s/+z/6//r/+v/6//r/+z/7P/s/+z/6//r/+n/6f/q/+r/7P/s/+z/7P/q/+n/6f/p
/+v/6//r/+v/6//t/+z/6v/q/+r/6v/q/+r/6v/q/+r/6v/q/+r/6v/q/+r/6v/n/+f/
5//n/+j/6P/o/+j/6P/o/+j/6P/q/+r/6f/p/+f/6P/o/+n/7P/s/+z/7P/q/+r/6v/q
/+3/7//v/+7/7P/s/+z/6//r/+v/6//q/+z/7P/t/+3/6//r/+v/6//t/+3/7P/s/+v/
6//q/+r/6f/p/+n/6P/m/+X/5f/l/+X/5f/l/+T/5P/l/+X/5v/k/+X/5f/g/9z/3P/g
/+j/8v/6/wUAEgAmAD8AWgB/AKoAzwDcANMAwgCsAIsAWgAfAPb/6v/n/+L/2v/R/8j/
wf++/77/wP/I/9D/0v/P/9X/3v/m/+j/6P/o/+f/5//o/+n/6f/n/+f/5//n/+f/5//o
/+j/6//r/+v/7P/q/+r/6v/q/+3/7f/t/+3/6//r/+z/7P/s/+z/7P/s/+3/7f/s/+z/
7v/u/+3/7f/u/+7/7v/w//L/8v/y//L/8P/w//D/8//1//T/9P/1//P/8v/y//X/9f/1
//X/9//3//f/9//3//b/+P/5//n//P/9//3//f///wEAAQACAAMABQAGAAcACAAIAAgA
CAAKAAwAEAATABMAFQAWABcAFwAYABgAGAAbAB0AIAAjACEAIQAhACEAIAAgACIAIQAj
ACUAKAAqACcAJgAlACUAJQAkACQAJAAhACEAHwAdAB0AHQAcABoAGAAYABUAEwATABEA
EAAOAAwACQAHAAUAAQD//////f/7//n/9//2//T/8//x//D/8f/w/+7/7f/v/+//7//u
/+7/7v/s/+z/6v/p/+n/6f/r/+v/6v/q/+z/7P/s/+z/7P/s/+3/7f/t/+3/7f/t/+3/
7f/u/+//8P/w/+//7//u/+//7//v//H/8P/w//H/8f/x//D/8P/w//D/8f/x/+//7//v
/+//7//v//D/8P/x//H/8f/v/+//7//v/+//8f/w//D/8P/w//D/8P/w//D/7//v/+//
7//v/+7/7v/s/+z/6//r/+3/7f/s/+z/7v/u/+7/7v/s/+z/7P/s/+7/7f/t/+7/8P/w
/+//7//v/+7/7f/r/+3/7f/t/+3/6//p/+n/6v/r/+z/7f/u/+z/7P/s/+z/7P/s/+z/
7P/s/+z/7P/s/+7/7f/t/+3/6//r/+z/7P/s/+z/6//r/+v/6//s/+z/7v/u/+7/7v/s
/+v/6//r/+3/7f/t/+3/7f/t/+3/7f/t/+3/7P/s/+z/7P/s/+7/7v/u/+7/7v/u/+7/
7v/u/+7/7v/u/+7/7v/u/+7/7v/u/+7/7v/s/+z/6//r/+3/7f/u/+7/7v/u/+7/7v/s
/+z/7P/s/+3/7f/t/+7/7v/v//D/8P/w//D/8P/w//D/8P/x//P/8//y//L/8v/y//H/
8f/x//H/8P/w//D/8f/x//H/8f/x//H/8f/x//L/8v/z//P/8v/y//H/8f/v/+7/7P/r
/+v/6//r/+v/7f/s/+z/7f/r/+r/7P/r/+v/6v/o/+b/6P/w//j/AAAJABQAJAA9AFgA
dwCiAMsA4gDdAMoAuACdAHIAOwAMAPb/8f/s/+L/2f/Q/8n/xv/I/8z/0v/W/9j/3f/j
/+j/6P/o/+z/7v/v/+3/7v/v/+//8f/x//H/8f/z//P/9P/0//T/8//y//L/9P/0//T/
9P/1//X/9f/1//P/8//0//T/9v/2//b/9v/1//X/9P/0//j/+P/3//f/9v/2//b/+P/6
//r/+v/6//r/+v/6//3//f/8//z//f////7//v8BAP///////wEAAQABAAEAAQACAAQA
BQAFAAYABwAHAAcACQALAAsADAAMAA0ADQANABEAEgATABQAFQAWABkAGwAbAB0AHgAf
ACAAIgAjACQAJAAlACcAKQAqACsALAAtAC0ALgAxADEALwAvADAAMAAyADIAMgAzADEA
MAAwADAALwAvAC0AKwArACsAKgAoACYAJgAjACEAHwAdABwAGgAYABUAEwARAA8ADQAN
AAsACwAJAAcABgAGAAUAAwACAAEAAAD+//3/+//7//v/+v/6//r/+P/4//r/+f/5//n/
+//7//r/+v/6//r/+v/6//r/+v/7//v/+//7//v/+//7//v//P/9//z//P/7//v//v//
//////////7//v/////////+//7//v/+///////9//3//f/9//3//f/+//7/////////
/f/9//3//f/9//3//P/8//z//P/8//z//P/6//n/+f/5//f/9//2//b/+P/4//f/9//3
//f/9v/2//b/9v/2//b/9v/2//b/9v/2//X/9f/2//b/9v/1//X/9v/2//b/9f/3//f/
9//3//f/9f/1//b/9P/0//T/9P/0//T/9P/0//b/9v/2//b/9f/0//P/8v/0//P/8//z
//P/8//0//T/8v/y//H/8f/z//P/9P/0//T/9P/0//T/9v/1//X/9f/z//P/8//z//X/
9f/1//X/9f/1//T/8v/y//L/8v/0//T/9P/0//L/8v/y//L/8v/y//L/8v/y//L/8v/y
//L/8v/y//L/8v/x//H/8f/z//T/9P/0//T/9P/0//T/9P/0//T/8//z//P/9P/0//X/
9v/2//b/9P/0//T/9P/0//X/9//3//b/9v/2//b/9f/1//X/9f/2//b/9v/3//f/9//3
//f/9f/1//X/9P/0//X/9f/0//L/8f/x//H/8f/w//D/8f/v/+//7//v//D/8P/x//H/
8v/w/+//7f/s/+r/6v/w//r/AgAKABUAIgA2AE8AbACTALwA2wDkANcAwACqAIcAVAAd
AP7/9v/x/+r/4v/X/9D/zf/K/8z/0P/Y/97/4v/l/+f/7P/u//D/8v/0//P/8//0//X/
9f/1//X/9f/1//f/9//4//j/+f/5//n/+v/4//j/+P/4//n/+f/5//n/+f/5//r/+v/6
//r/+v/6//v/+//6//r//P/8//v/+//+//7//v8AAP///v/9//z//v/+//7/AQABAAAA
AAABAAEAAAAAAAMAAwADAAMABQAFAAUABQAFAAQABgAHAAcACAAJAAkACQALAA0ADQAO
ABEAEwAUABUAFgAWABYAFgAXABgAGwAdAB8AIQAiACMAIgAkACUAJgAoACkAKwAtAC0A
LQAtAC0ALwAwADMAMwAxADEAMgAyADIAMgAyADMAMQAwADAAMAAvAC8ALQArACkAKQAo
ACYAJgAmACMAIQAfAB0AHAAaABgAFQATABEADwANAA0ACwALAAkABwAGAAYABQADAAIA
AQAAAP7//f/////////+//7//v/8//z/+v/5//n/+f/7//v/+v/6//r/+v/6//r/+v/6
//v/+//7//v/+//7//v/+//8//3//P/8//v/+//8//3//f/9//3//P/8//3//f/9//z/
/P/+//7//////////////////f/9//7//v/9//3//f/7//v/+//7//v/+//6//r/+v/6
//r/+v/6//r/+f/5//n/+f/5//j/+P/4//j/9//3//f/9//2//b/9v/2//b/9v/2//b/
9v/2//b/9f/1//b/9v/2//X/9f/2//b/9v/1//X/9f/1//X/9f/z//P/9P/y//L/8v/y
//P/9P/1//b/9P/0//T/9P/0//T/9P/0//T/8//z//P/9f/1//b/9v/0//T/8//z//X/
9f/2//b/9v/2//b/9v/0//P/8//z//P/8//z//P/8//z//P/8//z//P/9P/y//L/8v/y
//L/8v/y//L/8v/y//L/8v/y//L/8v/y//L/8v/y//L/8v/y//L/8v/0//T/9P/z//H/
8f/x//L/8v/y//L/8v/w//D/8P/w//L/8f/x//H/8v/y//P/9P/2//b/9v/2//b/9v/2
//f/+f/5//j/+P/2//b/9f/1//f/9//2//b/9P/1//X/9f/3//f/9//3//X/9P/0//X/
9f/0//T/8//z//P/8v/w//H/8f/x//H/8f/x//D/8P/t/+3/8P/w/+//8f/w/+7/7v/s
/+j/6v/0//v/BAAQAB0ALABDAGAAhQCwANMA5ADcAMkAtgCZAGgALgAFAPT/8v/r/+b/
3f/S/8r/yP/I/8r/0P/T/9n/3v/k/+j/6P/q/+3/7//w//H/8f/x//H/8f/x//P/8//0
//T/9f/1//X/9v/2//b/9v/2//X/9f/1//X/9f/1//b/9v/2//b/9v/2//f/9//2//b/
+P/4//f/9//4//j/+P/6//j/+P/4//j/+P/4//j/+//7//r/+v/7//v/+v/6//3//f/9
//3//////////////wAAAgADAAMABgAHAAcABwAHAAkACQAKAAsADQAOAA8ADwAQABEA
EgARABIAFQAXABkAGwAcAB0AHAAeAB8AIAAiACMAJQAnACkAKQApACkAKQAqAC0ALQAt
AC0ALgAuAC4ALgAuAC8ALwAuAC4ALgAvAC8ALQArACsAKwAqACgAJgAmACMAIQAfAB0A
HAAaABgAFQATABEAEAAPABAADwAMAAkABgAEAAIAAQD///7////+//z/+//7//v/+//6
//r/+v/4//j/9v/1//X/9f/1//X/9P/0//b/9v/2//b/9P/0//X/9f/1//X/9f/1//T/
8//z//P/9f/2//b/9//4//n/+f/5//n/+P/4//n/+//7//r/+v/5//j/+P/3//n/+f/5
//n/9//3//j/+P/3//f/9//1//f/9//3//f/9//2//b/9v/1//T/8//y//P/8//0//X/
9f/1//T/9P/0//T/8//z//H/8f/w//D/8P/w//D/8P/w//D/8P/w//D/7//v//D/8v/y
//H/8f/w//D/8P/v/+3/7f/t/+3/7v/t/+7/8P/u/+7/7v/u/+7/7v/u/+7/7v/u/+7/
7v/w//D/8P/w/+7/7f/t/+3/7f/t/+7/7v/w//D/7//v/+3/7f/u/+7/7v/u/+7/7v/w
/+//7//v/+//7//v/+//7//v//L/8P/w//D/8P/w//D/8P/w//D/8P/w//D/7v/u/+7/
7v/t/+3/7f/t/+7/7v/u/+7/7v/u/+7/7v/w//D/7//v/+3/7v/u/+//8P/w//D/8P/w
//D/8P/w/+//8f/x//D/8v/y//L/8f/x//H/8f/w//D/8P/x//H/8//z//P/8//x//H/
8P/w//H/8f/w//D/7f/t/+3/7P/r/+v/7P/t/+v/6//r/+r/6v/r/+v/7P/u/+3/6//q
/+j/5v/k/+b/7v/4/wEACAASACMAOgBTAHIAmwDIAOEA4gDSAL0ApAB3AD4ADADz/+7/
6P/j/9z/0//G/8L/wv/C/8j/zv/T/9f/3P/g/+T/5v/o/+n/6v/s/+7/7//v/+//7//v
/+//7//w//D/8f/x//H/8v/y//L/8v/y//X/9f/1//X/8//z//T/9P/0//T/9P/0//X/
9f/0//T/9v/2//X/9f/2//b/9v/4//j/+P/4//j/+P/4//j/+//5//j/+P/5//v/+v/6
//3/+//7//v//f/9//3//f/9/wAAAgADAAMABAAFAAUABQAFAAcABwAIAAkACwAMAA0A
DQAOAA8AEAARABIAFQAXABcAGQAaABsAHAAeAB8AIAAiACMAJQAnACkAKQApACkAKQAq
AC0ALQAtAC0ALgAuAC4ALgAuAC8ALwAuAC4ALgAtAC0AKwApACcAJwAmACQAIgAiAB8A
HQAdABsAGgAYABgAFQATABEADQALAAsACQALAAkABwAGAAUAAwAAAP7//f/8//r/+f/5
//n/+f/4//j/+P/2//b/9v/1//X/9f/1//X/9P/0//L/8v/y//L/9P/0//X/9f/1//X/
9f/1//X/9f/2//f/9v/2//X/9f/2//f/9//3//n/+P/4//n/+f/5//j/+P/4//j/+f/5
//n/+f/5//n/9//3//j/+P/5//n/+f/3//f/9//3//f/9//2//b/9v/2//b/9v/2//b/
9//1/w==
         </WaveFormData>
      </LeadData>
   </Waveform>
</RestingECG>
