# Supplementary material for: Detection of Left Atrial Enlargement Using a Convolutional Neural Network-Enabled Electrocardiogram
Source: Front Cardiovasc Med. 2020 Dec 17;7:609976. doi: 10.3389/fcvm.2020.609976 (PMC7773668; doi:10.3389/fcvm.2020.609976)
Supplement: Supplementary file 5 [file Data_Sheet_5.ZIP › normal4/1802036321_7914_0000002B.XML]

<?xml version="1.0" encoding="Windows-1252"?>
<!DOCTYPE RestingECG SYSTEM "restecg.dtd">
<RestingECG>
   <PatientDemographics>
      <PatientID>1802036321</PatientID>
      <PatientAge>68</PatientAge>
      <AgeUnits>Years</AgeUnits>
      <Gender>Female</Gender>
      <PatientLastName>pandaidi</PatientLastName>
   </PatientDemographics>
   <TestDemographics>
      <DataType>Resting</DataType>
      <Site>1</Site>
      <AcquisitionDevice>MAC55</AcquisitionDevice>
      <Status>Unconfirmed</Status>
      <Priority>Normal</Priority>
      <AcquisitionTime>09:55:39</AcquisitionTime>
      <AcquisitionDate>08-17-2017</AcquisitionDate>
      <CartNumber>1</CartNumber>
      <AcquisitionSoftwareVersion>009C</AcquisitionSoftwareVersion>
      <XMLSourceVersion>MAC5000 v1.0</XMLSourceVersion>
   </TestDemographics>
   <RestingECGMeasurements>
      <VentricularRate>52</VentricularRate>
      <AtrialRate>52</AtrialRate>
      <PRInterval>150</PRInterval>
      <QRSDuration>96</QRSDuration>
      <QTInterval>482</QTInterval>
      <QTCorrected>448</QTCorrected>
      <PAxis>71</PAxis>
      <RAxis>-9</RAxis>
      <TAxis>20</TAxis>
      <QRSCount>9</QRSCount>
      <QOnset>222</QOnset>
      <QOffset>270</QOffset>
      <POnset>147</POnset>
      <POffset>181</POffset>
      <TOffset>463</TOffset>
      <ECGSampleBase>500</ECGSampleBase>
      <ECGSampleExponent>0</ECGSampleExponent>
   </RestingECGMeasurements>
   <Diagnosis>
      <Modality>Resting</Modality>
         <StatementCount>2</StatementCount>
         <LabelText>12SL ��ϳ���</LabelText>
      <DiagnosisStatement>
         <StmtFlag>ENDSLINE</StmtFlag>
         <StmtText>����Ķ�����</StmtText>
      </DiagnosisStatement>
      <DiagnosisStatement>
         <StmtFlag>ENDSLINE</StmtFlag>
         <StmtText>�ٽ� ECG</StmtText>
      </DiagnosisStatement>
   </Diagnosis>
   <Waveform>
      <WaveformType>Rhythm</WaveformType>
      <WaveformStartTime>0</WaveformStartTime>
      <NumberofLeads>8</NumberofLeads>
      <SampleType>CONTINUOUS_SAMPLES</SampleType>
      <SampleBase>500</SampleBase>
      <SampleExponent>0</SampleExponent>
      <HighPassFilter>16</HighPassFilter>
      <LowPassFilter>150</LowPassFilter>
      <ACFilter>NONE</ACFilter>
      <LeadData>
         <LeadByteCountTotal>10000</LeadByteCountTotal>
         <LeadTimeOffset>0</LeadTimeOffset>
         <LeadSampleCountTotal>5000</LeadSampleCountTotal>
         <LeadAmplitudeUnitsPerBit>4.88</LeadAmplitudeUnitsPerBit>
         <LeadAmplitudeUnits>��V</LeadAmplitudeUnits>
         <LeadHighLimit>2147483647</LeadHighLimit>
         <LeadLowLimit>268435456</LeadLowLimit>
         <LeadID>I</LeadID>
         <LeadOffsetFirstSample>0</LeadOffsetFirstSample>
         <FirstSampleBaseline>0</FirstSampleBaseline>
         <LeadSampleSize>2</LeadSampleSize>
         <LeadOff>FALSE</LeadOff>
         <BaselineSway>FALSE</BaselineSway>
         <ExcessiveACNoise>FALSE</ExcessiveACNoise>
         <MuscleNoise>FALSE</MuscleNoise>
         <LeadDataCRC32>1173453348</LeadDataCRC32>
         <WaveFormData>
9v/2//b/9v/0//T/9P/0//L/8v/y//L/8f/w/+//7v/0//j//P8AAP3//P/7//r/9v/y
/+7/6v/u//L/9v/6//X/8v/v/+z/8f/0//f/+v/2//T/8v/w//L/8v/5/////f/9//3/
+//3//L/7f/p/+3/9v/+/wIA/f/6//j/+P/1//b/+v/+//z////7//b/9P/z//H/8P/6
/wQACwAMAAcABgADAP7/+v/9//v/9//7/wIABAAGAP7/+v/2//P/+P/8////AgD///7/
+f/x/+z/7//y//T/+P/6//z//P/2//T/7//q/+3/8//y//P/8//3//f/8v/v/+z/6//s
//b//v/y/+r/7f/p/+P/3//c/97/5v/7/xIAGQAaACYARgBeAHYApQDOANcA3ADjAOEA
2AC6AJgAdwBaAEkAOQAkABEAAADw/+3/6P/i/+j/+P8GAAIA8//u//D/6P/i/+z//P8B
AAIAAQAAAPr/9P/r/+f/6v/t//P/9//2//L/7v/p/+r/8P/z//T/+P/5//v//P/z/+//
7f/p/+v/8//5//j/9P/y//L/8v/w//L/8//z//n/+//9//z/9f/w/+v/5//t//X/+v/5
//b/9P/w//L/8v/y//L/8v/2//r/+v/6//b/8v/x//H/9P/1//r//f/6//b/9f/4//n/
+//6//n//P/+//7//P/6//b/9f/3//3//f/4//j/AAAAAAIABAD9//3/AQABAAIABQAI
AAwACQAFAAEA/f8CAAYADQATABMAEQARABEADwAOABEADwATABUAFwAZABUAEQAPAA4A
FAAVABcAHQAaABUAEgAQAA4ADwAPABAAFgAYABkAGgARAAkAAwAAAAQABQAJABAADwAM
AA0ACAADAAcABgD+/wIAAwD///z/+v/6//j/+v/9//7///8DAP//+v/4//j/9f/y//T/
9//5//v//f/8//T/8P/v/+v/7v/v//H/9P/z//P/8v/u/+7/8v/3//v///////7/+//w
//D/8f/u//H/9P/3//T/9P/1//P/8//v//D/7v/s//D/8v/0//X/8f/w//D/8f/3//f/
9//3//b/8v/w/+z/8f/4//3/+v/9//7//v/9//b/9v/z/+7/9P/4////BQD///n/+P/y
/+3/8P/x/+7/9P/3//r/+//5//f/8v/u//r/+v/6//f/8//y/+3/7f/w//H/9f/2//n/
+//8//n/8//v/+3/7//z//n//v/9//r/9f/z/+//6P/u//H/9P/3//f/9P/0/+//7P/q
/+z/8//4//3/AwD///n/8//s/+n/7f/x//X/+v/4//b/9//1//D/7f/r/+D/9v/1//T/
8//y/+//7v/t/+z/8P/0//j//P/7//r/+f/4//P/8P/t/+r/6//s/+3/7v/s/+z/7P/s
/+7/8P/y//T/9f/2//f/+P/z//D/7f/q/+7/8P/y//T/8f/w/+//7v/w//D/8P/w//T/
9v/4//r/9v/y/+7/6v/v//L/9f/4//L/7v/q/+b/6//u//H/9P/3//j/+f/6//b/9P/y
//D/8//2//n//P/1/+7/5//g/+j/7v/0//r/+P/2//T/8v/0//T/9P/0//b/+P/6//z/
8v/x/+//5f/q/+//8v/2//T/8v/x//H/8//2//X/8f/0//b/+v/4//T/8//y/+//+P/4
//f/+f/2//L/7//x//r/AAAAAAAABQAGAAUACAAIAAMA/P/3//3//v///wAA+//4//b/
9P/1//X/9f/2//r/+v/3//j/8//w/+z/5v/s//L/9v/6//r/9//0//b/9//x/+3/6f/x
//P/8P/y/+z/6v/q/+z/9P/w//b/+f/z/+n/3//g/+L/2v/h//T/AwAOACwASgBYAGwA
iwCkALkAzgDlAOsA3ADKALQAhQBYAD0AIwAWACUALgAaAAMA9v/w/+T/5v8AAAoA/f/8
/wgAAADs/+T/5v/r/+z/6//q/+3/8P/w//X/8f/t/+z/6f/v//D/8f/x/+7/8P/v/+z/
7v/t/+3/7P/s/+//9P/3//H/8//z/+z/7v/u//D/8v/v//D/8P/v//H/8f/x/+7/8f/0
//f/+//4//n/9//v//D/8P/u//L/8//y//H/8P/w//T/9P/0//T/8v/z//X/9f/z//X/
9f/2//T/9f/6//f/9//0//H/9f/4//n/+P/7//r//P8BAAIA/f/z/+7/+v/8/wAABAD9
//3/AQABAP///////wAAAwAFAAcACQADAAAAAAD//wUABwALAA8ADAAMABAADwAOAA0A
DAALAA4ADQAOABAADwANAAwADwARABEAEwAWABMAEwASABIAEQAQAA4ADAAMAAsADAAQ
AAsABwAGAAgACwAKAA0ACgAFAAkACAAAAAEAAQD8//j/+f/6//n//P/7//r/+f/7//r/
+P/5//z/+P/0//X/9//5//n/+f/2//T/9P/3//f/9P/x/+//7v/1//v/AAACAPj/9v/1
//P/9v/3//f/9f/y//j///8CAPz/+v/4//D/9f/5//r//f/4//j/9f/y//P/9P/1//X/
8//y//L/8//1//P/8f/v//P/9P/3//j/9//6//v/9P/x//D/7v/r/+z/9P/5//z/+f/2
//b/9f/0//P/9//2//L/9v/4//b/9v/1//T/8f/z//X/9P/0//v/+P/1/+//8//2//X/
+f/2//X/9//2//b/9//3//P/8//z//X/+//3//f/9v/v//L/8f/z//P/7f/y//T/9v/4
//f/8//y//X/9v/4//7/+v/2//L/7//y//H/8P/u/+7/8//4//3//f/4//P/8f/1//T/
9f/3/+z/5v/r/+7/8f/0//b/+P/6//z/+f/2//P/8P/y//T/9v/4//X/8v/v/+z/8P/y
//T/9v/3//j/+f/6//X/8P/r/+b/7P/y//j//v/8//r/+P/2//P/8v/x//D/8//0//X/
9v/x/+7/6//o/+7/9P/6/wAA/f/6//f/9P/y//L/8v/y//P/9P/1//b/8f/u/+v/6P/w
//b//P8CAP3/+P/z/+7/7P/s/+z/7P/y//b/+v/+//j/9P/w/+z/7v/3///////8//n/
9P/w//D/8P/x//P/+v8AAAIAAQD6//b/9P/s//D/9//+/wMAAwD8//T/7//y//L/8//5
/wMACgALAAwABwACAPv/+P8BAAMAAwAFAAQAAAD8//j/+//8//7/AAABAAEAAQACAP3/
9v/s/+b/7v/0//n//P/4//b/8v/u//D/7f/q/+z/8//z//X/9//3//P/6v/m/+n/7P/x
//j/9P/u/+r/6f/n/+n/6f/g/+L/7v/5/wgAEQAUACoAUgB0AJIAsQDOAN8A5ADnAOMA
0gC6AKIAfwBeAEMAJQAOAAUAAAD0/+v/7P/0//j/+v/8//z/9//u/+7/8P/y//b/AAD+
//z/+P/0//T/9P/x//P/9v/3//v//f/7//b/8f/r/+3/8v/0//T/9f/1//b/9v/w/+//
8P/v//D/+f8AAAAA/P/4//b/9P/3//z/AAADAAAA/f/6//T/8v/y//L/8//3////BAAD
APz/9v/u/+z/8//2//n//P/+/wIAAgACAP7/+v/5//n//P/9/wIABQD8//T/7//u//f/
//8EAAkACQAIAAUAAAD9//r/+v/9/wkADQAMABAADgAGAAAA+v/7/wEACwARAA8ADwAP
ABAADQALAAkABwAKAA4AFQAbABcAEwARAA8AEQAUABsAHQAZABcAFQATABYAFwAaAB4A
IgAjACUAKwAlAB0AFwASABMAFQAWABgAGwAcABwAHAAYABUAFAAWABMADwAOABAADAAI
AAgAAgAEAA0AEQAOAA4ADQAHAAIAAAD+//r/+v/9/wAAAwAJAAIA+v/1//L/9P/0//n/
///9//v/+f/0//T/9v/7//3/AQABAAIABAAAAPv/9f/s/+3/8v/4//3//v/9//v/9//z
//b/+v/6//v//v8BAP7/+f/1/+7/6f/t//T/+P/8//r/+v/6//n/9P/y//H/8f/7//3/
//8BAPv/9P/v/+j/8f/8/wUABgAEAAIA///7//b/+P/3//T/+v/+/wUACwACAPv/+f/y
//P/+v///wAAAQABAAEA///+//3/+f/2//7//v/+//v/+P/2//D/7//0//f//f8AAP//
///+//n/8//x//H/9f/4////BQAFAAAA9//x/+n/6f/y//j//v8AAP//+//6//b/9P/z
//b/9//4//n/+//5//f/9f/y//H/9f/5//3/AQD+//v/+//5//T/8f/v//7/+P/6//r/
+v/6//j/9v/0//L/9//6//3/AAD6//b/8v/u//H/9P/3//r/+v/6//r/+v/1//L/7//s
//D/9P/4//z/+P/2//T/8v/1//b/9//4//f/9v/1//T/8//y//H/8P/z//b/+f/8//r/
+P/2//T/9v/2//b/9v/4//j/+P/4//T/8v/w/+7/8//2//n//P/2//L/7v/q/+3/8P/z
//b/+P/4//j/+P/0//D/7P/o/+7/9P/6/wAA/P/4//T/8P/y//L/8v/y//T/9v/4//r/
9//0//H/7v/y//T/9v/4//T/8P/s/+j/6//1//7////8//v/+P/2//L/7v/r/+n/8P/2
//j/9//1//T/9f/w//T/+f/+/wEABQACAP7//f/6//b/8//1//7/BAAEAAQAAQD+//n/
+P/+/////v///wIAAAD+//z/+//6//r/+v/4//f/9v/2//n/+P/0//T/9f/2//b/9P/z
//L/7//s/+v/5//j/+T/7//x//X/+f/4//X/7f/q/+v/7P/v//T//P/6//L/6//j/9v/
3//o/+D/2v/n//7/EQAgACwAOgBYAH4AowC8AM8A4ADhANcAzgC+AJwAeQBgAEcAKwAi
ABkACAD4/+3/4v/k//r/CgAGAPz/+f/y/+L/2v/k//T//v/9//r/9f/w/+3/7P/o/+n/
7v/x//f/+//4//L/7P/l/+n/8P/0//b/9f/z//L/8P/t/+3/7//v//D/+f8AAAAA+v/0
//D/7P/r/+z/7P/r/+//8f/z//L/7f/s/+v/6//u//X/+f/3//b/9P/w//L/8//y//H/
8P/0//r//P/+//n/9P/y//H/9f/1//n/+//3//L/8P/y//L/9f/1//X/+//+/////v/5
//T/8v/z//3////8//7/AAD8//r/+P/2//n/AAADAAIAAwAEAAYABQAFAAUABQAJAAwA
EgAXABIADQAKAAcABwAIAA0ADQASABUAGAAbABYAEQAOAAwAEQARABIAFwATAA8ADQAM
AA4AEQATABYAGAAYABcAFgAQAA0ADAAOAA4ADQAPABQADgAIAAYA/v8AAAcACQAEAAcA
CQAGAAQA///8//f/9v/7//7/AQAHAAAA+v/3//b/8f/u//D/8//4//v//v/+//r/+P/5
//f/9f/z//L/8v/3//n/+v/4//H/8v/0//X/+v/7//v/+f/v//D/8v/w//T/+v8AAAAA
+v/3//H/7f/u//L/8//0//j//P8AAAMA+v/0/+//6//1//n//f8BAP7/+P/0/+7/7//2
//v/+P/7//z//P/7//b/+P/3//T/+v/+/wUACwAEAP3/+//0//L/+P/8//z/+v/3//T/
7//x//P/8v/y////AAABAP//+v/4//L/8f/z//X/+v/8//v/+//6//X/8P/t/+z/7//0
//v/AQABAP//+f/2//H/6v/w//P/9v/5//v/+v/8//j/9P/x//L/8//0//X/9//7//v/
+//6//X/9//5//v/AAD+//z//f/6//T/8P/t//L/+v/7//z//f/+//j/8v/s/+b/7P/w
//T/+P/4//j/+P/4//T/8v/w/+7/9P/4//z/AAD8//j/9P/w//T/9v/4//r/+P/4//j/
+P/3//b/9f/0//f/+P/5//r/9v/0//L/8P/z//b/+f/8//j/9v/0//L/8f/w/+//7v/y
//T/9v/4//f/9v/1//T/9//6//3/AAD8//j/9P/w//L/8v/y//L/9f/4//v//v/5//b/
8//w//T/9v/4//r/9v/0//L/8P/x//L/8//0//f/+P/5//r/9//0//H/7v/w//L/9P/2
//b/9v/2//b/8//3//r/9f/6//3//v8AAPz/+P/1//P/+f/+/////f/7//r/+//2//X/
9//5//n/AAAAAP//AQD7//b/8v/z////BgAHAAgABQACAP3//P8AAP///P/7/wAA/v/8
//r//f/+/wAAAgACAAEAAAAAAAIA/v/3//T/9v/4//n/+P/2//b/9P/y//H/7f/p/+r/
8//z//X/9//6//n/8//y/+3/7P/t//D//P/2//L/7f/l/93/3//s/+z/6v///xIADwAS
AC4ASABcAIAAqwDEAM8A4gDxAO0A3AC6AIwAawBYAEUANQAuABkABgAEAP//6v/k//T/
/v/+/wIABwACAPb/7P/i/+T/9P/7//7///8AAPr/9v/v/+3/8P/x//X/9//7//r/+f/3
//P/9P/y/+7/8//1//j/+v/z//H/8f/v/+v/8f/1//L/8//0//f/+v/2//b/9f/z//b/
9//4//b/8//y//H/8f/z//n//P/5//r/+P/0//b/9P/y//D/7v/0//z/AAAEAPz/9P/v
/+v/8P/z//r////9//j/9v/4//f/9//0//H/+v8AAAQABgABAPr/9v/1//3////8//7/
BAACAAIAAgD//wEABwAJAAgACQAKAAwACgAHAAQAAQADAAQACAALAA8ADwARABMAEQAQ
ABMAEQAUABcAGgAdABgAEQAMAAgADwARABQAGwAbABkAGQAaABUAEwAQAA4AEgAUABUA
FgARAA8ADwASABAADQANABAADwAMAA0ACAAFAAkACAAAAAUACQAIAAgABQACAP3//P/+
/wAAAgAHAAQAAAD//wAA+//2//b/9//6//3/AAAAAPr/+P/5//f/+f/3//b/9v/8////
AQAAAPn/+P/4//f//P/9//3/+//y//T/9//2//f/+v/9//r/+//9//z//f/7//z/+v/4
//r//P/+////+f/2//T/8//5//n/+f/5//n/9v/1//L/8f/0//X/7v/1//z/AgAHAP7/
/v/7//b/+f/6//7/AQD6//X/9f/w//L/+P/8//z/AAADAAYABwACAP3/9f/u//b/9v/2
//P/9f/2//P/9f/0//P/9f/0//j//f8BAAEA+v/1//L/8//z//f/+v/3//z/+//9//3/
9P/4//n/+v/4//f/8//y//T/9P/1//r/+//8//3////+//v/+P/0//D/8//2//n////+
//3////6//T/8P/t/+r/9P/3//j/+f/6//j/9v/0//L/9f/2//f/+P/6//r/+v/6//X/
8v/v/+z/8P/0//j//P/5//j/9//2//b/9v/2//b/+P/4//j/+P/1//T/8//y//b/+P/6
//z/+P/0//D/7P/w//L/9P/2//b/9v/2//b/8v/w/+7/7P/y//b/+v/+//j/9P/w/+z/
8f/0//f/+v/5//j/9//2//T/8v/w/+7/8v/2//r//v/7//j/9f/y//T/9P/0//T/9f/2
//f/+P/0//L/8P/u//L/9v/6//7/+//4//X/8v/y//L/8v/y//X/+P/7//7/+P/0//D/
7P/1//3//f////3/+f/2//L/8v/x//H/9v/8//z/+f/4//X/9v/x//D/9P/4//r////8
//j/9//3//n/+v8AAAgACwAIAAUABAABAPz/+////wIAAwAGAAwABgAAAPr/9v/6//3/
AAACAAAA/v/9//z/9//v/+v/7f/y//b/+P/6//n/9v/z//L/7//s/+7/8//z//P/8//3
//f/8v/y//D/+P/6//z/+v/0/+7/6f/l/+H/4f/m/+z/8v/9/wwAFQAgACoAOgBgAJAA
swDOAN0A4gDlAOMA1gDGAK4AhQBgAEUAJQAMAAkABgD0/+P/5v/0//r//P/4/+z/6//y
//L/7v/q/+j/8v/2//j/+P/4//b/9P/v/+//8P/x//X/9//2//L/7v/p/+z/8v/1//b/
9f/z//L/8P/r/+v/7f/t/+//+f8BAAIA+f/y/+3/6P/r//D/9P/3//r/+//8//r/9v/0
//L/8f/2//3/AQD///v/9v/v/+7/8v/y//L/8v/3//z//f/+//r/9v/1//X/+v/7/wAA
AwD9//b/8v/y//b/+f/5//n//f8AAAEAAAD8//j/9//5/wMABQACAAQABQAAAP3/+v/6
//3/BAAHAAcACQALAA4ADAAJAAYAAwAIAAwAEwAZABYAEQAOAAsADwASABkAGwAZABcA
FQATABMAEQARABIAFwAZABwAIwAfABkAFQASABQAFQAVABYAGgAaABkAGAATABEAEQAU
ABUAEwAUABgAEgAMAAoAAgADAAsADgAKAAsACwAGAAIA/v/8//j/+P/8//7/AAAFAP//
+v/4//j/9//2//r////+//3//P/4//b/9v/5//n/9//1//T/9P/4//n/+f/2//P/9v/6
//3/AQADAAQAAwD1//L/8P/q//D/9v/8//z/9//1//D/7f/y//j/+//+//7//v/+//3/
+f/4//j/+f8BAAEAAQABAP7/+P/0/+7/9P/8/wIAAAD+//7//f/7//f/+v/6//j//f/+
/wIABQACAP3//f/4//f//P////7/AQABAAEA///8//n/8//u//r//P/+//3//f/8//f/
9//1//X/+P/4//r//f////3/9f/x/+//8f/1//v/AAD///7/+f/3//P/7//2//r//v//
/////P/8//b/8v/v//D/8//2//n//f/7//n/9//0/+//8f/z//X/+f/4//f/+f/6//j/
+P/5//L/6P/t//L/9//8//r/+P/2//T/+f/8////AgD8//j/9P/w//L/9P/2//j/+P/4
//j/+P/1//L/7//s//H/9v/7/wAA/P/4//T/8P/y//L/8v/y//X/9v/3//j/9f/0//P/
8v/2//j/+v/8//j/9v/0//L/9f/2//f/+P/6//r/+v/6//b/9P/y//D/9P/4//z/AAD9
//z/+//6//f/9P/x/+7/8f/0//f/+v/3//T/8f/u//H/8v/z//v/AAD9//z/+//5//j/
9v/0//b/9//9/wIA/v/3//L/7v/1//T/9//9//z/+//9//j/+P/7////AgAAAAMACAAK
AAQA/v/6//T/+P/+/wkADwAGAAEA///4//v//P///wIAAQACAAIAAQD8//r/+P/y//D/
8v/6/wIA/v/6//b/8v/0//T/9v/1//T/9v/7//n/9f/x//H/7f/u//L/9P/4//z/8P/k
/+T/7v/z//H/8//z/+z/5P/g/+n//P8HABQAMgBSAHgAnACtALYAxQDSANsA2wDQAMAA
qgCDAFwAPQAdAAwABwAAAPj/+f/2//T/9P/s/+b/6v/z//r//P/8/wAAAgD6//j/9P/u
/+j/7P/w//H/9//2//X/9//3//j/9P/w/+v/7//2//r//P/4//X/8//w//D/8//4//v/
9f/3//f/8P/x//D/8f/y//b/+v/9/////v/7//j/8v/z//b/+f/9//r//f/9//f/9P/y
/+7/8P/3//r//f8AAPv/+v/1//D/9P/2//v/AQD///3///////r/9P/x//L/9//9/wAA
AwAAAP7/+v/0//n/+v/+/wUACAAFAP3/+v8DAAIAAwAEAAMABQALAA0ABwADAP///P8D
AAkADwAVABIAEgAVABcAEwAPAA0ACwAOABIAGgAdABcAEwAPAAsAEAATABgAHgAeAB0A
HQAhAB4AGQAWABQAFgAZABsAHgAbABgAFAAQABMAFQAZACAAGwAVABIAEgAMAAYABAD8
/wQAEwAdACAAFwAPAAIA9v/6//7/AAAGAAUABAADAAUAAQD8//r/+v/8//z/AQAHAAMA
///7//T/9v/6/wEABQADAP///P/6//n/+f/4//T/8//4//7/AwD///v/9v/v/+//9v/+
/wIAAQACAAMA/v/6//n/9f/z//j//v8BAAQAAAD8//j/8//z//b/+v///wMAAwADAAMA
///6//f/8v/5/wIACQAIAAIA/v/5//P/9P/8/wEABAADAAIABAAFAP//+f/4//L/9/8C
AAsAEAAJAAMA/f/1//r//f/9//7/BgAEAAIA/f/5//j/8//z//f/+/8CAAYAAgD///v/
8//1//f/+/8DAP//AQACAP3/+f/z//D/6//u//r/AwAMAAkABQD+//r//P/8//3/AgD/
//z/+f/3//v/+//7//r/9//7////AwD///j/8f/t//T/+P/+/wUACgAAAPr/9v/y/+7/
8//2//n//P/6//r/+v/6//r/+v/6//r//f/+////AAD+//z/+v/4//v//v8BAAQAAAD+
//z/+v/4//j/+P/4//3/AAADAAYA/v/4//L/7P/z//j//f8CAP///v/9//z/+P/2//T/
8v/4//z/AAAEAAAA/P/4//T/9f/2//f/+P/8//7/AAACAP7//P/6//j/+v/8//7/AAD7
//j/9f/y//j//P8AAAQAAQAAAP///v/5//b/8//w//b/+v/+/wIA/f/6//f/9P/3//r/
/f8AAAAAAAAAAAAA+//4//X/8v/2//j/AQAJAAMAAQD///v//v/+//7////7//7/AAD+
//z//P/9/wAA//8AAAQACAAGAAcAAQD6//7/AQADAAYABwAMAA4ACgAGAAYABAAAAAQA
CwANAA0ACgAKAAUAAAACAAQABgAJAAcABgAEAAIAAQAAAPv/8//2//3/BAAKAAUAAgD/
//r/+v/8//v/+v/4//v/9//1//T/9//2//D/9f/2//n//v/8/+7/5v/4/wEA+f/3//f/
7v/q//D/7//y/wMAIAA+AGIAfACKAKUAyADVANQA2QDjAPAA3gCsAIEAagBXADMAFgAH
AAoAEgAJAPL/7P/6/xAADAAAAP//AgD+//z/AgAAAPr/+f/2//H/7P/y//j/+/8DAAAA
/f/9//v/+v/2//L/7f/x//r/AAAEAP7/+f/1//D/7//x//X/9//1//v////8//n/9v/1
//T/9//6//z//f/+//3//P/4//n/+v/7//3//f8BAAIA/f/6//j/9P/2//v//v8BAAQA
AAAAAPz/+P/5//j/+v/9/wEAAQAFAAcAAAD4//P/8v/6/wEABQAJAAYABAAAAPr//f/+
/wIACQANAAsABAACAAUAAAD9//r//P8DAA4AFQAOAAkABAAAAAYACwAQABUAEQAOAA4A
DQAPAA0ADQANABEAFAAbAB0AGQAVABEADQARABMAFwAcABsAGQAYABsAFwATABEAEAAU
ABkAHQAiAB8AHAAYABQAFQAVABcAHAAYABUAFQAYABIADAAKAAIABwARABYAFAAPAAsA
AgD6//7/AgAEAAoACQAKAAsADwAHAAAA/P/6//z//v8FAA0ABwABAPv/8v/2//z/BQAL
AAkABQACAAAA//////7/+v/5//7/BAAJAAUAAQD8//X/9f/8/wQACAAFAAYABwACAP//
/f/4//X/+P/+/wEABAAAAP7//P/5//n//P8AAAUABwAFAAMAAQD///r/9//y//n/BAAN
AA4ACQAEAP7/9//4/wAABQAIAAcABAAEAAMAAAD7//v/9v/5/wIACQAMAAYAAQD8//X/
+f/9//7/AAAGAAQAAgD9//7//v/6//v//v///wMABAAAAP///f/3//j/+f/8/wMAAwAH
AAoABwAEAP///f/5//n/AgAIAA4ACQAFAP7/+v/9//7/AAAGAAMAAAD9//v//P/7//r/
+P/6/wEACAAPAAsABAD9//n//P/6//r/+//+/woABwAEAAEA/v8BAAIAAwAEAAIAAgAC
AAIA/P/4//T/8P/3//7/BQAMAAYAAgD+//r//f/+////AAABAAIAAwAEAAEAAAD///7/
//8AAAEAAgD///z/+f/2//n//P///wIABQAGAAcACAAEAAAA/P/4//z/AAAEAAgABAAA
APz/+P/8/wAABAAIAAQAAgAAAP7//v/+//7//v8BAAQABwAKAAMA/P/1/+7/9P/6/wAA
BgAEAAIAAAD+//z//P/8//z/AQAEAAcACgAGAAIA/v/6//3//v///wAAAAAAAAAAAAD+
//z/+v/4//z/AAAEAAgAAQD8//7///8AAAMABgAHAAYABAACAAEA/v8AAAEA/v8AAAIA
BQAKAAIAAAABAAIABAAJAAcABAAEAAUABQAGAAcACgAKAAQACAAMAA4ADgAKAA0ACwAH
AAoADgANAAwADAAMAAwADQAMAAoABwAEAAgACgAIAAMA+f/3//X/8v/4//z/AAACAAMA
BAACAAAA/P/9//f/8//3////AwACAP3/+P/1//T/+v8GAAQA/v8FAAUA9f/p/+T/5P/2
/wsAGAAlADgASABeAHwAlgCtAMwA6wD8AP8A+wDkAL4AlABxAFQAOQAlABwAEQAGAAIA
+//0//L/8v/6/wIAAgAFAAoABAD8//r/9v/w//X/+P/5//r//P/+//3/AQD///3//v/9
/wMABAAFAAUAAAAAAP3/+P/8//3///8AAP////8BAAEA+////wEA/P/8//z//v8AAP//
AAAAAP//BAAFAAYABAABAAAA//////3/AQACAP3/AQACAAEABgADAAAA/f/6////BAAF
AAYABAACAAMABQAEAAEAAgABAAQABAAHAA4ACwAJAAQA//8FAAoADQAOAAsABgAEAAUA
CQAJAAQABAAOABAAFAAYABEADwARAA8ADwARABMAFgAXABcAFwAXABQAEgATABMAFwAZ
AB0AIQAeABwAHgAbABwAHQAeAB8AIQAfAB8AIAAgAB8AHwAjACYAJQAmACgAIwAhAB4A
HAAgACAAHwAeAB0AHQAfACQAHgAZABcAGAAaABgAGgAWABMAGQAaABQAEwARAAoABAAH
AAoACwAQAAoABgACAAEAAwAEAAgADgAHAAIAAgADAAQABQAGAAQAAgACAAUABQAEAAEA
///+/wIABQAHAAYA/f/8//z/+/8BAAMABAADAAAABAAJAAoABwAGAAUA/v8CAAUABQAH
AAAA/v/5//T//P8CAAgADQAIAAYABQAFAAcABQADAAEABQAGAAkACgAGAAgACAAAAP7/
AgALAA==
         </WaveFormData>
      </LeadData>
      <LeadData>
         <LeadByteCountTotal>10000</LeadByteCountTotal>
         <LeadTimeOffset>0</LeadTimeOffset>
         <LeadSampleCountTotal>5000</LeadSampleCountTotal>
         <LeadAmplitudeUnitsPerBit>4.88</LeadAmplitudeUnitsPerBit>
         <LeadAmplitudeUnits>��V</LeadAmplitudeUnits>
         <LeadHighLimit>2147483647</LeadHighLimit>
         <LeadLowLimit>268435456</LeadLowLimit>
         <LeadID>II</LeadID>
         <LeadOffsetFirstSample>0</LeadOffsetFirstSample>
         <FirstSampleBaseline>0</FirstSampleBaseline>
         <LeadSampleSize>2</LeadSampleSize>
         <LeadOff>FALSE</LeadOff>
         <BaselineSway>FALSE</BaselineSway>
         <ExcessiveACNoise>FALSE</ExcessiveACNoise>
         <MuscleNoise>FALSE</MuscleNoise>
         <LeadDataCRC32>3031115594</LeadDataCRC32>
         <WaveFormData>
8v/y//L/8v/y//L/8v/y//P/9P/1//b/8//y//H/8P/z//T/9f/2//T/9P/0//T/8v/y
//L/8v/0//T/9P/0//L/8P/u/+z/8P/y//T/9v/1//T/8//y//H/8P/x//H/8v/z//T/
8//v//H/8f/z//b/+P/7//z/+v/7//v/+//5//r/+//7//z//v////7//P/7//r/+f/9
/wEABQADAAEAAQD///3/+//6//f/9P/2//f/9v/3//X/8//y//H/9P/1//b/9v/0//T/
9P/z//H/8f/x//D/8P/w/+7/7P/q/+r/6v/q/+3/7v/v//D/7//v/+7/7v/u/+3/7P/r
//H/8f/z//H/7f/s/+//8v/y//T/9v/4//z///8EAAYADgAbACgANAA+AEQAQgA3ACwA
JwApACsAJwAhABkADQAFAAAA/f/4//T/8v/3/wIACAAMAAsABQD///v/+f/3//X/9//1
//X/9P/1//L/7//t/+v/7v/v//D/8v/w/+//7//v/+z/7P/s/+3/7v/v//H/8v/u/+3/
7P/s/+3/7v/w//H/7//t/+z/6//r/+v/6//s/+7/7//v//D/7P/r/+r/6v/u/+//8P/x
//H/8P/w//D/7//u/+//7v/w//H/8v/y//D/8P/v/+//8P/y//T/9v/0//T/8//y//L/
8//0//T/9v/5//n/9v/0//X/9f/z//f/+f/7//v/+v/6//r/+v/4//r/+//8//7/AQAB
AAAA///+//3//f/+/wAAAwAHAAUABAAEAAQABgAGAAcABwAKAAsACwALAAgABwAFAAQA
BwAJAAsADAAKAAkABwAHAAUABQAFAAUACQAKAAoACQAHAAQAAgAAAAMABAAEAAUABAAB
AP///f/6//r/+v/6//v//v/8//v/+P/3//b/9f/4//n/+v/7//n/+P/2//b/9P/0//T/
9P/1//b/9//3//T/8//y//H/9P/0//X/+P/0//T/8//z//P/8//z//T/9f/2//j/+f/0
//P/8//y//P/9v/3//j/9f/1//X/9P/x//H/9P/0//f/+f/6//j/9//0//P/9P/2//f/
+v/6//n/+f/5//j/9f/1//f/9//4//r//P/9//v/+f/4//j/+P/5//v/+//7//r/+f/4
//b/9v/3//n/+//+//z//P/4//f/8//0//j/+f/5//r/+v/4//f/9v/y//L/8//1//n/
+//5//b/8//x//H/8//3//j/+P/4//j/9//2//X/9P/0//b/9v/3//f/9//2//P/8//z
//X/+f/5//f/9//3//b/9v/2//T/9P/1//f/+P/4//X/9P/z//L/8v/z//P/9v/4//j/
+P/4//X/9P/z//L/8//0//X/9v/0//T/9P/0//L/8v/y//L/9f/2//f/+P/1//T/8//y
//P/9P/1//b/9v/2//b/9v/0//T/9P/0//X/9v/3//j/9f/0//P/8v/1//b/9//4//b/
9v/2//b/9f/0//P/8v/1//b/9//4//X/9P/z//L/8//0//X/9v/2//b/9v/2//T/9P/0
//T/9f/2//f/+P/3//b/9f/0//X/9v/3//j/9v/2//b/9v/0//T/9P/0//f/+P/5//r/
9v/2//X/8//2//f/9v/1//X/9f/3//n/+P/6//r/+v/9////AQADAAEAAQAAAP//AgAC
AAAA//////////8BAAQABwAEAAEABAADAAIAAgABAP7/+//5//r/+f/6//r/9//3//f/
+P/3//j/+P/4//v//P/8//v/+f/3//T/8v/0//T/9P/2//T/9P/0//b/9f/0//P/8f/z
//T/9v/5//f/9f/z//P/8//1//n/+//8//v/+v/8//r/9v/6/wAABwAQABgAIAArADgA
QABGAE4AUABLAEYAQwA/AD0ANwApABkACQADAAYAAwD8//j/+v8BAAYACAAMAA0ACwAJ
AAcAAwD///n/9f/0//X/9f/3//f/9//4//n/9v/1//T/9P/3//f/+P/5//X/9P/z//P/
8//z//T/9P/0//X/9v/4//X/9P/0//P/9P/1//f/+f/2//X/9P/0//X/9f/0//T/9P/1
//b/+P/3//X/8//x//X/9v/4//r/+f/4//n/+P/3//f/9//2//f/+P/4//n/9v/2//b/
9v/4//r/+//8//n/+f/5//j/+////wAA/v///wEAAgABAP////////3//v8AAAIABAAC
AAQABQAGAAYACQAJAAgACgAKAAoACwAIAAgACQALAA4ADgAPABAADgAOAA8ADwAQABEA
EQARABUAFwAYABoAGwAbABsAGgAdAB0AHAAdABsAGwAbABsAHAAcABsAGQAbABoAGgAa
ABkAGAAWABUAGAAXABcAFwATABIAEQAQABAAEgAPAA0ADQAPABEAEwAPAA0ACwAJAAsA
DAAMAA4ADQAMAAsACgAMAAwADAALAAwADQAOAA8ADQAKAAgACAAJAAoACgALAAkABwAF
AAQABQAGAAgACQAJAAkACgAKAAcACAAHAAYACAAJAAoACgAIAAcACQAIAAgACQAJAAYA
CQAIAAkADAAKAAkACgAIAAkACwANAA4ACgAJAAoACQAHAAgACQAJAAsACwAMAA4ACwAJ
AAgABQAIAAoADAAOAA0ADAAMAA0ADQAOAAoACAAGAAcABQAIAAgABwAFAAQABgAEAAMA
AgD///7//v///wEAAwABAP7//////wEABQADAAIAAAD+/wAAAQACAAMAAgACAAQABAAD
AAEA///8//7///8AAAMAAQD///v/+f/7//z//v8AAP7//v///wEAAAAAAP3//P/+//7/
//8BAPn/9P/3//j/+f/6//z//v8AAAIAAQAAAP///v///wAAAQACAAEAAAD///7/AAAA
AAAAAAAAAAAAAAAAAP7//P/6//j/+v/8//7/AAD///7//f/8//7//v/+//7///8AAAEA
AgAAAP7//P/6//3//v///wAA/f/8//v/+v/6//r/+v/6//7/AAACAAQAAgAAAP7//P/+
//7//v/+//v/+v/5//j/+//8//3//v/+//7//v/+//r/+P/2//T/9//8/wAAAwABAP//
+//3//z//f8AAAMAAwAEAAMAAgABAAEAAQABAAUABwAIAAkABwAGAAMAAQADAAMAAwAF
AAoADwAOAA0ACgAFAAAA/P8BAAIAAwAFAAMA///9//r//P/9//7/AAD//wAAAAAAAAAA
AAD///3///////7//v/7//j/9f/0//X/9v/3//r/+v/6//r/+f/3//b/9v/3//r/+//8
/////////wEA+//8/wMACgAIAAQABgAKAAYAAQAKAB4AKgAtADgASABOAFIATgBBADYA
MwA5ADsANQArAB8AFQALAAgAAwD+/wIABAADAAgAFAAaABMACwALAA0ABwD9/wEADwAJ
AAUAAAD9//r/+f/5//n/+v/7//z//v/7//n/+P/3//n/+v/7//3/+//7//z//P/2//X/
9P/0//b/+P/7//3/+P/1//P/8f/z//X/9//6//j/9//1//T/8f/x//H/8v/0//X/9v/3
//L/7v/r/+j/6//u//P/9v/3//f/9//2//X/9P/y//H/8//0//X/9v/1//T/8v/w//P/
9f/3//j/9//5//j/9P/1//f/+P/3//v//f//////+v/2//L/7v/z//j//P8AAAAAAwAD
AAIAAAAAAAAAAQD//wAAAgAFAAgACAAJAAoACAAIAAkACQAHAAcABgAFAAUABQAEAAQA
BwAJAAsADAAKAAkABwAHAAYABQAEAAMABQAGAAYABQAFAAQABAAEAAQABAADAAMAAAD9
//v/+f/5//r/+//8//z//v/7//n/9f/1//X/9f/2//f/+P/5//T/8P/r/+j/7P/w//T/
+P/z//D/7f/p/+v/7f/v//H/8f/w//D/8v/u/+7/7f/t/+7/7//w//L/8P/w//H/8f/u
/+3/7f/s/+3/8P/x//L/7//v/+//7v/s/+v/7f/s/+7/7//v/+z/7v/u//D/9P/y//P/
9v/2//L/8f/w/+7/7v/v//L/8//x//L/8//z//D/7//v//D/8v/z//X/9f/w/+7/7P/q
/+z/7v/x//X/8//0//D/7v/t/+3/6v/s//H/8//0//b/9P/w/+3/6v/p/+r/7P/v/+//
8f/v/+z/7f/r/+v/7f/x//L/8v/y/+//7f/r/+n/6v/s//D/8v/x/+//7f/q/+n/6f/p
/+v/7//v/+3/7f/t/+z/7P/s/+//8P/y//X/9v/2//P/8v/x//D/8P/x//f/9v/2//b/
9v/2//X/9P/z//L/9f/2//f/+P/2//T/8v/w//P/9P/1//b/+P/4//j/+P/3//b/9f/0
//f/+P/5//r/9//2//X/9P/1//b/9//4//n/+v/7//z/+f/4//f/9v/6//z//v8AAP3/
/P/7//r/+//8//3//v/8//z//P/8//v/+v/5//j/+v/8//7/AAAAAAAAAAAAAAIAAgAC
AAIABAAEAAQABAADAAIAAQAAAAMABAAFAAYAAwACAAEAAAABAAIAAwAEAAMAAgABAAAA
/v/+//7//v8BAAIAAwAEAAEAAAD///7/AAACAAMAAwAFAAUAAwABAAIAAQACAAMABgAI
AAgACAAHAAcABwAHAAkACwAMAA0ADgAOAAwACwAKAAkACAAJAA4AEwASABEAEAANAAoA
CAAJAAgABwAHAAcABQAFAAQAAgABAAAAAAACAAQABQAGAAMAAgAAAP3///////7//v8A
AP7//P/8//r/+v/6//z//f/+///////9//r/+P/3//r/+//8////AwD///v/+//8////
AgAEAAQABgAKAAoADQASABYAHgAtADoARgBSAFYAUABHAD4AOQA5ADsANQAvACUAGQAR
AAwACwAEAP7/AgALABQAGgAeABsAEwANAAcAAQADAAcABQAEAAMAAQABAP///f/8//v/
/v///wAAAgD///3//P/7//z//P/8//3//////wAAAAD7//v/+//8//7//v///////P/7
//v/+//7//v/+//8//7//////wAA/P/7//r/+v/8//3//v////3//P/8//z//P/8//7/
/v8BAAEAAQAAAP///v/8//v//v8AAAIABAADAAIAAAD+//7///8AAAAABAAHAAcABAAD
AAMAAgD//wIABQAIAAkABgAGAAYABgAGAAgACQAKAAwADwAPAA4ADQAMAAsACwAOABAA
EwAXABUAFAAUABQAFAAUABUAFQAYABkAGQAZABgAFwAVABQAFwAZABsAHAAaABkAFwAX
ABcAFwAXABcAGgAaABkAFwAUABIAEQAQABMAFAAUABUAEwARABAADwAOAA4ADgAOABAA
EgAPAA0ACgAJAAgABwAIAAkACgALAAsACgAIAAgABwAGAAUABAAHAAgACQAJAAcABQAD
AAEABAAEAAUACAAEAAQAAwADAAEAAQABAAIAAwAEAAYABwAEAAMAAwACAAMABgAHAAgA
BQAFAAUABAADAAMABgAGAAgACQAJAAYABQACAAEAAgAFAAcACwAMAAoACQAIAAYABAAF
AAgACQAJAAoACwALAAkABwAGAAYABwAJAAwADQALAAoACQAIAAYABgAHAAkACgAMAAkA
CAAHAAcABAAGAAoACwALAAwACwAIAAYABAAEAAQABQAHAAsADQALAAgABgADAAIAAwAH
AAgACAAIAAgABwAGAAUAAwAEAAcACAAKAAkACAAGAAMAAwADAAUACQAJAAcABwAHAAYA
BgAGAAUABAAEAAUABwAIAAYABgADAAIAAgADAAcABgAIAAgACAAIAAUABAADAAIABQAG
AAcACAAFAAQAAwACAAIAAgACAAIABQAGAAcACAAFAAQAAwACAAUABgAHAAgABwAGAAUA
BAACAAIAAgACAAMABAAFAAYAAwACAAEAAAACAAQABgAIAAcABgAFAAQAAgACAAIAAgAD
AAQABQAGAAMAAgABAAAAAgAEAAYACAAFAAQAAwACAAQABAAEAAQABQAGAAcACAAFAAQA
AwACAAUABgAHAAgABwAGAAUABAACAAIAAgACAAMABAAFAAYAAwACAAEAAAACAAQABgAI
AAcABgAFAAQAAgAEAAUABQAGAAcABgAFAAQAAwAEAAUABwAKAAsADAANAA0ADQANAAwA
DQANAA0ADwAQAA8ADwAMAAsACgALABAAFQAUABMAEQAPAA0ADAAKAAgABgAFAAYABQAG
AAYAAgABAAAAAAAEAAYABwAIAAYABgAFAAMAAQABAAAAAAABAAAA//8AAP3//P/7//z/
//8AAAEAAQAAAP7//f/9//v/+//7//3/AwAFAAMAAQACAAMABAAEAAYACAAMABIAFwAc
ACIALAA3AEIATgBaAFwAWABTAEoARQBFAEEAOQAvACEAFQARABAABwAAAAAABAALABQA
GgAaABkAEwAPAAsACQAFAAMABQADAAMAAgADAAEA///+//3/////////AAACAAEAAQAB
AP///v/9//3//v///wEAAgD9//3//f/+//7//v//////AAD////////+//3//P/8/wAA
AQABAAIA/v/9//z//P///////////////v/+//7//f/8//3//P8AAAEAAgACAAEAAAD+
//3///8AAAEAAgACAAIAAQAAAP7///8AAAAABAAHAAcABAADAAMAAgD//wMABQAHAAcA
BwAIAAkACgAJAAoACgAKAAsADwAQABAADgAOAA4ADwAPABAAEgAVABUAFAAUABQAEgAS
ABMAEwAVABcAGAAZABcAFwAWABYAGAAZABoAGgAcABsAGQAZABgAFwAWABUAFwAYABgA
FwAWABQAEwASABIAEgARABEAEwARABAADwAMAAwADAAMAA4AEAANAAsABwAHAAcABwAH
AAcABwAHAAkACAAGAAYABQAEAAMAAgAFAAYABwAHAAQAAwACAAEAAgACAAMABgAEAAQA
AwADAAAA///+//7/AQACAAQABQACAAEAAQAAAP7/AAAAAAAAAAABAAIAAgD/////AgAC
AAYABwAHAAQAAgAAAAAAAgAEAAUACAAIAAcABwAHAAYAAQABAAMAAwAEAAYACAAJAAYA
BQAFAAYABAAFAAcABwAGAAYABgAGAAMAAgACAAMABQAIAAYABgABAAEA/v8AAAQABQAF
AAYACAAGAAUABAAAAAAAAQADAAUABwAFAAIA///9//3///8BAAIAAgACAAMAAwADAAMA
///+/////v8AAAEAAgACAAAA///+////AQABAP////8AAAAAAQACAP///v/+////AwAE
AAIAAgAAAP7//f/9//v//v///wAAAQACAAEAAAD///7/AAAAAAAAAAACAAIAAgACAAEA
AAD///7///8AAAEAAgD///7//f/8//7//v/+//7//v/+//7//v/7//r/+f/4//z//v8A
AAIA///+//3//P/6//r/+v/6//v//P/9//7//P/8//z//P/9//7///8AAP7//P/6//j/
+//8//3//v/+//7//v/+//3//P/7//r//P/+/wAAAgAAAP7//P/6//r/+v/6//r/+//8
//3//v/7//r/+f/4//v//P/9//7//f/8//v/+v/8//z//P/8//7//v/+//7//f/8//v/
+v/+//////////3/+//5//v//f///wEAAgAEAAQABAAFAAQAAwACAAIABgAHAAgACgAH
AAQAAgABAAIAAwAGAAsADwANAAsACwAJAAcABgAGAAYABAADAAMAAAD///3/+//5//n/
+v/7//3//v///wAA/v/9//v/+//9//z//P/8//n/9v/1//T/9v/2//j/+P/6//r/+f/5
//b/9v/3//f/+//7//3//f/7//n/9//2//n/AAAGAAQAAAD+/wAABQAIAAwAFgAlADAA
PABIAEwASAA/ADYAMQAzADcAMwAtACcAGwAPAAoABQACAAIAAgAFAA4AFAAYABMADwAN
AAkABQADAAMAAQAAAP///f/9//r/+f/5//n/+v/7//z//v/9//v/+v/5//j/+P/4//n/
+f/5//r/+v/3//f/9//4//n/+v/8//3/+//5//j/9//5//n/+f/6//v/+//6//r/+f/5
//n/+v/7//v/+//7//n/+P/4//j/+//8////AAAAAP///v/8//v/+v/4//f/+v/8//7/
AAD///7//P/6//z//f/+//7//v8BAAEA/v/+///////9/wAAAwAGAAcABQAEAAMAAgAC
AAQABQAGAAYACQAJAAgACAAIAAgACQALAAwADgARAA4ADAALAAoADAAMAA0ADQAQABEA
EQARABAADwANAAwADwARABMAFAAUABMAEQARABEAEQARABEAEgASABEADwAOAAwACwAK
AA0ADgAOAA8ADgALAAkABwAIAAgACAAIAAkADAAKAAkABgAFAAQAAwAFAAUABQAFAAQA
AgD///7/AAAAAAAAAAAAAAAAAAD///3//f/9//3/AAAAAAEABAABAAAA/v/9//3//f/9
//7/AAAAAAEAAQD9//3//v/+/wEABAAFAAYAAwABAP///P/+////AwAEAAUABQAEAAAA
AAD+//7/AAADAAUACQAKAAcABQADAAAA/v///wIAAwABAAIAAwADAAAA/////wAAAwAF
AAgACQAGAAQAAgAAAAAAAAABAAMABgAIAAUABAD//////P/+/wIAAwADAAQAAgAAAP//
/v/8//z//f///wMABQADAAAA/f/7//v//f///wAAAAAAAP7//f/8//v/+//8////AAAA
AP///v/8//n/+f/5//v//v////7////9//z//P/8//z//P/9////AAAAAP3//P/7//r/
+v/7////AAAAAAAAAAAAAP///v/9//z//f/+////AAD+//z/+v/4//v//P/9//7/AAAA
AAAAAAD9//z/+//6//v//P/9//7//f/8//v/+v/6//r/+v/6//v//P/9//7/+//6//n/
+P/6//z//v8AAP3//P/7//r//P/8//z//P/+//7//v/+//v/+v/5//j/+v/8//7/AAD9
//z/+//6//z//P/8//z//v/+//7//v/7//r/+f/4//n/+v/7//7//v/9//z/+//6//n/
/P/9//3///8AAAIAAQAAAAAA//8BAAMABgAJAAcABQAEAAIAAQABAAIAAwAFAAcACwAP
AAoABwAGAAMAAwAEAAYABgABAP///v/7//3//P/7//v//f/+////AAD///7//f/8//7/
/f/+/////P/6//j/9P/z//T/9f/2//j/+v/6//r/9//1//T/8v/1//f/+P/5//f/9f/z
//P/9f/5//7/AwACAAAA/P/6//j/+v8DAAwAEgAcAC0AOABAAEYASABCAD0AOgA5AD0A
PQA1ACkAGwAPAAkACAAHAAYABAAEAAkADgAOAA4ADQALAAsACQAJAAkABwABAP3/+//4
//f/+P/5//v//f/6//n/+P/4//b/9f/1//X/9//4//n/+//5//f/9v/0//P/9f/3//r/
+P/4//n/+f/2//X/9f/1//j/+f/6//z/+//5//b/9P/1//f/+f/8//z/+//6//n/+f/4
//j/+P/5//r//f/+//3/+//5//b/+f/6//r/+//5//r/+//8//z//P/7//r//f///wEA
AgABAAEA/v/4//r//f//////AAABAAIAAQACAAIAAgACAAQABgAHAAgABgAHAAUAAgAG
AAgACgANAAwADAANAA8ADQAMAAwADAAPABAAEgATABEAEQAQAA8AEgATABMAFAAUABUA
FgAWABQAEwARABEAEgATABQAFQAUABIADwALAA0ADgAQABIAEQAQAA4ADQALAAkACAAH
AAkACgALAAwACgAKAAUAAQACAAMABAAFAAQAAwACAAEA///+//z//P/+/wAAAgAEAAIA
AAD+//v//v///wAAAQAAAP7//f/+//z//P/7//v//P/9//7/AAD+//z/+//5//n/+//+
/wAA//8AAP///v/9//3//f/8//z//f8BAAIAAgABAP//+v/8//z//v8CAAEAAQADAAIA
/////////v/+////AgADAAAAAAAAAP//AQABAAIABAADAAMABAADAAEAAAD///7/AQAC
AAQABwAEAAQA///8//3////+/wIAAQABAAAAAAD+//z/+//6//r//P///wMAAgABAPz/
9v/4//n//P8BAAIAAgABAAAA/P/7//r/+f/7//z///8AAP3/+//5//b/+f/7//3/AQAB
AP//+//5//n/+P/4//j/+f/6//z////+//z/9//0//f/+P/6//3/AQD6//n/+P/3//b/
+f/6//v//P/6//r/+v/6//j/+P/4//j/+//8//3//v/8//r/+P/2//n/+v/7//z/+v/6
//r/+v/4//j/+P/4//v//P/9//7//P/6//j/9v/5//r/+//8//r/+v/6//r/+f/4//f/
9v/5//r/+//8//v/+v/5//j/+f/6//v//P/7//r/+f/4//b/9v/2//b/+f/6//v//P/5
//j/9//2//f/+P/5//r/+v/6//r/+v/4//j/+P/4//v//P/9//7//P/6//j/9v/3//j/
+f/6//r/+v/6//r/+P/4//j/+P/5//r//f////z/+//6//f/9v/5//r//f/9//7/AAAA
AAAAAQABAAEAAgAEAAYABwAGAAYABQACAAIAAwAEAAUABQAJAA0ACwAIAAcABAABAAMA
BAADAAIA/v/9//r/+f/7//v//P/9//3//f/9//z//P/8//z/+//8//3//v/+//v/+v/3
//T/9f/2//f/+P/4//j/+P/4//X/9f/0//T/+P/5//r/+//3//X/8//1//n//P8BAAYA
BAAAAP7//v8AAAcAEgAcACYANQBCAEgATgBOAEoARwBCAEMARQBDADkAKwAZAAkAAwAC
AAEA/v8AAAYADwASABIAEAANAAkABwAHAAkABwAHAAMA/f/7//j/9//4//n/+//9//v/
+//7//z/+v/5//n/+f/7//z//f////v/+f/4//b/9f/3//n//P/6//r/+//7//j/9//3
//f/+v/7//z//v/9//v/+P/2//j/+f/6//z//f/9//3//f/7//r/+v/6//v//P///wAA
/v/9//z/+v/9//7//v////3//v///wAA/v/+//3//P///wEAAwAEAAQABQADAP7/AAAD
AAUABQAGAAcACAAHAAQABAAEAAQABQAIAAoADAAJAAsACgAIAAsADAANAA8ADQAOABAA
EwARABAAEAAQABMAFAAWABcAFgAVABMAEQASABMAEwAUABYAFwAYABgAGAAXABUAFQAW
ABcAGAAZABgAFgATAA8AEQASABQAFgAUABQAEwATABEADwAOAA0ADwAQABEAEgAQABAA
CwAHAAgACQAKAAsACQAJAAkACQAHAAYABAAEAAYABgAGAAYAAwACAAEA//8DAAUABwAJ
AAYABAADAAQAAAAAAP////8BAAMABQAIAAQAAgABAP////8BAAQABgADAAQAAwACAAEA
AQABAAAAAQADAAgACgAIAAcABQAAAAMAAgADAAYABAAFAAgACAAHAAcABwAGAAYABwAK
AAsACAAIAAgABwAJAAkACgAMAAkACQAKAAkABwAGAAUABAAHAAgACgANAAwADAAHAAQA
BAAHAAcADAALAAsACgAKAAgABgAFAAQABgAIAAsADwAOAA0ACAACAAQAAwAEAAcABwAI
AAgACAAGAAUABAADAAQABgAKAAwACQAHAAUAAgACAAMABAAHAAcABwAFAAUABgAGAAcA
CAAIAAgACQALAAoACAADAAAAAwAEAAYACQALAAwACgAIAAYABAAGAAYABgAGAAQABAAE
AAQABAAEAAQABAAHAAgACQAKAAYABAACAAAAAwAEAAUABgAGAAYABgAGAAQABAAEAAQA
BQAGAAcACAAGAAQAAgAAAAIABAAGAAgABwAGAAUABAAEAAQABAAEAAUABgAHAAgABQAE
AAMAAgADAAQABQAGAAQABAAEAAQABAAEAAQABAAHAAgACQAKAAgABgAEAAIAAwAEAAUA
BgAGAAYABgAGAAUABAADAAIABQAGAAcACAAFAAQAAwACAAUABgAHAAgABwAGAAUABAAE
AAQABAAEAAUABgAHAAgABgAEAAQAAwAEAAUABgAFAAQABwAIAAsADAAMAA0ADAAPABEA
EgATAA8ADgANAAsADAAOAA8ADgANAA0ADQANAA0AEQAVABMAFAAVABQAEwAPAA4ACwAI
AAkACQAHAAcACAAHAAcABwAHAAcABwAGAAkACgALAAsACAAHAAYABAAGAAYABAACAAQA
BAAEAAQABAACAAAA/v8BAAMABAAGAAUAAwABAP//AQAFAAcACQAJAAoABwAIAAYABAAE
AAgADAATABoAHAAkADEAPABGAFAAVgBQAEsASABFAEMAQQA5ADMAKwAlAB8AGgAZABQA
DgAMABEAFgAcACAAHQAfAB8AGQAPAA0ADQAJAAcABwAGAAcABgAFAAUABQAEAAMAAgAC
AAUABQAGAAcABQAEAAMAAwAFAAUABgAGAAUABQAFAAYAAwACAAIAAQACAAMABQAHAAQA
AwACAAIAAwADAAIAAgAEAAUABgAIAAcABQADAAEABAAEAAUABgAFAAQABQAEAAYABwAI
AAgACAAIAAcABwAEAAQABAAEAAgACgALAAwACAAHAAYABAAJAA0ADgAMAAoACwALAAkA
CgALAAwACwANAA4ADwAQAA4ADgANAAwAEAAVABcAGAAXABYAFQAVABIAEgATABUAGAAY
ABkAGgAYABgAGQAZABwAHQAdAB0AHQAdABwAHAAbABsAGwAaAB0AHQAcAB0AGwAZABcA
FQAZABoAGgAZABsAGgAaABoAFwAWABQAEwAWABUAFQAVABMAEgARABAAEQAUABIAEQAP
AA8ADwAPAA4ADQAMAAsADwAQABAAEgAOAAwACgAIAAoACgAKAAkACwALAAsACwAIAAYA
BQAGAAYACAAJAAsACAAHAAYABgAJAAoADAANAA0ADQAOAA4ADAAMAAoACAALAA0ADwAQ
AAwACwANAAwAEAARABEADgAMAAoACgAMAAwADQAQABAAEQARABEAEAAMAAsADAALAA0A
EAARAA==
         </WaveFormData>
      </LeadData>
      <LeadData>
         <LeadByteCountTotal>10000</LeadByteCountTotal>
         <LeadTimeOffset>0</LeadTimeOffset>
         <LeadSampleCountTotal>5000</LeadSampleCountTotal>
         <LeadAmplitudeUnitsPerBit>4.88</LeadAmplitudeUnitsPerBit>
         <LeadAmplitudeUnits>��V</LeadAmplitudeUnits>
         <LeadHighLimit>2147483647</LeadHighLimit>
         <LeadLowLimit>268435456</LeadLowLimit>
         <LeadID>V1</LeadID>
         <LeadOffsetFirstSample>0</LeadOffsetFirstSample>
         <FirstSampleBaseline>0</FirstSampleBaseline>
         <LeadSampleSize>2</LeadSampleSize>
         <LeadOff>FALSE</LeadOff>
         <BaselineSway>FALSE</BaselineSway>
         <ExcessiveACNoise>FALSE</ExcessiveACNoise>
         <MuscleNoise>FALSE</MuscleNoise>
         <LeadDataCRC32>1170630673</LeadDataCRC32>
         <WaveFormData>
BAAEAAQABAACAAIAAgACAAQABAAEAAQABAAEAAQABAADAAIAAQAAAAIAAgACAAIABAAE
AAQABAAEAAQABAAEAAYABgAGAAYAAwACAAEAAAADAAQABQAGAAUABAABAP//AQABAAIA
AgAEAAQABgAGAAUABQAGAAcACQAKAAsACwALAAsACQAIAAkACwANABEAEQAQAA8ADgAJ
AAYAAwACAAAA/P/5//v//f/6//r/+//6//r/+//7//z//P/8//z/+//7//r/+//9//3/
/f///wEAAQABAAAA//////7//f/+/wAAAQACAAEAAQABAAIAAAD/////AAAEAAQABQAF
AAQAAgAHAAsACQAKAA0AFgAfACcAKgAmACIAJwA1AEEASABQAEwAMgARAPr/7f/k/9n/
0P/O/9L/2P/e/+D/0//C/7z/vv++/7r/vP/D/8f/yP/L/9X/4v/o/+3/9v/9//7/+v/7
//z//f/+/wEAAwAGAAcABgAGAAUABAAGAAYABwAIAAYABAAEAAYABgAGAAYABgAHAAcA
BgAGAAYABQAFAAYABwAHAAcABwAGAAYABwAHAAUABQAGAAYACQAJAAkACAAHAAYABgAI
AAYABwAHAAUAAwADAAQABAAEAAUABgAHAAcABwAHAAgABgAFAAQABAAFAAUABgAGAAYA
BgAGAAYAAgACAAIAAwAFAAUABQAEAAIAAgAEAAQAAgAAAP///f///////f/9//z/+//5
//j/+v/6//r/+v/3//X/8v/v/+7/7v/u/+3/7f/r/+j/5//n/+X/5P/k/+T/5P/i/9//
3v/e/97/3f/f/9//3v/e/93/3P/b/9r/2v/a/9v/3P/h/+P/5P/l/+X/6f/p/+r/6//t
/+3/7//y//P/9P/4//n/+////wEA//8AAAAAAQADAAUABQAFAAQABgAGAAYABgAHAAcA
BgAEAAUABQAFAAcACAAJAAoACAAJAAsACwAJAAgACAAIAAYABgAGAAYABgAGAAYABwAJ
AAkACAAIAAgABwAHAAgACQAJAAkACQAIAAgACAAIAAkACQAJAAkABwAHAAcABwAHAAcA
CAAIAAgACgAKAAoABgAFAAUABgAEAAQABAAEAAcABwAHAAgABQAFAAUABQAIAAkACQAJ
AAsACQAJAAkACAAGAAUABAAGAAYABwAJAAQABAAEAAQABgAIAAgACAAGAAUAAwADAAMA
AwAEAAQABwAJAAcABgAEAAMAAwADAAQABQAHAAgABwAFAAQAAQABAAIAAwAEAAcABwAH
AAUAAgABAAAA//8BAAMABQAIAAcABgAEAAIAAgACAAIAAgAEAAUABQAGAAcABAAEAAQA
BAAEAAIAAgACAAIAAAAAAAAAAAACAAIAAgACAAQABAAEAAQABgAGAAYABgAEAAQABAAE
AAQABAAEAAQAAgACAAIAAgAEAAQABAAEAAQABAAEAAQAAgACAAIAAgAEAAQABAAEAAIA
AgACAAIABAAEAAQABAACAAIAAgACAAQABAAEAAQAAgACAAIAAgAAAAAAAAAAAAIAAgAC
AAIAAAAAAAAAAAACAAQABgAIAAYABAACAAAAAQACAAMABAACAAIAAgACAAAAAAAAAAAA
AwACAAIAAwACAAIAAQAAAAIABAAEAAUABQAGAAcACQAKAAsACwANAA8ADQAMAAwACwAM
AA8ADwAPAA8ADwANAAkABQADAAAA+v/3//n/+f/4//j/+f/6//j/+f/5//j/+f/6//v/
/P/7//v//f/9//v/+//9//3/AAABAAEAAgAAAP///v/9//7//v/+//3//////wAAAAAB
AAEAAgAEAAIAAwADAAIAAAADAAMAAwAGAAsAFAAdACUAKgAqACoALwA7AEcAUABaAFQA
PAAdAAIA8f/g/9H/zP/M/87/1P/W/8z/v/+u/57/nP+g/6j/sP+7/8f/yv/J/83/3P/k
/+f/7v/5//z//P/9//7///8AAAAAAQADAAMAAwAEAAQABAACAAIAAwAEAAUABAAFAAgA
BgAGAAYABgAFAAUABAAEAAUABQAGAAgABwAHAAcABwAGAAYABwAHAAcABwAIAAgACAAH
AAYABAAFAAQABAAGAAYABwAHAAUABQAFAAYABgAFAAUABQAFAAUABQAFAAYABAADAAIA
AgADAAMABAAEAAQABAAEAAQAAAAAAAAAAQD////////+//3//v8BAAIA///+//7//f//
/////f/9//3//f/8//z/+v/4//b/9P/1//X/9P/z//D/8P/w/+//7//t/+r/6f/r/+n/
6P/o/+j/6P/m/+P/4P/g/+D/3//f/9//3v/e/97/3v/e/97/4P/g/+H/4v/m/+f/5//n
/+v/7//v//D/7//x//H/8//0//X/9v/6//n/+////wEA//8AAAAAAQABAAMAAwADAAIA
BAAEAAQABAAFAAUABAADAAMAAgABAAIAAgACAAIAAgADAAUABQACAAAA///+/wAAAgAE
AAYABQAEAAMAAwADAAMAAgACAAQAAwADAAQAAwABAP///f/+/wAAAgAEAAMAAwADAAMA
AwADAAMAAwADAAMABAAEAAEAAgABAAAAAAABAAMABgAEAAQABAAEAAQAAwACAAIAAgAD
AAQABQADAAMAAgABAAIAAQACAAMAAwACAAIAAgAEAAQABQAHAAQABAAEAAQABAAGAAYA
BgAIAAcABQAFAAMAAwAEAAQABQAHAAUABAAFAAUABgAHAAQAAwADAAIABAADAAMAAQAB
AAIAAwAEAAMAAwADAAEAAgADAAQABQADAAMAAwAEAAIAAgABAAAAAgACAAIAAgACAAMA
AwAEAAcACAAHAAYABQAEAAMAAgABAAAAAAAAAAAAAAACAAIAAgACAAMABAAFAAYAAwAC
AAEAAAACAAIAAgACAAMABAAFAAYAAwACAAEAAAABAAIAAwAEAAYABgAGAAYABQAEAAMA
AgADAAQABQAGAAUABAADAAIABAAEAAQABAACAAIAAgACAAQABAAEAAQABgAGAAYABgAD
AAIAAQAAAAEAAgADAAQABAAEAAQABAACAAIAAgACAAMABAAFAAYABAACAAEAAQACAAQA
BQAGAAUABgAFAAUAAwAEAAUABwAJAAsADAAPAA4ACwAJAAgADAAOABIAEwASABEAEAAN
AAkABQADAAAA/v/7//3//f/4//j/+f/6//v//f/+//7//f/8//v/+v/9//3///////3/
/f////////////7//v8BAAEAAQABAAAAAAAAAP//AQABAAIAAgABAAEAAgAEAAIAAwAD
AAIABAADAAMABQAIAA0AFgAjACkAKAAiACIAKwA3ADsAQgBIAD4AKgAPAPL/5f/e/9f/
0P/O/9D/1v/g/+L/1f/G/8D/vv+8/7r/vv/D/8n/zv/P/9X/4P/o/+3/9P/7//z/+v/8
//7/AAACAAAAAQADAAMAAQACAAIAAgAEAAQABQAGAAYABAAEAAYABgAGAAYABgAJAAkA
CAAIAAUAAwACAAIABAAFAAYABwAFAAQABAADAAQABQAHAAgABwAHAAcABgADAAIAAgAE
AAYACQALAAsACQAHAAYABAADAAMAAwADAAMAAwADAAQABgAFAAQABAAGAAcACQAKAAUA
BAADAAIAAQACAAMABQADAAMAAwACAP7//v8AAAAAAQACAAQABQABAP//+//5//v/+//6
//r/+//6//n/+P/4//f/9f/z//H/8P/v/+3/7f/r/+j/5//o/+f/5//o/+f/5v/j/9//
4P/g/+D/3//f/9//3v/e/9//4P/h/+L/4P/g/+H/4v/i/+P/4//j/+j/7f/u//D/8f/z
//P/9f/3//f/9//6//n/+////wEAAgAEAAUABwAHAAkACQAJAAoADAAMAAwADAANAA0A
DAAOAA8ADwAPAA0ADAALAAoACAAJAAsACwAMAAwADQAOAA0ADAALAAoADAAMAAwADQAL
AAsACgAKAAwACwALAAwADwAPAA8ADwAMAAwADAAMAA8ADwAPAA8ADgANAAwACwAKAAsA
DQAOAAwADgAOAA4ACgAJAAkACgAMAAwADAAMAA4ADQAMAAwACgAJAAgABwAJAAsADAAN
AA0ACwALAAsACwAKAAoACgAIAAgACQALAAoACgAKAAoACgAMAAwADAAMAAsACQAJAAcA
BwAIAAgACQALAAkACAAGAAUABQAFAAYABwAJAAoADAALAAsACQAGAAYABgAGAAkACQAJ
AAcACQAJAAkACQAHAAcABwAIAAgACAAHAAYABgAGAAYABgAGAAcABwAIAAUABgAEAAQA
BAAEAAQABAAEAAQAAgACAAIAAgADAAQABQAGAAQABAAEAAQABAAEAAQABAAGAAYABgAG
AAQABAAEAAQABAAEAAQABAACAAIAAgACAAQABAAEAAQAAwACAAEAAAAAAAAAAAAAAAAA
AAAAAAAAAAAAAAAAAAAAAAAAAAAAAAIAAgACAAIAAQAAAP///v///wAAAQACAP///v/9
//z//v/+//7//v8AAAAAAAAAAP///v/9//z//v/+//7//v/+//7//v/+//z//P/8//z/
/v/+//7//v/8//z//P/8//3//v///wAA///8//r/+f/7//z//P/8//7/AAAAAAEAAAAA
AAAAAQAEAAUABQAHAAUAAwACAAIAAwAEAAcABwAHAAcABwAFAAAA/f/8//r/9v/z//X/
9f/w//D/8f/y//P/9f/2//b/9P/0//T/9P/1//X/9//3//b/9f/2//X/9v/3//f/+P/5
//n/+f/5//r/+v/6//n/+P/3//f/9v/2//f/+f/8//r/+//7//r/+P/5//v//f8AAAcA
DgATAB8AJgAkACIAJQAtADsASgBMAEAAKgAPAPT/4//c/9P/xP/C/8j/zv/S/9D/xf+w
/6b/qv+q/6z/tP+7/7f/uP/B/83/1v/c/+X/7v/z//L/8v/0//b/+P/6//r/+//9//3/
/P/8//v/+v/9//7/AAACAAAA/v/+/wAAAAAAAAAAAAD//////v/+//z/+//7//z//v//
/wAAAQACAAIAAwADAP////8AAAAAAQABAAEAAAD///7//v8AAP7///////3//////wAA
AAD9//3//f/9/////////wAAAAD///7//v/9//3//v/+//7//v/+//7//P/8//z//f/9
//3//f/8//j/+P/6//r/+v/6//v/+//6//n/9v/1//X/9f/0//T/8//y//H/8P/u/+3/
6//p/+n/6v/r/+v/6//p/+b/5f/k/+H/3//e/9//4P/f/93/3P/c/9z/2//b/9v/2v/a
/9j/2P/Y/9j/2v/a/9v/3P/e/9//3//f/+H/5f/l/+b/6P/r/+z/7//v/+//7//y//H/
8//3//n/+v/8//3////9/////////wAAAgACAAIAAgADAAMAAgABAAEAAAD/////AAAB
AAIAAgADAAUABQABAAAAAAAAAAAAAAAAAAAAAAAAAAAAAQACAAMAAwAEAAEA///+//7/
AgADAAQABQACAAIAAgACAAIAAQAAAP//AgADAAQABQACAAEAAQAAAAIABAAEAAQAAgAB
AAEAAgACAAIAAgACAAQAAwACAAIA//////////8CAAMAAwADAAMAAQABAAEAAgACAAMA
BAABAAAAAAABAP7//v/+//7/AAACAAIAAgAAAP///f/9//////8AAAAAAQADAAEAAAD+
//3//f/9//////8AAAAAAAD//////f/7//z//f/+/wAAAQACAAEAAAD///7//f/7//v/
+//8//7//v/9//z//P/8//z//P/9////AAACAAEA/P/8//z//P/8//3//v///wAA///+
//3//P/8//z//P/8//3//v///wAA/f/8//v/+v/7//z//f/+//z//P/8//z//P/8//z/
/P/8//z//P/8//7//v/+//7//P/8//z//P/8//z//P/8//z//P/8//z//v/+//7//v/+
//7//v/+//3//P/7//r/+v/6//r/+v/8//z//P/8//z//P/8//z/+v/6//r/+v/8//z/
/P/8//z//P/8//z//v/+//7//v/8//z//P/8//z//P/8//z//P/8//z//P/8//z//P/8
//z//P/8//z//v/8//v/+//5//r/+v/6//z//v/+//////8AAAEAAwAEAAUABQAHAAcA
BQAEAAQAAwAEAAcABwAIAAcABgADAP//+//5//b/8//x//T/9f/y//L/8//0//b/9//3
//b/9f/0//P/8v/z//P/9f/1//f/9//5//n/9//3//b/9v/5//n/+f/5//r/+v/6//n/
9//3//j/+P/5//n/+v/8//r/+//7//r/+v/9////AQAEAAsAEAATAB0AIgAgACAALQA7
AEUATgBQAEAAIgAHAPL/4f/Q/8P/wP/G/87/0v/M/8L/r/+g/6L/pv+k/6T/sP+7/7//
wv/L/9H/1v/g/+n/8P/3//r/+P/3//j/+f/6//z//f///////f/+//7//v/8//z//f/+
/wAA/v/+/wAA///+//3//P/+//////8AAAAA/////wAA//////////8AAAAAAQABAP//
//8AAAAAAQABAAEAAAD///7//v8AAP7///////3//v///wEAAgAAAP///v/9//7///8A
AAIAAQD///3//P/9//3//v/+//7//v/+//7/+//6//n/+f/8//3//v/+//r/+v/8//z/
+//6//r/+f/3//f/9f/1//X/9f/0//T/9v/2//b/9v/1//P/8P/t/+r/6v/q/+n/6v/p
/+f/5//l/+P/4v/i/+T/5v/m/+X/4f/g/9//3f/d/93/3P/c/93/3v/f/+D/3v/e/9//
4P/i/+P/4//j/+f/6//r/+z/7P/v//D/8//1//X/9f/4//j/+f/8//3//v8AAAEAAwAA
AAEAAAD//wAAAgACAAIABAAFAAUABAACAAMAAwADAAIAAgACAAIAAgADAAUABQABAAAA
AAAAAAEAAgADAAQAAgACAAIAAwAFAAUABAAEAAIAAQABAAIAAQABAAEAAQACAAIAAgAC
AAMAAwADAAMAAQABAAEAAQABAAEAAgACAAQABgAGAAYABgAFAAUABgAEAAIAAAD+/wEA
AQABAAIAAQABAAEAAQAEAAUABQAFAAQAAQAAAP/////+//7//v8BAAIABAAHAAIAAgAC
AAIAAgAEAAQABAAEAAMAAQABAP////8AAAAAAwAFAAMAAgAAAP////////////8AAAAA
AAD//////f///wAAAQACAAEAAQABAP////////////8BAAEAAQACAAIAAgABAAAA/v/+
//7//v8AAAEAAQACAAMAAgAAAAAAAAAAAAIAAgACAAIAAQAAAP///v///wAAAQACAAIA
AgACAAIAAAAAAAAAAAD+//7//v/+////AAABAAIAAAAAAAAAAAD+//7//v/+//z//P/8
//z///8AAAEAAgAAAAAAAAAAAAIAAgACAAIAAgACAAIAAgAAAAAAAAAAAAIAAgACAAIA
AAAAAAAAAAACAAIAAgACAAAAAAAAAAAA/v/+//7//v///wAAAQACAAIAAgACAAIAAgAC
AAIAAgACAAIAAgACAAEAAAD///7///8AAAEAAgACAAIAAgACAAAAAAAAAAAAAgACAAIA
AgAAAP///////wAAAAAAAAAABAAEAAUABQAGAAcACQAKAAsACwANAA0ACwAKAAoACwAK
AA0ADQAMAAkACAAFAAIAAAAAAP///P/5//v/+//4//f/9//3//b/+v/7//v//P/5//j/
9//3//j/+//8//3//f////////////7//v///////////wAAAAAAAP///////wAAAAD/
//3//v8AAAAA//8BAAIAAgADAAUACQAKAA8AFgAfACMAJAAgAB4AIwArADcARgBKAD4A
KgARAPb/5f/g/9v/0v/K/8z/1v/i/+b/4f/S/8T/vv/A/8L/wv/B/8X/yP/P/9n/4P/m
/+3/8v/3//7//v/8//z//P/8//3///8CAAMABQAGAAYABgAEAAQABQAGAAYABAAEAAYA
BgAGAAYABgAFAAUABAAEAAIAAQABAAIABAAFAAYABwAEAAQABQAFAAMAAwAEAAQABwAH
AAcABgAEAAIAAQACAAMABQAGAAUABQAFAAYABgAFAAUABQAFAAUABQAFAAYABgAFAAQA
BAAFAAUABgAGAAQABAAEAAQAAgACAAIAAwADAAMAAwACAP7//v8AAAAAAQAAAAAA////
/////f/9//v/+//6//r/+//6//n/+P/2//X/8//x//H/8v/z//P/8v/v/+v/6f/q/+n/
6f/q/+j/6P/m/+P/4P/g/+D/3//d/93/3P/c/97/3v/e/97/3v/e/9//4P/g/+H/4f/h
/+H/5f/l/+b/6//v//H/9f/z//P/8//2//X/9//7//3///8AAAAAAQABAAMAAwADAAYA
CAAIAAgACAAJAAkACAAIAAkACQAJAAgACAAIAAgACAAJAAsACwALAAoACgAKAAkACAAH
AAYABgAGAAYABwAIAAkACQAKAAkABwAGAAYACgALAAwADQALAAoACQAIAAkACQAJAAkA
CQAJAAkACQAFAAUABgAGAAgACgAKAAoABgAFAAUABgAIAAgACAAIAAoACQAIAAgABwAH
AAcABwAGAAcABwAHAAUAAwADAAMABQAEAAQABAAGAAYABwAJAAQABAAEAAQABAAGAAYA
BgAIAAcABQAFAAMAAwAEAAQABwAJAAcABgAEAAMAAwADAAMAAwAEAAQABgAFAAUAAwAB
AAIAAwAEAAYABwAIAAcABgAFAAQAAwADAAMAAwAEAAUABgAGAAYABQAEAAMAAgACAAMA
AwAEAAcACgAHAAYABQAEAAQABAAEAAQAAgACAAIAAgAEAAQABAAEAAIAAgACAAIABAAE
AAQABAAFAAYABwAIAAYABAACAAAAAQACAAMABAAGAAYABgAGAAQABAAEAAQABAAEAAQA
BAAEAAQABAAEAAQABAAEAAQAAgACAAIAAgAEAAQABAAEAAYABgAGAAYAAwACAAEAAAAC
AAIAAgACAAUABgAHAAgABQAEAAMAAgADAAQABQAGAAQABAAEAAIAAQABAAEAAgACAAIA
AgAEAAQABQAFAAYACAALAA0ADwANAA8ADwANAAwADAANAA4ADwAPAA4ADQAOAAsACAAF
AAUABAABAP///v/9//n/+P/6//z//f////7//P/7//r/+//8//7///8BAAEAAQABAAIA
AQAAAP//AAAAAAEAAQD/////AAAAAAIAAQABAAEABAAEAAMAAwADAAQAAwADAAMABAAI
AAkABwAJAAoADQAUACEAKwAuACoAKgAxADsAQQBIAEwAQAAsABcA/v/t/+b/3f/U/9D/
0v/a/+D/5P/Z/8j/vv++/7z/uP++/8P/x//O/9f/3f/i/+j/7f/0//n//P/+////AAAB
AAIAAgADAAUABQAFAAYABgAGAAYABgAHAAgACAAGAAYACAAIAAgACAAIAAgABwAFAAQA
BwAHAAgACgAKAAkACAAHAAQABAAFAAUABQAFAAYABgAHAAcABwAGAAYABgAHAAoACAAJ
AAkABwAFAAUABgAGAAgACQAKAAsACAAHAAYABgAIAAcABgAGAAUABQAGAAYABAAEAAQA
BAADAAQABQAHAAYABQAEAAIAAAAAAAIAAgD///7//v/9///////9//3//v//////AAD8
//r/+P/2//b/9f/z//H/8v/y//L/8f/x/+//7P/r/+3/6//q/+r/6f/o/+X/4f/i/+L/
4v/h/9//3//e/97/3v/e/97/3v/e/97/3//g/+D/4f/h/+H/5P/p/+r/7P/u//H/8v/1
//L/8f/w//L/9v/5//7/AQD//wAAAAABAAMABQAFAAUABgAIAAgACAAIAAkACQAIAAkA
CwAMAA0ACwAKAAkACAAGAAcACQAJAAkACAAIAAgACAAIAAgACAAKAAoACgALAAkACQAI
AAgACgAJAAkACgALAAsACwALAAgACAAIAAgACgALAAwADQAMAAsACgAJAAcABwAIAAgA
CAAKAAoACgAIAAcABwAIAAoACgAKAAoACgAJAAgACAAJAAkACQAJAAgACQAJAAkABwAF
AAUABQAGAAYABwAIAAYABgAHAAkABgAGAAYABgAEAAYABgAGAAgABwAFAAUABwAHAAgA
CAAIAAkABgAEAAUABQAGAAcACQAJAAoACgAJAAcABgADAAMABAAFAAYABwAHAAcABQAH
AAcABwAHAAUABQAFAAYABgAGAAUABAAFAAYABwAIAAUABQAEAAQABQAEAAUABgAHAAgA
BgAGAAYABgAGAAYABgAGAAQABAAEAAQABgAGAAYABgAEAAQABAAEAAQABAAEAAQABgAG
AAYABgAGAAYABgAGAAQABAAEAAQABwAIAAkACgAHAAYABQAEAAYABgAGAAYABgAGAAYA
BgAEAAQABAAEAAYABgAGAAYABgAGAAYABgAFAAQAAwACAAMABAAFAAYABAAEAAQABAAG
AAYABgAGAAQABAAEAAQABAAEAAQABAAGAAYABgAGAAQABAAEAAQABgAGAAYABgAEAAQA
BAAEAAQABAAEAAQABgAGAAYABgAGAAYABAADAAMAAwAEAAQAAgACAAQABAAIAAkACwAN
AA4ADgAOAA0ADQANAAsACgALAA0ADwATABEAEAAPAA4ADQAKAAcABgACAP7/+//9//v/
+P/4//n/+//8//7////+//7//v/+//7//////wEAAQABAAEAAwACAAEAAAD+////AQAC
AAMAAQACAAIAAgACAAMABAAGAAQAAwADAAQABAAEAAUABQAGAAoACQAFAAUACgARABgA
IwArACwALAAuADUAPwBLAFIAVgBOADQAEQD8/+//4v/R/8b/yP/U/9j/0v/K/7//tP+w
/7D/rP+s/7r/xf/H/8b/y//X/+D/5v/x//j//f8AAAQAAwAEAAUABgADAAMABAADAAQA
BgAHAAgACgAKAAsADAALAAgABwAIAAoACgAKAAoACwALAAoACgAMAAsACwAMAAwACwAK
AAkACAAIAAkACQAJAAkACgAKAAkACQAJAAgACQAIAAgACgAKAAsACwAJAAcABwAIAAgA
CQAJAAkACQAHAAcABwAIAAgABwAGAAYACQAJAAoACgAHAAYABQAEAAMABAAFAAcABQAF
AAUABAACAAIABAAEAAUABAAEAAMAAgABAP7//f8AAAEAAQACAAAA/v/8//r/+//7//r/
+f/2//b/9v/1//X/8//w/+//8P/v/+//8P/v/+7/6//n/+n/6v/r/+v/6f/p/+j/6P/n
/+b/5f/k/+X/5v/o/+r/6v/r/+v/6//r/+//7//w//T/9//4//v//f/9//3/AAABAAMA
BwAJAAgACAAHAAcABQAHAAcABwAKAAwADAAMAAsACwAKAAgACQALAAwADQALAAoACQAI
AAoACwANAA0ACwAKAAoACgAIAAgACAAIAAkACgALAA0ACgAJAAcABgAJAAkACgAMAA0A
DQANAA0ADAAMAAwADAALAAsACwALAAkACQAJAAkACQAJAAoACgAKAAwADAAMAAgABwAH
AAgACQAKAAsADAAKAAkACAAIAAkACQAJAAkADAANAA0ADQANAAsACwALAAsACgAKAAoA
CQAIAAgACQAJAAoACwAMAAsADAALAAoADAALAAkACQALAAsADAAMAAoACwAIAAYABgAF
AAUABQAFAAUABgAGAAgABwAHAAUABwAIAAkACgAKAAkACAAFAAgACQAKAAsACgAJAAgA
CAAIAAgABwAGAAgACAAIAAgACAAJAAkACgAHAAQABgAGAAYABgAGAAYABgAGAAYABgAG
AAYABwAIAAkACgAIAAYABAACAAUABgAHAAgABgAGAAYABgAEAAQABAAEAAYABgAGAAYA
BgAGAAYABgAIAAgACAAIAAYABgAGAAYABgAGAAYABgAHAAgACQAKAAkACAAHAAYACAAI
AAgACAAGAAYABgAGAAgACAAIAAgABgAGAAYABgAEAAQABAAEAAcACAAJAAoABwAGAAUA
BAAGAAYABgAGAAgACAAIAAgABwAGAAUABAAFAAYABwAIAAYABgAGAAYABgAGAAYABgAH
AAgACQAKAAkACAAHAAYABwAIAAcABwAFAAUABgAGAAYABgAIAAgACwALAAwADQANAA4A
DwAPABMAEwARABAADgAPABAAEwATABIAEQAQAA4ADAAKAAoABwACAP7///8AAP7///8B
AAAAAAABAAEAAAAAAAAAAAACAAMAAwAFAAMAAwADAAUACAAJAAoACgAIAAcABQADAAMA
BAAEAAQABAAFAAYACAAGAAUABQAGAAkACgAMAA0ACgAGAAcACwAJAAwAFQAgACkALQAq
ACgAKgAxADkAQQBIAEoAQgAuABEA9P/n/+L/2//W/9r/4P/q//T/+P/t/9z/1P/S/87/
yv/K/8v/z//U/9n/4f/o//D/9//+/wMACAAKAAgACAAIAAgACAAJAAsACwALAAwADAAM
AAoACgALAAwADgAMAAwADgAMAAwADAAMAA8ADwAOAA4AEAAPAA8AEAARABEAEQARAA4A
DgAPAA8ADQANAA4ADgANAA0ADQAMAA0ADAAMAA4ADAANAA0ACwAMAA0ADwAQAA0ADQAN
AA0ADQANAA0ADgAQAA8ADgAOAAwACwALAAoACQAKAAsADAAKAAoACgALAAwADQAOAA4A
CwAKAAsACgAHAAYABgAFAAYABwAGAAcABQAFAAQABAAFAAQAAwACAAQAAwABAP///P/8
//z/+//7//n/9v/1//P/8f/w//D/8v/y//D/7f/q/+r/6v/p/+f/5//m/+b/5//o/+n/
6v/q/+r/6//s/+3/7f/s/+v/7f/x//H/8v/0//f/+P/7//n/+f/5//z//v8BAAYACQAJ
AAoACgALAAwADwAQABEAEQASABEAEAARABMAFAAUABQAFQAVABUAFAAUABQAFAASABMA
FQAVABMAEgASABIAFAAWABgAGgAXABYAFQAVABUAFQAUABQAFAATABMAFAATABMAEwAT
ABUAFgAXABgAFgAVABQAEwAUABUAFgAXABUAFQAWABYAFAAWABYAFgAWABUAFQAWABYA
FgAWAA==
         </WaveFormData>
      </LeadData>
      <LeadData>
         <LeadByteCountTotal>10000</LeadByteCountTotal>
         <LeadTimeOffset>0</LeadTimeOffset>
         <LeadSampleCountTotal>5000</LeadSampleCountTotal>
         <LeadAmplitudeUnitsPerBit>4.88</LeadAmplitudeUnitsPerBit>
         <LeadAmplitudeUnits>��V</LeadAmplitudeUnits>
         <LeadHighLimit>2147483647</LeadHighLimit>
         <LeadLowLimit>268435456</LeadLowLimit>
         <LeadID>V2</LeadID>
         <LeadOffsetFirstSample>0</LeadOffsetFirstSample>
         <FirstSampleBaseline>0</FirstSampleBaseline>
         <LeadSampleSize>2</LeadSampleSize>
         <LeadOff>FALSE</LeadOff>
         <BaselineSway>FALSE</BaselineSway>
         <ExcessiveACNoise>FALSE</ExcessiveACNoise>
         <MuscleNoise>FALSE</MuscleNoise>
         <LeadDataCRC32>2260436513</LeadDataCRC32>
         <WaveFormData>
+P/4//j/+P/4//j/+P/4//j/+P/4//j/+P/4//j/+P/3//b/9f/0//b/9v/2//b/+P/4
//j/+P/3//b/9f/0//b/9v/2//b/9P/0//T/9P/1//b/9//4//b/9v/0//P/8//z//P/
9P/1//b/9//6//n/+f/5//r//v/+//7//v/+//3/+v/5//r/+//+/wEAAgACAAIAAgD+
//z/+f/2//b/9P/0//X/9//0//L/8v/y//L/8v/y//X/9P/3//j/9v/0//P/8//x/+//
7//w//H/8f/y//L/8f/x//D/8P/y//L/8P/y//D/7//v/+//7//v/+//7//0//X/9f/0
//T/8f/3//v/+f/3//b/+/8EABEAHAApADsAWwCHALwA9AAsAUoBRgE0ARoBAQHtANcA
twCDADwA8P+8/5T/Zf9H/0//YP9m/2r/dP+A/4n/j/+X/6T/tv/C/8v/1v/f/+H/3//g
/+P/5v/p/+3/7//x//T/8//z//P/8//1//X/9f/3//f/9v/2//f/9//2//X/9P/3//j/
+P/5//n/+f/4//j/9//4//j/+f/7//r/+v/6//j/+P/4//n/+v/7//z//f/8//v/+v/5
//r/+v/7//v/+f/5//z//P/9//z//P/8//7//v///////f/9//3//v8AAAAAAAAAAP//
//8BAAEAAgACAAMAAwAEAAYABgAGAAQABAAGAAYABAAEAAUABQAIAAgACAAIAAcABwAI
AAgACwAMAA0AEQAQAA4ACgAIAAgACwALAAoADAAMAAoACgAOAA4ADgAOAA0ADQAMAAoA
CAAIAAYABAACAAMAAwADAAQABQAGAAcABwAHAAgACAAKAAsACwAMAAoACgAJAAYABwAI
AAgABwAIAAcACAAJAAcABwAIAAgABgAGAAYABAAEAAQAAwADAAQABAADAAIAAgACAAIA
AAAAAAEAAQAAAAMAAwADAAMAAQD///7//P/9////AQADAAEA///9//v/+f/5//n/+f/7
//z//P/9//3//P/8//z//P/9//z/+//8//z//f/+//7//v/9//3/+//7//v//P/+//z/
/v////////8BAAEAAAD+//3//P/9//7///8AAAEAAQABAAIA///+//3/+//9//7/////
/wAA//8AAAEAAQABAAMAAwABAAAAAAAAAP///v/+//7/AAABAAIAAgAAAPz/+//7//v/
+//7//v/+//7//v/+//6//r/+P/4//v/+//7//v/+//6//r/+f/5//n/+v/6//r/+v/4
//j/+f/5//j/+P/5//z/+v/9//3/+//6//n/9//5//n/+f/5//n/+P/3//z/+v/8//z/
/P/8//r/+v/6//r/+f/4//f/9v/2//b/9v/2//f/+P/5//r//P/8//z//P/6//r/+v/6
//f/9v/1//T/9v/2//b/9v/3//j/+f/6//j/+P/4//j/+P/4//j/+P/2//b/9v/2//b/
9v/2//b/9//4//n/+v/5//j/9//2//j/+P/4//j/9v/2//b/9v/2//b/9v/2//b/9v/2
//b/9P/0//T/9P/2//j/+v/8//n/+P/3//b/+P/4//j/+P/2//b/9v/2//j/+P/4//j/
+f/4//j/+f/4//f/9//2//b/9v/4//n/+f/5//r//P/8//z//P/9/////f/9//3/+//9
////AAABAAIAAwACAP///f/7//n/9v/1//X/9f/z//L/8//2//X/9P/z//L/8v/2//j/
+f/3//b/9v/1//H/8f/y//L/9P/1//X/9v/z//H/8P/u//D/7v/w//D/8P/x//L/8//z
//P/8//2//f/9//2//b/9f/3//f/9//1//b/+/8AAAkAFAAlADsAWwCHALgA7AAkAUgB
SgE8ASgBEQH9AOkA0QCpAGQAFgDY/67/hf9X/0X/UP9e/2r/dv+E/5H/mf+d/6r/uv/G
/8//2P/j/+f/5//p/+v/7f/v//D/8f/y//T/9f/1//X/9f/1//X/9f/3//f/9v/2//f/
+P/4//j/+P/4//j/9//3//f/9//2//b/+P/6//v//f/7//r/+v/6//r/+v/6//v/+f/5
//n/+f/7//v/+//7//z//P/9//3/+//7//7//v/7//r/+v/6//z//P/9//3/+//7//v/
/P/+//7//v/+//////8BAAEA///+//7//f/+/wAAAAAAAAEAAgAFAAYABAAEAAUABQAG
AAYABgAGAAUABQAGAAYABgAGAAYACQALAAwACwAMAAoADQANAAwADAAMAAoACgAKAAoA
CgAKAAkACQAIAAYACAAIAAYABAACAAMAAwADAAUABQAFAAUABwAHAAgACAALAAsACgAK
AAkACgAKAAgACQAKAAoACQAKAAkACgALAAkACQAKAAoABgAGAAYABAACAAIAAQABAAIA
AgABAAAAAgACAAIAAAACAAMAAwACAAQAAwACAAEA/////wAAAAD+//3//P/7//z//f/+
/////f/9//3//f/8//z/+//7//v/+v/6//r/+f/7//v/+//9//z//P/8//r/+v/5//n/
+//7//v//P/6//j/+v/7//j/9//4//f/+f/6//z//v/+//7//v/+//z/+//6//r//P/8
//z/+//6//r/+v/5//r/+f/6//v/+//7//3//f////7//v/+//3//P/8//z/+v/7//z/
/P/8//r/+//9//3//f/9//3////////////8//z/+v/6//3//f/9//3//f/8//z/+//7
//v//P/8//r/+v/4//j//f/9//z//P/8//7/+//9//v/+f/4//f/+f/7//v/+//7//v/
+v/5//z//P/6//r/+v/6//n/+P/3//b/+P/4//j/+P/4//j/+P/4//v//P/9//7//f/8
//v/+v/6//r/+v/6//z//P/8//z/+f/4//f/9v/4//j/+P/4//n/+v/7//z/+v/6//r/
+v/6//r/+v/6//n/+P/3//b/9//4//n/+v/6//r/+v/6//r/+v/6//r/+v/6//r/+v/4
//j/+P/4//r/+v/6//r/+P/4//j/+P/4//j/+P/4//r/+v/6//r/+P/2//X/9f/2//f/
+f/6//j/+P/6//v/+//7//z//v8AAAAAAAABAAAA/f/8//v//f8BAAUACAAHAAYABQAC
AAEA///9//v/+f/5//r/+//4//b/9v/4//j/+P/4//j/9f/2//X/8//y//L/8//z//H/
8f/y//L/8v/z//P/9P/3//f/+P/4//f/9P/1//T/9f/1//X/9f/1//X/9f/4//f/9//2
//b/+f/3//n/+//5//j///8MABcAHgArAEMAaQCZAMwAAAE0AUwBSAE2ARYB/QDpANUA
rQBvACAA2v+u/4b/Wf9L/1v/Yv9i/2z/eP+C/4//l/+b/6b/tP/C/8v/1v/f/+H/4f/j
/+f/6//v/+7/7//w//L/9P/1//b/9//3//f/9//5//n/+P/4//n/+v/6//r/+v/7//r/
+P/3//j/+f/5//r/+//8//z//f/8//r/+f/4//r//P/+/wEA/v/9//z/+//7//v/+//7
////AAACAAMA/////wIAAgD///7//v/+//7//v//////AQABAAEAAgAEAAQABAAEAAEA
AQADAAMAAwAEAAYABwAGAAgACAAIAAUABAAFAAQABgAIAAsADQAMAAwADAAMAA0ADQAO
AA4AEAAQABAAEwAUABQAEgASABAAEwATABIAEgASABAAEAAUABQAFAAUABAADwANAAoA
DAAMAAoACAAJAAsADAANAA0ADQANAA0ADQANAA4ADgANAA0ADAAMABAAEgATABIAEQAS
ABIAEQANAAsACwALAA0ADQAOAA4ADgAOAA4ADAAOAA4ADQANABAAEAAPAA4ACwAKAAkA
BgAJAAsADAAMAAoABwAEAAEAAQABAAIAAgAEAAUABgAHAAQAAwACAAEAAQABAAEAAQAB
AAAA/v/9//3//P/8//z/AQAFAAcACQAIAAYABQAEAAYABgAFAAUAAwADAAMABAAGAAQA
BgAHAAkACQALAAsACAAGAAUABAAFAAYABwAIAAoACQAIAAgABgAGAAYABQAHAAgACQAJ
AAgABQAEAAMAAQABAAMAAwAFAAQABAAEAAUABAAEAAQABAAFAAYABgADAAAAAAABAAEA
AQABAAEAAQABAAEAAQD+//7//P/8///////////////+//7//f/7//v//P/8//z//P/6
//r//f/9//z//P/+/wAA/f///////f/8//v/+f/7//v/+//7//v/+v/5//j/+v/4//j/
+P/4//r/+v/6//r/+f/4//f/9v/3//j/+f/6//j/+P/4//j/9v/2//b/9v/4//j/+P/4
//X/9P/z//L/9f/2//f/+P/4//j/+P/4//j/+P/4//j/9//2//X/9P/0//T/9P/0//L/
8v/y//L/9P/0//T/9P/0//T/9P/0//b/9v/2//b/9P/0//T/9P/2//b/9v/2//X/9P/z
//L/8v/y//L/8v/y//L/8v/y//H/8P/v/+7/8P/w//D/8P/x//L/8//0//H/8P/v/+7/
8P/w//D/8P/y//L/8v/y//T/9P/0//T/8//w/+7/7f/u/+//8f/y//T/9P/2//f/9v/1
//X/9v/2//b/9v/3//X/8//z//P/8//1//f/+P/5//r/+//6//j/9//2//X/9P/z//P/
8//u/+z/7P/u//D/8P/w//D/7P/u/+7/7f/v//D/8v/z/+7/7f/t/+z/7f/t/+z/7P/v
/+//8P/w//D/7v/w//D/7P/r/+r/6f/p/+n/6f/s/+//7//u/+7/8f/v/+//7//x//T/
9//8/wkAGgArAEEAXQCJAMAA/AAqAUIBQgEyARYB+QDnANcAtQB/ADoA7v+2/5L/Z/9F
/0f/WP9c/2L/dP+A/3//hf+V/6T/sP++/8n/1P/b/9//4f/j/+X/5//p/+r/6//s/+7/
7//v/+//7//z//P/8//1//L/8P/v/+//8f/y//P/9P/2//b/9f/1//T/8//x//D/8//0
//T/9f/3//b/9v/2//b/9v/2//f/+f/5//n/+f/4//f/9v/1//b/9v/3//f/9f/1//j/
+P/3//b/9v/2//X/9P/0//P/9f/3//n//P8AAAAAAAAAAP7//f/+//3/+f/4//j/9//5
//z//f/+/wAAAAACAAIAAgACAAMAAwACAAIAAgACAAUABQAGAAYABgAGAAYACQAHAAYA
AwACAAUACQAKAAoADAAMAAoACgAJAAgABwAGAAYABwAHAAYABAAEAAIAAAABAAMABAAF
AAQAAwACAAEA/////wAAAAACAAMAAwAEAAUABgAGAAQABgAIAAkACQAHAAUABQAFAAMA
AwAEAAQAAgACAAIAAAAAAAAA/////wEAAgACAAIAAgACAAIAAAD//////v/8//z/+//6
//n/+v/7//3//v/8//v/+v/5//v/+//7//v/9//3//f/9//6//r/+f/5//f/9v/2//b/
+P/7//z//f/9//z//P/8//v/+v/4//f/+P/5//r//P/5//b/9//3//n/+f/7//v//f/8
//z//P/6//r/+v/6//z/+//6//r/+P/4//j/9//4//r//P/9//3/+//7//v//f/9////
///+//z/+//6//n/+P/4//j/+v/7//z//P/5//b/9v/3//X/9f/1//X/9//3//f/9//2
//b/9P/0//X/9f/1//X/9f/0//T/8//z//P/9P/0//T/9P/y//L/9f/1//T/9P/y//T/
8f/z//X/8//y//H/7//x//H/8f/x//H/8P/v/+7/7v/v//D/8f/y//P/9P/1//b/9P/0
//T/9P/y//L/8v/y//T/9P/0//T/8//y//H/8P/y//L/8v/y//D/8P/w//D/7v/u/+7/
7v/u/+7/7v/u//D/8P/w//D/7v/u/+7/7v/w//D/8P/w//H/8v/z//T/8v/y//L/8v/w
//D/8P/w//D/8P/w//D/7v/u/+7/7v/u/+7/7v/u/+//8P/x//L/8P/w//D/8P/y//L/
8v/y//D/8P/w//D/8P/w//D/8P/u/+7/7v/u/+7/7v/u/+7/8f/y//P/9P/z//L/8f/w
//D/8P/w//D/8f/w//D/8f/w/+//7//u/+7/7v/w//H/7//v//D/8v/1//b/9//5//f/
9f/1//X/9f/3//n/+v/8//z//P/6//j/9//2//X/8v/x//H/8f/s/+r/6v/s/+z/7P/s
/+z/6v/s/+z/6//s/+z/7f/t/+n/6f/q/+r/6//r/+r/6v/r/+v/7P/s/+z/6v/s/+z/
6f/p/+n/6f/p/+n/6f/s/+3/7f/s/+z/7f/x//P/8//z//L/8//2/wEAFAAlAEEAbQCf
ANIACAE0AUIBOAEmAQ4B9wDjAMsArQB9ADQA6P+0/4z/W/89/0f/Wv9g/2b/eP+G/43/
k/+d/6j/sP+8/8n/1v/d/+H/4f/f/+H/4//l/+f/6f/r/+7/7P/r/+r/6f/r/+v/6//t
//D/8P/x//P/9P/0//T/9P/2//b/9f/1//P/8//y//L/8//0//T/9f/1//T/9P/0//L/
8v/y//P/8//z//P/8//z//P/8//z//X/9v/4//n/9f/1//j/+P/2//T/8//y//X/9v/4
//n/+P/3//b/9v/4//j/+P/4//n/+f/7//v/+P/4//n/+f/8//7//v/+//3//P/9//z/
/P/8//3//f/+//7//v/+/wAAAQADAAQAAgACAAIABQAGAAYABAAEAAIABQAFAAQABgAG
AAQABAAFAAQAAwACAAQABQAFAAQAAgACAAAA/v/+/////////wAAAQACAAMAAwADAAQA
BAAFAAUABAAEAAUABgAGAAQABAAGAAcABwAHAAUABQAFAAQAAwADAAIAAQACAAMAAgAB
AAAA/v/9//7//v/9//z//f/+/////v/8//3//f/8//z/+//6//n/+//7//z//P/6//n/
+P/3//j/+f/6//v/+//7//v/+//6//r/+f/5//f/9v/2//b/9//5//n/+f/3//b/9v/2
//j/+P/3//f/+f/5//n/+v/4//b/+P/5//n/+f/7//v/+//6//r/+v/5//j/9//2//j/
9//2//b/+P/4//j/9//4//r//P/9//r/9//2//X/9P/z//T/8//3//j/+v/8//n/+P/4
//j/+v/7//z//P/9//r/+v/7//n/+f/5//n/+f/5//n/+f/4//j/9v/2//b/9f/0//P/
9f/0//T/8//0//X/9//4//b/9v/0//T/9v/1//P/8v/0//b/8//1//X/8//y//H/7//x
//H/8f/z//X/9v/3//j/9v/0//T/9P/0//T/9P/0//T/8v/y//L/8v/y//L/8v/y//P/
9P/1//b/9P/0//T/9P/z//L/8f/w/+7/7v/u/+7/8f/y//P/9P/z//L/8f/w//L/8v/y
//L/9P/0//T/9P/y//L/8v/y//T/9P/0//T/8v/y//L/8v/w//D/8P/w//P/9P/1//b/
9f/0//P/8v/y//L/8v/y//L/8v/y//L/8v/y//L/8v/0//T/9P/0//L/8v/y//L/8v/y
//L/8v/0//T/9P/0//P/8v/x//D/8f/y//P/9P/0//T/9P/0//P/8v/x//D/8v/y//L/
8v/y//H/8f/x//L/9P/1//b/9P/2//f/9//1//b/+P/4//j/+P/5//n/+f/5//n/+f/5
//v//P/8//r/+v/4//j/+f/6//v/+v/2//X/9P/w/+7/7v/w//D/8v/y//L/8P/w//D/
7//u/+7/7//v/+3/7//w//D/7//v/+7/7v/v//H/8v/y//L/7//w/+//7f/v/+//7//v
/+3/7f/w//H/8f/w//D/8//3//n/9//1//T/+f8EAA8AGAAnAD8AXQCFALoA+AAqAUQB
RgE0ARYB+QDlANMArwB3ACwA6P+2/4z/Yf9L/1H/Wv9e/2j/dP96/4H/i/+V/6L/sP+6
/8X/zv/Z/+P/5f/j/+X/5//p/+z/7f/u//D/8f/x//H/8f/1//X/9f/3//X/9P/0//X/
+P/4//j/+P/5//j/9v/1//X/9f/0//T/9v/4//n/+//6//j/9//2//j/+P/4//n/+f/5
//n/+f/5//n/+f/5//z//P/9//3/+f/5//z//P/9//z//P/8//z//P/9//3/////////
AAACAAIAAgACAP////8BAAEAAAAAAAEAAQAAAAIAAgACAAUABgAJAAoACAAIAAkACQAK
AAoACgAKAAkACQAKAAoADAAMAAwADwAOAA4ADAAMAA4AEQARABAADwAOAAsACgAOABAA
EgAUABMAEwASABAADwAOAAsACAAIAAkACQAJAAkACQAJAAkABwAHAAgACAAHAAcABgAG
AAcACAAIAAYACAAKAAsACwAJAAcABwAHAAkACQAKAAoACwAMAA0ADAAKAAoACQAJAAoA
CgAJAAgABgAGAAYABAADAAMAAgAAAP7//f/8//v//v///wEAAgADAAMAAwADAAAA///+
//3/+f/5//n/+f/9//7//v///////v/+//7/AQADAAMAAwAAAP7//f/8//7//v/9//3/
////////AAD+//z//v///wEAAQADAAMAAQAAAAAAAAADAAQABQAGAAYABQAEAAQABAAE
AAQAAwACAAIAAgABAAEA/////////////wEAAQABAAAAAAAAAP3//P/8//z//v///wAA
AAABAP7//v////7//f/8//v/+//7//v/+//8//z/+v/6//n/+f/5//n/+v/6//v/+//5
//n/+v/6//v//P/7//z//P/7//n/+P/2//j/9f/3//r/+f/5//n/+P/5//j/9//3//f/
9v/1//j/+v/5//j/9//2//j/+P/4//j/9v/2//b/9v/4//j/+P/4//j/+P/4//j/+P/4
//j/+P/4//j/+P/4//X/9P/z//L/9P/2//j/+v/4//j/+P/4//f/9v/1//T/9v/2//b/
9v/4//j/+P/4//j/+P/4//j/9v/2//b/9v/4//j/+P/4//j/+P/4//j/9//2//X/9P/0
//T/9P/0//X/9v/3//j/+P/4//j/+P/4//j/+P/4//j/+P/4//b/9f/1//X/9f/4//j/
+P/4//j/+f/5//n//P/+//7//v/+///////9//3//f/9////AAAAAP///v////7/////
/wAA///8//v/+f/5//b/9P/2//j/+P/4//X/9P/x//L/8//z//P/9P/1//X/8//z//L/
8v/x//H/8v/y//P/8//2//b/9v/0//X/9P/y//H/8v/z//T/9f/z//b/9//3//T/+P/9
//3/+//7//v/+P/7/wQAEQAiADMASwBrAJcAygAAATABRAFGATYBGAH5AOUA0QCvAHUA
KgDk/7j/kv9n/03/Vf9i/2b/av92/4L/if+V/6P/qv+y/77/yf/U/93/4//r/+v/7f/v
//H/8P/x//L/9P/1//X/9f/1//f/9//3//n/9//2//b/9//6//r/+v/6//z//P/7//v/
/P/9//3//v/+//7//f/9//v/+v/6//r//P/8//z//f/9//3//f/9/////////////v/+
///////7//v//v/+//7//v///wAA/v/+//////////////8AAAAAAAAAAAAAAQABAAMA
AwADAAQABgAHAAcACAAHAAYABgAGAAgACAAIAAgACQAJAAgACAAIAAgACgALAA0ADgAL
AAoACQALAAwADAAKAAoACwAPABAAEAAQABAADgAOABIAEgASABIADgANAAsACAAJAAoA
CQAIAAYABwAHAAcABQAFAAUABQAFAAUABgAGAAYABQADAAIABgAIAAkACAALAA4AEAAR
AAsABwAFAAMABgAHAAkACgAIAAgACAAGAAgACAAHAAcABgAGAAUABAAEAAQABAACAAAA
AQABAAAA/v/9//z/+//8//3///8AAAEAAQABAAEAAQABAAEAAQABAAEAAQABAAEAAAD+
//3////+//7//v/9//////////3//P/8//z//P/8//v/+//9//3//f/+/////v8BAAMA
AwADAAUABQAEAAIAAQAAAAIAAgACAAIABAADAAIAAgAEAAQABAADAAIAAgACAAEA///9
//3//f/+////AgADAAEAAAAAAAAA/f/8//z//P/+////AAAAAAEA/v/+/////f/9//3/
/f/7//v/+//7//v//P/7//z//f/9//3//f/6//j/9//1//X/9f/2//b/+P/4//b/9v/6
//v/+//8//v//P/4//n/+f/3//b/9f/2//n/+v/7//j/9//1//P/+P/4//n/+v/7//z/
+v/6//r/+v/4//j/+P/4//j/+P/4//j/+P/4//j/+P/2//b/9v/2//T/9P/0//T/9//4
//n/+v/4//j/+P/4//X/9P/z//L/9f/2//f/+P/2//b/9v/2//j/+P/4//j/+v/6//r/
+v/3//b/9f/0//X/9v/3//j/+v/6//r/+v/3//b/9f/0//X/9v/3//j/9//2//X/9P/1
//b/9//4//f/9v/1//T/9v/2//b/9v/3//j/+f/6//n/+P/3//b/9v/2//b/9v/0//T/
9P/0//b/9v/2//b/+P/4//j/+P/4//j/9v/1//X/9f/1//b/9P/0//T/9v/4//n/+v/8
//3//P/7//r/+//7//n/+f/6//v//v8BAAIAAgACAAIAAAAAAP///v/8//j/9v/1//X/
8v/w//D/8//0//X/9v/2//T/9v/2//X/9P/0//X/8//x//H/8v/x/+//7v/s/+7/7//v
//D/8P/w/+7/8P/y//H/8f/x//P/8//z//P/9P/1//X/9P/0//f/+//5//X/9//6//v/
BAARABwALwBLAG0AmwDQAAIBMAFIAUIBKgESAf8A7wDXALEAgQA+APb/wP+Y/2v/S/9R
/17/ZP9u/4D/jv+V/5f/of+w/7r/xP/P/9j/3//j/+v/6//t/+//8f/v/+//7//w//P/
8//z//P/9f/1//X/9//3//b/9v/3//j/+P/4//j//P/8//v/+//7//v/+v/6//v//P/8
//3//f/8//z//P/6//r/+v/7//n/+f/5//n/+//7//v/+//6//r/+//7//v/+//+//7/
///+//7//v/8//z//f/9//3//f/9//7/AAAAAAAAAAD+//3//v/9//3//v8AAAEAAQAC
AAEAAAABAAIABQAGAAgACAAJAAkABwAGAAUABAAGAAcACQAKAAcABgAFAAcACgAMAAwA
DgANAA8ADgAMAAwADAAKAAoADAAMAAwADAAJAAkACAAGAAgACgAKAAoACAAJAAkACQAJ
AAkACQAJAAcABwAIAAgACwALAAoACgALAAwADAAKAAwADgAPAA8ADwANAA0ADQAPAA8A
EAAQAA0ADAALAAgABgAGAAUABQAIAAgABwAGAAUABAADAAAAAgAFAAcACAAFAAMAAQD/
//////8AAAAAAQABAAEAAQABAAEAAQABAAEAAQABAAEAAAAAAP////8BAAAAAAAAAAAA
AQAAAP//AQAAAAAAAAABAAIAAgADAAAA///+//7////+/wEAAwABAAEAAwADAAAA/v/9
//z//P/8//z//P/+//3//P/8//3//v//////AQACAAMAAwACAP///v/9//////8BAAEA
///+//7//v/+//7///8AAP////////7////8//z//f/7//v/+//7//3//f/9//3/+//6
//f/9v/5//n/+f/5//n/+P/4//f/9f/1//b/9v/2//b/9P/0//j/+f/5//r/+v/8//n/
+//5//f/9v/1//X/9//3//f/+f/5//j/9//4//j/+P/4//j/+P/2//b/9v/2//b/9v/2
//b/+f/6//v//P/6//j/9v/0//T/9P/0//T/9v/2//b/9v/1//T/8//y//P/9P/1//b/
9v/2//b/9v/4//j/+P/4//f/9v/1//T/9v/2//b/9v/4//j/+P/4//X/9P/z//L/9P/0
//T/9P/0//T/9P/0//X/9v/3//j/9//2//X/9P/y//L/8v/y//T/9v/4//r/+f/4//f/
9v/2//b/9v/2//b/9v/2//b/8//y//H/8P/x//L/8//0//b/9v/2//b/9P/0//T/9P/2
//b/9v/2//b/9v/2//b/+f/6//n/+f/2//X/9P/0//L/8v/y//T/9v/3//j/+v/8//z/
/P/8///////9//3//P/7//z//f/+//7//v/+//7//v/9//z/+v/2//T/8//0//L/8f/y
//T/9P/0//T/8v/w//L/8v/w/+7/7f/t//D/7//w//L/8//z//T/9P/x//H/8P/w/+//
7v/r/+z/7v/v//H/8//y//H/8P/v//T/9f/1//T/9v/z//P/9f/z//P/+v8DAAwAFQAe
AC0ARQBlAJEAyAD+ACwBRgFEAS4BCgHpANUAwQCZAF0AFgDW/6z/hP9Z/0v/Wf9i/2T/
bP94/4D/if+T/5v/ov+s/7r/x//S/93/5//r/+r/6//s/+3/7P/t/+7/8P/x//H/8f/x
//H/8f/x//P/9P/0//X/9//2//b/9v/2//f/9v/0//P/9f/3//j/+v/6//r/+f/5//n/
+P/4//j/9v/2//b/9//5//n/+f/5//v/+//7//v/+v/6//v/+//6//v///8AAP7//P/7
//r/+v/6//v/+//9//3//f/+//7//v/+//7//////wEAAQD+//7//////wIABAAEAAQA
AgACAAQABAAEAAQABQAFAAcACAAJAAoACQAJAAoACgAIAAgACAALAA0ADgANAA4ADAAP
AA8ADgAQABAADgAOAA4ADgAOAA4ADgAPAA8ADgANAAwACQAGAAUABQAEAAMAAwADAAMA
AwAFAAUABgAGAAQAAwABAAAAAgAEAAUABAAFAAYABgAFAAQAAwAEAAUABQAFAAYABgAE
AAQABAACAAQABgAHAAkACAAGAAMAAAAAAAAAAAD+//z//f/9//z/+v/5//j/9//4//n/
+//8//n/+f/5//n/+f/5//n/+f/2//X/9P/z//b/9v/1//X/9v/2//f/+P/7//3//f/9
/////v/+//7//P/8//v/+//5//n/+f/6//j/9v/4//n/+//7//3//f/+//7///8AAP7/
/v/+/w==
         </WaveFormData>
      </LeadData>
      <LeadData>
         <LeadByteCountTotal>10000</LeadByteCountTotal>
         <LeadTimeOffset>0</LeadTimeOffset>
         <LeadSampleCountTotal>5000</LeadSampleCountTotal>
         <LeadAmplitudeUnitsPerBit>4.88</LeadAmplitudeUnitsPerBit>
         <LeadAmplitudeUnits>��V</LeadAmplitudeUnits>
         <LeadHighLimit>2147483647</LeadHighLimit>
         <LeadLowLimit>268435456</LeadLowLimit>
         <LeadID>V3</LeadID>
         <LeadOffsetFirstSample>0</LeadOffsetFirstSample>
         <FirstSampleBaseline>0</FirstSampleBaseline>
         <LeadSampleSize>2</LeadSampleSize>
         <LeadOff>FALSE</LeadOff>
         <BaselineSway>FALSE</BaselineSway>
         <ExcessiveACNoise>FALSE</ExcessiveACNoise>
         <MuscleNoise>FALSE</MuscleNoise>
         <LeadDataCRC32>2852421215</LeadDataCRC32>
         <WaveFormData>
9v/2//b/9v/2//b/9v/2//j/+P/4//j/9v/2//b/9v/0//T/9P/0//b/9v/2//b/+P/4
//j/+P/3//b/9f/0//X/9v/3//j/9v/2//b/9v/4//j/+P/4//f/9v/0//L/9P/0//T/
9f/3//f/9//6//n/+f/5//r//P/8//z//P/7//v/+f/5//v//P/+/wEAAQABAAEAAQD+
//3//P/5//n/+f/4//n/+v/2//P/9f/1//T/8//y//T/9P/1//b/9f/0//T/8//z//H/
8f/z//X/8//z//P/8v/x//D/7//x//H/8f/x/+//7//w//D/8P/w//D/8f/0//T/9f/1
//X/8//4//z/+v/3//n//P8EAA4AGQAqAD8AYACLAL0A8wAvAV4BawFiAVABNQEaAQQB
4wC4AHgALADv/77/hv9o/3D/f/+B/4D/hv+R/5z/ov+m/7L/v//J/9D/2f/h/+H/4P/i
/+T/5f/n/+r/6//t/+//7f/u/+7/7//x//P/8//0//P/8v/x//D/8P/x//H/8v/0//X/
9f/2//T/8//z//T/9f/1//X/9f/z//P/8//z//P/8//z//P/9P/1//b/9//1//T/9P/1
//X/9v/2//b/8v/y//T/9P/1//X/9v/3//j/+P/4//j/9//3//f/9//4//j/+f/5//j/
+P/5//n/+v/6//v/+//8//3//f/9//3//f/+/////v/9//z//P/+//7//P/+//z//v/+
//7//v///wEAAgACAAEA///+//7///////////////3//f8AAAAAAAAAAP7//f/8//r/
+v/6//r/9//3//n/+f/5//n/+f/5//r//P/8//3///8CAAIAAwADAAQABgAFAAQAAwAE
AAYABgAIAAcABwAIAAgACAAKAAoACAAHAAcABgAGAAYABQAFAAUABQAEAAQABgAGAAQA
AgACAAIAAgABAAIAAwAEAAMAAgACAAEAAAABAAEAAQABAP7//f/7//r/+v/6//r/+//+
//7//P/8//7//f/9//7//f/9//7//v/+//////8AAP/////+//7//v/8//z//v/+//3/
/f/9/wAAAAADAAMAAAD///7//v8BAAEAAQABAAMABAADAAIAAQAAAP///P///wEAAgAD
AAUABAADAAMAAQACAAMAAwAAAAAAAQABAAAAAAD/////AQADAAMAAwABAP7/+v/7//3/
/f/9//3////////////9//v/+v/6//3//v/+//7//P/8//z/+v/6//v/+//7//v/+//6
//r/+P/4//f/9//5//r/+//8//v/+//6//n/9//5//n/+f/7//v/+//7////+v/8//z/
/P/8//r/+v/6//r/+f/4//f/9v/4//j/+P/4//r/+v/6//r//P/8//z//P/6//r/+v/6
//n/+P/3//b/+P/4//j/+P/6//r/+v/6//r/+v/6//r/+P/4//j/+P/6//r/+v/6//n/
+P/3//b/+P/4//j/+P/4//j/+P/4//r/+v/6//r/+P/4//j/+P/4//j/+P/4//j/+P/4
//j/9v/2//b/9v/5//r/+//8//n/+P/3//b/+P/4//j/+P/2//b/9v/2//j/+P/4//j/
+f/5//n/+v/5//j/+P/3//f/9//6//v/+f/5//r//P/+//7//v///wEA/////wAAAAAB
AAMAAwAFAAUABQAFAAIAAQD+//z/+//5//n/+P/2//P/9f/2//T/9P/0//P/9P/2//j/
+v/3//f/9v/1//P/8//1//X/9P/1//b/9//0//P/8v/x//H/8f/x/+//8f/y//L/8v/0
//T/9f/2//b/9//3//f/9f/4//j/+P/5//v//v8CAAYAEwAkAD0AXgCJALkA7wAtAV4B
cwF0AWoBUwE4ASIBCQHkAKgAWAARANr/pv94/2b/b/93/37/iv+Z/6b/rv+u/7b/w//N
/9L/2//j/+f/6P/o/+r/6//t/+v/6//s/+3/7//w//D/8f/v//H/8f/y//L/8v/y//L/
8v/z//P/9P/z//P/8v/y//T/8//z//T/9f/1//X/9f/1//X/9f/1//X/9f/1//X/8//z
//P/8//0//T/9f/3//f/+P/4//j/9P/0//b/9v/2//X/9f/1//b/9v/2//b/9f/1//X/
9f/2//b/9//3//f/+P/6//v/9//2//b/9f/4//n/+f/5//v/+//8//3/+//7//v//P/8
//z/+v/8//r//P/8//z//f/9//7//v8BAAEAAAAAAAAAAQABAAEAAQABAP/////+//7/
/v/+/wAA///+//z//P/8//z/+f/5//v/+//7//3//f/9//7//v/+////AQAEAAQABQAF
AAUACAAIAAgACAAIAAkACAALAAsADAAOAA0ADAANAAwACgAJAAkACAAHAAYABAADAAMA
AwACAAIABAAEAAIAAAAAAAAAAAD//wEAAQABAP///f/+//7//v/8//v/+v/5//z//f/9
//7//P/8//z//f/8//z/+v/6//r/+f/5//r/+v/5//n/+P/4//n/+f/6//n/+f/4//j/
/P/6//r//P/7//n/+P/3//X/9P/2//X/+P/5//r//P/9//3//f/9//3//P/5//b/+f/6
//v/+v/7//v/+v/5//z//P/8//3//P/8//z/+//7//z//v////7//v/9//3//v////7/
/f/9//z/+v/9//v/+//7//v//f/9//3//f/9//v/+v/6//v//P/8//z//v/+//7//P/6
//v/+//7//n/+f/4//j/+v/6//n/+f/8//z//P/8//z/+//5//f/9//5//n/+f/5//n/
+f/5//v//P/7//r/+f/4//b/9v/2//b/9v/2//b/9v/4//j/+P/4//n/+v/7//z/+//6
//n/+P/6//r/+v/6//z//P/8//z/+f/4//f/9v/3//j/+f/6//z//P/8//z/+//6//n/
+P/6//r/+v/6//n/+P/3//b/9//4//n/+v/6//r/+v/6//j/+P/4//j/+P/4//j/+P/4
//j/+P/4//r/+v/6//r/+P/4//j/+P/4//j/+P/4//r/+v/6//r/+f/3//X/9P/3//j/
+v/7//n/+f/8//3//f/9//7/AAAAAAAAAAABAAAA/f/8//z//v8BAAUABwAGAAUABAAD
AAEAAQD///7////9//3//P/4//X/9//4//r/+v/6//n/9//2//X/9P/0//X/9f/1//P/
8//1//X/9f/1//X/9f/3//f/9//3//b/9f/0//H/8//0//T/9P/y//L/8//0//b/9//3
//f/+f/4//b/+P/5//n/AAAKABQAHQAqAEMAbACXAMEA9wAvAVQBYQFWATwBHwEIAfAA
zwCcAFYADgDd/6z/fP9u/3z/gf9//4T/iv+T/6D/qv+s/7T/v//J/9D/2f/h/+P/4v/j
/+b/6P/r/+v/6//s/+3/7//w//D/8f/x//P/8//0//T/9P/0//T/9P/1//X/9v/1//X/
9P/0//T/8//z//T/9f/1//X/9f/z//P/8//z//b/9//4//n/9//3//f/9//1//T/9P/1
//j/+v/7//z/+P/4//r/+v/4//f/9//3//j/+P/4//j/+//7//v/+//+//7///////3/
/P/8//v/+//8//7//////////v/9//z/+//7//v//f///wEABAADAAIA//8AAAAAAgAC
AAIAAwADAAQABAAHAAcABgAGAAUABQAEAAMABQAFAAMAAwAGAAYABgAGAAMAAQD///z/
/v/+//7/+//8////AAABAAEAAQABAAIAAgACAAMABQAEAAQABQAFAAgADAANAA4ADgAO
AA8ADgANAAsACgAKAAwADAAOAA4AEAAPAA8ADgAOAA4ADQANAA8ADwAOAA4ADAAMAAoA
CAAJAAoACwALAAkABwAFAAEAAQACAAIAAgACAAMABAAFAAQAAwABAAAA//8AAAEAAwAB
AAAA/f/8//3//f/+/wAABAAFAAcACAAGAAUAAwACAAUABQAEAAQABAACAAIABAAEAAMA
AwADAAYABgAJAAkABwAFAAMAAgAEAAUABgAHAAgACAAGAAQABAAEAAQAAgAFAAcACAAJ
AAgABgAEAAMAAQACAAMAAwACAAIAAwADAAEAAgACAAMAAwAFAAUABQAEAAIA//8BAAEA
AQABAAEAAQABAAEAAQABAP///v/+/wEAAgACAAIAAAAAAAAA/v/8//3//f/9//3//f/8
//z//v/+//3//f8AAAAAAAAAAAAA///9//v/+f/7//v/+//7//v/+//7//f/+v/6//r/
+v/6//r/+v/6//r/+f/4//f/9v/3//j/+f/6//j/+P/4//j/9v/2//b/9v/4//j/+P/4
//b/9v/2//b/+P/4//j/+P/4//j/+P/4//j/+P/4//j/9v/2//b/9v/0//T/9P/0//T/
9P/0//T/9P/0//T/9P/0//T/9P/0//b/9v/2//b/9P/0//T/9P/2//b/9v/2//X/9P/z
//L/8v/y//L/8v/0//T/9P/0//P/8v/x//D/8P/w//D/8P/x//L/8//0//H/8P/v/+7/
8P/w//D/8P/w//D/8P/w//H/8v/z//T/8//x/+//7v/x//L/9P/1//P/8//2//f/9v/1
//X/9v/4//j/+P/5//f/9f/1//b/9P/1//f/9//4//n/+v/7//n/+f/3//b/9//1//X/
9P/u/+v/7f/u//D/8P/w/+//7P/s/+z/7P/t/+//8P/x/+z/6//s/+v/6v/r/+z/7f/t
/+3/7f/t/+//7//v/+3/6v/q/+n/6P/q/+r/6//s/+z/7f/t/+3/8f/w//D/8P/z//X/
9v/6/wYAFwAqAD8AXgCHALsA9QAtAVQBZQFiAUwBLwEYAQIB4wC2AHYAKADp/7r/hv9i
/2j/df91/3b/hP+R/5L/lv+k/7D/uf/D/8z/1f/b/9//4P/g/+L/4//l/+X/5f/m/+f/
5f/m/+b/5//o/+v/7P/u/+3/7P/r/+r/7P/t/+3/7v/t/+3/7P/s/+r/6f/p/+r/7P/t
/+7/7//v/+//7//v/+//7//v/+//8f/x//H/8f/w/+7/7f/t/+3/7v/u/+7/7P/s/+7/
7v/u/+3/7f/t/+z/7P/s/+z/7v/v//D/8f/0//T/9f/1//L/8v/z//P/8P/w//H/8f/0
//X/9f/1//P/8//0//X/9v/3//j/+v/4//j/9v/4//j/+v/6//r/9//3//j/+P/3//f/
9v/2//n/+//8//3/+//7//n/+f/5//j/9//2//f/9//3//b/9v/2//b/8//1//f/9//3
//b/9f/0//T/9P/0//X/9//6//r/+//7//3/AAAAAAAAAwAEAAYABgAEAAMAAwAEAAIA
AgAEAAQABAADAAMAAgACAAIAAQABAAIAAwADAAQABAAEAAIAAAD+//7//v/9//3//f/9
//v//f/+//7//v/7//v/+//7//v/+//6//r/+P/4//j/+f/8//z/+v/6//n/9//2//b/
+v/7//3//v/7//v/+v/6//r/+f/3//b/+f/4//n//P/7//n/+P/3//r/+v/9//3//P/7
//r/+v/7//v/+//7//7//v/8//r/+v/6//r/+P/8//3//f/9//3//P/7//v//P/+/wAA
AQD9//z//P/7//j/+P/3//f/+//9//3//f/6//j/9f/3//n/+f/5//n/+f/5//n/+f/3
//X/9P/0//X/9v/2//b/9v/2//b/9P/0//X/9f/1//f/9//2//b/9P/0//P/8//y//L/
8v/y//X/9f/0//P/8f/z//P/8//1//X/9f/1//P/8v/0//T/9P/0//X/9v/3//j/9//2
//X/9P/0//T/9P/0//b/9v/2//b/9f/0//P/8v/y//L/8v/y//L/8v/y//L/8P/w//D/
8P/w//D/8P/w//L/8v/y//L/8v/y//L/8v/y//L/8v/y//T/9P/0//T/8v/y//L/8v/w
//D/8P/w//D/8P/w//D/8P/w//D/8P/w//D/8P/w//L/8v/y//L/8P/w//D/8P/y//L/
8v/y//L/8v/y//L/8v/y//L/8v/w//D/8P/w//D/8P/w//D/8f/y//P/9P/y//L/8v/y
//L/8v/y//L/9P/z//L/8v/w//D/8f/x//H/8f/0//X/8//z//T/9v/5//r/+//9//z/
+f/4//j/+P/5//v/+//9//3//f/9//v/+//5//j/9//1//X/9P/w/+3/7//w//L/8v/y
//H/7//u/+3/7P/u/+//7//v/+3/7f/v/+//7f/t/+3/7f/t/+3/7f/t/+//7//v/+3/
7P/s/+v/6v/s/+z/7f/u//D/8f/x//H/8f/0//T/9P/1//f/+P/6/wQAFQAoAEMAbACd
AM8ABwE/AV4BYwFeAUwBMQEaAQIB5QC6AHYAJgDn/7T/fv9i/2z/ef93/3z/iv+Z/6D/
pv+w/7b/vf/F/9D/2f/f/+P/4v/g/+L/4//l/+b/5//p/+v/6v/q/+n/6f/n/+n/6f/q
/+z/7P/s/+z/7P/t/+3/7v/x//H/8P/w//D/7//v//D/8f/x//H/8f/v/+//7//v/+//
7//v/+//7//v/+//7//t/+z/7P/t/+//8P/w//D/8P/w//L/8v/x/+//7v/t/+//8P/x
//L/8v/x//D/7//w//D/8f/x//L/8v/z//P/8P/w//H/8f/0//X/9f/1//T/8//z//P/
9f/1//X/9v/2//b/9P/2//j/+v/6//r/+f/5//r/+v/7//v/+v/6//j/+f/5//n/+//7
//n/+f/4//j/+P/4//v/+//7//r/+f/4//f/8//z//X/9f/1//f/9//3//j/+P/4//n/
+//+//7/////////AgACAAIABQAGAAgACAAIAAcABwAIAAcABgAHAAYABwAHAAgACAAH
AAYABAADAAMAAwACAAIABAAEAAIAAAAAAAAAAAD///////////3//f/+//7//v/8//v/
+v/5//r/+//7//z//P/8//z//f/8//z/+v/6//j/9//3//j/9//3//j/+P/5//n/+P/4
//n/+f/4//j/+v/4//j/+v/6//n/+f/5//r/+v/9//3//v/9//z//P/6//n/+P/3//n/
+v/5//j/+v/6//r/+P/7//3//v////z/+v/4//f/9f/2//f/9//4//r//f////z//P/7
//v/+//9//3//f/+//z/+f/7//n/+f/5//n/+//7//v/+//5//f/9v/2//f/+P/4//j/
9v/2//b/9P/1//f/+P/5//j/9//1//T/9P/0//P/8//1//b/9//4//f/9//2//X/8//1
//X/9f/2//f/+P/5//n/+P/4//j/+P/4//j/+P/4//j/9//2//X/9P/2//b/9v/2//j/
+P/4//j/9v/2//b/9v/0//T/9P/0//T/9P/0//T/9v/2//b/9v/0//T/9P/0//T/9P/0
//T/9f/2//f/+P/3//b/9f/0//X/9v/3//j/9v/2//b/9v/0//T/9P/0//X/9v/3//j/
9//2//X/9P/2//b/9v/2//T/9P/0//T/9v/2//b/9v/2//b/9v/2//T/9P/0//T/9v/2
//b/9v/2//b/9v/2//T/9P/0//T/9v/2//b/9v/2//b/9v/2//T/9P/0//T/9v/2//b/
9v/1//T/9P/0//b/9//3//f/9//6//v/+//5//r//P/8//7//v///////f/9//7//v/9
//////////3//f/9//3/AAD////////7//v/+v/2//H/8//0//T/9v/2//X/9P/y//L/
8v/y//X/9f/1//P/8//1//X/8//z//P/8//z//X/9f/1//X/8//z//H/8f/0//T/9P/0
//P/8//z//L/8f/x//P/9f/4//r/+v/5//v/AAAGAA4AGQAoAD8AXgCDALMA7QAjAUYB
VwFSATwBIQEIAfIA0QCiAGIAHgDn/7b/iP9y/3j/ff9//4T/iv+N/5b/oP+q/7j/wf/H
/9D/1//f/+f/6P/n/+j/6P/p/+v/6//s/+3/7//w//D/8f/x//P/8//0//L/8v/y//L/
9P/1//X/9v/2//X/8//y//T/8//z//T/9//3//f/9//2//X/9P/z//X/9f/1//X/9f/1
//X/9f/1//T/9P/1//X/9v/2//b/9v/2//j/+P/4//f/9//3//j/+P/4//j/+f/5//n/
+f/6//r/+//7//r/+v/7//v/+P/4//n/+f/8//3//f/9//3//f/+////AQABAAEAAgAA
AAAA/v8AAP7/AAAAAAAAAAABAAMABAAEAAMAAQAAAAEAAwAEAAUABAADAAAA//8BAAIA
AwAEAAQAAwACAAAA///+//3/+f/5//v/+//7//3//f/9//7//f/8//z//f/+//7/////
////AgACAAIABAAGAAkACgAIAAcABwAIAAoACgAMAAwADQANAA4ADgAOAA4ADQANAAsA
CwAKAAoACgAKAAgABgAGAAYABgAFAAMAAwADAAEAAgAEAAUABgADAAMAAwADAAIAAQD/
//7//P/8//z//f8BAAIAAQACAAIAAQABAAIABQAFAAYABgACAAEA///+/wEAAQAAAAAA
AgAAAAAAAgACAAEAAQABAAQABAAHAAcABAADAAIAAgAEAAUABgAHAAgACAAGAAQABgAG
AAYABAAFAAUABAADAAMAAgABAAEAAQACAAMAAwACAAIAAwADAP7//v/9//3///8BAAEA
AQACAAAA/f////3//f/9//3//f/9//3//f////3//P/8//z//P/7//r//P/8//z/+v/6
//v/+//7//3//f/8//z/+v/6//n/+f/4//j/+P/4//r/+//7//v/9//5//n/+f/3//f/
9//3//n//P/7//r/+f/4//j/+P/4//j/+P/4//j/+P/6//r/+v/6//j/+P/4//j/+v/6
//r/+v/6//r/+v/6//n/+P/3//b/9//4//n/+v/4//j/+P/4//b/9v/2//b/+P/4//j/
+P/6//r/+v/6//r/+v/6//r/+P/4//j/+P/6//r/+v/6//r/+v/6//r/9//2//X/9P/2
//b/9v/2//f/+P/5//r/+P/4//j/+P/4//j/+P/4//j/+P/4//f/9v/2//b/9v/3//f/
9//3//j/+f/5//n//P/+//7//v8AAAEAAQD///3//v/+//////////////8BAAEAAQAB
AAAAAAAAAP///f/8//j/9f/3//j/+P/4//f/9f/z//L/8//0//X/9//3//f/9f/1//X/
9f/z//P/9f/1//X/9f/1//X/9f/1//P/8f/x//L/9P/0//T/9P/z//T/9P/1//X/9//7
//z/+v/6//v/+//+/wQAEAAfADIASQBsAJcAxQD9ADMBWAFpAWYBTgEtARQB/ADdAKwA
aAAgAOn/vP+I/2z/dv+B/3//gP+G/5H/mv+m/7L/uv+//8f/0P/X/93/4//o/+j/6v/r
/+3/6//r/+z/7f/v//D/8P/x/+//8f/x//L/8v/y//L/8v/y//P/8//0//X/9f/0//T/
9f/1//b/+P/4//f/9v/1//P/8//z//P/9f/1//X/9f/3//f/9//3//f/9v/2//f/9f/2
//b/9v/0//T/9v/2//f/9//4//n/+f/4//f/9v/5//n/+f/5//j/+P/5//n/+P/4//n/
+f/5//r//P/9//3//f/8//v//f/9//7////9//3//f/+//7//v/8//7///8CAAMABAAA
AP/////+///////+//7///8BAAIAAwABAAEA/////wIAAgACAAIAAQD///3/+v/8//z/
/P/5//f/+f/5//n/9//3//f/+P/4//j/+f/7//r/+v/7//v///8CAAIAAgAEAAYACQAK
AAgABQADAAIABQAGAAkACgAIAAcABwAGAAcACAAIAAkABwAHAAYABgAGAAYABAACAAQA
BAAEAAMAAgABAAAA/f/+/wAAAQACAAEAAQABAAEA//////7//v/9//7///8BAAEAAAD9
//z//v/9//3//v//////AAAAAP/////+//7/AQABAAAAAAAAAP7//v8AAAIAAQABAAEA
AgACAAUABQACAAEAAAAAAAIAAwAEAAUABgAGAAQAAgADAAQABQAEAAUABQAEAAMAAQAA
AP////8BAAIAAwADAAAAAAABAAEAAAAAAP///////wEAAQABAAAA/v/7//3/////////
///9//3//f/9//7//f/9//7///8AAAAAAAD9//z/+//4//j/+f/5//n/+//7//r/+v/7
//z//P/9//3//P/7//r/+//7//r/+f/4//v//P/9//r/+f/4//f/+//8//7//v/+//7/
/P/8//z//P/6//r/+v/6//r/+v/6//r/+v/6//r/+v/4//j/+P/4//j/+P/4//j/+v/6
//r/+v/6//r/+v/6//n/+P/3//b/+f/6//v//P/7//r/+f/4//r/+v/6//r//P/8//z/
/P/7//r/+f/4//n/+v/7//z//P/8//z//P/7//r/+f/4//r/+v/6//r/+P/4//j/+P/5
//r/+//8//v/+v/5//j/+P/4//j/+P/5//r/+//8//r/+v/6//r/+v/6//r/+v/4//j/
+P/4//j/+P/4//j/+v/6//r/+v/8//z/+//6//r/+v/6//v/+v/5//j/+v/8//3//v8A
AAEAAAD///7///////3//f///wAAAgAFAAUABQAFAAUABQAFAAUAAwABAP///P/7//r/
9v/z//X/9//4//n/+v/5//j/+P/4//j/+P/5//n/9//1//X/9//1//P/8//z//X/9f/1
//X/8//z//P/8//y//P/9f/2//b/9v/2//f/9v/2//f/9//3//v//v/6//j/+//9/wAA
CAASAB8AMABNAG4AmQDLAAEBOQFiAW8BZgFSAT0BKgEQAe0AwgCGADYA8//A/4z/bv90
/3//ff+C/5b/o/+o/6r/sv++/8X/zf/W/93/4f/n/+z/6v/s/+3/7//u/+3/7f/t/+//
8P/w//H/8f/z//P/9P/y//L/8v/y//T/9f/1//b/9//3//b/9v/4//f/9//4//j/9//2
//X/9//3//f/9//1//X/9f/1//P/8//z//P/9f/0//T/9f/1//b/9v/2//T/9P/2//b/
9v/1//X/9f/2//b/9v/2//X/9f/1//X/+P/4//n/+f/3//b/9v/1//X/9v/4//n/+f/5
//j/9//4//n/+//9//3//f/9//7//P/8//r//P/9/wAAAQACAP7//f/9//z/AAABAAEA
AgABAAEAAAD////////9//3/AAAAAAAAAAD+//3//P/6//3//v////3/+//9//3//f/7
//v/+//8//z//P/9////AAAAAAEAAQADAAYABgAGAAkACgAMAAwADAALAAsADAAOAA4A
EAAQAA8ADQAMAAoACAAIAAcABwAJAAkACAAIAAYABgAEAAIABQAGAAcABwAEAAMAAgD/
////AAAAAAAAAQABAAEAAQABAAEAAAAAAAAAAAAAAAEAAQAAAP3//P/+//3//f/+//3/
/f/+//7///////7//v8BAAEAAAAAAP///P/7//z//v/9//3//f/+//7/AQABAP///f/7
//r//f/9//3//f/+//7//P/6//3//v////7//v////////////7//f/9////AAABAAEA
///+//7//f/7//z//P/9//7////+//3//f/8//r//f/7//v/+//7//v/+//7//v/+f/3
//b/9v/3//j/+P/4//j/+P/4//b/+P/5//n/+f/3//f/9v/2//n/+v/6//v/+//6//n/
+P/3//f/9v/1//X/9//3//f/+f/5//n/+f/5//j/9v/2//b/9v/2//b/9v/2//b/9v/2
//b/9//4//n/+v/3//b/9f/0//T/9P/0//T/9v/2//b/9v/0//T/9P/0//b/9v/2//b/
+P/4//j/+P/4//j/+P/4//b/9v/2//b/9P/0//T/9P/1//b/9//4//f/9v/1//T/9v/2
//b/9v/1//T/8//y//X/9v/3//j/9//2//X/9P/y//L/8v/y//T/9v/4//r/+f/4//f/
9v/4//j/+P/4//b/9v/2//b/9P/0//T/9P/2//b/9v/2//b/9v/2//b/9P/0//T/9P/2
//b/9v/2//b/9v/2//b/9//4//j/+P/3//b/9f/1//X/9f/1//j/+//7//v//P/+//7/
/v/+/wEAAQD//////v/+////AQABAAEAAQABAAMAAwADAAEA///9//r/+f/5//b/9P/3
//f/9v/1//T/9f/0//T/9P/y//L/8//z//X/8//z//X/+P/3//j/+f/2//X/9P/z//L/
8f/w/+//8P/x//P/9P/z//L/8f/x//P/9P/2//f/+f/1//T/+P/2//f//f8EAAwAFAAd
AC4ARwBsAJMAxQD7AC8BVAFhAVYBOAEVAf4A6ADHAJQAUAAOANv/rP9+/3D/fv+H/4P/
hP+K/5P/nP+m/6z/tP+9/8f/0P/Z/+H/6f/s/+v/7P/s/+3/6//r/+z/7f/t/+7/7v/v
/+3/7//v//D/8f/y//P/9P/y//P/8//0//P/8//y//L/9f/1//b/+P/3//f/9//3//X/
9f/1//X/8//z//P/8//0//X/9v/3//n/+P/4//n/9//4//j/+P/4//j/+v/6//n/9//2
//X/9v/2//b/9v/4//n/+v/7//r/+v/7//v/+v/6//v/+//4//j/+f/5//v//f/+////
/f/9//7////9//3//f/+////AAD//wIAAAACAAIAAgADAAMABAAEAAUABQAEAAQAAgAD
AAMAAwAEAAUABAAFAAMAAgABAAAAAQABAAEAAAD+//7//v/7//r/+//6//n/+f/5//n/
+v/7//z//v8BAP///v/+//3///8CAAIAAgAFAAYACAAIAAoACQAJAAoACwAMAA8AEAAP
AA0ADAAKAA0ADgAOAA8ADgANAAsACgAMAAwACgAIAAYABgAGAAUABQAFAAUAAwABAAIA
AgACAAMAAwADAAMABQAFAAQABAABAAAA/////wIAAgAAAAAAAgABAAEAAgADAAMABAAE
AAQABQAFAAYABgAFAAMAAgAEAAIAAgAEAAQAAwADAAMABAAEAAcABwAIAAcABgAGAAcA
BwAHAA==
         </WaveFormData>
      </LeadData>
      <LeadData>
         <LeadByteCountTotal>10000</LeadByteCountTotal>
         <LeadTimeOffset>0</LeadTimeOffset>
         <LeadSampleCountTotal>5000</LeadSampleCountTotal>
         <LeadAmplitudeUnitsPerBit>4.88</LeadAmplitudeUnitsPerBit>
         <LeadAmplitudeUnits>��V</LeadAmplitudeUnits>
         <LeadHighLimit>2147483647</LeadHighLimit>
         <LeadLowLimit>268435456</LeadLowLimit>
         <LeadID>V4</LeadID>
         <LeadOffsetFirstSample>0</LeadOffsetFirstSample>
         <FirstSampleBaseline>0</FirstSampleBaseline>
         <LeadSampleSize>2</LeadSampleSize>
         <LeadOff>FALSE</LeadOff>
         <BaselineSway>FALSE</BaselineSway>
         <ExcessiveACNoise>FALSE</ExcessiveACNoise>
         <MuscleNoise>FALSE</MuscleNoise>
         <LeadDataCRC32>1792015145</LeadDataCRC32>
         <WaveFormData>
/v/+//7//v/8//z//P/8//7//v/+//7//v/+//7//v/8//z//P/8//z//P/8//z//v/+
//7//v/8//z//P/8//7//v/+//7//P/8//z//P/9//7///8AAP3//P/7//j/+f/6//v/
/f/9//3///8AAAEAAQABAAEAAwADAAMABAACAAEAAQABAAIAAwAFAAgABgAGAAYABgAF
AAMAAgACAAMAAgACAAMAAQD9//z//P/8//z/+//7//v//P/9//7//P/7//v/+//9//z/
/P/9/////v/9//3/+//5//f/9P/1//b/9//4//f/9v/2//f/+f/5//n/+v/5//n/+f/6
//z/+////wMA/////wIABgALABEAGgAlADQATABrAIkAqQDOAOkA7QDmANUAuACcAIMA
bQBbAEAAGgD9/+P/xP+z/7n/wP+9/7T/tf+9/8b/yf/M/9b/3//j/+b/7f/y//H/7//t
/+3/7//v//L/8//0//b/9f/1//X/9v/4//j/+f/6//j/9v/2//f/9f/2//b/9v/5//r/
+f/6//j/9//3//j/+f/5//n/+f/5//j/+P/4//r/+f/5//v//P/8//z//P/6//j/+P/5
//v//f/9//z/+//6//n/+f/6//n/+v/8//7//v/+//7//P/8//3//f/9//7//v/8//v/
+//8//z//v/+//7//////wAAAAD/////AAACAAMAAgABAAAA//8BAAEAAQABAAIAAgAD
AAMABAAFAAYABwAGAAUAAwACAAIABAAEAAMABQAFAAMAAwADAAMAAwADAAMAAQABAAAA
AAAAAP////8BAAIAAgABAAEAAQABAAEAAQABAAEAAwAFAAYABwAIAAYABwAGAAUABQAH
AAcABwAIAAcABwAIAAgACQAJAAoACAAIAAgABgAGAAYABQAFAAcABwAGAAUABQAFAAQA
AgAAAAAAAAAAAAQABQAFAAQAAwADAAIAAQAAAAAAAAAAAP///f/8//v//P/8//3//v8A
AP////////7//P/8//7//v/+////AAACAAEAAAAAAAEAAQABAAAA/v/+////AQD/////
AAABAAQABAAEAAQAAgABAP////8BAAEAAwAFAAcABgAGAAYAAwACAAEA//8AAAIABQAG
AAcABQAEAAQABAAEAAMAAgADAAMAAwADAAIAAgACAAMABAAEAAMAAwACAP///f/8//7/
/v/+////AQACAAIAAgAAAP7//f/7//z//f///wAAAAD//////f/9//7/////////////
//3//P/7//r/+v/+////AAABAP/////9//z/+v/7//v/+//+//7//v/+/wMA/v8AAAAA
AAAAAP///v/9//z/+//6//n/+P/6//r/+v/6//z//P/8//z//f/+////AAD///7//f/8
//r/+v/6//r/+v/6//r/+v/8//z//P/8//z//P/8//z/+v/6//r/+v/8//z//P/8//v/
+v/5//j/+v/6//r/+v/8//z//P/8//z//P/8//z/+v/6//r/+v/6//r/+v/6//r/+v/6
//r/+P/4//j/+P/6//z//v8AAP3//P/7//r//P/8//z//P/7//r/+f/4//r/+v/6//r/
/f/+//3//v/7//r/+v/5//v//f/+/////f/9//3///8BAAEAAgACAAMAAwADAAMAAQAC
AAQABAAGAAYABgAGAAQAAwADAAIAAAD//////f/7//r/+v/8//v/+f/4//b/+f/6//v/
+//5//r/+//7//j/+P/5//n/+f/5//r/+//6//n/9//2//b/9v/2//X/9P/0//X/9f/3
//f/+P/5//n/+f/6//r/+f/9//3//f///wAABAAHAAsAEgAfADAASgBpAIUApQDOAO0A
+QD4AOkAzgCyAJsAiQB1AFgAMgANAO3/zv+3/6v/qv+r/67/tf/B/87/0//Q/9L/3f/h
/+L/6f/w//P/8//z//P/9f/1//L/8f/w//D/8//z//P/9P/0//T/9f/2//b/9P/0//X/
9f/2//b/9v/2//b/9P/0//b/9f/1//b/9//3//f/9//3//b/9v/2//b/9f/1//f/9v/2
//b/9v/4//b/9v/3//f/+f/5//j/+P/4//j/+f/5//f/9//4//j/+P/4//j/9v/2//f/
9//3//j/+P/2//j/+f/7//z/+//6//n/+f/5//r/+v/5//v//P/+/////v/9//z/+//8
//3//v////7//v///////f/9//3//f8AAAEAAQACAAIABAAEAAMAAwADAAEAAQABAAEA
AQABAAMAAQABAAAAAAAAAP/////9//7//v/9////////////////////AQACAAIAAgAC
AAMABQAFAAUABgAHAAYABQAHAAcACAAKAAgACQAJAAoACAAIAAgABgAFAAQAAgABAAEA
AQAAAP//AAABAAEAAAAAAAAAAAAAAP/////+//z//v/////////9//z/+//6//v/+//8
//3/+v/6//v//P/8//v/+//7//r/+P/4//r/+f/4//j/+P/5//n/+f/6//v/+//7//r/
/P/8//3////8//v/+//7//v/+v/5//j/+//7//r/+//9//3///8BAP///v/+//7/AAAA
AAAA///+//7////+//7//f/9//7//v/+//3//P/8//3//v///wAAAAAAAAEAAAAAAP//
//8BAP///v/+//7//v/+//////8AAAAAAAD///7//v/9//3//f/+//7//////wAA///+
//7//v/9//v/+//7//n/+//7//v//P/////////////////9//z//P/9//3//f/8//z/
/P/8////AAD///7//f/8//r/+v/6//r/+v/6//r/+v/8//z//P/8//3//v///wAA///+
//3//P/8//z//P/8//7//v/+//7//f/8//v/+v/8//z//P/8//7//v/+//7//f/8//v/
+v/7//z//f/+//3//P/7//r/+v/6//r/+v/8//z//P/8//7//v/+//7//v/+//7//v/9
//z/+//6//v//P/9//7//v/+//7//v/8//z//P/8//z//P/8//z/+//6//f/9v/4//r/
/f////7//////////f/9//3///8AAAEAAwAEAAIAAQAAAP//AgAEAAcACAAGAAYABgAG
AAMAAwAEAAQABAADAAMAAQD9//z//P/+//7//f/9//z/+v/6//r/+f/7//z//f/9//r/
+v/7//v/+v/5//n/+f/5//n/+P/4//j/+P/4//f/9v/2//f/9//3//f/+P/5//n/+f/6
//r//f/7//v//f///wIABgAPABUAGgAjADYAVABxAIcAowDGANkA3wDYAL0AoACGAG0A
WQBHACoABgDv/9f/vP+3/7//wP+9/7r/uf+//8r/z//Q/9b/3f/h/+b/6//y//P/7//w
//H/9P/1//P/8//z//T/9f/1//X/9v/2//b/9//4//j/9v/2//f/9//4//j/+P/4//j/
9v/2//b/9f/1//b/+P/5//r/+//4//b/9f/0//b/9//5//3//P/8//z//P/5//b/9f/1
//f/+//9//7//f/8//v/+//7//n/+f/6//r/+v/6//r//P/8//3//f8BAAIAAgAAAPz/
+//7//r//f/+////AQABAAIAAgABAAAAAAABAAEAAgADAAQABQACAAEAAAD//wIAAgAD
AAMABQAFAAUABQAJAAkACAAIAAcACAAHAAUABQAFAAMAAwAGAAcACAAJAAgABQAEAAIA
AAAAAP////8BAAIAAgABAAIAAwAEAAUABAADAAIAAwAGAAYABgAGAAgACwAMAA0ADAAN
AAwACwAMAAsACwAMAAwADQANAA4AEAAQABAADgANAAwACgAJAAsACwAKAAkACwALAAoA
CAAIAAgACAAIAAYABQADAAAAAgADAAMAAwADAAQABQAGAAQAAwADAAMABAAEAAUABgAD
AAEAAAD//////v///wIABQAGAAgACgAJAAcABQAEAAYABwAIAAgABgAGAAcACQAHAAcA
CAAJAAsADAANAA4ACwAJAAYABQAJAAkACwANAAsACgAKAAoACAAIAAgABwAIAAoADQAO
AAsACQAIAAgACAAIAAcABgAFAAUABQAFAAYABgAGAAcACAAIAAcABwAHAAUABAAEAAYA
BgAGAAcABQAGAAYABgADAAIAAgABAAQABQAHAAgABgAFAAUAAwABAAIAAwADAAMAAwAD
AAEAAQABAAEAAgADAAMAAwADAAEAAQD///7//v////////8AAAAAAAAAAP3//v8AAAAA
AAAAAP7//v/+//7//P/8//z//P/9//7///8AAP///v/9//z//P/8//z//P/+//7//v/+
//z//P/8//z//P/8//z//P/8//z//P/8//7//v/+//7//f/8//v/+v/6//r/+v/6//r/
+v/6//r/+v/6//r/+v/4//j/+P/4//n/+v/7//z/+v/6//r/+v/8//z//P/8//n/+P/3
//b/+P/4//j/+P/6//r/+v/6//f/9v/1//T/9v/2//b/9v/4//j/+P/4//b/9v/2//b/
+P/4//j/+P/2//b/9v/2//f/+P/5//r/+f/4//X/9P/1//b/+P/5//n/+//8//3//P/7
//r/+//9//3//v/+//v/+//7//v/+//8//7//v///wAAAQACAP////8AAAAA/v/9//3/
+//3//b/9v/4//j/9//3//b/9P/0//T/8//1//b/9//3//P/8v/y//H/8f/x//L/8//1
//X/9P/0//b/9v/2//X/8//y//L/8f/x//H/8v/z//P/8//0//T/9f/1//f/+f/7//7/
AAADAAsAGgAnADYASgBlAIMAqQDKAOEA6QDkAM8AsACaAIUAbwBZAD4AFgD1/93/wv+t
/6//tv+x/6z/s/+9/8D/wf/K/9T/1//Z/+L/5//q/+n/6f/q/+v/7v/v/+//7//v//D/
8P/v/+7/7v/v//D/8v/0//P/8P/v/+//8P/y//P/9P/0//T/8v/y//H/7//u/+7/8P/x
//L/8//1//T/9P/0//T/8//z//X/9f/0//P/8v/0//L/8v/z//P/9f/1//T/9P/0//T/
9f/z//H/8f/y//L/8v/y//L/9P/0//X/9f/3//j/+P/2//X/9f/2//b/9P/0//T/9f/3
//j/+P/3//f/+P/6//v//f/9//3//f/7//v/+//7//z//P/9//3/+//7//v/+//7//v/
+v/6//3/AAABAAEA//////3//f/+//3//P/7//z/+//8//z//P/8//v/+//7//z//P/7
//n/+f/5//n/+f/5//n/+//+//7//v/+////AQABAAEABQAHAAcABwAFAAMAAgACAAAA
AQABAAIAAwAEAAUABAAEAAQAAwADAAMAAwACAAEAAQABAAAA/v/+//7//v/+//3//f/8
//r/+//9//7////9//z/+//6//z/+//7//v/+P/4//n/+v/8//v/+//7//j/9v/2//j/
+//8//7/AAD+//3//P/8//z/+//6//j/+f/6//z////8//v/+//7//7//v/+//7/AAD/
//3//f/9//3///8BAAEAAAAAAAAA///+//3/+//8//7/AQACAAEA///+//7/AQACAAIA
AgAAAP///v/9//r/+v/6//v//v/+//3//f/9//v/+v/6//z//P/8//3/+//8//z//P/5
//j/+P/3//f/9//4//j/+v/5//n/9//3//j/+f/5//v/+//7//n/+f/5//n/+v/4//f/
9v/1//b/9//2//b/9v/3//f/9//6//r/+v/6//f/9v/4//j/+P/4//n/+v/7//z/+//6
//n/+P/2//b/9v/2//j/+P/4//j/9v/2//b/9v/4//j/+P/4//b/9v/2//b/9v/2//b/
9v/2//b/9v/2//b/9v/2//b/9v/2//b/9v/2//b/9v/2//j/+P/4//j/9v/2//b/9v/2
//b/9v/2//b/9v/2//b/9v/2//b/9v/2//b/9v/2//b/9v/2//b/9P/0//T/9P/2//b/
9v/2//b/9v/2//b/9v/2//b/9v/0//T/9P/0//T/9P/0//T/9f/2//f/+P/2//b/9v/2
//b/9v/2//b/+P/4//b/9v/0//T/9f/1//X/9//4//n/+f/5//n/+//8//3///8AAP3/
/f/9//3/+//8//7//v///wAAAQACAAAA//////7//v/9//3/+//1//T/9P/2//b/9f/1
//T/8v/y//L/8f/z//T/9f/1//T/9P/1//X/9P/z//P/8//1//X/9P/0//T/9P/0//P/
8P/w//H/8f/x//H/8v/z//X/9f/2//b/8//3//n/+f/7/wAAAgABAAkAFgAhADQAVAB1
AJEAtQDYAOkA6wDkANEAtACaAIUAcQBfAEIAFgDz/9X/tv+p/6//sv+p/6r/t//D/8j/
yf/Q/9T/1//b/+L/6f/s/+//6//p/+n/6//r/+z/7f/u//D/7//v/+//8P/w//D/8f/y
//L/8P/w//H/7//w//D/8P/0//T/8v/y//L/8f/x//L/8//z//P/8//x//D/8P/w//L/
8f/x//P/8v/y//L/8v/y//D/8P/x//P/9f/1//T/9P/0//T/9f/0//H/8P/w//H/8v/z
//T/8//y//L/8f/z//T/9P/y//P/8//0//T/8v/y//L/8//0//b/9//3//b/9v/3//f/
+f/5//n/+f/5//n/+f/5//z//P/9//3//f/9//3//f/9//3//P/8//r//P/8//v//f/9
//v/+//7//v/+//7//7//f/+//7//f/8//r/+f/5//r/+v/5//v/+//7//v//f/9//3/
//8AAAAAAAAAAAEAAwADAAMABAAFAAQAAwAEAAMAAwAEAAIAAwADAAQABgAGAAYABAAC
AAIAAQABAP/////+//3//v///////v/8//z//P/8//3//f/8//r//P/9//3//f/7//r/
+f/4//n/+f/6//v/+v/6//v//P/6//n/+f/5//b/9P/0//b/9v/2//f/+P/6//n/+P/4
//n/+f/5//j/+P/4//n/+//5//n/+v/7//z//P/8//z//f/9//z//f/9//v/+//7//3/
/P/8//z/+v/6//r/+f/8//7/AQACAAAA/f/7//r/+v/6//n/+P/5//v//f////7//v/+
/////v/+//3//f/9//v/+v/6//j/+P/4//n/+v/8//3//v/7//r/+v/5//f/9//4//j/
+v/5//n/9//4//r//P/9//z/+//6//f/9//3//f/+P/6//v//P/9//v/+//5//j/9//3
//b/9f/4//j/+P/4//n/+P/4//j/+P/4//r/+v/6//r/+f/4//f/9v/2//b/9v/2//f/
+P/5//r/+P/4//j/+P/2//b/9v/2//j/+P/4//j/+P/4//j/+P/2//b/9v/2//j/+P/4
//j/+v/6//r/+v/5//j/9//2//f/+P/5//r/+P/4//j/+P/3//b/9f/0//X/9v/3//j/
9v/2//b/9v/4//j/+P/4//j/+P/4//j/+P/4//j/+P/4//j/+P/4//j/+P/4//j/+P/4
//j/+P/4//j/+P/4//b/9v/2//b/9//4//n/+v/6//r/+v/6//j/+P/4//j/+v/6//r/
+v/6//j/+P/4//b/9//3//f/+//8//3//f/9//3/////////AAAAAP//AQABAAEAAQAB
AAIAAQAAAAAAAAAAAP//AAACAAMAAgD//////f/5//b/9v/4//j/+P/5//n/+v/5//j/
9v/1//j/+f/5//j/+v/7//v/+v/3//f/9//3//f/9v/2//b/9v/2//X/9P/2//f/9//3
//b/9v/2//X/9//4//r/+//9/////f///wQACgANAA8AFAAfAC4ARABdAH0AoQC8AM8A
1wDSAL0ApACMAHUAXwBJAC4ADgD1/+H/yv+//7//wP+9/7z/uf+5/8D/yf/U/97/4//l
/+j/6//w//X/8f/v/+//8f/x//P/8//z//T/9f/1//X/9v/2//b/9//4//b/9P/0//X/
9//4//j/+P/6//r/+P/4//b/9f/1//b/+v/7//z//f/8//r/+f/4//r/+f/5//v/+v/6
//r/+v/4//b/9v/3//j/+//8//z//v/+//7////+//v/+v/6//r/+v/6//r/+v/6//v/
+//9//7//v/8//v/+//8//z//P/8//z//f///wAAAAD///3//v8AAAEAAgADAAQABQAE
AAMAAgABAAAAAAABAAEAAgADAAQABQAGAAUAAwACAAMABgAHAAcABQAFAAMAAwAFAAUA
BQAFAAUAAwADAAIAAAAAAP///////wAAAAD//wEAAQABAAEA////////AQAAAAAAAAAA
AAMABQAFAAUABwAJAAkACQAIAAcABwAIAAkACwAMAA4ADgAOAA4ADAALAAoACAAHAAkA
CQAIAAcABwAHAAYABAAEAAQABAAEAAUABQAEAAIABAAFAAUABQACAAIAAgACAAAA////
/////v/+////AAACAAMABQAHAAQAAgACAAQABgAGAAcACAAHAAUAAwACAAMAAwADAAIA
AgACAAMABQAFAAUABgAHAAoACgAKAAoACQAHAAQAAwAFAAUABwAJAAkACAAIAAgACAAI
AAgABwAGAAYABwAGAAcABQAEAAQABQAGAAYABgAFAAUABQAFAAIAAgACAAMABAAEAAMA
AwAFAAMAAgACAAIAAgACAAMAAQACAAIAAgABAAAAAAD///////8AAAAAAgABAAEA////
/wAAAQABAAMAAwADAAEAAAD///7//v///////////wIAAwACAAIAAQABAAAA//////7/
/f/8/wEABAADAAIAAQAAAP7//v/+//7//P/8//z//P/9//7///8AAAAAAAAAAAAAAgAC
AAIAAgAAAAAAAAAAAP7//v/+//7/AAAAAAAAAAD+//7//v/+//7//v/+//7//v/+//7/
/v8AAAAAAAAAAP7//v/+//7//v/+//7//v8AAAAAAAAAAP7//v/+//7//P/8//z//P/8
//z//P/8//7//v/+//7//v/+//7//v/+//7//v/+//7//v/+//7//P/8//z//P/9//3/
/f///wAAAQABAAEAAQADAAMAAwAEAAQAAwADAAUABQAFAAYABQAEAAMAAgAFAAYABgAH
AAoACgAIAAcABgADAP7//P/9/wAAAQABAP7//P/7//r//f/9//7/AAD//////v/+////
///+//3//f/9//3//f/8//z//P/8//z/+//6//r/+//7//v/+//6//v/+//7//r//v8D
AAMA/////wMABAAKAA0AFQAgAC8AQABYAHUAkQCxANAA5QDvAO4A1wC2AJwAhQBxAFkA
OgAYAP3/5f/K/7v/v//E/7//uP+5/7//yP/R/9j/3P/f/+P/5v/r//D/8//1//X/9f/3
//f/9f/1//X/9v/5//n/+f/6//j/+P/5//r/+v/4//j/+f/7//z//P/8//z//P/6//r/
+//7//z//v/9//3//f/9//v/+v/6//r/+v/5//n/+//8//z//P/8//7//P/8//3//f//
/////v/9//z/+//7//7//f/+/wAA///+//3//P/+//7/////////AAAAAP7//////wAA
AAAAAAAAAAABAP//AAAAAP//AQACAAQABQAEAAMAAgABAAMAAwADAAMABQAGAAgACQAG
AAUABAADAAUABQAEAAQABgAIAAgABwAHAAcABQAFAAkACQAJAAkABwAFAAUABAAEAAQA
AwADAAEAAgACAAEA//////////8BAAEAAQADAAIAAgACAAIABQAHAAcABwALAA0ADQAN
AAkABwAGAAYACQALAAwADgANAAwACwAIAAkACgAKAAsACQAJAAgABwAHAAcABgAEAAYA
BgAGAAYABgAFAAMAAAABAAMABAAFAAYABgAGAAYABQADAAIAAQABAAIABAAGAAUAAwAC
AAEAAQAAAAEABAAEAAQABQAGAAQAAwACAAIABAAFAAYABgAEAAQABQAHAAcABwAIAAkA
CAAIAAgACAAIAAcABQAFAAkACQALAA0ADAAKAAkACAAKAAoACgAJAAcACAAKAAoABwAF
AAQABAAHAAgACAAIAAcABwAHAAcABgAGAAYABwAIAAgABwAHAAcABQAEAAQABgAGAAYA
BwAGAAYABQAEAAQABAAFAAUABQAFAAYABgAFAAMAAgD/////AAABAAEAAQABAAEA//8A
AAEAAgAEAAQAAwACAAEAAwADAAEAAAACAAMAAwADAAMAAgABAAAAAQACAAQABAAEAAQA
AwACAAEAAAACAAIAAgACAAIAAgACAAIAAgACAAIAAgAAAAAAAAAAAAAAAAAAAAAAAQAC
AAMABAADAAIAAQAAAP7//v/+//7/AQACAAMABAADAAIAAQAAAAIAAgACAAIABAAEAAQA
BAADAAIAAQAAAAEAAgADAAQABAAEAAQABAADAAIAAQAAAAAAAAAAAAAAAgACAAIAAgAE
AAQABAAEAAMAAgABAAAAAgACAAIAAgAEAAQABAAEAAQABAAEAAQABAAEAAQABAADAAIA
AQAAAAAAAAAAAAAAAQACAAMABAAEAAQABAACAAIAAgACAAMAAgABAAIAAgAEAAUABgAH
AAcABwAHAAgACAAHAAcABwAJAAkACgAMAAoACgAKAAoACwALAAwADgALAAgABgAFAAUA
AQAAAAAABAAEAAMAAwACAAIAAgACAAEAAQACAAMAAQAAAAAAAQD///7//f/9////////
//7//P/8//z//P/+//7///8BAP///////wAA////////AAACAAUABQABAAEABQAKAA4A
FQAbACIAMQBGAFwAdwCVALUA1gDzAPsA8gDdAMYAsACXAH0AawBSACoAAQDh/8j/u/+/
/7z/tf+2/8f/0//W/9P/2v/i/+X/5//s//P/9v/3//v/+v/5//r/+f/3//f/9//4//r/
+//8//7//v/+////AAD///z/+//7//z//v///wAAAAAAAP7//v8AAP////8AAAAA///+
//3////+//7//v/+//3//f////7//v/+//7/AAD+//7////9///////+//7//v/+////
AQD/////AAAAAAAAAAAAAP7//v//////AwAEAAQAAgD/////AAAAAAAAAAAAAAEAAQAC
AAIAAQABAAIABAAFAAcABwAHAAcABQAFAAUABQAHAAgACgALAAoACQAIAAcACgALAAsA
DAALAAwACwAJAAkACQAHAAcACwALAAsACwAJAAcABwAGAAkACgAKAAsACQAKAAoACQAI
AAcABgAFAAcABwAHAAkACgAKAAoACgALAA0ADQANABEAEwATABMAEgARABEAEgAUABUA
FQAWABMAEgARAA4AEAAQAA8ADwAPAA8ADgANAAsACwAKAAgACwAMAA0ADgAOAA0ACwAI
AAgACQAJAAkACAAIAAgACAAKAAkACQAJAAgACAAJAAoACQAHAAYABQAGAAQABAAGAAgA
CAAJAAoACgAJAAgACAAJAAkACQAIAAYABgAHAAkACQAJAAoACwAKAAoACgAKAAgABwAF
AAUACQAJAAsADQALAAoACgAKAAsADAANAA0ACwAMAA4ADgANAAsACgAKAAsADAAMAAwA
CwALAAsACwAIAAgACAAJAAwADAALAAsADAALAAsADAALAAoACQAJAAcACAAIAAgACQAI
AAgABwAHAAcACAAIAAgABwAHAAUABQAGAAcABwAHAAcABwAFAAYABwAIAAoACQAJAAkA
CQAHAAcABQAEAAQABQAFAAUABwAIAAkACgALAAgABgAGAAYABgAEAAQABAAEAAYABgAG
AAYABwAIAAkACgAHAAYABQAEAAYABgAGAAYACAAIAAgACAAGAAYABgAGAAYABgAGAAYA
BwAIAAkACgAIAAgACAAIAAgACAAIAAgABgAGAAYABgAHAAgACQAKAAkACAAHAAYACAAI
AAgACAAHAAYABQAEAAcACAAJAAoACAAIAAgACAAGAAYABgAGAAgACgAMAA4ACwAKAAkA
CAAJAAoACwAMAAsACgAJAAgABgAGAAYABgAHAAgACQAKAAgACAAIAAgACgAKAAoACgAM
AAwADAAMAAsACgAJAAgACQAKAAsACgAIAAgACAAJAAsACwANAA4AEQARABEAEQARABEA
EQASABIAEQARABEADwAPABAAEgAUABQAFAAUABUAFQAWABgAFgAUABMAEwATAA8ADgAO
AA0ADAAKAAkACQAKAAsADAALAAsADAANAA0ADAAMAA0ADwAQABEAEwAPAA0ACwAIAAgA
CAAIAAgACAAIAAkACwALAAsACwAMAA0ADQANAA4ADgALAA0AEQARABEAFgAcACEAJwAs
ADUASgBkAIEAnwDBAN4A8wD5AO4A0QCwAJoAgwBxAFsAPgAeAAkA8//a/9H/1//a/9P/
zv/P/9X/3P/j/+j/7P/z//n//v8BAAYACwALAAoACQAKAAkACQAJAAkACgAJAAkACQAK
AAgACAAJAAoADAAMAA4AEQAQABAADwAOABAAEAAOAA4AEAAPAA8AEAARABEAEQARABMA
EgASABIAEQAPAA4ADwARABIAEwAUABQAEgASABMAEQATABMAEgAUABQAFAAVABMAEQAR
ABIAEgASABIAEgATABQAFgAXABcAGAAYABYAFwAXABgAGAAXABYAFQAVABgAGgAbABsA
GgAaABsAGwAaABkAGAAXABoAGwAcAB0AIAAgACEAIQAgAB8AHgAdACEAIQAgACAAHgAg
ACAAHwAgACEAIAAhACAAHwAeAB0AHgAdAB4AHgAeAB4AHQAdABwAHAAbABkAGwAbABsA
GwAbABsAGwAdAB4AHgAeAB4AHQAfAB8AHwAjACUAJQAlACYAJQAlACYAJwApACoALAAq
ACoAKgAoACoAKgApACkAJwAnACYAJQAnACcAJgAkACIAIgAiACIAJQAlACQAIgAgACEA
IQAhACEAIgAjACQAJAAjACMAIwAgACAAIQAiACMAIwAkACUAJgAkACQAJgAnACYAJgAm
ACkAKQApACoAKQApACkAKAAoACgAKQArACkAKQAqACsAKgAqACoAKgAtAC0ALAAtACsA
KQApAA==
         </WaveFormData>
      </LeadData>
      <LeadData>
         <LeadByteCountTotal>10000</LeadByteCountTotal>
         <LeadTimeOffset>0</LeadTimeOffset>
         <LeadSampleCountTotal>5000</LeadSampleCountTotal>
         <LeadAmplitudeUnitsPerBit>4.88</LeadAmplitudeUnitsPerBit>
         <LeadAmplitudeUnits>��V</LeadAmplitudeUnits>
         <LeadHighLimit>2147483647</LeadHighLimit>
         <LeadLowLimit>268435456</LeadLowLimit>
         <LeadID>V5</LeadID>
         <LeadOffsetFirstSample>0</LeadOffsetFirstSample>
         <FirstSampleBaseline>0</FirstSampleBaseline>
         <LeadSampleSize>2</LeadSampleSize>
         <LeadOff>FALSE</LeadOff>
         <BaselineSway>FALSE</BaselineSway>
         <ExcessiveACNoise>FALSE</ExcessiveACNoise>
         <MuscleNoise>FALSE</MuscleNoise>
         <LeadDataCRC32>400758601</LeadDataCRC32>
         <WaveFormData>
+P/4//j/+P/3//b/9f/0//X/9v/3//j/+v/6//r/+v/5//j/9//2//b/9v/2//b/9v/2
//b/9v/0//T/9P/0//b/9v/2//b/+P/4//j/+P/4//j/+P/4//f/9v/1//P/9f/1//X/
9f/3//f/+f/7//v/+//7//v/+//8//z//P/6//r/+f/5//3//f/+//7////////////+
//7//f/8//3//f/9//7//P/6//j/+P/5//j/9//2//b/+P/7//3/+//5//f/9f/1//X/
9v/5//n/+f/3//b/8//y//D/7//x//H/8v/y//H/8v/0//X/9P/0//T/9P/z//P/9f/1
//f/9f/7//3/+f/4//n/+//8/wEACgASAB4AMABJAGEAfQCeALwAyADMAMsAuwCmAJMA
ggByAFsAOQAeAAcA6v/a/9z/4P/d/9b/1P/a/+H/4v/h/+b/7P/s/+z/7//0//T/8f/u
/+7/7//v//L/8//0//X/9P/0//T/9P/2//f/9//4//b/9P/0//T/8//z//T/9f/3//j/
+P/5//r/9v/1//T/9P/1//X/9f/3//X/9f/2//b/9v/2//f/+f/6//r/+f/3//X/9f/4
//n/+f/5//j/9v/2//f/9//3//f/+P/6//v//P/8//z//P/8//z//P/8//3//f/9//v/
+//8//z//P/9////AQABAAMAAwADAAMAAwAFAAYAAwACAAEAAAACAAMABAAFAAUABQAG
AAYABwAIAAkADAAKAAkACAAHAAkACwAMAAwADgAOAA4ADgAQABAAEQARAA8ADwAPAA4A
DAAMAAwADAAOAA4ADQANAA0ADQANAA0ADQANAA0ADQAPAA8ADQANAAwACwAKAAkABwAH
AAcABwAHAAUABgAJAAcABwAIAAgACAAHAAcABQAFAAUAAgACAAIAAgACAAEAAQABAAAA
/v/8//3//f/8//7/AAABAAMAAQAAAP///v/+//z//P/8//r/+f/5//n/+f/5//r//P/+
//3//P/8//z/+v/6//z//f////////8BAP///////wAAAAD//////v/+//7/////////
/////wIAAwADAAMAAgABAP7//f/+////AQADAAUAAwADAAMAAAD///3//P/9////AwAE
AAUABAACAAMAAQAAAP///v//////AAAAAAAAAAABAAEAAwADAAMAAgD+//z/+v/5//n/
+v/7//3//f///////v/7//v/+f/4//r//P/8//3//f/9//3/+//7//v//P/9//3//f/9
//v/+v/5//j/9//6//v//P/+//3//P/6//j/+P/4//j/+P/5//v//P/9/////P/+//7/
/v/+//v/+v/5//j/9//2//X/9P/1//b/9//4//r/+v/6//r/+//8//3//v/9//z/+//6
//n/+P/3//b/+P/4//j/+P/5//r/+//8//r/+v/6//r/+v/6//r/+v/6//r/+v/6//f/
9v/1//T/9f/2//f/+P/6//r/+v/6//r/+v/6//r/+f/4//f/9v/4//j/+P/4//j/+P/4
//j/9v/2//b/9v/4//r//P/+//v/+v/5//j/+v/6//r/+v/5//j/9//2//j/+P/4//j/
+f/6//r/+//6//n/+P/3//n/+//9//3/+//7//v/+//+//7//v/+//////8AAAMAAAAA
AP////8AAAEAAgADAAEAAAD///7//f/8//z/+v/5//j/+f/8//v/+v/5//b/+f/7//z/
/f/8//v/+v/4//f/9//5//n/+v/5//n/+v/5//f/9v/1//X/9v/2//T/8v/z//P/8v/z
//T/9f/3//X/9//3//f/9//7//v/+//8//3//f/8//v/AgAOABwAMABJAGEAewCcALwA
zgDWANUAxwC0AKUAmACIAG8ATwAwABUA/P/o/9r/1P/V/9j/3P/g/+f/6v/l/+b/7P/u
/+z/7//4//r/+f/2//b/9//3//X/8//x/+//8f/y//P/9P/0//X/9f/2//b/9P/0//T/
9f/1//b/9//4//j/9//3//v/+P/4//j/9v/3//f/9//3//X/9f/2//b/9v/2//f/9f/2
//b/9f/3//X/9f/4//n/+f/5//j/9v/2//f/9//4//f/9//4//v//P/8//z/+//6//n/
+P/6//v/+//7//z//f///wAA/v/9//3//f/7//3//f/9//////8BAAIAAAAAAAAAAAAD
AAMAAwADAAMAAwAEAAQAAgACAAIABAAGAAcACAAJAAkACwAMAAwADAAMAAwADAAKAAoA
CwALAA0ADQANAAwACgAKAAoACgAKAAoACQAJAAsACwALAAsACwALAAsACwAJAAkABwAH
AAcABwAHAAcABwAHAAcABwAHAAUABgAJAAgABwAHAAYABAADAAMAAQD//////P/8//7/
/v/+//3//v///////v/9//3//P/6//z//P/7//v//P/8//z//P/7//j/9//2//n/+f/6
//v/+f/5//r//P/8//v/+v/6//j/9v/2//j/+P/5//j/9//5//f/9//3//n/+v/6//v/
/P/8//z//f/8//v/+v/5//n/+f/4//f/+v/7//r/+//9//3//v////3/+//7//v//f/9
//z//P/7//v//f/8/////v/8//3//f/8//v/+v/6//v//f/+//7//v//////////////
/v/9//z/+//7//r/+v/6//v/+//9//3//P/9//3/+//6//r//P/8//3//////////f/8
//v/+//7//n/+f/5//f/+P/5//r/+//9//3//f/+//z//P/7//r/+v/6//r/+v/4//n/
+f/5//3//v/9//z/+//6//j/+P/4//j/+P/4//j/+P/6//r/+v/6//v//P/9//7/+//6
//n/+P/6//r/+v/6//z//P/8//z/+f/4//f/9v/3//j/+f/6//z//P/8//z/+f/4//f/
9v/3//j/+f/6//n/+P/3//b/+P/4//j/+P/4//j/+P/4//r/+v/6//r/+P/4//j/+P/4
//j/+P/4//r/+v/6//r/+v/6//r/+v/6//r/+v/6//n/+P/3//b/9v/2//X/9f/4//n/
+v/7//n/+//9//3//f/9//3//f/+//7//v/+//3/+//6//v//P/+////AQD/////////
/wAAAAAAAAAAAAAAAAEAAAD8//r/+v/8//r/+v/6//j/9v/3//f/9//5//n/+f/4//X/
9f/3//f/+f/3//b/9v/4//f/9//3//X/9v/2//T/8v/z//P/8v/0//T/9P/1//X/9//3
//f/+f/5//f/9//4//n//f8CAAUACAAQACAAOgBTAGUAfwCeALYAxADGALkApwCUAIEA
cABgAEUAJQAQAPn/4v/c/+L/4v/f/9r/1v/Y/+H/5v/j/+T/6P/q/+z/8f/2//b/8f/x
//L/9P/1//T/8//y//H/9P/0//T/9P/0//X/9f/2//b/9P/0//T/9f/1//b/9//3//b/
9P/z//X/8v/y//L/9f/3//j/+f/2//P/8v/y//T/9v/4//v/+//8//z/+//5//X/8//0
//f/+f/7//z/+v/6//v/+//6//n/+f/6//r/+v/5//j/+f/6//v//P8AAAEAAQABAPz/
+//7//r/+//9/wAAAwACAAMAAgABAAAA//8AAAAAAgAEAAYACAAHAAUAAwABAAUABQAG
AAYABwAIAAkADAAPAA8ADwAPAA4ADwAPAA4ADAAMAAwADAANAA4AEAARAA8ADwAPAA4A
DAAMAAwADAAOAA4ADQANAA4ADwAQABEADgANAAwACwALAAsACQAJAAwADQAOAA8ADAAL
AAoACQAIAAUABQAHAAcABwAIAAgACQAJAAoACQAHAAcABAAEAAYABgAGAAUAAwADAAIA
AAACAAMAAwACAP///v/8//v//P/8//z//P////7///8AAP7//f/9//3//////wAAAgD/
//3/+//6//v/+v/7//7/AQADAAMAAwABAP///////wEAAgACAAMAAwACAAEAAQADAAMA
AwADAAUABwAIAAkABwAFAAEA//8CAAMABQAHAAcABQAFAAUABQAFAAQABAAEAAUACAAI
AAgABgADAAMAAwACAAEAAAABAAEAAgACAAAAAAABAAEAAwADAAMAAgD///7//f/9//7/
/v/+//////8BAAEAAAD//////f/8//3/AAABAAMAAQABAAEA///+//3//f/9////////
//3/+//7//v/+//7//v/+//8//z//P/7//r/+v/6//r/+v/6//v/+//7//f/+v/8//z/
/P/8//z//P/8//z/+f/4//f/9v/3//j/+f/6//r/+v/6//r/+P/4//j/+P/6//r/+v/6
//j/+P/4//j/9v/2//b/9v/4//j/+P/4//r/+v/6//r/+f/4//f/9v/2//b/9v/2//b/
9v/2//b/9P/0//T/9P/y//L/8v/y//P/9P/1//b/9v/2//b/9v/4//j/+P/4//X/9P/z
//L/9P/0//T/9P/2//b/9v/2//P/8v/x//D/8P/w//D/8P/x//L/8//0//L/8v/y//L/
8v/y//L/8v/0//T/9P/0//T/9P/0//T/8//y//D/7//y//P/9P/1//X/9//5//n/9v/1
//T/8//1//b/9//4//b/9f/1//f/9//4//j/+f/7//v/+//7//r/+v/6//r/+//6//r/
+P/2//T/9P/2//b/9v/2//T/8v/z//P/8//1//X/9f/0//D/7//w/+//8P/v/+//8P/x
//H/8v/z//P/9P/0//L/7//v/+7/7P/s/+z/7P/t/+3/7//v/+//8//z//P/8//0//X/
9f/2//3/CgAWACAAMABFAF0AewCaALIAwgDIAMMAsQCiAJUAggBwAFkANwAaAAEA6v/Y
/9b/2P/V/9L/1v/a/9f/2P/f/+T/5P/m/+r/7f/u/+7/7f/u/+7/7//v/+//7//v/+//
7v/u/+7/7v/w//H/8f/y//H/7v/t/+z/7//v//D/8f/y//L/8f/x//L/7v/t/+z/7//x
//L/8//z//H/8f/y//L/8v/y//P/8f/y//L/8f/x/+//7//y//P/8//z//L/8v/y//P/
8//y//H/8f/y//H/8v/y//L/9P/0//T/9P/4//n/+f/5//f/9//4//j/9v/1//X/9f/3
//n/+f/5//v/+//9//7//v/+//7//v///////////wEAAQACAAIAAAAAAAAAAgADAAMA
AwADAAQABwAJAAoACAAIAAgACAAHAAYABgAFAAYABwAIAAgACgAKAAoACgAIAAgABwAH
AAYABQAEAAMABQAFAAUABQAHAAcABQAFAAcABwAHAAcABwAHAAcABwAEAAEAAQADAAIA
AQABAAAAAgABAAEA//8BAAEA/v/+//7//v/+//3//f/9//z/+v/6//v/+//6//r/+v/5
//n//P/8//z//P/5//b/9f/0//X/9f/2//f/9f/1//b/+P/4//f/9v/2//b/9P/0//b/
+P/7//z//f/9//v/+//7//v/+v/4//f/+v/6//r/+//6//n/+P/3//n/+//8//3//f/9
//v/+//7//v//P/9/////f/9//3/+//7//r/+v/8//3/AAAAAP7//P/5//n//f/+////
AAD8//v/+//6//j/+P/5//n/+//7//v/+v/5//j/9//3//n/+v/7//3//P/9//z/+v/3
//f/9f/0//T/9v/2//f/9//3//f/9f/1//X/9v/3//n/+f/5//f/9//3//f/9//2//X/
9P/0//b/9v/1//T/9P/0//T/9P/2//f/9//3//f/9P/2//b/9v/2//f/+P/5//r/9//2
//X/9P/0//T/9P/0//b/9v/2//b/9P/0//T/9P/1//b/9//4//f/9v/1//T/9v/2//b/
9v/0//T/9P/0//b/9v/2//b/9P/0//T/9P/2//b/9v/2//b/9v/2//b/9v/2//b/9v/0
//T/9P/0//T/9P/0//T/9P/0//T/9P/0//T/9P/0//T/9P/0//T/9P/0//T/9P/2//b/
9v/2//b/9v/2//b/9v/2//b/9v/0//T/9P/0//T/9P/0//T/9f/2//f/+P/2//b/9v/2
//T/9P/0//T/9v/2//X/9f/z//P/8//z//P/9f/3//f/9f/1//X/9f/4//r//P/+//3/
+//6//v/+f/6//r/+//8//3//v////7//v/+//7//f/8//z/+v/2//T/9P/2//j/+P/4
//b/9f/1//T/8//1//X/9f/0//X/9f/3//f/9f/z//L/8v/0//P/8//z//X/9v/2//T/
8//z//L/8P/w//D/8P/x//P/9f/1//X/8//3//f/9//6//v/+//4//v/BgAOABwAOABT
AGkAhwCoAL4AygDQAMkAtwCmAJcAhgB2AF0AOQAYAP//5P/W/9r/2v/V/9L/2v/g/+H/
4v/l/+j/6P/o/+z/8f/0//L/7f/s/+z/7f/t/+7/7//w//H/8f/w/+//7v/w//H/8f/y
//L/8P/w//D/8f/x//L/8//2//b/9f/1//X/8v/y//L/8v/z//P/8//z//H/8f/y//L/
8v/y//P/8f/y//L/8f/z//H/8f/0//f/9//3//b/9P/0//X/9f/y//H/8f/y//T/9v/3
//j/9//2//X/9P/0//X/9f/1//X/9f/2//b/9f/1//b/9//3//n/+f/5//n/+f/7//z/
/v/+//7//v///////////wEAAQACAAIAAgACAAIABAAFAAUABQAFAAQABQAFAAQABgAG
AAYABgAGAAYABwAHAAgACQAKAAoACAAIAAgACAAIAAgABwAHAAcABwAHAAcABwAHAAcA
BwAIAAkACAAJAAkACQAJAAkACAAHAAYABQAGAAMAAwAFAAQAAwADAAIAAwADAAQAAwAC
AAEA/f/8//7//v/+//3///////7//P/6//v/+//6//r/+v/5//n//P/8//z//P/6//j/
+P/4//n/+f/6//v/+//7//z//v/9//v/+f/4//j/9v/2//j/9//5//n/+f/7//n/+f/5
//j/+P/3//f/+v/6//r/+//7//v/+//7//z//f/9//3///////3//f/6//n/+f/5//r/
+f/6//v/+//7//r/+v/7//3/AQACAP///P/4//f/+P/4//j/+P/6//v//f/+//7//v//
////AAD///7//P/7//r/+f/5//j/+P/4//n/+v/9//7//v/7//v/+f/4//b/+P/4//n/
+f/5//n/9//4//n/+//9//r/+f/4//X/9//3//f/9//4//n/+v/8//v/+v/4//b/9v/2
//b/9v/4//n/+f/5//n/+P/4//j/+P/4//r/+v/6//r/+f/4//f/9v/2//b/9v/2//f/
+P/5//r/+f/4//f/9v/0//T/9P/0//b/9v/2//b/+P/4//j/+P/3//b/9f/0//X/9v/3
//j/+v/6//r/+v/3//b/9f/0//f/+P/5//r/+P/4//j/+P/3//b/9f/0//X/9v/3//j/
9//2//X/9P/1//b/9//4//b/9v/2//b/9v/2//b/9v/4//j/+P/4//b/9v/2//b/+P/4
//j/+P/2//b/9v/2//b/9v/2//b/+P/4//j/+P/4//j/+P/4//b/9v/2//b/9v/2//b/
9v/2//X/9f/1//f/9//3//f/+f/7//v/+//7//v/+//8//z//P/8//z//f/9///////9
//z//P/7//v/+//7//z///8AAAEAAQD///7/+//4//b/9v/4//j/+f/6//n/+v/6//n/
+P/3//j/+f/5//n/9//5//n/+f/1//T/9P/0//P/8//z//P/9v/2//T/9P/1//X/9P/0
//L/8v/z//P/9f/1//f/+f/5//v/+//6//v///8AAP//AgAOABwALABBAF0AewCYAKoA
uAC+ALkAqQCaAIcAdgBiAEkALQAWAAEA7P/i/+D/3v/b/9z/2P/W/9v/4P/n/+7/8P/w
//L/8f/0//b/8//y//L/8//z//P/8//z//P/9P/0//T/9P/0//X/9f/2//b/9P/0//T/
9f/1//b/9//4//j/9//3//f/9P/0//T/9//5//r/+//6//f/9v/2//b/9v/2//f/9//4
//j/9//1//P/8//2//n/+f/5//j/+f/6//z//f/6//n/+f/6//r/+v/5//j/9v/2//b/
9v/5//v//P/9//v/+//8//z/+//7//z//f/9//////////////8BAAIAAwAEAAUABgAE
AAMAAgABAAEAAQACAAIABQAGAAcACgAKAAkACAAHAAkACwAMAAwACgAKAAoACgAMAAwA
DQANAA0ADQANAAwACgAKAAoACgAKAAoACQAJAAsACwALAAsACgAJAAgABwAHAAcABQAF
AAcABwAHAAcABwAHAAcABwAGAAMAAwAFAAcABwAIAAgACgAJAAkABwAGAAUAAQAAAAIA
AgACAAEA//////7//P/8//3//f/8//z//P/7//v//v/+//7//v/8//r/+v/6//j/9//3
//f/9//3//j/+v/9//3//f/+//z/+v/6//z//f/////////9//v/+//7//z//P/7//v/
/P/8//z//f/9//3//f/9////AQACAAMAAgABAP7//f//////AAABAAMAAQABAAEAAQAB
AAAAAAD/////AQAAAAIAAAD9//3//v/+//7//v/9//3//v/+//r/+v/7//v//f/9//3/
/P/9//z/+//7//r/+v/6//v/+f/7//v/+v/7//v/+f/4//b/+P/4//n/+//7//v/+f/5
//n/+v/7//3//f/9//v/+v/5//j/9//3//f/9//4//n/+v/6//r/+P/4//j/+P/2//f/
9//3//n//v/9//z/+//6//n/+P/3//b/9v/2//b/9v/3//j/+f/6//r/+v/6//r/+v/6
//r/+v/4//j/+P/4//b/9v/2//b/9//4//n/+v/4//j/+P/4//j/+P/4//j/+P/4//j/
+P/6//r/+v/6//j/+P/4//j/+v/6//r/+v/6//r/+v/6//j/+P/4//j/+P/4//j/+P/4
//j/+P/4//r/+v/6//r/+P/4//j/+P/6//r/+v/6//z//P/8//z/+f/5//n/+f/3//f/
9//5//v/+//7//v//f/9//7//v/8//z//P/7//3//////wAA//////7//f//////AAAA
AAIAAgABAAAAAAD+//z/+v/8//7//v/+//3/+v/5//n/+//7//v/+//7//r/+f/5//n/
+f/5//f/+P/4//j/9//3//f/9//4//j/9v/2//f/9//2//b/9v/2//f/9//5//f/+///
//3/+f/5//z//f/9//7/AwAOABoAKAA8AFUAawCFAKIAuADMANYAzQC5AKgAlwCGAHIA
VQA1ABoABwDw/+L/5P/m/+H/2P/W/9j/3//m/+v/7P/s/+z/8P/z//T/9v/3//b/9v/3
//f/9f/1//X/9f/2//b/9v/2//b/9//3//j/+P/2//b/9v/3//f/+P/5//r/+v/5//n/
/P/6//v//P/6//v/+//7//v/+f/5//r/+P/4//j/+f/5//r/+v/5//v/+f/5//z//f/9
//3//P/6//r/+//7//v/+//8//7//v/+//3//P/+//7//v/+/wAAAQABAAEA/////wAA
AAD/////AAABAP//AQABAAEAAwADAAUABgAEAAQABAAEAAcABwAHAAcACgALAA0ADgAM
AAoACAAIAAsACwALAAsADQAPABAAEAAOAA4ADgAOAA8AEAASABMAEgARABAADgAOAA4A
DgAOAA4ADgANAA0ADQANAA0ADQANAA0ADQANAAwACwAIAAcACAAJAAoACwAMAA0ADgAP
AAsABwAGAAcACAAJAAsADAALAAkACAAFAAYABwAFAAYABAAEAAQAAwADAAMAAgAAAAIA
AwADAAIAAAAAAP////8AAAAAAAAAAAIAAAAAAAAA/v/9//3//f/+////AQAEAAMAAQD/
//7/AAD+//7/AAABAAMAAwADAAEA////////AQACAAIAAwACAAIAAgADAAUABQAFAAUA
BAAFAAUABQADAAMAAQABAAQABQAHAAkABwAFAAUABQAHAAcABgAGAAQABQAIAAgABgAE
AAEAAQAEAAQABAAEAAMAAwAEAAQAAgACAAMAAwADAAMAAwACAAEAAAD///////8AAAEA
AwABAAMAAwACAAMAAwABAAAAAAACAAIAAwACAAEAAAD9//3//f/+/////////////f/+
////AAABAAAA///+//7/AAAAAP///v///wAAAQACAP/////+//3//f/+////AAABAAIA
AQAAAP///v/+//7//v/+/wAAAAAAAAAAAAAAAAAAAAD+//7//v/+//7//v/+//7///8A
AAEAAgABAAAA///+//z//P/8//z///8AAAEAAgD///7//f/8//7//v/+//7/AAAAAAAA
AAD+//7//v/+/wAAAAAAAAAAAgACAAIAAgD///7//f/8//7//v/+//7/AAAAAAAAAAAA
AAAAAAAAAP///v/9//z//v/+//7//v///wAAAQACAAIAAgACAAIAAgACAAIAAgD///7/
/f/8//z//P/8//z//v/+//7//v8AAAAAAAD///3//f/9//3/+//7//3///8AAAEAAgAD
AAEAAgACAAIABAAEAAMAAwAHAAcACAAIAAcABwAHAAcACQAKAAoACgAHAAUAAwACAAIA
AAD+//7/AgACAAIAAgACAAIAAwADAAEAAQABAAEAAAD/////AQD//////f/8//7//v/9
//3/+//7//z//P/7//z//v////7//v/+//7//v/9//7//f///wEAAwD///3/AAAFAAUA
CAANABIAHgAwAEAAUwBrAIMApADCANQA1gDPAMUAtgClAJAAgABpAEkAJgALAPT/6P/m
/+L/2//e/+j/7v/t/+r/7f/y//L/8v/4//v//P/8//3/+//6//r/+f/3//f/9//3//n/
+v/7//z//P/9//3//v/8//r/+v/6//3//f/+////AAAAAP////////z//P/8//r/+//7
//v//P/7//z//v/8//z//P/9//v//P/8//v//P/7//z/AAAAAP///v/8//z//P/9//3/
/f/9//7/AAD//wAAAAAAAP7//v/+//7/AgADAAMAAwAAAP/////+//////8AAAEAAQAD
AAMAAwADAAMABQAGAAgACAAIAAgACAAHAAYABQAIAAkACwAMAAsACgAJAAoADAANAA4A
DwAOAA8ADwAOAA4ADgAOAA4ADwAQABIAEwASABEAEAAOABEAEgATABQAEwASABAADwAN
AA0ADQANAA8ADwAPAA8AEQARAA8ADwAPAA8ADwAPABEAEQARABEAEAANAA0ADwAPAA8A
EAAQAA0ACwAKAAcACAAJAAcACAAIAAgACAAHAAYABQADAAAAAwAFAAYABgAFAAQAAgAB
AAIAAgACAAIAAgAAAAAAAAACAAEAAQABAAEAAQACAAQAAwABAP///v8AAP7//v8AAAEA
AwADAAMAAwABAAEAAQAEAAQAAwADAAEAAAD/////AgADAAQABQAFAAUABAADAAEAAQD/
////AAABAAMABQAFAAMAAwADAAQABQAFAAYABQAFAAcABgAIAAYAAwADAAYABgAGAAYA
AwADAAQABAACAAIAAwADAAUABQAFAAQABAAEAAQABQADAAIAAQABAAEAAwADAAIAAwAD
AAEAAAD+/wAAAAABAP////////3//////wAAAQD////////9/wAAAQACAAMAAQABAAEA
AgABAAAA/v/8//7//v/+//7///8BAAIAAwAFAAIAAQAAAP///v/8//z//P/8//z//P/8
//z//v8AAAIABAABAAAA///+//z//P/8//z//v/+//7//v/+//7//v/+/wAAAAAAAAAA
AgACAAIAAgAAAAAAAAAAAAAAAAAAAAAA/v/+//7//v///wAAAQACAAEAAAD///7//v/+
//7//v/8//z//P/8////AAABAAIAAQAAAP///v/+//7//v/+/wAAAgAEAAYAAwACAAEA
AAACAAIAAgACAAEAAAD///7//v/+//7//v///wAAAQACAAEAAAD///7/AAAAAAAAAAAB
AAIAAwAEAAMAAgABAAAAAgACAAIAAQD//////////wEAAQADAAUABQAFAAUABQAFAAYA
BgAGAAYABgAFAAUABQAFAAYABgAHAAcABwAHAAkACgAKAAoACgAJAAgACAAIAAYABAAE
AAMAAgABAAAA//8AAAIAAwADAAMAAwADAAQAAwADAAUACAAJAAgACAAEAAIA///9//3/
/f/+//7//v/+///////+//7//v/+/wEAAQADAAMAAQD9////AwADAAIABwAJAAwADwAS
ABoAKgBAAFcAcwCRAKwAxgDUANQAxwCxAJ4AjwB+AGwAUwA1AB4ACQDy/+r/7P/u/+f/
4v/i/+T/6f/u/+//8P/0//b/+P/7//7/AgABAP///v/+//3//f/9//3//f/+//7//v/+
//z//f/9//7/AQAAAAEAAgABAAEAAgADAAIAAgABAAEAAwAAAAAAAAAAAAEAAQABAAMA
AQABAAIAAAAAAAAAAQACAAQABQAFAAMAAQABAAQAAwADAAMAAgAEAAQABQAFAAMAAQAA
AAAAAwAEAAQABAAFAAYABwAIAAkACQAIAAcABQAFAAYABgAFAAUABgAHAAgACwAMAA0A
CwALAA0ADgANAAwACwAKAA4ADwAQABEAEwATABQAFAATABIAEQASABUAFQAVABUAFQAX
ABgAGAAaABoAGgAaABcAFgAWABUAFgAXABgAGAAYABgAGAAYABcAFgAUABMAFQAVABUA
FQAXABcAFwAXABUAFQATABMAEQARABEAEQATABMAEwATABIADwAPABEAEgATABUAFgAV
ABMAEgAPABEAEQAOAA4ADgAOAA4ADQANAA0ADAAKAAgACQAJAAgACgAKAAkACQAIAAgA
CAAIAAgABgAGAAYACAAHAAcABwAGAAUABQAGAAkACQAJAAoADAAKAAoADAAMAA0ADAAL
AAwACwAMAA0ADAAMAAsACwAOAA4ADgAPAA8ADwAPAA8ADgAPAA8ADwARABEADwAPAA8A
DQAMAA==
         </WaveFormData>
      </LeadData>
      <LeadData>
         <LeadByteCountTotal>10000</LeadByteCountTotal>
         <LeadTimeOffset>0</LeadTimeOffset>
         <LeadSampleCountTotal>5000</LeadSampleCountTotal>
         <LeadAmplitudeUnitsPerBit>4.88</LeadAmplitudeUnitsPerBit>
         <LeadAmplitudeUnits>��V</LeadAmplitudeUnits>
         <LeadHighLimit>2147483647</LeadHighLimit>
         <LeadLowLimit>268435456</LeadLowLimit>
         <LeadID>V6</LeadID>
         <LeadOffsetFirstSample>0</LeadOffsetFirstSample>
         <FirstSampleBaseline>0</FirstSampleBaseline>
         <LeadSampleSize>2</LeadSampleSize>
         <LeadOff>FALSE</LeadOff>
         <BaselineSway>FALSE</BaselineSway>
         <ExcessiveACNoise>FALSE</ExcessiveACNoise>
         <MuscleNoise>FALSE</MuscleNoise>
         <LeadDataCRC32>4233596742</LeadDataCRC32>
         <WaveFormData>
+v/6//r/+v/5//j/9//2//f/+P/5//r/+v/6//r/+v/4//j/+P/4//j/+P/4//j/+v/6
//r/+v/5//j/9//2//j/+P/4//j/+v/6//r/+v/6//r/+v/6//n/+P/2//X/9//4//j/
+P/4//j/+f/7//v/+//6//r/+//7//z//P/6//r/+v/6//z//f/9//3//f/9//7////+
//3//f/8/////v///wAA/f/7//n/+f/4//j/+P/4//r/+//8//3//P/8//v/+v/7//v/
+//9//v/+f/3//f/9P/z//L/8f/x//L/8//0//X/9v/3//j/9//3//b/9v/3//f/9v/1
//n/9v/8//z/+P/4//r/+f/5//3/AgAIAA4AGwArADoASwBjAHsAhACLAJEAiQB8AHEA
ZwBhAFUAQQAtABoABAD4//r/+//4/+//7f/y//b/9v/2//j/+v/5//f/+f/7//v/+P/1
//X/9P/0//X/9v/3//j/9v/2//b/9f/3//j/+P/5//f/9f/1//X/9P/0//X/9f/6//v/
+//8//v/9v/z//T/9P/0//T/9P/1//X/9v/3//n/+f/6//r/+f/5//j/+P/4//f/9//4
//j/+v/6//r/+P/4//n/+f/5//n/+v/8//7/AAAAAAAA//////////8AAAAA///8//7/
/v//////////////AAACAAQABAAEAAIAAgAFAAUABAADAAIAAgADAAQABQAGAAYABgAG
AAcACQAJAAsADAALAAoACQAIAAwADQANAA0ADwAPAA4ADgARABIAEgASABIAEQAQAA8A
DQANAA0ADAAOAA8ADwANAA0ADQAOAA4ADAALAAsACwALAAwACwAMAAkACAAGAAUAAwAD
AAMAAgACAAAAAQADAAEAAQACAAIAAwADAAIAAQAAAAAA/f/9//7//v/9//3//f/9//3/
+//5//z/+v/5//v//f/+/wAA/v/8//v/+f/6//j/+P/5//n/+P/3//b/+P/5//n/+f/7
//n/+f/5//v/+v/6//z/+//7//7//P/8//z//f////7//v/9//3/+//8//z//P/7//v/
/P/9////AgACAAEA///9//3//f///wAAAAAAAAAAAAAAAAEA///+//3//P///wIABQAG
AAQAAwACAAIAAQD///7//f/+////AAABAAAAAAABAAIAAgACAAIAAgD+//v/+f/4//n/
+v/8//3///8AAAAA/v/7//v/+v/6//z//f/9//7//v/8//v/+//7//z//f/+//7//v/9
//r/+//6//n/+P/8//3//v/+//z//P/8//r//P/8//3//f///wIAAAAAAAMAAAAAAAAA
AAAAAP3//P/7//r/+f/4//f/9v/3//j/+f/6//z//P/8//z//f/+////AAD///7//f/8
//v/+v/5//j/+f/6//v//P/+//7//v/+//3//P/7//r/+v/6//r/+v/7//z//f/+//z/
+v/4//b/9//4//n/+v/8//z//P/8//z//P/8//z/+v/6//r/+v/8//z//P/8//z//P/8
//z/+//6//n/+P/6//z//v8AAP3//P/7//r/+//8//3//v/8//r/+P/2//f/+P/5//r/
+//7//z//f/9//z/+//6//v//f8AAAEAAAD+//3//f///wAAAAAAAAEAAgADAAQABAAD
AAIAAQADAAQABQAFAAQABAADAAIA/v/+//7//f/8//v//P/+//3//P/7//n//P/9//7/
//////7//f/7//v/+//9//3//f/7//v/+//6//n/+P/2//j/+P/4//j/9v/2//b/9f/2
//b/9//6//v/+//7//v/+v/+//7//P/+//7////7//v/AAAGAAwAGwAtADwATQBlAH0A
igCTAJUAjwCEAH0AdQBtAF0ASwA5ACYAFAAGAPr/8f/w//X/9//6//7/AAD6//r//P/7
//n/+////wEA/v/9//3//P/8//r/+P/2//T/9f/2//f/9//3//j/+P/5//n/9//3//f/
+P/4//n/+f/7//v/+v/6//7/+v/4//r/+v/6//r/+v/6//n/+f/5//v/+//8//z//P/7
//n/+P/6//n/+f/6//r//P/8//z/+v/6//v/+//8//v/+//8//7/AAAAAAAA/v/9//z/
+//9//7//v/8////AAACAAMAAgABAAAAAAD+/wAAAAAAAAIAAgAFAAUAAwADAAMABAAG
AAYABgAGAAgACAAIAAkACAAHAAgACAAJAAoACwAMAA4ADwAPAA8ADwAPAA4ADgANAA4A
DgAOABIAEwAUABUAEgARABAADgAMAA0ADQALAAwADQAPABAAEAAPAA8ADwANAAwACQAI
AAgACAAHAAcABwAHAAcABgAGAAQABQAHAAUABQAGAAYABQAFAAQAAwABAAAA/P/7//7/
/v/9//3//v///wAA///8//7/+//5//r/+//7//z/+v/6//v/+//5//b/9f/1//n/+v/7
//z/+//7//r/+f/7//n/+f/5//n/+P/4//r/+v/5//v/+P/3//b/9v/3//n/+v/6//v/
+//8//z//P/6//n/+f/5//b/+P/3//X/9//3//n/+//9//7//v/+//v/+v/5//n//P/8
//z//P/7//z//f/8//3//f/9//7/+//5//j/9//4//n/+v/7//r/+v/7//z//v/+//7/
/v/7//n/+P/4//j/+P/5//n/+//8//z/+v/7//v/+v/6//r/+//7//z//v/8//v/+//4
//j/+P/4//j/+P/3//T/+P/4//j/+P/7//v/+//6//r/+v/6//j/+P/4//n/+f/4//r/
9//2//v//P/7//r/+f/4//b/9v/2//b/9v/2//b/9v/3//j/+f/6//v//P/9//7//P/6
//j/9v/3//j/+f/6//z//P/8//z/+P/2//T/8v/0//b/+P/6//r/+v/6//r/+f/4//f/
9v/3//j/+f/6//n/+P/3//b/+P/4//j/+P/4//j/+P/4//j/+P/4//j/+P/4//j/+P/4
//j/+P/4//r/+v/6//r/+P/4//j/+P/4//j/+P/4//b/9v/2//b/+P/3//f/9//6//r/
+v/6//j/+f/7//v//f/8//z//f/9//7//v/+//z//P/8//z//v///wAAAQAAAAAAAAD/
////AAAAAAAAAAAAAAAA///9//v/+//8//r/+v/6//n/9//3//f/9//4//j/+P/3//f/
9//5//n/+f/3//f/9//5//n/+f/4//f/9v/1//T/8v/y//L/8f/z//L/8v/0//f/9//3
//f/+v/4//b/9P/2//b/+f/9////AAACAA4AHwAxADwASwBjAHcAhACJAIEAeQBsAGEA
WQBRAD8AKwAdAA4A/P/4//z/+//4//P/7f/u//j/+P/y//D/9P/1//X/9//7//n/9P/0
//X/9f/2//X/9P/z//L/9P/0//T/8//1//b/9v/3//f/9f/1//X/9v/2//f/9//2//X/
8//y//b/8v/w//L/9f/2//f/+P/1//P/8v/x//P/9f/4//r/+//7//r/+v/4//X/8//y
//b/+v/8//7//f/8//z/+//4//f/9//4//b/+P/4//j/+P/5//r/+//+/wAAAQAAAP7/
/P/7//n//P/9//7/AAD+/wAAAAAAAP///v8AAP//AQADAAUACAAGAAQAAgAAAAIAAgAC
AAMABAAFAAgACgAMAAwADAAMAA0ADQAMAAsADQANAAwADAAPABAAEAAQAA8ADwAPAA8A
DQANAA0ADAAOAA8ADwANAA4ADwARABIADwANAAwACwAKAAoACAAIAAsADAAMAA0ACgAJ
AAgABgAFAAIAAgADAAMAAwAEAAQABgAHAAcABwADAAIA/v/9////AAAAAAEAAAD///7/
+//8/wAA//////7//f/7//r/+v/6//v/+//9//z//f////7//v/+//7//P/9//3//f/8
//n/+P/3//n/+P/4//r//P/9/wEAAAD9//z//P/9////AAAAAAEA/v/+//3//P/9//3/
/v///wAABAAFAAUAAwD///3/+//+/wAAAQACAAMAAgABAAEAAAAAAAAAAAACAAQABgAG
AAIAAQAAAAAA/v/9//3//f/9//3//f/9//7//v///wAAAAAAAAAAAAD9//v/+v/6//z/
/P/9//3//f/+//7//P/9//3//P/8//3///8AAAIAAAD+//3//f/6//r/+v/6//z//P/7
//j//P/8//z//P/7//v/+//6//r/+v/6//j/+P/4//n/+f/5//z/+v/6//f/+v/8//z/
/P/8//z//P/8//z/+v/4//b/9P/1//b/9//4//j/+P/4//j/9v/2//b/9v/4//j/+P/4
//b/9v/2//b/9v/2//b/9v/2//b/9v/2//f/+P/5//r/+f/4//f/9v/2//b/9v/2//b/
9v/2//b/9P/0//T/9P/y//L/8v/y//P/9P/1//b/+P/4//j/+P/4//j/+P/4//X/9P/z
//L/8//0//X/9v/2//b/9v/2//P/8v/x//D/8P/w//D/8P/z//T/9f/2//X/9P/z//L/
8v/y//L/8v/0//T/9P/0//T/9P/0//T/8//x//D/7//z//T/9f/2//T/9f/3//f/9f/0
//T/9f/3//j/+P/4//f/9v/1//T/9//3//f/9//5//r/+//7//n/+v/6//r/+f/6//v/
+//3//X/9f/2//b/9v/2//X/8//z//P/8//2//b/9v/1//L/8f/y//H/8P/v//D/8f/z
//P/8//y//P/9P/1//b/8//y//H/7//t/+z/7P/u//H/8f/x//H/8v/y//L/9P/0//b/
9f/1//v/BAAMABIAGwAlADQARwBfAHEAfgCJAIkAfwB4AHMAZwBbAE8AOwAnABYABAD2
//T/9f/y/+//8f/0/+7/7P/y//b/9P/z//X/9//3//X/9P/0//X/9f/2//b/9v/2//b/
8//y//H/7//w//L/8//1//T/8f/w/+//8v/y//P/8//1//X/9P/0//T/8P/u//D/9P/0
//T/9P/2//X/9f/1//X/9f/2//b/9f/1//T/9P/0//P/8//0//T/9v/2//b/9v/2//f/
9//0//P/8//0//T/9v/2//b/9//3//f/9//7//z//P/6//j/+P/5//n/+f/5//n/+v/6
//z//P/8//z//P//////AQABAAEAAgACAAIAAgACAAQABAAEAAUABAADAAQABAAGAAYA
BgAGAAkACwAMAA0ACwALAAoACgAKAAoACQAIAAoACwAMAA0ADgAPABAAEAAOAA8ADwAN
AAwACwALAAoACgAJAAkACQAKAAoACAAIAAoACgAJAAkACQAJAAkACAAGAAIAAQABAAEA
AQACAAIAAwADAAIAAQACAAIA/////wAAAAD//////f/9//3/+//5//z/+v/5//v/+//6
//r/+//8//7////9//r/+f/5//r/+v/6//r/+P/5//n/+f/6//n/+v/7//n/+P/4//r/
/P/9/wEAAAD///7//v////3//P/6//n/+v/8//3//v/8//v/+//7//3/AAAAAP//AQD/
///////9//7//v/+//7//v/+///////+//3//P/+/wAAAgACAP7//f/8//z//v///wEA
AwAAAP///v/9//r/+v/7//z//v/+//7//v////3//P/8//3//v8AAAEAAQAAAP7/+v/5
//n/+P/4//r/+//7//z//P/6//n/+f/3//j/+f/6//z//P/7//j/+v/6//r/+v/5//n/
+f/4//r/+v/6//j/+P/4//n/+f/5//z/+v/6//n/+P/4//j/+P/4//r/+v/6//r/+P/4
//j/+P/2//b/9v/2//f/+P/5//r/+P/4//j/+P/6//r/+v/6//j/+P/4//j/+P/4//j/
+P/6//r/+v/6//j/+P/4//j/+P/4//j/+P/4//j/+P/4//j/+P/4//j/+P/4//j/+P/4
//j/+P/4//b/9v/2//b/+P/4//j/+P/4//j/+P/4//j/+P/4//j/+P/4//j/+P/4//j/
+P/4//r/+v/6//r/+P/4//j/+P/2//b/9v/2//b/9v/2//b/9//4//n/+v/4//j/+P/4
//r/+v/6//r/+v/5//n/+f/4//j/+P/4//j/+f/7//v/+f/4//j/+f/8//7///8AAP3/
/P/7//r/+//7//v/+//+/wAAAgADAAAAAAD///7//v/+//7//f/5//f/9//4//n/+v/7
//v/+v/5//j/9//4//j/+P/3//n/+f/7//v/9//1//X/9f/3//f/9//2//j/+P/4//j/
9v/2//b/9f/z//L/8v/0//f/9//3//f/9v/4//r/+v/8/wAA/f/3//n/AgAGAA4AIQA1
AEIAVQBvAH8AiACRAJEAiQB+AHUAawBlAFcAPwAnABQAAAD4//j/9//w/+//9f/4//j/
+P/6//r/+P/5//v//f/9//v/+P/1//X/9P/0//X/9v/3//j/9v/2//b/9f/z//T/9P/1
//f/9f/1//X/9P/0//X/9f/5//n/+P/4//j/9P/y//T/9v/2//b/9v/4//f/9//3//f/
9//4//j/9//3//b/9v/4//f/9//4//r//P/8//z/+v/6//v/+//5//f/9v/2//f/+v/7
//z/+f/5//n/+f/7//z//P/6//z//P/9//3/+//7//v//P/8//7//v/+//z//P//////
AQABAAEAAgACAAIAAgACAAYABgAGAAcABwAHAAkACgAKAAoACgAKAAkACQAIAAcACAAJ
AAkACgANAA4ADgAOABEAEQARABEAEAAPAA4ADAAMAA0ADQALAAsACwAMAAwADgANAA0A
DQAOAA4ADAAMAAoACgAJAAkABwAHAAcABgAHAAQABAAFAAMAAwAEAAQABAAFAAUABQAB
AAAA/P/7//7//v/9//3//v///wAA///+/wAA/f/7//3//f/8//z//P/8//3//f/8//r/
+v/7//z//P/8//z//v/////////9//v/+//7//r/+P/3//j/+//7//7//P/5//j/+P/5
//r/+v/5//n/+//8//z//P/9//3//v////3/AAAAAP//AQD////////8//z/+//6//r/
+v/6//v//P/8//z//P/9/wAAAwAEAP///f/7//r/+P/3//f/9//5//v//f////7//v//
/wAA/v/+//7//v/9//v/+v/6//n/+P/4//f/+v/8//3//P/5//n/+P/4//j/+f/5//r/
/P/6//n/+f/7//z//f/+//3//P/6//b/+v/6//r/+v/7//v/+//6//r/+v/6//j/9v/2
//f/9//5//z/+v/6//n/+P/6//r/+v/6//z//P/8//z/+//6//n/+P/6//r/+v/6//z/
/P/8//z/+f/4//f/9v/2//b/9v/2//j/+P/4//j/+P/4//j/+P/2//b/9v/2//f/+P/5
//r/+v/6//r/+v/5//j/9//2//f/+P/5//r/+P/4//j/+P/2//b/9v/2//j/+P/4//j/
9v/2//b/9v/3//j/+f/6//j/+P/4//j/+P/4//j/+P/6//r/+v/6//n/+P/3//b/+P/4
//j/+P/4//j/+P/4//b/9v/2//b/9v/2//b/9v/3//j/+f/6//f/9v/1//T/9f/2//f/
+P/1//X/9f/2//j/+P/4//j/+//9//3//f/6//r/+//7//z//P/8//z//v/+//7////+
//3//P/7//r/+//7//v///8AAAEAAAD///7//P/5//n/+f/6//r//P/8//v/+//6//n/
+P/4//n/+v/6//v/+f/7//v/+f/1//X/9f/1//P/8//y//L/8//0//X/9v/2//b/9f/1
//P/8v/z//P/9f/1//f/+P/6//r/+v/6//r/+//7//n//P8CAAoAFQAjADYATQBfAGsA
dgB/AIEAfQByAGcAXwBVAEUAMwAhABIABAD+//r/9//2//X/8f/u//D/9P/6//7//P/7
//n/9//3//f/9v/1//X/9P/0//b/9v/2//b/9P/0//T/8//1//b/9v/3//X/8//z//P/
9v/2//f/9//3//f/9v/2//j/9P/y//T/+P/4//j/+P/3//X/9P/z//X/9f/2//b/9//3
//b/9v/0//P/8//0//X/+P/5//r//P/8//3//f/6//n/+f/6//j/+v/6//r/+P/3//b/
9f/4//r/+//6//r/+v/7//v/+//7//v//P/8//7//v/+//7//v8BAAEAAgADAAQABgAD
AAIAAQAAAAIAAgACAAMABgAHAAoADAAKAAgABgAEAAcACQAKAAsACQAJAAgACAALAAwA
DAAMAA0ADQANAA0ACwALAAsACgAMAA0ADQALAA0ADQAOAA4ADQALAAoACQAIAAgABgAG
AAYABgAFAAUABwAHAAcABgADAAAAAAABAAIAAwAFAAYAAwADAAIAAQAAAAAA/f/9//7/
/v/9//3//f/9//3/+//7//7//P/7//n/+f/4//j/+f/6//z//f/6//j/+P/5//f/9v/1
//T/9v/3//f/9//5//n/+//9//z/+v/5//r//f/9/wAA/v/9//z//P/9//3//P/6//n/
+//8//z//P/7//v//P/9//7/AgADAAMAAgD///7//f/9//7//v/+//7//v/+/////v/+
//7//v/9//7////+//3//f/9//7//v/9//3//f/9//3//f/9//v/+v/6//r//P/8//z/
/P/7//n/+P/4//r/+v/7//v/+//8//z/+v/5//n/+P/4//j/+f/5//r//P/6//n/+f/5
//r/+//8//7//v/9//r/+f/4//f/9v/1//X/9f/0//b/+P/6//r/+P/4//n/+f/4//r/
9//2//n/AAD9//z/+//6//f/9v/1//T/9P/0//T/9P/3//j/+f/6//r/+v/6//r/+v/6
//r/+v/4//j/+P/4//b/9v/2//b/9//4//n/+v/4//j/+P/4//j/+P/4//j/+v/6//r/
+v/6//r/+v/6//j/+P/4//j/+v/6//r/+v/4//j/+P/4//b/9v/2//b/+P/4//j/+P/2
//b/9v/2//f/+P/5//r/+P/4//j/+P/4//j/+P/4//r/+v/6//n/9//3//j/+P/2//b/
9v/3//r/+//8//z//P/9//3//v/8//z//P/8//7//v///////v/9//z//P////////8A
AAIAAgAAAAAAAAD///3/+//9//7//v/+//3/+//6//n/+v/7//3//v/8//v/+//7//v/
+//5//f/+f/5//n/+f/7//r/+v/6//j/+P/4//j/9v/1//X/9P/2//j/+f/5//n/+f/8
//r/9v/2//r//P/7//v///8GAAwAFAAjADMAQABRAGUAdQCIAJUAkwCJAIAAdwBtAGEA
TwA5ACcAGgAMAAIAAAABAPz/8//v//D/8v/4//7//P/6//n/+//7//v/+f/4//n/+f/4
//j/9v/2//b/9v/4//j/+P/3//f/+P/4//n/+f/3//f/9//4//j/+f/5//n/+f/4//j/
/f/6//n//P/9//z/+//6//r/+f/5//n/+f/5//r/+v/5//n/+P/4//n/+f/6//z//P/+
//7//v/9//z//P/7//3//f/+/wAA/f/+//3//P/8//3//v///wMABAAEAAIAAQAAAAAA
//////////8AAAAAAgACAAIABAAEAAcABwAFAAUABQAGAAgACAAIAAgADAAMAAwADQAL
AAkACQAIAAkACgALAAwADgAPAA8ADwARABEAEAAQABEAEgASABIAEgARABAADwAQABEA
EgASABAAEQARAA8ADwAPABAAEAASABEAEQARAA8ADgALAAoADAAMAAsACwANAA0ADQAM
AAoABgAFAAUABgAHAAkACgAIAAcABQADAAMABAACAAMAAgACAAEAAQABAAEAAQD//wEA
BAACAAEAAAD///3//P/+//7//////wAA/v/+/////v/+//7//v/+//////////3/+//7
//v//P/8//3/AAD/////AgAAAP///v/+////AQACAAIAAwACAAIAAQAAAAEAAQACAAMA
AQAEAAQAAwABAP///////wIABAAFAAYAAwACAAEAAQAEAAQABAAEAAIABAAGAAYABAAD
AAIAAgACAAEAAQABAAEAAQABAAEAAAAAAAEAAgACAAIAAgACAAEA///+//7/AAAAAAEA
AQACAAIAAQD+//7//////wAAAgADAAMABAACAP7/+//5//r//P/+/wAA/v/+//3/+v/9
//7///8AAP7//f/8//r/+//8//3//P/9//7/AAABAP//AAD8//r//f/+/wAAAAAAAAAA
///+//3//P/+//7//v/+//7//v/+//7//v/+//7//v/8//z//P/8//7//v/+//7/AAAA
AAAAAAD///7//f/8//r/+v/6//r//f/+////AAD///7//f/8//7//v/+//7/AAAAAAAA
AAD///7//f/8//3//v///wAAAAAAAAAAAAD///7//f/8//7//v/+//7/AAAAAAAAAAD+
//7//v/+//z//P/8//z//P/8//z//P/9//7///8AAAIAAgACAAIAAQAAAP///v/9//z/
+//6//z//P/8//z//v/+//7//v8AAAAA//////3//v/+//7//P/8//3///8AAAEAAQAC
AAEAAQACAAIAAgACAAIAAgAEAAUABQAFAAMAAwAEAAUABwAHAAgACAAFAAIAAQAAAAEA
///9//3/AQACAAMABAABAAEAAQABAP//AAAAAAAA////////AQD///3/+//7//3//f/9
//3/+v/6//r/+v/7//z//f/+///////+//7///////7//f/9/wAAAgD8//r//v8CAAMA
BwAJAAoAEgAcACUALwA+AE8AaQCBAJAAlQCVAJEAigB/AHEAZwBdAEcALwAaAAwABAAC
AP3/9v/3////AgAAAPr//P8CAAAA/f8BAAMAAQD//wAA/f/9//z//P/7//r/+f/4//v/
/P/9//3//f/+//7////9//v/+//7//7//v//////AQABAAAAAAAAAPz/+v/8//z//P/8
//z//v/9//3//f/9//3//v/+///////+//7/AAD/////AAD//wAA///+//7//v//////
AAD/////AAAAAAIAAgACAP//////////AgAEAAUABAABAAAAAAD//wAAAQACAAQAAgAE
AAQABAAEAAQABwAHAAgACQAKAAwACgAKAAoACgAOAA4ADgAPAAwACwAMAAwADwAQABEA
EgATABMAEgARABMAEwASABIAEwAUABQAFAAUABMAEgARABQAFQAWABYAFAAVABUAEwAR
ABEAEgASABQAEwATABMAFAAUABIAEgASABIAEQARABEAEQARABAADwAMAAwADQAPAA8A
EAAQAA4ADQALAAkACgAKAAcABwAIAAgABwAHAAQAAwACAP//AQAGAAYABwAGAAUAAwAC
AAAAAAABAAEAAgAAAAAAAQAEAAQABAAEAAIAAwADAAMAAwABAAEAAQABAAAAAAACAAUA
BQAIAAYAAwACAAIAAwAEAAQAAwADAAIAAgABAAAAAgADAAUABwAGAAgABwAFAAUAAwAD
AAMABQAGAAYABgAFAAQAAwADAAUABgAHAAgABQAGAAcABgAGAAUABAAEAAUABQAGAAcA
BgAFAAQAAwACAAIAAwAEAAQABAAEAAQABAADAAMABAADAAIAAgABAAUABgAGAAQAAwAD
AAIAAgAAAAEAAQACAAIAAAD///////8AAAEAAgAAAAAA///8////AAABAAIAAQABAAEA
AAAAAAAAAAD+//7//v//////AAAEAAMABAAFAAIAAAAAAAAAAAAAAAAAAAAAAP7//v/+
//7/AQACAAMABAADAAIAAQAAAP///v/9//z//f/+////AAAAAAAAAAAAAAIAAgACAAIA
AgACAAIAAgAAAAAAAAAAAAAAAAAAAAAA/v/+//7//v8BAAIAAwAEAAIAAAD+//z//v/+
//7//v/8//z//P/8//7/AAACAAQAAwACAAEAAAD+//7//v/+/wEAAgADAAQAAwACAAEA
AAAAAAAAAAAAAP7//v/+//7//v/+//7//v///wAAAQACAAEAAAD///7//v/+//7//v8B
AAIAAwAEAAEAAAD///7///8AAAAAAQAAAAAA///+/wAAAAABAAMAAwADAAIAAgADAAMA
BAAEAAYABgAGAAYABAAFAAUABQAFAAUABgAHAAkACQAKAAoADAAKAAoACgAJAAcABQAF
AAUABAADAAIAAwADAAMAAwADAAQABAAEAAEAAQABAAMABQAFAAUABwADAAEA///9//7/
/v/+//7//v/+//7//v///////v/+/wIAAwADAAMAAQD8//7/AAAAAAIABAAHAAcACQAK
AA4AGAAnADcASgBfAHMAhQCSAJcAkQCFAHoAbwBnAGEAVQA/AC8AIAAQAAYACAAJAAIA
+//7//z/AAAAAAAAAAACAAMAAwABAAUACQAIAAYABQADAAIAAgACAAIAAgAAAAAAAAD/
//3//v/+////AQABAAMABQAFAAQABAADAAMAAwACAAIABgACAAAAAgAEAAQABAAEAAQA
AwADAAMAAQABAAIAAgAEAAUABQAGAAQAAwADAAQABAAGAAYABgAGAAYABwAHAAUAAwAC
AAIAAwAGAAcACAAJAAkACQAJAAoACgAJAAYABgAGAAcABwAHAAcABwAIAAkADAANAA4A
DgAOABEAEQAOAA0ADAAMAA8AEAARABIAEgASABIAEwATABMAFQAWABYAFgAWABYAGAAZ
ABkAGQAaABsAGwAcABoAGgAZABgAGgAbABwAHQAdAB0AHQAcABwAHQAdABsAGwAbABwA
HAAeAB0AHQAdABsAGgAXABYAFgAWABUAFQAVABUAFQAUABUAEgASABMAFAAVABcAGAAU
ABMAEQAPAA8AEAAOAA8AEAAQAA8ADwAPAA8ADwANAAsADgAMAAsADQANAAwADAAMAAwA
DQANAAwACgAKAAsACgAKAAoACgAIAAkACQAJAAwACwAMAA0ADwAOAA4AEAAQAA8AEQAO
AA4ADgAPABEAEAAQAA8ADwARABIAEgASAA8ADwAQABEADwASABIAEQASABEAEgATABEA
EAAQAA==
         </WaveFormData>
      </LeadData>
   </Waveform>
</RestingECG>
