# Supplementary material for: Detection of Left Atrial Enlargement Using a Convolutional Neural Network-Enabled Electrocardiogram
Source: Front Cardiovasc Med. 2020 Dec 17;7:609976. doi: 10.3389/fcvm.2020.609976 (PMC7773668; doi:10.3389/fcvm.2020.609976)
Supplement: Supplementary file 5 [file Data_Sheet_5.ZIP › normal4/1802036322_7907_00000023.XML]

<?xml version="1.0" encoding="Windows-1252"?>
<!DOCTYPE RestingECG SYSTEM "restecg.dtd">
<RestingECG>
   <PatientDemographics>
      <PatientID>1802036322</PatientID>
      <PatientAge>73</PatientAge>
      <AgeUnits>Years</AgeUnits>
      <Gender>Male</Gender>
      <PatientLastName>zhengjingrong</PatientLastName>
   </PatientDemographics>
   <TestDemographics>
      <DataType>Resting</DataType>
      <Site>1</Site>
      <AcquisitionDevice>MAC55</AcquisitionDevice>
      <Status>Unconfirmed</Status>
      <Priority>Normal</Priority>
      <AcquisitionTime>09:37:41</AcquisitionTime>
      <AcquisitionDate>08-17-2017</AcquisitionDate>
      <CartNumber>1</CartNumber>
      <AcquisitionSoftwareVersion>009C</AcquisitionSoftwareVersion>
      <XMLSourceVersion>MAC5000 v1.0</XMLSourceVersion>
   </TestDemographics>
   <RestingECGMeasurements>
      <VentricularRate>69</VentricularRate>
      <AtrialRate>69</AtrialRate>
      <PRInterval>160</PRInterval>
      <QRSDuration>98</QRSDuration>
      <QTInterval>372</QTInterval>
      <QTCorrected>398</QTCorrected>
      <PAxis>42</PAxis>
      <RAxis>42</RAxis>
      <TAxis>30</TAxis>
      <QRSCount>11</QRSCount>
      <QOnset>214</QOnset>
      <QOffset>263</QOffset>
      <POnset>134</POnset>
      <POffset>189</POffset>
      <TOffset>400</TOffset>
      <ECGSampleBase>500</ECGSampleBase>
      <ECGSampleExponent>0</ECGSampleExponent>
   </RestingECGMeasurements>
   <Diagnosis>
      <Modality>Resting</Modality>
         <StatementCount>3</StatementCount>
         <LabelText>12SL ��ϳ���</LabelText>
      <DiagnosisStatement>
         <StmtText>�������</StmtText>
      </DiagnosisStatement>
      <DiagnosisStatement>
         <StmtFlag>ENDSLINE</StmtFlag>
         <StmtText>��������������ɲ���</StmtText>
      </DiagnosisStatement>
      <DiagnosisStatement>
         <StmtFlag>ENDSLINE</StmtFlag>
         <StmtText>�ٽ� ECG</StmtText>
      </DiagnosisStatement>
   </Diagnosis>
   <Waveform>
      <WaveformType>Rhythm</WaveformType>
      <WaveformStartTime>0</WaveformStartTime>
      <NumberofLeads>8</NumberofLeads>
      <SampleType>CONTINUOUS_SAMPLES</SampleType>
      <SampleBase>500</SampleBase>
      <SampleExponent>0</SampleExponent>
      <HighPassFilter>16</HighPassFilter>
      <LowPassFilter>150</LowPassFilter>
      <ACFilter>NONE</ACFilter>
      <LeadData>
         <LeadByteCountTotal>10000</LeadByteCountTotal>
         <LeadTimeOffset>0</LeadTimeOffset>
         <LeadSampleCountTotal>5000</LeadSampleCountTotal>
         <LeadAmplitudeUnitsPerBit>4.88</LeadAmplitudeUnitsPerBit>
         <LeadAmplitudeUnits>��V</LeadAmplitudeUnits>
         <LeadHighLimit>2147483647</LeadHighLimit>
         <LeadLowLimit>268435456</LeadLowLimit>
         <LeadID>I</LeadID>
         <LeadOffsetFirstSample>0</LeadOffsetFirstSample>
         <FirstSampleBaseline>0</FirstSampleBaseline>
         <LeadSampleSize>2</LeadSampleSize>
         <LeadOff>FALSE</LeadOff>
         <BaselineSway>FALSE</BaselineSway>
         <ExcessiveACNoise>FALSE</ExcessiveACNoise>
         <MuscleNoise>FALSE</MuscleNoise>
         <LeadDataCRC32>1754376850</LeadDataCRC32>
         <WaveFormData>
CAAHAAcABwAEAAQABAAFAAYABwAHAAgABwAGAAQAAgACAAIAAgACAAIA/v/7//r/9P/0
//T/9P/1//b/+P/5//X/9f/0//T/9P/1//X/9f/0//T/8//y//T/8//z//T/9v/3//f/
9//1//T/8//y//T/9P/1//j//v8BAAYAEAAeAC4ARABWAGYAfACbAKwAsACwAKIAjwB3
AFQANAAaAAIA7P/b/8v/xP/E/8b/yv/T/9b/3P/j/+X/4//m/+n/7P/v//H/8P/z//P/
8v/y//L/8P/z//T/9f/2//j/9//3//f/9P/z//T/8//2//f/+P/5//f/9//4//j/9f/1
//X/9v/4//n/+//8//r/+f/5//j//P/9////AAD9//v/+v/5//r//P/8//z/////////
//////7//f/9////AgADAAMAAQACAAIAAgACAAUABgAIAAoACgAJAAkACAAIAAoADgAO
AA8AEAAQABAAEAASABIAEgAUABYAFgAXABYAFgAWABUAFAATABIAEgATABQAFQATABEA
DwAMAA4ADgANAAwADAAJAAkABwAEAAEA///+/wAAAAAAAAAA/v/8//r/+v/5//n/9//3
//r/+v/3//X/8//0//X/9f/1//X/9P/y//T/8//z//T/8v/y//L/8v/0//T/9P/0//L/
8v/y//P/9f/1//b/9v/1//T/9P/0//L/8//0//T/9P/0//T/9P/y//L/8//z//X/9f/2
//b/9P/z//P/8//1//f/9//3//b/9v/2//b/9f/0//P/8//0//X/9v/3//X/9f/0//T/
9//5//f/9//1//X/9f/1//X/9f/1//b/9v/2//f/9//0//T/9P/y//T/9//3//f/9//2
//b/9//1//P/8//0//X/9v/2//b/9P/1//X/9P/0//X/9v/3//n/+f/4//j/9//2//X/
9P/3//j/+f/5//j/9//0//P/9v/3//f/+P/4//j/+P/4//b/8//1//b/+P/4//j/+P/1
//X/9f/z//P/9f/1//X/9v/3//n/+v/4//b/9f/1//j/+P/4//j/9v/0//P/8//1//f/
+P/4//n/+//4//f/9//0//T/+P/6//r/+v/6//z//P/8//z///8BAAEAAQABAAEAAAD/
////AQABAAMABgAIAAgACAAHAAcABwAGAAYABgAHAAcABwAGAAYABgAEAAMAAgACAAMA
BAAFAAQA/v/7//r/9v/2//b/9v/2//b/9//3//X/8//y//L/8v/0//X/9v/4//b/9f/0
//T/8//z//T/9P/1//X/9f/0//L/8P/w//b/+P/3//z/BAAHAA4AGAAmADoAUgBiAHQA
kACnAK4ArACoAJgAewBZAD4AJgAIAO7/2v/H/7//wP/G/8b/yP/T/9z/3v/h/+H/5f/o
/+3/8v/z//P/9v/5//X/8v/y//T/9P/3//j/+f/6//r/+f/5//n/9//3//n/+f/7//v/
+//7//n/+f/6//r/+v/7//z//v/+//3//f/8//v/+//8//z//////wAAAAD///3//P/7
////AgADAAQABAADAAIAAQAAAAAAAAABAAMABgAHAAcABgAGAAUABAAGAAkACgAMAAwA
DAALAAsADAAMAA4AEgAUABUAFgAWABUAFAAVABQAFgAYABoAGgAXABYAFgAWABQAFAAU
ABQAFAAVABYAFwAWABUAFAASABIAEgARABAADgALAAsACQAJAAcABgAGAAcABgAFAAQA
AAD+//z//P/9//3/+//7//r/+v/3//X/9//4//n/+f/5//n/+P/2//b/9f/1//b/+P/4
//j/+P/2//b/9v/2//T/9P/0//X/9//3//j/+P/1//T/9P/0//X/9//5//r/+P/4//j/
+P/6//r/+//7//v/+//8//z/+v/5//n/+f/7//3//f/9//z//P/8//z/+v/6//r/+//9
//3//f/9//z/+//5//j//f/+//z//P/8//z//P/8//z//P///wEAAQABAAIAAwADAAMA
AwAFAAUABwAIAAoACgAKAAkACQAJAAgACgAKAAsACwAJAAgACAAIAAYABQAEAAQABAAE
AAQAAgD8//n/+P/0//X/9v/3//j/+P/5//n/9//1//T/9P/0//f/9//3//j/9v/1//T/
9P/1//X/9v/2//f/9//3//b/8v/2//j/9v/2//v//P/6////BgAQACIAMgBCAFQAaAB+
AJcAqgCuAKoApgCVAHcAVgA4ABoA+v/k/9P/x//E/8j/yv/O/9f/2v/a/9//4//l/+j/
7f/w//P/9f/2//X/8//2//T/8v/y//T/9v/4//r/+P/3//f/9//5//n/+//7//v/+//7
//v/+v/5//n/+P/6//v//P/+//7//f/9//z//f/9//7//v//////AAAAAP7//f/9//3/
//8CAAMABAAEAAMAAgABAAQABAAEAAUABgAIAAgABwAFAAYABgAGAAcACwANABAADwAO
AAwACwAOAA4AEAAUABYAFwAYABgAFwAWABcAFgAYABoAHAAcABkAGAAYABgAGAAYABgA
GAAXABcAFwAXABQAEwASABAAEAAQAA8ADgANAAkACAAFAAUAAwACAAIAAQAAAP///v/6
//j/9v/2//j/+f/4//n/+v/6//f/9f/1//b/9//3//f/9//2//T/8v/x//H/8v/z//T/
9f/2//T/9P/0//T/8v/y//L/8//1//X/9v/2//P/8v/y//L/9P/1//b/9v/1//T/8//y
//T/9P/1//X/9//3//j/+P/3//X/9P/z//T/9//4//n/9v/2//b/9v/2//b/9v/3//f/
9//3//f/9//3//b/9v/3//n/9//3//X/9f/1//X/9f/1//X/9v/4//j/+f/5//f/9v/1
//L/9P/3//f/9//1//T/9P/1//b/9f/2//j/+P/4//f/9v/0//X/9f/0//b/9//4//n/
+P/3//X/9P/2//b/9v/2//j/+P/4//f/9f/1//P/8//3//n/+v/8//n/+P/3//b/9//1
//j/+v/6//r/+v/6//f/9//3//X/9//5//n/+f/4//f/9//2//b/9v/3//n/+v/6//r/
+v/4//b/9f/1//b/+f/7//z/+v/7//f/9f/2//b/9//4//r/+v/6//r/+v/5//j/+P/6
//r/+v/8//z/+//4//f/+P/4//n/+f/9//v/9//3//b/+P/4//j/+P/4//j/+P/4//j/
+P/4//j/+v/6//r/+v/4//j/+P/4//b/9v/2//b/9//4//n/+v/5//j/9//2//f/+P/5
//r/+P/4//j/+P/4//j/+P/4//r/+v/6//r/+P/4//j/+P/6//r/+v/6//j/+P/4//j/
+P/4//j/+P/6//r/+v/6//j/+P/4//j/+v/6//r/+v/6//r/+v/6//j/+P/4//j/+f/6
//v//P/6//r/+v/6//z//P/8//3//f/9//3//v/9//3//f/9/wAAAQAEAAYABwAGAAUA
AwAFAAcACAAKAAgACQAJAAkABgAGAAYABgAGAAYABwAIAAYABAAAAPr/+//8//r//P/5
//j/9//2//f/9//1//X/9v/2//b/9//1//X/9v/2//f/9v/2//X/8//0//T/9f/1//X/
9P/0//b/9v/2//b/9//6//j///8OAB4ALABAAFAAYAB0AIwAowCwALQAsgCkAIkAZwBE
ACQABADq/9r/zf/D/8T/yP/I/8j/zf/W/9r/2//j/+n/6v/t//L/8f/v/+7/8f/x//b/
+P/4//j/+P/4//j/+P/2//X/9f/1//f/9//5//n/+P/3//b/9f/2//f/+f/6//f/9//3
//j/+f/5//r/+v/6//v//f/+//7//f/9//z//f/9//7//////wAA///+////////////
AQACAAMABQAEAAQAAgD//wIABAAFAAYABQAHAAcACAAHAAYABAADAAcACAALABAADQAN
AA0ADAAOAA4AEAAQAA4AEAASABIAEQAQABAAEAARABIAEwAUABAADwAOAA0ADgAPABAA
EAAOAA4ADQAMAAwACQAJAAcABwAFAAQABAABAAAA///+/////v/9//7//v/9//r/+f/6
//r/9//1//f/+P/5//n/9v/1//P/8P/y//P/9f/4//f/9v/1//T/9P/0//T/9P/1//b/
9//5//b/9f/1//T/9v/2//f/+P/2//f/+P/4//j/+P/4//j/+f/6//z//f/7//n/+P/2
//j/9//3//f/9f/3//f/9//3//j/+f/6//z//P/8//3/+v/5//j/9//4//n/+f/6//r/
+//4//f/9//3//f/9//5//n/+f/6//n/+P/4//f/+P/4//j/9v/0//f/9//3//X/9P/0
//X/9v/1//b/+P/2//b/9f/0//b/9//3//b/8//z//P/8//z//P/8v/y//P/9P/1//b/
8//y//H/7//x//P/8//1//T/9f/1//b/9P/0//T/9P/1//P/9v/4//X/9P/z//L/8v/z
//T/8//z//X/9f/1//T/8//z//L/8v/y//P/9f/1//T/8//y//P/8v/y//P/8f/z//T/
9P/0//X/8f/v//H/8v/0//b/9//2//X/9P/1//X/9f/2//T/9P/0//b/9f/1//P/8//4
//T/8v/y//L/8v/z//T/9f/2//X/9//3//f/9//3//b/9f/2//n/+v/9//7/AAAAAAAA
AQABAAEAAAAAAAAAAQABAP///v/+//7/AAD///7//v/9//z/+//4//b/8//y/+7/7//w
//H/8v/v/+//7v/r/+7/7v/v//D/8P/v/+7/7v/w/+//7v/u/+3/7f/u/+7/7f/t/+3/
7P/w//L/8v/w//D/8f/0//b//f8GABQAIAAwAEQAVABiAHoAjwCaAJwAmACOAHUAUQAu
ABIA9v/e/8j/u/+3/7b/tv+6/7z/v//G/8z/0f/X/9//5P/n/+r/6//p/+z/6//p/+z/
7v/w//D/8f/y//P/9P/x/+//7v/t//D/8f/0//X/8v/x//D/7//y//P/9f/2//P/8//z
//T/8//z//T/9P/0//X/9//4//j/9//3//b/9//3//j/+f/6//z//P/8//v/+//7//v/
/v/+//7////9//7//f/7//3/AAACAAQAAgAFAAYACAAHAAYABAADAAcACAALABAADQAN
AA0ADAANAA4AEQASABIAFAAWABYAEwASABIAEgAVABYAFwAYABUAEwARAA8AEQARABEA
EAAOAA4ADQAMAAoABwAHAAUABAADAAMABAACAAAA/v/8//z/+v/4//j/+f/5//f/9//3
//b/8v/v//D/8v/0//X/8//z//L/8P/y//H/8f/y//H/8P/v/+7/8P/w//D/8P/y//L/
8v/z//L/8f/x//D/8P/w//H/8v/0//X/9v/2//P/8v/x//D/8f/y//T/9f/z//P/9P/0
//X/9f/2//f/9v/3//b/9f/y//L/8v/y//P/9P/1//f/9f/1//X/9f/3//f/9v/2//b/
9//0//P/8//z//P/8//0//X/9v/4//b/9P/z//H/8f/y//P/8v/y//X/9f/1//T/8v/x
//H/8v/x//L/9P/z//L/8P/u//H/8//0//T/8//z//P/8//y//H/7//u//H/8v/z//T/
8//y//H/7//w//H/8P/x//L/8//z//T/8v/y//L/8v/0//H/8//0//P/8v/x//D/8f/x
//H/7//x//P/8//z//L/8f/x//D/8f/w//D/8f/w//D/8P/w//P/8v/y//P/8f/z//T/
9P/v/+v/7P/v//D/8f/y//L/8v/y//L/8//1//X/9f/2//f/9//3//n/+//7//3//v8A
AAAAAAABAAEAAQAAAP7//v//////AQAAAAAAAAAAAP///v/+/wAAAAAAAP7/+v/3//b/
8v/w//D/8P/w//L/8//z//H/8P/u/+3/7P/v/+//7//w/+7/7f/s/+z/6//r/+z/7P/v
/+//7//u/+z/7P/s/+z/7v/x//D/9v///wYAEgAeACoAPABSAGIAegCXAKYAqACmAJ4A
iwBtAEoALAASAPb/4P/R/8P/vv++/8D/xv/L/9L/1v/b/9v/3f/g/+X/6P/p/+3/8P/v
/+//7v/u/+7/7P/t/+7/7//w//H/8f/y//P/8f/x//P/8//1//X/9f/1//P/8//0//T/
9P/1//b/+P/3//f/+P/4//b/9f/1//T/9v/3//n/+v/6//n/+f/5//j/+v/6//r//f/9
//3//f/8//z//P/9/wAAAgACAAEA//8AAAAAAAACAAUABgAIAAoACgAJAAkACQAIAAkA
DAAOAA8AEAAQAA4ADgAQABAAEgAUABYAFgAVABQAFAAUABIAEgASABIAFAAVABYAFwAV
ABMAEQAOABAAEAAPAA4ADgALAAsACQAHAAUABAAEAAMAAgABAAAA/f/6//f/9v/4//n/
+P/5//r/+v/3//X/9f/2//f/9//3//f/9v/0//L/8f/x//L/9P/0//T/9P/0//T/9P/0
//L/8v/y//P/8//z//T/9P/z//L/8v/y//T/9f/2//b/9v/2//b/9v/1//T/9P/z//T/
9f/3//j/9v/1//X/9f/1//f/9//3//r/+v/5//j/9//2//f/+P/5//r//f/////////+
/////////wAAAwAEAAcABQAGAAUABAAEAAUABgAGAAgACAAJAAkABgAEAAMAAgAFAAUA
BQAGAAMAAgABAP7/+v/3//b/8v/y//L/8v/y//D/8f/x/+//8P/w//H/8v/y//H/8P/w
//L/8f/w//D/8f/x//L/8v/y//H/8P/u//D/8P/y//T/9P/z//L/8v/7/wgAEAAeADIA
RABUAGgAfgCVAKgAsgCyAKgAlQBxAEoAKgAOAPD/2v/J/8H/wP++/8D/wv/H/8z/1P/X
/93/5f/o/+n/6v/r/+//7v/r/+3/8v/w//L/+P/1//T/8//y//T/8//z//P/9f/1//f/
9//1//X/9f/1//b/9//5//r/+P/3//b/9v/5//n/+v/6//v/+//8//z/+v/5//n/+P/6
//v//f////3//v/9//z///////////8BAAIAAwAFAAQABAACAP//AQAEAAYACAAHAAkA
CQAKAAoACgAJAAkACwAMAA8AFAATABMAEwASABUAFgAZABoAFwAYABkAGAAZABgAGAAY
ABoAGgAaABoAFwAXABcAFwAWABUAFAASABEAEAAOAAwADAAJAAkABwAHAAUABAAEAAAA
/v/8//r/+//6//n/+v/5//n/9//3//r/+v/3//X/9//4//n/+f/4//f/9f/y//X/9f/2
//j/9//2//X/9P/2//b/9v/2//j/+P/4//n/9v/1//X/9P/0//T/9f/2//b/9//4//j/
+P/4//j/+P/4//j/+f/5//f/9//4//j/+v/5//n/+f/5//v/+//7//j/+P/4//j/+f/6
//v//f/6//n/+P/3//j/+f/5//r/+f/7//n/+f/5//n/+f/5//n/+f/5//r/+P/4//n/
+f/5//r/+//6//n/+//6//n/+f/4//j/+f/7//n/+f/6//j/+P/3//b/9//5//r/+v/5
//n/+f/5//v/+//6//r//P/8//z//P/7//r/+f/3//r/+//6//v/+//7//r/+v/4//j/
+P/4//v/+f/8//7/+//6//n/+P/6//v//P/7//n/+//7//v/+f/5//r/+v/7//r/+v/7
//v/+v/5//j/+f/4//j/+f/5//v//P/8//r/+//3//X/9//4//r//P/7//r/+f/4//v/
+//7//z/+v/6//r//P/8//v/+P/3//n/+v/8//3/+f/7//v/+f/8//7//v/+//7/+//6
//n/+P/7//z//f/+//z//P/8//z/+v/6//r/+v/8//z//P/8//v/+v/5//j/+f/6//v/
/P/8//z//P/8//r/+v/6//r/+//8//3//v/9//z/+//6//v//P/9//7//P/8//z//P/6
//r/+v/6//3//v///wAA///+//3//P/+//7//v/+//7//v/+//7/+//6//n/+P/7//z/
/f/+//3//P/7//r//P/8//z//P/9//7///8AAP7///8BAAEAAgAEAAYABwAEAAMABAAD
AAcACAAKAAoACgAJAAkACQAGAAYABgAHAAkACQAIAAgABgAGAAUABAAGAAYABgAGAAYA
AgD///7/+v/6//r/+v/6//r/+//7//n/+f/4//j/+v/7//v/+//6//r/+f/4//b/9f/1
//b/9//5//r/+//5//j/9//2//j/+P/9/wIABgAHAA4AHAAqADwAUABiAHIAjAClALAA
sgCqAJoAgQBjAEYAKgAMAPL/3P/N/8n/yP/E/8b/zP/T/9r/4v/l/+f/6//s/+v/8P/1
//f/+P/5//f/9P/0//b/9v/4//r//P/+//7//f/9//3/+//7//3//f////////////3/
/f/+//7//f/9//3//v//////AAAAAP////8AAAAAAQABAAIAAgACAAEAAQABAAIABAAE
AAQABwAHAAcABwAHAAYABQAFAAkADAANAA0ADAAMAAsACgAKAA0ADgAQABAAEAAPAA8A
DgAOABAAFAAUABUAFgAWABQAFAAWABYAGAAaABwAHAAbABoAGgAaABgAGAAYABgAGQAZ
ABkAGQAYABcAFgAUABYAFgAVABQAFgATABMAEQAPAA0ADAAMAA0ADAALAAoABgAEAAIA
AgAFAAUAAwADAAIAAgD///3/+//8//3//f///////v/8//r/+f/5//r/+v/6//r/+v/6
//r/+v/6//r/+v/6//v/+//7//z//P/7//r/+v/6//z//f/+//7//v/+//7//v/8//z/
/f/9//////8AAAAA/v/9//3//f///wEAAQABAP7//v/+//7//v/+//7///8AAAEAAgAD
AAIAAQD///7///8BAP////////////////7//f/8//z///8AAAIAAwABAAAA///8//7/
AQABAAEA///+//7///////3//f/+////AAAAAAAA//////7//P/8//3//v/////////+
//7//P/8//z//P/9//7///////7//f/6//n/+//9//7/AAAAAAAAAAAAAP7/+//9//7/
AAAAAAAAAAD9//3//f/7//3//////////f/9//7//v/9//z//P/9/wAAAAAAAAAA/v/8
//v/+//9////AAAAAP//AQD+//3/+//6//r/+v/9//7///8AAP3/+//7//z//f/+////
AAACAAIAAgACAAIAAwACAAEABAAFAAUABQADAAUABQAHAAoADAAMAAwACQAJAAkACAAH
AAYABgAFAAgACAAJAAoACAAHAAYABgAIAAgACAAGAAIA///+//r/+P/4//j/+P/4//n/
+f/3//X/9P/0//T/9//3//f/+P/4//f/9v/2//X/9f/2//b/9//3//f/9v/2//b/9P/y
//b//f/+/wAABQAKABQAIgA0AEYAWABsAIQAoQC2ALoAtACuAJkAdwBUADgAHAD+/+T/
0//H/8D/wP/E/8b/yf/S/9r/4f/j/+X/6P/p/+r/7//z//L/9f/5//j/9P/y//L/9f/2
//f/+P/4//f/9//3//f/9//5//n/+v/7//z//f/6//n/+f/4//n/+f/5//r//f/9//7/
/v/8//v/+//6//z//f///wAA/v/9//3//f/8//7//v/+/wEAAQABAAEAAQAAAP////8D
AAYABwAHAAYABgAFAAQABAAHAAgACgALAAwADAANAA0ADAANABAAEwAVABcAGAAWABYA
GAAYABYAGAAaABoAGQAYABgAGAAWABYAFgAWABYAFwAYABkAFgAVABQAEgASABIAEQAQ
ABIADwAPAA0ACQAHAAYABgAHAAYABQAEAAEA/v/7//r/+//7//n/+f/7//z/+v/5//b/
9v/2//X/9v/3//f/9v/0//P/8//0//T/9P/0//T/9v/2//b/9v/1//T/8//z//T/9f/3
//j/9//2//b/9v/2//f/+P/4//j/+P/4//j/9v/2//f/9//5//n/+v/6//j/9//3//f/
9//5//n/+f/4//j/+P/4//j/+P/4//n/+//7//v/+//5//n/+P/4//v//f/7//v/+//7
//v/+//5//n/+f/6//z//P/9//3/+f/4//f/9P/2//n/+f/5//v/+v/6//v/+v/3//b/
9v/4//r/+//8//v/+//6//j/+f/5//n/+f/7//v/+v/6//r/+v/6//r/+v/6//r/+f/7
//v/+f/5//j/+f/5//r/+v/6//r/+v/4//X/9//4//r/+v/6//r/9//3//f/9f/3//n/
+f/5//f/9//4//j/9//2//b/9//5//r/+//8//n/9v/0//P/9P/3//n/+v/9/////P/7
//r/+P/3//b/+v/6//r/+v/6//n/+P/4//j/9v/5//r/+//8//z//P/8//z//f//////
//8AAAEAAQABAAEAAwADAAUABgAIAAgACAAFAAUABQAEAAYABgAHAAcABwAGAAYABgAE
AAMAAgACAAQABAAEAAIA/v/7//r/9v/2//b/9v/2//b/9//3//X/8//y//L/8v/1//X/
9f/2//b/9f/0//T/8f/x//L/8v/1//X/9f/0//T/8v/u/+z/8v/7/wAAAAABAAoAEgAc
ACwAPgBQAGIAeACPAKYArgCqAKQAkwB3AFYAPAAeAAIA6v/T/8P/vv+8/8D/yP/L/8z/
0v/Z/93/4f/m/+v/7P/t//H/9v/1//X/9v/2//T/9P/1//b/9//4//j/9//3//f/9f/1
//f/9//4//n/+v/7//r/+f/5//j/+P/5//r//P/9//3//v/+//v/+//8//z//////wAA
AAD///3//P/7//z//v/+//7/AAABAAIAAwADAAIAAQABAAMABgAHAAcABgAGAAUABAAG
AAkACgAMAAwADAALAAsACgAKAAwAEAARABMAFQAWABUAFAAVABQAFQAYABsAHAAbABoA
GgAaABgAGAAYABgAGAAZABoAGwAaABkAGAAWABgAGAAXABYAFAARABEADwANAAsACgAK
AAsACgAJAAgABAAAAPz/+v/9//////8BAAEAAAD8//n/9//4//n/+f/7//v/+v/4//f/
9f/0//T/9f/2//f/+P/2//b/9v/2//T/9P/0//X/9v/3//n/+v/3//b/9v/2//b/9//4
//j/+P/4//j/+P/2//b/9//3//r/+//9//7//f/7//r/+f/7//3//f/9//r/+v/6//r/
/P/8//z//f/9//3//f/9//v/+//6//r/+//9//v/+//9//3//P/6//r/+v/6//z//v8A
AAIAAgADAAIAAQACAAMAAwADAAQABwAIAAsACQAKAAkACAAIAAkACgAKAAgACAAJAAkA
CQAIAAgACAAKAAkACAAIAAcABgAFAAIA/v/7//r/9v/2//b/9v/2//b/9//3//X/9//2
//b/9v/2//X/9P/0//f/9//3//j/9v/1//X/9P/1//X/9f/0//b/9v/2//T/9P/1//b/
+P///wgAFAAiADAAQABSAGQAfACXAKwAtgC4ALAAnQB9AFgAOAAcAAAA5P/R/8f/xv/G
/8T/xv/L/9D/1v/b/+P/6//u/+//7v/t/+3/8P/z//n/+v/4//j/+P/4//j/+P/4//j/
9//3//f/+f/5//v/+//6//n/+P/3//n/+//+/wAA/P/7//r/+v/8//3///8AAP3//f/+
//7//v/9//3//P//////AAABAAEAAgABAAAABAAFAAYABwAGAAYABgAHAAcACAAHAAUA
BgAIAAkACgAJAAsACwAMAA8AEAAQABEAEAAQABIAFgAUABUAFgAWABkAGgAdAB4AHQAe
AB8AHgAfAB4AHgAeAB4AHgAeAB4AGwAbABsAGwAdAB0AHQAcABkAGAAWABQAFAARABEA
DwANAAsACgAKAAYABAACAAAAAQAAAP//AAAAAP///P/7//7//v/7//n/+v/8//7////+
//3/+//4//r/+f/5//r/+P/4//j/+P/6//r/+v/6//j/+P/4//n/9//3//j/+P/6//r/
+//8//n/+f/5//j/+//8//3//v/8//z//f/9//z/+//7//r/+//7//z//f/8//3//P/7
//v//P/9//7//P/8//z//f/7//v/+//7//7//////wAA/v////z/+//8//3//v////3/
/f/9//7//P/8//3//f/+//7//v/8//v//f/8//v//f/8//z//f/9//v/+//8//z//P/7
//r/+//9//7//v/8//v/+v/5//z//f/9//7//P/8//z//P/6//r/+v/5//v//f/9////
/f/9//z//P/+//7//v/+//7/+//9//7//P/8//z//P/8//3//v/9//z//f/8//v//f/9
//7//v/9//z//P/9//7//v/+//7/AAD+//3//f/7//3//v/+/wEAAwAAAP/////+//7/
/v////7//f/8//7///8AAAIAAQAAAP//AAABAAEA//////7//v///////////wMAAwD+
////AAABAAIAAQAAAP///v///wAAAQACAAEAAAD///7///8AAAEAAgAAAAAAAAAAAAAA
AAAAAAAAAgACAAIAAgAAAAAAAAAAAAAAAAAAAAAAAgACAAIAAgABAAAA///+/wEAAgAD
AAQAAwACAAEAAAACAAIAAgACAAQABAAEAAQAAwACAAEAAAABAAIAAwAEAAMAAgABAAAA
AgACAAIAAgAEAAQABAAEAAMAAgABAAAAAwAEAAUABgAEAAQABAAEAAQABAAEAAQABwAI
AAkACgAIAAgACAAIAAsADAANAA4AEAAQABAAEAAQABAAEAAQABAAEAAQABAADQAMAAsA
CgANAA4ADwAQAA8ADgANAAwACgAIAAYABAACAAIAAgACAAAAAAAAAAAAAQACAAMABAAD
AAIAAQAAAAAAAAAAAAAAAgACAAIAAgABAAAA///+/wAAAAAAAAAAAQACAAMABAALABIA
GQAgAC8APgBNAFwAcACCAJQApgCiAKAAngCcAH0AYABDACYAEQD8/+f/0v/S/9L/0v/S
/9f/2v/d/+D/6P/u//T/+v/6//r/+v/6//z//P/8//z//v8AAAIABAADAAIAAQAAAAMA
BAAFAA==
         </WaveFormData>
      </LeadData>
      <LeadData>
         <LeadByteCountTotal>10000</LeadByteCountTotal>
         <LeadTimeOffset>0</LeadTimeOffset>
         <LeadSampleCountTotal>5000</LeadSampleCountTotal>
         <LeadAmplitudeUnitsPerBit>4.88</LeadAmplitudeUnitsPerBit>
         <LeadAmplitudeUnits>��V</LeadAmplitudeUnits>
         <LeadHighLimit>2147483647</LeadHighLimit>
         <LeadLowLimit>268435456</LeadLowLimit>
         <LeadID>II</LeadID>
         <LeadOffsetFirstSample>0</LeadOffsetFirstSample>
         <FirstSampleBaseline>0</FirstSampleBaseline>
         <LeadSampleSize>2</LeadSampleSize>
         <LeadOff>FALSE</LeadOff>
         <BaselineSway>FALSE</BaselineSway>
         <ExcessiveACNoise>FALSE</ExcessiveACNoise>
         <MuscleNoise>FALSE</MuscleNoise>
         <LeadDataCRC32>1988954998</LeadDataCRC32>
         <WaveFormData>
+f/5//r/+v/4//f/9v/1//b/8//x/+//7f/q/+j/5f/j/+H/4f/e/9//3//g/+H/3//f
/9//3//g/+D/4f/h/+D/3v/d/9z/3P/e/97/3v/g/+D/4P/g/9//3v/d/97/4f/i/+P/
4//i/+H/3v/d/97/4P/l/+f/6f/q/+n/6f/p/+7/+f8NACIAPQBfAHgAhwCYAKEAlABv
AEAAJAAeAB8AHAAUAAcAAgACAP7//f///wEAAwACAP7/9//y/+z/6P/o/+r/6v/s/+v/
6v/m/+T/5P/m/+f/5//n/+f/5//l/+T/4//i/+H/4f/i/+P/5f/m/+T/4//j/+P/4v/i
/+X/5f/m/+b/5v/k/+P/4v/i/+P/5v/n/+n/6f/l/+P/4v/i/+L/5P/l/+X/6P/o/+j/
6P/k/+T/5P/m/+v/7P/s/+z/6v/o/+j/6f/p/+z/7//w//L/8v/y//D/8P/w//L/9v/5
//r//v////3//P/7//r//P8AAAMABQAFAAQABAAEAAIAAQAAAAAAAwAEAAUABQABAAAA
/v/8//7///8BAAEA//////3/+//5//b/9f/1//f/+P/4//n/9f/y/+//7//v/+//7//v
//H/8f/v/+z/6v/r/+v/6//s/+z/7P/r/+f/5v/m/+X/5v/p/+v/7v/t/+3/7P/r/+r/
6v/q/+z/7f/u/+//8P/t/+3/7f/u/+3/7v/v/+//8P/w//H/8P/t/+3/7P/t/+7/7//x
//L/7//u/+7/7f/v//H/8f/x//L/8v/w//D/7//u/+3/7f/v//D/8v/y/+7/7f/s/+z/
7v/v//D/8P/u/+3/7P/s/+r/6v/q/+z/7v/u/+7/7v/r/+r/6P/n/+r/6//r/+z/7P/s
/+r/6f/n/+j/6P/o/+z/7f/t/+3/6v/p/+j/5v/m/+f/6P/p/+z/7P/q/+j/5//n/+j/
6P/r/+z/7v/v/+z/6v/n/+X/6P/q/+r/6v/s/+z/6//r/+j/5v/l/+X/6P/p/+r/6//p
/+n/6v/q/+v/6//r/+r/7P/t/+3/7f/s/+v/6v/p/+r/6//s/+3/7P/r/+r/6f/q/+z/
7f/u/+7/7v/s/+z/6f/p/+f/7P/v//D/8f/y//L/8f/w/+//8//2//j/+//5//r/+v/8
//z//P/8//z/AAABAAQABQADAAQABAADAAUABQAFAAUA///8//n/+P/1//P/8P/t/+3/
7//u//D/7f/t/+3/7f/t/+3/7f/t/+z/7P/r/+v/6v/q/+r/6v/s/+z/7P/s/+v/6v/p
/+j/6f/q/+3/7v/u/+7/7f/t/+3/6//p/+7/8P/x//X/+f/2//X/9//3//7/DwAfADgA
VwBzAIoAmwCqAKsAlgBrAEIANAA0ADEAKgAmAB8AFgAUABQAEQARABMAEwAOAAgAAQD8
//z//P/8//z//P/6//f/8v/y//L/8v/z//X/9v/3//X/9f/z//L/9P/0//T/9f/3//f/
+P/4//P/8f/w/+//8f/y//b/9//2//b/9v/0//T/9P/1//f/9v/3//n/+f/2//P/8f/w
//P/9v/4//n/+f/4//f/9v/y//L/8v/0//n/+v/6//r/9v/0//T/9f/2//r//v8AAAEA
AAD///z//f/+/wEABgAIAAgACwALAAgACAAIAAgACAAMAA8AEQAPAA4ADgAOAA0ADQAN
AA4AEQASABMAEwAPAA4ADAAKAAsADQAQABEAEAAPAAwACQAKAAgACAAJAAwADAALAAsA
CAAEAAAA//8AAAEAAgADAAEAAQD///z//v////////8CAAIAAgABAP///v/+//3///8B
AAIABAAEAAMAAQD///7//v/+/wAAAQACAAMABAACAAEAAAAAAAIABAAGAAcABwAGAAYA
BAAGAAcABwAJAAsACwAMAAwACgAIAAcABQAGAAkACgALAAoACgAIAAgACgAKAAoACwAN
AA4AEAAQAA0ACwAJAAgADAAOAA4ADgAOAA4ADgANAAwACwAPABIAFAAXABUAFgAWABgA
GgAaABoAGgAcAB0AIAAhACEAIgAiACEAIQAhACEAIQAcABgAFAASABAADwANAAsACwAL
AAgACAAFAAUABQAFAAYABwAIAAkABwAGAAQAAwAEAAQABAAEAAcACAAJAAoACQAIAAcA
BgAIAAgACgAKAAoACgAJAAkABQAHAAsADAAMAA8ADwANAA4ADwAPABUAHAAjADEARgBf
AHsAlACnALYAwwDAAKMAdgBWAE4ASwBEAD4AOQA4ADYANAAzADMAMQAtACoAJgAhABwA
HAAaABoAGAAYABYAEwASABAAEAAUABYAFwAXABcAFAATABAADgAPABAAEQATABMAEwAU
ABQAEgARABEAEQAVABYAGgAbABkAGAAXABQAFgAWABcAGQAYABkAGwAbABsAGQAYABgA
GQAcAB4AHwAdABwAGwAaABsAHAAdACAAIQAiACIAIgAiACAAIAAhACMAJgApACoAKQAo
ACcAJAAnACgAKwAwADAAMAAzADMAMgAyADIAMgA0ADgAOwA9ADsAOAA2ADQANgA3ADgA
OgA5ADoAOwA7ADgANgAzADAAMQAzADYANwA1ADMALwArACwAKgAqACsALAAsACsAKwAp
ACYAIwAjACYAJwAoACkAKAAnACQAIAAiACMAIwAjACYAJgAmACUAIwAiACIAIQAjACUA
JgAoACYAJQAjACEAIQAiACMAJgAmACYAJgAmACMAIwAjACQAJgAoACoAKwAqACgAJwAk
ACUAJwAoACsAKQApACoAKgApACgAKAAnACgAKwAsAC0ALQAsACkAKAAqACoAKgArACkA
KgAsACwAKgApACgAKAAqACsALAAsACsAKQAnACYAJwAoACkALAAqACoAKgAqACYAJgAl
ACUAJwApACoALAArACoAJwAlACYAKAApACoAKgApACcAJQAlACUAJQAkACQAJQAmACcA
JwAmACMAIAAiACMAJQAmACYAJgAnACcAJQAkACIAIQAjACYAJwAoACUAJAAiACEAIwAi
ACIAIwAjACMAIwAjACIAIQAhACAAIgAjACQAJAAiACEAHwAdACAAIQAiACMAIwAjACMA
IwAiACEAIAAfACAAIgAjACQAIQAgAB0AHAAgACEAIgAjACMAIwAjACMAIAAhACEAIQAj
ACMAJAAkACQAIgAeABwAHgAfAB8AIAAiACEAHQAdABwAHgAeAB4AHgAgACAAIAAgAB4A
HgAeAB4AHwAgACEAIgAhACAAHwAeABwAHAAcABwAHQAeAB8AIAAfAB4AHQAcAB0AHgAf
ACAAIAAgACAAIAAeAB4AHgAeACAAIAAgACAAHwAeAB0AHAAdAB4AHwAgAB8AHgAdABwA
GgAaABoAGgAbABwAHQAeAB0AHAAbABoAGwAcAB0AHgAdABwAGwAaABgAGAAYABgAGwAc
AB0AHgAdABwAGwAbAB4AHwAgACIAIwAjACQAIwAkACQAJgAoACoAKgAqACsAKAApACgA
JwAqACwALQAvAC8ALwAvACsAJgAjACIAIAAgAB8AHgAdABkAFAASAA8AEwAVABcAGQAW
ABUAFAASABIAEQARABAAEgASABIAFAATABIAEQAQABEAEgATABQAEwAUABMAEgASABEA
EQARABUAEwASABIAEwATABEAFAAXABsAHQAkAC0APQBUAHEAjwCoAL8A0ADTAL4AkQBg
AEwATABJAEYARAA/ADwAOgA2ACsAJwAnACkAKAAoACcAIgAcABgAFAASABAADgARABQA
FAAUABYAFAATABEADwAPAA8ADQAMAA0ADgAPABEADwANAAwACgALAAsADAANAAsACgAM
AAsACAAIAAgABgAHAAgACgANAAwACwALAAkACwALAAwADgALAAwADAALAAoACgAKAAoA
CQAKAAsADgAPAA4ADAAKAAsACgALAA0ACgAMAA4ADgAQABAAEAAOAA8AEAATABgAGAAW
ABcAFQAXABgAGQAaABkAHAAeAB8AHQAcABwAHAAdAB0AHQAeAB0AHAAbABkAGQAaABoA
GgAaABsAHQAdABsAGwAZABcAFwAWABcAGQAWABQAEQAPABEAEAAPABEAEAAPAA4ADQAP
AA8ADQAKAAwADQANAA0ACgAIAAYAAwAFAAYACAAJAAcABwAGAAYABQAFAAQAAwAEAAYA
CAAMAAoACAAGAAQABgAHAAgACgAKAAoACgAJAAkACAAIAAYABwAJAAoADQAJAAcABgAE
AAQABAAFAAUAAwAFAAUABQAGAAYABAAEAAUABgAHAAkABwAGAAYABAAFAAUABQAGAAMA
AwADAAIAAAD///7//v8BAAIAAwAGAAMAAgABAAAAAQACAAIAAwABAAEAAAAAAAAAAAD+
//3//v8AAAEAAgACAAEA///9//7///8AAAAA/f/9//3//f8AAAAA/v/8//z//f///wAA
/v/8//v/+f/9//7//v////7/AAAAAAAA/f/8//r/+f/8//z//f////z/+//6//n/+v/7
//3//v/9//3//f/8//r/+//7//v//P/9//7////7//n/9//1//b/9//4//n/9//4//j/
+P/4//j/9v/2//j/+f/6//v/+//7//v/+//5//v//P/9//z/+//7//r//f/8//n/+P/8
//r/+v/6//r/+v/8//3//v////3//v/+/////v/+//3//v8DAAQABQAGAAUABQAHAAcA
CQAKAAoACQANAA8AEQATAAsABgABAP7//v/9//v/+f/1//P/7v/s/+r/6f/o/+f/6f/r
/+3/7//s/+r/5//l/+b/6P/q/+z/6//q/+n/6P/o/+j/6P/o/+n/6v/t/+7/6//q/+j/
5//p/+v/7f/u/+z/6//t/+v/6v/t//H/8//6/wUAEQAgADkAVwBwAIcAnACnAKIAgwBQ
ADAALgArACQAIgAjAB4AGAAUABEACwAHAAUAAgAAAAEA/v/4//T/8P/u/+r/6P/n/+r/
7v/w//L/7//v/+7/7f/s/+v/6P/m/+f/6P/p/+v/6f/n/+b/5P/l/+X/5v/n/+b/5v/p
/+n/5v/m/+b/5P/n/+j/6v/t/+z/6//r/+n/6f/n/+b/5v/m/+j/6f/p/+j/6P/o/+j/
6f/q/+v/7v/t/+z/6v/o/+n/6P/p/+v/6//u//H/8v/y//D/7v/q/+3/7v/x//b/9P/y
//P/8f/z//T/9f/2//X/+P/6//v/+v/4//f/9v/5//v//f8AAP3//P/7//n/+v/6//n/
+P/4//n/+//7//r/+f/2//P/9f/0//X/9//2//T/8f/v//D/7v/s/+3/6//r/+v/6//p
/+n/5//k/+f/6f/q/+v/6v/o/+b/4//j/+T/5v/n/+T/5f/l/+b/5f/l/+T/4//l/+b/
5//q/+n/6P/n/+b/5v/n/+j/6v/q/+r/6v/p/+f/5v/m/+T/5//p/+r/7f/s/+v/6//q
/+v/6v/q/+n/5//p/+n/6f/o/+j/5v/m/+f/6P/p/+v/6P/o/+n/6P/n/+f/5//o/+f/
5//n/+b/5f/j/+H/4P/j/+T/5f/o/+X/5P/j/+L/4f/i/+L/4//i/+P/4//k/+P/4v/f
/93/3v/g/+H/4v/g/9//3f/b/9v/3f/f/+D/3//f/9//3//h/+D/3f/a/9v/3f/g/+L/
3//e/97/3f/e/97/3f/d/97/4P/g/+D/3v/e/93/3f/g/+D/4f/j/+D/3//e/93/3//f
/+D/4P/d/93/3f/c/9r/2//b/9v/3f/d/93/3f/b/9v/2//b/9z/3f/e/9//3//g/+D/
4P/c/9r/2v/d/97/3//g/+H/4f/h/+H/4v/k/+X/5//o/+r/6//u/+//7v/t/+z/8P/x
//T/9f/1//b/9v/1//P/8//z//P/8P/u/+z/7P/n/+X/4v/f/+D/4f/f/+D/3v/d/9z/
2//b/9v/2//b/9z/3P/b/9v/2f/Y/9f/1v/Z/9r/2//c/9v/2v/Z/9j/2P/Y/9r/2v/c
/9z/2//b/9n/1//X/9j/3P/f/+H/4//k/+X/5//n/+j/9f8JAB4AOwBdAHYAhwCSAJkA
jgBpADgAHAAcAB0AFAAMAAcAAAD6//j/9f/3//n/+f/2//D/6//o/+T/4P/g/+L/4v/k
/+H/3v/c/9z/2P/a/9v/2//b/9z/3f/c/9z/2v/a/9r/2//d/93/3v/e/9r/2f/Z/9n/
3P/c/9//3//e/97/3v/c/9z/3P/d/9//4v/j/+X/5f/h/9//3v/e/+D/4v/j/+P/5P/k
/+T/5P/i/+L/4v/k/+f/6P/o/+j/5v/k/+T/5f/l/+j/6//s/+z/7P/s/+r/6v/q/+z/
8P/0//T/9//3//T/9P/0//T/9v/6//3////9//z//P/8//v/+//7//z//v8AAAIAAwAA
AP7/+//4//r/+//9//3/+//7//n/9//1//L/8f/x//T/9P/z//P/8P/s/+j/5//p/+n/
6f/p/+n/6f/n/+T/4v/j/+P/4//m/+b/5v/l/+H/4P/g/9//4f/j/+T/5v/n/+f/5v/l
/+T/5P/k/+b/5v/m/+b/5v/l/+X/5f/m/+f/6P/p/+n/6f/o/+j/5v/k/+X/5f/n/+n/
6f/q/+r/6P/m/+X/4//k/+f/6P/p/+z/6v/o/+j/6P/o/+r/6//s/+3/7v/w//H/8//x
//L/8v/0//f/+P/5//r/+P/3//j/9//4//r/+//7//r/+f/4//f/8v/u/+r/6P/p/+n/
6P/n/+L/4f/d/9z/3P/d/97/3//d/93/3f/d/9r/2v/Z/9n/2//c/93/3v/e/9z/2v/Y
/9v/3P/d/97/3P/c/97/3v/d/9z/2v/Z/93/3//h/+D/3P/d/9v/2f/e/+P/5f/l/+r/
8f/9/xAAKwBJAGIAeQCQAJ0AlABtADgAHAAYABcAFAAQAA8ADAAGAAAA+//3//X/9f/2
//L/7//s/+j/4v/c/9z/3P/a/9v/3v/e/97/3v/b/9v/2v/Z/9n/2f/X/9b/2P/Y/9j/
2f/X/9X/1P/S/9H/0f/S/9P/0v/Q/9H/z//Q/9D/0P/O/87/zv/P/9H/z//P/9D/z//P
/8//0P/S/9H/0v/S/9H/0P/Q/9D/0P/Q/9L/1P/Y/9n/2P/W/9T/1P/U/9b/2f/Y/9r/
3P/c/9z/3P/c/9r/3P/e/+L/6P/o/+b/5//l/+b/6P/q/+z/6f/s/+7/7//t/+z/7P/s
/+3/7//x//T/8//y//H/7//w//D/7//u/+z/6//r/+n/6f/p/+f/5f/m/+T/5P/l/+L/
4P/d/9v/2//a/9n/2//b/9v/2//b/9z/3f/c/9r/2v/b/9v/2//Z/9j/1//V/9f/2P/a
/9v/2P/Z/9n/2v/b/9v/2v/Z/9n/2v/b/97/2//a/9n/2P/a/9v/3P/e/97/3v/e/93/
2//a/9r/2P/Z/9v/3P/f/97/3f/d/9z/3P/c/93/3f/b/93/3f/d/97/3v/c/9z/3f/e
/9//4f/d/9z/3P/a/9v/2//b/9z/2v/b/9z/3P/e/93/3P/c/9z/3P/c/97/2//a/9n/
2P/Y/9r/2//d/93/3f/c/9z/3P/c/9r/2f/b/9z/3P/c/9z/2//Z/9f/1//Z/9v/3P/b
/9v/2//b/93/3P/Z/9b/2f/b/97/4P/e/9z/2//Z/9z/3P/b/9v/2//c/9v/2v/a/9r/
2f/Z/9v/2v/a/9v/2v/Z/9j/1//Z/9v/3v/g/97/3f/c/9r/2v/b/9v/2//b/9v/2//b
/9r/2f/Y/9f/2v/b/9z/3f/c/9z/2//a/9r/2v/Y/9j/2//b/9v/2//a/9n/2P/X/9b/
2f/b/93/3P/b/9v/2v/b/9r/1//W/9j/2//d/+D/2v/Z/9f/2f/e/97/3v/e/97/2//a
/9n/2P/Z/9r/2//c/9r/2v/a/9r/2v/a/9r/2v/b/9z/3f/e/9v/2v/Z/9j/2f/a/9v/
3P/c/9z/3P/c/9r/2v/a/9r/3f/e/9//4P/f/97/3f/c/97/3v/e/97/3v/e/97/3v/d
/9z/2//a/9z/3v/g/+L/3//e/93/3P/e/97/3v/e/97/3v/e/97/3P/c/9z/3P/f/+D/
4f/i/9//3v/d/9z/3//g/+H/4v/k/+X/5f/l/+X/5v/o/+n/7f/t/+7/7v/v//D/7//u
/+7/7//v//H/8P/v/+//7v/r/+v/6//r/+7/6//p/+f/5P/i/+H/3//e/93/3v/c/97/
3f/d/93/2//b/9v/2//d/9z/3P/b/9r/2P/X/9b/2P/a/9r/2v/Y/9j/2P/Y/9j/2P/Y
/9r/2//c/93/3f/c/9v/2P/X/9j/2v/f/+P/4//i/+P/4f/h/+b/8/8FAB4APQBbAHIA
gwCOAJEAggBbADAAHAAcABsAFAAOAAsABAD8//r/9//1//f/9//2//D/6//m/+D/3v/g
/+D/4P/g/93/2P/Y/9j/1v/X/9n/2v/b/9v/2//Z/9j/2P/Y/9j/2f/b/9v/3P/c/9n/
1//W/9X/2P/Y/9v/2//a/9r/2v/Y/9b/1v/X/9n/2v/b/93/3f/Z/9f/1v/W/9j/2v/b
/9v/3P/c/9z/3P/Y/9j/2P/a/9//4P/g/+D/3P/a/9r/2//b/97/4f/i/+T/5P/k/+L/
4P/g/+L/5v/o/+j/6//r/+j/6P/o/+j/6P/s/+//8f/v/+7/7v/u/+3/7f/t/+7/8f/y
//P/8//v/+7/7P/q/+v/7f/w//H/8f/x/+//7f/t/+r/6f/p/+z/7P/r/+v/6f/m/+P/
4//m/+f/6P/p/+j/5//k/+D/4P/h/+H/4f/k/+T/5P/j/9//3v/e/93/3//h/+L/5P/j
/+P/4v/h/+D/4P/g/+L/5P/k/+T/5P/h/+H/4f/i/+P/5P/l/+X/5//m/+b/5P/i/+P/
4//l/+f/5//o/+j/5v/k/+P/4f/i/+X/5v/n/+b/5v/k/+T/4v/i/+L/4//j/+T/5v/m
/+H/3//d/9z/3f/f/+H/4v/i/+H/4P/g/9//3v/d/97/3//g/+H/4v/f/97/3P/b/97/
3//f/+D/4P/g/97/3f/b/9z/3P/c/97/3//f/9//2//b/9v/2v/a/9v/3P/d/97/3v/c
/9r/2//b/9z/3P/d/97/4P/h/+D/3v/b/9n/3P/e/97/3v/e/97/3f/d/9v/2v/a/9v/
3f/d/93/3f/c/9v/2//a/9r/2//c/9z/2v/b/9v/2//Z/9n/2f/Z/9r/2//c/93/3P/b
/9r/2f/b/9z/3P/c/9z/3P/a/9r/2f/Z/9n/2f/c/93/3v/f/9n/2f/c/9z/3//g/+H/
4v/k/+X/5v/n/+f/6P/o/+n/6//s/+z/7v/u/+7/7v/u/+//7//x//H/8P/w/+//7f/q
/+n/6P/n/+b/5v/m/+j/5P/j/+H/3//f/9//3P/c/9v/2//b/9v/2v/Z/9j/1//X/9j/
2P/Z/9f/1v/V/9T/1//Y/9n/2v/a/9r/2v/a/9j/2P/a/9r/3P/c/9v/2//d/9v/2f/Y
/9r/3//h/+X/5v/l/+P/5f/o/+////8YADMAUwBuAH8AjgCZAJIAbQA+ACIAHgAfABoA
FAANAAYAAAD8//v/+//7//v/+v/2//H/7P/o/+L/4P/i/+T/6P/p/+T/4v/e/9z/3f/f
/+D/4f/j/+P/4f/g/97/3v/e/9//4P/h/+P/5P/g/9//3//f/+D/4P/j/+P/4//k/+X/
5P/h/+D/4P/h/+T/5f/n/+f/5//l/+T/5P/i/+T/5f/l/+b/5v/m/+b/5P/k/+T/5v/r
/+z/7P/s/+r/6P/o/+n/5//q/+3/7v/y//L/8v/w/+7/7v/w//T/+f/6//7////8//z/
/P/8//r//v8BAAMABQAEAAQABAACAAEAAAAAAAMABAAFAAUAAwACAAAA/v8AAAEAAwAD
AAEAAQD///3/+//4//f/9//6//r/+f/5//b/8v/u/+3/7f/t/+3/7f/v/+//7f/q/+j/
6f/p/+n/7P/s/+z/6//o/+b/5f/j/+P/5f/m/+j/6v/r/+v/6//p/+j/5//o/+n/6v/r
/+z/6//r/+v/7P/r/+z/7f/t/+7/7v/v/+7/7f/t/+z/7f/v/+//8P/w/+//7v/u/+3/
7f/v/+//7//u/+7/7P/s/+r/6v/q/+v/7f/u//D/8P/u/+3/7P/s/+7/7//w//D/8P/v
/+7/7v/s/+z/7P/u/+7/7v/u/+7/6v/q/+n/6f/q/+v/6//s/+3/7v/t/+3/7P/s/+v/
6v/u/+//7//v/+v/6//r/+r/6//r/+v/6//w//D/7v/s/+v/6//s/+z/7f/u//D/8f/x
//D/7v/t/+7/8P/w//D/8P/w/+//7//u/+z/6//r/+z/7f/u/+//7v/t/+3/7P/t/+3/
7f/s/+7/7//v/+//7f/t/+3/7f/u/+//8P/x/+7/7f/s/+v/7P/u/+//8P/x//L/8f/y
//H/7//t/+v/7v/v//D/8f/u/+//7//v/+//8P/z//T/9f/2//X/9f/1//X/9//6//z/
/////wAAAAACAAQABAAEAAQABwAHAAkACQAIAAgABwAFAAUABQAFAAUAAgAAAP7//v/6
//n/9//1//X/9f/y//L/7//v/+//7//x//H/8f/x/+7/7v/t/+3/6v/q/+r/6v/t/+7/
7//w/+7/7v/u/+7/7P/s/+7/7v/w//D/7//v/+//7//r/+z/8P/1//n/+f/4//n/+f/3
//j/AQANACAAOQBTAG4AgwCWAKUApgCVAG4ARgA2ADcAMgAsACkAIgAYABYAFwAVAA8A
DQAMAAgAAwAAAP7/+v/6//r/+v/6//n/9v/0//L/8v/z//X/9v/3//X/9f/z//L/8P/w
//D/8f/0//X/9//4//T/8//z//P/9P/0//f/9//2//b/9v/0//L/8v/z//X/+P/5//v/
+//4//X/8//y//X/+P/6//v/+v/6//r/+v/4//j/+P/6//3//v/+//7/+v/4//j/+f/6
//7/AgAEAAMAAgABAP7/AAAAAAIABgAKAAoADQANAAsACgAJAAgACgAOABEAEwATABIA
EgASABEAEQARABIAFQAWABcAFwAVABQAEgAQABEAEwAWABcAFgAVABIADwAPAAwACwAL
AA0ADgAOAA8ACwAGAAEA//8BAAMABQAHAAYABQACAP7//v////////8CAAIAAgABAP3/
/P/8//v//f///wAAAgACAAEA///9//7//v/+/wAAAQACAAMABAAAAP///v/+/wAAAgAE
AAUAAwACAAIAAAAAAAEAAQADAAUABQAGAAYABAACAAEA//8AAAMABAAFAAQABAACAAIA
AgACAAIAAwADAAQABgAGAAMAAQD///7///8BAAMABAAEAAMAAgACAAIAAgACAAUABwAJ
AAsACQAKAAoACwANAA4ADgAQABQAFAAUABQAFAATABQAEwAWABgAGQAZABcAFQATABEA
DwAMAAkACAAIAAcABQADAP7//f/5//j/+f/7//3////+//3//P/7//r/+v/5//n/+f/6
//v//P/7//r/+f/4//r//P/+/wAA/f/8//3//P/+//7//f/9/wEA//////7//P/9//3/
//8CAAcACQAJAAoAEQAbACwARQBnAIQAmQCsALsAtACVAGYAQgA4AD0AOgA0ADEALAAm
ACIAHwAbABkAGwAeABwAGwAYABAACAAEAAIABAAKAAkACAAIAAgABgADAAMAAgABAAIA
AwACAAIABAAEAAQABQAEAAMAAwACAAIAAwAFAAcABAACAAMAAQADAAQABQAEAAIAAgAD
AAUABQAFAAYABQAFAAUABgAIAAYABgAFAAMABQAGAAcACAAGAAYABgAIAAgACAAHAAYA
CAAIAAoADQAKAAwADgAOABIAEgASABAAEAAQABIAFgAXABYAGAAXABgAGgAcAB4AGwAe
ACAAIQAjACIAIgAiACMAIwAjACQAIgAiACIAIQAjACQAJAAkACAAHwAfAB0AHwAfAB0A
GwAbABgAFwAXABUAFAASABEAEgAQAA4ADwAMAAsACgAJAAwADQAMAAoADAANAA0ADQAN
AAwACwAJAAoACgALAAsACQAJAAgACAAKAAsACwALAAwADAAMAA4ADQAMAAsACgALAA0A
DwASAA8ADgANAAsADQAOABAAEAAOAA8ADwARABAADwAPAA4AEAAQABEAEQAQABEAEAAP
ABIAEgAQABAADgAOAA4ADwANAA4AEAAQABEAEQARABIAEAAPAA4ADAAPAA8ADwAQABIA
EgASABQAEwASABEAEAARABIAEgATABEAEQAQABAAEgASABAADwARABIAEgASABEAEQAQ
AA8ADwARABMAFAAQAA8ADgANABIAEgAQAA4ADwAPABAAEAAOAA4ADwAPABEAEgASABMA
EQASABEAEAARABIAEgATABEAEAAQABEAEwATABMAEwAVABUAFgAWABIAEQAQAA4ADwAR
ABIAEwATABMAEwATABEAEQARABEAFAAVABYAFwAWABYAFQAUABUAFgAVABYAFwAXABcA
FwAWABUAFAATABMAFwAaAB0AGQAXABYAFAAZABoAGQAaABkAGQAYABgAFgAVABUAGQAa
ABwAHAAcABwAGwAaABkAGAAbABwAHQAeABsAGgAZABgAGgAaABoAGgAcABwAHAAcABoA
GgAaABoAGwAcAB0AHgAdABwAGwAaABwAHAAcABwAHgAeAB4AHgAdABwAGwAaABwAHgAg
ACIAHwAeAB0AHAAeAB4AHgAeACAAIAAgACAAHwAeAB0AHAAfACAAIQAiACEAIAAfAB4A
IAAgACAAIAAgACAAIAAgAB8AHgAdABwAHgAgACIAJAAjACIAIQAgACMAJAAlACYAJwAo
ACkAKgAoACgAKAAoACwALgAwADIAMQAwAC8ALgAwADAAMAAwADAAMAAwADAALgAsACoA
KAAmACYAJgAmACIAIAAeABwAHgAeAB4AHgAgACAAIAAgAB0AHAAbABoAGwAcAB0AHgAc
ABwAHAAcAB4AHgAeAB4AIAAgACAAIAAgACAAIAAgACEAIgAjACQAJAAkACQAJAAmACgA
KgAsADIAOAA+AEQAWgBwAIYAnACrALoAyQDYAL4ApACKAHAAawBmAGEAXABYAFQAUABM
AEkARgBDAEAAPQA8ADsAOgA1ADIALwAsACoAKgAqACoALAAsACwALAApACgAJwAmACkA
KgArAA==
         </WaveFormData>
      </LeadData>
      <LeadData>
         <LeadByteCountTotal>10000</LeadByteCountTotal>
         <LeadTimeOffset>0</LeadTimeOffset>
         <LeadSampleCountTotal>5000</LeadSampleCountTotal>
         <LeadAmplitudeUnitsPerBit>4.88</LeadAmplitudeUnitsPerBit>
         <LeadAmplitudeUnits>��V</LeadAmplitudeUnits>
         <LeadHighLimit>2147483647</LeadHighLimit>
         <LeadLowLimit>268435456</LeadLowLimit>
         <LeadID>V1</LeadID>
         <LeadOffsetFirstSample>0</LeadOffsetFirstSample>
         <FirstSampleBaseline>0</FirstSampleBaseline>
         <LeadSampleSize>2</LeadSampleSize>
         <LeadOff>FALSE</LeadOff>
         <BaselineSway>FALSE</BaselineSway>
         <ExcessiveACNoise>FALSE</ExcessiveACNoise>
         <MuscleNoise>FALSE</MuscleNoise>
         <LeadDataCRC32>1225966834</LeadDataCRC32>
         <WaveFormData>
8//y//H/8f/u/+3/7P/s/+r/6//t/+7/7v/u/+7/7v/u/+7/8P/x//L/9P/3//f/+f/5
//n/+f/3//j/+P/4//j/+P/4//j/+P/4//j/+P/4//j/+P/4//j/+P/4//n/+f/4//j/
+P/5//n/+f/5//v/+f/5//v//f///wEABgAIAAgABgAFAAAA7f/Z/8P/qv+T/4T/e/95
/37/fP93/3T/dP90/3z/iP+X/6H/rP+z/7v/yP/T/93/5f/t//P/+P/6//n/+P/5//z/
/f/9//3////+//7//v////////8AAAAAAAAAAAAAAAAAAAAAAAABAAEAAQABAAEAAwAD
AAMAAwADAAMAAwADAAMAAwACAAIAAgACAAIAAgADAAQABQAGAAkADQAQABMAFAAVABYA
FwAYABkAGgAbABsAGgAaABoAHQAdAB0AHQAeAB0AHQAdAB0AHQAdABwAHQAcABsAGwAZ
ABkAGAAXABkAGAAXABYAFwAXABcAFgAVABUAEwATABQAFAAUABMAEQASABIAEgARABEA
EgASABQAFAAUABQAFAAVABQAEwAVABYAFgAXABUAFgAWABYAFwAXABcAGAAYABgAGAAY
ABcAFwAXABcAGQAZABkAGQAXABcAFwAXABgAGAAYABgAGAAYABgAGAAYABkAGQAYABoA
GwAbABsAGQAZABgAGAAaABoAGgAaABoAGgAaABoAGgAaABoAGgAcABwAHAAcABoAGgAa
ABkAGQAZABkAGQAZABkAGQAZABkAGQAZABkAGQAZABkAGAAWABYAFgAWABgAGAAYABgA
GAAYABgAGAAYABgAGAAYABgAGAAYABgAGAAXABcAFwAXABcAFwAXABcAFwAXABcAGAAY
ABgAFwAXABcAFwAXABUAFQAVABUAFwAXABcAGAAYABcAFgAVABUAFgAWABYAFwAXABcA
FwAVABUAFQAWABYAFgAWABYAFAAUABQAFQAVABUAFQAUABQAFAAUABQAEgATABMAEwAV
ABQAFAAUABIAEgARABEAEQARABAAEAASABIAEgASABEAEQARABEAEQAQABAAEAAQABAA
EAAQABIAEgASABEAEQASABIAEgARABAADwAOAA4ADgAPAA8AEgASABIAEgAUABMAEwAT
ABEAEQAQAA4ACgAKAAgABwAIAAcABwAGAAMAAgACAAIAAwAFAAYABgAEAAQABAAEAAQA
BgAHAAgACAALAAsADQANAA0ADQANAA4ADgAOAA4ADgAOAA4ADgAQABAAEAAQABAAEAAQ
ABAAEAAQABEAEQAQABAAEAARABEADwAPAA8AEQARAA8ADwARABUAFgAWABQAEgAPAAgA
9f/h/8//vP+v/6j/p/+t/7D/rv+r/6r/qv+q/6r/sP+7/8X/zP/R/9n/5P/v//f///8D
AAcACAAKAAkACgALAA4ADwAPAA0ADwAOAA4ADgAPAA8ADwAQABAAEAAQABAAEAAQABAA
EAARABMAEwATABMAEgARABAADwAPAA8ADwAPAA8ADwAOAA4ADgAOAA4ADgAOAA4ADgAO
AAwADQANAA0ADwAPAA8ADwAPAA8ADwAPAA0ADAAMAAwADQANAA0ADQAKAAkACQAJAAkA
CQAJAAgABwAGAAUABQADAAMAAgABAAMAAgABAAAA/////////v///////f/9//z//P/8
//v/+f/6//r/+v/5//n/+v/6//r/+v/6//r/+//9//3//f/9//7//v////3//v/+//7/
AQABAAEAAgAAAAAAAAAAAAEAAQABAAEAAQABAAEAAQABAAEAAQABAAIAAgACAAIAAgAC
AAIAAgACAAMAAwACAAAAAQABAAEAAQABAAAAAAACAAIAAgACAAAAAAAAAAAAAAAAAAAA
AAD+//7//v/+//7//v/+//3//f/9//3//f/9//3//f/9//3//f/9//3/+//7//v/+v/8
//z//P/8//z//P/8//z//P/8//7//v/+//7//v/+///////+//7//v/+//7//f/9//3/
+//7//r/+P/4//j/9v/1//P/8f/w/+7/6//q/+r/6v/t/+//8P/w//D/8P/w//D/8v/0
//X/9v/4//v/+//9//v/+//7//v//P/8//z//P/8//z//P/8//z//P/8//z//P/8//z/
/P/6//r/+//7//r/+v/6//v/+//7//v//f/9//v/+//9////AQAEAAYABgAEAAUABAD3
/+P/zf+4/6H/kv+H/4f/jP+K/4X/hP+C/37/gv+K/5X/n/+q/7H/u//I/9X/3//n/+//
8//2//j/+f/6//v//P/9//3///////7//v/+////AQABAAIAAgACAAIAAgACAAIAAgAC
AAMAAQABAAEAAQD//////////wEAAQABAAEA//////7//v/+//7//v/+//7//v/+//7/
/P/9//3//f////////////3//f/9//3//f/8//z//P/9//3//f/9//r/+f/5//n/+f/5
//n/+P/3//b/9f/1//X/9f/0//P/9f/0//P/8v/v/+//7//u/+//7//t/+3/7P/s/+z/
6//t/+7/7v/u/+//7//w//D/8P/w//D/8P/x//P/8//z//P/9P/0//X/9f/2//b/9v/3
//f/9//4//j/+P/4//j/+f/5//n/+f/5//n/+f/5//v/+//7//v//P/8//z//P/6//r/
+v/6//z//f/9//z//P/9//3//f///////v/+//7//v/+//7//v/+//7//v/+//7//v/+
//7//v/+//7//v/+//7//f////////////3//f/9//3//f/9//3//f/9//3//f/8//z/
/P/8//z//P/8//z//P/8//z//P/8//7//v/+//7//v/+//7//v/+//3//f/9//3//f/9
//3//f/9//3//f/+//7//v/9//3//f/9//3//f/9//3//f/9//3//f/+//3//f/9//3/
/f/+//7//v/9//3//f/9//3//f/9//7//P/8//z//P/6//r/+v/7//v/+//7//r/+v/6
//r/+v/6//v/+//7//3//P/8//z/+v/6//n/+f/7//v/+v/6//z//P/8//z//f/9//3/
/f////7//v/+//7//v/+//7//v/+//7//f/9//7//v/8//7//v/+//7//f/9//3//f/9
//3//f/9///////////////////////9//////8AAAAAAAAAAAAAAAD+//7//v/+//7/
/v/+//7//v/+//7//v8AAAAAAAAAAAAAAAAAAAAAAAAAAAAAAAACAAIAAgACAAEAAAD/
//7/AAAAAAAAAAAAAAAAAAAAAAAAAAAAAAAAAAAAAAAAAAD+//7//v/+/wAAAAAAAAAA
/v/+//7//v8AAAAAAAAAAAIAAgACAAIAAgACAAIAAgACAAIAAgACAAIAAgACAAIAAAAA
AAAAAAABAAIAAwAEAAIAAwADAAQABQAGAAcACAAHAAcABwAFAAUABAACAAAAAgAAAP//
/v/7//v/+v/5//b/9v/2//f/+f/6//r/+v/4//j/+P/4//v//f///wIABAADAAQAAwAF
AAUABQAGAAQABAAEAAQABAAEAAQABAAEAAQABAAEAAQABAAEAAQABgAHAAcABgAGAAYA
BwAHAAUABwAJAAkABwAHAAkACwALAAwADAAKAAoACQAEAPH/2//H/7D/of+a/5n/n/+k
/6L/n/+g/6D/oP+i/6r/s/+//8j/z//X/+D/6//x//f//f8BAAYACgALAAwACwAKAAkA
CQAJAAsADAAMAAwADQANAA0ADgAOAA4ADgAOAA4ADgAOAA4ADwAPAA8ADwAPABEAEQAR
ABEAEQARABEAEQATABMAEgASABAAEAAQABAADgAOAA4ADgAOAA8ADwAPAA8ADwAPAA8A
DwAPAA8ADwAPAA4ADgAOAA8ADwAPAA8AEAAPAA8ADwANAA0ADQAMAAsACgAJAAkACQAJ
AAgABwAHAAYABQAEAAQABQAGAAYABwAHAAUABQACAAIAAgABAAMABAAEAAQAAQABAAIA
AgAAAAAAAAAAAAEAAwADAAMAAwAEAAQABQAFAAYABgAGAAUABQAFAAYABgAGAAYABgAF
AAUABQAFAAcABwAHAAcACQAJAAkACQAKAAoACgAKAAoACgAKAAoACAAJAAkACAAGAAcA
BwAHAAkACQAIAAgABgAGAAYABgAGAAYABgAGAAYABgAGAAYABgAGAAYABgAHAAgACQAJ
AAcABwAHAAcABwAHAAcABwAFAAUABQAFAAUABQAFAAQABgAGAAYABgAGAAYABgAGAAYA
BgAGAAYABgAGAAYABgAEAAQABAAEAAYABQAFAAUAAwADAAMAAwAFAAUABQAFAAQABAAE
AAMAAwADAAMAAwADAAMAAwADAAMAAwADAAQAAwADAAMAAwABAAIAAgACAAMAAwADAAMA
BQAFAAUABgAFAAQAAwACAAQABAAEAAUAAwADAAMAAgAEAAQABAAEAAQABQAFAAUAAwAC
AAIAAgACAAIAAQABAAEAAQAAAAAABAAEAAQABAAFAAUABQAFAAMAAgACAAIABAAEAAQA
BAACAAIAAgABAAEAAgACAAAAAgACAAIAAgABAAEAAQABAAEAAQABAAEAAQABAAEAAQAB
AAIAAgACAAIAAgAEAAQABQAFAAgACAAIAAgABgAFAAUABQADAAMAAgAAAAAAAAD+//3/
+v/5//n/+P/3//b/9v/2//f/+f/6//r/+P/4//j/+P/7//7/AAACAAIABQAFAAcABQAF
AAUABQAIAAgACAAIAAYABgAGAAYACAAIAAgACAAGAAYABgAGAAYABgAHAAcACAAIAAgA
CQAHAAcABwAHAAcABQAHAAkACwALAAwADAAKAAYABwAEAPX/4f/R/8D/s/+u/63/sf+6
/77/u/+6/7j/tv+0/7L/t/+//8j/zf/V/+D/6f/x//X/+/8BAAQABAAHAAgACQAIAAkA
BwAHAAkACAAIAAgACQAJAAkACgAKAAoACgAKAAoADAAMAAwADQALAAsACwALAAsACwAL
AAsACwALAAsACwAJAAkACAAIAAoACgAKAAoACgAKAAoACgAIAAkACQAJAAcABwAHAAcA
BwAHAAcABwAJAAgACAAIAAcABwAHAAcABgAFAAUABQAHAAcABwAGAAUABAADAAMAAwAD
AAIAAQABAAAA///+//3//f/9//z//f/9//v/+//4//j/+P/3//n/+v/6//r/9//3//j/
+P/4//j/+P/4//n/+//7//v/+//8//z//f///wAAAAAAAAEAAQABAAIAAgACAAIAAgAD
AAMAAwADAAEAAQABAAEAAwADAAMAAwAEAAQABAAEAAQABAAEAAQABAAFAAUABAACAAMA
AwADAAUABQAEAAQABAAEAAQABAAEAAQABAAEAAQABAAEAAQAAgACAAIAAgAAAAAAAAD/
/wEAAQABAAEAAwADAAMAAwADAAMAAwADAAEAAQABAAAAAgACAAIAAgAAAAAAAAAAAAIA
AgACAAIAAgACAAIAAgAAAAAAAAAAAAIAAQABAAEA//////////8BAAEAAQABAAIAAgAC
AAEA//////////8BAAEAAQABAP///////wAA/////////////wAAAAAAAP//////////
////////AAAAAAAAAAAAAP7//v/+/////f/9//3//P/+//7//v/+//7////////////+
//7//v/+//7//f/9///////+//7////+//3//P////////////3//P/8//z//v/+//7/
/v/+//7//v/+//7//v/+//7//v//////AgACAAIAAgAEAAMAAwADAAEAAQAAAP7/+v/6
//j/9//4//f/9//2//X/9P/0//T/8//1//b/9v/4//j/+P/4//b/+P/5//r//P//////
AQADAAMAAwADAAQABAAEAAQABAAEAAQABAAEAAQABAAEAAQABAAEAAQABAAEAAUABQAE
AAQABAAFAAUABwAHAAcABwAFAAUABwAJAA0AEAASABIAEAAPAAgA9//h/83/tv+h/5b/
j/+P/5L/kv+P/4z/iv+M/5L/nP+n/7H/vP/D/8v/1v/j/+3/9f/7/wEAAgAEAAUABgAH
AAgACwALAAsACwAMAAwADAANAA0ADQAOAA4ADAAMAAwADAAMAAwADAANAA0ADQANAA0A
DQANAA0ADQANAA0ADQANAA8ADwAOAA4ADAAMAAwADAAMAAwADAAMAAoACwALAAsACwAL
AAsACwALAAsACwALAAsACgAKAAoACwALAAsACwAMAAsACwALAAsACwALAAoACQAIAAcA
BwAJAAkACAAHAAcABgAFAAQAAwADAAMAAgADAAMAAQABAAAAAAAAAP///f/+//7//v/9
//3//v/+//z//P/8//z//f///////////wAAAAABAAEAAgACAAIABQAFAAUABgAEAAQA
BAAEAAUABQAFAAUABQAFAAUABQAFAAUABQAFAAYABgAGAAYABAAEAAQABAAEAAUABQAE
AAQABQAFAAUABQAFAAQABAAGAAYABgAGAAYABgAGAAYACAAIAAgACAAIAAgACAAIAAgA
CAAIAAcACQAJAAkACQAHAAcABwAHAAcACAAKAAoACgAKAAoACgALAAsACgAKAAoACgAK
AAkACQAJAAcABwAGAAQAAgACAAAA///8//v/+//6//n/+P/4//j/+//9//7//v/+//7/
/v/+/wAAAgADAAQABgAJAAkACwALAAsACwALAAwADAAMAAwADAAMAAwADAAOAA4ADgAO
AAwADAAMAAwADAAMAA0ADQAOAA4ADgAPAA8ADQANAA0ADQAPAA8AEQATABMAGAAaABoA
GAAXABQABwDz/9//xv+v/6T/nf+h/6j/pP+d/5z/nP+a/5r/ov+v/7v/xv/N/9f/4v/t
//X//f8DAAkADAAQABEAEgATABIAEwAVABUAEwAWABYAFgAXABUAFQAWABYAFgAWABYA
FgAYABgAGAAZABkAGQAZABkAGQAZABkAGQAZABkAGQAZABkAGQAYABgAGAAYABgAGAAY
ABgAGAAYABgAGQAZABkAGQAZABkAGQAXABcAFwAXABcAFgAWABYAFQAVABUAFQAWABUA
FQAVABMAEwATABIAEQAQAA8ADwAPAA8ADgANAAsACgAJAAgACQAJAAkACAAFAAUAAwAD
AAIAAgACAAEAAQACAAIAAgABAAEAAgACAAQABAAEAAQABQAHAAcABwAJAAoACgALAAsA
DAAMAAwACwALAAsADAAMAAwADAAMAAsACwALAAsADQANAA0ADQAPAA8ADwAPAA4ADgAO
AA4AEAAQABAAEAAQABEAEQAQABAAEQARABEAEQARABAAEAAQABAAEAAQABAAEAAQABAA
EAAQABAAEAASABIAEgASABIAEgASABEADwAPAA8ADwAPAA8ADwAPAA0ADQANAA0ADwAP
AA8ADgAOAA4ADgAOAA4ADgAOAA4ADgAOAA4ADgAMAAwADAAMAA4ADgAOAA4ADgANAA0A
DQALAAsACwALAA0ADQANAA0ADAAMAAwACwALAAsACwALAAsACwALAAsACwALAAsADAAL
AAsACwALAAkACgAKAAoACwALAAsACwALAAsACwAMAAoACgAKAAoACgAKAAoACwALAAsA
CwAKAAoACgAKAAoACgALAAsACwALAAoACgAKAAoACgAJAAkACQAJAAgACAAKAAoACgAK
AAsACwALAAsACQAIAAgACAAIAAgACAAIAAoACgAKAAkACQAKAAoACAAMAAwADAAMAAkA
CQAJAAkACQAJAAkACQAJAAkACQAJAAkACQAJAAkACQAJAAkACAAIAAgACAAIAAgACgAK
AAoACgAKAAoACgAKAAgACAAIAAgACAAIAAgACAAIAAgACAAIAAoACgAKAAoACAAIAAgA
CAAIAAgACAAIAAgACAAIAAgABgAGAAYABgAGAAYABgAGAAQABAAEAAQABgAGAAYABgAG
AAYABgAGAAYABgAGAAYACAAIAAgACAAGAAYABgAGAAYABgAGAAYABgAGAAYABgAGAAYA
BgAGAAYABgAGAAYACAAIAAgACAAIAAgACAAJAAkACgAKAAoACAAIAAcABwAJAAcABwAG
AAIAAAAAAP7//f/8//v/+//7//v/+//8//z//f///wAAAAAAAAAAAAAAAAAAAgADAAQA
BgAJAAkACQAJAAkACQAJAAoACgAKAAoACgAKAAoACgAKAAoACgAKAAoACgAKAAoACgAK
AAsACwAKAAoACgALAAsACwALAAsACwANAA0ADwAPABEAEgASABAADgANAAYA9f/j/8//
uv+t/6j/pf+l/6r/qv+n/6b/pv+m/6j/rP+3/8H/yP/P/9f/4v/t//f//f8DAAcACgAM
AA0ADAANABAAEwATABMAEwASABIAEgATABMAEwAUABQAFgAWABYAFgAUABQAFAAVABUA
FQAVABUAFQAVABUAFQAVABUAFQAVABcAFwAWABYAFgAWABYAFgAWABYAFgAWABQAFQAV
ABUAFwAXABcAFwAVABUAFQAVABUAFAAUABQAFQAVABUAFQAUABMAEwATABMAEwATABIA
EgASABIAEwARABEAEAAPABEAEAAPAA4ADQANAA0ADAANAA0ACwALAAoACgAKAAkABwAI
AAgACAAHAAcACAAIAAYABgAGAAYABQAHAAcABwAHAAgACAAJAAcACAAIAAgACQAJAAkA
CgAKAAoACgAKAAsACwALAAsACwALAAsACwALAAsACwALAAwADAAMAAwADAAMAAwADAAM
AA0ADQAMAAwADQANAA0ADQANAAwADAAMAAwADAAMAAwADAAMAAwADAAMAAwADAAMAAwA
DAAMAAoACgAKAAkACwALAAsACwAJAAkACQAJAAsACwALAAsACQAJAAkACAAIAAgACAAI
AAoACgAKAAoACgAKAAoACgAKAAoACgAKAAoACgAKAAoACgAJAAkACQAJAAkACQAJAAcA
BwAHAAcABwAIAAkACQAJAAkACQAJAAkACQAJAAkACQAJAAkACgAJAAkACQAJAAkACgAK
AAoACwALAAsACwAJAAkACQAKAAoACgAKAAoACgAKAAoACwALAAsACwAKAAoACgAKAAoA
CAAJAAkACQALAAoACgAKAAoACgAJAAkACwALAAoACgAKAAoACgAKAAkACQAJAAkACwAK
AAoACgAKAAoACgAKAAoACgAKAAkACwAMAAwACgALAAoACQAIAAsACwALAAwACgAKAAoA
CgAMAAwADQANAA4ADgAOAA4ADAALAAsACwALAAsACgAIAAUABAABAP//AAD//////v/+
//7///8AAP//AQACAAIAAgACAAIAAgACAAQABQAGAAgACwALAA0ADQANAA0ADQAOAA4A
DgAOAA4ADgAOAA4ADgAOAA4ADgAOAA4ADgAOAA4ADgAPAA8ADAAMAAwADQAPAA8ADwAR
ABEADwAPAA8AEQATABYAFgAWABQAEQAQAAMA7//b/8T/sf+k/5//o/+q/6r/o/+e/6D/
oP+k/6j/s/+9/8b/zf/V/97/5//z//v/AQAHAAwADgANAA4ADwAQABEAEQARABMAEgAS
ABIAEwATABMAFAAUABQAFAAUABQAFAAUABQAFQAVABUAFQAVABMAEwATABMAEwATABMA
EwATABMAEgASABIAEgASABIAEgASABIAEgAQABEAEQARABEAEQARABEAEwATABMAEwAS
ABAADwAOABEAEQARABEAEAAPAA8ADwANAA0ADQAMAA0ADAALAAsACAAHAAUAAwAEAAQA
BAAEAAMAAwADAAIAAQABAP////8AAAAAAAD///3//v/+//7//f/9//7//v/8//z//P/8
//3/////////AQACAAIAAwADAAQABAAEAAUABQAFAAYABgAGAAYABgAHAAcABwAHAAcA
BwAHAAcABwAHAAcABwAKAAoACgAKAAgACAAIAAgACAAJAAkACAAKAAsACwALAAkACQAI
AAgACAAIAAgACAAIAAgACAAIAAYABgAGAAYACAAIAAgACAAIAAgACAAHAAcABwAHAAcA
BwAHAAcABwAHAAcABwAHAAcABwAHAAYABgAGAAYABgAGAAYABgAGAAQABAAEAAQABgAG
AAYABgAHAAgACQAKAAgABwAHAAcABwAHAAcABwAJAAkACQAJAAgACAAIAAcABwAHAAcA
BwAFAAUABQAFAAcABwAHAAgABwAHAAcABwAFAAYABgAGAAUABQAFAAUAAwADAAMABAAG
AAYABgAGAAQABAAEAAUABQAFAAUABAAGAAYABgAGAAQABQAFAAUABwAGAAYABgAGAAYA
BQAFAAUABQAEAAQABAAEAAQABAADAAMAAwADAAUABAAEAAQAAgACAAIAAgAEAAQABAAD
AAUABgAGAAQABAAEAAQABAADAAMAAwADAAMABAAEAAQABAAEAAQABAAFAAUABAAEAAQA
BAACAAEAAQABAAEAAQAAAP7/+//6//f/9f/0//P/8//y//L/8v/z//T/9f/3//j/+P/4
//j/+P/4//j/+v/7//z/AAADAAMABQAFAAUABQAFAAQABAAEAAQABgAGAAYABgAEAAQA
BAAEAAYABgAGAAYABAAEAAUABQAEAAQABAAFAAUABwAHAAUABQAFAAMAAwAFAAcACAAI
AAoABgADAAQA/f/r/9f/xv+1/6j/o/+j/6r/rv+p/6b/pv+m/6T/pP+p/7H/uv/B/8n/
0v/d/+n/8f/3//3//v8CAAMABAADAAQABQAFAAUABwAGAAYABgAHAAcABwAIAAgACAAI
AAgACAAIAAgACAAJAAkACQAJAAkACQAJAAkACQAJAAkACQAJAAcABwAGAAYABgAGAAYA
BgAGAAYABgAGAAYABwAHAAcABQAFAAUABQAFAAUABQAFAAMAAgACAAIABQAFAAUABQAC
AAEAAQABAAEAAQABAAAAAQAAAP/////+//3/+//5//v/+v/5//j/+f/5//n/+P/5//n/
9//3//T/9P/0//P/8f/y//L/8v/v/+//8P/w//D/8P/w//D/8f/z//P/8//z//T/9P/1
//X/9v/2//b/9//3//f/+P/6//r/+v/6//v/+//7//v/+//7//v/+//5//n/+f/5//z/
/P/8//z/+v/6//r/+v/6//v/+//6//r/+//7//v/+//7//r/+v/6//r/+v/6//r/+v/6
//r/+v/6//r/+v/4//j/+P/4//j/+P/4//f/+f/5//n/+f/3//f/9//3//f/9//3//f/
9//3//f/9v/2//b/9v/2//b/9v/2//b/9P/0//T/9P/2//b/+P/4//j/+P/4//j/+P/5
//n/+v/6//r/+v/6//n/+f/5//f/9//2//T/9P/0//L/8f/t/+v/6v/o/+f/5v/m/+b/
6f/r/+z/7P/s/+z/7P/s/+7/8P/x//L/9P/3//f/+f/5//n/+f/5//j/+P/4//j/+v/6
//r/+v/4//j/+P/4//j/+P/4//j/+P/4//n/+f/4//j/+P/5//n/+f/5//v/+//7//n/
+f/7//3/AAACAAQAAgABAAAA9f/f/83/uP+h/5D/i/+L/5L/kv+J/4b/hv+E/4T/iv+X
/6X/rv+1/73/xv/R/9v/4//r//H/9P/2//f/+v/7//r/+f/7//v/+//+//7//v////3/
/f/+//7//v/+//7//v/+//7//v////3//f/9//3////////////9//3//f/9///////+
//7//v/+//7//v/+//7//v/+//z//f/9//3//f/9//3//f/9//3//f/9//3//P/8//z/
+//7//v/+//8//v/+//7//n/+f/5//j/+f/4//f/9//1//X/9P/z//H/8P/v/+7/7//v
/+//7v/t/+3/6//r/+r/6v/q/+n/5//o/+j/6P/l/+X/5v/m/+j/6P/o/+j/6f/r/+v/
6//r/+z/7P/t/+//8P/w//D/8f/x//H/8v/0//T/9P/0//P/8//z//P/8f/x//H/8f/x
//H/8f/x//L/8v/y//L/9P/0//T/9P/y//P/8//y//T/9f/1//X/9f/1//T/9P/y//L/
8v/y//T/9P/0//T/9P/0//T/9P/0//T/9P/0//T/9P/0//P/8f/x//H/8f/x//H/8f/x
//P/8//z//P/8//z//P/8v/y//L/8v/y//L/8v/y//L/8v/y//L/8v/w//D/8P/w//D/
8P/w//D/8P/v/+//7//t/+3/7f/t/+7/7//w//H/7v/u/+7/7f/v/+//7//v/+//7//v
/+//7f/t/+3/7v/v/+//7//v/+3/7v/u/+7/7//v/+//7//v/+//7//w/+7/7v/u/+7/
7v/u/+7/7//t/+3/7f/s/+7/7v/u/+7/7P/t/+3/7f/t/+z/7P/s/+z/7P/r/+v/6//r
/+r/6v/s/+z/7P/s/+v/6//r/+v/6//q/+r/6v/q/+r/6v/q/+r/6v/q/+n/6f/q/+r/
6P/o/+j/6P/o/+f/5//n/+f/6f/p/+n/6f/n/+f/5//n/+n/6f/p/+n/6f/p/+f/6P/o
/+j/6P/o/+j/5v/m/+b/5v/k/+T/5P/k/+b/5v/m/+b/5P/k/+T/5P/m/+b/5v/m/+b/
5v/m/+b/5P/k/+T/5P/m/+b/5v/m/+b/5v/m/+b/5P/k/+T/5P/k/+T/5P/k/+L/4v/i
/+L/5P/k/+T/5P/k/+T/5P/k/+L/4v/i/+L/5P/k/+T/5P/i/+L/4v/i/+T/5P/k/+T/
4v/i/+L/4v/i/+L/4v/i/+D/4P/g/+D/4v/i/+L/4v/i/+L/4v/i/+L/4v/i/+L/4v/i
/+L/4v/i/+L/4v/i/+D/4P/g/+D/3v/c/9r/2P/X/9b/1f/U/9b/1v/W/9b/2P/Y/9j/
2P/Y/9j/2P/Y/9r/2v/a/9r/2//c/93/3v/f/+D/4f/i/+L/4v/i/+L/4P/g/+D/4P/i
/+L/4v/i/+D/4P/g/+D/3v/e/97/3v/g/+D/4P/g/97/3v/e/97/3//g/+H/4v/i/+L/
4v/i/9//3v/d/9z/z//E/7n/rv+g/5T/iP98/4D/gv+E/4b/hf+E/4P/gv+H/4z/kf+W
/6D/qP+w/7j/v//G/83/1P/W/9j/2v/c/97/3v/e/97/3//g/+H/4v/k/+T/5P/k/+L/
4v/i/w==
         </WaveFormData>
      </LeadData>
      <LeadData>
         <LeadByteCountTotal>10000</LeadByteCountTotal>
         <LeadTimeOffset>0</LeadTimeOffset>
         <LeadSampleCountTotal>5000</LeadSampleCountTotal>
         <LeadAmplitudeUnitsPerBit>4.88</LeadAmplitudeUnitsPerBit>
         <LeadAmplitudeUnits>��V</LeadAmplitudeUnits>
         <LeadHighLimit>2147483647</LeadHighLimit>
         <LeadLowLimit>268435456</LeadLowLimit>
         <LeadID>V2</LeadID>
         <LeadOffsetFirstSample>0</LeadOffsetFirstSample>
         <FirstSampleBaseline>0</FirstSampleBaseline>
         <LeadSampleSize>2</LeadSampleSize>
         <LeadOff>FALSE</LeadOff>
         <BaselineSway>FALSE</BaselineSway>
         <ExcessiveACNoise>FALSE</ExcessiveACNoise>
         <MuscleNoise>FALSE</MuscleNoise>
         <LeadDataCRC32>3802347737</LeadDataCRC32>
         <WaveFormData>
DAALAAsACgAJAAgABgAFAAIAAgACAAEAAAD9//v/+//5//r/+v/6//r/+v/8//z//f/9
//z//P/5//n/+f/5//v/+//7//v/+//7//v/+//7//v/+//7//v/+//7//v/+//7//v/
+//9//3//v8AAAEAAgAEAAoAEgAjADsAXQB+AJ8AugDRANQAwQCmAGoADAC0/2n/If/f
/rL+lP5z/l7+Wf5h/nj+n/7J/uz+D/80/1j/e/+Y/7P/x//Y/+X/7//3//r//f8AAAEA
BgAHAAkACwAOAA8ADwARABIAEwAUABYAFQAWABYAFwAYABkAGQAaABsAGwAcABwAHAAe
AB4AHgAeAB8AHwAfACEAIQAhACIAIgAjACQAJQAmACcAKAAoACkAKQArACwALwAwADEA
MgA0ADQANQA3ADgAOQA6AD0APwBBAEEAQwBIAEgASgBNAFAAUgBUAFYAWABaAFwAXABe
AF8AYQBiAGEAYgBiAGIAYgBiAGIAYQBgAF8AXgBdAF4AXQBcAFkAVQBUAFMAUQBPAE0A
SgBIAEUAQgBAAD4AOwA4ADQAMAAsACkAJgAkACAAHQAbABkAGAAVABMAEQAPAA0ACwAK
AAoACAAGAAUABgAFAAUABAACAAIAAgACAAIAAgACAAIAAgACAAIAAgACAAIAAgACAAMA
AwADAAQABAAEAAQABAAFAAUABQAFAAMABAAEAAQABAAFAAUABQAFAAUABQAFAAUABQAF
AAUABgAGAAUABQAFAAUABQAFAAMAAwADAAIAAgACAAIAAQD//////////wAA////////
//////7//v/+//7//f/8//z//P/8//z//P/7//r/+v/8//z/+//6//r/+v/6//r/+//6
//n/9v/3//f/9//3//f/9v/2//X/9P/1//j/+f/4//b/9f/0//X/9f/1//b/9f/1//T/
8//z//L/8v/y//T/9P/0//P/8//z//P/8v/y//P/8//z//H/8f/x//H/8//y//L/8v/x
//H/8f/x//H/7//v/+//7//v//D/8P/w//D/8P/w/+//7v/t/+z/7P/r/+r/6f/n/+b/
5v/m/+b/5v/n/+f/5//m/+b/5v/k/+T/5P/k/+b/5//o/+r/6//r/+v/6v/s/+3/7v/v
//L/8v/y//L/7//u/+3/6v/r/+v/6v/n/+b/5P/j/+L/4v/i/+H/4P/b/9n/2f/Z/9j/
2P/Y/9j/2v/c/9z/3f/b/9r/2v/Z/9n/2f/Z/9n/1//X/9f/1//X/9f/1//X/9n/2f/Z
/9n/2f/Z/9n/2f/Z/9n/2f/Z/9v/2v/c/93/4P/i/+j/9P8HAB8APQBYAHUAkAClAKYA
kwB2ADoA4v+a/13/F//h/r7+oP6B/mz+Zf5p/nr+m/69/tz+9/4a/z7/Y/+C/5v/rf+8
/8X/zf/T/9b/2//e/+H/5P/l/+f/6f/s/+3/7f/v/+7/7//w//L/8f/y//L/8//0//X/
9f/2//n/+f/6//r/+f/6//n/+P/6//v/+//7//v/+//7//z//v///wAAAQACAAMABAAE
AAMAAwAFAAYACQAKAAsADAAMAAwADQAPABAAEQASABUAFwAZABkAGwAcABwAHgAhACQA
JgAoACoAKwAsAC0ALAAuAC8AMQAyADEAMgAyADIAMAAwADAALwAwAC8ALgAtACoAKQAo
ACUAIwAiACEAHwAfAB0AGgAYABcAFAASABAAEAAOAAsACAAGAAMAAAD+//n/9//2//X/
9P/x/+//7f/r/+n/5//m/+b/5P/i/+H/4P/f/9//3v/e/97/3v/e/+D/4P/g/+D/3v/e
/97/3v/g/+D/4P/g/+H/4f/h/+L/4v/i/+L/4v/j/+P/4//j/+H/4v/i/+L/4v/j/+P/
4//j/+P/4//j/+P/4//j/+P/5P/k/+P/4//h/+H/4f/h/+H/4f/h/+D/3v/e/97/3f/d
/93/3f/d/9z/2//b/9v/2//c/9z/3P/c/9z/3P/d/97/4P/g/+H/4v/i/+P/5f/n/+n/
6v/q/+r/6v/p/+j/5//k/+H/4f/g/93/2v/Y/9f/1v/W/9b/1f/U/9H/z//P/8//zv/O
/87/zv/Q/9L/0v/T/9H/0P/Q/8//z//P/8//z//P/8//z//P/8//z//P/8//z//P/8//
z//P/8//z//P/8//z//P/8//z//O/9D/0//U/9b/2v/i//H/BwAlAEQAZQCEAJ8ArgCj
AIwAXgAKAKz/Y/8X/9H+ov6C/mH+SP47/jv+TP5t/pP+tv7X/vz+Iv9H/2j/hf+b/6r/
t//B/8n/zv/R/9b/2f/a/9v/3//h/+L/4//j/+X/6P/p/+r/7P/r/+z/7P/t/+7/7//v
//D/8f/x//L/8v/y//T/9P/0//b/9//3//f/+f/5//n/+v/6//v//P/9//7///8AAAAA
AQABAAMABAAHAAgACQAKAAwADAANAA8AEgATABQAFwAZABsAGwAdACIAIgAkACcAKAAq
ACwALgAwADIANAA0ADgAOQA7ADwAOwA8ADwAPAA6ADoAOgA5ADoAOQA4ADcANAAzADIA
LwArACoAKQAnACUAIwAgAB4AGwAYABYAFAAQAA4ACwAIAAYAAwAAAP7/+//5//j/9//1
//P/8v/x//H/7//t/+z/7f/s/+v/6//r/+v/7P/s/+7/7v/u/+7/7v/u/+7/7v/u/+7/
7v/u/+//8P/x//L/9f/1//X/9v/4//j/+P/4//n/+f/5//n/+f/6//r/+v/8//3//f/9
//3//f/9//3////////////+//7//f/9//3//f/9//3//f/9//3//P/8//z//P/7//v/
+//7//v//P/7//v/+//9//3//P/8//7//v/9//z//v/+//7//v8AAP///v/+////AAAA
AAAAAAAAAAAAAAABAAAA///8//z//f/+////AQAAAAAA////////AQABAP///v/+//7/
////////AAD//////v/9/////v/+//7//v/+//7//f/9//3//f/8//7//////////f/9
//3//f////7//v/+///////////////9//3//f/9//3//v/+//7//v/+//7//v/+//7/
/v///////////////v/+//7//v/+/////////wAAAAD/////AAAAAP////8AAAEAAQAA
AAAAAAABAAAAAQACAAIAAQABAAEAAAABAAEAAgADAAIAAgACAAIAAgAAAAAAAAAAAAIA
AgACAAIAAAAAAAAAAAACAAIAAgACAAIAAgACAAIAAgACAAIAAgACAAIAAgACAAIAAgAC
AAIAAgACAAIAAgACAAIAAgACAAAAAAAAAAAAAgACAAIAAgAAAAAAAAAAAAIAAgACAAIA
AAAAAAAAAAAAAAAAAAAAAAIAAgACAAIAAAAAAAAAAAACAAIAAgACAAIAAgACAAIAAAAA
AAAAAAACAAIAAgAEAAMABAAGAAgACQAKAAoACgANAA4ADwAQABAAEAAQAA8ADwAPAA0A
DQANAAwACQAIAAgABwAGAAYABAADAAIA///7//v/+//8//7//v/+//7//v/+///////+
//7//f/9//3//f/9//3//f/9//3//f/7//v/+//7//v/+//7//v//f/9//3//f/7//v/
+//7//z//v8BAAQABgAKABgAKwBDAF8AfACZALQAyQDKALkAmgBYAPz/sv9x/yv/8/7S
/rT+lf6E/oH+hf6a/r3+4f4A/x//Qv9k/4f/pv+7/83/3P/n//H/+f/8////AAADAAQA
BwAJAAsADgAPAA8AEQASABMAFAAWABUAFgAWABcAGAAZABkAGgAbABsAHAAcAB4AIAAg
ACAAIQAhACAAHwAhACEAIQAiACIAIwAkACUAJgAnACgAKAApACkAKwAsAC0ALgAvADAA
MgAyADMANQA2ADcAOAA7ADsAPQA9AD8AQgBCAEQARwBGAEgASgBMAE4AUABSAFIAUgBT
AFUAVgBXAFgAWABYAFoAWgBaAFkAWgBZAFgAVwBWAFUAVABRAFAAUABQAE8ATQBLAEgA
RgBEAEIAQQBAAD4APAA5ADYANgAzADAALgApACcAJgAlACIAHwAdABsAGQAXABUAFAAU
ABIAEAAPAA4ADQANAAwACgAKAAoACgAKAAoACgAKAAwADAAMAAwADAAMAAwADAALAAsA
CwAMAA4ADgAOAA4ADQANAA0ADQAQABIAEwAUABIAEwATABMAEwATABMAEwATABMAEwAT
ABIAEgARABEAEQARABEAEQARABEAEQAQABAAEAAQAA8ADwAPAA8ADwAOAA0ADQANAA0A
DQAMAAwADAAMAAsACgAKAAoACgAKAAoACQAIAAgACAAIAAcABgAGAAYABgAGAAcABgAF
AAIAAgADAAQABQAFAAQABAADAAEAAQADAAMAAwACAAIAAgABAAEAAQACAAEAAQAAAP//
AQAAAAAAAAAAAAAAAAD///////////7//v/////////9//3//f/9//7//v///wAAAAD/
//7//f////3//f/9//3//f/+//7//v/+//7//v/+//7//v/+//3//f/9//3////+//7/
/v/8//z//f/9//3//v/+//3//f/+//7//f/9//7///////7//v/+/////////////v/9
//z//v/+//7//v/+////AAACAAQABQAGAAYABgAHAAgACQAKAAoACgAKAAoACgAKAAgA
CQAJAAgABQAEAAIAAQAAAAAAAAD///7/+//5//n/+f/8//z//P/8//r//P/8//3////+
//7//f/9//3//f/9//3//f/9//3////////////9//3//f/9//3//f/9//3/////////
/////wAAAgADAAYACAAOABgAJQA5AFMAbgCJAKQAvwDMAMMAqgCCADoA7P+x/2//L/8K
//D+zf6w/qH+m/6i/rf+0/70/g//Lv9S/3n/nP+3/8v/3P/p//P/9//8/wEABAAHAAgA
CQALAA0AEAARABEAEwAUABUAFgAYABcAGAAYABkAGgAbABsAHAAdAB0AHgAeAB4AIAAg
ACAAIQAhACAAHwAhACEAIQAiACIAIwAkACUAJgAnACgAKAAnACcAKQAqACsALAAtAC4A
MAAwADEAMwA2ADcAOAA7ADsAPQA9AD8AQABAAEIARQBIAEoATABOAE4AUABSAFIAVABV
AFcAWABZAFoAWgBaAFoAWgBaAFkAWgBZAFgAVwBUAFMAUgBPAE8ATgBNAEsASABFAEEA
PgA9ADoAOAA2ADIAMAAtACoAKgAnACQAIgAfAB0AHAAbABYAEwARAA8ADwANAAsACgAK
AAgABgAFAAQAAwADAAIAAgACAAIAAgACAAIAAgACAAIAAgACAAIAAgACAAIAAgADAAMA
AwAEAAYABgAGAAYABQAFAAUABQAHAAgACAAIAAYABwAHAAcABwAHAAcABwAHAAcABwAH
AAgACAAHAAcABwAHAAcABwAFAAUABQAEAAQABAAEAAMABQAFAAUABQACAAEAAQABAAEA
AQAAAAAAAAAAAP///v/+//7//v/+//7//f/8//z//v/+//3//P/8//z//P/8//3//P/7
//j/+P/5//r/+//7//r/+v/5//n/+f/7//v/+//6//r/+v/5//n/+f/6//r/+f/3//X/
9v/2//f/+P/4//j/+P/3//f/9//3//b/9v/3//f/9//3//f/9//3//n/+P/4//j/9//3
//f/9//5//f/9//3//f/9//4//j/9v/2//b/9v/4//j/+P/4//f/9//3//f/+f/4//j/
+P/4//j/+P/4//j/+P/4//j/+f/6//z//P/9//7//v8AAAEAAgADAAYABgAGAAYABwAG
AAUAAgADAAMAAgD//wAA/v/9//z//P/8//v/+v/3//X/9f/1//X/9P/z//L/9P/2//b/
9//5//j/+P/3//X/9f/1//X/9//3//f/9//1//X/9f/1//f/9//3//f/9//3//f/9//3
//f/9//3//f/+P/6//3//v8CAAYAEAAhADsAWwB6AJkAtgDLAMwAuwCeAGQACAC0/2//
Kf/p/sD+ov6F/nD+af5t/oT+qf7P/u7+D/80/1r/ff+c/7X/y//c/+f/8f/5//7///8C
AAcACgALAA8AEQASABMAEwAVABgAGQAaABwAGwAcABwAHQAeAB8AHwAgACEAIQAiACIA
JAAmACYAJgAmACcAJwAnACkAKQApACoAKgArACwALQAuAC8AMAAwADEAMQAzADQANQA2
ADcAOAA8ADwAPQA/AEAAQQBCAEUARwBJAEkASwBOAE4AUABTAFQAVgBYAFoAXgBgAGIA
YgBmAGcAaQBqAGsAbABsAGwAbABsAGwAawBsAGsAagBpAGgAZwBmAGMAYQBgAF8AXQBZ
AFcAVABSAE8ATABKAEgARABCAD8APAA4ADUAMgAwACsAKQAoACcAJAAhAB8AHQAbABkA
FwAWABYAFAASABEAEgARABEAEAAOAA4ADgAOAA4ADgAOAA4ADAAMAAwADAAOAA4ADgAO
AA8ADwAPABAAEAAQABAAEAATABMAEwATABEAEgASABIAEgATABMAEwAVABUAFQAVABMA
EwATABMAFgAWABUAFQATABMAEwATABMAFAAWABYAFgAWABYAFwAYABoAGgAbABwAHAAe
AB8AIAAhACIAIgAiACIAIQAgAB8AHAAaABkAFwATABAADgANAAwADAAMAAsACgAHAAUA
BQAFAAYABgAGAAYABgAIAAgACQAHAAYABgAFAAUABQAFAAUABQAFAAUABQAFAAUABQAF
AAUABQAFAAUABQAFAAUABQAFAAUABQAFAAMABAAEAAcACgAKAA4AGAAjADsAWwB+AJsA
ugDXAOQA2wDEAJIANgDU/4n/P//7/s7+qP6D/mz+Y/5j/nT+l/7B/ub+Cf8u/1j/ff+g
/7n/zf/c/+v/8//7//7/AQAEAAUACAAJAA0ADQASABMAEwAVABQAFQAWABgAGQAaABoA
GwAcAB0AHQAeAB8AHwAgACAAIgAkACQAJAAkACUAJQAlACkAKQApACoAKgArACwALQAt
AC0ALQAsAC8ALwAxADIAMwA0ADUANgA2ADYANwA5ADwAPQA+AEEAQQBDAEMARQBKAEoA
TABPAFAAUgBUAFYAWABaAFwAXABeAF8AYQBiAGIAYgBhAGAAYgBiAGIAYQBfAF0AWwBZ
AFYAVQBUAFEATwBOAE0ASwBHAEUAQgBAADsAOAA2ADQAMAAuACsAKAAmACMAIAAeABsA
GQAYABcAFAARAA8ADQANAAsACQAIAAoACAAGAAUABQAFAAYABgAGAAYABgAGAAYABgAG
AAYABgAGAAYABgAGAAYABgAGAAkACQAJAAoACAAIAAgACAAHAAcABwAHAAkACgAKAAoA
CAAJAAkACQAJAAkACQAJAAkACQAJAAkACAAIAAcABwAHAAcABwAHAAUABQAFAAQABAAE
AAQAAwADAAMAAwADAAAA////////AQABAAAAAAD+//7//f/8//7//v/+//7//v/9//z/
/P/8//z/+//6//r/+v/6//r/+//6//n/9v/2//f/+P/5//n/+P/4//f/9//3//n/+f/5
//j/+P/4//X/9f/1//b/9//3//b/9f/3//b/9v/2//b/9v/2//X/9//3//f/9v/0//X/
9f/1//X/9f/1//X/9f/0//T/9P/z//P/8//z//X/8//z//P/8f/x//L/8v/0//T/9P/0
//b/9v/2//b/9v/1//T/8//1//T/9P/0//T/9P/1//X/8//0//T/8//1//b/9v/1//P/
9P/1//X/9P/0//T/9f/1//X/9f/0//X/9f/1//T/9f/1//T/9f/0//L/8v/y//L/9P/0
//T/9P/0//T/9P/0//T/9P/0//T/9P/0//T/9P/0//T/9P/0//b/9v/2//b/9P/0//T/
9P/0//T/9P/0//T/9P/0//T/9P/0//T/9P/0//T/9P/0//L/8v/y//L/9P/0//T/9P/0
//T/9P/0//L/8v/y//L/9P/0//T/9P/y//L/8v/y//T/9P/0//T/8v/y//L/8v/y//L/
8v/y//T/9P/0//T/9v/2//b/9v/2//j/+f/6//r//P/9//7/AAAAAAEAAgADAAQABAAE
AAMAAQD///3/+v/5//n/+P/3//b/9P/z//L/8v/y//H/8f/v/+7/7//t/+7/7v/u//D/
8P/y//L/8//z//L/8v/x//H/8f/x//H/8f/x//H/8f/x//H/8f/x//H/8f/x//P/8//z
//P/8//z//P/8//1//X/9v/4//n/+v/+/wYAEAAhADsAVwB0AJEAqgC9AMAArwCUAFgA
/v+0/3n/M//1/tT+uv6b/oj+gf6F/pj+uf7b/vj+E/82/1r/ff+c/7X/x//U/+H/6//x
//T/9f/4//v/AAABAAMABQAGAAcABwAJAAwADQAOABAADwAQABAAEQAQABEAEQASABUA
FQAWABYAFAAWABYAFgAYABkAGQAZABsAGwAbABwAHAAdAB4AHwAgACEAIgAiACEAIQAj
ACQAJwAoACkAKgAqACoAKwAtAC4ALwAwADMANQA3ADcAOQA6ADoAPAA/AEAAQgBEAEYA
SABKAEwATABOAE8AUQBSAFUAVgBWAFYAVABUAFQAUwBUAFMAUgBRAFIAUQBQAE0ASwBK
AEkARwBHAEUAQgBAAD8APAA6ADgAOAA2ADMAMAAuACsAKAAmACEAHwAeAB0AGgAXABUA
EwARAA8ADQAMAAoACAAGAAUABAADAAMAAgAAAAAAAAAAAAAAAAAAAAAAAAAAAAAAAAAC
AAIAAgACAAEAAQABAAIAAgACAAIAAgADAAMAAwADAAEAAgACAAIAAgADAAMAAwAFAAUA
BQAFAAMAAwADAAMABAAEAAMAAwADAAMAAwADAAMAAwADAAIAAgACAAIAAQD/////////
//////8AAAEA//////7//v/+//7//f/8//z//P/8//z/+v/5//j/+P/5//r/+v/6//n/
+P/3//b/9//2//X/8v/y//P/9P/1//f/9v/2//X/8//z//X/9f/z//L/8v/y//H/8f/x
//L/8//z//L/8f/x//D/8P/w//D/8P/w/+//8f/x//H/8P/w//H/8f/x//H/8f/x//H/
8f/w//D/8P/x//H/8f/x//H/7//v/+//7//v//D/8P/w//D/8P/w//D/8P/w//D/8f/x
//H/8f/x//D/8P/w//D/8P/x//H/8f/y//L/8f/x//L/8v/x//H/9P/1//T/9P/0//T/
9P/2//f/+P/6//z//f/+//7//v///wAAAQACAAIAAgACAP///v/9//r/+//7//r/9//0
//L/8f/w//D/8P/v/+7/7P/r/+z/7f/s/+z/7P/s/+7/8P/w//H/7//u/+7/7f/v/+//
7//v/+//7//v/+//7//v/+//7//v/+//7//v/+//7//v/+//7//v/+//7//z//T/9v/5
//r/+v/+/wgAFwAvAEsAbACJAKYAwQDOAMcAsACEADIA1P+N/0X/Af/U/rL+j/52/m3+
bf56/pv+v/7i/gH/Iv9I/23/jv+r/8H/1P/h/+3/8//4//3/AAADAAQABwAJAAsADgAP
AA8AEQASABMAFAAWABcAGAAYABkAGAAZABkAGgAbABsAHAAcABwAHgAeAB4AHgAfAB8A
HwAhACEAIQAiACIAIwAkACUAJAAlACYAJgApACkAKwAsACsALAAtAC4AMAAwADEAMwAy
ADMANAA3ADkAOwA7AD0APgA+AEAAQwBEAEYASABKAEwATgBQAFAAUgBTAFUAVgBXAFgA
WABYAFgAWABYAFcAVgBVAFQAUwBSAFEAUABNAE0ATABLAEkARwBFAEIAQAA9ADoAOAA2
ADQAMgAvACwAKgAnACQAIgAdABsAGgAZABYAEwARAA8ADQALAAkACAAGAAQAAgABAAIA
AQABAAAA/v/+//7//v8AAAAAAAAAAP7//v/+//7//v/+//7//v////////8AAP7//v/+
//7/AQABAAEAAQD//wAAAAAAAAAAAQABAAEAAQABAAEAAQABAAEAAQABAAIAAgABAAEA
AQABAAEAAQD////////+//7//v/+//3/+//7//v/+//8//v/+//7//n/+f/4//j/+P/4
//f/9v/4//j/+P/4//f/9f/z//L/8//0//T/9P/y//L/8v/y//P/8v/x/+7/7//v/+//
7//v/+7/7v/t/+3/7f/v/+//7f/s/+z/7P/t/+3/7f/u/+3/7f/s/+v/6//q/+r/6v/s
/+z/7P/r/+n/6f/p/+j/6v/r/+v/6//r/+v/6//r/+v/6v/q/+r/6//r/+v/6//r/+n/
6f/p/+f/5//o/+j/6P/o/+j/6P/m/+b/5v/m/+f/5//n/+f/5//m/+b/5v/k/+T/5f/l
/+X/5v/m/+X/5f/m/+b/5f/l/+b/5//n/+T/5v/k/+T/5P/k/+j/6f/q/+z/7P/t/+7/
7v/u/+//8P/x//L/8v/y//L/7//u/+3/6v/p/+n/6P/l/+T/4v/h/+D/4P/g/9//3v/c
/9v/3P/d/9z/3P/c/9z/3P/e/97/3//f/97/3v/d/93/3f/d/93/3f/d/93/3f/b/9v/
2//b/93/3f/d/93/3f/d/93/3f/d/93/3f/d/93/3v/g/+H/4v/k/+b/7v/5/wsAIwA+
AFsAeACTAKgAqwCYAHwAQgDs/6X/Z/8f/+r+yv6r/or+df5t/nD+f/6d/r7+2/72/hj/
Pf9k/4X/n/+w/7//yf/R/9j/2//g/+P/5v/p/+v/7f/u/+//7//x//L/8//0//b/9//4
//j/+f/8//3//f/+/wIAAwAFAAYABgAIAAgACAAMAA0ADQANAA8ADwAPABAAEAARABIA
EwAUABUAFgAWABkAGQAbABwAHQAeAB8AIAAiACIAIwAlACQAJQAmACkAKwAtAC0ALwAy
ADIANAA3ADgAOgA8AD4AQABCAEQARABGAEcASQBKAE0ATgBOAE4ATgBOAE4ATQBOAE0A
TABLAEoASQBIAEUAQwBCAEEAPwA9ADsAOAA2ADMAMAAuACwAKgAoACUAIgAgAB0AGgAY
ABMAEQAQAA8ADAAJAAcABQADAAEA///+//7//P/6//n/9v/1//X/9P/y//L/8v/y//L/
8v/y//L/8P/w//D/8P/y//L/8v/y//P/8//z//T/8v/y//L/8v/z//P/8//z//P/9P/0
//T/9v/3//f/9//3//f/9//3//n/+f/5//n/+//8//z//f/+////AAABAAIAAwAEAAQA
BAAEAAQAAwAFAAUABQAFAAYABQAFAAUABQAFAAQABAAGAAYABgAGAAYABgAGAAYABwAI
AAoADAANAA4ADgAQABEAEgATABQAFAAUABQAFQAUABMAEAAOAA0ACwAHAAgABgAFAAQA
AgACAAEAAAD9//v/+//7//z//P/8//z/+v/8//z//f////7//v/9//v/+//7//v/+//7
//v/+//7//v/+//7//v/+//7//v/+//7//v/+//7//v/+//7//v/+v/8////AgACAAQA
DAAXAC0ASwBsAI0ArgDJANoA0QC8AJYARgDi/5P/S/8F/9L+rv6L/mz+X/5f/mr+if6z
/tr++f4c/0T/a/+M/6n/vf/Q/9//6f/x//b/+//+////AgADAAUACQAMAA0ADQAPABIA
EwAUABYAGQAaABoAGwAcAB0AHQAeAB8AHwAgACAAIQAkACUAJgAqACsAKwArAC8ALwAv
ADAAMgAzADQANQA4ADkAOgA6ADsAOwA9AD4APwBAAEEAQgBEAEQARQBHAEoASwBMAE8A
UQBTAFMAVQBaAFoAXABfAGAAYgBkAGYAaABqAGwAbABwAHEAcwB0AHMAdAB0AHQAdgB2
AHYAdQByAHEAcABvAG4AbQBsAGkAZQBkAGMAYQBdAFsAWABWAFMAUABOAEwASQBGAEIA
PgA8ADkANgA0AC8ALQAsACsAKAAlACMAIQAhAB8AHQAcAB4AHAAaABkAGAAXABcAFgAW
ABYAFgAWABYAFgAWABYAFgAWABYAFgAWABYAFgAWABcAFwAXABgAGAAYABgAGAAZABkA
GQAZABkAGgAaABoAGgAbABsAGwAbABsAGwAbABsAGwAbABsAGgAaABkAGQAbABsAGwAb
ABsAGwAbABoAGgAaABoAGQAZABkAGQAZABoAGQAZABkAGwAbABoAGgAYABgAFwAWABgA
GAAYABgAGAAXABYAFgAWABYAFQAUABYAFgAWABYAFQAUABMAEAAQABEAEgATABUAFAAU
ABMAEQARABMAEwATABIAEgASABEAEQARABIAEwATABIAEQATABIAEgASABQAFAAUABMA
FQAVABUAFAAUABUAFQAVABcAFwAXABcAGQAYABgAGAAXABcAFwAXABkAFwAXABcAFQAV
ABYAFgAWABYAFgAWABYAFgAWABYAFwAXABcAFwAXABYAFgAWABQAFAAVABUAFQAWABYA
FQATABQAFAATABMAFAAVABUAFAAUABQAFQAVABUAFQAUABUAFQAVABQAFQAVABIAFQAW
ABQAFAAUABQAFAAUABQAFAAUABQAFAAUABQAFAAUABQAEgASABIAEgAUABQAFAAUABIA
EgASABIAEgASABIAEgAUABQAFAAUABQAFAAUABQAEgASABIAEgASABIAEgASABAAEAAQ
ABAAEQASABMAFAAUABQAFAAUABQAFAAUABQAFgAWABYAFgAUABQAFAAUABYAFgAWABYA
FAAUABQAFAAUABQAFAAUABQAFAAUABQAFgAWABYAFgAYABgAGAAYABoAGgAaABoAHQAe
AB8AIAAhACIAIwAkACYAJgAmACYAIwAiACEAIAAfAB4AHQAcABoAGAAWABQAFAAUABQA
FAATABIAEQAQABAAEAAQABAAEAAQABAAEAASABIAEgASABAAEAAQABAADgAOAA4ADgAQ
ABAAEAAQABAAEAAQABAADgAOAA4ADgAPABAAEQASABIAEgASABIAFwAaAB0AIAAwAD4A
TABaAHUAjgCnAMAAtACqAKAAlgBVABQA0/+S/2f/PP8R/+b+2f7O/sP+uP7R/ur+A/8c
/z3/Xv9//6D/t//M/+H/9v/+/wYADgAWABkAHAAfACIAJgAoACoALAAvADAAMQAyADIA
MgAyAA==
         </WaveFormData>
      </LeadData>
      <LeadData>
         <LeadByteCountTotal>10000</LeadByteCountTotal>
         <LeadTimeOffset>0</LeadTimeOffset>
         <LeadSampleCountTotal>5000</LeadSampleCountTotal>
         <LeadAmplitudeUnitsPerBit>4.88</LeadAmplitudeUnitsPerBit>
         <LeadAmplitudeUnits>��V</LeadAmplitudeUnits>
         <LeadHighLimit>2147483647</LeadHighLimit>
         <LeadLowLimit>268435456</LeadLowLimit>
         <LeadID>V3</LeadID>
         <LeadOffsetFirstSample>0</LeadOffsetFirstSample>
         <FirstSampleBaseline>0</FirstSampleBaseline>
         <LeadSampleSize>2</LeadSampleSize>
         <LeadOff>FALSE</LeadOff>
         <BaselineSway>FALSE</BaselineSway>
         <ExcessiveACNoise>FALSE</ExcessiveACNoise>
         <MuscleNoise>FALSE</MuscleNoise>
         <LeadDataCRC32>1587866294</LeadDataCRC32>
         <WaveFormData>
BAAEAAQABAAEAAIAAAAAAP7/+//4//X/8//w/+7/7f/r/+r/6v/q/+r/7P/t/+3/7//v
/+//7v/s/+r/6v/r/+v/6//q/+r/6//r/+v/6//t/+3/7f/t/+z/7P/s/+3/7f/t/+3/
7f/v/+//8P/y//P/9//7/wAADAAeADgAWAB8AKcA0gD8ABgBJwElAfIAlgA3AN//f/8j
/9v+qP6E/m/+Zf5i/nX+nv7G/uj+CP8s/03/bv+L/6P/uf/J/9T/3v/l/+r/7P/t//H/
9P/2//b/+v/7//z//f/+/wEAAgADAAQABQAGAAYABwAIAAkACgAKAAwADAANAA4ADgAO
ABAAEAARABEAEQASABIAEgAUABUAFQAWABYAFwAaABsAGwAcAB0AHgAfACAAIwAkACYA
JwAqACwALQAuAC0AMAAxADQAOAA6ADsAPgBAAEEARABGAEoATgBRAFQAVwBaAFwAXgBh
AGMAZQBnAGkAaQBrAGwAbQBtAG0AbQBtAG0AbQBrAGoAaQBoAGUAYQBgAF4AXABcAFoA
WABVAFIATgBKAEYAQwA/ADsANwAyAC8AKwAnACIAHwAcABgAGAAVABIADwAOAAoACAAG
AAcABwAGAAQAAwADAAIAAAACAAEAAAAAAP////////7//v/+//7/////////AAAAAAAA
AAAAAAAAAAAAAAEAAQABAAIAAgADAAMAAwADAAQAAgADAAQABAAEAAQABQAFAAUABAAD
AAMABAAFAAUABQADAAMAAwADAAEAAQABAAEAAQAAAAAAAAD///////////3//f/9//3/
/v/9//3//f/9//3//f/9//z//P/8//z/+v/6//j/+P/4//j/+P/4//n/+f/3//b/9//3
//f/9//1//T/9P/0//T/8//z//L/8v/z//T/9f/z//L/8v/y//T/9P/1//X/9P/z//P/
8//w//D/8P/w//L/8v/x//H/7//v/+//7//v/+//7//v/+//7//v/+//7f/t/+3/7f/v
/+//7//v/+3/7f/t/+3/7f/t/+3/7f/t/+3/7f/t/+3/7f/t/+3/7f/t/+3/7f/r/+v/
6//r/+3/7f/t/+3/7f/t/+3/7P/u/+7/7v/u/+7/7//w//H/8//0//X/9v/4//n/+//9
//7///////////////7//v8AAAAAAAD+//z/+v/6//n/9//1//P/8f/u/+z/6//p/+j/
6P/o/+j/7P/t/+3/7f/r/+v/6v/q/+b/5v/n/+f/5//m/+b/5//n/+f/5//n/+n/6f/p
/+r/6P/o/+n/6f/p/+n/6f/p/+3/7P/u/+//8//3/wAADAAgAD4AXAB+AKMAzAD2AA4B
GQEPAdQAeAAhAMv/b/8d/+P+tv6Y/oX+ef56/o/+sP7S/u7+CP8q/03/cP+P/6f/uf/J
/9L/2P/d/+L/6P/r/+3/8P/y//T/9v/3//j/+f/6//v//P/9//7///8AAAAAAQAAAAEA
AgACAAQABAAFAAYABgAGAAgACAAJAAkACQAKAAoACgAMAA0ADQAOAA4ADwASABMAEwAU
ABUAFgAXABgAGwAcAB4AHwAeACAAIQAiACUAKAApACwALgAwADEANAA0ADUAOAA6AD4A
QgBFAEgARwBKAEwATgBRAFMAVQBXAFcAVwBZAFoAWgBZAFgAVwBXAFcAVwBVAFIAUQBQ
AE0ASwBKAEgARgBEAEIAQAA9ADkANgAzADAAMAAtACoAJwAiAB8AGwAXABQAEQAOAAoA
CgAHAAQAAQAAAPz/+v/4//f/9//2//T/8f/x//D/7v/w/+//7v/u/+//7//v/+7/7v/u
/+7/7//v/+//8P/w/+7/7v/u/+7/7v/u/+//7//x//L/8v/z//H/8f/x//L/8v/z//T/
9P/y//L/8//z//X/9P/z//P/8v/z//P/8//z//P/8//z//H/8f/x//H/7//u/+7/7v/t
/+3/7f/t/+v/6//r/+v/6v/q/+z/7P/s/+z/7P/t/+7/7//x//L/8//0//T/9f/3//n/
+P/5//n/+f/7//v/+v/6//j/+P/4//b/8v/w//D/7//s/+n/5v/j/+D/3v/d/9v/3P/c
/9z/3P/c/93/3f/d/9v/2//a/9r/2v/a/9v/2//Z/9j/2P/Z/9f/1//X/9f/2f/Z/9n/
2v/Y/9j/2f/Z/9n/2f/Z/9n/2f/a/9r/2//f/+P/6P/y/wIAGgA2AFoAgQCuANwAAAER
ARcB9gCeADsA4f+B/yP/2f6g/nr+Yf5R/kr+V/56/qL+wv7i/gL/Kf9M/23/if+d/63/
uv/E/8n/zv/Q/9X/1//Y/9r/3v/g/+H/4v/j/+T/5f/m/+f/6P/n/+j/6P/p/+r/6//s
/+z/7P/s/+3/7v/u/+7/8P/w//P/8//z//T/9f/0//X/9f/1//b/9v/3//j/+f/5//r/
+//8//3//v8BAAIABAAFAAYACAAJAAoADQAQABEAFAAWABgAGQAcAB4AHwAiACQAKAAs
AC8AMgAzADYAOAA6AD0APwBBAEMAQwBDAEUARgBFAEUARQBFAEMAQwBDAEEAPgA9ADwA
OQA3ADYANAAyAC8ALAApACUAIgAeABoAFgATAA8ACwAHAAIA///7//f/9P/x/+7/6v/p
/+f/5f/j/+H/3v/d/9z/3f/d/9z/2v/Z/9n/2P/W/9f/1//X/9j/2f/Z/9n/2P/W/9b/
1v/X/9n/2f/a/9r/2v/a/9r/2v/a/9r/2//b/9v/3P/c/93/3f/d/93/3v/c/93/3v/e
/97/3v/f/9//3//e/93/3f/e/9//3//f/93/3f/d/93/3f/d/93/3f/b/9r/2v/a/9n/
2f/Z/9n/2f/Z/9n/2f/W/9X/1f/V/9n/2//d/9//4v/k/+b/6P/r/+z/6//s//D/8P/w
//D/8//z//H/8P/y//P/9P/1//f/9v/2//b/9//3//j/+P/4//n/+v/7//v/+v/6//r/
+v/6//v/+//8//v/+//7//r/+v/6//r//P/8//v/+//5//n/+f/5//v/+//7//v/+f/5
//n/+f/5//n/+f/5//v/+//7//v/+f/5//n/+f/7//v/+//7//v/+//7//v/+//7//v/
+//7//v/+//7//v/+//7//v/+//7//v/+//7//v/+//7//v//P/8//z/+v/6//v/+//8
//z//P/9//v//P/9//3//P/8//z//f/7//z//v/9//7//P/8//z//P/8//z//P/8//7/
/v/+//7//P/8//z//P/8//z//P/8//z//P/8//z//P/8//z//P/+//7//v/+//z//P/8
//z//v/+//7//v/8//z//P/8//7//v/+//7//v/+//7//v/+//7//v/+//7//v/+//7/
/v/+//7//v/+//7//v/+//7//v/+//7//v/+//7//v8AAAAAAAAAAP7//v/+//7//v/+
//7//v8AAAAAAAACAAEAAgADAAUABgAHAAgACAALAA0ADwAQABEAEQARABEAEwASABIA
EgASABIAEAAOAA4ADgANAAsACQAHAAUAAgAAAP///f/8//z//P/8//7//f/9//3//f//
//7//v/8//z//f/9//3//P/8//3//f/9//3//f/9//3//f/+//7/AAABAAEAAQD/////
/////wIABAAHAAkADQAWACIANgBQAGwAjACxANoAAgEeASsBIwHkAIgANQDd/4H/Mf/3
/sz+sP6h/pv+nP6x/tT+9v4S/yz/TP9t/47/q/+//8//3//o//L/+f/8/wAAAQADAAYA
CAAKAA4ADwAQABEAEgATABQAFQAWABcAGAAYABkAGgAbABwAHAAcABwAHQAeACAAIAAi
ACIAIQAhACEAIgAiACIAJAAlACUAJgAmACcAKAApACkAKgAtAC4ALwAwAC8AMAAyADMA
NAA2ADcAOAA5ADwAPQBAAEAAQgBDAEYASABJAEwATgBQAFQAVwBaAFkAXABeAGAAYQBj
AGUAZwBnAGcAaQBqAG0AbQBtAG0AbQBtAG0AawBqAGkAaABlAGQAZABjAGIAYABeAFwA
WQBZAFYAUwBQAE4ASwBIAEUARABBAD0AOQA2ADMAMAAsACoAJwAkACEAHgAaABgAFgAT
ABMAEgAQAA4ADQALAAgACAAHAAYABgAFAAUABQAEAAQABAAEAAUAAwADAAQABAAEAAQA
BAAEAAQABAAFAAUAAwAEAAQABQAFAAUABQAGAAQABQAGAAYABAAEAAUABQAFAAQAAwAD
AAIAAwADAAMAAwADAAMAAwABAAEAAQABAAEAAAAAAAAA///////////7//v/+//7//z/
+//7//v/+f/5//n/+f/5//j/9//2//T/9P/y//L/8//y//H/8P/z//P/8f/w/+//7//v
/+//7//u/+7/7v/u/+3/7f/s/+3/7f/t/+3/7//u/+7/7v/t/+z/7P/r/+z/6//r/+v/
7P/s/+z/7P/s/+z/6//r/+v/6//r/+v/6//r/+v/6//r/+v/6//r/+v/6//r/+v/6//r
/+v/6//r/+v/6//r/+n/6f/p/+n/6//r/+v/6//t/+3/7f/t/+z/6//q/+n/6//r/+v/
6//r/+v/6//r/+v/6//r/+v/6//s/+z/7P/u/+7/7//v/+7/7v/u/+//7v/u/+7/7f/u
/+7/7v/u/+7/7v/w//H/8v/z//X/9v/3//j/+v/7//3///8AAAEAAQABAAMAAwACAAIA
BAAEAAQAAgABAAAAAQABAP7/+//4//X/8v/w/+//7f/u/+7/7v/u/+//7//u/+3/7v/v
/+//8P/u/+7/7//v/+//7v/u/+//8f/x//H/8f/v/+//7//w//L/8v/z//P/8//z//P/
8//z//T/9v/5//3/AQAIABIAIgA6AFYAdACXAMAA7gASAR8BHwH+AKwAUQD//6H/Sf8J
/9r+sP6T/oP+gP6L/qT+xP7i/vz+Gv8//2T/h/+j/7n/yf/Y/+L/5//s//L/9f/3//j/
+P/6//7/AQACAAMABAAHAAgACQAKAAkACgAKAAsADgAPABAAEAAQABAAEQASABIAEgAU
ABQAFQAVABUAFgAWABYAGAAZABsAHAAcAB0AIAAhACEAIgAjACQAJQAmACcAKAAqACsA
LAAuAC8AMAAxADQANQA4ADoAPAA9AEAARABFAEgASgBMAFAAUwBWAFcAWgBcAF4AXwBh
AGMAZQBpAGkAawBsAG8AbwBvAG8AbwBvAG8AbQBrAGkAZwBjAGMAYgBgAF4AWgBYAFYA
UwBRAE4ASwBIAEYAQwBAAD0APAA5ADUAMQAuACsAKAAkACAAHQAaABcAFQASABEAEAAN
AA0ADAAKAAkACQAIAAYABgAFAAQABAADAAMAAwACAAIAAgACAAMAAwADAAQABAAGAAYA
BgAGAAgACAAJAAkABwAIAAgACQALAAsACwAMAAoACwAMAAwADAAMAA0ADQAPAA4ADQAN
AAwADQANAA0ADQANAA0ADQANAA0ADQANAAsACgAKAAoACwALAAsACwAJAAkACQAJAAgA
BwAHAAcABQAFAAUABQAFAAQAAwACAAIAAgAAAAAAAAAAAAAAAAABAAEA///+////////
///////+//7//v/+//3//f/8//3//f/9//3//f/8//z//P/8//z//f/9//7//f/9//3/
/P/8//z//P/8//z/+//7//v/+//7//v/+//7//v/+//7//v/+//7//v/+//7//v/+//7
//v/+//7//v/+//7//v/+//7//v/+f/5//n/+f/7//v/+//7//n/+f/5//n/+//7//v/
+//7//v/+v/6//r/+v/6//z//f/+//////8AAAEAAgAEAAUABwAJAAoACwALAAsACwAL
AAoACgAMAAwADAAKAAoACAAIAAcABQADAAEA///8//r/+f/3//T/9P/0//T/9v/3//f/
9//3//f/9v/2//T/9P/1//X/9f/0//T/9f/z//P/8//z//X/9f/1//b/9v/2//f/9//3
//f/9//3//f/+P/6//v///8DAAoAFAAoAEQAYgCGAK0A2gACAR4BLQErAfgAnABBAOn/
jf81/+/+vv6e/ov+f/58/o/+tP7a/vj+FP82/1f/eP+V/6//w//T/+D/6P/v//L/9P/3
//v//v8AAAIABAAFAAYABwAIAAoADAAOABAADwAQABAAEQASABMAFAAUABQAFAAVABYA
FgAWABgAGAAZABkAGQAaABoAGgAcAB0AHQAeAB4AHwAgACEAIQAiACMAJAAlACYAJwAo
ACoAKwAsAC4ALwAwADEANAA1ADgAOgA8AD0AQABCAEMARgBIAEoATgBRAFQAVwBaAFwA
XgBjAGUAZwBpAG0AbQBvAHAAcQBxAHEAcQBxAHEAcQBvAHAAbwBuAGsAawBqAGgAZgBi
AGAAXgBbAFcAVABRAE4ASgBHAEQAQQA9ADkANAAvACwAKQAmACIAIAAdABoAFwAUABAA
DgAMAAsACwAKAAgABwAHAAYABAAEAAMAAgACAAMAAwADAAIAAAAAAAAAAQADAAMABAAE
AAQABAAEAAQABAAEAAUABQAFAAYABgAHAAcABwAHAAgACAAJAAoACgAKAAoACwALAAsA
CgAJAAkADAANAA0ADQALAAsACwALAAsADAAOAA4ADgAOAA4ADwAQABEAEwAUABUAFgAY
ABkAGwAdABwAHQAdAB0AHQAdABwAHAAbABoAGQAWABIAEAAQAA8ADAAJAAYAAwAAAP7/
/f/7//z//P/8//z//P/9//3//f/7//v/+v/6//j/+P/5//n/+f/4//j/+f/5//n/+f/5
//n/+f/5//r/+v/6//v/+//5//n/+f/5//n/+v/8////AQADAAoAEgAiADgAWgB8AJ8A
zAD4ABwBMQE3ARABtABTAPv/m/9B//f+vv6W/oX+d/5w/n3+ov7M/u7+Cv8u/1X/eP+X
/7H/xf/V/+L/6v/v//T/9v/3//v//v8AAAIABAAHAAgACQAKAAsADAANAA4AEQASABIA
EwAUABUAFgAWABYAFgAXABgAGAAYABoAGgAbABsAGwAcAB4AHgAgACEAIQAiACIAIwAk
ACUAJQAmACkAKgArACwALQAuADAAMQAwADIAMwA0ADcAOgA7AD4AQABCAEMARgBKAEsA
TgBQAFIAVgBZAFwAXwBiAGQAZgBpAGsAbQBvAG8AbwBxAHIAdQB1AHUAdQByAHEAcABt
AGwAawBqAGcAYwBiAGAAXgBbAFgAVQBRAEwASABEAEAAPQA5ADUAMQAsACkAJQAhACAA
HQAaABYAEgAPAAwACQAJAAYABQAEAAUABQAEAAIAAwADAAIAAAAAAP///v/+////////
//7//f/+////AQD/////AAAAAAIAAgACAAIAAAAAAAEAAQABAAIAAgADAAMAAwADAAQA
BAAFAAYABgAEAAQABQAFAAcABgAFAAUABQAFAAQAAwADAAMAAwADAAMAAwADAAMAAwAC
AAIAAgD///////////3//f/9//3//v/9//3//f/7//v/+//7//z//P/8//z/+v/6//j/
+P/4//j/+P/4//n/+f/3//b/9f/1//X/9f/2//b/9//4//j/9//3//b/9f/1//X/9f/2
//b/9//4//b/9v/3//f/9v/1//X/9f/2//b/9v/2//b/9v/1//X/9f/1//X/9f/1//X/
9f/1//X/9f/1//X/9f/1//X/9f/1//X/9f/1//f/9//3//f/9f/1//X/9f/1//X/9f/1
//X/9f/1//X/9f/1//X/9f/1//X/9f/1//X/9f/1//X/8//z//P/8//z//T/9P/0//L/
8v/z//P/9P/0//T/9f/0//T/9P/z//T/9P/0//X/9f/0//L/8//y//L/8v/y//L/9P/0
//T/9P/y//L/8v/y//L/8v/y//L/8v/y//L/8v/y//L/8v/y//T/9P/0//T/8v/y//L/
8v/y//L/8v/y//L/8v/y//L/8v/y//L/8v/0//T/9P/0//L/8v/y//L/8v/y//L/8v/y
//L/8v/y//D/8P/w//D/8v/y//L/8v/w//D/8P/w//L/8v/y//L/8P/w//D/8P/y//L/
8v/y//L/8v/y//L/8v/y//L/8v/y//T/9f/2//f/+f/6//v//v/+////AQADAAQABQAF
AAQAAwACAAAA/v/+//7//v/6//j/9v/2//X/8//x/+//7v/s/+v/6//r/+r/6v/q/+r/
7P/t/+3/7f/t/+3/7P/u/+z/7P/t/+3/7f/s/+z/7f/t/+3/7f/t/+3/7f/t/+7/7v/u
/+//7//v/+//7//v/+//8P/y//P/9//9/wYAEgAmAEAAXgB+AKMAzgD0ABABHwEZAeIA
hgAvANv/f/8r/+/+xP6k/pP+if6K/p3+vv7g/vz+FP80/1f/eP+X/63/wf/N/9j/4v/p
/+z/7P/v//P/9v/6//r//P/9//7///8AAAMABAAFAAYABwAIAAgACQAIAAkACgAKAAwA
DAANAA4ADgAOABAAEAARABEAEQASABIAEgAUABUAFQAWABYAFwAYABkAGQAaABsAHAAd
AB4AHwAgACIAIwAiACQAJQAmACcAKgArAC4AMAAyADMANgA2ADcAOgA8AD4AQgBFAEgA
SQBMAE4AUABTAFUAVwBZAFsAWwBdAF4AXwBfAF8AXwBfAF8AXwBdAF4AXQBcAFkAWQBY
AFYAVABSAFAATgBLAEkARgBDAEAAQQA/AD0AOwA4ADUAMQAtACwAKQAmACIAIAAdABoA
FwAWABIAEAAOAAsACwAKAAgABwAHAAYABAACAAEAAAAAAAEAAQABAAAAAAAAAAAAAQAD
AAMABAAEAAIAAgACAAIABAAEAAUABQAFAAYABgAHAAcABwAHAAgABgAHAAgACAAIAAgA
CQAJAAkACAAHAAcACAAJAAkACQAJAAkACQAJAAkACQAJAAkABwAGAAYABgAHAAcABwAH
AAcABwAHAAcABAADAAMAAwADAAMAAwADAAIAAgACAAIAAgACAAAAAAAAAAAAAAAAAP//
///9//z//f/9//3//f/9//z//P/8//7//f/9//z/+//7//v/+//7//r/+v/6//z//P/9
//3//P/7//v/+//8//z//P/8//z//P/7//v/+f/5//n/+f/7//v/+//7//v/+//7//v/
+//7//v/+//7//v/+//7//v/+//7//v//f/9//3//f/7//v/+//7//3//f/9//3//f/9
//3//f/9//3//f/9//3//f/9//3//f/9//3//f/7//z//P/8//7//v8BAAIAAAAAAAAA
AAAEAAUABgAHAAkACgALAAwADAANAA8AEQASABMAEwATABEAEQAQABAADgAOAA4ADAAJ
AAYABQADAAMAAQD///3/+//6//r/+f/4//j/+P/4//z//f/9//3/+//7//r/+v/6//r/
+//7//v/+v/6//v/+//7//v/+//9//3//f/+//z//P/9//3/+//7//v/+////wAAAAAD
AAcACQAOABgAKABAAF4AfACfAMgA9gAaATEBNwEaAcgAaQAPALH/V/8P/9r+tP6f/pX+
kP6Z/rj+3P76/hT/Mv9V/3b/lf+v/8X/1f/k/+7/8//2//r//f/9/wAABAAGAAgACwAM
AA0ADgAPABAAEQASABEAEgASABMAEgATABQAFAAWABYAFwAYABgAGAAaABoAGwAbABsA
HAAeAB4AIAAhAB8AIAAgACEAJAAlACUAJgAnACgAKQAqACkAKgAsAC0ALgAwADEAMgAx
ADQANQA4ADwAPgA/AEIARABFAEgASgBKAE4AUQBUAFUAWABaAFwAXwBhAGMAZQBpAGkA
awBsAG0AbQBtAG0AbwBvAG8AbQBuAG0AbABpAGcAZgBkAGIAYgBgAF4AWwBXAFQAUQBO
AEwASQBGAEMAQAA9ADkANQAyAC8ALAAoACgAJQAiAB8AHAAYABYAFAARABEAEAAOAA0A
DQAMAAoACgAJAAgACAAJAAkACQAIAAQABAAEAAUABQAFAAYABgAIAAgACAAIAAgACAAJ
AAkACQAKAAoACwALAAsACwAMAAwADQAOAA4ADgAOAA8ADwAPAA4ADQANAA4ADwAPAA8A
DwAPAA8ADwAPAA8ADwAPAA8ADgAOAA4ADQANAA0ADQALAAsACwALAAgABwAHAAcABwAH
AAcABwAKAAoACgAKAAgACAAGAAYABgAGAAYABgAHAAcABQAEAAUABQAFAAUABQAEAAQA
BAAEAAMAAwACAAEAAQABAAEAAwACAAIAAgACAAIAAwADAAIAAQABAAEAAgACAAIAAgAC
AAIAAQABAP//////////AQABAAEAAQABAAEAAQABAAEAAQABAAEAAQABAAEAAQABAAEA
AQABAAEAAQABAAEAAQABAAEAAQABAAEAAQABAAEAAQABAAEAAQABAAEAAQABAAEAAQAB
AAEAAQABAAEAAQACAAIAAgAAAAAAAQABAAIAAgACAAIAAgACAAYABwAIAAkACwAMAA0A
DgAOAA8AEQATABQAFQAVABUAFAATABEAEAAOAA4ADgAMAAgABgAGAAUABQADAAEA///9
//z//P/7//r/+v/6//r//P/9//3//f/9//3//P/8//r/+v/7//v/+//6//r/+//7//v/
+//7//v/+//7//z//P/8//3//f/9//3//f/9//3/AAAAAAEAAwAHAAwAFAAiADYAUgBu
AI8AtADgAAwBJwExASYB7ACPADsA5f+F/zf//v7Q/q/+m/6U/pX+qP7G/uj+BP8c/z3/
YP+F/6X/vf/P/97/6P/v//b/+v///wMABAAGAAgACgALAAwADQAOABEAEgATABQAFQAW
ABYAFwAWABcAGAAYABkAGgAcAB4AHAAcAB4AHgAfAB8AHwAgACAAIAAiACMAIwAkACQA
JQAmACcAJwAoACkAKgArACwALQAuADAAMQAyADQANQA2ADUAOAA5ADwAPgBAAEEARABG
AEcASgBMAE4AUgBVAFgAWQBcAF4AYABjAGUAZwBpAGsAawBtAG4AcQBxAHEAcQBzAHMA
cwBxAHAAbwBuAGsAawBqAGgAZgBkAGIAYABdAFsAWABVAFIAUgBPAEwASQBEAEEAPQA5
ADYAMwAwACwAKgAnACQAIQAgABwAGgAYABUAFQAUABIADwAPAA4ADAAMAAsACgAKAAkA
CQAJAAgACAAIAAgACQAJAAkACgAKAAoACgAKAAoADAAMAA0ADQANAA4ADgAPAA8ADwAP
ABAAEAARABIAEgAQABAAEQARABMAEgARABEAEgATABMAEwARABEAEQARABEAEQARABEA
EQAQABAAEAARABEAEQARAA8ADwAPAA8ADAALAAsACwALAA0ADgAMAAwADAAMAA4ADwAQ
ABEAEQASABMAFAAWABcAGQAbABoAGwAbABsAGwAbABoAGgAYABgAGAAWABIAEAAQAA8A
CwAJAAcABQACAAAA///9//7//v/+//7//v///////////////v/+//z//P/9//3//f/8
//z//f/9//3//f/9//3//f/9//7//v/+/////////////////////v8CAAUABwAJAA4A
FgAkADoAWAB6AJ8AzAD6AB4BMQE7ASQB1ABxABUAt/9Z/w3/0v6o/o3+gf56/oP+oP7K
/u7+DP8s/0//dP+T/6//xf/X/+T/7P/z//j//P///wEABAAGAAYACgALAAwADQAOAA8A
EAARABIAFQAWABYAFwAYABkAGgAaABoAGgAbABwAHAAcAB4AHgAfAB8AHwAgACIAIgAk
ACUAJQAmACYAJwAoACkAKQAqACsALAAtAC4AMQAyADQANQA2ADgAOQA6AD0AQABBAEQA
RgBIAEkATABOAE8AUgBUAFYAWgBdAGAAYwBmAGgAagBtAG8AcQBzAHMAcwB1AHYAeQB5
AHkAeQB3AHcAdwB1AHQAcwByAG8AbQBsAGoAaABkAGIAYABdAFkAVgBTAFAATQBJAEUA
QQA9ADkANAAvAC4AKwAoACQAIgAfABwAGQAXABQAEwASABMAEwASABAAEQARABAADgAO
AA0ADAAMAA0ADQANAAwADAAMAAwADQANAA0ADgAOAA4ADgAOAA4ADgAOAA8ADwAPABAA
EAARABMAEwATABQAFAAVABYAFgAUABQAFQAVABcAFgAVABUAFAAVABUAFQAXABcAFwAX
ABUAFQAVABUAFQAUABQAFAATABMAEwATABEAEQARABEAEgARABEAEQAPAA8ADwAPABAA
EAAQABAADgAOAAwADAAMAAwADAAMAA8ADwANAAwACwALAAsACwANAAwADAAMAAwACwAL
AAoACwALAAsACwALAAoACgAKAAoACgALAAsADAALAAsACwAMAAwADAAMAAwADAALAAsA
CwALAAsACwALAAsACwALAAsACwALAAsACQAJAAkACQALAAsACwALAAsACwALAAsACQAJ
AAkACQALAAsACwALAAkACQAJAAkACwALAAsACwALAAsACwALAAkACQAJAAkACwALAAsA
CwAJAAoACgAKAAoACgALAAsACgAKAAoACwAJAAoACwALAAoACgAKAAsADQAMAAoACwAM
AAwADAAMAAwADAAMAAwADAAMAAwADAAMAAwADAAMAAwADAAMAAwADAAMAAwADAAMAAwA
DAAMAAwADAAMAAwADAAMAAwADAAMAAwADAAMAAwADAAMAAwADAAOAA4ADgAOAAwADAAM
AAwADQAOAA8AEAAOAA4ADgAOAAwADAAMAAwADgAOAA4ADgAMAAwADAAMAA4ADgAOAA4A
DAAMAAwADAAOAA4ADgAOAA4ADgAOAA4AEAAQABAAEAARABIAEwAUABYAFgAWABYAGQAa
ABsAHAAdAB4AHwAgACMAJAAlACYAJAAkACQAJAAjACIAIQAgAB0AHAAbABoAGQAYABcA
FgATABIAEQAQAA4ADgAOAA4AEAAQABAAEAASABIAEgASABAAEAAQABAAEAAQABAAEAAS
ABIAEgASABIAEgASABIAEgASABIAEgAUABQAFAAUABQAFAAUABQAGAAcACAAJAA1AEYA
VwBoAIoArADOAPAA+AAAAQgBEAHHAH4ANQDs/63/bv8v//D+5P7Y/sz+wP7Z/vL+C/8k
/0P/Yv+B/6D/tv/K/97/8v/7/wIACQAQABMAFgAZABwAIAAiACQAJgAnACgAKQAqACoA
KgAqAA==
         </WaveFormData>
      </LeadData>
      <LeadData>
         <LeadByteCountTotal>10000</LeadByteCountTotal>
         <LeadTimeOffset>0</LeadTimeOffset>
         <LeadSampleCountTotal>5000</LeadSampleCountTotal>
         <LeadAmplitudeUnitsPerBit>4.88</LeadAmplitudeUnitsPerBit>
         <LeadAmplitudeUnits>��V</LeadAmplitudeUnits>
         <LeadHighLimit>2147483647</LeadHighLimit>
         <LeadLowLimit>268435456</LeadLowLimit>
         <LeadID>V4</LeadID>
         <LeadOffsetFirstSample>0</LeadOffsetFirstSample>
         <FirstSampleBaseline>0</FirstSampleBaseline>
         <LeadSampleSize>2</LeadSampleSize>
         <LeadOff>FALSE</LeadOff>
         <BaselineSway>FALSE</BaselineSway>
         <ExcessiveACNoise>FALSE</ExcessiveACNoise>
         <MuscleNoise>FALSE</MuscleNoise>
         <LeadDataCRC32>4156052783</LeadDataCRC32>
         <WaveFormData>
BQAFAAYABgAGAAUAAwADAAAA/f/6//f/9f/z//H/7//t/+3/7P/s/+z/7f/t/+3/7v/u
/+7/7P/s/+v/6v/q/+n/6f/p/+n/6P/o/+j/6P/q/+v/6//r/+n/6v/q/+r/6v/q/+r/
6v/s/+z/7f/t/+3/7//0//n/AwAVACoARQBjAIUAsADfABIBTQGAAYQBVgEgAeEAjgAj
ALj/cf9N/zz/Kf8X/xX/LP9D/1L/X/9y/4j/mf+r/7z/yf/S/9j/3v/i/+X/5P/m/+j/
6//s/+3/7v/u/+7/7//w//P/9P/0//T/9P/1//X/9f/2//b/9//4//j/+f/5//r/+v/7
//v/+//7//z//P/9//7//v/+//7//f/9////AAACAAIAAgAEAAIAAgAEAAUABwAHAAkA
CgAKAAoADAANABAAEQATABQAFQAXABgAGgAcAB0AHwAiACMAJgAoACoALgAwADIANAA2
ADgAOgA8AD4AQABBAEIAQQBCAEMAQwBFAEYARgBFAEUARABDAEIAPwA/AD0APAA9ADoA
OQA3ADMAMQAvAC0AKAAmACQAIgAfABwAGQAXABIAEAANAAwACQAGAAUAAwABAP///f/7
//3//P/6//n/+//6//n/+P/3//b/9v/2//T/8//z//P/8//z//P/8//1//X/9f/1//X/
9f/2//b/9P/0//T/9P/3//f/9//4//b/9v/2//f/+f/5//r/+v/4//j/+P/4//j/+P/5
//n/+f/5//n/+f/5//n/+f/6//j/+P/4//j/+P/4//j/+P/5//n/+f/5//f/9//2//b/
9v/2//b/9f/1//X/9f/1//P/8//z//L/9P/0//T/8//z//P/8//z//b/9v/1//X/8//z
//L/8v/w//D/8P/w//L/8v/x//D/8f/x//H/8f/v//D/8P/w//H/8f/x//H/8f/x//H/
8f/x//D/8P/w//H/8f/x//H/8P/v/+//7//v//D/8P/w//L/8f/x//H/7//u/+7/7v/v
/+//7//v/+//7//v/+//8f/x//H/8f/v//D/8P/w//D/8P/v/+//8P/w/+//7//w//D/
7//v/+//7//w//D/7f/v/+//8P/w//D/8P/w//D/8f/y//P/9P/0//T/9f/3//j/+P/6
//z//v///wAAAAABAAEAAQABAAIAAgAAAAEA//////3/+//5//f/9f/x/+//7f/r/+v/
6v/q/+r/6//r/+v/7P/s/+z/6v/q/+f/5v/m/+f/5//n/+f/5v/o/+j/6P/o/+n/6f/p
/+n/6v/q/+r/6v/q/+r/6v/q/+7/7f/r/+v/7f/0//3/CQAdADQATwBtAJEAugDtACQB
XwGEAXIBPgEEAb8AYgD5/6D/bf9T/0L/Mf8n/yv/Nv9H/1T/X/9u/4T/mf+t/77/yf/S
/9j/3P/e/+H/5P/m/+j/6f/q/+3/7v/u/+7/7//w/+//8P/w//D/8v/z//P/8//y//L/
8//0//b/9//3//j/9v/3//f/9//5//r/+v/7//r/+v/6//r//f/9////AAAAAAAAAAAC
AAIAAgAEAAUABQAFAAcACAAIAAgACgALAAwADQAPABAAEwAVABYAGAAYABkAGwAeACEA
JAAmACgAKAAqACwALgAwADIANAA2ADgAOgA7ADwAPAA8ADwAOwA7ADwAPAA7ADkAOAA3
ADYANQA1ADMAMgAxAC4ALQArACkAJwAlACMAIgAgAB4AHAAXABQAEQAPAAwACgAHAAYA
AwAAAP///f/7//n/9//1//X/9P/y//H/7//u/+3/7P/r/+r/6v/q/+z/6//r/+v/6f/p
/+n/6f/r/+v/6//r/+n/6f/q/+r/7P/s/+z/7P/t/+3/7f/u/+z/7P/s/+3/7//v//D/
8P/w//D/8P/w//D/8P/x//H/8f/x//H/8f/v/+//7//w//D/8P/w//D/7v/u/+7/7v/t
/+3/7f/t/+3/7f/s/+z/7P/s/+7/7v/u/+7/7//v/+//7//y//L/8v/z//f/+P/4//r/
+f/6//r/+v/8//3//f/9//3//v/+//z/+f/3//f/9f/x/+//7f/r/+f/5f/j/+H/4f/g
/+D/4P/j/+P/4//k/+P/4v/f/97/3f/c/9z/3f/d/93/3f/c/9z/3P/c/9z/3f/d/93/
3f/c/9z/3P/c/9z/3P/c/9z/3v/d/9//4f/j/+T/6f/z/wMAGAAvAEsAbQCWAMcA/AA3
AW4BfAFWARwB2wCKACEAtv9r/0P/Lv8d/wv/Cf8W/yv/PP9H/1j/bv+D/5n/qv+3/8L/
yv/O/9L/1f/W/9j/2v/b/9r/3f/e/97/3v/f/+D/4f/i/+L/4v/i/+P/4//j/+b/5v/n
/+j/5v/n/+f/6P/o/+n/6f/p/+v/7P/s/+3/7f/s/+v/6v/t/+3/7//w//D/8P/w//L/
8v/y//T/9f/3//f/+f/6//j/+P/6//v//v///wEAAgAFAAcACAAKAAoACwANABAAEQAU
ABYAGAAaABwAHgAgACQAJgAoACoAKgAsAC0ALgAvADAAMQAxADEAMgAyADEAMAAuACwA
KgApACkAJwAmACMAIAAfAB0AGgAXABQAEQAMAAoACAAGAAMAAAD9//v/+P/2//P/8v/x
/+7/7f/r/+v/6f/n/+X/5f/k/+L/4f/h/+D/3//e/97/3v/f/+D/4P/f/9//3//d/93/
3f/d/9//3//f/9//3//f/+D/4P/g/+D/4P/g/9//3//f/+D/4P/g/+D/4f/h/+H/4v/i
/+L/4v/i/+L/4v/i/+P/4//h/+H/4f/h/+H/4f/h/+L/4v/i/+L/4v/g/+D/4P/g/9//
3//f/9//3//f/97/3v/e/97/3v/d/9//3//f/9//3f/d/93/3P/c/9z/3P/b/93/3f/d
/93/3P/c/9v/2//b/9v/2v/a/9z/3P/c/9z/3v/e/93/3P/b/9v/2//b/9n/2v/a/9r/
2//b/9v/2//b/9v/2//b/93/3P/c/9z/2//b/9v/2//c/9v/2//b/9v/3P/c/9z/3P/b
/9v/2//d/9z/3P/c/9v/2//b/9v/2//b/9v/2//b/9v/2//b/9v/3P/c/9z/2v/a/9n/
2f/c/9z/2//b/9z/3P/b/9v/2//b/9z/3P/b/9v/2//a/9r/2//b/9v/2f/a/9z/3P/a
/9v/2//b/9n/2v/b/9v/2//c/9z/3f/c/9z/3P/c/9z/3P/c/9z/3P/a/9r/2v/a/9z/
3P/c/9z/3P/c/9z/3P/c/9z/3P/c/9z/3P/c/9z/3P/c/9z/3P/c/9z/3P/c/9z/3P/c
/9z/3v/e/97/3v/e/97/3v/e/97/3v/e/97/3v/e/97/3v/e/97/3v/e/97/3v/e/97/
3v/e/97/3v/e/97/3v/e/97/3v/e/97/4P/g/+D/4P/i/+L/4v/i/+D/4P/g/+D/4P/g
/+D/4P/i/+L/4v/k/+P/5P/l/+b/5v/m/+f/6f/s/+z/7v/v//L/8v/y//L/9f/1//X/
9f/2//b/9P/z//L/8//y//H/7f/r/+n/5//l/+P/4f/h/+D/4P/g/+H/4f/h/+L/4v/k
/+L/4v/h/97/3v/f/9//4f/h/+D/4P/g/+D/4P/h/+H/4f/h/+L/4v/i/+L/4v/i/+L/
4v/i/+X/5f/n/+v/8P/3/wMAEwAoAD8AWwB9AKYA1QAIAT8BZAFYASQB7gCvAFgA8/+a
/2n/Uf9E/zX/Kf8v/0D/Uf9c/2f/dP+I/53/r/+6/8X/0P/W/9r/3v/f/+D/4P/g/+P/
5P/n/+j/6P/o/+n/6v/r/+z/7P/s/+7/7//v/+//8P/w//H/8v/w//H/8f/y//T/9f/1
//X/9f/2//b/9//4//j/+P/4//n/+f/7//z//P/8//z//v/+//7/AAABAP////8BAAIA
BAAEAAYABwAIAAkACwAMAAsADQAOABAAEAARABMAFgAXABoAHAAeACAAIgAkACYAKAAq
ACwALgAuADAAMQAyADUANgA3ADcANwA4ADgANwA1ADQAMwAyADIAMwAyADIAMQAuAC0A
KwAqACkAKAAnACYAJAAiACAAHgAcABoAGQAYABYAEwASABEADgANAAsACQAHAAUAAwAB
AAAA/v/9//3//P/7//r/9//2//b/9v/0//P/8//z//b/9//4//n/+P/3//b/9f/3//f/
+P/4//r/+v/6//r/+f/5//n/+v/8//z//P/9//v/+//8//z//P/8//z//P/8//z//f/9
////////////AQABAAEAAgAAAAAAAAAAAP7//v/+//7//f/9//3//f/9//3//P/8//7/
/v/+//3/+//7//v/+//7//v/+//6//r/+v/6//n/9//3//f/9//2//b/9f/1//b/9//3
//j/+v/6//r/+v/4//j/9//2//X/9f/1//X/9f/2//b/9v/z//P/8//z//P/8//z//P/
9f/0//T/9P/1//X/9f/1//T/8//z//P/8//0//T/9P/0//P/8//z//T/9P/1//b/9f/1
//X/9f/1//X/9f/1//P/8//z//P/9f/2//b/9v/4//j/9//3//f/9v/0//P/9v/2//X/
9f/1//X/9v/2//X/9f/1//T/9f/3//j/+f/3//j/+v/6//j/+f/5//n/9//4//n/+f/5
//j/9v/2//b/9v/5//v//f///wIAAgACAAMAAwAEAAQABgAHAAgACAAIAAoACwALAAsA
DAAOAA8ADgAOAA0ADgANAAkABwAFAAMAAQD///3/+//5//j/+P/4//f/9//3//j/+//8
//v//P/5//j/+P/5//n/+f/5//j/+v/6//r/+v/5//n/+f/5//r/+v/6//r/+v/6//r/
+v/6//n//f///wEABgANABcAJQA8AFUAcwCXAMIA9QAsAWUBmgGiAXIBMgHtAJYALwDS
/5H/af9O/zn/M/81/zr/Rf9U/1//bv+C/5n/sf/E/9H/3P/m/+7/8P/z//T/9v/2//f/
+P/5//z//v/+////AAABAAIAAgACAAIAAwADAAMABgAGAAcACAAGAAcABwAIAAgACQAJ
AAkABwAIAAgACQAKAAoACgAKAA0ADQAPABAADgAOAA4AEAASABIAFAAVABUAFQAXABgA
GAAYABoAGwAcAB0AHwAgAB8AIQAiACQAKAApACsALgAvADIANAA2ADYAOAA6ADwAPgBA
AEIARABIAEoASwBMAE8AUABRAFEAUQBSAFIAUQBQAE4ATABKAEsASwBJAEgARQBCAEEA
PwA/AD0AOwA5ADYANAAyADAALgAsACoAKQAkACIAHwAeABsAGAAXABUAEwARAA8ADQAL
AAoACAAHAAkACAAHAAYABQAEAAQABAACAAEAAQABAAEAAQABAAEAAQABAAEAAQADAAMA
BAAEAAQABAAEAAQABQAFAAUABgAGAAYABgAHAAcABwAIAAgACAAIAAgACAAKAAoACwAL
AAsACwALAAsACwALAAsADAAKAAoACgAKAAgACAAIAAgACQAJAAkACQAHAAcABgAGAAgA
CAAIAAcABQAFAAUABQADAAMAAwACAAIAAgACAAEAAQABAAEAAQAAAAAA///////////+
//7//v/+//7//v8AAAAA///+//3//f/9//3//f/+//7//v////////////3//f/9//3/
/f/8//z//P/9//3//f/9//7//f/9//3/+//8//z//P/+//3//f/9//3//P/8//z/+//7
//v/+//9//3//f/9//3//f/9//3/+//8//z//P/+//7//f/9//z//P/7//v//P/8//v/
+//9//3//P/8//z//P/8//z//f/+////AAAAAAAAAQADAAQABAAGAAkACgAKAAoACgAL
AAsACwANAA4ADgAMAA0ACwALAAkACQAHAAUAAwABAP///f/7//n/+P/4//j/+f/5//n/
+v/6//r/+P/4//n/+P/4//n/9//3//f/9v/2//b/9v/2//n/+f/5//n/+v/6//r/+v/6
//r/+v/6//r/+//7//v//f8CAAkAFQAlADwAVwBzAJUAwADvACQBXwGQAZIBZgEsAe0A
mAAvAMr/hf9n/1b/Q/8x/zP/Rv9Z/2b/cf+E/5j/qf+5/8j/1//g/+b/7P/w//H/8v/0
//b/9//4//n/+v/6//r/+//8////AAAAAAAAAAABAAEAAQACAAIAAwAEAAQABQAFAAYA
BgAHAAcABwAHAAgACAAJAAgACAAIAAgACQAJAAsADAAMAAwADAAOAA4ADgAQABEAEQAR
ABMAFAAUABQAFgAXABoAGwAdAB4AHwAhACIAJAAkACUAJwAqAC0AMAAyADQANgA4ADoA
PABAAEIARABGAEoATABNAE4ATwBQAFEAUQBTAFQAVABTAFMAUgBRAFAAUQBRAE8ATgBN
AEoASQBHAEUAQwBBAD8AOgA4ADYANAAwACwAKAAlACIAIAAdABwAGQAWABUAEwAQAA0A
CgAHAAcABgAEAAMABQAEAAMAAgABAAAAAAAAAP7//f/9//3/+//7//v/+//9//3//f/9
//3//f/+//7//v/+//7//v8BAAEAAQACAAAAAAAAAAEAAQABAAIAAgACAAIAAgACAAIA
AgADAAMAAwADAAMAAwABAAEAAQACAAQABAAGAAYABgAGAAYABwAIAAkADAAMAAwADQAP
ABAAEAASABMAFAAUABQAEgATABMAEwATABQAFAASAA8ADQANAAsABwAFAAMAAQD9//v/
+f/3//n/+P/4//j/+f/5//n/+v/4//j/9v/2//X/9P/0//X/9//3//f/9v/0//T/9P/0
//X/9f/1//X/+P/4//j/+P/4//j/+P/4//b/9//5//v//f8AAAUADwAbAC4ARwBhAH8A
qADZAAoBQQFyAXgBTAEYAd8AkAAnAMD/e/9b/0z/Pf8v/y3/Ov9P/17/a/9+/5L/p/+7
/8r/1f/e/+j/7P/w//P/8v/0//b/9//4//n/+v/+//7///8AAP//AAAAAAAAAgADAAMA
AwAGAAYABwAIAAgACQAJAAoACgALAAsACwALAAwADAANAA4ADgAOAA4ADQANAA8AEAAQ
ABAAEAASABMAFAAXABkAGQAZABsAHAAaABoAHAAdACAAIQAjACQAJQAnACgAKgAsAC0A
LwAyADMANgA4ADoAPQBAAEMARgBIAEoATABOAFAAUgBTAFQAVgBYAFoAWwBaAFoAWQBX
AFcAVgBVAFQAUQBRAE8ATgBLAEgARwBFAEEAPwA9ADsANwA0ADEALgApACYAIwAhACAA
HgAbABoAFQASABEADwAPAA0ACwAJAAsACgAIAAcACQAIAAcABgADAAIAAgACAAQAAwAD
AAMAAwADAAMAAwAFAAUABQAFAAUABQAGAAYABAAEAAQABAAHAAcABwAIAAYABgAGAAcA
BwAHAAgACAAIAAgACAAIAAoACgALAAsACQAJAAkACQAJAAkACQAKAAkACAAHAAYABgAG
AAYABgAHAAcABwAHAAcABwAGAAYABAAEAAQAAwADAAMAAwADAAMAAwADAAIAAgACAAIA
AQABAAEAAQABAAAAAAD///////////7//v8AAAAAAAAAAAAAAAD///7////////////9
//7//v/+//3//f/9//3///////////////7//v/+//3//f/9//3//v/9//3//f/9//7/
/v/+//7//f/9//3////+//7//v/9//3//f/9//7///8AAAEA///////////9//7//v/+
//7//v/9//3/AAAAAP////8AAAAA//////////8AAAAA/f/9//3//P/+//////////3/
/v8AAAAA/v/////////+//7//v/9//3//v/+////AAAAAP7//v/+/wAAAAAAAAAAAgAC
AAIAAgABAAAA///+//7//v/+//7/AAAAAAAAAAD+//7//v/+/wAAAAAAAAAA/v/+//7/
/v/+//7//v/+//7//v/+//7//v/+//7//v8AAAAAAAAAAP///v/9//z//P/8//z//P/+
//7//v/+//7//v/+//7//v/+//7//v/+//7//v/+//7//v/+//7//P/8//z//P/8//z/
/P/8//7//v/+//7//v/+//7//v8AAAIAAwAEAAUABgAGAAYABwAJAAoACgAMAA0ADgAO
AA0ADAAMAAsACwALAAwADAAIAAcABQAFAAUAAwABAP///v/9//z/+//5//n/+P/4//j/
+f/5//n/+v/6//r/+P/4//f/9v/2//f/9//3//f/9v/2//b/9v/2//f/9//3//f/+P/4
//j/+P/4//j/+P/4//j/+f/5//v//f8EAAsAFwApAEAAWwB3AJkAwgDzACYBYQGOAYgB
VAEaAdkAhAAbAL7/hf9r/1r/S/8//0P/Uv9h/2z/df+E/5r/r//B/9D/2f/i/+r/7v/y
//P/9P/2//j/+f/8//v//P/8//z//f/+/wEAAgACAAIABAAFAAUABQAEAAQABQAGAAYA
BwAHAAgACAAJAAkACQAJAAoACgALAAwADAAMAAwADQANAA8AEAAOAA4ADgAQABAAEAAS
ABMAEQARABMAFAAUABQAFgAXABgAGQAbABwAHQAfACAAIgAiACMAJQAoACkALAAuADAA
MAAyADQANgA2ADgAOgA8ADwAPgA/AEAAQQBCAEMAQwBDAEQARABDAEMAQgBBAEAAQQBB
AD8APgA/ADwAOwA5ADcANQAzADEAMQAwAC8ALgAsACoAKAAnACYAJAAhACAAHQAaABkA
FwAVABMAEQAPAA0ADAAKAAkACQAIAAcABgAFAAQABAAEAAQAAwADAAMAAwADAAMAAwAF
AAUABQAFAAMAAwAEAAQABAAEAAQABAAHAAcABwAIAAgACAAIAAkABwAHAAgACAAIAAgA
CAAIAAgACAAJAAkACQAJAAkACQAJAAkACQAKAAwADAAMAAwACwAKAAkACAAHAAcABwAH
AAcABwAGAAYABgAGAAYABQAFAAUABQAFAAMAAwADAAIAAgACAAIAAQABAAEAAQABAAEA
AAD+//3///////7//v/8//z//P/8//7//v/9//z//f/9//3//f/7//z//P/8//3//f/9
//3/+//7//v/+//9//z//P/8//v/+//7//v//P/7//v/+//7//z//P/8//z/+//7//v/
+//6//r/+v/7//v/+//7//v/+//7//v//f/9//3//f/7//z//P/8//z//P/7//v//P/8
//v/+//8//z/+//7//v/+//8//z/+//7//v/+v/6//v/+//7//3//v/+/wAAAAAAAAAA
AAACAAMABAAFAAYABgAGAAcABwAIAAgACgANAA4ADgAOAAwADQANAA0ACwAMAAwACgAI
AAUABAABAAEA///9//v/+v/5//j/9//3//b/9v/2//n/+f/5//r/+P/4//b/9v/3//b/
9v/3//X/9f/1//T/9P/0//T/9P/3//f/9//3//b/9v/2//b/9v/2//b/9v/6//v/+//9
////AAAHABEAHwAyAEkAZQCDAKgA0wAGATkBagF4AVQBIAHnAJgAMwDS/43/a/9a/03/
P/87/0T/V/9m/2//fP+Q/6X/t//I/9X/3v/m/+z/7v/v//D/8v/0//X/+P/5//j/+v/6
//v//P/9//7//v/+//7//////////v/+////AAACAAMAAwAEAAQABQAFAAUABQAGAAYA
BwAIAAgACAAIAAcABwAJAAoADAAMAAwADgAOAA4AEAARABEAEQATABQAEgASABQAFQAW
ABcAGQAaABsAHQAeACAAJAAlACcAKgArAC4AMAAyADIANAA2ADgAOgA8AD4AQABEAEYA
RwBIAEkASgBLAEsATQBOAE4ATQBNAEwASwBKAEkASQBHAEYARwBEAEMAQQA/AD0AOwA5
ADYANAAyADAALwAsACkAJwAjACAAHAAaABkAFgAVABMADwANAAsACQAHAAYABAADAAUA
BAADAAIAAQAAAAAAAAD+//3//f/9//v/+//7//v/+//7//v/+//7//v//P/8//z//P/8
//z//f/9//3//v8AAAAAAAABAAEAAQACAAIABAAEAAQABAACAAIAAwADAAUABQAFAAUA
BQAFAAUABgAGAAYABgAGAAYABgAGAAYAAwADAAMAAwADAAMAAgACAAIAAgACAAEAAQAB
AAEAAQADAAMAAwACAAAAAAAAAP/////////////+//7//f/9///////+//7//v/+//7/
/v/+//7//f/8//v/+//7//v/+//8//z//P/7//v/+//7//v/+//7//v/+//6//r/+v/7
//v/+//7//r/+f/5//n/+f/6//r/+v/6//n/+f/5//v/+v/6//r/+//7//v/+//7//v/
+//7//v/+//7//v/+//8//z//P/6//r/+f/5//z//P/7//v//P/8//v/+//7//v//P/8
//n/+f/5//j/+v/7//v/+//5//r//P/8//r//P/+//7//v/+/wIAAwAEAAUABgAGAAYA
BwAHAAgACAAKAA0ADgAOAA4ADAANAA0ADQALAAwADAAKAAcABQAFAAMAAQD///3/+//6
//n/+P/3//X/9P/0//T/9//3//f/+P/4//j/9v/2//X/9P/0//X/8//z//P/8v/y//L/
8v/y//X/9f/1//X/9P/0//T/9P/2//b/9v/2//b/9//3//f/+f/8/wEACQAVACoAQwBb
AHkAngDLAP4ANQFsAZABfgFIAQ8ByABrAAQAr/97/2D/Tf9B/zn/PP9H/1j/Y/9s/3z/
kf+p/77/zf/W/97/5P/q/+v/7v/w//T/9f/2//f/+v/6//r/+//8//3//v/+//7//v//
//////8AAAAAAQACAAQABQAFAAYABAAFAAUABQAFAAYABgAHAAgACAAIAAgABwAHAAkA
CgAKAAoACgAMAAwADAAOAA8ADwAPABEAEgASABIAFAAVABQAFQAXABgAGQAbABwAHgAe
AB8AIQAkACUAKAAqACwALAAuADAAMgA0ADYAOAA6ADwAPgA/AEAAQQBCAEMAQwBFAEYA
RgBFAEUARABDAEIAQQBBAD8APgA9ADoAOQA3ADcANQAzADEAMAAuACwAKgAnACQAIQAf
ABoAGAAVABQAEQAOAA0ACwAJAAcABQADAAEAAAD+//3//f/8//v/+v/5//j/+P/4//j/
9//3//f/9f/1//X/9f/1//X/9f/1//X/9f/2//b/9v/2//b/9v/3//f/9//4//r/+v/6
//v/+//7//z//P/6//r/+v/6//r/+v/7//v//f/9//3//f/9//3//f/+//z//P/8//z/
+v/6//r/+v/7//v/+//7//v/+//6//r/+P/4//j/9//5//n/+v/6//r/+v/6//r/+//8
//3//v/+//7///8BAAIAAgAEAAUABgAGAAYACAAJAAkACQAHAAgACAAGAAUAAwADAAEA
/f/7//n/9//1//P/8f/v/+//7v/u/+7/7f/t/+3/7v/u/+7/7P/s/+v/6v/q/+v/6//r
/+v/6v/q/+r/6v/q/+v/6//r/+v/7P/s/+z/7P/s/+z/7P/s/+z/7f/v//H/8//0//n/
AQAPACIAOQBVAHMAnADJAPgALQFiAXQBUgEcAeMAlgAxAMj/ff9V/0L/Nf8n/yH/Kv9B
/1T/X/9u/4L/l/+p/7r/yf/U/9r/4v/m/+f/6v/s/+z/6//s/+3/8P/y//L/8//0//P/
9P/0//T/9v/3//f/9//2//b/9//4//j/+f/5//r//P/9//3//f/9//7//v///wAAAAAA
AAAAAQABAAMABAAEAAQABAAGAAYABgAIAAkACQAJAAsADAAMAAwADgAPABIAEwAVABYA
FwAZABoAHAAeAB8AIQAkACUAKAAqACwALgAwADIANAA4ADoAPAA+AEAAQgBDAEQARwBI
AEkASQBHAEgASABHAEkASABHAEYAQwBDAEEAQAA/ADwAOwA5ADUAMwAxAC8AKwAoACUA
IgAdABoAFwAVABIAEAANAAwABwAEAAMAAQABAP///f/7//v/+v/4//f/9//2//X/9P/1
//T/9P/0//T/8//z//P/8//z//P/8//z//P/8//z//P/8//0//T/8v/y//L/8v/z//P/
8//0//b/9v/2//f/9//3//j/+P/4//j/+P/4//j/+P/5//n/+f/5//n/+f/5//n/+f/6
//r/+v/6//r/+v/6//r/+v/3//f/9//3//n/+f/4//j/+P/4//j/9//1//X/9f/1//X/
9f/1//T/8v/y//L/8f/x//H/8f/x//P/9P/0//X/8//z//L/8v/0//T/9P/0//L/8v/x
//D/8f/x//H/8f/z//T/9P/0//H/8f/x//H/8f/x//H/8f/v/+7/7v/u/+//7//v/+//
7//v//D/8f/v//D/8P/w//L/8f/x//H/8f/w//D/8P/x//H/8f/x/+//7//v/+//7//v
/+//7//x//L/8v/y//D/8P/v/+//8P/w/+//7//y//L/8f/x/+//7//w//D/8f/x//H/
8P/u/+//7//v/+3/7v/w//D/7v/v/+//7//t/+7/7//v//D/8P/v/+//8P/w/+7/7v/w
/+7/7v/u/+7/7v/u/+7/7v/u/+7/7v/u//D/8P/w//D/7v/u/+7/7v/u/+7/7v/u/+7/
7v/u/+7/7v/u/+7/7v/v//D/8f/y//D/8P/w//D/8P/w//D/8P/v/+7/7f/s/+7/7v/u
/+7/8P/w//D/8P/u/+7/7v/u/+7/7v/u/+7/8P/w//D/8P/u/+7/7v/u//D/8P/w//D/
7v/u/+7/7v/u/+7/7v/u/+7/7v/u/+7/8P/w//D/8P/x//L/8//0//b/9v/2//b/9//4
//n/+v/7//z//f/+/wAAAAAAAAAAAgACAAIAAgACAAIAAgACAP///v/9//z/+f/4//f/
9v/z//L/8f/w/+7/7v/u/+7/7v/u/+7/7v/u/+7/7v/u/+7/7v/u/+7/7P/s/+z/7P/t
/+7/7//w//D/8P/w//D/8P/w//D/8P/y//L/8v/y//L/8v/y//L/9//6//3/AAAQACAA
MABAAGEAggCjAMQA6wASATkBYAE0AQgB3ACwAGYAHADS/4j/dv9k/1L/QP9L/1T/Xf9m
/3j/iP+Y/6j/tv/C/87/2v/e/+L/5v/q/+3/7v/v//D/8//0//X/9v/4//j/+P/4//r/
+v/6/w==
         </WaveFormData>
      </LeadData>
      <LeadData>
         <LeadByteCountTotal>10000</LeadByteCountTotal>
         <LeadTimeOffset>0</LeadTimeOffset>
         <LeadSampleCountTotal>5000</LeadSampleCountTotal>
         <LeadAmplitudeUnitsPerBit>4.88</LeadAmplitudeUnitsPerBit>
         <LeadAmplitudeUnits>��V</LeadAmplitudeUnits>
         <LeadHighLimit>2147483647</LeadHighLimit>
         <LeadLowLimit>268435456</LeadLowLimit>
         <LeadID>V5</LeadID>
         <LeadOffsetFirstSample>0</LeadOffsetFirstSample>
         <FirstSampleBaseline>0</FirstSampleBaseline>
         <LeadSampleSize>2</LeadSampleSize>
         <LeadOff>FALSE</LeadOff>
         <BaselineSway>FALSE</BaselineSway>
         <ExcessiveACNoise>FALSE</ExcessiveACNoise>
         <MuscleNoise>FALSE</MuscleNoise>
         <LeadDataCRC32>4119165314</LeadDataCRC32>
         <WaveFormData>
/v/+/////////////v/9//z/+f/5//f/9v/z//P/8P/u/+7/7f/t/+3/7f/u/+7/7v/u
/+3/7P/r/+v/6//r/+v/6//q/+r/7P/s/+z/7P/s/+z/7P/t/+v/6//r/+z/7v/v/+//
7//v/+//7//v/+//8f/2//r/AgAQACIAOQBSAG4AkgC/APEALgFpAYABcwFaATsB/QCa
AC4A5f/I/73/rf+b/5H/mf+i/6f/q/+0/77/x//Q/9j/3//k/+j/6//r/+z/7P/t/+7/
8f/x//D/8P/y//L/8v/z//P/8//0//T/8//0//T/9P/1//X/9v/2//n/+f/6//r/+v/6
//r/+//6//n/+P/5//n/+f/5//n/+f/5//r/+//7//v//P/8//v/+//6//r/+v/6//v/
+//8//z//f/+////AAABAAIAAwAEAAUABgAHAAgACQAKAA4AEQATABMAFAAWABgAGQAb
AB0AIAAiACIAJAAlACUAJAAmACYAJgApACkAKQApACkAKQAoACcAJQAlACUAJAAjACIA
IAAfAB8AHgAdABsAGQAXABYAFAARAA8ADQALAAkABwAFAAQAAgAAAP///f/6//j/9//3
//f/9//3//j/+f/4//f/9//3//X/9f/1//P/8//y//H/8//z//P/8//1//b/9v/2//P/
8//z//P/8//z//P/8//0//T/9P/1//X/9f/2//b/9v/2//b/9v/0//T/9P/0//b/9v/3
//f/+v/6//n/+f/6//r/+v/6//j/+P/4//j/+f/5//n/+f/7//v/+//7//v/+//7//v/
+f/5//n/+f/5//n/+P/4//b/9v/2//b/9P/0//T/9P/2//b/9v/2//j/+P/4//f/9//3
//f/9//1//X/9f/1//f/9v/2//T/9v/2//b/9v/0//T/9P/0//T/9f/1//X/9//3//b/
9v/2//b/9v/1//f/+P/3//j/+P/4//f/9v/2//f/9//3//X/9P/0//T/9P/0//P/8//z
//T/9P/0//T/8//z//P/9f/1//X/9f/1//X/9v/2//b/9v/2//b/9v/0//T/9f/z//T/
9P/0//T/9f/1//T/8v/0//T/8v/z//T/9f/2//b/+P/3//b/9P/1//X/9v/0//X/9v/3
//r//f/+//7/AAAAAAAAAgAEAAUABQADAAMAAgABAAAA/f/9//v/+v/2//X/8f/u/+7/
7f/t/+3/7//w//D/8P/w/+//7v/t/+z/6//q/+n/6//q/+r/6v/s/+z/7P/s/+r/6v/r
/+v/7f/t/+7/7v/v/+//7//v//H/8f/v/+3/7f/y//r/BgAYAC4ARQBgAIIArADbABUB
VgGJAYwBcwFQASMB0QBkAAIA0//E/7P/o/+X/5X/l/+c/5//of+o/7L/v//K/9L/2f/c
/+D/4f/j/+T/6P/p/+r/6//r/+z/7v/v/+7/7f/t/+v/6//s/+z/7f/u/+7/7v/v/+//
8P/w//H/8f/y//L/8f/w/+//7//w//H/8v/1//P/8//z//P/9f/1//b/9//3//f/+P/4
//b/9//3//j/+v/6//v/+//6//r/+//8////AAABAAIAAQACAAMABAAHAAgACQAKAAwA
DwARABEAEAASABQAFQAXABkAHAAeACAAIgAjACMAIwAkACMAIgAjACMAIwAjACMAIwAi
ACEAHwAfAB8AHgAbABoAGAAXABcAFgAVABMAEwARABAADgALAAkABwAFAAMAAQD///7/
/P/6//n/9//4//b/9f/1//L/8f/w//D/7f/s/+v/6//r/+n/6f/p/+n/6f/o/+f/5//n
/+f/5//n/+j/6P/o/+f/5//n/+f/5//n/+f/5//o/+j/6P/p/+f/5//o/+j/6v/q/+r/
6v/s/+z/7P/s/+7/7v/v/+//7//u/+z/6//s/+z/7P/s/+z/7P/s/+z/6//r/+v/6//r
/+v/6//r/+v/6//r/+v/6//s/+z/7P/s/+z/7P/u/+3/7P/u/+//7//w//L/8//0//X/
9v/3//b/9P/1//b/9//6//r/+//7//n/9//2//X/9P/x//H/7//u/+n/6f/m/+T/5P/j
/+P/4//h/+L/4v/i/+L/4f/g/9//3//f/9//3//f/97/3v/e/97/3v/e/97/3v/e/9//
3//f/9//4P/g/9//3//f/9//3f/d/93/3//h/+L/5v/u//r/DAAhADgAVgB8AKcA2QAU
AVEBcAFjAUYBJQHtAJAAIADT/7T/qf+X/4X/f/+B/4j/j/+R/5b/oP+t/7j/wP/H/8z/
0v/V/9X/1v/Y/9n/2P/Z/9n/2v/a/9z/3P/c/93/3f/d/97/3v/d/97/3v/e/9//3//g
/+D/3//f/+D/4P/g/+D/4P/h/+P/4//j/+X/4//j/+P/4//k/+X/5//p/+f/5//o/+j/
6P/p/+n/6v/s/+z/7f/t/+7/7v/v//D/8f/y//P/9P/3//j/+f/6//v//P/9//7/AgAF
AAcABwAIAAoADAANAA8AEQAUABYAFgAYABkAGQAaABwAHAAcAB0AHQAdAB0AGwAbABoA
GQAZABkAGQAYABYAFAARAA8ADQAMAAsACQAFAAMAAgAAAP3/+//5//f/9f/z//H/8P/u
/+z/6//p/+r/6P/n/+f/5v/l/+T/5P/j/+L/4f/h/+P/4f/h/+H/4f/h/+D/3//f/9//
3//f/9//4P/g/+D/3//f/9//3//f/9//3//f/+D/4P/g/+H/3//f/+D/4P/g/+D/4P/g
/+D/4P/g/+D/4P/g/+H/4f/g/+D/3//f/+D/4P/g/+D/4P/g/+D/4P/f/9//3//f/9//
3//f/9//3f/d/93/3f/d/93/3f/d/93/3f/c/9z/3v/e/97/3v/c/9z/3P/c/9z/3P/c
/9z/3P/c/9z/2//d/93/3f/d/9v/2//b/9v/3P/c/93/3P/e/97/3v/e/97/3v/e/97/
3f/d/9z/2//c/93/3f/e/97/3v/e/93/3f/e/93/3v/e/97/3f/c/97/3//f/9//3f/c
/9z/3P/e/97/3f/d/93/3v/e/97/3v/d/93/3f/f/9//3//f/93/3f/e/97/3v/e/97/
3v/g/97/3v/f/9//4P/g/+D/3v/f/9//3v/e/97/3v/e/97/3v/f/9//3//f/+D/4P/e
/97/3v/e/+D/3//f/+D/3//g/+D/4f/h/+H/4v/j/+D/4P/g/+D/4P/g/+D/4P/g/+D/
4P/g/+D/4v/i/+L/4v/g/+D/4P/g/+D/4P/g/+D/3v/e/97/3v/g/+D/4P/g/97/3v/e
/97/4P/g/+D/4P/g/+D/4P/g/+D/4P/g/+D/3v/e/97/3v/c/9z/3P/c/9z/3P/c/9z/
2v/a/9r/2v/Y/9j/2P/Y/9r/2v/a/9r/3P/c/9z/3P/e/97/3v/e/93/3P/b/9r/3P/c
/9z/3P/d/97/3//h/+P/4v/h/+D/4//j/+T/5P/m/+j/6v/t//H/8f/w//D/8P/w//L/
8v/z//P/8f/x//L/8f/w/+3/7P/p/+f/4//l/+L/4P/g/+H/4f/h/+H/4P/g/+D/4P/h
/+D/3//f/93/3f/d/93/3v/e/97/3v/e/97/3v/e/97/3//f/9//4f/i/+L/4//j/+P/
4//j/+X/5f/l/+f/7P/w//r/CgAeADMATgBuAJIAwQD1ADQBZQFoAVEBNgENAcUAXgD8
/8n/uv+v/53/k/+R/5f/nv+f/6H/qP+w/7v/xP/K/8//1P/Y/9v/3f/c/9z/2//c/93/
3f/g/+L/4v/i/+L/4//j/+P/5P/k/+f/6P/o/+j/5f/l/+b/5v/l/+X/5v/m/+j/6P/o
/+n/6f/p/+n/6//t/+3/7f/t/+3/7f/u/+//8f/x//L/8v/y//P/8//0//P/8v/y//H/
9P/0//X/9v/1//b/9//4//n/+v/7//z//f/+////AAAAAAMABQAFAAgACgAMAA0ADgAP
ABEAEgAQABIAEwATABYAGAAYABgAFwAXABcAFwAVABUAFAATABUAFQAVABQAEwASABAA
DwAOAA4ADgANAAsACQAIAAYABgAFAAQAAwACAAEAAAAAAAAA/v/9//v/+P/2//X/9f/y
//H/8P/w//H/8P/v/+//7f/r/+v/6//p/+n/6P/n/+r/6//s/+3/6v/q/+n/6P/p/+n/
6f/p/+n/6f/p/+n/6P/o/+j/6f/q/+v/7f/u/+3/7P/r/+r/6P/m/+T/4v/h/+D/4P/f
/+D/4P/f/9//4v/i/+L/4v/k/+T/5P/k/+H/4f/h/+H/4P/f/97/3f/f/9//3//f/+D/
4f/i/+P/4P/f/93/3P/c/9z/3P/c/9r/2v/a/9r/2P/Y/9j/2P/W/9b/1v/V/9b/1//Y
/9n/2//b/9v/2//Z/9j/2P/W/9b/1v/W/9b/2P/Y/9j/2P/W/9X/0//R/9L/0//T/9T/
1v/W/9b/1f/V/9b/1f/W/9X/1v/W/9b/1P/V/9X/1f/X/9b/1v/W/9j/2P/X/9f/1f/W
/9b/1v/Y/9f/1//X/9X/1f/V/9X/1//X/9j/2P/Y/9j/2P/Y/9f/1P/T/9P/1P/W/9f/
2P/a/9v/2//a/9n/2P/X/9b/2P/Y/9n/2f/b/9v/3P/c/9r/2v/a/9r/3P/b/9v/3P/b
/9z/2//a/9n/2P/b/97/3v/e/+D/4f/h/+L/4v/j/+T/5f/m/+f/5v/k/+f/6P/p/+z/
7f/v//D/7//w//D/8P/w/+v/6//p/+j/4//j/+D/3v/g/9//3//f/97/3v/d/9z/3v/f
/+D/4f/g/9//3v/d/9//3v/e/97/3//g/+H/4v/h/+D/4P/f/+D/4f/j/+T/5f/l/+X/
5f/j/+P/4//l/+f/6v/y//r/CAAeADUAVAB4AKQA1wANAVABkwGqAY0BYgEzAe0AiAAg
AN//wv+t/5n/kf+N/4//kP+T/5P/mP+i/7H/wP/K/9H/2P/g/+X/5f/m/+b/5//m/+X/
5//q/+z/7v/u/+7/7//v/+//8P/w/+//8P/w//D/8P/x//P/9P/0//P/8//y//T/9P/0
//X/8//z//P/9f/1//X/9f/1//f/9//4//n/+f/5//r/+v/8//3//f/+//z//P/9//3/
AAAAAAEAAgADAAQABQAGAAUABgAHAAgACwAMAA0ADgAOABEAEwATABYAGAAaABsAGwAd
ACAAIgAkACYAJwAnACoALAAsACwALQAtAC0ALQAsACsAKQAnACcAJwAnACYAJQAkACIA
IQAfAB4AHQAbABkAFwAWABQAFAATABIAEQAOAAsACAAGAAQAAgABAP///P/6//n/+f/6
//n/+P/4//n/+P/3//f/9f/z//P/8//z//P/8v/x//H/8f/x//H/8//0//T/9P/1//X/
9f/1//X/9f/1//X/9v/2//b/9//3//f/+P/4//j/+P/4//j/+P/4//j/+P/5//r//P/9
//7//v/9//3//P/8//z//P/8//z//P/8//3//f/9//3//f/9//3//f/7//v/+//7//z/
/f/+/////f/9//z//P/6//r/+v/6//r/+v/6//r/+v/6//r/+v/6//r/+v/5//f/9//3
//f/+f/5//n/+f/5//j/+P/2//j/+P/4//j/+v/6//r/+v/7//v/+v/5//n/+f/4//j/
+v/6//r/+f/6//r/+P/4//n/+v/6//r/+P/5//n/+f/5//j/+P/4//j/+P/3//f/9//4
//j/+P/6//n/+f/5//n/+f/5//n/9//3//j/+P/6//r/+v/6//j/9v/2//f/9//4//j/
+P/4//n/+P/4//j/+P/4//n//P/8//z//P/9//3//v/+////AAABAAMABQAFAAQABgAG
AAYACAAIAAkACQAHAAkACAAHAAYABQAFAAMAAgABAAEA/v/8//v/+f/4//f/9f/2//b/
9v/4//f/9v/1//f/9//3//f/9f/0//T/9P/0//T/9P/0//b/9v/3//f/9f/1//b/9v/3
//f/9//3//f/9//3//f/+f/+/wQADAAaAC4AQwBcAHoAoADLAP0APAF3AYwBfQFiAT8B
/wCcADAA6//U/8n/tf+j/5//pf+s/63/sf+4/8T/z//Y/+D/5//u//D/8//1//b/9v/3
//j/+f/5//r/+v/6//r/+v/7//v/+//8//z/+//8//z//P/9//3//v/+//3//f/+//7/
AAAAAAAAAQABAAEAAQADAAEAAQABAAEAAQABAAIAAwADAAMABAAEAAQABQAFAAYABgAG
AAcABwAIAAgACQAKAAsADAANAA4ADwAQABEAEgATABQAFQAWABYAGQAbABsAHgAgACIA
IwAlACcAKgAsAC4AMAAxADEAMAAyADIAMgA1ADUANQA1ADUANQA0ADMANQA1ADUANAAz
ADIAMAAvAC0ALAArACkAJwAlACQAIgAgAB0AGgAXABUAEwARABAADgAMAAsACQAHAAQA
AgABAAAA///+//7//f/8//v/+//7//n/+f/5//v/+//6//n/+P/3//b/9f/3//j/+P/4
//n/+f/5//n/9//3//f/9//6//r/+v/7//n/+f/6//r/+v/6//r/+v/8//z//P/8//r/
+v/7//v//P/8//v/+//8//z//P/8//7//v8AAAAAAAAAAP//AgACAAIABAAFAAUABgAG
AAcACAAJAAoACwAKAAgACgAKAAoADAAMAA0ADQALAAkACAAHAAYAAwADAAEAAAD9//3/
+v/4//j/9//3//f/9f/2//b/9v/2//X/9P/z//P/8//z//P/8//y//L/8v/y//L/8v/y
//L/8v/z//P/8//z//T/9P/z//P/8//z//P/8//z//X/9//6//7/BAAOABwAMQBIAGYA
igC1AOcAJAFdAXABXwFIASkB7QCIABwA2f/E/7n/qf+b/5X/m/+k/6n/rf+0/77/yf/U
/9r/4f/o/+z/7f/v//D/8P/x//L/8//1//b/9P/4//j/+P/5//n/+f/6//r/+//8//z/
/P/8//3///8AAAEAAQACAAIAAgACAAIAAwABAAEAAQADAAUABQAFAAUABQAFAAYABwAF
AAUABgAGAAkACwAMAA4ADAAMAA0ADQAOAA4ADwAQABEAEgATABQAFwAYABkAGgAbABwA
HQAeAB4AIQAjACMAJQAoACsALQAxADMANgA4ADoAPAA9AD0AQABCAEIAQgBBAEEAQQBB
AEEAQQBAAD8APgA9ADwAOgA3ADYANAAzAC8ALgAtACsAKAAlACMAIAAeABsAGAAVABUA
EwARABAADgAMAAsACQAIAAYABQAFAAYABQAEAAQAAwACAAEAAQAAAP3//P/7//3//f/8
//v//P/9//7////9//7//v/+/////////////v/9//z/+//+//7//v///wEAAQACAAIA
AAAAAAAAAAAAAAAAAAAAAAEAAgAEAAUABQAEAAIAAQACAAIAAgACAAAAAAAAAAAAAQAB
AAEAAQADAAMAAwADAAMAAwADAAMAAgABAAAA//8BAAEAAAAAAAAAAAAAAAAA/v/+//7/
/v/+//7//v/+//7//v/+//3/+//7//v/+//9//3//f/9//3//P/8//r//P/8//z//P/8
//z//P/8//3//f/8//v//f/9//z//P/8//z//P/7//z//P/6//r/+f/6//r/+v/8//3/
/f/9//3//P/8//z//P/8//v/+//5//r/+v/6//v/+//8//3/+//7//v/+//7//v//P/8
//r/+v/6//r/+//6//v//f/7//z//P/8//r/+//7//r//P/8//z//P/6//r/+//7//n/
+f/6//r/+v/6//r/+v/4//f/9//4//f/+P/4//n/+//7//r/+f/6//r/+v/6//r//P/8
//z//P/6//r/+v/6//r/+v/6//r/+v/6//r/+v/4//j/+P/4//r/+v/6//r/+v/6//r/
+v/4//j/+P/4//j/+P/4//j/+P/4//j/+P/6//r/+v/6//r/+v/6//r/+v/6//r/+v/4
//j/+P/4//r/+v/6//r/+v/6//r/+v/6//r/+v/6//r/+v/6//r/+f/4//f/9v/4//j/
+P/4//j/+P/4//j/+v/6//r/+v/6//v//v/+//7//v//////AAAAAAEAAgADAAUABwAH
AAQABAAEAAQABgAGAAcABwADAAMAAgABAAIA//////3//v/7//v/+P/2//b/9f/1//X/
9f/2//b/9v/2//X/9P/z//P/8//z//P/8//y//L/8v/y//L/8v/y//L/8v/z//P/8//z
//T/8v/z//P/8//1//X/9f/1//P/9f/6/wIADAAcADAARwBgAIIAqADVAAkBTAGDAZAB
dwFWAS0B5wCCAB4A5f/S/8P/s/+n/6P/p/+s/63/rf+0/77/yf/U/9z/4f/k/+j/6//t
/+7/8P/v//L/8//z//L/8v/y//L/8v/z//T/9f/3//j/9//4//j/+P/3//f/+P/4//n/
+f/6//r/+v/6//r/+//7//v/+//9//v/+//7//v//f/9//7/////////AAAAAP7/////
/wAAAAAAAAEAAQACAAIAAwAEAAMABAAFAAYABwAIAAkACgAJAAoACwAMAA4AEQATABMA
EgAUABYAFwAXABkAHAAeABwAHgAfAB8AIAAiACIAIgAhACEAIQAhACEAIQAgAB8AIQAh
ACEAIAAfAB4AHAAbABcAFgAVABMAEwATABQAFAAVABMAEQAPAA4ADQAMAAwACgAIAAcA
BQAEAAIAAQABAP7//f/8//z/+//6//n/+f/5//f/9//3//f/9//2//X/9//3//f/9//3
//j/+P/4//f/9//3//f/+f/5//n/+f/6//r/+v/7//v/+//8//z//P/8//z//P/8//z/
/P/8//z//P/9//3//v/+//3//f/+//7//v/+/wAAAAAAAAAA///////////9//3//f/9
/////////////f/9//3//f/9//3//P/8//r/+v/6//r/+v/6//r/+v/6//r/+v/6//j/
+P/4//f/9f/1//X/9f/1//X/9f/1//X/9P/0//L/9P/0//T/9P/0//T/9P/0//X/9f/0
//P/9f/1//T/9P/0//T/9P/z//T/9P/y//L/8//0//T/9P/2//f/9//3//X/9P/0//T/
9P/0//P/8//z//T/9P/0//L/8f/x//H/8//z//P/8//z//P/9P/0//T/9P/0//T/9P/y
//L/8//x//L/8v/y//L/8//z//L/9P/0//T/9P/y//L/8//z//P/9f/4//j/9v/2//b/
9v/3//r/+v/6//z//f/9//7//P/9//7///8DAAUABQAEAAMAAgABAAIAAgADAAMAAQD/
//7//f/8//v/+//5//j/9f/1//L/8P/y//H/8f/x//P/9P/0//T/9P/z//L/8f/x//H/
8f/x/+//7v/u/+7/7v/u/+7/7v/v//D/8v/z//L/8f/x//D/8f/x//H/8f/1//X/9f/1
//X/+P/8/wYAEgAkADcAUABsAIwAtQDjABoBVQFwAWEBSAErAfMAlAAsAOX/yP+//7H/
pf+d/5//pP+p/63/sv+8/8X/zv/W/9//5P/o/+v/6//q/+z/7f/u/+//7//w//D/9P/0
//T/9f/1//X/9v/2//X/9v/2//b/9f/1//b/9v/5//n/+v/6//z//P/8//3//f/9//3/
///9//3//f/9//3//f/+////AAABAAMABAAEAAUABQAGAAYABgAHAAcACAAIAAkACgAJ
AAoACwAMAA8AEAARABIAEwAUABUAFgAYABsAHQAdAB8AIgAlACcAKQArAC4AMAAyADQA
NQA1ADcAOgA7ADwAPgA/AEAAQQBDAEMAQgBBAD8APwA/AD4APQA8ADoAOQA3ADYANQAz
ADMAMQAwAC4AKwApACcAJQAiAB8AHAAaABsAGgAaABkAFgAUABMAEwAQAA8ADgAOAA0A
DAALAAsADAALAAwADQALAAsACgAJAAcABwAHAAcABwAIAAgACAAHAAcABwAHAAkACQAJ
AAkACgAKAAoACwAJAAkACgAKAAsADAANAA4AEAAQABAAEAAQABAAEQARABIAEgARABEA
FAAUABQAFAASABAADgAMAAkACQAJAAkACQAJAAkACQAHAAcABwAHAAcABwAHAAcACQAJ
AAgACAAIAAgACAAIAAYABgAGAAYABgAGAAYABgAGAAYABgAFAAUABQAFAAUABwAHAAcA
BwAHAAYABgAEAAQABAAEAAQABAAEAAQABAADAAMAAgABAAEAAQAAAAAAAgACAAIAAQAB
AAIAAQACAAIAAgABAAAAAAABAAEAAQABAAAAAAAAAAAAAAD/////AQACAAIAAgAAAP//
////////////////AQABAAIAAgAAAAAAAAAAAAIAAAAAAAEAAQACAAIAAgAEAAUABQAE
AAIAAgACAAIABAAEAAUABQAFAAUABgAGAAQABAAGAAYABgAGAAUACAAIAAgACAAJAAkA
CgAKAAsADAANAA0ADwAPAA4AEAAQABAAEgAQABEAEQAPAA0ADAALAAoACQAJAAcABgAF
AAUAAgAAAP///f/8//v//P/+////AAD+//3//P/7//v/+//7//v/+//6//r/+v/6//r/
+v/6//r/+v/7//v//f/9//7//v/9//3//f/9//3//f/9//3///8CAAYADAAYACoAPwBW
AHIAlAC/APMALAFtAZ4BnQF+AVsBKwHaAG4AEQDi/9H/wf+x/6n/p/+q/6//sf+0/7r/
xf/S/97/5//s//D/9f/3//j/+P/7//7///////7//v/+//7//v///wEAAQACAAIAAQAC
AAIAAgADAAMABAAEAAcABwAIAAgABgAGAAYABwAHAAcABwAJAAkACQAJAAkACQAJAAoA
CwAJAAkACgAKAAoACwALAAwADgAOAA8ADwAOAA4ADwAQAA8AEAARABIAFQAWABcAGAAZ
ABoAGwAcAB4AIQAjACMAIgAkACYAJwApACsALgAwADAAMgAzADMANAA2ADYANgA5ADkA
OQA5ADkAOQA4ADcANwA3ADcANgA1ADQAMgAxADEAMAAvAC0AKwApACgAJgAlACMAIQAf
AB8AHQAbABoAFwAUABIADwAQAA4ADQANAAwACwAKAAoABwAGAAUABQAFAAMAAwADAAMA
AwACAAEA///////////9//7//v/+//3//f/9//3///////////8AAAAAAAABAAEAAQAC
AAIAAgACAAIAAgACAAIAAgACAAQABAAFAAUABgAGAAUABQAGAAYABgAGAAYABgAGAAYA
BQAFAAUABQAFAAUABQAFAAMAAwADAAMAAQABAAEAAQADAAEAAgAAAAAAAAAAAP//AgAC
AAIABAAFAAUABgAGAAcACAAJAAkACwALAAoADAAMAAwADgAOAA8ADwANAA0ADAALAAoA
BQAFAAMAAgABAAEA/v/8//r/+f/5//n/9//4//j/+P/2//X/9P/z//P/8//z//P/9f/0
//T/9P/0//T/9P/0//L/8v/z//P/9f/1//b/9v/2//X/9P/z//P/8//1//f/9//6//7/
BAAOAB4AMQBIAGQAhgCvAN0AFAFRAXABZQFMAS8B+QCeADAA3//A/7X/qf+d/5X/lf+e
/6f/qf+u/7j/w//M/9T/2//i/+j/6//r/+z/7v/v/+7/7//v//D/8v/y//L/8v/z//P/
8//0//T/9f/2//b/9v/1//X/9v/2//X/9f/2//b/9v/2//b/9//1//X/9f/3//n/+f/5
//n/+f/5//r/+//7//v//P/8//z//f/9//7//v/+//////8CAAIAAwAEAAMABAAFAAYA
CQAKAAsADAANAA4ADwAQABAAEwAVABUAFwAaAB0AHwAfACEAJAAmACYAKAApACkALAAu
AC4ALgAvAC8ALwAvADEAMQAwAC8ALQAtAC0ALAApACgAJgAlACMAIgAhAB8AHAAZABcA
FAATABEADwANAAsACQAHAAYABAACAAEA///+//z/+//7//r/+f/4//j/9f/0//P/8//1
//P/8//z//P/8//y//H/7//v/+//7//v//D/8P/w/+//7//v/+//7f/t/+3/7f/u/+7/
7v/v/+//7//w//D/8P/w//D/8P/w//D/8P/w//D/8P/x//H/8P/w/+//7//y//L/8v/y
//L/8v/y//L/8//z//P/8//x//H/8f/x//P/8//z//P/8f/x//H/8f/v/+//7v/u//D/
8P/w//D/7v/u/+7/7v/u/+7/7v/u/+//8P/x//H/7//v/+//7//v/+//7//v/+3/7P/s
/+r/7P/s/+z/7P/u/+7/7v/u/+3/7f/s/+v/7f/t/+z/7P/s/+z/7P/r/+z/7P/q/+r/
6//s/+z/7P/q/+v/6//r/+3/7P/s/+z/6v/q/+n/6f/r/+z/7P/s/+r/6f/p/+n/6f/p
/+n/6f/r/+v/7P/s/+r/6v/q/+r/7P/q/+r/6//r/+z/7P/s/+r/6//r/+r/6v/q/+r/
6v/o/+j/6f/p/+v/6//s/+z/6v/q/+r/6v/o/+f/5//o/+n/6v/q/+v/7f/r/+r/6//s
/+r/6v/q/+r/6P/o/+j/6P/o/+j/6P/o/+n/6v/r/+z/6v/q/+r/6v/o/+j/6P/o/+b/
5v/m/+b/6P/o/+j/6P/q/+r/6v/q/+r/6v/q/+r/6P/o/+j/6P/n/+b/5f/k/+b/5v/m
/+b/6P/o/+j/6P/m/+b/5v/m/+T/5P/k/+T/5v/m/+b/5v/k/+T/5P/k/+b/5v/m/+b/
5v/m/+b/5v/k/+T/5P/k/+L/4v/i/+L/4//k/+X/5v/n/+j/6f/q/+j/6P/o/+j/6//s
/+3/7v/w//D/8P/w//D/8P/w//D/8v/y//L/8v/0//T/9P/0//P/8v/x//D/7f/s/+v/
6v/p/+j/5//m/+P/4v/h/+D/3v/e/97/3v/f/+D/4f/i/+H/4P/f/97/3v/e/97/3v/g
/+D/4P/g/+D/4P/g/+D/3v/e/97/3v/f/+D/4f/i/+L/4v/i/+L/5f/o/+v/7v/8/woA
GAAmAEYAZgCGAKYA1AACATABXgFFASwBEwH6ALAAaAAgANj/x/+2/6X/lP+X/5j/mf+a
/6H/qP+v/7b/v//G/83/1P/X/9j/2f/a/9z/3P/c/9z/3//g/+H/4v/k/+T/5P/k/+T/
5P/k/w==
         </WaveFormData>
      </LeadData>
      <LeadData>
         <LeadByteCountTotal>10000</LeadByteCountTotal>
         <LeadTimeOffset>0</LeadTimeOffset>
         <LeadSampleCountTotal>5000</LeadSampleCountTotal>
         <LeadAmplitudeUnitsPerBit>4.88</LeadAmplitudeUnitsPerBit>
         <LeadAmplitudeUnits>��V</LeadAmplitudeUnits>
         <LeadHighLimit>2147483647</LeadHighLimit>
         <LeadLowLimit>268435456</LeadLowLimit>
         <LeadID>V6</LeadID>
         <LeadOffsetFirstSample>0</LeadOffsetFirstSample>
         <FirstSampleBaseline>0</FirstSampleBaseline>
         <LeadSampleSize>2</LeadSampleSize>
         <LeadOff>FALSE</LeadOff>
         <BaselineSway>FALSE</BaselineSway>
         <ExcessiveACNoise>FALSE</ExcessiveACNoise>
         <MuscleNoise>FALSE</MuscleNoise>
         <LeadDataCRC32>2477675777</LeadDataCRC32>
         <WaveFormData>
7//w//D/8P/y//L/8P/v/+z/7P/q/+n/6P/n/+b/5P/j/+L/4f/h/+H/4f/g/+D/4v/i
/+H/4P/f/9//3//f/+D/4P/h/+L/4P/g/+D/4P/j/+P/4//j/+H/4f/h/+L/4v/i/+L/
4v/i/+P/4//i/+L/5P/m/+f/7f/1/wAADAAdAC8ARwBlAIYAswDjAAIBDgEVAREB8wCy
AGMALAAVAAoA+P/k/9n/1f/V/9L/0f/T/9f/2f/c/9//4P/i/+T/5//r/+//8//3/wEA
CwAMAAoADAAMAAwADAAMAAwACwALAAwADAAMAAsACgALAAsACwALAAwADAAMAAwACgAL
AAwADAAKAAoADAAMAAsACwAMAAwADgAOAA8AEAASABIAEwATABEAEQASABMAEwASABIA
EwATABMAEwAUABUAFQAWABgAFgAWABcAGAAYABkAGQAaABwAHgAfACEAIAAhACIAIgAj
ACQAJQAnACcAKAAqACsAKwArACsAKwAsAC0ALQAsAC0ALgAwADEALgAtACwALAAqACoA
KgApACgAKAAoACcAJAAjACIAIQAgAB4AHgAeABoAGQAWABQAEwASABIAEgASABAADwAO
AA0ADQANAA0ADAAMAAwACwALAAoACgAKAAgACAAIAAcACAAIAAgACAAIAAgACQAJAAkA
CQAKAAoACAAHAAYABgAHAAcACAAIAAYABgAGAAYACAAIAAgACAAGAAYABgAHAAgACAAI
AAgACQAKAAsADAAMAAwADQANAAsACwALAAoACgAKAAoACgAKAAoACwALAAsACgAKAAoA
CwALAAsACgAMAAwADAAKAAcABwAHAAcABwAHAAcABwAHAAgACAAIAAkACQAJAAoACgAK
AAoACQAHAAcABwAHAAcABwAHAAcABwAHAAcABwAGAAUABQAFAAYABgAGAAYABQAFAAUA
BQAGAAYABwAHAAkACQAJAAgABQAFAAQAAwAGAAYABgAFAAUABQAGAAcABwAGAAUABQAF
AAUABQAFAAUABQAFAAYABgAGAAYABgAEAAMAAwADAAYABgAGAAYABgAFAAUABQAFAAUA
BQAFAAYABgAFAAUAAwADAAMABAAGAAYABgAGAAYABgAGAAcABQAFAAUABQAFAAcACAAJ
AAwADQAOAA4ADwAPAA8ADwASABIAEgASABIAEAAPAA4ADgAMAAsACgAIAAYAAwABAAAA
////////AAAAAAEAAgAAAP///v/9//v/+//7//v//P/8//z//P/8//z//P/9//v/+//7
//v/+//7//z//P/8//z//P/8/////f/8//r/+v/8/wEACQAVACIAMABBAFkAdQCVAL4A
7wAdATQBOgE5ASkB+wCqAF8AOgArABgABAD4/+//6f/n/+T/4f/h/+X/6//u//P/9P/0
//T/9f/1//X/9//3//n/+//6//r//P/9//z/+//6//r/+f/5//r/+f/6//r/+v/7//v/
+//7//7//v/+//7/+//7//v/+v/8//z//v/+//3//f/+//7//P/8//3//v8AAAAAAQAB
AP////8AAAEAAQAAAAAAAQABAAEAAQACAAEAAQACAAQABgAGAAcACAAIAAkACQAKAAoA
DAANAA8ADgAPABAAEAARABIAEwAVABUAFgAYABkAGQAZABkAGQAZABkAGAAWABYAFgAX
ABcAGAAXABYAFgAUABQAFAATABIAEgASABEAEAAPAA4ADQAIAAYABgAGAAYABQACAAAA
///+//7//v/8//r/+f/4//n/+f/5//n/9//2//X/8//z//L/8v/y//L/8v/y//H/8P/w
//D/8P/w//D/8f/x/+//7//w//D/8v/x//D/8P/x//H/8v/y//D/8P/w//D/8v/y//L/
8v/y//L/8v/z//T/9P/0//T/9P/0//T/9P/y//L/8//z//P/8//z//L/8v/y//L/8v/y
//L/8//z//P/8v/y//L/8f/y//L/8v/y//L/8//y//H/8f/z//P/8//z//X/9//4//n/
+f/5//n/+P/7//v/+//7//7//v/+//7//P/6//n/+P/4//b/9f/0//H/8P/u/+3/7P/r
/+v/6//r/+r/6v/q/+j/5//m/+X/5f/l/+X/5f/k/+T/5P/k/+L/4v/i/+P/5f/l/+X/
5f/j/+P/5P/k/+T/5P/k/+T/5f/j/+T/5P/k/+b/6f/t//P//v8KABkAKwBDAGEAggCt
AN0AAAEOAREBCwHzALgAaQAuABcACgD4/+T/2f/T/9P/0v/P/8//0//X/9r/3f/g/+D/
4v/j/+P/4//j/+X/5f/j/+T/5P/k/+T/5P/k/+T/5f/l/+b/6P/o/+j/5//m/+f/5//n
/+f/5v/m/+b/5v/o/+n/6v/q/+r/6v/s/+z/6f/p/+r/6v/q/+r/6//s/+r/6v/r/+v/
6//r/+z/7f/t/+z/7P/t/+3/7f/t/+7/7//v//D/8v/y//L/8//0//b/9//3//j/+P/6
//v//f/+////AAAAAAIABAAGAAkABwAIAAoACwALAAsACwALAA0ADwAQABAADgAOAA8A
DwAOAA0ADAAMAAoACgAKAAkABwAGAAUAAwAAAP///v/9//r/+P/4//j/9P/z//D/7v/t
/+z/7P/s/+v/6v/q/+r/6f/p/+n/6f/m/+b/5v/l/+f/5v/m/+b/5v/m/+b/5f/k/+T/
5P/k/+T/5P/l/+X/5f/l/+b/5v/m/+X/5P/k/+X/5f/m/+b/5P/k/+T/5P/k/+T/5P/k
/+T/5P/k/+X/5v/m/+b/5v/m/+b/5v/m/+b/5v/n/+f/5//n/+f/5v/k/+T/5P/k/+b/
5v/n/+f/5f/k/+T/5P/j/+P/4//i/+T/5P/k/+L/4v/j/+T/5f/l/+X/5f/l/+P/5P/k
/+T/4//j/+P/5P/k/+T/5P/j/+P/4//j/+P/5P/l/+b/5//m/+f/6P/p/+r/6f/p/+n/
6P/o/+j/6P/p/+n/6f/p/+r/6v/r/+v/6//r/+v/6v/o/+n/6f/p/+r/6v/q/+n/5//n
/+j/6f/r/+r/6f/p/+n/6f/p/+n/6f/p/+n/6v/q/+r/6v/q/+r/6f/p/+n/6v/q/+r/
6v/q/+n/6f/p/+v/6//r/+v/6v/q/+n/6f/p/+n/6f/p/+n/6v/q/+r/6P/o/+n/6f/p
/+n/6f/p/+v/6v/p/+n/6f/r/+v/6//r/+3/7f/s/+z/6v/q/+r/6v/o/+j/6P/o/+r/
6v/q/+r/6v/q/+r/6v/s/+z/7P/s/+z/7P/s/+z/6v/q/+r/6v/q/+r/6v/q/+r/6v/q
/+r/6v/q/+r/6v/q/+r/6v/q/+z/7P/s/+z/7P/s/+z/7P/q/+r/6v/q/+z/7P/s/+z/
6v/q/+r/6v/q/+r/6v/q/+v/7P/t/+7/7v/u/+7/7v/u/+7/7v/u/+z/7P/s/+z/7P/s
/+z/7P/u/+7/7v/w//D/8P/x//H/8f/x//H/8f/1//b/9//4//n/+v/6//v/+//7//v/
/P/8//z//P/8//z/+//6//r/9v/1//T/8//0//L/8f/w/+//7//v/+//7P/s/+z/7P/t
/+z/6//r/+n/6f/p/+j/6v/q/+r/6v/q/+r/6//r/+n/6f/p/+n/6//s/+z/7P/s/+z/
7P/t/+v/6v/s/+7/7v/x//f/AQAOAB4ALwBFAF8AfQCkANUAAQEWARoBGwEPAeUAnABP
ACYAGQAIAPT/5v/f/+H/4f/c/9n/2f/d/+H/5P/l/+b/6P/o/+n/6//r/+v/6f/n/+n/
6v/s/+7/7v/u/+7/7v/s/+v/6//s/+3/7v/u/+7/7f/t/+3/7f/u/+7/7v/u//D/8f/y
//L/8P/w//L/8v/z//P/9P/0//T/9P/1//b/9v/2//f/9//3//f/+P/5//n/+P/4//n/
+f/5//n/+v/7//v//P/+//7//v///wAAAAABAAEAAgACAAQABQAHAAgACQAKAAoACQAK
AAsADQANAA4AEAARABMAEwATABMAEgATABMAEgAQABAAEQARABIAEQAQABAAEAAQABAA
DwAQABAAEAAPAA4ADQAMAAsACAAGAAYABgAHAAcABQAEAAUABAAEAAQAAgAAAP///v/9
//3//f/9//r/+v/6//n/9//2//b/9v/2//b/9v/1//f/+P/5//r/+f/4//j/9//3//f/
+P/4//r/+f/4//j/9//3//j/+P/5//r/+//8//z//P/8//z/+v/6//r/+//8//z//P/8
//r/+v/6//r/+//8//7////////////+//z//P/8//z/+v/6//v/+//7//r/+v/6//3/
/f/9//z/+v/6//r/+P/5//n/+f/5//f/9//3//f/9f/2//b/9v/1//X/9f/2//b/9v/2
//X/9//3//f/9//2//X/9P/z//P/8//z//P/9P/z//P/8//w//D/8P/w//H/8f/x//H/
8v/y//P/8//z//P/8//y//L/8//z//P/8//y//H/7//x//H/8v/z//X/9P/z//P/8v/x
//D/7//v/+//7//w//D/8P/w//D/8f/x//L/8//y//L/8v/y//L/8f/x//H/7//v/+//
7//x//L/8v/z//H/8f/x//H/8f/y//L/8v/y//L/8//z//P/8//z//P/8f/w/+//7//x
//L/8v/y//L/8v/0//T/9P/1//X/9f/1//X/9//5//r/+//7//v/+//6//7///8AAAEA
AgACAAIAAgADAAIAAgACAAIAAAD///7/+//6//j/9//2//X/9f/1//X/9P/0//T/9f/1
//X/9f/0//P/8v/x//H/8v/z//T/9//4//n/+//5//n/+f/5//r/+//9//7///8AAAEA
AgABAAEAAAAAAAIABgAJAA0AFwAkADIARQBfAH0AnwDEAPUAKwFIAUwBRwE5ARcB1ACF
AFAAOQAkAAwA/P/z/+3/6f/m/+P/4//n/+3/8v/1//j/+v/+//////8BAAEA//////3/
/v/+/wAAAAAAAAAAAAACAAEAAQACAAAAAAD///7//v///wAAAQAAAAAAAAAAAAAAAQAC
AAIAAAAAAAIAAgABAAEAAgACAAIAAgADAAQABAAEAAUABQAFAAUABgAHAAUABAAEAAUA
BQAFAAUABgAJAAkACgAMAAsACgAKAAoACgALAAsADAAOABAAEQATABIAEwAUABQAFQAW
ABcAGQAbABwAHgAfACEAIQAhACEAIAAhACEAIAAeAB4AHwAfACAAHwAeAB4AHAAcABwA
GwAYABgAGAAXABYAFQAUABMAEQAQABEAEgAOAA0ACgAIAAcABgAGAAYABAACAAEAAAD/
/////////wAAAAAAAP///f/8//z//P/8//z//P/7//r/+v/6//r/+v/6//v/+//7//v/
/P/8//z/+//6//r//f/9//7//v/8//z//P/8//z//P/8//z//P/8//z//f8AAAAAAAAA
AAAAAAAAAAAAAAAAAAEAAQD////////+/wAAAAAAAAAAAAAAAAEAAQD///7//v/+/wEA
AQABAAAA/v/+//7//P/7//v/+//7//3//f/9//3/+//8//z//P/7//v/+//8//z//P/8
//v/+//7//v/+//7//v/+//7//n/+f/5//n/+f/5//r/+//6//r/+v/6//v/+//7//v/
+v/6//v/+//7//v/+//6//r/+//7//v/+v/6//r/+f/7//v//P/9//v/+v/5//n/+//7
//v/+//7//v/+//8//z//P/8//z//P/7//v/+//8//z//P/8//z/+//7//v/+//7//v/
+//6//z/+v/8//z//P/8//7//v/+/////////////////wEAAgADAAQABQAGAAYABQAF
AAUABQAHAAgACQAKAAwACgAJAAgACAAGAAUABAADAAIAAAD///7//f/9//3/+//6//r/
+v/6//n/+P/3//n/+f/5//n/+P/4//j/+P/2//b/9v/3//n/+f/5//n/+f/5//r/+v/6
//r/+v/6//3/+//6//r//P/+/wEABwAPABoAKAA3AEsAYwCBAKQA0QABASABLgExASkB
CwHKAHkARAAxACQAEAD8//P/8f/v/+z/6f/r/+//8f/0//f/+v/8//z//f//////////
/wEAAQAAAAAAAAAAAAAAAAAAAAIAAQABAAIAAQACAAIAAgABAAEAAQABAAIAAgACAAIA
AgADAAQABAAEAAQABgAGAAUABQAGAAYABAAEAAUABgAGAAYABwAHAAcABwAIAAkACQAI
AAgACQALAAsACwAMAA0ADQAOABAADgAOAA8AEAAQABEAEQASABIAFAAVABcAGgAbABwA
HAAfACAAIQAjACMAJAAmACcAJwAnACcAJwApACsALAAsACwALAAtAC0ALgAtACwALAAr
ACwALQAtACoAKgAqACkAJgAlACQAIwAgAB4AHgAeABwAGwAYABYAFwAWABYAFgASABAA
DwAOAA0ADQANAA0ADAAMAAwACwALAAoACgAKAAoACgAKAAkACAAIAAgACAAIAAgACQAJ
AAkACQAKAAoACgAJAAgACAAJAAkACgAKAAoACgAKAAoACgAKAAoACgAKAAoACgALAAwA
DAAMAAwADAAMAAwADAAMAAwADQANAA8AEAAQABAAEAAQABAAEAAQABEAEgATABQAFQAV
ABcAGAAZABkAGQAZABgAGwAbABsAGwAeAB4AHgAeABwAGgAZABgAGAAWABUAFAARABAA
DgANAAwACwALAAsACwAKAAoACgAIAAcABgAFAAUABQAFAAUABAAEAAQABAAGAAYABgAH
AAUABQAFAAUABwAHAAgACAAIAAgACAAIAAcABwAIAAgACAAKAA0AEwAXACAALAA5AEsA
ZQCDAKYA1QADASABKAEtAScBCQHGAHcARAAzACgAEgAAAPn/+f/3//T/8//1//f/+//+
////AAAEAAYABwAHAAcABwAHAAUABwAIAAgACAAKAAoACgAKAAgABwAHAAgACwAMAAwA
DAANAA0ADQANAA4ADgAOAA4ADgAPABAAEAAOAA4AEAAQABEAEQASABIAEgASABMAFAAT
ABIAEgARABIAEwAVABcAFwAWABYAFwAXABcAFwAYABkAGQAaABwAHAAcAB0AHgAeAB8A
HwAgACAAIgAjACUAJwApACsALAAtAC4ALwAxADMANAA2ADcAOwA7ADsAOwA7ADsAOgA4
ADgAOAA5ADkANgA1ADQANAAyADIAMgAxAC8ALgAtACsAKAAnACYAJQAiACAAIAAgABwA
GwAYABYAFQAUABQAFAAUABIAEQAQAA8ADwAPAA8ADgAOAA4ADQAMAAoACQAIAAoACgAK
AAkACgAKAAoACgAKAAoACwALAAkACQAKAAoACAAHAAYABgAHAAcACAAIAAoACgAKAAoA
CAAIAAgACAAIAAgACAAJAAoACgAKAAoACAAIAAgACAAIAAgACQAJAAkACQAJAAgACAAI
AAgACAAIAAgACQAJAAsACgAKAAoACgAJAAgABgAGAAYABgAEAAQABQAGAAcABQAFAAUA
BQAFAAYABgAGAAUABQAFAAYABQAEAAMAAQADAAMAAwADAAMAAwADAAMAAwADAAMAAwAE
AAMAAwADAAIAAgACAAIAAQABAAEAAQACAAIAAwADAAEAAQABAAAAAAABAAEAAQACAAIA
AgABAAEAAQACAAMAAQAAAP////8BAAEAAQABAAMAAwADAAQAAwACAAEAAAAAAP//////
/wAAAAAAAAAAAgABAAEAAQABAAEAAQABAAIAAgABAAEAAQABAAEAAQD//wAAAAAAAAAA
AAABAAEAAQABAAEAAQD///7//f/9//3/////////AQABAP//AAAAAP7//v/+//7/AAAA
AAAAAAD+//7//v/+//7//v/+//7/AAAAAAAAAAD+//7//v/+//7//v/+//7//v/+//7/
/v/+//7//v/+//7//v/+//7//v/+//7//v/+//7//v/+//z//P/8//z//P/8//z//P/8
//z//P/8//z//P/8//z//P/8//z//P/8//z//P/8//z//P/8//z/+v/6//r/+v/8//z/
/P/8//z//P/8//z//P/8//z//P/8//7//v/+////////////AQABAAMABAAFAAYABwAI
AAcABwAGAAUABwAIAAgACAAIAAgABgAFAAQABAACAAEAAgABAAAA/v/9//z/+//7//v/
+//6//r/+v/6//n/+P/3//f/9//3//f/9v/2//b/9v/2//b/9v/3//f/9//3//f/9//3
//j/+P/4//j/+P/4//n/+f/4//j/+P/8/wEABQARAB4AKgA7AFEAawCJALAA4wATASwB
MgEvASMB/QC4AGsAQAAvAB4ACAD4//H/7//t/+r/5f/l/+n/7//y//X/9v/2//j/+f/3
//f/9//5//n/+//6//r/+P/4//j/+P/4//n/+f/6//z/+//8//z//P/7//v/+//7//z/
/P/8//z//P/9//7//v/+//7/AAAAAP////8AAAAAAAAAAAEAAgAAAAAAAQABAAEAAQAC
AAMAAwACAAIAAwABAAEAAQACAAMAAwAEAAYABgAGAAcACAAGAAcABwAIAAoADAANAA8A
EAARABIAEgATABQAFQAXABUAFgAYABkAGgAZABgAFwAYABkAGQAYABgAGAAZABkAGQAZ
ABkAGgAYABgAGAAXABQAFAAUABMAEwATABMAEwARABAAEQASABIAEQAOAAwADQAMAAwA
DAAKAAgABwAGAAUABQAFAAUAAgACAAIAAQABAAAAAAAAAAAAAAAAAP//AAAAAAAAAAAA
AAAAAQABAP////8AAAAAAgABAAAAAAABAAEAAgACAAIAAgACAAIAAgACAAIAAgACAAIA
AgADAAIAAgACAAIABAAEAAQABAACAAIAAwADAAQABQAGAAYABAAEAAQABAACAAIAAwAD
AAUABAAEAAQAAwADAAMAAgACAAIAAgAAAAEAAQABAAEAAQABAAEAAQD//wAAAAAAAP//
/////wAAAgACAAIAAQABAAEAAQABAAEAAQABAAEAAQABAAEAAQAAAP///////wAAAAAA
AAAA///////////+//7///////////////7//v////////8CAAIAAgABAP////8AAAEA
///+//3//f///////////////////wAAAAAAAAAAAAAAAP///////wAAAAAAAAAAAAD/
/////////////////wAAAAD////////////////9//7//v/+//7/AAADAAIAAgACAAIA
AgAEAAQABAAFAAcABwAHAAcABwAJAAoACwAMAA0ADgAOAA0ADQANAA0ADgAOAA4ADgAO
AAwACwAKAAoACAAHAAYABQAEAAIAAQAAAP///////////v/+//7//v/9//z/+//7//v/
+//7//j/+P/4//j/+v/6//r/+//9//3//f/9//v/+//8//z/+v/6//r/+v/9//3//v/+
//7//v8BAAcADwAaACYANQBHAF0AeQCaAMUA9QAUASABJQEfAQUByAB1AD4AKQAeAAwA
/P/x/+3/6//q/+f/5//r/+//8v/1//j/+P/6//v/+//5//n/+//7//v/+v/6//r//P/8
//z//P/8//v/+//8//v//P/8//z//P/9//7///8AAAAAAAAAAP7///8AAAAA/v/+/wAA
AAABAAEAAgACAAEAAAAAAAAAAQACAAQABQADAAMABAAFAAUABAAEAAUABQAFAAUABgAG
AAUABQAGAAcACAAKAAwADAANAA0ADgAQABIAEwAVABYAFwAYABgAGQAaABsAHQAbABwA
HgAfACEAIQAhACEAJAAlACUAJAAmACYAJwAnACYAJQAkACQAIgAiACIAIQAgACAAIAAf
ACAAHwAeAB0AGAAWABYAFgATABEADQAKAAoACgALAAwACAAGAAUABAABAAEAAQABAAAA
AAAAAP//AQAAAAAAAAD+//7//v/9//r/+v/6//r//P/8//3//f/7//v//P/8//7//f/8
//z//f/9//7//v/8//z//P/8//z//P/8//z//v/+//7////+//7//v/+//7//v/+//7/
AAAAAAEAAQD////////+//7//v/+//7//v/+//////8BAAAAAAAAAAAA///+//z//v/+
//7//P/8//3//v////3//f/9//3/+//8//z//P/7//v/+//8//z//P/8//v//f/9//3/
/f/7//v/+//7//n/+f/5//n/+v/5//n/+f/6//r/+v/6//n/+f/5//n/+v/6//v/+//7
//v/+//6//j/+f/5//n/+v/6//r/+f/5//n/+v/7//n/+P/3//f/+P/5//r/+//5//n/
+f/6//j/+P/4//j/+f/5//r/+//6//r/+v/6//r/+f/5//n/+//7//v/+//8//z/+//7
//r/+f/4//f/9//4//j/+P/4//j/+f/5//f/+P/6//r/+v/6//7//v/+/////f/9//3/
/f/7//3//v///wIAAwAEAAQABQAFAAUABQAGAAYABgAGAAQAAgABAAAAAgAAAP///v/9
//z/+v/5//b/9f/1//X/9//2//b/9v/2//X/9P/z//P/8//z//P/8v/y//L/8v/w//D/
8P/x//P/8//z//P/8//z//T/9P/y//L/8v/y//P/8//0//L/8v/2//f/+/8BAA4AHAAp
ADsAUQBvAJIAuwDtABoBLAEvASsBFwHoAJsAUAAtAB4ACgD4/+v/5f/h/+D/3f/Z/9n/
3//k/+f/6v/s/+7/7//v/+//7//x//H/8f/y//L/8v/y//L/8v/y//L/8f/x//L/8f/y
//L/8v/x//H/8f/x//P/9P/1//b/9P/1//b/9v/0//T/9v/2//X/9f/2//b/9v/2//f/
+P/2//b/9//3//f/9//4//n/+f/4//j/+f/5//n/+f/6//v/+//8//7//v/+////AAAA
AAEAAQACAAIABAAFAAcABgAHAAgACAALAAwADQAPABEAEgAUABUAFQAVABUAFQAWABcA
FwAWABgAGAAZABkAGAAXABYAFgAWABYAFgAVABIAEgASABEAEgARABAADwAMAAoACgAK
AAgABwAEAAIA///+//7//v/+//z/+//6//n/+f/5//n/9v/2//b/9f/1//T/9P/0//L/
8v/y//H/8P/w//D/8P/w//D/8f/x/+//7//w//D/8v/x//D/8P/x//H/8v/y//T/9P/0
//T/9P/0//T/9P/0//T/9P/1//T/9P/0//T/9v/2//b/9v/0//T/9f/1//f/9//3//b/
9v/2//b/9v/2//b/9//3//f/9v/2//b/9f/1//X/9P/2//b/9v/2//b/9v/2//b/9v/2
//f/+f/5//n/+f/5//v//P/9//z//f/+//7///////////8CAAIAAgACAAIAAAD///7/
/P/6//n/+P/5//j/9v/1//L/8f/x//H/7//u/+7/7v/u/+3/7P/r/+v/6//r/+v/7P/s
/+z/7P/s/+z/7P/t/+v/6//r/+v/7f/t/+7/7v/s/+z/7P/s/+v/6//s/+7/7v/u//H/
9f/7/wYAEgAfADEASQBlAIQArQDdAP4ADAEPAQ8B+QDAAG0ALgAXAAoA+v/q/9//2f/b
/9z/2//Z/9v/3//i/+P/5v/o/+r/6//r/+v/7f/t/+v/6//s/+z/7P/u/+7/7v/u/+7/
7f/t/+7/7f/u/+7/7v/t/+3/7f/t/+7/7v/u/+7/7v/v//D/8P/u/+7/8P/w//H/8f/y
//L/8v/y//P/9P/0//T/9f/1//P/8//0//X/9f/0//T/9f/3//f/9//4//f/9//4//r/
/P/8//3//v/+//////8AAAAAAgADAAUACAAJAAoACgANAA4ADwARABEAEgAUABUAFwAX
ABcAFwAaABsAGwAaABoAGgAbABsAGAAXABYAFgAWABYAFgAVABQAFAAUABMADwANAAsA
CQAGAAQABAAEAAAA///8//r/+f/4//j/+P/2//T/8//y//H/8f/x//H/7v/u/+7/7f/t
/+z/7P/s/+7/7v/u/+3/7P/s/+z/7P/s/+z/7f/t/+v/6//s/+z/7P/r/+r/6v/r/+v/
7P/s/+z/7P/s/+z/7v/u/+7/7v/u/+7/7v/v/+7/7v/u/+7/7v/u/+7/7v/w//D/8f/x
//H/8f/x//D/8P/w//D/8P/u/+7/7//v//H/8P/w//D/8f/x//H/8P/u/+7/7v/s/+z/
7f/u/+//7f/t/+3/7f/r/+z/7P/s/+//7//v//D/7v/u/+7/7f/r/+v/6//r/+v/6//r
/+v/6//r/+v/6//t/+3/7v/v/+z/7P/s/+z/6//r/+v/6//q/+r/6//r/+v/6//r/+r/
6v/r/+v/6//s/+z/7P/r/+v/6//s/+3/6//q/+n/6f/r/+v/6//r/+n/6f/p/+r/6P/o
/+j/6P/p/+n/6v/r/+r/6v/q/+r/6v/p/+n/6f/r/+v/6//r/+r/6v/p/+n/6f/p/+n/
6f/o/+j/5//m/+f/6P/q/+v/6f/p/+n/6f/n/+b/5f/l/+f/6f/p/+n/6//r/+n/6v/s
/+r/6v/q/+r/6P/o/+j/6P/o/+j/6P/o/+r/6v/q/+r/6v/q/+r/6v/o/+j/6P/o/+b/
5v/m/+b/6P/o/+j/6P/q/+r/6v/q/+r/6v/q/+r/6P/o/+j/6P/m/+b/5v/m/+j/6P/o
/+j/6P/o/+j/6P/m/+b/5v/m/+b/5v/m/+b/6P/o/+j/6P/o/+j/6P/o/+b/5v/m/+b/
6P/o/+j/6P/m/+b/5v/m/+b/5v/m/+b/6P/o/+j/6P/q/+r/6v/q/+j/6P/o/+j/6//s
/+3/7v/w//D/8P/w//D/8P/w//D/8f/y//P/9P/0//T/9P/0//L/8v/y//L/8P/w//D/
8P/t/+z/6//q/+f/5v/l/+T/4v/i/+L/4v/k/+T/5P/k/+L/4v/i/+L/4v/i/+L/4v/k
/+T/5P/k/+L/4v/i/+L/4P/g/+D/4P/i/+L/4v/i/+L/4v/i/+L/5P/m/+j/6v/0//z/
BAAMACMAOABNAGIAiACuANQA+gD4APgA+AD4AMUAkgBfACwAFwAEAPH/3v/a/9b/0v/O
/9H/0v/T/9T/1v/Y/9r/3P/e/97/3v/e/9z/3P/c/9z/3f/e/9//4P/g/+D/4P/g/97/
3v/e/w==
         </WaveFormData>
      </LeadData>
   </Waveform>
</RestingECG>
