# Supplementary material for: Detection of Left Atrial Enlargement Using a Convolutional Neural Network-Enabled Electrocardiogram
Source: Front Cardiovasc Med. 2020 Dec 17;7:609976. doi: 10.3389/fcvm.2020.609976 (PMC7773668; doi:10.3389/fcvm.2020.609976)
Supplement: Supplementary file 5 [file Data_Sheet_5.ZIP › normal4/1802036327_7939_00000034.XML]

<?xml version="1.0" encoding="Windows-1252"?>
<!DOCTYPE RestingECG SYSTEM "restecg.dtd">
<RestingECG>
   <PatientDemographics>
      <PatientID>1802036327</PatientID>
      <PatientAge>73</PatientAge>
      <AgeUnits>Years</AgeUnits>
      <Gender>Female</Gender>
      <PatientLastName>likongshi</PatientLastName>
   </PatientDemographics>
   <TestDemographics>
      <DataType>Resting</DataType>
      <Site>1</Site>
      <AcquisitionDevice>MAC55</AcquisitionDevice>
      <Status>Unconfirmed</Status>
      <Priority>Normal</Priority>
      <AcquisitionTime>10:32:20</AcquisitionTime>
      <AcquisitionDate>08-17-2017</AcquisitionDate>
      <CartNumber>1</CartNumber>
      <AcquisitionSoftwareVersion>009C</AcquisitionSoftwareVersion>
      <XMLSourceVersion>MAC5000 v1.0</XMLSourceVersion>
   </TestDemographics>
   <RestingECGMeasurements>
      <VentricularRate>104</VentricularRate>
      <AtrialRate>104</AtrialRate>
      <PRInterval>132</PRInterval>
      <QRSDuration>72</QRSDuration>
      <QTInterval>334</QTInterval>
      <QTCorrected>439</QTCorrected>
      <PAxis>57</PAxis>
      <RAxis>25</RAxis>
      <TAxis>66</TAxis>
      <QRSCount>17</QRSCount>
      <QOnset>220</QOnset>
      <QOffset>256</QOffset>
      <POnset>154</POnset>
      <POffset>203</POffset>
      <TOffset>387</TOffset>
      <ECGSampleBase>500</ECGSampleBase>
      <ECGSampleExponent>0</ECGSampleExponent>
   </RestingECGMeasurements>
   <Diagnosis>
      <Modality>Resting</Modality>
         <StatementCount>2</StatementCount>
         <LabelText>12SL ��ϳ���</LabelText>
      <DiagnosisStatement>
         <StmtFlag>ENDSLINE</StmtFlag>
         <StmtText>����Ķ�����</StmtText>
      </DiagnosisStatement>
      <DiagnosisStatement>
         <StmtFlag>ENDSLINE</StmtFlag>
         <StmtText>�ٽ� ECG</StmtText>
      </DiagnosisStatement>
   </Diagnosis>
   <Waveform>
      <WaveformType>Rhythm</WaveformType>
      <WaveformStartTime>0</WaveformStartTime>
      <NumberofLeads>8</NumberofLeads>
      <SampleType>CONTINUOUS_SAMPLES</SampleType>
      <SampleBase>500</SampleBase>
      <SampleExponent>0</SampleExponent>
      <HighPassFilter>16</HighPassFilter>
      <LowPassFilter>150</LowPassFilter>
      <ACFilter>NONE</ACFilter>
      <LeadData>
         <LeadByteCountTotal>10000</LeadByteCountTotal>
         <LeadTimeOffset>0</LeadTimeOffset>
         <LeadSampleCountTotal>5000</LeadSampleCountTotal>
         <LeadAmplitudeUnitsPerBit>4.88</LeadAmplitudeUnitsPerBit>
         <LeadAmplitudeUnits>��V</LeadAmplitudeUnits>
         <LeadHighLimit>2147483647</LeadHighLimit>
         <LeadLowLimit>268435456</LeadLowLimit>
         <LeadID>I</LeadID>
         <LeadOffsetFirstSample>0</LeadOffsetFirstSample>
         <FirstSampleBaseline>0</FirstSampleBaseline>
         <LeadSampleSize>2</LeadSampleSize>
         <LeadOff>FALSE</LeadOff>
         <BaselineSway>FALSE</BaselineSway>
         <ExcessiveACNoise>FALSE</ExcessiveACNoise>
         <MuscleNoise>TRUE</MuscleNoise>
         <LeadDataCRC32>3391679331</LeadDataCRC32>
         <WaveFormData>
/P/8//z//P/+//7//v/+//3//P/7//r/+//8//3//v/9//z/+//6//n/+P/3//b/8v/w
/+7/7P/v//D/8f/y//b/+P/6//z/+f/2//P/8P/v/+7/7f/s/+//8v/1//j/+v/6//r/
+v/3//b/9f/0//H/7v/r/+j/7v/y//b/+v/4//b/9P/y//T/9v/4//r/9f/y/+//7P/t
/+7/7//w//H/8//2//X/9f/3//z//v/7//v/+//5//P/7//s/+j/6//u//D/8//1//n/
/P8AAP///f/7//j/9v/0//H/8f/2//f/+P/5//z/AAAFAAYAAQD8//n/+f8CAAQABgAK
AAMA/v/6//b/8//z//P/8v/r/+r/6f/n/+n/7P/v//L/8P/u/+v/6f/r/+v/6//s/+//
8v/1//j/9P/x//H/6//h/+P/7P/4//r/7P/g/97/2v/j//3/EgAeACoARQBmAH0AiQCR
AJQAlACRAIAAawBRACQA+//4/wAA9//v//P/9f/w//L/9P/s/+f/6//s/+3/7//x//D/
8P/w/+r/5//k/+P/6f/s//D/9v/z//D/7f/q/+b/6f/r/+j/6f/q/+v/6//n/+f/6f/p
/+7/8P/y//P/8v/z//D/7//v/+//7f/r/+z/7f/u/+7/6//q/+r/6//v//L/9f/4//X/
8//w/+z/7f/w//P/+P/0//b/+v/5//L/8P/s/+f/6//w//T/+P/7//z//P/7//3//f/8
//z/+v/5//j/+P/1//X/8P/u//L/9P/2//v/AQACAAIAAwAAAP7/+f/3//j/+//8//v/
+f/8//3//v///////f/6//n/+P/3//b/9//2//T/8//z//P/8//z//L/8f/v/+z/8P/z
//f/+//+//v/8//v/+//7//w//L/9f/4//r/+//3//T/7//r/+z/7f/w//L/9P/2//f/
+f/v/+//+P////z/+//6//n/+P/0//P/8//v/+//8f/2//j/9v/1//T/8f/1//f/+v/8
//r/+v/5//n/9f/z//D/7v/0//n//v8CAP//+v/0//H/9f/3//n/+//7//7/AgACAP7/
+v/4//n/AQACAAMABgD///z/+v/4//P/8//z//L/8f/y//P/8//v/+7/7f/s/+//8P/w
//H/8//z//P/9P/v/+z/6f/m/+f/6f/u/+3/6//p/+r/5P/i/+z/7P/m/+b/5f/p//r/
DAAeADkAVgBtAH8AkwCkAKgAoQCSAHUAUQA0AB8ADAD+//n/8f/t//H/+P/6//r/+v/1
//H/7P/n/+P/5f/m/+j/6v/r/+v/6//t/+r/6P/n/+j/6f/q/+v/7P/n/+n/6v/m/+f/
6P/p/+n/5//n/+n/6f/o/+j/6P/n/+r/7f/s/+3/7P/t/+z/6//t/+3/7f/s/+z/7P/t
/+//8P/w//D/8P/1//f/+P/4//L/7v/q/+j/6P/s//L/8//z//j/+//9//n/9v/y/+7/
7//w//D/7//w//H/8f/y//D/7//u/+7/8v/1//P/9P/2//b/9v/5//r/+P/1//P/9f/2
//T/9f/z//X/9f/z//L/9P/0//T/7v/p/+L/2v/h/+b/6//w/+//7P/o/+X/5//n/+f/
5//q/+3/7//w/+v/5//k/+H/6v/r/+f/5//l/+P/4v/i/+X/6P/q/+v/7f/u/+3/7f/v
/+//8f/y//j//v8DAAkABwADAAQAAwDt//7/AAACAAQABgAJAAsADgANAAkABwAIAAYA
CAALAA4ADwAPAA8AEAAQABEAFAAWABkAFQAVABQAFAAXABkAGwAcAB4AHgAdAB8AIAAf
AB4AHQAcAB4AIQAgABwAGAAWABcAHgAeAB4AIAAeAB4AHwAgABoAGQAYABYAFgAYABoA
GwAYABYAFAASABIAEgARABEAFAAXABoAHgAZABYAEwAQAAwACwANAAkAFQATAAwABgAK
AA4ACgAEAAoADQALABQANABQAGcAhgCfALcAywDUANIAxwC0AJ0AewBYAD0ALgAoACUA
IQAdACEAIgAeAB4AHAAZABsAGgAZABkAFgAUABMAEgAVABcAGQAdABkAFgAUABQAFAAU
ABQAFAAWABsAHwAeABwAGgAYABUADwANAA0ACwANAA4ADwAPABIAFQAUABUAEwATABEA
DwAQABEAEgASABUAGAAcACEAHgAcABoAGAAYABkAGQAYABkAGgAbAB4AGgAcACAAHwAd
ACAAIQAhACAAIAAfAB4AHwAgACAAHwAeAB0AGwAaABoAGQAYABgAHQAhACAAIgAiACIA
IgAlACYAJgAlACUAJAAkACEAIQAgACEAIAAdAB4AIgAkACYAKAApACgAJgAjACAAHQAa
ABoAGgAZABkAGQAZABkAGQAaABsAGwAaAB4AIQAlACkAKQAlABwAFwAaABsAHQAgACUA
KAAqACsAJgAkACAAHQAaABkAGgAaAB0AHgAeAB8ALQArACQAIQAaABwAHAAcABwAHwAj
ACgAKQAkACEAIQAeAB8AHwAfAB0AIQAjACYAKAAmACgAKQArACsAKwAqACoAKQApACkA
KAApACgAJgAnACsAKwArACsALQAwADQANAA0ADIAMgA1ADUAMAArACgAJgAmACcAKAAj
ACMAIwAiACAAIAAgAB8AHgAeAB4AHgAdABwAGgAZABsAGwAbABwAHwAgACEAIgAeABsA
GwAVACEAIwAeAB4AGgAQAAgACgAQABsAKwA8AEwAXgB/AKAAswDFANUA2ADSAMEAoAB3
AFEAMgAhACAAIAAdACEAIwATAAgAEAAUAAoADQAOAA4ADgAPABEAEAAQABAADgANAAwA
DQAQABAAEQAUABAADgAMAAoACAALAA0ACgAIAAgACAAHAAcABwAJAAkACgAKAAoACQAG
AAcABAADAAgACwAMAA0ACwALAAsACgAKAAoACwANAAwADAAMAAwADAANAA0ADAAHAAYA
BQAGAP//AAADAAEAAAACAAIAAQAGAAoADQAQAAsACAAEAP//BAAHAAkADAAKAAkACAAI
AAcACQAGAAYACAAIAAgACwANAAwACgAJAAkACgAIAAkABwAHAAUAAQD//wIAAwAEAAMA
AwABAP7//P/8//z//P/+//7//f/9/wAAAQACAAMAAQABAAAA/v/7//n/+P/3//v/+f/y
/+//8P/x//P/9v/2//j/+f/5//b/9v/0//P/9v/3//r//P/5//j/9v/1//3/AQAAAP3/
/P/5//j/9//2//j/+f/7//n/+f/5//z//P/9//3//f/7//7///8BAAIA/v/8//n/9//3
//f/9v/2//v//f///wAAAgAAAP3//f/+//3//P/7//3/AAAEAAQAAwAAAP//AQAGAAYA
BgAIAP//+v/2//L/8P/x//L/8v/u/+7/7v/t/+//8P/x//L/8v/y//H/8f/v/+//7//w
//P/9P/1//b/8P/t/+3/5//v/+//7P/s/+7/7P/i/9z/5P/x////FAAuAEgAYwCCAJkA
mQCPAI4AjAB/AGYASQAxABwAAQDw/+7/5f/f/+f/7//w//L/8v/s/+f/5//m/+X/5f/o
/+j/6f/q/+j/5//m/+f/6P/o/+n/7P/t/+7/7//w/+7/8f/z//D/8v/0//b/9//u/+f/
4v/b/+D/4v/k/+X/5//r/+v/7f/t/+3/6//p/+3/7//x//L/7v/u/+//8f/v/+7/7f/s
//D/8//1//b/9v/2//b/+P/y//T/+P/3//L/9P/0//P/9P/2//f/+P/7//z//P/7//n/
9//0//L/9P/1//b/+P/5//v/+P/4//j/+P/4//v//v/+//3//f/6//r/9//3//n/+//7
//n/9P/2//b/9v/2//f/9v/0//P/8v/x//D/8v/y//H/8f/1//X/9f/1//X/9f/0//L/
8//z//T/9f/9//3/+P/3//P/7//s/+r/7f/w//L/8//0//T/8v/x//L/8//2//j/+P/4
//f/9//v/+n/7v/9/wYAAwAAAP3/+v/0//H/7//p/+r/6//v//D/8P/x//L/8f/x//H/
8v/y//L/9P/1//f/9//5//r//P/8//v/+v/4//r/+P/1//X/9f/1//X/9f/5//z/AAAA
AAIAAAAAAAMABAAAAPz/+v/3//b/9v/2//T/9f/2//b/8P/w//D/7//t/+z/6//q/+v/
7P/s/+3/6//r/+v/7P/u/+7/7v/u//D/8f/1//P/8f/t/+j/5P/k/+j/6v/u/+7/6//1
/wwAHgAyAE0AZACBAJkApwCqAKAAhwBmAEUAKQAOAP//AAD8//P/8//3//X/9P/0//L/
9P/1//P/8P/t/+v/7P/s/+3/7v/r/+v/6//t/+r/5v/j/+L/5//q/+3/8P/u//H/8//w
/+7/7v/u/+3/7v/v//L/8//y//D/7v/r/+v/7f/r/+v/7f/v/+//7//x//P/9f/2//P/
8v/y//P/8P/u/+z/6v/u//H/8//0//D/8P/w//L/7f/w//X/9f/z//b/9//3//T/9P/z
//L/9v/4//n/+f/7//v/+v/6//j/9//2//b/+f/9//z//v8AAAAAAAADAAMAAAD8//n/
+//8//r/+//7//3//f/7//v//v///wAA/v/9//r/9v/2//b/9v/2//j/+P/3//f/+v/7
//z//f/7//n/9v/y//H/7//u/+3/9f/3//T/9f/0//P/8//0//P/9P/0//P/9v/4//j/
+f/3//X/9f/0//f/+P/4//n/AQD7//r/+f/2//f/+P/5//r/+//9/wAA///5//f/+P/2
//n/+//9//3/+f/3//b/9P/0//b/9//5//n/+f/4//j/+//9////AAAAAP7/+//7//z/
+//6//n//P8AAAUABgAFAAIAAQADAAYABAACAAIA///+//7//v/7//v/+//6//P/8v/x
/+//8f/y//P/9P/y//L/8f/x//P/8//z//T/8//y//H/8P/y//P/9//1//f/9//4/+r/
5P/s/+7/6v/k/+f/+/8QAB4AKgA9AFgAdwCRAJ8ArAC0AKsAlABzAE0AJAALAAIAAgD/
////AQD9//b/9v/2//b/9//1//T/8//z//D/7v/t/+z/7P/t/+7/8f/x//D/8P/y//D/
8P/w//D/8f/1//j/9v/z//L/8f/v/+7/7//y//P/8v/y//L/8f/x//P/8f/x//X/+f/7
//3/+f/3//X/8v/y//L/8//1//f/+P/5//r/9//1//L/7v/w//T/+P/+//j/+v/+//3/
+P/6//r/+f/7//z//P/8//z//P/7//n//v8BAAMABgACAP///P/6////AwACAAQABQAE
AAMABQAEAAIA///9////AgACAAUAAgADAAIA///+/wAAAAAAAAEAAQD///z/AAACAAQA
BgAEAAAA+//3//f/9//3//f/+f/7//z//P/8//v/+//7/////f/2//P/9v/3//n//P/7
//z//P/7//7/AAAAAAEAAQABAAMABAD+//j/8f/r//D/8f/3//v////+//v/+v/5//j/
+v/7//3/+//8//3/AQACAAEAAQABAP///v/9//3//P/6//r/+f/5//n/+//8//7/AQAD
AAUABgACAP7/+f/3//z//f/+/////v8AAAMAAgAGAAYACAANAAwACAAEAAIAAAD+//3/
/P/8//3//v/+//f/9v/1//P/8//0//X/9v/z//L/8P/v//H/8f/x//L/9f/4//v//v/6
//f/9//x/+//7//u//L/9P/u/+L/3v/k/+////8QACYAPgBVAHAAjQChAKcAqACoAKEA
jgBzAE0AJAALAAIAAAABAAUAAwABAAAA9v/o/+b/8//1//T/8//z//H/8P/w//D/7v/t
/+z/7f/v/+7/7v/w//H/8v/z//T/7v/v/+//6v/u//D/8v/z/+//7//x//H/8//0//X/
9f/x//H/7f/r//D/8//0//X/+f/7//3//v/3//T/8v/x//D/8P/w//D/8v/z//P/8v/x
//L/8//2//b/+v8AAAEA+//6//f/8//0//b/9//4//f/+P/4//f/+v/9////AgABAAEA
AQACAP/////6//j//v8AAAIABwAKAAoACQAJAAoACgAHAAcABAAFAAQAAQD7//z/+//6
//v//f/9//z/+v/6//r/+v/9//7//v///wIAAwAEAAUAAgD///v/9v/3//f/+P/5//v/
+f/y/+//8//1//j//P/+/wAAAQABAP3//P/5//f/+v/9/wIABgABAP7/+v/3/+//9//+
//v/9v/5//r/+//8//z//f////3//f/9/wAAAAD9//3//f/7//7///8BAAIAAQACAAIA
AwAAAP///f/8//7///8AAAAAAAD+//v/+/8AAAEAAgADAAkADgAUABYAEAAKAAYABQAI
AAYABAAEAAAA/v/9//z/+//9////AAD+//7//v/9//r/+P/2//T/9v/2//X/9f/z//P/
8//0//X/9v/3//j/9//3//r/9//t//H/+P/4//r/+P/k/+L/8v/5//3/EAAqAEIAXwCC
AJ8ArQC1AK4AngCPAHoAVQAvABoADwAEAPj/+f/7//X/8//6//7/+P/y//H/8//y//H/
8f/z//L/8v/y//D/7//u/+//8f/w//D/8v/w//D/8P/w/+z/7//x/+7/8P/w//D/7//v
/+//8f/x//T/9P/0//P/8f/z//H/8f/x//P/8//z//f/+f/7//z/9v/0//P/8//1//b/
9//4//z//f/9//z/+P/2//T/9P/z//b/+//7//r//P/8//v/+f/6//r/+v/8//7/////
//z/+//5//j//P/9//7/AAACAAUAAwAEAAQAAgAAAAEABgAGAAUABQAEAAQAAQABAAMA
BQAFAAMA/v8AAAAAAAD9//v/9//y//b/+v/+/wIAAAD8//f/8//1//X/9f/1//j/+f/5
//j/+v/5//n/+f8BAAMAAAABAPz/9//z//D/8//2//j/+f/6//r/+P/3//r/+//+/wAA
///+//z/+//h//P/+v/1//j/+f/6//v//P/8//3////9//v/+//+//7//v///wAA///8
//v/+//6//3/AAACAAUAAQD///z/+v/9////AQACAAEA/v/6//n//f/9//3//f8BAAQA
CAAIAAYABAAEAAcACQAGAAMAAgAAAAAAAQACAPz/+//6//j/9v/4//r/+//9//7///8A
APz/+P/z/+//8v/z//T/9v/y//D/7v/s//H/9f/8//3/9f/x//D/6v/m/+b/6P/o/+z/
9/8FABYAKgA6AFEAcACRAKMAqQCwALIAnwB+AFMAJQAIAAEABAAKAAcA/f/z//H/7v/u
//b/AgAHAAQAAAD8//n/8//u/+r/5v/o/+v/7v/z//H/8P/w//L/9P/0//T/9P/0//n/
/f/8//f/9P/x/+3/7P/t//D/8f/w//D/8P/v//P/9//3//n/+//9//3//f/5//f/9f/y
//H/8v/0//f/9v/2//b/9v/6//v/+//6//v//P/9/wAA+v/8/wAA///4//j/9v/z//f/
+v/8//7/AQACAAIAAQD//////v/+//7//f/8//z/AAADAAEAAgAGAAYABgAJAAoACgAJ
AAkABgAGAAMAAwABAAEA///7//z/AgAGAAoABQADAP//+v/6//r/+v/6//3//v/+////
AQABAAEAAQACAAMAAwACAP//+//4//X/+//7//b/9f/3//n//P8AAAIABAAFAAUAAgAC
AAAA///6//f/9v/0//f/+P/4//n///8DAAQAAwACAAQABgAIAAoABQADAAIA/f/6//n/
+//6//z//f/+//3//v///wEAAgAEAAYABwAJAAYABQADAAIA///9//v/+P/8//7///8D
AAUABQAFAAUABAAGAAkACAAMAAwADgATABIADAAGAAIAAQACAAQABgACAAEAAAD+//n/
+P/3//X/9//6//3/AAD+//z/+f/3//f/9//3//j/9f/0//P/8v/0//X/+f/3////9//0
//b/8P/u/+7/8P/0//v/BwAaACoAOABLAGQAdwCFAJkAqgCqAKEAkAB1AE8ALAAXAA4A
CgAFAAMA///9//T/7P/y//r/9//4//j/+P/5//n/+P/4//j/9//3//f/+f/6//r/+//+
//r/9v/y/+7/7//z//b/9P/2//b/9v/1//b/9//6//v//P/8//z/+//4//n/9v/1//n/
+//7//v/+v/5//j/9v/1//b/+P/7//7//v/+//7//v/9//v/+P/5//r/+//+//3/AAAF
AAUAAQACAAEA/////wAAAAAAAP//AAAAAP//AgADAAMABAAFAAUABQAGAAcACQAGAAYA
BgAGAAYACQAJAAYAAgD//wIABgAHAAsADQARABMAEwAJAAYAAQD8//7/AQACAAIAAAAA
AAAAAAAEAAQAAwADAAcABwAHAAcABAADAAEA/v8AAAEAAwAFAAYAAwD7//f/+f/5//r/
/P8BAAQABgAHAAUABAABAP///f/9////AAD///7//P/7//3/+//+////AwAGAAUABAAD
AAIABAAFAAcABQACAAEAAwACAP////////3//v///wEAAgAAAAIAAwAFAAUABwAIAAoA
CQAJAAkACAAGAAQAAQABAAgACwAOABEADAAIAAUA/v8CAAQACAAPABIAEAAOAA4ACwAK
AAoACgAFAAUABQAEAAAAAAAAAP///v/+//7//v8CAAQABQAHAAEA+//1//D/8//2//n/
/P/6//n/+//3//3////+//7/BAD+//L/8P/y//X/AQAMABwANgBTAGwAhQCdAKMApgCu
AKUAlACDAGMAOgAnAB4ADgD9//3/AwD7//j/BAAEAPr/9//6//r/+v/7//v/+v/6//r/
9v/1//T/9f/4//r//f8CAAAA/v/8//r/+f/9/wAA/v/8//z//P/7//f/9//5//n//P/8
//z/+//8/////v///wAAAQAAAP///////////v/6//r/+//9/wAAAgAEAAYABgAHAAcA
BgABAP7/+//6//n//v8FAAcAAQACAAEA//8CAAYACQAMAAsADAAMAAsACAAHAAUABAAI
AAkACgAMAAkACQAEAAIACAAKAAwAEQAUABQAEwATAA8ADgAKAAkACwANAA0ACwAKAAwA
DAAMAAsACwAJAAYABgAGAAYABgAIAAgABwAHAAsACwALAAsACQAHAAQAAAADAAMABAAF
AAwADQAJAAkAAQD5//L/7P/w//L/8//z//H/8P/t/+v/6v/p/+r/6v/s/+z/6//r/+j/
4//j/+H/5f/m/+j/6P/o/+j/5f/l/+b/4//l/+f/7P/u/+z/6//q/+f/5P/j/+P/4v/l
/+j/6v/t/+n/5//k/+L/5f/n/+n/6v/u/+7/7f/v/+z/6f/m/+P/5//s//L/9P/0//L/
8v/1//r/+P/2//b/8f/u/+z/6v/o/+n/6v/q/+T/4v/g/93/3v/e/97/3v/g/+L/4//l
/+H/3//d/9z/3f/e/9//4P/i/+P/5//l/+P/3f/a/+L/6v/m/9r/0P/S/93/5//y/wQA
JABFAFwAbwCHAJcAngCeAJMAegBZADcAGgADAPz/9v/v/+v/6f/n/+b/6P/s/+z/6f/n
/+T/4f/f/+L/4v/j/+T/4P/f/97/3//f/97/3v/g/+H/4v/j/+T/5P/n/+n/5v/i/+D/
3v/b/9r/2//e/9//4f/i/+P/4//l/+f/5f/l/+X/5f/j/+H/5P/l/+b/5v/k/+T/5f/n
/+v/7P/t/+7/7f/r/+j/5P/g/+D/4P/i/+L/5v/s/+3/7P/u/+7/7f/v//D/8P/w/+7/
7v/t/+v/6f/n/+T/4v/p/+3/8f/2//f/+f/2//b/9P/y//D/8f/3//r//P////v/+P/y
/+//8f/1//f/9//5//7/AQAEAPz/9f/s/+L/5f/m/+f/6P/s/+z/6//r//H/8//1//f/
9f/1//T/8v/x/+//7v/t//H/8f/s/+v/7v/v//H/9P/0//T/8//x//L/8v/w/+//7P/r
/+z/7P/v//D/8P/x//D/7f/v/+//5//s//D/8v/0//b/8//z//T/8f/x//H/9P/0//H/
8f/x/+//8v/1//n//P/7//z//P/9//b/8//v/+z/8f/z//X/9v/4//b/8//z//L/8f/w
/+//8//4//7/AAD9//r/+f/7/wMABAAFAAgAAQD+//z/+v/0//P/8v/w/+r/6v/q/+n/
6P/o/+j/6P/o/+j/5//n/+v/7f/v//L/8P/u/+z/6v/t/+//9P/z/+n/6//m/+L/5P/k
/+T/6P/y/wEADQAYACgAOgBPAG4AjwCfAKsAuACwAJMAZAA/ACsAEgD7//b/+v/7//f/
9//3//L/9P/0//D/6f/r/+r/6f/p/+z/7P/t/+7/7P/r/+r/6//q/+j/5//o/+v/7P/t
/+7/7//z//b/9P/v/+z/6f/l/+f/6//x//X/8f/u/+v/5//p/+v/6f/p//D/9f/4//v/
9//1//P/8P/w//D/8f/z//H/8P/v/+7/8//1//b/9v/2//j/+v/+//b/9P/0/+//8f/2
//n/+//9//7//v/+//7//v/9//v//P/9//3//v/8//v/+v/6//z////9//7/AgACAAIA
BQAFAAQAAgABAAMABAACAAMABQAJAAsACwAGAAYABAACAP7//f/6//b/9f/0//P/8v/4
//z///8DAAAA/f/6//f/+f/5//j/9v/5//n/+v/7/wAA///5//f/9//3//j/+v///wIA
BAAFAAMAAgD///3/+//5//n/+P/4//j/9//3//3/+//6//H/8P/y//T/9v/4//z///8D
AAMA/////wIAAgD+//3//P/5//f/9//4//j/9v/4//n/+//8////AQAEAAQAAwACAAAA
///8//j/9//6//v//P/9//3/AAAEAAQACQAKAA0AEwASAA4ACgAIAAEA/v/8//r/+P/5
//r/+v/2//b/9v/1//j/+v/8//7//v/+//3//f/4//X/8v/w//P/9P/1//b/8v/x//P/
7//r/+3/9v/0/+7/7P/m/+b/8P/7/wkAIAAyAEYAYwCGAJsAnQCdAKIAoACRAHgAUQAp
AAgA+f/8/wQAAwD/////AQD+/+z/5P/q/+v/7P/s/+z/7f/v/+7/7v/u/+//8f/z//f/
9v/0//P/9P/y//L/8v/y//D/8//1//L/9P/0//T/8//z//P/9f/1//j/+P/4//f/8//x
/+v/5//u//P/9v/5//j/9//2//T/8f/w//D/8f/2//j/+v/8//z//f/9//z/+f/4//f/
+P/1//j//f/9//z//v/+//3//f/+//7//v/8//z/+//5//3///8AAAIAAQABAAEAAgAA
AAEA/f/8/wAAAgAEAAkACwAKAAgABwAEAAQAAQABAAEAAwADAAEAAQAGAAkADAAGAAMA
/v/4//f/9v/1//T/+P/6//v//f///////////wIAAwADAAIAAAD///////8AAP3/9f/x
//j//f8DAAoABwAEAAAA+//8//z/+v/5//v//f8BAAQA///8//j/9f8FAAkABAABAAIA
AwAEAAUABgADAAMABAABAAEAAwAIAAoABgADAAAA+//9//3//v/+/wEABAAGAAkAAwAB
AP7//P8CAAUACAAKAAoACAAFAAUABgAFAAQAAwAHAAoADgAOABAADgAOABEAEgAOAAoA
CAAHAAYABgAGAAYABwAIAAgAAQAAAP///f/6//r/+v/6//j/+P/3//f/9v/1//T/9P/3
//r//f8AAAAAAQAFAAMA9//x//T/+v/+//r/7v/m/+z//f8NABwALgBIAGkAgACTAKEA
pQCiAJwAjwB6AGMASwAwABcABgAGAAkABQADAAEA/v/+//7//P/7//3//P/7//v/+P/2
//X/9P/3//n/+/////z/+v/5//r/+v/6//r/+v/3//n/+v/2//j/+v/8//3/+P/1//T/
8f/1//j/+//9//3////9//3//v////7//f/////////+//7//v///wEAAgACAAIAAgAB
AAEAAAD+//7//v/+/wAA//8EAAsADQAFAAQAAQD9////AAAAAAAABAAGAAcABwAHAAcA
BgAGAAgACQAKAAwACwALAAYABAAGAAYABgAJAA4AEAARABMADgAMAAcABQAHAAsADQAN
AAcACAAHAAYACAAJAAgABgAHAAgACQAKAAoACAAFAAMABwAJAAsADQAJAAcABAAAAP7/
/f/9//3/BgAJAAcACQAEAAEA///+/wIABAAFAAUABQAGAAUABQAGAAcACgAMAAkACAAG
AAUABwAFAAgACQALAA4ADAAKAAgABgAIAAkACwAJAAkACwAQABIADAAJAAYAAQADAAMA
BAAEAAgADAAPABMAEQARABAAEAAPAA0ACwAIAAkACAAGAAcACgALAAwADQAOABAAEwAS
ABAADgAOABEAGQAaABsAHgAYABQAEQAOAAgABwAGAAQABAAGAAgACQAEAAIAAAD+////
AAAAAAEAAgADAAQABgAFAAQAAwACAP////8CAP//+//5//7/AgACAAAA/P/4//j/AQAP
AB4AMABEAFUAbACLAKUArQCwALIAqwCaAH8AXwA8ACUAIgAiABEAAQD///3//P8EAAoA
DAAHAAQAAgAAAP///f/8//z//P/9//3//f////7//P/7//z/AAACAAQABgABAAMABAAA
AAEAAgADAAMABQAHAAsADQAKAAYAAgD9//v//f/7//v/AAAFAAgACwAIAAUAAgD+//3/
/v8AAAMAAAD+//z/+v/+/wEAAwAEAP///v/9//7///8EAAsADQALAA4ADwAPAAkABgAC
AP7/AwAIAAwADwAJAAUAAAD8/wAAAQACAAQACAANAA0AEAAOAAwACgALAA4ADgANAA0A
DAAMAAkACQAHAAkACQAHAAcACgALAAwACAAHAAQAAAADAAYACQAMAA0ADAAKAAkACwAL
AAsACwAOAA8ADwAOAAkABQACAP//CgAPAA8AEwAOAAkABQACAAIABAAFAAUABwAIAAcA
BwAIAAkADAAOAA4ADgANAA0ACwAJAAwADQANAA4ADwAPAAwADQARABIADgALAAgABgAJ
AAoACwAMAA8AEAARABIADwANAAwADgATABUAFAAWABEAEAAPAA0AEAAPABAADwATABYA
EQAMAA==
         </WaveFormData>
      </LeadData>
      <LeadData>
         <LeadByteCountTotal>10000</LeadByteCountTotal>
         <LeadTimeOffset>0</LeadTimeOffset>
         <LeadSampleCountTotal>5000</LeadSampleCountTotal>
         <LeadAmplitudeUnitsPerBit>4.88</LeadAmplitudeUnitsPerBit>
         <LeadAmplitudeUnits>��V</LeadAmplitudeUnits>
         <LeadHighLimit>2147483647</LeadHighLimit>
         <LeadLowLimit>268435456</LeadLowLimit>
         <LeadID>II</LeadID>
         <LeadOffsetFirstSample>0</LeadOffsetFirstSample>
         <FirstSampleBaseline>0</FirstSampleBaseline>
         <LeadSampleSize>2</LeadSampleSize>
         <LeadOff>FALSE</LeadOff>
         <BaselineSway>FALSE</BaselineSway>
         <ExcessiveACNoise>FALSE</ExcessiveACNoise>
         <MuscleNoise>TRUE</MuscleNoise>
         <LeadDataCRC32>1691303075</LeadDataCRC32>
         <WaveFormData>
HAAcABwAHAAbABoAGQAYABUAFAATABIAEwAUABUAFgARAA4ACwAIAAgACAAIAAgABgAG
AAYABgAFAAQAAwACAAQABAAEAAQAAAD+//z/+v/9//7///8AAAIAAgACAAIAAQAAAP//
/v///wAAAQACAAEAAAD///7/AAACAAQABgAEAAQABAAEAAIAAgACAAIABAAEAAQABAAD
AAIAAQAAAAEAAgADAAQABgAFAAUABQADAAMAAwACAAMABQAIAAkACAALAAsADAAPAA8A
DwAPABEAEwATABQAFAAUABUAFwAXABcAFQATABEAEQASABIAEAAPAA8ADwAQAAsACQAG
AAIAAQABAAAAAAAAAAAA///6//f/9f/0//D/8f/y//P/8v/x//D/8P/u/+7/7v/u/+//
8f/y//P/8P/v/+3/7P/v//P/8//z//L/6v/k/+b/6//0/wMAFgAnADoAWAB3AJAAoQCj
AJcAhABtAFUARQA7ACoAGgANAAYABgADAP//+//6//r/9f/v/+//7//u/+7/7v/w//D/
8f/y/+//7v/t/+z/8P/x//P/9P/z//L/8v/x//P/8//z//T/9v/2//b/9v/0//P/8v/x
//P/9P/1//X/9f/1//X/9v/1//T/9P/z//X/9//4//n/9//3//j/+P/4//n//f/+//7/
/f/+//3//////wEAAgACAAQABgAGAAQABQAEAAQACAAKAA0AEAAPABAAEAAQAA4AEAAR
ABEAEgATABQAFQASABEAEAAPABAAEQASABMAEAAQABEAEQAPAA4ADQAMAA0ADgAPAA0A
CAAGAAMAAQAAAP//AAAAAAIAAgABAAEA/v/9//z//P/+//////////z/+//5//j//P/+
/wEABQACAAAA/v/9//v/+v/6//z//f/+/wAAAQD+//3//f/8//3///8AAAEAAQABAAEA
AQD+//z//v8AAAIAAAAAAAAAAAD+//7//v/+//////8AAAEA/v/9//z/+v/6//v//f/9
////AwAEAAYACQAJAAkACQAKAA0ADgAQAA0ADAAMAA0ADgAPAA4ADQANAA0ADgAOAAsA
CQAIAAcACAADAAEA/v/+//3//f/8//n/+P/3//X/9v/1//X/9v/w/+//7v/t/+//7//v
//D/7//u/+3/7P/p/+n/6P/n/+n/6//s/+7/5//p/+n/6f/q/+z/6v/m/+X/6v/z/wQA
EwAiADgAUwBsAIUAlQCVAIQAbQBXAEMANQAqACYAGwAMAAQA/f/z//P/+P/4//H/8f/v
//H/8P/w//D/8P/w//H/8v/x//D/7//u/+//7//w//D/8v/y//P/8//x/+//7f/s/+//
8P/x//L/7//v/+//7//t/+7/7//v//D/8f/y//T/8//y//L/8f/0//X/9f/1//X/9f/2
//b/8//z//b/9v/5//v///8BAP7//f/+//7/AAACAAQABAADAAUABQAGAAUABgAIAAoA
DgAQABEAEgAQABIAEwATABEAEQARABEAEgATABQAFQATABEADwANAA4AEAATABUAEgAQ
AA4ADAALAAwADQALAAgACAAHAAcAAgD///7//P8AAAIAAwAFAAIA///8//r//f///wAA
AQD//////v/+//3//P/8//3//v/+//7////+//z/+//8//7//v//////AAABAAMABAAB
AAEAAAD//wQABQAGAAcACAAGAAgACAAGAAYACQAKAAsADAAJAAgABwAGAAkACQAKAAsA
CwALAAsACgAHAAcACAAHAAoADwARABQAFgAVABQAEwAUABcAGAAaABgAGAAZABsAGwAb
ABkAFwAZABkAGgAaABcAFQAUABMAEgANAAsACAAJAAkACgAKAAYABAACAP///////wAA
AgD7//v/+//7//j/9//2//b/9v/2//b/9v/0//X/9f/1//f/9//2//b/+f/3/+//6f/w
//b/8v/u/+//9v///w4AIQAyAEQAXwB6AJMAoQCbAIYAbwBbAEcAPQA6ADIAJwAeABgA
DwADAP//AAD+//3//f///////v/+//7//P/6//n/+P/5//r/+//8//z/+//7//r/+v/6
//v/+//8//3//v8AAP7//v/+//7//v///wAAAQAAAAAAAAD//////////wAAAgACAAMA
AwABAAEAAAD//wAAAQADAAQAAAD//wEAAAADAAMABQAFAAUABQAHAAgABgAIAAoACgAM
AA8AEAASABIAEgATABQAEwAUABQAFAAWABgAGQAZABgAFwAWABUAFgAXABgAGQAXABcA
FwAXABQAFAAVABUAFQAUABMAEgAPAA4ADQAJAAcACAAIAAkABQADAAMAAgACAAIAAQAB
AAIAAQAAAAAA//////7//f8AAAEAAQACAP///v/+///////+//3//f/+//7///8CAP//
/v/+//3//f///wIABAABAAEAAAD//////////////v8CAAQAAgAAAP7//v/+//7///8A
AAEAAgD///3//P/7//7///8AAAAA/v///wEAAQD//wMABAAGAAsACwALAAsACQALAAsA
DAAOAA4ADwARABEAEQAPAA0ACwALAAwADAANAA0ADgAPAAsABQACAP7//P/7//v/+v/4
//j/+P/3//X/8//y//L/7f/t/+3/7f/s/+v/6v/q/+z/7P/s/+z/6v/r/+v/6//p/+n/
6P/o/+3/7f/t/+v/6P/k/+L/5v/x//z/CwAcAC0AQABaAHUAjACbAJsAhwByAFsARwA5
AC8AKAAcABMADgAIAP///f/5//T/8P/r/+v/6//s/+z/7f/u/+//7v/u/+7/7f/s/+v/
6v/s/+3/7//w/+3/7P/s/+v/7P/t/+7/8P/u/+7/7v/u/+v/6//r/+v/7v/w//L/8//x
/+//7f/s/+7/8P/z//X/9P/1//X/9f/z//P/9P/0//P/8//2//b/9P/z//T/8//1//X/
9//4//j/+v/8//z///8BAAEAAgAFAAYACAAKAAcABgAEAAIABQAIAAoACwAKAAkACAAH
AAUABQAFAAUABwAHAAcABwAFAAQABAADAAQABAAEAAQA///+//3/+f/4//j/9//3//f/
9f/1//T/8v/y//H/8f/y//H/8P/w/+7/7//v/+//7//v/+7/7v/w//D/8f/z//H/7v/r
/+n/6//s/+7/8v/y//L/8//z/+//7//w//D/8v/z//P/8//0//P/8v/x//L/8v/0//b/
9P/y//L/8v/y//T/9P/0//T/8v/x//H/8f/x//H/8f/w//P/9f/4//n/9//7//z//v//
/////////wEAAwADAAQAAwACAAIAAwAGAAcABgAFAAIAAQABAAAA/////wAAAQAAAPv/
+f/2//D/7f/r/+j/6f/q/+v/6//n/+X/5P/k/+D/4f/i/+P/4v/h/+D/4P/e/9z/2v/Y
/9r/3f/f/+H/4P/f/93/3P/d/9v/3f/f/9z/2P/U/9T/4f/u//3/FAAvAEgAYgB9AJIA
mwCTAH0AZABJADMAJwAfABIACAADAPz/8P/p/+n/6f/o/+j/5f/h/9//4f/g/+D/4P/g
/+D/4f/i/+D/4P/g/+D/4f/h/+L/4v/k/+T/5f/l/+T/4//i/+L/4//k/+X/5v/k/+P/
4v/h/+P/5P/l/+X/5v/n/+j/6v/n/+b/5v/l/+n/6//s/+3/6//r/+z/7P/o/+f/6f/o
/+r/6//u/+//7v/t/+7/7v/w//T/+P/6//n/+f/3//b/+f/6//z//v8BAAIAAgACAAEA
AgACAAEAAgADAAQABQAEAAMAAgABAAIAAwAEAAUABAAEAAUABQAAAP7//P/6//n/+v/7
//n/9f/0//L/8f/w/+//8P/w//D/8P/v/+//7f/r/+n/6P/p/+v/7P/t/+3/7f/s/+z/
7v/u/+//8f/v/+7/7f/t/+z/6v/p/+r/7f/u//D/8f/t/+3/7v/u/+7/7//v/+//8f/x
//H/8f/u/+r/6v/y//T/8f/w/+//7v/u/+7/7v/u//H/8f/y//P/8v/x//D/7v/s/+3/
7//v//L/9//5//z//P/7//r/+f/7//3//f/+/wAAAAABAAMAAQABAP///f/+////AQAC
AP///f/8//v/+v/1//P/8P/w/+//7//u/+r/6v/q/+n/6f/n/+b/5v/e/93/3P/b/93/
3f/d/97/3v/e/97/3v/c/93/3f/d/97/3//f/+D/3f/b/9f/1//Y/9b/0v/Y/+X/6v/v
/wAAFwAuAEoAZQCAAJMAlwCJAHIAUwAzACEAGwAUAAoABQD+//T/7f/r/+f/5v/o/+n/
6f/n/+T/4v/h/+D/3f/c/9z/3P/f/+D/4f/i/+L/4f/h/+D/4//k/+b/5//m/+X/5P/k
/+P/4v/h/+D/4f/j/+X/5//m/+b/5v/l/+X/5f/l/+b/5v/m/+f/5//m/+f/5//n/+n/
6//u//D/7P/r/+3/7P/t/+3/7//v/+3/7f/v//D/7v/w//L/8v/1//n/+//+//z/+v/5
//j/+//+/wAAAgAAAAIAAwADAAMAAwADAAMABAAFAAYABwAGAAUABAADAAMABAAGAAcA
BAACAAAA/v/7//r/+f/1//T/9v/3//n/9f/z//P/8v/y//L/8f/x//L/8f/w//D/7v/v
/+//7//v/+//7v/u/+3/7P/s/+3/7v/u/+7/7//t/+z/7P/u//D/8P/x//H/8f/x//L/
8v/v/+//7v/t//L/8//0//X/9P/y//L/8v/w//P/9P/1//b/9v/2//b/9v/1//P/8v/x
//T/9f/2//b/9P/z//P/8f/v//P/9P/2//v//f///wEA/v////7//v8BAAIABAAHAAQA
AwAAAP3//v///wEAAgAAAP////////7/+f/3//T/8v/x//H/8P/s/+z/7P/r/+r/6f/p
/+r/5f/l/+X/5f/j/+H/3//e/+D/4P/g/+D/4P/h/+H/4f/h/+H/4P/g/+n/6f/j/9n/
2P/W/9T/1P/b/+T/8/8CABEAIgA2AE8AaAB/AIkAgwB0AF8ARwA1ACUAHAAUAAkAAAD6
//f/8//v/+r/5v/n/+n/5//q/+r/6//s/+f/5P/i/+D/4//k/+X/5v/l/+X/5v/m/+P/
4v/i/+H/4//l/+f/6v/n/+b/5f/k/+X/5f/l/+X/5//o/+n/6f/n/+f/5//o/+v/7P/u
/+//7f/t/+z/6//r/+v/7P/s/+7/7//z//T/8//x//H/7//y//X/+v/+//v//P/9//z/
+//9//3//v8AAAIABQAIAAcABgAEAAIABAAIAAsADQAKAAkACAAHAAcABwAHAAcACQAJ
AAkACQAHAAYABgAFAAYABgAGAAYAAwACAAEA/f/6//r/+f/5//f/9f/1//T/8v/y//H/
8f/y//H/8P/w//D/8f/x//H/7//v/+7/7v/v//D/8v/1//X/9P/z//P/9f/0//T/9v/0
//T/9f/1//H/8f/y//L/9f/3//j/+f/4//f/9v/1//X/9P/3//j/+P/6//n/+P/3//b/
9v/2//b/9v/2//X/9f/1//f/9//3//b/+f/7//7////9/////v/+/wIAAwAEAAUABAAF
AAQABAACAAIAAwAFAAgACQAIAAcABAADAAMAAgABAAEAAgADAAEA+//4//T/9P/z//P/
8v/y//L/8v/x/+z/6f/n/+b/4//l/+f/6f/n/+X/4//i/+L/4v/i/+L/5P/l/+X/5f/k
/+P/4f/g/+X/5f/n/+f/5P/e/9b/1v/h/+7/+f8IAB0ALgBAAFkAcAB/AIUAewBkAFMA
QQAzACcAHgAUAAcA/v8AAP3/8//v//D/7P/l/+P/4f/i/+L/4//k/+T/5P/l/+b/5f/k
/+P/4v/l/+X/5v/m/+T/5P/l/+X/5f/l/+X/5v/o/+j/6P/o/+X/5f/l/+X/5f/m/+f/
5//n/+f/5//o/+n/6v/s/+3/8P/x//H/8f/v/+3/7P/q/+z/7f/x//L/8v/x//L/8f/z
//P/9f/2//b/+P/6//r/+f/7//v//P///wAAAgAEAAMABAAEAAQABgAIAAkACQAJAAkA
CQAJAAcABwAHAAcACQALAA0ADwALAAoACgAJAAkACAAHAAYABAAEAAQAAQD8//z/+//7
//v/+f/5//j/9f/0//L/8f/y//P/9P/2//b/9//3//f/9P/z//H/8P/z//T/9v/5//b/
9P/y//H/9P/0//X/+P/4//j/+f/5//b/9f/1//T/9v/5//v//f/8//v/+v/5//b/+P/8
//r/9P/2//b/9v/2//j/+P/4//j/+f/5//r/+//4//f/9v/0//f/+f/8//3/+////wAA
AgADAAMAAwADAAUABwAHAAgABwAGAAYABwAIAAkACAAHAAkACQAKAAoABwAFAAQAAwAD
AP///v/8//n/9//2//T/9f/2//f/9//z//H/8P/w/+j/5//m/+X/5f/l/+X/5v/k/+T/
5P/k/+b/5//n/+f/6P/p/+n/6v/j/+P/5//l/+D/3v/e/+L/6//0////EgAnADwAWAB3
AJAAmwCVAIEAbABVAEEANQAxACoAHgATAAoA/v/1//H/8f/w//L/9f/z/+//7v/s/+v/
6v/p/+j/6P/o/+b/5v/m/+b/5f/l/+b/5v/p/+r/7P/t/+z/6//q/+r/6//s/+3/7v/s
/+v/6v/p/+n/6v/r/+v/7P/t/+7/8P/u/+7/7//v//H/8//0//X/8//z//T/9P/x//H/
9P/0//j/+f/8//3/+v/5//r/+v/8//7/AAAAAAIABQAGAAgACAAIAAkACgANAA4ADgAO
AAwADgAPAA8AEAARABIAEwATABMAEwATABIAEQAQAA8AEQASABQAFQASABAADgAMAAoA
CgAKAAcABAAEAAMAAwABAP/////+/wAAAAD/////+//5//f/9v/3//n/+v/7//v/+//6
//r//P/8//3////9//z/+//7//r/+P/3//j/+P/4//n/+f/5//v//v8AAP3//f/8//v/
/f/9//3//f/+//r//P8CAAIAAAAAAAAAAAAAAAAAAAAAAP3/+//6//n//P/9//7//v/9
//3//v/9////BQAIAAwADgANAAwACwAJAAsACwAMAA4ADgAPABEADwAPAA0ACwAOAA8A
EQASAA4ADQANAA0ADAAHAAUAAgAAAP/////+//v/+v/5//f/+P/3//f/+P/x//H/8f/x
/+7/7f/s/+z/7P/s/+z/7P/r/+v/6v/p/+z/7f/t/+7/6//p/+v/6f/k/+L/4v/o//H/
+v8FABYALQBGAF4AeQCSAKMAowCTAHwAYwBHADcALQAiABoAFQAQAAwABQD7//P/7v/w
//H/9f/3//b/9P/z//L/7v/s/+v/6v/s/+7/8P/y//D/7//v/+7/7P/s/+3/7f/u/+//
8P/y//H/8P/v/+7/7v/v//D/8f/v//D/8f/x//H/8f/x//L/8//0//b/9//3//f/9v/1
//f/9//4//j/9//3//r/+v/7//v//f/9//////8BAAIAAAAAAAAA/v8CAAUABgAIAAcA
CAAKAAwADwAQABAAEAASABQAFQAVABQAEwASABEAEwATABMAEwATABMAEwATABIAEgAT
ABMAEwASABEAEAALAAoACQAFAAMABAAEAAUAAwABAAEAAAD+//7//f/9/////////wAA
/v/9//v/+f/6//v/+//8//v/+v/6//v/+//6//n/+f/8//z//f8AAP///v/+//3//f/9
//7//v/8//3//f/9//3//f/9//3/AAACAAAA/P/8//3//v///wAAAAAAAAAAAAD///3/
/P/7//z//f/+//7//P/9///////9/wEAAgAEAAkACQAJAAkABgAHAAYABgAHAAgACgAN
AA8ADwANAAsACgAJAAkACAAJAAkACgALAAcAAQD+//r/+f/5//r/+v/6//r/+v/5//T/
8f/v/+7/7P/t/+7/7//t/+v/6f/o/+j/6P/o/+j/6P/p/+n/6f/n/+f/5v/m/+n/6f/p
/+n/5P/e/9r/3P/j/+7/+/8MACEANgBMAGMAfACRAJ0AlwCCAGkAUwA9ACsAHgAUAAcA
AAACAP//+f/3//T/8P/v/+v/6f/q/+r/6//s/+n/6P/o/+j/6P/o/+j/6P/q/+v/7f/u
/+v/6v/q/+n/6//r/+v/7P/q/+r/6v/q/+f/5//n/+f/6//u//H/8//w/+//7v/u/+7/
7v/v/+//8P/x//H/8f/x//H/8v/y//P/8//2//b/9v/1//b/9f/2//f/+v/8//r//P/+
//7//f//////AAAEAAYACQAMAAwADAALAAoACgAMAA0ADQALAAsACwALAA0ADQANAA0A
DgAPABAAEQANAAwADAALAAoACgAKAAoABwAGAAUAAQD8//z/+//7//z/+//8//z/+//6
//j/9//3//f/9//4//f/9//2//X/9f/1//T/9P/2//b/9//5//b/9P/y//H/9P/0//X/
+P/2//b/9//3//T/8//z//L/9f/3//j/+f/4//f/9v/1//X/9P/3//j/+v/6//n/+P/3
//b/+f/6//v//P/7//n/+P/3//b/9f/0//L/9f/3//r/+//5//3//v8AAAUABQAFAAUA
BAAFAAQABAAGAAYABwAJAAoACwAKAAkABwAFAAQAAgABAAEAAgADAAQA///9//r/9//1
//T/8v/z//T/9f/1//D/7f/r/+r/5f/l/+X/5f/l/+X/5f/m/+X/5P/j/+L/5f/n/+j/
6f/n/+X/4v/g/9//4//l/+f/6P/m/9r/1v/f/+b/7/8AABMAKABAAFsAdgCLAI8AhwB2
AGEATQA7AC0AJAAYAAsAAAD8//X/7//t/+7/8v/v/+n/5f/n/+b/5v/m/+f/5v/m/+b/
5P/k/+T/5P/l/+X/5v/m/+T/5P/l/+X/5f/l/+X/5v/o/+j/6P/o/+f/5//n/+f/5//o
/+n/6f/p/+n/6f/q/+j/6P/p/+n/6//t/+7/7//t/+3/7v/u/+7/7//z//T/9P/z//T/
8//w/+//8P/w//L/9v/6//z//P/9//z//P/+/wAAAwAGAAUABgAGAAYABAAGAAcABwAK
AAsADAANAAsACQAHAAUACAAJAAoACwAKAAoACwALAAcABgAFAAQABQAGAAcABQD+//z/
+f/3//b/9f/2//b/9v/2//X/9f/1//X/9f/2//T/9f/1//X/8//z//L/8v/y//L/8//1
//P/8v/x//H/8//y//L/9P/0//T/9f/1//H/8f/y//L/8//1//b/9//3//f/9//3//T/
8v/0//T/8v/4//r/+v/6//r/+P/2//T/8v/1//X/9v/3//X/9f/1//T/9v/3//n/+f/5
//3//v8AAAAA///+//3///8DAAUACAAFAAQABAAFAAYABwAGAAUABQAFAAYABgADAAEA
AAD/////+//6//j/9f/z//L/8P/w//D/8P/v/+3/6//q/+r/5//n/+f/5//k/+P/4v/i
/+D/4P/g/+D/4v/j/+P/4//j/+P/4v/i/+P/4//h/9//3v/g/97/3v/n//L/+f8CAA8A
IgA+AFkAcACFAI0AgwBqAFEAQQAzACcAJAAgABUACAD+//f/8f/t/+7/7P/t/+//7//r
/+j/5v/k/+T/5P/l/+b/6P/o/+j/6P/o/+f/5//m/+j/6P/p/+n/6f/p/+n/6v/p/+j/
5//m/+f/6f/r/+3/6//q/+n/5//o/+n/6v/s/+z/7P/t/+3/8P/x//H/8f/x//H/8v/y
/+//7//y//L/8//z//X/9f/1//X/9//4//b/+P/6//r//f//////AAD//wAAAgAEAAgA
CgALAAwACwAMAAwACwALAAsACwALAA0ADQANAA0ADQANAA0ADQAOAA4ADwAPAA0ADAAL
AAoABgAGAAYAAwADAAQABAAFAAIA///+//z/+v/6//n/+f/6//n/+P/4//j/+f/5//n/
+f/5//j/+P/3//b/9v/3//n/+P/3//f/+P/4//n//P/7//r/+v/5//r/+//9//7//P/7
//n/9//5//n/+f/5//r/+P/6//r/9P/2//j/+v/8//7//P/6//j/9v/3//f/+P/5//v/
+//7//r/+f/5//r/+f/7/wEABAAIAAoACQAIAAcABQAHAAcACAAKAAoACwANAAsACwAJ
AAcACAAJAAsADAAHAAUABAADAAMA///+//z/+P/3//f/9v/z//L/8f/v//D/7//v//D/
6v/p/+j/5//n/+f/5//o/+n/6v/r/+z/6f/p/+j/5//o/+n/6f/q/+X/4//h/9//4v/g
/+D/6P/x//r/BQAYACkAOgBQAHMAlACjAJsAhwBuAFMAPwAzADEAKgAaABMADgAGAP//
+f/z/+7/7P/r/+3/6//t/+z/7P/s/+r/6P/n/+b/6f/q/+v/7P/r/+v/7P/s/+z/7P/t
/+3/7v/v//D/8v/w/+7/7P/q/+r/6//s/+3/7f/u/+//7//v/+//7//w//H/8v/0//X/
9f/1//T/8//z//P/9P/0//P/8//2//b/+P/5//z//f//////AQACAAEAAgADAAIABAAH
AAgACgAKAAoACwAMAA0ADgAOAA4AEAAUABcAGQAWABUAFAATABUAFQAVABUAEwATABMA
EwATABQAFgAXABcAFgAVABQADwAOAA0ACQAIAAgABwAHAAUAAwADAAIAAAAAAP/////+
//3//P/8//r/+//7//v//f///wAAAgD///7//v///wEAAAD/////AQAAAAAAAgAAAAAA
AQABAAEAAQACAAIAAgADAAMAAwACAAEAAAD//wQABAACAAIABAACAAIAAgACAAMABAAF
AAYAAwABAAAA//8AAAEAAgACAAEAAQACAAEAAQAFAAYACAANAA0ADQANAAsADQANAA4A
DgAOAA8AEQARABEADwANAA8ADwAQABAAEAAPAA8ADwAMAAUAAQD8//z//f///wAA/P/8
//z/+//4//X/8//y//D/8f/y//P/7//t/+v/6v/s/+z/7P/s/+7/7//v/+//7P/r/+n/
6P/r/+3/7f/r/+b/5P/i/+T/7f/6/w0AJAA5AFIAbgCLAKAAqwClAJEAeABbAEkAOwAz
ACgAGAARABAADAADAP3/+//4//b/8//v/+3/8P/w//H/8v/x//D/8P/w/+//7v/t/+z/
7//v//D/8P/y//L/8//z//H/8f/x//L/8v/y//L/8v/x//H/8f/x//T/9v/4//n/+P/3
//b/9v/5//r//P/9//v/+//6//n/+f/5//r/+v/8//3/AQACAAEA//////3/AAABAAQA
BgAGAAgACgAKAA0ADwAPABAAEAAQABEAEgASABIAEQAQABIAFgAZABsAGwAbABsAGwAa
ABkAGAAXABgAGQAaABsAGQAYABgAFwAXABYAFQAUABIAEgASAA8ACgAKAAkACQAHAAUA
BQAEAAMAAgAAAP//AQABAAEAAgAAAAEAAQABAAMAAwACAAIAAAAAAAEAAwACAAAA/v/9
/wAAAAABAAQABAAEAAUABQABAAEAAgACAAUABwAIAAkACQAHAAUAAwAIAAoABgAEAAQA
BgAGAAYABgAGAAYABgAGAAkACQAKAAsACQAHAAUAAgADAAUACAAJAAcACwAMAA4AEQAR
ABEAEQATABcAGQAcABkAGAAYABkAFwAXABUAEwARABEAEgASABEAEQASABMAEgANAAsA
CAAEAAMAAwACAAIAAgACAAEA/f/7//r/+v/1//X/9f/1//b/9f/0//T/8f/w/+//7v/x
//P/9P/1//P/8//y//L/8f/z//X/8f/w//D/7v/s//P//P8HABwANwBOAGYAfwCWAKUA
pQCVAIAAZwBPAD8AOQAuAB4AFQASAAgA//8BAAMA/v/8//3/+//7//n/+P/4//j/9//2
//b/9v/0//T/9P/0//X/9f/2//b/+P/4//n/+f/3//f/9//4//j/+P/4//j/9//3//f/
9//5//r/+//7//n/+f/5//r/+P/4//n/+f/7//3//v////7//f/9//z//P/9/wEAAgAB
AAEAAwADAAEAAQADAAQABwAKAA0ADgAMAA0ADAAMAA4AEAATABYAFwAYABgAGAAWABgA
GQAZABoAGwAcAB0AHAAbABoAGQAbABsAGwAbABsAHAAeAB8AHAAaABgAFgAUABQAFAAR
AAwADAALAAsACwAJAAkACAAKAAoACQAJAAUAAwABAAAAAQADAAQABQADAAMAAgACAAIA
AgADAAUABgAGAAYABwAGAAQAAwAEAAYABgAHAAcABAADAAMAAgACAAMAAwADAAgACQAK
AAsACAAEAAQAAgAEAAYABwAIAAkACgAIAAgACAAIAAgABwAHAAcABQAFAAUABAAEAAUA
BwAHAAgADQAPABIAFAATABIAEQASABUAFgAYABYAFgAXABkAGQAZABcAFQATABMAFAAU
ABEADwAOAA0ADgALAAsACgAHAAUABAACAAAAAAAAAP///v/9//3//v/4//f/9v/1//b/
9f/0//T/9P/0//T/9P/0//X/9f/1//f/9//2//b/6//x//X/8f/w//L/8P/u//H/+P8D
ABAAIQA2AFIAbQCGAJkAnwCZAIYAcwBbAEcAOQAyACoAIwAYAA4ABwABAP3/+v/8////
AwD///3/+v/4//b/9v/2//f/+P/6//z//v8AAP3/+//6//j/+f/6//z//f/7//v/+//8
//r/+v/6//r//P/9//7////+//7//v/9/////////wAA/v/+//////8AAAEAAQABAAQA
BQAHAAgABAADAAUABAAGAAcACgALAAkACQALAAwADAAOABAAEAARABMAEwAUABUAFgAY
ABoAGwAcABwAHAAcAB4AHwAfACEAIQAhACEAJAAlACYAJwAjACEAHwAdAB4AIAAjACUA
IAAeABwAGgAYABgAGAAVABMAFAAUABUAEQAPAA8ADgAPABAAEAARAA4ADQAMAAwACgAL
AAsACwAMAA0ADQAOAAsACgAKAAsADgAOAA4ADwAOAAwACwAMAA4ADgAPAA8ADQANAA4A
DgAMAA0ADQANABEAEQARABEADgAMAA4ADgAOAA4ADwASABEAEQASABMADwANAAwACwAP
ABAAEQASABAADwAOAA4ADAAPABAAFQAYABkAGgAaABoAGgAbAB4AIAAgACAAIAAgACAA
HwAbAA==
         </WaveFormData>
      </LeadData>
      <LeadData>
         <LeadByteCountTotal>10000</LeadByteCountTotal>
         <LeadTimeOffset>0</LeadTimeOffset>
         <LeadSampleCountTotal>5000</LeadSampleCountTotal>
         <LeadAmplitudeUnitsPerBit>4.88</LeadAmplitudeUnitsPerBit>
         <LeadAmplitudeUnits>��V</LeadAmplitudeUnits>
         <LeadHighLimit>2147483647</LeadHighLimit>
         <LeadLowLimit>268435456</LeadLowLimit>
         <LeadID>V1</LeadID>
         <LeadOffsetFirstSample>0</LeadOffsetFirstSample>
         <FirstSampleBaseline>0</FirstSampleBaseline>
         <LeadSampleSize>2</LeadSampleSize>
         <LeadOff>FALSE</LeadOff>
         <BaselineSway>FALSE</BaselineSway>
         <ExcessiveACNoise>FALSE</ExcessiveACNoise>
         <MuscleNoise>TRUE</MuscleNoise>
         <LeadDataCRC32>546192686</LeadDataCRC32>
         <WaveFormData>
JAAkACQAJAAhAB4AGwAYABYAFAASABAADgAMAAoACAAEAAIAAAD+/wAAAAAAAAAAAgAC
AAIAAgABAAAA///+//3//P/7//r/+//8//3//v8BAAIAAwAEAAIAAgACAAIAAQAAAP//
/v8BAAIAAwAEAAYABgAGAAYABQAEAAMAAgAEAAQABAAEAAMAAgABAAAAAgACAAIAAgAC
AAIAAgACAAAAAAAAAAAA/v/+//7//v/+//7//f/9/wEAAwAEAAUABAAFAAYABgAGAAYA
BQADAAQABQAEAAQAAgACAAIAAwAAAP7/+v/4//f/9//2//X/9f/0//T/8//x//D/8f/w
//T/9//3//j//P/8//z//v8AAAEAAgACAAEAAAD///7//v/+//7//v/+//7//v/+//z/
/P/8//z//f/+////AAAAAAMAAwD//wMADQAYACYAOgBEAEMAQAAzABQA7f/A/4b/R/8Z
//z+3/7I/sz+6v4W/0n/fP+e/7X/zP/f/+n/8f/5//3//v8AAP////8BAAMABAAEAAUA
BgAHAAgACAAIAAgACgALAAwADAAOAA4ADgAPABAAEAAPAA8ADgAOAA4ADwAPABAAEAAQ
AAwADgAOAA4AEAAQABAAEQARABEAEQASABIAEwAUABYAGAAYABgAGQAXABcAFwAZABoA
HQAfACEAIQAiACQAJQAmACgAKQAqAC0AMQAyADQANAAzADMAMgA1ADUANQA1ADUANAAz
ADAAMQAxADAALwAwAC8ALwAuACkAJQAjAB4AGwAYABUAEwASABAADgAMAAwACgAJAAgA
BwAFAAMAAQABAAEAAgACAAIAAgACAAIAAQAAAP///v/9//7/AAACAAIAAgACAAMAAQAB
AAEAAQADAAMABAAEAAMAAwADAAMAAQAAAAAAAQACAAMABAAFAAQABAAEAAQABAAEAAQA
BAAGAAQAAwABAAAAAgACAAIAAgAEAAQABAAEAAIAAgACAAIABAAEAAMAAwABAAEAAAD/
/wEAAwAFAAYACAAKAAsACwAIAAcABAACAAAAAAAAAAEAAQAAAP3//P/6//n/9//1//X/
9P/0//P/8f/w//H/8P/z//f/+P/6//r/+v/6//z//v///wAAAAAAAAAAAAAAAAAAAAAA
AAAAAAAAAAAAAAACAAIAAgACAAIAAgACAAIAAgADAAEAAwAJAAkAEAAcACgAOABDAEYA
QwAuAAsA4P+w/3n/Qf8W//X+2v7K/tb++P4j/1T/gv+l/8D/1f/j/+v/8f/3//r/+P/7
//3/AQAFAAgACAAJAAoACwAMAAwADAAMAAwADQAOAA4ADgAOAA4ADwAQABAADwAPABAA
EAAQABEAEQASABIAEgASABQAFAAUABIAEgASABMAFQAVABUAFgAUABUAFgAYABgAGAAY
ABkAGQAZABkAGwAbAB0AHgAfACQAJgApACsAKwAsACwALAAtAC8ALgAuADIAMwA1ADYA
OAA5ADoAOwA6ADoAOgA4ADgAOQA5ADkANQAzADIAMAAsACkAKAAkACIAIAAeAB0AGwAY
ABUAEgASABAADwAOAAwACwAKAAkACgALAA0ADgALAAoACQAIAAoACgAKAAoACgAKAAsA
DAAJAAgABwAHAAgACQAKAAsADQANAA4ADgAPAA8ADwAPAA0ADAAMAA0ACwALAAsACwAM
AAwADAAMAAkACAAHAAYABwAIAAgACQAQAAoACQAIAAcABgAIAAgACAAIAAoACgAKAAoA
CAAIAAcABwAGAAcABwAHAAgACQAKAAoADQAOAA4ADQANAA0ACwAKAAUABAADAAMAAwAC
AP///v/9//3//P/7//r/+v/7//v/9//2//f/9v/2//n/+f/6//7//v/+/wAAAAABAAIA
AgADAAQABQAGAAUABAADAAIAAAAAAAAAAAADAAQABQAGAAYABgAGAAYABAAFAAMAAwAH
AAsAEAAcACwAOABDAEoAQQAqAAMA1v+m/23/N/8S//P+2P7O/t7+/v4r/17/iP+n/8D/
0//j/+//+//9//z//v8DAAMABQAHAAgACAAJAAoACwAKAAoACgAKAAsADQAPABAADgAO
AA4ADwAQABAADwAPABIAEgASABMAFQAWABYAFgASABQAFAAUABIAEgASABMAFQAVABUA
FgAUABUAFgAYABcAFgAVABUAFgAXABgAGwAbAB0AHgAfAB8AIAAiACMAJAAmACcAKAAp
ACsAKgAqACwALQAvADAAMAAvAC4ALQAvADAAMQAwAC8ALwAuAC0AKwApACgAJgAkACEA
IAAcABcAFAARAA8ADgAMAAoACAAGAAQAAwACAAAA///+//3/+//7//z//P/8//z//P/8
//z//P/8//z//P/8//3//v/8//z//P/9//r/+f/4//f/+P/5//v//P/7//v/+//7//n/
+P/4//n/+v/7//z//f8AAAAAAAAAAP3//P/7//r/+v/6//v/+//+//z//P/8//z/+//6
//n/+P/5//r/+//8//z//P/7//v/+v/7//v/+//6//v//P/8//3//v/+//3///////3/
/P/3//b/9f/1//P/8v/v/+7/7P/r/+n/5//m/+b/5//n/+j/6P/q/+r/6//t/+z/7P/v
//D/8f/0//b/9//4//j/9v/2//b/9v/2//b/9v/2//b/9v/2//b/9P/0//T/9P/2//b/
9v/2//T/8//3//v///8JABgAJgAyADgAOwA2AB8A+v/L/5b/Vv8d//n+3v7H/r7+0v76
/iz/Yf+K/6T/uf/K/9f/3//t//f/9//0//j/+//7//3///8AAP7///8AAAEAAgACAAIA
AgACAAMABAAEAAQABAAEAAUACAAIAAcABwAKAAoACgALAAoACgAJAAgACAAKAAoACgAK
AAoACgALAAkACQAJAAoADAANAA4AEAAOAA4ADgAPABIAEwAUABcAFQAXABgAGQAbABwA
HgAfACEAJAAmACgAKQArACoAKgArACsALAAsAC8ALwAvAC8ALgAuAC4ALAAtAC0ALAAr
ACkAJwAmACQAIgAfAB4AGgAXABQAEQAPABAADgAMAAoACQAIAAgACAAGAAUABAADAAMA
AwAEAAQAAgACAAIAAgACAAIAAgACAAAAAAABAAIAAgACAAIAAwADAAMAAwADAAMAAwAE
AAQABQAFAAUABQAHAAYABgAHAAUABQAFAAUABAAEAAQABAAGAAYABgAGAAQABAADAAUA
BgAGAAYABgAGAAUABAADAAIABAAEAAQABAAEAAQAAwADAAMAAwACAAEABQAHAAkACgAK
AAoACQAHAAUABQADAAIA/f/8//v/+//7//r/9//2//X/9f/0//P/8v/y//P/8//0//T/
9v/2//j/+//7//z//P/8//z//v8CAAMABAAEAAMAAgABAAAAAgACAAIAAgACAAIAAgAC
AAAAAAAAAAAAAQACAAMABAAEAAMABQAJAA0AFwAmADgAQgBGAEcAOAAZAO7/vf+A/0L/
F//9/uT+z/7S/vD+GP9I/3X/oP+8/8//3v/r//P/9//7//3//v8CAAcABQAHAAkACgAI
AAkACgALAAwADAAMAAwACgALAAwADAAOAA4ADgAPAA8ADgAMAAsACgAKAAoACwAPABIA
FAAWABMAFAATABIAEAAQABAAEQARABEAEQASABIAEwAUABYAFgAWABYAFwAXABcAFwAZ
ABkAGwAcAB0AHQAeACAAIQAjACYAKAAqACwALwAvADAALwAvADAAMAAxADEAMQAxADIA
MgAyADAALQAtACwAKwApACcAJgAkACEAHQAbABYAFQASAA8ADQAOAAwACgAIAAgABgAF
AAQAAgABAAAA///9//3//v/+//7/AAACAAQAAgACAAIAAgAAAAAAAQACAAIAAgACAAMA
AwADAAMAAwADAAMABAAEAAcABwAHAAcABQAEAAQABQAFAAUABQAFAAUABAADAAIABAAE
AAQABAAEAAYABwADAP7/AAAAAAAAAAADAAQABQAGAAYABgAGAAYABgAGAAUABQAEAAUA
BQAFAAgACQAKAAoACQAKAAoACQAIAAcABAACAAAAAAAAAAEA///+//v/+v/5//n/+P/3
//X/9P/0//P/9P/0//b/9v/6//3//f/+//3//P/7//z/AAABAAIAAgACAAIAAgACAAIA
AgACAAIABAAEAAQABAACAAIAAgACAAIAAgACAAIABAADAAMABQALABEAHAAqADgARABJ
AEYANQAUAOf/sv90/zn/Df/0/tv+zP7a/v7+Kv9b/4r/qP+//9b/5f/v//f//f8BAAIA
AgADAAMABQAHAAgABgAHAAgACQAMAAwADAAMAA8AEQATABQAEwASABEAEQAQABAADwAP
ABAAEAAQABEAEQASABIAEgASABQAFAAUABIAEgASABMAFQAVABUAFgAVABUAFQAWABcA
GAAZABsAHQAdAB0AHwAeAB8AHwAfACEAIgAkACUAKAAqACsALAAsAC8ALwAwADIAMwA1
ADYANQA1ADUANQA2ADYANgA0ADUANQA0ADMAMAAtACsAKAAoACUAJAAgAB8AHAAZABcA
FQASAA8ADAAIAAYABQAEAAYABQAEAAMAAwADAAQABAAAAAAAAAAAAAAAAAAAAAAA/v/+
////AAACAAIAAgADAAUABQAFAAUABAADAAMAAgAFAAUABQAFAAcABgAGAAcABQAFAAUA
BQAIAAgACAAIAAYABgAGAAYABAAGAAUAAwAEAAYABgAGAAYABQAEAAMAAgAEAAQABAAE
AAQABAADAAMABgAHAAcABwAGAAcACAAIAAsADAAMAAsACQAJAAcABgAFAAQAAwADAAEA
AAD9//z/+f/5//j/9//2//b/9//3//b/9v/4//j/+f/7//r/+v/8//z//P/+/wIAAwAE
AAQABAAEAAQABAAEAAQABAAEAAIAAgACAAIABAAEAAQABAACAAIAAgACAAQABQAFAAcA
CQANABQAIAAyAD4AQwBGAEMAKgAFANj/ov9h/yv/CP/p/tD+zv7k/gr/O/9u/5j/s//I
/9v/6f/x//n///8AAAAAAQACAAUACAAKAAoACwAMAA0ADAAMAAwADAAOAA8AEAAQABAA
EAAQABEAFAAUABMAEwASABIAEgATABIAEgARABAADwASABMAFAAUABQAFAAVABQAEwAS
ABIAEwAVABcAGgAYABgAGAAZABoAGwAcAB8AHwAhACIAIwAiACIAIwAjACUAKAAqACwA
LgAxADEAMgA0ADUANwA4ADkAOQA5ADkAOQA4ADcANAA0ADUANQA1ADEALwAuACwALAAp
ACgAJAAjACAAHQAbABkAFgATABAADgAMAAsACgAKAAkACAAHAAUABQAGAAYAAgACAAIA
AgADAAQABQAGAAUABgAIAAoABwAGAAUABQAHAAcABwAHAAkACQAKAAoACgAJAAgABwAJ
AAgACAAJAAYABQAEAAMABgAGAAYABgAJAAoACwAMAAoACgAJAAkACAAKAAoACgAKAAoA
CQAIAAcABgAGAAYABgAGAAYABgAFAAUACAAJAAkACQAKAAsADAAMAAsADAAMAAsACQAJ
AAcABgAEAAQABAAFAAUABAABAAAA/v/9//v/+f/5//j/+P/3//j/+P/6//r/+v/9//3/
/v8AAAAAAAACAAIAAwAEAAQABgAGAAYABgAGAAYABgAGAAYABgAGAAYABQAEAAMAAgAE
AAQABAAEAAYABwAHAAcACwARABoAKAA2AD4AQwBGADsAIAD7/9D/mP9d/zH/Ev/v/tj+
1v7u/hb/Sf94/57/u//S/9//6//z//n/AQAIAAoABwAFAAcACQAKAAwADQAOAA8AEgAS
ABIAEgAQABEAEgASABAAEAAQABEAEwAUABQAFQAVABQAEwATABUAFgAWABYAEgAUABQA
FAAVABYAFwAZABcAFwAXABgAFgAXABgAGgAcABwAHAAdAB0AHQAdAB8AHwAhACIAIwAl
ACYAKAApACgAKgArACwAMAAzADMANAAzADMANAA0ADUANQA1ADUANAA0ADQAMgAzADMA
MgAxADEALwAuACwAKAAlACQAIAAfABwAGQAXABUAEgAPAAwADQAMAAwADAAKAAkACAAH
AAUABQAGAAYABAAEAAQABAAGAAYABgAGAAQABAAFAAYABgAGAAYABwAHAAcABwAHAAgA
CQALAAwACgAJAAgABwAHAAYABgAHAAkACQAJAAkACAAIAAgACAAKAAoACgAKAAoACgAJ
AAcACAAIAAgACAAIAAYABgAGAAYABgAGAAYABgAGAAYABQAFAAQABQAFAAUABwAJAAsA
DAALAAwADAALAAsACwAJAAgABwAGAAUABQABAAAA/f/8//n/+f/4//f/9v/2//f/9//2
//b/+P/4//j/+//7//z//v/+//7/AAACAAMABAAEAAQABAAEAAQAAgACAAIAAgAEAAQA
BAAEAAQABAAEAAQABAAEAAQABAAGAAcABQAFAAcAEwAkADAAOgBCAEsARAArAAgA2/+m
/2j/Mf8L//T+4f7Y/uL+BP80/2n/kv+u/8X/2P/n//H/9//9////AgAGAAcABQAHAAkA
CgAIAAkACgALAAwADAAMAAwADgAPABAAEAAQABAAEAARABIAEgARABEAEgASABIAEwAR
ABIAEgASAA4AEAAQABAAEAAQABAAEQASABMAFAAWABUAFQAVABYAGAAYABgAGQAZABkA
GQAbABkAGwAcAB0AHwAgACIAIwAkACYAJwAoACwALwAvADAAMAAvAC8ALgAvAC8ALwAv
ADAAMAAwAC4AKwArACoAKQAnACUAJAAiACAAHQAcABgAFQASAA8ADQAOAAwACgAIAAYA
BAADAAIABAADAAIAAQADAAMABAAEAAEAAAD///7///8AAAEAAgAAAAAAAQACAAAAAAAA
AAEAAQABAAEAAQD/////AAAAAAMAAwADAAMAAQAAAAAAAQACAAMABAAFAAQAAgAAAP7/
//8AAAEAAgAKAAgABQADAAAAAAAAAAAAAAACAAIAAgACAP///v/9//z//v/+//3//f8A
AAEAAQABAAIAAwAEAAQABwAIAAgABwAGAAUAAgAAAP///v/9//3/+f/4//X/9P/1//X/
9P/z//H/8P/w/+//8P/w//L/8v/y//X/9f/2//j/+P/4//r/+v/7//z//P/8//z//P/8
//3//v///wAA///+//3//P/9//7///8AAP///v/9//z/AAABAAMABQANABMAHAAsADgA
QABFAEAAKwAIANv/ov9i/yv/Bf/q/tP+yv7a/gL/NP9j/47/qv+9/9D/5f/v//X/+///
//7//v/9////AQADAAQABwAJAAsADQANAAwACwAKAAoACwAMAAwACgAKAAoACwAKAAoA
CQAJAA0ADgAPABEADwAQABAAEAAOABAAEAAQAA8ADgANAA0ADwAPAA8AEAASABMAFAAW
ABQAFAAUABUAFgAXABgAGwAaABsAGwAbAB8AIAAiACMAJAAmACcAKAAsAC8ALwAwAC8A
LwAwADAALwAvAC8ALwAwADAAMAAuAC0ALQAsACsAJwAlACQAIgAgAB0AHAAYABMAEAAN
AAsACwAKAAkACAAGAAQAAwACAAAA///+//3//v///wEAAgACAAIAAgACAAAAAAAAAAAA
/v/+////AAD+//7//v///wIAAwAEAAUAAwADAAQABAAEAAMAAgABAAEAAAAAAAEAAQAB
AAEAAQAFAAYABwAIAAcABgAFAAQAAgAAAAEAAwACAAEAAAD///7///8AAAEAAgAEAAQA
BAAEAAIAAgABAAEAAgADAAMAAwADAAMAAwACAAQABgAHAAcACAAJAAgACAAEAAIAAAD/
/////v/7//r/+f/5//j/9//z//L/8v/x//L/8v/0//T/9P/3//f/+P/8//z//P/+/wAA
AQACAAIAAQAAAP///v8AAAAAAAAAAAAAAAAAAAAAAAAAAAAAAAACAAIAAgACAPr//f/9
////BwALABAAHAAsADgAPwA+ADUAGgDx/77/hv9J/xf/9v7d/sr+yv7k/g7/Qf9w/5b/
r//G/9f/5f/v//n///8AAP7////9////AQACAAQABQAGAAcABgAGAAYABgAGAAcACAAI
AAkACgALAA0ADAAMAAsACwAKAAoACgALAAoACgAJAAgACQAMAA0ADgAOAA4ADgAPAAwA
CwAKAAoADQAPABEAFAAUABQAFAAVABMAEwATABUAFgAZABsAHQAdAB4AIAAhACEAIgAi
ACIAJgApACkAKgAsAC0ALwAwADEAMQAxADEALwAuAC0AKgApACkAKAAnACcAJQAkACIA
IgAfAB4AGgAXABQAEQAPAAwACgAIAAYABAACAAEAAAABAAEAAQABAP7//f/9//z/+//8
//3//v/9//z/+//6//r/+v/7//z//v/+//7////9//3//f/9//////8AAAAAAQABAAEA
AQD///7//v//////////////AAAAAAAAAAAAAAAAAAAAAAAAAAD/////AAD+//7//v/+
//7//v/+//7//v///wAAAQACAAEAAAD+//3//v////////8CAAMABAAEAAMABAAEAAMA
BQAFAAMAAgD///7//f/9//r/+P/0//L/8//1//b/9//y//D/7//t/+7/7v/w//D/8P/z
//P/9P/4//j/+P/6//z//f/+//7//P/8//z//P/8//z//P/8////AAABAAIAAAAAAAAA
AAAAAAAAAAAAAAAA/f/9/wEAAwAJABIAHgAuADoAPwBCADkAIAD5/8z/lP9X/yX/Av/h
/sr+yP7c/gT/N/9q/5D/r//K/93/5//v//f/+f/8/wAAAQD//wEAAwAEAAQABQAGAAcA
CgAKAAoACgAIAAkACgAKAAoACgAKAAsADAAMAAsACwAOAA4ADgAPAA0ADgAOAA4ADAAO
AA4ADgAOAA4ADgAPABEAEQARABIAEQARABEAEgATABQAFQAXABUAFQAVABcAFwAZABoA
GwAdAB4AIAAhACQAJgAnACgAKgAtAC0ALgAtAC0ALgAuAC8ALwAvAC8AMgAyADIAMAAv
AC8ALgAtACwAKwArACoAJwAjACEAHAAbABgAFQATABIAEAAOAAwACgAIAAcABgAFAAMA
AQD///////8AAAAAAAAAAAAAAAD+//7//v/+//z//P/9//7/AAAAAAAAAQAAAP///v/9
//3//f/+//7/AgAFAAgACwAJAAgACAAJAAsACwALAAsADgAOAA4ADgAMAAwADAAMAA4A
DgANAA0ADAAMAAwADAAMAAwADgAOAA4ADgANAAwACwAKAAoACgAJAAkADAANAA0ADQAM
AA0ADgAOABAAEgATABMAEQARAA8ADgAJAAgABwAHAAgACAAGAAYAAwADAAIAAQD9//z/
/P/7//j/+P/6//r//v8BAAEAAgACAAIAAgAEAAcACQALAAwADAAMAAwADAALAAoACQAI
AAsADAANAA4ADAAMAAwADAAKAAoACgAKAAwADQALAAkACwAPABwALAA6AEQATQBQAEMA
JgD//9b/pP9n/zX/Fv/z/tb+1v7u/hT/Q/92/57/u//S/+X/8f/7/wEABQAGAAgACwAL
AA0ADwAQAA4ADwAQABEAFAAUABQAFAAUABUAFgAWABUAFAATABMAFQAWABYAFwAYABgA
GAAZABkAGgAaABoAFwAYABcAFgAYABgAGAAZABsAGwAbABwAGgAbABwAHgAfACAAIQAj
ACAAHwAeAB8AIQAjACQAJQAoACoALQAvAC8AMAAwADAAMgA1ADUANgA1ADUANgA2ADgA
OQA6ADsAPAA8ADwAOgA3ADcANgA1ADMAMQAwAC4ALgArACoAJgAiAB4AGgAXABcAFgAV
ABQAEAAOAA0ADAAKAAkACAAHAAgACQALAAwACQAIAAcABgAGAAYABgAGAAQABAAFAAYA
BgAGAAYABwAHAAcABwAHAAkACQAKAAoACQAJAAkACQAJAAgACAAJAAsACwALAAsACgAK
AAoACgAKAAoACgAKAAwADAALAAsACgAIAAgACAAIAAgACAAIAAgACAAHAAYABQAEAAUA
BgAGAAcABQAFAAQAAwAFAAcACQAKAA0AEAASABMAEQAPAAsACAAFAAQAAwADAAEAAAD9
//z/+//7//r/+f/3//b/9v/1//L/8v/0//T/+P/7//v//P/+//7//v8AAAIAAwAEAAQA
BgAGAAYABgAEAAQABAAEAAIAAgACAAIABAAEAAQABAACAAIAAgACAAYABQAFAAsAEwAZ
ACIAMAA6AEIARQA8ACcABADX/6D/ZP8v/wn/7P7X/tL+5P4I/zb/Z/+S/67/x//Y/+X/
7//1//3///8AAAIABQAFAAcACQAKAAgACQAKAAsADAAMAAwADAAOAA8AEAAQAA4ADgAO
AA8AEAAQAA8ADwAQABAAEAARAA4ADgANAAwADAAQABIAFAATABIAEQARABEAEQARABIA
EgATABQAFgAUABQAFAAVABYAFwAYABsAGQAbABwAHQAdAB4AIAAhACMAJgAoACoAKwAt
ACwALAArACsALAAsACsAKwArACsALgAuAC4ALAArACsAKgApACcAJQAkACIAIgAfAB4A
GgAVABIADwANAAwACgAIAAYAAgAAAP///v8BAAEAAQABAAEAAQACAAIAAAAAAAAAAAD9
//z/+//6//v//P/+/wAA/v/+//7///////////////////8AAAAAAQABAAEAAQD///7/
/v////3//f/9//3///8AAAEAAgAAAAAAAAAAAAAAAgABAAUABgADAAIAAQAAAP7//v/+
//7//v/+//7//v8AAAAA/////wAAAQABAAEAAgADAAQABAADAAQABAADAAMAAwABAAAA
///+//3//f/5//j/9f/0//P/8//y//H/7f/s/+z/6//r/+z/7//w//P/9//4//r/+v/6
//r//P/7//v/+//6//r/+v/6//r/+v/6//r/+v/7//z//f/+//7//v/+//7//v/+//7/
/v/+//3///8FAA0AFQAgADAAOgBAAEEANgAZAPD/v/+G/0b/F//7/uL+yf7I/uL+EP9C
/3f/nP+y/8P/1v/j/+n/7//1////BAAAAP3//f///wEAAgAEAAUABgAHAAYABgAGAAYA
BgAHAAgACAAKAAoACgALAAoACgAJAAkACgAKAAoACwALAAwADAAMAAgACgAKAAoACwAM
AA0ADwANAA0ADQAOABAAEQASABQAEgASABIAEwATABMAEwAVABUAFwAYABkAGwAcAB4A
HwAiACQAJQAmACYAKQApACoAKQApACoAKgAsAC0ALgAvAC8ALgAtACoAKQApACgAJwAl
ACMAIgAgAB0AGQAXABIAEAAOAAwACwAKAAgABgAEAAQAAgABAAAA///9//v/+f/6//v/
/f/+//3//v///wAA///+//3//P/8//z//f/+//z//P/8//3//f/9//3//f//////AAAA
AAAA///+//3//v/+////AQABAAEAAQABAAAAAAAAAAAAAgACAAIAAgD8//r/+//9//z/
/P/8//z//P/8//z//P/8//z//P/8//z//v/+//3//f8AAAEAAQABAAEAAQABAAAAAgAE
AAUABQADAAMAAQAAAP3//P/7//v/+f/4//X/9P/z//P/8v/x//H/8P/w/+//7v/u//D/
8P/y//X/9f/2//f/9v/1//b/+f/7//3//v/+//7//v/+//7//v/+//7//v/+//7//v/8
//z//P/8//z//P/8//z/AAABAAEAAwAJAA8AGgAuADwAQABBAEAALQAIANf/oP9i/yv/
B//s/tH+yP7Y/vj+Jv9Z/4j/rP/B/9D/3//r//P/9//7//7/AgADAAEAAwAFAAYABgAH
AAgACQAIAAgACAAIAAgACQAKAAoACwAMAA0ADwAOAA4ADQANAAwADAAMAA0AEAASABMA
FAAQABIAEgASABAAEAAQABEAEQARABEAEgAUABUAFgAYABcAFgAVABUAEwATABMAFQAY
ABsAHQAfACEAIgAkACUAJAAmACcAKAArAC8AMAAyADEAMQAyADIAMQAxADEAMQA0ADQA
NAAyAC8ALwAuAC0ALQArACoAKAAmACMAIgAeABsAGAAVABMAEgAQAA4ADAAIAAYABQAE
AAYABQAEAAMAAgABAAEAAAAAAAAAAAAAAP7//v/+//7//P/8//3//v///wAAAQADAAMA
AwADAAMAAgABAAEAAAADAAMAAwADAAMAAgACAAMAAwADAAMAAwACAAIAAgACAAUABgAH
AAgABQAEAAIAAQAAAAAAAQACAAMABAAEAAQABAAEAAEAAAD///7/AQACAAIAAwAEAAUA
BQAFAAUABQAFAAQABQAGAAYABQAIAAkACAAIAAQAAgAAAP/////+//v/+v/3//f/9v/1
//X/9P/0//P/8f/w//H/8P/0//f/9//4//r/+v/6//z//P/9//7//v///wAAAQACAAAA
AAAAAAAAAgACAAIAAgACAAIAAgACAAIAAgACAAIAAAADAAMAAwAFAAsAFgAkADQAPgBD
AEYAOwAeAPf/yv+Q/1H/I/8E/+P+yv7K/uT+DP89/27/lv+x/8r/3//r//X//f////7/
AAADAAMABQAHAAgACAAJAAoACwAMAAwADAAMAAwADQAOAA4ADgAOAA4ADwAQABAADwAP
AA4ADgAOAA8ADQAOAA4ADgAPABIAEwAUABYAFgAWABcAFgAVABQAFAAUABUAFgAYABoA
GgAaABsAHQAdAB0AHwAfACEAIgAjACUAJgAoACkAKQAqACoAKgAqAC0ALQAuADMANQA4
ADoAOgA5ADgANwA5ADoAOwA6ADkAOQA4ADcANQAzADIAMAAuACsAKgAmACEAHgAbABkA
GAAWABQAEgAQAA4ADQAMAAoACQAIAAcABwAHAAgACAAEAAQABAAEAAQABAAEAAQAAQAA
AAAAAAACAAIAAgADAAYABwAIAAkABgAFAAUABAAGAAcACAAJAAkACAAIAAkACQAJAAkA
CQAKAAoACgAKAAgACAAIAAgACgAKAAkACQAGAAYABgAGAAgACAAIAAgACgAKAAoACgAJ
AAgABwAGAAYABgAGAAYABwAHAAcACgAIAAgACgALAA4ADgAPAA4ADQALAAoACQAHAAYA
BQADAA==
         </WaveFormData>
      </LeadData>
      <LeadData>
         <LeadByteCountTotal>10000</LeadByteCountTotal>
         <LeadTimeOffset>0</LeadTimeOffset>
         <LeadSampleCountTotal>5000</LeadSampleCountTotal>
         <LeadAmplitudeUnitsPerBit>4.88</LeadAmplitudeUnitsPerBit>
         <LeadAmplitudeUnits>��V</LeadAmplitudeUnits>
         <LeadHighLimit>2147483647</LeadHighLimit>
         <LeadLowLimit>268435456</LeadLowLimit>
         <LeadID>V2</LeadID>
         <LeadOffsetFirstSample>0</LeadOffsetFirstSample>
         <FirstSampleBaseline>0</FirstSampleBaseline>
         <LeadSampleSize>2</LeadSampleSize>
         <LeadOff>FALSE</LeadOff>
         <BaselineSway>FALSE</BaselineSway>
         <ExcessiveACNoise>FALSE</ExcessiveACNoise>
         <MuscleNoise>TRUE</MuscleNoise>
         <LeadDataCRC32>3469356328</LeadDataCRC32>
         <WaveFormData>
SABIAEgASABCAD4AOgA2ADEALAAnACIAHgAaABYAEgAMAAgABAAAAP///v/9//z//P/8
//z//P/6//j/9v/0//P/8v/x//D/8v/y//L/8v/z//T/9f/2//b/9v/2//b/9P/0//T/
9P/3//j/+f/6//v//P/9//7//P/8//z//P/8//z//P/8//r/+v/6//r/+//8//3//v/8
//z//P/8//z//P/8//z/+v/5//n/+P/2//b/9v/2//n/+v/8//3/+v/6//v/+//7//v/
+v/3//j/+f/6//v//P/7//v/+v/2//T/8f/w//D/8f/y//L/8v/y//L/8P/v/+7/7P/q
/+z/7f/t/+z/7P/s/+z/7f/v//D/8f/x/+//7v/t/+3/7//v/+7/7v/u/+7/7v/u/+7/
7f/s/+v/7f/t/+3/7f/v/+//7//t//H//P8LACAARABrAIQAjwB5AEkAEgDe/6L/Xf8p
/wT/2P6w/p/+of64/u7+M/9l/4X/pf/B/9H/3P/l/+n/6//v//H/8P/x//P/9P/1//b/
9//4//v/+//8//7//v////////8CAAIAAwAFAAUABQAFAAUABAAFAAUABwAHAAcACAAJ
AAgABwAHAAgACQAKAA0ADwAQABEAEQASABMAFgAWABgAHQAfAB8AIgAiACIAIwAlACgA
KwAwADQANQA4ADsAPgBDAEYASQBNAFQAVgBZAFwAXABeAGAAYwBjAGUAZQBlAGQAYwBh
AF8AXwBeAF8AXQBaAFgAVwBVAE0ASABCADwANgAyACwAJwAkAB8AGgAWABUAEQANAAwA
CAAFAAEA/f/8//v/+//7//v/+v/5//j/9v/1//T/9P/0//T/9P/0//b/9v/3//f/9v/2
//X/9P/2//f/9//4//f/9//3//f/9//4//j/+P/5//r//P/+//3//f/9//3/+//7//v/
/P/+////+//5//r//P/8//z//P/+//7//v/+//3/+//6//j/+f/6//v//P/5//j/+P/3
//f/+P/6//v//v///////f/8//v/+v/5//n/+f/6//r/9//2//T/9P/y//P/9P/0//X/
9P/z//D/7//u/+z/6v/r/+3/7v/u/+z/7P/s/+3/7//w//H/8f/x//D/7//v/+//7//u
/+7/7P/s/+z/7P/u/+//8P/x/+//7//v/+//7//x/+3/7//z//b///8OACYASwByAJEA
lQB3AEQADADY/5//Y/8w/wL/1v61/qX+pv7A/vn+O/9t/4//rf/F/9T/3f/j/+f/5//p
/+z/7//z//b/9f/2//f/+P/5//n/+v/8//7/////////AAAAAAEAAwABAAEAAQABAAQA
BQAFAAcABwAHAAgACQALAAsADAAOAAwADAAOAA8AEAARABEAEgATABYAFgAYABkAGwAb
AB4AIQAiACQAJwArAC0AMQA0ADkAPAA/AEIARQBIAEsATwBSAFIAUwBUAFoAXgBiAGcA
aQBrAGsAawBrAGsAagBpAGoAaABoAGUAYQBeAFwAWQBSAE4ASQBEAD8APAA3ADMALAAn
ACIAHgAbABcAEwASAA0ACwAIAAUABQAFAAYABwACAAAA/v/8//7//f/8//z//v/+//7/
/v/9//z//P/7//3//v/+//7/AAABAAEAAgAFAAUABQAFAAQABAADAAIAAgACAAMABAAD
AAMAAwADAAAA///+//7/AQABAAIAAwAHAAIAAAAAAAAAAAAAAAAAAAAAAAEAAQACAAIA
AQAAAP///v/8//z//f/9//7//v//////AgADAAMAAQAAAP///v/9//7//f/9//z/+f/4
//b/9v/4//n/+v/6//v/+v/5//b/8//y//D/7v/u/+//7//u//D/8P/w//H/8v/y//L/
8f/y//L/8v/z//L/8f/v/+7/7P/s/+z/7P/u/+//8P/x//P/8//z//P/8f/x/+//7f/x
//b///8QACwAUQB+AJ0AmQBxADoABADO/5H/U/8i//b+yP6r/p3+oP7C/gH/Qf9v/5H/
r//H/9b/4//p/+n/6//x//L/8//1//b/9//4//n/+v/5//n/+v/8//3///8AAAEAAgAC
AAMABQADAAMAAwADAAYABwAHAAkACgALAA0ADwANAA0ADgAQAA4ADgAQABEAFAAVABUA
FgAXABoAGgAcABwAHQAcAB4AIAAiACUAKQApACsALwAyADMANgA5ADwAPwBCAEUASQBM
AE4AUQBUAFcAWgBdAGEAYABhAGAAXwBgAGEAYQBhAGAAXgBeAFsAVwBUAFIATwBKAEYA
QQA8ADYAMgAsACcAIgAdABgAFAAPAAsABwAGAAEA///8//n/9v/1//X/9f/0//T/9P/0
//T/8//y//L/8v/y//L/8v/y//L/8//z//D/8P/v/+7/7//x//L/9P/1//X/9f/1//T/
9P/z//L/8//0//b/+P/7//v/+//7//j/9//2//b/9P/z//X/9//6//j/+P/4//j/9//2
//X/9P/2//X/9f/0//b/9v/2//b/9P/0//X/9f/y//L/8//z//T/9f/1//P/9f/1//X/
9f/y//H/8f/w/+3/7P/q/+r/6P/p/+r/6v/r/+r/6f/m/+j/6P/n/+b/5P/l/+X/5P/m
/+b/5v/n/+f/6P/p/+n/6//q/+n/6f/p/+n/6P/o/+j/6P/o/+j/5//n/+f/5//p/+n/
6f/p/+f/5f/l/+v/8//+/xEALABSAHcAkACLAGMALQD2/77/fv8//xH/7P7E/qr+of6n
/s7+Dv9L/3P/j/+r/7//zf/c/+n/5//n/+3/7//v/+//8P/w//P/9P/1//b/9f/1//b/
+P/6//v/+//7//r/+v/7//3///////////8CAAMAAwAFAAMAAwAEAAUABQAFAAYACAAI
AAgACgALAAoACwALAAwADgASABMAFgAYABkAGAAaAB4AIAAjACcAKAApACwALgAzADYA
OQA8AEIARgBKAE8AUwBUAFYAWABZAFoAWwBdAF8AYQBhAGEAXwBfAF4AXQBcAFoAWgBX
AFEATgBMAEkARABAADsANgAyAC4AKAAjACAAGwAWABIAEAANAAoACgAHAAUAAgD///7/
/f/9//3/+//6//n/+P/6//n/+P/4//j/+P/4//j/+P/4//n/+f/7//z//P/8//z//f/9
//7//////////////wAAAAAAAAAAAAABAAIAAQABAAEAAQABAAEAAQACAAAA/////wEA
AgAAAAAAAAAAAP7//v/+//7/AAD//////v/+//7//v/+//3//P/8//v//f/+/wAAAQAA
AAEAAQD///3//f/9//3/+v/5//n/+P/1//T/8v/y//L/8//0//T/9P/0//T/8v/0//T/
8//y//D/8f/x//D/8P/w//D/8f/1//b/9//3//b/9P/y//H/8//z//L/8v/y//L/8v/y
//H/8f/x//H/8v/z//T/9f/z//H/8//5/wEADAAhAEQAagCJAJQAfwBPABkA5P+q/2b/
M/8T/+7+yv62/rP+xf7y/jL/a/+R/63/xf/X/+H/6P/t/+//8f/1//v/+//7//z//P/9
//7///8AAAEAAQACAAQAAgADAAMAAwAEAAQABQAHAAUABQAFAAUABAAFAAUABwAJAAsA
DgARAA8ADwAQABIAEAAQABIAEwAUABUAFQAWABcAGgAaABwAHwAhACEAJAAjACQAJgAp
ACsALQAxADQANQA4ADsAPgBCAEYASgBPAFIAVABXAFoAWgBcAF4AYQBhAGMAYwBjAGMA
YwBiAGEAXwBcAFsAVwBRAE4ATABJAEIAPgA5ADQALgAqACQAHwAbABcAEwAQAA8ACwAH
AAYABQADAAAA/f/6//n/+f/5//j/+P/4//j/+P/3//b/9v/0//T/9P/0//b/9v/3//f/
9f/2//b/9v/2//f/9//4//v/+//7//v/+//8//z//P/8//z//f/+//3//f/9//3/////
////AAD+/////f/7//j/+v/6//r/+v/9//7///8AAAAA//////7//P/8//z//P/8//z/
/f/9//7//v///////v///////f/7//v/+//7//z/+//7//r/9//2//T/9P/0//X/9v/2
//X/9P/z//D/8P/w/+//7v/w//H/8f/w/+//7v/t/+3/8f/y//P/8//z//L/8f/x//H/
8f/w//D/8v/y//L/8v/x//H/8f/x//H/8f/x//H/8//v/+//8//7/wIADQAmAEoAcQCQ
AJEAdQBBAAoA0P+S/0//H//4/tL+sv6n/q/+yv4C/0H/cf+T/7P/yf/X/+L/6//v/+//
8f/z//T/9f/3//j/9//4//n/+v/8//3///8CAAMABQAGAAcABwAGAAYABwAFAAUABQAF
AAYABwAHAAkACQAJAAoACwANAA0ADgAQAA4ADgAQABEAFAAVABUAFgAWABgAFwAYAB0A
HwAfACIAJQAmACgAKwArAC0AMQA0ADcAOgA9AEAARQBIAEsATwBUAFYAWQBcAF4AYABi
AGUAYwBlAGUAZQBnAGcAZgBlAGQAYgBiAF8AWQBWAFQAUQBMAEgAQwA+ADgANAAuACkA
JAAfABoAFgATAA8ACwAKAAkABwAEAAEAAAD////////7//r/+f/4//j/9//2//b/9P/0
//T/9P/1//b/+P/5//n/+v/6//r/+f/5//j/+P/7//v/+//7//3//v/+//7//P/8//3/
/v///////////////////wAA/v////////8AAAAAAAAAAAAA///+//3//P/9//3//v/+
//z//P/8//z//v/+///////+//7//////wAAAQABAP///f/9//3//f/+//3//f/8//n/
+P/2//b/9P/1//b/9v/2//b/9v/0//L/8v/x//D/8P/x//H/8P/w//D/8P/x//P/9P/1
//X/9//2//X/9f/z//P/8v/y//D/8P/w//D/8//z//P/8//y//H/8P/v//H/8//z//X/
9//8/wUAGAA4AF8AggCZAJMAawA2AAIAxv+B/0X/Fv/q/sD+p/6f/qz+1v4X/1P/ff+d
/7v/z//c/+X/7f/x//H/7//z//X/+P/6//v//P/9//7//f/9//7/AAACAAMAAwADAAQA
BAAFAAcABwAHAAcABwAIAAkACQALAAkACQAKAAsADQANAA4AEAAPAA4ADwAPABAAEQAR
ABIAFAAYABkAHAAdAB8AHwAiACUAJgAoACsALQAvADMANgA4ADoAPAA+AEIARgBKAE8A
VABWAFkAXABfAGIAZQBpAGcAaQBpAGkAZwBnAGYAZQBlAGQAZQBjAF4AWgBXAFMATwBM
AEgARAA+ADoANAAvACgAIwAeABoAFwATAA8ADgALAAkABgADAAAA////////+//6//n/
+P/5//n/+f/6//r/+v/6//r/+P/4//n/+f/7//z//P/8//7//////wAAAAD///7//f/9
//7//v/+//3//P/8//z//f/9//3//f8AAAEAAgAEAAIAAQABAAEAAwACAAIAAgACAAIA
AAAAAAAAAAAAAP/////+//7//v/+//7/AAAAAAEAAQD+//7//////wAAAQABAP///f/9
//3//f//////AAAAAP3//P/6//r/+P/5//r/+v/3//b/9f/y//L/8v/x//D/8P/x//H/
8P/w//D/8P/x//H/8v/z//P/9P/0//T/9f/1//X/9P/0//T/9P/0//T/9P/z//L/8f/x
//H/8f/x//P/8//z//X/+f8AAAkAHgA+AGMAiACdAJEAZQAuAPj/wP9//0f/HP/q/r7+
p/6f/q7+3v4h/1v/hf+n/8H/0f/c/+X/7f/1//f/9f/0//X/9//4//r//P/+/wAAAQAB
AAIABAAEAAUABQAFAAQABAAFAAcACQAJAAkACQAIAAkACQALAAsACwAMAA0ADQANAA4A
EAARABIAFQAXABcAFwAWABYAFwAaABoAHAAfACEAIQAkACcAKAAqAC0ALwAxADUAOAA5
ADwAPwBCAEUASABLAE8AVgBYAFsAXgBeAGAAYgBlAGUAZwBnAGcAZQBlAGQAYwBkAGIA
YgBfAFwAWgBZAFcAUABMAEcAQgA8ADgAMgAtACgAIwAeABoAGQAVABEAEAANAAsACAAF
AAIAAQABAAEA///+//3//P/8//v/+v/6//r/+v/6//r/+v/6//v/+//9//7//v/+/wAA
AQABAAIAAgABAAAA///9//7//v/+////AAACAAQABAADAAIAAQACAAMABAAGAAYABQAD
AAMAAAACAAIAAgACAAIAAgACAAIAAgABAAEAAAAAAAAAAAAAAP7//v////////8AAAIA
AwAEAAUABQADAAMAAwADAAMAAAD//////v/5//j/9v/2//T/9f/2//b/9v/2//b/9P/0
//T/8//y//L/8//z//L/8P/w//D/8f/1//b/9//3//f/9v/1//X/8//z//L/8v/0//T/
9P/0//X/9f/1//X/9f/1//X/9f/3//X/8//x//f/BgAbADYAVgB/AJwAlwBvADsABgDQ
/5D/Uf8j//7+2v66/qv+r/7S/hD/Tf95/5v/uf/P/93/5v/r/+//8//5//n/+P/5//v/
/P/7//z//f/+//3//f/+/wAAAgADAAMAAwAEAAQABQAHAAkACQAJAAkACgALAAsADQAL
AAsADAANAAsACwAMAA4ADgAOABAAEQAUABUAFQAWABYAGAAXABgAHAAfACAAJAAlACYA
KAArACsALQAxADQANwA6AD0AQABDAEYASQBNAFQAVgBZAFwAXQBeAF8AYQBfAGEAYQBh
AGMAYwBiAGEAXwBcAFsAVwBRAE4ATABJAEYAQgA9ADgAMAAsACYAIQAdABkAFQASAA8A
CwAHAAYABAADAAEA///+//3//f/9//n/+P/3//b/+f/5//n/+v/4//j/+P/4//b/9v/3
//f/+f/6//r/+v/5//n/+P/4//r/+//8//3/+//8//z//P/9//7/AAACAAEA///9//v/
/f/9//3//v8EAAMAAQD///7//v/+//7//v/+//7//v/+//3/+//6//j/+v/6//r/+v/6
//r/+//7//r/+v/7//v//v///////f/7//v/+//7//z/+//7//r/9f/0//L/8v/0//X/
9v/2//P/8v/x/+7/8P/w/+//7v/u/+//7//u/+7/7v/u/+//7//w//H/8f/x//D/7//v
//H/8f/w//D/7v/u/+7/7v/x//H/8f/x//D/7//u/+3/8f/x//P/9//9/wYAEwAuAFIA
dQCOAI0AaQA3AAIAyv+I/0n/Hf/4/tT+uP6t/rf+2v4U/0//ef+V/7P/z//d/+L/6//v
/+3/7//x//L/8//1//b/+v/8//7/AAAAAP////8AAAAAAQABAAEAAQAAAAAAAQD/////
/////wMABQAGAAkACQAJAAoACwALAAsADAAOAA0ADAANAA0ADgAPAA8AEAASABYAFwAa
ABwAHQAcAB4AIAAiACUAKQAqACsALgAwADMANgA5ADwAPwBCAEUASQBQAFIAVQBYAFgA
WgBcAF8AXgBfAF4AXQBfAF8AXgBdAFwAWgBaAFcAUwBQAE4ASwBGAEIAPQA4ADEALAAl
AB8AGwAXABMAEAAPAAsABwAGAAIA///7//f/9//3//j/+f/5//j/9//2//b/9f/0//T/
8//y//H/8P/y//L/8//z//T/9v/3//j/9v/3//f/+P/4//f/9v/1//X/9v/2//b/9v/2
//f/+P/6//v//P/9//v/+//7//z//P/5//v//f/6//j/+P/4//j/+f/6//v//P/+//3/
/f/8//r/+v/6//r/+P/4//n/+f/2//b/9//3//n/+//8//v//P/9//7////7//n/+P/2
//X/9P/y//L/8v/z//T/9P/z//L/8f/u/+7/7v/t/+z/6v/r/+v/6v/r/+z/7f/v/+//
8P/x//H/7//u/+3/7f/t/+3/7P/s/+7/7v/u/+7/7//v/+//7//v/+//7//v/+n/7f/v
/+//9//8/wMAGAA4AF0AgACPAH0AUQAcAOL/qv9r/zH/Bv/g/r7+qf6l/rj+5v4n/13/
gf+h/73/0f/c/+f/7//x//H/8f/w//H/8//0//f/+P/5//r/+//7//z//v/+////////
/wIAAgADAAUAAwADAAMAAwAEAAUABQAHAAYABQAFAAUABgAHAAkADAAMAAwADgAPAA8A
DwAOAA4AEAAUABUAGAAZABsAGwAeAB8AIAAiACUAKQArAC8AMgAzADYAOQA8AD0AQABD
AEcATgBQAFMAVgBZAFwAXwBjAGEAYwBjAGMAYQBhAGAAXwBeAFwAXABZAFUAUgBQAE0A
SgBGAEEAPAA2ADIALAAnACAAGwAWABIADQAJAAUABAADAAMAAgABAP3/+//6//n/+f/4
//f/9v/0//P/8v/y//L/8v/y//L/9P/0//X/9f/z//T/9P/0//T/9f/1//b/9//3//f/
9//3//j/+P/4//j/+P/5//r/+//7//v/+//9//3//f/+//z/+//7//v//f/8//r/+v/6
//r//P/8//z//P/+//3//f/8//r/+v/6//r/+v/6//v/+//8//z//f/9//z//f/9//v/
+f/5//n/+f/6//n/+f/4//T/8v/v/+7/8P/z//b/+P/0//L/8P/s/+7/7v/t/+z/6v/r
/+v/6v/q/+r/6v/r/+//8P/x//H/7//u/+3/7f/r/+v/6v/q/+3/7v/v//D/7//v/+//
7//v/+//7//v/+3/7f/t/+//8//6/wUAFgA2AF0AgACVAIsAXQAmAPD/tP9z/zn/DP/e
/rj+of6X/qj+1v4X/1H/e/+f/7v/zf/a/+P/6f/t/+//7//w//H/8//0//X/9v/3//j/
+v/7//3/AAD+/////////wAAAAABAAMAAQABAAEAAQAEAAUABQAHAAcABwAIAAkABwAH
AAgACgAKAAoADAANAA4ADwAPABAAEQAUABQAFgAbAB0AHQAgAB8AIAAiACUAJQAnACsA
LgAzADYAOQA8AEEARABHAEsAUgBUAFcAWgBaAFwAXgBhAGEAYwBjAGMAZQBlAGQAYwBi
AGAAYABdAFoAWABXAFUATwBKAEQAPgA4ADQALgApACYAIQAcABgAEwAPAAsACgAGAAMA
///7//r/+f/5//n/+P/4//j/+P/2//X/9P/0//L/8v/y//L/8//0//b/9//2//b/9f/0
//T/9f/1//b/+//9////AQD//wAAAAAAAAIAAgADAAQABwAHAAcABwAHAAcABwAIAAgA
BwAHAAcABwAGAAgACAAIAAgACAAIAAgACAAHAAUABAACAAQABAAEAAQABgAGAAcABwAE
AAQABQAFAAgACQAJAAcABwAHAAcABwAEAAMAAwACAAIAAgABAAIAAQABAAEAAAD9//z/
+//4//f/9v/0//L/9f/3//j/+P/3//b/9f/1//j/+v/8//3//f/8//v/+//6//n/9//2
//f/+P/5//r/+f/5//n/+f/5//n/+f/5//n/+//5//X/+f8AAA0AJABCAGUAjgClAJUA
ZwAyAP7/yP+F/0v/IP/w/sL+rf6n/rL+3P4f/1v/h/+p/8P/1//k/+v/8f/1//n/+//6
//v//f/+////AAABAAIABQAFAAYACAAIAAkACQAJAAgACAAJAAsACwALAAsACwAOAA8A
DwARABMAEwAUABUAFAATABMAFAAUABQAFgAXABoAGwAbABwAHQAgACAAIgAnACkAKQAs
ACoAKgArAC0AMQAzADcAOgA+AEIARgBKAEwATgBQAFMAWABaAF0AYABgAGIAZABnAGgA
awBsAG0AbgBvAG8AbwBrAGgAZwBjAGEAXgBcAFkAVgBSAE0ASABBADwANQAvAC0AKQAl
ACIAHAAXABIAEAALAAkABgADAAMAAwAEAAUAAgAAAP7//P/+//3//P/8//r/+v/6//r/
/P/8//3//f/9//7//v/+//7//////wAAAQABAAEAAQD//wAAAAAAAAEAAgAEAAYABgAF
AAQAAwADAAMAAwAEAAYABQAFAAUABQACAAIAAgACAAIABAAEAAQABAACAAEAAQAAAAAA
AAAAAAAA///+//7//f/9//7/AAABAAUABwAIAAcABQADAAEA//8AAP/////+//v/+v/4
//j/+P/5//r/+v/5//j/9//0//P/8v/w/+7/7//x//L/8v/y//L/8v/z//X/9v/3//f/
+f/4//f/9//1//X/9P/0//L/8v/y//L/9f/1//X/9f/0//P/8v/x//X/9f/1//v/AwAK
ABkANABYAH8AmACTAGsANwACAMr/iv9N/yH/9v7O/rj+r/6z/tb+Fv9T/33/n/+7/8//
2//k/+v/7f/v//P/9f/4//n/+//8//v//P/9//7//////wAAAgAEAAUABQAFAAQABAAF
AAcABwAHAAcABwAKAAsACwANAAwACwALAAsADgAPABEAFAATABIAEwATABIAEwATABQA
FwAaABoAHAAdAB8AHwAiACQAJgApAC0ALgAvADIANAA1ADgAOwA+AEQASABMAFEAVQBW
AFgAWgBaAFwAXgBhAF8AYQBhAGEAYwBjAGIAYQBeAFwAXABZAFUAUgBQAE0ASABEAD8A
OgA0ADAAKgAlACEAHQAZABYAEgANAAgABgAEAAMAAQD//wAA/////////f/8//v/+v/5
//f/9f/0//X/9v/3//j/+P/4//n/+f/5//r/+v/6//r/+//7//z//f/9//3//f/8//z/
+//6//r/+v/7//z//v///wAAAQAAAP///v/+/wAAAwADAAMABAADAAIAAQAAAP///v/9
//z//v/9//3//P/8//z//P/8//7//v///////v/+///////+///////9////////////
/v/9//3//P/3//b/9P/0//b/9//4//j/9P/y//D/7P/t/+7/7v/u//D/8//1//b/9f/0
//P/8//0//T/9P/z//P/8v/x//H/7//v/+7/7v/v//D/8f/y//P/8//z//P/8//z//P/
8//z//P/9f/7/wMADAAfAD4AZACFAJQAgQBTAB8A7P+y/3D/Of8V//D+yv60/rH+wf7y
/jL/a/+L/6P/v//R/9v/4v/p//X/+//3//P/9v/3//n/+v/9//7///8AAP////8AAAIA
AgADAAMAAwAGAAYABwAJAAcABwAHAAcACAAJAAkACwAJAAkACgALAAsACwAMAA4ADwAQ
ABMAFQAUABUAFQAWABkAHAAcAB4AHwAhACEAJAAjACQAJgApACsALQAxADQANwA6AD0A
QABEAEgATABRAFUAVgBYAFoAWgBcAF4AYQBiAGUAZgBnAGYAZQBjAGEAYABeAF4AWwBV
AFIAUABNAEYAQgA9ADgAMgAuACgAIwAgABsAFgASABEADQAJAAgABAABAP3/+f/5//n/
+v/7//r/+v/6//r/+P/3//b/9v/2//b/9v/2//T/9P/1//X/9f/2//b/9v/3//n/+v/8
//r/+f/4//f/+v/8//3//v/+//7///8AAAAA///+//3//v///wAAAgD8//3//f/9//z/
/P/8//z//P/8//z//P/8//7//f/9//z//v/+//7//v/+//7///////3//P/8//v//f//
/wAA///9//3//f/9//z/+//7//r/9//2//T/9P/0//X/9v/2//X/9P/z//D/8v/y//H/
8P/u/+//7//u/+z/7P/s/+3/8P/y//T/9f/1//T/8//z//P/8//y//L/9P/0//T/9P/0
//P/8v/x//H/8f/x//H/8//1//P/8//7/wYAFQAyAFYAdwCQAJEAbwA3AP7/xv+G/0f/
G//0/tD+tP6p/q/+zP4I/0n/e/+b/7P/y//Z/+L/6f/v//P/9f/3//b/9//5//r//f/+
////AAD/////AAACAAIAAwADAAMABgAGAAcACQALAAsACwALAAsACwAKAAsADgAPABEA
EwASABEAEQASABAAEAASABMAFAAVABUAFgAYABwAHQAgACIAIwAiACQAIwAkACYAKQAs
AC8ANAA4AD0AQABDAEYARwBKAE0AUQBXAFoAXgBiAGIAZABmAGkAaQBrAGsAawBrAGsA
agBpAGgAZgBmAGMAYQBeAFwAWQBTAE4ASABCADwAOAAyAC0AKAAjAB4AGgAVABEADQAM
AAoACQAHAAUAAwABAAAA//////7//f/8//z/+//6//r/+P/4//j/+P/7//z//v////3/
/v/+//7//f/9//z//P//////////////AAAAAAAAAAAAAAEAAgABAAEAAQABAAQABQAG
AAgABQADAAIAAQABAAAAAwAEAAUABgAFAAQAAwACAAAA//////7///8AAAEAAgACAAIA
AwADAAAAAAABAAEAAgADAAMAAQACAAMABAAFAAIAAQABAAAA/f/8//r/+v/6//v//P/8
//3//P/7//j/9//2//T/8v/y//P/8//y//T/9P/0//X/9f/2//f/9//4//j/+P/5//f/
9//2//b/9v/2//b/9v/3//f/9//3//n/+f/5//n/9//3//f/9f/5/wIADwAiAEIAZwCM
AJ8AjwBhACwA+P+6/3f/Qf8Y/+z+wv6r/qf+tP7i/iX/X/+H/6f/x//b/+b/7f/x//H/
9f/5//r/+//9//7///8AAAEAAgAFAAUABgAIAAYABwAHAAcACAAIAAkACwANAA0ADQAN
AAwADQANAA8ADwAPABAAEQASABMAFQAYABgAGAAaABsAGwAbABoAGgAdACAAIAAiACUA
JwAnACoALAAuADEANQA1ADcAOwA+AEEARABHAEoASwBOAFEAVQBaAFwAXwBiAGYAagBu
AHMAcgBzAHIAcQBzAHUAdgB3AHUAcgBxAG0AawBoAGYAYwBeAFoAVQBQAEgARAA+ADkA
NAAvACoAJgAhAB0AGQAYABUAEwAQAA0ADAALAAsACwAHAAYABQAEAAQAAwACAAIAAQAA
AP///v/+//7//////wIABAAFAAYAAwADAAIAAgAEAAUABgAHAAkACgAKAAoACAAIAAkA
CgAJAAkACQAJAAkACQAJAAoADAALAAsACwALAAsACwALAA0ADAAMAAwADgAOAA4ADgAL
AAsACwALAAgACAAIAAgACAAIAAgACgAIAAgACQAJAAsADAANAA4ADgANAAwADAANAAwA
CQAIAA==
         </WaveFormData>
      </LeadData>
      <LeadData>
         <LeadByteCountTotal>10000</LeadByteCountTotal>
         <LeadTimeOffset>0</LeadTimeOffset>
         <LeadSampleCountTotal>5000</LeadSampleCountTotal>
         <LeadAmplitudeUnitsPerBit>4.88</LeadAmplitudeUnitsPerBit>
         <LeadAmplitudeUnits>��V</LeadAmplitudeUnits>
         <LeadHighLimit>2147483647</LeadHighLimit>
         <LeadLowLimit>268435456</LeadLowLimit>
         <LeadID>V3</LeadID>
         <LeadOffsetFirstSample>0</LeadOffsetFirstSample>
         <FirstSampleBaseline>0</FirstSampleBaseline>
         <LeadSampleSize>2</LeadSampleSize>
         <LeadOff>FALSE</LeadOff>
         <BaselineSway>FALSE</BaselineSway>
         <ExcessiveACNoise>FALSE</ExcessiveACNoise>
         <MuscleNoise>TRUE</MuscleNoise>
         <LeadDataCRC32>74119942</LeadDataCRC32>
         <WaveFormData>
SABIAEgASABCAD4AOgA2ADAALAAoACQAHgAaABYAEgAMAAgABAAAAP///v/9//z/+v/6
//r/+v/4//b/9P/y/+//7v/t/+z/7v/u/+7/7v/w//D/8P/w//D/8P/w//D/7//u/+3/
7P/u//D/8v/0//X/9v/3//j/+P/4//j/+P/4//j/+P/4//b/9v/2//b/9//4//n/+v/6
//r/+v/6//r/+v/6//r/+P/3//b/9v/2//b/9v/2//n/+v/7//z/+//8//z//P/8//v/
+v/5//r//f/+////AQABAAEAAAD+//z/+f/4//X/9f/1//X/9P/0//L/8v/v/+3/6v/o
/+r/6v/p/+n/6f/p/+n/6v/q/+r/6v/q/+f/5v/l/+T/5f/l/+T/5P/j/+P/4//j/+H/
4f/h/+H/4v/j/+T/5f/n/+f/5v/i/+P/7P/0/wMAJgBUAH4AnACiAJYAhAB0AGIARQAe
AOj/nP9S/x//+P7j/vr+Of9s/4r/qP/B/9D/2P/h/+T/5v/k/+f/5//o/+n/6v/p/+n/
6v/r/+7/7v/u/+//7//x//L/8v/0//X/9f/3//f/9//4//r/+P/5//r/+//8//z//P/+
//z//P/9////AgACAAMABQAGAAcACAAIAAoADQAOAA8AEgAUABQAFwAWABgAGgAcACEA
IwAnACoAKwAvADIANQA7AD8AQgBGAE0AUQBSAFYAVwBYAFsAXQBdAF0AXgBeAFwAXABb
AFoAWABZAFcAVgBVAFIATwBLAEUAQQA9ADcAMQAsACgAIwAgAB0AGQAUABMADwAMAAoA
BQACAP///P/7//v/+v/5//j/+P/3//b/8v/y//H/8f/x//D/8P/w//D/8P/x//H/7//v
/+//7//x//L/8//z//P/8//z//T/8v/z//P/8//2//b/+P/4//n/+v/6//r/+P/4//j/
+f/7//v/+f/3//j/+f/6//v//P/8//z//P/8//r/+f/4//j/+P/4//j/+P/3//b/9f/0
//X/+P/6//z////////////8//3//P/7//z//f/+//7//f/8//r/+v/3//f/9//3//b/
9v/0//T/7//t/+r/6P/p/+r/6v/r/+n/6f/p/+r/6v/q/+r/6v/p/+j/5//m/+X/5f/k
/+T/4//j/+P/4//k/+X/5v/n/+f/5//n/+f/5f/n/+T/5v/n/+j/7P/1/wYAKgBYAIYA
oACiAJYAhgB4AGsAUAAgANz/jv9L/xz/9f7m/gn/Rv92/5b/sf/G/9D/2f/e/+D/4P/h
/+P/5v/p/+z/6//r/+z/7f/u/+7/7v/v/+//8f/y//L/8v/z//P/9f/z//P/9P/2//j/
+f/6//v//P/8//z//v/+//7///8BAAAAAAABAAMABgAHAAgACAAIAAsADAANABAAEgAS
ABUAFgAYABoAHAAfACEAJQAoAC0AMQA0ADcAOQA9AEAARABGAEkASQBMAFIAVABYAFsA
XgBfAGEAYgBgAGAAXwBeAFwAXQBbAFoAVwBUAFEATQBHAEMAPwA5ADgANAAxAC0AKAAl
ACEAHAAZABUAEgAQAA0ACgAHAAQABQAFAAQAAwD///7//P/6//r/+v/5//n/+//6//r/
+v/3//b/9v/1//b/9//4//n/+//8//3//f////////8AAP/////+//3//v/+/wAAAAD/
/wAAAAAAAP3//P/7//v//P/9//7///8DAP7//v/+//7//v/8//z//P/8//7//f/8//z/
+v/6//r/+v/4//j/+P/4//r//P/9//7////////////7//3//f/9//3//f/9//z//f/8
//r/+v/5//n/+f/5//j/+P/2//b/8f/v/+z/6v/o/+j/5//n/+n/6f/p/+r/6P/o/+j/
6P/p/+j/5//m/+P/4//i/+L/4v/h/+D/3//i/+P/5P/l/+f/5//n/+f/5f/l/+L/4P/h
/+b/6v/z/woAMABkAJIApgCeAI4AfABwAF0AOgAGAL7/bv8x/wL/4f7g/g3/Sv92/5T/
r//C/87/2//e/9z/4P/l/+X/5v/n/+j/6f/p/+r/6//q/+r/6v/r/+3/7//w//D/8P/x
//H/8//x//H/8v/0//b/9//4//n/+//8//3/AAD+//7///8BAAAAAAABAAMABgAHAAgA
CAAIAAsADAANAA8AEAAPABEAFAAWABgAGgAdAB8AIwAmACcAKwAuADEAMwA3ADoAPgBB
AEUARgBKAE4AUABUAFcAWABXAFcAVgBXAFgAWABYAFMAUwBQAE4ASwBIAEUAQQA/ADsA
NwAxAC0AKAAkAB8AGwAZABYAEgAOAAkABQACAP///P/5//b/9P/z//H/7//t/+7/7v/u
/+z/7P/r/+v/6//q/+r/6v/q/+r/6//r/+n/5//l/+P/5v/o/+r/6//t/+3/7f/u/+3/
7f/s/+v/7v/u//D/8P/z//T/9P/0//P/8v/x//H/7//t/+//8f/0//T/9P/0//T/8//y
//H/8P/y//H/8P/w//D/8P/w//D/8P/w//D/8P/u//D/8f/y//H/8f/x//H/8P/z//T/
9f/z//P/8//y/+//7v/s/+z/6f/p/+n/6f/p/+j/5f/k/+T/4//h/+D/3v/e/93/3f/f
/9//3//g/+D/4P/g/+D/3//e/93/3P/d/93/3P/c/9v/2//b/9v/2f/Z/9n/2f/b/9v/
2//b/9n/1//W/9r/3//o//b/DQA2AGgAlACoAKAAjgB4AGYATgAnAPL/sP9o/yz//f7c
/t/+Ev9R/3j/kv+s/73/yP/W/9//3v/c/+D/4f/h/+L/4//k/+X/5f/m/+f/6P/o/+j/
6f/p/+v/7P/s/+r/6//r/+3/7//v//D/8v/0//X/9v/3//b/9v/2//j/+v/6//v//f/8
//z//f///wAAAQACAAIABgAJAAoACwAMAA4ADgARABMAFgAZABwAHQAfACMAJgArAC8A
MgA1ADwAQQBFAEoATgBRAFEAVABXAFgAWwBdAF8AXwBgAGAAXgBeAF0AXABZAFkAVgBU
AE8ATABJAEUAQwA/ADsANQAxACwAKAAjAB4AGwAXABIAEQANAAoACAAFAAIA///8//v/
+//6//n/9v/2//X/9P/0//T/8//z//P/8v/y//L/8v/y//P/8//1//X/9f/1//X/9v/3
//f/+f/5//n/+v/6//v/+//7//r/+v/8//z//f/+//7//v/+//7//v////3//f/9////
AAD+//7//v/+//7//v/+//7//v/9//z//P/8//z//P/8//r/+v/6//r/+//+/wAAAgAB
AAEAAQABAP//AQABAAEAAAD///7//P/7//r/+P/4//f/9//3//f/9v/2//T/9P/0//P/
8f/w/+7/7v/t/+3/7f/t/+3/7v/w//D/8P/w/+7/7P/q/+j/6f/p/+j/6P/p/+n/6f/p
/+f/5//n/+f/6P/p/+r/6//p/+f/6P/s//P/+P8IACkAWACIAKoAsACiAJAAfgBqAEwA
JQD2/7D/Zv8u/wP/6P75/jL/b/+U/67/xv/V/9z/4v/n/+j/6P/s//H/8P/w//D/8P/x
//H/8v/z//b/9v/2//f/9v/3//f/9v/4//n/+f/7//r/+f/5//r/+P/5//r/+//+/wAA
AgAGAAQABAAFAAcABgAGAAcACQAKAAsADAAMAA4AEQASABMAFgAYABgAGwAcAB4AIAAi
ACUAJwArAC4ALwAzADYAOQBAAEUASQBOAFIAVQBVAFgAWwBcAF8AYQBjAGMAZABkAGIA
YgBhAGAAWwBbAFgAVgBSAE4ASgBFAD8AOwA3ADEALwAqACYAIQAeABsAFwASAA8ACwAI
AAYAAwAAAP3/+v/4//f/9f/z//P/9P/0//T/9P/0//P/8//x//D/8P/w//D/8P/x//H/
8f/x//H/8f/v//D/8f/x//L/8//0//b/9v/3//f/9//2//b/+P/4//f/+P/4//j/+v/6
//r/+//7//v/+f/3//b/+P/4//j/+P/5//r/+//8//7//f/8//z/+v/6//r/+v/4//j/
+P/4//r//P/9//7//v/9//z/+//7//3//f/9//////////7/+//6//j/+P/3//f/9//3
//X/9P/x//D/8P/v/+3/7P/u/+7/7f/t/+r/6f/o/+j/6v/q/+r/6v/p/+j/5//m/+f/
5//m/+b/5//n/+f/5//l/+X/5f/l/+X/5f/l/+X/5f/l/+L/5v/r/+7/9P8HACwAXgCM
AKYApgCYAIIAbgBYADcACgDQ/4j/Rv8X//T+5f4G/0P/dv+U/7D/x//S/9r/4//m/+b/
6P/p/+n/6v/r/+z/7P/r/+v/6//t/+7/7//x//L/9f/3//j/9//3//b/9//1//X/9v/4
//j/+f/6//v//v/+//7/AAAAAAAAAQADAAIAAgADAAUABgAHAAgACAAIAAsADAANABEA
FAAVABkAHAAeACAAIgAjACUAKQAsAC8AMwA2ADkAOwA/AEIARgBNAFEAUgBWAFkAWgBd
AF8AXwBfAGAAYABiAGIAYQBgAF0AXQBaAFgAUwBQAE0ASQBDAD8AOwA1ADIALgArACcA
IQAdABgAEgAPAAsACAAGAAUAAgD///z/+//7//r/+f/2//b/9f/0//L/8v/x//H/7//u
/+7/7v/w//D/8f/x//P/8//z//P/8v/y//L/8f/y//P/9P/2//b/9//3//f/9v/2//j/
+P/5//r/+v/6//r/+v/6//v/+f/7//v/+f/8//r/+v/6//r/+P/4//j/+P/5//n/+f/6
//j/+P/4//j/+v/6//r/+v/6//z//f/+/////////////f////////8BAAEAAQAAAP3/
/P/6//r/9//3//f/9//2//b/9P/0//L/8f/v/+7/7P/s/+v/6//r/+v/6//s/+7/7v/u
/+7/7f/s/+v/6v/p/+n/6P/o/+j/5//m/+X/5v/n/+j/6f/o/+f/5v/l/+f/6f/o/+j/
6f/s//D/+/8YAEAAbACWAKoApACWAIQAcgBZADQA/v+0/2j/L/8C/+X+7P4h/1z/hP+g
/7v/zv/W/9//5P/m/+j/5f/m/+j/6v/s/+3/7f/u/+//8P/w//D/8f/x//P/9P/0//T/
9f/1//f/+f/5//r//P/6//v//P/9//z//P/8//7/AAAAAAEAAwACAAIAAwAFAAQABQAG
AAYACQANAA8AEQASABQAFAAXABgAGgAcAB4AIQAjACcAKgAsAC8AMQAzADkAPQBAAEQA
SQBNAE4AUgBXAFgAWwBdAF8AXwBgAGAAXwBeAFwAWgBZAFkAVgBUAFAATABIAEMAQQA/
AD0AOQA1ADAALAAnACIAHwAbABYAFQARAA4ADAAJAAYAAwAAAP3//f/8//v/9v/2//X/
9P/z//T/9P/1//X/9P/0//T/8//y//L/8f/y//P/9P/1//X/9v/3//f/9f/1//X/9v/4
//n/+f/5//f/9v/3//b/9//4//j/+P/6//z//v8BAAAA///+//3//f/+//7//v/+//7/
/f/8//v/+v/6//n/+P/4//j/+P/4//j/+v/6//r/+v/4//r/+//8//3//f/9//3/+f/7
//v/+//+////AAAAAP///v/8//z/+f/5//n/+f/1//T/8f/w//D/7//t/+z/6v/q/+n/
6f/p/+n/6f/q/+r/6v/q/+r/6//q/+n/6P/n/+f/5v/m/+f/5//n/+f/5v/l/+T/4//l
/+X/5f/l/+f/5//o/+b/6f/u//L///8eAEgAdgCcAKoAogCQAH4AbgBVACwA8P+e/1D/
Gf/w/tv+7v4n/2L/iP+m/73/yv/W/93/4v/o/+r/5//l/+b/5//o/+v/6//s/+3/8P/w
//D/8f/x//P/9P/0//L/8//z//X/9//3//j/+v/4//n/+v/7//z//P/8//7//v/+////
AQAEAAQABQAHAAYABwAIAAgACgANAA4ADwASABQAFAAXABoAHAAeACAAIQAjACcAKgAt
ADEANAA3ADkAPQBAAEQASwBPAFAAVABVAFYAWQBbAF0AXQBeAF4AXABcAFsAWgBZAFkA
VgBUAFMAUABNAEkARQBBAD0ANwA1ADAALAAnACIAHwAbABYAFAARAA8ADgAJAAYAAwAA
AP3//f/8//v/+P/4//f/9v/y//L/8f/x//P/8v/y//L/8v/y//P/8//1//X/9f/1//X/
9v/3//f/9f/1//X/9v/2//f/9//3//r/+v/8//z/+//8//z//P/+//7//v//////////
//3//P/8//z//P/8//z//P/8//z//P/7//r/+v/4//j/+P/4//j/+P/4//j/+f/8//7/
AAD/////////////AQABAAEA/////////v/7//r/+P/4//X/9f/1//X/9P/0//L/8v/w
/+//7f/s/+r/6v/p/+n/5//n/+f/6P/q/+r/6v/q/+n/6P/n/+b/5f/l/+T/5P/l/+X/
5f/l/+f/5//n/+f/5//n/+f/5//n/+f/5v/i/+X/8P8AABcAOgBwAKAAsgCqAJwAiAB0
AFwANwACAMD/ev86/wf/5P7l/hT/Uf9+/5z/tv/J/9T/3v/h/+T/6P/s/+3/6//s/+3/
7v/t/+3/7v/v//D/8P/w//H/8f/z//T/9P/0//X/9f/3//f/9//4//r/+v/7//z//f/+
//7//v8AAP7//v///wEAAgACAAMABQAIAAkACgAKAAoADQAOAA8AEwAWABcAGwAaABwA
HgAgACMAJQApACwAMQA1ADgAOwA9AEEARABIAE4AUwBVAFoAWgBaAFwAXQBfAF8AYABg
AGIAYgBhAGAAXABbAFcAVABPAEwASQBFAEMAPwA7ADUALwAqACYAIQAcABkAFQAQAA0A
CQAGAAQAAwAAAP3/+v/5//n/+P/3//P/8v/w/+7/7//w//D/8f/v/+7/7v/u/+7/7v/v
/+//8f/x//H/8f/w//D/8P/v//D/8f/y//T/9P/1//X/9f/4//j/+v/6//n/+P/2//T/
9v/2//b/9/////3/+//7//r/+v/6//r/+v/6//r/+v/6//n/9//1//T/9P/0//T/9P/2
//b/9v/2//b/+P/5//r//f/9//3//f/5//v/+//7//v/+//7//r/9//2//T/9P/1//X/
9f/1//P/8v/v/+7/7P/r/+n/6P/o/+j/5//n/+X/5f/l/+b/5v/m/+b/5v/l/+T/4//i
/+L/4//j/+T/4v/h/+D/3//g/+H/4v/j/+L/4f/g/9//4//j/+T/5v/p/+7/9v8NADQA
ZACSAKgAogCUAIIAbgBWADUABgDI/4D/Qv8T//L+6/4S/03/ev+U/67/yf/W/9r/3//i
/+L/4v/h/+P/5P/l/+b/6v/r/+3/7//v/+7/7f/t/+3/7//w//D/7//v/+7/7//y//P/
9f/4//n/+//9////AgACAAIABAACAAIAAwAFAAUABAAEAAUACAAJAAoACgAOABEAEgAT
ABQAFgAWABkAHAAeACAAIgAjACUAKQAsADAANQA5AD0AQABDAEUASABOAFMAVQBaAFsA
XABfAGEAYQBhAGIAYgBkAGQAYwBiAF8AXwBcAFoAVQBSAE8ASwBHAEMAPwA5ADQALgAp
ACMAHwAdABoAFgARAA0ACgAIAAQAAAD8//j/+P/5//n/+f/4//j/9//2//T/9P/z//P/
8v/w/+//7v/u/+7/7//v//D/8f/y//P/8//0//X/9f/0//P/8v/y//D/8f/x//H/9P/0
//b/9v/4//r/+//8//r/+v/6//v/+f/5//n/+//6//n/+P/3//b/+f/6//v//P/+//3/
/P/8//r/+v/6//r/+v/6//r/+v/5//r/+v/6//z//f/+/////v8BAAIAAwAAAP///v/8
//3//P/6//r/+f/5//n/+f/3//b/8//y//L/8f/v/+7/7f/s/+r/6f/q/+v/7P/u/+z/
7P/s/+z/6f/o/+f/5v/n/+f/5v/m/+X/5f/l/+X/5f/l/+X/5f/n/+f/5//n/+P/5f/m
/+b/6//u//D//f8cAEgAeACeAKgAngCKAHYAZgBNACIA7P+o/2L/Kf8A/+X+9P4r/2T/
iP+k/7//0P/a/+X/6v/s/+r/6//q/+r/6v/q/+3/7f/u/+//8P/w//D/8f/v//H/8v/y
//T/9f/1//f/9//3//j/+v/4//n/+v/7//v/+v/5//r//f/+/wAAAwAEAAQABQAHAAcA
BwAHAAYACQANAA8AEQASABQAFAAXABgAGgAcAB4AIwAlACkALAAtADEANAA3ADkAPQBA
AEQASQBNAE4AUgBYAFoAXgBhAGMAYwBkAGQAYwBiAGAAXgBbAFsAWABWAFUAUgBPAEsA
SQBFAEEAOwA1ADAALAAnACAAHQAZABQADwALAAgABgAGAAQAAgAAAPz/+//5//f/9v/2
//X/9P/w//D/7//v/+//7v/u/+7/8P/w//H/8f/v/+//7//v/+//8P/x//H/8//z//P/
9P/y//P/8//z//L/8v/0//T/9//4//j/+P/4//j/+P/5//n/+f/5//n/+f/4//j/+P/4
//j/+P/4//j/+P/5//n/+f/6//j/+P/4//j/+P/4//j/+P/4//r/+//8//v/+//7//v/
+//9//3//f/////////+//r/+P/1//T/9//5//v//f/4//b/8v/w//D/7//t/+z/6v/q
/+n/6f/p/+n/6f/q/+r/6v/q/+r/6f/o/+f/5v/j/+P/4v/i/+T/5f/m/+f/5//n/+f/
5//l/+X/5f/l/+X/5f/k/+T/5//s//D/+/8YAEIAcACaAKoAngCMAHoAaABPACoA9P+q
/2L/Kf/8/t/+7P4f/1r/gv+k/73/zP/Y/9//5P/m/+j/6f/n/+j/6f/q/+v/6//s/+3/
8P/w//D/8f/v//H/8v/y//L/8//z//X/8//z//T/9v/4//n/+v/7//z//P/8//7//v/+
////AQACAAIAAwAFAAYABwAIAAgACAALAAwADQASABQAFAAXABgAGgAcAB4AHwAhACUA
KAArAC8AMgA1ADkAPQBAAEQASQBNAE4AUgBVAFYAWQBbAF0AXQBeAF4AXgBeAF0AXABb
AFsAWABWAFQAUgBQAE0ASABDAD4ANwA1ADAALAAnACQAIQAdABgAFQARAA4ADAAGAAIA
/v/6//v/+//6//n/+P/4//f/9v/0//T/8//z//H/8P/w//D/8v/y//P/8//x//H/8f/x
/+//8P/x//H/9f/3//n//P/6//v/+//7//7//v8AAAAAAQACAAIAAgACAAIAAgADAAUA
BQAFAAUAAwAEAAYABgAGAAYABgAGAAYABgAEAAMAAgACAAIAAgACAAIABAAEAAQABAAC
AAQABQAGAAkACQAJAAkABwAJAAkACQAIAAcABgAEAAUABgAGAAgABgAFAAQAAwD///7/
+//6//b/9f/z//L/8//0//T/9f/0//P/8v/y//P/9P/1//b/9//2//X/9P/w/+//7f/s
/+7/7//w//H/7//v/+//7//v/+//7//v/+//8f/u/+r/6//w//j/CQAiAEoAfACmALAA
pACWAIgAeABfADgAAACy/2L/K/8E/+f+9P4r/2b/jv+q/8P/1P/e/+f/6v/s/+7/8f/v
//D/8f/y//H/8f/y//P/9f/2//f/+f/4//n/+f/4//j/+f/5//v/+//7//z//v/+////
AAABAAQABAAEAAYABAAEAAUABwAIAAgACQALAAwADQAOAA4AEAATABQAFQAaABwAHAAf
AB8AIAAhACIAJwApAC0AMAA0ADkAPQBBAEIARQBHAEoATwBTAFQAWABZAFoAXQBfAGIA
YwBlAGYAZwBoAGgAaABiAGEAXQBaAFkAVgBTAE8ATQBJAEUAPwA7ADYAMgAtACoAJwAj
AB4AGgAVABEADgAJAAYAAwAAAAAAAQABAAEA/f/8//r/+P/4//j/9//3//X/9P/0//T/
9v/2//f/9//1//X/9f/1//f/+P/5//n/+f/5//n/+v/6//v/+//7//7//v8AAAAAAAAA
AP///v/+//7//v///wEAAQABAAEAAQD+/wAAAAAAAAAAAAAAAAAAAAD+//3//P/8//7/
/v/+//7//f/8//v/+v/7//7/AAACAAQABQAGAAcAAgADAAIAAQADAAMAAwACAP///v/8
//z//f/9//3//f/5//j/9f/0//D/7//t/+z/7v/u/+3/7f/t/+3/7f/u/+7/7v/u/+7/
7v/u/+7/7v/r/+v/6v/q/+n/6f/p/+n/6f/p/+n/6f/n/+f/5//n/+v/6//q/+7/8//4
/wIAFwA+AHIAoACwAKgAmgCGAHQAXgA7AAYAvv90/zz/D//s/uv+HP9Z/4T/ov+8/83/
1v/e/+X/6P/m/+r/7f/r/+z/7f/u/+//7//w//H/9P/0//T/9f/1//f/+P/4//b/9//3
//n/+f/5//r//P/+////AAABAP///v/9//7/AAACAAUACQAJAAgACAAJAAoACwAMAAwA
DgARABIAEwAUABYAFgAZAB0AIAAjACYAKAApACwALgAxADUAOAA7AEAARQBJAE4AUgBV
AFUAWABbAFwAXwBhAGMAYwBkAGQAZgBmAGUAZABfAF8AXABaAFcAVABRAE0ASQBFAEEA
OwA1ADAALAAnACQAIQAdABgAEgANAAkABgAGAAQAAgAAAP/////+//3/+v/6//n/+P/1
//T/8v/x//P/8v/y//L/8v/y//P/8//z//P/8//z//P/9P/1//X/9//3//f/+P/3//f/
9v/1//j/+P/6//r//f/+//7//v/+//7//v///wEAAwABAAMABAADAAIAAQAAAP7//v/+
//7//v/9//z//P/+//7//v/+//7//v/+//7//v8AAAEAAgABAAEAAQABAAEAAwADAAMA
AwADAAMAAgD///7//P/8//3//f/9//3/+v/4//T/8v/y//H/7//u//D/8v/z//X/9P/z
//L/8v/x//D/7//u/+3/7P/r/+r/5//n/+b/5v/o/+n/6v/r/+v/6//r/+v/6//r/+v/
6//r/+v/7P/w//X/+P8EACUAUACAAKgAsgCkAJIAggBwAFQALwAAALz/cv82/wv/7v79
/jb/cf+S/6j/wv/T/9r/4P/l/+7/8v/w/+v/7f/u/+//8P/z//P/9P/1//T/9P/0//X/
9f/3//j/+P/6//v/+//9//v/+//8//7//v///wAAAQAAAAAAAAACAAIAAgADAAUABwAI
AAoADQAMAA0ADgAOABAAEwAUABUAGAAaABoAHQAcAB4AIAAiACcAKQAtADAANQA5ADwA
PwBFAEkATABQAFMAVwBYAFwAXwBgAGMAZQBoAGkAawBsAGsAagBoAGYAYwBjAGAAXgBZ
AFYAUwBPAEkARQBBADsANQAwACwAJwAiAB8AGwAWABMADwAMAAoABgACAP7/+v/6//v/
+//7//r/+v/5//j/9v/2//X/9f/z//L/8v/y//D/8P/x//H/8f/x//H/8f/y//T/9v/3
//b/9f/0//T/9f/3//j/+f/6//r//P/8//z//P/7//r/+//8//3////7//v/+//9//z/
/P/8//z//P/8//z//P/8//7//f/8//z//P/8//z//P/9//7///8AAP3//v/+//7/AAAB
AAIAAwABAAMAAwADAAEAAQABAAAA///+//z//P/7//v/+//7//n/+P/1//T/9P/z//H/
8P/u/+7/7f/t/+z/6//q/+r/7f/u/+//8P/t/+z/6//q/+v/6//q/+r/6//r/+v/6//p
/+n/6f/p/+f/5//n/+f/6f/t/+r/6v/v//T//P8VADgAZACSAKwAqACWAIAAbABWADcA
DADQ/4r/Tv8b//T+5/4O/0//gv+e/7b/zf/a/+D/5//q/+z/7v/x//D/8P/w//D/8//z
//T/9f/0//T/9P/1//X/9//4//j/+f/7//z/////////AAACAAEAAQABAAEABQAGAAcA
CgAJAAgACAAJAAgACAAJAAsADAANAA4ADgARABUAFwAZABsAHAAbAB0AHAAeACAAIgAo
ACsAMAA0ADcAOwA+AEEAQwBHAEoATgBUAFkAWwBgAGMAZABnAGkAaQBpAGoAagBsAGwA
awBqAGkAaQBmAGQAYQBeAFsAVwBRAE0ASQBDAD8AOgA2ADEAKgAnACMAHgAZABUAEgAQ
AA8ADAAJAAYAAwADAAIAAQD+//7//f/8//z//P/7//v/+f/4//j/+P/5//r//P/9//3/
/f/9//3/+v/6//r/+f/8//3//v8AAP/////+//3//v/+/wAAAAD//wAAAAAAAAIABAAG
AAkABgAFAAQAAwADAAIAAwAEAAUABgAEAAQABAAEAAIAAQAAAAAAAgACAAIAAgADAAQA
BQAGAAUABgAGAAYABwAHAAcABwAIAAsADAANAAwACwAKAAgABwAGAAQABAAFAAUABQAF
AAMAAgD///7/+v/5//f/9v/4//j/9//3//f/9//3//j/9v/2//b/9v/2//b/9v/2//P/
8//y//L/8//z//P/8//z//P/8//z//T/9f/2//f/8//1//T/8v/z//r/AAAPACoAUgCC
AKgAtACoAJoAjAB6AGEAPgAKAMD/dP87/xD/8f7+/jX/cP+U/7L/z//g/+j/7//0//L/
9v/5//n/+v/7//z/+//7//z//f8AAAAAAAABAP//AQACAAIABAAFAAUABwAHAAcACAAK
AAkACQAJAAkACgAKAAoADAAPABAAEgAVABQAFAAVABcAFgAXABgAGAAaAB0AHgAfACQA
JgAmACkALAAuADAAMgA1ADcAOwA+AEEARQBIAEsATgBRAFMAVgBZAF0AXgBiAGgAagBu
AHEAcQBxAHIAcgB1AHYAdgB2AHEAcQBuAGwAawBoAGUAYQBdAFkAVQBPAEsARgBCAD0A
OgA3ADMALgApACUAIgAgAB8AHAAZABYAFQAVABQAEwAOAA4ADQAMAAwADAALAAsACgAI
AAcABgAGAAYABwAHAAoACwAMAA0ACgAKAAoACQAKAAsADAAOAA4ADwAPAA8ADgAOABAA
EAARABIAEgASABIAEgASABMAFQAVABUAFQAVABUAFQAVABUAFQAVABUAFwAXABcAFgAU
ABMAEwATABAAEAARABEAEwATABMAFQAVABYAFgAWABkAGQAaABsAGwAcABwAHAAbABsA
GgAYAA==
         </WaveFormData>
      </LeadData>
      <LeadData>
         <LeadByteCountTotal>10000</LeadByteCountTotal>
         <LeadTimeOffset>0</LeadTimeOffset>
         <LeadSampleCountTotal>5000</LeadSampleCountTotal>
         <LeadAmplitudeUnitsPerBit>4.88</LeadAmplitudeUnitsPerBit>
         <LeadAmplitudeUnits>��V</LeadAmplitudeUnits>
         <LeadHighLimit>2147483647</LeadHighLimit>
         <LeadLowLimit>268435456</LeadLowLimit>
         <LeadID>V4</LeadID>
         <LeadOffsetFirstSample>0</LeadOffsetFirstSample>
         <FirstSampleBaseline>0</FirstSampleBaseline>
         <LeadSampleSize>2</LeadSampleSize>
         <LeadOff>FALSE</LeadOff>
         <BaselineSway>FALSE</BaselineSway>
         <ExcessiveACNoise>FALSE</ExcessiveACNoise>
         <MuscleNoise>TRUE</MuscleNoise>
         <LeadDataCRC32>3894396149</LeadDataCRC32>
         <WaveFormData>
CgAKAAoACgAJAAgABwAGAAUABAADAAIAAQAAAP///v/7//j/9f/y//D/8P/w//D/8v/y
//L/8v/w/+7/7P/q/+n/6P/n/+b/5v/m/+b/5v/n/+j/6f/q/+j/6P/o/+j/5v/m/+b/
5v/p/+r/6//s/+7/7v/u/+7/7P/s/+z/7P/u/+7/7v/u/+z/7P/s/+z/7f/u/+//8P/w
//D/8P/w//H/8f/x//H/8f/x//H/7//t/+7/7v/v//D/8f/x//L/8f/z//P/8//x//L/
8f/w//P/9P/2//f/+f/5//r/+v/2//T/8v/x//L/8v/y//L/+P/5//z/AAD///3/+//5
//v//P/8//r/+v/6//r/+v/8//z/+v/5//j/9v/y//H/8//z//L/8f/x//H/8f/x//D/
7//u/+3/7//w//H/8v/y//L/8P/r/+n/6//q/+7/BAAjAEYAagCOAK8A2gAGATABRQE8
AQwBvABgABMAzv+Z/4//qP+7/8b/1v/k/+r/6//t/+v/5//l/+P/4//k/+T/4//j/+P/
4//k/+T/5P/k/+T/5P/m/+b/5v/o/+f/5//p/+f/6P/o/+n/6f/p/+r/7P/r/+v/6//s
/+r/6//r/+z/7f/u/+//8P/y//L/9P/2//b/9v/2//f/+f/6//r//P/8//v/+//6//3/
AAACAAYABgAHAAcABwALAA4ADgAQABQAFQAWABcAGAAaAB0AHQAeAB4AHgAfAB4AHQAb
ABkAGQAZABkAGQAYABgAGQAZABUAEgARABAADAAMAAsACgAJAAgACAAFAAcABgAGAAUA
AwAAAP3/+v/5//n/+f/4//f/9v/1//X/9P/z//P/8v/y//L/8v/y//P/8//0//T/8v/y
//L/8v/0//T/9v/2//T/9f/1//X/9f/1//X/9f/3//j/+v/7//7//v/+//7//v/7//3/
AAAAAAAA//////7///8AAAEAAgABAAEAAQABAAEAAQABAP//AQACAAIAAwAAAP///f/8
//7/AQACAAMABgAIAAgACAAGAAYABwAHAAgACQALAAwACwAKAAkACQAIAAgACAAIAAoA
BwAGAAYAAgD///z/+f/7//z//P/6//r/+v/6//r/+v/6//j/9//3//b/8//z//P/8//y
//H/7//v/+//7//x//H/8f/x//L/8v/y//L/8v/0//L/8f/x/+//7v/s//L/CQAsAFAA
cACRALQA2AAAAScBMgEWAdYAggA1APb/u/+X/5r/tf/G/9T/4P/q/+3/7//v/+//7//v
//L/9P/1//X/8//z//P/9P/0//T/9P/0//T/9v/2//b/9v/1//X/9//3//j/+P/5//n/
+f/6//z//f/9//3//v8AAAMABQAIAAQAAgAAAP7//v/+/wAAAgACAAIAAgADAAMABAAE
AAYABwAHAAgACAAKAAwADQAQABMAFQAWABcAFwAaABoAHAAdAB0AHQAdACAAJAApACsA
LAAsACwALQArACsAKgApACkAKQApACkAJgAkACMAIQAcABoAGgAaABoAHAAdAB4AGwAa
ABoAFwAYABYAFQATABAADgAMAAoADAANAA4ADgAKAAgABgAFAAYABQAFAAQABgAGAAYA
BgACAAEAAQAAAAEAAgADAAQABgAGAAgACAAIAAkACQAJAAcABwAHAAcABgAGAAcABwAI
AAgACAAIAAUAAQACAAQABQAGAAgACQALAAYABgAGAAYABgAFAAUABQAFAAUABQAFAAMA
AwAEAAQABQADAAMAAgACAAUABwAHAAcABgAIAAgACAAGAAYABwAHAAcABwAIAAgACQAI
AAcABwAIAAgACAAIAAgABQAEAAQAAAD9//r/9//1//b/9v/0//X/9v/3//j/9v/2//T/
8//z//L/7//v/+3/7f/s/+v/6f/p/+n/6f/q/+v/7P/t//D/8P/w//D/7v/s/+j/5//p
/+n/5P/m//D/BwAuAFgAdgCPAK4A0AD4ABkBGAHwAKgAVgANAM7/nf+J/5j/rf+8/8j/
1v/c/+H/6f/n/+P/5//r/+n/6v/q/+n/5//n/+f/6P/m/+b/5v/m/+j/6v/q/+r/7P/r
/+v/7f/r/+z/7P/t/+//7//w//L/8//z//P/9P/0//X/9f/2//T/9P/0//T/9v/2//j/
+v/7//r/+f/5//j/+P/3//j/+//7//z//P/+/wAAAQAEAAMABQAGAAcABwAKAAoADAAQ
ABEAEgATABMAFgAaABsAGQAYABcAFwAZABkAGAAXABYAFQAUABMAEQAQABAADwAMAAoA
CgAKAAoACgAJAAgACQAIAAgABQACAAAA///9//r/+P/2//T/8f/x//H/8P/w//D/8P/x
//D/7//v/+7/7f/s/+v/6v/r/+v/7P/s/+r/6P/m/+T/5//o/+v/7P/s/+3/7f/t/+z/
6//q/+n/7P/s/+3/7f/w//D/8P/w/+//6//s/+7/6v/s/+3/7//y//D/8P/w//D/8P/v
/+7/7f/t/+3/7f/r/+v/7P/s/+3/7f/t/+z/7P/t/+//7//v/+7/8P/w//D/8v/y//P/
8//x//H/8v/y//H/8P/v/+//7f/s/+v/6v/s/+n/6P/o/+b/5f/k/+P/4v/i/+H/3v/f
/+D/4f/i/+H/4P/d/9v/2//a/9f/1//Z/9n/2P/X/9f/1//X/9f/1v/V/9T/0//V/9b/
1//Y/9b/0v/Q/9H/0f/T/9T/4P/8/yMATABwAJIAswDcAAgBKAElAfwAsgBaAAoAyf+U
/3v/if+g/6//vP/I/8z/zP/X/9v/1//V/9f/1//V/9b/1v/V/9X/1f/V/9b/1v/W/9b/
1v/W/9j/2P/Y/9b/1f/V/9f/2f/a/9r/2//d/93/3v/g/9//3//f/+D/4P/h/+H/4v/i
/+L/4v/i/+L/4v/k/+b/6P/o/+j/6f/p/+r/6v/s/+7/7//x//L/8//0//T/9v/5//v/
/P/9/wAABAAFAAgACwALAAsACwALAA4AEgATABYAFgAWABcAFQAVABQAEwAQAA8ADgAN
AAsACgAKAAkACAAGAAYABgAGAAYABQAEAAEAAAAAAP3//v/8//v/+f/2//T/8v/w//H/
8f/x//D/7f/s/+v/6//s/+v/6//q/+r/6v/q/+r/6f/p/+r/6v/q/+r/6v/q/+z/7P/u
/+7/7v/v/+//7//v/+//7//v/+7/7v/v/+//8P/w//D/8P/y/+//8f/0//D/8P/x//P/
9P/y//L/8v/y//H/8f/x//H/8//z//P/8f/v//D/8P/x/+//7//u/+7/8v/1//b/9//3
//j/9//2//b/9v/3//f/9//3//j/+P/3//b/9f/1//L/8v/y//L/8//x//H/8v/v/+3/
6//p/+f/6P/o/+b/5v/m/+b/5v/o/+j/5v/l/+T/4v/e/93/3f/d/9z/2//b/9v/2//b
/9v/2//b/9v/3v/e/97/3v/e/9r/1v/Z/9n/1f/Y/+7/DgA3AGAAhACoANUABgEwAUoB
RQEYAcQAZgASAMf/jv99/4//qv+9/8j/0P/U/9j/2//d/9v/2f/b/9//3v/e/93/2//Z
/9n/2f/a/9r/2v/a/9r/2v/c/9z/3P/e/93/3f/f/97/3v/d/93/2//b/9z/3v/i/+P/
5P/m/+T/5f/l/+b/5v/m/+b/5v/k/+T/5v/o/+j/6P/o/+n/6v/s/+3/8P/w/+//7//u
//D/8v/z//b/9v/3//f/9//8/wAAAQAEAAcABwAHAAcACQAMABAAEQAQABAAEAARABMA
EwASABEADQALAAkABwAFAAQABAADAAAA/v/+//7//P/8//v/+v/5//j/+P/1//T/8v/x
/+//8P/u/+z/6v/o/+f/5v/k/+T/5P/k/+X/5P/j/+P/4v/i/+L/4v/i/+H/4f/i/+L/
4P/g/+D/4P/g/+D/4v/i/+T/5f/l/+X/5f/l/+X/5f/m/+b/5//n/+f/5v/l/+T/5f/j
/+b/6v/q/+r/6f/n/+T/5v/m/+b/5v/q/+v/7P/t/+v/6//r/+n/6f/q/+r/6//p/+n/
6P/o/+v/7f/t/+3/7P/u/+7/7v/s/+z/7f/t/+//7//w//D/7//u/+3/7f/s/+z/7P/s
/+z/6f/o/+j/5//l/+P/4f/h/+L/4v/g/9//3v/d/9z/3v/e/9z/2//b/9r/1//X/9f/
1//W/9X/1f/V/9X/1f/V/9X/1f/V/9b/1v/W/9b/1v/U/9T/1f/V/9H/zv/U/+z/EQA6
AF4AfgCnAM4A+AAgATEBHgHmAJAAOADt/6z/f/97/5T/p/+0/8b/0P/S/9X/2f/b/9n/
2f/Z/9f/2P/Y/9f/1f/V/9X/1v/X/9j/2f/a/9z/3v/e/97/3P/b/9v/3f/c/9z/2//b
/93/3f/e/+D/4f/h/+H/4v/k/+X/5f/m/+T/5P/k/+T/5v/m/+j/6v/r/+r/6f/p/+r/
7P/t//D/8f/x//L/8v/0//b/9//6//v//f/+////AQAEAAQABgALAAsACwALAAsADgAS
ABMAEgASABIAEwATABMAEgARABIAEQAQAA8ACwAKAAoACQAGAAQABAAEAAQABAADAAIA
AAD+//3/+f/6//j/9//1//T/8v/w/+7/7f/t/+3/7P/r/+r/6f/p/+j/5//n/+b/5P/k
/+T/5P/k/+X/5//o/+j/6P/o/+j/5//m/+f/5v/o/+n/6f/p/+v/6//r/+v/6v/q/+v/
6//s/+z/7P/s/+7/6//t//D/7P/u/+//7//w//L/8v/y//L/8f/x//H/8f/z//P/8//x
//D/8P/v/+//8f/x//D/8P/x//P/8//z//b/+P/4//j/9v/2//f/9//5//n/+v/6//n/
+P/3//f/9P/0//T/9P/3//X/9f/2//X/8//x/+//7//w//D/7v/w//D/8P/w//L/8v/w
/+//7//u/+v/6//r/+v/6v/p/+j/5//m/+X/5v/n/+j/6f/p/+j/5//m/+j/6v/q/+n/
6f/j/+D/4v/y/wsALABUAHoAmQC+AOYACgEjASIB/ACyAF4AEwDU/5//jf+c/7X/xP/Q
/97/5v/p/+v/7f/v/+3/6f/r/+z/7P/r/+3/7f/t/+7/7v/u/+7/7v/w//L/8v/y//L/
8f/x//P/8//0//T/9f/3//f/+P/6/wEABwANABQAFgAZABsAHgAcABwAHAAcABsAGgAb
ABwAHgAeAB4AHwAfACAAIAAiACMAIwAkACQAJgAoACkALAAsAC0ALQAtADEANAA0ADYA
OwA7ADsAOwA9AEAARABFAEQARABEAEUARABDAEEAPwA/AD8APwA/ADoAOAA3ADUANQA0
ADUANgA0ADQAMwAyAC8ALgAuACsAKwAqACoAKQAmACQAIgAgAB8AHwAfAB4AHAAaABgA
FwAXABcAGAAYABkAGgAbABwAGgAZABkAGAAbABwAHQAeACEAIgAlACYAJAAlACUAJQAn
ACcAJwAnACYAJAAjACEAIwAkACUAJgApACcAKgAuACsAKgAqACkAJQAmACYAJgAmACYA
JgAlACQAIwAjACMAIwAhAB8AIAAgACEAIwAjACIAIgAhACMAIwAjACIAJAAkACQAIgAi
ACMAIwAmACcAKQAqACgAJgAkACMAHwAeAB0AHAAaABcAFgAWABUAEwARAA8ADQAOAA4A
DAAOAA4ADgAOAA0ADAAJAAcACQAIAAUABQAFAAUABAADAAMAAwADAAMAAgABAAAA//8C
AAIAAgACAAIAAgACAP//AQABAP7/AgASAC8AUgB4AJgAtwDYAPwAIAEzASYB8gCcAEgA
AwDK/6X/n/+0/8v/2v/o//D/9P/5//3///8DAAMA///+//7//f/7//3//f/9//7/AAAA
AAAAAAAAAAIAAgACAAAA/////wEAAQACAAIAAwABAAEAAgAEAAUABQAFAAYABQAFAAQA
BAAGAAgACgAMAAoACgAMAA4ADgAOAA4ADwAPABAAEAASABMAEwAUABQAFgAYABkAHAAc
AB0AHQAdACEAJAAkACYAKwArACsAKwAsAC4AMQAxADIAMgAyADMAMgAxAC8ALQAuAC0A
LAArACsAKgAqACkAJAAiACIAIgAeAB4AHQAcABsAGgAaABcAFwAWABYAFQASABAADgAM
AAoACQAIAAYABwAGAAUABQADAAEAAAD+/wAAAAAAAAAA/////wAAAAACAAIAAgACAAIA
AgAEAAQAAwADAAIAAQABAAEAAQABAAIAAgADAAMABAAEAAQABAAGAAMABQAIAAYACAAH
AAMAAgACAAIAAgACAAEAAQABAAEAAwADAAMAAQD//wAAAAABAP/////+//7/AAADAAQA
BQAEAAYABgAGAAgACAAJAAkABwAHAAgACAAHAAYABQAFAAMAAgABAAAAAQD/////AAD9
//v/+f/3//X/9v/2//T/9P/0//T/9P/0//T/8v/x//H/8P/t/+3/6//r/+r/6f/r/+v/
6//r/+v/6//r/+v/7P/s/+z/7P/s/+r/6P/h/+H/5f/q//L/DAAzAGAAgACiAMkA8gAa
ATgBOwEWAc4AeAAkAN3/pP+L/5P/qv+9/8z/2P/g/+T/5f/l/+X/5//p/+f/5f/m/+b/
5f/j/+P/4//k/+T/5P/k/+T/5v/o/+j/6P/o/+f/5//p/+f/6P/o/+n/6//r/+z/7v/t
/+3/7f/u/+3/7f/s/+z/7f/u/+//8P/y//L/9P/2//f/9v/1//X/9v/4//n//P/7//v/
/P/8//7/AAABAAQABQAHAAgACQAJAAwADAAOABMAFQAXABkAGAAaAB0AHQAdABwAGwAb
AB0AHQAcABsAGgAZABgAFwATABIAEgARABAADgAOAA4ACgAKAAkACAAHAAYABgADAAAA
/v/9//v//P/6//j/9v/1//X/9f/0//L/8P/u/+3/7//v//D/8P/u/+7/7v/u/+3/7f/u
/+7/7P/s/+z/7P/q/+r/7P/s/+7/7//v/+//7//v/+//7//y//L/8//z//P/8v/x//D/
8f/v//L/9v/8//r/+f/3//b/9v/2//b/9v/1//X/9f/1//T/8//y/+//8f/y//L/8//z
//P/8v/y//P/9f/1//X/+P/6//r/+v/4//j/+f/5//v/+//8//z/+f/4//f/9//4//j/
+P/4//b/8//y//L/8P/v/+7/7f/r/+z/7P/q/+j/6P/o/+j/6P/o/+b/5f/j/+L/3//f
/+D/4f/h/+H/4P/f/97/3f/e/9//4P/h/9//3v/d/9z/3v/e/97/3f/d/9v/2P/i//r/
HQBIAHAAlAC9AOwAGgFAAU0BMAHuAJQAPADz/7T/j/+P/6T/t//A/8z/2v/e/9//3//f
/93/2//b/9n/2v/a/9n/3P/d/97/4P/e/97/3v/e/9z/3v/e/97/3f/b/9r/2//b/9z/
3P/d/97/3//h/+T/5f/l/+X/5v/m/+f/5//o/+f/5v/l/+T/5v/m/+j/6v/s/+z/7P/t
/+3/7v/u//D/8//z//T/9P/1//b/9v/4//v//f/+//////8CAAIABAAKAAsADAANAA4A
EAATABMAEgASABIAEwATABMAEgARABIAEQAQAA8ACwAKAAoACQAIAAYABgAGAAEAAAD+
//z//P/8//3/+//6//j/9//1//P/8P/t/+r/6v/r/+z/7P/t/+z/6//r/+j/5//n/+b/
5f/k/+P/4v/j/+P/5P/k/+X/5v/n/+j/5v/m/+j/6P/n/+f/5v/l/+P/4//j/+P/5v/m
/+f/5//p/+r/6//s/+z/6f/r/+7/7P/q/+v/7f/q/+j/6P/o/+j/7P/t/+7/7//v/+//
7//t/+v/7P/s/+3/7f/t/+z/7P/r/+3/7f/t//D/8v/y//L/8//0//b/9//0//P/8//y
//P/8v/x//H/8P/w//D/8P/w/+3/7P/s/+v/6f/n/+X/5P/k/+P/4P/h/+L/4//k/+L/
4v/g/9//3f/c/9n/2f/Z/9n/2P/X/9f/1//X/9f/1//X/9f/1//a/9r/2v/a/9b/2P/Y
/9n/2f/V/87/zv/g////KgBWAHoAoQDMAPYAJAFFAT4BEAHCAGgAFQDM/5P/f/+S/6n/
uP/G/9T/2v/h/+X/5//l/+P/4f/f/+D/4P/f/93/3f/d/97/4P/g/+D/4P/g/+L/4v/i
/+T/4//j/+X/4//k/+T/5f/l/+X/5v/o/+j/5//m/+b/5//p/+r/7P/u/+7/7v/u/+z/
7P/u//D/8v/y//L/8//z//T/9P/2//X/9f/2//b/+v/8//3/AAD//wEAAgADAAQABgAF
AAYADAANAA4ADwATABYAGgAbABoAGgAaABsAGgAZABcAFQAWABUAFAATABEAEAAQAA8A
DgAMAAwADAAIAAgABwAGAAMAAgACAP///v/8//v/+f/7//r/+f/4//T/8//y//D/8f/w
/+//7//s/+v/6//q/+r/6v/q/+r/6//r/+z/7P/q/+r/6v/q/+r/6v/s/+z/7P/t/+3/
7f/r/+v/6//r/+z/7P/t/+3/8P/w//D/8P/y/+//8f/0//P/8v/y//H/8f/y//L/8v/y
//L/8f/x//H/8f/y//P/9P/z//L/8v/x//H/8f/x//D/8P/z//X/9f/1//T/9v/2//b/
+P/4//n/+f/5//n/+v/6//j/9v/0//P/9P/2//j/+v/3//P/8f/w/+//7f/r/+n/6f/q
/+r/6P/r/+z/7f/u//D/8P/u/+3/7f/s/+n/6f/n/+f/5v/l/+f/6f/r/+3/7f/t/+3/
7f/s/+z/7P/s/+r/6v/q/+n/6f/p/+b/5v/0/xEANgBeAIAAoQDIAPIAGgE3ATgBDgG8
AGYAGQDU/53/jf+c/7H/xP/W/+L/6P/r/+//7//v/+//7f/r/+z/7P/r/+3/7f/t/+7/
8P/w//D/8P/u//D/8P/w//L/8f/x//P/8v/y//H/8f/z//P/9P/2//n/+f/5//r/+//9
//7/AAACAAIAAgACAAIAAgAEAAYABgAGAAYABwAHAAgACAAKAAoACQAJAAgACAAKAAsA
DgARABMAFAAVABcAGgAaABwAIQAhACEAIQAhACQAKAApACgAKAAoACkAKwArACoAKQAo
ACcAJgAlACQAJAAlACUAIAAeAB4AHgAcABwAGwAaABsAGgAaABcAFgAUABMAEQAPAAwA
CQAGAAcABwAHAAYABgAGAAYABwAEAAMAAwACAAAAAAAAAAAAAQABAAIAAgAAAAAAAAAA
AAAAAAACAAIABAAHAAkACwAJAAkACQAJAAwADAANAA0AEAAQABAAEAAQAA0ADwASABIA
EgATABMAFwAcAB4AHgAeAB4AHwAfAB8AHwAeAB0AHAAZABkAGgAaABsAHAAdAB0AHgAe
AB8AHgAdACAAIgAiACIAJAAkACUAJQAkACMAIwAiACQAJAAkACUAIgAiACIAIgAgAB0A
HAAcABgAFQASAA8AEAASABMAEgARABAADwAOAA8AEAAPAA8ADwAOAAsACwAKAAkABwAF
AAcABwAHAAcACQAJAAkACQAJAAgABwAGAAYACgAIAAEA/////wIACAAWAC8AUgB6AJYA
swDYAAABJgE9ATgBCgG4AGAAGQDg/7P/o/+2/83/3P/s//j//P///wMAAwAFAAUABQAD
AAQABAADAAIAAQAAAAAAAQACAAMABAACAAQABAAEAAQAAwADAAUABQAGAAYABwAFAAUA
BgAIAAkACQAJAAoACQAJAAgACAAKAAoACgAKAAsADAAPABIAEgASABIAEwAVABYAFgAY
ABYAFQAVABQAGAAaABsAHgAhACMAJAAlACYAKAAnACgALQAtAC0ALQAuADAAMwAzADYA
NgA2ADcAOQA5ADgANwA1ADMAMQAvAC8ALgAuAC0AKgAoACgAKAAkACQAIwAiACIAIgAj
ACEAHwAcABoAFwAUABIAEAAOAA8AEQATABQAEQAOAAsACQAKAAkACQAIAAYABgAGAAYA
BwAHAAgACAAGAAYABgAGAAYABgAIAAgACAAJAAkACQAJAAkACQAJAAwADAANAA0ADQAM
AAsACgAMAAkACwAOAA4ADgAPAA8ADQAKAAwADAAMAAwADQANAA0ADQALAAsACwAJAAkA
CgAKAAsACgAJAAcABgAKAA0ADgAPABIAFAAUABQAEQAQABAADwARABEAEgASAA8ADgAN
AA0ADgAOAA4ADgAOAAsACgAKAAYAAwAAAP3///8AAAAA/v/+//7//v/+//7//v/8//v/
/f/8//n/+f/3//f/9v/1//X/9f/1//X/9f/1//X/9f/1//T/8//y//j/9v/0//X/9f/z
//L//P8UAD0AZgCGAKgA0wD8ACQBRgFNASQB1gB8AC4A7f+2/5n/o/+8/83/3P/m/+r/
7P/v//H/7//v//H/8f/v//D/8P/v/+//7//v//D/8v/y//L/8v/y//T/9P/0//T/8//z
//X/8//0//T/9f/2//f/+f/8//v/+f/3//b/9//5//r//P/8//z//P/8//r/+v/8//7/
AAAAAAAAAQABAAIAAgAEAAcABwAIAAgACgAMAA0AEAAQABEAEQARABYAGgAbAB4AIAAf
AB4AHQAdACAAJAAlACYAJgAmACcAKQApACgAJwAmACUAJAAjAB8AHgAeAB0AGwAaABsA
HAAZABgAFgAUABUAFAAUABEADQAKAAgABQAFAAQAAwACAAMAAwADAAIA///+//3//f/6
//n/+f/4//r/+v/6//r/9//3//j/+P/6//r/+v/6//j/+P/6//r/+v/7//v/+//5//n/
+f/5//z//P/9//3/AAAAAAAAAAACAP//AQAEAAIABAAFAAcACAAHAAYABQAEAAIAAQAA
AP//AQABAAEA/////wAAAAABAAMAAwACAAIAAwAFAAUABQAEAAYABgAGAAgACAAJAAkA
CQAJAAoACgAHAAYABQAFAAYABgAGAAYABQABAP///v/7//n/9//1//f/+v/8//z/+f/4
//f/9v/0//T/8v/x//H/8P/t/+3/6//r/+r/6f/q/+v/7P/t/+3/7f/t/+3/7v/u/+7/
7v/u/+r/6P/p/+n/4//k//b/FAA9AGgAjgCyAN8AEAFAAV4BXQE0AeQAggAsAOH/qP+V
/6n/wP/J/9T/4P/m/+T/4f/f/+X/6//l/9//3//g/+D/3//h/+H/4f/i/+H/4P/f/97/
3v/g/+D/4P/i/+H/4f/j/+H/4v/i/+P/4//j/+T/5v/l/+X/5f/m/+T/5f/l/+b/6f/q
/+v/7P/q/+r/7P/u/+7/7v/u/+//8f/y//L/9P/z//P/9P/0//T/9v/3//r//f///wAA
AQAFAAgACAAKAA0ADQANAA0ADwASABYAFwAaABoAGgAbABoAGQAXABUAFAATABIAEQAR
ABAAEAAPAAoACAAIAAgABgAGAAUABAADAAIAAgD///7//P/7//n/9v/y/+7/6v/s/+3/
7v/u/+7/7v/u/+//7f/r/+r/6P/o/+j/6P/o/+X/5f/m/+b/5v/m/+b/5v/o/+j/6v/q
/+n/6f/o/+f/6P/p/+r/6//s/+z/7f/t/+z/7P/s/+z/7f/r/+7/8v/s/+z/7f/v/+7/
7v/u/+7/7v/v/+//7//v/+//7//v/+3/7//w//D/8f/y//P/8//0//T/9f/0//P/9f/4
//n/+v/4//j/+f/5//f/9//4//j/9//2//X/9f/0//T/9P/0//T/8f/w//D/7//t/+v/
6f/n/+j/6P/m/+b/5v/m/+b/6P/o/+b/5f/j/+L/3//f/+H/4f/g/9//4f/h/+H/4f/g
/9//3v/d/97/3v/e/97/4P/i/97/3f/d/9n/2P/i//r/GwBCAGoAjgCzANwACAEwAUMB
LgHwAJoARAD3/67/g/+F/57/tf/A/8r/1v/c/9//3//f/+H/4f/h/+D/4P/f/93/3//f
/9//4P/g/+D/4P/g/97/4P/g/+D/4//j/+T/5//l/+b/5v/n/+b/5f/l/+b/6P/p/+r/
7P/q/+v/6//s/+z/7P/s/+z/7P/s/+7/8P/0//T/9P/1//P/9P/0//b/9v/1//X/9P/5
//z//v8CAAMABQAGAAcACQAMAAwADgASABMAFAAVABUAGAAcAB0AHAAcABwAHQAdAB0A
HAAbABwAGwAaABkAGQAYABgAFwAUABIAEgASAA4ADgANAAwACwAKAAoABwAEAAIAAQD/
/////v/9//z/+v/5//j/9v/1//T/8//z//T/8//z//L/8P/w//D/8P/w//H/8//0//L/
8v/y//L/8f/w//H/8P/y//P/8//z//P/8//z//P/9P/0//X/9f/2//b/9v/2//j/9//7
/wAA/f/8//z/+//9//7///8AAAEAAgACAAEAAAD///3//f/9//v//P/+////AQADAAMA
AgACAAEAAwADAAMAAgAEAAQABAAHAAgACgALAAoACQAJAAgABwAGAAUABQAEAAQABAAE
AAQAAQAAAAAA+//5//f/9f/3//j/+P/2//j/+P/4//j/9v/2//T/8//0//T/8v/z//H/
8f/w/+//8f/x//H/8f/z//P/8//z//f/+P/5//r/+P/4//b/8//z//X/9P/2/wQAHwBG
AHAAkACtANYAAgEoAUEBQAEWAcgAcAAjAOD/q/+Z/6z/w//Q/97/7v/2//n/+//7//n/
+f/7//n/+v/6//n/+//7//v//P/+//7//v/+//3//v/9//z//v/9//3///8BAAIAAgAD
AAMAAwAEAAYACAAJAAoADAAOAA8ADwAQABIAEgASABIAEQAQABEAEgAUABQAFAAVABcA
GAAYABoAHQAdAB4AHgAgACIAIwAmACUAJwAoACkAKQAsACwALgAxADEAMQAxADYAOgA/
AEEAPwA+AD0APQA/AEEAQgBDAEAAPwA+AD0AOwA6ADoAOQA4ADYANgA2ADIAMgAxADAA
MQAwADAALQAsACoAKQAnACgAJgAkACIAIQAhACEAIAAdABwAGwAbABoAGQAZABgAFwAW
ABUAFAAUABUAFwAYABkAGgAbABwAGQAYABkAGAAbAB0AHgAfAB8AHwAfAB8AIgAiACMA
IwAiACIAIgAiACQAIQAjACYAJgAmACcAJwAlACUAJQAlACcAJwAnACcAKAAnACgAKgAo
ACgAKAAoACYAJQAlACUAJQAlACYAKgArACoAKwAqACwALAAuADAAMAAwADIAMwAzADMA
MQAxAA==
         </WaveFormData>
      </LeadData>
      <LeadData>
         <LeadByteCountTotal>10000</LeadByteCountTotal>
         <LeadTimeOffset>0</LeadTimeOffset>
         <LeadSampleCountTotal>5000</LeadSampleCountTotal>
         <LeadAmplitudeUnitsPerBit>4.88</LeadAmplitudeUnitsPerBit>
         <LeadAmplitudeUnits>��V</LeadAmplitudeUnits>
         <LeadHighLimit>2147483647</LeadHighLimit>
         <LeadLowLimit>268435456</LeadLowLimit>
         <LeadID>V5</LeadID>
         <LeadOffsetFirstSample>0</LeadOffsetFirstSample>
         <FirstSampleBaseline>0</FirstSampleBaseline>
         <LeadSampleSize>2</LeadSampleSize>
         <LeadOff>FALSE</LeadOff>
         <BaselineSway>FALSE</BaselineSway>
         <ExcessiveACNoise>FALSE</ExcessiveACNoise>
         <MuscleNoise>TRUE</MuscleNoise>
         <LeadDataCRC32>345327018</LeadDataCRC32>
         <WaveFormData>
CAAIAAgACAAIAAgACAAIAAoACgAKAAoACAAIAAgACAAEAAIAAAD+//7//v/+//7/AAAA
AAAAAAD9//z/+//6//n/+P/3//b/9v/2//b/9v/4//j/+P/4//b/9v/2//b/9f/0//P/
8v/0//b/+P/6//z//P/8//z/+v/6//r/+v/6//r/+v/6//j/+P/4//j/+//8//3//v/8
//z//P/8//z//P/8//z//P/8//z/+//5//n/+f/5//3//v///wAA/v///wAAAQD///7/
/f/8////AAACAAMABQAFAAYABgACAAEAAAD+//7//v/+/wAAAQAAAAAAAQD///3/+f/3
//n/+P/4//f/9f/1//T/9P/2//T/8//y/+//7//t/+z/7f/t/+z/7P/q/+r/6v/r/+n/
6P/o/+j/6v/r/+v/6v/s/+7/6//m/+H/4f/d/9v/5v8AAB0APQBkAJEAxQD9ADMBUgFc
AUkBFgHRAIsAQgACAOL/5P/n/+T/6f/v/+//7//v/+7/7f/r/+r/6f/o/+f/5v/m/+b/
5v/m/+b/5v/m/+b/5v/o/+j/5//o/+n/6//s/+r/6f/p/+r/6P/o/+j/6P/p/+n/6f/p
/+b/5v/n/+f/6f/p/+r/6v/q/+v/6//r/+3/7f/t/+7/8v/y//L/8v/y//H/8P/w//L/
8//2//j/+P/4//j/9//7//z//P/+/wIAAgACAAQAAwADAAUABQAFAAYABgAHAAYABgAF
AAMABAAFAAUABQAHAAcABwAHAAUABAAEAAMAAQABAAEAAgACAAIAAgAAAAAAAAAAAAAA
/f/7//r/+P/2//b/9//3//X/9f/2//f/8//y//L/9P/0//P/8//0//T/9P/0//T/8v/y
//L/8f/x//L/8//z//H/8v/y//L/8v/x//H/8f/x//H/8v/z//X/9f/1//X/8//z//T/
9f/3//X/8//z//T/9v/2//b/9v/4//j/+P/4//b/9v/2//X/9//3//f/9//1//T/8//y
//P/9f/3//n//P/8//z//P/7//r/+v/5//r/+//9//7//f/9//3//P/6//r/+v/8//7/
/P/7//v/9//1//H/7//w//D/8f/x/+//7//u/+7/8P/u/+3/7P/r/+v/6f/o/+f/5//m
/+b/5P/k/+T/5f/n/+b/5v/m/+b/5//n/+b/5v/o/+X/5v/l/+H/2//X/9b/4v///yEA
QgBlAJMAwwD3ACYBQAE5ARYB3wChAGIAHgDs/9z/4f/g/+H/5f/l/+X/5//k/+P/4f/g
/+H/4v/j/+T/4v/i/+L/4v/g/+D/4P/g/+L/5P/k/+P/4f/h/+L/4v/i/+H/4f/i/+L/
4v/i/+L/4//j/+P/4//i/+L/4//j/+P/4//k/+T/5P/l/+X/5f/l/+X/5f/m/+b/5v/m
/+b/6f/p/+n/6v/t/+3/7//w//H/8v/z//P/8//0//T/9v/1//T/8//0//f/+f/9////
AQACAAIAAwACAAIAAQD//wAAAQABAAEA///////////9//z//P/7//7///8AAAIAAAAA
AAAA/v/+//7//v/+//v/+f/4//b/9//4//r/+//3//X/9P/z//P/8v/y//T/9P/z//P/
9P/z//L/8f/w//L/8v/y//H/8//0//X/9f/1//b/9v/2//T/8//z//P/8f/x//L/8//z
//P/8//z//D/7//v/+//8P/x//L/9f/5//T/9P/0//T/9P/0//T/9P/0//b/9v/2//X/
8//z//P/8//y//L/8v/y//L/8//0//X/9v/2//b/9v/0//T/9f/1//X/9f/2//b/9//3
//f/9v/4//j/+P/6//z/+v/5//n/9f/z/+//7f/t/+z/7P/r/+3/7f/s/+z/6v/o/+f/
5v/n/+f/5f/k/+H/4f/g/+D/3v/e/97/3//i/+L/4//k/+T/5f/l/+T/5P/k/+H/3v/d
/9v/1f/R/9T/5v8JAC0ATABtAJcAyQD/ACwBPgEtAQYBywCLAEgACADi/9z/3f/c/93/
4f/h/+X/5//k/+H/4//m/+X/5P/j/+L/4f/g/9//3v/e/97/3v/e/+D/4v/i/+H/4f/h
/+L/4v/k/+P/4//k/+T/5P/k/+T/5v/n/+j/6f/o/+j/6f/p/+j/5//n/+b/5//p/+r/
6//r/+v/6//s/+3/7P/r/+r/7P/t/+7/8P/x//H/8//0//P/9P/1//X/9f/2//b/+P/6
//r/+v/8//7///8CAAMAAAAAAP////8AAAIAAwADAAEAAQAAAP/////////////+//7/
/////wEAAQABAAIAAgACAAIAAAD///7//f/8//v/+f/4//b/9f/0//T/8//x//H/8v/z
//P/8v/y//T/8P/v/+//8P/w//D/8P/w/+7/7P/q/+f/6v/s/+7/7//v//D/8P/w/+//
7f/s/+v/7P/t/+//8f/z//P/8//z//L/8f/x//H/7//v//H/8//2//T/9P/0//T/8v/y
//L/8v/0//T/9P/z//P/8//z//P/8v/y//L/8v/y//P/9P/1//T/9P/0//T/9v/2//f/
9//3//f/+P/4//f/9//3//b/9f/0//P/9P/2//T/8//z//T/8//w/+//7f/s/+z/6//t
/+3/7P/s/+z/6v/p/+j/5f/l/+P/4v/i/+P/4//k/+T/5P/k/+X/4//i/+L/4v/k/+X/
5f/k/+L/4P/d/9z/2f/Z/9X/2f/s/wwALwBXAIAArwDjAB0BSQFaAU4BIwHmAKMAXwAc
AO7/5P/o/+X/5v/p/+f/5f/r/+3/6P/l/+f/5v/l/+T/4//i/+L/4v/i/+L/4v/i/+L/
4v/i/+T/5P/j/+H/4f/i/+L/5P/j/+P/5P/m/+b/5v/m/+f/5//n/+f/5v/m/+f/5//p
/+n/6v/q/+j/6f/p/+n/7f/t/+3/7v/u/+7/7v/u//L/8//0//b/9P/z//T/9P/2//j/
+v/7/wAAAgADAAYABwAGAAUABgAFAAUABwAHAAkACgAKAAsACwAMAAwACwALAAsACgAJ
AAcABwAHAAcABwAIAAoACwANAA0ADQAOAA4ADgAOAAwACwAKAAkACAAHAAUABAACAAIA
AgADAAMA/v/9//3//f/8//z//f8AAP7//f/9//7//P/8//z//P/+//7//v/9//3//v//
////AQACAAIAAgACAAEAAQABAP////8AAAEAAQABAAEAAQADAAMABAAFAAMAAwADAAUA
BgAEAAQABAAEAAQABAAEAAQABgAGAAYABQAFAAUABQAFAAQABAAEAAQABQAHAAkACwAL
AAoACQAIAAgACAAJAAkABwAHAAgACAAJAAkACQAIAAgACAAIAAoACwAKAAoACwAKAAkA
BgAFAAUABAAEAAMAAQABAAAAAAACAAAA///+//z/+//4//b/9//3//b/9v/2//b/9v/3
//f/9v/2//b/+P/5//n/+P/2//L/8f/w/+3/5f/j/+3/BgAoAE0AdQCkANkAEwFLAXEB
fgFwAT0B+gCvAGEAGgD0//D/9v/7//r/+//7//v/+f/5//b/9f/3//j/9f/0//P/8v/y
//L/8v/y//L/8v/y//L/8v/0//T/8//z//P/9P/0//L/8f/x//L/8P/w//D/8P/0//X/
9v/3//T/9P/1//X/9f/1//b/9v/2//f/9//3//n/+f/5//r//P/8//z//P/7//v/+//8
//3//f///wAA//8AAAEAAQAEAAYABwAKAAoACgAKAAwADQANAA8ADwAPABAAEAARABEA
EgASABEAEAAPAA0ACwALAAsACwALAAoACgALAAsADQANAA0ADgAMAAwADAAKAAkACAAH
AAYABwAFAAQAAgD///7//v/9//3//f/+///////+//7/AAD8//v/+//8//r/+v/6//r/
+v/6//r/+f/3//j/+f/5//r//P/9//7//v/9//3//f/9//3//v////7//f/8//v//f/9
//7///8BAP/////9//z//v/+//7//v8BAAIAAwAEAAQABAAEAAMAAwADAAMAAwADAAIA
AQAAAAEAAwAFAAcABwAGAAUABAACAAIAAwADAAUABQAGAAYABQAFAAUABAAEAAQABAAG
AAYABAADAAMABAADAAAA//8BAAAAAAD///z/+//5//j/+v/4//f/9v/1//X/8//y//P/
8//y//L/8v/y//L/8//x//D/8P/w//D/8f/x//D/8v/w/+//7v/t/+f/3//d/+z/CgAv
AE8AdgCnANsADwFBAWABYAFFARABzQCHAD4AAgDq/+r/6//u//P/8//x//P/9f/0//P/
8f/w/+//7v/t/+z/6v/q/+r/6v/r/+z/7f/u//D/8v/y//H/7//v//D/8P/v/+3/7P/s
/+z/7P/s/+z/7//v/+//7//w//D/8f/x//D/7//v/+7/7v/v/+//7//v/+//7//w//P/
9P/1//b/9//3//f/+P/3//f/+f/6//v//P/9//3/AQACAAIABAAGAAYABgAIAAkACQAL
AAsACQAKAAoACwALAAwADAALAAsACwAKAAkABwAHAAcABwAGAAYABwAHAAgACQAKAAwA
CwAKAAkABgAHAAYABQAEAAUAAwACAAAA/v/+///////6//n/+f/5//n/+P/4//r/9v/1
//X/9v/4//j/+P/4//r/+v/6//n/+P/4//j/9//3//j/+P/4//r/+f/5//n/9//3//j/
+f/7//v/+//7//n/+f/6//v/+f/7//3/+//8//7//v/+//7//P/8//z//P/+//7//v/9
//v/+//7//v//v/+//7//v/+////AAABAAIAAgACAAIAAAAAAAEAAQADAAMABAAEAAMA
AwADAAIAAAAAAAAAAgADAAIAAgADAAIAAQD+//3/+//6//r/+f/3//f/9v/2//j/9v/1
//T/9f/1//P/8v/v/+//7v/u/+z/7P/s/+3/7v/u/+//8P/t/+3/7P/q/+z/8P/v/+7/
6f/l/9//2//i//b/EQAzAFgAfwCvAOMAEwE4AUgBOQEOAdMAkwBOAA4A6v/m/+n/6P/p
/+3/7//x/+//7v/v/+3/6v/q/+r/6v/q/+j/6P/o/+j/6P/o/+j/6P/q/+z/7P/r/+n/
6f/q/+r/7P/r/+v/7P/q/+r/6v/q/+r/6f/o/+f/6P/o/+n/6f/n/+f/6P/o/+b/5//n
/+f/6v/r/+z/7v/u/+7/7v/u//H/8f/x//L/8//z//X/9v/2//b/9v/1//n/+v/6//z/
AAAAAAAAAgADAAMABQAFAAUABgAGAAcABAAEAAMAAQADAAMAAgABAP//////////AQAC
AAQABQADAAMAAwAEAAQABAAEAAIAAwACAAEAAAD///3//P/6//j/+P/5//n/9f/z//L/
8f/y//L/8//2//b/9f/1//b/9f/0//P/8v/y//L/8v/x//P/9P/1//X/8//0//T/9P/2
//X/9f/1//P/8f/w/+//8f/x//H/8f/z//X/+P/7//r/+f/4//n/9//4//j/+P/4//j/
9v/2//b/9v/2//b/9v/1//P/8//z//P/9f/2//f/+P/2//f/+P/5//r/+v/6//r/+P/4
//n/+f/8//3///8AAP////////7//f/8//v//P/8//r/+f/5//r/+f/2//X/8//y//L/
8f/x//H/8P/w/+7/7P/r/+r/6v/r/+r/6v/r/+v/6v/q/+j/6P/o/+n/5//m/+b/5v/o
/+n/6f/o/+r/6v/p/+b/5f/j/93/2//k//r/GQA7AGAAiQC5AOkAGwE8AUQBKwH0ALMA
cwAwAPj/4P/i/+X/5v/p/+n/6f/r/+v/7P/v/+//6v/n/+b/5f/k/+X/5v/n/+j/6P/o
/+j/6P/o/+r/6v/p/+f/5//o/+j/6f/p/+r/7P/q/+r/6v/q/+v/6//r/+v/6P/o/+n/
6f/q/+v/7f/u/+7/7//v/+//7//v/+//8P/y//L/8v/y//T/9f/2//j/9//3//n/+v/5
//r/+//7////AAAAAAIABgAGAAYACAAIAAcACAAHAAcACAAIAAkABwAIAAgABwAJAAkA
CAAHAAkACQAJAAkABgAGAAcABwAJAAkACQAKAAoACgAKAAgACAAIAAgACAAHAAUABAAC
AAEAAAAAAP///v/9//3//f/5//j/+P/6//j/9//3//j/+P/4//j/+P/6//r/+v/5//v/
/P/9//3//P/8//v/+v/6//n/+f/5//v/+//8//3//f/9//3//f//////AAABAAEAAwAB
AP//AAAAAAAAAAAAAP7//v/+//7/AAAAAAAA//////////////7//v/+//7///8BAAMA
BQAEAAQABAAEAAYABgAHAAcABQAFAAYABgADAAMAAwACAAIAAgACAAQABQAEAAQABQAE
AAMAAAD///3//P/8//v/+f/5//j/+P/6//j/9//2//X/9f/z//L/7//v/+7/7v/w//D/
8P/x//H/8P/w//D/8v/z//P/8v/y//L/7//o/+P/4//l/+f/9v8YAD8AYQCKAL0A8wAp
AVUBagFeATcB/AC1AGsAJAD2/+r/7v/v//L/9f/1//X/9f/z//D/8f/z//L/8f/w/+//
7v/s/+z/7P/s/+z/7P/s/+z/6v/s/+z/6//t/+3/7v/u/+7/7f/t/+7/8P/w//D/8P/v
/+//7//v/+z/7P/t/+3/7//v//D/8P/x//P/9P/1//b/9f/0//T/+P/4//j/+P/5//n/
+f/6//v/+//9//7///8AAAEAAQABAAIAAgAEAAkACgALAA4ADgANAA4ADQANAA4ADgAP
AA8AEAAQAA8ADQANAAwACwALAAsACwALAAwADAANAA0ACwALAAsADAAMAAwADAAKAAkA
CAAHAAYABQADAAIAAAD+//7///////r/+f/5//n/+f/6//z/AAD8//v/+//8//r/+v/6
//r/+v/6//r/+f/3//j/+f/5//v//P/8//z//P/7//v/+//9//3//v////7//f/8//v/
/f/9//7///8HAAUAAwABAAIAAgACAAIAAgACAAIAAgACAAEAAAD///3///////////8A
AAAAAAAAAAAAAQACAAMABgAGAAYABgAEAAQABQAFAAcABwAIAAgABQAFAAUABAAGAAYA
BgAIAAYABAADAAMAAwADAAEAAQD///7//v/9//v/+//6//r/+v/4//f/9v/z//P/8f/w
//D/8f/x//L/8P/w//D/8f/z//L/8v/y//H/8f/w/+7/8v/y//H/8P/t/+X/3f/h//L/
DgAzAFcAggC3AO8AJwFXAXQBcAFPARQBzwCJAEIACgD2//T/8//y//P/+//7//X/9f/0
//H/7//u/+3/7P/r/+r/6//s/+3/7v/s/+z/7P/s/+z/7v/u/+3/7P/r/+v/6v/q/+n/
6f/q/+v/7P/t/+7/7//v/+//7//u/+7/7//v/+3/7f/u/+7/7v/v/+//7//z//P/8//0
//T/9P/0//T/9v/3//j/+v/6//n/+v/6//v//P/9//3///8AAAAAAgAFAAYABwAKAAoA
CQAKAAkACQAKAAoACwALAAwADAALAAsACwAKAAkABwAHAAcABwAIAAgACQAJAAgABwAG
AAYABwAIAAkACAAHAAYABQAEAAIA///9//r//P/8//3//f/7//v//P/9//n/+P/4//r/
9//1//T/9P/2//b/9v/2//f/+P/5//n/9//4//n/+f/4//j/9//2//b/9f/1//X/9//3
//j/+f/6//v//P/9//v/+//8//3/+//7//3//f/8//v/+v/5//j/+v/8//7/AAAAAAAA
AAD///3//f/9//3//v/+//7//v/9//3//f/9////AAABAAIAAwAEAAYABwAEAAMAAwAC
AAMAAwADAAIAAgACAAIABAAEAAIAAQABAAIAAQD+//3//P/6//n/9//4//n/+f/6//j/
9v/1//T/8f/x/+//7v/t/+3/7P/s/+z/7P/s/+3/7f/s/+z/7P/u/+//7//u/+z/7v/t
/+z/6//l/9n/0//c//b/FwA7AGIAkQDFAPsANQFgAWwBVwEsAesAowBWABIA7P/m/+f/
6P/r/+//8f/z//X/9P/z/+//7P/p/+j/5//m/+b/5v/m/+b/5v/m/+b/5v/m/+j/6P/n
/+n/6f/q/+r/6v/p/+n/6v/o/+j/6P/o/+j/5//m/+X/5//o/+r/6//r/+v/7P/s/+r/
6//r/+v/7v/v//D/8v/z//L/8f/w//H/8f/x//L/9f/1//f/+P/5//r/+//7//r/+v/5
//r//f/+////AgAEAAUACAAJAAcACAAIAAkACAAIAAcABQAFAAUABAADAAMAAwADAAMA
BAAEAAUABQAFAAUABQAGAAQABAAEAAIAAQAAAP///v8AAP/////+//v/+v/6//n/9//3
//j/+f/1//T/9P/2//T/8//z//T/9v/2//b/9v/0//T/9P/z//P/9P/1//X/8//0//T/
9P/0//P/8//z//P/8//0//X/9//3//f/9//3//f/+P/5//f/9//3//n/+f/4//j/+P/4
//j/+P/4//j/+P/6//r/+v/5//n/+f/5//n/+v/6//r/+v/6//v//P/9//z//P/8//z/
/v/+////////////AAAAAP7//f/8//r//P/+/wAABAABAP7//P/7//z/+//4//f/9f/0
//T/8//z//P/8v/y//T/8v/x//D/7f/t/+v/6v/n/+f/5v/m/+n/6v/r/+3/7f/s/+z/
7P/q/+v/6//q/+j/6P/n/+b/5f/j/93/1//e//L/EQA1AFoAgQCxAOcAGwFEAVYBQwEU
AdcAlQBMAAwA5v/g/+H/5P/r/+3/7f/t/+3/7P/r/+v/6v/n/+b/5f/k/+T/5P/k/+T/
5v/m/+b/5v/k/+b/5v/l/+X/5f/m/+b/5v/l/+X/5v/o/+j/6P/o/+n/6f/p/+n/5v/m
/+f/5//l/+X/5v/m/+b/5//n/+f/6f/p/+n/6v/u/+7/7v/u/+//7//v//D/7//v//H/
8v/z//T/9f/1//f/+P/4//r//v/+//7/AAAAAP//AAD/////AAAAAAEAAQACAAIAAQAB
AAEAAAD//wEAAQABAAEA/v/+//////////////8AAAAAAAAAAP7////+//3//P/6//f/
9f/y//L/8v/z//P/8f/x//L/8//v/+7/7v/w/+7/7f/t/+7/8P/w//D/8P/v/+7/7f/r
/+v/7P/t/+3/8f/0//b/+P/2//X/9f/1//X/9f/2//f/+f/5//n/+f/5//n/+v/7//v/
+//7//3/+//8//7//v/+//7//v/+//7//v/9//z/+//5//v/+//7//v//v/+//7//v/8
//3//v///wIAAgACAAIAAgACAAMAAwACAAEAAQAAAAIAAwAEAAQAAgACAAIABAACAAAA
//////z/+//4//f/+P/4//n/+f/4//f/9f/0//f/9v/2//b/9f/1//P/8v/w/+//7f/s
/+3/7v/v//H/7//u/+7/7v/s/+3/7f/s/+7/8P/t/+b/4//h/9//4f/o//r/GwA/AFwA
gwCzAOcAHQFEAU4BOQEIAckAhwBGAAoA6P/m/+n/6v/v//H/8f/x//H/8P/v/+//7v/t
/+z/6//q/+j/6P/o/+j/6v/q/+r/6v/q/+z/7P/r/+n/6f/q/+r/7P/r/+v/7P/s/+z/
7P/s/+3/7f/t/+3/6v/q/+v/6//t/+3/7v/u/+7/7//v/+//8//z//P/9P/4//j/+P/4
//b/9f/0//T/9//3//n/+v/9//7/////////AAAAAAIABAAEAAQABgAGAAUABgAFAAYA
CAAJAAsADQAOAA4ADQAMAAsACQAHAAcABwAHAAcACAAIAAkACQAHAAcABwAIAAkACgAL
AAoABwAGAAUABAABAP///v/8//3//v8AAAEA+//5//j/9//3//b/9v/4//j/9//3//j/
+P/4//j/+P/4//j/+P/3//f/+P/5//n/9//4//j/+P/6//n/+f/5//r/+//9/////v/9
//z/+//5//n/+v/7//z//f/+/wEA/f/6//z//P/8//z//f/+////AAD///7//f/7//3/
/f/9//3//f/8//v/+v/9////AQADAAYABgAGAAYAAwACAAIAAQADAAMABAAEAAEAAQAB
AAAAAgACAAIABAAEAAIAAQABAP7//f/6//n/+f/4//j/9//3//f/9v/2//j/9v/1//T/
9f/1//P/8v/x//H/8P/w/+//7v/t/+3/7//u/+7/7v/s/+3/7f/s//D/8P/t/+z/6//l
/9//3//y/xIANwBZAIQAuQDvACUBVQFsAV4BMQH0ALMAcQAsAPr/7v/y//P/9P/1//H/
8f/x/+//7P/r/+3/7v/r/+r/6f/o/+j/6P/o/+j/6v/q/+r/6v/q/+z/7P/r/+v/6//s
/+z/6v/p/+n/6v/r/+z/7f/u/+z/6//q/+n/6v/s/+//8f/v/+//8P/w/+7/7//v/+//
8//z//P/9P/0//T/9P/0//f/9//3//j/9//3//n/+v/5//r/+//7/wAAAgADAAYABwAG
AAUABgAFAAUABwAHAAkACgAKAAsADQAOAA4ADQALAAsACgAJAAkACQAJAAkACgAKAAsA
CwALAAsACwAMAAwADAAMAAoABgAEAAIAAAACAAEAAQAAAAIAAgADAAMA/v/9//3//f/6
//j/9//4//f/9//4//r/+P/4//j/+P/6//r/+v/5//f/+P/5//n/+f/6//r/+v/6//n/
+f/5//n/+f/6//v//P/9//7////9//3//v//////AwADAAUABgAFAAQAAwACAAAAAAAA
AAAAAAAAAAAA/////////////wIAAgACAAIAAgADAAQABQAEAAQABAAEAAUABgAIAAkA
CQAJAAoACgAHAAcABwAGAAYABgAGAAgABwAEAAIAAQACAAEA/v/9/wAAAAABAAEAAAD/
//3//P/6//j/9//2//X/9f/z//L/8f/x//D/8P/y//L/8v/z//X/9P/0//T/8v/z//P/
8v/y//L/8f/u/+v/4//d/+f//P8cAEEAaQCYAM8ACwFDAW0BgAFyAUUBAAG1AGkAJAD6
//b/+v/1//T/+f/5//X/8//x//j/+//1/+7/7//u/+3/7P/u/+7/7v/u/+z/7P/s/+z/
7P/u/+7/7f/t/+3/7v/u/+7/7f/t/+7/7v/u/+7/7v/t/+3/7f/t/+7/7v/v/+//8v/z
//X/9v/1//X/9P/z//f/9//3//j/+v/6//r/+v/6//n/+P/4//n/+f/7//z///8AAAEA
AQADAAQABAAGAAgACAAIAAoACwALAA0ADQAOABAAEQATABIAEgARAA8ADwAPAA4ADQAN
AA0ADQANAAwADAANAA0ACwALAAsADAAMAAwADAAKAAsACgAJAAgABAABAP///P/9//7/
AAABAP////8AAAEA/v/8//v//P/6//n/+f/6//j/+P/4//j/+P/4//j/9//4//r//P/9
//r/+v/5//j/+f/5//r/+//7//v//P/9//v/+//7//v//P/9////AQD7//v//f/9//7/
/v/+//7//v8AAAAAAAAAAAAAAAAAAP//AQABAAEAAQAEAAQABAAEAAMAAwADAAMABgAG
AAYABgAGAAYABwAHAAUABQAGAAYABQAFAAUABAAEAAQABAAGAAgABgAFAAUABgAFAAIA
AQD///7//v/9//v/+//6//r//P/6//n/+P/3//f/9f/0//X/9f/0//T/9P/0//T/9f/0
//L/8f/w//L/8//z//L/9P/2//H/7v/t/+f/3//j//T/DAAtAFMAfgCtAOEAGQFLAWoB
bAFNARgB1QCLADwAAgDq/+7/8//y//P/9f/3//f/9f/0//X/9f/0//H/8P/v/+7/7v/u
/+7/7v/u/+7/7v/u/+7/8P/w/+//8P/x//P/9P/0//P/8//0//P/8v/x//D/8v/z//T/
9f/y//L/8//z//H/8f/y//L/8v/z//P/8//2//f/+P/6//v/+v/5//j/9//3//f/+P/8
//3/AAACAAMABAAFAAUABQAGAAYACAALAAwADQAQAA8ADwARABEAEQASABIAEwATABQA
FAATABUAFQAUABMAEwATABMAEwASABIAEwATABEAEQARABIAEgASABIAEAAOAAwACgAI
AAgABwAHAAYABAAEAAUABQAEAAMAAwADAAEAAAAAAAIA/v/9//3//v///wAAAQACAAIA
AgACAAEAAAAAAAAA//8BAAIAAgACAAAA/////////////wAAAQABAAEAAQABAAQABQAH
AAkABwAFAAMAAwADAAQABQAGAAcACAAGAAYABgAGAAUABAADAAEAAgADAAQABQAIAAgA
CAAIAAYABwAIAAkACQAIAAcABgAIAAoADQAPAA4ADQANAAwADQANAA0ADAAMAAwADAAO
AA4ADAALAAsACAAHAAQAAwAFAAQABAADAAMAAwACAAIAAAD+//3//P/9//3/+//6//n/
+f/4//j/+P/4//j/+f/5//j/+P/4//n/+//8//z/+P/4//f/9P/x/+3/6f/l/+z/AAAh
AEUAaACPAMEA+QApAVABXgFPASIB4wChAFoAFgD0//D/8//y//X/+//9//3//f/8//n/
9//6//n/+P/3//b/9v/2//b/9v/2//b/9v/2//T/9v/2//X/9//3//j/+P/4//f/9//4
//f/9v/1//T/9f/1//X/9f/1//b/+P/5//n/+f/6//r/+f/5//j/9//7//v/+//8//7/
/v/+//7/AQABAAEAAgADAAMABQAGAAcACAAJAAkACgAKAAkACgAMAAwADAAOABAAEQAU
ABUAEwAUABQAFQAWABgAGQAZABcAFwAWABUAFQAVABUAFQAUABQAFQAVABUAFQAVABYA
FgAWABYAFAATABIAEQAQABEADwAOAAwADAAMAA0ADQAIAAcABwAHAAUABAAEAAYAAwAB
AAAAAAACAAIAAgACAAMABAAFAAUAAgACAAIAAQACAAQABQAGAAYABQAFAAUAAwADAAQA
BQAFAAUABQAFAAUABQAGAAcABwAHAAcACQAHAAYABgAGAAgACAAJAAkACwALAAsACwAJ
AAgACAAIAAYABgAGAAYABgAGAAYABwAGAAcABwAIAAsADAAOAA8ADwAPABAAEAAQABAA
EAAPAA==
         </WaveFormData>
      </LeadData>
      <LeadData>
         <LeadByteCountTotal>10000</LeadByteCountTotal>
         <LeadTimeOffset>0</LeadTimeOffset>
         <LeadSampleCountTotal>5000</LeadSampleCountTotal>
         <LeadAmplitudeUnitsPerBit>4.88</LeadAmplitudeUnitsPerBit>
         <LeadAmplitudeUnits>��V</LeadAmplitudeUnits>
         <LeadHighLimit>2147483647</LeadHighLimit>
         <LeadLowLimit>268435456</LeadLowLimit>
         <LeadID>V6</LeadID>
         <LeadOffsetFirstSample>0</LeadOffsetFirstSample>
         <FirstSampleBaseline>0</FirstSampleBaseline>
         <LeadSampleSize>2</LeadSampleSize>
         <LeadOff>FALSE</LeadOff>
         <BaselineSway>FALSE</BaselineSway>
         <ExcessiveACNoise>FALSE</ExcessiveACNoise>
         <MuscleNoise>TRUE</MuscleNoise>
         <LeadDataCRC32>3225476730</LeadDataCRC32>
         <WaveFormData>
CAAIAAgACAAKAAoACgAKAAoACgAKAAoACgAKAAoACgAGAAQAAgAAAP7//v/+//7/AAAA
AAAAAAD9//z/+//6//f/9v/1//T/9P/0//T/9P/1//b/9//4//b/9v/2//b/9f/0//P/
8v/1//b/9//4//r/+v/6//r/+v/6//r/+v/6//r/+v/6//j/+P/4//j/+f/6//v//P/6
//r/+v/6//r/+v/6//r/+P/4//j/9//3//f/9//3//r//P/9//7//f/8//z/+//7//r/
+v/5//r//P/+////AQABAAIAAgABAP///f/8//3//f/9//7//////wAAAQD+//v/+P/3
//f/9//3//f/9//3//f/9f/1//P/8v/y/+7/7P/r/+v/6//r/+r/6f/p/+n/6f/q/+j/
5//n/+f/6v/q/+n/6f/r/+v/6v/k/+L/4P/e/9j/4P/w/wMAGQA5AF4AhwCzAN8A+gAG
AQAB5wC8AIwAXQAtABAABAD6//H/8P/x/+7/7P/o/+b/5P/k/+T/4//h/+H/4P/g/+D/
4P/g/+D/4P/g/+D/3v/e/97/3v/e/9//4P/i/+L/4v/i/+L/4P/g/+H/4v/g/+D/4v/i
/+D/4P/h/+H/4//j/+T/5P/m/+b/5v/m/+j/6P/o/+j/6P/p/+n/6f/n/+f/5//n/+j/
6f/q/+z/6v/s/+z/7P/u/+//7//w//P/9f/2//j/+P/3//j/9//5//n/+f/5//j/+v/6
//r//P/8//3//f///////////////v/+//3//f/+//7//v/////////9//3//f/+//3/
+//4//f/9P/2//b/9v/1//b/9f/1//T/8f/w//D/8P/w//H/8f/y//L/8//z//P/8f/x
//H/8f/z//P/9P/0//L/8v/x//H/7//w//D/8f/z//P/8//z//X/9f/1//X/8//z//P/
8//3//X/9P/y//T/9v/2//b/9v/2//b/9v/2//b/9v/2//X/9f/1//X/9f/0//T/8//y
//P/9P/2//f/+f/6//z//f/6//r/+v/5//r/+//9//7//P/7//r/+v/7//v/+//8//7/
/f/9//3//P/5//b/9f/1//X/9f/1//P/8//z//H/8f/v/+7/7v/u/+z/6//r/+v/6//q
/+n/6f/p/+n/6v/s/+v/6//r/+z/7P/r/+v/6//t/+r/6v/q/+b/4v/c/9j/4v/3/wsA
IwBAAGUAiwC3AN4A+AD4AOsAzgCqAIMAUwAqABQADAADAPz/+f/0//L/8P/u/+r/6P/o
/+n/6f/r/+z/6//q/+n/6P/o/+j/6P/o/+r/6v/q/+r/6f/p/+n/6v/o/+j/6P/o/+j/
6P/p/+r/6v/q/+z/7P/s/+z/7f/t/+3/7f/u/+7/7v/u/+7/7v/u/+7/7v/u/+7/7//v
/+//7//v/+//7//x//H/8f/y//T/9v/2//b/9v/3//f/+P/3//f/9v/2//r/+//+////
AwADAAMAAwADAAQAAwACAAQABAAFAAUAAwADAAMAAwADAAIAAgABAAQABgAHAAgABwAH
AAcABQAGAAUABQADAAIAAAAAAP7/AQACAAMAAwD///3//P/6//v/+v/6//r/+//7//r/
+v/5//n/+P/3//n/+f/5//n/+f/5//r/+v/8//z/+//7//n/+v/6//v/+f/5//n/+f/5
//n/+f/5//b/9f/0//P/9v/3//n/+v/+//j/+P/4//j/+P/4//j/+P/4//r/+v/6//n/
9//3//f/9//1//b/9v/2//j/+P/5//n/+v/6//v/+//5//r/+//7//v/+//8//z//v/9
//z//P/9//3//f/+/wAA/////////v/7//j/9//2//X/9P/z//P/8//z//H/7//t/+z/
7P/r/+r/6v/r/+r/6f/n/+X/4//j/+P/5P/n/+f/6P/p/+r/6v/p/+n/6f/n/+T/4v/i
/+D/2v/W/9j/4v/5/xUALQBIAGsAkQC9AOQA9gDyAOEAxACeAG8AQwAiABIACAD9//b/
8//u/+7/7v/q/+b/6P/q/+n/5//n/+b/5f/k/+P/4v/i/+L/4v/i/+P/5P/l/+b/4//j
/+P/5P/k/+T/5P/k/+b/5v/n/+j/6v/q/+z/7P/q/+r/6//r/+v/6//s/+z/7v/u/+7/
7v/u/+7/7v/u/+3/7f/s/+v/7f/t/+3/7f/v/+//7//w/+7/8P/w//D/7v/v/+//8P/w
//H/8f/y//T/9f/4//n/+P/3//b/9f/3//r/+//8//z//P/9//3//f/9//3//f/+//7/
/////wEAAgACAAIAAwADAAMAAQACAAEAAQD//////v////7/+//6//n/9//3//f/+P/4
//n/+P/4//j/9f/1//T/9P/0//X/9f/1//P/8f/v/+3/8P/x//P/9P/2//b/9f/1//T/
9P/z//P/9P/1//b/9//5//n/+f/5//j/9//2//X/9f/1//b/9v/6//j/+P/4//j/9//2
//X/9P/2//b/9v/1//f/9//3//f/9f/2//b/9v/2//b/9//3//b/9v/3//f/+f/6//v/
+//5//n/+v/6//r/+f/4//j/9//3//f/+P/5//n/+v/7//v/+f/3//f/9P/z//L/8f/x
//H/8f/v/+//7f/s/+z/6v/o/+f/5//o/+n/6f/p/+f/5//n/+j/5v/l/+X/5f/o/+j/
5//n/+X/4//i/+D/3v/c/9r/2v/m//z/EwAxAFMAeAChAM8A9QAGAQQB9ADTAKwAgABR
ACkAGAAOAAQA+//4//H/7v/w//L/7P/o/+r/6v/p/+f/5//m/+T/5P/k/+T/5P/k/+T/
5P/m/+b/5v/m/+T/4//i/+L/4//k/+X/5v/o/+j/6f/q/+j/6P/q/+r/6v/q/+v/6//r
/+v/7P/s/+z/7P/s/+z/8P/w//D/8P/u/+//7//v//D/8f/y//P/8v/x//D/8P/x//T/
9f/2//n/+//8//7///////7//v/9//3//////wEAAQABAAEABAAGAAYABgAGAAYABwAH
AAUABQAFAAUABwAIAAoACwALAAwADAAMAA0ADQANAAsACgAJAAkABwAGAAQABAACAAQA
BAAEAAMAAAD//////v/9//z//P/8//v/+//6//r/+v/7//v/+//9//3//f/9//3//f/+
//7/AAAAAP///////wAAAAABAP//////////AQABAAEAAQABAAEAAQABAP////8AAAIA
BAACAAIAAgACAAAAAAAAAAAAAgACAAIAAQABAAEAAQABAP//AAAAAAAAAwAEAAYABwAF
AAQABAADAAMABAAFAAUABAADAAMAAgADAAMAAwAEAAUABQAFAAYABwAHAAgACQAJAAcA
BQAFAAIAAQAAAP///f/9//3/+//9//v/+v/6//b/9P/z//P/9f/1//T/8//z//P/8//0
//T/8//z//P/9v/2//X/9f/z/+//7v/u/+r/5P/g/+b/+P8OACcARwBrAJQAwwDvAA8B
HgEeAQgB4QCyAHwASwAlABQAEAAOAAkAAgABAP7/+P/2//b/8v/0//b/8//x//H/8P/w
//D/8P/w//D/8P/w//D/7v/u/+7/7v/v/+//7//w/+//7v/t/+z/7P/s/+3/7v/x//L/
9f/2//T/9P/1//X/9f/1//b/9v/2//b/9v/2//b/9v/2//b/9v/3//f/9//1//X/9f/1
//X/9f/1//b/9v/4//j/+P/5//v//P/+//7//////wAAAwADAAUABQAHAAcABwAHAAoA
DAAMAAwACgAKAAsACwAJAAkACQAJAAoACgALAAsADQAOAA4ADgAPAA8ADwANAAwACwAL
AAkACAAGAAYABAADAAIAAQD//wEAAQACAAIAAQAAAAAAAAD9//3//P/8//r/+//7//v/
+f/5//n/+f/5//n/+v/6//v//P/8//3//f/+//7//////////////wAA///+//3/////
//////8BAAEAAAD+//z//v/+//7//v8BAAIAAwAEAAQABAAEAAMAAQABAAEAAQABAAIA
AgACAAQABAAFAAUABAAEAAUABQADAAQABQAFAAcABwAIAAgABgAFAAQABAAFAAUABQAG
AAYABQAFAAUABwAFAAMAAwAEAAMAAgABAAAA///+//v//f/7//r/+v/4//b/9f/1//f/
9//2//X/9f/1//X/9v/0//P/8//z//T/9P/z//P/9f/z//L/8P/u/+j/4v/e/+j//P8V
AC0ATQB0AJ0AxwDvAAoBEgEIAe8AyACcAGsAOwAgABIACgAFAAQAAQD8//z//P/4//j/
9v/0//X/8//z//L/8f/w/+//7v/v//D/8f/y//P/9P/1//b/8//z//P/9P/z//L/8f/w
//L/8v/z//T/9P/0//b/9v/4//j/+f/5//f/9//4//j/+P/4//j/+P/5//j/9//2//f/
+f/6//v//f/9//3//f/7//v/+//8//r//P/8//z//v//////AAACAAMAAwAEAAUABQAH
AAcABwAHAAcABwAIAAoACgAKAAoACgALAAsACQAJAAkACQAIAAgACQAJAAoADAANAA4A
DgANAAwACQAIAAcABwAFAAMAAAD///z/+v/6//r/+f/6//n/+f/4//f/9v/2//b/8//z
//L/8v/z//X/9v/3//f/9//3//f/9v/1//X/9P/1//b/9v/3//f/+P/4//n/9//3//f/
9//5//n/+f/5//n/+f/5//n/+f/5//j/+P/8//z//P/8//z/+v/6//r/+v/8//z//P/7
//n/+f/5//n/+f/6//r/+v/8//z//f/9//7//v///////f/+//////8BAAEAAgACAAAA
///+//7/////////AAACAAEAAQABAAEA///9//3//P/7//r/+f/3//f/9//1//b/9f/1
//b/9P/y//H/8f/v/+//7v/t/+v/6//r/+z/7f/t/+7/7//v/+7/7P/r/+3/7//u/+7/
7P/m/+D/3P/g/+z//f8VADEAVAB5AKMAywDqAPwA+ADlAMYAoABzAEUAJgAYAAwAAwD+
//v/+v/2//T/8v/y//L/7v/v/+3/7f/s/+z/7P/s/+z/7P/s/+z/7P/u/+7/7v/u/+v/
6//r/+z/7v/u/+7/7v/u/+7/7//w/+//7v/v/+7/8P/w//H/8f/v/+//8P/w//D/8P/w
//D/8//0//X/9v/2//f/9//3//f/9//3//f/+f/5//n/+v/4//r/+v/6//r/+//7//z/
/v//////AAADAAMABQAFAAcABwAHAAcABwAIAAcABgAGAAYABwAHAAYABQAEAAMABwAI
AAoACwALAAwADAAMAAsACwALAAkACgAJAAkABwAGAAQABAACAAAAAAAAAP///P/7//v/
+v/8//z//f/+///////+//7/+//7//r/+f/7//v/+//7//3//f/+//7//P/8//v/+//7
//z//P/9//r/+f/4//f/+//7//v/+//9////AQADAAIAAQABAAAAAAAAAAAAAAAAAAAA
///+//3//P/8//z//P/7//v/+//7//v//f/+//7//v/+//7//////wAAAAABAAEAAAAA
AAAA//8CAAMABQAGAAgABwAGAAYABgAFAAQABAAEAAMAAwADAAMAAQD//////v/9//z/
+//7//v/+//5//f/9f/0//T/8//y//L/8//z//P/8v/x//H/8f/x//L/8f/v/+7/7f/w
//D/7//v//P/8f/w/+7/7P/q/+T/4v/o//T/CQAjAD8AYACFAK0A1QD0AAIB+gDdALoA
kABjADkAIAAWAAwABwACAPv/+P/2//T/9P/2//b/8P/t/+v/6//q/+z/7P/s/+z/7P/s
/+z/7P/s/+z/7P/s/+v/6//r/+z/7v/u/+7/7v/s/+z/7f/u/+7/7v/w//D/7//u/+7/
7f/w//H/8//0//T/9P/0//T/9P/0//T/9P/0//X/9f/1//f/9//3//f/9//3//f/+P/2
//j/+P/4//j/+f/5//r//v//////AAAAAP//AAD//wEAAQABAAEAAgAEAAQABAAIAAoA
DQAPABEAEQARABEAEQAQABAADwAPABAAEAAQAA8ADwAPAA0ADQANAA4ADQAMAAoACgAI
AAcABgAFAAMAAgABAAEAAAD///7//v/+//3//f/8//z//v///////////////////wEA
AQACAAIAAAAAAP///////wAAAAABAAEAAQABAAEAAwADAAMAAwAFAAUABQAFAAcABwAG
AAQABAAEAAQABAAEAAIAAgACAAIABAAEAAQAAwADAAMAAwADAAEAAgACAAIAAwAEAAYA
BwAIAAgACQAJAAkACgALAAsACQAJAAoACgAKAAkACAAIAAcABwAHAAgACQAJAAoACwAL
AAkABwAHAAQAAwACAAEAAAD///7/+//8//v/+//8//r/+P/3//f/9v/1//P/8f/z//P/
8//0//T/8//z//P/9P/0//P/8//1//X/8v/s/+b/5v/m/+b/7v8GACEAOwBbAIQArwDZ
AP8AFAEUAQQB5wC8AIwAWQAzAB4AFAAMAAkABAD///z/+v/2//T/9v/4//b/8//x//H/
8P/u/+7/7v/u/+z/7P/s/+z/7P/s/+z/7P/t/+3/7f/u/+7/7v/u/+7/8P/w//H/8v/w
//D/8v/y//H/8P/w/+//8f/x//L/8v/z//T/9f/2//f/9v/1//T/9f/3//j/+f/3//f/
9//3//f/9//3//j/+P/6//r/+v/6//v/+//8////AQACAAQABAADAAQAAwAFAAUABQAF
AAgACgAKAAoACAAIAAkACQAJAAkACQAJAAwADAANAA0ADQAOAA4ADgANAA0ADQALAAoA
CQAJAAcABgAEAAQAAgACAAIAAgABAP///f/8//r/+v/6//v//P/7//v/+v/6//r/+//7
//v/+f/5//n/+f/3//f/+P/4//n/+v/6//v/+f/6//r/+//8//3//v///////f/7//n/
+v/7//z//f8FAAMAAAD+//7//v/+//7//v/+//7//v/+//3//P/7//n/+//7//v/+//7
//z//P/8//z//P/9//3///8AAAIAAwABAAIAAwADAAMAAwAEAAQAAgABAAAAAAADAAMA
AwAEAAIAAQABAAEAAwABAP/////+//3//P/7//n/+f/5//f/9//1//T/9P/y//D/7//v
//H/8f/w/+//7f/t/+3/7v/w/+//7//v/+//7v/s/+v/7//v/+7/7P/q/+T/3P/c/+b/
+P8RAC0ATwB6AKUA0QD5ABIBGAEIAe0AxgCYAGcAPQAgABIACgABAPz//f/8//b/8v/y
/+7/7P/s/+3/6//r/+r/6//s/+3/7v/t/+z/6//q/+r/6v/q/+r/5//n/+f/6P/m/+b/
5v/m/+n/6v/s/+7/7P/s/+7/7v/u/+7/7//v/+7/7f/t/+z/7v/u/+7/7v/y//L/8v/y
//D/8f/x//H/8//z//P/8//x//H/8f/y//L/9P/0//T/8v/z//P/9P/3//n/+v/8//z/
+//8//v///////////8CAAQABAAEAAQABAAFAAUABQAFAAUABQAGAAYABwAHAAUABgAG
AAYABwAHAAcABQAGAAUABQADAAEA/v/9//r//P/8//z/+//8//v/+//6//f/9v/2//b/
8//z//L/8v/y//P/8//z//b/9//4//n/9//3//j/+P/2//b/9f/1//P/9P/0//X/9//3
//f/9//6//v//P/9//v/+//7//v/+//5//r/+v/6//n/+P/3//b/+f/6//v//P/8//z/
/P/7//n/+f/5//n/+f/6//r/+v/4//j/+f/5//v//P/+////AQACAAMAAwAAAP/////+
/////////wAAAQABAAEAAgAAAP///////wEA///9//3/+v/5//j/9//5//n/+f/3//X/
8//y//L/8P/u/+3/7f/r/+v/6v/p/+n/6f/p/+r/7P/r/+v/6//s/+z/6//r/+n/6//s
/+r/6v/i/9j/0v/Y/+j//f8XADUAXgCHALEA3wAEARIBCgH3ANYAqAB1AEMAIAAOAAQA
/f/6//f/9v/0//b/9P/y/+7/7P/p/+f/5//m/+b/5v/m/+b/5v/m/+b/5v/m/+b/5v/m
/+b/5//o/+r/6P/o/+j/6P/o/+j/6f/q/+f/5v/n/+b/6f/q/+z/7f/t/+3/7v/u/+z/
7P/s/+z/8P/w//D/8P/u/+//7//v/+3/7f/t/+3/7//v/+//8P/u//D/8P/w//D/8f/x
//L/9P/1//X/9v/6//v//v///////////////v8AAAAAAAD+//7//////wEAAQABAAEA
BAAEAAUABQADAAQABAAEAAMAAwADAAEAAAD//////f////7////+//v/+v/5//f/+P/3
//f/9v/1//T/9P/0//P/8//y//L/9P/1//X/9f/z//P/8//z//P/8//0//T/9P/0//P/
8//x//L/8v/z//P/8//z//P/9//3//f/9//3//f/9//3//X/9f/2//b/+P/2//j/+P/4
//j/9v/2//b/9v/3//j/+f/5//j/9//2//X/9//4//j/+P/2//b/9//3//b/9v/3//f/
9//4//n/+f/3//f/+P/4//b/9f/0//T/+f/7//3/AAD9//n/9v/z//P/8f/v/+//7v/t
/+z/6//t/+3/7f/r/+v/6f/o/+j/5P/i/+H/4f/f/9//3v/d/+D/4f/i/+T/5v/l/+X/
5f/k/+T/4//j/+H/4f/g/+D/3v/c/9b/0P/U/+D/9f8PACsATABxAJ0AxwDqAPwA9gDh
AMAAmABnADkAGAAIAPr/9f/0//P/7v/s/+z/6P/m/+T/5P/h/9//3//e/+D/4P/g/+D/
4P/g/+D/4P/g/+D/4P/g/9//3//f/+D/3v/e/97/3v/f/+D/4v/k/+T/5P/m/+b/5P/k
/+X/5f/l/+X/5v/m/+j/6P/o/+j/6P/o/+j/6P/q/+v/6//r/+n/6f/p/+n/6f/p/+n/
6v/s/+7/7v/u//D/8f/x//L/9P/1//X/9v/3//f/+f/5//n/+f/5//n//P/+//7//v/+
//7//////wEAAQABAAEAAQAAAAAA/////wAAAAAAAAMAAwADAAEAAAD//////f/6//j/
+P/2//b/9v/2//X/9f/1//b/9v/1//T/9P/0//P/8//y//L/8v/z//P/8//x//H/8f/x
//H/8f/y//L/9v/4//n/+//5//r/+v/7//v/+//7//v//////////////////////wEA
AQACAAIAAAAAAAAAAAAAAAAAAgACAAIAAgAAAAAAAAD/////////////AQACAAIAAgAA
AAAAAQABAAQABAAFAAUABQAGAAcABwAFAAUABgAGAAkACQAJAAoACQAJAAkACgAIAAcA
BwAHAAUAAwABAAEAAgABAAAA///////////9//7//f/9//7//P/6//n/+f/2//X/8//x
//L/8//0//b/9P/z//P/8//0//T/8//z//P/9f/y/+7/6v/m/+b/5v/q//b/CwAlADsA
WgB/AKsA1wD4AAYBAgHrAMYAngB1AEcAKAAaABAACQAEAAEA/P/6//j/9v/2//b/9P/z
//H/8f/w/+7/7v/u/+7/8P/w//D/8P/w//D/8P/w/+3/7f/t/+7/7v/u/+7/7v/w//D/
8f/y//L/8v/0//T/8//y//L/8f/x//H/8v/y//P/9P/1//b/9v/2//b/9v/3//n/+v/7
//j/9//2//X/9//3//f/+P/5//z//f/+//3//f/8//z//v//////AAAAAP//AAD//wIA
AwAEAAUABgAIAAgACAAHAAYABgAFAAcABwAHAAcACgAKAAsACwAKAAoACQAIAAoACwAM
AAsACAAHAAcABQADAAAA///8////AAABAAEA/f/7//r/+P/3//b/9v/2//f/9//2//b/
9//5//r/+//8//3//v////3//f/+//7//v/+//3//f/9//7//v///wAAAQACAAMAAgAB
AAAA/////////////wAAAQADAAQAAgAAAAAAAAAAAAAAAAAAAAAAAAD+//7//v/9////
/////////v/+//3//P/9//7/AAABAAMABAAGAAcABAAEAAQAAwAFAAUABgAGAAQAAwAC
AAIAAwADAAMABAAGAAUABQAFAAQAAQD+//3//v/9//z/+//5//n/+f/3//n/9//2//b/
9v/0//P/8//x//H/8P/v/+//7//v//D/8P/v/+//7//u/+7/7f/t//H/7//s/+z/6v/k
/97/3v/o//z/FwAxAFMAfgCpANMA/QAUARIB/ADdALgAjgBbADMAHgAUAAwABwAAAPn/
9P/0//L/7v/u/+7/8P/t/+v/6//q/+r/6v/q/+r/6v/q/+r/6v/q/+r/6v/q/+n/6f/p
/+r/6v/q/+r/6v/s/+z/7f/u/+v/6v/r/+r/7f/u//D/8f/v/+//8P/w//D/8P/w//D/
8v/y//L/8v/y//P/8//z//X/9f/1//X/9f/1//X/9v/1//b/9f/0//X/9//4//r/+//7
//r/+v/7//v//f/9/wEAAQABAAEABAAGAAYABgAGAAYABwAHAAUABQAFAAUACAAIAAkA
CQAJAAoACgAKAAsACwALAAkABQADAAIA//////7////+/wAAAAAAAP///P/7//v/+v/4
//b/9f/0//T/9f/1//b/9P/1//X/9f/3//f/9//3//f/9//4//j/+P/4//f/9//1//b/
9v/3//f/9//3//f/+//7//v/+//5//n/+f/5//v///8AAAAAAAD+//7//v/+//3//P/7
//r/+v/6//r/+f/5//n/+f/5//v//P/8//z//P/8//3//f/8//z//f/9////AAABAAEA
AwADAAQABAACAAEAAAAAAAMAAwADAAQAAwABAAAA//////3/+//7//3//f/9//3//P/7
//r/9//1//P/8v/y//D/7v/t/+3/6//r/+r/6f/s/+3/7v/w/+7/7f/t/+3/7v/u/+3/
7f/t/+3/7P/q/+j/4P/a/97/6v8AABsAOQBdAIoAuQDlAAkBGgEaAQQB3wCwAIAATwAr
ABoAEgAIAP///v/5//T/8P/u//T/9v/w/+r/6//p/+n/6P/o/+j/6P/o/+b/5v/m/+b/
5v/m/+b/5v/m/+f/6P/q/+r/6v/q/+r/6v/q/+v/7P/r/+r/6//q/+r/6v/r/+v/7v/v
//H/8v/w//D/8P/w//L/8v/y//L/8v/z//P/8//y//H/8P/v/+//7//v//D/8v/0//T/
9P/2//f/9//4//j/+f/5//r/+//7//3//f8CAAMABAAFAAUABgAFAAQABgAGAAcABwAH
AAcABwAHAAYABgAHAAcABwAIAAgACAAJAAkACQAHAAYABQAFAAMA///8//v/+P/7//z/
/f/9//z/+//7//r/+P/2//X/9P/1//X/9P/0//L/8//z//P/8//z//P/8//1//X/9v/2
//T/9P/z//P/9f/2//b/9//3//f/9//3//f/9//3//f/+P/5//r/+//3//f/+P/6//r/
+v/6//r/+v/8//z//P/8//z//P/8//v/+//7//v/+//8//7///8AAP///v/+//3/AAAA
AAEAAQABAAIAAwADAAEAAQACAAIABAADAAIAAgADAAMAAwAEAAQAAwADAAMABQADAAEA
AQD+//3//P/7//n/+f/5//f/+f/3//b/9v/2//T/8//z//P/8//y//H/8f/x//H/8v/w
/+//7//v//D/8P/v/+//8f/z//D/7P/q/+b/4P/i/+r/+P8PAC0ATwByAJsAxwDvAAoB
FAEKAe0AygCaAGEAMQAYAA4ACgADAPz/+f/6//b/8v/y//T/9P/y/+//7f/t/+z/7v/u
/+7/7v/t/+z/6//q/+z/7P/s/+z/7P/t/+7/8P/w//D/8P/w/+//7v/u/+7/7//w//P/
9P/y//L/8//z//P/8//0//T/8v/y//L/8v/1//b/9//4//b/9//3//f/9v/1//T/8//0
//X/9v/4//j/+v/6//r/+v/7//v//P/+//////8AAP////8BAAEAAwADAAMAAwAEAAYA
BgAGAAQABAAFAAUAAwADAAMAAwAEAAQABQAFAAMABAAEAAQABQAFAAUAAwAAAP/////9
//3//P/9//z/+//6//n/9//4//f/9//2//f/9v/2//b/9f/1//T/9P/2//f/9//3//f/
9//3//f/9v/1//X/9P/2//b/9f/1//P/9P/0//X/9f/1//X/9f/1//X/9f/1//f/+f/7
//3/+v/5//n/+P/4//j/+f/6//v//P/6//r/+v/6//n/+P/3//X/9v/3//j/+f/6//z/
/f/+//3//P/8//v/+v/6//v/+//9/wAAAwAFAAQAAwADAAIABAADAAIAAgADAAMAAwAE
AAQAAwADAAMAAgD///z/+//8//v/+v/5//v/+//7//n/+f/3//b/9v/2//T/8//z//H/
8f/w/+//8f/x//H/8v/y//H/8f/x//L/8v/x//H/7//x//D/7P/q/+b/4v/g/+L/7v8D
AB0AOQBYAIEArwDVAPQABgEEAe0AzACkAHMAQwAkABQACgD///z//f/8//r/+P/0//L/
8v/y//H/7//v/+7/7v/u/+7/7v/w//D/8P/w/+7/7v/u/+7/7f/t/+3/7v/u/+7/7v/u
/+z/7P/t/+7/7v/u//D/8P/x//L/9P/1//X/9f/2//b/9P/0//T/9P/2//b/9v/2//j/
+f/5//n/+f/5//n/+f/7//v/+//8//z//v/+//7//f/9//z//P/8//3//f/+/wIAAwAG
AAcACAAHAAYABQAJAAwADQAOAA0ADAAMAAsADQANAA0ADQAMAAwADQANAAsADAAMAAwA
DQANAA0ACwAKAAkACQAHAAgABgAGAAQABAAEAAQAAwACAAEAAQAAAP///v/+//7//P/7
//n/+P/6//v/+//7//7///8AAAEA/v/9//3//P/9//7//v//////AAAAAAEA////////
//8AAP///v/9/////////////////wAAAAAAAAAAAAAAAAAAAAAAAAAAAgACAAIAAgAA
AAAA//////3//f/9//7/AAAAAAAAAQABAAIAAgADAAYABgAGAAYABgAHAAcABwAJAAcA
BwAHAA==
         </WaveFormData>
      </LeadData>
   </Waveform>
</RestingECG>
