# Supplementary material for: Detection of Left Atrial Enlargement Using a Convolutional Neural Network-Enabled Electrocardiogram
Source: Front Cardiovasc Med. 2020 Dec 17;7:609976. doi: 10.3389/fcvm.2020.609976 (PMC7773668; doi:10.3389/fcvm.2020.609976)
Supplement: Supplementary file 5 [file Data_Sheet_5.ZIP › normal4/1802036328_7906_00000022.XML]

<?xml version="1.0" encoding="Windows-1252"?>
<!DOCTYPE RestingECG SYSTEM "restecg.dtd">
<RestingECG>
   <PatientDemographics>
      <PatientID>1802036328</PatientID>
      <PatientAge>85</PatientAge>
      <AgeUnits>Years</AgeUnits>
      <Gender>Female</Gender>
      <PatientLastName>liyitian</PatientLastName>
   </PatientDemographics>
   <TestDemographics>
      <DataType>Resting</DataType>
      <Site>1</Site>
      <AcquisitionDevice>MAC55</AcquisitionDevice>
      <Status>Unconfirmed</Status>
      <Priority>Normal</Priority>
      <AcquisitionTime>09:35:33</AcquisitionTime>
      <AcquisitionDate>08-17-2017</AcquisitionDate>
      <CartNumber>1</CartNumber>
      <AcquisitionSoftwareVersion>009C</AcquisitionSoftwareVersion>
      <XMLSourceVersion>MAC5000 v1.0</XMLSourceVersion>
   </TestDemographics>
   <RestingECGMeasurements>
      <VentricularRate>70</VentricularRate>
      <AtrialRate>70</AtrialRate>
      <PRInterval>138</PRInterval>
      <QRSDuration>78</QRSDuration>
      <QTInterval>422</QTInterval>
      <QTCorrected>455</QTCorrected>
      <PAxis>53</PAxis>
      <RAxis>32</RAxis>
      <TAxis>37</TAxis>
      <QRSCount>12</QRSCount>
      <QOnset>224</QOnset>
      <QOffset>263</QOffset>
      <POnset>155</POnset>
      <POffset>180</POffset>
      <TOffset>435</TOffset>
      <ECGSampleBase>500</ECGSampleBase>
      <ECGSampleExponent>0</ECGSampleExponent>
   </RestingECGMeasurements>
   <Diagnosis>
      <Modality>Resting</Modality>
         <StatementCount>2</StatementCount>
         <LabelText>12SL ��ϳ���</LabelText>
      <DiagnosisStatement>
         <StmtFlag>ENDSLINE</StmtFlag>
         <StmtText>�������</StmtText>
      </DiagnosisStatement>
      <DiagnosisStatement>
         <StmtFlag>ENDSLINE</StmtFlag>
         <StmtText>���� ECG</StmtText>
      </DiagnosisStatement>
   </Diagnosis>
   <Waveform>
      <WaveformType>Rhythm</WaveformType>
      <WaveformStartTime>0</WaveformStartTime>
      <NumberofLeads>8</NumberofLeads>
      <SampleType>CONTINUOUS_SAMPLES</SampleType>
      <SampleBase>500</SampleBase>
      <SampleExponent>0</SampleExponent>
      <HighPassFilter>16</HighPassFilter>
      <LowPassFilter>150</LowPassFilter>
      <ACFilter>NONE</ACFilter>
      <LeadData>
         <LeadByteCountTotal>10000</LeadByteCountTotal>
         <LeadTimeOffset>0</LeadTimeOffset>
         <LeadSampleCountTotal>5000</LeadSampleCountTotal>
         <LeadAmplitudeUnitsPerBit>4.88</LeadAmplitudeUnitsPerBit>
         <LeadAmplitudeUnits>��V</LeadAmplitudeUnits>
         <LeadHighLimit>2147483647</LeadHighLimit>
         <LeadLowLimit>268435456</LeadLowLimit>
         <LeadID>I</LeadID>
         <LeadOffsetFirstSample>0</LeadOffsetFirstSample>
         <FirstSampleBaseline>0</FirstSampleBaseline>
         <LeadSampleSize>2</LeadSampleSize>
         <LeadOff>FALSE</LeadOff>
         <BaselineSway>FALSE</BaselineSway>
         <ExcessiveACNoise>FALSE</ExcessiveACNoise>
         <MuscleNoise>FALSE</MuscleNoise>
         <LeadDataCRC32>3330838477</LeadDataCRC32>
         <WaveFormData>
+P/4//j/+P/5//r/+//8//z//P/8//z/+//6//n/+P/5//r/+//8//z//P/8//z/+v/6
//r/+v/6//r/+v/6//j/+P/4//j/+//+/wEABAAAAPz/+P/0//X/9v/3//j/+f/6//v/
/P/8//z//P/8//3//v////3//P/7//r//P/8//z//v/+//7//f/8/////v8AAAEAAgAI
AAkACgAJAAYABwAGAAUAAgABAAAA//8CAAUABgAFAAMAAgABAAAAAgADAAQAAwAFAAUA
BgAHAAUAAwD///z//P/8//v//P///wAA///8//r//P/8//z/+f/5//n/+P/4//j/+f/5
//r/+P/4//f/9P/1//b/8//1//f/+P/6/wYAAQD7//H/5//i/+H/6//5/wIAAwAHAA4A
GQAlADEAQgBSAF4AZQB0AHwAbQBaAEcAMAAhABMABQD7//n/9//1//P/8v/0//n/+v/6
/wAAAgD7//X/8//2//f/+P/5//j/+P/5//b/9f/0//L/9P/0//P/8//2//j/+v/8//n/
9v/z//D/9P/3//n/+v/4//j/+f/5//f/9v/2//b/+f/6//v/+//3//f/9v/1//n/+//9
//v/+//7//3////9//v/+f/0//b/9v/6//3//P/9/////P/9//7//v////3//f/9//v/
+f/6//r/+f/5//r//P///wAA///+//3//v/+////AgD///7//P/5//v//f///wEAAwAE
AAUABgAGAAYABQAEAAYADAANAA4ACgAJAAsACwAMAAwADAANAA4ADQAMAA8ADQAPABEA
EQARABEAEgASABAADQAMAAoACQAKAAcABQAHAAkACgALAAcABQACAAAAAwAFAAgACwAH
AAYABAACAP7//f/7//n/+//+/wAAAgAAAP///v/9////AQACAAMAAAD9//v/+f/+//7/
/P/8//n/9v/1//X/+v/8//3//v8DAAMAAQD///3/+//5//j/+v/4//j/+P/6//z//v8C
AP///P/7//v//f/7//v/+//5//j/+P/6//7//////////v/6//n/+P/5//n/+f/5//z/
/v8AAAMAAgABAAAA///9//r/+P/2//j/+v/9////AAACAAEA/v/+////AgADAPz/+v/5
//j/+//8//v//P/6//r/+v/7//3//f/9//3//v///wEAAgD///7//v/9//v//P/8//z/
/v/9//3//f/7//v/+//8//7//f/9//7/AAAAAAAAAAD6//b//v///wAAAQACAAAA+//5
//f/+v/+/wEAAgACAAIAAQD///3///8AAAIABAAGAAoACwAJAAUAAwADAAcACQALAA0A
CwALAAsADQAMAAkABwAGAAcACAAKAAsACQAFAAIA//8AAAEAAgADAAAA/v/6//j/9//4
//3/AAD+//z/+v/8//7//v/9//3//P/6//n/+P/8//3//f/8//7//f/9////AAD9//z/
+//2//T/8v/v//X/+f8DAAYA8//n/+v/7v/z/wEACgALABMAJwA8AEgATABTAF4AagBt
AGgAVwBGADkAKQARAAEA9//x/+//+f8CAAIAAwAIAAIA+P/4//f/9f/0//j/+v/8//r/
+P/3//f/9v/1//T/8v/0//b/9//5//X/9P/z//L/9P/0//T/9P/3//n/+v/6//n/+P/4
//f/9f/0//T/9P/1//b/9//3//n/+//8//3//f/9//3/+f/3//f/+f/7//v/+//7//j/
9f/w/+//7f/w//X/+//8//n/+P/2//X/9//3//f/9f/1//b/9v/1//T/9P/1//f/+v/7
//z//f/7//r/+v/8//3//v/+//3/+//7//v/+//4//j/+P/4//r//P/9//7/AQAGAAYA
BgADAAMABgAHAAYABgAGAAcACQAHAAUABwAJAAsADQANAAkABwAGAAQABgAFAAYABgAD
AAQAAQD////////+//3///8BAAIABAABAP3/+v/3//r//P/9//7/+//7//r/+f/2//b/
9f/0//f/9//3//f/+f/5//j/9//3//f/+P/5//z//P/6//r/9//0//P/8//2//j/+f/6
//v/+f/1//H/9f/3//n//P/8//r/+v/6//n/+P/3//j/+v/4//j/+f/5//f/9//3//X/
9P/0//b/+//9//7////9//j/9v/0//j/+f/6//v/+f/4//f/9//6//v//P/9//3//P/8
//z/9//2//b/9f/6//7////+//r/+f/6//n/9//2//b/9v/4//j/9v/2//T/9P/0//X/
+v/7//z//f/8//v/+//6//n/+P/4//f/+f/6//r/+v/4//f/9//3//f/9//3//j/+v/5
//n/+v/5//j/9//2//n/+v/6//v/+P/3//b/9f/3//j/+//9//3//f/8//v/+v/5//b/
+P8EAAQA+v/2//j/+P/4//j/+P/5//f/+P/5//j/+v/7//r/+v/6//n/9//3//n/+v/8
//3//v8BAAEABAADAAQABwAEAAEA/v/7//7///8AAAMABQADAAIAAgABAAAAAAD//wEA
AQACAAMAAQD///3/+//5//j/9f/0//L/8v/2//j/9v/0//L/9P/4//r/+//9//n/9v/0
//L/9v/3//f/9v/2//X/9f/3//f/8//x/+//8f/y//P/8//x/+v/7f/y//P/7//r/+j/
6f/t//b/BQANABEAGgAoADYARwBWAGYAcQBuAF0ATAA/ADMAJwAbAA0A/f/1//X/+P/2
//X/+v/6//b/+P/1/+3/6v/s/+z/7P/v//L/9v/7//n/9//1//L/8P/w/+//7//w//D/
8P/w/+7/7v/u/+7/8P/x//H/8P/y//L/8//z//H/8P/w//D/7v/u/+7/7f/v//H/8v/z
//T/9f/2//P/8f/v/+//7//y//P/9P/y//L/8P/y//P/8f/x//L/7v/w//L/8//1//P/
8//z//H/8v/0//X/9f/x//D/8P/x//L/8f/w/+//8v/0//f//P/7//z//P/7//r/+f/4
//f/+v/8//7/AAD///7//P/6//3/AgACAAIAAQABAAQABQAEAAQABAAFAAcABwAHAAsA
CQALAA0ADQAOAA8AEQASAA8ACwAJAAYACAAKAAgABwAHAAcABgAFAAIAAQD///7/AQAD
AAYACQAFAAIA/v/6//z//f/9//3///8AAAAAAAAAAP///v/9////AQACAAMAAgABAAEA
AQACAAIAAAAAAAIAAAAAAAEAAAD+//v/+P/9//3/+//5//z//f/+/wAAAAD+//7//v/8
//z//P/+//z/+P/2//X/+f/5//v//f/7//r/+v/8//3//f/8//v//f/8//7/AAD9//v/
+f/3//r/+v/6//v//f/9//3//f/9//z//P/8//3//v8AAAEA/v/+//v/9v/5//v///8B
AP3//P/8//z//v/+//z//P///wAAAQADAAEA///9//v//v///wEAAgABAAAAAAD///7/
/v/9//z//v///wEAAwD///3/+//6//3//f/+/wAAAQACAAMABAADAAIAAAD///3//f/9
//3/+f/4//n/+f/9////AAABAP/////9/wAA/v/8//z/AgACAAIAAgACAP//+//6//n/
+v/+/wEAAgACAAAA/f/5//r//f///wIAAQACAAUABQAFAAMAAwAFAAYABwAIAAkABwAH
AAcACQALAAkACAAIAAkACgAMAA0ACgAHAAUAAwADAAMAAwADAAEAAAD9//z/+v/6//7/
AAD9//r/9//4//v//P/8//3////+//7//v///////v/8//7//f/9///////9//3//f/6
//r/+v/5//n/AwABAP7/+f/z/+//7P/v//H/+P8DABMAHwAoADAAQABPAFwAbAB5AHoA
bwBgAE0AOQApABcAAwD5//X/8//4/wAABQAGAAIA/P/4//n////8//7//v/+//v/+P/2
//X/+P/5//r/+v/6//r/+f/5//b/9P/y//D/8v/0//b/+P/4//f/9f/y//T/9v/5//v/
/f/8//z//P/5//j/9//1//f/+f/6//v/+f/5//n/9f/3//f/+f/7//z//f/+//z//v/8
//7////7//v//P/4//j/+P/3//f/+f/5//n/9//5//r/+v/5//T/8v/x//H/+P/7//7/
AQD///7//v8AAAAAAgADAAMAAAD///7//f8AAAIABAAGAAkACgAKAAoACAAKAAcABAAE
AAUACQALAAoACgAKAAsACwAJAAcACQALAA0ADwAPAAwACwALAAoADQANAA8AEAAOABAA
DgANAAoABwADAP//BAAHAAkADAAJAAcABgAFAAQABAADAAIAAwADAAIAAQD//wAAAAAA
AAEAAQABAAEAAQABAAAA///8//v/+//7/wEAAgABAAIA///8//v/+////wAAAAAAAAEA
AQD///3/////////AAD+//r/+P/2//f/+P/5//z//v/+/wAAAwAAAP3//P/7//n/+P/4
//r/+v/7//v/+//8//r/+//8/////////////v/+//7////9//3//f/9//7//v///wAA
/f/8//z/+//9/wAAAAD+//v/+f/5//f/9v/4//v//v/9//z/+f/4//r/+v/6//v/////
///////9//3//v/+//7//v//////AQACAAIAAgD///3//P/7//3//f/9//7/+//5//j/
+P/4//r//P/8//7//v/+//7//P/3//X/8//2//r//f/+/wEAAgACAAEA//8BAAIABAAF
AAYACQAJAAcAAwABAAEAAwAFAAcACQAFAAMAAQABAAMAAwAEAAYABgAGAAcABwAEAAEA
///9//7///8AAAEA/v/8//j/9v/3//j//f8AAAEAAAD//wIAAAD+//v/+f/6//r/+//8
//n/9//0//D/8v/z//X/+f/7//n/+f/5//r/+v/6//n////9//f/9P/x/+3/7f/w//X/
/f8KABsAJwA1AEAATABYAF8AZgBwAG8AXgBJADYAKQAXAAMA9//1//P/7//t/+7/9v/9
/wQABgAAAPz/+f/9//v//v///wAA/f/6//j/9//5//n/+f/4//b/9v/1//X/9P/0//T/
9P/2//b/9v/2//j/+f/5//j/9v/2//f/9//0//L/8f/w//L/9P/2//f/+P/7//3////9
//v/+f/z//b/9//6//3/+//7//v/+P/3//T/9f/1//j/+/////7/+//6//j/9//1//X/
9f/z//f/+v/8//3/+v/4//f/9//7//3///8BAP3/+v/4//j/+//+/wAAAQADAAMAAwAD
AP///v/9//z///8AAAAAAAADAAoADAAOAAsACwAOAA8ADQAMAAsACwALAAkABwAJAAsA
DQAPAA8ADAALAAsACgAIAAUABAACAAUACAAHAAcABQAFAAQAAwADAAMAAgACAP7/+//5
//f/+f/8//7/AAAAAAEAAQABAAAAAAD///7//v/9//z/+//6//n/9//1//X/9f/2//f/
+v/6//j/+P/4//b/9v/3//n/+v/6//r//v////7//f////////8AAP7//P/8//z//P/8
//z//v/8//r/+v/7//n/9//3//f/+v/8////BAADAAMAAgABAAEA/v/+//7//P/7//r/
+f/7//z//f///wEAAwAFAAcABgAEAAMAAgD9//z//P/7//7/AgADAAIAAAD//wAA///9
//z//P/8/wEAAgABAAIAAAAAAAAAAQADAAMAAwADAAEAAQACAAIAAwACAAIAAQD//wAA
AAAAAP///f/8//v//P/9//7/AAD///3//P/8//3//v///wAABAAEAAMAAwD7//f//P/8
//z//P/8//3/+//8//3//v8CAAUABgAFAAQAAgD///v//f/+/wAA//8AAAMAAwADAAEA
AQADAAUABwAJAAsACwALAAsADQALAAcABAACAAMABAAGAAcACQAJAAoACwAJAAcABQAD
AAIAAgAAAAAA+f/2//f/9v/6//z//v8EAAMAAgAAAP///v/8//v/+v/9//3//P/6//n/
9//2//f//P/7//z//f/7//r/+f/3//P/9//9//z//f/7/+//5v/t//X/+v8JABUAGQAk
ADYAQgBNAFoAYgBnAG4AaQBaAEcANQAlABUABwD9//3///8CAAAA///+//j/8P/2////
/f/6//z//P/8//n/+P/4//n/+P/3//b/9P/2//j/+f/7//f/9v/1//T/9P/0//T/9P/0
//X/9f/0//T/9P/1//X/9//2//b/9v/4//j/+P/3//b/9//3//f/9//3//f/8//0//X/
+P/7//n/+f/5//b/8v/u/+7/7f/z//n/AAACAP///v/8//v/+//7//v/+f/2//b/9f/z
//P/9P/2//n/+//7//v/+//7//r/+v/8//3//v/+//3//f/9//3//f/7//z//f/+//3/
/v/+//7/AgAIAAkACgAFAAUACAAJAAwADAAMAA0ADAAJAAYABwAJAAsADQANAAsACwAM
AAwACgAHAAYABAAGAAoACgALAAgABwAFAAMABwAJAAoADAAKAAkACQAJAAUABAACAAAA
AQABAAAA///9//7//v/+/wAAAQACAAMAAwADAAIAAQD+//3//f/9/wAAAAD+//7/AAD+
//7///8BAAIAAgACAAQAAwAAAP3///8BAAMABgAEAAIAAgACAAAAAAAAAAIABAACAAIA
AwACAP///v/9/////v/+/wAAAgADAAMAAwACAP7//f/8/wAAAQACAAMABgAGAAYABwAF
AAMAAQD//wEAAgAEAAYAAgACAAMAAwACAAQAAwAAAAIAAwAGAAcAAgAAAP///v8CAAIA
AAAAAP///v/9//3/AQADAAUABwAGAAUABQAEAAUABAAEAAMABQAGAAYABgADAAEAAAD/
/wAAAQACAAQAAgABAAEAAgABAAAA///+/wEAAgACAAMAAAD///7//f/+//7/AAABAAQA
BQAFAAUAAAD9//j/+P8EAA4ADAAMAAoABgAEAAIAAAABAP//AAABAP7/AAABAAAAAwAE
AAQAAwADAAUABgAIAAYABgAIAAcACwALAA0AEQAPAA0ACwAJAAcABwAHAAkACgAJAAkA
CgAJAAgACAAHAAgABwAHAAcABAADAAIAAQAAAAAA/v/+//3//v8DAAYAAwAAAP3//v8A
AAAA/////wEAAAAAAAAA///9//r/9v/4//n/+///////+//5//f/+P/6//z//f/9////
/f/y/+v/6f/t//L/9f///wwAEwAdACUALgA+AFIAYwBwAH4AfwBsAFcASAA3AB8ADwAH
AAEA//8BAP///v/+/////P/8/wAAAAD7//n/9P/2//b/9v/1//T/9P/1//j/+f/6//r/
+v/6//n/+f/4//j/+P/4//X/9P/z//L/9f/3//j/+P/3//b/9v/1//f/9v/2//b/+f/6
//v/+//4//n/+f/5//n/+f/5//X/9//3//n/+//5//n/+f/2//n/+P/7//3/+//7//z/
+P/6//r/+f/5//z//f/+//3/+//6//j/9f/3//j/+v/9//z/+//6//n/+//6//r//P/+
/wAAAQABAP3/+//5//f//P8AAAQACAAIAAgABwAGAAcADAAMAAwACgALAA8AEQAPAA4A
DQANAA4ADQAMAA8ADAANAA4ADQALAAsADAAMABAAEQAUABYAEQAQAAsABwALAA0ADgAP
AAwACwAJAAgACAAHAAcABwAGAAYABQAEAAEAAQAAAP//AwAGAAgACgAIAAcABgAFAAMA
AwACAAEAAAD///////8CAAIAAAAAAAEAAAABAAMABAAEAAMAAgAHAAcABQADAAEAAQAB
AAIAAgAAAAAAAAAAAAAAAAACAAMAAgADAAUAAwABAAEAAQADAAIAAgAEAAIAAQD///3/
///+/wAAAgABAAEAAQABAAIAAgACAAMAAwADAAMAAwABAP7//P/6//n/+v/8//3/AAAE
AAUABAAFAAUABwAHAAEAAAAAAAAAAgACAAAAAAABAAIAAwAFAAYABQAEAAMAAwADAAQA
BAABAAAAAAD//wEAAgACAAIAAAD////////+//3//P/8/wQABwAJAAgACgAJAAgABwAG
AAUAAQAAAP//AQAGAAoADAAKAAgABQABAAIABQAHAAoACQAKAA0ADQALAAkACQALAAkA
CQAJAAkACwALAAsADQAOAA0ADQAOAAsACgAKAAkACgAJAAkACQAJAAkACQAJAAcABgAD
AAIAAgACAAYACAAIAAYABAAGAAMAAgAAAP///v/8//v/+v/+///////+//////8AAAMA
BwAFAAUABQABAAAA///9//v//f/7//b/+f/9//v/+v/9/wMADAAdAC0ANQA8AEoAWABf
AGoAcgBtAGIAUQA+AC0AIQAZAA0A///3//n///8GAAgAAwAAAPz/+v/8/wEA///8//7/
/v/+//3//P/8//3/AAABAAIAAgD///7//P/7//j/+P/4//j/+v/6//r/+v/8//3//f/8
//7//v///////P/6//n/+P/6//r/+v/5//r//f///wEAAAD///7/+f/6//v//v8BAP3/
+//5//T/9v/2//r//f/+/wEABQAEAAEA/v/6//f/+f/5//n/9//5//z//v////z//P/9
////AQABAAEAAQD///7//v8AAAEAAgACAAEA//////////8BAAIAAwAEAAcACAAIAAgA
BwAKAAgABgAHAAkADgARABEAEAAPAA8ADAAJAAYABwAKAA0AEAARAA8ADwAQABAADwAN
AA0ADAAJAAoABwAFAAcABwAGAAUABQAFAAQABAADAAEAAAD/////AAAAAAAAAAABAAEA
AQD+//7//f/8//v/+//7//v/+f/5//j/9//4//n/+//9/wIAAgAAAAAA/f/6//n/+f/8
//7///8AAP7/+//2//H/9f/3//n//P/6//j/+P/4//n/+v/7//7////+////AQD///3/
/f/9/////v/+/wAAAAABAAEAAQD///z//P/8//z/+//6//n/+//8//3///8BAAEAAQAB
AAAA/v/9//z/+f/4//j/9//9/wIABAAEAAIAAQACAAEA/v/+////AAABAAAA/f/8//z/
/P/8//3//f/9//3//f/6//n/+f/4//n/+P/4//f/9//4//j/+P/5//n/+v/7//z//f/+
/wAA/v/9//3//v/+//7//v/+/////v/8//v//P/9//7////+//7/AAABAP7//f/7//n/
/P/9//z/AAD+//b/8P/z//T/9f/2//v/+//+/wEA/f/+//7//P///wAAAAD/////AQAC
AAQAAQAAAAEA//8DAAMABQAJAAgABwAGAAUACAAJAAoADQALAAcABAACAAQABAAFAAUA
BAABAP///f8AAAEAAgADAAIAAgAAAAAA/P/6//z//P/+//z/+v/8//3//v/+/////f/8
//z//P///////v/8//n/9//2//f/+//5//n/+f/6//r/+v/5//X/9//3//b/9//z/+3/
7v/v/+3/9P///wkAFQAkADAAOgBNAFwAZABtAG4AZQBWAEkAOwArACEAFwAFAPn/9f/4
//r/+//8//z/+v/6//3/+//2//b/9P/y//T/9P/1//f/9f/1//X/9P/z//L/8P/v//H/
9P/3//r/9v/0//L/8P/1//f/+P/4//f/9v/2//X/9v/2//f/+P/4//j/+P/3//T/9f/1
//X/9v/3//j/9f/y//H/8v/z//X/9f/1//L/8//y//X/9//1//f/+v/4//n/+v/6//v/
+v/5//j/9f/0//T/8//x//X/+P/8/wEA/v/7//j/9f/3//j/+v/+//3//v/+//3//f/9
//3//f///wAAAQACAAIAAgABAAAAAwAIAAgACAAFAAUACAAJAAwADAAMAA0AEAAPAA4A
EQAPAA8ADwANAA8AEQAUABYAEgAPAA4ADAANABAADwAPABEAEQAQAA8ADwAPAA4ADgAM
AAsACwALAAoACgAJAAgACQAJAAgABwAHAAgACAAIAAkACQAJAAkADAANAA0ADQAKAAkA
CQAJAAkACAAFAAQABQAEAAUABwAJAAoACgAKAAwACwAIAAUABwAHAAcACAAHAAQAAwAC
AAIAAgACAAQABQAEAAUABwAFAAMAAwADAAMAAgACAAQABgAHAAcABwAFAAIAAgACAAIA
AQAAAP//AgAEAAYACQAGAAUABAADAAIAAAD///7/AAAEAAkADQANAA4ADAAIAAcABwAJ
AAkABwAGAAYABgAHAAYAAwACAAIAAgACAAMAAwADAAMAAwAEAAUABwAIAAQAAgABAP//
//8AAAAAAAACAAMABQAHAAYABQAEAAQABQAFAAYACAAHAAYABQAEAP7/BAAGAAUABAAD
AAIAAgD////////9/wAAAgACAAQABAADAAEA//8BAAIABAAHAAgACwALAAkABQADAAMA
BgAHAAgACQALAAsACwANAAoABwAFAAQABwAKAA4AEQAOAAkABQABAAIAAwAEAAUAAgAA
APz/+v/5//r///8CAAQAAgAAAAIA///+//z/+//8//z//f/+//z/+//5//b/+P/3//f/
+f/8//v//P/9//z//P/8//v/+f/7/////P/3//P/8f/0//v/AwAKABkALwBBAEwAVgBm
AG8AcABuAGkAWgBHADYAJQAVAA0ABQD9//v/+f/1//j/AAAFAAgACAAGAP7//f8BAPz/
/v/+//7//P/6//n/+f/4//f/9v/0//X/9v/2//f/+P/4//j/+P/4//j/+P/4//n/+f/4
//b/9//4//r/+//5//j/+P/4//j/+P/4//f/+////wIABQADAAEA///5//r/+//+/wEA
/////////P/7//j/+f/5//r//f8BAAAA///+//z/+//8//3//v/9//v//P/8//v/+//8
//7/AQADAAMAAwADAAIAAAD//wAAAAACAAMAAwAGAAcACAAJAAcABgAFAAQACQAOABIA
FgASABQAEQAOAAoACQALAAsADwASABUAGQAXABMADwAPAA8AEQATABMADwAPABAAEAAO
AAsACgAIAAsAEAARABMAEgARAA8ADQANAA0ADAAMAAkABwAGAAUABQAGAAYABgADAAMA
AgABAP//AAAAAAAABAAFAAYABwAEAAEA/f/5//r/+//9////AAAAAP7//v8AAP7//v//
/wEAAgACAAIAAwADAAEA///9//3//f/+/////v///wAAAAAAAAAAAgAAAP7//v///wIA
AQACAAMAAAD+//3//v8DAAUABgAHAAUAAgACAAIABQAFAAUABQAFAAQAAwADAAUABQAF
AAUABgAGAAcACAADAAIAAgABAAUACAAIAAYABQAFAAcABwAFAAQABAAEAAQABAACAAIA
AQAAAP////8DAAUABwAJAAgABwAHAAYABAACAAEA//8BAAQABgAIAAgAAQD+/wEAAgAD
AAQABAABAAEAAQAAAAIAAwACAAcACAAIAAcABAAFAAUABgAJAAoADQANABAADwAQABMA
EQAPAA0ACwAMAA0ADgARABMAEQAQABAADgAOAA8ADwARAA8ADgANAAwACwAKAAkACQAI
AAUABAAAAAAABAAGAAcABgAFAAgACAAIAAcABwAFAAQABAAEAAUABQAEAAIABAADAAMA
BQAJAAcABwAHAAcACAAJAAkAAwAFAAcAAgD7//f/+/8AAAcAEQAaACMALQA1AEIAUgBg
AGkAdAB8AHUAYgBVAEwAOwAnABsADwADAPn/+/8FAAoAEAATAAwABAAEAAQACQALAAUA
BgAFAAQABwAIAAoADQAKAAcABAAAAAMABAAEAAUABwAIAAkACgAIAAYABAACAAQABQAF
AAQABAAEAAUABQAGAAYABwAIAAYABgAGAAUAAwADAAIAAQAEAAcACgAJAAYABQAGAAcA
BwAHAAcABAAGAAQABgAHAAUABwAKAAgACgAMAA0ADwAMAAkABgABAAMABgAIAAkACAAI
AAkACwALAAsACwALAAkACAAIAAoADgAQABEAEQAPAA8ADwAPAA4ADgAOAA4ADQAOAA4A
DgASABgAGQAaABUAFQAYABkAGwAcAB0AHwAeABsAGAAZABcAGQAbABsAFwAXABgAGAAZ
ABcAFwAWABQAFgAUABMAFAAVABUAFQASABEADwAOABAAEQATABUAEQAQAA4ADAALAAsA
CgAJAAoADAANAA4AEQARABEAEQAPAA8ADgANAAwACwALAAsADgAOAAwADAAOAAwADAAN
AA0ADAAKAAgADgAPAA4ADQAKAAkACAAIAAwADAAOABAAEAAQABAAEgASABAAEAARAA8A
DQANAA0ACgAIAAcACAANABEAFAAXABUAEAAOAAwADwAPAA8ADwAQABAAEAARABIAEwAU
ABUAFQAUABQAFAAPAA4ADgANABEAFAAUABIAEwATABUAFQARABAAEAAQABAAEAAOAA4A
DwAQABEAEwAUABMAEgARAA8ADwAQABAADgAMAAsACQANABAAEgAUABQAEwATABMAEwAT
ABMAFAAUABMAEwAUABEAEAAPAA4AFgAaABYAFgAWABYAFgAUAA8ADQALAA4AEgAVABYA
GAAYABcAFQASABMAEwAUABgAGgAeAB8AHwAdAB0AHwAiACMAJAAlACMAIQAfAB8AIQAf
AB4AHgAgACAAIQAhAB4AGwAZABcAGgAbABwAHQAZABgAFQAUAA8ADgARABIAFgAWABYA
GgAXABYAFAATABUAFAAUABQAFwAXABYAFAASABEAEQATABcAFQAVABUAFAAUABQAEwAT
ABcAGwAYAAsABQALAA4ADwAPABYAHQAlADEARABWAGIAaQB2AIgAjwCOAIkAfABjAEsA
PQAxACUAGwAXABcAGAAYABkAGgAaABQAEgAXAB8AGwAcABsAGgAVABIAEAAPABEAEwAV
ABYAEwASABAADwAMAAwADAAMABEAFAAXABoAGgAZABcAFAAUABQAFQAVABMAEgASABIA
EAAQABAADwASABUAFwAZABkAGQAZABUAFwAXABkAGwAbABsAGwAYABYAFAAWABcAFQAX
ABoAGAAbABwAHAAdABsAGwAbABkAGgAcAB0AHQAaABoAGwAdABwAGwAaABkAHAAcAB0A
IAAkAA==
         </WaveFormData>
      </LeadData>
      <LeadData>
         <LeadByteCountTotal>10000</LeadByteCountTotal>
         <LeadTimeOffset>0</LeadTimeOffset>
         <LeadSampleCountTotal>5000</LeadSampleCountTotal>
         <LeadAmplitudeUnitsPerBit>4.88</LeadAmplitudeUnitsPerBit>
         <LeadAmplitudeUnits>��V</LeadAmplitudeUnits>
         <LeadHighLimit>2147483647</LeadHighLimit>
         <LeadLowLimit>268435456</LeadLowLimit>
         <LeadID>II</LeadID>
         <LeadOffsetFirstSample>0</LeadOffsetFirstSample>
         <FirstSampleBaseline>0</FirstSampleBaseline>
         <LeadSampleSize>2</LeadSampleSize>
         <LeadOff>FALSE</LeadOff>
         <BaselineSway>FALSE</BaselineSway>
         <ExcessiveACNoise>FALSE</ExcessiveACNoise>
         <MuscleNoise>FALSE</MuscleNoise>
         <LeadDataCRC32>389933474</LeadDataCRC32>
         <WaveFormData>
AgACAAIAAgAAAP7//P/6//v//P/9//7//f/8//v/+v/7//z//f/+//7//v/+//7//P/8
//z//P/7//r/+f/4//r//P/+/wAAAgACAAIAAgD+//r/9v/y//X/+P/7//7/+//6//n/
+P/5//r/+//8////AAABAP///P/7//v/+//9//3//v/+//3/+v/4//j/9//2//P/9f/6
//v/+//8//z//v/+//3/+f/2//T/8v/4//v//f/+//v/+P/2//P/9f/0//T/9f/3//f/
+P/6//r/+P/3//X/+P/5//n/+//7//z/+//5//j/+P/4//j/9v/2//b/9f/1//X/9f/1
//f/9//1//X/8//0//P/8P/2//j/+f/6/wYA/P/0/+3/4f/d/+L/7f/5//7/+P/w/+z/
7f/z/wEAFgAzAEoAXQB8AJEAhwBlAEIAJQATAAoA/P/x/+j/4P/Z/9P/z//S/97/5v/p
//H/9f/2//f/+f/5//j/9//1//X/+P/4//b/9f/z//L/8//0//X/9v/3//j/+f/6//j/
9v/0//L/9f/3//j/9//1//f/9//3//j/9v/1//X/9P/1//X/9v/0//L/8P/t//L/9f/3
//n/+P/3//f/9//z//H/7//s/+3/7v/z//b/9f/3//n/+f/3//b/9P/0//X/9f/0//T/
9P/2//b/9f/1//b/+f/7//j/9//3//j/+//8//3////8//n/9//1//j/+////wMABwAJ
AAwADQAJAAoACQAIAAsAEAARABIAEQARABAAEgATABQAFQAVABYAFgAWABcAFQAXABgA
GQAbABsAGwAbABcAFQATABEADwARAA4ADQAQABAADwAPAAwACgAHAAUACAAJAAkACQAF
AAIAAQAAAP///f/7//n/+//8//3//v/8//z/+//7//z//f/8//3/+v/5//n/+f/6//n/
+P/1//L/8v/x//H/9f/3//j/+v///wAA//8AAPz/+v/5//f/9f/1//X/9v/4//r//P8A
AP///v/5//r/+//7//r/+v/4//j/+P/7//3///8AAAEAAAD8//v/+v/6//r/+v/8//7/
AAACAAQAAQD///7//P/4//f/9v/0//X/+P/7//////////7//P/+//7///////v/+P/3
//b/9//3//f/9//3//X/9f/2//f/+f/5//n/+v/7//z/+//7//r/+v/6//r/+f/4//f/
+v/6//n/+f/2//T/8//z//b/9v/3//j/+f/6//z//f/1//P/+P/6//r/+v/6//f/8//y
//H/8//1//j/+f/8//z/+//4//P/8v/x//D/7//z//b/9//z//L/8f/y//T/9f/3//j/
9v/2//j/+f/7//r/+f/4//b/9f/0//L/8P/v/+7/7f/x//T/9//4//b/9f/z//H/8P/x
//X/+P/2//X/9P/0//b/9v/2//b/9P/z//P/8//1//X/9f/1//X/9f/2//j/9//0//X/
9P/y//D/7//u/+7/8f/7//n/6P/d/9//4v/k/+j/6P/l/+f/9/8OACEANgBHAF4AfQCT
AIkAYgBBAC0AHAAMAP//8v/i/9f/1f/X/9r/4v/s/+n/5f/l/+T/6//w//H/8f/x/+//
7//y//L/8f/x//D/8P/z//T/9f/2//H/8P/v/+7/8P/w//D/8P/0//f/+f/5//f/9//1
//P/9P/y//H/8f/0//X/9f/2//b/9v/2//X/9//3//b/9f/0//P/8//z//P/8//z//L/
7f/q/+v/6v/t//H/9f/3//b/9P/x//D/8v/z//P/9P/y//T/9P/z//D/8P/y//P/9v/3
//n//P/6//r/+v/7//v/+//8//3/+//7//z//f/9//3//v/9////AgADAAQACAAMAAwA
DAAOAA8ADwASABEAEgATABMAFAAUABQAFQAXABkAGgAbABkAFwAVABMAEwATABMAEwAS
ABMADwANAA0ADAAKAAkACgAMAA0ADwALAAcAAgD9/wAAAAACAAQABAADAAIAAQD+//z/
+v/4//r/+v/5//n/+//7//n/+f/5//n/+v/7//v/+//7//n/9//2//T/8//1//f/+P/6
//r/+P/0//L/9v/4//v//f/7//v/+//8//n/+P/3//j/+P/4//T/9v/3//f/9v/2//j/
+P/4//v//f///wAAAQD///r/+P/2//j/+v/8/wAA///+//3//P/+////AQACAAEAAQAB
AAAA/f/8//v/+////wEAAgACAP///v/+//3//P/6//r/+v/5//n/+f/5//n/9//3//j/
/P///wAAAQD////////9//3//P/8//z/+//7//v/+//8//z/+//7//3//P/8//3//f/8
//z//P/7//r/+v/5//z//f/8//z/+//7//v/+//6//v//f8DAAIAAAD///3//f/7//r/
+v8EAAYAAQD7//r//P/8//z//P////3//v////3//f/+//3//P/8//v/+P/3//j/+f/6
//j/+//9//3//v/+//7/AAD9//v/+v/4//r/+v/8//3//v/+//7//v/9//v/+f/2//b/
9//4//n/9//4//n/+P/5//n/+P/3//P/8//2//j/+P/3//b/9v/4//r//P/+//v/+f/4
//f/+P/5//r/+//5//n/+v/8//n/9v/3//b/9//2//b/9v/4//X/9f/1//T/8f/t/+7/
7v/u/+7/8//3//v/BAATACoARwBkAIEAmQCfAIgAYwBBACgAGAALAP7/7P/b/9P/1f/a
/9r/4P/p/+3/7//y/+v/7//v/+7/7f/x//X//P8AAP3/+//4//b/+P/4//j/+P/2//b/
9v/2//b/9v/2//b/9v/3//f/9f/1//f/9//3//T/8v/x//H/8P/x//H/8v/z//T/9f/1
//j/+f/5//n/9f/z//L/8f/0//X/9v/2//b/9P/2//b/9f/1//X/8//1//b/9v/4//f/
9//2//b/9v/4//j/9//z//L/8//z//H/8f/y//T/9//6//3/AQD+//3//f/9//v/+//8
//3///8BAAQABQAEAAYABgAGAAgADAAMAAwADgAPAA8AEgARABIAEwATABYAFgAWABcA
GQAbABwAHQAeAB8AIAAhABwAGQAWABMAFQAXABQAEwATABIAEAAPAA0ADAAKAAkADAAN
AA0ADQAIAAQAAgAAAAEAAQABAAEAAgACAAIAAgABAAAA/v/9////AQABAAMAAAD/////
///////////9//3//v/+/////P/7//n/+P/7//z/+//8//7//v//////////////AAD+
//7//v8AAP3//P/3//j/+//9//7/AAD+//7//v8BAAEAAQAAAP//AQAAAAIABAAAAP7/
/P/8//7//v/+//7/AQABAAIAAgD////////+////AAABAAMAAQD///z/+P/8//7/AQAD
AP7//P/8//z///////////8AAP//AAACAP/////9//v//P/9//7//f////7//v/+//7/
/f/8//v///8AAAAAAQD///z/+v/5//z//P/9//7/AAAAAAEAAQAAAP///P/6//v/+//7
//v/9//3//j//f8AAAAAAQABAP///f/8//z//P/8//3/AAACAAIAAgACAAEA/f/8//v/
/f///wIAAwACAAAA/f/4//j/+v/8//7/+//9//7//f/8//z//P/+/wEAAQACAAIA///+
//////8AAAAAAAAAAAEAAQABAAAA/v/9//z/+//6//z//v/+///////+//3/+//7//7/
AAD9//v/+f/4//v//P/9//7//v/9//3//f/9//3//f/9//3//f/+/wAA///8//3//P/7
//r/+v/6/wAABwAFAAEA+v/x/+n/6P/q/+z/6v/t//n/AQAEABEAKgBFAFwAeQCVAJ8A
jABpAEkAMAAaAAkA+v/q/9v/1f/Z/97/6P/y//P/8//z//b/+//9//3//P/7//r/+f/7
//r//v//////AAAAAAAAAAAAAPz/+v/4//b/+f/6//v//P/8//v/+f/1//f/+//9////
/v/8//v/+//6//v/+//8//r/+v/6//n/+f/5//j/9//5//n/+v/7//3//f/9//z/+v/4
//r/+v/5//n/+f/3//f/9v/0//T/+P/5//n/+v/4//r/+v/5//X/8v/x/+//9f/5//7/
BAABAAAA//////////8AAAEAAQABAAIAAwAEAAUABwAHAAoADgAQABIAEAASABAADgAO
AA8ADwASABMAFAAVABUAFgAWABYAFwAZABsAHAAdABwAGwAaABkAGQAZABkAGQAZABsA
GAAXABMAEAAMAAkADQAQABIAFQATABEADgALAAgABgAGAAYABAADAAIAAQAAAAAAAAAA
AAIAAgABAAEAAwADAAEAAQD+//v/+f/3//v//f///////f/8//r/+f/9////AAACAAIA
AgAAAAAA/v/+///////8//v/+v/6//r/+v/6//z///8CAAEABgADAAEA/v/8//v/+v/5
//v//v////////8BAP7//v/+/wEAAgADAAYAAwACAAEAAAD/////AAAAAAAAAQACAAIA
AAAAAAAAAQAAAAEAAQAAAP///v/+//3//P/8//7/AAD+//3//P/7//3/+//7//z//f//
//////8BAAEAAQD///3//P/8//z/AAABAAIAAwABAAAA/v/9//3//P/8//3/+//4//b/
9P/8/wAA///8//7//v/+//7/+//3//b/9f/4//n/+//7//3//v/+//z/+f/4//f/9v/3
//v//v////r/+P/2//b/+v/7//3//v/6//j/+P/3//r/+v/6//r//P/7//r/+P/0//P/
8v/x//L/9P/2//b/9//3//b/9f/1//f//P8AAAAA///+//7/+//6//n/+P/5//n/+v/7
//n/9//1//P/8v/z//X/+P/6//j/+v/6//f/9v/2//b//P/5//P/8f/s/+f/6f/s/+r/
6P/q/+v/8f///w4AIQA4AE0AYgB7AIcAdQBSADcAKQAaAAgAAQD6/+r/1f/J/8v/1v/g
/+z/8f/r/+v/7v/1//n/+f/4//f/9f/z//T/8v/0//X/9f/2//T/9P/0//T/8v/y//L/
8v/z//T/9f/2//b/9//3//X/9P/1//T/8//y//D/7//v//P/9f/2//j/+v/6//r/+f/3
//X/8v/v//D/8f/z//X/9f/1//X/9P/x/+7/7//u//L/9f/4//n/9v/0//H/8P/x//H/
8P/w//H/9P/1//X/8//y//P/8//3//n//P8AAP3/+v/3//X/+f/7//7/AQD/////AAAB
AAAA//////3///8CAAMABAAIAA4AEAASABIAEwATABYAFgAWABYAFQATABIAEQARABQA
FwAZABsAGQAXABUAEwAQAA8ADgANABAAEwARABEAEQAQAA4ADQAKAAoACQAJAAQAAQD9
//n//f/+/wEABAAGAAUABAADAAAAAAAAAAAA///+//z/+//6//n/9v/1//X/9f/2//f/
+f/5//n/9//4//j/9//3//j/+f/5//r//f/+//3//v/+//7///////3//f/9//7//f/8
//v//P/8//z/+P/6//n/+f/4//j//P/+/wAABQAFAAUABAADAAEA/v/+//7//f/8//v/
/P/9//7///8AAAQABQAHAAgABAADAAIAAAD8//z//P/9/wAAAQABAAAA/f/8//z/+//7
//r/+//8//7///8AAAEAAQD/////AAD//wEAAQABAP////////3////+//7//v/9//3/
/f/9//z//P/7//v//P/8//3////9//r/+P/2//j/+v/9////AQABAP///v/7//n//P/8
//z//P/8//3/+//8//3///8BAAQABQADAAIAAAD8//r/+v/6//r/9v/5//v/+//8//z/
/P/+//////8AAAAAAgACAAQABQADAAAA/f/6//z/+//6//j/+v/7//z//f/9//7////+
/wEAAQAAAP//+P/1//X/9P/4//v//v8CAAEAAAD///7//P/7//v/+//9//3//f/9//r/
+f/5//r/+//6//3//v/8//r/+f/4//b/+f/5//n/+v/1/+n/4v/o/+7/7v/z//n/+/8E
ABkAMABHAF4AdQCLAJ8AmgBzAEkAMAAgAA8AAgD0/+f/4f/h/+D/4v/m/+P/4f/p//T/
9//6//v/+//7//n/+f/8//z//P/7//n/+P/7//z//f/+//r/+v/6//r/+v/6//r/+v/6
//v/+//5//n/+//7//v//P/6//n/+f/6//v/+//8//n/+P/3//X/9//3//b/9f/2//f/
+f/7//n/+f/5//j/9P/w//D/7v/z//n///8DAAAA/v/7//r//f/9//z//P/5//r/+f/3
//j/+P/6//v//f/9//7/AAD+//7//v///wAAAQADAAUAAwADAAQABQAEAAUABwAHAAcA
CgALAAwADwAUABUAFgAWABcAFwAaAB0AHgAfAB8AHAAaABgAFwAYABsAHQAfAB8AHwAf
AB8AHQAbABkAFwAZAB0AHAAdABkAFgASAA8AEQAUABYAGQAWABUAEwARAA8ADAALAAoA
DAALAAoACQAHAAYABQAEAAUABgAGAAcABwAHAAUABQACAAEAAQABAAEAAQABAP////8A
AAAAAQACAAMAAwAEAAUABAABAAAAAwAEAAYABwADAAMAAwAEAAIAAgACAAQABQAGAAMA
BgAEAAMAAQAAAAAAAAAAAAMABgAHAAcABwAGAAIAAQAAAAQABgAIAAwACgAKAAoACgAH
AAUABAACAAMABQAHAAgABgAGAAYABwAFAAUABAACAAUABgAIAAkABQACAAEAAAACAAMA
BAAFAAIA///+//7/AgAFAAYABwAFAAUABQADAAUABAAEAAQABgAHAAgACQAJAAgABgAF
AAcABgAGAAcABQAEAAQABAADAAIAAgABAAUABQADAAIA/v/9//z/+//8//3///8FAAUA
BAAEAAMAAQD9//r/+P8GAA4ADwAJAAQAAQAAAP///v8AAP//AQADAAIAAQABAP//AwAE
AAQAAgD+//7//v/+//r//f//////AAACAAQACAAEAAEA///8//z//P/+////AAAAAAAA
AAD///3/+//4//n/+f/5//n/+P/6//z//P/9//3//P/7//r/+////wIAAQD///3//P/+
//7//v/+/wAA/////////P/7//r/+f/5//v//v8CAP///P/9//z//f/8//z//P/8////
+//x/+r/6//t//D/8v/0//b/+f/9/wEADAAlAEYAXwB8AJcAnwCHAGIAPwAlABAABgAD
APz/8P/j/9v/2f/e/+T/6P/t//P/9//4//n/+P/3//X/8//z//P/9v/2//n/+//8//7/
/v/+//7//v/6//r/+v/6//f/9v/1//T/+P/7//3//f/8//3//P/7//j/9v/1//X/+P/7
//3/AAD9//z/+//5//j/9//1//P/9P/1//f/+f/5//n/+f/4//j/+P/8//7/+//7//v/
+f/7//r/+P/4//v/+//6//r/9v/2//T/8f/y//T/+P/7//n/+f/6//z/+v/6//r/+//+
////AQADAAEA///+//3/AgAFAAkACwAJAAwADQAOABAAFAAUABQAFgAXABcAGgAXABYA
FQATABUAFgAXABkAFwAXABYAFQAXABcAFwAXABkAGwAdAB8AGwAZABIADQAQABIAEwAV
ABIAEAANAAsADQANAAwACwAHAAQAAwACAAQAAwACAAEAAwAEAAUABgAEAAQAAwADAAAA
///8//v/+v/5//n/+f/8//3//v/9//z//P/7//v/+//7//r/+v///wAA//8AAP3//P/8
//v/+f/5//n/+v/6//r/+v/8//3//v/7//7///////7//v/+//7//v8BAAEAAQAAAP//
AQD+//7//v/+//7//v8AAP7//v/+//7/AAABAAMABAD///3/+//4//n/+v/7//3/AAAB
AAEAAAD+//7///////7//P/8//z/+//7//v/+//7//n/+f/6//3//////////f/9//3/
+//9//z//P/8//r/+f/4//f/+P/4//f/9//1//T/9P/1//3/AAAAAP7/AAD///7//f/8
//v/9//2//X/9//5//z//f/9//z/+v/2//f/+P/5//r/9f/3//j/9//0//T/9P/2//T/
8//z//L/9P/0//b/9//4//j/+P/4//f/9f/z//D/8P/x//L/8//2//j/+v/6//n/+f/4
//f/9v/3//v//v/+//3//P/8//r/+P/2//T/8v/x//H/8f/0//X/9v/3//b/9//5//z/
+v/4//r/+v/4//b/9f/0//D/7//v/+//7v/t/+v/7P/u/+b/4v/p//n/BQAOACMAPgBT
AGwAgwCLAHsAWAA3ACMAGgAWAAsA+P/m/93/2//b/97/3P/g/+X/5//t//D/8//1//X/
9P/z//X/9f/4//j/+v/7//v//P/7//r/+f/4//T/9P/0//T/9P/0//T/9P/4//n/+f/3
//n/+//7//v/+f/2//T/8//y//P/8//0//X/9v/3//f/9//3//b/9f/1//X/9v/3//X/
8//x/+7/7//w//X/+P/7//3///////v/+P/0//L/9f/1//T/9P/3//r/+//7//j/+P/6
//v//f/9//7/AAD///7//f/9//////8AAAEAAQABAAIAAwAGAAcACQAJAAkADAANAA4A
DQAQAA8ADgAQABMAFQAaABkAGgAbABsAGAAWABQAEwAVABkAHAAfAB0AHQAdAB0AHAAb
ABoAGQAYABkAFQATABQAFAATABMAEgASABEAEQAPAA0ACgAHAAcABgAHAAgACgAJAAgA
BwAEAAQABAAEAAMAAgAAAP////////3//f/+////AQADAAMAAwADAAEA/v/+//3//f8A
AAEAAQACAAAA/v/6//j/+v/8////AQD9//3//f/+/wAAAAAAAAIAAwAEAAEABAADAAMA
AgACAAQABAAEAAcABwAHAAYABQAFAAIAAgACAAEAAAD//wAAAQACAAMABAAGAAcACQAK
AAYABQAEAAIA/v/+//7///8EAAcACQAKAAgACAAJAAkABwAGAAcACAAGAAUABAADAAUA
AwADAAQAAwAFAAUABQACAAEAAAD9/////v/+//7//f/9//3//f///wAAAAABAAQABAAF
AAcABQAEAAQABAACAAIAAwADAAQAAwAAAP7///8BAAMABQADAAMABAAJAAcABAACAP//
AQABAAIABAACAP7/+P/7//z//f/+/wEAAQAEAAcABgAFAAUAAwAGAAYABQACAAIAAgAC
AAIA/v///////f8AAAIABAAIAAcABQAEAAIABAAEAAYABwAGAAQAAgAAAAAA///+//z/
+P/3//b/9f/5//z///8AAAQABQAFAAUA///9//7//v8AAP///v/+/wAAAgAEAAYABQAD
AAIAAQADAAMAAwADAAAA/////wAAAgAAAAIAAgABAAAAAAAAAPr/+//9//3//v/5//H/
8P/y//L/8v/1//v///8KABkAMgBRAGoAfwCZAKcAlgB1AFUAOAAkABsADgD4/+X/2//Z
/97/5v/s/+3/7//z//j//f/8//v/+f/3//r/+////wAAAQABAAAAAAD9//z/+//6//z/
/v8AAAIA///+//3//P8AAAEAAQD///3/////////AQAAAAAAAQABAAEAAAAAAP///v/9
//v//v/////////+//3//f/9//3//f/9//z/+//6//3//v/+////AAD//wEAAAD+//7/
/f/9//z//P/7//z/+//5//z//v8CAAUAAQD///7//v///wAAAQADAAMAAwAEAAUABQAF
AAYABwAIAAkACwALAAoADAAMAAwAEAAUABQAFAATABMAEgAUABgAGgAcAB0AHwAeAB0A
HQAcAB0AHQAdAB8AHwAfAB8AHgAdABwAGwAdAB8AHAAbABsAGgAYABcAFAAUABMAEwAT
ABMAEgARAA4ACgAIAAYABgAFAAQAAwADAAQABQAGAAQABAADAAMABAAFAAQABQADAAEA
AAD//wEAAQABAP///P/8//v/+//6//v/+//8////AAD//wAA/v/+///////8//v/+v/6
//z//P/8//7//v/+//r//P/+//////8AAP7//v/+/wEAAQABAAAA//8BAP7//v/+//z/
/P/8//7///8AAAEAAgAAAP/////+//r/+f/4//b/+f/+/wMACQAGAAUAAwAAAAMABAAG
AAcAAQD+//3//P/9//3//f/9//3/+//7//z//P/9//z/+//8//3//v/9//z/+v/5//j/
9//3//f/9//6//z//f////7//P/7//v//v/+////AAD+//z/+//5//v//f/+//7//v/+
//7/+//3//b/9f/4//n/+//7//7//v/9//r/9//2//X/9P/z//f/+v/7//j/9v/0//T/
9//3//j/+P/4//j/+v/7//n/+P/3//b/+//9////AAD6//f/9P/x//X/+P/7//z/+v/5
//f/9f/0//X/+f/8//7//f/8//z/+f/4//f/9v/3//f/+P/5//f/9f/z//H/8f/x//L/
9P/4//j//P/+//r/+P/3//b/8P/3//3/+f/u/+n/6f/m/+b/5P/m/+v/+/8NACIANwBM
AGEAeACHAH0AXQA6ACEAFQAQAAoA/f/o/9z/1//R/8//3P/o/+7/9f/5//f/9P/1//f/
9//2//X/9f/1//j/+P/4//f/9f/0//L/8v/y//L/9P/2//j/+v/3//b/9f/0//P/8//y
/+//8f/1//f/+f/3//T/8v/x//P/9f/2//j/+v/6//r/+f/4//f/9f/z//b/9//5//v/
+f/5//n/+P/z//D/8f/w//L/9f/4//n/9//2//T/9P/1//X/9P/0//b/+P/4//f/9v/2
//j/+f/7//v//P/+//z//P/8//3//f/9//7///8BAAMABgAJAAYABQAFAAMACAAOABIA
FgAUABYAFAASAA8ADwAOABAAFgAaAB4AIQAdABoAFwAVABUAFwAYABkAGAAXABYAFQAW
ABUAFAATABYAGQAXABcAFQAUABIAEQAQABAADwAPAA0ACwAIAAUABwAGAAcACAAHAAUA
AwABAP7//v/+//7/AAACAAMABQABAP//+//5//v/+//8//3//////////f/+//7//f/9
//z//f/9//7/AQACAAEAAgAAAP7//f/7//r/+//8//7/AAAAAAAAAgABAAAA+//8////
AQACAAQAAAD+//z//f8AAAMABQAHAAYAAgABAAAAAgACAAIABAACAAIAAgACAAMAAwAE
AAQABQAFAAUABAABAAAA/////wIAAwADAAIAAgACAAMAAwAAAP7//v/+////////////
/f/7//v//P8AAAMABAAFAAQAAwACAP///f/8//z//P8AAAEAAgADAAAA/P/8//7//v/+
//7/AAD9//3//f/7//v//P/7//3//v/+//z/+P/4//j/+P/3//v//v///wAAAAAAAAIA
AAD9//v/+P/6//z/AAADAAMAAgABAAAA///9//v/+P/4//n/+v/7//v//P/9//z/////
//7//f/6//n/+//8//3//f/9//7//v/+//7//v/+//3//f/9//v/+//7//v/9//3//j/
+v/9//z///8AAAEAAAAAAAAA/P////3/+f/w/+n/6//y//b/9P/0//f//f8HABgAMwBQ
AGUAfgCXAJcAeQBYAD8ALwAeABIACQD2/+L/2//d/+P/7P/y//D/7//z//X/+v/9//3/
/f/8//v///8BAAYACAAFAAMAAAD+////AAABAAIAAwAEAAUABgADAAIAAQAAAAEAAQAA
AP3//v8BAAIAAwADAAIAAgADAAMAAwACAAIA///+//3/+//+/wEAAwAFAAMAAQAAAP//
AQABAAEAAAD///7/AQACAAIAAwAEAAMABQAGAAYACAAFAAMAAAD+////AgADAAMAAgAC
AAQABQAHAAcACAAKAAkACAAHAAcACAAJAAsADQAOAA8AEQATABMAEwAUABMAEQAUABUA
FgAZAB4AHwAgACIAIwAjACYAJwAoACkAKQApACgAJwAnACYAJwAnACcAJwAnACcAJwAm
ACUAJAAjACEAIwAgAB8AIQAgAB4AHQAbABoAGAAXABkAGQAYABcAFAASABIAEgAQAA8A
DgANAA0ADgAPABAAEgASABEAEQAPAA8ADQANAAoACQAJAAkADQANAA0ACwAKAAoACQAJ
AAgACQAJAAoADAAMAAoACgAHAAYABgAFAAgACwAOABIAEQAQAA8AEAARABIADwASABIA
EQAPAA4ADQAMAAsADQARABMAFAAVABUAEgASABIAEQAQAA8AEAASABIAEgASABUAFQAW
ABYAFwAXABcAFgARABAADwAPABIAEwATABIAEwAUABYAFwATABAADwAOAA8ADwAPAA8A
EAAPABAAEgAQABEAEAAPAA8ADwAPAA0ADAAKAAkACAANAA8AEQATABQAFAATABMAEQAQ
ABAAEQARABAAEAAQAA8ADgAOAA0ADwARABIAEgASABIAEgAQAAsACQAHAAkACwAOAA8A
EgASABEADgAMAAwADAAMAAoADQAPAA8AEAAQABAAEgATABMAFAAUABEAEAARABEAEwAS
ABEAEAAOAA0ADAAKAAcABwAHAAcACQAMAA8AEAARABEAEAAPAAwACwANAA4ADwAPAA8A
EAAPAA4ADQAMAA4ADQANAA0ADwAPAA8ADwALAAsADAAOAA8ADgARABIAEQAQABAAEAAQ
AA8AEQAPAAQAAQAFAAYABAAEAAQAAQADAA8AIAAzAEoAYQB4AJUArQC1AKQAgQBbADwA
KAAbAA4AAgDz/+3/7f/w//b/+v/9////AQAIABEAEwATABIAEQAOAAsACwAIAAwADQAN
AA4ACwAKAAkACAAEAAQABAAEAAcACgANABAADwAPAA4ACwAJAAsACwALAAoACAAHAAcA
BgAHAAcACAAIAAgACAAHAAgACQAJAAkABwAHAAgACQAKAAsADAAMAAkABgAHAAYABAAF
AAYABQAHAAgACAAKAAsACwAKAAoACAAKAAoACQAGAAYACAAJAAgABwAHAAgACgAKAAoA
CwATAA==
         </WaveFormData>
      </LeadData>
      <LeadData>
         <LeadByteCountTotal>10000</LeadByteCountTotal>
         <LeadTimeOffset>0</LeadTimeOffset>
         <LeadSampleCountTotal>5000</LeadSampleCountTotal>
         <LeadAmplitudeUnitsPerBit>4.88</LeadAmplitudeUnitsPerBit>
         <LeadAmplitudeUnits>��V</LeadAmplitudeUnits>
         <LeadHighLimit>2147483647</LeadHighLimit>
         <LeadLowLimit>268435456</LeadLowLimit>
         <LeadID>V1</LeadID>
         <LeadOffsetFirstSample>0</LeadOffsetFirstSample>
         <FirstSampleBaseline>0</FirstSampleBaseline>
         <LeadSampleSize>2</LeadSampleSize>
         <LeadOff>FALSE</LeadOff>
         <BaselineSway>FALSE</BaselineSway>
         <ExcessiveACNoise>FALSE</ExcessiveACNoise>
         <MuscleNoise>FALSE</MuscleNoise>
         <LeadDataCRC32>449147478</LeadDataCRC32>
         <WaveFormData>
CgAKAAoACgAMAAwADAAMAAoACgAKAAoACgAKAAoACgAKAAoACgAKAAgACAAIAAgACQAK
AAsADAALAAoACQAIAAgACAAIAAgACAAIAAgACAAHAAYABQAEAAUABgAHAAgABgAGAAYA
BgAIAAgACAAIAAgACAAIAAgABQAFAAYABgAFAAUABAAEAAQABAAEAAQABgAFAAUABQAE
AAYABwAHAAkACgAKAAoACgAKAAkACAAGAAQAAQD///7///8AAAEA/////wAAAQAEAAQA
BQAFAAQAAwAEAAMAAwADAAMABAAGAAcABwAHAAcABgAFAAQABAAEAAQABAAEAAQABAAE
AAQABAADAAMABwAHAAUABQAEAAUABQAFAAgACAAIAAkADAATAB4AIwAhABsAGAAYABwA
IQAkACUAIQAYAA0A9v/V/7X/qf+t/7H/sv++/8//2f/k//T///8DAAcACgAJAAkACgAJ
AAsADAAMAAwACgAKAAkACQAHAAcABwAIAAkACQAJAAkACAAIAAgACAAIAAkACgALAAoA
CQAIAAgACQAJAAkACQAJAAkACQAJAAsACgAJAAkACAAIAAcABgAHAAcABwAHAAkACgAK
AAoACQAIAAgACQAHAAYABgAGAAYABwAHAAYABgAGAAYABwAHAAcABgAGAAYABwAIAAkA
BwAGAAUAAwACAAMAAwAEAAQABAAEAAQABAAEAAQABAAAAP/////+//7//v/+/////f/9
//v/+v/5//j/9//2//b/9v/0//P/8//y//D/8P/t/+3/7f/t/+3/7P/s/+z/7v/u/+3/
7f/r/+v/6//s/+//7//v/+//7//u/+7/7v/y//T/9f/4//b/9//3//j/+f/7//7////+
//7//f/9//3//f/+//7/AQABAAIAAgAAAAAAAQABAAEAAQABAAIABAADAAMABAAEAAUA
BQAFAAMAAwADAAMABQAFAAUABgAEAAQAAwADAAQABAAEAAQABAAEAAQABAAFAAUABQAG
AAQAAwADAAMAAwADAAMAAwABAAAAAAAAAAMAAwADAAMAAwADAAEAAQABAAEAAQABAAIA
AgACAAIAAAAAAAAA/v/+/////////wAAAQACAAMAAgACAAEAAQD//////////wEAAAAA
AAAAAAAAAAAAAAAAAAAAAAAAAAAAAAABAAEAAQABAAEAAQADAAMAAgACAAEAAQAAAP//
AQABAAEAAQD//////v/+/wAAAAAAAAAAAQADAAQABQABAAAAAAAAAAAAAAAAAAAAAAD/
////AAAAAP////8AAAAAAAAAAP7//v/+//3//f/9//7/AAABAAEAAQACAAQABAAGAAYA
BwAGAAYABAABAP///f/9//z/+//6//n//P/9//7//v///////////wEAAQABAAEAAQAC
AAIAAwABAAEAAgACAAQABAAEAAQAAgACAAIAAgAEAAQABAAEAAUABQAHAAcABAADAAMA
AwADAAMAAgACAAIABQAMABEAGAAfACEAHQAaABgAFgAbAB4AIwAlAB4AEQAEAO//zf+z
/63/t/+6/7r/x//X/+L/7v/9/wMABQAKAA8ADwAMAAsADQAKAAoADAAKAAoACQAJAAsA
CwALAAwACwALAAsACwAMAAwADAAMAAsACwALAAsACQAJAAkACgAMAA0ADgAPAA4ADQAM
AAsADQAMAAsACwANAA4ADgAOAA4ADQAMAAsADQAOAA4ADgANAAwADAANAA0ADAAMAAwA
CgALAAsACgAMAAwADAANAA0ADQAMAAwADQANAA0ADQALAAwADQANAAsACwAKAAoADAAM
AAwADAAMAAwADAAMAAoACQAJAAgABwAGAAUABQAHAAcABQAEAAIAAAD+//z//v/+//z/
+//7//r/+P/4//f/9//3//f/9//2//b/9v/0//T/8//z//X/9f/1//b/9//3//f/9//4
//j/+f/6//n/+v/6//z//f///wAAAgAAAAEAAwADAAUABgAGAAcABwAHAAgACAAHAAcA
CAAIAAYABgAHAAcACAAJAAoADAAMAAsACwAMAAoACwALAAsADQANAA0ADQANAA0ADQAO
AA4ADgANAA0ADgAOAA4ADgAOAA4ADgAOAA0ADQANAA4ADQALAAoACQAJAAkACQAJAAsA
CgAKAAoACwALAAsACwAJAAkABwAHAAkACQAJAAkACgAKAAoACgAKAAoACgAIAAgACQAJ
AAkACQAJAAkACQAIAAgABwAHAAkACQAJAAkABwAGAAYABgAGAAYABgAGAAgACAAIAAgA
CAAIAAkACQALAAsACwALAAkACQAIAAgACAAJAAkACQAJAAkACQAJAAkACQAIAAgACAAI
AAgACAAGAAcABwAHAAkACAAIAAgACAAIAAgACAAIAAcABwAIAAgACAAIAAgABgAGAAYA
BQAHAAgACAAGAAYABgAGAAYABgAIAAgABwAHAAgACAAHAAcABAAEAAQABAAGAAYABgAF
AAUABQAGAAgACQAJAAkACgAKAAoADAAMAAsACgAKAAgABQADAAEAAQABAAEAAQABAAIA
AwAEAAQABwAHAAcABwAIAAcABgAFAAcACAAIAAkACQAJAAoACgAKAAoACgAKAAwADAAM
AAwACgAKAAoACgALAAsADQANAAsACwAMAA0ACwALAAoACgAMAAsADgARABYAIQApACkA
JAAeAB4AIwAsADEAMwAwACMADADx/9P/sf+b/5H/kP+Y/6v/wf/S/+L/8f8DAA0AFgAX
ABEADgAPABEAEAASABAAEAAQAA8ADwARABEAEQASABEAEQARABEAEAAQABAAEAAPAA8A
DwAPABAAEQASABQAFAATABIAEQATABMAEwATABEAEAAPAA8ADwAQABAAEAATABMAEwAT
ABMAFAAUABQAEwASABIAEwAVABQAFAAUABIAEwATABIAEAAQABAAEQARABEAEAAQABAA
EQASABMAEQASABMAEwAPAA8ADgAOAA8AEAARABIAEgASABIAEgAQAA8ADwAOAA0ADAAL
AAsACwALAAkACAAJAAgABwAGAAYABgAEAAMAAwACAAAAAAD///////////v/+v/6//r/
+//8//z//f/7//v/+//8//v/+//7//v//P/8//3//v/+//7//f/+/wAAAQABAAIABAAF
AAcABwAGAAYABQAFAAUABQAGAAYABwAHAAgACAAIAAgACQAJAAkACQAJAAoACgAJAAkA
CgAKAAsACwALAAkACQAJAAkACQAJAAkACgAKAAoACQAJAAwADAAMAAwADAAMAAwADAAL
AAsACwAMAAoACQAJAAkACgALAAwADQAPAA4ADgAOAA0ADQANAA0ADQANAAsACwALAAsA
CwALAAoACgAKAAoADAAMAAwACgAKAAsACwALAAsACwALAAsACgAKAAkACQALAAsACwAL
AAsACgAKAAoACgAKAAoACgAKAAoACgAKAAgACAAJAAkABwAHAAcABwAJAAkACAAIAAgA
CQAJAAkACQAJAAkACQAHAAcABgAGAAgACAAIAAgACAAJAAkACQAJAAgACAAIAAYABgAG
AAYACAAHAAcACAAIAAgACAAIAAoACgAKAAkACQAIAAgACAAIAAgACAAIAAgACAAHAAcA
CgAKAAkACQAGAAYABgAGAAgACAAIAAcABgAFAAUABgAJAAkACQAKAAoACgAMAAwACQAI
AAgABgADAAEA/////wEAAQABAAEAAAABAAIAAgADAAMAAwADAAcABwAHAAcABwAIAAgA
CQAHAAcACAAIAAoACgAKAAoACAAIAAgACAAKAAoACgAKAAkACQALAAsACQAJAAoACwAJ
AAkACAAIAAgACQAMABEAFgAfACUAJQAiABwAGgAbACQAKwAtACwAIwAQAPn/1/+z/53/
l/+Y/6D/sf/F/9T/4P/x////CQAOABEAEQAQAA8ADwASABYAEgAQABAADwAPAA0ADQAN
AA4ADwAPAA8ADwAOAA4ADgAOAA0ADQANAA0ADQANAA0ADgAOAA0ADAALAA0ADQANAA0A
DwAOAA0ADQAPABAAEAAQABAADwAOAA0ADQAOAA4ADgAPAA4ADgAPAA8ADgAOAA4ADgAP
AA8ADgAMAAwADAANAA0ADQAMAAwACwALAAsACwALAAwADQANAAkACQAIAAgACgAKAAoA
CgAMAAwADAAMAAwACwALAAoACQAIAAcABwAFAAUAAwACAAMAAgABAAAA/v/+//z/+//7
//r/+P/4//f/9//3//f/8//y//L/8v/0//T/8//z//H/8f/x//L/9f/1//X/9f/1//T/
9P/0//X/9v/2//j/+P/5//n/+v/8//3/////////AAAAAAEAAAD//////v8BAAEAAgAC
AAAAAAABAAEAAwADAAMABAACAAEAAQACAAQABQAFAAUAAwADAAMAAwABAAEAAQACAAMA
BAAEAAUABAAEAAQABAAGAAYABgAGAAMAAwADAAQABAADAAMAAwAFAAUABQAFAAMAAgAC
AAIAAQABAAEAAQAEAAUABAAFAAQAAwACAAEABAAEAAQABAACAAIAAgAAAP7/////////
AQABAAEAAQACAAIAAQABAP//////////AQAAAAAAAAAAAAAAAAAAAP7//v/+//7//P/8
//3//f/////////////////+//7/AAABAAEAAQD+//3//P/7//z//f/9//7//P/8//z/
/P/+/////f/8//z//P/8//z//P/8//v/+//6//r/+f/5//n/+v/7//z//v/+//7//f/7
//v//P/+//3//f/9//7/AAAAAAIAAgD///7//v/8//r/+f/4//n/9v/1//T/8//0//X/
9v/2//n/+f/5//n/+f/5//n/+f/7//z//P/9//3//f/+//7//v/+//7//v/8//z//P/8
//r/+v/6//r/+f/5//v/+//6//v//f/////////+//7//v/9/wAACQASABcAFwATABAA
EAAQAA8AEAAVABcAEAAFAPz/6f/N/7X/r/+1/77/wP/D/83/2v/q//f/+//7/wAABQAJ
AAgABwAFAAQABAAEAAQABAADAAMAAQABAAEAAgABAAEAAQABAAIAAgACAAIAAQABAAEA
AQADAAMAAwAEAAMAAwADAAMAAQABAAEAAQADAAIAAQABAAMABAAEAAQABQAFAAUABQAE
AAQAAwACAAEAAAAAAAEAAwACAAIAAgABAAEAAAD+////AAABAAMAAwADAAIAAgD/////
////////AAABAAEA//////7//v8AAAAAAAAAAP///v/9//z/+//7//z//P/5//j/9//3
//X/9f/z//L/8f/w/+//7v/v//D/7//v/+3/7P/q/+r/6f/p/+n/6f/p/+j/6P/o/+j/
6P/n/+f/5f/l/+X/5v/p/+n/6f/p/+v/7P/u//D/8f/y//L/9P/y//P/8//0//T/9f/3
//f/+f/6//r/+//9//3//v/+//////8AAAAA/v/+//////8BAAEAAQACAAAA/////wAA
AgADAAMAAwADAAMAAwADAAMAAwADAAQABgAGAAUABQAFAAQAAwACAAIAAgACAAIA////
////AAAAAP//////////////////AQAAAAAAAAD////////////////9//3/+//7//v/
+//+//7//v/+/wAAAAAAAP7//P/9//3//f////////////7//v/9//3//f/9//3//f/9
//z//P/8//7//v/+//7//v/+//7//v/+//7///////////////////////7//v/+////
//////////////////////7//v/+//7//v/+//7/////////AAAAAAEAAgAAAAAAAAD+
//7//v/+/wAAAAD/////AgACAAEAAQD+//7//v/+/wAAAAAAAP///v/9//3//v8BAAEA
AQACAAIAAgAEAAQABAAEAAUABAAAAP3/+v/5//n/+f/5//n//P/9//7//v//////////
/wEAAQABAAEAAAAAAP////8AAAEAAwAEAAQABAAEAAQAAgACAAIAAgAEAAQABAAEAAMA
AwAFAAUAAwADAAQABQAFAAUABAAEAAYABQAEAAcAEAAZAB8AIQAgABoAGAAZAB4AJQAp
ACoAIQASAP3/3f+5/6H/m/+a/57/q/+//9L/3v/r//v/BwAOABEADwAMAAkACwAOABAA
EgAQABAADwAPAA0ADQANAA4ADQANAA0ADQAOAA4ADgAOAA8ADwAPAA8ADQANAA0ADgAP
AA8ADwAPABEAEQARABEADwAOAA0ADQAPABAAEAAQABAADwAOAA0ADQAOAA4ADgAPAA4A
DgAPAA8ADgAOAA4ADAANAA0ADAANAA4ADwARABEAEQAQABAAEQARABEAEQAQABAAEAAP
AA8ADwAOAA4ADgAOAA4ADgAOAA4ADgAOAA4ADQANAAwACwAKAAkACQAJAAkABwAGAAcA
BgAFAAQABAAEAAIAAQABAAAA/v/+//3//f/9//3/+//6//r/+v/4//j/9//3//f/9//3
//j/+f/5//n/+f/6//r/+//8//z//P/7//z//f///wAAAgACAAMABQAFAAQABAADAAMA
BQAFAAYABgAFAAUABgAGAAYABgAHAAcACQAJAAkACgAIAAcABwAIAAYABwAHAAcACQAJ
AAkACQAHAAcABwAIAAoACgAJAAkADAAMAAwADAAKAAoACgAKAAkACQAJAAoADAALAAsA
CwAJAAkACQAJAAkACAAIAAgACQAJAAkACQAJAAkABwAHAAgACQAKAAsACwAKAAkACAAG
AAYABgAEAAYABwAHAAcABwAHAAcABwAGAAYABQAFAAcABwAHAAcABwAGAAYABgAGAAYA
BgAGAAQABAAEAAQABgAGAAcABwAHAAcABwAHAAcABwAGAAYABAAFAAUABQAFAAUABQAF
AAMAAwACAAIABAAEAAQABAAEAAUABQAFAAUABAAEAAQABgAGAAYABgAGAAUABQAGAAQA
BAAEAAQAAgACAAIAAQADAAgACAAIAAgABgAGAAYABgAGAAYABQAFAAQABAADAAMAAgAC
AAIAAgAEAAQABAADAAEAAQACAAQABQAFAAUABgAGAAYACAAIAAUABAAEAAIAAQD///3/
/f////////////7///8AAAAAAQABAAEAAQAFAAUABQAFAAUABgAGAAcABQAFAAYABgAG
AAYABgAGAAgACAAIAAgACAAIAAgACAAFAAUABwAHAAUABQAGAAcABwAHAAYABgAIAAsA
DAARABoAIQAhABsAGAAYABgAHwAmACsAKwAiABMAAADf/7f/n/+b/6H/pP+s/73/z//c
/+r/+/8FAAsADgAPAAsACAAJAAkADAAMAAwACgAKAAkACQALAAsACwAMAA0ADQANAA0A
DgAOAA4ADgANAA0ADQANAAwACwAKAAoACwALAAsACwALAAsACwALAA0ADAALAAsACwAM
AAwADAANAA0ADQANAAsADAAMAAwACwAKAAoACwALAAoACgAKAAgACQAJAAgACgAKAAoA
CwALAAsACgAKAAkACQAJAAkACAAIAAgABwAGAAcABwAIAAYABgAGAAYABgAGAAYABgAG
AAUABQAEAAMAAgABAAEAAQABAP///v////7//f/8//v/+v/3//X/9//2//T/9P/x//H/
8f/x//H/8P/w//D/8P/w/+//7//u/+3/7P/s//D/8f/y//P/8f/w//D/8P/z//T/9P/2
//j/+f/5//r/+f/5//r/+f/5//r/+v/7//3//f/+//7//////wAAAAAAAAAAAQABAP//
/////wAA/v/9//3//v8AAAEAAQABAAEAAQABAAEAAwADAAMABAADAAIAAAD//wAAAAAA
AAAAAQACAAMABAABAAEAAQACAAQAAwADAAMAAwADAAMAAwADAAIAAgACAAEAAQABAAEA
AQABAP////8BAAEAAQABAAIAAgACAAIAAgACAAIAAAAAAAEAAQABAAAA///+//3/AAAA
AP///////////////////v/+//7/AAAAAAAAAAAAAAAAAAAAAP7//v//////////////
/////////v/+/wAAAQABAAEAAAD///7//f/9//3//P/8//7//v/+/wAAAgAAAAAAAAAA
AP///v/8//v//P/8//v/+//6//r/+v/6//r/+v/6//n/+v/7//3/AAAAAP///v/+//7/
/v8AAAAAAQAAAAAA/v/7//n/9//3//X/9f/1//X/+P/5//r/+v/7//v/+//7////////
/////f/+//7/////////AAAAAP7//v/+//7//P/8//z//P/9//7///8AAP////8BAAEA
/////wAAAQD//////v/+//z///8GAA8AGgAfABsAFwAUABAAEAAXACAAJQAfABQACQAA
AOn/xf+t/63/t/+8/8D/zf/b/+T/7v/7/wEABQAKAA0ACwAIAAkACQAIAAgACAAGAAYA
BQAFAAYABwAIAAoACQAJAAkACQAKAAoACgAKAAcABwAHAAcABwAHAAcACAALAAsACwAL
AAkACQAJAAkACwAKAAkACQAHAAgACAAIAAsACwALAAsACQAKAAoACgAJAAgACAAJAAkA
CAAIAAgACAAJAAkACAAKAAoACgALAAkACQAIAAgABQAFAAUABQAHAAgACQAJAAcABwAG
AAYABgAGAAYABgAGAAYABgAGAAQAAwADAAIAAwACAAEAAQD//////f/8//v/+v/5//j/
+P/4//b/9f/3//b/9P/0//P/8//z//P/7//u/+7/7v/w//D/7//v//H/8f/x//L/8//z
//P/8//2//b/9//4//n/+v/6//z//P/9//3//v/+////AQABAAEAAgACAAMABQAFAAYA
BgAHAAcACAAIAAgACAAJAAkACwALAAsADAAMAAsACwAMAAwADQANAA0ACwALAAsACwAN
AA0ADQAOAAwADAALAAsADAAMAAwADAAKAAoACgAKAAsACwALAAwADAALAAsACwANAA0A
DQANAAwACgAJAAgACQAJAAkACQAJAAkABwAHAAUABQAFAAUACAAIAAgACAAKAAoACgAI
AAYABwAHAAcABQAFAAUABQAHAAgACAAJAAsACwALAAsACwAKAAoACgAKAAoACgAKAAoA
CgAKAAoACgAKAAsACwAJAAkACQAJAAcABwAGAAYACAAJAAkACQALAAsACwALAAsACwAK
AAoACgAKAAoACgAIAAkACQAJAAkACAAIAAgACgAKAAoACgAKAAkACQAKAAoACgAKAAoA
CAAIAAgABwAHAAgACAAIAAgACAAIAAoACgAJAAkACgAKAAkACQAIAAgACAAIAAgACAAI
AAcABgAFAAUABgAIAAkACgAMAAoACgAMAAwADQAMAAwACgAHAAUAAwADAAMAAwADAAMA
AwADAAMAAgAGAAcACAAJAAkACQAJAAkACQAKAAoACwALAAsADAAMAAwADAAMAAwADgAO
AA4ADgAMAAwADAAMAAsACwANAA0ADQANAA4ADwANAA0ADAAMAAwACwAOABMAGgAhACkA
KwAoACIAIAAjACoAMQA1ADQALQAYAP3/2/+5/5//l/+U/5r/qf+//9T/4v/v/wEADQAU
ABkAGQAWABMAEwAUABYAGAAXABYAFAATABUAFQAVABYAFwAXABcAFwAUABQAFAAUABUA
FQAVABUAFQAVABUAFgAVABUAFQAVABcAFwAXABcAFwAWABUAFQAXABgAGAAYABcAFwAX
ABcAFwAYABgAGAAXABYAFgAXABcAFgAWABYAFgAXABcAFgAYABgAGAAZABcAFwAWABYA
FwAXABcAFwAVABYAFwAXABcAFwAWABYAFgAWABYAFgAWABYAFgAWABUAFQAWABYAFQAU
ABMAEwATABMAEQAQABEAEAAPAA4ADAAMAAoACQALAAoACAAIAAkACQAJAAkABQAEAAQA
BAAEAAQAAwADAAEAAQABAAIAAQABAAEAAQACAAIAAwAEAAUABgAGAAgABgAHAAcACAAH
AAcACAAHAAcACAAIAAkACwALAAwADAANAA0ADgAOAA4ADgAPAA8ADQANAA0ADgAQAA8A
DwAQAA4ADwAPAA8ADQANAA0ADQAOAA8AEAASABAAEAAPAA8AEgASABIAEgAQABAAEAAQ
AA8ADwAPABAAEwATABQAFQAUABMAEgARABIAEgATABQAFQAVABUAFQAUABMAEAAPAA8A
DwAPAA8AEgASABIAEgASABIAEgAQAA8ADwAOAA0AEAARABIAEwATABIAEAAPABEAEQAR
ABEAEQAQABAAEAANAAwACwAKAAwADAAMAAwADgAOAA8ADwANAA0ADQANAA8ADwAOAA4A
DAANAA0ADQANAA0ADQANAA8ADwAOAA4ADQAMAAsACgAMAA0ADQANAA0ADAAMAA4ADgAO
AA4ADAAMAAsACwAKAAoACQAJAAkACgALAAwACgAKAAoACQALAAsADAAOAA0ADQANAA4A
DgAOABAAEAARABAAEAAOAAkABwAFAAUABwAHAAcABwAIAAkACgAKAAsACwALAAsADAAL
AAoACQAKAAwADQAPAA8ADwAQABAADwAOAA0ADAAMAAwADAAMAA4ADgAOAA4ACwALAA0A
DQANAA0ADgAPABEAEQAQABAADgAPABYAHwAoACsAJwAjAB4AHgAgACUAKgAtACkAIAAT
AP7/2/+7/6//s/+5/77/yv/b/+f/9P8CAA0AEQATABIAEwATABIAFQAXABYAEgASABIA
EgARABEAEQARABEAEgATABMAEwATABIAEgASABIAEQARABEAEQARABEAEQASABIAEQAQ
AA8AEAARABIAEwARABAADwAPAA8AEAAQABAAEgATABQAFQASABIAEQAQABEAEAAQABEA
EQAQABAAEAAOAA8ADwAOAA4ADgAOAA8ADwAPAA4ADgAPAA8ADwAPAA0ADgAPAA8ADQAN
AAwADAAMAAwADAAMAAoACgAKAAoACgAJAAkACAAHAAYABQAFAAUABQADAAIAAQAAAP//
/v/8//z/+v/5//f/9v/0//T/9P/1//b/9//1//T/9P/0//T/9P/z//P/8//z//P/9P/1
//X/9f/1//j/+P/5//r//P/+////AgABAAEAAAAAAAIAAwAFAAUABQAGAAYABwAHAAcA
CAAIAAkACQAKAAoADAAMAA0ADQAMAAsACgAKAAoACQAJAAoADAANAA0ADQANAA0ADQAN
AA0ADQANAA4ADwAQABAAEQARABAADwAOAAwADAAMAAwADQANAA0ADgAMAAsACwALAA0A
DQANAA0ADAAKAAkACAAKAAsADAANAA0ADQALAAsACwALAAsACwAMAAwADAAMAAwADAAM
AAoACgALAAsACwALAAsACwALAAwADAALAAsADQANAA0ADQANAAwADAAMAAoACgAKAAoA
CgAKAAoACgALAAwADgAPAA0ADQANAA0ACwALAAoACgAMAA0ADQANAA0ACwAMAAwADAAM
AAwADgAOAA0ADQAMAAwACwALAAoACgAKAAoACgAKAAoACQALAAsADAAOAA8ADwAPABAA
EAAQABIAEgAPAA4ADgAMAAsACQAHAAcABwAHAAcABwAKAAsADAAMAAsACwALAAsADQAN
AA0ADQANAA4ADgAPAA8ADwAQABAAEAAQABAAEAAQABAAEAAQABAAEAAQABAADQANAA8A
DwAOAA8AEQATABEAEQAQABAAEgAXABwAIwAqAC8ALQApACYAJgAmAC0AMgAzAC8AJgAZ
AAYA5//F/7P/s/+5/77/yP/Z/+f/8v8AAA0AEwAZAB4AHwAbABgAFwAZABoAHAAaABoA
GgAZABkAGwAbABsAHAAcABsAGgAZABoAGgAaABoAGwAbABsAGwAZABkAGQAaABkAGQAZ
ABkAGgAbABwAHQAdABwAGwAbABkAGgAaABoAGwAbABsAGwAdAB4AHgAeAB0AHAAcAB0A
GwAaABoAGgAcAB0AHQAcABwAHAAcAB0AHQAdABwAHAAbABsAGwAbABkAGgAbABsAGwAb
ABoAGgAcABwAHAAcABoAGgAaABoAGgAZABkAGAAZABgAFwAXABcAFwAVABQAEwASABEA
EAAQABAADgANAA8ADgAMAAwACQAJAAkACQAJAAgACAAIAAYABgAFAAUABwAHAAcACAAL
AAsACwALAAoACgALAAwADwAQABAAEgASABMAEwAUABQAFQAXABcAGQAaABoAGwAZABkA
GgAaAB0AHQAeAB4AIAAgACEAIQAfAB8AHwAgACAAHwAfACAAIAAhACEAIQAhACEAIQAh
ACEAIQAhACIAIgAiACEAIQAiACIAIgAiACQAJAAkACQAIwAjACMAJAAkACMAIwAjACEA
IQAhACEAIwAiACIAIgAhACEAIQAhACMAIwAhACEAIQAhACEAIQAiACIAIgAiACIAIgAi
ACAAIAAhACEAIQAhACEAIQAhACQAJAAjACMAIwAjACMAIwAjACIAIgAiACIAIgAiACIA
JAAkACQAJAAiACIAIwAjACMAIwAjACMAIwAjACIAIgAiACMAIwAjACUAJQAlACUAJQAl
ACQAJAAkACQAJAAkACQAJQAlACUAIwAkACYAJgAmACYAJgAkACQAIwAjACQAJAAjACMA
IwAkACUAJgAkACQAJAAjACEAIQAiACQAJgAnACgAKgAoACgAKgAqACsAKgAqACgAIwAh
AB8AHwAfAB8AHwAfACAAIQAiACIAJQAlACUAJQApACkAKQApACcAKAAoACkAKwArACwA
LAAsACwALAAsACoAKgAqACoAKwAsAC0ALgArACsALQAtAC0ALQAuAC8ALwAvAC4ALgAs
AC0AMAAzADgAQwBPAE8ASABEAEAAQQBIAFEAWQBYAE0ANgAZAPf/1f+//7v/vP/E/9X/
6f/6/wgAFwAnADMAOgA7ADkAOAA3ADcAOgA8ADwAPAA8ADsAOwA5ADkAOQA6ADsAOwA7
ADsAOgA6ADoAOgA5ADkAOQA5ADsAOwA7ADwAPQA9AD0APQA9AD0APQA9AD8APgA9AD0A
PQA+AD4APgA9AD0APQA9AD8AQABAAEAAPwA+AD4APwBBAEAAQABAAEAAQQBBAEAAPgA+
AD4APwBAAEEAQQBCAEEAQQBBAEEAQQBCAEMAQwBBAEEAQABAAD4APgA+AD4AQABAAEAA
QABCAA==
         </WaveFormData>
      </LeadData>
      <LeadData>
         <LeadByteCountTotal>10000</LeadByteCountTotal>
         <LeadTimeOffset>0</LeadTimeOffset>
         <LeadSampleCountTotal>5000</LeadSampleCountTotal>
         <LeadAmplitudeUnitsPerBit>4.88</LeadAmplitudeUnitsPerBit>
         <LeadAmplitudeUnits>��V</LeadAmplitudeUnits>
         <LeadHighLimit>2147483647</LeadHighLimit>
         <LeadLowLimit>268435456</LeadLowLimit>
         <LeadID>V2</LeadID>
         <LeadOffsetFirstSample>0</LeadOffsetFirstSample>
         <FirstSampleBaseline>0</FirstSampleBaseline>
         <LeadSampleSize>2</LeadSampleSize>
         <LeadOff>FALSE</LeadOff>
         <BaselineSway>FALSE</BaselineSway>
         <ExcessiveACNoise>FALSE</ExcessiveACNoise>
         <MuscleNoise>FALSE</MuscleNoise>
         <LeadDataCRC32>4121268943</LeadDataCRC32>
         <WaveFormData>
/v/+//7//v/+//7//v/+//7//v/+//7//P/8//z//P/8//z//P/8//r/+v/6//r//P/8
//z//P/6//r/+v/6//r/+v/6//r//P/8//z//P/5//j/9//2//n/+v/7//z/+v/6//r/
+v/6//r/+v/6//r/+v/6//r/+P/4//j/+P/4//j/+P/4//r/+v/6//v//f/9//7/AAD/
/wIAAwADAAMABAAEAAEAAAD///7//f/9//z/+f/4//r/+P/2//b/+P/4//n/+f/5//n/
+f/5//j/9//2//X/9v/2//b/9v/2//f/9//3//X/9v/2//b/9v/2//b/9f/1//X/9f/1
//P/8//z//H/9f/1//X/9f/3//f/9//3//v/+f/6//r/+P/8/wYADAAIAAgADwAeADYA
UABwAI8AoACpALMAtgCoAI8AcgBQACsACgD3//H/5//h/+n/+/8FAA4AGQAfACQAIgAc
ABcAEwAOAAcAAwD///v/+f/2//b/9v/2//j/9//3//f/9f/0//P/8//0//X/9v/3//X/
9f/1//b/9v/2//b/9v/2//b/9v/2//j/+P/4//j/9f/0//T/8//z//P/8//z//T/9f/3
//j/9f/1//X/9v/0//P/8//0//T/9P/0//T/9P/0//b/9v/3//f/+P/5//j/+P/3//f/
9//2//b/9f/1//b/+P/5//j/+f/5//n/+f/7//z//P/6//r/+v/7//z//v///wAAAQAC
AAIAAgABAAAAAAD//wMABAAEAAQAAgACAAIAAwADAAIAAgACAAQAAwACAAIAAQABAAAA
/////////v/+//3//f/8//z/+f/4//j/+P/7//v//P/9//r/+v/6//j/+f/7//z//f/7
//r/+v/5//f/9v/1//X/9v/3//j/+f/1//X/9//3//b/9v/2//b/+P/4//j/+P/2//b/
9v/2//X/9f/0//T/9f/2//f/+P/5//n/+P/4//b/9v/3//f/+P/3//r/+//7//v/+//7
//v/+//7//v//f/9//3//f/7//v/+//7//z//P/8//3//f/8//v/+//7//v/+//7//3/
/v///wAA/f/8//v/+v/5//n/+f/5//r/+//8//3/+//6//r/+v/6//r/+v/6//r/+P/4
//j/+P/4//j/+P/2//b/9v/2//j/+P/4//f/9//4//j/+P/6//r/+P/4//j/9//2//X/
9//3//f/9//1//T/9P/0//b/9v/2//b/9//5//r/+f/3//b/9v/2//b/9v/2//T/9P/0
//T/9v/2//b/9v/4//j/+P/4//b/9//3//f/+P/6//v//v////////8AAP7/+//7//v/
/f/9//3//P/7//r/+v/4//X/9P/z//L/9P/1//b/9//1//X/9f/1//X/9f/0//T/9v/2
//b/9//1//X/9f/2//j/+P/4//j/9v/1//X/9f/2//f/+P/5//v/+f/7//v/+v/5//j/
9//3//f/9//3//j/+v/+/wIACAAOAA4ACgANABYAKABAAFwAewCYAKUApwCuAKwAmQB+
AGIARQAkAAcA+f/z/+//8f///wsAEAAbACcALgAwACoAIwAbABQADwAJAAUAAQD///z/
/P/8//z//P/7//v/+//7//r/+f/5//f/9//3//f/+f/5//n/+v/8//z//P/8//v/+v/5
//j/+v/6//r/+v/6//r/+//7//v/+//7//v//f/9//7//v/7//v/+//8//r/+f/5//r/
+v/6//r/+v/8//z//v/+//z/+//7//v//v/+//3//f/+//7///////7//v//////AAAB
AAEAAQABAAMABAAEAAQABAAEAAUAAwAEAAQABAAFAAYABgAGAAQABAAFAAUACQAKAAoA
CgAKAAoACgALAAkACAAIAAgACgAJAAgACAAHAAcABgAFAAUABQAEAAQABQAFAAQABAAD
AAIAAgACAAIAAQABAAEAAgACAAIAAAD+/////////wAAAAABAAEAAQAAAP//////////
//////v/+//9//3//f/+////AAD+//7//v/+//7//v/+//7///////7//v/+//7//v/+
//3//f/8//z//f/+/wAAAQABAP//AQABAAEAAQABAAEA/////////////////////wEA
AQABAAEABAAEAAQABQADAAIAAQABAAMAAwADAAMABAAEAAQABAAEAAQABAAEAAEAAQAB
AAEAAwADAAMAAwADAAIAAgACAAIAAgACAAIAAAD+//7//v/+//7//v/+/wAAAAAAAAAA
AAAAAAAA/////wAAAAAAAAAAAAD+//7//f/9//3//f////////////3//P/8//z//v/+
//7//v/9//3//P/5//r//P/9//7//P/8//z//P/8//z//P/8//z//P/9//3//f/9//3/
/P/8//3//v/6//z//P/8//z//P/8//z//P/8//z//P/8//z/+v/6//r/+v/8//3//f/9
//7/AAABAAQABwAHAAcACAAGAAMAAwADAAMAAwADAAIA///+//7//P/8//z//P/8//3/
/f/9//3//f/9//3//f/8//v/+f/4//j/+P/4//n/+//7//v//P/8//z//P/8//z/+//7
//v/+//7//v/+//9//v//f/9//v/+//7//v/+//7//v/+//8//7//v8AAAQACgASABQA
EwAQABYALABMAG0AigChAKcAqgC0ALEAmgB8AF8APAAVAPv/9//3//X/9/8JABwALwA5
ADgAMgAuACUAHQAYAA8ACQAFAAEA/////wAAAQACAAAA///////////+//3//f/9//3/
/f/9/////////wAA/v/+//7//v///wAAAQACAP///v/9//z//P/8//3//f//////////
/wEAAQACAAIA////////AAACAAEAAQACAAIAAgACAAIAAAAAAAIAAgAEAAMAAwADAAYA
BgAFAAUABAAEAAUABQACAAIAAwADAAYABwAHAAcACQALAAwADAAKAAoACgALAAsADAAM
AAwADQAOAA4ADgAOAA4ADwAPABEAEgASABIAEwAUABUAFwAVABQAFAAUABQAEwASABIA
FQAVABQAEwAVABUAFAAUABQAEwARABAADwAOAA4ADgAOAA0ADQANAAwADAAMAAoACgAL
AAsACwAJAAgACAAHAAcABgAFAAUAAwADAAMAAwACAAMABgAHAAQABAAEAAQABAAEAAQA
BAAGAAYABgAGAAUABQAEAAQAAgACAAIAAgADAAMAAgACAAQABAAFAAUAAwABAAMAAwAD
AAMAAwADAAIAAQAAAP//AQABAAEAAQABAAEAAQABAAAAAAAAAAEAAQAAAP//////////
/////wAAAAAAAAAAAgACAAIAAgADAAMAAwADAAEAAQABAAEA///+//7//v///wAAAQAC
AAAA/v/+//7/AAAAAAAAAAAAAAAAAAAAAP7//v/+//3//f/+//7//v8AAAAA/v/+//3/
/f/9//3//f/9//3//f/9//z//P/8//z//P/8//z//v///////f/9//7//v/+//z//P/8
//z//P/8//z//P/8//z//f/9//3//f/9//z//P/9//z//P/+//7//v/+//z//P/8//z/
/v/+//7//v/8//z//P/8//7//////////v8AAAEABAAHAAcABwAIAAYAAwADAAMAAwAD
AAMAAgD9//z//P/6//r/+v/6//r/+//7//v/+//7//v/+//7//n/+f/4//j/+v/6//r/
+//5//n/+f/6//z//P/8//z//P/7//v/+//7//v/+//7//v/+f/7//v/+//7//v/+//7
//v/+//7//r//P/+/wIABAAIAAwACgAHAAgAEAAkAEIAYwCGAJ8AqwCyALwAuQCgAIIA
YwA8ABcA///1//H/6//v//3/EAAfACkAMAAwAC4AJwAhABwAEwAMAAcAAgD///7//v/+
//7//v/9//3//f/9//z/+//7//n/+f/5//n/+//7//v//P/6//r/+v/6//z//P/8//z/
/P/8//z//P/8//z//f/9//3//f/9//3/+//7//z//P/9//3//f/+/wAA/////wAA/v/+
//7//v/8//z//v/+/wAA/////////v/+//3//f8AAAAAAQABAAAAAAABAAEAAgADAAMA
AwAFAAcACAAIAAYABgAGAAcACQAKAAoACgAJAAoACgAKAAwADAANAA0ADQAOAA4ADgAO
AA4ADgAPAA8ADgAOAA4AEAAPAA4ADgAPAA8ADgANAA8ADwAOAA4ADwAPAA4ADgALAAoA
CgAKAAgABwAHAAcABAAEAAQAAgAEAAUABQAFAAQABAAFAAUABAACAAAA////////////
//v/+//9//3//f/+////AAD///7//f/8//7//v/+//7//f/9//z//P/8//z//P/8//3/
/f/8//z//P/8//3//f/9//v//f/9//3//f/9//3/+//7//v/+//7//v/+//7//n/+f/5
//n/+v/6//r/+//8//z//P/9//3//f/9//3//v/+//7//v/9//z/+//6//v/+//7//v/
+//7//v/+//7//r/+v/6//n/+P/3//b/+P/2//b/9v/2//b/9v/2//T/9P/0//T/9P/0
//T/8//1//b/9v/2//b/9v/0//T/9f/1//X/9f/z//P/8//z//X/9P/0//T/8v/y//L/
8v/0//X/8//y//L/8v/y//L/8P/w//D/8P/w//D/8P/w//H/8v/z//T/9P/1//X/9f/2
//j/+f/8//v/+//7//z/+v/3//f/9//3//f/9//2//T/9P/1//T/8f/w/+//7v/t/+3/
7f/t/+//7//v/+//7//v/+7/7v/u/+7/7v/v//H/8f/x//L/8P/w//D/8P/u/+3/7f/t
/+3/7f/t/+3/7f/r/+3/7f/t/+3/7f/t/+//7//v/+//8v/w//D/9v8AAAYABAAAAAMA
DgAgADQAUABxAIwAmQCfAKQAnACHAGoASgArABIA/f/p/9v/2f/h/+//+f/+/wUAEQAc
ACIAHgAXABEACgAFAP//+//3//X/8//y//H/8P/u/+3/7f/t/+3/7P/r/+v/6//r/+v/
6//t/+3/7f/u/+7/7v/u/+7/7P/s/+z/7P/u/+7/7v/u//D/8P/x//H/7//v/+//7//t
/+3/7v/u/+3/7f/t/+7/8P/v/+//8P/v/+7/7f/s/+7/7v/w//D/8P/v/+//7//u/+7/
7f/t//D/8P/x//H/8P/w//H/8f/y//P/8//z//H/8//0//T/9P/0//T/9f/z//T/9P/0
//X/9v/2//b/9P/0//X/9f/4//r/+//8//r/+v/6//v/+//6//r/+v/6//n/+P/4//n/
+f/4//f/9f/1//T/9P/1//X/9P/0//X/9P/0//T/9v/1//X/9f/0//T/9P/y//L/8//z
//P/9P/0//X/9f/3//b/9f/1//f/9//3//f/8//z//X/9f/y//L/8v/y//L/8v/y//L/
9P/0//T/9P/1//X/9P/0//T/9P/0//T/9//3//b/9v/0//T/9f/1//f/9f/3//f/9//3
//f/9//3//f/9//3//n/+f/5//n/+//7//v/+//8//z//P/9//3//P/7//v/+f/5//n/
+f/6//r/+v/6//z//P/8//z/+f/5//n/+f/5//n/+f/5//n/+P/4//j/9v/2//b/9v/4
//b/9v/2//b/9v/2//b/9v/2//b/9v/2//b/9v/1//X/9v/2//b/9v/2//T/9P/1//X/
9f/1//X/9f/1//X/9f/0//T/9P/y//L/8v/y//T/9f/1//P/9f/2//b/9v/0//T/9v/2
//b/9v/2//T/9P/0//T/9v/2//b/9v/2//b/9v/2//b/9//3//f/9v/4//n//P//////
//8AAAAA/f/9//3//////////v/4//b/9f/y//L/8v/y//L/9P/1//b/9//1//X/9f/1
//X/9f/0//T/8//y//H/8f/0//X/9v/4//b/9v/2//b/9v/1//X/9f/1//X/9f/1//X/
8//1//X/8//z//P/8//1//X/9f/1//b/+P/4//r//v8EAAoACgAJAAoAEgAkAD4AXQB+
AJcAnwCiAKgApQCQAHYAWQA2ABMA+//x//H/8f/x//3/EgAhAC0AMgA0AC4AJQAfABoA
EwALAAcAAwABAP///v/9//z//P/7//v/+//9//z/+//7//v/+//7//v/+f/5//n/+v/8
//z//P/8//z//P/8//z/+v/6//r/+v/8//z//f/9//v/+//7//v/+f/5//r/+v/6//v/
/P/+//z/+//7//z//P/8//z//P/+//7/AAAAAAAA////////AgACAAEAAQABAAAAAAD/
/wAAAAABAAEAAgADAAMAAwADAAUABgAGAAYABgAGAAcABwAIAAgACAAJAAoACgAKAAoA
CgALAAsADwAQABAAEAAQABAAEAARABEAEAAQABAAEAAPAA4ADgANAA0ADAALAA0ADQAM
AAwACwALAAoACgAKAAoACwAMAAoABwAFAAMABQAGAAcABgAGAAcABwAHAAUABAAEAAMA
BQAEAAMAAwABAAEAAQABAP////8BAAEAAQACAAMABAADAAIAAQAAAAAAAAAAAAAAAwAD
AAIAAgAAAAAAAAAAAAMAAwACAAIABAAEAAUABQAEAAEAAgABAAEAAQABAAEAAQABAAEA
AQD/////////////////////AAAAAAAAAQABAAAA/////wEAAQABAAEAAAAAAAAAAAD+
//7//v/+///////////////////////9//z//P/8//7//v/+//7//v/8//z//P/+//7/
/v/+//z//P/8//z//P/8//z/+//7//z//P/8//z//P/6//r/+//7//v/+//7//v/+//7
//n/+P/4//j/+v/6//r/+v/6//v/+//5//f/+P/4//j/+v/6//r/+v/6//r/+v/6//j/
+P/5//n/+P/3//b/9P/4//v//P/6//r/+v/6//r/+v/6//r/+v/6//j/+P/4//j/+P/4
//j/+P/6//v/+//7//r//P/9/wAAAwADAAMABAACAP////////3//f/9//z/+//6//r/
+P/2//b/9v/2//f/9//3//f/9f/1//X/9f/3//f/9v/2//b/9v/2//f/+f/5//n/+v/4
//j/+P/4//r/+f/5//n/+f/5//n/+f/3//X/9//3//f/9//3//f/9//3//f/9//6//z/
/P/8/wIACAAIAAIABQAQACQAQABgAIEAngCpAK8AtgC0AJ8AggBkAEUAIAD///P/7//r
/+v/9/8HABYAIwApACoAJgAgABsAFQAQAAkAAwD///v/+f/4//j/+P/4//r/+f/5//n/
+//6//n/+f/5//n/+f/5//j/9//2//b/+P/4//j/+P/4//j/+P/4//r/+v/6//r/+P/4
//n/+f/6//v//P/9//z/+//7//r/+f/5//n/+v/6//n/+f/6//j/+P/4//j/+f/6//3/
/v/8//v/+//7//z//P/7//v/+v/6//v/+//7//z//v////7//////////f///wAAAAAA
AAAAAAABAAMABAAEAAQABQAGAAYABgAIAAgACQAJAAoACgAJAAgACgAKAAoACwAJAAgA
CAAIAAoACQAIAAgABwAHAAYABQADAAMAAgACAAQABQAFAAYAAgAAAP///v//////AAAB
AAAAAAAAAP7//P/9//3//f/6//r/+//7//3//P/7//v/+//7//v/+//7//v//f/9//r/
+v/6//r/+P/4//j/+P/6//r/+v/6//3//f/8//z/+v/6//r/+v/5//n/+P/4//j/+P/5
//n/+//5//v/+//6//n/+P/3//j/+f/6//v/+f/5//n/+f/5//n/+f/5//n/+P/3//f/
9//2//X/9f/2//f/+P/5//j/+P/4//j/+v/6//r/+v/5//n/+f/5//b/9f/0//P/9v/2
//f/+P/2//b/9v/2//b/9P/0//T/9v/2//b/9v/2//b/9v/2//T/9P/0//P/9f/2//b/
9v/0//T/8v/y//X/9f/1//X/9P/z//L/8f/x//D/8P/w//L/9P/2//j/+P/3//b/9f/0
//L/8v/y//L/8v/y//L/8v/y//L/8v/y//D/8f/x//H/8//2//j//P/8//v/+v/6//j/
9f/1//X/9v/3//j/+P/1//T/9P/y//D/8P/w//D/8f/x//H/8f/x//H/8f/x//P/8//y
//L/8P/w//D/8f/x//H/8f/y//D/8P/w//D/7v/t/+3/7f/w//H/8v/z//P/8f/z//P/
8//z//P/8//x//H/8f/x//D/8v/4/wAACAAKAAgABgAJABIAJABAAGIAgwCYAJ0AnwCm
AKIAiQBsAFAAMwAWAAEA8//t/+v/7//9/wkADgAZACMAJgAmACYAIQAZABAACwAEAP//
+v/3//j/+P/4//j/+P/3//f/9//5//j/9//3//X/9f/1//X/8//z//P/9P/1//b/9//4
//b/9v/2//b/+P/4//j/+P/2//b/9//3//f/9//3//f/9//3//j/+P/1//X/9f/2//b/
9f/1//b/+P/4//j/+P/4//j/+v/6//j/9//3//f/9v/2//X/9f/3//j/+v/7//j/+P/5
//n/+v/7//v/+//7//3//v/+//z//P/8//3///8AAAAAAAD//wAAAAAAAAAAAAABAAEA
AwAEAAQABAAEAAQABAAFAAUABAAEAAQAAgABAAAAAAADAAMAAgABAAEAAQAAAAAAAQAB
AAAAAAD///7//v/+/wAA/////////v/+//7//P/8//3//f/9//z//P/9//3////+//3/
/f/9//3//f/9//v/+//9//3//v/+//7//v/+//7//v/+//7//v/+//7///////7//v/8
//z//P/8//3//f/8//z//v/+///////9//v//f/9////////////AQABAAEAAQADAAMA
AwADAAMAAwADAAMABAAEAAQABQADAAIAAQABAAEAAQABAAEABAAEAAQABAAEAAQABAAE
AAEAAQABAAEA//////////8AAAAAAQACAAIAAgACAAIAAgAAAAAAAAAAAAAAAAAAAP7/
/v/+//7//v/+//7//f/9//7//v/+//z//P/6//r//f/9//3//f///////////wEAAAAA
AAAAAAAAAAAAAAD//////v/7//v//P/8//z//v/+//7//v/8//z//P/8//z//P/9//3/
/f/9//3//P/6//v/+v/8//z//P/8//7//v/+//7//v/+//7//v/8//z//P/8//z//f/9
//3//P/+////AgAEAAUABgAIAAgABQAFAAUAAwADAAMAAgD///7//v/8//z//P/8//z/
/P/7//r/+f/6//v//P/9///////+//7//f/8//v/+//7//v/+//8//7//v/+//7//v/9
//3//f/9//3//f/9//3/+//9//3//f/9//3//f/9//3//f/9//r/+v/+/wIABgAMABAA
EgAPABAAFgAqAEYAYwCAAJ0AqQCqALAAsQCgAIYAaQBEAB8AAQD5//v/9//3/wcAHAAt
ADcAPAA6ADIAKQAhABwAFwAQAAsABgADAAIAAgACAAIABAADAAMAAwACAAAA/v/9//7/
//8AAAEAAQABAAEAAgACAAIAAgACAAIAAgACAAIABAAEAAQABAACAAIAAwADAAMAAwAD
AAMAAwADAAQABAADAAMAAwAEAAQAAwADAAQABAAEAAQABAAGAAYACAAIAAYABQAFAAUA
CAAIAAcABwAIAAgACQAJAAoACgALAAsADAANAA0ADQAMAA0ADQAMAA4ADgAOAA8AEQAS
ABIAEgATABQAFAAUABQAFAAVABUAFwAYABgAGAAaABoAGgAbAB0AHAAcABwAHAAbABoA
GgAbABsAGgAZABkAGQAYABgAFwAXABYAFgAXABYAFgAWABQAEwATABMAEAAQABAADgAM
AA0ADQANAAwADAANAA0ACwAKAAkACQALAAsACwALAAsACwANAA0ACgAKAAoACgAKAAoA
CgAKAAoACgAKAAoACQAJAAgACAAKAAoACgAKAAsACwAKAAoACAAIAAkACQAHAAUABwAH
AAcABwAHAAcACQAJAAkACQAHAAcABwAHAAcABwAHAAcABgAGAAYABwAFAAQAAwADAAMA
AwADAAMABgAGAAYABgAGAAYABgAGAAMAAwADAAMABAAFAAYABwAFAAQABAAEAAYABgAG
AAYABgAEAAQABAADAAIAAQAAAAAAAAAAAAAAAgACAAIAAQD//wAAAAAAAAIAAgAAAAAA
AQABAAEAAQABAAEAAQABAAMAAgACAAIAAAAAAAAAAAD+///////9////AAAAAAIAAgAC
AAIAAAAAAAAAAAD+//7//v/+////AAABAAIAAQABAAAA//8CAAQABQAIAAcABwAHAAgA
BgADAAMAAwAEAAUABgAGAAEAAAAAAP7//f/+////AAD//////////////////////v/9
//v/+v/7//z//f///////////wAA/f/8//v/+v/7//v//P/9//3//f/9//3/+//5//v/
+//7//v/+//7//z//f/+////+v/8/wIACgAQABAADgAQABkAKAA8AFQAdgCXAKgAsQC5
ALoAqACLAGwASAApAA4A/f/1//H/7//3/wUAEQAYAB8AKQAsACoAKAAlAB0AEgALAAYA
AwAAAP//AAAAAAAAAAAAAP////////3//P/7//v/+//7//v/+//9//3//f/+//3//P/7
//r/+//8//3//v/8//z//P/8//z//P/9//3////////////+//3//f/8//v/+//7//z/
/v/9//3//v/8//z//P/8//r/+v/8//z//v/9//3//f/+//7//f/9//z//P/9//3//v/+
///////+////////////AQACAAIAAgACAAIAAwADAAQABAAEAAMABAAEAAQABgAGAAcA
BwAHAAgACAAIAAYABgAGAAcABwAGAAYABgAGAAUABAAEAAUABQAEAAMAAQABAAAAAAAB
AAEAAAAAAAEAAAAAAAAAAgABAAEAAQD+//7//v/8//7//////////v/+///////9//z/
+//7//3//f/9//3//P/9/wAAAQD///7//f/8//z//P/8//z//P/8//z//P/9//3//P/8
//z//P/8//z//v//////AAD+//7///////7/+//8//v//P/9//7//////////////wEA
AQABAAEA//////////8BAAIAAwAFAAQAAgAAAP//AQABAAEAAQACAAIAAgACAAAAAAAA
AAAAAQABAAEAAQD//////////////v/+//7/AAAAAAAAAAAAAP7//v/+//7//v/+//7/
/v/+//7//v8AAAAAAAD///3//v/+//7//P/8//r/+v/9//3//f/9//3/+//8//z//P/8
//z//P/8//z//P/8//z//P/8//z//P/8//z//P/9//3//f8AAAIAAwAGAAUABQAFAAYA
BAABAAEAAQABAAEAAQAAAP///v/+//z/+v/6//r/+v/9//3//f/9//v/+//7//v/+//7
//r/+v/6//r/+v/7//3//f/9//7//P/8//z//P/8//v/+//7//v/+//7//v/+//5//v/
+//7//v/+//7//3//f/9//3//v8CAAQACAAOABIADgAOABMAIAA0AFAAcACRAKQAqQCt
ALIArACTAHQAVgA1ABYAAwD3//X/8//5/wcAFQAiAC0ANQA2ADAAKgAjAB0AFgARAAsA
BwADAAEAAgACAAIAAgABAP///v/9/////v/9//3//v///wAAAQD///////8AAP7//v/+
//7/AAAAAAAAAAACAAIAAgACAAAAAAABAAEA//////////8BAAEAAgACAAMAAwADAAQA
AgABAAEAAgAEAAQABAAEAAIAAgAEAAQABQAFAAYABwAGAAYABQAFAAQABAAFAAUABQAG
AAgACQAKAAsACwALAAoACwALAAoADAAMAAwADQANAA4ADgAOAA8AEAAQABAAEgASABMA
EwATABQAFAAUABYAFgAWABcAFQAUABQAFAAWABUAFAAUABQAEwARAA8ADwAPAA4ADgAR
ABEAEAAQAA0ADAAMAAwADgANAA0ADQAOAA4ADgAMAAwADQANAA0ADAAMAA0ADQALAAoA
CQAJAAsACwALAAsACwALAA0ADQAMAAwADAAMAAwADAAMAAwADAAMAAwADAANAA0ADAAM
AAwADAAMAAwADwAPAA4ADgAMAAwADQANAA4ADQAQABEADwAPAA8ADwARABEAEQARAA8A
DwAPAA8AEAARABIAEwATABIAEQARABEAEAAPAA8ADwAPAA8ADwAQABAAEAAQABAAEAAQ
ABAAEQARABEAEQAPAA8ADwAPABEAEAAQABAAEAAQABAAEAAQAA4ADgAOAA4ADgAOAA4A
DgAOAA4ADgAMAAwADAALAA0ADgAOAA4ADAAMAAoACgAMAA0ADgAPABEAEQARABEADwAO
AA4ADgAOAA4ADgAOAA4ADwAPAA0ADQAMAA4ADgAOAA4ADgAOAA4ADgAOAA4ADgAOAA4A
DwAQABEAEgASABMAEwATABMAFAAUABYAGQAZABkAGgAaABcAFwAXABcAFwAXABYAEQAQ
ABAADgAOAA4ADgAOAA8ADwAPAA8ADwAPAA8ADwARABEAEAAQAA4ADgAOAA8AEQARABEA
EgAQABAAEAAQABAADwAPAA8AEAARABIAEwARAA8AEQARABEAEQARABEAEQARABEAEQAQ
ABAAFAAWABgAIAAqACgAIQAkAC4AQABcAH8AogC5AMEAxADIAMUAsACSAHcAVAAvABMA
DQALAAkADQAfADIAQQBNAFIATgBGAD8AOQAyACsAJwAjAB8AHQAbABoAGQAYABoAGQAZ
ABkAGQAYABcAFwAVABUAFQAVABYAFwAYABoAGgAaABoAGgAaABoAGgAaABgAGAAYABgA
GgAaABsAGwAZABkAGQAZABoAGwAdAB4AGwAbABsAHAAeAB0AHQAeAB0AHAAbABoAGgAa
ABwAHAAfAB8AIAAhACIAIgAhACEAIgAiACMAIwAiACIAIwAjACIAIwAjACMAIwAlACYA
JgAoAA==
         </WaveFormData>
      </LeadData>
      <LeadData>
         <LeadByteCountTotal>10000</LeadByteCountTotal>
         <LeadTimeOffset>0</LeadTimeOffset>
         <LeadSampleCountTotal>5000</LeadSampleCountTotal>
         <LeadAmplitudeUnitsPerBit>4.88</LeadAmplitudeUnitsPerBit>
         <LeadAmplitudeUnits>��V</LeadAmplitudeUnits>
         <LeadHighLimit>2147483647</LeadHighLimit>
         <LeadLowLimit>268435456</LeadLowLimit>
         <LeadID>V3</LeadID>
         <LeadOffsetFirstSample>0</LeadOffsetFirstSample>
         <FirstSampleBaseline>0</FirstSampleBaseline>
         <LeadSampleSize>2</LeadSampleSize>
         <LeadOff>FALSE</LeadOff>
         <BaselineSway>FALSE</BaselineSway>
         <ExcessiveACNoise>FALSE</ExcessiveACNoise>
         <MuscleNoise>FALSE</MuscleNoise>
         <LeadDataCRC32>1593254182</LeadDataCRC32>
         <WaveFormData>
9P/0//T/9P/2//b/9v/2//T/9P/0//T/8//y//H/8P/y//L/8v/y//D/8P/w//D/8v/y
//L/8v/x//D/7//u/+7/7v/u/+7/7//w//H/8v/v/+7/7f/s/+3/7v/v//D/8P/w//D/
8P/w//D/8P/w//D/8P/w/+//7v/u/+7/7v/u/+7/7//v//D/8P/v/+//8v/y//L/9P/1
//f/+P/4//f/9//2//T/8f/x//D/8P/y//L/8f/v//H/8P/u/+7/7v/t/+3/7f/t/+3/
7f/t/+v/7P/s/+z/7P/s/+v/6//r/+z/7P/s/+v/6//r/+v/6v/q/+r/6v/q/+r/6v/q
/+r/6v/p/+f/6f/q/+r/6v/s/+z/7P/s//D/7v/u/+z/5//j/+b/6f/r//H//f8RAC8A
VgCJALwA4wAFASUBPwFHATkBFAHfAJoAVwAnAAIA2f+1/6f/rv+2/7//y//Y/+T/6f/s
/+//7//v/+7/7P/p/+j/5//o/+j/6P/q/+j/6P/o/+j/6P/o/+j/6P/p/+r/6//s/+v/
6v/p/+j/6f/p/+n/6f/p/+r/6v/q/+z/7P/s/+z/6//p/+j/6P/o/+n/6f/p/+r/6//s
/+3/6//q/+r/6v/p/+n/6f/p/+n/6f/o/+j/6P/p/+v/7P/u/+7/7v/u/+//7//w//D/
8P/v/+7/7f/v/+//8f/y//D/8f/x//H/8v/0//f/+P/3//b/9v/2//f/+f/7//3//v8A
AAEAAQABAAEAAQAAAAQABwAHAAgABwAHAAcACQAKAAoACQAJAAkACQAIAAgABgAGAAYA
BQAFAAQABAAEAAIAAgABAAEA///9//v/+f/7//3//v////3/+//6//j/+v/6//v/+//5
//j/9//2//X/9P/z//P/9f/1//X/9P/y//L/8v/x//P/8//y//L/9P/y//L/8v/w//H/
8f/x/+//7v/u/+7/7//v/+//7//w//D/8P/w//D/8P/w//D/8f/y//P/9P/2//b/9//3
//X/9f/1//b/+P/4//j/+P/2//b/9v/2//j/+f/7//z//P/7//v/+//5//n/+f/6//v/
/f/+/////v/9//v/+v/4//j/+P/2//f/+P/5//v/+//6//r/+v/4//j/+P/4//b/9f/0
//T/9v/2//b/9v/0//T/9P/0//b/9f/1//X/9f/1//X/9f/3//f/9v/2//X/9P/z//L/
9P/0//T/9P/0//L/8v/z//P/8//z//P/9P/1//b/9//1//X/9P/0//T/9P/0//L/8f/w
//D/8v/y//L/8v/z//P/9P/0//P/8//0//T/9P/2//n/+//8//z//f/9//z/+v/5//n/
+v/6//r/+v/6//n/+v/6//f/9v/1//P/9f/1//X/9f/1//X/9f/2//b/9v/2//b/9f/1
//X/9v/0//T/9f/1//f/9//2//b/9P/0//T/9P/2//b/9v/2//f/9f/3//j/9//2//X/
9P/2//b/9v/2//T/+P/7//n/9v/3//X/9////w8AJwBIAHEAqADdAAEBGwE5AUsBSwE4
AREB2ACVAFUAJgD//93/w//A/8b/y//V/+L/7v/3//z//f/7//n/+P/6//f/9v/1//T/
9P/0//b/9v/2//b/9v/2//b/9v/2//b/9v/2//b/9v/2//b/9v/4//n/+v/7//r/+v/5
//j/+P/4//j/+P/6//n/+f/6//j/+f/5//n/+//7//v/+//7//r/+v/6//n/+f/5//n/
9//3//b/9v/3//n//P/+//z//P/8//z//f/9//7//v////////////3//f///wAAAgAD
AAMAAwADAAQABgAGAAYABgAHAAgACAAJAAoACwAMAA4ADwAPAA4ADwAQABAAFAAXABcA
GAAZABkAGQAbABoAGgAZABkAGwAbABoAGgAYABgAGAAXABcAFgAWABYAFAAUABMAEwAQ
AA8ADgANAAsACwAKAAkACQAJAAoACgAHAAYABgAFAAYABgAGAAYABwAGAAUABQADAAMA
AwACAAAAAAAAAP//AQABAAAAAAAAAP7//v/+//7//////////f/8//z//P/9//3//f/9
//z//P/8//z//v/+//7//v8AAAAAAAAAAAAAAAABAAEA////////AAAAAAAAAAAAAAIA
AgACAAIABQAFAAYABgAEAAMAAwADAAQABQAGAAgABgAHAAcABwAHAAcABgAGAAYABgAG
AAQABgAGAAYABwAFAAQABAAEAAIAAgACAAIAAgABAAAAAAAAAAAAAAAAAAAAAAAAAAAA
AAD///////////////////3//f/8//z//P/8//z//P/+//7//v/+//z/+v/6//v/+//7
//v/+//5//n/+f/5//v/+//7//v/+//7//v/+v/6//r/+v/6//v/+//7//v/+f/5//n/
+f/5//z/+v/4//j/+P/4//j/+P/6//n/+P/4//j/+P/4//j/+P/3//f/9v/3//f/+P/4
//j/+v/9////AgACAAMAAwACAAAA//////z//P/8//z/+//5//n/+P/2//b/9v/1//X/
9f/1//X/9//3//f/+P/3//b/9f/0//P/8//z//T/9v/2//f/9//3//f/9v/2//b/9v/2
//b/9P/0//T/9P/0//P/9v/4//f/9v/1//T/9P/0//T/9P/0//b/9f/1//L/8f/x//P/
9f/5/wcAJgBRAIIAtQDjAP8AHwFFAWEBXgFBARYB2wCVAFYAKQAFAOH/xP++/83/3//s
//L/9f/4//n/+f/5//b/9v/z//L/8f/x//L/8//2//T/9P/0//T/9P/0//T/9P/y//L/
8v/y//P/9P/1//b/9v/1//T/8//1//b/9v/2//P/8v/x//D/8v/x//H/8v/0//X/9f/1
//X/9f/1//X/9f/0//T/9P/3//f/9//3//f/9//2//b/9P/1//f/+P/4//j/+P/4//n/
+f/6//r/+f/5//n/+f/3//f/+f/6//z//f/9//3///8AAAIAAgAAAAAAAQACAAQABQAG
AAcACAAKAAsACwAMAA0ADgAOABAAEwATABQAFwAXABcAGQAcABwAGwAbABsAGwAaABoA
GwAcAB0AHQAfAB4AHgAeABoAGgAZABkAGAAXABYAFQATABMAEgARABAADwAPAA4ADQAM
AAwACwAJAAgABwAGAAUABAADAAMAAQABAAEAAAAAAAAAAAD////////+//7//v/8//z/
/P/8//3//f/9//3//P/8//z/+//7//v/+//6//r/+v/6//r/+v/6//r/+v/6//r/+v/4
//j/+f/5//j/9//2//b/9v/2//b/9v/2//b/9v/2//X/9f/2//b/9v/1//X/9f/z//P/
8//0//T/9f/1//X/9//3//b/9v/4//j/+P/2//b/9v/2//f/9f/0//T/9P/2//b/9v/2
//b/9f/0//T/9v/2//b/9v/0//T/9P/0//T/8//z//P/8//z//P/8//1//X/9P/0//L/
8v/y//L/8v/y//L/8v/y//D/8P/x//H/8f/x//H/8f/x//H/8f/x//H/8f/x/+//7//v
/+7/7v/u/+7/7v/x//H/8f/x/+//7//v/+//8f/w/+7/8P/w//D/8P/w//D/7//u/+7/
7//w//H/8v/y//H/8f/w//H/8f/y//L/8P/y//X/9//4//j/+f/5//r/+P/3//f/9v/2
//b/9v/z//H/8f/w//D/8P/w/+//7f/t/+3/7f/v/+//7//w/+7/7v/u/+7/7f/t/+3/
7v/s/+z/7f/t/+//7//u/+7/7v/u/+7/7v/s/+z/7P/s/+3/6//t/+7/7v/u/+7/7v/s
/+z/7P/s/+7/7v/v/+//7P/p/+X/4f/j/+v/+/8WAD8AcACnANUA9wAXAT0BVwFUATkB
CgHNAIcASgAdAPX/zf+y/7D/u//L/9j/5P/t//D/8f/1//X/8v/w/+3/7P/r/+r/6v/q
/+z/7P/s/+z/7P/s/+z/7P/s/+r/6v/q/+r/7P/s/+z/7P/s/+v/6v/p/+r/7P/t/+7/
7v/u/+7/7v/u/+3/7f/u/+7/7//v/+//7f/t/+3/7f/v/+7/7v/u//H/8f/x//H/8f/x
//D/8P/v/+//8P/w//D/8P/w//D/8f/x//L/8v/z//P/8//z//H/8f/z//T/9v/3//f/
9//5//r//P/8//r/+v/7//z//P/9//7///8AAAIAAwADAAYABwAIAAgACQALAAoACgAM
AA0ADgARABIAEgARABEAEwATABIAEgASABIAEgARABEAEAAQABAAEQASABIAEwAPAA0A
CwAJAAkACQAIAAcABAADAAMAAgADAAIAAgABAAAAAAAAAAAA/v/8//r/+f/3//f/9//2
//T/9P/0//P/9P/1//X/9v/0//L/8v/y//L/8//z//P/8//y//L/8v/x//H/8f/x//L/
8v/y//L/8P/w//D/8P/y//L/8v/y//H/8P/w/+//8f/x//H/8v/w//D/8P/w/+7/7v/u
/+7/7//v//D/8P/z//P/9P/1//P/8//z//T/9v/3//f/9//2//X/8//y//T/9P/0//L/
8v/y//L/8//z//L/8v/y//D/8P/w//D/8v/x//D/8P/w//D/8P/w//D/8P/w//D/7v/t
/+3/7f/v/+//7//v/+//7//u/+7/7v/u/+7/7v/s/+z/7P/s/+7/7P/s/+3/6//r/+v/
6//r/+3/7f/s/+z/7P/s/+z/6v/p/+j/6P/o/+j/6P/o/+v/6//s/+z/7f/t/+7/7v/s
/+7/8f/z//L/8v/z//P/8v/w/+//7//w//D/8P/w//H/7//v/+7/6//q/+n/5//l/+X/
5f/l/+f/5//n/+j/6P/o/+j/6P/p/+n/6f/q/+r/6v/r/+v/6//r/+r/6v/o/+j/6P/o
/+b/5v/m/+b/5//l/+f/6P/q/+r/6v/q/+r/6v/q/+r/7P/s/+n/6//s/+3/7f/t//X/
BwAhADwAYwCaAM8A8wARASkBMwErARAB5QCqAG0ANwAIAN//v/+v/67/tP+3/73/zP/c
/+f/7P/t/+3/7f/u//D/7f/s/+v/6P/o/+j/6v/q/+r/6v/q/+r/6v/q/+r/6v/q/+r/
6v/s/+z/7P/s/+3/7f/t/+3/7P/s/+v/6v/s/+z/7P/s/+3/7f/u//D/7v/v/+//7//t
/+3/7f/t/+3/7P/s/+z/7//v/+//7//u/+3/6//q/+v/7f/w//L/8f/w/+//7v/t/+3/
7v/u/+//7//v/+//8f/x//P/9P/0//X/9f/1//P/9P/2//b/+P/4//n/+v/6//v//P/9
//z//v///////v///wAAAAADAAcACAAKAAoACQAIAAkACAAIAAcABwAHAAcABgAGAAYA
BgAGAAUAAwACAAIAAgAAAAAA/////////////////f/9//z/+//8//v/+//6//n/+P/4
//f/9//4//n/+v/7//r/+f/5//v/+//7//r/+f/4//f/9f/1//X/9P/0//b/9P/0//T/
9P/1//X/9f/1//T/9P/0//X/9f/1//X/9v/2//b/9v/2//b/9v/2//j/+P/4//j/+v/6
//v/+//7//v/+//8//7//v/+//7/AAAAAAAAAAABAAEAAgACAAQAAwADAAMAAQABAAEA
AgAAAAEAAQABAAMAAwACAAIAAgACAAIAAAAAAAAAAAABAAEAAAAAAAAA/v/+//7//v8A
AP///v/+//z//P/8//z/+v/6//r/+v/8//v/+//7//v/+//7//v/+//7//r/+v/4//j/
+P/4//r/+v/6//r/+v/4//j/+f/4//f/9v/1//b/9//4//n/+f/5//n/+f/3//f/+P/4
//j/+P/4//r/+f/4//j/+P/4//j/+P/3//f/+P/4//f/9//4//j/9v/4//v//f///wAA
AgADAAIAAAD/////AAAAAAAAAAD8//n/+P/2//b/9v/2//X/9//3//f/9//1//X/9f/2
//j/+P/4//j/9P/z//L/8v/1//b/+P/5//f/9//2//b/9v/2//b/9v/2//b/9v/2//f/
9f/3//j/9v/2//b/9v/2//b/9v/2//j/+P/3//n/+v/3//X/8//1//3/CwAmAEkAdACr
AN8A/QAZATsBUQFSAT0BFgHZAJUAWAApAAUA4//G/77/y//d/+j/9P/7//z/+//9////
AAD+//v/+v/5//j/+P/4//r/+P/4//j/+P/6//r/+v/6//r/+v/6//r/+P/4//j/+P/7
//v/+//7//v//P/8//z/+v/6//r/+v/8//v/+//8//v/+//6//n/+f/5//n/+f/6//r/
+//8//v/+//7//v/+//7//r/+v/7//3/AAACAAAAAAAAAAAAAQABAAIAAgACAAEAAAD/
//////8BAAIAAgADAAMAAwAFAAYACAAIAAgACAAJAAoACgALAAwADQAOABAAEQARABIA
EwAUABQAFgAZABkAGgAbABsAGwAdACAAIAAfAB8AHwAfAB4AHgAcABwAHAAbAB0AHAAc
ABwAGgAaABkAGQAaABkAGAAXABQAEwARAA8ADwAPABAAEAAPAA4ADgANAAsACgAJAAgA
CQAIAAcABwAGAAUABAACAAIAAgACAAEAAgADAAMABAACAAAAAAAAAAAAAQABAAEAAwAC
AAIAAgABAAEAAQABAAIAAgACAAIAAgACAAIAAgAAAAAAAAAAAP7//v//////////////
AAD+//7//v/+//z//P/8//z//////wAAAAD+//3//f/9/////////wAA/v/////////9
//3//P/8//3//v////7//v/+//7////9//z//P/8//7//v/+//7//v/9//z//P/8//z/
/P/8//z//P/8//z//P/7//v/+//7//v/+//7//v/+//6//r/+v/6//r/+v/6//r/+v/6
//j/9v/2//f/+f/5//n/+f/3//f/9//3//f/9//3//f/9//3//f/9v/2//b/9v/2//f/
9//3//f/9v/1//T/8//1//r//P/6//j/9v/2//b/9v/3//f/9//4//f/9v/1//T/9//3
//j/+P/3//f/+P/4//f/+P/6//v//f/+/wAAAQD+//z/+//7//r/+v/6//r/+//5//n/
+P/0//T/9P/z//H/8f/x//H/7//v/+//8P/x//L/8//0//P/8//z//T/9P/0//X/9f/z
//P/8v/y//T/9P/0//T/9P/0//T/9P/x/+//8f/y//L/8v/y//L/8P/w//D/8P/y//T/
8//t/+r/6f/n/+f/8/8DAB0AQgBxAKgA2QD9ABsBPwFbAVsBQgEXAd4AlQBTACYAAQDZ
/73/uP/A/8//2//m/+7/8f/0//X/9//1//T/9P/x//D/7//u/+7/7v/w//L/8v/y//L/
8v/y//L/8v/0//T/9P/0//P/8v/x//D/8//z//P/8//z//T/9P/0//T/9P/0//T/8v/x
//H/8v/z//X/9v/3//b/9f/0//P/8//y//L/8v/z//P/8//z//P/8//y//L/9P/1//f/
+P/4//j/+P/4//f/9//4//j/+P/3//b/9f/3//f/+f/6//r/+//7//v/+//8//7//v/+
//7///8AAAAAAQACAAMABgAIAAkACQAKAAsADAAMAA0ADwAOAA4AEAARABIAFQATABIA
EAAPABAAEQARABIAEQAQAA8ADQANAAwADAAMAA0ADgAOAA8ADQALAAkABwAJAAkACAAH
AAYABQAFAAQAAQAAAAAA///8//z//P/8//v/+v/5//n/+//7//v/+v/6//r/+v/5//f/
9//2//b/9v/0//T/9P/2//f/9//3//f/9v/2//b/9f/1//X/9f/0//T/9P/0//L/8v/y
//L/9P/0//T/9P/y//L/8//z//X/9f/1//b/9P/0//T/9P/2//b/9v/2//X/9f/2//b/
9v/1//X/9f/3//f/9//4//f/9//2//X/9//3//b/9v/2//b/9v/0//L/8v/y//P/9f/0
//T/9P/y//L/8v/y//T/8//y//L/9P/0//T/9P/0//T/9P/0//L/8f/x//H/8//z//P/
8//x//H/8P/w//L/8v/y//L/8P/w//D/8P/w/+7/7v/v//H/8f/z//X/9P/z//L/8f/w
//D/7//u/+7/8P/w//D/8P/v/+//8P/w/+3/7f/u/+7/7//y//b/+f/5//j/+P/3//b/
9P/z//P/8//0//X/9v/1//P/8//y/+7/7v/u/+3/7//v/+//7//v/+//7//w//L/8v/y
//L/7//v/+//8P/w//D/8f/x/+//7//u/+7/7v/u/+7/7v/v//D/8f/y//P/8f/z//T/
8v/y//L/8v/w//D/8P/w/+7/8P/z//X/9v/1//H/8//9/w8AJwBMAH8AtgDjAP8AHQE3
AUUBOwEgAfMAuAB3AEEAFgDx/8//u/+8/8L/yf/T/+D/6v/z//j/+//5//f/9v/0//H/
8P/v/+//8P/x//T/9P/0//T/9P/0//T/9P/0//L/8v/y//L/9P/0//T/9P/3//f/9//3
//X/9v/2//b/9v/2//b/9v/2//X/9f/2//j/+f/5//n/9//3//f/9//3//b/9v/2//X/
9f/1//X/9v/3//f/+P/4//n/+//8//v/+v/5//j/9//3//j/+P/7//v/+//7//v/+//9
//7//v///////////wAAAgACAAIAAgADAAQABAAFAAYABwAIAAoACwALAAwADQAOAA4A
DgARABEAEgAVABUAFQAXABYAFgAVABUAEwATABIAEgASABIAEgARABEAEAAQABAADgAO
AA0ADQAMAAsACgAJAAsACwAKAAkACAAHAAcABgAFAAQABAADAAQABAAEAAQABQAEAAMA
AwADAAMAAwACAAIAAgACAAEAAQABAAAAAAACAAAAAAAAAP7//////////f/8//z//P/9
//3//f/9//z//P/8//z//v/+//7//v/+//7//v/+/wAAAAABAAEAAwADAAMABAAEAAQA
BAAEAAYABgAGAAYABwAHAAgACAAIAAcABwAHAAUABQAFAAYACAAJAAkACQAJAAkACAAI
AAYABgAGAAQABAAEAAQABQAGAAYABwAIAAYABgAGAAYABgAFAAQABAACAAIAAgACAAIA
AgACAAIAAgABAAEAAQD///////////3//f/8//z//v/+//7//v8AAAAAAAAAAAIAAAAA
AAEA///////////9//3//f/9//3//f/9//3//f/9//3//P/8//z//P/8//v/+//7//v/
+//7//v/+//7//z/+v/8//z//P/8//3//f/9//7//v/+//7//v/+//3//f/8//v/+//8
//z/+//8//7///8CAAQABwAJAAYABAADAAMAAgACAAIAAgD///3//f/8//z//P/8//v/
+f/5//n/+f/7//v/+//8//7//v/+//7//P/7//r/+v/6//r/+//7//3//f/8//z//P/8
//z//P/6//r/+v/6//v/+f/7//z//P/8//z//P/6//r/+v/6//j/+v/7//3//P/5//f/
9f/3//3/CQAiAEsAeACrAN0AAwEdAUEBXwFkAU8BJgHtAKkAZgA5ABUA7//M/8T/0f/h
//D/+v////7/////////AgABAP3/+//5//r/+v/6//z//P/8//z//P/7//r/+f/4//n/
+v/7//z/+v/6//r/+v/7//v/+//7//v//P/8//z//P/8//z//P/+//3//f/+//z//f/9
//3//f/9//3//f/9//z//P/8//3//f/9//3///////7//v/+////AQACAAAAAAAAAAAA
AQABAAIAAgADAAMAAwADAAMAAwAFAAYABgAHAAcABwAFAAYACAAIAAoACgALAAwADAAN
AA4ADwAQABIAEwATABQAFQAWABYAGgAdAB0AHgAfAB8AHwAhACMAJAAkACUAJQAlACQA
JAAmACYAJgAlACMAIgAiACIAIAAgAB8AHwAgAB8AHgAdAB0AHQAcABsAGQAXABYAFAAR
ABAAEAAPAAwADAAMAAwACwAKAAkACQAHAAcABwAGAAgACAAIAAcABwAHAAYABgAIAAYA
BgAGAAQABQAFAAUABQAEAAQABAADAAMAAwADAAQABAAEAAQAAgACAAIAAgABAAAA///+
//7//v//////////////AAD///7//f/8//z//P/8//z//f/9//7//v/8//v/+//7//n/
+f/5//r//P/9//3//f/9//3//P/8//r/+v/6//j/+//8//3////9//z//P/8//7//v/+
//7//P/7//r/+v/4//j/+P/4//j/+P/4//j/+v/5//n/+f/3//f/9//3//n/+f/4//j/
+P/4//j/+P/4//j/+P/4//r/+P/4//n/9//3//f/9//1//X/9f/1//f/9//4//r/+v/6
//r/+P/3//b/9v/2//b/9v/2//f/9//4//j/9f/1//b/9v/3//r//v8BAAAAAAABAAEA
///8//r/+f/5//r/+//8//n/9//3//b/9f/2//f/9//1//X/9f/1//X/9f/1//b/9P/0
//T/9P/0//X/9v/4//j/+P/5//n/9v/1//P/8v/z//T/9f/2//b/9v/2//b/8//x//P/
9P/0//T/9P/0//X/9v/3//j/8P/y//X/9f/0//X/9f/7/wcAHQA5AGAAkwDKAPMAEwEz
AUcBRwE1AQwB1QCSAFUAJwACAN//wf+1/7z/xv/P/9n/5v/y//f//P////3/9//0//X/
8//z//P/8v/y//L/9P/0//T/9P/0//T/9P/0//T/9P/0//T/9P/2//b/9v/2//b/9f/0
//P/9P/2//f/+P/2//b/9v/2//b/9f/1//b/+P/5//n/+f/3//f/9//3//f/9v/2//b/
9//3//f/9//3//f/9v/2//b/9//5//r/+v/6//r/+v/5//n/+v/6//n/+f/5//n/+f/5
//v//P/8//3//f/9//3//v8AAAAAAAAAAAEAAgACAAMABAAFAAQABgAHAAcACgALAAwA
DAAMAA8ADwAQAA8ADwAPABEAFAAUABMAEwARABEAEAAQABAAEAAQAA8ADgAMAAsACgAI
AAgABwAHAAgABwAGAAUABwAHAAYABQACAAEAAQAAAAEAAAAAAP///v/+//7//v/9//z/
+//7//v/+//7//r//P/8//z/+//5//n/+P/4//j/9v/2//b/9v/3//f/9//5//j/+P/4
//f/9//3//f/+f/6//v//P/6//r/+v/6//r/+v/6//r/+//8//7////9//3//f/+////
AAABAAIAAAAAAAAAAAACAAMABQAGAAQAAwADAAMAAwADAAMABAAEAAUABQAFAAMAAwAC
AAIABAAEAAQAAgAAAAAAAAABAAEAAAAAAAAAAAAAAAAAAAAAAP///v/+//7//v/+//7/
/v/+//7//v8AAP////////3//f/9//3//f/9//z//P/+//7//v/+//z//P/8//z//P/8
//z//v/9//z//P/8//z//P/8//v/+//8//z/+//7//z//P/+/wAAAwAFAAYABgAHAAcA
BAACAAEAAQACAAIAAgACAAEA//////7//P/8//z/+//9//3//f/9//v/+//7//z//P/8
//z//P/7//v/+//8//z//P/9//3//f/9//z//P/6//r/+v/6//r/+v/6//r/+f/3//n/
+v/8//z//P/8//7//v/+//7//v8AAP///f/6//n/+f/9/wkAHQA5AF4AjwDIAPMADwEt
AU0BWQFPATAB/QC+AHsARQAaAPX/1//F/8b/0P/b/+n/9v/+/wEAAgADAAMAAwAAAAIA
///+//3//f/+////AgD///7//f/8//7//v/+//7/AAAAAAAAAAAAAAAAAAAAAP//////
////AQACAAIAAgACAAIAAgACAAIAAQABAAIAAAABAAEAAQADAAMAAwADAAMAAgACAAIA
AwADAAMAAwAFAAUABAAEAAIAAwAFAAYACAAIAAgACAAHAAcACAAIAAkACQAJAAkACQAJ
AAsADAAMAA0ADQANAA0ADgAQABAAEgASABMAFAAWABcAGAAZABoAHAAdAB0AHgAfACAA
IAAiACUAJQAmACkAKQApACsAKgAqACkAKQApACkAKAAoACYAJgAmACUAJQAkACQAJAAk
ACQAIwAjACAAHwAeAB0AHQAdABwAGwAcABsAGwAaABkAGAAYABcAFgAWABYAFgATABIA
EQARABMAEwATABIAFAAUABQAEwATABMAEgASABIAEAAQABAAEAARABEAEQAPAA4ADgAO
AA8ADwAPAA8AEAAQABAAEAAQABAAEAAQABEAEgATABQAEgASABMAEwAVABUAFQAWABQA
FAAUABQAFgAWABYAFgAXABcAGAAYABgAFwAXABcAFQAVABUAFgAYABkAGQAZABcAFwAW
ABYAGAAYABgAFgAWABYAFgAXABcAFgAWABYAFgAWABYAFgAUABMAEgASABIAEgASABIA
EwAUABUAFgAUABMAEwATABMAEwATABMAEQARABAAEAASABIAEgASABQAFAAUABQAFAAS
ABIAEwATABMAEwATABMAEwATABMAEwARABQAEgASABIAEgASABEAEAAQABAAEAAQABAA
EwATABQAFAATABMAFAAUABMAFAAWABcAGQAaABwAHQAcABoAGQAZABgAGAAYABgAFwAV
ABUAFAASABIAEgARABEAEQARABEAEQARABEAEgASABIAEgASABEAEQARABIAEgASABMA
EwATABMAEgASABIAEgASABIAEgASABIAEgARAA8AEQASABIAEgASABIAEgASABIAEgAS
ABQAFQATAA4ADwARABEADQAVACcAQgBpAJwA0wABASEBPQFhAXkBeAFbATAB9QCvAHAA
QwAdAPf/3v/e/+3//f8KABQAFwAYABsAGwAbABoAHAAZABgAFwAVABQAEwAUABYAFgAW
ABYAFgAWABYAFgAUABQAFAAUABUAFgAXABgAGQAZABkAGQAZABoAGgAaABgAGAAYABgA
GgAZABkAGgAYABkAGQAZABsAGwAbABsAGwAaABoAGgAdAB0AHQAdAB0AHQAcABwAHAAd
AB8AIAAiACIAIgAiACEAIQAiACIAIwAjACMAIwAjACMAJQAmACQAJQAlACUAJwAoACoA
KgAsAA==
         </WaveFormData>
      </LeadData>
      <LeadData>
         <LeadByteCountTotal>10000</LeadByteCountTotal>
         <LeadTimeOffset>0</LeadTimeOffset>
         <LeadSampleCountTotal>5000</LeadSampleCountTotal>
         <LeadAmplitudeUnitsPerBit>4.88</LeadAmplitudeUnitsPerBit>
         <LeadAmplitudeUnits>��V</LeadAmplitudeUnits>
         <LeadHighLimit>2147483647</LeadHighLimit>
         <LeadLowLimit>268435456</LeadLowLimit>
         <LeadID>V4</LeadID>
         <LeadOffsetFirstSample>0</LeadOffsetFirstSample>
         <FirstSampleBaseline>0</FirstSampleBaseline>
         <LeadSampleSize>2</LeadSampleSize>
         <LeadOff>FALSE</LeadOff>
         <BaselineSway>FALSE</BaselineSway>
         <ExcessiveACNoise>FALSE</ExcessiveACNoise>
         <MuscleNoise>FALSE</MuscleNoise>
         <LeadDataCRC32>4130262205</LeadDataCRC32>
         <WaveFormData>
8P/w//D/8P/y//L/8v/y//D/8P/w//D/8P/w//D/8P/w//D/8P/w/+7/7v/u/+7/8P/w
//D/8P/v/+7/7f/s/+z/7P/s/+z/7f/u/+//8P/t/+z/6//q/+v/7P/t/+7/7v/u/+7/
7v/u/+7/7v/u/+7/7v/u/+7/7P/s/+z/7P/u/+3/7f/t/+7/7v/t/+3/7//v/+//8f/x
//T/9f/1//X/9f/0//L/7//u/+3/7f/w//D/7//u//D/7//s/+z/6//r/+v/6//t/+v/
7f/t/+v/6//s/+z/7P/r/+v/6//r/+z/7P/s/+r/6v/q/+r/7P/s/+z/7P/q/+r/6f/p
/+n/6f/p/+j/6v/r/+v/6//s/+z/7P/s//D/7f/t/+n/3//V/8//0f/W/+H/8f8MAC0A
VQCHAL0A7wAlAV0BjwGyAbgBmAFcARABvgB8AEQADADX/7n/sv+2/7j/u//E/9D/2P/d
/+P/5f/k/+T/5v/m/+b/5f/k/+T/5P/l/+b/5v/m/+b/5f/l/+b/5v/n/+j/6f/q/+n/
6P/n/+f/6f/p/+n/6v/p/+j/5//m/+f/6P/p/+r/6f/o/+f/5v/o/+j/6P/o/+j/6f/p
/+n/6v/q/+r/6v/o/+j/6P/o/+b/5v/m/+b/5v/m/+j/6P/q/+r/6v/q/+z/7P/s/+z/
6v/q/+r/6//t/+7/7//v/+7/7f/t/+3/7v/w//L/8//y//H/8f/x//X/9//5//v//P/9
////AAD//wAAAQACAAUACAAKAAsACwAMAAwADgARABIAEwAUABIAEgASABIAFQAVABQA
FAATABEAEAAPAA8ADgANAAwACgAIAAYABAAGAAcACAAJAAUAAQD///7//v///wAAAAD7
//r/+f/5//j/+P/3//b/9v/3//j/9//1//T/8//y//L/8v/x//D/8P/w//H/9P/y//H/
8P/w/+7/7P/s/+z/7v/u/+7/7v/u/+7/7f/t/+3/7f/u/+//8f/w//D/8f/z//P/8//z
//X/9f/1//X/9f/2//b/9v/2//f/9//3//j/+v/7//3/+//7//v/+//7//v//P/8//3/
/v8AAAEA/v/9//v/+v/6//r/+v/6//z//P/8//z//P/7//r/+v/5//n/+f/5//n/9//3
//f/9//3//f/9//1//X/9f/1//f/9//2//X/9//4//j/+P/3//f/9//3//b/9f/0//P/
9f/1//X/9P/0//T/8//z//P/8//z//T/9f/2//f/9//1//X/9v/0//T/9P/0//P/8v/x
//D/8v/y//L/8f/z//P/9P/0//H/8f/x//H/8//1//f/+v/5//n/+f/5//j/9v/0//T/
9v/3//j/+P/5//j/+P/3//P/8v/w/+//8f/x//H/7//x//H/8f/x//L/8v/y//H/8f/x
//H/8v/y//L/8v/y//L/8v/y//L/8v/y//L/8v/z//P/8//z//X/9P/0//X/9P/z//P/
8v/y//L/8v/x//H/8f/x/+n/3f/X/9b/2//p/wAAHQA/AGsApwDjABkBTQGFAbYB0gHU
AbQBcgEgAcoAggBEAAsA2//C/7z/vP+//8j/1v/g/+X/5//p/+r/7P/s/+z/7P/r/+z/
7P/s/+3/7P/s/+z/7P/t/+3/7v/u/+z/7P/s/+z/7P/s/+z/7f/u/+//8P/y//H/8P/v
/+7/7v/u/+7/7v/u/+7/7v/u/+7/7v/u/+7/8P/x//H/8f/u/+7/7v/u/+7/7v/u/+7/
7v/u/+7/7v/w//D/8v/y//D/8P/w//D/8v/y//L/8v/0//T/9P/1//T/9P/0//P/9P/1
//f/+f/5//r/+//7//v/+//8//3//v///wAAAQACAAMABQAGAAcACAAJAAoADQAQABIA
EwAVABYAFgAYABkAGgAbABwAHAAcABwAHAAbABsAGgAaABgAFwAXABcAFwAWABUAFAAT
ABIAEQAQAA4ADQAMAAsACwAJAAkACgAGAAUABAACAAAAAAAAAAEAAAAAAP///v/9//3/
/f/7//j/+P/4//j/+v/6//n/+P/3//b/9v/4//b/9f/0//T/9v/0//T/9P/0//T/9P/0
//L/8v/x//H/8//z//T/9f/1//T/9P/1//X/9f/1//X/8//z//P/8//1//b/9v/2//j/
+f/5//n/+f/6//r/+//5//n/+f/5//v/+//8//z//v/+/////////////v/+//z//P/8
//z//v/+//7//v/+//3//P/8//v/+//7//v/+//5//n/+f/3//f/9//3//n/+f/5//n/
+f/5//j/9//3//j/+P/4//X/9f/1//X/9f/1//X/9f/3//f/9//2//T/9P/z//P/9f/1
//X/9v/1//T/8//x//P/8//z//P/9f/1//X/9f/y//L/8//0//T/9P/0//T/8//z//P/
8//z//X/9P/y//L/8v/y//L/8v/y//L/8v/y//L/8v/y//H/8f/x//L/8v/z//P/8//z
//H/8//1//j/+v/7//z//f/8//r/+P/4//f/9//3//b/9//2//b/9f/0//T/8//z//H/
8f/x/+//8f/x//H/8f/w//D/8P/v/+//7//v//D/8v/y//L/8v/y//L/8v/y//L/8v/y
//L/8f/x//H/8f/z//L/8v/z//H/8f/y//L/8P/w//D/7//x//P/8f/t/+X/2f/S/9H/
2f/m//n/GwBHAHsAswDtACEBWwGeAdYB9AHsAcIBhAE2AeAAkABLAA0A2v++/77/x//Q
/9b/2v/h/+f/5//q/+r/6v/q/+r/6f/p/+r/6//t/+z/7P/s/+z/6//r/+z/7P/q/+r/
6v/q/+z/7P/s/+3/6//r/+v/7P/u/+7/7v/u/+3/7P/r/+r/7P/s/+z/7P/s/+z/7P/s
/+7/7//v/+//7P/s/+z/7P/u/+7/7v/u/+7/7v/u/+7/7P/s/+7/7v/w//D/8P/w//L/
8v/y//L/8P/w//D/8f/w//D/8P/v//D/8f/z//X/9//4//n/+f/3//f/+P/5//r/+//8
//3/AAABAAMABAADAAQABQAGAAsADgAQABEAFQAWABYAGAAbABwAHQAeACAAIAAgACAA
IwAjACIAIgAkACMAIwAjACMAIgAhACAAHwAeAB0AHAAaABkAGAAXABYAEwASABIADwAP
AA8ADgAJAAgABwAHAAQABAADAAIAAQABAAEA///+//7//v/+//7//v/9//z/+//6//r/
/P/8//v/+v/6//r/+P/4//j/9v/2//b/9v/4//j/9//3//X/9f/2//f/9f/0//T/9f/z
//P/8//z//H/8f/x//H/8f/y//L/8v/y//P/8//z//H/8v/y//P/8//z//P/8//y//H/
8f/w//L/8v/z//P/9f/1//T/9P/2//b/9v/2//b/9v/2//b/9v/1//T/9P/3//f/9//3
//f/9f/1//X/9f/1//X/9f/1//X/9f/1//X/9f/0//P/8//0//T/9P/z//P/8//z//H/
8f/x//H/8//z//P/8v/y//L/8f/x//H/8f/x//L/8v/y//L/8f/x//H/8f/x//H/8f/x
//H/8P/w//H/8v/y//L/8v/y//H/8f/x//H/8f/x//D/8P/y//L/8v/y//D/8P/w//D/
8v/y//L/8f/x//H/8v/y//H/8f/x//H/8f/z//X/+P/5//n/+f/5//r/+P/2//b/9f/1
//X/9P/z//L/8v/x//D/8P/v/+//7f/t/+3/6//t/+3/7f/t//D/8P/w/+//7f/t/+3/
7v/u/+7/7v/u//D/8P/w//D/7v/u/+7/7v/t/+3/7f/t/+//7v/u/+//7f/t/+7/7v/u
/+7/7v/t/+//8f/v/+v/4f/V/8r/x//N/9z/8f8PADkAaQCjANsAEQFJAYYBvgHYAcwB
ngFaAQwBugBwAC8A9f/I/7T/tv+9/8T/zv/a/9//4f/l/+j/5v/m/+b/5v/l/+T/5P/k
/+X/6P/o/+j/6P/n/+f/6P/o/+b/5v/m/+b/5v/m/+b/5//l/+X/5f/m/+j/6P/o/+j/
5v/m/+b/5v/m/+b/5v/m/+j/6P/o/+j/5v/n/+f/5//m/+b/5v/m/+f/6P/p/+r/6P/o
/+j/6P/n/+b/5//m/+j/6P/o/+j/6P/o/+j/6P/q/+r/6v/r/+n/6v/r/+v/7f/t/+7/
7//x//L/8//z//H/8f/y//P/9P/1//b/9//6//v//f/+////AAABAAIAAwAGAAgACQAL
AAwADAAOABEAEgATABQAFgAWABYAFgAZABkAGAAYABgAFwAXABcAGAAYABgAGAAWABQA
EgAQAA4ADQAMAAsADAAJAAgACAAFAAUABQAEAAMAAgABAAEA///+//z/+v/5//n/+f/3
//X/9P/z//L/8//0//T/9P/y//D/7//w//D/7//u/+7/7v/s/+z/7P/s/+z/7P/s/+7/
7v/t/+3/7f/t/+7/7//u/+z/6//r/+v/6//r/+v/6//r/+v/6//r/+z/7P/s/+v/6//q
/+n/6//s/+z/7f/u/+//8P/x/+//7//w//D/8v/y//P/8//x//H/8P/w//L/8v/y//L/
8P/w//D/8P/y//H/8P/w//D/7//u/+3/7v/t/+7/7//t/+3/7f/t/+//7//v/+//7f/t
/+z/6//t/+7/7v/u/+3/7f/t/+3/7f/t/+3/7f/t/+3/7f/s/+7/7v/t/+3/7P/r/+r/
6v/s/+7/7P/s/+7/7v/u/+7/7P/s/+z/7P/r/+r/6f/n/+r/6//t/+7/7f/t/+3/7f/t
/+//8f/0//T/8//y//H/8P/u/+z/7P/u/+//8P/w//H/8P/w/+//6//q/+j/5//n/+f/
5//l/+f/5//n/+f/6v/q/+r/6f/p/+n/6f/q/+v/7P/t/+7/7P/s/+z/7P/q/+r/6v/q
/+j/5//m/+X/5//m/+b/5//o/+n/6//s/+z/7P/s/+v/7f/p/+P/3//Z/9X/1P/Z/+f/
/v8bADcAYwCfANsACwE9AXEBmAGqAaIBegE4AegAngBcACAA7f/J/7j/sP+u/6//uP/C
/9D/2f/b/93/4v/m/+b/5v/m/+X/4v/i/+L/4//k/+T/5P/k/+X/5f/m/+b/5P/k/+T/
5P/m/+b/5v/n/+X/5f/l/+b/5P/k/+T/5P/m/+b/5v/m/+j/6P/o/+j/6P/o/+j/6P/m
/+f/5//n/+b/5v/m/+b/6P/o/+j/6P/n/+b/5f/k/+X/5v/p/+r/6P/o/+j/6P/m/+b/
5v/m/+j/6P/o/+n/6f/q/+v/6//s/+3/7//x//D/8P/w/+//8f/x//L/8//0//X/9v/3
//b/9//5//r/+//8//3//v8DAAYACAAJAAoACgAJAAoACQAKAAsADAAKAAoACgAKAAkA
CQAIAAgABgAFAAUABQAHAAYABQAEAAQABAAEAAQAAgABAAAA//8AAP3//P/8//n/+f/5
//j/9v/2//b/9//4//j/9//2//X/9f/1//P/8v/y//L/8v/w//D/7//u/+3/7P/s/+7/
7v/t/+z/7P/u/+z/7P/s/+z/7P/s/+z/7v/u/+3/7f/r/+v/7P/t/+//7v/u/+//7//v
/+//7//x//H/8f/x//P/9P/0//T/9f/3//j/+f/5//r/+v/7//v/+//7//v/+f/5//r/
+v/6//r/+//7//3//f/8//z/+//6//n/+P/4//j/+P/4//b/9f/0//T/8//z//P/8//1
//P/8//z//P/8//z//P/8//z//P/8//x//H/8P/v//H/8v/y//L/8f/x//H/8f/x//H/
8f/x/+//7//v/+7/8P/w/+//7//t/+3/7f/u//D/8P/w/+//8f/x//H/8f/v/+//8P/u
/+7/7v/u//D/8P/w//D/8v/y//L/8f/v/+//8P/w/+//7//v/+//7f/v//H/9P/3//f/
9//3//b/9P/y//L/9P/1//b/9v/0//L/8f/v/+7/7v/t/+3/7//v/+//7f/t/+3/7f/t
//D/8P/w/+//7P/r/+r/6v/t/+7/7//w//D/8P/w//D/7v/u/+7/7v/v/+//7//v/+3/
7P/s/+3/7f/t/+7/7v/u/+7/7v/t//H/7//t/+v/5f/Z/87/y//T/+D/9f8VADsAaQCl
AOMAEwFLAYgBvgHcAd4BvAF8ASwB2ACKAEcACwDY/7r/uv/B/8j/0P/a/93/3//l/+r/
7v/s/+z/7P/r/+r/6v/q/+v/6v/q/+r/6v/q/+v/7f/u/+7/7v/u/+7/7P/s/+z/7f/v
/+//7//w/+7/7v/u/+7/7v/u/+7/7v/u/+7/7v/u/+7/7v/u/+7/7P/t/+3/7f/t/+7/
7//w/+7/7v/u/+7/7P/s/+z/7P/t/+7/8f/y//L/8v/y//L/8v/y//L/8v/w//D/8P/x
//P/9P/1//X/9f/1//b/9//3//j/+f/5//v/+//8//3//P/9//7///8CAAMABQAGAAUA
BgAHAAgADQAQABIAEwAVABYAFgAYABsAHAAdAB4AHAAcABwAHAAfAB8AHgAeACAAHwAf
AB8AHQAcABsAGgAaABoAGgAaABcAFQATABEAEQAPAA8AEAANAA0ADQAMAAcABgAFAAUA
AgACAAEAAAD9//3//f/7//r/+v/6//r//P/8//v/+v/5//j/+P/6//j/9//2//b/9//2
//f/+P/2//b/9v/2//b/9v/1//X/9f/1//b/9//1//T/9P/1//P/8//z//P/8//z//P/
8//x//L/8v/y//D/8f/x//H/8f/y//L/8//z//P/8//z//X/9f/2//b/9v/2//f/9//1
//X/9P/0//b/9v/2//b/9P/0//T/9P/0//P/8v/y//X/9f/1//X/9f/z//P/8//z//P/
8//z//H/8f/x//H/8//z//L/8f/x//L/8v/y//H/8f/x//H/8f/x//H/8f/x//H/8f/w
/+7/7v/t/+3/7//v/+//8P/u/+7/7v/t/+3/7f/t/+3/7//v/+//7//u/+7/7//w/+7/
7v/u/+7/6//r/+v/6//t//P/9P/w/+7/7v/u/+7/7v/w//D/8P/w/+7/7v/u/+3/7//v
//D/8P/v/+//7//v/+3/7//x//T/9//3//f/9//2//T/8v/y//H/8f/x//D/8f/w//D/
7//u/+7/7f/t/+z/6//q/+f/6//r/+v/6//s/+z/7P/r/+v/6//r/+z/7v/u/+7/7v/s
/+z/7P/s/+7/7v/u/+7/7f/t/+3/7f/r/+r/6v/r/+v/6//s/+z/7P/s/+z/6//r/+//
6f/f/9P/y//I/8//3//0/xMAOQBpAKEA2QANAUcBhQG6AdoB0gGmAWQBEAG8AHYAOAD/
/9H/uP+2/7r/wf/K/9T/2v/d/+H/5f/m/+b/5v/m/+b/5f/i/+L/4v/j/+X/5v/n/+j/
5//n/+j/6P/q/+r/6v/q/+n/6P/n/+f/5//n/+f/6P/o/+j/6P/o/+r/6v/q/+r/6P/o
/+j/6P/p/+r/6//s/+r/6//r/+v/6P/o/+j/6P/o/+j/6P/o/+r/6v/q/+r/6v/q/+z/
7P/s/+z/7P/s/+z/7P/s/+z/6v/q/+r/6//r/+z/7f/t/+//7//w//H/7//w//H/8f/z
//P/9P/1//b/9//4//n//P/9////AAABAAIAAwAEAAUACAAKAAsADgAQABEAFAAUABQA
FAAUABYAFgAWABYAFQAVABQAFAAWABUAFQAVABcAFgAVABQAEQAQAA8ADgAQAA8ADgAN
AAoABwAGAAYAAwADAAMAAgD9//z/+//7//z//P/7//r/9//3//f/9f/1//b/9//4//f/
9v/0//L/8f/w//D/8v/y//H/8P/w//H/8P/x//L/8f/w/+//7v/w//D/7//v/+3/7f/u
/+//8f/w//D/8f/v/+//7//v/+//7//v/+//8f/y//L/8v/w//H/8f/x//H/8v/y//P/
8//z//P/8//1//X/9v/2//T/9P/1//X/9//3//b/9v/0//T/9P/0//T/9P/0//T/9f/1
//X/9v/2//X/9P/z//X/8//z//P/9f/1//X/9f/0//P/8v/x//P/8//y//H/8f/y//L/
8v/x//H/8f/x//P/8//z//P/8f/x//H/8P/w//D/7//v//H/8//z//T/9P/y//L/8v/y
//D/8P/w//D/8P/w//D/7//x//H/8v/y//D/7//u/+3/7v/x//T/+P/4//f/9v/1//T/
8v/w//D/8v/z//T/9P/z//L/8v/x/+7/7v/t/+3/7f/t/+3/6//t/+3/7f/t//D/8P/w
/+//7f/t/+3/7v/w//D/8P/w/+//7v/t/+z/6v/q/+r/6v/q/+v/7P/t/+//7v/u/+//
7f/t/+7/7v/s/+z/7P/r/+n/6f/p/+P/2//V/9L/2//r//7/GwBFAHkAtQDrAB0BVQGN
AbYBygHAAZQBUAH+AK4AbAAyAPn/zf+8/7j/uP+9/8T/zv/W/9//4//n/+b/6P/m/+b/
5v/l/+X/5v/n/+n/6v/q/+r/6v/p/+n/6v/q/+j/6P/o/+j/6P/o/+j/6f/r/+v/6//s
/+r/6v/q/+r/6v/q/+r/6v/q/+r/6v/q/+z/7P/s/+z/6v/r/+v/6//q/+r/6v/q/+r/
6v/q/+r/7P/s/+z/7P/s/+z/7v/u/+3/7P/r/+r/6v/q/+r/6v/r/+z/7f/v/+3/7v/v
/+//8f/x//L/8//x//L/8//z//P/8//0//X/+P/5//r/+//6//v//f/+/wEAAgADAAQA
BQAIAAoACwAPABAAEAASABEAEgATABQAEwASABEAEAATABMAEgASABIAEQARABEADwAO
AA0ADAALAAoACQAIAAgABwAGAAUABgADAAIAAgD9//3//f/8//r/+v/6//v//P/8//v/
+v/5//n/+f/3//b/9v/2//b/9v/2//X/9P/1//T/9P/2//T/8//y//L/8v/w//D/8P/w
//D/8P/w//D/8P/v/+//7//v//D/8f/v/+7/7v/v//H/8f/x//H/8v/z//T/9f/1//b/
9v/2//j/+f/5//n/+f/6//r/+//7//v/+//7//n/+f/6//r//P/8//3//f/9//3//P/8
//r/+v/6//r/+P/4//j/+P/5//n/+f/6//v/+//7//v/+//5//n/+f/3//f/9//3//f/
9//3//f/9//3//b/9f/z//T/9P/0//H/8f/x//H/8//z//P/8//1//X/9f/0//b/9v/1
//X/9f/1//X/9v/0//T/9P/z//P/8//z//P/9f/1//X/9f/y//L/8//0//L/8v/y//L/
8f/x//H/8f/x//H/8P/y//L/8v/y//T/9P/0//T/9P/0//T/8//x//H/8v/y//P/8//z
//P/8v/z//T/9v/6//v//P/9//z/+v/4//j/9v/3//j/+P/1//T/9P/z//L/8v/x//H/
8P/v/+7/6//u/+//8P/x//T/9P/0//P/8v/x//D/8P/w//D/8P/w//L/8v/y//L/8v/y
//L/8v/x//H/8f/x//H/8P/w//H/8f/x//L/8v/w//D/8P/v//H/8f/x/+//6f/d/9L/
zf/T/+D/8f8RADsAawChAN8AFwFPAYwByAHsAe4BzgGUAUgB8ACgAFsAGwDi/8L/vP/D
/8z/2P/e/+H/5f/n/+z/7v/s/+z/7P/r/+r/6v/q/+v/7P/s/+z/7P/p/+n/6v/q/+z/
7P/s/+z/7P/s/+z/7f/t/+3/7f/u/+7/7v/u/+7/7v/u/+7/7v/u/+7/7v/u/+7/7v/u
/+7/7P/t/+3/7f/u/+7/7v/u/+7/7v/u/+7/7v/u/+7/7v/u/+7/8P/w//D/8P/w//D/
8P/w//D/8P/w//D/8P/x//H/8v/z//P/8//z//T/9f/1//b/9//3//n/+f/6//v//P/9
//7///8AAAEAAwAEAAUABgAHAAgACwAOABAAEQAVABYAFgAYABoAHAAeACAAIAAgACAA
IAAhACEAIAAgACAAHwAfAB8AIQAgAB8AHgAeAB4AHgAeABwAGwAaABkAFgATABIAEgAN
AA0ADQAMAAcABgAFAAUAAgACAAEAAAD////////9//7//v/+//7//P/8//v/+v/7//r/
+v/8//r/+f/4//j/+P/2//b/9v/4//j/+P/4//b/9v/1//X/9f/1//b/9//0//L/8f/x
//P/8//z//P/8//z//P/8//y//L/8f/w//D/8f/x//H/7//w//D/8f/v/+//7//v/+3/
7f/u/+7/7//w//L/8//x//H/8P/w//D/8P/w//D/8//0//X/9v/0//P/8v/y//X/9f/1
//X/8//x//H/8f/v/+//7//v/+//7//v/+//8f/x//D/7//t/+7/7v/u/+//7//v/+//
7//v/+//7//v/+//7//u/+7/7v/t/+3/7f/t/+3/7v/s/+z/7P/r/+//7//u//D/8P/w
//D/7v/u/+7/7v/u/+7/7v/t/+//7//w//D/7f/t/+3/7f/v//H/8//2//X/9f/1//X/
8v/w/+7/7v/w//H/8v/y//H/8P/w/+//7v/u/+3/7f/t/+3/7f/r/+3/7f/t/+3/7f/s
/+v/6f/q/+v/7P/u//D/8P/w//D/7f/s/+v/6v/r/+z/7f/u/+3/7f/t/+3/7P/q/+n/
6f/r/+v/7P/s/+7/7v/u/+3/6f/n/+P/2f/T/9H/1v/j//f/EAAtAFUAiQDDAPcALwFl
AZUBsgG0AZABUAECAbQAcgA8AAgA1f+3/7L/tv+4/73/yP/S/9r/4f/p/+n/5P/i/+T/
5P/k/+P/5P/k/+T/5f/k/+T/5P/k/+X/5f/m/+b/5v/m/+b/5v/m/+b/5v/n/+X/5f/l
/+b/6P/o/+j/6P/m/+b/5v/m/+j/6P/o/+j/6v/q/+r/6v/p/+n/6P/n/+j/6P/o/+j/
6P/o/+j/6P/m/+b/5v/m/+b/5v/o/+j/6v/q/+r/6v/q/+r/6v/q/+r/6v/q/+v/6f/q
/+v/6//t/+3/7v/v/+//8P/x//H/8f/x//L/8//1//f/+f/7//v/+//8//z///8AAAEA
AgAFAAgACgALAAsADAAMAA4ADwAQABEAEgAQABAAEAAQAA8ADwAOAA4ADgANAA0ADQAL
AAoACQAIAAkACAAHAAYABgAFAAQAAwAAAP3//P/8//r/+//8//z/+//6//n/+f/2//b/
9f/0//P/8//z//H/8v/y//L/8v/v/+7/7P/q/+v/6v/q/+z/7P/r/+r/6v/s/+r/6v/q
/+j/6P/o/+j/6f/q/+r/6//p/+n/6v/r/+n/6P/o/+n/6v/r/+z/7f/t/+3/7f/t//D/
8v/z//T/8//z//L/8f/y//T/9f/3//X/9f/1//X/9f/1//b/9v/0//T/9f/1//X/9f/0
//T/9P/0//T/9P/y//L/8v/y//T/8//y//L/8//z//P/8//z//H/8f/x/+//7//v/+//
7//v/+//7//x//H/8P/v/+3/7v/u/+7/7f/t/+3/7f/t/+3/7f/t/+3/6//s/+z/7P/s
/+z/7P/s/+z/7P/s/+z/7P/r/+n/6f/q/+r/6f/p/+n/6f/r/+3/7//y//P/8//z//P/
8P/u/+z/7P/u/+//8P/w/+//7v/u/+3/6v/q/+n/6f/p/+n/6f/n/+n/6f/p/+n/6v/q
/+r/6f/p/+n/6f/q/+r/6v/q/+r/6P/o/+j/6P/o/+j/6P/o/+f/5//n/+f/5//m/+b/
5//p/+n/6v/q/+j/6P/o/+f/6f/p/+P/2f/N/8f/yP/T/+X//v8dAEUAeQC1AOsAHwFZ
AZEBvAHOAbwBiAE+AeoAnABYABwA5/+//7D/sv+2/73/yP/S/9j/2//f/+H/4v/k/+L/
4v/i/+H/4v/i/+L/4//i/+L/4v/i/+P/4//k/+T/5v/m/+b/5v/k/+T/5P/l/+T/4//i
/+L/4//k/+X/5v/m/+b/5v/m/+b/5v/m/+b/5f/k/+P/4v/j/+X/5v/n/+b/5v/m/+b/
5v/m/+b/5v/m/+b/5v/m/+T/5P/m/+b/6P/o/+j/6P/o/+j/6P/o/+j/6P/o/+n/6//s
/+3/7f/t/+3/7v/v/+3/7v/v/+//8P/x//P/9f/2//f/+P/5//r/+//9//7/AQACAAMA
BAAFAAgACgALAA8AEAAQABIAEQASABMAFAAUABQAFAAUABMAEwASABIAEgARABEAEQAT
ABIAEQAQAA0ADAALAAoACgAJAAgABwAGAAMAAgACAP////////7//f/8//v/+//5//j/
9v/0//X/9f/1//P/9P/0//T/9P/0//T/8//y//H/8P/w//L/8P/v/+7/7v/w/+7/7v/u
/+z/7P/s/+z/7P/s/+v/6//r/+v/7P/t/+//7v/u/+//7//v/+//7//x//H/8f/x/+//
8P/w//D/8v/z//P/8//x//L/8v/z//P/8//z//P/8f/x//L/8v/0//T/9f/1//X/9f/0
//T/9P/0//T/9P/y//L/8v/y//T/8//y//L/8//z//P/8//x/+//7//v/+3/7f/t/+3/
7//v/+//7//t/+3/7P/r/+3/7v/u/+7/6//r/+v/6//t/+3/7f/t/+//7//v/+7/7P/s
/+v/6//r/+v/6//s/+z/7P/s/+v/6//r/+z/7P/s/+z/7P/q/+r/6v/q/+r/6v/q/+n/
6//r/+z/7P/r/+v/6//r/+n/6//t//D/8//z//P/8//y//D/7v/u/+z/7f/u/+7/7f/s
/+z/6//o/+j/5//n/+X/5f/l/+P/5f/l/+X/5f/o/+j/6P/n/+X/5f/l/+b/5v/m/+b/
5v/m/+b/5v/m/+T/5P/k/+T/5f/l/+X/5f/l/+T/5P/l/+X/5f/m/+b/5v/m/+b/5f/l
/+P/4//h/9f/y//I/8X/x//W/+3/CwAzAGcApQDfABMBSwGIAb4B2gHSAaYBZgEWAcAA
dAAxAPX/xv+w/7D/uf/C/8r/0v/X/9v/3f/g/+L/4v/i/+L/4f/f/97/3f/d/+D/4P/g
/+D/3//f/+D/4P/e/97/3v/e/9//4P/h/+P/4f/h/+H/4v/i/+L/4v/i/+L/4v/i/+L/
4P/g/+D/4P/g/+D/4P/g/+L/4//j/+P/4P/g/+D/4P/i/+L/4v/i/+D/4P/g/+D/4P/g
/+L/4v/k/+T/5P/k/+L/4v/i/+L/5P/k/+T/5f/j/+T/5f/l/+X/5f/m/+f/5//o/+n/
6f/r/w==
         </WaveFormData>
      </LeadData>
      <LeadData>
         <LeadByteCountTotal>10000</LeadByteCountTotal>
         <LeadTimeOffset>0</LeadTimeOffset>
         <LeadSampleCountTotal>5000</LeadSampleCountTotal>
         <LeadAmplitudeUnitsPerBit>4.88</LeadAmplitudeUnitsPerBit>
         <LeadAmplitudeUnits>��V</LeadAmplitudeUnits>
         <LeadHighLimit>2147483647</LeadHighLimit>
         <LeadLowLimit>268435456</LeadLowLimit>
         <LeadID>V5</LeadID>
         <LeadOffsetFirstSample>0</LeadOffsetFirstSample>
         <FirstSampleBaseline>0</FirstSampleBaseline>
         <LeadSampleSize>2</LeadSampleSize>
         <LeadOff>FALSE</LeadOff>
         <BaselineSway>FALSE</BaselineSway>
         <ExcessiveACNoise>FALSE</ExcessiveACNoise>
         <MuscleNoise>FALSE</MuscleNoise>
         <LeadDataCRC32>2011464401</LeadDataCRC32>
         <WaveFormData>
7P/s/+z/7P/t/+7/7//w/+7/7v/u/+7/7P/s/+z/7P/s/+z/7P/s/+z/7P/s/+z/7v/u
/+7/7v/s/+z/7P/s/+v/6v/p/+j/6v/s/+7/8P/u/+z/6v/o/+n/6v/r/+z/7v/u/+7/
7v/s/+z/7P/s/+7/7v/u/+7/7P/r/+v/6//t/+v/6//s/+7/7v/u/+7/7//w//H/9P/1
//X/9f/1//T/9P/x/+//7v/u/+7/7//w//D/8P/w//H/8f/w//H/8P/v/+//7//w//D/
8f/y//H/8P/v/+7/7v/s/+v/6//u/+7/7v/v/+3/7f/t/+3/7f/t/+3/7P/s/+z/7P/s
/+3/7f/r/+v/7P/s/+z/7P/u/+//8P/x//X/8//w/+v/3v/P/8T/xf/N/9v/7/8OADAA
VQCDALQA5wAgAVsBkQG7AcUBogFhAQ0BsgBnAC8A+//L/7b/uP++/8L/xf/M/9T/2v/e
/+L/5f/i/+P/5v/m/+b/5v/l/+X/5f/l/+j/6P/o/+j/5v/m/+b/5v/n/+j/6v/r/+j/
5//m/+X/5v/p/+r/7P/r/+r/6f/o/+r/6v/q/+n/6P/n/+b/5v/n/+j/6f/q/+r/6v/q
/+r/6v/q/+n/6f/p/+n/6f/p/+b/5v/m/+f/5//n/+j/6f/q/+v/7P/t/+3/7f/t/+3/
6//r/+z/7P/u/+7/7//v//D/8P/v/+7/8f/y//X/9v/0//T/9f/1//j//P/+/wAA//8A
AAMAAwADAAQABQAHAAwAEAASABUAFgAWABgAGgAbABwAHQAeAB0AHQAdAB0AHwAhACIA
IwAiACAAHwAeABwAHAAbABoAGAAWABMAEgATABQAEwAUAA8ADQAKAAcACAAJAAgACAAD
AAMAAAD//////v/9//z//P/8//3//f/7//r/+P/2//j/9//3//b/9f/1//X/9f/z//P/
8f/x//P/8//y//H/8f/x//H/8f/x//H/8P/w//D/8f/x//H/9P/1//b/9//3//f/+P/4
//n/+f/5//n/+//7//z//P/8//z//P/8//////8BAAEAAQABAAAAAAD+//7//v///wMA
BAAHAAgABQADAAIAAQD//////////wIAAwADAAQAAwACAAEAAAAAAAAAAQABAAEA///+
//7////////////9//3//f/9///////9//3///8AAAAA/////////v/+//7//f/8//v/
+//7//v/+//7//r/+v/6//z//P/8//z///////7//v/9////AAD+//7//v/+//3//P/7
//n/+v/7//7//f/9//7//v/+//3//P/7//r//P/+/wAAAQAAAAEAAgACAP///f/8//z/
/f///wEAAgACAAIAAgABAP3//f/8//v/+//7//r/+v/7//z//P/8//z//P/8//r/+//7
//z//P/6//v/+//7//3//f/9//3/+//6//r/+v/8//z//f/9//3//f/+//7//f/8//z/
+//5//n/+f/5//j/+f/4/+3/3v/T/9H/2f/p/wIAIgBDAG0ApADdABIBSQGBAbcB2wHe
AbkBdwEcAb0AbQAvAPv/1P/G/8j/zP/P/9j/4v/o/+z/7v/v/+7/8f/y//L/8v/y//H/
8f/x//H/8v/y//L/8v/0//T/9P/0//P/8v/y//H/8//z//P/8//y//X/9v/4//f/9v/1
//T/9P/0//T/8//1//X/9f/2//b/9v/2//b/9v/2//b/9v/0//T/8//z//P/8//z//P/
8P/w//D/8f/z//P/9P/1//X/9f/1//X/9f/1//X/9f/3//f/+P/4//b/9v/3//f/+//8
//z//P/8//z//v/+/wAAAAABAAEA//8CAAMABAAFAAYACQAJAAsADAANAA8AFQAYABkA
GwAcABwAHgAgACEAIgAjACQAJQAlACUAJQAkACUAJQAlACUAJAAkACQAJAAkACMAIgAf
AB4AHAAcABkAGAAVABQAFAATABEADwAMAAsACAAGAAQABQADAAMAAwACAAEAAAD///7/
/v/9//r/+v/5//j/+v/5//n/+P/3//f/9//3//X/9f/z//P/8//z//L/8f/z//P/8//z
//H/8f/w//D/8v/z//P/8//z//P/8//z//H/8f/y//L/8//z//P/8//z//P/9P/0//b/
9v/2//b/+f/5//v/+//6//n/9//2//f/+P/5//v/+v/6//z//P/8//v/+//7//v/+//7
//v/+//7//r/+v/6//r/+v/6//j/+P/5//n/+f/3//b/9v/1//X/9f/1//f/9//3//f/
9//3//X/9f/3//j/+P/3//X/9f/0//T/8//z//P/8//z//P/8//z//P/8v/y//L/8v/y
//L/8v/y//H/7//u//H/8f/x//H/8f/x//H/8f/y//L/8v/y//L/8//z//P/8f/y//L/
8P/w//H/8f/w/+7/7v/u/+7/7v/w//D/8P/v/+//7//x/+//7f/u/+7/7v/w//D/8P/w
//D/8v/0//X/+P/5//r/+v/5//f/9v/2//P/8//z//L/9P/0//T/8//x//H/8P/v/+//
7//u/+7/7//w//D/8P/u/+7/7v/s/+3/7f/u/+7/7v/v/+//7//v/+//7//v/+//7v/u
/+7/7P/s/+3/7f/s/+3/7//w/+7/7v/v/+//7f/t/+3/7f/u/+//7v/p/97/0f/H/8f/
zf/c//D/EQA3AGQAlwDKAP8ANwF1AakByAHHAaUBaAEZAb8AcQAzAPz/0v++/8D/y//S
/9T/2P/e/+D/4f/k/+P/4v/i/+L/4v/k/+X/5v/n/+b/5v/m/+b/5v/m/+b/5v/k/+T/
5f/l/+f/5//n/+f/4//l/+X/5v/o/+j/6P/o/+f/5v/l/+P/4//j/+P/5P/k/+T/5P/k
/+b/5v/m/+b/5P/k/+P/4//l/+X/5f/l/+T/5P/k/+X/5P/j/+P/4//l/+X/5f/l/+f/
5//n/+f/5f/l/+b/5v/k/+T/5f/l/+f/6P/o/+j/6f/q/+3/7v/s/+z/7f/t/+3/8P/x
//L/8//0//f/9//5//r/+//9/wEABAAFAAcADAAMAA4AEAARABIAEwAUABcAFwAXABcA
GgAbABsAGwAdABwAHAAcAB4AHgAdABwAGwAaABgAGAAXABYAEwASABIAEQAPAA0ADQAN
AAsACgAFAAUAAgABAP///v/9//z/+//6//r/+f/4//j/9//2//j/9//3//b/9f/1//X/
9f/3//f/9f/1//f/9//2//X/9P/z//L/8f/z//P/8v/y//D/8f/x//H/7//v/+//7//t
/+3/7v/u/+7/7f/s/+v/7f/t/+7/7v/s/+z/7P/s/+v/6//t/+3/7//v/+7/7v/s/+z/
7P/t/+z/7P/u/+7/7//v//D/8f/x//H/8f/x//P/8//y//L/8v/y//L/8v/0//T/9f/1
//X/8//y//L/9f/1//X/9f/1//X/9f/1//X/9f/z//P/8//0//T/8//1//X/9P/0//P/
8//z//P/9f/1//X/9f/z//L/8v/y//T/9P/0//T/9f/1//T/9P/1//X/9f/1//P/8//z
//P/9P/0//T/9P/2//f/9//3//X/9v/2//T/9v/1//X/9P/2//b/9v/2//T/9P/0//P/
9f/1//f/9f/1//b/9v/2//b/9v/2//b/9v/4//r/+//8//3//v/+//3/+//6//r/+P/5
//r/+v/4//j/+P/3//f/9//2//X/9f/1//T/9P/z//T/9P/0//b/9v/2//T/8//z//T/
9P/y//P/8//z//X/9f/1//X/9f/0//T/9P/0//T/9f/1//X/9f/2//b/9P/0//X/9f/z
//P/8//z//b/9//2//H/6P/Z/83/yf/P/97/9P8TADkAZgCXAMwAAwE5AXUBqwHMAcUB
mwFaAQcBqwBfACMA8v/M/8D/xv/N/9L/2v/i/+b/6P/r/+7/7//u/+7/7v/u/+v/6//r
/+v/7v/u/+7/7v/u/+7/7v/u/+7/7v/v/+//7//v/+//7//r/+3/7f/u//D/8P/w//D/
8P/w//D/7//t/+3/7f/u/+//8P/x//L/8f/w/+//7v/w//D/7//v//H/8f/x//H/8P/w
//D/8f/w/+//7//v/+//7//v/+//7f/t/+3/7f/u/+//8f/y//D/8P/x//H/8//0//T/
9P/1//b/+f/6//r/+v/7//v/+f/8//3//v8BAAIABQAFAAcACAAJAAsADgAQABAAEQAV
ABYAGQAcAB0AHgAfACAAIwAjACMAIwAlACcAKAApACgAJgAlACQAKAAqACsALAAoACYA
IwAiACEAIAAdABwAGgAZABcAFQAVABUAEwASABAAEQAPAA8ADgAMAAoACAAHAAYABgAF
AAMAAgAAAP7/AQABAAIAAgAAAP///v/9///////9//3//f/9//z/+//5//n/+f/5//v/
+//6//r/+P/5//n/+f/5//n/+f/5//n/+f/6//r/+//7//v/+//7//v//P/8//v/+v/5
//j/+//7//3//f/+//////8AAP7//v/+////AgACAAQABAADAAEAAAD//wEAAQABAAEA
AQABAAAAAAACAAIAAgACAAAA/v/9//v//f/9//7/AAD//////////wEAAQABAAEA////
//3//f///wAAAAD//wEAAQAAAAAAAAD///7//f/9//3//f/9//7//v///wAA///+//3/
/P/9////AAACAAAAAAAAAAAA///+//3/+//6//n/+v/3//n//P/+/wAAAAAAAAAAAAD+
/wAAAgADAAQABQAGAAYAAQD///7//v8AAAEAAgACAAQABAAEAAMA/v/9//v/+f/5//n/
+P/4//r//P/9//7//P/8//z/+v/3//f/+P/4//v//f/+/////f/9//3//f/7//r/+v/6
//n/+P/4//f/9//3//j/+P/5//r//P/9/////////////v/5//L/6//g/9X/0//d/+//
CgAqAEkAcwCuAOcAHAFRAYkBtwHTAcoBmwFRAfQAmQBNABEA4f/G/8L/xv/I/8n/zv/W
/+L/6P/o/+n/7P/z//T/9P/0//T/8P/v/+7/7f/v//D/8f/y//L/8v/y//L/8v/y//P/
8//x//H/8f/x//H/8//z//T/8//y//H/8P/x//L/8//z//X/9f/1//b/9P/0//T/9P/y
//L/8v/y//T/9P/z//P/9f/1//X/9f/z//L/8f/x//L/8//1//f/9v/1//T/8//z//P/
8//z//X/9f/2//b/9v/2//f/9//7//z//P/8//r/+v/8//z///8AAAIAAwABAAQABQAG
AAcACAALAAsADQAOAA8AEQAXABoAGwAdAB4AHgAgACIAIQAiACMAJAAjACMAIwAjACQA
JQAlACUAJAAiACEAIAAeAB4AHQAcABwAHAAbABwAGQAYABUAFAAUABMAEQAPAA4ADQAK
AAgABgAHAAUABQAHAAYABQAEAAMAAgACAAEA/v/+//3//P/6//n/+f/4//f/9//3//f/
9//3//X/9f/1//X/9P/z//X/9f/1//X/9//3//b/9v/2//f/9//3//f/9//3//f/+f/5
//r/+v/7//v/+//7//3//f/+//7///8AAAEAAgADAAMABQAFAAMAAwACAAIAAgACAAIA
AwACAAIABAAEAAYABQAFAAUABAADAAIAAQADAAMAAgACAAIAAgACAAIAAQAAAAAA//8B
AP///v/+/////////////////////////////f/9//3//v/+//3/+//7//r/+v/7//v/
+//7//v/+//7//v/+//6//r/+v/4//j/+P/4//v/+//6//r/+//7//v/+//5//n/+v/4
//j/+P/4//r/+v/6//n/+f/5//v/+f/5//r/+v/6//r/+v/6//r/+P/6//z//f8AAAEA
AgACAP///f/8//z//v///wAAAAD9//z/+//5//n/+f/4//f/+P/5//n/+v/6//r/+f/4
//j/+P/4//b/9P/z//P/8v/1//f/+P/5//f/9//3//f/9//2//b/9v/2//b/9//3//P/
8//0//T/9P/0//X/9f/1//X/9f/1//b/9//0/+//6P/b/83/yf/R/+D/9v8VADkAYgCX
AM4AAQE3AXEBowHGAc8BrwFwAR0BwwB1ADUAAADW/8L/xv/N/9L/2v/g/+L/4v/n/+r/
7f/u/+7/7v/u/+v/6//r/+v/7P/s/+z/7P/u/+7/7v/u/+z/7P/t/+3/6//r/+v/6//q
/+3/7v/w/+7/7v/u/+7/7P/s/+z/6//t/+3/7f/u/+z/7P/s/+z/6v/q/+r/6v/s/+z/
6//r/+v/6//r/+v/6v/q/+r/6//t/+3/7v/v/+3/7f/t/+3/7//v/+//7//t/+3/7v/u
/+7/7v/v/+//7//w//D/8P/y//L/9P/0//b/9v/3//f/9f/4//n/+v/7//z//////wEA
AgADAAUACQAMAA0ADwASABIAFAAWABkAGgAbABwAGwAbABsAGwAcAB0AHQAdAB4AHgAf
ACAAHgAeAB0AHAAcABwAGwAcABoAGAAUABIAEQARABAADwANAA0ACwAKAAcABwAEAAMA
AwACAAEAAAD9//z//P/7//z//P/7//r//P/7//v/+v/3//f/9//3//f/9//1//X/9//3
//b/9f/z//P/8//z//P/8//y//L/8v/z//P/8//x//H/8f/x/+//7//w//D/8f/x//H/
8f/w/+//7//u/+7/7v/u/+7/7//v//H/8f/x//H/8P/w//L/8v/y//P/9P/0//b/9v/1
//P/8v/x//L/8//0//X/9f/1//T/9P/y//L/8v/y//P/9P/2//f/9f/z//L/8v/z//P/
8//z//H/8f/x//H/8v/z//L/8//z//T/9P/z//H/8f/w//D/8f/x//H/8f/x//H/8f/x
/+//7v/u/+7/8P/w//D/8P/v/+//7v/u//H/8f/x//H/8f/x//H/8f/w//D/8P/w/+7/
7//v/+//7v/u/+3/6v/w//X/9//0//L/8P/w//D/8P/x//L/8//z//L/8f/y/+//8f/y
//L/8v/y//L/8v/y//H/8v/z//P/9f/3//n/+v/3//X/9P/0//P/8//z//L/8//0//X/
9f/z//P/8v/x//D/7//t/+z/7f/u/+7/7v/v//D/8f/w/+//7//w//D/8P/x//H/8f/x
//H/8f/x/+//7v/u/+7/8P/w//H/8f/v/+//8P/w//D/8P/x//H/8f/x//H/8f/w//H/
7P/f/9D/xf/F/83/3f/0/xIANwBjAJYAyQD+ADkBcwGnAcsBxgGdAV0BBgGpAF0AIwDv
/8r/vv/C/8j/zf/U/9r/3v/g/+L/5f/m/+f/6P/o/+j/6P/n/+f/5//n/+r/6v/q/+r/
6P/o/+j/6P/r/+z/7v/v/+z/6//q/+n/5//p/+n/6v/s/+z/7P/s/+7/7v/u/+3/7P/r
/+r/6v/r/+z/7f/u/+7/7v/u/+7/7f/s/+r/6f/p/+n/6f/p/+j/6P/o/+n/6v/r/+3/
7//t/+3/7f/t/+3/7f/t/+3/7P/r/+v/6v/s/+z/7f/t/+//8P/w//D/8v/y//T/9P/0
//T/9f/1//f/+v/7//z///8AAAMAAwADAAQABQAHAAsADgAPABEAFQAWABkAHAAaABoA
GgAaAB0AHQAdAB0AHgAfAB8AHwAhACAAIAAgACEAIgAiACIAHgAcABkAGAAaABoAGAAY
ABUAEwAQAA0ADQANAAsACgAHAAcABAADAAEAAAD///7////+//7//f/+//7//f/8//z/
+//7//r/+f/5//n/+f/3//f/9f/1//b/9//3//f/9P/z//L/8f/x//H/8P/w//D/8f/x
//H/8v/z//T/9f/z//P/9P/0//P/8//z//P/9f/1//b/9v/4//j/+P/4//j/9//4//f/
+f/5//j/+P/6//r/+v/7//r/+v/8//z//v/9//3//f/9//3//f/9//3//f/8//z//P/8
//z//P/+//7///////3/+//6//r//f/9//3//f/7//v/+//7//v/+//5//n/+//8//z/
+//7//v/+v/6//3//f/9//3/+//7//v/+//5//j/+P/4//r//P/+/wAAAAD///7//f/8
//r/+v/6//n/+v/7//7//f/7//z//P/8//v/+v/5//j/+//+/wEAAwABAAEAAQAAAP3/
+//6//r//f///wEAAgAAAAAAAAD///3//f/8//v/+f/5//j/+P/7//z//P/8//7//v/+
//z/+f/5//r/+v/8//3//f/9//r/+f/4//f/+f/4//j/+P/6//r/+//7//v/+//8//z/
+v/6//v/+//5//n/+f/5//b/9f/y/+n/3P/T/9H/2//t/wYAJABLAIEAuADrAB4BVwGR
AcEB2wHQAaMBVwH6AJ8AVwAdAOv/yv/E/8j/zP/P/9b/3P/i/+j/7P/v//D/8f/x//D/
7//u/+//7//v/+//8v/y//L/8v/y//L/8v/y//D/8P/x//H/8f/x//H/8f/x//P/8//0
//T/9P/0//T/9P/0//T/8//z//P/8//0//b/9v/2//b/9P/0//T/9P/y//L/8f/x//H/
8f/x//H/8v/y//L/8//1//X/9v/3//b/9f/0//P/8//z//P/8//0//X/9//4//b/9v/3
//f/+f/6//r/+v/6//r//P/8//7//v//////AQAEAAUABgAFAAYACQAJAA0ADgAPABEA
EwAWABcAGQAcABwAHgAgACEAIgAjACQAJAAjACIAIQAiACMAIwAjACMAIgAiACIAIAAg
AB8AHgAdABwAGgAaABkAGAAVABQAEgARAA8ADQALAAsACQAIAAcABwAEAAMAAwACAAEA
AAD///7//v/9//z//P/7//r/+v/5//n/+P/3//f/9//3//f/9//1//X/8//z//L/8f/z
//P/8//z//H/8f/w//D/8v/z//P/8//x//H/8f/x//P/8//0//T/9//3//f/9//5//n/
+v/6//r/+v/6//r/+//7//3//f/9//3//P/8//r/+v/6//v//P/8//7//v8AAP//////
//7//f/8//v/+f/5//j/+P/5//r/+//8//r/+v/7//v//f/7//r/+v/5//n/+f/5//n/
+f/5//n/+f/5//f/9//2//b/9f/z//X/9f/0//T/9f/1//X/9f/3//f/9//3//n/+P/4
//j/9v/2//b/9v/1//X/9P/0//P/8//z//P/9f/1//X/9f/0//T/9P/0//L/8//z//P/
8//0//T/8v/y//H/8P/y//L/8v/y//P/9P/1//X/8//z//X/8//z//T/9P/0//T/9P/0
//T/8//0//X/9f/3//n/+//8//v/+f/4//j/9v/3//j/+P/2//b/9v/1//X/9f/0//P/
8f/x//D/8P/z//T/9P/0//b/9v/2//T/8f/x//L/8v/w//H/8f/x//P/8//z//P/8//y
//L/8v/w//D/8f/x/+//7//w//D/8v/y//P/8//x//H/8f/x//D/7//w/+3/5v/Z/83/
x//N/9r/7P8LADEAWgCHAL4A9wArAWMBlwG+AccBrQF4AS0B0QCBAEMACgDc/8T/xP/L
/9L/2v/e/+D/4v/l/+r/6//r/+r/6f/o/+n/6f/p/+n/7P/s/+z/7P/r/+r/6f/o/+r/
6v/r/+v/6//r/+v/6//p/+v/6//s/+r/6v/q/+r/6v/q/+r/6f/r/+v/6//s/+r/6v/q
/+r/7P/s/+z/7P/q/+r/6f/p/+n/6f/p/+n/6v/q/+r/6//p/+n/6v/r/+n/6f/p/+n/
6//r/+v/6//r/+v/7P/s/+z/7P/t/+3/7v/u/+3/7P/u/+7/8P/w//L/8v/z//P/8f/0
//X/9v/3//j/+//7//3//v///wEAAwAGAAcACQAMAAwADgAQABIAFAAWABgAGwAbABsA
GwAcAB0AHQAdAB8AHgAeAB4AHgAeAB0AHAAdABwAGgAaABsAGgAXABYAFAATABEADwAO
AA0ACgAIAAYABwAFAAUAAwACAAEAAAD///7//v/9//7//v/9//z/+v/5//n/+P/4//n/
+v/7//n/+f/3//f/9f/1//T/8//0//X/9v/3//b/9f/z//L/8v/z//P/8//w/+//7v/t
/+//7//w//D/8f/x//H/8f/w/+//7//u/+7/7v/u/+7/7//v//H/8f/v/+//7v/u/+z/
7P/s/+3/8P/w//L/8v/w/+//7//v/+//7//v/+//8f/z//T/9v/1//T/8//y//P/9P/2
//f/9//1//T/9P/0//P/8v/x//P/8//z//P/8//z//H/8f/x//L/8v/x//P/8//y//L/
8f/x//H/8f/z//P/8//z//X/9P/0//T/9P/0//T/9P/0//P/8f/w//P/9f/0//b/9v/2
//b/9f/0//P/8f/x//H/8//x//L/9P/1//b/9f/0//P/8v/z//b/+f/7//r/+//8//z/
+P/1//P/8v/1//f/+f/6//j/+P/4//f/9//3//b/9f/3//f/9v/2//X/9v/2//b/9f/0
//P/8P/w//H/8//0//b/9//3//f/9P/z//L/8f/y//L/8//0//b/9v/3//f/9P/z//P/
8v/y//L/8//z//b/9//4//n/7v/r/+b/2//Q/8//1f/h//f/FAA0AFkAiQC+APcAMAFp
AZsBvwHBAZoBVwEDAaoAYQApAPf/z/++/8L/yP/I/8v/1v/e/+D/5v/s/+3/6v/p/+z/
7P/s/+z/6//r/+v/6//s/+z/7P/s/+7/7v/u/+7/7P/s/+3/7f/t/+3/7f/t/+n/6//r
/+z/7f/u/+//8P/u/+7/7v/t/+3/7f/t/+7/7//w//H/8v/x//D/7//u/+7/7v/t/+3/
7v/v//D/8f/u/+7/7v/v/+//7//w//H/8f/x//H/8f/z//P/8//z//H/8f/y//L/8v/y
//P/8//3//j/+P/4//j/+P/6//r/+v/6//v/+//8/wAAAgAEAAUABgAJAAkACwAMAA0A
DwAVABgAGQAbAB0AHAAdAB4AHwAgACEAIgAjACMAIwAjACQAJQAlACUAJAAiACEAIAAe
AB4AHQAcABsAGgAYABgAGQAYABUAFAASABEADwANAA0ADQALAAoABwAHAAQAAwADAAIA
AQAAAP///v/+//3//v/+//3//P/7//n/+P/2//X/9f/1//X/9//3//X/9f/1//X/9P/z
//P/8//z//P/9f/1//T/9P/0//X/9f/1//P/8//z//P/9P/1//f/+P/5//n/+f/5//r/
+//9//7//P/8//z//P//////AQABAAEAAQAAAAAAAAAAAAAAAQAAAAAAAgACAAIAAQAB
AAEAAQABAAEAAQD//////v/+//7//v/+//7//v/+//////////3//P/8//3//f/9//3/
+//7//v/+//8//3//P/9//v//P/8//v/+//7//r/+v/9//3//f/9//v/+f/6//r/+v/6
//r/+v/6//r/+f/5//n/+//5//n/+v/6//r/+P/4//j/+P/5//z///8BAAAAAQACAAIA
/f/7//r/+v/8//3//v/+//7//v/+//3/+//7//r/+f/7//v/+v/6//r/+v/5//j/+v/6
//r/+P/3//f/+P/4//j/+f/5//n/9//3//f/9//3//b/9v/2//b/9v/3//f/9f/1//b/
9v/2//b/9//3//n/+f/5//n/+P/3//D/4//U/8v/zf/Z/+3/CAAoAE0AewCyAOUAGgFR
AYsBuQHPAb4BiQE9AeIAjQBJABEA5f/I/8D/xv/M/9P/3P/i/+T/5v/q/+3/7v/v/+7/
7v/u/+7/7v/v//D/8f/v/+7/7f/s/+3/7v/v//D/8P/w//H/8f/v/+//7//v/+3/7//v
//D/8P/w//D/8P/y//L/8v/x//H/8f/x//L/8f/w/+//7v/v//D/8f/y//D/8P/v/+//
8f/x//H/8f/y//L/8v/z//L/8f/x//H/8//z//P/8//x//H/8f/x//P/8//0//T/9P/0
//X/9f/1//b/9v/2//b/9v/4//j/+f/6//z//f/9/wAAAQACAAUABgAJAAkACwAMAA0A
DwATABYAFwAZABwAHAAeACAAIQAiACMAJAAlACUAJQAlACUAJQAkACMAJQAkACQAJAAk
ACQAIwAiAB8AHgAcABwAGwAaABcAFgAUABMAEQAPAA8ADwANAAwACQAJAAYABQADAAIA
AQAAAAEAAAAAAP//AAAAAP///v/+//3//f/8//n/+f/5//n/+f/5//f/9//3//f/9v/1
//X/9f/1//X/9f/1//T/9P/0//X/9f/1//b/9//4//n/9//3//j/+P/7//v/+//7//n/
+f/6//r/+v/6//r/+v/7//v//f/9//3//f/8//z//P/8//z//f/+//7/AAAAAAAA////
///////////////9//3//P/8//7//v/+//7//v/+///////9//v/+v/6//n/+f/5//n/
+//7//v/+//5//n/9//3//n/+v/6//n/9//3//b/9v/5//n/+f/5//v/+//7//v/+f/4
//j/+P/6//r/+v/6//n/+f/4//j/+f/5//r/+v/6//r/+v/4//j/+P/3//n/+f/7//n/
+//8//z//P/6//r/+v/6//j/+v/8//3/AAABAAIAAgABAP///v/+//z//f/+//7//P/8
//z/+//5//n/+P/3//f/9//2//b/9f/2//b/9v/4//j/+P/2//X/9f/2//b/9v/3//f/
9//3//f/9//3//f/9v/2//b/9v/2//f/9//1//X/9v/2//b/9v/3//f/9//3//f/9//2
//X/9P/x/+T/2f/R/8//0//k//r/FQA5AGgAnQDSAAcBOwFzAacBxgHFAZ8BYgEPAbUA
aQArAPr/1P/G/8r/0//a/+D/5P/m/+r/7f/u//H/8v/y//L/8v/w/+//7v/t//D/8P/w
//D/8P/w//D/8P/u/+7/7//v//D/8f/y//P/8f/z//P/9P/0//T/9P/0//L/8v/y//H/
8//z//P/9P/y//L/8v/y//T/9P/0//T/8v/y//H/8f/z//P/8//z//D/8P/w//H/7//v
//D/8f/z//P/8//z//P/8//z//P/9f/1//b/9v/0//T/9f/1//X/9v/2//b/9v/2//j/
+P/6/w==
         </WaveFormData>
      </LeadData>
      <LeadData>
         <LeadByteCountTotal>10000</LeadByteCountTotal>
         <LeadTimeOffset>0</LeadTimeOffset>
         <LeadSampleCountTotal>5000</LeadSampleCountTotal>
         <LeadAmplitudeUnitsPerBit>4.88</LeadAmplitudeUnitsPerBit>
         <LeadAmplitudeUnits>��V</LeadAmplitudeUnits>
         <LeadHighLimit>2147483647</LeadHighLimit>
         <LeadLowLimit>268435456</LeadLowLimit>
         <LeadID>V6</LeadID>
         <LeadOffsetFirstSample>0</LeadOffsetFirstSample>
         <FirstSampleBaseline>0</FirstSampleBaseline>
         <LeadSampleSize>2</LeadSampleSize>
         <LeadOff>FALSE</LeadOff>
         <BaselineSway>FALSE</BaselineSway>
         <ExcessiveACNoise>FALSE</ExcessiveACNoise>
         <MuscleNoise>FALSE</MuscleNoise>
         <LeadDataCRC32>3128179090</LeadDataCRC32>
         <WaveFormData>
/P/8//z//P/9//7///8AAP7//v/+//7//P/8//z//P/8//z//P/8//r/+v/6//r/+//8
//3//v/8//z//P/8//n/+P/3//b/+v/8//7/AAD9//z/+//6//z//P/8//z//v/+//7/
/v/9//z/+//6//v//P/9//3/+//7//v/+v/6//r/+//7//v/+//7//v//P/9//7/AQAB
AAEAAAAAAP7//v/+//z//v/9//3//f/9//3//f/9//7//v/+/////f/7//v/+//8//3/
/v///////v/9//z/+v/4//f/9//5//r/+v/7//v/+//7//v/+v/5//j/9v/4//j/+P/4
//n/+f/3//f/+f/5//n/+f/5//r/+v/6//7//P/6//b/7P/g/9j/1//d/+f/9/8NACQA
OgBUAHQAlgC9AOYACgEqATIBGwHwALkAfQBNACsACQDm/9T/0//V/9j/2v/f/+T/6P/q
/+z/7v/w//D/8//z//L/8f/x//H/8f/x//L/8v/z//P/8f/w//D/8P/x//P/9P/1//L/
8f/w/+//8P/y//P/9P/z//L/8f/w//L/8v/y//H/7//v/+//7//x//L/8v/y//L/8v/y
//L/8v/y//H/8f/x//H/8v/y//D/7//u/+7/8P/w//L/8v/z//T/9f/2//T/9P/0//T/
8v/y//L/8f/z//T/9f/1//P/9P/0//X/9//4//r/+//5//j/+P/5//z///8CAAQAAwAE
AAUABwAGAAcACAAJAA8AEgAVABcAGAAXABcAGAAaABoAGgAaABsAHQAdAB0AHQAeAB4A
HgAcABsAGwAbABkAGAAYABcAFQATABEAEQAUABQAFAAUAA8ADAAJAAUABgAIAAkACgAF
AAMAAgAAAP/////+//z/+//+/////v/9//v/+f/4//v/+//5//n/+P/4//j/+P/2//b/
9P/0//X/9v/3//f/9v/1//T/8//1//X/9P/0//L/8//z//P/9v/3//j/+f/5//n/+f/6
//r/+v/5//n//P/8//z//P/8//v/+v/5//v//P/9//7/AAAAAP7//v/8//v/+//8//3/
AAACAAMAAAD+//3//P/8//z/+//7//z//v///wAA///9//r/+f/6//v/+//7//n/+f/5
//j/+v/6//r/+v/5//j/9//2//f/9//4//j/+P/5//n/+f/4//j/+P/4//f/9//3//f/
9f/1//X/9f/1//X/9f/1//X/9P/0//X/9v/2//f/+P/2//j/+P/2//b/9v/2//X/8//y
//H/8v/y//P/9P/1//X/9f/1//T/8//y//H/8v/1//f/+f/4//j/9//2//j/9v/2//X/
9//3//n/+f/7//v/+//6//j/9//2//P/8//z//P/8//1//X/9v/2//T/9P/0//L/8//z
//P/9P/y//P/8//z//P/8//z//P/8//y//L/8v/0//T/9f/1//X/9f/1//X/9P/z//L/
8v/y//L/8v/y//D/8P/w/+j/3P/R/8//1//h//P/CAAeADgAXACCAKUAygDuABIBLAEz
ARwB7wCzAHUAQwAbAPr/4P/R/83/zv/Q/9f/3v/k/+b/5v/m/+b/6v/r/+v/6v/p/+n/
6f/p/+n/6v/q/+v/6//t/+z/7P/s/+v/6//q/+n/6//r/+v/6//s/+7/7//w/+//7v/t
/+z/7P/s/+z/6//t/+3/7f/t/+3/7v/u/+7/7v/u/+7/7v/u/+7/7f/t/+3/7f/u/+7/
6//r/+v/7P/u/+7/8P/w/+7/7v/u/+7/8P/w//D/8P/y//L/8v/x//H/8v/z//P/9f/2
//b/9//4//j/+f/5//v/+v/6//v/+f/7//3//v///wAAAQADAAQABQAGAAcADAAOABAA
EQATABMAFAAWABgAGAAYABgAGQAbABsAGwAbABwAHAAcABwAGwAbABsAGQAYABgAFwAX
ABUAEwATABIAEAAOAAwADAAMAAwACwAHAAYABAACAAEAAQACAAIAAQABAAAA/v/8//7/
/v/8//r/+f/4//j/+//7//n/+f/4//j/+P/4//j/+P/2//b/9P/0//T/8//1//X/9f/1
//P/8//y//L/8//1//b/9//3//f/9//3//X/9f/1//b/9v/2//X/9f/2//b/9v/2//n/
+f/5//n/+//8//3//v/8//z/+v/6//v/+//8//7//P/+//////////7//v/+//7//v/9
//3/+//8//z//P/+//3/+//7//r/+//7//v/+f/5//n/+P/6//r/+v/6//r/+v/6//r/
/P/7//v/+v/6//v/+//7//j/+P/4//j/+f/5//n/+f/5//n/+f/5//f/9//3//f/+f/4
//j/+f/4//b/9f/0//X/9v/3//j/+P/4//j/+P/3//f/+P/4//j/+P/4//j/9v/3//f/
9//3//n/+f/3//b/9v/2//b/9v/4//f/9//3//f/9v/2//b/9//3//f/9//3//f/9//3
//n/+//8//3//f/+//7//v/+//z//P/7//v/+//9//3//f/9//3//P/7//v/+//5//v/
+//7//v/+f/5//r/+v/4//j/+P/2//f/9//3//j/+P/5//n/+f/5//n/+f/5//n/+P/4
//j/+P/4//n/+f/5//n/+f/5//n/+f/5//r/+P/4//j/+P/4//j/9v/y/+z/4//b/9v/
4f/r//j/DgAmAEIAYACBAKYAzgD0ABgBMQE0AR0B9wDDAIkAWwA0ABAA8f/h/97/4P/n
/+j/6P/u//D/8v/y//L/8//z//L/8f/y//P/9P/1//T/9P/1//X/9f/0//T/9P/0//X/
9f/1//X/9f/1//X/8//0//T/9P/2//b/9v/2//X/9P/z//H/8//z//P/8//z//T/9P/0
//b/9v/2//b/9P/0//P/8//1//X/9v/2//X/9f/1//b/9f/0//X/9P/2//b/9v/2//j/
+P/4//j/9v/2//b/9f/z//T/9f/1//X/9v/2//f/+v/6//v/+//7//r/+v/7//n/+//9
//7///8AAAEAAwAEAAUABgAHAAoADAAOAA8AEwATABQAFgAYABgAGAAYABsAHQAdAB0A
HwAgACAAIAAhACEAIgAjACEAIAAgAB8AHwAdABsAGwAbABoAGQAYABcAFgAVABMAFAAU
ABMAEgAPAA0ADAAKAAkACQAIAAYABgAIAAgABgAGAAUABAAEAAUABQADAAMAAgACAAIA
AgACAAIAAAAAAAAAAAAAAP///f/9//3//f///////v/+//7//////////f/9//3//f/7
//v/+//8//v/+v/4//f/+v/6//r/+v/7//v/+//7//n/+v/7//z//P/8//r/+v/6//n/
+f/6//j/+v/7//v//P/8//3//v/+//7//f/9//3//v/+//7//v/9//v/+//+////////
//////////7//v/+//7//v/+//7//v/+//7//f/9//z//P/9//3//f/+//7//v/+//3/
/f/9//3////////////9//3//f/9/////v/+///////+//7//v/8//z//P/8//z//P/8
//z/+f/5//r/+v/7//z//f/+//z//f/9//3//f/7//v//P/8//z//P/8//z/+//7//v/
/P/8//3//v/9//3//f/9//3//f/9//3//f///wAAAQABAAIAAgACAAQAAgACAAEA////
/wEAAQD////////+//////////3/+//7//v/+//7//v//P/8//z//P/8//r/+f/5//n/
+v/4//n/+f/5//v/+//7//v//f/8//z//P/6//r/+//7//v/+//7//v/+//7//v//P/6
//r/+v/6//z//P/6//j/8v/n/93/2//h/+v/9v8KACQAPgBeAIEAqADMAPQAGgExATAB
FwHrALcAfQBLACQAAgDn/9v/2v/e/+H/6P/s//D/8P/y//b/9v/3//f/9v/1//T/8//y
//H/9P/0//X/9f/1//T/9P/0//T/9f/1//X/9v/3//j/+f/3//j/+P/4//r/+v/6//r/
+v/6//r/+f/7//v/+//7//n/+v/6//r/+P/4//j/+P/5//r/+v/7//3//f/+//7/+//7
//v//P/7//r/+//6//r/+v/6//r/+v/6//r/+v/8//z//P/7//n/+v/7//v/+//8//z/
/f8AAAAAAQABAAIAAgADAAUABAAFAAYABgAJAAoACwANAA4ADwAQABEAEwAUABUAFQAZ
ABkAGgAcACAAIAAgACAAHwAhACEAIQAkACYAJwAoACYAIwAhAB8AIgAkACcAKQAoACUA
IgAhACAAHgAcABoAFwAWABUAEwASABIAEQAQABAADwAPAA4ACwALAAoACAAIAAoACgAI
AAUAAwABAAAAAgADAAIAAwABAAAA///+////AAD//wAAAAAAAAAA///+//3//P/7//z/
/f/9//7//f/9//z/+//9//3//f/9//v/+//7//z//P/8//v/+//8//z//P/8//z/+//6
//n/+//8//3//v///wAA//8AAP///f/8//z//v8AAAEAAQD///7//v/+/wAAAAD/////
/f/+//7//v8AAP///f/9//z/+//5//f/+//9////AAD///7//f/8//z//P/8//z/+v/5
//n/+P/5//v//P/9//7//v/+//7//f/9//3//f/6//n/+P/3//j/+f/6//v/+//6//r/
+//7//z//P/8//z//P/8//z/+v/5//n/+f/3//b/9v/2//j/+f/6//v//f/9//3//f/8
//3//f/9////AAAAAAAA/v/8//z/+//9//3//////wEAAQABAAAA/P/7//r/9//1//X/
9f/1//j/+f/7//z/+v/6//r/+P/1//X/9f/2//n/+//8//3/+//7//v/+//6//j/9//2
//b/9v/3//f/9f/1//X/9f/3//f/9//4//n/+v/7//z//P/2//D/6v/g/9n/2f/f/+3/
//8UACoARABqAJIAtQDWAPoAGgEwAS0BDgHdAJ8AYwAzAAsA7P/a/9P/0//S/9L/1f/e
/+b/6v/q/+r/7P/y//X/9f/0//P/8v/x//D/7//w//D/8f/x//H/8P/w//D/8P/x//H/
8f/x//H/8f/x//H/8v/y//L/8P/w//D/8P/y//L/8v/x//H/8f/x//H/8//0//T/9P/y
//L/8v/y//L/8v/x//H/8//z//T/9P/w/+//7v/u//H/8v/1//b/9f/0//P/8v/w//D/
8P/w//L/8v/y//H/8f/y//P/8//0//b/9//5//n/+P/4//f/+v/6//v//f/7//3///8A
AAEAAgADAAUABAAFAAYABwANABAAEwAVABYAFQAVABYAGAAYABgAGAAXABkAGQAZABkA
GgAaABoAGQAXABYAFQATABIAEgARABQAEwASABMAEgAQAA4ADAALAAoACQAHAAUABAAC
AAAA/////wAAAAABAAEAAAD+//r//P/8//r/+v/5//j/+P/4//f/9P/z//T/9P/0//T/
9P/0//L/8v/y//L/8v/x//P/8//z//P/8//z//L/8v/0//X/9f/1//X/9f/1//X/9f/1
//X/9v/4//j/9//3//j/+P/4//j/+v/7//z//f/7//z//f/+//7//v/8//z//P/7//v/
/P/6//z//f/9/////v/+//7//f/8//r/+f/5//r/+v/6//r/+f/3//f/9v/3//f/9//3
//f/9//2//j/+P/4//j/9v/2//b/9v/4//f/9//2//b/9//3//f/9v/2//b/9v/1//X/
9f/1//X/9f/1//X/9//3//f/9//2//T/8//z//T/9P/1//b/+P/4//j/+P/0//T/9v/0
//T/9P/0//b/9f/1//X/9//2//b/9v/3//f/9//3//X/9f/1//X/8//1//b/9//4//r/
+//8//r/+P/4//f/+f/5//v/+//6//n/+P/2//f/9//3//X/9v/3//j/+f/3//f/+P/4
//j/+P/4//b/8//z//P/9P/2//f/9//3//f/9//3//f/9f/0//T/9P/2//b/9//3//X/
9f/1//X/9f/1//X/9v/2//b/9v/2//b/9v/0//L/7P/j/9f/0//b/+X/9P8IACAAOABa
AH8AogDGAOwADgEnATIBHwH1AL0AhQBVACwACgDr/9n/2P/c/9//5P/o/+r/6v/s//D/
8v/z//P/8v/x//H/8f/x//H/8v/y//P/8//1//T/9P/0//L/8//z//P/8//z//P/8//z
//T/9P/0//b/9v/2//b/9P/0//T/8//1//X/9f/1//T/9P/z//L/8v/y//L/8v/0//T/
8//z//H/8f/y//L/8f/x//H/8v/z//T/9//4//b/9v/2//b/+P/4//j/+P/2//b/9v/1
//X/9v/3//f/9//4//j/+f/6//r/+//7//3//P/8//3//f///wEAAgADAAQABQAHAAYA
BwAIAAkADAAOABAAEQAVABUAFgAYABwAHAAcABwAGwAdAB0AHQAdAB4AHgAeAB8AHwAg
ACEAHwAeAB4AHQAeAB0AHAAdABwAGgAYABYAFAAUABQAEwASABIAEQAQAA0ACwAKAAgA
CQAJAAgABgACAAQABAACAAQAAwACAAIABQAFAAMAAwAAAAAAAAAAAAAAAAD+//7/AAAA
AAAA///9//3//f/9//3//f/8//z//v/////////9//3//f/9//z/+//6//r//P/8//v/
+//6//r/+v/6//n/+f/5//n/+f/6//v//P/6//r/+P/4//v/+//8//7//P/+///////+
//z/+//6//v//P/8//3//f/+//7//v/+//3/+//7//z//f/9//3/+//7//v/+v/8//z/
/P/8//z//P/8//z//v/9//3//P/8//3//f/9//r/+v/6//r/+//7//v/+//5//n/+f/5
//f/9//3//f/+P/4//n/+//6//j/9//2//f/+P/5//r/+v/6//r/+v/5//n/+v/6//r/
+v/6//r/9//3//b/9f/7///////9//7//f/8//v/+v/7//v//P/9//v/+v/6//r/+//7
//v/+//7//v/+//7//n/+//8//3//v8AAAEAAgACAAAAAAD///z/+//8//v//v///wAA
AAD9//3//f/7//n/+f/5//n/9//3//j/+P/7//z//f/8//n/+f/5//r/+v/7//v/+//7
//v/+//7//n/+P/4//j/+f/6//z//f/5//n/+f/5//n/+f/5//r/+v/6//r/+v/6//r/
9v/q/+D/2f/X/93/6f/7/w4AJgA+AF4AggCpANAA9gAYATIBMQEYAfEAtwB7AEkAIQAA
AOj/2//b/97/4v/n/+r/7P/u/+7/8P/y//T/9f/1//T/8//z//P/8//z//T/9P/1//X/
9f/0//T/9P/1//f/+P/5//b/9f/0//P/8//0//T/9P/2//b/9v/2//b/9v/2//X/8//z
//P/8//1//b/9v/2//f/+P/5//r/9//2//T/8//1//X/9v/2//P/8//z//T/9f/2//n/
+v/4//j/+P/4//j/+P/4//j/9v/2//b/9f/1//b/9//3//f/+P/4//n/+v/6//v/+//9
//z//P/9////AQADAAQABwAIAAkACwAKAAsADAANAA4AEAASABMAFgAXABkAHAAcABwA
HAAcAB0AHwAfAB8AHQAeAB4AHgAeAB0AHQAdACAAIAAhACEAHgAbABgAFwAaABoAGgAa
ABYAFAASAA8ADAAMAAsACgAIAAcABwAGAAUABQAEAAIAAgAEAAQAAgAEAAMAAgACAAEA
AQD//////P/8//z//P/8//z/+v/6//v//P/9//3/+//7//v/+//5//n/+P/4//j/+f/5
//n/+v/7//z//f/8//v/+v/6//r/+v/5//n/+v/6//r/+v/9//3//f/9//z//P/8//z/
/f/+//3//v/8//v/+//8//z//v/////////+//7//v/+//7//f/9//3//v/+//7//v/9
//v/+//+//////////7//f/8//r/+//8//3//v/+//7//v/+//z/+//7//r//P/9//3/
/f/8//z//P/8/////////////v/9//z/+//5//n/+f/5//v//P/+//3/AAD///7//f/8
//z/+//7//v//f/8//z//P/7//v/+//7//r/+f/4//f/+v/9////AQD+//7//f/8//z/
+v/6//n//P/9/wAAAQD////////+//v/+//7//n/+f/5//n/+f/5//n/+v/6//r/+v/6
//j/9f/1//X/9v/3//n/+v/7//j/9//2//X/9f/0//T/9P/2//b/9//3//X/9f/1//X/
9//3//f/+P/3//b/9f/0//L/8v/w/+r/4P/Z/9X/3f/r//v/DgAoAEwAcACOALEA1gD8
ABwBMAEtAQ4B3QChAGcAOQATAPL/2v/T/9P/1P/Y/9v/4P/i/+j/6v/s/+7/8P/w/+//
7f/r/+z/7f/u/+//8P/w//H/8f/z//L/8v/y//H/8f/w/+//7//v/+//7//v//D/8P/w
//D/8P/w//D/8P/w//D/7//x//H/8f/x//H/8v/y//L/8P/w//D/8P/y//L/8f/x/+//
7//w//D/8f/x//H/8v/y//L/9P/0//P/8v/x//D/8P/w//D/8P/x//L/8//z//P/9P/1
//X/9f/2//b/9//4//j/+f/5//v/+v/6//v//f///wEAAgABAAIAAwAFAAgACQAKAAsA
DAAOABAAEQAVABUAFgAYABgAGAAYABgAGAAZABgAFwAYABoAGwAcABwAGwAbABsAGQAY
ABgAFwAVABMAEQARABMAEgARABAADQAMAAsACQAGAAYABQAEAAQAAwADAAIAAQABAAAA
/v/8//7//v/8//z/+//6//r/+f/5//f/9//3//j/+f/6//j/+P/2//b/9P/0//T/8//1
//X/9f/1//P/8//y//L/9P/1//X/9f/1//X/9f/1//f/9//3//j/+v/6//n/+f/6//r/
+v/6//v/+//7//v/+//8//3//v/+//7//P/8//z/+//7//z//P/+//////8BAAAAAAAA
AP7//v/9//3/+//8//z//P/9//3//P/9//7//////////f/9//3//P/8//z//P/8//z/
/P/8//z//P/7//v/+v/4//n/+f/5//j/+P/4//j/+f/5//n/+f/7//v/+//7//3//f/9
//3/+//6//r/+//5//j/+P/4//j/+P/4//j/+v/6//r/+v/5//n/+v/6//j/+P/4//j/
+P/5//n/+f/3//n/9v/4//j/+P/4//n/+f/6//v/+//6//r/+v/7//v/+//7//v/+//7
//v/+v/7//v/+//8//7///8AAAAA/v/+//3/+//7//3//f/9//3//f/8//3//f/9//v/
+f/5//n/+f/7//v//P/8//z//P/8//r/9//3//f/+P/4//n/+f/5//v/+//7//v/+//6
//r/+v/6//r/+//7//n/+f/5//n/+f/5//n/+v/6//r/+v/6//j/+P/4//b/8v/n/9v/
2f/f/+f/9P8GACAAOABUAHkAoADEAOgACAElAS4BIQH9AM0AkQBhADoAFgD1/+H/3P/e
/+P/6P/s/+7/8P/y//T/9v/1//X/9P/z//X/9f/1//X/9v/2//f/9//1//T/9P/0//b/
9//3//f/9f/1//X/9f/1//b/9v/2//T/9P/0//T/9v/2//b/9f/1//X/9f/1//X/9v/2
//b/9v/2//b/9v/2//b/9f/1//X/9f/2//b/9//3//f/+P/2//b/+P/4//b/9v/2//b/
+P/4//j/+P/4//j/+P/3//n/+v/7//v/+f/6//r/+//6//r/+//7//3//P/8//3//f//
/wEAAgABAAIAAwAFAAYABwAIAAkADAAOABAAEQARABEAEgAUABcAGAAZABoAGwAdAB0A
HQAdAB4AHgAeACAAHwAfAB8AHwAeAB4AHQAfAB0AGwAbAB0AHAAbABoAFwAWABUAEwAQ
ABAADwAOAA4ADQANAAwACQAJAAgABgAGAAgACAAGAAYABQAEAAQAAwADAAEAAQABAAIA
AwAEAAQABAACAAIAAQAAAP///f/+////AAABAP/////+//7//v/////////+//3//P/7
//v/+//7//z//v/+//3//f/9//z/+//6//v/+//7//v/+//8//3//v/8//z/+v/6//r/
+f/5//r//P/+///////9//z//P/8//r/+v/5//n/+//+/wAAAgABAP///P/7//7/////
////AQABAAEAAAD9//z/+//6//v//P/9//7/AAD//////v/8//3//f/9//r/+v/6//r/
+//7//v/+//9//3//f/9///////////////+//7////+//z/+//6//r//P/+/wAAAAAA
AAAA/v/9//3//f/7//r/+v/6//z//f/+/////v/9//z/+//8////AQADAAMABAAEAAQA
AQD+//3/+//+////AgADAAEAAQABAAAA/////////f////////////////8AAAAA///+
//3/+v/6//v//P/+//7//////////P/7//r/+f/7//r/+v/6//v//P/+/////P/7//r/
+f/5//n/+f/6//3//v///wAA9v/y/+7/5v/g/9//4//t//v/DQAiADoAWAB8AKIAxwDu
ABABKgEsARMB6ACxAHcASQAnAAMA5v/a/9n/3f/c/97/4//o/+r/7v/y//T/8v/0//f/
9//2//X/8//z//P/8//y//L/8//z//T/9P/1//b/9P/1//X/9f/1//X/9f/1//T/9P/z
//L/9P/2//j/+v/5//j/9//1//P/8//z//P/9v/4//n/+v/5//j/9//2//b/9v/1//X/
9v/3//n/+v/3//f/9//4//b/9v/4//j/9v/2//b/9v/3//j/+f/6//j/+P/4//f/+f/6
//v/+//7//z//P/9//z//P/9//3//v/+////AQABAAMABQAGAAkACgALAA0ADAANAA4A
DwASABQAFgAXABkAGQAaABwAHgAeAB4AHgAfACEAIQAhACEAIgAiACIAIQAfAB4AHQAb
ABoAGgAZABsAGQAXABcAFwAWABUAFAAPAA4ADQALAAwADAALAAoABgAFAAUABAAFAAUA
BAACAP7/AAAAAP7/AAD///7//v/+//3/+v/5//j/+P/4//j/+v/6//j/+P/2//b/9v/1
//X/9f/1//X/9v/3//f/+P/2//f/9//3//X/9f/1//X/9//3//f/+P/6//r/+f/5//z/
/P/8//z/+//7//v/+//8//7/AAACAAAAAAD+//7/AAD/////AAD//wAAAAD//////v/+
//7/AAAAAP/////+//7//f/8//3//f/8//3//P/9//3//f/9//3//f/8//z//P/8//z/
+v/6//r/+v/9//3//v/+//3//f/8//v/+v/6//r/+v/9//3//f/9//v/+f/6//r/+v/6
//r//P/7//v/+//7//r/+v/6//v/+//7//v/+f/5//n/+f/7//3//v//////AAAAAAAA
/v/8//z/+//9//3///////3//f/9//z/+//7//v/+f/7//v/+//7//n/+f/6//r/+v/6
//r/+P/3//f/9//4//j/+f/5//n/+f/5//n/+f/5//j/+P/4//j/+P/5//n/9//3//f/
9//5//n/+f/6//r/+v/6//r/+v/4//T/6P/e/9f/2f/h//H/AwAYAC4ATABuAJAAtQDa
AAABIAE0ASkBBgHTAJsAZQA5ABMA9v/g/9f/2f/c/+L/5//q/+r/7P/w//L/8v/0//X/
9f/0//P/9P/1//b/9//3//b/9v/1//f/9v/2//b/+P/5//n/+f/3//f/9//3//X/9v/2
//b/+P/4//j/+P/4//j/+P/3//f/9//3//f/9//4//j/+P/6//r/+v/6//j/+P/3//f/
9//3//j/+P/5//n/+f/6//j/+P/6//r//P/8//z//P/6//r/+v/6//z//P/8//v//f/+
///////9//7//v///wAAAAABAAEAAgACAAMABQAFAAcACQAKAAsADAANAA8AEgATABQA
FQAYABoAHAAdAB8AHwAgACIAJAAkACQAJAAlACcAJwAnACUAJgAmACYAJgAlACUAJQAl
ACQAJAAjACMAIQAfAB8AHwAeAB0AHAAZABgAFwAVABQAFAATABIAEAAPAA8ADgANAA0A
DAAKAAoADAAMAAoADAALAAoACgAJAAkABwAHAAgACAAIAAgABgAGAAQABAAGAAYABgAF
AAMAAwADAAMABQAFAAQABAACAAMAAwADAAUABQAFAAUABQAFAAUABgAIAAgABwAHAAYA
BgAGAAYABwAHAAcABwAHAAgACQAKAAwADAAKAAoACgAJAAkACgAKAAwADQANAA0ADAAM
AAwADAAMAAsACwALAAwADAAMAAwACwAJAAkACgALAAsACwAJAAkACQAIAAgACAAIAAgA
CQAKAAsADAAKAAkACQAIAAoACwALAAsACAAIAAgACAALAAsACwALAAsACwALAAsACwAL
AAsACwALAAoACgALAAsACgAKAAoACgAKAAwACgAKAAoACgAIAAcABwAHAAkACAAIAAgA
CgALAAwADQALAAsACwALAAsADQAOAA8ADwAQABAAEAAQAA4ADgANAA0ADQAPAA8ADwAP
AA8ADgANAA0ADQALAAsACwALAAsACwALAAwADAAOAA4ADgAMAAkACQAJAAoACgALAAsA
CwALAAsACwALAAsACgAKAAoACgAKAAsACwAJAAkACQAJAAsACwALAAwACgAKAAoACgAK
AAgACAAGAPz/8//v/+//8f/9/woAHAA0AFAAdACVALoA3gACASQBPQE+ASkBAQHLAJEA
YQA6ABgA/f/v/+7/8v/3//z//v8AAAIABAAGAAoACwALAAoACQAHAAcABwAHAAoACgAL
AAsACQAIAAgACAAIAAkACQAJAAsACwALAAsACwAMAAwADAAKAAoACgAKAAoACgAKAAkA
CwALAAsACwAJAAoACgAKAAwADAAMAAwACgAKAAkACQAKAAsADQAOAAsACwALAAwACgAK
AAwADAAOAA4ADgAOAA4ADgAOAA4ADgAOAA4ADQANAA4ADwAPAA0ADgAOAA8ADgAOAA8A
DwATAA==
         </WaveFormData>
      </LeadData>
   </Waveform>
</RestingECG>
