# Supplementary material for: Detection of Left Atrial Enlargement Using a Convolutional Neural Network-Enabled Electrocardiogram
Source: Front Cardiovasc Med. 2020 Dec 17;7:609976. doi: 10.3389/fcvm.2020.609976 (PMC7773668; doi:10.3389/fcvm.2020.609976)
Supplement: Supplementary file 5 [file Data_Sheet_5.ZIP › normal4/1802036334_7943_00000039.XML]

<?xml version="1.0" encoding="Windows-1252"?>
<!DOCTYPE RestingECG SYSTEM "restecg.dtd">
<RestingECG>
   <PatientDemographics>
      <PatientID>1802036334</PatientID>
      <PatientAge>79</PatientAge>
      <AgeUnits>Years</AgeUnits>
      <Gender>Female</Gender>
      <PatientLastName>huangqixi</PatientLastName>
   </PatientDemographics>
   <TestDemographics>
      <DataType>Resting</DataType>
      <Site>1</Site>
      <AcquisitionDevice>MAC55</AcquisitionDevice>
      <Status>Unconfirmed</Status>
      <Priority>Normal</Priority>
      <AcquisitionTime>10:46:22</AcquisitionTime>
      <AcquisitionDate>08-17-2017</AcquisitionDate>
      <CartNumber>1</CartNumber>
      <AcquisitionSoftwareVersion>009C</AcquisitionSoftwareVersion>
      <XMLSourceVersion>MAC5000 v1.0</XMLSourceVersion>
   </TestDemographics>
   <RestingECGMeasurements>
      <VentricularRate>76</VentricularRate>
      <AtrialRate>76</AtrialRate>
      <PRInterval>180</PRInterval>
      <QRSDuration>70</QRSDuration>
      <QTInterval>390</QTInterval>
      <QTCorrected>438</QTCorrected>
      <PAxis>44</PAxis>
      <RAxis>-6</RAxis>
      <TAxis>44</TAxis>
      <QRSCount>13</QRSCount>
      <QOnset>223</QOnset>
      <QOffset>258</QOffset>
      <POnset>133</POnset>
      <POffset>197</POffset>
      <TOffset>418</TOffset>
      <ECGSampleBase>500</ECGSampleBase>
      <ECGSampleExponent>0</ECGSampleExponent>
   </RestingECGMeasurements>
   <Diagnosis>
      <Modality>Resting</Modality>
         <StatementCount>3</StatementCount>
         <LabelText>12SL ��ϳ���</LabelText>
      <DiagnosisStatement>
         <StmtFlag>ENDSLINE</StmtFlag>
         <StmtText>�������</StmtText>
      </DiagnosisStatement>
      <DiagnosisStatement>
         <StmtFlag>ENDSLINE</StmtFlag>
         <StmtText>ST ���쳣����������ػ�����</StmtText>
      </DiagnosisStatement>
      <DiagnosisStatement>
         <StmtFlag>ENDSLINE</StmtFlag>
         <StmtText>�쳣 ECG</StmtText>
      </DiagnosisStatement>
   </Diagnosis>
   <Waveform>
      <WaveformType>Rhythm</WaveformType>
      <WaveformStartTime>0</WaveformStartTime>
      <NumberofLeads>8</NumberofLeads>
      <SampleType>CONTINUOUS_SAMPLES</SampleType>
      <SampleBase>500</SampleBase>
      <SampleExponent>0</SampleExponent>
      <HighPassFilter>16</HighPassFilter>
      <LowPassFilter>150</LowPassFilter>
      <ACFilter>NONE</ACFilter>
      <LeadData>
         <LeadByteCountTotal>10000</LeadByteCountTotal>
         <LeadTimeOffset>0</LeadTimeOffset>
         <LeadSampleCountTotal>5000</LeadSampleCountTotal>
         <LeadAmplitudeUnitsPerBit>4.88</LeadAmplitudeUnitsPerBit>
         <LeadAmplitudeUnits>��V</LeadAmplitudeUnits>
         <LeadHighLimit>2147483647</LeadHighLimit>
         <LeadLowLimit>268435456</LeadLowLimit>
         <LeadID>I</LeadID>
         <LeadOffsetFirstSample>0</LeadOffsetFirstSample>
         <FirstSampleBaseline>0</FirstSampleBaseline>
         <LeadSampleSize>2</LeadSampleSize>
         <LeadOff>FALSE</LeadOff>
         <BaselineSway>FALSE</BaselineSway>
         <ExcessiveACNoise>FALSE</ExcessiveACNoise>
         <MuscleNoise>FALSE</MuscleNoise>
         <LeadDataCRC32>2723670150</LeadDataCRC32>
         <WaveFormData>
9//3//f/9//3//j/+f/5//f/9//4//j/+f/5//n/+f/5//f/9//4//n/9//3//n//f8G
AAwAEgAaACgAMwBBAFQAbACGAJsAqwCwAK8ArQCmAJEAdgBZADcAHgARAAkA/P/7//r/
8f/t//L/9v/1//X/9f/1//T/9P/0//T/9v/0//P/8//y//L/8v/y//L/8v/y//L/8//z
//P/8//x//L/8v/y//P/9P/1//b/9f/1//X/9P/y//P/8//y//T/9f/1//X/9P/0//P/
8f/y//P/9P/1//P/9v/2//X/9P/0//T/9f/3//j/+P/4//j/9//3//n/+f/5//n/+v/4
//j/+P/6//z/+//7//7//v/+//7//////////////wQABAAEAAYACAAIAAgACAAKAAoA
DQANAA8AEAASABMAFAAUABQAFAASABEAEAAPABEAEQARABAAEAAQAA8ADgALAAsACgAK
AAcABgAFAAQABQAFAAMAAQABAAAA//////7//f/9//z//P/8//v/+//7//j/+P/4//j/
+f/7//z/+v/5//j/+v/3//b/9v/3//j/+P/4//j/+P/4//j/+P/3//f/9//3//b/9f/0
//P/8//z//P/8//z//P/8//z//H/8f/x//H/8v/x//L/9f/z//P/8v/y//L/8//z//P/
8//z//T/9P/y/+//8f/x//L/8//0//X/8//z//P/8//x//H/8f/x//X/8//z//P/8f/x
//D/8P/y//L/8v/y//L/8v/y//H/8f/x//H/8f/x//H/8v/z//X/8//1//X/8v/x//D/
7//w//D/8P/w//L/8v/y//L/8P/x//H/7//t/+3/7f/t//H/8f/w//P/8v/x//D/7//u
//D/8v/z//b/9P/0//P/8//z//P/8//z//X/9//3//f/9f/0//P/8v/z//X/9v/3//v/
+//5//n/9//2//b/9//5//r/+v/4//T/9P/1//X/9P/0//T/9P/2//T/9v/2//b/9P/z
//P/8v/x//H/7v/s/+v/6f/n/+j/6f/q/+v/6f/r/+v/6//q/+j/5//m/+b/5//o/+r/
6P/n/+f/5//p/+n/6f/p/+7/7f/n/+f/6f/p/+7/+P8AAAwAGAAhAC8AQgBWAG4AgwCV
AKIAqQCrAKIAjwB4AFsANwAYAAcA/f/2/+//6v/n/+f/5P/m/+n/6f/p/+n/6v/q/+r/
6v/p/+b/5P/j/+X/5v/n/+j/5v/m/+b/5v/p/+n/6f/p/+f/6P/o/+j/5v/m/+b/5v/o
/+n/6v/q/+j/6f/p/+j/6P/p/+n/6f/p/+r/6v/p/+f/5//n/+f/6P/s/+3/7f/q/+r/
6v/r/+3/7v/u/+7/7v/t/+3/7//t/+3/7f/u/+//8P/x//T/8v/x//H/9P/0//T/9P/1
//n/+f/5//n/+v/6//r//P///wAAAQACAAIAAgAFAAUABQAGAAgACQAKAAoACgAKAAkA
CQAJAAkACwALAAsACgAIAAgABwAGAAUABQAEAAQAAwACAAEAAAD//////f/7//3//P/7
//v/+P/3//f/9v/2//b/9f/1//f/9P/0//T/8f/x//L/8v/0//X/9v/6//T/8v/x//H/
9P/0//T/9P/y//L/8v/y//H/8f/x//H/8v/z//T/9f/0//P/8v/x//P/8//z//P/8//z
//P/8//z//H/8f/z//T/9f/1//b/9f/1//T/8//0//X/9//4//b/8//1//X/9f/1//X/
9f/3//f/9//3//X/9f/1//X/+f/3//f/9//3//f/9v/2//T/9P/0//T/9f/2//f/9//1
//X/9f/1//f/9//4//n/9//1//f/9//1//X/9f/1//j/+P/4//j/9v/2//b/9v/2//f/
9//1//f/9//3//f/9f/1//b/9//3//f/9//3//X/9v/2//T/9v/4//j/+P/4//n/+v/6
//z/+v/6//n/+f/6//v//P/9//r/+//6//n/+f/6//v//P/8//3//f/9/wEAAQD/////
/v/+////AQAAAAAA///8//v//P/+/////P/8//z//P/6//j/+v/6//v/+v/6//v/+P/3
//f/9P/1//X/9P/z//H/8f/x//H/8f/z//P/8//1//T/9P/0//L/8f/w//D/8v/x//H/
8f/x//H/8f/x/+7/8f/3//f/9f/5//z/AgAKABIAGgAnADcASABcAHgAjQCdAKoArwCv
AKgAnQCOAHsAWwAyABUACwACAPX/8v/z//P/8v/0//X/9f/1//X/8//y//H/8P/x//D/
8P/x//H/8P/v/+7/7//w//H/8v/x//H/8f/x//H/8v/y//L/9P/0//T/9P/0//P/8v/w
//L/8//z//L/8v/z//P/8//z//T/9P/z//X/9f/1//X/8v/0//P/8f/x//L/8//1//P/
9P/0//T/9P/z//P/9f/2//f/+P/6//n/+P/3//j/+v/5//n//P/8//z//P/9//3//f/9
//3/AQACAAMABgAHAAYABQAEAAcACAAMAA0ADAAMAA0ADQAOAA4ADgAOABEAEQARABEA
EQARABEAEAAQABAADwAOAA0ADQAMAAwACwAKAAkACAAIAAkACAAHAAYABAACAAEAAQAB
AAIAAgABAAAA/v/9/////P/8//z//f/9//7//v/8//v/+v/8//r/+v/7//3//P/8//z/
/P/8//z//P/8//3//f/9//3/+//7//v/+//8//3//v////7//f/8//v/+//7//v/+//8
//v//P////z/+//5//j/+f/7//z//f/9//3//v/+//3/+f/6//n/+//7//v/+//7//v/
+//7//v/+//7//v//f/7//v/+//7//v/+v/6//z//P/8//z/+v/6//r/+f/6//v//P/9
//v/+//8//3/+//5//v/+//7//v/+//7//r/+v/6//r/+v/6//r/+v/6//v/+//5//n/
+f/5//n/+//7//z//f/7//z//P/8//z//P///wAAAAACAAAAAAD/////AAABAAIAAwAA
AAEAAAD///z//P/8//z///8BAAIAAwAHAAcABQAFAAQABAAFAAcABQAGAAYABAACAAIA
AwADAAIAAgACAAIAAAD+/wAAAAACAAAA/////wAA//////z/+v/5//f/9f/3//f/9//3
//b/9//2//X/9v/2//f/+P/1//X/9f/2//T/8//z//P/9P/1//b/9//2//f/9f/z//f/
+/8AAAgAEAAaACQALwA7AFIAbgCAAJEApQCyALcAtwCuAJ0AhgBnAEUAJgATAAsABAD9
//b/9f/1//j//P/7//v/+//7//n/+P/3//b/+f/4//j/+f/5//j/9//2//b/9v/2//b/
+f/5//n/+f/3//j/+P/4//n/+v/7//z//P/7//r/+P/4//n/+f/4//n/+//8//3//P/8
//v/+f/7//v/+//7//v//v/+//3/+//6//n/+f/6//z//f/+//3/+//6//v//P/9//7/
AAD+//7//v8AAAAA/////wIABAAEAAQABQAGAAUABAADAAcACAAJAAwADAAMAAwADAAQ
ABAAEwATABMAFAAWABcAFgAWABYAFgAZABkAGQAZABcAFwAXABYAFAAUABMAEgATABMA
EgASAA8ADgANAAwADQANAAsACQAJAAgABwAHAAQAAwADAAIABAAEAAMAAwABAP7//v/+
//////8AAAAA/f/9//3/AAD9//z//P/9/wAAAAAAAAAA///+//3//P/9//3//f/9//v/
+//7//v/+f/5//n/+f/6//v//P/9//v/+//7//v//P/7//z////9//3//P/8//z//f/9
//3//////wAAAAAAAP3//////wEAAQABAAEA/////////////////////wEA////////
/f/9//z//P///wAAAQACAAEAAAD///3//f/9//3//f//////AAABAAAA/f/+//3//f/9
//3//f/+//7//v/+//z//P/8//z//v///////f/8//v/+v/5//3//f/+/wAA/v/+//7/
/v/+//7//f/+////AAAAAAEAAAD///7//f///wEAAQABAAAAAAAAAAAA//8BAAIAAwAI
AAkACAAJAAYABAADAAMAAwAEAAQAAgAAAAAAAQABAAAAAAAAAAAAAgAAAAIAAgAAAP7/
/f/9//3//f/+//z/+v/5//f/9f/1//X/9f/1//b/+f/6//v/+v/4//f/9v/1//X/9f/2
//j/9//3//f/9f/1//X/9f/2//f/+f/3//f/9f/6/wQADgAWACAALwA/AE4AZAB6AI8A
nwCqALMAtQCsAJ0AiABnAEEAIgARAAkAAAD7//r/9f/z//T/8v/z//P/8//z//L/8v/y
//L/8v/w/+//7//x//L/8//0//L/8v/y//L/8f/x//H/8f/z//T/9P/0//P/8v/x//D/
8v/z//T/9P/y//P/8//y//D/8f/x//H/8v/0//X/9f/0//P/8v/x//P/9v/2//X/8v/y
//L/8//z//T/9P/0//X/9f/2//n/9v/1//T/9P/1//b/9//6//z/+//7//7//f/8//v/
+//9//3//f/9/wAAAAAAAAIABgAGAAYABgAIAAgACwALAAkACgAMAA0ADgAOAA4ADgAP
AA8ADwAPAA8ADwAPAA4ADAAMAAsACgAJAAkACAAIAAkACAAHAAYABAADAAAA/f/+//7/
/v////z/+//7//r/+P/4//f/9//4//b/9//4//X/9f/2//b/9v/3//j//P/4//b/9f/1
//b/9v/2//b/9v/2//b/9v/z//P/8//z//X/9f/1//X/8//z//P/8//z//P/8//z//X/
9f/1//X/8//x//H/8//0//X/9f/2//T/9f/1//X/8//z//T/9P/3//X/+P/5//j/9//2
//X/9v/3//j/+f/4//f/9v/1//X/8//z//P/9P/1//X/9v/0//T/9P/0//b/9v/2//X/
9f/1//X/9f/1//X/9v/3//X/8//1//X/8//z//P/8//2//b/9v/2//b/9v/2//b/9P/1
//X/8//1//X/9f/1//T/8//z//P/9f/1//X/9f/z//T/9P/0//T/9P/1//b/9//4//j/
+P/3//j/+v/6//n/+f/6//v//P/9//z//f/8//v/+v/6//r/+v/5//v//P/9/wEAAQD/
/////v/+////AQD//wAAAAD+//z//P/9//3//v/+//7//v/9//r/+//6//3//P/8//3/
+v/5//n/9v/3//f/9v/1//P/8//z//P/8f/z//P/8//z//L/8v/y/+//7//v//D/8f/x
//L/8//z//P/8//z//T/7//z//X/9f/3//z//v8CAAoAFgAjAC8APABOAGYAfQCTAKQA
qQCtALIAqwCaAIUAbQBKACsAFQAKAAEA+v/3//P/8v/2//b/9f/0//P/8v/y//L/8v/z
//L/8v/z//P/8v/x//D/8f/y//P/9P/z//P/8//z//H/8v/y//L/8//0//X/9v/2//X/
9P/y//P/9f/2//b/9P/1//X/9f/1//b/9v/1//f/9//3//f/9v/4//f/9f/1//b/9//5
//n/+v/6//r/+P/3//f/+f/5//n/+f/6//n/+P/3//j/+//7//z/AAD+//7//v///wEA
AQABAAEAAgACAAIABAAIAAgACAAIAAoACgANAA0ADQAOABAAEQARABAADwAOABAAEQAS
ABMAEQARABEAEAASABIAEQAQAA0ADQAMAAwACQAIAAcABgAGAAcABgAFAAMAAgABAAEA
AwADAAQABAABAAAA/v/9//v/+P/4//j/+f/5//r/+v/3//f/9//6//r/+v/7//3/+//6
//n/+P/4//j/+P/4//j/+f/6//v/+f/5//n/+f/7//v/+//7//n/+f/5//n/9//3//f/
9//5//f/9//5//j/9//1//T/9f/3//j/+f/3//f/+P/4//j/9f/3//f/+f/5//n/+f/4
//f/9v/1//b/9//4//n/+//5//n/+f/3//f/9v/2//j/+P/4//j/9//2//X/8//1//X/
9f/1//X/9f/2//f/9//1//f/9//1//X/9f/1//T/9P/0//T/9v/2//b/9v/2//f/9//1
//X/9f/1//X/9//4//b/9v/2//b/9//4//j/+v/8//z/+//7//n/+f/5//n/+f/7//v/
+//6//r/+v/6//v//f/+////AwADAAEAAQD9//z//P/9//7/AAABAAAAAAAAAAEAAQD+
//z/+v/4//n/+P/7//z/+v/4//f/9//4//f/9//0//P/8//y//H/8f/x//H/8f/x//P/
8//z//L/8P/v/+7/7//v/+//8P/y//H/8f/x/+//7//v/+//9P/z//P/8f/v/+//9P/6
/wIAEgAgACsANQBEAFoAcgCJAJsAqACvALEAqgCZAIYAZwBBACAADwAJAAAA+f/0/+//
8f/0//L/8f/x//H/8f/w//D/8P/w/+7/7P/r/+v/7f/u/+//8P/u/+7/7v/u/+//7//v
/+//8f/y//L/8v/w//D/8P/w//P/8//z//L/8v/z//P/8v/w//H/8f/x//H/8v/y//H/
8f/x//H/8f/z//b/9v/1//T/9P/0//X/9f/2//b/9v/2//X/9f/3//X/9f/1//b/9//4
//n//P/6//n/+f/8//r/+v/6//v///////////8CAAIAAgAEAAgACAAIAAgACAAIAAsA
CwAJAAoADAANAA8AEAARABIAEAAPAA4ADQAPAA8ADwAOAA4ADgANAAwACQAJAAgACAAI
AAgACAAIAAYABQACAP//AQAAAP/////8//v/+//6//r/+v/5//n/+v/4//n/+v/2//X/
9f/0//X/9f/1//j/9f/0//T/9f/2//b/9v/2//b/9v/2//b/9f/1//X/9f/1//X/9f/1
//X/9f/1//X/8//z//P/8//0//X/9v/3//b/8//y//P/9f/1//T/9P/0//X/9f/1//X/
9f/2//b/9//1//j/+f/2//X/9P/z//X/9f/1//X/9//3//f/9//3//X/9f/1//f/9//2
//b/9P/0//T/9P/2//b/9v/1//X/9f/1//X/9f/1//b/9//3//X/9//3//P/8//z//P/
9v/2//b/9v/2//b/9v/2//X/9f/0//H/9//5//n/9P/0//T/9P/0//f/+P/4//r/+v/6
//n/+f/5//n/+f/5//r//f/+////+//6//n/+P/6//3///8BAAMAAwABAAEA///+//7/
//8BAAIAAgAAAPz//P/9//3//v/+//7//v/+//z//v/+//7//P/7//v/+v/5//n/9v/1
//X/9P/z//X/9f/1//X/8//1//X/9f/z//L/8v/y//L/8//0//b/9f/z//L/8f/y//P/
9P/1//b/8f/x//H/8f/z//z/BAAMABYAIAApADMARgBcAHQAiwChAKoArwCzAKgAlwCE
AGcAQwAmABMACQACAPn/8v/v/+//7v/u//D/8f/y//P/8P/w//D/8P/w/+7/7f/t//D/
8P/w//D/7//u/+3/7P/v/+//7//v/+//8P/w//D/7v/u/+7/7v/w//H/8v/y//H/8f/w
/+7/8P/x//H/8f/z//T/9P/z//L/8f/w/+//8f/0//T/8//y//L/8v/z//P/9P/0//T/
9v/1//X/9//1//X/9f/2//j/+P/4//r/+P/3//f/+v/7//z//f///wAA///+//3/AAAA
AAAAAgAFAAYABwAIAAcABgAIAAcACAAKAA0ADwAPAA4ADQAMAA8ADwAPAA8ADwAPAA8A
DgANAAwACgAIAAkACQAIAAgABwAGAAUABAABAAEA///9////AAABAAMAAAD9//v/+P/6
//r/+f/5//n/9v/2//b/8//z//T/9P/1//X/9f/4//P/8v/y//P/9P/0//T/9P/0//T/
9P/0//P/8//z//P/9P/1//b/9//1//X/9f/1//X/9f/1//X/9//3//f/9//1//P/8//1
//f/9//2//b/9f/1//T/8//1//X/9v/2//j/9f/3//f/9f/1//X/9f/2//f/+P/5//j/
9//2//X/+P/3//j/+f/4//f/9f/0//X/9v/3//j/+P/4//j/9//1//X/9f/1//f/9//4
//n/9//1//f/9//1//X/9f/1//j/+P/4//j/9f/0//P/8v/1//f/+P/3//X/9f/1//X/
9f/1//b/9//3//f/+f/4//f/9v/1//T/9//4//j/+v/6//r/+f/5//n/+f/5//n/+f/7
//v/+//6//r/+v/6//3///8AAAEAAwADAAEAAQD///7//v///wAAAgADAAIA/f/8//z/
+//7//z//f/+//z/+v/8//z//v/8//v/+//6//n/+f/2//P/8//y//H/8f/x//H/8f/x
//P/8//z//H/8P/w//D/8P/x//L/9P/y//H/8f/x//H/8f/x//H/9v/1//X/9f/x//H/
9v8AAAQACgAYACcAKwA0AEgAXgB5AJMAogCtALUAtACnAJgAhQBrAEoAKwAXAAwAAQD2
//P/8//y//D/8v/z//T/9f/y//L/8v/y//L/8P/v/+//8v/y//L/8v/w//D/8P/w//P/
8//z//P/8//0//T/9P/z//L/8f/w//P/8//z//L/8P/x//H/8P/y//P/8//z//P/9P/0
//P/8f/x//H/8f/z//b/9v/1//L/8v/y//P/9P/2//f/+P/3//X/9P/1//X/9f/1//b/
+P/4//j/+v/4//f/9//6//z//P/8//3///////////8AAAAAAAACAAYABgAGAAYABgAG
AAkACQALAAwADgAPAA4ADgAOAA4AEAARABIAEwATABMAEwASABAAEAAPAA4ADgAPAA8A
EAAPAA4ADQAMAAsACwAJAAcABwAGAAUABQACAAEAAQAAAAIAAgABAAEAAQD+//7//v/9
//3//v/+//3//f/9/wAA/f/8//z//f/8//z//P/8//7//v/+//7//P/7//r/+f/8//3/
/v////7//f/8//v//f/9//3//f/9//3//f/9//v/+f/5//v//f/9//z//P/8//3//f/9
//v/+//8//z//v/7//3//f/7//v/+//7//v/+//7//v/+f/5//n/+f/8//v//P/9//v/
+//6//r/+v/6//r/+v/7//z//f/9//z/+//6//n/+//7//z//f/9//v//f/9//n/+f/5
//n/+//8//3//v/9//z/+//6//r//f/+/wAAAAAAAAAA/v/+//3//v///wAAAAABAP//
//////////8BAAEAAQABAAIAAwAEAAcACQAKAAsADQANAAsACwAHAAYABgAHAAkACgAK
AAgABgAGAAcABwAEAAQABAAEAAYABAAGAAYABgAEAAMAAwABAP///v/6//r/+//7//v/
+f/5//n/+f/7//3//f/9//3//P/8//z/+//7//v//P/9//3//v////7//f/8//v//P/9
////AQABAP3/AgAKABQAIgAuADcASQBeAG4AhACbAKcArgC1ALkAsACbAIYAZwA9ACIA
EwAJAAIAAQD+//v//f/+//z//P/7//r/+f/6//r/+v/6//r/+P/3//f/+P/4//j/+P/4
//j/+P/4//j/9//2//X/+P/6//v//P/6//r/+v/6//3//f/9//z/+v/7//v/+v/4//n/
+f/5//r//P/9//3//P/7//r/+f/7//7//v/9//r/+v/6//v/+f/6//r/+v/7//v//P//
//7//f/8//z//v/+//7/AAACAAEAAQAEAAEAAAD/////AgADAAQABQAGAAYABgAIAAoA
CgAKAAoADgAOABEAEQAQABAAEQARABMAFAAVABYAFgAVABQAEwATABMAEwASABQAFAAT
ABIAEAAPAA0ADAANAAwACwAKAAcABwAFAAMAAwACAAEAAQACAAEAAQAAAP3//P/6//n/
/P/6//v//P/6//n/+f/4//f/9//3//r/+f/4//j/+f/5//j/9//2//f/+P/5//r/+P/3
//b/9f/1//X/9f/1//f/9//3//f/9f/1//X/9f/1//X/9f/1//X/8//z//X/9f/1//T/
9P/2//f/9//3//b/9f/1//T/9v/z//X/9f/1//X/9f/1//P/8//z//P/9f/1//X/9f/1
//P/8//z//T/9f/1//b/9f/0//P/8v/y//L/8v/x//H/8f/x//H/7//v//D/8f/z//H/
8//z//H/8f/x//H/9P/0//T/9P/4//z/+v/4//b/9P/1//b/9v/4//j/+P/3//f/9f/1
//X/9f/3//n/+f/5//j/+P/4//j/+//9//7///8DAAMAAQABAP3//P/8//3///8AAAAA
/v/6//r/+//7//r/+v/6//r/+v/4//r/+v/6//j/9//3//T/8//z//D/7//v/+7/7f/t
/+3/7f/t/+v/7f/t/+3/6//q/+r/6v/q/+v/7P/u/+3/6//q/+n/6//r/+v/6//q/+3/
7//r/+f/6f/u//b//v8GABIAHwArADgASgBiAHkAiwCaAKUAqQCoAJ0AhgBpAEkAKAAP
AAEA+v/x/+7/7f/p/+T/5v/p/+n/6f/p/+j/6P/o/+j/6P/m/+X/5f/o/+j/6P/o/+j/
6P/o/+j/6f/p/+n/6f/p/+r/6v/q/+n/6P/n/+b/6f/r/+3/7v/s/+v/6f/m/+j/6f/p
/+n/6//s/+z/6//p/+n/6f/p/+v/7v/u/+3/6v/q/+r/6//p/+r/6v/q/+z/6//r/+3/
7f/t/+3/7v/u/+7/7v/w/+7/7f/t//D/8P/w//D/8f/z//P/8//z//T/9P/0//b/+f/6
//v//P/8//z/////////AAACAAMABAAEAAQABAACAAEAAAD//wEAAwAFAAYABQAEAAIA
AAABAAEAAAAAAP///v/9//z/+v/5//b/8//0//T/9P/1//L/8f/x//D/7v/u/+3/7f/v
/+z/7P/s/+n/6f/q/+r/6//r/+v/7v/q/+j/5//n/+j/6P/o/+j/6f/q/+v/7P/p/+n/
6f/p/+r/6//s/+3/7P/r/+r/6f/p/+n/6f/p/+n/6f/p/+n/5//l/+X/5//p/+n/6P/o
/+b/5//n/+f/5f/l/+b/5v/n/+X/6P/p/+f/5//n/+f/5//n/+f/5//n/+f/5//n/+v/
6f/p/+n/5//n/+b/5v/k/+T/5P/k/+X/5v/n/+f/5f/l/+X/5f/n/+f/6P/p/+f/5f/n
/+f/4//j/+P/4//m/+b/5v/m/+T/5P/k/+T/5P/l/+X/4//m/+f/6P/p/+X/5v/m/+b/
5v/m/+n/6v/q/+z/6f/o/+b/5f/n/+f/5//n/+X/5//n/+f/5//o/+n/6v/r/+3/7v/v
//H/8f/v/+//8P/w//H/8//w//D/7//s/+r/6v/r/+v/6//s/+3/7v/s/+j/6P/m/+n/
6P/o/+n/5//l/+T/4P/f/9//3v/d/97/3//g/+H/3v/f/97/3f/e/97/3//g/9//3//f
/+D/4P/f/9//3//h/+H/4f/h/+L/4f/f/9//4f/l/+r/7v/6/wYABgAHABcAKgA8AFIA
awCBAJIAnQCjAKAAlwCMAHsAWwA8AB8ABwD6/+//5P/h/+H/4v/k/+X/5f/l/+X/5P/k
/+T/5P/m/+T/4//j/+P/4v/h/+D/4v/i/+L/4v/l/+X/5f/l/+T/5P/j/+L/5f/m/+f/
6P/m/+X/5P/i/+P/5f/m/+b/5v/n/+f/5//m/+b/5f/j/+b/5//o/+n/6P/q/+n/5//m
/+b/5v/n/+n/6v/q/+r/6v/p/+n/6//t/+3/7f/u/+3/7P/r/+z/7v/t/+3/8P/y//L/
8v/z//P/8//z//P/+P/4//j/+v/6//r/+v/6//7//v8BAAEAAwAEAAYABwAHAAYABQAE
AAgACQAKAAsACwALAAsACgAIAAgABwAGAAgACQAJAAoABgAEAAIAAAAAAAEAAAD/////
/v/9//3//P/7//v/+v/6//r/+f/5//f/9P/0//T/9f/3//r//P/6//n/+P/6//f/9v/2
//f/+v/6//r/+v/5//j/9//2//b/9//4//n/+f/5//n/+f/5//n/+f/5//v/+//7//v/
+f/5//n/+f/6//n/+v/9//v/+//6//r/+v/7//v/+//9//3//v/+//z/+f/7//v/+//7
//v/+//9//3//f/9//3//f/9//3////9//3//f/9//3//P/8//3//v///wAAAAAAAAAA
///9//3//f/9//7///8BAAMAAgD//wAA/////////////wAAAAAAAAAA/v/+/wIAAAAC
AAIAAgACAAEAAgACAAQABgAGAAUABQADAAMAAwADAAMABQAFAAUABgAIAAoADAAPABEA
EgATABUAFQATABMAEQAQABAAEQAPABAAEAAOAA4ADgAPAA8ADgAOAA4ADgAQAA4AEAAQ
ABAADgANAA0ACgAJAAkABgAGAAcABwAHAAYABQAEAAMABQAHAAcABwAHAAYABgAGAAUA
BQAFAAYABwAHAAgACQAIAAcABgAFAAgACwALAAsACwALAA4AFgAeACYAMgBBAE8AXgB0
AI4AoQCvAL4AxwDLAMQAtQCiAIUAYwBCACsAHQAUAA8ADgALAA0ADgAMAAsACwALAAsA
DAAMAAwADAAOAAwACwALAAoACgAKAAoADAAMAAwADAALAAsACwALAA0ADgAOAA4ADgAO
AA4ADgARABEAEQAQABAAEQARABAADgAPAA8ADwARABIAEgARABEAEQARABEAEwAWABYA
FQAWABYAFgAXABQAFAATABIAFQAVABYAGQAXABcAFwAYABgAGAAYABoAHAAbABsAHgAc
ABwAHAAdACAAIQAiACMAJgAmACYAKAAoACgAKAAoACsALAAwADEALwAwADIAMwA0ADQA
NAA0ADUANQA1ADUANwA3ADcANgA2ADYANQA0ADMAMwAyADIAMwAyADEAMAAvAC8ALQAr
ACkAKAAnACcAJwAnACgAKAAnACYAJAAjACQAIgAjACQAIwAjACQAJAAhACEAIQAkACMA
IgAiACMAIgAiACIAIgAkACQAJAAkACMAIwAjACMAIwAjACMAIwAjACMAIwAjACEAIQAh
ACEAIwAjACMAIwAjACEAIQAjACMAIwAiACIAJAAlACUAJQAjACMAJAAkACUAIwAmACcA
JwAnAA==
         </WaveFormData>
      </LeadData>
      <LeadData>
         <LeadByteCountTotal>10000</LeadByteCountTotal>
         <LeadTimeOffset>0</LeadTimeOffset>
         <LeadSampleCountTotal>5000</LeadSampleCountTotal>
         <LeadAmplitudeUnitsPerBit>4.88</LeadAmplitudeUnitsPerBit>
         <LeadAmplitudeUnits>��V</LeadAmplitudeUnits>
         <LeadHighLimit>2147483647</LeadHighLimit>
         <LeadLowLimit>268435456</LeadLowLimit>
         <LeadID>II</LeadID>
         <LeadOffsetFirstSample>0</LeadOffsetFirstSample>
         <FirstSampleBaseline>0</FirstSampleBaseline>
         <LeadSampleSize>2</LeadSampleSize>
         <LeadOff>FALSE</LeadOff>
         <BaselineSway>FALSE</BaselineSway>
         <ExcessiveACNoise>FALSE</ExcessiveACNoise>
         <MuscleNoise>FALSE</MuscleNoise>
         <LeadDataCRC32>2690108212</LeadDataCRC32>
         <WaveFormData>
7v/t/+3/7f/u//D/8f/y/+//7P/p/+b/6v/r/+3/8P/w/+z/7P/q/+f/6f/w//f/+/8C
AAcABwAHAA4AGAArAEQAWgBgAFwAVQBOAEAAMQAjABkABwDq/93/3//g/93/3//h/+L/
5f/o/+r/6v/o/+j/6P/o/+f/5f/k/+T/5v/o/+r/7P/p/+j/5//m/+j/5//n/+j/6v/r
/+v/6//o/+b/5f/k/+b/6P/q/+z/6v/q/+n/6P/o/+n/6f/q/+n/6f/p/+r/6P/o/+j/
6P/o/+n/6//s/+n/6P/o/+f/6P/p/+r/6//t/+7/7v/u/+3/6//p/+f/6//t//D/8v/x
//D/7v/t//D/8f/z//T/9P/1//b/+f/3//f/9//3//v//v8BAAUABAAGAAYABQAJAAsA
DAANAA4AEAARABIAEAAQABEAEgAWABcAGAAaABoAGQAYABYAGAAXABYAFgATABMAEwAT
AA4ACgAHAAYACAAJAAsADAAGAAQAAQD9//7//v///////f/8//z/+//6//n/+P/2//f/
+P/6//v/9v/3//b/8//0//X/9P/3//X/9f/1//f/8//z//P/8f/z//T/9v/5//f/9v/0
//L/9P/0//P/8//z//P/8//1//P/8v/y//L/9f/2//j/+f/3//X/8//x//T/9f/2//f/
+P/6//r/+v/5//j/9v/0//b/+f/7//3/+//6//j/9v/3//b/9//4//r/+v/6//z/+f/4
//b/9f/2//f/+v/7//r/+P/2//L/8v/y//P/9P/0//T/9//3//T/8v/x/+//8f/y//X/
+P/2//T/7//t/+7/7//x//L/8P/w//P/8//w/+//7v/t//P/9P/1//b/8v/y//L/8v/y
//X/+P/6//7//v/9//v/+v/5//n/+f/5//n/+f/4//j/8v/x/+//7//y//L/9P/3//j/
+P/3//T/9f/1//X/9f/2//f/9//1//H/7v/t/+z/7f/u/+//8f/w//L/8f/v/+3/6//r
/+v/7P/t/+z/7P/p/+j/5v/l/+j/6f/q/+3/7P/q/+j/5//l/+X/5v/m/+f/6P/p/+r/
5//m/+T/4//n/+j/6f/q/+7/6f/n/+j/6//t//T/+/8DAAsAEAAWACMANABCAEoASgBJ
AEoAQgA1ACMAFQADAOj/1f/T/9j/3//j/+X/5v/n/+T/4v/i/+X/5v/n/+j/5v/l/+X/
5v/k/+T/5P/k/+X/5v/n/+j/5//l/+T/5P/l/+f/6P/p/+f/5v/m/+b/5P/k/+T/5P/o
/+r/6//s/+j/5//l/+T/6P/p/+r/7P/q/+r/6v/q/+f/5//o/+j/6f/q/+z/7f/q/+n/
6P/n/+r/7P/t/+7/7v/t/+z/6//r/+v/7P/s/+7/8P/x//P/8v/x//H/8P/z//X/9//7
//v/+//7//v/+v/8//7/AQACAAYACAAJAAgACQAJAAkADQAQABIAFAATABIAEgASABMA
EwATABQAFgAXABgAGAAVABMAEQAQABAAEQASABMAEQAOAAwADAAIAAcABwAGAAUABgAG
AAUAAAD+//3/+//8//z//f/9//z/+//6//j/9v/2//f/9//2//n/+v/5//j/9//0//X/
9v/3//j/+//3//f/9//1//P/8v/y//P/9v/4//n/+v/3//b/9P/z//b/9//4//v/+f/4
//j/+P/4//j/+f/5//z//f/+/////P/7//r/+f/8//7//v/+//7//v/9//z//P/9//3/
/f///wAAAAAAAP///P/7//r//f/+////AgD+//7//f/9//v/+//9//3/AAAAAAAA/v/8
//r/+f/4//n/+v/+/////f/8//z/+//6//r//P/+/wAAAAD9//3/+v/5//n/+P/5//r/
/v////v/+//7//v/+P/4//r/+v/8//z//f////f/9//3//n//P/+/wAAAgAEAAIABAAF
AAgABwAHAAYABgAGAAcACAAJAAcABQACAAAA/v//////AQD///7///8BAAMABAAEAAIA
AgADAAQABQACAAEA///7//v/+v/7//z/+//6//n/+f/5//z//P/7//r/+f/6//v/+P/3
//T/8v/y//T/9f/3//T/8//y//P/9f/0//P/8//1//X/9v/2//P/8v/x//D/9P/2//f/
+f/3//b/9f/0//D/9f/5//7/AwADAAQACQANABEAGAAkADEAQgBMAFAATABJAEgAPgAz
AC8ALQAjAAwA9f/p/+j/6f/r/+//9v/5//r/+v/4//X/9P/z//L/9P/z//P/9P/2//b/
9v/2//P/8v/x//D/8v/z//X/+P/1//X/9P/z//T/9P/1//b/9v/2//b/9v/1//T/8v/w
//P/9f/2//j/9v/1//T/9P/2//b/9v/2//b/9//5//r/+P/2//X/8//0//X/9v/3//T/
9P/z//L/9P/1//b/9//5//n/+v/6//j/+P/3//f/+f/7//7/AAD///////8BAP//////
////AgAGAAoADwAOABAAEAAPABMAFQAWABcAFAAUABMAEgAWABgAGwAeAB8AHwAfACAA
HgAdABwAGgAbABsAGwAcABkAGQAZABkAGQAWABQAFAASABEAEQAQAAsACgAIAAUABQAG
AAgACQAGAAQAAwABAAAA///+//z//f/+/wAAAQD+/////v/7//7////+/wEAAAD///7/
///7//v/+//5//z//P/9/////v/+//3//P/+/wAAAQADAP///f/7//v//f/8//z//P/9
//7/AAABAP///f/7//n/+//9////AQD//wAA///+////AAAAAAAAAAABAAEAAQD+//7/
/f/8/wAAAAACAAQABAACAAAAAAAAAAAA//////7///8CAAMAAgAAAP7/+v/7//z//v8A
AP///v8AAP///f/8//z/+//9//7/AQAEAAIAAAD7//n/+v/7//3//v/9//z//v/9//3/
/f/9//3/+//8////AAD4//r//v8AAAIABAAHAAoADAAQAA0ACwAIAAYACAAJAAoACwAJ
AAcABAACAAAA///9//3/AAAAAAIABQAFAAQAAgD+/wAAAwAGAAkABgAFAAMA///8//r/
+v/6//z//P/8//3//P/+//3/+//7//v//f////7//f/6//j/9v/2//X/9f/2//f/+P/7
//j/9v/0//P/9f/3//r//P/4//b/9P/y//T/9P/z//P/9//4//n/+v/y/+//8f/2//3/
AQAGAAsADwATABwAJgAzAEYAWgBiAGIAXwBaAFAAPwAxACUAEwD4/+P/4f/m/+n/6//v
//D/8//2//r//P/5//j/9//2//P/8f/w//D/8v/0//b/+P/1//T/8//y//T/8//z//T/
9P/1//X/9f/z//L/8v/y//X/9v/3//j/9//2//T/8v/y//P/8//0//X/9f/1//b/9P/0
//T/9P/0//X/9//4//X/9P/0//P/8//z//P/8//2//j/+f/6//n/+f/5//n//P/9////
AAD9//z/+v/5//z//f///wAAAgADAAQABwAEAAMAAgABAAYACgAOABMAEAASABIAEQAR
ABMAFAAVABcAGgAcAB4AHQAcABwAHAAeAB8AIAAiACIAIQAgAB4AIAAfAB4AHgAdAB0A
HQAdABoAFgATABIAEwATABQAFAARABAADgALAAcABgAGAAUABgAGAAcABwADAAEA///8
//7/AAADAAUAAQABAP//+//8//3//P///wEAAQABAAMA/v/9//z/+f/8//z//f////7/
/v/9//z//v/+//3//f////////8BAAAA/v/9//z///8AAAIAAwAAAP///v/9////////
////AQAEAAUABgADAAIAAAD+/wAAAwAFAAcABAAEAAMAAgADAAIAAwAEAAYABgAGAAgA
AwACAAAA//8BAAMABwAJAAgABgAEAAAAAAAAAAEAAgACAAIABQAFAAIAAAD///3//v8A
AAQACAAGAAQA///9//7///8BAAIAAgACAAUABQAAAP///v/9/wMABgAHAAgABgAGAAYA
BgAHAAoADAAQABEAEQAQABAADQALAAkABwAKAAsACwAMAAcABQACAAEABAAEAAYACQAL
AAwADAAKAAYABQAEAAMABgAHAAcABQABAP7//f/8//7//v/+////AQAEAAQAAwD///3/
/f/9//7////+//7/+v/6//n/+f/5//n/+f/7//z//P/8//3/+v/5//n/+P/7//z//f/+
//3//P/6//n/+v/6//r/+v/8/////f/8//////8CAAsAEwAZACIALAA3AEQAVABcAFoA
WQBaAFIARwA7AC0AGQD6/+P/4f/o/+//8//3//z/+//4//b/9v/4//j/+P/4//r/+f/5
//r/9//2//X/9P/2//j/+v/8//v/+f/4//j/9v/3//f/9//6//r/+//8//n/+P/3//b/
+v/8//3//v/6//n/9//2//f/9//3//j/+f/6//v//P/4//f/9//2//j/+v/9/////P/7
//r/+f/7//z//P/8//7///8AAAEA/v/9//3//P8AAAIAAwAFAAQAAwADAAIAAgADAAQA
BwAIAAkACgALAAkACgALAA0ADgASABQAFQAVABcAGAAZABwAHgAfACAAIQAiACQAJgAk
ACMAIgAiACYAJwAoACgAJwAlACMAIgAhACEAIQAhACEAHgAcABwAGQAXABYAFAAVABYA
FgAVABAADgANAAsADQAMAAwACwAMAAsACgAIAAUABAAEAAMABAAHAAgABwAGAAUAAgAD
AAMAAwADAAUABQAFAAUAAwACAAAA/////wIABAAFAAYAAwACAAAA//8AAAEAAgAFAAcA
BgAGAAYAAwACAAIAAQACAAMABAAFAAUABQAFAAUABAAGAAYABgAIAAgABwAGAAUABQAE
AAMABgAIAAkACgAIAAYABgAGAAYABgAGAAgACAAIAAcABwAEAAMABAADAAUABgAHAAYA
AwACAAIAAgACAAIABQAFAAUABAAEAAMAAQAAAAEAAgADAAQAAgADAAIAAQABAAAAAAAA
AAMAAwADAAMAAwADAP///v////7///8AAAIABQADAAEAAQD///z//v8AAAIABAAGAAQA
BgAHAAoACwALAAoACgAKAAsADAANAAsACQAGAAQABAAFAAUABwAEAAIAAgADAAUABgAG
AAQABgAHAAgACQAHAAUAAgD9//7//v8AAAIAAAD+//z/+//7//7//v/9//////8BAAMA
AQD///v/+P/4//r/+//9//r/+f/4//n/+f/4//f/9//4//n/+//8//n/+P/3//b/+P/6
//v//f/7//r/+f/4//b/9//5//7/AwAHAAYABwAJABEAGgAmAC8APABIAFAATgBNAE4A
SgBBADkAMwAvACIABwDz/+z/6//t//H/9P/7//7/AAAAAP3//P/7//r/+v/5//n/+v/8
//z//P/8//n/+P/3//b/+P/5//v//v/7//v/+v/5//r/+v/7//z//v/+//7//v/9//z/
+v/4//n/+//8//7//v/9//z//P/6//r/+v/6//r/+//9//7/+//6//r/+f/7//3///8B
AP//AAAAAAAAAAD///7//f/+////AQACAAAAAAD/////AQADAAYACAAHAAcABwAJAAsA
CwALAAsADAAOABAAEwAQABIAEgARABcAGwAeACEAHwAgACAAIAAgACAAIQAiACQAJQAm
ACgAKAAnACYAJAAlACUAJQAmACIAIQAgAB8AGwAYABYAFgAXABcAGAAYABMAEgAQAA0A
DgAOAA8ADwANAAwADAALAAkABwAFAAIABQAGAAgACQAGAAcABgADAAMAAwABAAMAAQAB
AAEAAwACAAMABAADAAUABAAEAAUAAQAAAP7//P/+/wAAAQADAAEAAQABAAMAAQAAAAAA
AAABAAIABAAFAAEA///9//v//f///wEAAwADAAQAAwACAAAAAAD///7/AAADAAUABwAE
AAIA///8//7//v8AAAIAAwACAAEAAgAAAAAA//////7///8CAAMAAQAAAP///P/8//z/
/f/+//3//P/+//3//f/8//z/+//8//z//v8AAP3//P/4//f/+v/7//3//v/8//r/+//5
//n/+f/5//n///8AAP7//v/+//7///8CAAQACAALAAsACgAKAAYABQAEAAMABAAFAAUA
BgAAAP///f/9//z//P/+/wEABQAGAAYABAABAP///f/7//3///8AAP//+//4//f/9v/0
//T/9P/1//j//P/9//3/+v/3//b/9f/2//f/9v/2//P/8v/w/+//7//v/+//8f/y//L/
8v/z//H/7//u/+z/7v/u/+7/7v/w//D/7//v//L/8v/y//L/8v/x/+3/7v/x//P/9v/7
/wUADQAYACIALQA6AEoAVABWAFMAUABKAD8AMQAlABMA9P/X/9P/3v/j/+f/6//w//H/
8P/s/+r/6v/q/+r/6v/t/+3/7v/w/+7/7P/q/+j/6//s/+3/7v/s/+n/5//m/+f/6f/q
/+v/7f/s/+z/7P/q/+j/5v/k/+j/6v/r/+z/6v/p/+f/5v/o/+n/6v/s/+z/7P/s/+z/
6v/p/+n/6P/s/+7/8f/z//H/7//t/+v/6//s/+z/7P/v/+//7//v/+z/6//r/+r/7v/w
//H/8//y//H/8f/w//L/8//0//f/+P/5//r/+//7//z//f///wIABgAIAAkACgALAAsA
CwAMAA4ADwAQABEAEgAUABYAFAATABIAEgAWABcAGAAYABcAFQATABIAEQARABEAEQAR
AA4ADAAMAAcABQAEAAIAAwAEAAQAAwAAAP7//f/7//n/+P/4//f/+f/5//n/+P/1//T/
9P/z//L/9f/2//X/8//z//H/8//x//H/8f/z//L/8//0//P/8v/w/+//7//w//L/8//0
//L/8v/x//H/8f/x//H/8//0//T/9f/2//P/8v/y//H/8//1//f/+f/4//f/9v/1//T/
9v/2//b/+P/6//v//P/6//n/9//1//j/+v/7//z/+v/4//j/+P/4//j/+P/6//n/+v/6
//v/+P/3//j/9//6//r/+v/4//f/9v/2//b/9v/2//n/+f/4//j/+f/5//X/9P/1//b/
+f/6//j/+f/4//f/9//2//X/9P/2//X/+//9//3/+v/6//r/+v/6//z/AAADAAgABwAH
AAYABgAFAAUABQAFAAUABQAEAAQA///9//r/+f/9//7/AQAFAAUABAACAP7//v///wAA
AQABAAEAAAD9//j/9v/2//b/+f/6//v//f/6//z/+//5//f/9f/1//X/9f/1//P/8v/u
/+7/7f/t/+7/7//w//P/8v/w/+7/7f/t/+3/7v/u/+//8P/x//L/7//u/+z/6//u//D/
8v/0//L/7//v/+7/8f/1//7/BQANABEAFAAcACcANABCAE4AUgBRAFAASAA7ACcAGwAN
APD/2f/Z/+D/5f/p/+v/6v/p/+j/5v/q/+v/7P/t/+7/7f/r/+r/6v/q/+r/6v/q/+v/
7P/t/+7/6//p/+j/6P/p/+v/7P/t/+v/6v/q/+r/6v/q/+r/6v/t/+7/7v/u/+z/6//p
/+j/7P/t/+7/8P/v/+7/7f/s/+v/6//s/+z/7f/u//D/8f/u/+3/7P/r/+z/7v/v//D/
7//v/+//7//x//H/8v/y//X/9v/2//f/9P/z//P/8v/3//n/+/////7//f/8//v//P/+
/wAAAwAEAAgACgALAAoACwALAAsADwASABQAFgAUABQAFQAWABUAFQAVABYAGQAZABkA
GAAVABMAEQAQABEAEwAVABcAEwAQAA4ADgAOAA0ADQAMAAwADgAPAA8ACwAIAAYAAwAG
AAYABwAHAAUAAwABAP7//v/+///////+/wEAAgABAP///f/5//n//P/9//7/AQD9//3/
/f/7//v/+v/6//v//f/+//7//v/9//z/+v/5//v/+//7//3/+//6//r/+v/6//r/+//7
//z//f/+/////P/7//r/+f/7//7///8AAP7//v/9//z//P/9//3//f///wAAAAAAAP//
/P/7//r//f/+////AgD///7//P/7//v/+//9//3/AAAAAAAA/v/8//r/+f/4//n/+v/+
////+//6//r/+f/4//j/+v/8//z//P/5//n/+P/3//f/9v/3//j//P/9//r/+f/4//f/
9v/2//j/+P/6//z/+//6//j/+P/4//j/+/8AAAQACgAKAAkABwAGAAYABwAIAAkACQAJ
AAgACAACAAEA/////wAAAAACAAUABAAEAAMAAAD//////////wIAAwADAAEA+//4//f/
9v/5//r/+//9//r//P/7//n/+P/3//j/+f/3//f/9f/0//H/8P/u/+3/7v/v//D/8//x
//D/7//v//H/8f/y//L/9P/0//T/9P/z//L/8P/v//L/8v/y//L/8v/x//H/8P/x//f/
/v8FAAkADwAWABoAIQAqADYAQABGAEcASABIAD8AMQAnACEAEgD3/+f/5P/n/+v/7f/q
/+v/7v/s/+z/7f/u/+//8P/u/+3/7f/u/+7/7v/u/+7/7v/u/+7/7v/s/+v/6//s/+3/
7//w//H/8P/u/+3/7P/s/+z/7P/s/+7/8P/x//L/7v/t/+v/6v/t/+3/7f/u//D/8P/w
//D/7//v//D/8P/w//D/8f/x//D/7//u/+3/7v/w//H/8v/w/+//7v/t/+7/7//x//L/
9P/2//f/+f/3//X/9P/y//f/+f/7/////f/9//3//f/+/wAAAgAFAAUACAAJAAkACQAL
AAwADQAQABIAEwAUABIAEgATABQAFwAXABcAGAAbABsAGwAaABcAFQATABIAEwAVABcA
GQAVABIAEAAQAA4ADQANAAwADAAMAAsACQAGAAQAAwABAAIAAgADAAMAAQD///3/+v/6
//r/+//7//v//f/9//v/+f/5//f/+f/7//3///8DAP3/+//5//X/9f/0//T/9f/4//r/
+//8//n/+P/2//X/9v/3//j/+//6//j/9//2//T/9P/1//X/9//5//v//f/8//v/+v/5
//r//P/8//z//v/+//3//P/7//v/+v/5//z//v///wAA/f/6//n/+P/7//z//f8AAP7/
/v/9//3/+//7//3//f8AAAAAAAD+//r/+P/3//b/+f/6//7///////7//v/9//v/+v/7
//z//v/+//v/+//4//f/9//2//r//P8AAAEAAgADAAQAAwAEAAQABgAJAAsADAAOAAoA
CQAIAAcACAAJAAkACgAIAAcABQAFAAUABAAFAAcACQAKAAoACAAFAAMAAQD///3//f/8
//n/+P/4//r//P/6//j/9v/1//j//P/9//3/+v/3//b/9f/1//X/8//y//L/8v/x//H/
8P/v/+7/7//w//D/8P/x//D/7//v/+7/7//w//H/8v/y//L/8f/x//D/8P/w//D/8v/x
//X/+v/7//f/+P/9/wcAEQAeACgAOQBOAFoAXgBYAFEATABGAD8AMwAnABMA8v/d/9v/
3v/j/+n/8f/y//H/8P/u/+z/7P/s/+z/7P/v/+//8P/y//H/8P/v/+7/8P/w//D/8P/w
/+//7//w/+//7//u/+3/8f/y//T/9v/y//D/7v/s/+//8P/w//D/8P/x//H/8v/w/+//
7v/u//D/8v/0//b/8v/x//H/8P/y//L/8//z//X/9f/1//X/9P/0//P/8v/2//f/+P/5
//f/9f/0//L/9P/2//f/+f/5//n/+v/6//r/+f/4//n/+//9////AQD//wAAAQADAAQA
CAAKAAsADQAPABAAEQAPABAAEAAQABIAFAAXABoAGQAXABUAFAAWABcAGAAYABoAGQAY
ABgAFQATABEADwAQAA4ADQAOAAoABwAFAAIAAQACAAIAAQAAAAAAAQABAP3/+v/4//X/
+P/5//r/+v/4//b/9f/z//P/9f/1//P/8//z//H/8//y//H/8P/x//H/8//1//X/9P/y
//H/8f/z//T/9P/0//b/9v/1//X/8//z//P/9f/2//b/9//4//X/9P/0//P/9P/1//b/
9//3//f/9//3//f/+P/3//b/+f/6//r/+v/3//f/9v/1//b/+P/5//r//P/6//r/+v/6
//j/9v/2//j/+v/7//3/+P/3//j/9//4//j/+P/2//X/9P/0//T/8v/y//X/9f/3//j/
+v/7//j/9v/2//b/+P/4//X/9f/7//7//f/8//v/+v/9/wAAAgAGAAgACQAJAAoACwAL
AAsACwAOAA8ADwAQAAsACQAGAAUABgAGAAgACwAMAAwACwAIAAQAAwACAAEAAgADAAMA
AQD7//j/9//2//f/+P/5//v/+f/8//z/+//4//X/9P/z//b/9//2//b/8f/w/+7/7f/v
/+//7//x//H/8P/v/+//7P/r/+v/6v/s/+7/8P/y//D/7v/r/+n/7P/s/+z/7P/w/+3/
7f/u/+//8f/0//3/AwALABIAFgAdACoAOgBEAEoASwBKAEYAPQAxACMAEwD4/93/1f/a
/9//4//r/+z/6//q/+j/6P/p/+r/6//s/+z/6//r/+z/6//q/+n/6P/q/+z/7v/w/+7/
6//p/+j/6f/r/+z/7f/t/+z/7P/s/+v/6v/p/+j/7P/u/+//8P/u/+3/6//q/+z/7f/u
//D/8P/w//D/8P/u/+3/7f/s/+3/7v/w//H/7v/t/+z/6//s/+7/7//w//P/8//z//P/
8v/x//H/8P/0//b/9//5//b/9f/1//T/+P/5//r//f//////////////AAABAAMABQAI
AAkACQAKAAsACwALAA4AEAARABIAFAAUABUAFgAUABMAEgASABUAFwAZABoAFwAVABMA
EgATABMAEwATABMAEAAOAA4ACwAJAAgABgAFAAYABgAFAAAA/v/9//v//f/8//z/+//7
//v/+//6//f/9v/2//X/9v/5//r/+f/2//X/8v/z//X/9f/1//f/9//3//f/9f/0//L/
8f/x//T/9v/3//j/9f/0//L/8f/z//P/8//1//f/9v/2//b/8//y//L/8f/z//X/9//5
//b/9f/0//P/9v/4//j/+P/6//r/+f/4//b/9//3//f/+f/6//r/+v/4//b/9v/2//b/
9v/2//j/+P/4//f/9//0//P/9P/z//f/+P/5//j/9v/0//P/8v/0//T/9//3//X/9P/0
//P/8f/w//H/8v/1//b/9P/1//T/8//z//L/8v/y//X/9f/1//X/9f/1/+//8P/y//T/
9v/4//n//P/+/wIAAgABAP///v8AAAMABgAJAAYABQADAAIAAAD///3//f/+//7/AAAD
AAMAAgAAAPz//f///wEAAwAAAP3/+f/z//L/8P/w//D/8v/y//L/8//w//L/8f/v/+//
7//x//P/7//t/+n/5v/l/+b/5v/n/+n/6f/p/+v/6P/m/+T/4//l/+f/6v/s/+n/6P/n
/+b/6P/o/+f/5//q/+r/6v/q/+j/5f/l/+r/7//z//b/+//9/wEABgAMABUAJAA2AEAA
QAA9AD4APAAxACUAHQAbABAA+f/l/+D/3//f/+H/4v/l/+r/7P/s/+7/7v/u/+7/7f/r
/+r/6v/r/+z/7f/u/+z/6v/o/+b/6f/p/+r/7P/s/+3/7f/t/+z/6v/p/+j/6v/s/+7/
8P/u/+7/7f/s/+z/7f/t/+7/7f/t/+3/7v/t/+z/6//q/+z/7f/v//D/7//u/+7/7f/u
/+//8P/x//H/8v/y//L/8f/x//H/8f/0//X/9//4//f/9v/0//P/9P/1//f/+P/6//v/
/P////7//f/8//v///8CAAUACQAHAAgABwAFAAgACwANAA8AEgAUABUAFgAUABQAFQAW
ABgAGQAaABwAHAAbABoAGAAaABkAGAAYABkAGQAZABkAFgASAA8ADgAOAA8AEQASAA4A
DAAJAAUABAAEAAUABQAGAAYABwAHAAQAAQD+//r//v8AAAMABQAAAAEAAAD9//7////+
/wEA////////AQD+//3//P/5//3//v8AAAMAAgACAAEAAAAAAAAA/////wEAAQABAAMA
AgAAAP///v8AAAIABQAHAAUAAwABAP//AAABAAIAAwAFAAgACQAKAAgABgADAAAAAwAF
AAYABwAEAAQAAwACAAUABAAFAAYACgAKAAoADAAJAAgABgAFAAYABwAKAAsACQAIAAcA
BAAEAAQABQAGAAgACAALAAsACQAIAAgABwAIAAgACgAMAAoACAADAAEAAwAFAAoADAAN
AA4ADwAQAA4AEAARABQAFwAZABoAHAAZABkAGQAZABoAGwAbABwAGgAZABcAFwAXABYA
FwAZABsAHAAcABoAFgAVABQAEwARABEAEAANAAsACgALAAwACwAKAAkACQAKAA4ADwAP
AAoABwAGAAUABwAHAAUABAADAAQABAAFAAMAAQD/////AQACAAMABQADAAMABAAEAAIA
AgACAAIAAwAEAAQABQAFAAQAAwACAAgABwAHAAoACwALAAoAEQAdACcALgA4AEMAUgBe
AGgAagBnAGQAZABbAEsAOwArABAA8//v//b/9//7/wMACAALAAwACAAEAAIAAgACAAIA
BQAFAAYACAAFAAQAAwACAAQABAAEAAQABgAFAAUABgAFAAUABAADAAUABgAIAAoABwAG
AAUABAAHAAgACAAIAAkACQAIAAgACAAHAAYABgAIAAoADAAOAAsACwAMAAwADAAMAA0A
DQAPAA8ADwAPAA4ADgANAAwADgAPABAAEQAPAA8AEAAQABEAEgASABMAFgAXABkAGgAY
ABcAFgAXABkAGwAdAB8AHQAeAB8AIQAiACYAKAApACwALwAxADMAMQAyADIAMgA1ADYA
OAA6ADoAOQA4ADgAOgA7ADwAPAA8ADsAOgA6ADgANwA2ADUANgA0ADMANAAxAC8ALgAs
ACoAKgApACcAJwAmACYAJQAiACAAHwAdACAAIQAiACIAHwAeAB4AHQAdAB8AHwAdAB8A
HwAdAB8AHQAdAB0AHwAeAB8AIAAfABwAGgAZABkAGwAcABwAHAAdAB4AHgAfABwAGwAa
ABsAHgAeAB8AIAAdABwAHAAbAB0AHQAdAB0AIAAhACIAIwAiACIAIAAeACEAIgAiACIA
IgAhAA==
         </WaveFormData>
      </LeadData>
      <LeadData>
         <LeadByteCountTotal>10000</LeadByteCountTotal>
         <LeadTimeOffset>0</LeadTimeOffset>
         <LeadSampleCountTotal>5000</LeadSampleCountTotal>
         <LeadAmplitudeUnitsPerBit>4.88</LeadAmplitudeUnitsPerBit>
         <LeadAmplitudeUnits>��V</LeadAmplitudeUnits>
         <LeadHighLimit>2147483647</LeadHighLimit>
         <LeadLowLimit>268435456</LeadLowLimit>
         <LeadID>V1</LeadID>
         <LeadOffsetFirstSample>0</LeadOffsetFirstSample>
         <FirstSampleBaseline>0</FirstSampleBaseline>
         <LeadSampleSize>2</LeadSampleSize>
         <LeadOff>FALSE</LeadOff>
         <BaselineSway>FALSE</BaselineSway>
         <ExcessiveACNoise>FALSE</ExcessiveACNoise>
         <MuscleNoise>FALSE</MuscleNoise>
         <LeadDataCRC32>2721655771</LeadDataCRC32>
         <WaveFormData>
BQAFAAYABgAGAAYABgAGAAgACQAJAAoACgAJAAgABwAHAAkACQALAAsADQARABQAFgAS
AA8ADAALAPv/5P/J/6r/hv9o/1T/Rv88/zr/Qv9T/23/iP+o/8b/2//l/+3/9////wYA
DQAPAA0ADwAQABAAEAARABEAEgASABIAEQARABEAEgAQABAAEAAQAA4ADgAOAA4ADgAO
AA4ADgAQABAAEAAQAA4ADgAOAA4ADgANAA0ADQAPAA8ADwAPAA0ADQANAA0ADQANAA0A
DQANAA0ADQANAA0ADAAMAA0ADQANAA0ADQALAAsACwALAA0ADQANAA0ACgAKAAsACwAL
AAsACwALAAsACwALAAsACwALAAsACgAKAAoACgAKAAgABwAHAAcABgAFAAUABQADAAMA
AwADAAIAAQAAAP////////////////3//P/8//////////7/AAABAAEAAQABAAEAAQAB
AAMAAwAEAAUAAwADAAMAAwAEAAUABgAHAAoACgAKAAsACwALAAsACwANAA4ADwAPAA0A
DQANAA0ADQAOAA4ADgAQABAAEAAQAA8ADwAPAA8ADQANAA0ADQAPAA8ADgAOAA8ADwAQ
ABEAEQARABEAEgASABEAEAAPABAAEAARABEADgAOAA4AEAASABEAEQARAA8ADwAPAA8A
DwAPAA8ADwAQABAAEQARAA4ADgAOAA0ADwAQABAAEAAOAA4ADgANAA0ADQANAA0ADQAN
AA0ADQANAA0ADQANAA0ADQANAA0ADQANAA0ADQANAA0ADAAMAAoACgAKAAsADQANAA0A
DAAMAAwADAAMAAwADQANAA0ADAALAAsACgAMAAwADAAMAAoADAAMAAwADAANAA4ADwAQ
ABMAFAAUABQAFAAUABQAFAAVABYAFgAWABQAEgAOAAsACwAJAAYABAACAAAAAAAAAAAA
AAAAAAEAAwADAAMAAwACAAEAAAD//wAAAQABAAIAAgADAAMAAwAEAAQABAAEAAUABgAG
AAYABgAGAAYACAALAAsACwALAAsACwALAAsACwALAAsADAAMAAwADAAMAAwADQANAAwA
DAANAA0ADQANAA0ADQANAA0ADQATABcAGgAcABoAFQAQAAsA/f/o/83/sP+O/27/Vv9I
/zz/NP86/0v/Yf9+/57/vv/T/+H/6//z//v/BAAHAAsAEQATABIAEgASABMAEQASABIA
EgAVABUAFQAWABQAFAAUABQAFAAUABQAFAAUABQAFAAUABQAFAAUABQAFAAUABQAFAAU
ABMAEwATABEAEQARABEAEQARABEAEQATABMAEwATABUAFQAVABUAFAASABEAEQATABMA
EwATABEAEQARABEAEQARABEAEQASABIAEwATABIAEQAQAA8AEQARABEAEQARABEAEQAQ
ABAAEAAQABAAEAAPAA8ADwAOAA0ADQANAAsACwALAAsACgAJAAgABwAFAAUABQAFAAYA
BQAFAAYABQAFAAUABAAGAAcABwAHAAcABwAHAAcABwAHAAgACQAJAAkACQAJAAkACQAJ
AAkADAAMAAwADQALAAsACwALAAsADAANAA0ADQANAA0ADQALAAwADAAMAA4ADgAOAA4A
DQANAA0ADQANAA0ADQANAA8ADwAOAA4ADgANAA0ADQANAA0ADQAOAA0ADQANAA0ADgAO
AA8ADwAOAA4ADgAQAA4ADQANAA0ADwAPAA8ADwAPAA8ADwAPAA4ADgAPAA8AEAAQABAA
DwANAA4ADgAOABAAEAAQAA8ADQANAA0ADQANAA0ADQANAA0ADQANAA0ADQANAA0ADQAP
AA8ADwAPAA0ADQAMAAwADAAMAAwADQANAA0ADQAMAAwADAAMAAwADAANAA0ADQALAAsA
DAAMAAwADAAMAAwADgAOAA4ADgAOAA0ADQAOAAwADQANAA4ADgAOAA4ADgAOAA8AEAAQ
ABAAEQASABMAFAATABQAFAAUABQAEgAOAAsABwAFAAIAAAD///7///8AAAAAAAAAAAEA
/////////////////////wEAAQAAAAAAAAABAAEAAQAAAAAAAAAAAAEAAgACAAIABAAE
AAQABgAHAAcABwAHAAcABwAHAAcABwAHAAcACAAIAAgACAAIAAgACQAJAAgABgAHAAcA
BwAJAAkACQAJAAsACwANABEAFgAWABQAEQAMAAcA+f/g/8f/rP+K/2r/VP9E/zT/Lv8y
/0P/W/9w/4r/qv/H/9n/4//t//f//v8DAAcACQALAAwADAAMAA0ADQAOAA4ADgAPAA8A
DwAQABAAEAAQABAAEAAQABAAEAAQABAAEAAQABIAEgASABIAEAAQABAAEAASABEAEQAR
AA8ADwAPAA8ADwAPAA8ADwAPAA8ADwAPAA8ADwAPAA8AEQAQABAAEQAPAA8ADwAPAA8A
DwAPAA8AEQARABEAEQAOAA4ADwAPABEAEQARABEADwAPAA8ADwAPAA8ADwAOABAAEAAQ
ABAADgANAA0ADQAOAA0ADQANAAsACwALAAsADAALAAoACQAIAAcABgAFAAUAAwACAAIA
AwADAAMAAgACAAMAAwADAAEAAQABAAEAAQABAAIAAwADAAMAAwADAAUABQAFAAUABQAE
AAMAAwAFAAUABQAFAAUABgAHAAcABQAFAAUABQAFAAYABgAGAAQABAAEAAQABQAFAAUA
BQAFAAUABQAFAAUABQAEAAQABgAFAAUABQADAAMAAwAEAAcABwAHAAcABgAGAAcABwAG
AAYABgAIAAgABwAHAAcABwAHAAcABwAHAAcABwAHAAgACAAJAAkACgAKAAoACQALAAwA
DAAMAAsACgAJAAcABwAHAAcABwAJAAkACQAJAAkACQAJAAkACwALAAsACwAJAAkACQAJ
AAsACwAKAAoACgAKAAoACwAKAAkACAAGAAcACAAJAAoACgALAAsACwAJAAkACgAKAAoA
CgAKAAoACAAIAAgACAALAAwADgAOAA4ADgANAA4ADgAOABEAEgATABQAFAAUABMAEgAU
ABIADgALAAsACQAGAAQAAgAAAAAAAAACAAIAAgADAAIAAQAAAP//AQABAAEAAQADAAMA
AgACAAAAAQABAAEAAgACAAIAAgAFAAYABgAGAAQABAAEAAYACAAJAAoACwAJAAkACQAJ
AAsACwALAAwACgAKAAoACgAMAA0ADQAMAAwADQANAA0ACwALAAsACwAPABEAEQAVABoA
HAAaABUAEgAPAAEA6v/R/7T/kv9y/1z/TP9A/zr/Ov9J/2P/fv+g/8D/1//j/+v/8//9
/wQACwANAA8AEQASABIAEgATABUAFgAWABYAFgAVABQAFAAVABYAFwAYABgAGAAYABgA
GAAYABgAGAAYABgAGAAYABYAFgAWABYAFwAXABgAGQAZABkAGQAZABcAFwAXABcAFwAX
ABcAFwAXABcAFwAXABcAFgAWABcAFwAXABcAFwAXABcAFwAXABcAFwAXABcAFgAWABcA
FwAXABcAFwAXABcAFwAXABcAFQAVABUAFAAUABQAFAAUABIAEQARABEAEgARABEAEQAP
AA8ADwAPAA0ACwAJAAcACAAJAAoACwALAAkACAAIAAkACQAJAAgACAAJAAkACQAJAAkA
CQAJAAsACwAMAA0ADQANAA0ADQANAA0ADQANABAAEAAQABEADwAPAA8ADwARABIAEwAT
ABMAEwATABMAEwAUABQAFAAUABQAFAAUABEAEQARABEAEQARABEAEQATABMAEgASABQA
EwATABMAEQARABEAEgATABMAEwATABIAEgATABMAEgASABIAFAAUABMAEwATABMAEwAT
ABMAEwATABMAEwASABIAEwATABIAEgASABEADwAQABAAEAAQABAAEAAPABEAEQARABEA
EQARABEAEQAPAA8ADwAPAA8ADwAPAA8ADQANAA0ADQANAA0ADAAMAAwADAAMAA0ACwAL
AAsACgAMAAwADAAMAAoACwALAAsACQAJAAoACgALAAwADQAOAAwADAAMAAwADQAOAA8A
EAARABIAEgASABEAEgATABQAFgAYABkAGgAYABYAEgAPAA0ACwAIAAYABgAEAAQABAAC
AAIAAgADAAMAAwADAAMAAwADAAMAAwAFAAUABAAEAAIAAwADAAMABAAEAAQABAAFAAYA
BgAGAAYABgAGAAgACQAJAAkACQAJAAkACQAJAAkACQAJAAoACgAKAAoACgAKAAsACwAK
AAoACwALAAsACwALAAsACwANAA0ADQATABgAHAAaABUADgAJAP3/5v/N/7D/jv9u/1j/
Sv88/zT/OP9J/2H/fP+c/7z/1f/l/+v/9f/9/wQABwALAA0ADwAQABAAEAARABEAEgAS
ABIAFQAVABUAFgAVABQAEwASABQAFAAUABQAEgASABIAEgASABIAEgASABIAEgASABIA
EgARABEAEQARABEAEQARABEAEQARABEAEQARABEAEQATABMAEwATABEAEAAQABEAEQAR
ABEAEQARABEAEQARAA8ADwAPAA8AEAAQABEAEQARABEAEQARAA8ADwAPAA8AEQARABEA
EAAQABAAEAAQABAADwAPAA8ADAALAAsACwALAAsACwALAAoACQAIAAcABQAFAAUABQAH
AAUABAAEAAMAAwADAAIABAAFAAUABQAFAAUABQAFAAMAAwAEAAUABQAFAAUABQAFAAUA
BQAFAAYABgAGAAcABwAHAAcABwAFAAYABwAHAAkACQAJAAkACAAIAAcABgAIAAgACAAI
AAcABwAHAAcABQAFAAUABQAGAAcABwAIAAgABwAHAAcABwAHAAcACAAJAAkACQAJAAoA
CgALAAsADAAMAAwADgAMAAsACwALAA0ADQANAA0ADQANAA0ADQAKAAoACwALAAwADAAM
AAsACwAMAAwADAAMAAwADAALAAsACwALAAsACwALAAsACwANAA0ADQANAAsACwALAAsA
DQANAA0ADQANAA0ADAAMAAwADAAMAA0ADQANAA0ADAAMAAwADAAMAAwADQANAA0ADQAN
AA4ADgAOAA4ADgAOABAAEAAQABAAEAAPAA8AEAAPAA8ADgAMAA4AEAASABIAEgASABUA
FgAWABYAFwAYABkAGgAdAB4AHgAeAB8AHgAbABkAFgATAA8ADAAMAAoACgAKAAgACAAI
AAkACQAJAAkACQAJAAkACQAJAAkACQAIAAgACAAJAAkACQAMAAwADAAMAAsADAAMAAwA
DgAOAA4AEAAPAA8ADwAPABEAEQARABEAEQARABEAEgASABIAEgASABIAEwATABIAEgAT
ABMAEwATABMAEwATABUAFwAXABkAHgAiACIAHwAaABcAEQD+/+X/zP+u/4z/bv9a/0r/
Pv88/0X/V/9s/4T/pP/F/9v/6f/1////BgANABMAFwAZABwAHAAcAB0AHwAgACAAIAAf
AB8AHwAgACIAIgAiACIAIgAiACIAIgAiACIAIgAiACIAIgAiACIAIgAiACIAIgAkACMA
IwAjACEAIQAhACEAIwAjACMAIwAlACUAJQAlACQAIwAiACEAIwAiACIAIwAjACMAIwAj
ACMAIwAjACMAJQAlACUAJQAkACQAJQAlACcAJwAnACcAJwAnACcAJwAnACcAJwAmACYA
JgAmACYAKAAnACcAJwAoACcAJwAnACMAIwAjACMAJAAjACIAIQAfAB8AHwAfAB8AHQAc
ABwAHQAdAB0AHAAaABsAGwAbABsAGwAbABsAGwAbABwAHQAbABsAGwAbAB0AHQAdAB0A
HAAcABwAHQAdAB0AHQAdAB0AHgAfAB8AHQAdAB0AHQAfACAAIAAgAB4AHgAeAB4AHwAf
AB8AHwAfAB8AHwAfABoAFwATABAADQAJAAYAAwABAP///f/8//z/+//6//n/+P/4//n/
+f/2//b/9v/4//r/+f/5//n/9//3//f/9//3//f/9//3//b/9v/3//f/9P/0//T/8//1
//b/9v/2//T/9P/0//P/8//z//P/8//1//X/9f/1//X/9f/1//X/8//z//P/8//1//X/
9f/1//X/9f/0//T/9P/0//T/9f/1//X/9f/0//b/9v/2//b/9P/1//X/9f/1//X/9v/2
//T/9P/0//T/9v/4//j/+P/4//j/+v/8//3//v///wAAAQACAAMABAAEAAQABAACAP7/
+//3//X/8v/w//D/7v/u/+7/7v/u/+7/7//v/+//7//v/+//7//v/+//7//v/+7/7v/w
//H/8f/x//D/8P/w//D/8f/y//L/8v/y//L/8v/0//f/9//3//f/9//3//f/9//3//f/
9//4//j/+P/4//j/+v/7//v/+v/4//n/+f/5//n/+f/5//n/+//7//3/AQAIAAoACAAD
AAAA/f/z/97/xf+o/4j/Zv9O/zz/MP8o/yj/Nf9N/2r/iv+o/8P/0f/Z/+H/6//y//f/
+//9/wEAAgACAAIAAwADAAQABAAEAAUABQAFAAYABAAEAAQABAAGAAYABgAGAAQABAAE
AAQABAAEAAQABAAGAAYABgAGAAQAAwADAAMAAwADAAMAAwABAAEAAQABAAEAAQABAAEA
AwADAAMAAwACAAAA/////wEAAQABAAEAAQABAAEAAQABAAEAAQABAAAAAAABAAEA////
//////8BAAEAAQABAAEAAQABAAAA/v/+//7//v8AAP////////z/+//7//v/+f/5//n/
+f/4//f/9v/1//X/9f/1//X/9//1//T/9P/z//P/8//y//T/9f/1//X/9f/1//X/9f/2
//f/+f/7//v/+//7//v/+//7//v/+//8//z//P/9//3//f/9//3//f/+////////////
////////AAAAAAAAAAAAAAAAAAD///////////////////////////7//v8AAP//////
/////////wAA//////////8AAAAAAQABAAIAAgACAAQAAgABAAEAAQABAAEAAQABAAEA
AQABAAEA/v/+/////////wAAAQABAP//AAAAAAAAAAAAAAAA////////////////////
//////////////////////////////////////////7//v8AAAAAAAABAP////////7/
/v/+//7//v/+//////////////8AAAAA/v8AAAAAAAACAAIAAgACAAMABAAEAAQABwAI
AAkACgALAAwADAAMAAoACAAEAAEA///9//r/+P/2//T/9P/0//b/9v/2//f/9//3//f/
9//1//X/9f/1//X/9f/0//T/9P/1//X/9f/2//b/9v/2//b/9v/1//T/8//y//H/8v/x
//H/8f/x/+//7//v/+//7//v/+//8P/w//D/8P/w/+7/7//v/+7/7v/v/+//7//v/+//
7//v/+//8f/z//f//v/+//z/9//y/+3/4//O/7X/mP94/1b/Pv8s/yD/GP8Y/yn/Qf9e
/3z/nv+3/8X/zf/X/+H/6P/t//H/8//1//T/9P/0//X/9//4//j/+P/7//v/+//8//z/
/P/8//z//P/8//z//P/8//z//P/8//z//P/8//z//P/8//z//P/6//n/+f/5//v/+//7
//v/+f/5//n/+f/5//n/+f/5//v/+//7//v/+f/4//j/+f/7//v/+//7//3//f/9//3/
/f/9//3//f/+//7///////3//f/9//3////////////9//3//f/8//z//P/8//z//P/7
//v/+//6//n/+f/5//f/9//3//f/+P/3//b/9f/z//P/8//z//X/8//y//L/8//z//P/
8v/y//P/8//z//P/8//z//P/8f/x//L/8//z//P/8//z//H/8f/x//H/9P/0//T/9f/1
//X/9f/1//P/9P/1//X/9f/1//X/9f/1//b/9v/2//b/9v/2//b/8//z//P/8//z//P/
8//z//X/9f/0//T/9P/z//P/8//1//X/9f/2//X/9f/1//X/9P/0//X/9f/2//b/9v/4
//b/9f/1//X/9//3//f/9//3//f/9//3//b/9v/3//f/+P/4//j/9//1//b/9v/2//j/
+P/4//f/9f/1//X/9f/1//X/9f/1//X/9f/1//X/9f/1//X/9f/3//f/9//3//f/9//2
//b/9v/2//b/9//3//f/9//2//b/9v/2//b/9v/3//f/9//1//X/9v/2//j/+P/4//j/
9v/2//b/9v/3//X/9P/4//r/+v/6//r/+f/6//r/+v/8//7/AAACAAUABgAGAAYACAAG
AAIA///9//v/+P/2//P/8P/v/+7/7v/u/+7/7//v/+//7//v/+3/7f/t/+3/7//v/+7/
7v/s/+3/7f/t/+7/7v/u/+7/7//w//D/8P/w//D/8P/y//P/8//z//P/8//z//P/8//z
//P/8//0//T/9P/0//T/9P/1//X/9P/2//f/9//3//X/9f/1//X/9//3//f/+/8AAAYA
BgABAPz/+f/x/97/yf+y/5L/cP9S/zz/Kv8a/xj/If8z/0r/Yv+C/6H/uf/H/9P/2//m
/+3/8//3//n//P/8//z//f/9//7//v/+//3//f/9//7//v/+//7//v8AAAAAAAAAAP7/
/v/+//7//v/+//7//v8AAAAAAAAAAAAA//////////////////////////////3//f/9
//3///////////8BAAAAAAABAAEAAQABAAEAAAD///7//f/+////AAABAAAAAAABAAEA
//////////8BAAEAAQABAAEAAQABAAAAAgACAAIAAgACAAEAAQABAAAA/////////f/9
//3//f/+//3//P/7//v/+//7//v/+v/3//X/9P/1//X/9f/0//L/8//z//P/8f/x//H/
8f/z//P/9P/1//X/9f/1//X/8//z//P/8//0//T/9P/1//X/9f/1//X/9f/2//f/9//3
//f/9//3//f/+P/4//j/9v/2//b/9v/1//X/9f/1//f/9//3//f/+f/5//j/+P/2//X/
9f/1//f/9//3//j/+f/5//n/+f/4//j/+f/5//r/+v/6//z/+//5//j/9//5//n/+f/5
//n/+f/5//n/+P/4//n/+f/5//r/+//7//n/+v/6//r/+v/6//r/+f/5//n/+f/5//n/
+f/5//n/+//7//v/+//5//n/+f/5//n/+f/5//n/+f/5//j/+P/2//b/9v/3//n/+f/5
//j/+P/4//j/+P/6//v/+//7//v/+f/6//z//P/8//z//v8AAAEAAgABAAIAAwAEAAcA
CAAIAAgABwAEAP//+//7//n/9v/0//L/8P/w//D/8P/w//D/8f/z//P/8//z//P/8//z
//P/8f/x//D/8P/x//P/9P/1//T/9P/0//T/8//0//T/9P/2//b/9v/4//f/9//3//f/
9//3//f/9//5//n/+f/6//r/+v/6//r/+P/5//n/+P/4//n/+f/5//n/+f/5//n/+f/7
//3/AQAIAAgABgAFAAAA+f/r/9T/uf+c/3r/XP9I/zr/MP8o/yr/P/9Z/3b/lv+2/8v/
0//b/+f/7//2//n/+////wEABAAEAAQABQADAAQABAAEAAUABQAFAAYABQAEAAMAAgAE
AAQABAAEAAQABAAEAAQAAgACAAIAAgAEAAQABAAEAAQAAwADAAMAAwADAAMAAwAFAAUA
BQAFAAQAAwACAAEAAQABAAEAAQADAAIAAgADAAEAAQABAAEAAwADAAMAAwABAAEAAQAB
AAIAAgADAAMAAQABAAEAAQADAAMAAwADAAMAAwADAAIAAgACAAIAAgAAAP///////wAA
////////+//7//v/+//6//n/+P/3//n/+f/5//n/+f/3//b/9v/3//f/9//2//b/9//3
//f/+f/5//n/+f/3//f/+P/5//v/+//7//v/+//7//v/+//8//z//P/9////////////
/f/+//////8BAAEAAQABAAEAAgACAAIAAAAAAAAAAAABAAEAAQABAP//////////AQAB
AAAAAAACAAEAAQABAAEAAQABAAIAAQABAAEAAQACAAIAAwADAAIAAgACAAQAAgABAAEA
AQABAAEAAQABAP///////////v/+//////8AAAAAAAD/////AAAAAAAA/v/+//7//f//
//////////3//f/9//3////////////9//3//f/9//////////////////7//v/+//7/
/v///wEAAQABAAAAAgACAAIAAgACAAAAAQACAAMABAAHAAgACAAIAAcACAAJAAoADQAO
AA4ADgAOAAwACAAFAAUAAwAAAP7/+v/4//j/+P/2//b/9v/3//n/+f/5//n/+f/5//n/
+f/7//v/+v/6//j/+f/5//n/+v/6//r/+v/5//r/+v/6//z//P/8//7//f/9//3//f/9
//3//f/9//v/+//7//z//v/+//7//v/8//3//f/8//7//////////f/9//3//f//////
//8DAAoADgAQAAsABgADAPn/5v/N/7T/lv9y/1T/RP82/yj/Jv8x/0X/Xv98/57/vf/P
/9n/4//t//T/+f///wMABQAEAAQABAAFAAUABgAGAAYABwAHAAcACAAGAAYABgAGAAYA
BgAGAAYACAAIAAgACAAGAAYABgAGAAYABgAGAAYABAADAAMAAwAFAAUABQAFAAUABQAF
AAUABQAFAAUABQAFAAUABQAFAAUABAAEAAUABQAFAAUABQAFAAUABQAFAAMAAwADAAMA
BAAEAAUABQADAAMAAwADAAUABQAFAAUABQAFAAUABAAEAAQABAAEAAQAAwADAAMAAgAB
AAEAAQD//////////wAA///+//3/+//7//v/+//9//v/+v/6//n/+f/5//j/+v/7//v/
+//7//v/+//7//n/+f/6//v//f/9//3//f/9//3//f/9//7//v/+////////////////
/wAAAQABAAEAAQABAAEAAQACAAIAAgAEAAQABAAEAAMAAwADAAMAAQABAAEAAQADAAMA
AgACAAQAAwADAAMAAwADAAMABAADAAMAAwADAAQABAAFAAUABAAEAAQABgAEAAMAAwAD
AAUABQAFAAUABQAFAAUABQACAAIAAwADAAMABAAFAAUAAwAEAAQABAAEAAQABAADAAUA
BQAFAAUAAwADAAMAAwAFAAUABQAFAAMAAwADAAMABAAFAAYABwAHAAcABgAGAAYABgAG
AAcABwAHAAcABgAGAAYABgAGAAYABwAHAAcABQAFAAYABgAGAAYABgAGAAgACAAKAAoA
CgAKAAsADAAMAAwADQAOAA8AEAARABIAEgASABIAEAAMAAkACQAHAAQAAgD+//z//P/8
//z//P/8//3//f/9//3//f/9//3//f/9///////+//7//f/9//z/+//+//7//v/+//3/
/v/+//7///8AAAEABAAFAAUABQAFAAMAAwADAAMABQAFAAUABgAEAAQABAAEAAYABwAH
AAYABgAHAAcABwAHAAcABwAHAAcACQALAAsAEAAUABQAEwAMAAcAAwD0/9n/vv+i/37/
Yv9M/zr/Lv8s/zX/R/9a/3D/kP+x/8n/2f/l/+//+P///wMABwAJAAoACgAKAAsADQAO
AA4ADgAPAA8ADwAQABAAEAAQABAAEgASABIAEgAQABAAEAAQABIAEgASABIAEAAQABAA
EAASABEAEQARABEAEQARABEAEQARABEAEQARABEAEQARABEAEQARABEAEwASABIAEwAR
ABEAEQARABEAEQARABEAEQARABEAEQASABIAEwATABEAEQARABEAEQARABEAEQARABEA
EQAQABIAEgASABIAEgARABEAEQASABEAEQARAA8ADwAPAA8ADgANAAwACwAJAAkACQAJ
AAkABwAGAAYABwAHAAcABgAEAAUABQAFAAQAAwACAAEAAgADAAUABwAFAAUABQAFAAUA
BQAFAAUABAAEAAQABQAFAAUABQAFAAcACAAJAAkACAAHAAYABQAFAAYABgAGAAYABgAG
AAYABQAFAAUABQAFAAUABQAFAAMAAwACAAIAAwADAAQABQAFAAUABQAGAAUABQAFAAUA
BQAGAAgACQAHAAYABQAGAAgABwAHAAcABwAHAAcABwAGAAUABAADAAMABAAGAAcABgAG
AAYABQAHAAgACAAIAAgACAAIAAcABwAHAAcABwAHAAcABwAHAAcABwAHAAcABwAHAAcA
BwAJAAkACQAJAAcABwAGAAYABgAGAAYABwAJAAkACQAIAAgACAAIAAgACgAJAAkACgAI
AAgACAAIAAsADAAMAAwADwAQABEAEgATABQAFAAUABIAEAAMAAkABwAFAAIAAAAAAP7/
/v/+//z//P/8//3///////////////////////3//f/8//z//P/9//3//f8AAAAAAAAA
AP//AAAAAAAAAQACAAMABgAFAAUABQAFAAcABwAHAAcABgAFAAQABAAEAAQABAAEAAQA
BQAFAAQABAAFAAUABQAHAAcABwAHAAcABQAHAAkAEAAUABQAEQAMAAcA+//o/83/tP+U
/3L/WP9I/zr/Lv8u/zv/U/9u/47/rv/H/9f/3//p//P/+v///wMABQAJAAoACgAKAAsA
CwAMAAwADAALAAsACwAMAA4ADgAOAA4ADQAMAAsACgALAAwADQAOAAwADAAMAAwADAAM
AAwADAAOAA0ADQANAA0ADQANAA0ADQANAA0ADQALAAsACwALAAsACwALAAsADQAMAAwA
DQAMAAsACgAJAAoACwAMAA0ACwALAAsACwAKAAoACwALAAsACwALAAsACwALAAsACwAL
AAsACwAKAAgACAAIAAgACAAHAAcABwAGAAUABQAFAAMAAwADAAMABAADAAIAAQD/////
/////////f/8//z//////////v/8//3//f/9//7///8AAAEAAQABAAIAAwADAAMAAwAD
AAMAAwADAAMAAgACAAIAAwAEAAUABgAHAAUABgAHAAcABwAHAAcABwAJAAoACgAKAAkA
CAAHAAYABwAHAAcABwAFAAUABQAFAAcABwAGAAYACAAHAAcABwAHAAcABwAIAAkACQAJ
AAkABgAGAAcABwAIAAgACAAKAAoACQAJAAkABwAHAAcABwAJAAkACQAJAAYABgAHAAcA
CAAIAA==
         </WaveFormData>
      </LeadData>
      <LeadData>
         <LeadByteCountTotal>10000</LeadByteCountTotal>
         <LeadTimeOffset>0</LeadTimeOffset>
         <LeadSampleCountTotal>5000</LeadSampleCountTotal>
         <LeadAmplitudeUnitsPerBit>4.88</LeadAmplitudeUnitsPerBit>
         <LeadAmplitudeUnits>��V</LeadAmplitudeUnits>
         <LeadHighLimit>2147483647</LeadHighLimit>
         <LeadLowLimit>268435456</LeadLowLimit>
         <LeadID>V2</LeadID>
         <LeadOffsetFirstSample>0</LeadOffsetFirstSample>
         <FirstSampleBaseline>0</FirstSampleBaseline>
         <LeadSampleSize>2</LeadSampleSize>
         <LeadOff>FALSE</LeadOff>
         <BaselineSway>FALSE</BaselineSway>
         <ExcessiveACNoise>FALSE</ExcessiveACNoise>
         <MuscleNoise>FALSE</MuscleNoise>
         <LeadDataCRC32>582715985</LeadDataCRC32>
         <WaveFormData>
8P/w//H/8f/u/+7/7v/u//D/8P/w//D/7v/u/+7/7v/u//D/8v/y//T/+v8GABEAFgAW
ABYAGAASAAEA4//J/7b/pf+c/5r/mv+a/6H/q/+y/7r/xP/P/9L/zP/L/9L/3f/j/+j/
7//z//T/9//7//v/+//8//z//P/9//3/+//8//z//P/8//z//P/8//z//f/9//3//f/9
//7//v/+//7//v/+//////////////////////8AAAAAAAAAAAEAAQABAAEAAQABAAIA
AgAAAAAAAAAAAAIAAgADAAMABAAEAAQABQAFAAUABgAGAAkACQAJAAkACQAJAAkACwAM
AA0ADQAOAA8AEAARABIAEwAUABYAFwAZABoAHAAeAB4AHwAiACQAJQAlACcAKQAoACgA
KQArACsAKwArACsALAAsACwALAAqACoAKgApACkAJwAmACUAJAAiACEAHwAfAB0AGwAa
ABoAGAAXABUAEwARABAADgAOAA4ADQAKAAsACgAJAAgABwAGAAYABQAGAAYABQAFAAMA
AgABAAEABAAEAAMAAwABAAEAAQABAAEAAQABAAEAAQAAAAAAAAAAAAAAAAAAAAIAAgAC
AAIAAAAAAAAAAAAAAAAAAAAAAAAAAAAAAAEAAQABAAEAAQADAAMAAwADAAMAAwAEAAQA
AgABAAEAAQADAAMAAwADAAEAAgADAAMAAgACAAIAAgACAAIAAgACAAAA////////////
//////////7//v/+//7//v/9//3/+//7//v/+//7//r/+v/6//j/+P/4//j/+v/6//r/
+v/6//r/+f/5//f/+P/4//j/+f/5//n/+f/3//f/+P/4//b/9v/4//j/+P/6//r/+v/6
//v/+//7//v/+//8//z//v////////////3//f/8//v/+v/4//X/9f/0//L/8f/x//P/
8//0//T/9P/y//H/8f/x//H/8f/x//L/8v/x//H/8f/y//L/8v/y//P/8//0//X/9f/0
//T/9P/0//P/8//x//H/8v/y//H/8f/x//H/8P/w//D/8f/x//D/8P/w//D/8P/w//D/
8P/w//D/8P/w//D/8P/w//L/9P/6/wQADwAWABgAFgAUABAA/f/h/8X/sv+h/5b/lP+W
/5b/mf+l/7D/uP/C/83/zv/I/8f/zP/R/9n/4P/n/+3/8P/1//j/9//2//b/9v/2//f/
9//5//r/+v/6//j/+P/4//j/+v/7//v/+//7//v//P/8//z//P/8//z//f/9//3//f/7
//v/+//7//z//P/8//z//f/9//3//f/9//3//v/+//7//v/+//7//P/8//3//f/+//7/
/v////////8AAAAAAQABAAEAAQADAAMAAwAFAAYABwAHAAgACwAMAA0ADgANAA4AEAAR
ABMAFAAWABgAGgAbAB4AIAAhACEAIwAlACYAJgAnACkAJwAnACcAJwAoACgAKAAoACgA
KAAoACcAJQAjACIAIQAgAB4AHQAbABkAFwAVABQAEAAOAA0ACwAJAAcABgAEAAAAAAD/
//z/+//6//n/+P/3//b/9v/1//L/8v/x//H/8f/w/+//7//u/+7/7f/t/+//7//v/+//
7f/t/+3/7f/t/+z/7P/s/+7/7v/u/+7/7P/s/+z/7P/u/+7/7v/u/+z/7P/s/+z/7v/u
/+7/7//v/+//7//v/+3/7f/t/+3/7//v//D/8P/u/+3/7f/t/+3/7f/t/+3/6//s/+3/
7f/s/+z/7P/s/+z/7P/s/+z/7P/r/+v/6//r/+v/6//r/+v/6v/q/+r/6v/q/+n/6f/r
/+v/6//r/+n/6P/o/+j/6f/q/+v/7P/q/+r/6v/q/+j/6P/n/+f/6f/q/+r/6v/p/+n/
6f/p/+n/6f/q/+r/6v/q/+r/6v/o/+j/6P/p/+n/6v/q/+z/7P/s/+z/7P/s/+//7//v
/+//8f/y//L/9P/z//P/8//z//X/9f/0//P/8f/u/+r/6f/n/+b/5v/n/+f/5//o/+j/
6P/m/+X/5f/n/+f/5//n/+f/5v/k/+P/5f/m/+b/5v/k/+X/5f/m/+f/5//m/+b/6P/o
/+f/5//l/+X/5v/m/+X/5f/l/+X/5P/k/+T/5f/l/+T/5P/k/+b/5v/m/+b/5P/k/+T/
5P/m/+b/5v/m/+r/7P/w//r/BwAMAA4ADgAOAAYA7//P/7P/ov+R/4b/hP+I/4j/i/+T
/6L/rv+2/7//xv/I/8f/xv/J/9H/2v/d/+H/6P/t/+//7//v//D/8P/w//H/8f/x//L/
8v/y//L/8v/y//L/8v/z//P/8//z//P/9P/0//T/9P/0//T/9f/1//X/9f/3//f/9//3
//b/9v/2//b/9//3//f/9//3//f/+P/4//r/+v/6//r//P/8//3//f/8//z//P/9////
//8AAAAAAQABAAEAAQADAAMAAwAFAAYABwAHAAgACQAKAAsADAAPABAAEgATABcAGAAa
ABwAHAAdACAAIgAkACUAKAArACwALAAtAC8AMQAxADEAMQAyADIAMgAyADAAMAAwAC8A
MQAvAC4ALQAqACgAJwAlACMAIQAfAB4AGgAYABcAFQATABEAEAAOAAwADAALAAgABQAE
AAMAAgADAAIAAgABAAAAAAD////////+//3//f/+//7//f/9//3//f/9//3//f/9//3/
/f/9//z//P/8//z//P/8//z//P/8//z//P/6//r/+v/6//z//P/8//z//P/8//z//f/7
//v/+//7//v/+//7//v/+f/5//r/+v/8//v/+//7//v/+//7//v/+f/6//v/+//8//z/
/P/8//r/+v/6//r/+v/5//n/+f/5//n/+f/5//v/+v/6//r/+v/6//n/+f/5//n/+f/5
//n/+P/4//j/+v/6//r/+v/4//j/+P/4//r/+v/5//n/+f/6//r/+v/5//n/+f/5//f/
9//4//j/+P/4//j/+P/6//z//P/8//z//P/9//3//f/9//7/AAABAAQAAwADAAMAAwAD
AAMAAgABAP7//P/5//n/9//2//b/9//5//n/+v/6//j/9v/1//X/9f/1//X/9f/3//b/
9P/z//H/8v/y//L/9P/1//X/9v/1//X/9P/0//b/9v/1//X/8//z//T/9P/z//P/8//z
//T/9P/0//X/8//y//L/8v/0//T/9P/0//T/9P/0//T/9P/0//T/9P/4//z//v8GABMA
HgAgAB4AHgAcAA0A7//R/7r/qf+e/57/nv+e/5//qf+y/7r/xP/P/9T/0P/L/9D/2//h
/+j/7//z//b/+f/9//3//f/+/wAAAAABAAEAAAAAAP///v8AAAAAAAAAAAAAAQABAAEA
AwADAAQABAAEAAQABAAEAAMAAwADAAMAAwADAAMAAwAEAAQABAAEAAUABQAFAAUABQAF
AAYABgAIAAgACAAIAAgACAAJAAkACgAKAAoACwALAAsADAAMAA8ADwAPAA8ADwAPAA8A
EQAUABUAFQAWABUAFgAXABgAGQAaABwAHQAhACIAJAAmACYAJwAqACwAKwArAC0ALwAy
ADIAMwA1ADMAMwAzADMANAA0ADQANAAyADIAMgAxADEALwAuAC0ALAAqACkAJwAlACMA
IQAgAB4AHAAbABkAGQAXABYAFAAUABQAEwAQAA8ADgANAAwACwAKAAoACQAKAAoACQAJ
AAkACAAHAAcACAAIAAcABwAHAAcABwAHAAUABQAFAAUABwAGAAYABgAGAAYABgAGAAgA
CAAIAAgACAAIAAgACAAIAAgACAAIAAoACgAKAAsACwALAAsACwALAAsACwALAAsACwAM
AAwADAALAAsACwANAA0ADQANAAsADAANAA0ACgAKAAoACgAKAAoACgAKAAoACQAJAAkA
CQAJAAkACQAHAAYABgAGAAgACAAHAAcABwAHAAcABwAHAAYABgAGAAYABgAGAAYABAAE
AAQABAAEAAQAAwADAAMABAAEAAQAAQABAAEAAQADAAMABAAEAAIABAAEAAIAAwAEAAUA
BgAFAAUABQAFAAUABgAGAAgACwALAAsACwAJAAkACAAHAAQAAgD//////f/8//z//f/9
//3//v/+//7//P/7//v/+//7//v/+//7//r/+P/3//f/+P/4//j/+P/5//n/+v/7//v/
+v/6//j/+P/3//f/9//3//j/+P/1//X/9f/1//T/9P/0//X/9//2//b/9v/0//T/9P/0
//T/9P/0//T/9P/0//T/9P/2//j//P8GABMAGgAcABoAGgAUAAUA5//L/7j/p/+a/5j/
mv+Y/53/p/+y/7z/xv/R/9L/0P/P/9T/2f/f/+b/7f/x//T/+f/7//v/+//8//z//P/9
//3//f/+//7//v/8//z//P/8//z//f/9//3//f/9//7//v/+//7//v/+////////////
//////////8AAAAAAAAAAAEAAQABAAEA/////wAAAAACAAIAAgACAAAAAAABAAEAAgAC
AAIAAwADAAMABAAEAAUABQAFAAUABwAHAAcACQAIAAkACQAKAAsADAANAA4AEQASABQA
FQAVABYAGAAaAB4AHwAiACQAIwAjACUAJwAqACoAKwAtAC0ALQAtAC0ALAAsACwALAAs
ACwALAArACsAKQAoACcAJgAkACMAIQAfAB0AGwAaABgAFgAVABMAEwARABAADgAKAAoA
CQAGAAcABgAFAAQAAwACAAIAAQD+//7//f/9/////v/9//3//f/8//r/+f/7//v/+//7
//v/+//7//v/+//6//r/+v/8//z//P/8//r/+v/6//r/+v/6//r/+v/6//r/+v/6//r/
+v/6//v/+//7//v/+//9//3//f/9//3//f/+//7//v/9//3//f/9//3//f/9//3//v//
/////v/+//7//v/+//7//v/+/wAA/////////f/9//3//f////7//v/+//z//P/7//v/
/f/9//3//f/9//z//P/8//r/+v/6//r//P/8//z//P/6//r/+f/5//v//P/8//z/+//7
//v/+//9//3//v/+//7//v/+//7//P/8//z//f/9//7//v/+//7//v/+//7//v/+/wEA
AQABAAEAAwAEAAQABgAFAAUABQAFAAUABQAEAAMAAAD+//v/+//5//j/+P/5//n/+f/6
//r/+v/4//f/9//3//f/9//3//f/9v/0//P/8//0//T/9P/0//X/9f/2//X/9f/0//T/
9v/2//X/9f/x//H/8v/y//P/8//z//P/8v/y//L/8//z//L/8v/y//L/8v/y//L/8P/w
//D/8P/y//L/8v/y//T/+P/6//7/CQAWABwAGgAaABgADQDx/9H/uP+n/5b/jP+M/4z/
jf+T/6D/rP+2/8H/zP/Q/8//0P/R/9P/2v/h/+f/7P/x//f/9//3//j/+v/6//v/+//5
//r/+v/6//r/+v/6//r/+P/5//n/+f/7//v//P/8//z//P/8//z/+//7//v/+//9//3/
/f/9//z//P/8//z/////////////////AAAAAP///v/9//z//v/+///////+//7//v//
/wEAAQACAAIAAwADAAMAAwAFAAUABQAHAAoACwALAAwADQAOAA8AEAATABQAFgAXABcA
GAAaABwAIAAhACQAJgApACkAKwAtACwALAAtAC8AMQAxADEAMQA0ADQANAA0ADQANAA0
ADMAMwAxADAALwAuACwAKwApACcAJQAjACIAIAAeAB0AGwAZABcAFgAUABIAEgARAA4A
DAAKAAgABgAHAAYABgAFAAQABAADAAMAAwACAAEAAQACAAIAAQABAP//////////AQAB
AAEAAQABAAAAAAAAAAAAAAAAAAAAAQACAAMABAACAAIAAgACAAIAAgACAAIAAgACAAIA
AwADAAMAAwADAAUABQAFAAUAAwADAAQABAAGAAUABQAFAAUABQAFAAUABwAIAAkACQAI
AAgACAAIAAgACAAIAAgACgAJAAkACQAJAAkACQAJAAkACAAIAAgACAAIAAcABwAHAAcA
BwAHAAcABgAGAAYACAAIAAgACAAIAAgACAAIAAgACAAHAAcABQAGAAYABgAHAAcABwAH
AAcABwAIAAgABgAGAAgACAAIAAgACwALAAsACwANAA4ADgAQABEAEQARABEADwAPAA4A
DQAKAAgABQAFAAcABgAGAAcABQAFAAYABgAGAAQAAwADAAMAAwADAAMAAwACAAAA//8B
AAIAAgACAAAAAQABAAIAAwADAAIAAgACAAIAAQABAAEAAQACAAIA///////////+//7/
/v///wEAAAAAAAAA/v/+//7//v/+//7//v/+//7//v/+//7/AAACAAYAEAAdACgAKgAo
ACoAKAAZAP3/3//K/7n/qv+m/6T/pP+l/6v/tv/A/8r/1//e/9r/1f/a/+H/5//w//f/
+//+/wMABQAFAAUABgAGAAYABwAHAAcACAAIAAgACAAIAAgACAAIAAkACQAJAAcABwAI
AAgACAAIAAgACAALAAsACwALAAkACQAJAAkACgAKAAoACgAJAAkACQAJAAkACQAKAAoA
DAAMAAwADAAKAAoACwALAA4ADgAOAA8ADwAPABAAEAARABEAEQARABMAEwATABUAFQAV
ABQAFAAXABgAGQAaABkAGgAcAB0AHwAgACIAJAAmACcAKgAsACsAKwAtAC8AMAAwADEA
MwAzADMAMwAzADIAMgAyADIAMgAyADIAMQAxAC8ALgAtACwAKgApACcAJQAjACEAIAAc
ABoAGQAXABYAFQAVABQAEAAQAA8ADAANAAwACwAKAAkACAAIAAcABgAGAAUABQAHAAYA
BQAFAAQABAADAAMAAwADAAMAAwADAAMAAwADAAEAAAAAAAAAAAAAAAAAAAD+//7//v/+
//7//v/+//7//P/8//z//P/6//r/+v/7//v/+//7//v/+//7//v/+//5//n/+v/6//r/
+f/5//n/+f/5//n/+f/5//r/+//7//r/+v/6//r/+v/6//r/+v/6//n/+f/5//f/9//3
//f/9//2//b/9v/2//b/9f/1//X/9f/1//X/8//y//L/8v/0//T/9P/0//L/8v/y//L/
8P/w/+//7//v//D/8P/w//H/8f/x//H/7//v//D/8P/y//L/8v/y//P/8//z//P/8//0
//T/9v/3//f/9//3//f/9//2//X/9v/0//H/8f/v/+7/7v/v/+//7//w//D/8P/u/+3/
7f/t/+3/7f/t/+3/7P/q/+n/6f/q/+r/6v/q/+v/6//s/+3/7f/s/+z/7P/s/+v/6//p
/+n/6v/q/+f/5//n/+f/6P/o/+j/6f/p/+j/6P/o/+j/6P/o/+j/6v/q/+r/6v/o/+j/
6P/o/+r/7v/y//r/BwAOABAADgAOAAoA+//f/8P/rv+d/5L/jv+O/47/kf+Z/6T/rv+4
/8H/xv/E/8H/xP/L/9P/2v/f/+P/6P/r/+3/7f/t/+7/8P/w//H/8f/v//D/8P/w//L/
8v/y//L/8P/x//H/8f/x//H/8v/y//L/8v/y//L/8//z//P/8//z//P/8//z//T/9P/0
//T/9f/1//X/9f/1//X/9v/2//j/+P/4//j/+P/4//n/+f/6//r/+v/7//v/+//8//z/
+v/5//j/9//3//f/9//5//j/+f/5//r/+//8//3//v/9//7/AAABAAUABgAIAAoACgAL
AA4AEAAPAA8AEQATABYAFgAXABkAFwAXABcAFwAYABgAGAAYABgAGAAYABcAFQATABIA
EQAQAA4ADQALAAkABwAFAAQAAgAAAP///f/7//n/+P/2//T/9P/z//D/7//u/+3/7P/r
/+r/6v/p/+j/6P/n/+f/5//m/+X/5f/m/+b/5f/l/+X/5f/l/+X/4//j/+P/4//l/+T/
5P/k/+L/4v/i/+L/4v/i/+L/4v/k/+T/5P/k/+T/5P/k/+T/5P/k/+T/5f/l/+X/5f/l
/+f/5//n/+f/5//n/+j/6P/o/+f/5//n/+f/5//n/+f/5//o/+n/6f/o/+j/6P/o/+j/
6P/o/+j/5v/l/+X/5f/l/+X/5f/l/+X/5P/k/+T/5P/k/+P/4//j/+P/4//j/+X/5P/k
/+T/5P/k/+T/5P/i/+L/4v/i/+L/4v/h/+H/4//k/+T/5P/h/+H/4f/h/+P/4//k/+T/
4v/i/+L/4v/i/+D/4P/i/+L/4v/i/+L/4//j/+P/4//j/+T/5P/m/+f/5//n/+f/6P/p
/+n/6f/q/+j/5f/l/+P/4v/i/+P/4f/h/+L/4v/i/+D/3//f/93/3f/d/93/3//e/9z/
2//b/9z/3P/c/9r/2//b/9z/3//f/97/3v/d/9z/2v/Z/9n/2f/a/9r/2f/Z/9n/2f/Y
/9j/2P/Z/9n/2P/Y/9j/2P/Y/9j/2P/Y/9j/2P/Y/9j/2P/Y/9j/2v/c/97/5P/v//7/
BAACAAAA/v/z/9f/uf+i/5H/fv92/3L/cv9x/3f/hP+S/5z/p/+y/7j/tf+2/7f/uf/C
/8v/0f/U/9n/3f/d/93/3v/g/+D/4f/h/+H/4v/i/+L/4v/i/+L/4v/i/+P/4//j/+H/
4f/i/+L/5P/k/+T/5P/n/+f/5//n/+X/5f/l/+X/6P/o/+j/6P/n/+f/5//n/+n/6f/q
/+r/6v/q/+r/6v/q/+r/6//r/+z/7P/s/+3/7f/t/+7/7v/x//H/8f/x//P/8//z//X/
9P/1//X/9v/5//r/+//8//3//v8AAAEAAwAEAAYACAAMAA0AEAASABMAEwAVABcAGgAa
ABsAHQAfAB8AHwAfACMAJAAlACYAKAAoACgAJwApACcAJgAlACYAJAAjACEAHQAbABkA
GAAWABQAEwARAA8ADQAMAAoABgAGAAUAAgABAAAA///+//3//P/8//v/+v/6//n/+f/5
//j/9//3//j/+P/3//f/9//3//f/9//1//X/9f/1//X/9P/0//T/9v/2//b/9v/1//T/
8//y//P/9P/1//b/9P/0//T/9P/0//T/9P/1//f/9//3//f/9//3//f/9//3//f/+P/4
//j/9//3//f/9//3//f/9//1//b/9//3//b/9v/2//b/+P/4//j/+P/4//f/9//3//f/
9//3//f/+f/4//j/+P/2//b/9f/1//f/9//3//f/9//2//b/9v/0//T/9P/0//b/9v/2
//b/9v/2//X/9f/1//b/9v/2//X/9f/0//b/9v/2//b/+f/5//n/+f/3//j/+P/6//v/
+//7//v/+//7//r/+f/6//j/9f/1//b/9v/3//n/9//3//j/+P/4//b/9f/1//f/9//3
//f/9//2//T/8//1//b/9v/2//b/9//3//j/+f/5//j/+P/4//j/9//3//P/8//0//T/
9f/1//X/9f/0//T/9P/1//X/9P/0//T/8v/y//L/8v/0//T/9P/0//T/9P/0//T/9v/6
//7/CAAVABwAHgAeAB4AGAAFAOf/zf+6/6n/nv+a/57/nv+f/6n/tP+8/8T/0f/W/9L/
z//W/9//5f/s//H/8//4//3/////////AAAAAAAAAQABAAEAAgACAAIAAAAAAAAAAAAA
AAEAAQABAAMAAwAEAAQAAgACAAIAAgAFAAUABQAFAAMAAwADAAMABAAEAAQABAAFAAUA
BQAFAAUABQAGAAYABgAGAAYABgAGAAYABwAHAAgACAAIAAkACwALAAwADAALAAsACwAL
AA0ADQANAA8AEgATABMAFAAVABYAFwAYABkAGgAcAB0AHwAgACIAJAAkACUAKAAqACsA
KwAtAC8AMAAwADEAMwAzADMAMwAzADIAMgAyADIAMAAwADAALwAvAC0ALAArACoAKAAn
ACUAJQAjACEAIAAeABwAGwAZABcAFQAUABIAEAAQAA8ADAALAAoACQAIAAkACAAIAAcA
BgAGAAUABQAHAAYABQAFAAQABAADAAMAAwADAAMAAwADAAMAAwADAAEAAAAAAAAAAgAC
AAIAAgACAAIAAgACAAAAAAAAAAAAAgACAAIAAgACAAIAAgADAAMAAwADAAMABQAFAAUA
BQAFAAUABgAGAAYABQAFAAUABQAFAAUABQAEAAQABAADAAEAAAD///7//f/8//v/+v/6
//n/+f/5//f/9//3//f/+f/4//j/+P/2//b/9f/1//X/9f/1//X/9//2//b/9v/0//T/
9P/0//b/9v/2//b/9v/2//X/9f/3//b/+P/4//j/+P/5//n/+f/5//f/+P/4//r/+f/5
//n/+f/5//n/+P/3//j/9v/z//P/9P/0//X/9//5//n/+v/6//j/9v/1//X/9P/z//L/
8f/x//D/7v/t/+3/7v/u/+7/7v/v/+//8P/v/+//7v/u/+7/7v/t/+3/6//r/+z/7P/r
/+v/6//r/+r/6v/q/+v/6//q/+r/6v/q/+r/6v/q/+z/7P/s/+z/7P/s/+z/7P/u/+7/
8v/6/wUAEAAUABIAEgASAAcA7f/N/7b/p/+W/5D/kv+Q/4//l/+i/6z/tP+9/8j/xv/D
/8b/y//R/9j/3//l/+r/7f/v/+//7//w//D/8P/x//H/8//0//T/9P/y//L/8v/y//T/
9f/1//X/9f/1//b/9v/2//b/9v/2//f/9//3//f/9//3//f/9//6//r/+v/6//n/+f/5
//n/+f/5//r/+v/8//z//P/8//r/+v/7//v//P/8//z//f/9//3//v/+////////////
AQABAAEAAwACAAMAAwAEAAYACAAKAAwACwAMAA4ADwATABQAFgAYABoAGwAeACAAIQAh
ACMAJQAmACYAJwApACkAKQApACkAKgAqACoAKgAoACgAKAAnACcAJQAkACMAJAAiACEA
HwAdABsAGQAYABQAEgARAA8ADwANAAwACgAGAAYABQACAAEAAAD///7//f/8//z/+//4
//j/9//3//n/+P/3//f/9v/2//X/9f/3//f/9//3//X/9f/1//X/9f/0//T/9P/2//b/
9v/2//T/9P/0//T/9v/2//b/9v/0//T/9P/0//b/9v/2//f/9//3//f/9//1//X/9f/1
//X/9f/2//b/9P/z//P/8//z//P/8//z//H/8v/z//P/8v/y//L/8v/y//L/8v/y//L/
8f/x//H/8f/x//H/8f/x//D/8P/w//D/8P/v/+//7//v/+//7//v/+7/7v/u/+z/7P/s
/+z/7P/s/+z/7P/s/+z/6//r/+v/7P/s/+z/6//r/+v/6//r/+v/7P/s/+7/7v/s/+z/
7P/s/+3/7f/t/+3/7f/u/+7/8P/w/+//7v/t/+//7//u/+3/7v/s/+n/6f/r/+r/6v/r
/+3/7f/u/+7/7P/q/+n/6f/p/+n/6f/p/+n/6P/m/+X/4//k/+T/5P/m/+f/5//o/+f/
5//m/+b/6P/o/+f/5//l/+X/5v/m/+X/5f/l/+X/5v/m/+b/5//l/+T/5P/k/+b/5v/m
/+b/5v/m/+b/5v/m/+b/5v/m/+j/6v/s//D//f8IAA4AEAAMAAoAAQDp/8X/rP+d/4z/
gP+A/4D/f/+H/5L/oP+o/7P/wP/E/8H/xP/F/8n/0P/Z/93/4P/n/+3/7f/t/+7/8P/w
//H/8f/v//D/8P/w//L/8v/y//L/8v/z//P/8//z//P/9P/0//T/9P/0//T/8//z//P/
8//0//X/9v/3//b/9v/2//b/9//3//f/9//5//n/+v/6//r/+v/6//r/+v/6//v/+//8
//z//P/9//3//f/+//7/AQABAAEAAQADAAMAAwAFAAYABwAHAAgACQAKAAsADAANAA4A
EAARABQAFgAZABwAHQAdAB8AIAAiACMAJgApACoAKgArAC0ALQAtAC0ALQAwADAAMAAw
AC4ALgAuAC0ALwAtACwAKwAoACYAJQAjAB8AHQAbABoAGQAYABgAFwAUABEADwAMAAwA
DAALAAgABQAEAAMAAgD///7//v/9//7//v/9//3//f/8//v/+//8//z/+//7//v/+//7
//v/+//7//v/+//9//z//P/8//r/+v/6//r//P/8//z//P/8//z//P/8//z//P/8//z/
/P/8//z//f/7//v/+//7//3//f/9//3//f/9//7//v/8//v/+//7//3//f/9//3/+//8
//3//f/8//z//P/8//z//P/8//z//P/7//v/+//9//3//f/9//3//P/8//z//P/8//v/
+//7//v/+//7//v/+v/6//r/+v/6//r/+v/6//r/+v/6//r/+v/5//n/+//8//r/+v/8
//z//P/8//3//f/9//3/+//8//z//v////////////7//f/7//n/+f/4//b/9//5//j/
+P/5//v/+//8//z//P/6//n/+f/3//f/9//3//b/9P/x/+//8P/y//P/9P/0//X/9f/2
//f/9//2//b/9P/0//P/8//z//P/9P/0//X/9f/1//X/8v/y//L/8//z//L/8v/y//D/
8P/w//D/8v/y//L/8v/y//L/8v/y//T/+P/6/wAADwAaAB4AHAAcABgACwDv/9H/vP+p
/5r/lv+Y/5b/lf+b/6j/sP+4/8f/zv/O/8n/zP/T/9v/4P/l/+v/8P/1//f/9//3//j/
+P/4//n/+f/5//r/+v/6//r/+v/6//r//P/9//3//f/9//3//v/+//z//P/8//z/////
//////////////////7//v/+//7/AQABAAEAAQD/////AAAAAAAAAAAAAAAAAAAAAAEA
AQACAAIAAgADAAMAAwAEAAQABQAFAAUABQAHAAcABwAJAAoACwALAAwADQAOAA8AEAAT
ABQAFgAXABcAGAAaABwAHgAfACIAJAAjACMAJQAnACYAJgAnACkAKwArACsAKwAqACoA
KgAqACoAKgAqACkAJwAlACQAIwAiACAAHwAdAB0AGwAZABgAFgAUABMAEQARAA8ADgAM
AAoACgAJAAYABQAEAAMAAgABAAAAAAD///7//v/9//3//f/8//v/+//8//z/+//7//v/
+//7//v/+//7//v/+//5//j/+P/4//r/+v/6//r/+P/4//j/+P/6//r/+v/6//r/+v/6
//r/+v/6//r/+//7//v/+//7//v/+//7//v/+//7//z//P/+//3//f/9//v/+//7//v/
+//8/w==
         </WaveFormData>
      </LeadData>
      <LeadData>
         <LeadByteCountTotal>10000</LeadByteCountTotal>
         <LeadTimeOffset>0</LeadTimeOffset>
         <LeadSampleCountTotal>5000</LeadSampleCountTotal>
         <LeadAmplitudeUnitsPerBit>4.88</LeadAmplitudeUnitsPerBit>
         <LeadAmplitudeUnits>��V</LeadAmplitudeUnits>
         <LeadHighLimit>2147483647</LeadHighLimit>
         <LeadLowLimit>268435456</LeadLowLimit>
         <LeadID>V3</LeadID>
         <LeadOffsetFirstSample>0</LeadOffsetFirstSample>
         <FirstSampleBaseline>0</FirstSampleBaseline>
         <LeadSampleSize>2</LeadSampleSize>
         <LeadOff>FALSE</LeadOff>
         <BaselineSway>FALSE</BaselineSway>
         <ExcessiveACNoise>FALSE</ExcessiveACNoise>
         <MuscleNoise>FALSE</MuscleNoise>
         <LeadDataCRC32>1913837234</LeadDataCRC32>
         <WaveFormData>
7P/s/+z/7P/q/+r/6v/q/+v/7P/t/+7/7f/t/+z/6//r/+3/7//w//P/+/8LABwAKQAz
ADsAQwBGAD4AKwAeABsAGwAZABcAFQASAA4ABgD8/+3/2f/G/7T/pv+g/6r/vf/N/9b/
4v/p/+r/6//v/+//8P/w//D/8P/x//H/8f/x//L/8v/y//L/8v/y//P/8//z//T/8v/y
//L/8//z//P/8//0//T/9P/0//T/9v/2//b/9//1//X/9f/1//b/9v/2//b/9v/2//f/
9//3//j/+P/4//r/+v/7//v/+v/6//v/+//7//v/+//7//z///8AAAIAAQACAAMABAAF
AAYABwAIAAoADAAMAA4AEAASABQAFgAaABwAHwAhACIAJgAoACsALwAxADMANwA2ADkA
OwA8AD0APgA/AEAAPwA/AD8APwBAAEAAPwA+AD0APAA5ADgANAAyADAALgAtACoAKAAl
ACIAIAAdABsAGAAWABMAEgAQAA8ADQALAAkABwAFAAMABAAEAAIAAQAAAP/////+//3/
/f/9//3//f/9//3//f/7//v/+//7//v/+//7//v/+//5//n/+f/5//r/+v/6//r/+v/6
//r/+v/5//n/+v/4//j/+P/4//r/+v/6//r/+f/5//r/+v/8//z//P/8//z//f/9//3/
/f/9//3//f///////////wAAAAAAAAAAAgABAAEAAQD///////////3//f/9//z//v/+
//7//v/8//z/+//7//3//P/8//z/+v/6//r/+f/6//r/+v/6//j/+P/3//f/+P/4//j/
9//3//f/9//3//b/9v/2//b/9f/1//X/9f/1//b/9//3//X/9f/1//X/+P/6//r/+v/6
//v//P/8//z//f/+////AAABAAEAAQABAAEAAQD///7/+v/4//f/9//z//P/8//0//b/
9//3//f/9//0//P/8//z//P/8v/x//P/8v/x/+//7//w//H/8f/x//H/8v/z//P/8v/y
//H/8f/v/+7/7v/v/+7/7v/v/+3/7P/s/+z/7P/s/+z/7P/s/+z/7P/s/+z/7P/s/+z/
7v/u/+//7//t/+3/7f/t//D/8//7/wkAGgApADEAOQBBAEIAOAAnABoAFQAZABkAGQAZ
ABgAEgAOAAgA///t/9r/xv+y/6b/rP+5/8n/2P/i/+f/7P/v//H/8f/y//L/8v/y//P/
8//z//P/9P/0//T/9P/0//T/9//3//f/+P/2//b/9v/3//f/9//3//j/+P/4//j/+P/4
//j/+P/5//n/+f/5//n//P/8//z//P/8//z//f/9//3//v/+//7//v/+//////8AAAAA
AQABAAEAAQABAAEAAQADAAMABAAHAAgACQAKAAkACgALAAwAEAASABIAFAAUABYAGAAa
AB4AIAAjACUAKAAsAC4AMQAzADUANwA7AD4AQQBDAEQAQwBEAEUARgBHAEcARwBHAEgA
SABHAEYAQwBCAD8APgA8ADoAOAA2ADMAMAAuACsAKAAmACMAIQAeABwAGQAYABIAEQAP
AA0ADAALAAoACQAGAAYABAADAAQAAwADAAIA///////////9//3//f/9//z//f/+////
/f/9//3//f////3//f/9//3//v/+//7//P/8//z//P/9//3//v8AAP7//v/+//7/AAAA
AAAAAAABAAEAAgACAAIAAgACAAIAAgADAAMAAwADAAMAAwADAAMAAwADAAMABAAEAAQA
BAAEAAMAAwADAAUABQAFAAUAAwADAAMAAgACAAIAAgACAAIAAgABAAEAAQAAAAAAAAAA
AAAAAAD///7//v/+//7//v/+//3//f/8//z//P/7//3//f/9//3//P/8//z//P/7//v/
+//7//v//P/9//3/+//7//v/+//5//n/+//9//3/+//9//3//P/+//7//v/+/wEAAgAC
AAIAAwAEAAUABgAHAAcABwAHAAkACQAHAAYAAwAAAP7//f/5//n/+f/6//z//f/9//3/
/f/6//n/+f/7//v/+v/5//f/9v/1//P/9f/2//f/9//1//X/9v/3//n/+P/4//f/9//1
//T/9P/x//D/8P/x//H/8P/w//D/8P/w//D/8P/w//D/8P/w//L/8v/y//L/8P/w//H/
8f/z//P/8//z//b/9//9/wsAHgArADUAPwBFAEYAOAAjABQAEwARAAsACwAPAA4ACAAC
AAIA///x/+D/0v/C/7T/sv+9/83/2v/i/+n/8P/1//X/9f/2//b/9v/2//f/9//1//X/
9v/2//j/+P/4//j/+f/5//n/+v/6//r/+v/7//v/+//7//z//P/8//z//P/+//7//v//
//3//f/9//3//v/+//7//v/+//7//////wEAAgACAAIAAgACAAMAAwACAAIAAwADAAcA
BwAHAAcABwAJAAkACgALAAwADQAOABEAEgATABQAFgAYABgAGgAcAB4AIAAiACQAJgAp
ACsALgAyADQANwA6AD0AQABFAEQARwBJAEoATQBOAE8AUABRAFEAUQBRAFAAUABPAE4A
TwBOAEsASgBGAEQAQgBAAD0AOgA4ADUAMAAuACsAKQAkACIAHwAeABwAGwAZABcAFAAR
AA4ACwAMAAwACgAJAAYABQAFAAQAAwADAAMAAwADAAMAAwADAAEAAQABAAEAAQABAAEA
AQADAAEAAQABAP//AAAAAAAAAgACAAIAAgAAAP////8AAAIAAgACAAIAAgACAAIAAgAB
AAEAAgACAAIAAgACAAIAAAABAAEAAQABAAEAAQABAAMAAwADAAMAAgACAAIAAgAEAAMA
AwADAAEAAQABAAEAAQABAAEAAAAAAAAAAAAAAAAAAAD/////AQAAAAAAAAAAAAAAAAD/
//7//v/+//7//P/8//v/+//8//z//P/7//3//f/9//3//P/8//z//P/7//v/+//7//n/
+v/7//v/+//7//v/+//7//z//v/+//7//v8BAAIAAgACAAMABAAFAAYABQAFAAUABQAF
AAUAAwACAP7//P/7//v/9//3//f/+P/6//v/+//7//v/+P/3//f/9//3//b/9f/1//T/
8//x/+//8P/x//H/8//z//T/9f/1//T/9P/z//X/8//y//L/7//u/+7/7//v/+7/7v/u
/+7/7v/u/+7/7v/u/+7/7v/u/+7/7v/u/+7/7v/v/+//7//v/+//7//y//X//f8JABoA
KwA3AD0ARwBMAEYANQAiABkAGQAZABsAGQAUAA4ACAAAAPH/3//O/77/rv+m/6r/uf/N
/9r/4v/p/+z/8f/z//P/9P/0//b/9v/3//f/9f/1//b/9v/4//j/+P/4//f/9//3//j/
+v/6//r/+//7//v/+//8//r/+v/6//r/+v/6//r/+//7//v/+//7//r/+v/6//r//P/8
//3//f/9//7//v/+//7//v//////AAAAAAEAAQABAAEAAQABAAMABQAFAAYABwAIAAkA
CgALAAwADQAOAA4AEAAQABIAFAAWABgAGgAcAB4AIQAjACQAKAAqAC0ALwAxADMANwA4
ADsAPQA+AD8AQABBAEIAQwBDAEMAQwBCAEIAQQBAAD8APgA7ADoAOAA2ADQAMgAvACwA
KgAnACQAIgAfAB0AGgAYABUAFAASABEADwANAAsACQAHAAUABAAEAAIAAQAAAP/////+
//3//f/9//3//f/9//3//f/7//v/+//7//n/+f/5//n/+//5//n/+f/3//j/+P/4//r/
+v/6//r/+v/5//n/+v/6//r/+v/6//r/+v/6//r/+f/5//r/+v/6//r/+v/6//z//f/9
//3//f/9//3//f////////////7//v/+//7/AAD///////////////////////////7/
/v/+//7//v/8//z/+//7//3//P/8//z/+v/6//r/+f/4//j/+P/4//r/+v/5//n/+P/4
//j/9//3//f/9//3//j/+P/4//j/9//3//f/9//1//b/9//3//f/9//3//j/+v/6//r/
+v/9//7//v/+////AAABAAIABQAFAAUABQADAAMAAQAAAPz/+v/5//n/9//3//f/+P/4
//n/+f/5//v/+P/3//f/9//3//b/9f/1//T/8//x/+//8P/x//H/8f/x//L/8//1//T/
9P/z//H/7//u/+7/7//u/+7/7//v/+7/7v/u/+7/7v/u/+7/7v/u/+7/7v/u/+7/7v/u
/+7/7v/v/+//7//v/+//7//y//X/+/8JABoAKQAzADkAQQBEADoAJwAYABUAFQAVABUA
FQASAA4ACAACAPn/6f/W/8T/sv+q/6z/uf/L/9j/4v/n/+z/8f/x//H/8v/y//L/8v/z
//P/9f/1//b/9v/0//T/9P/0//f/9//3//j/9v/2//b/9//3//f/9//4//j/+P/4//j/
+P/4//j/+f/5//n/+f/5//r/+v/6//r/+v/6//v/+//7//z//P/8//z//P/9//3//v/+
//////8BAAEAAQABAAEAAwADAAQABQAGAAcACAAHAAgACQAKAAwADgAOABAAFAAWABgA
GgAcAB4AIQAjACYAKgAsAC8AMQAzADUAOQA6AD0APwBAAEEAQgBDAEQARQBFAEUARQBG
AEYARQBEAEMAQgA/AD4APAA6ADgANgAzADAALgArACgAJgAjACEAHgAcABkAGAAUABMA
EQAPAA0ACwAJAAcABgAGAAQAAwACAAEAAQAAAP///////////f/9//3//f/9//3//f/9
//3//f/9//3//f/7//v/+//9//7//v/+//z//P/8//z//v/9//3//v/+//7//v/+/wAA
AAAAAAAA/////wAAAAAAAAAAAAAAAAIAAwADAAMAAwADAAMAAwABAAEAAQABAAQABAAE
AAQAAgABAAEAAQADAAMAAwADAAMAAwADAAIAAAAAAAAAAAACAAIAAQABAP///v/+//7/
/v/+//7//f/+//7//v/+//z//P/7//v//P/8//z/+//7//v/+//7//r/+v/6//r/+//7
//v/+//5//r/+//7//v/+//7//v/+v/5//r/+//5//n/+f/5//v//P/8//z//P/8////
AAAAAAAAAwAEAAUABgAHAAcABwAHAAkACQAHAAYAAwAAAP7//f/5//n/+f/6//r/+//7
//v//f/6//n/+f/5//n/+P/3//f/9v/1//P/8f/y//P/8//z//P/9P/1//f/9v/2//X/
9//1//T/9P/x//D/8P/x//H/8P/w//D/8P/w//D/8P/w//D/8P/w//L/8v/y//L/8P/w
//H/8f/x//H/8f/x//T/9//5/wEAEAAjAC8AOQBBAEgARAAzABwAEwARAA0ABwAHAAoA
BgACAAAA/f/1/+j/3P/O/7z/sv+3/8P/0P/c/+X/6v/x//X/9f/2//b/9v/2//f/9//3
//f/+P/4//r/+v/6//r/+f/5//n/+v/8//z//P/9//v/+//7//z//P/8//z//P/+//7/
/v////3//f/9//3/AAAAAAAAAAAAAAAAAQABAP//AAAAAAAAAgACAAMAAwAEAAQABQAF
AAcABwAHAAcABwAJAAkACgALAAwADQAOAA8AEAARABIAFAAWABYAGAAcAB4AIAAiACIA
JAAnACkALAAwADIANQA5ADsAPQBBAEAAQwBFAEYASABKAEwATgBPAE8ATwBPAFAAUABP
AE4ATwBOAEsASgBGAEQAQgBAAD8APAA6ADcANAAyAC8ALQAoACYAIwAiAB4AHQAbABkA
FgATABAADQAOAA4ADAALAAgABwAHAAYAAwADAAMAAwADAAMAAwADAP//////////AQAB
AAEAAQABAP//////////AAAAAAAAAgACAAIAAgAAAP////8AAAAAAAAAAAAAAAAAAAAA
AAD/////AAAAAAAAAAAAAAAAAAABAAEAAQD/////////////////////AAAAAAAAAAAA
AP///////////////////////////v/+//7//v/+//7//v/9//3//f/8//z//P/8//z/
/P/7//z//P/8//z//P/8//v/+//6//r/+v/5//v/+//7//v/+P/4//j/+P/5//n/+f/5
//f/+P/5//n/+f/4//n/+v/7//z///8AAAAAAAABAAIAAwAEAAUABQAFAAUABQAFAAMA
AgD+//z/+//7//n/+f/5//r/+P/5//n/+f/7//j/9//3//f/9//2//X/8//y//H/7//x
//L/8//z//P/8//0//X/9f/0//T/8//z//H/8P/w/+//7v/u/+//7//u/+7/7v/u/+7/
7v/u/+7/7v/u/+7/7v/u/+7/7v/u/+7/7//v/+3/7f/t/+3/8P/z//n/BQAaACkANQA7
AEMASgBEADUAIgAbAB0AGwAXABMAEAAKAAQA+v/v/+H/zv++/67/ov+k/7X/xf/U/97/
5f/q/+//8f/x//L/8v/y//L/8//z//P/8//0//T/8v/y//L/8v/z//P/8//0//T/9P/0
//X/9f/1//X/9v/2//b/9v/2//b/9v/2//f/9//3//f/9//2//b/9v/2//j/+P/5//n/
+f/6//r/+v/4//j/+f/5//z//P/9//3//f/9//3//f/9//////8AAAEAAgADAAQABQAG
AAcACAAKAAwADAAOAA4AEAASABQAFgAYABsAHQAiACYAKAArACsALQAvADMAMgA1ADcA
OAA5ADoAOwA8AD0APQA9AD0APAA8ADsAOgA5ADgANQA0ADQAMgAwAC4AKQAmACQAIQAe
ABwAGQAXABYAFAARABAADAALAAkABwAHAAUAAwABAP7//v/8//v/+v/5//n/+P/3//f/
9//3//X/9f/1//X/8//z//P/8//z//P/8//z//P/8f/x//H/8f/y//L/8v/y//L/8v/y
//L/8f/x//L/8v/y//L/8v/y//L/8v/y//P/8//0//T/9P/0//T/9P/0//X/9f/1//f/
9//3//f/9//3//f/9//6//r/+v/6//r/+f/5//n/+f/5//n/+f/5//n/+f/4//b/9v/2
//b/+P/4//f/9//1//T/9P/0//T/9P/0//P/8v/y//L/8v/0//T/8//z//L/8v/y//H/
7//v/+//7//w//D/8P/w/+//7//v/+//7f/u/+//8P/y//L/8v/y//P/9P/0//T/9f/2
//f/+P/5//n/+f/5//v/+//5//j/9v/0//P/8//x//H/8f/y//D/8f/x//H/8//w/+//
7//v/+//7v/t/+3/7P/r/+n/6f/q/+v/6//r/+v/7P/t/+3/7P/s/+v/6//p/+j/6P/n
/+b/5v/n/+f/5v/m/+b/5v/m/+b/5v/m/+b/5v/m/+T/5P/k/+T/5v/m/+f/5//l/+X/
5f/l/+j/7f/z////EAAfACkAMQA3ADwANAAjABIADwAPAA8ADwAPAAwACAACAPz/8//j
/9D/vv+s/6D/ov+x/8P/0P/Y/93/5P/n/+f/5//o/+j/6v/q/+v/6//r/+v/7P/s/+r/
6v/q/+r/6//r/+v/7P/s/+z/7P/t/+3/7f/t/+7/7v/u/+7/7v/u/+7/7v/v/+//7//v
/+//8P/w//D/8P/w//D/8f/x//H/8v/y//L/8v/y//P/8//0//T/9f/1//f/9//3//f/
+f/7//v//P/9//7///8AAAEAAgADAAQABgAIAAgACgAKAAwADgAQABQAFgAZABsAHgAi
ACQAJwAnACkAKwAvADAAMwA1ADYAOQA6ADsAPAA7ADsAOwA7ADwAPAA7ADoAOQA4ADUA
NAAyADAALgAsACkAJgAkACEAHgAcABkAFwAUABIADwAOAAgABwAFAAMAAQD///3/+//6
//r/+P/3//b/9f/1//T/8//z//P/8//x//H/8f/x//H/8f/x//H/7//v/+//7//x/+//
7//v/+//8P/w//D/8P/w//D/8P/y//H/8f/y//D/8P/w//D/8v/y//L/8v/z//P/9P/0
//T/9P/0//T/9P/1//X/9f/3//f/9//3//f/9//3//f/+P/4//j/+P/4//f/9//3//f/
9//3//f/9f/1//X/9P/0//T/9P/0//T/9P/z//P/8//y//L/8v/y//L/8v/x//L/8v/y
//L/8v/y//H/8f/w//D/8P/v/+//7//v/+//8P/w//D/8P/t/+3/7f/t/+3/7v/v/+//
7f/t/+3/7f/t/+v/7f/u/+7/7v/u/+7/8f/y//L/8v/1//b/9//4//n/+f/5//n/+v/7
//r/+v/5//j/+P/5//T/8//y//L/8v/z//P/8//x/+7/7f/t/+3/7f/s/+v/6//q/+n/
5//n/+j/6f/p/+n/6f/q/+v/7f/s/+z/6//p/+f/5v/m/+f/5v/m/+f/5f/k/+T/5P/k
/+T/5P/k/+T/5P/k/+T/5P/k/+T/5P/k/+T/5f/l/+X/5f/l/+X/5v/n/+v/8/8EABcA
JQAtADMAOgA2ACMAEAAFAAMA///5//n/+v/2//D/8P/v/+n/2v/O/8D/rv+k/6X/sf/C
/9D/2f/e/+P/5//n/+j/6P/q/+r/6//r/+n/6f/q/+r/7P/s/+z/7P/t/+3/7f/u/+z/
7P/s/+3/7//v/+//8P/w//D/8P/w//D/8P/w//H/8f/x//H/8f/y//L/8v/y//L/8v/z
//P/8//0//T/9P/2//b/9//3//j/+P/5//n/+f/5//n/+f/7//3//f/+//3//v///wAA
AQACAAMABAAIAAoACgAMAAwADgAQABIAFAAWABkAGwAeACIAJAAnACsALQAvADMANAA3
ADkAOgA7ADwAPQA+AEEAQQBBAEEAQgBCAEEAQABBAEAAPQA8ADoAOAA2ADQAMQAuACwA
KQAmACQAIQAfABwAGgAXABYAEAAPAA0ACwAJAAcABQADAAAAAAD+//3//P/7//v/+v/5
//n/+f/5//f/9//3//f/9f/1//X/9f/1//X/9f/1//f/9f/1//X/9//4//j/+P/3//b/
9f/0//b/9f/1//b/9P/0//T/9P/0//T/9P/0//X/9f/2//b/9P/0//T/9P/0//X/9f/1
//f/9//3//f/9//3//f/9//2//b/9v/2//b/9f/1//X/9//3//f/9//1//X/9f/0//T/
9P/0//T/9P/0//P/8//z//L/8v/y//T/9P/0//P/8v/y//L/8v/w//D/7//v//L/8v/y
//H/7//v/+//7//w//D/8P/w/+//7//u//D/8P/w//D/8//0//T/9P/1//b/9//4//n/
+f/5//n/+f/5//f/9v/2//T/8//z//L/8//0//b/9P/1//X/9f/z//D/7//v/+3/7f/s
/+v/6f/o/+f/5f/m/+j/6v/r/+v/6//s/+3/6//q/+r/6f/p/+f/5v/m/+X/5P/k/+X/
5f/k/+T/5P/k/+T/5P/k/+b/5v/m/+b/5P/k/+T/5P/k/+T/5f/l/+X/5f/l/+X/5v/r
//P/AwAUACEAKwA1AD0AQAA4ACUAFgATABMADwANAAsACAAAAPr/8P/j/9H/wP+y/6L/
mv+i/7P/w//Q/9j/3f/i/+f/6f/p/+r/6v/o/+j/6f/p/+v/6//s/+z/6v/q/+r/6v/r
/+v/6//s/+z/7P/s/+3/7f/t/+3/7v/u/+7/7v/u/+7/7v/u/+//7//v/+//7//w//D/
8P/w//D/8P/x//H/8f/y//L/8v/w//D/8f/x//T/9P/1//X/9//3//f/9//1//f/9//4
//v//P/9//7///8AAAEAAgAEAAYABgAIAAoADAAOABAAFAAWABkAGwAcACAAIgAlACcA
KQArAC8ALgAxADMANAA1ADYANwA4ADkAOQA5ADkAOgA6ADkAOAA1ADQAMQAwADAALgAs
ACoAJwAkACIAHwAcABoAFwAVABIAEAANAAwACgAJAAcABQADAAEA///9//z//P/6//n/
+P/3//f/9v/3//f/9//3//X/9f/1//X/9f/1//X/9f/z//P/8//z//P/8f/x//H/8//0
//T/9P/y//L/8v/y//L/8f/x//L/8v/y//L/8v/y//L/8v/y//X/9f/2//b/9P/0//T/
9P/2//f/9//3//f/9//3//f/9//3//f/9//6//r/+v/6//r/+f/5//n/+f/5//n/+f/5
//n/+f/4//j/+P/4//j/+P/4//f/9//3//b/9v/2//b/9v/2//X/9P/0//T/9P/y//L/
8f/x//T/9P/0//P/8//z//P/8//y//L/8//0//X/9v/3//j/+P/4//n/+v/7//z/+//7
//v/+//9//3/+//6//r/+P/3//f/9v/3//j/+v/8//3//f/9//3/+v/5//n/+P/3//X/
8//z//L/8f/v/+3/7v/v/+//8f/x//L/8//x//D/8P/v/+//7f/s/+z/6//q/+r/6//r
/+r/6v/q/+r/6v/q/+r/6v/q/+r/6v/o/+j/6P/o/+r/6v/r/+v/6//r/+v/6//s/+3/
8//9/w4AHwArADMAOQBAADwALQAYABEAEwAPAA0ADwAOAAgABAAAAPf/6//a/8j/tv+o
/6T/rf+//87/2P/h/+b/6f/r/+v/7P/s/+7/7v/v/+//7//v//D/8P/w//D/8P/w//H/
8f/x//L/8v/y//L/8//z//P/8//0//T/9P/0//T/9P/0//T/9f/3//f/9//3//b/9v/2
//b/+P/4//n/+f/3//j/+P/4//j/+P/5//n//P/8//3//f/9//3//f/9//3//////wAA
AQACAAMABAAFAAYABwAIAAoADAAMAA4AEAASABQAFgAaABwAHwAhACIAJgAoACsALQAv
ADEANQA4ADsAPQA+AD8AQABBAEIAQwBDAEMAQwBCAEIAQQBAAD8APgA7ADoAOgA4ADYA
NAAxAC4ALAApACYAJAAhAB8AHAAaABcAFgASABEADwANAAsACQAHAAUABAAEAAIAAQAA
AP/////+//3//f/9//3/+//7//v/+//7//v/+//7//v/+//7//v/+//5//n/+f/7//z/
/P/8//z//P/8//z//P/7//v//P/8//z//P/8//7//v/+//7//////wAAAAAAAAAAAAAA
AAAAAQABAAEAAQABAAEAAQABAAEAAQABAAIAAgACAAIAAgABAAEAAQABAAEAAQABAAEA
AQABAAAAAAAAAAAAAAAAAAAA/////////v/+//7/AAAAAAAA///8//z//P/8//z//P/7
//v//P/8//z/+//7//v/+//7//z//P/8//z/+//7//v/+//5//r/+//7//v//P/+//7/
/v/+/wEAAgACAAIAAQACAAMABAADAAMAAwADAAUABQADAAIAAgAAAP////////////8A
AAEAAwAEAAUABQACAAEAAQAAAP///f/7//n/+P/3//X/9f/2//f/9//5//n/+v/7//r/
+P/3//X/9v/1//X/9v/z//L/8v/z//P/8v/y//L/8v/y//L/8v/w//D/8P/w//L/8v/y
//L/8v/y//P/8//x//H/8f/x//T/9f/5////EAAhAC0ANwA9AEQARAA3AB4AEQARAAsA
BQADAAYAAgD+//z/+//z/+T/2v/K/7j/sP+z/7//zv/c/+P/6P/t//D/8f/z//T/9v/2
//f/9//3//f/+P/4//r/+v/6//r/+//7//v//P/8//z//P/9/////////wAA/v/+//7/
/v8AAAAAAAABAP//////////AAAAAAAAAAACAAIAAwADAAMABAAEAAQABgAGAAcABwAG
AAYABwAHAAcABwAHAAcACQALAAsADAANAA4ADwAQABEAEgATABQAFgAYABgAGgAcAB4A
IAAiACYAKAArAC0ALgAyADQANwA7AD0APwBDAEQARwBJAEoASwBMAE0ATgBRAFEAUQBR
AFIAUgBRAFAAUQBQAE0ATABKAEgARgBEAD8APAA6ADcANgA0ADEALwAqACgAJQAkACIA
IQAfAB0AGgAXABQAEQAQABAADgANAAwACwALAAoACQAJAAkACQAHAAcABwAHAAcABwAH
AAcABQAFAAUABQAGAAUABgAHAAUABgAGAAYACAAIAAgACAAIAAcABwAIAAgACAAIAAgA
CAAIAAgACAAHAAcACAAIAAgACAAIAAgABgAHAAcABwAHAAcABwAHAAcABwAHAAcACAAI
AAgACAAIAAcABwAHAAkACQAJAAkABwAHAAcABgAIAAgACAAIAAgACAAHAAcACQAIAAgA
CAAGAAYABgAFAAYABgAGAAYABgAGAAUABQAGAAYABgAFAAUABQAFAAUABAAEAAQABgAG
AAYABgAGAAkACgAKAAoACQAKAAsADAANAA0ADQANAA0ADQALAAoACgAIAAcABwAGAAcA
CAAKAAwADQANAA0ACwAIAAcABwAFAAUABAADAAEAAAD///3//f/+//////8BAAEAAgAD
AAEAAAAAAP/////9//z//P/7//r/+v/7//v/+v/6//r/+v/6//r/+v/6//r/+v/6//j/
+P/4//j/+v/6//v/+//7//v/+//7//z///8DAA0AIAAzAD8ARwBPAFIATgA/AC4AJQAj
AB8AHwAfABoAEgAKAAQA+f/p/9r/yv+6/67/rv+7/8//3P/m/+//9P/3//v/+//8//z/
/P/8//3//f/9//3//v/+//7//v/+//7/////////AAAAAAAAAAABAAEAAQABAAIAAgAC
AAIAAgACAAIAAgADAAMAAwADAAMABAAEAAQABAACAAIAAwADAAUABgAGAAYABgAGAAcA
BwAGAAYABwAHAAkACQAJAAkABwAJAAkACgANAA4ADwAQABEAEgATABQAFgAYABgAGgAc
AB4AIAAiACIAJAAnACkALAAwADIANQA3ADkAOwA/AD4AQQBDAEQARwBIAEkASgBJAEkA
SQBJAEoASgBJAEgARwBGAEMAQgBAAD4APAA6ADkANgA0ADEALgAsACkAJwAkACIAHwAe
ABoAGQAXABUAEwARAA8ADQAOAA4ADAALAAgABwAHAAYABQAFAAUABQAFAAUABQAFAAMA
AwADAAMAAwADAAMAAwABAP///////wEAAgACAAIAAAAAAAAAAAACAAEAAQACAAIAAgAC
AAIAAgACAAIAAgADAAMABAAEAAQABAAEAAQABAAFAAUABQAHAAcABwAHAAcABwAHAAcA
CAAIAA==
         </WaveFormData>
      </LeadData>
      <LeadData>
         <LeadByteCountTotal>10000</LeadByteCountTotal>
         <LeadTimeOffset>0</LeadTimeOffset>
         <LeadSampleCountTotal>5000</LeadSampleCountTotal>
         <LeadAmplitudeUnitsPerBit>4.88</LeadAmplitudeUnitsPerBit>
         <LeadAmplitudeUnits>��V</LeadAmplitudeUnits>
         <LeadHighLimit>2147483647</LeadHighLimit>
         <LeadLowLimit>268435456</LeadLowLimit>
         <LeadID>V4</LeadID>
         <LeadOffsetFirstSample>0</LeadOffsetFirstSample>
         <FirstSampleBaseline>0</FirstSampleBaseline>
         <LeadSampleSize>2</LeadSampleSize>
         <LeadOff>FALSE</LeadOff>
         <BaselineSway>FALSE</BaselineSway>
         <ExcessiveACNoise>FALSE</ExcessiveACNoise>
         <MuscleNoise>FALSE</MuscleNoise>
         <LeadDataCRC32>3784079990</LeadDataCRC32>
         <WaveFormData>
8//z//P/8//w/+//7v/s/+3/7v/v//D/8v/z//P/8//u//D/9P/2//T/+/8FABIAIgAx
AEEAUABhAHUAhwCdALsA2wDrAPAA8ADvAOwA2QC4AIcASAAGANj/uf+p/6//xf/V/93/
5//t/+r/6v/r/+z/7f/u/+7/7v/u/+7/7f/t/+3/7f/r/+v/7P/s/+7/7//v/+//8P/w
//D/8P/w//D/8P/w/+//7//u/+3/7v/v//H/8v/y//L/8v/y//P/8//z//X/8//z//P/
8//y//L/8v/y//P/9P/1//f/+v/6//r/+v/6//n/+P/4//r//P/8//z/+//7//3//v8A
AAIAAwAEAAUABwAIAAkACgAMAA8AEQAVABcAGQAbAB4AIQAkACYAKgArAC8AMgAzADUA
NwA5ADsAPQA9AD8APwA/AD4APQA/AEAAQAA+AD4APQA7ADkANwA1ADMAMQAuACsAKAAj
ACMAIQAeAB0AGQAXABUAEwATABAADwANAAsACQAIAAYABgAFAAUAAwADAAIAAQAAAP//
/f/8//v//f/9//z/+//5//n/+f/5//v/+//7//v/+P/4//j/+P/2//b/9v/2//j/9//3
//j/9v/2//b/9v/1//X/9f/1//b/+P/6//v/+v/5//j/9//5//n/+//7//v/+//8//z/
/v/9//3//f//////////////////////AQABAAEAAQAAAAAAAAAAAP///v/9//z//f/9
//3//f/7//v/+//7//3//P/8//z/+v/6//r/+v/6//r/+v/5//j/9//2//X/9f/1//X/
9f/2//X/9f/1//P/8//z//P/8f/x//H/8f/x//L/8v/y//L/8v/0//P/8v/z//T/9f/2
//f/9//3//f/+f/7//z//f/7//v/+v/6//r/+v/6//n/+P/2//X/9f/x//D/7//w//P/
8//0//X/9P/0//T/8v/w//D/7//v/+//7//t/+7/7P/t/+3/7f/t/+3/7v/u/+7/7f/s
/+z/7f/s/+v/6//o/+f/5//n/+f/5v/m/+b/5v/n/+f/5//n/+f/5//n/+b/5v/m/+b/
5v/o/+n/6f/p/+j/6P/o/+r/7P/x//v/BgASACEAMQBCAFMAYwB1AIsApwDHAN0A6ADu
APMA7gDhAMQAmwBmACYA7v/D/6//r/+7/8v/2f/h/+X/5v/o/+b/5v/m/+b/5P/k/+T/
5P/l/+X/5f/l/+X/5f/m/+b/6P/p/+n/6f/p/+j/5//m/+j/6P/o/+j/6P/p/+n/6f/p
/+n/6v/q/+r/6v/q/+r/6//r/+v/7f/r/+v/6//r/+z/7P/s/+z/7P/s/+z/7f/w//D/
8P/w/+//7//v//D/8v/0//T/9P/z//P/9f/2//b/+P/5//r//f///wAAAQAAAAIABQAH
AAsADQAPABEAFAAXABoAHAAeAB8AIwAmACkAKwAtAC8AMQAzADMANQA0ADUANQA1ADcA
OAA4ADYANAAzADEALwAvAC0AKwApACUAIwAhAB0AHQAbABgAFwAVABMAEQAPAAwACAAG
AAMAAgABAAEAAAD+//3//f/7//3//P/7//r/+P/3//f/9//3//f/9v/1//f/9//3//f/
9f/1//X/9f/2//b/9v/2//b/9v/2//b/9v/1//X/9v/4//j/+P/4//X/9f/1//X/9//4
//n/+f/5//n/+f/5//n/+f/7//v/+//7//z//P/6//n/+f/5//v/+//7//v/+//7//v/
+//7//v/+//7//z//P/8//z/+v/6//r/+v/7//v/+//7//n/+f/5//n/+f/4//j/+P/4
//j/+P/4//b/9v/2//X/9f/1//X/9f/3//f/9//3//T/8//z//P/9f/1//X/9f/z//P/
8//z//P/9P/0//T/8v/y//L/8//x//L/9P/0//T/9P/0//P/9P/2//b/9v/2//j/+f/6
//v/+//9//7//////////v/+//7//v/+//3/+v/4//f/9//0//T/9P/2//j/9//3//f/
9P/0//T/8v/z//T/9P/1//L/8f/u/+7/8P/x//H/8f/v/+//8P/w//L/8f/w//D/7//u
/+3/7f/q/+n/6f/p/+v/6v/q/+r/6v/r/+v/6//p/+n/6f/p/+r/6v/q/+r/6P/q/+v/
6//t/+z/7P/s/+z/7P/v//n/BgASACEAMwBEAFUAZQBxAIMAnwC5AMcA1ADgAOkA5ADX
AMYApwByADYAAADX/7v/t//B/9H/2//h/+X/6P/q/+z/7P/s/+z/6v/q/+r/6v/p/+n/
6f/p/+n/6f/q/+r/6v/r/+v/6//u/+7/7v/u/+z/7P/s/+z/6v/r/+v/6//t/+3/7v/u
/+7/7v/u/+7/7//v/+//8f/x//H/8f/x//T/9P/0//T/8v/y//L/8//y//L/8v/y//T/
9f/2//j/+P/6//r/+v/5//n/+//8//z//v///wAAAQADAAQABQAGAAgACwANAA8AEQAT
ABUAGgAdACAAIgAmACcAKwAuAC4ALwAwADEANAA3ADgAOwA8AD0APQA9AD0APgA+ADwA
PAA7ADkANwA3ADUAMwAxADEALwAtACkAJwAlACIAIQAdABsAGQAXABcAFAATABEADQAL
AAoACAAGAAUABQADAAMAAgABAAAAAgABAAEAAQD//////v/9//3//f/9//3/////////
///+//7//v/+/wAAAAAAAAAA/v/9//3//v/8//z//P/8//3//f/9//3//f/+///////+
//3//P/7//3//f///////////wAAAAAAAP///////////////////f/9//3//f//////
/////wAAAAAAAAAA/v/+//7//v/////////////////////////+//7//v/+//7//v/+
//7//v/+//3/+//7//v/+//8//3//v////z/+//7//v/+f/5//n/+f/7//v/+//7//n/
+v/6//r/+P/4//j/+f/5//r/+//8//3//v8BAAEAAQABAAEAAwAEAAUABQAFAAQABAAC
AAIAAgABAAAA/v/9//3/+v/6//r//P/+//3//f/9//r/+v/6//j/+v/6//n/+f/2//X/
8v/y//T/9f/1//X/9f/1//b/9v/0//P/8v/y//L/8v/y//P/8P/v/+//7//x//D/8P/w
//D/8f/x//H/8f/x//H/8f/w//D/8P/w/+7/8P/x//H/8v/y//P/9P/w//L/+f8BAA4A
HAArADsATgBjAHMAgwCVAKsAxwDfAOgA6gDlAOAA0QCyAIUATAAQAOD/wf+z/7P/v//T
/+H/5//r/+7/8P/u/+7/7v/u//D/8P/w//D/7//v/+//7//v/+//8P/w/+7/7//v/+//
8f/y//P/9P/y//L/8v/y//L/8//z//P/8//z//T/9P/0//T/9P/0//P/8//z//X/9f/1
//X/9f/0//T/9P/0//X/9v/3//n/+P/4//j/+P/3//f/9//4//n//P/9//7//f/9////
AAACAAQABQAGAAcACQAKAAsADAAOABEAEwAVABcAGQAbACAAIwAmACgAKgArAC8AMgAz
ADUANwA5ADsAPQA9AD8AQABBAEEAQQA/AEAAQAA+AD4APQA7ADkANwA1ADMAMQAtACsA
KQAlACUAIwAgAB8AHQAbABkAFwAVABIAEQAPAA0ACwAKAAgABgAFAAUAAwADAAIAAQAA
AP///f/8//v//f/9//z/+//7//v/+//7//n/+f/5//n/+v/6//r/+v/4//j/+P/4//j/
9//3//j/9v/2//b/9v/3//f/9//3//n/+v/7//v/+v/5//j/9//3//f/+f/5//v/+//8
//z//P/7//v/+//9//3//f/9//3//f/9//3//f/9//3//f/+//7//v/+//7//v/+//7/
/f/9//3//f/7//v/+//7//3//P/8//z/+v/6//r/+v/2//b/9v/1//b/9//4//n/9//3
//f/9//2//X/9f/1//f/9//3//f/9v/1//T/8//z//T/9P/0//T/9P/0//T/9f/2//f/
+P/7//v/+//7//v//f/+//////////7//v/8//z//P/7//r/+P/3//f/9v/2//b/+P/4
//f/9//3//j/+P/4//b/9P/0//P/8//0//P/8P/w/+7/7//v/+//7//v//D/8P/w/+//
7v/u/+3/7P/r/+v/7P/r/+v/6//p/+j/6P/o/+j/6f/p/+n/6f/p/+n/6f/q/+r/6v/q
/+r/7P/t/+3/6//q/+r/6v/s/+z/8f/7/wYAFAAhADEAQgBTAGEAcwCJAKUAwwDbAOYA
7ADtAOoA3QDCAJcAYAAiAOz/xf+x/7H/u//L/9f/3//j/+j/6v/o/+j/6P/o/+j/6P/o
/+j/5//n/+f/5//n/+f/6P/o/+j/6f/p/+n/6P/o/+j/6P/q/+r/6v/q/+r/6//r/+v/
6//r/+z/7P/s/+z/7P/s/+v/6//r/+3/7f/t/+3/7f/w//D/8P/w/+7/7v/u/+//8v/y
//L/8v/z//P/8//0//T/9v/2//b/9//3//n/+v/4//r/+//8//3///8AAAEAAgAEAAcA
CQALAA0ADwARABYAGQAcAB4AIAAhACUAKAArAC0ALwAxADEAMwAzADUANgA3ADcANwA3
ADgAOAA2ADYANQAzADEAMQAvAC0AKwApACcAJQAhAB8AHQAaABkAFwAVABMAEQANAAoA
CQAHAAcABQAEAAIAAAD//////f/7//r/+f/4//r/+f/5//n/+P/3//X/8//2//f/+P/5
//f/9//3//f/9v/2//b/9v/4//j/+P/4//b/9f/1//b/+P/4//j/+P/3//f/9//3//f/
+P/5//n/+f/5//n/+f/5//n/+//7//v/+//8//z//P/7//v/+//5//n/+f/5//r/+//8
//3/+//7//v/+//8//z//P/8//z//P/8//z/+//7//v/+//7//v/+//7//n/+P/4//j/
+P/4//j/+P/4//j/+P/3//X/9f/1//X/9f/1//X/9f/0//P/8//z//P/8//z//P/9f/1
//X/9f/0//T/8//y//L/8v/y//P/8v/y//P/8v/y//L/8v/x//P/9P/2//b/9v/2//j/
+f/6//v/+f/7//z//f/+//////8AAAAAAAAAAP///f/6//j/9//0//T/9P/2//j/9//3
//f/+P/4//j/9v/2//b/9f/1//L/8f/u/+7/7v/v/+//7//v/+//8P/w//L/8f/w//D/
8f/w/+//7//s/+v/6//r/+3/7P/s/+z/6v/r/+v/6//r/+v/6//r/+z/7P/s/+z/6f/q
/+r/6f/q/+r/6//s/+7/7v/v//P//v8KABUAJQA2AEkAWwBnAHUAiQCnAL0AyADWAOEA
5gDfANAAuQCSAF4AJgDz/8v/t/+5/8X/0f/b/+P/6P/s/+z/7P/s/+z/6v/q/+r/6v/p
/+n/6f/p/+v/6//s/+z/6v/r/+v/6//s/+z/7P/s/+7/7v/u/+7/7f/t/+z/6//t/+3/
7v/u/+z/7P/s/+z/7//v/+//8f/z//P/8//z//P/8v/x//D/8v/y//L/8//0//T/9P/0
//X/9f/1//b/9v/4//j/+P/5//n/+//8//z//v///wAA//8BAAIAAwAGAAgACwANAA0A
DwARABMAFgAZABwAHgAiACMAJwAqACsALQAvADEANQA3ADcAOQA4ADkAOQA5ADsAPAA8
ADoAPAA7ADkANwA5ADcANQAzAC8ALQArACcAJwAlACIAIQAfAB0AGwAZABUAEgARAA8A
DQALAAoACAAGAAUABQADAAMAAgABAAAAAAD//////////////v/9//z/+//6//n/+v/7
//z//f/6//r/+v/6//r/+v/6//r//P/7//v//P/6//r/+v/6//v/+//7//v/+f/6//v/
+//7//v/+//7//v/+//9//3//f/9//7//v/8//v/+//7//v/+//7//v/+//7//v/+//5
//n/+f/5//z//P/8//z//P/8//z//P/5//n/+f/5//v/+//7//v//f/8//z//P/6//r/
+v/6//r/+v/6//n/+f/5//n/+f/5//n/+f/5//r/+f/5//n/+P/3//b/9f/3//f/9//3
//f/+P/4//j/+P/2//n/+v/7//z//////////////wEAAgADAAUABQAEAAQABAAEAAQA
AwABAP7//P/7//z//P/8//7//P/7//v/+//6//r/+v/4//r/+v/5//n/9v/1//L/8v/y
//P/8//z//P/8//0//T/9v/1//T/9P/x//D/7//v//D/7//v/+//7//u/+7/7v/u/+//
7//v/+3/7f/t/+3/7P/s/+z/7P/s/+7/7//v/+//7v/u/+7/7P/y//f///8MABgAJQAz
AEYAWwBrAHsAjQCnAMMA2wDiAOIA4QDcAM0AsACHAFQAGgDo/8P/q/+p/7f/y//b/+X/
6f/q/+7/7P/s/+z/7P/s/+z/7P/s/+3/7f/t/+3/7P/r/+v/6v/q/+v/6//r/+3/7v/v
//D/7f/s/+v/6v/r/+3/7v/v/+3/7f/u/+7/7v/u/+7/7v/v/+//7//x//H/8f/x//H/
9P/0//T/9P/y//L/8v/z//T/9P/0//T/9//3//f/+P/2//j/+P/4//n/+f/7//z//P/+
////AAABAAMABAAFAAgACgANAA8AEAARABIAEwAXABsAHwAiACUAJQAoACoALQAvADEA
MwAzADUANQA3ADoAOwA7ADsAOwA8ADwAOgA4ADcANQAzADMAMQAvAC0AKQAnACUAIQAd
ABsAGAAXABcAFQATABEADQAKAAkABwAHAAUABAACAP7//f/9//v/+//6//n/+P/6//n/
+f/5//n/+f/4//f/9v/1//T/8//1//X/9f/1//L/8v/y//L/8v/y//L/8v/y//H/8f/y
//L/8v/y//L/7//v/+//7//v//D/8f/x//P/8//z//P/8f/x//P/8//1//X/9v/2//b/
9f/1//X/9//3//f/9//5//n/+f/5//n/+f/5//n/+P/4//j/+P/4//j/+P/4//f/9//3
//f/9//3//f/9//1//T/9P/0//b/9v/2//b/8//y//H/7//x//H/8f/x//H/8f/x//H/
7v/t/+3/7f/t/+3/7f/t/+3/7f/t/+3/7f/u/+7/8P/y//L/8v/y//P/8//z//P/9f/3
//j/+f/3//f/9v/2//f/+P/5//n/9v/0//P/8//w//D/8P/y//L/8f/x//H/8v/y//L/
8P/u/+7/7f/t/+7/7f/q/+r/6v/r/+v/6//r/+v/7P/s/+r/6f/o/+j/5//m/+X/5f/k
/+P/4//j/+P/4v/i/+L/4v/j/+P/4//h/+H/4f/h/+L/4v/i/+L/4v/k/+X/5f/j/+L/
4v/i/+T/5v/r//P//v8KABkAKQA6AEsAXQBtAIEAnQC7ANEA3ADiAOUA4gDVALoAkwBe
AB4A6P/B/6n/p/+1/8f/0//Z/93/4P/g/97/3v/e/97/4P/g/+D/4P/f/9//3//f/93/
3f/e/97/4P/h/+H/4f/h/+D/3//e/9//4P/h/+L/4v/j/+P/4//h/+H/4v/i/+T/5P/k
/+T/4//j/+P/5f/l/+X/5f/l/+b/5v/m/+b/5v/m/+b/5//o/+j/6P/o/+v/6//r/+z/
7P/u/+7/7v/v/+//8f/y//D/8v/z//T/9//5//r/+//6//z///8BAAMABQAHAAkADAAP
ABIAFAAWABcAGwAeACEAIwAlACcAJwApACkAKwAsAC0ALQAtAC0ALgAuACwALAArACkA
JwAnACUAIwAhAB8AHQAbABcAFQATABAADwALAAkABwAFAAEA/v/9//v/+//5//j/9v/0
//P/8//x//H/8P/v/+7/7v/t/+3/7f/t/+3/7P/r/+3/7f/t/+3/7P/r/+r/6f/q/+r/
6v/q/+r/6v/q/+r/6v/p/+n/6v/s/+z/7P/s/+v/6//r/+v/6//s/+3/7f/t/+3/7f/t
/+3/7f/v/+//7//v//D/8P/w/+//7//v/+//7//v/+//8f/x//H/8f/v/+//7//v//L/
8v/y//L/8f/w/+//7v/u/+//8P/x/+//7//v/+//7//u/+7/7v/u/+7/7v/u/+z/7P/s
/+v/6//r/+v/6//p/+n/6f/p/+r/6f/p/+n/6f/p/+n/6f/n/+f/5//n/+n/6v/q/+r/
6P/o/+j/6f/n/+b/5v/o/+r/6v/q/+r/7f/t/+3/7f/v//H/8v/z//P/8//y//L/8//0
//X/9f/2//T/8//z/+//7v/t/+7/7v/t/+3/7f/s/+z/7P/q/+z/7P/r/+v/6v/p/+b/
5v/k/+X/5f/l/+X/5f/m/+b/6P/n/+b/5v/l/+T/4//j/+L/4f/h/+H/3//e/97/3v/e
/9//3//f/9//3//f/9//3v/e/97/3v/e/+D/4f/h/9//3v/e/97/4v/i/+P/5//y//7/
CwAZACoAOwBJAFUAZQB7AJcArwC6AMIAzQDSAMsAwACrAIgAVAAaAOf/vf+p/6n/t//F
/8//1f/Y/9z/3v/e/97/3v/g/+D/4P/g/97/3f/c/9v/3f/d/97/3v/e/9//3//f/9//
3v/d/9z/3f/e/9//4P/g/+H/4f/h/+H/4f/i/+L/4P/g/+D/4P/i/+P/5P/n/+X/5f/l
/+X/5v/m/+b/5v/m/+b/5v/n/+r/6v/q/+r/6f/p/+n/6v/s/+7/7v/u/+3/7f/v//D/
8P/y//P/9P/1//f/+P/5//r//P///wEAAQADAAUABwAIAAsADgAQABYAFwAbAB4AHwAh
ACMAJQAnACkAKQArAC4ALwAvAC8ALwAwADAALgAvAC8ALgAtAC8ALQArACkAJwAlACMA
HwAbABkAFgAVABQAEwASABEADQAKAAkABwAHAAUABAACAP7//f/9//v/+//6//n/+P/4
//f/9//3//X/9f/0//P/9f/1//X/9f/z//P/8//z//L/8v/y//L/8//0//X/9v/1//P/
8v/y//T/9P/0//T/8//z//P/8//y//L/8v/x//P/8//z//P/8//z//X/9f/1//X/9v/2
//T/8//z//P/8//z//P/8//x//H/8f/x//L/8//0//X/9P/0//T/9P/0//T/9P/0//P/
8//z//P/9f/1//X/9f/1//T/9P/0//T/9P/0//T/9P/0//T/8//z//P/8//z//H/8f/x
//H/8P/v/+//7//x//H/8f/x/+//7//w//H/8v/z//T/9v/3//j/+f/3//n/+v/7//v/
+//6//r//P/8//z/+//6//j/9//3//n/+v/7//7/+//5//j/9//2//b/9v/0//L/8v/x
//H/8P/v/+z/7P/u/+//7//v/+//7//w//D/8P/v/+7/7v/t/+z/6//r/+r/6f/p/+n/
6f/o/+j/6P/o/+n/6f/p/+n/6f/p/+n/5v/m/+b/5v/m/+j/6f/p/+v/6v/q/+r/6P/q
//P///8KABQAIwA1AEgAWwBrAHsAkQCxAM0A2wDgAOIA4QDaAMcApgB5AD4AAgDU/7X/
p/+t/7v/y//X/93/4f/m/+j/6P/o/+j/6P/n/+b/5f/k/+b/5//o/+n/6P/n/+f/5v/o
/+n/6f/p/+z/7P/s/+z/6v/q/+r/6v/o/+n/6f/p/+v/6//s/+z/7P/s/+z/7P/r/+v/
6//t/+//7//v/+//7//u/+3/7P/u/+7/7v/v//D/8P/w//D/8//z//P/9P/y//T/9P/0
//f/9//5//r/+P/6//v//P///wEAAgADAAQABgAJAAsADQAPABEAEwAWABkAHAAeACIA
IwAnACoALQAvADEAMwAzADUANQA3ADYANwA3ADcANwA4ADgANgA2ADUAMwAxAC8ALQAr
ACkAJwAlACMAHwAdABsAGAAXABUAEwARAA8ADQAKAAkABwAFAAMAAgAAAP7//f/9//v/
+//6//n/+P/6//n/+f/5//f/9//2//X/8//z//P/8//1//X/9f/1//P/8v/x//D/8v/y
//L/8v/w/+//7//w//D/8P/w//D/8f/x//H/8f/v//D/8f/x//P/8//z//P/8f/x//P/
8//z//P/9P/0//X/9f/2//f/9f/1//X/9f/3//f/9//3//n/+f/5//n/+P/4//j/+P/4
//j/+P/4//X/9f/1//X/9f/1//X/9f/1//T/9P/0//T/9P/0//T/9P/0//T/8//x//H/
8f/x//P/8//z//P/8v/x//H/8f/x//L/9P/0//T/9P/3//f/9//3//f/+f/6//v/+//7
//r/+v/6//r/+v/5//r/+P/3//f/+P/4//j/+v/7//v//P/9//r/+v/6//j/9v/2//X/
9f/y//H/7v/u/+7/7//v/+//7//v//D/8P/u/+3/7P/s/+n/6P/n/+f/6P/n/+f/5//n
/+b/5v/m/+b/5//n/+f/5//n/+f/5//k/+T/5P/k/+b/6P/p/+n/5//m/+b/5v/o/+j/
6//z//7/CgAXACUANgBHAFcAZQB3AI8ArQDHANYA4ADjAOAA2QDGAKUAdAA4AP7/0f+1
/6v/sf/B/8//2f/f/+L/5P/k/+T/5P/k/+L/4v/i/+L/4//j/+P/4//j/+P/5P/k/+T/
5f/l/+X/5v/m/+b/5v/m/+b/5v/m/+j/6f/p/+n/5//n/+j/6P/q/+r/6v/q/+n/6f/p
/+v/6//r/+v/6//u/+7/7v/u/+z/7P/s/+3/8P/w//D/8P/x//H/8f/y//D/8v/y//L/
9f/1//f/+P/2//j/+f/6//3///8AAAEAAAACAAUABwAJAAsADQAPABIAFQAYABoAHAAd
ACEAJAAnACkAKwAtAC8AMQAxADMANAA1ADUANQA1ADYANgA0ADQAMwAxAC8AMQAvAC0A
KwApACcAJQAhAB8AHQAaABkAFwAVABMAEQAPAAwACwAJAAkABwAGAAQAAgABAAEA////
//7//f/8//z/+//7//v/+//7//r/+f/7//v/+//7//r/+f/4//f/+P/4//j/+P/4//j/
+P/4//j/9//3//j/+v/6//r/+v/5//n/+f/5//n/+v/7//v//f/9//3//f/7//v//f/9
//3//f/+//7//v/9//3//f/9//3//f/9/////////////f/9//3//f/+//7//v/+//7/
/v/+//7///////////////////////3//P/8//z//v/+//7//v/8//z//P/7//n/+f/5
//n/+f/5//n/+f/6//n/+f/5//n/+f/5//n/9//3//f/9//3//j/+P/4//r//P/8//z/
/P/8//////////////8BAAIAAwADAAMAAgACAAQABAAEAAMAAAD+//3//f/9//7///8C
AAMAAwAEAAUAAgACAAIAAAD+//7//f/9//r/+f/2//b/9P/1//X/9f/2//f/+f/6//j/
9//2//b/9f/0//P/8//w/+//7//v/+//7v/u/+7/7v/v/+//7//v/+//7//v//D/8P/w
//D/7v/w//H/8f/x//D/8P/w//T/9P/z//n/AgAOABkAKQA4AEcAXQBtAHkAjQCpAMEA
ygDQAN0A4ADZAMwAtQCQAF4AJgDz/83/u/+9/8n/1//h/+f/6v/s/+//8P/x//L/8P/w
//D/8P/v/+//7//v//H/8f/y//L/8v/z//P/8//y//L/8v/y//T/9P/0//T/9P/1//X/
9f/1//X/9v/2//b/9v/2//b/9//3//f/+f/5//n/+f/5//r/+v/6//r/+//8//3////+
//7//v/+/////////wAAAgAEAAQABAADAAMABQAGAAYACAAJAAoACwANAA4ADwAQABIA
FQAXABcAGQAbAB0AIAAjACYAKAAsAC0AMQA0ADcAOQA7AD0APQA/AD8AQQBDAEUARgBH
AEUARgBGAEQARQBFAEQAQwBDAEEAPwA9ADsAOQA3ADMAMgAxAC8ALwArACkAJwAlACQA
IgAiACEAHgAbABkAFgAWABUAFQATABEAEAAPAA4ADgANAA0ADQAPAA8ADgANAAsACwAL
AAsACwALAAsACwANAA4ADwAQAA0ADAALAAoACwALAAwADgANAAwACwAKAAoACwAMAA0A
CwAMAA0ADQALAAsACwALAA0ADQAPAA8ADQANAA4ADgAQAA8ADwAPAA0ADQANAA0ADQAN
AA0ADQAPAA8ADwAPABIAEgASABIAEAAQABAAEAARABEAEQARABEAEQARABEAEQAQABAA
EAAOAA4ADgAOAA0ADgAPAA8ADwAPAA8ADwAPAA8ADwAPABAADwAPAA8ACwAJAAsADgAR
ABIAEwAUABcAFwAXABcAFgAXABcAFwAYABkAGQAaABgAGAAYABcAFgAUABMAEwAVABYA
FwAaABoAGQAZABkAGAAYABgAFgAUABQAEwATABAADwAMAAwADAANAA0ADQANAA0ADgAO
AA4ADQAMAAwACwAKAAkACQAIAAcABwAHAAcABgAGAAYABgAHAAcABwAJAAkACQAJAAUA
BAADAAIAAwAGAAgACQAJAAgACAAIAAgACgANABMAIAAwAEEAUwBiAG8AgQCRAJ8AtwDT
AOcA9AD8AP0A9ADlAMwAowBwADYAAgDd/8v/x//V/+f/9f/7/wEABAAEAAYABgAGAAYA
BgAGAAYABgAFAAUABQAFAAYABwAJAAoACQAJAAgABwAJAAoACwAMAAoACgAKAAoADAAN
AA0ADQAMAAsACwAKAAwADAAMAAwADQANAA0ADwARABEAEQARABMAFAAVABYAFQAUABMA
EwAUABQAFAAUABcAFwAXABgAFgAYABgAGAAZABkAGwAcABwAHgAfACAAIwAlACYAJwAm
ACgAKwAtADEAMwA1ADcAOgA9AEAAQgBGAEcASwBOAE8AUQBTAFUAWQBbAFsAXQBcAF0A
XQBdAF0AXgBeAFwAXgBdAFsAWQBXAFUAUwBRAFEATwBNAEkARQBDAEAAPwA9ADsAOQA3
ADUAMgAxAC8AKwApACgAJgAmACUAJQAjACMAIgAhACAAIAAfAB8AHwAfAB8AHgAdAB0A
HQAdAB0AHQAdAB0AHQAcABwAHAAcABoAGgAaABoAGAAXABcAGAAZABoAGwAcABkAGQAZ
ABkAGQAaABsAGwAdAB0AHQAdABsAGwAdAB0AHQAdAB4AHgAgAB8AHwAfAB8AHwAfAB8A
IQAjAA==
         </WaveFormData>
      </LeadData>
      <LeadData>
         <LeadByteCountTotal>10000</LeadByteCountTotal>
         <LeadTimeOffset>0</LeadTimeOffset>
         <LeadSampleCountTotal>5000</LeadSampleCountTotal>
         <LeadAmplitudeUnitsPerBit>4.88</LeadAmplitudeUnitsPerBit>
         <LeadAmplitudeUnits>��V</LeadAmplitudeUnits>
         <LeadHighLimit>2147483647</LeadHighLimit>
         <LeadLowLimit>268435456</LeadLowLimit>
         <LeadID>V5</LeadID>
         <LeadOffsetFirstSample>0</LeadOffsetFirstSample>
         <FirstSampleBaseline>0</FirstSampleBaseline>
         <LeadSampleSize>2</LeadSampleSize>
         <LeadOff>FALSE</LeadOff>
         <BaselineSway>FALSE</BaselineSway>
         <ExcessiveACNoise>FALSE</ExcessiveACNoise>
         <MuscleNoise>FALSE</MuscleNoise>
         <LeadDataCRC32>3095682331</LeadDataCRC32>
         <WaveFormData>
6v/q/+r/6v/p/+j/5//m/+j/6P/o/+j/6v/r/+v/6//n/+n/7P/s/+r/7v/0//r/BAAW
ACwARABkAIUAqwDWAAgBQAFwAZUBrwHAAcgBuwGJATwB2ABqABAA2v/B/8H/z//Y/9//
5v/n/+b/4//l/+X/4//i/+T/4//i/+H/3v/e/9//3//f/9//3//f/+H/4f/h/+H/4v/i
/+L/4v/i/+L/4//j/+H/4f/h/+H/4//j/+T/5P/k/+T/5P/l/+X/5f/l/+b/5P/k/+T/
5P/k/+T/5f/l/+f/5//n/+j/6f/p/+n/6f/q/+r/6v/r/+3/7//v//D/8P/v/+7/7v/w
//H/9P/2//b/9//4//j/+v/9/wEABAAHAAoACwANAA4AEAAUABgAGgAfACMAJwAmACgA
KgAsAC8AMAAyADMANAA1ADcANwA1ADYANgA1ADUANQAzADIALwAuACsAKgAlACMAIQAf
AB4AHAAaABgAFAASAA8ADQANAAsACAAHAAUAAwABAAAA/v/9//z/+v/8//v/+v/5//j/
9//1//T/9f/2//X/9v/0//T/9P/0//T/9P/0//T/8v/y//L/8v/y//L/8v/y//L/8v/y
//L/8v/y//L/8v/y//L/8v/y//T/9P/0//T/9P/0//T/9P/0//T/9f/1//X/9f/2//b/
9v/2//b/9v/5//n/+f/5//v/+//7//z//P/8//z//P/8//z//P/8//r/+f/5//n/+f/5
//n/+f/5//n/+f/4//r/+P/4//j/9v/2//b/9//3//b/9f/1//X/9f/0//T/9f/1//T/
9P/0//P/8//z//H/8f/x//H/8//z//P/8//y//L/8f/w//D/8v/y//D/8v/0//T/9P/0
//b/9v/2//f/9//5//n/+//5//n/+P/4//j/+P/4//j/9v/1//T/9P/y//L/8//1//b/
9//4//n/9//3//f/9//3//f/9v/1//T/8//y//H/8f/x//H/8f/x//H/8//0//T/8v/x
//D/8P/v/+3/7f/s/+v/6//r/+v/6//r/+r/7P/s/+z/7P/q/+r/6v/q/+r/6v/q/+r/
7P/s/+3/7f/r/+v/6//s/+7/7v/y//b//P8GABQAJgBAAFwAewCfAMgA+gAuAWABiwGr
AcABygHFAaEBYAEGAaAAQAD4/9X/z//V/97/5//s/+3/7v/v/+3/7f/r/+r/6v/p/+j/
5//o/+j/6f/p/+f/5//n/+f/6f/p/+n/6f/o/+j/6P/o/+j/6P/p/+n/6f/p/+n/6f/r
/+v/7P/s/+r/6v/q/+v/6//r/+v/7P/u/+7/7v/u/+7/7v/v/+//7//v/+//8P/x//H/
8f/x//L/8v/y//P/8//1//X/9v/3//f/9//4//n/+f/7//z//v///wAAAAABAAMABgAI
AAsADgAPABEAEgAUABgAHAAbAB8AIgAlACcAKgAtADAAMQAyADQANQA2ADcAOQA5ADkA
OgA6ADkAOQA5ADcANgA1ADQAMQAwACsAKQAnACUAJAAiACAAHgAaABgAFQATABEADwAM
AAsACwAJAAcABgACAAEAAAD+/wAA///+//3//f/9//z//P/6//r/+P/4//n/+v/7//z/
+v/6//r/+v/8//z//P/8//z//P/8//z/+v/6//r/+v/8//z//P/8//r/+v/6//r//P/8
//z//P/+//7//v/+//z//P/9//3//f/9//7//v/8//z//P/8//3//f/9//3//f/9//3/
/v/+//7//v/+//7//v/+//7//v/9//3//f/9//3//f/9//3//f/9//z//v/8//z//P/8
//z//P/9//v/+v/5//n/+//7//r/+v/7//v/+v/6//r/+f/5//n/+f/5//n/+f/3//f/
9//3//f/+P/4//j/9v/2//b/9v/2//f/9//4//j/+P/4//j/+P/4//j/+P/4//n/+v/7
//3//f//////AQD//////v/+/wAAAAAAAAAA/P/7//r/+v/4//j/+f/7//v/+//7//v/
+//7//v/+//7//v/+v/5//j/9//2//X/9//3//f/9//1//X/9//4//r/+P/3//b/9v/1
//P/8//w/+//7//v/+//7//v/+7/7v/u/+7/7v/u/+7/7v/u//D/8P/w//D/7v/u/+//
7//x//H/8f/y//D/8P/y//b//P8EABQAKABAAFwAeQCZAL4A7gAeAUoBdQGbAbYBwAG9
AacBcgEgAb4AXgAQAOH/1f/b/+L/6f/s/+3/7v/x/+//7//t/+z/7P/r/+r/6f/o/+j/
6f/p/+n/6f/p/+n/6//r/+v/6//q/+r/6v/q/+r/6v/r/+v/6//r/+v/6//r/+v/7P/s
/+z/7P/s/+3/7f/t/+3/7v/u/+7/7v/u//D/8P/x//H/8P/v/+7/7v/t/+3/7f/t//D/
8P/w//H/8f/z//P/9P/z//P/8//0//f/9//5//r/+v/7//z//P///wEABAAGAAYACAAI
AAkADAAOABIAFgAXABsAHgAhACAAIgAkACYAKwAsAC4ALwAwADEAMwAzADEAMgAyADEA
MQAxAC8ALgAtACwAKQAoACYAJQAkACMAIAAeABwAGgAWABQAEQAPAA0ACwAIAAcABQAD
AAEAAAD+//3//P/6//j/9//2//X/9//3//b/9v/2//b/9P/0//L/8v/y//L/8//0//X/
9v/0//T/9P/0//b/9v/2//b/9P/0//T/9P/y//L/8v/y//T/9P/0//T/9P/0//T/9P/y
//L/8v/y//T/9P/1//X/8//z//T/9P/0//T/9P/0//X/9f/1//X/8//z//P/9P/y//L/
8v/y//T/9P/0//T/9P/z//P/8//z//P/8//z//P/8//z//L/9P/y//L/8v/y//L/8v/z
//P/8v/x//H/7//v/+7/7v/w//H/8f/y//D/7//v/+//7f/t/+3/7f/t/+3/7f/t/+3/
7v/u/+7/7P/s/+z/7P/u//D/8v/y//L/8v/0//T/9P/1//P/9f/1//f/9//3//b/9v/0
//T/9P/0//D/7//u/+7/7v/u/+//8f/x//H/8f/x/+//7//v/+//8f/x//D/7//u/+3/
7P/r/+v/6//r/+v/6f/p/+v/7P/s/+r/6f/o/+r/6f/n/+f/5P/j/+P/4//l/+X/5f/k
/+T/5P/k/+T/5P/k/+T/5P/k/+T/5P/k/+T/5P/l/+X/5//n/+f/6P/m/+b/6P/s//T/
/v8OACAAPABaAHkAnQDGAPIAJAFWAX8BnQGuAbgBsQGLAUQB5gCAACQA5P/H/8P/y//W
/93/4v/j/+T/5f/l/+X/4//i/+T/4//i/+H/3v/e/9//3//f/9//3//f/93/3f/d/93/
4f/i/+P/5P/j/+L/4v/h/+H/4f/h/+H/4f/h/+L/4v/i/+L/4v/j/+P/4//j/+T/5P/k
/+T/5P/k/+T/5f/l/+f/5//n/+j/6f/p/+n/6f/o/+j/6P/p/+v/7f/t/+7/7f/t/+3/
7v/x//H/8//0//T/9f/2//b/+P/7////AgABAAQABQAHAAwADgASABYAFwAbAB4AIQAk
ACYAKAAqACsALAAuAC8AMgAzADUANQAzADQANAAzADMAMwAxADAALQAsACkAKAAjACEA
HwAdABoAGAAWABQAEgAQAA0ACwAJAAcABAADAAEA///9//z/+v/5//j/9v/4//f/9v/1
//T/8//x//D/8f/y//H/8v/y//L/8v/y//L/8v/y//L/8P/w//D/8P/u/+7/7v/u//D/
8P/w//D/8P/w//D/8P/u/+7/7v/u//D/8P/w//D/8P/w//D/8P/w//D/8f/x//P/8//0
//T/9P/0//T/9P/1//X/9f/1//X/9f/1//b/+P/4//j/+P/4//j/+P/4//j/9//3//f/
9//3//f/9//3//f/9//2//j/9v/2//b/9P/0//T/9f/1//T/8//z//P/8//y//L/8//z
//L/8v/0//P/8//z//H/8f/x//H/8f/x//H/8f/x//L/8v/y//D/8v/y//L/9P/0//T/
9P/2//b/9v/3//f/+f/5//v//f/9//z//P/6//r/+v/6//j/9//2//b/9v/2//f/+f/5
//n/+f/5//n/+f/5//n/9//3//b/9f/0//P/8v/x//H/8f/x//H/8f/x//P/9P/0//L/
8f/w//D/7//t/+3/7v/t/+3/7f/t/+3/7f/s/+z/7P/s/+z/7P/s/+z/7P/s/+z/7P/s
/+7/7v/v/+//7f/t/+3/7v/u/+7/8P/2//z/BgAUACYAPgBcAHsAnQDGAPgALAFgAYsB
qwG+AcoBwwGhAWABBgGeAD4A+P/T/83/1f/e/+f/7P/v/+7/7//v/+//7f/s/+z/6//q
/+n/6v/q/+v/6//q/+n/6P/n/+n/6f/p/+n/6v/q/+r/6v/q/+r/6//r/+3/7f/t/+3/
6//r/+z/7P/s/+z/7P/t/+3/7f/t/+7/7v/u/+7/7v/w//D/8f/x/+//7//v//D/8f/x
//H/8f/0//T/9P/1//P/9f/1//b/+f/5//n/+v/5//n/+//8//7///8AAAAAAwAFAAgA
CgALAA4ADwARABQAFgAaAB4AHQAhACQAJwAqACwALgAwADMANAA2ADcANgA3ADkAOQA7
ADwAPAA7ADkAOQA3ADYANQA0ADEAMAAtACsAKQAnACQAIgAgAB4AHAAaABcAFQATABEA
DgANAAsACQAHAAYABAADAAIAAAAAAP///v/9//3//f/8//z/+v/6//j/+P/6//r/+v/6
//r/+v/6//r/+v/6//r/+v/8//z//P/8//r/+v/6//r//P/8//z//P/6//r/+v/6//z/
/P/8//z/+v/6//r/+v/6//r/+//7//3//f/+//7//P/8//z//P/7//v/+//7//3//f/9
//7//P/8//z//P/+//7//v/+//7//f/9//3//f/9//3//f/9//3//f/8//z/+v/6//r/
+v/6//r/+//7//r/+f/5//n/+f/4//j/+f/5//j/+P/4//f/9//3//n/+f/5//n/9//3
//f/9//1//b/9v/2//b/9v/2//b/9v/3//f/+P/2//b/9v/2//j/+P/6//r/+v/6//v/
/P/9/////f//////AQADAAMAAgACAAIAAgACAAIA/v/9//z//P/7//r/+v/7//3//f/9
//3//f/9//3//f/7//v/+v/5//j/9//2//X/9f/1//X/9f/1//X/9//4//r/+P/3//b/
9v/1//P/8//y//H/8f/x//H/8f/x//D/8P/w//D/8P/w//D/8P/w//L/8v/y//L/8f/w
//D/7//x//H/8f/y//L/8v/y//T/+v8AAAgAGAAuAEoAZQCDAKQAzgD8ACoBVQF/AaIB
ugHBAbkBmAFaAQIBoABGAP//2//Z/97/5f/s/+//8P/z//P/8//x//D/7v/t/+z/6//q
/+r/6//r/+v/6//r/+v/6//r/+v/6//s/+z/7P/s/+z/7P/t/+3/6//r/+v/6//t/+3/
7v/u/+3/7P/r/+v/7f/t/+3/7v/u/+7/7v/u/+7/7v/v/+//8f/x//H/8v/x//H/8f/x
//L/8v/y//P/8v/z//L/8v/1//X/9f/2//f/9//5//r/+v/7//z//P/9////AgAEAAMA
BgAHAAkADAAOABIAFgAVABkAHAAfACAAIgAkACYAKQAqACwALQAuAC8AMQAxADMANAA0
ADMANQA1ADMAMgAxADAALQAsACcAJQAjACEAIAAeABwAGgAYABYAEwARAA8ADQAKAAkA
BwAFAAMAAgAAAP///v/8//r/+f/4//f/+f/5//j/+P/2//b/9P/0//L/8v/y//L/8//0
//X/9v/1//T/8//y//L/8v/y//L/9P/0//T/9P/0//T/9P/0//T/9P/0//T/9P/0//T/
9P/y//L/8v/y//L/8v/z//P/8//z//T/9P/y//L/8v/y//H/8f/x//H/8f/x//H/8v/w
//D/8P/w//L/8v/y//L/8v/x//H/8f/v/+//7//v//D/8f/y//L/9P/y//L/8v/w//D/
8P/x//H/8P/v/+//7//v/+7/7v/x//H/8P/w//D/7//v/+//7f/t/+3/7f/v/+//7//v
/+3/7v/u/+7/7P/s/+3/7v/v//D/8v/y//L/8//z//X/9f/3//f/9//2//b/9v/2//b/
9v/z//H/7//u//D/8P/x//P/8//z//P/8//x//H/8f/x//H/8f/w/+//7P/r/+r/6f/r
/+v/6//r/+v/6//t/+7/7v/s/+v/6v/q/+n/5//n/+T/4//j/+P/5f/l/+X/5P/k/+T/
5P/k/+T/5P/k/+T/4v/i/+L/4v/k/+T/5f/l/+X/5f/l/+b/5v/o/+r/7v/0//z/CAAa
ADIAUgBxAJMAvADqABwBTgF1AZMBqAG0Aa8BjQFOAfYAkgAyAOz/xf+9/8X/0P/Z/+D/
4f/g/+H/4//j/+H/4P/g/9//3v/d/9z/3P/d/93/2//b/9v/2//b/9v/2//b/97/3v/e
/97/3f/c/9z/2//c/93/3v/f/93/3f/e/97/4P/g/+D/4f/h/+H/4f/i/+D/4P/g/+D/
4v/i/+P/4//j/+P/4//k/+X/5f/l/+X/6P/o/+j/6f/o/+n/6P/o/+v/6//r/+z/6//r
/+3/7v/y//P/9P/0//X/9//6//z//f8AAAEAAwAIAAoADgASABMAFwAaAB0AHgAgACIA
JAAnACgAKgArACwALQAvAC8ALwAwADAALwAvAC8ALQAsACkAKAAlACQAIQAfAB0AGwAW
ABQAEgAQABAADgALAAkABgADAP///f/8//v/+v/6//b/9f/0//L/8v/x//D/7//x//H/
8P/w//D/8P/u/+7/7P/s/+z/7P/s/+z/7P/s/+z/7P/s/+z/6v/q/+r/6v/q/+r/6v/q
/+z/7P/s/+z/6v/q/+r/6v/q/+r/6v/q/+z/7P/s/+z/7P/s/+3/7f/t/+3/7v/u/+7/
7v/u/+7/8f/x//H/8f/z//P/8//0//L/8v/y//L/9P/0//T/9P/0//P/8//z//P/8//z
//P/8//z//P/8v/y//D/8P/w//D/8P/w//H/7//u/+3/7f/v/+//7v/u/+//7//u/+7/
7P/r/+v/6//t/+3/7f/t/+v/6//r/+v/6//s/+z/7v/w//D/8P/w//D/8P/w//H/8//1
//X/9//1//X/9P/0//b/9v/2//b/9P/z//L/8v/w//D/8f/z//P/8//z//P/8//z//P/
8//x//H/8P/v//D/7//u/+3/7f/t/+3/7f/v/+//8f/y//D/7v/t/+z/7P/r/+n/6f/o
/+f/5//n/+X/5f/l/+T/5v/m/+b/5v/m/+b/5v/m/+b/5v/m/+b/5v/m/+f/5//l/+X/
5f/m/+b/5v/q/+7/9P/8/woAHAA0AFIAcwCVALwA7AAeAVABewGdAbYBwAG7AZkBXAEG
AZ4APgD0/83/xf/N/9j/3//k/+X/5v/n/+X/5f/j/+L/5P/j/+L/4f/e/97/3//f/9//
3//f/9//3//f/9//3//g/+D/4P/g/+L/4v/j/+P/4f/h/+H/4f/j/+P/5P/k/+T/5P/k
/+X/4//j/+P/5P/k/+T/5P/k/+b/5v/n/+f/5//n/+f/6P/p/+n/6f/p/+r/6v/q/+v/
6//t/+3/7v/t/+3/7f/u//H/8f/z//T/9v/3//j/+P/3//n//P/+/wEABAAFAAcACAAK
AA4AEgARABUAGAAbAB4AIAAiACQAJwAoACoAKwAsAC0ALwAvAC8AMAAwAC8ALwAvAC0A
LAArACoAJwAmACEAHwAdABsAGgAYABYAFAAQAA4ACwAJAAcABQACAAEA///9//v/+v/4
//f/9v/0//T/8//y//H/7//v/+7/7v/u/+7/7P/s/+7/7v/u/+7/7P/s/+z/7P/u/+7/
7v/u/+7/7v/u/+7/7v/u/+7/7v/u/+7/7v/u/+7/7v/u/+7/7v/u/+7/7v/w//D/8P/w
//D/8P/x//H/8f/x//L/8v/y//L/8v/y//P/8//z//P/8//z//P/9P/0//T/9P/0//T/
9P/0//T/8v/x//H/8f/z//P/8//z//H/8f/x//D/8v/w//D/8P/w//D/8P/x//H/8P/v
/+//7//v/+7/7v/v/+//7v/u/+7/7f/t/+3/7f/t/+3/7f/r/+v/6//r/+3/7v/u/+7/
7P/s/+z/7P/q/+v/6//s/+7/7v/u/+7/8P/w//D/8f/x//P/8//1//X/9f/0//T/9v/2
//b/9v/2//X/9P/0//P/8v/y//P/8//z//P/8//x//H/8f/x//P/8//y//H/7v/t/+z/
6//r/+v/6//r/+v/6//t/+7/7v/s/+v/6v/q/+n/5//n/+b/5f/l/+X/5f/l/+X/5P/k
/+T/5P/k/+T/5P/k/+T/5P/k/+T/5P/k/+T/5f/l/+P/4//j/+T/5v/m/+b/6P/s//T/
/v8OACAAOgBVAHEAlAC8AOoAGAFDAW0BkAGmAbEBrQGOAVIB/ACaADwA8//N/8n/0v/Z
/97/4//k/+X/5f/l/+P/4v/i/+H/4P/f/9z/3P/d/93/3f/d/93/3f/f/9//3//f/93/
3P/b/9r/3P/c/93/3f/f/9//3//f/9//3//g/+D/3v/e/97/3//h/+H/4f/i/+D/4P/g
/+D/4P/g/+H/4f/h/+H/4f/i/+P/4//j/+P/4v/i/+L/4//j/+X/5f/m/+f/5//n/+j/
6f/p/+v/7P/s/+3/7v/u/+//8f/0//b/9f/4//n/+//8//7/AgAGAAUACQAMAA8AEQAU
ABcAGgAcABwAHQAdACEAIwAmACcAJQAmACYAJQAlACUAIwAiACIAIgAgACAAHwAdABsA
GQAUABIAEAAOAAwACgAHAAUAAwABAP7//f/9//v/+f/4//T/8//y//D/8v/x//D/7//t
/+3/7P/s/+r/6v/o/+j/6v/q/+r/6v/o/+j/6P/o/+j/6P/o/+j/6//s/+3/7v/t/+z/
6//q/+z/7P/s/+z/6//q/+n/6P/o/+j/6P/o/+j/6P/o/+j/6P/o/+n/6f/p/+n/6v/q
/+j/6P/o/+j/6f/p/+n/6f/o/+f/5v/m/+f/6P/p/+r/6P/o/+j/6P/q/+n/6f/p/+n/
6f/p/+n/6f/p/+n/6P/q/+j/6P/o/+j/6P/o/+n/6f/o/+f/5//n/+f/5v/m/+X/5f/k
/+T/5v/l/+X/5f/n/+f/5//n/+P/4f/k/+X/5v/n/+j/6f/q/+v/7f/s/+3/7P/t/+//
7//u/+7/7v/u/+7/7v/u/+3/7P/s/+7/7v/v//H/8P/v/+7/7f/r/+v/6//r/+v/6//q
/+n/6P/n/+b/5f/l/+X/5f/l/+f/5//p/+r/6P/m/+X/5P/i/+H/3//f/97/3f/d/93/
3//f/9//3v/c/9z/3P/c/97/3v/e/97/3v/e/97/3v/c/9z/3f/d/9//3//f/+D/3v/e
/+T/6v/u//b/BgAcADgAVgB3AJsAxgD6AC4BXAF/AZ0BsAG2AasBgQE4AdgAcAAWANj/
vf+9/8X/zv/V/9r/2//e/9//3//f/93/3P/a/9n/2P/X/9j/2P/Z/9n/1//X/9f/1//Z
/9n/2f/Z/9r/2v/a/9r/2P/Y/9n/2f/X/9f/1//X/9j/2f/b/9z/2v/a/9r/2//b/9v/
2//c/97/3v/e/97/3v/e/9//3//d/93/3f/e/+H/4f/h/+H/5P/k/+T/5f/j/+X/5f/m
/+n/6f/p/+r/6f/p/+v/7P/w//H/8v/y//X/9//6//z//f8AAAEAAwAGAAgADAAQABEA
FQAYABsAHgAgACIAJAAlACYAKAApACoAKwAtAC0ALQAuAC4ALQArACsAKQAoACcAJgAj
ACIAHQAbABkAFwAWABQAEgAQAA4ADAAJAAcABQADAAAA///9//v/+f/4//b/9f/0//L/
8v/x//D/7//v/+//7v/u/+7/7v/s/+z/7P/s/+z/7P/u/+7/7v/u/+3/7P/r/+r/7P/s
/+z/7P/q/+r/6v/q/+r/6v/q/+r/7P/s/+z/7P/q/+r/6v/q/+z/7P/s/+z/7P/s/+3/
7f/v/+//8P/w//L/8v/y//L/8f/x//H/8f/x//H/8f/y//T/9P/0//T/9P/0//T/9P/0
//P/8//z//P/8//z//P/8//z//P/8v/0//L/8v/y//D/8P/w//H/8f/w/+//7//v/+//
7v/u/+//7//u/+7/8P/v/+//7//x//D/8f/y//P/9P/0//T/9P/1//X/9//3//n/+f/5
//j/+P/4//j/+P/4//j/9//2//b/+P/4//n/+//9//3//f/9//v/+//7//v/+f/5//j/
9//0//P/8v/x//H/8f/x//H/8f/x//P/9P/0//L/8f/w//D/7//t/+3/7P/r/+v/6//r
/+v/6//q/+r/6v/q/+r/6v/q/+r/6v/q/+r/6v/q/+r/6v/r/+v/6//r/+v/7P/s/+z/
7v/y//b//v8KABoAMABKAGcAhwCqANYACgE8AWkBkQGsAbwBvwGvAXwBMAHOAGgAFgDh
/83/z//a/+H/6P/t/+7/7f/r/+v/6f/o/+r/6f/o/+f/5v/m/+f/5//l/+X/5f/l/+f/
5//n/+f/6P/o/+j/6P/m/+b/5//n/+j/6f/q/+v/6f/p/+r/6v/s/+z/7P/t/+v/6//r
/+z/7P/s/+z/7P/u/+7/7//v/+3/7f/t/+7/8f/x//H/8f/w//D/8P/x//P/9f/1//b/
9f/1//X/9v/3//f/+f/6//z//f/+//7///8BAAQABgAJAAwADQAPABAAEgAWABoAGQAd
ACAAIwAlACgAKwAuAC8AMAAyADMANAA1ADcANwA3ADgAOAA3ADkAOQA3ADYANQA0ADEA
MAAtACsAKQAnACYAJAAiACAAHgAcABkAFwAVABMAEAAPAA0ACwAJAAgABgAFAAQAAgAC
AAEAAAD////////+//7//v/+//z//P/+//7//v/+//7//v/+//7//v/+//7//v/+//7/
/v/+//7//v/+//7//v/+//7//v/+//7//v/+/wAAAAAAAAAAAAAAAAAAAAD+//7/////
/wEAAQACAAIAAAAAAAAAAAABAAEAAQABAAMAAwADAAQAAgACAAIAAgACAAIAAgACAAIA
AQABAAEAAwADAAMAAwADAAMAAwACAAIAAAAAAAAAAgACAAIAAwABAAAA///////////+
//7///////7//v/+//3//f/9/////////////f/9//3//f/9//7//v/+//7//v8AAAAA
AAAAAAEAAgADAAUAAwAFAAUABwAFAAUABAAEAAYABgAGAAYABAADAAIAAgAEAAQABQAH
AAgACQAKAAsACQAJAAkACQAHAAcABgAFAAIAAQAAAP//////////////////AQACAAAA
/v/9//z//v/9//v/+//4//f/9//3//f/9//3//b/9v/2//b/9v/2//b/9v/2//b/9v/2
//b/9v/2//f/9//5//n/+f/6//r/+v/6//z/AAAGAA4AIAAyAEoAawCJAKYA0AAAAS4B
VwF/AaQBugHBAbsBnAFeAQgBpgBKAAMA4//f/+b/7f/0//f/9v/3//j/+f/4//j/+P/3
//b/9f/y//L/8//z//X/9f/1//X/9f/1//X/9f/1//T/8//y//P/9P/2//f/9//3//f/
9//3//f/+P/4//j/+P/4//n/9//3//f/+P/6//r/+v/6//r/+v/7//v//f/9//3//v/+
//3//P/7//7//v/+//////8BAAEAAgABAAEAAQACAAMAAwAFAAYABgAHAAgACAAJAAsA
DgAQABEAFAAVABcAGAAaAB4AIgAjACcAKgAtAC4AMAAyADQANwA4ADoAOwA+AD8AQQBB
AEEAQgBCAEEAQwBDAEEAQAA/AD4AOwA6ADcANQAzADEALwAuAC0ALAAoACYAIwAhACAA
HwAdAB0AGgAXABQAEgARABEAEQAQAA0ACwAJAAcACAAJAAkACgAKAAoACAAIAAgACAAI
AAgABgAGAAYABgAJAAoACwAMAAkACAAHAAYABwAIAAkACgAIAAgACAAIAAgACAAIAAgA
CgAKAAoACgAIAAgACAAIAAgACAAJAAkACQAJAAoACgAKAAoACgAKAAkACQAJAAkABwAH
AAcACAAKAAoACgAKAAoACgAKAAoADAALAAsACwANAA0ADQANAA0ADQANAAwADAAKAAoA
CgAKAAoACgALAA0ADAALAAsADQANAAwADAALAAsACgAKAAwACwALAAsACQAHAAcACAAL
AAwADQAOABAAEAAQABEAEAARABAAEQASABMAEwAUABIAEgASABIAEAAPAA4ADgAPABAA
EgAVABUAFQAVABUAEwATABMAEwARABEAEAAPAA4ADQAMAAsACQAJAAkACQALAAsADQAO
AA4ADAALAAoACAAHAAUABQAGAAUABQAFAAUABQAFAAQABAAEAAQABAAGAAYABgAGAAUA
BAADAAIABAAEAAUABQAHAAcABwAIAAYACAAIAAwAFAAcACoAPgBWAG4AiwCtANQAAAEy
AWQBkQG1AcwB1AHRAbcBegEiAb4AXAAUAO3/4//r//b//f8CAAUABgAFAAcABwAFAAQA
BAADAAIAAQAAAAAAAQABAAMAAwADAAMAAwADAAMAAwAEAAQABAAEAAQABAAFAAUABQAF
AAUABQAFAAUABgAGAAYABgAGAAcACQAJAAkACgAKAAoACgAKAAoACgALAAsACwALAAsA
DAANAA0ADQANABAAEAAQABEADwARABEAEgAVABUAFQAWABcAFwAZABoAHAAdAB4AHgAf
ACEAJAAmACkALAAtAC8AMAAyADYAOgA9AEEARABHAEoATABOAFAAUwBUAFYAVwBWAFcA
WQBZAFoAXABdAF0AWwBbAFkAWABXAFYAUwBSAE8ATQBLAEkARABCAEAAPgA+ADwAOQA3
ADUAMwAwAC8AKwApACcAJgAmACUAJAAiACAAHwAeAB0AHQAdABwAHAAeAB4AHAAcAB4A
HgAeAB4AHgAeAB4AHgAcABwAHAAcABwAHAAcABwAGgAaABoAGgAcABwAHAAcABwAHAAc
ABwAHAAcABwAHAAdAB4AHwAgAB8AHgAeAB0AHgAfACEAIgAkACQAJAAkACMAIwAjACMA
JQAnAA==
         </WaveFormData>
      </LeadData>
      <LeadData>
         <LeadByteCountTotal>10000</LeadByteCountTotal>
         <LeadTimeOffset>0</LeadTimeOffset>
         <LeadSampleCountTotal>5000</LeadSampleCountTotal>
         <LeadAmplitudeUnitsPerBit>4.88</LeadAmplitudeUnitsPerBit>
         <LeadAmplitudeUnits>��V</LeadAmplitudeUnits>
         <LeadHighLimit>2147483647</LeadHighLimit>
         <LeadLowLimit>268435456</LeadLowLimit>
         <LeadID>V6</LeadID>
         <LeadOffsetFirstSample>0</LeadOffsetFirstSample>
         <FirstSampleBaseline>0</FirstSampleBaseline>
         <LeadSampleSize>2</LeadSampleSize>
         <LeadOff>FALSE</LeadOff>
         <BaselineSway>FALSE</BaselineSway>
         <ExcessiveACNoise>FALSE</ExcessiveACNoise>
         <MuscleNoise>FALSE</MuscleNoise>
         <LeadDataCRC32>2652283757</LeadDataCRC32>
         <WaveFormData>
7//v/+//7//s/+z/7P/s/+7/7v/u/+7/7P/s/+3/7f/p/+v/6//r/+3/7v/v/+//+P8H
ABgALwBJAGYAiACsANkADgE9AWEBfAGQAZwBkQFsAS4B2gB7ACgA8v/f/9//4//k/+X/
6P/o/+b/5//n/+X/5f/k/+X/5f/k/+P/4P/g/+D/4P/g/+D/4P/g/+L/4v/h/+H/4v/i
/+L/4v/i/+L/4v/j/+H/4f/h/+H/4//j/+P/5P/i/+L/4v/i/+T/5f/l/+b/5v/l/+X/
5v/m/+b/5v/n/+f/5//n/+j/6P/o/+j/6P/r/+z/7P/s/+z/7f/t/+3/7v/u/+//8P/x
//H/8f/y//L/9P/1//b/+f/6//v//P8AAAEABAAEAAQACAAKAAsADwARABQAFwAXABkA
GwAdACEAIQAjACQAIwAlACYAJgAoACkAKQApACgAKAAoACYAJAAjACIAIQAeAB0AGwAZ
ABYAFAASABEADwANAAsACgAKAAgABgAGAAIA///+//z//P/7//r/+f/4//f/9v/1//X/
9f/z//P/9f/1//X/9f/z//P/8//z//L/8v/y//L/8v/y//L/8v/w//H/8f/x//P/8//y
//L/8v/y//L/8v/y//L/8v/y//L/8v/y//L/8v/y//L/8v/0//T/9P/0//T/9P/1//X/
9f/1//X/9f/1//X/9f/2//b/9v/2//b/+f/5//n/+v/4//j/9//2//T/9f/1//X/9//3
//f/9//1//X/9f/1//f/9v/2//b/9v/2//X/9f/y//L/8v/y//L/8v/x//H/8f/y//L/
8v/w//D/7//v//D/8P/x//H/8P/u/+7/7v/u/+//7//v/+7/8P/w/+//8v/y//L/8v/y
//H/8v/y//L/9f/1//X/9v/0//T/9P/0//T/9P/0//T/8v/x//H/8f/v/+//8P/y//X/
9f/1//X/9f/0//T/9P/2//X/9P/0//P/8v/w//D/7v/v/+//7//x//H/8v/y//L/8P/v
/+//7v/t/+z/6//s/+z/7P/s/+r/6f/p/+n/6f/p/+n/6f/p/+j/6P/o/+j/6P/o/+j/
6v/q/+r/6//r/+v/6//r/+v/6f/s/+3/7//2/wEAEAAlAD0AWAB4AJ4AyQD4ACcBTQFs
AYABigGHAWwBOgH0AJ0ASAAGAOf/4//l/+b/6f/s/+z/6v/p/+f/5f/l/+T/4//j/+L/
4f/i/+L/4v/i/+L/4v/i/+L/4v/i/+H/4f/i/+L/4v/i/+L/4v/i/+P/4//j/+P/4//j
/+P/4//k/+T/5P/k/+T/5P/l/+X/5v/m/+X/5f/m/+b/5v/m/+f/5//n/+f/6P/q/+r/
6v/q/+n/6v/q/+r/6v/r/+v/6//u/+7/7//w/+//7//v//D/8v/0//X/9v/1//b/9//4
//z//f8AAAAAAgAGAAgACQALAA0AEAATABUAFwAZABsAGwAbAB0AHgAfACEAIgAiACMA
JQAmACcAJwAmACUAIgAiACEAIAAfABwAGwAZABcAGAAWABQAEwAPAA0ACwAKAAgABgAE
AAQABAABAAAA/v/8//v/+v/5//r/+f/4//f/9//3//X/9f/1//X/9f/1//f/9//3//f/
9P/0//T/9P/2//b/9v/2//b/9//3//f/9f/1//T/9P/2//b/9v/2//T/9P/0//T/9v/2
//b/9v/2//b/9v/2//b/9v/2//b/9v/2//f/9//1//X/9f/1//f/9//3//j/9v/2//b/
9v/3//f/9//4//j/+P/3//b/9v/3//f/9//3//f/9//3//f/9//3//f/9f/0//T/9P/2
//b/9f/1//T/9P/0//T/9v/2//X/9f/z//T/9P/0//b/9v/1//X/9P/0//X/9f/0//L/
8v/y//T/9f/1//X/9f/0//P/8f/x//H/8v/y//L/8v/z//T/9P/0//T/9P/0//f/+P/4
//j/+f/5//n/+v/6//r/+v/6//r/+v/6//r/9v/1//X/9f/1//X/9v/4//n/+f/5//n/
+f/4//j/+P/6//n/+P/4//X/9P/y//L/9P/1//X/9f/1//X/9v/2//b/9P/z//P/9P/z
//L/8f/v/+7/7f/s/+7/7f/t/+3/7f/t/+3/7f/t/+z/7P/s/+7/7v/u/+7/7P/s/+z/
7f/v/+//7//v/+//7f/u//H/8//2/wMAFAAnAD0AWAB0AJYAvQDoABMBPQFgAXoBhAGB
AXABSgEMAbkAZAAgAPf/6//t/+7/7//w//D/7v/v/+//7f/t/+z/6f/p/+j/5//o/+j/
6P/o/+j/6P/o/+j/6P/o/+f/5//o/+j/6P/o/+r/6v/q/+v/6f/p/+n/6f/r/+v/6//s
/+r/6v/q/+r/6v/r/+v/7P/q/+n/6f/q/+z/7P/s/+3/7f/t/+3/7v/s/+z/7P/s/+//
8P/w//D/8P/x//H/8f/x//D/8P/w//P/8//z//T/9P/2//f/+P/5//r/+//8//z//f8A
AAAAAgAGAAgACQALAA0AEAATABUAFwAZABsAHQAdAB8AIAAhACMAJAAkACQAJQAlACUA
JgAmACYAJAAmACUAJAAjACAAHwAdABsAGgAYABYAFQARAA8ADQAMAAsACgAJAAoABgAD
AAIAAAAAAP///v/9//r/+f/4//f/9//3//X/9f/1//X/9f/1//P/8//z//P/9f/2//f/
+P/2//b/9v/2//b/9//3//f/9f/1//T/9P/2//b/9v/2//j/+P/4//j/+P/4//j/+P/3
//b/9f/0//b/9v/2//b/9P/0//X/9f/z//P/8//z//P/8//z//T/9P/0//T/9P/z//P/
8//0//T/9P/z//L/9P/1//X/9f/z//P/8//z//P/8//z//P/9f/0//T/9P/0//T/8//z
//L/8v/y//L/8f/w/+7/7f/v//D/8P/w//D/8P/v/+//7v/u/+//7//w/+7/7v/u/+7/
7//v/+//7v/u/+7/7f/v//L/8v/y//L/8v/x//L/8v/y//P/8//z//T/9P/0//T/9P/y
//L/8v/y//D/7//v/+//7//v//D/8v/1//X/9f/1//P/8v/y//L/9P/z//L/8v/v/+7/
7P/s/+z/7f/t/+3/7f/t/+7/7v/w/+7/7f/t/+z/6//q/+n/5v/m/+b/5v/m/+X/5f/l
/+f/5//n/+f/5v/k/+P/4v/j/+T/5f/m/+T/5P/k/+X/5//n/+f/5//n/+f/5v/n/+n/
8P/9/wwAIQA7AFgAeACcAMcA9gAlAU8BcAGEAYwBhwFsATYB6gCRADoA/P/f/9v/3f/g
/+P/5P/i/+L/4//l/+P/4//i/+P/4//i/+H/3v/e/97/3v/e/97/3v/e/9z/3P/b/9v/
3v/e/97/3v/g/+D/4P/h/9//3//f/9//3//f/9//4P/e/97/3v/e/97/3//f/+D/4P/f
/9//4P/g/+D/4P/h/+H/4f/h/+L/4v/i/+L/4v/j/+T/5P/k/+X/5//o/+n/6f/o/+j/
6P/r/+v/6//s/+r/7P/t/+7/8P/y//T/9v/2//f/+v/6//z/AAACAAMABwAJAAwADwAR
ABMAFQAXABkAGQAbABwAHwAhACIAIgAgACEAIQAhACIAIgAiACAAHgAdABwAGwAYABcA
FQATABIAEAAOAA0ACQAHAAUABAACAAAA/v/+//z/+f/4//b/9v/1//T/8//0//P/8v/x
//H/8f/v/+//7//v/+//7//v/+//7//v/+7/7v/u/+7/7P/s/+z/7P/s/+3/7f/t/+//
7//u/+7/7P/s/+z/7P/s/+z/7P/s/+7/7v/u/+7/7P/s/+z/7P/u/+7/7v/u/+7/7v/v
/+//7//v/+//7//x//H/8f/y//L/8v/y//L/8//z//P/9P/y//L/8f/w//L/8//z//P/
8//z//P/8//z//P/8//z//P/8v/y//L/8P/w/+//7//w//D/8P/w//L/8v/x//H/7//w
//D/8P/w//D/7//v/+7/7v/v/+//8P/u/+7/7v/w//H/8f/x//D/8P/w//D/8v/y//L/
8v/1//b/9v/2//f/9//3//j/+P/4//j/+P/2//b/9v/2//b/9f/1//X/8//z//T/9v/3
//f/9//3//n/+P/4//j/9v/1//T/9P/1//T/8v/y//L/8//z//P/8//z//T/9P/0//L/
8f/x//L/8f/w/+//7v/u/+7/7v/s/+v/6//r/+v/6//r/+v/7f/s/+z/7P/s/+z/7P/s
/+z/7P/s/+3/7f/t/+3/7f/t/+3/7v/x//P/+P8FABQAJwA/AFoAeACeAMsA+gApAVMB
cgGGAZIBjQFyAUAB/ACjAEwADADt/+f/5//q/+3/8P/w/+7/7//v/+3/7f/s/+n/6f/o
/+f/6P/o/+j/6P/m/+b/5v/m/+f/6P/o/+n/6P/o/+j/6P/o/+j/6P/p/+n/6f/p/+n/
6f/p/+n/6v/s/+z/7P/s/+z/7f/t/+7/7P/r/+v/7P/u/+7/7v/v/+3/7f/t/+7/7v/u
/+7/7v/v//D/8P/w//L/8//z//P/9P/0//X/9v/3//f/9//4//j/+v/7//z//f/+////
AAACAAMABgAGAAgADAAOAA8AEQATABYAGQAbAB0AHwAhACMAIwAlACYAJwApACoAKgAs
AC0ALQAtAC4ALgAuACwAKgApACgAJwAkACMAIQAfAB4AHAAaABkAFwAVABMAEgAQAA4A
DAAMAAoABwAGAAQABAADAAIAAQAAAP///v/9///////9//3/+//7//v/+//7//v/+//7
//r/+v/6//r/+v/6//r/+v/8//3//f/9//v/+//6//r//P/8//z//P/8//z//P/8//z/
/P/8//z//P/8//z//P/8//z//P/8//7//v///////f/9//3//f/9//3//f/+//7//v/+
//7//f/9//3//v8AAAAA///+//7//////////f/9//3//f////////////3//P/8//z/
/v/+//3//f/8//z//P/8//r/+v/5//n/+//8//z//P/6//r/+f/5//j/+P/5//n/+v/4
//j/+P/4//n/+f/5//r/+v/6//n/9//3//j/+P/4//j/+f/6//r/+v/6//r/+v/6//3/
/v/+//7/////////AAACAAIAAgACAAAAAAAAAAAA/v/9//3//f/7//v//P/+////////
///////+//7//v/+//3//P/8//3//P/6//r/+v/7//v/+//7//v//P/8//7//P/7//v/
/P/7//r/+f/3//b/9f/0//T/8//z//P/8//z//P/8//z//L/8v/y//T/9P/0//T/8v/y
//L/8//z//P/8//z//X/9//2//f/+f/8/wEADAAdADMASgBkAIIApQDQAPsAJQFMAW4B
hAGNAYYBbAE+AfkApgBWABUA9//z//T/8f/y//b/9v/3//X/8//z//L/8f/x//D/7//u
/+7/7v/u/+7/7v/u/+7/7v/u/+3/7f/w//D/8P/w//D/8P/w//H/7//v/+//7//v/+//
7//w//D/8P/w//D/8P/x//H/8v/0//P/8//0//L/8v/y//P/9f/1//X/9v/1//T/8//y
//X/9v/2//b/9P/1//X/9f/4//j/+f/6//n/+f/5//r/+v/8//3//v///wAAAQACAAMA
AwAFAAQACAAMAA4ADwAPABEAFAAXABcAGQAbAB0AIQAhACMAJAAlACcAKAAoACoAKwAr
ACsALAAsACwAKgAqACkAKAAnACYAJQAjACEAIAAeABwAGwAZABcAFQAUABIAEAAOAA4A
CgAHAAYABAAEAAMAAgABAAAA///+//3///////3//f/7//v/+//7//r/+f/4//f/9//4
//n/+v/4//j/+P/4//j/+f/5//n/+//7//r/+v/4//j/+P/4//r/+v/6//r/+P/4//j/
+P/4//j/+P/4//j/+P/4//j/9v/2//f/9//3//f/9//3//X/9f/1//b/+P/4//j/+P/4
//f/9v/2//j/+P/3//b/9v/3//f/9//1//X/9f/1//X/9f/1//X/9//2//b/9v/0//T/
8//z//T/9P/0//T/9P/0//P/8//z//T/9P/0//T/9P/z//P/8//y//L/8f/x//D/8f/y
//L/8//z//P/8v/w//L/8v/y//L/8//0//T/9P/3//f/9//4//j/+P/4//j/9v/2//b/
9v/0//P/8//z//P/8//0//b/9f/1//X/9f/3//b/9v/2//b/9f/0//T/8v/w/+3/7P/u
/+//7//v/+//7//w//D/8P/u/+3/7f/q/+n/6P/n/+j/6P/o/+j/6P/n/+f/5//n/+f/
5//n/+X/5P/k/+T/5P/k/+T/5P/m/+b/5v/n/+X/5f/l/+X/5//n/+b/6f/r//D/+f8G
ABsAMwBQAG4AlADBAPAAHwFHAWgBfgGIAYcBcAFAAfgAnwBGAAIA3//Z/93/3v/f/+L/
4v/g/+P/5f/j/+P/4v/f/9//3v/d/9z/3P/c/9z/3P/c/9z/3P/c/9z/2//b/9r/2v/a
/9r/2v/a/9r/2//c/93/3v/f/93/3f/d/97/3v/e/97/3v/e/9//3//g/97/3f/d/97/
3v/e/97/3//f/9//3//g/+D/4P/g/+D/4//k/+T/5P/k/+X/5f/l/+b/5v/n/+j/6f/p
/+n/6v/q/+z/7f/u/+//8P/x//L/9P/1//j/+P/8/wAAAgADAAUABwAKAA0ADQAPABEA
EwAVABUAFwAYABkAGwAcABwAHAAdAB0AHQAeAB4AHgAcABwAGwAaABkAFgAVABMAEQAP
AAwACQAHAAcABQADAAIA///8//n/+P/3//X/9f/0//L/8f/w/+//7v/t/+z/6//s/+3/
7P/t/+v/6//r/+v/6//r/+v/6//q/+r/6v/q/+r/6v/q/+r/6v/r/+v/6//r/+v/6v/q
/+r/6v/q/+r/6v/q/+r/6v/o/+j/6P/o/+r/6v/q/+r/7P/s/+z/7P/s/+z/7f/t/+3/
7f/t/+3/7//v/+//8P/w//D/8P/w/+//7//v//D/8P/w/+//7v/w//H/8f/x/+//7//v
/+//7//v/+//7//v/+7/7v/u/+7/7v/t/+3/7P/s/+z/7P/u/+7/7f/t/+v/7P/s/+z/
6v/q/+n/6f/q/+r/6//r/+z/6v/q/+r/6v/r/+v/7P/s/+z/7P/s/+3/7v/u/+7/8f/x
//H/8v/y//L/8v/y//L/8v/y//L/8P/v/+//7//v/+//8P/y//P/8//z//P/9f/0//T/
9P/0//P/8v/y//H/8P/u/+7/7v/v/+//7//x//H/8v/y//D/7v/t/+3/7P/r/+r/6f/o
/+j/6P/o/+j/5//n/+f/5//n/+f/5//p/+j/6P/o/+j/6P/o/+j/6P/o/+j/6f/n/+f/
5//n/+f/6f/q/+v/6//w//v/CgAdADcAUgBwAJYAvwDuAB0BRQFoAYABigGFAWwBQAH6
AKMATgAMAOn/4f/l/+b/5//o/+r/6v/p/+f/5f/l/+T/5f/l/+T/4//i/+L/4v/i/+L/
4v/i/+L/4v/i/+H/4f/i/+L/4v/i/+T/5P/k/+X/4//j/+P/4//l/+X/5f/m/+b/5v/m
/+b/5v/n/+f/6P/o/+f/5//o/+j/6P/o/+n/5//n/+f/6P/q/+r/6v/q/+v/7P/s/+z/
7P/t/+3/7f/u/+7/7//w//P/8//z//T/9P/2//f/+P/3//j/+f/6//z//f8AAAAAAgAG
AAgACQAJAAsADgARABUAFwAZABsAGwAbAB0AHgAfACEAIgAiACQAJQAlACUAJgAmACYA
JAAkACMAIgAhABwAGwAZABcAFgAUABIAEQAPAA0ACwAKAAgABgAEAAQAAAD9//z/+v/6
//n/+P/3//j/9//2//X/8//z//H/8f/x//H/8f/x//H/8f/x//H/7v/u/+7/7v/v//D/
8f/y//D/8f/x//H/8f/x//D/8P/y//L/8v/y//D/8P/w//D/8P/w//D/8P/y//L/8v/y
//D/8P/w//D/8v/y//P/8//x//H/8f/x//P/8//z//T/9P/0//T/9P/z//P/8//0//b/
9v/1//T/9P/1//X/9f/z//P/8//z//P/8//z//P/8//y//L/8v/y//L/8f/x//D/8P/w
//D/8v/y//H/8f/v//D/8P/w//D/8P/v/+//8P/w//H/8f/w/+7/7v/u//D/8f/x//H/
8f/w/+//7f/t/+3/7v/w//D/8P/w//D/8//0//T/9P/1//X/9f/2//b/9v/2//b/+P/4
//j/+P/4//f/9//3//X/9f/2//j/9//3//f/9//1//T/9P/0//b/9f/0//T/8//y//D/
8P/y//P/8//z//P/8//0//T/8v/w/+//7//u/+3/7P/r/+r/6v/q/+r/6v/p/+n/6f/p
/+n/6f/p/+n/6P/o/+j/6P/o/+j/6P/o/+j/6P/p/+n/6f/p/+n/6//p/+r/6f/r/+7/
9f8AABEAIwA8AFYAdACXAMAA6wAXATwBYAF2AX8BegFkATgB8wCgAE4ADQDr/+f/6P/p
/+r/7P/q/+v/6//p/+n/6P/n/+f/5v/l/+L/4v/i/+L/4v/i/+L/4v/i/+L/4f/h/+D/
4P/g/+D/4v/i/+L/4//j/+P/4//j/+P/4//j/+T/5P/k/+T/5P/k/+X/5f/m/+b/5f/l
/+b/5P/k/+T/5f/n/+f/5//o/+j/6P/o/+j/5//o/+j/6P/o/+n/6f/p/+r/6v/r/+z/
7f/t/+3/7v/s/+7/7//w//H/8v/z//T/9P/1//j/+P/6//7/AAABAAEAAwAGAAkADQAP
ABEAEwAVABUAFwAYABsAHQAeAB4AHgAfAB8AHwAgACAAIAAeAB8AHwAfAB8AHAAbABkA
FwAWABQAEgARABEADwANAAwACAAGAAQABAACAP///v/8//r/+f/4//f/+P/3//b/9f/z
//P/8f/x//H/8f/x//H/8f/x//H/8f/u/+7/7v/u//D/8P/w//D/8v/z//P/8//x//H/
8P/w//L/8v/y//L/8P/w//D/8P/w//D/8P/w/+7/7v/u/+7/7v/u/+7/7v/u/+7/7//v
/+//7//v/+//7//v/+//8P/v/+7/7f/s/+3/7f/t/+7/8P/w/+//7v/s/+3/7f/t/+3/
7f/t/+3/7f/t/+3/7f/t/+z/7P/s/+z/7P/r/+v/7P/s/+z/7P/q/+r/6f/p/+f/6P/o
/+j/6P/o/+f/5//q/+r/6//r/+j/6P/o/+r/6v/q/+r/7f/u/+7/7v/t/+3/7f/u/+7/
7v/u/+7/7v/u/+7/7v/u/+3/7f/t/+3/7f/u//D/8P/v/+7/7f/u/+7/7//w/+7/7f/s
/+z/6f/o/+b/5v/k/+X/5f/l/+f/5//o/+j/6P/m/+X/5f/i/+H/4P/f/9z/3P/c/9z/
3v/d/93/3f/b/9v/2//b/93/3P/c/9z/2v/a/9r/2v/a/9r/2v/b/9v/2//b/9v/2f/Z
/97/4f/h/+b/8/8GABkAMwBOAHIAmgDHAPgAJQFLAWwBfgGEAX0BXgEkAdYAeQAmAOr/
0//T/9P/1P/Z/9r/1v/Y/9n/2f/X/9f/1v/T/9P/0v/R/9L/0v/S/9L/0P/Q/9D/0P/S
/9L/0f/R/9D/0P/Q/9D/0P/Q/9D/0f/P/8//z//P/9H/0f/R/9L/0P/Q/9D/0P/Q/9H/
0f/S/9T/0//T/9T/1P/U/9T/1f/T/9P/0//U/9T/1P/U/9T/1f/W/9b/1v/W/9f/1//X
/9r/2v/b/9z/3f/d/93/3v/g/+L/4//k/+P/5P/l/+b/6P/p/+z/7P/w//T/9v/3//n/
+//+/wEAAQADAAUABwAKAAsADgAQABEAEwAUABQAEgATABMAEwASABIAEgAQABIAEQAQ
AA8ACgAJAAcABQAEAAIAAAD//////f/7//r/9v/0//L/8v/y/+//7v/s/+r/6f/o/+f/
5v/l/+T/4//l/+X/4//j/+H/4f/h/+H/4f/h/+H/4f/i/+L/4v/i/+D/4P/g/+D/4v/j
/+P/4//h/+H/4P/g/+D/4P/g/+D/4v/i/+L/4v/g/+D/4P/g/+L/4v/i/+L/4v/i/+L/
4v/i/+L/4//j/+X/5f/l/+X/4//j/+P/5P/m/+b/5v/m/+f/5//n/+j/6P/o/+f/5v/m
/+f/5//n/+f/5//n/+f/5//n/+f/5//n/+b/5v/m/+b/5v/l/+X/5v/m/+b/5v/m/+b/
5f/l/+X/5v/m/+b/5v/m/+X/5f/o/+b/5//o/+n/6v/r/+z/7P/s/+3/7f/t/+7/7v/u
/+7/7v/u/+7/7v/u/+7/7f/t/+3/7//v//D/8v/z//P/8//z//P/8v/y//L/8P/v/+7/
7v/t/+z/6v/q/+r/6//r/+v/6//r/+z/7P/s/+r/6f/p/+j/5//m/+X/4v/i/+L/4v/i
/+H/4f/h/+H/4f/h/+H/4//i/+L/4v/i/+L/4v/i/+T/5P/k/+X/4//j/+P/4//j/+H/
4v/j/+X/6P/x//7/DwAlAD4AXAB+AKUA1AABAS0BUgFuAX4BgwF2AU4BEgHDAGoAHgDt
/93/3f/g/9//4v/m/+b/4//j/+H/4f/g/9//3//e/93/3v/e/97/3v/c/9z/3P/c/9z/
3P/b/9v/3v/e/97/3v/e/97/3v/f/9//3//f/9//3f/d/93/3v/g/+D/4P/g/97/3//f
/+D/4v/h/+H/4v/i/+L/4v/j/+P/4//j/+T/5P/k/+T/5P/l/+b/5v/m/+b/5//n/+f/
5v/m/+f/6P/p/+n/6f/q/+z/7v/v//D/7//w//H/8v/2//f/+v/6//r//v8AAAEAAwAF
AAgACwANAA8AEQATABUAFQAXABgAGQAbABwAHAAcAB0AHQAdAB4AHgAeABwAHgAdABwA
GwAYABcAFQATABIAEAAOAA0ACwAJAAcABgACAAAA/v/+//7/+//6//j/9v/1//T/8//y
//H/8P/v//H/8f/v/+//7//v/+//7//x//H/8f/x/+7/7v/u/+7/8P/w//D/8P/u/+//
7//v/+//7//u/+7/7v/u/+7/7v/s/+z/7P/s/+3/7v/v//D/7v/u/+7/7v/u/+7/7v/u
//D/8P/x//H/7//v/+//7//v/+//7//w//D/8P/w//D/7//v/+//8P/w//D/7//u/+7/
7//v/+//7//v/+//7//v/+//7//v/+//7v/u/+7/8P/w/+//7//u/+7/7v/u/+7/7v/t
/+3/6//s/+z/7P/s/+z/6//r/+z/7P/t/+3/7P/q/+r/6v/q/+v/6//r/+z/7v/u/+7/
7v/u/+//8P/w//D/8f/x//H/8v/w//D/8P/w//L/8v/y//L/8P/v/+//7//x//H/8v/0
//X/9f/1//X/9f/0//T/9P/0//P/8v/y/+//7v/s/+z/7P/t/+3/7f/v/+//8P/w/+7/
7P/r/+v/6v/p/+j/5//m/+b/5v/m/+b/5f/l/+X/5f/l/+X/5f/l/+T/5P/k/+b/5v/m
/+b/5P/k/+T/5f/n/+f/5//n/+n/6f/o/+n/6//s//P/AAANAB8AOgBYAHIAlQDAAOsA
EwE6AVwBcgF7AXgBXgEwAe0AnABIAAkA6//l/+b/5//o/+j/5v/n/+n/5//n/+b/5f/l
/+T/4//i/+L/4v/i/+L/4v/i/+L/4v/i/+H/4f/i/+L/4v/i/+P/5P/l/+f/5v/l/+T/
4//l/+X/5f/m/+b/5v/m/+b/5P/l/+X/5v/o/+f/5//o/+j/6P/o/+n/6//r/+v/7P/q
/+r/6v/q/+n/6v/q/+r/7P/t/+3/7f/s/+z/7f/u/+//7//v//D/8P/y//P/9P/1//b/
9//4//r/+//+//7//v8CAAQABQAJAAsADgARABEAEwAVABcAGQAZABsAHAAfACEAIgAi
ACIAIwAjACMAJgAmACYAJAAkACMAIgAhACAAHwAdABsAHAAaABgAFwATABEADwAOAA0A
DAALAAwACAAFAAQAAgACAAEAAAD///z/+//6//n/+//7//n/+f/3//f/9//3//X/9f/1
//X/9f/2//f/+P/6//r/+v/6//j/+f/5//n/+//7//r/+v/4//j/+P/4//j/+P/4//j/
+P/4//j/+P/2//b/9v/2//j/+P/4//j/9v/2//f/9//3//f/9//3//X/9f/1//b/9v/2
//b/9v/3//f/9//4//j/+P/3//b/+P/5//n/+f/5//n/+f/5//n/+f/5//n/+f/4//j/
+P/2//b/9f/1//X/9v/3//j/+P/4//f/9//1//b/9v/2//b/9v/1//X/9v/0//X/9v/4
//j/+P/4//v//P/8//z//f/9//3//v8AAAAAAAAAAP7//v/+//7//P/7//v/+//9//3/
/v8AAAMAAwADAAMAAwACAAIAAgABAP///f/8//n/+P/2//b/+P/5//n/+f/7//v//P/8
//r/+P/3//f/9f/z//H/7//w//D/8P/w//L/8f/x//H/7//v/+//7//x//D/8P/w/+7/
7v/u/+7/7v/u/+7/7//v/+//7//v/+//8f/w//P/9f/6/wMAFAAnADsAVgB2AJoAwwDy
AB8BSwFwAYYBkgGTAYABUgEOAbcAXAAWAO//5//p/+r/6//s/+7/7v/t/+7/7f/u/+7/
7f/t/+z/6//o/+j/6P/o/+j/6P/o/+j/6v/q/+n/6f/o/+j/6P/o/+r/6v/q/+v/6//r
/+v/6//r/+v/6//s/+z/7P/s/+z/7P/t/+3/7v/s/+v/6//s/+z/7P/s/+3/7f/t/+3/
7v/u/+7/7v/u//H/8v/y//L/8v/z//P/8//0//T/9f/2//f/9//3//j/+P/6//v//P//
/wAAAQACAAYABwAKAAoACgAOABAAEQAVABcAGgAdAB0AHwAhACMAJwAnACkAKgArAC0A
LgAuAC4ALwAvAC8ALgAuAC4ALAAsACsAKgApACgAJwAlACMAIAAeABwAGwAbABkAFwAW
ABIAEAAOAA4ADAAJAAgABgAGAAUABAADAAAA///+//3///////3//f////////////3/
/f/9//3//v/+//7//v/8//z//P/8//r/+//7//v/+//7//r/+v/6//r/+v/6//r/+v/6
//r/+v/6//r/+v/6//r/+v/6//r/+v/6//r//P/8//3//f/9//3//f/9//3//f/9//7/
/v/+/w==
         </WaveFormData>
      </LeadData>
   </Waveform>
</RestingECG>
