# Supplementary material for: Detection of Left Atrial Enlargement Using a Convolutional Neural Network-Enabled Electrocardiogram
Source: Front Cardiovasc Med. 2020 Dec 17;7:609976. doi: 10.3389/fcvm.2020.609976 (PMC7773668; doi:10.3389/fcvm.2020.609976)
Supplement: Supplementary file 5 [file Data_Sheet_5.ZIP › normal4/1802036348_7840_00000007.XML]

<?xml version="1.0" encoding="Windows-1252"?>
<!DOCTYPE RestingECG SYSTEM "restecg.dtd">
<RestingECG>
   <PatientDemographics>
      <PatientID>1802036348</PatientID>
      <PatientAge>76</PatientAge>
      <AgeUnits>Years</AgeUnits>
      <Gender>Male</Gender>
      <PatientLastName>liboyou</PatientLastName>
   </PatientDemographics>
   <TestDemographics>
      <DataType>Resting</DataType>
      <Site>1</Site>
      <AcquisitionDevice>MAC55</AcquisitionDevice>
      <Status>Unconfirmed</Status>
      <Priority>Normal</Priority>
      <AcquisitionTime>09:06:28</AcquisitionTime>
      <AcquisitionDate>08-19-2017</AcquisitionDate>
      <CartNumber>1</CartNumber>
      <AcquisitionSoftwareVersion>009C</AcquisitionSoftwareVersion>
      <XMLSourceVersion>MAC5000 v1.0</XMLSourceVersion>
   </TestDemographics>
   <RestingECGMeasurements>
      <VentricularRate>55</VentricularRate>
      <AtrialRate>55</AtrialRate>
      <PRInterval>176</PRInterval>
      <QRSDuration>112</QRSDuration>
      <QTInterval>420</QTInterval>
      <QTCorrected>401</QTCorrected>
      <PAxis>68</PAxis>
      <RAxis>68</RAxis>
      <TAxis>35</TAxis>
      <QRSCount>9</QRSCount>
      <QOnset>222</QOnset>
      <QOffset>278</QOffset>
      <POnset>134</POnset>
      <POffset>192</POffset>
      <TOffset>432</TOffset>
      <ECGSampleBase>500</ECGSampleBase>
      <ECGSampleExponent>0</ECGSampleExponent>
   </RestingECGMeasurements>
   <Diagnosis>
      <Modality>Resting</Modality>
         <StatementCount>3</StatementCount>
         <LabelText>12SL Õï¶Ï³ÂÊö</LabelText>
      <DiagnosisStatement>
         <StmtFlag>ENDSLINE</StmtFlag>
         <StmtText>ñ¼ÐÔÐÄ¶¯¹ý»º</StmtText>
      </DiagnosisStatement>
      <DiagnosisStatement>
         <StmtFlag>ENDSLINE</StmtFlag>
         <StmtText>µçÑ¹·ûºÏ×óÐÄÊÒ·Ê´óµÄ×îµÍ±ê×¼£¬²»³ýÍâÊÇÕý³£±äÒì</StmtText>
      </DiagnosisStatement>
      <DiagnosisStatement>
         <StmtFlag>ENDSLINE</StmtFlag>
         <StmtText>ÁÙ½ç ECG</StmtText>
      </DiagnosisStatement>
   </Diagnosis>
   <Waveform>
      <WaveformType>Rhythm</WaveformType>
      <WaveformStartTime>0</WaveformStartTime>
      <NumberofLeads>8</NumberofLeads>
      <SampleType>CONTINUOUS_SAMPLES</SampleType>
      <SampleBase>500</SampleBase>
      <SampleExponent>0</SampleExponent>
      <HighPassFilter>16</HighPassFilter>
      <LowPassFilter>150</LowPassFilter>
      <ACFilter>NONE</ACFilter>
      <LeadData>
         <LeadByteCountTotal>10000</LeadByteCountTotal>
         <LeadTimeOffset>0</LeadTimeOffset>
         <LeadSampleCountTotal>5000</LeadSampleCountTotal>
         <LeadAmplitudeUnitsPerBit>4.88</LeadAmplitudeUnitsPerBit>
         <LeadAmplitudeUnits>¦ÌV</LeadAmplitudeUnits>
         <LeadHighLimit>2147483647</LeadHighLimit>
         <LeadLowLimit>268435456</LeadLowLimit>
         <LeadID>I</LeadID>
         <LeadOffsetFirstSample>0</LeadOffsetFirstSample>
         <FirstSampleBaseline>0</FirstSampleBaseline>
         <LeadSampleSize>2</LeadSampleSize>
         <LeadOff>FALSE</LeadOff>
         <BaselineSway>FALSE</BaselineSway>
         <ExcessiveACNoise>FALSE</ExcessiveACNoise>
         <MuscleNoise>FALSE</MuscleNoise>
         <LeadDataCRC32>2777598497</LeadDataCRC32>
         <WaveFormData>
QgBCAEIAQgBLAFIAWQBgAFQASgBAADYAJwAYAAkA+v/v/+b/3f/U/9P/0v/R/9D/0f/S
/9P/1P/Y/9r/3P/e/+D/4v/k/+b/5//o/+n/6v/t/+7/7//w/+//7v/t/+z/7f/u/+//
8P/u/+7/7v/u//D/8P/w//D/8v/y//L/8v/w//D/8P/w//L/8v/y//L/8v/y//L/8v/y
//L/8v/y//P/9P/1//b/9P/0//T/9P/2//b/9v/2//b/9v/2//b/9v/2//b/9v/3//j/
+f/6//j/+P/4//j/+//8//3//v8AAAAAAAAAAAIAAgACAAIABQAGAAcACAAIAAgACAAI
AAoADAAOABAAEQASABMAFAAUABQAFAAUABcAGAAZABoAGAAYABgAGAAaABoAGgAaABgA
GAAYABgAFwAWABUAFAATABIAEQAQAAwACgAIAAYABQAEAAMAAgAAAP7//P/6//n/+P/3
//b/9v/2//b/9v/z//L/8f/w//D/8P/w//D/8P/w//D/8P/u/+7/7v/u/+7/7v/u/+7/
7P/s/+z/7P/u/+7/7v/u/+7/7v/u/+7/7v/u/+7/7v/u/+7/7v/u/+z/7P/s/+z/7f/u
/+//8P/u/+7/7v/u//D/8P/w//D/8v/y//L/8v/x//D/7//u//D/8P/w//D/8P/w//D/
8P/w//D/8P/w//L/8v/y//L/8f/w/+//7v/w//D/8P/w//L/8v/y//L/8f/w/+//7v/w
//D/8P/w/+7/7v/u/+7/7v/u/+7/7v/u/+7/7v/u/+7/7v/u/+7/8P/w//D/8P/v/+7/
7f/s/+7/7v/u/+7/7v/u/+7/7v/s/+z/7P/s/+7/7v/u/+7/7f/s/+v/6v/r/+z/7f/u
//D/8P/w//D/8P/w//D/8P/y//L/8v/y//L/8v/y//L/9P/0//T/9P/y//L/8v/y//D/
8P/w//D/8f/y//P/9P/z//L/8f/w//L/8v/y//L/8v/y//L/8v/y//L/8v/y//T/9P/0
//T/8v/y//L/8v/0//T/9P/0//b/9v/2//b/8//y//H/8P/x//L/8//0//P/8v/x//D/
8v/y//L/8v/0//T/9P/0//L/8v/y//L/9P/0//T/9P/0//T/9P/0//T/9P/0//T/9v/2
//b/9v/0//T/9P/0//T/9P/0//T/9P/0//T/9P/1//b/9//4//j/+P/4//j/9v/2//b/
9v/3//j/+f/6//j/+P/5//n/+P/5//v//f/7//3//v/+//7//v/9//3//v8AAAEABQAE
AAQAAwACAAIAAwAEAAUABgAHAAcABwAHAAUAAgABAAMAAwAEAAUABAADAAIA///9//3/
/P/9//j/+P/5//n/+f/4//j/+P/6//r/+//7//r/+v/6//r/+v/6//v/+//5//r/+v/6
//z//P/7//v/+//7//v/+//7//f/9//3//j/+P/7//7/AwAOABYAHQAkAC0AOQBHAFcA
ZABzAH0AgAB6AG4AWgBIAD0AMQAgAA0A/v/z/+r/4P/c/9z/3P/f/+L/5f/n/+X/5v/p
/+3/7f/z//f/+P/5//r/+v/5//r//P/8//7/AgABAP//AAAAAP///v8AAAAAAAAAAAIA
AgAEAAUAAwADAAMAAQADAAQABAAFAAUABAADAAIAAgADAAQABAAEAAYABwAHAAcABgAF
AAMAAwAEAAUABwAHAAcABwAGAAcABgAHAAkABwAHAAkACgAKAAoACgAIAAoADAANAA4A
DQAOAA4ADwAPAA8ADwARABMAFAAWABcAFwAXABYAFQAYABkAGgAfAB8AHwAfAB8AIQAh
ACEAIwAkACcAKQArACwALAArACoALAAtAC0ALQAuAC4ALgAuAC4ALQAtAC4ALgAuAC0A
LAApACgAJQAjACMAIgAiACEAIAAeABsAGQAZABUAFQASABIAEgASABEADwALAAoABgAI
AAcABgAGAAUABQAFAAQABQAEAAMAAwACAAIAAwADAAAAAAD+//7///8AAAEAAgABAAEA
AQABAP//////////AQABAAIAAwACAAEA/v/8//3//v8AAAIAAQAAAAAA////////AAAB
AP//AAABAAEAAAAAAP///v///wEAAgADAAMAAgABAAAAAgABAAEAAgAAAAAAAAAAAP//
///+//3/AAACAAMABAADAAIAAQAAAAAAAAAAAAAAAgACAAIAAgAAAAEAAQD+////AAAB
AAMAAQAAAP7//f/8//3//v8AAAAAAQACAAIA///+//3/+//+////AAABAAIAAQAAAP7/
///+//7/////////AAAAAP7//v/+//z//P/8//z//P/6//z//P/8//7//P/8//3//f/9
//7//v/7//v/+//6//z//f/9//3/+//7//v/+//9//z//P/8//z//f/9//3/+//7//v/
+f/7//z//P/8//3//P/7//r/+f/4//n/+v/7//z/+v/6//r/+v/6//r/+v/6//z//P/8
//z/+//6//n/+P/6//r/+v/6//j/+P/4//j/+P/4//j/+P/6//r/+v/6//n/+P/3//b/
9//4//n/+v/4//j/+P/4//j/+P/4//j/+v/6//r/+v/5//j/9//2//f/+P/5//r/+P/4
//j/+P/4//j/+P/4//r/+v/6//v/+//5//n/+v/7//v//f/+//z//P/8//v//f/9//7/
/v///wEAAgACAAIAAQABAAEAAwAEAAUABQADAAMAAQD+//3//f/9//7/AQABAAEAAQD9
//r/+f/3//f/9P/0//X/9f/1//T/9P/0//T/9P/1//f/+P/4//j/9v/0//T/9f/3//f/
+P/4//b/9v/2//X/9f/1//X/9f/3//X/9f/1//H/8P/y//H/9P///wgADgAXACAAJwAv
ADsARwBSAF8AaQBsAGgAXABIADYAKwAfABAA///0/+v/5v/e/9j/1P/U/9P/1v/d/93/
3f/g/+P/4//l/+n/6//u/+//8P/w//P/9P/y//L/8v/0//f/+//6//r/+f/4//b/9v/2
//b/+P/4//r/+//7//v/+//5//n/+v/6//v//v/+//7//v/7//v/+//6//z//v//////
/v/+//7//f/+//7//v///wAAAQACAAIAAAD+//7///8BAAEAAwAEAAIAAgACAAAAAgAE
AAUABgAFAAYABgAHAAcABwAHAAkACQAKAAwADQAOAA8ADwAPABEAEQARABUAFgAXABgA
GQAXABcAFwAZABoAHQAfACEAIgAiACEAIAAgACEAIQAhACQAJAAkACQAIgAhACEAIgAi
ACIAIQAgACEAIAAdABsAGAAWABUAEwATABIAEAAPAAsABwAHAAQAAwAEAAUABQACAP//
///8//7//f/8//z//f/9//3//P/5//j/9//3//r/+v/7//v/+v/6//j/+P/4//j/+P/4
//n/+f/5//n/9f/1//X/9f/1//X/9v/3//n/+f/3//b/9v/2//f/+P/4//j/+f/5//j/
9//3//f/9//4//n/+f/6//r/+f/4//j/+f/5//n/+v/6//r/+v/6//n/+f/6//z//P/8
//z/+//7//r/+f/5//r/+v/6//z//P/8//z/+v/6//r/+v/6//r/+v/6//r/+//7//j/
+P/4//j/+f/8//z/+//7//n/+f/5//r/+P/5//r/+v/4//j/+P/3//f/9//3//f/+f/5
//n/+P/3//b/9v/3//n/+f/6//r/+P/4//j/9v/3//j/+f/6//j/+v/6//r/+P/2//b/
9//5//n/+v/6//n/+f/5//j/+P/5//n/+f/7//v/+//7//r/+P/3//b/+P/5//n/+f/7
//v/+//5//f/+P/4//j/+//4//j/+P/4//j/9v/2//b/9v/3//j/+f/6//n/+P/3//b/
+P/4//j/+P/4//j/+P/4//j/+P/4//j/+v/6//r/+v/4//j/+P/4//j/+P/4//j/+P/4
//j/+P/4//j/+P/4//r/+v/6//r/+P/4//j/+P/4//j/+P/4//j/+P/4//j/9v/2//b/
9v/3//j/+f/6//n/+P/3//b/9v/2//b/9v/2//b/9v/2//b/9v/2//b/9//4//n/+v/4
//j/+P/5//r/+f/6//z/+//7//3//v/8//z//P/7//z//f///wAAAgADAAMAAgAEAAMA
AwADAAMABAAFAAUAAwADAAEA/v/+////AAACAAIAAQAAAP///v/8//z/+//5//b/9v/3
//X/9f/0//T/9f/2//f/+f/4//j/9//2//f/9v/3//n/9//3//j/+P/2//b/9v/1//f/
9//3//f/9//1//X/8//z//b/+P/5//z/BwAOABIAHQAoAC8APQBNAFcAZABxAHcAdgBu
AF4ASgBAADMAIwAQAP//8v/n/+D/2v/W/9b/2v/b/9z/3//f/93/4v/l/+X/6//v/+//
8P/x//D/8P/z//L/8v/2//r/+P/5//n/+v/6//n/+P/6//r/+v/6//j/+P/6//v/+//7
//v/+f/6//z//f////7//P/6//j/+P/5//r/+v/6//z//f/9//z//P/8//v/+//8//3/
///////////+/wAA/v/+/////////wEAAgACAAIAAgAAAAEABAAGAAgABgAGAAUABQAH
AAcABwAJAAkACgAMAA0ADAANAA0ADQAQABEAEgAXABcAFwAXABcAGQAZABkAGwAbAB0A
HgAfAB8AIAAgACAAIwAlACYAJwAnACYAJQAkACYAJQAlACYAJgAmACUAJAAiACAAHAAZ
ABsAGgAaABkAFgAUABEADwAOAAsADAAKAAYABgAGAAUABAABAAEA/v////////8AAP7/
/f/8//r/+v/6//r/+//8//z//f/9//r/+v/4//j/+f/6//v//P/8//v/+v/5//n/+f/5
//n/+f/5//r/+//5//n/9//2//f/+P/6//z/+//6//r/+f/6//n/+f/5//f/+P/5//n/
+v/6//n/+P/5//v//P/9//v/+v/5//j/+f/5//r//P/6//r/+v/6//v/+//6//n/+//8
//z//P/7//r/+f/4//n/+v/7//z/+v/6//r/+v/4//n/+f/2//n/+v/7//3/+//6//j/
9//2//f/+P/6//r/+//8//z/+P/4//j/9//4//n/+v/7//z/+//6//j/9//2//b/9//5
//n/+v/6//n/+P/3//T/9f/2//f/+P/3//j/9//2//f/9v/3//n/9//3//j/+P/3//f/
9//2//j/+f/5//n/9//3//f/9//5//j/+P/4//b/9//3//f/9//3//f/9f/2//j/+f/6
//n/9v/2//b/9v/2//j/+P/4//j/9v/2//b/9v/4//j/+P/4//b/9v/2//b/9P/0//T/
9P/1//b/9//4//b/9v/2//b/+P/4//j/+P/4//j/+P/4//b/9v/2//b/9//4//n/+v/5
//j/9//2//j/+P/4//j/+P/4//j/+P/2//b/9v/2//f/+P/5//r/+f/4//f/9v/2//b/
9v/2//b/9v/2//b/9v/2//b/9v/4//j/+P/5//n/9//3//j/+f/5//v//P/8//z//P/7
//3//f/+//7/AQADAAQABAACAAEAAQABAAMABAAFAAUABQAFAAMAAAD9//3//f/+/wEA
AQABAAEA///8//v/+f/3//T/9P/1//X/9f/0//T/9P/0//T/9f/3//j/+P/4//b/9P/0
//X/9f/1//b/9v/2//b/9v/1//P/8//z//P/9//z//P/8//x/+7/8P/x//b//f8KABQA
HQAmAC0ANwBDAE8AWABlAG8AbgBmAFYAQgAwACUAFQACAPX/8P/n/97/2v/W/9L/0v/T
/9T/2f/d/9//4P/h/+P/4//l/+n/6P/r//D/8P/v//L/8v/u//D/8v/x//P/9f/2//b/
9v/2//b/9v/2//T/9P/2//f/+f/5//n/9//3//j/+P/5//r/+v/6//r/+f/5//n/+P/4
//r/+//7//z//P/8//v/+P/4//j/+f/8//3//v/+//z/+v/6//v//f/9////AAAAAAAA
AAD+//7/AAABAAIAAwAEAAQABQAFAAUABQAHAAcACAAKAAsADgAPAA8ADwAPAA8ADwAT
ABYAFwAYABkAFwAXABcAGQAZABsAHAAdAB8AIAAgACAAIAAhACEAIQAkACQAJAAkACIA
IQAhACIAIAAgAB8AHgAfAB4AGwAZABYAFAATABEAEQAQAA4ADQAJAAUABQACAAIAAgAC
AAEAAAD9//3/+v/6//n/+P/4//v/+//7//r/9//2//X/9f/2//b/9//3//b/9v/0//T/
9P/0//T/9P/3//f/9//3//P/8//z//P/8//z//T/9f/3//f/9f/0//P/8v/y//L/9P/0
//X/9f/0//P/8//z//P/9P/1//X/9v/2//X/9P/0//X/9f/1//j/+P/4//j/9v/1//X/
9v/4//j/+P/4//n/+f/4//f/9f/2//b/9v/4//j/+P/4//b/9v/2//b/+P/4//j/+P/4
//n/+f/2//T/9P/0//X/+P/4//f/9//1//X/9f/2//b/9//4//j/9v/2//b/9f/1//X/
9f/1//f/9//3//b/9f/0//T/9f/1//X/9v/2//j/+P/4//b/9P/0//T/9P/2//j/+P/4
//b/9P/0//X/9f/1//b/9v/3//f/9//2//T/9f/1//X/9//3//f/9//3//b/9v/2//T/
9f/1//X/9v/3//j/9//1//b/9v/2//n/+P/2//b/9v/2//T/9P/0//T/9f/2//f/+P/2
//b/9v/2//j/+P/4//j/+P/4//j/+P/2//b/9v/2//b/9v/2//b/9P/0//T/9P/2//b/
9v/2//b/9v/2//b/9P/0//T/9P/1//b/9//4//b/9v/2//b/+P/4//j/+P/2//b/9v/2
//b/9v/2//b/+P/4//j/+P/4//j/+P/4//j/+P/4//j/+//7//n/+f/4//n/+f/7//z/
/P/8//z//f/9//3//v/8////AQACAAQABAADAAMAAQABAAIAAwAFAAUABQADAAAA////
////AAABAAEAAQADAAEA/v/9//n/+f/2//b/9//3//f/9v/2//b/9v/2//f/9//4//j/
+v/6//j/+P/4//f/9v/2//f/+P/5//r/9//3//f/9//3//f/9//3//n/9//2//b/9f/6
/wMADAAYACMAKgAzAD0ARwBTAGAAbQBzAHYAbgBcAEwAQAAvAB8ADgD7//D/6//m/97/
2v/Y/9j/2f/c/93/4f/l/+j/6f/r/+3/7f/t/+7/7//y//b/+f/2//j/+P/2//b/9//3
//n/+v/6//r/+v/6//r/+v/6//r//P/9//////////3/+//8//z//f/+//7//v/+////
//////7//P/+//////8AAAAAAAD//wAAAAAAAAEAAQABAAEAAAACAAAAAAABAAEAAQAD
AAQABgAGAAYABAACAAQABQAGAAcACAAIAAkACwALAAsADQALAAwADgAPABAAEQARABEA
EwATABMAFwAYABkAGgAbAB0AHQAdAB8AHQAfACAAIQAlACYAJgAmACUAJQAkACMAJgAm
ACYAJgAmACUAJQAmACQAJAAjACIAIgAiACAAHwAcABoAGQAXABcAFgAUABMAEQANAA0A
CgAGAAYABgAFAAUAAwAEAAIAAAD///7//v/////////+/////v/9//3//P/8//3//f/+
//7//P/8//r/+v/6//r//f/9//3//f/7//v/+//7//v/+//8//3//f/9//v/+v/4//j/
+f/6//r/+v/7//v//P/7//v/+//5//r/+//7//7//v/9//z/+v/7//v/+//8//z//P/8
//7//f/9//7//P/8//z//P///////v/9//v//P/8//z//v/+//7//v/+//7//v/+//z/
/P/8//z//v///////P/6//r/+v/7//7//v/9//3/+//7//v//P/6//v//P/8//v//P/9
//3//P/7//r/+f/9//3//f/8//3//P/8//3//P/7//v/+v/8//z//P/6//r/+v/6//r/
+v/8//z//P/8//r/+v/7//n/+f/6//r/+//7//v/+v/4//n/+f/5//n/+f/5//n/+//6
//r/+v/6//v/+//7//3//f/9//v/+v/6//n/+P/3//r/+v/6//r/+v/4//j/+P/4//r/
+v/6//r/+v/6//r/+v/4//j/+P/4//n/+v/7//z/+//6//n/+P/6//r/+v/6//r/+v/6
//r/+P/4//j/+P/5//r/+//8//v/+v/5//j/+v/6//r/+v/8//z//P/8//v/+v/5//j/
+f/6//v//P/6//r/+v/6//r/+v/6//r/+v/6//r/+v/6//r/+v/6//z//P/8//z/+//6
//n/+P/6//r/+v/6//r/+v/6//r/+P/4//j/+P/5//r/+//9//3/+//7//z//f/9////
AAD+//7//v/9//3//f/+//7/AwAFAAYABgAEAAMAAwADAAMABAAFAAUABwAHAAUAAgD/
//////8AAAMAAwADAAMA///8//v/+f/5//b/9v/3//f/9//2//b/9v/2//b/9//5//r/
+v/6//j/9v/2//f/+f/5//r/+v/4//j/+P/3//f/9//3//f/+f/3//f/9//1//T/9P/3
//r/AwAQABoAIwAsADMAPQBLAFkAZABxAHsAfgB0AGIATgA+AC8AHwAOAPv/9P/t/+T/
3v/a/9b/1v/X/9j/3//j/+P/5P/n/+v/6f/p/+v/7v/v//L/9P/1//b/9v/0//b/+P/3
//f/+//8//z//P/6//r/+v/6//r/+v/8//3//f/9//3/+//7//z//P/9//7//v/+//7/
+//7//v/+v/7//7/AAABAAAAAAAAAP///v/+//7///8AAAEAAgACAAIAAAAAAAEAAwAD
AAUABgAEAAQABAACAAAAAgADAAQACAAKAAsADQAMAAsACgALAAsADAAOAA8AEAARABEA
EQATABMAEwAXABoAGwAcAB0AGwAbABsAHQAdAB8AIAAhACMAJAAkACQAJAAlACUAJQAn
ACgAKQAqACkAJwAmACYAJgAmACUAJAAlACQAIQAfABwAGgAZABcAFwAWABQAEwARAA0A
DQAKAAgACAAIAAcACAAFAAUAAgABAP///f/8//7///8AAAAA/f/8//v/+//8//z//f/9
//7//v/8//z/+v/6//r/+v/9//3//f/9//n/+f/5//n/+f/5//r/+//7//v/+f/4//j/
+P/5//r/+v/6//v/+//6//n/+f/5//v//P/9//3//P/8//v/+v/6//v/+//7//z//P/8
//z/+v/5//n/+v/8//z//P/8///////+//3//P/8//v/+v/8//z//P/8//r/+v/6//r/
+v/6//r/+v/8//3//f/6//r/+v/6//v//P/8//v/+//3//f/9//4//j/+f/6//r/+v/6
//r/+f/3//f/9//3//v/+//7//r/+f/4//j/+f/3//f/+P/4//r/+v/6//j/9v/2//b/
9v/4//r/+v/6//j/9v/2//f/9//3//j/+P/5//n/+f/4//f/9//2//X/9v/3//j/+f/4
//b/9f/0//b/9//3//f/9//3//f/9f/z//T/9P/0//n/+v/5//j/9//2//T/9P/0//T/
9f/2//f/+P/3//b/9f/0//b/9v/2//b/9v/2//b/9v/0//T/9P/0//b/9v/2//b/9P/0
//T/9P/2//b/9v/2//b/9v/2//b/9P/0//T/9P/2//b/9v/2//T/9P/0//T/9v/2//b/
9v/2//b/9v/2//X/9P/z//L/8//0//X/9v/0//T/9P/0//b/9v/2//b/9v/3//f/9f/1
//b/9//3//v//P/8//z/+v/5//n/+f/8//z///8BAAIAAgACAAEA////////AAABAAEA
AQABAP///P/7//v/+//8//3//f///////f/6//f/9f/1//L/9P/1//X/9f/0//T/9P/0
//T/9f/1//b/9v/2//b/9P/y//P/8//z//b/9v/2//b/9P/z//P/8//1//X/9f/1//X/
8//1//T/8v/z//b/+/8GABIAGwAiACkAMQA9AEsAVgBhAG0AcgBwAGIAUAA+ADEAIwAS
AP//9P/v/+b/4v/c/9T/0v/X/9j/2f/f/+P/4v/j/+X/5//r/+v/7P/t//L/9P/z//T/
9v/0//L/9P/3//f/+f/6//r/+v/4//j/+P/4//j/+P/6//v//f/9//3/+//5//r/+v/7
//7//v/+//7/+//7//v/+v/6//z//f/9/wAAAAAAAP///P/8//z//f/+////AAAAAAAA
/v/+/////////wEAAgAEAAQABAACAAAAAgADAAQABQAGAAYABwAHAAcABwAJAAcACAAK
AAsADgAPAA8ADwAPAA8ADwATABYAFwAYABkAGQAZABkAGwAbAB0AHgAfACEAIgAiACIA
IAAhACEAIQAjACQAJQAmACYAJQAlACYAJAAkACMAIgAjACIAHwAdABwAGgAZABcAFwAW
ABQAEwAPAAsACwAIAAgACAAIAAcABgADAAMAAAD+//3//P/8//////////7//f/8//v/
+//6//r/+//7//r/+v/4//j/+P/4//j/+P/7//v/+//7//f/9//3//f/+f/5//r/+//7
//v/+f/4//b/9v/3//j/+v/6//v/+//6//n/+f/5//n/+v/7//v//P/8//v/+v/4//n/
+f/5//z//P/8//z/+v/5//n/+v/6//r/+v/6//z//f/9//3//P/8//v/+v/8//z//P/8
//r/+v/6//r/+v/6//r/+v/8//3//f/6//j/+P/4//n//P/8//v/+//5//n/+f/6//j/
+f/6//r/+f/6//v/+//6//n/+P/3//v/+//7//r/+f/4//j/+f/5//n/+v/6//r/+v/6
//j/9v/2//b/9v/4//r/+v/6//r/+P/4//n/9//3//j/+P/5//n/+f/4//b/9//3//f/
+f/5//n/+f/5//j/+P/4//j/+f/5//n/+f/5//n/9//3//j/+P/4//n/+v/4//j/+P/4
//b/9v/2//b/9//4//n/+v/4//j/+P/4//j/+P/4//j/+v/6//r/+v/5//j/9//2//j/
+P/4//j/+P/4//j/+P/2//b/9v/2//j/+P/4//j/9//2//X/9P/1//b/9//4//b/9v/2
//b/9v/2//b/9v/4//j/+P/4//f/9v/1//T/9f/2//f/+P/2//b/9v/2//j/+P/4//j/
+P/4//j/+P/3//b/9f/0//X/9v/3//j/9v/2//b/9v/4//j/+P/4//j/+P/5//n/9f/1
//b/9//4//v//f/+//z//P/7//v/+//8//z///8DAAQABAAEAAIAAQAAAP//AgADAAMA
AwADAAEA/v/9//3//f/+/////////////f/6//n/9//3//T/9P/1//X/9f/0//T/9P/0
//T/9f/1//b/9v/2//b/8v/y//P/8//1//b/9v/2//b/9v/1//X/9f/1//X/9f/3//X/
9f/1//L/8v/z//T/+f8EAA4AFwAiACkALwA9AEsAWABlAHMAfAB6AG4AWgBKAD0ALwAc
AAkA+v/v/+r/4v/a/9T/0v/T/9T/2f/d/9//3v/h/+P/5f/n/+v/7P/t//D/8v/x//L/
8v/y//L/8v/z//X/9//4//j/+P/3//b/9f/0//b/9v/4//n/+f/5//n/9//3//j/+P/5
//r/+v/6//r/9//3//f/9v/4//r/+//7//r/+v/6//n/+v/6//r/+//8//3//v/+//z/
+v/6//v//f/9////AAAAAAAAAAD+//z//v///wAAAwAEAAQABQADAAMAAwAFAAUABgAI
AAkACgALAAsACwALAAsACwAPABIAEwAUABUAFQAVABUAFwAXABkAGgAbAB0AHgAeAB4A
HAAdAB0AHQAfACAAIQAiACAAHwAfACAAIAAgAB8AHgAeAB4AHAAbABgAFgAVABMAFQAU
ABIAEQANAAkACQAGAAYABgAGAAUABAABAAEA/v/8//v/+v/6//v/+//7//r/+f/4//f/
9//2//b/9//3//j/+P/2//b/9P/0//T/9P/1//X/9f/1//P/8//z//P/8//z//T/9f/3
//f/9f/0//L/8v/z//T/9v/2//f/9//0//P/8//z//X/9v/3//f/9v/2//X/9P/y//P/
8//z//X/9v/3//j/9//1//T/9P/2//b/9v/2//f/9//2//X/8//0//T/9P/2//b/9v/2
//T/9P/0//T/9P/0//T/9P/0//X/9f/y//L/8v/y//P/9P/0//P/8//x//H/8f/y//D/
8f/y//L/8v/y//L/8f/v/+//7//v//P/8//z//L/7//u/+7/7//x//H/8v/y//L/8v/y
//D/7v/u/+7/7v/w//L/8v/y//H/7v/t/+3/7f/t/+7/7v/v/+//7//u/+z/7f/t/+3/
7//v/+//7//t/+z/7P/s/+z/7f/t/+3/7f/t/+3/6//r/+z/7P/s/+3/7v/u/+7/7v/u
/+3/7P/r/+r/6//s/+3/7v/s/+z/7P/s/+z/7P/s/+z/7P/s/+z/7P/q/+r/6v/q/+v/
7P/t/+7/7f/s/+v/6v/s/+z/7P/s/+z/7P/s/+z/6//q/+n/6P/p/+r/6//s/+r/6v/q
/+r/7P/s/+z/7P/s/+z/7P/s/+r/6v/q/+r/7P/s/+z/7P/r/+r/6f/o/+r/6v/q/+r/
6v/q/+r/6v/q/+r/6v/q/+z/7P/t/+3/6//r/+z/7f/r/+3/7v/u//D/8P/v/+//7f/u
/+7/8f/1//b/9v/2//P/8//z//P/9P/1//X/9f/3//X/8v/x/+//7//w//H/8//z//P/
8f/s/+v/6f/p/+b/5v/n/+f/6f/o/+j/6P/n/+b/5v/l/+j/6P/o/+j/5v/m/+f/5//l
/+b/5v/m/+j/6P/n/+f/5f/l/+X/5f/n/+f/5//p/+r/5P/j/+j/8f/6/wQADQAWACEA
KQAvADsASgBTAFsAYABcAEwAOgAsABsACwD6/+v/4v/d/9b/0P/O/8z/xv/F/8r/y//N
/9H/1P/V/9f/2f/b/93/3v/d/+D/5P/n/+b/6P/o/+T/4v/l/+f/6f/q/+r/6v/u/+z/
6P/o/w==
         </WaveFormData>
      </LeadData>
      <LeadData>
         <LeadByteCountTotal>10000</LeadByteCountTotal>
         <LeadTimeOffset>0</LeadTimeOffset>
         <LeadSampleCountTotal>5000</LeadSampleCountTotal>
         <LeadAmplitudeUnitsPerBit>4.88</LeadAmplitudeUnitsPerBit>
         <LeadAmplitudeUnits>¦ÌV</LeadAmplitudeUnits>
         <LeadHighLimit>2147483647</LeadHighLimit>
         <LeadLowLimit>268435456</LeadLowLimit>
         <LeadID>II</LeadID>
         <LeadOffsetFirstSample>0</LeadOffsetFirstSample>
         <FirstSampleBaseline>0</FirstSampleBaseline>
         <LeadSampleSize>2</LeadSampleSize>
         <LeadOff>FALSE</LeadOff>
         <BaselineSway>FALSE</BaselineSway>
         <ExcessiveACNoise>FALSE</ExcessiveACNoise>
         <MuscleNoise>FALSE</MuscleNoise>
         <LeadDataCRC32>3498629872</LeadDataCRC32>
         <WaveFormData>
gACAAIAAgACYAK4AxADaAL4ApACKAHAAVgA8ACIACAD7//D/5f/a/93/3v/f/+D/4f/i
/+P/5P/n/+j/6f/q/+v/7P/t/+7/7f/s/+v/6v/t/+7/7//w/+//7v/t/+z/7f/u/+//
8P/w//D/8P/w/+//7v/t/+z/7//w//H/8v/v/+7/7f/s/+7/7v/u/+7/8P/w//D/8P/v
/+7/7f/s/+//8P/x//L/7//u/+3/7P/t/+7/7//w//L/8v/y//L/8P/w//D/8P/z//T/
9f/2//T/9P/0//T/9f/2//f/+P/5//r/+//8//z//P/8//z//v8AAAIABAAGAAYABgAG
AAkACgALAAwADwAQABEAEgAQABAAEAAQABMAFAAVABYAFAAUABQAFAAVABYAFwAYABgA
GAAYABgAFgAUABIAEAASABIAEgASAA8ADAAJAAYABQAEAAMAAgD///7//f/8//r/+P/2
//T/9P/0//T/9P/y//D/7v/s/+z/7P/s/+z/7v/u/+7/7v/t/+z/6//q/+v/7P/t/+7/
7f/s/+v/6v/s/+z/7P/s/+7/7v/u/+7/7P/s/+z/7P/u//D/8v/0//P/8v/x//D/8f/y
//P/9P/2//b/9v/2//X/9P/z//L/8//0//X/9v/0//T/9P/0//b/9v/2//b/9v/2//b/
9v/0//T/9P/0//X/9v/3//j/9//2//X/9P/0//T/9P/0//T/9P/0//T/8//y//H/8P/x
//L/8//0//H/8P/v/+7/8P/w//D/8P/w//D/8P/w/+//7v/t/+z/7//w//H/8v/v/+7/
7f/s/+7/7v/u/+7/7v/u/+7/7v/t/+z/6//q/+v/7P/t/+7/7f/s/+v/6v/s/+z/7P/s
/+z/7P/s/+z/6//q/+n/6P/r/+z/7f/u/+v/6v/p/+j/6v/q/+r/6v/s/+z/7P/s/+v/
6v/p/+j/6f/q/+v/7P/r/+r/6f/o/+r/6v/q/+r/6v/q/+r/6v/p/+j/5//m/+n/6v/r
/+z/6//q/+n/6P/q/+r/6v/q/+z/7P/s/+z/6f/o/+f/5v/p/+r/6//s/+v/6v/p/+j/
6v/q/+r/6v/q/+r/6v/q/+n/6P/n/+b/6f/q/+v/7P/r/+r/6f/o/+r/6v/q/+r/7P/s
/+z/7P/r/+r/6f/o/+v/7P/t/+7/6//q/+n/6P/q/+r/6v/q/+z/7P/s/+z/6//q/+n/
6P/q/+z/7v/0//L/8v/y//H/9P/2//r//P/7//7///////7//f/8//v//v8CAAYACgAI
AAoACQAHAAgABwAHAAcABQAFAAcABwAFAAEA/P/7//r/9//4//r/+P/1//H/7f/t/+7/
7f/s/+r/6P/n/+f/5f/l/+H/4f/k/+X/5//r/+j/5//l/+H/4//j/+T/5v/m/+f/6f/p
/+f/5//l/+T/5//o/+n/6//p/+X/4//j/+X/6v/y//v/AgAKABAAEgAdAC8ASABnAIIA
kwCpAMIA4AD6AOsAowBQACIAFwAPAP//7//f/9D/y//P/9H/0//a/+P/6P/p/+j/5P/j
/+X/5v/o/+3/7//y//L/7v/q/+r/6f/o/+r/7//v/+7/7f/t/+7/7f/v/+3/7f/s/+3/
7//y//P/8P/v/+7/7P/t/+7/7//x/+//7//v//D/7v/t/+3/7f/t/+7/8f/z//L/8f/v
/+7/8f/y//P/9P/1//X/9f/0//P/8//z//H/8v/1//n/+//4//f/9f/0//b/+P/7//7/
AQAAAP////8BAAEAAQABAAIABgAJAAwACwAKAAgABgAJAAsADgASABQAFQAUABMAFQAV
ABYAFgAZABwAIQAkACMAIQAdABkAGwAdACAAJQAnACgAKAAnACcAJAAkACMAJAAlACgA
KQAlACIAHwAbABoAGwAbAB0AGwAYABcAFgARAA4ACwAHAAkACQAKAAoABgAEAAIA/v/9
//7///////7//v/+//7//f/7//r/+f/6//v//f/+//z/+v/4//X/+P/3//f/+P/3//j/
+f/6//z/+//6//j/+P/5//z//v/9//v/+v/4//v/+//9////AAD//wAAAAD+//7//f/8
//3///8DAAYABQACAP7/+//+////AQADAAUABAAEAAMAAAD//////v8BAAMABwAIAAYA
BAABAP3///8AAAEAAwADAAQABAAEAAAA/v/9//3//v///wMABAACAAIA/v/5//v//P/9
//7//v////////////z/+//7//3//f/+/////P/7//r/+P/7//v//f8AAAEAAAD///7/
/f/8//v/+P/5//r//P/9//v/+v/5//j/+v/6//n/+v/6//r/+//8//r/+f/3//f/+P/6
//3/AAD9//z/+v/2//j/+P/5//r/+f/5//r/+//9//r/+f/5//n/+v/6//v/+v/4//X/
8P/z//T/9//6//z/+P/3//b/9f/0//X/9v/3//j/+P/4//j/+P/3//b/9f/0//f/+P/5
//r/+f/4//f/9v/4//j/+P/4//j/+P/4//j/+v/6//r/+v/8//z//P/8//r/+P/2//T/
9//4//n/+v/7//z//f/+//z/+v/4//b/9//4//n/+v/5//j/9//2//f/+P/5//r/+P/4
//j/+P/5//r/+//8/wIAAwAEAAUAAgABAAEAAwAHAAkADQAPAA8ADwAPAA8ADQANABAA
EwAWABcAGgAaABkAFwAVABQAFQAVABUAFwAXABcAEwAOAAsABwADAAMABQAGAAYABQAA
APz/+//4//j/+P/2//X/9f/1//X/8f/x//H/8f/y//X/9v/3//f/9P/y//D/7//y//T/
9f/3//f/9//3//X/9P/0//T/9P/3//f/+f/3//P/8f/0//r/AQAMABQAHAAkAC8APQBU
AHEAiACZALMAzgDuAA4BBwHFAGwAMgAhACEAFwAHAPn/8P/n/+X/5//l/+L/5//w//X/
9v/4//f/8//y//T/9f/3//z//v/+/wAA/v/7//j/+P/3//f//P/8//3///////3/+//7
//r//P/9///////9//3//f/8//r/+v/6//v//P/9//7/AAD///3//P/7//v//P///wEA
//////7//v/8//z//P/8/wAAAQACAAIAAAD///7/+//9////AgADAAMAAwACAAIAAgAC
AAMABAAJAAoACwANAAwACwAKAAkACgAOABEAFAAVABYAFgAWABcAFwAYABoAHwAhACEA
IQAhACEAIgAiACQAJgAqACwALQAtACsAKQAqACkAKQArADAAMgAzADMALwAsACwAKwAs
AC0AMAAxAC8ALgAtACsAJgAlACMAIwAkACIAIgAiAB0AGgAXABMAEwATABQAFAARABAA
DwAMAAgACAAIAAcABQAGAAcACAAFAAMAAgABAAMAAwAEAAQABAAEAAQAAwABAP///v/+
/wEAAgADAAQAAwABAP///P/8//3/AAACAAEAAQACAAIAAQD///////8CAAMABgAIAAcA
BgAEAAIAAgADAAYACAAIAAgABwAHAAYABQAFAAUACQAKAAwADQALAAkACAAGAAgACQAM
AAwADAAMAAsACQAGAAYABgAHAAsADAAMAAwACgAIAAcABwAHAAcACgAKAAoADAAKAAcA
BgAGAAYABgAKAAsACwALAAkABgAFAAUABwAHAAgACQAHAAcABwAGAAMAAQABAAIABgAG
AAYABgAFAAQAAwAAAAEAAgAEAAUABAAEAAQABAADAAIAAAAAAAQABAAFAAYABQADAAAA
//8AAAAAAQACAAMABAAEAAIAAQAAAAAAAAACAAMABQAHAAYAAgAAAP//AQACAAIAAwAF
AAYABgAEAAIAAAAAAAAABAAEAAIAAgACAAIAAAAAAAAAAAABAAIAAwAEAAEAAAD///7/
AAAAAAAAAAACAAIAAgACAAEAAAD///7///8AAAEAAgABAAAA///+/wAAAAAAAAAAAgAC
AAIAAgABAAAA///+/wEAAgADAAQAAQAAAP///v8AAAAAAAAAAAAAAAAAAAAA///+//3/
/P///wAAAQACAAEAAAD///7/AAAAAAAAAAACAAIAAgACAAEAAAD///7/AAACAAQABgAJ
AAkACQAJAAsACwAMAA8AEgATABYAFwAUABMAEgARABMAFQAaAB8AHgAdAB4AHAAcABsA
GgAaABkAGQAZABsAGAAXABIADAAOAAsACAAJAAcABgAEAAEAAAD+/////v/8//z/+v/5
//j/9//2//H/8//1//f/+v/7//r/+f/3//j/+P/4//n/+P/6//v//f/8//v/+v/3//j/
+v/8//7/+//5//n/9//5//3/BAAKABEAGgAeACIALAA5AE8AbgCNAKAAsQDJAOIAAgEK
Ad0AiwBIAC4AJwAbAAcA9f/l/97/4f/j/+f/7f/0//n//P/7//r/+P/5//n//P8CAAUA
BwAGAAIAAAAAAAAA//8CAAQABQAFAAYABgAFAAUAAwAFAAMAAwACAAQABQAHAAcABAAD
AAIAAAACAAQABgAJAAYABQAEAAQABgAFAAUABQAGAAYACAAJAAgABwAFAAQABwAIAAkA
CgALAAsACwAKAAoACwAMAAsACwANABAAEQAQAA8ADQAMAA8AEAASABQAFQAUABMAEwAU
ABUAFgAXABkAHAAeACAAIAAgAB8AHgAhACMAJgAqACoAKwAqACkAKgArAC0ALgAwADIA
NgA4ADgANwA0ADEANAA1ADcAOwA7ADoAOAA1ADYANAA1ADUAMwAzADUANQAxAC4AKwAn
ACcAJwAmACcAIwAeABsAGAAXABQAEQANAAwACwALAAoABwAEAAEA/P/7//z//f/9//f/
9v/1//T/8//x//D/7//v/+//8P/w/+3/7P/r/+n/7P/r/+v/7P/r/+r/6f/o/+j/5//m
/+T/5v/n/+r/7P/r/+n/6P/m/+b/5f/m/+f/5v/l/+b/5v/o/+j/5//m/+X/5f/n/+j/
5//m/+T/4//m/+f/6f/r/+3/7P/s/+v/6//r/+z/7P/q/+v/7v/u/+z/7P/r/+n/6v/s
/+7/8f/v/+7/7P/q/+n/6P/o/+n/6//r/+7/7v/r/+z/6f/l/+b/6P/q/+z/7P/r/+n/
5//o/+b/5v/n/+f/5//o/+n/5v/l/+T/4v/j/+P/5f/o/+f/5v/l/+T/5P/k/+T/4v/k
/+T/5f/l/+P/4v/h/+D/4//k/+T/5v/l/+T/5P/k/+T/4//h/+H/4//k/+b/6P/n/+b/
5P/g/+D/4P/h/+L/4f/h/+L/4//l/+L/4f/h/+H/4v/i/+P/4v/i/+H/3v/g/+D/4v/k
/+L/3v/c/9z/3P/c/+D/4v/k/+b/5P/i/+D/3v/e/97/3v/e/9//4P/h/+L/4f/g/9//
3v/g/+D/4P/g/9//3v/d/9z/3v/e/97/3v/f/+D/4f/i/+D/3v/c/9r/3f/e/9//4P/e
/97/3v/e/+D/4P/g/+D/4f/i/+P/5P/j/+L/4f/g/+P/5P/l/+b/4//i/+H/4P/g/+D/
4P/g/+H/4v/j/+T/5P/k/+T/5P/q/+v/7P/t/+3/7f/u//H/8v/z//b/9//3//f/9//3
//b/9f/3//n///8BAAUABgAHAAUAAwACAP///////wEAAwADAP//+v/3//P/7//v//L/
9P/1//X/9//4//z//v/+//7//P/7//7///8AAP3/////////AAAEAAYACAAJAAUABAAD
AAMABAAGAAcACQALAAsACwAJAAYABgAGAAYADQAPABEADwALAAkACgAQABcAIAAqADQA
PgBNAGMAfgCVAKgAuwDTAPIAFgEoAQEBrQBcADgANQAvAB8AEQAJAAIA//////3/+//8
/wEABAAJAAoACgALAAsADAAMAAsADQAQABIAEAAQABIAEQAQAA4ADwAPABIAFgAXABkA
GQAWABMAEgAQABIAEwAVABUAFwAXABcAFgAWABYAFgAXABkAGQAZABoAGgAZABkAGQAW
ABYAGAAZABcAFwAWABYAFgAWABYAFgAbAB0AHwAgABwAGwAaABcAGQAbAB4AHwAhACEA
IAAgAB4AHgAfACAAJAAkACQAJQAlACUAJQAlACUAKAAqACwAMAAyADMANAAzADMANAA2
ADkAOwA7ADsAOwA7ADwAPAA8AD4AQgBEAEEAPQA3ADEALAApACcAJwAnACgAKAAnACIA
HgAdABsAGQAZABsAGwAbABoAGQAXABIAEQAPAA8ADwAMAAsACgAHAAQAAQD9//z/+//7
//r/+f/4//f/9P/x//D/7//t/+3/7v/v//D/7v/r/+n/5//n/+f/6P/o/+r/6v/q/+n/
5//l/+T/5P/m/+j/6v/s/+v/6f/n/+T/4//j/+X/5v/n/+f/6P/o/+X/4//j/+P/5v/n
/+r/7P/q/+r/6f/o/+n/6f/r/+z/7v/u/+3/7f/s/+v/6//r/+//8P/y//P/8v/x//H/
8P/w//H/9P/0//b/9v/1//P/8v/y//L/8//2//j/+f/6//j/9v/1//X/8//z//b/9v/4
//r/+P/1//L/8v/y//L/9v/3//f/9//1//L/8f/x//P/8//0//X/9//3//f/9v/0//H/
8P/w//P/9P/1//b/9P/0//T/8v/w//D/8f/x//L/8v/y//L/7//u/+z/7P/w//D/8f/y
//D/7//t/+3/7v/u/+//8P/z//T/9P/y/+//7v/u/+7/8P/x//P/9f/z//D/7//v/+//
8P/w//H/9f/2//b/9P/w/+7/7v/u//L/9P/y//L/8v/y//H/8P/v/+7/8f/y//P/9P/y
//L/8v/y//D/8P/w//D/8v/y//L/8v/x//D/7//u//H/8v/z//T/8v/y//L/8v/y//L/
8v/y//T/9P/0//T/8//y//H/8P/z//T/9f/2//X/9P/z//L/8v/y//L/8v/0//T/9P/0
//H/8P/v/+7/8f/y//P/9P/0//T/9P/0//T/+P/5//r//v///wAAAgAEAAQABAAGAAkA
CQAJAAkACQAJAAkADAAMAA4ADgAQABEAEQAQAA8ADAALAAsACwAPAA8ADwALAAQAAwD/
//v/+f/6//r/+f/4//f/9f/2//L/7v/s/+j/6P/p/+r/6//n/+f/5//n/+b/6f/q/+v/
7P/r/+v/6//o/+j/6f/p/+3/7f/t/+3/6//q/+r/6v/o/+n/6//r/+//7//x//L/9v/9
/wQADAAWACIAMQBHAGQAewCMAJ0AswDOAPIA/gDRAH8AOAAaABEABQDz/+P/2f/W/9n/
2f/Z/9v/4P/j/+b/6f/q/+r/7f/v//D/8P/v/+//7v/u//D/8v/0//X/9v/0//H/8f/w
//L/8//1//X/9//1//X/9P/z//P/9P/z//b/9//4//j/9v/2//b/9//1//X/9f/2//j/
9//3//f/9P/0//b/9//4//n/+f/6//n/+P/3//b/+P/5//r/+v/7//v/+//5//j/+f/7
//v//v//////AAD///7//v/+/wAAAAAAAAEAAgADAAQABQACAAQABQAGAAoADAANAA4A
DgANAA0ADgAPABEAEQARABIAEwAVABYAFQAWABkAGgAcAB0AHAAbABwAGwAbAB0AHwAg
ACAAHwAeABwAHQAdABsAGwAdAB0AHgAeAB4AHQAZABcAFAATABEADgANAAwACwAIAAUA
AQD///3//P/6//r/+v/6//j/+P/4//j/9//x//D/7//u//D/7//v/+//7v/t/+3/7P/t
/+7/7//v/+3/6//q/+r/6//s/+3/7v/u/+3/7P/q/+n/6f/r/+z/7//v//D/8P/t/+v/
6//r/+3/7f/v//D/8v/y//H/8P/u/+3/7v/u//L/8v/x//H/7v/t/+3/7f/u/+7/7//v
//H/8f/y//L/7//v//H/8P/x//L/8v/x/+7/7v/u/+//7//w//D/8P/v/+7/7v/v/+7/
7f/v/+7/7//y//H/7//s/+z/7P/s/+z/7f/t/+3/7v/s/+z/7f/s/+v/6//r/+z/7f/u
/+7/6//p/+n/6v/u/+7/7v/u//D/8P/w/+7/7f/s/+z/6//t/+7/7//w/+3/7P/q/+r/
7P/s/+3/7v/w/+//7f/t/+r/6v/r/+z/7//w//D/7v/r/+r/6v/q/+v/6//s/+3/7v/s
/+z/7f/s/+z/6//r/+//8P/w/+7/7v/s/+z/7P/q/+z/7f/u/+//8P/v/+7/7f/s/+z/
7P/s/+z/7P/s/+z/7P/r/+r/6f/o/+v/7P/t/+7/7f/s/+v/6v/q/+r/6v/q/+z/7P/s
/+z/6f/o/+f/5v/p/+r/6//s/+v/6v/p/+j/6v/q/+r/6v/s/+z/7P/s/+v/6v/p/+j/
6f/q/+v/7P/r/+r/6f/o/+r/6v/q/+r/7P/s/+z/7P/r/+r/6f/o/+v/7P/t/+7/7f/s
/+v/6v/q/+r/6v/q/+z/7P/s/+z/7P/s/+z/7P/x//P/9f/3//f/9//4//v/+v/7//7/
//8BAAEAAQABAP////8CAAUACQALAA8AEAANAAsACQAIAAUABQAFAAcABwAHAAMA/v/7
//f/8//z//b/9v/1//P/7//s/+z/6v/o/+j/5v/l/+b/5//o/+X/4//j/+P/5P/n/+j/
6f/p/+X/5P/j/+P/5f/o/+r/7f/t/+3/7f/r/+n/6P/n/+b/6//r/+3/7f/t/+v/7v/y
//f/AAAKABQAHgAtAD8AWgBzAIYAlwCtAMwA8AD+ANUAfwAyABQADQABAPP/6f/d/9T/
1//Z/9X/1f/a/93/4P/l/+j/6P/n/+f/5v/m/+n/6f/s//D/8P/y//T/8//w/+7/7//t
/+7/8f/z//b/9//2//P/8v/w//L/8//1//X/9v/3//j/+P/1//T/8//z//b/9//4//r/
+P/3//f/9//0//T/9v/3//n/+f/4//j/9//2//X/9P/3//n/+//8//n/+f/5//f/9f/3
//r/+//9//3//P/8//v/+v/6//r/AQACAAMABQAEAAMAAgABAP//AgAEAAYACAAKAAsA
DAANAA0ADgAQABEAEwATABMAEQARABIAEgAUABYAGgAcAB8AHwAdABsAGgAZABkAGwAe
ACAAIQAhAB8AHAAcABsAGwAbAB0AHQAdABwAGwAZABYAFQATABMAEwASABMAFAAPAAwA
CQAFAAQAAwADAAIAAgACAAIAAAD7//r/+f/3//X/9v/3//j/9//1//T/8//z//P/9P/0
//b/9v/2//X/8//x//D/8P/0//b/+P/6//j/9//2//T/8//z//X/9v/1//X/9v/2//X/
8//z//P/9v/3//r//P/6//r/+f/4//n/+f/7//z//P/8//v/+//6//n/+f/5//7//v//
/////v/9//3//P/6//v//v/+/wAAAAD///3/+//6//n/+f/+/wAAAQACAP7//P/7//v/
+v/5//v/+v/7//7//f/7//f/9v/1//T/9//5//r/+//7//j/9//3//X/9f/2//f/+P/5
//r/+v/4//X/9P/0//j/+P/4//j/9v/2//b/9P/2//b/9//3//b/9v/2//b/9f/0//L/
8v/2//b/9//4//b/9f/z//P/9P/0//X/9v/3//j/+P/2//P/8v/y//L/9P/1//f/+f/3
//T/8//z//P/9P/0//X/9f/2//b/9P/y//D/8P/w//b/+P/4//j/+P/4//X/9P/z//L/
9f/2//f/+P/2//b/9v/2//b/9v/2//b/9//4//n/+v/3//b/9f/0//X/9v/3//j/9v/2
//b/9v/0//T/9P/0//X/9v/3//j/9f/0//P/8v/z//T/9f/2//T/9P/0//T/8v/y//L/
8v/1//b/9//4//X/9P/z//L/8//0//X/9v/0//T/9P/0//b/9v/6//v//f///wAAAQAB
AAMAAwADAAgACQAJAAkACQAJAAkACQAKAA0AEAARABUAFgAWABUAEgAQAA4ADQAPABEA
EQARAA0ACAAHAAMA/////wAAAAD///3/+//4//b/9P/y//L/8v/x//H/8f/v/+v/6//r
/+v/7P/v//D/8//z//H/8P/t/+3/7v/w//P/9f/1//X/8//x//D/8P/w//D/8f/z//X/
9f/1//P/8v/4////BgASABoAJAAxAEEAVgBxAIYAlwCrAMYA6gAIAf8AvQBkACoAGwAX
AA0A///z/+j/5f/l/+X/4f/i/+X/6P/v//L/8v/z//P/8v/w//H/8f/0//j/+P/4//j/
9//0//L/8f/x//D/9P/1//f/9//1//P/8//y//D/8f/z//P/9f/1//X/9P/x//D/7//v
//D/8f/y//T/8//x//D/7//u/+7/8P/x//P/8//y//L/8P/w//D/8P/0//X/9v/2//X/
9f/1//P/8f/z//b/9//4//n/+f/6//n/+P/4//j//P/8//z//f/9//3//f/9//v//v8A
AAIABQAGAAYABgAGAAUABQAGAAwADwAQABEAEgATABUAFgAWABgAHAAeACAAIQAgAB8A
HgAdAB0AHwAiACQAJQAlACMAIAAgAB8AHQAdAB8AHwAgACAAIAAfABsAGQAWABUAFAAS
ABIAEgAPAAwACQAFAAQAAwADAAIAAwACAAEA/v/5//j/9//1//X/9v/3//j/9//1//T/
8//x//H/8v/y//T/9P/0//P/8v/v/+3/7P/v//D/8f/y//D/7//u/+z/7f/t/+//8P/x
//H/8v/y/+//7f/t/+3/8P/x//T/9v/0//T/8//y//H/8f/z//T/+P/4//f/9//1//P/
8v/x//b/9v/3//f/9P/z//P/8v/y//P/9v/2//j/+P/3//X/8v/y//L/8//1//b/9v/2
//b/9P/z//P/8f/x//T/9P/2//j/9v/z//D/8P/w//D/8v/z//P/8//1//L/8f/x/+//
7//w//H/8//z//P/8v/v/+3/7f/u//L/8v/y//L/8P/w//D/7v/s/+z/7f/t//D/8P/w
//D/7f/s/+r/6v/u/+7/7//w/+7/7f/r/+v/6P/o/+n/6v/t/+7/7v/s/+n/6P/o/+j/
6//r/+z/7f/t/+r/6f/p/+f/6P/o/+n/6//s/+z/6v/o/+b/5v/m/+j/6v/q/+r/6v/q
/+n/6P/n/+b/5//o/+n/6v/o/+j/6P/o/+j/6P/o/+j/6f/q/+v/7P/p/+j/5//m/+f/
6P/p/+r/6v/q/+r/6v/o/+j/6P/o/+v/7P/t/+7/6//q/+n/6P/p/+r/6//s/+z/7P/s
/+z/6//q/+n/6P/p/+r/6//s/+n/6P/n/+b/6f/q/+v/7P/q/+r/6v/q/+j/6P/o/+j/
6v/q/+r/6v/p/+j/5//m/+n/6v/r/+z/6v/q/+r/6v/s/+z/7P/w//P/9P/1//X/8//0
//f/+P/7//7//////////////////f8AAAMABgAJAAwADAALAAkABwAGAAUABQAFAAcA
BwAJAAUAAAD///n/9f/1//b/+P/3//X/8//u/+7/7P/q/+z/6v/p/+n/5//n/+P/4//j
/+P/5P/n/+j/6f/p/+f/5v/l/+X/5v/o/+n/6//r/+v/6//p/+j/6P/o/+j/6f/t/+3/
7//t/+v/6v/u//P//P8IABAAGgAlAC8AQgBfAHgAiwCdALYA1AD4AP8AywB0ADQAGwAT
AAcA+f/r/97/1//Z/9n/2f/a/+H/5v/r//D/8P/v/+3/7P/u/+//7f/y//T/9P/0//T/
8f/w//L/8f/v//D/9P/1//f/9//1//P/8//y//L/8//1//X/9//3//f/9v/1//T/8//z
//T/9f/2//j/9//1//T/8//0//T/9v/3//n/+f/4//j/9//2//X/9P/3//n/+//8//n/
+f/5//f/9//5//z//f///////v/+//3//P/8//z/AgACAAIAAwABAAEAAQABAAEABAAG
AAgACwAMAAwADAAKAAkACQAKABAAEwAUABUAEwATABQAFAAUABYAGgAcAB8AHwAdABsA
GgAZABkAGwAeACAAIQAhACEAHgAeAB0AHQAdAB8AHwAfAB4AHQAbABYAFQATABMAFAAS
ABIAEgANAAoABwADAAQAAwADAAIA///+//3/+v/2//b/9v/1//X/9v/3//j/9f/z//L/
8f/z//P/9P/0//L/8v/y//H/8P/t/+v/6v/u//D/8v/0//P/8f/v/+z/7f/t/+//8P/z
//P/9P/0//H/7//v/+//8//z//X/9v/0//T/8//y//P/8//1//b/+P/4//f/9//0//P/
8//z//j/+P/5//n/9v/1//X/9P/0//X/+P/4//r/+v/5//f/9v/2//b/9//3//j/+P/4
//b/9P/z//P/9f/1//j/+P/4//r/+P/1//L/8v/y//L/9v/3//f/9//1//L/8f/x/+//
7//w//H/8//z//P/8v/v/+3/7f/u//L/8v/y//L/8f/w/+//7P/t/+7/8P/x//D/8P/w
//D/7v/s/+n/6P/r/+z/7v/w/+//7f/q/+n/6f/q/+z/7v/t/+7/7v/s/+n/6P/o/+j/
6//r/+z/7f/r/+j/5//n/+f/6P/o/+n/6//s/+z/6v/o/+b/5v/m/+r/7P/q/+r/6v/q
/+n/6P/n/+b/6f/q/+v/7P/r/+r/6f/o/+b/5v/m/+b/5//o/+n/6v/o/+j/6P/o/+r/
6v/q/+r/6P/o/+j/6P/q/+r/6v/q/+z/7P/s/+z/6f/o/+f/5v/o/+r/7P/u/+3/7P/r
/+r/6v/q/+r/6v/s/+z/7P/s/+n/6P/n/+b/5//o/+n/6v/o/+j/6P/o/+n/6v/r/+z/
7v/u/+7/7v/r/+r/6f/s//D/8v/0//X/9//4//v//P/6//z//P/7//7///8AAAEAAAAC
AAQABgAJAAwADAALAAsACQAIAAcABQAFAAcABwAJAAUAAAD///n/9f/1//b/9v/1//P/
8f/w//D/7v/s/+r/6P/n/+f/6f/p/+X/5f/k/+P/4//l/+f/6f/q/+n/6P/n/+f/6P/p
/+n/6v/p/+z/7f/s/+z/6f/o/+f/5//p/+3/8f/1//P/8v/2//v/AAAGABAAGAAlADcA
VABrAH4AkQClAL4A4gACAfMArQBWACAAFQATAAUA8//p/+L/4f/j/+H/2//Y/9v/4P/h
/+b/6v/r/+v/7P/q/+n/6//q/+z/8P/w//D/8//y/+7/6//p/+r/6v/r/+3/7f/1//X/
8f/s/w==
         </WaveFormData>
      </LeadData>
      <LeadData>
         <LeadByteCountTotal>10000</LeadByteCountTotal>
         <LeadTimeOffset>0</LeadTimeOffset>
         <LeadSampleCountTotal>5000</LeadSampleCountTotal>
         <LeadAmplitudeUnitsPerBit>4.88</LeadAmplitudeUnitsPerBit>
         <LeadAmplitudeUnits>¦ÌV</LeadAmplitudeUnits>
         <LeadHighLimit>2147483647</LeadHighLimit>
         <LeadLowLimit>268435456</LeadLowLimit>
         <LeadID>V1</LeadID>
         <LeadOffsetFirstSample>0</LeadOffsetFirstSample>
         <FirstSampleBaseline>0</FirstSampleBaseline>
         <LeadSampleSize>2</LeadSampleSize>
         <LeadOff>FALSE</LeadOff>
         <BaselineSway>FALSE</BaselineSway>
         <ExcessiveACNoise>FALSE</ExcessiveACNoise>
         <MuscleNoise>FALSE</MuscleNoise>
         <LeadDataCRC32>3740313382</LeadDataCRC32>
         <WaveFormData>
Xv9e/17/Xv9J/zb/I/8Q/yH/MP8//07/Zv98/5L/qP+1/8L/z//c/97/4P/i/+T/5v/o
/+r/7P/s/+z/7P/s//L/9v/6//7/AQAEAAcACgANAA4ADwAQABMAFAAVABYAFgAWABYA
FgAYABgAGAAYABkAGgAbABwAHAAcABwAHAAeAB4AHgAeAB4AHgAeAB4AIAAgACAAIAAg
ACAAIAAgACAAIAAgACAAIgAiACIAIgAkACQAJAAkACQAJAAkACQAJgAmACYAJgAoACgA
KAAoACoAKgAqACoAKgAqACoAKgAsACwALAAsACwALAAsACwALAAsACwALAAqACoAKgAq
ACkAKAAnACYAJAAkACQAJAAjACIAIQAgAB8AHgAdABwAGgAaABoAGgAXABYAFQAUABMA
EgARABAADQAMAAsACgAJAAgABwAGAAYABgAGAAYABAAEAAQABAAGAAYABgAGAAYABgAG
AAYABgAGAAYABgAIAAgACAAIAAgACAAIAAgACAAIAAgACAAIAAgACAAIAAgACAAIAAgA
CgAKAAoACgAKAAoACgAKAAoACgAKAAoACgAKAAoACgAKAAoACgAKAAoACgAKAAoACAAI
AAgACAAIAAgACAAIAAgACAAIAAgACAAIAAgACAAIAAgACAAIAAYABgAGAAYACAAIAAgA
CAAIAAgACAAIAAYABgAGAAYABgAGAAYABgAGAAYABgAGAAYABgAGAAYACAAIAAgACAAI
AAgACAAIAAgACAAIAAgABgAGAAYABgAIAAgACAAIAAgACAAIAAgACAAIAAgACAAIAAgA
CAAIAAgACAAIAAgACAAIAAgACAAKAAoACgAKAAoACgAKAAoACgAKAAoACgAKAAoACgAK
AAoACgAKAAoACgAKAAoACgAIAAgACAAIAAoACgAKAAoACAAIAAgACAAIAAgACAAIAAgA
CAAIAAgACAAIAAgACAAKAAoACgAKAAoACgAKAAoACgAKAAoACgAKAAoACgAKAAgACAAI
AAgACAAIAAgACAAGAAYABgAGAAgACAAIAAgACAAIAAgACAAGAAYABgAGAAgACAAIAAgA
CAAIAAgACAAIAAgACAAIAAYABgAGAAYABgAGAAYABgAGAAYABgAGAAgACAAIAAgABgAG
AAYABgAGAAYABgAGAAYABgAGAAYABgAGAAYABgAGAAYABgAGAAQABAAEAAQABgAGAAYA
BgAGAAYABgAIAAkACQAKAAoACgAKAAoADAAOAA8AEQASABQAFAAUABQAFAAUABMAEgAR
AA4ACwAIAAQAAQAAAP//AQACAAIAAgABAAMABAAEAAQABAAEAAQABgAFAAUABQADAAMA
AgACAAIABAAEAAQABAAEAAQAAwADAAMAAwADAAUABQAFAAYABAAEAAQABAAGAAYABgAG
AAQABAAFAAUABgAGAAYACAAKAAwACgAIAAUAAQD7//X/6//f/9n/0//F/67/jf9u/1v/
SP8u/xv/Cv/+/gb/KP9M/2L/b/9+/5X/pv+y/8T/1f/b/9n/1f/S/9z/5f/p/+f/5//n
/+f/6v/w//X/+/8CAAUACQALAA4AEQASABQAFAAVABcAFwAYABkAGgAYABgAGQAZABkA
GgAaABoAHAAcABwAHAAdAB0AHQAdACAAIQAhACEAIAAgAB8AHwAfACAAIAAhACEAIQAh
ACEAIQAhACEAIgAkACQAJQAlACMAJQAlACQAJAAlACUAJQAlACUAJgAmACYAJgAnACcA
JwAoACgAKQApACkAKQApACoAKgAqACoAKgAqACoAKgAoACgAKAAmACcAJwAnACcAIwAj
ACIAIQAgAB8AHgAdABwAGwAbABoAFwAXABYAFQAUABMAEQAQAA0ADQAKAAgABwAFAAQA
BAAFAAMAAwACAP///v/+//7//f/8//z//P/+//7///////3//f/9//3///////////8A
AAAAAAAAAAAAAAAAAAAAAQABAAEAAQABAAEAAQACAAIAAgACAAMAAwADAAMAAwAFAAUA
BQAGAAQABQAFAAUABQAGAAYABQAHAAcABwAIAAYABgAGAAYABwAHAAcABwAFAAUABQAE
AAQABAAEAAQABgAGAAYABgADAAMAAwADAAQABAAEAAQAAgACAAIAAgABAAEAAQABAAMA
AwADAAMAAQABAAEAAAAAAAAAAAAAAAIAAgACAAIAAAAAAP////8BAAEAAQABAAEAAQAB
AAEAAQABAAEAAQD//////////wEAAQAAAAAAAAABAAEAAQAAAP///v/9////////////
//////////////////////////////////////////////7//v/+//7/////////////
//////////////////////////7//v/+//7//v/8//z//P/8//7//v/+//7//////wAA
AAD+//7//v/+//7//v/+//7//v/+//z//P/8//z//v/+//7//v/+//7//v/+//7//v/+
//7//v/+//7//v/8//z//P/8//z//P/8//z//P/8//z//P/8//z//P/8//z//P/8//z/
/P/8//z//P/6//r/+v/6//v//P/9//7//P/8//z//P/8//z//P/8//r/+v/6//r//P/8
//z//P/8//z//P/8//7//////wAAAAACAAIAAgACAAMAAwAEAAQABgAGAAYABgAGAAYA
BQAGAAMAAAD9//r/9//1//X/8//z//T/9P/0//X/9//4//j/+P/4//j/+P/4//f/9//3
//f/9//2//b/9v/4//j/+P/4//j/+P/3//f/9//3//X/9f/1//X/+P/4//j/+P/2//b/
9v/2//j/+P/4//n/+f/6//r/+v/6//z//P/8//z/+//3//P/6//h/9X/z//J/7v/qP+J
/2z/V/9E/yz/E/8E//T++P4e/0z/cP+F/5T/p/+6/8T/zP/b/+X/5//l/9z/1v/b/+X/
5//j/+P/4//k/+T/5//t//T/9//5//3/AAADAAYABgAGAAcABwAHAAgACQAKAAoACgAL
AAsACwAMAAwADAAOAA4ADgAOAA8ADwAPAA8ADgAPAA8ADwAQABAADwAPAA8AEAAQABEA
EQARABEAEQATABMAEwAUABIAEgATABMAEwAVABUAFAAUABUAFQAVABUAFQAWABYAFgAW
ABcAFwAXABgAGAAZABkAGQAZABkAGgAaABoAGgAaABoAGgAaABoAGgAaABgAFwAXABcA
FwAVABUAFAATABIAEQAQAA8ADgANAA0ADAALAAsACgAJAAYABQADAAIAAwADAAAA/v/9
//v/+v/6//n/9//3//b/9f/0//T/9P/1//T/9P/0//T/9P/1//X/9f/1//X/9f/3//f/
9//3//j/+P/4//j/+P/4//j/+P/5//n/+f/5//f/9//3//j/+v/6//r/+//7//v/+//7
//v/+//7//z//P/9//3//f/9//7//v/9//3//f/9//7//v/+//7//v/9//3//f/9//3/
/f/9//z//P/8//z//P/8//z//P/8//v/+//7//v//P/8//z//P/8//z//P/8//n/+f/5
//n/+f/5//n/+f/5//n/+f/4//r/+v/6//r/+v/6//r/+v/6//r/+f/5//n/+f/5//n/
+f/5//n/+f/3//f/9//3//n/+f/5//n/+f/5//j/+P/4//n/+f/5//v/+//7//v/+f/5
//n/+f/7//v/+//7//n/+f/5//n/+//7//v/+//5//n/+f/5//v/+v/6//r/+P/5//n/
+f/5//n/+f/5//n/+f/5//n/+f/5//n/+P/4//j/+P/4//r/+v/6//r/+P/4//j/+P/3
//f/+P/4//j/+P/4//j/+P/6//j/+P/4//j/+v/6//r/+v/6//r/+v/6//r/+v/6//r/
+v/6//r/+v/6//r/+v/6//r/+v/6//r/+v/6//r/+v/6//r/+v/6//r/+v/6//r/+v/6
//r/+v/6//r/+v/6//r/+v/6//r/+v/6//r/+v/6//r/+v/6//r/+v/6//r/+v/6//r/
+v/6//r/+v/6//r/+v/6//r/+v/6//r/+v/6//r/+v/6//z//P/8//z//P/8//z//P/+
//////8AAAAAAgACAAIABAAFAAUABgAIAAoACgAKAAoACgAKAAkACAAFAAIA///7//f/
9P/z//T/9f/3//j/+P/5//v//P/6//r/+v/6//r/+v/5//n/+//7//v/+v/6//r//P/8
//z//P/8//z/+//7//v/+//7//v/+//7//z//P/8//z//P/8//z//P/+//7//v////3/
/v/+//7/AgACAAIAAAD+//v/9f/v/+f/3f/T/8//xf+z/5L/c/9c/0v/NP8e/w3/+v72
/g7/NP9S/2L/b/+C/5n/pv+2/8b/0f/V/9H/y//Q/9z/4//j/+P/4f/f/+P/6P/s//P/
+f/+/wMABQAHAAoADQAOAA4AEAARABEAEQASABMAFAAUABQAFQAVABUAFgAWABYAGAAY
ABgAGAAZABkAGQAZABoAGwAbABsAHAAcABsAGwAbABwAHAAdAB0AHQAdAB0AHQAdAB0A
HgAeAB4AHwAfAB8AIQAhACAAIgAjACMAIwAjACMAJAAkACQAJAAlACUAJQAmACYAJwAn
ACcAJwAnACgAKAAoACgAKAAoACgAKAAoACgAKAAmACUAJQAlACUAIwAjACIAIQAgAB8A
HgAdABoAGQAZABgAFQAVABQAEwAUABMAEQAQAA8ADwAMAAoACQAHAAYABgAFAAMAAwAC
AAEAAAAAAAAAAQAAAAAAAAAAAAAAAQABAAEAAQABAAEAAwADAAMAAwAEAAQABAAEAAYA
BgAGAAYABwAHAAcABwAJAAkACQAKAAoACgAKAAsACQAJAAkACQALAAsACwAMAAoACwAL
AAsACwAMAAwACwANAA0ADQAOAA4ADgAOAA4ADwAPAA8ADwAPAA8ADwAOAA4ADgAOAA4A
DgAOAA4ADgALAAsACwALAAwADAAMAAwADAAMAAwADAALAAsACwALAAsACwALAAsACQAJ
AAkACAAKAAoACgAKAAgACAAIAAgACgAKAAkACQAJAAkACQAJAAkACQAJAAkACQAJAAkA
CQAJAAkACQAJAAsACwAKAAoACgALAAsACwAJAAkACQAJAAsACwALAAsACwALAAsACwAL
AAsACwALAAsACwALAAsACQAJAAkACQALAAoACgAKAAoACwALAAsACwALAAsACwAJAAkA
CQAJAAsACwALAAoACgAKAAoACgAKAAoACgAKAAoACgAKAAoACQAJAAoACgAKAAoACgAK
AAwADAAKAAoACgAKAAoACgAKAAoACgAKAAoACgAKAAoACgAKAAgACAAIAAgACgAKAAoA
CgAKAAoACgAKAAoACgAKAAoACgAKAAoACgAKAAoACgAKAAoACgAKAAoACgAKAAoACgAK
AAoACgAKAAgACAAIAAgACAAIAAgACAAIAAgACAAIAAYABgAGAAYABwAIAAkACgAIAAgA
CAAIAAgACAAIAAgACgAKAAoACgAOAA8ADwAQAA4AEAAQABAAEgATABMAFAAUABYAFgAW
ABQAFAAUABMAEgAPAAwACQAGAAMAAQABAP////8AAAAAAgADAAUABgAGAAYABgAGAAQA
BAADAAMAAAD///7//P/8//z//v/+//z//P/8//z/+f/5//n/+f/3//f/9//3//r/+v/6
//r/+P/4//j/+P/4//j/+P/5//n/+v/6//r/+v/6//z/+v/6//v/9f/t/+f/3f/R/8v/
w/+z/5j/ef9g/03/Nv8e/wn/+v7y/gr/Nv9e/3r/i/+c/7H/vv/E/9L/3//l/+P/2//U
/9T/3f/j/+P/4f/f/+H/5P/m/+v/7//0//f/+////wAAAQAEAAQABAAFAAUABQAGAAcA
CAAIAAgACQAJAAcACAAIAAgACgAKAAoACgALAAsACwALAAoACwALAAsADAAMAAsACwAJ
AAoACgALAAsACwALAAsADQANAA0ADgAMAAwADQANAA0ADwAPAA4ADgAPAA8ADwAPAA8A
EAAQABAAEAARABEADwAQABAAEQARABEAEQARABAAEAAQABAAEAAQABAAEAAQABAAEAAO
AA0ADQANAA0ACwALAAoACQAIAAcABgAFAAUABQAGAAYABgAHAAcABwAIAAcABQAEAAUA
BQACAAAAAQD///7//v/9//v/+//6//v/+v/6//r/+f/4//j/+P/6//r/+//7//v/+//7
//v//f/9//3//f/+//7//v/+//z//P/8//z///////////////////8AAAAAAAAAAAEA
AQABAAEAAQABAAEAAQACAAIAAwADAAMAAwAEAAQAAwADAAMAAwAEAAQABAAEAAQAAwAD
AAMAAwADAAMAAwACAAIAAgACAAIAAgACAAIAAgABAAEAAQABAAAAAAAAAAAAAAAAAAAA
AAD//////////////////////////////v/+//7//v/+//7//v/+//7//v/+//3//f/9
//3//f/9//3//f/9//3//f/9//3//f/9//3//f/9//3//f/8//z//P/9//3//f/9//3/
/f/9//v/+//7//v//f/9//3//f/9//3//f/9//3//f/9//3//f/9//3//f/9//z//P/8
//z//f/9//3//f/9//3//f/9//3//f/9//3//f/9//z//P/8//z//P/8//z//P/8//z/
/P/8//z/+//7//z//P/8//z//P/8//z//P/8//z//P/8//r/+v/6//r//P/8//z//P/8
//z//P/8//r/+v/6//r//P/8//z//P/8//z//P/8//r/+v/6//r//P/8//z//P/6//r/
+v/6//r/+v/6//r//P/8//z//P/6//r/+v/6//z//P/8//z//P/8//z//P/8//z//P/8
//z//P/8//z//P/8//z//P/+//7//v/+//7/AAABAAEAAgACAAQABAAEAAYABwAHAAgA
CAAKAAoADAAMAAwADAAJAAgABQACAP///P/5//f/+f/5//n/+v/4//j/+f/7//7//v/+
//7//v/+//7//f/9//3//f/9//7//v/+/wAAAAAAAAAAAAAAAP//////////////////
//8AAAAAAAACAAIAAgACAAQABAAEAAQABQAFAAYABgAGAAgACAAIAAYABAABAP3/9//v
/+X/2//T/8v/uf+a/3v/Yv9R/zz/Jv8T/wL//v4Y/z7/Xv9y/3v/jv+j/7D/vP/O/9v/
3//d/9f/3P/o/+//7//t/+v/6f/r//D/9v/9/wMABgALAA0ADwAQABMAFAAUABYAFQAX
ABUAFgAXABgAGgAaABsAGwAbABwAHAAcAB4AHgAeAB4AHwAfAB8AHwAeAB8AHwAfACAA
IAAfAB8AIQAiACIAIwAhACEAIQAhACMAIwAjACQAJAAkACUAJQAlACcAJwAmACgAKQAp
ACkAKQApACoAKgAqACoAKwArACsALAAsAC0ALwAvAC8ALwAwADAAMAAwADAAMAAwADAA
MAAwADAALgAtAC0ALQAtACsAKwAqACkAKgApACgAJwAkACMAIwAiAB8AHwAeAB0AHAAb
ABkAGAAXABcAFAASABEADwAOAA4ACwAJAAkACAAHAAYABgAGAAUABAAEAAQABAAEAAUA
BQAFAAUABQAFAAUABQAFAAUABgAGAAYABgAIAAgACAAIAAkACQAJAAkACQAJAAkACgAK
AAoACgALAAsACwALAAsACwALAAsADAAMAA0ADQANAAsADAAMAAsACwALAAsADAAMAAwA
DAAMAAsACwALAAsACQAJAAkACAAIAAgACAAIAAgACAAIAAgABwAHAAcABwAGAAYABgAG
AAgACAAIAAgABwAHAAcABwAFAAUABQAFAAUABQAFAAQABAAEAAQABAADAAIAAQAAAAMA
BAAEAAUAAwADAAMAAwAFAAUABQAFAAMAAwADAAMAAwADAAMAAwADAAMAAgACAAAAAQAB
AAEAAwADAAMAAwABAAEAAQABAAEAAQABAAEAAQABAAEAAQABAAEAAQABAAEAAQABAAEA
AQAAAAAAAAD+///////////////////////////////////////+//7//v/+//7/AAAA
AAAAAAD+//7//v/+//3//f/+//7//v/+//7//v/+//7//v/+//7//v/+//7//v/+//7/
/v/+//7//v/+//7//v/+//7//v/+//7//v/+//7//v/+//7//v8AAAAAAAAAAAAAAAAA
AAAAAAAAAAAAAAAAAAAAAAAAAAAAAAAAAAAAAAAAAAAAAAAAAAAAAAAAAAAAAAAAAAAA
/v/+//7//v8AAAAAAAAAAAAAAAAAAAAAAAAAAAAAAAAAAAAAAAAAAP7//v/+//7/AAAA
AAAAAAAAAAAAAAAAAAAAAAAAAAAAAgACAAIAAgAEAAUABQAGAAYACAAIAAgACgALAAsA
DAAMAA4ADgAOABAAEAAQAA8ADAAJAAYAAwAAAP3/+//7//3//f/+//7//v///wEAAgAC
AAIAAgACAAAAAAD/////AQABAAEAAAAAAAAAAgACAAAAAAAAAAAAAQABAAEAAQABAAEA
AQABAAIAAgACAAIAAAAAAAAAAAACAAIAAgADAAMABAAEAAQABgAGAAYABgAEAAMA/f/3
//H/5f/b/9X/y/+7/6D/gf9q/1X/Pv8o/xX/Av/8/hb/QP9i/3j/g/+W/6v/tv/A/9D/
3f/h/+H/2f/Y/+D/6f/r/+n/6f/n/+n/7P/y//n///8EAAUACQALAAwADQAQABAAEAAR
ABMAEQASABMAFAAUABQAFQAVABcAGAAYABgAGAAYABgAGAAbABsAGwAbABsAGwAaABkA
HAAcABsAGwAdAB4AHgAfAB0AHQAdAB0AHQAdAB0AHgAeAB4AHwAfAB8AIQAhACAAIAAh
ACEAIQAhACEAIgAiACIAIgAjACMAIQAiACIAIwAlACUAJQAlACQAJAAkACQAJAAkACQA
JAAiACIAIgAgACEAIQAhACEAHwAfAB4AHQAcABsAGgAZABYAFQAVABQAEwATABIAEQAQ
AA8ADQAMAAsACwAIAAYABQADAAIAAgD///3//f/8//3//P/8//z/+//6//r/+v/8//z/
/f/9//v/+//7//v//f/9//3//f8AAAAAAAAAAAAAAAAAAAAAAQABAAEAAQD///////8A
AAAAAAAAAAEAAQABAAEAAQD///////8AAAAAAQABAAEAAQACAAIAAQADAAMAAwAEAAIA
AgACAAIAAQABAAEAAQABAAEAAQAAAAAAAAAAAAAAAAAAAAAAAAD///////////7//v/+
//7//v/+//7//v/9//3//f/9//3//f/9//3//f/9//3//P/8//z//P/8//z//P/8//z/
/P/8//v/+//7//v/+//7//3//f/9//3/+//7//v/+//9//3//f/9//3//f/8//z//P/9
//3//f/9//3//f/9//3//f/9//3//f/9//3//f/9//3//f/9//3//f/9//3//f/9//3/
/f/9//z//P/8//z//f/9//3//f/9//3//f/9//3//f/9//3//f/9//z//P/8//z//P/8
//z//P/8//z//P/8//z/+//7//z//P/8//z//P/8//r/+v/6//r/+v/6//z//P/8//z/
+v/6//r/+v/6//r/+v/6//r/+v/6//r/+P/4//j/+P/6//r/+v/6//r/+v/6//r/+v/6
//r/+v/6//r/+v/6//r/+v/6//r/+v/6//r/+v/6//r/+v/6//r/+v/6//r/+v/6//r/
+v/6//r/+v/6//r/+v/6//r/+v/6//r/+v/8//z//P/8//z//P/+//////8AAAAAAgAC
AAIABAAFAAMABAAEAAYACAAIAAgACAAGAAUABAABAP7/+//4//X/9f/1//X/9f/2//b/
9v/3//n/+v/6//r/+v/6//r/+v/5//n/+f/5//v/+v/6//r/+v/6//r/+v/8//z/+//7
//v/+//7//v//f/9//7//v/+//7//v/+//7//v/+//7//v//////AAAAAAAAAgACAAIA
AgAAAP//+//1/+//5f/Z/9H/y/+//6r/i/9s/1n/Rv8w/xv/Bv/4/gD/JP9Q/3D/gf+O
/6P/tP+8/8b/1f/h/+X/4//a/9r/5f/r/+v/6f/n/+f/6v/s/+//9f/8////AQAFAAgA
CQAMABAAEAARABEAEQASABMAFAAUABQAFQAVABUAFgAWABYAGAAYABgAGAAbABsAGwAb
ABoAGwAbABsAHgAeAB0AHQAdAB4AHgAfAB8AHwAfAB8AIQAhACEAIgAgACAAIQAhACEA
IwAjACIAIgAjACMAIwAjACMAJAAkACYAJgAnACcAJQAmACYAJwApACkAKQApACgAKAAo
ACgAKAAoACgAKAAqACoAKgAoACcAJwAnACcAJQAlACQAIwAiACEAIAAfAB4AHQAdABwA
GQAZABgAFwAWABUAEwASABEAEQAOAAwACwAJAAgACAAFAAMAAwACAAEAAAAAAAAA///+
//7//v/+//7/////////////////AQABAAEAAQACAAIAAgACAAIAAgACAAIAAwADAAMA
AwADAAMAAwAEAAQABAAEAAUABQAFAAUABQAFAAUABQAGAAYABwAHAAcABwAIAAgABwAH
AAcABwAIAAgACAAIAAgABQAFAAUABQAHAAcABwAGAAYABgAGAAYABAAEAAQABAADAAMA
AwADAAIAAgACAAIABAAEAAQABAABAAEAAQABAAEAAQABAAEAAQABAAEAAAAAAAAAAAAA
AAIAAgACAAIAAAAAAP////8BAAEAAQABAAEAAQABAAEA////////////////////////
///+//7//v////////8BAAEAAQABAP//////////AQABAAEAAQD/////////////////
////AQABAAEAAQABAAAAAAAAAAAAAQABAAEAAQABAAEAAQADAAMAAwADAAMAAwADAAIA
AgACAAIAAgAEAAQABAAEAAIAAgACAAIAAwADAAQABAAEAAQABAAEAAQABAAEAAQABAAE
AAQABAAEAAQABAAEAAQABAAEAAQABAAEAAQABAAEAAQABAAEAAQABAAEAAQABAAEAAQA
BAAEAAQABAAEAAQABAAEAAQABAAEAAIAAgACAAIAAgACAAIAAgACAAIAAgACAAQABAAE
AAQAAgACAAIAAgACAAIAAgACAAIAAgACAAIAAgACAAIAAgACAAIAAgACAAIAAgACAAIA
AgACAAIAAgAEAAQABAAEAAIAAgACAAIABAAEAAQABAAEAAQABAAGAAkACQAKAAoADAAM
AAwADgANAA0ADgAOABIAEgASABIAEgASABEAEAANAAoABwAEAAEA/////////f/+//7/
/v///wEAAgACAAAAAAAAAAAAAAD///////8BAAEAAAAAAAAAAgACAAIAAgACAAIAAQAB
AAEAAQABAAEAAQABAAIAAgACAAIAAgACAAIAAgACAAIAAgADAAMAAgACAAIABAAGAAYA
BgAGAAMA///7//P/7f/h/9f/0f/H/7b/mf94/2P/UP84/yP/Ev8A//7+Gv8+/1j/af90
/4f/nv+s/7j/yf/V/9n/1f/Q/9b/4f/n/+f/5f/l/+X/6P/s//P/+/8AAAMABwALAAwA
DwASABIAEgAVABUAFQAWABcAGAAYABgAGQAZABkAGgAaABoAHAAcABwAHAAdAB0AHQAd
AB4AHwAfAB8AIAAgAB8AHwAfACAAIAAhACEAIQAhACEAIwAjACMAJAAiACIAIwAjACMA
JQAlACQAJAAlACUAJQAnACcAKAAoACgAKAApACkAKQAqACoAKwAtAC0ALQAtACwALAAs
ACwALgAuAC4ALgAuAC4ALgAsACsAKwArACsAKwArACoAKQAoACcAJgAlACQAIwAjACIA
IQAhACAAHwAeAB0AGwAaABkAGQAWABQAEQAPAA4ADgANAAsACwAKAAcABgAGAAYAAwAC
AAIAAgACAAIAAwADAAMAAwADAAMABQAFAAUABQAEAAQABAAEAAQABAAEAAQABQAFAAUA
BQAFAAUABQAGAAgACAAIAAkACQAJAAkACQAHAAcABwAIAAoACwALAAsACQAKAAoACQAH
AAcABwAIAAoACgAKAAoACQAJAAkACQAJAAkACQAIAAgACAAIAAgABgAGAAYABgAHAAcA
BwAHAAQABAAEAAQABgAGAAYABgADAAMAAwADAAMAAwADAAMAAwADAAMAAgAEAAQABAAE
AAQABAAEAAQABAAEAAMAAwADAAMAAwADAAMAAwADAAMAAwADAAMAAwADAAMAAwADAAMA
AwACAAIAAgADAAMAAwADAAMAAwADAAMAAwADAAMAAwADAAMAAwABAAEAAQABAAEAAQAB
AAEAAQABAAEAAQABAAAAAAAAAAAAAQABAAEAAQABAAEAAQD///////////////////7/
/v/+//7//v/+//7//v/+//z//P/8//z/+//7//z//P/8//z//P/8//z//v/+//7//v/+
//7//v/+//7//P/8//z//P/8//z//P/8//z//P/8//z//P/8//z//P/8//z//P/8//z/
/P/8//z//P/8//z//P/6//r/+v/6//r/+v/6//r/+v/6//r/+v/5//j/9//2//j/+P/4
//j/+P/4//j/+P/4//j/+P/4//r/+v/6//r/+f/4//f/9v/4//j/+P/4//b/9v/2//b/
+P/4//j/+P/6//r/+v/8//3//f/+//7//v/+//7/AAADAAMABAAEAAQABAAEAAQABAAE
AAMAAgABAP7/+//4//P/8f/x//H/8f/y//L/8v/1//f/+P/4//b/9v/2//b/9v/1//X/
9f/1//X/9P/0//T/9v/2//b/9v/2//b/9f/1//X/9f/1//X/9f/1//b/9v/2//b/9v/2
//b/9v/2//b/9v/3//f/+P/4//j/+v/6//j/9v/0//P/8f/t/+X/2//R/8n/w/+1/6D/
gf9k/1H/PP8m/xH//v7w/vz+Jv9S/3T/if+Y/6v/uv/C/8z/2f/j/+X/4//Y/9T/2//l
/+X/4f/f/+H/4v/k/+n/7//0//f/+f/9/wAAAQAEAAYACAAJAAkABwAIAAkACgAKAAwA
DQANAA==
         </WaveFormData>
      </LeadData>
      <LeadData>
         <LeadByteCountTotal>10000</LeadByteCountTotal>
         <LeadTimeOffset>0</LeadTimeOffset>
         <LeadSampleCountTotal>5000</LeadSampleCountTotal>
         <LeadAmplitudeUnitsPerBit>4.88</LeadAmplitudeUnitsPerBit>
         <LeadAmplitudeUnits>¦ÌV</LeadAmplitudeUnits>
         <LeadHighLimit>2147483647</LeadHighLimit>
         <LeadLowLimit>268435456</LeadLowLimit>
         <LeadID>V2</LeadID>
         <LeadOffsetFirstSample>0</LeadOffsetFirstSample>
         <FirstSampleBaseline>0</FirstSampleBaseline>
         <LeadSampleSize>2</LeadSampleSize>
         <LeadOff>FALSE</LeadOff>
         <BaselineSway>FALSE</BaselineSway>
         <ExcessiveACNoise>FALSE</ExcessiveACNoise>
         <MuscleNoise>FALSE</MuscleNoise>
         <LeadDataCRC32>548745986</LeadDataCRC32>
         <WaveFormData>
Sv9K/0r/Sv8l/wL/3/68/qz+nv6Q/oL+kf6g/q/+vv7T/ub++f4M/xz/Kv84/0b/Wf9s
/3//kv+e/6j/sv+8/8f/0P/Z/+L/6P/u//T/+v/9/wAAAwAGAAgACgAMAA4ADwAQABEA
EgAUABQAFAAUABUAFgAXABgAGQAaABsAHAAeAB4AHgAeACAAIAAgACAAIQAiACMAJAAl
ACYAJwAoACoAKgAqACoAKwAsAC0ALgAxADIAMwA0ADcAOAA5ADoAPQA+AD8AQABCAEQA
RgBIAEwATgBQAFIAVABWAFgAWgBeAGAAYgBkAGgAagBsAG4AcQB0AHcAegB8AH4AgACC
AIUAhgCHAIgAiwCMAI0AjgCQAJAAkACQAJAAkACQAJAAjwCOAI0AjACIAIYAhACCAH0A
egB3AHQAbQBoAGMAXgBXAFIATQBIAEEAPAA3ADIALAAoACQAIAAbABgAFQASAA4ADAAK
AAgABQAEAAMAAgABAAAA///+//3//P/7//r/+v/6//r/+v/4//j/+P/4//j/+P/4//j/
+v/6//r/+v/4//j/+P/4//r/+v/6//r//P/8//z//P/8//z//P/8//7//v/+//7//v/+
//7//v8AAAAAAAAAAAAAAAAAAAAAAAAAAAAAAAACAAIAAgACAAIAAgACAAIAAgACAAIA
AgACAAIAAgACAAAAAAAAAAAAAAAAAAAAAAAAAAAAAAAAAAAAAAAAAAAAAAAAAAAAAAD+
//7//v/+//7//v/+//7//P/8//z//P/8//z//P/8//r/+v/6//r/+v/6//r/+v/8//z/
/P/8//r/+v/6//r/+v/6//r/+v/6//r/+v/6//r/+v/6//r/+v/6//r/+v/6//r/+v/6
//j/+P/4//j/+P/4//j/+P/4//j/+P/4//j/+P/4//j/+P/4//j/+P/4//j/+P/4//j/
+P/4//j/+P/4//j/+P/4//j/+P/4//b/9v/2//b/+P/4//j/+P/2//b/9v/2//b/9v/2
//b/+P/4//j/+P/2//b/9v/2//b/9v/2//b/9v/2//b/9v/0//T/9P/0//b/9v/2//b/
9v/2//b/9v/2//b/9v/2//b/9v/2//b/9v/2//b/9v/2//b/9v/2//b/9v/2//b/9v/2
//b/9v/4//j/+P/4//b/9v/2//b/+P/4//j/+P/2//b/9v/2//b/9v/2//b/9v/2//b/
9v/4//j/+P/4//f/+P/5//n/+//8//z//P/+//////8BAAIAAwADAAMAAwADAAQABAAG
AAQAAQD///v/+//8//3////+//7//v/8//z//f/9//v/+v/6//v//v/+//z/+//6//n/
9v/0//L/8//z//P/8//z//P/8//0//T/9P/0//T/9P/0//T/9f/1//X/9f/3//f/9//3
//b/9v/2//f/9//3//j/+P/4//r/+P/1//H/7P/p/+f/7f/1/wAACgD//9P/mv9w/1j/
Qf8f//3+1f6g/nP+bf6A/of+ff6C/qb+xf7W/ur+/f4P/xr/KP8+/1r/dP+I/5X/oP+s
/7f/wv/L/9b/4P/n/+7/9f/9/wAAAwAHAAoACwAOABIAEgAUABUAFgAVABYAGAAZABgA
GQAZABoAGwAcAB0AHgAfACAAIAAgACIAIwAkACQAJQAmACYAKAApACkAKgArACwALQAu
AC8ALgAvADAAMQA0ADQANQA2ADgAOgA8AD0APgBAAEIARABEAEYARwBJAEoATQBPAFEA
VABWAFgAWwBeAGIAYwBmAGgAbABtAHAAdQB4AHsAfQB9AIAAgQCEAIYAiQCMAI4AkACR
AJEAkgCTAJQAlQCXAJgAmACXAJcAlwCWAJYAlACTAJIAjwCNAIkAhwCDAH4AegB2AHAA
awBkAF8AWQBTAE0ARwBCADwANAAuACoAJgAiAB4AGgAWABAADAAJAAgABwAFAAIAAAD/
//3//P/8//r/+v/5//n/9v/1//T/9P/0//T/9P/0//T/9P/0//X/9f/1//X/9f/0//T/
9f/1//X/9f/2//b/9v/2//b/9v/2//b/9v/2//T/9f/2//b/9//3//f/9//3//j/+P/4
//j/+P/4//j/+P/4//j/+f/3//f/9//3//n/+f/5//n/9//3//f/9//4//j/+P/4//j/
+P/3//f/9f/1//X/9P/2//b/9v/2//j/9//3//f/9v/2//T/9P/0//T/9P/0//T/9P/z
//P/8//z//P/8//z//P/8//y//T/9P/z//P/8//z//P/8//x//H/8f/x//H/8P/w//D/
8f/x//L/8v/y//L/8v/y//D/8P/v/+//8v/y//L/8v/y//H/8f/x//H/8f/x//H/8f/x
//H/8f/z//P/8//z//H/8f/x//H/8f/x//H/8f/v/+//8P/w//H/8v/y//P/8//z//P/
9P/y//L/8v/y//T/9P/0//T/9P/0//T/9P/0//T/9P/0//T/9P/0//T/9P/0//T/9P/0
//T/9P/0//T/9P/0//T/9P/0//b/9v/2//b/9f/0//P/8v/0//T/9P/0//b/9v/2//b/
9P/0//T/9P/0//T/9P/0//b/9v/2//b/9v/2//b/9v/2//b/9v/2//b/9v/2//b/9v/2
//b/9v/4//j/+P/4//r/+//8//3//f///wAAAAD+//7//////wEAAgADAAMAAwADAAMA
BAAGAAYABAABAP3/+//7//z//f/9//z//P/8//z//P/9//3/+//6//r/+//8//z/+v/7
//r/+f/2//L/8v/z//P/9f/1//X/9f/z//T/9P/0//T/9P/0//T/9f/3//j/+f/4//f/
9v/1//f/+P/4//j/9//3//f/+P/6//r/+v/4//f/9f/w/+v/6f/n/+3//P8EAPv/2f+i
/27/TP8x/xH/6/7D/pD+Z/5r/pD+p/6n/qz+yP7p/vr+CP8b/y3/OP9E/1D/Xv90/4z/
nf+m/67/uf/E/83/1v/g/+n/8P/1//v/AAAFAAcACgANAA4ADgAOABAAEQASABMAFAAW
ABcAGAAZABkAGgAbABwAHQAeAB0AHgAeAB4AIAAhACIAIgAhACIAIgAkACUAJQAmACcA
JgAnACgAKQAqACsALAAtAC4ALgAvADAAMgA0ADYANwA2ADgAOgA8AD4AQABBAEMAQgBF
AEcASQBMAE4AUABTAFQAWABZAFwAXgBiAGMAZgBnAGoAbQBvAHEAdAB1AHgAeAB7AH4A
gACCAIMAgwCEAIMAhACFAIcAigCKAIkAiQCLAIoAigCIAIcAhgCDAIEAfwB9AHkAdABw
AGwAZgBhAF4AWQBTAE0ARwBBADwANgAyACwAKAAkACAAHAAYABQAEAAMAAkACAAFAAMA
AAD+/////f/8//z/+//6//j/9//2//X/9P/0//T/9P/0//T/9P/0//T/9f/z//P/8//z
//L/8v/z//P/8//z//T/9P/0//T/9P/0//T/9P/0//T/9P/1//b/9v/1//X/9f/1//X/
9v/2//b/9v/2//b/9v/2//b/9v/3//f/9//3//f/9//3//f/9//5//n/+f/5//j/+P/4
//j/+P/4//f/9//3//f/9//2//j/+P/4//j/+P/3//f/9//2//b/9P/0//T/9P/0//T/
8v/y//H/8f/x//H/8f/x//H/8f/x//D/8P/w/+//7//x//H/8f/x//H/8f/x//H/8f/w
//D/8P/v/+//8P/w/+7/7v/u/+7/7v/u/+3/7f/u/+7/7v/u//D/7//v/+//7//v/+//
7//v/+//7//v/+//7//v/+//7f/t/+3/7f/t/+3/7f/t/+3/7f/u/+7/7v/u/+3/7f/t
/+3/7f/u/+7/7v/u/+7/7v/w/+7/7v/u/+7/7v/u/+7/7v/u/+7/7v/u/+7/7v/u/+7/
7v/u/+7/7v/u/+7/7v/u//D/8P/w//D/7v/u/+7/7v/w//D/8P/w//D/8P/w//D/7v/u
/+7/7v/s/+z/7P/s/+z/7P/s/+z/7P/s/+z/7P/s/+z/7P/s/+z/7P/s/+z/7P/s/+z/
7P/q/+r/6v/q/+r/6v/q/+r/6v/q/+r/6v/q/+r/6v/q/+r/6v/q/+r/7P/s/+z/7P/s
/+3/7v/v/+//8f/y//L/9P/0//X/9f/3//j/+f/5//f/9//3//j/+v/6//j/9f/x/+//
7//w//P/8//y//L/8v/y//L/8//x/+//7v/u/+//8P/w/+7/7//u/+3/6v/m/+b/5//n
/+n/6f/p/+n/5//o/+j/6P/q/+r/6v/q/+j/6f/p/+n/6//r/+v/6//t/+7/7v/u/+3/
7f/t/+7/7v/w/+7/7P/n/+P/3v/b/9v/4f/v//z//P/f/6n/dP9Y/0L/I/8B/+H+r/54
/l/+a/5+/nv+df6O/rD+x/7Y/ur+/f4N/xr/Kv9E/2L/ev+I/5X/nv+q/7X/vv/J/9L/
3P/j/+r/8f/1//j//f8BAAIABQAGAAgACgAMAA0ADgANAA4AEAARABIAEwATABQAFQAW
ABcAGAAXABgAGAAYABoAGwAcABwAHQAeAB4AIAAhACEAIgAjACQAJQAmACcAKAApACoA
KwAuAC4ALwAwADIANAA2ADcAOAA6ADwAPgBAAEIAQwBFAEYASQBLAE0ATwBSAFUAWQBa
AF4AXwBiAGYAagBrAG4AcQB0AHcAeQB9AIAAgQCEAIQAhwCKAIwAjgCPAI8AkACRAJIA
kwCVAJYAlgCVAJUAlQCUAJQAkgCRAJAAjQCLAIcAhQCBAHwAeAB0AG4AaQBiAF0AVwBR
AEsARQBAADoANgAwACwAKAAiAB4AGgAWABQAEAANAAwACwAJAAYABAADAAEAAAAAAAIA
AgABAAEAAAD///7//v/+//7//v/+//7//v/+/////f/9//3//f/+//7///////3//f/+
//7/AAAAAAAAAAAAAAAAAAAAAAAAAQACAAIAAwADAAMAAwABAAIAAgACAAQABAAEAAQA
BAAEAAQABQAEAAMAAgABAAMAAwADAAMAAQABAAEAAQACAAIAAgACAAIAAgABAAEAAQAB
AAEAAAACAAIAAgACAAIAAQABAAEAAAAAAP7//v/+//7//v/+//7//v/9//3//f/9//3/
/f/9//3//f/8//7//v/9//3//f/9//3//f/7//v/+//7//3//P/8//z/+//7//z//P/8
//z//P/8//z//P/7//v/+v/6//r/+v/7//v//P/9//v/+//7//v/+//7//v/+//7//v/
+//7//v/+//7//v/+f/5//n/+f/5//n/+v/6//z//P/7//v/+f/5//n/+v/6//r/+v/6
//r/+v/6//r/+v/6//r/+v/6//r/+v/6//r/+v/6//r/+v/6//r/+v/6//r/+v/6//r/
+v/6//r/+v/6//r/+v/6//r/+P/4//j/+P/6//r/+v/6//r/+v/6//r/+P/4//j/+P/6
//r/+v/6//j/+P/4//j/9v/2//b/9v/2//b/9v/2//b/9v/2//b/9v/2//b/9v/2//b/
9v/2//b/9v/2//b/+P/4//j/+P/6//v//P/9//v//f/+//7//v/+//////8BAAIAAwAD
AAMAAwADAAQAAgACAAAA/f/9//v/+//8//3//f/8//z//P/8//z//f/9//v/+v/6//n/
+v/6//j/9P/y//D/7P/q/+r/6//r/+v/6//r/+v/6f/q/+r/6v/o/+j/6P/o/+j/6f/p
/+n/6f/p/+n/6f/p/+r/6v/q/+v/6//r/+z/7P/s/+r/6v/n/+X/4P/b/9v/3//p//T/
9v/f/7H/ev9Q/zT/F//z/sv+nf5s/lf+bf6M/pP+kf6k/sb+3/7q/vz+Df8d/yr/Nv9E
/1b/cP+E/5H/mv+i/63/uP/D/8z/1P/d/+T/6f/v//T/9f/5//z//f8AAAAAAAACAAMA
BAAFAAYACAAJAAoACwALAAwACwAMAA0ADgAPABAAEAAQABAAEQASABIAEQASABIAFAAV
ABUAFgAXABgAGQAaABsAHAAdAB4AHwAgACAAIQAiACQAJgAoACkAKAAqACwALgAuADAA
MQAzADQANwA5ADsAPgBAAEIARQBHAEoASgBMAEwAUABRAFQAVwBaAF0AXwBhAGQAZQBo
AGgAawBuAHAAcgBzAHMAdABzAHQAdQB3AHsAfAB8AH0AfgB+AH8AfgB/AH4AewB5AHcA
dQBxAGwAagBmAGAAWwBYAFMATQBHAEMAPQA4ADIALgAoACQAIAAeABoAFgASABAADAAJ
AAgABwAFAAIAAAABAP///v/+//3//P/6//n/+f/5//n/+v/4//j/+P/4//j/+P/4//n/
9//3//f/9//2//b/9//3//n/+f/6//r/+v/6//r/+v/6//r/+v/6//r/+//8//z/+//7
//v/+//7//z//P/8//z//P/8//z//P/8//z//f/9//3//f/9//3//f/9//3//f/9//3/
/f/8//z//P/8//z//P/7//v/+//7//v/+v/6//r/+v/6//r/+f/5//n/+v/6//j/+P/4
//j/+P/4//j/+P/3//f/9//3//f/9//3//f/9//2//b/9v/1//X/9//3//f/9//1//X/
9f/1//P/8v/y//L/8//z//T/9P/0//T/9P/0//T/9P/z//P/9P/0//T/9P/0//P/8//z
//P/8//z//P/8//z//P/8//z//P/8//z//P/8//z//P/8//z//P/8//x//H/8v/y//L/
8v/x//H/8f/x//H/8v/y//L/8v/y//L/8v/y//L/8v/y//L/8v/y//L/8v/y//L/8v/y
//L/8v/y//L/8v/y//L/8P/w//D/8P/w//D/8P/w//D/8P/w//D/8P/w//D/8P/w//D/
8P/w//D/8P/w//D/8P/w//D/8P/w//D/8P/w//L/8v/y//L/8P/w//D/8P/w//D/8P/w
//D/8P/w//D/8P/w//D/8P/y//L/8v/y//T/9P/1//b/9f/1//f/+P/4//j/+P/5//n/
+//8//3////////////+//7//v/8//f/9f/z//P/9v/3//f/9v/0//T/9P/0//f/9//1
//T/9P/1//b/9v/2//X/9P/z//D/7v/u/+//7//v/+//7//v/+//8P/w//D/8P/w//D/
8P/w//H/8f/x//H/8f/x//H/8f/y//L/8v/z//P/8//0//T/9P/0//D/6//n/+L/4f/h
/+X/8f/+//z/4f+r/3b/Vv9C/yP/A//h/rH+gP5n/nX+jP6P/on+nv7A/tP+4v72/gf/
Gf8m/zb/Tv9s/4T/kv+d/6b/sv+7/8b/0f/a/+L/6f/w//X/+//+/wEABQAIAAsADAAO
AAwADgAPABAAEQASABQAFQAWABcAFwAYABkAGgAbABwAHQAeAB4AHgAgACEAIgAiACEA
IgAiACQAJwAnACgAKQAoACkAKgArAC4ALwAwADEANAA0ADUANgA2ADgAOgA7AD4AQABC
AEQARABGAEcASQBMAE8AUQBTAFQAVgBYAFsAXgBiAGMAZgBqAG4AbwByAHMAdgB5AHsA
fwCCAIMAhgCIAIsAjgCQAJIAkwCTAJQAlQCWAJcAmQCYAJgAlwCXAJkAmACYAJYAlQCU
AJEAjwCLAIkAhQCAAHoAdgBwAGsAZABfAFkAUwBNAEcAQgA8ADYAMAAsACgAJAAgABwA
GAAWABIADwAOAAsACQAGAAQAAwABAAAAAAAAAAAA//////7//f/8//z//P/8//z//P/8
//z//P/9//3//f/9//3//P/8//3//f//////AAAAAP7//v/+//7/AAAAAAAAAAAAAAEA
AgACAAMAAwADAAMAAwAEAAQABAACAAIAAgACAAQABAAEAAUABQAFAAUABQAFAAUABQAF
AAUABQAFAAUABAAEAAQABAAEAAQAAwADAAUABQAFAAQABAAEAAQABAAEAAMAAwADAAQA
BAACAAIAAgACAAIAAgACAAIAAQABAP///////////////////v8AAAAA//////3//f/9
//3//f/9//3//f/9//z//P/8//v/+//8//z//P/8//z//P/8//z/+//7//z//P/8//z/
/P/7//v/+//7//v/+//7//v/+//7//v/+//7//v/+//7//v/+//7//v/+//7//v/+f/5
//r/+v/6//r/+f/5//f/9//3//j/+P/4//j/+P/4//j/+P/4//j/+P/4//j/+P/4//j/
+P/4//j/+v/6//r/+v/4//j/+P/4//j/+P/4//j/+v/6//r/+v/4//j/+P/4//r/+v/6
//r/+v/6//r/+v/6//r/+v/6//r/+v/6//r/+P/4//j/+P/6//r/+v/6//r/+v/6//r/
+v/6//r/+v/6//r/+v/6//r/+v/6//r/+v/6//r/+v/6//r/+v/6//j/+P/4//j/+v/6
//r/+v/6//r/+v/6//r/+v/6//r//P/8//z//P/8//3//v//////AQACAAIAAgACAAMA
AwAFAAYABwAHAAcABwAHAAgACAAIAAYAAwADAAEAAQACAAEAAQAAAAAAAAAAAAAAAQD/
//3//P/8////AAAAAP7//f/8//v/+P/2//b/9//3//f/9//3//f/9//4//j/+P/4//j/
+P/4//j/+f/5//n/9//3//f/9//5//r/+v/6//v/+//7//z//P/8//r/+v/3//P/7v/r
/+3/8//9/woADgD1/8P/jv9s/1T/Nf8V/+/+v/6K/nH+f/6W/pP+h/6e/sL+2/7q/vz+
D/8f/y7/PP9O/2r/gv+U/5//qv+0/7//yv/V/+D/6P/v//b/+/8BAAYACQANAA4ADwAS
ABYAFAAWABcAGAAZABoAHAAdAB4AHwAfACAAIQAiACMAJAAjACQAJAAkACQAJQAmACYA
KQAqACoALAAtAC0ALgAvADAAMQAyADMANAA1ADYANwA4ADgAOQA6ADwAPgBAAEEAQgBE
AEYASABKAEwATQBPAFAAUwBVAFcAVgBYAFoAXQBiAGYAZwBqAGwAcABxAHQAdQB4AHsA
fQCBAIQAhQCIAIgAiwCOAJAAkgCTAJMAlACTAJQAlQCXAJgAmACXAJcAlwCWAJYAlACT
AJIAjwCNAIsAiQCFAIAAfAB4AHIAbQBoAGMAXQBXAFEASwBGAEAAOgA0ADAALAAoACQA
IAAcABgAFAARABAADQALAAgABgAHAAUABAAEAAMAAgAAAP//AAD///7//v/8//z//P/8
//z//P/8//3/+//7//v/+//4//j/+f/5//v/+//8//z//P/8//z//P/8//z//P/8//z/
/f/+//7//f/9//3//f/9//7//v/+//7//v/+//7//v/+//7///////////////7//f/8
//v//f/9//3//f/8//z//P/8//z//P/7//v//f/9//3//P/6//r/+v/6//z/+//7//v/
+v/6//j/+P/4//j/+P/4//r/+v/5//n/9//3//f/9//3//f/9//2//b/9v/1//X/9f/1
//X/9f/z//P/8//z//X/9P/0//T/8f/x//L/8v/y//L/8v/y//T/9P/z//P/8v/y//L/
8v/y//H/8f/x//H/8f/x//H/7//v/+//7//v/+//7//v//H/8f/x//H/7//v/+//7//v
/+//8P/w//D/8P/v/+//7//v/+//8P/w//D/8P/w/+7/7v/u/+7/7v/u/+7/7v/u/+7/
7v/u/+7/7v/u/+7/7v/u/+z/7P/s/+z/7v/u/+7/7v/u/+7/7v/u/+z/7P/s/+z/7v/u
/+7/7v/s/+z/7P/s/+7/7v/u/+7/7v/u/+7/7v/u/+7/7v/u/+7/7v/u/+7/7v/u/+7/
7v/u/+7/7v/u/+7/7v/u/+7/7v/u/+7/7v/w//D/8P/w//L/8v/y//P/8v/z//P/9f/4
//j/+P/4//f/9//5//r//f/9//3//f/7//z//P/8//r/9//1//P/8//0//X/9f/0//T/
9P/0//b/9//3//X/9P/0//X/9v/2//T/8//y//H/7v/s/+z/7f/t/+3/7f/v/+//7//w
//D/8P/w//D/8P/w//D/8f/x//H/8f/x//H/8f/x//L/9P/0//X/9f/1//b/9v/2//b/
9v/z/+3/6v/l/+H/4//p//b/AAD3/9P/nP9s/07/N/8Z//P+zf6a/nH+cf6O/qH+m/6g
/rz+2/7q/vj+C/8d/y7/Ov9G/1z/dv+M/5v/pP+u/7n/xP/N/9j/4P/p/+7/8//7/wAA
AwAHAAwADQAOABIAEgAUABUAFgAXABgAGgAbABoAGwAbABwAHwAgACEAIgAhACIAIgAi
ACQAJQAmACYAJwAoACgAKgArACsALAAtAC4ALwAwADEAMAAxADIAMwA2ADYANwA4ADoA
PAA+AD8APgBAAEIARABEAEYARwBJAEwATwBRAFMAVgBYAFoAXQBeAGIAYwBmAGgAbABt
AHAAcwB2AHkAewB/AIIAgwCGAIYAiQCMAI4AkACRAJEAkgCTAJQAlQCXAJgAmACXAJcA
lwCWAJYAlACVAJQAkQCPAI0AiwCHAIIAgAB8AHYAcQBqAGUAXwBZAFMATQBIAEIAPAA2
ADIALgAqACYAIgAeABoAFgATABIAEQAPAAwACgAJAAcABgAGAAUABAACAAEAAAD///7/
/v/8//z//P/8//z//P/8//3/+//7//v/+//8//z//f/9//v/+//8//z//P/8//z//P/+
//7//v/+//7///8AAAAA/f/9//3//f///wAAAAAAAAAAAAAAAAAAAAAAAAAAAQD/////
////////////////AQABAAEAAQAAAAAAAAAAAP7//v/9//3//////////v/8//z//P/8
//z/+//7//v/+v/6//j/+P/6//r/+v/6//j/+P/3//f/9//3//f/9//3//f/9//2//b/
9v/1//X/9f/1//X/9f/1//X/9f/1//X/9P/0//T/8//z//T/9P/0//T/9P/0//T/9P/z
//P/9P/0//T/9P/0//P/8//z//P/8//z//P/8//z//P/8//z//P/8//z//P/8//z//P/
8//z//P/8//z//P/9P/0//T/9P/z//P/9f/1//X/9v/0//T/9P/0//b/9v/2//b/9v/2
//T/9P/0//T/9P/0//T/9P/0//T/9P/0//T/9P/0//T/9P/0//T/9P/0//T/9P/0//T/
9P/0//T/9P/0//T/9P/0//T/9P/0//T/9P/0//T/9P/0//T/9P/0//T/9P/0//T/9P/0
//T/9P/0//T/9P/0//T/9P/0//T/9P/0//T/9P/0//T/9P/0//T/9P/0//T/9P/0//T/
9P/0//T/9P/2//b/9v/2//T/9P/0//T/9v/2//b/9v/2//b/9v/2//f/+P/5//n/+//8
//z//P/8//3//f///wAAAQABAAEAAQABAAIAAgACAAAA/f/7//n/+f/6//v/+//6//r/
+v/4//j/+f/5//f/9v/2//f/+P/4//b/9f/2//X/8v/w/+7/7//v/+//7//v/+//7//w
//D/8P/w//L/8v/y//L/8//z//P/8//x//H/8f/x//L/8v/y//P/8//z//T/9P/0//b/
9P/x/+//6v/l/+P/5f/r//j/BAADAOX/sP98/2L/Tf8v/w3/5/62/oH+af50/of+f/54
/pL+t/7M/tz+8f4D/xL/Iv8y/0z/aP9+/43/mP+k/6//uP/D/9D/2v/h/+j/7//1//r/
//8DAAYACQAKAAwADgAQABEAEgATABQAFgAXABgAGQAZABoAGwAcAB0AHgAfACAAIAAg
ACAAIQAiACIAIwAkACQAJgAnACcAKAApACoAKwAsAC0ALgAvADAAMQAyADIAMwA0ADYA
OAA6ADsAPAA+AEAAQgBEAEYARwBJAEoATQBPAFEAUgBUAFYAWQBcAGAAYQBkAGYAagBr
AG4AcwB2AHkAewB/AIIAgwCGAIYAiQCMAI4AkgCTAJMAlACXAJgAmQCbAJwAnACbAJsA
nQCcAJwAmgCbAJoAlwCVAJMAkQCNAIgAhACAAHoAdQByAG0AZwBhAFkAUwBOAEgAQAA6
ADYAMgAuACoAJgAiABwAGAAVABQAEQAPAAwACgAJAAcABgAGAAUABAACAAEAAAD///7/
/v/+//7//v/+//7//v/+/////f/9//3//f/8//z//f/9//3//f/+//7/AAAAAAAAAAD+
//7//v/+/wAAAQACAAIAAQABAAEAAQABAAIAAgACAAIAAgACAAIAAAAAAAAAAQADAAMA
AwADAAEAAQABAAEAAwADAAMAAwAAAAAAAAAAAAAAAAD//////////////v8AAAAAAAAA
AAAA/////////v/+//z//P/8//z//P/8//7//v/9//3/+//7//v/+//7//v/+//6//z/
/P/7//v/+//7//v/+//5//n/+f/5//v/+v/6//r/+f/5//r/+v/4//j/+P/4//r/+v/5
//n/+v/6//r/+v/4//f/9//3//n/+f/5//n/9//3//f/9//3//f/9//3//n/+f/5//n/
9//3//f/9//3//f/+P/4//j/+P/3//f/9//3//f/+P/4//j/+P/4//j/+P/4//j/+P/4
//j/+P/4//j/+P/4//j/+P/4//j/+P/4//j/+P/4//j/+P/4//j/+P/4//j/+P/4//j/
+P/4//j/+P/4//j/+P/4//j/+P/4//j/+P/4//j/+P/4//j/+P/3//b/9f/0//b/9v/2
//b/9v/2//b/9v/2//b/9v/2//b/9v/2//b/9v/2//b/9v/2//b/9v/2//T/9P/0//T/
9v/2//b/9v/4//j/+P/4//f/+P/5//n/+f/6//r/+v/8//3//f////7/////////AQAB
AAIAAgACAAAA/f/7//n/+f/6//v/+//6//r/+v/6//r/+//7//n/+P/4//n/+v/6//j/
9//2//X/8v/w//D/8f/x//H/8f/x//H/8f/y//L/8v/y//L/8v/y//L/8//z//P/8//1
//X/9f/1//T/9P/0//X/9f/1//b/9v/4//b/9P/x/+3/6v/l/+P/5f/v//z/AgD1/8//
mP9o/0j/Lf8L/+f+u/6E/mX+cf6U/qf+pf6s/sz+6f74/gb/Gf8p/zj/RP9Q/2D/dv+M
/5v/pP+s/7n/wv/L/9T/3v/n/+7/8//5//7/AQAFAAgACwAMAAwADAAOAA8AEAATABQA
FgAVAA==
         </WaveFormData>
      </LeadData>
      <LeadData>
         <LeadByteCountTotal>10000</LeadByteCountTotal>
         <LeadTimeOffset>0</LeadTimeOffset>
         <LeadSampleCountTotal>5000</LeadSampleCountTotal>
         <LeadAmplitudeUnitsPerBit>4.88</LeadAmplitudeUnitsPerBit>
         <LeadAmplitudeUnits>¦ÌV</LeadAmplitudeUnits>
         <LeadHighLimit>2147483647</LeadHighLimit>
         <LeadLowLimit>268435456</LeadLowLimit>
         <LeadID>V3</LeadID>
         <LeadOffsetFirstSample>0</LeadOffsetFirstSample>
         <FirstSampleBaseline>0</FirstSampleBaseline>
         <LeadSampleSize>2</LeadSampleSize>
         <LeadOff>FALSE</LeadOff>
         <BaselineSway>FALSE</BaselineSway>
         <ExcessiveACNoise>FALSE</ExcessiveACNoise>
         <MuscleNoise>FALSE</MuscleNoise>
         <LeadDataCRC32>1786989649</LeadDataCRC32>
         <WaveFormData>
+gD6APoA+gDlANAAuwCmAFQABAC0/2T/Lf/2/r/+iP6d/rL+x/7c/u7+AP8S/yT/OP9K
/1z/bv96/4b/kv+e/6r/tP++/8j/0P/W/9z/4v/m/+r/7v/y//T/9v/4//r//f/+////
AAADAAQABQAGAAcACAAJAAoACwAMAA0ADgAPABAAEQASABMAFAAVABYAFwAYABkAGgAc
ABwAHAAcAB0AHgAfACAAIgAiACIAIgAkACYAKAAqAC0ALgAvADAAMgA0ADYAOAA6ADwA
PgBAAEQARgBIAEoATQBQAFMAVgBbAF4AYQBkAGgAbABwAHQAeAB8AIAAhACKAI4AkgCW
AJoAngCiAKYAqgCuALIAtgC6ALwAvgDAAMMAxADFAMYAyADIAMgAyADFAMQAwwDCAL4A
vAC6ALgAsgCsAKYAoACZAJIAiwCEAHoAcgBqAGIAWgBSAEoAQgA7ADQALQAmAB8AGgAV
ABAACwAIAAUAAgAAAP7//P/6//j/9v/0//L/7//u/+3/7P/r/+r/6f/o/+b/5v/m/+b/
5v/m/+b/5v/m/+b/5v/m/+b/5v/m/+b/5v/m/+b/5v/o/+j/6P/o/+r/6v/q/+r/6v/q
/+r/6v/r/+z/7f/u/+7/7v/u/+7/8P/w//D/8P/y//L/8v/y//L/8v/y//L/9P/0//T/
9P/0//T/9P/0//L/8v/y//L/8v/y//L/8v/y//L/8v/y//D/8P/w//D/8P/w//D/8P/u
/+7/7v/u/+7/7v/u/+7/7P/s/+z/7P/s/+z/7P/s/+r/6v/q/+r/6P/o/+j/6P/o/+j/
6P/o/+j/6P/o/+j/6P/o/+j/6P/o/+j/6P/o/+b/5v/m/+b/5v/m/+b/5v/m/+b/5v/m
/+T/5P/k/+T/5P/k/+T/5P/k/+T/5P/k/+L/4v/i/+L/4v/i/+L/4v/i/+L/4v/i/+T/
5P/k/+T/4v/i/+L/4v/i/+L/4v/i/+L/4v/i/+L/4v/i/+L/4v/i/+L/4v/i/+L/4v/i
/+L/4v/i/+L/4v/i/+L/4v/i/+L/4v/i/+L/4v/i/+L/4v/i/+L/4v/i/+L/4v/i/+L/
4v/i/+L/4v/i/+L/4v/i/+L/4v/i/+L/4v/i/+L/4v/i/+L/4v/i/+L/4v/i/+L/4v/i
/+L/4v/g/+D/4P/g/+D/4P/g/+D/4v/i/+L/4v/g/+D/4P/g/+D/4P/g/+D/4P/g/+D/
4P/h/+L/4//l/+T/5P/k/+b/6P/p/+r/6v/s/+3/7//v/+7/8P/w//H/8//0//T/9f/2
//b/9v/0//H/8f/x//L/9P/z//P/8//x//H/7//u/+z/6v/q/+r/7P/s/+r/6f/q/+n/
5//j/+D/4P/g/+D/3//e/93/3P/e/97/3//f/9//3//f/9//4P/g/+D/4P/i/+P/4//j
/+L/4v/j/+P/4//j/+P/4//l/+f/6//t//H/9f/+/w0AKABQAH4AqADDANAA4wAEASgB
PgFAAS4B/QC2AGsAIwDA/yz/ov5v/oX+ov63/sr+3f7u/v7+Df8i/zr/VP9l/3L/e/+I
/5T/oP+r/7T/vv/G/83/1f/c/9//4v/p/+3/7f/v//P/8//0//b/+P/6//r/+//9////
AAAAAAEAAgADAAQABQAGAAYABwAIAAkACgALAAsADgAOAA4AEAAPABAAEQASABMAFAAV
ABYAFQAWABcAGAAZABoAGwAdABwAHQAgACIAJQAmACgAKgAqACwALgAwADIANQA3ADkA
OwA+AEIARQBHAEkATABPAFIAVwBZAF4AYgBmAGsAbwBxAHUAewB+AIIAhwCNAJAAlQCZ
AJ0AoQCjAKgAqgCsALAAswC0ALYAuAC6ALoAugC8ALwAvAC8ALkAtwC1ALMAsACtAKgA
owCfAJkAkwCLAIQAewB0AGwAYgBbAFMASwBDADsAMwAtACYAHwAZABQADwAKAAUAAgD/
//v/+f/2//T/8f/w/+//6//p/+j/5v/o/+f/5v/m/+X/5f/l/+T/4v/i/+L/4f/f/9//
3//f/+H/4P/g/+D/4P/g/+D/4P/i/+L/4v/i/+D/4f/h/+H/4f/i/+L/4//h/+H/4f/h
/+P/5P/k/+X/5f/l/+b/5v/k/+X/5f/l/+f/6P/p/+n/6f/r/+v/6v/q/+r/6v/q/+v/
6//r/+v/6//r/+v/6v/q/+r/6v/q/+r/6v/q/+r/6v/q/+r/6v/o/+j/6P/p/+f/5v/m
/+T/5f/l/+X/5v/k/+P/4//j/+P/5P/l/+X/4//j/+P/4//h/9//3//f/9//4P/g/+D/
4f/h/+H/4f/h/+D/4P/g/+D/4P/g/+D/4P/g/+D/3//f/9//3//f/93/3v/e/97/3//f
/9//3//g/+D/3v/e/9//3//e/97/3v/e/97/3v/c/9z/3f/d/97/3//f/9//3//g/+D/
4P/e/97/3v/e/+D/4P/g/+D/4P/g/97/3v/e/97/4P/g/+D/4P/g/+D/4P/g/97/3v/e
/97/3v/e/97/3v/e/97/3v/e/+D/4P/g/+D/3v/e/97/3v/e/97/3v/e/+D/4P/g/+D/
3v/e/97/3v/e/97/3v/e/+D/4P/g/+D/4P/g/+D/4P/g/+D/4P/g/97/3v/e/97/3v/e
/97/3v/g/+D/4P/g/+P/5P/k/+T/5v/m/+f/6P/m/+b/5//p/+n/6v/s/+z/7//v//D/
8P/x//L/8v/y//L/8f/x//H/8P/w/+//7//x//H/8f/v/+z/6v/o/+j/6P/q/+r/6P/n
/+b/5f/j/9//3P/c/9z/3P/c/9z/3P/c/9z/3P/d/93/3f/d/93/3//g/+D/4P/g/+D/
4f/h/+H/4v/i/+P/4f/h/+H/4f/j/+P/5f/n/+v/7//z//r/CQAiAEwAfACkAL0AygDT
AOAA8AD4AO4AzgCVAEQA7/+t/2D/6P5+/mH+ff6c/rH+xv7Z/uz+/v4N/x7/MP9G/13/
bv93/4D/jP+a/6f/sP+8/8T/y//R/9j/3//m/+n/7f/v//H/8f/1//b/+P/6//z//P/9
////AQACAAIAAwAEAAUABgAHAAoACgALAAwACwAMAA0ADQAQABAAEAASABEAEgATABQA
FwAYABkAGgAZABoAGwAcAB8AIAAhACMAIgAjACYAKAArACwALgAwADIANAA2ADgAOgA9
AD8AQQBDAEYASgBNAFAAUwBXAFsAXABhAGMAaABsAHAAdQB5AH0AgQCHAIoAjgCTAJkA
nAChAKUAqQCtAK8AtAC2ALgAvAC/AMAAwgDEAMYAxgDGAMYAxgDGAMYAxQDDAMEAvwC4
ALUAsACrAKUAnwCZAJEAiAB/AHgAcABmAF8AVwBPAEcAPwA3ADEAKAAhABsAFgARAAwA
BwAEAAEA/f/7//j/9v/z//L/8f/x/+//7v/s/+r/6f/o/+j/5//n/+f/5v/k/+T/5P/j
/+P/4//j/+P/4//i/+L/4v/i/+L/4v/i/+T/5P/k/+T/5P/l/+X/5f/n/+j/6P/p/+n/
6f/p/+n/5//o/+j/6f/r/+v/7P/s/+z/7f/t/+3/7f/u/+//7//v//H/8f/w//D/8P/w
//D/8f/x//H/8f/v/+//7//u/+7/7v/u/+7/7v/u/+7/7v/s/+z/7P/s/+r/6v/q/+v/
6//q/+r/6P/n/+f/5//o/+j/5//n/+f/5v/m/+b/5f/l/+X/5f/l/+X/4//j/+P/4//k
/+T/5P/j/+P/4//j/+P/4v/i/+L/4v/i/+L/4v/g/+D/4P/f/+H/4f/h/+H/4f/i/+L/
4v/h/+H/4f/h/+L/4v/g/+D/3//f/97/3v/g/+D/4P/g/97/3v/f/9//3//f/97/3f/d
/97/3v/e/97/3v/e/97/3v/e/97/3v/e/97/3v/e/97/3v/c/9z/3P/c/97/3v/e/97/
3P/c/9z/3P/c/9z/3P/c/9z/3P/c/9z/3P/c/9z/3P/c/9z/3P/c/9z/3P/c/9z/3P/c
/9z/3P/a/9r/2v/a/9r/2v/a/9r/3P/c/9z/3P/a/9r/2v/a/9z/3P/c/9z/2v/a/9r/
2v/a/9r/2v/a/9z/3P/c/9z/2v/a/9r/2v/a/9r/2v/a/9r/2v/a/9r/3P/c/9z/3P/f
/+D/4P/g/+L/4v/j/+T/5v/m/+f/6f/p/+r/7P/s/+3/7f/u/+7/7//w//D/8P/s/+v/
6//r/+7/7v/t/+3/7f/t/+3/6//q/+j/5v/m/+b/6P/o/+b/5f/k/+P/4f/d/9r/2v/a
/9r/2v/a/9r/2v/a/9r/2//b/9v/2//b/9v/3P/c/9z/3v/e/9//3//f/+D/4P/h/9//
3//f/9//3//h/+P/5f/n/+v/8f/8/xEANABkAJQAtgDJANYA7QAUATIBPAE0ARQB1wCI
AEEA9f94/9z+ev5z/pH+qv69/tD+3/7y/gL/E/8q/0b/XP9p/3b/gf+M/5r/pP+v/7j/
wv/I/8//1//c/+H/5P/n/+n/6//t/+//8f/y//T/9v/2//b/9//5//3//v/+////AAAB
AAIAAwAEAAQABQAGAAcACAAJAAkACgAKAAoADAANAA4ADwAQAA8AEAARABIAEwAUABUA
FgAZABoAGwAdABwAHQAgACIAIwAkACYAKAAqACwALgAwADIANQA3ADkAOwA+AEIARQBG
AEkATQBRAFQAWQBbAGAAYgBmAGsAbwBzAHcAfQCAAIQAiQCPAJIAlgCZAJwAnwChAKYA
qACqAK4AsQCyALQAtAC2ALYAtgC4ALgAuAC4ALUAswCxAK8ArACpAKQAnwCZAJMAjQCF
AIAAdwBwAGgAYABZAFEASQBBADkAMQArACYAHwAZABQAEQAMAAcABAABAP3/+//4//j/
9f/0//P/8//x//D/7v/u/+3/7P/s/+n/6f/p/+j/6P/o/+j/5//n/+f/5//n/+f/5v/m
/+b/6P/o/+j/6P/o/+j/6P/o/+r/6//r/+v/6//s/+z/7f/t/+3/7f/t/+//8P/w//H/
7//v//D/8P/w//H/8f/x//H/8v/z//P/8f/z//P/8v/y//L/8v/y//P/8//z//P/8//z
//P/8v/0//T/9P/0//L/8v/y//L/8v/y//L/8v/w//D/8P/x//H/8P/w/+7/7f/t/+3/
7v/s/+v/6//r/+z/7P/s/+v/6//r/+v/6//r/+n/6f/p/+n/6v/q/+r/6f/p/+n/6f/p
/+j/6P/o/+j/6P/o/+j/6P/o/+j/5//p/+n/6f/p/+f/6P/o/+j/5//n/+f/5//o/+j/
5v/m/+n/6f/o/+j/5v/m/+b/5v/m/+b/5//n/+n/6f/o/+f/5f/m/+b/5v/o/+j/6P/o
/+r/6v/o/+j/6P/o/+j/6P/o/+j/6P/o/+j/6P/m/+b/5v/m/+b/5v/m/+b/5v/m/+b/
5v/m/+b/5v/m/+b/5v/m/+b/5v/m/+b/5v/k/+T/5P/k/+T/5P/k/+T/5P/k/+T/5P/k
/+T/5P/k/+L/4v/i/+L/4v/i/+L/4v/i/+L/4v/i/+L/4v/i/+L/4v/i/+L/4v/i/+L/
4v/i/+T/5P/k/+T/5P/k/+T/5P/m/+j/6f/q/+r/6v/r/+z/7P/s/+3/7//x//L/9P/0
//X/9f/2//b/9f/2//b/9v/0//P/8//z//T/9P/z//P/9f/1//X/8//y//D/7v/u/+z/
7v/u/+z/6f/m/+P/3//b/9j/2P/Y/9j/2P/Y/9j/2P/Y/9j/2f/X/9f/1//X/9f/2P/Y
/9j/2P/Y/9n/2f/Z/9r/2v/b/9v/2//b/9v/2//b/9//4//n/+n/7//4/wsAMABeAIoA
qgDBAMwA2wDwAAABAgHuAMIAfwAqAN//nf8y/7D+Zv5n/on+ov61/sr+3f7u/gD/D/8g
/zb/TP9f/27/d/+C/47/nP+n/7D/uP/C/8n/0f/Y/93/4P/l/+f/6//t/+3/7//w//L/
9P/4//j/+f/7//v//P/8//3//v///wAAAQAAAAAAAQACAAUABgAHAAcACAAIAAgACgAL
AAwADQAOABEAEgATABQAEwAUABUAFgAXABgAGQAbAB4AHwAiACQAJQAmACgAKgAsAC4A
MAAyADQANwA5ADsAPwBCAEYASQBMAE8AUwBXAFoAXwBhAGYAagBuAHMAdwB9AIEAhwCK
AJAAlQCbAJ4AowCnAKsArwCxALYAuAC6AMAAxQDIAMwA0ADSANIA0gDUANQA1ADUANMA
0QDPAM0AxgDDAL4AuQCxAKsApQCdAJUAiwCDAHoAbwBnAF4AVQBLAEMAOwA1AC4AJwAh
ABwAFwASAA0ACgAJAAUAAwAAAPz/+f/4//f/9//1//T/8v/w/+//7v/u/+3/7f/t/+z/
6v/q/+r/6f/p/+n/6f/p/+v/6v/q/+r/6v/q/+r/6v/q/+r/6v/q/+z/7f/t/+3/7f/u
/+7/7//v/+//7//v//H/8v/y//P/8//z//T/9P/0//X/9f/1//P/9P/1//X/9f/3//f/
9v/2//b/9v/2//f/9//3//f/9//3//f/9v/0//T/9P/0//T/9P/0//T/8v/y//L/8v/w
//D/8P/x//H/8P/w/+7/7//v/+//8P/w/+//7//v/+z/7P/s/+v/6//r/+v/6//r/+n/
6f/p/+n/6v/q/+r/6f/p/+n/6f/p/+j/6P/o/+r/6v/q/+r/6v/q/+r/6f/n/+f/5//n
/+f/6P/o/+j/5//n/+f/5//o/+j/5v/m/+f/5//m/+b/5v/m/+b/5v/m/+b/5//n/+f/
5//m/+X/5f/m/+b/5v/k/+T/5P/k/+T/5P/m/+b/5v/m/+b/5v/m/+b/5P/k/+T/5P/k
/+T/5P/k/+T/5P/k/+T/5P/k/+T/5P/k/+T/5P/k/+T/5P/k/+T/5P/k/+T/5P/i/+L/
4v/i/+L/4v/i/+L/5P/k/+T/5P/i/+L/4v/i/+T/5P/k/+T/4v/i/+L/4v/k/+T/5P/k
/+L/4v/i/+L/5P/k/+T/5P/m/+b/5v/m/+b/5//o/+j/6v/s/+z/7f/u/+7/7v/v/+//
7//w//L/9P/1//X/9v/0//X/9v/2//b/9P/z//P/8//0//T/8//x//H/8f/x//H/8P/u
/+z/7P/s/+7/7v/s/+v/6v/p/+n/5f/i/+L/4P/g/+D/4P/g/+D/4P/g/+H/4f/h/+H/
4//j/+T/5P/i/+L/4v/j/+X/5f/m/+b/5//n/+f/5//n/+f/5//p/+v/7//z//n/BgAb
AEAAcgCgAMIA1QDeAPMAGAEuATIBKAEGAcMAcAAnAN3/aP/W/nr+d/6T/qz+v/7S/uP+
9v4G/xn/MP9K/2D/b/96/4X/kP+e/6r/tf++/8j/zv/V/9v/4P/l/+j/7f/x//P/9f/1
//f/+P/6//z//v/+////AQABAAIAAgADAAYABwAIAAkACgAKAAsADAALAAwADQANAA4A
DgAOABAAEQASABMAFAAVABYAFwAYABkAGgAbABwAHwAgACEAIwAkACUAKAAqACsALAAu
ADAAMgA0ADYAOAA6AD0APwBBAEMARgBKAE0AUABTAFcAWwBeAGMAZQBqAG4AcgB3AHsA
fwCDAIkAjACQAJUAmwCeAKMApwCrAK8AswC4ALoAvADAAMMAxADGAMgAygDKAMoAygDK
AMoAygDHAMUAwwDBALwAuQC0AK8AqQCjAJ0AlQCMAIMAfAB0AGoAYwBbAFMASwBDADsA
NQAuACcAIQAcABcAEgANAAoABwADAAEA/v/+//v/+v/5//f/9f/0//L/8v/x//D/8P/v
/+//7//u//D/8P/w/+//7f/t/+3/7f/t/+z/7P/s/+z/7P/s/+z/7P/s/+z/7P/u/+//
7//v/+3/7v/u/+//7//v/+//7//v//D/8P/x//H/8f/y//L/8v/z//P/8//z//T/9f/1
//P/9f/1//T/9v/2//b/9v/1//X/9f/1//f/9//3//b/9v/2//b/9v/2//b/9v/2//T/
9P/0//T/8v/y//L/8//z//L/8v/w//H/8f/x//L/8v/x//H/8f/w//D/8P/v/+3/7f/t
/+3/7//t/+3/7f/r/+z/7P/s/+v/6//r/+v/6//q/+r/6v/q/+r/6v/q/+r/6v/q/+n/
6f/p/+n/6f/n/+j/6P/o/+n/6f/p/+n/6v/q/+j/6P/p/+n/6P/o/+b/5v/m/+b/5v/m
/+f/5//n/+f/5v/l/+P/5P/k/+T/5v/m/+b/5v/k/+T/5P/k/+T/5P/k/+T/5P/k/+T/
5P/k/+T/5P/k/+T/5P/k/+T/5P/k/+L/4v/i/+L/5P/k/+T/5P/i/+L/4v/i/+T/5P/k
/+T/4v/i/+L/4v/i/+L/4v/i/+L/4v/i/+L/4v/i/+L/4v/i/+L/4v/i/+L/4v/i/+L/
4v/i/+L/4v/i/+L/4v/i/+L/4v/i/+L/4v/i/+L/4v/g/+D/4P/g/+D/4P/g/+D/4P/g
/+D/4P/g/+D/4P/g/+L/4v/i/+L/5P/k/+T/5P/l/+b/5v/m/+r/6v/r/+z/7P/s/+3/
7//v//D/8v/y//P/8//0//T/9f/2//b/9v/0//P/8//z//T/9P/z//P/8f/x//H/7//u
/+z/6v/q/+z/7v/u/+z/6f/o/+f/5f/h/97/3v/e/+D/4P/g/+D/4P/g/+D/4f/h/+H/
4f/h/+H/4v/i/+L/4P/g/+H/4f/j/+T/5P/l/+X/5f/l/+X/5f/n/+n/6//t//H/9/8C
ABcAOABmAJIAtgDPAN4A9QAYATIBPAE0ARIB0wCEAD8A9/+E/+r+gP51/pX+sP7F/tj+
6f74/gr/G/8u/0j/XP9t/3r/g/+O/5r/qP+z/77/xv/M/9P/2//g/+X/6P/t/+//8f/1
//f/9//4//r//P/+//7///8BAAEAAgACAAMABgAHAAgACQAKAAoACwAMAAsADAANAA0A
EAAQABAAEgATABQAFQAWABcAGAAZABoAHQAeAB8AIAAhACIAIwAlACYAJwAqACwALwAw
ADIANAA2ADgAOgA8AD4AQQBDAEUARQBIAEwATwBUAFcAWwBfAGIAZwBpAG4AcAB0AHkA
fQCDAIcAjQCQAJQAmQCfAKIApwCrAK8AswC1ALoAvAC+AMIAxQDGAMgAygDMAMwAzADM
AMwAzADMAM0AywDJAMcAwgC/ALoAtQCxAKsApQCdAJQAiwCEAHwAcABpAGEAWQBRAEkA
QQA7ADQALQAnACIAGwAWABEADgANAAkABwAEAAIA///+//3/+//5//j/9v/0//P/8v/y
//H/8f/x//D/7v/u/+7/7f/r/+v/6//r/+3/7P/s/+z/7P/s/+z/7P/s/+z/7P/s/+z/
7f/t/+3/7f/u/+7/7//x//H/8f/x//H/8v/y//P/9f/1//b/9v/0//X/9f/1//P/9P/1
//X/9//5//n/+P/4//j/+P/4//v/+//7//v/+f/5//n/+P/2//b/9v/2//j/+P/4//j/
9v/2//b/9v/0//T/9P/1//f/9v/2//T/8//z//P/9P/0//P/8//z//L/8v/y//H/7//v
/+//7//x/+//7//v/+3/7v/u/+7/7f/t/+3/7f/v/+7/7v/u/+7/7v/u/+7/7v/u/+7/
7f/t/+3/7f/t/+v/7P/s/+z/6//r/+v/6//s/+z/6v/q/+3/7f/s/+z/7P/s/+z/7P/s
/+z/7f/t/+v/6//q/+n/6//s/+z/7P/q/+r/6v/q/+r/6v/o/+j/6P/o/+b/5P/i/+D/
3v/c/9r/2P/X/9b/1f/U/9L/0v/S/9L/0P/Q/9D/0P/Q/9D/0P/Q/9D/0P/Q/9D/zv/O
/87/zv/O/87/zv/O/9D/0P/Q/9D/zv/O/87/zv/O/87/zv/O/9D/0P/Q/9D/0P/Q/9D/
0P/Q/9D/0P/Q/9D/0P/Q/9D/0P/Q/9D/0P/R/9L/0//U/9T/1P/V/9b/2P/Y/9r/2v/d
/97/3v/e/93/3//f/+D/5P/k/+X/5f/m/+b/5//o/+j/6P/m/+X/5f/l/+b/5v/l/+X/
5f/l/+f/5f/k/+L/4P/g/+D/4v/i/+D/3//e/93/2//X/9T/1P/U/9T/1P/U/9T/1P/U
/9T/1f/V/9X/1f/V/9X/1v/Y/9j/2P/Y/9f/1//X/9j/2v/b/9v/2//b/9v/2//b/9//
4f/l/+f/6f/w////GgBGAHQAngC7AMgA0wDoAAABDgEKAfIAuwBuAB0A1/+E/wT/jP5j
/nn+mP6r/sD+0/7k/vj+B/8Y/y7/Rv9b/2j/c/9+/4z/mP+j/6z/tv/A/8f/zf/W/9v/
3v/h/+f/6f/r/+3/7//w//L/9P/2//b/9//5//v//P/8//3//v///wAAAQACAAIAAwAE
AAUABgAHAAcACgAKAAoADAALAAwADQAOAA8AEAARABIAFQAWABcAGAAZABoAGwAdABwA
HQAgACIAIwAkACYAKAAqACwALgAwADIANQA3ADkAOwA+AEIARQBGAEkATQBRAFQAWQBb
AGAAYgBmAGsAbwB1AHkAfwCCAIQAiQCPAJIAlwCbAJ8AowClAKoArACuALIAtQC2ALgA
ugC8ALwAvAC8ALwAvAC8ALsAuQC3ALUAsQCvAKsApwChAJsAlQCNAIgAfwB4AHAAZgBf
AFcATwBHAD8ANwAxACgAIQAbABYAEQAMAAcABAABAP3/+//4//T/8f/w/+//7f/r/+r/
6P/o/+f/5v/m/+X/5f/l/+T/4v/i/+L/4f/h/+H/4f/h/+P/4v/i/+L/4v/i/+L/4v/i
/+L/4v/i/+L/4//j/+P/4//k/+T/5f/l/+X/5f/l/+f/6P/o/+n/5//n/+j/6P/o/+n/
6f/p/+n/6v/r/+v/6//t/+3/7P/u/+7/7v/u/+//7//v/+//7f/t/+3/7P/s/+z/7P/s
/+z/7P/s/+z/6v/q/+r/6v/o/+j/6P/p/+n/6P/o/+b/5//n/+f/6P/m/+X/5f/l/+T/
5P/k/+P/4//j/+P/4//j/+H/4f/h/+H/4v/i/+L/4f/h/+H/4f/h/+D/4P/g/+D/4P/g
/+D/4P/g/+D/3//f/9//3//f/9//4P/g/+D/3//f/9//3//g/+D/3v/e/9//3//e/97/
3v/e/97/3v/e/97/3//f/93/3f/c/9v/3f/e/97/3v/e/97/3v/e/97/3v/e/97/3v/e
/9z/3P/c/9z/3P/c/9z/3P/c/9z/3P/c/9z/3P/c/9z/3P/c/9z/3P/c/9z/3P/c/9z/
3P/c/9z/2v/a/9r/2v/a/9r/2v/a/9r/2v/a/9r/2v/a/9r/2v/a/9r/2v/a/9r/2v/a
/9r/2v/a/9r/2v/a/9r/2v/a/9r/2v/a/9r/2v/a/9r/2v/a/9r/2v/a/9r/2v/a/9r/
2v/a/9r/2v/c/9z/3P/c/9r/2v/a/9r/3P/c/9z/3P/e/97/3v/f/+D/4P/g/+L/4v/j
/+T/5P/k/+X/5//n/+j/6v/q/+v/6//s/+z/7f/w//D/8P/u/+3/7f/t/+7/7P/r/+v/
6//r/+v/6f/o/+b/5P/k/+T/5v/m/+T/4//k/+P/4f/d/9r/2v/a/9r/2P/Y/9j/2P/a
/9r/2//b/9v/2//b/9v/3P/c/9z/3P/a/9v/2//b/9z/3P/d/93/3f/d/93/3f/d/9//
4//n/+n/7f/0//3/EgA4AGYAkgC1AMoA2QD0ABwBOgFGAT4BGwHcAI8ARwD2/3b/2P53
/nX+lP6r/sD+0/7k/vb+Bf8W/y7/Rv9b/2r/df+A/4z/mP+j/6z/uP/A/8f/zf/U/9v/
4P/j/+X/5//p/+v/7f/u//D/8v/2//b/9//5//n/+v/6//v//v///wAAAQACAAIAAwAE
AAUABgAHAAcACAAIAAgACgAJAAoACwAMAA8AEAARABIAEwAUABUAFgAVABYAFwAZABoA
GwAeACAAHwAgACIAJAAoACoALAAuAC4AMQAzADUANQA4ADwAPwBCAEUASQBNAE8AUwBU
AFgAWgBeAGMAZwBrAG8AdQB4AHoAfwCFAIgAjQCRAJUAmQCZAJ4AoACiAKYAqQCqAKwA
sACyALIAsgC0ALQAtAC0ALMAsQCvAK0AqQCnAKMAnwCcAJcAkgCLAIcAfwB5AHIAaABh
AFkAUQBLAEMAOwA1AC4AJwAhABwAFwASAA0ACgAFAAEA///8//j/9f/0//P/8f/v/+7/
7P/s/+v/6v/q/+n/6f/p/+j/5v/m/+b/5f/l/+X/5f/l/+X/5P/k/+T/5v/m/+b/5v/k
/+T/5P/k/+b/5//n/+f/5//o/+j/6f/p/+n/6f/p/+f/6P/o/+n/6f/p/+r/6v/s/+3/
7f/t/+3/7v/v/+//7//x//H/8P/w//D/8P/w//H/8f/x//H/7//v/+//7v/w//D/8P/w
//D/8P/w//D/7P/s/+z/7P/u/+7/7v/v/+//7v/u/+z/6//r/+v/7P/s/+v/6//r/+r/
6v/q/+n/6f/p/+n/6f/p/+f/5//n/+n/6v/q/+r/5//n/+f/5//n/+b/5v/m/+j/6P/o
/+j/6P/o/+j/5//n/+f/5//n/+f/6P/o/+j/5f/l/+X/5f/m/+b/5P/k/+f/5//m/+b/
5v/m/+b/5v/m/+b/5//n/+f/5//m/+X/5f/m/+b/5v/m/+b/5v/m/+b/5v/m/+b/5v/m
/+b/5v/m/+b/5v/m/+b/5v/m/+b/5v/m/+j/6P/o/+j/5v/m/+b/5v/o/+j/6P/o/+b/
5v/m/+b/5v/m/+b/5v/m/+b/5v/m/+b/5v/m/+b/5v/m/+b/5v/k/+T/5P/k/+b/5v/m
/+b/5P/k/+T/5P/m/+b/5v/m/+b/5v/m/+b/5P/k/+T/5P/k/+T/5P/k/+T/5P/k/+T/
5v/m/+b/5v/n/+j/6f/r/+r/6v/q/+z/7P/t/+7/7v/u/+//8f/x//L/9P/0//X/9f/2
//b/9//4//j/+P/2//X/9f/1//b/9v/1//X/9f/3//f/9f/0//L/8P/w//D/8P/w/+7/
7f/q/+n/5//j/+L/4v/i/+L/4v/i/+L/4v/i/+L/4//j/+P/4//j/+P/5P/k/+T/5P/k
/+X/5f/l/+b/5v/n/+f/5//n/+f/5//n/+n/6//t//H/9/8CABEAMABeAIwAsADLANYA
3wDwAP4ABAH4ANQAkwBAAO//r/9Y/9z+fv5t/on+qP69/tD+4/72/gr/Gf8q/zz/VP9n
/3T/ff+G/5T/ov+t/7j/wv/M/9P/1//e/+X/6v/t//H/9f/3//n/+f/6//z//v8CAAIA
AwADAA==
         </WaveFormData>
      </LeadData>
      <LeadData>
         <LeadByteCountTotal>10000</LeadByteCountTotal>
         <LeadTimeOffset>0</LeadTimeOffset>
         <LeadSampleCountTotal>5000</LeadSampleCountTotal>
         <LeadAmplitudeUnitsPerBit>4.88</LeadAmplitudeUnitsPerBit>
         <LeadAmplitudeUnits>¦ÌV</LeadAmplitudeUnits>
         <LeadHighLimit>2147483647</LeadHighLimit>
         <LeadLowLimit>268435456</LeadLowLimit>
         <LeadID>V4</LeadID>
         <LeadOffsetFirstSample>0</LeadOffsetFirstSample>
         <FirstSampleBaseline>0</FirstSampleBaseline>
         <LeadSampleSize>2</LeadSampleSize>
         <LeadOff>FALSE</LeadOff>
         <BaselineSway>FALSE</BaselineSway>
         <ExcessiveACNoise>FALSE</ExcessiveACNoise>
         <MuscleNoise>FALSE</MuscleNoise>
         <LeadDataCRC32>1320351783</LeadDataCRC32>
         <WaveFormData>
fAF8AXwBfAGRAaQBtwHKAW4BFAG6AGAAEADC/3T/Jv8q/yz/Lv8w/zv/Rv9R/1z/af92
/4P/kP+Z/6D/p/+u/7f/vv/F/8z/0v/W/9r/3v/i/+T/5v/o/+r/7P/u//D/8f/y//P/
9P/1//b/9//4//n/+v/7//z//v/+//7//v8AAAAAAAAAAAIAAgACAAIABAAEAAQABAAE
AAQABAAEAAYABgAGAAYACAAIAAgACAAJAAoACwAMAA4ADgAOAA4AEQASABMAFAAXABgA
GQAaAB0AHgAfACAAIgAkACYAKAAqACwALgAwADMANgA5ADwAPwBCAEUASABNAFAAUwBW
AFkAXABfAGIAZQBoAGsAbgByAHQAdgB4AHsAfAB9AH4AgACAAIAAgAB+AH4AfgB+AH0A
fAB7AHoAdwB0AHEAbgBoAGQAYABcAFUAUABLAEYAQAA6ADQALgAnACIAHQAYABIADgAK
AAYAAgAAAP7//P/6//j/9v/0//H/8P/v/+7/7f/s/+v/6v/p/+j/5//m/+T/5P/k/+T/
5P/k/+T/5P/k/+T/5P/k/+L/4v/i/+L/4v/i/+L/4v/k/+T/5P/k/+b/5v/m/+b/5v/m
/+b/5v/o/+j/6P/o/+j/6P/o/+j/6v/q/+r/6v/s/+z/7P/s/+z/7P/s/+z/7v/u/+7/
7v/u/+7/7v/u/+z/7P/s/+z/7P/s/+z/7P/s/+z/7P/s/+r/6v/q/+r/6v/q/+r/6v/q
/+r/6v/q/+j/6P/o/+j/5v/m/+b/5v/m/+b/5v/m/+T/5P/k/+T/5P/k/+T/5P/k/+T/
5P/k/+T/5P/k/+T/5P/k/+T/5P/k/+T/5P/k/+L/4v/i/+L/5P/k/+T/5P/i/+L/4v/i
/+L/4v/i/+L/4P/g/+D/4P/g/+D/4P/g/+D/4P/g/+D/3v/e/97/3v/g/+D/4P/g/97/
3v/e/97/3v/e/97/3v/e/97/3v/e/97/3v/e/97/3v/e/97/3v/e/97/3v/e/97/3v/e
/97/3v/e/97/3v/c/9z/3P/c/97/3v/e/97/3v/e/97/3v/e/97/3v/e/97/3v/e/97/
3v/e/97/3v/e/97/3v/e/97/3v/e/97/3v/e/97/3v/e/97/3v/e/97/3v/e/97/3v/e
/97/3v/e/97/3v/e/9z/3P/c/9z/3v/e/97/3v/c/9z/3P/c/9z/3P/c/9z/3P/c/9z/
3P/e/97/3v/f/+H/4f/h/+L/4//k/+T/5P/n/+n/6f/p/+r/7P/t/+3/7P/t/+7/7//x
//H/8f/x/+//7//v/+//8f/w//D/8f/v/+7/7f/s/+n/5//n/+f/6f/p/+j/5v/m/+X/
4v/f/9z/2//b/9r/2P/Y/9j/2P/a/9r/2//b/9v/2//b/9v/3P/c/9z/3P/e/97/3v/f
/93/3v/f/9//3//f/97/3v/e/97/4P/j/+T/6f/w//z/FAA1AFoAfgCiAMgA+AA4AXcB
rwHdAfEB5gG7AW8BBAF3ANj/YP8m/xr/HP8f/yD/Kf82/z//SP9W/2j/d/+D/43/k/+a
/6L/rP+z/7j/v//E/8n/zv/S/9T/2P/c/97/3v/i/+L/5P/k/+X/6P/o/+f/5//o/+v/
7P/s/+z/7v/u/+7/7v/x//H/8f/y//L/8v/0//T/9P/0//X/9f/2//f/9//3//n/+f/5
//n/+v/5//j/+f/7//z//P/9//z//P/9//7/AQACAAMABAAFAAYABwAIAAgACQAKAAwA
DwARABQAFgAWABgAGgAcAB4AIQAkACcAKwAtADEAMwA1ADgAOwA+AEEARQBKAEwAUQBT
AFYAWQBaAF0AYABjAGgAagBsAG4AbgBvAHAAcQBzAHMAcwBzAHMAcwByAHAAcABwAG4A
bQBrAGcAYgBgAFsAVABOAEgARAA/ADoANQAvACkAIwAeABgAEwAOAAoABwADAP///f/7
//n/9f/z//H/7//t/+3/6f/m/+X/5P/l/+T/5P/k/+T/4v/i/+L/4f/g/+D/4P/d/93/
3f/d/93/3f/d/93/3f/d/93/3f/f/9//3//f/97/3v/e/9//4v/j/+P/4//h/+H/4f/h
/+P/4//j/+P/5f/m/+b/5//m/+b/5v/l/+b/5//q/+v/6f/q/+r/6v/r/+v/6//r/+3/
7f/t/+3/6//r/+v/6//o/+j/6f/p/+r/6//s/+z/7P/q/+r/6//r/+z/7P/s/+r/6P/n
/+f/5f/l/+b/5//m/+b/5f/j/+T/5v/n/+j/6P/o/+f/5v/k/+P/4//j/+P/4//j/+P/
4//j/+P/4//l/+X/5P/k/+T/5P/j/+P/4//j/+T/5P/k/+T/5f/l/+H/4f/h/+H/4//k
/+T/5P/k/+T/5P/l/+T/5P/k/+T/4v/i/+L/4f/g/+D/4P/g/+P/5P/m/+f/5//n/+f/
5//m/+X/5P/j/+T/5v/k/+T/5P/k/+b/5v/m/+b/5v/m/+b/5v/m/+b/5v/m/+b/5v/m
/+b/5v/m/+b/5v/k/+T/5P/k/+X/5v/n/+j/5v/m/+b/5v/m/+b/5v/m/+j/6P/o/+j/
5//m/+X/5P/k/+T/5P/k/+X/5v/n/+j/6P/o/+j/6P/o/+j/6P/o/+b/5v/m/+b/6P/o
/+j/6P/o/+j/6P/o/+v/7f/v//H/8P/x//L/8v/w//H/8//z//P/9P/2//f/9//4//n/
+v/9//3//f/9//3//f/9//3//f/9//z//P/9//3//P/7//r/9//1//X/9f/1//X/9P/y
//L/8f/u/+v/6P/n/+f/6P/o/+j/6P/m/+b/5v/n/+f/5//n/+f/6f/q/+r/6v/o/+j/
6P/o/+n/6f/q/+v/6//r/+v/6v/q/+r/6v/s/+3/8P/z//r/BgAeAEMAcACUALYA3gAO
AUgBgQGxAdsB7QHaAaMBUwHsAGEAxP9O/x7/Gv8e/yP/Jv8t/zr/Rf9O/1r/aP9z/4P/
j/+V/5z/pP+u/7f/vv/F/8r/0f/U/9j/3P/i/+T/6P/q/+r/6v/u/+7/7//y//P/8//0
//b/9//4//j/+P/6//r/+v/6//3//f/9//7//v/+/wAAAAAAAAAAAQABAAAAAQABAAEA
AwADAAMAAwAFAAUABQAHAAcACAAIAAkACgAKAAsADAANAA4ADwAQABMAFAAVABYAGAAZ
ABoAHAAdAB8AIgAkACYAKAAqACwALgAxADQANwA7AD0AQQBDAEcASgBNAFAAUwBXAFwA
XgBjAGUAaABrAG4AcQB0AHcAegB8AH4AgACAAIEAggCDAIEAgQCBAIEAgwCDAIIAgAB9
AHwAeQB3AHMAbwBqAGgAYgBcAFcAUgBLAEUAPwA5ADEAKwAlACAAGwAVAA8ACgAHAAMA
///9//n/9//z//H/7//t/+v/6//r/+j/5//m/+X/5P/k/+T/5P/i/+L/4v/h/+D/4P/g
/9//3//f/9//3//f/9//3//f/9//3//f/9//3//f/9//4P/g/+D/4f/i/+P/4//j/+P/
4//j/+P/4//j/+P/4//j/+T/5P/l/+P/5P/l/+X/5f/l/+f/5//n/+j/6P/o/+f/5//n
/+f/6f/p/+n/6f/n/+f/5//n/+b/5v/n/+f/5//n/+f/5v/m/+T/5P/l/+P/5P/k/+T/
5P/i/+H/4f/h/+H/4v/j/+L/4v/h/9//3//g/+D/4P/g/+D/3//e/+D/3//f/9//3//f
/9//3//f/9//3//f/9//3//e/97/3v/e/93/3f/d/93/3v/e/9z/3P/d/93/3f/d/93/
3f/c/9z/2//a/9z/3P/c/93/3P/c/9z/3P/c/9z/3P/b/9r/2v/a/9r/2v/a/9v/2//b
/9v/2//b/9v/2//b/9v/2v/c/9r/2v/a/9r/2v/a/9r/2v/a/9r/2v/a/9r/2v/a/9r/
2v/a/9r/2v/a/9r/2v/a/9r/2v/a/9r/2v/a/9r/2v/a/9r/2v/a/9r/2v/a/9r/2v/a
/9r/2v/Y/9j/2P/Y/9j/2P/Y/9j/2v/a/9r/2v/Y/9j/2P/Y/9r/2v/a/9r/2P/Y/9j/
2P/Y/9j/2P/Y/9j/2P/Y/9j/2P/Y/9j/2P/Y/9j/2P/Y/9j/2P/Y/9j/2v/a/9r/2v/c
/93/3v/f/+D/4f/i/+L/4v/j/+X/5f/l/+b/6P/p/+n/6v/r/+z/7f/t/+3/7f/t/+3/
7f/t/+3/7f/s/+z/6//r/+r/6f/q/+f/5f/l/+X/5f/l/+T/4v/i/+H/3v/b/9j/1//X
/9b/1v/W/9b/1v/W/9b/1//Z/9n/2f/Z/9f/2P/Y/9j/2v/a/9r/2v/Z/9n/2v/b/9v/
2//b/9r/2v/a/9z/3v/f/+D/5//w/wIAHgBFAGwAjgC0AN4AGAFcAZcByQHtAfMB1AGV
AT0BwgApAJb/Ov8a/xb/Gv8d/yD/K/82/0H/TP9c/27/ff+H/43/lf+c/6b/rP+z/7r/
w//G/8v/0P/S/9T/2P/a/9z/3v/g/+L/5P/k/+X/6P/n/+f/6P/q/+v/7P/s/+z/7v/u
/+7/7v/v/+//7//w//D/8P/y//L/8v/y//P/8//0//X/9f/1//f/9//3//f/+f/5//n/
+//7//z//P/9//7//v///wAAAQACAAMABAAFAAYABwAIAAoACwAMAA4ADwARABQAFgAY
ABoAHAAeACAAIwAmACkAKwAtADEAMwA3ADoAPQBAAEEARQBKAEwAUQBTAFYAWQBcAF8A
YgBlAGYAaABqAGwAbABtAG4AbwBxAHEAcQBxAHEAcQBwAG4AbwBuAGsAaQBnAGMAXgBc
AFgAUgBNAEgAQgA9ADgAMwAtACcAIQAcABoAFQAQAAwACQAFAAEA///9//v/9//1//X/
8//x//H/8f/u/+3/7P/t/+z/7P/s/+z/6v/q/+r/6f/o/+j/6P/p/+n/6f/p/+f/5//n
/+f/5//n/+f/5//p/+n/6f/p/+r/6v/q/+v/6v/r/+v/6//t/+3/7f/t/+//7//v/+//
7//w//D/8f/w//D/8P/v//H/8f/z//P/8f/y//L/8v/z//P/8//z//H/8f/x//H/8f/x
//H/8f/y//L/8//z//P/8//z//L/8v/w//D/8f/v//D/8P/w//L/8P/v/+//6//r/+z/
7f/s/+z/6//p/+v/7P/s/+z/7P/s/+v/6v/s/+v/6//r/+v/6//r/+v/6f/p/+n/6f/r
/+v/6v/q/+r/6v/p/+n/5//n/+j/6P/q/+r/6//r/+n/6f/p/+n/6P/o/+f/5v/o/+j/
6P/p/+r/6v/q/+r/6P/o/+j/5//o/+j/6P/o/+j/6P/p/+n/5//n/+f/5//n/+f/5//n
/+r/6v/o/+j/6P/o/+j/6P/o/+j/6v/q/+r/6v/o/+j/6P/o/+j/6P/o/+j/6P/o/+j/
6P/o/+j/6P/o/+j/6P/o/+j/6v/q/+r/6v/o/+j/6P/o/+j/6P/o/+j/6P/o/+j/6P/o
/+j/6P/o/+j/6P/o/+j/6P/o/+j/6P/m/+b/5v/m/+b/5v/m/+b/6P/o/+j/6P/o/+j/
6P/o/+j/6P/o/+j/6v/q/+r/6v/s/+3/7v/v//D/8f/y//L/8f/x//L/8f/y//T/9//5
//n/+v/7//z/+//7//v/+//7//v/+//7//v/+//6//r//f/9//z/+//6//f/9f/1//P/
8//z//L/7f/s/+r/5v/l/+L/4f/h/+D/4P/g/+D/3v/e/97/3//d/93/3f/d/93/3v/e
/97/3v/e/97/3v/g/+H/4//l/+X/5f/l/+T/4v/g/+D/5P/n/+r/7//4/woAKgBRAHYA
nADCAO4AKAFkAZkBxwHnAekBxgGDASkBrgATAIL/MP8Y/xr/HP8f/yT/Lf84/0X/UP9c
/2j/ef+H/5H/lf+c/6b/sP+3/77/xf/K/9H/1v/a/97/4P/i/+T/6P/q/+r/7P/s/+3/
8P/z//P/9P/2//X/9v/2//b/+v/6//r/+v/5//n/+f/6//r/+v/8//z//P/8//3//f8A
AAEAAQABAAUABQAFAAUABQAFAAUABwAHAAgACAAJAAsADAAOABAAEQASABMAFAAVABYA
FwAYABwAHQAeACAAIQAjACYAKAAsAC4AMAAyADQANwA6AD0APwBBAEUARwBOAFIAVgBa
AF8AYwBoAGoAbwBxAHQAdwB7AH8AgwCHAIsAjgCRAJQAlgCZAJwAnwChAKEAoQChAKEA
oQCgAJ4AnQCcAJkAlwCTAI8AigCIAIIAegBzAGwAYwBdAFcAUQBJAEMAPQA4ADMALQAn
ACIAHQAZABUAEwAPAA0ACQAHAAUAAwABAAEAAQD+//3//P/5//j/+P/4//j/9v/2//b/
9f/0//T/9P/x//H/8f/x//P/8//z//P/8f/x//H/8f/x//H/8f/x//T/9P/0//X/9P/1
//X/9f/1//X/9f/1//X/9f/1//X/9f/2//b/9//1//b/9//3//f/9//5//n/9//4//j/
+P/5//n/+f/5//v/+//7//v/+f/5//n/+f/2//b/9//3//f/9//3//b/9v/0//T/9f/z
//T/9P/0//b/9P/z//P/8f/x//L/8//y//L/8f/v/+3/7v/u/+7/8P/w/+//7v/u/+3/
7f/t/+3/7f/t/+3/7f/t/+3/7f/t/+3/7P/s/+z/7P/r/+v/6//r/+z/7P/q/+r/6//r
/+v/6//r/+v/6v/q/+n/6P/q/+r/6v/r/+v/6v/p/+j/6P/o/+j/5//o/+j/6P/o/+j/
6P/p/+n/6f/p/+n/6f/n/+f/5//n/+b/5v/o/+j/6P/o/+b/5v/m/+b/5v/m/+b/5v/o
/+j/6P/o/+b/5v/m/+b/5v/m/+b/5v/m/+b/5v/m/+b/5v/m/+b/5v/m/+b/5v/k/+T/
5P/k/+T/5P/k/+T/5v/m/+b/5v/k/+T/5P/k/+b/5v/m/+b/5P/k/+T/5P/k/+T/5P/k
/+T/5P/k/+T/5P/k/+T/5P/m/+b/5v/m/+j/6f/p/+n/6//s/+3/7v/u/+7/7//x/+//
7//w//L/8//z//T/9f/2//f/9//3//f/9//3//f/+f/5//n/+P/2//f/9//2//X/9P/x
/+//8f/x//H/8f/w/+7/7v/t/+r/5//k/+P/4//i/+L/4v/k/+T/5P/k/+X/5f/l/+X/
4//j/+T/5P/m/+b/5v/m/+b/5//n/+j/6f/p/+n/6f/o/+j/6P/o/+r/7f/u//X/AAAS
ADIAWQCAAKYAzAD2ADABdAGtAd0B/wEDAuABnwFFAcwAMwCg/0b/JP8g/yL/Jf8q/zP/
Qv9L/1b/aP96/4n/kf+Z/5//pv+w/7r/wf/I/83/0v/X/9z/4P/i/+b/6P/q/+z/7v/w
//D/8P/x//T/9f/1//b/+P/5//r/+v/6//r/+v/6//r//f/9//3//v/+//7/AAAAAAAA
AAABAAEAAgADAAMAAwAFAAUABQAFAAcABwAHAAkACQAKAAoACwAOAA4ADwAQAA8AEAAR
ABIAFQAWABcAGAAaABsAHAAeAB8AIQAkACYAKAAqACwALgAwADMANgA5ADsAPQBBAEMA
SQBMAE8AUgBVAFkAXgBgAGUAZwBqAG0AcABzAHYAeQB6AHwAfgCAAIEAgwCFAIcAhwCH
AIcAhwCHAIcAhgCEAIEAgAB9AHsAdwBzAG4AbABoAGIAXQBYAFAASwBGAEEAOwA1AC8A
KgAkAB8AGgAWABMADwALAAkABQADAP///f////3/+//7//v/+P/3//b/9f/0//T/9P/0
//L/8v/y//H/8P/w//D/7//v/+//7//v/+//7//v/+//7//v/+//7//v/+//7//w//D/
8P/x//D/8f/x//H/8f/x//H/8f/x//H/8f/x//H/8v/y//P/8//0//X/9f/1//X/9//3
//f/+P/4//j/+f/5//n/+f/5//n/+f/5//n/+f/5//n/+P/4//n/+f/5//n/+f/4//j/
9v/2//f/9f/2//b/9v/4//b/9f/1//H/8f/y//P/9P/0//P/8f/v//D/8P/w//D/8P/v
/+7/8P/v/+//7//t/+3/7f/t/+3/7f/t/+3/7f/t/+z/7P/s/+z/6//r/+v/6//s/+z/
7P/s/+3/7f/r/+v/6//r/+z/7P/r/+r/6v/q/+r/6//s/+z/7P/s/+r/6v/q/+n/6v/q
/+r/6v/q/+r/6//r/+n/6f/p/+n/6f/p/+n/6f/q/+r/6P/o/+j/6P/q/+r/6v/q/+r/
6v/q/+r/6v/q/+r/6v/o/+j/6P/o/+r/6v/q/+r/6P/o/+j/6P/o/+j/6P/o/+j/6P/o
/+j/6P/o/+j/6P/o/+j/6P/o/+j/6P/o/+j/6P/o/+j/6P/o/+j/6P/o/+j/6P/o/+j/
5v/m/+b/5v/o/+j/6P/o/+b/5v/m/+b/5v/m/+b/5v/k/+T/5P/k/+T/5P/k/+T/5P/k
/+T/5P/k/+T/5P/k/+b/5v/m/+b/6P/o/+j/6P/p/+n/6f/p/+z/7f/u/+7/7v/v//H/
8f/v//D/8v/z//X/9v/3//j/+f/5//n/+f/5//n/+f/5//f/9//2//b/9//3//b/9f/0
//H/7//v//H/8f/x//D/7P/s/+v/6P/n/+T/4//j/+L/4v/i/+L/4v/i/+L/4//j/+P/
4//j/+P/5P/k/+T/5P/k/+T/5P/l/+X/5v/n/+f/5//n/+b/5v/o/+j/6P/p/+z/8//+
/w4AKgBNAHIAmADAAOwAJgFmAZ8B0QH3AfsB3AGdAUcB0AA5AKT/RP8k/yT/KP8p/y7/
N/9C/0v/WP9o/3j/hf+P/5f/nf+k/6z/tv+9/8T/yf/O/9P/1v/a/97/4P/k/+b/6P/q
/+z/7P/s/+3/8P/z//P/9P/2//X/9v/2//b/+P/4//j/+P/7//v/+//8//r/+v/8//z/
/v/+//////8AAAEAAQABAAMAAwADAAMABwAHAAcACQAHAAgACAAJAAoACgALAAwADwAQ
ABEAEgAVABYAFwAYABoAGwAcAB4AHgAfACEAIgAlACgAKwAuADIANQA4ADsAPQA/AEMA
RQBJAEwATwBSAFcAWwBgAGIAZwBpAGwAbwB0AHcAegB9AIAAggCEAIYAhgCHAIgAiQCJ
AIkAiQCJAIwAjQCNAIwAiQCIAIUAgwCBAH0AeAB2AHAAagBlAGAAWQBTAE0ARwBBADsA
NQAwACoAJQAgABwAGAATAA4ACwAJAAcAAwABAP///f/7//v/+//4//f/9v/z//L/8v/y
//T/8v/y//L/7//u/+7/7v/r/+v/6//r/+3/7f/t/+3/6//r/+v/6//t/+3/7f/t/+7/
7v/u/+//7//v/+7/7f/v/+//7//v//D/8f/y//P/9f/2//b/9//2//b/9v/1//P/8//1
//X/9//4//j/+P/5//n/+f/5//r/+//8//3//P/7//r/+f/2//b/9//3//n/+f/5//j/
+v/4//j/+f/4//j/9//2//j/9v/1//X/9f/1//b/9//2//b/9f/z//H/8v/y//L/8P/w
/+//7v/w/+//7//v/+//7//v/+//7//v/+//7//t/+3/7P/s/+7/7v/t/+3/7f/t/+7/
7v/s/+z/7f/t/+3/7f/t/+3/7f/s/+r/6P/p/+r/6//t/+z/7P/s/+z/6v/q/+r/6f/q
/+r/6v/q/+j/6P/p/+n/6//r/+v/6//p/+n/6f/p/+j/6P/o/+j/6P/o/+j/6P/o/+j/
5v/m/+b/5v/o/+j/6P/o/+b/5v/m/+b/5v/m/+b/5v/o/+j/6P/o/+b/5v/m/+b/6P/o
/+j/6P/n/+b/5f/k/+b/5v/m/+b/5v/m/+b/5v/k/+T/5P/k/+b/5v/m/+b/5v/m/+b/
5v/m/+b/5v/m/+T/5P/k/+T/5P/k/+T/5P/m/+b/5v/m/+j/6P/p/+n/6f/p/+r/6//u
/+7/7v/v/+//7//v//D/8v/z//P/9P/1//b/9//3//X/9f/1//X/9f/1//X/9f/0//T/
9f/1//b/9f/0//H/7f/t/+3/7f/v/+7/7P/s/+v/6P/l/+L/3//f/97/3v/e/97/3v/e
/+D/4f/h/+H/3//f/9//4P/g/+D/4P/g/+D/4P/h/+H/4v/j/+P/4//j/+L/4v/i/+T/
5v/n/+j/6//y//7/GAA7AGIAiACuANYABgFCAX0BsQHdAfEB4gGvAWEB+gBzANT/Wv8i
/xj/Gv8d/yD/J/8y/0H/Sv9W/2b/d/+D/43/k/+a/6L/qv+z/7r/wf/I/83/0P/W/9r/
3v/i/+T/5v/o/+r/7P/s/+3/8P/x//H/8v/0//P/9P/0//T/+P/4//j/+P/5//n/+f/6
//z//P/+//7//v/+///////+/////////wEAAQABAAEAAwADAAMABQAFAAYABgAHAAoA
CgALAAwACwAMAA0ADgAPABAAEQASABQAFQAWABgAFwAZABwAHgAiACQAJgAoACgAKwAu
ADEAMwA1ADkAOwA/AEIARQBIAEsATwBUAFYAWwBdAGAAYwBkAGcAagBtAHIAdAB2AHgA
dgB3AHgAeQB7AHsAewB7AHsAewB6AHgAdwB2AHMAcQBvAGsAZgBkAGAAWgBVAFAASgBF
AEAAOwA1AC8AKQAkAB4AGQAUABAACwAHAAMAAQD9//v/9//1//P/8f/v/+//7//s/+v/
6v/n/+b/5v/m/+b/5P/k/+T/5f/k/+T/5P/j/+P/4//j/+P/4//j/+P/4f/h/+H/4f/j
/+P/4//j/+T/5P/k/+X/5f/l/+T/4//l/+X/5f/l/+X/5f/l/+X/5//o/+j/6f/p/+r/
6//r/+v/6//t/+3/6//s/+z/7P/t/+3/7f/t/+3/7f/t/+3/6//r/+v/6//q/+r/6//r
/+v/6//r/+r/6v/o/+j/6f/n/+j/6P/o/+j/5v/l/+X/5f/l/+b/5//m/+b/5f/j/+P/
5P/k/+T/5P/k/+P/4v/k/+P/4//j/+H/4f/h/+H/4//j/+P/4//h/+H/4P/g/+L/4v/h
/+H/3//f/+D/4P/g/+D/4f/h/+H/4f/h/+H/4P/g/9//3v/g/+D/4P/h/+D/4P/g/+D/
4P/g/+D/3//g/+D/4P/g/+D/4P/h/+H/4f/h/+H/4f/h/+H/4f/h/+D/4P/g/+D/4P/g
/+D/4P/g/+D/4P/g/+D/4P/g/+D/4P/g/+D/4P/g/+D/4P/g/+D/4P/g/+D/4P/g/+D/
4P/g/+D/3v/e/97/3v/g/+D/4P/g/+D/4P/g/+D/3v/e/97/3v/e/97/3v/e/+D/4P/g
/+D/4P/g/+D/4P/g/+D/4P/g/+D/4P/g/+D/4P/g/+D/4P/g/+D/4P/g/+D/4P/g/+D/
4P/g/+D/4P/g/+D/4P/g/+D/4P/g/+D/4v/i/+L/4v/i/+L/4v/j/+T/5f/m/+j/6f/q
/+r/6v/r/+3/7f/t/+7/8P/x//H/8P/x//L/8//z//P/8//z//X/9f/1//X/8//y//L/
8//z//L/8f/w/+3/6//r/+v/6//r/+r/6P/q/+n/5v/j/97/3f/d/9z/3P/c/9z/3P/e
/97/3//f/9//3//f/9//4P/g/+D/4P/e/97/3v/f/9//4P/h/+H/4f/h/+D/4P/g/+D/
4v/l/+j/6f/w//r/CgApAE4AcgCWALwA6AAiAWUBnwHRAfMB9AHVAZUBOgG9ACIAlP8+
/yD/Hv8h/yL/Kf80/0H/Sv9U/2T/d/+D/43/k/+a/6L/qv+z/7r/wf/G/8n/zv/U/9j/
2v/e/97/4P/i/+T/5v/m/+f/6v/r/+v/7P/u/+3/7v/u/+7/8v/y//L/8v/z//P/8//0
//T/9P/2//b/9v/2//f/9//4//n/+f/5//n/+f/5//n/+//7//v//f/9//7//v///wAA
AAABAAIAAwAEAAUABgAHAAgACQAKAAoACwAMAA4ADwARABQAFgAYABoAHAAeAB8AIQAj
ACUAJwApAC0ALwAzADYAOQA8AD0AQQBGAEgATQBPAFIAVQBWAFkAXABfAGAAYgBkAGYA
aABpAGoAawBsAG0AbgBvAG8AbwBuAGwAbQBsAGkAZwBmAGMAXwBeAFsAVgBSAE4ASgBF
AEAAOwA3ADEAKwAmACAAGwAWABIADwALAAcABQABAP//+//5//f/9f/z//P/7//s/+v/
6v/r/+r/6v/q/+r/6P/o/+j/5//m/+b/5v/l/+X/5f/l/+X/5f/l/+X/5//n/+f/5//l
/+X/5f/l/+b/5v/m/+f/6P/p/+n/6f/p/+n/6f/p/+n/6f/p/+n/5//o/+j/6f/q/+z/
7v/v/+3/7f/v/+//7//w//D/8P/v/+//7//v/+//7//v/+//7//v/+//7//w//D/8f/x
/+//7//v/+7/7P/q/+r/6//t/+7/7v/u/+7/7P/r/+v/6f/p/+r/6//s/+z/6//p/+n/
6v/q/+r/6v/q/+n/6P/o/+f/5//n/+n/6f/p/+n/5//n/+f/5//n/+f/5v/m/+j/6P/n
/+f/5//n/+j/6P/m/+b/5//n/+f/5//n/+f/5v/m/+X/5P/k/+T/5P/l/+b/5v/m/+b/
6P/o/+j/5//m/+b/5v/m/+b/5v/n/+f/5f/l/+X/5f/n/+f/5//n/+j/6P/m/+b/5v/m
/+b/5v/m/+b/5P/k/+T/5P/m/+b/5v/m/+b/5v/m/+b/5P/k/+T/5P/l/+b/5//o/+j/
6P/o/+j/5v/m/+b/5v/k/+T/5P/k/+T/5P/k/+T/5v/m/+b/5v/l/+T/4//i/+T/5P/k
/+T/5P/k/+T/5P/m/+b/5v/m/+b/5v/m/+b/5P/k/+T/5P/k/+T/5P/k/+L/4v/i/+L/
4//k/+X/5v/n/+j/6f/r/+3/7f/t/+7/7v/u/+3/7P/v//H/8f/x//D/8v/z//P/9v/3
//j/+f/6//v//P/9//z/+//6//n/+f/4//j/+f/7//r/+f/4//X/8//z//P/8f/x//D/
7v/u/+3/6v/n/+b/5f/l/+T/5P/k/+T/5P/k/+T/5f/l/+X/5f/l/+X/5P/k/+T/5P/l
/+b/5//p/+n/6v/r/+v/6f/p/+j/6P/o/+j/6v/r/+7/8//+/w4AKABNAHQAmgDAAOYA
GgFUAYkBuQHfAekBzgGTAT8B0gBDAKz/RP8e/xz/Iv8l/yj/Mf8+/0v/VP9e/27/ff+L
/5H/l/+c/6b/sP+5/8D/x//O/9P/1v/c/+L/5P/o/+z/7v/u/+7/8P/w//H/9P/3//f/
+P/4/w==
         </WaveFormData>
      </LeadData>
      <LeadData>
         <LeadByteCountTotal>10000</LeadByteCountTotal>
         <LeadTimeOffset>0</LeadTimeOffset>
         <LeadSampleCountTotal>5000</LeadSampleCountTotal>
         <LeadAmplitudeUnitsPerBit>4.88</LeadAmplitudeUnitsPerBit>
         <LeadAmplitudeUnits>¦ÌV</LeadAmplitudeUnits>
         <LeadHighLimit>2147483647</LeadHighLimit>
         <LeadLowLimit>268435456</LeadLowLimit>
         <LeadID>V5</LeadID>
         <LeadOffsetFirstSample>0</LeadOffsetFirstSample>
         <FirstSampleBaseline>0</FirstSampleBaseline>
         <LeadSampleSize>2</LeadSampleSize>
         <LeadOff>FALSE</LeadOff>
         <BaselineSway>FALSE</BaselineSway>
         <ExcessiveACNoise>FALSE</ExcessiveACNoise>
         <MuscleNoise>FALSE</MuscleNoise>
         <LeadDataCRC32>630176259</LeadDataCRC32>
         <WaveFormData>
NgE2ATYBNgFbAX4BoQHEAYMBQgEBAcAAegA0AO7/qP+b/5D/hf96/37/gv+G/4r/kf+Y
/5//pv+r/7D/tf+6/8D/xP/I/8z/z//S/9X/2P/b/9z/3f/e/9//4P/h/+L/5P/k/+T/
5P/l/+b/5//o/+r/6v/q/+r/6v/q/+r/6v/s/+z/7P/s/+z/7P/s/+z/7P/s/+z/7P/s
/+z/7P/s/+7/7v/u/+7/8P/w//D/8P/y//L/8v/y//T/9P/0//T/9v/2//b/9v/3//j/
+f/6//v//P/9//7///8AAAEAAgAEAAYACAAKAA4AEAASABQAFgAYABoAHAAgACIAJAAm
ACoALAAuADAAMwA2ADkAPAA+AEAAQgBEAEcASABJAEoATABMAEwATABMAEwATABMAEwA
TABMAEwASgBIAEYARABBAD4AOwA4ADQAMAAsACgAJAAgABwAGAATABAADQAKAAUAAgD/
//z/+v/4//b/9P/x//D/7//u/+3/7P/r/+r/6P/o/+j/6P/n/+b/5f/k/+T/5P/k/+T/
4v/i/+L/4v/i/+L/4v/i/+T/5P/k/+T/5P/k/+T/5P/m/+b/5v/m/+b/5v/m/+b/5v/m
/+b/5v/o/+j/6P/o/+r/6v/q/+r/6v/q/+r/6v/s/+z/7P/s/+z/7P/s/+z/7v/u/+7/
7v/s/+z/7P/s/+z/7P/s/+z/7P/s/+z/7P/s/+z/7P/s/+r/6v/q/+r/6P/o/+j/6P/o
/+j/6P/o/+j/6P/o/+j/5v/m/+b/5v/m/+b/5v/m/+X/5P/j/+L/4v/i/+L/4v/k/+T/
5P/k/+L/4v/i/+L/4v/i/+L/4v/i/+L/4v/i/+L/4v/i/+L/4v/i/+L/4v/i/+L/4v/i
/+D/4P/g/+D/4P/g/+D/4P/g/+D/4P/g/97/3v/e/97/3v/e/97/3v/e/97/3v/e/97/
3v/e/97/3v/e/97/3v/e/97/3v/e/97/3v/e/97/4P/g/+D/4P/e/97/3v/e/97/3v/e
/97/3v/e/97/3v/e/97/3v/e/97/3v/e/97/3v/e/97/3v/e/97/3v/e/97/3v/e/97/
3v/e/97/3v/e/97/3v/e/97/3v/e/97/3v/e/97/3v/e/97/3v/e/97/3v/e/97/3v/e
/97/3v/c/9z/3P/c/9z/3P/c/9z/3v/e/97/3v/e/97/3v/e/9z/3P/c/9z/3P/c/9z/
3P/e/97/3v/f/+D/4P/g/+H/5P/l/+X/5f/n/+f/6P/p/+j/6f/p/+n/6v/s/+3/7f/v
//H/8f/x//H/8f/x//H/8f/x//H/8f/w//D/7v/r/+n/6P/o/+j/6//r/+n/5//o/+f/
5f/j/9//3f/b/9v/2//b/9v/2//b/9v/2//c/9z/3P/c/9z/3v/e/97/3v/e/97/3v/f
/93/3f/e/9//4f/g/+D/3v/d/93/3//f/9//3//l/+7//v8UACwASgBmAIcAtgDyACoB
XwGQAbYByQHCAY0BKwGvAD0A7f+7/5z/iv+A/3f/d/98/33/gP+J/5X/oP+l/6n/rf+y
/7f/vf/C/8P/yP/O/9D/0f/U/9X/2P/a/9r/3P/d/97/3v/f/+D/4f/f/+D/4P/g/+L/
4v/i/+P/5P/l/+X/5P/k/+X/5f/l/+b/5v/m/+f/5//n/+f/5//o/+j/6P/o/+r/6v/r
/+v/6v/q/+r/6v/q/+v/7P/s/+z/7f/t/+7/8P/x//L/8//0//X/9v/3//j/+P/6//v/
/P/9//7/AAAAAAAAAwAFAAkACgAMAA4AEgAUABYAGQAaAB0AHwAhACYAKQAsAC8AMgA0
ADYAOgA7AD0AQABCAEYASABKAEwATwBQAFEAUwBRAFMAVABVAFUAVQBVAFQAVABUAFIA
UQBPAE4ATQBMAEgAQwA+ADkANwAzAC8ALAAqACcAIwAfABoAFQARAA8ADgAKAAcABAAF
AAMAAgAAAPz//P/7//r/9//1//P/8v/y//P/9P/0//L/8v/x//H/8//y//L/8f/t/+3/
7f/t/+3/7f/t/+3/7//v/+//7//x//H/7//v//D/8f/x//H/8//0//T/9P/z//L/8f/w
//T/9P/z//P/9v/2//b/9v/1//X/9f/1//f/9//3//f/+f/6//r/+v/5//n/+f/5//n/
+f/6//r/+v/6//n/+f/3//b/9f/1//f/+P/4//j/+f/4//j/+P/4//j/+P/4//j/9v/2
//b/9P/0//T/9P/z//T/9P/z//T/9f/0//X/9f/1//T/9P/z//H/8P/t/+//7//v/+//
8f/w//D/7//w//H/8v/z//L/8f/w/+//8f/x//H/8P/y//L/8//z//D/7//u/+v/7v/v
//D/8v/y//L/8v/y//D/8P/w//D/7v/u/+7/7//u/+3/7P/r/+7/8P/z//X/8//z//P/
8//y//H/7//u//L/9P/z//L/8f/w//L/8v/y//L/8P/w//D/8P/w//D/8P/w//D/8P/w
//D/8P/w//D/8P/y//L/8v/y//T/9P/0//T/8f/w/+//7v/v//D/8f/y//T/9P/0//T/
8//y//H/8P/u/+7/7v/u//H/8v/z//T/9P/0//T/9P/y//L/8v/y//D/8P/w//D/8P/w
//D/8P/w//D/8P/w//T/9v/3//j/+f/6//v/+//6//n/+P/4//v//P/9//3/+//8//7/
//8BAAEAAwADAAMAAwADAAMAAwADAAMAAwADAAQABAACAP///f/8//z/+v/7//v/+f/3
//b/9f/z/+//7f/r/+n/6f/p/+n/6f/p/+n/6f/p/+r/6v/q/+r/7P/s/+z/7P/q/+r/
6v/q/+v/6//r/+z/6//r/+r/6v/q/+n/5//p/+n/5//p/+3/9v8GACIAQABaAHgAmwDM
AAgBQgF5AawB1AHlAdYBnwFBAccAUQD3/8H/ov+Q/4b/ff99/4D/gf+E/4v/k/+a/6P/
q/+t/7L/t/+9/8L/x//M/87/0v/T/9b/2//e/+D/4v/k/+P/4v/i/+P/5P/l/+X/5v/m
/+b/6P/o/+j/6f/q/+v/6//q/+z/7f/t/+3/7v/u/+7/7//t/+3/7f/t/+z/7P/s/+z/
7v/u/+//7//w//D/8P/w//L/8//0//T/8v/z//P/9P/0//X/9v/3//j/+f/6//v//P/8
//7///8AAAEAAgAEAAYABgAJAAsADQAOABAAEgAUABYAGAAbABsAHwAiACUAKAArAC4A
MQA0ADYAOAA8AD8AQQBEAEYARgBIAEoATABNAE4ATwBRAE8AUQBSAFMAUQBRAFEAUABO
AE4ATABLAEoASABGAEQAQAA7ADYAMQArACcAIwAgABoAFwATAA8ACQAFAAIAAQD+//r/
9//0//H/7//u/+z/6v/q/+n/6P/o/+f/5v/m/+P/4//j/+L/4v/i/+H/4f/f/97/3v/d
/9z/3f/e/9//3//f/9//3//f/9//3//f/+H/4f/f/9//4P/h/+H/4f/h/+L/4v/i/+L/
4v/i/+L/4v/i/+H/4f/k/+T/5P/k/+T/5f/m/+f/5//n/+f/5//n/+j/6P/o/+f/5//n
/+f/5//n/+j/6P/o/+j/5//n/+b/5v/m/+f/5v/m/+X/5P/j/+L/4v/i/+L/4v/i/+L/
4v/g/+D/4P/g/+D/4P/g/+D/4P/f/93/3//f/93/3f/d/93/3P/c/97/3f/d/9v/2//b
/9v/2//d/9z/3P/b/9v/2//b/9v/2//b/9v/2//Z/9n/2f/Y/9r/2v/b/9v/2//b/9v/
2f/Z/9n/2f/a/9r/2v/a/9r/2v/a/9r/2v/Y/9j/2P/Z/9n/2f/Z/9n/2P/Y/9n/2f/Z
/9n/2f/Z/9n/2f/Y/9j/2P/a/9j/2P/Y/9j/2P/Y/9j/2P/Y/9j/2P/Y/9r/2v/a/9r/
2v/a/9r/2v/Y/9j/2P/Y/9j/2P/Y/9j/2v/a/9r/2v/a/9r/2v/a/9r/2v/a/9r/2v/a
/9r/2v/Y/9j/2P/Y/9j/2P/Y/9j/2P/Y/9j/2P/a/9r/2v/a/9j/2P/Y/9j/2P/Y/9j/
2P/Y/9j/2P/Y/9j/2P/Y/9j/2P/Y/9j/2P/Y/9j/2P/Y/9j/2P/Y/9j/2v/a/9r/2v/d
/97/3v/e/9//4P/h/+H/4//j/+P/5P/k/+T/5P/j/+X/5v/o/+n/6f/p/+v/6//r/+v/
6//r/+3/7f/t/+3/6//s/+z/6v/n/+X/5P/k/+T/5f/l/+P/4//i/+H/3//d/9v/2f/X
/9f/1//X/9f/1//X/9f/1//Y/9j/2P/Y/9j/2P/Y/9j/2v/a/9r/2v/b/9v/2//c/9v/
2//a/9r/2v/Z/9n/2f/Z/9v/3f/l//D/BAAgADoAVgB0AJ0A1AAQAUgBewGoAcYBzQGu
AWEB8QB1ABMA0/+p/47/gv96/3P/c/96/33/gv+N/5n/oP+n/6v/rf+y/7n/v//C/8X/
yv/O/87/0f/U/9X/2P/Y/9r/3P/d/97/3v/f/+D/4f/f/+D/4P/g/+L/4v/i/+P/5P/l
/+X/5P/k/+X/5f/l/+b/5v/m/+f/5//n/+f/5//o/+j/6P/o/+j/6P/p/+n/6v/q/+r/
6v/q/+v/7P/s/+z/7f/t/+7/7v/v//D/8f/w//H/8v/z//T/9P/2//f/+P/5//r//P/+
//7/AQADAAUABgAIAAoADAAOABAAEwATABcAGgAdACAAIwAmACkALAAuADAANAA1ADcA
OgA8AD4AQABCAEQAQwBEAEUARwBHAEkASgBLAEkASQBJAEgASgBKAEgARwBGAEQAQgBA
AD8AOwA3ADMALwArACcAJAAgAB0AGQAVABMADwAMAAsACAAEAAEA/v/9//v/+v/4//j/
+P/3//b/9v/1//T/9P/z//P/8//y//L/8v/x//H/8f/w//D/7//u/+//8P/x//H/8f/x
//H/7//v/+//7//x//H/7//v//L/8//z//P/8f/y//L/8v/z//T/9f/2//j/+P/3//f/
+P/4//j/+P/4//n/+v/7//v/+//7//v/+//8//z//P/9//3//f/9//3//f/+//7//v/+
//3//f/+//7//v///wAAAAD///7////+//7//v/8//z//P/8//7//P/8//z/+f/4//f/
9v/3//j/+P/3//n/+f/3//f/9//3//b/9v/4//f/9//1//X/9f/1//X/9//2//b/9f/3
//f/9//3//X/9f/1//X/9P/z//L/8P/z//T/9v/3//f/9//3//X/8//z//P/9P/0//T/
9P/0//b/9v/2//b/8v/y//L/8//z//P/8//z//T/9P/1//X/9P/z//L/8f/z//P/8v/y
//T/9P/y//L/8v/y//T/9P/0//T/9v/2//b/9v/1//T/8//y//D/8P/w//D/8v/y//L/
8v/0//T/9P/0//T/9P/0//T/9P/0//T/9P/0//T/9P/0//L/8v/y//L/8v/y//L/8v/y
//L/8v/y//T/9P/0//T/8v/y//L/8v/w//D/8P/w//D/8P/w//D/8v/y//L/8v/y//L/
8v/y//L/8v/y//L/8v/y//L/8v/0//b/9//4//f/+P/5//n/9//3//f/+P/6//z//v//
////AAACAAMAAQABAAMAAwADAAMAAwADAAMAAwADAAMABQAGAAYABAABAP///v/+//3/
/f/8//n/9v/0//L/7//t/+v/6f/n/+f/5//n/+f/5f/l/+X/5f/k/+T/5P/k/+b/5v/m
/+b/5v/m/+b/5v/n/+f/5//o/+v/6//q/+r/6P/l/+X/5//l/+f/7f/z//7/FAAwAEoA
aACKALMA7AAqAWABlQHEAeIB5wHKAX8BDQGPACMA3/+1/5r/iv+C/33/f/+C/4f/jv+T
/5v/qP+x/7X/uf+8/7//xf/I/83/0v/W/9z/3//i/+X/5v/m/+b/6P/p/+j/6P/p/+r/
6//s/+7/7//w//D/8P/w//H/8v/z//P/8v/y//P/8//z//T/9P/0//X/8//z//P/8//2
//b/9v/2//j/+P/5//n/+P/4//j/+P/4//n/+v/6//v//f/+/wAAAAABAAIAAwACAAMA
BAAFAAYABgAIAAkACAAJAAoADAAPABAAFAAXABkAGgAcAB4AIAAiACQAJwArAC8AMgA1
ADoAPQBAAEMARgBIAEoATgBQAFMAVwBaAF8AYgBlAGgAagBsAG4AcQBzAHUAdgB3AHcA
dwB3AHYAdgB2AHQAcwBuAGwAagBoAGIAXQBYAFMATQBJAEUAQgA7ADcAMgAtACcAIwAg
AB8AGgAWABMAEAANAAsACgAIAAYABgAFAAQAAgABAAAAAAD+//3//P/6//z//P/7//v/
+f/4//j/9//1//X/9f/1//X/9f/1//X/9f/1//X/9f/z//P/8f/x//T/9f/1//X/9f/2
//b/9v/0//T/9P/0//b/9v/1//X/9v/2//b/9v/2//f/+P/5//f/9//3//f/+f/6//r/
+v/3//f/9//3//n/+f/6//r/+v/6//n/+f/2//b/9v/3//b/9v/1//T/9f/0//T/9P/y
//L/8v/y//L/8P/w//D/8P/w//D/8P/v//D/8P/v/+//7//t/+3/7//v/+7/7v/u/+3/
7f/r/+z/6//q/+n/6//q/+r/6f/p/+n/6f/p/+n/6f/p/+n/6//r/+v/6v/o/+j/6f/p
/+n/6f/p/+f/5//n/+f/6P/o/+j/6P/o/+j/6P/o/+j/5v/m/+b/5//l/+X/5f/l/+b/
5v/n/+f/5f/l/+X/5f/l/+X/5P/k/+T/5v/m/+b/5v/m/+T/5P/k/+T/5P/k/+T/5P/k
/+T/5P/k/+T/5P/k/+T/5P/k/+T/5P/i/+L/4v/i/+L/4v/i/+L/4v/i/+L/4v/i/+L/
4v/i/+L/4v/i/+L/4P/g/+D/4P/g/+D/4P/g/+D/4P/g/+D/4P/g/+D/4P/g/+D/4P/g
/+D/4P/g/+D/4P/g/+D/4P/i/+L/4v/i/+L/4//k/+T/5v/n/+j/6f/p/+n/6f/p/+r/
6//s/+3/7f/t/+7/8P/v/+//7//x//P/8//z//P/8//z//P/8//z//P/9P/0//L/7//t
/+z/7P/s/+3/7f/t/+v/6v/p/+f/5f/j/+H/3f/d/93/3f/f/9//3//f/9//4P/g/+D/
4P/g/+D/4P/g/+D/4P/g/+D/4f/h/+H/4v/j/+P/4v/i/+D/3//f/+H/4f/h/+X/7f/6
/xAAKgBGAGQAhACrAOQAIAFYAY0BugHWAdkBugFvAf8AhQAhAN3/sf+U/4b/fP91/3n/
fv+B/4b/kf+d/6b/q/+v/7P/tv+9/8P/yP/L/87/0v/U/9f/2v/b/9z/3v/e/+D/4f/i
/+L/4//k/+X/5f/m/+b/5v/o/+j/6P/p/+j/6f/p/+j/6P/p/+n/6f/q/+r/6v/r/+v/
6//r/+v/7P/s/+z/7P/s/+z/7f/t/+7/7v/u/+7/7v/v//D/8P/w//H/8f/y//L/8//0
//X/9v/3//j/+f/6//r//P/9//7///8AAAIABAAEAAcACQALAAwADgAQABIAFAAWABkA
GwAfACIAJQAoACsALgAxADQANgA4ADwAPwBBAEQARgBGAEgASgBMAE0ATgBPAFEAUQBT
AFQAVQBVAFUAVQBUAFQAVABSAFEATgBMAEoASABFAEEAPQA5ADUAMQAtACoAJQAhABwA
FwATAA8ADAALAAoABgADAAAA/f/7//r/+P/3//j/+P/4//b/9f/0//T/8//z//P/8v/y
//L/8f/x//P/8v/y//H/7//v/+//7//v/+//7//v/+//7//v/+//8f/x/+//7//w//H/
8f/x//H/8v/y//L/8v/y//L/8v/0//T/8//z//T/9P/0//T/9P/1//b/9//3//f/9//3
//f/+P/4//j/9//3//f/9//5//n/+v/6//r/+v/5//n/+P/4//j/+f/6//r/+f/4//f/
9v/2//b/9v/2//b/9v/2//T/9P/0//T/9P/0//T/8//0//T/8//z//P/8f/x//H/8f/w
//D/8P/v/+//7f/t/+3/7f/t/+//7v/u/+3/7f/t/+3/7f/t/+3/7f/t/+3/7f/t/+z/
7P/s/+3/7f/t/+3/7f/r/+v/6//r/+z/7P/s/+z/7P/s/+z/7P/s/+z/7P/s/+3/7f/t
/+3/7f/q/+r/6//r/+v/6//r/+v/6//r/+r/6v/q/+r/6v/q/+r/6v/s/+z/7P/s/+z/
7P/s/+z/6v/q/+r/6v/q/+r/6v/q/+r/6v/q/+r/7P/s/+z/7P/s/+z/7P/s/+z/7P/s
/+z/6v/q/+r/6v/q/+r/6v/q/+r/6v/q/+r/6v/q/+r/6v/q/+r/6v/q/+r/6v/q/+r/
6v/q/+r/6v/q/+r/6v/q/+r/6v/q/+r/6v/q/+r/6v/o/+j/6P/o/+j/6P/o/+j/6P/o
/+j/6P/o/+j/6P/o/+r/6v/q/+r/7P/s/+z/7P/t/+7/7v/u//H/8v/z//P/9f/1//X/
9v/1//b/9//3//n/+v/8//3//f/9/////////////////////////////f/+//7//P/5
//f/9v/2//j/+f/5//f/9f/0//P/8f/x/+//7f/r/+v/6//r/+v/6//r/+v/6//u/+7/
7v/u/+7/7v/u/+7/7P/s/+z/7P/v/+//7//w/+//7//u/+7/7P/t/+//7f/t/+3/8//7
/wgAGgA0AE4AbACMALUA7AAmAV4BkwHCAd4B4wHGAX8BDQGRACkA5f+9/6T/lv+M/4f/
if+M/4//lv+h/6v/sv+3/73/wf/E/8n/z//W/9n/2v/c/+D/4//k/+X/6P/q/+z/7P/v
//D/7v/v//D/8f/y//T/9f/2//b/9v/2//f/9v/3//f/9v/4//n/+f/5//j/+P/4//n/
+f/5//n/+f/8//z//P/8//r/+v/7//v//f/+////AAD+////AAAAAAAAAQABAAIAAAAB
AAIAAwAFAAcACQALAAwADAAOAA8ADgAPABAAEgAWABYAGQAbAB8AIAAiACQAJgAoACoA
LQAtADEANAA3ADwAPwBCAEUASABKAEwAUABTAFUAWABaAFwAXgBgAGIAYQBiAGMAZQBl
AGcAaABpAGsAawBrAGoAagBqAGgAZwBkAGIAYABeAFkAVQBRAE0ASQBFAEEAPgA4ADUA
MQAtACcAIwAgAB8AGwAWABIADgANAAsACgAIAAgACAAHAAYABAADAAIAAgD////////+
/wAAAAD//////f/8//z/+//5//n/+f/5//n/+f/5//n/9//3//f/9//6//v/+v/7//r/
+//7//v/+v/6//n/+P/6//r/+v/6//7//v/9//3/AAAAAAAAAAD/////////////////
////AQACAAIAAgADAAMAAwADAAMAAwAEAAQABAAEAAMAAwABAAAA/////wIAAgABAAAA
AAAAAAEAAgD///7//f/8//7//P/8//z//P/8//z//P/8//z/+//5//v/+//5//n/+f/5
//j/+P/4//f/9//1//n/+f/5//n/9//2//b/9f/z//P/8//z//X/9f/1//X/9f/1//X/
9P/0//T/9f/1//X/9f/1//P/8f/x//H/8v/0//T/9P/0//L/8v/y//L/8P/w//D/8f/x
//H/8f/x//D/8P/x//H/8f/x//H/8f/x//H/8P/w/+7/7v/u/+7/7v/u/+7/7v/u/+7/
7f/s/+v/6v/s/+z/7P/s/+v/6v/p/+j/6P/o/+j/6P/q/+r/6v/q/+r/6v/q/+r/6P/o
/+j/6P/m/+b/5v/m/+j/6P/o/+j/5v/m/+b/5v/m/+b/5v/m/+b/5v/m/+b/5P/k/+T/
5P/k/+T/5P/k/+T/5P/k/+T/5P/k/+T/5P/m/+b/5v/m/+b/5v/n/+j/6P/o/+n/6v/r
/+v/6//r/+3/7v/v//D/8f/x//H/8v/y//P/8//z//X/9f/1//X/9f/1//X/9f/1//X/
9f/2//b/9P/x/+//7v/u/+7/7//x/+//7f/s/+n/5//l/+P/4f/f/9//3//f/9//3//f
/9//3//g/+D/3v/e/97/3v/e/97/3v/e/+D/4P/h/+H/4f/i/+P/4//g/+D/3v/d/9//
3//f/93/3//j/+z//v8YADQAUABwAJMAwgD+ADYBbQGiAcoB2QHOAZkBPQHFAE8A9f+/
/5z/iP9+/3f/c/94/33/gP+F/5H/nP+j/6n/q/+u/7P/u//A/8P/yP/K/8z/z//U/9f/
2P/a/9z/3v/d/+D/4P/h/+L/4//j/+T/5P/k/+b/5v/m/+f/5v/n/+f/5v/o/+n/6f/p
/+j/6P/o/+n/6//r/+v/6//q/+r/6v/q/+r/6v/r/+v/7P/s/+z/7P/s/+3/7v/u/+7/
7//v//D/8P/x//L/8//y//P/9P/1//b/9v/4//n/+v/7//z//v8AAAAAAwAFAAcACAAK
AAwADgAQABIAFQAXABsAHgAhACIAJQAoACsALgAwADIANgA1ADcAOgA8AEAAQgBEAEYA
RQBGAEcASQBJAEsATABNAEsASwBLAEoASgBKAEgARwBEAEIAQAA+AD0AOQA1ADEALQAp
ACUAIgAcABkAFQARAA0ACQAGAAUAAAD8//n/9v/1//P/8v/w/+7/7v/t/+z/6v/p/+j/
6P/n/+f/5//m/+b/5v/l/+X/5f/k/+T/4//j/+P/4//j/+X/5f/l/+X/4//j/+P/4//l
/+X/4//j/+T/5f/l/+X/5f/m/+b/5v/o/+j/6P/o/+j/6P/n/+f/6v/q/+r/6v/o/+n/
6v/r/+v/6//r/+v/6//s/+z/7P/r/+v/6//r/+v/6//s/+z/6v/q/+n/6f/o/+j/6P/p
/+j/6P/n/+b/5//m/+b/5v/m/+b/5v/m/+b/5P/k/+T/4v/i/+L/4v/h/+L/4v/h/+H/
4f/f/9//4f/h/+D/4P/g/9//3//d/9//3//f/9//3f/c/9z/2//b/9v/2//b/9n/2f/Z
/9n/2f/Z/9n/2P/a/9r/2//b/9v/2//b/9n/2f/Z/9n/2v/a/9r/2v/a/9r/2v/a/9r/
2v/a/9r/2//b/9v/2//b/9r/2v/b/9v/2//b/9v/2//b/9v/2v/a/9r/2v/a/9r/2v/a
/9r/2v/a/9r/2v/a/9r/2v/a/9r/2v/a/9r/2v/a/9r/2v/a/9r/2v/a/9r/2v/a/9r/
2v/a/9r/2P/Y/9j/2P/Y/9j/2P/Y/9r/2v/a/9r/2v/a/9r/2v/Y/9j/2P/Y/9r/2v/a
/9r/2v/a/9r/2v/Y/9j/2P/Y/9r/2v/a/9r/2v/a/9r/2v/Y/9j/2P/Y/9r/2v/a/9r/
2P/Y/9j/2P/a/9r/2v/a/9j/2P/Y/9j/2v/a/9r/2v/a/9r/2v/b/97/3v/e/9//4P/h
/+H/4f/h/+H/4v/j/+T/5f/l/+X/5v/o/+n/6f/p/+v/6//r/+v/6//r/+v/6//r/+v/
6//s/+z/6v/n/+P/4v/i/+L/4//j/+H/3//g/9//3f/b/9n/1//V/9X/1f/V/9X/1f/V
/9X/1f/W/9b/1v/W/9b/1v/W/9b/1v/W/9b/1v/X/9f/1//Y/9n/2f/Y/9j/1v/V/9X/
1f/X/9f/2f/b/+L/7v8EAB4AOABSAHMAnADSAA4BQwF4AaIBvQHCAaEBUQHfAGcABwDJ
/6D/iP98/3H/bf9y/3f/eP9//4n/lP+d/6P/pf+o/63/s/+4/73/wP/E/8b/x//M/83/
0P/S/9L/1P/V/9b/1v/X/9j/2f/Z/9r/2v/a/9r/2v/a/9v/3P/d/93/3P/c/93/3f/d
/97/3v/e/9//3//f/9//3//e/97/3v/e/+D/4P/h/+H/4P/g/+D/4P/g/+H/4v/i/+L/
4//j/+T/5P/l/+b/5//m/+f/6P/p/+r/6v/s/+3/7v/v//D/8v/y//L/9f/3//f/+P/6
//z//v8AAAIABQAHAAsADgARABIAFQAYABsAHgAgACIAJgAlACcAKgAsAC4AMAAyADQA
NQA2ADcAOQA7AD0APgA/AD8APwA/AD4AQABAAD4APQA7ADoAOQA4ADYAMwAwAC0AKQAl
ACEAHgAcABkAFQARAA0ACQAGAAUABAAAAP3/+v/3//X/9P/y//D/8P/v/+7/6//p/+f/
5v/n/+f/5//m/+j/6P/n/+f/5f/k/+T/4//h/+H/4f/h/+P/4//j/+P/4//j/+P/4//j
/+P/4f/h/+L/4//j/+P/5f/m/+b/5v/k/+T/5P/k/+b/5v/l/+X/5f/k/+P/4v/j/+X/
5//p/+n/6f/p/+n/6f/q/+r/6v/p/+n/6f/p/+f/5//o/+j/6P/o/+f/5//n/+j/6f/r
/+v/6v/o/+b/4//i/+L/4v/j/+T/5f/m/+T/4v/i/+L/4P/g/+D/4P/j/+T/5P/j/+H/
4f/f/9//3//f/97/3v/e/93/3f/b/9//3//f/9//3f/c/9z/2//b/9v/2//b/93/3f/d
/93/3f/d/93/3P/a/9r/2//b/9v/2//b/9n/2f/Z/9n/2v/a/9r/2v/a/9j/2P/Y/9j/
1//Y/9n/2//Z/9n/2f/Z/9b/1v/X/9f/2f/Z/9n/2f/b/9v/2v/a/9r/2v/Y/9j/2P/Y
/9j/2P/Y/9j/1v/W/9b/1v/W/9b/1v/W/9j/2P/Y/9j/1//W/9X/1P/V/9b/1//Y/9j/
2P/Y/9j/1v/W/9b/1v/U/9T/1P/U/9T/1P/U/9T/1v/W/9b/1v/V/9T/0//S/9T/1P/U
/9T/1P/U/9T/1P/W/9b/1v/W/9b/1v/W/9b/1P/U/9T/1P/S/9L/0v/S/9D/0P/Q/9D/
0f/S/9P/1P/V/9b/1//Z/9z/3P/c/93/3P/b/9n/1//Y/9n/2//d/9z/3f/d/93/4P/i
/+P/4//k/+f/6P/p/+b/5f/k/+P/4//j/+P/4//l/+b/5f/j/+H/4P/g/+D/3//f/93/
2//Z/9f/1P/R/9H/z//N/83/z//P/8//z//P/8//z//Q/87/zv/O/87/zP/M/8z/zP/N
/87/z//R/9H/0f/S/9P/0f/Q/9D/zv/N/83/z//N/8v/z//V/+D/9P8QACwASgBoAIsA
wAD6ADQBZwGaAb4BxwG0AXkBEQGVACMA0f+f/4T/dv9q/2P/Zf9o/23/cv95/4H/jP+T
/5X/l/+a/5//p/+s/7H/tv+6/7z/v//C/8X/yP/M/8z/zP/N/8z/zP/N/87/z//R/9L/
0v/Q/w==
         </WaveFormData>
      </LeadData>
      <LeadData>
         <LeadByteCountTotal>10000</LeadByteCountTotal>
         <LeadTimeOffset>0</LeadTimeOffset>
         <LeadSampleCountTotal>5000</LeadSampleCountTotal>
         <LeadAmplitudeUnitsPerBit>4.88</LeadAmplitudeUnitsPerBit>
         <LeadAmplitudeUnits>¦ÌV</LeadAmplitudeUnits>
         <LeadHighLimit>2147483647</LeadHighLimit>
         <LeadLowLimit>268435456</LeadLowLimit>
         <LeadID>V6</LeadID>
         <LeadOffsetFirstSample>0</LeadOffsetFirstSample>
         <FirstSampleBaseline>0</FirstSampleBaseline>
         <LeadSampleSize>2</LeadSampleSize>
         <LeadOff>FALSE</LeadOff>
         <BaselineSway>FALSE</BaselineSway>
         <ExcessiveACNoise>FALSE</ExcessiveACNoise>
         <MuscleNoise>FALSE</MuscleNoise>
         <LeadDataCRC32>3449246573</LeadDataCRC32>
         <WaveFormData>
xgDGAMYAxgDpAAoBKwFMAScBAgHdALgAiABaACwA/v/u/97/zv++/73/vP+7/7r/v//C
/8X/yP/L/8z/zf/O/9P/1v/Z/9z/3//g/+H/4v/k/+T/5P/k/+X/5v/n/+j/6P/o/+j/
6P/q/+r/6v/q/+r/6v/q/+r/6v/q/+r/6v/s/+z/7P/s/+z/7P/s/+z/7P/s/+z/7P/q
/+r/6v/q/+z/7P/s/+z/7P/s/+z/7P/u/+7/7v/u//D/8P/w//D/8v/y//L/8v/0//T/
9P/0//X/9v/3//j/+f/6//v//P/9//7///8AAAIABAAGAAgACwAMAA0ADgAQABIAFAAW
ABkAGgAbABwAHgAgACIAJAAnACgAKQAqAC0ALgAvADAAMgAyADIAMgAyADIAMgAyADIA
MgAyADIAMQAwAC8ALgAsACoAKAAmACMAIAAdABoAFgAUABIAEAAMAAoACAAGAAIAAAD+
//z/+f/4//f/9v/0//T/9P/0//P/8v/x//D/8P/w//D/8P/v/+7/7f/s/+z/7P/s/+z/
7P/s/+z/7P/s/+z/7P/s/+7/7v/u/+7/7v/u/+7/7v/w//D/8P/w//D/8P/w//D/8P/w
//D/8P/y//L/8v/y//L/8v/y//L/8v/y//L/8v/0//T/9P/0//T/9P/0//T/9v/2//b/
9v/0//T/9P/0//T/9P/0//T/9P/0//T/9P/0//T/9P/0//L/8v/y//L/8v/y//L/8v/w
//D/8P/w/+7/7v/u/+7/7v/u/+7/7v/u/+7/7v/u/+z/7P/s/+z/7P/s/+z/7P/q/+r/
6v/q/+r/6v/q/+r/6v/q/+r/6v/q/+r/6v/q/+r/6v/q/+r/6v/q/+r/6v/o/+j/6P/o
/+b/5v/m/+b/6P/o/+j/6P/m/+b/5v/m/+j/6P/o/+j/5v/m/+b/5v/m/+b/5v/m/+b/
5v/m/+b/5v/m/+b/5v/m/+b/5v/m/+b/5v/m/+b/5v/m/+b/5v/m/+b/5v/m/+b/5v/m
/+b/5v/m/+b/5v/m/+b/5v/m/+b/5v/m/+b/5v/m/+b/5v/k/+T/5P/k/+b/5v/m/+b/
5v/m/+b/5v/m/+b/5v/m/+b/5v/m/+b/5v/m/+b/5v/m/+b/5v/m/+b/5v/m/+b/5v/m
/+b/5v/k/+T/5P/k/+b/5v/m/+b/5v/m/+b/5v/m/+b/5v/m/+b/5v/m/+b/5v/m/+b/
5v/o/+j/6P/o/+n/6v/q/+z/7P/s/+z/7P/v/+//8P/w/+7/8P/x//H/8f/z//T/9P/3
//j/+P/4//f/9//3//f/+f/5//n/+f/5//n/+P/2//P/8//y//L/9P/0//P/8v/x//D/
7v/s/+r/6P/m/+b/5P/j/+P/4//l/+b/5//n/+b/5v/m/+f/6P/o/+j/6P/q/+n/6f/p
/+f/5//o/+j/6v/q/+n/6P/n/+f/5//m/+b/6P/r//D/+v8IABUAJgA4AFEAcwCdAMQA
6gANATEBUgFgAUUB+wChAFsAMQAUAPf/3//O/8D/u/+8/7n/t/+9/8L/x//L/8z/z//R
/9P/2P/Z/9z/3//h/+H/4//k/+b/6P/p/+j/6f/p/+v/6f/q/+r/6//q/+n/6P/o/+r/
6//r/+v/7f/u/+7/7v/u/+7/7v/u/+7/7v/u/+7/7f/t/+3/7f/v/+//7v/u//D/8P/w
//D/8P/w//H/8f/x//P/8//z//H/8f/x//L/9v/3//j/+//6//v/+//8//z//f/+//7/
AQACAAMABAAFAAYACAAJAAoACwAMAA8AEQASABMAFgAWABkAGwAdACAAIwAlACcAKQAr
AC0ALwAtAC8AMQAzADgAOwA9AEAAPwBAAEEAQgBCAEIAQQBAAEMAQwBEAEQARABDAEEA
QQBBAEEAQgBBAD4AOwA3ADMAMAAsACoAJwAlACQAIgAgABsAGAAVABQAEgAQAA4ADAAN
AAwADAAMAAkACQAIAAcABgAEAAIAAAD//wAAAwAEAAIAAQAAAAAAAAAAAAAAAAD+//7/
/v/+//z//P/8//z/////////AAD+//////8BAAAA///+//3//v///wAAAQD/////AAAA
AAAAAAAAAAEAAwAEAAQABAACAAIAAgACAAEAAQABAAEAAgACAAMAAwAEAAQABAAEAAIA
AgACAAIAAgACAAIAAgADAAEAAAAAAAEAAwADAAMAAgABAAAAAQAAAAEAAgACAAEA///+
//v/+//7//v/+//8//z//f/9/////v/+//7//f/8//z/+//6//r/+f/4//f/9//4//j/
+v/6//n/9//4//n/+f/7//r/+//5//f/9//3//f/9//4//j/+P/4//f/9//3//X/9f/1
//b/9//6//r/+v/7//n/+P/3//f/9v/2//f/+P/1//T/8//x//L/9P/2//n//P/8//z/
+//4//b/9f/z//f/+P/4//j/+P/4//j/+P/4//j/9v/2//b/9v/0//T/9P/0//X/9v/3
//j/9v/2//b/9v/4//j/+P/4//b/9v/2//b/9f/0//P/8v/0//T/9P/0//X/9v/3//j/
9//2//X/9P/z//L/8f/w//P/9P/1//b/9v/2//b/9v/2//b/9v/2//X/9P/z//L/9P/0
//T/9P/0//T/9P/0//X/9//5//r//v/+//7//v/9//3//P/8//r/+v/8//3//f/9////
AAACAAMABAAEAAQABQAFAAUABQAFAAUABQAFAAUABQAEAAAA/f/9//z//P/8//z/+//6
//n/+P/2//L/8P/u/+z/6v/q/+n/6f/p/+n/6v/r/+v/6v/q/+r/7f/u/+7/7v/s/+z/
6//r/+v/6//r/+z/7P/s/+z/6//q/+v/6f/n/+b/5P/m/+n/8P/6/wgAGQAqADwAVQB5
AKMAygDyABsBPwFeAWwBVQETAbkAbwBBACAAAQDp/9b/yP/B/77/uf+3/7v/vP+//8X/
yP/J/8v/z//U/9f/2P/b/93/3f/f/+D/4v/m/+f/6P/n/+f/5//n/+j/6P/p/+n/6f/p
/+r/6P/p/+n/6f/r/+z/7P/s/+7/7v/u/+7/7v/u/+7/7v/t/+3/7f/t/+3/7f/s/+z/
7P/s/+z/7P/u/+7/7//v/+//8f/x//H/8//z//P/9P/z//P/8//1//b/9//3//j/+P/5
//r/+v/7//z//f/+////AAACAAMABAAFAAYACQALAAwADQAQABAAEwAVABcAGQAbABwA
HQAfACEAIwAlACcAKQArAC0ALQAvADAAMgAzADQANQA2ADUANgA2ADYANwA3ADgAOAA2
ADUAMwAzADAALwAvAC0AKQAnACQAIQAeABoAGAAVABIAEAANAAoABwAEAAEAAAD+//z/
+v/4//b/9P/z//L/8f/x//D/7//v/+7/7f/s/+r/6v/s/+z/6f/p/+n/6v/o/+j/6P/o
/+j/6P/o/+j/6v/q/+r/6v/s/+v/6v/q/+r/6//r/+3/6//r/+v/6//r/+v/6//r/+v/
6//s/+z/7P/s/+z/7f/t/+7/7v/u/+7/7v/u/+7/7//v/+//7//u/+7/7//v/+z/7P/s
/+z/7v/u/+7/7v/u/+7/7v/u/+//7f/s/+z/7P/t/+z/6//q/+n/6P/p/+n/6f/p/+j/
6P/n/+f/5f/l/+X/5f/l/+b/5v/n/+f/5f/k/+T/5P/l/+T/5P/j/+H/4v/i/+L/4f/h
/+L/4v/k/+T/4//h/+H/4f/g/+H/4f/j/+L/4f/f/9//3//f/9//4P/h/+L/4f/h/+H/
3//g/9//3//f/+D/4P/g/+H/4f/g/9//3//e/97/3//g/97/3v/e/93/3v/e/97/3//g
/+D/4P/f/9//3v/e/93/3f/e/97/3v/e/97/3v/e/97/3v/g/+D/4P/g/+D/4P/g/+D/
3v/e/97/3v/e/97/3v/e/+D/4P/g/+D/3v/e/97/3v/g/+D/4P/g/+D/4P/g/+D/4P/g
/+D/4P/e/97/3v/e/97/3v/e/97/3v/e/97/3v/e/97/3v/e/97/3v/e/97/3v/e/97/
3v/e/97/3v/e/97/3v/e/97/3v/e/97/3v/e/97/3v/e/97/3v/e/97/4P/g/+D/4P/g
/+H/4v/i/+T/5P/k/+T/5f/n/+j/6v/o/+j/6v/r/+v/6//t/+7/7v/v//D/8P/w//H/
8f/x//P/8//z//P/8f/x//H/8P/w/+3/7f/s/+z/7P/s/+v/6v/p/+j/5v/k/+L/4P/e
/97/3v/d/93/3//f/+D/4f/h/+D/4P/g/9//4P/g/+D/4v/i/+H/4f/h/+H/4f/i/+L/
4v/i/+H/4v/f/9//3f/e/97/4P/l/+z/+v8KABkAKgA+AFsAgwCtANIA9gAdAT8BWAFU
AR8ByQB1AD8AHwD+/+P/0f/C/7b/s/+0/7H/s/+5/8D/w//H/8j/yf/L/8//0v/V/9b/
2//d/93/3//g/+D/4P/h/+L/4//j/+X/5f/m/+b/5//l/+X/5f/m/+b/5//n/+f/5//o
/+j/6P/o/+j/6P/o/+j/6P/o/+j/6f/p/+n/6f/p/+n/6P/o/+j/6P/o/+j/6P/o/+n/
6f/n/+n/6f/p/+v/6//r/+z/7f/t/+3/7//u/+//7//w//L/8//0//T/9f/2//f/+P/3
//j/+v/7//7///8AAAMABQAGAAcACgAKAA0ADwARABIAFQAXABkAGwAdAB8AIQAhACMA
JQAnACcAKQAqACwALQAuAC8AMAAxADIAMgAyADMAMwA0ADQANAAzADEAMQAyADEAMQAv
AC0AKwAoACUAJAAgAB4AGwAYABYAEwAQAA8ADAAJAAgACAAGAAQAAgAAAP7//f/8//3/
/f/8//v//f/8//v/+v/6//r//P/8//n/+f/5//r/+v/6//r/+v/6//r/+v/6//r/+v/6
//r/+P/3//b/9v/4//n/+f/7//v/+//7//v/+//7//v/+//9//3//v/+/wAAAAAAAAEA
//8AAAAAAAAAAAAAAAAAAAEAAQABAAEAAgACAAMAAwADAAQABQAGAAQABAAEAAQAAgAC
AAIAAgADAAEAAAAAAAIABQAGAAcABwAFAAMAAwADAAMAAwACAAQAAwADAAEA////////
//8AAAAAAQABAAMAAgACAAIAAQAAAAAA///+//7//f/8//v/+//8//z//f/+//7//f/+
//////8BAAEAAwACAAEA///9//v/+f/7//z//f/+/wAAAQACAAEAAAD////////+//7/
/v///wAAAAAAAAEA///+//7//v8AAAAAAAD/////AAABAAMAAQAAAP///f////7//v/9
////AAD+//7//v/+/wAAAAAAAAAAAgACAAIAAgAAAAAAAAAAAP7//v/+//7//v/+//7/
/v8AAAAAAAAAAAIAAgACAAIAAgACAAIAAgACAAIAAgACAAIAAgACAAIAAAAAAAAAAAAC
AAIAAgACAAIAAgACAAIAAAAAAAAAAAD+//7//v/+/wAAAAAAAAAAAAAAAAAAAAACAAIA
AgACAAIAAgACAAIAAAAAAAAAAAABAAMABQAGAAYABgAGAAYABgAHAAcACAAKAAoADAAN
AAsACwANAA4ADQANAA0ADAANAA8AEAARABEAEQARABEADwAPAA8ADgAOAAsACwAKAAgA
CAAIAAcAAwABAP///P/6//j/9v/0//b/9v/1//X/9P/z//P/8//x//D/8P/w//H/8v/y
//L/9P/0//P/8//z//P/8//0//b/9v/2//X/8v/v/+//7//u/+7/8v/3/wAADAAcACsA
PABSAG8AlwDDAOgAEAE3AVsBdgF4AUkB8wCZAF0ANwAYAPn/4//S/8j/xf/C/8P/xf/H
/8r/z//T/9b/1//Z/9v/3v/h/+L/5f/p/+v/7f/w//D/8P/x//L/8//z//H/7//w//D/
8f/y//P/9P/2//b/9//3//f/9//4//j/+P/3//b/9f/0//b/9v/2//b/9P/z//L/8f/y
//P/8//0//f/+P/5//r/+f/4//j/9//1//f/9//3//n/+f/5//r//f/9//3/////////
/v/+//7///8AAAAAAwAEAAUABgAHAAgACgALAAwADQAOABEAEQASABMAFgAWABkAGwAd
ACAAIwAlACcAKgAtADAAMwAxADMANQA3ADwAPwBBAEQARwBIAEkASgBNAE4ATgBOAE0A
TQBOAE4AUABPAE0ATQBKAEkASQBHAEQAQQA9ADkANgAyADAALQApACYAIgAeABkAFgAT
ABIAEAAOAAwACgAKAAgABwAGAAMAAwACAAEAAQAAAP///v/6//r//P/8//v/+//7//z/
+//6//n/+P/4//j/+P/4//j/+P/4//j/+P/3//b/9v/4//n/+f/7//r/+f/4//f/+f/5
//n/+f/5//n/+v/6//j/+P/4//n/+f/6//r/+v/6//r/+v/6//v/+//7//v//P/8//3/
/f/7//r/+f/4//j/+P/4//j/+P/4//j/+P/3//X/9P/0//P/9f/1//X/9f/z//H/8f/y
//P/9P/0//L/8f/x/+//7v/v//D/8f/w//D/8f/x//H/8P/w//D/7//u/+7/7f/t/+7/
7v/u/+v/6//s/+z/7P/s/+v/6f/p/+n/6P/p/+j/6//r/+v/6//r/+v/6//q/+r/6v/q
/+v/6//r/+n/6f/p/+r/6//q/+r/6v/r/+v/6v/p/+n/6P/o/+n/6v/o/+j/6P/n/+j/
6P/o/+n/6P/o/+j/5//n/+b/5v/l/+f/6P/o/+j/6P/o/+b/5v/m/+b/5v/m/+b/5v/m
/+b/5v/m/+b/5v/m/+b/5v/m/+b/5v/k/+T/5P/k/+T/5P/k/+T/5P/k/+T/5P/k/+T/
5P/k/+T/5P/k/+T/4v/i/+L/4v/i/+L/4v/i/+T/5P/k/+T/4v/i/+L/4v/i/+L/4v/i
/+L/4v/i/+L/4v/i/+L/4v/k/+T/5P/k/+b/5v/n/+j/5v/o/+j/6P/q/+r/6//r/+r/
6v/q/+z/7//v/+//8f/y//L/8//0//T/9P/1//X/9f/1//X/9f/1//X/9f/1//T/8v/v
/+//7P/s/+z/7P/t/+z/6//q/+j/5v/k/+L/4v/i/+L/4f/h/+H/4f/i/+H/4f/g/+D/
4v/j/+T/5P/k/+T/5P/j/+P/4//j/+P/5P/k/+T/5P/j/+L/4f/h/+H/4P/i/+T/6//y
//7/DgAdADAARgBjAIsAtQDaAAABIwFFAV4BWAEnAdEAfwBJACcABgDp/9X/xP+4/7X/
tv+z/7P/u//A/8X/xf/G/8n/zf/R/9T/1//Y/9v/3f/d/93/4P/g/+L/4f/i/+P/4//j
/+P/5P/k/+X/5f/l/+X/5v/m/+f/5//n/+X/5v/m/+b/6P/o/+j/6P/o/+j/6P/o/+f/
5//n/+f/5//n/+b/5v/m/+b/5v/m/+b/5v/n/+f/5//p/+n/6f/p/+n/6f/q/+v/6//r
/+3/7v/v/+//8P/w//H/8v/y//P/9P/1//b/+f/6//z//f/8//3//v8BAAMABAAFAAgA
CAALAA0ADwAUABcAGQAbAB0AHwAhACMAIwAlACcAKQApACsALAAuADEAMgAzADQAMwA0
ADQANAA3ADcAOAA4ADYANQAzADMAMAAvAC8ALQArACkAJgAjACIAHgAcABkAFAASAA8A
DAAJAAYAAwACAAIAAAD+//z//P/6//n/+P/5//n/+P/3//f/9v/1//T/8v/y//T/9P/z
//P/8//0//L/8v/y//L/8v/y//L/8v/y//L/8v/y//L/8f/w//D/8P/x//H/8//z//P/
8//z//P/8//z//P/9f/1//b/9v/0//T/9P/1//X/9v/2//b/+P/4//j/+P/5//n/+f/5
//j/+P/5//n/+v/6//r/+v/6//r/+v/6//r/+v/6//r/+//5//j/+P/3//n/+f/5//j/
9//2//f/9v/3//j/+P/4//f/9//1//P/8//z//P/8v/y//P/8//x//D/8P/w//H/8P/w
/+//7//w//D/8P/v/+//8P/w//D/8P/v/+3/7f/t/+z/7f/t/+//7v/t/+3/7f/t/+3/
7P/s/+z/7P/t/+3/7f/r/+z/6//r/+v/7P/s/+z/7f/t/+z/6//r/+r/6v/r/+z/7P/s
/+z/6//q/+r/6v/r/+z/7P/s/+v/7f/s/+z/6//r/+r/6v/q/+r/6v/q/+r/6v/q/+r/
6v/q/+r/7P/s/+z/7P/s/+z/7P/s/+z/7P/s/+z/7P/s/+z/7P/q/+r/6v/q/+z/7P/s
/+z/7P/s/+z/7P/q/+r/6v/q/+r/6v/q/+r/6v/q/+r/6v/q/+r/6v/q/+r/6v/q/+r/
6v/q/+r/6v/q/+r/6v/q/+r/6v/q/+r/6v/q/+r/6v/o/+j/6P/o/+b/5v/m/+b/5v/m
/+b/5v/m/+b/5v/m/+n/6v/r/+z/7P/s/+z/7P/s/+3/7v/u//D/8P/w//D/8P/x//H/
8v/y//L/9P/1//f/9//5//r/+//9////AAD+/////////wEAAQABAAEA/////////v/6
//f/9//2//f/+P/5//n/+v/5//j/9v/0//L/8P/u/+7/7v/t/+3/7f/t/+7/7//w//D/
8f/y//P/9P/0//T/8//y//D/7//x//H/8f/y//L/8v/y//H/8P/v//H/8f/y//L/9P/5
/wIADgAcACsAPABSAG0AlQC/AOYADAEzAVMBbgFsATkB4wCNAFMAMQAUAPv/5//W/8r/
x//G/8P/x//L/9L/1f/X/9r/2//d/+H/5P/p/+r/6//r/+3/7//y//T/9P/1//b/9//3
//n/9//4//j/+f/7//v/+//8//r/+//7//v/+f/6//r/+v/8//z//P/8//r/+v/6//r/
+f/5//n/+f/8//3//f/+//z//P/8//z//f/+/wAAAQABAAMAAwADAAEAAQABAAIAAwAD
AAMABQAIAAkACQAKAAoACwAMAAwACwAMAA0ADgARABIAFAAVABcAGQAbAB8AIQAiACMA
JgAlACcAKAApAC0AMQA0ADcAOQA7AD0APwA/AEEAQwBFAEUARwBIAEoASQBKAEsATABO
AFAAUQBSAFEAUQBSAFIAUABPAE0ATQBMAEsASwBJAEUAQwBAAD0AOgA2ADQAMQAwAC4A
KwAoACMAIAAdABwAGQAWABMAEAAQAA4ADQAMAAwADQANAA0ACwAKAAkACAAEAAQABgAG
AAcABwAHAAgABwAGAAUABAACAAIAAgACAAAAAAAAAAAAAgABAAAAAAABAAMABAAHAAUA
BQAFAAUABAADAAIAAQABAAEAAgACAAQABAAEAAUABgAIAAkACgAJAAgABwAGAAUABQAF
AAUACAAIAAkACQAIAAgACAAIAAoACgAKAAoACAAIAAgACAAGAAMAAQAAAAIABQAGAAcA
BgAFAAQABQAFAAUABQAEAAIAAQABAP/////////////+//7//////////v/+//7////+
//7//f/7//z//P/8//3//f/+//7//f/8//r/9//4//f/9f/1//b/+f/5//n/+f/5//n/
+f/4//j/+P/4//n/+f/5//f/9P/z//P/8//2//b/9v/3//f/9v/1//X/9P/0//X/9v/2
//b/9v/1//T/9P/0//X/9v/2//b/9f/z//L/8v/x//H/8v/y//L/8v/y//D/8P/w//D/
7v/u/+7/7v/w//D/8P/w/+7/7v/u/+7/7v/u/+7/7v/u/+7/7v/u//D/8P/w//D/7v/u
/+7/7v/t/+z/6//q/+z/7P/s/+z/7P/s/+z/7P/q/+r/6v/q/+z/7P/s/+z/6v/q/+r/
6v/o/+j/6P/o/+j/6P/o/+j/6P/o/+j/6P/q/+r/6v/q/+z/7P/s/+3/7P/s/+7/7v/w
//D/8P/x/+//8P/w//D/9P/1//X/9f/1//b/9v/3//j/+P/4//n/+f/5//n/+f/5//n/
+f/5//n/+P/2//P/8//y//L/8v/0//P/8v/x/+7/7P/q/+j/5P/i/+L/4v/i/+P/5P/l
/+T/5f/l/+T/4v/i/+P/5P/k/+T/5P/k/+P/4//j/+P/5f/m/+b/5v/m/+X/5P/j/+P/
4//i/+D/4v/l/+r/9P8CABMAJAA4AFEAcwCdAMYA6gATATkBVgFkAU0BCQGvAGUAOQAY
APf/3//M/77/t/+2/7X/s/+3/7r/wf/F/8b/yf/J/83/0P/T/9b/1//Z/9v/2//e/+D/
4P/h/+T/5f/l/+X/5f/m/+b/5//n/+f/5//o/+j/6f/p/+n/5//o/+j/6P/q/+r/6v/q
/+r/6v/q/+r/6//r/+v/6//p/+n/6P/o/+r/6v/q/+r/6v/q/+v/6//r/+3/7f/t/+3/
7f/t/+7/7//v/+//8f/w//H/8f/y//L/8//0//T/9f/2//f/+P/5//r//P/9//7///8A
AAMAAwAEAAUACAAKAA0ADwARABIAFQAXABkAGwAdAB8AIQAhACMAJQAnACcAKQAqACwA
KwAsAC0ALgAvADAAMAAwADEAMQAyADIAMgAxAC8ALwAuAC0ALQArACkAJwAkACEAIAAc
ABoAFwASABAADQAKAAkABgADAAIAAAD+//z/+v/4//b/9f/0//P/8//y//H/8f/w/+//
7v/s/+z/7v/u/+3/7f/t/+7/7f/s/+v/6v/s/+z/7P/s/+z/7P/s/+z/7v/t/+z/7P/s
/+3/7f/v/+//7//v/+//7//v/+//7//v/+//8P/w/+7/7v/u/+//7//w//D/8P/y//L/
8v/y//P/8//z//P/8v/y//P/8//0//T/9P/0//T/9P/0//T/8v/y//L/8v/z//H/8P/w
/+//8f/x//H/8f/v/+3/7f/s/+3/7v/u/+7/7f/t/+v/6//r/+v/6//q/+r/6//r/+n/
6P/o/+j/6f/o/+j/5//n/+j/6P/o/+f/5//o/+j/6P/o/+f/5f/l/+X/5P/l/+X/5//m
/+X/5f/l/+X/5f/k/+T/5P/k/+f/5//n/+X/5v/l/+X/5f/m/+b/5v/n/+X/5P/j/+P/
5P/k/+X/5v/m/+b/5v/l/+b/5v/m/+f/5v/m/+b/5f/n/+b/5v/l/+f/5v/m/+b/5v/m
/+b/5v/m/+b/5v/m/+b/5v/m/+b/5v/m/+b/5v/m/+b/5v/m/+b/5v/m/+b/5v/m/+b/
5v/m/+b/5v/m/+b/5v/m/+b/5v/m/+b/5v/m/+b/5v/m/+b/5v/k/+T/5P/k/+b/5v/m
/+b/5P/k/+T/5P/m/+b/5v/m/+b/5v/m/+b/5v/m/+b/5v/m/+b/5v/m/+b/5v/m/+b/
5v/m/+b/5v/m/+b/5v/m/+T/5P/k/+T/5v/m/+b/5v/m/+b/5v/m/+n/6v/q/+z/7v/u
/+7/7v/t/+3/7v/u/+7/8P/x//H/7//x//L/8v/1//b/9v/2//f/9//3//f/9//3//f/
9//3//f/9v/0/+//7//u/+7/8P/w/+//7v/t/+z/6v/o/+j/5v/k/+T/4v/h/+H/4f/h
/+L/4//j/+T/5P/k/+X/5P/k/+T/5P/k/+P/4//j/+P/4//k/+T/5P/k/+P/4v/j/+H/
4//i/+L/4v/l/+r/8P/8/wsAHAAuAEUAYQCHALAA1AD5AB0BQAFYAVEBFwG/AG0AOwAa
APv/4f/O/77/tf+2/7X/sf+1/7r/v//D/8b/x//J/8v/0P/T/9b/2f/b/9v/3f/e/+D/
4v/j/+L/4//j/+P/4//k/+T/5f/l/+X/5f/m/+b/5//n/+f/5//o/+j/6P/m/+b/5v/m
/+b/5v/m/+b/5//n/+f/5//n/+f/5v/m/+j/6P/o/+j/5v/m/+f/5//n/+n/6f/p/+n/
6f/p/+r/6//r/+v/7f/u/+//7//w//D/8f/y//L/8//0//X/9v/1//b/+P/5//j/+f/6
//3/AQACAAMABgAIAAsADQAPABAAEwAVABcAFwAZABsAHQAdAB8AIQAjACMAJQAmACgA
KQAqACsALAAvADAAMAAwADMAMwA0ADQANAAzADEAMQAyADEAMQAvAC4ALQArACkAJAAg
AB4AGwAZABgAFgAUABMAEAANAAwACgAIAAYABAAGAAQAAwACAP/////+//3//P/6//j/
9v/y//L/9P/0//X/9//5//z/+//6//n/+P/3//b/9f/0//b/9v/2//b/9//3//f/+P/3
//f/9v/3//f/9//3//f/+f/5//n/+f/5//n/+v/6//j/+P/4//n/9//4//j/+P/6//r/
+v/6//3//f/9//3//P/8//3//f/6//r/+v/6//r/+v/6//r/+v/6//r/+v/8//v/+//8
//z//f/8//v/+P/1//L/8f/z//X/9//4//b/9f/1//P/8f/x//H/8f/0//T/9f/1//P/
8v/y//L/8f/w//D/7//v//D/8P/w/+//7//w//D/8P/w/+//7f/q/+n/5//n/+n/7f/u
/+//7//v/+//7//s/+z/7P/s/+3/7f/t/+v/7P/r/+v/6//s/+z/7P/t/+v/6v/p/+n/
6v/q/+v/7P/q/+r/6v/p/+r/6v/q/+v/6v/q/+r/6f/r/+r/6v/p/+v/6v/o/+j/6P/o
/+r/6v/q/+r/6v/q/+r/6v/o/+j/6P/o/+r/6v/q/+r/6f/o/+f/5v/o/+j/6P/o/+j/
6P/o/+j/5v/m/+b/5v/k/+T/5P/k/+b/5v/m/+b/6P/o/+j/6P/n/+b/5f/k/+L/4v/i
/+L/5P/k/+T/5P/k/+T/5P/k/+b/5v/m/+b/5P/k/+T/5P/k/+T/5P/k/+H/4P/f/97/
4P/g/+D/4P/i/+T/5v/o/+f/6P/o/+r/5//m/+X/5P/n/+f/6P/o/+j/6v/r/+v/6//t
/+7/7v/w//L/8//0//L/8f/w/+//7//v/+//7//w//H/8f/w/+v/6//q/+r/6P/o/+f/
5v/k/+L/3//c/9z/2v/Y/9j/2f/Z/9r/2//Z/9r/2//b/9j/2P/Y/9n/2v/a/9r/2v/a
/9n/2f/Z/9n/2f/a/9r/2v/a/9n/2P/X/9f/1f/S/9D/1P/Z/+D/7P/8/w0AHAAwAEkA
cQCdAMIA6gARATUBUAFaAT0B7wCVAE8AIwACAOX/0f/A/7D/q/+o/6X/p/+r/7D/tf+3
/7j/t/+3/7v/wP/F/8b/yf/L/83/z//S/9T/1v/X/9j/2f/X/9f/1f/W/9b/1//Z/9n/
2f/Y/w==
         </WaveFormData>
      </LeadData>
   </Waveform>
</RestingECG>
