# Supplementary material for: Detection of Left Atrial Enlargement Using a Convolutional Neural Network-Enabled Electrocardiogram
Source: Front Cardiovasc Med. 2020 Dec 17;7:609976. doi: 10.3389/fcvm.2020.609976 (PMC7773668; doi:10.3389/fcvm.2020.609976)
Supplement: Supplementary file 5 [file Data_Sheet_5.ZIP › normal4/1802036349_7841_00000008.XML]

<?xml version="1.0" encoding="Windows-1252"?>
<!DOCTYPE RestingECG SYSTEM "restecg.dtd">
<RestingECG>
   <PatientDemographics>
      <PatientID>1802036349</PatientID>
      <PatientAge>67</PatientAge>
      <AgeUnits>Years</AgeUnits>
      <Gender>Female</Gender>
      <PatientLastName>chensuxia</PatientLastName>
   </PatientDemographics>
   <TestDemographics>
      <DataType>Resting</DataType>
      <Site>1</Site>
      <AcquisitionDevice>MAC55</AcquisitionDevice>
      <Status>Unconfirmed</Status>
      <Priority>Normal</Priority>
      <AcquisitionTime>09:09:12</AcquisitionTime>
      <AcquisitionDate>08-19-2017</AcquisitionDate>
      <CartNumber>1</CartNumber>
      <AcquisitionSoftwareVersion>009C</AcquisitionSoftwareVersion>
      <XMLSourceVersion>MAC5000 v1.0</XMLSourceVersion>
   </TestDemographics>
   <RestingECGMeasurements>
      <VentricularRate>61</VentricularRate>
      <AtrialRate>61</AtrialRate>
      <PRInterval>208</PRInterval>
      <QRSDuration>78</QRSDuration>
      <QTInterval>454</QTInterval>
      <QTCorrected>457</QTCorrected>
      <PAxis>28</PAxis>
      <RAxis>41</RAxis>
      <TAxis>55</TAxis>
      <QRSCount>11</QRSCount>
      <QOnset>212</QOnset>
      <QOffset>251</QOffset>
      <POnset>108</POnset>
      <POffset>167</POffset>
      <TOffset>439</TOffset>
      <ECGSampleBase>500</ECGSampleBase>
      <ECGSampleExponent>0</ECGSampleExponent>
   </RestingECGMeasurements>
   <Diagnosis>
      <Modality>Resting</Modality>
         <StatementCount>2</StatementCount>
         <LabelText>12SL ��ϳ���</LabelText>
      <DiagnosisStatement>
         <StmtFlag>ENDSLINE</StmtFlag>
         <StmtText>�������</StmtText>
      </DiagnosisStatement>
      <DiagnosisStatement>
         <StmtFlag>ENDSLINE</StmtFlag>
         <StmtText>���� ECG</StmtText>
      </DiagnosisStatement>
   </Diagnosis>
   <Waveform>
      <WaveformType>Rhythm</WaveformType>
      <WaveformStartTime>0</WaveformStartTime>
      <NumberofLeads>8</NumberofLeads>
      <SampleType>CONTINUOUS_SAMPLES</SampleType>
      <SampleBase>500</SampleBase>
      <SampleExponent>0</SampleExponent>
      <HighPassFilter>16</HighPassFilter>
      <LowPassFilter>150</LowPassFilter>
      <ACFilter>NONE</ACFilter>
      <LeadData>
         <LeadByteCountTotal>10000</LeadByteCountTotal>
         <LeadTimeOffset>0</LeadTimeOffset>
         <LeadSampleCountTotal>5000</LeadSampleCountTotal>
         <LeadAmplitudeUnitsPerBit>4.88</LeadAmplitudeUnitsPerBit>
         <LeadAmplitudeUnits>��V</LeadAmplitudeUnits>
         <LeadHighLimit>2147483647</LeadHighLimit>
         <LeadLowLimit>268435456</LeadLowLimit>
         <LeadID>I</LeadID>
         <LeadOffsetFirstSample>0</LeadOffsetFirstSample>
         <FirstSampleBaseline>0</FirstSampleBaseline>
         <LeadSampleSize>2</LeadSampleSize>
         <LeadOff>FALSE</LeadOff>
         <BaselineSway>FALSE</BaselineSway>
         <ExcessiveACNoise>FALSE</ExcessiveACNoise>
         <MuscleNoise>FALSE</MuscleNoise>
         <LeadDataCRC32>3503295721</LeadDataCRC32>
         <WaveFormData>
+f/5//n/+f/2//T/9P/0//b/+v/6//z/AQAHAA4AFwAlADEARABcAHEAfAB/AIMAiQCE
AG8AVAA6ACAABgDv/9n/yf/H/9H/3P/l//H/+f/5//n//f/7//j/+f/4//b/9v/2//b/
9v/2//X/9f/3//f/9//3//X/9f/1//X/9f/1//X/9f/0//T/9P/0//b/9//3//f/9//3
//f/9//0//T/9P/1//b/9//4//r/+f/4//b/9f/1//b/9v/2//b/9v/2//b/+P/4//j/
+f/5//n/9//5//n/+f/5//n/+f/5//n/+f/3//f/9//3//n/+v/8//3//P/6//n/+P/6
//r/+v/7//3//v/+//7//f/9//3//f/7//3//v/+//7///8BAAIAAAAAAAAAAgAAAAAA
AAACAAIAAwADAAMABQAFAAUABgAFAAUABQAGAAYABgAGAAgACAAIAAoACgAIAAgACgAK
AAoACgAMAAwADQAOABAAEQAQABAADwAOAA0ADQANAAwACwAKAAoACgAMAAsACwAKAAkA
CAAGAAYABgAFAAUABgAEAAIAAgACAP7//f/9//3/AAAAAP///////////v/+//3//f/9
//7//f/9//z//P/8//z//P/8//z//P/8//v/+//7//v/+//7//v/+//7//z//P/7//v/
+//7//v/+//7//v/+//8//7//v/8//z/+v/6//r//P/9//7//v////z/+//6//j/+v/7
//v//P/+//3//f/9//z/+//7//r/+//8//3//v/+//7//f/9//3//f/9//7//v/9//3/
/f/7//r/+v/7///////9//z/+v/6//r/+//7//z//P/7//3//f/8//v/+//8//z//P/+
//7//v/+//z/+//7//r/+v/7//z//P/7//v/+//7//r/+f/5//v/+//7//v/+//7//r/
+v/7//3//f/7//v/+v/6//r/+f/7//z//P/8//z//P/8//3/+//5//n/+v/8//z//f/9
///////+//7//P/8//3//f/8//z//v/8//z//v/+//7//v8AAAAAAAAAAP7//v/+//7/
//8AAAEAAgAGAAgACgAMAAoACgAKAAoACgAKAAoACgAMAAsACQAHAAUABQAEAAQABwAH
AAYABgAHAAcABQAEAAUABAADAAEA/v/7//n/+P/3//X/9P/z//X/9f/1//X/8//z//P/
8//z//T/9P/0//b/9v/2//b/9v/2//b/9v/4//f/9//3//b/9//2//X/9//3//b/9v/0
//T/9P/0//T/9P/1//X/9//3//b/9v/2//b/9v/4//b/9P/5/wUADAAXACcAOwBQAGYA
cwB6AIEAiwCRAIwAdwBcAEIAKAAQAPP/2f/P/9P/4f/u//H/9f/7//3/+f/5//n/+P/3
//b/9P/0//T/9P/2//b/9f/1//P/8//z//P/8f/x//H/8f/z//P/8//z//T/9P/0//T/
8v/z//P/8//z//P/8//z//L/8v/y//P/9f/1//X/9v/0//T/8//z//X/9v/2//b/9P/0
//T/9P/0//T/9P/1//f/9//1//f/9f/1//X/9f/3//f/9//3//n/+f/5//n/+f/4//j/
9//3//b/9v/2//b/9v/2//f/+f/6//r/+v/9//3//f/9//n/+//8//z/+//7//z//P/7
//r/+f/6//v//P/9/wAA//////7//f////////8AAAMAAwADAAQAAgACAAIABAAEAAQA
BgAGAAQABAAGAAYACAAIAAoACgAMAAwADQANAAwADAALAAoACQAJAAkACAAJAAgACAAI
AAoACQAJAAgABwAGAAQABAADAAEAAAAAAAEAAAABAAIAAAD////////+//7//f/9//7/
/////wAA/f/9//3//v///////v/+//z//P/8//z//v/+//7//f////////////3//f/9
//3/AAAAAP/////9//3//f/9//3//f/9//7//v/+//z//P/8//z//P/+//z//P/7//v/
/f/9//3//P/8//3//f/+//7//f/9//3//f/9//7//v/+//7//v/+//7//v/9//3//f/9
//3//v/+//3//f/9//3//P/8//3//f/9//v/+v/8//z//P/9////AAAAAP///f/9//z/
+//5//r/+v/6//7//v/+//7//v/9//3//P/8//3//v/+/////////////f/7//r/+//8
//3//v////7//P/7//v/+//7//n/+f/8//z//P/7//v//P/8//z//P/8//z//f////3/
/f/+//z//P/9//3/+//7//r/+v/6//r/+//7//7//v/+//r//P/+//7//v/+////AAAB
AAIABAAEAAQABAACAAIAAgACAAQABgAIAAoADAAMAAwADAAOAA4ADgAOAA4ADgANAAsA
CQAJAAkACAAGAAcABwAGAAgACQAJAAcABQADAAEA//////z/+f/3//j/+P/3//f/9//3
//f/9//1//X/9f/1//X/9f/2//b/9v/2//b/9v/2//b/9v/2//b/9v/1//X/9//3//n/
+f/4//f/9v/0//b/9v/2//b/+P/4//j/+f/5//n/+f/4//j/+P/0//b/+P/6//z/AwAL
ABYAJQA1AEsAYABwAHsAhACNAJcAmQCKAG8AVAA6AB4AAgDp/9X/0f/d/+v/8P/1////
AwD9//3////9//r/+//6//r/+v/6//r/+v/6//n/+f/4//f/9v/1//f/9//3//f/9//3
//f/9//2//b/9v/2//j/+f/5//n/9//3//f/9//1//T/8//z//T/9f/2//j/9v/2//X/
9f/3//j/+P/4//j/+P/4//j/+P/4//j/+f/5//n/9//5//f/9//3//f/+f/5//n/+f/5
//n/+f/5//z//P/9//3//f/8//z//P/7//r/+f/5//n/+v/6//r/+f/5//n/+f/4//v/
/f/+//3//f/+//7//P/8//z//v/+//7//v8AAP7/////////AAABAAIABAAFAAUABQAG
AAQABAAEAAYABgAGAAgACAAIAAgACgAKAAoACgAMAAwACwAKAAoACQALAAwADAAMAAsA
CwALAAoACQAIAAgACAAIAAcABwAGAAUABAACAAIAAAD/////AAACAAAAAAAAAP7//f/9
//3//v/+//3//f///////v/+//v/+//7//z//f/9//z//P/8//z//P/8//z//P/8//v/
+//7//v/+//7//v/+//7//z//P/7//v/+f/5//n/+f/7//v/+//8//7//v/8//z/+v/6
//r//P/8//z/+//7//n/+f/5//j/+v/7//v//P/8//v/+//7//n/+f/6//r/+v/6//r/
+v/8//z/+//7//v/+//7//z//P/7//v/+//9//z//P/9//3//f/7//r/+P/4//j/+f/5
//r/+v/5//v/+//6//n/9//4//j/+P/4//j/+P/4//n/+f/6//r//P/9//7//v/7//v/
+//7//n/9//2//f/+f/5//n/+f/7//r/+v/7//v/+//5//n/+P/4//j/9//3//j/+P/4
//r/+v/6//v/+f/3//f/+P/6//r/+//7//n/+f/4//j/+f/6//z//f8AAAIAAAACAAIA
AQAAAP///v8BAAIAAwAEAAUABgAHAAgACQAKAAsADAAMAAwADAAMAAkABwAFAAUABQAE
AAQABQADAAIAAgADAAMAAQAAAP////////7//P/4//X/8//y//P/8//z//P/9f/1//X/
9f/z//P/8//z//b/9v/2//b/9P/0//T/9P/0//T/9P/0//P/8//z//P/8//z//P/8//1
//T/9P/0//T/9P/0//T/9P/1//X/9f/1//T/9P/0//T/9P/y//b//P/9/wEACAARAB0A
MwBIAFwAcQB+AIMAhwCPAIgAbwBUADwAIgAIAO//0//B/8P/z//a/+P/7f/z//X/8//z
//f/+v/7//j/9v/2//b/9v/2//b/9f/1//X/9f/1//X/9//3//f/9//1//X/9f/1//T/
9P/0//T/9v/3//f/9//3//f/9//3//b/9v/2//f/9//3//f/+P/2//b/9f/1//f/+P/4
//j/9v/2//b/9v/2//b/9v/3//n/+f/3//n/9//3//f/9//3//f/9//3//n/+f/5//n/
+P/4//n/+f/7//r/+v/6//j/+P/4//n/+//8//z//P/7//v/+//7//v//f/+//7//f/9
//7//v/9//z/+//8//3//v///wIAAgADAAMAAwADAAMAAwAEAAMAAwADAAQABAAEAAQA
BgAGAAYACAAIAAoACgAMAAwADAAMAA4ADgANAAwADAALAA0ADgAOAA4ADQANAA0ADAAL
AAoACgAKAAoACQAJAAgABwAGAAQABAAEAAMAAwAEAAIAAAAAAAAA/v/9//3//f/+//7/
/f/9//v/+//6//r/+f/5//n/+v/9//3//P/8//r/+v/6//r//P/8//z/+//7//v/+//7
//n/+f/5//n/+//8//z//f/7//v/+//7//v/+//7//z/+//6//f/9v/5//r/+//+//z/
/P/7//v/+//7//v/+v/6//v/+//8//7//f/9//3//f/9//7//v/+//7//v/+//7//v/9
//3//f/9//3//v/+//3//f/9/////v/+//////////3//P/6//r/+v/7//3//v/+//3/
/f/9//z/+//7//z//P/8/wAAAAAAAAAA/f/7//r/+P/5//v//f/+//v/+//7//v//P/7
//v//f/7//v/+//7//v/+v/6//v//f/9//v/+//8//z//P/7//n/+v/6//r/+v/6//r/
+//7//n/+f/6//z//P/9//3/+//7//r/+v/8//z//f/9//z//v/+/wAAAAD///7//f/8
////AAABAAIABAAEAAQABAAFAAYABwAIAAkACgALAAwADAAMAAwADAAPABAAEQARAA4A
CwAKAAkACAAIAAkACQAKAAoACwALAAcABgAFAAQABQADAAAA/f/6//j/9//1//f/9//3
//f/+f/5//n/+f/3//f/9//4//b/9v/2//b/+P/4//j/+P/3//b/9f/z//b/9//4//v/
+f/5//n/+f/2//b/9v/2//b/9v/2//b/9//3//f/9//6//r/+v/6//j/9v/4//r/AQAL
ABQAHQAvAEMAVABoAH0AggCDAI8AlwCQAH0AZABIACwAEAD1/9//0//X/+X/8v/7//3/
//////3//f8BAAIA///6//r/+v/6//r/+v/6//n/+f/5//n/+f/5//f/9//3//f/+f/5
//n/+f/4//j/+P/4//j/+f/5//n/+f/5//n/+f/6//r/+v/7//n/+f/5//r/+P/4//f/
9//4//r/+//8//z//P/8//z//P/8//z//f/7//v/+f/7//3//f/9//3//P/7//r/+f/7
//v/+//7//z//P/9//3////+//7//v/9//z/+//7//v//P/8//z//f/9//3//f/9////
AAAAAP////8AAAAAAAAAAAAAAgAEAAQABAAGAAQABQAFAAUAAwADAAMABAAHAAcABwAI
AAgACAAIAAoABgAGAAgACAAIAAgACgAKAAoACgAMAAwADgAOAA8ADwANAA4ADgAOAA8A
DwAPAA4ADwAOAA4ADgALAAkACAAGAAgACAAHAAgABwAFAAQABAAGAAQABAAEAAQAAwAD
AAMAAwACAAAA//8BAAEAAAAAAP///////wAA//////7//v8AAAAAAAAAAAAAAAAAAP//
///////////9//3//f/9//7//v/9//3////////////9//3//f/+/wAAAAD+//7//P/8
//z//v8AAAAA//////////////7/+//7//r/+v/9//3//v////3//f/+//7//P/8//z/
/P/9//7//v////3//f/9//7/AAD///////8BAAAAAAABAAIAAQD+//z//v/+//7////+
//7//f/7//z//f/9//3//f/+//7//v8AAAAAAAAAAAAA//////7//P/9//7//v//////
//////z/+//7//3///////////////7//v////7//f/6//n//P/8//z/+//7//z//P/8
//7//v/+///////9//3//v/9//z//P/7//v/+//6//r//P/8//3//f/8//z//v/+//z/
/P/8//z//P/+//7//v/+////AAABAAIAAgACAAIAAgAFAAYABwAIAAoACgAKAAoACgAK
AAoACgALAAwADQAOAA4ADQALAAkACAAHAAUABAAIAAkACQAKAAoACQAGAAQAAwACAAEA
///8//n/9//2//T/8//z//P/8//z//P/8//1//X/9f/1//f/+P/4//j/9f/0//P/8v/z
//T/9f/2//T/8//z//P/9f/3//f/9//3//f/9v/2//T/9P/0//T/9v/2//f/9//5//n/
+P/4//b/9P/0//r//P/4//v/AwAKABMAJwA/AFQAagB9AIoAkwCZAJ0AlgCBAGQASgAw
ABYA+f/d/83/zf/b/+j/8f/5//3////9//3//f/8//v/+v/4//j/+P/4//j/+P/3//f/
+f/5//n/+f/5//n/+f/5//j/9//2//X/9v/2//b/9v/2//f/9//3//b/9f/0//P/8//0
//X/9//3//f/9//4//j/+P/3//f/9//4//j/+P/4//j/+P/4//j/+P/4//n/+f/5//f/
+f/5//n/+f/5//n/+f/5//n/+f/5//n/+f/4//j/+f/5//v/+v/6//r/+v/6//r/+//7
//z//P/8//z/+//6//n/+f/7//z//P/7//v//P/8//z//P/8//7//v/+//7/AAD+////
/////wEAAQABAAIAAwADAAMABAACAAIAAgAEAAMABAAHAAgABwAGAAcABgAIAAgACgAK
AAgACAAJAAkACwAMAAwADAALAAsACwAKAAgABgAFAAQABwAHAAgACAAFAAQAAgACAAQA
AwADAAQAAgAAAAAAAAD+//3//f/9/wAAAAD//////f/9//z//P/9//3//f/+///////+
//7//f/8//v/+v/7//z//f/9//3//f/9//3//f/9//3//f/8//z/+//7//n/+f/5//n/
/P/9//7/AAD+//7//P/8//z//P/8//7//P/8//v/+//9//3//f/8//z//f/9//7//P/7
//v/+//8//3///8AAP3//P/7//r/+v/6//n/+f/7//v/+//8//z/+//7//v/+f/4//j/
+f/9//3/+//6//r/+v/6//v/+f/6//r/+f/5//n/+P/3//X/9v/2//b/+v/6//r/+v/5
//f/9v/0//X/9//5//r/9//3//f/9//3//f/+P/7//n/+f/5//n/+f/4//j/+f/5//n/
9//3//j/+P/4//f/9//4//j/+P/6//r/+v/7//n/9//3//j/+v/6//v/+//7//v/+v/6
//z//P/9//3//v/+//7//P/6//v//P/9//7/AQAEAAcACgAJAAgABwAGAAgACAAIAAgA
CgAKAAoACQAFAAMAAwADAAQABAAFAAUABAAEAAUABQADAAIAAQAAAAEA///8//n/9//2
//b/9f/z//P/8//z//P/8//z//P/9P/1//b/+P/2//b/9v/2//T/9P/0//T/9P/0//T/
8//x//H/8f/z//X/9f/1//X/9v/2//b/9v/0//T/9P/0//f/9//3//f/+P/2//T/9P/2
//r//P/4//n/BwASABsAKQA9AFAAagB9AIIAgQCLAJMAhgBrAFQAPgAiAAQA6f/T/8X/
y//X/+L/7f/z//X/+f/5//n/+//8//v/+v/5//j/9//2//j/+P/3//f/9f/1//X/9f/3
//f/9//3//X/9f/1//X/9v/2//b/9v/0//X/9f/1//f/9//3//f/9v/2//b/9//3//f/
9//4//b/9v/1//X/9//4//j/+P/2//b/9v/2//b/9v/2//f/9//3//X/9//3//f/9//3
//n/+f/5//n/+f/5//n/+f/6//r/+//7//n/+P/4//j/+f/6//v//f/7//z//P/8//v/
+//7//v/+v/9////AAD/////AAAAAP7//v/+/wAAAgACAAIABAACAAMAAwADAAMAAwAD
AAQABQAFAAUABgAHAAgACQAMAAkACAAJAAgACAAIAAoACgAMAAwADgAOAA4ADgAPAA8A
DQAOAA4ADgAOAA8AEAAQAA4ADAALAAoADAALAAsACgAJAAgABgAGAAYABQAFAAYABgAE
AAQABAACAAEAAQABAAIAAgABAAEAAQABAAAAAAD9//3//f/+/wAAAQABAAIAAQAAAP//
/v8AAAAAAAD///7//f/8//v//P/9//7///8AAAAA//////3//f/9//3/////////AAAA
AAAA/v/+//7//v/+/wAAAgACAAEAAQAAAP///v/8//7//////wAAAAD/////////////
AAAAAAAAAAAAAAAA/v/+//3//f////////8AAP///f/8//v/+//6//r/+/8AAAEAAAAA
AP7//v/+//////8AAAAA/////////v/9//v//P/8//z//P/8//z//P/8//v/+//6//z/
/f/+//7/+//7//v/+//6//n/+f/7//3//f/9//3/+//6//r/+//9//3/+//7//z//P/8
//v//f/+//7//v/8//z//P/9//v/+f/5//r//P/8//3//f/9//3//P/8//v/+v/6//n/
/P/8//z//P/8//z//P/8//z//f/+////AAAAAAAAAAAAAAEAAgADAAQABwAIAAkACgAK
AAoACgAKAAsADAANAA4ADgAOAA0ACwAJAAkACQAIAAgACQAJAAgACAAJAAkABwAGAAUA
BAADAAEA/v/7//n/+P/4//f/9//1//X/9f/1//T/8//y//H/8v/z//X/9v/2//b/9v/2
//j/+P/4//j/9v/2//X/9f/1//X/9//3//f/9//3//b/9v/2//b/9v/4//j/+P/5//n/
+f/5//j/+P/2//b/+v/6//j/+v8BAAsAFAAhADUASQBeAHIAfQCCAI0AlwCXAIoAcwBa
ADwAIgAGAOv/1//T/9n/5//0//v///8DAAMA/f/9/////P/5//r/+v/6//r/+v/6//r/
+f/5//f/9//3//f/+f/5//n/+f/5//n/+f/5//b/9v/2//b/9v/3//f/9//3//f/9//3
//j/+P/4//n/+P/3//b/9v/4//j/9//3//f/+P/4//j/9v/2//b/9v/4//j/+P/5//n/
+f/3//n/+f/5//n/+f/3//f/9//3//n/+f/5//n/+v/6//v/+//7//r/+v/6//r/+v/6
//v/+//8//z//P/7//v/+//7//v//f/+//7/+//7//z//P/+//7//v8AAAAAAAAAAAIA
AAABAAEAAQAEAAUABgAIAAcABwAHAAgABgAGAAYACAAGAAYACAAIAAgACAAKAAoACgAK
AAwADAAKAAoACwALAAwADgAPABAADQANAA0ADAALAAoACgAKAAgABwAHAAYABwAGAAQA
BAAEAAMAAwAEAAQAAgACAAIAAAD///////8CAAIAAQABAAEAAQAAAAAA////////AAAB
AAEAAAAAAP7//v/+//7/AAAAAAAA//8BAAEAAQABAP//////////AAAAAP/////9//3/
/f/9/////////wAAAgACAAAAAAD///7//f/+/wAAAAD//////////////v/+//////8A
AP7//f/9//3//////wAAAAAAAAAAAAAAAP7//v/9//3/////////AAAAAP///////wEA
AAAAAAEAAQABAP///v/+//7//v////3//v/+//3///////7//f///wAAAAAAAAAAAAAA
AAAA/v/9//3//P/+////AAAAAP3//f/9//3//v/9//3//////////////wEAAAAAAAEA
//////3//f/+//7//v/9//3//v/+//7//v/+//7////9//v/+//8//7//v//////////
//7//v/+//7//////wAA/v8AAAAA/v8AAAAAAAAAAAEAAgADAAQABAAEAAQABAAHAAgA
CQAKAA0ADgAPABAAEAAQABAAEAASABIAEgASABEAEAAPAA0ADAALAAwADQAMAAwADQAN
AAkACAAIAAcABgAGAAYABgADAAEA/v/7//n/+P/4//f/9//3//f/9//5//n/+f/5//n/
+f/5//r/+P/4//j/+P/6//r/+v/6//j/+P/4//f/9//3//f/+f/7//v/+//7//j/+P/4
//j/+v/6//r/+v/7//v/+//7//j/+P/6//z//v/8//z//v///wUAEgAjADUASwBiAHgA
hQCOAJUAmwCfAJQAeQBiAEgAJgAGAOv/0//J/9H/3//q//X///8FAAMA/////////v/7
//z//P/8//z//P/6//r/+f/5//n/+f/5//n/+f/5//n/+f/5//n/+f/5//r/+v/6//r/
+v/7//v/+//9//3//f/9//v/+v/5//n/+v/7//z//v/+//7//f/9//r/+v/5//j/+v/6
//r/+v/8//z//P/9//v/+//5//v//f/9//3//f/9//3//f/9//v/+//7//v//v/+////
//////7//v/+/wAAAAAAAAEAAAAAAP///v8BAAEAAQABAP//AQACAAIA/////wAAAAAC
AAIAAgAEAAIAAgACAAQABgAHAAcABwAFAAUABQAGAAkACQAJAAoADAAMAAwADgAKAAoA
DAAMAAoACgAMAAwADgAOABAAEAAOAA4ADwAPABAAEgATABQAEgARABAADgAPAA4ADgAO
AAwACwALAAoACQAIAAYABgAGAAUABQAGAAYABAAEAAQAAwADAAQABQAEAAQAAwADAAEA
AQAAAAAA////////AAABAAEAAAAAAAIAAgACAAIABAAEAAQAAwAAAP///v/9////////
/////v/+//3//f/+////AAABAAAA///+//7//v/+//z//P/+//7//v8AAAAAAAD/////
AQABAAEAAAD+//////8AAP7//f/9//3//v///wEAAgAAAAAAAAAAAP7//v/9//3/////
////AAACAAEAAQABAAEAAAAAAAEAAwADAAEAAAAAAAAAAAABAAEAAgACAAEAAQABAAAA
/////wAAAAAAAAAAAAAAAAAAAgABAAEAAAACAAMABAAEAAIAAQAAAP//AAD/////AQD/
/////////wEAAAAAAAEAAwADAAEAAQABAAAA///9////AAAAAAAA/v/+//7///////3/
/f/+/wAAAAABAAEA//////7//v8BAAIABAAFAAYABgACAAIABAAFAAYABwAIAAkACgAL
AAwADgAOAA4ADgAPABAAEQASABAAEAAQABAADwANAAsACwAMAAwADQAPAA4ADAALAAsA
CwAJAAgABwAGAAUAAwAAAP3/+//6//r/+//7//v/+//5//n/+f/5//v/+//7//v/+v/6
//r/+v/6//r/+v/6//r/+v/6//r/+//7//v/+//9//3//f/9//z/+v/5//j/+f/6//v/
/P/6//v/+//7//v/+v/6//r//P/8//7//v/8////CwAaACcANwBNAGQAeACHAI4AjwCV
AJkAigBvAFgAPAAeAAIA5//R/8n/0f/f/+z/+f//////AQADAAEAAQACAP3//P/9//7/
//8AAAAAAAD//////f/9//3//f/9//3//f/9//3//f/9//3//P/8//z//P/8//3//f/9
/////////////P/8//z//f/9//3//f/+/wAAAAD//////f/+//7//v8AAAAAAAAAAP7/
/v/+//////////3///8AAAEAAgADAAMAAwADAAMAAgABAAAA///+//7//////wEAAAAA
AAAAAwAEAAUABwAEAAQAAwACAAUABQAFAAUAAQADAAQABAAFAAUABgAGAAgACAAIAAoA
CAAIAAgACgAKAAsACwALAAsACwALAAwADQANAA0ADgAQABAAEAASAA4ADgAQABAAEgAS
ABQAFAAUABQAFgAWABYAFgAXABcAGQAaABoAGgAXABcAFwAWABcAFgAWABYAFAATABMA
EgARABAADgAOAAwACwALAAwADAAKAAoACgAKAAkACQAJAAkACAAGAAUABQAFAAQABAAG
AAcACAAKAAkABwAEAAIAAwAEAAUABgAGAAYABgAFAAUABQAFAAUABwAHAAcABwAHAAYA
BAADAAUABQAFAAUABgAHAAgACgAJAAgABQAEAAYABgAGAAgABgAGAAUABQAFAAUABQAE
AAQABQAFAAYABgAFAAUABQAFAAUABgAGAAYABgAGAAYACAAIAAcABwAJAAkACQAKAAkA
BwAGAAUABgAGAAcACQAJAAkABwAGAAgACAAIAAkABwAIAAgABwAHAAcABgAFAAYACAAJ
AAoACQAIAAcABgAIAAcABwAGAAYABwAIAAgABwAHAAcABwAIAAcABwAJAAgABwAGAAUA
BgAGAAcACQAJAAkABwAHAAYABgAGAAUABwAIAAgACAAIAAgACAAJAAsACQAJAAoACAAI
AAkACQAHAAcABgAGAAgACAAJAAkACgAIAAgACgAKAAoACgAKAAoADAAMAAwADAAOAA4A
DgAOABAAEAAQABAAEQASABMAFAAWABYAFgAWABcAGAAZABoAGgAaABoAGgAaABkAGAAZ
ABcAFgAWABcAGQAYABgAGQAXABUAFAATABIAEQAPAAwACwAJAAgACAAFAAUABQAFAAUA
BQAFAAUABQAFAAUABQAEAAQABAAEAAYABgAGAAYABgAGAAYABgAFAAUABQAFAAkACQAJ
AAkABwAGAAYABgAIAAgACAAIAAYABwAHAAcACQAIAAgACAAKAAgABgAGAAwAEQAXACIA
LwA7AE8AZAB4AIUAkgCZAKEArQCoAJEAdgBeAEAAIgAJAO//4//n//f/BgANAA8ADwAP
AA8ADQALAAwADwAOAA0ADAALAAoACgAKAAkACQALAAsACwALAAkACQAJAAkACwALAAsA
CwAKAAoACgAKAAkACQAIAAcACQAJAAkACQAKAAoACgALAAsACwALAAwADAAMAAsACwAL
AAwADAAMAAwADAAMAAwACgAKAAoACwALAAsACQALAA0ADQANAA0ACwALAAsACwANAA0A
DQAPAA==
         </WaveFormData>
      </LeadData>
      <LeadData>
         <LeadByteCountTotal>10000</LeadByteCountTotal>
         <LeadTimeOffset>0</LeadTimeOffset>
         <LeadSampleCountTotal>5000</LeadSampleCountTotal>
         <LeadAmplitudeUnitsPerBit>4.88</LeadAmplitudeUnitsPerBit>
         <LeadAmplitudeUnits>��V</LeadAmplitudeUnits>
         <LeadHighLimit>2147483647</LeadHighLimit>
         <LeadLowLimit>268435456</LeadLowLimit>
         <LeadID>II</LeadID>
         <LeadOffsetFirstSample>0</LeadOffsetFirstSample>
         <FirstSampleBaseline>0</FirstSampleBaseline>
         <LeadSampleSize>2</LeadSampleSize>
         <LeadOff>FALSE</LeadOff>
         <BaselineSway>FALSE</BaselineSway>
         <ExcessiveACNoise>FALSE</ExcessiveACNoise>
         <MuscleNoise>FALSE</MuscleNoise>
         <LeadDataCRC32>3879937295</LeadDataCRC32>
         <WaveFormData>
8//1//X/9f/0//H/8P/w//D/7//w//f//f////7/AQAGABIAJAA7AFQAbQCEAJsAqwCq
AIsAVwAvAB8AFgANAAIA9f/r/+3/8v/1//j/+v/5//7/AgD///z//f/6//b/9f/1//T/
9v/3//f/9f/2//b/9v/3//X/8//y//H/8//z//L/8f/w//D/8f/x//T/9P/0//T/8v/y
//H/8f/v/+//8P/y//P/9P/1//b/9f/z//L/8f/z//T/9P/0//b/9f/0//T/8v/y//X/
9f/3//f/9f/1//P/9P/0//T/9P/1//X/9f/x//H/8f/y//X/9v/2//b/9//3//b/9f/1
//X/9f/1//n/+v/7//v/+f/4//j/+P/2//f/+f/5//z//f///wAA/f/+//3//v///wAA
AQACAAIAAgACAAMAAwADAAUACAAKAAoACQAJAAoACgALAA0AEAAQABIAEgASABMAFQAV
ABMAFQAYABoAHQAeAB8AIAAeAB0AHAAcAB0AHQAdAB0AHAAZABkAGAAXABYAFQAVABYA
EwARAA0ACwAJAAgACAAIAAcABgAFAAMAAAD//////////wAAAAD//wAA//////7//P/7
//v//f/9//z/+//9//3//f/8//r/+v/6//r//f/9//3/+//5//r/+v/6//v/+//7//v/
+v/6//r/+v/6//r//P/9/wEA///+//3/+v/6//v//P/9////AAABAP3/+//5//j/+f/5
//v/+//8//3//f/+//3//P/5//r//f/+//7//v/9//z//P/8//r/+v/6//v//f/9//3/
/P/7//n/+P/3//r/+//8//z/+v/5//j/+P/2//j/+f/5//v/+v/4//j/+P/4//j/+f/8
//z//P/7//v/+//4//j/+f/5//j/+P/5//n/+f/5//b/9v/2//f/9//5//n/+f/5//j/
+P/4//j/+P/4//b/+v/6//n/+f/2//b/9v/2//j/+f/7//v/+f/3//f/+P/2//b/+P/4
//n/+v/6//v/9//2//f/+P/3//j//P/7//z//v/+//7//v8AAAAAAAAAAAEAAgADAAQA
BAAEAAQABAAGAAgACgAMAAoACAAGAAQABgAGAAYABgAGAAYABAACAP///f/9//z//v/9
//r//P/8//v/+//7//7//v/8//v/+f/4//T/8//w/+7/7f/s/+//8P/v//D/7//u/+3/
7P/u/+7/7v/u/+//7//v/+//7f/t/+7/7v/v//D/8f/w/+//7//u/+3/7//w//D/8P/w
//D/7v/u/+z/7P/t/+//8P/x//H/8f/y//D/7v/v//D/8f/3////AAADAA4AIAA2AE8A
YgB3AIoAmQChAJYAbwA/AB8AEwAMAAEA9P/r/+3/9f/6//f/9P/2//v//P/6//n/+v/5
//b/8v/x//H/8P/y//P/8//x//P/8v/x//H/7v/t/+3/7f/u/+//7//v/+z/7P/t/+3/
7v/u/+7/7v/u/+7/7f/t/+v/6//s/+7/7//w//H/8v/w/+//7//v//H/8v/y//L/8P/v
/+7/7v/s/+z/7//v//D/8f/w//H/8P/w/+//7v/w//H/8f/x//D/8f/y//T/8v/y//H/
8P/z//P/8v/x/+//7//v/+//8//0//X/9f/2//b/9//4//f/9//4//f/+f/5//r/+v/3
//j/9//4//r//P/+/wAA/v/+//7/////////AQAEAAcACAAIAAkACQAIAAgACQALAAwA
DwAQABAAEQATABMAEwAVABgAGgAcABwAHAAcABwAGwAaABoAGwAbABsAGwAcABkAGQAY
ABcAFgAVABUAFgATABEADQAMAAkABwAGAAgABwAGAAUAAwAAAP/////+//3//f/8//3/
/v/9//3//P/6//n/+f/9//3//P/7//v/+//7//r/+P/4//j/+P/6//v//P/7//r/+v/5
//j/+//7//v/+//8//z//P/8//r/+v/8//3////9//z/+//6//r/+//8//r/+//7//v/
+//7//v//P/8//v//P/7//z//f/9//7//P/8//r//P/9//7//v/+//3//P/8//z/+v/6
//r/+//8//3//v/+//z/+//7//v//f/9//3//P/8//v/+v/6//z//v///////f/8//r/
+v/4//j/+P/5//v//P/9//3//f/9//r/+v/7//v/+v/6//v/+//7//v/+f/4//f/9//4
//v//P/9//z/+v/5//j/+P/4//j/9v/5//r/+v/7//j/+P/4//j/+P/5//v/+//6//n/
+v/8//n/+P/5//j/+v/6//n/+f/2//b/+P/6//v//P/+//v//v/+//7//v/+/wEAAgAD
AAQABwAIAAkACgAHAAYABQAEAAcACAAJAAoACAAIAAgACAAGAAYABgAGAAcACAAJAAgA
AwABAP7//f/+//7//f/6//7//v/9//3//P/8//v/+P/4//f/9//0//H/8f/w//D/8v/y
//L/8P/v/+7/7f/s/+r/7P/s/+z/7//v//D/8f/w/+//7v/u//D/8P/w//D/8P/y//P/
8//w/+//7//u/+//8P/x//D/8P/w//D/8f/z//P/8//y//P/8v/u/+7/8//2//n//f//
/wQADQAaACwAQgBVAGoAfwCQAJ0AnQCEAFUALQAXAA8ACAD///T/8f/3//3/+v/3//r/
/v/9//z//v/9//z/+f/4//X/9f/2//b/+P/5//n/9//2//T/8v/x//P/8//0//X/9f/1
//T/8//y//L/8//z//b/9v/2//b/9f/0//L/8f/t/+3/7v/w//P/9P/1//b/8//x//D/
7//w//L/8//0//T/8//y//L/8P/w//P/8//0//X/9P/1//L/8v/x//D/8//1//b/9//1
//X/9f/2//X/9v/2//b/+f/5//j/9//0//P/8v/x//T/9v/4//n/9//2//b/9v/2//f/
+f/5//n/+f/6//r/+P/6//r//P///wAAAQACAAAAAAAAAAEAAwADAAUACAAMAAwACwAL
AAkACAAIAAkACwAMAA8AEAAQABEAEwATABMAFQAYABoAGAAYABgAGAAXABcAFwAYABsA
GwAbABsAHAAZABkAGAAVABQAEwATABQAEQAPAAsACgAHAAUABAAFAAUABQAFAAEA/v/9
//3/+//7//z//P/9//7//f/9//z/+v/5//n/+//7//r/+f/5//n/+f/4//j/+P/4//j/
+//7//v/+f/3//j/+P/4//v/+//7//v/+P/4//j/+P/4//j/+v/7/////f/8//v/+P/4
//n/+v/8//3//f/9//r/+f/4//j/+f/5//v/+//9//3//P/8//r/+v/4//r/+f/6//r/
+v/7//r/+v/6//r/+v/6//v/+//7//v/+v/6//n/+f/5//v/+//7//r/+P/3//b/9v/2
//j/+f/5//v/+v/4//j/9v/2//b/9//6//r/+v/5//n/+f/2//b/+v/7//v//P/8//v/
+v/5//X/9P/z//P/9P/3//j/+f/7//r/+v/6//j/+P/4//b/+v/6//n/+f/3//b/9f/0
//b/9//5//n/9//1//X/9v/4//j/+v/6//r/+v/5//n/+//8////AgADAAYACAAJAAwA
CgAIAAYABAAGAAYABgAGAAQABAAEAAQABQAGAAcACAAKAAoACgAKAAcABAABAP//////
//7//v/7//j/+v/6//f/9//3//j/+f/4//j/9//1//D/7v/t/+7/7v/u/+7/8P/u/+7/
7v/s/+z/7P/u/+//8P/x//H/8P/v/+7/7f/t/+7/7v/u/+7/7v/s/+7/7f/t/+3/7f/v
//D/8f/y//D/7v/u/+7/8P/x//P/8//z//L/8f/w/+7/7v/r/+7/9//7//n/+v/7/wAA
EAAiADcATgBpAIIAlwCpAKgAiwBbADEAIQAcABMAAgD1/+//7//y//f/+P/4//n/+v/8
////AAD///r/9f/1//b/9v/4//n/+f/3//f/9v/1//X/9f/1//b/9//5//n/+P/3//P/
8v/y//H/9f/2//f/+P/2//b/9f/1//X/9f/2//j/+P/4//j/+P/3//X/9P/z//T/9v/3
//j/9//1//P/8v/0//T/9//3//n/+f/3//f/9v/2//X/9P/1//f/+P/5//f/9//3//j/
9//4//j/+P/6//v/+//7//r/+f/4//f/+//8//3//f/7//r/+v/6//r/+//9//3/////
/wAAAAD7//z/+//8//7/AAACAAQABAAEAAQABQAFAAUABwAKAA4ADgANAA0ADQAMAAwA
DQAPABAAEwAUABQAFQAXABcAFQAXABoAHAAaABoAGgAaAB0AHQAdAB4AIQAhACEAIQAf
ABsAGgAYABkAGAAXABcAFgATABEADQANAAsACgAKAAwACwAKAAkABQACAAEAAQABAAEA
AgACAAAAAAD+//3/+//6//r/+//+//////////3//f/9//z//f/+////AAABAAEAAQD/
//7//v/9//z/AAABAAIAAwAAAAAAAAAAAP7//v8AAAEAAgD///3/+//7//z//v8AAAAA
AQABAAEAAAD///7//v/9//3//////wAAAQABAAIAAAAAAP7/AAABAAIAAgACAAEAAAAA
AAAAAAAAAAAAAQADAAMAAwACAAAA////////AwADAAMAAgABAP///f/8//7/AAABAAEA
///+//z//P/6//r/+v/7//7/AAACAAMAAAD///v/+v/+//////8AAAIAAQAAAP///P/8
//z//f/9//////////3//P/8//z//v/+//7//P8AAAAA//////3//P/7//r//P/9////
///7//n/+f/6//r/+v/8//z//P/8//v/+//6//r//P/+//3/AAACAAMAAgABAAAA///+
/wEABAAHAAoADAAMAAwADAAMAAwADAAMAA4ADgAOAA4ADQAMAAsACgALAAwADQAOAAsA
CAAGAAMAAQAAAAAA///9/wAAAQABAAAA//////7//f/9//z//P/2//X/9f/0//T/9P/0
//T/9P/2//j/+v/4//b/9v/0//b/9v/1//X/9//3//f/9//3//b/9f/0//f/9v/5//v/
+P/3//b/9v/0//T/9P/0//P/9P/1//b/9P/1//T/8//4//n/+v/4//b/8//0//n/AQAF
AAYACQAYACwAPABRAGwAfwCMAJ0ApwCcAHcATQAtAB8AFgALAAAA9//3////BAADAAAA
AAABAAIAAAADAAYAAQD8//n/+f/6//r/+P/5//n/9//6//r/+v/7//j/9//3//f/+v/7
//v/+//4//j/+f/5//j/+P/4//j/+v/6//n/+f/1//X/9v/4//j/+P/4//j/9v/1//X/
9f/3//j/+P/4//n/+f/5//r/+f/4//r/+f/7//v/+f/5//n/+v/6//r/9//3//b/9f/2
//f/+P/6//n/+v/6//r//P/9//3//f/8//v/+v/5//n/+v/7//v//P/8//3//v/8//3/
/////wEAAQACAAIA/v8AAAAAAgAFAAYABwAIAAgACAAIAAkACAAHAAgACgAOAA4ADQAN
AA4ADgAPABEAEQAQABEAEAARABMAFgAXABYAFwAZABoAGwAcAB0AHgAdAB0AHQAeAB8A
HwAfAB8AIQAfACAAIAAdABoAFwAVABcAFQAUABEADwANAAwADAAKAAkACAAHAAYABAAE
AAUAAgABAAEAAAD//wAA/////////v/+//////////7//f/+////AAAAAP///v/9//z/
/v///wAA///9//7//v/+////////////AAAAAAAAAAD///7//////wMAAQAAAP///v/+
////AAAAAAEAAQABAAEAAQABAAIA///9//3/+//9////AAACAAIAAgAAAAIAAAAAAP//
/v8AAAAAAQACAAEAAAD/////AAABAAIAAgACAAEAAQABAAAA///+//z/////////AAD+
//7//f/7//7//v/9//7//P/8//z//f8AAAAAAAD//wAAAQD//wAAAAD///3//P/9//3/
/f/9//z//P/8//3//f////////////7//v/+//v/+v/5//b/+//8//z//f/8//z//P/8
//z//f/////////9//3//v/7//r/+//6//z//P/7//v/+v/6//z//v/7//z//v////7/
/v/+//7//v/+//7//v/+/wEABAAHAAoACAAIAAgACAAJAAoACwAMAA4ADgAOAA4ADQAM
AAsACgALAAwADQAOAA0ADAAJAAYAAwABAAEAAAABAAEA//8CAAEA///+//3/AAAAAP7/
/f/6//j/8//x//H/8P/w//D/8v/y//D/8P/w//D/8P/w//P/9P/1//b/8v/x//D/7//w
//H/8//0//L/8v/y//D/8v/z//P/8//1//b/9v/2//T/9P/y//L/8v/y//P/9f/1//X/
9P/z//D/7v/u//f/+v/5//3/AQD+//3/DAAgADQASQBiAHsAkgChAKcAnAB3AEcAJQAb
ABgADwACAPP/7//z//r/+//8//7/AwAEAAIAAQD+//3/+v/3//f/+P/4//j/+f/5//f/
9//2//X/9f/3//f/+P/5//j/9//1//P/9P/0//X/9f/4//j/+P/4//b/9P/x/+//7//x
//T/+P/2//b/9v/2//b/9f/1//X/9//4//j/+P/2//X/9P/0//b/9v/5//n/+P/3//T/
8//x//L/8v/y//P/9f/2//f/8//z//P/9P/1//b/9v/2//n/+f/4//f/9f/1//X/9f/3
//j/+f/5//f/9v/2//b/9//5//z//f/8//v/+//6//r//P/8//7///8AAAEAAgABAAAA
/////wAAAQAEAAgACAAIAAcABwAIAAgACQALAA4ADgAQABAADwAPABAADwAQABMAFwAa
ABgAGAAYABgAGwAbABsAHAAdAB0AHQAdABsAFwAWABQAFgAWABYAFwAVABEADgAJAAsA
CQAIAAgABgAFAAQAAwD///z/+//7//z//f///wAA/P/8//r/+f/5//j/+P/5//3//f/8
//v/+v/5//j/9v/4//j/+P/4//n/+f/5//f/9//4//j/+P/5//n/+f/5//X/9P/z//L/
9P/2//r//f/+//v/+f/3//f/+P/6//z/+v/7//v/+//6//n/+P/4//r/+//+/////v/9
//v/+v/7//z/+//+//z//P/7//r/9//2//b/9v/3//j/+f/7//v/+//7//r/+f/3//b/
9f/6//v//P/8//v/+f/3//b/9//6//z//f/7//r/+P/4//f/9v/1//X/+f/6//v/+//5
//f/8v/w//X/9//4//r/+P/3//b/9f/2//b/9v/3//f/+f/5//n/9v/0//P/8v/1//b/
9//2//b/9v/1//X/9v/2//b/9v/4//n/+//7//j/9f/0//T/9f/2//n/+v/6//r/+f/5
//r/+v/8//7/AwAEAAYAAwACAAQABAAEAAQACAAKAAwADgAKAAgABgAEAAYABgAGAAYA
CAAIAAgACAAFAAIAAAD9//7//v//////+v/8//z/+//7//v//P/8//z/+//5//j/8v/x
//H/8P/w//D/8P/w/+z/7P/s/+z/7f/u//H/8v/y//L/8f/x//D/7//u/+3/7//w//H/
8v/x/+7/7//v//H/8f/x//L/9P/0//T/9P/w//D/8P/w//P/9f/1//X/9P/x/+7/7v/u
//P/+P/1//f//f/+/wEACgAaAC4ASQBkAHkAigCfAKsAmgBtAEMAKwAhABgADQAAAPH/
6//v//b/+f/4//r//f8AAAAAAQD+//3/+v/1//X/9v/2//j/+f/5//f/9v/0//L/8f/y
//P/9f/3//X/9f/0//P/8v/y//P/8//0//T/9P/0//L/8v/x//H/8v/z//X/+P/2//b/
9v/2//T/8//z//P/9P/2//f/+P/1//P/8f/w//L/8v/1//X/9f/1//P/8//z//T/9P/0
//b/9//3//f/9f/1//X/9v/5//r/+v/6//j/9//1//P/9P/1//b/9//5//r/+//7//r/
+P/3//b/+f/7//7////9//3//v/+//z//v/+/wAAAQACAAMABAAEAAQABAAFAAUABQAH
AAoACgAKAAkACQALAAwADgARABAAEAASABIAEAARABMAEwATABUAGAAaABwAHAAcABwA
GwAbABsAHAAfAB8AHwAfAB0AGQAYABYAFgAWABYAFwAWABMAEQANAAsACQAIAAgACAAH
AAYABQABAP7//f/9//////8AAAAA/v/+//z/+//5//j/+P/5//7//////////P/7//r/
+P/5//r/+//8//z/+//6//f/+f/6//r/+v/9//3//f/9//r/+v/6//r//P/8//7/////
//3//P/7//r/+v/7//z//f///wAAAQD9//v/+f/4//r/+//+//////////7//v/9//z/
+f/6//3//v/+//7//f/8//z//P/+//7//v////7//f/8//r/+P/3//f/9//8//3//v/+
//3/+//5//j/+v/8//3//f/9//z/+v/6//j/+P/4//n//P/8//z/+//5//n/9v/2//r/
+//7//z//P/7//r/+f/2//b/9v/3//j/+//8//3/+v/4//f/9v/5//r/+//6//r/+v/5
//n/+v/6//r/+v/6//v//f/9//r/9//2//b/9//4//v//P/8//z/+//7//n/+P/5//r/
+//8//7//f/8//r/+v/6//r//f8AAAMABgAIAAgACAAIAAgACAAIAAgACQAKAAsADAAJ
AAgABwAGAAcACAAJAAoACQAIAAcABAAEAAMAAQABAAAAAAD///z//v/+//3//f/9//7/
/v/8//v/+f/4//T/8//z//L/8v/y//L/8v/w/+3/7P/r/+r/7f/w//H/8v/w/+//7//v
//H/8f/x//L/9P/0//T/9P/w//L/8//z//X/9f/2//b/9f/0//P/8P/x//L/8//1//f/
9//3//b/8//y//L/9P/3//r//f8BAAEAAgALABoALgBEAFsAcgCFAJYAoQCfAIgAXQAz
ABsAFQAQAAUA+P/x//P/+f/8//3//v8EAAcABAACAAEA/v/7//j/9//3//j/+P/4//n/
+f/3//X/9P/z//P/9P/1//f/+f/3//f/9v/1//T/9P/1//X/9v/2//b/9v/0//T/8//z
//L/8//1//j/9f/0//P/8v/z//P/9P/1//X/9v/2//b/9P/z//L/8v/z//T/+P/5//f/
9//1//X/9f/2//b/9v/0//X/9f/1//P/8//z//T/9//4//j/+P/3//f/9v/1//X/9f/1
//X/+f/6//v/+//5//j/+P/4//r/+//9//3/+//7//z//P/8//7//v8AAAEAAgADAAQA
AwACAAEAAQAFAAcACwAQABAADgALAAkADAAMAA0ADwAQABAAEgASABAAEQATABMAFAAX
ABsAHgAdABwAGwAaABwAHQAeACAAIQAhACEAIQAeABsAGwAaABkAGAAXABcAFAARAA8A
CwANAAsACgAKAAoACQAIAAcABQACAAEAAQADAAMABAAEAAAAAAD+//3//f/8//z//f8B
AAEAAAD///7//f/8//r/+//8//3//v/9//3//f/7//n/+v/6//r//f/9//3//f/7//r/
+f/4//n/+v/9////AQD///7//f/6//r/+//8//7//////////v/9//z//P//////AQAB
AAAA///9//z//v/+//z//v8BAAIAAgACAAAA/v/9//z//f/+////AQD////////+//7/
/f/9//3//////////v/+//3//P/8//z//v/////////+//z//P/+//7//v///wAAAAAA
AP///v/9//n/+P/8//3//f/+//z/+//6//n/+v/6//r/+//9/////////////v/+//7/
/P/8//z/+v/6//r/+f/5//j/+P/4//j/+f/7//7////8//n/+P/4//n/+v/9//7//P/8
//v/+//6//r//P/+////AAAAAP///P/9//7///8AAAMABAAFAAYACAAIAAgACAAJAAoA
CwAMAA4ADgAOAA4ADQAMAAsACgALAAwADQAOAAwACgAIAAYABgAEAAMAAQABAAAAAAD/
//v//P/7//n//P/9////AAD9//v/+P/2//T/8//z//L/8P/w//D/8P/w//D/8P/w//H/
8v/1//b/9f/0//L/8f/z//P/8//z//L/8v/y//L/8v/w//L/8//1//X/9f/2//P/8v/x
//D/8f/y//P/9P/1//f/9//3//D/7//w//L/9v/3//j//f/7//f/+v8DABIAJgA8AFEA
aAB/AJAAnQCjAI4AZQA9ACkAHQAUAAcA+P/r/+n/7//2//v/AAACAAUAAgAAAP3/+v/3
//b/9v/3//n/+v/5//n/+P/1//X/9P/z//P/9f/1//b/9//2//X/8//x//P/9P/2//f/
9//2//X/9P/1//b/9v/3//P/8//0//b/9v/2//b/9v/3//f/+P/5//b/9v/1//T/9P/z
//L/8v/z//T/+P/5//b/9f/y//H/9P/2//f/+P/2//f/9//3//P/8//z//T/9v/4//n/
+v/6//n/9//1//j/+f/6//v//P/8//z/+//7//r/+v/6//r/+//9//3//P/7//v/+v/7
//7///8CAAEAAgADAAQABAAEAAQABQAFAAUABwAKAAoACgAJAAkACwAMAA4AEQAQABAA
EgASABAAEQATABMAFQAXABoAHAAZABgAFwAWABoAGwAcAB4AHQAdAB0AHQAeABsAGwAa
ABkAGAAXABcAFAARAA8ACwANAAsACgAKAAgABwAGAAUABQACAAEAAQADAAMABAAEAP//
/v/7//n/+v/6//v//f/9//3//P/7//3//f/9//z//v/+//7//v/9//v/+f/1//j/+v/7
//z//P/7//r/+f/5//r/+//8//z//P/+/////v/7//n/9//4//r//f8AAP7/////////
/v/9//z//P//////AQABAP7//f/7//r//P/+//7/AgACAAIAAQAAAP3//P/8//z//f/+
////AQAAAP///v/8//3//f/+/////////////v/+//3//P/8//7/AAABAAEAAAD+//v/
+v/8//z//P/9//z//P/8//v//f/9//r/+v/+//////8AAP3/+//5//f/+f/6//v//f/8
//3//P/7//v/+v/6//r//f/+/////v/+//z/+f/3//n/+v/7//z/+v/7//3//f/5//f/
9//4//v//P///wAA///+//z/+//+/wAABAAIAAsACAAGAAcACAAJAAoACwAMAA4ADgAO
AA4ADQAMAAsACgANAA4ADwAQAA0ADAALAAoADAAKAAgABwAHAAcABgAGAAIA/v////7/
AAABAAIABAADAAAA/v/7//z/+P/3//f/+P/4//j/+P/3//T/8//y//P/9P/1//j/9//2
//X/8//1//X/9f/1//f/+P/4//j/9v/2//T/9v/4//n/+v/7//r/+P/2//T/9//2//f/
+P/2//f/+f/5//f/9v/1//T/+P/4//v//v/9//v///8GAAsAFgAsAEIAWQByAIkAlgCj
AKsAlgBrAEMALwAnAB4ADwD8//H/7//3//7/AwAEAAQACQAKAAYABQACAP3//P/7//3/
AAACAAAAAQABAP///f/8//v/+//7//v//P/9//v/+//6//n/+f/6//z//f/8//z//P/8
//7//v/9//3/+//7//z//v/8//r/+P/2//j/+f/7//3//P/8//v/+v/7//v/+//8//r/
+v/9//3//P/7//j/9//5//z//v8AAP/////+//3/+f/5//n/+v/7//z//P/8//v/+//6
//n//f///wEAAwADAAIAAQD//wAAAAABAAIAAAABAAMAAwABAAEAAgACAAEABAAFAAgA
BwAIAAkACgAMAAwADAANAA0ADQAPABIAEQAQAA4ADQAQABIAFQAZABcAFgAXABYAFwAZ
ABwAHQAbAB0AIAAiACAAIAAgACAAJAAlACYAKAAmACUAJAAjACMAIQAiACIAIwAiACEA
IQAdABkAFgARABIAEQARABIAEQAPAA0ACwALAAgABwAHAAcABwAIAAgABQAEAAEA//8D
AAQABgAJAAcABQACAP//AAABAAIAAgAEAAQABAAEAAQAAwACAP//AgAEAAUABgAGAAUA
BAADAAIAAgACAAIAAwAEAAcACQAIAAUAAwABAAEAAgAEAAYABAAFAAUABQAEAAMAAgAC
AAUABQAHAAcABgAFAAMAAgADAAQAAwAGAAUABgAGAAYABQAEAAQABAAFAAYABwAJAAcA
BQADAAAAAgADAAUABwAIAAcABgAEAAYABQAEAAQAAgAEAAUABQADAAIAAAAAAAMABAAF
AAcABQAEAAMAAQADAAMAAAAAAAQABQAFAAYABQADAAEA//8AAAIABAAHAAUABQADAAEA
AwACAAIAAgAEAAQABAACAAMAAgAAAP////8AAAEAAgAAAAEAAwADAAMAAQABAAIAAgAC
AAQABAADAAIAAAD//wAAAAACAAQABQACAAAAAQAAAAEAAgADAAQABwAIAAkACgAMAAwA
DAAMAA8AEAARABIAEgASABIAEgAQABAAEAAQABMAFAAVABYAFAASABAADgARABAADwAP
AAsACwAKAAoACQAGAAgACAAJAAkACQAKAAkABgAEAAEAAwAAAAAAAQD9//z/+//6//z/
+v/6//r//P/8//z//v/9//z/+//5//r/+//8//3//P/8//v/+v/8//z/+v/8////////
/////f/8//v/+v/9//z//f/+//3//f/+//3////+//3//P8CAP7/+//+/wMABwAJAAwA
EwAeAC4ARABbAG4AhQCUAKMArwCmAIMAVQA1ACMAGgARAAQA+//9/wcAEAAPAAoACAAJ
AAoABgAFAAYACQAKAAYABQAFAAQAAwADAAIA//8CAAIAAgADAAIAAQABAAEAAwADAAIA
AQACAAIAAwADAAEAAAD///7/AQACAAIAAwAAAP////8AAAAAAAAAAAAAAgABAAEAAQD/
/wAAAAAAAAEAAQABAAIAAQAAAAIAAQABAAEA/////wEAAgACAAIAAQABAAAA//8DAAUA
BQAGAA==
         </WaveFormData>
      </LeadData>
      <LeadData>
         <LeadByteCountTotal>10000</LeadByteCountTotal>
         <LeadTimeOffset>0</LeadTimeOffset>
         <LeadSampleCountTotal>5000</LeadSampleCountTotal>
         <LeadAmplitudeUnitsPerBit>4.88</LeadAmplitudeUnitsPerBit>
         <LeadAmplitudeUnits>��V</LeadAmplitudeUnits>
         <LeadHighLimit>2147483647</LeadHighLimit>
         <LeadLowLimit>268435456</LeadLowLimit>
         <LeadID>V1</LeadID>
         <LeadOffsetFirstSample>0</LeadOffsetFirstSample>
         <FirstSampleBaseline>0</FirstSampleBaseline>
         <LeadSampleSize>2</LeadSampleSize>
         <LeadOff>FALSE</LeadOff>
         <BaselineSway>FALSE</BaselineSway>
         <ExcessiveACNoise>FALSE</ExcessiveACNoise>
         <MuscleNoise>FALSE</MuscleNoise>
         <LeadDataCRC32>3926752052</LeadDataCRC32>
         <WaveFormData>
/////wAAAAAAAP7//v8CAAUACQANABMAGgAeACEAIQAhACEAJQAyAEIARQA4AB8A/v/d
/9D/yv/A/7b/tf+z/7L/sf+y/7P/tf+7/8r/2P/i/+3/9f/4//r/+//+//z//f/+////
/////wAAAAADAAMAAwADAAIAAgAAAAIAAwADAAMAAwADAAMAAwADAAMAAwADAAMAAwAD
AAMAAwABAAIAAgACAAQABAAEAAQABAAEAAQAAwADAAMAAwADAAMAAwADAAQAAgACAAIA
AgAEAAMAAwAEAAQAAwADAAMAAwADAAMAAwADAAMAAwADAAMAAgACAAMAAwACAAEAAQAC
AAIAAgACAAIAAgACAAIAAgADAAMAAwACAAIAAgACAAEAAQABAAEAAQABAAAAAAABAAEA
AQABAAEAAQAAAAAAAQABAAEAAQABAAEAAQABAAAAAAAAAP////////7//v//////////
/////f/8//z/+v/6//r/+P/3//f/9//3//f/9f/1//X/9f/0//T/9f/1//X/9v/2//n/
+f/5//n/+//8//3//v/+//7/////////////////AgACAAIAAgACAAIAAgADAAUABQAF
AAUAAwADAAMAAwAFAAUABgAGAAQABAAEAAQABAAEAAQABAAFAAUABQAGAAQABAAEAAMA
AwAEAAQABAAFAAUABQAGAAQABAAEAAQABAAEAAQABAAEAAQABAAEAAIAAgABAAEAAwAD
AAMAAwADAAMAAwADAAMAAwADAAIAAgACAAIAAgABAAEAAAAAAAIAAgACAAIAAgACAAIA
AgACAAIAAgADAAMAAwADAAIAAAAAAAAAAAACAAIAAgACAAAAAAAAAAAAAgACAAIAAgAC
AAIAAgACAAIAAgACAAIAAgACAAIAAgABAAEAAQAAAAAAAAAAAAAAAAAAAAAAAAACAAIA
AgACAAIAAQABAAIAAAD/////AAACAAEAAQABAP//AAAAAAAAAAAAAAAAAAAAAAAAAAAA
AAIAAgACAAIAAAAAAAAAAAAAAAIAAgADAAQABAAEAAQABAAEAAQABAAEAAUABgAHAAgA
BgAGAAYABgAFAAQAAwACAAAAAAAAAAAA///+//3//P/9//7//f/7//v//P/8//3//f/9
//3//f/9//3//f/9/////////////v8AAAAAAAACAAIAAQABAP////////7//v/+//7/
/v8AAAAAAAAAAP//////////////////////////////////////////AQABAAEAAQD/
/////////wEAAQABAAEAAAAAAAAAAAACAAIABQALAA8AFwAcACIAJQAnACkALQA9AFIA
VgBFACQA/f/S/7f/rP+i/5j/lP+R/5P/lv+Z/6D/q/+3/8H/zv/c/+j/8//5//r//P//
/wAA/v///wAAAQADAAMABAAEAAUABQAFAAUABAAEAAIABAAFAAUABQAFAAUABQAFAAUA
BQAFAAUABQAFAAUABQAFAAUABgAGAAYABgAGAAYABgAIAAgACAAHAAcABwAHAAcABwAH
AAcACAAGAAYABgAGAAYABQAFAAYACAAHAAcABwAFAAUABQAFAAcABwAHAAcABQAEAAQA
BQAHAAYABQAFAAQABAAEAAQABgAGAAYABgAGAAcABwAHAAYABgAGAAYABQAFAAUABQAF
AAUABAAEAAcABwAHAAcABwAHAAYABgAHAAcABwAHAAUABQAFAAUABgAGAAYABQAFAAUA
BAAEAAUABQAFAAUABQADAAIAAgACAAIAAgAAAP/////////////9//3//f/9//z//P/9
//3//f/+//7//////////////wAAAQACAAIAAgADAAMAAwADAAMAAwACAAIAAgACAAIA
AgACAAMAAwADAAMAAwADAAMAAwADAAEAAQACAAIABAAEAAQABAAEAAQABAAEAAMAAwAD
AAQABAAEAAQAAwABAAIAAgACAAMAAwADAAQAAgACAAIAAgACAAIAAgACAAIAAgACAAIA
AgACAAEAAQADAAMAAwADAAEAAQABAAEAAwADAAMAAgACAAIAAgACAAEAAQAAAAAAAgAC
AAIAAgACAAIAAgACAAAAAAAAAAEAAQABAAEAAAAAAAAAAAAAAAAAAAAAAAAAAAAAAAAA
AAAAAAAAAAAAAAAAAAAAAAAAAAAAAAAAAAAAAAAAAAAAAAEAAQABAAAA/v/+//7//v8A
AAAAAAAAAP7//v/+//7/AAD/////AAAAAP////8AAAAA//////////8AAAAAAAAAAAAA
AAAAAAAAAAAAAAAAAAAAAAAAAAAAAAAAAAAAAAIAAgACAAEAAgACAAIAAgACAAQABAAE
AAQABQAGAAcACAAFAAQAAwACAAAAAAAAAAAA/v/+//7//v/7//r/+f/4//j/+v/8//z/
+//7//z//P/7//v/+//7//3//f/9//3/+//7//v/+//9//7/AAAAAP7//v/+//3//f/9
//3//f/8//z//P/8//z//P/8//z//P/9//3//f/9//3//f/9//3//f/9//3/////////
///9//3//f/9//3//f/9//3//f/9//3//f/9//7//v/+/wAAAAACAAUACwARABcAHAAi
ACMAJQApADMAQwBUAE4ANQASAOX/wv+v/6b/mv+Q/5D/kf+T/5j/nf+k/6//uf/H/9T/
4P/q//P/+f/6//z//f/+//7///8AAAEAAQABAAIAAgADAAMAAwADAAQABAACAAQAAwAD
AAMAAwAFAAUABQAFAAUABQAFAAUABwAHAAcABwAGAAYABQAEAAQABAAEAAQABAAEAAQA
AwAFAAUABQAFAAUABQAFAAYABAAEAAQABAAGAAUABQAGAAQAAwADAAMABQAFAAUABQAF
AAUABQAFAAUABAAEAAUABwAGAAUABQAEAAQABAAEAAQABAAEAAQABAAFAAUABQAGAAYA
BgAGAAUABQAFAAUABQAFAAQABAAHAAcABwAHAAcABwAGAAYABQAFAAUABQAFAAUABQAF
AAQABAAEAAMAAwADAAIAAgADAAMAAwADAAMAAQAAAAAAAAAAAAAA/v/9//3//f/9//3/
+//7//v//f/8//z//f/9//3//v/+//////////////8AAAEAAgAAAAAAAQABAAEAAQAB
AAEABAAEAAQABAAEAAQABAAFAAUABQAFAAUAAwADAAMAAwADAAMABAAEAAQABAAEAAQA
BgAGAAYABgADAAMAAwAEAAQABAAEAAMAAwAEAAQABAAFAAUABQAGAAQABAAEAAQABAAE
AAQABAAEAAQABAAEAAYABgAFAAUABQAFAAUABQAFAAUABQAFAAcABwAHAAYABAAEAAQA
BAAFAAUABAAEAAQABAAEAAQABAAEAAQABAAGAAYABgAHAAUABQAFAAQABAAEAAQABAAC
AAIAAgACAAQABAAEAAQABAAEAAQABAACAAIAAgACAAQABAAEAAQABAAEAAQABAAFAAUA
BQAEAAIAAgACAAIABAAEAAQABAAEAAQABAAEAAQAAwADAAQABAADAAMABAAEAAMAAwAD
AAEAAgACAAIAAgACAAIAAgAEAAQABAAEAAYABgAGAAYABgAGAAYABgAIAAgACgALAAwA
CgAKAAoACgAIAAgACAAIAAcABgAFAAQAAwACAAEAAAD///7//f/+//7//v/9//3/AAAA
AAEAAQABAAEAAQABAAEAAQABAAEAAQABAAEAAgAEAAQABAAEAAQAAwADAAMAAwADAAIA
AgACAAIAAgACAAIAAgACAAMAAwADAAMAAwABAAEAAQABAAMAAwADAAMAAwADAAMAAwAD
AAMAAwADAAMAAwADAAMAAwADAAMABAAEAAQABAAEAAYABwAJAA0AFQAcACAAIQAhACMA
IwAjAC4AOgBBADwAJwAGAOf/1v/S/8r/wv+//8H/wP+9/77/vf+9/8P/zv/c/+b/7//3
//z//v8BAAIAAAABAAIAAwADAAMABAAEAAcABwAHAAcACAAIAAYACAAHAAcABwAHAAcA
BwAHAAcABwAHAAcABwAHAAcABwAHAAcACAAIAAgACAAIAAgACAAGAAYABgAFAAUABQAF
AAUABQAFAAUABgAEAAQABAAEAAYABQAFAAYABgAFAAUABQAFAAUABQAFAAUABQAFAAUA
BQAEAAQABQAFAAQAAwADAAQABAAEAAQABAAEAAQABAACAAMAAwADAAQABAAEAAQAAwAD
AAMAAwABAAEAAAAAAAMAAwADAAMAAQABAAAAAAABAAEAAQABAAEAAQABAAEA/v/+//7/
/f///////v/+//v/+//7//v/+//5//j/+P/2//b/9v/0//X/9f/1//X/8//x//H/8f/z
//L/8v/z//H/8f/y//L/8//z//P/8//3//j/+f/6//z//P/9//3///////////8AAAAA
AAAAAAIAAgACAAMAAwADAAMAAwADAAMAAwADAAMAAwAEAAQABAAEAAQABAACAAIAAgAC
AAMAAwADAAQAAgACAAIAAQABAAIAAgACAAEAAQABAAIAAgACAAIAAgACAAIAAgACAAAA
AAAAAAAAAgACAAEAAQABAAEAAQABAAEAAQABAAEAAQABAAEAAAAAAAAAAAAAAAEAAQAA
AAAAAAAAAAAAAAAAAAAAAAAAAAAAAAAAAAEA/////////v/+//7//v/+/wAAAAAAAAAA
/v/+//7//v8AAAAAAAAAAAAAAAAAAAAA/v/+//7//v/+//7//v/+//////////7//v/+
//7//v/+//7//v/+/wAAAAAAAAAAAAD/////AAAAAP////8AAAAA//////////8AAAAA
AAAAAAAAAAAAAAAAAAAAAAAAAAAAAAAAAAAAAAAAAAAAAAAAAAACAAEAAAACAAIAAgAC
AAMABAAFAAYABgAGAAYABgAFAAQAAwACAAAAAAAAAAAA///+//3//P/7//r/+//8//r/
+f/5//r/+v/7//v/+//7//v/+//7//3//f/9//3/+//7//z//v/+//7//v/+//3//f/9
//3//f/8//z//P/8//z//P/8//z//P/9//3//f/9//3//f/7//v/+//7//3//f/9//3/
///////////9//3//f/9//3//f/9//3//f/9//7//v/+//7/AAAAAAMABwANABMAHAAg
ACMAIwAlACcAMwBIAFIAQwAkAP3/1P+7/7D/pv+c/5j/l/+V/5j/m/+i/6n/tf/B/9D/
3P/k/+//9//6//r//f/8//z//f/+/////////wAAAAADAAMAAwADAAQABAACAAQABQAF
AAUABQADAAMAAwADAAUABQAFAAUABQAFAAUABQAFAAYABgAGAAQABAAEAAQABAAEAAQA
AwAFAAUABQAFAAUABQAFAAYABAAEAAQABAAEAAMAAwAEAAQAAwADAAMAAwADAAMAAwAD
AAMAAwADAAUABAAEAAUABQAEAAMAAwAEAAQABAAEAAQABAAEAAQABAAFAAUABQAEAAQA
BAAEAAMAAwADAAMABQAFAAQABAAFAAUABQAFAAUABQAEAAQABQAFAAUABQAFAAUABQAF
AAQABAAEAAMAAwADAAIAAgABAAEAAQABAAMAAQAAAAAA/v/+//7//P/9//3//f/9//3/
+//7//v/+//6//r/+//5//n/+v/6//3//f/9//3//f/+////AAD+//7//////wEAAQAB
AAEAAAAAAAAAAAAAAAAAAAABAAEAAQABAAEAAQABAAEAAQABAAEAAgACAAIAAgACAAIA
AgACAAIAAgABAAEAAQACAAAAAAAAAP////8AAAAAAAABAAEAAQACAAIAAgACAAIAAgAC
AAIAAgACAAIAAgACAAIAAgABAAEAAQABAAEAAQD//////////wEAAQABAAAAAAAAAAAA
AAABAAEAAAAAAAAAAAAAAAAAAAAAAAAAAAAAAAAAAAABAAEAAQABAAAAAAAAAAAAAAAA
AAAAAAAAAAAAAAAAAAAAAAAAAAAAAAAAAAAAAAAAAAAAAAAAAAAAAAAAAAAAAAABAAEA
AQAAAAAAAAAAAAAAAAAAAAAAAAAAAAAAAAAAAAAA/////wAAAAD/////AAAAAP//////
////AAAAAAAAAAAAAAAAAAAAAAAAAAAAAAAAAAAAAAAAAAAAAAAAAAD+/wAAAAABAAAA
AgACAAIAAgACAAIAAgACAAQABAAEAAQABQAGAAcACAAHAAYABQAEAAIAAgACAAIAAQAA
AP///v/9//z/+//6//r//P/8//v/+f/6//r/+//9//3//f/9//3//f/9//3//f/9//3/
/f/+/wAAAAAAAAAAAAD//////////////v/+//7//v/+//7//v/+//7//f/9//3//f//
//////////3//f/9//3///////////////////////////////////////////8CAAIA
AgACAAIAAgAFAAsADwATABoAIAAlACUAJwApADEAQABOAEcAMAANAOL/w/+2/67/pP+e
/53/n/+g/6P/qP+t/7H/vf/M/9r/5P/v//f/+v/8////AAD+////AAABAAEAAQACAAIA
BQAFAAUABQAGAAYABAAGAAcABwAHAAcABwAHAAcABwAHAAcABwAHAAcABwAHAAcABQAG
AAYABgAGAAYABgAGAAYABgAGAAUABwAHAAcABwAHAAcABwAIAAgACAAIAAgACAAHAAcA
CAAIAAcABwAHAAcABwAHAAcABwAHAAcABwAFAAQABAAFAAYABgAGAAcABgAGAAYABgAI
AAgACAAIAAYABwAHAAcABgAGAAYABgAHAAcABwAHAAcABwAGAAYABQAFAAUABQAFAAUA
BAAEAAUABQAFAAUABQAFAAUABQAEAAQABAADAAUABQAEAAQAAwADAAMAAwADAAEAAAAA
AAAAAAAAAP7/+//7//v/+//9//v/+//7//3//P/8//3//f/9//7//v//////////////
AAABAAIAAAAAAAEAAQACAAMABAAFAAYABgAGAAYABgAGAAYABwAFAAUABQAFAAUABQAF
AAUABQAFAAYABgAGAAYABgAGAAYABgAGAAYABQAFAAUABgAGAAYABgAFAAUABgAGAAYA
BwAHAAcACAAGAAYABgAGAAYABgAGAAYABAAEAAQABAAGAAYABQAFAAUABQAFAAUABQAF
AAUABQAFAAUABQAEAAQABAAEAAQABQAFAAQABAACAAIAAgACAAMABAAFAAYABAAEAAQA
BQAFAAUABQAEAAQABAAEAAQABAAEAAQABAAEAAQABAAEAAIAAgACAAIABAAEAAQABAAC
AAIAAgACAAQABAAEAAQABQAFAAUABAAEAAQABAAEAAQABAAEAAQABAAEAAQABAAEAAMA
AwAEAAQAAwADAAQABAADAAMAAwABAAIAAgACAAIAAgACAAIAAgACAAIAAgAEAAQABAAE
AAQABAAEAAQABgAIAAgACQAKAAgACAAIAAgACAAIAAgACAAHAAYABQAEAAEAAAD///7/
/f/8//3//v8AAP////8AAAAAAQABAAEAAQABAAEAAQD//////////wEAAQACAAQABAAE
AAQABAABAAEAAQABAAEAAAAAAAAAAgACAAIAAgAAAAAAAQABAAEAAQABAAEAAQABAAEA
AQABAAEAAQABAAEAAQABAAEAAQABAAEAAQABAAEAAQABAAEAAQACAAIAAgACAAIABAAH
AAsAEQAVABoAIAAjACMAIQAhACkAOABGAEEALAANAOr/z//G/77/tv+w/6//r/+u/6//
sP+x/7f/w//S/9z/5v/v//n//P/8////AAD+////AAABAAMAAwAEAAQAAwADAAMAAwAE
AAQAAgAEAAUABQAFAAUABQAFAAUABQAFAAUABQAFAAUABQAFAAUABQAGAAYABgAGAAYA
BgAGAAYABgAGAAUABQAFAAUABQAFAAUABQAGAAQABAAEAAQABAADAAMABAAGAAUABQAF
AAUABQAFAAUABQAFAAUABQAFAAQABAAFAAUABAADAAMABAAEAAQABAAEAAQABAAEAAQA
BQAFAAUABgAGAAYABgAFAAUABQAFAAUABQAEAAQABQAFAAUABQAFAAUABAAEAAMAAwAD
AAMAAwADAAMAAwAEAAQABAADAAEAAQAAAAAA//////////////3//P/8//z//P/8//r/
+f/5//n/+f/5//f/9//3//f/9v/2//f/9//3//j/+P/5//n/+f/5//v//P/9//7//v/+
/////////////////wAAAAAAAAAAAgACAAIAAwABAAEAAQABAAMAAwADAAMAAwADAAQA
BAACAAIAAgACAAAAAAAAAAAAAAABAAIABAAEAAQABAADAAMABAAEAAQAAwADAAMABAAE
AAQABAAEAAIAAgACAAIAAgACAAIAAgACAAIAAQABAAEAAQABAAEAAQABAAEAAQABAAEA
AQAAAAIAAgACAAIAAQABAAAAAAAAAAAAAAAAAAAAAAAAAAAAAAAAAAAAAQABAAEAAQAA
AAIAAgACAAIAAAAAAAAAAAAAAAAAAAAAAAAAAAAAAAAAAAAAAAAAAAAAAAAAAAAAAAAA
AAAAAAAAAQABAAEAAAAAAAAAAAAAAAAAAAAAAAAAAAAAAAAAAAACAAEAAQACAAIAAQAB
AAIAAgABAAEAAQD//wAAAAAAAAAAAAAAAAAAAAAAAAAAAAACAAIAAgACAAAAAAAAAAAA
AAAAAAIAAwACAAIAAgACAAIABAAEAAQABAAFAAYABwAIAAYABgAGAAYABAAEAAQABAAD
AAIAAQAAAP3//P/7//r/+P/6//z//P/9//3//v/+/////////////f/9//3//f/9//3/
/f/9//3//v8AAAAAAAAAAAAA///9//3//f/9//z//P/8//z//v/+//7//v/+////////
//3//f/9//3//f/9//3//f////////////3//f/9//3//f/9//3//f/9//3//f/9//3/
/v/+//7//v8AAAIABQALABEAFwAeACIAJQAnACcALwBBAFIATgA1ABIA5//C/7H/qP+c
/5T/kP+R/5P/mv+d/6T/rf+5/8f/1P/g/+r/8//5//r//P/9//z//P/9//7///8BAAEA
AgACAAMAAwADAAMABAAEAAIABAAFAAUABQAFAAMAAwADAAMABQAFAAUABQAFAAUABQAF
AAUABgAGAAYABAAEAAQABAAGAAYABgAFAAUABQAFAAUABQAFAAUABgAEAAQABAAEAAYA
BQAFAAYABAADAAMAAwADAAMAAwADAAUABQAFAAUABQAEAAQABQAFAAQAAwADAAQABAAE
AAQABgAGAAYABgAEAAUABQAFAAQABAAEAAQABQAFAAUABQAFAAUABAAEAAUABQAFAAUA
BQAFAAQABAAHAAcABwAHAAUABQAFAAUABAAEAAQAAwADAAMAAgACAAMAAwADAAMAAwAB
AAAAAAAAAAAAAAD+//3//f/9//3//f/7//v/+//9//z//P/9//v/+//8//z//f/9//3/
/f/9//7///8AAAAAAAABAAEAAQABAAEAAQACAAIAAgACAAIAAgACAAMAAQABAAEAAQAD
AAMAAwADAAEAAQACAAIAAgACAAIAAgACAAIAAgACAAEAAQABAAIAAgACAAIAAQABAAIA
AgACAAEAAQABAAIABAAEAAQABAACAAIAAgACAAAAAAAAAAAAAgACAAEAAQABAAEAAQAB
AAEAAQABAAEAAwADAAMAAgACAAIAAgACAAEAAQAAAAAAAAAAAAAAAAAAAAAAAAAAAAIA
AgACAAMAAQABAAEAAAAAAAAAAAAAAAAAAAAAAAAAAgACAAIAAgACAAIAAgACAAIAAgAC
AAIAAgACAAIAAgACAAIAAgACAAMAAwADAAIAAgACAAIAAgACAAIAAgACAAIAAgACAAIA
AgABAAEAAgACAAEAAQACAAIAAQABAAEAAQACAAIAAgACAAIAAgACAAIAAgACAAIAAgAC
AAIAAgACAAIAAgACAAQABAAEAAMABAAEAAQABAAEAAYABgAGAAYACAAIAAgACAAGAAYA
BgAGAAYABgAGAAYABAAEAAQABAACAAAA/v/8//v/+v/7//z//v/9//3//v/+////////
//3//f/9//3///////////8BAAEAAgAEAAMAAgABAAAAAQABAAEAAQABAAAAAAAAAP7/
/v/+//7/AAAAAAEAAQABAAEAAQABAAEAAQABAAEAAQABAAEAAQABAAEAAQABAAEAAQAB
AAEAAQABAAEAAQABAAEAAgACAAIAAgAEAAYABwANABMAGQAeACIAJQAlACcAKQAzAEQA
SgA/ACYAAwDc/8P/uv+0/6z/qv+p/6n/qP+r/67/sf+5/8X/1P/g/+r/9f/7//7//v//
/wAAAAABAAIAAwADAAMABAAEAAUABQAFAAUACAAIAAYACAAHAAcABwAHAAcABwAHAAcA
CQAJAAkACQAJAAkACQAJAAcACAAIAAgACAAIAAgACAAIAAgACAAHAAcABwAHAAcABwAH
AAcACAAIAAgACAAIAAgABwAHAAgACAAHAAcABwAHAAcABwAHAAUABQAFAAUABwAGAAYA
BwAHAAYABQAFAAYABgAGAAYABgAGAAYABgAGAAcABwAHAAYABgAGAAYABwAHAAcABwAH
AAcABgAGAAUABQAFAAUABQAFAAQABAAFAAUABQAFAAUABQAFAAUABAAEAAQAAwADAAMA
AgACAAEAAQABAAEAAQD///7//v8AAAAAAAD+//v/+//7//v//f/7//v/+//7//r/+v/7
//v/+//8//z//f/9//3//f///wAAAQACAAIAAgADAAMAAwADAAMAAwAEAAQABAAEAAYA
BgAGAAcABQAFAAUABQAHAAcABwAHAAUABQAGAAYACAAIAAgACAAIAAgACAAIAAcABwAH
AAgABgAGAAYABQAHAAgACAAIAAcABwAHAAgACAAIAAgACAAGAAYABgAGAAgACAAIAAgA
CAAIAAcABwAHAAcABwAHAAcABwAHAAcABwAHAAcABgAGAAYABgAGAAUABQAEAAQABAAE
AAQABAAGAAYABgAGAAYABgAGAAcABQAFAAUABAAEAAQABAAEAAYABgAGAAYABgAGAAYA
BgAEAAQABAAEAAQABAAEAAQABgAGAAYABgAGAAYABgAGAAUABQAFAAQABAAEAAQABAAG
AAYABgAGAAQABAAEAAQABgAFAAUABgAGAAUABQAGAAQAAwADAAMABQAGAAYABgAEAAQA
BAAEAAQABAAEAAQABgAGAAYABgAGAAYABgAGAAgABgAIAAkADAAKAAoACgAKAAkACAAH
AAYABAAEAAQABAADAAIAAQAAAP3//P/7//z/AAAAAP////8AAAAAAQABAP//////////
//////////////////8AAAIAAgACAAIAAgABAAEAAQABAAEAAAAAAAAAAAAAAAAAAgAC
AAIAAwABAAEAAQABAAEAAQABAAEAAQABAAEAAQADAAMAAwADAAEAAQABAAEAAwADAAMA
AwADAAMAAwAEAAQABAAEAAQABgAJAA0AEwAZAB4AIgAlACUAJQAlAC8AQABIAD8AKgAH
AOL/zf/G/77/tP+y/7P/sf+w/7H/sv+z/7v/x//W/+L/6v/1//3//v8AAP//AAAAAAEA
AgADAAUABQAGAAYABQAFAAUABQAGAAYABAAGAAkACQAJAAkABwAHAAcABwAHAAcABwAH
AAkACQAJAAkABwAIAAgACAAGAAYABgAGAAgACAAIAAcABwAHAAcABwAHAAcABwAIAAgA
CAAIAAgACAAHAAcACAAKAAkACQAJAAkACQAJAAkABwAHAAcABwAHAAYABgAHAAcABgAF
AAUACAAIAAgACAAIAAgACAAIAAgACQAJAAkABgAGAAYABgAHAAcABwAHAAkACQAIAAgA
BwAHAAcABwAHAAcABgAGAAcABwAHAAcABwAHAAcABwAGAAYABgAFAAUABQAEAAQAAwAD
AAMAAwADAAEAAAAAAAAAAAAAAP7////////////9//v/+//7//v/+v/6//v//f/9//7/
/v/9//3//f/9////AAABAAIABAAEAAUABQADAAMAAwADAAYABgAGAAYABgAGAAYABwAH
AAcABwAHAAcABwAHAAcABwAHAAgACAAGAAYABgAGAAgACAAIAAgABwAHAAcACAAIAAgA
CAAHAAUABgAGAAYABwAHAAcACAAIAAgACAAIAAgACAAIAAgACAAIAAgACAAIAAgABwAH
AAcABwAHAAcABwAHAAcABwAFAAUABQAEAAYABgAGAAYABQAFAAQABAAGAAYABgAGAAYA
BgAGAAYABgAGAAYABwAFAAUABQAEAAQABAAEAAQABgAGAAYABgAGAAYABgAGAAYABgAG
AAYABgAGAAYABgAEAAQABAAEAAQABAAEAAQABwAHAAcABgAGAAYABgAGAAYABgAGAAYA
BgAGAAYABgAGAAUABQAGAAYABQAFAAYABgAFAAUABQAHAAgACAAIAAYABgAGAAYABgAG
AAYABgAGAAYABgAGAAYABgAGAAYABgAGAAgABwAIAAgACAAIAAgACAAIAAgACAAKAAoA
CgAKAAsADAANAA4ADAAMAAwADAALAAoACQAIAAYABgAGAAYABAACAAAAAAACAAIAAQAB
AAIAAgADAAMAAwADAAMAAwAFAAUABQAFAAMAAwADAAQACAAIAAgACAAIAAcABwAHAAUA
BQAEAAQABAAEAAQABAAEAAQABAAFAAUABQAFAAUABQAFAAUABQAFAAUABQAFAAcABwAH
AAcABQAFAAUABQAFAAUABQAFAAcABwAHAAgACAAIAAgACAAKAAsAEQAXAB0AJAAoACsA
LQAtADEAPwBUAFwATQAuAAUA2v+//7T/qP+c/5j/l/+X/5z/of+o/6//u//J/9b/4v/s
//X//f8AAAIABQAGAAQABQAGAAcACQAJAAoACgALAAsACwALAAwADAAKAAwADQANAA0A
DQANAA0ADQANAA0ADQANAA0ADQANAA0ADQANAA4ADgAOAA4ADgAOAA4ADgAOAA4ADQAP
AA8ADwAPAA0ADQANAA4ADgAOAA4ADgAOAA0ADQAOAA4ADQANAA0ADQANAA0ADQANAA0A
DQANAA==
         </WaveFormData>
      </LeadData>
      <LeadData>
         <LeadByteCountTotal>10000</LeadByteCountTotal>
         <LeadTimeOffset>0</LeadTimeOffset>
         <LeadSampleCountTotal>5000</LeadSampleCountTotal>
         <LeadAmplitudeUnitsPerBit>4.88</LeadAmplitudeUnitsPerBit>
         <LeadAmplitudeUnits>��V</LeadAmplitudeUnits>
         <LeadHighLimit>2147483647</LeadHighLimit>
         <LeadLowLimit>268435456</LeadLowLimit>
         <LeadID>V2</LeadID>
         <LeadOffsetFirstSample>0</LeadOffsetFirstSample>
         <FirstSampleBaseline>0</FirstSampleBaseline>
         <LeadSampleSize>2</LeadSampleSize>
         <LeadOff>FALSE</LeadOff>
         <BaselineSway>FALSE</BaselineSway>
         <ExcessiveACNoise>FALSE</ExcessiveACNoise>
         <MuscleNoise>FALSE</MuscleNoise>
         <LeadDataCRC32>3164249300</LeadDataCRC32>
         <WaveFormData>
7f/t/+3/7f/t/+z/7P/u//P/+v8DAA4AHQAvAEIAVABmAHsAlQC6ANIAvwCLAFUAHwDp
/8L/n/92/1T/Q/8u/xb/CP8X/zn/V/90/5j/uP/M/9z/6P/t//D/8//1//P/9P/1//b/
9//4//j/+P/6//r/+v/6//v/+//7//v//P/8//z//P/8//z//P/9//3//f/9//7//v/+
//7//v/+//7//////wEAAQABAAIAAAAAAAAAAAABAAEAAQABAAIAAgACAAIAAgACAAMA
AwADAAQABAAEAAQABAAFAAUABQAFAAYABgAHAAcABwAHAAgACAAJAAoACAAKAAoACgAL
AA0ADgAPAA8AEQASABIAEwATABMAFQAVABUAFwAXABgAGgAbABwAHAAeAB8AIAAhACIA
JAAlACYAJwApACoAKwAsAC0ALwAuAC8AMQAzADQANAA1ADYAOAA5ADoAOwA6ADsAOwA8
ADwAPAA8AD0APQA8ADwAPAA7ADoANwA3ADQAMQAvAC0AKgAmACQAIQAdABoAFwAUABMA
EAAOAAwACgAIAAYABAACAAAAAAD///7//f/8//v//P/8//v/+//6//r/+v/6//r/+v/5
//n/+f/5//n/+P/4//j/+P/4//j/+P/4//j/9v/2//f/9//3//f/9//3//f/9//3//f/
9//3//f/9//5//n/+f/6//j/+P/4//j/+v/6//r/+v/6//r/+v/6//r/+v/6//r/+v/6
//r/+v/6//r/+v/6//r/+v/6//r/+v/6//r/+v/6//r/+f/5//n/+f/5//n/+f/5//n/
+f/5//j/+P/4//j/+P/4//j/9//3//f/9//3//f/9//3//f/9//3//b/9v/1//X/9f/3
//f/9//3//X/9f/1//X/9f/1//X/9f/1//X/9f/0//X/9f/1//X/9f/1//X/9v/2//X/
9f/2//b/9f/0//T/8//z//P/8//1//X/9f/0//T/9P/0//T/8v/z//P/8//0//T/9f/1
//X/9f/1//X/9f/1//X/9f/0//T/9P/0//b/9v/2//b/9v/4//j/+P/4//r/+v/6//r/
+v/6//r/+v/9//7///8AAAIAAgACAAIAAQAAAP///v/8//z/+v/5//j/+P/4//j/+v/6
//n/+P/1//X/9f/0//X/9f/0//P/8f/w/+//7v/t/+z/6//q/+r/6v/p/+n/6f/p/+n/
6f/p/+n/6f/p/+n/6v/q/+r/6v/q/+r/6v/q/+r/6v/q/+v/7P/s/+v/7f/t/+3/7f/u
/+7/7v/u/+//7//v/+//7f/t/+3/7v/w//L/9f/+/wcAFAAnAD0AUABiAHgAkwC3ANgA
zACVAFUAIQDz/8f/mv9v/0r/MP8b/wr//P7+/hn/Sf9z/5L/rv/G/9b/5P/u//H/8v/1
//f/9f/2//f/+P/5//r/+v/6//7//v/+//7//f/9//3//f8AAAAAAAAAAAAAAAAAAAEA
////////AAAAAAAAAAAAAAAAAAABAAEAAwADAAMABAACAAIAAgACAAMAAwADAAMABAAE
AAQABAAEAAQABQAFAAUABgAGAAYABgAGAAcABwAHAAcACAAIAAsACwALAAsACgAKAAsA
DAAMAA4ADgAOABAAEQARABEAEQATABQAFAAXABcAFwAZABkAGQAbABsAHAAeAB8AIAAg
ACIAIwAkACUAJgAoACkAKgArAC0ALgAvADAAMQAzADQANQA3ADkAPAA8AD0APgA+AD8A
QABBAEIAQwBDAEQARgBGAEYARwBHAEYARgBGAEMAQgA/AD8APgA7ADkANwA0ADAALgAr
ACcAJAAhAB4AGwAYABYAFAAQAA4ADAAKAAgABgAGAAUABAADAAIAAQD+//7//f/9//z/
/P/8//z//P/8//v/+//7//v/+//6//z//P/8//z//P/8//z//P/8//z//f/9//3//f/9
//3/+//7//v/+//9//3//f/9//3//f/9//7//P/8//z//P/8//z//P/8//z//P/8//z/
/v/+//7//v/8//z//P/8//z//P/8//z//v/+//7//v/8//z//P/8//z//P/7//v/+//7
//v/+//7//v/+//7//v/+v/6//r/+v/6//r/+v/7//v/+//7//n/+f/5//n/+f/5//n/
+P/4//f/9//3//f/9//3//f/9//3//f/9//3//f/9//3//f/9//3//b/9//3//f/9//3
//f/9//4//b/9f/1//b/9v/1//T/9P/1//X/9f/1//X/9f/1//T/9v/2//b/9v/2//f/
9//3//T/9P/1//X/9f/1//X/9f/1//X/9f/1//b/9v/2//b/+P/4//j/+P/4//r/+v/6
//r/+//8//3//v/+//7//v/+////AAABAAIABAAEAAQABAADAAIAAQAAAP7//v/+//z/
+//6//r/+v/4//j/+P/3//j/9//3//f/9P/z//P/8v/z//P/8v/x/+7/7f/s/+v/6v/q
/+r/6f/r/+v/6//r/+v/6//r/+v/6//r/+z/7P/s/+z/7P/s/+z/7P/s/+z/7P/t/+7/
7v/r/+v/6//r/+3/7v/u/+7/7v/v/+//7//v/+//7//v//L/8v/0//n/BAAPAB4AMQBF
AFgAbgCIAKkA0QDmAMIAgQBFAA0A3f+v/4L/V/82/yD/Df/+/vr+CP8v/13/gf+g/7z/
0P/c/+r/8v/1//b/+f/5//f/+P/5//r/+//8//z//P/+//7//v/+////////////AAAA
AAAAAAAAAAAAAAABAAEAAQABAAIAAgACAAIAAgAAAAAAAQABAAMAAwADAAQABAAEAAQA
BAAFAAUABQAFAAYABgAGAAYABgAGAAcABwAHAAgACAAIAAgACAAJAAkACQAJAAoACgAL
AAsACwALAAwADAANAA4ADgAQABAAEAAQABEAEQARABEAEwAUABQAFwAXABcAGQAZABkA
GwAbABwAHgAfACAAIAAiACMAJAAlACYAKAApACoAKwAtAC4ALwAwADEAMwA0ADUANwA5
ADoAOgA7ADwAPgA/AEAAQQBCAEMAQwBEAEQARABEAEUARQBEAEQARABDAEIAPwA/ADwA
OQA3ADUAMgAuACwAKQAlACIAHwAcABkAFgAUABIAEAAOAAwACgAIAAYABgAFAAQAAwAC
AAEAAAAAAP/////+//7//v/+//7//v/9//3//f/9//3//P/8//z//P/8//z//P/8//z/
/P/8//3//f/9//3//f/9//3//f/9//3/+//7//v/+//9//3//f/+//7//v/+//7//v/+
//7//v/+//7//v/+//7//v/+//7//v/+//7//v/+//7//v/+//7//v/+//7//v/+//7/
/v8AAAAA//////3//f/9//3/+//7//v/+//9//z//P/8//z//P/8//z/+f/5//n/+f/5
//n/+f/5//v/+//7//r/+v/5//n/+f/5//n/+f/5//n/+f/5//n/+//7//v/+//5//n/
+f/4//f/9//3//f/9//3//f/+P/4//f/9//4//r/+f/4//j/9//3//f/9//3//f/9//2
//b/9v/2//b/9v/3//f/9//2//b/9//3//f/9//3//f/+f/5//n/+f/6//z//P/+//7/
/v/+//7//v8AAAAAAAAAAAEAAgADAAQABAAEAAQABAADAAIAAQAAAAAA/v/9//z/+v/6
//r/+v/6//n/+P/3//n/+f/4//f/9//2//X/9f/0//P/8v/x//D/7//u/+7/7v/t/+3/
7f/r/+v/6//r/+3/7f/t/+3/7v/u/+7/7v/s/+z/7P/s/+7/7v/u/+//8P/w/+//7//v
/+//7//w//D/8P/w//H/8f/x//H/8f/x//H/8v/y//T/9//8/wUAEAAfAC8AQABSAGYA
ewCVALgA1gDPAJ8AaQAvAPX/yP+n/4D/XP9J/zj/Hv8Q/xv/Of9X/3L/lv+2/8z/3P/q
//H/9P/3//n/9//4//n/+v/5//r/+v/6//z//P/8//z//f/9//3//f8AAAAAAAAAAP7/
/v/+////////////AAACAAIAAgACAAIAAgADAAMAAwADAAMABAAEAAQABAAEAAMAAwAD
AAMABAAEAAQABAAEAAQABQAFAAUABgAGAAYABgAGAAcABwAHAAcACAAIAAkACQAJAAkA
CgAKAAsADAAMAA4ADgAOAA4ADwAPAA8ADwARABIAEgATABMAEwAVABUAFQAXABcAGAAa
ABsAHAAaABwAHQAeAB8AIAAiACMAJAAlACcAKAAnACgAKQArACwALQAvADEAMAAwADEA
MgA0ADUANgA3ADYANwA3ADgAOAA4ADgAOQA5ADgAOAA4ADcANgAzADMAMgAvAC0AKwAq
ACYAJAAhAB8AHAAZABYAEwAQAA4ADAAMAAoACAAGAAQAAgACAAEAAgABAAAA///+//7/
/f/9//z//P/8//z/+v/6//n/+f/7//v/+//6//r/+v/6//r/+v/6//r/+v/6//r/+//7
//n/+f/5//n/+f/5//n/+f/5//n/+f/5//n/+f/5//r/+v/6//r/+v/8//z//P/8//r/
+v/6//r//P/8//z//P/6//r/+v/6//r/+v/6//r/+v/6//r/+v/6//r/+v/6//r/+v/5
//n/+f/5//n/+f/5//n/+f/5//n/+P/4//j/9v/2//b/9v/1//X/9f/1//f/9//3//f/
9f/1//X/9P/2//X/9f/1//f/9//3//f/9f/1//X/9f/1//X/9f/1//X/9f/1//T/8//z
//P/8//z//P/8//0//T/8//z//T/9P/z//L/8v/z//P/8//z//P/8//z//L/8v/y//L/
8v/y//P/8//z//L/8v/z//P/8//z//P/8//1//X/9f/1//T/9P/0//b/9v/0//T/9P/0
//X/9v/3//j/+v/6//r/+v/8//z//P/8//3//v///wAAAAAAAAAAAAD///7//f/8//r/
+f/4//j/9v/2//b/9v/3//b/9f/1//X/9P/z//P/8v/x//H/8P/v/+7/7f/s/+n/6P/o
/+j/5//n/+f/5//n/+f/5//n/+f/5//n/+j/6P/o/+j/6P/o/+j/6P/o/+j/6P/p/+r/
7P/r/+v/6//p/+n/6v/q/+z/7P/t/+3/7f/t/+3/7f/t/+7/8P/y//X//P8HABYAJwA7
AE4AYAB2AJEAswDWANIAnQBdACcA9//J/57/c/9O/zT/H/8M//7+/v4b/0f/b/+O/67/
xv/U/+L/7v/x//L/9f/1//X/9v/3//j/9//4//j/+P/6//r/+v/6//v/+//7//v//P/8
//z//P/+//7//v///////////wAAAAAAAAAAAAAAAAAAAQABAAEAAQABAAIAAgACAAIA
AgADAAMAAwADAAQABAAEAAQABAAEAAUABQADAAQABAAEAAYABgAHAAcABQAFAAYABgAJ
AAkACQAJAAoACgALAAwADAAOAA4ADgAOAA8ADwAPAA8AEQASABIAFQAVABUAFwAXABcA
GQAZABoAHAAdAB4AHgAgACEAIgAjACQAJgAnACgAKQArACwALQAuAC8AMQAyADMANQA3
ADoAOgA7ADwAPAA9AD4APwBAAEEAQQBCAEQARABEAEUARQBEAEQARABDAEIAPwA/ADwA
OQA3ADUANAAwAC4AKwAmACIAHgAaABkAFgAUABIAEAAOAAwACgAGAAQABAADAAIAAQAA
AP///v/+//3//f/6//r/+v/6//r/+v/5//n/+//7//v/+v/6//r/+v/6//r/+v/6//r/
+v/6//v/+//5//n/+f/5//n/+f/5//n/+f/5//n/+f/5//n/+f/6//z//P/8//z//P/8
//z//P/8//z//P/8//z//P/8//z/+v/6//r/+v/8//z//P/8//z//P/8//z//P/8//z/
/P/8//z/+//7//v/+//7//v/+//7//v/+//7//r/+v/6//r/+v/6//r/+f/5//n/+f/5
//n/+f/5//n/+f/5//j/+P/3//f/9//5//n/+f/5//f/9//3//f/9//3//f/9//3//f/
9//2//f/9//3//f/9f/1//X/9v/2//X/9f/2//b/9f/0//T/9f/1//X/9f/1//X/9f/0
//T/9P/0//T/9P/1//X/9f/0//T/9f/1//X/9f/1//X/9f/1//X/9f/0//T/9P/0//b/
9v/2//b/9v/2//b/9v/2//j/+P/4//j/+//8//3//v/8//z//P/8////AAABAAIAAgAC
AAIAAgAAAAAAAAAAAP7//v/8//v/+P/4//j/+P/6//r/+f/4//f/9//3//b/9f/1//T/
8//z//L/8f/w/+//7v/t/+z/7P/s/+v/6//r/+v/6//r/+n/6f/p/+n/6f/q/+r/6v/q
/+r/6v/q/+z/7P/s/+z/7f/u/+7/7f/t/+3/7f/t/+7/7v/u/+7/7//v/+//7//x//H/
8f/y//D/8P/1//7/BwASACMANwBKAFwAcgCLAK0A1ADgALkAeQA9AAUA0/+o/3v/Uv82
/yP/EP/+/vz+D/85/1//gP+i/77/0P/g/+z/8f/0//f/9//1//b/9//4//v//P/8//z/
/v/+//7//v///////////wAAAAAAAAAAAAAAAAAAAQABAAEAAQACAAIAAgACAAIAAgAC
AAMAAwADAAMAAwAEAAQABAAEAAQABQAFAAUABQAGAAYABgAGAAYABgAHAAcABwAIAAgA
CAAIAAgACQAJAAkACQAKAAoACwALAAsACwAMAAwADQAOAA4AEAAQABAAEAARABEAEQAT
ABUAFgAWABUAFQAVABcAFwAXABkAGQAaABwAHQAeAB4AIAAhACIAIwAkACYAJwAmACcA
KQAqAC0ALgAvADEAMgAzADUANwA2ADYANwA4ADoAOwA8AD0APgA/AD8AQABAAEAAQABB
AEEAQABAAEAAPwA+ADsAOwA6ADcANQAzADAALAAqACcAJQAiAB8AHAAZABYAFAASABAA
DgAMAAoABgAEAAQAAwAEAAMAAgABAAAAAAD//////v/+//7//v/8//z/+//7//3//f/9
//z//P/8//z//P/8//z//P/8//z//P/9//3/+//7//v/+//7//v/+//7//v/+//7//v/
+//7//v//P/8//z//P/8//z//P/8//z//P/8//z//P/8//z//P/8//z//P/8//z//P/8
//z//P/8//z//P/8//z//P/8//z/+v/6//n/+f/5//n/+f/5//v/+//7//v/+f/4//j/
+P/6//r/+v/6//n/+f/5//n/+f/5//n/+f/5//n/+f/4//j/9//3//f/9//3//f/9//1
//X/9f/1//f/9//3//f/9f/1//X/9P/1//X/9f/1//X/9f/1//b/9v/1//X/9v/2//X/
9P/0//X/9f/1//X/8//z//P/8v/0//T/9P/0//L/8//z//P/9P/0//X/9f/1//X/9f/1
//f/9//3//f/+P/6//j/+v/6//r/+v/6//r/+//8//3//v8AAAAAAAAAAAAAAAAAAAAA
///+//3//P/6//n/+P/4//j/+P/4//j/9//2//X/9f/1//T/8//z//L/8f/x//D/8f/w
/+//7v/s/+r/6f/o/+n/6f/p/+n/6//r/+v/6//p/+n/6f/q/+r/6v/q/+r/6v/q/+r/
6v/q/+r/6//s/+z/6//r/+v/6//r/+z/7P/s/+z/7f/t/+3/7f/t/+3/7f/u/+7/8P/1
//7/CQAUACMANwBKAF4AcACHAKcAzgDWAK8AcwA9AAcA1f+s/4X/YP9E/zH/HP8I/wb/
H/9D/2X/hv+m/8D/0P/g/+z/8f/y//X/9//1//b/9//4//n/+v/6//r//P/8//z//P/9
//3//f/9//7//v/+//7//v/+//7///////////8AAAIAAgACAAIAAgACAAMAAwADAAMA
AwAEAAIAAgACAAIABQAFAAUABQAEAAQABAAEAAQABAAFAAUABwAIAAgACAAIAAgACQAJ
AAkACQAKAAoACwALAAsACwAMAAwADQAOAA4AEAAQABAAEgATABMAEwAUABUAFQAUABUA
FQAVABcAGQAZABsAGwAcAB4AHwAgACAAIgAjACQAJQAmACgAKQAqACsALQAuAC8AMAAx
ADMANAA1ADcAOQA8ADwAPQA+AD8APwA/AD8AQABBAEEAQgBCAEIAQgBDAEUARABEAEQA
QQBAAD0APQA6ADcANQAzADAALAAqACcAIwAgAB0AGgAZABYAFAASABAADgAMAAoACAAG
AAYABQAEAAMAAgABAP7//v/9//3//v/+//7//v/8//z/+//7//3//f/9//z//P/8//z/
/P/8//z//P/8//r/+v/7//v/+//7//v/+//7//v/+//7//v/+//7//v/+//7//v//P/8
//z//P/8//z//P/8//z//v/+//7//v/8//z//P/8//7//v/+//7//v/+//7//v/8//z/
/P/8//z//P/8//z//P/8//v/+//7//v/+//7//v/+//7//v/+//6//r/+v/6//r/+v/6
//v/+//7//v/+f/5//n/+f/5//n/+f/4//r/+f/5//n/+f/5//n/+f/3//f/9//3//n/
+f/5//n/9//3//f/9v/3//f/9//3//f/9//3//j/+P/3//f/+P/4//f/9v/2//f/9//3
//f/9//3//f/9v/2//b/9v/2//T/9f/1//X/9v/2//f/9//3//f/9//3//f/9//3//f/
+P/4//b/+P/4//j/+P/4//j/+v/6//r/+v/7//z//f/+//7//v/+//7///8AAAEAAgAD
AAQABQAGAAUABAADAAIAAAAAAAAA/v/9//z//P/8//z//P/8//v/+v/5//n/+f/4//f/
9//2//X/9f/0//P/8P/v/+7/7f/s/+z/7P/r/+v/6//r/+v/6//r/+v/6//t/+3/7v/u
/+7/7v/u/+7/7v/u/+7/7v/u/+//8P/w/+//7//v/+//7//w//D/8P/w//H/8f/x//H/
8f/x//H/8v/0//b//f8GAA8AHgAzAEcAWgBwAIgApwDPAOIAwACBAEUAEQDh/7X/hv9b
/zz/JP8R/wL//P4I/y//Xf+B/6D/vP/Q/97/6v/y//X/+P/5//n/+f/6//v//P/9//7/
/v/+//7//v/+//7///////////8CAAIAAgACAAAAAAAAAAEAAQABAAEAAgACAAIAAgAC
AAQABAAFAAUAAwADAAMABAAGAAYABgAGAAcABwAHAAcABgAGAAYABgAIAAgACQAJAAcA
CAAIAAgACAAIAAkACQAJAAkACgAKAA0ADQANAA0ADgAOAA8AEAAOABAAEAAQABAAEQAR
ABEAEwAVABYAFgAXABcAFwAZABkAGQAbABsAHAAeAB8AIAAiACQAJQAmACcAKAAqACsA
KgArAC0ALgAxADIAMwA1ADYANwA5ADsAPAA8AD0APgBAAEEAQgBDAEQARQBFAEYASABI
AEgASQBHAEYARgBGAEUARABBAEEAQAA9ADsAOQA2ADIAMAAtACcAJAAhAB4AGwAYABYA
FAAQAA4ADAAKAAgABgAGAAUABAADAAIAAQAAAAAA//////7//v/+//7//P/8//v/+//9
//3//f/8//z//P/8//z//P/8//z//P/+//7///////3//f/9//3//f/9//3//f/9//3/
/f/9//3//f/9//7/AAAAAAAAAAD+//7//v/+//7//v/+//7//v/+//7//v/+//7//v/+
//7//v/+//7//v/+//7//v/+//7//v/+//7//v/9//3///////////////////////3/
/P/8//z//P/8//z//P/9//3//f/9//v/+//7//v/+//7//v/+v/8//v/+//7//v/+//7
//v/+f/5//n/+f/5//n/+f/5//n/+f/5//j/+f/5//n/+f/5//n/+f/6//r/+f/5//r/
+v/5//j/+P/5//n/+f/5//f/9//3//b/9v/2//b/9v/2//f/9//3//b/9v/3//f/9//3
//f/9//1//X/9f/1//j/+P/6//r/+v/6//r/+v/6//z//P/8//z//f/+////AAAAAAAA
AAAAAAEAAgADAAQABgAGAAYABgAFAAQAAwACAAAAAAAAAAAA/v/9//z//P/+//7//v/+
//z/+v/4//f/9//2//X/9f/2//X/9f/0//H/8P/v/+7/7//u/+7/7v/t/+3/7f/t/+3/
7f/t/+3/7f/t/+3/7v/u/+7/7v/u/+7/7v/u/+7/7v/u/+//8P/w/+//7//v/+//7//w
//D/8P/w//H/8f/x//H/8f/x//H/8P/y//T/+f8CAA0AGgArAD8AUgBmAHwAlwC9AOIA
3gCrAGkALwD1/8X/nP9z/0z/NP8j/w7/AP8E/yH/R/9r/47/sP/I/9j/5v/y//X/9v/5
//n/+f/6//v//P/9//7//v/+/wAAAAAAAAAAAwADAAMAAwACAAIAAgACAAIAAgACAAMA
BQAFAAUABgAEAAQABAAEAAQABAAFAAUABQAFAAUABgAIAAgACAAIAAcABwAHAAcACAAI
AAgACAAIAAgACQAJAAkACgAKAAoACgAKAAsACwALAAsADAAMAA0ADQANAA0ADgAOAA8A
EAAOABAAEAAQABIAEwATABMAEwAVABYAFgAXABcAFwAZABkAGQAbABsAHAAeAB8AIAAg
ACIAIwAkACUAJgAoACkAKgArAC0ALgAvADAAMQAzADQANQA3ADkAOAA4ADkAOgA8AD0A
PgA/AEAAQQBBAEIAQgBCAEIAQwBDAEIAQgBCAEEAQAA9AD0AOgA3ADUAMwAyAC4ALAAp
ACUAIgAfABwAGQAWABQAEgASABAADgAMAAoACAAIAAcABgAFAAQAAwACAAIAAQABAAIA
AgACAAIAAAAAAP////8BAAEAAQAAAAAAAAAAAAAAAAAAAAAAAAD+//7/////////////
/////////////////////////////////wAAAAAAAAAAAAAAAAAAAAAAAAAAAAAAAAAA
AAAAAAAAAAAAAAAAAAAAAAAAAAAAAAAAAAAAAAAAAAAAAAAAAAAAAAAAAAD/////////
/////////////////////v/+//7//v/+//7//v/9//3//f/9//3//f/9//3//f/9//3/
/P/6//n/+f/5//v/+//7//v/+f/5//n/+f/5//n/+f/5//n/+f/5//j/+f/5//n/+f/5
//n/+f/6//j/9//3//j/+v/5//j/+P/3//f/9//3//n/+f/5//j/+P/4//j/+P/2//f/
9//3//j/+P/5//n/+f/5//n/+f/7//v/+//7//z//P/+//7//v/+//7//v/+////AAAB
AAIABAAEAAQABAAGAAYABgAGAAMAAgABAAAAAAD+//3//P/8//z//P/8//r/+f/4//f/
9//3//b/9f/1//T/8//z//L/8f/w/+//7v/t/+z/7P/u/+3/7f/t/+3/7f/t/+3/7f/t
/+3/7f/s/+z/7P/s/+7/7v/u/+7/7v/u/+7/7//w//D/7//v/+3/7f/t/+7/8P/w//D/
8f/x//H/8f/x//H/8f/y//L/9v/7/wQADQAaAC0AQQBUAGgAfACTALcA2gDWAKcAawAz
AP3/z/+o/3//Wv9C/y//Gv8I/wz/Kf9N/23/kP+y/8j/2P/o//L/9f/4//n/+f/5//r/
+//8//3//v/+//7//v/+//7//v///////////wIAAgACAAIAAgACAAIAAwADAAMAAwAE
AAQABAAEAAQABAAEAAUABQAFAAUABQAGAAYABgAGAAYABwAHAAcABwAIAAgACAAIAAoA
CgALAAsACQAKAAoACgAMAAwADQANAA0ADQAOAA4ADQANAA0ADQAOAA4ADwAQABAAEgAS
ABIAFAAVABUAFQAVABcAGAAYABsAGwAbAB0AHQAdAB8AHwAgACIAIwAkACQAJgAnACgA
KQAqACwALQAuAC8AMQAyADMANAA1ADcAOAA5ADsAPQA+AD4APwBAAEIAQwBEAEUARgBH
AEcASABIAEgASABJAEkASABIAEgARwBGAEMAQwBAAD0AOwA5ADYAMgAwAC0AKwAoACUA
IgAdABoAGAAWABIAEAAOAAwADAAKAAoACQAIAAcABgAFAAQABAADAAMAAAAAAAAAAAAC
AAIAAQABAP////////7//v/+//7//v8AAAAAAAAAAAAAAAABAAEAAQABAAEAAQABAAEA
AQABAAEAAQABAAEAAwADAAMABAACAAIAAgACAAIAAgACAAIAAgACAAIAAgACAAIAAgAC
AAIAAgACAAIAAgACAAIAAgACAAIAAgACAAQABAAEAAQABAAEAAMAAwADAAMAAwADAAEA
AQABAAEAAwACAAIAAgACAAIAAgACAAEAAQABAAEA///////////////////+//7//f/9
//3////////////9//3//f/9/////////////////////v///////////////////wAA
/v/9//3//v8AAP///v/+//3//f/9//3//f/9//3//P/+//7//v/+//z//f/9//3//v/+
///////9//3//f/9//3//f/9//3//v/+//7//v/+//7//v/+//7/AAAAAAAAAAABAAIA
AwAEAAYABgAGAAYACAAIAAgACAAKAAoACgAKAAsADAANAA4ACwAKAAkACAAIAAYABQAE
AAQABAAEAAQABAADAAIAAQABAAEAAAD//////v/9//3//P/7//r/+f/6//n/+P/4//b/
9f/1//X/9//3//f/9//1//X/9f/1//b/9v/2//b/+P/4//j/+P/4//j/+P/5//r/+v/5
//n/9//3//f/+P/4//j/+P/5//v/+//7//v/+//7//z//P/+/wMACgAVACIANQBJAFwA
bgCEAKEAxQDqAOQArwBvADUAAwDX/6j/ef9U/zj/I/8S/wj/Cv8j/1H/e/+c/7r/0v/i
//D/+v///wAAAwAFAAMABAAFAAYABwAIAAgACAAKAAoACgAKAAsACwALAAsADAAMAAwA
DAAOAA4ADgAPAA8ADwAPABAAEAAQABAAEAAQABAAEQARABEAEQARABIAEgASABIAEgAT
ABMAEwATABQAFAAUABQAFgAWABcAFwAVABYAFgAWABgAGAAZABkAFwAXABgAGAAZABkA
GwAbAA==
         </WaveFormData>
      </LeadData>
      <LeadData>
         <LeadByteCountTotal>10000</LeadByteCountTotal>
         <LeadTimeOffset>0</LeadTimeOffset>
         <LeadSampleCountTotal>5000</LeadSampleCountTotal>
         <LeadAmplitudeUnitsPerBit>4.88</LeadAmplitudeUnitsPerBit>
         <LeadAmplitudeUnits>��V</LeadAmplitudeUnits>
         <LeadHighLimit>2147483647</LeadHighLimit>
         <LeadLowLimit>268435456</LeadLowLimit>
         <LeadID>V3</LeadID>
         <LeadOffsetFirstSample>0</LeadOffsetFirstSample>
         <FirstSampleBaseline>0</FirstSampleBaseline>
         <LeadSampleSize>2</LeadSampleSize>
         <LeadOff>FALSE</LeadOff>
         <BaselineSway>FALSE</BaselineSway>
         <ExcessiveACNoise>FALSE</ExcessiveACNoise>
         <MuscleNoise>FALSE</MuscleNoise>
         <LeadDataCRC32>2952549210</LeadDataCRC32>
         <WaveFormData>
8P/x//H/8v/y//L/8v/x//X/+f8CAA0AHQAxAEUAWgByAIwAsADcAP0A9ADIAJIAXAAm
APX/xf+Q/2b/TP8x/xD/+/4F/yj/TP9r/47/sP/H/9r/5//t/+//8//0//L/8v/z//P/
9f/2//f/9//5//n/+f/5//f/+P/4//j/+v/7//z//P/7//v/+//8//z//P/8//v/+//7
//z//P/4//r/+v/6//r/+//8//z/+v/6//r/+v/5//n/+f/7//v/+//7//v/+//7//v/
/P/8//7///////z/+//7//3//v/+//7//v8AAAAAAAAAAP7//////wEAAgACAAIAAwAB
AAEAAQACAAQABQAGAAcACAAIAAkACgAJAAoADAANABEAEwATABMAFQAWABcAGQAYABsA
HAAfAB8AIAAhACIAJAAlACYAKQArAC0ALgAvAC4AMAAxADIANQA1ADYAOQA5ADoAOwA7
ADsAPQA+AD8AQQBBAEEAQQA/AD4APQA8ADoAOAA0ADEALgArACgAJQAhAB0AGgAXABYA
EwAPAA0ACgAGAAIAAAD+//z/+//5//j/9//1//P/8f/x//H/8f/x//L/8v/y//D/7//v
/+//8P/w//D/7//x//H/8P/w/+7/7v/u/+7/8f/x//H/8f/v/+7/7v/u/+7/7//w//D/
8v/y//H/8f/w//D/8P/y//T/9P/0//T/8v/y//L/8v/y//L/8v/z//P/8//y//L/8v/y
//L/8v/0//T/9P/0//L/8v/y//H/8//z//T/9f/z//P/8//x//H/8P/w//D/8f/y//L/
8v/v/+7/7f/t/+7/7v/u/+7/7v/u/+7/7v/s/+v/6//r/+v/7P/s/+v/7f/s/+z/6//r
/+v/6//s/+r/6f/p/+n/6f/p/+n/6f/p/+r/6v/p/+j/6P/o/+j/6v/q/+r/6//t/+z/
6v/q/+r/6f/o/+j/6f/p/+n/6//p/+j/5//m/+b/5v/n/+j/5//n/+b/5v/l/+X/5f/m
/+j/6P/o/+j/5//n/+b/5v/m/+f/5//o/+r/6P/o/+j/6P/q/+r/6v/q/+v/7P/t/+7/
7P/s/+z/7P/u//D/8v/0//b/9v/2//b/9f/0//P/8v/0//L/8P/u/+z/7P/r/+v/7f/t
/+v/6//q/+n/6f/o/+b/5v/l/+T/5f/k/+P/4v/f/9z/3P/b/9v/2//b/9v/2P/X/9f/
1//X/9f/2P/Y/9r/2v/a/9r/2f/Z/9j/2P/a/9r/2//b/9n/2f/Z/9n/2f/Z/9r/2v/c
/9z/3P/c/9r/2//c/93/2//c/9z/3P/e/9//4f/n//D//f8RACcAPQBSAG4AkAC6AOQA
5QC4AH4ASgAeAPL/v/+H/1b/NP8a/wH/6P7j/v3+MP9a/3n/lv+w/8H/0P/Z/93/3//j
/+T/4//i/+L/4f/l/+b/5//n/+n/6f/p/+n/5//o/+j/6P/q/+v/7P/s/+n/6f/p/+r/
6v/q/+r/6f/r/+v/7P/s/+r/7P/s/+z/7v/v//D/8P/u/+7/7v/u/+//7//v//H/8f/x
//H/8f/v/+//7//w//L/9P/1//X/9P/z//P/9f/0//T/9P/0//b/9v/2//b/9P/1//X/
9//6//r/+v/7//v/+//7//z//v///wAAAQAEAAQABQAGAAUABgAIAAkACwANAA0ADQAN
AA4ADwARABIAFQAWABkAGwAcAB0AHgAeAB8AIAAjACcAKQAqACsAKgAsAC0ALgAzADMA
NAA3ADkAOgA7ADsAOwA9AD4APwBBAEEAQQBBAD8APgA9ADwAOQA4ADUAMwAwAC0AKgAn
ACEAHQAaABcAFAARAA0ACwAIAAQAAAD+//z/+v/5//f/9f/1//T/8//y//H/8P/v//D/
8P/v/+7/7P/r/+v/6//s/+z/7P/r/+v/6//q/+r/6v/q/+r/6v/r/+v/6//r/+v/6v/q
/+r/6v/r/+z/7P/s/+z/6//r/+r/6v/q/+z/7P/s/+z/7P/s/+z/7P/s/+z/7P/s/+3/
7//v/+7/7v/s/+z/7P/s/+7/7v/u/+7/7P/s/+z/6//t/+3/7v/v/+3/7f/t/+v/6//q
/+r/6v/t/+7/7v/u/+v/6v/p/+n/6P/o/+j/6P/q/+r/6v/q/+j/5//n/+f/6f/q/+r/
6f/n/+b/5v/l/+X/5f/l/+b/6P/n/+f/5//l/+X/5f/l/+X/5v/m/+X/5P/k/+T/5P/k
/+T/5P/l/+X/5P/i/+L/4v/h/+D/4P/j/+P/4//l/+P/4v/h/+D/4P/g/+H/4v/j/+P/
4v/i/+H/4f/h/+L/4v/i/+L/4v/h/+H/4P/g/+D/4f/j/+L/5P/k/+T/5P/k/+b/5v/m
/+b/5//o/+n/6v/q/+r/6v/q/+3/7v/v//D/8v/y//L/8v/v/+7/7f/s/+7/7v/s/+r/
5v/m/+b/5f/j/+P/4//h/+P/4v/h/+H/3v/e/97/3f/e/93/3P/b/9j/1//U/9T/1f/V
/9X/1f/X/9b/1f/V/9P/0//T/9T/1v/W/9b/1v/U/9X/1f/U/9T/1P/U/9X/1//X/9f/
1//W/9X/1P/U/9X/1v/X/9j/1v/W/9f/2P/Z/9n/2v/a/9z/3P/b/9//5//0/wEAFQAr
AEMAXAB6AKIA0gDsANkAoABmADQABADU/53/Z/86/x7/BP/t/t7+5/4P/z7/ZP+D/6D/
tP/D/9D/2f/b/9//4f/g/97/3v/f/9//4f/i/+P/4//j/+P/4//j/+P/5P/k/+T/4v/j
/+T/5P/j/+P/4//k/+b/5v/m/+X/5f/l/+b/5v/i/+T/5P/k/+b/5//o/+j/5v/m/+b/
5v/p/+n/6f/r/+v/6//r/+v/6//r/+v/7P/u//D/8f/x/+7/7f/t/+//8v/y//L/8v/y
//L/8v/y//T/9f/1//f/+P/4//j/+f/3//f/9//4//r/+//8//3//v/+////AAABAAIA
BAAFAAkACwALAAsADQAOAA8AEQAQABMAFAAXABkAGgAbABwAHgAfACAAIwAlACcAKAAp
ACoALAAtAC4AMQAxADIANQA3ADgAOQA5ADkAOwA8AD0APwA/AD8APwBBAEAAPwA+AFwA
eACSAK0A1QD7ACEBRwFRAVkBYgFrAWUBYQFcAVkBBgGyAF4ADAADAPz/9v/v/+r/5//j
/9//4v/j/+T/5f/n/+j/6P/o/+j/5//n/+f/6P/o/+j/5//n/+f/5v/m/+j/6P/o/+j/
6f/p/+n/6f/p/+j/6P/o/+r/6//s/+z/7P/s/+v/6//q/+r/6v/s/+7/7v/u/+7/7v/u
/+7/7v/u/+7/7v/v/+//7//u/+7/7v/u/+7/7v/w//D/8P/w/+7/7v/u/+3/7//v//D/
8f/y//P/9P/z//H/8P/w//D/8f/y//L/8v/x//D/7//v//D/8P/w//D/8P/w//D/8P/u
/+3/7f/t/+//8P/w/+//7//u/+7/7f/t/+3/7f/u//D/7//v/+//+v8DAAwAFQBMAIQA
uwDxAPcA/gAFAQwBDgEOAQ4BDwEPAQ4BDAEMAQ8BDwEPARAB8ADPAK4AjwCJAIQAfwB6
AHgAeAB5AHoAcABnAF0AVAA+ACkAFAAAAP///v/9//z//f///wAAAgAOAA0ADwASABIA
EAAQABAAEAAPAA4ADQAMAAcAAgD9//j/9v/2//b/9v/0//T/9P/0//T/8v/w//D/8P/v
/+//7//x/+//7//u/+3/7f/s/+z/7v/t/+z/6//o/+f/5v/l/+T/5P/j/+P/5f/l/+X/
5P/j/+P/4//j/+X/5v/m/+b/5v/m/+b/5//n/+b/5v/m/+j/6f/p/+n/5//n/+f/5//o
/+r/6//s/+z/7P/s/+z/6//s/+3/7f/u/+7/7v/u/+//8f/1//7/CQAZACsAPQBQAGgA
ggCkANAA9wD6ANYAoABmACoA9//H/5T/aP9O/zX/FP/9/gX/Jv9I/2X/iv+s/8P/1v/l
/+//8//1//T/9P/0//X/9f/3//j/+f/5//v/+//7//v/+//8//z//P/+////AAAAAP3/
/f/9//7/AgACAAIAAQABAAEAAgACAAAAAgACAAIAAgADAAQABAACAAIAAgACAAMAAwAD
AAUAAwADAAMAAwADAAMAAwAEAAQABgAHAAcABgAFAAUABwAIAAgACAAIAAgACAAIAAgA
CAAJAAkACwANAA4ADwARAA8ADwAPABAAEgATABQAFQAUABQAFQAWABUAFgAYABkAGwAd
AB0AHQAbABwAHQAfACIAJQAmACkAJwAoACkAKgAsAC0ALgAxADMANQA2ADcANwA4ADgA
OAA9AD0APgBBAEEAQgBDAEMAQQBDAEQARQBFAEUARQBFAEMAQgBBAEAAPwA+ADsAOQA2
ADMAMAAtACsAJwAkACEAIAAdABkAFwAWABIADgAMAAwACgAJAAcABgAFAAMAAQD/////
//////7//v/9//z//P/7//v/+//8//z//P/7//v/+//6//r/+v/6//r/+v/7//v/+//7
//n/+P/4//j/+v/7//z//P/6//r/+f/5//j/+P/4//r/+v/6//r/+v/6//r/+v/6//r/
+v/6//v/+//7//r/+v/6//r/+v/6//r/+v/6//r/+v/6//r/+f/5//n/+v/7//n/+f/5
//f/9//2//b/9v/3//j/+P/4//f/9v/1//X/9v/2//b/9v/0//T/9P/0//T/8//z//P/
8//0//T/8//x//D/8P/v//D/8f/y//T/8//x//D/7//v/+//7//v/+//8P/w/+//7v/u
/+7/7v/w//D/8P/x//H/8P/u/+7/7v/t/+z/7P/t/+3/7f/v/+3/7P/r/+r/7P/s/+3/
7v/t/+3/7P/s/+v/6//r/+z/7v/u/+7/7v/t/+3/7P/s/+z/7f/v//D/7v/u/+7/7v/u
/+//8P/x//L/9P/0//T/9P/2//b/9v/2//n/+v/7//z//P/8//z//P/7//r/+f/2//b/
9P/0//T/8f/x//H/8f/x//H/8P/v/+3/7P/s/+z/6//q/+n/6P/p/+j/5//k/+L/4f/h
/+H/4//j/+L/4f/f/9//3//f/+D/4P/g/+D/4P/g/+H/4f/g/+D/4P/g/+P/4//j/+P/
4//j/+P/4//i/+L/4v/i/+P/5P/l/+f/5//n/+b/5v/m/+b/6P/p/+v/8f/6/wcAGQAv
AEMAWgB2AJgAwADsAPEAxgCMAFoAKgD8/8v/lf9k/0D/Jv8J//L+6f4D/zL/Xv9//6D/
uP/H/9T/4f/l/+f/6//q/+r/6v/r/+v/6//s/+3/7f/v/+//7//v/+//8P/w//D/8P/x
//L/8v/x//H/8f/y//L/8v/y//H/8v/z//X/9v/y//T/9P/0//T/9f/2//b/9v/2//b/
9v/1//X/9f/3//j/+f/6//v/+f/5//n/+v/4//r/+//7//z/+//7//3//P/8//z//P/9
//7///8AAP7//////wEAAgACAAIAAwADAAMAAwAEAAUABQAFAAUACAAIAAkACgALAAwA
DgAPAA8AEQARABEAEwAUABUAFwAYABsAHAAfACAAIgAkACYAJgAnACgAKwAtAC8AMAAx
ADQANgA3ADgAOgA5ADkAOwA9AD4APwA/AD8AQQBCAEMAQwBDAEMAQwBDAEIAQQBAAD0A
PAA5ADcANgAzADAALQAoACMAHwAbABoAFwATABEAEAAMAAgABgACAAAA///9//v/+//6
//n/+P/3//b/9f/0//T/8//y//L/8f/x//H/8P/w//D/7//w//H/8f/y//H/8P/v/+7/
8f/x//H/8f/x//D/8P/w/+7/7//w//D/8v/y//H/8f/w//D/8P/y//L/8v/y//L/8v/y
//L/8v/y//L/8v/z//X/9f/0//T/8//y//H/8P/y//L/8v/y//L/8v/y//H/7//v//D/
8f/z//P/8//x//H/8P/w//D/7//w//D/8P/x//D/7//v/+7/7v/u/+7/7v/u/+7/7v/s
/+v/6//r/+3/7v/u/+3/7f/s/+z/6//r/+v/6//s/+z/6//r/+v/6f/p/+n/6f/r/+z/
7P/r/+r/6v/q/+r/6v/q/+r/6//t/+z/6v/q/+j/5//m/+b/6f/p/+n/6//r/+r/6f/o
/+j/6P/p/+r/6//r/+r/6v/n/+f/5//o/+j/6P/o/+j/6f/p/+j/6P/m/+f/6f/q/+r/
6v/q/+r/6v/q/+r/6v/q/+v/7P/t/+7/7//w//H/8v/y//L/8v/y//X/9v/3//j/+v/6
//r/+v/4//j/+P/4//j/9v/0//L/8P/w/+//7//w//H/8P/x/+7/7f/t/+z/7P/s/+v/
6v/p/+j/5//m/+X/4v/i/+H/4f/h/+H/4f/g/9//3//f/+H/4f/i/+L/4f/g/9//3v/f
/9//3v/e/+D/4P/h/+H/3//f/9//3//g/+H/4//k/+L/4v/i/+L/4v/j/+T/5f/l/+b/
5v/m/+T/4//n/+//+v8FABUAKQA9AFIAagCKALIA4gD7AOAAqABsADQAAgDP/5f/ZP9C
/yj/D//2/un+9/4i/0z/bf+Q/67/wf/S/9//5f/n/+n/6P/o/+j/6f/p/+3/7v/v/+//
7//v/+//7//x//L/8v/y//L/8//0//T/8f/x//H/8v/2//b/9v/1//T/8//z//L/8f/0
//X/9v/0//X/9v/2//b/9v/2//b/+f/5//n/+/8NAB8AMQBDAD8APQA7ADoAPAA+AD8A
PwA8ADkANwA3ACgAGgAMAP7//P/8//z//P/+//////8BAAQABAAEAAUABwAHAAcACAAM
AA0ADgAPAA4ADgAPABAAHgAsADsASQBBADsAMwArACoAKgAqACsAKgAtAC4AMQAuAC4A
LgAuADIAMwA0ADcANwA5ADoAOwA6ADwAPQA+AEIAQwBFAEkARwBIAEkASQBJAEsATABN
AE0ATQBNAE0ASwBKAEkASABHAEYAQwBBAD0AOQA1ADEALgArACkAJwAkACEAHQAbABoA
FgASABAADgAMAAsACQAIAAcABQADAAUABQAFAAUAAgACAAEAAAD///3//P/7//z//P/8
//v/+f/5//j/+P/6//r/+v/6//v/+//7//v/+f/4//j/+P/6//v//P/8//z//P/7//v/
/f/+////AgACAAIAAgACAAAAAAAAAAAAAQACAAMABQADAAMAAgACAAQABAAEAAQABAAE
AAQABAAEAAQABAADAAUABQAGAAcABgAFAAQAAQACAAIAAwAEAAUABgAGAAYAAwACAAEA
AQABAAIAAwAEAAIAAgACAAIABAADAAMAAwADAAQABAADAAEAAAAAAP//AAABAAIABAAD
AAEAAAD//wEAAQABAAEAAQACAAIAAQAAAAAAAAAAAAAAAAAAAAEAAQAAAP7//v8AAP//
/v/+/////////wEA///+//3//P/9//7/AAACAAAA///9//z//P/9//7/AAAAAAAAAAAA
AAEAAQAAAAAABAAFAAUABgAGAAQABAAEAAQABgAIAAoADAAOAA4ADgAOAA4ADgAOAA4A
DQAMAAsACAAEAAIAAgACAAIAAwAEAAUAAQABAAAA///9//z//P/8//3//P/7//r/9//2
//X/8v/y//H/8f/x//H/8f/w/+//8f/x//H/8f/0//T/9P/0//P/8v/y//H/8v/y//L/
8v/x//H/8f/x//H/8f/x//H/9P/0//T/9P/y//L/8v/z//b/9//3//j/9v/2//b/9//5
/wMADAAXACcAOwBRAGYAgACcAMYA8gAHAeoAtAB+AEYAEgDh/63/fP9a/0L/I/8I//3+
Ff88/2D/gf+m/8D/0//k//H/9f/3//n/+P/4//j/+f/5//3//v//////////////////
/wAAAAAAAAAAAQACAAIAAQABAAEAAgAEAAQABAADAAEAAQACAAIAAAACAAIAAgACAAMA
BAAEAAIAAgACAAIABQAFAAUABwAGAAUABAADAAUABQAFAAYABAAGAAcABwAGAAUABQAH
AAoACgAKAAoACgAKAAoACgAKAAsACwANAAwADAAMAA0ADQANAA0ADgAQABEAEgATABIA
EgATABQAFwAYABoAGwAbAB0AHQAdAB0AHgAfACEAJAAnACgAKwApACoAKwAsADAAMQAy
ADUANQA3ADgAOQA6ADwAPQA+AEEAQQBCAEUAQwBEAEUARQBFAEcASABJAEkASQBJAEkA
RwBGAEUARABDAEIAPwA9ADgANQAyAC8ALQApACYAIwAgAB0AGQAXABIADgAKAAgABwAG
AAYABQACAAEA///9//3//f/9//3/+v/6//n/+P/2//X/9f/1//j/+P/4//f/9//3//b/
9v/2//b/9v/2//X/9f/1//X/9f/0//T/9P/2//f/+P/4//j/+P/3//f/+P/4//j/+v/6
//r/+v/6//j/+P/4//j/+v/6//r/+//5//n/+P/4//r/+v/6//r/+v/6//r/+v/4//j/
+P/3//f/9//4//n/9//3//f/9f/1//T/9P/0//X/9v/2//b/9f/0//P/8//z//T/9f/2
//T/9P/0//T/9P/z//P/8//z//T/9P/z//H/8P/w/+//8f/x//H/8v/w/+//7//v/+//
7//v/+//7//w//D/7//u/+7/7v/u//D/8P/w//H/7//u/+z/7P/t/+3/7f/u/+3/7f/t
/+//7f/s/+v/6v/s/+z/7f/u/+7/7f/r/+r/6//r/+v/7P/u/+7/7v/u/+v/6//q/+r/
7P/t/+3/7P/s/+z/7P/s/+z/7f/u/+//8P/x//L/8//0//T/9P/0//T/9//4//n/+v/8
//z//P/8//r/+v/6//r/+P/4//b/9P/y//L/8v/x//P/8//z//H/8P/u/+z/6//s/+z/
7P/r/+r/6f/o/+f/5v/l/+L/4v/h/+H/4f/h/9//3v/d/93/3//f/9//4P/g/+D/4P/g
/97/3//f/97/4P/g/+D/4f/f/9//3//f/+H/4f/h/+L/4v/i/+L/4v/i/+L/4//k/+X/
5f/m/+b/5P/k/+f/6//1/wAADwAjADkATQBkAIIAqgDYAPYA4QCsAHIAPgAQAOD/qf91
/0r/Lv8U//3+6v7x/hX/Rv9s/4v/qv/A/8//3P/j/+X/5//p/+j/6P/o/+n/6f/r/+z/
7f/t/+v/6//r/+v/7f/u/+7/7v/u/+//8P/w/+3/7f/t/+7/8v/y//L/8f/v/+//8P/w
/+//8v/z//T/8v/z//T/9P/y//L/8v/y//X/9f/1//f/9v/1//T/8//1//X/9f/2//T/
9v/3//f/9v/1//X/9//4//j/+P/4//j/+P/4//j/+v/7//v//f/8//z//P/9//3//f/9
//7/AgADAAQABQAEAAQABQAGAAcACAAKAAsACwANAA0ADQAPABAAEQATABQAFwAYABsA
GwAcAB0AHgAiACMAJAAnACkAKwAsAC0ALAAuAC8AMAA1ADUANgA5ADcAOAA5ADkAOgA9
AD8AQQA/AD8APwA/AD8APgA9ADwAOwA6ADcANQAwAC0AKgAnACMAHwAcABkAFgATAA8A
DQAIAAQAAAD+//7//P/7//n/9v/1//P/8f/x//H/8f/x//D/8P/v/+7/7P/r/+v/6//u
/+7/7v/t/+v/6//q/+r/6v/q/+r/6v/r/+v/6//r/+v/6v/q/+r/7P/t/+7/7v/s/+z/
6//r/+z/7P/s/+7/7v/u/+7/7v/t/+z/6//q/+v/7P/t/+//7f/t/+z/7P/s/+z/7P/s
/+z/7P/s/+z/6v/q/+r/6f/r/+v/7P/t/+v/6//r/+n/6//q/+r/6v/r/+z/7P/s/+v/
6v/p/+n/6f/q/+v/7P/r/+r/6f/o/+j/5//n/+f/5//o/+j/5//n/+b/5v/l/+f/5//n
/+j/5v/l/+X/5f/l/+X/5f/l/+X/5v/m/+X/5P/k/+T/5P/m/+b/5v/n/+f/5v/k/+T/
5P/j/+L/4v/j/+P/4//l/+X/5P/j/+L/4//k/+b/6P/n/+f/5v/m/+f/5//n/+j/6P/o
/+j/6P/n/+f/5v/m/+r/6//r/+r/6v/q/+r/6v/q/+z/7P/s/+z/7f/u/+//8P/y//L/
8v/y//X/9v/3//j/+v/6//r/+v/6//r/+v/6//n/+P/3//T/8v/w//D/8P/x//H/8f/x
/+7/7f/r/+n/6//q/+r/6v/p/+j/5//m/+P/4v/h/97/4P/f/9//3//d/93/3P/b/93/
3f/d/93/3v/e/97/3v/e/97/3//f/97/3v/e/97/3f/d/93/3f/f/9//3//f/97/3v/e
/97/4P/g/+D/4f/i/+P/4//k/+D/4P/g/+P/6f/x//r/BwAXACkAPQBUAHAAkgDAAO4A
9wDOAJIAVgAeAOr/t/+D/1T/Nv8c/wH/6v7n/gH/LP9S/3X/mv+0/8f/1P/f/+P/4//l
/+T/5v/m/+f/5//p/+r/6//r/+n/6f/p/+n/6v/s/+3/7v/s/+3/7v/u/+//7//v//D/
8v/y//L/8f/x//H/8v/y//D/8v/y//L/8P/x//L/8v/0//T/9P/0//P/8//z//X/8//z
//P/8//0//X/9v/4//f/+P/4//f/9//3//j/+//8//z//P/8//z//P/8//z//f///wAA
AwADAAIAAQABAAIAAwAEAAYABgAHAAgACQAKAAoACwAMAA0ADgAQABEAEQATABMAEwAU
ABYAGAAbABoAHQAeACEAIQAiACMAJAAnACkAKwAvAC8AMQAyADMANAA2ADcAOAA7ADsA
PAA/AD8AQABBAEEAQwBFAEYARwBFAEUARQBFAEUARABDAEIAQQBAAD0AOwA4ADUAMgAv
ACwAKQAnACUAIgAfABsAGQAXABQAEQAQABAADgANAAsACgAJAAcABQAHAAcABwAHAAQA
BAADAAIABAADAAMAAwACAAIAAgABAAEAAQAAAAAAAQACAAMABAAEAAMAAgABAAMAAgAC
AAIABAAFAAYABgAEAAQAAwADAAMABAAFAAgABgAGAAYABgAGAAYABgAGAAgACAAIAAkA
BwAHAAYABgAIAAgACAAIAAYABgAGAAYACAAIAAgABwAJAAkACgALAAoACQAIAAUABgAG
AAcACAAHAAgACAAIAAkACAAHAAcACAAIAAgACAAGAAYABgAGAAgABwAHAAcABQAGAAYA
BQAHAAYABgAFAAcABwAHAAgABgAFAAUABQAHAAcABwAHAAUABgAGAAUABgAGAAYABgAG
AAYABgAHAAUABAACAAIABQAFAAUABgAGAAUABAAFAAUABAADAAIABAAEAAUABgAGAAUA
AwACAAIAAwAEAAYABAAEAAQABAAGAAcABwAIAAoACwALAAoADAAMAAwADAAMAA0ADgAP
ABAAEgASABIAEgAUABQAFAAUABEAEAAPAA4ADgAMAAoACgAMAAsACwALAAkABwAHAAYA
BwAHAAYABgAFAAMAAQD///7//f/8//v/+v/6//n/+f/5//n/+f/4//n/+f/5//n/9//4
//j/+P/2//b/9v/3//n/+P/4//j/9v/3//f/9//5//n/+f/5//f/+P/4//j/+P/4//j/
+P/5//r/+//7//v/+v/5//j//f8BAAkAFAAfADEARQBZAHAAigCsANgABAENAeQArAB0
ADwACgDZ/6f/eP9Y/0L/If8G/wH/H/9I/2r/jf+y/8z/3//u//n/+//7//v//P/9//7/
AAABAAMABAAFAAUAAwADAAMAAwAEAAYABwAIAAcABwAHAAYABwAHAAcACAAIAAgACAAH
AAcABwAIAAgACAAKAAoACgAIAAkACgAKAAoACgAKAAoACwALAAsADQALAAsACwALAA0A
DQANAA4ADAAOAA8ADwAQAA8ADwARABIAEgASABIAEAAQABAAEAASABMAEwAVABUAFAAT
ABMAFgAXABgAGgAbABsAGwAbABwAHAAdAB4AHwAgACIAIwAjACUAJQAlACYAKAAqAC0A
LAAvADAAMwAzADQANQA2ADoAOwA8AD8APwBBAEIAQwBGAEgASQBKAEsASwBMAE8ATwBQ
AFEAUQBTAFUAVgBXAFUAVQBVAFUAVQBUAFMAUgBPAE4ASwBJAEQAQQA+ADsAOAA1ADMA
MQAtACkAJAAhAB8AHAAZABgAFgAUABMAEQAQAA8ADQALAAsACwALAAsACAAIAAcABgAI
AAcABwAHAAYABgAGAAUABQAFAAQABAAGAAYABgAGAAYABQAEAAMABQAEAAQABAACAAMA
BAAEAAQABAADAAMAAwAEAAUACAAGAAYABgAGAAYABgAGAAYABgAGAAYABwAFAAUABAAE
AAUABgAHAAgABwAGAAUABAAGAAYABgAFAAUABQAGAAcABgAFAAQAAQAEAAQABQAGAAYA
BgAFAAQABQAEAAMAAwACAAIAAgACAAIAAgACAAIABAADAAMAAwACAAIAAQD//wEAAAAA
AP//////////AAAAAP///////////////////f/+//7//f/9//7///8AAP7//v/+////
///+//z//P/9//3//f/+//7//f/8//3//f/8//v/+v/8//z//f/+//3//f/8//z//f/9
//3//v/9//z/+//6//v/+//6//r//P/9//3//P/8//z//P/8//z//v/+//7//v8AAAAA
AAAAAAMABAAFAAYABgAGAAYABgAHAAgACQAKAAsADAANAA4ACwAKAAkACAAHAAYABQAG
AAQAAwADAAMAAQD//////v/+//////8AAP///f/7//n/+v/5//j/9//0//T/8//z//H/
8f/x//D/8P/x//L/8//y//L/8f/w//H/8v/z//X/8//y//L/8v/y//P/8//z//T/9f/2
//f/9v/2//X/9P/2//b/9v/2//f/+P/5//n/+P/4//j/+P/7//3/BQAOABkAKwBBAFUA
bACIAKoA2AACAQkB3ACgAGoAOgAOANv/pf90/1D/Nv8b/wT//f4V/0b/dP+V/7T/zP/d
/+r/9f/5//v//f8AAAIAAgADAAMABAAEAAQAAwAEAAUABgAHAAUABgAGAAYABgAHAAgA
CAAJAAkACQAKAAsACgAJAAcACAAJAAsADAAKAAwADAAMAAoACwAMAAwADgAOAA4ADgAN
AA0ADQAPABEAEQARABEAEQARABEAEgAQABIAEwATABMAEwAUABcAFwAWABUAFAAWABYA
GAAaAA==
         </WaveFormData>
      </LeadData>
      <LeadData>
         <LeadByteCountTotal>10000</LeadByteCountTotal>
         <LeadTimeOffset>0</LeadTimeOffset>
         <LeadSampleCountTotal>5000</LeadSampleCountTotal>
         <LeadAmplitudeUnitsPerBit>4.88</LeadAmplitudeUnitsPerBit>
         <LeadAmplitudeUnits>��V</LeadAmplitudeUnits>
         <LeadHighLimit>2147483647</LeadHighLimit>
         <LeadLowLimit>268435456</LeadLowLimit>
         <LeadID>V4</LeadID>
         <LeadOffsetFirstSample>0</LeadOffsetFirstSample>
         <FirstSampleBaseline>0</FirstSampleBaseline>
         <LeadSampleSize>2</LeadSampleSize>
         <LeadOff>FALSE</LeadOff>
         <BaselineSway>FALSE</BaselineSway>
         <ExcessiveACNoise>FALSE</ExcessiveACNoise>
         <MuscleNoise>FALSE</MuscleNoise>
         <LeadDataCRC32>1114778356</LeadDataCRC32>
         <WaveFormData>
6//r/+v/7P/s/+n/5//r/+7/8f/2//3/CgAYACQANABOAHAAmgDJAPEABQECAfMA3wC8
AIQAPgD1/8n/sv+Q/2X/QP89/1f/dP+L/6X/wf/U/+D/6P/s/+7/8P/w/+7/7v/u/+7/
7//v/+//7//v//D/8P/w//D/7//v/+//8P/w//H/8f/w//D/8P/w//D/8P/w//H/8f/x
//H/8f/x//D/8P/x//H/8f/x//L/8v/y//H/8f/x//L/8v/y//L/8v/y//L/8v/y//L/
8//1//X/9f/1//X/9f/1//X/8//z//T/9P/2//b/9//3//f/9//4//j/+f/5//n/+f/5
//n/+v/7//n/+v/8//z/////////AAAAAAEAAgADAAIAAwAFAAUABwAHAAkACgAKAAsA
DQAOABEAEQASABMAFAAVABYAGQAbABwAHQAeAB0AHgAgACIAJAAlACYAKQAoACkAKwAs
AC0ALQAuAC8AMwAzADQANQA0ADQANAA0ADEAMQAxADAAMAAuACwAKwAmACQAIgAgACAA
HAAZABYAEwARABAADQANAAsACQAHAAQABAACAAEAAgABAAAA//8AAP/////+//v/+//7
//v/+//7//v/+//7//v/+v/6//r/+v/6//r/+v/6//v/+//6//r/+v/6//j/+f/5//n/
+//6//r/+v/6//r/+v/6//r/+v/6//r//P/8//z//f/7//v//P/9//v/+//7//r//P/8
//z//P/8//z//P/8//z//f/9//3//P/8//z//P/8//z//P/8//z//P/8//z//P/7//v/
+//7//v/+//6//r/+v/6//r/+v/6//n/+f/5//n/+f/5//n/+f/5//j/+P/4//j/+P/4
//n/+f/5//n/+P/3//f/9//3//f/9//3//f/9//2//b/9v/2//b/9//3//j/+P/2//b/
9v/2//b/9v/1//X/9f/1//X/9f/1//X/9P/0//X/9f/1//X/9//3//f/9//1//X/9f/1
//f/9//3//f/9f/2//b/9v/2//f/9//4//j/+P/4//j/+P/6//r/+v/6//v//P/9//7/
/v/+//7//v8BAAIAAwAEAAYABgAGAAYABAAEAAQABAAEAAQAAgAAAP///v/9//3//f/9
//v/+v/5//n/+f/5//v/+f/3//f/9P/z//L/8P/v/+7/7f/s/+v/6v/q/+r/6f/p/+n/
6f/r/+v/6//r/+v/6//r/+v/6//r/+v/6//r/+z/7P/s/+r/6v/q/+v/7f/t/+3/7f/t
/+3/7v/u/+7/7//v/+//7//w//D/7//x//H/8v/1//z/BQASACQAMgBGAGIAigC4AOUA
/QD3AOQA0wDDAJ4AYAAWANf/s/+a/3r/V/9C/0//d/+W/6n/wf/V/+L/7P/y//L/9P/0
//T/8v/y//L/8v/z//P/8//z//P/9P/0//T/9P/z//P/8//0//T/9f/1//T/9P/0//T/
9P/0//T/9f/1//X/9f/1//X/9P/0//X/9f/1//X/9v/2//b/9f/1//X/9v/2//b/9v/2
//b/9v/2//b/9v/3//f/9//3//f/9//3//f/9//3//f/+P/4//j/+P/5//n/+f/5//r/
+v/7//v/+//7//v/+//8//3///8AAAIAAgADAAMAAwAEAAIAAwAEAAUABgAHAAkACQAJ
AAkACwAMAA4ADwARABIAFQAVABYAFwAYABkAGgAdAB8AIAAhACIAIwAkACYAKAAoACkA
KgAtAC4ALwAxADIAMwAzADQANQA5ADkAOgA7ADoAOgA6ADoAOwA7ADsAOgA2ADQAMgAx
AC4ALAAqACgAJgAiAB8AHAAZABcAFgATABEADwANAAsACAAIAAYABQAEAAMAAgABAAIA
AQABAAAA///////////////////////////+//7//P/8//z//P/8//z//f/9//7//v/+
//7//P/9//3//f////7//v/+//z//P/8//z//v/+//7//v/+//7//v////3//f/+////
/////////v8AAAAAAAAAAAAAAAAAAAAAAAABAAEAAQAAAAAAAAAAAAAAAAAAAAAAAAAA
AAAAAAAAAP////////////////7//P/8//z//P/+//7//f/9//3//f/9//3/+//7//v/
+v/8//z//P/8//r/+//7//v/+//6//n/+f/5//n/+f/5//v/+//7//r/+v/6//r/+v/5
//n/+v/6//j/+P/4//j/+P/4//f/9//3//f/9//3//f/9//2//b/+f/5//n/+f/5//n/
+f/5//f/9//3//f/9//3//f/9//3//j/+P/4//j/+f/5//r/+v/8//z//P/8//7//v/+
//7///8AAAEAAgACAAIAAgACAAUABgAHAAgACgAKAAoACgAJAAgABwAGAAYABgAGAAQA
AAD///7//f/9//3//f/7//z/+//7//v/+f/5//f/9f/1//T/8//y//L/8f/w/+//8P/v
/+7/7v/s/+3/7f/t/+3/7f/t/+3/7f/t/+3/7f/v/+//7//v/+3/7f/u/+7/8P/w//D/
8P/v/+//7//v//H/8f/x//L/8v/y//P/8//z//P/9P/0//P/9f/1//b/+/8EAA8AHAAq
ADwAUgByAJoAzADvAPkA7QDaAMkArwB8ADYA7P+7/5//hv9o/03/SP9j/4f/oP+1/83/
3//o//L/9v/2//j/+P/2//b/9v/2//b/9//3//f/9//1//b/9v/2//b/9f/1//X/9v/2
//f/9//2//b/9v/2//b/9v/2//f/9//3//f/9//3//b/9v/3//f/9//3//j/+P/4//f/
9//3//j/+P/4//r/+v/6//r/+f/4//f/9//5//n/+f/5//f/9//3//f/+f/5//r/+v/6
//r/+//7//v/+//8//z//f/9//3//f/9//3//v////3//v8AAAAAAwADAAMABAACAAMA
BAAFAAYABwAJAAkACQAJAAsADAAOAA8AEQASABUAFQAWABcAGAAZABoAHQAdAB4AHwAg
ACEAIgAkACYAKAApACoALQAuAC8AMQAyADEAMQAyADMANQA1ADYANwA4ADgAOAA4ADUA
NQA1ADQAMgAwAC4ALQAqACgAJgAkACAAHAAZABYAFQATABIADwANAAsACQAHAAgACAAG
AAUAAgABAAAA//8AAP/////+//3//f/9//3//f/9//3//f/9//3//P/8//r/+v/6//r/
+v/6//v/+//8//z//P/8//v/+//6//n/+//6//r/+v/6//r/+v/6//r/+v/6//r/+v/6
//r/+//7//v//P/9//v/+//7//r//P/8//z//P/8//z//P/8//z//f/9//3//P/8//z/
/P/+//7//v/+//3//P/7//r//P/7//v/+//7//v/+//6//r/+v/6//r/+v/6//n/+f/5
//n/+f/5//n/+f/5//j/+P/4//j/+P/2//f/9//3//n/+P/3//f/9//3//f/9//3//f/
9//2//b/9v/2//b/8//z//T/9P/0//T/9P/0//b/9v/1//X/9f/1//X/9f/z//P/8v/y
//P/8//z//P/8//z//P/8//1//X/9f/1//f/9//3//f/9//4//j/+P/6//n/+//+//7/
/v/+//7//v/+//7//v/+/wEAAgADAAQABQAGAAcACAAFAAQAAwACAAAA/v/8//v//P/7
//v/+//5//f/9v/1//f/9//3//f/8//x//H/8P/v/+7/7P/r/+r/6f/o/+f/6P/o/+j/
6f/n/+f/5//n/+n/6f/p/+n/6f/p/+n/6f/n/+f/5//n/+j/6P/o/+j/6v/q/+v/6//r
/+v/6//r/+v/7P/s/+z/6//r/+v/6//s/+z/6//r/+3/7v/x//T/+/8GABQAIAAwAEgA
aACOAL0A6QABAQIB9QDfALoAhgA+APX/x/+w/5L/Z/9E/z3/Vf9y/4f/of+7/87/3P/o
/+7/8P/w//D/7v/u/+7/7v/t/+3/7f/t/+3/7v/u/+7/8P/v/+//7//y//L/8//z//D/
8P/w//D/8P/w//D/8f/x//H/8f/x//H/8P/w//H/8f/x//H/8v/y//L/8f/x//H/8v/y
//L/8v/y//L/8v/y//L/8v/z//P/8//z//P/8//z//P/8//z//P/9P/0//L/8v/z//P/
9f/1//b/9v/3//f/9//3//f/9//4//n/+f/6//z//P/9//3//f/+//7///8AAAEAAgAD
AAUABQADAAMABQAGAAgACQALAAwADQANAA4ADwASABMAFAAXABcAGAAZABoAGwAcAB4A
IAAgACEAIgAlACQAJQAnACgAKwArACwALQAtAC0ALgAvADAAMAAwADAAMQAxADEAMAAs
ACoAKAAnACYAJAAiACAAIAAcABkAFgATABEAEAANAAsACQAHAAUABAAEAAIAAQAAAP//
/v/9//7//f/9//z/+//7//v/+//5//n/+f/5//n/+f/4//j/+v/6//r/+v/4//j/+f/5
//r/+v/6//r/+v/7//v/+//5//j/+P/4//r/+v/6//r/+v/6//r/+v/6//r/+v/7//v/
+//8//3//f/9//3//P/8//z//P/8//7//v/+//7//P/9//3//f/6//r/+v/6//z//P/8
//z/+v/6//r/+v/6//n/+f/5//n/+f/5//j/+P/4//j/+P/4//j/9//3//f/9//3//f/
9//3//f/9v/2//b/9v/2//j/+f/5//n/9//2//X/9f/3//f/9//3//X/9f/1//T/9v/2
//b/9v/1//X/9v/2//b/9v/2//b/9v/2//X/9f/1//X/9f/1//X/9f/0//T/8//z//P/
8//1//X/9f/1//X/9f/1//X/9f/1//X/9f/1//b/9v/2//b/9//3//j/+P/4//j/+P/4
//n/+v/7//z//v/+//7//v///wAAAQACAAQABAAEAAQABgAGAAYABgAEAAQABAAEAAIA
AAD///7/+//7//v/+//5//j/9//3//n/+f/5//f/8//z//L/8f/y//D/7//u/+v/6v/p
/+j/6v/q/+v/6//p/+n/6f/p/+f/5//n/+f/6f/p/+n/6f/p/+n/6f/q/+z/7P/s/+z/
7P/t/+3/7f/r/+v/6//r/+7/7v/u/+//7f/t/+3/7v/w/+//7//x//L/9f/6/wUAEgAg
ADAARABgAIYAtADhAP0A+QDoANUAwwCcAF4AFADX/7P/nP98/1n/RP9P/3X/kv+n/7//
0//g/+j/8P/y//T/9P/0//L/8v/y//L/8f/x//H/8f/z//T/9P/0//T/8//z//P/9P/0
//X/9f/0//T/9P/0//T/9P/0//X/9f/1//X/9f/1//T/9P/1//X/9f/1//b/9P/0//P/
8//1//b/9v/2//b/9v/2//b/9v/2//b/9//3//f/9//3//f/9//3//f/9//3//j/+P/4
//j/+f/5//n/+f/6//r/+//7//v/+//7//v//P/9//3//v8AAAAAAQABAAEAAgACAAMA
BAAFAAYABwAJAAkACQAJAAsADAAOAA8AEQASABMAEwAUABUAFgAXABgAGwAdAB4AHwAg
ACMAJAAmACgAJgAnACgAKwAsAC0ALwAwADEAMQAyADMANQA1ADYANwA6ADoAOgA6ADkA
OQA5ADgAOAA2ADQAMwAvACwAKQAmACQAIAAdABoAGQAXABYAEwARAA8ADQALAAoACgAI
AAcABAADAAIAAQAAAP/////+/////////////f/9//3//f/9//3//P/8//z//P/8//z/
/P/8//3//f/+//7//v/+//z//f/9//3//f/8//z//P/+//7//v/+//7//v/+//7//v/+
//7/////////AAABAAEAAQABAAAA/v/+//7//v///wAAAQACAAAAAQABAAEA/v/+//7/
/v8AAAAAAAAAAAAAAAAAAAAAAAD////////////////+//7//v/+//7//v/+//3//f/9
//3//f/9//3//f/9//z//P/8//z//P/6//v/+//7//v/+v/5//n/+f/5//n/+f/5//n/
+f/4//r/+v/6//r/+f/5//r/+v/4//j/+P/4//j/+P/3//f/+f/5//n/+f/5//n/+P/4
//n/+f/5//n/+f/5//n/+f/3//f/9//3//f/9//3//f/9//4//j/+P/4//n/+f/6//j/
+v/6//r/+v/6//r/+v/6//v//P/9//7/AAAAAAAAAAACAAIAAgACAAUABgAHAAgACAAI
AAgACAAIAAgACAAIAAYABgAEAAIA///+//3//f///////f/8//n/+f/5//n/+//5//f/
9//0//P/8v/w/+//7v/t/+z/6//q/+r/6v/r/+v/6//r/+v/6//r/+v/6//r/+v/6//t
/+3/7f/t/+3/7v/u/+7/7P/s/+z/7f/t/+3/7f/t/+//7//w//D/7v/v/+//7//x//L/
8v/x/+//7//w//X//P8DABIAIAAsADwAWAB6AKIAzwDzAPsA7gDXAMEAnABiABYA1f+v
/5r/fv9d/0T/R/9n/4b/nf+z/8v/2v/o//D/9P/0//L/8P/y//L/8v/y//X/9f/1//X/
8//0//T/9P/2//X/9f/1//T/9P/1//X/9P/0//T/9P/1//b/9//5//j/9//2//X/9f/0
//T/9f/3//f/9//4//b/9v/1//X/9//4//j/+P/2//b/9v/2//b/9v/2//f/+f/5//n/
+f/3//f/9//3//f/9//4//j/+P/4//n/+f/7//v//P/8//v/+//7//v//f/9//7/////
/wAAAgACAAEAAQABAAIAAgADAAQABQAGAAcACQAJAAkACQALAAwADgAPABEAEgATABMA
FAAVABYAFwAYABsAHQAeAB8AIAAhACIAJAAmACYAJwAoACsALgAvADEAMgAxADEAMgAz
ADUANQA2ADcAOAA4ADgAOAA3ADcANwA2ADQAMgAwAC8ALgAsACoAKAAkACAAHQAaABcA
FQAUABEAEQAPAA0ACwAJAAgABQADAAQAAwACAAEAAAD//////v/7//v/+//7//3//f/9
//3//f/9//z//P/6//r/+v/6//z//P/9//3//P/8//z//P/6//v/+//7//n/+P/4//j/
+f/6//v//P/8//z//P/8//z//P/8//3/+//7//z//f/9//3//f/8//7//v/+//7//P/8
//z//P/8//3//f/9//z//P/8//z//P/8//z//P/8//z//P/8//z/+//7//v/+//7//v/
+v/6//r/+v/6//r/+v/5//n/+f/5//n/+f/5//n/+f/4//b/9v/2//b/+P/5//n/+f/3
//b/9f/1//f/9//3//f/+f/5//n/+P/2//b/9v/2//X/9f/2//b/9v/2//b/9v/2//b/
9f/1//P/8//z//P/9f/1//T/9P/1//X/9f/1//P/8//z//P/8//z//P/8//1//X/9f/1
//f/+P/4//j/+v/7//v//P/+//z//P/8//z///8AAAEAAgAEAAQABAAEAAYABgAGAAYA
BQAEAAMAAgAAAP7//f/8//v/+//7//v/+//6//n/+f/3//f/9//1//X/9f/0//P/8P/u
/+3/7P/r/+r/6f/o/+b/5v/n/+f/6f/p/+n/6f/p/+n/6f/p/+n/6f/p/+n/6f/p/+n/
6v/q/+r/6v/q/+r/6//r/+v/6//r/+v/6//s/+z/7P/t/+//7//v//D/8P/v/+//7f/u
//X/+v8DAA4AHgAsAEAAXAB+AKoA2QD7AP8A9ADjAMsAogBkABgA2/+7/6L/fv9Z/0L/
Sf9p/4T/nf+1/8v/2v/m/+7/8P/y//T/8v/w//D/8P/w//P/8//z//P/8//0//T/9P/0
//P/8//z//T/9P/1//X/8v/y//L/8v/y//L/8v/z//X/9f/1//X/9f/0//T/9f/1//X/
9f/2//b/9v/1//X/9f/2//b/9v/2//b/9v/2//b/9v/2//f/9//3//f/9//3//f/9//3
//f/9//4//j/+v/6//v/+//5//n/+v/6//v/+//7//v//f/9//7//////wAAAgACAAEA
AQABAAIABAAFAAYABwAIAAkACwALAAsACwANAA4ADgAPABEAEgAVABUAFgAXABgAGQAa
AB0AHwAgACEAIgAlACYAKAAqACgAKQAqAC0ALgAvADEAMgAzADMANAA1ADcANwA4ADkA
OgA6ADoAOgA3ADcANwA2ADQAMgAwAC8ALAAqACgAJgAkACAAHQAaABcAFQAUABEAEQAP
AA0ACwAIAAgABgAFAAQAAwACAAEAAgABAAEAAAD//////////////////////f/9//z/
/P/+//7//v/+//z//P/9//3//P/8//z//P/8//3//f/9/////v/+//7//v/+//7//v8A
AAAAAAAAAP7//v/+/////////wAAAQABAAEAAQAAAAAAAAAAAAAAAAAAAAAAAAD+////
////////AAABAAIAAAAAAAAAAAD+//7//v/+/wAA/////////////////v8AAAAAAAAA
AP7//v/9//3////////////9//3//f/8//z//P/8//z//P/9//3//f/9//z/+//7//v/
+//7//v/+//7//v/+v/6//r/+v/6//n/+f/6//r/+v/6//r/+v/6//r/+f/5//n/+f/5
//n/+//7//r/+v/5//n/+f/5//n/+f/5//n/+f/5//n/+f/5//n/+f/5//n/+v/6//r/
+v/5//n/+v/8//z//P/8//z//f/+////AAABAAIAAwAEAAQABAAEAAQABQAGAAcACAAK
AAoACgAKAAoACgAKAAoACQAIAAcABAAEAAMAAgABAAEAAQABAP///v/9//3//f/9//3/
+//5//n/+P/3//b/9P/z//L/8f/w/+//7v/u/+z/7f/t/+3/7//v/+//7//v/+//7//v
/+//7//v/+//7f/t/+7/7v/w//D/8P/w//H/8f/x//H/8f/x//H/8v/y//L/8//z//P/
8//0//T/8//z//X/9v/7/wIADwAeACwAOgBSAHIAnADMAPMA/QDxAN4AzQC1AIQAPADy
/7//pf+M/27/T/9G/2H/h/+i/7f/z//f/+j/8P/2//b/9v/4//j/9v/2//b/9v/3//f/
9//3//f/+P/4//j/+P/3//f/9//4//j/+f/5//j/+P/4//j/+P/4//j/+f/5//n/+f/5
//v/+v/6//v/+f/5//n/+v/6//r/+f/5//n/+v/6//r/+v/6//r/+v/6//r/+v/7//v/
+//7//v/+//7//v/+//7//v//P/8//z//P/9//3//f/9//7//v////////////////8A
AAEAAQACAAQABAAFAAUABQAGAAYABwAIAAkACgALAA0ADQANAA0ADwAQABIAEwAVABYA
FwAXABgAGQAcAB0AHgAhACMAJAAlACYAJQAmACgAKgAqACsALAAvADAAMQAzADQANQA1
ADYANwA7ADsAPAA9AD4APgA+AD4APQA9AD0APAA6ADgANgA1ADAALgAsACoAKAAkACEA
HgAbABkAGAAVABMAEQAPAA0ADAAMAAoACQAIAAcABgAFAAQAAwADAAIAAQABAAEAAQAB
AAEAAQABAAEAAQAAAAAAAAAAAAAAAAAAAAAAAQABAAAAAAAAAAAAAAABAAEAAQD///7/
/v/+//7//v/+//7///8AAAEAAgABAAAA/////wEAAQACAAMAAwADAAMAAgAAAAAAAAAA
AAIAAgACAAIAAgADAAMAAwACAAIAAgACAAAAAAAAAAAAAgACAAIAAgACAAEAAQABAP//
//////7/AAAAAAAAAAAAAAAA/////////////////////////v/+//7//v/+//7/////
/////f/8//v/+//7//v/+//7//3//f/9//z//P/8//z//P/7//v//P/8//z//P/8//z/
+v/6//n/+f/5//n/+f/5//v/+//6//r/+//7//v/+//5//n/+f/5//v/+//7//v/+//7
//v/+//5//r/+v/6//z/+//7//z//P/8//z//P/8//3//v///wAAAQACAAMABAAEAAQA
BAAEAAUABgAHAAgACgAKAAoACgAMAAwADAAMAAkACAAHAAYABAACAAEAAAABAAEAAQAB
AP3//P/7//v//f/9//3/+//3//f/9v/1//T/8v/x//D/7//u/+3/7P/s/+z/7f/t/+//
7//v/+//7//v/+//7//t/+3/7f/t/+//7//v//D/8P/w//D/8P/w//H/8f/x/+//7//v
/+//8P/w//D/8f/y//P/9P/2//L/8f/x//P/9P/5/wAACQAWACQANABIAGQAhgCyAN8A
+wD7AOgA0QC3AIgARgD8/8X/p/+Q/3L/Vf9E/1P/df+S/6n/wf/T/+L/7P/0//j/9v/2
//b/9P/0//T/9P/1//X/9f/1//X/9v/2//b/+P/3//f/9//4//j/+f/5//j/+P/4//j/
+P/4//j/+f/5//n/+f/5//f/9v/2//f/+f/5//n/+v/4//j/9//3//X/9v/2//b/+P/4
//j/+P/6//r/+v/7//n/+f/5//n/+//7//v/+//7//v//P/8//r/+v/7//v//f/9//7/
/v////////////3//f/+//////8AAAIAAgADAAMAAwAEAAQABQAGAAcABgAHAAkACQAL
AAsADQAOABAAEQATABQAFQAVABYAFwAaABsAHAAfAB8AIAAhACIAJQAmACgAKgAoACkA
KgAtAC4ALwAxADIAMwAzADQANQA3ADcAOAA5ADoAOgA6ADoAOQA5ADkAOAA2ADQAMgAx
ACwAKgAoACYAJAAgAB0AGgAZABcAFgATABEADwANAAsACgAKAAgABwAGAAUABAADAAIA
AQABAAAA/f/9//3//f/////////////////+//7//P/8//z//P/8//z//f/9//z//P/8
//z/+v/7//v/+//8//z//f/+//7//v/+//7//P/8//z//P/+//7//v////////8AAAEA
/////////v8AAAAAAAAAAP7//v/+//7/AAABAAEAAQAAAAAAAAAAAP7//v/+//7//v/+
//7//v/+//3//f/9//////////7//v/+//7//v/8//z/+//7//v/+//7//v/+//7//v/
+v/6//r/+v/6//j/+f/5//n/+f/4//f/9//5//n/+f/5//n/+f/5//j/+P/4//j/+P/1
//X/9v/2//j/+P/4//j/+P/4//f/9//3//f/9//3//f/9//2//b/9//3//f/9//3//f/
9//3//f/9//3//f/9//3//f/9//5//r/+v/6//z//f/9/wAAAAAAAAAAAAAAAAEAAgAD
AAQABgAGAAYABgAHAAgACQAKAAcABgAFAAQABAACAAAA//8AAP////////3/+//6//n/
9//3//f/9//3//X/9f/0//P/8v/w/+//7v/t/+z/6//s/+z/7P/t/+v/6//r/+v/6//r
/+v/6//r/+v/6//r/+3/7f/t/+3/7P/s/+z/7P/s/+z/7f/t/+3/7f/t/+3/7//w//D/
8P/v/+//7//v//D/8P/v/+//8f/y//f//v8HABQAIgA0AEoAaACMALgA5QABAQMB9ADh
AMUAmABUAAgA0/+3/57/eP9V/0L/Vf91/47/o/+9/9P/4P/s//L/9P/0//T/8v/0//T/
9P/0//X/9f/1//X/8//0//T/9P/2//X/9f/1//b/9v/3//f/9P/0//T/9P/2//b/9v/3
//f/9//3//f/9//2//b/9//1//X/9f/2//j/+P/3//f/9//4//j/+P/4//j/+P/4//j/
+P/4//n/+f/5//n/+f/7//v/+//7//v/+//8//z/+v/6//v/+//7//v//P/8//3//f/9
//3//////wAAAQD//wAAAgACAAMAAwADAAQABgAHAAgACQAKAAsADQANAAsACwANAA4A
EAARABMAFAAVABUAFgAXABoAGwAcAB8AIQAiACMAJAAlACYAKAAqACoAKwAsAC8AMAAx
ADMANAA3ADcAOAA5ADkAOQA6ADsAPAA8ADwAPAA7ADsAOwA6ADgANgA0ADMAMAAuACwA
KgAoACQAIQAeABsAGQAYABUAEwARAA8ADQAMAAwACgAJAAgABwAGAAUABAADAAMAAgAB
AAEAAQABAP////////////////7//v8AAAAAAAAAAAAAAAABAAEAAAAAAAAAAAAAAAEA
AQABAAEAAAAAAAAAAgACAAIAAgAAAAAAAAAAAAIAAgACAAMAAwADAAQABQADAAMAAwAC
AAQABAAEAAQABAAEAAQABAAEAAUABQAFAAQABAAEAAQABAAEAAQABAAEAAQABAAEAAQA
AwADAAMAAwADAAMAAgACAAIAAgACAAIAAgABAAEAAQABAAEAAQABAAEAAQAAAAAAAAAA
AAAAAAABAAEAAQABAAAA/////wEAAQABAAEA/////////v8AAAAAAAAAAP////8AAAAA
AAAAAAAAAAAAAAAA//////3//f/9//3//f/9//z//P//////////////////////////
///////9//3//f/9//3//v/+//7/AAABAAEAAAD+/wAAAAAAAAAAAgACAAIAAgADAAQA
BQAGAAgACAAIAAgACgAKAAoACgAMAAwADAAMAA8AEAARABIADwAOAA0ADAAOAAwACgAJ
AAgABwAHAAcABwAFAAQAAwADAAMAAwADAAEA//////7//f/8//r/+f/6//n/+P/3//b/
9v/2//f/9f/1//X/9f/z//P/8//z//X/9f/1//X/9f/1//X/9f/0//T/9P/0//b/9v/3
//f/9//3//f/9//3//j/+P/4//n/+f/5//n/+v/6//n/+f/7//z///8GAA8AHAAsADoA
TABoAIwAugDpAAMBAQHuANsAywCoAGoAHgDd/7n/ov+G/2X/UP9Z/33/nv+1/8v/3//s
//T//P/+//7//v8AAP7//v/+//7//////////////wAAAAAAAAAA////////AAAAAAEA
AQACAAIAAgACAAAAAAAAAAEAAQABAAEAAQADAAIAAgADAAEAAQABAAIABAAEAAMAAwAD
AAQABAAEAAQABAAEAAQABAAEAAQABQAFAAUABQAFAAUABQAFAAUABQAFAAYABgAGAAYA
BwAHAA==
         </WaveFormData>
      </LeadData>
      <LeadData>
         <LeadByteCountTotal>10000</LeadByteCountTotal>
         <LeadTimeOffset>0</LeadTimeOffset>
         <LeadSampleCountTotal>5000</LeadSampleCountTotal>
         <LeadAmplitudeUnitsPerBit>4.88</LeadAmplitudeUnitsPerBit>
         <LeadAmplitudeUnits>��V</LeadAmplitudeUnits>
         <LeadHighLimit>2147483647</LeadHighLimit>
         <LeadLowLimit>268435456</LeadLowLimit>
         <LeadID>V5</LeadID>
         <LeadOffsetFirstSample>0</LeadOffsetFirstSample>
         <FirstSampleBaseline>0</FirstSampleBaseline>
         <LeadSampleSize>2</LeadSampleSize>
         <LeadOff>FALSE</LeadOff>
         <BaselineSway>FALSE</BaselineSway>
         <ExcessiveACNoise>FALSE</ExcessiveACNoise>
         <MuscleNoise>FALSE</MuscleNoise>
         <LeadDataCRC32>2973145914</LeadDataCRC32>
         <WaveFormData>
9v/2//b/9v/2//T/9P/2//b/9//4//3/BwASABwALgBIAGwAlgDGAO8ADgEdASoBLAEY
AeIAlwBMAB4AAQDb/6z/g/98/5P/qv+7/87/4f/u//f/+//9////AAD+//z//P/8//z/
+v/7//v/+//8//z//P/8//r/+v/6//v//f/9//3//f/9//z//P/9//3//f/9//3///8A
AAAAAAD9//3//f/+/wAAAAAAAAAAAAAAAAAAAAAAAAAAAAAAAAAAAAAAAAAAAgACAAIA
AwADAAMAAwADAAEAAQABAAEAAQABAAIAAgAEAAQABAAEAAQABAAFAAUABgAGAAYABgAG
AAYABwAHAAkACQAKAAoADQANAA0ADQAOAA8ADwAQABEAEgATABMAEwAUABUAFgAWABcA
GAAZABwAHQAdAB4AHwAgACEAIwAkACYAJgAnACYAJwApACoALQAuAC8AMAAxADMANAA1
ADYANwA4ADkAPAA+AD8APwA9AD4APgA+ADwAOwA7ADsAOwA6ADcANgA0ADIAMAAuACwA
KgAmACUAIwAgABwAGwAZABgAFwAXABQAEgARABAAEQAQAA4ADgAOAA4ADAAMAAsACwAK
AAoACgAKAAoACgAKAAoACgAKAAoACQAJAAkACQAJAAkACQALAAsACwALAAkACQAJAAkA
CwALAAsACgAKAAsADAAMAAwADAAMAAwADAAMAAwADQANAA0ADQAOAAwADAAMAAsACwAL
AAsACwAMAAwADAAMAAwADAAMAAwADgAOAA4ADgAMAAwACwALAA0ADQANAA0ADQANAA0A
DQALAAsACwAKAAoACgAKAAoACgAKAAkACQAJAAkACQAJAAcABwAHAAcABwAGAAYABgAG
AAcABwAHAAkACAAIAAcABwAHAAgACAAIAAgACAAHAAUABQAFAAUABwAHAAcABwAHAAcA
BwAHAAUABQAFAAUABwAGAAYABgAEAAQABAAEAAQABQAFAAUABAAEAAQABAAEAAQABAAE
AAQABAAEAAUAAwADAAMAAwADAAQABgAGAAYABgAGAAYABgAIAAgACAAIAAkACgALAAwA
DAAMAAwADAAPABAAEQASABIAEgASABIAFAAUABQAFAATABMAEAAPAA8ADQAMAAsADQAM
AAwACwAJAAkACQAIAAoACAAHAAYABgAFAAIAAgABAP///v/+//7//v/+//z/+v/6//r/
+v/6//r/+v/6//v/+//7//v/+//7//v/+//7//v/+//7//v//P/8//z//P/8//z//f/9
//3//f/9//3//f/+//7//v/+//7//v/+//7//v///wAABQARAB4AKgA+AFwAggCuANoA
+QAKAQ8BGAEYAfwAvgBzADQADADv/83/pP+J/5L/r//I/9X/5P/z//r///8DAAMAAwAE
AAIAAAAAAAAAAAAAAAEAAQABAAAAAAAAAAAA/v/+//7//////////////wEAAAAAAAEA
/////////////wAAAAAAAP///////wAAAAAAAAAAAAAAAAAAAAAAAAIAAgACAAIAAAAA
AAAAAAAAAAAAAAABAAMAAwADAAMAAQABAAEAAQABAAEAAgACAAQABAAEAAQAAgACAAMA
AwAGAAYABgAGAAYABgAHAAcACQAJAAoACgALAAsACwALAAoACwALAAwADwAQABEAEQAP
ABAAEQASABQAFQAWABcAGgAbABsAHAAbABwAHQAfACIAJAAkACUAJgAnACkAKgArACwA
LQAuAC0ALwAwADEAMgAzADQANQA4ADoAOwA7ADkAOgA6ADoAPAA7ADsAOwA5ADgANQA0
ADIAMAAuACwAKgAoACQAIwAhAB4AGgAZABcAFgAVABUAFAASABEAEAAPAA4ADAAMAAwA
DAAKAAoACwALAAoACgAIAAgACAAIAAgACAAIAAgACAAHAAcABwAHAAcABwAHAAcABwAH
AAcABwAHAAcABwAHAAcABwAGAAYABwAIAAgACAAIAAgACAAGAAYABgAHAAcABwAHAAgA
CAAIAAgABwAJAAkACQAJAAgACAAIAAgACAAIAAgACAAIAAgACAAIAAgACAAHAAcABwAH
AAcABwAHAAcABwAHAAUABQAFAAQABgAGAAYABgAGAAYABQAFAAUABQAFAAUABQAFAAUA
BQAFAAQABAAEAAQABQAFAAUAAwACAAIAAQABAAEAAgACAAQABAAEAAMAAQABAAEAAQAD
AAMAAwADAAEAAQABAAEA//////////8BAAAAAAAAAAAAAAAAAAAAAAABAAEAAQAAAAAA
AAAAAAAAAAAAAAAAAAAAAAAAAQD//////////wEAAgACAAIAAgACAAIAAgACAAMABAAF
AAYABwAIAAkACgAKAAoACgAKAAsADAANAA4AEAAQABAAEAAOAA4ADgAOAA4ADwAPAAwA
CQAJAAcABgAHAAcABgAGAAUABQAFAAUAAgACAAAA///+//7//f/6//r/+f/3//b/+P/4
//j/+P/2//b/9v/2//T/9P/0//T/9P/1//X/9f/1//X/9f/1//X/9f/1//X/9f/1//b/
9v/2//b/9v/2//f/9//3//f/9//3//f/+P/4//j/+P/4//j/+P/4//j/+/8AAAcAEQAc
ACwARABkAIwAugDeAPUAAAEHAQwBAAHSAIoAPwAMAO7/0f+t/47/hf+a/7f/yP/V/+b/
8f/2//v//////////v/8//r/+v/6//r/+v/7//v/+//6//r/+v/6//j/+P/4//n/+f/5
//n/+f/5//j/+P/5//n/+f/5//n/+f/6//r/+v/5//n/+f/6//j/+P/4//j/+v/6//r/
+v/6//r/+v/6//r/+v/6//r/+P/4//j/+f/5//n/+f/5//n/+f/5//n/+f/5//r/+v/8
//z//P/8//z//P/9//3//P/8//z//P/8//z//f/9//3//f/+//7/AQABAAEAAQACAAMA
AwAEAAUABgAHAAcABwAIAAkACgAMAA0ADgAPABAAEQARABIAEwAUABUAFwAYABoAGgAb
ABoAGwAdAB4AIAAiACQAJgAlACcAKAApACgAKQAqACsALAAuAC8ALwAvADAAMAAwAC4A
LQAtAC0ALQAsACkAKAAkACIAIAAeABwAGgAWABUAEwAQAAwACwALAAoACQAJAAgABgAF
AAQAAwACAAAAAAAAAAAA/v/+//3//f/8//z//v/+//7//v/8//z//P/8//z/+//7//v/
+//7//v/+//5//n/+f/5//n/+f/5//n/+f/5//n/+P/4//n/+v/6//r/+v/6//r/+v/6
//r/+//7//v/+//8//z//P/8//v/+//7//v/+//8//z//P/8//z//P/8//z//P/8//z/
/P/+//7//f/9//v/+//7//v/+//7//v/+//7//v/+//6//r/+v/6//r/+v/6//n/+f/5
//n/+f/5//n/+f/5//n/+f/4//j/+P/4//n/+f/5//n/+P/4//f/9//3//j/+P/4//j/
+P/3//f/9//3//f/9//3//f/9//3//f/9//3//f/9//3//f/9//2//b/9v/0//T/9P/0
//b/9//3//f/9v/2//b/9v/2//b/9v/2//b/9v/2//f/+f/5//n/+f/7//z//v/+/wAA
/v/+//7//v8AAAAAAAAAAAEAAgADAAQABQAGAAcACAAHAAYABQAFAAMAAAD////////+
//3//f/8//z/+//7//v/+//6//r/+P/3//b/9v/1//L/8v/x/+//7v/u/+7/8P/w/+7/
7v/s/+z/7P/s/+7/7v/u/+//7f/t/+3/7f/t/+3/7f/t/+//7//v/+//8P/w//D/8P/w
//D/8f/x//H/8f/x//H/7//w//D/8P/w//D/8P/w//L/8v/x//L/9////wgAEgAiADwA
XgCIALYA4QACARUBIAEkAQ4B3ACRAEYAFAD5/9X/pP9//3T/h/+g/7H/wv/V/+L/6//z
//f/+f/4//j/9P/0//T/9P/0//X/9f/1//b/9v/2//b/9P/0//T/9f/3//f/9//3//X/
9P/0//X/9//3//f/9//3//j/+P/4//f/9//3//j/+P/4//j/+P/4//j/+P/4//j/+P/4
//j/+P/4//j/+P/4//j/+P/5//n/+f/5//n/+f/5//n/+f/3//f/+P/4//r/+v/6//r/
+v/6//v/+//+//7//v/+//7//v//////AQABAAIAAgADAAMAAwADAAQABQAFAAYABwAI
AAkACQAHAAgACQAKAA4ADwAQABEAFAAVABUAFgAVABYAFwAZABwAHgAeAB8AHgAfACEA
IgAlACYAJwAoACcAKQAqACsALgAvADAAMQAwADIAMwAzADUANgA2ADYANgA1ADUANQAz
ADIALwAuACwAKgAoACYAJgAkACAAHwAfABwAGAAXABMAEgARABEAEAAOAA0ADAALAAoA
CAAIAAgACAAGAAYABQAFAAQABAAEAAQABAAEAAIAAgACAAIAAgABAAEAAQABAAEAAQAB
AAEAAQABAAEAAwADAAMAAwADAAMAAwACAAIAAwAEAAQAAgACAAIAAgAEAAQABAAFAAUA
BQAFAAYABgAGAAYABQAFAAUABQAFAAYABgAGAAYABgAGAAYABgAEAAQABAAEAAYABgAF
AAUABQAFAAUABQAFAAUABQAFAAMAAwADAAIAAgACAAIAAgACAAIAAQABAAEAAQABAAEA
AQABAAEAAQABAAAAAAAAAAIAAwADAAMAAQAAAAAA////////AAAAAAAAAAAAAP//////
/////////////////////////////f/9//3//f////7//v/+//7//v/+//7//v//////
///+//7//v/+//7//v/+//7//v/+//7//////////////////v8AAAAAAAACAAIAAgAC
AAMABAAFAAYABgAGAAYABgAHAAgACQAKAAwADAAMAAwADgAOAA4ADgAOAA4ADwAPAAwA
CwALAAkABgAFAAUABAAEAAMAAwADAAMAAgACAAAAAQAAAAAA///6//r/+f/3//b/9v/2
//b/+P/2//b/9v/2//b/9v/2//T/9P/1//X/9f/1//X/9f/1//X/9f/1//f/9//3//j/
+P/4//j/+P/2//f/9//3//n/+f/5//n/+v/6//r/+v/6//r/+v/6//r/+//+/wMADQAY
ACYAOgBYAH4AqgDWAPcACAENARYBFgH4ALoAbQAuAAoA7f/H/6D/h/+M/6v/wv/R/+D/
7//2//v///8BAAEAAgAAAPz//P/8//z/+v/7//v/+//8//z//P/8//r/+v/6//v//f/9
//3//f/9//z//P/9//3//f/9//3//f/+//7//v/9//3//f/+//7//v/+//7//P/8//z/
/P/+//7//v/+//7//v/+//7//v/+//7////9//3//f/9//3//f/9//3//f/9//7//v/+
//7//v/+//7//v//////AAAAAAAAAAAAAAAAAQABAAEAAQACAAIABQAFAAUABQAGAAcA
BwAIAAkACgALAAsACwAMAA0ADgAOAA8AEAARABIAEwATABQAFQAWABcAGQAaABwAHAAd
ACAAIQAjACQAIwAkACUAJgAnACkAKgArACwALQAuAC8AMAAyADMAMwAzADQANAA0ADQA
MwAzADMAMwAyAC8ALgAqACgAJgAkACQAIgAeAB0AGwAYABQAEwARABAADwAPAAwACgAJ
AAgABwAGAAQABAAEAAQAAgACAAMAAwACAAIAAgACAAIAAgACAAIAAgACAAAA////////
AQABAAEAAQD//////////wEAAQABAAEAAQABAAEAAAD+////AAAAAAAAAAAAAAAAAAAA
AAAAAQABAAEAAQACAAIAAgACAAEA//////////8CAAIAAgACAAIAAgACAAIAAAAAAAAA
AAACAAIAAQABAAEAAQABAAEAAQABAAEAAQABAAEAAQAAAAAAAAAAAAAAAAAAAP/////9
//3//f/9//3//f/9//3////+//7//v/8//3//f/9//3//P/8//v/+f/5//r/+v/6//r/
+v/5//v/+//7//v/+//7//v/+//7//v/+//7//n/+f/5//n/+f/4//j/+P/4//j/+P/4
//j/+f/5//n/+P/4//j/+P/4//j/+P/4//j/+P/4//n/9//3//f/9//3//j/+P/4//j/
+v/6//r/+v/6//r/+v/6//v//P/9//7/AAAAAAAAAAAAAAAAAAAAAAMABAAFAAYACAAI
AAgACAAIAAgACAAIAAgABwADAAEA///9//z/+//8//z//f/9//v/+//7//r//P/6//n/
+P/2//X/8v/y/+//7f/s/+z/7P/s/+z/6v/q/+r/6v/q/+z/7P/s/+z/7P/r/+r/6f/r
/+v/6//r/+v/6//r/+v/6//s/+z/7P/s/+z/7P/t/+3/7f/t/+3/6//r/+z/7P/u/+7/
7v/u/+z/6v/s/+//8v/3////DAAWACYAQgBkAI4AuADfAPYA/wAEAQQB7ACwAGMAIAD2
/93/vf+Y/3v/eP+R/6j/t//I/9v/5v/t//P/8//z//L/8P/w//D/8P/w//D/8f/x//H/
7v/u/+7/7v/w//D/8P/x/+//7//v/+//7//u/+7/7//x//H/8f/x/+//8P/w//D/8f/x
//H/8v/y//L/8v/y//D/8P/w//D/8v/y//L/8v/w//D/8P/w//D/8P/w//H/8//z//P/
8//x//H/8f/x//P/8//0//T/8v/y//L/8v/0//T/9f/1//T/9P/0//T/9P/0//X/9f/3
//f/+P/4//n/+f/5//n/+v/7//v//P/9//7/////////AAABAAIABAAFAAYABwAIAAkA
CQAKAAsADAANAA8AEgAUABQAFQAUABUAFwAYABkAGgAbABwAHQAfACAAIQAiACMAJAAl
ACYAKAApACkAKwAsACwALAAqACkAKQApACcAJgAjACIAIgAgAB4AHAAaABgAFAATABEA
DgAKAAkABwAGAAUABQACAAAA///+//3//P/6//r/+v/6//j/+P/1//X/9P/0//b/9v/2
//b/9v/2//b/9v/2//X/9f/1//f/9//3//f/9//3//f/9//3//f/9//3//X/9f/1//T/
9v/3//j/+P/4//j/+P/4//j/+P/4//n/+f/5//n/+v/6//r/+v/5//v/+//7//v//P/8
//z//P/8//z//P/8//r/+v/6//r/+v/6//n/+f/7//v/+//7//v/+//7//v/+f/5//n/
+P/5//r/+//8//r/+v/5//n/+//7//v/+//9//3//f/9//v/+v/6//r//P/9//3//f/7
//r/+v/5//r/+//9//7//v/+//7//f/9//3//f/9//3//f/9//3//f/9//3//f/9//3/
/f/9/////v/+//7//v/+//7//v/+//////////7//v/+//7/AAAAAAAAAAACAAIAAgAD
AAMAAwADAAMABQAIAAgACAAIAAgACAAIAAgACwAMAA0ADgAOAA4ADgAOAA8AEAARABIA
EAAQABEAEQAOAA0ADQALAAoACQAJAAgACgAJAAkACQAHAAYABgAEAAUABAAEAAMA/v/+
//3/+//8//z//P/8//r/+P/4//j/+v/6//r/+v/8//z//f/9//3//f/9//3/////////
///9//3//f/+//7//v/+//7//v///////////////////wIAAgACAAIAAgACAAIAAAAC
AAMABgAJABEAHgAuAEIAXgCCAK4A3AADARgBIwEqASgBCAHGAHcAOgAWAPf/z/+k/4n/
jv+p/77/zf/e/+//+P///wUABwAHAAYABgAEAAQABAAEAAQABQAFAAUABAAEAAQABAAE
AAQABAAFAAUABQAFAAUABQAEAAQABQAFAAUABQAFAAUABgAGAAYABwAHAAcACAAIAAgA
CAAIAAYABgAGAAYACAAIAAgACAAGAAYABgAGAAgACAAIAAkACQAJAAkACQAJAAkACQAJ
AAkACQAKAAoACgAKAAoACgAKAAoACwALAAwADAAMAAwADgAOAA8ADwAPAA8AEAAQABEA
EQARABEAFAAVABUAFgAXABgAGQAZABkAGgAbABwAHgAfACAAIQAiACMAIwAkACMAJAAl
ACcAKgAsACwALQAwADEAMwA0ADMANAA1ADYANwA5ADoAOwA8AD0APgA/AEIARABFAEUA
QwBEAEQARABEAEMAQwBDAEEAQAA9ADwAOgA4ADYANAAyADAALAArACkAJgAiACEAHwAe
AB0AHQAaABgAFwAWABUAFAASABIAEgASABAAEAAPAA8ADgAOABAAEAAQABAADgAOAA4A
DgAQAA8ADwAPAA0ADQANAA0ADQANAA0ADQAPAA8ADwAPAA8ADwAPAA4ADgAPABAAEAAS
ABIAEgASABAAEAAQABEAEQARABEAEgAQABAAEAAPABEAEQARABEAEgASABIAEgAQABAA
EAAQABIAEgASABIAEgASABEAEQAPAA8ADwAPAA8ADwAPAA8ADwAPAA8ADgAQABAAEAAQ
AA4ADgANAA0ADQANAA0ADQAPAA8ADwAPAA8ADgAOAA4ADAANAA0ADQANAAwADAALAAsA
CwAMAAwADAAMAAwACwALAAsACwALAAsACwALAAsACQAJAAkACQAJAAkACQAJAAsACgAK
AAoACgAKAAoACgAKAAsACwALAAoACgAKAAoACgAKAAoACgAKAAoACgALAAkACQAJAAkA
CwAKAAoACgAMAAwADAAMAAwADQAOAA8AEAASABIAEgASABQAFAAUABQAFQAWABcAGAAa
ABoAGgAaABoAGgAaABoAGAAZABkAFgAVABUAEwASABEAEQAQABAADwAPAA8ADwAOAA4A
DAALAAoACgAJAAYABAADAAEAAAACAAIAAgACAP7//v/+//7/AAAAAAAAAAAAAAEAAQAB
AP//////////AQABAAEAAQABAAEAAgACAAIAAgACAAIAAQABAAEAAQADAAMAAwAEAAQA
BAAEAAQABAAEAAQABAAFAAgADwAbACgANgBOAG4AlgDGAO4ABQEQARcBHAEUAeYAngBT
AB4AAADj/7//mv+P/6D/vf/S/9//8P/9/wIABwAJAAkACQAIAAgABgAGAAYABgAGAAcA
BwAHAAQABAAEAAQABAAEAAQABQAFAAUABQAFAAUABAAEAAUABQAFAAUABQADAAQABAAE
AAUABQAFAAYABAAEAAQABAAEAAQABAAEAAYABgAGAAYABgAGAAYABgAGAAYABgAHAAUA
BQAFAAUABwAHAAcABwAHAAcACAAIAAgACAAIAAgACAAIAAkACQAKAAoACgAKAAoACgAL
AAsADQANAA4ADgAPAA8ADwAPAA4ADwAPABAAEQASABMAEwAVABYAFwAYABoAGwAcAB0A
HAAdAB0AHgAhACIAIwAlACYAKAAoACkAKAApACsALAAtAC4ALwAwADEAMwA0ADUANgA3
ADgAOQA6ADwAPQA9AD0APgA+AD4AQAA/AD8APwA7ADoANwA2ADQAMgAwAC4ALAAqACYA
JQAjACAAHAAbABkAGAAXABcAFAASABEAEAARABAADgAOAA4ADgAMAAwACwALAAoACgAK
AAoACgAKAAgACAAIAAgACgAJAAkACQAJAAkACQAJAAkACQAJAAkACQAJAAkACQAHAAcA
BwAGAAgACQAKAAoACgAKAAoACgAIAAgACAAJAAsACwALAAwADAAMAAwACwAJAAkACQAJ
AAoACgAKAAoADAAMAAwADAAMAAwADAAMAAoACgAJAAkACwALAAsACwAJAAkACQAJAAkA
CQAJAAgACAAIAAgACAAIAAgABwAHAAkACQAJAAkABwAHAAcABwAHAAYABgAGAAgACQAJ
AAkABwAGAAYABQAFAAUABgAGAAYABgAGAAUAAwADAAMAAwAFAAUABQAFAAUABQAFAAUA
AwADAAMAAwADAAIAAgACAAIAAgACAAIABAAFAAUABQACAAIAAgACAAIAAgACAAIAAgAC
AAIAAwABAAEAAQABAAMABAAEAAQABAAEAAQABAAEAAYABgAGAAYABwAIAAkACgAKAAoA
CgAKAA0ADgAPABAAEAAQABAAEAASABIAEgASABEAEAAQAA8ADAALAAsACQAKAAkACQAI
AAYABQAFAAUABQAEAAQAAgABAAAAAAD///r/+v/5//f/9v/2//b/9v/4//b/9v/2//j/
+P/4//j/9v/2//f/9//1//X/9f/1//f/9//3//f/9//3//f/+P/4//j/+P/4//b/9//3
//f/+f/5//n/+f/6//r/+v/6//j/+P/4//j/+v/7//7/BQANABgAJgA8AFoAfACoANQA
9wAGAQ0BEAEIAeAAnABPABYA9v/Z/7X/kv99/4j/o/+6/8v/3P/r//T/+//////////+
//z/+v/6//r/+v/6//v/+//7//r/+v/6//r//P/8//z//f/7//v/+//7//3//P/8//3/
+//7//v/+//9//7//v/+//v/+//7//z//P/8//z//P/8//z//P/8//r/+v/6//r//P/8
//z//P/+//7//v////3//f/9//3//f/9//3//f//////AAAAAP7//v/+//7/AAAAAAEA
AQAAAAAAAAAAAAAAAAABAAEAAwADAAQABAAFAAUABQAFAAYABwAHAAgABwAIAAkACQAK
AAwADgAQABAAEQASABMAEgATABMAFAAWABgAGgAdABwAHgAeAB8AIgAjACUAJgAlACYA
JwAoACsALQAuAC8AMAAxADIAMwAzADQANAAzADUANgA2ADYANgA1ADUANQAxADAALQAs
ACoAKAAmACQAIgAgABwAGwAbABgAFAATAA8ADgANAA0ADAAKAAkACAAHAAYABAAEAAQA
BAACAAIAAQABAAAAAAAAAAAAAAAAAAAAAAAAAAAAAAD/////////////////////////
///////////////////////+/wAAAQACAAIAAQAAAP///v8AAAAAAAABAAEAAQABAAIA
AgACAAIAAQABAAEAAQABAAIAAgACAAIABAAEAAQABAAEAAQABAAEAAIAAgABAAEAAwAD
AAMAAwADAAMAAwADAAMAAwADAAIAAgACAAIAAgAAAAAA/////wEAAQABAAEAAQABAAEA
AQABAAAAAAAAAAAAAQABAAEA///+//7//f//////AAAAAP7//v/+//3/////////////
//////////////////////////////////7//v/+//7//v/+//7//v/////////+//7/
/v/+/wAAAAAAAAAAAAAAAAAAAQADAAMAAwADAAUABgAGAAgACAAIAAgACAAIAAkACgAL
AAwADgAOAA4ADgAPABAAEQASABAAEAAQABEADwAMAAsACwAKAAoACgALAAkACAAGAAUA
BQAFAAQABAACAAEAAAAAAP///P/8//v/+f/4//j/+P/4//j/9v/2//j/+P/4//j/+P/4
//j/+f/5//n/+f/5//v/+//7//v/+f/5//n/+f/8//z//P/8//r/+v/7//v/+//7//v/
+//9//7//v/+//z//P/8//z//P/8////AAAHABEAHAAsAEQAYgCIALYA4gAFARgBIQEm
ARwB9ACwAGEAKAAKAOv/wf+Y/4P/kP+p/77/zf/g//H/+v8BAAUABQAFAAQAAgACAAIA
AgACAAAAAQABAAEAAAAAAAAAAAACAAIAAgADAAEAAQABAAEAAQAAAAAAAQADAAMAAwAD
AAMABAAEAAQAAwADAAMABAACAAIAAgACAAQABAAEAAQABAAEAAQABAAEAAQABAAEAAQA
BAAEAAUABQAFAAUABQAFAAUABQAFAAUABQAGAAYABgAGAAYABgAGAAYABwAHAAgACAAI
AAgACgAKAAsACwALAAsADAAMAA0ADQANAA0ADgAPAA8AEAARABIAEwATABUAFgAXABgA
GAAZABoAGwAcAB0AHQAeACEAIgAjACUAJgAoACgAKQAsAC0ALwAwADEAMgAzADQAMwA1
ADYANwA6ADsAPAA9ADwAPgA/AD8AQQBCAEIAQgBAAD8APwA/AD0APAA5ADgANgA0ADIA
MAAuACwAKAAnACUAIgAeAB0AGwAaABkAGQAWABQAEwASABMAEgAQABAADgAOAAwADAAN
AA0ADAAMAAoACgAKAAoACgAKAAoACgAMAAsACwALAAsACwALAAsACwALAAsACwALAAsA
CwALAAsACwALAAoACgALAAwADAAMAAwADAAMAAwADAAMAA0ADQANAA0ADgAOAA4ADgAN
AA8ADwAPAA8ADgAOAA4ADgAOAA4ADgAOAA4ADgAOAA4ADgAOAA0ADQAPAA8ADwAPAA4A
DQAMAAsADQANAA0ADAAMAAwADAAMAAwADAALAAsACwALAAsACwALAAsACwALAAsACgAK
AAoACAAJAAkACQALAAoACgAJAAkACQAKAAoACgAKAAoACQAJAAkACQAJAAkACQAJAAkA
CwALAAsACwAJAAkACQAJAAkACAAIAAgACAAIAAgACAAKAAsACwALAAoACgAKAAoACgAK
AAoACgAIAAgACAAJAAkACQAJAAkACwAKAAoACgAIAAoACgAKAAoADAAMAAwADAANAA4A
DwAQABIAEgASABIAFAAUABQAFAAWABYAFgAWABcAGAAZABoAGAAYABgAGQAZABYAFQAV
ABMAEgARABEAEAAQAA8ADwAPAA8ADgAOAAwACwAKAAoACQAGAAYABQADAAIAAgACAAIA
AgAAAAAAAgACAAIAAgAAAAAAAAABAAEAAQABAAEAAQABAAEAAQABAAEAAQABAAQABAAE
AAQAAgACAAMAAwAFAAUABQAFAAUABgAGAAYABgAGAAYABgAIAAgACQAMABEAGQAmADIA
RABgAIYAsgDeAP8AEAEXARwBHgEGAcwAfwA8ABIA9//V/7D/lf+a/7X/0P/f/+7/+/8E
AAkADQANAA0ADgAOAAwADAAMAAwACgALAAsACwAMAAwADAAMAAwADAAMAA0ADQANAA0A
DQANAAwADAANAAsACwALAAsADQAOAA4ADgANAA0ADQAOAA4ADgAOAA4ADgAOAA4ADgAO
AA4ADgAOAA4ADgAOAA4ADgAOAA4ADwAPAA8ADwAPAA8ADwAPAA8ADwAPABAAEAAQABAA
EgASAA==
         </WaveFormData>
      </LeadData>
      <LeadData>
         <LeadByteCountTotal>10000</LeadByteCountTotal>
         <LeadTimeOffset>0</LeadTimeOffset>
         <LeadSampleCountTotal>5000</LeadSampleCountTotal>
         <LeadAmplitudeUnitsPerBit>4.88</LeadAmplitudeUnitsPerBit>
         <LeadAmplitudeUnits>��V</LeadAmplitudeUnits>
         <LeadHighLimit>2147483647</LeadHighLimit>
         <LeadLowLimit>268435456</LeadLowLimit>
         <LeadID>V6</LeadID>
         <LeadOffsetFirstSample>0</LeadOffsetFirstSample>
         <FirstSampleBaseline>0</FirstSampleBaseline>
         <LeadSampleSize>2</LeadSampleSize>
         <LeadOff>FALSE</LeadOff>
         <BaselineSway>FALSE</BaselineSway>
         <ExcessiveACNoise>FALSE</ExcessiveACNoise>
         <MuscleNoise>FALSE</MuscleNoise>
         <LeadDataCRC32>315526876</LeadDataCRC32>
         <WaveFormData>
6f/p/+r/6v/q/+r/6v/q/+n/6f/o/+n/8P/5/wEAEgAoAEcAawCRALcA1gDuAAEBEAEG
AeEApwBsAEUAJwD//9P/sf+n/7b/xv/P/9v/5v/t//D/8P/y//L/9P/y/+//7f/t/+3/
6//r/+v/6v/r/+z/7P/t/+v/6//r/+v/6//s/+3/7f/t/+z/7P/t/+v/6//s/+z/7P/s
/+z/7P/q/+r/6v/q/+v/7P/t/+7/7v/u/+3/7f/u/+7/7v/u//D/8P/w//D/7//u/+7/
7f/v/+//7//v/+//7//v/+//7//v/+//7//x//H/8f/x/+//8P/w//L/9P/z//P/8//z
//P/8//0//X/9f/1//b/9//3//f/9//1//X/9//4//v//P/8//z//P/8//3//v/9//7/
//8AAAEAAgAEAAUABAAGAAcACAALAAsADAANAA4ADgAOABAAEQASABUAFQAXABcAGAAY
ABkAGgAbABwAHwAhACEAIgAgACAAIAAhAB8AHwAfAB8AHwAdABwAGgAWABQAEwATABEA
DwANAAoACgAIAAYABQACAAIAAAD//////v/9//z/+v/5//j/+P/4//f/9//1//X/9P/0
//X/9v/2//X/9f/2//b/9v/2//X/9P/0//P/9f/1//T/9P/0//T/8//z//L/8//z//L/
8v/z//T/9f/0//T/9P/0//b/9v/2//b/9f/1//X/9f/0//X/9f/1//X/9f/1//X/9P/0
//X/9v/2//b/9v/2//X/9f/1//b/9v/2//b/9v/3//f/9//2//b/9//3//f/9//3//f/
9//2//X/9f/2//b/9//3//b/+P/4//j/+P/2//b/9v/2//b/9v/1//T/9f/1//b/9//1
//X/9f/1//f/9v/2//X/8//z//T/9f/3//b/9v/2//P/8//z//P/8//0//T/8//1//X/
9f/1//T/9P/z//P/9f/1//X/9f/2//b/9f/1//T/9P/0//T/9P/0//P/8//x//L/8//z
//X/9f/1//X/9P/0//T/9P/z//P/9P/2//b/9v/2//b/9v/4//j/+P/4//n/+v/7//z/
+v/6//r/+v/9//7///8AAAIAAgACAAIAAgACAAIAAgAEAAQAAgD///z//P/8//z//v/9
//3/+//9//3//P/7//n/+f/4//f/+P/3//X/8//v/+//7v/u/+7/7v/t/+3/7f/t/+3/
7P/s/+3/7f/t/+//7//v/+//7f/t/+3/7f/v//D/8P/w/+7/7v/u/+7/7v/u/+//7//v
/+//7//v/+//7//v/+//8P/w//D/8P/y//L/7//v/+7/7//2/wEADQAeADgAVwB9AKMA
wQDWAOgA+wAGAfYAyQCRAF4AOwAfAPn/0/+7/73/0v/g/+n/7//2//n/+v/6//r/+v/6
//r/9//1//X/9f/1//X/9f/0//b/9v/1//X/9P/z//L/8f/z//T/9f/1//P/8v/y//P/
8f/x//L/8v/y//L/8v/y//D/8P/w//D/8f/y//P/9P/y//L/8f/x//L/8v/y//L/9P/0
//T/9P/y//L/8//z//X/9f/1//X/8//z//P/8//z//P/8//z//X/9f/1//X/9P/0//P/
9P/2//X/9f/1//f/9//3//j/+f/5//n/+v/7//v/+//7//n/+f/7//z///8AAAAAAAD+
//7///8AAAEAAgADAAQABQAGAAgACQAJAAoACgAKAA8ADwAQABEAEAAQABAAEgATABQA
FwAXABsAGwAcABwAGwAcAB0AHgAhACMAIwAkACQAJAAkACUAIwAjACMAIwAjACEAIAAe
ABwAGgAZABkAFwAVABMAEAAOAAwACgAJAAgACAAGAAUABQAEAAMAAgAAAP///v/+/wAA
//////3//f/8//z//f/+//7//f/9//z//P/8//z/+v/6//v/+//9//3//P/8//z//P/7
//v/+v/7//v/+v/7//v/+//7//r/+v/6//r//P/8//z//P/7//v/+//7//r/+//7//v/
+//7//v/+//6//r/+//8//z//P/8//z/+//7//v//P/8//z//P/8//3//f/9//z/+v/7
//v/+//9//3//f/9//z/+//7//z/+v/7//v/+v/6//r/+v/6//r/+v/6//r//P/8//v/
+v/3//f/+P/5//n/+f/5//n/+//6//r/+f/5//n/+v/7//v/+v/6//r/+f/5//n/+f/5
//r/+v/5//n/+f/5//n/+f/4//b/9f/3//f/9//3//j/+P/3//f/9v/2//b/9v/3//j/
+P/5//j/+P/4//f/9//3//f/9//2//b/9v/2//f/9//4//j/+v/6//r/+v/6//z//P/8
//z//f/+////AAD+//7//v/+////AAABAAIAAwAEAAUABgAEAAQABAAEAAYABgAGAAQA
AQAAAAAAAAD+//7//f/9//z//f/+//7//P/7//r/+P/5//j/9//1//P/8f/x//D/8P/w
//D/7//v/+//7//v/+7/7v/v/+//8f/x//H/8f/v/+//7//v/+//7//w//D/8v/y//L/
8v/x//D/7//v//D/8f/y//P/8f/x//H/8f/x//L/8v/y//T/9P/w/+//7//y//X//P8H
ABUAKgBGAGkAjQCtAMkA3ADsAP0A/gDeAKkAbwBEACUABwDj/8X/u//J/9j/4v/r//P/
+v/5//r//P/8//z//P/6//f/9f/1//X/9f/1//X/9P/0//T/8//z//P/8//z//P/8//0
//X/9f/z//L/8v/z//X/9f/2//b/9v/2//b/9v/1//T/8//y//T/9P/0//T/8v/y//H/
8f/0//T/9P/0//T/9P/0//T/8v/y//P/8//1//X/9f/1//P/8//z//P/9f/1//X/9f/1
//X/9f/1//P/9P/0//b/+P/3//f/9//1//X/9f/2//f/9//3//j/+f/5//n/+f/5//n/
+//8//3//v/+//7//v/+////AAABAAIAAwAEAAYABgAHAAcABgAIAAkACgAPAA8AEAAR
ABIAEgASABQAFQAWABkAGQAbABsAHAAcABsAHAAdAB4AHwAhACEAIgAiACIAIgAjACMA
IwAjACMAIQAfAB4AHAAaABgAFwAXABUAEwARAA4ACgAIAAYABQAEAAQAAgABAAAAAAAA
AAAA/v/9//z//P/+//3//f/7//n/+P/4//n/+v/6//n/+f/6//r/+v/6//n/+P/4//f/
+f/5//j/+P/4//j/9//3//b/9//3//b/9//3//f/9//2//b/9v/2//j/+P/4//j/9//3
//f/9//4//n/+f/5//n/+f/5//n/9v/2//f/+P/4//j/+P/4//f/9//3//j/+P/4//j/
+P/5//n/+f/4//b/9//3//f/9//3//f/9//4//f/9//4//j/+f/5//j/9v/2//b/9v/0
//T/9P/0//b/9v/1//T/8//z//T/9f/1//X/9f/1//X/9P/0//P/8//z//T/9f/1//T/
9P/0//H/8f/x//H/8f/y//L/8f/z//P/8//z//L/8v/x//H/8//z//P/8//w//D/7//v
//L/8v/y//L/8v/y//H/8f/v//D/8f/x//P/8//z//P/9P/0//T/9P/1//f/+P/6//r/
+P/4//j/+P/6//r/+v/6//v//P/9//7/AAAAAAAAAAACAAIAAgACAAAA/v/7//r/+v/6
//r/+v/5//n/9//3//X/9P/z//P/8//y//H/8P/v/+3/6//p/+n/6P/o/+j/6f/p/+r/
6//p/+n/6P/o/+v/6//r/+v/6f/p/+n/6f/n/+f/5//n/+r/6v/q/+r/6P/o/+j/6P/q
/+v/6//r/+v/6//r/+v/6f/p/+n/6v/s/+z/7P/s/+z/6f/p/+j/6f/u//X//f8MACQA
QQBlAI0AswDUAOwAAQEQAQgB4wCpAG4AQwAnAAEA0/+v/6X/sv/C/83/1//i/+n/7P/w
//T/9P/0//L/7//t/+3/7f/v/+//7//u/+7/7v/t/+3/7f/t/+3/7f/v//D/8f/x/+7/
7P/r/+v/7f/t/+7/7v/u/+7/7v/u/+z/7P/s/+z/7f/u/+//8P/u/+7/7f/t/+7/7v/u
/+7/7v/u/+7/7v/u/+7/7//v//H/8f/x//H/8P/v/+7/7f/v/+//7//v//H/8f/x//H/
7//w//D/8v/0//P/8//z//P/8//z//T/9f/1//X/9v/3//f/9//3//f/9//5//r//f/+
//7//v/9//z//P/8////AAABAAIABAAEAAUABQAEAAYABwAIAA0ADQAOAA8ADgAOAA4A
EAAPABAAEwATABUAFQAWABYAGQAaABsAHAAdAB8AHwAgACAAIAAgACEAIQAhACEAIQAf
AB0AHAAaABgAFgAVABUAEwARAA8ADAAKAAgABgAFAAQABAACAAEA///+//3//P/8//v/
+v/6//r/+f/5//f/9//2//b/9//2//b/9f/1//b/9v/2//b/9P/0//X/9f/3//f/9v/2
//T/9P/z//P/9v/3//f/9v/3//f/9//3//b/9v/2//b/+P/4//j/+P/3//f/9//3//j/
+f/5//n/+f/5//n/+f/4//j/+f/6//z//P/8//z/+f/5//n/+v/6//r/+v/6//v/+//7
//r/+P/5//n/+f/7//v/+//7//j/9//3//j/+P/5//n/+P/4//j/+P/4//b/9v/2//b/
+P/4//f/9v/1//X/9v/3//n/+f/5//n/9//2//b/9f/1//X/9v/3//f/9v/2//b/9f/1
//X/9f/1//b/9v/1//f/9//3//f/9//2//T/8//0//X/9v/3//b/9v/1//X/9v/2//b/
9v/2//b/9f/1//P/9P/1//X/9//3//f/9//0//T/9P/0//X/9f/4//r/+v/4//j/+P/4
//r/+v/6//r/+//8//3//v/+//7//v/+////AAABAAIABAAEAAQABAAEAAQABAAEAAQA
AQAAAAAA/v/+//7//f////3//f/9//z/+//7//v/+P/3//b/9f/1//P/8f/x/+7/7v/u
/+7/7//v/+//7//t/+z/7P/t/+v/6//r/+v/7P/t/+7/7//u/+3/7P/s/+3/7v/v//D/
8P/w//D/8P/v/+//7//v//H/8f/x//H/7//v//D/8P/w//D/8v/y//H/7//u//H/+P8B
AAsAHgA4AFkAfwCjAMMA2gDoAPkABAH2AMkAkQBeADsAHwD5/9P/u/+9/9D/3v/n//H/
+P/5//j/+P/6//r/+v/4//f/9f/1//X/8//z//P/8v/0//T/8//z//H/8f/x//H/8//0
//X/9f/z//L/8v/z//H/8f/y//L/9P/0//T/9P/y//L/8v/y//L/8v/y//L/8v/y//H/
8f/y//L/8v/y//T/9P/0//T/9P/0//X/9f/1//X/9f/1//X/9f/1//X/8//z//P/8//1
//X/9f/1//P/9P/0//b/+P/3//f/9//3//f/9//4//f/9//3//j/+//7//v/+//5//n/
+//8//3//v/+//7/AAAAAAEAAgABAAIAAwAEAAYABgAHAAcABgAIAAkACgANAA0ADgAP
ABIAEgASABQAEwAUABcAFwAZABkAGgAaABsAHAAdAB4AHwAhACEAIgAkACQAJAAlACMA
IwAjACMAIgAhACEAIAAdABoAGAAXABcAFQATABAADgAMAAoACQAGAAYABAADAAIAAgAC
AAIAAQD///3//P/+//3//f/7//3//P/8//3//f/8//r/+f/5//r/+//8//r/+v/7//v/
+//7//r/+v/8//z/+//7//r/+//7//r/+//7//v/+//7//r/+f/4//n/+v/7//z/+//7
//v/+//6//v/+//7//3//f/9//3/+v/6//v//P/+//7//v/+//3//f/9//7//f/8//v/
+v/8//3//v/+//z//f/9//3//f/9//3//f/+//3//f/+//z//f/9//z//P/8//z//P/6
//r/+v/6//z//P/7//r/+//7//z//f/8//v/+v/5//r/+v/7//v/+v/5//n/+f/7//r/
+v/6//n/+f/5//n/9//4//j/9//4//n/+v/7//v/+v/4//f/+f/5//n/+f/6//r/+f/5
//j/+P/4//j/+v/6//n/+f/4//j/+P/3//f/9//3//f/+P/4//j/+P/1//f/+P/4//j/
+v/6//r/+v/4//j/+P/4//v//P/9//7/AAAAAAAAAAAAAAAAAAAAAAMABAAFAAYABAAE
AAQABAAFAAYABwAIAAYABgAEAAEAAAAAAAAAAAACAAEAAQD///3//f/8//v/+//7//r/
+f/4//f/9f/z//H/8f/w//D/8P/w/+//7//v/+//7//u//D/8f/x//H/8P/v/+7/7f/t
/+3/7f/t/+//8P/w//D/7v/u/+7/7v/w//D/8f/x//H/8f/x//H/8f/x//H/8f/y//L/
8v/y//D/8P/v//H/8v/z//r/AQALABgAMABPAHMAmQC9ANgA7AD7AAYB+ADNAJMAXAA5
AB8A/f/Z/73/uf/I/9b/3//n//D/9//6//r//P/8//r/+P/3//X/9f/1//f/9//3//b/
9P/0//P/8//1//X/9f/1//P/9P/1//X/8//y//L/8//0//X/9//4//f/9v/1//T/9v/2
//b/9v/2//b/9v/2//b/9v/1//X/9v/2//b/9v/0//T/9P/0//T/9P/1//X/9//3//f/
9//1//X/9f/1//f/9//3//f/9f/1//X/9f/1//b/9v/4//j/9//3//f/9//3//f/+P/5
//n/+f/6//v/+//7//v/+//7//3//v///wAAAAAAAP7//v///wAAAwAEAAUABgAGAAYA
BwAHAAgACgALAAwADwAPABAAEQAQABAAEAASABUAFgAZABkAGQAZABoAGgAbABwAHQAe
ACEAIwAjACQAIgAiACIAIwAjACMAIwAjACEAHwAeABwAHAAaABkAGQAVABMAEQAOAAwA
CgAIAAcABgAGAAQAAwD///7//f/8//7//f/8//z//P/7//v/+f/3//b/9v/3//r/+v/5
//n/9v/2//b/9v/2//b/9//3//n/+f/4//j/9v/2//X/9f/2//f/9//2//P/8//z//P/
9f/2//f/+P/2//b/9v/2//f/9//3//f/+P/5//n/+f/3//f/9//3//b/9v/3//j/+P/4
//j/+P/3//f/9//4//j/+P/4//j/9//3//f/9v/2//f/9//3//n/+f/5//n/9v/1//X/
9v/4//n/+f/4//b/9v/2//b/9v/2//b/9v/4//j/9//2//P/8//0//X/9//3//f/9//2
//T/8//x//P/8//0//X/9f/0//T/9P/x//H/8f/x//P/9P/0//P/8f/x//H/8f/y//L/
8f/x//P/8//z//P/8P/w/+//7//y//L/8v/y//D/8P/v/+//8f/y//P/8//z//P/8//z
//T/9P/0//T/9f/3//j/+P/4//b/9v/2//b/+P/6//z//v/+//7//v/+/wAAAAAAAAAA
AgACAAIAAgAAAP3//P/8//z//P/8//v/+//5//n/+f/4//f/9//3//b/9f/0//P/8f/v
/+3/7f/q/+r/6v/q/+n/6f/p/+n/6//q/+r/6//r/+v/6//r/+v/6//r/+v/6//r/+v/
7P/s/+z/7P/s/+z/7P/s/+z/7f/t/+3/7f/r/+v/6//r/+z/7f/v//D/8P/w/+7/7P/r
/+3/7v/v//T///8LABwANABVAHsAowDFAOAA9AAFARAB+gDJAI0AXAA5ABsA8//L/7H/
s//E/9D/2//l/+z/8f/2//j/+v/6//j/9v/z//H/8f/x//P/8//z//L/8P/w/+//7//x
//H/8f/x//H/8v/z//P/7//u/+7/7//x//H/8v/y//D/8P/w//D/8P/w//D/8P/y//L/
8v/y//D/8P/v/+//8v/y//L/8v/w//D/8P/w//D/8P/x//H/8//z//P/8//z//P/8//z
//X/9f/1//X/9f/1//X/9f/z//T/9P/2//b/9f/1//X/9f/1//X/9v/3//f/9//4//n/
+f/5//n/+f/5//v//P/9//7//v/+//7//v///wAAAQACAAMABAAEAAQABQAFAAYACAAJ
AAoADQANAA4ADwASABIAEgAUABUAFgAZABkAGwAbABwAHAAdAB4AHwAgACEAIwAjACQA
JAAkACQAJQAlACUAJQAlACEAHwAeABwAHAAaABkAGQAXABUAEwAQAAwACgAIAAcACAAI
AAYABQABAAAA///+//7//f/8//z//v/9//3/+//5//j/+P/5//z//P/7//v/+P/4//j/
+P/4//j/+f/5//n/+f/4//j/+P/4//f/9//6//v/+//6//f/9//3//f/+P/4//j/+P/6
//r/+v/6//n/+f/5//n/+v/7//v/+//5//n/+f/5//r/+v/7//z//P/8//z//P/5//n/
+f/6//z//P/8//z/+f/5//n/+P/4//n/+f/5//v/+//7//v/+P/3//f/+P/5//v//P/8
//r/+v/6//r/+v/6//r/+v/8//z/+//6//f/9//4//n/+f/5//n/+f/7//r/+v/5//n/
+f/6//v/+//6//r/+v/3//f/9//3//n/+v/6//n/9//3//f/9//4//j/9//3//f/9//3
//f/9v/2//X/9f/4//j/+P/4//j/+P/3//f/9f/2//f/9//5//n/+f/5//b/9v/2//b/
+f/5//j/+v/6//j/+P/4//j/+f/6//v//P/+//7//v/+//7//v/+//7/AQACAAMABAAE
AAQABAAEAAYABgAGAAYABgAGAAYABAABAAAAAAAAAAAAAAD//////f/9//3//P/9//3/
/f/8//v/+v/5//f/8//x//H/8P/y//L/8v/x/+//7//v/+//8P/w//H/8f/x//H/8f/x
/+//7//v/+//8f/x//L/8v/w//D/8P/w//D/8P/w//H/8f/x//H/8f/x//H/8f/x//P/
9P/0//T/8v/y//D/8f/x//L/9/8AAAkAFQAoAEYAZwCNAK8AywDgAPIAAQECAeYAsQB1
AEoALQARAOv/yf+9/8f/2v/k/+v/9f/6//3//P/+//7//P/8//r/9//1//X/9f/3//f/
9//2//T/9P/z//P/9f/1//X/9f/1//b/9//3//P/8v/y//P/9f/1//b/9v/0//T/9P/0
//b/9v/2//b/9P/0//T/9P/0//T/8//z//b/9v/2//b/9P/0//T/9P/0//T/9f/1//f/
9//3//f/9f/1//X/9f/1//X/9f/1//f/9//3//f/9f/2//b/+P/4//f/9//3//f/9//3
//j/+//7//v//P/7//v/+//7//3//f///wAA//8AAAAAAAAAAAAAAQACAAUABgAHAAgA
CAAIAAkACQAMAA4ADwAQABEAEQASABMAEgASABIAFAAXABgAGwAbABsAGwAcABwAHwAg
ACEAIgAhACMAIwAkACQAJAAkACUAJwAnACcAJwAjACEAIAAeAB4AHAAbABsAFwAVABMA
EAAOAAwACgAJAAgACAAGAAUAAwACAAEAAAACAAEAAAAAAAAA//////3//f/8//z//f/+
//7//f/9//z//P/8//z//P/8//3//f/9//3//P/8//r/+v/5//n//P/9//3//P/7//v/
+//7//z//P/8//z//P/8//z//P/5//n/+f/5//z//f/9//3/+//7//v/+//6//r/+//8
//7//v/+//7/+//7//v//P/+//7//v/+//v/+//7//r//P/9//3//f/9//3//f/9//r/
+f/5//r/+v/7//v/+v/6//r/+v/6//z//P/8//z/+v/6//n/+P/5//n/+v/7//v/+//7
//v/+f/4//j/9//5//n/+v/7//v/+v/6//r/9//3//f/9//5//r/+v/5//n/+f/5//n/
+P/4//f/9//5//n/+f/5//b/9v/1//X/+P/4//j/+P/2//b/9f/1//X/9v/3//f/+f/5
//n/+f/2//b/9v/2//n/+f/6//r/+v/4//j/+P/4//n/+v/7//z//v/+//7//v8AAAAA
AAAAAAMABAAFAAYABAAEAAQABAAFAAYABwAIAAcABgAFAAQABAABAAAAAAAAAAAAAAD/
//7/+//6//n/+f/5//r/+//6//n/+P/3//P/8f/v/+//8P/w//D/8P/v/+//7//v//H/
8P/w//H/7//v/+//7//t/+3/7f/t/+//7//v//D/7//u/+3/7P/u/+7/7v/u/+//7//v
/+//7//v/+//7//x//H/8v/y//D/7v/u/+7/7f/v//D/8//4////CwAeADgAWQB/AKUA
xwDeAPAA/wAAAeYAsQB3AEgAKQANAOf/w/+x/7X/xv/U/9//6f/y//f/+P/6//r/+P/0
//T/8//x//H/8f/z//P/8//y//D/8P/v/+//8P/x//L/8//y//L/8v/x//H/8P/w//H/
8f/x//L/8v/w//D/8P/w//D/8P/w//D/8P/w//D/8P/y//L/8f/x//D/8P/w//D/8P/w
//D/8P/y//L/8//z//H/8f/x//H/8f/x//H/8f/z//P/8//z//H/8f/x//H/8//0//T/
9v/0//P/8//z//X/9f/1//b/9//3//f/+P/3//f/9//3//n/+f/7//z//P/8//v/+v/7
//z//v8AAAEAAgADAAQAAgACAAMAAwAGAAgACQAKAAsACwAMAA0ADgAOAA4AEAAPABAA
EwATABUAFQAWABYAGQAaABsAHAAdAB8AHwAgACAAIAAgACEAHwAfAB8AHwAbABkAGAAW
ABYAFAATABMADwANAAsACAAIAAYABAADAAIAAgAAAP///f/8//v/+v/6//n/+P/4//j/
9//3//X/8//y//L/8//0//T/8//z//L/8v/y//L/9P/0//X/9f/0//P/8f/w//L/8v/x
//H/8v/z//P/8v/x//H/8f/x//L/8v/y//L/8v/y//L/8v/x//H/8f/x//L/8//z//P/
8f/x//H/8f/y//L/8//0//L/8v/y//L/8//z//P/9P/0//T/9P/0//P/8//z//L/9P/1
//X/9f/z//P/8//z//T/8//z//T/8v/z//P/8v/w//D/8P/w//L/8v/y//L/8v/y//H/
8P/v/+//8P/x//H/8f/x//H/7//u/+7/7f/u/+//8f/z//L/8P/v/+7/7//v/+//7//v
//D/8P/v/+3/7f/t/+3/8P/w/+//7//v/+//7//v/+7/7v/t/+3/8P/w//D/8P/v/+7/
7P/r/+3/7v/v/+//7f/t/+3/7f/t/+7/7//w//X/8//0//T/9P/0//T/9P/0//f/+P/5
//r/+v/6//r/+v/7//z//f/+//7//v/+//7//v/8//n/+P/6//r/+v/6//f/9//1//X/
9f/0//P/8//z//L/8f/w/+3/6//p/+f/6f/o/+j/6P/o/+f/5//n/+f/5//m/+b/5//n
/+f/5//l/+X/5f/l/+b/5//o/+n/6P/o/+j/6P/q/+r/6v/q/+j/6f/p/+n/6f/p/+n/
6f/r/+v/6//s/+r/6v/q/+r/6P/p/+n/6v/t//L/+/8JABwANgBZAIEAqQDJAOIA9AAD
AQQB6AC1AHkATAAvAA8A5f+//6v/sf/C/87/2f/l/+z/8f/y//T/9P/y//D/7v/u/+3/
7v/v/+3/7f/t/+z/7P/s/+v/6//t/+3/7f/t/+v/7P/t/+3/7f/s/+z/7f/t/+3/7v/u
/+z/7P/s/+z/7v/u/+7/7v/s/+z/7P/s/+7/7v/t/+3/7v/u/+7/7v/s/+z/7P/s/+7/
7v/v/+//7f/t/+3/7f/v/+//7//v/+//7//v/+//7f/t/+3/7f/v//D/8P/y//D/7//v
/+//8P/x//L/9P/z//P/8//0//X/9f/1//X/9//3//n/+v/6//r/+f/4//r/+v/7//z/
/f/+////AAAAAAAAAQABAAQABgAHAAgACQAJAAoACwAOAA4ADgAQABEAEgAVABUAFQAV
ABYAFgAYABoAHAAeAB4AHwAeAB4AIAAgACAAIQAfAB8AHwAfAB0AGwAaABgAGAAWABUA
FQASAA8ADAAIAAgABgAEAAMAAgACAAAA///7//r/+f/4//r/+f/4//j/9v/1//X/8//1
//T/9P/1//T/9P/z//P/8v/y//L/8v/0//T/9f/1//P/8//y//L/9P/0//P/8//y//P/
8//y//H/8f/x//H/9P/0//T/9P/y//L/8v/y//P/8//z//P/9P/1//X/9f/z//P/8//z
//T/9P/1//b/9P/0//T/9P/1//X/9f/2//b/9v/2//b/8//z//P/8v/0//X/9f/1//P/
8//z//P/9P/z//P/9P/y//P/8//y//L/8v/y//L/9P/0//T/9P/y//L/8f/w//H/8f/y
//P/8f/x//H/8f/x//D/8P/v//H/8f/y//P/8f/w//D/8P/x//H/8f/x//H/8v/y//H/
7//v/+//7//y//L/8f/x//D/7//u/+3/7f/u/+7/7//w//D/8P/w/+7/7v/t/+3/7//w
//H/8f/w/+//7v/t/+7/7v/u/+7/8f/x//D/7v/u//D/8P/w//D/8v/y//L/8v/y//L/
8v/y//P/9P/1//b/9v/2//b/9v/4//j/+P/4//v//P/9//7//f/8//v/+v/7//r/+P/4
//b/9v/2//b/8//z//H/8f/y//L/8v/z//H/8P/v/+7/7//t/+v/6f/n/+b/5v/m/+T/
4//j/+P/5P/l/+X/5v/m/+X/5P/j/+T/5f/m/+f/5f/l/+X/5f/k/+T/5P/k/+X/5v/n
/+j/5//n/+b/5f/n/+f/5//n/+n/6f/p/+r/6P/o/+j/6P/q/+n/5//o/+n/8P/3/wEA
EgAsAEsAcQCXALcAzADcAO0A+gDsAMMAiwBWADEAFwDz/83/s/+z/8T/2P/h/+n/8P/z
//L/8P/w//D/8P/w/+//7f/t/+3/6//r/+v/6v/s/+z/6//r/+v/6//r/+v/6f/q/+v/
6//q/+r/6//t/+z/6//r/+r/6v/q/+r/6v/q/+r/6v/q/+r/6v/q/+r/7P/s/+v/6//q
/+r/6v/q/+r/6v/q/+r/6v/q/+v/6//p/+n/6f/p/+v/6//r/+v/6f/p/+n/6f/r/+v/
7f/t/w==
         </WaveFormData>
      </LeadData>
   </Waveform>
</RestingECG>
