# Supplementary material for: Detection of Left Atrial Enlargement Using a Convolutional Neural Network-Enabled Electrocardiogram
Source: Front Cardiovasc Med. 2020 Dec 17;7:609976. doi: 10.3389/fcvm.2020.609976 (PMC7773668; doi:10.3389/fcvm.2020.609976)
Supplement: Supplementary file 5 [file Data_Sheet_5.ZIP › normal4/1802036358_7874_00000015.XML]

<?xml version="1.0" encoding="Windows-1252"?>
<!DOCTYPE RestingECG SYSTEM "restecg.dtd">
<RestingECG>
   <PatientDemographics>
      <PatientID>1802036358</PatientID>
      <PatientAge>69</PatientAge>
      <AgeUnits>Years</AgeUnits>
      <Gender>Female</Gender>
      <PatientLastName>liangruilan</PatientLastName>
   </PatientDemographics>
   <TestDemographics>
      <DataType>Resting</DataType>
      <Site>1</Site>
      <AcquisitionDevice>MAC55</AcquisitionDevice>
      <Status>Unconfirmed</Status>
      <Priority>Normal</Priority>
      <AcquisitionTime>09:46:23</AcquisitionTime>
      <AcquisitionDate>08-19-2017</AcquisitionDate>
      <CartNumber>1</CartNumber>
      <AcquisitionSoftwareVersion>009C</AcquisitionSoftwareVersion>
      <XMLSourceVersion>MAC5000 v1.0</XMLSourceVersion>
   </TestDemographics>
   <RestingECGMeasurements>
      <VentricularRate>80</VentricularRate>
      <AtrialRate>80</AtrialRate>
      <PRInterval>180</PRInterval>
      <QRSDuration>92</QRSDuration>
      <QTInterval>402</QTInterval>
      <QTCorrected>463</QTCorrected>
      <PAxis>45</PAxis>
      <RAxis>18</RAxis>
      <TAxis>-34</TAxis>
      <QRSCount>12</QRSCount>
      <QOnset>227</QOnset>
      <QOffset>273</QOffset>
      <POnset>137</POnset>
      <POffset>186</POffset>
      <TOffset>428</TOffset>
      <ECGSampleBase>500</ECGSampleBase>
      <ECGSampleExponent>0</ECGSampleExponent>
   </RestingECGMeasurements>
   <Diagnosis>
      <Modality>Resting</Modality>
         <StatementCount>7</StatementCount>
         <LabelText>12SL ��ϳ���</LabelText>
      <DiagnosisStatement>
         <StmtText>�������</StmtText>
      </DiagnosisStatement>
      <DiagnosisStatement>
         <StmtText>��</StmtText>
      </DiagnosisStatement>
      <DiagnosisStatement>
         <StmtText>�������粫</StmtText>
      </DiagnosisStatement>
      <DiagnosisStatement>
         <StmtText>��Ƶ��</StmtText>
      </DiagnosisStatement>
      <DiagnosisStatement>
         <StmtFlag>ENDSLINE</StmtFlag>
         <StmtText>�����粫</StmtText>
      </DiagnosisStatement>
      <DiagnosisStatement>
         <StmtFlag>ENDSLINE</StmtFlag>
         <StmtText>�������� T ���쳣</StmtText>
      </DiagnosisStatement>
      <DiagnosisStatement>
         <StmtFlag>ENDSLINE</StmtFlag>
         <StmtText>�쳣 ECG</StmtText>
      </DiagnosisStatement>
   </Diagnosis>
   <Waveform>
      <WaveformType>Rhythm</WaveformType>
      <WaveformStartTime>0</WaveformStartTime>
      <NumberofLeads>8</NumberofLeads>
      <SampleType>CONTINUOUS_SAMPLES</SampleType>
      <SampleBase>500</SampleBase>
      <SampleExponent>0</SampleExponent>
      <HighPassFilter>16</HighPassFilter>
      <LowPassFilter>150</LowPassFilter>
      <ACFilter>NONE</ACFilter>
      <LeadData>
         <LeadByteCountTotal>10000</LeadByteCountTotal>
         <LeadTimeOffset>0</LeadTimeOffset>
         <LeadSampleCountTotal>5000</LeadSampleCountTotal>
         <LeadAmplitudeUnitsPerBit>4.88</LeadAmplitudeUnitsPerBit>
         <LeadAmplitudeUnits>��V</LeadAmplitudeUnits>
         <LeadHighLimit>2147483647</LeadHighLimit>
         <LeadLowLimit>268435456</LeadLowLimit>
         <LeadID>I</LeadID>
         <LeadOffsetFirstSample>0</LeadOffsetFirstSample>
         <FirstSampleBaseline>0</FirstSampleBaseline>
         <LeadSampleSize>2</LeadSampleSize>
         <LeadOff>FALSE</LeadOff>
         <BaselineSway>FALSE</BaselineSway>
         <ExcessiveACNoise>FALSE</ExcessiveACNoise>
         <MuscleNoise>FALSE</MuscleNoise>
         <LeadDataCRC32>1585104922</LeadDataCRC32>
         <WaveFormData>
2v/a/9r/2v/a/9r/2v/a/9j/2P/Y/9j/2f/a/9v/3P/c/9z/3P/c/93/3v/f/+D/4P/g
/+D/4P/f/97/3f/c/+D/4v/k/+b/4//i/+H/4P/i/+L/4v/i/+P/5P/l/+b/6P/o/+j/
6P/p/+r/6//s/+3/7v/v//D/7//u/+3/7P/u//D/8v/0//L/8v/y//L/8v/y//L/8v/z
//T/9f/2//X/9P/z//L/9f/2//f/+P/1//T/8//y//P/9P/1//b/8v/w/+7/7P/u/+7/
7v/u/+7/7v/u/+7/7P/s/+z/7P/q/+r/6v/q/+r/6v/q/+r/6P/o/+j/6P/p/+r/6//s
/+n/6P/n/+b/6P/o/+j/6P/q/+r/6v/q/+z/7P/s/+z/7f/u/+//8P/t/+z/6//q/+z/
7P/s/+z/7v/u/+7/7v/w//D/8P/w//H/8v/z//T/8v/y//L/8v/0//T/9P/0//T/9P/0
//T/8//y//H/8P/0//b/+P/6//j/9v/0//L/9f/2//f/+P/3//b/9f/0//T/9P/0//T/
9v/2//b/9v/0//T/9P/0//T/9P/0//T/9P/0//T/9P/0//T/9P/0//b/+P/6//z/+P/2
//T/8v/y//L/8v/y//L/8v/y//L/8//0//X/9v/4//j/+P/4//X/9P/z//L/9P/0//T/
9P/2//b/9v/2//T/9P/0//T/9v/2//b/9v/z//L/8f/z//T/9v/4//j/+v/7//z//P/6
//n/+P/3//3/AAABAAIA///8//v//P8BAAMABQAIAAgABwAGAAUABwAHAAcABgAIAAsA
CwAJAAMAAwAFAAUAAwAAAP3/+//6//n/9v/y//T/9v/2//T/9f/3//j/9//0//X/8f/w
//P/8//z//b/9//z/+//7v/u/+7/7v/w//L/8//0//X/8P/v/+//7v/w//P/9P/0//b/
7v/q/+z/8P/y//L/7//p/+n/9f/8//7/BwAZADEARwBgAHYAfwCAAIIAfwB0AGUATQAw
ACIAFwABAPP/8f/s/+T/5P/o/+3/7f/q/+v/6//p/+j/5P/k/+n/5v/p//H/7f/s/+v/
6//q/+j/6f/p/+f/7v/v//D/9P/v/+r/6f/p/+z/7v/v/+//7f/u/+7/7P/r/+v/6//v
/+3/7f/v/+//7f/t/+3/6v/s/+//7//v/+//7//x/+7/7P/v//D/8P/x//H/8f/x/+7/
7f/s/+v/7//w//H/8v/w//H/8//z//L/8f/v/+7/9P/2//f/+f/3//P/8//z//T/9f/6
//z//P/8//v/+f/6//v//P/+//7//v8BAAEA/v/9//z/+//7////AgAFAAYACAAGAAQA
AwABAP3//P8BAAQABQAGAAIA///9//r//P/+///////+//v/+v/5//j/9//2//X/9P/2
//b/9v/2//L/8P/u/+z/7v/u/+7/7v/s/+z/7P/s/+z/7P/s/+z/6v/q/+r/6v/q/+r/
6v/q/+z/7P/s/+z/6v/q/+r/6v/o/+j/6P/o/+r/6v/q/+r/5//m/+X/5P/l/+b/5//o
/+r/7P/m/+r/8P/s/+z/9v/2//D/9v/6//j//P8EAAoADgASABAADgAUABoAGgAUABQA
GAAYABoAGgAYABgAHAAaABgAHAAkACgAMABAAE4AUABaAGAAXABaAFQARgA6ACwAFAD0
/9L/uP+i/5T/mP+g/6T/oP+e/6T/ov+g/6T/rP+y/7z/xv/Q/9j/3v/c/9z/3P/c/9z/
4P/i/+T/5v/m/+b/5v/m/+T/5P/k/+T/5v/m/+b/5v/j/+L/4f/g/+L/5P/m/+j/5//m
/+X/5P/m/+b/5v/m/+f/6P/p/+r/5//m/+X/5P/n/+j/6f/q/+j/5v/k/+L/5f/m/+f/
6P/p/+r/6//s/+n/6P/n/+b/6f/q/+v/7P/t/+7/7//w//D/8P/w//D/8v/0//b/+P/2
//b/9v/2//j/+v/8//7/AAAAAAAAAAACAAQABgAIAAcABgAFAAQABgAGAAcACAAKAAsA
CwALAAoACQAJAAkABAAEAAMAAAD+//7//P/8//z//f/7//n/9//3//b/9f/y//P/8v/x
/+//7v/w/+//8P/t/+7/8f/u/+z/6f/m/+n/6v/r/+r/6f/q/+3/7v/r/+r/6v/p/+n/
6f/r/+j/6P/p/+n/6f/s/+7/6//o/+n/6v/r/+z/7f/t/+z/6//s/+v/7P/u/+3/7f/u
/+3/7v/u/+z/7P/s//D/7v/o/+X/5//n/+v/9v8KACMALwA9AFsAdACGAJUAmgCSAIMA
dABXADUAIgASAP3/9f/1/+X/2v/o/+7/4v/h/+n/6P/h/+f/7f/u/+r/5v/n/+z/8f/t
/+X/5v/n/+n/6v/s/+3/7f/r/+3/7f/t//D/7v/q/+r/6//s/+7/7//v/+//8P/w/+7/
6//r/+v/7//t/+3/7//v/+//7//v/+z/6//t/+z/6//w//H/9P/y/+3/7//v/+7/7//v
/+//7//v/+//7//v//D/8P/w//D/8v/z//X/9f/0//P/8f/w//T/9v/3//n/9//z//P/
8//z//P/9//4//n/+v/6//n/+f/5//n/+v/5//j/+v/5//v/+//7//v/+P/5//n/+f/8
//7//P/6//z/+//4//j/+P/6//r/+v/5//f/9v/0//T/9P/3//f/8f/v/+//7v/t/+3/
7f/t/+v/7v/u/+r/6f/q/+r/6v/o/+b/7P/s/+z/7f/u/+//6//o/+j/6P/o/+n/6f/p
/+n/5//q/+v/6//r/+v/6v/s/+//7//u/+z/7P/r/+v/7f/t/+3/7f/v/+7/7f/t/+z/
6P/n/+f/6//s/+//8P/t/+v/6v/p/+z/7//w//H/7//v/+//7v/q/+r/7v/u//D/8P/y
//T/8P/r/+n/5//p/+z/7//t/+3/7v/u/+v/6v/r/+3/7v/u/+7/7v/p/+r/6v/t/+7/
7P/s/+z/7//v/+//6f/k/+j/6//q/+n/8P/v/+z/6//r/+v/6//v/+7/7f/s/+v/6v/o
/+b/5v/p/+r/6//v//H/7f/t/+3/6v/q/+3/7f/r/+z/7P/s/+j/7P/s/+z/7P/s/+7/
7v/v//D/8P/x//H/8f/w/+//7//v//L/9v/5//r/9//2//P/8v/4//3///8BAAAAAQAB
AAEAAAABAAAA///8//z///////3/+f/5//v/+//6//j/9v/z//L/8f/u/+r/6v/s/+z/
7f/u//D/8f/t/+3/7//s/+r/6//r/+v/8P/y/+//7P/s/+z/7P/s/+//8f/y//P/8f/t
/+v/6v/t/+//8v/z//T/9P/y//L/7P/q/+z/8v/z/+v/6//x//j/CAAXACEAPwBfAG4A
dgCJAJIAhgB9AHIAVwAxABwAGAAHAO//7f/r/+D/3v/k/+b/6f/n/+L/4//p/+3/6P/m
/+r/7f/s//H/9f/t/+3/7f/u/+7/8P/z//X/9f/5//n/+f/8//n/9P/z//P/9v/4//n/
+f/7//z//P/6//r/+//8/wEA/////wEAAQAAAP///v/6//7/AwAFAAcACAAHAAgABAAE
AAcACAAIAAsACwALAAsACQAJAAkACQALAAwADQAOAAwADQAPAA8ADQANAAwADAARABIA
EgATABEADQANAA0ADgAPABQAFgAXABgAGAAXABcAFwAXABgAGAAYABsAGwAYABcAFgAV
ABUAFwAYABkAGQAaABcAFAAVABUAEwAUABUAFgAVABQAFAATABMAEgASABIAFQAVABIA
EQASABIADwAPAA8ADwAPABIAEgAOAA4ADgANAAwACwAIAA0ADAANAA0ADQANAAsACAAI
AAgACAAJAAkACQAKAAcACQAJAAsACwALAAoACAALAAsACgAKAAoACQAJAAoACwAMAA0A
DQAMAAsACwAOAAwADQAPAA4ADgAQABAADwAPABAAEQATABUAFQAVABQAEwASABAADgAQ
ABYAGAAVABQAFQAWABYAEwATABMAFgAYABoAFwAUABIADwAJAAsADwAUABgAFQAUABMA
DQAMAAwADwAQABEAEgATABcAFgAVAA4ACAANABEAEQARABQAEQAMAAkACwALAAsADwAP
AA8ADwAPAAwACgAIAAgACQAKAAsADwANAAkACQAJAAoACgANAA0ACwAMAAwADAAJAAkA
CAADAAYACAAMABAAEAAPAAsACAAGAAIABgAJAAoACwAMAAsACgAKAAoACgALAAsACwAL
AAsADAANAAwADgAPAA4ADwAQAA8AEAASABUAFQAVABcAGQAaABsAGgAbABoAGQAWABYA
GQAZABcAEwATABUAFwAWABQAEgAOAAwACgAGAAMABAAHAAgABAACAAEA//8BAAMABwAG
AAUABQAEAAMABQAGAAIA/v///wAAAQACAAIAAQD///3//////wEABAACAAMABQAFAAMA
AgD///7/CgAEAPz/+P/7//v/+f/5/wQAFgAnADUAQQBZAHQAiACRAJQAlgCTAIgAdwBf
AEQAMAAfAA0AAwABAPz/+P/+/wIA+//z//T/+f/9//3/+v/4//j/+//6//n/+f/7//3/
/f/+//7//v///////f8AAP///v8AAAAA/v8AAAMAAQACAAIAAQACAAQABQAEAAIAAQAA
AAMAAQABAAMAAwAEAAUABgAEAAMABQAEAAMABgAHAAoACAAFAAcABwAGAAUABQAFAAUA
CAAJAAoACwAIAAYABAACAAYACQANAA8ADwAPAA4ADgAOAA4ADQANABAADQAOAA8ADwAP
ABMAFAATABQAFAATABMAEwATABQAFAAUABcAFwAaABsAHAAdABgAGQAZABkAGgAcABoA
GAAaABkAFgAWABoAHAAcABwAHAAbABsAGgAYABYAFwAVABIAEQASABIADwAPAA8ADwAL
AA4ADgAKAAoACgAJAAgACAAGAAwADAAKAAkACAAHAAcABAAEAAQABAAFAAUABQAKAAkA
BwAEAAMAAgABAAAABQAGAAgACgAIAAcABQADAAAA////////AAAEAAcACAAGAAQAAAD+
/wIABQAFAAUABQAFAAQAAwADAAUABQAFAAUABgAKAAsABgABAAAAAQAEAAYABwAIAAkA
CgALAAoACAAIAAoACgALAAwADgAPAAsACwANAAoADQAPABAAEQAWABgAFQASABcAGgAd
ACAAJQAnACgAKQArACkAKQAqACcAJwAoACcAIwAiAB8AHgASABQAFAAYABsAGQARABUA
HgAaABcAIwAvADEAMAA0ADMALAAgABUAGAAVAAcAAgACAPf/3f/L/8P/vv+8/8D/xv/T
/+H/6v/v//X/+f/6/wAACAAJAAgAEQATAA0ADwAPABAAEAAPAA8ADgALABIAEwAUABgA
FAAQABAAEQAUABYAFwAXABYAFgAVABIAEgATABQAGQAZABkAGwAbABsAGwAbABgAHAAh
ACMAJQAmACUAJgAiACIAJwAqACwALwAvAC8ALwAxADEAMQAxADYAOAA6ADwAOQA5ADoA
OQA6ADsAOwA8AEAAQgBDAEUAQAA5ADYAMwA0ADUAOgA8ADoAOgA5ADcANQA1ADUANgA2
ADYAOQA5ADYAMwAwAC0ALgAxADMANQAyADIALgAqACoAKQAmACYAJgAoACgAKAAmACMA
IQAeAB0AHAAeAB0AGwAZABkAGAAUABMAEgARABAAFAAVABIADwAOAAwACgAMAAoAEAAQ
AAwACwAKAAkACAAGAAcACAAJAAsADAANAAkABQAGAAUABgAHAAgACAAJAA0ADgAOAAwA
DAALAAsADQANAA0ADQALAAoACQAJAAsACgAMAA8ADwAOAA8ADgAOAA0ADQANAA8AEQAR
ABEAEAAPAA4ADAAKAAoADgAOAA0ADAANAA4AEAANAA0ADQAMAA4AEAANAAsADAAMAAkA
CwANABAAEgAOAA4ADgAJAAoACgANAA4ADAAKAAgACQANAA8ACwAIAA0AEQARABEAEgAP
AAoABwAKAAsADAARABEAEQARABEADgAMAAoACgALAAwADQARAA8ACwALAAsADAAMAA8A
DwAPABAAEAAQAA8ADwAOAAkACwAMAA8AEgARABEADgAMAAwADAAQABAADgAQABIAEgAM
AAwADAANAA0ACwAJABAAFAAPAAcACAANAAsACwALAA8AEAAQAA4ACgAKAA4ADgAKAAwA
EQAPAAoACAAJAAoAEQAQAA4ADQAMAAsACgAMAAwADAAMAAwADAAMAAwACgAKAAoACgAK
AAoACgAKAAsADAANAA4ADAAMAAwADAAKAAoACgAKAAsADAANAA4ADAAMAAwADAAKAAoA
CgAKAAoACgAKAAoACwAMAA0ADgANAAwACwAKAAgACAAIAAgACgAMAA4AEAANAAwACwAK
AAwADAAMAAwADgAOAA4ADgALAAoACQAIAAkACgALAAwACgAKAAoACgALAAwADQAOAAsA
CgAJAAgACgAKAAoACgAMAAwADAAMAAsACgAJAAgACwAMAA0ADgAOAA4ADgAOAAoACAAG
AAQABwAKAA0AEAAMAAoACAAGAAcACAAJAAoACgAKAAoACgAIAAgACAAIAAkACgALAAwA
CgAIAAkACAAIAAoACgALAA4ADwAPAA8ADgANAAwADgAQABAAEAAQAAwADAAOABEAEQAR
ABIAEwAUABUAFgAZABkAGQAYABgAHQAdABsAFwAZABsAGwAaABoAGAAXABYAEwAQAAwA
DAALAAoABwAGAAkACQAHAAcABgACAAEAAQACAAMABwAKAAcABAAEAAQAAwACAAMAAwAE
AAUABgAFAAQABAADAAMABQAFAAQABAD+/wAABAACAAAA/v///////////wQAFAAlACkA
MQBPAGoAeACLAJwAngCXAI4AeQBZADoAJgAZAA0A///1//L/9v/y/+7/8//3//T/8//3
//v/+P/w//D/9f/4//n/9//1//b/9//5//r//P/9//3/+//+//3//P/+//z/+P/4//n/
/f8AAAIAAwACAAIAAQD+//z/+//6//3//P/9/wAAAQD////////8//7/AQABAAEAAwAD
AAUAAgD+/wEAAgACAAMAAwADAAMAAwADAAMAAwAEAAQABAAEAAQABQAHAAcABQAFAAQA
BAAKAAwADQAPAA4ACQAIAAcABwAHAAsADAAOABAAEQARABAADwAOAA4AEAAQABMAEwAR
ABEAEQARAA8AEQASABMAFAAWABQAEgAUABMAEAAQABIAFAAUABQAEQAPAA4ADAAMAAwA
DwAPAA4ADQAOAA4ACwALAAsACwALAA4ADgAKAAoACgAJAAgABgAEAAoACgAKAAsADAAN
AAkABAACAAAA+//5//b/8//y/+//8f/x/+//7f/r/+j/6//v//D/8P/v/+7/7P/r/+z/
7f/u/+//8f/w/+//7//v/+z/7P/t/+//8P/z//T/8f/v/+7/7f/w//P/9P/1//f/9//3
//b/8P/w//T/9P/1//b/+f/8//r/9//3//f/+P/6//z/+f/3//j/+P/1//b/+f/9/wAA
/v/+//7/+f/3//b/+P/4//r/+v/6//3///////n/9P/3//v/+//7/////f/5//f/9f/1
//X/+f/6//v//P/9//z/+v/4//j/+P/4//j/+//7//f/9//3//T/9P/3//f/9f/4//r/
+v/4//j/+P/4//j/+P/5//r//P/9//3//f/8//v/+//7//z/AAADAAQAAwACAP///v8C
AAUABQAFAAcACQAKAAsACgALAAoACQAGAAYACQAJAAgABQAGAAkACAAGAAMAAAD+//z/
+v/2//L/8v/0//T/9P/0//X/9f/z//P/9f/y//L/8//z//P/9f/2//L/7v/w//D/8P/w
//D/8f/x//H/8f/v/+//8P/u/+//8f/x//L/8v/w//D/7v/q/+z/8P/v/+3/8//z//L/
/P8TACMALwBFAGYAfgCFAIwAlgCRAHwAZwBRADQAIAAXAAUA9f/z//D/5P/k/+j/5//n
//L/8//t/+3/7v/o/+b/6//q/+X/6//1//L/8f/x//D/7v/v/+//7f/x//H/8f/0//D/
7P/s/+3/7v/w//H/8f/z//T/9P/y/+//7//v//P/8f/x//P/8//1//X/9f/y//D/8//z
//P/9f/1//f/9P/y//X/9v/2//f/9//3//f/9//3//f/9//4//j/+P/4//b/9//5//n/
9//3//b/9v/7//z//P/9//3/+f/5//n/+f/5//3//v/9//7//v/9//3//f/9//7/AAAC
AAcACQAIAAcABgAFAAQABwAJAAsACgAMAAoACAAGAAUAAgACAAUACAAJAAoABwAFAAQA
AgAEAAQABwAHAP///f/5//r//v/9//z/+//6//n/+P/3//b/9f/0//P/8v/y//L/8v/y
//H/8P/v/+7/7v/u/+7/7v/s/+z/7P/s/+r/6v/q/+r/6v/q/+r/6v/s/+z/7P/s/+v/
6v/p/+j/6v/q/+r/6v/p/+j/5//m/+n/6v/r/+z/7P/s/+z/7P/k/+L/7P/0//D/7v/2
//r/+v/0//T/+v8CAAgADgAOAAwAFAAaABYAEAAYAB4AHAAcABgAFAAYABQADgASABoA
GAAYAB4AKgA0ADYAPgBOAFoAWgBcAGAAWgBSAEYAMAAaAAYA5P+8/6b/pv+s/6r/pv+q
/6b/nv+k/6j/qP+s/7T/uv++/8L/yv/U/9r/3P/e/+D/4v/k/+f/6P/p/+r/6f/o/+f/
5v/o/+r/7P/u/+v/6v/p/+j/6//s/+3/7v/s/+z/7P/s/+//8P/x//L/8//0//X/9v/4
//j/+P/4//r/+v/6//r//P/+/wAAAgAAAAAAAAAAAAEAAgADAAQAAwACAAEAAAACAAIA
AgACAP///v/9//z/+v/4//b/9P/4//r//P/+//z//P/8//z//f/+////AAD+//7//v/+
/wAAAAAAAAAAAgAEAAYACAAFAAQAAwACAAQABAAEAAQAAQAAAP///v8AAAIABAAGAAUA
BAADAAIAAQAAAP///v/8//z//P/8//v/+v/5//j/9f/0//P/8v/0//T/9P/0//D/7v/s
/+r/7P/s/+z/7P/u/+7/7v/u/+3/7P/r/+r/7f/u/+//8P/t/+z/6//q/+v/7P/t/+7/
7P/s/+z/7P/s/+z/7P/s/+//8P/x//L/7//u/+3/7P/v//D/8f/y//D/8P/w//D/8P/w
//D/8P/y//L/8v/y/+//7v/t/+z/7//w//H/8v/x//D/7//u//D/8P/w//D/8v/y//L/
8v/w//D/8P/w//L/8v/y//L/8P/w//D/8P/y//L/8v/y//D/8P/w//D/7v/u/+7/7v/w
//D/8P/w//H/8v/z//T/8//y//H/8P/y//L/8v/y//H/8P/v/+7/8f/y//P/9P/y//L/
8v/y//L/8v/y//L/8//0//X/9v/1//T/8//y//P/9P/1//b/9P/0//T/9P/y//L/8v/y
//P/9P/1//b/+P/4//j/+P/3//b/9f/0//P/8v/x//D/8P/w//D/8P/x//L/8//0//P/
8v/x//D/8f/y//P/9P/2//b/9v/2//X/9P/z//L/9P/0//T/9P/0//T/9P/0//T/9P/0
//T/9v/2//b/9v/1//T/8//y//P/9P/1//b/9f/0//P/8v/z//T/9f/2//T/9P/0//T/
9P/0//T/9P/1//b/9//4//f/9v/1//T/9v/2//b/9v/0//T/9P/0//X/9v/3//j/+P/4
//j/+P/2//b/9v/2//j/+P/4//j/9v/2//b/9v/2//b/9v/2//b/9v/2//b/+P/4//j/
+P/1//T/8//y//X/9v/3//j/+f/4//j/+P/4//n/+f/5//j/9//3//f/+P/8////AAD9
//z/+f/4//v///8AAAEAAgADAAMAAwADAAUABQAFAAgACgAPABEADAAHAAYABwAJAAgA
BgAEAAUABgAHAAYAAQAAAAEAAAD9//z//P/7//f/9//5//b/9P/1//X/9f/6//z/+f/2
//X/9P/z//L/9f/3//j/+f/4//X/9P/0//L/8//1//X/9f/2//X/9v/w//L/+v/4//P/
8f/t/+//+v8CAA0AHwA1AEkAYgB4AIUAigCOAIsAggBzAFcAOgAmABkADQD///P/8P/o
/9z/6P/1/+f/4v/x//P/6f/q/+z/6P/p/+z/6//x//n/9//1//T/8v/v/+//7v/r//D/
8f/y//b/9P/w//D/8f/x//L/8v/x//P/9P/0//L/8f/x//H/9f/0//X/+P/5//j/9//2
//L/8//3//j/+f/4//f/+P/0//D/8//0//T/9f/1//X/9f/3//f/9//3//j/+P/4//j/
+P/5//v/+//7//v/+v/6////AAAAAAEA///7//v/+//8//3/AgAEAAMABAAEAAMAAQAB
AAEAAgAEAAQABwAHAAcABwAHAAcAAwAFAAYABwAKAAwACgAIAAcABQABAAAAAwAGAAcA
CAAFAAMAAgAAAAIAAgAFAAUAAwABAAEAAAD+////AAABAP//AgACAP7//f/+//7//v/8
//r/AAAAAAEAAQABAAEA/P/4//f/9v/6//3///8BAP//+//8//v//f/9//3//P/6//3/
/f/8//z//P/7//v/+f/5//n/+f/7//r/+f/5//z/+v/7//3//P/8//7//v/8//v/+//7
//v//f/9//3//v///wAAAAD8//z/AAAAAP7//v8AAAIABAABAAEAAQAAAAIABAABAAMA
BAAEAAEA//8BAAQABgACAAIAAgD9//7//v8BAAIABAAEAAQABwAFAAUA///6//3/AQAB
AAEABwAFAAEA//////z///8AAAEAAgACAAIAAwAEAAIAAwADAAMAAwADAAQABQAEAAYA
BwAGAAkACgAJAAoADgARABEAEQARABEAEAAPABEAFQAXABkAFAASABMAEQASAA8AEAAT
ABMAEgAQAA4ACQAGAAMA/v/7//z///8AAPz//P/9//3/+//7//3/+v/6//v/+//7//z/
/v/7//j/+P/4//j/+P/8//3//f/9//3/+//7//z//v///wEAAQD///7/+//6//7/AgAG
AP7/+//3//H/8/8GAB4ALwBDAFsAcwCIAJYAlwCWAJoAkQB4AFsARwA2ACIACwD5//v/
/f/w/+z/9P/2//f/+f/2//f/9f/1//j/+v/2//H/9P/7//v/+f/3//f/+P/4//r//f//
////AAD///7/AAD///z//f///wAAAgADAAMAAAAAAP///P/+////AAAFAAEAAQADAAMA
AwADAAMAAAACAAUABQAFAAQAAwAEAAAAAQAFAAcACAAJAAkACQAJAAgABwAGAAUABwAI
AAkACgAHAAcACAAHAAoACwALAAwADwAQABAAEQATAA8ADwAPAA8ADwATABQAFwAYABgA
FwAYABkAGgAcABoAGgAdAB0AHwAfAB8AHwAgACMAJQAnACUAJgAjACAAIwAjACEAIgAj
ACQAIwAiACEAHwAeABwAHAAcAB8AHwAZABcAFwAWABMAEwATABMAEQAMAAwADgAKAAwA
DAAMAAwACQAIAAcABgAGAAYABgAGAAgACAAIAAgACAAIAAgACAAGAAYABgAGAAQABAAE
AAQABAAEAAQABAAGAAYABgAGAAQAAgAAAP7/AQACAAMABAAEAAQABAAEAAIAAgACAAIA
BAAEAAQABAACAAIAAgACAAAACgAMAAwACgAIAA4AEgAOAA4AFgAYAB4AKgAsACAAHgAi
ACgALAAsACwAKgAqAC4ALgAiAB4AIgAiACIAJAAuADQAOgA+AEIARgBSAGQAbgBwAHQA
dgBuAGQAWABGADIAIAACANb/vv++/8D/xv/G/77/uv++/8L/yv/O/8r/yv/O/9T/3v/q
//L/+v/8////AAABAAIABAAEAAQABAAIAAoADAAOAA8AEAARABIAEAAQABAAEAASABQA
FgAYABYAFAASABAAEgASABIAEgAQAA4ADAAKAAkACAAHAAYACAAIAAgACAAFAAQAAwAC
AAQABAAEAAQABwAIAAkACgAIAAgACAAIAAkACgALAAwACgAKAAoACgANAA4ADwAQAA4A
DgAOAA4AEAAQABAAEAATABYAGQAcABkAGAAXABYAGAAYABgAGAAaABoAGgAaABkAGAAX
ABYAGAAYABgAGAAWABYAFgAWABgAGAAYABgAFgAWABYAFgAVABQAEwASABQAFAAUABQA
EQAQAA8ADgAQABAAEAAQAAwACgAIAAYACAAIAAgACAAIAAgACAAIAAYABAACAAAAAgAE
AAYACAAHAAYABQAEAAMAAgABAAAAAQACAAMABAACAAIAAgACAAUABgAHAAgABQAEAAMA
AgADAAQABQAGAAYABgAGAAYABAAEAAQABAAFAAYABwAIAAgACAAIAAgABgAGAAYABgAG
AAYABgAGAAUABAADAAIAAwAEAAUABgAGAAYABgAGAAQAAgAAAP7/AgAEAAYACAAGAAQA
AgAAAAMABAAFAAYABAAEAAQABAADAAIAAQAAAAIAAgACAAIAAAAAAAAAAAAAAAAAAAAA
AAIAAgACAAIA///+//3//P/+/wAAAgAEAAMAAgABAAAAAAAAAAAAAAACAAIAAgACAP//
/v/9//z//v8AAAIABAABAAAA///+////AAABAAIAAQAAAP///v/+//7//v/+/wAAAAAA
AAAA/v/+//7//v8AAAAAAAAAAP7//v/+//7//P/8//z//P8AAAIABAAGAAIAAAD+//z/
/v/+//7//v8AAAAAAAAAAP3//P/7//r/+//8//3//v/+//7//v/+//7//v/+//7//f/8
//v/+v/8//z//P/8//3//v///wAA/f/8//v/+v/8//z//P/8//z//P/8//z//P/8//z/
/P/+//7//v/+//v/+v/5//j/+f/6//v//P/6//r/+v/6//z//P/8//z//v/+//7//v/9
//z/+//6//7/AAACAAQAAQAAAP///v/+//7//v/+/wIABAAGAAgABgAGAAYABgAJAAoA
CwAMAA4ADgAOAA4ADQAMAAsACgAKAAoACgAKAAcABgAFAAQAAQAAAP///v/7//r/+f/4
//f/9v/1//T/9P/0//T/9P/y//L/8v/y//T/9P/0//T/9P/0//T/9P/y//L/8v/y//L/
8v/y/w==
         </WaveFormData>
      </LeadData>
      <LeadData>
         <LeadByteCountTotal>10000</LeadByteCountTotal>
         <LeadTimeOffset>0</LeadTimeOffset>
         <LeadSampleCountTotal>5000</LeadSampleCountTotal>
         <LeadAmplitudeUnitsPerBit>4.88</LeadAmplitudeUnitsPerBit>
         <LeadAmplitudeUnits>��V</LeadAmplitudeUnits>
         <LeadHighLimit>2147483647</LeadHighLimit>
         <LeadLowLimit>268435456</LeadLowLimit>
         <LeadID>II</LeadID>
         <LeadOffsetFirstSample>0</LeadOffsetFirstSample>
         <FirstSampleBaseline>0</FirstSampleBaseline>
         <LeadSampleSize>2</LeadSampleSize>
         <LeadOff>FALSE</LeadOff>
         <BaselineSway>FALSE</BaselineSway>
         <ExcessiveACNoise>FALSE</ExcessiveACNoise>
         <MuscleNoise>FALSE</MuscleNoise>
         <LeadDataCRC32>3368723116</LeadDataCRC32>
         <WaveFormData>
7v/u/+7/7v/u/+7/7v/u/+3/7P/r/+r/6//s/+3/7v/u/+7/7v/u//D/8P/w//D/8v/y
//L/8v/v/+7/7f/s//D/8v/0//b/9v/2//b/9v/1//T/8//y//P/9P/1//b/9v/2//b/
9v/2//b/9v/2//f/+P/5//r/+P/2//T/8v/1//j/+//+//3//P/7//r/+v/6//r/+v/4
//j/+P/4//X/9P/z//L/9v/4//r//P/5//j/9//2//f/+P/5//r/+v/6//r/+v/4//j/
+P/4//j/+P/4//j/+v/6//r/+v/8//z//P/8//7//v/+//7//f/8//v/+v/9//7///8A
APz/+v/4//b/+f/6//v//P/7//r/+f/4//r/+v/6//r/+//8//3//v/8//z//P/8//3/
/v///wAA///+//3//P/+/wAAAgAEAAUABgAHAAgABQAEAAMAAgACAAIAAgACAAQABAAE
AAQAAwACAAEAAAACAAQABgAIAAcABgAFAAQABgAGAAYABgAGAAYABgAGAAMAAgABAAAA
AgAEAAYACAAHAAYABQAEAAUABgAHAAgABwAGAAUABAAEAAQABAAEAAgACgAMAA4ADAAK
AAgABgAIAAgACAAIAAgACAAIAAgACQAKAAsADAAKAAoACgAKAAcABgAFAAQABQAGAAcA
CAAJAAoACwAMAAsACgAJAAgACgAKAAoACgAJAAgABwAGAAsADQARABgAGgAZABgAGQAY
ABcAFwAWABkAHAAcABwAGQAVABMAEgAVABcAGgAgAB8AHwAbABUAFwAYABkAGgAZABkA
GQAWAA8ADwARAAsADQANAAsACwAKAAkABwACAAMAAwADAAEAAwAEAAQAAgAAAP7//v/+
/wAAAAAAAAQABgAEAAEAAQACAAIAAAACAAUABgAGAAYABAADAAMAAwAFAAcACwANAA0A
CQAFAAYABQABAAMACQAOABYAHAAfACQALQA3AEUAVwBlAHAAbwBuAHQAcgBoAGAAWQBQ
AEMANQAiAA0AAQD8//z/AQABAAEA///4//f/9//1//L/9v/+/wAA/P/7/wQABAADAAQA
AwACAAAAAAAAAAEABQAGAAYACAAEAAEA///+/wAAAwAHAAgABgAGAAQAAgAEAAQABQAH
AAUABQAHAAcAAwAGAAMAAQABAAUABQAFAAgACAAHAAIAAAADAAUAAwAFAAcABwAHAAUA
AwACAAEAAwAEAAYACQAIAAgABgADAAEAAQABAAIABQAHAAsACwAJAAMAAQAAAAQACAAJ
AAoACwAKAAsABwAIAAYACgAKAAkACQAJAAwACwAIAAcABgAHAAcABgAJAAkACQAKAAoA
BgAFAAQAAwAFAAYABwAJAAYAAgAAAP3/AQACAAUACAAGAAUABAADAAIAAAAAAAAAAAAD
AAQABQAGAAIAAAD+//z//v8AAAIABAACAAIAAgACAAAAAAAAAAAAAAAAAAAAAAD///7/
/f/8//3//v///wAAAAAAAAAAAAD///7//f/8//3//v///wAA/f/8//v/+v/7//z//f/+
/wIAAAACAAYABgAEAAYADAAQAAwADAAOABAAFAAcACIALAA0ADQANAA8AEIAQgBCAEgA
UABYAGQAbgByAHoAgAB+AIYAkgCYAKYAwADYAOYA9gAOAR4BJAEoASgBHgEMAfQA0ACq
AJIAhABuAFgAVgBeAGAAWgBUAFAASgBEAEQARgA+ACwAEgD+//b/9P/u/+r/6P/m/+T/
5f/m/+f/6P/m/+T/4v/g/+D/4P/g/+D/3v/e/97/3v/c/9r/2P/W/9n/2v/b/9z/2//a
/9n/2P/W/9b/1v/W/9T/1P/U/9T/0v/Q/87/zP/M/8z/zP/M/8j/xv/E/8L/wP/A/8D/
wP+9/7z/u/+6/7f/tP+x/67/rv+u/67/rv+s/6z/rP+s/6v/qv+p/6j/qf+q/6v/rP+p
/6j/p/+m/6f/qP+p/6r/qv+q/6r/qv+t/67/r/+w/7L/sv+y/7L/tP+1/7X/t/+6/73/
vf+9/8D/wf/C/8T/wv/B/8L/wP/D/8X/xv/J/8z/zP/L/8v/z//T/9b/1f/V/9f/2v/d
/9z/3f/d/93/3//f/+T/6//m/+f/6P/n/+r/7f/w//L/8P/x//P/9f/x//P/9P/0//X/
9v/1//b/9P/0//T/9P/5//z/+//5//v//P/8//r/+//9//3//P/+//7///8BAP7//f/+
/wEABAAFAAIAAwAEAAcAAQD7//v/AgAMABQAHQAqADcAPwBHAFcAZQBuAHcAfgCAAIQA
gABuAFkARAArABcADgAJAAMABgAOAA0A///3//f/8P/r//P///8AAPz//P/6//z/AQAA
APz//f8AAAEAAgAAAAAAAAABAAIAAgABAAIAAQD///7//v/9////AgACAAMABAADAAIA
AQAAAAAAAQABAAEAAwADAAEABAABAP///v8BAAAA//8DAAQABAAAAP//AQACAP////8B
AAEAAQADAAMABAAFAAQAAgABAAEAAAACAAIAAQD///////8AAAMABQAJAAkACgAFAAQA
BAADAAYABgAGAAgACAAKAAcABAACAAYABgAEAAMAAgAEAAQAAgACAAIAAAD///3///8A
AAEAAwAEAAEAAQABAAEAAgACAAIAAwAEAAIAAgABAAAAAAACAAIAAwACAAMABAAEAAQA
BAAEAAMAAwADAP//AgD//wAAAwAAAP//AAABAAMAAwADAAMAAgD/////AAAAAAAAAAAA
AAIAAQAEAAUAAAAAAAQABAAHAAgACAAHAAQAAwACAAIAAgAEAAQABAAFAAYABgAHAAQA
AgD///3///8BAAMABgAEAAMAAgACAAMABgAHAAQABQAEAAMAAgD8//z/AQADAAYABgAH
AAgABAD+//7/AAABAAIAAgAAAAAAAAD+//z/+//7//3///8AAAEA///9//r/+v/6//z/
+//8//3//f/8//v/+f/3//f/+v/6//v///////3/+v/6//v//v8BAP///f/9//v/+v/4
//f/9//3//b/9v/5//j/+P/5//v/+//6//r/+f/4//r/+v/5//3//v/9//z/+//6//v/
/f/+/wEABAAHAAcABwAGAAUABAAEAAUABwALAAwACQAHAAQAAwAHAAoADAAPAA0ADQAM
AAcABAAFAAcACQAKAAsACwALAAYA///9//3/+f/7//3//f/8//v/+v/4//L/8f/x//H/
8f/1//j/+v/1//T/8f/w//H/8v/z//T/9v/4//b/8//y//L/8f/u//L/9//6//z/+f/2
//T/8//1//X/9//7//v/+//3//f/9v/1//X/+f///wIABAAIAA0AHAAnACsAPwBVAFsA
XABjAGQAYgBgAFgASgBDAD4ANQAnABIAAQD3//T/+P/3//P/9//1/+7/6//p/+X/5P/m
/+r/7v/w//X/+v/2//T/9v/2//b/9//4//n/+//9//7//v8AAPz/+f/3//b/+v/9/wEA
AgAEAAQAAgAAAAIAAgADAAUABQAFAAcABwADAAYAAwABAAQACQAKAAsADAAMAAsABgAG
AAkACwAJAAoADQAOAA8AEAAPAA8ADwANAAwADAANAA0ADgANAAsACQAJAAkACgANAA8A
EwATABAACQAGAAQABwAKAAoACgAKAAoADAAJAAoACAAMAAwACQAJAAkADAAJAAYABQAE
AAUABQAEAAcABgAFAAUABAABAAEAAQABAAAAAAAAAAEAAQD+//3/+//7//z///8AAAIA
AAAAAAAA/P/8//z//P/9////AQD/////+//7//3//////wEAAwABAAEAAQABAP7/+//7
//z/AAAAAAAAAAD///3///////7//v8CAAIAAwAEAAQAAwAAAP///v/+/wAAAgACAAIA
AAAAAP////8BAAIAAgADAAUABQAFAAYABAADAAIAAgAGAAoADAAKAAcABAABAP7//f/+
/wQABwAFAAQABAAEAAEA/P/9/wAAAwAEAAQAAgD9//z/+f/2//f/+f/9/wEA/f/9//r/
9//2//b/9v/4//v//P/9//3/+//5//b/8//z//b/9v/3//f/9//1//L/8//z//X/9//1
//X/9//3//H/7v/s/+v/7v/u/+//8//w/+7/7f/t/+//7v/u/+3/7//y//P/8//x/+//
6//n/+r/7P/w//L/9P/w/+3/6v/p/+H/6P/q/+z/7v/w/+7/7//v//H/8//1//T/8//2
//f/+P/6//j/9//4//b/9//3//b/9//4//j/9//3//j/+//9//v/+P/5//v//f/8//v/
+f/3//L/7f/t/+//6v/r/+z/6//o/+f/5v/k/+H/4f/i/+P/3//f/97/3P/d/97/3f/e
/9z/3P/c/9z/3//g/93/2f/a/9z/3f/c/9r/2//a/9j/2//c/97/4f/e/93/3v/h/+H/
3//Z/9f/4v/f/93/2//b/+D/5v/o/+///P8NABcAGwAlADEAOgA9ADwAQgBKAEIAMgAt
ACQADQD5/+r/3f/P/8z/1P/f/93/z//F/8b/yf/H/8f/yP/M/9T/1v/W/9X/0v/Q/9L/
1v/Y/9r/2P/Y/9j/2f/a/9r/2f/a/9n/2f/a/9z/2v/b/93/3P/d/97/3f/c/9z/3P/d
/9//3v/d/97/3f/e/+L/4P/f/97/4f/g/9//4f/i/+L/3v/c/9//4f/f/93/3//f/9//
4P/h/+P/5f/i/+D/3//f/+L/5P/k/+P/4v/j/+T/5v/j/+P/5f/j/+b/4//k/+b/5P/m
/+X/5P/k/+T/5v/j/+P/4v/n/+j/5f/l/+X/6P/q/+j/6P/o/+f/5f/i/+P/5f/l/+b/
5v/j/+P/4//j/+L/4v/i/+P/5f/k/+X/5f/j/+L/4//i/+T/4v/i/+L/4v/i/+L/4v/i
/+P/5P/h/+T/4f/i/+X/4v/h/+L/4//j/+P/4//j/+T/4f/h/+L/4v/i/+L/4v/n/+X/
6f/o/+b/5P/i/+D/4f/j/+T/5//p/+n/5v/j/+L/4f/g/+D/4f/j/+f/6P/n/+X/4v/h
/+P/5P/k/+X/5//p/+r/5//l/+X/5v/n/+n/6//s/+3/6v/l/+X/5//l/+f/6f/p/+v/
6//r/+r/6P/p/+v/7f/s/+//8f/y/+//7v/r/+r/7P/u//D/8v/5//z/+//5//z//v//
//7/BQALAA8AEgAZABwAIAAlAC0AMwA7AEUATABRAFIAVwBoAG0AdQCFAJUAngCgAKYA
sQC2ALUAvQDNANUA2wDkAPMA/AAAAQQBDgEOAQkBBAH3ANsAtgCZAIsAhgB4AGcAXwBb
AE8APgAvACMAFwAIAAAA+P/o/+L/5f/o/+L/3//g/9//3v/b/9r/2f/Z/9n/2v/a/9z/
2P/V/9P/0v/V/9f/2v/a/9f/1v/T/9D/0P/Q/9H/0//V/9X/1//X/9T/1v/S/8//0v/X
/9j/2f/X/9b/1P/O/8v/zf/O/8v/yP/J/8j/x//D/8H/wP+//77/vP+7/7v/uP+2/7L/
rf+o/6X/ov+g/53/nf+f/53/mP+P/4r/hv+G/4j/h/+G/4b/hP+E/3//fP96/37/fv9/
/3//f/+C/4H/fv99/3z/gP+D/4X/i/+M/43/j/+Q/4//kf+T/5X/mf+c/5//o/+m/6T/
pP+j/6b/qv+w/7T/tv+2/7j/uv+7/77/wf/E/8n/zf/R/9H/1P/R/9L/1f/a/93/4v/n
/+X/5f/l/+X/5v/l/+f/6v/t/+7/7//w/+7/6//s/+v/6//u//X/+P/2//b/9f/z//T/
8//y//L/8//2//f/+P/1//T/8v/x//X/9v/2//f/9//3//f/+P/2//X/9P/0//j//P/+
//z/+f/4//f/9v/z//T/+v/9//z/+v/5//j/+P/0//b/+v/5//r/+v/4//f/+P/3//b/
+P/5//z//////////P/5//j/+P/4//r/+f/6//v/+//6//n/9//1//f/+v/6//v//P/7
//j/9P/0//X/+P/7//v/+//9//3/+P/2//X/9f/4//j/+f/9//n/+P/4//n/+f/4//j/
9//4//z//v////z/+//4//X/9//4//v//P/+//z/+//6//v/+//+//z/+v/8/wEA/P/4
//b/9v/2//n/+v/7/wIABgAAAPj/9v/5//j/+f/8////AQABAP7/+v/5//n/9v/2//f/
+//8//z/+v/5//n//v/9//z/+v/6//r/+v/4//j/+P/4//r/+v/6//r/+v/6//r/+v/5
//j/9//2//j/+P/4//j/+P/4//j/+P/6//r/+v/6//j/+P/4//j/+P/4//j/+P/4//j/
+P/4//j/+P/4//j/+f/6//v//P/6//r/+v/6//n/+P/3//b/+f/6//v//P/5//j/9//2
//f/+P/5//r//P/8//z//P/7//r/+f/4//v//P/9//7//f/8//v/+v/8//z//P/8//v/
+v/5//j/9v/2//b/9v/5//r/+//8//n/+P/3//b/+f/6//v//P/+//7//v/+//r/+P/2
//T/9v/4//r//P/7//r/+f/4//j/+P/4//j/+v/6//r/+v/5//j/9//2//f/+P/5//r/
9//2//X/9f/3//n//v8BAAEAAQADAAMAAQACAAIAAwAIAAgACAAHAAcABwAIAAgABgAF
AAcACQAOAA0ACgALAAsACwALAAsADgAPAA0ACQAHAAkAAwADAAIA///+//3//f/8//j/
9//1//X/8//1//j/+P/2//b/8f/w/+//7v/u/+7/8v/0//L/7//v//D/7//s/+3/7//x
//L/8//y/+7/7f/s/+v/7f/x//P/8//z//P/8P/r/+v/8f/v/+7/+P/+/wEADAAZABkA
GwAvAEMATgBXAFwAYABiAF4ATAA9ADYALwAfABIAAwDx/+r/8P/v/+f/5f/n/+L/3f/f
/9//2v/Y/9r/4P/k/+f/5v/m/+f/6v/r/+z/6P/o/+j/6f/r/+z/7P/u/+3/6//q/+r/
6f/r/+7/7v/w//D/7v/s/+v/6v/q/+v/7f/t/+//7//v//L/7//t/+3/8f/x//H/9P/0
//P/7v/s/+//8f/v//H/8//z//P/9P/z//P/8//z//L/8v/z//T/9v/2//X/8//z//P/
9P/3//n//f/9//r/9f/0//T/8//2//b/9v/6//z/AAD///v/+P/7//r/+f/5//n//P/8
//r/+v/6//r/+f/3//n/+f/5//r/+v/5//n/+f/5//r/+v/6//v/+//4//f/9f/1//b/
+f/6//r/+P/4//j/9v/2//b/9v/6//3/AAD///3/+f/5//v/+f/5//v//f8AAAEAAgAD
AP//+//6//r/+P/0//D/7P/r/+n/6//r/+X/5P/n/+b/6P/q/+v/6//q/+n/6P/o/+n/
7P/t/+7/7v/u/+3/7f/t/+z/6v/p/+v/7f/v//L/8f/v/+3/7P/w//T/9v/0//X/9P/z
//L/7f/s//D/8f/0//T/9f/2//T/8P/y//b/9v/2//X/8v/x//L/8f/w//L/8//2//n/
+f/5//b/8//w//D/8P/y//P/9P/1//X/9v/1//P/8f/v//L/8v/z//f/9//1//L/8P/v
//D/8f/y//P/9v/3//b/9P/z//P/8//y//L/9f/1//T/9P/1//X/9P/0//P/8//0//X/
9v/0//T/9P/0//X/9//4//v///8BAAAA//////////8AAAIAAwAGAAYAAwABAP7//f8A
AAAA/////wQABwAJAAcAAgABAAEAAQAEAAUABQAFAAAA+//7//3/9f/1//X/8//1//X/
9f/0/+7/7f/t/+3/7f/v//D/8P/u/+7/7P/s/+r/6v/q/+r/8P/y//D/7f/r/+z/7P/q
/+r/7f/u/+7/7v/s/+v/6//r/+v/7f/x//X/9f/x//H/8v/t/+3/8f/1//z/AgAGAAcA
DgAZACUALQA3AEUAUABVAFQAWgBeAFAAPAA5ADIAIQATAAQA8//n/+T/4v/l/+X/3//f
/+L/3//b/9//4v/g/+D/5P/m/+f/6v/w/+7/8P/w//D/7P/s/+z/7f/x//L/8v/0/+//
7f/s/+z/6//t//D/8P/x//L/8f/w/+7/7v/v//H/8v/z//b/9//z//b/8//x//H/9f/1
//X/+P/4//f/8v/w//P/9f/z//X/9//3//f/9v/1//X/9f/3//b/9v/3//b/+P/4//f/
8//z//P/9P/3//n//f/9//z/9//2//b/9//6//r/+v/7//r/+//3//T/8v/2//b/9//5
//v/AAD9//r/+f/4//n/+f/4//v/+//7//z//P/2//X/9P/z//X/9v/3//n/+f/2//X/
8//x//L/9f/2//T/8P/u//L/9v/1//T/8//y//T/9P/0//T/8f/w/+//7v/x//L/8//0
//T/9P/0//T/8//y//H/8P/z//T/9f/2//P/8v/x//D/8P/w//D/8P/w//D/8P/w/+7/
7v/u/+7/7//w//H/8v/x//D/7//u//H/8v/z//T/9P/0//T/9P/q/+r/9v8AAP7/+v/+
/wIAAgACAAQABgAKABIAGgAgACQAKgAwADQANgA6AEAARABKAFAAVgBeAGYAbAB0AHwA
ggCKAJYAogCyAMAA1ADsAAABCgEUASABJgEgAQ4B8gDUALYAlAB4AGoAXgBYAFYAWABc
AFYARgBAAEAAPAA6AD4APAAwAB4ACAD4//D/7P/p/+j/5//m/+T/5P/k/+T/4v/g/97/
3P/f/+D/4f/i/9//3v/d/9z/3//g/+H/4v/k/+T/5P/k/+L/4v/i/+L/5f/m/+f/6P/l
/+L/3//c/97/3v/e/97/3v/e/97/3v/a/9j/1v/U/9T/1P/U/9T/zv/K/8b/wv/B/8D/
v/++/7n/tv+z/7D/q/+o/6X/ov+h/6D/n/+e/5z/mv+Y/5b/lP+U/5T/lP+U/5T/lP+U
/5L/kv+S/5L/lf+Y/5v/nv+d/5z/m/+a/57/oP+i/6T/pf+m/6f/qP+r/6z/rf+u/7L/
tv+6/77/vv++/77/vv/B/8T/x//K/8z/zv/Q/9L/0//U/9X/1v/b/97/4f/k/+T/5P/k
/+T/5v/o/+r/7P/v//D/8f/y//L/8v/y//L/9f/2//f/+P/2//b/9v/2//n/+v/7//z/
+v/6//r/+v/6//r/+v/6//z//v8AAAIAAAD+//z/+v/7//z//f/+/wAAAAAAAAAA///+
//3//P/9//7///8AAP3//P/7//r/+//8//3//v8AAAAAAAAAAP///v/9//z//f/+////
AAD///7//f/8//7//v/+//7/AAAAAAAAAAD+//7//v/+/wAAAAAAAAAA/f/8//v/+v/8
//7/AAACAAAAAAAAAAAA///+//3//P/9//7///8AAP///v/9//z//f/+////AAAAAAAA
AAAAAP///v/9//z//f/+////AAD+//7//v/+//7//v/+//7/AAAAAAAAAAD///7//f/8
////AAABAAIAAQAAAP///v/+//7//v/+//7//v/+//7//f/8//v/+v/9//7///8AAP3/
/P/7//r/+//8//3//v/+//7//v/+//z//P/8//z//v/+//7//v/8//z//P/8//7//v/+
//7//v/+//7//v/9//z/+//6//z//v8AAAIA///+//3//P/9//7///8AAP///v/9//z/
/P/8//z//P///wAAAQACAP///v/9//z//f/+////AAD+//7//v/+//7//v/+//7/AAAA
AAAAAAD+//7//v/+//7//v/+//7//v/+//7//v/+//7//v/+/wAAAAAAAAAA/v/+//7/
/v/8//z//P/8//3//v///wAA//////7///8EAAcABwAHAAkACQAJAAoACwANABEAEgAQ
AA8ADQANAAwADAALAAsAEAATABUAEwAPAA8AEAARABIAEwATABMAEQANAA4AEQALAAsA
CwAJAAkACQAJAAgAAgABAAEAAQABAAMABAAEAP///v/7//r/+P/4//j/+P/8//7//P/5
//n/+v/6//j/+f/7//v/+v/6//j/9//3//X/9f/3//v///////v/+//6//X/9//9////
/v8CAAoAEQAWABsAKQA3AD8ASwBcAGUAZgBmAGYAYABSAEUAQAA9AC0AIAARAAEA+v/4
//H/9f/5/+//6v/v/+//5//m/+r/6v/s//D/8f/0//r/+P/6//r/+v/1//T/8//z//j/
+v/7//7/+//5//j/+P/4//n/+//6//v//P/7//r/+f/4//j/+f/6//v//v////v//v/7
//n/+//////////+//7//f/4//j/+//9//v//f/////////+//3//f/9//3//P/8//3/
//8CAAMAAwD///////8AAAEAAwAHAAcABgABAAAAAAD//wIAAgACAAYABgAIAAUAAwAA
AAMAAgACAAMABAAIAAYABAAEAAQABAADAAEAAwAFAAUABgAGAAAA///+//3///8AAAEA
AwADAAAA///9//3//v8BAAIAAgAAAAAAAAD+//7//v/+/wEAAwAFAAMABQABAAEAAwAB
AAEAAwAFAAYABwAIAAkABwADAAIAAgAGAAgACgAMAAkABwAJAAkABgAGAAoACgANAA4A
DgANAAsACQAHAAYACAAKAAoACgAMAAwACwALAAsACgAIAAcACgALAAwADgAMAAsACgAK
AAoADgAQAA4ADgAOAA4ADgAKAAoADwARABMAEgASABIADgAKAAwAEAARABIAEgAQABAA
EAAOAAwACgALAA4AEQANAA0ACgAHAAYABgAGAAgACgAMAA4ADwAOAA0ACwAJAAcACgAK
AAsADgAPAA4ADAALAAYACAAKAAwADgAQABEAEQATABQAFQATABEAFQAVABUAFgAWABcA
GgAaABcAFQASABEAFAAWABcAGQAbAB0AHgAbABkAGQAaABsAGgAZABcAFQASAA0ADQAP
AAoACwAMAAsACQAHAAUAAgD/////AAABAPz//f/9//z//P/8//r/+v/6//r/+v/6//v/
/P/5//X/+P/6//v/+v/7//3//f/8//r/+P/3//f/+P/5//z/AQD///3/9//1//j///8B
AP//AQAEAAQABAAPABwAKQA5AEsAWQBhAF4AWQBWAFwAXABKADwAPwA6ACcAEQACAPf/
7//q//D/9f/z//H/7f/k/+H/4//h/+b/7v/y//L/8v/z//D/7v/s/+7/7v/u/+//8v/1
//n/+f/4//b/9v/1//P/8v/y//T/9//7//z/+v/4//T/8P/y//T/9//7//j/9//4//f/
9//6//f/9f/z//f/9//3//f/9v/0/+7/8f/3//z//f/8//3//P/7//n/9//2//X/9v/2
//f/+f/3//j/9//1//f/+f/7//7//P/9/wAA//8AAPv/+v/6//3/AAAAAAAAAQAAAAEA
/f////7/AwAEAAEAAQABAAQABgAEAAQABAAEAAMAAQADAAEAAQACAAIAAAABAAIAAwAB
AAAA/////wEA/v/9//v//f/+/wEAAgD///z/+//6//r/+v/6//r//f/7//n/+//6//r/
+v/6//r/+P/4//j/+P/2//b/9v/2//n/+v/7//z/+f/4//f/9v/3//j/+f/6//r/+v/6
//r//P/8//z//P/6//r/+v/6//j/9v/0//L/9P/2//j/+v/6//r/+v/6//j/+P/4//j/
+f/6//v//P/7//r/+f/4//j/AAAGAAgACAAIAAwACgAEAAQADAASABwAKAAqACYAJAAo
ADIAOgA6ADwAQgBKAFIAWABYAFwAZgByAHoAhACMAJIAngCqALgAyADaAOoA/gAUASQB
KgEqASIBDgHwANQAtACYAIQAcgBgAFQAVABYAFIATgBKAEoATABIAEAARABEADYALAAe
AAwABAAAAP///v/9//z/+f/2//P/8P/y//L/8v/y//T/9P/0//T/8v/w/+7/7P/v//D/
8f/y/+//7P/p/+b/5P/k/+T/5P/g/97/3P/a/9b/1P/S/9D/0v/S/9L/0v/P/8z/yf/G
/8X/xP/D/8L/wf/A/7//vv+6/7j/tv+0/7P/sv+x/7D/rf+q/6f/pP+i/6L/ov+i/6H/
oP+f/57/m/+a/5n/mP+a/5r/mv+a/5n/mP+X/5b/l/+Y/5n/mv+c/5z/nP+c/57/nv+e
/57/oP+i/6T/pv+n/6j/qf+q/67/sP+y/7T/t/+4/7n/uv+7/7z/vf++/8P/xv/J/8z/
z//Q/9H/0v/V/9b/1//Y/9n/2v/b/9z/3f/e/9//4P/j/+b/6f/s/+r/6v/q/+r/7P/u
//D/8v/w//D/8P/w/+7/7v/u/+7/8v/0//b/+P/2//T/8v/w//H/8v/z//T/9P/0//T/
9P/y//L/8v/y//X/+P/7//7//P/6//j/9v/4//j/+P/4//j/+P/4//j/9//2//X/9P/1
//b/9//4//f/9v/1//T/9v/2//b/9v/2//b/9v/2//P/8v/x//D/8//0//X/9v/1//T/
8//y//P/9P/1//b/9P/0//T/9P/z//L/8f/w//H/8v/z//T/8//y//H/8P/y//L/8v/y
//L/8v/y//L/8f/w/+//7v/x//L/8//0//H/8P/v/+7/7//w//H/8v/y//L/8v/y//H/
8P/v/+7/7//w//H/8v/v/+7/7f/s/+//8P/x//L/8f/w/+//7v/s/+z/7P/s/+//8P/x
//L/8P/u/+z/6v/r/+z/7f/u/+z/7P/s/+z/6v/q/+r/6v/s/+7/8P/y/+7/7P/q/+j/
6f/q/+v/7P/s/+z/7P/s/+v/6v/p/+j/6v/q/+r/6v/p/+j/5//m/+f/6P/p/+r/6P/o
/+j/6P/m/+b/5v/m/+n/6v/r/+z/6f/o/+f/5v/m/+b/5v/m/+f/6P/p/+r/6f/o/+f/
5v/n/+j/6f/q/+f/5v/l/+T/5P/k/+T/5P/l/+b/5//o/+f/5v/l/+T/5//o/+n/6v/o
/+j/6P/o/+z/7v/w//L/8P/w//D/8P/u/+7/7v/u//H/8v/z//T/8//y//H/8P/x//L/
8//0//T/9P/0//T/8//y//H/8P/v/+7/7f/s/+r/6P/m/+T/4v/i/+L/4v/h/+D/3//e
/9z/2v/Y/9b/1P/U/9T/1P/S/9L/0v/S/9P/1P/V/9b/1P/U/9T/1P/T/9L/0f/Q/9P/
1P/V/w==
         </WaveFormData>
      </LeadData>
      <LeadData>
         <LeadByteCountTotal>10000</LeadByteCountTotal>
         <LeadTimeOffset>0</LeadTimeOffset>
         <LeadSampleCountTotal>5000</LeadSampleCountTotal>
         <LeadAmplitudeUnitsPerBit>4.88</LeadAmplitudeUnitsPerBit>
         <LeadAmplitudeUnits>��V</LeadAmplitudeUnits>
         <LeadHighLimit>2147483647</LeadHighLimit>
         <LeadLowLimit>268435456</LeadLowLimit>
         <LeadID>V1</LeadID>
         <LeadOffsetFirstSample>0</LeadOffsetFirstSample>
         <FirstSampleBaseline>0</FirstSampleBaseline>
         <LeadSampleSize>2</LeadSampleSize>
         <LeadOff>FALSE</LeadOff>
         <BaselineSway>FALSE</BaselineSway>
         <ExcessiveACNoise>FALSE</ExcessiveACNoise>
         <MuscleNoise>FALSE</MuscleNoise>
         <LeadDataCRC32>2828500690</LeadDataCRC32>
         <WaveFormData>
9v/2//b/9v/2//b/9v/2//b/9v/2//b/9v/2//b/9v/2//b/9v/2//b/9v/2//b/9P/0
//T/9P/2//b/9v/2//T/9P/0//T/9P/0//T/9P/y//L/8v/y//L/8v/y//L/9P/0//T/
9P/z//L/8f/w/+//7v/t/+z/7v/u/+7/7v/t/+z/6//q/+n/6P/n/+b/5v/m/+b/5v/m
/+b/5v/m/+T/5P/k/+T/4//i/+H/4P/h/+L/4//k/+T/5P/k/+T/5v/m/+b/5v/n/+j/
6f/q/+v/7P/t/+7/8P/w//D/8P/y//L/8v/y//T/9P/0//T/9P/0//T/9P/2//b/9v/2
//b/9v/2//b/+P/4//j/+P/4//j/+P/4//n/+v/7//z/+v/6//r/+v/6//r/+v/6//j/
+P/4//j/+v/6//r/+v/4//j/+P/4//j/+P/4//j/+v/6//r/+v/4//j/+P/4//j/+P/4
//j/+v/6//r/+v/5//j/9//2//j/+P/4//j/+P/4//j/+P/6//r/+v/6//j/+P/4//j/
+v/6//r/+v/4//j/+P/4//r/+v/6//r/+P/4//j/+P/4//j/+P/4//j/+P/4//j/+P/4
//j/+P/4//j/+P/4//j/+P/4//j/9v/2//b/9v/4//j/+P/4//b/9v/2//b/+P/4//j/
+P/4//j/+P/4//j/+P/4//j/+P/4//j/+P/6//r/+v/8//v/+//6//r//P/9////AAD+
////AQABAAAAAAAAAAAA///9//3/+//3//T/8P/u/+3/7f/s/+z/7P/t/+7/7v/v/+//
8P/w//D/8P/w//D/8P/w//L/8//z//T/9v/3//X/9f/1//X/9f/3//j/+P/3//f/9//3
//X/9f/1//X/9//3//f/9//3//f/9v/2//b/9v/2//f/9f/0//T/9P/1//X/9f/1//T/
9P/3//j/9v/0//b//v8FAAsABwACAP///P/z/+7/6//o/+b/5v/r/+v/5P/Y/8//zf/H
/7f/qf+i/53/m/+Z/5n/nf+g/6n/tv/B/8z/2P/h/+b/6f/u//H/8//y//P/9//3//j/
+f/6//z//P/8//3/+//7//r/+v/8//z/+//7//3//f/+//7//v/9//3//f/+//7//v/+
//3//f/9//3//f/+//7//P/+//7//P/8//7//v/+//7//v/+//z//P/8//z//P/7//v/
+//7//v/+//7//v/+//7//v/+v/6//v/+//6//r/+f/5//r/+v/7//r/+f/5//n/+f/5
//j/9P/0//T/9P/z//P/8//x//D/7//v/+7/7v/u/+7/7v/s/+r/6f/p/+n/5//n/+j/
6P/o/+j/5v/m/+X/5f/m/+X/5f/m/+b/6f/o/+f/6P/o/+r/6v/q/+r/6//s/+3/7v/v
//D/8f/y//T/9P/0//T/9f/2//f/+P/6//r/+v/6//r/+v/6//r/+v/6//r/+v/8//z/
/P/8//z//P/8//z//v/+//7//v/8//z//P/8//7//v/+//7//v/+//7//v/8//z//P/8
//z/+v/8//z/+v/4//j/+P/4//b/9P/0//L/8P/u/+z/7P/q/+j/5P/m/+j/6P/o/+j/
6P/o/+r/8P/0//j/+v/8/wIACAAIAAoADgAOAAgABgAKAA4AFAAeACwANgBGAFoAcgCK
AKAAsAC6AMAAwgC6ALAApgCaAIQAbABcAEwAOgAmABQABAAAAAAA/v/8//r/+v/6//r/
+f/4//f/9v/1//T/8//y//L/8v/y//L/8v/y//L/8v/y//L/8v/y//D/8P/w//D/8v/y
//L/8v/w//D/8P/w/+7/7v/u/+7/8P/w//D/8P/u/+7/7v/u/+z/7P/s/+z/7P/s/+z/
7P/r/+r/6f/o/+j/6P/o/+j/5//m/+X/5P/i/+L/4v/i/+D/4P/g/+D/3v/e/97/3v/c
/9z/3P/c/9j/1v/U/9L/0P/O/8z/yv/F/8L/v/+8/7r/uv+6/7r/vP+9/73/vP+6/7r/
u/+9/7//wP/C/8X/yP/I/8n/yv/O/8//z//R/9T/1f/V/9T/1v/Z/93/4P/k/+b/6f/s
/+//7//w//L/9f/2//f/+P/7//z//f8AAP////8AAAIAAwADAAMAAwADAAEAAwAEAAQA
AwADAAMAAwADAAMAAwADAAMAAwADAAMAAwADAAIAAgACAAIAAgABAAEAAAAAAAIAAwAD
AAMAAgACAAEAAQACAAQABgAIAAwAEwAXABMAEAALAAQA///+//v/+P/6//r/9//x/+r/
4P/Z/9H/v/+r/6P/oP+b/5v/o/+v/7f/vv/L/9z/5//s//D/9//6//3//v//////AgAD
AAMAAwAEAAUABgAGAAYABgAHAAUABQAEAAQABgAGAAUABQAHAAcACAAIAAgABwAHAAcA
BgAGAAYABgAHAAcABwAHAAkACgAKAAgACgAKAAgACAAIAAgACAAIAAoACgAIAAgABgAG
AAYABQAHAAcABwAHAAkACQAJAAkABwAHAAYABgAHAAcABgAGAAUABQAGAAYAAwACAAEA
AQADAAMAAwACAAAAAAAAAAAAAQABAAEA//8AAP/////+//7//v/+//7/AAD+//3//f/9
//v/+//8//7//v/+//z//v/9//3//v//////AAAAAP7/AgAEAAYABAAFAAUABgAHAAgA
CgAKAAkACgAKAAkABwAHAAkACgAKAAoADAAMAAsACgALAAoACgAKAAoACgAIAAgACQAJ
AAoACgALAAsACgAKAAoACQAJAAoACgAKAAsACwALAAsACQAJAAkACgAKAAoACQAJAAoA
CgALAAwACgAIAAgACQALAAsACgAJAAkACQAJAAgABgAHAAcABwAJAAgACAAIAAgACAAI
AAgACAAIAAgACAAIAAkACQAJAAkACQAJAAkABwAHAAcABwAHAAYABgAGAAkACQAIAAgA
CAAIAAgACAAGAAcABwAHAAkABwAHAAgABgAGAAcABwAFAAUABQAFAAQABAAEAAQABgAG
AAcABwAHAAcACAAIAAUABQAGAAYABgAGAAUABAAGAAYABgAGAAgACAAIAAgACAAIAAoA
CwALAAoACAAIAAkACwAOAA4ADwARABEAEAAQABAADgANAAsACwAHAAUAAgD+//r/+f/5
//j/+f/6//z//v/+//3//f/+//7//v/+//7//v/+//7/AAADAAMABAAGAAUABQAFAAUA
BQADAAUABgAEAAMAAwADAAMAAwADAAMABAAFAAYABwAHAAcABwAGAAYABgAGAAYABwAH
AAYABgAIAAkACQAJAAgACAAHAAcADAAMAAwAEAAUABcAGQAXABIADwAIAP3/+v/3//L/
8P/2//v/+//4//L/7//v/+n/2f/N/8T/vf+7/7v/u/+5/7z/xf/O/9f/4v/s//X//P//
/wAAAwAHAAYABwAJAAsADAANAA4AEAAQABAAEQAPAA8ADgAOABAAEAAPAA8AEQARABIA
EgASABEAEQARABAAEAAQABAAEQARABEAEQATABQAFAASABIAEgAQABAAEgASABIAEgAS
ABIAEAAQABAAEAAQAA8AEQARABEAEQARABEAEQARABEAEQAQABAAEQARABAAEAAPAA8A
EAAQABAAEAAQABEADwAPAA8ADgAKAAoACgAKAAoACwAMAAsACgAJAAkACAAGAAYABgAG
AAgABgAFAAUABQADAAMABAAEAAQABAACAAIAAQABAAIAAwADAAQABAD//wIAAwAEAAQA
BQAFAAYABwAIAAoACgAKAAwADQANAA0ADQAPABAAEAAQABIAEgASABIAFAAUABQAFAAU
ABQAFAAUABUAFQAYABgAGQAZABYAFgAWABUAFgAYABkAGgAaABkAGAAXABcAFwAXABgA
GgAaABkAGQAYABgAGQAaABoAGAAYABkAGQAZABgAFwAXABcAFwAWABgAGQAZABkAFwAW
ABYAFgAYABgAGAAYABgAGAAYABgAFgAXABcAFwAZABkAGQAZABkAGQAZABkAFwAWABYA
FgAZABkAGAAYABYAFgAWABYAGAAZABkAGQAZABcAFwAYABoAGgAbABsAGQAZABkAGQAY
ABgAGAAYABgAGAAZABkAGQAZABoAGgAZABkAGgAaABgAGAAXABYAGAAYABgAGAAaABoA
GAAYABcAFwAXABcAGAAYABkAGQAYABYAGAAYABgAGAAYABwAHQAdABwAHAAcAB0AHwAe
AB4AHwAhACMAIgAiACIAIAAfAB0AHQAbABkAFgASAA4ADQANAAwADgAOAA8AEAASABEA
EQASABEAEAAPAA4AEAAQABAAEgATABMAFAAWABcAFwAXABcAGQAXABkAGgAZABcAFgAV
ABcAFwAXABcAFwAXABcAFwAZABkAGQAYABgAGAAYABgAGQAZABgAGAAYABkAGQAZABgA
GAAXABcAGgAcAB4AIgAmACsALwAtACgAIQAgABsAFAAPAAwADAAOABEACwAEAPr/8f/r
/+X/1//J/8L/wf+7/7X/u//B/8b/zf/a/+n/+P8CAAcACAANABIAFQAXABwAGwAZAB0A
HgAfACAAIAAgACAAIQAhACEAIAAgACAAIAAfAB8AIQAhACIAIgAiACEAIQAhACAAIAAg
ACAAHwAfAB8AHwAfACAAIAAeACAAIAAeAB4AIAAgACAAIAAgACAAHgAeACAAIAAgAB8A
HwAfAB8AHwAfAB8AHwAfAB0AHQAcABwAHQAdABwAHAAbABsAHAAcAB0AHAAbABsAGwAb
ABsAGgAYABgAGAAYABcAFwAXABUAFAATABMAEgARABAADwAOAA8ADgAOAA8ADQALAAsA
DAAKAAoACgAIAAoACQAJAAoACQAJAAoACgAHAAoACwAMAAwADQANAA4ADwAQABIAEgAU
ABYAFwAXABcAFwAZABoAGgAaABwAHAAcABwAHgAeABwAHAAcABwAHAAcAB0AHQAcABwA
HwAgAB4AHgAeAB4AHwAfAB4AHAAeAB4AHwAhACEAIAAgACEAHwAeAB4AHgAfAB8AHgAf
ACAAHwAdABoAGgAbAB0AHgAeAB4AHwAgACIAIQAhACIAIAAgACAAIAAeAB4AHgAgACAA
HwAfACAAIQAhACEAIQAfAB0AHwAgAB4AHQAdAB0AGwAbABsAGwAZABkAGQAZABYAFQAU
ABIAEAAQABAAEAATABMAEgASABQAFwAZABsAIQAmACoALwA+AD4APgBCAEYASwBNAE8A
VABZAFYAUwBaAF8AYgBoAHIAdwB1AHQAdgB7AH8AfwB7AHkAdABtAGcAXwBPAD0ALgAf
ABIADQAOAA4ADwASABMAEgATABMAFAAVABUAFgAWABYAFgAUABQAFAAVABQAEwARABAA
EgASABEAEQAPAA8AEAAQABEAEQASABMAEgASABIAEgARABEAEQARABMAFAAUABIAFgAW
ABQAFAAYABgAGAAYABUAFAARABAADgAOAA4ADQAIAAUAAgD///7//f/8//v/+//7//r/
+v/5//n/+P/4//X/9f/2//b/9v/2//b/9//2//X/9P/y//L/8v/y//L/7//v/+//7f/u
/+3/7f/s/+3/7v/v//D/8P/u/+3/7f/u/+3/7v/w//P/9P/1//T/9f/1//b/+P/6//v/
/f/+//3/AgAFAAgACAAJAAkACgANAA4AEAAQABAAEgATABMAFAAVABgAGgAaABoAHAAc
AB4AHgAgACAAHgAeAB4AHgAdAB4AIAAhACAAIAAhACEAIAAgACAAHwAfACAAIAAgAB8A
HwAfAB8AIQAhACEAIgAiACIAIQAhACEAIAAgACAAIAAeAB4AHwAfAB8AHgAdAB0AHQAd
ABwAHAAdAB0AHQAdABwAHAAcABwAHAAcABwAHAAcABwAHAAaABsAGwAbABsAGwAbABsA
GQAZABkAGQAbABoAGgAaABkAGQAYABgAGAAYABgAGAAWABcAFwAXABcAFQAVABYAGAAY
ABkAGQAXABcAFwAXABgAGAAYABgAFgAWABcAFwAVABUAFgAWABUAFQAWABYAFgAWABUA
FAAUABQAFAAUABYAFgAUABQAFwAXABcAFwAUABQAFQAVABgAGAAYABgAFwAXABYAFQAV
ABYAFgAWABYAFQAUABMAFgAUABIAFAAXABcAFgAWABQAFQAVABQAFgAWABcAFwAUABQA
FAAVABUAFgAYABgAFgAVABQAFAAUABQAFAAVABYAFwAYABcAFgAVABQAFQAWABcAGAAW
ABYAFgAWABUAFAATABIAEwAUABUAFgAYABgAGAAYABYAFgAWABYAGAAYABgAGAAWABYA
FgAWABYAFgAWABYAFAAUABQAFAAWABYAFgAWABYAFgAWABYAFAAUABQAFAAWABYAFgAW
ABYAFgAWABYAFAAUABQAFAAUABQAFAAUABQAFAAUABQAFgAWABYAFgAVABQAEwASABIA
EgASABIAFAAUABQAFAAUABQAFAAUABQAFAAUABQAFAAUABQAFAAUABQAFAAUABQAFAAU
ABQAFAAUABQAFAAUABQAFAAUABQAFAAUABQAEgASABIAEgAUABQAFAAUABQAFAAUABQA
FAAUABYAFwAXABYAFgAWABUAFwAYABgAGAAZABgAFgAXABgAGQAZABoAGwAaABkAGQAW
ABUAFQASABAADwAOAAsACgAIAAUABgAIAAkACgAJAAgABwAGAAYACAAJAAkACgAMAA0A
DQAPAA8ADwANABEAEgASABEADwAPAA8ADwARABEAEQARABEAEQARABEAEQAQABAAEAAO
AA4ADwAPAA4ADgAOAA8ADQANAA0ADgAQABEAEAAQABQAGAAaAB0AIwAlACAAGwAWAAsA
AgD9//r/+v/4//n////+//j/8//z//P/6//b/9D/yf/F/8H/wf/D/8L/xf/O/9n/5P/u
//n/AAADAAgACwANABAAEQARABMAFAAVABYAFgAWABYAFwAXABcAFgAWABgAGAAXABcA
FwAXABgAGAAWABUAFQAVABYAFgAWABYAFQAVABUAFQAVABYAFgAUABYAFgAUABQAFAAU
ABQAFAAUABQAEgASABQAFAAUABMAEQARABEAEQARABEAEQARABEAEQAQABAAEwATABIA
EgARABEAEgASAA8ADgANAA0ADQANAA0ADAAMAAwADAAMAAsACwALAAkABgAFAAUABAAF
AAYABwAIAAgABgAFAAUAAwABAAEAAgAEAAQABAACAAAA/////wAAAQABAAIAAgD9/wAA
AQACAAAAAQABAAIAAQACAAQABAACAAQABQAFAAMAAwAFAAYABgAGAAgACAAIAAgACgAK
AAoACgAKAAoABwAGAAYABQAEAAQABQAFAAYABgAGAAUAAwAEAAQABAAHAAcABwAHAAUA
BQAFAAYABgAGAAUABQAGAAYABwAIAAYABAAEAAUABQAFAAQAAwAFAAUABQAEAAYABwAH
AAcABQAEAAQABAAEAAQABAAEAAYABgAGAAYABAAFAAUABQAFAAUABQAFAAcABwAHAAcA
BQAEAAQABAAFAAUABAAEAAYABgAGAAYABgAHAAcABwAHAAUABQAGAAYABgAHAAcABwAH
AAcABwAGAAYABgAGAAYABgAHAAcABwAHAAgACAAFAAUABgAGAAcACAAIAAgACAAGAAYA
CAAIAAgACAAIAAwADQANAAwACgAKAAsADQAOAA4ADwARABMAEgASABIAEAAPAA0ADQAN
AAsACAAEAAEA///+//z//v/+////AAAAAP////8AAP///v/9//z//P/8//z//v8AAAEA
AwAGAAUABQAFAAUABQADAAUABgAGAAUABQAFAAMAAwADAAMABQAFAAUABQAFAAUABQAE
AAIAAgACAAIAAwADAAIAAgACAAMAAwADAAMABAAEAAUABgAGAAYACgAQABUAFQAVABQA
DwAIAAUAAAD5//T/8v/2//n/9f/w/+b/2//X/9P/w/+1/67/q/+n/6P/pf+r/7D/uf/G
/9P/3v/o//H/9v/5//z///8BAAIAAwADAAUABgAHAAgACgAKAAoACwALAAsACgAKAAoA
CgAJAAkACwALAAwADAAKAAkACQAJAAoACgAKAAoACwALAAsACwALAAwADAAKAAoACgAI
AAgACgAKAAoACgAKAAoACAAIAAgACAAIAAcACQAJAAkACQAHAAcABwAHAAcABwAGAAYA
BwAHAAYABgADAAMABAAEAAUABAADAAMAAQABAAEAAAAAAAAAAAAAAP////////3/+v/5
//n/+P/2//b/9v/2//b/9P/z//P/8f/v/+//8P/y//L/8v/w/+7/7f/t/+7/7//v//D/
8P/t//D/8f/y//L/8f/z//b/9v/2//b/9v/2//f/+P/5//r/+//8//3//v8AAAAAAAAA
AAIAAgACAAIAAgACAAIAAgAAAAAAAAAAAAIAAgACAAIAAgACAAIAAgAAAAAAAAAAAAIA
AgACAAIABAAEAAQABAAEAAQABAAEAAIAAgACAAIABAAEAAQABAAAAP7/AgAEAAAA/P/6
//j/+v/6//j/9P/0//L/8P/w//D/6v/o/+r/7P/s/+z/7P/u//D/7v/y//j//P/8//7/
AgAGAAgACAAMAAwACAAEAAAAAAAGABAAGgAmADIAQABYAHIAiACcAKgAsACyALIArgCm
AKAAlgCGAHIAYgBSAEYAOAAmABYACgAGAAQAAAD///7//f/8//r/+v/6//r/+P/4//j/
+P/3//b/9f/0//X/9v/3//j/9v/2//b/9v/2//b/9v/2//j/+P/4//j/+v/6//r/+v/5
//j/9//2//T/8v/w/+7/6v/o/+b/5P/k/+T/5P/k/+L/4v/i/+L/4P/g/+D/4P/g/+D/
4P/g/+D/4P/g/+D/4P/g/+D/4P/d/9z/2//a/9j/2P/Y/9j/1v/U/9L/0P/O/87/zv/O
/83/zP/L/8r/x//G/8X/xP/C/8L/wv/C/8D/wP/A/8D/wv/C/8L/wv/C/8L/wv/C/8X/
xv/H/8j/yv/M/87/0P/S/9T/1v/Y/9r/3P/e/+D/4v/k/+b/6P/r/+z/7f/u//H/8v/z
//T/9//4//n/+v/7//z//f/+/wAAAAAAAAAAAgACAAIAAgAAAAAAAAAAAAAAAAAAAAAA
AQACAAMABAAEAAQABAAEAAIAAgACAAIAAgACAAIAAgACAAIAAgACAAAAAAAAAAAAAgAC
AAIAAgACAAIAAgACAAAAAAAAAAAA/v/+//7//v8AAAAAAAAAAAAAAAAAAAAA/v/+//7/
/v/+//7//v/+//7//v/+//7//v/+//7//v/+//7//v/+//z//P/8//z//P/8//z//P/+
//7//v/+//z//P/8//z//P/8//z//P/8//z//P/8//z//P/8//z//P/8//z//P/6//r/
+v/6//r/+v/6//r/+P/4//j/+P/6//r/+v/6//j/+P/4//j/+P/4//j/+P/6//r/+v/6
//r/+v/6//r/+P/4//j/+P/6//r/+v/6//z//P/8//z/+//6//n/+P/6//r/+v/6//z/
/P/8//z/+v/6//r/+v/8//z//P/8//z//P/8//z/+v/6//r/+v/8//z//P/8//z//P/8
//z//P/8//z//P/8//z//P/8//z//P/8//z//P/8//z//P/8//z//P/8//z//P/8//z/
/P/8//z//P/8//z//P/8//7//v/+//7//P/8//z//P/8//z//P/8//7//v/+//7//P/8
//z//P/+//7//v/+//z//P/8//z//P/8//z//P/+//7//v/+//7//v/+//7//v/+//7/
/v/+//7//v/+/wAAAAAAAAAAAAABAAEAAAAAAAAAAQADAAQABAAFAAcACQAIAAgACAAJ
AAkACAAJAAoACQAHAAQAAwADAAQABAACAAAA///+//z/+f/3//b/9//4//n/+v/4//j/
+P/6//j/9//3//j/+v/7//z//f/+//3/AAACAAIAAQABAAEAAwADAAMAAwADAAMAAwAD
AAUABQAFAAQABAAEAAQABAAFAAUABAAEAAQABQAFAAUAAwAEAAQABQAGAAYABgAMABIA
EwAVABcAFgARAAoABQD+//f/7v/u//L/9f/3//L/7P/n/+X/4//Z/8n/vv+5/7f/s/+x
/7P/tv+5/8L/zf/a/+b/7//2//v//P///wMABgAHAAcACQAKAAsADAAMAAwADAANAA8A
DwAOAA4AEgASABEAEQARABEAEgASABIAEQARABEAEAAQABAAEAARABEAEQARABMAFAAU
ABIAFAAUABIAEgASABIAEgASABIAEgAQABAAEgASABIAEQARABEAEQARAA8ADwAPAA8A
DwAPAA4ADgARABEAEAAQAA0ADQAOAA4ADwAOAA0ADQANAA0ADQAMAAwADAAMAAwACwAL
AAsACQAKAAkACQAIAAYABgAGAAYACAAGAAUABQAHAAUABQAGAAQABAAEAAIABAADAAMA
BAADAAMABAAEAP//AgADAAQAAwADAAIAAgADAAQABgAGAAQABgAHAAcABwAHAAkACgAI
AAgACgAKAAwADAAOAA4ADgAOAA4ADgAOAA4ADwAPABAAEAARABEAEAAQABAADwARABIA
EgASABEAEQARABEAEQARABEAEgAUABQAEwATABIAEgATABQAFAASABIAEwATABMAEgAR
ABEAEQARABAAEAARABEAEQARABAAEAAQABAAEAAQABAAEAAQABAAEAAOAA8ADwAPAA0A
DQANAA0ADwAPAA8ADwANAAwADAAMAA8ADwAOAA4ADAAMAAwADAAOAA8ADwAPAA0ACwAL
AAwADAAMAA0ADQAPAA4AEAAQABAAEAARABEAEAAOABAAEAARABMAEgASABMAFQAWABYA
FwAYABcAFQASABEAEQAPAAwACAAFAAMAAgAAAAAAAAABAAIABAADAAMABAACAAIAAgAC
AAAAAAAAAAIABgAHAAkADAAMAAsACgAJAAkABwAJAAoACgAJAAkACQALAAsACwALAAsA
CwALAAsADQANAA0ADAAMAAwADAAMAA8ADwAOAA4ACwALAAoACQAJAAoACgALAA4AEAAS
ABYAHAAhACEAGwAUAA0ACAABAPz/+f/2//b//P/9//v/+P/w/+n/5f/f/8//wf+8/7n/
tf+x/7P/uf/A/8v/1v/h/+7/+P/7//7/AQAGAAkACwAMAA8ADQANAA4ADwAQAA4ADgAO
AA8AEAARABEAEgATABIAEAAPABEAEQASABIAFAATABMAEwASABIAEgASABEAEQARABEA
EQASABIAEAAQABAADgAOABIAEgASABIAEgASABAAEAAQABAAEAAPABEAEQARABEADwAP
AA8ADwAPAA8ADgAOAA8ADwAOAA4ACwALAAwADAALAAoACQAJAAsACwALAAoACAAIAAgA
CAAFAAUABQADAAMAAwAEAAQAAQAAAP///v8AAP7//f/9//3/+//7//z/+v/6//r/+P/6
//n/+f/6//n/+f/6//r/9//6//v//P/+//////8AAAEAAgAEAAQABgAIAAkACQAKAAoA
CgAKAAoADQAOAA8AEAAQABAAEAAQAA4ADgAOAA4AEAAQABAAEAAQABAAEAAQAA4ADgAO
AA4ADgAOAA4ADgAPABAAEQASABIAEgASABIAEAAQABAAEAARABIAEwAUABIAEgASABIA
EgASABIAEgAQABAAEAAQABAAEAAQAA4ADAAMAAwACgAGAAYABgAEAAIAAAD+//z//P/8
//z//v/8//r//P/+//7//v8CAAYACgAOABAAEAAQABIAFAAYABoAGAASAAwACAAMABIA
GgAkAC4AOgBMAGAAeACSAKgAsgC4AMAAwAC6ALIAqgCgAJIAfgBoAFwAVABIADoALgAk
ABwAGgAYABYAFgAWABYAEwASABEAEAAMAAoACAAGAAIAAAD+//z//P/8//z//P/8//z/
/P/8//r/+v/6//r//P/8//z//P///wAAAQACAAIAAgACAAIABAAEAAQABAAEAAQABAAE
AAIAAgACAAIAAgACAAIAAgAAAAAAAAAAAP7//v/+//7//f/8//v/+v/4//b/9P/y//L/
8v/y//L/7//u/+3/7P/p/+j/5//m/+X/5P/j/+L/4f/g/9//3v/d/9z/2//a/9r/2v/a
/9r/2v/a/9r/2v/c/9z/3P/c/93/3v/f/+D/4f/i/+P/5P/m/+j/6v/s/+7/8P/y//T/
9//4//n/+v/9//7///8AAAIABAAGAAgACgAKAAoACgANAA4ADwAQABIAEgASABIAFAAU
ABQAFAAWABYAFgAWABYAFgAWABYAFgAWABYAFgAWABYAFgAWABQAFAAUABQAFgAWABYA
FgAUABQAFAAUABQAFAAUABQAFAAUABQAFAAUABQAFAAUABQAFAAUABQAFAAUABQAFAAS
ABIAEgASABQAFAAUABQAFAAUABQAFAAWABYAFgAWABYAFgAWABYAFAAUABQAFAAUABQA
FAAUABQAFAAUABQAFgAWABYAFgAUABQAFAAUABYAFgAWABYAFgAWABYAFgAWABYAFgAW
ABgAGAAYABgAFgAWABYAFgAWABYAFgAWABYAFgAWABYAFgAWABYAFgAWABYAFgAWABgA
GAAYABgAFgAWABYAFgAYABgAGAAYABgAGAAYABgAFgAWABYAFgAYABgAGAAYABoAGgAa
ABoAGgAaABoAGgAYABgAGAAYABoAGgAaABoAGgAaABoAGgAYABgAGAAYABgAGAAYABgA
GgAaABoAGgAYABgAGAAYABoAGgAaABoAGgAaABoAGgAaABoAGgAaABoAGgAaABoAHAAc
ABwAHAAaABoAGgAaABoAGgAaABoAHAAcABwAHAAaABoAGgAaABwAHAAcABwAGgAaABoA
GgAcABwAHAAcAB4AHgAeAB4AHQAcABsAGgAbABwAHQAeABwAHAAcABwAHAAcABwAHAAd
AB4AHwAgACAAIAAgACAAIgAiACIAIgAjACQAJQAmACUAJAAjACIAIAAgACAAIAAdABoA
FwAUABMAEgARABAAEQASABMAFAASABIAEgASABQAFAAUABQAFQAWABcAGAAZABoAGwAc
ABwAHAAcABwAGgAaABoAGgAbABwAHQAeABwAHAAcABwAHAAcABwAHAAcABwAHAAcAB4A
HgAeAA==
         </WaveFormData>
      </LeadData>
      <LeadData>
         <LeadByteCountTotal>10000</LeadByteCountTotal>
         <LeadTimeOffset>0</LeadTimeOffset>
         <LeadSampleCountTotal>5000</LeadSampleCountTotal>
         <LeadAmplitudeUnitsPerBit>4.88</LeadAmplitudeUnitsPerBit>
         <LeadAmplitudeUnits>��V</LeadAmplitudeUnits>
         <LeadHighLimit>2147483647</LeadHighLimit>
         <LeadLowLimit>268435456</LeadLowLimit>
         <LeadID>V2</LeadID>
         <LeadOffsetFirstSample>0</LeadOffsetFirstSample>
         <FirstSampleBaseline>0</FirstSampleBaseline>
         <LeadSampleSize>2</LeadSampleSize>
         <LeadOff>FALSE</LeadOff>
         <BaselineSway>FALSE</BaselineSway>
         <ExcessiveACNoise>FALSE</ExcessiveACNoise>
         <MuscleNoise>FALSE</MuscleNoise>
         <LeadDataCRC32>2476344392</LeadDataCRC32>
         <WaveFormData>
AgACAAIAAgAEAAQABAAEAAIAAgACAAIAAgACAAIAAgAEAAQABAAEAAYABgAGAAYABgAG
AAYABgAIAAgACAAIAAgACAAIAAgACgAKAAoACgAKAAoACgAKAAwADAAMAAwADgAOAA4A
DgAOAA4ADgAOAAwADAAMAAwADAAMAAwADAAKAAoACgAKAAcABgAFAAQAAwACAAEAAAD+
//7//v/+//v/+v/5//j/9//2//X/9P/0//T/9P/0//T/9P/0//T/9P/0//T/9P/3//j/
+f/6//z//P/8//z/+v/6//r/+v/7//z//f/+//7//v/+//7//v/+//7//v/+//7//v/+
//7//v/+//7/AAAAAAAAAAAAAAAAAAAAAAIAAgACAAIAAgACAAIAAgAEAAQABAAEAAQA
BAAEAAQABgAGAAYABgAGAAYABgAGAAcACAAJAAoADAAMAAwADAAKAAoACgAKAAoACgAK
AAoADAAMAAwADAALAAoACQAIAAgACAAIAAgACAAIAAgACAAGAAYABgAGAAQABAAEAAQA
BAAEAAQABAACAAIAAgACAAIAAgACAAIAAAAAAAAAAAAAAAAAAAAAAAAAAAAAAAAA/v/+
//7//v/+//7//v/+//7//v/+//7//P/8//z//P/8//z//P/8//z//P/8//z//P/8//z/
/P/8//z//P/8//z//P/8//z/+v/6//r/+v/7//z//f/+/wAAAAD/////AgACAAIABQAH
AAcACQAJAAcABwAJAAkACAAKAAsACwAKAAgABQAEAAYABQABAAEAAQABAP7//v/+//7/
/P/7//z//P/8//v//P/8//3//f/8//v/+v/5//n/+P/4//j/9v/2//b/9P/0//T/9P/0
//T/9P/0//T/9P/0//T/8v/0//T/9P/z//P/8//z//X/8//z//P/8//0//T/9P/0//P/
8//2//j/+P/2//r/BAAQABcAGQAeACkANABBAFgAeQCeALYAuwCkAHYAQwAIAMn/lv9v
/1H/O/8o/xv/HP8l/zL/P/9Q/2X/e/+Q/6T/t//F/8z/1P/d/+T/6P/q/+3/8v/z//X/
+P/7//v//P/8//3//v/+//7//v//////AAAAAAIAAwAEAAQAAgACAAIAAwAFAAUABQAG
AAYABgAFAAUABwAIAAgACAAGAAcABwAHAAoACgAKAAoACwANAAsACwAKAAwADAALAAkA
CgALAA0ADwAOAAwADAANAA0ADQANAA4AEAAQABAAEAAQABEAEgAUABQAFAAVABYAFgAV
ABIAEAASABMAEwAUABIAEgASABEADwAPAA8ADwANAA0ADAAKAAgABwAHAAYABAADAAMA
AAD///7/+//5//j/+P/4//j/9//2//T/9//3//T/9P/2//b/9v/2//b/9v/2//b/9v/3
//j/+f/6//r/+v/6//r/+v/6//r/+v/8//z//P/8//z//P/8//z/+v/6//r/+v/6//r/
+v/6//r/+v/6//r//P/8//z//P/6//r/+v/6//r/+v/6//r//P/8//z//P/6//r/+v/6
//r/+v/+/wAA/v/+/wAAAAACAAQAAgAEAAYABgAGAAoADgAQABAAEAAUABgAGgAeACIA
JAAkACwAOgBIAFgAaAB4AI4ApAC6ANYA9AAMAR4BNgFSAXABigGgAawBqgGkAaABmAGE
AVgBIgH2AOIAzgCwAJAAeABSACQA/v/m/9D/vv+4/7j/vv/M/9r/4P/k/+X/5v/n/+j/
6P/o/+j/6P/m/+b/5v/m/+j/6P/o/+j/5v/m/+b/5v/m/+b/5v/m/+T/5P/k/+T/5v/m
/+b/5v/l/+T/4//i/+H/4P/f/97/3v/e/97/3v/c/9z/3P/c/9v/2v/Z/9j/1//W/9X/
1P/R/9D/z//O/8v/yv/J/8j/xv/E/8L/wP+//77/vf+8/7r/uP+2/7T/sv+y/7L/sv+x
/7D/r/+u/6r/qP+m/6T/of+g/5//nv+a/5j/lv+U/5T/lP+U/5T/lv+Y/5j/l/+Y/5r/
m/+c/6L/pf+o/63/sv+z/7b/u/+//8L/xv/J/8z/z//R/9L/1v/a/93/3f/g/+X/6P/o
/+v/7P/v//D/8//0//b/+P/6//r/+//9////////////AQABAAAAAAAAAAAAAAAAAP//
AAABAAIAAgACAAIAAgAAAAAAAAAAAAAAAgACAAIAAQABAAEAAQACAAEAAAD/////AAAA
AAAAAAD/////AAACAAQACAAOABQAHAAjACcAMAA/AFIAawCOALcA3gD2AOsAwAB8AC8A
3v+d/3T/U/8t/w//Av/7/gT/G/86/1X/bP+J/6v/xP/O/9f/4f/s//D/8//4//r/AAAB
AAAA//8BAAQABwAJAAoACgALAAwADAAMAAwADwAPABAAEAAOAA8AEAAQABAAEAAQABEA
EQARABEAEgAUABQAEwATABUAFgAWABYAGAAZABkAGQAaABoAGgAaABsAHQAbABsAGgAc
ABwAGwAdAB4AHwAhACIAIgAhACIAJQAlACUAJQAoACoAKgAqACoAKgArACwAKwAqACkA
KQAsACwAKwAoACYAKAApACkAKAAmACYAJgAjACEAIQAhACEAHwAfAB4AIAAeAB0AHQAc
ABoAGQAZABsAGwAbABkAGAAYABkAGgAcABsAGgAYABgAGQAbABwAGgAaABoAGwAaABkA
GAAZABkAGAAXABgAFwAXABkAGQAaABkAGQAZABgAFwAYABkAGQAXABkAGQAYABcAFgAW
ABgAGgAbABwAGwAbABsAGgAYABkAGQAZABkAGQAaABoAGAAYABgAGQAZABkAGQAZABsA
GwAbABsAGgAZABgAGAAYABgAGQAaABkAGQAaABkAGAAXABYAFgAUABQAFQAVABUAFAAU
ABUAFQAUABQAFQAVABQAEwATABEAEQARABEAEwATABMAEQARABEAEQARABIAEgAQABAA
EQARABIAEgARABAADwANAA4ADgAPAA8ADQAOAA4ADgAQABEAEgASABAAEAAQABAADgAO
AA4ADwARABEAEQAQAA4ADgAOAA8AEAAQABAADgAOAA4ADQANAA4ADgAOAA4ADgAOABEA
FAAVABUAEwAUABQAFAAZABkAGQAbABwAGwAcAB8AHAAcAB0AHQAbABsAGgAYABcAFgAU
AA8AEQATABMAEAAQAA4ADgAMAA0ADAAMAAwACwAKAAoACwALAAsACwALAAsACwAKAAoA
CgAKAAoACgAIAAgACAAIAAgACAAIAAgACgAKAAoACgAIAAoACgAKAAkACQAJAAkACwAL
AAsACwAJAAoACgAKAAgABwAHAAgADgAQABAAFgAeACYALQAxADgARQBQAF8AdgCXALYA
zADPALQAhgBRABgA2f+k/4H/Y/9J/zj/M/88/0n/VP9h/3D/f/+T/6j/vP/N/93/6P/u
//X//P8AAAQABwAIAAkACwAOABEAEwAUABQAFQAYABgAGAAYABkAGQAaABoAGgAbABwA
HAAaABoAGgAbAB0AHQAdAB4AIAAgAB8AHwAfACAAIAAgAB4AHwAfAB8AIgAiACIAIgAh
ACMAIQAhACIAJAAkACMAJQAmACcAKQApACgAJgAmACkAKQApACkAKwAsACsAKgAqACoA
KwAsACwALAAsAC0ALAAsACsAKAAmACgAKQApACgAJgAmACYAJQAjACMAIwAhAB8AHwAe
ABwAGgAZABkAGAAWABUAFQASABEAEAANAAsACgAKAAoADAALAAoACAAFAAUABgAGAAcA
CAAJAAsADQANAA0ADwAQABAAEAASABUAFQAXABcAGAAXABcAFwAXABcAGQAbABkAFwAZ
ABkAGAAXABYAFgAZABoAGgAaABcAFwAXABYAFwAZABoAGwAZABkAGgAaABwAHAAcAB0A
HQAdAB0AHQAfAB8AHwAfACEAIQAhACIAJAAkACUAJgAkACUAJwAnACcAJwAnACgAJgAm
ACcAJwApACgAKAApACkAKAAoACkAKQAoACcAJwApACkAKQApACcAJwAnACUAJQAlACUA
JQAmACYAJAAkACEAIQAiACIAJAAkACQAIwAjACIAIgAhACMAJAAkACQAIgAjACQAJAAi
ACIAIgAiACIAIgAiACMAIgAhACAAHgAgACAAIAAhACAAIAAgAB4AHgAeAB0AHQAgACAA
HwAfAB0AHgAeAB8AHwAeAB4AHgAgAB0AIAAeAB4AHgAeAB8AIgAjACMAIQAiACIAIgAl
ACUAJQAnACkAJwAnACkAKAAoACkAKQAnACcAJgAkACIAIgAhAB0AHwAhACEAHgAeABwA
HAAaABcAFgAWABYAFgAWABcAGQAZABkAGQAZABcAFwAWABYAFgAWABYAFgASABIAEgAS
ABMAFAAVABYAFgAWABYAFgAUABYAFgAWABUAFQAVABUAFwAXABcAFwAXABgAGAAYABYA
FQAVABYAGAAaABwAIgAqADIAOQA9AEIASwBaAGsAggCjAMgA4ADjAMQAkgBdACIA4f+q
/4P/af9T/0D/N/84/z//Tv9l/3b/hf+d/7j/0P/f/+n/7P/0////BgAMABIAEwAUABcA
GQAcAB8AHwAgACAAIQAiACIAIgAiACMAIwAkACQAJgAnACgAKAAmACYAJgAnACkAKQAp
ACoAKAAoACcAJwApACoAKgAqACoAKwArACsALAAsACwALAAtAC8ALQAtAC4AMAAwAC8A
LwAwADEAMwA1ADQAMgAyADMAMwAzADMANAA2ADYANgA2ADYANwA4ADgAOAA4ADkAOgA6
ADkANgA2ADgAOQA5ADgANgA2ADYANwA1ADUANQA0ADEAMAAuADAALgAtAC0AKgAoACcA
JwAkACMAIgAfAB0AHAAcABwAHAAbABoAGAAZABkAGgAaABoAGgAaABsAGwAbABsAHQAe
AB4AHgAgAB8AHwAhACEAIgAhACEAIQAfAB8AIQAjACEAHwAhACEAIgAhACAAIAAfAB4A
IgAiACEAIAAfAB4AHAAeAB4AHQAdAB4AHgAeAB8AHwAfACEAIQAfAB8AIQAhACIAJAAl
ACUAJQAkACIAIwAkACQAIQAkACcAKAAmACcAJgAnACYAKAAoACkAKgApACgAKAApACkA
KQApACkAKQApACgAKAAmACYAJgAmACYAJgAmACYAJQAkACMAIgAkACQAJAAkACAAIgAi
ACIAIQAhACEAIQAlACcAKQArADMAOgBAAEYAUgBbAGUAcACSAJgAnACmALQAxADTAOMA
9gAHARABFwEmATUBQAFOAVMBSAE2ASEBEgEBAe4A1QC1AIkAVgAfAPj/3f/C/6//sP+5
/7v/xP/S/9v/4//s//T/+/8CAAYACgANAAwACwANABAAEwATABIAEAAPAA4ADgAOAA4A
EQARABIAEgAQABEAEgASABIAEgASABMAEgARABAAEAARABIAEgATABMAFAAUABQAFwAZ
ABoAGwAdAB4AHwAgAB4AHwAcABsAGQAaABkAFwATABIAEQARAA8ADAAIAAYABQADAAEA
//////7/+//4//T/8v/x//D/7//u/+3/7f/r/+j/5P/e/9z/3v/f/9//3f/a/9n/2P/X
/9X/1f/V/9j/1//Y/9j/2f/Y/9j/2f/a/9r/2//d/9//4f/j/+P/5v/o/+v/7v/y//P/
9P/0//f/+f/8//7///8AAAEAAwAGAAcACAALAA4ADgAOABAAEwATABUAFQAWABUAFQAV
ABUAFQAXABkAFwAVABcAFwAXABcAFwAYABkAGgAaABoAGQAZABkAGAAaABsAGwAbAB0A
HQAeAB4AHgAeAB4AHwAfAB8AHwAfAB0AHQAdAB0AHwAfAB8AIAAeAB4AHwAgAB4AHwAh
ACEAIAAfAB4AHgAdABwAHAAbABsAGgAaABsAGQAYABgAGQAbABoAGQAZABkAGQAZABkA
FwAXABcAFQAXABcAFwAXABYAFgAUABQAFQAVABYAFgAUABQAFAATABMAEgASABEAEwAU
ABQAFAAUABUAFgAWABQAFAAUABQAFAAUABQAFQAVABUAFQAUABIAEgASABMAFAAUABQA
EgAUABQAEwATABYAFgAVABUAEwAUABQAFQATABIAEgASABIAEwATABMAEwATABQAFAAS
ABIAEwATABUAFAAUABUAFwAVABMAEwAUABQAFAASABIAEgASAA8AEgATABMAFAATABIA
EgASABQAFAATABMAEwAUABIAEgASABIAEgAUABQAFAAUABIAEgASABIAFAAUABQAFAAU
ABQAFAAUABIAEgASABIAFAAUABQAFAAUABQAFAAUABIAEgASABIAEwAUABUAFgAVABQA
EwASABQAFAAUABQAFAAUABQAFAASABIAEgASABIAEgASABIAEAAQABAAEAARABIAEwAU
ABIAEgASABIAEgASABIAEgASABIAEgASABIAEgASABIAEgASABIAEgAQABAAEAAQABAA
EAAQABAAEgASABIAEgASABIAEgASABIAEgASABIAEgASABIAEgASABIAEgASABIAEgAS
ABIAEgASABIAEgAUABQAFAAUABIAEgASABIAEgASABIAEgAUABQAFAAUABQAFAAUABQA
FAAUABQAFgAWABUAFQAWABYAFgAZABkAGQAbABsAGQAbAB0AHQAeACAAIQAhACEAIgAg
ACAAIAAfABsAGwAdABwAGAAXABQAFwAWABYAFgAVABQAEgAQABAAEQARABEADwAPAA8A
DwAQABAAEAAQAA4ADgAMAAwADAAMAAwADAAOAA4ADgAOAAwADAAKAAwADAAMAAsACwAL
AAsADQANAA0ADQANAA4ADgAOAA4ADQANAAwADgAOABIAGAAcACQALwAzADYAPQBIAFEA
YAB5AJwAvADJAMAAoABvADoA///E/5f/d/9d/0j/Of84/0P/UP9b/2b/c/+D/5j/rv/B
/9P/3v/m/+//9v/8/wIABQAGAAkACwAOABEAFQAWABYAFwAWABYAFgAWABsAGwAcABwA
HAAdAB4AHgAeAB4AHgAfAB0AHQAdAB4AHgAeAB0AHQAfACAAIAAgACAAIQAhACEAIAAg
ACAAIAAhACMAIQAhACIAJAAkACMAIQAiACMAJQAlACQAIgAiACUAJQAlACUAJgAoACgA
KAAmACYAJwAoACYAJgAmACcAKgAqACkAJgAlACgAKgArACoAKAAoACgAJwAlACUAJQAn
ACUAJQAkACQAIgAhACEAIAAeAB0AHQAeAB0AHAAZABcAFgAWABYAFAATABIAEAANAA0A
DgAOAA0ADAALAAsACwALAAsADQAOAA4ADgAQAA8ADwARABEAEgARABEAEQATABMAFQAX
ABUAEwAVABUAEgARABAAEAARABIAEgASABEAEQARABAADgAPAA8ADwARABEAEgASABIA
EgASABMAEQARABEAEQATABMAEwATABMAEwATABQAFAAUABUAFgAWABcAGQAZABkAGQAZ
ABoAGAAYABkAGQAZABgAGAAZABoAGgAbAB0AGwAaABkAGQAbABsAGwAbABsAGwAbABkA
FwAXABcAFwAaABoAGAAYABUAFQAWABYAFgAWABYAFQAVABQAFAATABMAFAAUABQAFAAV
ABYAFgASABIAEgASABIAEgASABMAEQARABEAEAAQABAAEAARABIAEgASABAAEAAOAA0A
EAAQABAAEAAQABIAFAAUABMAEwAUABQAFAAXABcAFwAZABoAGQAaAB0AHAAcAB0AHQAb
ABsAGgAYABYAFgAVABEAEwAVABUAEgAQAA4ADgAMAAkACAAIAAgABwAGAAYABwAJAAkA
CQAJAAcABwAGAAYABgAGAAYABgAGAAYABgAGAAUABAADAAIABAAEAAQABAACAAQABAAE
AAEAAQABAAEAAQABAAEAAQABAAIAAgACAAIAAQABAAIABAAEAAYADAAUAB4AIwAnAC4A
NwBCAFcAcACNALAAzgDVALoAhgBPABAAy/+S/2v/Tf81/yD/F/8Y/yH/MP9D/1b/a/+F
/57/sv/F/9P/2v/g/+n/8v/2//r///8AAAMABQAIAAsADQAOAA4ADwAQABAAEAAQABEA
EQASABIAFAAVABYAFgAWABYAFgAXABcAFwAXABgAGgAaABkAGQAZABoAGgAaABoAGwAb
ABsAHgAeAB4AHgAhACMAIQAhACAAIgAiACEAHwAgACEAIwAlACQAIgAiACUAJQAlACUA
JgAoACgAKAAoACgAKQAqACoAKgAqACsALAAsACsAKAAnACoALAAtACwAKgAqACoAKwAp
ACkAKQApACcAJwAmACYAJAAjACMAIAAeAB0AHQAeAB0AHAAZABYAFAATABIAEwATABMA
EgAPAA8AEAAQABAADgAOABEAEgAQABAAEAAQABIAEgASABIAEgASABIAEgAQABAAEAAQ
ABEAEgATABQAFAAUABQAFAARABAADwAOABAAEAAQABAADgAOAA4ADgAOAA4ADgAOAA4A
DgAOAA4AEAAQABAAEAAQABAAEAAQABAAEAAQABAAEgASABIAEgAQAA4AFAAYABYAEgAS
ABIAFAAYABgAFgAWABYAGAAeACAAHAAcACAAJAAmACoALAAsADAANAA+AE4AXgBqAHgA
igCeALQAzgDoAP4AFAEoATwBVAFwAYgBmgGeAZoBlAGOAYYBbAFGASIBCAH2AOIAwgCo
AI4AaAA+ABoA/v/q/9r/zv/G/8b/0v/g/+j/7P/v//D/8f/y//T/9P/0//T/8v/y//L/
8v/y//L/8v/y//T/9P/0//T/8v/y//L/8v/0//T/9P/0//b/9v/2//b/9//4//n/+v/6
//r/+v/6//b/9P/y//D/7f/s/+v/6v/p/+j/5//m/+T/4v/g/97/3P/a/9j/1v/V/9T/
0//S/87/zP/K/8j/xv/E/8L/wP+9/7r/t/+0/7P/sv+x/7D/rf+q/6f/pP+j/6L/of+g
/53/nP+b/5r/mP+Y/5j/mP+a/5r/mv+a/5z/nP+c/5z/n/+i/6X/qP+q/6z/rv+w/7X/
uP+7/77/wv/G/8r/zv/R/9T/1//a/93/4P/j/+b/6P/q/+z/7v/x//L/8//0//b/+P/6
//z//v/+//7//v8AAAAAAAAAAAMABAAFAAYABgAGAAYABgAGAAYABgAGAAYABgAGAAYA
CAAIAAgACAAIAAgACAAIAAcABgAFAAQAAgACAAIAAgD///7//f/8//z//P/8//z/+//6
//n/+P/4//j/+P/4//j/+P/4//j/9//2//X/9P/0//T/9P/0//P/8v/x//D/8P/w//D/
8P/w//D/8P/w/+7/7v/u/+7/7v/u/+7/7v/u/+7/7v/u/+7/7v/u/+7/7P/s/+z/7P/u
/+7/7v/u/+z/7P/s/+z/7P/s/+z/7P/s/+z/7P/s/+r/6v/q/+r/6v/q/+r/6v/q/+r/
6v/q/+z/7P/s/+z/7P/s/+z/7P/u/+7/7v/u/+z/7P/s/+z/7P/s/+z/7P/u/+7/7v/u
/+7/7v/u/+7/7P/s/+z/7P/u/+7/7v/u/+7/7v/u/+7/7v/u/+7/7v/u/+7/7v/u//D/
8P/w//D/7v/u/+7/7v/w//D/8P/w//D/8P/w//D/7v/u/+7/7v/w//D/8P/w//D/8P/w
//D/8v/y//L/8v/x//D/7//u//D/8P/w//D/8v/y//L/8v/y//L/8v/y//D/8P/w//D/
8P/w//D/8P/y//L/8v/y//L/8v/y//L/8P/w//D/8P/y//L/8v/y//L/8v/y//L/8P/w
//D/8P/x//L/8//0//L/8v/y//L/8P/w//D/8P/x//L/8//0//T/9P/0//T/8v/y//L/
8v/y//L/8v/y//L/8v/y//L/8v/0//T/8//1//b/9v/2//n/+f/5//v//f/7//v//f//
/wAAAgADAAMAAwACAAAAAQACAAIA/////wEAAQD+//z/+v/6//j/+P/4//n/+v/4//b/
9f/1//T/8//y//H/8v/z//P/9P/2//b/9v/2//T/9P/0//T/8v/y//L/8v/y//L/8v/y
//L/9P/0//T/8//z//P/8//z//P/8//z//P/9P/0//T/9P/z//P/9P/4//j/+P8AAAgA
DgATABsAIAAnADAAPQBQAGcAhgCqALsArgCGAFEAGgDf/6D/df9Z/z3/Jv8b/xr/Jf8w
/z3/TP9b/23/gv+Y/63/vf/I/9D/1//e/+T/6v/v//L/9f/3//r//f///wAAAAABAAQA
BAAEAAQACQAJAAoACgAIAAkACgAKAAoACgAKAAsACwALAAsADAAMAAwACwALAA0ADgAO
AA4AEAARABEAEQAQABAAEAAQABMAFQATABMAEgAUABQAEwATABQAFQAXABcAFgAUABQA
FgAXABgAGQAbABwAGwAaABoAGgAbABwAHgAeAB4AHwAeAB4AHQAaABoAHAAdAB0AHQAc
AB0AHgAfAB0AHQAdAB0AGwAbABoAGgAYABcAFwAYABYAFQAVABIAEQAQAA0ACwAKAAoA
CgAIAAcABgAEAAEAAQACAAIAAAAAAAAAAQABAAEAAQADAAIAAgACAAQAAwADAAUABQAG
AAUABQAFAAUABQAHAAkACQAHAAkACQAKAAkACAAIAAsADAAMAAwACwALAAsACgAKAAsA
CwALAAsACwAMAAwADgAOAA4ADwAPAA8ADwAPAA8ADwAPAA8AEQARABEAEgASABIAEwAU
ABMAEwAUABMAFQAVABUAFgAYABgAGQAZABkAGAAYABkAGQAYABgAGQAbABoAGQAZABsA
GwAbABsAHQAdAB0AGwAZABkAGQAZABoAGgAYABgAFwAXABgAGAAaABoAGgAZABcAFgAW
ABUAFQAWABYAFgAWABYAFgAWABYAFgAUABYAFgAVABgAGgAbABwAHQAdAB0AHwAgAB8A
IAAjACIAIgAjACMAIgAhAB8AHAAaABoAGQAVABUAFwAXABQAFgAUABQAEgAPAA4ADgAO
AAsACgAKAAsADAANAA4ADwANAA0ADAAMAAwADAAMAAwACAAIAAgACAAKAAoACgAKAAwA
DAAMAAwACAAKAAoACgAHAAcABwAHAAsACwALAAsACgAKAAkACAAIAAcABwAIAAoADgAS
ABoAJAAsADEAMwA6AEUAVABpAIYAqQDIANwA0wCoAHAAOwD8/7X/gv9l/0n/Mf8k/yn/
MP85/0r/W/9s/4H/mf+u/8T/0//b/+L/7P/1//z//v8CAAcACAAHAAkADAAPABEAEgAS
ABMAFgAWABYAFgAXABcAGAAYABoAGwAcABwAGgAaABoAGwAdAB0AHQAeABwAHAAbABsA
HQAeAB4AHgAeAB8AHwAfACAAIAAgACAAIQAjACEAIQAiACQAJAAjACMAJAAlACcAJwAm
ACQAJAAlACUAJQAlACoALAAsACwAKgAqACsALAAsACwALAAtAC8AMAAwAC4ALAAuAC8A
LwAwAC4ALgAuAC8ALQAtAC0ALQArACsAKgAsACoAKQApACYAJAAjACMAIgAhACAAHQAb
ABoAGgAaABoAGQAYABYAFgAXABkAGgAaABoAGgAbABoAGQAYABkAGgAaABoAHAAcABoA
GgAaABoAHAAcABwAHAAcABwAHAAcABoAGgAaABoAHAAcABwAHAAcABwAHAAcABoAGgAa
ABoAGAAYABgAGAAaABoAGgAaABsAHAAdAB4AHAAcABwAHAAcABwAHAAcAB4AHgAeAB4A
HwAgACEAIgAiACIAIgAiAB4AIAAiACQAIgAiACYAJAAiACYAKAAmACgAKgAqACoAKgAs
AC4ANAA0ADIANgA8ADwAPgBEAE4AXABsAHoAiACYAKgAvgDaAPQACAEYASYBOgFUAXAB
hAGOAZIBjgGIAYIBegFoAUQBGAH8AO4A3AC+AKAAigBsAEgAKAAOAP7/9P/s/+b/6P/y
//7/CAAOABEAFAAXABoAHAAcABwAHAAZABgAFwAWABQAFAAUABQAEgASABIAEgARABAA
DwAOAA0ADAALAAoADAAMAAwADAAKAAoACgAKAAkACAAHAAYABgAGAAYABgAEAAQABAAE
AAEAAAD///7//v/+//7//v/7//r/+f/4//X/9P/z//L/8f/w/+//7v/r/+j/5f/i/9//
3v/d/9z/2P/W/9T/0v/O/8z/yv/I/8X/xP/D/8L/v/++/73/vP+6/7r/uv+6/7z/vP+8
/7z/vf++/7//wP/D/8b/yf/M/9D/0v/U/9b/2//e/+H/5P/o/+z/8P/0//j//P8AAAQA
BwAKAA0AEAASABQAFgAYABwAHgAgACIAIwAkACUAJgAnACgAKQAqACoAKgAqACoAKwAs
AC0ALgAuAC4ALgAuADAAMAAwADAAMAAwADAAMAAwADAAMAAwADIAMgAyADIANAA0ADQA
NAAyADIAMgAyADQANAA0ADQAMgAyADIAMgAyADIAMgAyADAAMAAwADAAMAAwADAAMAAw
ADAAMAAwADIAMgAyADIAMAAwADAAMAAwADAAMAAwADAAMAAwADAAMAAwADAAMAAuAC4A
LgAuAC4ALgAuAC4ALgAuAC4ALgAuAC4ALgAuAC4ALgAuAC4ALgAuAC4ALgAuAC4ALgAu
ADAAMAAwADAAMAAwADAAMAAuAC4ALgAuADAAMAAwADAALgAuAC4ALgAwADAAMAAwADAA
MAAwADAAMAAwADAAMAAwADAAMAAwADAAMAAwADAAMAAwADAAMAAwADAAMAAwADIAMgAy
ADIAMgAyADIAMgAwADAAMAAwADEAMgAzADQAMgAyADIAMgAyADIAMgAyADIAMgAyADIA
NAA0ADQANAA0ADQANAA0ADYANgA2ADYANAA0ADQANAA0ADQANAA0ADYANgA2ADYANgA2
ADYANgA2ADYANgA2ADgAOAA4ADgAOAA4ADgAOAA4ADgAOAA4ADoAOgA6ADoAOAA4ADgA
OAA6ADoAOgA6ADoAOgA6ADoAOAA4ADgAOAA5ADoAOwA8ADoAOgA6ADoAPAA8ADwAPAA/
AEAAQQBCAEAAQABAAEAAQwBEAEUARgBHAEgASQBKAEwATABMAEwASgBKAEoASgBJAEgA
RwBGAEUARABDAEIAQgBCAEIAQgBBAEAAPwA+ADwAPAA8ADwAPgA+AD4APgA+AD4APgA+
ADwAPAA8ADwAOwA6ADkAOAA5ADoAOwA8ADoAOgA6ADoAPAA8ADwAPAA8ADwAPAA8AD4A
PgA+AA==
         </WaveFormData>
      </LeadData>
      <LeadData>
         <LeadByteCountTotal>10000</LeadByteCountTotal>
         <LeadTimeOffset>0</LeadTimeOffset>
         <LeadSampleCountTotal>5000</LeadSampleCountTotal>
         <LeadAmplitudeUnitsPerBit>4.88</LeadAmplitudeUnitsPerBit>
         <LeadAmplitudeUnits>��V</LeadAmplitudeUnits>
         <LeadHighLimit>2147483647</LeadHighLimit>
         <LeadLowLimit>268435456</LeadLowLimit>
         <LeadID>V3</LeadID>
         <LeadOffsetFirstSample>0</LeadOffsetFirstSample>
         <FirstSampleBaseline>0</FirstSampleBaseline>
         <LeadSampleSize>2</LeadSampleSize>
         <LeadOff>FALSE</LeadOff>
         <BaselineSway>FALSE</BaselineSway>
         <ExcessiveACNoise>FALSE</ExcessiveACNoise>
         <MuscleNoise>FALSE</MuscleNoise>
         <LeadDataCRC32>908398</LeadDataCRC32>
         <WaveFormData>
+v/6//r/+v/7//z//f/+//z//P/8//z//v/+//7//v8AAAAAAAAAAAIAAgACAAIAAAAA
AAAAAAACAAIAAgACAAQABAAEAAQABgAGAAYABgAGAAYABgAGAAYABgAGAAYACAAIAAgA
CAAGAAYABgAGAAMAAgABAAAA/v/+//7//v/8//z//P/8//r/+P/2//T/8//y//H/8P/t
/+z/6//q/+j/5v/k/+L/4P/g/+D/4P/e/97/3v/e/97/3v/e/97/4P/g/+D/4P/j/+T/
5f/m/+j/6v/s/+7/8P/w//D/8P/z//T/9f/2//f/+P/5//r//P/8//z//P/8//z//P/8
//z//P/8//z//P/8//z//P/+//7//v/+/wAAAAAAAAAAAgACAAIAAgAEAAQABAAEAAQA
BAAEAAQABgAGAAYABgAGAAYABgAGAAkACgALAAwADgAOAA4ADgAMAAwADAAMAA4ADgAO
AA4ADgAOAA4ADgAMAAwADAAMAAwADAAMAAwADgAOAA4ADgAMAAwADAAMAAoACgAKAAoA
CAAIAAgACAAGAAYABgAGAAYABgAGAAYABgAGAAYABgAEAAQABAAEAAQABAAEAAQAAgAC
AAIAAgACAAIAAgACAAIAAgACAAIAAAAAAAAAAAACAAIAAgACAAIAAgACAAIAAgACAAIA
AgACAAIAAgACAAIAAgACAAIAAAAAAAAAAAACAAIAAgADAAUABQAEAAQACAAIAAgACwAL
AAsADQANAAsACwAOAA4ADQANAA8ADwANAA0ADQALAAwADAAOAAwACwAJAAYABQAFAAUA
BAAEAAIAAgACAAAA///////////9//3//f/9//3//P/8//v/+v/6//r/+f/4//j/+P/4
//b/9v/2//f/9//2//b/9v/3//f/9v/2//T/9P/2//f/9f/1//P/8//1//X/9f/0//T/
8//1//j/9v/0//r/AwAOABkAIgAtAEIAWQBzAJMAvQDlAP8AAwHwAM0AogBvADIA+//J
/5X/aP9F/yz/JP8s/zn/SP9V/2X/dv+G/5P/pP+v/7j/xP/Q/9n/3v/e/+T/6//s/+7/
8f/y//P/9P/1//b/9v/2//b/+P/5//n/+P/4//z//P/8//3//f/7//v//f/9///////+
//3//f/+//7//v///////f////////8AAAIAAgADAAQABAAEAAMAAgABAAEAAgACAAIA
AgADAAMABQAEAAQABAAEAAQABgAHAAgABwAGAAQABAAFAAYABgAIAAgABwAHAAkACQAI
AAYABgAGAAYABQAFAAQABAAEAAQAAgACAAEA///+//3//P/6//n/9f/1//T/8f/v/+7/
7P/r/+r/6P/n/+X/5f/l/+T/5P/k/+L/5P/k/+T/5P/k/+b/5v/m/+b/6P/o/+j/6P/q
/+z/7v/w//L/8v/y//L/8//0//X/9v/3//j/+f/6//r/+v/6//r/+v/6//r/+v/6//r/
+v/6//r/+v/6//r//P/8//z//P/6//r/+v/6//r/+v/6//r/+v/6//r/+v/4//j/+P/4
//r/+v/+/wIAAgAEAAYABgAKAAwADAAOABIAFgAaACAAJgAsADAAMgA4AD4AQABGAEwA
UABUAF4AagB6AIgAlgCmALgA0ADqAAoBMgFaAX4BpAHOAfQBFAIuAjwCOAImAgYC1gGa
AVoBHgH0AOAA3ADSAMgAugCiAIIAZABMADQAHAAKAPb/4P/Y/9z/3v/g/+D/4P/g/+D/
3v/e/97/3v/d/9z/2//a/9r/2v/a/9r/2f/Y/9f/1v/W/9b/1v/W/9X/1P/T/9L/0P/Q
/9D/0P/P/87/zf/M/8v/yv/J/8j/x//G/8X/xP/B/8D/v/++/7z/uv+4/7b/tP+y/7D/
rv+q/6j/pv+k/6D/nv+c/5r/l/+U/5H/jv+M/4r/iP+G/4P/gP99/3r/d/92/3X/dP9w
/27/bP9q/2j/Zv9k/2L/X/9e/13/XP9Z/1j/V/9W/1X/VP9T/1L/Vf9X/1f/Vv9Y/1r/
Wv9a/2L/Zf9o/23/cf9z/3f/fv+D/4f/iv+P/5P/l/+b/5//ov+m/6v/sv+2/7r/vf+/
/8X/x//L/87/1P/U/9j/3P/f/+H/5P/n/+r/6//s/+3/7v/v/+//8P/w//D/8f/y//L/
8v/z//T/9v/2//b/9v/3//f/9v/2//b/9//3//b/9v/0//T/9v/5//n/+f/3//n/+//7
//v/+P/4//n/+//8//7/AgAGAAkAEgAdACoAOwBUAG8AkQC7AOUADQEhAR8BAAHPAJQA
TQAIANH/nf9n/zr/H/8Y/yL/Nv9L/2D/df+J/57/rv+3/8L/0f/c/+L/6P/r/+7/8v/2
//X/9v/4//v//P/+//7//v/+/wAAAAAAAAIAAwADAAIAAgACAAIAAgADAAUAAwADAAUA
AwAFAAUABAAFAAUABgAGAAgACQAJAAcACQAJAAkACgAKAAoACwAMAA0ADgAOAA4ADQAN
AA4ADgAQABAAEQARABEAEAAQABAAEAAQABIAEwAVABUAFQAUABQAFQAWABYAFQAUABIA
EQASABMAEwASABMAEgARAA8ADwAOAA4ADgAKAAgACAAHAAUABAADAAIABAADAP//////
//3//P/8//z//f/+//7//f/9////AQABAAIAAwACAAMABgAHAAgACQAJAAkACgAJAAoA
CgALAAsACwAMAA0ADAAMAA0ADQANAA0ADgAPAA4ADQAMAAwACgAKAAoACwALAAkACQAK
AAwADQAOAA4ADQANAA0ADAAKAAsADAAMAAwADAAMAAwADAAMAA0ADQAOAA4ADQAMAA4A
DwAPAA8ADwAOAA0ADQALAAsADQAPAAwADAAMAAsACQAJAAoACgAIAAgACAAJAAkACAAI
AAgACgAIAAoACgAIAAgACAAIAAgACAAHAAcABgAGAAYABQAHAAcABgAGAAYABgAGAAYA
BQAFAAUABQADAAMAAwADAAQABAAEAAUAAwADAAMAAgADAAUABgAHAAQAAwADAAQAAwAD
AAMAAwAFAAUABQAFAAMAAwAFAAUABAAEAAQAAwADAAMAAgACAAIAAgAEAAQABAAEAAYA
CQAKAAoACgAMAAwADAARABEAEQATABUAEwATABYAFQAVABQAFQAVABUAFQAVABIAEAAP
ABAADgAOAA0ACwALAAkACQAIAAoABgAGAAYABAADAAMAAwAFAAUABQAFAAMAAwACAAIA
AQAAAAAAAAD///7//v/+//7//v/+//7/AAABAAEAAgAAAAEAAQAAAAIAAAAAAAIAAwAD
AAMAAQABAAMAAwADAAAAAAABAAMABgAIAAoADAAVACAAKwA0AEEAWABxAIkAqwDVAPMA
BQEHAfAAyQCcAGcAKgD1/8f/l/9q/0n/Ov9A/0z/V/9i/2//e/+K/5b/p/+0/73/yv/U
/97/5//s//L/9v/5//z//v8BAAIABQAGAAcACAAKAAoACgAMAA0ADQAMAAwADgAOAA4A
DwAPAA0ADQAPAA8AEQARABAAEgATABUAFgAUABUAFQATABUAFQAVABYAGAAYABkAGgAZ
ABoAGgAaABkAGQAaABoAHAAcAB0AHQAdABwAHAAcAB4AHgAgACEAIgAhACAAHgAgACEA
IgAiACEAIAAeAB0AHwAfAB4AHAAcABwAHAAbABkAGAAYABgAFAASABIAEQAPAA4ADQAM
AAoACQAFAAUABAABAP///v/8//v/+v/4//X/8//z//P/8P/w//D/7v/u//D/8P/w//L/
8//0//b/+P/6//v//f8AAAEAAwAFAAcACAAKAAsADAANAA8AEQAQABEAEgAUABQAFAAU
ABUAFQATABMAFAAVABcAGQAaABkAGQAZABgAGgAbABwAHAAcABwAHAAcABwAHAAdAB0A
HwAgACAAIAAiACMAIwAjACYAJgAmACcAJwAnACkAKwApACoAKwArACsAKwAsACwAKgAq
ACoAKwAtACwALAAsACwAKgAsACwAKgAqACoAKgAsACwAKwArACgAKAAoACcAJwAnACYA
JgAmACYAJgAmACMAIwAjACMAIwAjACMAIwAjACIAIQAhACEAIQAhACAAIAAhACEAIQAe
AB0AHQAeAB0AHQAdAB0AGwAbABsAGwAbABsAHQAdABwAHAAcABsAHQAdABwAHAAcABwA
HAAcABsAGwAbABwAHAAcABwAHAAbABkAHAAcABwAHAAcAB8AIQAhACAAIAAiACIAIgAl
ACUAJQAnACkAJwAnACoAKQApACgAKQAnACcAJwAnACUAJAAkACYAJAAkACMAIQAhAB8A
HwAeABwAGAAYABgAFwAXABgAGQAYABcAFgAVABUAFQAUABQAEwASABIAEgAPAA4ADgAO
ABAAEAAQABAAEQARABAAEAAOAA8ADwAOABAADgAOABAADwAPAA8ADQAPABEAEQARAA4A
DgAPABEAEgAUABYAHAAhACoANQBAAEsAXgB3AJUAtQDdAAUBHwEfAQYB3wC0AIEAQAAF
ANX/pf92/1X/Qv88/0T/Uf9m/3X/gf+S/6j/uf/E/83/1P/i//D/9//8/wIABgAFAAoA
DAAPABAAEQASABMAFAAWABYAFgAYABcAFwAWABYAGgAaABoAGwAdABsAGwAdABsAHQAd
ABwAGwAbABwAHAAcAB0AHQAbAB8AHwAfACAAIgAiACMAJAAkACQAIwAiACEAIQAiACIA
IgAiACMAIwAlACQAJAAkACQAJAAmACcAJwAnACcAJgAkACUAJgAmACgAKAAnACcAKQAp
ACgAJgAnACYAJQAjACMAIgAiACIAIAAeAB4AHQAbABoAGQAYABgAFwATABMAEgAPAA0A
DAAKAAkACAAGAAMAAQABAAEAAAAAAAAA/v/+/wAAAAAAAAEAAQABAAIABAAGAAcACQAM
AA0ADwARAA8AEAASABMAEgATABUAFwAWABcAGAAaABgAGAAYABkAGQAXABcAGAAWABcA
GgAcABsAGgAZABgAGAAZABgAFgAWABgAGAAYABoAGQAYABkAGQAXABcAGgAYABkAGQAb
ABsAGwAbABsAGgAaABsAHgAfACAAIAAfACAAHwAgACAAIgAgACIAJAAkACMAIwAjACMA
IwAjACMAIwAjACIAIgAjACIAIgAiACEAIAAgACAAIAAgACAAIAAkACUAJQAmACgAKQAp
ACgAKgAqACwAMAA3AD0AQwBHAE4AVwBeAGUAbwB4AIIAjQCqALIAugDGANUA5ADxAP4A
DQEeAS0BPQFTAW0BgwGdAbMBwAHLAdgB3wHkAeUB2QG3AX4BLwHaAKAAeABPAC4AIwAd
ABQAEAAPAAwACQAIAAgABAD///z//v8AAP////8AAAIAAgACAAAA/v/8//v/+v/5//r/
+//7//r/+v/6//r/+v/7//z/+f/4//n/9v/3//b/9P/1//X/9v/2//T/9f/1//P/9//3
//f/+P/2//b/9//4//b/9P/x/+7/6v/p/+n/6P/j/+D/3v/b/9b/0v/P/8z/x//E/8P/
wf++/7n/tP+u/6r/p/+k/6D/nf+a/5b/k/+O/4v/h/+C/4L/gP9+/3v/d/90/3L/cP9s
/2r/av9p/2r/av9q/2r/a/9r/2j/af9r/2v/bP9u/3D/c/92/3j/fP9//4T/if+M/5D/
lP+W/5n/oP+l/6r/rv+x/7T/uP+//8T/yP/N/9L/1f/Z/93/4f/k/+j/6//v//H/9P/3
//n/+//9/wAAAwAEAAUABwAJAAkACwAOAA4ADwAQABAAEAARABIAEgAUABUAFgAWABYA
FgAWABYAGAAYABkAGQAcABwAGwAaABgAGQAZABkAGgAaABoAGwAbABsAHQAfAB0AHgAf
AB8AHQAdAB4AHgAdABwAGwAbAB0AHAAcABwAGgAYABoAGgAcABwAHAAcAB4AHgAdAB0A
GgAaABoAGQAbABsAGgAaABoAGgAaABoAGwAbABsAGwAZABkAGQAZABkAGAAXABcAGQAZ
ABkAGAAYABkAGQAZABoAGQAZABoAGQAZABkAGQAbABsAGwAbABgAFwAYABcAGAAYABgA
FwAZABkAGAAYABoAGgAaABoAGQAZABkAGgAYABgAGAAYABkAGQAZABkAGAAYABgAGAAX
ABcAFwAYABgAFwAXABgAGQAZABcAFwAYABgAFwAVABUAFgAXABcAFwAXABUAFQAWABUA
FQAVABcAFwAXABcAFwAXABYAGAAYABgAGAAYABgAGAAYABYAFgAWABYAGAAYABgAGAAW
ABYAFgAWABYAFgAWABYAGAAYABgAGAAYABgAGAAYABYAFgAWABYAGAAYABgAGAAWABYA
FgAWABYAFgAWABYAGAAYABgAGAAWABYAFgAWABYAFgAWABYAFgAWABYAFgAWABYAFgAW
ABYAFgAWABYAFgAWABYAFgAWABYAFgAWABgAGAAYABgAGAAYABgAGAAYABgAGAAYABcA
FgAVABQAFgAWABYAFgAYABgAGAAYABgAGAAYABgAGAAYABgAGAAYABgAGAAYABgAGAAY
ABgAGAAYABgAGAAYABgAGAAYABYAFgAWABYAGAAYABgAGAAaABoAGgAaABoAGgAaABoA
GAAYABkAGwAbABoAGgAcABwAHAAfAB8AHwAhACEAHwAhACQAJAAlACUAJwAnACcAJwAn
ACUAJAAmACgAJgAmACMAIQAhAB8AIAAgACEAHgAcABwAGgAZABcAFwAXABcAFQAVABUA
FQAWABYAFQAUABQAFAATABIAEQAQAA8ADgAQABAAEQARAA4ADgAOAA8ADwAOAA4ADAAM
AA4ADwAPABEADwAPABEADwAPAA4ADgANAA0AEAAOABIAGgAfACQALwA6AEMAUgBlAHsA
kwC1AN0A/wANAQQB6QDEAJUAXgAjAPP/x/+W/23/UP9G/0z/Wf9k/23/ef+G/5T/of+w
/7//yP/Q/97/6//w//b/+v/9/wIABAAHAAgACwAMAA0ADgAMAAwADAAOABEAEQAQABAA
EgASABIAEwAVABMAEwAVABQAFQAUABIAEwATABQAFAAWABcAFwAVABcAFwAXABgAFgAW
ABcAGAAXABgAGAAYABcAFwAYABgAGAAYABkAGQAbABoAGgAaABgAGAAaABsAGwAbABsA
GgAYABkAGgAaABgAGAAXABcAGQAZABgAFgAYABgAGAAXABcAFgAWABYAEgAQABAADwAO
AA4ADgAOAA4ADQAJAAkACAAFAAMAAgACAAEAAAD+//n/9//3//f/9P/0//T/8v/u//D/
8P/w//D/7//u/+7/7//w//D/8f/0//X/9//5//n/+v/8//3//v///wEAAwAEAAUABgAI
AAkACgALAA0ADAAJAAgACAAIAAkACgAKAAsACwALAAoACgALAAwADAAOAA4ADgAOAA4A
DgAPAA8ADgAOAA0ADAAOAA8ADwAPABAAEAAQABEAEQARABMAFQATABQAFQAVABcAFwAY
ABgAGAAYABgAGQAZABgAGAAYABgAFgAYABgAGAAYABgAGAAaABoAGQAZABgAGAAYABcA
FQAVABQAFAAUABQAFAAUABMAEwATABMAEwATABMAEwATABIAEQARABEAEQARABAAEAAR
ABEAEQAOAA0ADQAOAA8ADwAPAA8ADQANAA0ADQALAAsADQANAA4ADgAOAA0ADQALAAoA
DAAMAAwADAAMAA8AEQARABAAEAASABIAEgAVABUAFQAXABkAFwAXABoAGQAZABgAGQAX
ABcAFwAXABcAFgAWABgAFAAUABMAEQARAA8ADwAOAA0ACAAHAAYABgAFAAUABQAFAAUA
BQAFAAMAAwACAAIAAQAAAAAAAAD///7//v/+//z//P/8//z//f/9//z//P/8//3//f/8
//r/+P/4//r/+//7//v/+f/5//v/+//7//r/+v/7//3//v/+/wAABAANABYAIQAoADcA
SgBhAH0AnQDDAOcAAQEHAfIAywCiAGsAKADv/8H/j/9g/z//LP8o/zD/Pf9Q/1//b/+A
/5L/of+u/7v/xv/Q/9r/4//o/+z/8P/x//T/9v/5//r///8AAAEAAgAAAAAAAAACAAMA
AwACAAIABgAGAAYABwAJAAcABwAJAAkACwALAAoACQAJAAoACgAIAAkACQAHAAkACQAJ
AAoADAAMAA0ADgANAA4ADgAOAA8ADwAQABAADgAOAA8ADwARABAAEAAQABAAEAASABMA
EwATABMAEgAUABUAFgAWABYAFgAVABUAEwATABIAEAATABQAFQAVABMAEgASABIAEgAQ
ABAADwAPAA4ADQAMAAoACQAFAAUABgADAAEAAAAAAP///v/8//f/9f/1//X/9f/2//f/
9v/y//T/9P/0//P/8f/x//b/+v/4//j/+P/4//v//P/9//7/AAAAAAAAAAACAAIAAgAC
AAUABgAHAAgACAAIAAgACAAFAAQAAwACAAMABAAFAAYABAAEAAQABAACAAIAAgACAAQA
BAAEAAQABAAEAAQABAACAAIAAgACAAQABAAEAAQABgAGAAYABgAEAAQACgAOAA4ADgAO
AA4AEgAWABgAGgAeACIAKAAwADYANgA4AEAARABIAEwAUABUAFoAYgBsAHoAiACWAKQA
sgDIAN4A/gAkAUgBbgGSAbYB2gH6ARYCKgIuAh4CAALYAaIBZAEsAQQB7ADoAOYA4gDc
AM4AsgCSAHYAXABEAC4AHAAKAPj/6v/k/+T/6P/o/+j/6P/o/+j/6P/o/+j/5v/m/+b/
5v/l/+T/4//i/+T/5P/k/+T/4//i/+H/4P/h/+L/4//k/+b/5v/m/+b/6P/o/+j/6P/n
/+b/5f/k/+L/4P/e/9z/2//a/9n/2P/U/9L/0P/O/8v/yP/F/8L/vf+6/7f/tP+y/7D/
rv+s/6b/ov+e/5r/l/+U/5H/jv+K/4b/gv9+/3v/eP91/3L/bf9q/2f/ZP9h/2D/X/9e
/1z/Wv9Y/1b/VP9U/1T/VP9U/1T/VP9U/1b/Vv9W/1b/Wf9c/1//Yv9l/2j/a/9u/3T/
eP98/4D/h/+M/5H/lv+c/6D/pP+o/6z/sP+0/7j/vP/A/8T/yP/L/87/0f/U/9j/3P/g
/+T/6P/q/+z/7v/w//L/9P/2//j/+v/8//7/AAAAAAAAAAACAAIAAgACAAMABAAFAAYA
BgAGAAYABgAIAAgACAAIAAgACAAIAAgACgAKAAoACgAKAAoACgAKAAgACAAIAAgACAAI
AAgACAAIAAgACAAIAAoACgAKAAoACAAIAAgACAAIAAgACAAIAAgACAAIAAgABgAGAAYA
BgAGAAYABgAGAAYABgAGAAYABAAEAAQABAAEAAQABAAEAAYABgAGAAYABAAEAAQABAAG
AAYABgAGAAYABgAGAAYABgAGAAYABgAGAAYABgAGAAQABAAEAAQABAAEAAQABAAEAAQA
BAAEAAQABAAEAAQABAAEAAQABAAEAAQABAAEAAIAAgACAAIABAAEAAQABAAEAAQABAAE
AAQABAAEAAQAAgACAAIAAgAEAAQABAAEAAQABAAEAAQABAAEAAQABAAEAAQABAAEAAQA
BAAEAAQABAAEAAQABAAEAAQABAAEAAYABgAGAAYABQAEAAMAAgACAAIAAgACAAIAAgAC
AAIABAAEAAQABAACAAIAAgACAAQABAAEAAQABAAEAAQABAAEAAQABAAEAAIAAgACAAIA
AgACAAIAAgACAAIAAgACAAIAAgACAAIAAgACAAIAAgACAAIAAgACAAIAAgACAAIAAAAA
AAAAAAABAAIAAwAEAAIAAgACAAIAAAAAAAAAAAACAAIAAgACAAIAAgACAAIAAgACAAIA
AgAAAAAAAAAAAAIAAgACAAIAAwAFAAUABAAEAAYABgAGAAkACQAJAAsADAALAAwAEAAS
ABMAEwAVABQAEwASABEAEAAQABEAFAAUABQAEwARAA8ADQANAAwADwAMAA0ADgALAAkA
CAAHAAYABQAEAAMAAwADAAIAAgACAAIAAwAEAAMAAgACAAIAAAAAAAAAAAABAAEAAAAA
AAAAAQABAAAAAAD+//7/AAABAAEAAQD/////AQABAAEAAAAAAAEAAwAEAAQABAAMABUA
GAAfACwAOQBGAFkAdQCPAKsAzwD1AAcB/ADdALQAhwBOABMA5f+7/4z/Y/9G/z7/RP9P
/1r/Z/9z/4D/jv+f/67/t//C/8z/1v/h/+j/7P/y//X/+v/8////AAABAAIAAwAEAAUA
BgAHAAoADQANAAwADAAMAAwADAANAA8ADQANAA8ADQAPAA8ADgAPAA8AEAAQABIAEwAT
ABEAEwATABMAFAASABIAEwAUABMAFAAUABQAEwATABQAFAAUABQAFQAVABcAFgAWABYA
FgAWABgAGQAZABkAGQAYABgAGQAaABoAGgAaABkAGQAbABsAGgAYABgAGAAYABcAFwAW
ABYAFgAWABQAFAATABEAEAAPAA4ADgANAAkACQAIAAUAAwACAAAA///+//z/+f/3//f/
9//0//T/9P/y/+//8P/v/+7/7//v/+//8P/x//L/8v/z//T/9f/3//n/+f/6//z//f/+
////AQADAAYABwAIAAoADAAMAAwADQAOAA0ADgAQABIAEwAUABQAEwATABMAEgASABMA
FAAUABYAFgAWABYAFgAWABcAFwAaABoAGQAYABgAGQAZABkAGgAaABoAGwAbABsAHQAf
AB4AHgAeAB0AHwAfACAAIAAiACIAIgAjACUAJAAkACQAIgAgACIAIgAkACQAJAAkACQA
JAAjACMAIwAkACUAJQAkACMAIQAgACAAIAAgACAAHwAfAB8AHwAfAB8AHwAfAB8AHgAd
AB0AHQAdAB0AHAAeAB4AHAAcABwAHAAdAB8AHwAeACAAIgAiACIAIwAjACMAJQAmACUA
JgAqACcAJwAmACcAJQAlACUAJQAjACIAIgAkACAAIAAfAB0AHwAdAB0AHAAbABYAFQAU
ABQAEwATABMAFQAVABUAFQATABMAEgASAA8ADgAOAA4ACwAKAAoACgALAAwADQAOAA8A
DwAOAA4ADAANAA0ADAAMAAoACgAMAA0ADQANAAsACQALAAsACwAMAAwADQAPABAAEgAW
ABwAJQAuADkARABTAGoAgwChAMkA7wANARkBDwHsAL8AkgBXABIA3/+z/4P/WP9D/0D/
RP9M/13/bP95/4n/mP+m/7X/wP/J/9L/4P/s//P/+P/8/wAAAwAEAAYACQAKAAsADAAN
AA4AEAAQABAAEgAVABUAFAAUABYAFgAWABcAFwAVABUAFwAXABkAGQAYABUAFQAWABYA
GAAZABkAFwAZABkAGQAaABwAHAAdAB4AHQAeAB4AHgAdAB0AHgAeAB4AHgAfAB8AHwAe
AB4AHgAeAB4AIAAhACMAIwAjACIAIgAjACQAJAAmACYAJQAlACYAJwAnACYAJgAmACYA
JQAlACQAJAAkACQAIgAiACEAIQAgAB8AHgAeAB0AGQAZABoAFwAVABQAEgARABAADgAM
AAsADAANAAoACgAKAAgACQAMAA0ADgANAA0ADQAOAA0ADgAOAA8AEgARABEAEwAWABgA
GAAYABgAGgAaABoAGgAcABwAHAAcABoAGgAaABoAHAAcABwAHAAeAB4AHgAeAB0AHAAb
ABoAGAAYABgAGAAYABgAGAAYABkAGgAbABwAHAAcABwAHAAcABwAHAAcAB4AHgAeAB4A
HwAgACEAIgAiACIAIgAiACQAJgAoACoAKgAsAC4AMAAwADIANgA4ADwAQgBGAEoATABQ
AFYAXABeAF4AZABqAG4AcgB2AIIAkACgALAAvgDMAN4A+gAeAUIBZgGIAagBygHwARAC
KAI4AjoCLAIQAugBtAF6AUABEAH0APAA7gDoAOIA1AC+AKIAiABsAFQARgA4ACgAGgAQ
AAgACgAMAA4AEAASABQAFAAUABQAFAATABIAEQAQAA4ADgAOAA4ADQAMAAsACgAJAAgA
BwAGAAMAAgABAAAA/v/+//7//v/7//r/+f/4//X/9P/z//L/8f/w/+//7v/r/+r/6f/o
/+T/4v/g/97/2//a/9n/2P/U/9L/0P/O/8r/yP/G/8T/wP++/7z/uv+1/7L/r/+s/6j/
pv+k/6L/nf+a/5f/lP+P/4z/if+G/4P/gv+B/4D/fv98/3r/eP93/3b/df90/3T/dP90
/3T/df92/3f/eP97/37/gf+E/4n/jP+P/5L/lv+a/57/ov+n/6z/sf+2/73/wv/H/8z/
0f/W/9v/4P/l/+j/6//u//T/+P/8/wAAAwAGAAkADAAPABIAFQAYABsAHAAdAB4AIQAi
ACMAJAAnACgAKQAqACwALAAsACwALgAuAC4ALgAuAC4ALgAuADAAMAAwADAAMgAyADIA
MgAyADIAMgAyADQANAA0ADQAMgAyADIAMgA0ADQANAA0ADQANAA0ADQAMgAyADIAMgAy
ADIAMgAyADMANAA1ADYANQA0ADMAMgA0ADQANAA0ADQANAA0ADQANAA0ADQANAA0ADQA
NAA0ADQANAA0ADQANAA0ADQANAA0ADQANAA0ADQANAA0ADQANAA0ADQANAA0ADQANAA0
ADUANgA3ADgANgA2ADYANgA0ADQANAA0ADYANgA2ADYANgA2ADYANgA4ADgAOAA4ADgA
OAA4ADgAOAA4ADgAOAA4ADgAOAA4ADgAOAA4ADgAOAA4ADgAOAA4ADgAOAA4ADoAOgA6
ADoAOgA6ADoAOgA6ADoAOgA6ADwAPAA8ADwAOgA6ADoAOgA6ADoAOgA6ADoAOgA6ADoA
PAA8ADwAPAA8ADwAPAA8ADwAPAA8ADwAOgA6ADoAOgA8ADwAPAA8ADwAPAA8ADwAPgA+
AD4APgA8ADwAPAA8AD4APgA+AD4APgA+AD4APgA+AD4APgA+AD8AQABBAEIAQABAAEAA
QABAAEAAQABAAEAAQABAAEAAPgA+AD4APgBBAEIAQwBEAEMAQgBBAEAAQgBCAEIAQgBF
AEYARwBIAEoASgBKAEoATABMAEwATABPAFAAUQBSAFIAUgBSAFIAUgBSAFIAUgBQAFAA
UABQAE4ATgBOAE4ATABMAEwATABLAEoASQBIAEYARgBGAEYARgBGAEYARgBGAEYARgBG
AEQARABEAEQAQwBCAEEAQABBAEIAQwBEAEIAQgBCAEIAQgBCAEIAQgBCAEIAQgBCAEQA
RABEAA==
         </WaveFormData>
      </LeadData>
      <LeadData>
         <LeadByteCountTotal>10000</LeadByteCountTotal>
         <LeadTimeOffset>0</LeadTimeOffset>
         <LeadSampleCountTotal>5000</LeadSampleCountTotal>
         <LeadAmplitudeUnitsPerBit>4.88</LeadAmplitudeUnitsPerBit>
         <LeadAmplitudeUnits>��V</LeadAmplitudeUnits>
         <LeadHighLimit>2147483647</LeadHighLimit>
         <LeadLowLimit>268435456</LeadLowLimit>
         <LeadID>V4</LeadID>
         <LeadOffsetFirstSample>0</LeadOffsetFirstSample>
         <FirstSampleBaseline>0</FirstSampleBaseline>
         <LeadSampleSize>2</LeadSampleSize>
         <LeadOff>FALSE</LeadOff>
         <BaselineSway>FALSE</BaselineSway>
         <ExcessiveACNoise>FALSE</ExcessiveACNoise>
         <MuscleNoise>FALSE</MuscleNoise>
         <LeadDataCRC32>3643119356</LeadDataCRC32>
         <WaveFormData>
8v/y//L/8v/w//D/8P/w//L/8v/y//L/8v/y//L/8v/y//L/8v/y//T/9P/0//T/9P/0
//T/9P/0//T/9P/0//b/9v/2//b/9v/2//b/9v/2//b/9v/2//b/9v/2//b/9v/2//b/
9v/2//b/9v/2//T/9P/0//T/8f/w/+//7v/u/+7/7v/u/+z/7P/s/+z/6//q/+n/6P/m
/+T/4v/g/97/3P/a/9j/2v/a/9r/2v/Y/9j/2P/Y/9j/2P/Y/9j/2f/a/9v/3P/f/+D/
4f/i/+T/5P/k/+T/5//o/+n/6v/s/+z/7P/s/+3/7v/v//D/8v/y//L/8v/w//D/8P/w
//D/8P/w//D/8v/y//L/8v/y//L/8v/y//P/9P/1//b/9v/2//b/9v/4//j/+P/4//r/
+v/6//r/+v/6//r/+v/9//7///8AAAAAAAAAAAAAAgACAAIAAgACAAIAAgACAAMABAAF
AAYACAAIAAgACAAGAAYABgAGAAMAAgABAAAAAgACAAIAAgAEAAQABAAEAAMAAgABAAAA
AAAAAAAAAAAAAAAAAAAAAAAAAAAAAAAA/v/+//7//v/+//7//v/+/wAAAAAAAAAA///+
//3//P/8//z//P/8//z//P/8//z//P/8//z//P/8//z//P/8//z//P/8//z//P/8//z/
/P/+//7//v/+//3//P/7//r//P/8//z//P/8//z//P/9/wAAAAD+//7/AAABAAMABwAH
AAcACAAFAAMABQAIAAgABwAGAAcABgAHAAYABwAIAAoADAAMAAwACQAIAAcABAAFAAUA
BAACAAMAAwACAAAA/v/+//z//P/6//n/+f/5//r/+v/6//v/+f/4//f/9P/0//T/9P/0
//T/9P/0//T/8//z//P/8//z//P/8v/v/+//7//w//H/8f/x//H/8v/y//L/8v/y//L/
8v/y//X/8//x//T/9/8AAA8AHQAsAEgAZwCFAKoA1wACARgBFgEBAeMAvgCIAEcAFADu
/8X/of+F/3H/af9w/3n/hv+Q/5j/nv+g/6X/rf+0/7r/xv/P/9j/2v/a/9z/4f/j/+X/
5//p/+v/6//r/+v/6//s/+3/7f/v/+//7//v//D/8f/y//L/8P/w//H/8f/0//T/9P/z
//P/8//z//P/8f/x//L/8v/y//P/8//z//b/9f/0//f/9//4//f/9v/0//X/9f/0//b/
9v/2//f/+f/4//j/+P/2//b/9//3//r/+//7//n/9//3//j/+P/6//r/+v/5//n/+f/5
//n/+f/5//j/+P/6//n/+P/2//f/9//3//j/9v/0//P/8v/x/+//7v/u/+7/7v/r/+r/
6f/p/+j/5v/j/+H/4f/h/+H/4f/h/+H/5f/k/+L/4v/i/+T/5P/k/+T/5v/m/+b/5v/p
/+r/6//s/+7/7v/u/+7/7//w//H/8v/y//L/8v/y//T/9P/0//T/8v/y//L/8v/y//L/
8v/y//D/8P/w//D/8v/y//L/8v/w//D/8P/w//L/8v/y//L/8v/y//L/8v/y//L/8v/y
//D/8P/2//r//P/8//7/AAAEAAYABgAKABAAFgAcACIAKAAwADQAOABAAEgASgBQAFYA
XgBkAGwAegCEAJAAngCqALoAzgDkAAQBKgFWAYABrAHaAQACHAIwAjwCNAIUAt4BlAFE
Af4AxgCSAG4AYgBiAF4AWABOAEIAOAAyACgAHgAUAAAA6P/a/9j/2P/Y/9j/2P/Y/9j/
2P/Y/9j/2P/W/9b/1v/W/9X/1P/T/9L/0P/Q/9D/0P/Q/9D/0P/Q/8//zv/N/8z/yv/K
/8r/yv/J/8j/x//G/8X/xP/D/8L/v/++/73/vP+6/7j/tv+0/7L/sP+u/6z/qv+o/6b/
pP+g/57/nP+a/5f/lP+R/47/i/+I/4X/gv9+/3z/ev94/3T/cv9w/27/bf9s/2v/av9m
/2T/Yv9g/13/XP9b/1r/WP9Y/1j/WP9Y/1j/WP9Y/1j/WP9Y/1j/XP9e/1//Xv9h/2P/
ZP9m/2v/bv9x/3X/dv93/3z/gv+G/4r/jv+U/5n/nP+d/6D/o/+o/63/sP+2/7j/vP/A
/8P/xf/I/8r/zv/R/9X/2P/Z/9z/3//g/+P/5P/k/+X/6P/p/+n/6f/r/+r/6v/q/+n/
6v/r/+z/7v/u/+7/7v/w/+//7//v//H/8v/z//P/8//x//H/8v/1//X/9f/1//b/9v/2
//b/9v/2//b/9v/3//f/+f/6//v/BAARACEANABSAHMAlQC+AOkADAEeARgB/QDZAK4A
cgAvAPz/1v+v/4v/d/9z/3n/iP+V/6T/rv+0/7j/uv+9/8X/0P/a/97/4//o/+r/7v/w
/+//8f/z//X/9//2//X/9P/z//X/9v/3//f/9//3//f/9//4//n/+v/6//j/+P/5//n/
/P/8//z/+//9//3//f/9//z/+//7//r//P/9//3//f////3/+//9//7/AAAAAAAAAAAB
AAEAAAABAAIAAwAFAAQAAgABAAAAAgACAAMAAwAGAAcABwAFAAUABQAGAAYABAAEAAQA
AwAFAAUABQAFAAQAAwABAAAAAwADAAMAAgAAAP///v/+//z/+v/5//j/+f/3//b/9v/2
//b/8//y//P/8//y//D/8f/z//f/+//8//3//v////7//v/9//z//v/+/wAAAgACAAIA
AgACAAAA/v8AAAIAAAD/////AgABAAAAAAAAAP7//v8AAAEAAQABAAIAAwABAAAAAAAB
AAEAAgADAAMAAwAEAAUABgAGAAYABwAHAAUABQAFAAUAAwADAAQABAAHAAcABwAHAAYA
BgAGAAYABQAFAAUABgAHAAcABwAHAAUABwAIAAgABgAFAAUABAACAAIAAgADAAMAAwAD
AAUABQADAAUABQAFAAQABAAEAAMABAAEAAQAAwACAAIAAQADAAMAAgACAAMAAwADAAMA
AAAAAAAAAAABAAEA/////wAAAAABAAIAAAABAAEAAQADAAMAAwACAP////////////8A
AAAAAAABAAEAAQABAAMAAwADAAQABAAEAAMAAwACAAEAAAD//wEAAAACAAIAAgACAAQA
BgAHAAYABgAHAAcACAALAAwADQAPAA8ADQAPABIAEQAQAA8AEAARABIAEQASAA8AEAAR
ABAAEAAOAA4ADgAKAAkACQAIAAcABwAIAAgABAAEAAQAAgAAAAAA/////wAAAQABAAEA
AAD+//3//P/8//z//P/8//7//v/+//7//f/7//r/+f/6//z//v////3/+//7//z/////
//////8CAAIAAgACAP///v/9//z/AQADAAUACAANABoAKQA3AEgAZgCHAKUAygD1ABIB
HgEWAfsA2wC2AH4APwAQAOr/x/+n/5H/g/+H/5D/mf+g/6r/tP+6/77/v/+7/77/zP/Y
/+H/6P/s//D/8v/z//f/+f/7//3///////////8EAAYACAAJAAgABwAGAAUACAAJAAoA
CgAIAAgACQAJAAoACgAKAAkACgALAAwADQAOAA8AEQASABIAEQAPAA0ADwAPAA8AEwAR
ABIAEQAQABIAEwATABIAEwAUABUAFwAVABQAFAAUABYAFgAXABcAFwAXABYAEwAWABcA
GQAaABkAGAAXABUAFQAVABUAFQATABMAEgASABIAEQAQAA4ADAALAAoACgAKAAgABwAG
AAMAAQAAAAAA/v/+//v/+v/5//n/+P/2//P/8f/x//H/8f/x//H/8f/x//L/8v/y//T/
9P/2//j/+f/6//v//P/+//7/AgAGAAgABwAHAAoACAAIAAkACgALAAwADwARABAADwAP
AA8AEQAQABAAEQARABIAEwATABAAEAAQABAAEQASABQAFQAXABcAFwAXABcAFwAYABgA
GgAbABwAHQAcABwAHAAcAB4AHwAgACIAIwAjACMAIwAlACcAKAAoACkAKQAqACoAKgAq
ACoAKwApACkAKQArACcAJQAnACcAKQAoACgAKAApACoAKgAqACgAJgAlACMAJQAlACQA
JAAlACUAJQAlACQAJAAkACQAIwAjACEAIQAfAB4AHgAeAB8AIQAiACMAIgAhACAAHgAd
AB0AHQAdABsAHAAcABwAHQAdAB0AHQAdAB0AHQAeAB4AHgAdAB0AHQAdAB0AHQAdAB0A
HQAdABsAHAAdAB0AHAAcAB0AHQAeABoAHAAcABwAHAAcAB8AIAAgAB4AIAAhACEAIgAj
ACQAJQAnACUAIwAlACgAJgAmACYAKAAqACoAKAAoACYAKAAqACoAKgAoACgAKAAkACMA
IwAiAB4AHQAdABwAGwAcAB0AHAAcABwAGwAbABkAGQAYABcAFQAUABQAFAASABIAEgAS
ABIAEgASABIAEgARABEAEQAQABAAEAAPAA4ADQAOABAAEQARABEAEQASABIAEgASABAA
EAAQABAAEwATABUAGAAbACQAMwBBAFAAZgCHAKkAzAD3ABwBMgEsARMB8QDOAJoAVwAk
AAAA2f+3/5//j/+J/47/m/+q/7T/tv+8/8T/zf/R/9b/3P/m//P/+P/6/wAAAgADAAUA
BwAJAAsADQANAA0ADQANAA4ADwAPABEAEQARABEAEgATABQAFAAUABQAFQAVABYAFgAW
ABUAEwATABMAEwAVABUAFgAWABgAGQAZABkAGwAZABcAGQAYABoAGgAaABgAGQAZABgA
GgAaABoAGwAdABwAHAAcABwAHAAdAB0AHAAdAB0AGwAbABsAHAAcABwAHAAcABsAHQAd
AB0AHQAdAB0AHAAcABwAGwAaABgAFwAXABcAGAAYABYAFQAUABMAEQAQABAADgAOAAsA
CgALAAsACgAIAAcABQAFAAUAAwADAAMAAwADAAQABAAEAAQABAAGAAgACAAIAAgACAAK
AAoADgASABAADwAPABIAEgASABMAFAASABIAFAAVABUAFQAWABcAFwAWABYAFwAVABQA
FwAWABQAFAAUABQAFAAUABMAEAAQABEAEQASABQAFAAUABUAEwARABMAFgAWABYAFgAY
ABYAFgAUABQAFAAWABgAGAAaABgAGAAYABgAGQAbABwAGwAbABwAHAAcABwAHAAaABsA
HAAcAB0AHwAfAB4AHQAdABwAHAAcABwAHAAcABwAHgAeAB4AHgAiACMAJQAnACkAKgAr
ACsALgAvADIANgA+AEUATABTAFsAYgBpAHAAeACAAIgAkACrALEAuwDIANUA5ADvAPkA
CAEWASUBNwFOAWUBfgGYAbIByQHdAfIB/gEDAgYC/AHdAaUBUwH9AMMAoAB5AFIARABG
AD4ANgAvACkAIAAaABQADQACAP7//v/+//v/+//7//v/+//6//n/+P/3//f/9v/1//P/
9f/1//X/9f/z//P/8//y//H/8P/w/+//7v/u/+7/7f/s/+v/6v/p/+n/6f/q/+r/6f/p
/+j/5//l/+P/4f/j/+H/4P/d/9r/2P/X/9X/0v/Q/87/zP/L/8f/wv++/7r/tf+y/7D/
rf+n/6P/nv+X/5P/j/+M/4j/hf+C/3//e/92/3P/cP9t/2r/Z/9j/2D/X/9d/1v/WP9W
/1X/VP9U/1X/VP9U/1T/Vf9V/1b/WP9a/1z/W/9c/2D/Y/9l/2b/af9t/3P/ef9+/4H/
hP+H/43/kv+W/5r/nv+i/6j/rv+y/7T/tv+4/7z/wP/I/9D/0//V/9j/3v/i/+T/5//q
/+z/7v/y//X/9v/3//n/+//9//7/AAADAAUABgAHAAcACQAKAAsADAAMAAwADQANAA8A
DwAPAA8AEAARABMAFAAVABUAFQAVABQAFAAUABQAFQAVABUAFgAXABcAFwAXABkAGwAc
ABwAGwAbABwAHAAaABoAGgAbABsAGwAbAB0AGgAXABgAFwAZABgAGAAYABsAHAAcABwA
HQAcABwAGwAZABkAGAAYABkAGQAZABkAGAAYABgAGAAbABsAGQAZABkAGAAYABgAGgAb
ABsAGwAbABsAGwAaABkAGQAZABkAGQAaABoAGgAbABsAGwAbABsAGwAbABwAGgAaABkA
GQAZABkAGQAZABkAGQAZABkAFwAYABkAGQAaABoAGwAbABoAGgAaABoAGQAYABgAFwAX
ABgAGAAYABgAGAAYABoAHAAaABkAGQAaABoAGQAZABkAGQAZABYAFwAXABgAGgAYABYA
FQAVABcAGAAXABgAFwAYABgAGgAaABoAGgAaABoAGgAaABkAGAAXABYAGAAYABgAGAAa
ABoAGgAaABkAGAAXABYAGQAaABsAHAAbABoAGQAYABoAGgAaABoAHAAcABwAHAAZABgA
FwAWABgAGAAYABgAGgAaABoAGgAcABwAHAAcABsAGgAZABgAGAAYABgAGAAWABYAFgAW
ABcAGAAZABoAGQAYABcAFgAZABoAGwAcABsAGgAZABgAGgAaABoAGgAZABgAFwAWABQA
FAAUABQAFwAYABkAGgAaABoAGgAaABkAGAAXABYAFgAWABYAFgAWABYAFgAWABcAGAAZ
ABoAGQAYABcAFgAYABgAGAAYABgAGAAYABgAGAAYABgAGAAaABoAGgAaABoAGgAaABoA
GAAYABkAGgAaABgAGAAZABkAGgAdAB4AHwAhAB8AHQAfACIAIgAiACIAJAAkACQAIgAi
ACIAJAAoACgAKAAmACYAJgAkACMAJQAkACIAIQAhACAAHgAeAB0AGgAZABgAFwAXABcA
FwAWABUAFQAUABYAFgAUABQAEwASABEAEAAOAA4ADgANAA8ADwAPABAADwAPAA0ACwAN
AA4ADwAPAA8ADwAQABAAEAAQABAAEAAOAA4ADQALAA8AFAAXABwAKQA1AEQAWgB1AJMA
sADXAAIBIgEsAR0BAwHiALYAeQA+ABYA9f/N/63/l/+N/5L/nf+m/6z/sv+4/7z/v//F
/8z/0P/W/+P/6v/u//L/+P/5//v//f///wEABQAFAAUABQAGAAYABgAFAAYABwAIAAkA
CAAJAAoACgAKAAoACwALAAwADAAMAAsACwALAAsACwANAA0ADgAOAA4ADwAPAA8ADwAN
AAsADQAMAA4ADgAOABAAEQARABAAEAAQABAAEQARABAAEAAQABAAEAARABEAEAARABEA
DwARABEAEgASABAAEAAQAA8AEQARABEAEQARABEAEAAQAA4ADQAMAAoABwAHAAcACAAI
AAYABQAEAAMAAQAAAAAA///+//r/+P/5//n/+P/2//P/8f/x//H/8f/x//H/8f/u/+7/
7f/s/+v/6v/r/+z/7P/s/+z/7P/t/+7/8//4//j/9//3//r/+//8//7/AAACAAIABAAF
AAcABwAIAAkABgAEAAMAAwAFAAYABwAHAAYABgAGAAYABAAEAAUABQAHAAcABwAHAAgA
CQALAAwACwALAAsACwAMAAwADAAMAA8ADwAPABAAEQARABEAEQAPABEAEgASABMAEwAU
ABQAEgASABIAEwAVABUAFQAXABcAFQAXABcAFQAUABQAFAATABQAFAAUABUAFAAUABMA
EwATABIAEgATABMAEwATABIAEgASABIAEQARAA8ADwARABAAEAAQAA4ADwAPAA8ADwAP
AA8ADgANAA0ADQANAA0ADgAOAA4ADgANAAwACwALAAsACwAMAA4ADgANAA0ADQALAAkA
CgAMAAwADAAMAA8AEAAQAA4ADgAPAA8AEAARABIAEwAVABUAEwAVABgAFwAWABUAFgAY
ABgAFgAWABQAFgAYABgAFgAUABQAFAASABEAEQAQAAwACwALAAoACAAIAAgABgAIAAgA
BwAHAAcABwAGAAUABQAEAAQABAAAAAAAAAAAAAAAAAAAAAAAAAD////////9//7/////
/////f/9//7//f/9//3//f8AAAAAAAAAAAIAAgACAAIA/////wEABAAJABIAHQArADwA
UABvAJEAtADbAP4AFAESAfsA2QC2AIQAQQAQAO7/x/+j/4v/e/93/3z/h/+W/6D/pv+u
/7L/t/+9/8b/0P/Y/+H/6v/u//D/8P/v//H/8//1//f/+//7//v/+////wAAAQABAP//
////////AAABAAIAAgAEAAQABQAFAAQABAAEAAMAAwADAAMAAwADAAMABAAEAAYABwAH
AAcABQADAAEAAwAFAAgACQAKAAoACwALAAoACAAIAAgACQAJAAgACAAIAAgACAAJAAkA
CgALAAsACQAJAAkACgAKAAwADAAMAAsACwALAAsACwANAA0ADAAMAA4ADQAMAAoACAAH
AAYABgAIAAYABQAEAAQAAwADAAQABAAEAAEAAAD+//3/+//4//f/9f/1//X/9f/1//X/
9f/z//T/9P/0//b/9P/0//r//v/9//z/+//6//z//P/8//z//v/+//7//v8BAAIAAwAE
AAQABAAEAAQABAAEAAQABAAEAAQABAAEAAIAAgACAAIAAAAAAAAAAAAAAAAAAAAAAP7/
/v/+//7/AAAAAAAAAAAAAAAAAAAAAAAAAAAAAAAAAQACAAMABAACAAAABgAMAAwADAAO
ABAAFAAYABgAGgAiACgALgA2AD4AQgBGAEwAUgBYAF4AZgBqAHAAeACCAI4AmACmALQA
wgDSAOYAAAEgAUwBfAGqAdYB/AEaAjICRgJGAiwC/AHAAXABHAHcAK4AhgB0AHQAdAB0
AG4AYABUAEwAQgAyACgAIgAWAAYA9P/m/+D/4v/j/+T/5f/m/+T/5P/k/+T/5P/k/+T/
5P/j/+L/4f/g/+L/4v/i/+L/4P/g/+D/4P/i/+L/4v/i/+L/4v/i/+L/4f/g/9//3v/d
/9z/2//a/9j/2P/Y/9j/1v/U/9L/0P/O/8z/yv/I/8X/wv+//7z/uf+2/7P/sP+t/6r/
p/+k/6D/nP+Y/5T/kP+M/4j/hP+A/37/fP96/3T/cP9s/2j/ZP9i/2D/Xv9b/1r/Wf9Y
/1f/Vv9V/1T/Vv9W/1b/Vv9X/1j/Wf9a/1v/XP9d/17/YP9i/2T/Zv9r/3D/df96/4D/
hP+I/4z/kP+U/5j/nP+i/6b/qv+u/7T/uP+8/8D/xf/I/8v/zv/S/9T/1v/Y/9v/3v/h
/+T/6f/s/+//8v/z//T/9f/2//j/+P/4//j/+f/6//v//P/9//7///8AAAAAAAAAAAAA
AQACAAMABAAEAAQABAAEAAQABAAEAAQAAgACAAIAAgAEAAQABAAEAAUABgAHAAgABwAG
AAUABAAGAAYABgAGAAYABgAGAAYABgAGAAYABgAEAAQABAAEAAQABAAEAAQAAgACAAIA
AgAEAAQABAAEAAIAAgACAAIABAAEAAQABAADAAIAAQAAAAIAAgACAAIAAAAAAAAAAAAB
AAIAAwAEAAQABAAEAAQAAgACAAIAAgAEAAQABAAEAAIAAgACAAIAAQAAAP///v///wAA
AQACAAAAAAAAAAAAAgACAAIAAgACAAIAAgACAAIAAgACAAIAAgACAAIAAgACAAIAAgAC
AAQABAAEAAQAAgACAAIAAgACAAIAAgACAAIAAgACAAIAAgACAAIAAgAAAAAAAAAAAAIA
AgACAAIAAgACAAIAAgACAAIAAgACAAIAAgACAAIAAAAAAAAAAAACAAIAAgACAAIAAgAC
AAIAAgACAAIAAgACAAIAAgACAAIAAgACAAIAAwAEAAUABgAEAAQABAAEAAIAAgACAAIA
BAAEAAQABAACAAIAAgACAAIAAgACAAIAAgACAAIAAgACAAIAAgACAAIAAgACAAIAAgAC
AAIAAgAEAAQABAAEAAIAAgACAAIAAgACAAIAAgACAAIAAgACAAIAAgACAAIAAgACAAIA
AgAAAAAAAAAAAAIAAgACAAIAAwAEAAQAAgAEAAUABQAGAAkACgALAA0ADQALAA0AEAAQ
ABAAEAASABAAEAAOAA4AEAASABQAFAAWABQAFAAUABIAEQARABAAEAAPAA8ADgAMAAwA
DAAKAAoACgAJAAkABwAHAAYABQAHAAYABgAGAAIAAgACAAIAAAAAAAAAAAAAAP//////
/wEAAgADAAMAAQD/////AAD//////////wIAAgACAAIAAAAAAAAAAAADAAEAAQAGAAsA
DgAXACcAOgBMAGcAhwCmAMcA7gAQARwBDwHxAM4ApABpADAACgDr/8P/o/+R/4X/iP+T
/5z/pP+q/7D/sv+3/7//xP/I/9D/2//i/+b/6v/u/+//8//1//f/+f/7//v/+//7//3/
/v//////AAABAAIAAwADAAMAAwACAAQABAAFAAUABAAEAAQAAwADAAMAAwADAAQABQAH
AAgACQAJAAgABwAJAAcABQAHAAgACgAKAAoACAAJAAkACAAIAAgACAAJAAsACgAKAAoA
DAAMAA0ADQAMAA0ADQALAAsACwAMAAwADAAMAAwACwALAAsACwALAAsACwAKAAoACAAH
AAYABAAFAAUABQAGAAQAAgABAAAA///9//z//P/6//r/9//2//P/8//y//D/7//t/+3/
7f/r/+v/6//r/+j/6P/n/+b/5P/k/+b/6P/q/+r/6v/q/+z/7P/w//T/9P/z//P/9v/3
//j/+v/8//7//v8AAAEAAgADAAUABwAHAAYABgAHAAcACAAJAAkACgAKAAoACgAMAAwA
DQANAAwACwAKAAkACgALAA0ADgAPAA8ADwAPABIAEgASABIAEQARABEAEgAVABUAFQAV
ABMAFQAWABYAFQAVABYAFgAYABgAGAAZABsAGwAbAB0AHQAbAB0AHQAbABoAGgAaABwA
HgAfACAAHgAcABsAGQAXABcAFgAWABcAFwAXABcAGAAYABgAGAAZABkAFwAXABcAFgAW
ABYAFAAVABUAFQAVABgAGAAYABgAGAAYABgAFwAUABcAGQAaABwAHAAcABwAHQAcABsA
HgAiAB8AHgAdAB4AHwAgAB8AIAAfACAAIQAgAB4AHAAcABwAGgAZABkAGAAVABMAEgAQ
AA8AEAARABAAEAAQAA8ADwAPAA8ADgANAAwACgAJAAgABgAGAAYABgAGAAYABgAGAAgA
BwAHAAcABwAIAAkACQAHAAUABQAGAAUABQAFAAUABgAGAAYABgAGAAYABgAGAAcACwAL
AA4AFwAkADMAQwBYAHQAkwC1AOAABwEcARwBCAHpAMUAmgBaACEA+v/Y/7P/mf+L/4f/
if+M/5f/ov+u/7j/uv+8/8P/y//Q/9j/4v/p/+7/8P/y//T/+f/7//3///8BAAUABQAF
AAUABQAGAAcABwAHAAcABwAHAAoACwAMAAwACgAKAAsACwAMAAwADAALAA0ADQANAA0A
DQANAA4ADgAOAA8ADwAPABEADwANAA8AEAASABIAEgASABMAEwASABQAFAAUABUAEwAS
ABIAEgAUABQAFQAVABYAFwAXABUAFQAVABYAFgAXABgAGQAZABcAFwAXABcAGgAbABsA
HAAbABkAFwAUABUAFwAZABwAGwAYABYAFAAWABUAFQAWABQAFAARABAADQANAAwACgAI
AAcACAAJAAkACQAJAAkACwAMAAwADAAKAAoADAAOAA4ADgAOAA4AEAAOAAwAEAAUABIA
EgASABIAFAAUABQAFAAUABQAFAAUABYAFgAWABYAFAAUABQAFAAWABYAFgAWABMAEgAR
ABAAEgASABIAEgASABIAEgASABAAEAAQABAAEgASABIAEgAUABQAFAAUABQAFAAUABQA
FQAWABcAGAAbABwAHQAeAB4AHAAeACIAJgAqAC4ALgAsACwAMAA2ADwARABMAFAAVgBc
AGIAZgBoAGoAbgB2AH4AhACKAJQAogC0AMAAzADaAOgAAgEiAUgBcgGcAcgB9AEgAkIC
WAJkAmICSgIcAtgBiAE4AfYAvgCSAHgAdgB6AH4AegBwAGgAYABUAEYAQAA4ACoAHAAS
AAYAAgAEAAUABgAHAAgACAAIAAgACAAGAAYABgAGAAYABgAGAAYABQAEAAMAAgAAAAAA
AAAAAP///v/9//z/+f/4//f/9v/y//D/7v/s/+n/6P/n/+b/5P/i/+D/3v/d/9z/2//a
/9f/1P/R/87/yv/I/8b/xP/C/8D/vv+8/7j/tv+0/7L/r/+s/6n/pv+j/6D/nf+a/5f/
lP+R/47/if+G/4P/gP98/3r/eP92/3P/cv9x/3D/bv9u/27/bv9u/27/bv9u/3D/cP9w
/3D/c/90/3X/dv95/3z/f/+C/4f/iv+N/5D/lP+Y/5z/oP+m/6r/rv+y/7f/vP/B/8b/
zf/S/9f/3P/f/+L/5f/o/+3/8P/z//b/+f/8////AgAGAAgACgAMAA8AEAARABIAFQAW
ABcAGAAZABoAGwAcAB4AHgAeAB4AIAAgACAAIAAeAB4AHgAeAB8AIAAhACIAJAAkACQA
JAAiACIAIgAiACUAJgAnACgAJgAmACYAJgAmACYAJgAmACgAKAAoACgAJgAmACYAJgAm
ACYAJgAmACcAKAApACoAKQAoACcAJgAnACgAKQAqACgAKAAoACgAKgAqACoAKgAoACgA
KAAoACgAKAAoACgAKgAqACoAKgApACgAJwAmACgAKAAoACgAKgAqACoAKgAoACgAKAAo
ACkAKgArACwAKgAqACoAKgAoACgAKAAoACkAKgArACwAKgAqACoAKgAsACwALAAsACoA
KgAqACoAKgAqACoAKgAqACoAKgAqACwALAAsACwALAAsACwALAAsACwALAAsAC4ALgAu
AC4ALAAsACwALAAsACwALAAsAC4ALgAuAC4ALgAuAC4ALgAuAC4ALgAuAC4ALgAuAC4A
LgAuAC4ALgAuAC4ALgAuAC4ALgAuAC4ALgAuAC4ALgAwADAAMAAwAC4ALgAuAC4AMAAw
ADAAMAAwADAAMAAwADAAMAAwADAAMgAyADIAMgAwADAAMAAwADIAMgAyADIAMgAyADIA
MgAyADIAMgAyADIAMgAyADIAMAAwADAAMAAxADIAMwA0ADIAMgAyADIANAA0ADQANAA3
ADgAOQA6ADwAPAA8ADwAPgA+AD4APgBAAEAAQABAAEAAQABAAEAAQgBCAEIAQgBCAEIA
QgBCAEIAQgBCAEIAQgBCAEIAQgBAAD4APAA6ADoAOgA6ADoAOAA4ADgAOAA4ADgAOAA4
ADcANgA1ADQAMwAyADEAMAAxADIAMwA0ADIAMgAyADIAMgAyADIAMgAyADIAMgAyADQA
NAA0AA==
         </WaveFormData>
      </LeadData>
      <LeadData>
         <LeadByteCountTotal>10000</LeadByteCountTotal>
         <LeadTimeOffset>0</LeadTimeOffset>
         <LeadSampleCountTotal>5000</LeadSampleCountTotal>
         <LeadAmplitudeUnitsPerBit>4.88</LeadAmplitudeUnitsPerBit>
         <LeadAmplitudeUnits>��V</LeadAmplitudeUnits>
         <LeadHighLimit>2147483647</LeadHighLimit>
         <LeadLowLimit>268435456</LeadLowLimit>
         <LeadID>V5</LeadID>
         <LeadOffsetFirstSample>0</LeadOffsetFirstSample>
         <FirstSampleBaseline>0</FirstSampleBaseline>
         <LeadSampleSize>2</LeadSampleSize>
         <LeadOff>FALSE</LeadOff>
         <BaselineSway>FALSE</BaselineSway>
         <ExcessiveACNoise>FALSE</ExcessiveACNoise>
         <MuscleNoise>FALSE</MuscleNoise>
         <LeadDataCRC32>912190022</LeadDataCRC32>
         <WaveFormData>
AAAAAAAAAAAAAAAAAAAAAAIAAgACAAIABAAEAAQABAAEAAQABAAEAAYABgAGAAYABwAI
AAkACgAIAAgACAAIAAkACgALAAwACgAKAAoACgAMAAwADAAMAAwADAAMAAwADQAOAA8A
EAAQABAAEAAQABIAEgASABIADwAOAA0ADAANAA4ADwAQABIAEgASABIAEAAQABAAEAAP
AA4ADQAMAAkACAAHAAYACAAIAAgACAAKAAoACgAKAAwADAAMAAwADAAMAAwADAANAA4A
DwAQABAAEAAQABAAEQASABMAFAAWABYAFgAWABgAGAAYABgAGgAaABoAGgAYABgAGAAY
ABoAGgAaABoAGwAcAB0AHgAeAB4AHgAeACEAIgAjACQAJAAkACQAJAAlACYAJwAoACgA
KAAoACgAKQAqACsALAAuADAAMgA0ADQANAA0ADQANgA2ADYANgA2ADYANgA2ADkAOgA7
ADwAPAA8ADwAPAA8ADwAPAA8ADoAOgA6ADoAOgA6ADoAOgA8ADwAPAA8ADoAOgA6ADoA
OgA6ADoAOgA4ADgAOAA4ADoAOgA6ADoAOAA4ADgAOAA6ADoAOgA6ADoAOgA6ADoAOgA6
ADoAOgA6ADoAOgA6ADoAOgA6ADoAPAA8ADwAPAA6ADoAOgA6ADoAOgA6ADoAPAA8ADwA
PAA9AD4APwBAAD8APgA9ADwAPgA+AD4APgBAAEAAQABBAEMAQQBAAEAAQwBEAEYASgBI
AEgASABIAEYARgBKAEoARwBHAEcASQBKAEoASwBNAE8AUABQAE8ATgBOAE0ATABJAEkA
RwBHAEYARgBHAEcARABCAEEAQABAAEEAQQBAAEEAQQBBAEEAPgA9ADwAOQA6ADoAOgA7
ADsAOgA6ADsAOwA7ADsAOwA7ADoAOAA3ADkAOQA6ADwAOwA6ADkAOAA5ADkAOQA5ADsA
OgA6ADwAOgA2ADcAOgA+AEsAVwBkAHwAmQC1ANYA/gAiATUBOQEtARsBAgHYAKEAdQBY
ADYAGQADAO7/5v/p//D/+P///wQABQAHAAcADAAPABIAGwAjACYAKAAoACoALQAsAC4A
MQAyADUANgA2ADcANwA2ADUANAA1ADYANgA1ADUANgA2ADYANgA2ADcANwA5ADkAOQA4
ADgAOAA4ADgAOAA5ADkAOQA5ADkAOAA4ADkAOgA5ADoAOgA8ADwAOQA5ADoAOgA5ADsA
OwA6ADoAPQA8AD0APwA9AD0APAA8AD4APwA/AD4APAA8AD0APgBAAEAAQAA+AEAAQABA
AD4AQABBAEEAPwA/AEAAQQBBAEMAQwBAAEAAPwA/AD8APgA8ADwAPAA8AD0AOwA7ADoA
OgA6ADgANwA1ADMAMgAzADEAMQAxADEAMgAwAC8ALwAwAC4ALgAuAC4ALgAuAC4ALgAu
AC4ALgAuAC4ALgAuAC4ALgAuAC4ALgAsACwALAAsACwALAAsACwAKgAqACoAKgAoACgA
KAAoACgAKAAoACgAJgAmACYAJgAkACQAJAAkACQAJAAkACQAJAAkACQAJAAiACIAIgAi
ACQAJAAoACwAKgAuADAAMAAyADQANAA2ADwAQABIAE4AVABaAF4AYgBqAHAAdAB2AH4A
hgCMAJQAngCoALAAvgDGANQA5AD0AA4BMAFUAXgBngHGAeQB+gEGAggC/AHeAawBcAEq
Ae4AvACMAGQAVABSAEwASABCADoANgA0AC4AKgAkABgACgAAAAAAAAD+//7//v/+//7/
/P/8//z//P/6//r/+v/6//j/+P/4//j/9v/2//b/9v/0//T/9P/0//P/8v/x//D/7v/u
/+7/7v/r/+r/6f/o/+f/5v/l/+T/4f/g/9//3v/b/9r/2f/Y/9b/1P/S/9D/zv/M/8r/
yP/E/8L/wP++/7r/uP+2/7T/sP+u/6z/qv+m/6T/ov+g/57/nP+a/5j/lf+U/5P/kv+Q
/47/jP+K/4n/iP+H/4b/hP+E/4T/hP+G/4b/hv+G/4b/hv+G/4b/iP+L/4r/iv+M/47/
jv+P/5T/lv+Y/5r/m/+c/53/ov+m/6f/qf+r/7H/s/+0/7b/uv+7/73/vv/B/8P/xv/I
/8v/y//M/8v/z//Q/9L/1f/Y/9j/1//X/9j/2P/Z/9n/2f/Z/9r/2//b/9n/2f/Z/9j/
2P/Z/9r/2f/Z/9j/2P/Z/9n/2f/Z/9v/3P/c/9v/2f/Z/9n/2v/c/9z/3P/c/9r/2//b
/9v/2//b/9r/2v/a/9r/2v/b/9r/4P/r//n/CgAiAD8AXQCCAKYAxADVANUAxwCvAJAA
YgAnAPn/2v+6/53/jf+G/4j/k/+c/6b/q/+s/63/rf+t/7L/u//A/8H/w//G/8j/zP/O
/83/zP/O/9H/0v/R/9L/0v/T/9L/0v/S/9L/1f/W/9b/1f/X/9j/2P/Y/9b/1v/X/9f/
1//X/9f/1v/X/9j/2f/a/9j/2f/Z/9n/2f/Z/9j/2P/a/9r/2P/Y/9j/2v/a/9f/1//Y
/9j/1//a/9v/2//c/9r/2P/Y/9n/2v/b/9v/3P/f/9//3v/c/97/3v/f/+D/4P/g/+D/
3v/f/+D/4f/g/+L/4//j/+H/4v/k/+b/5//m/+X/4f/g/9//3//f/97/4P/g/+D/4P/h
/9//3//e/97/3v/c/9v/3P/d/9//4//l/+X/5f/l/+L/4v/j/+P/4//j/+T/5P/l/+f/
5//n/+f/5v/m/+b/5P/l/+X/5v/m/+b/5v/n/+f/5v/l/+X/5v/n/+j/6f/p/+n/6f/n
/+j/6v/s/+3/7v/v/+//8P/y//L/8v/y//T/8v/y//L/8P/w//H/8v/2//b/9P/z//X/
9P/0//T/9f/1//X/9v/4//j/+P/4//b/+P/6//r/+f/5//n/+f/1//X/+f/7//v/+//8
//z//P/8//z//P/+/////////wAAAAAAAAAAAAD////////+//7//v/+//7//v/+//7/
AAAAAAAAAAAAAAEAAQABAAIAAgADAAQABAAFAAUABAAGAAcABwAFAAEAAQADAAMAAwAD
AAMABAAGAAcABwAHAAgACQALAAwADQANAA0ACwAJAAkACQAJAAwADgAOAA4ADgAOABEA
FQAVABYAFgAYABgAGQAaABoAGgAaABwAHAAcACAAIgAhACEAIQAlACUAJAAkACMAIwAk
ACQAIwAjACQAJAAkACMAIwAhACMAIgAiACMAIQAgAB4AHQAcABwAHQAdAB4AHQAdAB0A
HQAbABsAGwAXABYAFgAWABoAGwAbABwAHAAbABoAGQAZABoAGgAZABsAGwAbABwAHgAe
AB4AHgAeAB8AHwAfAB0AHQAcABwAIAAgACAAIQAkACwAOQBHAFgAdACTAK8A0gD2ABIB
IQEdAQsB8wDWAKYAbwBJACoACgDx/93/0P/Q/9n/4v/q/+3/8v/3//n/+//2//f//v8H
AA0AFgAaABoAHAAdAB4AIAAjACQAJwAoACgAKQAtAC4ALwAwAC4ALgAtACsALAAuAC8A
MAAyADIAMwAzADEAMQAxADAAMQAyADMANAA1ADcAOAA5ADgANwA1ADQANgA2ADQANAA0
ADYANgAzADYAOAA5ADkAOgA7ADsAPAA+ADwAPAA9AD8APwA+AD4APgA9ADsAOAA7ADwA
PgBAAEAAQABAAD4APgA+AD4APAA+AD8APwA9ADsAPAA9AD0AOwA7ADgAOAA5ADkAOQA4
ADcANgA1ADQAMwAxADEAMAAwADAALgAtACwAKwArAC0ALQAtAC0ALQAsACwALQAtAC4A
LwAxADIAMwA1ADUANQA2ADYANwA4ADoAOwA7ADwAOgA6ADoAOwA+AD4APgA/AD0APQA9
AD0APwA/AD8APQA9AD4APwA/AEEAQQBAAEAAQwBEAEUARgBHAEYARwBIAEgASABJAEoA
TgBOAEwASwBMAEwATQBOAFAAUQBSAFQAVABUAFQAVABUAFYAWABYAFkAWQBZAFkAVwBX
AFsAXQBbAFsAXABcAFkAWABXAFYAWABZAFkAWQBYAFgAWABYAFgAVwBXAFcAVgBWAFYA
VgBWAFYAVgBWAFgAWABYAFgAVgBXAFcAVwBVAFQAVABUAFYAVwBXAFYAVABVAFUAUwBP
AE8AUQBRAFEAUQBRAFIAUgBTAFMAUwBRAFEAUgBSAFMAUwBTAFEAUQBRAFEAUQBQAFAA
UABQAE4AUABQAFAAUABPAE8AUQBRAE0AUABQAFAAUABQAFMAVQBTAFIAUgBUAFQAVQBY
AFgAWABYAFYAVgBWAFoAWgBZAFkAWQBdAF0AXABcAFsAWwBcAFwAWwBbAFwAXABaAFkA
WQBXAFQAUgBRAFEAUwBSAFAATwBMAEwATQBNAEwASwBLAEsASQBHAEcARwBDAEIAQgBC
AEMAQwBCAEIAQwBDAEMAQwBBAEIAQgBBAEEAQQBBAEIAQgBCAEIAQgBAAEEAQQBBAD8A
PwA+AD4AQABAAD4AQQBCAEYAUQBdAGoAgACfAL0A2gD+ACABMwEzASUBDwH2AMwAlQBp
AEwALgAPAPv/7P/i/+P/7P/4/////v8BAAcACwAKAAsAEAAXACEAJAAmACoAKgArACoA
LAAvADAALwAwADAAMQAyADIAMgAyADMANAA0ADMAMwA0ADQANAA0ADQANQA1ADcANwA3
ADYANAA0ADQANAA0ADUANQA1ADcANwA2ADYANgA2ADQANAAyADQANAAxADEAMgAyADEA
MwAzADIAMgAyADAAMAAxADEAMQAwADAAMQAxADAALgAuAC4ALwAwADIAMgAyADAAMgAy
ADIAMAAwADEAMQAvADEAMgAzADMAMQAxAC4ALgAvAC8ALwAuACwALAAsACwAKwApACkA
KAAoACgAJgAlACIAIQAhACMAIQAhACEAIQAeAB4AHwAfAB8AHwAgACAAIAAhACAAHwAf
AB4AHgAeABwAHQAdAB4AHAAcABwAHQAdABwAGwAbABkAGQAZABkAFwAXABcAFQAWABYA
GAAYABYAFgAWABYAFAAVABIAEAAQABIAEgATABUAFAATABIAEAAQABAAFAAUABMAEwAT
ABMAEwASABIAEwATABQAFAATABMAFAAUABYAFQAVABMAFQAUABQAFQATABIAEAAPABAA
EAARABEAEAAPAA8ADwAPAA0ADQANAAsACgAKAAoADQANAAwADAAPABEAEwAVABcAGAAY
ABcAGQAbAB0AIAAoAC4ANAA6AEIASQBPAFUAXQBjAGgAbgCEAIgAkACdAKoAtAC/AMcA
0gDgAO0A/wASASYBPAFPAWMBdQGFAZQBmgGZAZUBiAFqATcB8wCuAH4AYQA+ABwAEQAW
ABMACwAHAAQA/f/4//P/7f/m/+T/5P/k/+H/4P/g/+H/4P/e/97/3f/d/9v/2v/Z/9j/
2f/a/9r/2f/X/9j/2P/Y/9f/1v/W/9X/1P/T/9L/0P/P/87/zf/M/8r/y//L/8v/yv/J
/8f/xv/G/8b/xP/E/8D/wP++/7n/tf+0/7L/r/+v/6//rv+u/6v/pv+j/6H/nv+b/5f/
lP+Q/43/if+E/4H/fv98/3r/df9y/2//av9o/2b/ZP9g/1//X/9e/1v/WP9Y/1j/V/9X
/1f/VP9U/1j/Wf9a/1r/Xf9e/1//YP9h/2H/Y/9k/2f/av9r/23/cP9z/3f/ff+B/4P/
hf+H/4n/jP+Q/5P/lv+Z/53/oP+k/6f/qP+p/63/sP+0/7j/vP+//8H/xP/G/8j/yv/N
/9D/0v/U/9f/2v/b/9z/3f/f/+H/4//j/+X/5v/n/+f/6f/r/+z/7v/u/+7/7v/u/+//
7v/v//D/8f/y//T/9v/2//b/9P/z//X/9P/0//T/9//3//f/+P/4//j/+P/4//r//P/+
//7////////////9//3/AQADAAEAAQACAAIAAAAAAAAAAAAAAAEAAQABAAIAAgACAAIA
BQAFAAYABwAGAAYABgAGAAYABgAGAAYABgAGAAYABgAIAAkACQAJAAsACgAKAAoACwAN
AA4ADgAOAA8ADwANAAsACwANAA0ADQANAA0ADgAOAA8ADwAPABEAEQASABIAEQARABEA
DwAQABEAEgATABQAFAAUABQAEgAUABQAFAAWABUAFQAXABcAFwAWABYAFAAVABUAFQAX
ABcAGAAYABsAGwAbABwAGgAaABoAGgAcABwAGgAaABoAGwAbABsAGwAbABsAHAAcABsA
GwAbABwAHgAfAB8AHwAfAB4AHwAgACEAIgAiACIAIgAiACEAIAAfAB4AIAAgACAAIAAh
ACIAIwAkACIAIgAiACIAIwAkACUAJgAkACQAJAAkACYAJgAmACYAKAAoACgAKAAnACYA
JQAkACUAJgAnACgAKAAoACgAKAAqACoAKgAqACoAKgAqACoAKgAqACoAKgAqACoAKgAq
ACwALAAsACwAKgAqACoAKgArACwALQAuAC0ALAArACoALAAsACwALAAqACoAKgAqACoA
KgAqACoALAAsACwALAAsACwALAAsACwALAAsACwALAAsACwALAAsACwALAAsAC4ALgAu
AC4ALAAsACwALAAuAC4ALgAuADAAMAAwADAAMAAwADAAMAAyADIAMgAyADIAMgAyADIA
MgAyADMANQAzADIAMgA0ADQANQA4ADgAOgA6ADoAOgA4ADwAPAA7ADsAOwA9AD0APAA8
AD0APQA/AEAAQABBAEIAQgBCAEEAQgBBAEIAQgA/AD8APgA8ADoAOQA4ADgANwA3ADYA
NQA1ADUANQAzADUANQAzADIAMQAwADAALwAsACwALQAtACsAKwArACwALAArACsAKwAr
ACwALgAuADAAMAAwADEAMQAxADEAMQAwADAAMAAuAC4AMwAyADQAPQBJAFYAagCHAKEA
vADiAAoBJwExAScBFwECAd4AqQB1AFIANgAVAPv/5v/c/93/5v/u//H/8v/5//v/+//+
/wEAAgAFAA8AFgAYABwAHgAfACIAJAAnACgAKwAsACwALQAtACwAKwAqAC0ALgAuAC0A
LQAuAC4ALgAsACwALQAtAC0ALQAtACwALAAsACwALAAsAC0ALQAtAC0ALQAsACwALgAu
ACwALAAsAC4ALgArACwALgAvAC8AMQAxADAAMAAwAC4ALgAvADEAMQAwADAAMQAxADAA
LgAwADAAMQAyADAAMAAwAC4AMAAwADAALgAwADEAMQAvAC0ALgAvAC8ALgAtACkAKAAr
ACsAKwAqACkAKAAnACYAIwAhACEAIAAiACIAIAAfABwAGwAbAB0AHAAbABoAGQAXABYA
FgAVABMAEwAUABQAFQAXABcAFwAaABoAGwAcABwAHQAdAB4AIAAgACAAIQAjACIAIQAh
ACMAIwAjACMAIAAfAB4AGwAcABwAHAAbABsAGwAaABoAGgAaABoAGgAcABoAGgAaABwA
HAAdAB4AHwAeABsAGQAaABoAGwAcAB8AHwAfACAAIAAgACAAIAAeACAAIgAiACMAIwAj
ACMAIAAfACIAIwAhACEAIgAiACAAIAAgACAAIAAhACEAIQAgACAAIAAgACAAHwAfAB8A
HAAcABwAHAAcABwAHAAcABoAGgAaABoAGAAZABkAGQAXABYAFgAWABUAFQAUABIAEgAT
ABMAEQAPAA8AEQARAA8ADwAPABAADwAPAA4ADQAMAAsACwAKAAsACwALAAkACQAHAAcA
BgAEAAQABAAEAAcACQAHAAYABgAIAAgACQALAAoACQAIAAgACAAIAAwACwAJAAgABwAH
AAcABgAGAAcABwAIAAgABgAFAAUABAACAAEAAQD///7//P/7//v/+f/4//b/9f/0//T/
9f/1//P/8f/w/+//7//t/+3/7f/p/+j/6P/o/+f/5//m/+b/5//n/+f/5//l/+b/5v/l
/+T/4//i/+L/4v/i/+L/4v/i/+P/4//j/+P/4//i/+L/5P/i/+D/4f/k/+j/7//7/woA
HgA3AFcAeACaALYAywDPAMEAqwCSAGoAMQAHAOr/yv+t/5n/iv+E/4X/jP+W/53/oP+j
/6X/pf+o/6//tv+7/7//xP/G/8r/yv/L/8r/zP/P/9D/0f/S/9L/0//W/9b/1v/W/9X/
1v/W/9X/1f/W/9b/1v/Y/9j/2f/Z/9n/2f/Z/9j/2P/Y/9j/2P/W/9f/1//X/9n/2f/Y
/9j/2P/Y/9b/1v/W/9j/2P/V/9f/2P/Y/9f/1//X/9b/1v/Y/9b/1v/X/9n/2f/Y/9j/
2f/Z/9j/1v/Y/9j/2f/a/9z/3P/c/9r/2//c/93/3P/e/9//3//d/93/3v/f/9//3//f
/9z/3P/d/93/3f/c/9z/3P/c/9z/2//Z/9n/2P/Y/9j/1v/V/9L/0f/R/9P/0f/R/9H/
0f/Q/9D/0f/R/9H/z//O/9T/1v/U/9T/1P/U/9T/1P/U/9T/1P/U/9T/1P/V/9b/1//Y
/9j/2P/Y/9j/2P/Y/9j/2P/Y/9j/2P/Y/9j/2P/Y/9j/1v/W/9b/1v/Y/9j/2P/Y/9f/
1v/V/9T/1f/W/9f/2P/Y/9j/2P/Y/9r/2v/a/9r/2//c/93/3v/g/+D/5P/o/+j/6v/s
/+7/8P/0//j/+v/+/wYADgAWABwAHgAiACoAMAA0ADwAQgBKAFIAWABgAGwAdgCAAIoA
mACmALgAzgDsABABOgFkAYoBqgHAAdAB3AHaAcABlAFeARoB0gCWAGgAPgAoACQAJAAm
ACAAFgAMAAoABgD+//z/+v/0/+r/4P/Y/9T/1P/W/9b/1v/W/9b/1v/W/9b/2P/Y/9j/
2P/W/9b/1v/W/9j/2P/Y/9j/1v/W/9b/1v/X/9j/2f/a/9z/3P/c/9z/2v/a/9r/2v/Z
/9j/1//W/9b/1v/W/9b/1P/U/9T/1P/Q/87/zP/K/8f/xv/F/8T/wP++/7z/uv+4/7b/
tP+y/63/qv+n/6T/n/+c/5n/lv+U/5L/kP+O/4r/iP+G/4T/g/+C/4H/gP9+/37/fv9+
/37/fv9+/37/f/+A/4H/gv+F/4b/h/+I/4v/jP+N/47/kv+U/5b/mP+d/6D/o/+m/6r/
rv+y/7b/uf+8/7//wv/G/8r/zv/S/9X/2P/b/97/4v/k/+b/6P/s/+7/8P/y//X/9v/3
//j/+v/8//7/AAABAAIAAwAEAAYABgAGAAYACAAIAAgACAAKAAoACgAKAAwADAAMAAwA
DQAOAA8AEAAQABAAEAAQABIAEgASABIAFAAUABQAFAAUABQAFAAUABcAGAAZABoAGQAY
ABcAFgAYABgAGAAYABgAGAAYABgAGQAaABsAHAAcABwAHAAcABoAGgAaABoAHAAcABwA
HAAcABwAHAAcABwAHAAcABwAHAAcABwAHAAeAB4AHgAeAB4AHgAeAB4AHgAeAB4AHgAg
ACAAIAAgAB4AHgAeAB4AHgAeAB4AHgAeAB4AHgAeAB4AHgAeAB4AHAAcABwAHAAdAB4A
HwAgACAAIAAgACAAIAAgACAAIAAgACAAIAAgACAAIAAgACAAIgAiACIAIgAgACAAIAAg
ACIAIgAiACIAIgAiACIAIgAiACIAIgAiACIAIgAiACIAIgAiACIAIgAgACAAIAAgACIA
IgAiACIAIgAiACIAIgAiACIAIgAiACQAJAAkACQAIwAiACEAIAAgACAAIAAgACIAIgAi
ACIAIgAiACIAIgAhACAAHwAeACAAIAAgACAAIgAiACIAIgAgACAAIAAgACAAIAAgACAA
IgAiACIAIgAiACIAIgAiACAAIAAgACAAIgAiACIAIgAiACIAIgAiACIAIgAiACIAIgAi
ACIAIgAkACQAJAAkACIAIgAiACIAIgAiACIAIgAiACIAIgAiACAAIAAgACAAIAAgACAA
IAAeAB4AHgAeACAAIAAgACAAIQAjACEAIAAiACQAJAAlACgAKAAoACgAKAAoACgALAAu
AC0ALQAtAC4ALQArACoALQAtAC4ALgAvAC8AMAAwADAALwAvAC0ALQAsACwALQArACoA
KAAnACYAJgAnACcAJAAjACMAIwAlACMAIwAjAB8AHgAeAB4AHQAdABwAHAAdAB0AHQAd
AB8AIAAgAB8AHQAdAB0AHgAeAB4AHgAeAB4AHwAfAB8AHwAfAB4AHgAgAB4AHAAfACIA
IgAnADcASABYAHMAjwCuAMwA7gANARsBEwH/AOYAxACRAF0APgAkAAUA6//Y/87/z//U
/9z/4f/k/+X/5//p/+7/7//y//f///8EAAgACgAMAA0AEAASABUAFgAXABgAGAAZABoA
GgAaABoAGwAcABwAGwAZABoAGgAaABwAHAAdAB0AGwAbABsAGgAaABoAGgAaABoAGwAb
ABsAGwAbABoAGgAaABoAGAAYABgAGgAaABcAFwAYABgAFwAXABcAFgAWABYAFAAUABUA
FwAXABYAFgAXABcAFgAUABIAEgATABQAFAAUABQAEgASABIAEgAQABAAEQARAA8ADQAO
AA8ADwAPAA8ADAAMAA0ADQANAAwACQAIAAcABgAHAAUABQAEAAMAAgD///3/+v/5//n/
+//6//n/+P/3//X/9P/0//P/8v/x//H/8P/v//H/8f/x//L/8v/z//T/9P/1//X/9v/2
//b/9v/3//n/+P/3//f/+P/5//r/+//7//v/+//5//r/+v/6//n/+f/5//j/+P/6//r/
+v/6//j/9v/2//b/+P/4//n/+v/8//z/+v/5//r/+v/7//z/+//7//v//P/6//r/+v/6
//j/+v/8//z/+//7//v/+//5//n//f////3//f/+//7//v/+//7//v/8//3//f/9//7/
/v/+//7//P/7//v/+//4//j/+P/4//r/+v/6//r/+v/6//r/+v/4//n/+f/5//n/+P/4
//j/9v/3//f/9v/0//b/+P/4//j/+P/3//n/9//2//f/+v/7//3////+//3//P/9//7/
//8EAAMAAQAAAP//AwADAAIAAgADAAMABAAEAAEAAQACAAIAAgABAAEA//////7//v//
/////v/8//v/+v/6//v/+//8//v/+//7//n/9//3//f/9//2//b/9v/5//n/+P/4//v/
+//7//v/+//8//z/+//7//v/+//8//v/+v/5//j/+P/5//n/+f/5//n/+P/4//r/+v/8
//3/AgAMABkAJwA8AFYAcwCTALoA3gDyAPEA4wDPALcAlgBgAC0ADQDy/9T/vf+v/6r/
qP+r/7T/vP/D/8r/zf/N/9H/1v/Z/97/5//t//D/8P/w//L/8//0//b/+f/6//3//v/+
////AAAAAAAAAAABAAIAAgABAAIABAAFAAYABAAEAAUABQAHAAcABwAGAAgACAAIAAgA
CAAJAAkACQALAAsACgAKAAwADAAKAAoACwAOAA8ADQANAA4ADgANAA8ADwAOAA4ADwAO
AA8AEQARABEAEAAQABIAEwATABIAEgASABMAFAAVABYAFwAWABcAGAAZABgAHAAdAB0A
GwAbABwAHQAdAB4AHwAdAB4AIQAhACEAIAAhACIAIwAkACMAIQAhACAAHgAeABwAGwAa
ABkAGQAbAB0AHQAdAB0AHAAcAB0AHQAbABsAHAAcABsAHQAdAB0AHgAeAB0AIAAgAB4A
HgAeAB4AHgAeAB4AHgAeAB4AHgAeACAAIAAgACAAIAAgACAAIAAiACIAIgAiACEAIAAf
AB4AHgAeAB4AHgAgACAAIAAgACAAIAAgACAAHgAeAB4AHgAhACIAIwAkACQAJAAkACQA
JgAmACYAJgApACoAKwAsAC4ALgAyADQANAA4ADwAPAA8ADwAQABEAEwAVABaAGAAZgBs
AHIAeAB4AHoAgACIAI4AlgCcAKYAsAC+AMoA1ADgAOwAAgEeAUABZgGMAbIB2gEAAhoC
JgIuAigCEALmAawBZgEgAeQAsACCAGYAXgBgAGIAXgBYAFQAUABIAEIAQAA+ADYAMAAq
ACIAIAAgACMAJAAlACYAJgAmACYAJgAmACYAJgAmACYAJgAmACYAJAAkACQAJAAkACQA
JAAkACEAIAAfAB4AHQAcABsAGgAXABYAFQAUABEAEAAPAA4ACwAKAAkACAAFAAQAAwAC
AP7//P/6//j/9v/0//L/8P/u/+z/6v/o/+T/4v/g/97/2v/Y/9b/1P/R/87/y//I/8b/
xP/C/8D/vf+8/7v/uv+3/7b/tf+0/7L/sv+y/7L/sv+y/7L/sv+z/7T/tf+2/7n/uv+7
/7z/v//A/8H/wv/G/8j/yv/M/9D/1P/Y/9z/3//i/+X/6P/r/+7/8f/0//r//v8CAAYA
CgAOABIAFgAYABoAHAAeACEAJAAnACoALQAuAC8AMAAzADQANQA2ADcAOAA5ADoAOwA8
AD0APgBAAEAAQABAAEAAQABAAEAAQQBCAEMARABCAEIAQgBCAEQARABEAEQARQBGAEcA
SABGAEYARgBGAEkASgBLAEwASgBKAEoASgBMAEwATABMAEwATABMAEwATABMAEwATABM
AEwATABMAE0ATgBPAFAATgBOAE4ATgBOAE4ATgBOAE4ATgBOAE4ATgBOAE4ATgBOAE4A
TgBOAE4ATgBOAE4ATgBOAE4ATgBMAEwATABMAEwATABMAEwATgBOAE4ATgBOAE4ATgBO
AE4ATgBOAE4ATABMAEwATABMAEwATABMAEwATABMAEwATABMAEwATABOAE4ATgBOAEwA
TABMAEwATABMAEwATABMAEwATABMAEwATABMAEwATgBOAE4ATgBMAEwATABMAE4ATgBO
AE4ATABMAEwATABMAEwATABMAE4ATgBOAE4ATgBOAE4ATgBOAE4ATgBOAE4ATgBOAE4A
TgBOAE4ATgBOAE4ATgBOAE4ATgBOAE4ATABMAEwATABOAE4ATgBOAE4ATgBOAE4AUABQ
AFAAUABOAE4ATgBOAFAAUABQAFAATgBOAE4ATgBMAEwATABMAE4ATgBOAE4ATgBOAE4A
TgBOAE4ATgBOAFAAUABQAFAATwBOAE0ATABNAE4ATwBQAE8ATgBNAEwATgBOAE4ATgBP
AFAAUQBSAFIAUgBSAFIAVABUAFQAVABWAFYAVgBWAFYAVgBWAFYAVgBWAFYAVgBYAFgA
WABYAFgAWABYAFgAVgBWAFYAVgBTAFIAUQBQAFAAUABQAFAATwBOAE0ATABKAEoASgBK
AEcARgBFAEQAQwBCAEEAQABBAEIAQwBEAEIAQgBCAEIAQgBCAEIAQgBCAEIAQgBCAEIA
QgBCAA==
         </WaveFormData>
      </LeadData>
      <LeadData>
         <LeadByteCountTotal>10000</LeadByteCountTotal>
         <LeadTimeOffset>0</LeadTimeOffset>
         <LeadSampleCountTotal>5000</LeadSampleCountTotal>
         <LeadAmplitudeUnitsPerBit>4.88</LeadAmplitudeUnitsPerBit>
         <LeadAmplitudeUnits>��V</LeadAmplitudeUnits>
         <LeadHighLimit>2147483647</LeadHighLimit>
         <LeadLowLimit>268435456</LeadLowLimit>
         <LeadID>V6</LeadID>
         <LeadOffsetFirstSample>0</LeadOffsetFirstSample>
         <FirstSampleBaseline>0</FirstSampleBaseline>
         <LeadSampleSize>2</LeadSampleSize>
         <LeadOff>FALSE</LeadOff>
         <BaselineSway>FALSE</BaselineSway>
         <ExcessiveACNoise>FALSE</ExcessiveACNoise>
         <MuscleNoise>FALSE</MuscleNoise>
         <LeadDataCRC32>2023357880</LeadDataCRC32>
         <WaveFormData>
6P/o/+j/6P/q/+r/6v/q/+r/6v/q/+r/6v/q/+r/6v/q/+r/6v/q/+v/7P/t/+7/8P/w
//D/8P/v/+7/7f/s/+7/7v/u/+7/8P/w//D/8P/y//L/8v/y//L/8v/y//L/9P/0//T/
9P/0//T/9P/0//T/9P/0//T/9P/0//T/9P/2//b/9v/2//j/+P/4//j/9v/2//b/9v/0
//T/9P/0//H/8P/v/+7/7//w//H/8v/0//T/9P/0//L/8v/y//L/8f/w/+//7v/u/+7/
7v/u//D/8P/w//D/7v/u/+7/7v/u/+7/7v/u//D/8P/w//D/8P/w//D/8P/u/+7/7v/u
/+z/7P/s/+z/7v/u/+7/7v/u/+7/7v/u/+//8P/x//L/8P/w//D/8P/y//L/8v/y//T/
9P/0//T/9v/2//b/9v/4//j/+P/4//j/+P/4//j/+P/4//j/+P/4//j/+P/4//n/+v/7
//z/+v/6//r/+v/6//r/+v/6//j/+P/4//j/+v/6//r/+v/4//j/+P/4//b/9v/2//b/
9v/2//b/9v/1//T/8//y//L/8v/y//L/8v/y//L/8v/y//L/8v/y//D/8P/w//D/8P/w
//D/8P/w//D/8P/w//D/8P/w//D/8P/w//D/8P/w//D/8P/w/+7/7v/u/+7/7v/u/+7/
7v/v//D/8f/y/+//7v/t/+z/7v/u/+7/7v/w//D/8P/w//H/8f/x//L/9P/1//f/+v/4
//j/+f/5//X/9f/3//f/9//3//f/9//4//n/+//9/////////wAAAAD///z/+//7//r/
+v/6//b/9v/3//f/9f/0//P/8v/y//L/8v/x//D/7//v/+7/6//r/+v/6v/q/+n/6f/p
/+n/6f/p/+r/6v/p/+j/5//n/+j/6P/n/+f/5//n/+j/6P/n/+b/5f/m/+f/6P/p/+n/
6f/q/+z/6P/k/+L/5P/n/+//9v/+/xEAKQBCAF0AfQCdALMAuQC4ALQAqACNAGoATAAy
ABQA+//m/9L/xv/E/8T/yf/O/9D/z//O/83/z//P/8//1v/b/93/3v/c/93/4f/h/+P/
5P/m/+f/5//n/+f/5//n/+f/5//m/+b/5v/m/+j/6P/o/+n/6f/p/+n/6f/s/+3/7f/t
/+v/6//r/+r/6v/r/+v/6f/p/+v/6//r/+3/7v/u/+//7f/u/+//7//v/+//7//v//H/
8f/y//T/9v/0//T/9f/0//T/9P/0//P/8//z//L/8v/y//T/9v/3//f/9//3//j/+f/5
//n/+f/5//n/+f/5//v//P/8//z//P/8//3//f/9//3//f/9//3//P/8//7//v/8//z/
/v/9//z//P/6//n/+f/5//n/+f/5//n/+f/5//f/9//4//b/9v/2//b/9P/0//T/9P/2
//b/9v/2//X/9P/z//L/8v/y//L/8v/y//L/8v/y//L/8v/y//L/8P/w//D/8P/w//D/
8P/w//D/8P/w//D/8v/y//L/8v/w//D/8P/w//D/8P/w//D/7v/u/+7/7v/u/+7/7v/u
//D/8P/2//j/+P/4//r//P/+/wAAAAACAAgADAASABgAHgAkACgALAAyADgAPABAAEYA
TABSAFoAZABsAHQAfgCGAJAAnACqAL4A2gD4ABIBMAFQAWYBdAF+AXwBbgFSASwB+gDE
AJIAZgBAACAAEgAMAAgABAD+//j/9v/2//T/8v/y/+z/4v/e/+D/4P/g/97/3v/e/97/
3v/e/97/3v/c/9z/3P/c/9z/3P/c/9z/3P/c/9z/3P/a/9r/2v/a/9r/2v/a/9r/2v/a
/9r/2v/Z/9j/1//W/9T/1P/U/9T/0v/S/9L/0v/P/87/zf/M/8n/yP/H/8b/xf/E/8P/
wv/A/77/vP+6/7f/tv+1/7T/s/+y/7H/sP+t/6z/q/+q/6j/qP+o/6j/qP+o/6j/qP+m
/6b/pv+m/6T/pP+k/6T/p/+o/6n/qv+r/6z/rf+u/6//sP+x/7L/tf+3/7j/uf+8/73/
vf++/8L/xP/G/8n/yf/H/8f/yf/L/83/z//R/9L/0//U/9b/1//Z/9n/2f/d/9//4P/f
/+D/4f/h/+L/5P/k/+b/6f/s/+v/6//r/+v/7P/t/+7/7v/u/+7/7//w/+//7//v//H/
8v/y//P/9f/1//X/9f/2//b/9f/0//T/9f/3//j/9//3//f/9//4//n/+f/5//n/+f/5
//n/+f/5//n/+v/6//z//P/6//r/+/8BAAoAGgAvAEcAYgCBAKMAvQDPANcA1ADIALYA
lwBsAEoALgASAPf/6P/g/9z/4v/m/+v/7P/s/+3/6v/n/+n/7//z//L/8//z//L/9P/3
//X/8//1//b/+P/5//n/+f/5//n/+f/5//n/+v/6//r/+v/6//r/+v/7//n/+f/5//n/
+v/7//v/+//8//3//v/+//7///////3//v////7//f/+//7//f/9////AAABAAEA////
////////////AAACAAIAAAAAAAEABAAEAAQABAAFAAUABQAEAAQABAAGAAgABgAFAAQA
AwAEAAUABQAFAAQAAwACAAEAAQADAAQABAADAAIAAQABAAEAAQABAAEAAQABAAAAAAAA
AAAA/v/+//7//f/8//z//P/9////AQABAAEAAQABAP3/+//9//3/+f/5//j/+P/6//r/
+f/4//b/9v/2//b/+P/3//f/9//1//X/9v/2//T/8//z//T/9P/y//L/8v/x//H/8f/z
//b/9//4//j/9v/1//X/9f/1//X/9f/3//X/9f/2//b/9f/1//X/9f/3//j/+P/4//n/
+f/5//n/+f/4//f/9v/3//j/+P/4//b/9//4//j/9v/2//f/9//0//T/9P/1//f/9//3
//f/9P/0//X/9f/1//T/8//z//X/9f/2//b/9P/0//P/8//0//P/8v/y//P/9P/0//T/
9f/2//f/+P/2//X/9f/1//X/9v/3//j/9//3//b/9f/1//f/9//1//P/8//0//T/9P/0
//T/9P/3//f/9//3//f/9//3//f/9//4//j/9v/0//T/8//z//T/9P/2//b/9v/2//f/
+f/6//v/+v/7//v//P/8//z//P/9/////f/9/////f/9//3//f///wEAAwAGAAQABQAE
AAMAAgADAAMAAQABAAEAAAAAAAIAAAAAAAEA///9//z/+//4//j/+P/4//n/+P/3//f/
9P/z//P/8//w//D/7//v//D/8f/y//P/9P/0//P/8v/v/+//8P/w//H/8f/x//H/8//1
//b/9//3//f/9//3//b/9f/0//T/9v/0//L/8P/w//X//f8GABQALQBFAF4AfQChALkA
yQDNAMgAvgCsAIsAZABEACgADADz/97/0P/Q/9T/1v/Z/9z/3P/b/9r/2f/X/9X/2//g
/+P/6f/s/+z/7f/p/+n/6//s/+7/8P/x//L/8//0//X/9v/3//f/9v/1//T/9v/2//b/
9//5//n/+f/5//f/9//2//X/9//5//v//P/+///////9//7////+//3/AAAAAP/////9
//7//////wAAAQACAAMABQAFAAYACAAIAAYABgAHAAYABgAGAAYABgAFAAQAAgAEAAQA
BgAIAAkACQAJAAkACAAJAAkACQAJAAkACQAJAAkACwAMAAwACgAKAAoACwALAAsACwAL
AAoACQAHAAYACAAIAAYABgAGAAUABAAEAAAA////////AQABAAEAAQABAP//AQABAAEA
AQAAAAAAAQACAAIAAgAEAAQABAAEAAQAAwADAAMAAQABAAIAAgADAAMABAAGAAYABAAE
AAQAAQABAAEAAwADAAMAAwACAAMAAwAEAAUABAAFAAYACQAJAAkACgAKAAkACQAJAAkA
CgAMAA0ADgAPAA8ADwAPABIAEgASABIAFQAWABYAFgAWABcAGAAYABoAGgAbABsAGgAa
ABoAGwAdAB0AHQAdABwAHAAdAB0AHQAcABsAGwAbABsAHAAcABwAHAAbABsAGgAZABgA
GAAZABoAGgAaABoAGgAaABoAGgAZABkAGQAYABgAGAAYABgAGQAZABkAFwAZABkAFwAV
ABUAFgAWABQAFAAUABQAFwAXABcAFwAXABcAFwAXABUAFgAWABQAFgAWABUAFQAWABYA
FwAXABUAFgAWABcAFwAXABcAFwAXABIAFAAWABYAFgAWABgAGQAZABkAGAAZABkAGgAe
AB4AHgAfAB0AGwAbAB0AHwAfAB8AHwAhACEAIQAiACEAIwAjACMAJAAlACUAIwAhACEA
IAAgAB4AHAAcAB0AHwAdABwAGwAYABgAGAAYABkAGAAXABcAFAATABMAEwASABIAEQAR
ABEAEQARABEAEAAQAA8ADgAPAA8AEAAQAA0ADQANAA0AEAARABEAEQARABEAEQARAA8A
DwAPABAAEgASABAAEgAQAA8AGQAiACwAPQBXAHIAiQCpAMcA2wDfANoA1ADIAK8AiABo
AE4ANAAbAAYA9v/s/+j/7P/z//j/9P/1//r/+//5//f/9//+/wMABQAGAAoACQAJAAkA
CwAMAA4ADQANAA0ADQAPAA8ADwAPABIAEgASABIAFAAUABQAFQATABMAEwATABQAFQAV
ABUAEwATABMAEgAUABUAFQATABUAFwAXABcAGgAaABkAGQAZABoAGwAbABsAGwAbABsA
GwAbABwAHgAgAB4AHgAfAB4AHgAeAB4AHwAfAB8AHgAcABwAHgAgACMAIwAjACMAJAAl
ACUAJQAlACUAJQAlACUAJwAoACgAKAAoACgAKQAnACcAJwAnACcAJwAmACYAKAAoACYA
JgAmACUAJAAkACQAIwAjACMAIwAjACMAIwAhAB8AIQAhAB8AHwAeAB4AIAAgAB8AHgAe
AB4AHgAeAB4AHQAdAB0AGwAbABwAHAAcABsAGwAcABwAGgAaABoAGQAZABkAGwAZABkA
GwAcABsAGgAZABgAFgAXABcAFwAWABcAFwAYABgAGAAYABkAGQAXABcAGQAbABsAGwAb
ABkAGQAZABoAGwAdAB0AHQAgACEAIQAfACEAIQAgACAAIgAgACAAIQAjACEAIAAfAB8A
IAAhACIAIwAiACEAIQAiACEAIQAhACIAIgAhACEAIwAjACMAIwAmACgAKQAqACsALQAw
ADIANAA3ADoAPQBFAEsAUABVAFwAYQBmAGsAcgB3AHwAggCSAJYAngCoALIAvQDDAMoA
1ADfAOsA+AAJARkBJwE3AUMBUAFaAWABYQFaAVIBRAEoAf8AygCWAHQAYABGACsAJAAq
ACkAJAAjACEAHQAbABgAFQAPAA4ADgAPAA8ADAANAA0ADgANAAsACQAHAAUABQAFAAUA
CAAIAAgACAAGAAYABgAHAAUABQAFAAUABQAFAAQAAwABAAEAAQAAAAAAAQABAP////8B
AAEAAQAAAAAA//////z/+v/4//X/9P/z//L/8f/w/+//7//w/+z/6P/m/+X/4v/g/97/
3P/Z/9f/1f/S/8//zv/P/9D/zP/J/8b/w//A/7//vf+7/7n/uf+5/7n/tv+3/7f/tv+2
/7b/tv+3/7j/uf+6/7v/vP+9/73/vv/A/8L/wv/E/8j/yf/K/8z/zf/P/9L/1f/Y/9n/
2v/b/9z/3f/i/+X/5f/n/+j/6v/t/+7/7v/u//D/8v/0//b/+f/5//r/+//8//3///8A
AAEAAQACAAQABQAEAAUABgAGAAcACAALAAkACQAJAAgACwALAAwADQAMAA0ADgARABEA
EQASABIAEgATABQAFQAVABYAFgAWABQAEwASABEAEgASABIAEgATABQAFAAUABUAFwAZ
ABoAGAAYABkAGQAWABYAFgAXABUAFQAVABUAFAAUABUAFQATABIAEQARABIAEwAVABYA
GAAYABcAFwAUABMAEgASABMAFAAUABQAFAAUABQAFAAUABMAEwATABQAFAAUABQAFAAV
ABUAFQARABMAEwARABEAEQASABIAFAAUABQAFAAVABUAFQAVABMAEwATABMAEwAUABQA
EgASABIAEQARABIAEgATABMAEQASABIAEwAVABUAFQAVABUAFAAUABMAEgASABEADwAP
ABAAEAAQABIAEgASABUAFQAUABMAEQARABEAEAAPAA8ADwAQABAAEAAQAA8ADwARABEA
EQAQAA8ADwAPAA8AEgAVABYAFgAWABYAFgAUABQAFAAUABIAEgASABIAEgASABIAEgAU
ABQAFAAUABQAFAAUABQAFgAWABYAFgAVABQAEwASABIAEgASABIAFAAUABQAFAASABIA
EgASABMAFAAVABYAFAAUABQAFAAUABQAFAAUABQAFAAUABQAEgASABIAEgASABIAEgAS
ABQAFAAUABQAEgASABIAEgASABIAEgASABAAEAAQABAAEgASABIAEgAQABAAEAAQABAA
EAAQABAAEgASABIAEgASABIAEgASABAAEAAQABAAEAAQABAAEAAQABAAEAAQABIAEgAS
ABIAEAAQABAAEAAQABAAEAAQABIAEgASABIAEAAQABAAEAASABIAEgASABIAEgASABIA
EAAQABAAEQARABEAEgATABMAFAAWABYAFgAXABcAFQAVABcAFwAXABcAFwAXABcAFwAY
ABkAGwAbABsAHAAdAB8AHQAdAB0AHgAeAB4AHAAaABsAGwAZABgAFwAWABYAFAAUABMA
EgARABEAEAAPAA8ADwAOAA4ADAALAAoACQALAAsADAAMAAsACgAJAAkACAAIAAcABwAJ
AAkACgALAA0ADQANAA0ACwALAAsACwAJAAoACgAIAAgADAAKAAcACwAUAB4ALwBFAFwA
cwCTALcA1QDfAN4A3ADSALsAlgBwAFIAOgAhAAYA8P/k/+D/5P/p/+r/6v/r/+z/6//r
/+3/6//s//P/9//6//z//f/7//3///8AAAIAAwADAAMAAwABAAEAAQABAAQABAAEAAQA
BgAGAAYABwAFAAUABQAFAAQABQAFAAUABwAHAAcABgAIAAkACQAHAAcACQAJAAkACgAK
AAkACQAJAAoACwALAA0ADQANAA0ADQANAA4AEAAOAAwADAANAA4ADgAOAA4ADwAPAA8A
DgAOAA4AEAASABIAEQAQAA8AEAARABEAEQASABMAFAAVABQAFQAVABQAEwASABEAEQAT
ABMAEwATABMAEwASABIAEAAQAA4ADgAQAA8ADgAOAAwACwALAAsACwALAAsACwAHAAUA
BwAHAAUABQAEAAQABQAGAAYABgAHAAgACQAKAAoACQAJAAkACQAJAAoACgAIAAcABwAI
AAkACAAJAAoACAAHAAYABwAFAAUABQAEAAQAAwADAAMAAQABAAEAAwADAAMABAAEAAUA
BQAFAAUABQAGAAYABgAJAAkACQAJAAoACgAKAAoACQAKAAoACgAKAAsADAAMAA4ADgAP
AA8ADgAOAA4ADwAPAA8ADwAPAA4ADgAPAA8AEQAQAA8ADwAPAA8AEAAQABAAEAAPAA8A
DgANAAwADAANAA4ADgAOAAwADAAMAAwADgANAA0ADQAMAAwADAAMAAsACwAKAAkACQAL
AAsACQALAAsADAAMAAwADAAMAAwACwALAAsACwALAAsACwALAA0ADgAOAAwADAAKAAkA
CgAKAAoACgAKAAsADQAOAA8ADgAPAA8AEAAQABAAEAARABMAEQARABMAEwATABMAEwAT
ABMAEwAUABUAFwAXABcAFgAXABcAFQAVABUAFAAUABIAEAAQABEAEQAPAA4ADQAMAAwA
DAAMAAkACAAHAAcABgAFAAUABQAEAAQAAwADAAMAAwADAAMABAAEAAMAAgABAAEAAgAC
AAEAAQABAAEAAAABAAEAAQADAAMAAwADAAMAAwADAAQABAACAAIAAAAAAAMABwAQABwA
LQBFAGAAfQCZALMAxwDPAMoAwgC4AJ0AdgBWADwAIgAHAPT/5P/a/9j/2v/h/+b/5v/p
/+r/6f/p/+v/7//0//f/+f/6//z/+//7//3///8AAAIAAQABAAEAAQADAAMAAwADAAMA
AgABAAAAAAAAAAAAAQACAAMABAAFAAUABQAEAAMABQAFAAUABAAEAAUABQADAAUABwAH
AAcABgAGAAUABQAFAAYABwAHAAcABwAHAAcABwAHAAgACgAKAAgACAAJAAoACgAKAAoA
CQAJAAkACAAIAAgACgAMAA0ADQANAA0ADgAPAA8ADwARABEAEQARAA8AEQASABIAEAAQ
ABAAEQATABMAEwATABMAEwASABIAEgASABAAEAASABEAEAAQAA4ADQANAA0ADQANAA0A
DQALAAkACwALAAkABQACAAQABgAEAAQABAAEAAQABAAEAAQAAgACAAIAAgAAAAAAAAAA
AAAAAAAAAAAAAAAAAAAAAAD+//7//v/+//7//v/+//7//P/8//z//P/8//z//P/8//r/
+v/6//r//P/8//z//P/6//r/+v/6//n/+P/3//b/+P/6//z//v8AAP7/AgAEAAQABAAG
AAgACgAOABIAFAAYAB4AIgAqADAAMgA2ADwAQABEAEoAUABYAF4AYgBoAHIAegCCAIwA
lACgALAAwgDYAPQAFgE4AVQBagF8AYgBkAGKAXIBTAEgAegArAB8AFgAOAAiABoAGAAW
ABAABgAAAAIAAgD8//r/+v/2//L/7v/q/+j/5v/o/+j/6P/o/+j/6P/o/+j/6v/q/+r/
6v/p/+j/5//m/+b/5v/m/+b/5P/k/+T/5P/l/+b/5//o/+r/6v/q/+r/6P/o/+j/6P/n
/+b/5f/k/+P/4v/h/+D/4v/i/+L/4v/g/97/3P/a/9f/1v/V/9T/0f/Q/8//zv/L/8r/
yf/I/8T/wP+8/7j/tv+0/7L/sP+t/6z/q/+q/6n/qP+n/6b/pf+k/6P/ov+k/6T/pP+k
/6T/pP+k/6T/p/+o/6n/qv+s/67/sP+y/7T/tP+0/7T/uP+6/7z/vv/B/8L/w//E/8j/
yv/M/87/0P/S/9T/1v/a/9z/3v/g/+L/4v/i/+L/5P/k/+T/5P/n/+j/6f/q/+r/6v/q
/+r/7f/u/+//8P/w//D/8P/w//L/8v/y//L/9P/0//T/9P/0//T/9P/0//b/9v/2//b/
9v/2//b/9v/2//b/9v/2//b/9v/2//b/9v/2//b/9v/2//b/9v/2//j/+P/4//j/9v/2
//b/9v/4//j/+P/4//j/+P/4//j/+P/4//j/+P/2//b/9v/2//b/9v/2//b/9v/2//b/
9v/2//b/9v/2//T/9P/0//T/9P/0//T/9P/0//T/9P/0//T/9P/0//T/9P/0//T/9P/1
//b/9//4//b/9v/2//b/9v/2//b/9v/2//b/9v/2//T/9P/0//T/9P/0//T/9P/0//T/
9P/0//b/9v/2//b/9P/0//T/9P/1//b/9//4//j/+P/4//j/9v/2//b/9v/2//b/9v/2
//j/+P/4//j/9v/2//b/9v/2//b/9v/2//j/+P/4//j/9v/2//b/9v/2//b/9v/2//f/
+P/5//r/+f/4//f/9v/4//j/+P/4//r/+v/6//r/+f/4//f/9v/4//j/+P/4//j/+P/4
//j/+P/4//j/+P/4//j/+P/4//j/+P/4//j/+v/6//r/+v/4//j/+P/4//j/+P/4//j/
+P/4//j/+P/4//j/+P/4//j/+P/4//j/+v/6//r/+v/4//j/+P/4//j/+P/4//j/+P/4
//j/+P/6//r/+v/6//r/+v/6//r/+P/4//j/+P/4//j/+P/4//j/+P/4//j/+v/6//r/
+v/5//j/9//2//f/+P/5//r/+v/7//v/+//6//v/+//8//7//v/+////AAD//wAAAwAD
AAMAAwADAAMAAwADAAQABQAHAAcABwAKAAsACwAJAAkACQAIAAgACgAIAAgACQAJAAcA
BgAFAAQABAAEAAQAAQAAAP////8AAP////////z//P/7//v/+f/5//n/+f/8//z/+//6
//v/+//8//z/+f/5//n/+f/6//v/+//7//v/+//7//v/+//7//v//P/8//j/+P/4//r/
9//5/wQAEgAfADMATgBpAIMAoQC9AM0A0ADIALwApQCEAF4AQgAsABEA+P/m/9j/1P/W
/9n/3P/e/9//3v/f/+H/4f/h/+L/5//r/+z/7v/v//H/8f/z//T/9v/1//X/9f/1//f/
9//3//f/+v/6//r/+v/6//r/+v/7//v/+//7//v/+v/7//v/+//7//v/+//6//v//f/+
//3///8BAAEAAQACAAIAAQABAAEAAgADAAMAAwADAAMAAwADAAMABAAGAAgABgAGAAcA
CAAIAAgACAALAAsACwAKAAgACAAKAAwADQANAA0ADQAMAA0ADQANAA0ADQANAA0ACwAN
AA4ADgAQABAAEAARAA8ADwAPAA8ADwAPAA4ADgAOAA4ADAAMAAoACQAIAAgACAAHAAcA
BwAHAAcABwAHAAMAAQADAAMAAwADAAIAAgAFAAYABgAGAAgACAAIAAgACAAHAAcABwAF
AAUABgAGAAcABwAIAAoADAAKAAoACgAJAAkACQALAA0ADQANAAwADgANAA0ADQALAAsA
CwANAA0ADQAOAA4ADwAPAA8ADwAPABAAEAAQABEAEQARABEAEgASABIAEgATABQAFAAU
ABIAEwAUABQAFAAUABUAFQAWABYAFgAXABcAFwAXABcAGAAYABkAGQAZABgAFwAXABcA
FwAYABgAGAAYABcAFwAUABMAEgASABMAFAAUABQAFAAUABQAFAAWABUAFQAVABMAEgAR
ABAAEAARABEAEQATABIAEgASABIAEgASABMAEwATABQAFQAVABYAFwAWABUAFQAXABUA
FQAXABUAFQAVABUAFwAXABcAGAAXABkAGQAZABgAGQAZABcAFQAVABQAFAAUABIAEgAT
ABIADwANAAsACgAKAAoACgAJAAgABwAHAAUAAwACAAEAAgACAAEAAQABAAEAAQABAAIA
AgABAAAA/////wAAAAD//////////wAAAQABAAEA//////////////////8AAAIAAgAC
AAIAAgAHABEAHAAqAEEAWwB2AJcAtwDLAM8AzQDGALoApgCBAFoAPgAmAAwA9f/k/9r/
1P/U/9z/4f/k/+j/5//m/+f/6f/n/+v/8v/1//X/9v/2//f/+f/3//n/+v/8////////
//////////////8AAAAAAAAAAAIAAgACAAMAAgABAAAA//8CAAMAAwADAAEAAQABAAAA
AAABAAEA//8DAAUABQAFAAQABAADAAMABQAGAAcABwAHAAcABwAHAAUABQAGAAgACAAG
AAYABwAIAAgACAAIAAoACwAMAAwACgAKAAwADgAPAA8ADwAPABIAEwATABMAFQAVABUA
FQATABUAFgAWABcAGAAZABsAGwAbABsAGwAcAB0AHQAeABwAHAAaABoAHAAbABoAGgAa
ABkAGQAZABcAFwAXABcAFwAVABcAFwAUABMAEQAQABAAEAAPAA4ADgAMAAwADgAOAAwA
DAAMAAwACgAKAAoACgAKAAoACgAKAAgACAAIAAgACAAIAAgACAAIAAgACAAIAAcABgAF
AAQABAAEAAQABAAGAAYABgAGAAQABAAEAAQAAgACAAIAAgAEAAQABAAEAAQABAAEAAQA
BQAGAAcACAAKAAoACgAKAAwADgAQABQAFAAWABgAFgAWABgAHAAiACoAMAA0ADgAPgBC
AEoATgBOAFAAVgBeAGIAaABuAHYAfgCIAJIAmgCgAKoAvADSAO4ADgEqAUYBZAGCAZQB
nAGeAZgBggFcAS4B+ADAAI4AYgA+ACYAIAAeABwAGgAUABAADgAKAAYABgAGAAIA/v/+
//r/+P/6//v//P/9//7//v/+//7//v/8//z//P/8//3//v///wAA/v/+//7//v/+//7/
/v/+//z//P/8//z/+//6//n/+P/2//T/8v/w/+3/7P/r/+r/6P/m/+T/4v/g/+D/4P/g
/97/3P/a/9j/1v/U/9L/0P/P/87/zf/M/8v/yv/J/8j/xf/E/8P/wv+//77/vf+8/7v/
uv+5/7j/t/+2/7X/tP+0/7T/tP+0/7b/tv+2/7b/uP+4/7j/uP+5/7r/u/+8/7//wP/B
/8L/w//E/8X/xv/K/8z/zv/Q/9L/1P/W/9j/2//c/93/3v/i/+T/5v/o/+v/7v/x//T/
9v/4//r//P/9//7///8AAAIABAAGAAgACgAKAAoACgAMAAwADAAMAA4ADgAOAA4ADwAQ
ABEAEgATABQAFQAWABQAFAAUABQAFgAWABYAFgAWABYAFgAWABgAGAAYABgAGQAaABsA
HAAaABoAGgAaABsAHAAdAB4AHAAcABwAHAAcABwAHAAcAB4AHgAeAB4AHAAcABwAHAAe
AB4AHgAeACAAIAAgACAAIAAgACAAIAAgACAAIAAgACAAIAAgACAAIAAgACAAIAAgACAA
IAAgAB4AHgAeAB4AIAAgACAAIAAeAB4AHgAeACAAIAAgACAAIAAgACAAIAAgACAAIAAg
ACIAIgAiACIAIAAgACAAIAAgACAAIAAgACIAIgAiACIAIgAiACIAIgAkACQAJAAkACQA
JAAkACQAIgAiACIAIgAkACQAJAAkACQAJAAkACQAJAAkACQAJAAiACIAIgAiACMAJAAl
ACYAJgAmACYAJgAkACQAJAAkACUAJgAnACgAKAAoACgAKAAoACgAKAAoACgAKAAoACgA
KgAqACoAKgAqACoAKgAqACoAKgAqACoAKgAqACoAKgAqACoAKgAqACoAKgAqACoALAAs
ACwALAAsACwALAAsACwALAAsACwALAAsACwALAAsACwALAAsAC0ALgAvADAALgAuAC4A
LgAuAC4ALgAuADAAMAAwADAALgAuAC4ALgAvADAAMQAyADAAMAAwADAAMgAyADIAMgAz
ADQANQA2ADgAOAA4ADgAOgA6ADoAOgA8ADwAPAA8ADwAPAA8ADwAPgA+AD4APgA/AEAA
QQBCAEIAQgBCAEIAQABAAEAAQAA+AD4APgA+ADwAPAA8ADwAOgA6ADoAOgA6ADoAOgA6
ADkAOAA3ADYANQA0ADMAMgAzADQANQA2ADQANAA0ADQANAA0ADQANAA0ADQANAA0ADQA
NAA0AA==
         </WaveFormData>
      </LeadData>
   </Waveform>
</RestingECG>
