# Supplementary material for: Detection of Left Atrial Enlargement Using a Convolutional Neural Network-Enabled Electrocardiogram
Source: Front Cardiovasc Med. 2020 Dec 17;7:609976. doi: 10.3389/fcvm.2020.609976 (PMC7773668; doi:10.3389/fcvm.2020.609976)
Supplement: Supplementary file 5 [file Data_Sheet_5.ZIP › normal4/1802036359_7891_0000001N.XML]

<?xml version="1.0" encoding="Windows-1252"?>
<!DOCTYPE RestingECG SYSTEM "restecg.dtd">
<RestingECG>
   <PatientDemographics>
      <PatientID>1802036359</PatientID>
      <PatientAge>68</PatientAge>
      <AgeUnits>Years</AgeUnits>
      <Gender>Female</Gender>
      <PatientLastName>wangpeiying</PatientLastName>
   </PatientDemographics>
   <TestDemographics>
      <DataType>Resting</DataType>
      <Site>1</Site>
      <AcquisitionDevice>MAC55</AcquisitionDevice>
      <Status>Unconfirmed</Status>
      <Priority>Normal</Priority>
      <AcquisitionTime>10:07:17</AcquisitionTime>
      <AcquisitionDate>08-19-2017</AcquisitionDate>
      <CartNumber>1</CartNumber>
      <AcquisitionSoftwareVersion>009C</AcquisitionSoftwareVersion>
      <XMLSourceVersion>MAC5000 v1.0</XMLSourceVersion>
   </TestDemographics>
   <RestingECGMeasurements>
      <VentricularRate>63</VentricularRate>
      <AtrialRate>63</AtrialRate>
      <PRInterval>148</PRInterval>
      <QRSDuration>84</QRSDuration>
      <QTInterval>416</QTInterval>
      <QTCorrected>425</QTCorrected>
      <PAxis>31</PAxis>
      <RAxis>67</RAxis>
      <TAxis>-21</TAxis>
      <QRSCount>11</QRSCount>
      <QOnset>226</QOnset>
      <QOffset>268</QOffset>
      <POnset>152</POnset>
      <POffset>207</POffset>
      <TOffset>434</TOffset>
      <ECGSampleBase>500</ECGSampleBase>
      <ECGSampleExponent>0</ECGSampleExponent>
   </RestingECGMeasurements>
   <Diagnosis>
      <Modality>Resting</Modality>
         <StatementCount>3</StatementCount>
         <LabelText>12SL ��ϳ���</LabelText>
      <DiagnosisStatement>
         <StmtFlag>ENDSLINE</StmtFlag>
         <StmtText>�������</StmtText>
      </DiagnosisStatement>
      <DiagnosisStatement>
         <StmtFlag>ENDSLINE</StmtFlag>
         <StmtText>T ���쳣���ɿ���Ϊ�²���ļ�ȱѪ</StmtText>
      </DiagnosisStatement>
      <DiagnosisStatement>
         <StmtFlag>ENDSLINE</StmtFlag>
         <StmtText>�쳣 ECG</StmtText>
      </DiagnosisStatement>
   </Diagnosis>
   <Waveform>
      <WaveformType>Rhythm</WaveformType>
      <WaveformStartTime>0</WaveformStartTime>
      <NumberofLeads>8</NumberofLeads>
      <SampleType>CONTINUOUS_SAMPLES</SampleType>
      <SampleBase>500</SampleBase>
      <SampleExponent>0</SampleExponent>
      <HighPassFilter>16</HighPassFilter>
      <LowPassFilter>150</LowPassFilter>
      <ACFilter>NONE</ACFilter>
      <LeadData>
         <LeadByteCountTotal>10000</LeadByteCountTotal>
         <LeadTimeOffset>0</LeadTimeOffset>
         <LeadSampleCountTotal>5000</LeadSampleCountTotal>
         <LeadAmplitudeUnitsPerBit>4.88</LeadAmplitudeUnitsPerBit>
         <LeadAmplitudeUnits>��V</LeadAmplitudeUnits>
         <LeadHighLimit>2147483647</LeadHighLimit>
         <LeadLowLimit>268435456</LeadLowLimit>
         <LeadID>I</LeadID>
         <LeadOffsetFirstSample>0</LeadOffsetFirstSample>
         <FirstSampleBaseline>0</FirstSampleBaseline>
         <LeadSampleSize>2</LeadSampleSize>
         <LeadOff>FALSE</LeadOff>
         <BaselineSway>FALSE</BaselineSway>
         <ExcessiveACNoise>FALSE</ExcessiveACNoise>
         <MuscleNoise>FALSE</MuscleNoise>
         <LeadDataCRC32>813792904</LeadDataCRC32>
         <WaveFormData>
+P/4//j/+P/5//r/+//8//r/+v/6//r/+P/4//j/+P/7//z//f/9//z/+//6//j/+P/6
//v/+//6//r/+v/6//r/+v/6//r/+//8//z//P/6//r/+v/6//3///8AAAEA//8AAAEA
AwAEAAUABQAFAAgACAAIAAgABwAFAAMAAgADAAQABQAHAAUABgAGAAQABAACAAIA////
//7//v/+//v/+v/5//j/+v/5//n/+f/2//b/9v/1//X/9v/3//f/+f/5//n/+f/3//b/
9f/0//T/+P/6//n/+v/8//v//P8CAAcADgAYACIANABCAEsAUABYAFwAWQBOAD4AKQAT
AAIA9f/u/+n/6f/o/+z/8P/2//n//f/6//b/+P/4//b/9v/6//r/+P/2//b/9v/2//b/
9//5//r//P/8//z//P/6//r/+v/6//z//P/8//z//P/9//3//f/7//v/+//7//3//f/9
//3/+//7//z//P/8//z//P/7//3//v/+//7//P/8//z//P/+//7///////7//f/8//v/
/v/+//////////////////////8AAAAAAgADAAQABQAEAAMAAgACAAQABQAGAAYABAAE
AAUABgAGAAYABgAHAAkACwALAAwACwAKAAoACQAMAAwADgAPAA0ADAAMAAwADgAOAA8A
EAASABEAEQARABAADwAOAAwADgAOAA4ADgAMAAwADAAMAAsACgAJAAcACQAKAAsACwAK
AAkACAAGAAgACAAIAAgABwAGAAYABQADAAQABAADAAUABQAEAAMAAgABAAEAAAABAAEA
AQABAAEAAQAAAAAA/v/+//7//v8AAAAAAAAAAP3//f/+//7/AAAAAAAAAAAAAAAA////
//7//v/+////AQABAAEAAQD/////AAAAAAIAAgACAAIAAAAAAAAAAQABAAEAAQABAAUA
BQAEAAQAAwACAAIAAgADAAMABAAFAAMAAgACAAMABAAEAAQABAAGAAYABgAGAAUABAAD
AAIAAgADAAQABQAEAAMAAwACAAQABAACAAIABAAEAAQABAACAAEAAAD//wEAAQABAAEA
AQAAAAAAAAD+//7//v/+/wAAAAAAAP///f/9//7//v8AAP////////3//f/9//3/////
//////8AAAAA//////3//P/8//3///////////////7//v/+//z//P/9//3//v//////
AAD///7//f/9/////////////////////v/8//3//f/9/wEA/v/+//7//P/8//z//P/+
//7//v/+//z//P/8//z//P/8//z//P/+//7//v/9//v/+//7//r//P/+///////8//z/
/P/8//z//P/8//z//v8AAAEAAgABAAAA///+/wIAAwADAAMAAQACAAMABQAIAAkACQAJ
AAoACgAKAAoACAAHAAYABgAGAAYABgAHAAcACAAIAAYACAAGAAYAAwACAAAA///+//v/
+v/5//j/+f/5//r/+//4//j/+P/3//f/+P/5//n/+f/5//n/+f/2//b/9v/2//j/+v/6
//v//v/8//v//v8CAAcAEAAYACIAMgBAAEkAUABaAGAAXQBSAEQALwAXAAYA9f/s/+n/
6f/q/+7/8v/2//v//f/6//T/9v/6//b/9v/6//r/+v/5//j/9//2//f/9//4//j/+v/6
//r/+v/3//b/9f/0//f/+P/5//r/+P/5//n/+f/3//f/9//3//j/+f/6//v/+v/5//n/
+P/6//r/+v/5//f/+P/4//j/+P/4//j/+P/6//r/+//7//r/+f/4//f/+v/6//v/+//7
//v/+//7//v/+//8//z////////////+//3//P/8//7///8AAAAAAAAAAAEAAgACAAIA
AgADAAMABQAFAAYABAAEAAUABQAGAAYACAAJAAkACAAIAAgACAAIAAkACgAMAAsACwAL
AAkACQAJAAgACgAKAAoACgAIAAgACAAIAAYABgAGAAUABgAGAAYABQAEAAMAAgAAAAIA
AgACAAIAAQAAAAAA/////wAAAAD////////+//3//P/7//v/+v/6//v//P/9//v/+//6
//r/+v/6//r/+v/6//r/+v/6//f/9//4//j/+v/6//r/+v/6//r/+f/5//r/+v/6//v/
/f/9//3//f/6//n/+f/4//n/+v/7//z//P/8//z//f/9//3//f/9///////+//7//P/8
//3//v8AAP///////////v/+/////v/+//7//v8AAAAAAAAAAP7//v/+//7/////////
///9//3//v/+//7//v/8//z//v/+//7//v/7//v/+//7//3//f/9//3//f/8//z//P/8
//z//P/8//7//v/+//3/+//7//z//P/+//3//f/9//v/+//7//v//f/9//3//f/+//7/
/f/9//v/+v/6//v//f/9//3//f/7//r/+v/6//r/+v/7//v/+//7//r/+v/4//j/+P/5
//r/+//8//3/+//7//v/+v/6//v/+//7//3//v/+//z/+//6//n/+P/5//r/+//8//r/
+v/6//r/+P/4//f/9//6//v/+//8//3//f/8//r//P/8//z//P/6//r/+v/7//z//P/8
//z//v/+//7/AAAAAP///v/9/wAAAQADAAQAAwADAAMABAAEAAQABAAEAAUABAAEAAQA
AgACAAMAAwAGAAYABAAEAAIAAgD///7//v/9//z/+v/6//r/+v/6//j/9//2//T/9f/2
//b/9//3//f/9v/1//f/9//3//b/+P/4//j/+P/0//b/9f/2//r//f8AAAQACQAOABQA
HAAqADgARwBOAFQAWgBXAEgANgAlAA8A+v/t/+j/5f/l/+j/6v/q/+7/8f/z//b/+P/4
//j/+P/2//b/9v/0//b/9v/2//b/9f/1//b/9v/0//T/9P/0//X/9v/3//j/9//2//X/
9P/2//f/9//3//f/9//3//f/9f/1//X/9f/3//f/+P/4//f/9v/1//P/9P/2//f/+P/4
//j/+P/4//j/+P/5//n/+//7//v/+//7//r/+v/5//n/+f/5//n/+//7//z//P/7//v/
+//7//z//f/+/wAA/////////v8AAAAAAQACAAIAAgACAAMAAgADAAIAAgADAAQABgAH
AAcABgAHAAcACQAIAAgACAAIAAgACQAKAAgABwAHAAcACQAJAAkACAAGAAYABgAGAAYA
BgAGAAYABgAGAAYABQAEAAQABAADAAMAAwADAAIAAAAAAAAAAAABAAAAAAD/////AAAA
AP///f/9//z/+//9//3//v/+//v/+//7//v/+//7//r/+v/4//j/+P/4//j/+P/4//j/
+f/5//r/+v/5//j/9//2//f/+P/4//n/+P/4//j/+f/5//n/+f/5//v/+//8//z/+//6
//n/+P/5//r/+//9//3//f/9//3//f/9//z//P/9//7/AAACAAEA///+//3//v/+////
AQABAAAA///+//7//v/+//7/AAAAAAAAAAD9//3//f/9//////8AAAAA/v/+//z//P/8
//z//P/8//z//f/+/////v/9//z/+//8//z//f/+//z//P/8//z/+v/6//r/+f/6//v/
/f/+//3/+//6//n/+//7//v/+//7//v/+//7//r/+v/5//n/+v/6//v//f/8//v/+v/5
//r/+v/7//z//P/8//3//f/7//v/+v/6//v//P/9/////P/7//r/+f/7//v/+//6//r/
+//7//v/+f/4//j/+v/8//z//P/8//v/+v/5//j/+v/6//r/+v/6//r/+v/5//n/+f/5
//j/+v/8//3//f/7//r/+f/4//r/+v/6//r/+//8//z//P/8//z//P/8//7/////////
/f/+////AQADAAUABgAHAAYABgAGAAYABgAFAAQABAAGAAYABgAHAAYABgAFAAIAAwAC
AAMAAQD+//z/+//6//j/+P/4//j/+v/5//n/+f/2//b/9v/1//f/+P/5//n/9//3//f/
9//0//T/9P/0//r/+P/4//n/+P/4//v//P/+/wUADgAUABwAKAA0AD8ASgBOAFYAWwBU
AEQALwAbAAQA8//s/+n/5//q/+7/7v/y//f/9//2//b/9v/2//j/+v/4//j/+P/3//b/
9f/0//T/9f/3//j/9v/2//b/9v/2//b/9v/2//j/+P/4//j/9f/1//T/8//2//f/+P/5
//f/9//3//f/9//3//j/+P/6//r/+v/5//j/+P/3//b/+P/4//j/+P/4//j/+f/5//n/
+f/5//n//P/8//3//f/8//v/+v/5//r/+//9//7//f/9//3//f/9//3//f/+/wAAAQAC
AAIAAQAAAAAAAAACAAIAAgADAAMABQAFAAYABAAEAAUABQAIAAgACgALAAoACAAHAAYA
BwAIAAoADAAKAAkACQAJAAsACwALAAoADAAMAAwADAAJAAgABwAGAAgACAAIAAcABgAG
AAYABQAFAAUABQAEAAQABAAEAAQAAQAAAAAA//8AAAIAAwADAAEAAQAAAP///////wAA
AAABAAEAAQABAP3//f/8//z//v/+//7//v/+//7//v/+//v/+//8//z//v/+//7//v/8
//z/+//7//7//v/+/////f/9//3//f/9//3//v/+////AAABAAIAAQAAAP////8BAAEA
AQABAAEAAQAAAAAAAAAAAAEAAgAEAAMAAwADAAEAAAAAAAEABAAEAAQABAACAAIAAgAC
AAIAAgACAAIAAgADAAQABQAEAAMAAwACAAQABAACAAIAAAAAAAAAAAD//////////wEA
AQABAAEA///+//7//v8AAAAAAAAAAP7//v/+//3//f/9//7//v8AAP////////7//f/8
//v//P/9//7////+//7//f/9//3//P/8//3////////////+//z/+//6//v//P/+////
/f/9//z//P/8//z//P/9/////////////v/9//z/+v/7//3//v///////v/6//r/+//8
//3//v/+//7//v/+//z//P/8//z//P/8//z//P/8//z/+//7//v/+//6//r//f///wAA
AAD9//z/+//6//v//P/9/////v/+//7//v/+//7//v8AAAMAAwADAAMAAgADAAUABgAJ
AAkACQAKAAgACAAIAAgABwAGAAYABgAIAAgACQAJAAcABgADAAIAAwAEAAIAAgD+//3/
/P/6//j/+P/4//j/+P/5//r/+v/4//j/9//3//r/+//7//v/+v/5//j/9v/4//j/+P/4
//r/+v/9//7//P/7//7/AgALABQAHgAqADoASABPAFYAXgBeAFcASgA2ACEAEQD+/+//
6v/p/+n/7P/w//L/+P////v/9v/2//j/9v/4//r/+v/6//r/+f/4//f/9v/3//f/+P/4
//j/+P/4//j/9v/2//b/9v/4//j/+P/4//f/9//2//X/9//3//f/9//3//f/9//3//X/
9f/2//b/9//4//n/+f/3//j/+P/4//j/+P/4//j/+P/4//n/+f/5//n/+f/5//z//P/9
//3//P/7//r/+f/7//v//P/8/////////////f/9//3//v///wEAAwAEAAMAAgACAAIA
BAAEAAQABQAFAAcABwAIAAcABgAGAAUABwAIAAsADQAMAAoACQAIAAoACgALAAwADAAL
AAsACwAJAAkACQAIAAoACgAKAAoABwAGAAUABAAFAAYABwAHAAYABgAGAAUAAwADAAMA
AgADAAQABQAGAAQAAgABAP////8AAAAA//8BAAEAAAD///7//f/9//z//P/9//7////7
//v/+v/6//r/+v/6//r//P/8//z//P/5//n/+v/6//z//P/8//z/+v/6//n/+f/6//r/
+v/7//v/+//7//v/+f/5//r/+v/7//z//f/+//3//P/7//v/+//7//v/+//+//////8A
AP///v/+//7//////wAAAQD///7//v///wAAAAAAAAAAAAAAAAAAAAD+//7//v/+//7/
//8AAAEAAAD//////v/+//7//P/8//3//v///wAA/f/9//3//f////////////7//P/7
//r/+//8//3//v/9//z/+//5//f/9//4//j/+v/7//3////8//v/+v/5//v/+//7//v/
/P/8//v/+//7//r/+v/7//v/+//7//v/+//6//r/+v/6//r/+//7//v/+//6//r/+P/4
//j/+f/7//v/+//7//n/+f/5//j/+v/7//v/+//9//z/+v/2//j/+P/4//j/+f/6//v/
/P/6//r/+v/6//f/9//3//f/+P/4//r/+//5//j/+P/4//n/+v/7//z/+//7//v/+v/8
//z//P/8//z//v///////f/9//7///8CAAQABgAHAAYABgAFAAQABgAGAAUABAAEAAQA
BAAEAAMAAwAEAAQABAAEAAIAAgD9//z/+v/5//r/+P/4//j/+P/4//f/9//1//T/9P/0
//X/9f/2//f/9v/1//T/8//0//T/9f/2//j/+P/0//L/9f/4//j/+/8AAAQACQAQABQA
HAAqADgAQQBMAFYAWABVAEoANgAfAAsA9v/n/+T/4//j/+b/6v/s/+7/8f/z//L/8v/2
//j/9v/4//j/8v/w//H/8v/z//T/9f/1//b/9v/1//T/8//y//X/9v/3//j/9//2//X/
9P/0//X/9f/1//b/9//4//n/+P/3//b/9f/2//f/+f/6//j/+P/4//f/9//4//j/+P/6
//r/+v/6//j/+P/5//n/+//7//v/+//7//r/+v/5//r/+//8//3//f/9//7//v/+//3/
/P/7//z//f/+/wAA/v///wAAAAAAAAAAAQACAAQABAAEAAUABAAFAAQABAAGAAYABwAH
AAYABgAIAAkACwAKAAoACgAMAAwADQAOAAsACQAIAAcACAAJAAoACgAIAAgACAAIAAYA
BgAGAAYACAAIAAgABwAFAAQAAwABAAIAAwAEAAQABAAEAAQABAADAAIAAgABAAEAAgAC
AAEAAAD///3/+//8//3///8AAP3//f/9//3/+//7//r/+v/8//z//P/8//v/+v/5//j/
+P/5//v//P/7//r/+f/4//r/+v/5//n/+v/6//r/+//5//n/+f/5//r/+//9//7//P/8
//z//P/8//z//P/9////////////AAD///3//P/9//7/AAACAAIAAQABAAEA///+//7/
//8CAAIAAgACAAEAAAD///7/AAAAAAAAAAD///////////////8AAAAAAAAAAP7//v/8
//z//P/8//z//f/+/////f/9//3//f/9//z//P/8//7//v/+//7//f/8//v/+f/6//v/
/f/+//z/+//7//v/+//7//v/+//9//3//f/9//3//P/6//n/+v/6//v//f/7//v/+//7
//3//P/8//z//P/8//3//f/7//v/+v/6//v//P/9/////f/9//3//f/9//3//f/8//z/
/f/9//3/+f/6//r/+v/8//z//P/8//z//P/8//z//P/8//z//P/+//7//f/9//v/+//6
//r//v///////v/8//z//P/8//z//P/8//3/AAAAAAAAAAD///7//f/+/wEAAQABAAEA
AgADAAUABgAHAAcABwAIAAoACgAKAAoABwAGAAYABgAIAAgACQAJAAgACAAGAAYABAAE
AAEAAAD+//3//P/6//j/+P/4//j/+P/5//r/+v/6//r/+f/5//n/+f/4//f/+f/5//n/
+P/2//b/9v/2//j/+v/7//z//v///wAAAgAJABAAGAAkADIAQABLAFAAVABaAFUASgA6
ACUADwAAAPX/7P/p/+n/6v/q//D/9v/5//v/+v/2//T/+P/6//b/9v/6//r/+f/4//f/
9v/1//X/9v/2//f/+P/5//r/+f/4//f/9v/4//j/+P/4//b/9//3//f/9//3//f/9//5
//n/+f/5//f/9//4//j/+P/4//j/9//5//r/+v/6//j/+P/4//j/+v/6//v/+//6//n/
+P/3//n/+v/8//3//f/9//3//f/7//v//P/8/////////////f/9//3//v8AAAEAAgAC
AAIAAgADAAQAAgACAAIAAwAFAAcABwAIAAYABgAHAAcACAAIAAoACwALAAoACgAKAAgA
CAAJAAoADAALAAsACwALAAsACwAKAAoACgAKAAoACgAKAAoACgAJAAgABwAFAAUABgAH
AAcABgAFAAQAAgAEAAQABAAEAAUABAAEAAMAAgACAAEA//8BAAEAAAD///3//f/+//7/
/////////////////v/+//z//P/8//z//v/+//7//v/7//v//P/8//7//v/+//7//P/8
//v/+//8//z//P/9/////////////v/9//3//P/9//7///8AAAAAAAAAAAEA////////
//8DAAMAAgACAAEAAAAAAAAAAgABAAEAAQADAAIAAgADAAIAAgACAAIAAwAEAAUABgAD
AAIAAQAAAAEAAQABAAEAAQABAAIAAgAAAAAA/v/+////AAABAAIA//////////8BAAEA
AQABAP///v/+//7//v/+//7//v8AAAAAAAD///7//f/9//z//v/9//3//f/9//3//f/9
//3//f/9//3/AAAAAP/////9//z//P/9//3//f/9//3////+//7//v/8//z//f/9////
///+//7//P/8//z//f/9//3//f/9//3//f/9//z//P/9//3//f////7//v/+//v/+v/5
//j/+//8//3//v/+//7//v/+//z//P/8//z//P/9//7////8//z//v////3//P/8//z/
/v/+//7//v/8//3//v/+////AAABAAIAAQACAAIAAQADAAMABAAFAAcACAAJAAkACQAK
AAoACgAMAAwACwAKAAkACAAHAAYACQAJAAoACgAKAAoACAAIAAMAAgAAAP//AAD+//7/
/v/9//z/+v/5//v/+v/6//r/+f/5//r/+//5//n/+f/5//r/+v/7//z/+P/4//j/9P/3
//z//v///wIACAALABAAFgAeAC4AQABNAFQAXABiAF8AVgBEAC0AFwAIAPn/8P/t/+v/
6v/s//D/9P/3//v//P/6//z/+v/4//b/+P/2//j/+v/6//r/+v/3//f/+P/4//j/+P/4
//j/+v/6//r/+v/5//j/9//2//f/+f/6//v/+v/5//j/9//5//n/+f/5//v/+//8//z/
+//6//n/9//4//r/+//8//r/+v/6//r/+v/6//v/+//9//3//f/9//z//P/9//3//f/9
//3//f/9//3//v/+////////////////////AAD+////AAAAAAEAAgAEAAYABQAEAAMA
AwADAAUABQAGAAgACAAJAAkACAAIAAoACwANAAwADAAMAAoACgALAAwADAALAAsACwAN
AA0ADQAMAAoACgAKAAoACgAKAAoACgAIAAgACAAHAAYABgAGAAUABwAHAAcABgAFAAQA
AwACAAIAAgADAAMAAgACAAEA//8BAAEAAAD//wEAAQACAAIAAAD///7//f/8//3//f/+
//z//P/8//z//P/8//z//P/9//3//v/+//z//P/8//z//f/+//7///////7//f/9////
////////AQABAAIAAgABAAAA///+////AAABAAMAAgABAAAA//8BAAEAAAAAAAIAAgAD
AAQAAwABAAAA//8CAAIAAwAFAAUABAADAAIAAgACAAIAAgAEAAQABAAEAAEAAQABAAEA
AgADAAUABgADAAIA///+/wAAAAAAAAAAAQABAAEAAQAAAP///v/9//7//v///wAA/v/+
//7//v8AAAAAAAD///3//f/+//7//P/7//v/+//8//3//v////3//f/9//3//v/+//3/
/f////7//v////3//f/9//3////+//7//v/9//z//P/7//3//f/8//z//P/8//z//f/8
//v/+v/5//r/+//8//z/+v/7//v/+//5//r//P/+//3//P/7//r/+v/6//r/+v/7//z/
/f/+//3//P/7//n/+//7//v/+v/6//z//f/9//r/+v/6//r/+//8//3//v/+//7//f/8
//7//v/+//7//v///////////wAAAQADAAYABwAHAAcABgAGAAYABgAGAAUABAAEAAYA
BgAGAAcABgAGAAUAAgADAAIAAwABAP///P/6//j/+P/4//j/+P/6//n/+f/5//b/9v/2
//X/9v/4//r/+//5//n/+f/5//j/+P/4//j/+v/6//r/9//2//r///8EAAgADQAUABwA
JgAwAD4ASQBQAFgAXgBZAEoANgAhAAcA9v/t/+b/5f/p/+z/7v/y//b/9//3//b/9v/4
//r//P/6//r/+v/2//b/9v/2//b/9v/3//n/+v/5//j/9//2//j/+P/4//j/+v/6//r/
+v/4//n/+f/5//v/+//7//v/+v/5//j/9//4//n/+//8//r/+v/6//n/9//4//j/+P/7
//z//f/+//v/+v/6//n/+//7//v/+//8//z//f/9//v/+//7//v//P/9////AAAAAP//
/v/9/////////wAAAAABAAIAAgAAAAAAAQACAAMABAAFAAcABgAHAAYABgAIAAgACQAJ
AAoACgAMAA0ADAAKAAkACAALAAwADgAQAA8ADQAMAAsADQANAA0ADAAMAAwADAAMAAgA
CAAIAAgACQAKAAsACwAJAAgABwAFAAcABwAHAAYABgAGAAYABgADAAIAAgABAAMABAAE
AAMAAQABAAAA//8BAAEAAgACAP////////////////7//v8AAAAAAAAAAP///v/9//z/
/f/9//7//v/+//7//v/+//z//P/7//v//v/+//7////9//3//f/9//////8AAAAAAAAA
AAAAAAD+//7//v///wEAAQABAAEAAwADAAIAAgAAAAAAAQACAAQAAwADAAMAAQAAAAAA
AQADAAQABQAGAAUABAADAAIABAAEAAQABAADAAMAAwADAAIAAQABAAAAAQACAAEAAgAC
AAIAAgACAAEAAQABAAEAAQABAAEAAQD///7//v/+////AAABAAIAAAAAAAAA///9//3/
/v/+/wAA/////////f/9//3//f////////////7//v/9//3////+//7/////////////
//3//P/8//z//v/+///////+//3/+//6//v//P/9/////f/9//3//f/9//3//f/8//7/
///////////+//7//P/+//7//v/+//7//v/+//7//P/8//z//P/9//7//v////3//f/8
//z//v///////v/+//7//v/+//7//v/+////AgACAAIAAgAAAAAAAAACAAMAAwADAAMA
BgAHAAkACgAJAAkACQAKAAwADAAMAAwACgAIAAcABgAIAAgACQAJAAoACgAIAAgABAAE
AAEAAAD////////+//3//P/7//r/+//7//v/+v/6//r/+f/5//j/+f/5//n/+v/7//z/
/P/7//r/+f/4//j//P/9//7//v8DAAQABAALABIAGAAkADYARABPAFYAWgBcAFcASgA4
ACUAEwACAPX/8P/t/+n/7P/u//D/9v/7/////v/+//z/+v/4//j/9v/4//z/+v/6//r/
+v/5//n/+v/6//r/+v/6//r/+v/6//r/+v/6//r/+v/6//z//f/9//3//P/7//r/+f/6
//v//P/9//v/+//8//z//P/8//z/+//9//7//v/+//3//P/7//r/+//8//7/////////
//////7//v//////AAABAAIAAwACAAEAAQAAAAMAAwADAAMAAwADAAMABAAEAAUABgAG
AAYABgAHAAgABgAGAAYABwAJAAsACwAMAAwADAANAA0ADAAMAA4ADwARABAAEAAQAA4A
DgAPABAAEgARABEAEQARABEAEQAQAA4ADgAOAA4ADQAOAA8AEAAPAA4ADQALAAsADAAN
AA0ACwALAAsACgAIAAgACAAIAAgACAAJAAkACAAIAAcABQAGAAcABwAHAAYABQAFAAQA
AwADAAMAAwACAAMAAwAEAAMAAgABAAAAAQACAAMABAABAAEAAgACAAIAAgACAAIAAwAE
AAQABQAFAAQAAwADAAQABQAGAAcABQAFAAYABgAGAAYABgAGAAgACAAIAAkACAAHAAYA
BQAJAAkACAAIAAYABgAHAAgACAAHAAcABwAIAAgACQALAAkACAAHAAYABwAIAAkACgAI
AAgACAAIAAcABwAHAAcACQAJAAoACgAJAAgABQAEAAUABgAHAAgABwAHAAcABwAFAAUA
BQAFAAcABgAGAAYABAAEAAQABAAGAAYABgAFAAMAAwAEAAQABAADAAMAAwAFAAUABQAF
AAMAAwADAAMABgAGAAUABQADAAIAAgADAAMAAwADAAMABQAEAAQABAADAAIAAgABAAIA
AwADAAQABAAEAAQABQADAAMAAwADAAUABQAFAAQAAwADAAIAAQADAAYABAAEAAIAAgAC
AAIABAAEAAQABAAGAAYABgAGAAMAAgABAAAAAAABAAIAAwAAAAAAAgADAAMAAgACAAIA
BAAEAAQABAACAAMABAAEAAUABgAHAAgABwAIAAgABwAHAAcACAAJAAwADgAQABEADgAO
AA0ADAANAA4ADgAOAA4ADgAOAA4ADQANAA4ADgAOAA4ADAAMAAgABgADAAEAAwACAAMA
BAACAAIAAQABAAEAAAAAAAAA/////wAAAQD//////////wEAAAAAAAAAAgAAAPz//P/9
/wAABAAHAAoAEAAXABwAIgAwAD4ASgBXAGAAZgBoAGMAUAA6ACUAEQD+//f/9v/z//P/
9v/2//b//P8DAAEA/v8CAAQAAgACAAAA/P/8//z//f/+////AAD/////AAAAAP7//v/+
//7/AAAAAAAAAAD+//7//v/+/wAAAQABAAEAAQABAAEAAQD//////////wAAAQADAAQA
AwACAAEA//8BAAIAAgACAAIAAgACAAIAAAAAAAEAAQACAAMABAAFAAUABAAEAAMABQAF
AAUABQAFAAUABgAGAAcABwAHAAcACAAJAAoADAAJAAkACQAIAAoACgALAAwADAAMAAwA
DQANAA==
         </WaveFormData>
      </LeadData>
      <LeadData>
         <LeadByteCountTotal>10000</LeadByteCountTotal>
         <LeadTimeOffset>0</LeadTimeOffset>
         <LeadSampleCountTotal>5000</LeadSampleCountTotal>
         <LeadAmplitudeUnitsPerBit>4.88</LeadAmplitudeUnitsPerBit>
         <LeadAmplitudeUnits>��V</LeadAmplitudeUnits>
         <LeadHighLimit>2147483647</LeadHighLimit>
         <LeadLowLimit>268435456</LeadLowLimit>
         <LeadID>II</LeadID>
         <LeadOffsetFirstSample>0</LeadOffsetFirstSample>
         <FirstSampleBaseline>0</FirstSampleBaseline>
         <LeadSampleSize>2</LeadSampleSize>
         <LeadOff>FALSE</LeadOff>
         <BaselineSway>FALSE</BaselineSway>
         <ExcessiveACNoise>FALSE</ExcessiveACNoise>
         <MuscleNoise>FALSE</MuscleNoise>
         <LeadDataCRC32>1555703375</LeadDataCRC32>
         <WaveFormData>
9v/2//b/9v/3//j/+f/6//j/+P/4//j/+P/4//j/+P/5//r/+v/7//j/9//2//X/9v/3
//n/+v/6//r/+v/6//r//P/9//7/AgADAAMABAAEAAMAAAD//wEAAwAEAAUABAACAAEA
AQD///////8AAAQABAADAAEA/v/5//f/9v/3//f/9v/3//j/+P/3//f/9v/3//f/9v/3
//f/+P/3//P/8v/w/+7/7v/v//D/8f/u/+7/7v/u/+3/7f/t/+7/7//w//H/8v/v/+7/
7v/t/+//8//z/+//7v/o/+L/5f/w//n/BwAYACoAPQBRAGAAcACIAKAAtwDHAMYAtACY
AIAAYwA8ABwACQD9//X/8//w/+3/7//x/+7/6//s/+z/8P/y//T/8v/x//H/8f/x//H/
8f/x//H/8v/z//T/9f/z//L/8v/x//L/8//0//b/9P/z//L/8v/x//H/8v/y//P/9P/1
//b/9f/0//H/8P/y//P/9P/1//P/8v/y//L/8P/x//H/8f/y//P/9P/1//P/8v/y//H/
8//z//P/8//x//H/8f/x//P/8//z//P/9f/1//X/9f/y//H/8P/w//H/8v/z//T/9P/z
//L/8v/x//H/8f/x//P/9f/2//X/8v/x//D/7//x//L/9f/z//H/8f/x//H/8P/w//D/
8f/z//P/8v/y//H/8P/v/+7/7//w//L/8//z//P/8//0//L/8v/0//X/9//5//n/9//2
//b/9//3//n//P/9/wAA/v/9//3//v/+/wAAAAABAAMAAwADAAMAAwACAAEA//8AAAIA
AwAEAAQABAADAAIAAAABAAIAAgADAAQABQAGAAIAAgACAAMAAwAEAAQABQAFAAQABAAE
AAMAAwADAAUACAAIAAcABwADAAUABQAFAAgACAAIAAkABwAGAAYABgAIAAkACQAJAAoA
CgAKAAoACQAIAAcABgAHAAgACgALAAoACQAJAAkACQAJAAoACgAMAAwADAAMAAoACQAI
AAcACQAJAAgACAAIAAcABwAGAAQABQAFAAUABgAHAAgACAAGAAUABAADAAUABQAFAAUA
BQADAAMAAwABAAIAAgACAAMABAAFAAQAAgABAAEAAgAEAAQABAAEAAIAAgACAAIAAAAA
AAAAAAABAAIAAwACAAAAAAAAAAAAAwADAAQABAACAAAAAAAAAP7//v//////AgADAAQA
BQACAAEAAAAAAAIAAgACAAIAAAAAAAAAAAD///////8AAAQABAAEAAIAAQAAAP///v//
/wAAAQACAAIAAgACAAIAAAAAAAAAAAACAAIAAQABAP//////////AAABAAMABAACAAIA
AgACAAQABgAHAAgADAANAA0ADgAOAA0ACgAJAAwADQANAA0ADAAKAAkACQAJAAkACQAK
AA4ADgANAAsACAADAAEAAAABAAEAAAABAAAAAAD//////f///wAAAAD/////AAD///v/
+v/4//b/+P/5//r/+//4//j/+P/4//n/+f/5//r/+v/6//r/+v/2//b/9//3//v//f/9
//v/+P/w/+z/7//4////DwAgADAAQQBVAGIAcgCIAKIAuwDJAMoAugCgAIwAcwBOACwA
GQALAAMA/f/6//n/+f/5//r/9//0//b/+v/+//7//v/6//n/+P/3//f/9//3//f/+f/5
//n/+f/2//b/9//3//n/+f/5//r/+P/3//b/9v/3//f/+P/4//r/+v/6//r/+f/4//X/
9P/2//f/+P/5//f/9v/2//b/9v/3//f/9//5//n/+f/5//f/9v/2//X/9//3//f/9//3
//f/9//3//f/9//3//f/+f/5//n/+f/3//f/9//4//r/+v/6//r/+P/3//b/9v/3//f/
9//3//j/+f/5//f/9v/1//T/8//1//b/+f/3//f/9//3//f/9P/0//T/9f/1//X/9P/0
//L/8v/y//L/8//0//b/9//5//n/+f/6//j/+P/6//v/+//9//3/+//5//r//P/9/wAA
AgACAAQAAgABAAEAAgAAAAIAAgADAAUABQAFAAUABAAEAAQAAwAEAAYABwAIAAYABgAF
AAQABAAFAAYABgAGAAYABgAGAAIAAgACAAMABAAGAAcACQAHAAYABgAGAAUABQAFAAcA
CQAKAAoACwAHAAkACQAJAAwADAAMAA0ACwAKAAoACgAKAAsACwALAA4ADgAOAA4ADQAM
AAsACgAMAAwADQANAAoACQAJAAkACQAJAAoACgAMAAwADAAMAAkACQAJAAkACwALAAoA
CgAKAAkACQAIAAgACQAJAAkACQAJAAkACAAFAAUABQAFAAYABwAIAAkABwAFAAUABQAF
AAYABgAGAAgACAAIAAYABAADAAMABAAFAAYABwAIAAcABgAFAAQABAAEAAQABAAFAAYA
BwAGAAUABAADAAIABQAFAAYABgAEAAIAAgACAAIAAgADAAMAAwADAAMAAwD///////8A
AAEAAgADAAQABAAEAAQABAABAAEAAQACAAgACAAGAAAA/v/+//7//v8BAAIAAwAEAAQA
BAAEAAQAAwABAAAA//8AAAEAAgADAAIAAgABAAAAAQACAAMABgAGAAcACAAKAAsACwAM
AA0ADQALAAsADAAMAAsACgAIAAkACQAKAAsACAAHAAcACAAKAAkABwAFAAMAAgACAAIA
AAD9//z//P/9//3//v//////AAAAAP7//f/9//v/+v/7//v/+//7//j/9//2//T/9f/2
//f/+f/3//f/+P/4//j/+P/4//b/9//5//r/+//1//X/8//u/+7/7v/x//j/AQALABoA
LAA/AFEAZAB4AIwApgC/AM0AygC6AKAAhgBxAFQAMAAVAAcA+//1//L/8f/x//f//v/9
//j/9v/2//T/9P/2//f/9//3//f/9f/1//X/9f/z//P/8//z//P/9P/2//f/9v/1//T/
9P/2//X/9P/0//P/8//0//T/8v/y//L/8v/1//b/9f/2//b/9f/0//P/9P/0//X/9v/0
//X/9f/1//T/8//y//H/8f/y//T/9f/0//P/8v/x//H/8f/x//H/8f/x//H/8f/v/+//
7//v//D/8f/y//T/8v/y//L/8v/0//P/8v/y//P/8//z//P/8//z//L/7//y//P/9P/1
//P/8v/z/+//8P/x//L/8//w//D/8P/x/+//7//u/+7/8f/y//P/9P/z//L/8v/x//H/
8f/x//L/8v/y//T/9f/z//X/9f/z//b/+P/7//3/+//8//v//P/9//3//v8AAAAAAgAC
AAMAAgABAAAA//8BAAIAAwADAAIAAgABAAAAAgACAAEAAAACAAMABAAEAAMAAgABAAAA
//8AAAEAAwABAAIAAgADAAUABAAEAAQAAwADAAMABQAEAAQAAwADAAQABwAIAAkACAAG
AAQAAwAEAAQABQAGAAYABwAHAAcABgAGAAYABgAJAAoACwAMAAkACAAIAAcABwAHAAgA
CQAHAAcACAAIAAcABgAFAAQABgAHAAgACQAIAAcABQAEAAYABQAFAAQABAAFAAUABQAD
AAMAAwACAAQABQAGAAcABAADAAIAAQACAAEAAgADAAEAAgACAAIAAAAAAAAA/v8BAAEA
AgAEAAEAAAD///7///8AAAEAAgAAAAAAAAAAAP7//v/+//z///8AAAEAAgAAAP/////+
/wAA/v/+//7//v/+///////+//3//P/7//z//f/+/wAA///+//3//P/+//7//v/+////
/////wAA/P/6//z//v8AAAAAAAAAAP3//P/7//r/+//8//3//v/+//7//f/9//z/+//6
//n/+v/7//3//v/9//z/+//6//7/AAABAAIAAgADAAMABAAHAAcABQAFAAgACQAJAAkA
BwAEAAIAAQACAAMABAAGAAgACAAHAAUAAQD9//z//P/+//3/+//7//v/+v/4//f/+P/7
//3//v/6//n/+f/3//T/9P/z//L/8v/z//T/9f/z//L/8f/w//P/8//z//T/9P/0//T/
9P/w//D/8f/x//X/8//1//P/7v/o/+b/5//s//n/BQAUACQANQBHAFYAZgB6AJQArwDF
AMoAvgCkAIoAcQBQACoAEwAFAPv/8//w/+//6//r//D/7//s//D/9P/y//L/9P/w/+//
7v/t/+7/7//w//H/8f/x//H/8f/u/+7/7//v//D/8f/y//T/8f/v/+3/7P/v/+//8P/w
//L/8v/y//L/8P/w/+7/7v/w//H/8v/z//D/7v/t/+z/7v/v/+//7//x//H/8f/x/+7/
7v/v/+//8f/x//H/8f/w/+//7v/t/+//7//v/+//7//v/+//7//t/+3/7f/u/+//8P/x
//L/8f/v/+3/7P/u/+//8P/x//H/8f/w/+3/7//v/+//7//y//L/9P/x//D/7//u/+3/
7f/u/+//8f/v/+//7v/u/+7/7v/u/+7/7//w//L/8//w/+//7v/u/+//8P/z//X/8//1
//X/8//x//L/9P/1//f/+v/7//7//f/7//r/+v/9/wAAAQADAAMAAwADAAMAAwACAAEA
//8AAAIAAwAEAAMAAgAAAP7/AAABAAIAAgACAAIAAgACAP7//v/+////AAACAAMABQAE
AAIAAQAAAAMAAwADAAUABAAEAAMAAwABAAMAAwADAAUABgAHAAkACAAGAAUABAAGAAcA
BwAHAAYABgAGAAYABgAGAAYABgAHAAgACgALAAkABwAGAAUABgAHAAkACgAIAAgACAAI
AAcABwAHAAcACQAJAAgACAAHAAUABAACAAQABQAFAAUABQAFAAUABAADAAMAAwADAAUA
BQAFAAUABAABAAAA//8BAAIAAgACAAAAAAAAAP7//v/9//3//v///wAAAQACAP///v/9
//z//f/+////AAD+//7//v/8//z//P/8//z//////wAAAAD+//z//P/8//7//v//////
/f/9//3//f/9//3//f/+/wAAAAAAAAAA///+//3//P/8//3//v8AAAIAAAD8//z//P/8
//z//P/9//7///8AAP///v/9//z//v/+//7//v/+//3//f/9//3//f/9//3//v8AAAEA
AgD///7//f/+/wEAAwAFAAgABwAHAAgACQAHAAUABQAGAAgACQAKAAoABwAFAAQAAwAE
AAUABwAKAAgABwAFAAMA///+//7//v/+//3//v8AAP3/+//6//n//P/+/////v/7//v/
+f/4//b/9f/0//P/9v/3//j/+P/3//b/9f/1//b/9//5//r/+P/4//j/9v/0//X/9f/1
//v/9//z//D/6v/o/+3/9v8FABcAJgA4AEsAWwBoAHwAlgCsAMEAyQC+AKYAkAB6AFcA
NAAcAAsAAQD7//f/9P/1//X/8//w/+//7P/w//b/+P/4//b/8//z//P/8//z//P/8//z
//P/8//z//P/8P/w//H/8f/y//P/9P/2//T/8//y//L/8f/x//L/8v/0//T/9P/0//L/
8v/w//D/8//z//P/8//x//D/8P/w//L/8//z//P/8//z//P/8//w//D/8f/x//L/8//0
//X/9P/z//L/8f/x//H/8f/x//P/8//z//P/8f/x//H/8v/0//T/9P/0//L/8f/w//D/
8//z//P/8//0//X/9f/z//L/8f/w/+//8v/y//T/8f/v/+//7//v/+//8P/x//P/8f/x
//D/8P/u/+7/7v/u/+//8P/y//P/8v/x//D/8P/y//L/9P/1//f/+f/5//f/9f/2//j/
+f/6//z//P/+//z/+//7//z//f8AAAEAAwABAAEAAQABAAEAAAD///3/AAACAAMABAAD
AAIAAAD+//7///8AAAAAAAAAAAAAAAD8//z//P/9//7/AAABAAMAAQAAAAAAAAADAAMA
AwAFAAQABAADAAMA//8BAAEAAQADAAQABQAHAAYABAADAAIABAAFAAUABQAEAAQABAAE
AAQABAAEAAQABQAGAAgACQAGAAUABQAFAAcABwAIAAgABgAGAAYABgADAAMAAwADAAUA
BQAEAAQAAgABAAEAAAAAAAEAAQABAAMAAwADAAIA//////////8AAAEAAgADAAEA////
//////8AAAAAAAAAAAAAAAD+//z/+//7//z//v/+//7//v/9//z/+//6//v//P/9//7/
AAAAAAAA/v/9//z/+//6//z//f///wAA/v/8//z//P/8//z//f/9//3//f/9//3/+v/5
//j/+P/5//r/+//8//r/+v/6//r/+//7//v//P/+//7/+v/2//j/+P/4//j/+//8//3/
/v/7//r/+f/3//n/+f/5//n/+//7//v//P/7//r/+f/4//v//v8BAAMAAQACAAIAAQAE
AAUABQADAAUABgAHAAcABgAEAAEA//8CAAMABAAFAAMABAADAAEA///9//n/+P/6//r/
+f/3//X/9v/2//X/9//3//n/+v/5//b/9P/z//L/8v/z//P/8v/x//H/8f/v/+7/7v/u
/+//8f/y//P/8f/w/+//7v/v/+7/7//x//H/8f/v/+3/6//o/+T/4v/p//L/+/8HABQA
JAA3AEsAXAByAIgAngC3AMUAwACuAJQAfABjAEYAJAALAP//9//v/+r/6//r/+3/8v/1
//L/8v/0//L/7v/s/+3/7f/t/+3/7v/v//D/8f/u/+3/7P/r/+3/7v/w//H/7//v/+//
8P/w/+//7v/u//H/8f/y//L/7//u/+3/7P/v//D/7//w/+//7//v/+//7f/s/+z/7P/t
/+//8P/x/+7/7f/s/+v/6//s/+7/7//v/+//7//v/+3/7f/t/+3/7//v/+//7//t/+3/
7f/t/+//7//v//D/7v/u/+7/7v/w/+//7v/u//H/8f/x//H/8f/x//D/7f/u/+//8P/x
//H/8P/x/+3/7f/t/+3/7f/t/+7/7//x/+7/7f/r/+r/6//s/+3/7v/s/+z/7f/t/+3/
7f/t/+7/8P/w//L/8//y//P/8v/v//D/8v/1//f/9v/4//j/+v/8//v/+//8//z//v/+
/////v/9//z/+//9//7///////3//v/+//7//v/+//3//P/9////AQACAP///v/9//z/
/f/+////AQAAAAAA//////3//P/8//z/AAABAAIABQAEAAIA///9//7/AQACAAMAAwAC
AAEAAQADAAIAAgACAAQABQAFAAUABQAEAAMAAgADAAQABQAGAAQABAAFAAUABAADAAMA
AwAEAAUABwAIAAUABAADAAIAAgADAAQABQADAAMAAgACAAIAAQABAAAAAgADAAMAAwAC
AAEAAAD+//7///8AAAEA//////////8BAP///////wEAAgACAAIAAAD+//z/+P/6//v/
/f8AAP///v/9//z//P/8//z//P/9//7///8AAP3//P/7//j/+//8//3//v/+//3//f/8
//7//P/8//z//P/8//3//f/8//v/+v/5//n/+//9/wAA/f/8//v/+v/6//r/+v/6//r/
+//8//7/+v/6//r/+v/8//z//P/8//z//P/8//z/+v/6//r/+v/7//v//P/9//z/+//6
//n/+//8//z//P/8//z//P/+/wAAAQACAAQABQAFAAYABwAFAAMAAwAEAAYABwAIAAgA
BgAFAAUABQADAAMABAAGAAYABQADAAEA+//6//r/+v/6//n/+v/8//r/+f/5//n/+//8
//z/+v/7//v/+f/4//b/9f/0//P/9f/1//X/9P/0//T/9P/1//P/8//0//T/9v/2//b/
9P/z//P/8v/x//H/9f/z/+7/7P/o/+n/8P/7/wkAGgAsAD8AUQBiAHQAigCiALkAxwDE
ALIAlgB+AGUAPgAcAAsA/f/z/+//8P/x//H/9f/0/+//7P/s/+7/8v/0//T/8f/x//H/
8f/v/+//7//v//D/8f/y//P/8f/w//D/7//x//H/8f/y//L/8f/w//D/7//v//D/8P/x
//L/8//0//P/8v/v/+7/8f/x//H/8f/z//L/8v/y//H/8f/w/+//8P/x//L/8//x//D/
8P/v//H/8f/x//H/8f/x//H/8f/v/+//7//v//D/8f/y//P/8v/x//D/8P/y//L/8v/y
//T/8//y//L/8f/x//H/8f/y//P/8//x/+//7//v/+//8v/y//T/8f/v/+//7//v/+z/
7P/s/+3/7v/v/+//8P/u/+7/7v/u/+7/7v/v/+//8f/x//H/8v/w//D/8v/z//T/9//4
//f/9v/2//f/9//6//z//P/+/wAA/////wAA//8AAP////8AAAEAAgADAAMAAgABAP//
AQACAAIAAgACAAIAAQAAAAAAAQACAAIABAAEAAQABAABAAAA/////wEAAgACAAMAAwAC
AAIAAgACAAEAAAABAAUABgAGAAcABAAFAAQAAwAGAAYABgAHAAcABgAGAAYABAAFAAUA
BQAHAAgACQAKAAkACAAHAAYACAAIAAkACQAKAAkACQAJAAgABwAHAAYACAAIAAgACAAG
AAUABAADAAMAAwACAAIABAADAAMAAgAAAAEAAQABAAIAAwAEAAQAAQABAAEAAQADAAMA
AwADAAMAAQABAAEA//8AAAAAAAACAAIAAgAAAP7//f/9//7/AAAAAAAAAAD+//7//v/+
//7//v/+//7///8AAAEAAAD///7//f/8//////8AAAAAAgAAAAAAAAD+//7//////wAA
AQACAAMA////////AAAAAAAAAAAAAAAAAAAAAAAA/f/9//3//v8EAAQABAAEAAEAAAD/
//7/AAAAAAAAAAAAAAAAAAAAAP7//v/+//3//v///wAAAQAAAP///v/+/wAAAAAAAAAA
/v8AAAIAAwACAAQABQAFAAkACwAMAAsACgAKAAoACQALAAoACAAHAAcABwAHAAcABgAI
AAgABwAGAAUAAgACAP///v/8//n/+v/8//3//f//////AQACAAAA/v/9//3//f/8//z/
+//5//f/9v/1//b/9v/3//j/+P/5//n/+f/5//j/9//2//f/9v/3//n/9f/1//P/8f/x
//L/8P/u//H/+P/9/wcAFgAkADcATwBgAHAAiACgALUAxQDGALQAmgCGAHEAUgAyABsA
CQD9//f/8v/t/+//9f/4//f/8v/w//T/9v/2//T/9P/1//b/9//2//X/9P/z//X/9f/1
//X/9v/2//f/9//2//X/9P/0//X/9f/1//b/9v/1//X/9P/0//T/9P/0//X/9v/1//b/
9P/z//L/8f/y//L/8//0//L/8//z//P/9f/1//X/9f/2//b/9//3//b/9f/0//P/9f/1
//X/9f/z//P/8//z//P/8//z//P/9P/1//b/+P/3//b/9f/0//b/9f/0//T/9P/z//L/
8f/y//P/8//x//L/8//0//X/9f/0//X/8f/y//P/9P/1//L/8v/y//P/8//z//L/8v/y
//L/8v/y//D/8P/x//H/8//z//P/9P/y//L/9P/1//X/9//3//X/9//4//r/+//7//z/
+//8//////8AAAIAAQACAAEAAQABAAEAAQABAAQABAAEAAMAAgACAAEAAAADAAQABAAE
AAIAAwAEAAQAAgACAAIAAgABAAIAAwAFAAIAAgABAAEABAAEAAUABgAFAAUABQAHAAoA
CgAJAAkABwAJAAkACQAIAAgACAAJAAoACgALAAwACwALAAoACQAKAAoACgAKAAwADAAM
AAwACgAKAAsACwALAAsADAANAAoACQAJAAgACgAKAAoACgAKAAsADAANAAoACQAHAAYA
CQAJAAoACgAJAAkACAAHAAcABwAHAAYABwAHAAcABwAEAAMAAgABAAIAAQACAAMAAwAE
AAQABAAEAAQABAACAAQAAwADAAQAAwACAAEAAAABAAIAAwAEAAMAAgABAAAAAAAAAAAA
/v8AAAAAAAAAAAAA//////7////+////AAD+//7/////////////////////////AAD/
//7//f/8//3//v///wAA/f/9//3//v/8//z//v/+//7//v/+//7//P/8//z//P/+//7/
/v/+//z//P/7//v//f/9//3//f//////AAAAAP///v/9//z///8CAAQABgAHAAcABgAG
AAkACQAHAAcACgALAAsACwAJAAYABAADAAQABQAGAAgACQAIAAYAAwADAP///v/+/wAA
///9//3//P/8//v/+//8////AQACAP3/+//6//f/+P/4//f/9v/3//f/9//3//X/9P/z
//L/9P/1//b/+P/2//b/9v/2//b/9v/3//f/+f/5//X/8f/s/+j/6P/t//b/AwARACIA
MgBBAFMAZAB2AJAArADFAM0AyACyAJYAfgBjAEIAIgAPAAMA+f/1//b/8//z//X/+P/1
//b/+P/4//j/+P/0//H/8f/x//H/8v/z//T/9f/z//P/8//z//T/9P/1//X/9f/1//X/
9v/0//P/8v/y//T/9f/3//j/9//2//X/9P/2//b/9P/0//f/9//3//f/9P/y//H/8P/z
//X/9v/3//b/9f/0//P/9P/0//X/9f/1//X/9f/1//T/8//y//H/9P/1//b/9//2//X/
9P/z//P/8//z//T/9v/2//b/9v/0//P/8v/y//T/9f/2//f/9//3//b/8//z//P/8//z
//b/9v/4//X/9P/z//L/8f/z//T/9f/3//b/9f/z//L/9P/0//T/9P/0//T/9f/1//T/
8//y//L/9f/2//n/+//6//v/+v/3//n/+v/8//3//v8AAAAAAgAAAP////8AAAEABAAF
AAcABgAFAAQAAwAEAAQABAADAAUABgAGAAYABAAEAAMAAgAEAAUABgAGAAUABAADAAIA
AQACAAMABQAFAAYABgAHAAYABAADAAIABAAFAAYACQAHAAYABAADAAIABQAGAAcACgAK
AAoACwAKAAgABwAGAAkACwAMAA0ADQAMAAsACgAKAAoACgAKAAwADAANAA0ACwAJAAgA
BwAIAAkACwAMAAsACgAJAAgABwAHAAcABwAJAAkACAAIAAYABQAFAAQABgAHAAcABwAF
AAUABQAEAAMAAwADAAMABQAFAAUABQADAAEAAQABAAMABAAEAAQAAgACAAIAAAACAAEA
AQACAAIAAgACAAIAAAAAAAAAAAACAAIAAgACAAAAAAAAAP7/AAAAAAAAAAABAAEAAgAC
AAAA/v/+//7/AAAAAAEAAQAAAP///v/9//3//f/9//7//v/+//7//v/8//z//P/8//3/
/f/9//7//v/8//r/+v/7//z//f/+//z//P/8//z/+v/6//r/+v/8//3///8BAAAA///+
//3//f/+//7//v8AAAAAAAACAAMAAwADAAQABgAHAAkACwAKAAcABgAGAAgACQAKAAoA
CgAJAAkACQAIAAcABwAIAAkACQAIAAcAAgAAAP///v/9//v/+//8//7//f/9//3//f/+
//7//P/8//3//P/8//v/+f/3//X/9f/1//X/9P/2//b/9v/3//b/9f/1//T/9f/2//f/
9v/1//X/9P/z//P/8//z//D/7P/s/+//8v/9/wsAHAAuAEUAVwBoAHoAkACmAL0AxwDA
AKwAlACAAGUAQAAeAA0A///1/+//8P/v//H/9//4//P/7P/w//L/8P/y//b/9f/1//X/
9f/y//H/8P/v//D/8f/y//P/8P/w//H/8f/x//H/8f/y//P/8//z//T/8v/x//H/8P/x
//L/8//0//T/9P/y//L/8f/x//H/8f/y//L/8//0//H/8f/w/+//8P/x//L/8//y//L/
8//z//H/8f/x//H/8v/z//T/9f/z//P/8//z//X/9f/1//X/8//z//P/9P/y//L/8v/y
//P/8//z//T/8v/x//D/7//x//P/9P/z//P/8//z//P/8v/y//T/8f/y//P/9P/1//H/
8P/v/+//8P/x//H/8v/y//L/8v/y//D/8P/x//H/8v/z//T/9v/z//L/8//z//T/9//4
//f/9//4//r/+//6//z//P/+/wAA/////wAA//8AAP////8AAAEAAgADAAQABAAEAAMA
AQACAAIAAgADAAQABAAEAAMAAwADAAIABAAEAAQABAAEAAQABAAFAAQABAADAAMABAAE
AAUABgAGAAUABAAFAAcACAAIAAkABwAJAAkACQAIAAgACAAJAAsACgAKAAoACAAJAAkA
CQAMAAwADAAMAAoACgAKAAoACgAKAAsACwALAAsADAANAAoACQAJAAgACgAKAAoACgAL
AAsACwALAAkACQAIAAgACgAJAAkACAAHAAcABgAFAAcABwAHAAYABQAFAAUABQADAAMA
AwADAAYABQAGAAcABAAEAAMAAgADAAQABQAEAAQAAwADAAQAAgACAAIAAgAEAAQABAAE
AAMAAgABAAAAAQACAAMAAgACAAIAAgACAAEAAQACAAIAAwACAAMABAABAAAAAAD//wAA
AQACAAMAAQABAAEAAgACAAIAAgACAAIAAgACAAIAAAD///7//v8CAAQAAgACAAEAAAD/
//7/AAAAAAAAAAABAAIAAwAEAAEAAAD///3/AAABAAIAAwABAAEAAQACAAAAAAAAAAAA
AwAGAAkACwALAAwADAALAA0ADwAQAA8ADgAOAA4ADQALAAoACAAHAAoACwAMAA0ACwAM
AAsACQAIAAcABAAEAAMAAgAAAP3//f/+//7//f8AAAEABAAGAAMAAAD+//3//P/8//3/
/f/6//n/+f/5//n/+P/4//j/+f/7//z//f/7//r/+f/4//r/+P/4//n/+//5//X/8//v
/+7/7v/y//f/AgAPABkAJAA2AEsAWwBuAIYAngC4AMsAywC8AKQAjAB2AF0APgAiABEA
BwD9//X/8v/z//X/+f/6//f/+P/6//r/+P/4//j/+f/5//n/+f/5//n/+f/5//j/9//2
//X/9//4//r/+//4//f/9v/2//f/9//3//j/+f/5//r/+v/5//j/9//2//n/+v/5//r/
+P/3//b/9f/2//b/9//4//j/+f/5//n/9//3//f/9//3//j/+v/7//r/+f/4//f/+f/5
//n/+f/5//n/+f/5//f/9//3//f/+P/5//r//P/7//r/+f/4//r/+f/4//j/+f/5//n/
+f/4/w==
         </WaveFormData>
      </LeadData>
      <LeadData>
         <LeadByteCountTotal>10000</LeadByteCountTotal>
         <LeadTimeOffset>0</LeadTimeOffset>
         <LeadSampleCountTotal>5000</LeadSampleCountTotal>
         <LeadAmplitudeUnitsPerBit>4.88</LeadAmplitudeUnitsPerBit>
         <LeadAmplitudeUnits>��V</LeadAmplitudeUnits>
         <LeadHighLimit>2147483647</LeadHighLimit>
         <LeadLowLimit>268435456</LeadLowLimit>
         <LeadID>V1</LeadID>
         <LeadOffsetFirstSample>0</LeadOffsetFirstSample>
         <FirstSampleBaseline>0</FirstSampleBaseline>
         <LeadSampleSize>2</LeadSampleSize>
         <LeadOff>FALSE</LeadOff>
         <BaselineSway>FALSE</BaselineSway>
         <ExcessiveACNoise>FALSE</ExcessiveACNoise>
         <MuscleNoise>FALSE</MuscleNoise>
         <LeadDataCRC32>3387815612</LeadDataCRC32>
         <WaveFormData>
BAAEAAQABAACAAIAAgACAAIAAgACAAIAAAAAAAAAAAAAAAAAAAAAAAIAAgACAAMAAQAB
AAEAAQACAAIAAwADAAMABQAFAAUABwAIAAkACQAJAAkACQAJAAoACgAKAAoADQANAAwA
CgAFAAQAAQD+//z/+v/5//f/+f/5//n/+//7//v/+//7//v/+//7//v//f/9////AQAB
AAEAAQABAAEAAQABAAEAAQABAAEAAQABAAEAAQABAAEAAQABAAEAAQABAAEAAgACAAIA
AgACAAIAAgADAAUACgARABYAFgAYABkAHAAgAB4AFwATABAACgAEAAYAAQD0/+z/7P/n
/9f/yP++/7r/v//C/8b/y//R/9j/3f/n/+//8//3//z//v8BAAQABwAIAAgACAAJAAcA
BwAHAAcACQAKAAoACgAKAAsACwALAAkACQAJAAkACwALAAsACwAMAAwADAAMAAoACgAK
AAoACgAKAAoACgAJAAkACgAKAAwADAAMAAwADAAMAAwADAAMAAwADAAMAA4ADgANAA0A
DQANAA0ADQANAA0ADQANAAsACwALAAsACwALAAsACwALAAsACwAKAAoACgAKAAsACwAK
AAoACgAKAAoACgAKAAoACgAJAAkACwALAAsACwAJAAgACAAIAAgACAAHAAcABgAGAAYA
BQAFAAUABQAEAAQABAAEAAMAAQABAAEAAAACAAIAAgACAAIAAgABAAEAAQABAAEAAgAC
AAIAAgADAAQABAADAAMAAwAEAAQABQAFAAUABQAFAAUABgAGAAYABgAHAAcABwAFAAUA
BQAFAAUABQAFAAYABgAGAAYABgAGAAYABgAGAAgACAAIAAkABwAHAAcABwAHAAcABwAH
AAcABwAHAAcABwAHAAcABwAHAAcABwAHAAUABQAFAAUABgAGAAYABgAHAAcABgAGAAYA
BgAGAAYABwAHAAcABgAEAAQABQAFAAQABAAEAAQABAAEAAQABAAEAAQABAADAAMAAwAD
AAMAAwADAAMAAwADAAQABAAEAAQAAwADAAMAAwADAAMAAwAFAAUABQAFAAMAAwADAAMA
AwAEAAQABAAEAAMAAwADAAMAAwADAAQABAAEAAMAAwADAAMAAwADAAQABAAEAAQAAgAC
AAIAAQABAAEAAgACAAIAAQABAAEAAwADAAMAAwADAAMAAwADAAEAAQABAAEAAQABAAEA
AQADAAMAAwADAAMAAwADAAMAAQABAAEAAQADAAMAAwADAAMAAwABAAIAAgACAAIAAgAA
AAAAAAAAAAAAAAAAAAAAAgACAAIAAgAAAAAAAAAAAAAAAAAAAAEAAQABAAEAAQAAAAAA
AQABAAEAAwADAAMAAwAEAAUABQAGAAcACAAJAAgACAAIAAgACQAJAAgABgAFAAQAAQD+
//z/+v/5//f/9//3//f/+f/5//n/+f/5//n/+f/5//n/+f/5//v//f//////////////
//////////////////8BAAEAAQABAAEAAQABAAEA////////AAAAAAAAAAAAAAAAAAAB
AAMACAANABIAEgASABUAGAAcABwAFQAPAAwABgAAAP7////2/+z/7P/r/93/zP/A/7z/
vf/A/8D/xf/N/9L/1//h/+v/7//z//b/+v/9/wAAAwAEAAQABAAFAAUABQAFAAUAAwAE
AAQABAAGAAcABwAHAAUABQAFAAUABQAFAAUABQAGAAYABgAGAAYABgAGAAYABgAGAAYA
BgAFAAUABgAGAAgACAAIAAgABgAGAAYABgAGAAYABgAGAAYABgAFAAUABQAFAAUABQAH
AAcABwAHAAUABQAFAAUABQAFAAUABQAFAAUABQAEAAQABAAEAAUABwAGAAYABgAEAAQA
BAAEAAYABgAFAAUABQAFAAUABQADAAIAAgACAAIAAgABAAEAAgACAAIAAQABAAEAAQAA
AAAAAAAAAP///////////v/+//7//v/+//z//P/7//v//f/9//3//v8AAAAAAAABAAAA
AAD///////8AAAAAAQADAAMAAwADAAMABAAEAAQABAAFAAUABQAFAAUABQAFAAUABQAF
AAYABgAGAAYABgAEAAQABAAEAAYABgAGAAcABQAFAAUABQAHAAcABwAHAAUABQAFAAUA
BQAFAAUABQAFAAUABQAFAAUABQAFAAUABgAGAAYABgAGAAUAAwACAAQABAAEAAQABQAF
AAUABAACAAIAAwADAAQABAAEAAQABAAEAAQABAACAAIAAgABAAMAAwADAAMAAwADAAMA
AwADAAQABAAEAAQAAwADAAMABQAFAAUABQAFAAUABQAFAAUABQAFAAUAAwAEAAQABAAE
AAMAAwADAAMAAwADAAQABAAEAAMAAwADAAMAAwADAAQABAAEAAQABAAEAAQAAwADAAMA
BAAEAAQAAwADAAMAAwADAAMAAwAFAAUABQAFAAMAAwADAAMAAwADAAMAAwADAAMAAwAD
AAMAAwADAAMAAwADAAMAAwADAAMAAwADAAMAAwADAAQABAAEAAQABAACAAIAAgACAAIA
AgACAAIAAgACAAIAAgACAAIAAwADAAMAAwADAAIAAgADAAMAAwADAAMAAwAFAAgACQAJ
AAkACQAJAAkACgAKAAoACgALAAkACAAGAAMABAABAP7//P/6//n/9//5//n/+f/7//v/
+//7//v/+//7//v/+//7//3///8BAAMAAQABAAEAAQABAAEAAQABAAMAAwADAAMAAwAD
AAMAAwADAAMAAwADAAMAAwAEAAQAAgACAAIAAgAEAAMABQAKAA8AFAAUABQAFQAYABwA
HAAVAA0ADAAGAAAAAAABAPr/8P/u/+//5//Y/8r/xP/H/8r/yv/L/9P/2P/b/+H/6f/v
//P/+P/8////AgADAAQABAAEAAUABwAHAAcABwAHAAgACAAIAAYABwAHAAcABwAHAAcA
BwAHAAcABwAHAAgACAAIAAgACAAIAAgACAAGAAYABgAGAAcABwAIAAgACAAIAAgACAAI
AAgACAAIAAgACAAIAAgACAAIAAcABwAHAAcABwAHAAkACQAJAAkABwAHAAcABwAHAAcA
BwAHAAcABwAHAAYABgAGAAYABwAHAAYABgAGAAYABgAGAAYABgAGAAUABQAFAAUABQAF
AAUABAAEAAQABAAEAAMAAwAEAAQABAADAAEAAQABAAAAAAAAAAAA///////////+//7/
/v/+//7//v/+//3//f/9//3//f/+//7//v/+////AAAAAP///////wAAAAABAAMAAwAD
AAMAAwAEAAQABAACAAMAAwADAAUABQAFAAUABQAFAAUABgAGAAYABgAGAAYABgAGAAYA
BgAGAAYABwAFAAUABQAFAAcABwAHAAcABQAFAAUABQAHAAcABwAHAAcABwAHAAcABwAH
AAcABwAGAAYABgAGAAUABQAEAAQABAAEAAQABAAFAAUABQAEAAQABAAFAAUABgAGAAYA
BgAGAAYABgAGAAYABgAGAAUABQAFAAUABQAHAAcABwAHAAUABgAGAAYABgAFAAUABQAF
AAUABQAFAAUABQAFAAUABQAFAAUABQAFAAYABgAGAAYABQAFAAUABQAFAAUABgAGAAYA
BQAFAAcABwAHAAcABwAGAAUABAAGAAYABgAFAAUABQAGAAYABgAFAAUABQAFAAUABQAF
AAUABQAFAAUABQAFAAUABQAHAAcABwAHAAUABQAFAAUABwAHAAcABwAFAAUABQAFAAUA
BQAFAAUABwAFAAUABgAGAAYABgAGAAYABgAGAAYABgAGAAYABgAGAAYABgAGAAYABgAG
AAcABQAFAAUABQAEAAQABQAFAAcACQAJAAkACwAMAA0ADQALAAsACwALAAwADAAMAAwA
DwAPAA4ADAAJAAgABQACAAIAAAD///3//v/9//z//f////////////3//f/9//3//f/9
////AQAFAAUABQAFAAMAAwADAAMAAwADAAMAAwAFAAUABQAFAAMAAwADAAMABQAFAAUA
BgAGAAYABgAGAAQABAAFAAcADAARABYAFgAYABkAGgAeACIAHQAXABQAEAAIAAQABQD8
//D/7v/v/+P/0P/E/77/v//C/8b/y//R/9j/2//j/+3/8//1//j//P///wIABQAGAAYA
BgAHAAUABQAFAAUABQAGAAYABgAGAAcABwAHAAcABwAHAAcACQAJAAkACQAIAAgACAAI
AAgACAAIAAgACAAIAAgACAAHAAcACAAIAAoACgAKAAoACAAIAAgACAAIAAgACAAIAAgA
CAAHAAcABwAHAAcABwAHAAcABwAHAAUABQAFAAUABwAHAAcABwAHAAcABwAGAAYABgAG
AAcACQAIAAgACAAGAAYABgAGAAYABgAFAAUABQAFAAUABQAFAAQABAAEAAYABgAFAAUA
BAAEAAQAAwABAAEAAQAAAAAAAAAAAP///////////v8AAAAAAAAAAP7//v/9//3/////
////AAAAAAAAAAABAAAAAAD/////AQACAAIAAwABAAEAAQABAAMABAAEAAQABAAFAAUA
BQADAAMAAwADAAUABQAFAAYABgAGAAYABgAGAAYABgAGAAYABgAGAAcABwAHAAcABwAH
AAcABwAHAAUABQAFAAUABwAHAAcABwAHAAcABwAHAAcABwAHAAcACAAIAAgACAAHAAcA
BgAGAAYABgAGAAYABwAHAAcABgAGAAYABwAHAAYABgAGAAYABgAGAAYABgAGAAYABgAF
AAUABQAFAAUABQAFAAUABQAFAAYABgAGAAYABQAFAAUABQAFAAUABQAFAAUABQAFAAMA
AwADAAMAAwAEAAQABAAEAAMAAwADAAUABQAFAAYABAAEAAMAAwAFAAUABQAFAAYABgAG
AAYABAAEAAQAAwADAAMABAAEAAQAAwADAAMAAwADAAMAAwAFAAUABQAFAAMAAwADAAMA
AwADAAMAAwAFAAUABQAFAAMAAwADAAMABQAFAAUABQADAAMAAwADAAMAAwAFAAQABAAE
AAQABAACAAIAAgACAAIAAgACAAIABAAEAAQABAACAAIAAgACAAIAAgADAAMAAQABAAEA
AAACAAMAAwADAAMAAwADAAUACAAJAAkACQAJAAkACQAKAAoACgAKAAsACwAKAAgABQAE
AAEA/v/8//r/+f/3//n/+f/5//v/+//5//n/+f/5//v/+//7//v/+//9////AQD/////
////////////////////////////////////////////////AQABAAIAAgAAAAAAAAAA
AAAAAwAJAA4AEwAUABQAFgAXABoAHAAaABEADQAKAAIA/v8AAPn/7v/s/+z/4f/R/8T/
uv+6/7//wP/E/8v/0f/W/9//6//v//P/9//4//r///8AAAEAAgACAAIAAwAFAAUABQAF
AAUABgAGAAYABgAHAAcABwAFAAUABQAFAAUABQAFAAUABgAGAAYABgAGAAYABgAGAAYA
BgAGAAYABQAFAAYABgAGAAYABgAGAAYABgAGAAYABgAGAAYABgAGAAYABQAFAAMAAwAD
AAMABQAFAAUABQADAAMAAwADAAMAAwADAAMABQAFAAUABAACAAIAAgADAAMAAgACAAIA
AgACAAIAAgACAAIAAQABAAMAAwADAAMAAwACAAIAAgACAAIAAQABAP7//v/+//3/////
/////v/+//7//v/9//v/+//7//r//P/8//z//P/6//r/+f/5//v/+//7//z//P/8//z/
/f/+//7//f/9//3//v/+/////f/9//3//f///wAAAAAAAAAAAQABAAEA//////////8B
AAEAAQACAAAAAAAAAAAAAAAAAAAAAAAAAAAAAAABAAEAAQABAAEAAQABAAEAAQD/////
/////wEAAQABAAEAAQABAAEAAQABAAEAAQABAAIAAgACAAIAAQABAAAAAAACAAIAAgAC
AAEAAQABAAAAAAAAAAEAAQACAAIAAgACAAAAAAAAAAAAAgACAAIAAQABAAEAAQABAAMA
AwADAAMAAwAEAAQABAACAAEAAQABAAEAAQABAAEAAQABAAEAAQABAAEAAQABAP//AAAA
AAAAAgABAAEAAQADAAMAAwAEAAQABAADAAMAAwADAAMAAwAEAAQABAAEAAIAAgACAAEA
AwADAAQABAAEAAMAAwADAAMAAwADAAMAAwADAAMAAwADAAMAAwADAAMAAwADAAMABQAF
AAUABQADAAMAAwADAAMAAwADAAMAAwADAAMAAwADAAMABQAGAAQABAAEAAQABAAEAAQA
BAAEAAQABAAEAAYABgAGAAYABgAFAAQAAwAFAAQABAAFAAUABQAHAAcABwAJAAoACwAN
AA0ADQANAAsADAAMAAwADAANAA0ADAAKAAcABgADAAAA/v/8//v/+//9//3//f/9//3/
/f/9////////////////////AQAFAAcABwAHAAYABQAEAAMABQAFAAUABQAFAAUABQAF
AAMAAwADAAMABQAFAAUABQAFAAQAAwACAAQABAAEAAUABwAMABEAFAAUABYAFwAaACAA
HgAXAA8ADAAGAAAAAgADAPr/7v/u//H/5//Y/8z/xv/H/8r/yv/N/9X/2v/d/+P/6//v
//P/+P/8////BAAHAAgACAAIAAkABwAHAAcABwAHAAgACAAIAAYABwAHAAcACQAJAAkA
CQAHAAcABwAHAAgACAAIAAgACAAIAAgACAAIAAgACAAIAAkACQAKAAoACAAIAAgACAAI
AAgACAAIAAoACgAKAAoACgAKAAkACQAJAAkACQAJAAcABwAHAAcABwAHAAcABwAHAAcA
BwAHAAkACQAJAAgABgAGAAYABwAHAAYABgAGAAYABgAGAAYACAAIAAcABwAFAAUABQAF
AAUABAAEAAQABAAEAAMAAwACAAIAAgABAAEAAQABAAAAAAAAAAAA///9//3//f/8//z/
/P/8//z//P/8//v/+//9//3//f/+//7//v/+////AAAAAP///////wAAAAABAAEAAQAB
AAEAAQACAAIAAgAAAAEAAQABAAMAAwADAAMAAwADAAMABAACAAIAAgACAAQABAAEAAQA
BAAEAAQABQAFAAUABQAFAAUABQAFAAUABwAHAAcABwAFAAUABQAFAAUABQAFAAUABQAF
AAUABQAEAAQABAAEAAUABQAEAAQABAAEAAQABAAEAAMAAgAAAAIAAgADAAMAAgACAAIA
AgACAAIAAgACAAIAAgACAAEAAQABAAEAAQADAAMAAwADAAEAAgACAAIAAgABAAEAAQAB
AAEAAQABAAEAAQABAAEAAQABAAEAAQABAAIAAgACAAIAAQABAAEAAwADAAMABAACAAIA
AQABAAMAAwADAAMAAgACAAIAAgACAAIAAgABAAMAAwAEAAQABAADAAMAAwADAAMAAwAD
AAMAAwADAAMAAwADAAMAAwADAAMAAwADAAMAAwADAAMAAQABAAEAAQADAAMAAwADAAMA
AwADAAMABQAFAAUABgAEAAQABAAEAAQABAAEAAQABAAEAAQABAAEAAQABAAEAAQABAAF
AAUAAwADAAMAAgAEAAUABQAFAAUABQAFAAcACgALAAsACwALAAsACwAMAAoACgAKAAsA
DQAMAAoABwAGAAMAAAD+//r/+f/3//n/+//7//3//f/7//v/+//7//v/+//7//v//f//
/wEAAwABAAEAAQABAAEAAQABAAEAAQABAAEAAQADAAMAAwADAAEAAQABAAEAAQABAAIA
AgACAAIAAgACAAIAAwAHAAoAEQAWABYAFgAZABwAHgAeABcAEQAQAAoABAAEAAEA9P/q
/+r/5f/X/8b/uv+6/73/wv/G/8v/0//Y/93/5//x//P/9//6//7/AQACAAMABgAGAAYA
BwAHAAcABwAHAAUABgAGAAYABgAHAAcABwAHAAcABwAHAAcABwAHAAcACAAIAAgACAAI
AAgACAAIAAgACAAIAAgABwAHAAgACAAIAAgACAAIAAgACAAIAAgABgAGAAYABgAHAAgA
CAAJAAcABwAHAAcACQAJAAkACQAJAAkACQAJAAcABwAHAAcABwAHAAcABgAIAAgACAAJ
AAkACAAIAAgABgAGAAYABgAIAAgABwAHAAcABwAHAAcABQAEAAQABAAEAAQAAwADAAQA
BAAEAAMAAQABAAEAAAAAAAAAAAD///////////7/AAAAAAAAAAD+//7//f/9//3//f/9
//7/AAAAAAAAAQAAAAAA/////wEAAgACAAMAAwADAAMAAwADAAQABAAEAAIAAwADAAMA
AwADAAMAAwADAAMAAwAEAAQABAAEAAQAAgACAAIAAgADAAQABQAHAAUABQAFAAUABQAF
AAUABQAFAAUABQAFAAcABwAHAAcABQAFAAUABQAFAAUABQAFAAQABAAEAAQABQAFAAQA
BAAEAAQABAAEAAUABQAFAAQABAAEAAUABQAEAAQABAAEAAQABAAEAAQAAgACAAIAAQAD
AAMAAwADAAMAAwADAAMAAwAEAAQABAACAAEAAQABAAMAAwADAAMAAwADAAMAAwADAAMA
AwADAAMABAAEAAQABAADAAMAAwABAAEAAQACAAQABAADAAMAAQABAAEAAQACAAIAAgAC
AAIAAgACAAEAAQABAAIAAgAEAAMAAwADAAMAAwADAAMAAwADAAMAAwABAAEAAQABAAEA
AQABAAEAAwADAAMAAwADAAMAAwADAAMAAwADAAMAAwADAAMAAwADAAEAAQACAAQABAAE
AAQAAgACAAIAAgACAAIAAgACAAIAAgACAAIAAgACAAIAAgADAAMAAwADAAMAAgACAAMA
AwADAAUABQAFAAcACAAJAAkACQAJAAkACQAKAAoACgAKAAsACwAKAAgABQAEAAEA/v/8
//r/+f/1//f/9//3//r/+//8//3/+//7//v/+//7//v/+//9////AQABAAEAAQABAAEA
AQABAAEAAQABAAEAAQABAAEAAQABAAEAAQABAAEAAQABAAIAAgACAAIAAgACAAIAAwAF
AAgADQAQABIAFAAXABgAHAAeABkAEQAMAAYAAAAAAAMA+P/s/+z/7f/f/8z/wP+6/7v/
wv/E/8f/zf/U/9f/3//p/+//8//4//z//f8AAAEAAgACAAIAAwADAAMAAwADAAUABgAG
AAYABAAFAAUABQAFAAUABQAFAAcABwAHAAcACAAIAAgACAAIAAgACAAIAAgACAAIAAgA
BwAHAAgACAAIAAgACAAIAAYABgAGAAYABgAGAAYABgAGAAYABQAFAAUABQAFAAUABQAF
AAUABQAFAAUABQAFAAUABQAFAAUABQAFAAUABAAGAAYABgAHAAUABAAEAAQABAAEAAQA
BAAGAAYABQAFAAMAAwADAAMAAwACAAIAAgAAAAAA////////AAABAAEAAQABAAEAAAAA
AAAAAAD///////////7//v/+//7//v/+//7//f/9/////////wAA/v/+//7///8AAAAA
/////wEAAgACAAMAAQABAAEAAQADAAQABAAEAAQABQAFAAUABwAHAAcABwAFAAUABQAG
AAYABgAGAAYABgAGAAYABgAGAAYABgAHAAcABwAHAAcABwAHAAcABwAHAAcABwAHAAcA
BwAHAAcABwAHAAcABwAHAAcABwAHAAYABgAGAAYACQAJAAgACAAGAAYABgAGAAUABQAF
AAQABAAEAAUABQAGAAYABgAGAAYABgAGAAYABgAGAAYABQAFAAUABQAFAAUABQAFAAUA
AwAEAAQABAAGAAUABQAFAAMAAwADAAMABQAFAAUABQAFAAUABQAFAAMABAAEAAQABAAD
AAMAAwADAAMAAwAEAAYABgAFAAUAAwADAAMAAwAEAAQABAAEAAQABAAEAAMAAwADAAQA
BAAEAAMAAwADAAMAAwADAAMAAwADAAMAAwADAAMAAwADAAEAAQABAAEAAwADAAMAAwAD
AAMAAwADAAEAAQABAAEAAwADAAMAAwADAAMAAwACAAIAAgACAAIABAAEAAQABAAEAAQA
BAAEAAQABAAEAAQABAAEAAQABQADAAMAAwADAAQABAAFAAUABQAHAAcABwAJAAoACwAL
AAsACwALAAsADAAMAAwADAALAAsACgAIAAUABAABAP7//P/6//n/9//5//n/+f/7//v/
+//7//v/+//7//v/+//9//3///8BAAMAAwADAAMAAwADAAMAAwAFAAUABQAFAAUABQAF
AAUAAwADAAMAAwADAAMAAwAEAAQABAAEAAQABAAEAAcACwAQABUAFgAWABgAGQAcAB4A
HAAXABEADgAIAAQABAABAPj/7v/w/+//4f/S/8j/xP/H/8r/yv/N/9X/2v/f/+f/7//z
//n//P8AAAMABgAHAAgACAAIAAkACQAJAAkACQAJAAoACgAKAAgACQAJAAkACQAJAAkA
CQAJAAkACQAJAAoACgAKAAoACgAKAAoACgAKAAoACgAKAAcABwAIAAgACgAKAAoACgAK
AAoACgAKAAoACgAKAAoACAAIAAcABwAJAAkACQAJAAkACQAJAAkABwAHAAcABwAJAAkA
CQAJAAcABwAHAAYABgAGAAYABwAHAAYABgAGAAYABgAGAAYACAAIAAcABwAFAAUABQAF
AAUABAAEAAQABAAEAAMAAwACAAIAAgABAAEAAQABAAAAAAAAAAAA///////////+//7/
/v/+//7//v/+//3//f/9//3//f/+//7//v/+/////v/+//3//f/9//7//v//////////
////AQACAAIAAgACAAMAAwADAAMAAwADAAMABQAFAAUABgAEAAQABAAEAAYABgAGAAYA
BAAEAAQABQAFAAUABQAFAAUABQAFAAUABQAFAAUABQAHAAcABwAHAAUABQAFAAUABQAF
AAUABQAEAAQABAAEAAUABQAEAAQABAAEAAQABAADAAMAAwACAAIAAgADAAMABAAEAAQA
BAAGAAYABgAGAAQABAAEAAMAAwADAAMAAwADAAMAAwADAAMABAAEAAQABAADAAMAAwAD
AAMAAwADAAMAAwADAAMAAwADAAMAAwAFAAYABgAGAAQAAwADAAMAAwADAAMABAAEAAQA
AwADAAMAAwADAAMABAAEAAQABAAEAAQABAADAAMAAwAEAAQABAADAAMAAwADAAMAAwAD
AAMAAwADAAMAAwADAAMAAwAFAAUABQAFAAMAAwADAAMAAwADAAMAAwADAAMAAwADAAUA
BQAFAAUABQAFAAUABAACAAIAAgACAAQABAAEAAQABAAEAAQABAACAAIAAgACAAIAAgAD
AAMAAwADAAMAAgACAAMAAwADAAUABQAFAAcACAAJAAkACQALAAsACwAMAAwADAAMAA0A
DQAMAAoABwAGAAMAAAD+//r/+f/3//n/+//7//3//f/7//v/+//7//v/+//7//v//f//
/wEAAwABAAEAAQABAAMAAwADAAMAAwADAAMAAwABAAEAAQABAAEAAQABAAEAAQABAAIA
AgAEAAQABAAEAAQABQAJAA4AEwAUABYAGAAZABwAIAAeABUAEQAOAAgAAgAEAAEA9P/s
/+z/5f/T/8T/vP+6/7//wv/G/83/1f/Y/93/5//v//P/9//6//7/AwAEAAUABgAGAAYA
BwAHAAcABwAHAAcACAAIAAgABgAHAAcABwAHAAcABwAHAAcABwAHAAcACgAKAAoACgAK
AAoACgAKAAoACgAKAAoACQAJAAoACgAKAAoACgAKAAoACgAKAAoACgAKAAoACgAKAAoA
CQAJAAkACQAJAAkACQAJAAkACQAJAAkACQAJAAcABwAHAAcACQAJAAkACAAIAAgACAAJ
AAkACAAIAAgACAAIAAgACAAIAAgABwAHAAcABwAHAAcABwAGAAYABgAEAAQAAwADAAQA
BAAEAAMAAQABAAEAAAAAAAAAAAD//wEAAQABAAAA/v/+//7//v/+//7//f/9////////
/wAAAAAAAAAAAQACAAIAAQABAAEAAgACAAMAAQABAAEAAQABAAIAAgACAAQABQAFAAUA
AwADAAMAAwADAAMAAwAEAAYABgAGAAYABAAEAAQABAAEAAQABAAFAAUABQAFAAUABQAF
AAUABQAFAAUABQAFAAUABQAFAAUABQAFAAUABQAHAAcABwAHAAYABgAGAAYABwAHAAYA
BgAGAAYABgAGAAUABQAFAAQABgAGAAcABwAEAAQABAAEAAYABgAGAAYABAAEAAQAAwAF
AAUABQAFAAUABQAFAAUAAwAEAAQABAAGAAUABQAFAAUABQAFAAUABQAFAAUABQAFAAUA
BQAFAAUABgAGAAYACAAHAAcABwAFAAUABQAGAAYABgAFAAUABwAHAAcABwAGAAYABgAG
AAgACAAIAAcABwAHAAgACAAIAAcABwAHAAcABwAHAAcABwAHAAcABwAJAAkACQAJAAcA
BwAHAAcABwAHAAcABwAHAAcABwAHAAcABwAHAAcABwAHAAcABwAHAAcABwAIAAgACAAI
AAgABgAGAAYABgAGAAYABgAGAAcACAAJAAoACAAIAAgACAAJAAkACQAJAAkACAAIAAkA
CQAJAAsACwANAA8AEAARABEAEQARABEAEQASABIAEgAQABEAEQAQAA4ACwAKAAcABgAE
AAIAAQD//wEAAQABAAUABQAFAAUAAwADAAMAAwADAAMAAwAFAAcACQAJAAkACQAJAAkA
CQAJAAkACQAJAAkACQAJAAkACQAJAAkACQALAAsACwALAAoACgAKAAoADAAMAAwADQAR
ABYAGwAcAB4AIAAhACQAKAAiABsAFwAUAAoACgAMAAcA/P/6//r/8f/f/9D/yP/G/8v/
zv/Q/9f/3//i/+n/8//3//v/AQAGAAoADQAOAA8ADgAOAA4ADwARABEAEQARABEAEgAS
ABIAEAARABEAEQARABEAEQARABEAEQARABEAEgASABIAEgASABIAEgASABIAEgASABIA
EQARABIAEgASABIAEgASABIAEgASABIAEgASABIAEgASABIAEQARABMAEwATABMAEQAR
ABEAEQATABMAEwATABEAEQARABEAEQARABEAEAASABIAEgATABMAEgASABIAEgASABIA
EgASAA==
         </WaveFormData>
      </LeadData>
      <LeadData>
         <LeadByteCountTotal>10000</LeadByteCountTotal>
         <LeadTimeOffset>0</LeadTimeOffset>
         <LeadSampleCountTotal>5000</LeadSampleCountTotal>
         <LeadAmplitudeUnitsPerBit>4.88</LeadAmplitudeUnitsPerBit>
         <LeadAmplitudeUnits>��V</LeadAmplitudeUnits>
         <LeadHighLimit>2147483647</LeadHighLimit>
         <LeadLowLimit>268435456</LeadLowLimit>
         <LeadID>V2</LeadID>
         <LeadOffsetFirstSample>0</LeadOffsetFirstSample>
         <FirstSampleBaseline>0</FirstSampleBaseline>
         <LeadSampleSize>2</LeadSampleSize>
         <LeadOff>FALSE</LeadOff>
         <BaselineSway>FALSE</BaselineSway>
         <ExcessiveACNoise>FALSE</ExcessiveACNoise>
         <MuscleNoise>FALSE</MuscleNoise>
         <LeadDataCRC32>3585688491</LeadDataCRC32>
         <WaveFormData>
9P/0//T/9P/y//L/8v/y//T/9P/0//T/8v/y//L/8v/y//L/8v/y//T/9P/0//T/8v/y
//L/8v/y//L/8v/y//L/9P/1//b/9v/3//n/+v/6//r/+//9//v//P/9//7/AQACAAIA
AgACAAAA///+//v/+//6//j/9v/2//b/9v/1//P/8//z//P/8v/x//D/8P/x//P/9f/1
//L/8v/x//D/7//v/+//7f/t/+3/7f/t/+3/7f/t/+3/7f/t/+3/7f/t/+3/7f/t/+3/
7f/t/+z/7P/w//v/CwAgAC0ANQA/AE0AYABzAIAAgQB6AG0AWQBHAEQAOAAJAMz/l/9m
/zn/H/8k/zv/Vf9u/4X/m/+w/8L/0f/f/+X/6f/s/+3/7//z//j/+f/7//z//P/8//z/
/P/8//z//v/+//7//v///////////////////wAAAAAAAAEAAgACAAIAAQABAAIAAgAC
AAMABAAEAAQABAAEAAQABQAFAAYABgAHAAcABwAIAAgACQAKAAsACwALAAwADAANAA4A
DQANAA4AEAASABMAFAAVABUAFgAXABgAGQAaABsAHQAgACEAIgAjACQAJQAmACgAKgAs
AC4ALgAvADEAMgA1ADYANwA5ADsAPQA+AD8AQQBEAEUARwBHAEYARwBJAEkASwBMAEwA
TABJAEkARwBGAEUARQBEAEEAQQA+AD0AOwA4ADcANQA1ADQAMgAwAC4ALAArACkAJwAl
ACMAIQAfAB0AHAAaABgAFgAUABMAEQAOAAwACgAJAAgABwAGAAYABQADAAIAAQAAAP//
///////////+//7//f/9//3//f/9//3//f/9////////////AAAAAAAAAQABAAIAAgAC
AAMAAwADAAQAAgADAAQABAAGAAYABwAHAAYABgAGAAcACQAJAAoACgAJAAkACQAKAAoA
CgAKAAsACwALAAsACgAIAAgACAAIAAoACwALAAsACQAIAAcABwAJAAkACAAIAAgABwAG
AAYABAAEAAMAAgAEAAQABAAEAAMAAwABAAEAAQABAAEAAAAAAAAA//////3//P/8//z/
/f/9//3//f/6//r/+f/5//j/+P/5//n/+f/5//j/+P/3//f/9//3//f/9//3//f/9//2
//b/9f/1//X/9f/1//X/9f/1//X/9f/1//X/9f/1//X/9f/1//X/9f/1//T/9P/0//T/
9P/0//T/9P/0//T/9P/0//T/8//z//P/8//z//P/8//z//H/8//z//T/9P/0//T/9P/y
//L/8v/y//T/9P/0//T/9P/0//T/9P/0//T/9P/0//T/9P/0//T/9P/0//T/9P/0//T/
9P/0//T/9v/3//j/9v/3//n/+v/8//z//f//////AAABAAIABQAGAAYABgAEAAIAAQAA
AP3//f/8//r/9v/2//b/9v/1//P/8//z//P/8v/x//D/8P/x//P/9f/3//T/9P/z//L/
8f/x//H/7f/t/+3/7f/v/+//7//v/+//7//v/+//7f/t/+3/7f/v/+//7//v/+z/7P/u
//f/CQAcACkALwA5AEkAWgBtAHwAfwB2AGsAVwBBAD4AOAAXAN7/qf96/0n/Jf8k/zn/
Uf9q/4H/k/+q/77/z//b/+P/5//q/+3/7//z//j/+//9//7//v/+//z//P/8//z//P/8
//z//P////////////3//f/9//7//v/+////AAAAAAAA/////wIAAgACAAMAAgACAAIA
AgACAAIAAwADAAQABAAFAAUABQAGAAYABwAGAAcABwAHAAoACgALAAwACwALAAwADgAO
AA8AEAARABEAEgATABQAFQAWABcAGQAaABsAHAAdAB4AHwAgACIAJAAmACgAKAArAC0A
LgAxADIAMwA1ADcAOQA6ADsAPQA+AD8AQQBBAEIAQwBFAEUARQBGAEYARgBDAEMAQQBA
AEEAQQBAAD0AOwA4ADcANQA0ADMAMQAxAC4ALAAqACgAKAAnACUAIwAhAB8AHQAbABcA
FgAUABIAEgAQAA8ADQAKAAgABgAFAAIAAQAAAAAAAQD///7//f/8//v/+//7//n/+f/4
//j/9//3//f/9//3//f/9//3//n/+f/5//n/+P/4//j/+f/7//z//P/8//3//f/9//7/
/P/9//7//v/+//7//////wAAAAAAAAEAAQABAAIAAgADAAMAAwAEAAQABAAEAAUABQAF
AAUABAAEAAQABAAEAAQABQAFAAUABQAEAAMAAwADAAMAAgACAAIAAQAAAAAAAAAAAP//
/v/+//7//v/+//3//f/7//v//f/9//3//P/6//r/+f/5//n/+P/4//j/9//3//f/9//2
//b/9f/1//T/9P/1//X/9f/1//T/9P/z//P/8//z//P/8//z//P/8//y//L/8f/x//H/
8f/x//P/8//z//P/8//z//P/8//x//H/8f/x//H/8f/x//D/8v/y//L/8v/y//L/8v/y
//L/8v/y//L/8f/x//H/8f/x//H/8f/x/+//8f/x//L/8v/y//L/8v/w//D/8P/w//D/
8P/w//D/8P/w//D/8P/w//D/8P/w//D/8P/w//D/8P/w//D/8P/w//H/8v/y//P/9f/2
//b/9v/3//n/+f/6//v//P/9//z//P/8//z//P/7//r/9//3//b/9P/y//L/8v/y//H/
8f/x//H/8f/w/+//7v/u//H/8//1//X/8P/w/+//7v/r/+v/6//p/+v/6//r/+v/6//r
/+v/6//r/+v/6//r/+v/6//r/+v/6//r/+v/6v/q/+z/9f8DABYAIwArADUAQwBSAGUA
cgB3AHIAaQBZAEkAQgA8AB0A6v+3/4z/Yf87/zb/Sf9h/3j/j/+h/7L/xP/T/93/4//n
/+r/6//t//H/9v/3//f/+P/4//j/+P/4//j/+P/4//j/+P/4//n/+f/5//n/+f/5//n/
+v/6//r/+//8//z//P/7//v//P/8//z//f/8//z//P/8//7//v//////AAAAAAEAAQD/
/wAAAAABAAIAAwADAAMABAAEAAUABgAHAAcACAAKAAoACwAMAA0ADQAOAA8AEAARABIA
EwAVABQAFQAWABcAGgAbABwAHgAeACAAIgAiACMAJQAmACkAKgArAC0ALwAxADIAMwA1
ADYANwA5ADkAOgA7AD0APQA9AD4APgA+AD0APQA7ADoAOQA5ADgANQA3ADQAMwAxAC4A
LQArACsAKAAmACQAIgAgAB8AHQAbABsAGQAXABUAFQAUABIAEAAMAAoACQAHAAYABAAC
AAEAAAD///7//v/9//v/+v/5//r/+f/5//n/9//3//b/9v/3//f/9//3//X/9f/1//X/
9//3//f/9//4//j/+P/5//n/+v/6//r/+//7//v//P/8//3//v/+//7//v//////AgAC
AAIAAwABAAEAAgACAAMAAwADAAQABAAEAAQABQAFAAUABQAEAAYABgAGAAYABAAFAAUA
BQAFAAQAAwADAAUABQAEAAQABAADAAIAAgACAAIAAQAAAP7//v/+//7///////3//f/7
//v/+//6//r/+v/5//n/+//6//r/+v/3//f/9//3//j/+P/3//f/9v/2//f/9//3//f/
9v/2//X/9f/1//X/8//z//P/8//1//T/9P/z//P/8//z//P/8f/x//H/8f/z//P/8//z
//P/8//z//P/8f/x//H/8P/y//L/8v/y//D/8P/w//D/8P/w//D/8P/v/+//7//v//H/
8f/x//H/8f/x//H/8P/w//D/8P/w//D/8P/w//D/8P/w//D/8P/w//D/8P/w//D/8P/w
//D/8P/w//D/8P/w//D/8P/w//D/8v/z//T/9P/1//f/+P/2//b/9//5//n/+v/7//z/
//8AAAAAAAAAAP7//f/8//n/+f/4//b/9P/0//T/9P/z//H/8f/x//P/8v/x//D/7//v
//D/8f/z//D/8P/v/+7/7f/t/+3/6//r/+v/6//r/+v/6//r/+v/6//r/+v/6//r/+v/
6//r/+v/6//r/+r/6v/s//H/AQAWACUALQA3AEMAUgBjAHQAfQB6AHMAYwBNAEQAQAAh
AOr/sf+C/1P/Kf8e/zH/R/9i/33/kf+m/7z/zf/b/+P/6f/q/+3/7f/x//b/+f/5//r/
+v/6//j/+P/4//j/+v/6//r/+v/7//v/+//7//v/+//7//z//P/8//3//v/8//z/+//7
//7//v/+/////v/+//7//v8AAAAAAQABAAIAAgADAAMAAwAEAAQABQAGAAcABwAHAAgA
CAAJAAoACwALAAwADgAOAA8AEAARABEAEgATABQAFQAWABcAGQAaABsAHAAdACAAIQAi
ACQAJAAmACgAKAArAC0ALgAxADIAMwA1ADcANwA4ADkAOwA+AD8AQQBBAEIAQwBFAEUA
RQBGAEYARgBHAEcARQBEAEMAQwBCAD8APQA6ADkANwA4ADcANQA1ADAALgAsACoAKgAp
ACcAJQAlACMAIQAfABsAGgAYABYAFAASABEADwAMAAoACAAHAAYABQAEAAQAAwABAAAA
///+//3//f/9//3//f/8//z/+//7//v/+//7//v/+//7//3//f/9//3//P/8//z//f//
/wAAAAAAAP///////wAAAAABAAIAAgACAAIAAwADAAQABAAEAAUABwAHAAgACAAHAAcA
BwAIAAgACAAIAAkACQAJAAkACAAKAAoACgAKAAgACQAJAAkACQAIAAcABwAJAAkACAAI
AAgABwAGAAYABAAEAAMAAgAEAAQABAAEAAMAAwABAAEAAQABAAEAAAD+//7//f/9//3/
/P/8//z/+//7//v/+//6//r/+f/5//r/+v/7//v/+f/5//j/+P/5//n/+f/5//n/+f/5
//n/9//2//b/9f/1//X/9f/1//X/9f/1//X/9f/1//X/9f/1//X/9f/1//X/9f/1//T/
9P/0//T/9P/0//T/9P/0//T/9P/0//T/9f/1//X/9f/1//X/9f/1//X/9f/3//b/9v/2
//b/9v/2//b/9v/2//T/9P/0//T/9v/2//b/9v/0//T/9P/0//T/9P/0//T/9P/0//T/
9P/2//b/9v/2//b/9//4//j/+f/7//z//P/8//3//////wAAAQACAAMABgAGAAYABgAC
AAEAAAD9//3//P/6//j/+P/4//j/9//1//X/9f/1//T/8//y//L/8//1//f/9//0//T/
8//y//H/8f/x/+//7f/t/+3/7f/v/+//7//v/+//7//v/+//8f/x//H/8f/v/+//7//u
//L/+P8FABkAKAAxADsARwBXAGoAewCEAH8AdgBnAFEARQBCACoA9//A/43/XP8v/yH/
MP9J/2H/ev+N/6P/uP/K/9n/4//n/+v/8P/x//P/+f/8//3//f/+//7//v/+//7//v/+
/wAAAAAAAAAA//////////////////8AAAAAAAABAAIABAAEAAMAAwACAAIAAgADAAQA
BAAEAAQABAAEAAUABQAIAAgACQAJAAkACgAKAAsADAANAA0ADQAMAAwADQAOAA8ADwAQ
ABIAEgATABQAFQAVABYAFwAYABsAHAAdAB8AHgAfACAAIQAkACUAJgAoACoALAAuAC4A
LwAxADIANQA2ADcAOQA7AD0APgA/AEEAQgBDAEUARQBIAEkASwBLAEkASgBKAEoASQBJ
AEcARgBFAEUARABBAD8APAA7ADkAOgA5ADcANwA0ADIAMAAuACwAKwApACcAJwAlACMA
IQAfAB4AHAAaABgAFgAVABMAEAAOAAwACwAIAAcABgAGAAcABQAEAAMAAgABAAEAAQD/
/////v/+/////////////f/9//3//f///////////wAAAAAAAAEAAQACAAIAAgADAAMA
AwAEAAQABQAGAAYABgAGAAcABwAIAAgACAAJAAsACwAMAAwACwALAAsADAAKAAoACgAL
AAsACwALAAoADAAMAAwADAAMAA0ADQANAAsACgAJAAkACQAJAAgACAAIAAcABgAGAAYA
BgAFAAQABAAEAAQABAADAAMAAQABAAEAAQABAAAAAAAAAP////////7//v/+//3//f/9
//3//P/8//v/+//8//z//f/9//v/+//6//r/+f/5//n/+f/7//v/+//7//n/+P/4//f/
+f/5//n/+f/5//n/+f/5//f/9//3//f/+f/5//n/+f/3//f/9//2//b/9v/2//b/+P/4
//j/+P/2//b/9v/2//f/9//3//f/9//3//f/9//3//f/9//4//b/9v/2//b/9v/2//b/
9v/0//T/9P/0//T/9P/0//T/9P/0//T/9P/0//T/9P/0//T/9P/2//f/+P/4//n/+//8
//z//P/9//3//f/+////AAABAAIAAgACAAIAAAD///7/+//7//r/+v/4//j/+P/4//f/
9f/1//X/9f/0//P/8v/y//P/9f/5//n/9v/2//P/8v/x//H/8f/v/+//7//v/+//7//v
/+//7//v/+//7//v/+//7//v/+//7//v/+//7v/w//L/+/8LAB4AKQAvADkARwBYAGsA
dgB5AHQAbQBdAE0ASgBAABsA6v+5/5D/Y/8//zz/T/9n/4D/lf+n/7j/yv/X/+P/6f/r
/+7/8f/v//P/+v/9//3//v/+//7//v/+//7//v/+//7//v/+//3//f/9//3/////////
AAD+//7///8AAAAAAAD/////AgACAAIAAwACAAIAAgACAAQABAAFAAUABAAEAAUABQAF
AAYABgAHAAgACQAJAAkACAAIAAkACgALAAsADAAOAAwADQAOAA8AEQASABMAFAAVABYA
FwAZABgAGQAaABsAHAAdAB4AIAAgACIAJAAkACcAKQAqAC0ALgAvADEAMwAzADQANQA3
ADoAOwA9AD0APAA9AD8APwA/AEAAQABAAEEAQQA/AD4APQA9ADwAOQA3ADQAMwAxADAA
LwAtAC0ALAAqACgAJgAkACMAIQAfAB8AHQAbABkAGQAYABYAFAAQAA4ADQALAAoACAAG
AAUABAADAAIAAgABAP///v/9//7//f/9//3/+//7//r/+v/7//v/+//7//v/+//7//v/
+//7//v/+//8//z//P/9//3//v/+//7/////////AAAAAAEAAgACAAIAAgADAAMABAAE
AAQABQAFAAUABgAGAAcABwAHAAgACAAIAAgACQAJAAkACQAIAAgACAAIAAgACAAJAAkA
CQAJAAgABwAHAAcABwAGAAYABgAFAAQABAAEAAQAAwACAAIAAgACAAIAAQABAP////8B
AAEAAQAAAP7//v/9//3//f/8//z//P/7//v/+//7//r/+v/5//n/+P/4//n/+f/5//n/
+P/4//f/9//3//f/9//3//f/9//3//b/9v/1//f/9//3//f/9f/1//X/9f/1//X/9f/1
//X/9f/1//X/9//3//f/9v/2//b/9v/2//T/9P/0//T/9v/2//b/9v/z//P/8//z//X/
9f/1//X/9f/1//X/9P/0//T/9P/0//T/9P/0//T/9P/0//T/9P/0//T/9P/0//T/9P/0
//T/9P/0//T/9P/0//T/9P/0//T/9f/2//b/+f/7//z//P/6//v//f/9//7///8AAAEA
AgACAAIAAgAAAP///v/7//v/+v/4//b/9v/2//b/9f/z//P/8//z//L/8f/w//D/8f/z
//X/9f/y//L/8f/w/+//7//v/+3/7f/t/+3/7f/t/+3/7f/t/+3/7f/t/+3/7f/t/+3/
7f/t/+3/7f/s/+z/8P/7/wsAIAArADMAPQBNAF4AbwB6AH0AeABtAFkASwBIADgACQDM
/5f/aP87/x//Jv89/1X/cP+J/53/sv/E/9P/3//n/+v/7P/t//H/9f/4//n/+f/6//r/
+v/6//r/+v/6//r/+v/6//r/+//7//v/+//7//v/+//8//z//P/9//7//v/+//3//f/+
//7//v///wAAAAAAAAAAAAAAAAEAAQACAAIAAwADAAUABgAGAAcABgAHAAcABwAKAAoA
CwAMAAsACwAMAA4ADgAPABAAEQATABQAFQAWABUAFgAXABkAHAAdAB4AHwAgACEAIgAk
ACYAKAAqACoAKwAtAC4AMQAyADMANQA3ADkAOgA7AD0APgA/AEEAQQBEAEUARwBHAEUA
RgBGAEYARQBFAEMAQgBBAEEAQAA9AD0AOgA5ADcANgA1ADMAMwAwAC4ALAAqACgAJwAl
ACMAIwAhAB8AHQAZABgAFgAUABIAEAAPAA0ADAAKAAgABwAEAAMAAgACAAEA///+//3/
/P/7//v/+//7//v/+v/6//v/+//7//v/+f/5//n/+f/7//v/+//7//z//P/8//3//f/+
//7//v////////8AAAAAAQACAAIAAgACAAMAAwACAAIAAgADAAUABQAGAAYABQAFAAUA
BgAGAAYABgAHAAkACQAJAAgABgAGAAYABgAGAAcABwAHAAUABAADAAMABQAFAAQABAAE
AAMAAgACAAIAAgABAAAAAAAAAAAAAAABAAEA//////3//f/9//z//P/8//v/+//7//r/
+v/6//n/+f/5//n/+P/4//f/9//2//b/9//3//f/9//2//b/9f/1//X/9f/1//X/9f/1
//X/9P/0//P/8//z//P/8//z//P/8//z//P/8//z//P/8//z//P/8//x//H/8f/w//D/
8P/w//D/8P/w//D/8P/w//D/8P/w//H/8f/x//H/8f/x//H/8f/x//H/8f/w//L/8v/y
//L/8P/w//D/8P/w//D/8P/w//D/8P/w//D/8P/w//D/8P/w//D/8P/w//D/8P/w//D/
8P/w//L/8//0//T/9f/3//j/+P/4//n/+//7//z//f8AAAEAAgACAAIAAgAAAP///v/7
//v/+v/2//T/9P/0//b/9f/z//P/8f/x//D/7//u/+7/7//x//P/8//w//D/7//u/+3/
7f/t/+v/6//r/+v/6//r/+v/6//r/+v/6//r/+v/6//r/+v/6//r/+v/6//q/+z/7v/1
/wMAGAAlAC0ANwBHAFgAawB6AH0AeABrAFkARQBAADoAGQDk/6//gP9P/yf/Iv8z/03/
aP9//5H/qP++/83/1//f/+X/6v/t/+3/8f/2//n/+f/6//r/+v/6//r/+v/6//r/+v/6
//r/+//7//v/+//7//v/+//8//z//P/9//7/AAAAAP////8AAAAAAAABAAIAAgACAAIA
AgACAAMAAwAEAAQABQAFAAUABgAGAAcABgAHAAcABwAKAAoACwAMAAsACwAMAA4ADgAP
ABAAEQATABQAFQAWABcAGAAZABsAGgAbABwAHQAfACEAIwAmACcAKAApACgAKwAtAC4A
MQAyADMANQA3ADkAOgA7AD0AQABBAEMAQwBCAEMARQBFAEcASABIAEgARQBFAEMAQgBD
AEMAQgA/AD8APAA7ADkAOAA3ADUANQAyADAALgAsACwAKwApACcAJwAlACMAIQAdABwA
GgAYABYAFAATABEADgAMAAoACQAIAAcABgAGAAUAAwACAAEAAAD//////////////v/+
//3//f/9//3//f/9//3//f///////////wAAAAAAAAEAAQACAAIAAgADAAMAAwAEAAIA
AwAEAAQABAAEAAUABQAIAAgACAAJAAcABwAIAAgACwALAAsADAAKAAoACgALAAsACwAL
AAoACgAKAAoACgAIAAkACQAJAAsACgAJAAkABwAHAAYABgAIAAcABgAGAAYABgAFAAQA
AgACAAIAAgABAAEA//////////////7//v/+//3//f/9//z//P/8//v/+//7//v//P/8
//v/+//4//j/+f/5//n/+f/4//j/+f/5//n/+f/3//f/9//3//n/+P/4//f/9f/1//X/
9f/3//f/9//3//f/9//3//f/9f/1//X/9f/3//f/9//2//b/9v/2//b/9v/2//b/9v/0
//T/9P/0//P/8//z//P/8//z//P/8//1//X/9f/2//T/9P/0//T/9P/0//T/9P/y//L/
8v/y//T/9P/0//T/9P/0//T/9P/0//T/9P/0//T/9P/0//T/8v/0//X/9v/4//n/+//8
//r/+v/7//3//f/+////AAABAAIAAgACAAAA/v/9//z/+//7//r/+P/2//b/9v/2//f/
9f/1//X/9f/0//P/8v/y//P/9f/3//f/9P/0//P/8P/v/+//7//v/+//7//v/+//7//v
/+//7//v/+//7//v/+//7//v/+//7//v/+//7v/u//T///8RACIAKwAxADsASwBcAG0A
eAB5AHQAawBbAEsASAA4AA8A2v+r/4D/U/81/zz/Uf9p/4L/l/+n/7z/zv/b/+X/6//t
//D/8f/z//f//P/9//3//v/+//7//v/+//7//v/+//7//v/+////////////////////
AAAAAAAAAQACAAIAAgABAAEAAgACAAIAAwAEAAQABAAEAAQABAAFAAUABgAGAAcABwAF
AAYABgAHAAgACQAJAAkACgAKAAsADAANAA0ADgAQABAAEQASABMAEwAUABUAFgAZABoA
GwAdABwAHQAeAB8AIgAjACQAJgAmACgAKgAqACsALQAuADEAMgAzADUANwA5ADoAOwA9
AD4APwBBAEEAQgBDAEUARQBDAEQARABEAEUARQBDAEIAQQBBAEAAPQA9ADoAOQA3ADYA
NQAzADMAMAAuACwAKgAqACkAJwAlACUAIwAhAB8AHQAcABoAGAAWABQAEwARAA4ADAAK
AAkACAAHAAYABgAFAAMAAgABAAAA//////////////7//v/7//v/+//7//3//f/9//3/
/f/9//3//f/+//7//v//////AAAAAAAAAQABAAEAAgACAAMABAAEAAQABAAFAAUABgAG
AAYABwAHAAcACAAIAAkACQAJAAoACgAKAAoACwALAAsACwAKAAwADAAMAAwACgALAAsA
CwALAAoACQAJAAsACwAKAAoACAAHAAYABgAGAAYABQAEAAQABAAEAAQAAwADAAEAAQAB
AAEAAQAAAP7//v/9//3////+//7//v/9//3//f/9//z//P/7//v/+v/6//v/+//7//v/
+v/6//n/+f/5//n/+f/5//n/+f/5//j/+P/3//n/+f/5//n/9//3//f/9//3//f/9//3
//f/9//3//f/9//3//f/9v/4//j/+P/4//b/9v/2//b/+P/4//j/+P/3//f/9//3//f/
9//3//f/9//3//f/+P/2//b/9v/2//b/9v/2//b/9v/2//b/9v/2//b/9v/2//j/+P/4
//j/9v/2//b/9v/2//b/9v/2//j/+f/6//r/+//9//7//v/+////AQABAAIAAwAEAAUA
CAAIAAgACAAEAAMAAgD//////v/8//r/+v/6//r/+f/3//f/9//3//j/9//2//b/9//5
//v/+//2//b/9f/0//P/8//z//H/8f/x//H/8f/x//H/8f/x//H/8f/x//H/8//z//P/
8//z//P/8//y//T/9v8BABUAKAAxADkARQBVAGgAeQCCAIMAfgBxAFsATQBKADYABwDO
/5n/aP85/yH/LP9D/13/dv+N/6P/uv/M/9v/5//t//H/9P/1//f//f8AAAEAAQACAAIA
AgACAAIAAgACAAIAAgACAAIAAwADAAMAAwADAAMAAwAEAAQABAAFAAYABgAGAAUABQAI
AAgACAAJAAgACAAIAAgACgAKAAsACwAMAAwADQANAA0ADgAOAA8AEAARABEAEQAUABQA
FQAWABUAFQAWABgAGAAZABoAGwAdAB4AHwAgAB8AIAAhACMAJgAnACgAKQAqACsALAAu
ADAAMgA0ADQANwA5ADoAPQA8AD0APwBBAEMARABFAEcASABJAEsASwBOAE8AUQBRAFEA
UgBSAFIAUQBRAE8ATgBNAE0ATABJAEkARgBFAEMAQgBBAD8APwA+ADwAOgA4ADYANQAz
ADEALwAtACsAKQAnACYAJAAiACAAHgAdABsAGgAYABYAFQASABEAEAAQABEADwAOAA0A
DAALAAsACwALAAsACgAKAAsACwALAAsACQAJAAkACQAJAAkACQAJAAoACgAKAAsACwAM
AAwADAAPAA8ADwAQAA4ADwAQABAAEgASABMAEwAUABQAFAAVABUAFQAWABYAFwAXABcA
GAAYABgAGAAZABcAFwAXABYAGAAYABgAGAAWABcAFwAXABcAFgAVABUAFQAVABQAFAAU
ABMAEgASABIAEgARABAAEAAQABAAEAARABEADwAPAA0ADQANAAwADAAMAAsACwALAAoA
CgAKAAsACwALAAsACgAKAAkACQAIAAgACQAJAAkACQAIAAgABwAHAAcABwAHAAcABwAH
AAcABgAGAAUABQAFAAUABQAFAAUABQAFAAMAAwADAAMABQAFAAUABQAFAAUABQAEAAQA
BAAEAAQAAgACAAIAAgACAAIAAgACAAMAAwADAAMAAwADAAMAAwADAAMAAwACAAQABAAE
AAQAAgACAAIAAgACAAIAAgACAAQABAAEAAQAAgACAAIAAgACAAIAAgACAAQABAAEAAQA
BAAEAAYABwAKAAoACwANAAwADAAMAA0AEQARABIAEwAUABUAFgAWABQAFAASABEAEgAP
AA8ADgAKAAgACAAIAAgABwAFAAUABQAFAAQAAwACAAIAAwAFAAcABwAEAAQAAwACAAEA
AQABAP////////////////////////////////////////////////////8AAAIACAAV
ACcAOABBAEkAVQBnAHoAjQCUAI8AhgB1AF0AUwBSADoACQDU/6X/cv9D/zP/Qv9Z/3P/
jv+j/7f/zP/e/+v/9f/5//3/AAADAAUACwAOAA8ADwAQABAAEAASABIAEgASABAAEAAQ
ABAAEQARABEAEQATABMAEwAUABIAEgATABQAFgAWABUAFQAWABYAFgAXABgAGAAYABgA
GAAYABkAGQAaABoAGwAbAB0AHgAeAB8AHgAfAB8AHwAiACIAIwAkACUAJQAmACgAJgAn
ACgAKQArACwALQAuAC8AMAAxADMANAA1ADYANwA4ADkAOgA8AD4AQABCAEIAQwBFAEYA
SQBKAA==
         </WaveFormData>
      </LeadData>
      <LeadData>
         <LeadByteCountTotal>10000</LeadByteCountTotal>
         <LeadTimeOffset>0</LeadTimeOffset>
         <LeadSampleCountTotal>5000</LeadSampleCountTotal>
         <LeadAmplitudeUnitsPerBit>4.88</LeadAmplitudeUnitsPerBit>
         <LeadAmplitudeUnits>��V</LeadAmplitudeUnits>
         <LeadHighLimit>2147483647</LeadHighLimit>
         <LeadLowLimit>268435456</LeadLowLimit>
         <LeadID>V3</LeadID>
         <LeadOffsetFirstSample>0</LeadOffsetFirstSample>
         <FirstSampleBaseline>0</FirstSampleBaseline>
         <LeadSampleSize>2</LeadSampleSize>
         <LeadOff>FALSE</LeadOff>
         <BaselineSway>FALSE</BaselineSway>
         <ExcessiveACNoise>FALSE</ExcessiveACNoise>
         <MuscleNoise>FALSE</MuscleNoise>
         <LeadDataCRC32>1627677000</LeadDataCRC32>
         <WaveFormData>
8v/y//L/8v/w//D/8P/w//D/8P/w//D/8P/w//D/8P/w//D/8P/w//D/8P/w//D/7v/u
/+7/7v/w//D/8P/w//D/8v/z//T/9f/3//j/+f/6//r/+v/6//r/+v/6//z/AAABAAIA
AwADAAMAAQAAAP/////+//v/+f/2//b/9v/1//P/8v/y//L/8f/x/+//7//w//L/8v/y
//D/7//u/+3/7P/r/+r/6P/o/+j/6P/o/+j/6P/o/+j/6P/o/+j/6P/p/+n/6f/r/+v/
6//r/+n/6f/r//T/AgATACEAMABDAF0AgACpANQA9wATASABGwEZASQBHQHmAI4AKAC9
/1X//P7P/tD+3/7y/gX/HP84/1n/d/+W/6r/uP/F/9D/1f/d/+T/5//o/+v/7P/t/+7/
8P/w//H/9P/1//X/9f/2//f/9//4//j/+P/5//n/+f/6//r/+v/7//v/+//7//3//f/9
//3//v/+//7/////////AAACAAIAAgACAAMAAwADAAQABAAFAAUABwAHAAgACAAJAAoA
CgAKAAoADAANAA4ADwAPABAAEQASABMAFAAVABYAFwAYABkAGgAbAB0AHgAfACAAIQAj
ACQAJQAnACgAKQAqACwALgAvADAAMQAyADMANAA0ADQANQA1ADMAMwAzADIAMQAwAC8A
LAArACoAJwAmACMAIQAfABsAGQAWABQAEQANAAsACAAGAAQAAgD///7//P/8//n/+f/5
//j/9//3//n/+f/5//n/+f/6//v/+//8//z//v/+/wAAAgACAAIAAgACAAIAAgACAAIA
AgABAAMAAwADAAMAAwADAAMAAwADAAMAAwADAAQABAAEAAQABAAEAAUABQAGAAcABwAH
AAgACQAKAAoADQAOAA8AEAARABEAEAAQAA8ADwASABMAEwATABQAFQAVABUAFgAWABYA
FgAWABgAGAAYABgAGAAYABgAGQAZABkAGQAYABgAFgAWABYAFgAUABQAFAAUABIAEgAS
ABEAEwATABEAEQAQAA8ADwAOAAsACwAKAAkACQAJAAkACAAJAAgABwAHAAYABQAFAAUA
AwADAAMAAgABAAEAAQAAAP7//v/+//7////+//7//v/+//7//f/9//3//f/9//z//P/8
//z/+//7//v/+//7//n/+f/4//j/+v/6//r/+v/6//n/+f/5//n/+f/5//n/9//3//f/
9v/4//j/+P/4//j/+P/4//j/+P/4//j/+P/2//b/9v/2//b/9v/1//b/9v/2//b/9v/2
//b/9v/2//b/9v/2//b/9v/2//b/9v/0//T/9P/0//b/9v/2//b/9P/0//T/9P/0//T/
9P/0//b/+P/5//r/+f/7//z//f/+//7//v/+/wAAAAAAAAIABAAFAAYABwAHAAcABQAE
AAMAAwACAP///f/6//r/+v/3//X/9P/0//T/8//z//H/7//w//L/8v/0//L/8f/w/+//
7v/t/+z/6v/q/+r/6v/s/+z/7P/s/+z/7P/s/+z/7P/t/+3/7f/r/+v/6//r/+n/6f/r
//L/AAARAB8AKgA9AFUAdgCdAMgA6wAHARgBFQENARgBGQHwAKIAQADX/2//Dv/V/s7+
3f7u/v/+FP8w/0//b/+O/6b/tP+9/8r/0//Z/+L/5//o/+v/7P/t/+z/7v/u/+//8v/z
//P/8//0//X/9f/2//T/9P/1//X/9//4//j/+P/3//f/9//3//n/+f/5//n/+v/6//r/
+//7//v//P/+//7//v/+/////////wAAAAABAAEAAwADAAQABAAFAAYABgAGAAYACAAJ
AAoACwALAAwADQAOAA8AEAARABIAEwAUABUAFgAXABkAGgAbABwAHwAhACIAIwAlACYA
JwAoACgAKgArACwAKwAsAC0ALgAwADAAMQAxADEAMQAxADAALwAuAC0AKgApACgAJQAk
ACEAHwAdABkAFwAUABIADwALAAkABgAEAAQAAgD///7//P/8//n/+f/5//j/9//3//f/
9//3//f/+f/6//v/+//6//r//P/8//z//v/+//7/AAAAAAAAAAAAAAAAAAD/////////
/////////////////////////wAAAAAAAAAAAAAAAAEAAQAEAAUABQAFAAQABQAGAAYA
BwAIAAkACgALAAsACgAKAAsACwAOAA8AEQARABIAEwATABMAFAAUABIAEgASABQAFgAW
ABYAFgAUABQAFQAVABUAFQAUABQAFAAUABQAFAASABIAEgASABAAEAAQAA8ADwAPAA0A
DQAMAAsACwAKAAkACQAIAAcABwAHAAcABgAFAAQAAwADAAIAAQABAAEAAQABAAEAAAD9
//3//f/8//7//v/+//7/+//6//r/+v/6//r/+f/5//v/+//7//r/+P/4//j/9//5//n/
+f/5//n/+f/4//j/+P/4//j/+P/4//f/9//3//f/9//3//f/9//3//f/9v/4//j/+P/4
//b/9v/2//b/9v/2//b/9v/2//b/9v/2//b/9v/5//j/9v/2//b/9v/0//T/9P/0//b/
9v/2//b/9v/2//b/9v/2//b/9v/2//b/9v/2//b/9v/2//b/9v/4//n/+v/7//v//P/9
//7/AAAAAAAAAgAAAAAAAgAEAAMABAAFAAUABwAFAAQAAwADAAIA///9//r/+v/6//n/
+f/4//j/+P/1//X/8//z//X/+P/5//r/9v/1//T/8//w/+//7v/s/+7/7v/u/+7/7v/u
/+7/7v/u/+7/7v/u/+3/7f/t/+3/7f/t/+3/7f/v/+//9v8CABMAIwAwAEMAWQB6AKEA
ygDtAAcBGgEbARMBGAEZAe4AngA8ANn/df8a/+X+3P7n/vr+C/8g/zb/U/9x/47/pv+0
/8H/zv/X/9//5P/p/+r/7f/u/+//8P/y//L/8//0//X/9f/1//b/9//3//j/+P/4//n/
+f/5//r/+v/6//v/+//7//v/+//7//v/+//8//z//P/9//////8AAAIAAgACAAIAAwAD
AAMABAAEAAMAAwAFAAUACAAIAAkACgAKAAoACgAMAA0ADgAPAA8AEAARABIAEwASABMA
FAAVABgAGQAaABsAGwAcAB0AHgAhACMAJAAlACcAKAApACoAKgAsAC0ALgAxADIAMwA0
ADQANAA1ADUANQA1ADUANAAxADAALwAsAC0ALAApACgAJQAjACEAHQAbABgAFgATAA8A
DQAKAAgABgAEAAEAAAD8//z/+f/5//n/+P/3//f/9//3//f/9//3//j/+f/5//r/+v/8
//z//P/+//7//v/+//7//v/+/wAAAAAAAP////////////////////////3//f/9//3/
AAAAAAAAAAAAAAAAAQABAAIAAwADAAMABAAFAAYABgAFAAYABwAIAAkACQAIAAgACwAL
AA4ADwANAA0ADgAPABEAEQASABIAEgASABIAFAAUABQAFAAUABQAFAAVABUAFQAVABQA
FAAUABQAFAAUABIAEgASABIAEAAQABAADwAPAA8ADQANAAwACwALAAoACQAJAAgABwAF
AAUABQAEAAUABAADAAMAAgABAAEAAQD////////+//3//f/9//z//P/8//z//P/7//r/
+v/6//r/+v/5//n/+f/5//n/+P/4//j/+P/3//f/9//3//f/9//3//b/9v/2//b/9v/2
//b/9f/1//X/9f/1//X/9f/1//X/9f/0//T/9P/0//T/9P/0//T/9P/0//T/9P/0//T/
9P/0//T/9P/0//P/9P/y//L/8v/y//L/8v/y//L/8v/y//L/8v/y//L/8v/y//L/8v/y
//L/8v/y//L/8v/y//L/8v/y//T/9v/3//j/9//5//r/+//8//z//P/8/wAAAAAAAAIA
AgADAAQABQAHAAcABQAEAAMAAwACAP///f/6//r/+v/7//n/+P/4//b/9f/1//P/8//0
//b/9v/4//b/9f/0//H/8P/v/+7/6v/q/+r/6v/q/+r/6v/q/+r/6v/q/+r/7P/t/+3/
7f/t/+3/7f/t/+3/7f/v//L//v8PAB8AKgA7AFEAbACRAL4A5QAHAR4BIwEbAR4BJQEE
AbwAXgD1/4n/Jv/h/s7+1/7q/v3+FP8s/0v/a/+I/6L/sv+//8z/1f/b/+T/5//q/+3/
7v/v/+7/8P/w//H/8v/z//P/8//0//X/9f/2//b/9v/3//f/+f/6//r/+v/5//n/+f/5
//v/+//7//v//v/+//7/////////AAACAAIAAgACAAMAAwADAAQABAAFAAUABwAHAAYA
BgAHAAgACgAKAAoADAALAAwADQANAA4ADwAQABEAFAAVABYAFwAYABkAGgAbAB0AHgAf
ACAAIQAjACQAJQAnACgAKQAqACoALAAtAC4ALwAwADEAMgAyADIAMwAzADMAMwAzADIA
MwAyADEALgAtACwAKQAoACUAIwAhAB0AGwAYABYAEwARAA8ADAAKAAYABAABAAAAAAAA
AP3//f/7//r/+f/5//n/+f/5//n/+f/6//v/+//6//r//P/8//7/AAAAAAAAAAAAAAAA
AAAAAAAAAAD//wEAAQABAAEAAwADAAMAAwADAAMAAwADAAIAAgACAAIAAgACAAMAAwAE
AAUABQAFAAYABwAIAAgACQAKAAsADAANAA0ADAAMAA0ADQAQABEAEQARABIAEwATABMA
FAAUABQAFAAUABYAFgAWABYAFgAWABYAFwAXABcAFwAWABYAFgAWABYAFgAUABQAFAAU
ABIAEgASABEAEQARAA8ADwAQAA8ADwAOAA0ADQAMAAsACQAJAAkACAAJAAgABwAHAAYA
BQAFAAUABQAFAAUABAADAAMAAwACAAIAAgACAAIAAQAAAAAAAAAAAAAA////////////
//7//P/8//z/+//7//v/+//7//v/+//6//r/+v/6//r/+v/8//v/+//7//n/+f/5//n/
+f/5//n/+P/4//j/+P/4//j/+P/4//j/+P/4//j/+P/4//j/+P/4//j/+P/5//j/+P/4
//j/+P/4//j/+P/4//b/9v/2//b/9v/2//b/9v/2//b/9v/2//b/9v/2//b/9v/2//b/
9v/4//j/+P/4//r/+//8//3//f/+////AAAAAAAAAAACAAQABAAGAAgACQAKAAsACwAJ
AAcABgAFAAUABAABAP///P/8//z/+//5//j/+P/4//f/9//1//X/+P/6//r/+v/4//f/
9v/1//T/8//y//D/8P/w//D/8P/w//D/8P/w//D/8P/w//D/8//z//P/8//x//H/8f/x
//H/9/8AABAAHwAtAD4AVQBvAJQAwQDoAAcBHwEmAR0BHwEoAQ8BygBwAAYAm/81/+z+
0f7c/u3+AP8V/yz/Sv9p/4n/pP+2/8L/z//a/+H/5//s/+//8P/z//T/9f/0//b/9v/3
//r/+//7//v/+v/7//v//P/8//z//f/9//3//v/+//7///////////8BAAEAAQABAAIA
AgACAAMAAwADAAQABgAGAAYABgAHAAcABwAIAAgACQAJAAsACwAKAAoACwAMAA4ADgAO
ABAAEQASABMAEwAUABUAFgAXABgAGQAaABsAHAAdAB4AHwAhACIAIwAkACcAKQAqACsA
KwAsAC0ALgAuADAAMQAyADMANAA1ADYANgA2ADcANwA3ADcANwA2ADUANAAzADAALQAs
ACkAKAAlACMAIQAdABsAGAAWABMAEwARAA4ADAAIAAYAAwACAAIAAgD////////+//3/
/f/9//3//f/9////AAABAAEAAAAAAAIAAgACAAQABAAEAAYABgAGAAYABgAGAAYABQAD
AAMAAwADAAMAAwADAAMAAwADAAMAAwAEAAQABAAEAAYABgAHAAcABgAHAAcABwAGAAcA
CAAIAAsADAANAA4ADwAPAA4ADgAPAA8AEgATABMAEwAUABUAFQAVABYAFgAUABQAFAAW
ABYAFgAWABYAGAAYABkAGQAZABkAGAAYABYAFgAWABYAFgAWABYAFgASABIAEgARABEA
EQAPAA8ADgANAA0ADAANAA0ADAALAAkACQAJAAgABwAGAAUABQAGAAUABQAFAAMAAwAD
AAIAAwADAAMAAgACAAIAAgACAAEAAAAAAAAA/v/+//3//f/////////+//7//v/+//3/
+//7//v/+//7//v/+v/6//r/+v/6//r/+v/5//n/+f/5//n/+f/5//v/+//7//r/+v/6
//r/+v/6//r/+v/6//j/+P/4//j/+P/4//j/+P/4//j/+f/6//j/+P/4//j/+P/4//j/
+P/4//j/+P/4//j/+P/4//j/+P/4//j/+P/2//b/9v/2//j/+P/6//v//P/9////AAD/
/wAAAAAAAAAAAgACAAIABAAGAAcACAAJAAkACQAHAAYABQAFAAQAAwABAP7//v/+//3/
+//6//r/+v/5//n/9//3//j/+v/8//z/+v/5//b/9f/0//P/8v/w//D/8P/w//D/8P/w
//L/8v/y//L/8v/y//P/8//x//H/8f/x//P/8f/x//X/+v8IABkAJQA0AEcAXwB+AKUA
0ADxAAsBHAEbARMBHgEbAeoAmAA4ANP/b/8Y/+X+4P7t/gD/E/8m/z7/W/95/5b/rP+6
/8f/1P/b/+P/7P/v//L/9f/2//f/9v/4//j/+f/6//v/+//7//r/+//7//z//v/+////
///9//7//v/+////////////AQABAAEAAQACAAIAAgADAAMAAwAEAAYABAAEAAQABQAH
AAcACAAIAAkACQALAAsACgAKAAsADAAMAAwADAAOAA8AEAARABEAEAARABIAEwAUABUA
FgAXABoAGwAcAB0AHwAgACEAIgAjACUAJgAnACcAKAApACoALAAuAC8AMAAxADIAMwA0
ADYANgA3ADcANQA1ADUANAAzADIAMQAuAC0ALAApACgAJQAjACEAHQAbABgAFgATAA8A
DQAKAAgABgAEAAEAAAD+//7/+//7//n/+P/3//f/9//3//f/9//3//j/+f/5//r/+v/8
//z/+v/8//z//P/+//7//v/+//7//v/+//3////////////9//3//f/9//3//f/9//3/
/v/+//7//v8AAAAAAQABAAAAAQABAAEAAgADAAQABAAFAAYABwAIAAkACQAIAAgACQAJ
AAwADQANAA0ADgAPAA8ADwAQABAAEgASABIAFAAUABQAFAAUABQAFAAVABUAFQAVABQA
FAASABIAEgASABIAEgASABIAEAAQABAADwANAA0ACwALAAwACwALAAoACQAJAAgABwAF
AAUABQAEAAMAAgABAAEAAAD////////////////+//3//f/9//z//P/8//z//P/7//r/
+v/6//r/+v/5//n/9//3//f/9v/2//b/9v/1//X/9f/1//X/9f/1//T/9P/0//T/9P/0
//T/8//z//P/8//z//P/8//z//P/8//y//L/8v/y//L/8v/y//L/8v/y//L/8v/y//L/
8v/y//L/8v/y//H/8v/w//D/8P/w//L/8v/y//L/8P/w//D/8P/w//D/8P/w//D/8P/w
//D/8P/w//D/8P/w//D/8P/w//L/8//0//X/9//4//n/+v/6//r/+v/8//z//P/+/wAA
AQACAAMAAwADAAEAAAD//////v/7//n/9v/2//b/9f/z//L/8v/y//H/8f/v/+//8P/y
//L/8v/w/+//7v/t/+z/6//q/+j/6P/o/+j/6P/q/+r/6v/q/+j/6P/o/+j/6f/p/+n/
6f/p/+n/6f/p/+n/7f/0/wIAFQAjADAAQwBfAH4ApQDQAPcAEwEgAR0BGwEmARkB4gCI
ACAAt/9R//r+z/7O/t3+8v4H/yD/PP9b/3n/mP+s/7r/xf/Q/9f/3//k/+f/6P/r/+z/
7f/u//D/8P/x//L/8//z//P/9P/1//X/9v/2//b/9//3//f/+P/4//j/+f/5//n/+f/7
//v/+//7//7//v/+/////f/9//7/AAAAAAAAAAABAAMAAwAEAAQAAwADAAUABQAIAAgA
CQAKAAoACgAKAAwADQAOAA8ADwAQABEAEgATABIAEwAUABUAFgAXABgAGQAbABwAHQAe
ACEAIwAkACUAJQAmACcAKAAqACwALQAuAC8AMAAxADIAMgAyADMAMwAxADEAMQAwADEA
MAAvACwAKQAoACUAJAAhAB8AHQAZABkAFgAUABEADQALAAgABgAEAAIA///+//z//P/5
//n/+f/4//f/9//3//f/9//3//n/+v/7//v//P/8//7//v/+/wAAAAAAAAIAAgACAAIA
AgACAAIAAQADAAMAAwADAAEAAQABAAEAAQABAAEAAQACAAIAAgACAAQABAAFAAUABgAH
AAcABwAIAAkACgAKAAsADAANAA4ADwAPAA4ADgANAA0AEAARABEAEQASABMAEwATABQA
FAAWABYAFgAYABgAGAAYABgAFgAWABcAFwAXABcAFgAWABQAFAAUABQAFAAUABQAFAAU
ABQAFAATABEAEQAPAA8ADgANAA0ADAALAAsACgAJAAcABwAHAAYABwAGAAUABQAEAAMA
AwADAAEAAQABAAAA/////////v/+//7//v/+/////v/+//7//P/8//v/+//7//v/+//6
//r/+v/6//n/+f/5//n/+f/5//n/+P/4//j/+P/4//j/+P/3//f/9//3//f/9//3//f/
9//3//b/9v/2//b/9v/2//b/9v/2//b/9v/2//b/9v/2//b/9v/0//T/8//0//T/9P/0
//T/9P/0//T/9P/0//T/9P/0//T/9P/0//T/9P/0//T/9P/0//T/9P/0//T/9P/0//T/
9P/0//b/9//4//n/+//8//v//P/8//z//v8AAAAAAAACAAQABQAGAAcABwAHAAUABAAD
AAMAAgD///3/+v/6//r/+f/3//b/9v/2//X/9f/x//H/8v/0//b/9v/0//P/8P/v/+7/
7f/s/+r/6v/q/+r/6v/q/+r/6v/q/+r/6v/q/+r/6//r/+v/6//r/+v/7f/r/+v/7f/y
//z/DQAbACoAPQBVAHQAmwDIAO0ACQEaARsBEwEcAR8B+ACsAEwA4/95/xj/2/7O/t3+
8P4D/xb/MP9R/2//jP+k/7T/wf/M/9X/2//i/+X/6P/r/+z/7f/u//D/8P/x//L/8//z
//P/9P/1//X/9v/2//b/9//3//f/+P/4//j/+//7//v/+//7//v/+//7//7//v/+////
/////wAAAgACAAIAAgADAAEAAQACAAIAAwADAAUABQAGAAYABwAIAAgACAAIAAoACQAK
AAsACwAOAA8AEAARABIAEwAUABUAFgAXABgAGQAdAB4AHwAgAB8AIQAiACMAJQAmACcA
KAAqACwALQAuAC8AMAAxADIAMgAyADMAMwAzADMAMwAyADEAMAAvACwAKwAqACcAJgAj
ACEAHwAbABsAGAAWABMADwANAAoACAAIAAYAAwACAAAAAAD9//3/+//6//n/+f/7//v/
+//7//n/+v/7//v//P/8//7//v8AAAIAAgACAAQABAAEAAQABAAEAAQAAwAFAAUABQAF
AAMAAwADAAMAAwADAAMAAwAGAAYABgAGAAYABgAHAAcACAAJAAkACQAMAA0ADgAOAA0A
DgAPABAAEwATABIAEgATABMAFgAXABUAFQAWABcAGQAZABoAGgAaABoAGgAcABwAHAAc
ABwAGgAaABsAGwAdAB0AHAAcABwAHAAcABwAGAAYABgAGAAYABgAGAAXABcAFwAVABUA
EgARABEAEAAPAA8ADgANAA0ADQANAAwADQAMAAsACwAKAAkACQAJAAkACQAJAAgABwAH
AAcABgAGAAYABgAGAAUABAAEAAQABAAEAAMAAwADAAMAAwACAAIAAgACAAEA////////
//8BAAEAAAAAAAAAAAAAAAAAAAD///////////////////////////7//v/+//7//v/+
//7//v/+//z//P/8//z//P/8//z//P/+//7//f/+//7//v/+//7//P/8//z//P/8//z/
/P/8//7//v/+//7//P/8//z//P/8//z//P/8//z//P/8//z//P/+////AAABAAMABAAF
AAYABgAGAAYACAAIAAgACgAKAAsADAANAA0ADQALAAoACQAJAAgABQABAP7//v/+////
/f/8//z//P/7//v/+f/7//z//v/+//z/+v/5//j/9//2//X/9P/y//L/8v/y//L/8v/y
//L/8v/y//L/8v/y//P/8//z//P/8//z//P/8f/z//f/AAAOAB8AKQA4AE0AZwCGAK8A
2AD7ABUBIgEfARsBJAEXAd4AhgAkAL//W/8I/+H+4P7x/gT/F/8q/0T/Y/+D/57/sv++
/8v/1v/f/+X/7P/v//D/8//0//X/9v/4//j/+f/6//v/+//7//r/+//7//z//v/+////
///9//7//v/+////////////AQABAAEAAQACAAIAAgADAAMAAwAEAAYABgAGAAYABwAH
AAcACAAIAAkACQALAAsADAAMAA0ADgAQABAAEAASABEAEgATABMAFAAVABYAFwAYABkA
GgAbABwAHQAeAB8AIQAiACMAJAAlACcAKAApAC0ALgAvADAAMAAyADMANAA1ADYANwA4
ADoAOgA7ADsAOQA5ADkAOAA3ADYANQAyADEAMAAtACwAKQAnACUAIQAfABwAGgAXABUA
EwAQAA4ACgAIAAUABAACAAIA/////////v/9//3//f/9//3//f/9//7///////7//v8A
AAAAAgAEAAQABAAEAAQABAAEAAYABgAGAAUABQAFAAUABQAFAAUABQAFAAUABQAFAAUA
BAAEAAQABAAGAAYABwAHAAYABwAHAAcACgALAAwADAANAA4ADwAQABEAEQAQABAAEQAR
ABQAFQATABMAFAAVABcAFwAYABgAGAAYABgAGgAaABoAGgAaABoAGgAbABsAGwAbABoA
GgAaABoAGgAaABgAGAAYABgAFgAWABYAFQAXABcAFQAVABQAEwATABIAEQARABAADwAP
AA8ADwAOAAsACgAJAAkACgAJAAkACQAJAAkACQAIAAcABwAHAAYABAAEAAQABAAFAAQA
BAAEAAIAAgABAAEAAQABAAEAAAAAAAAAAAD//wEAAQABAAEAAQABAAAAAAAAAAAAAAAA
AAAA/////////f/9//3//f/////////+//7//v/+//7//v/+//7//v/+//7//v/+//7/
/v/+//7//v/+//3//v/8//z//P/8//z//P/8//z//P/8//z//P/8//z//P/8//z//P/8
//z//P/8//z//P/+//7//v/+//7///8AAAEAAwAEAAUABgAGAAYABgAIAAgACAAKAAwA
DQAOAA8ADwAPAA0ADAALAAsACgAHAAUAAgACAAIAAQD///7//v/+//3//f/7//v//P/+
//7//v/8//v/+v/5//j/9//2//T/9P/0//T/9P/0//T/9P/0//T/9P/0//T/9f/1//X/
9f/3//f/9//3//f/+f8CABIAIwAvAD4AUwBvAJIAuwDkAAcBIQEuASkBJwEyASEB5gCM
ACQAuf9T//7+2f7c/uv+AP8X/y7/Sv9n/4f/pv+4/8b/0//c/+P/7f/y//P/9v/5//r/
+//6//z//P/9//7/////////AAABAAEAAgACAAIAAwADAAMABAAEAAQABwAHAAcABwAJ
AAkACQAJAAoACgAKAAsACwALAAwADgAOAA4ADgAPAA8ADwAQABAAEQARABMAEwAUABQA
FQAWABYAFgAWABgAGQAaABsAGwAcAB0AHgAfACAAIQAiACMAJAAlACYAJwApACoAKwAs
AC8AMQAyADMANQA2ADcAOAA4ADoAOwA8AD0APgA/AEAAQABAAEEAQQBBAEEAQQBAAD8A
PgA9ADoAOQA4ADUANAAzADEALwArACcAJAAiAB8AHQAbABgAFgAUABIADwAOAAwADAAJ
AAkACQAIAAcABwAHAAcABwAHAAkACgALAAsADAAMAA4ADgAOABAAEAAQABIAEgASABIA
EgASABIAEQATABMAEwATABUAFQAVABUAEwATABMAEwAUABQAFAAUABYAFgAXABcAFgAX
ABcAFwAaABsAHAAcAB0AHgAfACAAIQAhACAAIAAhACEAJAAlACcAJwAoACkAJwAnACgA
KAAoACgAKAAqACoAKgAqACoAKgAqACsAKwApACkAKAAoACoAKgAqACoAKAAoACgAKAAm
ACYAJgAlACUAJQAjACMAIgAhACEAIAAfAB8AHgAdAB0AHQAdABwAHQAcABsAGwAaABkA
GQAZABkAGQAZABgAFwAXABcAFgAUABQAFAAUABQAFAAVABYAFAAUABMAEwATABMAEwAS
ABIAEgASABEAEQARABEAEQARABEAEAAQABIAEgASABIAEgARABEAEQATABMAEwATABEA
EQARABAAEAAQABAAEAAQABAAEAAQABIAEgASABIAEAAQABAAEAASABAADwAQABIAEgAS
ABIAEAAQABAAEAAQABAAEAAQABAAEAAQABAAEAAQABAAEAAQABAAEAAQABIAEgASABIA
FAAUABYAFwAYABkAGwAcABsAHAAcABwAHgAgACAAIAAiACQAJQAmACUAJQAlACMAJAAj
ACMAIgAdABsAGAAYABoAGQAXABYAFgAWABUAFQATABMAFAAWABQAFAASABEAEAAPAA4A
DQAOAAwADAAMAAoACgAKAAoADAAMAAwADAAMAAwADQANAA0ADQANAA0ADQANAA8AEwAc
ACwAOwBJAFgAbwCLALIA3wAGASUBOwFAATcBOQFEASsB6gCOACYAuf9T/wj/7/74/gv/
Hv8z/0z/aP+H/6X/wP/S/97/6//0//3/BQAIAAkADAAPABAAEQAQABIAEgATABQAFQAV
ABUAFgAXABcAGAAYABgAGQAZABcAGAAYABgAGwAbABsAGwAdAB0AHQAdABwAHAAcAB0A
HwAfACAAIgAiACIAIgAjACMAIwAkACQAIwAjACUAJQAoACgAKQAqACoAKgAqACwAKwAs
AC0ALQAwADEAMgAzADIAMwA0ADUAOAA5ADoAOwA9AD4APwBAAEEAQwBEAEUARwBIAEkA
SgBMAA==
         </WaveFormData>
      </LeadData>
      <LeadData>
         <LeadByteCountTotal>10000</LeadByteCountTotal>
         <LeadTimeOffset>0</LeadTimeOffset>
         <LeadSampleCountTotal>5000</LeadSampleCountTotal>
         <LeadAmplitudeUnitsPerBit>4.88</LeadAmplitudeUnitsPerBit>
         <LeadAmplitudeUnits>��V</LeadAmplitudeUnits>
         <LeadHighLimit>2147483647</LeadHighLimit>
         <LeadLowLimit>268435456</LeadLowLimit>
         <LeadID>V4</LeadID>
         <LeadOffsetFirstSample>0</LeadOffsetFirstSample>
         <FirstSampleBaseline>0</FirstSampleBaseline>
         <LeadSampleSize>2</LeadSampleSize>
         <LeadOff>FALSE</LeadOff>
         <BaselineSway>FALSE</BaselineSway>
         <ExcessiveACNoise>FALSE</ExcessiveACNoise>
         <MuscleNoise>FALSE</MuscleNoise>
         <LeadDataCRC32>271225044</LeadDataCRC32>
         <WaveFormData>
9v/2//b/9v/0//T/9P/0//T/9P/0//T/9v/2//b/9v/0//T/9P/0//b/9v/2//f/9f/1
//X/9f/1//X/9f/1//X/9//4//n/+v/7//z//f/+//7//v/+////AAAAAAEABAAFAAYA
BwAHAAYABgAFAAUABgAGAAIAAgABAAEAAAD///7//f/8//7//v/8//v/+//8//7//v/+
//z/+//6//j/9//2//b/8//z//P/8//z//P/8//z//P/8//z//P/8//z//T/9P/0//T/
9P/0//T/9P/0//T/9v/7/wIADQAcADUAXQCSANEAFgFZAZYBxQHtARgCKAIBApwBDgGE
AAoAnP9S/zn/O/9F/03/Vv9k/3j/j/+m/7b/wf/M/9X/2v/f/+b/6P/p/+v/6//s/+3/
7f/t/+//8P/x//H/8f/0//T/9P/0//P/8//z//T/9v/2//b/9//3//f/9//3//j/+P/4
//j/+P/4//n/+f/3//j/+P/4//v//P/8//z//P/8//z//f/9//7///////////8AAAAA
AAAAAAAAAQABAAEAAgACAAMAAwADAAQABAAFAAYABgAHAAcABwAIAAgACQAJAAoACQAJ
AAoACgAMAAwADAANAA0ADQANAA0ADQANAAwADAAKAAgACAAIAAYABAACAAAAAgD///3/
+//5//f/9f/z//H/7//s/+r/6P/m/+T/4v/g/97/2//Z/9j/1v/W/9b/0//T/9T/1P/W
/9j/2f/a/9z/3//i/+b/5//p/+7/8P/z//X/+P/7//3/AQACAAUABQAFAAgACgAJAAkA
CgAKAAwADgAOAA4ADgAOAA4ADgAOAA4ADgAOABAAEQARABEAEAAQABEAEQARABIAEgAS
ABMAEwAUABUAFQAWABcAGAAZABkAGQAZABkAGgAaABoAGwAbABsAHQAbABsAHAAcAB4A
HgAfAB8AIAAgACAAIAAeAB8AHwAeAB4AHwAfAB8AHwAeAB4AHgAeAB0AHQAdABwAHAAc
ABsAGgAaABoAGAAXABcAFgAVABYAFgAVABUAFAAUABQAFAASABEAEQAQABAAEAAQAA4A
DgAOAA4ADgALAAsACwAKAAwADAALAAsACwAJAAkACQAJAAkACQAJAAkACQAIAAgACAAH
AAcABwAHAAcABwAHAAQABAAEAAQABgAGAAUABQAGAAYABQAFAAMAAwADAAIAAgACAAIA
AgAEAAQABAAEAAQABAAEAAQABAAEAAQABAAEAAQABAAEAAMAAwADAAIAAgACAAIAAgAC
AAIAAgACAAIAAgACAAIAAgACAAIAAgACAAIAAgACAAAAAAAAAAEAAQABAAEAAQABAAEA
AQABAAEAAwAEAAUABAAFAAYABwAKAAoACgAKAAkACgAKAAsADAANAA4ADwARABAAEAAP
AA8AEAAQAAwACgAJAAkACAAFAAQAAwACAAIAAgAAAP////8AAAIAAgACAAAA///+//z/
+//6//r/9//3//f/9//3//f/9//3//f/9//3//f/9//3//j/+P/4//j/+P/4//j/9v/2
//j/+v/9/wIACwAaADMAVQCGAMMABAFHAYIBswHbAQQCGgL/AaQBIAGWABoArP9e/z//
P/9F/03/Vv9k/3b/i/+k/7b/wf/I/9P/2v/f/+T/6P/p/+v/6//s/+3/7f/t/+//7v/v
/+//7//y//L/8v/y//H/8f/x//L/8v/y//L/8//z//P/8//z//T/9P/0//T/9P/0//X/
9f/z//T/9P/0//X/9v/2//b/+P/4//j/+f/3//j/+f/5//n/+f/6//r/+P/4//j/+f/7
//v//P/8//3//f/9//7//v///wAAAAABAAEAAQACAAAAAQABAAIABQAFAAYABgAEAAQA
BAAFAAUABQAFAAUABQAFAAQABAACAAAAAAAAAAAA/v/8//r/+v/3//X/8//x/+//7f/r
/+n/5//k/+L/3v/c/9r/2P/Y/9b/0//R/9D/zv/O/87/y//L/8z/zP/M/87/z//Q/9L/
1f/Y/9z/3f/f/+T/5v/p/+v/7v/x//P/9//4//v/+//7//7/AAD/////AAAAAAAAAgAC
AAIAAgACAAIAAgACAAIAAgACAAIAAwADAAMABAAEAAUABQAFAAYABgAGAAcABwAIAAkA
BwAIAAkACgALAAsACwALAA0ADgAOAA4AEQARABEAEwARABEAEgASABIAEgATABMAFAAU
ABQAFAASABMAEwASABQAFQAVABUAFQAUABQAFAAUABMAEwATABAAEAAQAA8ADgAOAA4A
DAANAA0ADAALAAgACAAHAAcACAAIAAgACAAGAAUABQAEAAIAAgACAAAAAAAAAAAAAAD/
///////+//7//v/9//3////9//3//f/7//v/+//7//v/+//6//r/+v/5//n/+f/5//n/
+f/5//j/+P/4//j/+P/4//f/9//4//j/9//3//f/9//3//b/9v/2//b/9v/4//j/+P/4
//b/9v/2//b/9v/2//b/9v/2//b/9v/2//X/9f/1//b/9P/0//T/9P/y//L/8v/y//L/
8v/y//L/9P/0//T/9P/y//L/8//z//P/8//z//P/8//z//P/8//1//b/9//4//n/+v/7
//z//P/8//z//f/+//7///8AAP//AAABAAEAAgACAAEAAQACAAIA/v/8//v/+//6//n/
+P/3//b/9v/2//T/8//z//T/9v/2//b/8v/x//D/7v/t/+z/7P/p/+n/6f/p/+n/6//r
/+v/6//r/+v/6//r/+n/6v/q/+r/6v/q/+r/6v/q/+r/6v/s/+//9v8BABAAKQBNAIAA
vwAEAU8BkgHFAfEBHgI4Ah0CxAE8AaoAJgCw/1b/L/8r/zP/P/9I/1T/Zv97/5D/pP+x
/7z/x//O/9X/2v/c/93/3//f/+D/4//j/+P/5f/k/+X/5f/l/+b/5v/m/+b/5//n/+f/
6P/o/+j/6P/p/+n/6f/p/+n/6v/q/+r/6v/o/+j/6f/p/+v/7P/s/+z/7f/u/+7/7v/u
/+7/7v/v/+//8P/x//H/7//v//D/8P/y//L/8v/z//P/8//0//T/9f/1//X/9v/2//f/
+P/4//n/+f/5//r/+v/7//v//P/7//v//P/8//7//v/+/////////////////////v/+
//7//P/8//z/+v/4//b/9P/y/+//7f/r/+v/6f/n/+X/4f/f/9z/2v/Y/9b/1P/S/9D/
zv/L/8n/xv/E/8T/xP/B/8H/wv/C/8L/xP/F/8b/yP/L/87/0v/T/9X/2v/c/9//4f/k
/+f/6f/t/+7/8f/z//P/9v/4//n/+f/6//r/+v/8//z//P/8//z//P/8//r/+v/6//r/
/P/9//3//f/+//7/////////AAAAAAAAAQABAAIAAwABAAIAAwAEAAcABwAHAAcACQAK
AAoACgALAAsACwANAA0ADQAOAA4ADgAOAA8ADwAQABAAEAAQABAAEQARABAAEAARABEA
EQARABAAEAAQABAADwAPAA8ADgAOAA4ADQAMAAwADAAKAAkACQAIAAcABgAGAAUABQAC
AAIAAgACAAIAAQABAAAAAAAAAAAA/v/8//z//P/8//v/+//7//r/+v/6//n/+f/5//f/
9//3//f/9//3//f/9f/1//T/9P/2//X/9f/1//X/9f/1//X/9v/2//b/9v/2//b/9f/1
//T/9P/z//P/8//z//P/8v/y//L/8v/y//L/8v/y//L/8v/y//L/8v/y//L/8v/y//L/
8v/y//L/8f/x//H/8P/w//D/8P/w//L/8v/y//L/8P/w//D/8P/y//L/8v/y//D/8P/w
//H/8f/x//H/8f/x//H/8f/x//P/9f/2//f/9v/3//j/+f/6//r/+v/6//v//P/8//3/
/v///wAAAQADAAIAAgABAAEAAgACAP7//P/7//v/+v/5//j/9//2//b/9v/0//P/8//0
//b/9v/2//T/8//y//L/8f/w//D/6//r/+v/6//r/+v/6//r/+v/6//r/+v/7f/t/+7/
7v/u/+7/7v/u/+z/7P/s/+z/7P/x//b//f8MAB8APwBsAKkA7gA1AXgBrQHXAQQCKAIf
AtgBWgHKAEQAzP9s/zf/L/8z/z3/SP9W/2b/e/+S/6b/tf++/8n/0v/X/9z/4P/h/+P/
4//k/+X/5f/l/+f/5v/n/+f/5//q/+r/6v/q/+v/6//r/+z/7v/u/+7/7//t/+3/7f/t
/+7/7v/u/+7/7v/u/+//7//v//D/8P/w//P/9P/0//T/9P/0//T/9f/1//b/9//3//f/
9//4//j/+P/4//j/+f/5//n/+v/6//v/+//7//z//v///wAAAAD///////8AAAAAAQAB
AAIAAwADAAQABAAEAAQABAAFAAcABwAHAAcABwAHAAYABgAEAAIAAgACAAIAAAD+//z/
/P/5//f/9f/z//H/7//t/+3/6//o/+b/4v/g/97/3P/a/9j/1f/T/9L/0P/Q/9D/zf/N
/87/zv/O/9D/0f/S/9T/1//a/97/3//h/+b/6P/r/+3/8P/z//X/+f/6//3//////wIA
BAADAAMABAAEAAYACAAIAAgACAAIAAgACAAIAAgACAAIAAgACQAJAAkACgAKAAsACwAN
AA4ADgAOAA4ADQANAA0ADwAQABEAEgATABMAEwATABUAFgAWABYAFwAXABcAGQAZABkA
GgAaABoAGgAbABsAHAAcABwAHAAcAB0AHQAcABwAHQAdAB0AHQAcABwAHAAcABsAGwAb
ABoAGgAaABkAGAAYABgAFgAXABcAFgAVABQAFAATABMAEgASABIAEgAQAA8ADwAOAAwA
DAAMAAoACgAKAAoACgAJAAkACQAIAAoACgAJAAkACQAHAAcABwAHAAcABwAHAAcABwAG
AAYABgAFAAUABQAFAAUABQAFAAYABgAGAAYABAAEAAMAAwAEAAQAAwADAAMAAwADAAIA
AgACAAIAAgACAAIAAgACAAIAAgACAAIAAgACAAIAAgACAAIAAgACAAMAAQADAAIAAAAA
AAAAAAACAAIAAgACAAAAAAAAAAAAAAAAAAAAAAAAAAAAAAAAAAAAAAABAAEAAQABAAEA
AQADAAMAAwADAAMABAAFAAYABwAIAAkACgAKAAoACgALAAwADAANAA4ADwAQABEAEQAQ
ABAADwAPABAAEAAMAAoABwAHAAYABQAEAAMAAgACAAIAAAD/////AAACAAIAAgAAAP//
/v/8//3//P/8//n/+f/5//n/+f/5//n/+f/5//f/9//3//f/+f/6//r/+v/4//j/+P/4
//r/+v/8//7/AwAKABkALABJAHUArADvADIBdQGsAdUB/wEiAhoC1wFgAdIATADY/3r/
Rv8//0f/Tf9V/2D/cP+C/5v/sP/A/8v/1v/b/+L/5//q/+z/7f/v/+//8P/x//H/8f/z
//T/9f/1//X/9v/2//b/9v/3//f/9//4//b/9v/2//f/9//3//f/9//4//j/+P/4//r/
+v/7//v/+f/6//r/+v/7//z//P/8//z//P/8//3//f/+///////9//3//v/+//7//v/+
////AQABAAIAAgABAAEAAQACAAIAAwAEAAQABQAFAAUABgAGAAcABwAIAAkACQAKAAoA
CgAKAAoACwALAAsACwALAAsACwAKAAoACgAIAAgACAAEAAIAAAD+//7/+//5//f/9f/z
//H/7//t/+v/6P/m/+T/4v/g/97/3P/a/9f/1f/U/9L/0v/S/9H/0f/S/9L/0v/U/9X/
1v/Y/9v/3v/i/+X/5//s/+7/7//x//T/9//5//3//v8BAAMAAwAGAAgABwAHAAgACAAG
AAgACAAIAAgACAAIAAgACAAIAAgACAAIAAkACQAJAAwADAANAA0ACwAMAAwADAALAAsA
DAANAA8AEAARABIAEwATABMAEwAVABYAFgAWABkAGQAZABsAGgAZABkAGAAYABgAGQAZ
ABoAGgAaABoAGgAbABsAGgAcAB0AHQAdABsAGgAaABoAGgAZABkAGQAYABgAGAAXABYA
FgAWABQAEwATABIAEQAQABAADwAPAAwADAAMAAwADAALAAsACgAKAAoACgAIAAgACAAI
AAgABwAHAAcABgAGAAYABQAFAAUAAwADAAMAAwADAAMAAwADAAMAAgACAAAA////////
///////////+//7//v/+//7//v/9//3//v/+//3//f/9//3//f/8//z//P/8//z//P/8
//z//P/8//z//P/8//r/+v/6//r/+v/6//r/+v/5//n/+f/6//j/+P/4//j/9v/2//b/
9v/4//j/+P/4//j/+P/4//j/9//3//f/9//3//f/9//3//f/9//5//r/+//8//3//v//
/wAAAAAAAP7///8AAAAAAQACAAMABAAFAAUABAAEAAUABQAGAAYAAgAAAP/////+//3/
/P/7//r/+v/6//j/9//3//j/+v/6//r/+P/3//b/9P/z//L/8P/t/+3/7f/t/+3/7f/t
/+//7//v/+//7//v/+//8P/u/+7/7v/u//D/8P/u//D/8P/y//X/+v8FABYALwBTAIgA
yQAQAVkBnAHNAfcBJgI8AhsCvAEyAZ4AHgCo/1L/L/8v/zf/Qf9K/1j/av9//5b/qP+1
/8D/y//S/9n/3v/i/+H/4//j/+T/5f/l/+X/5//o/+n/6f/p/+r/6v/q/+r/6//r/+v/
7P/s/+z/7P/t/+v/6//r/+v/7P/s/+z/7P/u/+7/7//v/+//8P/w//D/8P/w/+//7v/v
//D/8f/z//H/8v/z//P/8//z//T/9P/0//T/9P/1//X/9f/2//b/9//3//f/+P/2//f/
+P/4//v/+//7//z//P/9//3//v//////AAAAAAAAAAAAAAEAAQABAAEAAQD//////v/+
/wAA/v/+//7//P/6//j/9v/2//P/8f/v/+3/6//p/+f/5f/j/+D/3v/a/9j/1v/U/9L/
0P/N/8v/yP/G/8b/xv/D/8P/xP/E/8T/xv/H/8j/yv/N/9D/1P/V/9f/3P/e/+H/4//m
/+n/6//v//D/8//1//X/+P/6//n/+f/6//r//P/+//7//v/8//z//P/8//z//P/8//z/
/P/9//3//f/+//7/////////AAAAAAAAAwADAAQABQAFAAYABwAIAAkACQAJAAkACwAM
AAwADAANAA0ADQAPABEAEQASABIAEgASABMAEwAUABQAFAAUABQAFQAVABQAFAAVABUA
FQAVABQAFAAUABQAEwATABMAEAAQABAADwAQABAAEAAOAA0ADQAMAAsACgAKAAkACQAG
AAYABgAGAAQAAwADAAIAAgACAAIAAAAAAAAAAAAAAP////////7//v/+//3//f/9//v/
+//7//v/+//7//v/+//7//r/+v/6//n/+f/5//n/+f/5//n/+P/4//j/+P/4//j/9//3
//j/+P/3//f/+f/5//n/+P/2//b/9v/2//b/9v/2//b/9v/2//b/9v/2//b/9v/2//b/
9v/2//b/9//3//X/9v/2//b/9v/2//T/9P/0//T/9P/0//T/9P/0//T/9P/0//T/9P/1
//X/9f/1//X/9f/1//X/9f/1//X/9v/3//j/+//8//3//v/+//7//v///wAAAAABAAIA
AwAEAAUABQAEAAQAAwADAAQABAAAAP7//f/9//z/+//6//n/+P/4//j/9v/1//X/9v/4
//j/+P/2//X/9P/y//H/8P/w/+3/7f/t/+3/7f/t/+3/7f/t/+3/7f/t/+3/7f/u/+7/
7v/u/+7/7v/u/+7/7v/u//D/9f/+/wcAGAAxAFcAigDNABIBVwGWAccB8QEcAioC/wGY
AQoBfAAAAJL/Sv8v/zH/O/9F/1D/YP9y/4f/oP+y/7//xv/P/9b/2//e/+L/4//l/+X/
5v/n/+f/5//p/+j/6f/p/+n/7P/s/+z/7P/t/+3/7f/u/+7/7v/u/+//7//v/+//7//w
//D/8P/w//D/8P/x//H/8f/y//L/8v/1//b/9v/2//b/9v/2//f/9f/2//f/9//5//n/
+v/6//r/+v/6//v/+//7//z//P/9//3//f/+//7///8AAAAAAQABAAEAAgACAAMAAwAE
AAcABwAIAAgACAAIAAgACQAJAAkACQAJAAkACQAIAAgACAAGAAYABgAEAAIAAAD+//7/
+//5//f/9f/z//H/7//t/+v/6P/m/+T/4v/g/97/3P/a/9f/1f/U/9L/0v/S/8//z//Q
/9D/0v/U/9X/1v/W/9n/3P/g/+P/5f/q/+z/7//x//T/9//5//3//v8BAAEAAQAEAAYA
BwAHAAgACAAKAAwADAAMAAoACgAKAAoADAAMAAwADAAMAA0ADQANAA4ADgAPAA8ADwAQ
ABAAEAARABEAEgATABEAEgATABQAFwAXABcAFwAXABgAGAAYABsAGwAbAB0AHQAdAB4A
HgAeAB4AHwAfAB4AHgAeAB4AHgAfAB8AHgAeAB8AHwAfAB8AHgAeAB4AHgAdAB0AHQAc
ABwAHAAbABoAGgAaABgAGQAZABgAFwAWABYAFQAVABIAEgASABIAEgARABEAEAAOAA4A
DgAMAA4ADgAOAA4ACwALAAsACgAKAAoACQAJAAsACQAJAAkABwAHAAcABwAHAAcABgAG
AAYABQAFAAUABQAFAAUABQAEAAQABAAEAAQABAADAAMABAAEAAMAAwADAAMAAwACAAIA
AgACAAIAAgACAAIAAgACAAIAAgACAAIAAgACAAIAAgACAAIAAgABAAEAAQACAAIAAgAC
AAIAAAAAAAAAAAAAAAAAAAAAAAAAAAAAAAAAAAAAAAAAAAD/////////////////////
/////wEAAgADAAQABQAGAAcACAAIAAgACAAJAAoACgALAAwADQAOABEAEQAQABAADQAN
AA4ADgAKAAgABwAHAAYABQAEAAMAAAAAAAAA/v/9//3//v8AAAAAAAD+//3//P/6//n/
+P/4//X/9f/1//X/9f/1//X/9//3//f/9//3//f/9//4//b/9v/2//b/+P/4//b/+P/2
//b/+f8AAAsAGgAxAFMAggC/AAIBRwGEAbMB2wEGAiACBwKyATABpAAmALb/ZP9B/z//
Sf9R/1b/Yv90/4n/oP+y/7//yv/V/9z/4f/m/+j/5//p/+n/6v/r/+v/6//t/+7/7//v
/+//8P/w//D/8P/x//H/8f/y//T/9P/0//X/9f/1//X/9f/2//b/9v/2//b/9v/3//f/
9f/2//b/9v/3//j/+P/4//j/+P/4//n/+f/6//v/+//7//v//P/8//r/+v/6//v/+//7
//z//P////////8AAP7///8AAAAAAQABAAEAAgAEAAUABQAGAAUABQAGAAYABgAGAAYA
BwAHAAcABwAHAAcABwAGAAYACAAGAAYABgAEAAIAAAD+//7/+//5//f/8//x/+//7f/t
/+v/6P/m/+T/4v/g/97/3P/a/9f/1f/S/9D/0P/Q/8//z//Q/9D/0P/S/9P/1P/W/9n/
3P/g/9//4f/m/+j/6//t//D/8//z//f/+P/7//////8CAAQABQAFAAYABgAGAAgACAAI
AAgACAAIAAgACAAIAAgACAAKAAsACwALAAwADAANAA0ACwAMAAwADAAPAA8AEAARAA8A
EAARABIAEwATABMAEwAVABYAFgAWABUAFQAVABcAGQAZABoAGgAaABoAGwAbABwAHAAc
ABwAHAAdAB0AHAAcAB0AHQAdAB0AHAAcABwAGgAZABkAGQAYABgAGAAXABgAGAAYABYA
EwATABIAEQASABIAEQARAA4ADgAOAA4ADgANAA0ADAAMAAwADAAKAAgACAAIAAgABwAH
AAcABgAGAAYABQAFAAUAAwADAAMAAwADAAMAAwADAAMAAgACAAQAAwADAAMAAgABAAAA
//8AAAAAAAAAAAAAAAD/////AAAAAP/////////////+//7//v/+//7//v/+//7//v/8
//z//P/8//z//P/8//z//P/8//z//P/9//v//f/+//z//P/8//z//P/8//z//P/6//r/
+v/6//r/+v/6//r/+v/6//r/+//7//v/+//7//v/+//7//v/+//9//7///8AAAEAAgAD
AAIAAgACAAIABQAGAAYABwAGAAcACAAJAAkACAAIAAcABwAIAAgABAACAAEAAQAAAP//
/v/9//z//P/8//r/+f/7//z//v/+//z/+v/5//j/9P/z//L/8v/x//H/8f/x//H/8f/x
//H/8f/x//H/8f/x//H/8v/y//D/8P/w//D/8P/w//L/9P/2//n//v8JABoANwBfAJYA
2QAiAWcBpgHVAQECLAI4AgkCnAEOAYAABACU/0r/Mf81/z3/R/9S/2D/cv+J/6L/sv+7
/8b/0f/Y/93/4v/m/+X/5//n/+j/6f/p/+n/6//q/+v/6//r/+z/7P/s/+z/7//v/+//
8P/w//D/8P/x//H/8f/x//H/8P/w//D/8P/y//L/8//z//H/8v/y//L/8//0//T/9P/0
//T/9P/1//X/9v/3//f/9//3//j/+P/4//j/+P/5//n/+f/6//r/+//7//v//P/+////
AAAAAP///////wAAAgADAAMABAAFAAUABgAGAAQABAAEAAUABwAHAAcABwAHAAcABgAG
AAYABAAEAAQAAgAAAP7//P/8//n/9//1//P/8f/v/+3/6//p/+b/5P/i/+D/3v/c/9r/
2P/V/9P/0P/O/87/zv/N/83/zv/O/87/0P/R/9L/1P/X/9r/3v/f/+H/5v/o/+v/7f/w
//P/9f/5//r//f//////AgAEAAUABQAGAAYABgAIAAgACAAIAAgACAAIAAgACAAIAAgA
CAAJAAkACQAKAAoACwALAAsADAAMAAwADQANAA4ADwARABIAEwAUABMAEwATABMAFQAW
ABYAFgAZABkAGQAbABsAGwAcABwAHAAcAB0AHQAeAB4AHgAeAB4AHwAfAB4AHgAfAB8A
HwAhACAAIAAgAB4AHQAdAB0AHAAcABwAGwAaABoAGgAYABcAFwAWABUAFAAUABMAEwAS
ABIAEgASABIAEQARABAADgAOAA4ADAAOAA4ADgAOAAsACwALAAoACgAKAAkACQALAAkA
CQAJAAcABwAHAAcABwAHAAYABgAIAAcABwAHAAcABwAHAAcABAAEAAQABAAGAAYABQAF
AAQABAADAAMAAwADAAMAAgADAAQABQAGAAQABAAEAAQABgAGAAYABgAGAAYABgAGAAYA
BgAGAAYABwAHAAUABgAEAAQABAAEAAQABAAEAAQABAAEAAQABAAEAAQABAAEAAQABAAF
AAUABQAFAAUABQAFAAUABQAFAAcACAAJAAoACwAMAA0ADgAOAA4ADgAPABAAEAARABIA
FQAWABcAFwAWABYAFQAVABQAFAAQAA4ADQANAAwACwAKAAkACAAIAAoACAAHAAcACAAK
AAoACgAGAAUABAACAAMAAgACAP///f/9//3//f////////////////////////8AAAAA
AAAAAAAAAAAAAAAAAAAAAAQABwAOABsALgBLAHEApgDnACwBcQGsAdcBAQIqAjICAQKY
AQgBfgAGAJr/WP9F/0n/U/9b/2b/dP+I/5//uP/G/8//2v/l/+z/8f/0//b/9//5//n/
+v/7//v/+//9//7/////////AgACAAIAAgADAAMAAwAEAAQABAAEAAUABQAFAAUABQAG
AAYABgAGAAYABgAHAAcABwAIAAgACAAJAAoACgAKAAwADAAMAA0ADQAOAA8ADwARABEA
EgASABIAEgASABMAEwATABQAFAAVABUAFQAWABYAFwAYABgAGQAZABkAGgAaABsAGwAc
AB0AHQAeAB4AHgAeAB4AHwAfAB8AHwAfAB8AHwAeAB4AHgAcABwAHAAaABgAFgAUABYA
EwARAA8ADQALAAkABwAFAAMAAAD+//z/+v/4//b/9P/y/+//7f/r/+r/6//s/+n/6f/q
/+r/7P/u/+//8P/y//X/+P/8//3///8EAAYACQALAA4AEQARABUAFgAZAB0AHQAgACIA
IQAhACIAIgAkACYAJgAmACgAKAAoACgAJgAmACYAJgAoACkAKQApACgAKAApACkAKQAq
ACoAKgAtAC0ALgAvAC8AMAAxADIAMwAzADMAMwA1ADYANgA2ADcANwA3ADkAOQA5ADoA
OgA6ADoAOwA7ADwAPAA8ADwAOgA7ADsAOgA6ADsAOwA7ADsAOgA6ADoAOgA5ADkAOQA6
ADoAOgA5ADYANgA2ADQANQA1ADQAMwA0ADQAMwAzADAAMAAwADAAMAAvAC8ALgAsACwA
LAAqACwALAAsACwAKwArACsAKgAoACgAJwAnACgAJwAoACkAKAAnACYAJQAnACcAJgAm
ACYAJQAlACUAJQAlACUAJQAkACQAJAAkACYAJgAlACUAJgAmACUAJQAlACUAJQAkACQA
JAAkACQAJAAkACQAJAAkACQAJAAkACQAJAAkACQAJgAmACYAJgAnACUAJQAkACQAJAAk
ACQAJAAkACQAJAAkACQAJAAkACQAJAAkACQAIgAiACIAIgAlACUAJQAlACUAJQAlACUA
JQAlACcAKAArACwALQAuAC0ALgAuAC4AMAAxADIAMgAzADQANQA2ADUANQA0ADQANQA1
ADYANgAyADAALwAvACwAKwAqACkAKgAqACoAKAAnACcAKAAqACgAKAAmACUAJgAkACMA
IgAiAB8AHwAfAB0AHQAdAB0AHwAfAB8AHwAhACEAIQAiACAAIAAgACAAIAAiACIAIgAi
ACQAKQAyAD8AVABxAJ8A2AAXAVoBmwHQAfkBIwJGAkAC/QGGAfYAdAACAKL/cP9n/2//
d/+B/4z/mv+s/8P/2v/o//H//v8FAAoADwAUABQAFQAXABcAGAAbABsAGwAdABwAHQAd
AB0AHgAeAB4AHgAhACEAIQAiACAAIAAgACEAIwAjACMAIwAkACQAJAAkACQAJAAlACUA
JQAmACYAJgAnACgAKAAoACgAKAAoACkAKQAqACsAKwArACsALAAsACwALAAsAC0ALQAt
AC4ALgAxADEAMQAyADAAMQAyADIANQA1ADUANgA2ADcANwA4ADkAOQA6ADoAOgA6ADoA
OwA7AA==
         </WaveFormData>
      </LeadData>
      <LeadData>
         <LeadByteCountTotal>10000</LeadByteCountTotal>
         <LeadTimeOffset>0</LeadTimeOffset>
         <LeadSampleCountTotal>5000</LeadSampleCountTotal>
         <LeadAmplitudeUnitsPerBit>4.88</LeadAmplitudeUnitsPerBit>
         <LeadAmplitudeUnits>��V</LeadAmplitudeUnits>
         <LeadHighLimit>2147483647</LeadHighLimit>
         <LeadLowLimit>268435456</LeadLowLimit>
         <LeadID>V5</LeadID>
         <LeadOffsetFirstSample>0</LeadOffsetFirstSample>
         <FirstSampleBaseline>0</FirstSampleBaseline>
         <LeadSampleSize>2</LeadSampleSize>
         <LeadOff>FALSE</LeadOff>
         <BaselineSway>FALSE</BaselineSway>
         <ExcessiveACNoise>FALSE</ExcessiveACNoise>
         <MuscleNoise>FALSE</MuscleNoise>
         <LeadDataCRC32>485198072</LeadDataCRC32>
         <WaveFormData>
/v/+//7//v/+//7//v/+//7//v/+//7//v/+//7//v/+//7//v/+/wAAAAAAAAAA/v/9
//3//f/+//7//v/+//7/AAAAAAEAAgADAAQABAAFAAUABQAFAAUABgAGAAcACAAJAAkA
CgALAAsACwALAA0ADQANAAwACAAHAAYABgAFAAQAAgACAAIAAQABAAAAAAAAAAIAAgAC
AAEAAAD///3//f/8//v/9v/2//f/9//4//j/+P/4//j/+P/4//j/9//3//f/9//5//n/
+f/5//n/+f/5//b/8//z//X/+v8FABkAOwBlAJ4A4QAjAV4BjwG7AeIB9AHaAY4BGwGj
ADwA6P+r/4z/hv+I/4v/j/+X/6b/tf/E/8//1v/b/+H/5v/o/+3/7v/u/+7/7//w//D/
8f/x//H/9P/0//T/9P/3//f/9//3//X/9f/2//b/+P/4//n/+f/5//n/+f/5//r/+v/6
//r/+P/4//j/+P/4//n/+f/5//n/+v/6//r/+f/5//n/+f/7//v/+//8//r/+v/6//r/
+v/6//r/+v/7//v//P/8//z//P/8//z//v/+//7////+//7//////////////wAAAAAA
AAEAAQABAAEAAQABAAEAAQABAAEAAQABAAAA///////////9//3//P/7//r/+f/4//f/
9f/2//X/9P/y/+//7//u/+z/6//q/+j/5//n/+b/5f/k/+P/4v/h/+H/4f/h/+L/4//k
/+X/5v/n/+z/7f/v//H/9f/4//r//P/8//7/AAACAAQABgAHAAgACQAJAAoACwALAAsA
DAAMAAsACwAMAAwADAALAAsACwANAA0ADQANAAwADAAMAAwADAANAA0ADgAPABAAEAAR
ABAAEQARABEAEgATABQAFAAUABQAFQAWABUAFQAVABcAFQAWABYAFgAXABgAGAAYABgA
GgAaABoAHAAcABwAHAAaABsAGwAbABsAHAAcABwAGwAbABsAGgAaABoAGgAaABkAGAAY
ABgAFwAXABYAFgAWABYAFgAWABQAFAASABIAFAATABMAEQARABEAEQAQAA0ADQANAA0A
DQANAAwACwALAAoACgAJAAkACQAJAAoACgAJAAkACAAIAAcABwAIAAoACQAJAAkABwAH
AAcABQAHAAcACAAIAAYABQAFAAUABwAHAAcABwAHAAcABwAHAAUABAAEAAMAAwADAAMA
AwADAAMAAwADAAMAAwADAAQABgAFAAUABAAEAAQABAAEAAQABAAEAAQAAgACAAIAAgAC
AAIAAgACAAQABAAEAAQABAAEAAQABAAEAAQABAAEAAIAAgACAAIAAgABAAEAAQAAAAAA
AAAAAAIABAAEAAUABgAHAAgACAALAAsACwALAAsADAAMAA0ADAANAA0ADgAPAA8ADwAP
ABEAEQARABAADAALAAoACgAHAAYABAAEAAQAAwADAAIAAgACAAQABAAEAAMAAgABAP3/
/f/8//v/+P/4//n/+f/4//j/+P/4//j/+P/4//j/+f/5//n/+f/5//n/+f/5//n/+f/3
//b/8//x//H/+P8DABUAMQBbAJAA0QATAVABhQGxAdgB7AHcAZYBKQGvAEQA7P+t/47/
hP+E/4f/jf+V/6L/r/++/8v/0P/V/9v/4P/m/+n/6v/s/+z/7f/u/+7/7//v/+//7v/u
/+7/7v/v/+//7//v/+//7//w//D/8P/w//H/8f/x//H/8f/x//T/9P/0//T/8v/y//L/
8v/w//H/8f/x//H/8v/y//L/8f/x//H/8f/z//P/8//0//T/9P/0//T/9P/0//T/9P/z
//P/9P/0//b/9v/2//b/9v/2//b/9//2//b/9//3//n/+f/5//r//P/8//3//f/8//v/
+v/5//n/+f/5//n/9//3//b/9f/3//f/9//1//P/8v/x//D/8f/w/+//7f/s/+v/6v/o
/+f/5//m/+T/4f/g/97/3f/b/9r/2f/Y/9f/1v/V/9X/1//X/9j/2f/a/9v/3P/d/97/
3//h/+P/5//q/+z/7v/w//L/9P/2//r//P/9//7//////wAAAQD/////AAAAAP////8A
AAAAAAD///////////////////7//v/+//7//v//////AAABAAIAAgADAAQABQAFAAUA
BAAFAAYABgAGAAYABwAIAAcABwAHAAkACwAMAAwADAALAAwADAAMAAoADAAMAAwADgAO
AA4ADgAMAA0ADQANAA8AEAAQABAADQANAA0ADAAMAAwADAAMAAsACgAKAAoACQAJAAgA
CAAGAAYABgAGAAQABAACAAIABAADAAMAAQABAAEAAQAAAP3//f/9//3//f/9//z/+//9
//z//P/7//v/+//7//z/+v/5//n/+P/4//f/9//4//j/9//3//f/9f/1//X/8//0//X/
9//4//b/9f/1//X/9f/1//X/9f/1//X/9f/1//X/9P/0//P/8//z//P/8//1//X/9f/1
//P/8//z//T/9P/z//P/8v/y//L/8v/y//T/8v/0//b/9P/0//T/9P/y//L/8v/y//L/
8v/y//L/8v/y//L/8v/y//L/8v/y//H/8f/x//L/8v/y//L/8v/0//T/9f/2//X/9v/2
//f/9//3//f/9//4//j/+f/6//n/+f/6//v//f/9//3//f///////v/8//v/+v/6//n/
+P/2//b/9v/1//X/9P/0//T/9v/2//T/8f/w/+//7f/t/+z/6//o/+j/6f/p/+j/6v/q
/+r/6v/q/+r/6v/r/+n/6f/p/+n/6f/p/+n/6f/p/+f/5v/j/+H/4//o//P/BwAlAE8A
iADNABcBWAGRAb8B6gECAvQBrgE7AbsARgDk/53/dP9o/27/df95/4H/jv+d/6r/t//A
/8f/z//W/9r/3f/e/97/3v/f/+D/4P/h/+H/4f/k/+T/5P/k/+X/5f/l/+X/5f/l/+b/
5v/m/+b/5//n/+f/5//n/+f/6P/o/+j/6P/m/+b/5v/m/+f/6f/q/+v/6//s/+z/7P/r
/+v/6//r/+v/6//r/+z/7P/s/+z/7P/s/+z/7P/s/+3/7f/u/+7/7v/u/+7/7v/w//D/
8P/x//D/8P/x//H/8//z//P/9P/y//L/8//z//X/9f/1//X/9f/1//X/9f/3//f/9v/1
//P/8//z//H/8f/w/+//7v/t/+z/6//p/+b/5f/k/+L/4//j/+L/4P/f/97/3P/b/9v/
2v/Z/9j/1//W/9X/1f/V/9X/1v/X/9b/1//Y/9n/3v/f/+H/4//l/+j/6v/s/+7/8P/y
//T/9v/4//n/+v/9//3//v////////8AAAAAAAD//////v8AAP//////////////////
/v/+//7//v8AAAEAAQACAAAAAAD/////AgADAAMAAwACAAMABAAEAAYABgAHAAgACQAJ
AAkACwALAAwADAAMAA0ADgAOAA4ADgAQABAAEAASABIAEgASABIAEwATABMAEQASABIA
EgARABEAEQAQABAAEAAQABAADwAOAA4ADgANAA0ADAAMAAoACgAKAAoACgAKAAgACAAI
AAcABwAFAAUABQAFAAQAAwADAAMAAwADAAMAAgABAAMAAgACAAEA////////AAAAAP//
///+//7//f/9//7//P/7//v/+//9//3//f/7//v/+//8//z//P/7//v/+//7//v/+//7
//v/+//7//v/+//6//r/+f/5//n/+f/5//n/+f/5//n/+f/5//n/+v/6//n/+f/4//j/
+P/4//j/+P/4//j/+P/4//j/+P/4//j/+P/4//j/+P/4//j/+P/4//j/+P/4//j/+P/4
//j/+P/3//f/9//4//j/+P/4//j/+v/6//v//P/9//7//v///////////wEAAgACAAMA
AgADAAMABAAFAAUABQAFAAcABwAHAAYABAADAAIAAgABAAAA/v/+//7//f/9//z//P/8
//7//v/+//3//P/7//f/9//2//X/8v/y//P/8//y//L/8v/y//L/8v/y//L/8//z//P/
8//z//P/8//z//P/8//z//L/7f/r/+v/7v/3/wcAIQBHAHoAuQD9AD4BdQGlAdAB7gHu
AbwBWQHfAGwACgDB/5L/fv98/4H/hf+L/5b/pf+0/8H/zP/R/9n/3v/i/+X/6P/o/+j/
6f/q/+r/6//r/+v/7P/s/+z/7P/t/+3/7f/t/+3/7f/u/+7/8P/w//H/8f/v/+//7//v
//D/8P/w//D/8P/w//D/8P/y//P/8//z//P/9P/0//T/8//z//P/8//1//X/9f/2//T/
9P/0//T/9P/0//T/9P/1//X/9v/2//b/9v/2//b/+P/4//j/+f/4//j/+f/5//n/+f/5
//r/+v/6//v/+//7//v/+//7//3//f/9//3//f/9//z/+//7//v/+//5//f/9v/1//T/
8//y//H/7//u/+3/7P/q/+n/6f/o/+b/5f/k/+L/4f/h/+D/3//e/93/3P/b/9v/3f/d
/97/3//e/9//4P/h/+T/5f/n/+n/6//u//D/8v/0//b/+P/6//7/AAABAAIAAwADAAQA
BQADAAMABAAEAAcABwAIAAgACAAHAAcABwAHAAcABwAHAAgACAAIAAgACAAJAAkACgAK
AAoACQAJAAoACwALAAsACgALAAwADAAMAAwADQAOABEAEQARABMAEwAUABQAFAATABQA
FAAUABQAFgAWABYAFgAWABYAFgAWABcAFwAXABcAGAAYABgAFwAXABcAFgAWABYAFgAW
ABUAFAAUABQAEwATABIAEgASABIAEgASABIAEgAQABAAEAAPAA8ADQANAA0ADQAMAAkA
CQAJAAkACQAJAAgABwAJAAgACAAHAAcABwAHAAgABgAFAAUABAAGAAUABQAGAAYABQAF
AAUAAwADAAMAAQADAAMABAAEAAQAAwADAAMAAQABAAEAAQABAAEAAQABAAEAAAAAAP//
AQABAAEAAQABAAEAAQABAAEAAQABAAIAAgABAAEAAAACAAIAAgACAAIAAgAEAAIAAAAA
AAAAAAAAAAAAAAAAAAAAAAAAAAAAAAAAAAAAAAAAAAAAAAAAAAAAAAAAAAAAAQABAAEA
AgACAAIAAgACAAIAAgADAAQABQAGAAYABwAJAAkACQAJAAoACgALAAwADQANAA4ADwAP
AA8ADwAPAA0ADQAMAAoACQAIAAgABwAGAAQABAAEAAMAAwACAAIAAAACAAIAAAD///7/
/f/7//3//P/7//j/+v/7//v/+v/4//j/+P/4//j/+P/4//n/+//7//v/+//7//v/+//7
//v/+f/2//P/8//1//7/DwAnAEkAewC4APsAPQF2AaUBzQHuAe4BvgFeAeMAbwAQAMb/
l/+G/4b/iP+J/5H/m/+o/7f/yP/P/9b/3f/j/+b/6v/t/+7/7v/u/+//8P/w//H/8f/x
//T/9P/0//T/9f/1//X/9f/1//X/9v/2//T/9P/1//X/8//z//P/8//2//b/9v/2//b/
9v/2//b/9P/1//X/9f/1//b/9v/2//f/9//3//f/+f/5//n/+v/4//j/+P/4//r/+v/6
//r/+f/5//r/+v/4//j/+P/4//r/+v/6//v//P/8//3//f/9//3//f/+//7//v//////
/f/9//3//f/9//3//f/9//3//f/8//v//f/9//3/+//5//j/9//2//X/9P/z//H/8P/v
/+7/7P/p/+n/6P/m/+X/5P/i/+H/4f/g/9//3v/d/9z/2//b/9v/2//c/93/4P/h/+L/
4//o/+n/6//t/+3/8P/y//T/9v/4//r//P/+/wAAAQACAAMAAwAEAAUABQAFAAYABgAF
AAUABgAGAAYABQAFAAUABQAFAAUABQAGAAYABgAGAAYABwAHAAgACAAIAAcABwAGAAcA
BwAHAAgACQAKAAoACgAKAAsADAAPAA8ADwARABEAEgASABIAEQASABIAEgAQABIAEgAS
ABQAFAAUABQAFAAVABUAFQAVABYAFgAWABMAEwATABIAEgASABIAEgARABAAEAAQAA8A
DwAOAA4ADAAMAAwADAAMAAwACgAKAAoACQAJAAcABwAHAAcABgADAAMAAwADAAMAAwAC
AAEAAwACAAIAAQABAAEAAQACAAAA//////7/AAD/////AAAAAP////////3//f/9//v/
+//7//z//P/8//v/+//7//r/+f/4//f/9//3//f/9//4//j/+f/5//v/+//7//v/+f/5
//n/+f/5//n/+f/6//j/9//3//b/+P/4//j/+P/4//b/9v/4//b/9v/2//b/9P/0//T/
9P/2//b/9v/2//T/9P/0//T/9P/0//P/8//z//T/9P/0//T/9P/2//b/+f/6//v//P/8
//3//f/9//v/+//8//z//f/+//////8AAAEAAQABAAMAAwADAAMAAgAAAP///v/+//3/
/P/6//r/+v/5//n/+P/4//j/+v/6//j/9//2//P/8f/x//D/7//s/+z/7f/t/+z/7P/s
/+z/7P/s/+z/7P/t/+3/7f/r/+v/6//r/+3/6//r/+v/6v/n/+X/5f/q//f/CQApAFUA
jgDVAB8BYgGZAccB8gEIAvIBqAEzAbEAPADc/5f/dP9q/27/df97/4P/kP+f/7D/u//C
/8n/0f/W/9j/3f/g/+D/4P/h/+L/4v/j/+P/4//k/+T/5P/k/+X/5f/l/+X/5//n/+j/
6P/m/+b/5//n/+n/6f/p/+n/6P/o/+j/6P/q/+r/6v/q/+r/6//r/+v/6v/q/+n/6P/r
/+v/6//r/+3/7f/t/+7/7P/s/+z/7P/u/+7/7v/u/+//7//w//D/8P/w//D/8P/w//D/
8P/x//L/8v/z//P/9f/1//X/9v/0//T/9f/1//X/9f/1//X/9f/1//X/9f/1//X/9P/z
//X/9f/1//P/8//y//H/8P/v/+7/7f/r/+r/6f/o/+b/5f/l/+T/4v/h/+D/3v/d/9v/
2v/Z/9j/1//W/9X/1f/V/9X/1v/X/9r/2//c/93/4P/h/+P/5f/n/+r/7P/u//D/8v/0
//b/+P/6//v//P/9//3//v///wEAAQACAAIAAgABAAEAAAACAAEAAQABAAEAAQABAAEA
AgACAAIAAgACAAMAAwAEAAQABAADAAMABAAFAAUABQAGAAcACAAIAAgACAAJAAoACwAL
AAsADQAPABAAEAAQABEAEgASABIAEAASABIAEgAUABQAFAAUABQAFQAVABUAEwAUABQA
FAAVABUAFQAUABQAFAAUABQAEwASABIAEgARABEAEAAQAA4ADgAOAA4ADAAMAAoACgAK
AAkACQAHAAcABwAHAAYABQAFAAUABQAFAAUABAADAAUABAAEAAMAAwADAAMABAACAAEA
AQAAAAIAAQABAAIAAAD///////8BAAEAAQD///////8AAAAA/v/9//3//f/9//3//f/9
//3//f/9//3//v/+//////////////////3//f/9//3//f/9//3//v/8//v/+//6//z/
/P/8//z//P/8//z//P/8//z//P/8//z//P/8//z/+v/6//r/+v/8//z//P/8//r/+v/6
//r/+//7//v//P/8//z//P/8//z//P/9//7/AQACAAIAAwADAAMAAwADAAQABAAFAAYA
BwAHAAgACQAJAAkACQAJAAkACQAIAAYABQAEAAQAAwACAAAAAAAAAP/////+//7/AAAC
AAIAAAD9//z/+//5//v/+v/5//b/9P/1//X/9P/0//T/9P/0//T/9P/0//X/9f/1//X/
9f/1//X/9f/1//X/9f/y/+//7f/v//b/AQAXADcAYQCcAN8AIwFeAZEBvwHkAfYB2gGM
ARUBmwA0AOL/pf+G/37/gP+F/4n/lf+i/6//vv/N/9T/2f/f/+T/5v/p/+r/6v/q/+v/
7P/u/+//7//v/+7/7v/u/+7/7//v/+//7//v/+//8P/w//D/8P/x//H/8f/x//H/8f/y
//L/8v/y//L/8v/y//L/8v/z//P/8//1//b/9v/2//X/9f/1//X/9f/1//X/9v/2//b/
9v/2//b/9v/2//b/9//3//j/+P/4//j/+P/4//j/+P/4//n//P/8//3//f/7//v/+//8
//z//P/9//3//f/9//3//f/////////////////+//3/+//7//v/+f/7//r/+f/4//f/
9v/1//P/8v/x//D/7v/t/+3/7P/q/+n/6P/m/+X/5f/k/+P/4v/h/+D/3//f/9//3//g
/+H/4v/j/+T/5f/o/+n/6//t/+//8v/0//b/+P/6//z//v8AAAIAAwAEAAUABQAGAAcA
BwAHAAgACAAJAAkACgAKAAoACQAJAAkACQAJAAkACQAKAAoACgAKAAoACwALAAwADgAO
AA0ADQAOAA8ADwAPABAAEQASABIAEAAQABEAEgATABMAEwAVABUAFgAWABYAFwAYABgA
GAAYABoAGgAaABoAGgAaABoAGAAZABkAGQAZABoAGgAaABkAGQAZABgAGAAYABgAGAAZ
ABgAGAAYABUAFQAUABQAFAAUABQAFAASABIAEAAQABAADwAPAA0ADwAPAA8ADgANAA0A
DQANAA0ADQAMAAsACwAKAAoACQAJAAkACQAKAAgABwAHAAYABgAFAAUABgAGAAUABQAF
AAUABQAFAAMABQAFAAYABgAGAAUABQAFAAUABQAFAAUAAwADAAMAAwADAAIAAgABAAMA
AwADAAMAAwADAAMAAwADAAMAAwAEAAIAAQABAAAAAgACAAIAAgACAAIAAgACAAIAAgAC
AAIAAAAAAAAAAAAAAAAAAAAAAAAAAAAAAAAAAAAAAAAAAAAAAAAA////////AAAAAAAA
AAAAAAIAAgADAAQABQAGAAYABwAHAAcABwAHAAgACAAJAAoACwALAA4ADwAPAA8ADQAN
AA0ADQAMAAoACQAIAAoACQAIAAYABAAEAAMAAwACAAIAAgAEAAQAAgABAAAA///9//3/
/P/7//j/+P/5//n/+P/4//j/+P/4//j/+P/2//f/9//3//n/+f/5//n/+//5//n/9//2
//H/7//x//b/AQAVADEAVwCOAM8AEwFOAYMBrwHYAfAB4gGiATMBuQBMAPT/s/+O/4T/
hv+J/4n/kf+g/63/vP/J/9D/1//d/+L/5v/p/+z/7P/s/+3/7v/s/+3/7f/t//D/8P/w
//D/8f/x//H/8f/v/+//8P/w//D/8P/x//H/8//z//P/8//y//L/8v/y//L/8v/y//L/
8v/z//P/8//z//T/9P/0//X/9f/1//X/8//z//P/9P/2//b/9v/2//b/9v/2//b/9f/1
//b/9v/4//j/+P/4//b/9v/2//f/9v/2//f/9//5//n/+f/6//z//P/9//3/+//7//v/
+//7//v/+//7//3//f/8//v/+f/5//n/9//1//T/8//y//P/8v/x/+//7P/r/+r/6P/n
/+f/5v/k/+P/4v/g/9//3f/c/9v/2v/b/9r/2f/Z/9n/2f/a/9v/3P/d/97/3//i/+P/
5f/n/+v/7v/w//L/8v/0//b/+P/6//z//f/+/wEAAQACAAMAAwADAAQABAADAAMABAAE
AAQAAwADAAMAAwADAAMAAwAGAAYABgAGAAgACQAJAAoACAAIAAcABwAGAAcABwAHAAgA
CQAKAAoADAAMAA0ADgANAA0ADQAPAA0ADgAOAA4AEQASABIAEgASABQAFAAUABQAFAAU
ABQAFAAVABUAFQAVABYAFgAWABUAFQAVABQAEgASABIAEgATABIAEgASABEAEQAQABAA
DAAMAAwADAAMAAwACgAKAAgABwAHAAUABwAHAAcABgAHAAcABwAHAAYABQADAAEAAQAA
AAAA//////////8AAAAA//////7/AAD/////AAD+//3//f/9//////////3/+//7//z/
/P/+//3//f/9//v/+//7//v/+//7//v/+//7//r/+v/5//n/+f/5//n/+f/5//n/+f/5
//n/+f/6//j/9//3//b/+P/4//j/+P/4//j/+P/6//r/+v/6//r/+P/4//j/+P/4//j/
+P/4//j/+P/4//j/9v/2//b/9v/4//f/9//3//b/9v/2//b/9v/4//j/+f/4//n/+v/6
//3//f/9//3///8AAAAAAQAAAAEAAQACAAMAAwADAAMAAQABAAEAAAD+//3//P/8//3/
/P/6//r/+v/5//n/+P/4//j/+v/6//r/+f/4//f/8//z//L/8f/u/+7/7//v/+7/7v/u
/+7/8P/w//D/8P/v/+//7//v/+//7//v/+//7//v/+//7P/r/+f/5//u//v/EwA1AGUA
ogDpAC8BbgGhAc0B9AECAuIBjAEVAZcAKgDQ/5X/eP9w/3j/f/+D/43/mv+p/7j/w//K
/9H/1//c/+D/4//m/+b/5v/n/+j/6P/p/+n/6f/q/+r/6v/q/+n/6f/p/+n/6v/r/+3/
7v/u/+7/7//v/+//7//v/+//7v/u/+7/7v/w//D/8P/w/+7/7//v/+//8f/y//L/8v/y
//H/8P/v//H/8f/x//L/8v/y//L/8v/0//T/9P/0//P/8//0//T/9v/2//b/9v/2//b/
9v/3//b/9v/3//f/+f/5//n/+v/6//r/+//7//v/+//7//v/+//7//v/+//7//v/+v/5
//v/+//7//n/9//2//X/9P/z//L/8f/v/+7/7f/s/+r/6f/p/+j/5v/l/+T/4v/h/+H/
4P/f/97/3f/c/9v/2//b/9v/3P/d/97/3//g/+H/5v/n/+n/6//t//D/8v/0//T/9v/4
//r//P/+////AAABAAEAAgADAAUABQAGAAYABQAFAAYABgAEAAMAAwADAAQABQAGAAcA
BgAGAAYABgAIAAkACQAKAAoACgAJAAkACgALAAsACwAMAA0ADgAOAA4ADgAPABAAEQAR
ABEAEwARABIAEgASABUAFgAWABYAFgAYABgAGAAaABoAGgAaABoAGwAbABsAGQAaABoA
GgAbABsAGwAaABgAGAAYABgAFwAWABYAFgAXABcAFgAWABIAEgASABIAEgASABAAEAAS
ABEAEQAPAA0ADQANAAwADQANAA0ADQALAAsACgAJAAsACgAKAAkABwAHAAcACAAIAAcA
BwAGAAgABwAHAAgABgAFAAUABQAHAAcABwAFAAUABQAGAAYABAADAAMAAwADAAMAAwAD
AAMAAwADAAMAAwACAAIAAQADAAMAAwADAAMAAwADAAMAAwADAAMABAAEAAMAAwACAAIA
AgACAAIABAAEAAIABAACAAIAAgACAAIAAgACAAIAAgACAAIAAgACAAIAAgACAAIAAgAC
AAIAAQABAAEAAgAEAAQABAAEAAQABAAFAAYABwAIAAgACQALAAsACwALAAoACgALAAwA
DQANAA4ADwAPAA8ADwAPAA8ADwAOAAwACQAIAAgABwAGAAQABAAEAAQABQAFAAYABgAI
AAgABgAFAAQAAwABAP///v/9//r/+v/7//v/+v/8//z//P/8//z//P/8//3//f/9//3/
/f/9//3//f/9//3/+//4//f/9f/1//7/CwAjAEMAbwCqAO0ALwFoAZkBxQHqAfYB1AGA
AQsBlQAwAN7/p/+O/4b/iv+P/5P/nf+q/7n/yP/T/9r/3//l/+j/7v/x//D/8v/y//P/
9P/0//X/9f/1//j/+P/4//j/+f/5//n/+f/3//f/+P/4//j/+P/5//n/+f/5//n/+f/6
//r/+v/6//r/+v/6//r/+v/7//v/+//7//z//P/8//3//f/9//3//f/9//3//v8AAAAA
AAAAAAAAAAAAAAAA/////wAAAAAAAAAAAAAAAAIAAgACAAMABAAEAAUABQADAAMAAwAE
AAYABgAHAAcABwAHAAcABwAFAAUABQAFAAcABwAGAAUABQAFAAUAAwADAAIAAQAAAP//
/v/9//v//P/7//r/+P/3//f/9v/0//H/8P/u/+3/7f/s/+v/6v/p/+j/5//n/+n/6f/q
/+v/7P/t/+7/7//0//X/9//5//n//P/+/wAAAgAEAAYACAAIAAoACwAMAA8ADwAQABEA
EQARABIAEgAVABUAFgAWABYAFQAVABUAFQAVABUAFQAWABYAFgAWABYAFwAXABgAFgAW
ABUAFQAYABkAGQAZABoAGwAcABwAHgAeAB8AIAAfAB8AHwAhACEAIgAiACIAIwAkACQA
JAAkACYAJgAmACYAJgAmACYAJAAlACUAJQAlACYAJgAmACUAJQAlACQAJAAkACQAJAAj
ACIAIgAiACEAIQAgACAAIAAgACAAIAAgACAAHgAeAB4AHQAdABsAGwAbABsAGgAZABkA
GQAZABkAGQAYABcAGQAYABgAFwAVABUAFQAWABYAFQAVABQAFAATABMAFAAUABMAEwAT
ABMAEwATABEAEQARABIAEgASABEAEQARABMAEwATABMAEwATABMAEwATABIAEgARABEA
EQARABEAEQARABEAEQAPAA8ADwAQABIAEQARABAAEgASABIAEgASABIAEgAUABIAEgAS
ABIAEAAQABAAEAASABIAEgASABIAEgASABIAEAAQABAAEAASABIAEQARABEAEgASABIA
EgASABQAFAAVABYAFwAYABgAGQAZABkAGwAbABwAHAAdAB4AHwAfACAAIQAhACEAHwAf
AB8AHwAeABwAGwAaABoAGQAYABYAFgAWABUAFQAUABQAFAAWABYAFAATABIAEQAPAA8A
DgANAAoACgALAAkACAAIAAgACgAKAAoACgAMAA0ADQANAA0ADQANAA0ADQANAA0ACwAI
AAUABQAHABAAIQA5AF8AkQDMAA0BTwGGAbcB4QECAgIC0AFuAfEAfQAeANT/qf+Y/5j/
nP+h/6f/sf++/83/2v/l/+r/7//1//j//P///wAAAgACAAMABAAEAAUABQAFAAYABgAG
AAYABQAFAAUABQAHAAcACAAIAAYABgAHAAcACQAJAAkACQAKAAoACgAKAAoACgAKAAoA
CgALAAsACwALAAwADAAMAAsACwALAAsACwALAAsADAAOAA4ADgAOAA4ADgAOAA4ADwAP
ABAAEAASABIAEgASABAAEAAQABEAEgASABMAEwARABEAEQASABIAEgATABMAFQAVABUA
FQAVAA==
         </WaveFormData>
      </LeadData>
      <LeadData>
         <LeadByteCountTotal>10000</LeadByteCountTotal>
         <LeadTimeOffset>0</LeadTimeOffset>
         <LeadSampleCountTotal>5000</LeadSampleCountTotal>
         <LeadAmplitudeUnitsPerBit>4.88</LeadAmplitudeUnitsPerBit>
         <LeadAmplitudeUnits>��V</LeadAmplitudeUnits>
         <LeadHighLimit>2147483647</LeadHighLimit>
         <LeadLowLimit>268435456</LeadLowLimit>
         <LeadID>V6</LeadID>
         <LeadOffsetFirstSample>0</LeadOffsetFirstSample>
         <FirstSampleBaseline>0</FirstSampleBaseline>
         <LeadSampleSize>2</LeadSampleSize>
         <LeadOff>FALSE</LeadOff>
         <BaselineSway>FALSE</BaselineSway>
         <ExcessiveACNoise>FALSE</ExcessiveACNoise>
         <MuscleNoise>FALSE</MuscleNoise>
         <LeadDataCRC32>3600654711</LeadDataCRC32>
         <WaveFormData>
/P/8//z//P/8//z//P/8//z//P/8//z//P/8//z//P/8//z//f/9//z//P/8//z//f/9
//3//f/9//3//f/9//v//f/9////AAAAAAAAAAADAAMAAwADAAMAAwAEAAQABAAEAAQA
BgAGAAYABwAHAAgACQAJAAgABgAFAAQAAwADAAIAAgACAAIAAgAAAAAAAAABAAEAAQAB
AAAA///+//3//P/7//r/+f/5//n/+f/5//n/+P/4//j/+P/4//j/+v/6//r/+v/5//n/
+P/4//j/+P/3//b/8//w/+7/8f/4/wQAFwAtAEsAbwCXALgA1gD2ABEBJwEoARIB5ACw
AIMAVwAvAA4A+v/u/+X/3//f/+P/6f/t//H/8v/y//L/9f/1//b/+P/1//X/9v/2//X/
9f/1//X/+P/4//j/9//3//f/9//4//b/9v/2//b/+P/4//j/+P/4//j/+P/4//f/9//3
//f/9//3//f/9//3//b/9v/3//f/9//3//f/9//3//f/9//4//j/+P/4//j/+P/4//j/
9//3//f/9v/4//j/+P/4//n/+f/5//n/+f/5//r/+v/6//r/+v/6//r/+//7//v/+//7
//z//P/8//z//P/9//3//f/9//3/+//8//z//P/7//v/+//7//3//f/9//3//f/9//z/
/P/8//z//P/7//v/+//7//v/+//6//r/+v/6//n/+f/5//n/+f/5//n/+v/6//r/+//8
//z//P/+/wAAAAAAAAEAAgADAAMABAACAAIAAwAFAAcABgAGAAYABgAHAAgACAAGAAYA
BgAGAAcABwAHAAcABQAFAAUABQAHAAcABwAGAAgACAAIAAgACAAIAAgACAAKAAoACgAK
AAoACgAKAAoACgAKAAoACgAMAAwADAANAA0ADQANAA0ADQANAA4ADgANAA4ADgAOAA4A
DgAOAA8AEQARABEAEQAPABAAEAAQABEAEQAQABAAEAAQABAADwAPAA8ADwAPAA8ADgAO
AA4ADgAOAA0ADQANAA0ADQANAAwADAALAAsACgAKAAoACgAKAAoACgAKAAkACAAIAAgA
BwAHAAcABwAHAAYABgAGAAYABQAFAAQABAAEAAUABQAFAAUABQAFAAQABAAEAAQABAAE
AAQABAAEAAQABAAEAAMAAwADAAMAAgACAAIAAgACAAIAAgACAAIAAgACAAEAAQACAAIA
AgABAAAAAAABAAEAAQABAAIAAgACAAIAAgACAAIAAgACAAIAAgACAAAAAAAAAAAAAAAA
AAAAAAAAAAIAAgACAAIAAAAAAAAAAAAAAAAAAQABAAAAAAAAAAAA////////////////
////////AQABAAMABAAEAAQABAAHAAcABwAHAAUABQAGAAYACAAIAAgACgAIAAgACQAJ
AAoACwALAAoACgAJAAgABwAFAAQABAAEAAIAAgAAAAAAAgADAAMAAwADAAIAAQAAAP//
/v/9//z/+f/5//n/+f/5//n/+P/4//j/+P/4//j/+P/4//j/+P/5//n/+P/4//j/+v/5
//j/8//u/+7/7//0/wAAEQAnAEMAZwCPALIA0gDyAA8BJQEqARoB7gC4AIkAWwAzABAA
/P/u/+P/3f/d/+P/5//r/+//8v/u/+7/8f/z//T/9P/1//X/9v/2//P/8//z//P/9P/0
//T/8//z//P/8//0//T/9P/0//T/9P/0//T/9P/0//T/9P/0//X/9f/1//X/9f/1//X/
9f/1//T/9P/1//X/9f/1//X/8//z//P/8//0//T/9P/0//b/9v/2//b/9f/1//X/9P/2
//b/9v/2//X/9f/1//X/9f/1//b/9v/4//j/+P/4//j/+f/5//n/+f/5//r/+v/6//r/
+v/7//v/+//7//v/+f/6//r/+v/5//n/+f/5//n/+f/5//n/+f/5//j/+P/6//r/+v/5
//f/9//3//f/9f/0//T/9P/0//P/8//z//P/8//z//P/9P/0//T/9f/2//b/9v/4//j/
+P/4//n//P/9//3//v/+//7///8BAAMAAgACAAIAAAABAAIAAgAAAAAAAAAAAAEAAQAB
AAEA///////////////////+//7//v/+//7//v/+//7//v8AAAAAAAAAAAEAAgADAAQA
BAAEAAQABAAEAAQABAAFAAUABQAFAAUABQAFAAYABgAFAAYABgAGAAYABgAGAAcABwAH
AAcABwAFAAYABgAGAAcABwAGAAYACAAIAAgABwAHAAcABwAHAAUABAAEAAQABAAEAAMA
AwABAAEAAQABAAAAAAD/////AAAAAAAAAAD+//7//v/+//3//P/8//z/+//7//v/+//9
//z//P/8//z/+//7//r/+v/6//v/+//6//n/+P/3//j/+P/4//j/9v/2//b/9v/0//T/
9P/0//X/9f/1//X/9v/2//b/9v/2//b/9v/2//b/9v/2//X/8//0//T/9P/0//T/9f/3
//X/9f/1//b/9P/0//T/9P/0//T/9P/0//T/8v/0//T/9P/0//T/9P/y//L/8v/y//D/
8P/w//D/8v/z//P/8v/y//L/8v/x//H/8f/x//H/8//z//P/8//z//P/9f/2//b/9v/2
//f/9//3//f/9//1//b/9v/2//b/9v/4//j/+v/7//v//P/9//3//P/6//n/+P/3//f/
9v/2//b/9v/0//L/8v/y//P/8//z//H/8P/v/+7/7f/s/+v/6v/p/+n/6f/p/+n/6f/o
/+j/6P/o/+j/6P/o/+b/5v/m/+f/6f/o/+j/6P/o/+f/5P/h/97/3P/f/+T/8P8BABUA
MwBXAIEApgDIAOQAAQEXAR4BDAHiAKoAcwBDABkA9P/c/9L/y//H/8n/zf/R/9X/2f/a
/9z/4P/h/+P/4v/i/+H/4f/i/+L/4//j/+P/4//i/+L/4v/h/+P/4//j/+T/5P/k/+T/
5P/k/+T/5P/k/+T/5P/k/+T/4//j/+P/4//h/+H/4f/h/+L/4v/j/+X/5f/l/+X/5f/l
/+X/5f/l/+b/5v/m/+b/5v/m/+b/5v/n/+f/5//m/+b/5v/m/+b/5//n/+f/5//l/+X/
5v/m/+j/6P/o/+j/6v/r/+v/6//p/+n/6v/q/+z/7P/s/+3/7f/t/+3/7f/t/+7/7v/u
/+3/7f/t/+3/7f/t/+3/7f/t/+3/7P/s/+z/7P/s/+v/6//r/+v/6//t/+z/7P/s/+r/
6f/p/+n/6//r/+v/6//q/+r/6v/r/+z/7P/s/+7/8v/y//L/8//y//P/8//0//b/9v/3
//n/+f/4//j/+P/4//n/+v/6//r/+v/6//r/+f/5//n/+f/5//n/+f/5//f/9//3//b/
+P/4//j/+P/4//j/+P/4//j/+P/4//j/+f/6//v//P/8//z//P/8//7//v/+////////
////////////AAAAAAEAAgACAAIAAgACAAIAAwAFAAUABQAFAAMABAAEAAQABQAFAAQA
BAAEAAQABAADAAMAAwADAAMABQAEAAQABAAEAAQAAwADAAIAAQAAAP//AAAAAP/////+
//7//v/+//7//v/+//7//f/8//z//P/7//v/+//7//3//P/8//z//P/7//v/+v/6//r/
+//7//v/+//7//v/+P/4//j/+P/6//r/+v/6//j/+P/4//j/+f/5//n/+f/6//r/+v/6
//r/+v/6//r/+v/6//r/+f/5//r/+v/6//v/+v/6//v/+f/5//n/+v/6//r/+v/6//r/
+v/6//r/+v/6//r/+v/6//r/+v/6//r/+v/6//r/+P/4//j/+P/6//r/+//7//r/+v/6
//r/+f/5//n/+f/5//n/+f/5//v//f/9/////v/+//7//v8BAAEAAQABAAEAAQACAAIA
AgACAAIABAAEAAQABQAFAAYABwAHAAYABgAFAAQAAwADAAIAAgACAAIAAgAAAAAAAAAB
AAEAAQD///7//f/8//v/+v/5//j/+f/5//n/+f/3//f/9v/2//b/9v/2//b/+P/4//j/
+P/5//n/+P/4//j/+P/3//b/8//w/+7/7//0//7/CwAdADcAWwCDAKYAxADmAAMBHQEq
ASABAAHOAJkAaQBBABwAAgDw/+f/3//d/+H/5f/p/+3/8P/w//D/8//1//T/9v/1//X/
9v/2//X/9f/1//X/9v/2//b/9f/1//X/9f/2//b/9v/2//b/9v/2//b/9v/0//T/9P/0
//X/9f/1//X/9f/1//X/9f/3//b/9v/3//f/9//3//f/9//3//f/9//4//j/+P/4//b/
9v/2//b/+f/5//n/+P/4//j/+P/4//n/+f/5//n/+f/5//r/+v/6//r/+v/6//r/+//7
//v/+//7//z//P/8//z//P/9//3//f/9//3//f/+//7//v/9//3//f/9//3//f/9//3/
/f/9//z//P/8//z//P/7//3//f/9//3/+//6//r/+v/6//n/+f/5//n/+f/5//n/+v/6
//r/+//6//r/+v/8//7//v/+////AAABAAEAAgACAAIAAwAFAAcABgAGAAYABgAHAAgA
CAAGAAYABgAGAAcABwAHAAcABQAFAAUABQAHAAcABwAGAAgACAAIAAgACAAIAAgACAAK
AAoACgAKAAoACgAKAAoACAAIAAgACAAKAAoACgALAA0ADQANAA0ADQANAA4ADgANAA4A
DgAOABAAEAAQABEAEQARABEAEQARABIAEgASABEAEQAQABAAEgASABIAEQARABEAEQAR
AA8ADgAOAA4ADgAOAA0ADQAPAA8ADwAPAA4ADgANAA0ADAAMAAwADAAKAAoACgAKAAkA
CAAIAAgACQAJAAkACQAJAAgACAAIAAgABwAHAAYABgAGAAcABwAHAAcABwAHAAYABgAG
AAYABAAEAAQABAAEAAQABAAEAAUABQAFAAUABgAGAAYABgAEAAQABAAEAAQABAAEAAMA
AwAEAAQABAAFAAQABAAFAAMAAwADAAQABAAEAAQABAAEAAQABAAEAAQABgAGAAYABAAE
AAQABAAEAAQABAAEAAQABAAEAAQABAAEAAQABAAEAAUABQAEAAQABAAEAAMAAwADAAMA
AwAFAAUABQAFAAUABQAHAAgACAAIAAgACQAJAAkACQAJAAkACgAKAAoADAAMAA4ADgAO
AA8ADwAQAA8ADwAOAAwACwAKAAkACQAIAAgACAAIAAoACAAIAAgABwAHAAcABQAEAAMA
AgABAAAA///+//3///////////////7//v/+//7//v/+//7/AAAAAAAAAQD///7//v/+
/wAA/f/6//X/9P/0//n/BAASACUAPQBdAIUAqQDKAOoACAEjATEBKgEKAdYAoABzAEkA
JQAKAPz/8P/n/+P/5f/p/+//8//1//b/+P/6//v/+//6//z/+f/5//r/+v/5//n/+f/5
//r/+v/6//n/+//7//v//P/8//z//P/8//r/+v/6//r/+v/6//r/+v/7//v/+//7//v/
+//7//v/+//6//r/+//5//n/+f/5//n/+f/5//n//P/8//z//P/+//7//v/+//3//f/9
//z//P/8//z//P/9//3//f/9//3//f/+//7//v/+//7//v/8//3//f/9//3//f/+//7/
/v/+//7///8BAAEAAQABAP//AAAAAAAAAQABAAEAAQD////////////////+//7//v/+
//7//f/7//v/+//7//v/+v/6//r//P/7//v/+//5//n/+f/5//r/+v/6//v//P/8//z/
/v8AAAAAAAABAAIAAwADAAQABAAEAAUABwAJAAgACAAIAAYABwAIAAgABgAGAAYABgAF
AAUABQAFAAUABQAFAAUABQAFAAUABAAGAAYABgAGAAYABgAGAAYABgAGAAYABgAFAAYA
BwAIAAgACAAIAAgACgAKAAoACwALAAsACwALAA0ADQAOAA4ADQAOAA4ADgAMAAwADAAN
AA0ADQANAA0ADQAOAA4ADgAPAA8ADgAOAAwADAAMAAsACwALAAsACwALAAoACgAKAAwA
DAALAAsACQAJAAkACQAIAAgABwAHAAYABgAGAAYABAAEAAQABAADAAIAAgACAAMAAwAD
AAMAAwACAAIAAgACAAEAAQAAAAAAAAABAAEAAQABAAEAAQAAAAAAAAAAAP7//v/+//7/
/P/8//z//P/9//3//f/9//v/+v/5//j/+P/4//j/+P/6//r/+v/5//n/+v/6//r/+//6
//r/+//5//n/+f/6//j/+P/4//j/+P/4//j/+P/4//b/9v/2//T/9P/0//T/9P/0//T/
9P/0//T/9P/1//X/9P/0//T/9P/z//P/8//x//H/8f/x//P/8//1//X/9//4//j/+P/4
//n/+f/5//f/9//3//j/+P/4//j/+P/6//r/+v/7//v//P/9//3//P/6//n/+P/3//f/
9v/2//b/9v/2//T/9P/0//X/9f/3//X/9P/z//D/7//u/+3/7P/r/+v/6//r/+v/6//q
/+r/6v/q/+r/6v/q/+r/6v/p/+n/6P/m/+j/6P/o/+f/5P/h/97/3P/f/+T/8P8BABUA
MwBZAIEAqADGAOQAAwEVARgBBgHYAKAAawA9ABEA8P/a/9D/yf/F/8n/zf/R/9f/2//c
/9z/3v/f/9//4P/i/+H/4f/i/+L/4f/h/+H/4f/i/+L/4v/h/+H/4f/h/+L/4v/i/+L/
4v/i/+L/4v/i/+L/4v/i/+L/4//j/+P/4//j/+P/4//j/+X/5P/k/+X/4//j/+P/4//l
/+X/5f/l/+b/5v/m/+b/5v/m/+b/5v/n/+f/5//m/+b/5v/m/+b/5//n/+f/5//n/+f/
6P/o/+j/6P/o/+j/6P/p/+n/6f/r/+v/7P/s/+z/7P/s/+3/6//r/+v/6//r/+z/7P/s
/+z/7f/u/+//7f/t/+3/7f/t/+3/7P/s/+z/7P/s/+v/6//r/+v/6//t/+z/7P/s/+r/
6f/p/+n/6f/p/+n/6f/s/+z/7P/t/+7/7v/u//D/8v/y//L/8//0//X/9f/2//b/9v/3
//n/+f/4//j/+P/4//n/+v/6//r/+v/6//r/+f/5//n/+f/5//n/+f/5//n/+f/5//j/
+P/4//j/+P/4//j/+P/4//j/+P/4//j/+f/6//v//P/8//z//P/8//z//P/8//3/////
////////////AAAAAAEAAgACAAIAAgACAAIAAwADAAMAAwADAAMABAAEAAQABQAFAAQA
BAAEAAQABAADAAMAAwADAAMAAwACAAIAAgACAAIAAQABAAEAAQABAAEAAAAAAP/////+
//7//v/+//7//v/+//7//f/8//z//P/7//v/+//7//v/+v/6//r//P/7//v/+v/4//j/
+f/5//n/+f/5//n/+P/4//j/+P/4//j/+P/4//j/+P/4//j/9//3//f/9//2//b/9v/2
//j/+P/4//j/+P/4//j/9//3//j/+P/4//f/9v/2//f/9//3//f/+P/2//b/9v/2//j/
+P/4//j/+P/4//j/9v/2//b/9v/2//j/+P/4//j/+P/4//j/+P/4//n/+f/4//j/+P/4
//f/9//3//f/9//3//f/9//3//n/+f/7//z//P/8//z//f/9//3//f/9////AAAAAAAA
AAAAAAIAAgAEAAUABQAGAAUABQAEAAIAAQAAAP/////+//7//v/+/wAA/v/+//7/////
/////f/8//v/+v/5//r/+f/4//f/9f/1//X/9f/3//b/9v/2//b/9v/2//b/9v/2//b/
9//3//b/9v/2//b/9f/0/+//7P/s/+//9v8CABMAKQBHAG8AkwC0ANQA8gAPASEBJAEO
AeAAqgB9AFMAKwAKAPb/6P/h/93/3//j/+f/6//v//D/8P/w//P/8//0//T/8//z//T/
9P/z//P/8//z//T/9P/0//P/9f/1//X/9v/0//T/9P/0//b/9v/2//b/9P/0//T/9P/z
//P/8//z//X/9f/1//X/9f/0//T/9f/1//X/9f/1//X/9f/1//X/9v/2//b/9v/2//b/
9v/2//f/9//3//b/+P/4//j/+P/3//f/9//3//f/9//4//j/+P/4//j/+P/4//n/+f/5
//v/+//8//z//P/8//z//f/9//3//f/9//v//P/8//z//f/9//3//f/9//3//f/9//3/
/f/8//z//P/8//z/+//7//v/+//7//v/+v/6//r/+v/5//n/+f/5//n/+f/5//r/+v/6
//v//P/8//z//v/+//7//v///wIAAwADAAQABAAEAAUABwAHAAYABgAGAAYABwAIAAgA
CAAIAAgACAAJAAkACQAJAAcABwAHAAcABwAHAAcABgAGAAYABgAGAAgACAAIAAgACgAK
AAoACgAJAAoACwAMAAwADAAMAAwADAAMAAwADQANAA0ADQANAA8ADwAQABAAEQASABIA
EgASABIAEgATABMAEwATABMAEgASABEAEAARABEAEAAQABAAEAAQAA8ADwAPAA8ADwAR
ABAAEAAQAA4ADgANAA0ADQANAA0ADQAMAAwACwALAAwADAAMAAwACgAKAAoACgAJAAgA
CAAIAAkACQAJAAkACQAIAAgACAAIAAcABwAGAAgACAAJAAkABwAHAAcABwAGAAYABgAG
AAYABgAGAAYABgAGAAYABgAHAAcABwAHAAYABgAGAAYABAAEAAQABAACAAIAAgABAAMA
BAAEAAQABQAEAAQABQADAAMAAwAEAAQABAAEAAQAAgACAAIAAgACAAQABAAEAAQABAAE
AAQAAgACAAIAAgACAAIAAgACAAIAAgACAAMAAQAAAAAAAAAAAP///////wEAAQABAAEA
AQABAAMAAwAFAAYABgAGAAYABwAHAAcACQAJAAkACgAIAAgACAAIAAwADAAMAA0ACwAM
AA0ADQAOAAwACwAKAAkACQAIAAgABgAGAAYABAAEAAQABQAFAAUAAwACAAEAAAD///7/
/f/8//v/+//7//v/+//7//r/+P/4//j/+P/4//j/+P/4//j/+f/5//j/+v/4//j/+f/2
//H/7v/s/+//9v8AAA8AIwA/AGMAiwCuAM4A7AALASEBKAEYAe4AugCJAF0ANQASAPz/
7v/l/93/3f/h/+X/6f/t//D/8P/y//P/8//0//T/8f/x//L/8v/x//H/8f/x//L/8v/y
//H/8f/x//H/8v/y//L/8v/y//L/8v/y//L/8v/y//L/8v/z//P/8//z//P/8//z//P/
9P/0//X/9//3//f/9//3//f/9//3//f/+P/4//j/+P/4//j/+P/4//n/+f/5//j/9v/2
//b/9v/5//n/+f/5//n/+f/6//r/+P/4//j/+P/6//v/+//7//v/+//8//z//P/8//z/
/f/7//v/+//7//v//P/8//z//f/9//3//f/8//v/+v/5//n/+f/4//j/+P/4//j/9//1
//X/9f/1//X/9P/0//T/8v/x//H/8f/x//H/8f/x//L/8v/y//P/9P/0//T/9v/2//b/
9v/3//j/+f/5//r/+v/6//v//f/9//z//P/8//r/+//8//z/+v/6//r/+v/7//v/+//7
//v/+//7//v/+f/5//n/+P/6//r/+v/6//z//P/8//z//P/8//z//P/7//z//f/+//z/
/P/8//z//v/+//7///////////////////8AAAAAAQACAAIAAgAAAAAAAAABAAEAAQAB
AAEA//8AAAAAAAABAAEAAAAAAAIAAgACAAEA//////////////7//v/+//7//v/9//3/
+//7//v/+//8//z/+//7//j/+P/4//j/+v/6//r/+v/6//r/+//8//r/+f/4//f/9//2
//b/9v/2//X/9f/0//b/9v/3//f/9f/1//X/9f/0//T/9P/0//L/8v/y//L/8v/y//L/
8v/z//P/8//z//L/8v/y//L/8v/y//L/8v/w//D/8P/v/+//8P/w//D/8f/w//D/8f/v
/+//7//w/+7/7v/u/+7/7v/u/+7/7v/u/+z/7v/w//D/8P/w//D/7v/u/+7/7v/s/+z/
7P/s/+z/7P/t/+3/7P/s/+z/7P/t/+3/7f/t/+v/6//r/+v/6//t/+3/7//u/+7/7v/u
/+//7//v/+//8f/x//L/8v/y//L/8v/0//T/9P/1//X/9P/1//X/9P/0//P/8v/x//H/
8P/w//D/8P/w/+7/7v/s/+3/7f/t/+v/6v/p/+j/5//m/+X/5P/l/+X/5f/l/+P/4//i
/+L/4v/i/+L/4v/i/+L/4v/i/+P/4//i/+L/4v/k/+P/4P/d/9r/1v/Z/+D/7v///xcA
NwBfAIUAqADIAOYAAQERARAB9gDGAJAAXwAxAAcA5v/U/8z/xf/D/8f/yf/P/9P/1//W
/9j/2v/d/93/3v/e/93/3f/e/97/3f/d/93/3f/g/+D/4P/f/93/3f/d/97/4P/g/+D/
4P/g/+D/4P/g/+D/4P/g/+D/4f/h/+H/4f/h/+H/4f/h/+H/4P/g/+H/4f/h/+H/4f/h
/+H/4f/h/+L/4v/i/+L/4v/i/+L/4v/j/+P/4//i/+L/4v/i/+L/4//j/+P/4//j/+P/
5P/k/+T/5P/k/+T/5v/n/+f/5//p/+n/6v/q/+j/6P/o/+n/6f/p/+n/6f/p/+r/6v/q
/+v/6//r/+v/6f/p/+n/6f/p/+n/6P/o/+r/6v/q/+n/5//n/+f/5//n/+b/5v/m/+j/
5//n/+f/5//n/+f/5//o/+j/6P/p/+r/6v/q/+z/7P/s/+z/7f/w//H/8f/y//D/8P/x
//P/9f/0//T/9P/0//X/9v/2//T/9P/0//T/9f/1//X/9f/z//P/8//z//P/8//z//L/
8v/y//L/8v/y//L/8v/y//L/8v/y//L/8//0//X/9v/2//b/9v/2//j/+P/4//n/+f/5
//n/+f/5//n/+v/6//n/+v/6//r//P/8//z//f/9//3//f/9//3//v/+//7///////7/
/v/+//7//v/9//3//f/9//3//f/8//z//P/8//z/+//7//n/+f/5//n/+P/4//f/9//4
//j/+P/4//b/9v/2//b/9//2//b/9v/z//P/8//z//P/8v/y//L/8v/x//H/8P/w//D/
8f/x//H/8f/x//H/8P/w//D/8P/w//D/8P/w//D/8P/w//D/7//v/+//7//w//D/8P/w
/+7/7v/u/+7/7v/u/+7/7f/v//D/8P/w/+//7v/u/+//7//v/+//8P/w//D/8P/w/+7/
7v/u/+7/8P/u/+7/7v/u/+7/7v/u/+7/7v/u/+7/7v/u/+7/7v/s/+3/7f/s/+7/7v/u
/+3/7f/t/+3/7f/t/+3/7f/t/+3/7f/v//D/8P/w//D/8f/z//P/8//z//P/9P/0//T/
9P/0//b/9v/2//f/9//4//f/9//2//T/9f/0//P/8//w//D/8P/w//L/8P/w//D/7//v
/+//7f/u/+3/7P/r/+r/6f/o/+f/5f/l/+X/5f/n/+b/5v/m/+b/5v/m/+b/5v/m/+b/
5//n/+b/5v/m/+b/5f/i/9//3P/c/9//6P/2/wUAHQA7AGEAhwCoAMYA4gD/AA8BEAH2
AMgAlABnAD0AFwD4/+T/2P/P/8v/zf/R/9X/2f/d/+D/4P/g/+H/4//k/+T/4//j/+T/
5P/j/+P/4//j/+L/4v/i/+H/4//j/+P/5P/i/+L/4v/i/+L/4v/i/+L/5P/k/+T/5P/j
/+P/4//j/+X/5f/l/+X/5f/k/+T/5f/j/+P/4//j/+X/5f/l/+X/5P/k/+T/5P/k/+T/
5P/k/+X/5f/l/+T/5v/m/+b/5v/n/+f/5//n/+X/5f/m/+b/5v/m/+b/5v/m/+f/5//n
/+f/5//o/+j/6P/o/+j/6f/p/+n/6f/p/+n/6v/q/+r/5//n/+f/5//p/+n/6f/p/+n/
6f/o/+j/6P/o/+j/5//n/+f/5//n/+X/5P/k/+T/5v/l/+X/5f/l/+X/5f/l/+b/5v/m
/+f/5v/m/+b/6P/q/+r/6v/r/+z/7f/t/+7/7v/u/+//8f/x//D/8P/w//D/8f/y//L/
8P/w//D/8P/x//H/8f/x//H/8f/x//H/7//v/+//7v/w//D/8P/w//D/8P/w//D/8P/w
//D/8P/x//L/8//0//L/8v/y//L/9P/0//T/9f/1//X/9f/1//f/9//4//j/9//4//j/
+P/4//j/+P/5//f/9//3//f/9//4//j/+P/3//f/9v/2//b/9v/2//X/9f/1//X/9f/1
//T/9P/0//L/8v/x//H/8//z//P/8//w//D/7//v/+7/7v/u/+7/7P/s/+z/7P/t/+z/
7P/s/+v/6//r/+v/6//q/+r/6v/q/+n/6f/o/+r/6v/r/+v/6f/p/+n/6f/m/+b/5v/m
/+j/6P/o/+j/5v/m/+b/5v/n/+f/5//n/+T/5P/k/+T/5P/k/+T/5P/k/+T/5P/j/+P/
5P/k/+T/4//i/+L/4//h/+H/4f/i/+L/4v/i/+L/4v/i/+L/4v/i/+L/4v/i/+L/4v/i
/+L/4P/g/+D/4P/g/+D/4P/g/+L/4v/i/+P/4f/g/+D/4P/g/9//3//f/9//3//f/9//
3//f/+H/4f/j/+T/5P/k/+T/5f/l/+X/5//n/+f/6P/m/+b/5v/m/+j/6P/o/+n/6f/q
/+v/6//o/+b/5f/k/+H/4f/g/+D/4P/g/+D/3v/g/+D/4f/h/9//3f/c/9v/3P/b/9r/
2f/Y/9f/1//X/9X/1f/V/9T/1P/U/9T/1P/W/9b/1v/W/9b/1//X/9b/1P/U/9T/0//O
/8v/yP/I/83/2P/m//f/EwAzAFkAfQCeALwA2gD1AAMB+gDYAKQAcABFABsA9f/a/8z/
wv+7/7n/u/+9/8P/x//H/8j/yv/K/8v/y//M/8z/zf/N/87/zv/L/8v/y//L/8z/zP/M
/8v/yf/J/8n/yv/K/8r/yv/K/8r/yv/K/8r/yv/K/8r/yv/J/8n/yf/J/8n/yf/J/8n/
y//K/8r/y//L/8v/y//L/8n/yf/J/8n/yP/I/8j/yP/I/8j/yP/I/8v/y//L/8r/yv/K
/8r/yv/J/8n/yf/J/8f/x//I/8j/xv/G/8b/xv/I/8n/yf/J/8f/x//I/8j/yP/I/8j/
yf/J/w==
         </WaveFormData>
      </LeadData>
   </Waveform>
</RestingECG>
