# Supplementary material for: Detection of Left Atrial Enlargement Using a Convolutional Neural Network-Enabled Electrocardiogram
Source: Front Cardiovasc Med. 2020 Dec 17;7:609976. doi: 10.3389/fcvm.2020.609976 (PMC7773668; doi:10.3389/fcvm.2020.609976)
Supplement: Supplementary file 5 [file Data_Sheet_5.ZIP › normal4/1802036370_7922_0000002K.XML]

<?xml version="1.0" encoding="Windows-1252"?>
<!DOCTYPE RestingECG SYSTEM "restecg.dtd">
<RestingECG>
   <PatientDemographics>
      <PatientID>1802036370</PatientID>
      <PatientAge>77</PatientAge>
      <AgeUnits>Years</AgeUnits>
      <Gender>Male</Gender>
      <PatientLastName>lipeiwei</PatientLastName>
   </PatientDemographics>
   <TestDemographics>
      <DataType>Resting</DataType>
      <Site>1</Site>
      <AcquisitionDevice>MAC55</AcquisitionDevice>
      <Status>Unconfirmed</Status>
      <Priority>Normal</Priority>
      <AcquisitionTime>09:18:59</AcquisitionTime>
      <AcquisitionDate>08-20-2017</AcquisitionDate>
      <CartNumber>1</CartNumber>
      <AcquisitionSoftwareVersion>009C</AcquisitionSoftwareVersion>
      <XMLSourceVersion>MAC5000 v1.0</XMLSourceVersion>
   </TestDemographics>
   <RestingECGMeasurements>
      <VentricularRate>62</VentricularRate>
      <AtrialRate>62</AtrialRate>
      <PRInterval>184</PRInterval>
      <QRSDuration>76</QRSDuration>
      <QTInterval>406</QTInterval>
      <QTCorrected>412</QTCorrected>
      <PAxis>62</PAxis>
      <RAxis>-18</RAxis>
      <TAxis>50</TAxis>
      <QRSCount>10</QRSCount>
      <QOnset>229</QOnset>
      <QOffset>267</QOffset>
      <POnset>137</POnset>
      <POffset>186</POffset>
      <TOffset>432</TOffset>
      <ECGSampleBase>500</ECGSampleBase>
      <ECGSampleExponent>0</ECGSampleExponent>
   </RestingECGMeasurements>
   <Diagnosis>
      <Modality>Resting</Modality>
         <StatementCount>2</StatementCount>
         <LabelText>12SL ��ϳ���</LabelText>
      <DiagnosisStatement>
         <StmtFlag>ENDSLINE</StmtFlag>
         <StmtText>�������</StmtText>
      </DiagnosisStatement>
      <DiagnosisStatement>
         <StmtFlag>ENDSLINE</StmtFlag>
         <StmtText>���� ECG</StmtText>
      </DiagnosisStatement>
   </Diagnosis>
   <Waveform>
      <WaveformType>Rhythm</WaveformType>
      <WaveformStartTime>0</WaveformStartTime>
      <NumberofLeads>8</NumberofLeads>
      <SampleType>CONTINUOUS_SAMPLES</SampleType>
      <SampleBase>500</SampleBase>
      <SampleExponent>0</SampleExponent>
      <HighPassFilter>16</HighPassFilter>
      <LowPassFilter>150</LowPassFilter>
      <ACFilter>NONE</ACFilter>
      <LeadData>
         <LeadByteCountTotal>10000</LeadByteCountTotal>
         <LeadTimeOffset>0</LeadTimeOffset>
         <LeadSampleCountTotal>5000</LeadSampleCountTotal>
         <LeadAmplitudeUnitsPerBit>4.88</LeadAmplitudeUnitsPerBit>
         <LeadAmplitudeUnits>��V</LeadAmplitudeUnits>
         <LeadHighLimit>2147483647</LeadHighLimit>
         <LeadLowLimit>268435456</LeadLowLimit>
         <LeadID>I</LeadID>
         <LeadOffsetFirstSample>0</LeadOffsetFirstSample>
         <FirstSampleBaseline>0</FirstSampleBaseline>
         <LeadSampleSize>2</LeadSampleSize>
         <LeadOff>FALSE</LeadOff>
         <BaselineSway>FALSE</BaselineSway>
         <ExcessiveACNoise>FALSE</ExcessiveACNoise>
         <MuscleNoise>FALSE</MuscleNoise>
         <LeadDataCRC32>3905043211</LeadDataCRC32>
         <WaveFormData>
CgAKAAoACgAIAAgACAAIAAkACgALAAwACgAKAAoACgAMAAwADAAMAAsACgAJAAgACAAI
AAgACAAKAAoACgAKAAkACAAHAAYACAAIAAgACAAIAAgACAAIAAYABgAGAAYACAAIAAgA
CAAGAAYABgAGAAgACAAIAAgABwAHAAgACgAIAAcABwAIAAsADAANAA4ADAALAAsACgAN
AA4ADwAQAA8ADwANAA0ADAANAA0ADAANAA8AEAARAA4ADQAJAAgABwAGAAUABAACAAEA
AQACAAEAAAD///7/AAABAAEAAgAAAAAA/////////////////v/+//7//v/7//v/+//7
//z//P/9//3/+v/6//r/+//9//3//f/9//r/+v/6//r/+f/7//n/+f/8//z/+//7////
AQAGABAAHAAtAEAAUgBgAGwAdgB6AHEAXgBHADIAJgAeABYADQAGAAAA/f/9//3//P/+
/wEAAwACAAEAAQD//wEAAQD///7/AAAAAAAAAAD///7//f/8//3//v///wAA/v/+//7/
//8BAAEAAQABAAEAAQABAAEA/////wAAAAACAAIAAgACAAAAAAAAAAAAAwAEAAQABAAG
AAYABQAFAAQAAwADAAQABQAFAAYABwAFAAUABQAGAAUABQAFAAUABwAIAAgACQAJAAkA
CAAJAAsACwALAA0ACwALAAsADQAOAA4ADgAPABEAEgASABIAEwATABMAEwAUABYAGAAZ
ABkAGQAaABwAHAAdAB0AHQAgACEAIQAhAB8AIAAhACEAIgAkACUAJgAlACQAIwAiACMA
JAAkACQAJAAkACMAIQAfAB4AHAAaABkAGAAXABcAEgAOAA0ACQAKAAkACAAGAAgABwAF
AAQAAgABAAEAAAAAAAEAAQACAP///////////f/+//7//v8AAAAA///+//3//P/8//v/
/f/+//7//v/7//v/+//7//3//v///wAAAAAAAP///v/8//7//v/+/wEAAQAAAAAA/f/9
//3//f/9//7///8BAAEAAAAAAAAAAAAAAAAAAgAEAAQABAADAAIAAQAAAP//AgACAAIA
AgAEAAQABAAEAAEAAQABAAIABAAFAAUABAACAAIAAQABAAMAAwADAAQABAAEAAMAAwAB
AAAAAAAAAAIAAwADAAIAAAAAAAAAAAABAAIAAwAFAAUAAgACAAMAAgABAAAA//8CAAIA
AgACAAIAAQABAAEAAwADAAMAAwADAAIAAgACAAAAAAAAAAAAAwADAAMAAgAAAAAAAAD/
/wEAAgAEAAQAAQAAAAAAAAD///////8AAAIAAgACAAEA//////////8BAAEAAgACAAQA
AwABAAMA/////wEAAgACAAIAAgACAAIAAQAAAP///v///wAAAQACAAIAAgACAAIAAgAD
AAMABAAGAAYABQAFAAQABAAEAAQABgAHAAcACAAGAAgACAAIAAoACwALAAkACwAMAA0A
DQALAAoACgAJAAoACwAMAAoACQAGAAMAAAD+//7//f/9/wAAAAAAAAAA/v///////v8A
AAAAAAD///3//f/9//3/+//6//r/+v/7//v//P/9//z/+v/5//n/+v/6//v//P/7//v/
+//7//n/+P/4//j//P/9//v/+//5//b/9P/1//f/+/8DAAoAEAAYACkAOgBMAFwAagB4
AIAAewBqAFEAOAAkABwAFgAPAAwADgAJAAMAAQAAAPz//f8DAAQABQAHAAcABgAFAAIA
AAAAAAAAAAAAAAIAAgACAAIAAAAAAAAAAAACAAIAAgADAAEAAQABAAEAAQABAAEAAQAD
AAMABAAEAAMAAgABAAAAAQACAAMABAAEAAQAAwACAAQABAADAAMABQAFAAYACAAHAAUA
BAADAAQABQAGAAgACAAHAAYABQAIAAgABwAHAAoACwALAA0ADAALAAoACwAKAAsADAAP
AA4ADgAOAA8ADwAQABAAEAASABMAFAAVABMAFAAVABUAGAAZABsAHgAfAB8AHgAdAB4A
HwAfAB8AIAAiACQAJQAkACQAIwAiACQAJAAkACQAJAAkACMAIgAiACIAIQAfAB4AHgAd
ABwAGAAWABQAEwAQAA4ADwANAAsACQAHAAQAAgABAP///v//////AAAAAP7//f/7//r/
+v/7//z//f/8//z/+//6//r/+v/5//j/+v/6//v/+//6//r/+f/4//j/+f/6//v/+//6
//n/+P/4//j/9//2//j/+v/6//r/+f/5//j/+P/4//n/+v/7//r/+v/6//v/+//6//r/
+v/8//z//P/+//3//P/7//n/+v/7//z//f/9//z/+//6//r/+v/6//r/+v/7//z//v/7
//v/+v/4//v//P/8//3/+//7//v//P/6//r/+f/5//r/+v/7//z/+//7//r/+P/5//r/
+//8//v/+v/5//n/+//4//j/+f/7//v/+//7//n/+P/3//b/9//3//j/+f/3//f/9//3
//X/9P/0//T/9v/2//b/9v/1//X/9f/0//X/9v/3//f/9v/2//f/9v/1//T/9P/0//X/
9f/1//b/9f/0//P/8f/y//P/9P/1//P/8//0//T/9P/z//H/8//5//n/9f/0//L/8v/y
//L/8v/z//T/9f/2//X/9P/z//L/9P/0//T/9P/0//T/9P/0//L/8v/y//L/8//0//X/
9v/1//T/9P/z//b/+P/4//f/9//4//j/+P/2//b/9//3//n/+v/9//7//f/8//z/+//7
//v//P/9//3//P/8//3//P/7//r/+f/3//j/9//2//L/8P/w/+//8f/y//L/8v/y//L/
8//z//H/8P/v/+7/7v/v//D/8f/v/+//7v/u//D/8P/v/+//7f/t/+z/7P/r/+v/6v/q
/+v/7f/u/+//7f/t/+z/7P/s/+z/7f/t/+//7f/s/+r/6f/p//H/+/8CAAoAFgApADoA
SABUAGIAbABuAGUAUgA5ACQAFAAKAAAA/f/8//b/8//1//P/8P/y//P/8f/0//f/9//3
//f/9//1//T/8v/y//L/8v/0//T/9P/0//T/9P/0//T/9P/0//T/9f/1//X/9f/1//T/
8//y//H/9P/1//f/+P/3//b/9f/0//b/9v/2//b/9//4//j/+P/2//b/9f/1//b/9//5
//z/+//5//j/9//5//n/+f/6//3//f/9//3//f/8//r/+f/8//3//f///////////wEA
////////AQACAAIAAgADAAMABAAEAAQACAAJAAoACwAKAAoACgAJAAsACwAMAA4AEgAT
ABMAEwATABMAEgARABIAFAAWABcAFgAWABUAFAAUABQAFAAUABcAGAAYABgAFAAUABMA
EQASABIAEQAQAAwACgAIAAcABQACAAIA///////////+//3/+//4//b/+P/3//f/9v/1
//X/9P/0//P/8//z//P/9f/2//b/9v/1//T/8v/w//H/8v/0//X/9P/0//P/8v/z//P/
8//z//b/9v/2//b/9f/0//L/8P/x//T/9f/2//X/9f/0//T/9f/1//X/9f/z//T/9f/3
//X/9P/0//T/9f/2//f/+v/5//j/9//1//f/9//3//f/+v/6//r/+v/5//j/9//2//b/
9//4//r/9//3//b/9P/1//b/9v/3//f/9//3//j/9v/2//X/9f/2//b/9//4//f/9//2
//T/9P/0//T/9P/2//b/9v/3//b/8v/x//H/8v/z//T/9f/1//T/8//y//T/8//z//P/
9f/1//X/9f/0//L/8f/w//H/8v/z//T/8//z//P/8v/y//L/8v/x//P/9P/2//b/8v/w
/+//7v/w//H/8v/0//P/8v/x/+//8f/x//H/8f/z//P/9P/0//P/8f/u/+//8//1//X/
9P/y//D/8P/w//D/8v/y//L/8v/y//L/8v/y//H/8P/v/+7/7//w//H/8v/w//D/8P/w
//H/8v/z//T/9P/1//X/9v/3//b/9P/z//X/9v/3//j/+P/5//n/+v/6//z//P/8//z/
/f/9//v/+f/6//v/+//8//z//f/9//v/+//7//j/+v/4//b/9P/y//L/8f/x//D/8P/w
//D/8f/z//T/9P/z//L/8f/v//D/8f/y//P/8f/w//D/8P/w/+//7//v//D/8P/x//P/
8v/w/+//7v/x//H/8f/x//H/8P/w//D/7v/v/+//7//x//L/7v/t//H/8//3//7/BgAW
ACsAQABOAFwAagByAHIAZwBSADsAKAAcABYADAAFAP7/+P/1//f/9//0//j/+//7//r/
+//7//v//f/9//v/+v/6//r/+v/6//n/+P/3//b/9//4//n/+v/4//j/+P/5//v/+//7
//v/+f/5//n/+f/5//n/+v/6//z//P/8//z/+v/6//r/+v/9//7//v/+//z//P/7//v/
+//7//z//v//////AAABAAAA///+//7/AAABAAIAAwACAAIAAQABAAIAAwADAAUABwAH
AAcACQAFAAUABQAHAAoACgAKAAsACwAMAAwADAAMAA0ADgAPABAAEgAUABUAEwATABQA
FgAYABkAGQAZABoAGwAbABsAGwAcAB0AHQAfACAAIAAgAB4AHgAeAB4AIQAiACIAIgAe
AB4AHQAbABoAGgAZABgAFQAUABMAEwANAAoACgAHAAgABwAGAAQAAgABAP///v/+//3/
/f/8//z//f/9//7//P/7//r/+f/7//z//P/8//r/+v/5//j/+P/4//n/+f/8//z/+//6
//n/+f/5//n//P/8//z//P/6//r/+f/4//j/+v/6//r//f/9//z//P/5//n/+f/5//v/
/P/9////+//6//r/+v/4//j/+P/6//v//P/9//3/+//7//v/+//+//7//v/+//z//P/8
//z/+f/5//n/+v/8//3//f/8//v/+v/4//f/+P/5//r//P/6//r/+f/5//n/+P/4//j/
+P/5//n/+P/2//b/9v/2//j/+P/4//n/9//0//T/9f/1//X/9f/1//j/+P/4//j/9//1
//T/8//1//X/9f/1//P/8v/y//L/8v/y//L/8v/1//X/9f/0//P/8v/x/+//8f/y//T/
9P/z//L/8v/y/+//7//v//D/8f/y//P/8//y//H/8P/v//H/8f/y//L/8v/x/+//8f/v
//H/8//y//T/9P/0//T/9P/z//L/8f/w//H/8v/z//T/8//y//H/8P/y//L/8v/y//L/
8v/y//L/8P/w//D/8P/x//L/8//0//P/8v/x//D/8f/z//T/9v/4//j/9//3//b/9v/2
//b/9//5//r//P/7//z/+//6//z//f/9//v//f/+///////8//z//f/9//7///8AAP7/
+//4//X/8v/x//L/8v/z//T/9P/0//T/8//z//L/8P/x//L/8//z//H/8f/x//H/8f/w
//D/8P/y//H/8f/x/+//7v/u/+//8f/w//D/8P/v/+//7//v//H/8P/w//D/9P/x//H/
8f/t/+z/7P/t/+//9f/9/wIACAAUACMAOABMAFwAaAB0AHYAawBYAD8AJgAWABAACgAD
AAAA/P/3//X/8//w//D/9f/5//j/+//7//n/9//3//X/9P/2//b/9v/2//b/9v/2//b/
9P/0//T/9P/2//b/9v/3//b/9f/0//P/9f/1//X/9f/3//f/+P/4//f/9v/1//T/9f/2
//f/+P/4//j/9//2//j/+P/3//f/9//3//j/+v/5//f/9v/1//b/9//4//r/+v/5//j/
9//6//r/+f/5//r/+//7//3//P/7//r/+//7//3///8DAAEAAAD/////AQACAAIAAgAE
AAUABgAHAAUABgAHAAcACAAJAAsADgANAA0ADAALAA0ADwAQABEAEwAUABUAFQAUABQA
EwASABMAFAAVABYAFgAWABUAFAAUABQAEwARABAAEAAPAA4ACgAIAAYABQACAAAAAQD/
//z/+//6//j/+P/3//X/9P/2//X/9f/0//L/8f/v/+7/8P/x//L/8//w//D/7//u/+//
8P/w//D/8P/w//H/8f/w//D/7//u//D/8f/y//P/8f/w/+//7v/w//D/7//u//D/8v/y
//L/8v/x/+//7v/w//H/8v/z//D/8P/w//H/8v/y//P/9P/y//L/8v/0//P/8v/x/+//
8P/x//L/8//z//L/8f/w//L/8v/y//L/8f/x//H/8v/x//H/8P/u/+//8P/w//H/8P/v
/+7/7v/w//D/7//v/+//7v/u/+7/7P/t/+3/7P/t/+7/7//w/+3/7P/r/+v/7P/q/+v/
7f/t/+3/7f/t/+3/7P/r/+r/6//r/+z/7f/s/+v/6v/p/+r/6v/r/+z/7P/s/+z/7P/s
/+v/6v/o/+n/6v/r/+v/6v/q/+v/6v/r/+r/6v/q/+n/6f/p/+r/6v/q/+r/6f/q/+v/
7P/t/+r/6f/p/+j/6f/p/+j/6//t/+v/6//q/+j/6v/q/+r/6v/s/+z/7P/s/+r/6v/q
/+r/7P/s/+z/7P/s/+z/7P/s/+z/7P/t/+3/8P/y//L/8f/v//D/8P/w//H/8v/0//X/
9f/0//X/9P/2//b/9//3//f/9//4//n/+P/2//X/9f/2//f/+P/5//T/9P/y//D/8P/u
/+7/7f/t/+7/7v/u/+z/7P/t/+3/7f/u/+//8P/t/+3/7f/t/+3/7f/s/+z/7f/u/+7/
7//u/+3/6//q/+z/7f/t/+7/7f/t/+z/6//t/+3/7P/s/+7/7v/v/+//7f/p/+j/6v/p
/+3/9f/7/wAABgASACMANABGAFYAZABuAG4AYQBKADEAHAAQAAoAAgD///7/+P/z//H/
7//u/+7/8//1//j/+//7//f/9f/1//P/8v/0//T/9P/0//T/9P/0//T/9P/0//T/9P/2
//b/9v/3//X/9f/1//X/9//3//f/9//3//f/+P/4//f/9v/1//T/9f/2//f/+P/3//j/
+P/4//n/+v/6//v/+f/5//r//P/6//n/+f/5//r/+//8//7//v/9//z/+//9//7//v//
//7//////wEA////////AQACAAMABAAHAAcABgAFAAUABwAIAAgACAAKAAsADAANAAwA
DAAMAAsADQAPABIAFgAXABcAFgAVABgAGQAZABkAFwAYABkAGQAXABgAGAAYABkAGgAb
ABwAHAAcABsAGgAZABoAGgAZABgAGAAXABYAEgAQAA4ADQAKAAgACQAHAAQAAwACAAAA
AAD///3//P/+//3//f/8//v/+//6//r/+//7//v/+//6//r/+f/4//r/+v/5//j/+P/4
//n/+f/4//j/9//2//b/9//4//n/+f/4//f/9v/3//j/+P/4//j/+v/6//r/+f/5//j/
+P/6//v//P/9//r/+v/6//v/+v/6//v//P/8//z//P/+//3//P/7//n//P/9//7////9
//z/+//6//v//P/9//7/+//7//v//P/8//3//f/8//7//v/9//3//P/7//r/+v/7//z/
/P/9//3//P/8//z/+//7//r/+P/5//r/+//8//v/+v/5//n/+v/4//n/+//7//v/+//7
//v/+v/5//j/+f/5//r/+//6//n/+P/3//n/+P/4//j/+v/6//r/+v/6//n/+P/2//f/
+P/5//n/+P/4//n/+P/5//j/+P/4//n/+f/5//r/+f/4//f/9f/2//f/+P/5//j/9//3
//b/9v/1//P/9f/3//f/+f/2//L/9P/0//T/9P/2//b/9v/2//X/9P/z//L/9P/0//T/
9P/0//T/9P/0//L/8v/y//L/8//0//X/9v/0//T/9P/1//f/+P/6//r/9//3//j/+P/4
//j/+P/5//v//P/8//7//P/8//z//f////3//f/+//3//f/8//z///////////////z/
/P/6//f/9P/x//D/8P/x//P/9P/y//L/8v/z//P/8v/y//L/9P/z//P/8//y//H/8P/u
/+//8P/x//H/7//v/+//7v/w//H/8f/w//D/8P/x//H/7//v/+//7v/v//D/8f/z//H/
8f/v/+z/7P/v//H/9////wQADAAYACkAOgBMAF4AbAB2AHgAbQBWAD0AKAAaABIADAAH
AAYAAAD9//v/+f/0//T/+f/9//7/AQADAAEA/v/9//r/+P/6//r/+v/6//z//P/8//z/
+v/6//r/+v/8//z//P/9//z/+//6//n/+v/7//z//f/9//3//v/+//3//P/7//r//f/+
////AAAAAAAA///+/wAAAAD/////AQABAAIABAADAAEAAAD//wAAAQACAAQABAADAAIA
AQAEAAQAAwADAAYABwAHAAkABgAFAAQABQAFAAcACQANAA0ADAALAAsACwAMAAwADAAQ
ABEAEgATABIAEgASABEAFAAVABcAGgAbABsAGgAZABoAGwAbABsAHQAeAB8AHwAeAB4A
HQAcAB8AIAAhACIAIgAiACEAIAAgACAAHwAdABwAHAAbABoAFQAUABMAEwAQAA4ADwAN
AAsACQAHAAQABgAFAAMAAgAEAAMAAwACAAAA///9//z//P/9//7////+//7//f/8//z/
/P/7//r/+//8//7///////7//P/6//r/+//8//3//f/8//v/+v/8//z/+//6//z//v/+
//7//v/9//v/+v/6//v//P/9//v//P/9///////+//7//v/+//7//v8AAP///v/9//v/
/P/9//7///////7//f/8//7//v/+//7/////////AAD9//3//P/6//v//P/8//3/+//7
//v//P/8//z/+//7//z//P/9//7//f/9//z/+v/8//z//P/8//v/+v/5//n/+v/4//n/
+//7//v/+//7//v/+v/5//j/+f/5//r/+//5//n/+f/5//v/+v/6//r//P/8//z//P/8
//v/+v/4//n/+v/7//v/+P/4//n/+P/5//j/+P/4//n/+f/5//r/+P/4//j/9//6//v/
/P/9//r/+f/5//j/+v/5//f/+f/9//v/+f/4//j/+P/4//j/+P/6//r/+v/6//n/+P/3
//b/+P/4//j/+P/6//r/+v/6//n/+P/3//b/9//4//n/+v/4//j/+P/4//r/+v/6//r/
+P/4//n/+f/6//z//P/7//z//v///wAA///+//7//f8AAAAAAgACAAIAAgADAAMA////
/wAAAQADAAIAAgADAAEAAQABAAEAAAAAAP7//P/6//j/+P/3//X/9v/2//b/9//4//r/
+//5//j/9//2//b/9//4//n/9//3//b/9v/0//T/8//z//T/9f/1//b/9v/1//P/8v/0
//X/9f/1//X/9f/0//T/8v/y//P/8//1//f/9v/2//X/8f/z//v/AgAMABgAKQA6AEoA
WgBoAHAAdABvAGAASQA0ACIAGAAOAAUAAAD+//v/+//7//z/+v/7//3//P/7//3///8A
AAEAAAAAAP3//P/7//r//P/8//z//P/+//7//v/+//z//P/8//3////////////+//3/
/P/7//z//f///wAAAAAAAAAAAAD+//7//v/+/wEAAgACAAIAAAAAAP//////////AAAC
AAIAAQABAAEA////////AAACAAMABAAFAAUABAACAAEABAAFAAUABwAHAAcABwAJAAUA
BQAFAAcACQAKAAsADQALAAwADAAMAA4ADwAQABEAEwAUABUAFQAUABMAEwAUABcAGQAa
ABsAGwAbABoAGQAZABoAGwAbAB0AHgAeAB4AHAAcABwAHAAfACAAIAAgAB4AHgAdABsA
GgAaABkAGAAVABQAEwATAA8ADAAMAAkACgAJAAgABgAEAAMAAQAAAAIAAQABAAAA////
//7//v/8//v/+v/5//r//P/9//7//f/8//r/+P/6//r/+//7//r/+v/5//j/+f/5//n/
+f/8//z//P/8//r/+v/5//j/+v/8//z//P/7//v/+v/6//n/+f/5//n/+f/6//v//f/7
//r/+v/6//r/+v/6//z//P/8//z/+//7//v/+//7//7//v/+//7//f/8//v/+v/7//v/
+//8//z//f/9//z/+v/6//n/+f/6//v//P/+//3//P/6//n/+//6//r/+v/7//3//v/+
//v/+v/5//j/+f/6//v//f/7//j/+P/5//v/+//7//v//P/8//z//P/6//n/+f/5//r/
+//8//3//P/6//n/+P/6//r/+v/6//v/+//7//r/+v/6//r/+f/7//z//v/+//z/+v/5
//j/+P/5//r//P/8//z//P/7//r/+f/4//f/+P/5//v//P/6//n/9//5//n/+f/7//z/
/P/7//r/+f/4//j/+P/4//j/+f/6//v//P/5//j/9//2//f/+P/5//r/+P/4//j/+P/6
//r/+v/6//z//f/9//7//f/8//r/+f/9//7///8AAP7//////wAA/v8AAAAAAAABAAMA
BAADAAIAAgACAAEAAQACAAQABQADAAMAAwAAAAAA/v/8//r/+v/6//n/+f/3//b/9f/0
//f/+f/6//r/+P/4//j/9//3//f/9//3//n/+P/4//j/9//1//T/8//0//T/9f/3//X/
9P/0//T/8//z//P/8//0//T/9f/2//T/8//x//P/8//y//T/8//x//f//f8AAAQAEAAf
ADIASABYAGQAcAB4AHMAZgBPADgAJgAeABgADQAGAAIA/f/5//v/+v/4//v///8AAP//
///9///////9//z//v/+//7//v/9//z/+//6//z//P/8//z//P/8//z//f/7//v/+//7
//z//f/+/////v/9//3//P/+//7//v/+//7//v/+//7//f/+//7//v///wAAAAABAAAA
/////wAAAgABAAEAAQD///////8AAAEAAQABAAEABAAEAAMAAwADAAMAAgADAAQABQAG
AAkABQAFAAUABwAIAAgACAAJAAsADAAMAAwADQANAA0ADQAOABAAEgATABEAEQASABQA
FgAXABcAFwAaABsAGwAbABkAGgAbABsAHQAeAB4AHgAeAB4AHgAeAB8AIAAgACAAIAAg
AB8AHQAbABoAGAAWABQAFAAUABUADwAMAAwACQAGAAUABAACAAQAAwABAAAA/v/9//3/
/P/9//3//P/8//n/+f/5//n/9//4//j/+P/5//r/+v/6//n/+P/4//f/+v/6//n/+P/3
//f/9//3//b/9v/2//b/9//4//j/+P/3//j/9//2//n/+f/4//j/9f/1//X/9f/1//b/
9//5//n/+P/4//j/9//2//X/9v/3//j/+f/5//n/+f/5//n/+P/4//j/+P/5//r/+//8
//r/+f/4//j/+v/7//v/+v/4//j/9//3//f/9//3//j/+v/6//n/+f/4//b/9f/0//X/
9//4//j/9v/2//b/9v/2//b/9v/3//n/9v/2//f/9v/1//T/8//2//b/9v/2//b/9f/1
//X/9f/1//X/9f/3//b/9v/2//T/9P/0//T/9f/1//X/9P/0//T/9P/z//H/8v/0//T/
9f/0//T/9P/x//H/8f/y//T/9P/0//P/8//z//P/8//x//H/8v/y//T/8//x//P/8//x
//H/8v/y//T/9P/0//T/8v/y//L/8v/y//L/8v/y//L/8v/y//L/8P/w//D/8P/y//L/
8v/y//D/8P/w//D/8v/y//L/8v/0//T/9f/1//X/9v/1//P/9P/2//f/+P/2//b/9//3
//j/+P/6//r//P/8//3//f/6//n/+f/5//r/+v/7//3/+//7//v/+//4//j/9v/0//L/
8P/w/+//7f/u/+7/7v/w//D/8f/x/+7/7v/u/+7/7//v/+//7//v/+//7v/u/+z/7P/r
/+v/7P/t/+3/7v/u/+3/6//q/+z/7f/t/+3/7f/t/+z/7P/s/+z/7f/t/+3/7//s/+r/
6//r/+3/8//8/wQAFgArADwASABYAGYAbABsAGEATAA1ACQAFgAMAAIA+//2//L/8f/v
/+//8P/y//X/9//0//P/9f/3//n/+f/3//b/9f/0//P/8v/y//L/8v/y//P/9P/1//b/
9f/0//P/8//1//X/9f/1//P/8//z//P/9f/1//b/9v/4//j/+P/4//f/9v/1//T/9v/4
//n/+v/5//j/9v/1//f/9//4//r//P/7//v/+//6//n/+P/4//r/+//8//3//P/8//v/
+//8//3//f///////////wEA/f/9//3///8BAAIAAwAFAAMABAAEAAQABAAFAAYABwAI
AAoADAANAAwACwALAAwADwARABIAEwASABMAEwATABEAEgATABMAFAAWABcAGAAXABYA
FQAUABcAGAAYABgAFgAWABUAEwASABIAEQAQAA0ADAALAAsABQACAAIA//8AAP///v/8
//r/+f/3//b/9v/1//X/9P/z//P/8v/y//H/8f/x//H/8//0//T/9P/y//L/8f/w//D/
8P/x//H/8v/y//H/8P/v/+//7//v//D/8P/w//D/8P/w/+//7v/u//D/8P/w//H/8f/w
//D/7//v/+//7//x//L/8//1//H/8P/w//D/8P/w//D/8v/y//L/8v/x/+//7//v/+//
8v/y//L/8v/w//D/8P/w//H/8f/x//L/8v/z//P/8v/w//D/7//v//D/8f/y//T/8//y
//D/7//x//D/8P/w//D/8f/x//D/7v/u/+7/7v/w//D/8P/x//H/7v/u/+//7//v/+//
7//w//D/8P/w/+7/7f/t/+3/7//v/+//7//t/+z/7P/s/+7/7v/u/+7/7//v/+//7v/s
/+z/7P/r/+z/7v/x//L/8P/u/+3/7P/t/+3/7f/u/+7/7v/u/+3/6//r/+v/6//t/+3/
7v/u/+7/7f/r/+3/6f/r/+3/7v/y//H/8P/v/+7/7f/s/+v/6v/r/+z/7f/u/+v/6v/p
/+j/6//s/+3/7v/u/+7/7v/u/+7/7v/u/+7/7//w//H/8v/w//D/8P/w//H/8v/z//T/
9v/2//b/9v/1//T/8//y//P/9P/1//b/9P/0//T/9P/z//L/8f/w/+//7v/t/+z/6v/q
/+r/6v/q/+r/6v/q/+j/6P/o/+j/6v/q/+r/6v/q/+r/6v/q/+n/6P/n/+b/6P/o/+j/
6P/n/w==
         </WaveFormData>
      </LeadData>
      <LeadData>
         <LeadByteCountTotal>10000</LeadByteCountTotal>
         <LeadTimeOffset>0</LeadTimeOffset>
         <LeadSampleCountTotal>5000</LeadSampleCountTotal>
         <LeadAmplitudeUnitsPerBit>4.88</LeadAmplitudeUnitsPerBit>
         <LeadAmplitudeUnits>��V</LeadAmplitudeUnits>
         <LeadHighLimit>2147483647</LeadHighLimit>
         <LeadLowLimit>268435456</LeadLowLimit>
         <LeadID>II</LeadID>
         <LeadOffsetFirstSample>0</LeadOffsetFirstSample>
         <FirstSampleBaseline>0</FirstSampleBaseline>
         <LeadSampleSize>2</LeadSampleSize>
         <LeadOff>FALSE</LeadOff>
         <BaselineSway>FALSE</BaselineSway>
         <ExcessiveACNoise>FALSE</ExcessiveACNoise>
         <MuscleNoise>FALSE</MuscleNoise>
         <LeadDataCRC32>2291284612</LeadDataCRC32>
         <WaveFormData>
CAAIAAgACAAIAAgACAAIAAoACgAKAAoACAAIAAgACAAJAAoACwAMAAkACAAHAAYABgAG
AAYABgAHAAgACQAKAAkACAAHAAYABwAIAAkACgAIAAgACAAIAAYABgAGAAYACAAIAAgA
CAAHAAYABQAEAAoADAAOABAAEQARABIAEwARABEAEwATABUAFgAYABkAFQAUABQAFAAX
ABgAGgAbABgAFAAPAAwACAAHAAcABwAJAAwADQAMAAoACAAGAAQAAgAAAP///v/+//v/
+//7//r/9//2//X/9v/3//j/9//0//T/8//y//T/8//z//T/9P/z//P/8//x//H/8f/w
//L/8//z//H/8f/x//H/8v/0//P/8v/y//D/8P/w//D/7v/v//H/9v8AAAsAEgAVABcA
FgAcACcAMwA/AEsAVABhAF0APwAdABUAEwACAO//3P+9/6L/mv+k/7L/wf/M/9D/2P/k
/+7/8f/w//H/7//v//D/8v/z//T/9//3//f/9//3//b/9v/2//f/+P/5//r/+f/5//n/
+f/7//z//f/+//////////7//P/9//7//v///wAAAQACAAAAAAAAAAAAAgADAAMABAAE
AAQABAAEAAIAAgADAAQABQAGAAcACAAGAAYABwAHAAgACQAJAAkACwALAAsACwAMAAwA
DAAOABAAEAARABMAEQARABMAFAAWABcAGgAbAB0AHgAfAB8AIQAhACIAJAAnACkALQAu
AC0ALgAxADMANQA4ADgAOQA8AD0APwBAAD4APwBBAEEAQgBEAEcASABFAEQAQwBDAEUA
RQBEAEMAQgBCAEAAPgA6ADYANAAxAC8ALQAsACkAIwAgAB0AGgAaABcAFgAVABQAEQAP
AA4ADQAKAAkACAAJAAgACAAIAAYABQAEAAMAAwADAAMAAwAFAAMAAwADAAEA//8BAAIA
AwADAAQABAADAAIAAgABAAMABAAFAAYABgAFAAUABQADAAUABQAGAAkACQAIAAcABQAF
AAYABgAJAAkACQAJAAkACwALAAsACwAKAAkACAAJAAoACwAMAAkACAAHAAcACgAKAAkA
CQAJAAkACgAMAAsACgAKAAkACQAKAAoACwAJAAkACQAJAAkACQAIAAgACgAIAAgACAAG
AAYABgAGAAcACAAJAAoACAAHAAYABQAFAAYACAAJAAoACQAHAAcABgAHAAYABwAJAAkA
CAAHAAYABgAFAAUABgAHAAcABwAIAAgABgAGAAUABQAFAAUABwAHAAcABwAFAAMAAwAE
AAUABgAGAAYACAAGAAUABQAEAAQABAADAAQABQAGAAcABQAEAAQABQAGAAYABAAEAAYA
BgAGAAYAAgABAAUABgAGAAYABgAGAAYABQAEAAMAAgADAAQABQAGAAQABwAIAAkADAAO
AA8AEQATABMAEwAVABQAEgARABEAEgASABMAFQAVABYAFQAVABcAFQASAA4ADgAMAAsA
CwAKAAoACwAKAAkACgALAAwACwAHAAMAAAD+//7/+//7//v//f/7//v/+f/5//n/+f/4
//n/+//8//r/+v/5//n/+v/6//n/+f/7//v/+//7//n/+P/4//f/+P/7//z//f/9//z/
+v/4//j/+P/4//j//P/8//v/+//8/wAACQAUABcAHQAiACYALQA1AEEASQBQAF8AZQBT
ADkAMwAzAB4A///g/73/ov+a/6b/vP/N/9T/1v/c/+b/8P/1//j/+f/7//v/+v/6//n/
+P/5//n/+f/5//z//P/9//7//f/8//v/+v/8//3//v////7//v/+//7//f/9//3//P/9
////AQACAAEAAAD///7///8AAAEAAgABAAEAAAAAAAIAAgACAAIAAgACAAMABAACAAIA
AgACAAMABAAGAAcABwAHAAYABQAHAAcABwAHAAkACgALAA4ADQAMAAwADQAOAA8AEgAU
ABMAEwAVABUAFwAYABkAGQAcAB0AHwAiACAAIQAkACQAKAAqAC4AMQAwADIAMQAxADIA
MwA1ADYANwA5ADwAPQA6ADoAOwA6ADsAPAA9AD8APAA7ADkANwA3ADgANwA2ADMAMAAv
AC0AKQAlACIAHQAcABoAGAAWABIADwAOAA0ACAAFAAMAAgADAAIAAwAEAAEA/v/8//r/
+v/7//z//f/8//v/+v/5//v/+f/5//n/+//5//v//P/7//n/+P/2//f/+P/6//v/+//6
//n/+P/6//n/+f/5//v//f/9//7//v/9//v/+f/8//3///8AAP7//f/8//v/+//9//3/
/f8AAAAAAAAAAP///v/9//z//f/+////AQABAAAA/v/9//7//f/9//7//v/+///////8
//z/+//7//7///8AAAEAAAD///3//P/+//z//P/8//z//P/8//z/+v/6//r/+v/6//v/
/P/9//v/+v/6//n/+v/5//f/9//5//v/+//9//v/+f/2//P/9P/2//f/+f/5//n/+P/3
//b/9v/0//T/9v/3//j/+f/4//f/9v/1//b/9f/2//j/9v/2//X/9P/2//T/8//z//X/
9v/3//f/9P/z//L/8f/z//L/8v/z//T/9P/y//L/8v/y//L/8v/4//X/8//y//L/8P/w
//D/8P/z//T/9f/2//X/9P/z//L/9P/0//T/9P/0//T/9P/0//L/8v/y//L/8//0//j/
+v/6//r/+//7//7/AQACAAMAAwADAAIAAgADAAMAAgACAAUABgAIAAgACAAHAAQAAAD9
//z/+//7//v/+//8//7//f/6//n/+P/6//r/9//0//D/7v/u/+v/7f/t/+//7f/t/+3/
7f/t/+v/6f/p/+r/7P/s/+z/6//p/+r/6v/p/+v/6//r/+v/6//q/+r/6//q/+f/6P/n
/+r/7P/t/+3/6//q/+n/6P/p/+r/6//t/+//8P/2//3/AgAHAA8AFgAeACcAMQA7AEEA
SgBTAEkAKQATABUADwD4/+H/xv+j/47/kv+k/7T/wf/K/87/1P/e/+T/4//m/+v/6//r
/+v/7P/s/+z/6//r/+v/6//u/+7/7//w/+7/7v/u/+7/7//v/+//7//y//L/8v/y//L/
8f/w/+7/7//x//P/9P/y//L/8v/y//L/8v/y//L/9P/1//X/9v/z//L/8f/w//P/9P/2
//j/9//2//X/9P/2//b/9//3//r/+//7//v/+v/5//j/9//7//z//f8AAP7//v///wEA
AQABAAMABAAFAAUABwAHAAcACAAJAAkADQAPABIAFgAUABUAGAAYABsAHAAfACEAIwAm
ACYAJwAnACcAKAAoACkAKwAuAC8ALgAuAC8ALgAuAC4ALgAvADAAMQAxADEALQAsACkA
JgAnACQAIwAhABwAGQAXABMAEgAQAA4ADAAKAAcABgAFAAAA/f/7//r/+//6//v//P/6
//j/9//2//f/9//3//f/9//3//f/9//1//P/8//z//T/8//2//j/9v/1//X/9P/1//b/
+P/5//j/+P/4//j/9v/1//X/9f/2//n/+v/8//z/+//5//f/+f/5//r/+v/7//v/+//7
//f/+f/5//n/+//8//3//v/9//z/+//6//z//P/8//3//v/+//3//f/6//n/+f/6//z/
/P/9//3/+//6//j/9//5//n/+f/5//v/+//6//r/+P/2//b/9v/4//j/+P/4//f/9v/1
//T/9f/1//X/9f/0//T/9f/1//T/8//x//H/8//1//X/9//2//X/8//x//L/8v/x//H/
8v/z//P/8//w//D/7v/u/+//8f/z//X/9P/z//L/8f/v/+3/7f/u//D/8v/z//T/8//w
/+7/7f/u//D/8v/z//L/8f/w/+//8f/w//D/8f/0//T/8v/y//H/8P/v/+7/8v/z//P/
8v/w/+7/7v/u/+7/8P/w//D/8P/w//D/8P/w/+7/7v/u/+7/7//w//H/8v/x//D/7//u
/+//8//1//f/+P/6//v//f/9//3//f///wEAAAAAAAEA///+//7///8CAAQABAAFAAMA
AQD+//r/+P/2//X/9f/2//j/+//8//n/+P/3//b/9v/z//D/7v/s/+z/6f/p/+f/6f/n
/+f/6v/r/+z/7f/q/+n/6f/o/+n/6v/q/+v/6v/q/+n/6f/p/+n/6f/p/+n/6v/s/+3/
6v/r/+r/6f/s/+z/6//q/+r/6v/q/+r/5v/m/+n/6//y//z/AwAIAA0ADQAMABQAHwAt
ADkAQwBMAFcATwAvABsAIQAZAAAA5//K/6f/kv+S/57/rv+9/8b/zP/Y/+T/6v/p/+r/
6//r/+v/7f/u/+7/7v/v/+//7//v/+7/7v/v//D/8v/y//L/8v/x//H/8f/x//T/9P/0
//T/8//z//P/8v/y//P/9P/0//b/9v/2//b/9f/0//P/8v/z//X/9v/4//b/9v/2//b/
9v/2//f/+P/5//r/+//8//n/+P/4//f/+f/7//z//f/9//3//f/9//7//v/+/wAAAQAC
AAQABwAEAAMABAAEAAYABwAKAAsADQAOAA8ADwASABMAFQAYABoAGwAeAB4AHQAeACEA
IwAnACoAKgArACwALQAvADAALgAvADEAMQAzADQANgA2ADQANAA0ADUANgA3ADcANwA1
ADQAMQAuACsAKAAnACUAIwAhACAAHQAXABQAEQAOAA0ACwALAAsABwADAAAA/v8AAP7/
/v/+/wAA/v/9//z/+v/5//j/9//5//n/+f/5//f/9f/1//X/9f/z//X/9v/4//f/9//2
//T/9P/1//X/+P/4//j/+P/4//f/9//3//X/9//3//j/+//7//r/+f/4//f/9//2//j/
+f/6//v/9//5//n/+f/6//r/+v/6//v//P/9//7//f/8//v/+//+//7//f/9//r/+f/5
//r/+v/6//v/+//7//z//P/9//r/+f/4//f/+f/5//j/+P/6//j/+P/4//b/9v/2//b/
+P/4//j/+P/2//X/9P/z//P/9P/2//f/9f/z//D/7//x//P/8//1//X/9f/0//P/8P/w
/+//7//y//P/8//z//D/8P/u/+7/7P/t/+7/7//w//H/8v/z//D/7f/s/+z/7//w//D/
8P/w/+7/7f/t/+v/7P/t/+3/7//v/+//7//t/+z/7P/t//D/8P/u/+7/7P/s/+z/7P/q
/+3/7//w//D/7v/u/+7/7v/t/+z/6//q/+3/7v/v//D/7//u/+3/7P/u/+7/7v/u/+7/
7v/u/+7/7P/s/+z/7P/t/+7/7//w/+3/7//v/+//8//2//j/+//9//3//f////7//P/7
//v//v/+////AQD//wAA/////wAA///9//r/+P/2//X/9f/z//T/9v/2//f/+P/5//r/
9//z/+//7P/r/+z/6v/r/+v/7f/r/+v/6v/p/+j/5//m/+f/6f/q/+j/6P/n/+f/6v/q
/+n/6f/p/+n/6f/p/+b/5v/n/+f/5v/p/+r/6//r/+r/6P/m/+j/6P/o/+j/7v/q/+n/
6f/s//L/+/8EAAsADwAUABgAIQArADMAOwBIAFUAUQA1ABsAFwATAPz/4//I/6n/kv+O
/5z/rv+5/8D/xP/M/9j/4v/l/+b/6f/r/+n/6P/o/+f/5v/p/+n/6f/p/+j/6P/p/+r/
6P/o/+j/6P/s/+3/7v/v/+//7v/t/+z/7f/t/+3/7P/s/+3/7v/u/+v/6v/p/+j/6//s
/+3/7v/t/+3/7P/s/+7/7v/u/+7/7v/u/+//8P/u/+7/7v/u/+//8P/y//P/8//z//L/
8f/z//P/8//z//b/9v/2//j/9f/0//T/9f/4//n//P/+//7//f/+//3/AQACAAMAAwAG
AAcACQAMAAsACwANAAwADgAQABQAFwAYABoAGQAZABwAHQAfACAAIAAhACMAIwAhACIA
JAAkACUAJgAnACkAKQApACgAJwAmACYAJAAiACEAHgAdABsAFgATABEADQALAAoACQAI
AAQAAQAAAP///v/7//n/+P/4//b/9v/2//X/8v/w/+7/8P/x//L/8//w/+//7v/t/+7/
7f/u/+//7//t/+//8P/u/+3/7f/s/+3/7v/w//H/8f/w/+//7v/v/+//8P/x//D/8f/w
//D/8f/x//D/7//w//H/8//0//L/8f/w/+//8P/z//T/9f/0//T/9P/0//L/8v/y//L/
8//0//X/9//1//T/8v/x//L/8f/x//L/8v/y//P/8//w//D/7//v//H/8f/x//H/8P/v
/+3/7P/t/+z/7f/u/+z/7P/s/+z/6v/q/+r/6v/s/+3/7v/v/+v/6v/q/+n/6f/p/+j/
6f/p/+v/6//t/+r/6f/n/+X/5v/o/+n/6//p/+n/6P/n/+j/6P/m/+b/5v/n/+j/6f/o
/+f/5v/l/+X/5f/n/+r/6P/o/+f/5v/n/+b/5v/n/+b/5v/m/+X/5f/l/+X/5f/m/+b/
5//p/+f/5v/j/+L/5f/m/+f/6P/q/+f/5f/m/+b/5v/m/+b/5v/o/+j/6P/o/+f/5v/l
/+T/5v/m/+b/5v/m/+b/6f/q/+v/7P/u/+//8//1//X/9f/1//X/9P/0//b/9//3//j/
9//4//r/+v/7//v/+f/2//P/8v/x//H/8P/v/+//8P/y//D/8P/w/+7/7v/r/+j/6P/m
/+b/4//l/+X/5//l/+T/4//i/+H/5P/j/+T/5v/l/+T/4//h/+H/4v/i/+H/4v/j/+T/
5f/k/+L/4f/h/+L/4f/k/+X/5P/k/+P/4f/i/+L/4v/i/+T/5P/k/+X/4//m/+7/+f/+
/wMACwAOABIAGQAjACsAMwBAAE0ARQAnAA0ACQABAOr/1//C/6X/jv+Q/57/rv+5/77/
wP/I/9T/3v/f/+L/5f/l/+P/4f/i/+L/4v/l/+X/5f/l/+b/5v/n/+j/5v/m/+b/5v/p
/+n/6f/p/+j/6P/o/+j/6//r/+v/6v/q/+v/7P/s/+v/6v/p/+j/6f/q/+v/7P/q/+v/
6//s/+7/7v/u/+7/7v/u/+//8P/u/+7/7v/u/+//8P/y//P/8//z//L/8f/0//X/9v/3
//b/9v/2//j/9v/2//f/+f/6//v//v8AAAAA//8AAP//AgAEAAYABwAKAAsADQAQAA8A
DwARABAAFAAWABoAHQAcAB4AHQAdAB8AIQAkACYAJgAnACkAKQAnACgAKgAqACsALAAt
AC8ALgAtACsAKQApACoAKQAoACcAJAAjACEAHQAZABYAEQAPAA4ADQAMAAkABQADAAEA
///9//z//P/8//r/+v/6//j/9v/1//T/9v/3//j/+f/3//X/8//x//T/8//0//X/8//x
//P/9P/y//H/8f/w//P/9P/2//f/9f/0//P/8v/1//X/9v/3//X/9//3//j/+P/3//X/
8//2//f/+f/6//r/+f/4//f/9v/5//r/+//8//z//P/8//v/+v/5//j/+//8//3////9
//z/+v/5//n/+f/6//z/+//6//r/+f/6//r/+f/5//v/+//7//v/+v/5//f/9v/5//j/
+f/6//j/+P/4//j/9v/2//b/9v/4//n/+v/7//n/+P/4//f/9//3//b/9//1//f/9//5
//f/9//2//X/9//4//j/+f/3//f/9v/1//X/9v/1//b/9v/3//j/+f/4//f/9v/1//b/
9f/2//j/9v/2//X/9P/1//T/9P/1//P/9P/1//X/8//z//P/8//1//T/9P/1//X/9P/x
//D/8v/y//L/8v/2//f/9f/y/+7/7//w//H/8v/0//T/9P/0//H/8P/v/+7/7//w//H/
8v/w//D/8P/w//D/8P/w//D/8v/y//L/9f/0//X/9v/4//z///8CAAMAAgADAAIAAAAA
AAEAAQAAAAAAAQACAAQAAgADAAMAAQD///z/+//6//f/9//3//j//P/8//r/+v/6//r/
+v/3//L/8P/u/+7/7f/t/+3/7//s/+v/6v/p/+r/6//q/+v/7v/u/+7/7v/s/+v/6//q
/+r/6//s/+3/7P/r/+n/6P/q/+v/6v/t/+3/7f/u/+7/6//q/+r/6v/r/+z/7f/u/+3/
7f/w//b/AQAKAA0AEQAWABoAIwAtADcAPwBKAFkAUwA3ACUAJQAbAAIA5//K/6f/lP+Y
/6b/uP/D/8r/zv/W/+D/6v/r/+z/8f/1//H/7v/u/+3/7P/v/+//7//v//H/8v/0//b/
9f/0//P/8v/0//X/9v/3//f/9v/1//T/9//3//f/9v/4//n/+v/6//n/+P/3//b/9//4
//n/+v/5//n/+P/4//r/+v/6//r//P/8//3//v/9//z/+//6//3//v8AAAEAAQABAAAA
//8BAAEAAQABAAMABAAFAAgABwAGAAYABwAIAAkADAAOAA4ADQAOAA0AEQASABMAEwAW
ABcAGQAcABkAGQAbABoAHwAiACcAKwAqACwAKwArAC4ALwAxADIANAA1ADcANwA0ADQA
NQA0ADcAOAA5ADsAOQA5ADgANwA2ADYANAAyADMAMAAvAC0AKQAlACIAHQAdABwAGwAa
ABUAEQAPAA0ACwAJAAgACAAIAAYABgAGAAUAAgAAAP7//v///wAAAQAAAP///v/9////
/f/9//3//v/9/wAAAgABAP///v/8//3//v8AAAEA///+//3//P/+//3//f/9////AQAB
AAIAAgABAP///f8AAAEAAwAEAAQAAwACAAEAAQADAAMAAwAEAAQABAAEAAIAAgACAAIA
AwAEAAUABwAFAAQAAgABAAEAAQACAAQABAAEAAUABQADAAIAAAD//wAAAQACAAMAAQAB
AAAAAAACAAAAAAAAAAIAAgACAAIAAQAAAP///v/+////AAABAP///v/+//3//f/9//z/
/f/9//////8BAAAA///9//v//f/+//7//////////v/9//7//v/8//z//P/9//7////+
//3//P/7//z/+//8//7//P/8//v/+v/8//r/+f/5//r//P/+/////v/9//z/+//8//z/
/f////3//P/5//j/+f/6//v//P/+//3/+//8//r/+v/6//r/+v/8//z//P/8//n/+P/3
//b/9//4//n/+v/8//z//P/8//r/+v/6//r//P/8//z//P/5//j/9//2//f/+P/8//7/
/f/+/wAAAQADAAUABQAFAAkACQAIAAgABwAHAAYABgAIAAoADQAOAA8ADwANAAoABAAC
AAAA//8AAAEAAwAGAAUAAgABAAAAAQACAAAA/v/6//j/+P/1//P/8//1//P/9v/3//j/
+f/2//P/8v/y//P/9P/1//X/8//0//T/8//z//P/8//z//X/9P/0//X/9P/x//L/8f/y
//T/9f/1//T/9P/0//T/8v/y//L/8//3//z/AgALABIAEQATABYAHgApADcAQwBJAFAA
XQBbAD8AHQAVABUACAD1/+L/w/+k/5z/ov+w/8X/0P/U/9z/6P/u/+//8P/v//P/9f/3
//j/+P/4//j/9//2//X/+P/4//n/+v/8//z//P/8//z/+//6//n/+//8//3//v/+//3/
/P/6//z//f/+//7//v/+//7//v/9//z/+//6//3///8AAAIAAQAAAP///v8AAAAAAQAC
AAIAAgACAAIAAAAAAAEAAQADAAUABgAHAAgABwAGAAUACAAIAAgACgAMAAwADQAPAA4A
DQAOAA4AEAARABQAFQAWABYAFgAVABoAGwAdACAAIAAhACQAJAAkACQAJgAnACoALgAv
ADEALwAvADAAMAAyADMANQA1ADUANgA4ADgANgA2ADYANwA5ADkAOAA3ADQANAAyADAA
MAAuAC4ALQAqACcAJQAhAB4AHAAaABgAFgATABIAEQAOAAsACQAIAAgABgAGAAYABgAE
AAMAAgAAAP///v/9//7///8AAAEAAAD9//z/+//9//v//f/+//7//f/9//z/+v/6//v/
+//+//7//v/+//z/+//7//v/+//9//3//v8BAAEAAAD///3//f/+//7/AQABAAEAAQD9
/////////wIAAgACAAIAAgACAAIAAgAAAAAAAAABAAQABAADAAMAAAD/////AAACAAIA
AwADAAIAAgABAAEA//////////8AAAEAAQACAAAA/v/+//7/AAAAAAAAAAAAAAAAAAAA
AP7//f/8//v/+//8//7////8//v/+f/5//v//f/9//////////7//f/6//r/+f/5//v/
/f/+/////f/8//n/+P/6//v//P/9//3//f/9//3/+//5//n/+v/9//7//v/+//3/+v/4
//f/+P/6//z//f/9//3//f/9//v/+v/6//v//v/+//z//P/6//r/+v/6//r//f/9//7/
AAD///7//f/8//r/+v/6//r//P/8//z//P/7//r/+f/4//n/+v/7//z/+v/6//r/+v/6
//3//v///wIABAAFAAcABwAHAAcACQAKAAoACwANAAsACgAKAAsACgAMAAwADQAOAA0A
CwAIAAUAAgAAAP//AAACAAUABgADAAIAAQAAAAIA///8//r/+v/6//f/9//0//X/8v/x
//T/9f/2//f/8//z//T/9P/y//L/8f/x//P/9P/0//X/8v/x//D/7//v//D/8v/z/+//
8f/x//H/8P/w/+//7v/v//D/8f/y//D/7v/v/+//8v/6/wUADAAPABMAFgAWABsAKQA1
AD8ASgBVAF0ATQAvAB8AIQAUAPn/4v/F/6b/lv+a/6r/t//C/8z/1P/e/+r/7//u/+//
7f/r/+z/7v/v//D/8//z//P/8//z//L/8v/y//P/9P/1//b/9f/1//X/9f/2//b/9v/2
//j/+f/6//r/9//3//f/9v/3//j/+f/6//r/+v/6//r/+P/5//n/+v/8//z//P/8//r/
+v/7//z//v/+//7//v/8//z//f/9//7/////////AgADAAQABQADAAIAAQACAAMABAAG
AAkACAAHAAgACAALAAsADQANABEAEgATABMAFQAVABYAGAAZABsAHwAgACEAIgAlACcA
JwAqACoAKwAtAC8AMgA0ADMAMwA0ADMANgA4ADsAPAA6ADoAOgA7AD0APQA8ADsAPAA8
ADoAOAA2ADIAMAAtAC0AKwAqACcAIwAgAB0AGgAYABUAFAATABEADwAOAA4ADQAKAAkA
CAAKAAgABwAGAAMAAwADAAMAAQABAAEAAQAEAAMABAAFAAQAAQACAAIABAADAAMAAgAA
AAAAAQABAAAAAAAAAAAAAQABAAIAAwACAAMAAgACAAUABQAEAAMAAwADAAQABAADAAMA
AwADAAIABQAGAAcABQAEAAMAAgAEAAYACAAKAAgACAAIAAkACAAIAAcABwAHAAcACAAK
AAcABgAGAAUABQAGAAYABwAHAAcABwAHAAcABwAGAAYABwAGAAcACAAHAAYABQAEAAUA
BgAHAAgABgAFAAQAAwAEAAQABQAFAAUABQAEAAUAAgADAAIAAwAFAAUABAADAAIAAgAB
AAEAAgADAAMAAwADAAQAAwAEAAEAAQABAAEAAwADAAMAAwADAAEAAQACAAEAAgACAAIA
AwACAAIAAwAAAAAAAAD//wAAAQACAAMAAwACAAIAAwACAAIAAAAAAAIAAgACAAIAAAD/
////AAACAAIAAgACAAIAAAAAAAAAAAACAAIAAgACAAIAAgACAAIAAAAAAAAAAAACAAIA
AgACAAAAAAAAAAAAAQACAAYACAAHAAgACgALAAsADQANAA0AEQARABAAEAAPAA8ADgAO
ABEAEgAUABQAFQAVABMAEAALAAgABQADAAYABwAJAAwACwAIAAcABgAIAAgABQACAP7/
/P/8//n/9//3//n/9//4//n/+v/7//r/9//2//b/9//4//n/+f/3//j/+P/3//X/9f/1
//X/9v/2//f/+f/4//X/9v/1//f/+P/4//f/9v/2//b/9v/2//b/9v/3//n/AgAIAA8A
FAAXABcAGgAkAC8AOwBJAE8AVgBfAFMAMQAdAB0AEwAAAO//1P+v/5z/oP+s/7z/y//Q
/9b/4v/u//T/9f/0//P/8//3//n/+v/6//r/+f/5//n/+f/6//r/+//8//7//v/+//7/
/f/9//3//f8AAAAAAAAAAAAA///+//z//v///wAAAAACAAIAAgACAAEAAAD///7///8B
AAIABAACAAIAAgACAAIAAgADAAQABgAGAAYABgAFAAQABAADAAcACQAKAAsACgAJAAgA
BwAKAAoACgAMAA4ADgAPABEADgANAA4ADgASABMAFgAXABgAGAAYABcAGAAZABsAHgAf
ACEAJQAmACQAJAAmACcALAAwADEAMwAzADMANAA0ADQANQA3ADcAOAA6AD0APgA7ADoA
OQA5ADsAOwA6ADkAOAA4ADYANAAzADAALwAtACsAKQAoACUAIQAeABsAGAAXABUAFQAV
ABEADQAKAAgACAAGAAYABgAIAAYABQAEAAEAAQABAAEAAgADAAQABQADAAEAAQABAP//
/f///wAAAQABAAIAAgABAAAAAAD//wEAAgADAAQAAwABAAAA/////wEAAQACAAUABQAE
AAMAAgABAAEAAAACAAMABAAFAAEAAwADAAMABAAEAAQABAAGAAYABgAGAAQABAAEAAUA
CAAIAAcABwAEAAMAAwAEAAQABAAFAAUABAAEAAMAAwACAAEAAAD//wAAAQABAAIAAAD+
//7//v/+//7//v/+/wAAAAAAAAAA/v/9//z/+//7//z//v////7//f/7//v/+f/7//v/
/f/9//3//P/7//r/+v/5//n//P/9//3//f/6//r/+P/4//r/+//8//3/+//7//v/+//5
//f/9//4//r//P/9//7//f/6//j/9//3//j/+f/5//v/+//7//v/+v/4//f/9//5//r/
+f/6//j/+P/4//j/9v/5//n/+v/+//3//P/7//r/+P/4//j/+P/5//r/+//8//n/+P/3
//b/+P/6//z//v8BAAIAAwAEAAYABgAGAAYABwAIAAkACgAJAAgABwAGAAkACgALAAwA
CgAKAAoACgAHAAQAAQD+////AAABAAIAAQAAAP///v/8//z//P/8//r/+P/2//T/8//y
//H/8P/y//L/8v/y//D/8P/w//D/8f/y//P/9P/y//L/8v/y//D/8P/w//D/8v/y//L/
8v/x/w==
         </WaveFormData>
      </LeadData>
      <LeadData>
         <LeadByteCountTotal>10000</LeadByteCountTotal>
         <LeadTimeOffset>0</LeadTimeOffset>
         <LeadSampleCountTotal>5000</LeadSampleCountTotal>
         <LeadAmplitudeUnitsPerBit>4.88</LeadAmplitudeUnitsPerBit>
         <LeadAmplitudeUnits>��V</LeadAmplitudeUnits>
         <LeadHighLimit>2147483647</LeadHighLimit>
         <LeadLowLimit>268435456</LeadLowLimit>
         <LeadID>V1</LeadID>
         <LeadOffsetFirstSample>0</LeadOffsetFirstSample>
         <FirstSampleBaseline>0</FirstSampleBaseline>
         <LeadSampleSize>2</LeadSampleSize>
         <LeadOff>FALSE</LeadOff>
         <BaselineSway>FALSE</BaselineSway>
         <ExcessiveACNoise>FALSE</ExcessiveACNoise>
         <MuscleNoise>FALSE</MuscleNoise>
         <LeadDataCRC32>4067049102</LeadDataCRC32>
         <WaveFormData>
AAAAAAAAAAD+//7//v/+/wAAAAAAAAAA/v/+//7//v/+//7//v/+//7//v/+//7//f/8
//v/+v/6//r/+v/6//r/+v/6//r/+v/6//r/+v/6//r/+v/6//j/+P/4//j/+P/4//j/
+P/4//j/+P/4//j/+P/5//n/+f/5//n/+f/6//r/+v/6//v/+//7//v//P/8//n/9//y
/+3/6f/o/+r/6v/p/+n/6P/o/+n/6f/p/+r/6v/r/+3/7P/s/+z/6//s/+3/7v/x//H/
8f/x/+//7//v/+//8f/x//H/8f/y//L/9P/0//L/8v/y//T/9v/4//j/+P/2//b/9v/2
//n/+f/5//n/+f/5//n/+v/4//j/+P/3//n/+v/6//r/+P/2//j/+f/6////CAARABQA
GQAiADYAUQBvAIwAkABuADsAFADu/77/mf+G/3v/Zf9d/2r/ff+Q/6b/uP/H/9H/2//k
/+r/8P/1//r//f/9//7//v/+//7/AAACAAIAAgAAAAEAAQABAAQABAADAAMABAAEAAQA
BAACAAIAAwADAAUABQAGAAYABQAFAAUABQAFAAUABQAFAAcABwAHAAcABQAFAAYABgAI
AAcABwAHAAUABQAFAAUABwAHAAcABwAHAAcABwAHAAUABQAFAAUABwAGAAYABgAEAAQA
BAAEAAQABAAEAAMABQAFAAUABQADAAIAAgACAAMAAwADAAMAAQD///7//v8AAP///v/+
//3//P/7//r/+P/3//b/9f/1//T/8//y//H/8P/w//D/7//v/+7/7v/t/+z/7P/s/+z/
7P/r/+v/7f/t/+3/7f/v/+//8f/y//L/8v/1//b/9//3//f/+P/6//v/+//7//7/////
/////v/+//7//v8AAAEAAQABAAEAAgACAAIAAgACAAMAAwAFAAUABQAFAAMAAwADAAQA
BgAGAAYABgAIAAgACAAIAAcABwAHAAcACQAJAAkACQAHAAcABwAHAAkACQAJAAkACQAJ
AAkACQAHAAcABwAHAAkACQAIAAgACAAIAAgACAAIAAgABwAHAAkACQAJAAkABwAHAAcA
BwAIAAkACgALAAsACwALAAsACwALAAsACwALAAsACwALAAsACwALAAsADQANAA0ADQAK
AAoACgAKAAwADAAMAA0ADQANAA0ADQALAAsACwALAA4ADgAOAA0ADQANAA0ADQANAA0A
DQANABAAEAAQAA8ADQANAA0ADQAQABAAEAAQAA4ADgAOAA0ADQAOAA8AEAAQABAADwAP
AA8ADwAPAA8AEAAQABAAEAASABEAEAAQABAAEQARABIAEgARABEAEQAQABAAEQARABIA
EgASABIAEgARABEAEwASABQAFAAUABQAEgASABIAEgAQABAAEAAQABEAEgATABUAEwAT
ABMAEwATABYAFgAWABgAFwAXABcAFQAWABYAEwARAA0ACQAGAAgACAAIAAcABQAGAAYA
BwAJAAkACgAKAAkACQAIAAgACAAJAAoACwAKAAsACwALAA0ADQANAA0ADQANAA0ADQAL
AAwADAAOABAAEAAQABAAEQAQABEAEAAQABAAEAAQABAAEQARABEAEQARABEAEQASABIA
EgASAA8ADwAQABAAEAASABIAEgATABQAFQAaACMAKAAvADoASgBhAH0AmACmAI4AWQAm
APr/yP+h/5D/h/91/23/ev+N/6D/uv/Q/9//6f/x//r//v8CAAcADAAPABEAEgASABIA
EgAQABIAEgASABQAFQAVABUAFAAUABMAEwAWABYAFgAWABYAFgAXABcAFQAVABYAFgAX
ABcAFwAXABUAFQAVABUAFQAVABUAFQAXABcAGAAYABYAFQAVABUAFwAXABcAFwAVABUA
FQAVABUAFQAVABUAFQAVABUAFQAVABQAFAAUABYAFgAWABYAFAAUABQAEwATABMAEwAT
ABMAEgASABIAEQARABEAEQATABEAEAAQAA4ADQAMAAwACwAKAAkACAAIAAcABgAFAAMA
AgABAAAAAQAAAAAAAAD9//3//P/8//v/+v/6//r/+v/6//n/+f/5//n/+f/5//v/+//9
//7//P/8////AAABAAEAAQACAAQABQAFAAUABAAFAAUABQAIAAgACAAIAAYABwAHAAcA
BwAIAAgACAAKAAoACwALAAkACQAJAAkACQAJAAkACgAKAAoACgAKAAoACgAKAAoADQAN
AA0ADQALAAsACwALAAsACwALAAsACwALAAsACwALAAsACwALAAsACwALAAsACwALAAoA
CgAKAAoACgAKAAgACAAHAAcABwAHAAcABwAJAAkACQAJAAcABwAHAAcACQAJAAkACQAJ
AAkACQAJAAkACQAJAAkACQAJAAkACQAHAAcABwAHAAgACAAIAAgACAAIAAgACQAHAAcA
BwAHAAkACQAJAAkACQAIAAcABQAHAAcABwAHAAcABwAHAAcABgAGAAYABQAHAAcABwAH
AAYABgAGAAYACAAIAAgABwAFAAYABwAIAAgACAAHAAcABwAHAAcABwAHAAYABQAEAAYA
BQAEAAQABAAFAAUABgAEAAMAAwADAAQABAAFAAUABAAEAAQABAAEAAUABQAFAAQAAgAC
AAIAAgAEAAQABAAEAAIAAgACAAIAAgACAAIAAgAEAAQABAAEAAIAAgACAAIAAgACAAIA
AgADAAMAAwADAAEAAQAEAAQABgAGAAUABQADAAMABAAEAAEA///7//f/9v/2//b/9v/z
//P/9P/0//f/9//3//j/9v/3//f/9v/2//b/9//4//n/+v/7//v/+f/5//n/+f/7//v/
+//7//v/+//8//z//P/8//z//P/8//7//v8AAAAAAAAAAAAAAAAAAAEAAQD/////////
////AAAAAAAAAAD/////AAD+//7//v/+/wAAAwAEAAkAEAAVABoAIQAuAEIAXwB9AJQA
jgBiADEACgDe/7L/k/+I/3v/Z/9j/3T/hf+Y/67/wP/N/9n/4f/o/+7/8v/3//r//f//
/wIAAgACAAIAAAACAAIAAgACAAMAAwADAAQABAADAAMAAgACAAIAAgAEAAQABQAFAAMA
AwAEAAQABQAFAAUABQAFAAUABQAFAAUABQAFAAUABQAFAAYABgAEAAMAAwADAAMAAwAD
AAMAAwADAAMAAwABAAEAAQABAAMAAwADAAMAAQAAAAAAAAAAAAAAAAAAAAIAAgACAAEA
//////////8BAAAAAAAAAP3//f/9//3//f/7//r/+v/6//n/+P/4//f/9v/1//T/9v/1
//T/8//x//D/7//u/+3/7P/s/+z/6//r/+r/6v/p/+j/6P/o/+j/6P/n/+f/5//n/+f/
5//n/+f/6f/q/+z/7P/v//D/8f/x//H/8v/0//X/9f/1//T/9f/1//X/9P/0//T/9P/1
//f/+P/5//j/+P/3//b/+P/4//n/+f/5//n/+f/5//n/+f/5//r/+v/6//r/+v/4//j/
+P/4//v/+//7//v/+//7//v/+//7//v/+//7//3//f/9//3/+//7//v/+//7//v/+//7
//v/+//6//r/+v/6//r/+v/6//r/+f/5//n/+f/5//n/+f/5//n/+f/5//n/+f/5//n/
+f/5//n/+f/5//n/+f/3//f/9//3//n/+f/5//n/9//3//f/9//4//j/+P/4//j/+P/4
//n/+f/5//n/+f/7//v/+//7//v/+v/5//f/+f/5//n/+f/7//v/+//7//r/+v/6//n/
+f/5//n/+f/4//j/+P/4//j/+P/4//f/9//4//n/+v/4//j/9//3//n/+f/5//n/+P/4
//j/+P/4//f/9v/2//j/+f/5//r/+P/3//f/9//4//j/+f/5//j/+P/4//j/+P/3//f/
+f/6//j/+P/4//j/+P/4//j/+P/6//r/+v/6//j/+P/4//j/+v/6//r/+v/6//r/+v/6
//r/+v/6//v/+//7//v/+//7//7//v/+//7//f/9//3///8AAAAA/f/5//X/8f/u/+//
8P/x//H/7//w//D/8f/z//P/9P/0//P/8//y//L/8v/z//T/9f/4//n/+f/5//f/9//3
//f/+f/5//n/+f/3//j/+P/6//z//P/8//z//v/+/wAAAAD+//7//v/+/wAAAQABAAEA
AwADAAMAAwACAAIAAgACAAEAAQACAAIAAAAAAAAAAAADAAYACwAUABsAHgAlADAAQgBf
AHsAlACSAGoAMwAGANb/pv+J/37/c/9h/2X/eP+N/6D/tv/I/9P/3f/l/+z/8v/4//3/
AgAFAAUABAAEAAQABAAGAAgACAAIAAgACQAJAAkACgAKAAkACQAKAAoACgAKAAoACgAL
AAsACwALAAwADAALAAsACwALAA0ADQANAA0ACwALAAsACwANAA0ADgAOAA4ADQANAA0A
CwALAAsACwANAA0ADQANAAsACwALAAsACwALAAsACwANAAwADAAMAAoACgAKAAoADAAM
AAwACwALAAsACwALAAsACgAKAAoACQAJAAkACQAHAAUABAAEAAYABQAEAAQAAwACAAEA
AAD+//3//P/7//3//P/7//r/+f/4//j/+P/3//f/9v/2//X/9P/0//T/8v/y//H/8f/z
//P/8//z//H/8f/z//T/9P/0//f/+P/3//f/9//4//r/+//7//v//v/////////+//7/
/v/+/wAAAQABAAEA//8AAAAAAAAAAAAAAQABAAMAAwADAAMAAwADAAMABAACAAIAAgAC
AAIAAgACAAIAAwADAAMAAwAFAAUABQAFAAUABQAFAAUABQAFAAUABQAFAAUABQAFAAMA
AwADAAMABQAFAAQABAACAAIAAgACAAQABAADAAMAAwADAAMAAwADAAMAAwADAAMAAwAD
AAMAAQABAAEAAQADAAMAAwADAAEAAQABAAEAAQABAAEAAQADAAMAAwADAAIAAgACAAIA
AgACAAIAAwABAAEAAQABAAEAAQABAAEAAgACAAIAAQABAAEAAQABAAMAAwADAAMAAgAC
AAIAAQABAAEAAQABAAQABAAEAAQAAwACAAEA//8BAAIAAwAEAAIAAgABAAEAAQABAAEA
AQACAAIAAgACAAIAAQAAAAAAAgADAAMABAACAAEAAQABAAAAAAABAAEABAAEAAQABAAC
AAEAAQABAAIAAgACAAIAAgACAAIAAgACAAIAAgACAAIABAAEAAQABAACAAIAAgACAAQA
BAAEAAQAAgACAAIAAgACAAIAAgACAAQABAAEAAUABQAFAAUABQAHAAoACgAKAAkABwAG
AAUABwAIAAgABQADAP//+//4//j/+P/4//f/+f/6//r/+//5//n/+v/6//v/+//6//r/
+v/7//z//f/+/////////wEAAQABAAEA/////////////wAAAAACAAIAAgACAAIABAAE
AAYABgAIAAgACAAIAAYABwAHAAcABwAHAAcABwAIAAgACAAIAAcABwAIAAgACAAKAAoA
CAAJAAoADwAWAB0AIgApADQARgBdAHcAkgCYAHoARwAcAPL/xv+j/5L/hf9x/2v/ev+N
/6L/uP/M/9n/4f/p//D/9v/8////BAAHAAkACgAKAAoACgAKAAwADAAMAA4ADwAPAA8A
DgAOAA0ADQAOAA4ADgAOAA4ADgAPAA8ADQANAA4ADgAOAA8AEAARAA8ADwAPAA8ADwAP
AA8ADwAPAA8AEAAQABAADwAPAA8ADwAPAA8ADwAPAA8ADwAPAA8ADwAPAA8ADwAPAA8A
DwANAAwADAAMAA4ADgAOAA4ADgAOAA4ADQAPAA8ADwAPAA0ADAAMAAwACQAJAAkACQAL
AAkACAAIAAYABQAEAAQABQAEAAMAAgACAAEAAAD///3//P/7//r/+//6//r/+v/3//f/
9v/2//X/9P/0//T/9P/0//P/8//z//P/8//z//X/9f/3//j/9v/2//n/+v/7//v/+//8
//z//f/9//3//P/9//3//f8AAAAAAAAAAP7///////////8AAAAAAAAAAAAAAQABAP//
////////AQABAAEAAgAAAAAAAAAAAAIAAgACAAIAAwADAAMAAwABAAEAAQABAAMAAwAD
AAMAAQABAAEAAQABAAEAAQABAAMAAwADAAMAAQABAAAAAAAAAAAAAAAAAP7//v/9//3/
///////////9//3//f/9//3//f/9//3//f/9//3//f/7//v/+//7//v/+//7//v//f/9
//3//f/8//v/+v/5//r/+v/6//r/+P/4//j/+f/5//n/+f/5//n/+f/5//n/+P/4//j/
9//3//f/9//3//f/9//3//f/9v/2//b/9f/1//X/9f/1//T/9P/0//T/9v/2//b/9f/z
//T/9f/2//T/9P/z//P/9f/1//X/9f/1//T/8//y//P/8//z//T/8v/z//P/9P/0//P/
8//z//L/8v/z//P/8v/y//L/8v/y//P/8f/x//L/8P/w//D/8P/y//L/8v/y//L/8v/y
//L/8P/w//D/8P/x//L/8//0//P/8//z//P/8//z//b/9v/2//b/9f/1//P/8//0//T/
8//x/+3/6f/k/+T/5P/k/+X/5f/m/+b/5//n/+f/6P/o/+n/6f/o/+j/6P/p/+r/6//s
/+3/7f/t/+3/7f/t/+3/7f/t/+3/7//v//D/8P/0//T/9P/0//L/9P/0//b/+P/4//j/
+P/4//j/+f/5//f/9//3//f/+f/6//r/+v/6//n/+f/6//r/+v/6//r//P/9//7/AwAK
ABMAGAAfACoAQABZAHcAjgCOAGYANQAQAOb/uv+b/4r/e/9n/2H/cP+F/5r/sP/C/8//
2f/h/+b/7P/y//f//P///wMAAgACAAIAAgAAAAIAAgACAAMABQAGAAcABgAGAAUABQAI
AAgACAAIAAgACAAJAAkABwAHAAgACAAJAAkACQAJAAkACQAJAAkACQAJAAkACQAJAAkA
CgAKAAoACQAJAAkACQAJAAkACQAJAAkACQAJAAkACQAJAAkACQAJAAkACQAJAAgACAAI
AAoACgAKAAoACAAIAAgABwAHAAcABwAHAAcABgAGAAYAAwADAAMAAwAEAAMAAwAEAAMA
AQD///7////+//3//P/8//v/+v/5//j/9v/0//L/8v/y//P/9P/z//P/8v/y/+//7v/u
/+7/7v/u/+3/7f/t/+3/7f/t/+7/7//y//T/8v/y//X/9v/1//X/9f/2//f/+f/6//v/
+//7//r/+f/8//z//P/8//r/+//7//v//f/+//7//v/+//7///////3//f/9//3/////
////AAD+//7//v/+/wAAAAAAAAAA/////////////////////wEAAQABAAEA////////
//////////////////////////////7//v8AAAAAAAAAAP///v/8//v//f/9//3//f/9
//3//f/9//3//f/9//3//f/9//3//f/9//3//f/9//3//f/9//3/+//7//v/+//7//v/
+//7//v//P/9//7//f/8//v/+//7//v/+//7//v/+//7//v//P/8//z/+//9//3//f/9
//3//f/9//3//P/8//z/+//9//3//f/9//z//P/8//z//P/8//z/+//5//r/+//8//z/
/P/7//v/+//7//v/+//6//r/+v/6//v/+//7//z/+v/7//v//P/8//v/+//7//z//P/9
//3//f/8//v/+v/8/////f/9//z/+v/6//r/+v/6//r/+v/6//r/+v/6//r/+v/6//r/
+v/6//r/+v/6//j/+P/4//j/+v/6//r/+v/6//v/+//7//n/+f/5//z//v/+//7//f/7
//v/+//8//7/+//5//X/8f/u/+7/7v/u/+3/7f/u/+7/7//v/+//8P/w//H/8f/w//D/
8P/x//L/8//0//X/9f/1//X/9f/z//P/8//z//P/8//z//T/9v/4//j/+P/4//j/+v/6
//r/+v/6//r/+v/6//r/+//7//v/+//7//v/+//8//z//P/8//v/+//8//z//P/8//7/
/v///wIABQAKABMAGAAfACwAPgBZAHUAjACMAGgAMwAGANb/qP+J/37/c/9h/2H/cP+F
/5z/sP/C/9H/2f/h/+j/7v/y//f//P///wEAAAAAAAAAAAAAAAIAAgACAAQABQAFAAUA
BAAEAAMAAwACAAIAAgACAAQABAAFAAUAAwADAAQABAAFAAUABQAFAAMAAwADAAMABQAF
AAUABQADAAMABAAEAAIAAQABAAEAAwADAAMAAwADAAMAAwADAAMAAwADAAMAAwADAAMA
AwABAAAAAAAAAAEAAgADAAQAAwACAAEA//8BAAEAAQABAAEAAAAAAAAA////////////
//3//P/8//z/+//6//r/+f/4//f/9v/2//X/9P/z//H/8P/v/+7/7v/u/+//8P/t/+3/
7P/s/+3/7P/s/+z/7P/s/+v/6//p/+n/6f/p/+n/6f/r/+z/6v/q/+3/7v/v/+//7//w
//D/8f/x//H/8v/z//P/8//0//T/9P/0//L/8//z//P/9f/2//b/9v/2//b/9//3//X/
9f/1//X/9//3//f/+P/2//b/9v/2//b/9v/2//b/9//3//f/9//1//X/9f/1//f/9//3
//f/9//3//f/9//1//X/9f/1//f/9//3//f/9f/1//T/9P/0//T/9P/0//T/9P/z//P/
8//z//P/8//1//X/9f/1//P/8//z//P/8//z//P/8//z//P/8//z//P/8//z//P/8//z
//P/8//x//H/8f/x//L/8v/y//L/8P/w//D/8f/x//H/8f/x//P/8//z//P/8v/y//L/
8f/z//P/8//z//P/8//z//P/8v/y//L/8f/z//P/8//z//P/8v/x//D/8f/y//P/8//x
//L/8//0//L/8v/x//H/8//z//P/8//z//L/8f/w//H/8f/x//L/8v/z//P/9P/0//P/
8//z//P/9P/2//f/9//2//X/9P/0//X/9f/1//T/9P/0//T/9P/2//b/9v/2//T/9P/0
//T/9P/0//T/9P/2//b/9v/2//b/9v/2//b/9v/2//b/9v/2//b/9v/2//b/9v/2//b/
+f/5//n/+f/3//f/+v/6//z//P/7//v/+f/5//r/+v/3//X/8f/t/+z/7P/s/+z/6f/p
/+r/6v/r/+v/6//s/+7/7//v/+7/7P/s/+3/7v/w//L/9P/1//P/8//z//P/8//z//P/
8//1//X/9v/2//j/+P/4//j/+P/6//r//P/8//z//P/8//7//v///////f/9//3//f/9
//7//v/+/wAA/////wAA/v/+//7//v/+/wEABAAHAA4AFQAaAB0AJgA4AFEAbQCKAJgA
gABPACQA/v/Q/6n/lP+J/3f/af9w/4H/lP+q/7z/y//X/+H/6P/w//j/+//+/wEAAwAG
AAYABgAGAAgACgAKAAoACAAJAAkACQALAAwADAANAAwADAAMAAwADAAMAA0ADQAPAA8A
EAAQAA0ADQANAA0ADQANAA0ADQANAA0ADQANAA0ADQAOAA4ADgANAA0ADQANAA0ADQAN
AA0ADQANAA0ADQANAA0ADQANAA0ADQANAA0ADAAMAAwACgAKAAoACgAMAAwADAALAAsA
CwALAAsACwAKAAoACgAJAAkACQAJAAkABwAGAAYACAAHAAYABgAFAAQAAwACAAQAAwAC
AAEAAQAAAP///v/9//z//P/8//3//f/8//z/+//6//r/+v/4//j/9//3//X/9f/1//X/
9f/1//f/+P/6//r//f/+//7//f/8//z//v////////8CAAMAAwADAAIAAgACAAIABAAF
AAUABQADAAQABAAEAAYABgAHAAcABwAHAAcABwAHAAcABwAIAAoACgAKAAoACAAIAAgA
CAAJAAkACQAJAAkACQAJAAkACQAJAAkACQAKAAsADAANAAwACwAKAAkACQAJAAkACQAL
AAsACgAKAAgACAAIAAgACgAKAAkACQAJAAkACQAJAAkACQAJAAkACwALAAsACwAJAAkA
CQAJAAkACQAJAAkACQAJAAkACQAJAAkACQAJAAsACwALAAsACAAIAAgACAAKAAoACgAL
AAkACQAJAAkACQAJAAkACQAMAAwADAALAAsACwALAAsACwALAAsACwAKAAoACgAJAAsA
CwALAAsACgAKAAoACgAKAAoACgAJAAcACAAJAAoACAAIAAcABwAJAAkACQAJAAgACAAI
AAgACAAHAAYABgAIAAkACQAKAAgABwAHAAcACAAIAAkACQAIAAgACAAIAAgABwAHAAcA
CAAKAAoACgAKAAgACAAIAAgACAAIAAgACAAGAAYABgAGAAYABgAGAAYACAAIAAgACAAG
AAYABgAHAAkACQAJAAkABwAKAAoACgAMAAsACwALAA0ADgAOAAsACQAFAAEA/v/+//7/
/v/9//v//P/8//3//f/9//7//v///////v/+//z//f/+////AgADAAMAAwADAAMAAwAD
AAMAAwADAAMAAwAEAAQABgAGAAYABgAGAAgACAAKAAoACgAKAAoACgAKAAsACwALAA0A
DQANAA0ADAAMAAwADAALAAsADAAMAA4ADgAMAAwACwAMABEAFgAfACgALQA0AEAAVQBx
AI4AogCWAGkAOAAKANr/r/+W/4v/ff9v/3T/if+c/7T/yP/X/+P/6//y//r/AgAFAAoA
DQAPABAAEAAQABAAEgAUABQAFAASABMAEwATABYAFgAVABUAFgAWABYAFgAUABQAFQAV
ABcAFwAYABgAFwAXABcAFwAXABcAFwAXABkAGQAZABkAFwAXABgAGAAYABcAFwAXABkA
GQAZABkAGQAZABkAGQAZABkAGQAZABkAGQAZABkAGwAaABoAGgAaABoAGgAaABgAGAAY
ABcAGQAZABkAGQAXABYAFgAWABcAFwAXABcAFwAVABQAFAAUABMAEgASABEAEAAPAA4A
DgANAAwACwALAAoACQAIAAcABgAGAAYABQAFAAQABAADAAIAAgACAAAAAAD/////////
////////////AQACAAAAAAADAAQABQAFAAUABgAGAAcABwAHAAoACwALAAsADAAMAAwA
DAAKAAsACwALAA0ADgAOAA4ADAAMAA0ADQAPAA8ADwAPAA0ADQANAA4ADgAOAA4ADgAQ
ABAAEAAQAA8ADwAPAA8AEQARABEAEQARABEAEQARAA8ADwAPAA8ADwAPAA8ADwAPAA8A
DwAPAA8ADwAOAA4ADgAOAA4ADgAOAA4ADQANAA4ADwAQABEAEAAPAA4ADQAPAA8ADwAP
AA0ADQANAA0ADQANAA0ADQAPAA8ADwAPAA0ADQANAA0ADwAPAA8ADwAOAA4ADgAOAA4A
DgAOAA8ADwAPAA8ADwANAA0ADQANABAAEAAQAA8ADwAPAA8ADwANAA0ADQANABAAEAAQ
AA8ADQANAA0ADQAQABAAEAAQABAAEAAQAA8ADQAOAA8AEAAQABAADwAPAA0ADQANAA0A
DgAOAA4ADgAQAA8ADgAOAAwADQANAA4AEAAPAA8ADwAOAA4ADwAPAA4ADgAOAA4AEAAP
AA8ADQAOAA4ADgAOAA4ADgAOAA4ADgAMAAwADAAMAA4ADgAOAA4ADgAOAA4ADgAOAA4A
DgAOAA4ADgAOAA4ADAAMAAwADAAPAA8ADwAPAA8ADwASABIAEAAQAA8ADwARABEAEgAS
AA0ACwAHAAMAAQACAAMABAABAAEAAgACAAMAAwADAAQABAAFAAUABAAEAAQABQAGAAcA
CAAJAAkABwAHAAcABwAJAAkACQAJAAkACQAKAAoACwAKAAkACAAJAAwADQAQAA4ADgAO
AA4AEAAQABEAEQAPAA8ADwAPAA8AEAAQABAAEgARABEAEgAQABAAEAAQABIAEwAWAB0A
JAApAC4AMwBAAFQAbwCJAKIAngB2AEUAHgDy/8T/qf+c/4v/ef95/4r/nf+w/8T/1P/h
/+v/8//8/wQACgALAA4ADwARABQAFAAUABQAFgAYABgAGAAWABcAFwAXABgAGAAXABcA
GAAYABgAGAAWABYAFwAXABkAGQAaABoAGQAZABkAGQAZABkAGQAZABcAFwAXABcAFwAX
ABgAGAAaABkAGQAZABcAFwAXABcAGQAZABkAGQAXABcAFwAXABcAFwAXABcAGQAYABgA
GAAWABYAFgAWABgAGAAYABcAFQAVABUAFQAVABQAFAAUABMAEwATABMAFQATABIAEgAS
ABEAEAAQAA8ADgANAAwADAALAAoACQALAAoACQAIAAUABAAEAAQAAwADAAIAAgABAAAA
AAAAAP7//v/9//3////////////9//3///8AAAEAAgAGAAgABwAHAAcACAAIAAkACQAJ
AAoACwALAAsACgAKAAoACgAMAA0ADQANAA0ADgAOAA4ADAAMAA0ADQAPAA8ADwAPAA0A
DQANAA4ADgAOAA4ADgAOAA4ADgAOAA0ADQANAA0ADwAPAA8ADwANAA0ADQANAA8ADwAP
AA8ADQANAA0ADQAPAA8ADwAPAA8ADwAOAA4ADAAMAAwADAAOAA4ADQANAAsACwALAAsA
DQANAA0ADQAPAA8ADwAPAA0ADQANAA0ADQANAA0ADQANAA0ADQANAA8ADwAPAA8ADwAP
AA8ADwAOAA4ADgAOAA4ADgAOAA8ADwAPAA8ADwAPAA8ADwAPABAAEAAQAA8ADwAPAA8A
DwAPAA8ADwAPABAAEAAQAA8ADwAPAA8ADwAQABAAEAAQABAAEAAQAA8AEQASABMAFAAS
ABIAEQARABMAEwATABMAFAAUABQAFAASABEAEAAQABIAEwATABQAFAATABMAEwAUABQA
FQAVABYAFgAWABYAFAATABMAEwAUABYAFgAWABYAFAAUABQAFAAWABYAFgAWABYAFgAW
ABYAFgAWABYAFgAXABgAGQAaABoAGgAaABoAHAAcABwAHAAcABwAHAAcABgAFgAUABIA
EQAQAA8ADgAMAAwADAAMAA0ADgAPABAAEgASABIAEgASABIAEgASABMAFAAVABYAFgAW
ABYAFgAWABYAFgAWABgAGAAYABgAGQAaABsAHAAeAB4AHgAeAB4AHgAeAB4AIAAgACAA
IAAiAA==
         </WaveFormData>
      </LeadData>
      <LeadData>
         <LeadByteCountTotal>10000</LeadByteCountTotal>
         <LeadTimeOffset>0</LeadTimeOffset>
         <LeadSampleCountTotal>5000</LeadSampleCountTotal>
         <LeadAmplitudeUnitsPerBit>4.88</LeadAmplitudeUnitsPerBit>
         <LeadAmplitudeUnits>��V</LeadAmplitudeUnits>
         <LeadHighLimit>2147483647</LeadHighLimit>
         <LeadLowLimit>268435456</LeadLowLimit>
         <LeadID>V2</LeadID>
         <LeadOffsetFirstSample>0</LeadOffsetFirstSample>
         <FirstSampleBaseline>0</FirstSampleBaseline>
         <LeadSampleSize>2</LeadSampleSize>
         <LeadOff>FALSE</LeadOff>
         <BaselineSway>FALSE</BaselineSway>
         <ExcessiveACNoise>FALSE</ExcessiveACNoise>
         <MuscleNoise>FALSE</MuscleNoise>
         <LeadDataCRC32>2454799984</LeadDataCRC32>
         <WaveFormData>
8v/y//L/8v/w//D/8P/w//L/8v/y//L/8P/w//D/8P/w//D/8P/w//L/8v/y//L/8f/w
/+//7v/u/+7/7v/u/+7/7v/u/+7/7P/s/+z/7P/s/+z/7P/s/+r/6v/q/+r/7P/s/+z/
7P/s/+z/7P/s/+3/7f/t/+3/7//w//D/8f/w//L/8v/y//T/9P/2//f/9//3//f/9f/y
//D/7v/t/+3/7P/r/+n/6f/p/+j/5//n/+j/6v/n/+X/4//i/+H/3//f/9//3//h/+L/
4v/i/+H/4f/h/+H/4f/h/+H/4v/i/+P/4//j/+P/5P/l/+X/5//o/+j/6f/n/+f/5//o
/+j/6P/o/+n/6f/p/+n/6v/o/+j/6P/o/+r/6f/p/+n/6f/m/+j/6f/s//X/BgAZACoA
PwBjAJgA6wBKAZcBoQFKAckAaQAbAL//bf8z/wH/3v7c/vX+Fv9C/2n/hf+g/7T/vv/M
/9z/6v/y//n/AAAAAP7//v/9//3///8BAAEAAgABAAEAAgADAAMAAwADAAMABAAFAAUA
BgAFAAYABwAHAAkACQAJAAoACAAKAAsACwALAAwADAAMAAwADAANAA8AEAARABEAEQAT
ABMAFAAUABMAEwAVABYAGAAZABkAGgAaABsAHAAdAB4AHgAfACAAIQAiACIAIwAkACUA
JwAoACkAKgArACsALwAwADEAMgA0ADUANgA2ADgAOgA7ADwAOwA8AD0APgA/AEAAQABA
AEAAQQBCAEIAQABAAEAAPwA/AD4APwBAAD8APgA8ADoANwA2ADUANAAzADIAMQAxAC0A
KwArACkAKQAnACUAIwAfABwAGgAXABYAEwAQAA0ADAAIAAYAAwACAP///f/7//v/+f/4
//b/9v/1//T/8//0//T/8v/y//L/8v/z//P/8//z//P/8//0//T/9P/0//T/9P/0//T/
9f/1//X/9f/1//X/9v/2//b/9v/3//f/+f/5//n/+f/3//j/+f/5//n/+f/4//j/+v/6
//r/+v/4//n/+f/5//r/+v/6//r/+P/4//j/+P/5//n/+f/5//n/+f/5//j/9v/2//b/
9v/2//f/+P/5//f/9//2//b/+P/4//j/9//3//b/9v/2//T/9P/0//T/8//z//P/8//y
//L/8v/y//L/8v/y//L/9P/0//P/8//x//H/8f/x//L/8v/y//L/8P/w//D/8P/w//D/
8P/v//H/8f/x//H/8f/w/+//7f/v/+//7//v/+//7//v/+//7//v/+//7//v/+//7//v
/+3/7f/u/+7/8P/w//D/8P/u/+7/7v/u/+7/7v/u/+7/7v/u/+7/7v/s/+z/7P/s/+3/
7v/v//D/7v/u/+7/7v/u/+7/7v/u/+7/7v/u/+7/7v/s/+z/7P/s/+3/7//w//H/7//x
//L/8v/z//T/9v/2//j/+P/4//r/+f/7//v/+//5//b/9P/y//H/8f/w/+//7f/t/+3/
7P/r/+v/7P/u/+v/6f/n/+b/5f/l/+X/5f/j/+P/5P/k/+b/5f/l/+X/4//j/+P/4//k
/+T/5f/l/+f/5//o/+n/5//n/+j/6P/r/+v/6//r/+r/6v/q/+r/6//r/+v/6//s/+z/
7P/s/+z/7P/r/+v/7f/v/+7/8P/x//L/9/8EABkALABBAGMAlADdADwBlQG9AXwB8QB1
ABcAtf9X/x3/7/7M/sz+5/4M/zr/Zf+H/6L/tv/E/9T/4v/u//j/AQAIAAoACgAKAAkA
CQAHAAkACQAKAA0ADQAOAA8ADwAPAA8ADwAQABEAEQASABMAFAAVABUAEwATABMAFAAW
ABgAGQAZABcAGAAYABgAGgAaABsAHQAcAB0AHQAdAB0AHQAeAB4AIQAhACMAJAAkACUA
JQAmACYAJwAoACkALAAsAC0ALgAtAC4ALgAvADIAMwA1ADYANQA2ADcANwA5ADoAOwA8
AEAAQQBCAEIAQABCAEMARABHAEgASQBKAEsATABMAEwASgBLAEwATABOAE4ATgBNAEwA
SgBKAEoATABMAEsASgBJAEgARwBGAEMAQgBBAEEAPwA9AD0AOwA3ADUAMwAxAC0AKgAo
ACUAIgAfABwAGQAUABAADgALAAwACQAHAAUAAwABAAAA/v/8//v/+v/5//r/+v/4//j/
9v/2//f/9//3//f/9//3//T/9P/0//T/9v/2//b/9v/1//X/9f/1//f/9//4//j/+P/4
//n/+f/3//f/9//3//f/+P/5//n/+f/5//j/+P/4//j/+P/4//j/+f/5//n/+P/4//j/
+P/4//j/+P/4//f/9//3//f/9//3//f/9v/2//b/9v/2//X/9f/1//X/9f/1//T/9P/y
//L/8v/x//H/8P/w//D/8P/w//D/8P/t/+3/7f/t/+7/7v/u/+7/7P/s/+z/7P/u/+7/
7f/t/+3/7f/t/+3/6v/q/+r/6v/s/+z/7P/s/+r/6v/q/+n/6f/p/+n/6f/s/+z/7P/r
/+n/6f/p/+n/6f/p/+n/6f/p/+n/6f/p/+n/6f/p/+n/6f/p/+r/6v/o/+j/6P/o/+j/
6P/o/+j/6P/o/+j/6P/o/+j/6P/o/+b/5v/m/+b/5v/m/+b/5v/o/+j/6P/o/+b/5P/k
/+T/5P/m/+b/5v/m/+b/5v/m/+b/5P/k/+T/5P/m/+b/5v/m/+X/5P/j/+L/5P/k/+X/
5f/l/+X/5//o/+j/6f/q/+z/7v/u/+7/7v/v/+//8P/v/+//7f/q/+j/5v/l/+X/5P/j
/+H/4f/h/+L/4f/h/+L/4v/f/93/2//a/9n/2f/Z/9v/2//b/9z/2v/a/9n/2f/b/9v/
2//b/9n/2v/a/9v/3f/d/93/3v/f/9//3//g/97/3//f/9//4f/i/+L/4v/g/+H/4f/h
/+H/4v/i/+L/4v/i/+L/4f/h/+H/4f/i/+T/5//q//P/BAAVACgAQwBpAKgA/wBiAaUB
lwEoAaMARQDz/5X/Sf8V/+f+zP7W/vP+GP9E/2n/h/+e/67/vP/M/9z/5v/u//X/+v/8
//z//P/7//v/+//9//3//v//////AAABAAMAAwADAAMAAgADAAMABAAFAAYABwAHAAcA
BwAHAAgACAAKAAsACwANAA4ADgAOAAwADAANAA8AEAARABEAEQATABMAFAAUABMAEwAV
ABYAFgAXABcAGAAWABcAGAAZABwAHAAdAB4AHwAgACAAIQAgACEAIwAkACcAKAApACkA
KQAqACsALAAwADEAMgAyADAAMgAzADQANwA4ADkAOgA7ADwAPAA8ADoAOwA8ADwAPAA8
ADwAOwA8ADoAOgA6ADkAOAA2ADQANQA0ADMAMgAwAC4ALAArACsAKQApACcAIwAhAB8A
HQAZABYAFAARABAADQAKAAcABAAAAP7/+//6//f/9f/z//P/8f/w/+7/7v/t/+z/6//s
/+z/6v/q/+n/6P/o/+f/5//n/+f/5//o/+j/6P/o/+j/6P/o/+j/6//r/+v/6//p/+n/
6v/q/+z/7P/t/+3/7f/t/+3/7f/r/+z/7f/t/+//7//u/+7/7v/u/+7/7v/u/+//7//v
/+z/7P/s/+z/7P/s/+z/7P/t/+3/7f/t/+3/7f/t/+z/7P/s/+z/7P/r/+v/6//r/+v/
6//q/+r/6P/o/+j/5//n/+b/5v/m/+j/6P/o/+j/5f/l/+X/5f/k/+T/5P/k/+T/5P/k
/+T/5P/k/+P/4//j/+P/4//j/+L/4v/i/+L/4v/i/+L/4v/i/+L/4v/h/+H/4f/h/+H/
4v/i/+L/4f/h/+H/4f/h/9//3//f/9//3//f/9//3//f/9//3//f/9//3//g/+D/3v/e
/97/3v/g/+D/4P/g/+D/4P/g/+D/3v/e/97/3v/g/+D/4P/g/97/3v/e/97/3v/e/97/
4P/g/97/3v/e/97/3P/c/9z/3P/e/97/3v/e/97/3v/e/97/3v/e/97/3v/e/97/3v/e
/97/3//f/9//4f/j/+T/5P/j/+T/5v/m/+b/5v/m/+j/6f/r/+v/6//p/+b/5P/i/+P/
4//i/+H/3f/d/93/3P/d/93/3v/g/9v/2f/X/9b/1f/V/9X/1f/X/9f/2P/Y/9f/1f/U
/9P/1P/V/9b/1//W/9b/1//X/9f/1//Y/9n/2f/Z/9r/2v/b/9v/2//b/97/3v/e/97/
3//f/9//3//e/97/3v/e/+D/4P/f/9//3f/d/97/3v/h/+b/8f8CABUAKABBAGcAogD3
AFoBpQGfATQBpQA7AN//ef8r//n+z/64/sj+6/4S/0L/Z/+D/5z/rP+6/8z/2v/k/+7/
9f/6//r/+v/6//n/+f/7//3//f/+//3//f/+////AQABAAEAAQAAAAEAAQACAAEAAgAD
AAMABAAFAAYACAAHAAgACAAHAAkACgAKAAoACgAKAAsADQAMAA0ADQANAA4ADwARABIA
EQARABMAFAAWABcAFwAYABgAGQAaABsAHAAcAB0AHgAhACIAIgAjACIAIwAlACYAJwAo
ACkAKQArACwALQAuAC4ALwAwADAAMQA0ADYAOAA3ADgAOQA6AD0APgA+AD4APAA9AD4A
PgA+AD4APgA9AD0APAA9AD4APAA8ADsAOgA5ADgANwA2ADUANAAzADMALwAtAC0AKwAr
ACkAJwAlAB8AHAAaABcAFAARAA4ACwAIAAQAAgD///z/+f/3//X/9P/z//P/8v/w/+//
7v/t/+7/7v/s/+z/6v/q/+v/6//p/+n/6f/p/+r/6v/q/+r/6v/q/+r/6v/t/+3/7f/t
/+v/6//s/+z/7P/s/+3/7f/v/+//7//v/+3/7v/v/+//7//v/+7/7v/u/+7/7v/u/+7/
7//v/+//7v/u/+7/7v/s/+z/7P/s/+3/7f/t/+3/6//r/+v/6v/q/+r/6v/q/+v/6//r
/+v/6f/p/+j/6P/o/+j/6P/n/+f/5v/m/+b/5v/m/+b/5v/n/+f/5//n/+T/5P/k/+T/
5P/k/+T/5P/k/+T/4//j/+H/4f/h/+H/4v/i/+L/4v/i/+L/4v/i/+L/4v/i/+H/4f/h
/+H/4f/i/+L/4v/h/+P/4//j/+P/4f/h/+H/4f/h/+H/4f/h/+H/4f/h/+H/4f/h/+L/
4v/i/+L/4v/i/+D/4P/g/+D/4v/i/+L/4v/i/+L/4v/i/+L/4v/i/+L/4v/i/+L/4v/i
/+L/4v/i/+L/5P/k/+T/5P/i/+L/4v/i/+L/4v/i/+L/4v/i/+L/4v/i/+L/4v/i/+L/
4v/i/+L/4v/i/+L/4v/i/+L/4v/i/+T/5f/l/+X/5f/n/+j/6P/r/+z/7v/u/+z/7P/s
/+7/8f/z//P/8//x/+7/7P/q/+f/5//m/+X/5f/l/+X/5P/h/+H/4v/k/+H/3//d/9z/
2//b/9v/2//b/9v/3P/c/97/3f/d/93/2//b/9v/2//c/9z/3f/d/9//3//g/+H/3//f
/+D/4P/j/+P/4//j/+L/4v/i/+L/4//j/+P/4//m/+b/5v/m/+T/5P/j/+P/5f/l/+b/
5v/p/+r/8/8CABcAKgBBAGUAnADtAE4BoQGzAVwB0QBdAAMAo/9N/xP/4/7E/sb+4/4K
/zz/Zf+D/5z/sP+8/8r/2v/k/+7/9//8/wAA/v/+//3//f/9//////8AAAMAAwAEAAUA
AwADAAMAAwAGAAcABwAIAAcACAAJAAkACQAJAAkACgAMAA4ADwAPAA0ADgAOAA4AEAAQ
ABEAEwATABMAEgARABMAEwAUABQAFQAVABcAGAAYABkAGQAaABoAGwAcAB0AHgAeAB8A
IAAfACAAIAAhACQAJQAnACgAKQAqACsAKwAtAC4ALwAwADIAMwA0ADQANAA2ADcAOAA5
ADoAOwA8AD0APgA+AD4APgA/AEAAQABAAEAAQAA/AD4APAA8ADwAPgA+AD0APAA7ADoA
OQA4ADUANAAzADMAMwAxADEALwArACkAJwAlACMAIAAeABsAFgATABAADQAMAAgABgAD
AAAA/f/7//n/9//1//T/8v/0//P/8v/x/+7/7v/s/+z/7v/u/+//7//t/+3/7f/t/+7/
7v/u/+7/8P/w//D/8P/v/+//7//v//H/8f/y//L/8v/y//P/8//x//H/8f/x//P/9P/1
//X/8//z//L/8v/y//L/8v/y//L/8//z//P/8v/y//L/8v/0//T/9P/0//H/8f/x//H/
8//z//P/8v/y//L/8v/y//H/8f/x//H/8f/x//D/8P/w//D/8P/v//H/8P/w//D/7v/u
/+7/7v/t/+3/7f/t/+7/7v/u/+7/7P/s/+z/7P/u/+7/7f/t/+3/7f/t/+3/7P/s/+z/
7P/q/+r/6v/q/+r/6v/q/+n/6f/p/+n/6f/q/+r/6v/p/+n/6f/p/+n/6//r/+v/6//p
/+n/6f/p/+n/6f/p/+n/6f/p/+r/6v/q/+r/6v/q/+r/6v/q/+r/6v/q/+r/6v/q/+r/
6v/q/+r/6v/q/+r/6v/q/+r/6v/s/+z/7P/q/+r/6v/q/+r/6v/s/+z/7P/s/+z/7P/s
/+z/7P/s/+z/7P/u/+7/7//v/+//7//x//L/8v/z//T/9v/0//T/9P/0//b/9//5//n/
+f/3//T/8v/w/+//7//u/+3/6//r/+v/6v/p/+n/6v/u/+v/6f/n/+b/5f/l/+X/5f/l
/+X/5v/m/+b/5f/l/+X/5f/l/+X/5f/m/+b/5//p/+n/6f/q/+n/6f/p/+r/7P/t/+3/
7f/r/+z/7P/s/+z/7f/t/+3/7f/u/+7/7v/u/+7/7v/t/+//7//v//D/8v/z//T//f8Q
ACUANgBRAHkAtAALAWoBsQGpAUIBvwBhAA8Asf9h/yv/+f7Y/tz++f4g/07/df+T/6z/
vP/I/9j/6P/y//r/AwAKAAwACgAKAAkACQAHAAkACQAKAA0ADQAOAA8ADwAPAA8ADwAQ
ABEAEQASABMAFAAVABUAFQAVABUAFgAWABgAGQAZABcAGAAYABgAGgAaABsAHQAcAB0A
HQAdAB0AHQAeAB4AHwAfACEAIgAgACEAIQAiACMAJQAnACkAKAAoACkAKgArACwALAAt
ADAAMQAzADQAMwA0ADUANQA3ADgAOQA6ADwAPQA+AD4APgBAAEEAQgBFAEYARwBIAEgA
SABHAEYASABJAEoASgBKAEoASgBJAEgARgBGAEYARABEAEMAQgBBAEAAPwA+AD0APAA7
ADsANwA1ADUAMwAxAC8ALQArACkAJgAkACEAHAAZABYAEwASAA4ADAAJAAgABQADAAEA
AQD///7//P/8//v/+v/5//b/9v/0//T/9P/0//X/9f/1//X/9f/1//T/9P/0//T/9v/2
//b/9v/1//X/9f/1//X/9f/2//b/9v/2//f/9//3//f/9//3//n/+v/7//v/+f/5//j/
+P/6//r/+v/6//r/+//7//v/+P/4//j/+P/6//r/+v/6//f/9//3//f/9//3//f/9v/2
//b/9v/2//X/9f/1//X/9f/1//T/9P/0//T/9P/z//X/9P/0//T/8v/y//L/8v/x//H/
8f/x//L/8v/y//L/8v/y//L/8v/w//D/7//v/+//7//v/+//7v/u/+7/7v/w//D/8P/w
/+7/7v/u/+3/7f/t/+3/7f/u/+7/7v/t/+3/7f/t/+3/7f/t/+3/7f/r/+v/6//r/+v/
6//r/+v/6//r/+z/7P/q/+r/6v/q/+z/7P/s/+z/6v/q/+r/6v/q/+r/6v/q/+r/6v/q
/+r/6P/o/+j/6P/q/+z/7P/q/+r/6P/o/+j/6P/o/+j/6P/o/+j/6P/o/+j/6P/o/+j/
6P/o/+j/6P/o/+b/5v/m/+b/6P/o/+j/6f/p/+n/6f/r/+z/7P/t/+7/8P/w//D/8P/u
//D/8f/z//X/9f/z//D/7P/q/+n/6f/o/+f/5f/l/+X/5P/j/+P/4v/k/+H/3//f/97/
3f/d/9v/2//b/9v/3P/c/9z/2//b/9v/2//b/9n/2f/a/9r/3f/d/93/3f/c/93/3f/d
/97/3v/f/9//4f/h/+L/4v/g/+D/4f/h/+P/4//k/+T/4v/i/+L/4v/j/+P/4//j/+T/
5v/n/+j/8f8CABcAKgBFAGsApgD5AFoBpwGpAUIBswBDAOX/g/8z//3+0f64/sT+5/4Q
/0L/Z/+F/57/sP+8/87/3P/m//D/9//8//7//P/8//v/+//7//3//f/+/wEAAQACAAMA
AQABAAEAAQAEAAUABQAGAAUABgAHAAcABwAHAAcACAAIAAoACwALAAkACgAKAAoADAAM
AA0ADwAOAA8ADwAPAA8ADwAQABAAEQARABMAFAAUABUAFQAWABgAGQAaABsAHAAcAB0A
HgAdAB4AHgAfACIAIwAlACYAJQAmACcAJwApACoAKwAsAC4ALwAwADAAMAAyADMANAA1
ADYANwA4ADkAOgA6ADoAOgA7ADwAPAA8ADwAPAA7ADoAOAA4ADgAOAA4ADcANgA3ADYA
NQA0ADMAMgAxADEALwAtAC0AKwAnACUAIwAhAB0AGgAYABUAEAANAAoABwAEAAAA/v/7
//j/9f/z//H/7//t/+z/6v/s/+v/6v/p/+b/5v/k/+T/5P/k/+X/5f/l/+X/5f/l/+T/
5P/k/+T/5v/m/+b/5v/n/+f/5//n/+f/5//o/+j/5v/m/+f/5//n/+f/5//n/+f/6P/p
/+n/5//n/+b/5v/m/+b/5v/m/+b/5//n/+f/5P/k/+T/5P/m/+b/5v/m/+P/4//j/+P/
4//j/+P/4v/i/+L/4v/i/+H/4f/h/+H/4f/h/+D/4P/g/+D/4P/f/9//3v/e/97/3P/c
/9z/3P/b/9v/2//b/9z/3P/c/9z/2v/a/9r/2v/a/9r/2f/Z/9n/2f/Z/9n/2P/Y/9j/
2P/Y/9j/2P/Y/9j/2P/Y/9f/1//X/9f/1//a/9r/2v/Z/9n/2f/Z/9n/2//b/9v/2//b
/9v/2//b/93/3f/d/93/3//f/+D/4P/e/97/3v/e/+D/4P/g/+D/4P/g/+D/4P/i/+L/
4v/i/+T/5P/k/+T/4v/i/+L/4v/k/+T/5P/k/+T/5P/k/+T/5P/m/+b/5v/m/+T/5P/k
/+T/5P/k/+T/5P/m/+b/5v/m/+T/5P/k/+T/5f/m/+f/6P/o/+j/6P/o/+j/6P/p/+n/
6//r/+3/7v/u/+//8P/y//T/9P/0//T/9P/1//f/9//5//f/9P/y//L/8f/x//D/7//t
/+3/7f/s/+v/6//s/+7/6//p/+f/5v/l/+X/5f/n/+f/5//o/+j/6P/n/+f/6f/p/+n/
6f/p/+r/6v/r/+v/6//r/+z/7f/t/+3/7v/u/+//7//v/+//8P/w//D/8P/x//H/8f/v
//D/8P/w//L/8v/y//H/7//v/+//8P/w//P/9v/9/woAHQAuAEUAYwCUAN8AQAGZAb0B
egH1AIMALQDT/33/P/8L/+T+2v7v/hD/PP9n/4f/oP+2/8T/1P/k//D/+P8BAAYACgAM
AAwACwALAAsADQANAA4ADQANAA4ADwAQABEAEgATABIAEwATABQAFQAWABcAFwAZABkA
GQAaABgAGgAbABsAHQAeAB4AHgAcABwAHQAfACAAIQAhACEAIwAjACQAJAAjACMAJQAm
ACgAKQApACoAKAApACoAKwAuAC4ALwAwADEAMgAyADMANAA1ADcAOAA7ADwAPQA9AD8A
QABBAEIARABFAEYARgBHAEoATABOAE0ATgBPAFAAUwBUAFQAVABUAFUAVgBWAFYAVgBW
AFUAVQBUAFUAVgBVAFQAUgBQAFEAUABPAE4ATQBMAEsASwBHAEUARQBDAEEAPwA9ADsA
NwA0ADIALwAuACsAKAAlACIAHgAcABkAGAAVABMAEQAPAA0ADAAKAAoACQAIAAcACAAI
AAYABgAEAAQABQAFAAUABQAFAAUABgAGAAYABgAEAAQABAAEAAcABwAHAAcABQAFAAYA
BgAIAAgACQAJAAkACQAJAAkABwAIAAkACQALAAsACgAKAAgACAAIAAgACAAJAAkACQAK
AAoACgAKAAoACgAKAAoACwALAAsACwAJAAkACQAIAAoACgAKAAoACQAJAAkACQAHAAcA
BgAGAAgACAAIAAcABwAGAAYABgAGAAYABgAGAAUABQAFAAUABAAEAAQABAAEAAQABAAE
AAQABAADAAMAAwADAAMAAwACAAIAAgACAAIAAgACAAIABAAEAAQAAwABAAEAAQABAAQA
BAAEAAMAAwADAAMAAwABAAEAAQABAAMAAwADAAMAAQABAAEAAQABAAEAAgACAAAAAAAA
AAAAAAAAAAAAAAACAAIAAgACAAAAAAAAAAAAAAAAAAAAAAAAAAAAAAAAAP7/AAAAAAAA
AAAAAAAAAAAAAP7//v/+//7/AAAAAAAAAAD+//7//v/+//7//v/+//7//v/+//7//v/8
//3//f/9////AQACAAIAAwAEAAYABgAGAAYABgAIAAkACwALAAsACQAGAAQAAgABAAEA
AAD///////////7/+//7//z//v/9//v/+f/4//X/9f/1//X/9//3//j/+P/2//X/9f/1
//X/9f/1//X/9v/2//f/9//1//X/9v/3//n/+f/6//r/+//7//v/+//8//z//P/8//3/
/f/9//3//P/8//z//P/+//7//f/9//3//f/+//z//f/+/wMAEAAlADgASwBnAJIA0wAw
AY8BywGoAS0BqQBHAOf/h/9B/w//5v7Y/u/+Ev8+/2v/jf+o/77/zP/c/+z/+v8EAAsA
EgAWABQAFAATABMAEwAVABUAFgAXABcAGAAZABkAGQAZABkAHAAdAB0AHgAeAB4AHgAd
AB8AHwAfACAAHgAgACEAIQAhACIAIgAiACQAJAAlACcAJwAnACYAJQAmACcAKQAqACkA
KQArACwALAAtAC0ALgAwADEAMgAzADIAMgAzADQANgA4ADkAOwA6ADsAPQA+AD0APgA/
AD8AQwBEAEUARgBGAEcASABIAEoATABNAE4ATQBOAE8AUABRAFIAUgBSAFQAVQBWAFYA
VABUAFQAUwBTAFIAUwBUAFIAUgBRAFAAUQBQAE8ATgBNAEwASwBLAEkARwBHAEUARQBD
AEEAPwA5ADYANAAxAC4AKwAoACUAIgAeABwAGQAWABMAEQAPAA8ADQAMAAoACQAHAAUA
AwACAAIAAAAAAAAAAAABAAEA//////////8AAAAAAAAAAAAAAAAAAAAAAQABAAEAAQAB
AAEAAgACAAAAAAABAAEAAwADAAMAAwADAAQABQAFAAUABQAEAAQABAAEAAQABAACAAMA
AwADAAQABAAEAAQAAgACAAIAAgADAAMAAwADAAMAAwADAAIAAAAAAAAAAAABAAEAAQAB
AP/////+//7//v/+//7//f////7//v/+//z//P/8//z//f/9//3//f/6//r/+v/6//r/
+v/6//r//P/8//v/+//5//n/+f/5//r/+v/6//r/+v/6//r/+v/6//r/+v/5//v/+//7
//v/+v/6//r/+f/7//v/+//7//v/+//7//v/+//7//v/+//9//3//f/9//z/+//7//r/
/P/8//z//P/8//z//P/8//z//P/8//z//v/+//7//v/8//z//P/8//7//v/+//7//v/+
//7//P/+//7//v/+//7//v/+//7//v/+//7//v/+/wAAAAAAAAAA/v/+//7//v/+//7/
/v/+//7//v/+//7//v/+//////8BAAEAAwAEAAQABQAGAAgACAAIAAgACAAKAAsADQAN
AAsACQAGAAQAAwADAAQABAABAP////////7//f/9//7/AAD9//v/+f/4//f/9//3//n/
+f/5//r/+P/4//f/9//5//n/+f/5//n/+v/6//v/+f/5//n/+v/9//3//f/+//7/////
//////8AAAAAAAAAAAEAAQABAP//AAAAAAAAAgACAAIAAQABAAEAAQACAAQABQAKABUA
KAA5AEwAZwCPAMwAJQGGAcsBwQFSAckAZQAJAKn/Xf8p//n+4v7u/g3/Nv9k/4n/o/+8
/87/3P/s//7/CAAOABcAGgAaABoAGgAZABkAGwAdAB0AHgAdAB0AHgAfACEAIQAhACEA
IgAjACMAJAAlACYAJwAnACcAJwAnACgAJgAoACkAKQArACwALAAsACwALAAtAC8ALgAv
AC8ALwAwADEAMwA0ADMAMwA1ADYANgA3ADcAOAA4ADkAOgA7AD4APgA/AEAAQQBCAEIA
QwBCAEMARQBGAEcASABJAEkASwBMAE0ATgBQAFEAUgBSAFMAVgBYAFoAWQBaAFsAXABd
AF4AXgBeAF4AXwBgAGAAYABgAGAAXwBfAF4AXwBgAF4AXgBdAFwAWwBaAFkAWABXAFYA
VQBVAFMAUQBRAE8ATQBLAEkARwBDAEAAPgA7ADgANQAyAC8AKgAmACQAIQAgAB0AGwAZ
ABcAFQAUABIAEAAPAA4ADQAOAA4ADAAMAAoACgALAAsACQAJAAkACQAKAAoACgAKAAgA
CAAIAAgACQAJAAkACQAJAAkACgAKAAoACgALAAsADQANAA0ADQAMAAwADAALAA0ADQAM
AAwADAAMAAwADAAMAA0ADQANAA4ADgAOAA4ADAAMAAwADAANAA0ADQANAAsACwALAAoA
CgAKAAoACgALAAsACwALAAsACwAKAAoACgAKAAoACQAJAAgACAAIAAgACAAIAAgABwAH
AAcABwAGAAYABgAGAAYABgAGAAYABgAGAAUABQAFAAUABQAFAAYABgAGAAYABAAEAAQA
BAAGAAYABgAFAAUABQAFAAUABgAGAAYABQAHAAcABwAHAAUABQAFAAUABwAHAAcABwAH
AAcABwAHAAcABwAIAAgACgAKAAoACgAIAAgACAAIAAoACgAKAAoACgAKAAoACgAKAAoA
CgAKAAoACgAKAAoACgAKAAoACgAMAAwADAAMAAwADAAMAAwADAAMAAwADAAMAA4ADgAO
AA4ADgAOAA4ADgAPABAAEQASABQAFAAUABQAFQAWABcAGAAZABoAGwAcABkAGAAXABYA
FQAUABMAEgARABAADwAOAA4ADgAOAA4ADAAMAAwADAALAAoACQAIAAoACgAKAAoACgAK
AAoACgAMAAwADAAMAAwADAAMAAwADgAOAA4ADgAQABAAEAAQABIAEgASABIAFAAUABQA
FAAWAA==
         </WaveFormData>
      </LeadData>
      <LeadData>
         <LeadByteCountTotal>10000</LeadByteCountTotal>
         <LeadTimeOffset>0</LeadTimeOffset>
         <LeadSampleCountTotal>5000</LeadSampleCountTotal>
         <LeadAmplitudeUnitsPerBit>4.88</LeadAmplitudeUnitsPerBit>
         <LeadAmplitudeUnits>��V</LeadAmplitudeUnits>
         <LeadHighLimit>2147483647</LeadHighLimit>
         <LeadLowLimit>268435456</LeadLowLimit>
         <LeadID>V3</LeadID>
         <LeadOffsetFirstSample>0</LeadOffsetFirstSample>
         <FirstSampleBaseline>0</FirstSampleBaseline>
         <LeadSampleSize>2</LeadSampleSize>
         <LeadOff>FALSE</LeadOff>
         <BaselineSway>FALSE</BaselineSway>
         <ExcessiveACNoise>FALSE</ExcessiveACNoise>
         <MuscleNoise>FALSE</MuscleNoise>
         <LeadDataCRC32>362840413</LeadDataCRC32>
         <WaveFormData>
7v/u/+7/7v/t/+z/6//q/+z/7P/s/+z/6v/q/+r/6v/q/+r/6v/q/+r/6v/q/+r/6P/o
/+j/6P/q/+r/6v/q/+j/6P/o/+j/5v/m/+b/5v/m/+b/5v/m/+b/5v/m/+b/5v/m/+b/
5v/k/+T/5P/k/+b/5v/n/+f/6v/r/+z/7f/s/+z/7P/s/+//7//x//L/8P/x//H/8v/w
/+//7//v//D/7v/r/+n/5//n/+b/4//l/+b/5v/l/+H/4P/e/97/3f/c/9v/2//b/9v/
2f/Z/9n/2f/Z/9n/2v/a/9r/2v/a/9r/2v/b/9v/2//c/9z/3P/d/93/3f/b/9v/3P/c
/97/3v/e/97/3P/c/93/3f/d/97/3v/d/93/3f/d/93/2//b/9r/3f/i/+n/+v8OACAA
NgBZAIsA1wAzAX0BjAFKAeYAogByADMA7v+t/2L/IP8C//f+Av8i/0D/Uf9r/4X/lv+n
/7r/yP/U/97/5f/n/+j/6v/q/+r/6//s/+3/7//u/+//8P/y//L/8v/y//P/9P/1//X/
9f/0//b/9v/2//j/+f/6//r/+v/6//v/+//9//3//v////////8AAAIAAAAAAAIAAwAF
AAUABQAHAAUABgAHAAgACQAJAAoACwAMAA0ADgAPABAAEQARABIAFgAXABgAGQAaABwA
HQAdAB4AIAAhACMAJQAnACgAKgAqACsALgAvADEAMwAzADYAOQA7ADwAPQA/AEAAQgBE
AEYARgBIAEoASQBKAEsATABOAE4ATwBPAE8ATgBNAEwATABMAEoASQBIAEgASABIAEUA
RABDAEIAQQA/AD0AOwA2ADIALgApACQAIAAbABcAFAAPAAoABQACAP7//P/4//X/9P/y
//H/7v/s/+r/6P/o/+f/5v/l/+b/5v/m/+X/5f/l/+T/5P/m/+b/5v/m/+b/5f/l/+b/
5v/n/+f/5//n/+f/5//o/+j/6P/p/+n/6//r/+z/7P/s/+z/7P/t/+v/6//s/+z/7v/u
/+7/7v/s/+z/7f/t/+//7//v/+//7f/t/+3/7v/w//D/7//v/+//7//v/+//7v/u/+z/
7P/u/+7/7v/t/+v/6//r/+v/6v/p/+n/6f/p/+n/6f/o/+j/6P/n/+f/6f/o/+j/6P/m
/+X/5f/k/+b/5v/m/+X/4//j/+P/4//j/+P/4//j/+T/5P/k/+T/4f/h/+H/4f/h/+H/
4P/g/+L/4v/i/+L/4P/g/+D/3//h/+H/4f/h/9//3//f/9//4f/h/9//3//f/9//3//g
/+D/4P/g/+D/4f/h/+H/4f/f/9//4P/g/+D/4P/f/9//3//f/9//3//d/93/3f/d/97/
3v/f/9//3//f/9//3//e/97/3v/e/97/3v/e/97/3v/g/+D/4P/g/+D/4v/i/+P/4//k
/+X/5v/n/+j/6P/o/+j/6f/p/+v/7v/u/+//7//u/+7/7f/t/+3/7P/q/+f/5f/l/+X/
5P/h/+H/4v/i/+H/3//e/9z/3P/b/9r/2f/X/9f/1//V/9f/1//X/9f/1//Y/9j/2P/W
/9b/1v/W/9n/2f/Z/9r/2P/Y/9n/2f/b/9v/2//c/9r/2v/a/9r/3P/c/9z/3f/d/93/
3v/e/9v/2//b/9v/3f/d/93/3v/f/+L/5//2/wgAGgAyAFMAfwDDABkBbwGUAWYB/ACk
AGoALQDq/6n/Yv8e//r+8f76/hr/PP9T/2v/hf+a/63/vv/M/9b/4v/r/+//7v/w//D/
8P/v//D/8f/z//b/9//4//r/+v/6//r/+//6//v/+//7//7/AAAAAAAA/v///wAAAAAC
AAIAAwADAAUABQAGAAcABwAHAAgACgAKAAoADAANAA0ADQANAA8AEQASABMAFAATABMA
FAAVABYAFwAYABkAHAAdAB0AHgAeAB8AIAAhACQAJgAnACcAKAAqACsALQAtAC8AMAAy
ADQANQA4ADkAOwA9AD0AQABDAEUARgBHAEkASgBMAE4AUABQAFIAVABXAFgAWQBaAFgA
WABZAFkAXABcAFwAXABcAFwAWgBZAFgAWABYAFgAVwBWAFUAVABRAE8ATQBLAEYAQgA+
ADkAMQAsACYAIQAcABcAEgANAAoABgAEAAAA/P/6//f/9f/0//L/8P/u/+7/7f/s/+v/
6v/q/+r/6f/r/+v/6v/q/+j/6P/o/+j/6v/p/+n/6v/q/+v/6//r/+v/6//r/+z/7P/s
/+3/7f/r/+v/7P/s/+7/7v/u/+//7f/t/+7/7v/u/+7/7v/u//D/8P/x//H/7//v/+//
7//x//H/8f/y//L/8v/x//H/8f/x//H/8f/y//L/8P/w/+7/7v/u/+3/7//v/+//7//s
/+v/6//r/+v/6//r/+r/7P/s/+v/6//p/+j/6P/o/+j/5//n/+b/6P/o/+j/5//n/+f/
5//n/+f/5//n/+f/5P/k/+T/5P/l/+X/5f/l/+P/4//i/+L/5P/k/+T/5P/k/+T/5P/j
/+P/4//j/+P/4//j/+P/4//j/+P/4f/h/+H/4f/h/+L/4v/i/+L/4v/f/9//3//f/+H/
4f/i/+L/4P/g/9//3//f/9//3//f/9//3//f/9//3P/c/93/3f/h/+H/4f/h/+D/3v/e
/97/3v/e/97/3v/e/9z/3P/c/9z/3v/e/97/3v/e/97/3v/e/9z/3P/c/9z/3v/e/+D/
4P/h/+H/4v/j/+L/4//k/+T/5P/k/+X/5f/n/+j/6P/p/+n/6v/q/+n/6f/p/+j/5v/j
/+H/4f/h/+L/3//f/+D/3v/d/9v/2v/Y/9j/1//W/9X/1f/V/9X/0//T/9P/0//V/9X/
1v/W/9T/1P/U/9T/1v/X/9f/1//W/9b/1v/X/9f/1//X/9f/2v/a/9r/2v/Y/9j/2P/Y
/9n/2f/Z/9r/2v/Z/9n/2f/Z/9n/2f/Z/97/3//i/+//AAAQACIAPgBjAJkA7QBJAYkB
hAEuAcoAigBWABUA0v+P/0j/EP/6/vX+CP8s/0b/W/9z/4v/nv+v/8D/zP/W/+D/5//p
/+j/6v/q/+r/6//s/+3/7//w//H/8v/0//b/9v/2//f/9v/3//f/9//4//r/+v/6//r/
+//8//z//v/+//////8BAAEAAgADAAEAAQACAAQABgAGAAgACQAHAAcABwAJAAkACgAL
AAwADQANAA4ADwAOAA8AEAARABMAFQAWABgAGAAZABoAGwAcAB4AHwAfACIAJAAlACcA
JwApACoALAAuAC8AMgAzADMANQA1ADgAOwA9AD4APwBDAEQARgBIAEgASABKAEwATQBO
AE8AUABOAE4ATwBPAE4ATgBOAE4ATgBOAEwASwBIAEgASABIAEkASABHAEYAQQA/AD0A
OwA1ADIALwArACYAIgAdABkAFAAPAAoABQADAAAA///8//j/9v/z//H/8P/u/+z/6v/s
/+v/6v/p/+b/5v/m/+X/5f/l/+T/5P/k/+T/5P/k/+b/5f/l/+b/6P/p/+n/6f/o/+f/
5v/m/+j/6P/p/+n/6f/p/+r/6v/q/+r/6v/r/+v/6//s/+z/7P/s/+z/7P/u/+7/7//v
/+3/7f/t/+3/7f/t/+3/7v/u/+7/7f/t/+3/7f/t/+3/7v/u/+z/7P/s/+z/7P/r/+v/
6//r/+v/6v/p/+n/6f/p/+n/6f/o/+j/6P/n/+f/5//m/+b/5v/m/+X/5f/k/+b/5v/m
/+X/4//j/+P/4//j/+P/4//j/+L/4v/i/+L/4f/h/+H/4f/j/+P/4v/i/+D/4P/g/+D/
4v/i/+L/4f/h/+H/4f/h/9//3//f/9//4f/h/9//3//f/9//3//g/+D/4P/g/+D/3//f
/9//3//f/9//4P/g/+D/4P/f/9//3//f/9//3//f/9//3//f/97/3v/f/9//3//d/93/
3//g/97/3v/e/97/3P/c/9z/3P/e/97/3v/e/9z/3P/c/9z/3v/e/97/3v/c/9z/3P/c
/97/4P/g/+H/4//k/+X/5v/l/+b/5v/m/+j/6f/p/+v/7P/s/+3/7f/s/+z/6//r/+3/
7P/q/+f/4//j/+P/4v/h/+H/4v/i/+D/3f/b/9j/2v/Z/9j/1//X/9f/1//V/9P/0//T
/9P/1f/W/9b/1v/W/9b/1v/W/9X/1f/V/9b/2P/Y/9n/2f/X/9f/1//Y/9j/2P/Y/9j/
2P/Y/9j/2f/Z/9n/2v/a/9n/2f/Z/9n/2f/Z/9n/2v/d/+L/7f/+/xAAIgA8AGEAlwDl
AEEBhQGIATYBzgCGAE4ACQDI/4X/PP8G//T+8/4I/yr/Rv9b/3f/j/+g/7P/xv/S/9z/
6P/t/+3/7v/w//D/8P/z//T/9f/3//f/9//3//j/+v/6//r/+//8//3//f/9//7/AAAA
AAAAAgADAAQABAAEAAQABQAFAAcABwAIAAkACQAJAAoADAAMAAwADgAPABEAEQARABMA
EQASABMAFAAXABcAGAAZABgAGQAaABsAHgAfAB8AIAAiACMAJAAlACYAKAApACkAKgAs
AC0ALwAxADMANAA2ADYANwA6ADsAPwBBAEEARABFAEcASABJAE0ATgBQAFIAUgBSAFQA
VgBXAFgAWQBaAFwAXABdAF0AXABcAFwAXABeAF4AXABbAFoAWgBaAFoAVwBWAFUAVABT
AFEATwBNAEgARABAADsANQAwACoAJQAgABsAFgARAA4ACgAIAAQAAQAAAP7//f/6//j/
9v/0//T/8//y//H/8P/w//D/7//t/+3/7P/s/+7/7v/u/+7/7v/t/+3/7v/w//H/8f/x
//H/8f/x//L/8v/y//P/8//z//P/9P/0//T/9P/0//X/9f/1//b/9v/0//T/9P/0//T/
9P/1//X/9f/1//X/9f/1//X/9f/2//b/9v/1//X/9f/1//X/9f/2//b/9P/0//T/9P/0
//P/8//z//P/8//0//P/8//z//H/8f/x//D/7v/u/+3/7f/v/+7/7v/u/+z/6//r/+r/
7P/s/+z/6//r/+v/6//r/+n/6f/p/+n/6v/q/+r/6v/n/+f/5//n/+n/6f/o/+j/5v/m
/+b/5v/m/+b/5v/l/+X/5f/l/+X/4//j/+P/4//l/+X/4//j/+P/4//j/+T/5P/k/+T/
5P/l/+X/5f/l/+T/4//j/+L/5P/k/+P/4//j/+P/4//j/+P/4//j/+P/4v/i/+P/4//h
/+H/4f/h/+L/5P/k/+T/5P/i/+L/4v/i/+L/4v/i/+L/4v/i/+L/4v/g/+D/4P/g/+L/
4v/i/+L/4v/i/+L/4v/i/+L/4v/i/+T/5v/m/+f/5//o/+n/6v/t/+7/7v/u/+z/7f/t
/+//8v/y//P/8//y//L/8f/x//H/8P/u/+v/6f/p/+n/6P/n/+f/6P/o/+X/4//i/+D/
4P/f/97/3f/b/9v/2//Z/9r/2//c/93/2//c/9z/3P/c/9z/3P/c/93/3f/d/97/3v/e
/9//3//h/+H/4f/i/+D/4P/g/+D/4v/i/+L/4//j/+P/5P/k/+P/4//j/+P/5f/l/+P/
5v/n/+r/8/8EABgAKgBCAGUAlwDhADsBhwGeAVwB8gCgAGQAJQDi/5//Vv8Y//z+9/4G
/yr/Sv9h/3v/kf+i/7X/yP/S/97/6v/z//X/9P/2//b/9v/3//j/+f/7//z//f/+/wAA
AAAAAAAAAQACAAMAAwADAAQABgAGAAYABgAHAAgACAAKAAoACwALAAsACwAMAA0ADQAN
AA4AEAAQABAAEgATABMAEwATABUAFQAWABcAGAAZABkAGgAbABoAGwAcAB0AIAAhACEA
IgAiACMAJAAlACgAKgArACsALAAuAC8AMQAzADUANgA4ADgAOQA8AD0APQA/AD8AQgBH
AEkASgBLAEsATABOAFAAVABUAFYAWABZAFoAWwBcAFoAWgBbAFsAXgBeAF4AXgBcAFwA
WgBZAFoAWgBaAFoAVwBWAFUAVABRAE8ATQBLAEkARgBDAD8ANwAyACwAJwAkAB8AGgAV
ABQAEAAOAAoABgAEAAEA///+//z/+v/4//b/9f/0//P/8v/y//L/8f/x//H/8P/w//D/
8P/w//D/8v/x//H/8v/w//H/8f/x//P/8//z//T/9P/0//X/9f/0//P/8//y//T/9P/0
//X/8//z//T/9P/0//T/9P/0//b/9v/3//f/9//3//f/9//3//f/9//4//b/9v/1//X/
9//3//f/9//4//j/9v/2//T/9P/0//P/9f/1//X/9f/y//H/8f/x//P/8//z//L/8v/y
//H/8f/v/+7/7v/u/+7/7f/t/+z/7P/s/+z/6//t/+3/7f/t/+3/7f/t/+3/6v/q/+r/
6v/r/+v/6//r/+r/6f/n/+b/6P/o/+j/6P/o/+j/6P/n/+f/5//n/+f/6f/p/+n/6f/n
/+f/5f/l/+X/5f/l/+b/5v/m/+b/5v/l/+X/5f/l/+f/5//o/+j/5v/m/+X/5f/n/+f/
5//n/+X/5f/l/+X/5P/k/+X/5f/l/+f/5//n/+b/5P/k/+T/5P/m/+b/5v/m/+b/5v/m
/+b/5P/k/+T/5P/l/+b/6f/q/+n/6f/q/+v/7v/v//D/8P/w//D/8f/x//H/8v/y//P/
9f/2//b/9f/z//P/8v/w/+//7f/t/+3/7P/p/+n/6v/q/+n/5//m/+T/5P/j/+L/4f/h
/+H/4f/h/+H/4f/h/9//3//g/+D/4P/g/+D/4P/i/+P/4//j/+L/4v/i/+P/5f/l/+X/
5f/k/+T/5P/k/+b/5v/m/+b/5//n/+f/6P/m/+X/5f/l/+f/5//n/+f/6v/r/+7/9/8K
AB4AMABMAHEApwD3AFEBkwGWAUgB5ACiAHAALwDs/6f/Wv8e/wL//f4O/zL/UP9l/3//
l/+o/7n/yv/W/+L/7v/1//f/9v/4//j/+P/5//r/+//9//7///8AAAIAAgACAAIAAwAE
AAUABQAFAAYACAAIAAgABgAHAAgACAAMAAwADQANAA0ADQAOAA8ADwAPABAAEgASABIA
FAAVABMAEwATABUAFQAWABcAGAAXABcAGAAZABwAHQAeAB8AIAAhACEAIgAiACMAJAAl
ACgAKgArACsALAAuAC8AMQAzADUANgA4ADgAOQA8AD0APQA/AD8AQgBHAEkASgBLAEsA
TABOAFAAVABUAFYAWABXAFgAWQBaAFgAWABZAFkAWgBaAFoAWgBYAFgAVgBVAFYAVgBW
AFYAVQBUAFMAUgBPAE0ASwBJAEUAQgA/ADsANQAwACoAJQAhAB0AGQAVABAADAAKAAYA
AgAAAP3/+//8//r/+P/2//T/8//y//H/8v/y//L/8f/x//H/8P/w//D/8P/w//D/8P/v
/+//8P/w//H/8f/x//H/8f/x//L/8v/y//P/8//1//X/9v/2//b/9v/2//f/9f/1//b/
9v/4//j/+P/4//j/+P/5//n/9//3//f/9//5//n/+f/6//j/+P/3//f/9//3//f/9//2
//b/9P/0//T/9P/0//P/8//z//P/8//y//H/8f/x//H/8f/x//D/8P/w/+//7//v/+7/
7v/u//D/7//v/+7/7P/s/+z/6//r/+v/6//r/+v/6//r/+v/6v/q/+r/6v/p/+n/6f/p
/+n/6f/o/+j/6v/q/+r/6v/o/+j/6P/n/+f/5//n/+f/6f/p/+n/6f/n/+f/5f/l/+f/
5//n/+j/5v/m/+b/5v/l/+X/5f/l/+X/5f/m/+b/5v/m/+X/5f/l/+X/5f/l/+X/5f/l
/+X/5P/k/+X/5f/n/+f/5//n/+b/5P/k/+T/5P/m/+b/5v/m/+T/5P/k/+T/5P/k/+T/
5P/k/+T/5P/k/+T/5P/k/+T/5P/k/+T/5v/m/+f/5//o/+n/6v/r/+z/7v/u/+7/7//t
/+//8P/w//P/8//0//T/8f/x//H/8P/u/+v/6f/p/+n/6P/l/+X/5P/k/+P/4f/i/+D/
4P/f/9z/2//b/9v/3f/b/9v/2//b/9v/2//c/9r/2v/a/9r/3P/c/93/3f/b/9z/3P/c
/93/3f/d/93/3//g/+D/4P/g/+D/4P/g/+D/4f/h/+H/4v/i/+H/4f/h/+H/4f/h/+X/
5P/l/+r/8f8CABYAKgBEAGsAnwDtAEUBiwGSAUYB2gCOAFQAEQDQ/43/RP8M//j+9f4M
/zD/Sv9f/3v/k/+k/7n/yP/U/+L/7P/x//P/9P/2//b/9v/1//b/9//5//r/+//8//7/
/v/+//7///8AAAEAAQABAAAAAgACAAIABAAFAAYABgAIAAgACQAJAAkACQAKAAsACwAL
AAwADgAMAAwADgAPAA8ADwAPABEAEQASABMAFAAVABUAFgAXABgAGQAaABsAHAAdAB0A
HgAeAB8AIAAhACQAJgAnACcAKAAqACsALQAvADEAMgA0ADQANQA4ADkAOQA7ADsAPgBB
AEMARABFAEcASABKAEwAUABQAFIAVABTAFQAVQBWAFYAVgBXAFcAWgBaAFoAWgBYAFgA
VgBVAFYAVgBWAFYAVQBUAFMAUgBPAE0ASwBJAEUAQgA/ADsAMwAuACgAIwAeABkAFAAP
AAwACAAGAAIA/v/8//n/9//2//T/8v/w/+7/7f/s/+v/6P/o/+j/5//p/+n/6P/o/+b/
5v/m/+b/6P/n/+f/6P/m/+f/5//n/+f/5//n/+j/6P/o/+n/6f/p/+n/6v/q/+r/6v/q
/+v/6f/p/+r/6v/q/+r/6v/q/+r/6v/r/+v/6//r/+v/6//r/+v/6//s/+r/6v/p/+n/
6f/p/+n/6f/q/+r/6P/o/+j/6P/o/+f/5//n/+f/5//m/+X/5f/l/+X/5f/l/+T/5P/k
/+P/4//j/+L/4v/i/+L/4f/h/+D/4P/g/+D/3//d/93/3f/d/93/3f/d/93/3P/c/9z/
3P/d/93/3f/d/9v/2//a/9r/2v/a/9r/2v/c/9z/3P/b/9n/2f/Z/9n/2//b/9v/2//b
/9v/2f/Z/9v/2//b/9z/2v/a/9r/2v/b/9v/2//b/9v/2//c/9z/3P/c/9v/2//b/9v/
2//b/93/3f/d/93/3P/c/93/3f/d/93/3f/d/9z/3P/c/9z/3P/e/97/3v/e/97/3v/e
/97/3v/e/97/3v/g/+D/4P/g/97/3v/e/97/4P/g/+D/4P/g/+D/4P/g/+D/4P/i/+L/
5f/l/+b/5//o/+n/6v/q/+r/6v/r/+v/6//s/+z/7f/v//D/8P/v/+//7//u/+z/6f/n
/+f/5//m/+P/4//k/+b/5f/j/+L/3v/e/93/3P/d/93/3f/d/9n/2f/Z/9n/2f/Z/9r/
2v/c/9z/3P/c/9z/3f/d/93/3v/e/97/3//f/9//3//f/+L/4v/i/+L/4v/i/+L/4v/h
/+H/4f/i/+L/4f/h/+H/4f/h/+H/4f/i/+X/6P/x/wAAEAAiADYAVwCFAMkAJQF5AZwB
agEEAbIAegA9APz/u/9y/zD/Cv/7/gL/Iv9E/1v/cf+N/6D/sf/G/9L/3v/o//H/8//2
//j/+P/4//n/+v/7//3//P/9//7/AAABAAIAAwAFAAQABQAFAAUABgAIAAgACAAKAAsA
DAAMAAwADAANAA0ADwAPABAAEQARABEAEgAUABIAEgAUABUAFQAVABUAFwAXABgAGQAa
ABsAGwAcAB0AHgAfACAAIQAiACMAIwAkACYAJwAoACkAKgAsAC0ALQAwADIAMwA1ADYA
NwA3ADgAOgA7AD4APwBBAEMAQwBGAEcASQBKAEsATwBQAFIAVABWAFYAWABaAFsAXABd
AF4AYABgAGEAYQBhAGAAXwBeAGAAYABeAF0AWgBaAFoAWgBZAFgAVwBWAFUAUwBRAE8A
SwBIAEUAQQA8ADgAMwAvACoAJQAgABsAGAAUABIADgAMAAoABwAFAAIAAAD+//z//P/7
//r/+f/4//j/+P/3//f/9//2//b/+P/4//j/+P/2//X/9f/2//j/+f/5//n/+f/5//n/
+v/6//r/+//7//3//f/+//7//P/8//z//f//////AAAAAAAAAAAAAAAAAAAAAAEAAQAB
AAEAAQABAAEAAQABAAIAAgACAAEAAQABAAEAAQABAAIAAgAAAAAAAgACAAIAAQABAAEA
AQABAAAA/////////////////v/+//7//f/9/////v/+//7//P/7//v/+v/8//z//P/7
//n/+f/5//n/+f/5//n/+f/4//j/+P/4//f/9//3//f/+f/5//j/+P/2//b/9v/2//b/
9v/2//X/9//3//f/9//1//X/9f/1//f/9//1//X/9f/1//X/9v/2//b/9v/2//X/9f/1
//X/8//z//T/9P/2//b/9f/1//P/8//z//P/8//z//P/8//0//T/9f/1//H/8//z//P/
8v/y//L/8v/y//L/8v/y//L/8v/y//L/8v/y//L/8v/y//L/8v/y//L/8v/y//L/8v/w
//L/8v/z//X/9v/3//j/+f/6//r/+v/6//v/+//9//7//v///////v/+//3//f////7/
/P/5//f/9//3//b/8//z//T/9P/1//P/8v/w/+//7f/r/+n/6//r/+v/6f/p/+n/6f/p
/+f/6P/o/+j/6v/q/+r/6v/p/+n/6f/q/+z/7P/t/+3/7f/t/+3/7v/u/+7/7v/u//D/
8P/w//H/8P/v/+//7v/v/+//7//v/+//7//v//D/8f/y//f/BgAYACoAPABZAIEAvQAT
AWsBpAGQATQB0gCQAFUAEgDR/4z/RP8Y/wv/DP8m/0r/Yf93/5P/qP+5/8z/3P/o//L/
+/////7/AAAAAAAAAwAEAAUABwAGAAcACAAKAAwADAAMAA0ADgAPAA8ADwAOABAAEAAQ
ABIAEwAUABQAFAAUABUAFQAXABcAGAAZABkAGQAaABwAHAAcAB4AHwAhACEAIQAjACEA
IgAjACQAJQAlACYAJwAoACkAKgArACwALQAtAC4AMAAxADIAMwA0ADYANwA3ADgAOgA7
AD0APwBBAEIARABEAEUASABJAE0ATwBPAFIAUwBVAFYAVwBZAFoAXABeAGIAYgBkAGYA
ZQBmAGcAaABqAGoAawBrAGwAbABsAGwAbABsAGoAaQBqAGoAagBqAGcAZgBlAGQAYgBh
AGAAXwBbAFgAVQBRAE0ASABCAD0AOAAzAC4AKQAkACAAHgAaABYAFAARAA8ADQAKAAcA
BAAEAAMAAgABAAAAAAAAAP///f/9//z//P/+//7//v/+//z/+//7//z//P/9//3//f//
//////8AAP7//v//////AQABAAIAAgAAAAAAAAABAAEAAQACAAIAAgACAAIAAgAAAAAA
AQABAAMAAwADAAMAAQABAAEAAgACAAIAAQABAAMAAwADAAMAAgACAAAAAAACAAIAAgAB
AP//////////AAD////////////////+//z//P/7//v//f/8//z//P/6//n/+f/4//j/
+P/4//f/+f/5//n/+f/3//f/9//3//b/9v/2//b/9f/1//X/9f/1//X/9P/0//b/9v/2
//b/9P/0//T/8//1//X/9f/1//P/8//z//P/8//z//H/8f/z//P/8//0//L/8v/y//L/
8//z//P/8//x//H/8v/y//L/8v/x//H/8//z//P/8//x//H/8f/x//L/8v/z//P/8//z
//H/8f/w//D/8P/w//D/8v/y//L/8v/w//D/8P/w//L/8v/y//L/8P/w//D/8P/w//D/
8P/w//D/8P/w//D/8P/w//L/8v/1//X/9v/3//b/9//4//j/+v/6//v/+//9//7//v//
//3//v/+//3///////7//P/3//X/9f/1//b/8//z//T/9P/z//H/8P/u/+7/7f/s/+v/
6//r/+v/6f/p/+n/6f/p/+n/6v/q/+r/6v/q/+r/6v/r/+v/6//u/+7/7v/v/+3/7f/t
/+3/8P/w//D/8P/w//D/8P/w/+//7//v//D/8v/x//H/8f/x//H/8f/x//T/9//8/wcA
GAAqADwAWAB9ALcACQFjAaMBoAFKAeQAnABiAB8A3v+X/1D/Hv8I/wf/Hv9E/1z/cf+N
/6X/tv/J/9z/5v/w//r///8BAAIABAAEAAQABwAIAAkACwALAAsACwAMAA0ADgAPABEA
EAARABEAEQAQABIAEgASABQAFQAWABYAFgAWABcAFwAZABkAGgAbABsAGwAcAB4AHAAc
AB4AHwAfAB8AHwAhACEAIgAjACQAJwAnACgAKQAoACkAKgArACwALQAtAC4AMgAzADQA
NQA0ADYANwA3ADkAPAA+AEEAQgBDAEMARABGAEcASgBLAE0ATwBPAFIAUwBVAFYAVwBb
AFwAXgBgAGAAYABiAGQAZQBmAGcAaABqAGoAawBrAGoAagBqAGoAbABsAGoAaQBmAGYA
ZgBmAGcAZgBlAGQAYwBhAF8AXQBXAFQAUQBNAEkARAA+ADkANAAvACoAJQAgABwAGgAW
ABQAEgAPAA0ACgAIAAYABAAEAAMAAgABAAAAAAAAAP///f/9//z//P/+//7//v/+//z/
+//7//z//P/9//3//f/9//3//f/+//7//v///////////wAAAAD+//7//v///wAAAQAD
AAQAAgACAAIAAgACAAIAAwADAAUABQAFAAUAAwADAAMABAAGAAYABQAFAAMAAwADAAMA
BAAEAAIAAgAEAAQABAADAAEAAQABAAEAAQABAAIAAwABAAEAAQAAAAAAAAD/////AQAA
AAAAAAD+//3//f/8//7//v/+//3/+//7//v/+//7//v/+//7//z//P/8//z/+f/5//n/
+f/7//v/+v/6//r/+v/6//r/+v/6//r/+f/5//n/+f/5//f/9//3//f/+f/5//f/9//3
//f/9//4//j/+P/4//j/+f/5//n/+f/3//f/+P/4//r/+v/5//n/+f/5//n/+f/5//n/
+f/5//j/+P/5//n/+f/3//n/+f/6//r/+v/6//r/+P/4//j/+P/6//r/+v/6//r/+v/6
//r/+v/6//r/+v/9//7///8AAAEAAgADAAQABgAGAAYABgAIAAgACAAIAAoACgAKAAoA
CAAIAAgACAAGAAQAAgAAAAAAAAAAAAAA///+//3//P/5//j/9//2//b/9v/2//b/9P/0
//T/9P/2//b/9v/2//b/9v/2//b/+P/4//j/+P/6//r/+v/6//r/+v/6//r//P/8//z/
/P/+/w==
         </WaveFormData>
      </LeadData>
      <LeadData>
         <LeadByteCountTotal>10000</LeadByteCountTotal>
         <LeadTimeOffset>0</LeadTimeOffset>
         <LeadSampleCountTotal>5000</LeadSampleCountTotal>
         <LeadAmplitudeUnitsPerBit>4.88</LeadAmplitudeUnitsPerBit>
         <LeadAmplitudeUnits>��V</LeadAmplitudeUnits>
         <LeadHighLimit>2147483647</LeadHighLimit>
         <LeadLowLimit>268435456</LeadLowLimit>
         <LeadID>V4</LeadID>
         <LeadOffsetFirstSample>0</LeadOffsetFirstSample>
         <FirstSampleBaseline>0</FirstSampleBaseline>
         <LeadSampleSize>2</LeadSampleSize>
         <LeadOff>FALSE</LeadOff>
         <BaselineSway>FALSE</BaselineSway>
         <ExcessiveACNoise>FALSE</ExcessiveACNoise>
         <MuscleNoise>FALSE</MuscleNoise>
         <LeadDataCRC32>3873294166</LeadDataCRC32>
         <WaveFormData>
GAAYABgAGAAXABYAFQAUABQAFAAUABQAEgASABIAEgASABIAEgASABAAEAAQABAADgAO
AA4ADgAMAAwADAAMAAsACgAJAAgABgAGAAYABgAGAAYABgAGAAQABAAEAAQABAAEAAQA
BAADAAIAAQAAAAAAAgADAAQABQAGAAcABwAGAAYABgAGAAQABQAFAAUABAAEAAYABwAG
AAUABQAEAAQAAgD///7//v/9//z/+v/4//n/+f/3//L/8v/y//H/7v/s/+n/6P/n/+b/
5v/m/+T/4//i/+H/4f/h/+D/4P/e/97/3v/e/93/3f/c/9v/2f/Z/9n/2f/Z/9j/1//W
/9T/0//T/9T/0v/R/9H/0f/R/9D/0P/P/83/zf/O/87/yv/I/8n/y//N/9H/2//j/+3/
/P8QACwAVwCNAMIA6gD7AAABCAEQAQoB6wCqAEwA9f+z/33/Xf9b/13/X/9u/4P/jv+a
/6n/tP+6/8D/xf/F/8X/xP/D/8L/xP/F/8X/xf/G/8b/xf/F/8f/x//H/8f/x//H/8j/
yf/H/8j/yP/I/8r/yv/K/8z/y//M/8v/yv/M/8z/zP/M/8z/zf/O/9D/zv/O/87/zv/Q
/9D/0P/S/9D/0v/T/9P/1v/W/9b/1//Z/9r/2v/c/9v/3P/d/97/3//g/+H/4v/j/+T/
5f/n/+j/6f/r/+3/7v/v//D/8//z//T/9v/4//r//P/+/wAAAgAEAAYACAALAA0ADwAS
ABQAFgAYABsAGwAdAB8AHwAjACQAJgAnACYAJgAmACgAKAAoACgAKAAoACgAKAAoACgA
KAAmACYAJQAkACEAHwAaABcAFAAQAAsABwABAP3/+P/z//D/7P/o/+T/4P/e/9z/2v/a
/9j/1v/U/9P/0f/S/9H/0P/P/9H/0P/P/8//zP/M/8z/zP/O/87/zv/N/83/zf/N/83/
zf/N/83/zf/P/8//z//P/9H/0f/R/9H/0//U/9T/1P/U/9T/1f/V/9X/1f/V/9X/1f/V
/9X/1f/V/9X/1v/W/9f/2P/Z/9v/2f/Z/9n/2f/b/9v/2//b/93/3f/d/93/2//b/9v/
2//d/93/3f/c/9z/3P/c/9z/3P/c/9z/2//d/93/3P/c/9z/2//b/9v/3f/c/9z/3P/c
/9v/2//b/93/3f/c/9z/3P/c/9v/2//b/9v/2v/a/9z/3P/c/9z/2v/a/9n/2P/Z/9r/
2//b/9v/2//b/9v/2//b/9v/2v/c/9z/3P/c/9r/2v/a/9r/3P/b/9v/2//d/93/3f/c
/9z/3P/c/9z/3v/e/97/3v/e/97/3f/d/9//3//f/9//3//f/9//3//f/97/3v/e/+D/
4P/g/+D/4P/e/+D/4P/g/+L/4v/i/+L/4P/g/+D/4P/g/+D/4P/g/+H/4v/l/+f/5v/n
/+j/6f/q/+z/7f/u/+z/7P/t/+3/7//w//D/8v/z//P/8//0//T/9P/y/+//8P/w/+//
7v/s/+z/7f/t/+3/6v/q/+r/6f/n/+b/5P/i/+H/4P/g/+L/4f/h/+H/4f/h/+H/4P/i
/+L/4v/i/+L/4v/j/+P/4f/h/+H/4f/j/+T/5P/k/+L/4v/h/+H/4//k/+T/5f/l/+b/
5v/n/+X/5f/l/+b/5v/o/+j/6f/p/+v/7//3/wEACwAaADAASgBxAKMA2gAEARkBGgEa
ASABHgEJAdAAdgAZANX/o/+F/4P/h/+L/5z/sf++/8z/2//k/+r/9P/5//v/+v/6//r/
+v/6//v/+//7////AAAAAAEAAQABAAEAAQADAAMABAAFAAUABgAGAAYABgAGAAYACAAK
AAwADAAMAAwADAAMAAwADgAPABAAEgAUABQAFAAUABQAFAAUABYAGAAaABsAGwAcABwA
HAAdAB8AIAAgACIAJQAmACcAKAAnACgAKQAqAC0ALgAvADEAMgAzADUANwA6ADsAPAA/
AEEAQgBEAEYASABKAEwATgBSAFQAVgBYAFsAXQBfAGIAZABmAGgAawBvAHEAcwBzAHUA
dgB4AHkAfAB8AHwAfgB+AH4AfgB+AH4AfgB+AH4AfgB+AHwAfAB7AHoAdwB1AHAAbQBq
AGYAXwBbAFUAUQBKAEUAQgA+ADoANgAyADAALQAqACkAJgAmACQAIwAhAB4AHQAcABsA
GwAaABkAGQAaABoAGgAaABgAGAAYABcAFwAXABcAFwAVABUAFQAVABcAFwAXABcAFwAX
ABcAFwAXABgAGAAYABgAGAAZABkAFwAXABcAFwAZABkAGQAZABsAGwAcABwAGgAaABoA
GwAdAB0AHQAdABsAGwAbABsAHQAdAB0AHQAdAB0AHQAdABsAGwAbABoAHAAcABwAHAAa
ABoAGgAZABkAGQAYABgAGgAZABkAGQAXABYAFgAWABYAFQAVABUAFQAVABQAFAAUABQA
EwATABUAFQAUABQAEgASABIAEgASABIAEQAQAA4ADgAOAA0ADwAPAA8ADwAPAA8ADwAO
AAwADAAMAAwADAAMAAwADAAMAAsACwALAAsACwALAAoACgAKAAoACgAKAAoACgAKAAoA
CgAJAAkACQAJAAkACQAHAAcABwAHAAcABgAGAAYABAAEAAQABAAGAAYABgAEAAQAAgAC
AAIAAgACAAIAAgACAAAAAAAAAAAA/v/+//7//v8AAAAAAAAAAP///v/9//z//f/+////
AgACAAIAAgACAAMAAwAEAAQAAgACAAIAAwADAAMABAAEAAYABwAHAAcABgAGAAYABAD/
//7//v/9//7//P/8//3/+//5//b/9v/2//X/8//y//D/8P/v/+7/7P/s/+v/6//t/+3/
7f/t/+r/6v/q/+r/7P/s/+z/7f/s/+v/6v/p/+f/5//o/+j/6P/o/+j/5//l/+b/5v/l
/+f/5//o/+j/5v/l/+T/4//i/+L/4v/i/+X/5//r//H/+f8BAA0AHgA2AFQAgwC5AOwA
DAEVARIBFgEYAQ4B5wCeAEIA8/+1/4f/df93/3v/g/+U/6X/sP++/8v/1P/a/+D/4//l
/+X/5P/j/+L/4P/h/+H/4f/j/+T/5P/l/+X/5f/l/+X/5P/j/+P/4//j/+T/5P/k/+L/
4v/i/+T/4v/k/+T/5P/m/+b/5v/m/+T/5f/m/+j/6v/q/+r/6v/q/+r/6v/s/+r/7P/t
/+3/7v/u/+7/7//t/+7/7v/w//P/9P/1//b/9f/2//f/+P/3//j/+f/7//7///8BAAMA
AgADAAQABwAJAAoADAAOAA4AEAASABQAFgAYABoAHAAfACEAIwAmACYAKAAqAC0ALwAx
ADMAMwAzADQANgA3ADgAOAA4ADoAOgA6ADoAOgA4ADgAOAA4ADgAOAA2ADYAMwAyAC8A
LQAqACcAJAAgABsAFwARAA0ABgABAP7/+v/3//T/8f/w/+3/6v/p/+b/5P/i/+H/3//f
/9//3//f/97/3P/a/9n/2v/a/9r/2v/Y/9j/2P/X/9n/2f/Z/9n/2f/Z/9n/2f/X/9f/
1//X/9j/2f/a/9v/2//c/9z/3P/c/9z/3f/d/9//3//f/9//3//f/9//3//h/+H/4v/i
/+D/4P/g/+H/4//j/+P/4//l/+X/5f/l/+P/4//j/+P/5f/l/+X/5f/j/+P/4//i/+T/
5P/k/+T/5P/k/+T/4//j/+P/4v/i/+T/4//j/+P/4f/g/+D/4P/i/+H/4f/h/+H/4f/g
/+D/4P/g/9//3//h/+H/4P/g/97/3v/e/97/4P/g/9//3v/g/+D/4P/f/93/3f/d/93/
3//f/9//3v/e/97/3v/e/97/3v/e/97/3v/d/93/3f/d/93/3f/c/97/3v/e/97/3v/e
/97/3v/e/97/3f/d/9//3//f/9//3f/d/93/3f/e/97/3//g/97/3v/e/97/4P/g/+D/
4P/i/+D/4P/g/+D/4P/g/+D/4P/i/+L/4v/i/+D/4P/g/+D/4v/i/+L/4v/i/+L/4v/i
/+T/5P/m/+f/6v/r/+z/7f/r/+z/7P/s/+7/7v/v/+//8f/y//L/9P/z//P/8//0//T/
9P/y/+//7v/u/+3/7P/s/+z/7f/t/+v/6P/o/+j/6f/n/+b/5P/k/+P/4v/i/+D/3//f
/9//4f/h/+H/4P/g/+D/4P/g/+D/4P/h/+H/4f/h/+H/4f/h/+L/4v/i/+T/5P/j/+P/
5P/k/+P/4//j/+T/5P/l/+X/5f/l/+b/5P/k/+T/5f/n/+v/8//7/wUAEQAiADgAWACF
ALsA7gASARsBGAEaARwBEAHpAKAAQADx/7n/kf9//4P/hf+N/6L/tf/C/9D/3//m/+7/
9v/5//f/+P/4//j/+P/6//v/+//7//v//P/8//3///////////8BAAEAAgADAAEAAgAC
AAIABAAEAAQABgAGAAgACAAIAAoACgAKAAoACgALAAwADgAQABAAEAAQABIAEgASABQA
EgAUABUAFQAYABgAGAAZABsAHAAcAB4AHwAgACEAIgAlACYAJwAoACcAKAApACsALgAv
ADEAMwA0ADUANgA5ADsAPAA+AEAARABGAEgASgBMAE4AUABSAFUAVwBZAFwAXgBgAGIA
ZQBnAGkAawBrAG8AcAByAHMAcgByAHIAdAB2AHYAdgB2AHYAdgB2AHYAdgB2AHQAdABz
AHIAbwBtAGkAZQBhAFwAWQBVAE8ASwBEAD8APAA4ADQAMAAsACoAKQAmACUAIgAeABwA
GwAZABoAGQAYABcAFwAWABUAFQAUABQAFAAUABQAFAAUABMAEQARABEAEQARABEAEQAR
ABEAEQARABEAEwATABMAEwATABQAFAAUABIAEgATABMAFQAVABUAFQAVABUAFQAVABMA
EwAUABQAFgAWABYAFwAVABUAFQAVABcAFwAXABcAFQAVABUAFQAVABUAFQAVABcAFwAX
ABYAFAAUABQAFAAWABYAFgAVABMAEwASABIAEgARABEAEQATABIAEgASABAADwAPAA8A
EQARABAAEAAOAA4ADQANAA0ADQAMAAwADAAMAAwADAAMAAwACwAKAAoACgAKAAkACQAJ
AAkACQAJAAkACQAIAAgACAAIAAgABgAGAAYABgAIAAcABwAHAAcABwAHAAYABgAGAAYA
BgAIAAgACAAIAAYABgAFAAUABQAFAAUABQAFAAUABQAFAAUABAAEAAQABgAGAAYABgAE
AAQABAAEAAQABgAGAAYABgAEAAQABAAEAAQABAAEAAQABAAEAAQABAAEAAQABAAEAAQA
BAAEAAQABAAEAAQABAAEAAQABAAEAAYABgAIAAkACAAJAAoACwANAA4ADgAOAAwADAAN
AA0ADwAQABAAEgATABMAEwAUABIAEgAQAA0ADgAOAA0ADAAIAAgACQAJAAkABgAGAAYA
BQADAAIAAAD+//3//P/8//7//f/9//3/+//7//v/+v/8//z//P/8//z//P/9//3//f/9
//3//f/9//7//v/+//7//v/9//3/AAAAAP///////wAAAAABAP///////wAAAgACAAAA
AQAFAAcACwAVAB8AKwA8AFIAcACZAM0AAAEqATcBMgEuASwBIgEBAb4AYgARANP/o/+R
/5f/nf+l/7b/x//S/+D/7f/2//7/BgALAAsACgAKAAoACgAKAAsACwALAA0ADgAOAA8A
DwAPAA8ADwAPAA8AEAARABEAEgASABIAEgASABIAFAAUABYAFgAWABYAFgAWABYAFgAX
ABgAGgAaABoAGgAaABoAGgAaABwAHAAeAB8AHwAeAB4AHgAfACEAIgAiACQAIwAkACUA
JgAlACYAJwAoACsALAAtAC8ALgAvADEAMwA0ADUANgA5ADsAPAA+AEAAQABCAEQARgBI
AEoATABOAE8AUQBTAFYAVgBYAFoAXQBfAGEAYwBjAGMAZABmAGcAagBqAGoAbABrAGoA
aQBoAGgAaABoAGgAZgBmAGQAZABjAGIAXwBdAFwAWQBWAFIASwBHAEEAPQA6ADUAMgAu
ACgAJAAgAB4AGwAYABcAFAASABAADwANAAoACQAIAAcABwAGAAUABQAEAAQABAAEAAMA
AgABAP//AQABAAEAAQAAAP///v/9/////////////f/9//3//f/7//z//P/8//r/+v/7
//v/+f/5//n/+f/5//n/+f/5//n/+f/6//r/+P/4//j/+f/5//n/+f/5//j/9//2//X/
9f/1//X/9f/1//X/9f/1//T/8//y//D/8P/w//D/8P/u/+7/7v/t/+3/7f/s/+z/6v/p
/+n/6f/p/+j/6P/o/+b/5f/l/+X/4//j/+L/4v/k/+T/4//j/+H/4f/g/+D/3//e/93/
3P/c/9z/2//a/9j/2P/Y/9f/1f/V/9X/1f/V/9X/1f/U/9L/0v/S/9L/0v/S/9L/0v/R
/8//zv/N/83/zf/N/8z/yv/K/8r/yv/I/8j/yP/I/8j/yP/H/8f/xf/F/8X/xf/D/8P/
w//D/8H/wP/A/8D/vv++/77/vv/A/8D/wP++/7z/uv+6/7r/uv+6/7r/uv+6/7j/uP+4
/7j/tv+2/7b/tv+2/7b/tv+4/7f/uP+5/7r/u/+7/7z/vP+6/7r/uv+7/7v/u/+8/7z/
vP+9/73/vf+8/7z/vP+6/7f/tv+2/7X/tP+y/7L/s/+z/7H/rv+u/67/rf+r/6r/pv+m
/6X/pP+k/6T/o/+j/6P/o/+j/6P/ov+i/6L/ov+i/6L/ov+j/6H/of+h/6H/o/+j/6T/
pP+i/6L/ov+h/6H/ov+i/6H/o/+j/6T/pP+k/6P/ov+h/6L/ov+i/6L/o/+l/6f/rf+1
/8H/zf/g//j/FgBDAHkArADQAN8A4ADmAOoA4AC5AG4AEAC//4H/Tf85/z//Q/9L/17/
bf94/4b/k/+c/6T/rP+v/7H/sP+w/7D/sP+y/7P/s/+z/7X/tv+2/7f/t/+3/7f/t/+5
/7n/uv+7/73/vv++/77/vv++/77/wP/C/8T/xP/E/8b/xv/G/8b/yP/J/8r/zP/M/8z/
zP/M/87/zv/O/9D/0v/U/9X/1f/W/9b/1v/X/9j/2v/b/97/3//g/+H/4v/j/+T/5f/m
/+n/6v/r/+3/7v/v//H/8//1//f/+f/9////AAACAAQACAAKAAwADgARABQAFwAaABsA
HQAfACIAJQAoACsALwAxADMANQA1ADcAOAA6ADsAPgA+AD4AQABAAEAAQABAAEIAQgBC
AEIAQgBCAEAAQAA/AD4AOwA5ADcANQAzADAAKwAnACEAHQAaABUAEgAOAAoABgACAAAA
/f/6//n/9v/1//T/9P/z//L/8f/w/+//8f/w/+//7//u/+7/7v/u/+7/7v/u/+3/7//v
/+//7//t/+3/7f/t/+//7//v/+//8f/x//H/8f/x//L/8v/y//T/9P/1//X/8//z//P/
8//1//X/9f/1//X/9f/2//b/9v/2//b/9//5//n/+f/5//f/9//3//f/+f/5//n/+f/3
//f/9//3//f/9//3//b/+P/4//j/+P/4//j/+P/3//f/9//2//b/9v/1//X/9f/1//T/
9P/0//b/9f/1//X/9f/1//T/9P/0//T/8//z//X/9f/0//T/9P/0//T/9P/0//T/8//y
//L/8v/y//H/8f/x//H/8f/x//H/8f/w//D/8P/w//D/8v/y//L/8v/y//H/8f/x//H/
8f/x//D/8P/w//D/8P/w//D/8P/w//D/8P/v/+//7f/t/+3/7f/v/+//7//v/+//7v/u
/+7/7v/u/+7/7v/w//D/8P/u/+7/7P/s/+z/7P/u/+7/7v/u/+z/7P/s/+z/7P/s/+z/
7P/s/+z/7P/s/+z/7P/s/+z/7v/u/+7/7v/w//H/8v/z//T/9f/1//b/9v/2//b/9v/1
//X/9f/2//f/+v/8//3/+//8//z//P/6//f/9v/2//f/9v/0//T/8//z//H/7v/w//D/
7//t/+z/6v/q/+n/6P/o/+j/5//n/+f/5//n/+f/5v/m/+b/6P/o/+j/6P/n/+f/5//n
/+n/6f/p/+r/6v/q/+r/6v/p/+n/6v/q/+v/6//r/+z/6v/r/+v/6//r/+z/7P/s/+7/
7//v//P/9/8BAAsAFwAqAEIAYACLAMEA9AAWAR8BHAEcARwBEgHtAKQARgD5/73/k/+D
/4n/i/+T/6j/uf/G/9b/4f/q//T/+v/9/////v/+//7//v8AAAEAAQABAAMABAAEAAUA
BQAFAAUABQAFAAUABgAHAAcACAAIAAgACAAIAAgACgAKAAwADAAMAAwADAAMAAwADgAP
ABAAEgASABIAEgASABQAFAAUABYAFgAYABkAGQAaABoAGgAbAB0AHgAeACAAIQAiACMA
JAAlACYAJwAoACsALAAtAC8AMAAxADMANQA4ADkAOgA9AD8AQABCAEQARABGAEgASgBO
AFAAUgBUAFcAWQBbAF4AYABiAGQAZwBpAGsAbQBtAG0AbgBwAHEAdAB0AHQAdgB0AHQA
dAB0AHYAdgB2AHYAdgB2AHQAdABzAHIAbwBtAGwAaQBmAGIAWwBXAFEATQBKAEUAQgA+
ADgANAAwAC4AKwAoACcAJAAiACAAHwAdABwAGwAaABkAGQAYABcAFwAYABgAGAAYABYA
FgAWABUAFQAVABUAFQAVABUAFQAVABUAFQAVABUAFwAXABcAFwAVABYAFgAWABYAFgAX
ABcAFwAXABcAFwAZABkAGQAZABkAGQAaABoAGQAYABcAFwAZABkAGQAZABkAGQAZABkA
GQAZABkAGQAZABkAGQAZABkAGQAZABgAGAAYABgAGAAYABgAGAAXABcAFwAWABYAFgAV
ABUAFQAVABQAFAAUABQAEwATABMAEQARABAAEAAQABAADwAPAA8ADwAOAA4ADgAOAA4A
DgAQABAADwAOAAwADAAMAAsACwALAAsACwALAAsACwAKAAgACAAIAAgACgAKAAoACgAI
AAcABwAHAAUABQAFAAQABgAGAAYABgAEAAQABAAEAAQABAADAAMAAwADAAMAAwADAAMA
AwADAAUABAAEAAQAAwACAAEAAAACAAIAAAAAAAAAAAAAAAAAAAAAAAAAAAAAAP7//v/+
//7//P/8//z//P/+//7//v/+//z//P/8//z//v/+//7//v/8//z//P/8//r/+v/6//z/
/f/+////AAABAAEAAgACAAIAAgACAAMAAwADAAQABAAEAAUABQAFAAYABgAGAAQA///+
//7//f/+//z//P/9//3/+//4//j/9v/1//P/8v/w//D/7//u/+3/7P/q/+n/6f/p/+n/
6f/q/+r/6v/q/+j/6P/o/+n/6//r/+v/6//q/+n/6f/o/+j/6P/o/+f/5f/m/+b/5f/n
/+f/6P/o/+f/5//n/+f/5//m/+X/5P/l/+f/6//x//f///8JABYAKgBGAG8AowDaAAYB
GwEcARwBHgEcAQEByABwABsA2f+h/3//ff+D/4X/kv+n/7T/wP/R/9r/4P/m/+3/7f/s
/+z/7P/s/+r/6//r/+v/7f/u/+7/7//x//H/8f/x/+//7//w//H/7//w//D/8P/y//L/
8v/0//L/9P/0//T/9P/0//T/9P/0//X/9v/4//b/9v/2//b/+P/4//j/+v/4//r/+//7
//z//P/8//3//f/+//7/AAABAAIAAwAEAAUABgAHAAgABwAIAAkACwAOAA8AEQATABIA
EwAUABcAFwAYABoAHAAeACAAIgAkACUAJgAnACgALQAvADEANAA0ADYAOAA7AD0APwBB
AEEAQQBCAEQARQBEAEQARABGAEYARgBGAEYARABEAEQARABEAEQAQgBCAEMAQgA/AD0A
OAA1ADIALgAqACcAIgAfABoAFQASAA4ACgAGAAIAAAD9//r/+f/2//L/8P/v/+3/7v/t
/+z/6//q/+j/5v/l/+b/5v/m/+b/5v/m/+b/5f/j/+P/4//j/+X/5f/l/+X/4//j/+P/
4//l/+X/5f/l/+X/5v/m/+b/5v/m/+f/5//p/+n/6f/p/+f/5//n/+f/5//n/+j/6P/q
/+r/6v/r/+n/6f/p/+n/6//r/+v/6//p/+n/6f/p/+v/6//r/+v/6f/p/+n/6P/o/+j/
6P/o/+r/6v/q/+n/5//n/+b/5v/o/+f/5//n/+f/5v/m/+b/5P/j/+P/4//l/+X/5P/k
/+L/4v/h/+H/4//j/+L/4v/i/+L/4v/i/+L/4v/h/+D/4f/i/+P/4//h/+H/4f/h/+H/
4f/h/+D/4v/i/+L/4v/i/+L/4v/i/+T/4//j/+P/4//j/+P/4v/i/+L/4v/i/+L/4v/i
/+L/5P/k/+P/4//l/+X/5f/l/+P/4//j/+P/5f/k/+T/5P/k/+T/5P/k/+T/5P/k/+T/
5v/m/+b/5v/m/+T/5P/k/+T/5v/m/+b/5v/k/+T/5P/k/+b/5v/m/+b/5v/m/+b/5v/m
/+b/6P/p/+r/6//s/+3/7//w//D/8P/w//D/8f/x//P/9P/0//b/9//3//f/+P/6//r/
+P/1//L/8v/x//D/7v/u/+//7//v/+z/7P/s/+v/6f/o/+b/6P/n/+b/5v/m/+X/5f/l
/+X/5f/l/+T/5P/k/+T/5P/k/+T/5f/l/+f/5//n/+f/5f/m/+b/5v/o/+j/5//n/+j/
6P/n/+f/5//o/+j/6f/p/+n/6f/q/+j/6P/o/+n/6//t//H/+f8DAA0AGAAoAEAAYwCT
AMwA/gAbASABIAEiASABDwHeAIoALQDn/7P/j/+H/4v/jf+Y/6v/vP/I/9n/5P/s//T/
+f/9//3//P/7//r//P/9//3//f///wAAAAABAAEAAQABAAEAAgADAAUABwAFAAYABgAG
AAgACAAIAAoACAAKAAoACgAMAAwADAAMAA4ADwAQABIAEAAQABAAEAARABIAEwAWABQA
FgAXABcAGAAYABgAGQAaABwAHQAgAB8AIAAhACIAIwAkACUAJgApACoAKwAtAC4ALwAx
ADMANAA1ADYAOQA7ADwAPgBAAEQARgBIAEoATABOAFAAUgBVAFcAWQBcAGAAYgBkAGcA
aQBrAG0AbQBxAHIAdAB1AHgAeAB4AHoAegB6AHoAegB7AHwAfQB+AH4AfgB8AHwAfQB8
AHkAdwB2AHMAcABsAGkAZQBfAFsAVgBRAE4ASgBEAEAAPAA6ADcANAAzADAALAAqACkA
JwAmACUAJAAjACMAIgAhACEAIAAgACAAIAAgACAAIAAfAB8AHwAfAB8AHwAfAB8AHwAf
AB8AHwAfAB8AHwAfAB8AHwAgACAAIAAgACAAIQAhACEAIQAhACEAIwAjACMAIwAhACEA
IgAiACQAJAAkACUAIwAjACMAIwAlACUAJQAlACUAJQAlACUAJQAlACUAJQAlACUAJQAk
ACQAJAAkACQAJAAkACQAIwAjACMAIgAiACIAIQAhACEAIwAiACIAIgAgAB8AHwAfACEA
IQAgACAAIAAgAB8AHwAfAB8AHgAeAB4AHgAeAB4AHgAeAB0AHAAcABwAHAAbABsAGwAb
ABsAGQAZABkAGAAaABoAGgAaABoAGgAaABoAGgAZABkAGQAbABsAGwAaABgAGAAYABgA
GgAaABoAGgAaABoAGQAZABkAGQAZABkAGQAZABkAGQAZABgAGAAYABoAGgAaABoAGgAY
ABgAGAAYABgAGAAYABgAGAAYABgAGAAYABgAGAAYABgAGAAYABgAGAAYABgAGAAYABgA
GAAYABgAGAAYABgAGAAYABgAGgAdAB4AHwAgAB8AHwAgACAAIAAgACAAIQAhACEAIgAi
ACQAJQAlACUAKAAoACgAJgAhACAAIAAfAB4AHAAcAB0AHQAbABgAGAAaABkAFwAWABQA
FAATABIAEAAQAA8ADwAPAA8ADwAPABAAEAAQABAAEAAQABAAEQARABEAEQARAA8ADwAQ
ABAAEgASABIAEQAPABAAEAAPAA8ADwAQABAAEwATABMAEwASABIAEgASABUAFwAbACEA
KQAzAEEAUgBoAIgAtwDvACABQgFJAUIBQgE+AS4BBQG6AF4AFQDd/7H/pf+t/6//t//M
/93/6P/4/wcADgASABoAGwAbABwAHAAcABwAHAAdAB0AHQAeAB4AHQAdAB4AHwAgACEA
IQAhACIAIwAhACIAIgAiACQAJAAkACYAJAAmACYAJgAoACgAKAAoACYAJwAoACoAKAAo
ACgAKAApACoAKwAuACwALgAvAC8AMAAwADAAMQAzADQANAA2ADUANgA3ADgAOQA6ADsA
PAA7ADwAPQA/AEIAQwBFAEcARwBHAEcASQBLAEwATgBQAFIAVABWAFgAWgBcAF4AYABj
AGUAZwBqAGoAbABuAHEAcwB1AHcAdwB7AHwAfgB/AH8AfgB9AH4AfgB+AH4AfgB8AHwA
fAB8AH4AfgB8AHwAewB6AHcAdQBwAG0AagBmAGMAXwBZAFUATgBJAEYAQgA8ADgANAAy
AC8ALAArACgAJAAiACEAHwAeAB0AHAAbABkAGAAXABcAFgAWABYAFgAWABYAFgAVABQA
EwASABEAEwATABMAEwASABEAEAAPAA8ADwAPAA8ADwAQABAAEAAOAA4ADwAPABEAEQAR
ABEADwAPAA8ADwAPAA8AEAAQAA4ADgAOAA8ADQANAA0ADQANAA0ADQANAAsACwALAAsA
CwALAAsACwALAAsACwAKAAoACgAKAAoACgAKAAoACQAHAAcABgAGAAYABQAFAAUABQAE
AAQABAACAAEAAQABAAEAAQAAAAAAAAAAAP///////////v/+//7//v/+//7//P/8//v/
+v/8//z//P/7//v/+//7//v/+f/5//n/+P/6//r/+v/6//j/+P/4//j/+v/5//n/+f/5
//n/+f/4//j/+P/4//j/+P/4//j/+P/2//b/9f/1//f/9//3//f/9//3//f/9//3//b/
9v/2//b/9v/2//b/9v/2//b/+P/4//j/+P/4//j/9v/2//b/9v/2//b/9v/2//j/+P/4
//j/+P/4//j/+P/7//z//f/+/wAAAAAAAAAAAQACAAMABAAGAAYABgAGAAgACAAIAAgA
CAAIAAgACAAFAAQAAwACAAIAAgACAAIAAQAAAP///v/9//z/+//6//j/+P/4//j/9v/2
//b/9v/4//j/+P/4//j/+P/4//j/+P/4//j/+P/6//r/+v/6//r/+v/6//r//P/8//z/
/P/8/w==
         </WaveFormData>
      </LeadData>
      <LeadData>
         <LeadByteCountTotal>10000</LeadByteCountTotal>
         <LeadTimeOffset>0</LeadTimeOffset>
         <LeadSampleCountTotal>5000</LeadSampleCountTotal>
         <LeadAmplitudeUnitsPerBit>4.88</LeadAmplitudeUnitsPerBit>
         <LeadAmplitudeUnits>��V</LeadAmplitudeUnits>
         <LeadHighLimit>2147483647</LeadHighLimit>
         <LeadLowLimit>268435456</LeadLowLimit>
         <LeadID>V5</LeadID>
         <LeadOffsetFirstSample>0</LeadOffsetFirstSample>
         <FirstSampleBaseline>0</FirstSampleBaseline>
         <LeadSampleSize>2</LeadSampleSize>
         <LeadOff>FALSE</LeadOff>
         <BaselineSway>FALSE</BaselineSway>
         <ExcessiveACNoise>FALSE</ExcessiveACNoise>
         <MuscleNoise>FALSE</MuscleNoise>
         <LeadDataCRC32>4030111465</LeadDataCRC32>
         <WaveFormData>
AgACAAIAAgABAAAA///+/wAAAAAAAAAA/v/+//7//v/+//7//v/+//7//v/+//7//P/8
//z//P/6//r/+v/6//j/+P/4//j/9v/2//b/9v/0//T/9P/0//T/9P/0//T/9P/0//T/
9P/y//L/8v/y//L/8//z//T/9v/4//n/+//6//n/+P/4//j/9//3//j/+P/6//z//f/8
//3//f/8//7//P/6//n/9v/2//b/9P/y//P/8//x//D/8P/w/+//6//p/+f/5f/l/+T/
4//j/+H/4f/h/+H/4f/h/+H/4f/g/+D/4f/h/9//3v/e/97/3P/c/9z/3P/a/9r/2v/a
/9j/2P/Y/9f/1//X/9j/2P/W/9b/1f/V/9X/1f/W/9f/0//R/9H/0//U/9n/3f/i/+f/
8P/8/w4AKgBOAHcApgDTAPUADgEaAR8BCAHNAHgAKwDu/7f/lP+M/4//lP+d/6n/r/+4
/8D/yP/N/8//0f/R/9H/0P/Q/9D/0P/Q/9D/0P/P/9D/0f/R/9H/0f/S/9P/0f/R/9D/
0P/T/9P/0//T/9P/1P/V/9b/1P/U/9T/1P/V/9X/1f/V/9X/1f/V/9X/1//X/9f/2P/Y
/9j/2P/Z/9f/2P/Z/9n/2v/b/9v/3P/d/93/3//g/97/3//g/+D/4f/i/+P/5P/j/+T/
5f/m/+n/6v/r/+z/7P/t/+7/7//w//P/8//1//b/+f/6//v//P/+/wAAAQAGAAgACgAM
AAwADgAQABIAFAAWABgAGgAaAB0AHQAeAB4AHwAfACAAIQAhACEAIQAhACIAIgAiACEA
IQAhAB8AIAAgAB8AHAAZABYAEwAOAAsACAAEAAAA+//3//L/7//r/+n/5v/j/+H/3//d
/9v/2f/X/9b/1f/W/9X/1P/T/9L/0f/R/9H/0P/Q/9D/z//R/9H/0P/Q/87/zv/O/83/
z//P/8//z//Q/9D/0P/Q/9D/0P/R/9H/0v/T/9T/1f/V/9X/1v/W/9j/2P/Y/9j/2P/Y
/9j/2P/Y/9j/2P/Z/9v/2//b/9v/3P/c/9z/3P/e/9//3//f/93/3f/d/93/3f/d/9z/
3P/d/97/4P/h/9//3v/e/97/4P/g/9//3//h/+H/3//f/9//3//f/9//3//f/9//3v/e
/97/3f/d/9//3//e/97/4P/g/+D/4P/f/9//3//f/+H/4f/h/+D/3//f/9//3//f/9//
3//f/+H/4P/g/+D/4P/g/+D/4P/h/+H/4f/h/+H/4f/h/+H/4//i/+L/4v/i/+H/4f/i
/+L/4v/i/+L/4//k/+X/5f/l/+X/5f/l/+X/5f/l/+X/5f/l/+X/5f/l/+X/5f/l/+f/
5//n/+f/5//n/+f/6f/o/+r/6v/q/+r/6P/o/+j/6P/q/+r/6v/q/+r/7P/t/+3/8P/x
//L/8v/z//P/8//z//b/9v/1//X/9v/2//j/+v/7//z//f/9//z//P/6//j/+f/4//j/
+P/2//b/9//3//P/8v/y//L/8f/v/+3/6//n/+f/5v/l/+f/5//n/+f/5f/l/+X/5f/l
/+T/5P/l/+X/5f/k/+T/5P/k/+T/5P/m/+b/5v/m/+b/5v/m/+b/5v/n/+j/6v/q/+r/
6v/p/+n/6f/p/+r/6f/r/+v/6//t/+7/8f/1//r/AQAMABoALABEAGYAjwC6AOMABQEc
ASgBMQEmAfMAoABPAA4A2/+4/7D/s/+4/8X/z//V/+D/6v/y//X/+////////f/8//z/
/P/+//7//v/+//3//v///////////wAAAQD//////v/+/wEAAQABAAEA//8AAAEAAgAC
AAIAAgACAAIAAwAEAAUABQAFAAUABQAGAAcACAAKAAoACgAKAAsACwAMAA0ADQAQABEA
EQASABQAFQAYABoAGgAbABwAHAAbABwAHQAeACEAIgAjACQAJQAmACcAKAAqACsALAAt
ADAAMwAzADUANgA5ADoAOwBAAEIARABFAEoATABOAFAAUwBWAFkAXABfAGIAZQBoAGoA
bQBtAG4AcgBzAHMAdAB1AHUAdQB1AHUAdgB2AHYAdwB3AHcAdQB2AHYAdQByAG4AbABq
AGYAYABcAFcAUgBNAEkARABBAD8APQA6ADcAMwAxAC8ALQAtACsAKgApACYAJQAkACMA
IgAhACEAIQAgACAAIAAfAB0AHQAcABwAHAAcABwAGwAbABsAGwAbABoAGgAaABoAGgAa
ABsAGwAZABkAGQAZABkAGQAaABoAGAAYABgAGAAYABgAGAAYABgAGAAYABkAFwAXABcA
FwAYABgAGAAYABgAGQAZABkAFwAXABcAFwAZABkAGAAYABYAFgAXABcAGQAYABgAGAAW
ABYAFQAVABMAEwARABEAEQARABEAEQAPAA8ADwAOAA4ADgANAA0ADQANAAwADAAMAAwA
DAAMAAsACwALAAsACQAJAAkACAAHAAcABwAHAAUABQAFAAUABQAEAAQABAAEAAQABAAE
AAEAAQABAAEAAwADAAMAAwABAAAAAAAAAAAA/////wAAAAAAAAAAAAD+//7//v/9////
//////////////////////////////3//f/9//3/+//7//v/+//9//3//f/9//z/+v/6
//r/+v/6//r/+v/6//n/+P/3//b/+P/4//j/+P/4//j/+P/4//f/9v/1//T/9f/2//n/
+//5//r/+//8//v/+//6//n/9//4//j/9//5//r/+v/8//z//f/+///////+//7//P/6
//n/+P/4//j/9v/2//f/9//1//T/9P/0//P/8f/v/+3/6//r/+r/6f/p/+n/6f/r/+v/
6//r/+r/6f/n/+b/6f/p/+n/6P/m/+b/5v/m/+b/5v/m/+b/5v/m/+b/5v/k/+P/4//j
/+T/5P/k/+T/4v/h/+D/3//e/9//3//f/+P/5f/o/+n/6//w//f/BAAUACYARABqAJUA
wgDpAAUBFgEgAR8BAAG7AGYAHwDk/7P/mv+a/53/pP+v/7n/wf/K/9L/2P/b/+H/5f/j
/+H/4P/g/+D/3v/e/97/3v/f/+D/4f/h/9//3//g/+H/3//f/97/3v/h/+H/4f/h/9//
4P/h/+L/4P/g/+D/4P/h/+H/4f/h/+H/4f/h/+H/4//j/+P/5P/i/+L/4v/j/+P/5P/l
/+X/5P/l/+X/5v/l/+X/5//o/+j/6f/q/+r/6f/q/+v/7P/r/+z/7f/u/+//8P/x//L/
8v/z//T/9f/2//n/+f/7//r//f/+////AAACAAQABQAIAAoADAAOAA4AEAASABQAFgAY
ABoAHAAaAB0AHQAeACAAIQAhACIAIQAhACEAIQAhACIAIgAiACMAIwAjACEAHgAeAB0A
GgAWABQAEgAOAAsACAAEAAAA+//3//L/7//s/+v/6f/n/+P/4f/f/93/3f/b/9r/2f/a
/9n/2P/X/9T/0//T/9P/1P/U/9T/0//T/9P/0v/S/9L/0v/S/9H/0//T/9P/0//Q/9D/
0P/Q/9H/0v/U/9X/1f/V/9X/1f/V/9X/1v/W/9j/2P/Y/9j/2P/Y/9j/2P/a/9r/2v/b
/9v/2//b/9v/3v/e/97/3v/g/+H/4f/h/+H/4f/h/+H/4//j/+L/4v/i/+L/4//j/+X/
5P/k/+T/5v/m/+X/5f/l/+X/4//j/+X/5f/l/+X/4//j/+P/4v/k/+T/4//j/+P/4//i
/+L/4v/i/+L/4v/j/+P/4//j/+P/4//j/+L/4//j/+P/4//j/+P/4//j/+P/4v/i/+L/
5P/k/+T/5P/j/+P/4//j/+P/4//j/+P/5f/k/+T/5P/m/+X/5f/m/+j/6P/o/+j/6P/o
/+j/5//p/+n/6f/p/+n/6f/p/+n/6f/p/+n/6f/r/+v/6//r/+v/6//r/+v/6//t/+3/
7f/u/+7/7v/u/+7/7v/u/+7/7v/w//D/8P/w/+7/7v/u/+7/7//w//H/8v/y//L/8v/y
//T/9v/3//f/+v/7//z//P/9//3//f/9/wAAAAD/////AAAAAAIABAADAAQABQAFAAUA
BgAFAAQAAwACAAIAAgACAAIAAwADAP///v/+//7////9//v/+f/5//n/+P/3//X/9f/1
//X/9//3//f/9//3//b/9v/3//f/9//2//b/+P/4//j/+P/4//j/+P/4//r/+v/6//r/
+f/5//n/+v/6//r/+v/5//n/+f/5//r/+f/7//3//////wIABwAJAA4AFwAgADAAQgBe
AIQArwDcAAMBHwEwATgBOQEcAdUAgAA5AAIA1f/A/77/wf/I/9X/3//p//L//v8CAAcA
CwANAA0ADQAMAAwADAAOAA4ADgAOAA4ADgAOAA0ADwAPABAAEQARABEAEAAQABEAEQAR
ABEAEwAUABUAFgAUABQAFAAUABQAFQAWABcAFwAXABcAFwAXABcAFwAYABoAGgAaABsA
GwAcAB0AHQAgACEAIQAiACMAIwAlACYAKAApACoAKgAtAC4ALwAwAC8AMAAxADIANQA2
ADcAOAA6ADsAPAA9AEAAQwBDAEUASABLAEwATQBOAFAAUgBTAFgAWgBcAF4AYgBkAGYA
aABqAGwAbgBwAHIAdQB1AHYAdgB3AHcAeAB7AHsAewB7AHsAfAB8AHwAewB7AHsAeQB4
AHgAdwB0AHAAbgBsAGgAYwBgAFwAWABTAE8ASgBHAEEAPwA8ADkAOQA3ADUAMwAwAC0A
KwApACoAKQAoACcAJAAjACMAIwAgACAAIAAfAB8AHwAeAB4AHAAcABwAGwAbABsAGwAb
ABoAGgAaABoAGgAaABsAGwAZABkAGQAZABcAFwAYABgAGAAYABgAGAAWABYAFgAWABYA
FgAWABcAFwAXABcAFwAWABYAFgAWABgAGQAZABkAGAAXABYAFQAXABcAFgAWABYAFgAX
ABcAFgAUABMAEgATABQAFAAVABMAEwARABEAEQARABEAEQATABMAEwASABAAEAAPAA8A
EAARABEAEgAQABAAEAAQABEAEQARABEAEQARABEAEAAPAA8ADwAPAA8ADwAPAA8ADQAM
AAwADAAMAAwADAAMAAsACwALAAsACQAJAAkACQALAAoACgAKAAgABwAHAAgACAAIAAgA
CAAIAAgACAAHAAcABwAHAAcABwAHAAcABwAHAAcABwAHAAcABwAHAAcACQAJAAkACQAH
AAcABwAFAAYABgAGAAYABgAGAAYABgAGAAgACAAIAAgABgAGAAYABgAEAAQABAAEAAYA
BgAGAAYABQAEAAMAAgAEAAQABAAEAAQABgAHAAcACAAJAAoACgANAA0ADQANAAwADAAL
AAsADgAOABAAEgARABIAEwATABIAEgAQAA4ADwAOAA4ADgAKAAoACwALAAsACgAKAAoA
CQAHAAUAAwD//////v/9//3//f/9//3//f/9//3//f/9//z//P/9//3//f/8//z/+v/6
//r/+v/6//r/+v/6//j/+P/4//j/+P/5//r//P/8//z//P/7//v/+//7//z//f/9//3/
/f///wIABQAJAA4AFQAgADAARgBgAIQAqwDYAAMBHwEsATQBNwEgAeEAigBBAAYA1f+6
/7r/wf/K/9X/3f/l/+7/9v/8/wEABwAJAAsACwAKAAoACgAIAAgACAAIAAsADAANAA0A
CwALAAwADQALAAsACgAKAAsACwALAAsACwAMAA0ADgAOAA4ADgAOAA0ADQANAA0ADQAN
AA0ADQALAAsACwAMAAwADAAMAA0ADwAQABEAEQAQABEAEQASABEAEQATABQAFAAVABYA
FgAVABYAFwAYABsAHAAdAB4AHQAeAB8AIAAiACMAJAAlACQAJwAnACkAKgAtAC4ALwAw
ADIANAA1ADgAOgA8AD4AQABCAEQARgBIAEoATABOAEwATwBPAFAAUgBTAFMAVABVAFUA
VQBVAFMAVABUAFQAUwBTAFMAUQBQAFAATwBMAEwASgBIAEQAPQA6ADYAMgAxAC0AKAAl
ACEAHwAcABkAFQATABEADwAPAA0ADAALAAkABwAFAAMABAADAAMAAwAEAAQABAADAAEA
AQAAAAAAAAAAAAAA///9//3//f/9//3//v///wAA///+//7//f/7//v/+//7//n/+f/6
//r/+v/6//r/+v/6//r/+v/6//r/+v/6//v/+//7//v/+//8//z//P/8//v/+//6//n/
+//7//v/+//7//v/+v/6//j/+P/5//n/+f/4//j/+P/2//b/9f/1//f/9//1//X/9f/1
//X/9f/z//P/8//y//D/8P/v/+//7f/t/+z/7P/s/+z/7P/s/+v/6//r/+v/6v/p/+j/
5v/n/+f/5//n/+b/5f/k/+P/4//i/+L/4v/i/+L/4v/i/9//3//f/9//3//f/9//3//e
/9z/2//a/9r/2f/Z/9r/2P/Y/9j/2P/Y/9j/2P/X/9f/1//X/9f/1f/V/9X/1f/V/9X/
1f/V/9P/0//T/9P/0f/R/9H/0f/R/9P/0f/R/9D/zv/O/87/zv/O/87/zv/O/8z/zP/M
/8z/zP/M/8z/zP/M/8z/zv/P/83/zv/P/9D/0v/T/9P/0//R/9L/0v/R/9H/0v/S/9T/
1P/V/9b/1//V/9T/1P/S/9L/0f/Q/9D/0P/O/87/z//P/83/zP/M/8z/y//J/8f/w//B
/8H/wP/B/8H/wf/B/7//v/+//7//v/+//77/vv+//7//v/++/77/vv++/77/wP/A/8D/
wP++/77/vv++/77/vf+9/73/vv++/77/vv+9/73/vf+9/77/v/+//7//v/+//8D/w//H
/87/1f/i//L/BgAiAEYAcQCgAMsA6wD+AAgBCQHqAKUAUAAHAMz/l/9+/37/g/+M/5f/
n/+n/7D/uP++/8P/x//L/8n/yf/I/8j/yP/I/8j/yP/I/8v/zP/N/83/zf/N/87/z//R
/9H/0P/Q/9H/0f/R/9H/0f/S/9P/1P/U/9T/1P/U/9X/1f/V/9X/1v/X/9j/2f/b/9v/
2//c/9z/3P/c/93/3v/g/+L/4//i/+P/4//k/+f/5//p/+r/7P/t/+7/7v/v//D/8f/y
//T/9v/4//r/+//8//3//v8BAAMABQAHAAgACwALAA0AEAATABQAFQAZABwAHwAhACIA
JAAmACgALAAuADAAMgA0ADYAOAA6ADwAPwA/AEAARABFAEUARgBHAEcARwBHAEgASgBL
AEwATwBPAE8ATQBMAEwASwBIAEgARgBEAEAAOwA4ADQAMAAvACsAJgAjAB8AHQAaABcA
FQATABEADwAOAA0ADQANAAwACwAKAAkACgAJAAkACQAIAAgACAAHAAcABwAGAAYABgAG
AAYABQAFAAUABQAFAAYABgAGAAYABgAGAAcABwAJAAkACQAJAAsACwAMAAwACgAKAAoA
CgAMAAwADAAMAAwADAAMAA0ADQANAA0ADQAOAA4ADgAOAAwADQANAA0ADwAPAA8ADwAP
AA8ADgAOAAwADAANAA0ADwAOAA4ADgANAAwACgAJAAkACQAHAAcABQAFAAUABQADAAMA
AwACAAQABAADAAMAAQABAAAAAAAAAAAAAAAAAP///////////f/9//3//P/9//3//f/9
//z/+//6//n/+//6//r/+v/6//r/+v/6//n/+f/5//n/+f/5//n/+f/3//b/9v/2//j/
9//3//j/9v/2//b/9v/2//b/9v/1//f/9//3//f/9f/1//X/9f/3//f/9//3//f/9//3
//f/9f/1//X/9f/3//n/9//3//b/9v/2//b/9v/2//b/9v/2//j/+P/4//j/+v/6//r/
+v/8//z//P/8//r/+v/6//r//P/8//z//v/9//3//v///wIAAgADAAMAAwADAAQABAAD
AAMABAAEAAYACAAJAAoACwALAAoACgAIAAYABQAEAAYABgAEAAQABQAFAAMAAgAEAAQA
AwABAP3/+//5//n/+v/5//n/+f/5//n/+f/5//n/+f/5//j/+P/5//n/+f/4//j/+P/4
//j/+P/4//j/+v/6//r/+v/6//r/+f/5//v//P/8//z//P/7//v/+//5//r/+//7//v/
+//9//7/AQAFAAwAFQAgADAARABgAIQArwDcAAMBHwEsATYBOQEaAdUAfgA5AP7/z/+6
/7r/vf/G/9P/2//j/+z/9P/6/wEABQAJAAkACQAIAAgACAAIAAgACAAIAAkACgALAAsA
CwALAAwADQANAA0ADAAMAA8ADwAPAA8ADQAOAA8AEAASABIAEgASABEAEQARABEAEgAT
ABQAFQAXABcAFwAYABoAGgAaABsAHQAeAB8AHwAeAB8AHwAgACEAIQAjACQAJAAlACYA
JgAnACgAKQAqACsALAAtAC4ALwAwADEAMgA0ADUANgA3ADgAOwA7AD0APAA/AEAAQQBG
AEgASgBLAEwATgBQAFIAVABWAFgAWgBaAFwAXgBgAF4AYQBhAGIAZgBnAGcAaABpAGkA
aQBpAGkAagBqAGoAawBrAGsAaQBoAGgAZwBkAGQAYgBgAFwAVwBUAFAATABJAEUAQAA9
ADkANwA0ADEALQArACkAJwAnACUAJAAjACAAHwAeAB0AHAAbABsAGwAaABoAGgAZABkA
GQAYABgAGAAYABgAFwAXABcAFwAXABQAFAAUABQAFgAWABcAFwAVABUAFQAVABUAFQAW
ABYAFgAWABYAFgAWABYAFgAWABYAFgAWABcAFQAVABUAFQAYABgAGAAYABYAFwAXABcA
FwAXABcAFwAZABkAGAAYABgAGAAZABkAGQAYABgAGAAWABYAFQAVABUAFQATABMAFQAV
ABUAFQATABMAEwASABMAFAAUABUAFAATABEAEAAQABAAEAAQAA8ADwAPAA8ADwAPAA8A
DgAOAA8AEAARAA8ADwAPAA8ADwAOAA4ADgAOAA4ADgAOAAsACwALAAsADQANAA0ADQAM
AAoACQAIAAoACQAJAAoACgAKAAoACgAIAAgACAAHAAUABQAFAAUABQAFAAUABQAGAAcA
CAAJAAkACQAJAAkABwAHAAcABwAHAAcABwAFAAYABgAGAAYABgAGAAYABgAGAAYABgAG
AAYABAAEAAQABAAEAAQABAAEAAQABAAEAAQABgAGAAYABgAEAAQABAAEAAIAAgAEAAUA
BQAGAAcACAAIAAkACQAJAAcACAAIAAcABwAIAAgACgAJAAkACQAJAAoACgALAAoABgAF
AAQABAAEAAIAAgADAAMAAQAAAAAAAAD///3/+//7//n/+f/4//T/8//y//H/8//z//P/
8//x//H/8P/w//P/8//z//L/9P/0//T/9P/y//L/8v/y//L/8v/y//L/8P/v/+//7//u
/+7/7v/u/+//7//v/+//7//v/+7/7f/v/+//8v/1//f/+v///woAGAAqAEQAaACTAL4A
6wAPASYBLgEzASYB8QCeAFEAEgDZ/7L/qv+t/7L/u//H/83/2P/i/+j/7f/x//P/9f/z
//L/8v/y//L/8v/y//L/8f/y//P/8//1//X/9v/3//X/9f/0//T/9//3//f/9//3//j/
+f/6//n/+P/3//b/9//3//f/9//1//X/9f/1//f/9//3//j/+P/4//j/+f/3//j/+f/5
//r/+//7//z/+//7//3//v/+////AAAAAAEAAgADAAQAAwAEAAUABgAHAAgACQAKAAoA
CwAMAA0ADgARABEAEwAUABcAGAAZABoAHAAeAB8AIgAkACYAKAAoACoALAAuADAAMgA0
ADYANAA3ADcAOAA4ADkAOQA6ADsAOwA7ADsAOQA6ADoAOgA7ADsAOwA5ADoAOgA5ADYA
MgAwAC4AKgAmACQAIQAeABkAFQAQAA0ACwAJAAYAAwD///3/+//5//X/8//y//H/8P/v
/+7/7f/s/+v/6//r/+r/6v/q/+n/6f/p/+j/6P/o/+j/6P/n/+n/6f/p/+n/5v/m/+b/
5v/o/+j/6f/p/+n/6f/p/+n/6f/p/+r/6v/r/+z/7f/u/+3/7P/r/+r/7P/s/+z/7f/t
/+3/7f/t/+7/7v/u/+7/7v/v/+//7//v/+//7//v//H/8f/w//D/8P/w//H/8f/v/+7/
7v/u//D/8P/v/+//7//v/+3/7f/t/+3/7f/t/+3/7f/t/+z/7P/s/+v/6//s/+3/7f/u
/+z/7P/s/+z/7f/t/+3/7f/t/+3/7f/s/+v/6//r/+v/7f/t/+3/7f/t/+z/7P/s/+7/
7v/u/+7/7f/t/+3/7f/t/+3/7f/t/+3/7P/s/+z/7v/t/+3/7v/u/+7/7v/u//D/8P/w
/+//7//v/+//7//x//H/8f/x/+//7//v/+//8f/x//H/8f/x//H/8f/x/+//7//x//H/
8v/y//L/8v/y//D/8P/w//D/8v/y//L/8v/w//D/8P/w//D/8P/w//D/8f/y//P/9P/y
//T/9f/1//j/+f/6//r/+//7//v/+//8//z/+//7//z//P/+/wAAAQACAAMAAwAEAAQA
AgAAAAEAAAAAAAAA/v/+//////////7//v/+//3/+//5//f/9//3//b/9f/z//P/8//z
//P/8//z//P/8//y//L/8//z//P/8v/y//T/9P/0//T/9P/0//T/9P/y//L/8v/y//L/
8//0//b/9P/0//T/8//1//X/9f/2//X/9f/1//X/9f/2//v//f8CAAkAEgAcACwAQgBg
AIkAtADjAAkBIgEsATUBLgEFAbYAYwAkAO//wv+0/7f/vP/F/9H/2f/g/+z/9P/5//3/
AwADAAEAAAAAAAAAAAAAAAAAAAD//wAAAQABAAEAAQACAAMAAwADAAIAAgADAAMAAwAD
AAMABAAFAAYABgAGAAYABgAHAAcABwAHAAkACQAJAAkACQAJAAkACgAMAAwADAANAAsA
DAANAA0ADgAPAA8AEAARABEAEwAUABIAEwAUABQAFwAYABkAGgAbABwAHQAeACEAIgAj
ACQAJgAnACgAKQAqAC0ALQAvADAAMwA0ADUAOAA6ADwAPQBAAEIARABGAEoATABOAFAA
UQBSAFMAVABVAFkAWgBcAF4AXwBfAGAAYwBjAGMAYwBlAGYAZgBmAGUAZQBlAGMAYwBk
AGQAYgBgAF4AXABYAFUAUgBOAEoARwBDAD4AOwA3ADUAMgAvAC0AKwApACcAIwAhACAA
HwAeAB0AHAAbABoAGQAZABkAFgAWABYAFQAXABcAFgAWABYAFgAWABUAFQAVABUAFQAU
ABQAFAAUABQAFAAVABUAFQAVABUAFQATABMAFAAUABQAFAAUABQAFAAUABQAFAAUABQA
FAAVABcAFwAXABcAFgAWABYAFgAWABcAFwAXABkAGQAZABkAFwAXABYAFgAYABgAGQAZ
ABcAFgAWABYAGAAYABcAFwAXABcAFQAVABUAFQAVABUAFQAVABUAFAAUABQAEwATABMA
EwASABIAEgASABIAEgARABEAEQARABEAEQARABAADwAPAA8ADwAPAA8ADwAPABEAEAAQ
ABAADgAOAA4ADgANAA0ADQANAA0ADQANAA0ADQAMAAwADAAMAAsACwAMAAoACgAKAAoA
DAAMAAwACwALAAsACwALAAkACQAJAAkACwALAAsACwAJAAkACQAJAAsACwALAAsADQAN
AAsACwAKAAoACgAKAAoACgAKAAoACgAKAAoACgAKAAoACgAKAAoACgAKAAoACgAKAAoA
CgAKAAoACgAKAAoACgAKAAwADQAPABAAEQASABIAEwATABMAEwAUABQAEwATABQAFAAW
ABcAFwAXABcAGAAYABkAGAAWABUAFAAUABQAEgASABMAEwARABAAEAASABEADwANAAsA
CQAJAAgABQAFAAUABQAHAAcABwAHAAcABwAGAAYABwAHAAcABgAIAAgACAAIAAYABgAG
AAYABgAGAAYABgAIAAcABwAHAAYABgAGAAYABwAHAAcABwAGAAcABwAHAAkADQAQABMA
FwAcACUALgA8AFIAcACWAMEA7gATAS0BOgE+ATsBGgHRAIAAPQAEANX/wv/E/8f/0P/d
/+f/7f/6/wIACAALAA8ADwAPAA8ADgAOAA4ADgAOAA4ADgANAA4ADwAPABEAEQASABMA
EwATABIAEgARABEAEQARAA8AEAARABIAFAAUABQAFAAUABUAFgAXABUAFQAVABUAFQAV
ABUAFgAWABYAFgAXABcAGAAZABkAHAAdAB0AHgAeAB0AHgAeAB4AHwAgACAAIwAkACUA
JgAmACYAJgAmACkAKgArACwALAAtAC4ALwAwADMAMwA1ADgAOwA8AD0APwBAAEEAQQBG
AEgASgBMAE0ATgBPAFAAUgBUAFYAWABaAF0AXQBeAF4AXwBfAGAAYQBhAGEAYQBhAGIA
YgBiAGUAZQBlAGMAYgBiAGEAXgBaAFgAVgBSAE4ATABJAEYAQQA9ADgANQAxAC8ALAAp
ACkAJwAlACMAIAAdABsAGQAaABkAGAAXABYAFQAVABUAEgASABIAEQATABMAEgASABIA
EgASABEAEQARABEAEQAQABAAEAAQAA4ADgAPAA8ADwAPAA8ADwAPAA8AEAAQABAAEAAQ
ABAAEAAQABAAEAAQABAAEAARABEAEQARABEAEAAQABAAEAAQABEAEQARAA8ADwAPAA8A
DwAPAA4ADgAQABAAEQARAA8ADgAOAA4AEAAQAA8ADwANAA0ACwALAA0ADQANAA0ACwAL
AAsACgAIAAgABwAHAAkACQAIAAgABgAGAAYABgAFAAUABQAFAAcABwAHAAYAAwADAAMA
AwAFAAUABQAFAAMAAgACAAIAAgACAAIAAgABAAEAAQABAAEAAQABAAEAAwACAAIAAgAA
AP////8AAAAAAAAAAAAAAgACAAIAAQD//////////wEAAQABAAEAAQABAAEAAQABAAEA
AQABAAEAAQABAAEAAQABAAEAAwACAAIAAgACAAIAAgACAAIAAgACAAIAAgACAAIAAgAC
AAIABAAEAAQABAAHAAgACQAKAAwADAAMAAwADAAMAAwADAAOAA4ADgAOABAAEAAQABAA
EgASABIAEgARABAADwAOAA4ADgAOAA4ADAAMAAwADAALAAoACQAIAAcABgAFAAQABAAE
AAQABAAEAAQABAAEAAQABAAEAAQABgAGAAYABgAIAAgACAAIAAgACAAIAAgACgAKAAoA
CgAKAA==
         </WaveFormData>
      </LeadData>
      <LeadData>
         <LeadByteCountTotal>10000</LeadByteCountTotal>
         <LeadTimeOffset>0</LeadTimeOffset>
         <LeadSampleCountTotal>5000</LeadSampleCountTotal>
         <LeadAmplitudeUnitsPerBit>4.88</LeadAmplitudeUnitsPerBit>
         <LeadAmplitudeUnits>��V</LeadAmplitudeUnits>
         <LeadHighLimit>2147483647</LeadHighLimit>
         <LeadLowLimit>268435456</LeadLowLimit>
         <LeadID>V6</LeadID>
         <LeadOffsetFirstSample>0</LeadOffsetFirstSample>
         <FirstSampleBaseline>0</FirstSampleBaseline>
         <LeadSampleSize>2</LeadSampleSize>
         <LeadOff>FALSE</LeadOff>
         <BaselineSway>FALSE</BaselineSway>
         <ExcessiveACNoise>FALSE</ExcessiveACNoise>
         <MuscleNoise>FALSE</MuscleNoise>
         <LeadDataCRC32>3226537984</LeadDataCRC32>
         <WaveFormData>
9v/2//b/9v/0//T/9P/0//b/9v/2//b/9f/0//P/8v/y//L/8v/y//L/8v/y//L/8v/y
//L/8v/w//D/8P/w/+7/7v/u/+7/8P/w//D/8P/u/+7/7v/u//D/8P/w//D/7v/u/+7/
7v/u/+7/7v/u/+7/7//v/+//8v/z//X/9//1//X/9f/1//T/9P/0//X/9f/2//f/9//3
//j/+f/5//r/+f/3//b/9f/1//T/8f/x//L/8v/w//L/8v/y//L/7v/t/+r/6P/m/+X/
5f/l/+T/5P/k/+T/5v/m/+b/5v/m/+b/5v/m/+T/5P/k/+P/4//j/+P/4//h/+H/4f/h
/+D/4P/g/+D/4P/g/+D/4P/h/+H/4f/g/+L/4v/i/+L/3//d/9//3//i/+f/6v/t//T/
+P///wwAGwAxAEsAagCLAKUAqwCoAKQAlQBtADkADADm/8P/sP+w/7P/uv/C/8X/yf/R
/9f/3f/f/+P/4//j/+L/4v/i/+L/5P/k/+X/5f/j/+P/4//k/+T/5P/l/+X/5f/m/+b/
5f/l/+X/5v/m/+b/5v/m/+b/5f/l/+X/5f/n/+j/6P/o/+j/6f/p/+n/6f/p/+r/6v/q
/+r/6v/r/+n/6f/p/+r/7P/s/+z/7P/r/+v/6//t/+//7//v/+//8v/z//P/8//z//P/
9P/1//b/9//3//f/+//7//z//f/+////AAABAAIAAwAFAAYABwAJAAoADAAOAA8AEAAT
ABcAGAAZABoAGwAeAB4AIAAjACMAJAAlACYAJwAnACkAKwAsACwALQAtAC0ALgAuAC4A
LwAvAC8ALwAtACwAKwAoACYAJAAgAB4AGwAYABYAEwAQAA0ACgAHAAQAAgACAAAA///9
//z/+v/6//f/9v/3//f/9v/2//X/9f/1//T/8//y//H/8f/x//L/8v/y//D/7//u/+3/
7//v/+//7//w//D/8P/w/+//7v/u/+7/8P/w//H/8f/x//H/8f/x//P/8//y//L/8//z
//P/8//z//P/8v/x//P/8//z//P/8//z//T/9f/0//T/8//y//T/9P/0//X/9P/1//X/
9P/0//X/9v/3//f/9//3//b/9//3//b/9f/1//X/9f/1//P/8//z//L/9P/0//X/9v/1
//T/8//x//L/8v/x//D/8P/x//L/8//x//H/8f/x//P/8//z//P/8v/y//H/8P/w//D/
8f/x//H/8f/x//H/7//v/+//7//x//H/8f/x/+//7//v/+//8f/x//D/8P/w//D/8P/w
//H/8f/x//D/8v/y//L/8v/y//H/8f/x//L/8v/y//L/8v/x//H/8f/x//H/8f/x//P/
8//z//P/8f/x//H/8//y//T/9P/0//T/8v/y//L/8v/0//T/9P/0//b/9v/3//f/9//5
//n/+v/7//v/+//7//3//P/8//z//f/9//7//////wEAAgADAAMAAgABAP///v/+////
////////AAAAAP7//v/+//7//P/6//n/9v/0//T/8//z//P/8v/y//L/8v/y//L/8v/y
//L/8v/y//L/8v/y//L/7//v/+//7//w//H/8v/z//H/8P/w//D/8v/y//L/8v/y//P/
8//z//D/8P/w//D/8v/z//P/8//1//b/+//+/wEABAAMABMAIAAtAEEAVwByAJEArQC1
ALAAtACtAIcAUQAgAPj/1f/A/8D/xf/M/9b/2//d/+X/6//v//P/9//5//v/+v/6//r/
+v/5//j/+P/3//j/+f/6//z/+v/6//v/+//7//z//P/7//3//f/+//7//P/8//z//P//
//////////3//v/+//7//v////////8BAAEAAgACAAAAAAAAAAEAAwADAAMABAAEAAQA
BAAEAAMAAwADAAUABwAHAAcABwAIAAkACQAJAAsACwAMAA0ADAANAA0ADQAPAA8AEAAR
ABQAFQAWABcAFgAXABkAGgAdAB8AIAAiACQAJQAmACkALQAuAC8AMAAzADYANgA4ADoA
OQA5ADkAOwA9AD4AQQBBAEIAQgBDAEMAQwBEAEQARABFAEUARQBDAEEAQAA/ADwAOgA4
ADQAMAAtACoAKAAlACIAHwAcABcAFAASABIADgANAAsACgAKAAoABwAGAAMAAwACAAIA
AQABAAEAAAABAAAA//////3//v/+//7/AAD///7//f/9//3//f/9//z//P/8//z//P/8
//3//v/8//z//f/9//////////////////7//v///////////wIAAwADAAMAAQABAAEA
AQADAAMABAAFAAQABAADAAIAAgACAAIAAwACAAMAAwACAAMAAwADAAMABAAFAAYABgAD
AAMAAgABAAEAAQABAAEAAwADAAMAAgAAAAAAAQACAAAAAAAAAP//AAAAAP///v/+////
AAABAP/////////////////////9//7//v/+//3//P/8//v//f/9//3//f/9//3//f/9
//v/+//7//v/+//7//v/+//5//n/+P/4//j/+P/4//j/+f/5//n/+P/2//b/9v/2//j/
9//3//f/+P/4//j/+P/2//X/9f/1//P/8//z//P/8//z//P/8//3//X/9//3//T/8v/y
//L/8v/y//L/8v/y//H/8P/v/+7/7//w//H/8v/y//L/8v/y//H/8P/v/+7/8f/y//P/
9f/1//X/9//3//b/9//3//f/9//3//b/9v/2//f/9//4//v/+//9//7//f/9//z/+//3
//b/9v/3//n/9//3//j/9//0//P/8v/0//T/8v/x/+7/7P/s/+v/6//r/+r/6v/s/+z/
7P/s/+v/6v/p/+j/6v/q/+r/6v/o/+f/5//n/+n/6f/p/+n/6f/p/+j/6P/m/+b/5v/m
/+b/5v/n/+f/5f/k/+T/5P/i/+L/4//j/+f/6//s/+//7v/x//j/AAALABgAKQA/AFcA
dgCXAKcApwCkAKQAjQBdACsAAADY/7n/sP+y/7f/vv/E/8X/y//T/9n/3//j/+X/5//p
/+j/6P/o/+j/5v/m/+f/5//n/+f/5//o/+j/6P/p/+n/6f/q/+r/6f/p/+n/6v/q/+r/
6v/q/+r/6//r/+v/6//t/+7/7v/u/+z/7f/t/+3/7//v//D/8P/u/+7/7v/v/+//7//v
//D/8P/w//D/8P/x//H/8f/z//X/9f/1//X/9v/3//f/9//3//f/+P/5//r/+//7//v/
/f/9//7///8AAAEAAgADAAQABQAHAAgACwANAA4AEAAQABEAEgAVABUAFgAXABgAGgAe
AB8AIgAkACMAIwAjACYAJwAnACkAKQAqACoAKwApACkAKgAqACoAKwArACsAKQAnACYA
JQAiACAAHgAaABgAFQASABAADQAKAAcABAACAAAA//8AAP3/+//4//b/9P/0//H/8P/x
//H/8P/w/+3/7f/t/+z/7P/s/+z/7f/s/+z/6//q/+z/6//q/+n/6//r/+v/6//q/+r/
6v/q/+r/6v/r/+z/7P/s/+3/7f/v/+//7//v//H/8f/w//D/8f/x//H/8f/y//P/8//z
//P/8//z//P/9f/1//b/9//2//b/9f/0//T/9P/0//X/+P/5//n/+P/3//f/9//3//j/
+f/6//r/+f/5//j/9//3//f/9//3//n/+f/5//j/9v/2//f/+P/4//j/+P/3//j/+P/3
//b/9//3//f/9//3//f/9//3//X/9f/1//X/9//4//j/+P/5//j/+P/3//X/9f/1//X/
9f/1//X/9f/z//P/8//z//X/9f/1//X/9f/1//T/9P/0//T/9P/0//X/9f/1//T/8v/y
//L/8v/0//P/8//z//T/9P/0//T/9P/z//P/8//1//X/9f/1//P/8//z//P/8//z//X/
9f/2//T/9P/0//T/9P/0//T/9P/0//T/9P/0//L/8v/y//L/8//0//X/9v/2//b/9v/2
//j/+P/5//n/+f/7//v//P/9//3//f/9/////v/+//7//////wAAAQABAAMABAAFAAUA
BAADAAEAAAAAAAEAAQABAAEAAgACAP7//v/+//7//v/8//v/+P/4//j/9//3//X/9P/0
//T/9v/2//b/9v/0//T/9P/0//T/9P/0//T/9f/1//X/9f/z//P/8//z//X/9P/0//T/
9P/0//T/9P/0//X/9f/1//b/9v/2//b/9P/1//X/9f/5//7/AQAEAAcADAASABkAJgA3
AE0AZQCEAKMAtQC3ALQAsgCdAG0ANwAMAOj/zf/C/8b/y//S/9j/3f/h/+n/8f/1//f/
+//9//3//P/8//z//P/+//7///////3//f/9//7//v/+/////////wAAAAD///////8A
AAAAAgACAAIAAgABAAEAAQABAAMABAAEAAQAAgADAAMAAwAFAAUABgAGAAgACAAIAAkA
BwAHAAcACAAKAAoACgAKAAsACwALAA0ADQANAA0ADQAOAA8ADwAPAA8ADwAQABEAFAAV
ABUAFQAVABUAFgAXABgAGQAaABsAHgAfACEAIgAjACUAJgAoACoAKwAsAC8ALwAwADEA
MgA1ADgAOAA6AD0APQA+AD8AQABBAEEAQwBDAEQARABFAEUARQBGAEYARgBHAEcARwBH
AEUARABDAEAAPgA8ADgANAAxAC4ALAApACYAIwAgAB0AGgAYABgAFgAVABMAEgAOAA4A
CwAKAAsACwAKAAoABwAHAAcABgAFAAQAAwADAAMABAAEAAQABAADAAIAAQADAAMAAwAD
AAIAAgACAAIAAwACAAIAAgAEAAQABQAFAAMAAwADAAMAAwADAAIAAgAFAAUABQAFAAQA
BQAFAAUABwAHAAcABwAFAAUABgAHAAgACAAHAAYABgAGAAYABwAGAAcABwAGAAcABwAH
AAcABwAHAAcABgAHAAcABgAFAAUABQAFAAUABQAFAAUABAAEAAQABQAGAAUABAADAAEA
AQACAAIAAgADAAMAAwADAAEAAQABAAEAAwADAAMAAwACAAIAAQAAAAEAAAAAAP//////
/////////////////wEAAQABAAEA/////////////////v/+//7//v/+//7/////////
/v8AAAAAAAAAAP7//f/9//3//v/+//7//v/+//3//f/9//3//f/9//3////////////9
//3//f/9//7//v/+//7//v/+//7//v/+//7//v/+//7//v/+//7//v/8//z//P/8//7/
/v/+//7//P/8//z//P/+//7//v/+/wAAAAABAAEAAQADAAMABAAFAAUABQAFAAMAAgAC
AAIABQAFAAYABwAHAAkACgALAAkACAAHAAUABQAGAAgACQAFAAUABgAGAAQABAAEAAQA
BAACAAEA/v/6//r/+f/5//v/+v/6//r/+v/6//r/+v/6//r/+v/6//r/+v/6//r/+f/5
//n/+f/5//n/+f/5//f/9v/2//b/9//4//n/+v/6//v/+//7//j/+P/4//j/+v/7//n/
+f/7//7/AQAEAAcADAASAB0AKgA7AE8AZwCEAKUAuwC5ALQAtACjAHUAPwASAOr/y/++
/8L/yf/S/9r/3f/h/+n/7//x//X/+f/9//3//P/8//z//P/6//r/+//7//3//f/9//7/
/P/8//3//f/7//z//P/7//n/+f/6//r/+//8//3//v8BAAEAAQABAAAAAAD///7//v//
///////9//3//v/+//7//v/+////AQABAAEAAgACAAIAAgACAAEAAQABAAMAAwADAAMA
AwACAAMAAwADAAYABwAJAAsACgALAAsACwANAA0ADgAPAA4ADwAQABEAEgATABUAFgAX
ABkAGgAcABwAHQAeACEAIwAkACUAJgAnACoAKgAsAC0ALQAuAC8AMgAzADMANQAzADQA
NAA1ADMAMwA0ADQANAA1ADUANQAzADEAMAAvAC0ALAArACgAJAAhAB4AHAAbABgAFQAS
AA0ACgAIAAgABgAFAAMAAgAAAAAA/f/8//r/+f/3//b/9//3//f/9v/3//b/9f/1//P/
9P/0//T/9P/z//L/8f/z//P/8//z//T/9P/0//T/8f/w//D/8P/w//D/8f/x//H/8f/x
//H/8P/v/+3/7P/t/+3/7f/t/+7/7//v/+//7f/t/+3/7f/u/+//8f/z//H/8P/u/+z/
7v/u/+7/7//w//H/8f/w/+//7//v/+//7//v/+//7v/t/+3/7P/r/+z/7f/u/+//7//v
/+//7v/s/+z/7f/u/+z/7P/s/+v/6v/q/+n/6P/p/+n/6f/p/+v/6//r/+v/6f/p/+n/
6f/n/+j/6P/o/+f/5v/m/+X/5//n/+f/5//n/+f/5//n/+n/6f/p/+n/6f/p/+n/6f/o
/+f/5f/k/+b/5v/m/+b/5f/l/+X/5P/m/+b/5v/m/+j/5//n/+f/5v/m/+b/5v/o/+f/
5//n/+f/5//n/+f/5f/l/+X/5f/n/+f/5//n/+b/5P/k/+T/5P/m/+b/5v/m/+b/5v/m
/+b/5v/m/+b/5v/o/+j/6P/p/+f/5//p/+n/7P/t/+3/7f/r/+v/6v/q/+z/7f/t/+7/
7//v//H/8v/x//H/8P/v/+3/7P/s/+3/7f/r/+v/7P/s/+r/6v/q/+r/6v/o/+f/5P/i
/+L/4f/h/+H/4P/g/+D/4P/g/+D/4P/g/+D/4P/g/+D/4P/g/97/3f/d/93/3//f/9//
3//f/9//3v/e/97/3v/e/97/3v/e/9//3//f/97/3v/e/97/3v/f/9//3//f/+L/5f/o
/+3/8v/6/wUAEAAfADUATQBuAI8AowClAKQAogCLAF0AKQAAANr/uf+u/7L/uf/A/8b/
yf/L/9P/2//f/+P/5//p/+n/6v/q/+r/6v/o/+j/6f/p/+v/6//r/+z/7P/s/+3/7f/t
/+7/7v/t/+//7//w//D/8P/w//D/8P/x//H/8f/x//H/8v/y//L/9P/1//X/9f/3//f/
+P/4//j/+P/4//n/+//7//v//P/6//r/+v/6//3//f/9//////////////8CAAMAAwAD
AAUABQAGAAcACAAJAAkACQANAA0ADgAPABAAEQASABMAFAAVABcAGAAbAB0AHgAgACAA
IQAiACUAKAAqACwALgAvADIAMgA0ADcANwA4ADkAOgA7ADsAPQA9AD4APgA/AD8APwBA
AEAAQABBAEEAQQA/AD0APAA7ADkAOAA3ADQAMAAtACoAKAAlACIAHwAcABkAFgAUABQA
EAAPAA0ADAAMAAwACQAIAAUABQAEAAQAAwADAAMAAgADAAIAAQABAAEAAgACAAIAAgAB
AAAA/////////////wAAAAAAAAAAAQAAAAAAAAAAAAAAAQABAAMAAwADAAMAAQABAAAA
AAADAAMAAwADAAIAAwADAAMABQAFAAUABQAFAAUABgAHAAcABgAEAAIAAwAEAAUABwAG
AAcABwAGAAUABQAFAAUABgAHAAgACAAHAAcABgAFAAUABQAFAAUABQAFAAUABAACAAIA
AwAEAAQABAAEAAMABAAEAAMAAgACAAMABAAFAAMAAwADAAMAAwADAAMAAwADAAQABAAE
AAMAAgACAAEAAQABAAEAAQABAAEAAQABAAEAAQABAAEAAQABAAEAAQABAAEAAAAAAAAA
AAAAAAAA/////////v8AAAAAAAAAAAIAAQABAAEAAAAAAAAAAAAAAP///////wEAAQAB
AAEA//////////8BAAMAAQABAAAAAAAAAAAAAAAAAAAAAAAAAAAAAAAAAAAAAAAAAAAA
AAAAAAAAAAAAAP7//v/+//7/AAAAAAAAAAABAAEAAQADAAUABgAHAAcABwAHAAcABgAG
AAYABwAHAAoACwALAA0ADAANAA0ADAALAAkACAAIAAkACQAHAAcACAAIAAYABgAGAAYA
BgAEAAMAAAD+//7//////////v/+//7//v/+//7//v/+//7//v/+//7//v/+//7//f/9
//3//f/9//3//f/9//3//P/8//z//P/8//z//P/8//3//f/9//z//P/8//z//P/9////
/////wIABQAIAAsAFAAaACUAMgBDAFcAbQCMAKsAvwC/ALwAvACnAHUAQQAWAPD/z//G
/8z/0f/Y/+D/4//p/+//8//3//3/AQABAAMAAgACAAIAAgAAAAAAAQABAAMAAwADAAQA
BAAEAAUABQAFAAYABgAFAAcABwAIAAgABgAGAAYABgAJAAkACQAJAAcACAAIAAgACAAJ
AAkACQAJAAkACgAKAAoACgAKAAsACwALAAsADAAMAAwADAAMAA0ADQANAA8ADwAPAA8A
DwAQABEAEQARABMAEwAUABUAFgAXABcAFwAbABsAHAAdABwAHQAeAB8AIAAhACMAJAAn
ACkAKgAsACwALQAuADEAMwA0ADUANgA3ADoAOgA8AD0APQA+AD8AQgBDAEMARQBFAEYA
RgBHAEcARwBIAEgARgBHAEcARwBHAEUARABDAEEAQAA/ADwAOAA1ADIAMAAtACoAJwAk
ACEAHgAcABwAGAAXABUAFAAUABQAEQAQAA0ADQAMAAwACwALAAsACgALAAoACQAJAAcA
CAAIAAgACgAJAAgABwAFAAUABQAFAAYABgAGAAYABgAGAAcACAAGAAYABwAHAAcABwAH
AAcABwAHAAYABgAJAAkACQAJAAgACQAJAAkABwAHAAcABwAJAAkACgALAAoACgAJAAgA
CgAKAAoACwAKAAsACwAKAAkACQAJAAkACgALAAwADAALAAsACgAJAAkACQAJAAkACQAJ
AAkACAAIAAgACQAKAAoACgAKAAkABgAGAAUABAADAAMAAwADAAUABQAFAAUABQAFAAUA
BQAFAAYABgAGAAMAAgACAAEAAQABAAEAAQADAAMAAwADAAEAAQABAAEAAwADAAMAAwAC
AAEA///+////AAABAAIAAwADAAMAAgAAAAAAAAAAAP7//f/9//3//v/+//7//v//////
AAABAAEAAQABAAEAAAD///7//f/9/////f/9//z//P/8//z//P/9//7///8AAP7//v/+
//7//P/8//z//P/8//z//P/8//r/+v/6//r//P/8//z//P/8//z//P/8//r/+v/6//v/
/P/9/wAAAQAAAAEAAQABAAMAAwACAAIAAAABAAEAAgABAAEAAwAEAAgACQAJAAkABgAE
AAMAAwAFAAMAAwAEAAQAAgACAAIAAAAAAP7//f/7//r/+//7//n/9//0//L/9P/0//T/
9P/0//T/9P/0//b/9v/2//b/+P/3//f/9//1//X/9f/1//f/9//2//b/9f/0//P/8v/y
//L/8//z//T/9P/1//b/9f/0//T/8//1//X/+v/9//7///8EAAwAEwAgAC8ARQBdAHgA
mwC3AL0AtgCyAKcAgQBPACQA/v/X/8L/wv/F/8r/0P/V/9n/4f/p/+//8f/z//X/9//2
//b/9v/2//T/9P/1//X/9f/1//X/9v/4//j/+f/5//f/+P/4//f/9//3//j/+P/4//j/
+P/4//f/9//3//f/+f/6//r/+v/4//n/+f/5//v/+//8//z/+v/6//r/+//7//v/+//8
//7//v/+//7//v/9//z//f///////////wAAAQABAAEAAQABAAIAAwAEAAUABQAFAAUA
BQAGAAcACgALAAwADQAOAA8AEQASABEAEwAUABYAGAAZABoAHQAdAB4AHwAgACEAJAAk
ACYAKQApACoAKwAqACsAKwAtAC0ALgAuAC8ALwAvADAAMAAwADEAMQAxADEALwAuAC0A
LAAqACgAJAAjACEAHwAeABoAFgASAA4ADQAKAAgACAAEAAMAAQAAAPz//P/5//j/+f/5
//j/+P/2//X/9P/y//P/8v/x//H/8f/y//L/8v/w/+//7v/t/+//7//v/+//7v/u/+7/
7v/u/+7/7//w//D/8P/x//H/7//v/+//7//x//H/8P/w//H/8f/x//H/8v/z//P/8//1
//X/9f/1//P/8//0//X/9v/2//X/9P/0//T/9P/1//b/9//3//b/9//3//f/9//3//f/
9//2//f/9//2//X/9f/1//X/9f/3//f/9//2//b/9v/3//j/9v/2//b/9f/1//b/9v/2
//X/9f/1//X/9f/1//X/9f/1//X/9f/1//X/9v/2//b/9v/2//f/9//1//X/9f/1//f/
9//3//f/9//3//f/9//3//f/9//3//f/9//2//b/+P/4//j/+P/5//n/+f/4//j/+P/4
//j/+P/3//f/9//6//r/+v/6//j/9//3//f/+f/5//n/+f/5//n/+f/5//f/+f/5//n/
+v/6//r/+v/6//j/+P/4//j/+v/6//r/+v/6//r/+v/6//j/+P/4//j/+v/6//r/+v/6
//r/+//7//v//f/9//7///////////8BAAAAAAAAAAEAAQACAAMAAQADAAQABQAHAAYA
BQADAAAAAAABAAEAAQABAAIAAgAAAAAAAAAAAAAA/v/9//r/+P/4//f/9//1//T/9P/0
//b/9v/2//b/9v/2//b/9v/0//T/9P/0//T/9f/2//f/9f/1//X/9f/1//T/9P/0//b/
9v/2//b/9P/1//X/9f/2//b/9v/2//b/9f/1//X/9f/4//3/AAADAAgADgATABwAKQA7
AFMAbgCPAK0AtwC0ALQArwCPAFsAKgAEAN//xv/C/8f/zP/S/9n/2//h/+v/8f/z//f/
+f/5//j/+P/4//j/+v/6//v/+//7//v/+//8//z//P/9//3//f/+//7//f/9//3//v/+
//7//v/+//7//////////////wAAAAAAAAAAAQABAAEAAQABAAIAAgACAAIAAgADAAMA
AwADAAQABAAEAAQABAAFAAUABQAHAAcABwAHAAcACAAJAAkACQAJAAkACgALAAwADQAN
AA0AEQARABIAEwAUABUAFgAXABgAGQAbABwAGwAdAB4AIAAiACMAJAAnACsALAAtAC4A
LQAwADAAMgA3ADcAOAA5ADgAOQA5ADsAOwA8ADwAPQA/AD8AQABAAEAAQQBBAEEAQQA/
AD4APQA8ADoAOAA0ADIALwAsACoAJwAkACEAHgAbABgAFgAWABIAEQAPAA4ACgAKAAcA
BgAFAAUABAAEAAMAAwADAAIAAQAAAP///////wAAAAAAAAAA///+//3//f/9//3//f/+
//7//v/+//3//P/8//z//P/8//3//f/7//v/+//7//3//f/8//z//f/9//3//f/9//3/
/P/7//3//f/9//3/+//7//z//f8AAAAA///+/wAAAAAAAAEAAQABAAAA/v//////////
//7///8AAAAA//////7//f////////////3//f/9//z//P/8//3//v/8//z//P/7//z/
/P/7//r/+//7//v/+//5//n/+f/5//n/+f/5//n/9//4//j/+P/5//j/+P/3//n/+f/5
//n/+P/3//b/9f/3//f/9//3//X/9f/1//X/9//3//b/9v/2//b/9v/2//X/9f/1//T/
9P/0//T/9P/2//X/9f/1//T/9P/0//T/9v/1//X/9f/z//P/8//z//P/8//z//P/9f/1
//P/8//y//T/9P/0//T/9P/0//T/9P/y//L/8v/y//L/8v/y//L/8P/w//D/8P/w//D/
8P/w//L/8v/y//L/8v/y//L/8//1//X/9//3//j/+f/5//n/+f/5//j/+P/4//n/+f/6
//n/+f/7//z///////7//f/7//r/+v/7//v/+f/5//r/+v/4//j/+P/4//j/9v/1//L/
8P/w/+//7v/t/+v/6v/s/+z/7P/s/+z/7P/s/+z/7P/s/+z/7P/u/+3/7f/t/+v/6//r
/+v/6//r/+r/6v/q/+r/6v/q/+r/6v/r/+v/6//q/+r/6v/s/+z/7f/t/+//8f/0//n/
/P///wIACAARACAAMQBHAF8AgACfAK0AqQCmAKIAiQBZACcAAADa/7v/tP+4/73/xv/M
/9H/1//f/+X/6f/r/+3/7f/t/+z/7P/s/+z/7v/u/+//7//v/+//7//w//D/8P/x//H/
8f/y//L/8f/x//H/8v/y//H/8P/v/+7/7//v/+//7//w//L/8//0//P/8//y//H/8f/x
//L/8v/y//L/8v/z//P/8//z//T/9P/0//T/9P/z//P/8//1//X/9f/1//X/9v/3//f/
9//3//f/+P/5//r/+//7//v//f/9//7///8AAAEAAgADAAQABQAHAAgABwAJAAoADAAP
ABEAEwAXABgAGAAYABgAGQAcABwAHgAjACMAJAAlACQAJQAlACcAJQAmACYAJwAnACcA
KAAoACoAKwArACsAKwApACgAJwAiACAAHgAaABoAFwAUABIADgAKAAYAAgAAAP7//f/+
//r/+f/3//b/8//y/+7/7P/s/+3/7f/u/+3/7f/t/+z/6f/o/+f/5//n/+j/6P/o/+j/
5//m/+X/5f/l/+X/5f/k/+T/5P/k/+P/4v/i/+L/4v/i/+P/4//j/+P/4//j/+X/5f/k
/+T/5f/l/+X/5f/m/+f/5//n/+f/5//n/+f/5f/l/+b/5//o/+j/5//m/+b/5v/m/+f/
5v/n/+f/5v/m/+f/6P/p/+n/6f/p/+j/6f/p/+j/5//n/+f/5//n/+n/6f/p/+j/5v/m
/+f/6P/m/+b/5v/l/+b/5v/l/+T/5f/l/+X/5f/j/+P/4//j/+X/5f/l/+X/4//k/+T/
5P/l/+T/5P/j/+P/4//j/+P/4//j/+P/4//j/+P/4//j/+H/4f/h/+H/4//j/+L/4v/g
/+D/4P/g/+P/4//j/+L/4v/i/+L/4v/g/9//3//f/+D/4P/g/+D/4P/f/9//3//f/9//
3//f/9//3//f/9//3//f/9//3//g/+D/4P/g/+D/3v/e/97/3v/e/97/3v/e/97/3v/e
/97/4P/g/+D/4P/h/+L/4//k/+T/5P/k/+T/5v/m/+b/5v/m/+b/5v/m/+f/6P/p/+r/
7P/s/+z/7P/p/+j/5//m/+j/6P/o/+j/5v/m/+b/5v/l/+T/4//i/+H/4P/f/97/3P/c
/9z/3P/e/97/3v/e/97/3v/e/97/3P/c/9z/3P/e/97/3v/e/97/3v/e/97/3v/e/97/
3v/e/w==
         </WaveFormData>
      </LeadData>
   </Waveform>
</RestingECG>
