# Supplementary material for: Detection of Left Atrial Enlargement Using a Convolutional Neural Network-Enabled Electrocardiogram
Source: Front Cardiovasc Med. 2020 Dec 17;7:609976. doi: 10.3389/fcvm.2020.609976 (PMC7773668; doi:10.3389/fcvm.2020.609976)
Supplement: Supplementary file 5 [file Data_Sheet_5.ZIP › normal4/1802036371_7924_0000002M.XML]

<?xml version="1.0" encoding="Windows-1252"?>
<!DOCTYPE RestingECG SYSTEM "restecg.dtd">
<RestingECG>
   <PatientDemographics>
      <PatientID>1802036371</PatientID>
      <PatientAge>67</PatientAge>
      <AgeUnits>Years</AgeUnits>
      <Gender>Male</Gender>
      <PatientLastName>liguoquan</PatientLastName>
   </PatientDemographics>
   <TestDemographics>
      <DataType>Resting</DataType>
      <Site>1</Site>
      <AcquisitionDevice>MAC55</AcquisitionDevice>
      <Status>Unconfirmed</Status>
      <Priority>Normal</Priority>
      <AcquisitionTime>09:27:57</AcquisitionTime>
      <AcquisitionDate>08-20-2017</AcquisitionDate>
      <CartNumber>1</CartNumber>
      <AcquisitionSoftwareVersion>009C</AcquisitionSoftwareVersion>
      <XMLSourceVersion>MAC5000 v1.0</XMLSourceVersion>
   </TestDemographics>
   <RestingECGMeasurements>
      <VentricularRate>63</VentricularRate>
      <AtrialRate>63</AtrialRate>
      <PRInterval>164</PRInterval>
      <QRSDuration>108</QRSDuration>
      <QTInterval>416</QTInterval>
      <QTCorrected>425</QTCorrected>
      <PAxis>-11</PAxis>
      <RAxis>32</RAxis>
      <TAxis>16</TAxis>
      <QRSCount>10</QRSCount>
      <QOnset>215</QOnset>
      <QOffset>269</QOffset>
      <POnset>133</POnset>
      <POffset>177</POffset>
      <TOffset>423</TOffset>
      <ECGSampleBase>500</ECGSampleBase>
      <ECGSampleExponent>0</ECGSampleExponent>
   </RestingECGMeasurements>
   <Diagnosis>
      <Modality>Resting</Modality>
         <StatementCount>2</StatementCount>
         <LabelText>12SL ��ϳ���</LabelText>
      <DiagnosisStatement>
         <StmtFlag>ENDSLINE</StmtFlag>
         <StmtText>�������</StmtText>
      </DiagnosisStatement>
      <DiagnosisStatement>
         <StmtFlag>ENDSLINE</StmtFlag>
         <StmtText>���� ECG</StmtText>
      </DiagnosisStatement>
   </Diagnosis>
   <Waveform>
      <WaveformType>Rhythm</WaveformType>
      <WaveformStartTime>0</WaveformStartTime>
      <NumberofLeads>8</NumberofLeads>
      <SampleType>CONTINUOUS_SAMPLES</SampleType>
      <SampleBase>500</SampleBase>
      <SampleExponent>0</SampleExponent>
      <HighPassFilter>16</HighPassFilter>
      <LowPassFilter>150</LowPassFilter>
      <ACFilter>NONE</ACFilter>
      <LeadData>
         <LeadByteCountTotal>10000</LeadByteCountTotal>
         <LeadTimeOffset>0</LeadTimeOffset>
         <LeadSampleCountTotal>5000</LeadSampleCountTotal>
         <LeadAmplitudeUnitsPerBit>4.88</LeadAmplitudeUnitsPerBit>
         <LeadAmplitudeUnits>��V</LeadAmplitudeUnits>
         <LeadHighLimit>2147483647</LeadHighLimit>
         <LeadLowLimit>268435456</LeadLowLimit>
         <LeadID>I</LeadID>
         <LeadOffsetFirstSample>0</LeadOffsetFirstSample>
         <FirstSampleBaseline>0</FirstSampleBaseline>
         <LeadSampleSize>2</LeadSampleSize>
         <LeadOff>FALSE</LeadOff>
         <BaselineSway>FALSE</BaselineSway>
         <ExcessiveACNoise>FALSE</ExcessiveACNoise>
         <MuscleNoise>FALSE</MuscleNoise>
         <LeadDataCRC32>479682111</LeadDataCRC32>
         <WaveFormData>
7v/u/+7/7v/v//D/8f/y//H/8P/v/+7/8P/w//D/8P/y//L/8v/y//H/8P/v/+7/7//w
//H/8v/x//D/7//u//D/8P/w//D/7v/u/+7/7v/s/+z/7P/s/+3/7v/v//D/7v/u/+7/
7v/u/+7/7v/u//D/8P/w//D/7//u/+3/7P/u/+7/7v/u/+z/7P/s/+z/7v/u/+7/7v/w
//D/8P/w/+//7v/t/+z/7v/u/+7/7v/s/+z/7P/s/+7/7v/u/+7/7P/s/+z/7P/s/+z/
7P/s/+7/7v/u/+7/7P/s/+z/7P/s/+z/7P/s/+3/7v/v//D/7//u/+3/7P/u/+7/7v/u
/+7/7v/u/+7/7P/s//D/8f/z//X/9f/0//T/9P/0//T/9f/1//b/9v/2//b/9v/3//n/
+f/5//n//P/9//z//f/7//r/+v/6//v/+v/6//r//P/6//j/9P/y//H/8f/w/+3/7f/t
/+z/7f/u/+7/7//u/+3/7P/r/+n/7P/q/+r/7P/r/+v/6//s/+z/7f/t/+n/6f/p/+n/
6v/q/+r/6//p/+z/7P/o/+H/3f/f/9//3//f/+T/6v/x//z/EgAxAFcAegCbALsA2QDw
AP4ABgH8AOQAzgCyAIgAYgBIACkADQD9//T/6//l/+j/7//0//L/7v/y//L/8v/1//X/
8v/v/+7/7v/s/+7/8v/y//H/8f/x//H/8f/w/+//7v/v/+//8f/x/+//8f/y//L/8v/w
//D/8f/z//P/8//1//X/9v/2//b/9v/2//b/+P/4//j/+P/5//f/9//2//b/+f/7//v/
+//5//z//f/9//7///8AAAIAAgAAAAAAAQAAAAEAAgADAAYABwAHAAkACgAKAAsACwAN
AA4ADwARABQAFwAYABgAFwAYABgAGAAZAB4AIAAiACIAIgAiACMAJQAlACYAJgAqACoA
LAAsACcAJwArACsALQAtAC8ALAAqACsAKwAqACkAKgArACoAJgAkACEAHgAeABwAGAAV
ABIAEgARAA8ADQAIAAUAAgABAAEAAQABAP///v/7//n/+//7//r/+v/2//b/9v/2//j/
9v/2//b/9f/1//j/9f/1//j/+v/3//X/9f/z//P/9f/2//b/9//5//n/9v/0//b/9v/3
//j/+P/4//b/+P/5//b/9v/2//T/9v/2//f/9//3//f/9//5//n/+f/5//f/9v/2//b/
9v/0//T/9P/3//j/+f/5//n/+f/5//n/9v/2//f/9//6//v/+//4//j/+P/2//b/+P/4
//n/+v/5//n/9//1//X/9v/2//b/+f/5//n/+f/6//j/+P/4//b/+P/6//j/9f/1//X/
9f/3//b/9v/3//X/9f/1//X/8//z//T/9P/2//f/+P/4//b/9v/1//P/9f/1//X/9f/1
//b/9v/1//X/9f/1//P/9//3//f/9//3//b/9f/0//T/9f/2//b/+P/4//j/9//2//T/
8//y//T/9P/0//X/9f/1//P/8v/x//H/9P/1//f/9f/1//X/8f/x//L/9P/1//b/9//4
//j/9//1//P/9v/4//b/9P/0//T/9P/2//b/9v/2//j/+P/4//z/+//7//3//f/+//7/
/v/+//7//////wAA/v/+//7//v8AAAMABAAFAAMABQAFAAMAAQABAAAAAAABAAEAAQAC
AAAAAAD+//z/+f/5//r//P/7//n/+P/3//X/9P/z//H/9P/1//b/9//2//P/9f/y//T/
9P/z//P/8//y//L/8//z//H/8f/x//L/8v/z//T/8//x/+z/6v/u//H/7f/p/+f/4//n
/+7/8v/1/wQAHgA/AGMAhACjAMcA5QD4AAQBDAH+AOYAzgC2AI4AYgA+ACMAEwADAPb/
7//t/+7/8//2//T/8v/0//r/+v/5//v//P/5//b/9P/0//T/9v/4//n/+f/5//n/+P/4
//j/+P/3//f/+f/5//v//f/+//7//P/6//r/+//9//3//f////3//v/+//7//v/+//7/
AAAAAAAAAAABAAIAAwADAAQABAAFAAQAAwADAAYABwAHAAUABQAFAAYACAAGAAYABwAF
AAUABQAFAAkADQAQABUAFgAWABcAFwAXABgAGQAbABoAHQAeAB4AHgAgACEAIgAkACgA
KQAqACsAKgApACkALAAtAC8AMAAwADAAMgAyAC8ALwAzADMAMQAxADMAMAAuAC0AKwAo
ACgAKAAoACYAJgAmACUAJAAhAB4AGQAVABkAHAAeAB8AGwAWABMAEAANAA0ADQANAAkA
CAAFAAMAAwADAAIAAgAAAAAAAAAAAP7//P/8//z/9//3//r/9//1//b/9v/x/+7/7f/q
/+n/7//0//j//f/9//3/+v/4//r/+v/7//z/AAAEAAYADAAMAAgABwAGAAIABAAEAAUA
AwADAAMAAwAFAAUABQAFAAUABAAEAAQAAgD+//z/+v/9//7///////v/9//z/+//8//4
//7/AwD///3/+v/0//T/9P/y//L/9P/2//n//P8BAAMAAwADAAAAAAD///7//v/9//z/
+//8//r/+v/6//z//v8AAP7//P/7//r/+f/3//b/9v/3//X/9f/1//X/8P/t/+v/6P/s
/+//8v/0//b/+P/5//n/9v/1//T/8//v/+7/7P/p/+X/4//h/93/3f/d/93/3f/b/9r/
2f/Y/9T/0//S/9D/zv/M/8r/x//H/8b/xv/G/8X/xP/D/8P/x//J/8n/yv/H/8f/yv/L
/8v/yf/J/8n/xP/D/8P/xP/C/8L/wv/C/8b/x//H/8f/yv/M/8z/zP/M/8z/zP/K/8r/
zv/P/9D/0//U/9T/1f/W/9f/2P/X/9X/1P/S/9X/1v/X/9n/2P/X/9b/1f/U/9P/0P/P
/9T/1v/Z/9z/2f/Y/9j/2P/a/9j/1v/S/9H/0f/S/9L/0f/R/9H/0P/Q/9D/z//P/87/
zf/M/8v/yf/M/8r/yv/I/8f/x//H/8b/xv/H/8f/xv/H/8j/yf/E/8L/wP+//8P/wP+6
/77/y//L/8X/xf/J/8n/zP/S/+H//P8YADMAUwB0AJEAqwDHANQA1ADIALgAogCEAGIA
PgAcAAQA8f/h/9X/zv/J/83/1v/X/9T/1v/c/9z/2v/a/9v/2//c/9v/1v/Y/9z/3P/c
/9z/3f/d/93/3f/e/97/3v/e/97/3//i/+P/4f/j/+T/5P/m/+T/5P/l/+X/5f/l/+f/
6f/q/+r/6v/o/+j/6P/q/+z/7P/s/+3/7//v/+7/7v/u/+//7v/t/+7/8v/0//X/9f/1
//X/9v/6//j/+P/5//r/+//8//3//P/9//3///8BAAIABAAFAAUABgAHAAkACgANAA4A
DgAOABAAEQASABIAFgAXABgAHAAcABwAHQAdAB0AHgAeAB4AHgAgACAAHgAfACQAJQAk
ACMAJAAgACAAIQAhACAAIAAgACAAHgAcABoAFwAUABQAEgAOAAsACQAIAAYAAwADAAAA
///+//v/+//7//v/9//2//P/8f/y//P/8//0//D/8P/w//D/8f/w//H/8v/v/+//8v/v
/+3/8P/y/+//8P/x//D/8f/w//D/7//v//L/8//x//D/8P/w//H/8v/0//T/8v/0//b/
8v/x//D/8P/y//L/8//z//P/8//z//H/8f/x//H/8//y//L/8v/0//L/8v/y//H/8v/z
//P/8//z//P/8//y//L/8//z//L/8//z//D/9f/2//X/9v/z//L/8v/y//T/9f/0//P/
8f/y//L/8v/z//P/8//z//T/8v/y//L/8P/y//T/8v/x//H/8f/x//H/8P/w//H/8f/x
//H/8f/v/+//8P/w/+7/7//w//D/8v/y//H/7//v/+//7//v/+3/7v/u/+3/8P/x//L/
8f/w/+//7v/t/+//8P/x//L/8P/x//L/8v/v/+7/7f/r/+7/7v/v//D/8P/w//D/8f/z
//P/8f/w/+3/7f/w//H/7//t/+3/7f/s/+3/7//y//D/8P/w//D/7//v/+7/7f/s//D/
8v/w//D/8P/w/+7/7v/u/+7/7P/s/+z/7P/u//D/8v/4//f/9//5//n/+P/4//j/+P/4
//n/+f/6//r/+v/6//r//f/////////+/////v/7//3//f/8//z//v/9//z//P/6//r/
+P/2//L/8f/x//L/8P/v/+//7//w//D/8P/v/+//7//v/+//7v/r/+3/6v/t/+7/7v/v
/+3/7P/s/+3/7f/r/+v/6//t/+z/7P/s/+n/6f/q/+r/6P/l/+X/4f/X/9n/4//k/+b/
7//8/xAAKwBHAGoAjQCxAM0A6AD8AAQBAAH0AN4AvACYAHAASgAzAB8ABwD0/+3/6f/o
/+3/8P/w//D/9P/0//L/9f/3//D/7f/u/+z/8P/y//L/9P/0//P/8v/x//D/8P/w//D/
7//v//H/8f/z//X/9v/2//T/8v/y//P/9f/1//X/9//1//b/9v/2//b/9v/2//j/+P/4
//j/+f/5//n/+P/4//n/+//7//v/+f/8//3//f////////8AAAQAAgACAAMABAAFAAYA
BwAIAAkACQALAAoACgALAAsADQAOAA8AEQAQABMAFAAUABYAGAAZABoAHAAgACEAIgAi
ACIAIgAjACcAJwAoACgAKAAoACoAKgApACkALQAtAC4ALwAyADAALwAvAC4ALAAoACgA
KAAmACUAJAAiACAAIAAeABoAFwAYABgAFwAVABIADAAIAAQABQAFAAUABQABAAAA/f/7
//v/+//6//r/+v/6//r/+v/6//j/+P/4//P/8//2//P/9f/4//r/9//1//X/8//z//X/
9v/2//f/9//3//T/8v/2//b/9//4//f/9v/z//T/+f/2//b/9v/0//b/9v/3//f/9//3
//f/9//3//f/9//3//b/9v/2//b/9P/0//T/9//4//n/+f/5//n/+f/5//b/9v/3//f/
+P/5//n/9v/2//b/9P/0//X/9v/4//r/+P/3//T/8f/0//b/9//4//n/+f/5//n/9v/0
//T/9P/0//b/+P/2//X/9f/1//X/9//2//b/9//1//X/9f/1//P/8//0//T/9P/1//b/
9v/2//b/9f/z//P/8//z//P/8f/y//L/8f/z//P/8//x//X/9f/1//X/9P/y//D/7v/v
//H/8//0//b/9v/2//X/8//y//L/8v/2//b/9v/3//b/9f/y//D/8f/x//T/9f/1//P/
8//z/+//7//w//L/9P/0//T/9P/1//X/9P/z//L/8v/0//T/9P/0//T/8v/y//L/8v/z
//T/9f/2//T/9P/0//T/9v/2//b/+v/7//v//f/9//z//P/8//z//P/9//3//v/+//7/
/v/+////AQABAAEAAQADAAMAAQAAAP///f/8/////////wAA///+//v/+P/0//P/8//0
//T/8//z//P/8P/w//D/7//x//H/8f/x/+//7f/w/+7/7v/u/+3/7f/u/+7/7//x//H/
7//v/+//7f/s/+z/7P/t//H/7P/s/+7/5//j/+X/4//h/+P/6P/m/+v/AAAcADkAXwCI
AKkAxwDlAPwACgEMAQIB8ADYALYAkABmAEIAKQATAAMA9v/r/+n/7v/z//T/8v/w//L/
9P/0//f/+//2//P/9v/0/+7/7v/w//D/8f/x//H/8f/0//T/9P/0//P/8//1//X/9f/3
//j/+P/4//b/9v/3//X/9f/1//f/9//4//j/+P/6//r/+v/8//z//P/8//3/+//7//r/
+v/9//////////3/AAABAAEAAwADAAMABAAGAAQABAAFAAQABQAGAAcACQALAAwADwAO
AA4ADwAPABMAFAAVABcAFgAZABoAGgAYABoAGwAcAB0AIgAkACYAKAAoACgAKQArACsA
LAAsADAAMAAyADIALQAtADEAMQAxADEAMwAwADAAMQAxADAAMAAwADAALgAsACoAJwAk
ACAAHgAaABcAFwAYABgAFwAUAA4ACgAGAAcABwAHAAcABQAEAAEA///9//3//P/8//v/
/P/9//7//P/6//r/+v/3//f/+v/3//f/+v/8//n/+v/7//r/+//8//z/+//7//v/+//4
//b/+v/6//v//P/6//r/+P/6//v/+P/4//j/9//6//v//f/7//v/+//7//v/+//7//v/
+//6//r/+v/8//r/+v/6//n/+v/7//v/+//7//v/+//6//r/+//7//z//f/9//r/+v/6
//j/+P/6//r/+//8//3//f/7//n/9//4//j/+P/6//v//P/9//z/+v/6//r/+f/6//v/
+P/5//n/+f/5//n/+P/4//n/+f/5//n/+f/3//f/+P/4//j/+f/6//r/+P/4//f/9f/3
//f/9//3//j/+v/7//v/+v/5//j/9f/3//f/9//3//n/+P/3//b/9v/3//j/+P/6//r/
+v/5//j/9v/1//T/+P/4//j/+f/3//f/9f/0//X/9f/4//n/+f/3//f/9//1//X/9v/4
//r/+v/6//r/+v/5//f/9f/2//b/9v/3//j/+f/6//n/+P/3//b/9//4//n/+v/7//z/
/f/+//v//v/+//3/AAABAAEAAgAAAAAAAAABAAEAAgACAAIABAAEAAUABwAGAAUABAAF
AAcABQAFAAUABAAEAAQAAwACAAIAAgACAP///P/3//X/9v/4//n/+f/5//n/+P/4//j/
9//3//f/9//3//f/9f/4//b/9v/2//P/8//z//L/8v/z//P/8f/x//H/8f/w//L/8v/z
//H/9P/0//D/7f/p/+X/4//l/+n/8v/4/wEAFAAsAEsAcQCWALUA0QDnAPgAAAH4AOgA
1AC2AI4AaABIACwAFQADAPf/7v/l/+f/7v/x//T/+P/4//b/9v/4//v/+f/2//n/+v/2
//b/+P/6//j/9//3//f/9//6//r/+v/6//f/9//5//n/+f/7//z//P/8//r/+v/7//v/
+//7//3//f/+//7//v/8//z//P/+/wAAAAAAAAEAAQABAAAAAAADAAUABQAFAAUACAAJ
AAkABwAHAAcACAAKAAgACAAJAAwADQAOAA8ADwAPAA4ADwASABIAEwATABUAFgAXABkA
GAAbABwAHAAcAB4AHwAgACAAJAAlACYAJgAmACYAJwArACsALAAsAC4ALgAwADAALQAt
ADEAMQAvAC8AMQAuADAAMQAxADAALAAsACwAKgApACgAJgAkACIAIAAcABkAFgAWABUA
EwASAA4ADAAKAAcABwAHAAcABQAEAAEA//8AAAEAAQACAP///v/9//z//f/8//3//v/7
//v//v/7//v//v8AAP3//f/9//v/+//7//z//P/9///////8//r//P/8//3//v/8//z/
+v/8/////P/8//z/+v/8//z//f////////////7//f/8//v//f/8//z//P/+//z//P/8
//z//P/8//v//P/9//7////+//7///////7///////z/AAAAAP7//v/7//r/+v/6//3/
/f/7//n/+//8//z//P/9//3//f/9//z/+v/6//r/+P/6//z/+v/7//v/+//7//n/+P/4
//n/+f/5//n/+f/5//n/+v/6//j/+f/6//r//P/8//v/+f/3//f/9//3//f/+P/4//f/
+f/5//n/9//3//f/9//3//j/+P/4//j/9//3//f/9v/4//j/+P/3//n/+P/4//j/+f/4
//f/9//5//n/9//2//X/9f/4//n/+f/3//f/9//3//f/+P/6//n/+P/3//b/+f/5//j/
9//4//b/9v/1//T/8//y//T/9v/4//r/+f/4//f/9v/4//j/+P/8//////8BAAEA///+
//3//P/+//////8AAP7//v/+//7/AQADAAMAAwADAAUABQADAAEAAQAAAAAAAAD///7/
/v/8//z/+v/4//b/9f/1//b/9P/z//P/8//0//T/9P/z//X/9f/1//X/9P/x//P/8P/y
//L/8f/x/+//7v/u/+//8P/v//D/8f/v/+7/7v/u//H/7//s/+7/7P/l/+f/6f/h/9//
5f/q/+z/9/8KACQAQwBnAIgApwDDAN0A8AD8APgA6gDYAL4AnAB6AFYAMgAZAAsA+//u
/+v/6//w//P/9P/w//D/9P/2//T/9f/3//b/8//w//D/8v/0//L/9P/1//X/9f/1//X/
9P/z//L/8v/z//b/9//2//f/9//2//j/9v/2//f/9//3//f/+f/3//j/+P/4//r/+v/6
//z/+v/6//r/+//7//v/+v/6//3//////////P/+//7//f8AAAEAAgAEAAQAAgACAAMA
BAAFAAYABwAIAAkACQALAAwADAANAA0ADwAQABEAEwAUABcAGAAYABgAGgAbABwAHAAg
ACEAIgAjACIAIQAhACQAJQAnACgAKAAoACoAKgAlACUAKQApACoAKwAuACwAKgArACsA
KgAqACoAKgAoACUAJAAiACAAIAAeABoAFwAVABQAEgAPAA0ACAAFAAIAAgADAAQABQAB
AAAA/f/7//n/+f/4//j/+P/4//j/+P/4//b/9v/2//T/9f/5//f/9f/4//r/9//3//f/
9f/1//n/+v/6//v/+P/3//P/8P/1//b/+P/6//n/+P/1//b/9//0//T/9P/z//b/9//5
//j/9//2//X/9//3//f/9//3//b/9v/2//b/9P/0//T/9//4//n/+f/3//f/9//3//b/
9v/3//f/+P/5//n/9v/4//j/9v/2//j/+P/5//r/+f/5//f/9f/3//j/+P/4//j/9//2
//X/9f/0//X/9v/0//b/+P/2//T/8//y//H/9P/0//X/9//2//X/9P/z//L/8//1//b/
9f/1//X/9P/0//T/8//x//L/8//0//X/9f/2//b/9f/0//P/8v/v//H/8f/x//H/8f/w
/+//7v/w//H/8v/y//T/9P/0//P/8//y//L/8v/z//L/8f/x//P/8//x//D/8f/x//T/
9f/1//P/8//z/+//7//w//L/8v/y//L/8v/x//H/8P/v/+7/7v/u/+//8P/x//L/8f/w
/+//7v/x//L/8//0//P/8v/x//D/8f/y//P/9P/2//b/9v/2//b/9v/2//r/+f/5//v/
+//6//r/+v/6//z//f/9//7//v/+//7//v/+/////v/9////AQABAP////////7//v/8
//v/+v/6//z//P/6//j/8//x//D/8P/x//H/8v/z//L/8v/y//H/8f/x//H/8f/z//H/
9P/y//H/8P/u/+3/7v/u/+//8f/w/+3/7P/r/+v/6v/q/+r/6//v//D/7v/q/+f/5f/f
/9n/2f/d/+b/6v/t/wIAHgAzAE8AdACZALcA1QDwAP4AAgHyANwAxACuAJgAdgBMACsA
FQADAPT/7f/r/+z/8//2//T/9P/2//L/7P/v//P/8P/r//L/+v/8//T/6P/k/+j/6f/q
/+v/7//w//H/8v/w/+//8P/v/+//8f/y//L/9P/y//L/8//w/+//7v/v//H/9P/2//j/
+P/4//j/+v/5//j/9//3//f/9//2//b/9v/3//b/9f/4//z//v////3//f/9//7//v/8
//z//f8AAAEAAgADAAIAAwADAAUACAAIAAkACQALAAwADQAPAA4AEQASABIAEQASABIA
EgATABgAGgAcAB8AIAAhACMAIwAjACQAJAAoACgAKgAqACgAKQAuAC8ALwAvADEALgAw
ADEAMQAwAC4ALgAuACwALQAsACoAKAAkACIAHgAbABkAGAAWABMAEQAMAAkABgAEAAMA
AgABAAAAAAD+//3/+v/5//f/9v/3//j/+f/6//j/9v/2//b/9P/1//n/9//2//j/+f/1
//b/9//2//f/9//4//j/+f/5//n/9v/0//b/9v/3//j/+v/6//j/+v/7//j/+P/4//X/
9v/1//X/9v/3//j/+f/4//f/9v/1//f/9v/2//b/+P/2//b/9v/3//j/+f/5//f/9//3
//f/+P/4//n/+f/6//v/+//4//z//P/6//r/+P/4//n/+v/5//n/9//1//X/9v/2//b/
+P/5//r/+//4//b/9v/2//b/+P/6//j/+P/5//r/+//7//r/+v/7//v/+//7//v/+v/7
//3//v/8//3//v/+//z//P/7//n/+f/5//n/+f/5//r/+v/5//f/9//3//X/+f/5//n/
+f/4//b/9P/y//T/9f/2//b/+P/4//j/9//2//T/8//y//T/9P/0//X/9//3//X/9P/x
//H/9P/1//X/8//z//P/8f/x//L/9P/2//b/9v/2//X/9f/0//P/8P/w//D/8f/y//P/
9P/y//L/8v/y//L/8v/y//L/8//0//X/9v/0//T/9P/0//X/+v/8//3//v/9//v/+v/8
//z//P/9////AAAAAAAA///+//7///8BAAEAAQADAAEA/////////v/+//7//f/+//7/
/v/+//r/+P/0//P/8//0//T/8//z//P/8v/y//L/8f/x//H/8v/z//T/8//z//D/7//u
/+7/7//w//D/7v/v/+//7f/t/+3/7f/s/+7/8P/v/+//8P/s/+r/5//n/+P/3//h/+f/
6v/u//v/DgAqAE0AbQCMAK8A0wDpAPwAAAH4AOwA2gC8AJAAagBMADAAFwAFAPX/6v/j
/+f/7P/v//L/8v/y//T/9v/0//P/8//0//P/9v/2//L/8v/y//D/8v/z//T/9f/0//T/
9P/0//X/9f/3//f/9f/3//j/+P/2//T/9P/1//b/9//4//v/+//8//z//P/7//r/+f/6
//v//P/9//////////7//v///wEAAQABAAEABAAFAAUABAADAAIAAgAFAAQABQAHAAgA
CQAKAAsACgALAAsADQAQABAAEQARABEAEgATABUAGAAbABwAHAAaABwAHQAeAB4AIgAj
ACQAJgAmACYAJwApACkAKgAqACwALAAuAC4AKgApACwAKwAuAC8AMgAwAC4ALwAvAC4A
LAAsACwAKgApACgAJgAkACIAIAAcABkAFgAWABUAEwASAA4ADAAKAAgABwAGAAUABAAE
AAIAAQAAAP///f/8//z//P/8//z//P/6//r/+v/1//X/+P/1//f/+v/8//n/+f/5//f/
9//5//r/+v/7//v/+//4//b/9v/2//f/+P/5//r/+f/8//7/+v/5//j/+P/6//r/+//5
//n/+f/5//f/9//3//f/+v/6//v//P/6//j/+P/4//v//P/9//3/+//7//v/+//6//r/
+//7//7///////z//P/8//r/+v/6//r/+//8//3//f/7//n/9//4//j/+P/7//v/+//7
//j/9v/2//b/+P/6//z/+v/5//n/+f/5//f/9v/2//f/+f/5//n/+f/3//f/+P/4//j/
+f/6//r/+P/4//f/9f/3//f/9//3//n/+v/6//n/+f/5//n/9//3//f/9//3//n/+P/3
//b/9v/3//j/+P/2//b/9v/1//b/9v/3//j/+f/4//f/9//3//f/9f/0//X/9f/4//n/
9//1//X/9f/1//X/9v/4//b/9v/2//b/9//3//b/9f/2//r/+v/5//j/9//2//j/+P/4
//j/9v/2//b/9v/3//j/+f/6//j//P/9//3//f/9//z//P/9//7///8BAP//AAAAAAAA
AAAAAAEAAwAFAAUABQAHAAUAAwADAAMABAAEAAQAAwAAAAAAAAAAAAEAAAD9//3/+v/6
//n/9//5//n/+P/4//j/9//3//f/9//3//f/9f/5//j/+f/6//b/9f/0//L/9P/1//X/
8//1//X/9f/0/+7/9P/3//P/8v/0//b/8//v/+n/4//j/+X/7P/y//f/BgAcADUATwB0
AJ0AvQDZAPoAEAEWARIBBAHqAMgAqACCAFoAOwAlAA8A/v/1//H/8P/z//r//P/4//z/
AgACAPv/9//8/////P/2//j/+v/6//r/+f/5//n/+f/7//z//f/+//v/+//9//3/+//9
//7//v/+//z//P/9/////////wEA//8AAAAAAAACAAIAAgAEAAIAAgACAAMABAAFAAUA
BgAGAAcABgAFAAcACgALAAsACwALAAsADAAMAAoACgALAA4ADwAQABEAEAARABEAEwAW
ABYAFwAXABcAGAAZABsAHAAfACAAIAAiACQAJQAmACQAKAApACoALgAuAC4ALwAvAC8A
MAAwADQANAA2ADYANQA1ADkAOQA4ADcAOAA0ADUANwA4ADgANgA2ADYANAAzADIAMAAu
AC4ALAAoACUAIgAiACEAHwAeABoAGAAWABQAEwASABEADgAMAAgABQAGAAcABwAIAAYA
BgAGAAYABgAEAAQABAABAAEABAABAP//AgAEAAEAAgADAAIAAwAEAAQAAwADAAQABQAD
AAIAAgACAAMABAADAAIA//8AAAQAAgADAAQAAgAEAAQABQAEAAMAAgABAAIAAwAEAAUA
BAACAAEAAAADAAIAAwAEAAMABAAFAAUABQAFAAUABQACAAIAAwADAAQABQAFAAIABgAG
AAQABAAEAAQABQAGAAcABwAFAAMAAwAEAAQABAAEAAMAAgABAAIAAgAEAAYAAwAEAAUA
AgADAAMAAwADAAUABAAEAAUAAgABAAAA///+////AQACAAAAAQACAAIAAwAEAAQAAwAD
AAMAAwADAAEAAgACAAEAAQABAAEA/////////////wAAAAAAAAAAAQADAAUABgAFAAQA
AwABAAMAAgACAAIAAwACAAEAAQACAAMAAgACAP////8CAAMAAwABAAEAAQABAAEAAgAE
AAIAAgACAAIAAwADAAIAAQACAAgACgAGAAQAAgAAAAIAAgACAAIABAAEAAQABAAEAAQA
BAAEAAUABgAHAAgACAAIAAgACAALAAwADQAOAA4ADgAOAA4ADAAMAAwADAAPABAAEQAS
ABAAEAAQABAAEgASABIAEgASABIAEgASAA8ADgANAAwACQAIAAcABgAEAAQABAAEAAYA
BgAGAAYABQAEAAMAAgAEAAQABAAEAAYABgAGAAYAAwACAAEAAAABAAIAAwAEAAIAAgAC
AAIAAgACAAIAAgD+//z/+v/4//b/9v/2//b/AgAOABoAJgBIAGgAiACoAMMA3gD5ABQB
FAEUAQ==
         </WaveFormData>
      </LeadData>
      <LeadData>
         <LeadByteCountTotal>10000</LeadByteCountTotal>
         <LeadTimeOffset>0</LeadTimeOffset>
         <LeadSampleCountTotal>5000</LeadSampleCountTotal>
         <LeadAmplitudeUnitsPerBit>4.88</LeadAmplitudeUnitsPerBit>
         <LeadAmplitudeUnits>��V</LeadAmplitudeUnits>
         <LeadHighLimit>2147483647</LeadHighLimit>
         <LeadLowLimit>268435456</LeadLowLimit>
         <LeadID>II</LeadID>
         <LeadOffsetFirstSample>0</LeadOffsetFirstSample>
         <FirstSampleBaseline>0</FirstSampleBaseline>
         <LeadSampleSize>2</LeadSampleSize>
         <LeadOff>FALSE</LeadOff>
         <BaselineSway>FALSE</BaselineSway>
         <ExcessiveACNoise>FALSE</ExcessiveACNoise>
         <MuscleNoise>FALSE</MuscleNoise>
         <LeadDataCRC32>3104874047</LeadDataCRC32>
         <WaveFormData>
7v/u/+7/7v/x//L/8//0//L/8v/y//L/8v/y//L/8v/0//T/9P/0//P/8v/x//D/8f/y
//P/9P/z//L/8f/w//L/8v/y//L/8v/y//L/8v/v/+7/7f/s/+//8P/x//L/8f/w/+//
7v/u/+7/7v/u//D/8P/w//D/7//u/+3/7P/t/+7/7//w/+7/7v/u/+7/7v/u/+7/7v/w
//D/8P/w/+//7v/t/+z/7f/u/+//8P/u/+7/7v/u/+7/7v/u/+7/7v/u/+7/7v/t/+z/
6//q/+v/7P/t/+7/7P/s/+z/7P/s/+z/7P/s/+7/7v/u/+7/7P/s/+z/7P/t/+7/7//w
//D/8P/w//D/7v/u/+7/8P/x//L/8v/y//L/8v/y//D/8f/y//P/8v/v/+7/7//w//L/
9P/y//L/9f/1//P/8v/w/+//7v/s/+7/7v/v//D/8f/w/+7/7P/t/+z/7P/s/+3/7f/t
/+z/6f/p/+j/6P/r/+v/7P/t/+v/6//q/+r/6//r/+z/7P/u/+//7//v/+v/6//r/+v/
7f/t/+3/7f/v/+3/6//p/+n/6f/r/+z/8P/z//f//v8KABkALgBHAGYAhQCjAL8A2ADp
APcABgELAfQAyACcAHgAXABNADsAKAAZABQADQAKAAkABwACAPv/9P/u/+z/7v/v//H/
8//y//H/8f/w/+7/7f/r/+z/7f/u//D/7v/u//D/7v/r/+v/6//t/+7/7//w//L/8P/u
/+3/7f/r/+z/7f/u//D/8P/w//D/7//u/+7/7v/y//L/8f/w/+7/7v/u/+z/8P/w//L/
9P/0//T/9P/0//L/8v/y//L/9v/5//r/+//4//f/9//2//f/+//8//3//P/9//7//v/8
//7///8AAAQABQAJAAoACQAKAAkACAAKAA0AEAASABQAFQAWABgAGAAXABYAGAAZABsA
HgAfAB0AHgAgACAAIgAkACUAJQAlACUAIwAjACAAIAAfAB8AIQAhAB8AHgAdABoAFwAU
ABEAEQARABAADgALAAgABAACAAEA/////wEAAQABAAEA/f/5//j/+P/4//j/+P/4//n/
+f/3//X/9P/0//X/9f/3//n/+//5//X/9f/0//P/8//0//j/+P/5//n/9f/z//T/8//z
//f/9v/3//f/9//1//L/8v/x//P/9P/3//j/+P/4//f/9v/1//X/9f/1//f/9//4//j/
9v/0//L/9P/2//b/+f/5//r/+//7//j/9//1//X/+P/6//r/+v/6//r/9//2//X/9f/3
//j/+f/5//n/9//3//f/9f/1//b/+P/6//r/+P/2//b/9f/1//P/9f/3//j/+P/4//b/
9P/x//H/8f/x//P/9P/2//b/9v/z//P/8//z//P/9P/0//T/9P/0//L/8v/x//D/8P/x
//P/9//4//X/8v/w/+7/8P/w//D/8v/z//P/8v/v/+//7//v/+//8v/z//X/9f/z//H/
7v/u//H/8v/y//P/8v/z//P/7//v/+//7//v//H/8v/1//X/8f/v/+7/7f/u//D/8f/z
//P/8//z//D/7v/v/+7/7//w//H/8v/y//L/8v/y//L/8v/y//L/9P/1//b/9v/1//T/
8//y//P/9P/1//b/8f/w/+//8P/y//T/9v/0//X/9v/2//T/8P/w/+//7v/t/+7/7//x
//H/8v/x/+//8P/v/+7/7v/w//H/8f/x/+3/6//q/+j/6//t/+7/8P/u/+3/7P/q/+v/
6//s/+7/8P/w//H/8f/w/+3/7P/r/+z/7f/u/+//8f/v/+v/6f/p/+n/6//v/+7/7v/x
//n/BAAOAB0AMABNAGoAhwClAL8A1gDpAPkABgEJAfQAxgCaAHoAXgBLADcAJgAbABQA
DwAKAAcABQACAPn/8P/u/+7/7P/v//H/8//0//P/7//s/+z/7//v//H/8f/x//L/8P/w
//L/8P/t/+3/7f/v//H/8f/x//L/8f/u/+z/6//s/+7/8P/y//D/8P/w//D/8f/w//D/
8P/y//L/8f/w//D/8P/w/+7/8P/w//L/9P/0//T/9P/0//T/9P/0//T/9//5//n/+f/3
//f/+P/4//j/+//7//v//P/9//7//v/+/wAAAQACAAUABQAIAAgABgAIAAgACAAJAA0A
EQAUABIAEwAUABYAFwAXABcAGgAbAB0AIAAhACAAIAAhACAAIAAiACMAIwAjACMAIQAh
ACIAIgAhACEAIwAjACEAIAAcABgAFAAQABAAEQASABIADgALAAgABAADAAMAAgADAAEA
AQABAAEA/f/5//j/+P/6//r/+v/6//v/+//5//f/9v/2//f/9//1//f/+f/3//P/8//y
//H/8v/0//n/+v/5//n/9f/z//X/9f/2//v/+v/7//v/+//5//b/9v/1//b/+P/8//7/
/v/+//3//P/8//3//v///wMAAwAEAAQAAgD+//r/+v/+/wAABQAHAAYABQADAP7//P/5
//j/+v/+//7//v/+//7/+//6//n/+v/9////AQD//////f/9/////f/9//7//v8AAAAA
/v/8//z/+//7//r//f8AAAIAAAAAAP7//P/9//3//f/9//3//v8AAAAA/f/5//j/9//4
//n/+//8//7//v/+//z//v/9//z//P/6//v//v/+//z/+v/5//j/+v/6//r//P/9//3/
/P/5//n/+f/5//n/+v/7//3//f/7//n/9v/2//j/+v/7//3//f/9//z/9//5//n/+f/5
//n/+v/9//3/+P/3//f/9//5//r/+v/7//v/+//7//j/+v/5//r/+//8//3//v/+//7/
/v8AAAEAAgACAAIABAAEAAQAAgAAAP7//P/4//n/+v/9/wAAAgAEAAIAAgABAP//+//4
//n/+f/5//j/9//2//b/9v/5//r/+v/6//f/9v/2//b/9//3//f/9v/2//f/9//4//j/
9//3//f/+f/5//j/+P/1//X/9v/2//j/+f/5//n/+P/5//r/+//5//f/9f/z//n/+f/5
//n/9//z//H/9v/2//v/BwAWACgAPwBWAGsAigCpAMUA4QD6AAsBFwEeAQkB1gCoAIQA
ZgBSAEcANwAqACUAHgATAAwACwAHAAAA/f/+//z/+v/6//n/+f/5//j/+f/7//z/+v/7
//v/+P/3//b/9v/4//j/+v/4//n/+f/5//v/+v/5//j/+P/5//j/+P/5//j/+P/4//j/
+v/6//r/+v/5//j/+P/4//v/+v/4//b/+P/6//z//P/7//r/+//8//7//v/+//7//v/+
//7//v/9/////////wAAAQADAAQAAQADAAIAAQAFAAcACQAKAAgACgALAAwADgANAA8A
DgARABQAFQAWABUAFwAZABoAHAAdAB4AIAAhACEAIQAkACIAIwAlACUAJwAoACoAKgAp
ACoAKgApAC0ALQArACsAKgAqACkAKQApACcAIwAgACAAHgAcABoAGAAXABYAFAATABEA
DwAMAAwACwAJAAkABgAFAAQAAwAEAAEAAQACAAEAAAD///7/AQABAP///f/+//7/////
//z//f/+//v/+//9//7////9//z//v/8//7////8//v//P/7//v////9//3//P/7//7/
/P/9//3/+v/6//z//P/+//7//f/8//3//f/9//3//f/9//7//v////7//f8AAP3//P/+
//3//v///////P/8//v//P8AAAEAAAD///7/AQD////////8//3//f/9//7////+////
///9//3//v/9//7//f/6//v//P/8//3/+v/7//z//P/+//7//P/6//v/+//7//v/+v/6
//v/+v/7//n/+v/7//j/9//3//b/9//4//n/+P/6//n/+P/4//f/9//5//j/+f/4//j/
+P/3//b/9f/2//n/+f/4//X/9v/3//j/+f/4//f/9//1//f/9//2//j/9v/2//X/9f/4
//n/+f/1//f/9//3//f/9P/0//b/9f/0//X/9//5//b/9v/1//X/9//3//f/9P/4//f/
9P/0//T/9P/0//X/9v/3//j/9v/2//b/9v/4//j/+P/4//z//f/+//7//f/8//v/+v/5
//r/+//8//f/9v/1//b/+f/8/////v/8//z/+//4//T/9P/z//L/8f/y//P/9f/0//b/
9v/1//T/8//y//L/8v/z//P/8//x/+//7v/s/+//8f/y//T/8v/x//D/7v/v/+//8P/y
//L/8v/z//P/8v/v/+7/7f/w//H/8v/z//H/7f/t/+v/6//t/+//7//u//L/9f/1//z/
CAAVACgAQwBgAHsAmQC5ANAA4wDzAAIBDwEKAeIAsACKAGoAUQBBADIAHwAWABMADgAL
AAsABgD9//T/8v/u/+z/8f/1//P/8v/z//H/7v/u/+//8f/x//H/8f/y//H/8P/x/+7/
7//v/+//8f/z//P/8//0//P/8P/u/+3/7v/w//L/9P/z//L/8f/w//H/8P/w//D/9P/0
//P/8v/w//D/8P/u//H/8v/1//j/9//2//X/9P/0//T/9P/0//b/+f/6//v/+v/5//n/
+P/5//3//v////////////7/AAACAAMABAAFAAUACAAIAAgACgAKAAoACwAPABMAFgAU
ABUAFgAYABsAGwAbAB4AHAAdAB8AHwAeAB4AHwAeACEAJAAmACcAKAAnACQAIwAiACIA
IQAhACUAJQAjACIAHwAcABkAFgAVABUAFQAUABIADwAMAAgABgAFAAMAAwABAAEAAQAB
AP7/+f/3//b/+f/6//v//P/8//v/+P/1//T/9P/1//X/9//5//v/+f/1//X/9P/z//X/
9v/6//r/+v/5//T/8f/x//H/8v/3//b/9//3//f/9f/y//L/8f/y//T/+P/6//n/+P/2
//T/9f/1//X/9f/3//f/+P/4//b/9P/y//T/9f/2//r/+//5//n/+P/0//b/9f/2//r/
+v/6//r/+v/4//X/9P/z//T/9//5//v/+P/3//T/8//2//X/9v/4//j/+v/6//j/9f/0
//L/8f/y//X/+P/6//n/+P/1//L/8//z//P/8//1//b/+P/4//X/8f/w/+//8P/x//P/
9P/y//L/8v/w//L/8f/w//D/8P/x//T/9P/y//D/7//u//H/8v/z//b/9P/z//H/7f/v
/+//7//v//D/8f/z//P/8v/v/+v/6v/u//D/8f/z//H/8f/w/+v/7P/t/+7/7//v//D/
8//z/+//7f/s/+v/7P/u/+//8f/y//H/8P/s/+z/7f/w//L/8v/y//L/8f/w/+//7v/w
//D/8P/w//H/8v/z//T/8f/w/+//7v/z//X/9//4//f/9v/1//T/8v/y//L/8v/w//D/
8P/y//T/9v/4//b/+P/4//f/9P/x//D/7v/s/+z/7P/s/+3/8P/y//L/8f/u/+3/7P/s
/+3/7//w//H/7//t/+z/6v/q/+v/6//s/+3/7f/t/+z/6v/p/+n/6v/r/+z/7v/v/+7/
6//q/+n/6//r/+v/6//t/+//7f/p/+n/6f/p/+3/8P/w//P/+/8AAAgAFwAsAEcAZACF
AKMAvwDYAOsA9wACAQkB8gDEAJgAeABcAEkAOwAoABkAEgALAAYABwAHAAAA+f/y/+7/
7P/s/+3/7//x//T/8//z//D/7P/r/+n/6//r/+v/7P/u/+7/8P/u/+v/6//r/+3/7//v
/+//8P/u/+z/6//r/+v/7P/t/+7/7v/u/+7/7v/t/+z/7P/s//L/8v/x//D/7v/u/+7/
7P/u/+7/8P/y//T/9P/0//T/9P/0//T/9P/3//n/+f/5//j/9//3//b/+P/7//v/+//8
//3//v/+//7/AAABAAIABQAFAAgACAAGAAgACAAIAAoADQAQABIAEgATABQAFgAVABUA
FQAYABkAGwAeAB8AHgAeAB8AHgAgACIAIwAjACUAJQAjACMAIAAgAB8AHwAjACMAIQAg
ABsAGAAVABIAEwATABMAEgAOAAsACAAEAAQAAwABAAEAAQABAAEAAQD9//n/+P/4//r/
+v/6//r/+//7//n/9//2//b/9//3//f/+f/7//n/9f/1//T/8//z//T/+P/4//n/+f/1
//P/9P/z//P/9//6//v/+//7//r/9v/1//P/8//0//f/+P/4//j/9//2//X/9f/1//X/
+f/5//r/+v/6//j/9v/4//b/9v/5//n//P/9//3/+v/5//f/9//6//7//v/+//7//P/5
//j/9//3//n/+v/7//3//f/7//v/+f/3//f/+P/6//z//P/6//j/+P/3//f/9//5//v/
/P/6//r/+P/2//X/9f/1//X/9//4//r/+v/5//X/9P/z//T/9f/3//j/+P/4//j/9v/2
//X/9P/0//b/9//6//r/+f/2//T/8v/z//T/9f/4//f/9//2//P/8//z//P/8//1//f/
+v/7//r/9//z//L/9f/2//b/9//2//f/9//z//X/9f/1//X/9//4//v/+//2//X/9f/1
//X/9v/2//f/+f/5//n/9v/2//X/9P/3//j/+f/6//j/+P/4//j/+v/6//r/+v/6//r/
+v/6//n/+P/5//n//f/+////AAD+//7//P/8//v/+v/3//b/+P/8/wAABAACAP7//P/6
//z/+v/5//r/9//2//T/9P/2//f/+P/6//z/+//6//n/9//2//X/9f/2//f/9//3//X/
9P/0//X/9f/2//f/9//5//j/+P/3//b/9v/1//T/9v/3//j/9//3//f/9//3//P/8//z
//n/+//7//n/9f/z//P/8v/y//n/BwAYACQANQBIAGMAggChALsA2QD2AAkBEwEcARMB
6AC2AJIAdgBgAFMAQQAyACkAIAAVABAADwAJAAQAAwACAP7//v/8//n/+//7//z//f/9
//z//P///////P/7//r/+v/6//r//P/6//n/+f/5//v/+v/5//j/+P/7//r/+v/7//n/
+v/7//z//P/8//z//P/9//z//P/8/////v/8//r//P/+/wAAAAABAAAAAQACAAIAAgAC
AAIAAAAAAAAAAAABAAMAAwADAAQABQAHAAgABQAHAAYABQAHAAkACwAMAA4AEAARABIA
FAATABUAFAAXABoAGwAcABkAGwAdAB4AHwAhACMAJgAnACcAJwAqACgAKQArACsALAAu
ADEAMgAxADIAMgAxADUANQAzADMAMAAwAC8ALwAvAC8ALQAsACoAKAAmACQAIQAhACEA
IAAgAB0AGgAWABYAFQATABMAEgARABAADwAQAA0ADQAOAAsACgAJAAgACgALAAoACQAI
AAgACQAJAAcACQALAAkACgALAAsACwAIAAgACwAKAA0ADQAJAAcACAAHAAcACwAJAAkA
CAAHAAkACAAKAAsACAAIAAoACgAMAAwACwAKAAsACwALAAsACwALAAwADAANAAwACwAO
AA0ADAAOAA0ADwARABIAEAAPAA0ADQAQABEAEAAPAA4AEQAPAA8ADwAMAA0ADQANAA8A
DwANAA0ADwANAA0ADgAPABAADwAMAAsADAAMAA0ACgALAAwADAAOAA4ADAAKAAsACwAL
AAsACgAKAAsACgALAAkACgALAAoACQAJAAgACQAKAAsACgAIAAcABgAGAAQABQAIAAgA
CQAIAAgACAAHAAYABQAGAAgACQAJAAcABwAHAAcABwAFAAUABgAFAAcABwAGAAgABgAG
AAUABQAIAAkACQAFAAcABwAHAAcABgAGAAgABwAHAAcACAAJAAgACAAHAAcACQAJAAkA
BgAKAAkABgAEAAQABAAEAAYACAAKAAwACwAKAAkACAAIAAgACAAIAAoACwAMAAwACgAK
AAoACgAJAAoACwAMAAgACAAIAAoADgAQABIAEAAOAA4ADQAKAAcABgAEAAIAAwAEAAUA
BwAGAAgACAAHAAYABQAEAAQABgAHAAcABwAFAAMAAgAAAAMABQAGAAgABgAFAAQAAgAE
AAMAAwAEAAQABAAFAAUAAwABAAEAAQACAAMABAAFAAUAAQD//////////wMABQAEAAYA
CQANABYAJgA3AEwAawCOAKsAyQDjAPgACQEXASIBIQECAdIAqgCKAHAAXQBJADoAMQAq
ACcAIgAhAB0AFAALAAYAAgAAAAIABQAHAAUABgAFAAEAAAACAAEAAQADAAMAAwAEAAEA
AAABAP7/////////AQABAAEAAQACAAAA/v/9//3///8AAAEAAgABAAAA///+/////v/+
//7/AgACAAEAAAD+//7//v/8/wAAAAACAAQAAwACAAEAAAABAAIAAwAEAAUABwAHAAcA
BgAFAAUABAAFAAkACgALAAoACwAMAAwADAAOAA8AEAATABMAFgAWABQAFgAWABYAFwAb
AB8AIgAhACEAIQAiACMAIwAjACYAJwApACwALQAqACoAKwAqACsALgAwADEAMgAxAC4A
LQAuAC4ALQAtAC0ALQArACoAJQAiAB8AHAAcAB0AHgAeABoAFwAUABAAEAAPAA0ADQAL
AAsACwALAAcAAwACAAIABAAEAAQABAAEAAMAAAD9//7//v////////8BAAMAAQD9//3/
/P/7//3//v8CAAIAAAD///r/9//5//n/+v////7//////////f/6//r/+f/6//z/AAAC
AAEAAAD+//z/+//7//v/+//9//3//v/+//z/+v/4//r/+//8/wAAAQD//////v/6//r/
+f/6//7//v/+//7//v/8//n/+P/3//j/+//9/////v/9//r/+f/7//n/+f/6//z//v/+
//z/+f/4//b/9f/0//f/+v/8//v/+v/3//T/9P/1//b/9//3//j/+v/6//n/9f/0//P/
9P/1//f/+P/3//b/9f/y//P/8//z//T/9P/1//j/+P/3//T/8v/w//H/8v/z//b/9v/1
//P/7//v/+//7//v//L/8//1//X/9P/x/+3/7P/u//D/8f/z//H/8f/w/+v/7P/t/+7/
7//v//D/8//z/+//7f/s/+v/7P/u/+//8f/y//H/8P/s/+r/7f/u//D/8P/w//D/7//u
/+3/7P/u/+7/7v/u/+7/7v/u/+7/7v/u/+7/7v/x//L/8//0//L/8P/u/+z/8P/x//L/
8v/0//T/9P/0//H/8P/v/+7/7f/u/+//8v/y//T/9v/0//L/8v/x/+7/7f/u/+7/7v/p
/+j/5//n/+r/7v/w//H/7f/r/+n/6P/q/+v/6//r/+v/6//s/+z/6v/r/+v/7P/v/+//
7//u/+v/6f/o/+j/6f/q/+z/7f/r/+n/6f/p/+f/5//n/+f/7f/t/+3/7f/r/+f/5f/l
/+T/5P/n/+3/+P8IABcAKgBBAFoAdQCVALUA0ADnAPMA+AD5AOQAuACQAHQAWABHADUA
IgARAAoABwAAAPn/9//0/+3/6P/m/+L/4v/j/+P/4f/i/+n/7//u/+j/4f/f/+H/4f/h
/+L/5f/m/+n/6P/m/+X/5P/l/+X/5f/l/+b/6P/m/+X/5f/i/+L/4v/i/+T/5v/o/+r/
5//m/+b/5v/o/+j/5//m/+f/6P/p/+j/6P/m/+b/5v/p/+r/6//s/+z/7P/s/+z/7P/t
/+z/6//s/+3/7//w//D/8//z//P/9v/3//j/+P/3//j/+P/4////AQAGAAgABgAIAAgA
CAAHAAkACwAMAA0ADwARABQAFAATABIAFAAWABcAGQAZABoAHAAfACAAHgAgACEAIQAl
ACUAIwAjACIAIgAhACEAJQAlACMAIgAiACAAHgAcABoAGQAYABYAFgATABAADAAGAAMA
///9/////////////f/5//j/+P/2//b/9v/2//r/+//6//n/9v/2//f/9//3//n/+//5
//n/+//8//3/+//6//z/+v/8//3/+v/5//j/9//3//v/+//7//r/+f/6//j/+f/5//f/
+P/7//z//v/+//3//P/5//n/+f/5//n/+f/6//r//f/8//v//v/9//z//v/9//7/////
//z//f/7//v//v8CAAIAAgACAAQAAQAAAP///v///////////////f/9/////f/9//7/
//8AAP///P/6//r/+f/5//X/9//5//r/+//8//v/+v/5//n/+f/5//v//P/+//7//P/5
//n/+f/4//f/9//2//b/9v/2//T/8v/x//D/8P/w//H/9P/0//b/9P/z//L/8P/w//D/
8v/0//X/9f/z//H/8f/x//H/8P/x//P/8//1//P/8P/w/+//8P/w//H/9f/3//j/9f/0
//P/8v/x/+//8P/z//P/8f/x//L/8//y//L/8f/x//X/9f/1//L/9P/v//D/8v/y//L/
8v/0//T/9P/0//P/8v/x//D/8//0//X/9v/0//T/9P/0//L/8v/0//X/+P/4//j/+P/4
//j/9v/2//T/9P/y//L/9P/2//j/+v/7//j/9//2//b/9P/z//T/8P/u/+v/6v/r/+3/
7//y//L/8f/w/+//7P/s/+z/7f/v/+//7v/t/+z/6v/p/+n/6v/s/+7/7//t/+z/7P/r
/+v/7P/s/+z/7//v/+//7f/s/+v/6v/p/+n/6//t/+//7//r/+f/5f/n/+f/6v/u//P/
+/8KABYAJQA8AFkAdACRALEAzwDoAPsABQEMAQUB3ACqAIgAbABUAEUANQAkABcAEAAH
AAAAAQADAPz/9f/0//L/7P/q/+3/7f/v//D/8f/z//L/8P/t/+n/6//r/+v/7P/s/+z/
7v/s/+n/6f/p/+v/7f/t/+3/7v/u/+z/6//r/+v/7P/t/+7/7v/u/+7/7v/r/+r/6v/q
/+7/7v/t/+z/7P/s/+z/6v/s/+z/7v/w//D/8P/w//D/7//u/+3/7P/w//P/9P/1//P/
8//0//T/8v/1//X/9f/4//n/+v/6//n/+v/6//r//f/9/wAAAAACAAQABAAEAAIABQAI
AAoADAANAA4AEAAQAA8ADgAQABEAEwAWABcAFgAWABcAFgAWABgAGQAZAB0AHQAbABsA
GQAYABYAFQAZABkAFwAWABUAEgAPAAwACQAJAAkACAAHAAUAAwAAAP3/+//4//f/+f/5
//n/+f/3//P/8v/y//H/8P/v/+7/8f/x/+//7f/q/+r/6//r/+3/7//x/+//7f/t/+z/
6//p/+r/7v/u/+//7//r/+n/6P/n/+f/6//q/+v/6//r/+3/6v/q/+n/5//o/+v/7P/u
/+7/7f/s/+n/6f/p/+n/7P/t/+//8P/u/+z/6v/s/+r/6v/t/+3/7v/v/+//7P/r/+n/
6f/s/+7/7v/u/+7/8P/t/+z/6//p/+v/7P/t/+//7//t/+3/7P/p/+j/6P/s/+7/7v/s
/+r/6v/p/+n/5f/n/+n/6v/s/+z/6v/o/+f/5//n/+f/5//o/+r/6v/q/+f/5//n/+f/
5//o/+j/6v/q/+r/6P/m/+X/5P/k/+b/5//q/+r/6v/o/+f/5v/k/+T/5P/m/+n/6f/o
/+X/5f/l/+X/5f/k/+X/5//n/+n/5//k/+T/5f/m/+b/5//o/+n/6f/l/+X/5f/l/+X/
5f/m/+n/6f/m/+X/5f/l/+P/5P/k/+X/6f/p/+n/5v/m/+P/5P/k/+T/5P/k/+b/5v/m
/+b/5P/k/+T/5P/n/+j/6f/q/+f/5v/n/+f/5v/m/+b/5v/o/+r/6v/s/+v/6v/n/+b/
5v/o/+r/7P/w/+7/7v/u/+3/6v/o/+j/6f/o/+b/5v/j/+P/4//k/+f/5//n/+f/5P/k
/+T/5f/l/+X/5P/j/+X/5P/k/+X/5P/k/+T/4//m/+b/5//n/+b/5v/l/+T/5f/l/+X/
4//k/+X/5v/n/+H/4f/h/+P/5//n/+f/6f/n/+X/4v/k/+X/6//4/wYAEwAmADsAUgBt
AI0AqQDEAN8A7wD8AAcBAgHYAKIAfgBeAEcAPQAuAB0AEgALAAAA/f/9//j/7//u/+7/
7v/s/+n/5//p/+j/5//p/+r/7P/t/+3/6v/p/+j/6P/m/+b/6P/m/+b/5//o/+v/6P/n
/+b/5v/p/+j/6P/p/+f/6P/p/+r/6v/q/+r/6v/q/+r/6//s/+3/7P/q/+j/6//s/+3/
7P/t/+z/7f/u/+7/7v/u/+7/7//w//H/8v/w//H/8P/v//L/8//1//b/8//1//T/8//2
//f/+P/4//r//P/9//7//v/9/////v8BAAQABQAGAAQABwAKAAwADAANAA4AEAARABEA
EQAUABMAEwAUABMAFgAYABsAHAAbABwAHAAbAB8AHwAdAB0AHQAeAB4AHwAeAB0AGgAY
ABcAFgAVABQAEgARABAADgAOAAsACAAEAAMAAwACAAMA///9//v/+f/5//f/+P/6//n/
+P/3//b/9f/1//P/8f/z//T/9v/3//X/9f/1//H/8f/z//T/9f/0//T/9//2//X/9f/x
/+//8f/x//L/9//2//X/8//x//T/8v/z//P/8//0//f/+P/3//b/9P/y//P/9f/3//n/
+f/3//b/9P/2//b/9v/6//f/9v/4//f/+P/5//n/9v/4//f/+P/8//z/+v/4//b/+f/3
//f/9//3//n/+v/7//r/+f/2//X/9v/1//b/+P/4//j/9v/y//L/9P/1//f/9P/1//b/
9v/2//b/9P/y//T/9f/2//f/9f/0//T/8v/1//P/9P/1//P/8//0//T/9v/2//b/9P/1
//X/9f/2//T/8//0//L/8//y//L/8v/w//D/8P/y//P/8//y/+//8f/z//X/9//0//P/
8//x//T/8//x//L/8f/y//L/8//0//X/9f/x//T/9f/2//f/9f/0//X/8//z//P/9P/1
//T/9P/z//P/9f/1//X/8v/4//v/+v/4//b/9P/y//P/9P/1//b/9v/2//b/9v/2//b/
9v/2//f/+P/5//r/+P/4//j/+P/6//z//v8AAP7//v/+//7//P/6//j/9v/5//z///8C
AAAA/v/8//r/+v/6//r/+v/5//j/9//2//b/9v/2//b/+f/6//v//P/6//j/9v/0//b/
9v/2//b/9v/2//b/9v/0//T/9P/0//f/+P/5//r/9//2//X/9P/1//b/9//4//j/+P/4
//j/9v/2//b/9v/4//j/+P/4//v//P/9//7/DQAaACcANABOAGgAggCcALUAzADjAPoA
AwEKAQ==
         </WaveFormData>
      </LeadData>
      <LeadData>
         <LeadByteCountTotal>10000</LeadByteCountTotal>
         <LeadTimeOffset>0</LeadTimeOffset>
         <LeadSampleCountTotal>5000</LeadSampleCountTotal>
         <LeadAmplitudeUnitsPerBit>4.88</LeadAmplitudeUnitsPerBit>
         <LeadAmplitudeUnits>��V</LeadAmplitudeUnits>
         <LeadHighLimit>2147483647</LeadHighLimit>
         <LeadLowLimit>268435456</LeadLowLimit>
         <LeadID>V1</LeadID>
         <LeadOffsetFirstSample>0</LeadOffsetFirstSample>
         <FirstSampleBaseline>0</FirstSampleBaseline>
         <LeadSampleSize>2</LeadSampleSize>
         <LeadOff>FALSE</LeadOff>
         <BaselineSway>FALSE</BaselineSway>
         <ExcessiveACNoise>FALSE</ExcessiveACNoise>
         <MuscleNoise>FALSE</MuscleNoise>
         <LeadDataCRC32>328476341</LeadDataCRC32>
         <WaveFormData>
9P/0//T/9P/0//T/9P/0//T/9P/0//T/8//y//H/8P/y//L/8v/y//D/8P/w//D/8P/w
//D/8P/w//D/8P/w/+7/7v/u/+7/8P/w//D/8P/w//D/8P/w//L/8v/y//L/8f/w/+//
7v/w//D/8P/w//D/8P/w//D/7//u/+3/7P/s/+z/7P/s/+z/7P/s/+z/7v/u/+7/7v/u
/+7/7v/u/+z/7P/s/+z/7v/u/+7/7v/s/+z/7P/s/+z/7P/s/+z/7v/u/+7/7v/s/+z/
7P/s/+7/7v/u/+7/7v/u/+7/7v/u/+7/7v/u/+3/7P/r/+r/7P/s/+z/7P/s/+z/7P/s
/+z/7P/s/+z/7//t/+3/7//w/+//8P/v//H/8f/x//H/8f/x//H/8P/x//H/8v/z//L/
8f/u/+v/6f/n/+f/5v/k/+T/5P/k/+T/5P/k/+T/4v/k/+T/5f/m/+b/5v/m/+f/5//m
/+b/5v/m/+b/5v/k/+T/5f/l/+P/5P/k/+T/5v/m/+f/5//n/+j/6P/o/+n/6f/p/+n/
5//o/+n/6f/r/+v/6//r//D/9v/+/wgAEQAbAB4AIAAbAA8A9P/V/7f/nP95/1b/Ov8n
/xz/E/8H//v++f75/gD/E/8l/zL/Q/9T/2v/f/+K/5T/of+u/7r/yP/Q/9P/1v/b/+H/
5f/n/+f/5v/m/+v/7v/t/+z/7P/t/+3/7f/t/+//8P/u/+7/7v/u//D/8P/w//H/7//v
/+//7//t/+3/7P/s/+//8P/x//L/8v/z//P/8//x//H/8f/x/+//8P/x//H/8P/w/+//
7//x//H/8P/w/+7/7//v/+7/7f/t/+3/7f/s/+z/7P/s/+v/6//s/+z/6f/p/+n/6f/r
/+v/6//q/+n/6P/o/+j/6P/p/+n/6f/n/+T/5P/k/+P/4//j/+H/4P/g/+D/4P/h/+H/
4P/g/+D/3//f/9//3f/d/93/3f/d/9z/3P/c/9v/2//Z/9n/1//X/9f/1//Z/9j/2P/Y
/9j/1//X/9f/1v/X/9f/1//X/9f/1//X/9b/1v/X/9f/2P/Z/9r/2//b/9v/2f/Z/9n/
2f/Z/9j/2P/Y/9j/2P/a/9n/2f/Z/9r/2v/a/9r/2P/Y/9j/2f/b/9r/2v/a/9v/2//b
/9r/2v/a/9r/2v/a/9v/2//b/93/3f/c/9z/3//f/9//4P/g/+D/4P/g/9//3P/b/9v/
3v/g/+H/4v/i/+L/4v/i/+P/4//j/+P/4//j/+P/4//j/+P/4//j/+P/4//j/+P/5P/k
/+T/5P/k/+T/5P/l/+f/5//n/+f/5//m/+b/5v/o/+j/5//n/+X/5f/l/+X/5//q/+v/
6//p/+n/6f/p/+r/6v/p/+n/7P/s/+z/6//t/+3/7f/t/+3/7P/s/+z/7//v/+7/7v/s
/+7/7v/u//H/8v/y//H/8f/v/+//7//v/+//7//x//P/8//y//L/8v/y//L/8v/z//T/
9f/2//b/9v/2//X/9v/3//n/+v/6//n/+f/5//n/+f/5//n/+//7//v//P/6//n/+f/5
//r/+//8//3//f/9/wAAAAAAAAAAAAACAAIAAgACAAIABQADAAMAAwAFAAUABwAJAAkA
CQAJAAwADQAOAA8ADgAOAA0ADQAPAA4ADQAKAAkABwAFAAUABAAEAAQABAACAAIAAgAC
AAIAAgAEAAQABQAGAAYABgAGAAcABwAGAAYABgAGAAYABgAGAAYABwAHAAcACAAIAAoA
CgAKAAsACQAJAAoACgAKAAsACwALAAkACQAKAAsACwAPABMAFwAVABYAGgAgACgAMQA5
AD4AQAA9AC8AFAD1/9v/wP+f/3j/YP9P/0b/Qf85/zH/Mf8x/zj/Sf9b/2r/d/+D/5X/
qf+2/8D/yf/U/+D/7P/0//f//v8DAAcACQALAA0ADgAMAA0AEAATABIAEgATABMAEwAT
ABUAFgAUABQAFAAUABQAFAAUABUAFQAVABUAFQAVABUAFAAUABQAFAAUABQAEgATABMA
EwAVABUAFQAVABQAFAAUABMAFAAUABMAEwAUABUAFQAWABQAFQAVABQAEwATABMAEwAW
ABYAFgAWABQAEwATABIADwAPAA8ADwARABEAEQAQABAAEAARABIAEgATABMAEwATABAA
EAAQABMAEwATABEADgAOAA4ADgAPAA8ADgAOAA4ADQANAA0ADQANAA0ADQAMAAwADQAO
ABEAEQAPAA8ADQANAA0ADQAOAA4ADwAQAA8ADQAMAAsADgAPAA8ADwARABEAEQARABIA
EgATABMAEwATABMAEwATABMAEQARABUAFQAVABQAFQAWABcAGAAaABkAGQAZABkAGgAb
ABwAGAAWABQAEwAUABQAFQAWABUAFQAVABQAEwASABEAEAAQABEAEQARABIAEwATABQA
FQAVABUAFgAWABYAFgAWABcAFgAXABkAFgAWABUAFAAVABYAFwAYABkAGQAZABkAFgAT
ABAADQAQABEAEgATABUAFQAVABUAEwASABEAEAAOAA4ADgAPABAAEQASABMAEQAQABAA
EAAUABQAEwATABMAEwATABMAEwAUABMAEQARABEAEQARABIAEgARABEAFAAUABQAEwAT
ABMAEwATABIAEAAPAA4AEQARABAAEAAQABIAEgASABMAFAAUABMAFAATABQAFQAXABcA
FwAZABcAFwAWABYAFwAYABkAGgAaABoAGgAaABoAGgAaABkAGQAZABoAGgAYABcAFwAX
ABkAGQAZABkAFwAXABcAGAAaABkAGQAZABkAGQAZABkAFwAXABYAGAAYABgAGAAdABsA
GwAdAB0AHQAfAB8AIQAhACEAIQAeAB0AHAAaAB0AHQAeAB8AHQAbABcAEwATABMAFQAW
ABQAFAAUABQAFAAUABQAFAAWABgAGAAZABwAHAAcABwAHQAdABwAHAAeAB4AHgAeACAA
IAAhACEAIQAiACIAIgAkACQAJQAlACcAKAAoACgAJwAnACcAJwAqACwALgAvADEAMwA1
ADcANgA6AEYAUgBZAFsAXABaAE0ANQAWAPn/4//E/6H/hv90/2n/ZP9b/1H/Uf9X/1v/
Zv93/4X/kv+f/7H/xf/V/97/5v/x//7/CAAQABgAHQAgACUAJwAnACcAKQAsACoAJwAo
ACkALAAsAC0ALQArACsALQAuAC4ALgAuAC4ALgAuAC4ALwAvAC8ALwAvAC8ALwAuAC4A
LAAsACwALAAsAC0ALQAtAC8ALwAvAC8ALAAsACwAKwArACwALAAtACsAKwAqACoAKAAp
ACkAKAApACkAKQApACoAKgAqACoAJwAnACgAKAApACkAKQApACgAJwAmACQAJQAkACQA
JAAmACcAJwAnACcAJAAkACQAJAAjACIAHwAeAB4AHgAeAB8AHwAeAB4AHQAbABoAGQAZ
ABkAGQAZABgAGAAZABoAGgAZABYAFQAWABcAGAAZABkAGAAYABgAGgAZABkAGQAYABkA
GQAZABsAGwAbABsAGgAaABsAGwAZABkAGQAZABsAGwAZABkAGQAZABkAGAAaABoAGgAa
ABoAGQAZABkAGgAaABoAGgAYABgAGAAZABsAGgAaABoAGwAbABsAGgAYABgAGAAYABkA
GwAcAB0AGwAbABoAGgAbABsAGwAcABwAHAAcABwAHAAaABoAGwAbABwAHAAcABwAHAAc
ABwAGQAZABkAGQAbABsAGwAbABsAGwAbABsAGgAZABgAFwAYABgAGAAYABoAGgAaABsA
GQAZABkAGQAXABYAFgAWABgAGAAXABcAFwAXABcAFwAWABgAGAAXABUAFQAVABUAGAAY
ABcAFwAWABYAFgAVABMAEwATABMAFAAUABUAFgAXABcAFgAWABYAGAAYABgAFwAYABgA
FwAZABcAFwAXABUAFQAVABcAFwAXABYAFgAYABgAGAAYABYAFgAWABYAFAAUABQAEwAT
ABMAFAAUABYAFQAVABUAFQAVABUAFQATABMAEwAUABYAFQAVABUAEwATABMAEwAXABcA
FAAUABQAFAAUABYAFgAWABYAFgAWABYAFgAWABkAFwAXABoAHQAeACEAIQAhACEAIQAg
AB8AHgAdABwAHAAbABsAGQAYABcAFAARAA8ADQANAA4ADgAOAA4ADgAOAA4ADgAMAAwA
DgAOAA8AEAAQABAAEAARABEAEAAQABAAEAAQABAAEAAQABEAEwATABQAFAASABIAEgAT
ABMAEwAUABQAFAAVABUAFQAVABUAFgAXABkAGwAbABsAHQAgACIAKAAyAD8ARQBKAEwA
SwBBACwADQDv/9T/s/+O/3D/Wf9M/0f/O/8r/yf/K/8u/z3/U/9g/23/ff+R/6f/tv/C
/8//2v/m//D/+P///wYACwARABUAFwAZABoAGgAZABoAGQAcABwAHQAdAB8AHwAhACIA
JAAkACQAJAAkACQAJAAlACMAIwAjACMAIwAjACIAIgAkACQAJAAkACYAJwAnACcAJQAl
ACUAJQAlACYAJwAnACYAJgAlACUAJQAlACQAJAAkACUAJQAkACMAIwAjACMAIgAiACIA
IgAjACMAJAAkACMAIwAjACMAJQAlACUAJAAjACIAIgAiACEAIQAgAB8AIQAeAB4AHgAf
AB8AHwAdABoAGgAaABoAGQAZABgAGAAYABcAFwAXABUAFQAVABUAEwASABIAEgARABEA
DwAPAA8ADwAPAA8ADQAMAAwADAAMAAsACwALAAwADQANAA0ADAALAAoACQAMAAwADQAN
AAoACQAIAAcACQAJAAcABwAHAAcABwAGAAYABgAGAAYABAADAAMAAwAEAAQABAAEAAMA
AgABAAEA///+//7//v/9//3//f/8//7//v/+//7//P/9//3//f/7//v/+v/6//r/+f/4
//j/+P/4//j/+P/3//T/8//z//X/9v/2//b/9P/0//T/9P/x//H/8f/x//H/8f/x//H/
8f/x//H/8f/v/+//7//v/+z/7P/s/+z/7f/u/+//8f/x//H/8f/x/+//7v/u/+7/8P/w
/+//7//t/+3/7f/t/+z/7v/u/+3/6//r/+v/6//u/+7/7f/t/+7/7v/u/+3/7P/r/+r/
6f/q/+r/6//s/+3/7f/s/+z/7P/u/+7/7v/u/+7/7f/r/+3/6//r/+v/7f/t/+3/7//u
/+3/6//q/+z/7P/s/+z/7P/s/+z/7P/s/+z/7P/r/+v/6//s/+z/7P/r/+v/6//t/+3/
7f/t/+3/7f/t/+7/7P/r/+v/6//t/+3/7f/t/+3/7//u/+7/7v/u/+7/7P/s/+z/7P/s
/+z/7P/s/+7/7v/u/+7/7P/v/+3/7f/v//H/8f/z//X/9f/1//X/9f/1//X/9f/0//T/
8//z//H/8P/v/+z/5//l/+P/4//k/+T/5P/k/+T/5P/k/+T/5P/k/+b/5v/n/+j/6P/o
/+f/5//m/+T/5v/m/+b/5v/m/+b/5v/n/+n/6f/q/+r/6v/q/+r/6//r/+v/7P/s/+r/
6//r/+v/7f/t/+7/7//v/+//8//z//X/+P/+/wQADgAZACEAJAAmACEADwD2/9v/v/+i
/4H/XP9C/y//Jv8h/xX/C/8J/wv/EP8h/zX/RP9R/2H/d/+L/5j/pP+v/7z/yP/U/9z/
4f/m/+n/6//v//H/8f/0//b/9//0//X/+P/4//n/+f/7//v//f/+//7//v/+//7//P/8
//z//f/9//3//f/9//3//f/8//z/+v/6//r/+v/6//v/+//7//v/+//7//v/+//8//3/
/f/6//r/+f/5//n/+f/4//j/+P/5//n/+P/3//f/9//3//j/+P/4//j/+f/5//r/+v/3
//f/9//3//f/9//3//b/9f/0//T/9P/2//f/9//3//X/8v/y//L/9f/1//X/8//y//L/
8v/y//H/8f/w//D/7v/t/+3/7f/t/+3/7f/t/+v/6v/q/+r/6//r/+n/6f/r/+v/6//r
/+v/6v/q/+r/6P/n/+f/5//p/+v/7P/t/+v/6//r/+v/7v/u/+//7//v/+//7//v/+//
7//t/+3/7//v/+//7v/s/+z/7P/s/+7/7f/t/+3/7f/u/+//8P/u/+7/7v/v//H/8P/w
//D/8f/x//H/8P/y//L/8v/y//L/8//z//P/8f/x//D/8P/y//P/9P/2//b/9v/2//b/
9v/0//T/9f/1//b/9v/2//b/9v/2//b/9f/1//X/9f/2//f/+P/5//f/9//3//f/+f/5
//n/+f/2//b/9v/2//j/+P/4//n/+//7//v/+//5//j/+P/4//j/+P/3//f/+P/5//r/
+//5//r/+f/3//b/9//4//n/+v/6//n/+f/6//r/+v/5//n/+f/5//n/+//6//r/+v/5
//n/+P/4//j/+v/6//r/+//8//z/+//9//v/+//7//v/+//7//3//f/9//z//P/8//z/
/P/8//z//P/8//z//v/+//7//f/9//3//v/+//z/+//7//v//f/9//3//f////////8A
AP7//f/9//3//v///wAAAQD//////v/+//7//v/+////AAABAAIAAgACAAIAAgAAAAAA
AAADAAMAAwAFAAcABQAHAAcABwAHAAcABwAHAAkACQAIAAgABwAHAAcABgAFAAIA///9
//v/+//6//r/+v/6//r/+v/6//r/+v/6//z//P/9//7//v/+//7////9//z//P/8//z/
/P/8//z//P/9//3//f/8//z//P/8//7//////////v/+//7//////////////wAA//8B
AAMAAwADAAcACgASABwAJgAtADEANAAyACkAEwD0/9n/wf+i/4H/ZP9Q/0H/PP83/y//
K/8v/zH/Ov9L/1v/av93/4X/mf+r/7T/uv/F/9D/3P/k/+r/8f/2//n/+//9//3///8A
AAIAAQACAAMAAgACAAMAAwADAAMABQAGAAYABgAGAAYABgAGAAYABwAHAAcABwAHAAcA
BwAGAAYABgAGAAYABgAIAAkACQAJAAgABwAGAAUABQAGAAcABwAIAAgABwAHAAcABwAG
AAYABgAHAAcABgAHAAcABwAHAAYABgAGAAYABQAFAAYABgADAAMAAwADAAMAAwADAAIA
///+//7//v/+/////////wAA/v///wAAAAD///7/+//4//j/+P/4//f/9//2//b/9P/z
//P/8//z//P/8//z/+//7v/u/+7/7//v/+3/7f/r/+v/6//r/+v/6v/q/+r/7P/r/+v/
6//q/+v/6//r/+3/7f/t/+3/7P/s/+3/7f/v/+//7//v/+//7//t/+3/7f/t/+3/7P/s
/+z/7P/s/+r/6f/p/+n/6v/q/+r/6v/s/+z/7P/t/+3/7P/s/+z/6//r/+v/6v/s/+z/
7P/s/+r/6//r/+v/6//r/+r/6v/p/+n/6f/q/+j/6P/o/+j/6v/o/+j/6f/p/+r/6v/q
/+n/6P/n/+b/5//n/+f/5//n/+f/5//n/+f/5//n/+f/6f/p/+n/6f/q/+r/6v/q/+j/
6P/o/+n/5//n/+f/5//n/+b/5v/m/+n/6v/q/+v/6//r/+v/6//q/+z/7P/r/+v/6//r
/+v/7P/s/+v/6//s/+z/7P/r/+3/7f/t/+3/7f/s/+z/7P/v/+//7v/u/+z/7v/u/+7/
7//w//D/7//w/+//8P/x/+//7//v//H/8//z//L/8v/y//L/8v/y//L/8v/y//L/8v/y
//L/8f/z//P/9P/0//T/8//z//P/9f/1//X/9f/1//X/9f/2//j/9//3//f/9f/1//X/
9f/1//f/9v/4//j/+P/4//r/+v/6//r/+v/6//r/+v/8/////f/9////AQABAAMAAwAD
AAMAAwADAAMAAwADAAQABAADAAMAAgAAAP7/+v/5//f/9f/1//b/9v/2//b/9v/2//b/
9v/2//b/+P/4//v//P/8//z/+v/7//v/+v/8//z//P/8//r/+v/6//v//f/9//7//v/8
//z//P/9//////8AAAAA/v////////8BAAEAAgADAAMABQAFAAUABwAOABYAHgAoADEA
NQA2ADYAMQAfAAAA4f/H/6r/h/9m/1D/Qf86/zH/I/8b/x3/H/8o/zv/T/9c/2n/e/+R
/6H/rP+4/8X/0P/c/+j/7P/x//j//f8BAAEAAQADAAQABgAHAAoACQAKAAoACwALAAsA
CwANAA4ADAAMAAwADAAMAAwADAANAA0ADQANAA0ADQANAAwADAAMAAwADAAMAAwADQAN
AA0ADQANAA0ADQAPABAAEQARABAAEAAPAA8AEQARABAAEAAOAA8ADwAOAA8ADwAPAA8A
DgAOAA4ADgANAA0ADgAOAA0ADQANAA0ADQANAA0ADAANAAwADAAMAAoACwALAAsADQAK
AAoACgALAAsACwAJAAoACgAKAAoACQAJAAgACAAIAAcABwAHAAYABQAEAAMAAwACAAIA
AgABAAEA/////wEAAQABAAEA///+//7//v8AAP/////////////+//3//f/9//3//f8A
AAAAAQABAP////////////////3//f/////////+/wAAAAAAAAAA/v/9//3//f/8//z/
/P/8//7//v/+/////f/8//z//P/9//3//f/8//z//P/8//z//v/////////9//3//P/8
//7///8AAAIAAQAAAP///v8AAP7//v//////AAAAAAAAAAAAAAAAAAD///////////3/
/f/9//3////////////9//3//f/9//z//P/8//z//P/8//z//f/9//3//f/9//3//P/8
//z//v/+//3//f////////////7/AAAAAP///f/9//3//f/+//7//f/9//7//v/+//3/
/f/9//3//f/9//z//P/8//3//f/8//z/+v/8//z//P///wAAAAD///3/+//7//v//f/9
//3////9//3//P/8//z//P/8//z//P/8//z//P/+//7//v/9//3//f/+//7//P/7//v/
+//7//v/+//7//3//f/9//7//v/9//3//f/9//3//f/9//3////+//z//P/8//z//P/8
//z//P/6//r/+v/6//z//P/8//z/+v/6//r/+v/6//r/+v/6//r//f/7//v///8BAAEA
AwABAAEAAQABAAEAAQABAAEAAAAAAP////////7//f/6//f/9f/z//P/8v/y//L/8v/w
//D/8P/w//L/8v/0//T/9//4//j/+P/2//f/9//2//T/9P/0//T/9f/2//f/+f/5//n/
+v/6//r/+v/6//v/+v/5//n/+P/4//n/+f/5//n/+f/6//v/+f/3//v/AQAFAAoADgAU
AB4AJwArAC4AMgAxACEABgDp/83/sP+N/2r/UP89/zL/K/8f/xP/Ef8X/yD/Mf9F/1L/
X/9x/4n/m/+m/67/uf/E/87/2P/i/+3/9P/3////BwAHAAUABgAEAAUAEAATABEAEAAQ
AA8AEQARABMAFAAWABYAFgAWABYAFgAWABcAFwAXABcAFwAVABUAFAAUABQAFAAUABQA
FwAZABoAGwAYABcAFgAVABMAFAAVABUAFgAWABUAFQAXABcAFgAWABcAGQAaABoAGQAZ
ABkAGQAcABwAHAAcAB0AHQAeAB4AGwAbABsAGwAcAB0AHgAeABoAGAAXABYAFQAVABQA
EwAVABIAEgASABEAEQARAA8AEAASABQAFgAUABMAEQAQABIAEQARABEAEgATABQAFQAR
ABAAEAAQABEAEQAPAA8ADQANAA0ADQAQABAAEQASABAADwAPAA8ADwAPAA4ADQASABUA
GAAbABwAHAAdAB0AHgAfACAAIQAkACUAJAAlACcAJwAnACYAJAAkACQAJAAlACUAJgAn
ACcAKAApACoAJwAmACUAJQAlACQAJAAkACMAIwAjACIAJAAkACQAJAAiACMAIwAjACUA
JQAkACQAJAAjACIAIgAjACQAJQAmACgAJgAmACcAJwAoACgAKAAqACoAKgAqACkAKQAp
ACkAKQApACkAKQAoACcAJgAlACYAJwAoACkAJgAmACYAJgAoACoALAAvAC0AKwApACcA
KQAoACgAKAAqACoAKQApACkAKQApACkAJwAoACcAJQAlACUAJQAlACgAKAAnACcAJwAm
ACUAIwAjACMAIwAjACIAIAAfAB4AHQAdABwAHAAXABgAFwAWABUAFgAWABUAEwARABEA
EQARABEAEQATABMAEwASABIAEgASABIAEgASABIAEgASABEAEAAPAA0ADAALAAsACgAM
AAsACwALAAkACQAJAAkACQAJAAkACgAJAAcABgAFAAMAAwADAAMABwAHAAQABgAGAAYA
BgAIAAgACAAIAAgACAAIAAgABgAGAAYABgAIAAgACAALAAkACQALAA0ADAANAAwACwAN
AA0ADQANAAsACwAKAAoACwALAAsACgAHAAQAAQD////////+//7//P/8//z//P/8//z/
/P/8//7//v///wAAAAAAAAAAAQABAAAAAAAAAAAAAAAAAAAAAgADAAMAAwACAAIAAgAC
AAQABQAFAAUABAAEAAQABQAGAAcACAAJAAoACwALAAsADQAPABMAGAAeACYAMAA5ADsA
PAA8ADUAIQACAOP/y/+u/4n/aP9U/0f/QP87/y//Kf8t/zP/Pv9P/2H/cP97/4v/of+z
/7z/xv/T/97/6P/y//z/AQAEAAkADQANAA0ADQAQABIAEQASABUAFQAUABQAEwATABMA
FQAWABYAFgAWABYAGAAYABgAGQAZABkAGQAZABcAFwAWABYAGAAYABgAGAAaABsAGwAb
ABkAGQAZABkAFwAYABkAGQAaABoAGQAZABkAGQAYABgAFgAXABcAFgAWABcAGAAZABgA
GAAYABgAFwAXABgAGAAXABcAFwAXABcAFwAXABYAFgAWABcAGAAWABcAFwAXABcAFAAU
ABQAFQAVABUAEwASABIAEgASABMAEwASABIAEgARABEAEQAPAA8ADwAPAA8ADgAOAA4A
DQANAAsACwALAAsACwALAAkACAAIAAgACgAJAAkACQAIAAkACQAJAAsACwALAAsACgAK
AAsACwANAA0ADQANAAsACwAJAAkADQANAA0ADAALAAoACQAIAAsACwAMAA0ADAAMAAwA
DAAKAAoACgALAAsACgAKAAoACwALAAsACgAKAAoACgAKAAoACwALAAsACwALAAoACgAL
AAsACwAMAAwADAAMAAwADAAKAAoACwALAAwADAAMAAoACgAKAAoACQAJAAkACQALAAsA
CwALAAkACQAJAAkACQAJAAkACQAIAAgACAAIAAoACgAKAAsACQAJAAkACQAJAAgACAAI
AAgACAAHAAcABwAHAAcABwAIAAoACgAJAAkACQAJAAkACAAIAAcABwAGAAYABgAFAAUA
BQAFAAUABwAGAAYABgAFAAUABAAEAAIABAAEAAQAAwAEAAQAAwAFAAMAAwADAAEAAQAB
AAMABQAFAAQABAACAAIAAgACAAIAAgACAAIAAAAAAAAA//8BAAEAAgACAAQAAwADAAMA
AQABAAEAAQD///////8AAAIAAQABAAEA/////////////////v/+//7//v/+/wAAAAAA
AAAAAgACAAIAAgAAAAAAAAADAAEAAQADAAUABAAFAAQAAwAFAAcACQALAAkACQAIAAgA
CQAJAAkACAAJAAYAAwABAP/////+//7//P/8//z//P/8//z//P/8//z//P/9//7/AAAA
AAAAAQABAAAAAAAAAAAAAAAAAAAAAAABAAEAAQACAAIAAgACAAQABQAFAAUABAAEAAQA
BQAHAAcABwAHAAgABwAHAAkACwANAA0AEAAUABwAKAAzADsAPABAAD8ANQAgAAEA4//I
/6n/hP9m/03/QP83/y//If8f/yH/Iv8v/0P/Vv9j/3H/hf+d/6z/uP/F/9D/3P/o//D/
9f/4////BwALAAkACQAOAA4ADQAQABEAEgASABMAEwARABEAEwAUABQAFAAUABQAFAAU
ABQAFQAVABUAFQAVABUAFQAUABQAFgAWABYAFgAUABUAFQAVABUAFQAVABUAFQAWABcA
FwAWABYAFQAVABMAEwASABIAEgATABMAEgATABMAEwATABQAFAAUABQAEQARABIAEgAR
ABEAEQARABEAEQARABAAEQAQABAAEAAQABEAEQARABEADgAOAA4ADwAPAA8ADQAOAA4A
DgAOAAsACwAKAAoADAALAAsACwALAAsACwALAAkACAAIAAgABwAHAAUABQAFAAUABQAF
AAMAAgACAAIAAgABAAEAAQACAAMAAwADAAUABQAFAAUABAAEAAUABQAFAAUABQAFAAcA
BwAFAAUABQAFAAUABAACAAIAAgACAAQAAwADAAMAAAAAAAAAAAABAAIAAwAFAAMAAgAC
AAIAAQABAAEAAAACAAIAAgACAAAAAQABAAEAAQABAAAAAAABAAEAAQACAAAAAAAAAAAA
AAD+//7//////wAAAAAAAAAAAAAAAAAA/f/9//3//f///////////////////////f/9
//3//f/+//7//v/+//7//v/+///////////////9//z//P/8//3//P/6//n/+v/7//z/
/f/8//7//v/9//v/+//7//v/+v/6//n/+f/6//r/+v/5//v/+//7//v/+//6//r/+v/7
//v/+v/6//j/+v/6//r/+v/6//n/9//5//f/9//3//f/9//3//n/+P/3//X/9P/0//T/
9P/0//T/9P/0//T/9v/2//b/9f/z//P/9P/0//T/8//z//P/8//z//P/8//z//P/8//0
//T/8//z//P/8//z//P/8//x/+//8P/x//L/8//0//L/8v/y//L/8v/y//L/8v/y//L/
8v/y//T/9P/0//T/9v/2//b/9v/4//j/+P/4//j/+P/4//j/+P/4//j/+P/3//b/9f/0
//D/7v/s/+r/6f/o/+f/5v/k/+T/5P/k/+b/5v/m/+b/5v/m/+b/5v/o/+j/6P/o/+b/
5v/m/+b/6P/o/+j/6P/m/+b/5v/m/+j/6P/o/+j/6P/o/+j/6P/m/+b/5v/m/+j/6P/o
/+j/6f/q/+v/7P/x//T/9//6/wIACgASABoAEgAKAAIA+v/c/8D/pP+I/27/Vv8+/yb/
If8c/w==
         </WaveFormData>
      </LeadData>
      <LeadData>
         <LeadByteCountTotal>10000</LeadByteCountTotal>
         <LeadTimeOffset>0</LeadTimeOffset>
         <LeadSampleCountTotal>5000</LeadSampleCountTotal>
         <LeadAmplitudeUnitsPerBit>4.88</LeadAmplitudeUnitsPerBit>
         <LeadAmplitudeUnits>��V</LeadAmplitudeUnits>
         <LeadHighLimit>2147483647</LeadHighLimit>
         <LeadLowLimit>268435456</LeadLowLimit>
         <LeadID>V2</LeadID>
         <LeadOffsetFirstSample>0</LeadOffsetFirstSample>
         <FirstSampleBaseline>0</FirstSampleBaseline>
         <LeadSampleSize>2</LeadSampleSize>
         <LeadOff>FALSE</LeadOff>
         <BaselineSway>FALSE</BaselineSway>
         <ExcessiveACNoise>FALSE</ExcessiveACNoise>
         <MuscleNoise>FALSE</MuscleNoise>
         <LeadDataCRC32>118090504</LeadDataCRC32>
         <WaveFormData>
+v/6//r/+v/6//r/+v/6//r/+v/6//r/+P/4//j/+P/4//j/+P/4//j/+P/4//j/+P/4
//j/+P/2//b/9v/2//T/9P/0//T/9P/0//T/9P/0//T/9P/0//T/9P/0//T/9P/0//T/
9P/y//L/8v/y//L/8v/y//L/9P/0//T/9P/y//L/8v/y//L/8v/y//L/8v/y//L/8v/y
//L/8v/y//T/9P/0//T/8v/y//L/8v/0//T/9P/0//L/8v/y//L/8v/y//L/8v/y//L/
8v/y//L/8v/y//L/8v/y//L/8v/y//L/8v/y//D/8P/w//D/8v/y//L/8v/y//L/8v/y
//T/9P/0//T/9v/3//j/+f/4//n/+//8////////////AQAAAAAAAAAAAAEAAgACAAEA
///9//v/+v/5//f/9//1//T/8//x//L/8f/x//H/7//v/+//7//t/+3/7f/t/+//7//v
/+//7f/t/+7/7v/t/+3/7f/u/+7/7v/u/+7/7v/u/+7/7v/u/+7/7v/u/+7/7v/v/+//
7f/u/+7/7v/w//L/9P/1//v/AAAGABEAIgA1AEQATwBaAF4AVgBBAC4AFQDn/7H/hv9s
/2H/Uf8w/wz/8P7V/sP+v/6+/sf+1/7q/gf/J/9E/2P/gv+W/6b/t//G/9P/3f/k/+v/
7v/z//X/9v/5//r//P/8//7///8AAAIAAwAEAAYABwAHAAgACQAKAAoACwALAAsADQAP
AA8ADwAOAA4ADgAPABEAEQARABEAEwATABQAFAAWABcAFwAYABYAGAAZABkAHAAcABwA
HQAdAB4AHgAgACEAIgAiACMAJQAlACYAJgApACoAKwAsAC0ALgAvADAAMQAyADQANgA2
ADgAOgA7AD0APgBBAEMARQBHAEkASwBMAEwATgBQAE8AUABRAFEAUwBVAFUAVQBXAFgA
WABZAFgAWABYAFgAVgBVAFUAVABVAFQAUgBQAE0ASQBDAD8APwA8ADgANAAxAC0AKgAn
ACMAHwAbABkAFgATABAADgAKAAcABAACAAMAAwABAP///P/7//r/+f/5//n/+P/4//j/
9//3//f/9v/0//T/9P/0//T/8//z//P/8//z//P/8f/x//H/8f/x//H/8f/x//P/8//z
//P/8//z//P/8//z//X/9f/1//X/9f/2//b/9v/1//X/9v/3//f/9//5//n/+P/4//j/
+P/4//j/+P/4//j/+f/5//n/+f/5//n/+//5//j/+P/3//j/+P/4//j/+P/4//j/9//3
//f/9//3//X/9//4//j/9//2//b/9v/2//b/9f/1//X/9f/1//X/9f/0//T/9P/0//T/
9P/z//P/8//z//P/8//0//T/9v/2//b/9f/z//P/8v/y//T/8//z//T/9P/0//P/8//z
//T/9P/0//P/8//z//P/8//y//L/8v/0//P/8//0//T/8//z//P/8//z//P/8//0//T/
9P/0//T/9P/0//T/9P/0//T/9f/z//P/8v/y//P/8//y//L/8//z//T/9f/1//X/9f/1
//X/9f/2//b/9v/2//b/9v/2//b/9v/2//b/9v/2//j/+v/7//z//f/+////AQACAAMA
AwADAAUABQAEAAQABAAEAAUABgAIAAYAAwAAAP///v/9//v/+f/4//j/+P/3//b/9f/1
//P/8//z//P/8//z//P/8//1//X/9f/1//X/8//z//T/8v/x//H/8f/y//L/8v/y//L/
8v/y//L/8v/y//L/8v/0//T/9P/1//P/8//0//T/9v/4//r/+v/7////BAAMABkAKAA7
AEoAVwBgAGIAWgBLADgAIQD1/73/kv96/2v/Xf8+/xz//v7d/sn+w/7G/s/+3f7y/g//
Lf9I/2X/hP+e/7D/v//O/9n/4f/o/+3/8v/3//n/+v/9/wAAAgAEAAQABQAGAAgACQAK
AAwADQALAAwADQAOAA4ADwAPAA8ADwARABEAEQAUABQAFAAVABUAFQAVABUAFwAXABgA
GAAaABsAGwAcABoAHAAdAB0AHgAeAB4AHwAhACIAIgAkACMAJAAkACUAJwAnACgAKAAt
AC4ALwAwAC4ALgAuAC4AMQAyADQANgA2ADgAOgA7ADsAPAA/AEEAQwBFAEcASQBKAEoA
TABOAE8AUABRAFEATwBRAFEAUQBTAFQAVABVAFQAVABUAFQAVABTAFMAUgBTAFIAUABO
AE4ASwBGAEMAQQA+ADoANgA1ADEALgArACYAIQAcABkAGQAXABUAFAASAA8ADAAKAAkA
CQAHAAUABgAFAAQAAwABAAEAAAAAAAAA///////////+////AAABAAIAAgADAAEAAQAB
AAEAAAD///7//f/9//3//f/9//3//f/9//3/+v/5//j/9//3//n/+f/5//v/+//8//z/
/v/9//3//v////////8BAAMAAgACAAIAAgACAAIAAgACAAIAAwADAAUABQAFAAUAAQD9
//r/+P/7//7/AAACAAIAAgACAAIA///////////+//v//P/8//3//f/9//7//P/8//z/
+//7//v/+//7//v/+//6//r/+//8//3//v/7//v/+//7//3//f/+//7/AAAAAAAA///9
//3//P/8//r/+f/5//r/+//8//z//f/9//7//v/+/wEAAQABAAEAAwACAAIAAgAEAAMA
AwAEAAYABQAFAAUABgAHAAgACQAIAAgACAAIAAoACgAKAAoACQAIAAcABwAHAAcABgAG
AAcABwAGAAYABwAHAAgACQAHAAcABwAHAAcABwAIAAgACAAIAAgACAAIAAgACAALAA0A
DwARABIAEwAVABYAFQAVABUAFQATABIAEgASABIAEwAUABQAEQANAAkABQAFAAUABAAF
AAMAAgABAP//AAD////////9//3//f/9//3//f/9//3//f/9//3//f/7//v//P/8//3/
/f/9//7//v/+//7//v8AAAAAAAAAAAAAAAAAAAAAAAAAAAEAAQABAAIAAgACAAYACAAM
AA0ACwAQACAAMwBEAFEAWgBjAGgAYgBSAEEAKgD9/8f/m/+A/3L/Zf9H/yL/CP/u/tX+
0f7T/tr+5/77/hT/Mf9P/2r/h/+i/7b/xP/T/+D/6f/v//b/+//8////AQAEAAUABgAK
AAoACgALAAwADgANAA4AEAARABEAEgATABQAFAAVABUAFQAVABcAFwAXABYAFgAWABcA
GQAZABkAGQAbABsAHAAcABwAHQAdAB4AHAAeAB8AHwAiACIAIgAjACEAIgAiACQAJQAm
ACYAJwApACkAKgAqACsALAAtAC4ALwAwADEAMgA1ADYAOAA6ADoAPAA+AD8APwBAAEMA
RQBFAEcASQBLAEwATABOAFAATwBQAFEAUQBTAFUAVQBVAFUAVgBWAFcAVwBWAFUAVABU
AFMAUwBSAE8ATgBMAEoASgBHAEIAPwA9ADoANgAyADEALQAqACcAJQAhAB0AGwAYABUA
EgAQABAADQAKAAgACQAJAAcABQAEAAMAAgABAAEAAQAAAAAAAAD///////8AAP7//v/+
//z//P/7//v//f/9//3//f/9//3//f/9//3//f/9//3//f/9//3//f/9//3//f/9//3/
/////////////wAAAAD+//3//f/+/////////wEAAQAAAAAAAAACAAIAAgACAAIAAgAD
AAMAAQABAAEAAQADAAEAAAAAAAEAAgACAAIAAAAAAAAAAAABAAEAAQABAP///f///wAA
AAD///7//v/+//7//v/9//3//f/9//3//f/9//z//P/8//z//P/8//v/+//7//v/+//7
//z//P/8//z//P/7//3//f/8//z/+v/5//n/+v/8//z/+//7//n/+v/6//r/+//7//v/
+//7//r/+v/6//r/+f/5//r//P/7//v/+//5//n/+f/5//j/+P/4//j/+v/6//r/+v/4
//j/+P/5//n/+f/4//j/+f/5//j/+P/6//n/+f/5//n/+f/5//n/+f/5//r/+v/6//j/
+P/4//j/+P/4//r/+v/6//r/+v/6//r/+v/6//z//f/+/wAAAgAEAAcABgAHAAcABwAF
AAUABAAEAAYABgAHAAgABgAEAAEA/v/5//j/9//1//b/9v/3//j/9f/0//P/8//z//P/
8//z//P/8//z//P/8//z//P/8//1//P/8//0//T/8//z//P/9P/0//T/9P/0//T/9P/0
//T/9P/0//T/9P/0//T/9f/1//X/9v/2//T/9v/2//b/+////wAACAATACIANQBGAFMA
XABgAFwASwA6ACEA+f/D/5T/dP9j/1n/QP8Y//r+4f7J/r/+xP7J/tP+5v4B/x//Pv9b
/3z/lv+q/7v/yv/V/93/5P/r//L/9f/3//r//f/+/wIABAAEAAUABgAIAAcACAAKAAsA
DQAOAA8AEAAQABEAEQARABEAEwATABMAFAAUABQAFQAXABcAFwAXABkAGQAaABoAGgAb
ABsAHAAcAB4AHwAfACIAIgAiACMAIwAkACQAJgAnACgAKAApACsAKwAsACwALQAuAC8A
MAAxADIAMwA0ADcAOAA6ADwAPgBAAEIAQwBBAEIARQBHAEkASwBNAE8AUABQAFIAVABV
AFYAVwBXAFkAWwBbAFsAWQBaAFoAWwBcAFwAXABcAFwAWwBbAFoAWQBYAFYAVABSAE8A
SgBHAEcARABAADwAOQA1ADIALwApACUAIQAfAB4AGwAYABYAEwAPAAsACAAJAAkABwAF
AAQAAwACAAEA//////7//v/8//v/+//7//z/+v/6//r/+P/4//f/9//5//n/+f/5//n/
+f/5//n/+f/5//n/+f/3//f/9//3//f/9//3//f/9//5//n/+f/5//n/+v/6//r/+f/5
//r/+//7//v//f/9//z//P/8//z//P/8//z//P/8//3//f/7//v/+//7//3/+//6//r/
+//8//z//P/8//z//P/8//v/+//7//v/+//5//v//P/6//n/+P/4//j/+P/4//f/+f/5
//n/+f/3//f/9v/2//b/9v/2//b/9//3//f/9//1//X/9v/2//b/9v/2//X/9f/1//T/
9P/0//P/8//0//b/9v/1//X/8//0//T/9P/z//P/8//z//P/8v/y//L/8//z//T/9v/0
//P/8//z//P/8//z//P/8v/y//L/8v/y//L/8v/y//T/9P/0//X/8//z//L/8v/z//P/
8v/y//T/8//z//P/8f/x//H/8f/x//H/8v/y//L/9P/y//L/8v/y//L/8v/y//L/8v/y
//L/8v/y//T/9P/0//T/9v/4//n/+v/9//7///8BAAAAAQABAAEA//////7//v8AAAAA
AQACAAAA/v/7//j/9f/0//P/8f/z//L/8v/y/+//7v/t/+3/7f/t/+3/7f/v/+//7//v
/+3/7f/t/+3/7//t/+3/7v/s/+v/6//r/+7/7v/u/+7/7v/u/+7/7v/s/+z/7P/s/+z/
7P/s/+3/7f/t/+7/7v/w//D/8v/0//P/+f8AAAYAEQAiADUARABRAFgAWgBSAEEAMAAV
AOX/r/+G/2z/X/9P/yz/CP/q/s/+u/63/rr+w/7T/ub+Bf8l/0L/X/+A/5b/qP+5/8j/
0//b/+L/5//s//H/8//2//n/+v/8//z//v///wAAAgABAAIABAAFAAUABgAHAAgACAAJ
AAkACQALAA0ADQANAA4ADgAOAA8AEQARABEAEQATABMAFAAUABQAFQAVABYAFgAYABkA
GQAaABoAGgAbAB0AHgAeACAAHwAgACAAIQAjACMAJAAkACcAKAApACoAKwAsAC0ALgAv
ADAAMgA0ADYAOAA6ADsAOQA6AD0APwBBAEMARQBHAEoASgBMAE4ATwBQAFEAUQBRAFMA
UwBTAFMAVABUAFUAVgBWAFYAVgBWAFUAVQBUAFMAUgBQAE4ATABJAEQAQQA/ADwAOAA0
ADMALwAsACkAIwAfABsAGQAWABMAEAAOAAwACQAGAAQAAwADAAEA///+//3//P/7//n/
+f/4//j/+P/3//f/9//4//b/9v/2//b/9v/1//X/9f/1//X/9f/1//X/9f/1//X/9f/1
//X/9f/1//X/9f/1//X/9f/1//X/9//3//f/9f/1//b/9v/4//f/9//4//f/9//3//n/
+f/4//j/+P/6//r/+v/6//r/+v/7//v/+//7//v/+//7//n/+P/4//n/+v/6//r/+v/6
//r/+v/5//n/+f/5//n/9//5//r/+P/3//b/9v/4//j/+P/3//f/9//3//f/9//3//b/
9v/2//b/9v/2//X/9f/1//X/8//z//T/9P/0//T/9P/z//X/9f/0//T/9P/z//P/9P/0
//T/8//z//H/8v/y//L/8//z//P/8//z//L/8v/y//L/8f/x//L/9P/z//P/8//x//H/
8f/x//L/8v/y//L/8v/y//L/8v/w//D/8P/x//P/8//y//L/8//z//L/8v/y//H/8f/x
//P/8//z//P/8//z//T/9P/y//L/8v/w//D/8P/w//L/8v/y//L/8v/y//L/8v/0//T/
9P/2//n/+v/7//z//f///wAAAQD//////////wAAAAAAAAAA//8AAAAA/v/7//j/9f/0
//H/7//v/+7/8P/w/+//7v/t/+3/7f/t/+3/7f/t/+3/7f/t/+3/7f/t/+3/7f/r/+v/
7P/s/+v/6//r/+z/7P/s/+z/7P/s/+z/7P/s/+z/7P/s/+z/7P/s/+3/7f/t//D/7v/u
//D/9P/0//f/+/8EAA4AHQAuAD8ASgBVAFwAWABMADsAKAAFAM//n/9+/2z/X/9J/yb/
Bv/m/sv+v/6//sT+0f7j/vr+F/83/1L/b/+M/6D/sP+//87/2f/f/+T/6//w//H/9f/4
//f/+P/8//7//v///wAAAgABAAIABAAFAAUABgAHAAgACAAJAAkACQAJAAsACwALAAwA
DAAMAA0ADQANAA0ADQAPAA8AEAAQABAAEQARABIAEAASABMAEwAWABYAFgAXABcAGAAY
ABoAGQAaABoAGwAdAB0AHgAeAB8AIAAhACIAJQAmACcAKAAnACgAKgAsACwALgAwADEA
MQAyADUANwA3ADkAOwA9AEAAQABCAEQAQwBEAEUARQBDAEUARQBFAEUARgBGAEcARgBG
AEYARgBGAEUARQBEAEMAQgBAAD4APAA5ADQAMQAxAC4AKgAmACMAHwAcABkAFgATABAA
DwAMAAkABgAEAAQAAQD+//z/+//7//n/9//2//X/9P/z//P/8//y//L/8v/x//H/8f/y
//D/8P/w//D/8P/v/+//7//v/+//7//x//H/8f/x/+//7//v/+//7//v/+//7//v/+//
7//v/+3/7//v/+//7//v//D/8P/w/+//7//w//H/8f/x//P/8//y//L/8v/y//L/8v/y
//D/8P/x//H/8f/x//H/8f/z//H/8P/w/+//8P/w//D/8P/w//D/8P/v/+//7//v/+//
7f/v//D/8P/v/+7/7v/s/+z/7P/r/+3/7f/t/+3/6//r/+r/6v/q/+r/6v/q/+v/6//r
/+v/6f/p/+r/6v/q/+r/6v/p/+n/6f/o/+j/6v/p/+n/6v/o/+j/5//n/+f/6P/o/+j/
5//n/+f/5//p/+j/6P/o/+b/5f/l/+b/6P/n/+f/5//l/+X/5f/l/+b/5v/m/+b/5v/m
/+b/5v/m/+b/5v/n/+f/5//m/+b/5//n/+b/5v/m/+X/5f/l/+X/5f/l/+X/5f/l/+b/
5v/k/+T/5v/k/+T/5P/k/+b/5v/m/+b/6P/o/+j/6P/o/+r/6//s/+v/7P/t/+//8v/z
//P/8//x//H/8P/w//L/8v/z//T/8v/w/+3/6v/n/+b/5f/j/+P/4v/i/+L/4f/g/9//
3//h/+H/4f/h/+H/4f/h/+H/4f/h/+H/4f/f/93/3f/e/+D/3//f/9//4P/g/+D/4P/e
/97/3v/e/97/3v/e/97/4P/g/+D/4f/h/+H/4v/i/+L/5P/m/+b/6f/t//L/+P8HABoA
LQA6AEMATABKADoAJwAWAPP/v/+N/2z/Wv9N/zn/Fv/0/tz+w/61/rP+uP7D/tH+6P4H
/yP/Pv9f/3z/kP+g/7H/vv/H/9H/2P/d/+D/4//l/+j/6f/s/+7/7v/u/+//8P/y//P/
9P/2//f/9f/2//f/+P/6//v/+//7//v//f/9//3//v/+//7///8BAAEAAQABAAMAAwAE
AAQABAAFAAUABgAGAAgACQAJAAoACgAKAAsADQAOAA4AEAARABIAEgATABUAFQAWABYA
FwAYABkAGgAdAB4AHwAgACEAIgAkACYAJgAoACoAKwAtAC4AMQAzADMANQA3ADkAPAA8
AD4AQABBAEIAQwBDAEMARQBFAEUARQBGAEYARwBIAEgASABIAEYARQBFAEQAQQBAAD4A
PAA6ADcAMgAvAC0AKgAmACIAHwAbABgAFQARAA0ACQAHAAYAAwAAAP7//P/5//b/9P/z
//P/8f/v/+7/7f/s/+v/6f/p/+j/6P/o/+f/5//n/+b/5P/k/+T/5v/m/+X/5f/l/+X/
5f/l/+P/4//j/+P/5f/l/+X/5f/l/+X/5f/l/+X/5f/l/+X/5f/n/+f/5//n/+f/6P/o
/+r/6f/p/+r/6v/p/+j/6f/r/+r/6v/q/+r/6v/q/+r/6P/o/+n/6f/p/+n/6f/p/+r/
6f/p/+r/6f/q/+r/6v/q/+r/6v/q/+f/5//n/+f/6f/n/+n/6v/o/+f/5v/m/+j/6P/o
/+f/5//n/+f/5//n/+f/5v/m/+b/5v/m/+b/4//j/+P/4//l/+X/5v/m/+T/5P/k/+P/
4//j/+L/4v/i/+H/4f/i/+L/4v/h/+H/4f/i/+L/4v/j/+P/4//j/+P/4v/i/+L/4v/h
/+H/4v/i/+H/4f/h/+H/4f/h/+H/4P/g/+D/4P/g/+D/4P/g/+D/4P/g/+H/4f/h/+D/
4P/h/+H/4P/g/+D/3//f/9//3//f/9//3//h/+H/4v/i/+D/4v/g/97/3v/e/97/3//g
/+H/4v/h/+D/3//e/+D/4P/g/+D/4P/g/+D/4P/i/+L/4v/i/+T/5v/n/+j/6f/q/+v/
7f/u/+//7//v/+3/7f/s/+z/7P/s/+3/7v/u/+z/6f/m/+P/4v/h/9//3//e/97/3v/d
/9z/2//b/9v/2//b/9v/2//b/9v/2//b/9v/2//b/9v/2f/Z/9r/3P/b/9v/2//a/9r/
2v/a/9z/3P/c/9z/2v/a/9r/2v/a/9r/2v/b/93/3f/e/97/3v/e/97/4v/n/+n/7P/0
////EAAhADIAPwBMAFAAQgAvAB4AAQDP/5n/cP9a/03/Pf8g//r+3P7B/q/+qf6u/rv+
yf7e/v/+Hf84/1f/dP+K/5z/q/+8/83/1//c/+P/6P/p/+v/7v/t//D/+P/+/wAAAQAC
AAQABAAEAAUABQAFAAYABwAIAAkACwAMAA0ADQAPAA8ADwASABIAEgATABMAEwATABMA
FwAZABwAHgAbABsAGgAaABoAHAAdAB0AHAAcABwAHQAfACAAIAAiACUAJgAmACcAJwAn
ACgAKAAsAC4AMAAyADUANgA3ADgAOwA8AD4AQABFAEgASwBNAE8AUABTAFUAWQBbAF0A
XwBiAGIAZABmAGgAagBsAG0AcABzAHQAdQB1AHYAdgB3AHgAeAB4AHgAegB5AHkAeAB3
AHYAdAByAHMAcQBtAGsAZwBiAFwAVgBVAFMAUgBRAEoARQBAAD0AOQA1ADEALgAwAC8A
LgAuACwAKwAoACUAJAAjACIAIQAhACEAIAAgAB4AHQAdAB0AHgAcABwAHAAbABoAGAAX
ABcAFwAXABcAFQAVABUAFQAXABcAFwAXABUAFQAVABUAFwAXABcAFwAVABcAFwAXABkA
GQAaABoAGAAXABcAGAAXABcAFwAZABcAFgAWABYAGQAaABsAHAAZABgAGAAXABcAFwAX
ABcAGAAXABcAGAAYABgAFwAWABcAGAAZABoAGQAZABkAGQAaABkAHAAeABwAGQAWABQA
FQAWABcAFwAZABkAGQAZABkAGQAYABgAGAAYABgAGAAXABcAFwAXABUAFQAWABYAFAAU
ABQAEwATABMAEgASABQAEwATABQAEgASABEAEQAPABAAEAAQABEAEQARABEADwAOAA4A
DgAQAA8ADwAQABAADwAPAA8ADwAPAA8ADwAQABAAEAAQAA8ADgANAAwADAAMAAwADQAN
AA0ADAAMAAsACwAKAAoADAALAAsACwAJAAkACQAJAAcABwAIAAgACAAIAAgACAAIAAgA
CAAGAAYABgAGAAYABgAGAAYACAAIAAgACAAKAAoACgAMAA8AEAARABIAEQATABQAFQAV
ABUAFQAVABIAEgASABIAFAAWABcAFgATABAADQAMAAkABwAHAAYACAAIAAcABgAFAAUA
BQAFAAUABQAFAAUABQAFAAUABQAFAAUABQADAAMABAAEAAMAAQABAAIAAgAEAAQABAAE
AAQABAAEAAQABAAEAAQABAAEAAUABQAFAAYABgAGAAoACgAMAA8AEwAaACQAMwBGAFcA
ZABtAHQAcgBiAE8AOAATANv/pf+E/3D/Zf9P/yr/Cv/w/tf+y/7L/tL+3/7x/gr/Kf9H
/2L/gf+g/7b/xv/V/+L/7f/z//r///8CAAUABwAKAAsADgAQABIAEgATABQAFgAVABYA
GAAZABkAGgAbABwAGgAbABsAGwAbAB0AHQAdAB4AHgAeAB8AIQAhACEAIQAjACMAJAAk
ACQAJQAlACYAJgAoACkAKQAqACoAKgArACsALAAsAC4ALQAuAC4ALwAxADEAMgAyADMA
NAA1ADYAOQA6ADsAPAA9AD4AQABCAEIARABGAEcASQBKAE0ATwBPAFEAUwBVAFYAVgBY
AFoAWwBcAF0AXQBdAF8AXwBfAF8AYABgAGEAYABgAGAAYABgAF8AXwBeAF0AXABaAFgA
VgBTAE4ASwBLAEgARABAAD0AOQA2ADMALwArACcAJQAiAB8AHAAaABgAFQASABAADwAP
AA0ACwAMAAsACgAJAAcABwAGAAYABAADAAMAAwAEAAIAAgACAAAAAAD/////////////
//8BAAEAAQABAAEAAQABAAEAAQABAAEAAQABAAEAAQABAAEAAwADAAMAAwADAAQABAAE
AAMAAwAEAAMAAwADAAUABwAGAAYABgAGAAYABgAGAAYABgAHAAcABQAFAAUABQAHAAUA
BAAEAAUABgAGAAYABgAGAAYABgAFAAUABQAFAAMAAQADAAQABAADAAIAAgACAAIAAgAB
AAEAAQABAAEAAQABAAAAAAAAAAAAAAAAAAEAAQABAAEAAAD//////v/+//7//v/9////
///+//7//v/9//3//v/+//7//f/9//3//v/+//7//f/9//3//f////7//v/+//7//f/9
//7//v/9//3//f/9//3//f/9//z//P/8//z//P/8//z//P/8//z//P/9//3//f/8//z/
/f/9//z//P/8//v/+//7//v/+//7//v/+//7//z//P/6//r/+v/8//z//P/8//r/+v/6
//r//P/8//z//P/8//z//P/+////AAABAAIAAQADAAQABQAGAAcACAAJAAgACAAIAAgA
BwAIAAgABgAEAAIAAAAAAP///f/9//z/+//6//j/9v/1//X/9f/1//X/9f/1//X/9//3
//f/9//1//X/9f/z//P/9P/0//P/8//z//T/9P/y//L/8v/y//T/9P/0//T/9P/0//T/
9P/0//X/9f/1//T/9P/0//T/+P/4//v///8CAAgAEwAiADMARABRAFwAZABeAE0AOgAj
APv/xf+S/3D/X/9T/zj/FP/4/t3+w/65/rz+wf7N/t7++f4Z/zb/V/94/5L/pP+3/8b/
0f/Z/+D/6//w//P/9f/4//n/+v/+/wAAAAABAAIABAAFAAYACAAJAAcACAAJAAoADAAN
AA0ADQANAA8ADwAPABAAEAAQABEAEwATABMAEwATABMAFAAUABYAFwAXABgAGAAaABsA
GwAcABwAHAAdAB0AHgAeACAAIQAiACIAIwAlACUAJgAmACkAKgArACwALQAuAC8AMAAx
ADIANAA2ADYAOAA6ADsAPQA+AEEAQwBFAEcASQBLAEwATABOAFAAUwBUAFUAVQBXAFkA
WQBZAFcAWABYAFkAWgBaAFoAWgBcAFsAWwBaAFkAWABWAFQAVABRAEwASQBJAEYAQgA+
ADoANQAxAC0AKwAnACMAIQAcABkAFgAUABAADQAKAAgABwAHAAUAAwABAP///f/7//v/
+//6//r/+v/5//n/+f/4//b/9v/2//b/9v/1//X/9f/1//X/9f/1//X/9f/1//P/8//z
//P/9f/1//X/9f/1//X/9f/1//P/9f/1//X/9f/1//b/9v/2//X/9f/2//f/9//3//n/
+f/4//j/+P/4//j/+P/4//j/+P/5//n/9//3//f/9//5//f/9v/2//f/+P/4//j/9v/2
//b/9v/3//f/9//3//X/8//1//b/9v/1//T/9P/2//b/9v/1//T/8//y//H/8//z//L/
8v/y//L/8v/y//H/8f/x//H/8f/x//L/8v/x//D/7//t/+7/7//v//D/8P/v/+//8P/w
//D/7//v/+3/7v/u/+7/7//v/+//7//v/+7/7v/u/+7/7f/t/+7/7v/t/+3/7f/v/+//
7//v/+z/7P/s/+z/7v/u/+7/7v/s/+z/7P/t/+v/6//q/+r/7f/t/+z/7P/u/+3/7f/t
/+3/7f/t/+3/6//r/+z/7P/u/+z/7P/s/+z/7P/s/+z/7P/s/+z/7P/s/+z/7P/s/+z/
7P/s/+3/7v/v//D/8//0//X/9v/3//j/+f/6//j/+P/4//j/+P/4//j/+P/4//j/+P/4
//X/8v/v/+z/6//q/+n/6P/o/+j/6P/o/+b/5v/m/+b/6P/o/+j/6P/m/+b/5v/m/+T/
5P/k/+T/5P/k/+T/5P/k/+T/5P/k/+T/5P/k/+T/5v/m/+b/5v/k/+T/5P/k/+b/5v/m
/+b/5//o/+n/6v/w//T/+P/8/woAGAAmADQAPABCAEgATgA3ACIADQD4/9H/rP+H/2L/
VP9G/w==
         </WaveFormData>
      </LeadData>
      <LeadData>
         <LeadByteCountTotal>10000</LeadByteCountTotal>
         <LeadTimeOffset>0</LeadTimeOffset>
         <LeadSampleCountTotal>5000</LeadSampleCountTotal>
         <LeadAmplitudeUnitsPerBit>4.88</LeadAmplitudeUnitsPerBit>
         <LeadAmplitudeUnits>��V</LeadAmplitudeUnits>
         <LeadHighLimit>2147483647</LeadHighLimit>
         <LeadLowLimit>268435456</LeadLowLimit>
         <LeadID>V3</LeadID>
         <LeadOffsetFirstSample>0</LeadOffsetFirstSample>
         <FirstSampleBaseline>0</FirstSampleBaseline>
         <LeadSampleSize>2</LeadSampleSize>
         <LeadOff>FALSE</LeadOff>
         <BaselineSway>FALSE</BaselineSway>
         <ExcessiveACNoise>FALSE</ExcessiveACNoise>
         <MuscleNoise>FALSE</MuscleNoise>
         <LeadDataCRC32>1198224793</LeadDataCRC32>
         <WaveFormData>
9v/2//b/9v/2//b/9v/2//b/9v/2//b/9P/0//T/9P/0//T/9P/0//T/9P/0//T/8v/y
//L/8v/y//L/8v/y//D/8P/w//D/8P/w//D/8P/u/+7/7v/u/+7/7v/u/+7/7v/u/+7/
7v/s/+z/7P/s/+7/7v/u/+7/7P/s/+z/7P/s/+z/7P/s/+z/7P/s/+z/7P/s/+z/7P/s
/+z/7P/s/+z/7P/s/+z/7P/s/+z/7P/s/+z/7P/s/+r/6v/q/+r/6v/q/+r/6v/s/+z/
7P/s/+r/6v/q/+r/6v/q/+r/6v/q/+r/6v/q/+r/6v/q/+r/6v/q/+r/6v/q/+r/6v/q
/+z/7P/s/+z/7f/u/+7/7//x//L/8//0//f/9//3//f/9f/1//X/9f/z//T/9P/0//X/
9P/y//H/8P/u/+7/7P/r/+v/6//p/+n/6P/o/+n/5//n/+f/5//n/+b/5v/m/+j/6P/o
/+f/5//m/+b/5v/m/+b/5v/m/+b/5v/m/+f/5//m/+b/5v/k/+X/5f/l/+f/5//n/+f/
5f/l/+X/5v/o/+n/6f/r/+3/8v/0//v/CAAVACMALwA+AE4AWgBqAIAAkwCXAJIAiACF
AIYAfwBaACIA4P+h/2//TP8x/yH/Gf8a/zD/R/9c/3j/kP+f/6z/uv/G/87/1f/c/+H/
5f/p/+v/6//u/+//7v/v//D/8f/y//P/9P/0//b/9v/2//j/+P/4//n/+f/7//v/+//8
//z//P/9//3//v/+/wAAAAAAAAAAAQACAAMAAwAFAAYABgAFAAUABgAIAAkACQAJAAkA
DAANAA0ADQAPABAAEAAQABAAEgATABUAFgAXABgAGAAZABoAGwAcAB0AHgAfACAAIgAk
ACYAKAAoACkALAAtAC8AMwA1ADUANgA5ADoAOwA9ADwAPgBAAEEARABFAEUARgBGAEYA
RgBGAEYARgBHAEgASABHAEUARQBFAEUARQBDAEAAPgA7ADkANwA2ADQAMAAuACsAKAAl
ACIAHwAbABgAFQATABAADgAJAAcABQADAAMAAQAAAP7//P/8//r/+f/4//f/9v/2//b/
9v/1//X/9f/z//P/8//y//L/8v/y//L/8f/w//D/8P/w//D/7//v//D/8P/w//H/8f/y
//L/8P/w//D/8P/x//H/8f/x//L/8v/x//H/8v/y//L/8//1//X/9f/1//b/9//3//f/
9f/1//X/9P/0//T/9P/0//b/9v/2//b/9//3//f/9//1//X/9f/1//f/9//3//b/9v/2
//b/9v/1//X/9v/3//b/9v/1//X/8//z//P/8v/0//T/9P/z//P/8//y//L/8f/x//H/
8f/x//H/8f/x//H/8f/x/+//8f/y//L/8v/w//D/8P/w//L/8f/x//H/8f/x//H/8v/w
//D/8P/v//H/8v/y//H/7//v/+7/7v/w//D/8P/w//D/8P/w//D/8P/w//D/7//v/+//
7//v/+7/7//v/+7/8P/w//D/8P/w//D/8P/w/+7/7v/u/+7/7v/u/+//7//w/+//7//v
//H/8f/x//H/8P/w//L/8P/w//D/8P/w//D/8P/w//L/8//0//T/9f/3//j/+f/8//3/
/f/9//3/+//7//v/+//7//z//P/+//7//P/5//f/9v/0//T/8v/x//H/8f/v/+//7v/u
/+3/7f/t/+3/7//v/+7/7v/u/+7/7v/u/+3/7f/s/+z/7P/s/+z/7P/s/+z/7P/s/+3/
7f/s/+z/7P/s/+3/7f/t/+3/7f/t/+3/7f/t/+3/7v/w//H/8//z//P/9v/8/wUAEAAd
ACsAOwBKAFYAYgByAIgAnQChAJgAjgCJAIgAfQBcACQA4v+f/2v/Rv8v/yH/Gf8e/zL/
S/9e/3b/kP+j/7L/vv/M/9T/2//g/+X/6f/v//H/8f/y//X/+P/7//v/+//7//v//v/+
/wAAAAAAAAIAAgACAAEAAQADAAMAAwAEAAQABAAFAAUABgAGAAgACAAIAAgACQAKAAsA
CwANAA4ADgANAA8AEAASABMAFQAVABUAGAAXABcAFwAZABoAGgAaABoAHAAdAB8AIAAj
ACQAJAAlACUAJQAlACUAJgAnACgAKgAsAC4AMAAwADEANAA1ADcAOwA9AD0APgBBAEIA
QwBFAEQARgBIAEkASgBLAEsATABOAE4ATgBOAE4ATgBPAFAAUgBRAE8ATwBPAE8ATwBN
AEwASgBHAEUAQQBAAD4AOgA6ADcANAAxAC0AKQAkACAAHgAdABsAGgAXABUAEwARAA8A
DQAMAAoACAAIAAYABQAGAAUABAAEAAQABAADAAMABQADAAMAAwADAAQABQAGAAYABQAE
AAQAAwACAAEA///9//7//v/+//////8AAAAA/v/8//r/+P/7//v/+//7//7//v/9//3/
AAAAAAAAAQADAAMAAwADAAQABQAFAAUABQAFAAUABAAGAAYABgAGAAgACAAIAAgABgAD
AAAA/f///wEAAwAFAAUABQAFAAQAAgACAAIAAgD+//3//f/9////AAAAAAEAAQABAAEA
AAAAAAAAAAD////////+//7//v///wAAAQD//////////wEAAQABAP//AQACAAIAAgAA
AAAAAAAAAP7//f/9//3/////////AAACAAIAAgABAAMABAAEAAMABQAFAAQABAAFAAYA
BwAIAAoACgAKAAoACwAMAA0ADQANAA0ADQANAA4ADwAPAA4ADAAMAAwADAAMAAwADAAM
AAwADAAMAAwADgAOAA8ADwAOAA0ADQANAA0ADQANAA0ADgAOAA4ADgAOAA4ADgAQABIA
EwAVABUAFgAXABgAFwAXABcAFwAVABUAFQAVABUAFgAWABYAFgAUABEADwAMAAoACgAI
AAcABwAHAAUAAwACAAIAAwAFAAUABQAFAAUABAAEAAQAAgACAAIAAQABAAAAAAAAAAIA
AgACAAIAAgACAAIAAwAFAAQABAAEAAIAAwADAAMAAwADAAMAAwAFAAUABQAGAAYABwAL
AAsACQAKABYAIwAyAD8ASQBZAGgAeACKAKAAtgC5AK8ApgCgAJ0AlgB3AD4A/v++/4P/
W/9A/y3/I/8l/zj/UP9n/37/mP+u/73/yv/Y/+L/6v/v//b/+f/7//3/AQABAAIAAwAE
AAUABgAHAAgACQAIAAgACgAKAAwADgAOAA4ADQANAA8ADwANAA4ADgAOAA8ADwAQABAA
EgASABIAEgATABQAFQAVABUAFgAWABUAFwAYABoAGwAZABkAGQAcABsAGwAbAB0AHgAe
AB4AHgAgACEAIwAkACMAJAAkACUAKAApACoAKwAsAC0ALgAwADAAMgA0ADQANQA4ADkA
OwA/AEEAQQBCAEUARgBHAEkASQBKAEsASwBMAE0ATQBOAE4ATgBOAE4ATABMAE0ATgBO
AE0ASwBLAEkASQBJAEcARABCAD8APQA7ADoAOAA0ADIALwAsACkAKAAlACEAHgAbABkA
FgAUABEADwANAAsACQAHAAYABAACAAIAAAD//////////wAA/v/+//3//f/9//v/+//7
//z//P/8//z//P/7//r/+v/6//r/+v/5//f/+P/4//j/+f/5//r/+v/4//j/+P/4//v/
+//7//v//P/8//v/+//6//r/+v/7//3//f/9//3//f/9//z/+//9//3//f/8//7//v/+
//7//v/+//7//v/9//3//f/9//3//f/9//3//f/9//3//P/8//z//P/8//z/+//7//v/
+v/6//n/+f/5//n/+f/4//b/9v/2//X/9//3//b/9v/3//f/9//3//X/9f/1//X/9f/1
//X/8//z//T/9P/0//T/9P/0//T/9P/z//P/8//z//P/8//0//L/8v/y//H/8f/y//L/
8f/x//H/8P/w//D/8P/w//D/8v/y//L/8v/w//D/8P/v//H/8f/x//H/8P/x//H/8P/w
//D/8P/w//D/8P/w//D/7v/u/+7/7v/u/+7/7//v//D/7//v/+//7//v/+//7//w/+7/
7v/u/+7/7v/u//D/8P/w//D/8v/y//L/8v/y//P/9P/0//f/+f/6//v//P/9//3//f/7
//n/+f/5//n/+f/6//r/+P/4//b/8//x//D/7v/u/+7/7f/t/+3/6//r/+r/6v/r/+v/
6//r/+3/7f/s/+z/6v/q/+r/6v/p/+n/6P/o/+r/6v/q/+r/7P/s/+z/7P/t/+3/7P/s
/+z/7P/t/+3/6//r/+v/6//r/+v/6//r/+z/7P/t/+3/7//x//L/+P///woAFQAjADEA
PgBKAFgAaAB8AJEAmwCYAJAAiwCIAIcAcAA8APz/vf+F/1r/Pf8p/xv/Gv8q/0P/WP9y
/4z/n/+u/7z/yP/Q/9n/3v/j/+f/6//t/+//8P/x//L/9f/2//f/+P/5//j/+P/6//r/
+v/8//z//P/9//3/////////AAAAAAAAAwADAAQABAAGAAYABgAGAAcACAAJAAkACQAK
AAoACQAJAAoADAANAA8ADwAPABIAEQARABEAEwAUABQAFAAUABYAFwAZABoAGwAcABwA
HQAeAB8AIAAhACIAIwAkACYAKAAqACwALAAtADAAMQAzADUANwA3ADgAOQA6ADsAPQBA
AEIARABFAEQARQBFAEYASABIAEgASABIAEgASQBKAEoASQBHAEcARwBHAEcARQBEAEIA
PwA9ADsAOgA4ADQAMgAvACwAKQAkACEAHQAaABgAFwAVABQAEAANAAoABwAHAAUABAAC
AAAAAAD+//3//P/7//r/+v/6//r/+f/5//f/9f/1//X/9P/0//T/9P/0//P/8v/y//T/
9P/0//P/8//0//T/9P/x//H/8v/y//L/8v/y//L/8//z//P/8//0//T/8//z//L/8v/y
//P/9f/1//X/9f/0//X/9f/1//f/9//3//b/+P/4//j/+P/2//b/9v/2//f/9//3//f/
9//3//f/9//3//f/9//2//b/9v/2//b/9v/1//X/9f/2//b/9f/1//P/8//z//L/8v/y
//L/8f/x//H/8P/w//H/8f/x//H/7//v/+//7//v/+//7//t/+3/7v/u/+7/7v/u/+7/
7v/u/+3/7f/t/+3/7f/t/+7/7P/s/+z/6//r/+z/7P/r/+v/6//q/+r/6//s/+3/7v/s
/+z/7P/s/+z/7P/s/+v/6//r/+v/6//q/+v/6//q/+r/6v/q/+r/6v/q/+r/6v/q/+r/
6v/q/+r/6v/r/+v/6v/p/+n/6f/r/+v/6//r/+r/7P/q/+r/6v/q/+r/6v/q/+r/6v/q
/+r/6v/q/+z/7P/s/+z/7v/v//D/8P/z//X/9v/3//b/9//3//f/9f/z//P/8//1//X/
9v/2//b/9v/0//H/7f/s/+r/6v/q/+n/6f/p/+f/5//m/+b/5//n/+f/5//n/+f/5v/m
/+T/5P/k/+T/5f/l/+T/5P/k/+T/5P/k/+T/5P/k/+T/5f/l/+T/5P/k/+T/5f/l/+P/
4//j/+P/5f/l/+X/5f/k/+T/5f/n/+f/6f/u//L/+/8GABMAIQAvAD4ASABWAGgAfgCR
AJUAjgCIAIEAgAB3AFIAGADW/5f/Zf9A/yn/Hf8V/xr/Lv9H/1z/dP+M/53/qv+4/8T/
zP/T/9j/2//h/+P/5f/n/+r/7f/s/+3/7P/t/+7/7//y//L/9P/0//T/9v/2//b/9f/1
//f/9//5//r/+v/6//v/+//8//z//P/8//z//P/9//7/////////AAAAAP//AQACAAQA
BQAFAAUABQAIAAkACQAJAAsADAAMAAwADAAMAA0ADwAQABMAFAAUABUAFAAVABYAFwAY
ABkAGgAcAB4AIAAiACIAIwAmACcAKQArAC0ALQAuADEAMgAzADUANgA4ADoAOwA6ADsA
OwA8ADwAPAA8ADwAPgA+AD8AQABCAEEAPwA/AD8APwA/AD0AOgA4ADUAMwAxADAALgAq
ACoAJwAkACEAHAAZABUAEgARAA8ADAAKAAkABwAFAAMA///9//z/+v/6//r/+P/3//T/
8//y//L/8v/y//H/8f/z//H/8f/x//D/8P/w//D/8P/v/+7/7v/u/+7/7v/t/+3/7v/u
/+7/7f/t/+7/7v/u/+7/7v/u/+//7//v/+//8P/w/+//7//w//D/8P/x//H/8f/x//H/
8v/z//P/8//z//P/8//y//T/9P/0//T/9v/2//b/9v/1//X/9f/1//f/9//3//f/9//3
//f/9v/2//b/9v/2//b/9f/1//X/9P/0//P/8//x//H/8f/w//D/8P/w/+//8f/x//D/
8P/x//H/8f/x//H/8f/x//H/7//v/+//7f/v//D/8P/w/+//7v/t/+z/7P/r/+v/6//t
/+3/7f/u/+z/7P/s/+v/7f/u/+7/7f/t/+3/7P/s/+z/7P/s/+z/7P/s/+z/7P/s/+z/
7P/r/+v/6//r/+v/7P/t/+3/7P/s/+z/7P/s/+z/7P/s/+z/7P/s/+z/7P/q/+r/6//r
/+z/6//r/+v/7f/t/+3/7f/s/+z/7v/s/+z/7P/s/+7/7v/u/+7/7v/u/+7/7v/u/+7/
7v/v//L/8v/z//X/9v/3//j/+f/5//n/+f/3//f/9//3//f/+P/4//j/+P/2//P/8f/w
/+7/7v/s/+v/6//r/+n/6f/q/+r/6//r/+v/6//r/+v/6v/q/+r/6v/o/+j/5//n/+j/
6P/o/+j/6v/q/+r/6v/o/+j/6f/p/+j/6P/o/+j/6f/p/+n/6f/r/+v/6//r/+v/6//q
/+z/7//v/+//8//4/wAACwAYACUAMwBBAFAAXABuAIQAmgCjAKEAlgCOAIsAhgBxAEAA
AAC6/33/Uf8y/x3/Ef8R/x7/Nv9N/2D/ev+U/6X/sP++/8r/1P/Z/97/5f/p/+n/7f/v
//D/8f/y//X/9v/3//j/+f/4//j/+v/6//z//v/+//7//f/9/////////wAAAAAAAAEA
AQACAAIABAAEAAQABAAHAAgACQAJAAkACgAKAAkACQAKAAwADQANAA0ADQAQAA8ADwAP
ABEAFAAUABQAFAAUABUAFwAYABkAGgAaABsAHgAfACAAIQAiACMAJAAmACgAKgAsACwA
LQAwADEAMwA1ADcANwA4AD0APgA/AEEAQABCAEQARQBGAEcARwBIAEgASABIAEgASgBK
AEsATABMAEsASQBJAEcARwBHAEUARABCAD8APQA5ADgANgAyADAALQAqACcAJgAjAB8A
HAAZABcAFAASAA8ADQALAAkABwAFAAQAAgAAAAAA/v/9//z/+//6//r/+v/6//n/+f/5
//f/9//3//b/9v/2//b/9v/1//T/9P/2//b/9v/1//P/9P/0//T/9f/1//b/9v/2//b/
9v/2//X/9f/1//X/9v/2//X/9f/0//T/9P/1//f/9//3//f/9v/3//f/9//3//f/9//2
//b/9v/2//b/9v/2//b/9v/3//f/9//3//f/9//3//f/9//3//f/9v/0//T/9P/0//T/
8//z//P/9P/0//P/8//x//H/8f/w//L/8v/y//H/7//v/+7/7v/v/+//7//v/+3/7f/t
/+3/7f/t/+3/6//t/+7/7v/u/+z/7P/s/+z/6v/p/+n/6f/r/+v/6//s/+r/6v/q/+n/
5//o/+j/5//p/+n/6P/o/+b/5v/m/+b/6P/o/+j/6P/m/+b/5v/l/+X/5f/l/+X/5v/n
/+f/5v/m/+b/5v/m/+T/5P/k/+T/5P/k/+T/5P/k/+T/5f/l/+b/5f/l/+X/4//j/+P/
4//k/+T/5P/k/+T/5P/k/+T/5P/k/+T/5v/m/+b/5v/m/+f/6P/o/+n/6//s/+3/7v/v
/+//7//t/+v/6//r/+z/7f/v//D/7v/u/+z/6f/m/+T/4f/g/+D/3//f/9//3f/d/9z/
3P/f/9//3//f/93/3f/c/9z/3P/c/9z/3P/b/9v/2v/a/9r/2v/a/9r/2P/Y/9j/2P/Z
/9n/2P/Y/9r/2v/b/9v/2f/Z/9n/2f/Z/9n/2f/Z/9r/3P/d/93/3f/h/+L/5v/x//7/
CwAZACcANgBEAFAAZAB+AI0AiwCEAH4AewB4AGkAPAD+/77/g/9T/y7/Gf8J/wH/Dv8m
/z3/Uv9s/4L/k/+g/67/uP/C/8n/zv/R/9P/1f/X/9n/3P/d/+D/3//g/+H/4v/j/+T/
5P/m/+b/5P/m/+b/5v/n/+f/6f/p/+n/6v/q/+r/7f/t/+7/7v/w//D/8P/w/+//8P/x
//H/8//0//T/8//z//T/9v/3//f/9//3//r/+f/5//n/+//+//7//v/+//7///8BAAIA
AwAEAAQABQAGAAcACAAJAAoACwAMAA4AEAASABQAFAAVABgAGQAbAB0AHwAfACAAIwAk
ACUAJwAoACoALAAtACwALQAtAC4AMAAwADAAMAAyADIAMwA0ADMAMQAuAC0ALQAtAC0A
KwAqACgAJQAjAB8AHgAcABgAFgATABAADQAKAAcAAwAAAP3/+//4//b/8f/v/+3/6//r
/+n/6P/m/+T/5P/i/+H/3v/d/9z/3P/c/9z/2//b/9v/2f/Z/9n/2v/a/9r/2v/Y/9f/
1v/W/9b/1v/W/9X/1f/W/9b/1v/V/9X/1v/W/9b/1v/W/9b/1//X/9f/1//Y/9j/1//X
/9j/2P/Y/9n/2f/Z/9n/2f/a/9v/2//b/9n/2f/Z/9j/2v/a/9r/2v/a/9r/2v/a/9v/
2//b/9v/2//b/9v/2//Z/9n/2f/Y/9j/2P/Y/9j/2P/X/9f/1//W/9b/1f/V/9X/1f/V
/9T/1P/U/9T/0//T/9P/0v/S/9P/0//T/9P/0f/R/9H/0f/R/9H/0f/P/8//0P/Q/9D/
0P/Q/9D/0P/Q/8//z//P/83/zf/N/87/zP/M/8z/y//M/87/z//P/8//z//O/87/zv/O
/87/zv/M/8z/zP/M/87/zv/O/83/zf/N/83/zf/N/83/zP/K/8z/zP/M/8z/zP/M/8z/
zP/M/8z/zP/M/8r/yv/L/8v/zP/L/8v/y//L/8v/y//L/8r/zP/M/8r/yv/K/8r/zP/M
/8z/zP/K/8r/yv/K/8z/zP/M/8z/zP/M/8z/zP/M/8z/zP/M/87/z//Q/9D/0f/T/9T/
1f/W/9f/1//X/9f/1f/V/9X/0//T/9T/1P/U/9T/0v/P/83/zP/K/8r/yv/J/8n/yf/F
/8X/xP/E/8X/xf/F/8X/xf/F/8T/xP/E/8T/xP/E/8X/xf/E/8T/xP/E/8T/xP/C/8L/
wv/C/8P/w//C/8L/wP/A/8H/wf/B/8H/wf/B/8P/w//D/8P/xv/E/8P/xf/H/8n/yv/Q
/9n/5P/v//n/BwAaACgANABEAFgAaQBpAGAAWABXAFoAVQAyAPT/sv91/0H/GP8F//v+
8/70/gj/H/80/0z/ZP9z/4D/kP+e/6z/tf+8/8f/zf/N/83/0f/S/9P/2v/d/9z/3f/e
/9//4v/i/+T/5P/m/+j/6P/o/+z/7f/w//H/8v/0//X/9v/1//X/9v/2//r/+v/6//r/
+f/6//v/+/8BAAQABgAHAAcACAAKAAsADgARABQAGgAbABsAGwAdACEAIgAjACQAJAAl
ACcAKAAsADAAMwA3ADkAOwA9AD8APQA9AD0APgBAAEIARABEAEoAUABUAFkAWABZAFgA
WABfAGQAaQBvAHIAdAB2AHcAeQB7AHwAfgCAAIAAgACAAIEAggCEAIYAhwCHAIYAhwCG
AIUAhACBAIQAhACDAIMAgAB+AHsAdgBwAGsAZgBhAGgAbQBxAHYAcQBtAGgAZABkAGUA
ZgBnAGUAYwBiAGAAYQBiAGEAYQBhAGEAYQBiAGMAZABkAGUAZwBlAGUAZQBkAGQAZABk
AGUAZQBlAGYAZgBmAGYAZQBlAGYAZgBmAGUAZQBmAGYAZABkAGQAZABjAGMAYwBjAGUA
ZgBmAGcAZgBmAGYAZwBpAGkAaQBpAGgAaQBpAGkAagBrAGwAbABrAGoAaQBoAGUAZABj
AGIAYgBhAGAAXwBfAF8AXwBfAGMAZQBnAGgAZwBmAGUAZABjAGMAZABlAGQAYgBfAF0A
XQBdAF0AXABeAF4AXgBdAFsAWwBaAFoAVwBXAFcAVwBVAFUAVQBVAFQAUwBSAE8ATQBO
AE4ATgBNAEwASwBKAEwASwBLAEsASgBJAEgASABHAEYARQBDAEMARABEAEMAQQBBAEAA
QABAAEAAQABAAD4APgA+AD4APAA8ADwAOwA5ADkAOQA5ADcANwA2ADQAMgAyADIAMgAx
ADAALwAuACwALAAsACwAKgAqACsAKwAoACcAJwAnACYAJQAkACMAJAAkACAAHgAeAB4A
HgAcABwAHAAcABoAGgAaABoAGAAYABgAGAAZABoAGwAdABwAHAAdAB8AIAAhACIAIwAj
ACMAIwAhACAAHwAeAB0AHwAgACEAIgAeABsAGQAYABQAFAASABEAEQARAA8ADwAOAA4A
DwAPAA8ADwAPAA8ADAAMAAwADAAMAAwACwALAAoACgAKAAoACgAKAAoACgAKAAoACwAL
AAoACgAKAAoACgAJAAgABwAJAAkACQAJAAkACQAKAAwADQANAA0AEQAUABwAJwA0AEEA
TwBdAGwAegCIAJwAsgC7ALMAqACgAJ0AmgCFAFYAFgDW/53/b/9O/zv/L/8v/zz/Uv9n
/37/mP+w/8H/zv/a/+b/7v/z//j//f///wEAAwAFAAYABwAIAAkACAAJAAoACwAMAAwA
DgAOAA4AEAAQABAADwAPABEAEQATABQAFAAUABMAEwAUABQAFgAWABYAFgAXABgAGQAZ
ABkAGgAaABkAGQAaABwAHQAdAB0AHQAgAB8AHwAfACEAIgAiACIAIgAkACUAJwAoACcA
KAAoACkAKgArACwALQAuAC8AMAAyADIANAA2ADYANQA4ADkAOwA9AD8APwBAAEMARABF
AEcASABKAEwATQBMAE0ATQBOAFAAUABQAFAATgBOAE8AUABQAE8ATQBNAEsASwBLAEkA
SgBIAEUAQwA/AD4APAA4ADYAMwAwAC0ALAApACUAIgAfAB0AGgAYABUAEwARAA8ADQAL
AAoACAAIAAgABgAFAAQAAwACAAIAAAAAAP////8BAP////////z//P/8//z//v/9//z/
/P/8//z//P/7//v//P/8//z//f/9//7//v/8//z//P/8//3//f/9//3//v/+//3//f/+
//7//v//////////////AAABAAEAAQABAAEAAQAAAAIAAgACAAIAAgACAAIAAgABAAEA
AQABAAEAAQABAAEAAQABAAEAAAAAAAAAAAAAAP7//f/9//3//v/+//3//f/9//3//f/8
//z//P/8//v/+//7//r/+v/5//n/+f/5//n/+f/5//n/9//3//f/9f/3//j/+P/4//b/
9v/2//b/+P/3//f/9//3//f/9//4//b/9v/2//X/9f/2//b/9f/3//f/9v/2//b/9v/2
//b/9v/2//b/9v/2//b/9v/1//X/9f/1//X/9v/3//f/9v/0//T/9P/0//T/9P/0//T/
9P/0//T/9P/0//T/9f/1//T/8//z//P/8//z//P/8//0//T/8v/0//T/9P/0//T/9P/0
//T/9v/2//b/9v/2//b/9v/3//j/+P/5//v/+v/7//z//f/+////AAD/////////////
/v/+//7//v/9//v/+v/6//b/9v/0//P/8//z//H/8f/w//D/8f/x/+//7//v/+//8P/w
//D/8P/w//D/7//v/+7/7v/u/+7/7v/u/+7/7v/s/+z/7f/t/+7/7v/u/+7/7//v/+//
7//t/+3/7f/t/+3/7f/s/+7/7//v//H/8//2//r/AwAOABkAJQAzAEIAUABcAGoAfgCR
AJsAmACOAIcAhACBAGoAOgD+/7//h/9c/0H/L/8j/yD/Lv9F/1z/cv+O/6P/sP++/8r/
0v/X/97/5//r/+v/7f/v//D/8f/y//X/9v/3//j/+f/6//r//P/8//z//v/+//7/////
/wEAAQABAAIAAgACAAMAAwAEAAQABgAGAAYABgAHAAgACQAJAAsADAAMAAsACwAMAA4A
DwAPAA8ADwASABEAEQARABMAFAAUABQAFAAWABcAGQAaABkAGgAaABsAHgAfACAAIQAi
ACMAJAAmACYAKAAqACoAKwAuAC8AMQAzADUANQA2ADkAOgA7AD0APgBAAEIAQwBEAEUA
RQBGAEYARgBGAEYASABIAEkASgBMAEsASQBJAEcARwBHAEUARgBEAEEAPwA/AD4APAA4
ADYAMwAwAC0AKgAnACMAIAAdABsAGAAWABMAEQAPAA0ACQAHAAYABAACAAIAAAD///7/
/f/8//z/+v/6//n/+f/7//n/+f/5//j/+P/4//j/+P/3//b/9v/2//b/9v/1//X/9v/2
//b/9f/1//b/9v/2//b/9v/2//X/9f/1//X/+P/4//f/9//4//j/+P/5//n/+f/5//n/
+v/7//v/+//7//v/+//6//r/+v/6//r/+v/6//r/+v/7//v/+//7//v/+//7//v/+//7
//v/+v/8//z//P/8//r/+f/5//n/+v/6//n/+f/5//n/+f/4//b/9v/2//X/9f/1//T/
9P/1//X/9f/1//X/9f/1//X/9f/1//X/8//x//L/8v/y//T/9P/0//T/9P/z//P/8//z
//P/8//0//T/9P/0//P/8//0//T/8//z//P/8v/y//L/8v/y//L/8v/y//L/8v/y//L/
8v/x//H/8f/x//H/8v/z//P/8v/y//L/8v/y//L/8v/y//L/8v/y//L/8v/y//L/8//z
//L/8f/x//H/8f/x//H/8f/0//L/8P/y//L/8v/y//L/8v/y//L/8v/y//L/8v/0//T/
9P/0//b/9v/2//b/9//4//n/+v/7//z//f/+//7//v/+//7//P/8//z//P/+//7//v/+
//z/+v/4//b/9f/0//P/8v/x//D/7//u/+7/7v/u/+7/8P/w//D/8P/w//D/8P/w/+7/
7v/u/+7/7v/u/+7/7v/s/+z/7P/s/+z/7P/s/+z/7v/u/+7/7v/s/+z/7P/s/+7/7v/u
/+7/7//w//H/8v/2//j/+v/8/wgAEgAcACYANgBEAFIAYABvAH4AjQCcAJcAkgCNAIgA
fQByAA==
         </WaveFormData>
      </LeadData>
      <LeadData>
         <LeadByteCountTotal>10000</LeadByteCountTotal>
         <LeadTimeOffset>0</LeadTimeOffset>
         <LeadSampleCountTotal>5000</LeadSampleCountTotal>
         <LeadAmplitudeUnitsPerBit>4.88</LeadAmplitudeUnitsPerBit>
         <LeadAmplitudeUnits>��V</LeadAmplitudeUnits>
         <LeadHighLimit>2147483647</LeadHighLimit>
         <LeadLowLimit>268435456</LeadLowLimit>
         <LeadID>V4</LeadID>
         <LeadOffsetFirstSample>0</LeadOffsetFirstSample>
         <FirstSampleBaseline>0</FirstSampleBaseline>
         <LeadSampleSize>2</LeadSampleSize>
         <LeadOff>FALSE</LeadOff>
         <BaselineSway>FALSE</BaselineSway>
         <ExcessiveACNoise>FALSE</ExcessiveACNoise>
         <MuscleNoise>FALSE</MuscleNoise>
         <LeadDataCRC32>3874052041</LeadDataCRC32>
         <WaveFormData>
9P/0//T/9P/0//T/9P/0//b/9v/2//b/9P/0//T/9P/0//T/9P/0//L/8v/y//L/8v/y
//L/8v/y//L/8v/y//D/8P/w//D/8v/y//L/8v/w//D/8P/w//D/8P/w//D/8P/w//D/
8P/u/+7/7v/u/+7/7v/u/+7/7v/u/+7/7v/u/+7/7v/u/+7/7v/u/+7/7v/u/+7/7v/u
/+7/7v/u/+z/7P/s/+z/7P/s/+z/7P/s/+z/7P/s/+z/7P/s/+z/7v/u/+7/7v/u/+7/
7v/u/+z/7P/s/+z/7P/s/+z/7P/s/+z/7P/s/+z/7P/s/+z/7P/s/+z/7P/s/+z/7P/s
/+7/7v/u/+7/7v/v//D/8P/y//L/8v/z//b/9v/2//b/9f/1//T/9P/y//L/9P/0//X/
9f/0//L/8f/x//D/7//v/+7/7f/t/+z/6//r/+z/6//r/+v/6v/r/+r/6v/q/+r/6v/q
/+r/6P/o/+j/6P/o/+n/6f/p/+n/6f/p/+n/6f/p/+n/6f/p/+n/6f/p/+n/6f/p/+n/
5//o/+j/6P/q/+j/6v/q/+3/7v/v//H/9v8AAAsAFwApAD8AVwBzAJsAwQDhAPkACwEa
ASUBJQEIAcoAdgArAPD/wf+h/5D/fv91/3v/h/+S/6H/sv+8/8T/zP/U/9j/3P/g/+T/
5f/o/+j/6v/s/+z/6//q/+z/7P/t/+7/8P/x//L/8v/y//L/8f/x//P/9P/0//X/9f/2
//b/9v/0//T/9f/1//j/+P/4//j/+P/5//n/+v/6//r/+v/6//r/+v/8//z//P/8//7/
/v8AAAEAAQABAAIAAwADAAMABgAIAAgACAAIAAoACwAMAAwADAANAA4AEQASABIAEwAU
ABUAFgAYABcAGQAaABwAHwAgACEAIgAkACUAKAApACoALAAtAC0ALwAxADIAMwA1ADUA
NQA2ADcAOAA4ADgANgA3ADcANwA3ADcANgA2ADIAMQAwAC4ALQAsACwALAApACcAJAAh
ABsAGgAYABYAFAAQAA8ADQALAAgABgAEAAMAAQAAAP7//P/8//v/+f/6//r/+f/5//n/
+f/4//j/9v/1//X/9f/1//X/9f/1//X/9f/1//P/8v/y//L/8v/y//L/8v/y//P/8//z
//P/9P/0//T/8//z//P/8//z//T/9P/0//T/9f/1//X/9f/1//X/9f/2//b/9v/3//f/
9//4//j/+P/2//b/9v/2//b/+P/4//f/+f/5//n/+f/5//n/+f/5//f/+P/4//j/+P/4
//j/9v/2//f/9//3//f/9//2//T/9v/2//b/9v/2//b/9v/2//b/9P/0//T/9f/1//X/
9P/0//T/9P/z//P/8//z//P/8v/z//P/8v/y//L/8v/x//P/8//z//P/8//z//P/8//x
//H/8//0//L/8v/y//L/8v/y//L/8v/y//P/8//z//P/8f/x//L/8v/x//H/8f/x//L/
8v/x//D/8P/x//H/8f/x//H/8f/x//H/8f/x//D/8P/x//H/8f/x//H/8f/x//H/8f/x
//H/8f/y//L/8v/x//L/8v/y//L/8v/y//L/8v/y//L/9P/1//b/9v/4//j/+P/5//r/
+v/6//z/+//7//r/+P/4//j/+v/6//r/+f/3//b/9f/1//T/8//z//L/8f/x//D/7//v
//D/8P/x//L/8P/v/+7/7v/u/+7/7v/u/+7/7P/s/+z/7P/s/+3/7f/t/+3/7f/t/+3/
7f/t/+3/7f/t/+3/7f/r/+v/6//r/+v/6//s/+z/7P/s/+7/8P/u/+3/8P/z//f//P8G
ABEAIQAzAEUAWwB7AKEAyQDrAP8AEQEgASsBJwEKAcwAeAApAOz/vf+h/4z/ev9z/3v/
hf+O/53/rv+8/8T/zP/U/9j/3P/g/+L/5f/o/+r/6v/q/+z/7//w//D/8P/x//L/8f/x
//H/8P/y//L/8f/x//H/8v/y//P/9f/2//b/9v/2//b/9//3//j/+P/4//j/+P/5//n/
+v/8//z//P/8//z//P/+//7/AAAAAAIAAgACAAMAAwADAAIAAwADAAMABAAGAAYABgAK
AAwADQAOAA0ADAAMAAwADQAOAA4ADwASABMAFAAWABkAGwAcAB4AHwAgACEAIgAiACMA
JgAnACgAKgArACsAKwAtAC4ALwAwADEAMgA0ADMANAA0ADQANgA3ADcANwA1ADUANAA0
ADQAMwAyADAALgAsACsAKgAnACUAIgAfABoAGAAVABIAEgAOAA0ACwAJAAYABAACAAEA
///+//z/+v/6//n/9//2//b/9f/1//X/9f/0//T/9v/1//X/9f/1//X/9f/1//f/9//3
//X/8//y//H/8P/u/+7/7v/u/+//7//v/+//7//u/+3/6//t/+3/7f/t/+7/7v/u/+7/
8f/x//H/8f/z//P/8//0//T/9P/1//X/8//0//T/9P/2//b/9v/2//j/+v/6//n/9f/z
//H/7//x//P/9f/3//f/+P/4//j/9//2//X/8v/w//H/8f/x//L/8//z//L/8v/y//L/
8v/0//T/9P/0//T/8v/y//L/8//z//P/8v/y//L/8v/x//P/8//z//P/9P/1//X/9P/y
//L/8v/x/+//7//v/+//8P/x//L/8//z//P/9f/2//j/+P/4//j/+P/4//j/+P/4//n/
+f/5//r/+f/6//z//f/9//7//////wAAAAD//wAAAAABAAEA///////////9//3//f/9
//7//v//////AQABAAEAAQD///////////////8AAAAAAAABAAAAAAAAAAAAAAAEAAUA
BgAGAAgACAAIAAkACAAIAAgACAAHAAcABgAGAAQABAAGAAYACAAHAAUAAgABAAEAAAD/
//3//P/7//v/+P/3//f/+P/4//n/+v/6//n/+P/4//j/+P/4//j/+P/2//b/9v/2//j/
+f/5//n/9//3//f/9//3//f/9//3//n/+f/5//n/+f/5//n/+f/5//r/+v/6//r/+v/+
//z/9//2//v/AwAOABYAIwA3AE0AaQCJALMA3wABARsBMQFBAU4BTQEzAfYApABSAA0A
1P+v/5X/fv92/33/h/+T/6D/sf/A/8r/0v/a/+L/5v/q/+7/8P/v//L/9P/0//T/9P/1
//j/9v/2//f/+P/4//n/+v/6//z//P/7//v/+//8//z//f/9//7//v/+//z//P/9//3/
AAAAAAAAAAAAAAEAAQACAAIAAgACAAIABAAEAAYABgAGAAYACAAIAAYABwAHAAcACAAJ
AAkACQAKAAwADAAMAA4AEAARABIAEgASABMAFAAXABgAGAAZABoAGwAcAB4AHwAhACIA
JAAnACgAKQAqACoAKwAuAC8AMAAyADMAMwAzADUANgA3ADcANwA3ADgAOQA6ADoAOgA4
ADkAOQA5ADcANwA2ADYANAAzADIAMAAsACoAKQAoACcAJQAiAB8AGwAaABgAFgASAA4A
DQALAAsACAAGAAQAAwABAAAA/v/8//z/+//5//j/+P/3//f/9//3//b/9v/2//X/9f/1
//X/9f/1//X/9f/1//X/8//0//T/9P/0//T/9P/0//T/8//z//P/8//y//L/8v/x//P/
8//z//P/9P/0//T/9P/z//P/8//z//X/9f/1//b/9P/0//X/9f/1//b/9v/2//j/+P/4
//j/9v/4//j/9//5//n/+f/5//n/+f/5//n/9//4//j/+P/4//j/+P/2//T/9f/1//X/
9//3//b/9P/y//L/8v/y//L/8v/y//L/9P/y//L/8v/z//P/8//y//L/8v/y//H/8f/x
//H/8f/w//H/8f/w//D/8P/w/+//7//v/+//7//v/+//7//v/+3/7f/v//D/7v/u/+7/
7v/u/+7/7v/u/+z/7f/t/+3/7//t/+3/7v/u/+3/7f/t/+v/7P/s/+v/6v/q/+v/6//r
/+v/6//r/+3/7f/t/+3/7P/s/+3/7f/t/+3/7f/t/+v/6//r/+v/6//r/+z/7P/u/+v/
6v/q/+r/6v/q/+z/7P/s/+z/7v/u/+7/7v/u//D/8f/y//T/9v/2//b/9f/2//b/9v/0
//P/8//y//L/8v/y//T/9v/2//X/8//u/+3/7f/s/+3/7f/s/+v/6f/o/+f/5//o/+j/
6f/q/+r/6f/o/+j/6P/o/+j/6P/o/+b/5v/m/+b/5v/n/+f/6f/p/+n/6f/n/+f/5//n
/+f/5//n/+f/6f/p/+n/6f/n/+f/6P/o/+j/6P/o/+j/6v/r/+r/7f/x//T/+v8FABMA
IQAzAEkAZwCLALUA1wDzAAcBGAEjAS0BHAHoAJoASQAGANH/rf+W/4L/c/91/4H/jP+b
/6z/uv/A/8j/zv/U/9r/3P/e/+P/5v/o/+j/6P/o/+n/7P/s/+z/7f/u/+7/7//w//D/
8P/w/+//7//x//L/8v/z//H/8v/y//L/9P/0//X/9f/2//b/9v/2//j/+f/5//r/+v/6
//r/+v/6//r//P/8//7//v8AAAAAAAABAAEAAQAAAAEAAQABAAQABgAGAAYABgAIAAkA
CgAKAAoACwAMAA8AEAAQABEAFAAVABYAGAAXABkAGgAcAB8AIAAhACIAIgAjACYAJwAq
ACwALQAtAC8AMQAyADMANQA1ADUANgA1ADYANgA2ADYANwA3ADcAOQA5ADgAOAA2ADUA
NAAyADAALgAtACwAKwApACYAIwAdABwAGgAYABgAFAATABEADQAKAAgABgAHAAUABAAC
AAAAAAD///3/+v/6//n/+f/5//n/+P/4//j/9//3//f/9//3//f/9//3//f/9//1//T/
9P/0//T/9P/0//T/9P/z//P/8//z//T/9P/0//P/8//z//P/8//0//T/9P/0//X/9f/1
//X/9f/1//X/9v/2//b/9//3//f/+P/4//j/+P/4//j/+P/2//j/+P/3//n/+f/5//n/
+f/5//n/+f/5//r/+v/6//j/+P/4//b/9v/3//f/9//5//n/+P/2//b/9v/2//b/9v/2
//b/9v/2//T/9P/0//X/9f/1//T/9P/0//T/8//z//P/8//z//L/8//z//L/9P/0//T/
8//x//H/8f/x//P/8//z//P/8f/x//P/9P/y//L/8v/y//D/8P/w//D/8v/z//P/8//x
/+//7//w//D/7//v/+//8f/y//L/8f/w//D/8f/x//H/8f/x//H/8f/x//H/8f/w//D/
8f/x//H/8f/x//H/8f/x//H/8f/x//H/8v/y//D/8f/w//D/8P/w//D/8v/y//L/8v/y
//L/8v/y//T/9P/0//T/8v/0//X/9v/4//r/+v/6//v//P/8//z/+v/5//n/+P/6//r/
+v/8//z//P/7//n/9v/1//X/9P/z//P/8v/x//H/8P/v/+//8P/w//H/8v/y//H/8P/w
/+7/7v/u/+7/8P/u/+7/7v/u/+7/7//v/+//7//v/+//7//v/+//7//v/+//7//v/+3/
7f/t/+3/7f/t/+7/7v/u/+7/8P/w/+7/7//y//P/9//+/wYAEwAhADEAQwBZAHsAoQDF
AOUA+wANARoBIwEhAQIBxAByACcA7v/B/6P/kv+C/3v/gf+N/5j/p/+4/8D/xv/Q/9b/
3P/g/+T/5P/p/+z/7P/u//D/8v/v//D/8P/w//H/8v/y//P/9P/0//b/9v/1//X/9f/2
//b/9//3//j/+P/4//j/+P/5//n/+v/6//r/+v/6//v/+//8//7//v/+//7/AAAAAAIA
AgAAAAAAAgACAAIAAwADAAMABAAFAAUABQAGAAgACAAIAAoADAANAA4ADgAOAA8AEAAR
ABIAEgATABQAFQAWABgAGQAbABwAHgAfACAAIQAiACQAJQAoACkAKgAsAC0ALQAtAC8A
MAAxADMAMwAzADQANQA2ADYANgA2ADcANwA3ADcANwA2ADYANAAzADIAMAAwAC4ALQAs
ACkAJwAkACEAGwAaABgAFgAWABIAEQAPAA8ADAAKAAgABQADAAIAAAAAAAAA///9//z/
/P/7//v/+//7//r/+v/6//n/+f/5//n/+f/5//n/9//3//f/9f/2//b/9v/2//b/9v/2
//b/8//z//P/8//2//b/9v/1//X/9f/1//X/9v/2//b/9v/3//f/9//3//f/9//3//j/
+P/4//n/+f/5//r/+v/6//r/+v/6//r/+v/8//z/+//7//v/+//7//v/+//7//v/+//8
//z//P/8//z//P/6//r/+//7//v/+//7//r/+P/4//j/+P/4//j/+P/4//j/+P/2//b/
9v/3//f/9//2//b/9v/2//X/9f/1//X/9f/0//X/9f/0//b/9v/2//X/9f/1//X/9f/1
//X/9f/1//P/8//1//b/9P/0//T/9P/y//L/8v/y//L/8//z//P/8f/v/+//8P/y//H/
8f/x//H/8v/y//H/8v/y//P/8//x//H/8f/x//H/8f/x//H/8v/y//P/8//x//H/8f/x
/+//7//v/+//8f/x//L/8v/w//H/8P/w//D/8P/w//L/8v/y//L/8v/y//L/8v/y//L/
8v/0//X/9v/2//j/+P/4//n/+v/6//r/+v/5//f/9v/2//b/+P/6//r/+v/3//X/8v/x
//H/8P/v/+//7v/t/+3/7P/r/+v/7P/s/+3/7v/u/+3/7P/s/+z/7P/u/+7/7v/s/+z/
7P/s/+z/6//r/+v/6//r/+v/6//r/+v/6//r/+v/6//r/+v/6//t/+3/7f/t/+z/7P/s
/+z/7P/s/+z/7f/u//H/9//+/wgAFwAnAD0AVQBzAJkAxQDnAAEBGQEtAToBPQEtAf4A
rgBaABMA2v+x/5P/fP9w/3H/e/+D/47/n/+w/7r/wv/M/9T/2v/e/+L/5v/n/+b/6P/q
/+r/6v/r/+7/7v/u/+//8P/u/+//8P/w//L/8v/x//H/8f/y//L/8//z//T/9P/0//b/
9v/3//f/9v/2//b/9v/4//n/+f/6//v/+v/5//j/+P/4//r/+v/8//z//v/+//z//f/9
//3/AAABAAEAAQAAAAIAAgACAAIABAAFAAYACAAIAAkACgANAA4ADgAPABIAEwAUABYA
FQAXABgAGgAdAB4AHwAgACAAIQAkACUAKAAqACsAKwAsAC0ALQAtAC8ALwAvADAALwAw
ADAAMAAwADEAMQAxADEAMQAwADAALgAtACwAKgAoACYAJQAkACIAHwAbABcAFQAUABIA
EAAOAAoACQAHAAMAAAD+//z/+//5//j/9v/0//T/8//x//D/8P/v/+//7f/t/+z/7P/s
/+v/6//r/+v/6//r/+v/6//r/+v/6f/q/+r/6v/q/+j/6P/o/+j/5//n/+f/5//o/+j/
6P/n/+n/6f/p/+n/6v/q/+r/6v/p/+n/6f/p/+r/6//s/+7/7v/u/+//7//u/+7/7f/s
/+z/7P/s/+z/7v/w//D/7//v/+//7//v/+//7//v/+//7f/u/+7/7v/w//D/8P/u/+z/
7f/t/+3/7//v/+7/7P/s/+z/7P/s/+z/7P/s/+z/6v/o/+j/6P/p/+n/6f/o/+j/6P/o
/+f/5//n/+f/5//m/+f/5//m/+j/6P/o/+f/5//n/+f/5//n/+f/5//n/+X/5f/n/+j/
5//m/+X/5P/m/+b/5v/m/+T/5f/l/+X/5//l/+X/5v/k/+P/4//j/+X/5v/m/+X/5P/k
/+X/5f/l/+X/5f/l/+X/5f/l/+X/5P/k/+X/5f/j/+P/4//j/+X/5f/l/+X/4//j/+T/
5P/k/+X/5P/k/+T/5P/k/+T/5P/k/+T/5v/m/+b/5v/k/+b/5//o/+j/6v/q/+r/7f/u
/+7/7v/s/+v/6//q/+z/7P/s/+7/7P/s/+v/6f/m/+X/5f/k/+H/4f/g/9//4f/g/9//
3//g/+D/4f/i/+L/4f/g/+D/4P/g/+D/4P/g/97/3v/e/97/3v/f/9//3//f/9//3//d
/93/3f/d/9//3//f/9//3//f/9//3//f/9//4P/g/+D/3v/g/97/3v/f/+D/4f/n/+7/
+P8DABMAJwA9AFcAfQCpANEA7wAHARsBKgExASkB/gC0AGAAGQDc/63/k/98/2j/Z/9z
/33/iP+b/6r/sv+8/8T/yv/O/9L/1v/Y/9n/2v/c/9z/3v/e/+H/4P/g/+D/4f/i/+T/
5f/m/+b/5v/m/+X/5f/n/+j/6P/p/+f/6P/o/+j/6v/q/+v/6//u/+7/7v/u/+7/7//v
//D/8P/w//D/8P/w//D/8v/y//L/8v/0//T/9P/1//X/9f/2//f/9//3//j/+v/6//r/
/P/+////AAACAAIAAwAEAAUABgAGAAcACgALAAwADgAPABEAEgAUABUAFgAXABgAGgAb
AB4AHwAgACIAIwAjACUAJwAoACkAKwArACsALAAtAC4ALgAuACwALQAtAC0ALQAtACwA
LAAqACkAKAAmACQAIgAhACAAHQAbABgAFQATABIAEAAOAAoABgAFAAMAAQD+//z/+v/5
//f/9v/0//L/8v/x/+//7v/u/+3/7f/t/+3/7P/s/+z/6//r/+v/6//r/+v/6//r/+v/
6//p/+r/6v/q/+r/6v/q/+r/6v/p/+n/6f/p/+r/6v/q/+n/6//r/+v/6//s/+z/7P/s
/+3/7f/t/+3/7f/t/+3/7v/u/+7/7//v/+3/7v/u/+7/7v/u/+7/7v/u//D/8P/v/+//
7//v/+//8f/x//H/8f/v//D/8P/w//D/8P/w/+7/7v/v/+//7//t/+3/7P/q/+v/7P/t
/+7/7P/s/+z/7P/u/+z/7P/s/+3/7f/t/+z/6v/q/+r/6f/r/+v/6//r/+r/6//r/+r/
6v/q/+r/6f/p/+n/6f/p/+n/6f/p/+n/5//n/+n/6v/q/+r/6v/q/+j/6P/o/+j/6P/p
/+n/6f/p/+f/5//o/+r/6f/p/+n/6f/q/+r/6f/o/+j/6f/p/+n/6f/p/+n/6f/p/+n/
6f/q/+r/6//r/+n/6f/p/+n/6f/p/+n/6f/p/+n/6v/q/+r/6//q/+r/6v/q/+r/6v/q
/+r/6v/o/+j/6P/o/+n/6v/r/+z/6v/q/+r/6v/s/+z/7P/s/+z/7v/v//D/8P/y//L/
8v/1//b/9v/2//T/8//z//L/8v/y//L/9P/0//T/8//x/+7/7f/t/+z/7f/t/+z/6//p
/+j/5//n/+r/6v/r/+z/6v/p/+j/6P/o/+j/6P/o/+n/6P/p/+r/6P/o/+n/6f/n/+f/
5//n/+f/5//n/+f/5//n/+f/5//l/+X/5f/l/+b/5//p/+r/6v/o/+j/6v/s/+3/7P/x
//X/+v8AAAkAGQArAD8AWQB5AJ0AvwDdAPUABwEUASEBHwEEAcYAdAApAOr/uf+d/4z/
ev9z/3v/hf+M/5n/qv+y/7b/wP/O/9T/2v/e/+T/6f/o/+b/6P/q/+z/7f/u/+z/7P/t
/+7/7v/v//D/8P/y//L/8f/x//H/8v/y//P/8//0//T/9P/z//L/8v/x//L/8v/y//L/
8P/v/+3/7P/v//D/8f/y//H/8P/x//D/9P/2//r//P/7//v/+v/5//z//f/9//3/+//8
//v/+v/+/wAAAQACAAQABAAFAAYAAwACAAAA//////////8AAAQABwAJAAwACgAKAAoA
CgAQABMAGAAbABwAHgAfAB8AHwAhACIAIwAjACMAIwAkACMAJAAkACQAJAAlACUAJQAk
ACMAIQAgAB8AHwAfAB4AGQAWABQAEgAOAAkAAwD9/wAABgALABAADQAIAAYAAwACAAAA
///+//z/+f/3//T/8P/w/+//7f/r/+r/6P/n/+f/5//m/+b/5P/j/+P/4//j/+P/4//j
/+P/4//j/+H/4P/g/+D/4P/g/+D/4P/g/93/3f/d/93/3P/c/9z/2//d/93/3f/d/97/
3v/e/97/3f/d/93/3f/d/93/3f/e/93/3P/c/9v/3f/e/97/3v/d/9z/2//a/9f/2P/X
/9X/1P/T/9L/0f/R/9H/0f/R/9T/1v/X/9j/1v/W/9b/1P/U/9X/1f/V/9P/0//S/9D/
zv/O/87/zv/O/87/zv/O/8z/yv/K/8r/yv/J/8j/xv/E/8T/xP/D/8H/wf/B/8H/wf/B
/8D/vv++/77/vv+9/73/vf+9/73/vf+9/73/vf+8/7v/vP+8/7z/vP+8/7z/vP+8/7z/
vP+8/73/vf+9/73/u/+7/7z/vv+9/73/vf+//8D/wP+//77/vv+//7//wf/B/8H/wf/D
/8P/w//D/8T/xP/F/8X/x//H/8f/x//J/8n/yf/J/8v/y//M/8z/0v/T/9D/0v/S/9L/
0v/T/9T/1f/W/9j/2P/Y/9j/2v/a/9r/2v/b/9z/3f/g/+H/4v/i/+T/5v/m/+f/6P/o
/+j/6P/n/+f/5v/m/+b/6f/s/+3/7v/t/+v/6P/n/+n/6P/n/+f/6P/n/+f/5v/n/+f/
6P/o/+n/6v/q/+n/6v/q/+r/6v/s/+z/7P/q/+z/7P/s/+z/7f/t/+3/7f/v/+//7//v
//H/8f/x//H/8f/x//H/8f/z//P/8//z//T/9P/2//b/9v/2//b/9//4//v/AQAKABQA
IQAxAEUAWwB5AJ0AxwDtAAUBGwErAToBPwExAQQBtgBkACEA6P+9/6X/kv+E/4P/j/+X
/6T/tf/G/87/1v/g/+b/7P/u//L/9v/3//j/+v/8//z//v///wAA/v/+////AAACAAMA
BAAEAAQABAADAAMABQAGAAYABwAHAAgACAAIAAgACAAJAAkACgAKAAoACgAMAA0ADQAO
ABAAEAAQABAAEAAQABIAEgASABIAFAAUABQAFQAVABUAFgAXABcAFwAaABwAHAAcAB0A
HgAeAB4AIAAgACEAIgAjACQAJAAlACYAJwAoACoAKwAtAC4AMAAxADIAMwA0ADYANwA6
ADsAPAA+AD8APwA/AEEAQgBDAEMAQwBDAEQARwBIAEgASABGAEcARwBHAEcARwBGAEYA
RABDAEIAQABAAD4APQA8ADkANwA0ADEALwAuACwAKgAoACQAIwAhAB8AHAAaABgAFwAV
ABQAEgASABIAEQAPAA4ADgANAA0ADQANAAwADAAMAAsACwALAAkACQAJAAkACQAJAAkA
BwAIAAgACAAIAAgACAAIAAgACQAJAAkACQAIAAgACAAHAAkACQAJAAkACgAKAAoACgAN
AA0ADQANAA0ADQANAA4ADgAOAA8ADwAPABAAEAAQABAAEAAQABAADgAQABAADwAPAA8A
DwAPABEAEQARABEADwAQABAAEAAQABAAEAAOAA4ADwAPAA8ADwAPAA4ADAAMAAwADAAM
AAwADAAMAAwADAAKAAoACgALAAsACwAKAAwADAAMAAsACQAJAAkACQAKAAsACwAKAAoA
CgAKAAkACQAJAAkACQAJAAkACQAJAAcABwAJAAoACAAIAAgACAAIAAgACAAIAAgACQAJ
AAkACwAJAAkACgAKAAkACQAJAAcACAAIAAcACAAIAAkACQAJAAkACQAJAAkACQAJAAkA
CAAIAAkACQAJAAkACQAJAAkACQAJAAkACQAJAAoACgAKAAkACAAIAAgACAAIAAoACgAK
AAoACgAKAAoACgAKAAoACgAMAA0ADgAOABAAEAAQABEAEgAUABQAFAATABMAEgASABIA
EAASABIAEgASABEADwAPAA0ADAALAAsACgAJAAkACAAHAAcACAAIAAkACgAKAAkACgAK
AAoACgAIAAgACAAGAAYABgAGAAYABwAHAAcABwAHAAcABwAHAAcABwAHAAcACQAJAAkA
CQAHAAcABwAHAAgABgAGAAgACAAIAAgACQAKAA0AEQAUABwAJwAzAEMAVQBpAIMApwDN
AO8ABwEbASgBMwE3ASoB/gC0AGMAIgDv/8v/uP+k/5f/mf+j/6z/uf/M/9j/4P/o//L/
9P/2//z/AgAFAAQABgAIAAgACAALAAwADAAMAA0ADgAMAA0ADgAOABAAEAAPAA8ADwAQ
ABAAEQARABIAEgASABIAEgATABMAFgAWABYAFgAWABcAFwAYABoAGgAaABoAGgAaABwA
HAAcABwAHgAeABwAHQAdAB0AIAAhACEAIQAiACQAJAAkACQAJgAnACgAKAAoACkAKgAr
ACwALAAtADAAMQAyADQAMwA1ADYAOAA5ADoAOwA8AD4APwBCAEMARABGAEcARwBJAEsA
TABNAEsASwBLAEwATwBQAFAAUABQAFEAUQBRAFEAUQBQAFAAUABPAE4ATABMAEoASQBI
AEUAQwBAAD0AOwA6ADgANgA0ADAALwAtACsAKAAmACQAIwAhACAAHgAcABwAGwAZABgA
GAAXABcAFQAVABQAFAAWABUAFQAVABMAEwATABMAEwATABMAEQARABIAEwAUABIAEgAS
ABIAEwATABMAEwASABIAEgARABEAEQARABEAFAAUABQAFAAVABUAFQAVABUAFQAVABYA
FgAWABcAFwAVABYAFgAWABgAGAAYABgAFgAYABgAFwAZABkAGQAZABkAGQAZABkAFwAY
ABgAGAAaABoAGgAYABYAFwAXABcAFwAXABYAFAAWABYAFgAWABQAFAAUABQAFgAUABQA
FAAVABUAFQAUABQAFAAUABMAFQAVABUAFQAVABUAFAASABMAFAAVABUAEwATABMAEwAV
ABUAFQAVABMAEwAVABYAFAAUABQAFAAUABQAFAAUABIAEwATABMAEwARABEAEgAUABMA
EwATABMAFAAUABMAFAAUABUAFQATABMAEwATABMAEwATABMAEgASABMAEwATABMAEwAT
ABUAFQAVABUAEwATABQAFAAWABUAFAAWABYAFgAWABYAFgAWABYAFAAUABQAFAAWABYA
FgAWABgAGAAYABgAGQAaABsAHAAdAB4AHwAgAB4AHgAeAB4AHAAcABwAHAAdAB4AHwAg
AB4AHAAaABgAFgAWABYAFgAVABQAEwASABQAFAAUABQAFgAWABYAFgAUABQAFAAUABIA
EgASABIAFAAUABQAFAASABIAEgASABIAEgASABIAFAAUABQAFAAUABQAFAAUABQAFAAU
ABQAFAAUABQAFAAXABgAGQAaACEAKAAvADYASQBaAGsAfACdALwA2wD6AA0BHgEvAUAB
OQE0AQ==
         </WaveFormData>
      </LeadData>
      <LeadData>
         <LeadByteCountTotal>10000</LeadByteCountTotal>
         <LeadTimeOffset>0</LeadTimeOffset>
         <LeadSampleCountTotal>5000</LeadSampleCountTotal>
         <LeadAmplitudeUnitsPerBit>4.88</LeadAmplitudeUnitsPerBit>
         <LeadAmplitudeUnits>��V</LeadAmplitudeUnits>
         <LeadHighLimit>2147483647</LeadHighLimit>
         <LeadLowLimit>268435456</LeadLowLimit>
         <LeadID>V5</LeadID>
         <LeadOffsetFirstSample>0</LeadOffsetFirstSample>
         <FirstSampleBaseline>0</FirstSampleBaseline>
         <LeadSampleSize>2</LeadSampleSize>
         <LeadOff>FALSE</LeadOff>
         <BaselineSway>FALSE</BaselineSway>
         <ExcessiveACNoise>FALSE</ExcessiveACNoise>
         <MuscleNoise>FALSE</MuscleNoise>
         <LeadDataCRC32>1134266486</LeadDataCRC32>
         <WaveFormData>
8v/y//L/8v/0//T/9P/0//b/9v/2//b/9P/0//T/9P/0//T/9P/0//T/9P/0//T/8v/y
//L/8v/y//L/8v/y//D/8P/w//D/8P/w//D/8P/u/+7/7v/u//D/8P/w//D/8P/w//D/
8P/u/+7/7v/u/+7/7v/u/+7/7v/u/+7/7v/u/+7/7v/u/+z/7P/s/+z/7P/s/+z/7P/u
/+7/7v/u/+7/7v/u/+7/7v/u/+7/7v/u/+7/7v/u/+7/7v/u/+7/7v/u/+7/7v/u/+7/
7v/u/+7/7v/u/+7/7v/u/+7/7v/u/+7/7v/u/+7/7v/u/+7/7v/u/+7/7v/u/+7/7v/u
/+7/7v/u/+7/7v/u/+//8f/w//D/8f/y//T/9P/0//T/8//0//T/9f/0//X/9P/0//b/
9v/0//L/8v/y//L/8f/x//H/8P/v/+7/7v/u/+//7f/t/+3/7v/u/+z/7P/s/+z/7P/s
/+z/6//r/+v/6//r/+v/6//r/+v/6f/r/+v/6//r/+v/6//r/+v/6//r/+v/6//r/+v/
6//r/+v/6//s/+r/6v/p/+v/6//p/+X/5//s//T///8OACcARgBqAJQAwwDuABUBMwFK
AV0BYQFRAR4B0QCKAFEAIwAFAPH/2//L/8f/yf/J/8//1//Y/9v/4P/h/+P/5v/o/+j/
6v/r/+z/7P/s/+7/7P/r/+3/7f/t/+3/8P/w//D/8P/u/+//7//w//D/8P/w//H/8f/x
//H/8f/z//P/8//0//T/9P/0//T/9f/2//b/9v/3//j/+P/3//f/+P/4//r/+//7//v/
/P/+//7///8AAAAAAAAAAAEAAwAEAAQABAADAAYABwAHAAkACQAKAAwADAAMAA0ADgAQ
ABEAEgAUABUAFgAYABkAGwAcAB0AHwAhACEAJAAmACcAKAApACoAKwAtAC4AMAAxADEA
MgAzADQANAA1ADUANQA2ADYANgA2ADYANgA2ADUANAAyADEAMAAvAC0ALAAqACgAJQAh
AB8AGgAYABcAFQASABAADgAKAAcABgADAAIAAQACAAEAAAD+//z/+//7//r/+f/5//r/
+v/6//n/9v/2//f/9//2//f/9//3//f/9//3//X/9P/1//X/9f/2//X/9f/1//b/+P/4
//b/9P/0//X/9f/1//X/9f/1//T/9P/0//T/9f/1//X/9v/0//X/9f/1//b/9//3//f/
+P/3//f/+f/6//n/+P/4//j/+v/6//j/9v/1//b/+P/3//n/+v/6//j/9//3//f/9//3
//f/9//0//T/9f/3//b/9//3//b/9v/2//b/9v/0//T/9f/1//X/8//z//T/9f/1//X/
9f/z//P/8//y//L/8//z//P/9P/1//X/8//z//P/8//y//L/8P/y//L/8P/x//L/8v/w
//H/8v/z//H/8f/x//D/8P/w//D/8P/y//L/8v/y//D/8P/w//D/8P/w//D/8P/w//D/
8P/v/+7/7v/u/+7/7v/u/+//7//v/+//7//v/+7/7v/v/+//7//v/+7/7v/u/+7/7f/t
/+//8P/w//D/8P/w//D/8P/w//D/8P/u/+7/7v/u//D/8P/w//H/8//0//T/9f/2//b/
9v/2//j/9v/2//X/8//z//X/9f/4//j/+P/2//b/9P/0//T/8//z//P/8v/v/+7/7v/u
/+//7//v/+//8P/w/+7/7v/w//D/8P/w/+//7f/s/+v/6//r/+v/6//t/+3/6//t/+3/
7f/t/+3/7f/t/+3/7f/t/+3/7f/t/+3/7f/t/+3/6//s/+z/7v/t/+v/6//r/+n/6//w
//r/CQAYAC8ATABuAJ4AzQD6AB0BPQFYAWkBaQFVASAB0QCIAE0AHwABAO3/1f/F/8P/
w//D/8f/0f/Y/9v/3v/h/+P/5P/m/+j/6P/p/+z/6v/q/+z/7v/v/+3/7f/t/+3/7v/u
/+7/7v/u/+//7//w//L/8v/y//P/8//z//P/8//x//H/8f/y//T/9P/0//T/8//0//T/
9P/1//b/9v/1//f/+P/4//r/+//7//v//P/8//z//f/+//7//v/+//////8AAAAAAAAD
AAYABwAHAAUABQAGAAgACAAIAAkACgAKAAsADAAOABIAFAAXABkAFwAYABkAGwAfAB8A
IgAkACUAJgAnACgAKQArACwALgAxADEAMgAzADIAMgAzADMANQA2ADYANgA0ADQANAA0
ADUANAAyADEAMAAvAC0ALAAoACYAIwAfABsAFgAUABMAEQAOAAwACgAIAAUABAABAP//
/f/9//v/+v/4//b/9f/3//b/9f/1//T/9P/0//P/8v/y//P/8//0//X/9f/1//f/9//3
//X/8f/x//D/7//u/+3/7f/t/+7/8P/w/+7/6v/q/+v/6//r/+v/6//r/+7/7v/u/+7/
7//v/+//8P/w//H/8f/x//D/8f/x//H/8P/v/+//8f/1//X/9f/2//j/+v/6//j/8//v
/+3/7P/v//P/9v/4//b/9f/1//X/8//z//P/8//v/+7/7v/v//D/8f/x//D/8v/y//L/
8v/y//L/8//z//H/7//v//D/8//z//P/8//x//H/8f/w//L/8//z//P/8v/z//P/8f/x
//H/8f/w/+7/7P/u/+7/8P/x//L/8v/y//P/9P/1//X/9f/1//T/9v/2//b/9v/3//j/
+f/6//r/+v/6//r/+//8//3//v/+//7//v/9//3//v///wAA///+//7//f/9//3//f/9
//z//P/9//3///////7//v/+//7//f/9//3//v/+//7//v/+//7//v/+//7//v///wAA
AgAFAAQABAAFAAYABgAGAAYABgACAAIAAQABAAEAAwADAAQABgAGAAQAAgD+//7//v/9
//v/+//6//n/9v/2//b/9//5//n/+f/6//r/+P/4//j/9v/2//b/9v/1//X/9f/1//X/
9f/1//X/9f/z//X/9f/3//f/9//3//f/9//3//f/9//3//f/9//3//f/9//3//b/9v/4
//X/7//r/+v/7f/x//j/AgAVADAATwB4AKoA3AANATYBXQF5AYwBkQF/AUsB/ACvAGwA
NQARAPX/2//L/8f/xf/H/8v/0//Z/97/4f/k/+f/6f/s/+7/7v/u/+//8P/w//D/8P/w
//H/8f/x//H/8f/y//L/8v/y//L/8//z//T/9P/0//T/9f/z//P/8//z//P/8//z//T/
9v/2//b/9v/1//b/9v/2//f/+P/4//f/+f/6//r//P/9//3//f/+//z//P/9//7/AAAA
AAAAAQABAAIAAgACAAEABAAFAAUABQAFAAYACAAJAAoADAAOAA4ADwAQABIAEgAUABcA
GQAZABoAGwAdAB8AHwAiACQAJQAmACcAKAApACsALAAuAC8ALwAwADEAMgAyADMAMwA0
ADQAMwAyADIAMgAyADIALwAuACwAKwAoACcAJQAkACIAIAAdABkAFgASABEAEQANAAoA
CAAGAAQAAQAAAP3/+//5//n/9//4//b/9P/z//P/8v/x//H/8v/y//L/8f/w//D/8f/x
//H/8f/w/+//7//v/+//7f/s/+3/7f/t/+7/7f/t/+3/7v/w//D/7v/s/+z/7f/t/+//
7//v/+//7v/u/+7/7v/t/+3/7f/u/+7/7//v/+//7v/v/+//7//w/+//7//x//H/8f/x
//L/8//0//P/8P/w/+//8P/y//H/8//0//T/8v/x//H/8f/x//H/8f/x/+7/7v/v//H/
8P/x//H/8P/w//D/8P/w/+7/7v/v/+//7//t/+3/7v/t/+3/7f/t/+3/7f/t/+z/6v/r
/+v/6//s/+3/7f/r/+v/6//r/+r/6f/o/+v/7P/q/+v/7P/s/+r/6//s/+3/6//r/+v/
6v/q/+r/6v/q/+j/6P/o/+j/6v/q/+r/6v/q/+r/6v/q/+r/6v/q/+n/6P/o/+j/6P/o
/+j/6f/p/+n/6f/p/+n/6P/o/+n/6f/p/+n/6P/o/+j/6P/n/+f/5//o/+j/6P/q/+j/
5v/m/+b/5v/m/+f/6P/p/+r/7P/s/+z/7P/s/+z/7P/t/+//8P/w//H/8v/y//L/8v/y
//D/8P/v/+3/7f/v/+//8v/y//L/8P/u/+z/7P/s/+v/6//r/+r/5//m/+b/5v/n/+f/
5//n/+r/6v/o/+j/5v/m/+b/5v/m/+X/5f/l/+f/5//n/+f/5//n/+X/5//l/+X/5f/l
/+f/5//n/+f/5f/l/+X/5f/l/+X/5f/l/+X/5v/k/+T/5f/l/+P/4//j/+P/5P/s//X/
AgAVADIAVACAAK0A2gAFAScBQgFXAWMBWwE0Ae8ApABlADEADQD1/93/yf/B/8H/wf/F
/8//1P/V/9j/2f/b/97/4P/i/+T/5f/m/+b/5v/k/+b/5//n/+f/5//n/+j/6P/o/+j/
6P/p/+n/6v/q/+r/6v/r/+v/6//r/+v/7f/t/+3/7v/u/+7/7v/u/+//8P/w//D/7//w
//D/7//x//L/8v/0//X/9f/1//b/9v/2//f/+P/4//j/+P/5//v//P/8//z/+//+////
//8BAAEAAgAEAAQABAAFAAYACAAJAAoADAAMAA4AEQATABMAFAAVABcAGQAZABwAHgAh
ACIAIwAkACMAJQAmACgAKwArACwALQAuAC4ALwAvAC8AMAAwADAAMgAyADIAMgAxADAA
LgAtACwAKwApACgAJgAkACEAHQAaABYAFQAVABMAEAAOAAwACAAFAAQAAQABAP/////9
//z/+v/4//f/9//2//X/9f/2//b/9v/1//T/9P/1//X/9P/1//X/9f/1//X/9f/z//L/
8//z//P/9P/z//P/8//y//T/9P/y/+//8P/y//P/8f/x//H/8f/y//L/8v/y//P/8//z
//T/9P/1//X/9f/0//X/9f/1//b/9f/1//f/9//3//f/+P/5//r/+f/2//T/8//0//b/
9v/5//v//P/6//n/+f/5//f/9//3//f/9P/0//X/9//2//f/9//2//b/9v/2//b/9P/0
//X/9f/3//X/9f/2//X/9f/1//X/8//z//P/8v/y//P/8//z//L/8//z//H/8//z//P/
8v/y//D/8v/y//L/8//0//T/8//z//P/8//x//H/8f/w//D/8P/w//D/8v/y//L/8v/w
//D/8P/w//D/8P/w//D/8P/w//D/7//w//D/8P/w//D/8P/x//H/7//v/+//7//w//D/
8f/x//H/8f/w//D/8P/w/+//7//v//D/8P/w//D/8v/w//D/8P/w//D/8P/w//D/8P/w
//D/8P/w//L/8v/y//L/8v/y//L/8//1//b/9v/3//j/+P/4//j/+P/2//b/9f/1//X/
9//3//j/+P/4//b/9P/y//L/8v/z//P/8//y/+//7v/u/+7/7//v/+//7//w//D/7v/u
/+7/7v/u/+7/7v/t/+3/7f/t/+3/7f/t/+3/7f/r/+3/7f/t/+3/7f/t/+3/7f/t/+3/
7f/t/+3/7f/t/+3/7f/t/+z/7P/s/+v/6//t/+v/6f/r//D/+P8FABYAKwBGAGwAmADD
AO4AFQEzAUoBWwFdAUkBFgHLAIQATQAhAAUA8f/b/8v/yf/J/8n/z//X/9r/2//g/+P/
5f/o/+j/6P/q/+3/7P/u//D/8P/u/+3/7f/t/+3/7f/w//D/8P/w//D/8f/x//L/8P/w
//D/8f/z//P/8//z//P/8//z//T/9P/0//T/9P/z//T/9P/0//f/+P/4//f/+f/6//r/
/P/8//v/+v/6//z//P/9//7//v/+//7///8BAAIAAgACAAEABAAFAAUABwAHAAgACgAK
AAoACwAMAAwADQAOABAAEAASABUAFwAZABoAGwAdAB0AHQAgACIAIwAkACUAJgAnACkA
KgAsAC0ALQAuAC8AMAAwADEAMQAzADQANAA0ADQANAA0ADQAMwAyADAALwAuAC0AKwAq
ACgAJgAjAB8AHQAYABYAFQAUABIAEQAQAA4ACwAKAAcAAwABAAEA//8AAP7//P/7//v/
+v/5//n/+v/6//r/+f/4//j/+f/5//j/+f/5//n/9//3//f/9f/0//X/9f/1//b/9f/1
//X/9P/2//b/9P/z//T/9v/3//X/9f/1//X/9v/2//b/9v/3//f/9//4//b/9//3//f/
+P/5//n/+f/4//f/9//5//n/+f/5//r/+v/8//z/+v/5//f/9//4//j/+//9//7//P/7
//v/+//7//v/+//7//j/+P/5//v/+v/7//v/+v/4//j/+P/4//b/9v/3//f/+f/3//f/
+P/3//f/9//3//f/9//3//b/9P/1//X/9f/0//X/9f/z//X/9f/1//T/9P/y//T/9P/y
//P/9P/0//L/8//0//X/8//z//P/8v/y//L/8v/y//L/8v/y//L/8v/y//L/8v/y//L/
8v/y//L/8v/y//H/8v/y//L/8v/w//D/8f/x//H/8f/x//H/8v/y//P/8//x//H/8P/w
//D/8P/v/+//7//w//D/8P/w//D/8P/u/+7/7v/u//D/8P/w//D/8v/y//L/8v/y//L/
8v/y//T/9f/3//j/+P/5//r/+v/6//r/+v/4//b/9f/1//X/+f/5//r/+v/4//b/9P/y
//L/8v/x//H/8f/w/+//7v/u/+7/7//v/+//7//w//D/7P/s/+z/7P/u/+7/7v/t/+3/
7f/t/+3/7f/t/+3/7f/r/+3/7f/t/+3/7f/t/+3/6//r/+v/6//t/+3/7f/t/+3/7f/t
/+z/7P/s/+n/6f/n/+f/5f/n/+7/+v8LACIAPQBiAJAAwADvABoBQQFjAXoBgwF5AVMB
CAG5AHYAPQATAPf/3f/J/8H/v/+9/7//xf/N/9L/1f/a/9//4//i/+T/5v/o/+n/6v/q
/+j/6P/q/+v/6//r/+v/6//q/+r/6v/q/+r/6//r/+z/7P/s/+z/7f/r/+v/6//r/+3/
7f/t/+7/7v/u/+7/7v/v//D/8P/w//H/8v/y//H/8f/y//L/9P/1//X/9f/2//b/9v/3
//j/9v/2//b/9//5//r/+v/6//n//P/9//3//////wAAAgACAAIAAwAEAAYABwAIAAoA
CgAMAA8AEQARABIAEwAVABkAGQAcAB4AHwAgACEAIgAjACUAJgAoACcAJwAoACkAKgAq
ACsAKwAtAC4ALgAuAC4ALgAuAC4AKwAqACgAJwAkACMAIQAgABwAGgAXABMAEAAMAAsA
CwAHAAQAAgAAAP7/+//6//f/9f/z//P/8f/w/+7/7P/r/+v/6v/p/+n/6P/o/+j/5//m
/+b/5//n/+f/5//m/+X/5f/l/+X/4//j/+P/4v/h/+L/4f/h/+H/4P/i/+L/4P/f/+D/
4v/j/+P/4//j/+P/4v/i/+L/4v/h/+H/4f/i/+T/5f/l/+X/5P/l/+X/5f/k/+P/4//l
/+b/5f/k/+T/5P/m/+b/5P/i/+H/4v/k/+T/5//p/+r/6f/n/+b/5f/j/+P/4//j/+D/
4P/h/+P/5P/l/+X/5P/k/+T/5P/k/+L/4v/j/+P/4f/f/9//4P/f/9//3//f/+H/4f/h
/+D/3v/f/9//3//e/9//3//d/9//3//f/97/3v/c/97/3v/c/93/3v/e/9z/3f/e/9//
3f/d/93/3P/e/97/3v/e/9z/3P/c/9z/3P/c/9z/3P/a/9r/2v/a/9z/3P/c/9v/2v/a
/9r/2v/a/9r/2//b/9v/2//b/9v/2v/a/9v/2//b/9v/2v/a/9z/3P/b/9v/2f/a/9r/
2v/a/9r/2v/a/9r/2v/a/9z/3P/c/9z/3P/c/9z/3P/c/9z/3P/d/93/3v/e/9//4v/i
/+L/4v/g/97/3v/d/9//3//h/+H/4P/g/+D/3v/c/9r/2v/a/9n/2f/Z/9j/1//W/9b/
1v/Z/9n/2f/Z/9j/2P/W/9b/2P/Y/9j/2P/W/9X/1f/V/9X/1f/V/9X/1//X/9X/1//V
/9X/1f/V/9X/1f/V/9X/1f/V/9X/1f/X/9f/1//X/9X/1P/U/9L/0f/R/9H/z//P/9H/
1v/g/+3/AgAdAD4AaACaAM0A+AAfAT0BVgFjAV8BQwECAbMAcAA1AAcA7f/V/7v/sf+x
/6//sf+5/8H/xP/H/8r/zf/P/9D/0v/U/9T/1f/W/9b/1v/W/9j/1//X/9f/1//X/9j/
2P/Y/9j/2P/Z/9n/2v/c/9z/3P/d/9v/2//b/9v/3f/d/93/3v/g/+D/4P/g/9//4P/g
/+D/4f/i/+L/4f/j/+T/5P/m/+f/5//n/+j/6v/q/+v/7P/s/+z/7P/t/+//8P/w//D/
7//y//P/8//1//X/9v/4//r/+v/7//z//v///wAAAgACAAQABwAJAAkACgALAA0ADwAP
ABIAFAAXABgAGQAaABkAGwAcAB4AIQAhACIAIwAkACQAJQAlACUAJgAmACYAJgAmACYA
JgAlACQAIgAhACIAIQAfAB4AGgAYABUAEQAQAAwACwALAAcABAACAAAA/v/7//r/9//3
//X/9f/z//L/8P/u/+3/7f/s/+v/6//q/+r/6v/p/+r/6v/r/+v/6//r/+r/6f/p/+n/
6f/n/+j/6f/p/+n/6v/p/+n/6f/p/+r/6f/m/+X/5v/o/+n/6f/p/+n/6f/q/+r/6v/q
/+v/6//r/+z/6//r/+r/6f/q/+v/6//r/+z/6//r/+3/7f/t/+3/7v/v//D/7//s/+z/
6//s/+7/7//x//L/8v/w/+//7//v/+//7//v/+//7P/s/+3/7//v/+//7v/s/+7/7v/u
/+7/7P/s/+3/7f/v/+3/7f/u/+3/7f/t/+3/6//r/+v/6v/s/+3/7f/t/+z/7f/t/+v/
6//r/+v/6v/q/+j/6v/q/+r/6//s/+z/6//r/+v/6//r/+v/6//q/+r/6v/q/+r/6v/q
/+r/6v/q/+r/6v/q/+r/6v/q/+r/6v/q/+r/6f/q/+r/6v/q/+j/6P/p/+n/6f/p/+n/
6f/q/+r/6//r/+v/6//q/+r/6v/q/+n/6f/p/+r/6v/q/+r/6v/q/+r/6v/q/+r/7P/s
/+z/7P/q/+r/6v/q/+z/7P/s/+z/6v/q/+r/6v/s/+z/7P/s/+7/7v/u/+//7//w//D/
8f/0//T/9P/0//T/8v/y//H/8f/x//P/8//0//T/9P/y//D/7v/u/+7/7f/t/+3/7P/r
/+r/6v/q/+3/7f/t/+3/7P/s/+r/6v/q/+r/6v/q/+z/6//r/+v/6f/p/+n/6f/n/+f/
5f/n/+f/5//n/+f/5f/l/+X/5f/l/+X/5f/l/+f/5//n/+f/5//m/+b/5v/n/+f/5f/l
/+X/5f/m/+7/+/8OACMAQABkAI4AuQDiAAkBKQFAAU8BUwFBARABxwCAAEMAEQDz/+H/
yf+5/7f/t/+z/7X/vf++/7//wP/H/8v/zv/Q/9L/1P/T/9T/1v/W/9b/2P/X/9b/1f/U
/9P/1P/U/9T/1P/S/9P/0//U/9L/0v/S/9P/0//T/9P/0//S/9H/0P/Q/9D/0P/Q/9D/
z//O/8z/yv/N/87/zv/N/8z/zP/L/8z/zf/N/83/zv/N/8z/zP/M/8r/yv/K/8v/y//K
/8j/xv/G/8j/yP/H/8f/x//I/8r/x//G/8b/xv/D/8P/w//E/8T/xv/J/8v/yf/K/8v/
zf/N/83/0P/S/9H/0v/T/9T/1P/V/9X/1v/W/9X/1f/V/9X/1P/U/9P/0//U/9T/1P/S
/9L/0v/S/9H/0P/O/83/yv/J/8f/xv/B/77/uv+1/7X/tP+2/7n/uf+2/7T/sv+w/63/
rP+p/6b/o/+i/5//nv+c/5r/mf+X/5b/lf+V/5T/lP+U/5P/kv+S/5P/k/+T/5P/kv+R
/5P/k/+T/5H/kP+R/5H/kf+R/5H/kv+T/5T/lv+W/5T/kf+S/5T/lf+V/5X/lf+V/5f/
mP+Z/5r/mv+Z/5j/mP+Y/5n/mf+Z/5n/mf+Y/5f/l/+X/5j/m/+a/5n/mP+Y/5n/mv+Z
/5b/k/+R/5H/kv+T/5X/lv+W/5j/l/+X/5f/k/+T/5P/k/+R/5D/kP+R/5H/kf+Q/47/
jf+M/4v/iv+J/4j/iP+H/4T/gf+A/4D/f/99/3v/ef93/3f/d/92/3X/df90/3P/c/9z
/3L/b/9v/2//b/9u/2//bv9x/3L/cv9z/3T/dP9y/3P/dP91/3f/d/93/3b/d/94/3n/
ev97/3z/ff9+/4H/gv+D/4T/h/+I/4n/iv+N/47/j/+P/5H/kv+T/5T/lf+W/5j/mf+a
/5v/nP+d/53/nv+g/6H/o/+l/6b/qP+p/6r/qv+r/6z/rv+v/7D/tv+2/7j/uv+6/7r/
uv+9/77/v//A/8H/wv/D/8T/x//I/8n/yv/N/87/z//Q/9H/0//W/9j/2f/b/93/3v/f
/+D/4f/g/+L/4f/h/+H/5f/n/+r/7P/u/+z/6v/o/+n/6v/q/+v/7f/s/+v/6v/r/+z/
7v/v//D/8f/z//T/9P/0//T/9P/1//b/9//3//j/+f/6//v//P/9//7////+/wEAAgAD
AAQABQAGAAcACgALAAwADQAOAA8AEAARABMAEwAVABYAFgAWABUAFQAVABUAFQAZACAA
LAA7AFAAbQCQALoA7AAZAUQBaQGHAZ4BqQGjAX8BOAHrAKwAdQBJADEAGQAFAP3//f/7
//v/AwANABAAEwAWABsAGwAeACAAIAAgACEAIgAiACIAIgAiACMAIwAjACMAIwAiACIA
IgAiACIAIwAjACQAJAAkACQAJQAlACUAJQAlACMAIwAjACQAJAAkACQAJAAlACYAJgAm
ACkAKgAqACkAKQAqACoALAAtAC0ALQAuADAAMAAxADIAMgAyADIAMwA1ADYANgA2ADUA
OAA5ADkAOQA5ADoAPAA+AD4APwBAAEAAQQBCAEQARQBGAEgASQBJAEoASwBNAE8ATwBS
AFQAVQBWAFcAWABXAFkAWgBcAF0AXQBeAF8AYABgAGEAYQBhAGIAYgBiAGIAYgBiAGIA
YwBiAGAAXwBeAF0AWwBaAFgAVgBTAE8ATABIAEcARwBDAEAAPgA8ADwAOQA4ADUAMQAv
AC8ALQAuACwAKgApACkAKAAnACcAJgAmACYAJQAkACQAJQAlACQAJQAlACUAJQAlACUA
IwAjACMAIgAhACEAIQAiACMAIwAkACMAIAAdAB4AIAAhACEAIQAhACEAIgAiACIAIgAj
ACMAIwAkACIAIwAjACMAJAAlACUAJQAmACUAJQAnACgAJwAmACYAJgAoACgAJgAkACMA
JAAmACcAKQAqACoAKAAnACcAJwAnACcAJwAnACQAJAAlACcAJwAnACYAJAAkACQAJAAk
ACIAIgAjACMAIwAhACEAIgAhACEAIQAhACEAIQAhACAAIAAhACEAIQAgACEAIQAfAB8A
HwAfAB4AHQAcAB8AIAAeAB8AIAAgAB8AHwAfAB8AHwAfAB8AHgAeAB4AHgAeAB4AHgAe
AB4AHgAeAB4AHgAcABwAHAAcABwAHAAcABsAHAAcABwAHAAcABwAHQAdABsAGwAbABsA
GgAaABsAGwAbABsAGgAaABwAHAAbABsAGwAcABwAHAAcABoAGgAaABoAGgAaABoAGgAa
ABoAHAAcABwAHAAcABwAHAAcABoAGwAdAB4AHAAdAB4AHgAgACAAIAAeAB4AHQAdAB0A
HQAdAB4AHgAfAB4AHQAcABoAGgAZABkAGQAYABcAFgAUABQAFQAVABUAFQAWABYAFgAW
ABYAFgAUABQAFAATABMAEwATABMAEwATABMAEwARABMAEwATABMAEwATABMAEQARABEA
EQATABMAEwATABMAEQAPABAAEgAQAA8AEQARAA8ADwAPABIAGAAhADAAQwBeAH4ApgDT
APwAIwFDAV4BbwF5AXMBUgEPAcYAiQBVADEAHQAHAPP/6//p/+n/7f/3//r/+/8AAAMA
AwAEAAgADAAMAAsADAAMAAwADAAOAA0ADQANAA0ADQAOAA4ADgAOAA4ADwAPABAAEAAQ
ABAAEQARABEAEQARABEAEQARABIAEgASABIAEgARABIAEgASABUAFgAWABUAFwAYABgA
GgAZABkAGQAaABoAGgAbABwAHAAcABwAHQAfACAAIAAgAB8AIgAjACMAIwAjACQAJgAm
ACYAJwAoACoAKwAsAC4ALQAuADAAMQAxADIAMwA1ADcANwA6ADwAPQA+AD8AQABBAEMA
RABGAEUARQBGAEcASgBKAEsASwBLAEwATABMAEoASgBKAEoASgBKAEkASQBKAEkARwBG
AEQAQgA/ADsAOAA0ADMAMwAxAC4ALAAqACgAJQAkACEAHwAdAB0AGwAaABgAFgAVABUA
FAATABMAEgASABIAEQAQABAAEQARABAAEQARABEAEQARABEADwAOAA8ADwAPABAADwAP
AA8ADgAQABAADgALAAwADgAPAA0ADQANAA0ADgAOAA4ADgANAA0ADQAOAA4ADwAPAA8A
DgAPAA8ADwAQAA8ADwARABEAEQARABIAEwAUABMAEAAOAA0ADgAQABEAEwAUABQAEgAR
ABEAEQAQABEAEgATABEAEAAQABEAEAARABEAEAAQABAAEAAQAA8ADgAOAA0ADwANAA0A
DgAOAA0ADAALAAsACwALAAoACgALAAsACwAKAAsACwAJAAsACwALAAoACgAIAAoACgAI
AAkACgAKAAgACQAKAAsACQAJAAkACAAIAAgACAAIAAgACAAIAAgABgAGAAYABgAGAAYA
BgAGAAYABgAGAAUABgAGAAYABgAEAAQABQAFAAUABQAFAAUABAAEAAUABQAFAAUABAAE
AAYABgAFAAUAAwAEAAQABAAEAAQABAAEAAQABAAEAAYABgAGAAYABgAGAAYABgAGAAYA
BgAGAAYABgAGAAYABwAIAAkACgAMAAwADAAMAAoACgAKAAoACAAIAAgACAAJAAoACwAM
AAkACAAHAAYABAAEAAQABAADAAIAAQAAAAAAAAAAAAAAAAAAAAAAAAAAAAAAAAAAAP7/
/v/+//7/AAAAAAAAAAD///7//f/8//7//v/+//7//v/+//7//v/8//z//P/8//z//P/8
//z/+v/6//r/+v/6//r/+v/6//3/AAADAAYAGQAqADsATAB0AJoAwADmAAMBIAE9AVoB
WQFYAQ==
         </WaveFormData>
      </LeadData>
      <LeadData>
         <LeadByteCountTotal>10000</LeadByteCountTotal>
         <LeadTimeOffset>0</LeadTimeOffset>
         <LeadSampleCountTotal>5000</LeadSampleCountTotal>
         <LeadAmplitudeUnitsPerBit>4.88</LeadAmplitudeUnitsPerBit>
         <LeadAmplitudeUnits>��V</LeadAmplitudeUnits>
         <LeadHighLimit>2147483647</LeadHighLimit>
         <LeadLowLimit>268435456</LeadLowLimit>
         <LeadID>V6</LeadID>
         <LeadOffsetFirstSample>0</LeadOffsetFirstSample>
         <FirstSampleBaseline>0</FirstSampleBaseline>
         <LeadSampleSize>2</LeadSampleSize>
         <LeadOff>FALSE</LeadOff>
         <BaselineSway>FALSE</BaselineSway>
         <ExcessiveACNoise>FALSE</ExcessiveACNoise>
         <MuscleNoise>FALSE</MuscleNoise>
         <LeadDataCRC32>3254389815</LeadDataCRC32>
         <WaveFormData>
8v/y//L/8v/y//L/8v/y//T/9P/0//T/8v/y//L/8v/y//L/8v/y//L/8v/y//L/8P/w
//D/8P/w//D/8P/w//D/8P/w//D/8P/w//D/8P/u/+7/7v/u//D/8P/w//D/7v/u/+7/
7v/s/+z/7P/s/+z/7P/s/+z/7P/s/+z/7P/s/+z/7P/s/+z/7P/s/+z/7P/s/+z/7P/s
/+z/7P/s/+z/7P/s/+z/7P/s/+z/7P/s/+z/7P/s/+z/7P/s/+z/7P/s/+z/7P/s/+z/
7P/s/+r/6v/q/+r/6v/q/+r/6v/q/+r/6v/q/+r/6v/q/+r/7P/s/+z/7P/s/+z/7P/s
/+z/7P/s/+z/7P/s/+z/7P/s/+z/7f/v//D/8P/w//D/8v/w//D/8P/u/+7/8P/x//P/
8//y//L/8P/v/+//7//u/+7/7f/s/+v/6//r/+z/6//r/+v/6//s/+z/6v/q/+n/6f/p
/+n/6f/o/+j/6P/o/+j/6P/o/+j/5//n/+f/5//n/+f/5//p/+n/6f/p/+j/6P/o/+j/
6P/o/+f/5//o/+b/5P/k/+X/5f/i/97/3P/f/+T/7P/6/xAALQBMAHQAngDIAPAADQEp
AT4BRwFDASIB6wC0AIYAXgBCAC8AFwABAPj/8P/s/+z/7P/o/+j/6P/o/+j/6P/q/+r/
6v/s/+z/6//r/+v/6f/p/+j/6P/o/+j/6v/q/+v/6//p/+n/6f/p/+v/6//r/+v/6//s
/+z/7f/r/+v/6//r/+3/7f/t/+3/7v/u/+3/7f/u/+//7//v/+7/7v/u/+//8f/x//H/
8v/z//T/9P/0//P/8//z//T/9v/3//f/9//4//r/+//7//v/+//9//7//f/+////AAAB
AAIAAwAEAAcACAAJAAsADAAOAA8AEQARABMAFAAXABgAGgAbAB0AHgAgACAAIQAjACMA
IwAlACYAJwAoACgAKAAoACgAKAAqACsAKwArACcAJwAkACMAIwAiACAAHwAdABsAGQAX
ABMAEAAOAAwACgAHAAYABAABAP7//f/7//r/+P/4//f/9v/1//P/8v/y//L/8f/x//H/
8P/w/+//7//v/+//7//v/+//7//w//D/7//v/+//7//v/+//7v/v/+//7//v/+//7//w
//D/7v/u/+7/7v/u/+7/7v/t/+//8P/w//D/7v/u/+7/7//t/+3/7f/t/+//7//w//D/
8P/v/+//8P/v/+//7//v//H/8f/x//H/8f/x//H/8f/x//L/8v/y//L/8v/y//L/8f/x
//L/8v/w//D/8P/x//H/8f/x//H/8P/w//D/8P/v/+//7//v/+//7//v/+//7//v/+//
7//u/+7/7v/u/+7/7v/t/+3/7v/u/+7/7v/u/+3/7P/s/+z/6//r/+v/7P/s/+z/7P/u
/+7/7v/u/+z/7P/s/+v/6//r/+v/6//r/+v/6//r/+v/6//s/+z/7P/s/+z/6//r/+z/
7P/s/+z/6//r/+v/6//r/+v/6//r/+r/6v/q/+v/6//r/+v/6//r/+v/6//q/+r/6v/q
/+3/7f/t/+z/7P/r/+z/6v/q/+r/6v/q/+r/6v/q/+v/7P/t/+7/7v/u/+7/7//x//L/
8v/y//T/9P/y//L/8P/w//D/8v/1//X/9f/0//L/8P/v/+//7//u/+7/7f/s/+v/6//r
/+z/7f/t/+3/7//u/+7/7P/s/+3/7f/t/+v/6//q/+r/6v/q/+r/6v/s/+z/6//r/+v/
6//r/+v/6//r/+v/6//r/+z/7P/s/+r/6v/q/+n/6f/q/+r/6v/o/+f/5//k/+D/4P/h
/+j/9P8EABYAMQBUAH4AqgDWAPoAGwE5AU4BUwFLASgB7QC0AIYAXgBEAC0AEQD///b/
7v/m/+b/6v/s/+z/7P/u/+z/7P/s/+z/7P/s/+z/6//r/+3/7//v/+z/7P/s/+z/7P/s
/+3/7f/t/+3/7f/t/+//7//v/+//7//w//D/8f/v/+//7//v//H/8f/x//H/8P/w/+//
7//w//H/8f/x//T/9P/0//X/9//3//f/+P/3//j/+P/4//n/+f/5//r/+v/7//v/+//9
/wAAAgADAAEAAQADAAQAAwAEAAUABgAHAAgACQAKAA0ADgAPABEAEgAUABUAFwAXABkA
GgAdACAAIgAjACUAJQAmACUAJQApACkAKQArACwALQAuAC4AMAAwADAAMAAwADEAMQAx
ADEAMQAuAC0ALQAsACoAKQAlACMAIQAfABoAFgATABAADgALAAoACAAHAAQAAwABAP7/
/P/8//v/+v/5//f/9v/2//b/9f/1//P/8v/y//H/8v/z//T/9f/3//f/9//4//j/9//3
//f/9v/1//T/8v/w/+//7v/t/+7/7//x//L/8f/w/+//7v/w//D/8P/v//H/8v/y//L/
8v/y//L/8//z//P/8//z//P/8//0//T/9P/z//P/9P/3//f/9//3//j/+f/6//v/9//1
//P/8f/z//b/+P/6//j/+P/4//j/9f/1//b/9v/y//L/8v/z//X/9f/1//X/9P/0//T/
9P/z//P/8//z//P/8//z//P/9f/1//X/9f/0//T/9P/0//T/9P/z//P/9v/2//b/9v/2
//X/9P/0//P/8f/w/+//8f/y//P/9P/2//b/9v/2//j/+P/4//f/+f/5//n/+f/7//v/
+//7//v/+//8//z//f/+/////////wAAAAAAAAIAAQABAAEA//////////////7//v/+
//3//f/9//3//v///wAAAQD+//7//v/+//////////7/AAABAAAAAAAAAAAAAAACAAIA
AgACAAIAAgADAAUABAAEAAQABAAEAAIAAgACAAIAAgAEAAUABwAHAAYABgACAAEAAQAB
AP7//v/9//z/+//7//v//P/9//3//f/9//z//P/6//r/+//7//v/+//7//r/+v/6//r/
+v/6//r/+v/5//n/+f/7//v/+//7//v/+//7//v//P/8//z//P/6//r/+f/5//j/+P/6
//b/7//r/+j/6P/q/+//+P8GAB4APABhAI4AvADqABQBOgFZAW0BeAFzAVEBGAHdAKgA
egBaAEIAJQAPAAUA/P/0//L/9P/2//T/9P/0//b/9v/2//j/+P/4//j/+P/5//f/9//3
//f/9v/2//b/9v/2//b/9//3//f/9//3//f/9//3//f/9//1//b/9v/3//X/9f/1//X/
9//3//f/9//4//j/9//3//j/+f/5//n//P/8//z//f/9//3//f/+//7//v/9//z/////
////AAAAAAEAAQABAAIABAAFAAUABQAFAAcACAAJAAoACwAMAA0ADgAPABAAEQASABMA
FQAYABoAGwAdAB8AIQAiACUAJQAmACYAJwAqACwALAAtAC0ALQAtAC8AMAAxADIAMgAy
ADIAMgAyADIAMwAzADMAMQAxAC4ALQArACoAKAAnACMAIQAfAB0AGQAWABQAEgAOAAsA
CgAIAAcABAADAAEAAAD+//7//f/8//v/+f/4//j/+P/3//f/9//2//b/9f/1//X/9f/1
//X/9f/1//b/9v/1//X/9f/1//X/9f/0//P/8//z//P/8//z//T/9P/y//L/8v/y//T/
9P/0//P/8//0//T/9P/0//T/9P/1//X/9f/1//X/8//z//T/9P/2//X/9f/2//X/9f/1
//X/9f/1//X/9f/3//f/9//3//X/9v/2//b/9v/2//b/9v/1//X/9v/2//b/9v/2//f/
9f/1//X/9f/0//T/9P/0//P/8//z//P/8//z//P/8//z//P/8//z//L/8v/y//L/8v/y
//H/8f/y//L/8v/y//L/8f/w//D/8P/v/+//7//w//D/8P/w//D/8P/w//D/8P/w//D/
7//v/+//7//v/+3/7f/t/+3/7//v//D/8P/w//D/8P/v/+3/7v/u/+7/7v/t/+3/7f/v
/+//7//v/+//7v/u/+7/7//v/+//7//v/+//7//v/+7/7v/u/+7/7//v/+//7v/w/+3/
7P/u/+7/7v/u//D/8P/w//D/8P/w//D/8P/w//D/8P/w//H/8v/z//X/9f/2//b/9v/0
//T/8v/y//L/8v/y//T/9//3//f/9v/0//L/8f/x//H/8P/w/+//7v/t/+3/7f/u/+//
7//v/+//7v/u/+z/7P/t/+3/7f/r/+v/6v/q/+z/7P/s/+z/7P/s/+v/6//r/+v/6//r
/+v/6//r/+v/6f/q/+r/6v/s/+z/7P/r/+v/6v/o/+j/6v/p/+f/5v/k/+D/3//k/+z/
9v8IACEARABqAJIAvADoAAsBJwFAAU8BUQE6AQkB0ACgAHIAUgA7ACMACwD+//b/7v/s
/+7/7v/s/+r/6v/q/+z/7P/s/+7/7v/u/+//7f/r/+3/7f/s/+z/7P/s/+r/6v/r/+v/
6//r/+v/6//t/+3/7f/t/+v/7P/s/+3/7//v/+//7//v/+//7//v//D/8P/v/+//8P/x
//H/8f/y//L/8v/z//P/8//z//T/9f/2//b/9v/3//f/9//4//j/+f/5//n/+v/8//3/
/f/9//3///8AAAEAAgADAAQABQAGAAcACAAJAAoACwANAA4AEAARABMAEwAVABYAGQAa
ABwAHQAfACAAIgAiACMAJQAlACUAJwAoACkAKgAqACwALAAsACwALAAtAC0ALQAtAC0A
KgApACkAKAAmACUAIQAfAB0AGwAXABQAEgAQABAADQAMAAoABQACAAEA///+//z//P/7
//r/+f/3//b/9v/2//X/9f/1//T/9P/z//P/8//z//P/8//z//P/9P/0//P/8//z//P/
8//z//L/8//z//P/8//x//H/8v/y//L/8v/y//L/8v/y//L/8f/x//L/8v/y//L/8v/y
//P/9f/1//X/9f/z//P/9P/0//b/9f/1//b/9//3//f/9//1//X/9f/1//f/9//3//f/
9f/2//b/9v/2//b/9v/2//X/9f/2//b/9P/0//T/9f/1//X/9f/1//T/9P/0//T/8//z
//P/8//z//P/8//z//P/8//z//P/8v/y//L/8v/y//L/8f/x//L/8v/y//L/8v/x//D/
8P/w/+//7//v//L/8v/y//L/8P/w//D/8P/w//D/8P/v/+//7//v/+//8f/x//H/8f/v
/+//8P/w//D/8P/w/+//7//w//D/8P/w/+//7//v/+//7//v/+//7//u/+7/7v/v/+//
7//v/+//7//v/+//7v/u/+7/7v/v/+//7//u/+7/7//u/+7/7v/u/+7/7v/u/+7/7v/u
/+7/7v/u//D/8P/w//D/8P/w//D/8P/x//L/8//1//X/9v/2//b/9P/0//L/8v/0//T/
9P/2//f/9//3//b/9P/y//H/8f/x//D/8P/v/+7/7f/t/+3/8P/x//H/8f/v/+7/7v/s
/+z/7f/t/+3/7f/t/+z/7P/s/+z/7P/s/+z/7P/r/+v/6//r/+v/6//t/+3/7f/t/+v/
7P/s/+z/7P/s/+z/6//r/+r/7P/q/+j/6f/p/+T/4v/g/+P/6v/y/wAAFAAvAFIAegCi
AM4A9AAVAS8BQgFJAUMBIgHpALQAhABeAEYAMQAZAAMA+v/0/+z/7P/u/+7/7P/s/+z/
7P/u/+z/7P/s/+7/7P/t/+//7//t/+v/7P/s/+z/7P/s/+z/7f/t/+3/7f/t/+3/7f/t
/+3/7f/v//D/8P/x/+//7//v/+//7//v/+//7//w//D/7//v//D/8f/x//H/9P/0//T/
9f/z//P/8//0//f/+P/4//j/+f/5//n/+v/4//n/+f/5//r//P/9//3//f/9////AAD/
/wAAAQACAAMABAAFAAYACQAKAAsADQAOABAAEQATABMAFQAWABkAGgAcAB0AHwAgACIA
IgAjACUAJQAlACcAKAApACoAKgAsACwALAAsACwALQAtAC0AKwArACgAJwAnACYAJAAj
ACEAHwAdABsAFwAUABIAEAAOAAsACgAIAAUAAgABAP///v/8//z/+//8//v/+f/4//b/
9v/1//X/9//2//b/9f/1//X/9f/1//X/9f/1//b/9P/z//P/8//z//P/8//y//P/8//z
//P/8f/x//L/8v/y//L/8v/y//T/9P/0//P/8//0//T/9P/0//T/9P/1//P/8//z//P/
9f/1//b/9v/2//X/9f/2//f/9//3//f/9//3//f/9//3//f/9//3//f/+P/4//j/+P/4
//j/+P/1//X/9v/2//b/9v/2//f/9f/1//X/9f/0//T/9P/0//P/8//z//P/9f/1//X/
9f/z//P/8//z//L/8v/y//L/8v/y//H/8f/0//T/9P/0//L/8f/w//D/8P/v/+//7//w
//D/8P/w//D/8P/w//D/8P/w//D/7//v/+//7//v/+//7//v/+//8f/x//L/8v/w//D/
8P/v/+//8P/w//D/8P/v/+//7//v/+//7//v/+//7v/u/+7/7//v/+//7//v/+//7//v
/+7/7v/u/+7/7//v/+//7v/u/+3/7v/u/+7/7v/u//D/8P/w//D/8v/y//L/8v/y//L/
8v/y//T/9P/0//T/9P/1//f/+P/2//b/9v/2//T/9P/0//T/9P/2//f/9//3//b/9v/0
//P/8//z//L/8P/v/+7/7f/v/+//8P/x/+//7//v/+7/8P/u/+7/7//v/+//7//v/+7/
7v/u/+7/7v/u/+7/7v/t/+3/7f/t/+3/7f/t/+3/7f/t/+3/7v/w//D/8P/w/+7/7f/t
/+z/7P/s/+z/6f/n/+T/4P/g/+X/7v/8/xAAKABJAHQAngDKAPYAIAFDAV8BbAFtAVcB
IgHnALAAggBcAEAAIwALAP//9v/u/+r/6v/u/+7/7v/w//D/8v/y//D/8P/y//L/8v/z
//H/8f/z//P/8v/y//L/8v/x//D/8P/v//H/8f/x//H/8//z//P/8//x//L/8v/z//P/
8//z//P/8//z//P/8//2//b/9f/1//b/9//3//f/9v/2//b/9//5//n/+f/6//v//P/8
//z//f/9//3//v8AAAEAAQABAAAAAgADAAMABQAFAAcACAAJAAoACwAMAA0ADgAPABAA
EwAUABUAFwAWABgAGQAbAB0AHwAgACMAJAAmACcAKQAqACwALAAtAC0ALQAtAC8AMAAx
ADIAMgA2ADYANgA2ADQANQA1ADUANQA1ADIAMQAvAC4ALAArACgAJQAiAB8AHAAaABkA
GAAUABEAEAAOAAsACAAHAAUAAgAAAAAA///+//3/+//6//j/+P/3//f/9//2//b/9f/3
//f/9//3//X/9f/1//b/9v/1//X/9f/1//X/9f/0//P/8//z//P/8//z//T/9P/0//T/
9P/0//b/9v/2//X/9f/2//b/9v/0//T/9P/1//f/9//3//f/+f/5//r/+v/6//n/+f/6
//r/+f/4//f/+f/5//n/+f/7//v/+//7//v//P/8//z/+v/6//r/+v/3//f/+P/4//j/
+P/4//n/+f/5//n/+f/4//j/+P/4//n/+f/5//n/9//3//f/9//1//X/9f/1//b/9v/2
//b/9P/0//P/8//2//b/9v/2//j/9//2//b/9v/1//X/9f/2//b/9v/2//T/9P/0//T/
9P/0//T/8//1//X/9f/1//P/8//z//P/8//z//T/9P/y//L/8v/x//P/9P/0//T/9P/z
//P/8//z//P/8//z//X/9P/0//T/8//z//P/8//z//P/8//z//T/9P/0//T/9P/z//L/
8P/y//P/9P/y//L/8v/y//T/9P/0//T/9v/2//b/9v/0//T/9P/0//b/9v/2//f/+f/6
//r/+v/4//j/9v/2//b/9v/2//j/+//7//v/+v/4//b/9f/1//X/9P/0//P/8v/x//H/
8f/y//P/8//z//P/8v/y//D/8P/x//H/8f/x//H/8P/w//D/8P/w//D/8v/y//H/8f/v
/+//7//v//H/8f/x//H/7//w//D/8P/w//D/8P/v/+//7v/u/+z/7P/r/+n/5P/i/+L/
5f/s//b/CAAiAEEAZgCUAMIA7AASATMBTQFcAWEBVQEoAe0AugCKAGIASgAxABUABwAA
APb/8P/y//T/8v/w//L/8v/y//L/8v/0//L/8v/y//P/8f/z//P/8//y//L/8v/y//L/
8v/z//P/8//z//P/8//z//P/8//z//P/9P/0//X/8//z//P/8//1//X/9f/1//b/9v/1
//X/9v/3//f/9//4//j/+P/5//v/+//7//z/+//8//z//P////////8AAAAAAQABAAEA
AgAEAAUABQAFAAUABwAIAAcACAAJAAoADQAOAA8AEAATABQAFQAXABYAGAAZABsAHQAf
ACAAIwAiACQAJQAnACYAKAAoACkALQAtAC0ALwAwADEAMgAyADIAMgAyADIANAA1ADUA
NQAzADMAMAAvAC8ALgAsACsAJwAlACMAIQAfABwAGgAYABQAEQAQAA4ADQAKAAkABwAG
AAQABAADAAIAAQD///7//v/+//3//f/9//z//P/7//v/+//7//v/+//7//v//P/8//v/
+//7//v/+//7//r/+//7//v/+//5//n/+v/6//z//P/8//z//P/8//z/+//7//z//P/8
//7//v/+/////f/9//3//f/9//3//v/+/wAA/////wAAAQABAAEAAQABAAEAAQABAAEA
AQABAAEAAQACAAIAAgACAAIAAgACAAEAAQACAAIAAgACAAIAAwACAAEAAAD//wAAAAAA
AAAA/////////////////////////////////v/+//7//v8AAAAA//////7//v/+//7/
AAD///7//v/+//3//f/9//7//v/+//7//v/+//7//v8AAAAAAAD/////////////////
///////9//3//v/+/wAAAAAAAP///f/+//7//v8AAP/////////////////////+//7/
/v//////////////////////AAAAAAAAAAD////////+/wAAAQAAAAAAAAAAAAAAAgAC
AAIAAgAAAAAAAAAAAAIAAgACAAIAAgACAAIAAgAEAAQABAAEAAQABAAEAAQABgAGAAYA
BwAJAAoACgAKAAgACAAGAAYACAAIAAgACgALAAsACwAKAAgABgAFAAUABwAGAAYABQAE
AAMAAwADAAYABwAHAAcABQAEAAQAAgACAAMAAwADAAUABQAEAAQABAAEAAQABAACAAIA
AQABAAEAAQABAAEA///////////9//7//v/+////AAABAAEAAwACAAAAAAAAAP///f/6
//j/9v/1//r/BAAUACwARwBqAJAAuADgAAYBKQFDAVgBYQFZAToBAQHKAJwAcgBWAEMA
KwAVAAwABgD8//j/+P/2//L/8v/0//j//P/8//z//v/+//7///////////8BAAAAAAAA
AAAA/v/+/////////////////////////////f/+//7////9//3//f/9//3//f/9//3/
+//6//j/9//6//v/+//7//r/+v/6//v//P/9//7/AAAAAAAA///+//3//f/9//7//f/9
//z/+//6//z//f/9//3//f///wAA/f/8//v/+v/4//j/+P/4//n/+v/7//3/+//6//j/
9//1//f/+P/7//r//P/9/////f/+//3//f/8//v/+v/7//v/+//7//r/+v/6//r/+v/4
//n/+f/5//f/9//0//P/8v/w/+3/6//o/+X/4v/f/93/3P/c/9z/3P/Z/9j/1v/T/9D/
z//N/8v/yP/H/8X/xP/D/8H/wP+//77/vP+7/7v/uv+6/7n/t/+3/7f/t/+1/7X/tf+2
/7b/tf+1/7X/s/+z/7P/sv+z/7P/s/+z/7H/sf+y/7L/sv+y/7L/sv+y/7L/sv+x/7P/
tP+0/7T/sv+y/7L/s/+z/7P/s/+z/7P/s/+0/7T/tP+z/7P/tP+z/7P/s/+z/7P/s/+z
/7P/sf+x/7H/sf+x/7L/sv+y/7P/tP+1/7b/tf+1/7b/tv+0/7T/tP+1/7X/tf+1/7X/
sv+y/7L/sv+x/7H/sf+x/6//r/+v/6//rv+t/6z/q/+q/6r/qv+q/6r/qv+p/6n/qP+o
/6j/qP+q/6n/qP+o/6v/q/+s/63/rv+u/67/rv+u/67/rv+u/6//sP+x/7H/sf+x/7H/
sf+y/7P/tP+1/7b/t/+5/7r/vP+8/7z/u/+9/8D/wv/E/8b/xf/F/8X/xv/H/8j/yf/K
/8r/y//M/8//z//P/8//0v/T/9T/1f/W/9b/1v/W/9f/1//X/9b/2v/b/9r/2v/a/9r/
2v/c/9z/3P/c/93/3v/f/+D/4P/g/+D/4P/h/+L/4//k/+b/5v/m/+b/5v/n/+n/6v/o
/+j/6P/o/+b/5v/m/+b/5//q/+z/7f/r/+r/6v/o/+f/5//n/+b/6P/n/+b/5f/n/+f/
6P/p/+n/6f/p/+j/6v/o/+j/6f/p/+n/6f/p/+b/5v/m/+b/6P/o/+j/6P/o/+n/6v/r
/+v/6//r/+v/7f/t/+3/7v/s/+z/7P/s/+z/6//t/+z/7P/s/+r/6f/n/+T/4v/i/+X/
7v/6/wwAJgBHAG4AnADIAPAAFgE3AU8BXgFhAUsBGAHfAK4AgABYAEAAJwAPAAEA+P/w
/+r/7P/u/+7/7v/u//D/8P/w//L/8v/y//D/8P/x//H/8f/x//P/8P/w//D/8P/w//D/
8f/x//H/8f/x//H/8//z//P/8//z//T/9P/1//X/9f/1//X/9f/1//X/9f/4//j/9//3
//j/+f/5//n/+v/6//r/+//7//v/+//8//3//v/+//7//f/9//3//v///wEAAgADAAIA
BAAFAAUABQAFAAcACAAJAAoACwAMAA0ADgAPABAAEQASABMAFQAUABYAFwAZABkAGwAc
AB8AIAAiACMAJQAkACYAJgAnACkAKQApACsALAAtAC4ALgAuAC4ALgAuAC4ALwAvAC8A
LgAvAC0ALQArACoAKAAnACUAIwAhAB8AGwAYABYAFAASAA8ADgAMAAsACAAHAAUAAgAA
AAAA//8AAP///f/8//r/+v/5//n/+f/4//j/9//3//f/9//3//f/9//3//j/+P/3//f/
9//1//X/9f/0//X/9f/1//X/9f/1//b/9v/0//T/9P/0//b/9v/2//X/9f/2//b/9v/2
//b/9v/3//f/9//3//f/9//3//j/+P/4//f/9//4//n/+f/5//n/+f/5//n/+f/5//n/
+f/5//f/+P/4//j/+P/4//j/+P/5//n/+v/6//j/+P/4//n/9//3//f/9//2//b/9v/2
//X/9f/1//X/9f/1//X/9f/1//X/9f/1//T/9P/0//T/9P/0//P/8//0//T/9P/0//T/
8//y//L/8v/x//H/8f/y//L/8v/y//L/8v/y//L/8v/y//L/8f/x//H/8f/x//H/8f/x
//H/8f/x//L/8v/w//D/8P/v/+//8P/w//D/8P/v/+//7//x//H/8f/x//H/8P/w//D/
7//v/+//7//v/+//7//v//D/8P/w//D/7//v/+//7v/w/+//7v/w//D/8P/w//D/8P/w
//D/8v/y//L/8v/y//L/8v/y//L/8v/y//L/8P/x//P/9P/2//b/9v/2//T/9P/0//T/
8v/0//X/9f/2//b/9//2//P/8//z//L/8v/x//D/7//v/+//8P/x//H/8f/x//D/8P/u
/+7/7//t/+3/7f/t/+7/7v/u/+7/7v/u/+7/7v/t/+3/7f/t/+3/7f/t/+3/7f/t/+3/
7v/u/+7/7v/u/+7/6//p/+z/7P/q/+r/6f/p/+j/5v/k/+P/5v/u//r/DAAlAEQAaACS
ALoA4gAFAR8BNgFDAUUBNAEFAcwAnABwAFAAPQAlAA0AAAD4//D/7P/w//D/7P/s/+7/
7P/s/+7/8P/w/+7/7v/v/+//7f/t/+3/7v/u/+7/7v/s/+z/7f/t/+3/7f/t/+3/7//v
/+//7//t/+7/7v/v/+//7//v/+//7//v/+//7//w//D/7//v//D/8f/x//H/8v/y//L/
8//z//P/8//0//P/9P/0//T/9f/1//X/9v/2//f/9//3//j/+v/7//v/+//7//3//v/9
//7///8AAAMABAAFAAYABQAGAAcACQAMAA4ADwARABEAEwAUABcAFgAYABkAGwAcAB4A
HgAfAB8AHwAfACEAJAAlACYAJgAmACYAJgAmACYAJwAnACcAJgAnACUAJQAlACQAIgAh
AB8AHQAbABkAFwAUABIAEAAOAAsACgAIAAcABAADAAEA/v/8//z/+//4//f/9f/0//T/
9P/z//P/8//y//L/8f/x//H/8f/x//H/8f/x//L/8v/x//H/8f/x//H/8f/w/+//7//v
/+//7//v//D/8P/w//D/8P/w//D/8P/w/+//8f/y//L/8v/w//D/8P/x//H/8f/x//H/
8f/x//L/8v/y//H/8f/y//P/8//z//P/8//z//P/8//z//P/8//z//H/8v/y//L/8P/w
//D/8P/w//H/8//0//D/8P/w//H/8f/x//H/8f/w//D/8P/w/+//7//v/+//7//v/+//
7//t/+3/7f/t/+z/7P/s/+z/7P/s/+v/6//s/+z/7P/s/+7/7f/s/+z/7P/r/+v/6//s
/+z/7P/s/+r/6v/q/+r/6v/q/+r/6f/r/+v/6//r/+v/6//r/+v/6f/p/+r/6v/q/+r/
6v/p/+n/6v/q/+r/7P/r/+v/6//p/+n/6f/p/+v/6v/q/+r/6f/p/+n/6f/p/+n/6f/p
/+r/6v/q/+r/6f/p/+n/6P/q/+n/6P/q/+r/6v/q/+r/6v/q/+r/6v/q/+r/6v/q/+r/
6v/q/+r/6v/q/+r/7P/s/+z/7P/u/+7/7v/u/+7/7v/u/+7/7v/u/+7/7v/v//D/8f/y
/+//7v/t/+z/6v/q/+r/6v/p/+j/5//m/+j/6P/o/+j/6P/o/+j/6P/m/+b/5v/m/+b/
5v/m/+b/5v/m/+b/5v/k/+T/5P/k/+b/5v/m/+b/5v/m/+b/5v/l/+T/4//i/+T/5P/k
/+T/5P/k/+T/5P/j/+L/4f/g/+D/4P/g/+D/8f8AAA8AHgBEAGgAjACwAM8A7gANASwB
MAE0AQ==
         </WaveFormData>
      </LeadData>
   </Waveform>
</RestingECG>
