# Supplementary material for: Detection of Left Atrial Enlargement Using a Convolutional Neural Network-Enabled Electrocardiogram
Source: Front Cardiovasc Med. 2020 Dec 17;7:609976. doi: 10.3389/fcvm.2020.609976 (PMC7773668; doi:10.3389/fcvm.2020.609976)
Supplement: Supplementary file 5 [file Data_Sheet_5.ZIP › normal4/1802037003_5916_0000000A.XML]

<?xml version="1.0" encoding="Windows-1252"?>
<!DOCTYPE RestingECG SYSTEM "restecg.dtd">
<RestingECG>
   <PatientDemographics>
      <PatientID>1802037003</PatientID>
      <PatientAge>70</PatientAge>
      <AgeUnits>Years</AgeUnits>
      <Gender>Female</Gender>
      <PatientLastName>cuihuanzhang</PatientLastName>
   </PatientDemographics>
   <TestDemographics>
      <DataType>Resting</DataType>
      <Site>1</Site>
      <AcquisitionDevice>MAC55</AcquisitionDevice>
      <Status>Unconfirmed</Status>
      <Priority>Normal</Priority>
      <AcquisitionTime>09:36:48</AcquisitionTime>
      <AcquisitionDate>05-08-2017</AcquisitionDate>
      <CartNumber>1</CartNumber>
      <AcquisitionSoftwareVersion>009C</AcquisitionSoftwareVersion>
      <XMLSourceVersion>MAC5000 v1.0</XMLSourceVersion>
   </TestDemographics>
   <RestingECGMeasurements>
      <VentricularRate>85</VentricularRate>
      <AtrialRate>85</AtrialRate>
      <PRInterval>124</PRInterval>
      <QRSDuration>72</QRSDuration>
      <QTInterval>364</QTInterval>
      <QTCorrected>433</QTCorrected>
      <PAxis>39</PAxis>
      <RAxis>10</RAxis>
      <TAxis>40</TAxis>
      <QRSCount>14</QRSCount>
      <QOnset>228</QOnset>
      <QOffset>264</QOffset>
      <POnset>166</POnset>
      <POffset>209</POffset>
      <TOffset>410</TOffset>
      <ECGSampleBase>500</ECGSampleBase>
      <ECGSampleExponent>0</ECGSampleExponent>
   </RestingECGMeasurements>
   <Diagnosis>
      <Modality>Resting</Modality>
         <StatementCount>3</StatementCount>
         <LabelText>12SL ��ϳ���</LabelText>
      <DiagnosisStatement>
         <StmtFlag>ENDSLINE</StmtFlag>
         <StmtText>�������</StmtText>
      </DiagnosisStatement>
      <DiagnosisStatement>
         <StmtFlag>ENDSLINE</StmtFlag>
         <StmtText>�������� T ���쳣</StmtText>
      </DiagnosisStatement>
      <DiagnosisStatement>
         <StmtFlag>ENDSLINE</StmtFlag>
         <StmtText>�쳣 ECG</StmtText>
      </DiagnosisStatement>
   </Diagnosis>
   <Waveform>
      <WaveformType>Rhythm</WaveformType>
      <WaveformStartTime>0</WaveformStartTime>
      <NumberofLeads>8</NumberofLeads>
      <SampleType>CONTINUOUS_SAMPLES</SampleType>
      <SampleBase>500</SampleBase>
      <SampleExponent>0</SampleExponent>
      <HighPassFilter>16</HighPassFilter>
      <LowPassFilter>150</LowPassFilter>
      <ACFilter>NONE</ACFilter>
      <LeadData>
         <LeadByteCountTotal>10000</LeadByteCountTotal>
         <LeadTimeOffset>0</LeadTimeOffset>
         <LeadSampleCountTotal>5000</LeadSampleCountTotal>
         <LeadAmplitudeUnitsPerBit>4.88</LeadAmplitudeUnitsPerBit>
         <LeadAmplitudeUnits>��V</LeadAmplitudeUnits>
         <LeadHighLimit>2147483647</LeadHighLimit>
         <LeadLowLimit>268435456</LeadLowLimit>
         <LeadID>I</LeadID>
         <LeadOffsetFirstSample>0</LeadOffsetFirstSample>
         <FirstSampleBaseline>0</FirstSampleBaseline>
         <LeadSampleSize>2</LeadSampleSize>
         <LeadOff>FALSE</LeadOff>
         <BaselineSway>FALSE</BaselineSway>
         <ExcessiveACNoise>FALSE</ExcessiveACNoise>
         <MuscleNoise>FALSE</MuscleNoise>
         <LeadDataCRC32>3841609198</LeadDataCRC32>
         <WaveFormData>
AAAAAAAAAAD///7//f/8//7//v/+//7/+//6//n/+P/6//r/+v/6//j/+P/4//j/+P/4
//j/+P/6//r/+v/6//r/+v/6//r/+P/4//j/+P/4//j/+P/4//r/+v/6//r/+v/6//r/
+v/4//j/+P/4//n/+v/7//z//P/8//z//P/6//r/+v/6//z//P/8//z/+v/6//r/+v/8
//z//P/8//r/+v/6//r/+P/4//j/+P/6//r/+v/6//j/+P/4//j/9v/2//b/9v/3//j/
+f/6//j/+P/4//j/9v/2//b/9v/4//j/+P/3//f/9//3//f/9P/0//b/9v/1//X/9f/0
//L/8v/y//L/9f/1//X/9v/4//b/+P/5//z//P/+/wAA///9//z/+//9//7/AAADAAIA
BgAIAAkABwAFAAQABAAGAAgACAAHAAUAAwACAAEAAgABAAAA///+//r/9v/1//T/9P/1
//T/9f/1//X/9f/y//H/8P/v//H/8f/y//L/8v/x//H/8f/v/+//7//x//H/8P/w//L/
9P/w/+z/6v/v//v/BgAQABkAJwA8AFUAZwBpAF4ATQA2ACMAFAAEAPT/8//w/+z/8f/5
//r/+/8AAAAA/v/6//P/8//2//b/9f/0//T/8//z//P/8//x//P/8//y//L/8//z//P/
9f/2//b/9v/2//T/9P/1//f/9f/1//X/9f/1//T/8//0//X/9v/3//b/9v/1//T/9//4
//n/+v/5//j/+P/3//n/+v/6//r/+f/5//r/+v/7//z//f/9//v/+//8//z//v/9//3/
AAAAAAAAAAAAAP7//v8AAAEAAgACAAIAAgAEAAUABQAFAAYACAAIAAgABwAHAAcABwAJ
AAkACgAKAAcABwAHAAcACQAJAAcABgAEAAUABQAFAAMAAwABAAAAAAABAAIAAgABAAAA
AAABAAEA///+//7//P/7//n/+P/4//j/+f/6//z/+//6//r/+P/3//T/8v/0//T/9P/0
//X/9f/2//b/9v/2//b/9v/4//f/9//4//f/9v/1//T/9P/0//T/9P/2//b/9v/4//b/
9f/1//X/9//3//f/9//2//b/9v/1//f/9v/1//P/9//3//X/9//5//j/+P/5//f/9f/1
//b/9f/1//T/9P/3//j/+f/6//r/+f/4//f/9P/0//P/8//0//j/+f/6//f/9f/0//P/
9f/1//X/9f/1//X/9v/3//H/9//4//j/+P/4//j/9//2//T/8//z//P/8//y//T/9v/2
//X/8//z//L/8v/z//T/9f/3//f/9//4//j/9P/2//f/+P/6//z//v/+//v/+//7//z/
/P/9////AAAEAAYABwAHAAMAAgACAAQABwAIAAgACQAFAAQAAwADAAMAAQD/////+//3
//b/8//z//T/8//z//P/8//z//P/8f/x//H/8f/z//T/9P/0//L/8f/w/+//8P/x//T/
8//w//D/8P/u/+7/7v/u/+//9/8EABAAGQAjADYATwBnAHEAaABZAEYALQAWAAYA/P/1
//b/9P/t/+//+P/5//b//P8AAP7/+//9//r/+P/3//b/9v/1//X/9f/1//X/9//3//b/
+P/5//n/+f/7//z//P/8//z/+v/6//v/+v/3//b/9f/4//n/+f/5//r/+//8//3/+//8
//z//P/8//z//P/8//7//v///////f/+//7//v//////AAAAAP//AAABAAEAAgADAAUA
BgAFAAMAAgAEAAQABAAEAAQABAAEAAYABwAIAAgACAAIAAYABwAHAAcACgAMAAwADAAP
AA8ADwAPAA0ADQAOAA4ADQANAA0ADQAQABEAEAAQAA0ADQAMAAsACwALAAkACAAJAAkA
CQAIAAcABgAGAAcACQAHAAYABgAEAAMAAQAAAAAAAAABAAIAAgABAAAAAAD//////f/8
//z//P/8//z//f/9//7//v/8//z//P/8//z/+//7//z//P/8//z//P/8//z//P/8//7/
/v/+/wAAAAD///////8BAAEAAQABAAAAAAAAAP//AAAAAAAA/////////f///wEAAAAA
AAEAAwABAAEAAgABAAEAAAAAAAAAAAAAAAAAAQABAAEAAQAAAAAA//////3/AAAAAAAA
/v/9//3//f//////////////AgAAAAAAAAAAAAIAAgABAAEAAQABAAEAAAD//wAA///9
//7//////wAA/f/8//v/+//8//3///8AAP7/AAABAAIAAQACAAMAAgACAAMABAAGAAQA
BQAHAAgACgAMAA0ADQAOAA4ADwASABIAEgARABEAEQAQAA8ADwALAAkABwAHAAYAAwAD
AAEA/v/+//z/+//7//v/+//7//v/+//7//v/+//8//z//P/7//v/+//7//3//f////3/
/P/2//T//P/+//r/+v/7//v/BAAQABsAJQAyAEUAWwBtAHQAZwBSADkAIAAQAAYA///+
//z/9f/x//j///8AAAIABgAGAAMA///8//7//f/8//z/+//7//v/+//5//v/+//6//z/
/f/9//3//f/+//7//v/+//z//P/9/wAA//8AAAEAAAABAAEAAQAAAP///v/9////AAAA
AAAAAAAAAAAAAAACAAIAAwADAAEAAgACAAIAAQABAAIAAgADAAQABQAFAAMAAwAEAAQA
BQAFAAYACgAKAAoACgAKAAoACgAMAA0ADAAMAAwADAAOAA8ADwAPABIAFAAUABQAFAAT
ABIAEQARABEAEgASABMAEwATABMAEwATABEAEAAQABEAEQARABMAEwARABAADQANAA0A
DAALAAoACgALAAoABwAFAAQABQAFAAQABAAFAAQABAAEAAMAAQD///7/AAABAAAAAAD+
//7//v/+//3//f/+//7//P/8//z//P/9//3//v8AAAAAAAAAAAAA///+//3//P/+//7/
/v8AAP7//f/9//3//////////////wAAAQABAP///v/9//v/AAABAAAAAwABAAAAAAAB
AAEA/////wAAAwADAAIAAgABAAAA///+/wEAAQABAAEA/v/+//3//f/7//7//v/+//7/
/f/9//3/+//7//v/+////wMAAgADAAIA///+//3//P/+//7//f/9//3//f/9//z//P/+
//7//f/9//3//P/8//r/+v/6//v//f/9//7//v/8//7///8AAAAAAgAEAAQABQAFAAUA
BgAEAAUABwAIAA4AEAARABEADgAMAAsADAAPABAAEAARAA0ADAALAAsABwAFAAMAAwAC
AP/////9//r/+v/4//f/+P/5//r/+//5//n/+f/5//n/+v/6//r/9//3//f/9//4//n/
/P/7//r/+P/4//r/+P/2//j///8FAA4AGAAlADcATgBjAHEAcwBoAFUAOgAfAA4ABAAA
AAEAAAD+////AwAEAAMABAAGAAQAAgABAP3//P/+//3//P/8//r/+f/4//f/+P/7//z/
/P/6//v/+//7//3//v/+//7//v/8//z//f8AAP//AAABAAAAAQABAAEA//////////8B
AAIAAgACAAAAAAAAAAAA/v/+//////8BAAIAAgACAAEAAQACAAIAAwAEAAUABQAFAAUA
BgAGAAQAAwADAAYABwAIAAkACgAIAAgACgALAAoACgAKAAoACgALAAsACwAMAA4ADgAO
AA8ADwAPAA8ADQANAA4ADgAPAA8ADwAPAA0ADQALAAoACAAJAAkACQALAAsACQAIAAkA
CQAJAAgABQAEAAQABQAFAAMAAgACAAMAAwACAAIA///+//7//v/+//3//P/8//3//f/7
//r//P/8//z//P/5//n/+v/6//v//P/9//7//f/7//r/+v/6//r/+v/6//z//P/8//z/
/P/8//z//v/8//v/+//7//n/+f/5//n//P/+/wAAAQD+//z/+v/3//z//f/8///////+
//7////+//v/+v/6//3//f/8//z/+//6//n/+P/6//v//P/9//z//P/7//v/+f/8//z/
/P/8//v/+//7//r/+v/6//r/+v/8//z/+//7//n/+f/5//j/+v/8//z/+//5//n/+P/4
//j/+P/4//n/+f/5//r/+v/6//z//f/+//7/AAACAAIAAQABAAEAAgAAAAEAAwAEAAkA
DAAOAA8ACwAKAAoADAAMAAwACwALAAkACAAHAAcABwAFAAMAAwAAAP3//f/7//j/+P/2
//X/9//3//f/9//3//f/9//3//X/9v/2//b/9f/1//X/9f/1//X/9//1//b/9v/2//b/
+P/2//T/9////wwAGAAjADEASABhAHEAcQBkAEsAMgAdAAwAAAD8//n/9v/y//H/9f/4
//v//v8AAAAAAAD9//v//P/7//n/9//2//n/+f/5//n/+f/7//v/+v/4//n/+f/5//r/
/P/9//7//P/6//r/+//9//v/+//7//3///8AAAEA/v/9//z/+//9//7//v/+//7//v/+
//7//v/+//////8BAAIAAgACAAAA//////7/AAACAAQABQAFAAUABgAGAAgABwAHAAoA
CAAIAAgACAAGAAYACAAJAAsADAANAA4ADQANAAwACwAOABAAEAAQABMAEwATABMAEAAP
AA8ADgAOAA8AEAARABMAEwARABAADgAPAA8ADwANAA0ACwAKAAsACwALAAoACQAIAAgA
CQAJAAcABgAGAAcABwAGAAYABQAEAAQABAADAAEA///+///////9//z//v/+//7//v/9
//3//v/+//7//v/+//7//f/7//r/+v/9//7///8AAP///v/9//z//P/8//z//v8AAP//
////////////////AQACAAMAAwADAAIAAQD////////9/////f/8//z//f8AAP//AAAC
AAIAAQD///7/AAAAAAAAAAABAAEAAQABAP7//v/9//3//f/6//7/AAACAAAAAAAAAAAA
/v/+//3//f/////////+//3//v/9//v//P/9//3//v/8//z//P/9//3//f/+//7//v8A
AAEAAgABAAIAAwACAAIAAwAEAAYABAAFAAcACAAKAAwADQANAA0ADAAMAA4AEAAQAA8A
DwANAAwACwALAAsACQAHAAcAAgD//////f/+//7//P/7//v/+//7//v/+f/5//n/+f/5
//r/+v/6//n/+f/5//n/+f/5//v/+f/4//j/+P/6//b/9P/2//v//f8EAAwAEwAhADYA
SQBbAG8AdABjAEoAMwAcAAgA+v/3//z//P/z//H//P8BAAAAAAAAAP7///////z/+v/5
//j/+P/7//v/+//7//n/+//7//r/+v/7//v/+//7//z//P/8//3//P/9////AAD9//z/
+//+/////////////////////f/+//7//v8AAAAAAAAAAP7//v//////AAACAAMABAAB
AAEAAgACAAEAAgADAAMABQAFAAYABgAEAAMAAwAGAAcACAAJAAoACQAIAAkACQAMAAwA
DAAMAAwADQANAA0ADAAOAA4ADgARABEAEQARABAADwAPAA4ADgAPABAAEQARABEADwAO
AAwADQANAA0ADQANAAsACgAJAAkACQAIAAkACAAIAAkACQAHAAYABgADAAMAAgACAAEA
AAAAAAAA/v/9//z//P/+/////v/+//z//P/8//z/+f/5//r/+v/6//r/+v/6//v/+//8
//7/+//6//n/+P/5//r/+//8//r/+v/6//z//v/9//3//f/9//3//f/9//3//v//////
/f/8//v/+f/7//v/+f/7//3//P/8//3//f/7//v//P/9//3//P/8//z//P/8//z/+//7
//v/+//8//z/+//7//n//P/8//z/+v/5//n/+f/5//n//P/6//r/+v/6//r/+v/5//n/
+//7//v/+v/4//r/+v/5//v/+//6//r/+P/4//j/+f/3//f/+P/4//f/+v/8//7//P/+
/wAAAAABAAEAAQACAAIAAwAFAAYACgAMAA0ADQAJAAgACAAKAAwADAALAAsACQAIAAcA
BwADAAEA//////z/+f/5//f/+P/4//b/9f/z//P/8//z//T/9f/2//f/9f/2//b/9v/1
//X/9f/1//X/9f/3//X/8v/y//T/8v/y//T/9P/1////CgASABsALwBKAGEAbwBtAGAA
SwAyAB0ADgACAPz/+//6//j/+f/9/wAAAQACAAIAAAD+//3//f/4//j/9//2//b/9//3
//f/9//3//n/+f/4//b/9//3//f/+f/6//r/+v/4//b/9v/3//v/+f/5//n/+f/5//j/
9//3//f/9//3//j/+v/7//z/+v/6//r/+v/8//z//f/9//3//v/+//7/+//7//z//P/9
//7//////wEAAQACAAIAAAD/////AgACAAIAAgACAAAAAAACAAMABgAGAAYABgAIAAkA
CQAJAAoADAAMAAwADwAPAA8ADwAOAA0ADQAMAAsACwALAAsACwALAAkACAAIAAkACQAJ
AAsACwAJAAgABAADAAIAAAAAAAAAAQADAAMAAQAAAAAA//////7//v////7//v/+//z/
+//6//r/+//7//n/+P/4//j/+P/4//n/+f/6//r/+v/6//r/+v/6//n/+f/6//r/+v/6
//r/+P/4//j/+P/6//r/+v/8//z/+//7//v/+f/5//n/+f/6//z//v////7//P/6//f/
+v/7//r//f/7//r/+v/7//v/+f/5//r//f/9//z//P/8//z//P/8//3//f/9//3//P/8
//v/+//3//r/+v/6//z/+//7//v/+//9//r/+P/4//j/+P/6//r/+f/5//f/9//3//b/
+f/8//3//f/7//v/+v/6//r/+v/6//v/+//7//z//P/4//r/+//8//7/AAACAAIA////
////AAAAAAEAAwAEAAkADAAOAA8ACwAKAAoADAAMAAwACwALAAkACAAHAAcABwAFAAMA
AwAAAP3//f/7//j/+P/2//X/9f/1//X/9f/1//X/9f/1//X/9v/2//b/9f/1//X/9f/1
//X/9//1//T/9v/4//j/9v/2//b/9f/7/wQADgAVACEAOABRAGUAbwBqAFcAQAApABQA
DgAIAPv/9P/w/+n/6f/0//v//P/8//7/AAD///3/+P/4//f/9v/2//n/+f/5//n/+f/7
//v/+v/4//n/+f/5//n/+v/6//r//P/6//r/+//9//v/+//7//7/////////////////
/////wAAAAAAAAIAAgACAAIABAAEAAUABQADAAQABAAEAAUABQAGAAYABQAGAAcABwAH
AAcACAAIAAoACQAJAAwACwAKAAkACAAMAA4AEgAVABIADgAKAAYACAALAA0ADwAQABIA
EgASABMAEwATABMAEwATABQAFAAVABUAFQAVABMAEwARABAAEQATABQAFQASABEADgAM
AAwADQAOAA4ACwAKAAoACwALAAkACAAIAAkACQAIAAgABQAEAAQABAAGAAUABAAEAAQA
AwAAAP7//v/+//7//v//////AAAAAP7//v/+//7//P/7//v//P/9//7///8AAP7//v/+
//7/AAAAAAAAAgAEAAMAAwADAAEAAQABAAEA//8AAAEAAQACAAIAAgABAAUABQADAAUA
BAACAAEAAQADAAEAAQACAAUABQAEAAQAAwACAAEAAAADAAMAAwADAAIAAgABAAEABQAE
AAQABAADAAIAAQAAAP7//v/9//3/AAABAAIAAgACAAQABAADAAEAAQAAAAAA/v/+//7/
////////AAAAAP//AgAEAAYAAwAEAAUABAAFAAUABQAGAAYABwAJAAoADgAQABEAEQAP
AA4ADgAQABIAEgARABEAEQAQAA8ADwANAAsACQAJAAgABQAFAAMAAgACAAAA///9//3/
/f/9//v/+//7//v/+f/6//r/+v/5//n/+f/5//v/+//9//v/+P/2//r//v/6//r//P/9
//3/BAAQABkAIQAuAEMAXQBtAHIAaQBWAD0AJAAQAAIA+//+//7/9//1//z/AQACAAIA
BAAEAAMAAwAEAAEA///9//z/+//7//v/+//9///////+//z//f/9//3//f/+//7//v8A
AP7//v///wEA/////////v/////////9//3//f/9////AAAAAAAAAAAAAAAAAAD+//7/
/////wEAAgACAAIA/////wAAAAABAAIAAwADAAMAAwAEAAQABgAFAAUACAAKAAoACgAK
AAkACAAJAAkACgAKAAoACgAMAA0ADQANAAwADgAOAA4AEAARABIAEwARABEAEgASABEA
EQARABEAEQARAA8ADgAOAA8ADwAPABEAEQAPAA4ADAALAAoACAAIAAgACQALAAkABwAG
AAYABAADAAEAAAAAAAAAAQACAAIAAQAAAAAA//////3//P/+//7//v/+//z/+//7//r/
/P/8//z//P/8//v/+//8//z//P/8//z/+v/6//r/+v/7//z//f8AAAAA////////////
/////////wAAAQABAAEAAAD///3///////3///8BAAAAAAABAAEA/////wAAAQABAAAA
AAD+//7//v/+//3//f/9//3//v/+//3//f/8/wAAAQACAAEA///+//3/AQABAP///v/+
//7//v/+//7//v/9//3//////////v/+/wAAAAD///3//f/8//z//v/+//7////9//3/
/v/+//r//P/9//7///8CAAUABgAFAAUABQAGAAQABQAHAAgADAAOAA8ADwALAAoACgAM
ABAAEAAPAA8ADwAOAA0ADQAKAAcABAADAAIA//////3//P/8//r/+f/5//n/+f/5//r/
+//8//3/+v/6//n/+P/4//n/+v/7//n/+f/7//n/9v/2//j/+v/4//j/+P/7/wEADAAa
ACUANwBSAGkAdQBzAGQAUQA2AB8AFAAKAAQAAwACAPr/+/8BAAAAAQAGAAwACgAGAAMA
/f/8//z/+//6//r/+//7//v/+//5//v/+//6//z//f/9//3//f/+//7//v/+//z//P/9
/////f/9//3//v////////8BAAEAAQABAAMABAAEAAQAAgACAAIAAgAAAAAAAQABAAEA
AgACAAIAAQABAAIAAgAFAAYABwAHAAUABQAGAAYABAADAAMABgAIAAgACAAIAAoACgAM
AA0ADgAOAA4ADgAMAA0ADQANAA4AEAAQABAAEwATABMAEwARABEAEgASAA8ADwAPAA8A
EQARAA8ADgAOAA8ADwAPAA8ADwANAAwACwALAAsACgALAAoACgALAAoABwAFAAQABQAF
AAQABAAFAAQABAAEAAQAAwACAAIAAwADAAEAAAD+//7//v/+//7///8BAAIAAQAAAP//
/v8AAP////8AAP7//v/+//7/AAAAAAAAAAD+//7//v8AAAAA////////AQABAAEAAQAD
AAQABQAFAAQAAgAAAP3/AQABAP//AQABAAAAAAABAAMAAQABAAIAAgABAP///v8AAAAA
AAAAAAEAAQABAAEAAAAAAP/////7//7//v/+//7///8BAAIAAQAAAP///v8AAAAA////
/wEAAQABAAAA/v8AAAAA///9//3//P/8//7//v/+////AQABAAIAAgD+/wAAAQACAAQA
BgAIAAgACQAJAAkACgAJAAkACgAKAAwADgAPAA8ADwAOAA4AEAAQABAADwAPAA8ADgAN
AA0ACAAFAAIAAQD///3//v/9//v/+v/3//X/9//3//f/9//6//v//P/9//z//P/7//r/
+//7//v/+//5//n/+//5//r/+P/2//b/9v/6//7/AwANABgAIgAtAEMAXABzAHkAbwBc
AEUAKgAVAAoABAD+//n/+P/4//n//f8AAAMACgAMAAgABgADAP//+P/5//n/+f/6//z/
/f/+/////f///////v/+/////////wEAAgACAAIAAgAAAAAAAQACAP///v/9////AQAC
AAMABQAFAAUABQADAAQABAAEAAQABAAEAAQABgAGAAcABwAGAAYABQAEAAYABwAJAAoA
CgAKAAoACQALAAsADAAMAAoACQAJAAwADAAMAAwADAAKAAoADAANAA8AEAARABIAEgAT
ABMAEwAUABYAFgAWABUAFQAVABUAEwATABQAFAAVABUAFQAVABMAEwARABAAEQATABQA
FQAUABMAEAAOABAAEQASABIADwAOAA4ADwANAAsACgAKAAsACwAKAAoACAAGAAUABAAG
AAUABAAEAAMAAwABAAAAAgACAAIAAgADAAMABAAEAAIAAgACAAIAAgABAAEAAgAEAAQA
BAAEAAQABAAEAAQABAAEAAQABgAFAAMAAgABAAEAAQABAAEAAgAEAAYABwAIAAgACAAH
AAkACQAHAAkABwAGAAYABwAIAAcACAAKAAkACQAIAAgACAAIAAgACAAIAAcABgAFAAYA
BgAFAAUABQAGAAYACAAIAAgACAAGAAYABQAFAAUABQAFAAQABAAGAAYABQAHAAcABgAG
AAgACAAIAAkABwAFAAQAAgADAAYACAAKAAgACgAMAAwACQAJAAkACgANAA8AEgAUABYA
FgAVABMAEwASABIAFAAYABgAFwAXABUAFAATABMAEwARAA8ADwALAAcABgADAAIAAgAA
AP//AQABAAEAAQABAAEAAQABAAEAAgACAAIA//////////8BAAEAAwABAAIAAgAAAPz/
/P/8//7/AQAJABQAIAApADEASABjAHMAeQB0AF8ARAArABYACAAAAP//AAD8//n//f8C
AAcACAAGAAQACAANAAkABAAGAAUABAAEAAQAAwACAAEAAwAFAAUABAACAAMAAwADAAUA
BgAGAAYABgAEAAQABQAGAAMAAgABAAQABQAFAAUABwAHAAcABwAFAAYABgAGAAgACAAI
AAgACAAIAAkACQAHAAgACAAIAAkACQAKAAoACgAKAAoACQAJAAkACgAKAAsACwAMABAA
EAAQABAAEAANAAwADQANABEAEgATABQAFAAVABUAFQAUABYAFgAWABcAFwAXABcAGQAZ
ABoAGgAYABcAFgAVABcAFwAVABQAFgAXABcAFwAXABcAFQAUABEAEQARABAADQAMAAwA
DQAOAA0ADQAOAAsACwAKAAoABwAGAAYABgAGAAUABAAEAAUABQADAAIAAwAEAAUABgAE
AAMAAwACAAQABAAEAAQAAgABAAEAAgAEAAQABAAEAAUABgAHAAgABQAEAAMABAAGAAUA
BQAFAAcABwAHAAcABgAGAAYABQAGAAYABgAFAAUABQADAAUABQAEAAQABQAHAAUABQAG
AAYABQADAAIABAAEAAQABAAFAAUABQAFAAYABgAFAAUAAwAGAAYABgAFAAMAAgABAAIA
AwAEAAUABQAEAAQABAAEAAQABgAGAAUABQAEAAMAAgAAAAIABAAEAAMAAwADAAIAAgAA
AAAAAAABAAIAAwAFAAYAAgAEAAUABgAIAAoADAAMAAoACQAIAAgACgALAA0ADgASABQA
FQAVABUAFAAUABYAFgAWABUAFQATABIAEQARAA8ADQALAAsACQAHAAgABwAFAAQAAQD/
/wEAAQABAAEAAQABAAEAAQABAAIAAgACAAEAAQABAAEA/////wEA//8GAAAA+v/+/wIA
/v/6//v/AQAGABAAGwApADgAUQBtAHsAdgBpAFoARQAqABgADgALAAgABAD9//v/BAAN
ABAAEAAOAA4ACwADAPz//v///wAAAgAFAAUABQAFAAQABQAEAAIABAAFAAUABQAEAAQA
AwACAAQAAgACAAMABwAFAAUABQAFAAUABAADAAUABQAFAAUAAwAEAAQABAAGAAYABgAG
AAYABgAHAAcABQAGAAYABgAHAAcACAAIAAcACAAJAAkACQAJAAoACgAMAAsACwAOAA0A
DAALAAoACwAMAA8AEQAQABAAEAAQABAAEQARABEAFAAWABYAFgAXABcAFwAXABQAEwAT
ABIAFAAVABYAFwAVABUAEwASABIAEwATABMAEwATABEAEAARABEAEQAQAA8ADgAOAA8A
DQALAAoACgALAAsACgAKAAcABgAGAAYACAAHAAYABgAJAAkABwAGAAYABgAGAAYAAwAD
AAQABAAEAAQABAAEAAQAAwADAAQABAAEAAQABAAEAAQABAAEAAYABgAGAAgABgAFAAUA
BQAEAAMAAgABAAIABAAGAAcABwAGAAUAAwAFAAUAAwAFAAMAAgACAAMABQADAAMABAAF
AAUABAAEAAIAAgACAAIABgAHAAgACQAHAAYABAADAAIABgAHAAgABgAIAAcABgAFAAQA
BgAGAAUABQAHAAcABwAGAAUABgAFAAMABQAFAAQABAAEAAQABAAFAAUABQAGAAYAAgAE
AAUABgAIAAoADAAMAA0ADQANAA4ADgAPABEAEgAUABYAFwAXABYAFgAXABoAGQAYABYA
FQAWABYAFgAXABMAEQAPAA8ACgAHAAcABQAHAAgABwAHAAQAAwACAAEAAwADAAMAAwAE
AAYABwAIAAYABQAEAAMAAwADAAUAAwACAAAAAgACAAAAAgAEAP//AwAUAB4AIwArAD4A
UwBpAHcAegBxAFwAQQAqAB4AFAALAAoACAABAP3/AAAFAAgADAAMAAwADQANAAwACgAH
AAQAAgAFAAUABQAFAAUABwAHAAYABgAHAAcABwAJAAoACgAKAAkABgAFAAUACgAJAAoA
CwAJAAkACAAHAAkACQAJAAkACQAKAAoACgAKAAoACgAKAAwADAANAA0ADQAOAA4ADgAN
AA0ADgAOAA0ADgAPAA8ADwAPABAAEAAQAA8ADwASABQAFAAUABQAEgASABQAFQAYABgA
GAAYABgAGQAZABkAGAAaABoAGgAdAB0AHQAdAB0AHQAeAB4AHwAfAB8AHwAeAB0AGgAY
ABgAGQAZABkAGgAbABoAGgAZABkAGQAYABcAFgAWABcAFwAVABQAFAARABEAEAAQAA8A
DgAOAA4ADgANAAwADAANAA0ACwAKAAwADAAMAAwACgAJAAkACAAKAAoACgAKAAwACwAL
AAwACgAKAAoACgAKAAoACgAKAAwADAAMAA4ADAALAAsACwALAAsACwALAA0ADgAPAA8A
CwAMAA==
         </WaveFormData>
      </LeadData>
      <LeadData>
         <LeadByteCountTotal>10000</LeadByteCountTotal>
         <LeadTimeOffset>0</LeadTimeOffset>
         <LeadSampleCountTotal>5000</LeadSampleCountTotal>
         <LeadAmplitudeUnitsPerBit>4.88</LeadAmplitudeUnitsPerBit>
         <LeadAmplitudeUnits>��V</LeadAmplitudeUnits>
         <LeadHighLimit>2147483647</LeadHighLimit>
         <LeadLowLimit>268435456</LeadLowLimit>
         <LeadID>II</LeadID>
         <LeadOffsetFirstSample>0</LeadOffsetFirstSample>
         <FirstSampleBaseline>0</FirstSampleBaseline>
         <LeadSampleSize>2</LeadSampleSize>
         <LeadOff>FALSE</LeadOff>
         <BaselineSway>FALSE</BaselineSway>
         <ExcessiveACNoise>FALSE</ExcessiveACNoise>
         <MuscleNoise>FALSE</MuscleNoise>
         <LeadDataCRC32>3040857408</LeadDataCRC32>
         <WaveFormData>
AgACAAIAAgAAAAAAAAAAAP///v/9//z//P/8//z//P/+//7//v/+//z//P/8//z/+v/6
//r/+v/8//z//P/8//7//v/+//7/+//6//n/+P/7//z//f/+//7//v/+//7//v/+//7/
/v/8//z//P/8//3//v///wAAAAAAAAAAAAAAAAAAAAAAAP7//v/+//7//v/+//7//v/+
//7//v/+//3//P/7//r/+//8//3//v/8//z//P/8//r/+v/6//r//P/8//z//P/+//7/
/v/+//z//P/8//z/+f/4//f/9v/4//n/+//9//v/+v/5//f/+P/3//r/+//6//r/+v/5
//b/9v/2//b/9v/3//f/9//3//f/9//3//f/+P/6//v//v/+/wAAAwAIAAoADgAPABEA
EwATABAADAAGAAEA/f8BAAIAAgACAAEAAAD/////AAD9//3//v/8//v/+v/6//b/9P/0
//P/9f/1//T/9f/y//H/8P/v//D/8f/y//P/8f/x//D/8P/x//H/8v/y//H/8//z//j/
/P/8////AgAFAAoACAAFAAcAFgAtAD0AQQA3ACIADwAQABoAFgAEAPn/9v/v//H///8F
AP3/+f/9/////f/8//n/+f/5//n/+P/4//j/9v/2//b/9v/2//j/+P/4//j/+P/4//j/
/P/9/wAA//////7//v8AAP///v/9//z//P/8//v/+//+//3//v////7//v///wAAAgAC
AAIAAgADAAMAAwADAAMAAwAEAAYABgAGAAYABwAHAAcACQAKAAgABwAHAAgACQAKAAwA
DgAPAA8ADwAQAA4ADAANAA0ADgAQABEAEwATABQAFQAWABgAGQAaABsAGwAdAB0AHQAd
AB4AHwAhAB4AHwAcABsAHgAeAB0AHAAaABoAGgAZABcAFwAVABMAEwATABIAEgAUABQA
FAATABEADAALAAsACQAJAAkACQAGAAYABQADAAMABgAHAAgACgALAA0ACgAHAAYABQAE
AAQABQAFAAQAAgADAAQABgAGAAUABQAGAAUABAACAAAA//8CAAQABgAJAAkACQAJAAsA
DQAPABAADQAMAAsACgALAAkABwAFAAcABwAIAAgABQAFAAUABQAGAAUABgAHAAoACwAM
AA0ADAAMAAwACwAJAAgABwAHAAYABwAIAAgABQAEAAMAAAADAAUABwAKAAcABgAFAAQA
BwAGAAcABwAIAAoADAAPAAcABQAEAAYABgAGAAYABQAFAAUABQAGAAcABwAHAAUABwAH
AAYACAAIAAcABgAGAAYABgAGAAYABQAEAAMAAwADAAMAAwAFAAgACgAMAAwADgARABQA
FQAYABgAGQAcAB0AGwAaABQAEQAPABEAFQAWABcAFwATABEAEAAPAAwADAANAA4ADAAK
AAkABgAEAAQAAwACAP///f/9//3/AAABAAIAAwABAP///f/7//z//P/9/////f/+//7/
/f/9/wEABgAGAAQACQASABsAGgAYABcAEwAUACUAPwBNAEcAMgAdABYAIgAkABoACQAA
APn/9f/7/wUACQAFAAEAAQAFAAQABwAJAAUAAwACAAIAAgAEAAQABAAEAAQABgAGAAYA
CQAKAAsADAAKAAcABgABAAEAAAAAAAIAAwAEAAUABgAHAAYABAADAAUAAwADAAMABQAG
AAgACgAJAAgABwAGAAkACwANAA8ADAAJAAcABgAHAAgACQALAAoACQAKAAoACwALAAwA
DgAMAAwADQAOABAAEQASABQAEgASABUAFwAUABQAEwATABQAFgAYABoAHQAdAB0AHQAf
ACEAIQAhAB8AHgAdAB0AGwAdABsAGwAfACAAIAAgAB8AHgAdABsAGwAbABkAFwAWABcA
FwAYABYAFAASAA8ADgAKAAoACwALAAsACwALAAwADAALAAkABgAIAAgACAAHAAcACAAE
AAIAAgACAAIAAwAFAAYABgADAAMAAwAEAAMAAwAEAAYABwAIAAgACAAEAAYABwAIAAkA
CQAJAAkACQAJAAkACAAIAAgACAAIAAgABwAGAAUABgAHAAkACgAHAAcABwAHAAgABwAI
AAkACQAJAAkACQAHAAgACQAJAAcABgAFAAUACAAJAAoACgAIAAgACAAGAAcABwAHAAgA
BQAEAAMAAgADAAIAAwADAAcACAAGAAYABgAGAAcABwAHAAcACAAJAAkACQAGAAcABgAE
AAQABAADAAIAAAAAAAAAAAAEAAUABgAHAAUABQAFAAUABAAGAAcACAAGAAgACwAOAA4A
EgATABUAGgAbABkAGAAVABMAEgAVABQAEgAQAA0ADgANAA0ADQAJAAgACAAIAAcABgAG
AAQAAwAEAAQABAACAP///v/9///////////////////////9//z//P/9////AAAAAP//
///7//z/BAAIAAcACAANABIAFAATABEAFAAfADcASwBPAEoAOwAkABYAHAAcAA8AAgD/
//n/9f/9/wUABQABAAEAAwAEAAMAAQABAAIAAgADAAQAAgACAAIAAgD//wAA///+/wAA
AAAAAAAAAgADAAYABQACAAAA//8AAAIABAAGAAgABwAGAAQAAwADAAEAAQABAAQABAAF
AAYABAAEAAQABAADAAMAAwADAAUABQAGAAgACAAIAAgACQAHAAcACQAKAAkABwAGAAYA
BwAIAAoADAAOAA8AEAASABEAEAASABMAFQAWABYAFwAXABgAGQAaABsAGwAbABsAGgAb
ABoAGQAaABoAGgAbAB4AIQAgACEAIQAgAB4AHAAeAB4AHgAdABsAGwAZABcAEwATABIA
EgASABIAEgARAA8ACgAJAAkABwAHAAcABwAHAAgACAAHAAMABAADAAIAAwAFAAgABgAC
AAIAAgACAAIAAwADAAIAAQABAAEAAgABAAEAAgAEAAYABgAFAAQAAQACAAIAAgAFAAUA
BQAFAAQAAwACAAAAAAAAAAAAAAAFAAUABQAFAAMAAwAEAAQABAAFAAYABwAHAAUABQAF
AAMAAwADAAMAAwAEAAUABQAEAAQABAAFAAQABQAGAAYAAwACAAEA/v/9//3//f/+////
AAABAAIAAgAAAAAA///9/wIAAwABAP7//v/+//7//v/+////AAABAAAAAQABAAEA//8B
AAEAAAD+//7//f/8//7//v/+//7/AQABAAEAAQD//////////wAAAgADAAQABgAIAAsA
DgAOABIAEwAVABkAGQAWABQADwALAAgACQAKAAoACgAJAAkACQAKAAsABQAEAAQABAAD
AAIAAgAAAPz//P/7//r/+v/5//r/+//5//n/+f/5//v/+//7//v/+v/4//f/9//4//r/
+//7////+//8/wAABAAJABIAGQAWABQAEwAZACoAOwBDAEcAQQAuABkAFgAYAAoA+v/3
//b/9/8BAAcABQABAAEAAwAFAAEA/v8BAP///f/+//7///8AAP///v/9//z/+//+////
AAD9//z/+//6//3//f////3//v/+////AgABAAAA///+/wEAAgACAAMAAgD///7//f/+
//7///8AAAIAAgACAAIAAQABAAEAAQAAAP////8AAP//AAABAAMAAwADAAUABgAGAAUA
BQAGAAUABAAEAAQABgAHAAgACgAIAAgACwANAA0ADgAOAA8ADQAOAA8AEAASABMAFAAV
ABQAFQAUABMAEgASABIAEwAUABcAFgAXABcAFgAUABIAEgASABIAEQAPAA8ADQALAAkA
CQAIAAgACAAIAAgABwADAP7//f/9//////////////8AAAAA///8//7//v/+//z//f//
//z/+v/6//r/+v/5//n/+P/2//j/+//+/wIA/v/7//n/+P/7//z//P/8//r//P/9//7/
/f/9//3//f/////////+//7//v/+//7/AQABAAEAAQD/////AAAAAP3//f/9//3//v/9
//7////9//3//f/9//3//v///////f/8//v/+//6//v//P/8//7//v/+//z/+//7//v/
/P/+//j/9v/2//T/9//4//n/+v/5//n/+f/5//j/+f/5//n/+P/7//z//P/6//j/9f/y
//P/9P/1//b/9//3//f/9//5//n/+f/5//v//v8AAAIA//8AAAIABAAFAAgACAAJAA0A
DQAKAAgABQADAAIABQAFAAQAAwABAP7//f/9//3/+//6//r/+v/3//b/9v/0//X/9v/2
//b/8v/v/+7/7f/v/+//7//v/+//7//v/+//7//u/+7/7//x//L/8v/x/+//8f/y//L/
9P/7//7//f8AAAYABwADABIAKwA7AD8AOQAgAAcABgAQAAoA+v/t/+T/4//r//X/9//x
/+v/6//r/+3/8v/z//H/9f/z//L/8v/y//T/9P/0//T/8P/y//L/8v/w//D/8P/w//L/
8//2//X/9P/y//H/8v/z//T/9f/2//b/9v/1//X/9P/x//D/7//w//D/8f/y//T/9P/0
//T/9//3//f/9//5//n/+v/8//n/+P/3//f/+f/5//v//P/6//n/+f/6//3//v8AAAIA
AgABAAAAAAACAAIABQAHAAYABgAFAAUABAAEAAQABAAIAAkACgALAAwADwAQABEADwAO
AA0ADQANAA8ADQANAA4ADgANAAwADAAMAAwACwANAA0ACwAJAAcABwAGAAYABQAEAAMA
AQAAAPz//P/9//3//f/9//3//P/8//v/+f/z//T/8//y//P/9f/4//b/9f/2//f/+P/1
//X/9P/y//P/9f/3//r/9v/1//X/9v/4//j/9//2//b/+P/5//r/+P/3//b/9f/2//f/
+P/4//b/9v/2//b/+v/7//z//f/7//v//P/8//n/+f/5//n/+v/5//r/+//7//v/+//7
//j/+P/4//f/9v/2//b/9//5//v//f/+//v/+v/5//b/9//1//f//P/+//v/+v/5//j/
9f/1//X/9f/3//n/+v/7//b/9//2//T/9f/2//b/9v/2//b/9v/2//n/+f/5//n/9//3
//f/9//4//r/+//8//v//P/+/wAABAAIAAkACwAPAA8ADAAKAAYAAwABAAMABAAEAAQA
AwAEAAMAAwADAP///v/+//7/+//6//r/+P/0//T/8//y//T/8//0//X/9P/z//L/8f/z
//P/8//z//H/8P/w//H/7//w//D/7//v/+3/7v/y//b/9//+/wkADAAIAAMAAQAIABkA
LQA5AEEAPAAlAA4ADgAYABAA/f/0//X/8//v//X/+//7//X/8//3//r/+//7//v/+f/4
//j/+P/6//r/+v/6//b/+P/4//j/9v/2//b/9v/4//n//P/7//v/+v/6//z/+v/6//r/
+v/8//z/+//7//z/+//8//3//P/8//3//v8AAAAAAAAAAP//////////AQABAAIABAAC
AAIAAgADAAEAAQADAAQABAADAAMABAACAAIAAwAEAAYABwAIAAoADAAMAA8AEQAQABAA
DwAPABEAEgATABQAFgAXABgAGQAYABkAGAAXABgAGAAYABkAGwAdABsAGwAcABwAGwAa
ABkAGAAXABUAEwATABEADwAOAA8ADwAQAA4ADgAOAA0ADgAKAAoACwAKAAkACAAHAAYA
BgAFAAMAAgAEAAQABAACAAMABQACAAIAAgACAAIAAgADAAMAAgAAAAEAAgAEAAAA////
/wAAAAAAAP///v/+/wIABQAIAAgABwAGAAUAAwADAAMAAgADAAQABQAGAAcABwAHAAcA
BQAFAAYABgAFAAUABQAFAAgABwAIAAkABwAHAAcABwAGAAYABgAFAAQABAAEAAUABQAF
AAUABAAFAAYABwAGAAMAAwADAAQABAAEAAQABAAIAAYABgAFAAQAAwACAAEAAQABAAEA
BAAFAAUABQABAAMAAwACAAQABAADAAIAAAAAAAAAAAABAAEAAQABAAQABQAGAAcABQAG
AAYABgAHAAoADgASABQAGAAZABsAHAAbABcAFAASAA8ADQAPABIAEgASABEADgANAA0A
DQAHAAYABgAGAAUABAAEAAIAAgACAAEAAAD+//v/+v/5//r/+//8//3/+//7//v/+//8
//z//f//////AAAAAP//+//7/wAAAgAGAA8AGAAXABgAGAAVABcAKAA/AE0ASwA/ACoA
GQAWABoAEAAAAAEABgADAAkAEwARAAcAAwAFAAcABwAGAAUABwAHAAQAAgABAAAAAAAA
AAAAAAAAAAIAAgACAAEAAAD///7/AgADAAYABQAEAAIAAQACAAAAAAAAAAAAAgACAAEA
AQAEAAMABAAFAAUABAAEAAQAAwACAAEAAAACAAMABAAFAAUABQAGAAgABAAEAAQABQAF
AAUABwAIAAsACwAMAA4ADQAMAAwADAANAA0ADQAOAAwADAAPABEADwAQABAAEQASABQA
FgAYABcAFwAXABcAFQAXABcAFwAYABgAGAAZABkAGwAZABkAGgAaABkAGAAYABgAGAAX
ABkAGQAXABUAEQAPAAwACgANAA4ADwAPAA0ACAAHAAcABwAHAAcABwAIAAgABwAFAAIA
BAAEAAQAAgADAAUAAgABAAIAAwAEAAQABQAFAAQABgAHAAgACgAGAAMAAQAAAAIAAgAB
AAAA/v8AAAEAAgAFAAUABQAFAAUABQAFAAQAAwACAAEAAAAEAAUABgAHAAUAAwACAAAA
AAABAAIAAwADAAEAAQABAAEAAQABAAEAAQACAAMAAwACAAIAAgADAAIAAQAAAP7/AQAC
AAMAAgD+//3//P/8//7//v/+//7/AAD+//r/+v/6//r/+v/7//v/+//7//z//f/9//3/
/P///wAAAAD///7//P/6//z//P/8//z////////////9//v/+f/3//j/+v/7//z//P/+
/wEABAAHAAwADgARABUAFQASABAACgAHAAUABwAIAAgACAAHAAUAAwACAAEA///+//7/
/v////7//v/8//r/+v/5//j/9f/z//P/8//z//P/8//z//L/8f/w/+//8f/w//D/8f/z
//T/9P/z/+//9f/4//r/AAAHAAgACQAKAAoABwADAAgAHwA5AEMAQQAwABUACAAOABIA
EAADAPD/6f/r//H/9//7//n/8//v/+//9P/5//n/+//5//j/+P/4//r/+v/6//r/+f/8
//3//v/9//z/+//6//r/+f/6//f/+P/4//n//P/6//r/+v/6//r/+v/5//n/+f/3//f/
9//6//r/+//8//z//P/8//z//f/9//3//f//////AAACAP///v/9//3//////wEAAgD/
//3//P/8//3//v8AAAIAAwADAAMABAAFAAYACgANAAwADAALAAsACQAKAAsADAAMAAsA
CgAJAAwADwAQABEAEgASABIAEwARABMAEQARABMAFAAUABQAFAAUABQAEwAPAA0ACQAF
AAYABwAHAAgABgAGAAYABQADAP7//f/9//7///8AAAEA/v/+//3/+//6//z//P/8//n/
+f/6//b/9f/2//f/+P/4//n/+f/4//X/9f/1//b/9P/z//P/9P/2//j/+f/6//X/9v/2
//b/+v/7//z//f/9//3//f/8//z//P/8//z//P/7//r/+f/7//3/AAACAP//////////
/f/7//v/+//9//3//f/9////AAABAAEA/v/8//r/+f/6//v//P/8//z//P/8//r////9
//v//P/8//z//P/8//r/+f/4//f/+P/5//n/+f/5//v/+//6//n/+P/2//T/9f/2//f/
+P/4//f/9v/1//j/+f/6//v/+v/6//n/+P/2//j/+//+/wIACAALAA8AEwATABAADgAI
AAUAAwAFAAYABgAGAAUAAgABAAEAAQD9//z//P/8//v/+v/6//j/9P/0//P/8v/y//H/
8v/z//L/8f/w/+//8P/x//L/8//x//D/8P/x//H/8v/y//H/7f/t//L/+P/2//X/+v8B
AAYACAALAAkACAARACUAOQBBADwALQAWAA4AFAAQAP//9P/z//H/7//1//n/9//1//H/
8f/2//n/+f/7//n/+P/4//j/9f/0//P/8v/y//b/+P/6//r/+v/6//r/+f/3//f/8//0
//T/9f/4//r/+v/6//r//v/+//3//f/8//n/+P/3//j/+P/5//r//P/8//z//P/9//3/
/f/9//3//f/+/wAA/P/8//z//f/9//3///8AAAEAAQACAAQABgAGAAcACAAHAAcABwAI
AAgACAALAA0ACwAMAAwADQAQABIAFAAWABQAEwASABEAEgAVABYAFwAWABYAFgAXABcA
GQAXABcAGQAaABoAGgAZABgAFwAVABYAFwAWABUAEwATABIAEgAPAA4ADQALAAoABgAG
AAcABQAFAAUABQAEAAQAAwABAAIABgAIAAoABwAHAAgABAACAAIAAgACAAAAAQABAAAA
AgADAAQABgACAAEAAQACAAQABAADAAIAAAACAAMABAAHAAcABwAHAAcABwAHAAYABgAG
AAYABgAIAAcABgAFAAUABQAGAAYABQAFAAUABQAIAAcACAAJAAcABwAHAAcABQAGAAcA
BwAFAAQAAwADAAIAAwAEAAQABAAEAAQAAgAEAAUABgAIAAUABAADAAIABgAIAAYABgAE
AAQABAAEAAUABQAFAAUABAAFAAUABQADAAUABQAEAAQABAADAAIAAgACAAIAAgADAAMA
AwADAAUABQAFAAUACAAKAAsADAAMAA4AEQAUABQAGAAZABsAIAAhAB8AHgAYABMADwAP
ABEAEgATABMAEgARABEAEQAMAAoACQAIAAkACAAIAAYABgAGAAUABAABAP///////wAA
AQACAAMAAgABAAAA//8BAAAAAAABAAAAAAD///3/AQADAAIABgAOABcAGgAZABgAFgAX
AB0ALgBFAFEAUQBFAC4AGQAUABwAFAAEAAEAAgABAAkAEQANAAcABwALABEAEwAQAA0A
CwAJAAgABgAFAAQABAAEAAQABAACAAQABAAEAAYABgAGAAYABgAFAAYAAwADAAIAAgAE
AAYACAAKAAwADQAMAAoACQALAAkACQAJAAwADAANAA4ADQAMAAsACgAKAAkACAAHAAkA
CQAKAAwACgAKAAoACwAOAA8AEgAUABEADwAOAA4ADQAMAAwADAAPABEAEwAWABUAFAAW
ABcAGAAaABsAHQAbABwAHQAeAB0AHQAdAB0AHQAfAB8AHwAgACAAIAAhACAAIQAeAB0A
HAAcABsAGgAcABwAHAAbABkAGQAXABUAFQAVABQAFAAWABYAFgAVABEADAALAAsACQAJ
AAkACQAKAAoACQAHAAYACAAIAAgACAAJAAsACAAEAAQABAAEAAQABQAFAAQABAAFAAYA
CAAIAAcABwAIAAYABgAFAAQABAAGAAcACAAJAAkACQAJAAgABwAGAAQABAAEAAQABAAI
AAkACgALAAkABwAGAAQABAAFAAYABwAHAAUABQAFAAcABwAHAAcABgAGAAYABQAEAAQA
BAAFAAQABQAGAAYABwAIAAkACAAGAAUABAAEAAAABAAGAAQAAgACAAIAAgADAAMAAwAD
AAIAAwADAAMA//8BAAEAAAADAAQABAAEAAQABAAEAAQABQAFAAUABQAEAAMAAgABAAMA
BgAIAAoADQAQABQAGAAYABoAGQAZABkAFwASAA4ADAALAAsADwAPAA4ADQALAAwACwAL
AAsABQAEAAQABAABAAAAAAD+//z//P/7//r/9//1//X/9f/2//f/+P/5//n/+f/5//n/
+//6//r/+//7//z//P/7//n/+f/6//7/CAARABQAEQAOAAgABQAPACQANwBBAD8AKwAU
AA8AFgAUAAgA/P/z/+7/9f/9//3/+//5//v///8BAP///P/7//3//f/7//r/+v/6//v/
/P/9//7/+//8//v/+v/6//r/+v/6//7///8CAAEA///+//7/AAD9//z/+//6//7//v/9
//3////9//3//f8AAAAAAQACAAAAAAAAAAAAAwADAAMAAwACAAEAAQACAAMABAAFAAcA
CQAJAAsADAAJAAcABgAGAAgACAAJAAoACwALAAsADAALAAoADAANABAAEgATABUAFAAU
ABQAFAAVABUAFQAVABUAFwAXABcAGAAYABgAGQAZABsAGQAZABkAGAAWABQAFQAWABcA
FwAWABUAEgAPAA4ADwAPABAAEgASABIAEQALAAQAAQD//wAAAQACAAMAAgACAAEA///9
/wAAAQACAP////8AAPz/+v/6//r/+v/8////AQACAAEAAQABAAIA/v/9//3//v/8//z/
+//6//v//v8AAAIABQAFAAUABQAEAAMAAgAAAAAAAAAAAAAAAQABAAEAAQACAAMABQAG
AAUABQAFAAUABQADAAMAAwADAAMAAwADAAMABAAFAAUABQAEAAMAAwADAAMAAwACAAIA
AgACAAAA+////wAAAgACAAIAAgD//////////wAAAQABAAEAAQADAAMAAgADAAQABAAE
AAQABAAEAAQABAADAAIAAQABAAEAAQABAAQABgAHAAgACAAKAA0AEAAVABoAHAAfAB8A
HQAYABQAEAANAAsADQARABIAEwATABAADwAPAA8ACwAKAAoACgAJAAgACAAGAAMAAgAA
AP7/AAD//wAAAQAAAP///v/9//3//f/9//3//f/8//z//f/+/wAAAQABAP//AwAEAAQA
BgALABAAFwAYABgAGQAZAB4AMQBHAFEATQBAACcAGgAeACAAEgADAP7/+//7/wMACQAJ
AAUA///7//3/BgANAA0ACQALAAoACgAKAAkACAAHAAYABAAGAAYABgAGAAYABgAGAAkA
CQALAAkACwAKAAoADAALAAoACQAIAAoACgAJAAkACgAJAAoACwALAAoACgAKAAwADAAM
AAwADQANAA0ADQALAAsADAAOAA0ADgAPABEAEQARABMAFAAUABMAEwAUABYAFgAXABgA
GQAZABkAGgAYABgAGwAdAB0AHgAeAB8AIQAiACMAJAAjACMAIwAjACUAJwAnACcAJgAm
ACYAJwAnACkAJwAnACgAKAAnACYAKAAoACgAJwAlACUAIwAhACIAIwAjACQAIgAgAB4A
GwAcABgAGAAZABkAGQAZABkAFgAWABUAEwASABQAFAAUABEAEQASAA4ADgAQABIAFAAT
ABMAEgAQABAAEQASABQAEgARABEAEgATABQAFAAUABQAFgAXABgAFgAVABQAEwAUABUA
FgAWABgAGAAYABgAGgAZABgAFwAXABcAGAAYABcAFwAXABcAGQAXABcAFwAXABcAFwAX
ABUAFgAXABcAFwAWABUAFQAUABUAFgAWABgAGAAYABYAFwAXABcAGAAVABQAEwASABQA
EgASABEAFwAWABQAFAAUABQAFQAVABUAFQAVABUAFAATABIAFQAWABYAFgAWABUAFAAT
ABIAEQAQABIAEwAUABUAEwATABMAEwAUABYAFwAYABoAHAAfACIAIwAmACYAJwAsAC0A
KwAqACQAIQAfACEAIAAgACAAHwAeAB0AHQAdABkAGAAYABgAGgAaABsAGgAWABQAEQAO
AA4ADQAOAA8AEQARABEAEQAQAA8ADgANAA8ADgAOAA8ADwAQABAADwARAA8ADgAUABoA
GwAgACcAKAAkACEAIwAqADsATwBdAFsATgA3ACYAJgAoAB4ADwAMAAsABQAFABEAFwAX
ABcAFwAXABgAGQATAA0ADgAOAA8AEAASABIAEgASAA8AEAAPAA4ADAAMAAwADAAPAA8A
EQAPAA8ADgAOABAAEgASABIAEgASABAADQALAA0ADQAPABEAEQAQABAAEAASABIAEgAS
ABEAEQARABEAEQARABIAFAASABIAEgATABEAEQATABQAFwAXABgAGgAaABoAGwAcABoA
GQAYABgAGQAaAB4AIQAfACAAIAAhAB4AHgAeAB4AIgAjACQAJQAlACcAJwAnACgAKAAo
ACkAKQArACkAKQAoACgAJwAmACgAKAAoACcAJgAlACIAHwAeAB8AHwAgAB8AHgAdABsA
GgAWABYAFwAZABkAGQAZABcAFgAUABEAEQAUABUAFgAYABkAGwAYABQAFAAUABQAEwAT
ABIAEAASABMAFAAWABcAFwAYABoAGAAWABMAEAAPABIAFAAWABUAFQAVABUAFQAVABUA
FAAWABYAFgAWABsAGwAbABsAGQAZABoAGgAbABsAGwAbABgAFQAUABMAFQAVABUAFQAX
ABgAGQAZABcAFgAVABUAGQAbAB0AHgAcABoAGAAUABUAFQAVABYAGgAaABkAGAAXABYA
FQAVABUAFQAWABcAFwAXABUAFwAXABYAGAAYABcAFgAUABQAFAAUABMAEwATABMAFQAV
ABUAFQAWABgAGQAaABwAHgAhACQAJgAqACsALQAuAC0AKQAmACUAIwAiACUAJQAkACMA
IQAhACEAIgAjAB0AHAAcABwAGgAYABcAFAAUABYAFwAYABUAEQAPAA0ADwAPAA8ADwAR
ABEAEQARABMAEgASABMAEwAUABQAEwANAAsACgAMABAAFwAgACMAJgAsAC0AJwAkAC8A
RwBdAGUAXgBHACoAJAAsADIAJQAWAA0ACQAHAA0AEwATABEAEQARABAAEQAXABkAFgAU
ABMAEgATABQAFQAWABcAGgAbABwAGQAYABcAFgAZABkAGwAZABcAFgAWABgAGgAaABoA
GgAaABoAGQAZABsAGQAZABkAGwAcAB4AIAAfAB4AHQAcABsAGwAbABsAGwAbABwAHgAd
AB4AHwAhACEAIQAjACQAJAAjACMAJAAjACIAIgAiACEAIQAhACIAJQAmACoALQAvADAA
MAAxAC8AMAAxADIAMwAzADMAMwA0ADcAOAA5ADcANgA1ADUANwA7ADsAPQA7ADoAOAA2
ADgAOAA4ADcAOAA5ADgANwA1ADUANAA0ADYANgA2ADUAMQAsACsAKwApACkAKQApACgA
KAAnACUAJQAoACkAKgAoACkAKwAoACQAJAAkACQAJAAlACUAJAAiACMAJAAmACIAIQAh
ACIAJAAmACcAKAAoACoAKwAsACsAKwArACsALAAtAC4ALgAsACwALAAsAC4ALQAsACsA
LQAtAA==
         </WaveFormData>
      </LeadData>
      <LeadData>
         <LeadByteCountTotal>10000</LeadByteCountTotal>
         <LeadTimeOffset>0</LeadTimeOffset>
         <LeadSampleCountTotal>5000</LeadSampleCountTotal>
         <LeadAmplitudeUnitsPerBit>4.88</LeadAmplitudeUnitsPerBit>
         <LeadAmplitudeUnits>��V</LeadAmplitudeUnits>
         <LeadHighLimit>2147483647</LeadHighLimit>
         <LeadLowLimit>268435456</LeadLowLimit>
         <LeadID>V1</LeadID>
         <LeadOffsetFirstSample>0</LeadOffsetFirstSample>
         <FirstSampleBaseline>0</FirstSampleBaseline>
         <LeadSampleSize>2</LeadSampleSize>
         <LeadOff>FALSE</LeadOff>
         <BaselineSway>FALSE</BaselineSway>
         <ExcessiveACNoise>FALSE</ExcessiveACNoise>
         <MuscleNoise>FALSE</MuscleNoise>
         <LeadDataCRC32>527219482</LeadDataCRC32>
         <WaveFormData>
+v/6//r/+v/8//7/AAACAAQABAAEAAQABQAGAAcACAAKAAoACgAKAAsADAANAA4ADAAM
AAwADAAKAAoACgAKAA0ADgAPABAADgAOAA4ADgAOAA4ADgAOAA4ADgAOAA4ACwAKAAkA
CAAKAAwADgAQABAAEAAQABAADgAOAA4ADgAOAA4ADgAOAA0ADAALAAoADQAOAA8AEAAN
AAwACwAKAAwADAAMAAwADgAOAA4ADgAQABAAEAAQABAAEAAQABAADwAOAA0ADAAOAA4A
DgAOABAAEAAQABAADwAOAA0ADAANAA4ADwAQAA4ADQANAA4ADAANAA0ADQANAAwADAAP
AA4ADAALAAoADAANAA4AEAAQABAADwAPAA0ADQANAA0ADwARABIAFAATABIAEAAOAAsA
CQAIAAYABwAGAAcACAAIAAgACAAIAAcABgAFAAQABgAHAAkACQAJAAsADgAOAA0ADQAN
AA0ACwALAAwADAAMAAwADgAMAA8AEAARABIAEQAQABAADwAQABEAEQAPABEAEwARABEA
EwAWABgAHQAlACsANABCAFMAZAB0AIAAgQB9AHkAbwBTACoABgDn/8f/sf+w/7r/vP++
/8r/2f/p//b/+v/+/wUACQALAAoACwANAA0ACgAKAAkACQAJAAkACQAJAAsACwALAAsA
DAANAA0ADgAOAA0ADAAKAAoACgALAAsADgAOAA0ADQAMAAwADAAMAAwADAANAA0ADQAM
AAsACgAIAAgACAAKAAsACwALAAsACAAHAAcACAAGAAQAAgAAAAQABQAHAAoACQAIAAcA
BgAFAAQABAAEAAIAAwADAAMABQAEAAMAAwD///3/+f/4//n/9//3//j/+P/3//X/8//y
//L/8//0//L/8v/x/+//7v/t/+z/6//p/+j/5//m/+j/6P/q/+r/7P/s/+3/7v/x//T/
+P/7//n//P/8////////////AgACAAMABQAJAAkACQAKAAwACQAJAAcABQAGAAgACQAK
AAsADAANAA4AEAAQABAAEQAUABQAEwATABIAEQAPAA4ADgAOAA4ADwAQABIAEgASABAA
DgAMAAoACwAMAAwADQAPABMAFQAXABQAEwATABIAEgAQABAAEAAQABEAEQAQABAADwAP
AA8ADgAOABAAEAAOAA4ADgANAA4AEAARABMAEwASABIAEQASABIAEgARABIAEgARABEA
EgATABMAEwAQAA8ADAALAA4AEQAUABEAEAAPAA4ADgAOAA4ADgANAA0ADgAOABEAEQAR
ABEADQAMAA4ADQAPABAAEQASABIAEgATABQAEwARABAADwAOAA0ADAAMAA4ADwARABQA
EwARAA8ADQALAAoACAAGAAYABgAGAAYABAAEAAQABAAGAAgACgAMAAsACwAJAAcACgAO
AA8ADwAMAAsACgAJAAoADAANAA4ADAAOAAwADAANAA4ADwAQAA4ADwAPABAADwAPAA0A
DQATABUAEwAVABYAGAAZAB0AJQAuADYARQBWAGQAbABzAHcAfQCFAH8AXgAwAAkA5//N
/8D/wP/E/8T/xv/T/+P/8P/2//r//f8DAAUABAAFAAcABwAJAAwADgARABIAEQAQAA8A
DQALAAkABwAIAAkACQAKAAsACwALAAoABwAGAAYABQAJAAoACgALAA8AEAARABIADwAO
AA4ADQAQABAAEAAQAA0ADAALAAwADgANAAwACwAIAAcABwAIAAUABAADAAIAAwADAAQA
BgAIAAgACAAIAAgABgAFAAQAAgADAAMAAwABAAAA//////v/+f/1//T/9v/1//b/+P/6
//n/9//1//L/8P/v/+7/7//w//D/7//w/+//7v/t/+v/6v/p/+j/5v/m/+j/6P/o/+j/
6f/q/+v/7P/u/+//8P/0//X/+f/7//v/+//+//z//f///wMABAAFAAcACgAJAAsACwAL
AA0ADgAOAA4ADQAMAAsACgAMAAwADAANAA0ADAAKAAkACAAHAAUABAAGAAgACgANAAsA
DAALAAoADQAOAA8AEAAOAA4ADQANAAsADQANAA0ADQANAA4ADgAMAAoACgAKAAwADQAN
AAwACwAJAAgABwAJAAoADQAOABAAEAAQAA8ADAAMAAsACwAMAAwADQANAA4ADgAOAA0A
DAAMAAsACwAJAAkACAAHAAkACAAGAAYABgAGAAkACgALAAwACgAJAAkACAALAAsACwAL
AAwADAAPAA8ADAAMAAwADAANAAwADAAMAAoACQAJAAkABwAHAAcACAAIAAcABwAIAAoA
CQAIAAcABwAIAAgACAAGAAYABgAGAAMAAgABAAAAAgACAAIAAgADAAUABQAFAAcACgAK
AAkABwAHAAcABwAIAAoACwAMAAsADAAJAAgACAAIAAgACAAKAAsACwAMAAsACwAJAAkA
BwAHAAUABwAMABIAFwAdACEAIgAqADUAQgBQAF4AaQBvAHEAdwB7AGwASgAfAPn/2f/C
/7z/wv/C/77/w//T/+D/7P/2//v//f8BAP////8AAP//AgAEAAUABwAJAAkACQAJAAkA
CQAJAAkACQAJAAgACAALAAsACwAKAAkACAAIAAcABgAGAAUABQAHAAgACQAKAAgACAAJ
AAkACQAIAAcABgAGAAYABgAIAAYABQAEAAMABAADAAMABAAHAAgACQAKAAkABwAGAAYA
BgAGAAYABgAEAAIAAQAAAAAAAQABAAEAAQAAAP/////8//v/+P/4//f/9f/1//b/8//x
/+7/6//t/+7/8P/y//D/8P/v/+3/6v/p/+j/5//p/+j/5//m/+X/5P/l/+T/5v/m/+f/
6P/o/+r/7f/v/+3/8P/w//P/9v/3//j//P/6//v//f8BAAIAAwAFAAgACQALAAsACwAJ
AAoACgAKAAwADAAMAAwACgAKAAoACwAOAA4ADQANAAoACQAHAAYABwAIAAkACwAKAAwA
DAAMAA4ADgAOAA4ADAAMAAsACwALAA0ADQANAA4ADwARABIAEgAQABAAEAAOAA8ADwAO
AA0ACwAKAAkACwAMAA8AEAAQABAAEAAPAAwADAALAAsADAAMAA0ADQAMAAwADAALAAoA
CgAJAAkADQAPABAAEQATABUAEQANAAwADQAOAA8AEAAOAA4ADgAOAA0ADQAOAA4ADAAL
AAoACQAIAAgACwALAA0ADgAPABAADgAMAAsACgAMAA0ADwARABAADwAOAA4ADwAPABAA
EgASABEAEAAPAA0ADAAKAAgABQAEAAMAAgAEAAQABAAEAAQABAAEAAQABAAFAAQAAwAG
AAoACwALAA0ADQANAA0ADQAOAA4ADgAOABAADgAOAA4ADgAOAA4ADAANAA0ADgANAA0A
CwALAAsACQANAA8AEgAYAB0AIQAnADYARgBTAGYAdAB6AHkAeQB3AGcARQAcAPb/0f+1
/6//uP++/77/xP/S/93/5f/u//b//v8BAP//AQAEAAUABwAHAAgACAAHAAcACgALAAwA
DQAPAA8ADwAPAAsACQAGAAQACQALAA0ADgAMAAwADQANAAwADAALAAsADgAOAA4ADgAM
AAwADQANAA0ADAALAAoADAAMAAwADgAQAA8ADgANAAoACQAJAAoACAAIAAgACAAKAAkA
CQAKAAgACAAIAAgACQAIAAgACAAFAAUABAADAAYABgAGAAcABQADAP///v////3//f/+
//7//f/7//n/+f/4//j/+P/1//T/8v/v/+7/7f/s/+v/7P/s/+z/7P/t/+7/8f/y//H/
8P/w//D/8v/0//f/+f/7//7//v8BAAMAAwADAAYABAAFAAcACwAKAAkACQAKAAsADQAN
AA0ACwAMAAwADAANAA4ADwAQABEAEgATABUAFAASAA8ADQAQABEAEQASABAAEAAQABEA
EQASABEAEAASABIAEgASABIAEgARABEADwARABEAEQARABEAEgASABIAEAAQABAADgAP
AA8ADgARABEAEgATABEAEAARABAAEQASABMAEwASABIAEQARABIAEgATABMAEgASABIA
EQAOABAAEwATABIAEQAQAA8ADgAMAAwADAAMAA4ADwARABIAEgARABAADwASABQAGQAb
ABcAFgAVABQAEQAQABAAEAAQAA8ADwAPAA8ADwAPABAADwAPABAAEgAQAA8ADgANAA4A
DgANAAwACAAIAAgACAAJAAoACwAMAAoACgAKAAoACQALAAsACwANABAAEAAPAA0ADQAN
AA0ADQAOAA4ADgAQABIAEAAQAA4ADgAOAA4ADwARABIAFAAUABMAEAAPABEAFQAXABcA
GAAeACMAJQAnAC4APABLAFQAYABuAHcAdwB9AIEAcQBMACgABQDj/83/xv/I/8r/yv/Q
/93/5//w//r//v///wMABwAKAAsADQANAA4ADgANAA0ADQANAA0ADQANAA0ADQANAA0A
DQAMAAwADgAPABAAEAANAAwADAALAA8AEAAQABEAEQAQAA8ADgAQABAAEQARABAADgAM
AAoACAAIAAgACgAMAAsACgAJAAkACQAKAAwADAAMAAwADAAKAAkACQAKAAkACAAHAAYA
BgAEAAMAAgADAAUABgAHAAYABAACAAEAAgABAP7//v/9//v/+//8//r/+f/3//X/8f/w
//D/8P/x//L/8v/x//D/7//u/+3/7f/s/+v/6v/n/+b/5//m/+f/6P/q/+z/8P/y//X/
9//0//b/9f/3//z//f/+/wIAAgADAAUACQAHAAcACAAKAA0ADwAPAA8ADAAMAAsACgAL
AAwADQAOAAwADAAMAA0ADQAMAAoACQALAA0ADgAQABAAEAAQABEAEAAQAA4ADAAKAAoA
CgAKAA4AEAARABMAEAARABAADwAOAA0ADQAMAAoACAAIAAgACQALAAwADAAOAA0ADQAN
ABAAEAASABIAEAAQABAADwANAAwACgAJAAoACgALAAsACgAOABIAEwAOAAwADAAMAAwA
DAAMAAwADAAJAAkACgAKAAwADQAOAA8ADAAMAA8ADwAMAAwADAAMAAsACgAKAAoADAAL
AAsACwANAA0ADQAOAA4ADQANAA4AEAAPAA4ADQAJAAgABgAEAAQABAAEAAQABAAEAAQA
BAAEAAQABAAEAAMABQAFAAUABQAIAAgABwAJAAkACQAJAAwADgAPABAADQAOAAsACgAI
AAgACAAIAAkACwAMAA4AEQARAA8ADwAPAA8ADwAPABAAEgAVABsAIQAkACwAPQBOAFwA
aABzAHsAfwCDAIMAagA+ABUA7//N/77/vv/E/8T/xP/N/9n/3v/m//L/+f/9/wMABwAJ
AAwADQALAAoACAAHAAcABwAHAAcACAAJAAoACwALAAsACgAKAAkACQAJAAgACgAKAAsA
CwAKAAoACQAJAAoACgAKAAoACgAKAAsACwAJAAgABwAGAAUABAADAAQABQAFAAUABQAG
AAUABQAGAAgACAAIAAgABgAFAAUABgAEAAQABAAEAAAA/v/9//z//f///wAAAQABAAAA
/////wAA///8//z/+f/3//f/+P/1//P/8P/t/+z/7P/t/+7/7v/u/+3/6//n/+X/4//h
/+P/5P/l/+b/5P/k/+b/5v/k/+T/5f/m/+j/6v/t/+//8f/0//T/9//5//n/+f/8//r/
+//9/wEAAQABAAIABAAHAAkACQAJAAcACAAIAAgABgAGAAYABgAJAAoACwANABAAEAAP
AA8ADgANAAsACgAIAAgACAAJAAkACgAJAAgACAAIAAgACAAJAAoACgALAAkACwALAAsA
CQAJAAoACgAIAAYABgAGAAkACwAMAAwADgANAA0ADQANAAwADQAMAAkACAAHAAUABQAG
AAYABwAIAAgACQAJAAwADAAMAAsADAAMAAsACwAMAA8AEAAOAA4ADgAOAAwADAAMAAwA
CQAJAAoACgALAAsACwALAAgACAALAAsADAAMAAwADAAJAAgACAAIAAgABwAHAAcACAAJ
AAoADAALAAsADAAOAAwACwAKAAkABwAGAAQAAgAAAAAAAAAAAAAAAAAAAAAA/v/+//7/
/v8AAAMABAAFAAkADAAMAAsACwALAAsACwALAAwADAAMAAkACgAHAAYABwAIAAkACgAK
AAsACwAMAAwACwAIAAcABQAHAA0AEQAYAB4AHwAfACcANABEAFMAYABsAHQAdQBzAHMA
aQBNACYA/v/T/6//nf+i/6z/sv+6/8j/1f/f/+r/9P/8/wEAAwAHAAgACQALAAsADAAM
AAsACwAMAAsACgAJAAcABwAHAAcABgAFAAMAAgAGAAcACAAIAAgACAAJAAkACgAKAAkA
CQAKAAoACgAKAAoACgALAAsADAAMAAwADAALAAoACQAKAAoACQAIAAcACAAHAAcACAAI
AAgACAAIAAYAAwABAAAAAQACAAMABAADAAIAAgACAAIAAwADAAMAAwACAAEAAQAAAP//
/P/8//n/9//3//j/+//7//r/+f/2//T/8//y//L/8v/x/+//8P/v/+7/7f/r/+r/6f/o
/+b/5v/o/+j/6//s/+7/8P/0//b/+f/7//r//P/7//3//f/9//3/AAAAAAEAAwAHAAUA
BQAGAAgACQALAAsACwAJAAoACgAKAAwADAAMAAwADAAMAAwADQAQABAADwAPAA0ADQAM
AAwADAAMAAwADQAPABIAEwAUABIAEgASABIAEAAQAA8ADwANAA8ADwAPAA0ADQAOAA4A
EAAOAA4ADgAMAA0ADQAMAA4ADQANAA0AEAAQABIAEgASABIAEgARAA4ADgANAA0AEAAQ
ABEAEQAPAA4ADQALAAoACgAJAAkACgANAA4ADgAOAA4ADgARABIAEwAUABAADwAPAA4A
DwAPAA8ADwAQABAAEwATABEAEAAPAA4ADQAMAAwADAAMAAsACwALAA0ADQANAA4AEAAR
ABMAFgAUABMAEgARABEAEAAOAAwACQAIAAcABgAFAAQAAwACAAMABAAFAAYACQALAAsA
CwANABAAEAAPAA8ADwAPAA8AEQASABIAEgASABQAEgASABEAEAAPAA4ADgAPAA8AEAAT
ABMAEQARAA8AEQATABEAEAAQABcAHwAlACgAMABDAFIAWgBkAHEAdQB7AIsAiQBoAD4A
HQD7/9n/xv/E/8b/xv/M/9f/4//w//r//v8BAAcABwAIAAkACwALAA0ADgAOAA8ADgAN
AAwACwAOAA8AEAARABEAEQAQABAADgANAAwACgAMAAwADQANABAAEAAPAA8ADgAMAAoA
CAAKAAwADwARABEAEAAPAA4ADQAMAAsADAAKAAkACAAHAAgABwAHAAgACgAKAAoACgAL
AAsADAAOAA0ADAALAAoABgAEAAMAAgD//////v/9/wEAAgADAAUAAgABAP7//v/9//v/
+//8//r/+f/3//X/8//y//L/8v/w//D/7//t/+7/7f/s/+v/6P/m/+T/4v/k/+T/5v/m
/+n/6v/s/+7/8v/0//f/+f/3//r/+v/9//7//f/8//7//v///wEABQAHAAcACAAKAA0A
DwAPAA8ADwAQABAAEAAOAA4ADgAOAA8AEAARABMAEQAQAA4ADQANAA0ADAAMAAsADAAN
AA8AEAASABIAEgASABIAEgASAA8ADgAMAAsADAAPABAAEQAQAA8ADwAOABEAEAARABIA
EQARABAADgANAAsACgAJAAwADAAOAA4AEAAQABAADwAQABAADwAPABAAEAARABEADgAQ
ABAAEAAPAA4ADQAMAAoACgAKAAoADAANAA8AEAAQAA8ADgANAA4ADgARABEAEAAQABAA
EAAOAAwACwAKAAwACwALAAsACwALAAsADAAMAAsACwAMAA4ADQAMAAsACwAKAAgABgAB
AAAA///+/wAAAAAAAAAAAgAEAAYACAAIAAkACAAHAAcACgAKAAkACQAJAAkACQAHAAYA
BAACAAUACAAHAAgACgAKAAoACgAMAA0ADQAOAA0ADQALAAsACwALAA0ADwAQABIAFQAZ
AB8AIgAmADMAQgBUAGIAbQBxAHEAdQB7AG4ATgAnAAMA3//C/7z/wP/C/8b/zf/Z/+D/
6v/0//v/AQAFAAgACQALAAsACQAIAAYABQAHAAcABwAHAAkACQAJAAkACwALAAoACgAK
AAkACAAGAAgACAAJAAkACQAIAAYABQAHAAgACQAKAAgACAAJAAkACQAIAAcABgAHAAgA
CQAMAAkABwAFAAMAAwADAAQABgAGAAYABgAGAAQAAwADAAQABAAEAAQABAACAAAA///+
//z//f/9//3////+//3//f/+//3/+v/6//n/9//3//j/+P/3//X/8//w/+7/7f/s/+v/
6v/o/+X/5//n/+f/5//p/+j/5//m/+T/5P/m/+b/5v/m/+f/6P/n/+j/6v/r/+z/8P/x
//X/+f/5//n//P/+////AQAFAAIAAQABAAIABQAHAAcABwAFAAYABgAGAAcACAAJAAoA
DAAMAAwADQANAAwACgAJAAkACQAIAAgACAAIAAgACQAIAAoACgAKAAoACgAKAAoADAAM
AAsACwALAA0ADQANAA0ADQAOAA4ADQAKAAkACAAJAAsADAAMAA4ADQANAA0ADQAMAA0A
DAALAAoACQAHAAQABAADAAMABgAIAAsADQAQABAAEAAPAA0ADAAKAAkACgAJAAkACgAM
AAwADAAMAAsACgAJAAgACAAJAAsADAAKAAkACAAHAAQABAAHAAcABwAIAAkACgAKAAoA
CwAMAAoACQAJAAkABwAHAAcACAAJAAkACgAMAA4ADQAMAAsABwAGAAQAAgACAAIAAgAC
AAAAAAAAAAAA/v/+//7//v8AAAMABAAFAAkADAAMAAsACQAJAAkACQAHAAgACAAIAAgA
CgAIAAgACAAIAAgACAAGAAcABwAIAAwADQAMAA0ADwAPABEAFQAYABoAGwAhACkANABE
AFUAZAByAHoAeQB3AHcAawBLACIA/v/Z/7n/rf+u/7L/tP+8/8T/zf/Z/+j/8v/6/wEA
BwAJAAoACwANAA0ACQAIAAYABQAHAAcABwAHAAkACQAJAAkACwALAAoACgALAAsACwAK
AAcABgAGAAUABwAIAAgACQAJAAgABwAGAAcACAAKAAsACQAIAAcABgAHAAgACQAMAAwA
CwAKAAkABgAFAAUABgAEAAQABAAEAAQAAwADAAQABwAIAAkACgAKAAgABwAGAAMAAwAC
AAEAAwACAAEAAQAAAP///P/8//3/+//7//z/+//5//b/8//x//D/8P/w//P/9P/0//P/
8f/v/+3/6//r/+r/6f/o/+n/6v/t/+7/7//w//L/9P/z//T/9v/3//X/+P/4//v//f/9
//3/AAABAAMABgALAA0ADQAOABAADQANAAsACQAMAA4ADwAQAA4ADgAOAA4ADgAOAA4A
DwAPAA4ADAALAA4ADwAPABAAEAAQABAAEQAUABYAFgAWABQAEgAQAA4ADwAQABAAEQAR
ABMAEwATABEAEQASABIAEwASABMAFAASABMAEwASAA8ADQAMAAsADgAQABQAFgAWABYA
FgAVABYAFgAVABUAEwASABIAEQAQABAAEAAPABQAFAATABIAFAAUABQAFAATABIAEQAQ
ABEAEQASABIAFAAVABYAFwAWABYAGQAZABUAFAATABIAEQAQABAAEAATABMAFAAVABMA
EwATABQAFAATABMAFAAWABUAFAATABAADgALAAgABwAIAAkACgALAAwADQAOAAwADAAM
AAwADAANAAwACwAQABQAFQAVABMAEwATABMAEQASABIAEgAUABYAFAAUABEAEAAPAA4A
EQATABQAFgAZABkAFwAXABMAEwATABcAHAAkACUAKwAxAD4ATgBbAGIAbgB6AH0AhwCT
AH8AVwAwAAoA5f/J/8X/zP/O/8j/zP/c/+f/8f/8/wQACAANABEAEwASABMAFQAVABIA
EgARABEAEgARABAADwARABEAEQARAA8ADwAOAA4ADwAPAA8ADgASABQAFwAZABcAFgAU
ABMAFAAUABQAFAASABIAEwATABIAEAAOAAwADgAOAA4AEAAQAA8ADgANAAoACQAJAAoA
DQAOAA8AEAAQAA8ADwAQAA0ADAALAAoACgAIAAcABgAHAAkACgALAAgABgAEAAMAAgAB
AP7//v////3//f/+/wAA///9//v/+P/2//X/9P/2//b/9f/z//L/8f/w/+//7//u/+3/
7P/t/+7/8f/y/+7/7P/r/+r/7f/w//T/9//6//7///8DAAMAAwADAAYABgAHAAkADQAK
AAkACQAKAA0AEQATABUAFQAWABYAFgAVABQAEwASABIAEgASABMAFAAUABMAEwAUABUA
FQAWABIAEgASABMAEQASABEAEAASABIAEgASABQAFAATABMAFQAXABcAFwAZABkAGgAa
ABgAFgAWABYAFQAVABQAEgAUABMAEwATABIAEgAUABQAEgASABIAEQAOAA4ADQANAAwA
DAANAA0AHAAYABQAEgASABIAEgATABQAFQAWABMAEwAUABQAEwATABMAEwASABIAFQAV
ABMAEgARABAAEQAQABAAEAAOAA0ADQANAA8ADwAPABAAEgATABUAGAAYABcAFgAVABMA
EgAQAA4ACgAKAAoACgAKAAoACgAKAAgACAAIAAgACQALAAsACwAMAA4ADQALAAwADQAO
AA8AEQASABIAEgASABQAEgASABIAEgASABIAFAAVABUAFgAXABcAFQAVABcAFwAXABUA
GgAeAB8AHwAnADAAOgBHAFgAYgBsAHUAeQB/AIUAewBaADAADQDr/8//xv/K/8j/xP/K
/9f/5f/y//z/BAAJAA0ADwAOAA8AEQARABIAEgARABEAEwATABMAEwARABEAEQARAA8A
DwAOAA4ADwAPAA8ADgARABIAFAAVABUAFAASABEAEgASABIAEgASABIAEwATABUAFAAT
ABIAEAAQABAAEgASABEAEAAPAA8ADwAQABIAEAAOAAwACgALAAsADAAOABAAEAAQABAA
DAAKAAkACAAJAAsADAANAAoACAAGAAUABgAFAAIAAgD///3//f/+/wAA///9//v/+f/4
//j/+P/6//r/+f/3//j/9//2//X/9P/y//D/7v/u/+7/8P/w//D/8P/x//L/8//0//b/
9//5//z//P///wIAAwAEAAgACAAJAAsADwAPAA8AEAASABUAFwAXABcAFQAWABYAFgAU
ABQAFAAUABQAFAAUABUAFgAWABUAFQAWABcAFwAYABMAEgARABEAEwAWABcAGAAaABoA
GgAaABkAGAAWABUAFgAZABoAGwAZABkAGgAaABgAFgAWABYAGAAZABkAGAAYABcAFwAX
ABgAGAAaABoAGgAaABoAGQAXABYAFAATABcAGAAaABsAGgAaABoAGQAaABoAGQAZABgA
GQAZABkAHQAcABoAGgAaABoAGQAYABcAFgAYABkAGwAcABoAGQAYABcAFwAYABwAHQAb
ABoAGQAYABgAGAAZABoAGgAZABkAGQAaABsAHAAeAB0AHQAeACAAHwAdABsAGQAZABgA
FgAUABIAEgASABIAEAAQABAAEAASABIAEgASABEAEwATABMAEwAWABYAFQAYABkAGgAb
ABsAHAAcABwAHAAeABwAHAAcABwAHAAcABoAGwAbABwAHwAfAB0AHQAhAB8AHwAhACIA
JAAnACkAKwAwADoASwBcAGwAegCFAIcAiwCRAIkAbABCABkA8f/L/7j/uv/C/8j/zv/d
/+///P8EAAoADQATABcAGAAZABsAGwAaABoAGQAZAB0AHQAdAB0AHwAfAB8AHwAfAB8A
HgAeAB8AHwAfAB4AHAAcAB0AHQAcABwAGwAbABwAHAAcABwAIAAiACUAJwAmACQAIgAg
ACAAIAAgACIAIgAhACAAHwAgAB8AHwAgAB0AHAAbABoAGgAZABkAGgAbABwAHQAeAB4A
HAAbABoAGAAZABkAGQAYABYAFAATABYAFwAWABgAFwAVABUAFgATABEADgALAAsACgAK
AAoADAAMAAsACQAGAAUABAADAAUABAADAAIAAgACAAQABAADAAIAAgACAAMABAAGAAcA
CQAMAAwADwASABMAFAAYABgAGQAbAB8AHwAfACAAIgAiACMAIgAhACMAJAAkACQAJAAk
ACQAJAAkACQAJAAlACYAJgAlACUAJQAlACQAJAAjACQAJQAnACgAKgAqACoAKgAqACoA
KgApACgAJgAlACcAKQApACkAJwAnACgAKAAmACQAJAAkACUAJwAoACgAKAAnACcAJwAn
ACYAJwAmACgAKgAsAC0AKwAqACgAJwAqACoAKwArACwALAAsACsAKgAqACgAKAAoACgA
KAAoACgAKAAnACcAKAAoACoAKwAsAC0AKgAqAC0ALQAsACwALAAsACsAKgAqACoAKAAn
ACcAJwApACkAKQAqAC0ALQAuADAAMAAvAC4ALQApACgAJgAkACQAJAAkACQAJAAkACQA
JAAkACQAJAAkACUAJwAnACcAKQAsACwAKwAqACkAKAAnACgAKgArACwALAAuACwALAAq
ACoAKgAqAC0ALwAwADIAMwAzADEAMQAtAC8AMQAzADQANAAzADkAQQBGAEoAVQBkAHIA
fgCLAJEAkQCdAKkAoAB6AE8AKwAHAOz/4P/k/+r/7P/x//v/CAAWACIAJQAnACkAKgAr
AC0ALQAsACwAKwArAC8ALwAvAC8AMQAxADEAMQAxADEAMAAwADMAMwAzADIAMwA0ADYA
NwA1ADQAMgAxADIAMgAyADIANAA0ADUANQA1ADQAMwAyADIAMgAyADQANAAzADIAMQAy
ADEAMQAyADAAMAAwADAAMgAxADEAMgAwADAAMAAwAC8ALgAuAC4ALgAvAC8ALwAtACwA
KwArACkAJwAjACIAJAAjACQAJgAoACcAJQAjACEAIAAgACAAHgAeAB0AGwAcABsAGgAZ
ABgAFgAUABIAEgASABQAFAAWABYAFwAYABgAGgAdAB8AHwAiACIAJQApACkAKQAsAC0A
LwAyADcANQA1ADYAOAA4ADkAOAA3ADgAOgA7ADwAPQA+AD8AQAA/AD4APQA9AEEAQgBC
AEMARABFAEUARgBDAEIAQQBBAEEAQgBBAEAAQgBCAEIAQgBCAEIAQQBBAD8AQQBBAEEA
PwBBAA==
         </WaveFormData>
      </LeadData>
      <LeadData>
         <LeadByteCountTotal>10000</LeadByteCountTotal>
         <LeadTimeOffset>0</LeadTimeOffset>
         <LeadSampleCountTotal>5000</LeadSampleCountTotal>
         <LeadAmplitudeUnitsPerBit>4.88</LeadAmplitudeUnitsPerBit>
         <LeadAmplitudeUnits>��V</LeadAmplitudeUnits>
         <LeadHighLimit>2147483647</LeadHighLimit>
         <LeadLowLimit>268435456</LeadLowLimit>
         <LeadID>V2</LeadID>
         <LeadOffsetFirstSample>0</LeadOffsetFirstSample>
         <FirstSampleBaseline>0</FirstSampleBaseline>
         <LeadSampleSize>2</LeadSampleSize>
         <LeadOff>FALSE</LeadOff>
         <BaselineSway>FALSE</BaselineSway>
         <ExcessiveACNoise>FALSE</ExcessiveACNoise>
         <MuscleNoise>FALSE</MuscleNoise>
         <LeadDataCRC32>3535391782</LeadDataCRC32>
         <WaveFormData>
9P/0//T/9P/1//b/9//4//v//P/9//7//f/8//v/+v/6//r/+v/6//r/+v/6//r//P/8
//z//P/8//z//P/8//z//P/8//z//f/+////AAD+//7//v/+/wEAAgADAAQABgAGAAYA
BgAFAAQAAwACAAMABAAFAAYABgAGAAYABgAIAAgACAAIAAYABgAGAAYABgAGAAYABgAE
AAQABAAEAAIAAgACAAIAAwAEAAUABgAFAAQAAwACAAIAAgACAAIAAgACAAIAAgAAAAAA
AAAAAAAAAAAAAAAAAAAAAAAAAAAAAP/////+////AAABAAIAAQD///7//f//////////
/wEAAQABAAEAAQABAAEAAQABAAEAAQACAAIAAwAEAAUABAAFAAYABgAHAAgACQAKABAA
EgAVABQAEQANAAoABwAIAAgACAAIAAcABgAGAAQAAAD+//7//v8AAAAAAAAAAAAAAAD/
//7//f/8//z//P/8//z/+//7//v/+//7//v//P/8//3////9//3//v/+//r/+f/7////
AAADAAkAEQAmAEYAbwCbAM4ABgE/AXYBlgGGAV0BLQHXAGIA+v+d/1T/Qv9U/2n/fP+R
/6f/u//O/93/5//r/+7/8f/1//X/9v/3//f/+f/6//v//P/7//v/+//7//z//P/9//3/
/f/9//z/+//9//7///8AAAIAAgACAAIAAQAAAP///v8AAAAAAQABAAEAAQABAAEABAAG
AAYABQADAAQABAAEAAIAAwAEAAQABgAGAAYABgAGAAYACAAJAAoACgAKAAoADAAMAAwA
DQAOAA4ADwAPAA0ADQANAA4ADQANAA0ADQAOAA8AEAARAA8ADwANAAwACwALAAsACgAH
AAQABAABAAEAAAD+//z/+f/3//X/8v/z//H/7v/s/+v/6//p/+j/5//n/+b/5//q/+v/
7f/t//H/9P/0//X/9v/4//n//P/9//3//v/+/wAAAAAAAAEAAQABAAEAAQAAAAAAAAAA
AP////8AAAAAAAAAAAAAAAD///////8BAAAAAAAAAAAAAQADAAQABQADAAQABAAFAAUA
BAAEAAMABAAGAAcACAAEAAYABgAHAAcABwAHAAgACAAIAAgACAAJAAoACwANAAoACAAG
AAUABAAEAAUABQAHAAYABgAGAAYABgAGAAUABQAFAAUABAAGAAYABgAGAAQABAACAAIA
AQABAAEAAQABAAMAAwADAAIABgAGAAUABAADAAIA//////7//v8AAAAAAAAAAP//////
////AAABAAIAAwACAAEAAAD//wEAAQABAAEA/////wAAAAABAAIAAwAEAAUABgAGAAcA
CgALAAwADwASABQAEgASAA0ACwAJAAgABgAGAAYABQACAAIAAAD+//3//v///wAA/v/+
//7//v/+//3//P/7//r/+v/6//r/+P/3//f/9//4//n/+v/7//r/+v/7//v//f/+//7/
/v/3//n/+//+/wEABQALABgAMgBXAIEArgDgABUBTgGCAZIBdQFLARMBsgBGAOP/iv9W
/1L/X/9w/4P/l/+p/7r/zf/d/+n/7v/x//P/8//0//X/9f/0//T/9P/0//X/9f/1//X/
9v/2//f/9//6//v/+//7//7//v/+//7//P/8//z//P/+//7//v/+//7//v//////////
//////8AAAIAAgABAAEAAgACAAIAAgADAAQABAAEAAQABAAEAAQABAAGAAcACAAIAAgA
CAAIAAgACAAJAAwADAANAA0ADAALAAoACgANAA0ADQANAAsACwALAAsACwALAAkACAAJ
AAkACQAIAAkABgAGAAMA/v/8//n/9v/2//X/9P/y//H/7//s/+r/5//n/+X/5P/m/+f/
5//p/+j/6f/r/+v/7f/w//D/8f/z//b/+P/8//v/+//8//z/+//6//n/+f/7//v/+//7
//z//P/8//z/+//7//z//P/6//r/+v/6//r/+//8///////+//3//P/8//3//f/9//3/
/v/+/////v/+//////8AAAIAAwAEAAAAAgACAAMAAwADAAMABAAEAAQABAAEAAQABAAE
AAUABwAGAAUABQACAAIAAwADAAIAAAD///7/AAAAAAAA///////////+//7//v/+//7/
AAAAAP7//v////////////3//v/8//z//P/8//3//f/8//z//P/8//z//P/5//n/+f/5
//v/+//7//v/+f/5//n/+f/5//n/+f/5//n/+f/6//r/+f/6//v//P/+/wAAAQADAAIA
AwAEAAcABgAIAAYABgAEAAMAAgACAAIAAgACAAEAAgACAAAA/v/7//r/+f/4//r/+v/6
//r/+v/5//j/9//2//b/9v/2//T/8//z//P/8//z//P/8//0//T/9f/1//X/9v/2//b/
8//1//f/+P/5//v/AwAMABwANwBdAIgAtgDnAB4BVgF6AXUBTQEdAdQAcAALALD/av9S
/1n/Zv91/4f/m/+s/7//z//b/+L/6f/t/+3/7v/v/+//7//w//H/8v/z//P/8//z//T/
9P/1//X/+P/5//n/+f/4//j/+P/4//j/+P/4//j/+v/6//r/+v/8//z//f/9//3//f/9
//3//v8AAAAA/////wAAAAAAAP7///8AAAAA/v/+//7//v8AAAAAAgADAAYABgAGAAYA
CAAIAAgACQAKAAoACwALAAsACwALAAwACwALAAsACwALAAsACwALAAsACwAJAAgACgAL
AAwADAAIAAQAAwD///3//P/6//j/9//1//P/8P/v/+3/6v/o/+n/6f/n/+b/5P/l/+X/
5//o/+n/6//r/+v/7v/u/+//8P/y//P/9v/5//n/+v/6//j/+P/4//n/+f/5//n/+f/8
//z//P/8//v/+//8//z//v/+//7//v/9//3//f///wAAAAAAAAAA//////7//f///wAA
AAABAAQABAAFAAUABQAGAAYABgACAAQABAAFAAMAAwADAAQABgAGAAYABgAHAAgACQAL
AAkACAAHAAcABgAGAAcABwAFAAQABAAEAAYABgAGAAUABQAFAAUABAAGAAYABgAGAAUA
BAABAAAA//////////8BAAUABQADAP7//v/+//7//v///////v/+//7//v/+//7//v//
/wAAAQAAAP///v/9//v/+//7//v//P/9//7////+//3//f/8//7/AAACAAQABQAGAAYA
BwAGAAcACAALAA4AEAAOAA4ACQAHAAUABAAGAAYABgAFAAQABAACAAAA/v/+//7//v/+
//7//v/+//3/+//5//f/+P/4//j/+P/2//X/9f/1//f/9//3//f/9P/0//X/9f/3//j/
+P/4//f/+f/7//r//f8DABEAKABMAHcApQDcABYBTwGAAY4BdAFPARUBrwA6ANb/df84
/zr/VP9p/3z/lf+r/7//zv/Z/9//5//s/+3/7//z//T/9f/1//P/9P/1//b/9//3//f/
9//4//j/+f/5//z//f/9//3//f/8//v/+v/9//7///8AAP///v/9//z//P/8//3//f/+
////AAABAP//AAD///3/AAACAAMABAAEAAUABgAGAAYABgAGAAYABAAEAAYABwAJAAoA
CwAMAAwADAAMAA0ADAAMAA0ADQAPAA8ADwAQABAADwAOAA0ADwAPAA8ADwAPAA8ADQAM
AAsACwALAAoACQAGAAYAAwADAAIAAAD+//v/+f/3//T/8f/v/+z/6v/q/+v/6v/q/+r/
6//r/+3/7P/t/+//7//y//b/9//5//j/+v/7//7//v/9//3//P/9//7///8BAAAA///+
//3/AQACAAMABAAAAP/////+////AAABAAIAAQABAAEAAwACAAIAAgACAAQABQAFAAUA
BAAEAAMAAwACAAIAAwADAAUABgAGAAYABgAIAAgACQAIAAcABgAGAAgACAAIAAgABgAG
AAYABwAFAAQAAwADAAMABAAGAAcABQAEAAQABAAGAAYABgAFAAMAAwADAAIAAgACAAIA
AgACAAQABgAGAAQABgAGAAYABgAFAAUABAAEAAEAAAD///7/////////////////////
/wAAAQACAAMAAgABAAAA////////AAAAAAMABAAFAAYABwAIAAgACQAKAAsADAAPABAA
EgAQABAACwAJAAcABgAGAAYABgAFAAYABgAEAAIA/v/+//7//v/8//z//P/8//z/+//6
//n/+v/6//r/+v/4//f/9//3//n/+f/5//n/9v/2//f/9//5//r/+v/6//f/9//7//7/
AwALABUAKABEAGsAlQDGAPgALQFmAYgBgAFdAS0B4wB4AA4Asf9s/1T/Wv9p/3z/j/+h
/7P/xv/V/+H/6//w//X/8//0//T/9P/z//H/8v/z//T/9v/3//j/+f/4//j/+f/5//j/
+f/5//n/+v/6//r/+v/6//r/+v/6//7//v/+//7//v/+/////////////////wAAAgAC
AAEA//8AAAAAAAAAAAEAAgACAAAAAAAAAAAAAgACAAQABQAGAAYABgAGAAgACAAIAAkA
CAAIAAkACQAJAAkACQAKAA0ADQANAA0ACwALAAsACwALAAsACQAIAAkACQAJAAgABQAC
AAIA///7//r/+P/2//b/9f/0//L/7//t/+r/6P/n/+f/5f/k/+b/5//n/+n/6v/r/+3/
7f/v//L/8v/z//L/9P/1//j/+f/5//r/+v/6//r/+v/7//3//f/9//3//P/8//z//P/5
//n/+v/6//v//P/9//7//P/7//r/+//8//z//P/8//7/////////AQACAAIAAwAEAAQA
BQAFAAMABAAEAAQAAwAGAAcACQAJAAkACQAKAAkACAAHAAYABQAEAAMAAwAEAAQABAAF
AAQABAAFAAUABwAGAAYABgAFAAQAAwABAAMAAwADAAIABAACAAAAAAACAAIAAgACAAIA
AQABAAAAAAACAAIAAgACAAAA///+//3//////////////////////////////////f/9
//7//v8BAAIAAwAEAAQABAADAAMABgAHAAgACwAOABAADgAOAA0ACwAJAAgABgAGAAYA
BQAEAAQAAgAAAAAAAAAAAAAA/v/+//7//v8AAP///v/9//r/+v/6//r/+v/5//n/+f/7
//v/+//7//n/+P/4//f/+f/6//r/+v/5//3//f/+////AwAJABYAKgBHAGsAlgDKAAEB
OAFsAYwBewFTASEBzgBiAPv/oP9k/1j/Zf9y/4P/l/+r/7r/yf/X/+X/7P/v/+//8f/y
//P/8//0//b/+P/6//n/+f/5//n/+v/6//v/+//6//v/+//7//7//v/+//7//v/+//7/
/v8AAAAAAAAAAAAAAAABAAEAAQABAAEAAQAEAAYABgAFAAMABAAEAAQABAAFAAYABgAE
AAQABAAEAAQABAAGAAcACAAIAAgACAAIAAgACAAJAAwADAANAA0ACwALAAsADAANAA0A
DQANAA8ADwAPAA8ADwAPAA0ADAALAAsACwAKAAcABAAEAAEAAAAAAP///v/8//n/9v/y
//H/7//s/+r/6f/p/+f/5v/m/+f/5//p/+r/6//t/+3/7f/w//D/8f/0//b/9//6//v/
+//8//z//P/8//z//f///////////////v/9//z//f/9//7//v/+//7//v/+//3//f/9
////AAAAAAAAAAD+////////////AAAAAAEAAgACAAMAAwADAAQABAAEAAIABAAEAAUA
BQAFAAUABgAIAAgACAAIAAcABgAFAAUABwAGAAUABQAEAAQABQAFAAUABAAEAAQAAwAC
AAEA//8CAAMABAAEAAIAAgACAAIAAAAAAP7//v///wEABAADAAIAAQAAAP/////+//7/
/v/+//7//v/9//3//f/9//3//f/9//3//f/9//3//f/7//v/+//7//z//f///wAA//8A
AAEAAgABAAIAAgADAAYABwAIAAsACgAMAAoACgAJAAcABQAEAAQABAAEAAMAAAAAAP7/
/P/8//z//P/8//r/+v/6//r//P/7//r/+f/2//b/9v/2//j/9//3//f/9f/1//X/9f/2
//b/9//3//f/+P/4//j/9//3//f/+P/5/wEADQAiAEIAbQCbAM4ABAE/AXgBkgF+AVMB
HQG9AEQA3P99/zr/MP9I/1//cv+J/6H/t//I/9X/2//f/+b/6//t/+3/7v/v/+//7f/u
/+//8P/y//P/9P/1//T/9P/1//X/9v/3//f/9//3//b/9f/0//X/9v/3//j/+P/4//j/
+P/4//j/+f/5//r/+//8//3//P/+//7//f/9//7//v/+/wAAAQACAAIAAAAAAAAAAAAC
AAIABAAFAAYABgAGAAYABgAGAAYABwAIAAgACQAJAAkACQAJAAoADQANAA0ADQALAAsA
CwALAA0ADQALAAoABwAHAAcABgAHAAQABAABAP3//P/6//j/9//1//P/8P/v/+3/6v/o
/+n/6f/n/+b/5v/n/+f/6f/o/+n/6//r/+7/8v/z//X/9P/2//f/+v/7//v//P/8//z/
/P/8//3//f/9//3//f/+//7//v/+//////8AAAAA/v/+//7//v////////8BAAIAAgAC
AAIAAAABAAEAAQABAAIAAgADAAQABAAFAAUAAwAEAAQABAADAAYABwAJAAcABwAHAAgA
BgAGAAYABgAIAAgACAAJAAcABgAFAAUABQAGAAgACQAHAAYABgAGAAQABAAEAAMABgAH
AAgACAAHAAYABQAEAAQABAACAAIA//8BAAAAAAAAAAAAAAABAAEAAAAAAAIAAgACAAIA
AwADAAMAAwACAAEAAAD/////////////AQABAAEAAQABAAEAAgACAAEAAgADAAQABwAI
AAgACQAKAAsADAAPABIAFAASABIADwANAAsACgAIAAgACAAHAAcACAAHAAYAAwACAAEA
AAACAAIAAgACAAIAAQAAAP///f/8//v/+v/8//v/+//7//z//f/+/////P/8//3//f//
/wAAAAAAAP3//f///wIAAwAFAA8AHgA0AFUAfQCqANwADwFIAXwBkgF7AU8BFQG6AFIA
9f+g/2j/Xv9n/3L/gf+T/6f/uP/J/9v/6f/u//P/9f/0//T/9P/z//X/9v/3//j/+f/5
//n/+f/4//j/+f/5//r/+//7//v//P/8//z//P/8//z//P/8/wAAAAAAAAAA/v/+////
//////////////7/AAAAAP//AQACAAIAAgAAAAEAAgACAAQABAAEAAQAAgACAAQABQAI
AAgACAAIAAgACAAIAAkACgAKAAsACwAKAAkACAAIAAwADQAOAA8ADQANAA0ADQALAAsA
CQAIAAcABwAHAAYABwAEAAQAAQD///7//P/6//f/9f/z//D/8P/v/+3/7P/t/+3/6//q
/+n/6f/o/+n/6f/p/+r/6f/t//D/8P/x//T/9v/3//r/+f/5//r/+v/8//z//P/9//v/
+//7//v/+v/6//r/+v/7//v//P/8//z//P/8//z/+//7//v//f8AAAAAAAAAAAAAAQAB
AAEA//8AAAAAAQAEAAQABQAFAAQABAADAAIAAQAEAAUABwAFAAUABQAGAAYABgAGAAYA
BgAGAAYABwAHAAYABQAFAAYABgAHAAcABgAEAAMAAgACAAIAAgABAAEAAQABAAAAAAAA
AAAAAAD+//7//v/+//7//////wAA///+//3//P/9//3//f/9//3//f/9//3//f/9//3/
/f/9//3//f/9//3//f/+//7//v/+//7//v///wAAAAABAAIAAwAEAAcACgAMAAoACgAJ
AAcABQAEAAIAAgACAAEA/v/+//z/+v/6//r/+v/6//z//P/8//z//P/7//r/+f/4//j/
+P/4//f/9f/0//P/9f/1//X/9f/0//T/9f/1//X/9v/2//b/9f/1//f//P/9////AwAO
AB4ANwBbAIYAtADhABgBUgF6AXkBUwElAeAAfAAVALj/cv9W/1v/aP91/4f/mf+s/73/
zf/Z/+D/5f/r/+//8P/x//H/7//w//H/8v/x//H/8f/x//T/9P/1//X/+P/5//n/+f/4
//j/+P/4//j/+P/4//j//P/8//z//P/7//r/+v/5//v/+//7//v//P/+//7//f/9//7/
/v/+//7///8AAAAAAAAAAAAAAAD+//7/AAABAAIAAgACAAIAAwAEAAUABwAGAAYABwAH
AAcABwAHAAgACAAHAAYABQAGAAcACAAJAAkACQAHAAYABQAFAAUABAAFAAIAAgD///3/
/P/6//j/9//1//P/8P/t/+v/6P/m/+P/4//h/+D/3v/f/9//4f/k/+X/5//n/+n/7P/s
/+3/7v/w//H/9P/1//X/9v/2//j/+P/4//n/9//3//f/9//6//r/+v/6//j/9//3//b/
+P/4//j/+P/3//f/9//5//r/+v/6//r/+v/7//v/+//7//z//P/9//z//P/9//3///8A
AAAAAAD+/wAAAAABAAMAAwADAAQAAgACAAIAAgACAAIAAgADAAMAAgABAAEAAAAAAAEA
AQABAAAAAAAAAAIAAgACAAEAAAD///7//P/+//7//v/+//7//v/8//z///////3//P/8
//z//P/8//v/+//6//r/+v/6//r/+v/5//n/+f/5//n/+f/5//n/9//3//f/9//3//f/
9//3//j/+f/7//z//v8AAAIABAACAAIAAQABAAAAAQACAAUABgAIAAYABgABAP///f/8
//7//v/+//3//P/8//r/+P/2//b/9v/2//j/+P/4//j/9v/1//T/8//0//T/9P/0//T/
8//z//P/8//z//P/8//0//T/9f/1//T/9P/z//L/8//x//H/9P/3////CwAiAEQAawCZ
AM4ABgFDAXgBjgF4AU8BFwGzAEAA3P99/z7/OP9O/1//cv+J/5//sf/E/9H/1//d/+L/
5f/n/+v/7P/t/+3/7//w//H/8v/x//H/8f/x//D/8P/x//H/8v/z//P/8//2//b/9v/2
//b/9v/2//b/9//2//X/9P/2//b/9//3//n/+f/5//n/+P/6//r/+f/7//z//P/8//z/
/f/+//7//v/+//7//v/+//7/AAABAAAAAAAAAAAAAgACAAIAAwAEAAQABQAFAAUABQAF
AAYABwAHAAcABwAFAAUABQAFAAcABwAFAAQABQAFAAUABAADAAAAAAD9//n/+P/2//T/
9f/z//H/7v/v/+3/6v/o/+T/4//g/97/4P/h/+H/4//l/+f/6v/r/+3/8P/w//H/8v/0
//X/+P/3//f/+P/4//r/+v/6//v/+//7//v/+//8//z//P/8//3//f/+//7//v/+//7/
/v/9//3//f///////v/9//z//v///////////wAAAAABAAIAAgADAAMAAQACAAIAAgAD
AAYABwAJAAcABwAHAAgABgAGAAYABgAHAAgACQALAAsACgAJAAkABQAEAAQAAwAFAAQA
BAAEAAQABAAEAAMABQAFAAUABAAEAAQABAAEAAYACAAGAAQAAgACAAIAAgADAAMAAgAC
AAIAAgACAAIA//////////8BAAEAAQABAP//////////AQABAAEAAQACAAMABQAGAAcA
CAAJAAoACwAMAAwADQAMAA0ADgARABIAFAASABIADgALAAgABgAIAAgACAAHAAcACAAH
AAYAAwACAAEAAAAAAAAAAAAAAP7//f/8//v/+//8//3//v/+//3//f/9//3//f/9//3/
/v/+/////////wAAAAAAAP//AQABAAQACwAVACcAQgBoAJMAwwDyACYBYwGSAZIBcAFD
Af8AlQAqAMj/e/9Y/1z/av95/4r/m/+v/8X/2P/l/+v/7//y//P/9f/1//b/9//3//n/
+v/7//z//f/9//3//f/+//7//////wAAAQABAAEAAgACAAIAAgABAAAA///+/wIAAgAC
AAIABAAEAAUABQAFAAUABQAFAAYACAAIAAcABwAIAAgACAAGAAcACAAIAAgACAAIAAgA
CAAIAAoACwAMAAwADAAMAAoACgAKAAsADQAOABAAEQAQAA8ADgAOABEAEQARABEAEQAR
ABEAEQAPAA8ADQAMAAsACwALAAoABwAEAAQAAQABAAAA/v/8//n/9//1//L/7//t/+r/
6P/p/+n/5//m/+n/6//s/+//8P/x//P/8//1//j/+P/5//r//P/9/wAAAAD//////v/+
//7//v//////////////AAAAAAAAAAD/////AAAAAAAAAAAAAAAAAQABAAEAAwAGAAYA
BgAGAAQABQAFAAUABQAGAAYABwAIAAgACQAJAAcACAAIAAgABgAIAAgACQAHAAcABwAI
AAgACAAIAAgACAAIAAgACQALAAoACQAJAAYABgAHAAcABQAEAAQABAAGAAYABgAFAAcA
BwAHAAYAAAACAAQAAgACAAIAAgABAAEAAAAAAP7//v/+//7/////////////////////
////////////////////////////AAAAAP//AAABAAIAAwAEAAQABQAIAAkACgANAAwA
DgAMAAwABwAFAAMAAgAEAAQABAADAAIAAgAAAP7//P/8//z//P/8//z//P/8//z/+//6
//n/+P/4//j/+P/6//n/+f/5//j/9//2//X/9P/0//X/9f/1//b/9v/2//f/+f/5//r/
//8FAA8AHAA0AFcAgQCwAOIAFwFSAYABggFfATEB7wCOACQAw/92/1j/Wv9j/27/g/+Z
/6v/vP/L/9n/5f/q/+v/6//t/+7/7//v//H/8v/z//T/9//3//f/9//3//b/9v/1//b/
9//3//f/+v/6//r/+v/4//j/+P/4//z//P/8//z//P/8//3//f/9//3//f/9//7/AAAA
AP///f/+//7//v/+////AAAAAAIAAgACAAIAAgACAAQABQAEAAQABAAEAAUABgAHAAkA
CAAIAAkACQAJAAkACQAKAAsACwALAAsACwALAAsACwANAA0ACwAKAAgABwAGAAQAAwAA
AAAA/f/8//z/+//6//f/9f/z//D/7f/r/+j/5v/l/+X/4//i/+T/5f/l/+f/5v/n/+n/
6f/t//D/8P/x//L/9P/1//j/+f/5//r/+v/6//r/+v/7//n/+f/5//n//P/8//z//P/7
//v//P/8//r/+v/6//r/+//7//v//f/8//z//P/8//7///////////8AAAAAAQACAAIA
AwADAAUABgAGAAYAAgAEAAQABQAHAAcABwAIAAgACAAIAAgABgAGAAYABwAIAAgACAAJ
AAYABgAHAAcABwAGAAYABgAGAAYABgAFAAUABQAFAAQABgAGAAYABgAEAAQAAgACAAEA
AQABAAEABQAGAAQABAAEAAQAAQABAAAAAAAAAAAAAAAAAAEAAQABAAEA//////////8B
AAEAAQABAAEAAQABAAEA/////wAAAAD//wAAAQACAAQABgAHAAkACgALAAwADwAOABAA
DgAOAAwACwAKAAoACAAIAAgABwAGAAYABAACAAAAAAAAAAAAAgACAAIAAgABAP///f/7
//z//P/8//z/+v/5//n/+f/5//n/+f/5//r/+v/7//v/+v/6//n/+P/9//3/+//8//3/
//8HABAAIgBBAGcAlADGAP0APAF2AZQBhwFhAS8B1ABgAPn/nP9Q/z7/Vf9o/3n/j/+l
/7j/yf/Z/+H/5v/r/+//8f/y//P/8//1//b/9//4//v/+//7//v/+v/6//v/+//+////
/////wAAAAAAAAAAAgACAAIAAgAEAAQABAAEAAQABAAFAAUABAADAAIAAQAEAAYABgAF
AAUABgAGAAYABgAHAAgACAAJAAoACwAMAAoACgAMAA0ADAAMAAwADAAMAAwADAANABAA
EAARABEAEwATABMAFAAVABUAFQAVABQAEwASABEAEgATABIAEgAPAA8ADwAOAA8ADAAM
AAkACQAIAAYABAABAP///f/6//n/9//0//L/7//v/+3/7P/s/+3/7f/v/+7/7//x//H/
8f/0//T/9f/3//r//P8AAP////8AAAAAAgACAAIAAwAFAAUABQAFAAYABgAGAAYABQAF
AAYABgAEAAQABAAEAAMAAwADAAUABgAGAAYABgAIAAkACQAJAAcACAAIAAkACgAKAAsA
CwAKAAoACQAIAAcACgALAA0ACwALAAsADAAOAA4ADgAOAA4ADgAOAA8ADwAOAA0ADQAM
AAwADQANAAsACgAKAAoACgAKAAoACQALAAsACwAKAAoACgAKAAoABgAIAAkACgALAAwA
CwALAAoACgAKAAoACgAKAAgABwAGAAUABwAHAAcABwAHAAcABwAHAAcABwAHAAcABwAH
AAgACAALAAwADQAOAA0ADgAOAA8AEQATABUAGQAYABoAGAAYABMAEQAPAA4ADgAOAA4A
DQAMAAwACgAIAAgACAAIAAgACAAIAAgACAAGAAUABAADAAAAAAAAAAAAAQABAAIAAwAD
AAMAAwADAAAAAAABAAEAAQACAAIAAgADAAUABQAGAAUACQARABwAMABLAG8AmADKAPkA
LgFoAY4BiwFpATkB8gCQACsAzv+E/2r/a/90/4P/mf+p/7b/x//Z/+f/7v/z//n/+//8
//3//f/9//7///8AAP//////////AgACAAMAAwACAAMAAwADAAQABAAEAAQABgAGAAYA
BgAIAAgACAAIAAgACAAJAAkACAAHAAYABQAIAAoACgAJAAsADAAMAAwADAANAA4ADgAM
AAwADAAMAAwADAAOAA8AEAAQABAAEAAOAA4ADgAPABAAEAARABEAEwATABMAFAATABMA
EwATABQAFQAWABcAFgAVABIAEAAQABEAEgASAA8ADAAMAAkABQAEAAIAAAABAP///f/6
//f/9f/y//D/8f/x/+//7v/s/+3/7f/v/+7/7//x//H/9f/4//j/+f/5//r/+v/8//7/
//8BAAIABAAEAAQABQAHAAcABwAHAAYABgAGAAYABQAFAAYABgAGAAYABgAGAAMAAwAD
AAUACAAIAAgACAAKAAsACwALAAkACgAKAAsACgAKAAsACwAMAA4ADwAQAA4AEAAQABEA
EQARAA==
         </WaveFormData>
      </LeadData>
      <LeadData>
         <LeadByteCountTotal>10000</LeadByteCountTotal>
         <LeadTimeOffset>0</LeadTimeOffset>
         <LeadSampleCountTotal>5000</LeadSampleCountTotal>
         <LeadAmplitudeUnitsPerBit>4.88</LeadAmplitudeUnitsPerBit>
         <LeadAmplitudeUnits>��V</LeadAmplitudeUnits>
         <LeadHighLimit>2147483647</LeadHighLimit>
         <LeadLowLimit>268435456</LeadLowLimit>
         <LeadID>V3</LeadID>
         <LeadOffsetFirstSample>0</LeadOffsetFirstSample>
         <FirstSampleBaseline>0</FirstSampleBaseline>
         <LeadSampleSize>2</LeadSampleSize>
         <LeadOff>FALSE</LeadOff>
         <BaselineSway>FALSE</BaselineSway>
         <ExcessiveACNoise>FALSE</ExcessiveACNoise>
         <MuscleNoise>FALSE</MuscleNoise>
         <LeadDataCRC32>3528659207</LeadDataCRC32>
         <WaveFormData>
+P/4//j/+P/5//r/+//8////AAABAAIAAAAAAAAAAAAAAAAAAAAAAAAAAAAAAAAAAgAC
AAIAAgACAAIAAgACAAQABAAEAAQABgAGAAYABgAGAAYABgAGAAkACgALAAwADQAOAA8A
EAAOAA4ADgAOABAAEAAQABAAEAAQABAAEAASABIAEgASABIAEgASABIAEAAQABAAEAAQ
ABAAEAAQAA4ADgAOAA4AEAAQABAAEAAOAA4ADgAOAA4ADgAOAA4ADAAMAAwADAAMAAwA
DAAMAAoACgAKAAoACgAKAAoACgAIAAgACAAHAAgACAAJAAoACQAIAAgACQAHAAcABwAH
AAkACQAIAAgACgAKAAoACgAIAAgACAAJAAsACwANAA4ADgAOAA8ADwATABQAFgAZABsA
HwAgACEAHAAYABMAEAARABIAEwAUABIAEAAOAAwACQAIAAcABwAJAAkACQAHAAcABgAF
AAUABAADAAIAAQD/////////////////////AQABAAEAAQD//wAAAAAAAAAA/v8AAAMA
BAAIAA8AHgA2AF4AigC9APsAQgGLAcwB6QHJAYUBPgHfAGQA8P+K/0f/Pv9S/2b/e/+P
/6L/s//F/9f/4//s//L/9f/4//r/+//7//v//v//////AQACAAMAAAD//wAAAQABAAIA
AQABAAAA//8BAAMABAAFAAUABQAFAAYABgAFAAQAAwAGAAYABgAGAAcABwAHAAcACQAK
AAoACQAJAAoACgAKAAsACwALAAsADQAOAA4ADgAOAA4ADgAOABAAEAARABEAEgATABMA
EwAVABUAFwAVABUAFgAWABYAFgAWABYAFgAXABgAGQAaABkAGAAVABMAEwASABEAEAAO
AAsACQAHAAMAAQD///3/+v/4//X/8v/w/+7/7P/r/+f/5v/m/+b/5f/l/+X/5v/p/+r/
7P/v//H/8//1//f/+f/6//3//v8CAAIAAwADAAQABQAFAAUABQAFAAUABgAEAAUABQAF
AAYABgAGAAYACAAIAAkACQAHAAcABwAJAAkACQAJAAoADAANAA4ADgAMAAwADQAOAA0A
DAALAAsADgARABIAEwATABIAEwASABMAEwATABQAFQAVABUAFQAXABcAFwAXABUAEwAR
AA8AEAAQABAAEAAQABEAEgATABEADwAPABAAEAAPAA8ADwARABEAEAAPAA4ADQAMAAsA
CwALAAsACgAMAAwADAAMAAoADgAQAA0ADAALAAoACAAIAAcABwAHAAgACQAJAAYABgAH
AAcACQAJAAkACQAJAAgACAAIAAoACgAKAAoACAAIAAkACQAJAAsADAANAA4AEAARABMA
FgAYABsAHAAfAB8AHwAdABoAFgAUABQAFAAUABQAEwARAA8ADQAJAAkACQAKAAsACQAJ
AAcABwAGAAUABQAEAAMAAgABAAEA//////////8BAAEAAQABAAEAAQABAAEABAAEAAQA
BAD+/wAAAwAGAAoADwAaACwATAB4AKcA3QAcAWEBqAHhAekBswFsASEBvABGANb/e/9O
/07/XP9v/4X/lv+j/7P/x//Z/+b/8P/3//z//P/9//3//f/9//3//P/9////AQD/////
AAABAAEAAgAEAAUABQAFAAYABwAHAAcABQAFAAUABgAJAAkACQAJAAwADAAMAAwACwAL
AAsACwANAA4ADgANAA0ADgAOAA4AEQARABEAEQAPABAAEAAQABMAFAAVABYAGAAYABkA
GQAZABkAGAAXABsAGwAdABsAGwAcABwAHAAeAB4AHgAeAB4AHgAeAB4AHgAeABwAGwAb
ABoAGQAYABgAFQATABEADAAJAAYAAwABAAAA/v/8//n/9v/z//H/7f/s/+z/7P/t/+3/
7f/u/+3/7v/w//P/9f/3//n/+////wAAAwAEAAQABAAFAAUABAAFAAUABQAFAAUABQAG
AAYABwAHAAcABgAGAAYABgAEAAQABQAFAAcABwAHAAkACAAHAAYABgAGAAcACAAIAAgA
CAAJAAoACgAKAAoACwAMAA8AEAARABAAEAASABIADwAPAA8AEAATABMAEwATABEAEQAR
ABEAEwATABMAEwARABAADwAOAA0ADQANAA0ADQALAAsADAAMAAsACwALAAsACwAKAAkA
CwALAAsACwALAAsACwAKAAgACAAHAAYABQAEAAUABgAGAAcABgAGAAYABQACAAIAAwAD
AAUABQAFAAUAAwACAAIAAgACAAIAAgACAAIAAgADAAMAAQADAAQABQAIAAoACwANAAwA
DgARABIAFQAVABUAEwARAA4ADQAOAAwADAAMAAsADAALAAoABwAEAAMAAwADAAMAAwAB
AAEA/v/9//3//P/9//z/+//7//r/+f/4//f/9//3//f/9//5//n/+f/5//j/+P/4//j/
9v/4//n/+v/8/wEADAAYACwATgB5AKsA5AAlAWwBsQHbAcUBggE3AeIAcgD+/5f/VP9C
/0z/W/9r/37/j/+d/63/v//Q/9z/4//o/+z/7f/t/+3/7v/v/+//8f/z//X/8//z//T/
9f/1//b/+P/5//n/+f/5//n/+P/3//f/9//3//j/+f/5//n/+f/8//z//P/8//3//f/9
//3///8AAAAA/////wAAAAAAAAEAAQABAAEAAQACAAIAAgADAAQABQAGAAYABgAHAAcA
CgALAAsACwALAAsADQALAA0ADgAOAA4ADgAOAA4ADgAMAAwADAAMAA4ADgAMAAsADQAM
AAsACgAGAAMAAQD///3/+//5//f/9P/y/+//7P/q/+j/5v/l/+H/4P/g/+D/3f/d/93/
3v/f/+D/4v/l/+b/5//o/+n/7f/u//H/8v/2//b/9//3//f/9//2//X/9v/3//j/+v/6
//v/+//7//z//P/8//z/+v/6//v/+//7//v/+//9//3//f/9//7//f/9//3//P/8//z/
/f/+////AAABAAMAAwAFAAUABQAFAAQABQAEAAEAAQABAAIABQAFAAUABQAGAAcACAAJ
AAkACQAJAAkACAAIAAgACAAFAAUABQAFAAYABQAGAAgACAAHAAcABwAHAAcABgAFAAMA
AwADAAMAAQABAAEAAAAEAAYABgAEAAAAAAAAAAAAAAACAAIAAQABAAAAAAAAAP//AAAA
AAEAAQD///////////3//P/8//z//f/+////AAD+//7//////wEAAwAEAAUACAAKAAsA
DQAMAA4AEQASABcAFwAXABUAEAAMAAoACgAKAAoACgAJAAoACQAIAAUAAgABAAEAAQAB
AAEA//////z/+//7//r/+//6//n/+f/5//n/+f/5//v/+//7//v/+f/5//n/+f/8//z/
/P/8//z//v8BAAIABgARACIAPgBmAJIAyQANAVYBnQHWAd8BrwFlARoBrQAyAMT/ZP8z
/zr/Uv9o/3//lf+m/7X/xf/V/+P/7v/y//P/9P/4//n/+f/5//r/+//7//3//f////3/
/f/+//////8AAAIAAwADAAMAAwADAAIAAQACAAMABAAGAAYABQAEAAMABAAEAAQABAAG
AAcACAAJAAkACAAGAAMABgAIAAkACgANAA0ADQANAAsADAAMAAwADQAOAA8AEAAQABAA
EQARABIAEwATABMAFQAVABcAFQATABQAFAAUABYAFgAWABYAFgAWABYAFgAWABYAFAAT
ABMAEgARABAADAAJAAcABQAFAAMAAQD///z/+v/3//T/7//s/+n/5//m/+b/5//o/+X/
5f/l/+b/5//o/+r/7f/v//H/8//1//f/+P/7//z//P/8//3//f8AAAEAAQABAP//////
/wAAAwAFAAYABwADAAIAAQAAAAEAAgAEAAUABQAFAAUABwAFAAUABQAGAAgACQAKAAoA
CAAIAAkACgAKAAoACgALAAsADQANAA0ADgAOABAAEAAPAA8ADwAQABMAEwATABMAEQAR
ABEAEQAPAA8ADwAPAA8AEAARABIADwAPAA8ADwAQAA8AEAASABAADwAPAA8ADQANAAwA
CwAPABEAEwARAA4AEAAQABAAEAAOAA4ADQANAAsACgAJAAcABwAIAAoACwALAAsACwAL
AAwADAANAA4ADQAMAAsACgAKAAoACwALAAsADQAOAA8AEgAUABUAFwAWABgAGwAcACEA
IQAhAB8AGgAWABQAFAAWABYAFgAVABQAEwASAA8ADAALAAsACwAJAAkABwAHAAgABwAH
AAYABwAGAAUABQAFAAUABQAFAAMAAwADAAMAAQABAAEAAQACAAIAAgACAAQAAgAHAAwA
EgAbACoARABmAJIAxQD/AEABhwHMAe0B0wGPAUgB8QB+AAgAov9d/0z/Vv9m/3v/j/+e
/63/v//P/93/6v/2//v//P/9//3//P/7//z//f/9////AwAFAAMAAwAEAAUABQAGAAQA
BQAFAAUABAAFAAUABQAFAAUABQAGAAkACQAJAAkACgAKAAoACgANAA0ADQANAA8AEAAQ
AA8ADQAOAA4ADgAPAA8ADwAPAA8AEAAQABAAEQASABMAFAAUABQAFQAVABgAGQAZABkA
GQAZABsAGQAXABgAGAAYABsAHAAdAB4AHQAcABsAGgAaABoAGAAXABkAGAAXABYAEgAP
AA0ACwAHAAUAAwABAAAA/v/7//j/9//0//H/7//t/+z/7P/s/+n/6f/p/+r/7f/u//D/
8//0//X/9v/3//n/+v/9//7/AAAAAAEAAQACAAMAAwADAAMAAwADAAQAAgADAAMAAwAA
AAAAAAAAAAIAAgADAAMAAgABAAAAAQACAAMABAAGAAYABwAIAAgACgAKAAsADAAMAAwA
DAANAAsADQANAA0AEAAQABIAEgARABEAEQASABIAEQAQAA8ADQANAA0ADQAPAA8ADwAP
ABAAEAAQABAADwAPAA8ADwAOAAsACgAKAAwACwALAAsACwAJAAgABwAKAAoACgAKAAoA
CQAIAAYABQAFAAYABwAHAAQABAAFAAUABQAFAAUABQAFAAQABAAEAAIAAgACAAIAAgAC
AAMAAwADAAUABgAHAAYACAAJAAsADgAQABMAFAAXABcAFwAVABMAEAAPABAADwAOAA0A
CwAKAAkACAAFAAYABQAFAAUAAwADAAEAAQAAAP/////+//v/+v/5//n/+f/5//n/+f/7
//v/+//7//r/+f/4//f/+P/4//j/+P/4//r/+//8//7/BQAOACAAOABcAIUAtwD2AD0B
hAHHAeMBvwF4AS8B0gBaAOb/hf9M/0b/VP9j/3f/iP+Z/6f/t//H/9b/5P/p/+r/7v/v
/+//7//y//P/8//1//X/9//1//X/+P/5//n/+v/4//n/+f/5//r/+//7//v/+//7//v/
/P////////////7//v/+//7///////////8DAAQABAADAAMABAAEAAQABQAFAAUABQAD
AAQABAAEAAUABgAHAAgACgAKAAsACwAKAAsACwALAA8ADwARAA8ADwAQABAAEAAQABAA
EAAQABIAEgASABIAEgASABAADwAPAA4ADQAMAAgABQADAAEAAAD///7//f/4//b/8//w
/+//7P/p/+f/4//i/+L/4v/j/+P/4//k/+P/5P/m/+n/6v/r/+z/7f/x//L/9f/2//r/
+v/7//v/+v/7//v/+//9//3//f/+//z//f/9//3/+v/6//r/+v/8//z//f/9//3//f/9
/////f/9//3//v/+////AAAAAAAAAAABAAIABAAEAAQABQAFAAcABwAHAAcABgAHAAYA
BwAHAAcACAAJAAkACQAJAAcABwAHAAcABwAHAAcABwAIAAgACAAIAAcABwAHAAcABgAD
AAIAAgADAAMABAAFAAMAAwACAAEAAQABAAEAAQABAAEABAACAAIAAgACAAAAAAD/////
AAAAAAAA///8//z//f/9/////////////f/8//z//P/8//z//P/8//3//v8AAAEAAAAB
AAEAAQACAAQABQAHAAgACgANAA4ADwAPAA8ADQAMAAgABgAGAAQABAAEAAMAAgABAAAA
/f/8//v/+//7//v/+//5//n/+v/5//n/+P/1//T/8//z//X/9f/1//X/8//z//P/8//z
//P/8//z//T/9P/0//T/9P/0//X/9v/8/wUAFAAuAFQAgACzAPUAPAGFAcYB2wGxAWUB
GAGzADYAwv9i/yv/KP9A/1j/bf+B/5b/qf+5/8n/1f/e/+b/6//s/+z/7f/t/+3/7v/v
/+//8f/0//f/9v/3//b/9//3//j/+v/7//v/+//7//v/+v/5//r/+//8//7//v/9//z/
+//6//r/+v/6//7///8AAAEAAgACAAEA//8BAAIAAgACAAMAAwADAAMAAwAEAAQABAAF
AAYABwAIAAgACAAJAAkACgALAAsACwANAA0ADwANAAsADAAMAAwAEAAQABAAEAAOAA4A
DgAOABAAEAAOAA0ACwAKAAkACAAGAAMAAQD///3/+//5//f/8v/w/+3/6v/p/+b/4//h
/9//3v/e/97/2//b/9v/3P/f/+D/4v/l/+n/6//t/+//7//w//P/9P/3//j/+v/7//r/
+//7//v/+//7//v//P/8//3//f/9//7//v/+//7//P/8//3//f////////8BAP//////
/wAAAAABAAIAAgAAAAAAAQACAAIAAgACAAMAAwAFAAUABQAIAAgACgAKAAkACQAJAAoA
CgAJAAgABwAIAAkACgALAAkACQAJAAkACgAKAAoACgALAAsACwALAAsACQAJAAoACwAL
AAwADQAKAAkABwAFAAcABwAHAAcAAwAFAAQABgAGAAYABgAGAAYABQAFAAQABAAEAAMA
BQAGAAgACQAGAAUABAADAAEAAAAAAAAAAQACAAMABAAEAAQABQAFAAUABwAIAAkACAAK
AAsADQAOABAAEwAUABgAGQAaABkAFAAQAA4ADgAOAA4ADgANAA0ADQANAAsACQAHAAYA
BQAHAAcABQAFAAIAAQABAAAA/f/8//v/+//7//v/+//7//z//f/+/////f/9//3//f8A
AAAAAAAAAPz//v8BAAQABgALABoALgBKAHAAnwDTABIBWQGgAdsB6QG3AWwBHwG+AEwA
4v+J/1b/Uv9c/2n/e/+M/53/rf+9/8//4P/q/+//9P/0//X/9f/1//j/+f/5//v/+//9
//v/+//8//3//f/+//z//f/9//3/AAABAAEAAQADAAMAAwAEAAUABQAFAAUABAAEAAQA
BAADAAMAAwADAAUABgAGAAUABgAIAAkACgAKAAkACAAHAAgACgALAAwADAAMAAwADAAN
AA4AEAARABAAEQARABEAEwATABUAEwASABIAEQAQABUAFgAXABgAGAAYABgAGAAXABYA
EwARABEAEAAPAA4ADQALAAoACQAFAAMAAQD///r/+P/1//L/8f/w/+//7//t/+z/7P/s
/+j/5//m/+b/5f/m/+j/6//t/+//8f/z//f/+P/7//z//P/8//3//f8AAAEAAQABAP//
/////wAA/v////////8AAAAAAAAAAP7//v//////////////AQADAAMAAwAEAAQABQAG
AAYABgAGAAcACAAKAAoACgALAAoACwAKAAkACwAMAA8AEAANAA0ADQAOAA8ADwAPAA8A
DQANAA0ADQANAA0ADQANAA4ADgAOAA4ADAALAAoACQAJAAcABwAIAAgABwAHAAcABwAH
AAYABgAEAAQABAAEAAQABAADAAMAAgACAAIAAQAAAAAAAQABAAMAAwADAAMAAQAAAAAA
AAAAAAAAAAAAAAAAAAABAAEA//8BAAIAAwAEAAYABwAJAAgACgANAA4AEgATABQAEwAS
AA4ADAAMAAoACgAKAAkABgAFAAQAAQACAAEAAQABAAEAAQD//////v/9//3//P/5//j/
9//3//X/9f/1//X/9//3//f/9//1//X/9f/1//j/+P/4//j/9v/2//n//P8AAAEACAAY
AC4ATgB5AKkA4AAdAWQBrQHZAckBiAE9AeoAfgAKAKH/WP9G/1D/Xf9t/4D/kf+f/6//
v//Q/97/5//s/+//8f/y//P/8v/z//P/9f/3//n/9//3//j/+f/5//r//P/9//3//f/+
//////////3//f/9//7/AQABAAEAAQAAAAAAAAAAAAEAAQABAAEABQAGAAYABQADAAQA
BAAEAAcABwAHAAcABQAGAAYABgAHAAgACQAKAAoACgALAAsADgAPAA8ADwAQAA8AEAAN
AA8AEAAQABAAEAAQABAAEAARABIAEwAUABIAEgAQAA8ADwAOAA0ADAAMAAkABwAFAAMA
AQD///3//P/6//f/9P/v/+z/6f/n/+P/4v/i/+L/4P/f/97/3v/h/+L/5P/n/+n/6//t
/+//7//w//P/9P/4//j/+f/5//r/+//7//v/+//7//v//P/8//3//f/9//r/+v/6//r/
+v/6//v/+//5//n/+f/7//3//f/9//7//v///wAAAAD+//7///8AAAIAAgACAAMAAwAF
AAUABQAEAAQABgAGAAYABwAIAAoACQAJAAkACQAJAAkACQAJAAcABwAHAAcACAAIAAgA
CAAHAAcABwAHAAcABQAFAAYABAADAAMAAwADAAMAAgABAAEAAQABAAEAAwADAAEAAAAA
AAAAAAAAAAAAAAD//////v/+//7//f/+//7///////3//f/9//3//f/8//z//P/8//z/
/P/8//7//v//////AAADAAUABwAGAAgACQALAAsADAAOAA4AEQARABEADwAMAAgABgAG
AAgACAAIAAcABgAFAAQAAQD+//3//f/9//7////+/////P/7//v/+v/7//r/+f/5//n/
+f/5//n/9//3//f/9//5//n/+f/5//j/+P/4//j/+P/6//v//v8EAA0AHAA4AF4AigC9
AP8ASAGRAdAB4QG1AWkBGgG1ADoAzP9u/zv/PP9O/2L/d/+L/57/r//B/9P/3f/m/+z/
8f/y//b/9//3//f/+v/7//v//f/+/////P/7//z//f/9//7//P/9//3//f/+////////
/wEAAQABAAIAAQABAAEAAQAEAAQABAAEAAUABQAFAAUABQAGAAYABQAHAAgACAAIAAsA
CwALAAsACQAKAAoACgALAAwADQAOAAwADAANAA0AEAARABEAEQARABEAEwARABMAFAAU
ABQAFgAWABYAFgAWABYAFgAWABgAGAAWABUAEwASABEAEAAQAA0ACwAJAAUAAwABAP//
/P/6//f/9P/y//D/7v/t/+r/6P/n/+b/5f/l/+X/5v/o/+r/7f/x//P/9f/3//n/+//8
////AAACAAIAAwADAAYABwAHAAcABwAHAAcACAAIAAkACQAJAAkACgALAAwACgAKAAsA
CwALAAsACwANAAsACwALAAwADAANAA4ADgAOAA4ADwAQABAAEAAQABEADwARABEAEQAT
ABQAFwAYABYAFQAUABQAEwATABMAEwAUABUAFgAXABcAFwAXABcAFQAUABMAEgARABEA
EQARABEADwAPABAAEAAPAA8ADwAPAA8ADgANABEAEQARAA4ADAAMAAwADAAOAA4ADQAN
AA4ADgAOAA0ACwAKAAoACQALAAsACwALAAoACAAHAAYABwAIAAkACgAMAAwADQANAA0A
DwAQABEAFAAWABcAGQAaABwAHwAgACAAHwAeABsAFgASABAAEAASABIAEgARABIAEQAQ
AA0ACgAJAAkACQAHAAcABQAFAAQAAwADAAIAAgACAAIAAwABAAEAAQABAAMAAwADAAMA
BQAFAAUABQAEAAQABAAEAAQABgAHAA4AFgAnAD4AXgCGALYA7QAvAXYBvQHsAdsBlwFR
AQABkwAcALT/av9P/1j/Zv94/4f/l/+o/7v/z//f/+v/8v/2//f/+v/8//3//f/9/wAA
AQABAAMABAAFAAIAAQADAAUABgAIAAgACQAJAAkACQAJAAgABwAFAAUABQAGAAkACQAJ
AAkADAAMAAwADAALAAsACwALAA8AEAAQAA8ADwAQABAAEAAQAA8ADgANAA0ADgAOAA4A
DwAQABEAEgASABIAEwATABIAEwATABMAFgAXABoAGQAXABgAGAAYABoAGgAaABoAGgAa
ABoAGgAcABwAGgAZABcAFgAVABQAFAARAA8ADQALAAkABwAFAAAA/v/7//j/9f/y/+//
7f/r/+r/6v/q/+z/7f/u//D/8v/0//f/+//8//3//v///wEAAgAFAAYABwAGAAYABQAG
AAcABwAHAAkACQAJAAoACgALAAsACwAKAAoACgAKAAgACAAJAAkACwALAAsADQAPAA8A
DwAQABAAEQASABIAEAAQABEAEgATABQAFQAXABcAGQAZABkAGQAYABkAGAAXABcAFwAY
ABkAGQAZABkAFwAXABcAFwAZABkAGQAZABYAFgAWABYAFQAVABUAFQAVABMAEwAUABYA
FQAVABUADwARABIAEgASABIAEgAQABAADwAPAA4ADgAOAA0ADgAOAA8ADwANAA0ADQAN
AA0ADAAMAAwADAAMAAwADAAKAAoACwALAAsADQAOAA8AEAASABMAFQAYABoAHQAeACAA
HwAeABsAGgAWABQAFAAUABQAFAATABAADwAOAAsADAALAAsACwAJAAkABwAHAAYABQAF
AAQAAwACAAEAAQADAAMAAwADAAEAAQABAAEAAQABAAEAAQACAAIAAgACAAIABAADAAYA
DAAVACQANgBUAHwArQDlACQBaQGwAeMB2wGbAVIBAQGYACIAtv9p/1L/Wv9i/3H/h/+a
/6n/t//H/9n/6P/y//X/+P/6//v/+//7//z//f/9////AwAFAAMAAwACAAMAAwAEAAQA
BQAFAAUACAAJAAkACQAHAAcABwAIAAsACwALAAsADAAMAAwADAANAA0ADQANAA8AEAAQ
AA8ADwAQABAAEAARABEAEQARABMAFAAUABQAEwAUABUAFgAWABYAFwAXABoAGwAbABsA
GwAbAB0AGwAdAB4AHgAeACAAIAAgACAAHgAeAB4AHgAgACAAHgAdABwAGgAYABYAFgAT
ABEADwAPAA0ACwAJAAQAAgD///z/+f/2//P/8f/t/+z/7P/s/+z/7f/u//D/7//w//L/
9f/3//n/+//9////AAADAAQABgAGAAcABwAIAAkACQAJAAcABwAHAAgACgALAAsACwAK
AAoACgAKAAoACgALAAsACQAJAAkACwALAAsACwAMAA4ADwAQABAAEgASABMAFAAWABYA
FgAXABkAGwAbABsAGQAYABkAGAAYABkAGgAcAB0AHQAdAB0AGwAbABsAGwAdAB0AHQAd
ABoAGgAaABoAGwAbABsAGwAbABkAGQAaABoAGQAZABkAGQAZABgAFwAVABUAFQAVABUA
FQAVABQAFgAYABYAFgAWABYAFgAWABUAFQAUABQAFAATABIAEgATABMAEQARABEAEQAT
ABIAEgASABQAFAAUABQAEgASABMAEwARABMAFAAVABcAGgAcAB8AIAAiACUAJgAnACcA
JwAlACQAIAAeAB4AHAAcABwAGwAcABsAGgAXABYAFQAVABUAFwAXABUAFQATABEAEAAO
AA8ADgANAA0ACwALAAsACwALAAsACwALAA0ADQANAA0ADQAMAAsACgAQABIAEQASABQA
FwAgACwARABmAJMAxQAAAUkBlgHZAfUB1wGOAUMB4gBsAPr/l/9W/07/ZP95/4v/oP+x
/8P/1f/l//L/+v8BAAQACAAJAAkACQAMAA0ADQAPABEAEwARABEAEgATABMAFAAWABcA
FwAXABcAFwAWABUAFgAXABgAGgAZABkAGQAZABoAGgAaABoAGQAZABkAGQAbABwAHAAb
ABwAHgAfACAAIQAhACEAIQAiACQAJQAmACYAJgAmACYAJAAkACUAJQAmACcAJwAnACkA
KQArACkALAAuAC8AMAAyADIAMgAyAC8ALgAtACwALQAuAC0ALQArACoAKQAoACgAJQAj
ACEAIQAfAB0AGwAYABYAEwAQAA8ADAAJAAcABAACAAEAAAD9//3//f/+/wEAAgAEAAcA
BgAHAAgACQAOABAAFAAWABYAFgAXABcAGQAbABwAHQAeAB8AIAAiACAAIQAhACEAIgAi
ACIAIgAgACAAIQAhACEAIQAhACMAJQAlACUAJgAkACUAJgAmACQAJAAlACYAJgAmACYA
JwAmACcAJgAlACcAKAArACwAKQApACkAKgAtAC0ALQAtAC8ALwAvAC8ALQAtAC0ALQAs
ACwALAAsACsAKwArACsALQArACsALAAsACsAKwArAC0ALQAsACsAJwAqACwALAAsACwA
LAAsACsAKwAqACoAKgApACYAJgAnACcAKQApACkAKQApACgAKAAoACgAKAAoACgAKgAq
ACsAKwApACsALAAtACwALgAvADEAMwA2ADoAPAA9AD0APQA7ADgANAAyADIAMgAyADIA
MQAwAC8ALgArACwAKwArACsALAAtACwALQAqACkAKQAoACUAJAAjACMAJQAlACUAJQAl
ACUAJQAlACMAIwAjACMAJgAmACYAJgAmACYAKQAqACoALwA6AEoAZACEAK8A4QAaAVsB
oAHlAQ8C+wG4AW8BHAG0AEIA2/+Q/3z/hP+N/5//sv/B/8v/2//v/wAADAAXACAAJAAl
ACUAJQAkACUAJQAnACcAKQAnACcAKgArACsALAAsAC0ALQAtAC0ALQAsACsALgAvADAA
MgA1ADUANQA1ADUANAAzADIAMQAxADEAMQA0ADYANwA3ADkAOgA6ADoAOwA7ADsAOwA6
ADoAOQA4ADsAPAA9AD4AQABAAEEAQQBAAEEAQQBBAEMAQwBFAEMARQBGAEYARgBIAEgA
SABIAEoASgBKAEoASABIAEYARQBHAEYARQBEAEIAPwA9ADsAOQA3ADUAMwAyADAALQAq
ACcAJAAhAB8AHQAcABwAHAAZABkAGQAaABoAGgAbAB0AIQAjACUAJwAoACgAKgAqAC0A
LgAwADEANAA1ADUANQA3ADcANwA4ADYANwA3ADcANgA2ADYANgA2ADYANwA3ADcANwA3
ADkAOwA7ADsAPAA+AD8AQABAAD4APgA/AEAAQgBCAEIAQwBFAEcARwBHAEgASABKAEoA
SQBHAA==
         </WaveFormData>
      </LeadData>
      <LeadData>
         <LeadByteCountTotal>10000</LeadByteCountTotal>
         <LeadTimeOffset>0</LeadTimeOffset>
         <LeadSampleCountTotal>5000</LeadSampleCountTotal>
         <LeadAmplitudeUnitsPerBit>4.88</LeadAmplitudeUnitsPerBit>
         <LeadAmplitudeUnits>��V</LeadAmplitudeUnits>
         <LeadHighLimit>2147483647</LeadHighLimit>
         <LeadLowLimit>268435456</LeadLowLimit>
         <LeadID>V4</LeadID>
         <LeadOffsetFirstSample>0</LeadOffsetFirstSample>
         <FirstSampleBaseline>0</FirstSampleBaseline>
         <LeadSampleSize>2</LeadSampleSize>
         <LeadOff>FALSE</LeadOff>
         <BaselineSway>FALSE</BaselineSway>
         <ExcessiveACNoise>FALSE</ExcessiveACNoise>
         <MuscleNoise>FALSE</MuscleNoise>
         <LeadDataCRC32>1701153010</LeadDataCRC32>
         <WaveFormData>
+v/6//r/+v/7//z//f/+////AAABAAIAAAAAAAAAAAAAAAAAAAAAAP7//v/+//7///8A
AAEAAgACAAIAAgACAAIAAgACAAIABAAEAAQABAACAAIAAgACAAUABgAHAAgACQAKAAsA
DAAKAAoACgAKAAoACgAKAAoADAAMAAwADAAOAA4ADgAOAA0ADAALAAoADAAMAAwADAAL
AAoACQAIAAgACAAIAAgACgAKAAoACgAIAAgACAAIAAgACAAIAAgACAAIAAgACAAGAAYA
BgAGAAYABgAGAAYABAAEAAQABAAEAAMAAwADAAQABAAEAAQABgAGAAYABgAEAAMAAwAD
AAEAAQABAAEAAgADAAQABQAFAAUABQAFAAUABgAIAAgABwAIAAoACwAOABAAEAAUABcA
GgAaABoAFgAUABEADgAQABAAEAAQAA0ADQANAAsABwAEAAMAAwAGAAYABQAEAAMAAQAB
AAEA///+//3//f/9//v/+//7//n/+v/6//n/+v/7//z//v/8//3//f/9//3/+v/6//7/
//8EAA0AGwAwAE0AbACQAL4A/wBBAXkBiAFeAQ8BvQB0ACoA5P+o/4X/gf+K/5X/pv+0
/7v/w//Q/93/6f/w//P/9f/5//f/9//4//n/+f/6//r//P/7//v/+//8//z//f/9//z/
/P/9//3//f////////8AAAAAAAABAAIA///+//7//f/+////AAACAAAAAAABAAIAAgAC
AAMAAwAFAAUABgAGAAYABgAHAAcABwAHAAcACQAIAAcABgAHAAkACQAJAAoACwANAA4A
EAAOAA8ADwAPAA8AEAAQABEAEQARABEAEAARABEAEQAQABEAEQASABMAEAAPAA4ACwAM
AAsACgAJAAcABQAEAAEA/v/8//r/9//3//b/9P/y//D/7//u/+z/7f/t/+3/7f/v//D/
8v/z//L/9P/0//X/9v/3//j/+f/8//3//v/+//7//v/+///////////////9//3//v/+
//z//P/8//z//P/9////AgACAAEAAQABAAIAAgACAAIAAQACAAIAAgAEAAQABAAFAAUA
AwACAAAAAQADAAUACQAIAAcABwAHAAUABQAFAAUABgAGAAYABgAIAAgACAAIAAUABAAD
AAIABAADAAMAAwAFAAQABAAEAAQABAADAAMAAQAAAAAAAAABAAEAAQABAP//////////
/f/7//v//P///wAAAQACAP////8AAP///v/9//z/+//7//v/+v/8//z//P/8//r/+v/6
//r/+//7//v/+//9//3//f/9//z/+//6//n/+f/5//n/+f/8//7//v///wAAAgADAAYA
CAAIAAwADQASABIAEgAQAA4ACwAIAAgACAAIAAgABwAFAAMA///7//r/+//9/wAA///9
//v/+f/3//f/9//1//T/8//z//P/8//z//P/8//y//L/8f/x/+//7//w//D/8//z//P/
8//u//D/9P/3//7/BQAPAB4ANQBUAHoApADVABUBWQGCAXgBNwHhAJYAUAAIAML/jf93
/3j/f/+O/6D/qf+t/7b/w//P/9r/4//p//H/7//v//D/8f/u/+7/7f/u/+//7//v//D/
8v/z//P/8v/y//P/8//z//T/9f/2//j/9//2//b/9v/2//b/9//3//n/+f/5//r/+P/4
//n/+v/4//j/+f/5//r/+//9//7//P/8//3//f/7//v/+//9/////////wEAAwADAAMA
BAADAAMAAgACAAQABQAFAAUABQAGAAYABwAKAAsADAAMAAsACwALAAoACgAJAAkACQAH
AAcABwAFAAYABQAEAAMAAQD///7/+//7//r/+f/3//T/8v/v/+z/6v/p/+j/5v/n/+f/
5//n/+X/5v/o/+n/6v/s/+z/7f/v//H/8//1//T/9f/2//b/9P/0//T/9f/1//X/9f/1
//X/9f/2//b/9v/2//b/9v/1//X/9v/4//j/9//3//f/+P/4//j/+P/3//j/+P/4//r/
+v/6//v/+//7//z//P/8//3//v8BAAEAAQACAAMAAQABAAEAAQACAAIAAgACAAIAAgAC
AAIABAAEAAQABAADAAEAAAD//wEAAAAAAAAA/v/+//3//f/9//z//P/8//3//f/9//3/
/f/9//3//f////3//f/+//z/+v/4//j/+P/4//j/+f/6//r//P/8//z//P/7//r/+f/4
//n/+f/5//n/9//3//f/9//3//f/9//3//n/+f/5//n/+P/6//r/+//+/wAAAQAEAAQA
BAAIAAkADgAOAA4ADAAMAAkABgAGAAYABgAGAAUABQAFAAMAAQD+//3//f/+//7//f/8
//v/9//3//f/9f/2//X/9f/1//H/8f/x//H/9P/0//P/8//z//P/9P/0//P/8//z//P/
8v/y//L/8//2//3/BwASACcARABmAIgAtQDxADcBeAGUAXEBHwHKAHoALgDm/6f/f/96
/4H/iv+Y/6X/rf+0/73/yf/Y/+P/6f/t/+//7//w//H/7//w//D/8v/x//H/8f/y//T/
9f/1//T/9f/3//j/+f/3//f/9//4//b/9v/3//j/+v/6//v/+//9//3//f/+//7//v//
/wAA/v/+//////8BAAEAAgACAAIAAgADAAMAAQABAAEAAwAFAAUABQAHAAcABwAHAAgA
CAAJAAkACgAKAAsACwALAA0ADgAOAA8ADgAPABAAEAARABEAEQAQAA4ADQANAA0ADgAP
ABAADwAMAAsACgAJAAkABwAGAAMAAgAAAP7/+//5//j/9v/0//b/9f/0//L/8P/v/+7/
7f/v//D/8v/z//P/9P/z//P/9v/3//j/+f/7//3///8AAP3//P/7//v//f/9//3//f//
////AAAAAP7//v/+//7//////wAAAgAAAP///////wIAAgACAAIAAQACAAIAAgACAAIA
AgADAAcABwAIAAgABwAHAAcACQAHAAcACAAJAAcABwAHAAcACAAIAAgACAAJAAoACwAM
AAsACgAJAAgACgAJAAkACQAJAAgACAAIAAYABgAFAAUABwAGAAYABgAFAAUABQAFAAMA
AwADAAMABQADAAMABAACAAYABgAEAAIAAgACAAIAAgADAAMAAwACAAIAAgACAAIAAgAC
AAIAAgABAAEAAQABAAEAAQABAAEAAQABAAEAAQABAAEAAQABAAQABgAGAAcACAAKAAsA
DgAOAA4AEgATABYAFgAWABQAEAANAAoACgAKAAoACgAJAAkACQAHAAUABAADAAMABAAC
AAEAAAD///3//f/9//v/+v/5//n/+f/5//n/+f/5//r/+v/5//n/9//3//j/+P/7//v/
+//7//r//P/+/wEABgARACEAOABXAHgAngDUABMBUwGBAYABRAHvAJ8AVAAIAMb/jv93
/3//jv+d/6z/tv+9/8n/1v/h/+v/8v/z//H/8//0//X/9//5//f/+P/4//r/+//7//v/
/P/8//3//f/8//7//////////v/9//z//P/8//z//f/+/wAAAAABAAEA////////AAAA
AAAAAQACAAEAAAAAAP//AAABAAMABAAEAAQABQAFAAUABQAFAAcABwAHAAcACQAJAAkA
CQAKAAgACQAJAAoACwANAA4ADwAOAA4ADQANAA0ADQANAAwADwAPAA8ADgAOAA0ADQAN
AA8ADwAPAA0ACwAJAAcABQAFAAMAAgD//wAA/v/8//n/9v/0//H/7v/w/+//7v/s/+v/
6//r/+v/6//s/+7/7//y//T/9P/1//j/+f/6//v/+v/7//z//P/8//z//P/9//v/+//7
//v//v///wEAAgABAAAA///+//////8AAAIAAgABAAEAAQAAAAAAAAAAAAEAAgACAAIA
AgACAAIAAwAEAAMAAwACAAMAAwADAAUAAwADAAQABQAFAAUABQAFAAQABAAEAAQABgAG
AAYABgAEAAQABAAEAAUABQAGAAcABgAEAAMAAgACAAIAAQABAAMAAgACAAIAAQABAAEA
AQABAAMABQADAAAAAQACAAMABAACAAEAAAD+//z//P/8//z//P/8//z//P/9//3//f/9
/wAAAQACAAMAAAD///7//f///////////wAAAgACAAMABAAGAAcACgAKAAoADgAPABMA
FAAVABQAEQANAAkACAAKAAoACgAJAAsACwAJAAcAAwABAAAAAAD+//3//P/7//r/+//8
//v/+P/3//f/9//1//X/9f/1//b/9v/1//X/8//z//T/9P/1//X/9f/1//b/+P/6//n/
/v8NACEAOABPAG4AlgDEAP8ARwGBAZABZgETAb8AegAwAOb/pv9//3n/gP+L/5r/qP+x
/7f/wP/N/9n/4v/r//H/8//y//H/8f/x//H/8v/y//T/9//3//f/+P/6//v/+//6//j/
+f/5//n/+f/5//n/+v/6//r/+//8//7//v///////v/9//z//P/9//7/AAACAAQABAAF
AAUAAgABAAEAAAACAAIAAwADAAUABQAFAAcABwAHAAcACQALAAsACwAMAAwADQANAA4A
DAANAA0ADQANAA4ADgAPABAAEQASABIAEQARABEAEAAQAA8ADwAPABIAEwAUABMAEQAP
AA0ACwAGAAMAAQD9//3//P/7//n/+f/4//b/9P/0//P/8v/w/+3/7f/t/+3/7f/u//D/
8f/w//L/8v/z//b/9//4//n/+v/7//z//P/6//r/+v/7//v/+//7//v/+f/5//r/+v/6
//r/+v/6//v/+//8//7//f/7//r/+f/7//z//f/+//3//v/+//7///8AAAEAAwAEAAMA
AwACAAIAAwAEAAcABwAHAAgACQAJAAkACQAJAAcABgAFAAQABAAEAAQABAAGAAYABgAG
AAQAAwADAAMABQAEAAQABAACAAIAAQABAAMAAgACAAIAAwADAAEA//8AAAIAAgACAAIA
AAD///7//P/9//7///8AAP7//v/+//7//f/9//3//f/9//3//f/9//3//f/9//3//f/9
//3//f/+/wAAAAABAAEAAgACAAQACAAIAAwADQASABIAEgAQAA4ACwAIAAgACAAIAAgA
BwAHAAcABQADAAIAAQABAAIAAQD///3/+//7//v/+//5//r/+f/5//n/9//3//f/9//4
//j/9//3//b/9f/1//T/9f/1//X/9f/2//j/+P/5//r///8LABwAMwBOAHAAlgDLAAkB
TQGCAY4BXwENAbwAcgAkANr/n/+B/4D/h/+Q/57/q/+z/7z/xf/R/97/5//r/+3/7v/v
//H/8//1//b/9v/4//f/9//3//j/+v/7//v/+v/6//v/+//7//v/+//7//z//P/8//3/
/v/+//7//////////////wAAAAAAAAEAAgACAAIAAwADAAMAAwAEAAQABAAEAAUABQAF
AAUABQAHAAUABQAFAAcACQAJAAkACgAKAAsACwAMAAwADQANAA0ADQAOAA4ADwAOAA8A
EAAQABMAEwATABIAEgARABEAEQARABEAEQAPAA4ADQAMAAsACwAJAAgABQAEAAIAAAD9
//v/+v/4//b/9P/z//L/8P/w//H/8v/z//H/8v/0//X/9f/2//X/9f/4//n/+v/7//7/
//8AAAAA/v/+//7///////////////////8AAAAA/v/+//7//v/9//3//v8AAAIAAQAB
AAEAAgACAAIAAgADAAQABAAEAAQABAAEAAUABwAHAAgACAAHAAcABwAJAAkACQAKAAsA
CQAJAAkACQAKAAoACgAKAAgACAAIAAgACgAKAAoACgAKAAkACQAJAAkACAAIAAgABgAG
AAUABQAHAAYABgAGAAUABQAFAAUAAwADAAMAAwABAAMABgAEAAQABAAEAAMAAwADAAIA
BAAEAAQABAADAAIAAQAAAAEAAQABAAEAAQABAAEAAQD//////////wAAAQACAAMAAgAE
AAQABQAIAAoACwAOABAAEAAUABUAFwAWABUAEgASAA8ADAAMAAwADAAMAAsACgAJAAYA
AwACAAEAAQACAAAA///+//3//P/9//7//f/8//v/+//7//n/+f/5//n/+P/4//f/9//5
//n/+v/6//n/+f/5//n/+P/6//z//f8CAA8AHQAyAE8AcACUAMQAAwFFAXkBggFOAfcA
pQBaAA4AyP+S/3n/d/+A/5P/pv+y/7v/x//U/+H/6f/u//P/9f/1//X/9f/2//f/9f/2
//b/+P/7//v/+//8//r/+//7//r/+v/7//v/+//5//n/+f/6//v//P/+/wAA///+//7/
/f/9//3//f/+//7//v///wAAAAAAAAEAAQD/////AAAAAAAAAAABAAEAAwADAAMABQAF
AAUABQAHAAUABQAFAAYABgAHAAcACAAGAAcABwAHAAkACgAKAAsACwALAAsACgANAA0A
DQAMAAwACwALAAsACwALAAsACQAIAAcABgAFAAMAAQAAAP3/+//4//X/8f/w//D/7//u
/+z/6//q/+j/5//n/+f/5//p/+r/7P/t/+//8v/z//X/9f/1//X/9f/4//n/+v/6//r/
+v/6//v/+v/5//j/9//4//n/+//8//z//P/8//z//f/9//7/AAD+//3//f/9//z//P/8
//z///8AAAAAAAD+//7//v///wEAAQACAAIAAAD///7///8AAAEAAwAFAAUABQAFAAUA
AwACAAEAAAACAAIAAgACAAAAAAAAAAAAAgABAAEAAQADAAIAAgACAAIAAgABAAEAAQAA
AAAAAAD9//3//f/9//3//f/9//3/+f/5//r//P/8//z//P/9//3//f/8//r/+v/6//r/
+//8//3//v/7//v/+//7//r/+f/4//f/+P/5//r/+//7//v/+//7//7/AAAAAAEAAAAC
AAMABgAGAAYACgALABAAEAAQAA4ACgAHAAQABAAEAAQABAADAAYABwAGAAUAAgABAAEA
AgABAP///f/7//n/+f/5//f/9f/z//L/8f/x//H/8f/x//T/9P/z//P/9f/1//b/9v/3
//f/9//3//T/9P/2//f/+v8BAA0AIAA5AFgAfACkANcAGQFdAYwBiAFFAesAngBYABAA
zP+T/3v/fP+F/5D/nP+l/63/tP+//8//3v/n/+v/7f/r/+v/7P/t/+//8P/w//L/9f/1
//X/9v/1//X/9P/y//T/9f/1//X/9//3//f/+P/6//r/+//8//r/+v/7//v/+f/5//n/
+v/6//r/+//8//z//P/9//3//f/9//7//v/8//z//f/9/wAAAQACAAUABAADAAIAAwAE
AAUABgAIAAYABwAHAAgACAAJAAkACQAHAAgACAAJAAsADQAPABAAEQARABEAEAAOAA0A
DQANAA8ADwAPAA0ADAALAAoACQAHAAUABAABAP///P/5//X/9//4//j/+P/3//X/8//w
/+3/7f/t/+3/6//s/+7/7//x//T/9f/3//b/9//4//n/+P/5//r/+v/7//z//f////3/
/f/9//3/+//7//z//P/8//z//P/8//v/+//8//7//P/7//v/+//9//7///8AAP//AAAA
AAAAAQACAAMABQAHAAcACAAIAAYABQAEAAUACAAJAAsADQAMAAsACgAJAAgACAAIAAgA
CAAIAAgACAAIAAgACAAIAAgABwAHAAcABQAEAAQABAAGAAYABQAFAAUABAAEAAQABQAF
AAUABAACAAIAAgACAAMAAwADAAIAAgACAAIAAgAAAAAAAAAAAAEAAQABAAEA////////
////////////////////////AAACAAIAAwACAAQABQAIAAoACgAOAA8AFAAUABQAEgAQ
AA0ACgAKAAwADAAMAAsACgAJAAYAAwACAAEAAQACAAIAAQAAAP///f/9//3/+//4//f/
9//3//X/9f/1//X/+P/4//f/9//2//X/9f/0//f/9//3//f/+P/4//j/+//8//3/BQAU
ACkARABoAIwAtwDxADUBdgGUAXcBKQHOAIIAOADu/63/g/98/4P/iv+W/6X/r/+2/7//
y//Y/+P/6f/t/+7/7//x//P/8f/y//L/9P/1//X/9f/2//b/9//3//b/9//5//r/+//7
//v/+//8//v/+v/6//r//P/8//3//f/9//3//f/+//7//v///wAAAAAAAAEAAQABAAEA
AgACAAIAAgADAAMAAwADAAMABQAFAAUABQAHAAcABwAHAAgACgALAAsADAAKAAsACwAL
AAsADAAMAA0ADAANAA4ADgAQABEAEgASABIAEQARABEADwAPAA8ADQAMAAsACgAJAAkA
BwAGAAMABAACAAAA/f/5//j/9v/0//T/8//y//D/7f/t/+3/7f/t/+7/8P/x//T/9v/2
//f/9v/3//j/+f/6//v//P/8//7//v/+/////f/9//3//f//////AAAAAP///v/9//z/
/f/9//7/AAD+//3//f/9/wAAAAAAAAAAAQACAAIAAgACAAIAAgADAAMAAwAEAAQABQAF
AAUABwAFAAUABgAHAAkACQAJAAkACAAIAAgACAAIAAgACAAIAAgACAAIAAgACAAHAAcA
BwAHAAYABgAGAAYABgAFAAUABQAEAAQABAADAAMAAwADAAEAAQABAAEAAwADAAEAAAAC
AAIAAgACAAEAAQABAAAAAAAAAAAAAAD+//7//v/+//3//f/9//3//f/9//3//f/9//3/
/f/9////////////AgAEAAQABQAEAAYABwAKAAwADAAQABEAEgASABIAEAAOAAsACAAI
AAgACAAIAAcABwAHAAUAAwAAAP////8AAAIAAQAAAP///f/9//3/+//6//n/+f/5//n/
+f/5//n/+P/4//f/9//3//f/+P/4//f/9//3//f/+P/4//r//f8EAA8AHwA0AFEAcACU
AMgACQFNAX0BggFKAfEAnwBWAAoAyP+U/3v/ff+G/5X/pv+y/7n/w//Q/93/5f/s//H/
8//z//T/9f/3//n/9//4//j/+v/5//n/+f/6//r/+//7//r/+v/7//v/+//9//3//f/+
/wAAAAABAAIAAQAAAAAA//////////8AAAIAAgADAAQAAgACAAMAAwADAAMABAAEAAYA
BgAHAAcABQAFAAUABwAJAAkACQALAAkACQAJAAoACAAJAAkACgAMAA0ADQANAAsADAAM
AA0ADgAPABAAEAAPAA8ADwAOAA4ADQANAA0ADwAPAA8ADQAMAAsACgAJAAUAAwACAP//
/v/8//r/9//3//b/9P/y//D/7//u/+z/7f/t/+3/7f/v//D/8v/z//L/9P/0//X/9v/3
//j/+f/6//v//P/8//7//v/+////AQABAAEAAQAAAP/////+////AAABAAIAAwADAAQA
BgAFAAMAAgABAAAAAAAAAAAAAwAEAAQABAACAAIAAgADAAcABwAIAAgABQAFAAUABwAJ
AAkACgALAAsACwALAAsACQAIAAcABgAJAAoACwAMAAoACgAKAAoACQAHAAYABQAHAAYA
BgAGAAYABgAFAAUABwAGAAYABgADAAMAAwADAAUABQAFAAQABAAEAAQABAADAAMAAwAC
AAQABAAEAAQAAwACAAEAAAABAAEAAQABAP//////////AQABAAEAAQADAAMAAwADAAMA
BAADAAMABgAKAA0AEgARABAAEwATABYAFgAWABQADwALAAcABgAJAAoACwALAAsACwAJ
AAcAAgABAAEAAgD///3/+//5//n/+//9//3/+v/5//n/+f/3//f/9//3//n/+v/6//v/
+//7//z//P/7//v/+//7//r//P8AAAUADAAbADEATABpAIoAsgDsADMBcQGPAXABHAHF
AIEAPAD0/7T/iP99/4P/jv+f/6r/sP+3/8P/0v/d/+f/7P/t/+//8//1//X/9v/3//f/
+P/4//r/+//7//v//P/8//3//f/8//7//////////f/9//3//v/7//r/+v/6//3//v8A
AAEAAQABAAEAAgACAAIAAwAEAAQABAAFAAUABQAFAAYABgAGAAYABwAHAAUABQAFAAcA
CQAJAAkACwAJAAkACQAKAAwADQANAA4AEAARABEAEQAPABAAEAARABIAEwAUABQAEwAT
ABMAEgAUABMAEwATABEAEQARAA8AEAAPAA4ADQAJAAcABgADAAIAAAD+//v/+P/2//P/
8P/y//H/8P/u/+7/7//w//H/8//2//r//f/7//z/+//7//7///8AAAEAAQABAAEAAAD+
//7//v////3//f/9//3//////wAAAAAAAAAAAAAAAAEAAQACAAQABAADAAMAAwAEAAQA
BAAEAAcACAAIAAgABgAGAAYABwAHAAcACAAIAAgACQAKAA0ACwALAAwADQALAAsACwAL
AAsADAANAA4ADAAMAAwADAAMAAwADAAMAAwACwALAAsACQAIAAgACAAIAAgABwAHAAcA
BgAGAAYAAwAFAAYACAAIAAgACAAFAAUABQAEAAQABAAEAAQABgAGAAYABgAEAAMAAgAB
AAMAAwADAAMAAwADAAMAAwADAAMAAwADAAIABAAEAAUABgAIAAkADAAPABAAFQAXABkA
GAAXABQAEgAPAAwADAAOAA4ADgANAAsACwAJAAcABAADAAMABAAFAAUABQAFAAEAAQAB
AP///v/9//3//f/7//v/+//7//r/+v/5//n/+f/5//r/+v/9//3//f/9//z//P/8//3/
AgANABsALgBHAGYAigC0AOsALwFxAZQBfAExAdsAjgBGAPz/uv+N/4X/iv+P/5r/rP+3
/7v/wv/P/9v/6P/x//X/9//5//n/+v/7//r/+v/5//r//f/9//3//v/8//3//f/8//z/
/f/9//3//v///wAAAgAAAAAAAQACAAIAAgADAAMABQAFAAUABgAEAAQABQAGAAYABgAH
AAcABQAFAAYABgAGAAYABwAHAAkACQAJAAsACQAJAAkACwANAA0ADQAOAA8AEQASABQA
EgATABMAEwAVABYAFgAXABYAFwAYABgAFwAXABcAFgAXABcAGAAZABgAFwAWABMAEgAR
ABAADwAOAA0ADQALAAoACAAGAAMA///+//z/+v/6//n/+P/2//b/9//4//n/9//4//r/
+//8//7//v///wIAAwAEAAUABAAFAAYABgAGAAYABgAHAAUABQAFAAUABwAHAAgACAAI
AAgACAAIAAcABwAIAAoACgAJAAkACQAKAAoACgAKAA0ADgAOAA4ADgAOAA4ADwARABEA
EgASABMAEwATABUAFAATABMAEwAVABUAFQAVABYAFgAWABYAFAAUABQAFAAWABYAFgAW
ABYAFQAVABUAFQAUABQAFAAUABQAEwATABEAEAAQABAAEAARABIAEwARABEAEQARAA8A
DQANAA4AEgASABAAEAAQABAADwAPAA8ADgAOAA4ADgAOAA4ADgAOAA4ADwAPAA8ADwAP
AA8ADwAPABEAEQARABEADwAPAA8ADwAOABAAEAARABMAFgAYABwAHgAeACIAIwAkACQA
JAAiACIAHwAcABwAHAAcABwAGwAbABsAGQAXABYAFQAVABYAFgAVABQAEwAPAA8ADwAN
AA4ADQANAA0ACwALAAsACwAKAAoACQAJAAsACwAMAAwADAALAAoACQAOABAAEAAPABIA
FwAfAC4AQwBcAHwAogDPAA0BUwGKAZgBcQEfAcgAfAA0AO7/sf+R/5D/nf+q/7r/x//N
/9b/4//v//r///8DAAcABwAHAAgACQALAAwADAAOAA0ADQANAA4AEAARABEAEAASABMA
EwATABEAEQARABIAEgASABMAFAATABIAEgARABMAEwATABQAFAAUABUAFgAWABYAFwAX
ABkAGQAaABoAGAAYABkAGQAbABsAGwAdABsAGwAbAB0AHQAdAB0AHgAcAB0AHQAeAB4A
HwAfAB8AIgAkACUAJwAnACcAJwAmACUAJQAlACQAJgAlACUAJQAjACMAIwAhACAAHwAe
AB0AHAAbABsAGQAYABYAFAARAA8ADgAMAAoACAAHAAYABAAFAAUABQAFAAMABAAGAAcA
CAAKAAoACwAMAA0ADgAPABAAEQASABIAEwAUABUAFwAXABcAFwAXABkAGQAaABoAGgAa
ABoAGgAbABsAHAAeAB0AGwAaABkAHAAcABwAHAAbABwAHAAcABoAGgAaABsAHwAfACAA
IAAeAB0AHAAdAB8AHwAgACEAIAAfAB4AHQAeACAAIgAkACIAIgAiACIAIgAiACIAIgAk
ACMAIwAjACIAIAAfAB4AHwAgACAAIQAhACAAIAAgAB0AHQAdAB0AGwAgACIAIgAiACIA
HwAfAB8AHgAeAB4AHgAeAB4AHgAeAB4AHwAfAB8AHwAfAB8AHwAfAB0AHQAdAB0AHgAf
ACAAIQAhACIAIQAhACIAJAAlACgALAAuADQANwA3ADYANQAyADAALQAqACoAKgAqACoA
KQAnACcAJQAjACEAIQAiACQAJgAlACQAIwAfAB8AHwAdABoAGQAZABkAGAAZABoAGwAc
ABwAGwAbABgAFwAXABYAGAAZABoAGwAcACAAIAAfACAAJQAvAEAAVwByAJYAvADpAB8B
YwGiAbwBlwFDAewApABeABwA3/+z/6T/p/+u/77/z//V/9j/4f/v//7/CQATABkAGwAb
ABwAHQAcABwAGwAcAB8AHwAfACAAIAAhACEAIAAgACEAIQAhACAAHwAeAB4AIAAiACUA
KAAmACYAJwAnACcAJwAnACgAJQAkACQAJAAnACgAKgArAC0ALQAuAC4AMAAwADEAMQAu
AC0ALAAtAC8ALwAvADEAMgAzADQANgA1ADUANAA0ADYANwA3ADcANwA4ADgAOQA6ADsA
PAA8AD8APwA/AD4APgA9AD0APQA/AD8APwA9ADoAOQA4ADcANwA1ADQAMQAwAC4ALAAp
ACcAJgAkACIAJAAjACIAIAAdAB0AHQAdABsAHAAeAB8AIgAkACQAJQAkACUAJgAnACgA
KQAqACoALAAsACwALQAvAC8ALwAvAC0ALQAuAC4AMAAwADAAMAAvAC8AMAAyADIAMQAx
ADEAMwA0ADUANgA3ADgAOAA4ADgAOAA4ADkAOgA5ADkAOAA5ADsAPQBBAD8APwBAAEEA
QQA/AA==
         </WaveFormData>
      </LeadData>
      <LeadData>
         <LeadByteCountTotal>10000</LeadByteCountTotal>
         <LeadTimeOffset>0</LeadTimeOffset>
         <LeadSampleCountTotal>5000</LeadSampleCountTotal>
         <LeadAmplitudeUnitsPerBit>4.88</LeadAmplitudeUnitsPerBit>
         <LeadAmplitudeUnits>��V</LeadAmplitudeUnits>
         <LeadHighLimit>2147483647</LeadHighLimit>
         <LeadLowLimit>268435456</LeadLowLimit>
         <LeadID>V5</LeadID>
         <LeadOffsetFirstSample>0</LeadOffsetFirstSample>
         <FirstSampleBaseline>0</FirstSampleBaseline>
         <LeadSampleSize>2</LeadSampleSize>
         <LeadOff>FALSE</LeadOff>
         <BaselineSway>FALSE</BaselineSway>
         <ExcessiveACNoise>FALSE</ExcessiveACNoise>
         <MuscleNoise>FALSE</MuscleNoise>
         <LeadDataCRC32>1995053748</LeadDataCRC32>
         <WaveFormData>
DAAMAAwADAAKAAoACgAKAAsADAANAA4ADQAMAAsACgAIAAgACAAIAAYABgAGAAYACAAI
AAgACAAKAAoACgAKAAoACgAKAAoACgAKAAoACgAKAAoACgAKAAwADAAMAAwADQAOAA8A
EAAQABAAEAAQAA4ADgAOAA4AEAAQABAAEAASABIAEgASABEAEAAPAA4AEAAQABAAEAAO
AA4ADgAOAAwADAAMAAwADgAOAA4ADgAMAAwADAAMAAwADAAMAAwACgAKAAoACgAIAAgA
CAAIAAoACgAKAAoACAAIAAgACAAIAAcABwAHAAcACQAJAAkACQAJAAgACAAGAAYABQAF
AAUABQAFAAUABgAHAAgACQAHAAcABwAIAAkACQAJAAsACwANAA4ADwAQABEAFAAXABoA
HAAcABwAGwAYABQAEQASABMAFAAWABUAEwASAA8ADAAKAAgACAAKAAoACAAIAAgABgAG
AAUAAwABAAEAAAAAAP//////////////////AQAAAAAAAQABAAIAAgABAAEA/////wEA
AgAEAAgAEQAfADQATQBkAIYAtwDyACQBOgEmAfIAtQB6AEQAEwDn/83/xv/G/8r/0//d
/+D/4//r//T/+v//////AQABAP//////////AQABAAEAAgACAAIAAgACAAMAAwADAAMA
AQACAAIAAgAEAAUABQAEAAQABAAFAAUAAwAEAAUABQAFAAYABgAGAAQABAAFAAUABwAI
AAgACAAIAAkACgAKAAkACQAKAAoADAAMAAwADQANAAwADAANAA8ADwAPAA8AEgATABMA
FAAVABUAFgAWABYAFwAXABcAGAAZABsAGwAaABsAHAAcAB4AHgAeAB4AHQAdAB0AHQAd
ABwAHAAcABoAGgAZABgAFQAVABMAEgAUABIAEgAPAA4ADAAKAAgACAAIAAgACQAJAAkA
CQAJAAkACQAIAAgABgAGAAYABgAIAAcABwAGAAcABQAGAAcABgAFAAUABAADAAMABAAE
AAIAAgACAAIAAwAEAAUABgAFAAUABgAHAAcABgAGAAYABQAFAAYABgAHAAgACQAKAAkA
BwAGAAQABwAJAAsADAAMAA0ADQANAAwACwAKAAkACgAKAAsACwALAAsACwALAAkABwAE
AAIAAwAEAAUABQAGAAcACAAIAAgACAAHAAcABgAFAAQAAwACAAIAAgACAAIAAgACAAIA
AQAAAP///f8AAAEAAgADAAQABAAEAAMAAgABAAAA/////////f///////////////v/+
//7//v/9//3//f////////////3//f/9//3//f/9//7/////////AQABAAUABgAHAAgA
BwAKAA0ADgASABIAEgASABAADQALAAsACwALAAwADAAKAAkABgAEAAMAAgADAAQAAwAA
AP///P/6//r/+f/5//j/+f/5//r/+f/5//n/+f/3//f/9//3//b/9v/3//f/+v/6//n/
+f/z//P/9//6//z/AgAJABMAJAA7AFgAdgCdANIADgE4AToBEgHRAJQAXAAnAPP/yf+2
/7b/tv+9/8f/zv/R/9X/3v/o/+3/8//1//v/+//7//v/+//4//f/9v/2//b/9v/2//b/
9//3//f/9//4//r/+//8//3///8AAAAA///+//7//f/7//z//f/9//7/AAABAAIAAAAA
AAEAAQD//wAAAAAAAAIAAwAEAAQABQAFAAYABgAEAAQABAAFAAgACAAJAAsADQANAA0A
DQANAA0ADAAMAA4ADwARABIAEAARABEAEQAWABcAGQAZABgAGQAaABoAGgAaABoAGgAb
ABsAGwAbABsAGgAaABoAGgAaABkAGAAXABcAFQAUABIAEAAQAA0ADQAMAAsACgAJAAgA
BwAHAAUABQAFAAUABwAHAAYABgAIAAgACAAIAAgABwAHAAYABAABAAEAAQD/////AAAA
AAEAAQACAAIAAAAAAAAAAAAAAAAAAAAAAAEAAQACAAMAAwACAAIAAgABAAEAAgACAAQA
BAAEAAQAAwADAAQABAAGAAcACAAIAAoACwALAAsACQAJAAkACQAJAAoADAANAAwACwAK
AAkACgALAAsADAALAAoACQAHAAcABwAHAAYABgAGAAUABQADAAMAAwADAAQABAAEAAQA
BgAGAAYABgAGAAYABgAFAAMABAADAAIAAQAAAAAAAQACAAEAAwADAAMAAwACAAAA///+
//////8AAAEA//////////////////////////8AAAEAAQABAAMAAwAHAAgACQAKAAkA
DAAPABAAEgASABIAEgASAA8ADQANAA8ADwAQABAADwAPAA0ADAAIAAYABgAGAAgABgAG
AAQAAAAAAP///////////v/+//v/+//7//v/+//7//v/+//8//z//f/9//z//P/7//v/
+//7//v/+v/8/wAABQANABwAMQBKAGYAhwC0APIALAFIAToBAwHCAIIARwARAOH/xP++
/8D/wf/H/9D/1//Z/97/5v/v//X/+f/7//v/+//7//v/+//7//v//P/+//7//v/+////
////////AAACAAMABAADAAMAAgAAAAAAAAABAAEAAwAEAAUABQAFAAYABgAGAAYABgAH
AAcABwAIAAgACAAIAAkACgAKAAsACwAMAAwACgAKAAoACwAOAA4ADwARABEAEQARABEA
FAAVABUAFgAVABUAFgAWABgAGQAZABkAGwAbABwAGwAcAB0AHgAeAB4AHgAeAB4AIAAh
ACIAIwAhACAAIAAgACAAIAAfAB4AGwAbABkAGAAYABYAFgATABUAFAATABIADwAOAA0A
DQANAA0ADQANAAsACwAKAAoADAAMAAwADAAOAA0ADQAMAAkABQAEAAMABQAFAAYABgAH
AAcACAAIAAgACAAIAAgACAAIAAgACAAHAAcACAAJAAkACAAIAAgABwAHAAgACAAIAAgA
CAAIAAsACwAMAAwADAANAA4ADgAMAA0ADQANAA0ADQANAA0ADgAOAA8ADwARABEAEQAR
AA8ADwAOAA4ADgAOAA4ADQANAA0ADQAMAAwADAALAAsACwALAAsACwAMAAwADAAMAAoA
CgAKAAoACgAKAAoACQAJAAsACwAJAAgACAAIAAgACAAJAAkACQAHAAcABwAHAAcABwAG
AAYABgAGAAUABQAFAAcABwAHAAcABwAHAAcABwAFAAUABgAHAAkACQALAAsADQAOAA8A
EAARABQAFwAYABoAGgAaABoAFgATABEAEQARABEAEgASABMAEwARABAADgAMAAwADAAL
AAgABwAEAAIAAgABAAEAAQABAAAAAAD//////////////////////v/+//////8AAAAA
/////////f///wIABgAMABUAJwA8AFMAbgCUAMkAAAEsATYBFgHcAJ0AYgAuAP//1//D
/8T/yP/Q/9n/3//i/+n/8f/4//z///////v/+//8//3//v////3//f/9//7/AgACAAIA
AgADAAMAAwADAAMABAAEAAQAAwADAAIAAAABAAIABAAFAAUABgAHAAcABQAGAAYABgAI
AAgACQAJAAYABgAFAAQABwAJAAsADAALAAsADAAMAAwADAAMAA0ADAAMAA0ADwAPAA8A
DwAPABAAEQARABIAFQAVABYAFgAWABcAFwAXABkAGQAaABkAGgAbABwAHAAeAB4AHgAe
AB8AHwAfAB8AHgAcABsAGgAYABgAFwAWABYAFwAWABYAFQASABEADQAOAA4ADgAOAAsA
CgAJAAkACQAJAAkACQAJAAkACAAIAAgACAAIAAgACgAJAAkACAAIAAUABQAFAAQAAwAD
AAIABAAFAAcACAAGAAYABgAGAAYABgAGAAYABQAFAAYABwAHAAYABgAGAAcABwAIAAgA
BgAGAAYABgAGAAUABQAEAAUABwAJAAoACAAJAAkACQAHAAcABwAHAAcACAAKAAsACQAJ
AAkACQAHAAcABgAGAAkACgALAAsACgAJAAgABgAGAAYABQAFAAUABQAFAAUABAAEAAQA
BAAGAAgACAAIAAYABgAGAAYABgAEAAMAAgD/////////////AQAAAAAAAAACAAEAAQAB
AAIAAwAEAAUAAwADAAMAAwABAAEAAgADAAMAAwAFAAUACQAKAAsADAALAA4AEQASABUA
FgAXABgAFAARAA8ADwAPAA8AEAAQAA8ADwANAAwACQAGAAUABAACAAAAAAD+////AAAA
AAEA//////7//v/7//v/+//7//v/+//7//v/+f/4//j/9//5//r/+v/7//3///////7/
AgAKABcAJQA4AE8AbACMAL0A/AAwAUYBMgH4ALcAfgBGAA8A3//B/7j/uP++/8f/0//Y
/9n/4f/o/+z/8//5//3//f/7//v/+//7//v/+//7//z/AAAAAAAAAAABAAEAAQABAP//
AAAAAAAAAAABAAEAAAAAAAAAAQABAAMABAAFAAUAAwAEAAQABAAGAAYABwAHAAkACgAK
AAoABwAHAAcABgAHAAcACAAIAAkACgALAA0ADgAOAA8AEQARABEAEQARABQAFQAVABYA
FQAVABYAFgAWABcAFwAXABoAGwAdAB0AHgAfACAAIAAgACAAIAAgACIAIwAkACUAJAAi
ACEAIAAcABwAGwAaABkAGQAXABYAGAAWABYAEwATABIAEQAQAA0ADAALAAsADQANAA0A
DQALAAsACgAKAAoACgAKAAoACgAJAAkACAAIAAUABQAFAAUABQAGAAYAAwADAAQABAAE
AAQABAAEAAQABAAEAAQAAQABAAIAAwAEAAQABQAGAAcABwAIAAgACAAIAAgACAAHAAcA
CAAIAAoACwAMAAwADAANAA0ADQANAA0ADQANAAoACgALAAsACQAJAAkACQALAAsACgAK
AAoACgAKAAkACwALAAsACgAKAAoACQAJAAcABwAHAAcACAAIAAgABgAGAAgACAAIAAgA
BQAFAAUAAwAFAAUABQAFAAcABgAGAAYABAADAAMAAwADAAMAAwADAAMAAwADAAMAAQAB
AAIAAwAFAAUABwAHAAYABgAGAAYACQAMAA8AEAATABQAFQAWABQAEQAPAA8ADQANAA4A
DgANAA0ACwAKAAkACAAJAAoACQAGAAUAAgACAAIAAQABAP/////+//7/+//7//v/+//7
//v/+//7//r/+v/7//v//P/8//v/+//9//3//f/8//z/AAAFABEAIAA1AEwAaACPAMIA
/AAwAUQBLAHzALQAdgA9AAkA2//C/8D/wP/B/8n/1P/Z/9v/4v/o//H/9//3//f/+P/5
//r/+//7//v/+//8//z//P/8//z//////////////wAAAAAAAAAAAQABAAAAAAAAAAEA
AQABAAIAAwADAAEAAgACAAIAAgACAAMAAwAFAAYABgAGAAQABQAGAAYABwAHAAgACAAI
AAgACAAJAAgACAAJAAsADQANAA0ADQAMAA0ADQAOABEAEQASABIAEgATABMAEwAUABUA
FwAXABoAGwAcABwAHAAcABwAHAAdAB0AHQAdAB0AHAAcABwAHAAcABsAGgAZABkAFwAW
ABYAFAAUABEADwAOAA0ADAANAAwACwALAAkACQAJAAkABwAHAAYABgAGAAYABgAGAAcA
BwAIAAgACAAFAAUABQADAAMABAAEAAEAAQACAAIAAAAAAAAAAAACAAIAAgACAAMAAwAE
AAUABQAEAAQABAAFAAUABgAGAAQABAAEAAQABwAHAAgACAAGAAcACAAIAAgACQAJAAkA
CQAJAAkACQAKAAoACwALAAoACQAIAAcACQAJAAgACAAIAAgACAAHAAkACQAJAAgABwAG
AAQAAwAFAAUABQAFAAYABgAGAAYABQAEAAMAAgAAAAIABgAGAAYABgAGAAMAAwADAAEA
AwADAAMAAwABAAAAAAAAAAIAAQABAAEA/////////////////////wAAAQADAAUAAwAD
AAUABQAHAAgACQAKAAkADAAPABAAEgASABIAEgAQAA0ACwALAAsACwAMAAwACQAJAAcA
BgAGAAQABAAEAAIAAAAAAP7//v/+//3//f/7//v/+v/6//f/9//3//f/9//3//f/9//2
//b/9//3//j/+P/3//f/9//3//f/+P/8/wQADQAbAC4ARwBiAIQAtQDwAB4BMAEUAdoA
mwBiACwA+f/P/7n/tP+4/8D/y//T/9r/3//n/+7/9P/3//n/+//5//f/9//3//f/9f/1
//X/9v/6//r/+v/6//v/+//7//v/+f/6//r/+v/4//n/+f/4//n/+v/8//3/+//8//3/
/f/7//z//P/8//3//v8AAAEA//8AAAAAAAD+////AAAAAP////8AAAAAAQACAAMABQAG
AAYABwAJAAgABwAGAAUACAAJAAkACgAJAAkACgAKAAwADQANAA0ADgAPABEAEQASABMA
FAAUABQAFAAUABQAFQAVABUAFQAVABQAFAAUABIAEgARABAADgANAAoACAAKAAgACAAF
AAUABAADAAIAAQAAAP///////////////wEAAQAAAAAA///+//3//P/9//3//v/+////
/f/+/////v/9//3//P/7//v//P/8//z//P/8//z//P/8//z//P/7//v//P/9//3//P/8
//z//f/9//7//v/+//7//v/+//////8AAAAA/f/9//3//P///wEAAgADAAEAAQABAAEA
///+//7//f////////////3//f/8//z//v/+//7//f/9//3//f/8//7//v/9//3/////
///////9//z/+//6//r/+v/6//r/9v/2//b/9//4//n/+v/7//v/+//5//r/+f/4//f/
+v/6//v//P/7//n/+P/3//X/9f/1//X/9//3//f/9//5//n/+v/7//v/+//9//3//f/+
////AAAAAAIABAAEAAkACgALAAwACAAFAAMAAwABAAEAAgACAAQABQAEAAQAAgAAAAAA
AAD+//z//P/6//j/+P/3//f/9P/z//H/8P/v/+//7//v//D/8f/y//P/8v/y//P/8//0
//T/8//z//P/8f/z//T/9P/4////DQAeADUAUgBwAJcA0AAMATgBQAEYAdMAlABaACUA
8//H/7L/sv+0/7f/v//I/8v/z//Y/+D/6f/v//P/8//y//H/8P/v//H/8f/x//L/9f/2
//f/+P/4//f/9v/1//X/9v/2//b/9//5//r/+v/8//z//f/9//v//P/9//3/+//8//z/
/P/6//r/+//7//3//v/+//7/AAABAAIAAgABAAEAAgACAAQABAAEAAUABAAEAAUABwAJ
AAkACQAJAAwADQANAA4ADQANAA4ADgAMAA0ADQANABEAEwAWABcAFgAXABgAGAAYABgA
GAAYABsAGwAbABsAGQAYABgAGAAYABgAFwAWABIAEQAOAAwADgAOABAADwAPAA4ADQAM
AAkACAAHAAcABQAFAAUABQAHAAcABgAGAAQABAAEAAQABAADAAMAAgAEAAEAAQABAAMA
AwAEAAQAAAD//////v/+//7//v/+//7//v/+//7//f/9//7///8AAAAAAQACAAIAAQAB
AAAAAwAEAAUABgAHAAcACAAIAAcABwAHAAYABwAJAAoACwAJAAkACQAJAAYABgAHAAcA
BwAHAAcABwAHAAcABgAGAAgACAAIAAcABwAHAAcABgAGAAYABQAFAAUABQAFAAUABgAG
AAYABgAFAAQAAwACAAMAAwADAAEAAQABAAEAAQABAAAAAAAAAAIAAQABAAEA////////
/////////////wEAAQACAAMAAgABAAIAAQADAAQABQAGAAcACgANAA4AEgASABIAEgAQ
AA0ACwALAAsACwAMAAwACwALAAkACAAIAAYABgAGAAQAAgACAAAAAAAAAP/////7//v/
+v/6//j/9//2//X/9v/3//j/+f/2//b/9//3//r/+v/5//n/+f/5//n/+v/8//z///8J
ABgAKwBGAGIAgQCuAOoAIgFCATgBBQHCAIAARQARAN//vv+2/7j/uf+//8z/0//V/9r/
4v/p/+//8//1//b/9//4//n/+f/5//n/+v/8//z//P/8//v/+//7//v//P/+////AAD+
///////+//z//P/9//3//v8AAAIAAwABAAIAAgACAAAAAAABAAEAAwAEAAQABAAEAAUA
BgAGAAUABQAGAAYACAAIAAgACQAIAAgACQALAAsACwALAAsADgAPAA8AEAAPAA8AEAAQ
ABIAEwATABMAFQAVABYAFQAXABkAGwAcABwAHAAcABwAGwAbABsAGwAbABoAGgAaABkA
GgAaABoAGwAbABkAGAAXABQAEwAPAA8ADgANAAwACwAKAAkACQAJAAkACQAJAAsACwAK
AAoACQAIAAcABgAGAAUABQAEAAUAAwAEAAUAAwADAAQABAADAAMABAAEAAMAAgABAAAA
AgACAAIAAgABAAEAAgADAAUABAAEAAQABQAFAAYABgAGAAYABgAGAAcABwAIAAgABgAH
AAgACAAIAAkACQAJAAsACwALAAsACAAIAAkACQAJAAkACQAJAAkACQAIAAgACAAIAAgA
BwAHAAcABwAGAAgACAAHAAcABQAFAAUABQAEAAQABAAEAAQABAAEAAQABgAGAAQABAAE
AAQABAAEAAMAAwADAAEAAwADAAMAAwABAAAAAAAAAAAA////////////////////////
//////////8AAAEAAwADAAUABQAHAAgACQAKAAkADAAPABAAEAAQABAAEAAOAAsACQAJ
AAsACwAMAAwACQAJAAcABgACAAAAAAAAAAIAAAAAAP7//v/+//3//f/5//n/+P/4//n/
+f/5//n/9//3//f/9//4//j/+f/5//j/+P/3//f/+f/5//n/+v/+/wYADwAfADIASQBk
AIoAvQD4ACQBNAEWAdoAmwBeACgA+f/T/7//vv/A/8T/z//Z/9z/3//n/+7/8v/1//f/
9//5//v/+//7//v/+f/5//n/+v/6//r/+v/6//v/+//7//v/+//8//z//P/8//3//f/8
//7//v///////v/+//7//f/9//7//v/+////AAACAAMAAQACAAIAAgACAAMABAAEAAUA
BQAGAAYABgAGAAYABwAIAAgACQALAAkACQAJAAkACgALAAsADAANAA0ADgAOABAAEQAR
ABEAFAAVABcAFwAXABcAFwAWABYAFgAWABYAGQAZABkAGQAZABgAGAAYABUAFAASABAA
EQARAA8ADgAQAA4ADgALAAkACAAHAAYABQAEAAMAAwAFAAUABQAFAAMAAwACAAIAAgAC
AAIAAgAEAAMAAwACAAMAAQACAAMAAwADAAQABAACAAEAAQAAAAIAAgACAAIABAAEAAQA
BAADAAMABAAFAAQAAgABAAAAAwADAAQABAAEAAQABAAEAAUABQAGAAYABAAFAAYABgAH
AAkACgALAAkACQAJAAkABwAGAAYABQAGAAcACAAJAAkACQAIAAgABwAGAAUAAwADAAMA
AwACAAIAAgABAAEAAwADAAMAAwACAAIAAgACAAIABAAEAAQAAgACAAIAAgABAAEAAQD/
/wEAAQABAAEA///+//7//v8AAP////////3//f/9//3//v///wAAAQABAAEAAgADAAEA
AQADAAMABgAIAAoADAALAA4AEQASABQAFAAUABQADwALAAgABwAIAAkACwAMAA0ADQAL
AAoABwAEAAMAAgABAP7//f/6//v//P/8//3/+f/5//j/+P/5//n/+f/5//r/+//8//3/
/v/+//////////7//P/7//n/+f/7//7/AgAOAB0AMQBGAF0AfACqAOUAIAFEATYB/gC6
AH8ASAAUAOP/v/+1/7j/vP/E/8//0//W/93/5//u//L/9f/1//f/9//3//f/9//3//j/
+f/6//z//v/+//7//v///////////wEAAgACAAIAAQABAAAA/v/8//z//f/9/wAAAgAE
AAUABAAEAAMAAgAEAAQABQAFAAUABgAGAAYABgAHAAgACAAJAAkACgAKAAgACAAIAAkA
CgAKAAsADQAPAA8ADwAPABAAEQARABIAFQAVABYAFgAUABUAFQAVABYAFwAZABkAHAAd
AB4AHgAgACAAIAAgACEAIQAhACEAIQAgACAAIAAcABwAGwAaABkAGQAXABYAFQASABEA
DQAPAA4ADQAMAAwADAAMAA0ADgAPABAAEQAQAA8ADQAMAAoACgAKAAoACQAHAAYABAAE
AAEAAQABAAIAAwAFAAYABwAHAAgACAAGAAYABgAGAAYABgAGAAYAAwADAAQABQAGAAYA
BwAIAAkACQAKAAoACAAIAAgACAALAAsADAAMAA4ADwAQABAADwAPAA4ADQANAA0ADQAN
AA0ADgAQABEAEAAPAA4ADQAPAA8ADgAOAA4ADgAOAA0ACwALAAsACgAKAAoACQAJAAkA
CQAJAAkABgAGAAgACgAKAAoACgAHAAcABwAFAAUABQAFAAUABwAGAAYABgAEAAMAAwAD
AAMAAwADAAMABQAFAAUABQAFAAUABgAHAAUABQAHAAcABwAIAAkACgAMABAAFAAWABYA
FgAWABYAFAARAA8ADwARABEAEgASAA8ADwANAAwACgAIAAgACAAKAAgACAAGAAIAAgAB
AAEAAQABAAAAAAD///////////3//f/9//3//P/8//3//f8AAAAA/////wEA///9//7/
AgAIABEAHQAwAEcAYgCCAK0A5gAiAUYBQAEOAc0AjABSAB0A7f/L/8L/wv/A/8P/0f/a
/93/4f/o//D/9//9/////////////////////////wAABAAEAAQABAADAAMAAwADAAMA
BAAEAAQABgAHAAcABgAGAAYABwAHAAcACAAJAAkACQAKAAoACgAKAAoACwALAAsADAAM
AAwACgALAAwADAANAA0ADgAOABAAEAAQABEAEQAQABAAEQATABMAEwATABUAFwAYABoA
GwAbABwAHAAeAB8AHwAfACAAIQAjACMAIgAjACQAJAAmACYAJgAmACYAJQAkACMAJQAk
ACQAJAAjACQAJAAkACMAIwAhACAAHgAcABwAGQAZABgAFwAWABYAFgAWABcAFgAVABQA
EwATABMAEgASABIAEgASABIAEgARABEAEAASAA8ADwAPAA0ADQAOAA4ADwAPABAAEAAO
AA4ADgAOAAwADAAMAAwADQANAA4ADwAPAA4ADgAOABEAEQASABIAEgASABIAEgAVABUA
FgAWABYAFwAYABgAFwAXABYAFQAWABcAGAAZABgAGAAZABkAFwAXABcAFwAZABkAGAAY
ABgAGAAYABcAFwAXABcAFgAWABYAFQAVABUAFQAVABUAFgAWABYAFgAUABQAFAAUABIA
EgASABEAEwAUABIAEgASABIAEwATABMAEQATABMAEwATABMAEgASABIAEgARABEAEQAR
ABEAEQARABMAEwATABMAEQARABIAEwATABMAFQAVABkAGgAbABwAHQAgACMAJAAmACYA
JgAmACQAIQAfAB8AHwAfACAAIAAfAB8AHQAcABwAGgAaABoAGgAYABgAFgASABIAEQAR
ABEAEQAQABAADQANAA0ADQAPAA8ADwAPAA4ADgAPAA8ADgAOAA0ADQARABMAEQAQABIA
FAAbACMAMABDAFoAdgCXAMgABAE4AU4BPAEFAcQAhgBRAB8A8//a/9b/2v/f/+n/8P/z
//f/AAAIAAsADwARABMAEQARABEAEQATABMAEwAUABYAFgAWABYAFwAXABcAFwAXABgA
GAAYABgAGQAZABgAGgAaABsAGwAZABoAGwAbABkAGgAaABoAGgAaABsAGwAbABwAHAAc
AB0AHwAhACIAIQAhACIAIgAiACIAIgAjACQAJAAlACcAJwAnACcAJwAnACcAJgAmACcA
JwAoACgAKwAtAC4ALwAxADEAMgAxADIAMwA0ADQANAA0ADQANAA1ADUANQA1ADMAMgAy
ADIAMgAyADEAMAAxADEALwAuACwAKgAqACcAJwAmACUAJAAlACQAIwAjACMAIwAjACMA
IQAhACAAIAAgACAAIAAgACEAIQAiACIAIwAhACIAIwAhACEAIgAiACEAIQAiACIAIgAi
ACIAIgAiACIAIgAiAB8AHwAgACEAJAAkACUAJgAlACUAJgAmACYAJgAmACYAJwAnACgA
KAAlACUAJQAkACYAJwAnACcAJQAlACUAJQAmACgAKwAtACwAKwAqACkAKwArACoAKgAo
ACgAKAAnACUAJQAlACQAJQAmACYAJwApACkAKQApACYAJgAmACYAJAAqACgAKAAoACgA
JwAnACcAJQAnACcAJwAnACcAJgAmACYAKAAnACcAJwAnACcAJwAnACUAJQAlACUAJgAn
ACkAKwApACkAKwArACsALAAtAC4AMgA2ADoAPAA8ADwAPAA8ADgANQAzADMAMwAzADQA
NAAzADMAMQAwADAALgAuAC4ALwAuAC8ALgAsACwAKwArACgAJwAlACQAJQAlACUAJQAl
ACUAJQAlACIAIgAjACMAJAAkACMAIwAlACcAKQAoACgALAAzAD0ATABhAHwAmgC7AOYA
IAFaAXYBZgEtAegArAB3AEcAFwD0/+r/6P/n/+///P8BAAEABgAQABkAIQAnACsAKwAr
ACsAKwApACkAKQAqACoAKgAqACoALQAtAC0ALQAvADAAMAAwAC4ALwAvAC4AMAAwADEA
MQAyADQANgA3ADUANgA2ADYANQA0ADQAMwA1ADYANgA2ADgAOQA6ADoAPAA9AD8AQAA/
AD4APQA9AD4APgA/AEEAQwBDAEMAQwBCAEMAQwBEAEYARwBJAEoASABJAEkASQBKAEsA
TQBNAE8AUQBTAFQAVABUAFQAVABXAFcAVwBXAFUAVABUAFQAVABUAFMAUgBRAFEATwBO
AE4ATABMAEkASwBKAEkASABHAEYARQBFAEMAQwBDAEMARQBFAEQARABDAEIAQQBAAEIA
QQBBAEAAQQA/AEAAQQA/AD8AQABAAD8APwBAAEAAQABAAEAAQABAAEAAQABAAEEAQQBC
AEMARQBEAEQARABFAEUARgBGAEYARgBGAEYARQBFAEYARgBJAEsATQBOAEwATQBNAE0A
TwBNAA==
         </WaveFormData>
      </LeadData>
      <LeadData>
         <LeadByteCountTotal>10000</LeadByteCountTotal>
         <LeadTimeOffset>0</LeadTimeOffset>
         <LeadSampleCountTotal>5000</LeadSampleCountTotal>
         <LeadAmplitudeUnitsPerBit>4.88</LeadAmplitudeUnitsPerBit>
         <LeadAmplitudeUnits>��V</LeadAmplitudeUnits>
         <LeadHighLimit>2147483647</LeadHighLimit>
         <LeadLowLimit>268435456</LeadLowLimit>
         <LeadID>V6</LeadID>
         <LeadOffsetFirstSample>0</LeadOffsetFirstSample>
         <FirstSampleBaseline>0</FirstSampleBaseline>
         <LeadSampleSize>2</LeadSampleSize>
         <LeadOff>FALSE</LeadOff>
         <BaselineSway>FALSE</BaselineSway>
         <ExcessiveACNoise>FALSE</ExcessiveACNoise>
         <MuscleNoise>FALSE</MuscleNoise>
         <LeadDataCRC32>2075886019</LeadDataCRC32>
         <WaveFormData>
KgAqACoAKgApACgAJwAmACYAJgAmACYAJQAkACMAIgAgACAAIAAgACAAIAAgACAAIgAi
ACIAIgAiACIAIgAiACIAIgAiACIAIgAiACIAIgAiACIAIgAiACQAJAAkACQAJgAmACYA
JgAmACYAJgAmACQAJAAkACQAJgAmACYAJgAoACgAKAAoACYAJgAmACYAJgAmACYAJgAk
ACQAJAAkACIAIgAiACIAJAAkACQAJAAkACQAJAAkACIAIgAiACIAIgAiACIAIgAgACAA
IAAgACAAIAAgACAAIAAgACAAIAAgACAAHwAfACEAIQAhACEAIQAhACEAIQAfAB8AHwAe
ABwAHAAcABwAHwAgACEAIwAhACEAIQAhACIAIgAiACQAJAAkACUAJgAlACcAKQAqAC4A
MAAxADEALwAtACsAKQAqACwALQAuAC0ALAArACgAJQAkACIAIgAjACMAIQAgACEAIAAf
AB4AHQAcABwAHAAaABoAGAAYABgAGAAYABgAGgAaABoAGgAZABkAGQAZABgAGAAYABgA
GAAaABwAIgArADgARgBUAGkAiAC1ANoA7ADjAMUAnQB4AFkAOwAeAA4ACQAFAAMACgAQ
ABAADwAVABkAGwAfAB8AHQAcABwAHAAcABsAGgAaABoAGwAcABwAHAAcABoAGwAbABsA
GQAaABoAGgAcABwAGwAbAB0AHgAfAB8AHQAdAB0AHgAeAB8AHwAfAB0AHQAdAB0AHgAe
AB4AHgAfAB8AIAAgACEAIQAhACEAIgAiACIAIwAhACEAIgAkACYAJgAnACcAJwApACoA
KwAtAC0ALQAtAC4ALgAuADAALwAxADIAMwAyADMAMwAzADUANwA4ADgAOAA4ADcANgA4
ADgAOAA5ADcANwA2ADUANQA1ADIAMgA2ADQAMwAyADEAMAAtACoAKgArACwALAApACkA
KQAoACcAJgAlACUAJQAkACQAIwAlACQAIgAiACEAIAAgAB8AHQAdAB4AHgAdAB0AHgAe
AB8AHgAeAB4AHgAeAB4AHgAgAB8AHwAhAB8AHwAfAB8AHQAdAB0AHgAeAB4AHwAfABwA
HAAdABwAHgAeACAAIgAgACIAIwAjACEAIAAfAB4AHwAgACEAIwAhACAAIAAgAB0AHAAb
ABoAHAAcABwAHAAeAB8AIAAhACEAIAAgACAAHQAbABoAGQAbABsAGwAbABsAGwAaABoA
GQAYABcAFgAYABgAGAAYABsAHQAcABoAGgAaABoAGAAXABcAFwAXABcAFwAXABcAFwAX
ABcAFQAVABQAFAAVABYAFwAYABYAFgAXABcAFQAVABUAFgAYABgAGgAaABwAHQAeAB8A
HwAhACIAJAAmACcAJwAnACUAIwAhACEAIgAiACIAIgAgACAAHgAdAB4AHAAcABsAGgAX
ABUAEwAUABMAEgARABIAEgASABIAEAAOAA4ADgAOAA4ADgAOAA4ADgAOAA8ADwAPAA8A
DgAKAAoADAAOABAAEgAWAB0AKAA4AEoAWQBwAJkAxgDmAOsA1QCrAIIAYQA/AB4ABAD3
//P/8f/y//r//v/9////BQALAA8ADwARABQAFAAUABQAEwARABAADwAPAA4ADgAOAA4A
DAANAA0ADQAOABAAEQASABMAFAAUABUAFAAUABQAEwARABEAEQASABMAFQAWABcAFwAX
ABcAFwAXABYAFQAUABUAFQAWABYAGAAZABoAGwAaABoAGgAbABsAGwAcAB4AHgAeAB8A
HwAeAB8AHwAfACAAIQAiACMAIgAiACIAJAAnACkAKgArACoAKwArACsAKwAtAC4ALgAv
ADAAMAAwADIAMgAyADMAMQAxADAALwAxADEALgAuADAALgAtACwAKQAoACUAIgAjACMA
IwAiACEAIQAhACAAIQAgAB8AHwAfAB4AHgAdABsAGgAYABgAFQAUABQAEwARABEAEgAS
ABMAEwAUABQAEwASABIAEgASABIAEgASABQAEwATABUAEwATABMAEwATABMAEwAUABYA
FgAXABcAFAAUABUAFAAVABQAFQAWABYAGAAZABkAFwAWABUAFAAWABgAGgAdABwAGgAZ
ABgAGgAaABoAGgAZABgAFwAWABUAFQAVABUAFQAUABQAFAASABEAEQARABMAEwATABMA
EwATABIAEgAUABQAFAAUABIAEgAQABAAEAAQABEAEQASABMAEQARABEAEQAQAA8ADgAN
AA4ADwAPABAADgAOAA4ADgAMAAwADQANAA8ADwAPABAADgAOABAAEAASABMAFAAVABcA
GQAaABwAHAAdAB0AHQAdABsAGQAZABsAHAAdAB4AHAAcABoAGQAYABYAFgAVABUAEwAS
ABEADgANAAwACwAMAAwADAAMAAoACAAIAAgACgAKAAoACgAKAAoACgALAAsACwALAAoA
CAAKAAoACAAIAAoAEAATABwAKAA2AEcAXAB9AKgA0gDrAOMAxQCaAG0ASQAqAAwA+f/1
//X/8v/0//r/+//5//3/AwAHAAsADQAMAAwADAAMAAsADAAMAAwADQAOAA4ADgAOAAwA
DQANAA0ADwAQABAAEAAOAA4ADQANAAsADAANAA0ADgAPABAAEgAUABUAFQAVABMAEwAT
ABMAFAAUABQAFAAXABcAGAAYABcAFwAXABcAGAAYABgAGQAbABsAHAAeABwAHAAdAB0A
HwAhACIAIwAjACMAIwAjACYAJgAmACgAKAApACkAKQAqACsAKwArACsALQAuAC4AMQAy
ADIAMgA0ADQANAA1ADMAMwAyADEAMQAxAC4ALgAyADAALwAuAC4ALgAsACoAJwAnACcA
JgAjACMAIwAiACEAIAAfAB8AHwAeAB4AHQAfAB4AHAAcABoAGAAXABUAFwAXABgAGAAZ
ABkAGgAaABcAFgAWABYAGAAYABgAGAAWABUAFQAXABkAGQAZABkAFwAXABcAGAAWABYA
FwAXABkAGgAcABwAHAAaABoAGgAaABwAHQAdAB0AHAAbABoAHAAcABwAHQAfAB4AHgAe
ABwAHAAcABwAHAAcABwAHAAbABsAGwAbABsAGgAaABoAGgAZABkAGQAbABsAGwAbABoA
GQAXABYAFgAWABYAFgAYABoAGgAYABQAFgAWABYAFgAYABcAFwAXABUAFQAVABUAFQAV
ABUAFQAVABUAFAAUABYAFgAWABYAFgAWABcAFwAXABcAFwAYABgAGAAaABoAHAAdAB4A
HwAfACEAIgAkACYAJwAnACcAIwAhAB8AHwAgACAAIAAgACIAIgAgAB8AHgAcABwAGwAZ
ABcAFgAVABQAEwASABEADgAOAA4ADgAQAA4ADgAOAA4ADgAOAA4ADgAOAA4ADwARABEA
EQAQAA4ADAAOABAAEgAWABwAJQAyAEAAUABrAI4AtQDWAOIA0wCtAIMAYABDACUACgD+
//3//f///wYACAAKAA0AEQATABUAFwATAA8ADgAPABAAEQARAA4ADgAOAA8AEgASABIA
EgAUABUAFQAVABMAFAAUABQAFAAUABMAEwATABQAFQAVABUAFQAVABYAFAAVABUAFQAX
ABcAFwAXABcAFgAVABQAFwAXABgAGAAaABsAHAAdAB0AHAAbABsAGQAZABoAHAAdAB4A
IAAhACAAIQAhACEAIgAjACQAJQAkACQAJAAmACUAJwAoACkAKgArACsAKwArAC0ALgAu
ADEAMgAyADIAMQAwAC8ALwAvAC8ALgAtAC4ALwAtAC4ALQAqACgAJgAnACgAJwAmACMA
IwAjACIAHwAfAB8AHgAdABwAGwAbABsAGgAaABkAGwAaABgAGAAVABQAFAATABIAEQAR
ABAAEgATABUAFgAXABYAFgAWABYAFgAWABYAFgAVABUAFwAVABUAFQAVABUAFQAVABYA
FAAUABUAFQAUABQAFQAUABcAFgAXABgAFwAYABgAFwAXABYAFQAUABYAFgAWABcAFwAW
ABYAFgAUABQAFAAUABYAFgAWABYAEwATABMAEwAVABQAFAAUABQAEwATABMAEQARABEA
EQARABEAFAAUABQAEgASABIAEgAQAA8ADwAPAA0ADQANAA0ADwAPAA8ADwARABEAEAAQ
ABIAEgASABIAEQAQABAADwAPAA8ADwAQAA4ADgAQABAAEwAVABcAGQAZABsAHAAeACAA
IQAhACEAIQAfAB0AHQAcABwAHAAcABoAGgAYABcAFAASABIAEQAPAA0ADAALAA0ADQAN
AA0ADAAMAAwADAAKAAgACAAIAAgACAAIAAgABwAGAAUABQAGAAcACAAIAAoACgAKAAoA
DgAUABoAIQAsADoASgBdAIAArQDUAOYA4QC9AJEAbABJACUACAD0/+3/6//r//D/+P/6
//v//f8BAAMABwALAA0ADgAMAAwADAALAAgACAAIAAkACgAKAAoACgAMAA0ADQANAAsA
DAAMAAwADgAOAA0ADQALAAwADQANAA8ADwAPABAADgAPAA8ADwARABEAEQARABQAFAAU
ABQAFAATABMAEgATABMAEwATABQAFAAUABUAFwAXABgAGgAYABgAGQAZABsAHQAeAB8A
HwAfAB8AHwAeAB4AHgAgACMAJQAmACcAKAApACkAKQAnACkAKgAqAC0ALgAuAC4ALgAu
AC4ALwAtAC0ALAArACsAKwAoACgAKgAoACcAJgAkACQAIgAgAB8AHwAfAB4AHwAfAB8A
HgAbABoAGQAZABkAGAAYABcAFQAUABIAEgARABAAEAAPAA8ADwAQABAADQANAA4ADgAP
AA4ADgAOAAwADAAMAAwADAALAAsADQAOAA8AEAARAA8ADwAPABAAEAAQABEAEQAPABAA
EgASABQAEgASABIAEgAUABUAFQAVABQAEwASABAAEAAQABEAEQAQABAAEAASABIAEgAS
ABAAEAAQABAAEAARABIAEwARABAAEAAQABAADwAPAA8ADQANAA0ADQAOAA4ADgAOAA4A
DAALAAsACwANAA0ADQANAA0ADQANAA0ACwALAAoACgAKAAoACgAKAAoACgALAAsACwAL
AAsADAAMAAwADgAOAAwADQAOAA8AEQATABQAFgAaABsAGwAbABsAGQAXABcAFgAWABYA
FgAWABYAFAATABQAEgASABEADwANAAwACwAKAAkACAAHAAYABgAGAAYABAACAAIAAgAE
AAQABAAEAAQABAAEAAUABQAFAAUABAAGAAYABgAGAAYACAAKABEAGgAmADQAQwBcAIEA
rADSAOMA1wC3AI4AZQBBACAAAgDz//H/7f/q/+7/9v/5//n/+////wMABwAFAAQABgAG
AAYABQAGAAYABgAHAAYABgAGAAYACAAJAAkACQAHAAgACAAIAAoACgAJAAkACQAKAAsA
CwAJAAkACQAKAAwADQANAA0ACwALAAsACwAOAA4ADgAOAA0ADQAOAA4ADwAPAA8ADwAQ
ABAAEAARABEAEQASABQAFQAWABgAGQAYABkAGQAZABkAGQAZABkAHAAcABwAHgAdAB8A
IAAhACIAIwAjACMAIwAlACYAJgApACoAKgAqACoAKgAqACsAKwArACoAKQApACkAJgAm
ACgAJgAlACQAJAAkACIAIAAfAB8AHwAeABsAGwAbABoAFwAWABUAFQAUABQAFQAVABUA
FAASABIAEQAQABAADwANAA0ADgAOAAsACwAMAAwACwAKAAoACgAMAAwADAAMAA4ADQAN
AA8ADwAPAA8ADwAPAA8ADwAQAA4ADgAPAA8ADQAOABAAEAASABAAEAAQAA4AEAARABEA
EwASABEAEAASABIAEgATABEAEAAQABAAEAAQABAAEAAQABAAEAAQABEAEQARABEAEAAO
AA0ADAAOAA0ADQANAA8ADwAPAA8ADgANAAsACgAKAAoAEAAOAA4ADgAOAA4ADQANAA0A
DQANAA0ADQAMAAsACgAJAAsACwAKAAoACAAIAAgACAAIAAgACQAJAAsACwALAAwADAAM
AA4ADgAOAA8AEAARABMAFQAWABgAGAAZABkAGQAZABcAFQAVABYAFgAWABYAFAAUABIA
EQAQAA4ADgANAA0ACwAKAAkACgAJAAgABwAEAAQABAAEAAYABAAEAAQABAAEAAQABAAC
AAIAAgADAAMAAwADAAIABAAEAAQABAAGAAoADgAXACQAMgBCAFkAegChAMYA1gDJAKUA
ewBYADkAGQD+/+7/6//p/+3/9P/4//r//f8BAAUABwALAA0ACwAKAAgACAAIAAcABAAE
AAQABQAIAAgACAAIAAYABwAHAAcABwAIAAgACAAGAAYABQAFAAYACAAKAAsACQAJAAkA
CgAIAAkACQAJAAoACwAMAA0ADAAMAAwADAALAAsADAAMAAsACwALAAsADQAOAA8AEQAR
ABEAEgAUABMAEgASABEAEwAVABYAFwAXABcAFwAXABoAGgAaABwAGwAdAB4AHwAeAB8A
HwAfAB8AIQAiACIAIwAkACQAJAAkACQAJAAlACcAJwAmACUAJAAjAB8AHgAgAB4AHQAc
AB4AHgAcABoAGAAXABYAFAATABMAEwASABIAEgASABMAEAAOAA0ACwANAAwACgAKAAsA
DAAOAA8ADAALAAsACgAJAAkACgAKAAcABgAGAAYACAAIAAgACAAKAAkACQALAAsACwAL
AAsACwALAAsADAAKAAoACwALAAkACgAMAAwACgAIAAgACAAJAAwADgAPAA0ADAALAAoA
CgAKAAoACwANAAwADAAMAAoACgAKAAoACgAKAAoACgAJAAkACQAJAAcABgAGAAYABwAH
AAgACQAJAAkACQAJAAkACQAIAAgABAAEAAQABAAEAAQABAAGAAUABQAFAAMAAwADAAMA
BQAFAAUABQAFAAUABAAEAAIAAgACAAIAAAAAAAEAAQACAAMABAAGAAgACAAKAAoACAAJ
AAoACwAMAA0ADQAOABEAEwAUABUAFQATABEAEQAQABAAEAAQABAAEAAOAA0ADgAMAAwA
CwAJAAcABgAFAAQAAwACAAEA/v/+//7//v/+//z//P/8//7//v/+//7//v/+//7/////
///////+//z//P/+/wAAAAAAAAYADQAaACYANgBJAGQAjQC6ANwA5QDPAKMAdgBRADEA
EgD2/+f/4//h/+D/5v/s/+3/7//z//n///8DAAMAAgAAAAAAAAD///7//v/+////AQAC
AAMABAABAAEAAAD//wEAAgACAAIAAwAEAAQABQAEAAQABAADAAUABQAFAAYACAAJAAkA
CQAIAAcABgAFAAgACAAIAAgACwALAAwADAALAAsACwALAA4ADgAOAA8ADQANAA4AEAAS
ABIAEwATABMAFQAWABcAFwAXABcAFwAXABYAFQAWABkAGwAcAB0AHgAfAB8AHwAhACMA
JAAkACUAJgAmACYAJgAmACYAJwApACkAKAAnACUAIwAeABwAIAAgACEAIgAgACAAHgAc
ABkAGQAZABgAGQAZABkAGAAXABYAFQAVABMAEgASABEAEQAQAA4ADgANAAwADAALAAsA
CwAMAAwACgAJAAkACAAJAAgACAAIAAgACAAIAAgACAAHAAcACQALAAsACwALAAkACQAJ
AAoACwAMAA4ADwAPABAAEgASABEADgANAAwADgAQABEAEQAPAA4ADQAMAA4ADgAOAA8A
DwAOAA4ADgAMAAwADAAMAA0ADgAPABAADQANAA0ADQANAAwADAAMAA4ADQANAA0ACwAN
AA0ADAALAAoACQAIAAoACQAJAAkACQAJAAkACQAHAAcABwAHAAkACQAIAAgACAAIAAgA
CAAIAAgACQAJAAkACQAJAAoACAAIAAoACgAKAAsADAANAA8AEQASABQAGAAZABkAGQAX
ABUAEwATABQAFAAUABQAEgASABAADwAQAA4ADgANAA0ACwAKAAkACgAJAAgABwAEAAQA
BAAEAAMAAAD///7///8AAAEAAgABAAAA/////wAAAQACAAIAAgAAAAIABAAEAAIABgAN
ABYAIAAwAEMAVABxAJwAyADhAN8AwQCUAGcARQAkAAQA7//p/+n/5v/o//D/9f/1//f/
+////wEAAQACAAQABAAEAAMABAAEAAQABQAEAAQABAAEAAQABQAFAAUABgAIAAkACgAI
AAgABwAHAAUABgAHAAcACAAJAAoADAAKAAsACwALAAsACwALAAsADAAMAAwADAALAAsA
DAAMAA0ADQANAA0AEAAQABAAEQARABEAEgAUABIAEgATABMAFQAXABgAGQAZABkAGQAZ
ABoAGgAaABwAHAAdAB0AHQAhACMAJAAlACMAJQAmACYAJQAmACYAJgAoACgAKAApACkA
KQAoACcAKAApACcAKAApACYAJAAiACIAIgAgAB4AHwAfAB8AHgAbABsAGwAaABsAGgAZ
ABkAFQAUABQAEwARABAADgAOAA8ADgAOAA0ADQANAA4ADgANAA0ADgAOAAsACgAKAAoA
DAAMAAwADAAMAAsACwANAA0ADQANAA0ADwAPAA8AEAAPAA4ADgANAA0ADgAQABAAEgAQ
ABAAEAAOABAAEQARABMAEgARABAAEAAQABAAEQATABIAEgASABIAEgASABIAEAAQABAA
EAAPAA8ADwAPAA8ADgAOAA4ADgANAA0ADQANAA0ADQANAA0ADQAMAAwADgAOAAwADAAM
AAwADAAMAAwACwALAAsACwALAAsACwAJAAkACQAJAAkACQAIAAgACAAIAAgACAAKAAoA
CwALAAkACQAJAAoACwAMAA8AEAAQABEAEgATABMAFQAWABgAGAAZABkAGQAXABUAEwAT
ABQAFAAUABQAFAAUABIAEQAOAAwADAALAAwACwALAAsACgAJAAgABwAGAAYABgAGAAgA
BgAGAAYABAAEAAQABAAEAAQABAAFAAUABQAFAAQABAACAAIABAAIAAwAEgAbACYANABE
AF0AgACrAMwA2gDNAKcAewBWADcAGQAAAPb/8//x//H/+P/8//z/+/8BAAUABQAHAAcA
BwAGAAgACAAIAAcABgAGAAYABwAIAAgACAAIAAgACQAJAAkABwAIAAgACAAIAAgABwAH
AAkACgALAAsACgAJAAgACAAIAAkACQAJAAoACwAMAA0ADAAMAAwADAANAA0ADgAOABEA
EQARABEAEAAQABAAEQATABMAFAAWABQAFAAVABUAEwAVABYAFwAXABcAFwAXABgAGAAY
ABoAHQAfACAAIQAgACEAIQAhACEAIwAkACQAJQAmACYAJgAmACYAJgAnACUAJQAkACMA
JQAlACIAIgAmACQAIwAiACAAIAAeABwAGQAZABkAGAAZABkAGQAYABYAFAASABEAEAAQ
ABEAEQATABIAEAAQABEAEAAQAA8ADwAPABAAEAANAA0ADgAOAA8ADgAOAA4ADgAOAA4A
DgAOAA0ADQAPAA4ADQAMAAsADQANAA0ADgAOAA4ADwAPAA8AEAASABIAEgAQABAAEAAS
ABQAFQAVABMAEgARABAADgAOAA4ADwAQABAAEQASABIAEgASABIAEQAQAA8ADgANAA0A
DQANAA0ADAAMAAwADgANAA0ADQALAAsACwALAA0ADwAQAA4ADgAOAA4ADgAMAAsACwAL
AAsACwALAAsACQAJAAkACQALAAsACgAKAAoACgAKAAoACgAKAAsACwANAA0ADQAOAAwA
DAAOAA4ADwARABMAFQAVABcAGAAaABwAHQAdAB0AGAAVABIAEQATABQAFQAWABgAGAAW
ABUAEQAOAA0ACwAJAAcABgAFAAcABwAHAAcABAAEAAQABAAFAAQABQAGAAgACAAIAAgA
CAAIAAgACQAIAAcABgAEAAQABAAEAAQACAAQABoAJQAyAEAAVAB1AJ4AyQDkAOAAvQCR
AGsASgAnAAcA8P/q/+n/6f/t//L/9P/2//n///8BAAUABwAHAAUACAAGAAYABgAFAAYA
BgAGAAcACAAIAAgACAAGAAcABwAHAAkACgAKAAoACAAIAAcABwAJAAoACwALAA0ADQAN
AA4ADAANAA0ADQAPAA8ADwAPAA4ADgAOAA4ADwAPABAAEAAPAA8ADwAPABAAEAAQABEA
EwATABQAFgAYABgAGQAZABcAGQAaABsAGwAbABsAGwAcABwAHAAeAB8AIQAiACMAJgAn
ACcAJwAnACkAKgAqACsALAAsACwAKgAqACoAKwApACkAKAAnACcAJwAkACQAJgAkACMA
IgAiACIAIAAeAB8AHwAfAB4AHwAfAB8AHgAfAB4AHQAdABkAGAAYABcAFAASAA8ADgAN
AAwADAALAA0ADQAOAA4ADgAPABEAEgARABAAEAAQABAAEAAQABAADwANAAwADQAOAA8A
EAARABEAEQARABIAEAAQABEAEQARABIAFAAUABYAFAAUABQAEgAUABUAFQAVABQAEwAS
ABMAFAAVABcAFQAUABQAFAAWABYAFgAWABQAFAAUABQAEQARABEAEQATABIAEgASABIA
EQARABEADwARABIAEAAQABAAEAAQAA8ADwAPAA8ADwAPAA8ADwAPAA8ADwANAA0ADAAM
AA4ADgAOAA4ADgAOAA8ADwAPAA8ADwAQAA4ADgAQABAADgAPABAAEQAWABkAGwAeAB4A
HwAfAB8AHQAbABkAGQAaABoAGgAaABoAGgAYABcAFgAUABQAEwATABEAEAAPAA4ADQAM
AAsACgAKAAoACgAKAAgACAAIAAgACAAIAAgACAAIAAgACQAJAAkACQAIAAoACgAIAAYA
CgAQABQAGwAmADQARABZAHQAnwDMAOgA5wDLAKEAdgBRADEAEgD6//P/8f/t/+7/9v/+
//3///8DAAcADQAPAA8ADgAOAA4ADgANAAwADAAMAA0AEAAQABAAEAAOAA8ADwAPAA8A
EAAQABAAEgASABEAEQARABIAEwATABMAEwATABQAFAAVABUAFQAVABUAFQAVABYAFgAW
ABYAFwAXABgAGAAZABkAGQAZABwAHAAcAB0AGwAbABwAHgAeAB4AHwAfACEAIwAkACUA
JQAlACUAJQAoACgAKAAqACkAKwAsAC0ALgAvAC8ALwAxADMANAA0ADQANAAzADIAMgAy
ADIAMwA0ADUANQA1ADUANQAyADIANAAyADEAMAAwADAALgAsAC0ALQAtACwAKQApACkA
KAAnACYAJQAlACMAIgAiACEAIwAiACAAIAAfAB4AHgAdABsAGwAcABwAGwAbABwAHAAd
ABwAHAAcABoAGgAaABoAGgAZABkAGwAbABsAGwAbABsAGwAbABwAHgAeAB8AHwAhACIA
JAAkACQAIgAiACIAIQAiACIAIQAiACIAIgAiACQAJAAkACUAIwAiACIAIgAkACQAJAAk
ACIAIgAiACIAIwAjACMAIwAjACIAIgAiACIAIQAhACEAIwAjACMAIwAhACEAIAAgACAA
IAAgACAAIgAiACAAIAAgACAAIAAfAB8AHwAfAB8AHwAfACEAIQAhACEAHwAfAB4AHgAg
ACAAIAAgACAAIAAhACEAIQAhACEAIgAiACIAJAAkACYAJwAoACkAKwAtAC4AMAAwADEA
MQAxADEALwAtAC0ALgAuAC4ALgAuAC4ALAArACwAKgAqACkAKQAnACYAJQAiACEAIAAf
AB4AHgAeAB4AHgAcABwAHAAeAB4AHgAeAB4AHgAeAB8AHQAdAB0AHAAeACAAIAAgACAA
IgAmACsAMgA8AEoAWwBwAJEAwADoAPkA8wDRAKQAfQBdAD4AIgATABEAEQAQABYAGgAb
ABsAIQAlACcAKQApACgAJgAmACYAJQAkACQAJAAlACgAKAAoACgAKAApACkAKQAnACgA
KAAoACgAKAAnACcAKQAqACsAKwArACsAKwAsACoAKwArACsAKwArACsAKwAsACwALAAs
AC8ALwAwADAAMQAxADEAMQA0ADQANAA1ADUANQA2ADgANgA2ADcANwA1ADcAOAA5ADcA
NwA3ADcAOwA8AD0AQABBAEMARABFAEYARwBHAEcARwBJAEoASgBJAEoASgBKAEoASgBK
AEsASwBLAEoASQBLAEsASABIAEoASABHAEYARgBGAEQAQgBDAEMAQwBCAD8APwA/AD4A
PQA8ADsAOwA7ADoAOgA5ADsAOgA4ADgAOQA4ADgANwA3ADcAOAA4ADcANwA4ADgANwA2
ADYANgA0ADQANAA0ADIAMQAxADMANQA3ADkAOwA9AD0APQA+AD0APAA8ADsAOwA8AD4A
PgA7ADgANwA2ADgAOgA7ADsAPQA8ADsAOgA7ADwAPQA/AD0APAA8ADwAPgA+AD4APgA8
ADwAPAA8ADkAOQA5ADkAOgA6ADsAPAA8ADsAOwA7AD0APQA9AD0AOwA8ADwAPAA8ADwA
PAA7ADsAOwA9AD0APQA9ADsAOwA7ADsAPQA9ADwAPAA8ADwAPAA8ADoAOgA7ADsAPAA9
AD4AQAA+AD4AQABAAEIAQwBEAEUASQBLAEwATgBOAE8ATwBPAE0ASwBJAEkASgBKAEoA
SgBMAEwASgBJAEYARABEAEMARgBFAEUARQBEAEMAQgBBAD8APgA9ADwAPAA6ADoAOgA9
AD4APwBAAD8APgA9AD0APQA9AD0APAA+AEAAQABAAEAAQgBGAE0AWABmAHQAgwCWALUA
4AAMASUBHwH7AMwAowCFAGoASgAzAC0AKQAmACgAMgAzAC8AMQA5AD0AQwBHAEoASABI
AEgARwBEAEQARABFAEQARABEAEQARQBHAEgASQBJAEoASgBKAEwATABLAEsASwBMAE0A
TQBPAE8ATwBQAE4ATwBPAE8ATwBPAE8ATwBOAE4ATgBOAFAAUQBTAFQAWABZAFoAWwBZ
AFgAVwBXAFkAWQBaAFwAXABcAF0AXQBdAF8AYABhAGIAYwBkAGUAZABkAGQAZgBlAGcA
aABpAGsAbQBuAG8AbwBxAHIAcgBzAHQAdAB0AHQAdAB0AHUAdQB1AHQAcwB1AHUAcgBy
AHQAcgBxAHAAcQByAHEAcABtAG0AbQBsAGsAawBrAGoAawBqAGkAaQBnAGYAZgBlAGUA
ZABiAGIAYwBiAGIAYQBfAF8AYABgAF8AXwBgAGAAYABgAGEAYgBiAGIAYgBiAGIAYQBh
AGMAYwBjAGMAYwBlAGUAZQBmAGYAZgBnAGcAZQBmAGgAaABrAGoAawBsAGwAbgBvAG8A
bQBuAA==
         </WaveFormData>
      </LeadData>
   </Waveform>
</RestingECG>
