# Supplementary material for: Detection of Left Atrial Enlargement Using a Convolutional Neural Network-Enabled Electrocardiogram
Source: Front Cardiovasc Med. 2020 Dec 17;7:609976. doi: 10.3389/fcvm.2020.609976 (PMC7773668; doi:10.3389/fcvm.2020.609976)
Supplement: Supplementary file 5 [file Data_Sheet_5.ZIP › normal4/1802037006_5906_00000000.XML]

<?xml version="1.0" encoding="Windows-1252"?>
<!DOCTYPE RestingECG SYSTEM "restecg.dtd">
<RestingECG>
   <PatientDemographics>
      <PatientID>1802037006</PatientID>
      <PatientAge>69</PatientAge>
      <AgeUnits>Years</AgeUnits>
      <Gender>Male</Gender>
      <PatientLastName>fengbingxuan</PatientLastName>
   </PatientDemographics>
   <TestDemographics>
      <DataType>Resting</DataType>
      <Site>1</Site>
      <AcquisitionDevice>MAC55</AcquisitionDevice>
      <Status>Unconfirmed</Status>
      <Priority>Normal</Priority>
      <AcquisitionTime>09:01:24</AcquisitionTime>
      <AcquisitionDate>05-08-2017</AcquisitionDate>
      <CartNumber>1</CartNumber>
      <AcquisitionSoftwareVersion>009C</AcquisitionSoftwareVersion>
      <XMLSourceVersion>MAC5000 v1.0</XMLSourceVersion>
   </TestDemographics>
   <RestingECGMeasurements>
      <VentricularRate>69</VentricularRate>
      <AtrialRate>69</AtrialRate>
      <PRInterval>206</PRInterval>
      <QRSDuration>92</QRSDuration>
      <QTInterval>376</QTInterval>
      <QTCorrected>402</QTCorrected>
      <PAxis>65</PAxis>
      <RAxis>46</RAxis>
      <TAxis>49</TAxis>
      <QRSCount>11</QRSCount>
      <QOnset>217</QOnset>
      <QOffset>263</QOffset>
      <POnset>114</POnset>
      <POffset>163</POffset>
      <TOffset>405</TOffset>
      <ECGSampleBase>500</ECGSampleBase>
      <ECGSampleExponent>0</ECGSampleExponent>
   </RestingECGMeasurements>
   <Diagnosis>
      <Modality>Resting</Modality>
         <StatementCount>2</StatementCount>
         <LabelText>12SL ��ϳ���</LabelText>
      <DiagnosisStatement>
         <StmtFlag>ENDSLINE</StmtFlag>
         <StmtText>�������</StmtText>
      </DiagnosisStatement>
      <DiagnosisStatement>
         <StmtFlag>ENDSLINE</StmtFlag>
         <StmtText>���� ECG</StmtText>
      </DiagnosisStatement>
   </Diagnosis>
   <Waveform>
      <WaveformType>Rhythm</WaveformType>
      <WaveformStartTime>0</WaveformStartTime>
      <NumberofLeads>8</NumberofLeads>
      <SampleType>CONTINUOUS_SAMPLES</SampleType>
      <SampleBase>500</SampleBase>
      <SampleExponent>0</SampleExponent>
      <HighPassFilter>16</HighPassFilter>
      <LowPassFilter>150</LowPassFilter>
      <ACFilter>NONE</ACFilter>
      <LeadData>
         <LeadByteCountTotal>10000</LeadByteCountTotal>
         <LeadTimeOffset>0</LeadTimeOffset>
         <LeadSampleCountTotal>5000</LeadSampleCountTotal>
         <LeadAmplitudeUnitsPerBit>4.88</LeadAmplitudeUnitsPerBit>
         <LeadAmplitudeUnits>��V</LeadAmplitudeUnits>
         <LeadHighLimit>2147483647</LeadHighLimit>
         <LeadLowLimit>268435456</LeadLowLimit>
         <LeadID>I</LeadID>
         <LeadOffsetFirstSample>0</LeadOffsetFirstSample>
         <FirstSampleBaseline>0</FirstSampleBaseline>
         <LeadSampleSize>2</LeadSampleSize>
         <LeadOff>FALSE</LeadOff>
         <BaselineSway>FALSE</BaselineSway>
         <ExcessiveACNoise>FALSE</ExcessiveACNoise>
         <MuscleNoise>FALSE</MuscleNoise>
         <LeadDataCRC32>3804854590</LeadDataCRC32>
         <WaveFormData>
+v/6//r/+v/8//z//P/8//7//v/+//7/AAAAAAAAAAACAAIAAgACAAMABAAFAAYABwAI
AAkACgANAA4ADwAQABMAFAAVABYAGQAaABsAHAAfACAAIQAiACUAJgAnACgAKAAoACgA
KAAqACoAKgAqACgAKAAoACgAJQAkACMAIgAhACAAHwAeABoAGAAWABQAEQAQAA8ADgAM
AAoACAAGAAUABAADAAIAAQAAAP///v/9//z/+//6//j/+P/4//j/+P/4//j/+P/2//b/
9v/2//b/9v/2//b/9P/0//T/9P/0//T/9P/0//T/9P/0//T/9v/2//b/9v/2//b/9v/2
//b/9v/2//b/+P/4//j/+P/2//b/9v/2//b/9v/2//b/+P/4//j/+P/4//j/+P/4//j/
+P/4//j/+P/4//j/+P/6//r/+v/6//j/+P/4//j/+P/4//j/+P/4//j/+P/4//j/+P/4
//j/9v/2//b/9v/2//b/9v/2//b/9v/2//b/9v/2//b/9v/2//b/9v/2//j/+P/4//j/
+P/4//j/+P/2//b/9v/2//b/9v/2//b/9v/2//b/9v/2//b/9v/2//b/9v/2//b/9P/0
//T/9P/0//T/9P/0//L/8v/y//L/9P/0//T/9P/0//T/9P/0//T/9P/0//T/9v/2//b/
9v/2//b/9v/2//b/9v/2//b/+P/4//j/+P/2//b/9v/2//f/+P/5//r/+//8//7/AAAA
AAAAAAAAAAAAAAAAAAAA/f/9//3//f8AAAAAAAD+//v/+f/4//X/8v/x//H/8f/x//L/
8v/w//D/8P/w//H/8//z//L/8v/x//H/8f/w/+7/7v/u/+7/8P/v/+//7//t/+3/6//t
/+3/7f/t/+3/7f/t/+z/7P/u/+7/7v/u/+z/7P/t/+3/7//v/+//7//v/+//7//u/+3/
7P/q/+b/5P/k/+b/7P/1/wUAFwAoADwAUwBpAHgAgACDAH4AcQBgAEMAGwD2/+D/0v/M
/8z/z//U/9j/3f/g/+P/5//r/+v/7//v/+7/7P/s/+v/7f/v/+//7//y//L/8v/y//D/
8P/x//H/8//0//T/9P/y//L/8v/y//L/8v/y//P/8//0//T/9P/0//T/9P/0//X/9f/1
//b/9v/2//X/9f/1//b/9//3//j/+P/5//n/+f/5//r/+v/6//r/+v/7//3//v/+////
AAAAAAIAAwAEAAQABQAGAAcACAAKAAsADgAPABAAEgAVABYAGAAZABoAGwAcAB4AIQAi
ACMAJAAkACQAJQAnACcAKAAoACgAKAAoACcAJwAnACYAJQAkACUAJAAhACAAHAAaABgA
FgAUABMAEQAPAA0ACwAJAAgABAADAAEAAQAAAP///P/8//v/+f/5//n/+f/5//j/9//3
//b/9v/2//T/8//z//P/9f/1//X/9P/0//T/9P/0//T/9f/1//T/9P/0//T/9P/y//L/
8v/y//X/9f/0//T/8v/y//L/8v/0//T/9P/0//T/9P/0//X/8//z//P/8//1//X/9f/1
//P/8//z//T/9P/0//T/9P/0//T/9P/0//L/8v/y//L/9P/0//T/9P/z//P/8//z//T/
9P/0//T/9P/z//P/8//z//P/8//z//P/8//y//L/9P/0//T/9P/y//L/8v/y//T/8v/x
//H/8P/w//D/8P/x//H/8P/w//D/7//v/+//7//v//D/8P/y//L/8v/x/+//7//v/+//
8f/x//H/8f/v/+//7v/u//D/8f/x//L/8P/w//D/7v/u/+//8P/x//H/8f/v/+//8P/w
//D/8P/u/+7/7//v/+//7//w//D/8v/y//L/8//x//L/8v/y//L/8v/y//H/9f/0//T/
9v/2//b/9v/5//r/+v/6//z//P/8//z/+v/6//n/+f/5//n/+v/6//z/+v/3//X/8v/v
/+7/7f/t/+3/7f/u//D/7v/u/+7/7P/t/+3/7f/s/+z/6//r/+v/6v/q/+r/6v/q/+r/
6f/p/+n/6f/p/+f/6f/p/+n/6f/p/+n/6f/o/+j/6P/o/+j/6P/o/+j/6f/p/+n/6f/p
/+n/6f/p/+v/7P/r/+j/5v/k/+L/4v/i/+T/6//3/wcAGAAqAD8AVwBsAHgAgQCAAHUA
aABTAC8AAgDk/9T/yv/E/8f/yv/Q/9P/2P/d/9//4//l/+f/6f/o/+j/6P/p/+f/4//l
/+n/6v/q/+r/6v/q/+r/6//r/+v/7P/s/+z/7P/s/+z/7P/q/+r/6v/r/+3/7v/u/+7/
7P/s/+z/7P/v/+//7//w//D/8P/v/+//7//w//H/8f/y//L/8//z//P/8//0//T/9v/2
//b/9//3//j/+P/5//j/+P/6//v//v/+////AAD//wAAAgADAAYABwAIAAoACwAMAA4A
DwASABMAFAAWABkAGgAbABwAHAAcAB0AHwAdAB4AHgAeACAAIAAfAB8AIQAgAB8AHgAf
AB4AGwAaABgAFgAUABIAEAAPAA0ACwAIAAUAAgAAAAAA///9//3/+v/5//b/9v/1//P/
8//z//X/9f/0//P/8//y//L/8v/y//H/8f/x//H/8f/x//D/8P/w//D/8P/w//H/8f/w
/+7/7v/u/+7/7v/u/+7/7v/x//H/8P/w//D/8P/w//D/8P/w//D/8P/w//D/8P/x/+//
7//v/+//7//v/+//7//v/+//7//w//D/8P/w//D/8v/y//L/8v/w//D/8P/w//L/8v/y
//L/8f/x//H/8f/y//L/8v/y//L/8f/x//H/8f/x//H/8f/x//H/8P/w//D/8P/w//D/
8P/w//D/8P/w/+7/7f/t/+7/7v/u/+7/8f/x//D/8P/u/+3/7f/t/+3/7f/u/+7/7P/s
/+z/6//t/+3/7f/t/+3/7f/t/+3/6//r/+r/6v/s/+3/7f/u/+7/7v/u/+z/6v/r/+z/
7f/v/+//7f/t/+7/7v/u/+7/7v/u/+//7//v/+//8P/w//D/8P/w//H/7//w//D/8P/w
//D/8P/v//H/8v/z//T/9v/4//j/+P/4//v//P/8//z//v/+//7//v/9//z/+v/5//v/
+//8//z/+v/4//X/8//w/+3/7P/r/+z/7f/u//D/7v/s/+z/7P/u/+//7//v/+z/7P/r
/+v/6//q/+r/6v/s/+z/7P/r/+n/6f/p/+n/6f/r/+v/6//p/+n/6f/p/+r/6v/q/+r/
6v/q/+r/6v/p/+n/6f/p/+r/6//s/+3/6f/o/+n/5v/m/+b/5v/m/+r/8P/7/wsAGwAu
AEIAWQBtAHgAgACBAHYAZwBSAC0ABQDm/9L/xv/C/8b/y//Q/9T/1//a/9//4//n/+n/
6f/p/+j/5v/o/+n/6f/r/+3/6//s/+z/7P/s/+z/7P/t/+3/7f/u/+7/7v/s/+z/7P/s
/+7/7v/u/+//7//w//D/8P/w//D/8P/w//H/8f/x//L/8v/y//H/8f/x//L/8//z//T/
9P/1//X/8//z//T/9P/3//j/+f/7//r/+v/5//n/+v/6//z//f/+//7///8AAAEAAgAE
AAUACAAJAAoADAANAA4AEAARABYAFwAYABoAGQAaABsAHAAcABwAHQAfACEAIgAiACIA
IAAgAB8AHwAfAB4AHQAcABsAGgAXABYAFAASABAADgAMAAsACQAHAAUAAwABAAAA/v/9
//v/+//6//n/9v/2//P/8f/x//H/8//z//L/8f/v/+7/7v/u//D/7//v/+//7//v/+//
7v/u/+7/7v/u/+7/7//v/+7/7v/u/+7/7v/s/+z/7P/s/+3/7f/s/+z/7P/s/+z/7P/u
/+7/7v/u/+7/7v/u/+//7f/t/+3/7f/u/+//8P/x//D/7//u/+7/8P/w//D/8P/w//D/
8P/w//D/8P/w//D/8P/w//D/8P/v/+//7//v//L/8v/y//L/8P/v/+//7//v/+//7//v
/+//7//u/+7/7P/s/+z/7P/t/+7/7//w/+7/7P/r/+v/6//s/+3/7v/t/+3/7P/s/+7/
7f/t/+3/7f/t/+7/7v/s/+z/7P/r/+v/6//r/+v/7f/t/+3/7f/t/+3/7P/s/+z/7f/t
/+7/7v/u/+7/7P/q/+v/7P/t/+3/7f/r/+v/6v/q/+r/6v/s/+z/7f/t/+3/7f/u/+7/
8P/w//D/8f/w//D/7//u//D/8P/w/+//8f/w//P/9P/0//T/9P/0//b/+P/5//r/+v/6
//r/+v/6//r/+f/5//n/+f/6//r/+P/2//P/8f/w/+3/7P/r/+v/6//r/+z/7P/q/+r/
6v/q/+v/6//r/+j/6P/n/+f/6f/o/+j/6P/o/+j/6P/n/+f/5//n/+f/5f/n/+f/5//l
/+X/5f/l/+X/5v/n/+j/6P/o/+j/6P/n/+f/5//n/+n/6f/p/+n/6f/m/+X/5v/m/+T/
4v/i/+b/7P/1////EwAmADgATwBlAHQAfAB/AHgAawBaADsAEQDu/9j/yv/C/8L/xf/I
/87/0//W/93/4f/j/+X/5//n/+b/5v/m/+n/6f/p/+n/6//s/+z/7P/s/+r/6v/r/+v/
6//s/+z/7P/s/+z/7P/s/+7/7v/u/+//7f/u/+7/7v/u/+7/7v/u/+//7//v//D/8P/w
/+//7//x//L/8//z//L/8v/z//P/8//z//T/9P/4//j/+P/5//f/+P/4//n/+v/6//z/
/f/+//7///8AAAEAAgAEAAUACgALAAwADgANAA4AEAARABQAFQAWABgAGQAaABsAHAAd
AB4AIAAjACEAIgAiACIAIgAiACEAIQAjACIAIQAgAB8AHgAbABoAGAAWABQAEgAQAA8A
DQALAAcABQADAAIAAQABAAAAAQAAAP///P/8//r/9//2//X/9f/1//T/8//x//D/8P/w
//L/8f/x//H/7//v/+//7v/w//D/8P/w//D/8f/x//D/8P/w//D/8P/y//L/8v/y//H/
8f/w//D/8P/w//D/8P/y//L/8v/y//L/8v/y//P/9P/1//b/9//2//X/9P/z//X/9f/1
//b/9v/2//b/9v/0//T/9P/0//X/9v/3//j/9v/2//b/9v/2//f/+P/5//n/+P/3//b/
9P/z//P/8//2//f/+P/5//b/9f/z//L/8v/y//L/8v/y//L/8v/y//T/8v/x//H/8v/0
//b/+P/3//f/9v/2//j/9//3//f/9//3//j/+P/6//r/+v/5//n/+f/5//n/9//3//f/
9//2//X/8//y//T/9//5//z//P/8//z/+v/7//3///8BAP/////9//3/AAAAAAAAAAAA
AAAAAQABAAEAAQACAAIAAgACAAIAAwACAAIAAQAAAAIABAAGAAoACgAKAAoACgALAAwA
DAAMAAwADAAMAAwACgAKAAkACQAJAAkACgAKAAgABgADAAEAAAD9//z/+//9//3//f/+
//7//P/8//z//P/9//3//f/8//z/+//7//v/+v/6//r/+v/6//r/+f/5//n/+f/5//f/
+f/5//n/+f/5//n/+f/4//j/+P/4//j/+P/4//j/9//3//f/9//3//f/9//3//f/9v/1
//T/8P/u/+7/8P/2//7/CQAbAC0APgBUAGsAeQCCAIgAhQB4AGcASgAlAAMA7P/c/9D/
0P/U/9f/2v/e/+P/5v/r/+3/7//z//X/8//y//T/9v/3//P/8//z//X/+P/4//j/+P/4
//j/+f/5//n/+v/6//r/+v/6//r/+v/6//r/+v/7//v//P/8//z//P/8//z//P//////
//8AAAAAAAD///////8AAAEAAQACAAIAAwADAAUABQAGAAYACAAIAAgACQAJAAoACgAL
AA4ADgAQABEAEgASABMAFAAVABYAGAAZABwAHQAeACAAIQAiACQAJQAoACkAKgAsAC0A
LgAvADAAMAAwADEAMwAxADIAMgAyADQANAAzADMAMwAyADEAMAAtACwAKQAoACYAJAAi
ACAAHgAdABsAGQAXABUAEwASABAADwANAA0ADAALAAgACAAHAAUABQAFAAcABwAGAAUA
BQAEAAQABAACAAEAAQABAAEAAQABAAAAAgACAAIAAgAAAAEAAQAAAAAAAAAAAAAAAAAA
AAAAAAABAAEAAAAAAP7//v/+//7///8AAAEAAgACAAIAAgADAAMAAwADAAMABQAFAAUA
BQADAAMAAwAEAAYABgAGAAYABgAGAAYABgAGAAYABgAGAAgACAAIAAgABwAHAAcABwAG
AAYABgAGAAYABQAFAAUABQAFAAUABQAFAAUABAAEAAIAAgACAAIAAwAEAAUABgAGAAQA
AwADAAIAAgACAAIAAwADAAIAAgACAAEAAQABAAMAAwAEAAQAAgACAAIAAQABAAEAAQAB
AAMAAwADAAMAAQABAAAAAAACAAMAAwAEAAIAAgACAAAAAgADAAQABQAHAAcABQAFAAYA
BgAGAAYACAAIAAkACQAKAAwADAAMAAwADQAOAA4ADgAOAA4ADgAOAA4ADgANAA0ADQAN
AA4ADgAMAAoABwAFAAYAAwACAAEAAQABAAEAAgAEAAIAAgACAAIAAwADAAMAAgACAAEA
AQABAAAAAAAAAAAAAAAAAP///f/9//3//f/9////////////////////AAAAAAAAAAAA
AAAAAAAAAP////////////////////////7/+//6//j/+P/2//j//v8GABEAIQA1AEYA
XABzAIEAigCOAIkAfgBvAFIALQALAPb/5v/e/97/4v/l/+j/7P/v//L/9//7//3///8B
AAEA/v/+//7//////wEAAwADAAMAAgABAAAAAAAAAAEAAQADAAQABAAEAAQABAAEAAQA
BAAEAAQABQAFAAYABgAGAAQABAAEAAQABwAHAAcACAAGAAYABQAFAAcACAAJAAkACAAI
AAkACQAJAAkACgAKAAwADAAMAA0ADQAOAA4ADwASABIAFAAVABYAFgAXABgAFwAYABoA
GwAgACEAIgAkACUAJgAoACkALAAtAC4AMAAxADIAMwA0ADQANAA1ADcANwA4ADgAOAA2
ADYANQA1ADUANAAzADIALwAuACsAKgAoACYAJAAiACAAHwAdABsAFwAVABMAEgASABEA
DwAPAA4ADQAKAAoACQAHAAcABwAHAAcABgAFAAUABAAEAAQABAADAAMAAwADAAMAAwAC
AAIAAgACAAIABAAFAAUABAAEAAQABAAEAAQABAAEAAQAAwADAAIAAgACAAIAAgACAAIA
AgACAAIAAgACAAIAAwADAAMAAwADAAUABQAFAAUAAwADAAMABAAEAAQABAAEAAIAAgAC
AAIAAwAEAAUABgAEAAQABAAEAAMAAwADAAMABAAEAAQABAAEAAMAAwADAAMAAwADAAMA
AwADAAIAAgACAAIAAgACAAIAAgACAAIAAgAAAP///////wAAAQACAAEAAQAAAAAAAgAB
AAEAAQABAAEAAgACAAAAAAAAAP//AQABAAEAAQD////////////////+//7/AAABAAEA
AgAAAAAAAAD+////AQADAAUAAwADAAEAAQACAAIAAgACAAQABgAIAAgACAAIAAkACgAK
AAoADAAMAAwADAAKAAoACQAJAAsACwAMAAwADAAKAAcABQAGAAMAAgABAP///////wAA
AAD+//7//v/+//////////7//v/9//3/+//6//r/+v/8//z//P/7//v/+//7//v/+f/7
//v/+//5//n/+f/5//j/+P/4//j/+v/6//r/+v/5//n/+f/5//n/+f/5//n/+//6//v/
+v/2//D/7v/u//L/+P8BAA0AHwAwAEIAWQBxAIAAigCNAIYAewBsAFMAKQACAOr/3v/Y
/9b/2f/e/+L/5//q/+//8//1//f/+f/5//j/+P/4//n/+f/7//3//f/8//z//P/8//z/
/P/9//3//f/+//7//v/8//z//P/8//7//v/+//////8AAAAAAAD+//7//v/+/wEAAQAB
AAIAAAAAAP////8BAAIAAwADAAIAAgADAAMAAwADAAQABAAIAAgACAAJAAcACAAIAAkA
CgAKAAwADQAOAA4ADwAQABEAEgAUABUAGgAbABwAHgAfACAAIgAjACQAJQAmACgAKQAq
ACsALAAuAC4ALwAxAC8AMAAwADAAMAAwAC8ALwAxADAALwAuACsAKgAnACYAJAAiACAA
HgAeAB0AGwAZABcAFQATABIADgANAAsACwAKAAkABgAGAAUAAwADAAMAAwADAAIAAQAB
AAAAAAAAAAIAAQABAAEAAQABAAEAAAAAAAAAAAAAAAAAAQABAAAA/v/+//7//v8AAAAA
AAAAAP/////+//7/AAAAAAAAAAAAAAAAAAAAAAAAAAAAAAEA//////////8BAAEAAQAB
AP///////wAAAgACAAIAAgAAAAAAAAAAAAAAAAAAAAAAAAAAAAAAAAABAAEAAQABAAAA
AAAAAAAA/v/9//3//f/////////////////+//7//P/8//z//P/+//7//v/+/wAA/v/9
//3//v/+//7//v///////v/+//7//f/9//3//f/9//7//v/8//z//P/7//3//f/9//3/
/f/9//3//f/9//3//P/8//z//f/9//7//P/8//z/+v/7//3///8BAP/////9//3/AAAA
AAAAAAD+//7///////////8AAAAAAAAAAAIABAAGAAYABgAGAAkACgAKAAoACgAKAAoA
CgAKAAoACQAJAAsACwAMAAwADAAKAAcABQACAP///v/9/////////wAA/v/8//z//P/8
//3//f/9//z//P/7//v/+//6//r/+v/6//r/+v/5//n/+f/5//n/9//5//n/+f/5//n/
+f/5//b/9v/2//b/+P/4//j/+P/3//f/9//3//f/9//3//f/+f/4//f/+P/2//T/8v/y
//T/+v8DAA8AHQAuAEAAVQBtAH4AigCPAIoAfwBwAFUAKwACAOj/2P/S/9L/1f/a/+D/
5f/m/+v/7//z//f/+f/3//T/9P/0//X/9f/3//f/+f/6//r/+v/6//j/+P/5//n/+f/6
//r/+v/8//z//P/8//z//P/8//3//f/+//7//v/8//z//P/8/////////wAAAAAAAP//
/////wAAAQABAAIAAgADAAMAAwADAAQABAAGAAYABgAHAAcACAAIAAkACgAKAAwADQAQ
ABAAEQASABEAEgAUABUAGAAZABoAHAAbABwAHgAfACIAIwAkACYAKQAqACsALAAsACwA
LQAvAC8AMAAwADAAMAAwAC8ALwAvAC4ALQAsAC0ALAApACgAJgAkACIAIAAcABsAGQAX
ABUAEwARABAAEAAPAA0ADQAMAAsACAAIAAUAAwADAAMABQAFAAQAAwABAAAAAAAAAP7/
/f/9//3//////////v/+//7//v/+/wAAAQABAAAAAAAAAAAAAAD+//7//v/+///////+
//7//v/+//7//v/+//7//v/+//7//v/+/////////////////////////////////wAA
AAAAAAAAAAAAAAAAAAAAAP7//v/+//7/AAAAAAAAAAD///////////7//v/+//7//v/9
//3//f/9//3//f/9///////+//7//P/8//z//P/8//z//P/8//7//P/7//v//P/8//z/
/P///////v/+//z/+//7//v/+//7//z//P/8//z//P/7//v/+//7//v/+//7//v/+//7
//v/+v/6//z//f/9//7//P/8//z/+v/6//v//P/9//3//f/7//v//P/8//z//P/8//z/
/f/9//v/+//8//z//v/+//7////9//7//v/+//z//P/8//v//f/+////AAAAAAAAAQAC
AAQABAAEAAQABwAIAAgACAAIAAgACAAIAAgACAAHAAcABwAHAAgACAAIAAYAAwABAAIA
///+//3/+//7//v//P/8//r/+v/6//j/+f/5//n/+P/4//f/9//5//j/+P/4//b/9v/2
//X/9//3//f/9//z//X/9f/1//X/9f/1//X/9v/2//b/9v/0//T/9P/0//f/9//3//f/
9f/1//X/9f/1//T/9f/2//b/8v/w/+7/7v/y//v/BwAXACwAQABTAGkAegCGAIsAiAB9
AHIAWQAxAAgA7P/c/9L/zv/N/9T/3P/h/+b/6f/t//H/8f/z//P/9P/0//T/9f/3//X/
9f/3//b/9v/2//b/9//4//r/+//5//r/+v/6//z//P/8//z//P/8//z//f/7//z//P/8
//7//v/+//7//f/9//3//v/+//7//f/9//3//v//////AAAAAAEAAQABAAEAAgACAAIA
AgACAAMABQAGAAYABwAIAAgACgALAAoACgALAAwADwAQABIAEwAVABUAFQAWABgAGgAd
AB8AIgAjACQAJgAnACgAKQAqACoAKgArAC0ALQAuAC4ALgAuAC4ALQAtAC0ALAArACoA
KQAoACUAJAAkACIAIAAeABoAGQAXABUAFQATABEAEAAOAA0ACwALAAkABwADAAIAAwAB
AAEAAQABAAEAAAD//////v/+//7//v/9//3//f/9//3//f/8//z//P/8//z/+v/7//v/
+v/8//z//P/8//z//P/8//z//f/9//z//P/8//z//P/8//z//P/8//z//P/8//z//f/9
//3//f/9//3//f/9//3//f/9//3//v/8//z//P/8//7//v/+//7//v/+//7//v/8//z/
/P/8//3//f/9//3//v/+//7//v/+//3//f/9//3//f/9//3//f/9//z//P/8//z//P/8
//z//P/8//z//P/6//n/+f/5//r/+//8//v/+//6//r//P/7//v/+//5//n/+v/6//z/
/P/8//v/+//7//v/+//5//n/+f/5//v/+//6//r/+P/5//n/+v/6//r/+v/4//j/+f/6
//v/+f/5//f/9//6//r/+v/6//n/+P/4//f/+f/5//r/+v/4//j/+P/5//f/+P/4//j/
+v/6//r/+f/3//j/+f/6//r/+v/7//z//f///wAA/v/8//3//v///wAAAwAEAAQABAAC
AAIAAgACAAQABAADAAMAAwADAAQABAACAAAA/f/7//z/+f/4//f/9f/1//X/9v/4//b/
9v/2//T/9f/1//X/9P/0//P/8//1//T/9P/0//T/9P/0//P/8//z//P/8//x//P/8//z
//P/8//z//P/8v/y//L/8v/y//L/8v/y//X/9f/1//X/9P/z//L/8f/z//L/8f/w//D/
8v/w/+7/8v/8/wcAFwArAD4AVABpAHkAgACGAIMAegBrAFAAKQADAOz/2v/O/8z/zv/R
/9j/3v/h/+b/6f/r/+v/7f/v/+//7v/u//D/8//z//P/8//z//T/9P/0//T/9P/0//X/
9f/z//T/9P/0//b/9v/2//b/9v/2//b/9//1//b/9v/2//j/+P/4//j/9//3//f/+P/6
//r/+f/5//n/+v/7//v/+v/6//v/+//9//3//v/+/wAAAAAAAAEAAQACAAIAAwAEAAQA
BgAHAAgACAAJAAoADQAOABAAEQASABMAFAAWABkAGgAcAB0AHgAfACAAIgAjACQAJQAm
ACYAJgAnACkAJwAoACgAKAAoACgAJwAnACcAJgAlACQAIQAgAB0AHAAbABoAGQAYABUA
EwAQAA0ADQALAAkACAAGAAUAAwADAAAA///8//z//f/7//v/+//5//n/+P/3//n/+P/4
//j/+P/3//f/9//3//f/9//2//b/9v/2//b/9f/1//T/8v/z//T/9f/2//b/9v/2//b/
9//3//b/9v/4//j/+P/4//b/9v/2//b/+P/4//j/+f/3//f/9//3//f/9//3//f/9//3
//f/+P/2//b/9v/2//j/+P/4//j/+v/6//r/+v/4//j/+P/4//n/+f/5//n/+f/4//f/
9v/4//f/9//3//f/9//3//f/9//3//b/9v/4//j/+P/4//f/9v/1//T/9f/0//T/9f/2
//b/9v/2//X/9f/0//T/9v/1//X/9f/z//P/9P/0//T/9P/0//P/8//z//P/8//z//P/
8//z//P/8//y//L/8v/z//P/9P/y//L/8v/w//D/8f/y//P/8//z//H/8f/y//L/8v/y
//L/8v/z//P/9f/1//b/9v/0//T/9P/1//P/9P/0//T/9v/4//j/9//2//f/+P/5//r/
/f/+//7//v/8//z//P/8//z//P/7//v//f/9//7//v/8//r/9//1//X/8//z//P/8//z
//P/9P/0//L/8v/y//D/8f/x//H/8P/w/+//7//x//D/8P/w/+7/7v/u/+3/7f/t/+3/
7f/r/+3/7f/t/+//7//v/+//7P/s/+z/7P/q/+r/6v/q/+3/7f/t/+3/7f/t/+3/7f/t
/+z/6//q/+z/7P/o/+j/6v/y//v/BwAXACgAOgBPAGMAbgB2AHcAcABjAFIANQARAPL/
3v/Q/8z/zv/P/9L/1v/b/+D/5//p/+v/6f/p/+n/6v/o/+j/6//r/+n/6//t/+z/7P/s
/+z/7v/u/+//7//t/+7/7v/u/+7/7v/u/+7/8P/w//D/8f/v//D/8P/w//L/8v/y//L/
8f/x//H/8v/y//L/8f/x//P/9P/1//X/9P/0//X/9f/1//X/9v/2//r/+v/6//v/+f/6
//r/+//6//r//P/9//7//v///wAAAQACAAQABQAIAAkACgAMAA8AEAASABMAFAAVABYA
GAAXABgAGQAaABwAHAAdAB8AHQAeAB4AHgAeAB4AHQAdAB0AHAAbABoAFwAWABMAEgAS
ABAADgAMAAoACQAHAAUAAwABAP///v/9//3//P/9//r/+f/2//b/9//1//X/9f/3//f/
9v/1//T/8v/x//D/8f/x//L/8//x//H/8f/w//L/8v/y//L/8P/x//H/8P/w//D/8P/w
//D/8P/w//D/7//v/+7/7v/w//D/8P/w/+7/7v/u/+7/7v/u/+7/7//x//H/8f/x/+//
7//v/+//8f/x//H/8v/y//L/8v/y//L/8v/y//L/9P/0//T/9P/z//L/8f/w//H/8f/x
//H/8P/w//D/8P/w/+//7//v//H/8f/x//H/7//v/+7/7v/w//D/8P/w/+7/7v/u/+7/
7P/s/w==
         </WaveFormData>
      </LeadData>
      <LeadData>
         <LeadByteCountTotal>10000</LeadByteCountTotal>
         <LeadTimeOffset>0</LeadTimeOffset>
         <LeadSampleCountTotal>5000</LeadSampleCountTotal>
         <LeadAmplitudeUnitsPerBit>4.88</LeadAmplitudeUnitsPerBit>
         <LeadAmplitudeUnits>��V</LeadAmplitudeUnits>
         <LeadHighLimit>2147483647</LeadHighLimit>
         <LeadLowLimit>268435456</LeadLowLimit>
         <LeadID>II</LeadID>
         <LeadOffsetFirstSample>0</LeadOffsetFirstSample>
         <FirstSampleBaseline>0</FirstSampleBaseline>
         <LeadSampleSize>2</LeadSampleSize>
         <LeadOff>FALSE</LeadOff>
         <BaselineSway>FALSE</BaselineSway>
         <ExcessiveACNoise>FALSE</ExcessiveACNoise>
         <MuscleNoise>FALSE</MuscleNoise>
         <LeadDataCRC32>1116104898</LeadDataCRC32>
         <WaveFormData>
8v/y//L/8v/z//T/9f/2//T/9P/0//T/9//4//n/+v/8//z//P/8//3//v///wAAAgAE
AAYACAAJAAoACwAMABEAFAAXABoAHAAeACAAIgAkACYAKAAqAC0AMAAzADYANwA4ADkA
OgA7ADwAPQA+ADwAPAA8ADwAOgA4ADYANAAxADAALwAuACkAJgAjACAAHQAcABsAGgAW
ABQAEgAQAA0ADAALAAoACQAIAAcABgAEAAIAAAD+//7//v/+//7//f/8//v/+v/4//j/
+P/4//r/+v/6//r/+f/4//f/9v/4//j/+P/4//b/9v/2//b/9P/0//T/9P/1//b/9//4
//f/9v/1//T/9f/2//f/+P/4//j/+P/4//b/9v/2//b/9//4//n/+v/5//j/9//2//j/
+P/4//j/+P/4//j/+P/2//b/9v/2//j/+P/4//j/9v/2//b/9v/4//j/+P/4//b/9v/2
//b/9P/0//T/9P/2//b/9v/2//X/9P/z//L/8//0//X/9v/0//T/9P/0//T/9P/0//T/
9P/0//T/9P/y//L/8v/y//T/9P/0//T/8v/y//L/8v/w//D/8P/w//H/8v/z//T/8//y
//H/8P/x//L/8//0//P/8v/x//D/8P/w//D/8P/x//L/8//0//P/8v/x//D/8f/y//P/
9P/1//b/9//4//v//P/9//7/AQACAAMABAADAAIAAQAAAAQABgAIAAoADgAQABMAFwAX
ABcAFgAVABYAFQAUABIADAAHAAIAAAAAAP///P/5//b/9f/1//X/8//z//P/8//0//P/
8f/v/+7/7f/s/+v/7P/t/+3/7f/s/+r/6v/r/+r/6f/o/+f/6P/p/+j/6P/n/+f/5v/m
/+j/6P/n/+f/5v/m/+f/5//m/+b/5v/m/+n/6f/p/+j/6P/o/+j/6P/q/+v/6//q/+r/
6v/q/+n/5//p//H/9//8/wIABwAQACEAMQBAAFgAegCdALIArwCYAHkAVQAyABsADQAI
AAYAAADz/+H/0v/Q/9T/2f/f/+X/6//u//P/8//v/+3/6//p/+n/6f/o/+n/6v/q/+j/
6P/o/+n/7P/s/+z/7P/s/+z/7P/s/+v/6v/p/+r/7f/u/+//8P/v/+7/7f/t/+7/7//v
//D/8v/w//D/8P/w//H/8v/0//b/9v/2//f/9v/1//T/9P/2//b/9v/4//v/+//7//v/
/P/8//3//f///wMABQAGAAYACAAIAAoADgASABQAFgAaABsAHQAfAB4AIQAlACgALQAu
ADEAMQAwADIAMwA0ADgAOgA7ADwAPAA8ADwAOgA4ADcANgA2ADUANAAxAC4AKwAoACUA
JAAgAB4AGwAYABgAFAARAA4ACwAJAAgABwAGAAYABQACAAAA/f/8//z//P/8//v/+//9
//v/+P/4//f/9f/0//P/9P/2//f/9v/1//T/8//y//P/8//0//X/9f/0//T/9P/y//L/
8v/y//P/9f/2//X/8v/y//T/9P/0//T/9P/0//b/9v/0//T/8//z//P/9f/2//f/9//2
//L/8v/y//H/8//1//X/9v/2//b/9f/0//L/8v/y//L/9P/2//b/9f/1//P/8v/y//P/
9P/0//X/9f/1//T/8v/x//H/8f/x//L/8//z//P/8P/v/+7/7P/u/+//7//y//H/8f/x
//H/8P/v/+//7v/w//H/8f/v/+7/7v/v/+//7v/v//D/8P/x/+//7v/u/+z/7f/v/+//
8f/v/+3/7f/s/+z/7f/u/+7/7v/v/+//8f/v/+7/7v/s/+z/7f/w//L/8v/w/+//7P/s
/+z/7v/t/+3/7v/v//P/8//z//X/9P/1//j/+v/+////AQD///7//f/8//v/+//9/wIA
BAAGAAgACgALAA0ADgAPABEAEQAPAA0ADQAKAAUAAQD7//r/+P/3//b/8//w/+//7v/t
/+z/6//t/+3/7P/r/+v/6f/p/+n/6P/n/+b/5f/l/+X/5f/k/+P/4//i/+H/4//j/+P/
4//j/+L/4v/j/+L/4v/h/+D/4P/h/+H/4v/i/+H/4f/g/+L/4v/j/+P/4//i/+L/4v/g
/+D/4P/h/+X/5P/k/+L/4P/f/+H/5f/p/+//9P/4//v/AgANAB0ALAA+AFoAgQCcAKUA
nACBAF8AOgAdAA0AAgD8//z/8f/d/8z/yP/K/8//1f/d/+H/6P/t/+3/6f/p/+X/4//l
/+X/5f/l/+X/5P/i/+L/4v/j/+T/5P/k/+T/5v/m/+b/5v/l/+T/4//k/+X/5v/n/+j/
5v/m/+b/5//q/+v/6//s/+z/6v/q/+r/6f/p/+n/6v/r/+z/7f/v/+3/7f/t/+7/8P/w
//D/8v/z//P/8//z//X/9v/4//n//P///wAAAAD//wIAAwAGAAgADAAOABAAFAAVABcA
GQAYABsAHwAiACYAKAAsAC0ALgAwADEAMgA0ADYANwA4ADoAOgA6ADgANgA1ADQANAAy
ADIAMAAuACkAJgAjACIAIAAeABsAGAAYABQAEQAOAAsACQAIAAcABgAGAAUAAgD+//v/
+v/6//r/+v/5//n/+//5//b/9v/0//P/8//z//T/9v/3//b/9f/0//P/8v/x//H/8v/z
//P/8v/y//L/8P/w//D/8P/x//P/9P/z//D/8P/y//L/8v/y//L/8v/0//T/8v/y//H/
8f/x//P/9P/1//X/9P/0//T/9P/z//P/9f/1//b/9v/2//X/9P/y//L/8v/y//T/9v/2
//X/8//x//D/8P/x//L/8v/z//P/8//y//D/7//v/+//7//y//P/8//z//L/8f/w/+7/
7v/v/+//8v/w//H/8v/z//D/7//v/+7/8f/x//D/7f/u/+7/7//v/+7/7//w//D/8f/v
/+7/7v/s/+3/7//v//D/7//u/+//7P/s/+3/7v/u/+7/7//v//D/7//v//D/7//u/+7/
8P/y//L/8P/v/+z/7P/s/+7/7f/t/+7/7//z//P/8//1//T/9f/4//r//v///wEA///9
//3//f/9////AQADAAUACAAJAAoACwAMAA0ADwAQABEAEQARAA8ADQAJAAYAAQD9//r/
+v/5//n/9P/x/+7/7f/v/+//7//v/+//7//u/+3/6f/n/+f/5//p/+n/6f/p/+j/5//m
/+T/5P/l/+X/5f/n/+f/5//n/+P/4v/i/+P/5f/m/+b/5v/j/+P/4v/i/+P/4//k/+T/
5v/m/+f/5//m/+T/4//i/+P/5P/l/+f/5//k/+L/4P/g/+H/4//p/+//8//2//r/AwAQ
AB8ALwBCAGAAhgCfAKYAmQCAAF0APQAiABMACQACAAAA+P/l/9P/zP/Q/9T/2//j/+n/
7f/s/+3/7f/r/+f/5//p/+n/6f/l/+X/5f/k/+L/4v/i/+P/5v/m/+b/5v/k/+T/5P/k
/+b/5v/m/+j/6P/o/+j/6P/m/+b/5v/n/+n/6//s/+7/7f/q/+n/6P/q/+v/7P/u/+7/
7v/u/+//7f/t/+3/7v/x//L/8//2//X/9f/1//X/+f/6//z//f/8////AAAAAAEABAAF
AAgADAAQABIAFAAXABcAGAAZABsAHwAkACgAKQAqAC0ALQAuADAAMQAyADYAOAA5ADoA
OQA4ADcANAA2ADUANAA0ADEAMAAtACoAJQAiAB8AHgAeABwAGQAWABIADgALAAgACQAH
AAYABQACAAIAAQD+//z/+f/4//j/+v/6//n/+f/3//X/8v/y//P/8//0//X/8//0//T/
8v/w//D/8P/w//D/8f/z//X/9P/y//H/8P/y//L/8v/y//D/8f/x/+//7v/u//D/8P/y
//L/8v/y//D/8P/u/+7/8f/x//H/8//y//P/8//y//L/8v/y//H/8//1//X/9v/1//T/
8v/w//H/8v/z//T/8v/0//T/8//x/+//7v/u//D/8v/z//X/9P/z//H/7v/u/+//8P/x
//D/8f/x//H/8P/v/+7/7P/v//H/8v/2//L/8f/w/+//7//v//D/8P/x//H/8P/t/+z/
7P/t/+3/7v/v//D/8P/v/+3/7P/s/+z/7f/v/+//8f/v/+3/7f/q/+r/6//s/+7/7v/v
/+//7//t/+z/7P/s/+z/7f/w//D/8P/u/+3/7P/s/+z/7v/v/+//8P/x//P/8//z//X/
9//5//3/AAAAAAEAAwABAP//////////AQAFAAUABgAHAAgACQAKAAwADwARABMAEwAT
ABEADwALAAgAAwD///z//P/7//v/9//z/+//7f/u/+//8P/x//H/8f/w/+//7f/r/+v/
6//r/+v/6//r/+n/5//l/+L/4//l/+b/5//n/+f/5//n/+P/4v/i/+P/5f/m/+b/5v/j
/+P/4v/i/+X/5f/m/+b/5v/m/+f/5//l/+T/5P/k/+X/5v/n/+n/5//k/+L/4v/k/+P/
5f/r/+//8f/0//j///8KABsAKwA+AFYAeACVAKYAoQCKAGkASwAwAB0AEQAKAAYAAADx
/9//0v/S/9r/3//l/+n/7f/u/+3/7f/t/+3/7f/v/+//7f/p/+n/6f/o/+j/6P/o/+n/
6v/q/+r/6v/o/+j/6P/o/+n/6v/r/+7/7P/s/+z/7P/q/+r/6v/r/+7/7//v//D/7v/s
/+z/7P/t/+//8f/0//L/8v/y//P/8//z//P/9P/4//j/+P/6//r/+f/4//f/+v/8////
AQABAAMAAwACAAMABgAHAAoADgASABQAFgAYABkAGwAdACAAIwAnACoALAAsAC4ALQAw
ADIAMwA0ADgAOgA7ADwAOgA6ADoAOAA5ADkAOQA6ADYANAAwACwAKwAoACUAJAAkACIA
HwAcABgAFAARAA4ADgANAA0ADQAHAAYABAAAAP///f/9//7//v/+//3//f/9//v/+P/4
//r/+f/5//n/9//4//j/9v/4//j/+P/4//n/+f/6//v/+v/4//f/9v/3//j/+f/6//j/
+f/5//f/+P/4//r/+v/4//j/+P/4//b/9v/0//T/9v/3//j/+//7//v/+v/4//j/+P/4
//f/+P/7//z//v/7//r/+P/2//f/+P/5//r/+P/6//r/+f/7//n/+P/4//j/+P/3//f/
9v/1//P/8P/y//P/9P/1//X/9f/0//P/9P/z//L/8P/y//P/8//2//P/8//z//P/9f/1
//b/9v/2//X/8//v/+//8P/y//P/8v/z//T/9P/x/+//7v/u/+//8f/0//X/8v/v/+z/
6//s/+z/7f/u//L/8v/z//P/8f/v/+7/7v/v//D/8v/2//T/8v/u/+v/6//s/+3/8P/0
//X/9//5//n/+f/5//v//f///wMABgAGAAUABQABAP//AwAHAAoADQAOAA8AEAAPABEA
EgATABQAFQAUABMAEAAMAAYAAQD9//z/+v/5//n/9//1//X/8v/x//D/7//w//H/8f/x
/+3/6//r/+v/6//r/+v/6//q/+n/6P/m/+X/5f/k/+P/5P/l/+b/5//l/+T/5P/l/+P/
5P/k/+T/5f/l/+T/5P/l/+X/5v/m/+j/6P/p/+n/5//m/+b/5v/k/+T/5P/l/+f/5v/o
/+j/5P/l/+n/6//v//X//P8AAAcAFAAjADUATABwAJYArQCwAJ0AfgBbADkAIAAXABUA
FAAQAAoA+//n/9z/2v/c/93/4f/n/+3/8P/x//H/7//t/+n/6f/r/+v/6//r/+v/6v/o
/+j/6P/p/+v/7P/t/+7/7v/u/+7/7v/s/+z/7P/u//H/8v/z//T/8v/y//L/8//0//X/
9f/2//b/9P/0//T/8v/z//T/9v/4//j/+P/5//n/+f/5//r//P/8//z//v//////////
////AAACAAMABgAJAAoACgAJAAwADQAQABMAGAAbAB4AIQAhACIAIwAiACUAKQAsADEA
MgA1ADUANAA2ADcAOAA8AD4APwBAAEAAQABAAD4APgA9ADwAPAA6ADoAOAA2ADAALAAo
ACYAJQAkACIAIAAeABoAFwAUABIADwANAAsACwAMAAwACgAHAAMAAQAAAAIAAgABAAEA
AwABAP7//v/9//v/+v/5//v//P/8//r/+P/4//j/+P/4//n/+//9//z/+v/5//j/+v/6
//r/+v/8//3//f/7//j/+P/6//r//P/8//z//P/8//z/+v/6//r/+f/4//n//P/9//3/
/P/6//r/+v/5//n/+//7//z//P/8//v/+v/4//j/+P/4//n//P/9//3/+//5//j/+P/5
//r/+v/7//n/+f/4//b/9f/1//X/9f/2//f/9//3//b/9f/0//L/9P/1//X/+P/1//X/
9f/1//T/8//z//L/9f/1//T/8f/u/+7/7//v//L/8//0//T/9f/z//L/8v/w//H/8//z
//T/8//y//P/8f/w//D/8P/y//L/8//z//T/8//z//T/9//4//r//v8BAAIAAQABAAAA
AAAAAAIAAwADAAYABwAKAAsADAANAA4AEQATABQAFQAXABcAFQATABAADAAGAAEA/v/+
//3//f/4//X/8v/x//H/8f/x//H/7//v/+7/7f/p/+f/5//n/+n/6f/p/+n/6P/n/+b/
5P/k/+X/5f/l/+f/5//n/+f/5P/i/+H/4f/j/+T/5P/k/+X/5f/k/+T/5f/l/+b/5v/m
/+b/5//n/+X/5P/k/+T/5f/m/+f/6f/n/+b/5P/i/+L/4//p/+3/8f/1//r/AAAFABQA
KwA/AFYAdgCaAK8AsAChAH4AVQAzABwAEQAPAA4ACgAAAO3/2//S/9T/2P/d/+P/6f/t
//D/7//t/+3/6//t/+3/7//r/+n/6f/p/+j/5v/m/+b/5//p/+r/6//s/+r/6v/q/+r/
7P/s/+z/7v/s/+z/7P/s/+z/7P/s/+3/8P/x//H/8v/x/+7/7f/s/+3/7//x//T/9P/0
//T/9f/z//P/8//0//f/+P/5//z//P/7//r/+f/8//7/AQADAAIABQAGAAYABwAKAAsA
DgASABYAGAAaABwAHQAfACEAJAAnACsALgAvADAAMwAzADQANgA3ADgAPAA+AD8AQAA+
AD4APgA8AD4APQA8ADwAOAA2ADIALgApACYAIwAiACEAIAAeABwAGQAUABAADAANAAsA
CgAJAAYABgAFAAIAAAD9//z//P/+//7//f/9//3/+//4//j/+v/5//n/+f/5//r/+v/4
//b/9v/2//b/9//3//j/+f/4//b/9f/0//X/9v/3//j/+P/5//n/9//0//T/9v/2//j/
+P/4//j/9v/2//T/9P/3//f/9//5//j/+f/5//j/9P/0//T/8//0//f/+P/6//j/+P/3
//b/9//4//n/+v/4//r/+v/5//n/9//2//b/9//4//j/+f/3//f/9v/0//b/9//4//n/
+f/5//j/9//4//f/9v/0//b/9//3//r/9//3//f/9//3//f/+P/4//f/9//2//P/9P/0
//X/9f/2//f/+P/4//X/8//y//L/8//1//j/+f/5//f/9f/1//T/9P/1//b/+f/6//z/
/f////3//P/8/wAAAgAFAAoACgAKAAgABwAIAAgACAAKAA0AEAATABQAFQAWABcAGQAa
ABsAHQAdABsAGQAVABIADQAJAAUABAACAAEA/v/7//j/9//3//f/9//3//n/+f/4//f/
8//x//H/8f/x//H/8f/x//L/8f/w/+7/7P/t/+3/7f/v/+//7//v/+3/7P/s/+3/7//w
//D/8P/v/+//7v/u/+3/7f/u/+7/7//w//L/8//x//D/8P/w//L/8v/y//P/9f/y//L/
8P/y//H/8//3//3/AQAEAAoADQAWACMANwBIAF4AggCnALoAtwCmAIkAYwA+ACUAGQAQ
AA4ACADz/9//1v/Y/9z/4//t//P/9//6//3/+//5//f/9f/1//n/+f/3//f/9//2//T/
9P/0//X/+P/4//j/+P/4//j/+P/4//r/+v/6//z//f/+////AAAAAAAAAAABAAUABwAI
AAoACAAGAAYABgAIAAkACgAMAA4ADgAOAA8ADQANAA0ADgASABIAEgAUABMAEwATABMA
FwAYABoAGwAeACEAIgAiACUAKAApACwALwA0ADcAOgBAAEEAQwBFAEcASwBQAFQAWQBa
AF0AXQBgAGIAYwBkAGcAagBsAG4AbgBuAG4AbABsAGsAagBqAGgAaABmAGQAYABcAFgA
VgBWAFQAUQBOAEsARgBCAD4APQA7ADoAOQA0ADQAMwAwAC0AKQAnACYAJAAkACMAIwAg
AB0AGQAYABoAGQAZABkAGAAYABcAFAATABIAEQAQABEAEQASABMAEAAOAA0ADAAMAAwA
DAAMAAwADQANAAsACQAIAAkACAAJAAoACwAMAAoACgAIAAgACQAJAAkACwAKAAsACwAK
AAgACAAIAAcACAALAAwADgANAAwACgAIAAkACgALAAwADAAOAA4ADQANAAsACgAKAA0A
DgAOAA8ADgANAAsACAAKAAsADAANAA4ADwAPAA8ADgANAAwACgALAA0ADgASAA4ADQAM
AAsADQANAA4ADgAPAA8ADgALAAoACgALAAsADAANAA4ADgALAAkACAAIAAYABwAJAAkA
CwAJAAcABwAEAAQABQAGAAgACAAJAAkACAAFAAMAAgACAAIAAwAGAAcACAAHAAcABwAI
AAkADAAOAA8AEQATABIAEQAQABEADgAPABIAFgAZABoAGwAcABsAHQAeAB8AIAAhACAA
HwAcABgAEgANAAsACgAIAAcABAABAP7//f/7//v/+//7//z//f/9//3/+//5//n/+f/5
//n/+f/5//r/+f/4//b/9v/3//f/9//4//n/+v/7//n/+P/4//n/+f/6//r/+v/7//v/
+v/6//r/+f/5//j/+f/6//z//f/8//r/+f/4//j/+P/4//n/+//8//r/+P/2//P/9f/5
//3/AwAIAA4AEQAYACcANQBGAF4AfgChALYAtwCkAIUAYwBCACkAGwASAAwACAD7/+f/
3P/a/97/5f/t//X/+f/8//3////7//n/9//1//X/+f/3//f/9//2//T/9P/0//X/+P/4
//j/+P/2//b/9v/2//T/9P/0//b/+P/4//j/+P/3//b/9f/1//j/+f/5//r/+v/4//j/
+P/2//f/+P/6//r/+v/6//v/+v/5//j/+P/8//z//P/+//3//f/9//3///8AAAIAAwAG
AAkACgAKAAkADAANABAAEgAWABgAGgAcAB0AHwAhACQAJwArAC4AMQAyADUANQA0ADYA
NwA4ADoAPAA9AD4APgA+AD4APAA8ADsAOgA6ADcANgAzADAAKwAoACUAJAAkACIAHwAc
ABoAFgATABAADQALAAoACQAIAAgABwAEAAEA/f/7//r//P/8//v/+//5//f/9P/0//T/
8//z//P/8//0//T/8v/w//D/8P/w//D/8f/z//X/9P/y//H/8P/w//D/8P/w//L/8//z
//H/7//u/+//7v/w//D/8P/w//D/8P/u/+7/7//v/+//8f/y//P/8//y//D/8P/w/+//
7//x//H/8v/y//L/8f/w//D/8P/w//D/8P/y//L/8f/v/+3/7P/s/+//8P/w//H/8P/v
/+3/6v/r/+v/6//r/+7/7//v/+//7P/r/+r/6P/q/+v/6//u/+v/6//r/+v/6f/p/+r/
6v/t/+3/7P/p/+j/6P/p/+n/6v/r/+z/7P/r/+n/6P/o/+j/6f/r/+v/7f/r/+n/6f/m
/+b/5//o/+r/6v/r/+v/6//p/+j/6P/n/+b/5v/o/+r/6v/o/+f/5P/k/+T/5v/n/+f/
6P/p/+j/5//m/+f/5v/n/+r/7P/v//H/9P/z//P/8//z//P/9P/3//j/9//4//j/+P/4
//r//P/+/wAABAAHAAkACwAKAAkABgADAAQAAgD+//v/9v/0//H/7//q/+f/5P/j/+b/
5//o/+n/6P/n/+X/4//i/+H/4v/j/+L/4f/g/9//3v/d/9z/2v/b/93/3v/f/9z/2//a
/9n/2v/a/9v/3f/c/9z/2//a/9n/2f/Y/9j/2//b/9z/3P/b/9r/2v/Z/9r/2v/b/9z/
2v/a/9r/2//X/9b/2P/c/97/2//b/93/3//f/+L/6P/v//j/CQAbACwAPABYAHkAkACV
AIYAawBNACwAEwADAPj/8v/w/+X/0//I/8j/zP/P/9P/2f/b/97/4f/j/+P/4//h/+H/
3//b/9n/2f/Z/9j/2f/a/9v/3f/d/9z/2//a/9z/3P/c/9z/3P/c/9z/3v/d/9z/2//a
/93/3v/f/+H/3//f/97/3v/f/97/3//g/+D/4f/i/+T/4f/g/9//3//i/+P/5P/m/+f/
5v/l/+b/6f/p/+n/6f/r/+z/7v/v/+//8f/x//D/9P/4//r//v/9/wAAAQACAAgACQAL
AA0AEAATABcAGgAcABwAHgAdAB8AIgAkACYAJwAoACgAKAAqACoAKgAoACoAKQAoACgA
JAAiAB4AGgAYABYAFAAUABEADgAKAAYABQACAAAA/v/9//v/+v/5//T/9P/z//D/7//t
/+3/7v/t/+z/6v/p/+v/6f/m/+b/6P/n/+f/5//l/+b/5v/k/+X/5v/n/+j/5v/l/+X/
5f/l/+T/5P/k/+b/5v/m/+b/5P/l/+X/4//j/+T/5//o/+X/5P/j/+L/4//k/+P/5P/l
/+X/5f/n/+X/5f/k/+L/4//k/+X/5f/k/+X/5P/k/+b/5v/l/+T/5v/m/+b/5v/j/+T/
4//h/+L/4f/h/+L/4v/i/+H/4f/j/+P/4v/g/9//3//f/9//3//f/97/3f/f/9//3//e
/9z/3f/d/+D/3//f/9//3//d/93/3v/e/9z/2//Z/9X/1v/Y/9v/3f/b/9v/2//a/9v/
2f/Y/9j/2P/Z/9v/2//b/9n/1//X/9n/2v/c/97/3P/a/9n/1//Z/9f/1v/W/9b/1v/X
/9r/2P/Y/9b/1f/X/9j/2f/c/9r/1//V/9P/1f/V/9X/1//X/9f/2f/a/9n/2f/a/9f/
2f/b/93/3//h/+P/4//h/+P/5P/l/+b/6P/q/+j/5//o/+r/7P/u//D/8v/1//f/+f/4
//f/9P/x//L/8P/s/+n/5P/i/9//3f/a/9f/1P/T/9X/1f/V/9X/0v/R/8//zf/O/83/
zv/P/87/zf/M/8v/yv/J/8j/xv/G/8f/x//H/8b/xf/E/8P/xP/E/8X/x//G/8b/xf/E
/8H/wf/A/8D/wv/D/8X/xv/F/8T/xP/D/8b/xv/H/8j/xf/E/8P/w//B/8L/wv/C/8T/
xf/F/8f/yf/L/9D/2P/j//T/BwAXACoASABsAIMAhABzAFIAMwAZAAQA9//x/+z/6P/g
/9P/w/+4/7j/vP+7/73/v//B/8L/w//H/8v/yf/H/8X/w//B/8H/wf/B/8D/wv/C/8L/
w//C/8L/wv/C/8T/xP/E/8T/wv/C/8L/xP/B/8D/v/++/8H/wv/D/8X/w//D/8L/wv/E
/8L/wv/C/8L/w//E/8b/xP/E/8T/xf/I/8n/yv/M/8v/yv/J/8r/y//L/8v/y//N/87/
0P/R/9D/0//U/9T/1//a/9v/3v/e/+L/5P/m/+z/7f/v//H/8f/z//b/+P/5//r//f/9
////AgAEAAYABwAIAAgACAAIAAgACAAGAAUAAwABAAAA+//6//f/9P/z//L/8f/y/+3/
6v/m/+L/4f/e/9z/2v/Z/9f/1v/V/8//zv/M/8j/yP/H/8j/yv/J/8j/xv/F/8f/xf/C
/8L/xP/D/8P/w//B/8L/wv/A/8L/wv/C/8L/v/+//8D/wf/B/8D/wP/A/8H/wv/D/8T/
wv/D/8P/wf/C/8L/xP/E/8L/wv/C/8L/xP/E/8L/wv/B/8H/wf/D/8P/w//C/8D/wf/C
/8P/w//A/8H/wP/A/8D/wP+//77/wP/A/8D/wP+9/77/vf+7/7z/u/+7/7z/vP+8/7v/
u/+9/73/vP+6/7n/uf+5/7n/uP+5/7n/uf+6/7n/uP+2/7X/tf+0/7b/tP+1/7b/t/+1
/7X/tv+2/7b/tf+z/6//sf+y/7T/tf+z/7P/s/+y/7P/sf+w/7D/sP+x/7P/s/+z/7H/
r/+v/6//sP+y/7T/tP+y/7H/r/+w/6//r/+w/67/rv+v/7L/sP+w/67/rf+u/67/rv+w
/6//r/+w/7H/tP+1/7b/uf+4/7n/vP++/77/v//B/7//xf/F/8X/wf++/8D/wv/E/8b/
y//P/9L/1f/S/9H/zv/L/8r/yP/E/8H/v/++/7z/u/+1/7H/rf+r/6v/q/+r/6v/qf+p
/6j/p/+l/6P/o/+j/6H/of+h/6H/nv+d/5z/mv+d/5//oP+h/5//nf+b/5n/mf+Y/5j/
mf+Z/5r/mv+a/5j/l/+V/5T/l/+X/5j/mP+W/5b/l/+X/5n/mP+Y/5j/lv+W/5b/l/+V
/5L/kv+U/5b/lf+T/5X/l/+Z/5z/ov+t/7z/z//l//b/EAAyAE8AXABTADoAGwD7/9z/
w/+5/7j/tP+u/6X/lf+E/37/gv+F/4X/if+N/47/jf+R/5P/kf+T/5P/k/+R/43/jf+N
/4z/jf+O/4//kf+Q/5D/kP+Q/5D/kP+Q/5D/kP+Q/5D/kv+R/5D/j/+O/4//kP+R/5P/
k/+T/5L/kv+S/5D/kP+Q/5L/k/+U/5b/lP+U/5T/lf+Y/5n/mv+c/53/nP+b/5z/nP+b
/5r/mf+d/57/oP+h/6D/o/+k/6T/p/+q/6v/rv+u/7L/tP+2/7n/uf+6/7v/vv/D/8n/
zv/O/87/0P/P/9H/1P/W/9j/2f/a/9r/2v/a/9r/2v/Y/9j/1//W/9b/0f/Q/83/yv/J
/8b/w//C/73/uv+2/7L/sP+s/6n/pv+m/6X/pf+l/6D/nv+b/5b/lf+T/5P/lP+U/5T/
k/+T/5L/j/+L/4r/jP+L/4v/i/+J/4r/iv+I/4r/iv+K/4r/h/+H/4j/if+I/4b/hf+E
/4f/iP+J/4r/iP+H/4X/gf+B/4L/hf+G/4b/hv+G/4b/hv+G/4T/hP+H/4f/h/+J/4f/
hf+C/37/gP+C/4T/hf+C/4P/gv+C/4D/gP9//37/f/+A/4H/gv9//4D/f/99/4D/f/9/
/4D/gP+A/3//f/99/3v/eP90/3X/d/95/3v/ef95/3j/d/93/3f/d/92/3X/df90/3b/
bP9t/w==
         </WaveFormData>
      </LeadData>
      <LeadData>
         <LeadByteCountTotal>10000</LeadByteCountTotal>
         <LeadTimeOffset>0</LeadTimeOffset>
         <LeadSampleCountTotal>5000</LeadSampleCountTotal>
         <LeadAmplitudeUnitsPerBit>4.88</LeadAmplitudeUnitsPerBit>
         <LeadAmplitudeUnits>��V</LeadAmplitudeUnits>
         <LeadHighLimit>2147483647</LeadHighLimit>
         <LeadLowLimit>268435456</LeadLowLimit>
         <LeadID>V1</LeadID>
         <LeadOffsetFirstSample>0</LeadOffsetFirstSample>
         <FirstSampleBaseline>0</FirstSampleBaseline>
         <LeadSampleSize>2</LeadSampleSize>
         <LeadOff>FALSE</LeadOff>
         <BaselineSway>FALSE</BaselineSway>
         <ExcessiveACNoise>FALSE</ExcessiveACNoise>
         <MuscleNoise>FALSE</MuscleNoise>
         <LeadDataCRC32>2912597094</LeadDataCRC32>
         <WaveFormData>
AgACAAIAAgAEAAQABAAEAAQABAAEAAQABAAEAAQABAAGAAYABgAGAAYABgAGAAYABgAG
AAYABgAEAAQABAAEAAIAAgACAAIAAAAAAAAAAAD///7//f/8//r/+v/6//r/+f/4//f/
9v/1//T/8//y//D/8P/w//D/8P/w//D/8P/y//L/8v/y//T/9P/0//T/9v/2//b/9v/4
//j/+P/4//j/+P/4//j/+v/6//r/+v/6//r/+v/6//r/+v/6//r/+P/4//j/+P/4//j/
+P/4//r/+v/6//r/+v/6//r/+v/6//r/+v/6//z//P/8//z//P/8//z//P/8//z//P/8
//z//P/8//z//P/8//z//P/8//z//P/8//r/+v/6//r/+v/6//r/+v/6//r/+v/6//r/
+v/6//r/+v/6//r/+v/4//j/+P/4//r/+v/6//r/+P/4//j/+P/4//j/+P/4//j/+P/4
//j/+P/4//j/+P/4//j/+P/4//b/9v/2//b/9v/2//b/9v/4//j/+P/4//b/9v/2//b/
+P/4//j/+P/2//b/9v/2//b/9v/2//b/9v/2//b/9v/2//b/9v/2//b/9v/2//b/9P/0
//T/9P/0//T/9P/0//b/9v/2//b/9P/0//T/9P/0//T/9P/0//T/9P/0//T/9P/0//T/
9P/2//b/9v/2//j/+P/4//j/+v/6//r/+v/4//j/+P/4//f/9v/1//T/8f/w/+3/6v/n
/+f/6P/o/+v/6//p/+j/5//n/+f/5//m/+b/5v/m/+n/6//r/+z/7//v/+//8P/w//D/
8P/v/+//7//v/+//7//v/+//7//w//D/8P/w//D/8f/x//H/8f/x//H/8f/x//L/8v/y
//L/8v/y//L/8v/y//L/8v/y//L/8v/y//L/8v/y//L/8v/y//L/8v/y//L/8//0//b/
+/8DAA4AGwAlACsALQAwADIAMAAtACgAHAANAPn/0v+q/5P/f/9p/2P/cP9//4r/iP9x
/1f/Tf9P/1v/bv9+/4v/mv+o/7T/wP/K/9L/2f/f/+T/6f/s//D/8//0//X/9v/3//r/
+v/6//v/+//8//3//f/+//7///////////8AAAAAAAAAAAAAAQABAAIAAgACAAIAAgAC
AAIAAgADAAMAAwABAAEAAQABAAMABAAEAAQABQAFAAUABQAFAAUABgAGAAYABgAGAAYA
BgAGAAYABgAHAAcABwAHAAkACAAIAAgACAAGAAYABQAFAAQAAwACAAMAAwACAAEAAAD/
//7//f/8//v/+v/6//n/+P/3//X/9f/0//P/8//z//T/9P/0//T/9P/1//X/9f/3//f/
9//1//b/9v/3//n/+f/5//n/+//7//v/+//7//v/+//7//v//P/8//v/+f/5//n/+f/5
//n/+f/5//n/+f/5//n/+f/5//n/+f/5//n/+f/5//b/9v/3//f/9//4//j/9//3//f/
9//3//j/+P/4//n/+v/6//r/+v/6//r/+v/6//r/+//7//v/+//7//v/+//7//v/+//6
//r/+v/7//v/+//7//v/+//7//v/+//7//v/+v/6//r/+v/6//r/+v/6//r/+v/6//r/
+v/6//r/+//7//v/+//7//v/+//7//r/+v/7//v/+v/6//r/+v/6//r/+v/6//r/+v/6
//r/+v/6//r/+v/6//r/+v/6//r/+v/6//r/+v/5//n/+f/7//v/+//7//v/+//7//v/
+//7//v/+//7//v/+//7//r/+v/6//n/+v/6//r/+//6//r/+v/6//r/+v/6//r/+v/6
//r/+v/8//z//P/8//7//v//////AQABAAEAAQAEAAQABAAEAAUABAAEAAQABAABAAAA
///+//3//P/4//b/9f/1//T/9P/1//X/9f/0//P/8//z//P/9P/0//T/9P/3//n/+f/6
//v/+//9//7//v/+//z/+//7//v/+//7//v/+//7//v//P/8//z//P/8//3//f/9//3/
/f////////8AAP7//v/+//7//v/+//7//v/+//7//v/+//7//v/+//7/AAAAAAAAAAAA
AAAAAAAAAP//AAACAAUACQASAB0AKwAzADcAOgA+AD4APQA6ADIAJwAXAPr/0v+v/5n/
g/9v/3D/gf+Q/5b/if9t/1v/Xf9l/3T/hP+R/6D/rv+8/8j/1P/c/+P/6f/u//P/+P/6
//3/AAABAAIAAwAEAAQABAAFAAUABgAHAAcACAAIAAkACQAJAAkACgAKAAoACgAKAAsA
CwAMAAwADAAMAAwADAAMAA4ADwAPAA8ADwAPAA8ADwAPABAAEAAQABEAEQARABEAEQAR
ABIAEgASABIAEgASABIAEgASABIAEwATABMAEwAVABQAFAAUABIAEAAQAA8AEQAQAA8A
DgANAA0ADAALAAwACwAKAAkABgAFAAQABAADAAIAAQD//////v/9//3/+//8//z//P/8
//z//f/9//3//////////f/+//7///8BAAEAAQABAAEAAQABAAEAAwADAAMAAwABAAIA
AgABAAMAAwADAAMAAwADAAMAAwABAAEAAQABAAEAAQABAAEAAQABAAEAAQAAAAAAAQAB
AP//AAAAAP//AQABAAEAAQAAAAAAAAABAAIAAgACAAIAAgACAAIAAgAAAAEAAQABAAEA
AQABAAEAAwADAAMAAgACAAIAAwADAAEAAQABAAEAAwADAAMAAwADAAIAAgACAAQABAAE
AAQAAgACAAIAAgACAAIAAgACAAEAAQABAAEAAQABAAEAAQACAAIAAwADAAIAAgACAAIA
AAAAAAAAAAACAAIAAgACAAAAAAAAAAAAAAAAAAAAAAAAAAAAAAAAAAAA////////AQAB
AAEAAQD//////////wEAAQABAAEAAQABAAEAAQAAAAAAAAD//wAAAAAAAAEAAAAAAAAA
AAAAAAAAAAAAAAAAAAAAAAAAAAAAAAAAAAAAAAAAAQABAAMAAwADAAMABgAGAAYABgAH
AAYABgAGAAYABQAGAAQAAgD///7//f/8//r/+P/3//f/+P/4//n/+f/1//T/8//z//X/
9f/2//b/9v/2//n/+//7//z//f/9//v//P/8//z//P/7//v/+//7//v/+//7//v/+//8
//z//P/8//z//f/9//3//f/9//3//f/9//7//v/+//7//v/+//7//v/+//7//v/+//7/
AAAAAAAAAAAAAAAAAAAAAAAAAAAAAAAAAwAEAAQABwAPABoAJwAvADMANQA4ADoAOAA3
ADIAKgAbAAEA2v+4/6P/j/97/3v/iP+T/5z/kP91/2H/Xf9l/3P/hP+S/5//rv++/8r/
1v/e/+b/7f/x//b/+f/8//7/AQAEAAUABgAHAAgACAAIAAkACQAKAAsACwAMAAwADQAN
AA0ADQAOAA4ADgAOAA4ADwAPABAAEAAQABAAEAAQABAAEAARABEAEQATABMAEwATABMA
FAAUABQAEwATABMAEwATABMAFAAUABQAFAAUABQAFAAUABQAFAAVABUAFQAVABUAFAAU
ABQAFAASABIAEQARABAADwAOAA0ADQAMAAsACgAJAAgABwAEAAMAAgACAAEAAAD///3/
///+//3//f/7//z//P/8//z//P/9//3/+//9//3//f///wAAAAABAAEAAQABAAEAAwAD
AAMAAwABAAEAAQABAAEAAgACAAEAAQABAAEAAQABAAEAAQABAAEAAQABAAEAAQABAAEA
AQD//////////wAAAAABAAEA//8AAAAA/////////////wAAAAAAAAEAAAAAAAAAAAAA
AAAAAAAAAAAAAQABAAEAAQABAAEAAQABAAEAAQAAAAAAAAABAAEA////////////////
/////////v/+//7//v/+//7//v/+//7//v/+//7//v/+//7//f/9//3//f/7//v/+//7
//z//P/9//3//P/8//z//P/8//z//P/8//z//P/8//z//P/8//z//P/+//7//v/+//z/
/P/8//z//v/9//3//f/7//v/+//7//v/+//7//v/+//7//v/+//7//v/+//7//r/+v/6
//n/+P/4//j/+f/4//j/+P/4//r/+v/6//r/+P/4//j/+P/4//j/+P/4//r/+v/7//v/
+//7//v/+//+//7//v/+/////v/+//7/AAD///7//P/7//r/+f/4//X/8v/w/+//8P/w
//H/8f/t/+z/6//r/+3/7f/u/+7/7v/u//H/8//z//T/9f/1//X/9v/2//b/9v/1//X/
9f/1//X/9f/1//X/9f/2//b/9v/2//b/9//5//n/+f/5//f/9//3//j/+P/4//j/+P/6
//r/+v/6//j/+P/4//j/+P/4//j/+P/4//j/+P/4//j/+P/4//j/+//6//z//f8DAAwA
GQAjACkALQAwADIAMgAvACwAJgAZAAUA5P++/6f/lf+D/3v/hP+N/5j/mP+D/2X/Wf9b
/2X/dP+G/5X/ov+y/77/zP/W/97/4//p/+z/8f/0//j/+f/8//3//v///wAAAAAAAAEA
AwAEAAUABQAEAAQABQAFAAUABQAGAAYABgAGAAYABwAHAAgACAAIAAgACAAIAAgACAAJ
AAkACQAJAAkACQAJAAkACgAKAAoACQAJAAkACQALAAsADAAMAAwADAAMAAwACgAKAAoA
CgALAAsACwALAAsACgAKAAoADAAKAAoACQAJAAgABwAGAAUABQAEAAMAAgABAAAA///+
//3//P/8//3//P/7//n/9//2//X/9f/1//b/9v/2//j/+P/5//n/9//5//n/+f/7//z/
/P/9//3//f/9//3//f/9//3//f/9//3//f/9////AAAAAP/////////////9//3//f/9
//3//f/9//3///////////////////////7//v////////8AAAAA//////////////7/
/v/+/////v/+//7//v/+//7//v/+//7//////////f/9//3//f/////////+//z//P/9
//3///////////////////////3//P/8//z//P/8//z//P/8//z//P/8//z//P/8//z/
+//7//v/+//5//n/+f/5//r/+v/7//v/+P/4//j/+P/4//j/+P/4//b/9v/2//b/9v/2
//b/9v/0//T/9P/0//T/9P/0//T/9P/z//P/8//1//X/9f/1//X/9f/1//X/8//z//P/
8//1//X/9f/1//T/9P/0//P/8v/y//L/8//y//L/8v/y//T/9P/0//T/9P/0//T/9P/2
//b/9v/2//b/9v/3//f/+P/5//r/+//8//z//P/8//v/+v/2//T/8//y//H/8P/u/+z/
6//r/+z/7P/t/+3/6//q/+n/6f/p/+n/6v/q/+z/7P/v//H/8f/y//P/8//z//T/9P/0
//T/8//z//P/8//z//P/8//1//X/9v/2//b/9v/2//f/9//3//f/9//5//n/+f/6//j/
+P/4//j/+P/4//j/+P/4//j/+P/4//j/+P/4//j/+v/6//r/+v/8//z//P/8//3//v8A
AAUADwAeACkAMwA3ADsAQABAADwANwAsABwACwDv/8b/pv+Z/43/hf+N/5j/n/+k/5z/
f/9p/2H/Y/9x/4T/kP+d/6r/uP/G/9L/2v/g/+f/6//w//X/+P/6//v//v///wAAAQAC
AAIAAgADAAMABAAFAAUABgAGAAcABwAHAAcACAAIAAgACAAIAAkACQAKAAoACgAKAAoA
CgAKAAoACwALAAsACwALAAsACwALAAwADAAMAAsACwALAAsADQANAA4ADgAOAA4ADgAO
AA4ADgAOAA4AEQARABEAEQAQAA4ADQAMAAoACAAIAAcACQAIAAcABgADAAMAAgABAAAA
///+//3//P/7//r/+v/5//j/9//1//f/9v/1//X/8//0//T/9P/2//b/9//3//f/+f/5
//n/9//4//j/+f/7//v/+//7//3//f/9//3//f/9//3//f/9//7//v/9//3//f/9//3/
/f/9//3//f////////////////////////////////8AAAAAAQABAAEAAgACAAEAAQAB
AAEAAQACAAIAAgADAAIAAgACAAIABAAEAAQABAAEAAUABQAFAAUABQAFAAUABQAFAAUA
BAAEAAQABQAFAAMAAwADAAMAAwADAAMAAwADAAIAAgACAAIAAgACAAIAAgACAAIAAgAC
AAIAAgACAAMAAwADAAMAAQABAAEAAQAAAAAAAQABAAAAAAAAAAAAAAAAAAAAAAAAAAAA
AAAAAAAAAAAAAAAAAgACAAIAAgAEAAQABAAEAAIAAQABAAEAAwADAAMAAwADAAMAAwAD
AAMAAwADAAMAAwADAAMAAwAEAAQABAADAAMABAAFAAcABgAGAAYABgAHAAgACQAKAAoA
CgAKAAoACgAKAAoACAAEAAIAAgACAAIA/v/8//v/+//8//z//f/9//n/+P/3//f/9//3
//j/+P/6//r//f////3//v////////8AAAAAAAAAAP//////////////////AQABAAIA
AgAAAAAAAAABAAMAAwADAAMAAwADAAMABAACAAIAAgACAAIAAgACAAIAAgACAAIAAgAC
AAIAAgACAAAAAAAAAAAAAAAAAAAAAAABAAQABgANABcAJAAxADcAOwA9AEAAQAA+ADcA
LAAcAAsA7f/E/6b/lf+F/3v/hf+S/5v/oP+S/3P/Yf9d/2X/df+I/5b/o/+w/77/zP/W
/97/5v/r/+//9P/3//r//P///wIAAwAEAAUABgAGAAYABwAFAAYABwAHAAgACAAJAAkA
CQAJAAoACgAKAAoACgALAAkACgAKAAoADAAMAAwADAAMAA0ADQANAA0ADQANAA0ADQAO
AA4ADgANAA0ADQANAA0ADQAOAA4ADgAOAA4ADgAOAA4ADgAOAA8ADwAPAA8ADwAOAA4A
DgAOAAwADAALAAsACgAJAAgABwAHAAYABQAEAAMAAgABAAAA///+//7/+//6//n/9//5
//j/9//3//X/9v/2//b/+P/4//n/+f/5//v/+//7//3//v/+//////////////8BAAEA
AQABAAEAAQABAAEA//8AAAAA//////////////3//f/9//3/////////////////////
//3//f/9//3//v/+///////9//7//v/9//3//f/9//3//v/+//7////+//7//v/+/wAA
AAAAAAAA/v////////////////////////////7//v/+////////////////////////
////AQAAAAAAAAAAAAAAAAAAAAAAAAAAAAAAAAAAAAAAAAD/////////////////////
/v/+///////+//7//v/+/wAAAAAAAAAAAAAAAAAAAAD+//7//v/+/wAAAAAAAAAA/v/+
//7//v8AAP//////////////////////////////////////////////////AAAAAAAA
/////wAAAQADAAQABAAEAAQABgAGAAYABgAEAAQABAAEAAQAAgD///7//f/8//j/9v/1
//X/9v/2//f/9//z//L/8f/x//H/8f/y//L/8v/y//X/9//3//j/+f/5//v//P/8//z/
+v/5//n/+f/5//n/+f/5//v/+//8//z/+v/6//r/+//7//v/+//7//v/+//7//z//P/8
//z//P/8//z//P/8//z//P/8//z//P/8//z//P/8//z//P/8//7//v/+//7///8AAAAA
AwALABYAIwAtADMANwA6ADwAPgA7ADYALAAdAAsA5v++/6P/j/91/2v/eP+H/5T/lP97
/1//V/9f/2n/ev+K/5n/pv+0/8L/zP/W/97/5f/r/+7/8//2//j/+//+////AAABAAIA
AgACAAMAAwAEAAUABQAGAAYABwAHAAUABQAGAAYABgAGAAYABwAFAAYABgAGAAYABgAG
AAYABgAHAAcABwAHAAcABwAHAAcACAAIAAgACQAJAAkACQALAAsADAAMAAwADAAMAAwA
DAAMAAwADAANAA0ADQANAA0ADAAMAAwADAAKAAoACQAHAAYABQAEAAMAAwACAAEAAAD/
//7//f/6//n/+P/4//f/9v/1//P/8f/w/+//7//t/+7/7v/u/+7/7v/v/+//7//x//H/
8f/x//L/8v/z//P/8//z//P/8//z//P/8//1//X/9f/1//X/9v/2//X/9//3//f/9//3
//f/9//3//f/9//3//f/9//3//f/9//5//n/+f/5//j/+P/5//n/+f/6//r/+f/7//v/
+//7//z//P/8//3//P/8//z//P/+//7//v/+//7////////////////////////////+
//7//v///////////////////////////////v/+//7//v/+//7//v/8//z//P/8//z/
/P/8//z/+//7//v/+//7//v/+//7//r/+v/7//v/+v/6//r/+v/6//r/+v/6//j/+P/4
//j/+P/4//j/+P/6//r/+v/6//j/+P/4//j/+v/5//n/+f/5//n/+f/5//n/+f/5//n/
+f/5//n/+f/5//n/+f/5//j/+P/4//f/+P/4//j/+f/4//j/+P/4//r/+v/6//r/+v/6
//r/+v/7//z//f/+/wAAAAABAAEA/////////P/6//r/+v/6//f/9P/y//H/8v/y//P/
8//x//D/7//v/+//7//w//D/8P/w//P/9f/1//b/9//3//f/+P/4//j/+P/3//f/9//3
//f/9//3//f/9//4//j/+P/4//j/+f/5//n/+f/5//n/+f/5//r/+P/4//j/+P/4//j/
+P/4//j/+P/4//j/+P/4//j/+P/4//j/+P/4//j/+P/4//j/+f/6//r//f8DAAoAFwAh
ACkAKwAwADIANAAzADAAKgAfAA0A7P/E/6n/k/97/2//dv+F/5D/kv99/2P/V/9b/2X/
dv+G/5X/pP+y/7z/yP/U/97/4//p/+7/8//2//j/+//+////AAABAAIAAgACAAMABQAG
AAcABwAGAAYABwAHAAcABwAIAAgACgAKAAoACwAJAAoACgAKAAwADAAMAAwADAANAA0A
DQAPAA8ADwAPAA8AEAAQABAADwAPAA8ADwARABEAEgASABIAEgASABIAEgASABIAEgAT
ABMAEwATABMAEgASABIAFAASABIAEQARABAADwAOAA0ADQAMAAsACgAJAAgABwAIAAcA
BgAGAAMAAgABAP/////+//3//f/7//z//P/8//7//v////////8BAAEAAQADAAQABAAF
AAUABQAFAAUABwAHAAcABwAHAAcABwAHAAcACAAIAAcABwAHAAcABwAHAAcABwAHAAkA
CQAJAAkACQAJAAkACQAHAAcABwAHAAYABgAHAAcABwAIAAgABwAHAAcABwAHAAcACAAJ
AAsACgAKAAoACgAKAAoACgAKAAoACwALAAsACQAJAAkACQAJAAkACQAIAAgACAAJAAkA
CQAJAAkACQAJAAkACQAJAAsACgAKAAoACgAKAAoACgAKAAoACgAKAAoACgAKAAoACQAJ
AAkACQAHAAcABwAHAAYABgAHAAcACAAIAAgACAAIAAgACAAIAAYABgAGAAYABgAGAAYA
BgAGAAYABgAGAAYABgAGAAYACAAHAAcABwAHAAcABwAHAAUABQAFAAUABwAHAAcABwAH
AAcABwAHAAYABgAGAAUABgAGAAYABwAGAAYABgAGAAYABgAGAAYABgAGAAYABgAGAAYA
BgAGAAQABAAFAAUABQAFAAUABQAIAAgACAAIAAgACAAJAAoADAALAAoACgANAAwACwAK
AAcABgAFAAQAAAD+//3//f/8//z//f/9//v/+v/5//n/+f/5//r/+v/4//j/+//9//3/
/v////////8AAAAAAAACAAEAAQABAAEAAQABAAEAAQABAAIAAgACAAIAAgADAAMAAwAD
AAMAAwADAAMABAAEAAQABAAEAAQABAAEAAQABAAEAAQABAACAAIAAgACAAIAAgACAAIA
BAAEAAQABAADAAQABgAHAAsAFAAfACsAMwA3ADgAPAA+AD0AOgA0ACkAGQD8/9L/s/+h
/4v/ff+C/4//mv+e/43/b/9h/2H/a/94/4j/l/+m/7T/wv/Q/9j/4P/n/+v/8P/1//j/
/P///wAAAQACAAMABAAEAAQABQAFAAYABwAHAAgACAAJAAkACQAJAAoACgAKAAoACgAL
AAsADAAMAAwADAAMAAwADAAMAA0ADQANAA0ADQANAA0ADQAOAA4ADgAPAA8ADwAPAA8A
DwAQABAAEAAQABAAEAASABIAEgASABEAEQARABEAEQAQABAAEAASABAAEAAPAA8ADgAN
AAwACwALAAoACQAKAAkACAAHAAgABwAGAAYABQAEAAMAAQABAAAA////////AAAAAAAA
AAAAAAEAAQABAAMAAwADAAMABAAEAAUABQAFAAUABQAHAAcABwAHAAcABwAHAAcABwAI
AAgABwAHAAcABwAHAAUABQAFAAUABQAFAAUABQADAAMAAwADAAUABQAFAAUABAAEAAUA
BQAFAAYABgAFAAUABQAFAAUABAAEAAQABQAGAAYABgAGAAYABgAGAAYABgAHAAcABwAH
AAcABwAHAAkACQAJAAgACAAIAAkACQAHAAcABwAHAAcABwAHAAcABwAGAAYABgAGAAYA
BgAGAAYABgAGAAYABAAEAAQABAADAAMAAwADAAUABQAFAAUAAgACAAMAAwACAAIAAgAC
AAQABAAEAAQABAAEAAQABAAEAAQABAAEAAIAAgACAAIAAgACAAIAAgAEAAMAAwADAAMA
AwADAAMAAQABAAEAAQD//////////wEAAQABAAEAAgACAAIAAQAAAAAAAAABAAIAAgAC
AAIAAAAAAAAAAAAAAAAAAAAAAAAAAAAAAAAA/v/+/////////////////wAAAAAAAAAA
AgACAAMABAAGAAUABAAEAAQABAAEAAQABgAGAAYABwAEAAMAAgABAAAA/P/6//n/+f/6
//r/+//7//j/9v/0//P/9f/1//b/9v/2//b/+f/7//3//v///////f/+//7//v/+//3/
/f/9/////////////////wAAAAACAAIAAgADAAEAAQABAAEAAQABAAEAAgACAAIAAgAC
AAIAAgACAAIAAgACAAIAAgACAAIAAgACAAIAAgACAAIABAAEAAQABAAFAAYACAANABUA
IAArADUANwA5AD4APgA8ADsANAAoABsAAQDY/7b/pf+X/5H/l/+g/6P/qv+k/4f/b/9n
/2n/d/+I/5b/o/+y/8D/zP/W/+D/6P/t//H/9v/7//7/AAADAAYABwAIAAkADAAMAAwA
DQALAAwADQANAA4ADgAPAA8AEQARABIAEgAQABAAEAARAA8AEAAQABAAEgASABIAEgAS
ABMAEwATABUAFQAVABUAEwAUABQAFAATABMAEwATABMAEwAUABQAFAAUABQAFAAUABQA
FAAUABUAFQAVABUAFQAUABQAFAASABAAEAAPAA8ADgANAAwADQANAAwACwAJAAcABQAD
AAQAAwACAAIA///+//3/+//9//z/+//7//3//v/+//7//v/+/////////wEAAQABAAMA
BAAEAAUABQAFAAUABQAHAAcABwAHAAcABwAHAAcABwAIAAgABwAJAAkACQAJAAcABwAH
AAcABwAHAAcABwAHAAcABwAHAAcABwAHAAcABgAGAAcABwAHAAgACAAHAAUABQAFAAUA
BAAEAAQABQAIAAgACAAIAAYABgAGAAYABgAHAAcABwAHAAcABwAHAAcABwAHAAYABgAG
AAcABwAHAAcABwAHAAcABwAHAAcABwAGAAYABgAIAAgACAAIAAgACAAIAAgABgAGAAYA
BgAFAAUABQAFAAUABQAFAAUABAAEAAUABQAGAAYABgAGAAYABgAGAAYABgAGAAYABgAE
AAQABAAEAAYABgAGAAYABgAGAAYABgAGAAUABQAFAAUABQAFAAUABQAFAAUABQADAAMA
AwADAAMAAwADAAMABAAEAAQAAwACAAIAAgADAAQABAAEAAQAAgACAAIAAgAEAAQABAAE
AAQABAAEAAQABgAGAAcABwAJAAkACQAJAAgACAAIAAgACQAKAAoACgAIAAYABAACAAAA
/P/6//n/+f/6//r/+//7//n/+P/3//f/9f/1//b/9v/2//b/+f/7//z//v8AAAEA//8A
AAAAAAAAAP////////3//f/9//3/+//7//z//P/+//7//v///////////////f/9//3/
/v8AAAAAAAAAAAAAAAAAAAAAAAAAAAAAAAD+//7//v/+//7//v/+//7/AAAAAAAAAAAB
AAIABAAFAAsAFgAjAC8ANQA3ADoAPgA+ADsANgAsAB8ACwDm/7z/of+R/4H/f/+M/5X/
oP+k/5H/c/9l/2H/a/9+/47/m/+o/7j/xv/S/9r/4P/n/+3/8v/3//r/+v/9/wIAAwAE
AAUABAAEAAQABQAHAAgACQAJAAgACAAJAAkACQAJAAoACgAKAAoACgALAAoACgAJAAgA
CQAKAAsADAAKAAsACwALAA0ADQANAA0ADQAOAA4ADgAOAA0ADAALAAwADQAPABAAEAAQ
ABAAEAAQABAAEAAQAA8ADwAPAA8ADwAOAA4ADgAQAA4ADgANAAsACgAJAAgABwAHAAYA
BQACAAEAAAD//wAA///+//7//f/8//v/+f/3//b/9f/1//X/9v/2//b/9v/2//f/9//3
//n/+f/5//v//P/8//3//f/9//3//f/9//3//f/9/////////////f/+//7//f/9//3/
/f/9//3//f/9//3//f/9//3//f/9//3//f/9//3//f/9//3//v/+/////////wAAAAD/
//////////////8AAAEAAwABAAAA///+/wAAAAAAAAAA/v///////////////////wEA
AQABAAAA/v/+//////8BAAEAAQABAP/////////////+//7//v8AAAAAAAAAAP7//v/+
//7//v/+//7//v///////////////////////P/8//3//f/8//z//P/8//3//v///wAA
AAAAAA==
         </WaveFormData>
      </LeadData>
      <LeadData>
         <LeadByteCountTotal>10000</LeadByteCountTotal>
         <LeadTimeOffset>0</LeadTimeOffset>
         <LeadSampleCountTotal>5000</LeadSampleCountTotal>
         <LeadAmplitudeUnitsPerBit>4.88</LeadAmplitudeUnitsPerBit>
         <LeadAmplitudeUnits>��V</LeadAmplitudeUnits>
         <LeadHighLimit>2147483647</LeadHighLimit>
         <LeadLowLimit>268435456</LeadLowLimit>
         <LeadID>V2</LeadID>
         <LeadOffsetFirstSample>0</LeadOffsetFirstSample>
         <FirstSampleBaseline>0</FirstSampleBaseline>
         <LeadSampleSize>2</LeadSampleSize>
         <LeadOff>FALSE</LeadOff>
         <BaselineSway>FALSE</BaselineSway>
         <ExcessiveACNoise>FALSE</ExcessiveACNoise>
         <MuscleNoise>FALSE</MuscleNoise>
         <LeadDataCRC32>3239639291</LeadDataCRC32>
         <WaveFormData>
EAAQABAAEAATABQAFQAWABkAGgAbABwAHgAgACIAJAAoACoALAAuADAAMgA0ADYAOgA+
AEIARgBJAEwATwBSAFYAWABaAFwAXwBiAGUAaABpAGoAawBsAG4AbgBuAG4AbQBsAGsA
agBoAGYAZABiAGAAXgBcAFoAVwBUAFEATgBLAEgARQBCAD4AOgA2ADIALgAqACYAIgAe
ABwAGgAYABUAEgAPAAwACQAIAAcABgAFAAQAAwACAAEAAAD///7//P/8//z//P/7//r/
+f/4//j/+P/4//j/+P/4//j/+P/2//b/9v/2//n/+v/7//z/+v/6//r/+v/7//z//f/+
/wAAAAAAAAAAAAAAAAAAAAACAAIAAgACAAIAAgACAAIABAAEAAQABAAEAAQABAAEAAIA
AgACAAIABAAEAAQABAADAAIAAQAAAAIAAgACAAIAAQAAAP///v/8//z//P/8//7//v/+
//7//f/8//v/+v/6//r/+v/6//n/+P/3//b/9P/0//T/9P/2//b/9v/2//T/9P/0//T/
9P/0//T/9P/0//T/9P/0//L/8v/y//L/9P/0//T/9P/z//L/8f/w//L/8v/y//L/8v/y
//L/8v/y//L/8v/y//T/9P/0//T/8v/y//L/8v/0//T/9P/0//T/9P/0//T/9P/0//T/
9P/3//j/+f/6//j/+P/4//j/+P/4//j/+P/4//j/+P/4//b/9v/2//b/+P/4//j/9v/0
//P/8//z//T/8//x/+//7f/w//D/8P/w//D/8P/w//L/8v/x//D/7v/v/+//7//v/+//
7v/t/+z/7P/t/+3/7f/t/+3/7f/u/+7/7f/t/+v/6//r/+v/7f/t/+7/7v/s/+z/7P/s
/+z/7P/s/+z/7v/u/+7/7f/r/+v/6//r/+7/7v/u/+7/7P/s/+z/7P/s/+z/7P/t/+//
9P/+/w4AHwAwADwASgBiAIsAsQDGAM4A0ADHAKwAeAAwAOT/pP91/17/Sf8f//H+1v7F
/sH+zv7m/gr/L/9N/2b/fv+S/6j/u//H/9D/1//d/+P/5//r/+//8f/3//n/+v/8//3/
/v8AAAEAAQACAAMABAAHAAgACAAIAAkACgAKAAsACQAKAAwADAANAA8AEAASABEAEgAS
ABMAFQAWABcAFwAXABgAGgAbABwAHQAgACAAIgAkACcAKQApACwALgAwADUANgA4ADoA
PABAAEIARgBGAEkATgBQAFQAWABcAGAAYQBkAGgAawBwAHMAdQB3AHkAewB9AH4AgACB
AIEAgQCBAH8AfwB8AHkAeQB3AHUAdQBzAHEAbwBpAGYAZABiAF4AXABYAFUAUABNAEkA
RABAADsAOAAzADIALwAsACcAIgAgAB0AGwAaABYAEwAQABAADgANAAwACgAHAAUAAwAE
AAMAAgACAP///v/+//7//f/9//3//f/+//7//f/9//z/+//7//v//f/9//3//f/7//v/
+//8//r//P/9//3////////////+//7//v8BAAMAAgACAAIAAAAAAAEAAQAAAAIAAgAC
AAQAAwADAAIAAgACAAMAAwAFAAUABQAEAAMAAgACAAMAAQABAAEAAAABAAAAAAAAAP//
/v/+//3////9//z/+//6//n/+f/5//f/+f/5//j/+P/3//f/9//1//b/9v/3//n/+P/3
//X/9P/0//T/9P/0//T/9P/0//T/8//0//X/9P/z//L/8v/0//T/8//y//H/8f/x//H/
8f/x//L/8v/x//H/8f/w/+7/7//w//D/8f/x//H/8f/u/+3/7f/t/+7/7//v/+//8f/w
/+//7//t/+3/7v/w//D/8f/x//D/8f/x//D/8P/x//H/8f/x//L/8//0//X/8//z//L/
9P/0//T/9P/2//T/9P/z//H/8f/w/+//7//t/+v/7v/s/+z/7P/s/+z/7P/s/+z/7f/s
/+z/7f/r/+v/6//r/+z/6//q/+r/6v/p/+j/5//p/+n/6v/q/+n/6f/p/+n/6f/p/+n/
6f/s/+z/6v/q/+j/6P/o/+j/6P/o/+j/6P/o/+f/5//n/+X/5f/m/+b/6P/o/+j/6P/m
/+b/5v/m/+b/5//p/+z/8v/+/w8AIAAuADwATgBrAJcAugDIANAAzwDCAJwAXgAQAMT/
h/9g/0v/Kf/3/tD+vf6z/rj+zP7w/hX/Nf9Q/2r/gv+W/6v/u//E/83/0//Z/9//4//n
/+v/8f/z//T/9v/3//j/+v/7//v//P/9//7/AQACAAIAAgABAAIAAgADAAMABAAGAAYA
CAAJAAkACgAJAAoACgALAA0ADgAPAA8ADwAQABIAEwAUABUAGAAYABkAGgAcAB0AHQAg
ACIAJAApACoALAAuADAANAA2ADoAPAA/AEQARgBLAE4AUQBUAFUAWABcAF8AYwBnAGoA
bQBvAHEAcwB0AHYAdwB3AHcAeQB3AHcAdABzAHMAcQBvAG8AbQBrAGkAZQBiAGAAXgBa
AFgAVABRAE4ASwBHAEIAPAA3ADQALwAuACsAKAAjACAAHgAbABkAGAAUABEADgAOAAwA
CwAKAAgABQADAAEAAgABAAAAAAD///7//v/+//v/+//7//v//P/8//v/+//7//v//P/9
/////////////f/9//3//v/+/wAAAQABAAIAAwAEAAUABQAEAAMABQAHAAYABgAGAAYA
BgAHAAcACAAKAAoACgAKAAkACQAIAAgACAAJAAkACwALAAsACgALAAoACgALAAsACwAL
AAoACwAKAAoACgAJAAgACAAHAAkABwAGAAUABAADAAMAAwABAAMAAwACAAIAAQABAAEA
AAAAAP////8AAAAAAAD///7//v/+//7//v/+//7//v////3//f/9//z/+//6//r//P/8
//v/+v/5//n/+f/5//n/+f/6//r/+//7//v/+v/4//n/+v/6//n/+f/5//n/+P/3//f/
9//2//f/9//3//n/+P/3//f/9v/1//X/9v/4//n/+f/4//n/+f/4//j/+f/5//n/+f/5
//n/+f/5//n/+f/5//n/+v/8//z//P/8//z/+v/6//n/+f/5//j/9//1//P/8f/0//T/
9P/0//T/9v/2//b/9v/0//L/8f/x//H/8f/x//H/8v/x//D/8P/v/+//7//v/+//7//w
//D/7//v/+//7//v/+//7//v//D/8P/u/+7/7P/s/+z/7P/u/+7/7v/u/+7/7f/t/+3/
7//v//D/8P/w//D/8P/w/+7/7v/u/+7/8v/z//P/+v8GABYAKQA4AEgAWAB0AJ0AvwDS
ANoA3ADPAKwAcAAkANr/mv9x/1j/Mf///tn+xP67/r/+0v7y/hj/Of9V/3D/iP+e/7T/
xf/P/9b/3f/j/+f/6//v//X/+f///wEAAgAEAAMABAAGAAcACQAKAAsADAANAA4ADgAO
AA8AEAAQABEAEwAUABYAFgAUABUAFQAWABYAGAAZABsAHQAeAB8AHwAdAB4AIAAhACQA
JQAoACgAJwAoACoAKwAtADAAMgA0ADkAOgA8AD4AQABEAEYASgBOAFEAVgBYAFkAXABf
AGIAZwBqAG4AcQB0AHcAeQB7AHsAfQB/AIAAggCDAIMAgwCDAIEAgQB+AH0AfQB7AHkA
dwB1AHMAcQBtAGoAaABmAGQAYgBeAFsAVABRAE0ASABFAEEAPwA7ADYAMwAwACsAKAAm
ACMAIQAfABwAGgAYABYAFAATABIAEQAPAA4ADQAOAA0ADAAMAAsACgAKAAoACQAJAAkA
CQAGAAYABQAFAAUABQAGAAcACQAJAAkACQAHAAcABwAIAAoADAANAA0ACwALAAsACwAM
AAwADAAPAA8ADgAOAA4ADAAMAA0ADQAQABIAEgASABAADwAPAA4AEAAQABEAEQARABEA
EQAQAA8ADgAOAA8ADwAPAA8ADgANAAwADAAMAAoACgALAAsACwAJAAgABwAGAAUABQAF
AAUABwAHAAYABQADAAIAAQD//wAAAAABAAMAAgABAP///v/+//7//v8AAAAAAAAAAP3/
+//7//v/+//7//v//P/8//z/+//6//f/9//3//f/+f/5//r/+v/3//f/9//2//b/9//4
//j/9//3//f/9//2//X/9f/1//j/+f/5//n/9//2//X/9f/1//X/9v/4//j/+f/5//j/
+f/5//j/+P/7//v/+//7//v/+//7//v/+//7//3//P/8//z//P/8//z/+v/6//n/+//7
//r/+f/1//P/8f/0//b/9v/2//b/9v/2//b/9v/1//T/9P/1//X/9f/1//X/8v/x//D/
8P/x//H/8f/x//P/8//0//T/8v/x//D/7//x//H/8f/x//H/8P/t/+z/7v/u/+7/7v/w
//D/8P/w/+7/7f/t/+3/7//v//D/8P/u/+7/7v/u/+z/7P/s/+z/7v/t/+//8v/4/wgA
GwAuAD4AUABmAIkArQDIANYA3ADTALYAhAA+APL/rv95/1z/P/8P/+P+xv63/rX+wP7Y
/vr+If8//1z/dv+O/6T/uf/F/87/0//Z/9//5f/p/+3/8//1//f/+P/6//v//P/+////
AQACAAMABAAFAAYABgAGAAkACgAKAAsACwAMAA4ADgAOAA8ADwAQABAAEgATABUAFwAY
ABkAGQAZABoAHAAdACAAIQAkACQAJQAmACgAKQAtADAAMgA0ADcAOAA6ADwAPgBCAEQA
SABMAE8AVABWAFkAXABfAGIAZQBoAGwAbwB0AHcAeQB7AH0AfwCBAIIAhACFAIUAhQCF
AIMAgwCAAH8AfwB9AHsAeQB3AHUAcwBxAG4AbABqAGgAZgBiAF8AWABVAFEATABLAEcA
RQBBADwAOQA2ADEALgAsACkAJwAlACIAIAAeABwAGgAZABgAGQAXABYAFQAUABMAEgAS
ABAADgANAAwADAANAA4ADwAMAAwACwALAA0ADQAOAA8ADQANAA0ADQANAA0ADQAOABAA
EgATABMAEQARABEAEQAUABQAFAAXABcAFgAWABYAFAAUABUAFQAYABoAGgAaABgAFwAX
ABYAGAAYABkAGQAZABkAGQAYABcAFgAWABcAFwAXABcAFgAVABQAFAAUABQAFAAVABUA
EwARABAADwAOAA0ADQANAA0ADwAPAA4ADQALAAoACQALAAwADAANAAsACgAJAAcACAAI
AAgACAAIAAgACAAIAAcABQAFAAUABwAHAAcACAAIAAgABwAGAAUABQAFAAUABwAHAAgA
CAAFAAUABQAEAAYABwAIAAgACAAHAAYABQAEAAMAAwADAAQABQAFAAUABQAEAAMAAwAF
AAUABgAIAAYABwAHAAYABwAHAAYABgAJAAkACQAJAAkABwAHAAgACgAKAAoACgAKAAgA
CAAHAAcABwAGAAUABQADAAEABAADAAIAAQAAAAIAAgACAAIAAQAAAAAAAQABAAEAAQAB
AAIAAQAAAAAA//////////8AAAEAAwAEAAMAAwADAAMAAQABAAEAAQAEAAQAAgACAAAA
AAAAAAAAAAAAAAAAAAAAAP////////////8AAAAAAgACAAIAAgACAAIAAgACAAIABQAH
AA4AHAAwAEMAVABiAHgAnADHAOUA9gD8APYA2wCwAHQALADo/7T/lf+A/2P/Of8R//j+
7/7z/v7+FP84/1v/df+M/6L/uP/M/93/5//u//P/+f///wMABQAHAAsADwARABIAFAAT
ABQAFgAXABUAFgAXABgAGgAcAB0AHgAeAB4AHQAdAB0AHgAgACAAIAAhACEAIgAgACIA
IwAlACUAJgAnACcAJQAmACgAKQAoACkALAAsAC0ALgAwADEAMQA0ADYAOAA9AD4AQABC
AEMARgBHAEoATABPAFQAVgBXAFoAXQBgAGEAZABoAGsAbgBxAHMAdQB2AHcAeAB4AHgA
eQB5AHkAdwB1AHUAcgBwAG8AbABpAGkAZwBlAGMAXgBaAFcAVABQAE4ASgBHAEQAQQA9
ADgAMwAvAC0AKQAoACUAIgAdABwAGgAXABUAFAAQAA0ACgAKAAgABwAGAAMAAQAAAP//
AAD///7//v/7//r/+v/6//n/+f/5//n/+P/4//f/9//1//X/9v/3//f/9//3//f/9f/1
//X/9v/2//j/+f/5//v/+//7//v/+//6//n/+//9//z//P/8//r/+v/7//v/+v/8//z/
/P/8//v/+//6//j/+P/5//n/+f/5//n/+P/1//T/9P/1//P/8//z//L/8f/w//D/8P/v
/+7/7v/t/+//7f/s/+v/6v/p/+n/6f/o/+n/6P/m/+f/5f/k/+P/4f/i/+L/4//l/+T/
4//h/+D/4P/g/+D/4P/g/+D/4P/h/9//3//f/97/3f/c/9z/3P/c/9v/2v/Z/9n/2f/Z
/9n/2f/a/9r/2f/Z/9n/2P/W/9f/2P/Y/9v/2//b/9v/3P/b/9v/2//a/9v/2//b/93/
3P/b/9v/2f/Z/9r/3P/c/9z/3P/c/9z/3P/a/9r/2f/Z/9n/2P/X/9f/1f/T/9b/1P/U
/9T/1P/W/9b/1v/W/9X/1P/U/9X/1//X/9f/1//U/9P/0v/S/9P/0//T/9P/1f/V/9b/
1v/T/9P/0//T/9X/1f/V/9X/1v/W/9T/1P/U/9T/1P/U/9b/1v/W/9b/1P/T/9P/0//V
/9X/1v/W/9T/1P/U/9T/1P/U/9T/1P/Y/9n/2//g/+z/AAATACIAMgBKAG4AlwCvALgA
ugC0AJsAcAAyAOr/qP92/13/TP8t/wH/3/7K/sP+yf7W/vL+GP85/1H/Zv98/5T/qP+1
/73/xP/J/8//0//V/9f/2//h/+P/5f/m/+j/5//o/+r/6//r/+z/7f/u/+//8P/w//D/
7//w//D/8f/z//T/9v/2//b/9//3//j/9v/4//n/+//7//z//f/9//3//v8AAAEAAgAD
AAYABgAFAAYACAAJAAsADgAQABIAFwAYABoAHAAcACAAIgAmACkALQAzADYANwA6AD0A
QABDAEYASgBNAFIAVQBXAFkAWQBbAF0AXgBeAF8AXwBfAF0AWwBbAFgAVwBXAFUAUwBP
AE0ASwBJAEMAQAA+ADwAOgA4ADQAMQAqACcAIwAeABsAFwAVABEADgALAAgAAwACAAAA
/f/7//v/+P/2//T/8P/u/+3/7P/t/+v/6v/p/+r/6f/o/+j/5f/k/+T/5P/l/+X/5f/l
/+L/4v/h/+H/4//j/+T/5f/l/+X/5f/l/+X/5f/l/+b/6P/q/+v/6//r/+v/6//r/+z/
7P/s/+//7//u/+7/7v/u/+7/7//v//L/9P/0//T/8v/x//H/8P/w//D/8f/x//H/8f/x
//D/7//u/+7/7//x//H/8f/w/+3/7P/s/+z/7P/s/+3/7f/t/+v/6v/p/+j/5//n/+f/
5//p/+n/6P/n/+X/5P/j/+P/5P/k/+X/5//m/+X/4//i/+L/4v/i/+L/4v/i/+L/4f/f
/9//3//f/9//3//g/97/3v/d/9z/2//b/9v/2//d/93/3v/e/9v/2//b/9r/3P/d/97/
3v/f/9//3//f/97/3f/d/93/4P/h/+H/4f/f/97/3f/d/9//4P/g/+D/4P/g/+D/3v/e
/93/3//f/97/3f/b/9n/1//a/9j/2P/Y/9j/2f/a/9v/3P/a/9j/1//X/9n/2f/Z/9n/
2P/X/9b/1v/V/9X/1f/V/9f/1//Y/9j/1//X/9f/1//X/9f/1//X/9j/2P/W/9b/1P/U
/9T/1P/W/9b/1v/W/9T/0//T/9P/0//T/9T/1P/U/9T/1P/U/9L/0v/S/9L/0v/T/9X/
2P/e/+7///8QACAALgBCAGcAkQCqALIAtgCxAJwAbAAkANj/kv9d/0D/Kf///tP+tv6p
/qX+sP7M/vD+E/8v/0r/Yv92/47/of+t/7b/u//B/8X/yf/N/9H/1f/b/93/3v/g/9//
4P/i/+P/4//k/+X/5v/n/+j/6P/o/+n/6v/q/+v/6//s/+7/7v/s/+3/7f/u/+z/7v/v
//H/8f/y//P/8//z//T/9v/3//r/+//+//7///8AAAIAAwAFAAgACgAMABEAEgAUABYA
FgAaABwAIAAkACcALAAuADEANAA3ADoAPQBAAEQARwBKAE0ATwBRAFEAUwBVAFYAWABZ
AFkAWQBXAFUAVQBSAFEAUQBPAE0ASwBJAEcARQA/ADwAOgA4ADQAMgAuACsAJgAjAB8A
GgAVABEADwALAAgABQACAP3/+P/2//P/8f/x/+7/7P/q/+r/6P/n/+b/5f/j/+L/4f/i
/+H/4P/g/93/3P/c/9z/3P/d/97/3//e/97/3f/d/93/3f/e/9//3//f/9//3//f/9//
3//g/+D/4v/j/+P/4f/h/+H/4f/i/+L/4v/l/+f/5v/m/+b/5P/k/+X/5f/k/+b/5v/m
/+b/5f/l/+T/5v/m/+f/5//n/+f/5//m/+P/4v/i/+P/5f/l/+X/5P/h/+D/4P/g/+D/
4P/h/+H/4f/f/97/3f/c/9v/2//b/9v/3f/d/9z/2//Z/9j/1//X/9j/2P/Z/9n/2P/X
/9X/1P/U/9T/1P/W/9b/1v/W/9X/0//T/9P/0//T/9P/1P/W/9b/1f/U/9P/0//T/9P/
1f/V/9b/1v/V/9X/1f/U/9L/0//U/9T/1f/V/9X/1f/U/9P/0//T/9X/1//Y/9n/2//a
/9n/2f/Z/9n/2v/c/9z/3f/d/9z/3f/b/9r/3P/e/97/3v/e/97/3P/c/9v/2//b/9r/
2f/X/9X/0//W/9b/1v/W/9b/1v/W/9b/1v/V/9T/1P/V/9P/0//T/9P/0v/R/9D/0P/P
/8//z//P/9H/0f/S/9L/0P/P/87/zf/N/83/zf/N/9D/0P/O/87/zP/M/8z/zP/O/87/
zv/O/8z/y//L/8v/y//L/8z/zP/O/87/zv/O/83/zP/L/8r/zP/N/83/0P/Y/+b/9/8I
ABoAKAA8AF8AiQCmALIAuAC1AKAAcgAuAOD/mv9h/0D/I//1/sX+qv6b/pn+ov68/uL+
B/8l/0D/Wv9w/4b/mf+n/7L/t/+//8X/yf/N/9H/1f/Z/9v/3P/e/9//4P/i/+P/4//k
/+X/5v/n/+j/6P/o/+n/6v/q/+v/7f/u//D/8P/y//P/8//0//L/9P/1//f/+P/6//z/
/f/9//7/AAABAAQABQAIAAgACwAMAA4ADwAPABIAFAAWABoAHAAfACIAIgAmACgALAAu
ADEANgA4AD0AQABDAEYASQBMAFAAUwBYAFsAXQBfAF8AYQBjAGQAZgBnAGcAZwBpAGcA
ZwBkAGMAYwBhAF8AXQBbAFkAVwBTAFAATgBMAEgARgBCAD8AOgA3ADMALgApACUAIwAf
AB4AGwAYABMADgAMAAkABwAHAAQAAgAAAP7//P/7//r/+f/3//b/9f/2//X/9P/0//P/
8v/y//L/8//z//P/8//y//L/8f/x//H/8f/y//P/9f/1//X/9f/z//P/8//0//T/9v/3
//f/9//3//f/9//4//j/+P/7//3//P/8//z/+v/6//v/+//8//7//v/+//7//f/9//z/
/P/8//3//f/////////+//v/+v/6//v//f/9//3//P/9//z//P/8//r/+v/7//v//f/7
//r/+f/4//f/9//3//f/+f/5//j/+f/3//b/9f/z//T/9P/1//f/9v/1//P/8v/y//L/
8v/0//T/9P/0//P/8f/x//H/8f/x//H/8v/0//T/8//y/+//7//v/+//8f/x//L/8v/x
//H/8f/w//D/8f/y//L/8//z//P/8//y//H/8f/x//L/8//z//P/8//y//H/8f/x//H/
8v/0//T/9f/1//T/8//z//L/8v/0//X/9v/3//X/9f/1//X/9f/1//X/9f/5//n/+f/4
//b/9v/2//b/9//2//f/9//5//n/+P/3//T/8f/u//D/8f/y//P/9P/z//L/8f/w//H/
8P/w//H/8f/x//H/8f/w/+//7v/u/+//7//v/+//7//v//D/8P/v/+//7//v/+//7//v
/+//8P/w/+7/7v/w//D/8P/w/+//7v/t/+z/7f/t/+7/7//v/+//8P/w/+7/7v/u/+7/
8P/w//D/8P/u/+3/7//y//j/BgAbAC4APgBMAF4AfQCjAMQA1ADcANsAygCgAFwADgDE
/4n/ZP9L/yP/8/7Q/r/+uf7A/tb++P4d/z3/Wv94/5D/pv+5/8X/zP/R/9n/3//n/+3/
8f/1//f/+f/6//z//f/+/wAAAQADAAQABQAGAAUABgAGAAYACQAKAAoACwAJAAoADAAM
AA4ADwAPABAADgAQABEAEwARABIAEwATABQAFgAZABsAGgAbAB4AHgAhACIAJAAlACcA
KgAsAC4ALwAwADIANAA4ADwAPgBCAEMARQBJAEoATwBSAFUAWABbAF4AYgBlAGgAawBt
AG8AcwB1AHcAeAB4AHkAeQB5AHsAeQB5AHYAdQB1AHMAcQBtAGsAaQBnAGQAYgBhAGAA
XABaAFYAUwBQAE0ASQBEAD8AOwA5ADUAMgAvACwAJwAkACIAHwAdABwAGAAVABIAEAAO
AA0ADAALAAkACAAHAAQAAwACAAIAAwACAAIAAgAAAP///v/9//z//P/7//v//f/9//7/
///9//3//f/9/////////wAA//8AAAAA//8BAAEAAQABAAIAAgACAAUAAwACAAIAAgAD
AAQABgAHAAcACAAHAAYACAAHAAcABgAGAAYABwAHAAUABQAFAAQABAAEAAUABwAGAAUA
BAACAAMAAgACAAIAAAAAAAEAAQD///3//P/7//v/+//8//3/+v/7//r/+P/5//f/9v/1
//X/9v/2//f/9f/0//P/8f/x//L/8//0//P/8v/x//D/8f/v/+//7//x//H/8f/y//D/
8P/v/+7/7v/v//D/8f/w/+//7//u/+//7//v/+7/7v/v//D/8P/w/+//7v/t/+7/7f/t
/+3/7f/t/+z/6//t/+z/6//r/+v/6//s/+7/7f/t/+z/6v/r/+v/6v/q/+v/6//r/+v/
7f/t/+3/7f/t/+3/7f/t/+v/6//r/+r/7v/u/+7/7//u/+z/7P/s/+z/7v/s/+z/6//r
/+v/6v/p/+b/4//g/+L/5P/k/+T/5P/i/+L/4v/i/+P/4v/i/+P/4f/h/+H/4f/g/9//
3v/e/+H/4f/h/+H/4P/f/9//3v/e/9//4P/h/+H/4f/h/+H/4P/g/97/3v/f/+D/4f/i
/+H/4P/f/97/3//f/+D/4f/f/9//4P/g/97/3v/e/97/3//g/+H/4v/g/+H/4//o//j/
DAAfAC4APgBSAHIAmQC3AMoA1ADUAMMAmABaABAAyv+S/3H/Wv85/w3/5f7O/sP+xf7S
/ub+Cv8v/03/ZP98/5T/qP+3/8H/xv/N/9H/2f/d/+H/5f/p/+v/7f/u//D/8f/y//T/
9f/1//b/9//4//f/+P/4//j/+v/8//3////+//7////+/wAAAQABAAIAAgAEAAUABwAF
AAYABwAHAAkACgAMAA0ADAANABAAEAATABQAFgAXABcAGgAcAB4AHwAgACIAJAAnACwA
LwA0ADUANwA7ADwAPwBCAEUASABJAEwAUABTAFQAVwBZAFsAXwBhAGMAZABjAGMAYgBh
AGEAXwBfAFwAWwBbAFkAVwBTAFEATwBNAEoASABHAEYAQAA+ADoANwA0ADEALQAoACcA
IwAhAB0AGgAXABQADwANAAwACgAJAAcABAACAAAA///+//7//v/9//v/+v/5//j/9//2
//b/9//2//b/9v/z//P/8//z//T/9P/z//P/9f/1//b/9//1//X/9f/1//b/9//4//r/
+P/6//v/+//8//3//v///wAAAAAAAAMAAQAAAAAAAAABAAIABAAFAAUABgAFAAQABgAF
AAUABAAEAAQABQAFAAMAAwADAAIAAwACAAIAAwABAAEAAQAAAAEAAAAAAAAA/v/+////
//////3//P/7//v/+//8//3/+v/7//r/+P/4//f/9//3//f/+P/4//n/9//2//X/8//1
//b/9//4//f/9v/1//T/9P/z//T/9f/1//X/9f/2//T/9P/z//L/8v/z//T/9f/0//P/
8//y//P/8//z//L/8v/z//T/9P/0//P/8v/x//H/8f/y//P/8//z//L/8f/y//L/8v/z
//X/9f/2//j/9v/3//f/9v/4//n/+f/6//r/+f/4//f/+f/5//v/+//8//r/+v/6//r/
+v/4//j/9//5//n/+P/3//P/8f/v//L/8v/y//L/8v/y//L/8v/y//L/8v/z//X/8//z
//P/8//y//H/8P/w//P/8//z//P/8f/x//L/8v/z//P/8//z//X/9f/1//X/9v/2//T/
9P/2//b/9v/2//T/9P/0//T/9v/1//X/9f/1//X/9v/2//T/9P/0//T/9f/2//f/+P/4
//f/+f/8/wQAFgApADoASgBcAHYAnQC/AMwA0ADYANMAuACGAEIA/P/A/5n/hP9v/0v/
Jf8M//3++/4A/wz/Jv9J/2n/gP+W/6z/wP/R/93/4v/l/+v/8//3//n//f///wMABQAG
AAgACAAIAAkACQAKAAwADgAQAA8AEAAQABAAEwAUABQAFQATABQAFgAWABYAFwAXABgA
GgAcAB0AHwAdAB4AHwAfAB8AIAAiACMAJAAlACgAKAAoACgAKQApAC0AMAAyADQANQA2
ADgAOgA8AEAAQgBGAEYASQBOAFAAUQBUAFcAWgBdAGAAZABnAGgAawBtAG8AcQBzAHUA
dgB2AHcAdwB3AHcAdQB1AHIAcQBxAG8AbQBpAGcAZQBjAGEAXgBcAFoAVgBUAFAATQBK
AEcAQwA+ADwAOQA4ADUAMAAtACoAJQAjACIAIAAfAB8AHAAaABgAFgAUABMAEgATABEA
EAAPAA4ADQAMAAwADQAMAAwADAAJAAkACQAJAAgACAAHAAcACAAJAAsADQALAAsACwAL
AAsACwALAAwADgAQABEAEQAPAA8ADwAPABIAEgASABUAEwASABIAEgAUABQAFQAVABYA
GAAYABgAFgAVABUAFAAVABYAGAAZABcAFwAXABYAFwAWABYAFwAVABUAFQAUABMAEgAS
ABIAFAAUABUAFQATABEAEAAPAA8ADwAQABEAEAARABAADgAPAA0ADAALAA0ADgAOAA8A
DwAOAA==
         </WaveFormData>
      </LeadData>
      <LeadData>
         <LeadByteCountTotal>10000</LeadByteCountTotal>
         <LeadTimeOffset>0</LeadTimeOffset>
         <LeadSampleCountTotal>5000</LeadSampleCountTotal>
         <LeadAmplitudeUnitsPerBit>4.88</LeadAmplitudeUnitsPerBit>
         <LeadAmplitudeUnits>��V</LeadAmplitudeUnits>
         <LeadHighLimit>2147483647</LeadHighLimit>
         <LeadLowLimit>268435456</LeadLowLimit>
         <LeadID>V3</LeadID>
         <LeadOffsetFirstSample>0</LeadOffsetFirstSample>
         <FirstSampleBaseline>0</FirstSampleBaseline>
         <LeadSampleSize>2</LeadSampleSize>
         <LeadOff>FALSE</LeadOff>
         <BaselineSway>FALSE</BaselineSway>
         <ExcessiveACNoise>FALSE</ExcessiveACNoise>
         <MuscleNoise>FALSE</MuscleNoise>
         <LeadDataCRC32>155876075</LeadDataCRC32>
         <WaveFormData>
DAAMAAwADAAOABAAEgAUABYAGAAaABwAHwAgACEAIgAlACgAKwAuADIANAA2ADgAPQBA
AEMARgBKAE4AUgBWAFoAXgBiAGYAbABwAHQAeAB8AH4AgACCAIQAhgCIAIoAigCKAIoA
igCJAIgAhwCGAIUAhACDAIIAfQB6AHcAdABuAGoAZgBiAFsAVgBRAEwARgBAADoANAAw
ACwAKAAkACAAHAAYABQAEAAOAAwACgAIAAYABAACAP///v/9//z/+v/6//r/+v/5//j/
9//2//b/9v/2//b/9P/0//T/9P/0//T/9P/0//b/9v/2//b/9v/2//b/9v/4//j/+P/4
//r/+v/6//r/+v/6//r/+v/8//z//P/8//r/+v/6//r//P/8//z//P/+//7//v/+//z/
/P/8//z//v/+//7//v/9//z/+//6//r/+v/6//r/+P/4//j/+P/3//b/9f/0//T/9P/0
//T/8//y//H/8P/w//D/8P/w/+7/7v/u/+7/7P/s/+z/7P/u/+7/7v/u/+v/6v/p/+j/
6P/o/+j/6P/m/+b/5v/m/+b/5v/m/+b/5v/m/+b/5v/k/+T/5P/k/+T/5P/k/+T/5P/k
/+T/5P/i/+L/4v/i/+P/5P/l/+b/5P/k/+T/5P/i/+L/4v/i/+L/4v/i/+L/4v/i/+L/
4v/l/+b/5//o/+j/6P/o/+j/6P/o/+j/6P/q/+r/6v/q/+z/7P/s/+z/7f/u//D/8f/v
/+7/7v/u//D/7v/r/+j/5//n/+f/5v/l/+T/5P/k/+X/5f/k/+T/4v/h/+D/3//h/+H/
3//d/97/3v/d/93/3P/c/9v/2v/c/9z/2//a/9f/1//Y/9j/2P/Y/9j/2P/Y/9j/2P/Y
/9b/1v/W/9b/2P/Y/9f/1v/V/9X/1P/T/9b/1v/W/9b/1P/U/9T/1P/U/9T/1P/U/9b/
1//Z/9r/3P/g/+n/+/8XAD8AcQCiANMABwE0AVUBZgFrAWMBRAENAb0ASwDI/1v/Ev/o
/tn+2/7p/v3+Ff8t/0X/XP9v/4T/lv+j/63/tP+9/8P/yP/N/9D/0v/V/9j/2f/c/9z/
3f/e/97/3//h/+L/4//m/+f/6P/o/+j/6f/p/+r/6v/t/+3/7v/w//H/8f/x//H/8v/0
//X/9v/3//j/+f/6//r/+//9//3///8AAAEABAAGAAcACAAJAAsADgAQABUAGAAZABwA
HgAgACQAJwAoACwALwA0ADgAOwA/AEIARABJAE4AUwBZAF0AYQBlAGcAagBuAHEAcgB1
AHYAeAB8AHwAfAB8AHsAegB5AHgAeAB3AHYAcgBwAG4AbABpAGQAXwBbAFYAUwBOAEkA
QgA6ADUALwArACYAIgAdABgAEQANAAoABgACAP///P/5//j/9f/z//D/7v/r/+r/6P/p
/+j/5//m/+P/4v/h/+H/4f/h/+D/4P/i/+D/4P/g/+D/3//e/93/3v/f/+D/4f/g/+D/
4P/g/9//4f/h/+H/4//j/+P/4v/g/+H/4//k/+T/5f/l/+X/5f/k/+T/5f/l/+b/5f/j
/+X/5f/l/+T/4//j/+T/5f/l/+X/5f/l/+f/5v/m/+b/5v/m/+X/5f/m/+X/5P/k/+L/
4f/h/+H/4v/i/+L/4//g/+D/3//e/97/3//f/9//3f/c/9z/3P/a/9r/2v/a/9v/2//b
/9v/2f/Y/9j/2f/Z/9n/2f/Y/9r/2f/Y/9j/2P/X/9b/1f/X/9f/1//X/9f/1v/W/9f/
1f/V/9X/1f/X/9f/1//W/9T/1P/U/9T/1f/W/9b/1f/V/9X/1f/V/9T/1P/U/9T/1P/U
/9T/1P/U/9T/1P/W/9n/2v/a/9r/3P/b/9v/2//e/97/3v/f/+H/4P/g/+D/3//e/97/
4f/i/+P/5P/n/+f/5//m/+T/5P/k/+L/4P/e/97/3//d/9z/2//a/9r/2v/Z/9n/2v/a
/9n/2f/X/9f/1//X/9f/1f/U/9T/0f/R/9H/0v/U/9T/1P/U/9P/0v/R/9H/0v/S/9L/
0v/U/9T/0v/S/9L/0v/S/9L/0v/S/9L/0v/T/9L/0v/T/9H/0f/S/9L/1P/U/9T/1P/S
/9L/0v/S/9D/0v/S/9P/1f/Y/9j/2v/f/+3/AQAhAEsAfACtAN8AEAE5AVIBXwFdAUwB
IQHhAIMACACJ/yr/8v7X/tP+2/7t/gP/Gf8z/0z/Yf92/4r/m/+l/67/tf+7/8D/xf/K
/87/z//S/9P/1v/Y/9n/2v/a/9n/2//c/93/4P/h/+L/4v/i/+P/4//k/+T/5//n/+j/
6P/p/+n/6f/p/+r/7P/t//D/8f/y//P/9P/0//X/9//5//v//P/9/wAAAgADAAQABgAH
AAkACgAPABIAEwAWABYAGAAcAB8AIgAmACkALgAyADUAOQA8AD8AQwBHAEsAUQBVAFkA
XQBhAGQAaABrAG4AcQByAHQAeAB4AHgAeAB4AHgAeAB4AHcAdwB3AHQAcgBwAG4AawBq
AGUAYQBcAFkAVABPAEgAQQA7ADQALwAqACYAIQAcABcAEwAQAAwACAAFAAIA///+//v/
+f/2//T/8f/w/+7/7f/s/+v/6v/p/+j/5//n/+f/5//m/+b/5v/k/+T/5P/j/+P/4//j
/+X/5f/l/+X/5f/k/+P/4v/j/+X/5f/l/+X/5f/l/+T/4v/j/+X/5v/m/+f/5//n/+f/
5v/m/+f/5v/o/+j/5//p/+n/6f/o/+f/5//o/+n/6f/p/+n/6f/n/+b/5v/m/+j/6P/n
/+f/6P/n/+b/5v/k/+P/4//j/+X/5P/j/+P/4v/i/+H/4P/e/9//3//f/9//3v/e/97/
3f/c/9v/2v/b/9v/2//b/9n/2P/Y/9n/2f/Z/9n/2P/a/9n/2P/Y/9j/1//W/9X/1//X
/9f/1//T/9L/0v/T/9X/1f/V/9X/1f/V/9X/1P/S/9L/0v/S/9X/1v/W/9X/0//T/9P/
0//S/9L/0v/S/9T/1P/U/9T/0//S/9H/0v/V/9b/1v/W/9j/1//X/9f/2P/Y/9j/2f/Z
/9j/2P/Y/9f/1v/Y/9j/2v/b/9z/3f/e/93/3f/d/9z/3v/e/97/3P/X/9T/0//T/9P/
0v/R/9D/0v/S/9H/0f/O/87/zf/N/83/zf/N/83/y//J/8j/yP/H/8f/x//I/8j/yP/I
/8j/x//G/8X/xf/I/8j/yP/I/8j/yP/G/8b/xP/E/8T/xP/G/8b/xv/G/8X/xP/E/8X/
xf/F/8b/xv/G/8b/xv/G/8T/xP/E/8T/yP/I/8b/yf/L/87/0v/a/+n///8dAEUAdQCk
ANUABQEsAUUBTgFNATkBDAHHAGUA6/90/xv/5v7K/sX+zf7f/vX+C/8l/z3/VP9p/3z/
jv+b/6P/rP+x/7X/uv+//8L/xv/J/8z/zf/Q/87/z//Q/9D/0f/T/9T/1f/W/9f/2P/Y
/9j/2f/Z/9r/3P/f/9//4P/g/+H/4f/h/+P/5P/m/+f/6P/p/+r/6//s/+z/7f/v//P/
9f/2//f/9v/4//n/+v/9////AgAEAAkADAANABAAEQASABUAFwAcACAAIwAoACoALQAx
ADQANgA7AEAARQBJAE0AUQBVAFUAWABcAF8AZABnAGgAagBqAGoAagBqAGwAbABsAGwA
agBpAGgAZABgAF4AXABZAFgAUwBPAEoAQwA+ADkAMgAuACkAIwAfABwAGAATAA4ABwAD
AAAA/P/8//n/9v/z//L/7//t/+r/5//l/+X/5P/l/+T/4//i/9//3v/d/93/3//f/97/
3v/c/9r/2v/a/9v/2//b/9v/3f/d/93/3f/c/9z/3P/c/93/3//f/9//3//f/9//3v/e
/9//4f/i/+L/4//j/+P/4//i/+L/4//k/+b/5v/l/+X/5f/l/+T/4//j/+T/5f/l/+X/
5f/l/+X/5P/k/+T/5v/m/+X/5f/m/+X/5P/k/+L/4f/h/+H/4//i/+H/4f/e/97/3f/c
/97/3//f/9//3f/c/9z/3P/a/9r/2v/a/9v/2//b/9v/1//W/9b/1//Z/9n/2f/Y/9j/
1//W/9b/1f/V/9X/1f/V/9X/1f/V/9P/0v/S/9P/1f/V/9X/1f/V/9X/1f/U/9T/1P/U
/9T/1f/W/9b/1f/T/9P/0//T/9T/1P/U/9T/1P/U/9T/1P/S/9L/0v/U/9f/2P/Y/9j/
2P/X/9f/1//c/9z/3P/d/93/3P/c/9z/3f/e/+D/4v/k/+T/5P/k/+P/4//j/+L/5P/k
/+T/4v/d/9r/2f/Z/9v/2v/Z/9j/1v/W/9X/1f/U/9T/0//T/9X/1f/V/9X/0f/P/87/
zv/P/8//z//Q/9D/0P/Q/9D/z//O/83/zf/Q/9D/0P/Q/8//zv/L/8r/zP/M/8z/zP/O
/87/zv/O/8v/yv/K/8v/zf/N/87/zv/M/8z/zP/M/87/zv/O/87/0P/Q/87/z//R/9T/
2v/i/+//AQAZAD0AawCaAMsA+wAkAUEBUAFVAUkBJAHnAI8AHQCk/0P/AP/c/s/+0f7d
/u/+B/8f/zv/Uv9n/3z/kP+f/6f/rv+z/7n/vv/D/8j/zv/Q/9L/0v/U/9T/1f/W/9b/
2P/b/93/3//e/9//4P/g/+D/4f/h/+L/5P/n/+f/6P/m/+f/5//n/+v/7P/u/+//7v/v
//D/8f/y//L/8//1//f/+f/6//v/+v/8//3//v8DAAUACAAKAAsADgAPABIAFAAWABoA
HQAgACQAJwAsACwALwAzADYAPABBAEYASwBNAFEAVQBZAFkAXABgAGMAaABrAGwAbgBu
AG4AbgBuAHAAcABwAHAAbgBtAGwAaABmAGQAYgBfAF0AWQBWAFIASwBGAEEAOgA1ADEA
LAApACIAHgAZABQADwALAAgABAACAP///P/5//j/9f/z//D/8f/v/+//7v/r/+r/6f/o
/+f/5v/l/+X/5//n/+b/5v/m/+T/5P/k/+f/5//n/+f/5f/l/+X/5f/m/+b/5v/m/+f/
6f/p/+n/5//n/+f/5v/o/+n/6//s/+r/6//r/+v/6//q/+r/6//s/+7/7v/t/+v/6//r
/+r/7P/t/+//8f/v/+//7//v/+3/7P/s/+z/7f/u/+7/7//w/+//7v/u/+//7//w//H/
8//y//H/8f/w//D/7//u/+//8f/y//P/8//y//L/8v/y//L/8v/y//H/8f/x//H/8f/w
//D/8f/z//P/8//y//D/7//u/+7/8P/x//L/8//z//P/8//z//H/8P/w//H/8//z//P/
8//y//H/8P/u//D/8P/w//D/7//w//D/7//x//H/8f/x//T/9P/0//T/8v/y//L/8v/1
//b/9//6//n/+v/6//r//P/7//v/+//+//7//v////3//P/8//7///8AAAEAAgADAAMA
AwACAAAAAAAAAP7//f/6//n/+f/5//j/9//2//j/+P/3//f/9v/2//X/9f/0//P/8v/x
//H/7//u/+7/6//r/+v/7P/u/+7/7v/u/+//7v/t/+3/7f/s/+v/6v/r/+z/6//s/+v/
6v/p/+j/6v/q/+r/6v/n/+b/5v/n/+f/5//o/+j/6v/q/+r/6v/o/+j/6P/o/+r/6v/q
/+v/7//y//j/AgATACsATwCBALcA6gAfAU8BcAGDAZABiwFrATIB2wBnAPH/jv8//wr/
9v71/vv+C/8f/zX/Tf9j/3b/i/+e/6z/t//B/8j/z//X/9z/3//g/+T/5f/o/+n/7P/u
/+//8P/w/+//8f/y//P/9v/3//j/+P/2//f/9//4//b/+f/5//r/+v/7//v/+//9//7/
AAABAAQABQAGAAcACAAIAAkACwANAA8AEAARABQAFgAXABgAGQAbAB4AIAAkACgAKgAu
AC4AMAA0ADcAPABAAEMASABLAE8AVABYAFoAXwBkAGkAbwBzAHcAewB9AIAAhACHAIgA
iwCMAI4AkACQAJAAkACPAI4AjQCMAIoAiQCIAIQAgAB+AHwAeQB0AG8AawBmAGMAXgBZ
AFIASgBFAD8AOwA4ADQALwAqACcAIwAgABwAGgAXABQAEQARAA8ADgAMAAkABwAHAAYA
BwAGAAUABAADAAIAAQABAAEAAQAAAAAAAgAAAAAAAAD//////////wAAAQACAAMABAAE
AAQABAAFAAcABwAHAAkACQAJAAgACAAJAAsADAAOAA8ADwAPAA8ADgAOAA8AEAASABIA
EQATABMAEwASAA8ADwAQABEAEQARABEAEQAPAA4ADgAOAA4ADgANAA0ADgANAAwADAAK
AAkACQAJAAsACgAJAAkABgAGAAUABAACAAMAAwADAAEAAAAAAAAAAAAAAAAAAAD/////
//////v/+v/6//v/+//7//v/+v/8//v/+v/6//r/+f/4//f/+f/5//n/+f/3//b/9v/3
//f/9//3//f/9//3//f/9v/0//T/9P/0//b/+P/5//n/+//7//v/+//+//7//v/+/wAA
AAAAAAAA/v/+//7/AAACAAMABAAFAAYABQAFAAUABAAEAAQABAACAP///P/7//v/+//6
//n/+P/6//r/+f/5//b/9v/1//X/9f/1//X/9f/z//H/8P/w/+//7//v//D/8P/w//D/
8P/t/+z/6//r/+7/7v/u/+7/7P/s/+r/6v/q/+r/6v/q/+z/7P/s/+z/6f/o/+j/6f/r
/+v/7P/s/+r/6v/q/+r/6v/q/+r/6v/s/+z/7P/r/+3/7v/0/wAAEQArAFEAhQC5AOoA
HwFNAXABhQGSAY8BcQE6AecAdwD3/4j/Of8E//D+7/77/gv/I/87/1P/af9+/5H/pv+2
/8H/y//Q/9f/2//e/+H/5v/q/+3/8P/x//T/8v/z//T/9P/3//n/+v/7//z//f/+//7/
/P/9//3//v8AAAMAAwAEAAQABQAFAAUABQAGAAgACQAKAAsADAANAA4ADgAPABEAFQAX
ABgAGQAaABwAHQAeACEAIwAmACgAKwAuAC8AMgA0ADYAOgA9AEIARgBJAE4AUABTAFcA
WgBgAGUAagBvAHMAdwB7AH8AgQCEAIgAiwCOAJEAkgCUAJUAlACTAJIAkgCSAJIAkgCO
AI0AjACIAIQAggCAAH0AeABzAG8AagBjAF4AWQBSAEwARwBBAD0AOAA0AC8AKgAlACEA
HgAaABoAFwAUABEAEAANAAsACAAHAAUABQAEAAMAAgABAAAA/f/8//v/+//9//3//P/8
//r/+P/4//j/+f/5//n/+f/5//n/+f/5//j/+P/4//j/+//9//3//f/7//v/+//6//z/
/f///wAA/v////////////7//v///wIABAAEAAMAAQABAAEAAAAAAAEAAwAFAAMAAwAD
AAMAAwACAAIAAgACAAIAAQABAAAA///+//7//v/9//3//f/9//z/+//7//j/+P/3//b/
+P/5//n/+f/1//T/9P/0//b/9v/2//b/9f/1//X/9f/z//L/8v/z//X/9f/1//T/8v/x
//D/8P/x//H/8f/x//H/8f/x//H/7//u/+7/7//x//H/8f/x/+//7//v/+7/8P/w//D/
8P/y//T/9f/1//X/9f/1//X/9v/2//b/9v/0//T/9P/0//b/+P/5//r/+//8//v/+//7
//r//P/8//z/+v/3//T/8//z//H/8P/v/+7/8P/w/+//7//t/+z/6v/p/+n/6f/p/+n/
6f/n/+b/5v/l/+X/5f/m/+b/5v/m/+b/5f/k/+P/4//i/+L/4v/i/+T/5P/i/+L/4P/g
/+D/4P/g/+D/4P/g/9//3v/e/9//3//f/+D/4P/g/+D/4P/g/97/3v/e/97/3v/e/97/
3//h/+L/5P/o//H/AQAbAEEAcQCiANMABwE4AVsBbgF1AW8BVAEdAc0AXQDW/2X/Gv/s
/tv+3/7v/gP/G/8z/03/ZP95/47/ov+v/7v/wv/J/83/0v/X/9r/3v/h/+T/5f/o/+j/
6f/q/+r/6//t/+7/7//w//H/8v/y//D/8f/x//L/9P/3//f/+P/2//f/9//3//f/+P/6
//v//v///wAAAQAAAAAAAQADAAcACQAKAAsADAAOAA8AEAATABUAGAAaAB0AIAAhACQA
JAAmACoALQAyADYAOQA+AEAAQwBHAEoATABRAFYAWwBhAGUAaQBtAG0AcAB0AHcAfAB/
AIAAggCEAIQAhACEAIQAhACEAIQAhACDAIIAfgB6AHgAdgBzAHAAawBnAGIAXQBYAFMA
TABEAD8AOQA1ADIALgApACQAHQAZABYAEgASAA8ADAAJAAgABQADAAAAAQD//////v//
//7//f/8//n/+P/3//f/+P/5//n/+v/6//j/+P/4//n/+f/5//n/+//7//v/+//6//r/
+v/6//n/+//7//v/+//7//v/+v/8//3///8AAP7////////////+//7///8AAAIAAgAB
AP////////7//////wAAAQABAAEAAQABAP///v/+//7///8AAAAAAQD+//3//P/8//7/
/f/9//3//f/8//v/+//4//j/9//2//b/9//3//f/9f/0//T/9P/z//L/8f/w/+//7//v
/+//7f/s/+z/7f/t/+3/7f/s/+z/6//q/+r/6//r/+v/6//r/+v/6//r/+n/6P/o/+n/
6f/p/+n/6f/p/+n/6f/o/+b/5v/m/+b/5//o/+j/5//n/+f/5//n/+n/6v/r/+z/7P/s
/+z/7P/u/+7/7v/w//H/8v/y//L/8v/v//H/8v/1//b/9//4//n/+f/5//j/+P/4//j/
9v/1//L/8f/x/+//7v/t/+z/7P/s/+v/6//o/+j/5//n/+X/5f/l/+X/5P/j/+P/5P/h
/+H/4f/i/+L/4v/i/+L/4f/g/9//3//e/97/3v/e/97/3v/c/9z/3P/c/9z/3P/e/97/
3v/e/9v/2v/a/9v/2//b/9z/3P/e/97/3v/e/9z/3P/c/9z/3v/e/+D/3//h/+T/5v/q
//X/BwAfAEEAbwCeAM0A/wAsAU8BYgFpAWEBRgERAcEAUwDQ/1//Fv/s/tv+3f7r/v/+
F/8x/0v/Yv93/4r/nP+t/7n/wP/H/83/0v/V/9r/3P/f/+L/4//m/+b/5//o/+j/6f/r
/+z/7f/w//H/8v/y//L/8//z//T/9P/3//f/+P/4//n/+f/5//n/+v/8//3///8BAAMA
BQAEAAQABQAHAAkACwAMAA0AEAASABMAFAAVABcAGgAcAB8AIgAjACYAKAAqAC4AMQA0
ADgAOwBAAEIARQBJAEwAUABVAFoAXwBjAGcAawBvAHEAdAB4AHsAfgCBAIIAhACIAIgA
iACIAIgAiACIAIgAiACHAIYAggB+AHwAegB3AHYAcQBtAGgAYwBeAFkAUgBKAEUAPwA7
ADgANAAvACoAIwAfABwAGAAYABUAEgAPAA4ACwAJAAYAAwABAAEAAAABAAAA///+//3/
/P/7//v/+//7//r/+v/6//j/+P/4//f/9//3//f/+f/5//n/+f/5//j/9//2//f/+f/5
//n/+//7//v/+v/4//n/+//8//z//f/9//3/+//6//r/+//8//7//v/9//////////7/
/f/9//7///////////////3//P/8//z//v/+//3//f/+//3//P/8//r/+f/5//n/+//6
//n/+f/2//b/9f/0//b/9//3//f/9f/0//T/9P/y//L/8v/y//P/8//z//P/7//u/+7/
7//v/+//7//u/+7/7f/s/+z/6//r/+v/6//t/+3/7f/t/+n/6P/o/+n/6//r/+v/6//p
/+n/6f/o/+j/6P/o/+j/6//s/+z/6//q/+n/6P/n/+j/6P/o/+j/6P/o/+j/6P/m/+b/
5v/o/+f/6P/o/+j/6P/n/+f/5//s/+z/7P/t/+//7v/u/+7/7f/s/+z/7v/w//D/8P/w
//D/8P/w//D/8v/z//T/9P/0//T/9P/y/+3/6v/p/+n/6//q/+n/6P/n/+b/5P/j/+T/
5P/j/+P/4//j/+P/4//h/9//3v/e/93/3f/d/97/3P/c/9z/3P/c/9z/3P/d/9z/3P/c
/9z/3P/c/9r/2v/a/9r/2v/a/9j/2P/Y/9j/2P/Y/9n/2//Z/9n/2v/a/9r/2v/a/9r/
2v/a/9r/2v/Y/9j/2P/Z/9v/4P/k/+r/9f8FABkANwBjAJQAwwD1ACQBRwFcAWMBWwE+
AQsBvQBVANr/bf8g//L+3/7f/uf++f4P/yn/Rf9g/3f/jP+c/6n/s/+6/8H/yf/S/9f/
2v/c/93/4P/h/+T/5P/l/+b/5v/p/+v/7P/t/+z/7f/u/+7/8f/z//T/9v/1//f/9v/2
//b/9//3//f/+//8//7////+////AAABAAQABAAFAAcABwAJAAoACwANABAAEgAUABUA
FwAaABwAHQAgACEAJAAoACoALgAxADMANgA4ADwAQABDAEcASgBOAFMAWABdAGAAYwBm
AGkAbABwAHUAeQB6AH0AfgCAAIIAggCCAIIAhACEAIQAhACAAH8AfgB6AHsAegB5AHcA
cgBtAGkAZABhAFwAVwBQAEsARwBCAD8AOAA0AC8AKgAmACMAIQAeABoAFwAUABEAEAAN
AAsACAAHAAUABQAEAAEAAAD///7////+//3//f/7//v/+v/6//r/+P/4//j/+f/5//n/
+f/3//f/9//3//r/+v/6//r/+v/7//r/+f/7//v/+//6//z//f///wAA//////7//f/+
//7///8BAAEAAgABAP//AQABAAEAAAABAAEAAgADAAEAAQABAAEAAgACAAMABAACAAIA
AQABAAIAAQAAAAAAAgABAAEAAQD///7//f/9//3//v/+//7//f/9//z/+//7//r/+v/6
//r/+v/6//r/+P/3//b/9f/0//T/9f/3//b/9f/0//L/9P/z//L/8v/z//P/8//z//H/
8f/x//H/8f/w//D/8f/v/+//7//v/+//7//v/+7/8P/w//D/8P/w//D/7//t/+//7//v
/+//7v/u/+7/7v/u/+7/7v/u/+7/7v/u//D/7v/u/+3/7P/t/+3/7v/v//H/8P/v/+//
8P/w//H/8v/y//L/8//2//X/9P/z//L/9v/0//b/+P/4//r/+v/6//r//P/9//7//v/8
//z//P/6//X/8v/x//H/8//y//H/8P/u/+7/7f/t/+3/7v/u/+//7f/t/+3/7f/p/+f/
5v/m/+b/5//o/+r/6f/o/+f/5v/m/+b/5v/n/+b/5v/m/+b/5P/k/+L/4v/k/+T/5P/k
/+L/4v/i/+L/4v/i/+P/5f/j/+P/5P/k/+T/5P/k/+T/5v/m/+b/5v/k/+T/5P/n/+v/
7v/2/wIAEwApAEkAcwClANYACwE7AWABdQGAAXsBXQEmAdMAZwDx/47/Qf8O//j+9f75
/gX/F/8x/0n/Yf92/4v/nv+s/7f/v//I/83/1f/a/9//5P/m/+j/6v/q/+z/7P/t/+7/
7v/x//P/9P/1//T/9f/2//b/9//5//r//P/7//3//P/8//7/////////AwAEAAYABwAG
AAcACAAJAAwADAANAA8AEAARABEAEQAUABYAFwAYABsAHQAgACIAIwAmACcAKgAuADAA
NAA3ADgAPAA/AEQASABLAE8AUgBWAFsAYABlAGcAawBvAHMAdwB6AH4AgQCDAIUAhQCG
AIgAiACIAIgAhgCGAIYAhgCEAIMAggB+AH0AfAB7AHkAdQBvAGoAZABhAFwAVwBQAEwA
RwBBAD0ANgAyAC0AKAAmACMAIQAeABoAFwAUABEAEgAPAA0ACgAJAAcABwAGAAQAAgAA
AP7////+//3//f/8//v/+f/4//r/+P/4//j/+f/5//n/+f/3//f/9//3//r/+v/6//r/
+//9//3//f/9//3//f/8//7///8BAAIAAAABAAEAAQACAAIAAwAFAAMABAADAAEAAwAD
AAMAAgADAAMABAAFAAQAAwACAAEAAwACAAIAAgAAAAAA//////7//f/8//z//P/7//v/
+//5//j/9//3//f/+P/4//j/9f/1//T/8//y//L/8//0//L/8v/y//L/7//v/+//7//u
/+7/7//x//D/7//u/+z/7f/t/+3/7v/t/+3/7f/t/+v/6//r/+v/6v/q/+v/7f/r/+v/
6//r/+v/6//r/+r/6v/q/+r/6v/q/+r/6f/n/+n/6f/p/+n/6f/o/+f/5v/o/+j/6P/o
/+r/6v/q/+z/7P/s/+v/6v/t/+3/7v/v//H/8P/v/+//7//u//D/8v/y//T/9P/0//T/
9f/1//X/9P/0//T/9P/y/+//7P/r/+v/7f/s/+v/6v/q/+r/6f/p/+r/6v/p/+n/5//n
/+f/5//n/+X/5P/k/+P/4//j/+T/4v/i/+L/4v/j/+L/4f/h/+L/4v/i/+L/4P/g/97/
3v/g/+D/4P/g/97/3v/e/97/3//e/97/3//f/9//4P/g/97/3v/e/97/4P/g/+D/4P/g
/+D/4P/f/+H/5P/q//L/AQAXADcAYQCTAMQA9QAtAV4BfwGSAZsBjwFqASsBywBNAMz/
af8i//r+6/7r/vX+B/8d/zX/Tf9k/3n/jv+g/63/tf+8/8P/y//Q/9X/2P/c/9//4v/j
/+b/5P/l/+b/5v/o/+v/7f/v/+//7//v/+7/8P/x//H/8v/y//X/9f/2//T/9f/1//X/
+f/6//z//f/9//3//f/9/wAAAAABAAMABQAHAAgACQAJAAoACgAKABAAEwAXABoAHAAe
AB4AIAAjACYAKwAvADIANgA5AD4AQABDAEcASgBQAFUAWgBfAGMAZwBrAG8AcgB2AHsA
fwCEAIcAiACKAIwAjACMAIwAjgCOAI4AjgCKAIkAiACEAIMAggCBAH8AeQBzAG4AaABi
AFwAVgBOAEoARQA/ADsAMwAuACgAIgAdABkAFgASABAADQAKAAcABQABAP7/+v/5//f/
9//2//P/8v/x//D/7//u/+3/7f/t/+3/7P/s/+z/6v/q/+r/6//r/+v/6//p/+n/6f/p
/+r/6v/q/+r/6//t/+3/7f/r/+v/6//q/+v/7f/w//L/7//v/+7/7f/u/+7/7//x//L/
9P/0//P/8f/x//H/8P/w//H/8//1//T/8//y//H/8//y//L/8v/0//T/8//z//H/7//t
/+z/7f/t/+7/7//t/+z/6//r/+r/6v/p/+j/5v/n/+f/5//l/+T/5P/k/+X/5v/n/+j/
5//l/w==
         </WaveFormData>
      </LeadData>
      <LeadData>
         <LeadByteCountTotal>10000</LeadByteCountTotal>
         <LeadTimeOffset>0</LeadTimeOffset>
         <LeadSampleCountTotal>5000</LeadSampleCountTotal>
         <LeadAmplitudeUnitsPerBit>4.88</LeadAmplitudeUnitsPerBit>
         <LeadAmplitudeUnits>��V</LeadAmplitudeUnits>
         <LeadHighLimit>2147483647</LeadHighLimit>
         <LeadLowLimit>268435456</LeadLowLimit>
         <LeadID>V4</LeadID>
         <LeadOffsetFirstSample>0</LeadOffsetFirstSample>
         <FirstSampleBaseline>0</FirstSampleBaseline>
         <LeadSampleSize>2</LeadSampleSize>
         <LeadOff>FALSE</LeadOff>
         <BaselineSway>FALSE</BaselineSway>
         <ExcessiveACNoise>FALSE</ExcessiveACNoise>
         <MuscleNoise>FALSE</MuscleNoise>
         <LeadDataCRC32>2233383515</LeadDataCRC32>
         <WaveFormData>
7v/u/+7/7v/v//D/8f/y//P/9P/1//b/9//4//n/+v/8//7/AAACAAMABAAFAAYACQAM
AA8AEgAVABgAGwAeACEAJAAnACoALgAyADYAOgA+AEAAQgBEAEgASgBMAE4AUQBSAFMA
VABUAFQAVABUAFQAVABUAFQAUABOAEwASgBFAEIAPwA8ADgANAAwACwAJgAiAB4AGgAW
ABQAEgAQAAsACAAFAAIA///+//3//P/7//r/+f/4//X/9P/z//L/8v/y//L/8v/x//D/
7//u/+7/7v/u/+7/7v/u/+7/7v/s/+z/7P/s/+z/7P/s/+z/7P/s/+z/7P/s/+z/7P/s
/+z/7P/s/+z/7P/s/+z/7P/u/+7/7v/u/+z/7P/s/+z/7v/u/+7/7v/w//D/8P/w/+//
7v/t/+z/7v/u/+7/7v/s/+z/7P/s/+z/7P/s/+z/6v/q/+r/6v/o/+j/6P/o/+r/6v/q
/+r/6f/o/+f/5v/m/+b/5v/m/+T/5P/k/+T/4v/i/+L/4v/k/+T/5P/k/+L/4v/i/+L/
4v/i/+L/4v/i/+L/4v/i/+D/4P/g/+D/4P/g/+D/4P/g/+D/4P/g/97/3v/e/97/4P/g
/+D/4P/e/97/3v/e/+D/4P/g/+D/3v/e/97/3v/e/97/3v/e/+D/4P/g/+D/3v/e/97/
3v/h/+L/4//k/+b/5v/m/+b/6P/o/+j/6P/m/+b/5v/m/+f/6P/p/+r/6//s/+7/7//t
/+3/7f/t/+//7f/s/+n/6P/n/+f/6P/m/+P/4f/f/+D/4P/g/9//3v/e/97/3v/e/9z/
3P/b/9r/2f/Z/9n/1//X/9f/1//Z/9n/2P/X/9X/1f/V/9X/1f/V/9X/1f/U/9T/1P/T
/9P/0//U/9T/1v/W/9X/1f/S/9L/0//T/9P/1P/U/9T/1P/U/9P/0//U/9T/1P/U/9T/
1P/R/87/zP/L/9H/2//q/wEAHwBCAGgAjgCxANcA/wAlAToBNQEQAcYAXQD7/73/nP+J
/4L/fP9y/2v/a/9y/4D/jP+X/6T/rf+3/77/wv/I/8r/zf/P/9D/z//R/9L/0v/U/9X/
1v/X/9j/1//Z/9n/2f/Z/9v/2//b/9v/2//c/9z/2v/b/93/3f/f/9//4P/g/9//3//g
/+D/4v/j/+P/4//j/+P/5f/n/+b/5//n/+j/6f/q/+3/7v/v//D/8f/x//T/9v/3//r/
+v/7//7/AQABAAMABgAJAAwADwASABQAFgAZABwAIQAlACgALQAyADYAOwA/AEMASABL
AE4AUQBTAFYAVwBaAFsAXABdAF4AYABgAF8AXgBfAF4AWwBZAFcAUwBQAE0ASwBHAEMA
PwA6ADcAMwAwAC0AKAAkACIAHgAaABgAFQATABIAEAAOAA0ACwAJAAcABAAEAAMAAgAE
AAMAAgACAP///v/+//7//v/+//7//v8AAP/////9//v//P/8//z//v/+//7//v/9//3/
/v/+//z//P/9//3////////////9//3//f/9/////////wAAAAD/////AAD+//7/////
/wEAAQABAAEA/v/+//////8BAAIAAgACAAEAAQABAAEA//////////8BAP//////////
///+//7/AAAAAP///v/8//z//P/8//z//P/8//v/+//7//v/+//6//r/+v/6//r/+v/6
//r/+v/4//j/+P/4//j/+P/5//v/+v/6//n/9//3//b/9v/4//j/+P/4//j/9v/2//b/
9v/2//b/9v/4//j/+P/3//X/9f/1//X/9v/3//f/9//3//f/9//5//n/+P/2//X/9v/2
//b/9//3//f/9//3//n/+v/7//z//f/9//3//v/+/wEAAQAAAAIAAgABAAAAAAAAAAAA
AwAEAAUABgAIAAkACgALAAkACQAJAAcABwAFAAQAAwAAAAAA///9//z/+//6//r/+v/5
//j/+P/2//b/9v/0//b/9f/0//P/8f/x//H/8f/x//H/8f/x//D/7//v/+//7f/t/+3/
7f/u/+//7//w/+7/7f/t/+3/7v/u/+7/7v/t/+3/7P/s/+3/7f/t/+7/8P/w//D/8P/t
/+3/7v/u/+7/8P/w/+7/7//u/+r/5//p//H//v8PACcARABoAI4AsQDTAPkAIwFCAU0B
PAEKAbMASQDz/8T/q/+e/5r/lP+L/4X/iP+U/6L/r/+6/8f/z//W/9z/4P/k/+f/6f/q
/+v/6//s/+z/7v/w//D/8P/w/+//8f/x//H/8f/z//P/8//z//P/9P/0//L/8//1//X/
9//3//j/+P/4//f/9//2//r/+//7//v/+f/5//v//f/8//3//f/+////AAADAAQABQAG
AAcABwAKAAwADQAQABAAEQAUABcAFwAZABwAHwAiACUAKAAqAC0ALwAxADUAOgA8AEAA
RABFAEkATABPAFIAVQBYAFsAXgBgAGAAYgBjAGQAZQBmAGgAaABnAGYAZwBmAGMAYQBf
AFsAWABVAFMATwBLAEcAQAA9ADkANgA1ADAALAAqACYAIgAgAB0AGgAYABUAEgATABEA
DwANAAsACgAIAAYACAAHAAYABgAFAAQABAAEAAIAAgACAAIABAADAAMAAQD//wAAAAAA
AAAAAAAAAAAA/////wAAAAAAAAAAAQABAAEAAQABAAEA//////////8BAAEAAQACAAIA
AQABAAIAAAAAAAEAAQADAAMAAwADAAAAAAABAAEAAQACAAIAAgABAAEAAQABAAEAAQAB
AAEAAwABAAEAAQD//////v/+/wAAAAD///7//v/+//7//v/+//7//v/9//3//f/9//3/
/P/8//z//P/8//z//P/8//z/+v/6//r/+v/6//r/+//9//z//P/7//n/+f/4//j/+v/6
//r/+v/6//j/+P/4//j/+P/4//j/+v/6//r/+f/3//f/9//3//j/+f/5//n/+f/5//n/
+//7//r/+P/3//j/+P/4//n/+P/3//b/9f/3//j/+f/6//3//f/9//7//P///////v//
/wAAAAAAAP7//v///wAAAgADAAQABQAGAAkACQAJAAkACQAJAAkABwAEAAEA///9//z/
/P/7//n/+v/5//j/+P/4//f/9v/2//b/9v/2//T/9v/1//T/8//y//H/8P/v//H/8f/x
//H/8P/v/+//7//v/+//7//v/+//7//u/+7/7v/t/+3/7f/u/+7/7v/u/+//7//u/+7/
7f/t/+3/7v/u/+7/7v/u/+v/6//s/+z/8P/w/+7/7v/r/+j/5v/p//H///8SACkARQBo
AIwArgDPAPUAHQE9AUgBMwH8AKQAPQDt/8P/rP+h/5r/lv+M/4f/if+U/6L/rv+5/8T/
0f/X/9z/4v/k/+b/5//p/+r/6//t/+7/7v/w//D/8P/w//D/8f/z//P/8//1//f/9//3
//X/9f/2//b/+P/5//v/+//5//n/+v/6//n/+f/6//r//v/////////9//3///8BAAIA
AwADAAQABAAEAAYABgAIAAoADAANABEAEgASABQAFQAVABcAGQAbAB0AIAAjACQAJwAq
ACwALgAxADQAOQA+AEAARABIAEkATQBQAFMAVgBZAFwAXwBeAGAAYABiAGMAZABlAGYA
ZgBmAGUAZABjAGIAXwBdAFsAVwBUAFEATwBLAEcAQwA+ADsANwA0ADMALgAqACgAIgAe
ABwAGQAZABgAFgAUABMAEQAPAA0ACgAKAAkACAAKAAkACAAIAAcABgAGAAYABgAGAAYA
BgAGAAUABQADAAMABAAEAAQABgAGAAYABgAEAAMAAwACAAQABAAFAAUAAwADAAMAAwAD
AAMAAwADAAUABQAFAAYABAADAAMABAAGAAYABwAHAAUABQAFAAUABAAEAAUABQAFAAYA
BgAGAAUABQAFAAUABwAHAAcABwAHAAUABQAFAAUABQAEAAQABgAGAAUABAACAAIAAgAC
AAQABAAEAAMAAwADAAMAAwAAAAAAAAAAAAIAAgACAAIAAAD+//7//v8AAAAAAAABAP//
/v/+//3///////7//v/+//7//v/+//7//P/8//z//v/+//7//v/8//z//P/7//3//f/9
//3//P/9//3//f/7//v/+//9//7//v/9//3//P/8//z//f/9//3//f/9////AAABAAIA
AQABAAEAAgAEAAcABwAGAAYABgAFAAQABgAGAAkACgALAAwADQAOAA8ADwAPAA8ADwAP
AA8ADQAKAAcABQADAAQABAADAAEAAAD///7//v/+//3//P/8//z//P/8//r/+v/5//j/
9//3//f/9//3//n/+f/5//n/9v/1//X/9f/3//f/9//3//X/9f/0//T/9v/1//X/9f/0
//T/9P/0//P/8//y//L/9f/1//X/9v/0//T/9P/0//P/8//0//T/+P/2//b/9v/z//D/
7v/x//n/BQAUACkAQwBiAIYAqADJAO0AEwE5AUwBQwEYAcoAZwANANn/vv+v/6j/pP+c
/5P/kf+W/6T/sP+9/8j/1f/d/+L/5v/q/+z/7f/x//L/9f/1//b/9v/4//j/+P/4//j/
+//9//3//f/7//3//f/9//3//f/+//7//v///wEAAQD/////AAAAAAMAAwAEAAQABAAF
AAUABQAFAAUABwAJAAoACwALAAwADAAMAA4ADgAQABIAFAAVABcAGAAYABoAGgAbAB4A
IQAjACUAKAArACoALQAwADIANgA5ADwAQQBEAEYASgBOAE8AUwBWAFkAXABfAGIAZQBm
AGgAaABqAGsAbABtAG4AbgBuAG0AbABrAGoAZwBlAGUAYQBeAFsAVwBTAE8ASwBGAEMA
PwA8ADkANAAwAC4AKgAmACQAIQAfAB4AHAAaABkAFwAVABMAFAAUABMAEgAQAA8ADgAO
AA0ADAAMAAwADgAOAA4ADgAMAAsACwAJAAkACgAKAAoACgAKAAoACgAJAAkACgAKAAoA
CgALAAsACgAJAAgABwAJAAkACQAJAAkACQAJAAoACAAHAAcACAAKAAoACwALAAkACQAJ
AAkACgAKAAsACwALAAwADAAMAAoACQAIAAcACQAJAAkACQAHAAUABQAFAAUABQAEAAQA
BAAEAAMAAgAAAAAAAAAAAAIAAgACAAEA///////////+//7//v/+//7//v/+//7//P/6
//r/+v/4//j/+P/5//j/9v/1//P/8//z//L/8v/w//D/8P/w/+7/6v/o/+b/5v/m/+b/
5v/l/+T/4//h/+H/4f/h/+H/4P/h/+H/4f/g/9//3v/f/97/3v/d/93/3P/c/9z/3f/e
/9//4P/h/+D/4P/g/+D/4f/h/+H/4v/i/+X/5f/k/+L/4v/h/+D/4f/i/+P/5P/n/+f/
5//n/+X/5f/l/+P/4v/f/93/2//a/9r/2f/X/9j/1//W/9b/1v/V/9T/1P/T/9L/0f/O
/9D/z//O/83/zf/N/83/zf/N/83/zf/N/87/zf/N/83/y//L/8v/y//N/83/zP/M/8r/
yf/J/8n/yv/K/8r/yv/J/8n/yP/I/8v/y//L/8z/zP/M/8z/zP/L/8v/zP/M/8z/zP/M
/8r/yf/E/8b/zf/X/+X/+P8VADkAXgCGAKwA0QD5ACMBOQE0ARMBxgBcAPv/v/+h/47/
h/+E/37/dv9v/3H/ev+G/5D/mf+m/6//tf+8/8D/wv/G/8v/y//K/8v/zf/O/87/0P/S
/9L/0v/S/9P/1f/V/9X/1//Z/9n/2f/X/9f/2P/Y/9j/2f/b/9v/3f/d/97/3v/d/93/
3v/e/+D/4f/h/+H/4//j/+X/5//o/+n/6f/q/+v/7P/v//D/8f/y//P/8//2//j/+f/8
//z//f8AAAMABQAHAAoADQAQABMAFgAYABwAHwAiACcALAAuADIANgA4ADsAPQA/AEAA
QwBGAEkASgBMAEwATgBPAFAAUQBSAFAAUABPAE4ASwBKAEcARQBBAD0AOgA3ADQAMQAu
ACsAJAAhAB0AGgAWABAACwAIAAYAAgAAAP3/+//6//j/9v/3//X/8//x/+7/7v/t/+z/
7v/t/+z/7P/p/+j/6P/o/+j/6P/o/+j/6v/p/+n/5//m/+b/5f/k/+b/5v/m/+b/5//n
/+j/6P/o/+j/6f/p/+n/6f/p/+n/6f/p/+n/6f/r/+v/6//s/+r/6f/p/+r/7P/s/+3/
7f/t/+3/7f/t/+z/7P/t/+3/7f/u/+7/7v/r/+v/6//r/+v/6//r/+v/7f/r/+v/6//p
/+n/6P/o/+j/6P/n/+b/5P/k/+T/5P/k/+T/5P/j/+P/4//j/+P/4v/i/+L/4v/i/+L/
4v/i/+L/4P/g/+D/4P/g/+D/4f/j/+L/4v/h/9//3//e/97/4P/g/+D/4P/g/97/3v/e
/+D/4P/g/+D/4P/g/+D/3//d/93/3f/d/9//4f/i/+P/4//j/+P/5f/m/+b/5f/l/+b/
5v/m/+f/5//n/+f/5//q/+3/7v/v//D/8f/x//H/8f/x//H/8f/v/+z/6f/n/+X/5P/k
/+P/4f/h/+H/4f/i/+D/3//e/97/3v/e/97/3P/a/9n/2P/X/9f/1//X/9f/2f/Z/9n/
2f/W/9X/1f/V/9f/1//X/9f/1//X/9b/1v/U/9P/0//T/9b/1v/W/9b/1f/V/9T/1P/V
/9X/1f/W/9T/1P/U/9T/0//T/9T/1P/W/9T/1P/Q/8v/xv/G/83/1//n//7/HQBBAGYA
jgC2ANsABQEvAUkBRgEhAdYAagD//7v/mf+G/33/ev92/27/a/9v/3j/hP+O/5v/qP+x
/7n/vv/E/8b/yP/J/8n/yv/N/9H/0v/S/9T/0v/S/9L/0v/T/9X/1f/V/9f/2f/Z/9n/
1//X/9j/2P/a/9v/3f/d/97/3//h/+L/5P/l/+f/6P/s/+3/7f/t/+3/7f/v//H/9P/1
//X/9v/2//b/+P/4//j/+v/8//3/AAACAAMABgAGAAcACgANABEAEwAWABkAGgAdACAA
IgAmACkALAAxADYAOAA8AEAAQQBFAEgASwBOAFEAVABXAFYAWABYAFoAWQBaAFsAXABc
AFwAWwBaAFgAVgBSAE8ATQBJAEYAQwA9ADkANQAxACwAKQAlACIAHwAaABYAFAAQAAwA
CgAHAAUABAACAAAA///9//v/+f/6//r/+f/4//b/9f/0//T/8//y//L/8v/0//T/9P/0
//L/8f/x/+//7//w//D/8P/y//L/8v/y/+//7//w//D/8v/y//P/8//x//H/8f/x//H/
8f/x//H/8f/x//H/8v/w/+//7//w//L/8v/z//P/8f/x//H/8f/y//L/8//z//P/9P/0
//T/8f/x//H/8f/x//H/8f/x/+//7f/t/+3/7//v/+7/7v/u/+7/7f/s/+r/6v/q/+r/
7P/s/+z/6//p/+n/6f/p/+j/6P/o/+j/6P/o/+j/6P/m/+T/5P/k/+b/5v/m/+f/5f/k
/+T/4//l/+X/5P/k/+T/5P/k/+T/5P/i/+L/4v/k/+T/5P/k/+L/4v/i/+H/4//j/+P/
4//m/+f/5//n/+f/5//n/+n/6v/q/+n/6f/o/+j/6P/p/+n/6v/t/+7/7//w//H/8f/x
//H/8f/x//H/7//w/+3/6//p/+b/5v/l/+P/5P/j/+L/4v/g/9//3v/e/97/3v/e/9z/
3v/d/9z/2//Z/9n/2f/Z/9n/2f/Z/9n/2P/X/9f/1//X/9f/1//X/9f/1//W/9b/1v/V
/9X/1f/W/9b/1v/W/9X/1f/U/9T/1f/V/9X/1v/W/9b/1v/W/9P/0//U/9T/1v/W/9T/
1P/T/9D/zP/L/9H/2//o////GwA+AGIAiACtANMA/QAlAT4BPwEiAd4AdwANAMn/pv+T
/4r/iP+C/3n/ef+C/47/nP+p/7b/wf/J/9D/1P/Y/9r/3f/f/97/4f/j/+T/5P/m/+b/
5v/m/+b/5f/n/+f/5//p/+v/6//r/+n/6f/q/+r/6v/r/+3/7f/r/+v/7P/s/+3/7f/u
/+7/8v/z//P/8//z//P/9f/3//r/+//7//z//P/8//7//v/+/wAAAgADAAcACAAIAAoA
CgALAA4AEQATABUAGAAbABoAHQAgACIAJAAnACoALwA0ADYAOgA+AEAAQwBFAEcASgBN
AFAAUwBUAFYAVgBYAFcAWABZAFoAXABcAFsAWgBXAFYAUwBRAFEATQBKAEcAQQA9ADkA
NQAwAC0AKQAmACUAIAAcABoAFQAQAA0ACQAIAAgABwAGAAUAAwABAP///v/+//3//P/+
//3//P/8//n/+P/4//j/+f/6//v//P/8//v/+//5//n/+v/6//r//P/8//z//P/5//n/
+v/6//r/+v/7//v/+//7//v/+//7//v/+//7//3//f/9//7//P/7//v//P/8//z//f/9
//3//f/9//3//P/8//3//f/9//7//v/+//v/+//7//v//f/9//3//f/7//n/+f/5//v/
+//6//r//P/8//v/+v/4//j/+P/4//j/+P/4//f/9//3//f/9//0//T/9P/0//T/9P/0
//T/9P/y//L/8v/y//L/8v/z//P/8v/y//H/8f/x//D/8P/y//L/8v/y//D/7v/u/+7/
8P/w//D/8P/w//D/8P/v/+//7//v/+//8P/x//H/8f/w/+//7v/v//H/8v/y//P/8//0
//X/9//5//n/+f/5//z//P/8//z/+f/5//n//P///wAAAQACAAUABQAFAAUAAwADAAMA
AQACAP///f/7//r/+v/5//f/9v/1//T/9P/0//P/8v/y//D/8P/w/+7/7v/t/+z/6//p
/+n/6f/p/+v/6//r/+v/6P/n/+f/5//n/+f/5//n/+f/5//m/+b/5v/l/+X/5f/m/+b/
5v/m/+X/5f/k/+T/5f/l/+X/5v/m/+b/5v/m/+P/4//k/+T/5P/m/+b/5P/l/+L/3v/f
/+P/7//+/xEAKwBKAG4AkgCzANUA/QAjATwBOwEcAdoAdwARAM3/rP+X/5D/jP+G/33/
ff+G/5L/nv+p/7b/v//J/9L/2P/a/97/3//h/+L/4//l/+b/5v/o/+r/6v/q/+r/6f/r
/+v/6//r/+3/7f/t/+3/7f/u/+7/7v/v//H/8f/x//H/8v/y//H/8f/y//L/9v/3//f/
9//3//f/+f/7//z//f/9//7//v/+/wAAAAAAAAIABAAFAAkACgAKAAwADAANABAAEwAV
ABcAGgAdACAAIwAmACgAKwAtAC8AMwA4ADoAPgBCAEMARwBKAE0AUABTAFYAWQBcAF4A
XgBgAF8AYABhAGIAYwBkAGQAZABhAGAAXQBbAFsAVwBUAFEATQBJAEUAQQA8ADkANQAy
ADEALAAoACYAIgAeABwAGQAVABQAEgAQABEADwANAAsACgAKAAkACAAKAAkACAAIAAcA
BgAGAAYABgAGAAYABgAGAAUABQADAAEAAgACAAIAAwAEAAUABgADAAMABAAEAAQABAAF
AAUABQAFAAUABQADAAMAAwADAAQABQAGAAgABwAFAAQABAAEAAQABQAFAAUABQAFAAUA
BAAEAAUABQAFAAYABgAGAAUABQAFAAUABQAFAAUABQAGAAUABgAHAAUABQAEAAQABgAG
AAUABAAEAAQABAAEAAQABAAEAAMAAwADAAMAAwACAAIAAgACAAIAAgACAAIAAAD+//7/
/v8AAAAAAAABAP///v/+//3//f/9//z//P/+//7//v/+//7//P/8//z//v/+//7//v/+
//7//v/9//v/+//7//v//v/////////+//3//P/9//7//v/9//3//P/8//z//f/7//v/
+//7//z//P/8//z//f/9//3//v8AAAMAAwACAAMABAAEAAQAAgAEAAUABgAGAAcABwAI
AAoACgAKAAoADAANAA4ADwAPAA8ADwANAAoABwAFAAMABAAEAAMAAQD+//3//P/8//7/
/f/8//z//P/8//z/+v/6//n/+P/3//f/9//3//f/9f/1//X/9f/2//X/9f/1//X/9f/1
//X/8//z//L/8v/z//P/9P/1//X/9P/z//L/8//z//L/8v/z//P/8//0//L/8v/y//L/
8//z//T/9P/0//L/8v/w/+//7v/u/+//8//9/wgAGQAzAFAAcgCWALkA2wADASkBQAFB
ASQB5ACHACUA4//A/63/pP+g/5j/j/+L/5L/nv+u/7v/xv/R/9n/3v/i/+T/6P/t/+//
8P/z//T/9P/z//T/9P/0//T/9P/3//n/+f/5//f/+f/5//n/+//7//z//P/8//3/////
//3//f/+//7/AQABAAIAAgACAAMAAwADAAUABQAHAAkACAAJAAkACgAMAAwADgAOABAA
EgAUABUAFQAWABYAGAAcAB0AIAAjACQAJQAnACkAKgAtADAAMgA2ADkAPABBAEIARABI
AEwAUQBVAFgAWwBdAF8AYQBjAGYAaABoAGoAbQBuAG8AcABuAG4AbQBsAG0AbABpAGcA
ZQBhAF4AWwBZAFUAUQBNAEoARwBDAEAAOwA2ADIAMAAtACoAKQAnACMAIgAgAB4AHQAb
ABkAFwAWABYAFQAUABQAEwASABIAEQAQABAAEAAOAA4ADgAOAA4ADQANAAsADQAOAA4A
DgAMAAwADAAMAA0ADQAOAA4ADAAMAA0ADQANAA0ADQANAA8ADwAPAA8ADQANAA0ADgAQ
AA8ADwAQAA4ADgAPAA8ADwAPAA8ADwAQABAAEQARAA8AEAAQABAAEQARABEAEQAPAA8A
DwAPABEADwAPAA8ADwAPAA4ADgAOAA4ADQAMAA4ADgAOAA4ADAAMAAwACwALAAsACwAL
AAwADAAMAAwACgAKAAoACgAMAAoACgAKAAgACAAIAAkACQAIAAgABwAJAAkACAAIAAYA
BgAGAAYACAAGAAYABgAEAAQABAAEAAQABAAEAAMABQAFAAUABQAEAAUABQAFAAUABQAF
AAcABgAGAAUABQAEAAQABAAFAAcABwAHAAcABwAGAAUABAAHAAcABwAIAAYACQAJAAgA
CQAKAAoACgAKAAwADQAOAA4ADQANAA0ADgAPABAAEAASABQAFAAUABQAFgAXABgAGQAZ
ABkAGQAXABUAEQAOAAsACwAMAAwACwAIAAcABgAGAAgABwAGAAYABAAEAAQAAgAAAP//
/v/9//7///8AAAEA//////////8AAP////////3//f/9//3/+//7//r/+v/7//v//P/9
//z//P/8//z//f/9//z//P/7//v/+//8//z//P/8//z//f/9//7//v/8//r/+v/4//f/
9P/0//v/BQARACQAPQBdAIAApgDMAPEAFwE/AVkBVAEzAe4AigArAPH/0//C/7f/sv+s
/6L/m/+b/6T/sP+6/8f/0v/b/+P/6P/s/+7/8v/1//f/+v/7//z//P/7//z//P/8//z/
/P///wEAAQABAAAAAQAAAP//AAABAAMABAACAAMABQAFAAcABwAIAAgACwALAAwADAAM
AA0ADQANAA8ADwARABMAEwATABIAEgASABIAFAAUABYAGAAaABsAHwAgACAAIgAmACcA
KgAtAC0ALwAyADUAOAA7AD4AQABCAEUASABNAFAAUgBWAFoAXwBjAGYAaQBrAG0AbwBx
AHIAdAB0AHYAdQB2AHcAeAB4AHgAdwB2AHcAdgBzAHEAbgBpAGUAYQBfAFsAVwBTAFAA
TQBJAEYAQQA8ADgANgA0ADAALgArACcAJgAkACIAIwAhAB8AHQAcABwAGwAaABkAFwAV
ABQAFAAUABUAFgAUABQAFAAUABYAFQAVABMAEwAUABQAFAATABIAEQAQABAAEQATABQA
FAAUABUAFQAXABcAFwAXABcAFwAXABcAFwAXABcAGAAZABkAGgAcABsAGgAaABkAGQAZ
ABkAGQAZABoAHAAdABwAHAAbABoAGwAbABsAGwAZABkAGQAZABsAGQAZABkAGQAZABgA
GAAXABYAFAASABMAFAAVABYAFQAUABMAEQATABMAEwATABQAFAAUABQAEQAQAA8ADgAQ
AA4ADgAOAAwADAAMAA0ADQAMAAwACwALAAsACgAKAAgACAAIAAgACQAIAAkACgAIAAgA
CAAIAAgACAAIAAcABwAHAAcABwAHAAcABgAFAAMAAwADAAUABAACAP///f/8//z//P/9
////////////AgACAAIAAgAFAAUABQAGAAUABwAGAAQABAAEAAMABAAGAAgACAAIAAgA
CgALAAwADQANAA0ADQALAAoABwAFAAMAAgACAAEA///+//3//P/8//z/+//6//r/+v/6
//r/+P/4//f/9v/1//X/9f/1//X/9f/1//X/9f/0//P/8//z//P/8//z//P/8//z//L/
8v/0//P/8//z//P/8v/x//D/8f/x//D/8P/z//P/8//0//P/8v/x//D/8P/x//P/9P/2
//b/8v/w/+v/6P/m/+f/8f///xAAKwBNAHAAmgDEAOsAFQFBAWkBdgFnATQB2gBlAAEA
y/+u/6H/nv+a/5L/if+H/4z/mP+k/6//vP/H/9H/2P/c/97/5P/n/+n/7P/v/+//8P/w
//L/8v/y//L/8v/1//f/9//3//b/9//2//X/9f/1//b/9v/3//n//P/9//z/+//7//r/
/f/9//7//v///////v/9//7///8CAAUACAAJAAkACgAIAAgACgAKAA0AEAATABUAFgAW
ABUAFgAZABsAHwAjACMAJQAoACsALAAvADIANAA5AD0AQQBHAEoATABQAFQAWABdAGEA
ZQBoAGsAbgBxAHIAdAB0AHYAdwB4AHkAegB4AHgAdwB2AHcAdgBzAHEAbwBrAGgAZQBe
AFkAVABPAEoARwBDAEAAPQA4ADQAMgAuACoAKAAlACMAIgAgAB4AHAAZABYAEwASABIA
EQAQAA4ADQAMAAwACwAKAAoACgAKAAoACgAKAAgABwAHAAUABwAIAAgACAAGAAYABgAG
AAcABwAIAAgACgAKAAsACwAIAAcABgAFAAYABwAIAAkACQAJAAkACgAIAAcABwAIAAkA
CgAMAA0ADQANAA0ADQAKAAoACwALAAsADAAMAAwADAANAA4ADwAPAA8ADwAPAA4ACwAK
AAkACwALAAoACgAMAAwACwAKAAoACgAKAAoACAAIAAgABwAFAAUABQAFAAYABgAGAAYA
CAAIAA==
         </WaveFormData>
      </LeadData>
      <LeadData>
         <LeadByteCountTotal>10000</LeadByteCountTotal>
         <LeadTimeOffset>0</LeadTimeOffset>
         <LeadSampleCountTotal>5000</LeadSampleCountTotal>
         <LeadAmplitudeUnitsPerBit>4.88</LeadAmplitudeUnitsPerBit>
         <LeadAmplitudeUnits>��V</LeadAmplitudeUnits>
         <LeadHighLimit>2147483647</LeadHighLimit>
         <LeadLowLimit>268435456</LeadLowLimit>
         <LeadID>V5</LeadID>
         <LeadOffsetFirstSample>0</LeadOffsetFirstSample>
         <FirstSampleBaseline>0</FirstSampleBaseline>
         <LeadSampleSize>2</LeadSampleSize>
         <LeadOff>FALSE</LeadOff>
         <BaselineSway>FALSE</BaselineSway>
         <ExcessiveACNoise>FALSE</ExcessiveACNoise>
         <MuscleNoise>FALSE</MuscleNoise>
         <LeadDataCRC32>3785508389</LeadDataCRC32>
         <WaveFormData>
AgACAAIAAgAAAAAAAAAAAAIAAgACAAIAAAAAAAAAAAADAAQABQAGAAcACAAJAAoADAAO
ABAAEgAUABYAGAAaABwAHgAgACIAJwAqAC0AMAA0ADYAOAA6ADwAPgBAAEIARQBGAEcA
SABKAEoASgBKAEoASgBKAEoASABGAEQAQgA+ADwAOgA4ADMAMAAtACoAJQAiAB8AHAAY
ABYAFAASAA4ADAAKAAgABgAEAAIAAAD///7//f/8//r/+v/6//r/+P/4//j/+P/2//b/
9v/2//T/9P/0//T/9P/0//T/9P/y//L/8v/y//T/9P/0//T/9P/0//T/9P/0//T/9P/0
//b/9v/2//b/9P/0//T/9P/0//T/9P/0//T/9P/0//T/9P/0//T/9P/2//b/9v/2//T/
9P/0//T/9v/2//b/9v/0//T/9P/0//b/9v/2//b/9P/0//T/9P/y//L/8v/y//L/8v/y
//L/8v/y//L/8v/w//D/8P/w//D/8P/w//D/8P/w//D/8P/y//L/8v/y//H/8P/v/+7/
8P/w//D/8P/w//D/8P/w/+7/7v/u/+7/8P/w//D/8P/u/+7/7v/u/+7/7v/u/+7/7v/u
/+7/7v/u/+7/7v/u//D/8P/w//D/7v/u/+7/7v/u/+7/7v/u/+7/7v/u/+7/7v/u/+7/
7v/x//L/8//0//T/9P/0//T/9v/2//b/9v/2//b/9v/2//j/+P/4//j/+f/6//3//v/+
//7//v/+//7//P/8//v/+v/4//f/9//0//P/8v/x//L/8f/x/+//7f/s/+z/6//s/+z/
6v/p/+v/6v/p/+n/5//n/+j/6P/o/+j/5//n/+b/5v/m/+b/5P/k/+T/5P/m/+X/5f/l
/+X/5f/m/+b/5v/m/+b/5v/l/+X/5f/l/+b/5v/m/+b/5v/m/+b/5v/k/+T/5P/k/+X/
5P/j/9//2v/a/9z/4f/r//r/DQAkAEEAXQB6AJkAvwDiAPgA9wDfAKoAYwAiAPv/5v/Y
/8//yf++/7X/sP+0/7v/w//J/87/1P/Z/9z/3v/g/+L/4//j/+P/4v/j/+T/5P/l/+f/
5//n/+f/5//n/+f/5//o/+j/6P/p/+n/6f/p/+n/6v/q/+v/6//s/+z/7P/s/+z/7P/t
/+3/8P/x//H/8f/v/+//8P/w//D/8P/v/+7/8f/x//L/8v/y//L/8v/z//X/9v/3//j/
+P/6//v//P/+/wAAAQADAAUABwAJAAsADAAPABEAEgAXABoAHQAeACQAJgAoACwALAAu
ADEAMwA3ADkAOQA6ADkAOwA8ADwAPgA/AD8APwA9ADwAOgA6ADYAMwAwACsAKQAnACQA
IQAbABkAFgATABEADgALAAgABQACAP///v/9//v/+v/4//j/9v/1//T/8P/w/+//7v/u
/+//7//u/+3/7f/s/+v/6f/p/+r/6v/q/+r/6v/q/+j/6P/o/+f/6f/q/+v/6//p/+n/
6f/p/+r/6v/r/+z/6v/q/+r/6v/q/+n/6f/q/+z/7f/t/+3/7f/s/+v/6//q/+v/6//r
/+3/7f/s/+v/6f/p/+n/6v/r/+v/6//r/+3/7P/r/+v/6v/r/+v/6//t/+3/7f/t/+z/
7P/s/+z/7P/s/+z/7P/r/+n/6f/p/+n/6f/q/+r/6v/q/+n/6f/p/+j/6P/o/+r/6//s
/+z/6f/o/+j/6P/o/+j/6P/o/+n/6f/p/+f/5f/l/+X/5f/m/+f/6P/p/+n/6P/o/+j/
6P/o/+j/6P/o/+j/6P/n/+f/5//n/+f/6P/p/+n/6P/o/+j/6P/o/+n/6P/o/+n/5//n
/+f/5//o/+j/6P/p/+r/6//t/+3/7//u/+7/8P/v//D/8f/x//P/8//z//L/8v/x//L/
8//0//X/9v/6//r/+v/6//r/+v/6//j/+v/5//b/9P/x//H/8P/v/+7/7f/s/+v/7P/r
/+v/7P/s/+v/6f/o/+j/5//n/+b/4//j/+P/4//k/+T/5P/k/+X/5f/k/+T/4v/i/+L/
4v/k/+T/5P/j/+H/4f/h/+H/4v/i/+L/4v/i/+L/4f/h/+H/4f/i/+L/4v/i/+L/4v/i
/+L/4v/i/+L/5P/j/+T/4//h/9r/1v/W/93/5f/w////EgArAEcAYgB9AJ8AxgDmAPMA
6QDIAIsARAALAOz/3P/R/8v/xP+3/7D/sv+3/7//xf/M/9D/1f/Y/9z/4P/g/+H/4//h
/+L/4f/i/+L/4//l/+X/5f/l/+P/4//j/+P/5v/m/+b/5//l/+X/5f/l/+b/5v/n/+f/
6v/q/+r/6v/o/+j/6f/p/+r/6//r/+v/6//r/+z/7P/t/+7/7v/u//H/8f/y//L/8v/y
//L/8//1//b/9//4//j/+v/7//z//v8AAAEAAwAHAAkACwANAA4AEQATABQAFwAaAB0A
HgAkACYAKAAsAC4AMAAzADUAOQA7ADsAPAA7AD0APgA+AEAAQQBBAEEAQQBAAD4APgA7
ADkANwAzADIALwArACcAIQAfABwAGQAZABYAEwAQAAsACAAFAAQAAwABAAAA/v/8//r/
+f/4//b/9v/1//T/9P/1//X/9P/z//P/8v/x/+//7//w//D/8P/w//D/8P/u/+7/7v/t
/+//8P/x//H/7//v/+//7//w//D/8f/y//L/8v/y//L/8P/v/+//8P/y//P/8//z//P/
8v/x//H/8v/z//P/8//z//P/8v/x//H/8f/x//L/8//z//P/8//z//L/8f/x//L/8//z
//P/8//z//P/8//w//D/8P/w//L/8v/y//L/8f/v/+//7//v/+//8P/w//D/8P/v/+//
7//u/+7/7v/u/+//8P/w/+//7v/u/+7/8P/w//D/8P/x//H/8f/v/+3/7f/t/+3/7//v
/+//7//t/+z/7P/s/+7/7v/u/+7/8P/w//D/7//v/+//7//v/+7/7//v/+7/7v/u/+7/
7v/v/+7/7v/v/+//7//v/+//7P/s/+z/7f/w//H/8//z//P/8v/y//T/9f/2//f/9//3
//f/9//2//T/9f/1//b/+P/7//z//f/+//7//v/+//7/AAAAAAAA/v/8//v/+P/2//X/
9f/0//P/8v/x//D/7//v/+3/7P/s/+3/7f/s/+z/7P/r/+v/6v/n/+f/5//n/+r/6v/q
/+r/5//n/+b/5v/m/+b/5v/m/+b/5v/m/+X/5f/l/+X/5f/o/+j/6P/o/+b/5v/l/+X/
5//n/+j/6P/m/+b/5v/m/+b/5v/m/+b/6P/o/+f/5v/j/93/3P/a/+D/6//1/wQAFwAu
AEkAZQCCAKMAyQDoAPYA6QDFAIgAQQAMAO//4P/W/9H/yf++/7f/tv+8/8P/yf/N/9T/
2v/f/+L/5P/m/+T/5f/n/+f/5v/n/+j/6P/p/+n/6f/p/+n/6f/p/+n/6f/q/+r/6v/r
/+v/6//r/+v/7P/s/+3/7f/u/+7/7v/u/+7/7v/v/+//8P/x//H/8f/x//H/8v/y//P/
9P/0//T/9f/1//b/9v/3//j/+f/7//v//P/9//7//v8AAAEAAgAGAAgACQALAAsADQAP
ABEAEwAXABoAHAAhACQAJwAoACoALAAuADIANgA4ADsAPQA9AD8APwBAAEMARQBGAEYA
RgBHAEcARwBDAEIAQABAAD0AOwA5ADUAMgAvACsAJwAjACEAHgAbABsAGAAVABIADQAK
AAcABgAFAAMAAgAAAAAA/v/9//z/+v/6//n/+P/4//n/+f/4//f/9//2//X/9//3//j/
+P/2//b/9v/2//b/9v/2//X/9f/2//f/9//1//X/9f/1//b/9v/3//j/9v/2//b/9v/2
//X/9f/2//b/9//3//f/9f/0//P/8//0//X/9f/1//X/9f/0//P/8//z//P/9P/1//X/
9f/1//X/9P/z//P/9v/3//f/9//1//X/9f/1//T/9P/0//T/9v/2//b/9v/1//P/8//z
//X/9f/2//b/9P/0//P/8//x//D/8P/w//D/8f/y//L/7//u/+7/7v/v//D/8f/y//H/
8f/x/+//7//v/+//7//x//H/8f/x/+//7v/u/+7/7v/u/+7/7v/u/+7/7v/t/+3/7f/t
/+3/7v/v/+//7v/u/+7/7v/u/+7/7v/v//H/8P/v/+7/7f/u/+7/7v/v//D/8f/z//P/
8f/w//D/8v/z//T/9f/1//P/8//z//L/9P/z//X/+P/5//r/+//8//z//P/8//z//v/+
//7//P/6//n/9v/0//P/8//y//H/8P/v/+7/7f/t/+v/6v/q/+v/6//q/+r/6P/n/+f/
5v/l/+X/5f/l/+b/5v/m/+b/5f/l/+T/5P/m/+b/5v/m/+T/5P/k/+P/4//j/+P/4//k
/+T/5P/k/+L/4v/h/+H/4//j/+T/5P/i/+L/4v/i/+L/4v/i/+L/5v/k/+P/4v/f/9v/
2P/a/97/5f/v//z/DQAgADsAVwByAJEAtQDYAO4A6wDPAJgAVQAYAPX/5P/W/8//yf/A
/7f/sv+0/7v/wf/H/87/1P/Z/9r/3P/e/97/3//h/+H/5P/j/+T/5P/l/+P/4//j/+P/
5f/l/+X/5f/m/+b/5v/n/+f/5//n/+f/6P/o/+n/6f/o/+j/6P/o/+r/6v/r/+v/7P/t
/+3/7f/r/+v/7P/s/+3/7v/u/+7/7//v//D/8P/z//T/9f/3//f/+P/5//r/+v/8//3/
/v8CAAQABQAHAAkACwANAA8AEQAVABgAGgAdACAAIwAkACgAKgAsADAAMgA0ADcAOQA5
ADsAOwA8AD4AQQBDAEQAQgBDAEMAQwBDAEIAQABAAD0AOwA5ADUAMAAtACkAJQAiACEA
HwAdABkAFgATABAADQAKAAcABgAFAAMAAgAAAAAA/v/9//z//P/8//v/+v/5//n/+P/2
//X/9f/0//P/9f/1//b/9v/0//T/9P/0//P/9P/1//X/9f/2//f/9//1//X/9f/1//b/
9v/3//j/9v/2//b/9v/4//f/9//4//j/+f/5//n/+f/4//f/9//6//v/+//7//v/+//6
//n/+//7//v//P/7//v/+//7//n/+P/3//f/+v/7//v/+//6//n/+P/3//b/9v/2//b/
9v/2//b/9v/1//P/8//z//X/9f/2//b/9f/0//L/8f/y//L/8//0//L/8//0//T/8//y
//L/8v/0//T/9P/0//T/8//y/+//8f/x//H/8f/z//P/8//z//H/8P/w//D/8v/y//L/
8v/w//D/8P/v//H/8f/x//H/8v/z//P/8v/0//T/9P/0//T/9P/1//f/9f/1//X/9f/2
//j/+v/9//7///8BAAEAAwACAAIABAAHAAgACQAJAAcACQAJAAoADQAOAA8AEAAUABQA
FAAUABQAFAAUABIAFAATABAADgALAAsACgAJAAoACQAIAAcACQAHAAYABgAFAAUABAAE
AAQAAwADAAIAAwADAAMAAwACAAIAAgACAAMAAwACAAIAAAAAAAAAAAABAAIAAwADAAEA
AQABAAEAAgACAAIAAgACAAIAAQABAAMAAwAEAAQABAAEAAQABAACAAIAAgACAAQABAAD
AAAA/f/5//j/+v8AAAkAFQAoAEEAXAB7AJcAuADbAAEBGAEYAQEBzwCIAEUAHAAJAPz/
+P/z/+v/5P/d/9r/3v/j/+f/6//w//b/+f/8//7/AgAEAAUABQADAAQABQAGAAYABwAF
AAUABQAFAAcABwAHAAcACgAKAAoACwAJAAkACQAJAAoACgALAAsADgAOAA4ADgAMAAwA
DQANAA4ADwAPAA8ADwAPABAAEAARABIAEgASABQAFQAXABgAFwAYABkAGwAbABwAHQAe
AB4AIAAhACIAJgAoACkAKwAtAC8AMQAzADUAOQA8AD4AQQBEAEcASABMAE4AUABUAFYA
WABbAF0AXwBhAGEAYgBhAGMAZABkAGQAZQBlAGUAYQBgAF4AXgBZAFcAVQBRAE4ASwBH
AEMAPwA9ADoANwA1ADIALwAsACcAJAAhACAAHQAbABoAGAAaABgAFwAWABQAFAATABIA
EgATABMAEgARABEAEAAPABEAEQASABIAEAAQABAAEAAOAA4ADgANAA0ADgAPAA8ADwAP
AA8ADwAOAA4ADwAQABAAEAAQABAAEAAPAA8AEAAQABEAEQARABMAEgARABEAFAAVABUA
FQATABMAEgARABEAEQARABIAEwATABMAEwATABIAEQARABAAEQARABEAEQARABEAEQAQ
ABAAEAAQABAAEAAQABAADwANAA0ADQANAA0ADgAOAA4ADgANAA0ADQAMAAwADAAMAA0A
DgAOAAsACgAKAAoACgAKAAoACgALAAsACwAJAAkACQAJAAkACwALAAsACwAJAAgACAAI
AAgACAAIAAgACAAIAAgABwAHAAcABwAHAAoACwALAAoADAAMAAwADAAOAA4ADwARABEA
EQARABEADgAQABAAEQAUABUAFgAXABgAGgAaABoAGgAaABoAGgAYABYAFQASABAAEQAR
ABAADwAOAA0ADAALAAkABwAGAAYACQAJAAgACAAEAAMAAwACAAMAAwADAAMAAgACAAIA
AgABAAEAAAAAAAIAAgACAAIAAAAAAAAA/////////////wAAAAAAAAAAAAAAAP//////
////AAAAAAAAAAAAAAAA/v/+//7//v8AAP7//f/6//P/7f/q/+z/9P/9/wsAHgA3AFIA
bwCLAKoA0QD3ABABEAH5AMUAfAA1AAoA9f/o/+D/3f/X/87/xf/E/8r/z//T/9v/4v/o
/+v/8P/w//D/8v/x//H/8f/0//P/9P/0//X/9f/1//X/9f/1//X/9f/1//b/9v/2//f/
9//3//f/9//6//r/+//7//z//P/8//z//P/8//3//f8AAAEAAQABAP////8AAAAAAQAC
AAIAAgABAAEAAgACAAMABAAFAAcABwAIAAkACgAIAAoACwAMABAAEgATABUAFwAZABsA
HQAhACUAKAAqACsALgAxADIANgA4ADoAPgBCAEQARwBJAEoASwBKAEoASwBNAE4ATgBO
AE8ATwBPAEoASABFAEQAQQA/AD0AOQA0ADEALQApACUAIwAgAB0AGwAYABUAEgAPAAwA
CQAIAAcABQAEAAIAAgAAAP///v/+//7//f/8//r/+//7//r/9//3//b/9f/3//f/+P/4
//f/9v/1//T/8//0//X/9f/z//T/9f/1//P/8//z//P/9P/0//X/9v/0//T/9P/0//b/
9f/1//b/9P/1//X/9f/1//T/8//z//b/9//3//f/9f/1//T/8//1//X/9f/2//f/9//3
//f/9//2//X/9f/0//X/9f/1//P/8//z//P/9P/0//T/9P/y//L/8v/y//H/7//v/+//
8f/x//L/8v/w//D/7//v//H/8P/w//D/7v/v//D/8P/t/+z/7P/s/+7/7v/u/+7/7f/t
/+3/6//r/+v/6//r/+3/7f/t/+3/6//q/+r/6v/s/+z/7P/s/+r/6v/q/+n/6v/r/+z/
7f/u/+//7//u//D/8P/w//D/8v/y//P/9f/0//P/8v/x//L/9P/3//j/+f/6//r/+v/6
//r//P/8//z/+v/6//n/9v/0//H/8f/w/+//8P/v/+7/7f/r/+n/6P/o/+n/6f/o/+j/
6P/n/+f/5v/l/+X/5f/l/+b/5v/m/+b/4//j/+L/4v/i/+L/4v/i/+L/4v/i/+H/4f/h
/+H/4f/i/+L/4v/i/+D/4P/f/9//4f/h/+L/4v/i/+L/4v/i/+D/4P/g/+D/4P/g/9//
3v/d/9n/1P/S/9b/3f/l//T/BQAcADcAUwBuAI8AtQDaAPIA9QDfAK4AZwAeAPP/3P/M
/8P/v/+4/63/pv+q/7P/uf+//8j/zv/R/9T/1v/Y/9r/2f/Z/9n/2v/b/9z/3P/d/93/
3f/d/93/3f/d/93/3f/e/97/3v/f/93/3f/d/93/4P/g/+H/4f/g/+D/4P/g/+D/4P/h
/+H/4v/j/+P/4//h/+H/4v/i/+X/5v/m/+b/5//n/+j/6P/p/+r/6//t/+3/7v/v//D/
8P/y//P/9P/2//j/+f/7//v//f///wEAAwAHAAoADAAPABIAFQAWABoAHAAeACIAJAAm
ACkAKwArAC0ALQAuAC8AMQAyADIAMgAzADMAMwAxADAALgAuACkAJwAlACEAHgAbABcA
EwAPAA0ACgAHAAcABAABAP7/+f/2//P/8v/y//H/8f/w//D/7v/t/+z/6v/q/+n/6P/q
/+v/6//q/+n/6f/o/+f/6f/p/+r/6v/q/+r/6v/q/+r/6v/q/+n/6f/q/+v/6//p/+n/
6f/p/+r/6v/r/+z/7P/s/+z/7P/s/+v/6//s/+z/7f/t/+3/7f/s/+v/6//s/+3/7f/t
/+//7//u/+3/7f/t/+3/7v/v/+//7//v/+3/7P/r/+v/7P/t/+3/7f/r/+v/6//r/+z/
7P/s/+z/7P/s/+z/7P/t/+v/6//r/+v/6//s/+z/6v/q/+n/6f/p/+j/6P/o/+j/6f/q
/+r/5//m/+b/5v/o/+j/6P/o/+f/5//n/+X/5//n/+f/5//n/+f/5//n/+f/5v/m/+b/
6P/o/+j/6P/o/+j/6P/n/+f/5//n/+f/6P/p/+n/6P/m/+b/5v/m/+n/6v/s/+//7//v
/+//7//v//D/8f/z//L/8//1//X/8f/w//D/9P/3//j/+f/6//z//P/8//z//v/+//7/
/P/8//v/+P/2//P/8//y//H/8P/v/+7/7f/v/+3/7P/s/+v/6//q/+r/6v/p/+n/6P/l
/+X/5f/l/+b/5v/m/+b/5f/l/+T/5P/k/+T/5P/k/+T/5P/k/+P/4f/h/+H/4f/i/+L/
4v/i/+L/4v/h/+H/4//j/+T/5P/k/+T/5P/k/+L/4v/i/+L/4v/k/+P/4v/h/93/2P/W
/9r/4f/p//b/BwAcADUAUQBqAIcAqwDQAOoA7wDbAK4AaQAmAPn/4v/S/8v/x/+8/7P/
sP+y/7v/wf/H/8z/0P/X/9z/3v/g/+L/4f/h/+H/4P/j/+T/5P/l/+X/5f/l/+X/4//j
/+P/4//m/+b/5v/n/+X/5f/l/+X/6P/o/+n/6f/q/+r/6v/q/+r/6v/r/+v/7P/t/+3/
7f/t/+3/7v/u//H/8v/y//L/8//z//T/9P/1//b/9//5//v//P/9//7//P/+////AAAE
AAYABwAJAA0ADwARABMAEwAXABoAHAAhACQAJwAoACwALgAwADQANgA4ADsAPQBBAEMA
QwBEAEUARwBIAEgASABJAEkASQBHAEYARABEAEEAPwA9ADkANgAzAC8AKwAnACUAIgAf
AB8AHAAZABYAEwAQAA0ADAALAAkACAAGAAYABAADAAIA/v/+//3//P/+///////+//3/
/f/8//v/+//7//z//P/6//r/+v/6//r/+v/6//n/+f/6//v/+//5//n/+f/5//j/+P/5
//r/+v/6//r/+v/6//n/+f/6//z//f/9//3//f/8//v/+//6//v/+//7//3//f/8//v/
+//7//v//P/7//v/+//7//v/+v/5//n//P/9//3//f/9//3//f/9//r/+v/6//r//P/8
//z//P/7//n/+f/5//n/+f/6//r/+v/6//n/+f/5//j/+P/4//j/+f/6//r/+f/4//j/
+P/4//j/+P/4//n/+f/5//f/9//3//f/9//3//f/9//3//f/9v/2//b/+P/4//j/+P/4
//j/+P/3//f/9//3//f/+P/5//n/+P/4//j/+P/4//n/+P/4//n/9//3//f/9//2//b/
9v/3//b/9//5//n/9//2//b/+P/6//z//v///wEAAQABAAAA/v/9//3//v///wEAAQAC
AAQABAAEAAQACAAIAAgACAAKAAoACgAIAAYABQACAAAAAQABAAAA///9//v/+f/3//n/
9//2//b/9//3//b/9v/2//X/9f/0//X/9f/1//X/9f/0//P/8v/z//P/8v/y//L/8v/y
//L/8P/w//D/7//x//H/8f/x//D/8P/w//D/8P/w/+//7//x//H/8v/y//D/8P/w//D/
8v/y//L/8v/y//D/8f/w/+//7f/q/+j/6v/x//f/AgATACYAPQBZAHQAkwC1ANoA9AD3
AOUAugB5ADgADQD2/+b/3f/Z/9D/xf/A/8L/yf/R/9f/3v/i/+X/6P/q/+z/7P/v//H/
8//0//T/9P/z//P/8f/x//H/8f/z//P/8//z//L/8v/y//P/9f/1//X/9f/2//b/9//3
//b/9v/2//b/+P/4//n/+f/4//n/+f/5//v/+//8//z/+//8//z//P//////AAAAAAEA
AgADAAUAAwAEAAUABgAIAAoACwAMAA4AEAARABMAFQAXABkAGwAdACEAJAAmACcAKgAt
AC4AMwA2ADkAPgA/AEAAQgBDAEcASQBJAEoATQBPAFAAUABPAE8ATgBNAEwATABLAEwA
RwBFAEMAPwA+ADsANwAzADEALwAsACkAJgAiAB4AGgAZABYAEwASAA0ACQAGAAIAAQD+
//z/+v/4//j/9//2//X/9f/0//L/8f/x//D/7//t/+3/7v/u/+z/7P/s/+z/7P/s/+z/
6//p/+r/6//r/+n/6f/p/+n/5v/m/+f/6P/m/+b/5v/m/+j/5//n/+j/5//n/+b/5f/m
/+b/5v/n/+b/5//n/+f/5//n/+b/5f/j/+P/4//k/+T/4//i/+H/4//i/+H/4f/h/+H/
4P/f/9//3//f/9//4P/g/+D/4P/e/97/3v/e/9//3f/d/93/3f/d/97/3v/c/9z/2//b
/93/3P/c/9z/2//b/9v/2v/a/9r/2//c/9r/2v/a/9r/2//b/9v/2f/b/9v/2//b/9n/
2f/Z/9n/2v/a/9v/3P/b/9r/2f/Y/9r/2v/a/9n/2//b/9v/2//b/9v/2v/Y/9r/2v/a
/9r/2//a/9r/2//b/9v/2//b/9v/3P/d/9//4P/h/+P/4//k/+T/5f/o/+n/6v/r/+v/
7v/v//D/8P/z//P/9P/2//X/9//3//f/+P/6//r//P/+/wAAAAAAAAAAAwAEAAUABgAI
AAgACAAGAAQAAwAAAP7///////7//f/6//n/+P/3//j/9//3//j/+f/5//j/+P/2//X/
9f/0//T/9f/2//f/9v/2//b/9v/3//f/9v/2//b/9v/2//b/9v/2//b/9f/2//f/+P/5
//n/+P/3//b/9//4//j/+f/5//n/+v/6//r/+v/6//r//P/8//z//P/6//j/9//2//P/
7//u//D/9v///wkAGgAvAEgAZQCDAKIAxwDtAAYBCAHzAMMAfgA/ABYABQD6//L/6//l
/9r/0f/O/9L/2f/f/+X/6v/w//P/9v/4//r//P/9//////8AAAAAAAD/////////////
//8BAAEAAQABAAIAAgACAAMABAAFAAYABwAGAAYABwAHAAoACgAKAAoADAAMAA0ADQAM
AA0ADQANAA8ADwAQABAADwAQABAAEAAPAA8AEAAQABMAFAAVABcAFQAWABcAGAAZABwA
HgAgACIAJAAlACcAKgAtADAAMwA1ADkAPAA+AD8AQgBFAEYATABOAFAAVABUAFYAWQBb
AF8AYQBhAGIAYwBlAGYAZgBmAGcAZwBnAGUAZABiAGIAXQBbAFkAVQBUAFEATQBJAEUA
QwBAAD0AOQA2ADMAMAAuACwAKgAqACcAJQAkACIAIgAgAB8AHgAcABwAGwAaABgAGQAZ
ABgAFwAXABYAFQAVABUAFgAWABYAFgAWABYAFQAWABcAFwAWABYAFgAVABUAFQAVABUA
FgAWABcAGAAYABgAGAAYABoAGQAZABoAGAAZABkAGQAbABoAGQAZABgAGQAZABkAGQAZ
ABgAFwAYABkAGgAcAB0AHQAdAB0AHwAeAB0AHQAdAB0AHAAbABkAGQAZABkAGgAaABoA
GgAYABgAGAAYABgAFwAYABkAGQAZABoAGgAaABoAGQAZABsAGgAaABoAGQAZABkAGAAZ
ABgAGAAYABYAFgAWABYAGQAZABkAFwAZABkAGQAZABkAGQAZABkAGwAaABoAGgAaABoA
GgAaABwAHAAcABsAHQAdAB0AHQAdAB0AHAAaABsAHAAdAB4AHQAcABwAHQAdAB0AHQAd
AB0AHgAfACEAIAAhACMAIwAkACQAJQAoACcAKAApACkAKQApACkAKgAqACsALAAtAC4A
MgAyADIAMgA0ADQANAAyADIAMQAuACwALQAtACwAKwAoACcAJgAlACcAJQAkACQAJQAl
ACQAJAAiACEAIQAgACEAIQAhACEAIAAgACAAIAAhACEAIAAgAB4AHgAeAB4AHgAeAB4A
HQAeAB8AIAAhACEAIAAfAB4AIAAgAB8AHwAfAB8AIAAgACAAIAAgACAAIgAiACIAIgAi
ACIAIQAeABsAFQAUABQAGgAhACsAOgBPAGYAgwCjAMIA5QALAS4BPgE3ARcB2ACLAEwA
KQAYABAADQAHAP7/9f/u/+7/8//3////BgAMABMAGAAYABoAHAAfAB8AIQAiACIAIgAh
ACEAIQAhACEAIQAiACMAJAAlACQAJAAkACUAJwAnACcAJwApACoALAAtAC0ALAArACoA
LAAsAC0ALQAsAC0ALQAtAC8ALwAwADAAMwA0ADQANAA0ADMAMwAyADUANgA3ADkANwA4
ADkAOgA7AD4AQABCAEYASABJAEsATQBPAFEAUwBYAF0AYQBkAGUAaABrAGwAcgB0AHYA
egB+AIAAgwCFAIUAhwCHAIgAiQCLAIwAjACKAIsAiwCLAIoAigCJAIoAhQCDAIEAfQB4
AHUAcQBtAGkAZwBkAGEAXwBcAFkAVgBTAFAATQBMAEsASQBIAEYARABCAEEAQAA+AD4A
PQA8ADoAOwA7ADoAOwA7ADoAOQA5ADkAOgA6ADgAOAA4ADgANgA2ADYANQAzADQANQA1
ADUANQA1ADUANwA4ADoAPAA5ADgANwA2ADYANQA1ADYANwA5ADoAOwA6ADgANgA1ADgA
OQA5ADkAOwA7ADoAOQA5ADkAOQA6ADoAOQA4ADcAOgA6ADoAOwA8AD0APQA9ADwAOwA6
ADkAOgA6ADoAOgA6ADoAOgA6ADsAOQA5ADkAOQA5ADoAOgA4ADgANwA3ADkAOAA4ADgA
OAA3AA==
         </WaveFormData>
      </LeadData>
      <LeadData>
         <LeadByteCountTotal>10000</LeadByteCountTotal>
         <LeadTimeOffset>0</LeadTimeOffset>
         <LeadSampleCountTotal>5000</LeadSampleCountTotal>
         <LeadAmplitudeUnitsPerBit>4.88</LeadAmplitudeUnitsPerBit>
         <LeadAmplitudeUnits>��V</LeadAmplitudeUnits>
         <LeadHighLimit>2147483647</LeadHighLimit>
         <LeadLowLimit>268435456</LeadLowLimit>
         <LeadID>V6</LeadID>
         <LeadOffsetFirstSample>0</LeadOffsetFirstSample>
         <FirstSampleBaseline>0</FirstSampleBaseline>
         <LeadSampleSize>2</LeadSampleSize>
         <LeadOff>FALSE</LeadOff>
         <BaselineSway>FALSE</BaselineSway>
         <ExcessiveACNoise>FALSE</ExcessiveACNoise>
         <MuscleNoise>FALSE</MuscleNoise>
         <LeadDataCRC32>3305377948</LeadDataCRC32>
         <WaveFormData>
6v/q/+r/6v/s/+z/7P/s/+7/7v/u/+7/8P/w//D/8P/z//T/9f/2//j/+P/4//j/+//8
//3//v8CAAQABgAIAAoADAAOABAAFAAWABgAGgAeACAAIgAkACcAKAApACoAKwAsAC0A
LgAwADIANAA2ADYANgA2ADYANQA0ADMAMgAuACwAKgAoACUAIgAfABwAGAAWABQAEgAP
AA4ADQAMAAoACAAGAAQAAQAAAP///v/8//z//P/8//r/+v/6//r/+P/4//j/+P/4//j/
+P/4//b/9v/2//b/9v/2//b/9v/0//T/9P/0//b/9v/2//b/9v/2//b/9v/2//b/9v/2
//b/9v/2//b/9v/2//b/9v/2//b/9v/2//b/9v/2//b/9v/2//b/9v/2//b/9v/2//T/
9P/0//T/9v/2//b/9v/0//T/9P/0//T/9P/0//T/9P/0//T/9P/y//L/8v/y//T/9P/0
//T/8v/y//L/8v/y//L/8v/y//L/8v/y//L/8P/w//D/8P/y//L/8v/y//D/8P/w//D/
8P/w//D/8P/w//D/8P/w//D/8P/w//D/8P/w//D/8P/w//D/8P/w//D/8P/w//D/8P/w
//D/8P/u/+7/7v/u//D/8P/w//D/8P/w//D/8P/w//D/8P/w//D/8P/w//D/8P/w//D/
8P/x//L/8//0//b/9v/2//b/+P/4//j/+P/4//j/+P/4//r/+v/6//r/+//8//7/AAD+
//7//v/+//7//v/8//v//P/6//n/+P/1//T/8//y//P/8v/y//H/7//u/+7/7v/u/+7/
7P/s/+z/7P/r/+v/6//r/+v/6//r/+v/6//p/+f/6P/o/+f/5//n/+f/5//p/+n/6f/o
/+j/6P/o/+j/6P/o/+j/6P/o/+j/6P/o/+j/6f/p/+n/6f/p/+n/6f/p/+n/6f/q/+r/
6P/n/+L/3//f/+D/4//o//D//P8LAB4ANQBMAGUAhQCmALkAuwCrAIYAVwArAA8A///0
/+3/6P/e/9X/0P/T/9f/2f/b/9//4P/j/+T/5f/o/+n/6f/p/+n/6f/n/+f/6P/o/+r/
6v/q/+r/6P/o/+j/6P/p/+n/5//n/+n/6v/q/+j/6P/o/+j/6f/q/+v/6//r/+v/7P/t
/+3/7v/u/+//8P/u/+3/7f/t/+3/7f/u/+7/8f/z//P/8//y//L/8//0//X/9v/3//j/
+f/6//v//P/7//7/AAAAAAIAAwAGAAcABwAKAAwADgAQABMAFQAYABoAHAAeACEAIQAk
ACcAKgAqACwALAAtAC4AMAAwADAAMwAzADMAMwAxADEALwAuACoAKAAmACQAIgAhAB8A
HQAYABUAEwASAA8ADQAKAAkABgAEAAIAAQD///3//f/8//v/+//6//n/+P/3//b/9v/2
//b/9v/2//b/9f/1//X/9P/0//T/9P/1//X/9v/3//b/9f/0//P/9f/0//T/9P/2//X/
9P/0//T/8//z//P/8//z//P/9P/0//T/9P/0//b/9f/1//X/9v/2//b/9v/2//b/9v/2
//j/+P/4//j/9//3//f/9v/3//f/9//3//j/+P/4//j/9//3//f/9//6//r/+f/4//f/
9//3//f/+f/5//n/+P/5//n/+f/5//f/9//2//b/+P/4//f/9v/2//b/9v/2//j/+P/4
//j/9//3//f/9//3//f/+P/4//j/+P/3//f/9//3//f/9//5//n/+P/4//j/+P/4//j/
9v/2//f/+P/4//f/9//3//b/9v/2//b/9//3//f/9//5//j/+P/4//j/9//3//b/9v/3
//f/9v/4//j/+P/5//z//f/9//3//f/9//3//v/9//7//////wEAAQABAAEAAQAAAAAA
AwAEAAUABgAJAAoACgAKAAgACAAIAAgABwAHAAcABgAFAAQAAwACAAEAAAD///7//v/9
//3//P/6//r/+v/6//j/+P/4//j/9//3//X/9f/1//X/9f/1//f/9f/1//b/9P/z//P/
8//1//X/9f/1//X/9P/0//T/9P/0//T/9P/0//T/9P/0//T/9P/0//X/9f/1//X/9f/1
//X/9f/1//X/9v/2//T/8//y/+3/6//q/+3/8v/4/wIADQAeADEASABdAHsAnAC5AMUA
wQCqAIEAUQArABUABgD///r/8v/p/+L/4f/l/+n/6//v//L/9f/2//f/+P/3//n/+f/5
//n/9//3//j/+P/6//r/+v/6//j/+P/4//j/+//7//n/+f/7//z//P/6//z//P/8//3/
/P/9//3//f/8//z//P/7//z//P/9//7/AAD///////8BAAEAAgACAAMABQAFAAUABAAE
AAUABgAJAAoACwAMAAsADAANAA4ADwASABQAFAAWABcAGgAbABsAHgAgACIAJgApACsA
LgAwADIANAA3ADgAOgA8AD4AQABCAEIAQwBEAEYARgBGAEkASQBJAEkASQBJAEcARgBE
AEIAQAA+AD0AOwA4ADUAMAAtACsAKgAnACUAIgAhAB4AHAAaABkAFwAVABUAFAATABMA
EgARAA4ADQAMAAwADAAMAAwADAAMAAsACwALAAoACgAKAAoACwALAAwADQALAAsACwAL
AA0ADAAMAAwADgANAAwADAAMAAsACwALAAsACwALAAwADAAMAAwADAAOAA0ADQANAA4A
DgAOAA4ADgAOAA4ADgAOAA4ADgAOAA4ADwAQABAAEQARABEAEQAQABAAEAAQABEAEQAR
ABEAEgASABEAEAAPAA8ADwAPAA8ADwAPAA4ADwAPAA8ADwANAA0ADAAMAA0ADgAOAA4A
DgAOAA4ADgAOAA4ADgAOAA0ADQANAA0ADQANAA4ADgAOAA4ADQANAAsACwALAAsADQAN
AAwADAAMAAwADAAMAAwADAANAA4ADgANAA0ADQAMAAwADAAMAA0ADQANAA0ADQAMAAwA
DAALAAsADAAMAAwADQANAAwACgAKAAoACwAOAA8ADwAPABEAEQARABIAEQASABMAEwAT
ABMAEwATABMAEgASABQAFgAXABgAGQAaABsAHAAcABwAHAAcABwAHAAaABkAGAAWABUA
FAATABIAEwASABEAEAAQAA8ADwAOAA4ADgAOAA4ADgAOAA4ADgANAA0ACwALAA0ADQAN
AA0ACwAJAAkACgAKAAkACQAJAAkACQAJAAkACQAIAAgACAAKAAoACgAKAAoACgAKAAoA
CgAKAAoACwALAAsACwALAAkACQAJAAkACwAMAAoACgAHAAIA/////wQACQAOABgAJAAz
AEYAWwB0AI8AsQDOANkA1QC7AJAAYwA/ACkAGwAUABEACgAAAPn/+P/5//3/AQADAAUA
CAALAAwADwAOAA0ADQANAAsACwALAAsADAAMAAwADAAMAAwADAAMAAwADAAPAA8ADQAN
AA0ADgAOAAwADgAOAA4ADwAQABEAEQARAA8AEAARABEADQAMAAwADAALAAkACAAHAAkA
CQAKAAoACgALAAoACQAKAAoACwAMAA0ADgAPABAAEQASABMAFAAVABgAGgAaABwAHQAg
ACEAIwAmACgAKgAsAC8AMQA0ADYAOAA6AD0APQBAAEMARgBGAEgASABJAEoATABMAEwA
TQBNAE0ATQBLAEsASQBIAEYARABCAEAAPQA7ADgANQAyAC8ALQAsACsAKQAmACUAIgAg
AB4AHQAbABkAGQAYABcAFwAWABUAFAATABIAEgASABIAEgASABIAEQARABEAEAAQABAA
EAAPAA8AEAARAA8ADwAPAA8AEAAQABEAEgASABEAEAAQABEAEQASABMAFAATABIAEgAS
ABIAEgASABMAEwAUABUAFAAUABQAFAAWABYAFgAWABQAFAAUABQAFAAVABYAFgAXABcA
FwAXABQAFAAUABQAFQAVABUAFQAYABgAFwAWABUAFQAVABUAFwAXABcAFgAVABUAFQAV
ABcAFwAWABYAFgAWABUAFAAUABQAFAAUABYAFgAWABYAFQAVABUAFQAVABUAFgAWABYA
FgAVABUAFQAVABUAFQAVABUAFAAUABQAFAAUABQAFAAUABUAFgAWABUAFQAVABYAFgAW
ABYAFwAXABcAFwAXABYAFgAWABcAFwAYABgAFgAXABcAFgAWABYAFgAXABoAGwAbABsA
HQAdAB0AHgAfACAAIQAhAB8AHwAfAB8AHwAeACAAIgAjACQAJQAmACkAKgAqACoAKgAq
ACoAKgAoACcAJgAkACMAIgAhACAAIQAgAB8AHgAcABsAGwAaABwAHAAcABwAGAAYABgA
GAAZABkAFwAXABcAFwAXABcAFwAVABUAFgAWABUAFQAVABUAFQAVABUAFQAUABQAFAAW
ABYAFgAWABQAFAAUABQAFgAWABYAFwAVABUAFQAVABUAFQAVABUAFwAYABYAFgATABAA
DQANAA4AEQAaACAAKgA5AE4AYQB2AI8AsQDQAOMA5QDTAK4AfwBXAD0ALQAkAB8AGgAS
AAkABAAFAAkACwAPABEAFAAXABgAGQAYABkAGQAZABkAGQAZABkAGgAaABoAGgAaABoA
HAAcABwAHAAdAB0AGwAbABsAHAAcABoAGwAcAB0AHwAeAB8AHwAfAB8AIAAhACEAIgAi
ACMAJAAkACMAIwAjACUAJQAmACYAJwApACkAKQAqACoAKwAsAC0ALgAvADAAMQAyADMA
NAA1ADgAOgA6ADoAOwA+AD8AQwBGAEgASgBMAE8AUQBUAFQAVgBYAFsAWwBeAGEAZABk
AGYAZgBnAGgAagBqAGoAawBrAGsAawBpAGkAZwBmAGYAZABiAGAAWwBZAFYAUwBQAE0A
SwBKAEcARQBCAEEAPgA8ADoAOQA1ADMAMwAyADEAMQAwAC8ALwAvAC8AMAAuAC4ALgAu
AC4ALQAtAC0ALgAuAC4ALgAuAC0ALQAtACsAKwArACsAKwAqACoAKgAqACkAKAAoACgA
JwAnACcAJgAlACQAJAAkACQAJAAkACQAIwAjACMAIwAiACEAIAAiACIAIgAiACMAJAAl
ACYAKAApACoAKgApACkAKQApACgAKAAoACgAKAApACoAKwArACoAKAAmACcAJwAnACcA
JQAlACUAJAAhACEAIQAhACEAIQAgACAAHQAcABoAGAAWABYAFgAWABUAFAATABIADwAP
AA8ADwANAA0ADgAOAAwADAALAAsACQAJAAkACQALAAsACgAKAAcABgAFAAQABAAEAAUA
BgAFAAMAAgABAAEAAAD///7//f/9//3//f/7//r/+v/6//r/+f/5//j/9//3//b/9P/0
//T/9P/1//P/8//y//H/7P/p/+b/5P/h/+D/3//d/9n/1//X/9b/1//Y/9n/2v/b/9z/
3P/c/9r/2v/a/9r/2P/X/9b/1P/T/9L/0f/Q/8//zv/N/8z/yv/J/8n/yP/I/8j/yP/I
/8T/xP/E/8T/w//D/8H/wf+//7//v/+//7//vf+9/77/vP+7/7v/u/+7/7v/u/+7/7r/
uP+3/7b/tv+2/7b/tv+0/7T/tP+0/7b/tv+2/7f/tf+1/7X/tf+3/7f/t/+3/7X/tv+2
/7T/sf+s/6n/q/+u/7P/uv/G/9b/6f8AABcAMABPAG8AhACHAHkAVwAoAPv/3//P/8f/
wv+//7r/tP+r/6b/qf+r/6v/rf+v/7L/tf+2/7n/uv+7/73/vf+9/73/u/+7/7z/vP+8
/7z/vP+8/77/vv++/77/vv+9/7r/uf+4/7j/t/+0/7T/tP+0/7X/tf+1/7T/s/+x/7L/
s/+z/7T/tP+1/7b/uP+3/7f/t/+5/7n/uv+6/73/v/+//7//wP/A/8H/wv/D/8T/xf/G
/8f/yP/J/8r/y//O/9D/0P/U/9X/2P/Z/9n/3P/e/+D/4P/j/+X/6P/s/+7/8P/z//T/
9v/4//r//P/+//7////+/wAAAAAAAAEAAQABAAEA/v/9//r/+P/1//L/7//s/+v/6f/m
/+P/4P/d/9v/2v/V/9P/0P/P/8r/yP/G/8X/w//B/8H/wP/B/8H/wP+//7z/u/+6/7r/
uv+6/7r/uv+4/7f/t/+3/7b/tv+2/7b/tf+1/7b/t/+2/7X/tP+z/7X/tP+0/7T/sf+v
/63/rP+q/6n/qf+p/6r/qf+o/6j/qP+o/6j/qP+o/6f/p/+n/6j/qP+o/6j/qv+q/6r/
qv+q/6r/qv+q/6n/qf+p/6j/p/+n/6f/p/+o/6j/qP+o/6f/p/+n/6f/pv+m/6X/pP+l
/6X/pf+l/6X/pf+l/6T/o/+j/6P/o/+j/6P/ov+i/6L/ov+h/6D/oP+g/6D/oP+i/6L/
ov+i/5//n/+f/5//nf+d/57/nv+f/6D/oP+h/5//n/+f/5//of+h/6D/oP+e/57/nv+e
/57/nv+f/6D/oP+f/5//n/+g/6D/oP+g/6H/of+h/6H/ov+i/6P/pP+n/6f/qP+o/6j/
qf+p/6j/pv+m/6b/qf+q/6v/rP+t/67/r/+w/7D/sP+y/7L/sv+y/7D/r/+u/6z/q/+q
/6n/qP+p/6j/p/+m/6b/pf+l/6T/pP+k/6T/pP+k/6T/pP+k/6P/o/+h/6H/o/+j/6P/
o/+j/6H/of+i/6T/o/+j/6P/o/+j/6P/o/+j/6L/ov+i/6T/pP+k/6T/pP+k/6T/pP+m
/6b/pv+n/6n/qf+p/6n/qf+p/6n/qf+r/6r/qv+m/6P/oP+d/5//pP+p/7L/vv/Q/+X/
/P8TAC4ATQBxAIYAiwB5AFcAKAD7/9v/yf/B/77/uf+0/6z/pf+k/6f/p/+p/63/sf+2
/7f/uv+5/7r/u/+7/7n/uf+7/7v/u/+8/7z/vv++/77/vv++/77/vv++/8H/wf+//7//
v//A/8D/vv/A/8D/wP/B/8L/w//D/8P/w//E/8X/xf/G/8b/x//I/8r/yf/J/8n/yv/L
/83/zv/P/9H/0f/R/9T/1P/V/9b/2f/a/9v/3P/d/97/3//g/+L/5v/p/+r/7P/t//D/
8f/1//j/+v/8//7/AQADAAYACAAKAAwADwAZACIAKwA0ADsAQABDAEcARgBIAEgASABH
AEcARwBHAEQAQwBAAD4APAA6ADgANgAzADEALgArACgAJQAjACIAHwAdABoAGQAWABQA
EgARABEADwAPAA4ACwALAAoACQAIAAcABgAGAAgACAAIAAgABgAFAAUABQAGAAYABgAG
AA4AEwAZAB8AIgAlACgAKwAtACwALAAsACoAKQAoACgAKgApACkAKQAqACkAKAAoACgA
KAAoACgAKAAnACcAJwAmACYAJgAmACgAKAAoACgAJgAmACYAJgAnACcAJwAmACUAJQAl
ACUAJgAmACYAJgAlACUAJQAlACQAJAAjACIAIwAjACMAIwAjACMAIwAiACEAIQAhACEA
IQAhACAAIAAgACAAHwAeACAAIAAgACAAHgAeAB4AHgAbABsAGwAbAB0AHQAeAB4AHAAc
ABsAGwAbABsAGwAbABsAGwAaABoAGgAaABoAGgAaABoAGwAcABoAGQAZABkAGgAaABoA
GgAdAB0AHQAdAB8AHgAeAB4AIQAhACIAIgAfAB8AHgAcABgAGgAbABwAHQAeAB8AIAAg
ACAAIAAgACAAIAAeAB0AHAAaABkAGAAXABYAFwAWABUAFAASABEAEQAQABAAEAAQABAA
DgAOAA4ADgANAA0ACwALAAsACwALAAsACwAJAAkACgAKAAkACQAJAAkACQAJAAkABwAG
AAYABgAGAAYABgAGAAYABgAGAAYABgAGAAYABwAHAAcABwAHAAUABQAFAAUABwAIAAYA
BgAFAAIA/f/7//z/AQAGAA4AGgApADoATwBkAIEAoQDAANcA2wDNAKwAewBLAC0AGwAO
AAkABAD8//P/7v/v//P/9//7////AgADAAYABwAGAAUABQAFAAUABQAFAAUABgAGAAYA
BgAGAAYABgAGAAYABgAJAAkABwAHAAUABgAGAAQABgAGAAYABwAGAAcABwAHAAUABgAH
AAcABgAGAAcACAAIAAcABwAHAAgACQALAAwACwANAA0ADQAOAA4ADwAQABMAFAAVABYA
FQAWABcAGAAZABwAHgAeAB4AHwAiACMAJQAoACoALAAuADEAMwA2ADYAOAA6AD0APQBA
AEMARgBHAEgARwBHAEYASABIAEgASQBJAEkASQBHAEcARQBEAEIAQAA+ADwAOQA3ADQA
MQAuACsAKQAoACcAJQAiACEAHAAaABgAFwAWABUAFgAWABUAFQAUABMAEgARABAAEAAS
ABIAEgASABAADwAPAA8AEAAQABAAEAAPAA8AEAARABEAEQARABEAEQAQABAAEAASABEA
EAAQABIAEQARABEAEQARABEAEgASABIAEgASABMAEwAUABUAFQAUABMAEgAUABQAFAAU
ABQAFAAUABQAFAAVABYAFgAVABUAFQAVABQAFAAUABQAFQAVABUAFQAVABQAEgAQABAA
EQASABMAEwATABMAEgATABMAEwATABMAEwASABIAEgASABEAEAAQABAAEAAQABAAEAAQ
ABAADwAPAA8ADwARABEAEgASABIAEgARABEAEwATABMAEwATABMAEgASABIAEgASABIA
FAAUABUAFgAUABMAEwATABQAFAAUABQAFQAVABUAFQAVABQAFAAUABYAFwAZABoAHAAd
AB0AHAAeAB4AHgAfACAAIQAhACEAHwAfAB8AIAAjACQAJQAmACkAKgAqACoAKgAqACoA
KgAoACcAJgAkACMAIgAhACAAHwAeAB0AHAAcABsAGwAaABkAGAAXABYAFgAWABYAFgAV
ABUAEwATABMAEwATABMAEwARABEAEgAQAA8ADwAPAA8ADwAPAA8ADQAMAAwADAAOAA4A
DgAOAA4ADgAOAA4ADgAOAA4ADwAPAA8ADwAPAA8ADwAPAA8ADwAQABAADgANAAoABwAF
AAQACQAQABYAIAAvAEAAUwBoAIEAoQDCANcA3wDTALIAhQBXADcAJQAaABMAEAAIAP//
+v/9/wEAAwAFAAkACgANABAAEQASABEAEQARABMAEQARABEAEgASABQAFAAUABQAEgAS
ABIAEgAVABUAEwATABMAFAAUABIAFAAUABQAFQAWABcAFwAXABUAFgAXABcAGAAYABkA
GgAaABkAGQAZABsAGwAcABwAHQAfAB8AHwAgACAAIQAiACMAJAAlACYAJwAoACkAKgAr
AC4AMAAwADIAMwA2ADcAOQA8AD4AQABEAEcASQBMAEwATgBQAFMAUwBWAFkAXABeAGAA
YABhAGIAZABkAGQAZQBlAGUAZQBjAGMAYQBgAGAAXgBcAFoAVwBVAFIATwBMAEkARwBG
AEMAQQA+AD0APAA6ADgANwA1ADMAMwAyADEAMQAwAC8ALgAtACwALAAuAC4ALgAuACwA
KwArACsALAAsACwALAAtAC0ALgAvAC0ALQAtAC0ALQAsACwALAAsACsAKgAqACsAKwAs
AC0ALgAtACwALAAqACoAKgAqACwAKwArACsAKwAqACkAKAAmACYAJgAmACgAKAAoACgA
JwAnACcAJgAlACUAJQAlACIAIgAiACIAIQAhACEAIQAgACAAHwAeAB0AHQAdAB0AHwAf
AB8AHgAdAB0AHQAdAB0AHQAcABwAHAAcABsAGgAaABoAGgAaABoAGgAaABoAGQAZABkA
GQAXABcAGAAYABgAGAAXABcAFQAVABUAFQAXABcAFgAWABYAFgAWABYAFAAUABUAFgAW
ABUAFQAVABQAFAAUABQAFwAXABcAFwAXABYAFgAWABUAFQAWABYAFgAXABcAFgAWABYA
FgAXABYAFwAXABcAGQAZABkAGgAdAB4AHwAfAB8AHwAfAB8AHwAeAB4AIAAhACEAIwAk
ACYAJgAmACYAKQAqACoAKgAsACwALAAsACgAJwAmACQAJQAkACMAIgAfAB4AHQAcAB4A
HQAdABwAHAAcABwAHAAaABoAGgAaABsAGwAZABkAGQAZABkAGQAbABkAGQAaABoAGQAZ
ABkAFwAXABcAFwAZABgAGAAYABgAGAAYABgAGgAaABoAGgAaABoAGgAbABsAGwAbABsA
GwAbABsAGwAbABwAHAAaABkAFgAVABMAFAAXABwAIgAsADkASABdAHIAiwCpAMoA4wDp
AN0AvgCVAGkASwA5ACwAJQAiABwAEQAMAAsADwATABcAGQAcAB0AIAAhACAAIQAjACMA
IwAjACMAIwAkACQAIgAiACIAIgAkACQAJAAkACUAJQAjACMAJQAmACYAJAAmACYAJgAn
ACYAJwAnACcAKQAqACsAKwAqACoAKwAsAC4ALQAtAC0ALQAtAC4ALgAvADEAMQAxADIA
MgAzADQANQA2ADcAOAA5ADoAOwA8AD0AQABCAEIARABFAEgASQBLAE4AUABSAFQAVwBZ
AFwAXgBgAGIAZQBlAGgAawBuAHAAcgByAHMAdgB4AHgAeAB3AHcAdwB3AHcAdwB1AHQA
dAByAHAAbgBrAGkAZgBjAGIAXwBdAFwAVwBVAFIAUQBQAE4ATABLAEkARwBHAEYARQBF
AEQAQwBEAEMAQgBCAEAAQABAAEAAQgBBAEEAQQBAAEAAQABAAEAAPwA/AD8APwA/AD8A
PwA/AD4APgA+AD8APwA/AEAAQAA/AD8APwA/AD8APwBAAEIAQgBCAEIAQgBBAEEAQQBC
AEIAQgBCAEIAQgBCAEIAQgBCAEIAQgBCAEMARABEAEMAQwBDAEMARABEAEQARABFAEUA
RQBFAEQARABDAEIAQgBDAEQARQBDAEMAQwBCAEMAQwBDAEMAQwBDAEIAQgBEAEQAQwBC
AEIAQgBCAEIAQgBCAEIAQgBDAEMAQwBDAEEAQQBCAEIAQABAAD8APwBBAEEAQQBBAD8A
PwA+AD4AQABAAEAAQAA+AD4APwBAAD4APQA9AD0AQABAAEAAQAA/AD8APwA/AEEAQABA
AEAAQAA/AD8APgA+AD8APwA+AD4APgA+AD8APwA/AD4APQA9AD0APQA+AD0APgA/AD8A
QQBBAEEAQQBDAEIAQgBEAEQARQBGAEUAQwBCAEMARgBGAEcASABJAEoATQBOAE4ATgBO
AE4ATgBOAEoASQBIAEYARQBEAEMAQgBBAEAAPwA+AEAAPwA/AD4APQA8ADsAOgA4ADgA
OAA4ADkAOQA3ADcANgA1ADQAMwA1ADMAMwA0ADQAMwAzADMAMQAxADEAMQAzADIAMgAy
ADAAMAAwADAAMAAwADAAMAAwADAAMAAxAC8ALwAvAC8AMQAxADEAMQAvAC4ALAAsACcA
JgAjACUAKAAtADIAPgBKAFsAcACHAKAAwQDhAPgA/QDvAM0AoAB1AFkASQBBADwANwAy
ACgAHwAaABsAHwAhACUAJwAqAC0ALgAtAC4ALwAvAC8ALwAxAC8ALwAwADAALgAuAC4A
LgAwADAAMAAwADEAMQAvAC8AMQAyADIAMAAyADIAMgAzADQANQA1ADUANwA4ADkAOQA4
ADgAOQA6ADwAOwA7ADsAPQA9AD4APgA9AD8APwA/AEIAQgBDAEQARQBGAEcASABLAEwA
TQBOAE8AUgBUAFQAVgBXAFoAWwBdAGAAYgBkAGYAaQBrAG4AcgB0AHYAeQB5AHwAfwCC
AIIAhACEAIUAhgCIAIgAiACJAIkAiQCJAIkAiQCHAIYAggCAAH4AfAB3AHUAcgBvAGwA
aQBnAGYAYQBfAFwAWwBaAFgAVgBVAFMAUQBRAFAATwBPAE4ATQBMAEsASgBKAEgASABI
AEgARgBFAEUARQBEAEQARABEAEMAQwBEAEUAQwBDAEMAQwBBAEAAQABAAEIAQQBAAEAA
QgBBAEEAQQBCAEEAQABAAEAAQABAAEAAQAA/AD8APwBAAEAAQABAAEAAQABAAEAAQABA
AEAAQABAAEEAQgBCAEEAQQBBAEEAQABAAEAAQAA/AD8APwA/AD4APgA9ADwAPQA9AD0A
PQA9AD0APQA8ADsAOwA7ADsAOwA7ADoAOgA6ADoAOQA4ADgAOAA4ADgANgA2ADYANgA3
ADcANwA3ADYANQA1ADQANAA0ADMAMwAzADMAMwAzADEALwAsACoAJwAmACUAJAAjACIA
IgAiACIAIQAhACEAIAAgACAAIAAgAB8AHgAdAB0AHAAcABwAHAAbABsAGgAZABkAGAAW
ABgAGAAYABkAGgAbABsAGwAdAB0AHQAeABwAHAAcABsAGQAZABkAGQAaABsAHAAdAB4A
IQAiACIAIgAiACIAIgAiACAAHwAeABwAGwAaABkAGAAXABYAFQAUABQAEwATABIAEAAQ
ABAAEAAOAA4ADgAOAA8ADwANAA0ACwALAAsACwAJAAcABwAIAAgABwAHAAcABwAHAAcA
BwAHAAYABgAGAAQABAAEAAQABAAEAAQABAACAAIAAgADAAIAAQAAAP//AAABAAIAAwAF
AAQAAgD+//v/+P/z//H/9P/3//z/BgASACEAMgBJAGIAfQCfAL4AzwDLALcAjABZAC8A
FQAJAAQAAQD8//T/7f/k/+P/4//l/+f/6f/q/+v/7P/r/+z/7f/t/+v/6f/l/+P/4f/g
/97/3P/a/9j/1v/V/9T/0//S/9L/0f/O/83/z//Q/9D/zv/O/87/zv/P/8//z//O/83/
zf/O/8//z//O/87/z//Q/9L/0f/R/9H/0//T/9T/1P/U/9X/1P/T/9b/1v/X/9j/1//Y
/9n/2v/c/97/4P/i/+P/5v/o/+j/6v/r/+7/7//y//b/+f/8//7/AQADAAYACAAKAAwA
DwARABQAFwAaABsAHAAbABsAHAAeAB4AHgAfAB8AHwAfAB4AHwAeAB4AGgAYABYAFAAR
AA8ADAAJAAYAAwABAAAA/f/7//j/9//0//L/8P/v/+3/6//r/+r/6P/n/+X/4//i/+H/
4P/g/+D/4P/g/+D/4v/h/+H/4f/g/+D/4P/g/+D/3//f/9//3f/d/93/3f/d/9z/3P/c
/9z/2//a/9r/3P/b/9v/2//Y/9f/1v/W/9j/2P/Y/9j/2P/X/9f/1//W/9b/1v/W/9j/
2P/Y/9j/1v/W/9b/1v/X/9f/1//W/9X/1f/V/9X/1P/U/9T/1P/T/9P/0//T/9H/0P/O
/8z/zf/N/83/zf/M/8v/yv/I/8f/x//H/8f/xP/D/8H/wP++/7z/uf+2/7P/sv+x/7D/
rP+o/w==
         </WaveFormData>
      </LeadData>
   </Waveform>
</RestingECG>
