# Supplementary material for: Detection of Left Atrial Enlargement Using a Convolutional Neural Network-Enabled Electrocardiogram
Source: Front Cardiovasc Med. 2020 Dec 17;7:609976. doi: 10.3389/fcvm.2020.609976 (PMC7773668; doi:10.3389/fcvm.2020.609976)
Supplement: Supplementary file 5 [file Data_Sheet_5.ZIP › normal4/1802037008_5909_00000003.XML]

<?xml version="1.0" encoding="Windows-1252"?>
<!DOCTYPE RestingECG SYSTEM "restecg.dtd">
<RestingECG>
   <PatientDemographics>
      <PatientID>1802037008</PatientID>
      <PatientAge>65</PatientAge>
      <AgeUnits>Years</AgeUnits>
      <Gender>Female</Gender>
      <PatientLastName>cuiyanfang</PatientLastName>
   </PatientDemographics>
   <TestDemographics>
      <DataType>Resting</DataType>
      <Site>1</Site>
      <AcquisitionDevice>MAC55</AcquisitionDevice>
      <Status>Unconfirmed</Status>
      <Priority>Normal</Priority>
      <AcquisitionTime>09:13:17</AcquisitionTime>
      <AcquisitionDate>05-08-2017</AcquisitionDate>
      <CartNumber>1</CartNumber>
      <AcquisitionSoftwareVersion>009C</AcquisitionSoftwareVersion>
      <XMLSourceVersion>MAC5000 v1.0</XMLSourceVersion>
   </TestDemographics>
   <RestingECGMeasurements>
      <VentricularRate>73</VentricularRate>
      <AtrialRate>73</AtrialRate>
      <PRInterval>164</PRInterval>
      <QRSDuration>96</QRSDuration>
      <QTInterval>388</QTInterval>
      <QTCorrected>427</QTCorrected>
      <PAxis>77</PAxis>
      <RAxis>4</RAxis>
      <TAxis>62</TAxis>
      <QRSCount>12</QRSCount>
      <QOnset>219</QOnset>
      <QOffset>267</QOffset>
      <POnset>137</POnset>
      <POffset>189</POffset>
      <TOffset>413</TOffset>
      <ECGSampleBase>500</ECGSampleBase>
      <ECGSampleExponent>0</ECGSampleExponent>
   </RestingECGMeasurements>
   <Diagnosis>
      <Modality>Resting</Modality>
         <StatementCount>2</StatementCount>
         <LabelText>12SL ��ϳ���</LabelText>
      <DiagnosisStatement>
         <StmtFlag>ENDSLINE</StmtFlag>
         <StmtText>�������</StmtText>
      </DiagnosisStatement>
      <DiagnosisStatement>
         <StmtFlag>ENDSLINE</StmtFlag>
         <StmtText>���� ECG</StmtText>
      </DiagnosisStatement>
   </Diagnosis>
   <Waveform>
      <WaveformType>Rhythm</WaveformType>
      <WaveformStartTime>0</WaveformStartTime>
      <NumberofLeads>8</NumberofLeads>
      <SampleType>CONTINUOUS_SAMPLES</SampleType>
      <SampleBase>500</SampleBase>
      <SampleExponent>0</SampleExponent>
      <HighPassFilter>16</HighPassFilter>
      <LowPassFilter>150</LowPassFilter>
      <ACFilter>NONE</ACFilter>
      <LeadData>
         <LeadByteCountTotal>10000</LeadByteCountTotal>
         <LeadTimeOffset>0</LeadTimeOffset>
         <LeadSampleCountTotal>5000</LeadSampleCountTotal>
         <LeadAmplitudeUnitsPerBit>4.88</LeadAmplitudeUnitsPerBit>
         <LeadAmplitudeUnits>��V</LeadAmplitudeUnits>
         <LeadHighLimit>2147483647</LeadHighLimit>
         <LeadLowLimit>268435456</LeadLowLimit>
         <LeadID>I</LeadID>
         <LeadOffsetFirstSample>0</LeadOffsetFirstSample>
         <FirstSampleBaseline>0</FirstSampleBaseline>
         <LeadSampleSize>2</LeadSampleSize>
         <LeadOff>FALSE</LeadOff>
         <BaselineSway>FALSE</BaselineSway>
         <ExcessiveACNoise>FALSE</ExcessiveACNoise>
         <MuscleNoise>FALSE</MuscleNoise>
         <LeadDataCRC32>1412472966</LeadDataCRC32>
         <WaveFormData>
/////////f/9//r/+f/3//f/9//2//b/9v/1//X/9f/1//X/9P/0//L/8v/y//H/8//z
//P/8//x//D/8P/w//L/8v/y//P/8f/x//H/8f/u/+7/7//v//H/8v/x//D/8P/s/+r/
8P/5//3/BAARAB8AKwA3AEQAVwBrAHgAeAB2AG8AYwBSAD4ALgAkAB4AEQAFAP7/AAD/
//3//f/6//P/8v/y//H/8P/z//H/8P/w/+7/7P/t/+3/7v/u/+7/7v/w//D/8P/w/+7/
7v/u/+7/7//v/+//7//v/+//7//v/+//7//v/+//7//v/+7/7v/u/+7/7v/v//H/8f/x
//H/8v/y//L/8v/y//L/8v/y//H/8f/w/+3/7v/x//L/8//z//P/8//z//H/8f/y//P/
9f/2//b/9v/0//X/9v/2//j/+f/5//r//P/8//z//P/7//3//f/+/wEAAgACAAIAAwAE
AAUABQAFAAUABQAFAAMABAAEAAQABgAFAAUABQAFAAUABQAEAAMAAwACAAEAAQABAAAA
///9//3//f/8//z/+//6//r/+v/6//r/+v/5//f/9//3//f/9//4//j/9v/4//j/+P/0
//T/9P/0//X/9v/3//j/9v/2//b/9//1//X/9f/1//f/9//3//f/9f/1//X/9v/5//n/
+P/3//b/9f/0//T/9//3//f/9//5//n/+f/5//f/9v/2//X/9//4//j/+P/5//n/+f/7
//v/+v/6//r/+f/5//n/+f/5//r/+v/6//z//P/8//z/+v/7//z//P/9//z//P/8//z/
/P/7//v/+//7//z//P/8//z//P/8//z//P/6//r/+f/5//n/+f/5//r/+//8//v/+//6
//j/+v/7//v/+//5//n/+f/4//j/9//3//j/+v/5//n/+v/4//j/+P/4//r/+v/6//r/
9//3//n/+f/5//j/+P/5//r/+v/5//n/9//2//b/9//5//n/+v/6//f/9//3//f/9//4
//v//f/8//r/+f/4//j/9v/4//j/+P/4//r/+v/6//r/+P/4//j/+P/6//r/+v/6//n/
+f/5//n/+v/7//z//P/7//z//v///wIAAgACAAEAAQABAAEABAAFAAUAAwADAAUABQAF
AAMAAwAAAP///f/7//v/+v/6//r/+f/5//n/+f/5//j/+P/4//j/+P/3//n/+f/5//n/
9//2//b/9v/2//b/9v/3//f/9//3//f/9v/2//f/9//3//b/8//0//b/9v/0//T/+/8D
AAwAFwAjAC8APQBMAF0AbQB4AHwAegBxAGEATgA8ACoAIAAcABEABwAEAAYAAwD///v/
/P8BAAAA+v/1//j/+f/3//b/9P/0//T/8//z//T/9P/0//T/9v/2//b/9v/0//T/9P/0
//X/9f/1//X/9f/1//X/9f/1//X/9f/1//X/9f/0//T/9v/2//b/9//1//X/9f/1//b/
9v/2//b/+P/4//j/+P/2//f/9//1//X/9//3//f/+f/5//n/+f/5//n/+v/7//n/+v/6
//r//P/9//7//v/+//////8AAAAAAAAAAAAAAQADAAMABAAGAAgACQAKAAoACgAKAAkA
CgALAAwADQALAAwADAAMAAwACwALAAsACQAJAAkACAAJAAkACAAHAAcABwAGAAUAAwAD
AAMAAgACAAEAAAAAAAAAAAAAAAAA/f/7//v/+//5//n/+v/6//r//P/8//z/+v/6//r/
+v/6//r/+v/6//z//P/8//3/+//7//v/+//9//3//f/9//n/+f/5//r//f/9//z/+//7
//v/+//8//3//f/9//3//f/9//3//f/6//r/+//7//3//v/+//7/////////AQAAAP7/
/f/8//3//f/9//3///8AAAAAAAAAAAAAAAAAAP7///8AAAAAAAAAAAEAAgACAAIAAQAB
AAEAAQACAAIAAAAAAAAAAAAAAAAA/v/+/wEAAQABAAEAAAAAAAAAAAD+///////+/wAA
AQABAAEA/////////v//////AAACAP///f/8//z//v/+//7//v/+//7//v/+//3//f//
///////+//7///8CAAAA/////wAAAAAAAAAAAAAAAAAAAAAAAAAAAAAAAAAAAAAAAAAA
AAD//////////wAAAQACAAIABQAGAAgACQAJAAgABwAFAAcABwAHAAoACwALAAkACQAL
AAsACwAJAAcABAADAAEA//////7//v/+//3//f/9///////+//7//P/8//z/+//7//v/
+//7//v/+v/6//r//P/8//z//f/7//v/+//7//r/+v/7//v//f/6//v/+v/2//b/+P/8
/wMACwAQABsAJwA1AEEAUgBnAHsAggCCAIAAewBnAFQAQAAyACwAJAAXAA0ACAAIAAkA
BwAFAAAA/f/8//7/AQD+//v/+//4//b/9v/4//n/+//6//r/+v/6//n/+P/3//b/+P/4
//j/+P/5//n/+f/5//v/+//7//v/+f/5//n/+f/3//f/9v/2//j/+P/4//n/+//7//v/
+//6//r/+v/6//z//P/8//z/+v/7//v/+f/7//3//f/9//3//f/9//3//f/9//7////9
//7//v/+/wAAAQACAAIAAgADAAMABAAGAAYABgAGAAUABwAHAAgACgAMAA0ADgAOAA4A
DgANAA8ADwAPAA8AEQASABIAEgARAA8ADgANAA8ADwAPAA4ACwALAAoACQALAAsACgAJ
AAcABwAHAAYABgAFAAQABAAEAAQABAAEAAMAAQABAAEAAQABAAIAAgAAAAIAAgACAAEA
AgADAAQAAwACAAEAAAAAAAAAAAABAAEAAQABAAEAAQABAAEAAQD9//3//f/+/wEAAQAA
AP///f/9//3//v///////////////////////v/+//////8BAAIAAgACAAEAAQABAAMA
BQAEAAQABAADAAMAAwADAAMABAAEAAQABgAGAAYABgAEAAUABgAGAAcABgAGAAYABgAG
AAUABQAHAAcACAAIAAcABgAFAAQABgAGAAQABAADAAMAAwADAAMABAAFAAYABQAFAAQA
AgAEAAUABQAFAAMAAwADAAIABAADAAMABAACAAEAAQACAAIAAgACAAIABAAEAAQABAAB
AAEAAwADAAUABAAEAAUABAAEAAMAAwADAAIAAgADAAMAAwAEAAQAAwADAAMAAwAAAAIA
BAADAAIAAgACAAIAAgACAAIAAgACAAQABAAEAAQAAgACAAIAAgADAAMAAwADAAIAAwAE
AAQABQAGAAgACQAMAAwADAALAAsACwALAA4ADwAPAA0ADQANAA0ADQALAAkABgAFAAMA
AwADAAIAAgACAAEAAQABAAEAAQAAAAAAAAAAAAAA/////////////////v/+//7//v/+
//7////9//3//f/9//7//v/////////8//v//P/8//z//P/+/wMACQAQABsAJwAzAEMA
VABpAHkAgACEAIYAeQBpAFoARgA2AC4AJgAVAAkACAAKAAkABQAHAAQAAwAAAP7//f/+
//3//f/+//z//P/8//3/+//6//r/+v/6//z//P/8//z/+v/6//r/+v/9//3//f/9//v/
+//7//v/+//7//v/+//9//3//P/8//z//P/8//3//f/9//3//f/+//7//v/+//3//P/7
//r//P/9//3/+//7//3//f/9/////////////f/9//7//////wAAAAAAAAIAAwAEAAQA
AgADAAMABAAGAAYABgAGAAcACQAJAAoADQAOAA4ADgANAA4ADwAPAA8ADwAPAA8ADwAQ
ABAAEAAOAA0ADQANAA0ADQANAAwADAANAA0ADQAMAAsACQAHAAcABwAHAAYABgAFAAQA
BAACAAIAAgACAAMAAQABAAEAAAD//////v/+/wAAAAAAAAAAAAAAAAAA///+//3//P/+
//7//v////7//f/8//v//f/9//3//f/9//3//f/+//3//f/8//v//f/9//3//v//////
//////3//f/9//3//P/8//3//f/7//z//P/8//z//f/+/wEAAAD+//3//P//////////
////AAAAAAAA/v/+//7//v/+////AAAAAP///v/+//7/AAAAAP/////9//3//v/+//7/
/v/+//7/AAAAAP7//v/9//3//f/9//7//v/+//7//v///////v/+/////////wEAAQAB
AAAA///9//z//P/+//3//f/+//z//P/8//z//P/8//z//P/7//v//f/9/////v/+////
///+//z/+//9//z//P/7//r//P/8//z//P/8//z//P/8//z//P/8//z//v/+//7//v/7
//v/+//7//z//f/+//7/AQACAAQABQAEAAQABAADAAMAAwADAAYABQAFAAMAAwAEAAUA
BgAFAAQAAAD+//v/+f/5//j/+P/6//n/+f/5//n/+f/4//j/+P/4//j/9//3//f/9//3
//f/9v/2//b/9//4//n/+//6//n/+P/3//b/9v/3//f/+f/6//f/9P/0//b/+P8AAAUA
CwAWACEALQA7AEcAVgBlAHEAcgByAGwAXQBLADgAKAAcABQADAADAAEABAACAP3/+f/7
//r/+f/4//b/9//4//f/9//0//T/9v/2//X/9//2//b/9v/2//T/9P/0//T/9v/2//b/
9v/2//X/9P/z//X/9f/1//X/9//3//f/9//2//X/8//y//P/9P/1//f/9f/1//X/9f/4
//j/+P/4//b/9v/2//b/+P/5//n/9//3//n/+f/5//n/+f/5//n/9//3//j/+f/6//z/
/f/+//3//f/9//z//f///wAAAgADAAIAAQAAAAMABQAFAAYABQAGAAYABgAHAAgACQAJ
AAkACQAJAAkACQAKAAoACgAIAAcABwAHAAkACQAJAAgABgAFAAMAAQACAAMAAwADAAAA
///+//z//P/7//r/+v/8//z//P/8//n/9//3//f/+P/5//v//P/4//r/+v/6//b/9v/2
//b/9//4//n/+v/4//j/+P/5//f/9//3//f/+f/5//n/+f/5//n/+f/6//n/+f/4//f/
9//3//f/+P/7//v/+//7//r/+f/4//f/+P/4//n/+f/3//j/+P/4//f/9//3//n/+f/4
//j/+P/5//n/+f/5//v//P/8//z//P/8//z//P/6//v//P/8//v/+v/6//r/+v/6//n/
+f/5//n/+v/6//r/+v/6//r/+v/6//j/+P/5//n/+f/5//j/+P/4//j/+P/5//n/+P/2
//f/9//3//n/+f/5//j/+v/5//n/+v/4//f/9//4//b/9v/2//b/+P/4//j/+P/1//X/
9//3//n/+P/4//n/+P/4//f/9//3//b/9v/3//f/9//4//b/9v/2//b/+P/4//j/+P/4
//j/+P/4//b/9v/2//b/9v/3//j/+f/4//n/+v/6//v//P/+////AAAAAAAA///9//3/
/f8AAAIAAwACAAMAAgABAAAA/f////z/+//5//n/+f/4//j/+P/3//f/9//3//f/9v/2
//b/9v/2//X/9f/1//X/9f/1//T/9P/0//T/9P/0//X/9f/1//X/9f/y//L/8//z//X/
9v/z//L/9P/y//D/8v/5////BgARABsAJwA1AEQAVQBnAHAAdAB0AG0AXwBOADoAKgAi
ACAAFQADAP7/BAABAP3//f/8//n/9v/0//X/9P/x//H/8v/y//D/8v/x//H/8P/w//D/
8P/y//L/8v/y//D/8P/w//D/8//z//P/8//z//P/8//z//H/8f/x//H/7//v/+7/7v/w
//D/8P/x//H/8f/x//H/8P/w//D/8P/y//L/8v/y//T/9f/1//P/8v/z//L/8f/z//P/
8//z//P/8//0//X/9f/2//b/9v/0//X/9v/2//b/9//3//j//P/8//z//P/7//3//f/+
////AAAAAAAAAgAEAAYABwAEAAMAAgABAAMABAAEAAQABgAFAAUABQADAAMAAwACAAMA
AwACAAEA//////7//f/9//3//f/8//z/+//6//r/+f/4//f/9v/3//X/9f/1//P/8//0
//T/8//2//f/+P/0//T/9P/0//T/9P/0//T/9P/0//T/9f/z//P/8//z//X/9f/1//X/
8f/x//H/8v/z//P/8v/x//P/8//z//T/8//z//P/8//z//P/8//z//T/9P/1//X/9f/2
//b/9v/1//X/9f/3//f/9v/2//b/9//3//f/9//1//b/9v/2//j/+P/4//j/9v/3//j/
+P/3//b/9v/2//j/+P/3//f/9//3//j/+P/2//b/9v/2//j/+P/2//b/9//3//f/9//2
//b/9v/2//b/9//3//b/9v/3//f/9//3//f/9//2//b/9f/1//b/+P/3//f/+P/3//b/
9f/0//b/9v/2//b/9f/1//f/9//1//T/9P/1//j/+v/2//b/9v/2//b/9v/2//b/9v/4
//j/+P/4//b/9v/2//b/9//3//f/9//4//n/+v/6//n/+v/8//3/AAAAAAAA///9//3/
/f8AAAIAAwACAAMAAgABAAAA/f/9//r/+f/3//j/+f/5//r/+f/3//b/9f/3//f/9v/2
//b/9v/2//X/9f/1//X/9f/z//L/8v/y//L/8v/y//P/9f/1//X/9f/y//L/8//z/+//
8v/x//D/8P/w//D/8v/1//3/CAATAB0AKwA1AEAAVwBvAHgAegB8AHcAaQBYAEYANgAs
ACYAGQAJAAIABAADAAEA///+//v/+v/6//f/9P/x//P/9P/y//D/9P/1//P/8v/y//L/
8v/0//T/9P/0//L/8v/y//L/8//z//P/8//1//X/9f/1//P/8//z//P/8//z//L/8v/0
//T/9P/1//X/9f/1//X/9v/2//b/9v/0//T/9P/0//b/9//3//X/8//1//X/9f/1//X/
9f/1//f/9//4//n/9//4//j/+P/4//n/+v/6//z//f/9//7//v/+//7//v8BAAMAAwAE
AAMABAAEAAQABwAIAAkACQAHAAcABwAHAAcACAAIAAgACgAJAAkACQAJAAkACQAIAAkA
CQAIAAcABQAFAAQAAwAFAAUABQAEAAIAAQAAAAAAAAAAAAAAAAD///3//f/9//z/+//7
//r/+v/8//z//P/8//z//P/8//r/+v/6//r/+//8//3////8//v/+v/5//v/+//7//v/
+//7//v//P/7//v/+v/5//r/+//8//7//P/7//r/+f/7//v/+//7//z//P/9//3/+//8
//z//P/7//v/+//9//3//P/8//z//f/9//3//f/9//7//v/+//z//P/8//z//v///wAA
AAD///7//v/+/wAAAAD//////f/9//7//v/+//7//v/+/wAAAAD+//7//f/9//3//f/+
//7//v/+//7///////7//v////////8BAAEAAQAAAP7//f/9//7//P/7//v//P///wAA
AQACAAEAAAD///7//f/9//////////7//v////7//v/9//3/+/8AAAAAAAAAAAAAAAAA
AAAAAAD+//7//v/+//7//v/+//7///////////8AAAEAAgACAAEAAgAEAAUABgAGAAYA
BQAHAAcABwAKAA0ADQALAAsACQAJAAkABwAFAAIAAQD////////+//7//P/7//v/+//8
//3//f/+//3//P/7//n/+f/5//n/+f/7//r/+v/6//r/+v/6//v/+//7//v/+//6//r/
+//7//v//P/5//j/+P/6//z/+v/9/wsAFAAdACkAOQBHAFoAbwB9AIQAggB8AHEAYQBM
AD4ANAAqACAAEwALAAoACgAHAAUABQAEAP//+v/6//n/+v/7//n/+v/6//r/+P/5//n/
+f/4//f/9v/3//j/+f/6//j/+P/4//j/+//7//v/+//4//f/9v/1//b/9//4//n/+//7
//r/+v/6//r/+v/7//n/+f/5//n//P/8//z//P/7//r/+f/4//n/+//8//v/+f/7//v/
+//7//v/+//7//v/+//8//3//f/+//7//v8AAAEAAgACAAAAAQABAAIABAAEAAQABAAH
AAkACQAKAAkACgAKAAoACwAMAA0ADQANAA0ADQANAA0ADgAOAA4ADgANAA0ADQANAA0A
DQAMAAsACwAKAAkACQAJAAgABwAJAAkACQAIAAYABQAEAAQAAwACAAEAAAAAAP//AAAB
AP////8AAAAAAAACAAIAAgAAAAAAAAAAAP7//v/+//7//v/+//7/////////////////
/////////v///wAAAgACAAEA///9//3//f/9//7/AQABAAEAAQABAAEAAQABAP7//v//
//////8AAAAAAAD///////8BAAEAAAAAAAAAAQABAAEAAQABAAIAAgACAAAAAAAAAAAA
AgADAAQABAABAAAAAAAAAAAAAAD/////AAABAAMABAADAAIAAQAAAAEAAgABAAIAAgAB
AAAA//8AAAAAAAAAAAAAAQABAAAA/v////////8BAAEAAQAAAAAA/////wAA/v/9//3/
/v/+//7//v/+//7//P/8//7/AAAAAAAAAAAAAAAAAAAAAAAAAAAAAAAA/v/+//7//v//
/////////wIAAwAEAAQABAAEAAUABQAGAAYABgAFAAUABQAFAAgACgALAAoACwAJAAkA
CQAHAAUAAgABAP//AQABAAAAAAD+//3//f/9//3//f/8//z//v/+//7//f/7//v/+//7
//3//P/8//z//P/8//z//f/7//v/+//7//v//P/+/////f/6//f/9v/4//z/+v/4/wEA
CQAOABcAIwAxAD0ATgBhAG8AdgB2AHQAawBXAEgAOAAsACAAFgALAAUABAACAAEAAQD/
//7//f/8//z/+//4//n/+f/4//j/+P/4//f/9//4//j/+P/4//j/+P/4//j/+P/4//j/
+P/3//f/9//3//j/+f/6//v/+v/5//j/9//5//n/+P/4//j/+P/4//n/9//3//f/9//4
//j/+P/4//b/9v/2//b/9//5//r/+f/5//v/+//7//n/+f/5//n/+//7//z//f/7//z/
/P/8//3///8BAAIAAQABAAAAAAAEAAQABAAEAAMABQAFAAYABwAIAAgACAAJAAoACwAL
AAsACwALAAsACQAKAAoACgALAAsADAANAAwACwAKAAgACAAJAAkACQAJAAkACAAHAAUA
BQAFAAQABAADAAIAAgAAAAAAAAAAAAEA/////////v/9//3//P/8//7//v/+//7//v/+
//7//P/8//z//P/+//7//v////3//f/9//3//f/9//3//f/9//3//f/+//7//f/7//n/
+v/7//z//v/9//3//f/9//v/+//7//v/+//8//7//////wAAAAAAAP3//f/9////AQAA
AAAAAAABAAEAAQABAAEAAgACAAIAAAAAAAAAAAAAAAEAAgACAAMAAgACAAIAAgACAAEA
AQABAAEAAgACAAAAAAAAAAAAAgACAAAAAAABAAEAAQABAAAAAAAAAAAAAgADAAMAAgAB
AAEAAAD//wEAAQABAAAAAAD/////AAD+//3//f/+////AAABAAIAAAAAAAAAAAD/////
AQABAAEAAAAAAAEAAAD+//z//f/+////AAAAAAAAAAAAAAIAAgACAAIAAAAAAAAAAAD/
/////////wIAAwAEAAQAAwAEAAYABwAIAAgACAAHAAkACQAJAAwACwALAAkACQAJAAkA
CQAHAAcABAADAAEAAwADAAIAAgACAAEAAQABAP/////+//7//v/+//7//f/9//3//f/9
//3//P/8//z//f/+////AQD+//3//P/7//z//P/9//3/AQAAAP3/+v/6//r//P/+/wEA
CQASAB0AJwAvADsATABhAHMAeAB6AHwAcwBjAFIAQAAwACoAKAAdAA0ACAAMAAsABQAF
AAYAAwACAAAAAQD+//3//f/8//z//v/8//v/+//+//7//v/+//3//P/7//r/+//8//3/
/v/+//3//P/7//z//f/+/////v/9//z/+//9//3//P/8//7//v/+/////f/9//3//f8A
AAAAAAAAAP7//v/+//7//v///////f///wEAAQABAP//////////AQABAAIAAwABAAIA
AgACAAIAAwAEAAQABAAFAAUABgAKAAoACgAKAAkACwALAAwADwAQABAAEAAPABAAEQAR
ABMAEwATABMAEQASABIAEgATABMAFAAVABQAEwASABAADwAPAA4ADQAPAA8ADgANAAsA
CwALAAoACAAHAAYABgAGAAYABgAGAAcABQAFAAUABQAFAAYABgADAAQAAwACAAEAAgAD
AAQABAAEAAQABAACAAIAAgADAAUABQAFAAUABAADAAIAAQABAAEAAQACAAMAAwACAAEA
AQABAAEAAgADAAMAAwADAAMAAwADAAMAAgACAAMAAwAFAAYABgAGAAQAAwACAAMABQAE
AAQABAAFAAUABQAFAAUABgAGAAYABgAGAAYABgAGAAcACAAIAAcABgAGAAYABAAEAAMA
AwAFAAUABgAGAAQABAAEAAQABgAGAAQABAAFAAUABQAFAAIAAgACAAIABAAFAAUABAAE
AAUABQAFAAMAAwADAAIABAADAAMABAAFAAUABgAIAAcABgAFAAQAAgACAAIAAgABAAEA
BQAHAAQABAAEAAQABAAEAAQABAAEAAYABgAGAAYABAAEAAQABAADAAMAAwADAAQABQAG
AAYABwAIAAoACwAMAAwADAALAAsACwALAA4ADwAPAA0ADQAPAA8ADwANAA0ACgAJAAcA
BQAFAAQABAAEAAMAAwADAAMAAwACAAIABAAEAAQAAwACAAEAAAD//////v/+//7/AAAA
AAAAAQD//////////wAAAAABAAEAAQD+////AAAAAAAA/v8AAAUADQAUABsAKQA3AEMA
UgBnAHsAhACIAIYAfQBrAFgARgA4ADAALAAhABEACgAMAA0ACwAHAAYABwAGAAYAAQD+
////AQD+//7/AAD+//3//f/+//7//v/+//7//v/+//7/AAAAAAAAAAD/////////////
///////////////////9//3//P/8//3//v///wEA//////////8CAAIAAgACAAAAAAAA
AAAAAgADAAMAAQABAAMAAwADAAMAAwADAAMAAwADAAQABQADAAQABAAEAAQABQAGAAYA
BgAHAAcACAAKAAoACgAKAA0ADwAPABAAEAAQAA8ADgAQABIAFAAVABMAEwATABMAFQAW
ABYAFgAWABUAFQAVABQAEwASABAAEQARABAADwARABEAEAAPAA0ADQANAAwACwALAAsA
DAAKAAoACgAKAAcABQAFAAUABwAHAAgACAAGAAgACAAIAAYABgAGAAYABgAGAAYABgAG
AAYABgAHAAcABwAHAAcABwAHAAcABwAFAAUABQAGAAUABQAEAAMABAAFAAYACAAHAAcA
BwAHAAcABwAHAAcABwAIAAoACwAKAAoACQAIAAcABwAHAAkACwAKAAoACgALAAsACwAL
AAsADAAMAAwACgAKAAoACgAKAAsADAAMAA0ADAAMAAwACgAKAAkACQALAAsADAAMAAwA
DAAMAAwADAAMAAoACgANAA0ADQANAAoACgAKAAoACgALAAsACgAKAAsACwALAAsACwAL
AAoACgAJAAkACgAKAAkACQAKAAoACgAKAAoACgAKAAoACgAJAAkACwALAAsADAAMAAkA
CgAMAAwADAAMAA4ADgAOAA4ADQAMAAsACgAMAAwADAAMAAsACwALAAsADgAPABAAEAAP
ABAAEgATABQAFAAUABMAFAAVABYAGgAYABcAFAATABUAFQAVABMAEwAQAA8ADQANAA0A
DAAMAAwACwALAAsACwALAAoACgAKAAoACgAJAAkACQAJAAkACQAIAAgACAAKAAoACgAL
AAoACQAIAAcACAAIAAkACQAJAAgABwAGAAYABAAEAAoAEQAVAB4AKQA1AD8ASQBaAG8A
fwCMAI4AjACDAHMAYABOAD4ANgAwACMAGQAaABoAEwARABMAEAALAAoADAANAAwACwAH
AAYABgAIAAoABwAFAAYABgAGAAYABgAGAAYABgAGAAYABgAGAAcABwAHAAcABQAFAAUA
BQAHAAcABwAHAAcABwAGAAYABgAGAAYABwAHAAcABwAHAAoACgAKAAoACgAKAAoACgAH
AAcABgADAAQABwAIAAkACQAJAAkACQAHAAcACAAJAAsADAAMAAwACgALAAwADAAOAA8A
DwAQABIAEgASABIAEQATABMAFAAXABgAGAAYABkAGgAbABsAGwAbABsAGwAbABwAHAAc
ABoAGQAZABkAGwAbABsAGgAXABcAFgAVABcAFwAWABUAFQAVABUAFAASABEAEAAQABAA
EAAQABAADQALAAsACwANAA0ADgAOAAwADgAOAA4ADAAMAAwADAAMAAwADAAMAAwADAAM
AA0ACwALAAsACwALAAsACwALAAkACQAJAAoACwALAAoACQALAAsACwAMAAsACwALAAsA
DQANAA0ADQAMAAwADQANAA0ADgAOAA4ACwALAAsADQAPAA4ADgAOAA0ADQANAA0ADQAO
AA4ADgAQABAAEAAQAA4ADwAQABAAEQAQABAAEAAQABAADwAPAA0ADQAOAA4AEAAQABAA
EAAQABAADgAOAA8ADwAPAA8ADAAMAAwADAAOAA8ADwAOAA4ADwAPAA8ADQANAA0ADAAO
AA0ADQAOAA4ADQANAA4ADgAOAA4ADgAOAA4ADgAOAAsACwANAA0ADgAOAA8AEQAQABAA
DwAPABEAEAAQABEADwAPABAAEAAPAA8ADwAPAA4ADgAQABEAFAAUABUAFgAWABUAFQAX
ABcAFwAXABcAFwAXABcAFwAUABQAFAAVABUAEwARABEAEwARAA8ADwAPAA0ADAALAA0A
CwALAAsADAANAA4ADgAMAAwADAAMAAwADAAMAAwADAAMAAwADAAMAAwADAAMAAwADAAM
AAwACgAKAAoACgAKAAoACgAKABMAGgAhACgAMwA+AEkAVABhAGwAdwCCAHsAdABtAGYA
WgBQAA==
         </WaveFormData>
      </LeadData>
      <LeadData>
         <LeadByteCountTotal>10000</LeadByteCountTotal>
         <LeadTimeOffset>0</LeadTimeOffset>
         <LeadSampleCountTotal>5000</LeadSampleCountTotal>
         <LeadAmplitudeUnitsPerBit>4.88</LeadAmplitudeUnitsPerBit>
         <LeadAmplitudeUnits>��V</LeadAmplitudeUnits>
         <LeadHighLimit>2147483647</LeadHighLimit>
         <LeadLowLimit>268435456</LeadLowLimit>
         <LeadID>II</LeadID>
         <LeadOffsetFirstSample>0</LeadOffsetFirstSample>
         <FirstSampleBaseline>0</FirstSampleBaseline>
         <LeadSampleSize>2</LeadSampleSize>
         <LeadOff>FALSE</LeadOff>
         <BaselineSway>FALSE</BaselineSway>
         <ExcessiveACNoise>FALSE</ExcessiveACNoise>
         <MuscleNoise>FALSE</MuscleNoise>
         <LeadDataCRC32>1512537752</LeadDataCRC32>
         <WaveFormData>
GwAYABUAEgAPAAsACQAFAAAA///+//z//f/8//z/+v/3//f/9v/2//b/9f/1//P/8//z
//L/8v/y//L/8v/y//P/8//y//L/8P/w/+//7//w//D/8P/u//D/7//u/+z/7v/u/+z/
7f/3//v/AQAIABQAIAAtAD4AUQBlAHMAdQBmAE8AMQAWAPv/5v/W/83/0f/P/8b/vf+9
/73/vv/F/8z/0//b/+H/5P/m/+X/5P/o/+r/6f/r/+7/7P/s/+z/7P/r/+z/7P/u//D/
7//v/+//7f/t/+3/7f/v/+//8P/w//D/8P/w//D/8P/w//D/8P/w//D/8P/w//D/8P/w
//H/8//0//T/9P/z//L/8f/v/+//8f/x//H/8//0//T/9P/y//L/8v/y//L/8v/y//L/
9f/2//b/9v/2//b/9v/3//j/+P/4//j/+P/4//n/+v/7//z//P/9////AAAAAAEAAgAC
AAQABAAGAAgACQAJAAgACAAIAAcACAAIAAgACAAIAAkACQAJAAgACAAHAAcACQAKAAoA
CQAIAAcABgAFAAUABQAEAAQABAAEAAQABAADAAMAAwADAAQABAAEAAQAAwABAAAA//8A
AAAAAAAAAP7//f/9//7//v/8//z/+//9//3//f/9//v/+//7//r/+//8//3////9//7/
/v/+//z/+//6//n/+v/7//3//v/+//7//v/+//7//f/8//v//P/8//3//f/6//r//P/9
///////+//7//P/8//z//P//////////////AAAAAAAA/v/8//z//f////7//f/9//7/
/f/8//n/+//7//v/+//9//z//P/9//v/+v/5//n/+//7//v/+//6//n/+P/3//f/+f/5
//n/+P/4//j/+P/2//X/9f/2//j/9v/2//f/9v/1//T/8//y//L/8//z//L/8v/x/+//
8f/z//P/8v/y//L/8v/y//H/8f/x//P/8//y//P/8//z//T/8//y/+//8P/w/+//8P/x
//P/9P/y//H/8f/z//L/8v/0//T/9P/0//T/9f/3//n//f/9//3//v/+//7/////////
///+//7///8EAAYACQALAAwADgAPABQAFgAXABgAGwAbABkAGQAWABQAFAARAA8ADAAJ
AAYAAwD///3/+f/2//X/9P/y//H/8P/w/+7/7f/t/+z/7P/u/+3/7f/r/+n/6f/o/+j/
6P/o/+j/6P/p/+n/6P/o/+r/6v/p/+n/6v/q/+r/6P/q/+X/4v/i/+L/4v/k/+f/6//z
//n/AAAKABYAJwA4AEsAWwBpAG0AYgBJACsAEgD7/+b/1P/N/8//y//C/7v/uf+5/7z/
w//K/9H/1//d/+D/4v/j/+T/5v/m/+n/6//q/+j/6P/o/+j/6f/q/+r/7P/r/+n/6P/n
/+n/6f/p/+n/6f/p/+r/6v/q/+r/6v/q/+z/7P/s/+z/7v/u/+7/7v/s/+z/7P/t/+3/
7v/u/+7/8P/w//D/7//t/+//7//v//H/8v/y//L/8f/w/+//7v/v//D/8f/y//H/8v/y
//L/9P/0//T/9f/2//b/9v/2//b/9v/3//j/+//8//z//f/+//7//f/9/wAAAAACAAIA
BAAGAAcABwAFAAYABwAHAAgACAAIAAgABwAHAAYABQAGAAYABQAFAAcACAAIAAcABgAF
AAQAAwADAAMAAgACAAAAAAAAAAAA///////////8//z//P/8//z/+//7//v//P/8//z/
/P/6//n/+f/6//z/+v/6//n/+//7//v/+//5//n/+f/4//r/+v/6//v/+f/6//r/+v/5
//n/+f/5//v/+//8//z//P/8//z//P/7//v/+//7//r/+v/7//v/+v/6//z//f/7//v/
+v/6//r/+v/6//r//P/9//7////9//7//v/+//7//P/8//3//v/+//7///8AAP///v/7
//z//f/+/////f/8//z//f/9//z/+//7//3//f/9//3/+//7//v/+//5//v/+//7//r/
+v/6//r/+v/5//n/+v/6//j/+P/5//f/9//3//f/+P/4//n/+f/4//j/9//1//X/9//3
//b/+P/4//j/+P/3//f/9//3//j/+v/6//r/+v/8//3///8BAAEAAQABAAIAAgACAAMA
AwABAAEAAAAAAAQACgANABEAFAAUABUAFQAaABwAHQAeAB0AHQAbABsAGQAWABUAEQAN
AAoABwAEAAEA/f/7//f/9f/1//X/9P/x//D/8P/u/+//7//u/+7/8P/v/+//7f/s/+v/
6f/o/+r/6v/q/+r/6//r/+r/6v/q/+r/6f/p/+v/7P/t/+z/6v/p/+j/5v/k/+b/6v/t
//P/+f/9/wIADgAcACsAPABTAGcAbwBvAGQASwAtABIA/f/q/9z/0//T/8//xP+9/73/
v//C/8n/0P/X/9//4//m/+b/5//o/+j/6v/t//H/8P/w//D/8P/w/+//8P/w//L/8v/x
//H/8f/v/+//7//v//D/8f/z//T/8v/y//L/8v/y//L/8v/y//T/9P/0//T/8v/y//L/
8//1//b/9v/2//b/9v/2//X/8//1//X/9f/2//j/+f/6//j/+P/4//j/+v/6//r/+v/5
//r/+v/6//z//P/8//3//v/+//7//v/+//7///8AAAMABAAEAAUABgAGAAUABQAEAAQA
BgAGAAcACAAIAAcABwAIAAkACQAIAAgACAAIAAcABwAGAAUABAAEAAMAAwAFAAYABgAF
AAMAAwADAAMAAwADAAIAAgABAAAA///+//3//f/9//3/+//6//n/+P/2//X/9f/1//b/
9v/2//b/9f/z//L/8v/z//L/8//z//P/8//z//P/8//z//P/8v/y//L/8v/z//L/8v/x
//D/8f/x//H/8f/z//P/9P/0//b/9v/2//b/+P/5//r/+//8//z//f/9//7//v8AAAEA
AwADAAIAAgACAAIAAgACAAUABQAFAAUABAAEAAMAAgADAAIAAwAFAAUABAADAAMABAAD
AAIA//8CAAMABAAFAAQAAgABAAEAAwACAAEAAQABAAEAAQABAAEAAQABAAEAAQADAAMA
AwAAAAAAAAAAAAIAAQABAAIAAgAAAAAAAQD//////////wEAAgAEAAUABgAGAAUAAwAD
AAUABQAEAAYABgAGAAYAAwADAAMABQAEAAQABgAHAAUABgAFAAQAAgAEAAUABQAHAAUA
BAAEAAIAAgACAAIAAgAGAAcACQALAA0ADQANAA4ADgAOAA8ADwAPAA8ADgAOAA4AEgAT
ABUAGgAcAB8AIQAiACQAJQAmACkAKQAnACcAJgAkACQAIQAfABwAGQAWABUAEQAPAAsA
BgAFAAQAAgADAAIAAgAAAP3//f/8//z/+v/5//n/9//5//n/+P/4//j/+P/4//j/+f/5
//j/+P/4//j/9//3//f/9v/1//L/+P/3//L/7v/u//D/8P/z//n/AQAHAA4AGAAoADUA
RABXAGsAdwB7AHQAWwA9ACAABwDy/+L/2f/X/9f/0P/J/8f/x//K/8//1P/Z/+H/6//w
//L/8f/0//T/9v/3//f/+P/6//r/+v/6//n/+v/6//z/+v/5//n/+f/6//v//P/9//v/
+//8//z//v/+//7//v/9//z/+//6//z//P/8//z//v/+//7////+//7//f/8//7//v/+
//3//P/9//z/+//7//z//P/8//z//P/8//z//P/8//z//P///wAAAAAAAP7//v/+////
AAAAAAAAAAAAAAAAAQACAAMABAAEAAUACAAKAAsADQANAAwADQAMAA8AEAAQAA8ADQAO
AA8ADwAOAA4ADgAOABAAEQARABEAEAAQAA8ADwAPABAAEAAPABEAEQARABEADQANAAwA
DAANAA4ADwAQAAsACwALAAsACgAKAAoACgAMAAsACwALAAgACAAIAAgACgAJAAkACgAM
AAoACgAJAAcABwAHAAcACQAJAAkACAAGAAYABgAHAAcACAAIAAgACQAJAAkACQAJAAkA
CgAKAAoACgAKAAoACQAJAAkACQAMAAwADQANAAwADAAOAA8ADQANAAwADAAOAA4ADgAO
AA0ADQANAA0ACwAMAAwADAAMAAoACgALAAsACgAJAAkACwALAAsACQAIAAcABgAFAAYA
BgAHAAkABwAGAAUABQAHAAcABwAHAAcABwAHAAcABwAJAAkACQAIAAgACAAIAAYABQAF
AAYABgAEAAQABQAEAAMAAgABAP7//v//////AQACAAIAAQACAAMAAgAAAAAAAAAAAAAA
////////AQAAAAAA/v///wAAAgACAAIAAgADAAMABAAFAAkACQAJAAoACgAKAAsACwAL
AAsACgAKAAwAEgAVABkAGwAcAB4AHwAiACQAJQAmACYAJQAiACEAHgAcABwAGQAWABQA
EgAQAA0ABwADAP3//f/9//3//P/7//r/+v/4//X/9f/0//T/9f/1//b/9f/1//X/9P/0
//b/9v/2//b/9f/1//T/9P/2//b/9f/1//b/9v/2//T/8v/x//D/7v/w//L/8v/3////
BQAJABQAIgA0AEUAVgBpAHkAfwB1AFwAOwAfAAgA9f/i/9j/2//X/8n/wv/B/8H/xf/M
/9P/2v/h/+P/5//s/+z/6//s//D/8v/z//P/9P/y//L/8v/y//P/9P/0//b/9P/z//P/
8//x//H/8f/x//P/8//0//T/8v/y//L/8v/w//D/8P/w//L/8v/y//L/8v/y//L/8//0
//b/9//4//f/9v/1//P/9f/3//f/9//3//j/+P/4//b/9v/2//b/9//4//n/+v/5//r/
+v/6//r/+v/6//v//v/+//7//v////7//v/+/wIABAAFAAcACAAIAAcABwAKAAoADAAM
AA8AEAAQAA8AEQASABMAEwAUABQAFAAUABQAFQAVABUAFAAUABMAEwATABQAFAATABEA
EQARABEAEQARABAAEAAQABAAEAAQAA0ADQANAA0ADgAOAA4ADgAMAAsACwALAAgACAAI
AAgACAAHAAcACAAKAAgACAAHAAkACQAJAAkABwAHAAcABgAHAAgACQALAAkACgAKAAoA
CQAJAAkACQAJAAkACgAKAAgACAAIAAgACwALAAsACwALAAoACgAJAAoACgAMAA0ACwAL
AAoACgAKAAoACgAKAA0ADQANAA0ACwAMAAwADAAOAAwADAANAA0ADAALAAsACwALAAsA
CQAKAAsADAANAAwACgAJAAkACwAKAAkACQAHAAcABwAHAAYABQAEAAMAAwAFAAUABQAE
AAQABAAEAAIAAQABAAIABAACAAIAAwABAAEAAQABAAAAAAABAAEAAAAAAP///f///wEA
AQAAAAAAAAAAAAAA////////AQAAAAAAAgADAP7//v/+//7//v/+//7/AgADAAUABwAH
AAcABwAIAAoACgALAAsACwALAAoACgANABIAFAAXABkAGgAcAB0AHgAgACEAIgAkACUA
JAAlACYAJAAkACEAGwAYABUAEgATAA8ADQAJAAUAAwABAP7////+//7//P/7//v/+v/6
//j/9//3//X/9//3//b/9v/0//T/9P/0//f/9//2//b/9v/2//X/9f/0//T/9P/y//T/
8f/u/+7/7P/s/+7/8f/1//3/BQAMABQAIgAxAEIAUwBnAHUAeQB0AFsAOwAeAAUA7v/c
/9P/0//R/8z/x//D/8H/xv/N/9D/1//f/+X/6P/q/+v/7P/q/+r/7f/v//D/8P/w//D/
8P/w//D/7//w//L/8f/x//H/8//z//P/8//z//P/9P/0//P/8v/x//D/8v/y//L/8v/0
//T/9P/0//T/9P/0//X/9P/0//P/8v/z//T/9f/1//X/9//3//f/9v/2//X/9P/2//b/
9v/2//b/9v/2//b/+f/6//r/+v/5//j/9//3//n/+v/7//z//P/8//3//v///wAAAAAB
AAUABgAGAAcACAAIAAoACgALAAwADAALAAsADAANAA0ADgAOAA4ADgAQABEAEQARAA4A
DgANAA0ADQAOAA4ADQAPAA8ADwAPAAsACwAKAAoACgAKAAoACgAHAAcABwAHAAgACAAI
AAgACgAJAAkACQAHAAYABQAEAAUABQAGAAgABwAEAAMAAQADAAMAAwADAAMAAwADAAIA
AQAAAP////8BAAIAAgACAAAA///+//3//////wAAAAD+//7//v/+////////////AgAC
AAMAAwD///7//////wAAAQABAAIAAgACAAIAAgABAAEAAQABAAMABAAEAAQAAgAAAAAA
AQADAAIAAQABAAMAAwADAAEAAQABAAEAAQADAAIAAgADAAEAAAD/////AAABAAIAAwAC
AAEAAAD///3/////////AAAAAAAAAAD///3//P/8//7//P/8//3////////////8//z/
/f/9//7/AAABAAEAAgADAAIAAAACAAIAAgACAAEAAQACAAIAAgACAAIABgAHAAkACwAL
AAsACwAMAA4ADgAPAA8ADwAPAA4ADgANABIAFAAXABsAHAAeAB8AIQAiACIAIgAjACMA
IQAhACIAIAAgAB0AFwAUABEADgAPAAsACQAFAAIAAQAAAP7/+//6//r/+P/5//n/+P/4
//b/9f/1//P/9f/1//T/9P/y//L/8v/y//X/9f/0//T/9P/0//P/8//y//L/8v/w/+7/
8f/w/+7/7P/q/+r/6//x//n///8GABAAHgAtADgASwBhAG0AcQBuAFkAOwAeAAUA7v/c
/8//zf/P/8r/w//D/8X/xP/J/9D/1f/f/+X/5v/o/+v/7P/o/+j/6//t/+z/7P/s/+z/
7P/t/+7/7v/w/+7/7f/t/+3/7//v/+//7//t/+3/7v/u/+z/7P/s/+z/6//q/+n/6P/o
/+j/6P/o/+r/6v/q/+v/6f/q/+r/6v/q/+r/6v/p/+v/7f/t/+3/7P/s/+v/6v/s/+z/
7P/s/+r/6v/q/+r/7f/u/+7/7v/s/+z/7P/t//D/8P/w//D/8//0//b/+P/4//j/9//3
//r//P/9/////v/+/wAAAAADAAQABAADAAUABgAHAAcABgAGAAYABgAIAAkACQAJAAoA
CgAJAAkACAAIAAcABQAHAAcABwAHAAMAAwACAAIABAAEAAQABAAAAP///v/9//r/+v/6
//r/+//7//z//f/7//r/+f/4//r/+f/5//r//P/6//r/+f/3//f/9//3//f/9//3//b/
9f/0//P/8//1//b/9v/2//X/9f/1//X/9P/z//P/8v/0//T/9P/0//P/8//z//P/9P/0
//X/9f/y//L/9P/1//X/9f/0//T/9f/2//f/+P/4//f/9v/1//f/+P/4//j/+P/2//b/
9//1//T/8//z//f/9//3//X/9P/z//L/8f/y//L/8//1//P/8v/x//H/7//v/+//7//x
//H/8f/x/+//8f/x//H/8P/w//D/8P/y//H/8f/y//H/7v/t/+3/7f/t/+3/7f/r/+r/
6v/p/+n/6v/q/+n/6P/p/+j/5v/m/+b/5v/m/+f/5//n/+n/5P/o/+j/6P/o/+j/7P/t
/+//8f/z//P/8//0//T/9P/1//X/9f/1//T/9P/3//z//v8BAAUABgAIAAkACwAMAAwA
DAAOAA8ADgAPAA4ADAAMAAkABAAAAPz/+P/3//P/8f/t/+r/6f/o/+b/5v/m/+f/5v/l
/+X/5P/k/+T/4//j/+H/4//j/+L/4v/h/+D/3//e/9//3//e/97/3v/e/93/3f/e/97/
3v/c/+D/3f/a/9j/1v/Y/9r/2f/d/+n/8f/4/wQAEgAhADIARwBbAGMAXwBKAC0AEQD2
/93/yv+8/7n/vf+5/7D/rf+t/63/sv+3/77/w//L/8//0v/W/9X/1P/U/9b/1//X/9r/
2v/a/9r/2v/Z/9r/2v/c/97/3f/d/93/3f/d/93/3f/a/9n/2f/Y/9v/3P/d/97/3P/c
/9z/3P/c/9z/3P/c/9z/3P/c/93/2//c/9z/3P/e/97/3v/d/93/3//f/9//3//g/+D/
4P/g/+D/4P/g/+D/4P/g/+D/4v/k/+X/5v/k/+T/5P/l/+j/6P/o/+j/6v/q/+v/7P/t
/+7/7v/v//P/9P/0//X/9v/2//j/+P/5//r/+v/5//n/+v/7//v/+v/6//r/+v/8//3/
/f/9//r/+v/5//n/+//8//z/+//7//v/+//7//v/+//6//r/+P/4//j/+P/1//X/9f/1
//L/8v/y//L/8v/x//H/8f/w//D/8P/w/+7/7f/t/+7/7v/s/+z/6//t/+3/7f/t/+3/
7f/t/+z/7P/s/+z/7f/t/+7/7v/u/+v/6//r/+v/7f/t/+7/7v/u/+7/7v/u/+3/7f/t
/+3/8P/w//H/8f/v/+7/7//v/+//7//u/+7/7//w//H/8v/y//H/8P/v//L/9P/1//b/
9P/y//L/8//1//T/8//z//X/9f/1//P/9P/1//b/9//3//b/9v/3//f/9v/1//X/9//3
//f/9//5//n/+f/5//f/+f/5//n/+f/6//v//P/6//n/+f/6//z/+v/6//v/+v/5//j/
9//4//j/+f/5//r/+P/5//z/+//6//n/+P/8//3///8BAAMAAwADAAQAAgACAAMAAwAF
AAUABAAEAAUACgAMAA8AEwAUABYAFwAaABwAHQAeACEAIQAfAB8AIAAeAB4AGwAUABAA
DAAIAAkABQADAP///P/7//r/+P/1//T/9P/y//H/8f/w//D/8P/v/+//7f/v/+//7v/u
/+7/7v/u/+7/7//v/+7/7v/w//D/7//v/+7/7v/u/+z/7P/r/+j/6v/q/+j/5v/n/+//
9//9/wQAEAAgAC0APABRAGMAbwBxAGoAUQAvABAA/f/q/9T/x//H/8f/wP+9/73/v//A
/8X/yv/R/9n/3//i/+b/6f/s/+7/7P/n/+X/6P/p/+r/6//s/+//8P/w//L/8P/v/+//
7//x//H/8f/x/+//7//w//D/8P/w//D/8P/y//L/8v/y//D/8P/w//D/8//0//X/9//0
//T/8//y//T/9P/0//P/8//1//X/9f/0//T/8//y//T/9P/0//T/8v/y//L/8v/x//L/
8v/y//P/9P/1//f/9//2//X/9P/3//j/+v/8//v//P/8//3///8AAAAAAQAEAAQABgAG
AAUABgAGAAUABwAIAAkACQAKAAoACgAKAAoACwALAAsADAAMAAsACwAKAAoACQAHAAkA
CQAJAAkACQAJAAgACAAIAAgACAAIAAcABwAHAAcABAAEAAQABAAGAAUABQAFAAQABAAE
AAQAAgABAAEAAgADAAIAAwADAAMAAwADAAMAAwADAAMAAgAAAAAAAAABAAEAAgACAAIA
AwADAAMAAwABAAEAAgACAAIAAgACAAIAAQABAAEAAQACAAIAAwADAAIAAgAEAAUABQAF
AAQABAAGAAYABgAGAAcABwAHAAcABQAGAAYABgAHAAYABwAJAAcABgAFAAUACQAJAAkA
BwAHAAcABwAHAAUABAAEAAUABQAEAAMAAwABAAEAAQABAAMAAwADAAMAAQADAAMAAwAC
AAIAAgACAAIAAQABAAIAAQD+//3//f////////////7//v//////AAAAAP///f///wEA
AQAAAP7//v/+//7/AQABAP7/AAAAAAAAAAAAAAEAAwAFAAkACQAJAAoADAAMAA0ADQAN
AA0ADAAMAAsAEAASABUAFwAYABoAGwAgACIAIwAkACUAJQAjACMAIwAiACMAIQAfABwA
GQAWABMADwANAAkABgAFAAQAAgABAAAAAAD+//3//f/8//z//P/7//v/+f/5//n/+P/4
//r/+v/6//r/+f/5//j/+P/3//b/9P/z//b/9v/2//T/9v/1//L/8P/y//T/9P/1//f/
/f8FAAwAFgAkADMAQgBZAG0AeQB7AHYAXQA9ACIACQDw/9z/0//T/9H/yP/D/8X/xf/I
/9H/1v/Z/+H/5//q/+r/7//w//L/8v/z//P/8v/y//L/8v/y//P/9P/0//b/+P/3//f/
9//1//X/9f/1//b/9//5//r/+f/4//f/9v/4//j/+P/4//j/+P/4//j/+P/4//j/+f/7
//z//P/8//r/+v/6//n/+//9//3//f/7//z//P/8//7//v/+//7/AAAAAAAAAAD+//7/
/f/8//3//v///wEAAQAAAP///v8CAAIAAwAEAAMABAAEAAUACQAKAAoACwAMAAwADgAO
AA0ADgAOAA0ADwAQABEAEQASABIAEgASABEAEQAQAA8ADwAQABAAEQAPABAAEAAPAA8A
DwAPAA8ADQANAAwADAALAAoACQAIAAYABwAIAAkABgAGAAYABgAEAAMAAwADAAQABAAE
AAQABAADAAMABAAGAAQABAADAAMAAwADAAMAAwADAAMAAgAEAAQABAAFAAMABAAEAAQA
AwADAAMAAwABAAEAAgACAAQABAAEAAQABwAHAAcABwAGAAYABwAHAAgACAAKAAsACQAJ
AAgACAAIAAgACAAIAAsACwALAAsACAAIAAcABgAJAAgACQALAAkACAAHAAcABwAHAAcA
BQAHAAcABwAHAAUABAAEAAUABwAGAAUABQADAAMAAwADAAMAAwADAAMAAQADAAMAAwAC
AAIAAgACAAIAAQABAAIAAgAAAAAAAQACAAMABAAFAAQABAAFAAUAAgACAAEA//8BAAMA
BQAIAAIAAAAAAAAAAAADAAUACAALAA0ADQANAA4ADgAOAA8ADwAPAA8ADgAOAA0AEgAU
ABcAHQAeACAAIQAkACYAJwAoACcAJwAlACUAJgAkACQAIQAdABoAFwAUABMADwANAAkA
BgAFAAQAAgABAAAAAAD+///////+//7//P/7//v/+f/5//n/+P/4//b/9v/2//b/9f/1
//T/9P/2//b/9f/1//T/9P/0//L/8v/x//L/8P/w//L/7v/t//X//f8DAAgAFAAkAC8A
PABRAGUAcwB5AG4AVwA7ACAABwDw/97/0//T/9H/yP/F/8f/x//I/83/1P/b/+H/5f/m
/+z/8f/w//D/8v/z//H/8v/0//T/9P/0//X/9v/2//j/9v/1//X/9f/2//f/+P/5//f/
9//4//j/+v/6//r/+v/4//j/+P/4//b/9v/2//b/9//4//n/+//5//r/+v/6//z//P/8
//v//f/////////+//7//f/8//7//v/+//7//P/8//z//P/9//7//v/+//7//v/+////
/v/+//7//v8CAAIAAwAEAAMABAAEAAUABgAGAAUABQAIAAgACgAKAAkACgAKAAkACgAM
AA4ADwAOAA4ADgAOAAwADQANAA0ADgAOAA0ADQALAAwADAALAA0ADQANAA0ACwALAAoA
CgAIAAgACAAIAAYABwAIAAkABgAGAAYABgAHAAcACAAJAAcABgAFAAQABAADAAMABAAG
AAQABAADAAMAAwADAAMAAwADAAMAAgAAAAAAAAABAAMABAAEAAQABAAFAAYABwAGAAUA
BQAEAAUABgAHAAgABwAHAAcABwAKAAoACwALAAwADAAOAA8ADQANAAwADAANAA4ADwAQ
ABAADwAOAA0ADQAOAA4ADgAQAA4ADgAPAA0ADAALAAsADQANAA0ACwANAA0ADQANAA0A
DAAMAA0ADQAMAAsACwALAAsACwALAAsACwALAAsACQALAAsACwAKAAoACgAKAAwACwAL
AAwACwAIAAcABwAJAAkACQAJAAgACAAJAAkACgAKAAkABwAHAAkACQAIAAYABgAIAAYA
CAAKAAoACgAKAAwADQAPABEAFQAVABUAFgAWABYAFwAXABcAFwAWABYAGAAeACEAJQAm
ACYAJwAnACwALgAvADAAMAAvACwAKwAoACYAJgAjACEAHgAbABgAFQARAA8ACwAKAAkA
CAAGAAUABAAEAAIAAQABAAAAAAAAAP/////9//v/+//6//r/+//8//3//v///////v/+
//z//P/7//v//v/+//7//P/4//f/9P/0//j/+P/4//v/AQAFAAsAEgAaACgAOQBIAFsA
cQB/AIMAeABfAD8AJAANAPj/5v/f/9//3f/U/83/yf/L/9L/1//a/+H/6//x//T/9v/z
//L/9v/6//v/+f/4//j/+P/4//j/+f/6//r//P/8//v/+//7//v/+//7//v/+//7//z/
/P/8//z//P/8//z//P/8//z//v/+//7//v/8//z//P/9//3//v/+//7//P/8//z/+//7
//3//f/9////AAAAAAAA/v/+//7//v8AAAAAAAAAAP//AAAAAAAAAQACAAMABQAGAAYA
BgAGAAYABgAHAAgACQAKAAoACwALAAwADAANABAAEAASABIAEwAUABQAEwATABQAFQAV
ABYAFgAWABYAFgAXABcAFwAWABYAFQAVABcAGAAYABcAFQAVABUAFQATABMAEgASABIA
EgASABIAEQARABEAEQAQABAAEAAQAA4ADQANAA0ADgAOAA4ADgAOAA0ADQAOAA4ADAAM
AAsACQAJAAkACQAJAAkACQAIAAkACgALAA0ADAAMAAsACgAKAAsADAANAA8ADwAQABAA
DgAOAA4ADgARABEAEQARAA8ADgAOAA0ACgAKAAwADQAPAA8ADgAOAAwADAAMAAwADwAP
AA8ADwAPABAAEAAQABAADgAOAA8ADwAOAA0ADQANAA0ADQALAA0ADQANAA0ADQAMAAwA
DQANAAwACwALAAkACQAJAAkABwAHAAcABwAIAAsADAANAAoACgAKAAoACwALAAwADgAM
AAoACgALAAsACwALAAsADAAMAA0ADQAOAA4ADQALAAsADQANAAwADgAOAA4ADgAQABEA
EgAVABcAGAAbAB0AHAAcABoAGAAXABgAGAAXABoAGwAdAB4AIgAjACUAKQArAC0AMQA2
ADcANQAzADIAMQAxAC8ALQAmACEAHwAbABgAFgAUABEADwANAAsACgAGAAQAAgAAAAMA
BAD///r/BQAEAAUAAgACAAIAAgACAAIAAgACAAIAAgACAAIAAgAAAAAAAAAAAP7//v/+
//7//f/8//v/+v/7//z//f/+/wQACAAMABAAHQAqADcARABSAGAAbgB8AGoAWgBKADoA
KQAaAA==
         </WaveFormData>
      </LeadData>
      <LeadData>
         <LeadByteCountTotal>10000</LeadByteCountTotal>
         <LeadTimeOffset>0</LeadTimeOffset>
         <LeadSampleCountTotal>5000</LeadSampleCountTotal>
         <LeadAmplitudeUnitsPerBit>4.88</LeadAmplitudeUnitsPerBit>
         <LeadAmplitudeUnits>��V</LeadAmplitudeUnits>
         <LeadHighLimit>2147483647</LeadHighLimit>
         <LeadLowLimit>268435456</LeadLowLimit>
         <LeadID>V1</LeadID>
         <LeadOffsetFirstSample>0</LeadOffsetFirstSample>
         <FirstSampleBaseline>0</FirstSampleBaseline>
         <LeadSampleSize>2</LeadSampleSize>
         <LeadOff>FALSE</LeadOff>
         <BaselineSway>FALSE</BaselineSway>
         <ExcessiveACNoise>FALSE</ExcessiveACNoise>
         <MuscleNoise>FALSE</MuscleNoise>
         <LeadDataCRC32>3227962035</LeadDataCRC32>
         <WaveFormData>
+P/5//r//P/+//7//v/+//z//P/8//3////////////9//3//f/9/////////////v/+
//7//v8AAAAAAAAAAAAAAAAAAAAA/v/+//7//v8AAAAAAAAAAAIAAQADAAQACAAOABIA
EAALAAUA//8BAAMA+//r/9z/xP+k/4v/d/9n/2P/Y/9b/0r/Pv8+/0n/XP9y/4f/lv+o
/7n/y//c/+v/7//0//f/+P/7//z///8AAAQAAwAFAAYABwAHAAcACQAJAAkACQAKAAoA
CgALAAsACgAIAAcABgAEAAQABAAEAAIAAgACAAIABAAEAAQABAAFAAUABgAHAAcACAAI
AAgACAAIAAgACAAIAAgACAAIAAgACAAIAAgACgAKAAsACwAJAAkACQAJAAkACQAJAAkA
CwALAAsACwALAAwADAAMAAwADAAMAAwADAAMAAwADAAMAAsACgAJAAkACQAJAAkACQAJ
AAkACQAJAAgABwAHAAUABQAFAAUABgAGAAYABQAGAAYABgAGAAUABQAFAAUAAgACAAIA
AgACAAIAAgACAAIAAgACAAIAAgACAAIAAgACAAIAAgACAAIAAgACAAIAAgACAAIAAgAE
AAMAAwADAAMABAAEAAMAAQABAAEAAQADAAMAAwADAAEAAQABAAEAAwADAAMAAwACAAMA
AwACAAQAAwADAAMAAwADAAMAAwABAAIAAgACAAQABAAEAAQABAAEAAQABAAGAAUABQAG
AAYABgAGAAYABAAEAAQABAAGAAYABgAGAAQABAAEAAQABAAEAAQABAAEAAUABQAFAAMA
AwADAAMABAAEAAQABAAEAAQABAADAAMAAwACAAIAAgACAAEAAQABAAEAAQABAAMAAwAD
AAMAAwADAAMAAwABAAEAAQABAAEAAQABAAEAAQABAAEAAQADAAMAAwADAAEAAAAAAAAA
AwADAAMAAwADAAMAAwADAAEAAQACAAMAAwADAAMAAwADAAQABAAEAAUABAAEAAMABQAG
AAYABQADAAMAAwADAAMABAAEAAQABAAEAAQABQAFAAcACgALAAsACwAJAAoACgAKAAoA
CwAMAAwADgAOAAwACwAKAAgABgACAAAA/v/9//3//v/+//z/+f/3//j/+f/7//7///8A
AAIABAAEAAQABAAGAAYABgAHAAcABwAHAAcABQAFAAUABQAHAAcABwAHAAgACAAIAAgA
CgAKAAoACgAKAAoACgAKAAoACgAKAAoACgAKAAoACgAMAA0ADQAOABQAGAAcABwAFwAR
AA0ADQAPAAkA+//q/9L/tv+f/4v/e/93/3n/c/9i/1b/VP9d/3D/hP+X/6T/sv/D/9f/
6P/1//3/AgAFAAYACQAMAA8AEAAQABEAFQAWABUAFQAVABcAGQAZABkAGgAaABoAGwAb
ABsAGgAaABoAHAAcABwAHAAaABoAGgAaABwAHAAcABwAHAAbABsAGwAbABwAHAAcABwA
HAAcABwAHAAcABwAHAAcABwAHAAcABwAHAAdAB0AGwAbABsAGwAbABsAGwAbAB0AHQAd
AB0AHQAeAB4AHgAcABwAHAAcABwAHAAcABwAHgAdABwAGwAZABkAGQAZABUAFQAVABUA
FQAUABMAEwARABEAEQARABIAEgASABEAEgASABIAEgATABMAEwATABIAEgASABIAEgAS
ABIAEgASABIAEgASABIAEgASABIAEgASABIAEgASABIAEgASABIAEgASABIAFAATABMA
EwATABQAFAATABMAEwATABMAEQARABEAEQAQAA8ADgANAA8ADwAPAA8ADgAPAA8ADgAQ
AA8ADwAPAA0ADQANAA0ADQAOAA4ADgAOAA4ADgAOAA4ADgAOAA4ADgANAA0ADgAOAA4A
DgAOAA4ADgAOAA4ADgAOAA4ADgAOAA4ADgAOAAwADAAMAAwADAANAA0ADQALAAsACwAL
AAwADAAMAAwADAAMAAwACwANAA0ADAAMAAoACgAJAAkACQAJAAkACQALAAsACwALAAkA
CQAJAAkACQAJAAkACQAJAAkACQAJAAkACQAJAAkACQAJAAkACQAJAAgACAAIAAcABwAH
AAcACQAJAAkACQAJAAcACAAJAAoACgAKAAoACgAKAAsACwANAA4ADwAPAA8ADwAQABAA
EAAOAA8AEAAQABIAEgAQAA8ADAAKAAgABAAEAAIAAQABAAAAAAD+//v/+//8//3///8C
AAMABAAGAAYABgAGAAYACAAIAAgACQAHAAcABwAHAAUABQAFAAUABgAHAAgACQAIAAgA
CAAIAAgACAAIAAgACgAKAAoACgAJAAgABwAGAAgACAAIAAgACAAJAAsADAAQABQAFgAU
ABEACwAFAAcABwABAPH/4P/I/6z/k/99/2//a/9t/2f/VP9I/0b/Uf9k/3j/i/+a/6r/
u//N/97/6//z//b/+f/6//3/AAADAAYABgAHAAkACgALAAsACwANAAsACwALAAwADgAO
AA8ADwAPAA4ADgAOAA4ADgAOAA4ADgAOAA4ADgAOAA4ADgAOAA4ADQANAA0ACwAMAAwA
DAAOAA4ADgAOAA4ADgAOAA4ADgAOAA4ADgAMAAwADQANAA0ADQANAA0ADQANAA0ADQAN
AA0ADQANAAsADAAMAAwADAAMAAwADAAMAAwADAAMAA4ADQAMAAsACQAJAAkACQAHAAcA
BwAHAAcABgAFAAUAAwADAAMAAwACAAIAAgABAAAAAAAAAAAA///////////+//7//v/+
//7//v/+//7//v/+//7//v/8//z//P/8//7//v/+//7//v/+//7//v/8//z//P/8//7/
/f/9//3//f/+//7//f/7//v/+//7//3//f/9//3////////////9//3//f/9//7/////
//7//v/9//3//f/9//3//f/9//v//P/8//z//v/+//7//v/+//7//v/+//7//f/9//7/
/v/+//7//v/+//7//v/+////AAABAAIAAgACAAIAAgACAAIAAgACAAIAAwADAAMAAQAB
AAEAAQAAAAAAAAAAAAAAAAAAAP////////7//v/+//7//f/9//3//f/9//3//f/9//3/
/f/9//3//f/9//3//f/9//3////////////9//3//f/9//3//f/9//3//f/8//z//P/9
//3//f/9//v/+//7//v/+f/5//r/+//7//v/+//7//n/+v/6//r/+//6//r/+f/9//z/
+v/7//z/+v/6//r/+v/8//3//f///wAAAQABAAEAAQACAAIAAgAEAAUABgAGAAYABgAE
AAMAAgAAAP7/+v/4//b/9f/1//b/9v/0//H/7//w//H/8//2//f/+P/6//r/+v/6//r/
+v/6//r/+//7//v/+//7//v/+//7//v/+//7//v/+//8//z//P/8//z//P/8//z//v/+
//7//v/8//z//P/8//z//P/8//z//v///wEAAgAGAAoADAAMAAcAAQD9////AQD5/+v/
2v/E/6j/kf99/2v/Z/9j/1n/Sv9A/0L/Sf9c/3T/hf+S/6D/s//F/9T/4//t//D/8//0
//X/+P/7//z//P///wEAAAADAAMAAwAFAAcABwAHAAgABgAGAAcABwAHAAYABgAGAAQA
BAAEAAQABgAGAAYABgAGAAYABgAGAAQAAwADAAMABQAGAAYABgAEAAQABAAEAAYABgAG
AAYABgAGAAYABgAEAAQABQAFAAUABQAFAAUABQAFAAUABQAFAAUABQAFAAUABgAGAAYA
BAAEAAQABAAGAAYABgAGAAYABQAEAAMABQAFAAUABQABAAEAAQABAAEAAAD/////AQAB
AAEAAQAAAAAAAAD//wAAAAAAAAAA///////////+//7//v/+/wAAAAAAAAAA/v/+//7/
/v/+//7//v/+//7//v/+//7//v/+//7//v/+//7//v/+//7//f/9//3//f/+//7//f/9
//3//f/9//3//f/9//3//f/9//3//f////////////7///////7//P/7//v/+//7//v/
+//7//3//v/+//7//P/8//z//P/8//z//P/8//z/+//7//z/+v/6//r/+v/8//z//P/8
//r/+v/6//r/+//8//3//v/8//z//P/8//7////////////////////+//7//v/+//7/
/v/+//3/+//7//r/+v/8//z/+//7//n/+f/5//n/+P/3//b/9f/2//f/+P/5//n/+f/5
//n/+f/5//n/+f/7//v/+//7//n/+f/5//n/+//6//r/+v/5//n/+f/5//f/9//3//f/
9//3//j/+f/5//n/+f/5//r/+v/6//r/+v/6//v/+//9//7///////////8AAAAAAAAA
AAEAAgACAAIAAgAAAP//+//4//X/8P/x//D/8P/x//L/8v/w/+3/7//w//H/8//0//X/
9v/4//b/9v/2//b/+P/4//j/+f/3//f/9//3//f/9//3//f/+f/5//n/+f/5//j/9//2
//j/+P/4//j/9v/2//b/9v/4//j/+P/4//j/+P/4//j/+v/5//v//v8EAAgABgACAP3/
9//1//f/8//l/9f/wv+o/5T/gf9v/2f/Zf9d/1H/SP9G/07/X/90/4b/lf+g/7D/w//T
/+L/6//v//D/8f/2//f/+v/5//r/+v/9//3/AAABAAEAAQADAAEAAQABAAIABAAEAAUA
BQADAAIAAgACAAMABAAFAAYABAAEAAQABAAEAAQABAAEAAYABQAFAAUAAwAEAAQABAAE
AAQABAAEAAQABAAEAAQABAAEAAQABAAEAAQABQAFAAUABQAFAAUABQAFAAUABQAFAAUA
BQAFAAUABgAGAAYACAAIAAgACAAGAAYABgAGAAYABQAEAAMAAQABAAEAAQD/////////
/wEAAAD//////f/9//3//f/8//z//P/7//r/+v/6//r//f/9//3//f/8//z//P/8//r/
+v/6//r//P/8//z//P/6//r/+v/6//z//P/8//z//P/8//z//P/6//r/+v/6//v/+//8
//3//f/+//7//f/7//v/+//7//3//f/9//3//f/9//3//f/9//3//f/9//z//f/9//z/
/v/9//3//f//////////////AAAAAAAAAAAAAAAAAAAAAAAAAAAAAAAA/////wAAAAAA
AAAAAAACAAIAAgACAAAAAAAAAAAAAAAAAAAAAAAAAAAAAAAAAAAAAQABAAEA////////
//8AAAAAAAAAAP7//v/+//3///////7//v8AAAAA////////////////////////////
/////////wEAAQABAAEAAQABAAEAAQD////////////////////////+//7//v8BAAEA
AQABAAEAAQABAAEA/////wAAAQABAAEAAQABAP///v/+/wAAAAAAAAAAAgADAAMABQAE
AAUABQAFAAUABgAGAAYACAAJAAoACgAKAAoACAAHAAYABAACAP7/+v/4//f/9//6//r/
+P/1//P/9P/1//f/+P/5//r//P/+//7//v/+//7//v/+///////////////9//3//f/9
//3//f/9//3/AAAAAAAAAAD+//7//v/+//7//v/+//7//P/8//z//P/+//7//v/+/wAA
AQABAAIABAAIAAwADAAJAAMA/////wEA9//r/9r/wv+k/4n/df9n/2H/Y/9d/07/Qv9A
/0n/XP9y/4f/lv+k/7P/xf/W/+P/6//y//X/+P/7//7////+/wAA//8BAAIABQAFAAUA
BwAFAAUABQAGAAYABgAHAAcACQAIAAgACAAGAAYABgAGAAgACAAIAAgACAAIAAgACAAI
AAcABwAHAAcACAAIAAgABgAGAAYABgAIAAgACAAIAAgACAAIAAgACAAIAAkACQAJAAkA
CQAJAAkACQAJAAkACwALAAsACwAKAAoACQAIAAoACgAKAAoADAAMAAwADAAKAAkACAAH
AAkACQAJAAkABgAFAAQAAwAEAAQABAAFAAMAAwADAAMAAgACAAIAAQACAAIAAgACAAIA
AQAAAP//AAAAAAAAAAAAAAAAAAAAAAAAAAAAAAAAAAAAAAAAAAAAAAAAAAAAAAIAAgAC
AAIAAAAAAAAAAAAAAP///////wEAAgACAAEA/////////////////////wEAAQABAAEA
AQABAAEAAQACAAMAAwACAAIAAQABAAEAAwADAAMAAwADAAQABAAEAAIAAgACAAIABAAE
AAQABAACAAEAAQACAAIAAgACAAIABAAEAAQABAAEAAQABAAEAAQABAAEAAQABAAEAAQA
BAAEAAUABQAFAAMAAwADAAMAAgACAAIAAgAEAAQABAADAAEAAQAAAAAAAgACAAEAAQAB
AAEAAQABAAEAAQABAAEAAwADAAMAAwABAAEAAQABAAEAAQABAAEAAwADAAMAAwABAAEA
AQABAAEAAAAAAAAAAQABAAEAAQADAAMAAwADAAMAAwAEAAIAAgACAAIABAAFAAUABwAI
AAkACQAJAAkACgAKAAoADAANAA4ADgAMAAwACgAJAAoACAAGAAIA/v/8//v/+//+//7/
/P/5//n/+v/7//3//P/9//7/AAACAAIAAgACAAAAAAAAAAEAAQABAAEAAQADAAMAAwAD
AAEAAQABAAEABAAEAAQABAACAAIAAgACAAIAAgACAAIAAgACAAIAAgACAAIAAgACAAQA
BQAHAAgADAASABQAFgATAA0ABwAFAAkAAwD1/+L/zP+s/5H/e/9p/2X/Z/9h/1L/RP9A
/0f/WP9w/4X/lv+m/7n/zf/e/+v/8f/2//n/+v/9/wIABQAEAAYABwAHAAgACwALAAsA
DQANAA0ADQAOABAAEAARABEAEQAQABAAEAAOAA4ADgAOABAAEAAQABAAEgASABIAEgAS
ABEAEQARABEAEgASABIAEgASABIAEgASABIAEgASABIAEgASABIAEgASABMAEwATABMA
EwATABMAEwATABMAFAAVABYAFwAVABYAFgAWABYAFgAWABYAFgAWABYAFgAUABMAEgAR
ABIAEwAUABUAEQARABEAEQAPAA4ADQANAA0ADQANAA0ACgAKAAoACQAKAAoACgAKAAkA
CQAJAAkACAAIAAgACAAKAAoACgAKAAgACAAIAAgACAAIAAgACAAKAAoACgAKAAoACgAK
AAoACgAKAAoACgAKAAkACQAJAAkACgAKAAkACwALAAsACwAJAAkACQAJAAsACwALAAsA
CwALAAsACwAKAAsACwAKAAsACwAMAA0ACwALAAsACwAMAA4ADwAQAA4ADgAOAA4ADgAO
AA4ADgAOAA0ADQAOABAAEAAQABAAEAAQABAAEAAQABAAEAAQABIAEgASABIAEAAQABAA
EAAQABEAEQARABEAEQARABEADgAOAA4ADgAOAA4ADgANAA8ADwAOAA4ADgAOAA0ADQAO
AA8AEAARABAADwAOAA0ADwAPAA8ADwARABEAEQARAA8ADwAPAA8AEQARABEAEQAQAA8A
DgANAA4ADgAPABAAEQARABEAEQARABEAEQARABEAEQASABMAEQAQABEAEgATABQAFAAV
ABUAFwAYABkAGQAZABkAGgAaABoAGAAZABoAGgAaABoAGAAXABQAEgAQAAwACgAIAAcA
BwAGAAYABAABAAEAAgADAAUABgAHAAgACgAMAAwADAAMAAoACgAKAAsADQANAA0ADQAN
AA0ADQANAAsACwALAAsADAAMAAwADAAMAAwADAAMAAwADAAMAAwADAAMAAwADAAMAAwA
DAAMAA4ADwARABQAGgAeAB4AGgAXABEADQAPAA8AAwDz/9z/vv+i/4v/ef9v/3H/b/9j
/1L/Sv9Q/1//dv+M/5//rv++/9H/4//w//n//f8AAAMABgAJAA4ADwAOABAAEwATABQA
FQAVABUAFwAXABcAFwAYABYAFgAXABcAGAAYABkAGgAYABgAGAAYABgAGAAYABgAGAAY
ABgAGAAaABkAGQAZABkAGgAaABoAGQAYABcAFgAXABgAGQAaABgAGAAYABgAGAAYABkA
GQAZABkAGQAZABcAFwAXABcAGQAZABkAGQAZABoAGgAaABgAGAAYABgAGAAYABgAGAAY
ABcAFgAVABUAFQAVABUAEwATABMAEwATABIAEQARAA8ADwAPAA8ADAAMAAwACwALAAwA
DQAOAA4ADQAMAAsACwAMAA0ADgAMAAwADAAMAAwADAAMAAwADgAOAA4ADgANAAwACwAK
AAwADAAMAAwADgAOAA4ADgAMAAsACwALAAsADAAMAAsADQANAA0ADQALAAsACwALAA0A
DQANAA0ACwALAAsACwAMAA0ADQAMAA4ADQANAA0ACwALAAsACwANAA4ADgAOAAwADAAM
AAwADAAMAAwADAAMAAsACwAMAA4ADgAOAA4ADgAOAA4ADgAMAAwADAAMAAwADAAMAAwA
DAAMAAwADAAKAAsACwALAAsACwALAAsACAAIAAgACAAKAAoACgAJAAcABwAGAAYACAAI
AAcABwAHAAcABwAHAAcABwAHAAcACQAJAAkACQAHAAcABwAHAAcABwAHAAcABwAHAAcA
BwAJAAkACQAJAAcABgAIAAgABwAGAAUABAAEAAUABQAHAAoACwALAAsACQAKAAoACgAM
AA0ADgAOAAwADAAKAAkACAAGAAQAAAD///7//v///////v/7//f/+f/6//v//f/8//3/
/v8AAAAAAAAAAAAA/v/+//7//////////////wEAAQABAAEA//////////8CAAIAAgAC
AAIAAgACAAIAAAAAAAAAAAACAAIAAgACAAIAAgACAAIAAAD//wEABgAKAA4AEgAQAAsA
BQABAAEA///5/+3/3P/E/6j/k/+B/3H/a/9p/2P/WP9U/1T/W/9s/4D/kf+e/67/v//R
/+L/7f/z//b/9//4//v//v8BAAQABAADAAUABgAFAAUABQAHAAkACQAJAAoACAAIAAkA
CQALAAoACgAKAAgACAAIAAgACAAIAAgACAAKAAoACgAKAAoACQAJAAkACQAKAAoACgAK
AAoACgAKAAoACgAKAAoACgAKAAoACgAKAAoACwALAAsACwALAAsACQAJAAkACQAJAAkA
CQAJAAsADAAMAAwADAAMAAwADAAMAAwADAAMAAwACwAKAAkACQAJAAkACQAJAAkACQAJ
AAcABgAFAAUABwAHAAcABwAEAAQABAADAAQABAAEAAQABwAHAAcABwAEAAQABAAEAAQA
BAAEAAQABgAGAAYABgAFAAQAAwACAAQABAAEAAQABgAGAAYABgAGAAYABgAGAAYABQAF
AAUABQAGAAYABQAFAAUABQAFAAUABQAFAAUABgAHAAgACQAHAAcABwAHAAYABwAHAAYA
CAAHAAcABwAFAAUABQAFAAcACAAIAAgACAAIAAgACAAIAAgACAAIAAgABwAHAAgABgAG
AAYABgAIAAgACAAIAAgACAAIAAgACAAIAAgACAAGAAYABgAGAAYABwAHAAcABwAHAAcA
BwAIAAgACAAIAAgACAAIAAcACQAJAAgACAAIAAgABwAHAAkACQAJAAkABwAHAAcABwAJ
AAkACQAJAAkACQAJAAkABwAHAAcABwAJAAkACQAJAAkACQAJAAkACQAIAAgACAAJAAkA
CQAJAAkACQAJAAkACwALAAoACgAKAAoACgAKAAsACwANAA4ADwAPAA8ADwAQABAAEAAQ
ABEAEgASABIAEgAQAA8ADgAMAAoABgAEAAIAAQABAAAAAAD+//v/+//8//3///8AAAEA
AgAEAAQABAAEAAQABAAEAAQABQAFAAUABQAFAAUABQAFAAUABQAFAAUABQAEAAQABAAE
AAQABAAEAAQABAAEAAQABAAGAAYABgAGAAQABAAEAAQABgAHAAcACgAQABQAGAAWABMA
CwAFAAcABwABAPX/5P/M/67/k/97/23/af9r/2f/WP9O/07/V/9q/37/kf+g/7D/w//V
/+b/8f/5//z//f/+/wEABgAHAAgACgANAA0ADgANAA0ADQAPAA8ADwAPABAAEAAQABEA
EQAPAA4ADgAOABAAEAAQABAADgAOAA4ADgAOAA4ADgAOABAADwAPAA8ADQAOAA4ADgAO
AA4ADgAOAAwADAAMAAwADQAOAA8AEAAOAA4ADwAPAA0ADQANAA0ADwAPAA8ADwANAA0A
DQANAA8AEAAQABAADgAOAA4ADgAQABAAEAAQABAADwAOAA0ACwALAAsACwALAAsACwAL
AAsACgAJAAkABwAHAAcABwAGAAYABgAFAAIAAgACAAIAAwADAAMAAwAEAAQABAAEAAQA
BAAEAAQABgAGAAYABgAEAAQABAAEAAYABgAGAAYABQAEAAMAAgAEAAQABAAEAAYABQAF
AAUAAwAEAAQAAwADAAMAAwADAAMAAwADAAMAAwADAAMAAwADAAMAAwADAAQABQAFAAQA
BAADAAMAAwAFAAUABQAFAAMABAAEAAQABgAGAAYABgAEAAQABAAEAAQAAwADAAQABAAE
AAQABAACAAIAAgACAAQABAAEAAQAAgACAAIAAgAEAAQABAAEAAIAAwADAAMAAQABAAEA
AQABAAIAAwAEAAIAAgACAAEAAwADAAIAAgACAAIAAQABAAMAAwADAAMAAwADAAMAAwAB
AAEAAQABAAMAAwADAAMAAwADAAMAAwABAAEAAQABAAMAAwADAAMAAwACAAIAAgADAAMA
BQAFAAQABAAEAAQABAAGAAcABwAJAAgACQAJAAkACQAKAAoACgAKAAsADAAMAAwADAAK
AAkACAAGAAQAAAD+//z/+//7//v/+v/3//P/9f/2//f/+f/6//v//P/+//7//v/+//7/
/v/+//7////9//3//f/9/////////////f/9//3//f/+//7//v/+/wAAAAAAAAAA/v/+
//7//v8AAAAAAAAAAP7//v/+//7/AAABAAMABAAIABAAEgAQAAsABQABAAEABQD9/+//
3v/G/6b/i/93/2f/Y/9l/2H/Uv9G/0T/Tf9c/3T/h/+Y/6b/t//J/9r/6f/v//L/8//2
//n//P///wAAAgABAAMABgAFAAUABQAHAAcABwAHAAgABgAGAAcABwAJAAgACAAIAAYA
BgAGAAYABAAEAAQABAAGAAYABgAGAAYABQAFAAUABQAGAAYABgAEAAQABAAEAAYABgAG
AAYABgAGAAYABgAEAAQABQAFAAUABQAFAAUABQAFAAUABQAHAAcABwAHAAcACAAIAAgA
CAAIAAgACAAIAAgACAAIAAgABwAGAAUAAwADAAMAAwADAAMAAwADAAMAAgABAAEAAQAB
AAEAAQAAAAAAAAD//wAAAAAAAAAA///////////+//7//v/+/wAAAAAAAAAAAAAAAAAA
AAACAAIAAgACAAIAAgACAAIAAQAAAP///v8AAAAAAAAAAAAA//////////8AAAAA////
////////////////////AQABAAEAAQD///////////7///////7/AAD////////9//3/
/f/9////AAAAAAAA/v/+//7//v/8//z//P/8//7//f/9//7//P/8//z//P/8//z//P/8
//z//P/8//z//P/8//z//P/8//z//P/8//r/+//7//v/+//7//v/+//6//r/+v/6//r/
+v/6//n/+f/5//j/+P/4//j/9//3//n/+f/5//n/9//3//f/9//1//X/9f/1//f/9//3
//f/9//3//f/9//1//X/9f/1//X/9f/1//X/9f/0//T/9P/1//X/9f/1//X/9f/1//X/
9v/4//j/+P/4//b/9//3//n/+v/7//v/+//7//z//P/8//z//f/+//7//v/+//z/+//5
//b/8//u/+3/7P/s/+3/7v/u/+z/6f/p/+r/6//t/+7/7//w//L/8P/w//D/8P/y//L/
8v/z//H/8f/x//H/8f/x//H/8f/y//P/9P/1//T/9P/0//T/9P/0//T/9P/y//L/8v/y
//L/8v/y//L/8//0//X/9v/y//P/9//6//7/AgAGAAYAAQD7//f/+f/3/+//5f/S/7j/
nP+D/2//Y/9f/1//V/9K/z7/Pv9H/1z/cv+D/5D/nv+z/8f/1v/j/+v/7v/x//L/9f/2
//f/+v/8//////8CAAEAAQABAAMAAwADAAMABAAEAAQABQAFAAUABAAEAAQABgAGAAYA
BgAEAAQABAAEAAQABAAEAAQABgAFAAUABQAEAAQAAwACAAQABAAEAAQABAAEAAQABAAE
AAQABAAEAAQABAAFAAUAAwADAAMAAwAFAAUABQAFAAMAAwADAAMAAwAEAAQABAAGAAYA
BgAGAAQABAAEAAQABAADAAIAAQABAAEAAQABAP3//f/9//3//f/8//v/+//7//v/+//7
//z//P/8//v/+P/4//j/+P/3//f/9//3//j/+P/4//j/+P/4//j/+P/4//j/+P/4//b/
9v/2//b/9v/2//b/9v/2//b/9v/2//b/9v/2//b/9P/z//P/8//x//L/8v/x//P/8//z
//P/8//z//P/8//y//H/8P/v//D/8f/y//P/8//z//L/8P/y//H/8f/x//H/8f/x//H/
7//w//D/8P/y//L/8v/y//D/8P/w//D/8v/x//H/8v/y//L/8v/y//D/8P/w//D/8v/y
//L/8v/x//D/7//u//D/8P/w//D/8P/x//H/8f/w/+//7v/t/+z/7P/s/+z/7P/s/+z/
6//t/+3/7P/s/+7/7v/t/+3/6//r/+v/6//r/+v/6//r/+n/6f/p/+n/6f/p/+n/6f/p
/+n/6f/p/+f/5//n/+f/5//n/+f/5//p/+j/6P/o/+n/6f/p/+n/5//n/+f/5//n/+f/
6P/p/+r/6//s/+3/6//s/+z/7P/u/+7/7//v/+z/7P/r/+n/5P/j/+L/4f/e/93/3v/d
/9v/2//Z/9b/1v/W/9f/1v/Y/9r/3P/d/93/3f/d/93/3//g/+H/4f/e/93/3f/d/93/
3f/d/93/3//d/97/3P/a/9r/2v/a/9r/2v/a/9r/2v/a/9r/2v/c/9z/3P/c/9z/3P/c
/9z/3v/e/97/3v/g/+L/5P/m/+H/3v/b/9j/0P/K/8T/vv+p/5T/f/9q/1//VP9J/z7/
Of80/w==
         </WaveFormData>
      </LeadData>
      <LeadData>
         <LeadByteCountTotal>10000</LeadByteCountTotal>
         <LeadTimeOffset>0</LeadTimeOffset>
         <LeadSampleCountTotal>5000</LeadSampleCountTotal>
         <LeadAmplitudeUnitsPerBit>4.88</LeadAmplitudeUnitsPerBit>
         <LeadAmplitudeUnits>��V</LeadAmplitudeUnits>
         <LeadHighLimit>2147483647</LeadHighLimit>
         <LeadLowLimit>268435456</LeadLowLimit>
         <LeadID>V2</LeadID>
         <LeadOffsetFirstSample>0</LeadOffsetFirstSample>
         <FirstSampleBaseline>0</FirstSampleBaseline>
         <LeadSampleSize>2</LeadSampleSize>
         <LeadOff>FALSE</LeadOff>
         <BaselineSway>FALSE</BaselineSway>
         <ExcessiveACNoise>FALSE</ExcessiveACNoise>
         <MuscleNoise>FALSE</MuscleNoise>
         <LeadDataCRC32>38585053</LeadDataCRC32>
         <WaveFormData>
9P/1//f/+//6//r/+//6//f/9P/z//P/8//z//P/8v/z//P/8//z//H/8f/x//H/8v/y
//H/8f/z//P/8//z//P/8//z//P/8//z//T/9P/y//L/8f/x//T/9f/3//r/AAALABIA
EgAOAAoAEAAsAEwATwA/AC0ACgDV/6P/ff9k/1H/O/8a//P+3/7l/vn+F/8//2P/fv+W
/67/x//c/+z/9P/2//b/9v/4//n/+f/6//r/+v/7//3/AAAAAAEAAQD//wAAAAAAAAAA
AQABAAEAAwADAAMABAACAAIAAgADAAUABQAGAAYABgAGAAcABwAHAAcABwAHAAcACAAI
AAgACgALAAsACwALAAsADAAMAAwADgAPAA8ADwAQABMAEwATABMAFAAWABcAGQAaABsA
HgAhACIAJAAkACYAJwAqACwAMAAzADYANgA4ADoAOgA8AD8AQABBAEMARABEAEQAQgBD
AEMAQgBBAEEAQQA/AD8APgA9ADwAOAA3ADUANQAzADIAMQAwAC4AKgApACcAJQAjACEA
HwAeABwAGgAYABUAEwARABAAEQAOAA4ADQAMAAsACgAIAAYABAADAAMAAgABAAEAAQAB
AAAAAAAAAAIAAAAAAAEA///+//7//v////////////3//f/9//z//P/9//3//f/9//3/
/////wEAAQACAAIAAAAAAAAAAAADAAUABQAFAAUABQAFAAYABgAGAAcABwAHAAcABwAH
AAYABwAHAAcACQAJAAkACgAIAAgABwAHAAkACQAJAAkABwAHAAcABwAHAAcABgAGAAYA
BgAGAAYABAAEAAQABAAEAAQABAAEAAMAAgACAAIAAgACAAIAAQAAAAAAAQABAAMAAgAC
AAMAAQAAAAAAAAAAAAAA////////////////AQABAAEAAQD+//7//v/+//7//v/+//7/
AAAAAAAAAAD///////////7//v/+//7//////////////wAAAQABAP///////wAAAAAA
AAAAAQD///7//f/9//3//v/8//z//P/8//7//v8AAAEABAAEAAQABAAEAAQABQAFAAMA
AwADAAQABAAEAAQABAADAAMAAQAAAP3//P/7//v//f/8//j/9v/1//b/+P/5//z//f//
/wMAAgACAAMAAgD///z/+//7//3//f/9//z/+f/5//n/+f/5//n/+f/5//r/+v/5//n/
9//3//f/9//4//n/+v/7//r/+f/5//j/+v/6//n/+f/8//3//f/+/wQADQAWABoAGAAU
ABYAMgBSAFcARwAxAAwA2/+t/4f/aP9T/z//Gv/z/t/+5/79/hv/P/9j/37/lP+s/8f/
3P/q//T/+v/6//r//P///wEAAAD+/wAAAQABAAQABAAFAAUAAwAEAAQABAAGAAcABwAH
AAcABwAHAAgACAAIAAgACQAJAAkACgAKAAgACAAJAAkACwALAAsACwALAAwADAAMAAwA
DQANAA0ADQANAA4ADgAMAA4ADwAPABEAEgAVABUAFQAVABYAGAAXABkAGgAbAB4AIQAi
ACQAJgAoACkALAArAC4AMAAyADYAOAA6ADoAOgA9AD4APwBBAEIAQgBCAEAAQQBBAEAA
PwA/AD8APQA7ADoAOQA4ADYANQAzADMAMQAwAC8ALgAsACgAJwAlACUAIwAhAB8AHgAc
ABoAGAAVABMAEQAQABEADgAOAA0ACgAJAAgABgAGAAQAAwADAAQAAwADAAMAAQAAAAAA
AAACAAAAAAABAP///v/+//7//f/9//3//f/9//3//f/8//z//f/9//3//////wEAAQD/
////AAAAAAIAAgACAAIAAwAFAAUABQAHAAcABwAIAAoACgALAAsACgAJAAgABwAKAAsA
CwALAAsACwALAAwACgAKAAkACQAKAAsADAANAAoACQAIAAcACQAJAAgACAAGAAYABgAG
AAQABAAEAAQAAwAEAAUABgADAAIAAgACAAQABAAEAAMAAgACAAMAAwABAAAAAAABAAMA
AgACAAIAAAAAAP///////////////wEAAQABAAEAAAAAAAAAAAAAAAAAAAAAAP7//v/+
//7////////////+//7/AAAAAAAA/v/+//7//v8BAAIABQAHAAcABgAFAAQABgAGAAcA
BwAFAAUABQAGAAYABgAGAAYABAADAAAA/v/9//z/+//7//v/+v/2//T/9P/2//n/+/8A
AAEAAwAHAAMAAgACAAAA///8//v/+//7//v/+//6//f/9//3//f/+f/5//n/+f/6//r/
+f/5//f/9//3//f/+f/5//n/+f/5//n/+v/6//r/+v/5//n/+v/7//3//v8CAA0AFgAW
ABYAFAAWADIAVABZAEcAMQAMANn/qf+B/2L/Tf85/xT/6/7Z/uX++f4X/z3/Yf98/5L/
rP/F/9z/7P/2//j/+P/2//j/+//7//z/+v/8//3///8AAAAAAQABAP//AAAAAAAAAQAD
AAQABQADAAMAAwAEAAQABAAEAAUABQAFAAYABgAIAAgACQAJAAcABwAHAAcABwAIAAgA
CAAIAAkACQAJAA0ADQAOAA4ADQAOAA4ADQAOABAAFAAVABMAEwAUABYAFwAZABoAGwAc
AB8AIAAiACIAJAAlACgAKwAuADAAMgAyADQANgA2ADgAOwA8AD0APQA+AD4APgA+AD8A
PwA+AD0APQA9ADsAOwA6ADkAOAA1ADMAMAAvAC8ALgAtACwAKAAkACMAIQAhAB8AHQAb
ABgAFgAUABIADwANAAsACgALAAgACAAHAAQAAwACAAAAAQAAAAAAAQD///3//P/7//v/
+v/6//r//P/6//r/+//6//j/9//2//b/9//4//n/9//3//f/9v/2//f/9//3//f/9//5
//n/+//7//z//P/6//r/+v/6//3/////////////////AAAAAAAAAQABAAEAAQABAAEA
AgADAAMAAwADAAMAAwAEAAQABAADAAMABAAFAAYABwAFAAUABQAFAAUABQAEAAQAAgAC
AAIAAgAAAAAAAAAAAAEAAgADAAQAAgAAAP///v/+//7//v/9//7//v///////f/8//z/
/f////7//v/+//z//P/7//v//f/9//3//f/7//v/+//7//z//P/8//z//P/8//z//P/6
//r/+v/6//v/+//7//v/+v/6//r/+v/5//n/+f/5//n/+v/7//v/+v/5//j/+P/4//r/
+v/7//r/+v/6//r/+v/6//r//P/9/wAAAAAAAAAA/v/+//////8AAAEAAgAEAAIAAgAC
AAIAAgABAP7//P/5//j/9//3//X/9P/w/+7/8P/y//X/9//4//n/+////////v/+//z/
+//4//f/9//3//f/9//2//X/9f/1//X/9f/1//X/9f/2//b/9f/1//X/9f/1//X/9f/1
//X/9f/1//X/9v/2//b/9v/1//X/9v/3//n//v8GAA8AFgAYABYAEgASACgASgBVAEUA
LwAMANv/q/+B/2D/Tf89/xz/8/7h/un++/4V/zv/X/94/5D/qv/D/9r/6v/0//b/9v/2
//b/+f/7//z//v/8//3////+//7//////wAAAgADAAQAAgADAAMAAwABAAEAAQACAAQA
BAAEAAUABQAFAAYABgAGAAYABwAHAAUABQAFAAUABwAIAAgACAAGAAcABwAHAAsACwAM
AAwADAAOAA8ADwANAA4AEQARABMAEwAUABYAFwAZABoAGwAcAB8AIAAiACQAJgAnACoA
KQAsAC4AMAA0ADYAOAA4ADoAPQA+AD8APwBAAEAAQABAAEEAQQBAAD0APQA9ADsAOgA6
ADoAOgA2ADUAMwAzADEAMAAvAC4ALAAoACcAJQAlACMAIQAfACAAHgAcABoAGAAVABIA
EAARAA4ADgANAAwACwAKAAgABgAEAAMAAwAEAAMAAwADAAMAAgACAAIAAAD+//7/////
//7//v/+//3//f/9//3//f/9//3//P/+//////////3//f///////////wAAAAAAAAAA
AAAAAAMABQAFAAUABQAFAAUABgAEAAQABQAFAAcABwAHAAcABwAHAAYABQAGAAcACAAK
AAgACAAHAAcABwAHAAcABwAJAAkACQAJAAcABwAGAAYABgAGAAYABgAEAAQABAAEAAIA
AgACAAIAAwACAAIAAgACAAIAAgABAP7//v/////////+//7///////7//v/+//7//v/9
//3//f/9//3//f////////////7//v/+//7//P/8//z//P/+//7//v/+//v/+//7//v/
/P/8//z//P///////f/7//r/+v/6//r/+v/7//z///8BAAIAAgACAAIAAgACAAMAAwAB
AAEAAQACAAIAAgACAAIA/v/9//r/+P/3//b/9f/1//X/9P/w/+7/7//y//b/+f/6//v/
/f8BAP3//P/8//r/+f/2//X/9f/3//f/9//2//P/8//z//P/8//z//P/8//0//T/8//z
//P/8//z//P/9f/1//X/9f/z//P/9P/0//T/9P/z//P/9v/3//n/AAAKABEAEgASAA4A
DgAgAD4ASgA/ADEAEQDi/7f/kf9x/1z/Sf8p/wT/8/73/gn/Jf9L/2//if+c/7T/zv/h
//D//P8AAPz/+v/8//z/+//5//r/+v/8//3////+//7///////7//v/9//z//v//////
//////////8AAAAAAAAAAAEAAQABAAIAAgAAAAAAAQABAAEAAQABAAEAAwAEAAQABAAC
AAMAAwADAAUABQAGAAYABAAGAAcABwAJAAoADQANAA0ADQAOABAAEQATABQAFQAYABsA
HAAeAB8AIAAgACIAJQAoACoALAAsAC4AMAAwADIANQA2ADcANQA2ADYANgA2ADcANwA2
ADUANQA1ADMALwAuAC0ALAAqACkAJwAnACUAJAAjACIAIAAcABsAGQAYABcAFgAVABMA
EAANAAoACwAJAAcABgAHAAQABAADAAAA///+//z//v/8//v/+//6//n/+f/5//v/+v/6
//r/+v/4//j/+f/3//b/9v/2//b/9//4//n/9//3//f/9v/2//f/9//3//n/+f/7//v/
+v/5//n/+P/5//r/+//8//3//////////f/9//3//v8AAAAAAQABAP//////////AAAB
AAEAAQABAAEAAQACAAAAAAD/////AAABAAIAAwABAAEAAQABAAEAAQAAAAAA/v/+//7/
/v/+//7//v/+//7//v/+//7/+//6//r/+v/8//z//P/7//r/+v/7//v/+//6//r/+//7
//r/+v/6//r/+v/5//n/+f/5//n/+f/5//n/+f/5//j/+P/4//j/+P/4//j/+P/4//j/
+P/4//f/9//3//f/9v/2//b/9v/3//f/9//3//f/+P/4//j/+P/4//j/+v/6//z//f/8
//z//P/8//r/+v/7//v//P/9//7/AAD+//7//v/+//z/+//4//b/9f/0//P/8//x//D/
7P/q/+z/7v/x//P/9P/1//f/+//7//r/+v/4//n/9v/1//X/8//z//P/8v/z//P/8//z
//H/8f/x//H/8v/y//H/8f/z//P/8//z//H/8f/x//H/8f/x//L/8v/y//L/8f/x//L/
8//1//j//v8HABAAEgAQAAoADAAmAEQASwA7ACcABADR/5//ef9e/0v/O/8c//X+4/7p
/v/+G/89/1//fP+W/7D/yf/g/+7/9v/4//b/9P/0//f/+f/4//b/9v/3//f/+P/4//n/
+f/7//z//P/8//z//f/9//3//f/9//3//v/+//7//v////3//f/+//7/AQACAAQABQAC
AAEAAAD//wIABAAFAAYABAAFAAUABQAFAAUABgAGAAgACgALAAsACQAKAA0ADQAPAA8A
EAASABMAFQAWABcAGAAbABwAHgAgACIAIwAmACcAKgAsAC4AMAAyADQANAA2ADkAOgA7
ADsAPAA8ADwAOgA7ADsAOgA5ADkAOQA3ADcANgA1ADQAMgAxAC8ALwAtACwAKwAqACYA
IgAhAB8AHQAbABkAFwAXABYAFQAUABIADwAMAAoACQAGAAYABQAEAAMAAgAAAP7//P/7
//v//P/7//v/+//7//r/+v/6//r/+P/4//n/9//2//b/9v/1//X/9f/1//f/9//3//b/
9v/3//f/9//3//f/+f/5//n/+f/6//r/+P/4//j/+P/6//3//v////7//f/8//z//v/+
///////9//3//f/9//7/////////////////AAAAAAAA////////////////AQABAAEA
AQD//////v/+//7//v/+//7//P/8//z//P/8//z//P/8//v/+v/6//r/+P/4//j/9//4
//j/+f/5//n/+P/4//n/9//2//b/9v/4//j/9//3//X/9f/1//X/9//3//f/9//0//T/
9P/0//T/9P/0//T/9P/0//T/9P/1//X/9f/1//L/8v/2//T/9P/0//T/9P/0//b/9//6
//r/+v/6//j/+P/5//n/+//7//v//P/6//r/+v/6//j/9//0//L/8//y//H/8f/x//D/
7P/q/+r/7P/v//H/8v/z//X/+f/5//j/+P/2//X/8v/x//H/7//v/+//7v/v/+//7//v
/+//7//v/+//8P/w/+//7//v/+//7//v/+//7//v/+//7//v//D/8P/w//D/7//v/+7/
8f/z//b//P8FAA4AEAAOAAoACgAgAEIATQA/ACsADADb/6f/ff9g/03/Pf8e//n+3f7d
/u/+C/8v/1X/cv+K/6T/v//Y/+b/8P/y//D/7v/u//P/9f/2//b/9v/1//f/+P/4//n/
+f/7//z//P/8//z//f/9//3//f/9//3//v/+//7//v///wEAAQACAAIAAgACAAMAAwAD
AAMAAwADAAMABAAEAAQABgAHAAcABwAJAAkACgAKAAoADAANAA0ACwAMAA8ADwAPAA8A
EAASABUAFwAYABkAGgAdAB4AIAAiACQAJQAoACkALAAuADAANAA2ADgAOAA6AD0APgA/
AD8AQABAAEAAQABBAEEAQAA9AD0APQA7ADsAOgA5ADgAOAA3ADUANQAyADAALgAsACwA
KAAnACUAIwAhAB8AHQAcABoAGAAWABUAEwARABAADQAKAAoACQAKAAkACAAGAAQAAgAB
AAEAAAD///////////7//v/+//7//P/8//3//f/8//z//P/7//v/+//7//v/+//7//r/
/P/9//3//f/7//v//f/9//////8AAAAA/v/+//7//v8BAAMAAwADAAUABQAFAAYABAAE
AAUABQAFAAUABQAFAAQABQAFAAUABwAHAAcACAAIAAgABwAHAAcABwAHAAcABwAHAAcA
BwAHAAcABgAGAAQABAAEAAQABAAEAAQABAACAAIAAgACAAMAAgACAAIAAAAAAAAA//8A
AAAAAQABAAEAAAAAAAEA///+//7//v8BAAIAAgADAAIAAQAAAP////////////8AAAAA
AAAAAAAAAAAAAAAAAAAAAAAAAAD///////////7//v/+//7///8AAAAAAAAAAAAAAgAC
AAQABQAIAAgACAAIAAYABgAHAAcABwAHAAcACAAKAAoACgAKAAgABwAEAAIAAQAAAP//
///9//z/+P/2//j/+v/9////AgADAAUACQAFAAQABAACAAMAAAD//////f/9//3//P/9
//3//f/9//v/+//7//v//P/8//v/+//7//v/+//7//v/+//7//v/+//7//z//P/6//r/
+f/5//z///8BAAYADgAZAB4AHAAYABYAJABGAFgAUQA/ACUA9v+//5X/df9e/03/Nf8M
/+/+6/77/hP/N/9f/3v/lP+s/8j/3//w//z//v/8//z//v8AAAEABQAGAAYABAAHAAcA
CAAIAAkACQAJAAoACgAKAAgACQAJAAkACgALAAwADgANAAwACwALAAkACQAKAAoADAAM
AA0ADQANAA0ADQANAA8AEAAQABAADgAPAA8ADwATABMAFAAUABQAFgAXABcAFQAWABkA
GQAbABsAHAAeAB0AHwAgACEAIgAlACYAKAAsAC4ALwAyADEANAA2ADgAPAA+AEAAQABA
AEMARABFAEcASABIAEgARgBHAEcARgBDAEMAQwBBAEEAQAA/AD4AOgA5ADcANwA1ADQA
MwAyADIALgAtACsAJwAlACMAIQAiACAAHgAcABsAGQAXABYAFQASABIAEQAQAA8ADgAM
AA4ADAALAAsACgAJAAkACQAHAAYABgAGAAYABAAEAAUABwAGAAYABgAFAAUABQAFAAUA
BQAFAAQABAAFAAUABQAFAAUABwAHAAkACQAKAAoACAAIAAgACAAJAAsACwALAAkACQAJ
AAoACgAKAAsACwANAA0ADQANAAwADQANAA0ADwAPAA8AEAAOAA4ADQANAA8ADwAPAA8A
EQARABEAEQAQAA8ADQAMAAwADAAMAAwACgAKAAoACgAIAAgACAAIAAcABgAGAAYABAAE
AAQAAwACAAIAAwADAAMAAgACAAMAAQAAAAAAAAD+//7//f/9////////////////////
///+//7//v/+//7//v/8//7//v/+//7//v/+//7/AAABAAIAAgACAAIAAgACAAMAAwAF
AAUABQAGAAQABAAEAAQAAgABAP7//P/9//z/+//7//n/+P/0//L/9P/2//n/+//+////
AQAFAAEAAAAAAP7//f/6//n/+f/5//n/+f/4//f/9//3//f/9//3//f/9//4//j/9//3
//n/+f/5//n/9//3//f/9//3//f/+P/4//j/+P/3//f/+P/5//n//v8GABEAFgAYABYA
EgASACgARABHAD0ALQAKAN3/sf+N/3D/Xf9J/yb/Bf/9/gf/G/85/13/ff+W/6z/wv/b
//D//v8GAAQAAAD8//z//f/9//7/AAAAAP///f/8//z//f/9////AAAAAAAA/v//////
//////////8AAAIAAgACAAMAAgABAAEAAAACAAIAAwADAAMAAwADAAMAAQACAAIAAgAE
AAUABQAFAAYABQAFAAQABgAIAAkACQAJAAoADQANAA8ADwAQABIAEQATABQAFQAUABcA
GAAaAB4AIAAhACQAJQAoACoALAAsAC4AMAAwADQANwA4ADkANwA4ADgAOAA4ADkAOQA4
ADcANwA3ADUAMwAyADEAMAAuAC0AKwArACcAJgAlACQAIwAgACAAHwAbABkAFwAVABIA
EAAOAAwADAALAAoACgAHAAQABAADAAQAAwACAAAAAgAAAP/////8//v/+//7//3//P/8
//z/+v/4//j/+f/5//j/+P/4//f/9//3//f/+f/5//n/+P/4//n/+f/5//f/9//5//n/
+//7//z//P/8//z//P/8//v//f/9//3/////////AAAAAAAAAQABAAEAAQABAAEAAAAB
AAEAAQABAAEAAQACAAQABAADAAMAAQABAAEAAQABAAEAAQABAAEAAQAAAAAA/v/+//7/
/v/+//7//v/+//z//P/8//z//f/8//z//P/8//z//P/7//r/+v/7//v//f/8//z//f/7
//r/+v/6//r/+v/5//n/+//7//v/+//7//v/+//7//r/+v/6//r/+v/6//r/+v/6//r/
+v/6//f/9//3//f/+v/6//j/+P/4//j/+P/6//r//P/9//z//P/8//z//v/+///////9
//3//f/+//7//v/+//7//v/9//r/+P/1//T/8//z//X/9P/w/+7/7f/u//D/8f/0//X/
9//7//r/+v/7//r/9//0//P/8//z//P/8//y//H/8f/x//H/8//z//P/8//y//L/8f/x
/+//7//v/+//8P/x//L/8//x//H/8v/y//L/8v/x//H/9P/1//X/+P/+/wcAEAASABAA
CgAKACIAQgBJADsAJwAGANf/p/+B/2j/Vf9B/yL//f7r/vX+C/8p/03/cf+K/6L/uv/R
/+b/9P/+//7//P/4//j/+f/7//r//P/+//////////7//v/9//3//v/+//7/AAABAAEA
AQD///////8AAAAAAAAAAAEAAQABAAIAAgAAAAAAAQABAAMAAwADAAMAAwAEAAQABAAG
AAcABwAHAAgABwAHAAYACAAKAAsACwALAAwADwAPAA8ADwAQABIAFQAXABgAGQAYABsA
HAAeACAAIgAjACYAKQAsAC4AMAAyADQANgA2ADYAOQA6ADsAPQA+AD4APgA8AD0APQA8
AD0APQA9ADsAOQA4ADcANgA1ADUANAA1ADIAMAAuACwALAAoACcAJQAlACMAIQAfABwA
GgAYABYAFwAVABMAEgARAA4ADgANAAsACQAHAAQABQAEAAQABQACAAEAAQABAAMAAgAC
AAIAAgAAAAAAAQABAAAAAAAAAP///////////////////v/+//////////7//f/+//3/
/////wAAAAACAAIAAgACAAAAAQAAAP//AAABAAIABAAEAAQABQAFAAMAAwADAAMABAAF
AAUABQAFAAUABQAGAAgACAAHAAcABQAFAAUABQAFAAUABQAFAAUABQAEAAQAAgACAAIA
AgAEAAQABAAEAAAAAAAAAAAAAQAAAAAAAAD+//7//v/9//7//v///////f/8//z//f/9
//z//P/8//z//P/7//v//f/9//3//f/7//v/+//7//z//P/8//z//P/8//z//P/6//r/
/P/8//r//P/8//z//P/8//z//v///wIAAgACAAIAAAAAAAEAAQABAAEAAQACAAQABAAE
AAQAAAD///z/+v/7//r/+f/5//f/9v/y//D/8P/y//X/9//8//3///8DAAAA/v/9//r/
+//4//f/9//1//X/9f/0//P/8//z//P/9f/1//X/9f/1//T/8v/x//T/9f/2//f/9f/1
//X/9f/z//P/9P/0//b/9v/1//X/9P/1//n//P8CAA0AFAAUABIADgAQACYASABRAEMA
LwAQAN3/rf+H/2j/Uf8//yD/+f7l/u3+Af8d/0P/Zf+A/5j/sv/L/+L/8P/4//j/9v/0
//b/+f/7//z//P/8//3//f/8//z//f/9//3//v/+//7//v////////////////8AAAAA
AAAAAAEAAAD//////v///wAAAgADAAEAAQABAAEAAwAEAAQABAAEAAUABQAFAAUABQAG
AAYACAAKAAsACwALAAwADwAPAA0ADQAOABAAEgAVABcAGQAZABsAGwAcACAAIgAjACYA
KQAsAC4AMAAwADIANAA0ADgAOwA8AD0APQA+AD4APgA+AD8APwA+AD0APQA9ADsANwA2
ADUANAA0ADMAMQAxAC8ALgAtACwALAAoACcAJQAjACEAHwAdABoAGAAWABQAFQATABEA
EAANAAoACgAJAAgABwAGAAQABAACAAEAAQAAAP///////////v/+//7/AAD+//7////9
//z//P/8//v/+//7//v/+//7//v/+v/6//v/+//7//v/+//9//3//f/9//7//v/+//7/
/v/+//3/////////////////AAAAAAAAAQABAAMAAwADAAMAAgADAAMAAwADAAMAAwAE
AAQABAADAAMAAwADAAMAAwAFAAUABQAFAAMAAwACAAIAAgACAAIAAgACAAIAAgACAAAA
AAAAAAAA///+//7//v/8//z//P/7//z//P/9//3//f/8//z//f/7//r/+v/6//z//P/7
//v/+//7//v/+//5//n/+f/5//j/+P/4//j/+P/4//j/+P/4//j/+P/4//f/+f/7//n/
+P/4//j/+P/4//r/+v/8//3//P/8//z//P/+//7///////3//f/9//7//v/+//7//v/6
//n/9v/0//X/9P/z//P/8//y/+7/7P/u//D/8//1//j/+f/7////+//6//r/+P/3//T/
8//z//P/8//z//L/8//z//P/8//z//P/8//z//T/9P/z//P/8f/x//H/8f/z//P/8//z
//P/8//0//T/8v/y//H/8f/y//X/9//6/wAACQAQABAAEAAOABQALABGAEsAPQApAAQA
1f+n/3//Zv9T/z3/Fv/x/uH+6f4B/yH/R/9p/4L/mP+w/8n/3P/s//b/+P/4//b/9v/3
//f/+P/2//b/9//5//z//P/9//3/+//8//z//P/+//////////3//f/9//7//v/+//7/
////////AAAAAP7//v//////AQABAAEAAQD//wAAAAAAAAAAAQABAAEAAwADAAQABAAE
AAYABwAHAAkACgANAA0ACwALAAwADgARABMAFAAVABQAFwAYABoAHAAeAB8AIgAjACYA
KAAqACwALgAwADAAMAAzADQANQA3ADgAOAA4ADYANwA3ADYANQA1ADUAMwAzADIAMQAw
ACwAKwApACkAKAAoACgAKAAlACAAHgAbABoAGQAYABcAFgAUABIAEAANAAsACQAIAAcA
BAAEAAMAAgABAAAA/v8AAP7//f/9//r/+f/5//n/9//2//b/9v/4//b/9v/3//X/9P/0
//T/9f/1//X/9f/z//P/8//y//L/8//z//P/9f/1//f/9//3//f/+P/4//j/+P/4//j/
+P/5//j/9//5//n/+f/6//r/+v/7//v/+//7//v/+//8//3//f/9//3//f/9//7//v/+
//3//f/7//v/+//7//n/+f/5//n/+//7//r/+v/4//j/+P/4//b/9v/2//b/9v/2//b/
9v/1//T/9P/0//b/9v/2//X/9P/0//X/9f/z//L/8v/z//P/8v/y//L/8v/y//H/8f/w
/+//7v/t/+//7//v/+//7P/s/+z/7P/u/+7/7v/u/+z/7P/s/+z/7f/t/+3/7f/w//D/
8P/w//H/8f/x//H/8f/y//P/8//x//H/8f/y//L/8v/y//P/8P/u/+z/6//q/+n/6P/m
/+T/5P/k/+P/5P/k/+T/5P/o/+r/7P/t/+v/6//r/+v/6v/r/+z/6//p/+j/5v/k/+L/
4v/i/+L/4//k/+T/5P/i/+L/4v/i/+L/4v/i/+L/5P/k/+T/5P/j/+L/4f/g/+L/4v/i
/+L/5f/m/+f/6P/t//L/9//8/wEABAAHAAoADwAUABkAHgD6/9j/tv+U/3j/XP9A/yT/
Ev8C/w==
         </WaveFormData>
      </LeadData>
      <LeadData>
         <LeadByteCountTotal>10000</LeadByteCountTotal>
         <LeadTimeOffset>0</LeadTimeOffset>
         <LeadSampleCountTotal>5000</LeadSampleCountTotal>
         <LeadAmplitudeUnitsPerBit>4.88</LeadAmplitudeUnitsPerBit>
         <LeadAmplitudeUnits>��V</LeadAmplitudeUnits>
         <LeadHighLimit>2147483647</LeadHighLimit>
         <LeadLowLimit>268435456</LeadLowLimit>
         <LeadID>V3</LeadID>
         <LeadOffsetFirstSample>0</LeadOffsetFirstSample>
         <FirstSampleBaseline>0</FirstSampleBaseline>
         <LeadSampleSize>2</LeadSampleSize>
         <LeadOff>FALSE</LeadOff>
         <BaselineSway>FALSE</BaselineSway>
         <ExcessiveACNoise>FALSE</ExcessiveACNoise>
         <MuscleNoise>FALSE</MuscleNoise>
         <LeadDataCRC32>2868670312</LeadDataCRC32>
         <WaveFormData>
+f/6//3//f/+//3//P/7//j/9P/y//H/8v/x//D/8P/v/+7/7v/u/+z/7P/s/+z/7v/u
/+3/7f/t/+3/7f/t/+3/7f/t/+3/7P/s/+z/7P/q/+r/6v/q/+7/7//v/+7/8v/8/wIA
BwARAB8ANQBeAIwApACtALsAxADAAK4AlwB8AFcAHQDP/37/QP8b/w3/EP8l/zr/S/9g
/3f/jf+e/6//vf/F/8z/1f/a/9//4v/k/+X/5f/n/+n/6v/t/+//8P/u/+7/7v/w//H/
8f/x//H/9f/1//X/9f/0//P/8//z//T/9v/4//n/+f/3//f/9//3//j/+P/5//r//P/9
//7/+//7//z//f/+////AAAAAAIAAgABAAEAAQABAAMAAwAEAAUABgAIAAgABwAIAAsA
DAAPABEAFAAUABUAFwAaAB0AHwAiACUAKAArAC4AMAAxADIANAA1ADcAOQA7AD0APQA9
AD0APgA8ADwAOwA7AD0AOwA6ADgANAA0ADIAMAAwAC8AMAAuACoAKAAmACQAIgAgAB4A
HAAcABsAGQAXABQAEQAPAA0ADQANAAwACwAKAAcABgAGAAMAAgABAAAAAgACAAAA///+
//z//P/+/////////////f/8//z/+//7//v//P/8//z//P/6//j/+P/4//j/+f/8//z/
/P/9//3//f/9//7//v/+//3//P///wAAAQACAAEAAgACAAIABQAFAAUABAAGAAYABwAH
AAgACAAJAAgACgAJAAkACQAHAAcACAAIAAoACwAMAAwACAAIAAkACQAIAAgABwAGAAgA
BgAHAAgABgAFAAQAAwAEAAQABAAEAAMAAgACAAIAAAAAAAAAAAACAAIAAQAAAP7//v/+
///////+//7//f/9//v/+//8//z//P/9//3////9//3//f/6//r/+//8//z//P/8//z/
/f/8//z//P/7//v/+//7//z//P/8//z/+//7//v/+//7//z//P/+//7//f/8//v/+v/6
//z//f/9//3//P/7//v/+v/6//r/+v/6//3//////wEAAAABAAEAAQADAAQABAAEAAEA
AQACAAIAAwAEAAYABgAIAAgABwAFAAQABQAEAAIAAwACAAAA/v/8//3///8BAAEAAgAF
AAUABwAFAAMAAQD9//r/+f/5//n/+f/5//r/+P/2//X/9P/0//T/9P/0//b/9v/1//X/
8//z//P/8//1//X/9f/1//T/9P/0//T/9P/0//T/9P/4//X/8//y//b//v8GAA8AHQAr
AD0AYgCQAKoAswC9AMYAxACyAJsAegBRABcAyf92/zj/Gf8N/xL/J/88/03/YP93/43/
nv+t/73/x//Q/9f/3v/j/+b/6P/p/+v/6//v//H/8//0//T/8v/y//L/9P/3//f/9//3
//n/+f/5//n/+f/5//r/+//7//z//f/9//3/+//7//v/+//8//z//f/9//7//v/+//3/
/f/+////AgADAAQABAACAAIAAQABAAQABQAIAAkABwAHAAcACAAJAAkACwAPAA8AEQAS
ABQAFgAXABkAHAAdAB8AIgAlACkAKwAtAC4AMQAyADQANQA3ADkAOwA9ADsAOwA7ADwA
PAA8ADsAOwA7ADkAOAA2ADIAMgAwAC4ALgAtAC4ALAAoACYAJAAiACAAHgAcABoAGgAZ
ABcAFQARAA8ADgANAAwADQANAA0ACgAHAAYABgAHAAYABQAEAAQABAACAAEA/v/8//z/
/v8BAAEAAQABAP3//P/8//v//f/9//7//v/+//7//P/6//j/+P/4//n/+//8//3////9
//3//f/+/wEAAgACAAIAAgACAAIAAgACAAQABQAGAAkACQAJAAgABgAGAAcABwAJAAoA
DAAMAA4ADQANAA0ACwALAAwADAAPAA8ADwAOAAsACgAKAAkACQAKAAoACgAJAAYABgAG
AAUABQAFAAUABwAGAAUABAABAAAAAAAAAAIAAgACAAIAAAAAAP///v/+//7//v///wEA
AAAAAP///f/7//v//P/+//7//////////f/9//3/+v/6//v//P/+//7//v/+//v/+v/6
//r/+//7//v/+//8//z//P/6//r/+v/6//r/+v/8////AAADAAMAAwACAAEAAwAEAAQA
BAABAAEAAgACAAUABgAIAAgACgAKAAkABwAGAAcABgAEAAYABAABAP7//v///wEAAwAF
AAYACQAJAAcABQADAAEA/f/6//n/+f/5//n/+f/6//f/9v/2//b/9v/2//b/9v/3//j/
+P/5//b/9f/0//P/9P/1//b/9//2//b/9v/2//b/9v/2//b/+P/3//X/9P/4/wIACgAT
AB8AKwA/AGYAlgCuALcAwQDKAMgAtACZAHoATwATAMP/cv84/xv/D/8U/yv/QP9R/2L/
e/+R/6T/tf/B/8v/1P/b/+D/5f/o/+r/6//t/+3/8f/z//X/9v/2//T/9P/0//b/+f/5
//n/+f/7//v/+//7//n/+f/6//v//P/+/wAAAQACAP///v/9//7/AAABAAMAAQACAAIA
AgABAAEAAgADAAQABQAGAAYABQAEAAIAAQADAAUACQALAAkACQAJAAoACwALAA0AEQAT
ABUAFgAYABkAGQAaABwAIQAjACYAKQArAC0ALwAwADMANAA2ADcAOQA7AD0APwA+AD0A
PAA8ADwAPAA7ADsAOwA5ADgANgAzADIALwAsACwAKwAsACoAJgAkACIAIAAeABwAGgAY
ABYAFQATABEADQALAAoACQAJAAkACAAHAAUAAQD///7////+//3//P/6//r/+P/3//b/
9P/0//b/9//3//f/9//z//L/8v/x//H/8f/y//L/8P/w/+7/7P/s/+z/7P/t/+7/7v/u
/+//7f/t/+3/7v/x//L/8v/y//T/9P/0//T/9P/2//f/+P/6//v//P/8//7//v//////
//8AAAIAAgAEAAMAAwADAAMAAwAEAAQABwAHAAcABgACAAIAAwADAAMABAAEAAQAAwAA
AAAAAAD9//3//f/9//7//v/+//7/+//6//r/+v/6//r/+v/6//r/+v/5//j/+P/4//j/
+f/6//r/+//7//n/9//3//j/+P/4//n/+f/3//X/9f/1//T/9P/1//b/+P/4//j/+P/1
//T/9P/0//X/9f/1//X/9P/0//T/9P/1//X/9f/1//X/9v/2//j/+f/3//X/8//2//b/
+P/5//j/9v/2//b/9v/3//n/+f/7//7//////////v/+//3//P/8//3///8AAP//AAAC
AAIABAAEAAMAAQD//wEAAQAAAAAA/v/7//j/+v/7//3////9//7/AQABAAMAAQD///3/
+//4//f/9//0//P/8v/y//P/8v/y//L/8P/w//D/8P/y//L/8f/x//H/8f/x//H/7//v
/+//7//v//D/8f/y//D/8P/w//D/8P/x//H/8v/4/wAACAAPABkAJQAzAFgAiACoALMA
uwDGAMQAsgCXAHQASwAVAMn/eP88/x3/D/8Q/yH/Nv9H/1r/df+N/6D/r/+7/8X/yv/R
/9j/3f/g/+b/6//t/+v/6//t/+//8P/w//H/8v/z//b/9P/z//L/8f/1//X/9f/1//X/
9f/2//f/9//4//n/+f/9//v/+//7//n/+v/6//v//f/+//7//v/9//3//v///wAAAQAC
AAIAAgACAAEAAQAAAAEABAAFAAcABwAHAAgACQAJAAsADwANAA8AEAASABUAFwAaAB4A
IAAhACMAJQApACsALQAuADIANAA3ADkAOAA5ADoAOwA8AD0APgBAAD8APgA8ADsAPQA7
ADoAOAA4ADgANgA0ADEALwAvACwAKwAqACkAKAAkACIAIAAeAB4AHQAbABkAFgATABEA
DwANAA0ADAALAAwACQAIAAgABgAEAAIAAAABAAIAAQABAAIAAAAAAAIAAAD///7//f/8
//z//f/9//z/+//7//r//P/8//r/+P/6//r/+v/7//v/+v/5//n/+v/7//z//v/8//z/
+//6//3//v///wAAAAACAAMABAADAAMAAwACAAMABAAGAAcABgAGAAcABgAHAAcACAAJ
AAkACQAKAAoACQAJAAkACAAHAAgACgALAAoACgAJAAgACAAGAAcACAAFAAUABQAFAAMA
AgABAAAAAAAAAAEAAgABAAAA///+//7//v/9//z//P/8//z//f/7//r/+v/5//r/+f/6
//z/+v/6//v/+//9//v/+//7//j/+P/5//r/+P/4//j/+P/6//r/+//8//r/+f/4//f/
+v/6//r/+v/9//v/+f/1//T/9f/2//f/+P/6//3//v8BAAEAAQAAAP//AAACAAMABAAC
AAEAAQAAAAMABAAGAAYABAAEAAMAAQD//wEAAQAAAAIAAAD9//r/+v/7//3//////wAA
AwADAAIA///8//n/9//0//P/8//z//P/8//0//L/8P/v/+7/7v/u/+7/7v/w//D/7//v
/+7/7f/s/+v/7P/t/+7/7//s/+z/7P/s/+z/7P/s/+z/7P/t/+v/7v/6/wIACAAVACMA
MwBVAIYApgCyAL0AxQDEALQAmAB1AEwAFQDJ/3X/NP8Q///+Bf8a/zP/RP9X/27/hf+V
/6b/t//D/8v/0v/X/9z/3f/g/+L/4//l/+f/6//r/+3/7v/u/+3/7P/r/+z/7v/v//D/
8f/x//H/8f/x//H/8f/y//P/9f/2//f/9//4//X/9P/z//X/9v/2//f/9//4//j/+P/3
//f/+P/5//r/+//8//z/+//6//j/9//6//v//v///////////wAAAwADAAUACQAJAAsA
DAAOAA4ADwARABQAGAAbAB8AIwAjACUAJwAoACwALgAxADMANAA1ADYANwA1ADUANQA2
ADYANgA1ADUANAAxAC8ALAAqACoAKAAmACUAIwAjACAAHAAaABgAFgAWABQAEgAQAA0A
CwAIAAUABQADAAIAAQD//////v/9//r/9//2//b/9//2//X/9P/0//T/8v/x//L/8P/w
//L/8//z//P/8//w/+7/7f/r/+z/7f/v//D/7v/u/+z/6v/q/+r/6v/r/+7/7v/u/+//
7f/t/+3/7v/w//L/8//0//L/8v/y//L/8v/0//X/9v/5//n/+f/4//j/+P/5//n/+//8
//7//v/+//3//f/9//v/+//8//z//////////v/6//r/+//7//v//P/8//z/+//4//j/
+P/3//f/9//3//f/9v/1//T/8//y//L/8v/0//T/9P/0//L/8v/x//D/8P/w//D/8f/z
//L/8v/x/+//7f/t/+7/8P/w//H/8f/x/+//7//v/+z/7P/t/+7/8P/w//D/8P/v/+7/
7v/u/+//7//v/+//7//u/+3/7P/t/+3/7f/t/+//8P/w/+7/7v/u/+7/8f/z//P/9f/0
//X/9f/1//P/9P/0//T/9P/1//f/+P/4//j/+f/4//n/+v/6//n/9//5//n/+P/2//T/
8f/u//D/8f/z//X/8//0//f/9//5//f/9f/z//P/8P/v/+//7P/r/+r/6v/r/+r/6v/q
/+n/6P/n/+b/6P/o/+f/5//n/+f/5//n/+X/5f/l/+X/5f/m/+f/6P/m/+b/5v/m/+T/
5f/n/+j/7P/0//z/AwANABkALQBSAIIAngCpALMAugC2AKAAhwBsAEkAFQDL/3r/Ov8T
/wH/Av8V/yz/P/9W/2//h/+Y/6n/tf+//8b/yf/Q/9f/2v/e/9//4f/h/+P/4//l/+b/
5v/n/+j/6f/s/+z/6//q/+n/7f/t/+3/7f/t/+3/7v/v/+3/7v/v/+//8v/x//L/8//y
//L/8f/x//L/9P/1//b/8//z//T/9f/0//X/9v/2//f/+P/4//n/+f/5//v/+//8//3/
/v8AAP////8BAAUABQAHAAgACgANAA8AEgAWABgAGQAbAB0AIQAjACUAJgAoACoALQAv
ADAAMQAyADMANQA1ADUANgA0ADQAMwAzADQAMwAzADIALgAuACwAKgArACkAKQAmACQA
IgAgAB4AGwAYABUAEgARABEAEAAPAAwACQAHAAUAAwADAAIAAQACAP///v/+//z/+v/4
//b/+P/4//b/9f/0//L/8v/0//P/8//z//P/8v/y//P/8//y//H/8f/w//H/8v/x//D/
8P/w//D/8f/y//L/8v/z//P/8//z//T/9P/0//P/8v/1//b/9//4//f/+P/4//j/+f/5
//n/+P/5//r//P/9//z//P/9//z//f/9//7/////////AAAAAAEAAQABAAAA//8AAAIA
AwAAAAAA///+//7//P/9//7//f/9//3//f/7//r/+f/4//j/+P/5//r/+f/4//f/9v/4
//j/9//2//T/9P/0//X/9f/0//T/8//0//P/9P/2//X/9P/0//P/9f/z//P/8//w//D/
8f/y//D/8P/w//D/8f/w//D/8P/v/+//7//v/+7/8P/0//P/8v/x//D/8f/z//P/9f/4
//n/+f/5//f/+P/4//j/+P/5//v//P/7//z//v/+//7//v/9//v/+//9//3//P/8//r/
9//0//T/9f/3//n/+f/6//3//f/7//n/9//1//X/8v/x//H/7v/t/+z/7P/t/+z/7P/s
/+z/7P/s/+z/6//q/+j/5//o/+n/6v/r/+r/6f/o/+f/5//o/+n/6v/q/+r/6v/q/+b/
5//n/+r/8P/4/wAABQAPABsAKQBKAHoAnACnALUAwgDAALAAmQB8AFkAJQDd/47/TP8j
/w3/Cv8Z/zD/Qf9U/23/h/+a/63/uf/B/8b/yf/O/9f/3v/g/+P/5f/l/+f/5//p/+r/
6v/s/+z/7P/u/+3/7f/t/+3/7//v/+//7//w//H/8//1//P/9P/1//X/+P/3//j/+f/4
//j/9//3//n/+v/6//r/+//7//z//f/8//3//v/+/wAAAAD//////v///wIAAwADAAMA
AwAEAAcABwAJAA0ACwANAA4AEAATABUAGAAcABwAHQAfACEAJAAnACoALAAuADAAMwA1
ADQANQA2ADcAOAA5ADoAPAA7ADoAOAA3ADkANwA2ADQANAA0ADIAMAAtACsAKwAoACcA
JgAlACQAIgAgAB4AHAAYABcAFQATABIAEQARABEADgANAAsACQAJAAcABwAIAAYABAAC
AAAAAAAAAP7//f/9//z//f8AAP7//f/8//v//P/8//3//f/8//v/+//6//z//P/6//j/
+f/6//v//f/7//r/+f/5//r/+//8//7//P/8//v/+v/7//z//f/+/wAAAgADAAQABAAD
AAIAAAABAAIABAAFAAYABgAHAAYACAAHAAcABwAJAAkACgAKAAoACQAIAAYABwAIAAoA
CwAKAAoACQAIAAkABgAGAAYABwAHAAcABwAGAAQAAgAAAAIAAgADAAQAAwACAAEAAAAC
AAIAAQAAAAIAAgACAAMAAgAAAP///f8AAP//AAACAAEAAAAAAP//AQD////////+//7/
//8AAP7//v/+//7//v/+////AAAAAP///v/9//7//v/+//7/AQACAAEAAAD///7///8B
AAEAAwAFAAcACAAJAAgACAAHAAYABwAHAAgACAAHAAgACgAKAAoACgAJAAcACQALAAsA
CgAJAAYAAgD+////AQAEAAcABQAGAAkACQAJAAcABQADAAMAAAD//////P/7//r/+v/7
//r/+v/6//j/+P/4//j/+P/4//f/9//3//f/9//3//X/9f/1//X/9f/2//f/+P/2//b/
9v/2//T/8//3//z/AgAKABAAGQAjADMATwB8AKIAtADBAM8A0gDCAKwAkQBuAD0A+/+r
/2D/Mv8b/xX/IP83/0r/W/90/4//o/+y/8H/yf/P/9b/3f/k/+n/7v/w//H/8f/x//P/
9f/3//j/+P/4//j/+P/6//v/+//7//v////////////9//3//v//////AAABAAEABQAD
AAMAAwABAAIAAgADAAUABgAGAAYABQAFAAYABwAIAAkACgAKAAsADAAMAA0ADQANAA8A
DwARABEAEQASABMAEwAVABkAFwAZABoAHAAfACEAJAAoACoAKwAtAC8AMwA1ADcAOAA6
ADwAPwBBAEIAQwBEAEUARwBHAEcASABGAEYARQBFAEcARQBEAEIAQABAAD4APAA7ADkA
OQA2ADYANAAyADAALAAqACgAJgAmACUAIwAhAB8AHQAcABsAGAAXABUAEwAUABEAEAAQ
AA0ADAALAAoACwAMAAsACwAKAAgACAAKAAgABwAGAAUABgAGAAcABwAFAAUABgAGAAgA
CAAGAAQABAAEAAQABQAFAAQAAwADAAYABwAIAAoACAAIAAcABgAHAAgACQAKAAgACgAL
AAwADQANAA0ADAANAA4AEAARABIAEgATABIAFAATABMAEwARABEAEgASABEAEQARABAA
EQASABQAFQASABIAEQAQABEADgAOAA4ADQANAA0ADQALAAoACQAIAAgACAAJAAoACQAI
AAcABgAGAAYABQAEAAQABAAEAAUAAwACAAIAAQADAAEAAQACAAEAAAAAAP//AQD/////
///+//7///8AAP7//v/+/wAAAAAAAAAAAAD//wEAAQADAAYABwAHAAcABwAIAAgACAAF
AAUABgAGAAkACgAMAAwADAAMAAsACQAJAAsACwAKAAgABgADAAAAAAABAAMABQAGAAgA
DAANAAwACQAGAAMAAwAAAP/////+//3//P/8//n/+P/4//j/+P/4//j/+P/2//b/9f/1
//f/9//3//f/9//3//f/9//0//T/9P/0//b/9v/2//b/9P/z//P/9v/+/wYADgAZACUA
MQBBAGgAlgCwAL8AzwDYANIAugCbAHYASQANAL//bv84/xn/Df8W/y3/QP9R/2T/ff+V
/6j/uf/F/8//1P/X/97/4//m/+r/7//x//P/8//y//P/8//y//P/9P/1//j/+f/5//n/
+f/5//n/+f/5//r/+//9/////P/8//z/+//9//v/+//7//3//v/+/////f/+//7//v/+
////AQADAAEAAQABAAAAAQACAAIAAwAEAAUACAAJAAkACQAJAAoADQANAA8AEwASABMA
EwAUABgAGQAbAB4AIQAjACYAKQArAC0ALwAwADUAOAA8AD8APwA/AD8APwBBAEEAQQBC
AEIAQgBBAEEAQAA9ADsAOAA3ADgANwA2ADQAMQAwACwALAAqACgAJgAkACIAIAAeABsA
GQAWABMAEgARABEAEQAMAAsACQAHAAgABQAEAAQAAwACAAEAAAD+//7//P/7//v/+v/7
//7//P/7//r/+f/4//j/+f/5//n/+f/6//r/+v/6//j/9v/4//j/+P/5//n/+P/3//f/
+f/5//n/+v/7//z//P/8//z//P/8//z//v8AAAEAAgABAAEAAQAAAAIAAgADAAMAAwAE
AAYABgAGAAUABQAFAAYABwAJAAoACgAJAAgABgAGAAYABwAHAAUABgAGAAYABQACAAIA
AgADAAMAAwADAAIAAAD+//z//P/8//3//v/8//z//P/8//r/+v/5//j/+v/6//r/+//5
//j/+P/3//j/9//4//r/+v/6//v/+//5//f/9//3//j/+P/5//r/+f/4//f/9v/3//b/
9v/2//X/9f/1//X/9v/4//T/9v/2//b/9v/1//f/9//5//r/+//7//v//f/+//7//v/8
//v/+//6//3//v8AAAAAAAAAAP///f/7//3//f/8//3//P/6//j/9//3//j/+f/7//z/
/////////f/7//n/9f/y//H/8f/x//H/8f/y//D/7v/t/+z/7v/u/+7/7v/s/+z/6//r
/+n/6f/p/+n/6v/r/+z/7f/q/+r/6v/q/+z/7P/s/+z/7P/t/+n/6v/u//j/AgANABcA
IwAzAFgAhACiAK0AuwDGAMAArACTAHYATQAVAMn/eP84/xX/Bf8K/x//Nv9H/1r/c/+J
/5r/q/+7/8X/zP/P/9T/2f/c/97/4//n/+n/6//q/+v/6//q/+r/6v/q/+z/7//v/+//
7//w/+//7v/t/+7/7//x//P/8f/y//P/8//z//H/8f/x//L/9P/1//f/9v/2//X/9P/0
//X/9//5//j/+f/6//r/+v/6//n/+f/6//v//v////3//f/9//7/AAABAAQACQAHAAkA
CgAMABAAEQATABYAGQAbAB4AIQAhACMAJQAmACwALgAxADMANAA1ADYANwA3ADcANwA4
ADkAOgA6ADsAOQA3ADYANAAzADQAMwAyAC8ALQAtACoAJgAkACIAIAAfAB4AHQAcABkA
FwAUABEAEAAPAA8ADwAMAAsACQAHAAQAAQAAAAAAAAAAAAAAAAD///7/+//5//r/+P/4
//r/+f/5//n/+f/3//b/9v/1//f/9//4//j/9v/2//T/8v/0//T/9P/1//T/9P/0//X/
9f/1//X/9v/3//j/+P/4//b/9v/2//b/+P/6//v//P/9//3//f/8//r/+v/7//v///8A
AAIAAgAAAP///////wEAAQACAAIAAwADAAMAAgD+//7//////wEAAgACAAIA///8//z/
/P/8//3//v////3//P/7//r/+f/4//j/+P/4//j/+P/4//j/+P/3//b/9v/2//b/9//3
//b/9v/1//P/8f/x//L/9P/0//X/9f/z//H/8f/x//H/8v/0//b/9P/0//T/9P/x//L/
8v/y//T/9P/0//T/9P/z//X/9f/3//r/+//7//v/+f/6//r/+v/5//n/+v/6//3//v8A
AAAA/v/+//3/+//9///////+//z/+v/3//T/8v/z//X/9//4//r//v////z/+f/2//P/
9P/y//L/8//w/+//7v/u/+v/6v/q/+r/7P/s/+z/7P/r/+r/6P/n/+j/6f/q/+v/6f/p
/+n/6f/o/+j/6P/o/+r/6v/q/+r/6P/n/+f/6P/u//j/AAAHABEAHQAtAFIAgACeAKsA
twDCAMAArgCTAHQASQAVAMv/eP86/xf/Bf8I/xv/MP9B/1T/bf+F/5r/qf+3/8H/xv/J
/87/1f/Y/9z/4f/j/+X/5f/j/+X/5v/m/+j/6P/o/+r/6//r/+v/6//r/+v/6//r/+z/
7f/v//H/7//u/+3/6//w/+//8P/x//H/8v/y//P/8f/y//L/8v/y//P/9f/3//X/9f/1
//T/9f/2//b/9//2//f/+v/7//n/+f/5//r//v///wIABwAGAAcABwAIAAwADQAPABIA
EwAVABgAGwAbAB0AHwAgACUAKAAsAC8ALgAvADAAMQAyADMANAA2ADQANAAzADMAMQAv
AC4ALAArACwAKwAqACgAJQAkACAAHwAeAB0AHAAYABYAFAASABAADwANAAsACwAJAAgA
BwAEAAMAAQD//wAA/f/8//z/+f/4//f/9v/2//b/9P/z//T/8v/y//T/9P/z//L/8f/w
//D/8f/x/+//7//w//D/8P/w/+7/7P/t/+7/7//x//H/8P/v/+//8f/x//H/8v/y//L/
8f/w//L/8v/y//L/9P/2//f/+P/3//f/9//2//j/+P/5//n/+f/6//z//P/6//n/+f/5
//v/+//8//z/+//7//v/+v/5//r//P/9//z//P/7//r/+f/2//b/9v/2//f/+P/5//j/
9v/0//L/8v/y//P/9P/y//L/8v/y//L/8v/x//D/8v/y//L/8//y//D/7//t/+7/7f/u
//D/7//u/+7/7f/t/+v/6//r/+z/7P/t/+7/7f/s/+v/6v/q/+r/6//s/+//7//t/+n/
6P/q/+r/6v/q/+z/7//w//P/8//z//L/8f/z//T/9P/0//H/8f/y//L/8//0//b/9v/4
//j/9//1//P/9f/1//T/9f/0//L/8P/u/+//8f/z//P/9P/3//f/9//1//P/8f/t/+r/
6f/p/+r/6f/o/+j/5f/k/+T/5P/m/+b/5v/m/+b/5v/l/+X/4//j/+P/4//l/+X/5f/l
/+T/5P/k/+T/5P/k/+T/5P/m/+X/5f/i/+j/8P/4/wEADwAdADEAWACCAJoApwC1AL4A
vACoAI8AcgBJAAsAu/9m/yr/C////gb/G/8y/0H/VP9r/3//kv+j/7H/u//C/8f/zv/R
/9T/1v/Z/9n/2//f/+H/4//k/+T/4//i/+H/4v/l/+X/5f/l/+f/5//n/+f/5//n/+j/
6f/p/+r/6//r/+v/6f/p/+n/6v/s/+3/7//t/+7/7v/u/+3/7f/u/+//8v/z//T/9P/y
//L/8f/x//T/9f/4//n/+f/5//n/+v/5//n/+///////AQACAAQABAAFAAcACgAPABEA
FAAXABcAGQAbABwAHwAgACIAIwAlACcAKQArACkAKQApACoAKAAoACcAJwAnACUAJAAi
ACAAIAAeABwAHQAbABsAGAATABAADQAKAAkACAAHAAYAAgABAP///f/6//f/9f/z//P/
8//y//H/7v/r/+r/6v/p/+j/5//m/+b/5v/k/+P/4P/e/97/4P/h/+H/4f/h/93/3P/c
/9v/3f/d/97/3v/c/9z/2v/Y/9j/2P/Y/9n/2//c/93/3//e/93/3P/c/9//4P/g/+D/
3v/e/97/3v/e/+D/4f/i/+X/5f/l/+T/4v/i/+P/4//l/+b/6P/o/+r/6f/p/+n/5//n
/+j/6P/p/+n/6f/o/+T/5P/l/+X/5f/m/+b/5v/l/+L/4v/i/9//3//f/9//4f/g/9//
3v/b/9r/2v/a/9z/3P/c/9z/2v/a/9n/2P/W/9b/1v/X/9n/2P/Y/9f/1f/T/9P/1P/S
/9L/0//T/9X/0//T/9P/0f/Q/9D/0P/R/9L/0//U/9H/0P/Q/9D/0f/R/9H/0f/T/9T/
1f/W/9f/1//X/9f/1//Y/9j/2v/b/9n/1//V/9f/2P/b/93/3P/b/9n/1//X/9f/1//V
/9X/1f/V/9X/1P/T/9L/0f/U/9b/1//Y/9X/1P/T/9H/zv/N/8z/y//K/8r/yf/I/8T/
wv/B/8D/w//C/8T/xP/D/8L/wf/A/77/vv++/77/wP/A/8D/wP+//77/vf+8/73/vv+/
/8D/wP/A/8D/wP/G/8z/0v/Y/+v//P8NAB4AOQBUAG8AigCFAIAAewB2AEYAGADq/7z/
j/9i/w==
         </WaveFormData>
      </LeadData>
      <LeadData>
         <LeadByteCountTotal>10000</LeadByteCountTotal>
         <LeadTimeOffset>0</LeadTimeOffset>
         <LeadSampleCountTotal>5000</LeadSampleCountTotal>
         <LeadAmplitudeUnitsPerBit>4.88</LeadAmplitudeUnitsPerBit>
         <LeadAmplitudeUnits>��V</LeadAmplitudeUnits>
         <LeadHighLimit>2147483647</LeadHighLimit>
         <LeadLowLimit>268435456</LeadLowLimit>
         <LeadID>V4</LeadID>
         <LeadOffsetFirstSample>0</LeadOffsetFirstSample>
         <FirstSampleBaseline>0</FirstSampleBaseline>
         <LeadSampleSize>2</LeadSampleSize>
         <LeadOff>FALSE</LeadOff>
         <BaselineSway>FALSE</BaselineSway>
         <ExcessiveACNoise>FALSE</ExcessiveACNoise>
         <MuscleNoise>FALSE</MuscleNoise>
         <LeadDataCRC32>439461074</LeadDataCRC32>
         <WaveFormData>
EAAQABAAEAAQABAADgANAAgABQAEAAMAAwADAAIAAQAAAP/////+//z//f/9//3//v/+
//7//v/+//7//v/9//3//f/9//3//v/+//7//v/9//z/+//6//z/+//6//j/+v/8/wEA
CgAbADIATQBwAJsAwADiAAcBMQFXAWkBZQFDAf4AngA6AOT/ov94/2L/Yv9v/3f/fv+L
/5n/pf+w/7z/x//O/9f/3v/i/+f/6v/t//H/8f/w//L/9P/2//f/9//1//X/9v/4//j/
9//3//f/+v/6//r/+v/5//j/9//2//j/+P/4//n/+f/5//n/+P/2//b/9//3//n/+v/7
//z/+v/6//r/+v/8//z//f/9//7//v///////f/9//7/AAACAAIAAgADAAEAAQACAAMA
BQAGAAcABwAIAAgACgALAA0ADgAQABIAFAAWABcAGQAZABoAHAAeACAAIQAjACUAJgAm
ACYAJgAmACYAJwAnACcAJwAmACQAIQAgAB8AHgAeAB4AHwAfABwAGwAaABoAFwAWABUA
EwATABMAEwATABEAEAANAAsADQAMAAsACgAIAAcABgAGAAUABQADAAMABAAEAAQABAAB
AAAAAAAAAAIAAQABAAEA//////3//f/9//3//f/8//7//v/+//7//P/8//v/+//9//3/
/f////3//v/+//////////////8CAAMAAwADAAQAAwACAAEABAAEAAYABwAHAAcACAAI
AAgACAAIAAoACwALAAsACwALAAoACgAKAAwADQANAA0ADAAMAAwADAAJAAkACQAJAAwA
DAAKAAkABwAGAAYABgAHAAcABwAHAAYABgAFAAQAAgACAAIAAgAFAAUABAAEAAEAAQAA
AAAAAgADAAMAAgABAAEAAQABAP//////////AAAAAAAAAAD///7//v/+//7//v///wAA
AAAAAP/////+//7//v///wAAAAAAAP///f/9//3//f////////////3//f/9//7//P/8
//z//P/8//3//v/+//v//P/8//z//P/8//7/AAAAAAEAAgACAAIAAwADAAQABAAFAAMA
AwACAAIAAgAEAAYACAAKAAsADAANAAwACwALAAoADQANAAwADQALAAoACgAKAAoACgAK
AAoACwAKAAcABQD///3//f/9//v/+//6//n/+P/3//f/9v/0//X/9f/1//T/9P/0//T/
8v/y//L/8f/y//P/9P/1//L/8v/y//L/8P/w//D/8P/0//H/7v/s/+z/7v/1/wAAFQAs
AEMAZgCRALYA2gD/ACsBTwFjAV0BOQHyAJAALADU/5T/av9Y/1r/Y/9r/3L/ff+L/5f/
ov+s/7n/xP/N/9T/2P/d/97/4f/j/+X/6P/o/+r/7P/t/+3/6//r/+z/7v/w/+//7//v
//D/8P/w//D/8P/w//D/8P/y//L/8v/z//H/8f/x//D/8P/w//H/8f/y//L/8v/y//L/
8v/y//L/9P/0//X/9f/1//T/9P/z//X/9f/2//j/+P/4//j/+f/5//n/+v/7//3//v//
////AAAAAAIAAwAFAAYACAAKAAoADAANAA8AEQASABQAFgAYABkAGwAdAB0AHAAbABoA
HAAcAB0AHQAdAB0AHAAaABcAFgAVABQAFAAUABUAFQATABEADwAOAA8ADgANAAsADAAL
AAoACQAGAAYABAADAAQABAAEAAQABAADAAIAAgABAAEA//////7//v/+//7/+//6//r/
+v/7//v//P/9//z/+//4//f/+f/5//n/+P/4//j/+P/4//b/9v/1//X/+P/5//r//f/7
//z//P/9//3//f/9//3/AAABAAEAAQABAAEAAQABAAQABAAGAAcABgAFAAUABAAFAAYA
BwAKAAsACwALAAsACQAIAAgACAAKAAsACwALAAkACAAHAAYABwAHAAcABwAIAAgABgAF
AAMAAgACAAIAAwADAAMAAwAAAAAA///+/wAAAAAAAAAA//////7//v///////v/+/wAA
AQABAAAA/v/9//z/+//9//3//f/9//7//v/+//7/+//6//r/+v/8//z//f/+//3//P/6
//n/+f/6//v//f/8//z//P/7//r//P/8//z//P/9/wAAAQADAAIAAgACAAMABQAGAAYA
BwAFAAUABAAEAAYACAAKAAwADQANAA0ADQALAAsADAAMAA4ADQALAAsACAAIAAkACgAK
AAoACgAKAAkACAAFAAMA///9//3//f/9//3//P/7//j/9//3//b/+P/5//n/+f/6//r/
+v/6//n/+P/3//X/9v/3//j/+f/2//b/9v/2//b/9v/2//b/9v/1//L/8P/w//T/+/8G
ABkALgBHAGoAlQC4ANgA/wApAU0BWwFPAScB3AB8ABoAyv+Q/2r/Wv9a/2X/b/92/3//
jf+b/6j/tP+//8j/z//W/9r/3//i/+X/5f/n/+r/7P/s/+7/7//v/+3/7f/u//D/8v/x
//H/8f/y//L/8v/y//L/8v/y//L/8//0//X/9//2//X/9P/y//T/9P/1//X/9P/0//T/
9P/y//L/8v/y//P/9P/2//f/9//2//b/9f/3//f/+P/6//r/+v/6//v/+f/5//r/+///
/wAAAQABAAAAAAACAAMABQAGAAgACgAOABAAEQATABMAFAAWABgAGAAZABsAHQAdABwA
GwAaABwAHAAdAB0AGwAbABoAGAAXABYAFQAUABUAFAAUABMAEAAPAA4ADgANAAwACwAJ
AAgABwAGAAUAAgACAAAA//8BAAAA///+//z/+//6//r/+//7//n/+f/6//r/+v/6//f/
9v/2//b/+P/3//f/9//1//X/8//z//X/9f/1//T/8v/y//L/8v/w//D/7//v//D/8f/y
//X/8//0//T/9f/3//f/9//3//j/+f/5//n/+//7//v/+//8//z//v////////8AAAAA
AgACAAIABAADAAMAAwADAAMAAgACAAIABAAFAAUABQACAAIAAgACAAMAAwADAAMAAgAC
AAAA///9//z//P/8//z//f/+/////P/8//v/+v/8//z//P/8//3//f/8//z/+f/5//j/
+P/6//v/+//6//f/9//3//f/+f/5//n/+f/4//j/+P/4//f/9v/2//b/9v/2//f/+P/2
//b/9f/1//b/9v/2//f/9v/2//b/9f/1//X/9f/1//f/9//3//f/9f/1//X/9v/2//b/
+P/4//j/9v/2//b/9v/2//j/+P/5//v//P/9/////f/+//7//////////v/+//z//v8A
AAIAAwADAAMAAwAFAAUABgAGAAYABQADAAMABAAEAAUABgAFAAQAAwACAAMAAgD///3/
+//5//n/+f/1//X/9P/z//T/8//z//L/8P/x//H/8f/w//D/8P/w//D/8P/w/+//7f/t
/+3/7f/t/+7/7//w/+7/7v/u/+7/7v/t/+z/7P/u//L/9//+/w8AJgA9AF4AiQCyANYA
+wApAVEBYQFXATEB7ACOACoA1P+W/27/WP9W/13/Zf9o/3X/h/+V/6L/rP+1/7z/w//K
/9D/1//a/9//4f/j/+L/4v/i/+T/5f/l/+b/5//p/+z/6//p/+j/5//q/+r/6v/q/+r/
6v/q/+r/6P/o/+j/6f/q/+v/7P/s/+r/6v/r/+v/7P/s/+z/7P/s/+z/7P/s/+z/7P/t
/+3/7v/u/+//7//t/+3/7v/w//H/8v/z//X/9f/1//b/9//4//j/+P/3//n/+v/9////
//8AAAIABAAGAAgACQALAA0ADgAQABIAEgATABUAFwAaABoAGgAaABoAGgAbABsAGwAb
ABoAGAAXABYAFQAUABMAEgASABEAEAAPAA4ADgALAAoACQAHAAgABwAGAAUABAAEAAIA
AQABAAAA///+//7//f/8//z/+f/5//f/9//2//b/9v/2//X/9P/0//T/9P/z//P/8//1
//X/8//z//L/8f/w/+7/8P/w//D/8P/w//D/7//v/+//7//v//H/8//0//T/9f/0//P/
8v/x//T/9f/1//X/9//3//f/9//2//b/+P/5//v/+//8//z/+v/6//r//P//////////
/////v/+//7//P/9//3//f/9//7///8AAP//////////AAAAAP7//f/9//z//P/8//n/
+f/5//n/+v/6//n/+P/3//b/9f/0//X/9f/0//T/8//z//L/8v/y//P/8//y//L/8//0
//X/8//z//P/8//0//T/9P/0//P/8v/y//L/8P/w//H/8v/0//T/8//z//D/8P/w//H/
8v/y//L/8f/1//X/8//x//D/8v/y//L/8v/z//b/9//5//j/+P/4//n//P/+////AQD+
//3/+//6//z//v8AAAIAAwADAAMAAwADAAMABAAEAAQAAwABAAEAAgACAAMABAACAAIA
AgACAP///v/7//n/9f/z//P/8//z//P/8v/x/+//7f/s/+r/6//t/+7/7//s/+z/7P/s
/+r/6v/q/+n/6v/r/+z/7f/q/+r/6v/q/+j/6P/o/+j/6v/n/+T/5P/q//D/+f8OACcA
QABjAJIAvwDmABABPwFpAYEBfwFbAREBsABGAOb/mv9k/0r/Sv9U/1v/X/9s/33/i/+V
/6D/rv+5/8L/yf/Q/9T/1f/Y/9n/2f/b/97/4P/g/+L/4//j/+H/4f/i/+T/5v/l/+X/
5f/k/+T/5P/k/+b/5v/m/+b/6P/o/+j/6f/n/+f/5//m/+f/6P/q/+v/6v/q/+r/6v/q
/+r/6v/q/+z/7P/t/+3/7f/s/+z/6//t/+3/7v/w//D/8P/w//H/8f/x//L/8//3//j/
+f/5//j/+P/6//v///8AAAIABAAGAAgACQALAA0ADgAQABIAFAAVABcAGQAZABgAFwAW
ABgAGAAZABkAGAAXABUAEgARABAADwAOAA0ADAAMAAsACAAHAAYABgAFAAQAAwABAAAA
///+//3//P/8//r/+f/7//r/+f/4//f/9f/z//L/8//z//H/8f/u/+7/7v/u/+//7v/u
/+7/8P/v/+//7//t/+3/6//r/+3/7f/t/+z/6//q/+n/6P/q/+r/6f/p/+v/6//r/+3/
6//s/+z/7f/u/+//8P/x//L/8//z//P/8//z//P/8//1//b/+f/7//r/+f/5//j/+f/6
//v//v/9//3//f/9//v/+v/6//r//P/9//3//f/7//r/+f/4//j/+f/6//v/+v/6//j/
9//3//b/9v/2//f/9//3//f/9P/0//P/8v/0//T/9P/0//P/8//y//L/8//z//L/8v/0
//X/9f/0//H/8f/x//H/8//z//P/8//z//L/8f/w//H/8P/w//D/8v/y//P/9P/z//L/
8P/v/+//8P/x//P/8//y//H/7//x//H/8f/x//P/8//0//L/8v/y//L/9P/2//b/9//6
//r/+v/7//n/+v/6//v//f/9//z//P/6//z//v8AAAMAAwADAAMAAwADAAQABAACAAEA
////////AAACAAQAAgACAAIAAgADAAIA///9//n/9//3//f/8//z//L/8f/y//H/8f/w
/+//7//u/+3/7f/u/+//8P/w//D/8P/v/+3/7f/t/+3/7f/u/+//8P/v/+7/7f/s/+z/
6//s/+r/6v/u//P//P8NACQAPQBiAI8AuADeAAUBMwFbAW8BbQFRARABsABIAOz/oP9s
/1D/Sv9V/2H/av91/4X/lf+g/6r/tf/A/8X/zP/S/9f/3P/f/+H/4f/i/+L/5P/m/+f/
5//n/+f/6P/q/+j/5//n/+f/6v/q/+r/6v/q/+r/6v/q/+j/6P/o/+n/6v/r/+z/7P/r
/+r/6v/p/+v/7P/t/+7/7P/s/+z/7P/s/+z/7f/t//D/8P/x//H/8P/v/+//8P/x//L/
8//1//P/8//0//X/9//4//n/+f/8//z//v//////AAACAAQACAAKAAsADQANAA4AEAAS
ABIAEwAVABcAGgAaABoAGgAaABoAGwAbAB0AHQAcABoAGQAYABcAFgAVABQAFAATABIA
EQAQABAADQAMAAsACQAKAAkACAAHAAYABgAEAAMAAwACAAEAAAAAAP///v/+//v/+//5
//n/+v/6//r/+v/3//b/9v/2//b/9f/1//X/9//3//X/9f/z//P/8//y//T/9P/0//T/
8v/y//H/8f/x//H/8f/z//P/9P/0//X/8//z//P/8//1//f/+P/5//n/+f/5//n/+v/6
//z//f//////AAAAAP7//v/+/wAAAQABAAEAAQADAAIAAgACAAIAAwADAAMABAAEAAQA
BAABAAEAAQABAAQABAACAAEAAQAAAAAAAAD9//3//f/9//7//v/9//z/+v/6//r/+v/9
//3//P/8//n/+f/4//j/+P/5//n/+P/4//n/+v/7//n/+f/5//n/+v/6//r/+v/5//j/
+P/4//b/9v/3//j/+P/4//f/9//0//T/9P/1//L/9P/2//b/9v/2//b/9v/4//j/+f/7
//z//f////7//v/9//3//f/9//z//P/+/wAAAgAEAAMAAwADAAMABQAFAAYABgAEAAMA
AQABAAIAAgADAAQAAgACAAIAAgABAAAA/f/7//n/9//3//f/8//z//L/8f/w/+//7//u
/+7/7//v/+//7P/s/+z/7P/u/+7/7v/t/+v/6//r/+v/7P/s/+z/7P/s/+z/7P/s/+r/
6f/o/+j/6v/u//P/+v8JABwAMQBOAHkAoADEAO0AFwE/AVUBUwE5AfoAngA8AOT/oP9y
/1j/UP9Z/2P/av9z/4X/k/+i/6z/t//A/8f/yv/Q/9X/2v/d/+H/4//k/+T/5P/m/+f/
5//p/+n/6v/s/+z/6//r/+v/6v/q/+r/6v/r/+z/7f/u/+z/7P/s/+3/7//v/+//7v/u
/+7/7//v//D/8P/w//D/8v/y//L/8v/w//D/8f/x//T/9P/1//X/8//z//T/9v/2//b/
9v/3//n/+f/6//v/+v/6//r/+f/7//z///8BAAIAAgADAAQACAAKAAsADQAPABAAEgAU
ABIAEwAVABcAGgAaABoAGgAaABoAGwAbABsAGwAaABgAGAAYABgAGAAVABQAFAATABQA
EwASABIADwAOAA0ACwAKAAkACAAHAAcACAAHAAcABgAEAAIAAAACAAEAAAAAAP3//f/7
//v/+v/6//r/+v/7//r/+v/6//j/9//3//f/+f/5//f/9//3//f/9//2//b/9v/2//b/
+P/4//f/9//2//X/9P/1//f/+P/4//n/+P/3//b/9f/4//n/+f/5//3//f/9//3//f/8
//3//f//////AAAAAP7//v/+/wAAAQABAAEAAQADAAIAAgACAAAAAQABAAEAAQACAAMA
BAABAAEAAQABAAIAAgAAAP//AAAAAAEAAgD///////////7//v/9//z//P/8//z//P/9
//3//P/8//3//f/8//z/+//7//r/+P/4//n/+v/7//r/+f/4//f/+v/6//r/+v/7//r/
+v/6//j/+P/5//r//P/8//v/+//6//r/+v/7//r/+v/6//n//f/+//7//v/+//7/AAAC
AAIAAwAFAAYABwAJAAcACAAIAAkACgALAAsADAAMAA4AEAASABMAEwATABMAFAAVABcA
GAAWABUAEwATABMAFAAWABgAFwAWABUAFAAUABQAEgARAA8ADQANAA0ACQAJAAgABwAI
AAcABwAGAAQABQAFAAUABgAGAAYABgAGAAYABgAFAAQAAwACAAEAAwAEAAUABgAFAAQA
AwACAAAA///+/wAABAAIAA8AGgAvAEYAYwCKALMA2gAAAS0BVwFxAXcBYwErAdIAcAAS
AMb/kv9y/2j/bv95/3//iP+X/6f/s/++/8r/0f/Y/93/5P/q/+//8v/1//f/+f/6//r/
+v/8//3//f/9//3//v8AAP7//f/9//3/AAAAAAAAAAD+//7//v/+//7//v/+////AQAB
AAEAAAD+//7//////wAAAAAAAAAA/v/+//7//v8AAAAAAQABAAQABAAFAAUABAADAAMA
BAAGAAYABgAHAAcABwAIAAkACgAKAAoACQALAAwADwARABIAEgATABQAFgAYABkAGwAd
AB4AIAAiACIAIwAlACcAKgAqACoAKgAqACoAKwArACsAKwAqACgAJwAmACUAJAAjACIA
IgAhACIAIQAgACAAHQAcABsAGQAaABkAGAAXABQAFAASABEAEQAQAA8ADgAOAA0ADAAM
AA0ADQALAAsADAAMAAwADAAJAAgACAAIAAgABwAHAAcACAAJAAgACQAIAAcABgAEAAYA
BgAGAAYABAAEAAMAAwADAAMAAwAFAAcACAAIAAkABwAHAAcABwAIAAkACQAJAAsACwAL
AAsADAAMAA4ADwAPAA8AEAAQABAAEAAQABIAEwATABMAEwAVABQAFAAUABIAEwATABMA
EgASABIAEgAOAA0ADAALAA4ADgAMAAsACQAIAAgACAAGAAUABAADAAQABAADAAIAAAAA
AAAAAAD//////v/+//3//f/8//z/+v/7//v/+v/5//n/+f/5//f/9//3//f/+P/4//j/
+P/3//b/9v/2//T/9v/3//j/+P/4//j/+P/2//j/+P/5//z//P/8//3//f/+//7////9
//3//P/8//3/AAADAAYABgAFAAQAAwAEAAUABwAIAAYABQADAAMAAAAAAAEAAgAEAAQA
BAAEAAEAAAD9//v/+f/3//f/9//0//P/8f/v//D/7//v/+7/7v/v/+//7//s/+z/7P/s
/+7/7v/u/+3/6//r/+v/6//q/+r/6v/q/+r/6v/q/+r/6v/n/+T/5v/o/+z/9f8EABcA
LgBJAG4AnQDIAPQAIwFXAX8BjQF/AVEB/gCYAC4A1P+O/2D/Sv9M/1f/W/9i/2//ff+N
/5r/qP+z/7z/wf/G/8z/0f/U/9X/2f/d/97/4P/f/+D/4P/f/+H/4f/i/+T/5v/l/+X/
5f/k/+T/5P/k/+b/5v/m/+b/5v/m/+b/5//l/+X/5f/k/+X/5v/o/+n/6f/o/+f/5v/n
/+j/6f/q/+n/6P/o/+f/6P/o/+n/6f/q/+v/7f/w/+7/7v/u/+//8f/x//L/8//0//T/
9P/z//b/9v/4//n//P/+/wEABAAEAAYABwAJAA0ADgAQABIAEgATABUAFwAaABoAGgAa
ABoAGgAbABsAGgAZABcAFAAUABQAFAAUABIAEAAPAA0ADQANAA0ADgALAAoACQAHAAQA
AwACAAEAAgACAAAA///+//z/+v/4//r/+f/4//j/9//3//X/9f/y//L/8v/y//P/8v/y
//L/8v/x//H/8f/x//H/7//v/+//7//v/+7/7v/u/+7/7v/u/+7/7f/t/+v/6//r/+3/
7//w//D/8f/x//H/8f/x//L/8//z//P/9f/1//X/9f/2//b/+P/5//v/+//8//z//P/8
//z//v/9//3//f/9//7//v///wAA//////7//f/+//7//v/+///////////////+//v/
+f/7//r/+v/6//f/9//3//f/+P/4//f/9v/4//j/+P/4//b/9f/z//L/8v/z//P/9P/y
//P/8//y//P/8//z//P/9f/1//X/9f/1//T/8//y//L/8v/z//T/8v/y//P/9P/0//T/
8//z//L/8v/y//P/8v/y//L/9P/0//T/9P/0//b/9v/3//r/+v/6//v/+//8//z//f/7
//v/+v/6//z//v8AAAIAAQABAAEAAQADAAMABAAEAAYABQADAAMAAQAAAAAAAAABAAIA
AwAEAAMAAgD///3/9//1//X/9f/1//X/9P/z//H/7//u/+z/7v/v/+//7//t/+z/6//q
/+z/7P/s/+v/7f/t/+3/7f/s/+z/7P/s/+7/7v/u/+7/7P/p/+b/5P/m/+z/8/8AABEA
KABBAGYAjwC6AOIADQFBAW0BgwGBAWEBGgG2AEoA6v+e/2j/Tv9O/1v/Y/9q/3P/gf+P
/57/rP+3/8D/x//O/9D/1f/Y/9v/3f/h/+L/5P/i/+T/5f/l/+X/5f/m/+j/6v/p/+n/
6f/o/+j/6P/o/+j/6P/o/+j/6v/q/+r/6//q/+n/6P/m/+j/6P/p/+n/6P/o/+j/6P/q
/+r/6v/q/+r/6v/r/+v/7P/s/+3/7f/t/+3/7v/w/+7/7v/u/+//8P/x//P/9f/1//b/
9//3//j/+P/6//v///8AAAIABAAEAAYABwAJAA0ADgAQABIAEgATABUAFwAYABgAGAAY
ABkAGgAcAB0AGwAbABoAGAAZABgAFwAWABcAFgAWABUAEgARABAAEAARABAADwANAAwA
CwAKAAkACAAIAAYABQAFAAQAAwACAAEA///9//z//P/9//z//f/6//r/+v/6//n/+P/4
//j/+P/3//f/9//1//X/8//z//T/9f/2//b/9f/0//P/8v/0//T/8//z//P/8//z//X/
8//0//T/9f/3//f/9//3//f/9//2//X/+f/5//n/+f/6//r//P/9//z/+//7//r/+//8
//3/AAAAAP///v/9/////v/+//7//v/////////+//7//v/+///////////////+//v/
+f/6//r/+//8//n/+f/5//n/9v/2//X/9P/1//b/9//4//j/9//1//T/9f/1//T/9P/y
//P/8//y//H/8f/x//H/8//z//P/8//y//L/8v/y//L/8v/z//T/8v/y//P/9P/y//L/
8//1//T/9P/0//T/9P/0//b/9v/3//n/+v/7//3//P/8//v/+//7//v/+v/6//r//P/+
/wAA//////////8AAAEAAwAEAAMAAQD+//3//P/8//3//v/+//7//v/+//z/+v/2//P/
8v/x//L/8//w/+//7f/r/+z/6//r/+r/6v/r/+v/6//o/+j/6P/o/+n/6v/r/+v/6v/p
/+j/5//o/+j/6P/o/+j/6P/o/+j/5P/j/+L/4P/i/+j/7//4/wsAIAA3AFYAgQCqANAA
+QApAVEBZQFfATsB9ACUAC4A1P+Q/2T/TP9K/1X/Xf9i/2//ff+L/5r/qP+z/7z/wf/E
/8r/z//S/9f/2//d/97/3v/d/97/3v/d/97/3//h/+T/5P/j/+P/4//i/+L/4v/i/+T/
5P/k/+T/4//i/+H/4f/j/+P/4//i/+L/4v/j/+P/4v/i/+L/4v/j/+T/5f/m/+X/5P/k
/+P/5v/m/+f/5//n/+f/6P/q/+j/6P/o/+n/6v/r/+3/7//v//D/8f/x//T/9P/2//f/
9//4//r//P/9//7//v///wIABAAHAAoACAAJAAsADQAPABAAEQASABAAEAARABEADwAP
AA4ADAAMAAwADAAMAAkACAAIAAcACAAHAAYABgAFAAQAAwABAP7//f/8//v/+//8//v/
+//5//j/9//2//b/9f/0//T/8//z//H/8f/u/+7/7v/u/+//7v/u/+7/7v/t/+3/7f/t
/+3/6//r/+v/6//r/+r/6P/o/+j/6P/p/+r/6v/r/+n/6f/p/+v/6//s/+z/7f/t/+3/
7f/t/+z/7f/t/+3/7//v/+//7//u/+7/8P/x//P/8//0//T/9P/0//T/9v/2//X/9P/z
//T/9P/1//b/9P/1//X/9f/0//T/9P/0//P/8//z//P/8//y/+//7f/u/+7/7//w/+3/
7f/t/+3/7v/u/+3/7P/s/+z/7P/s/+v/6//q/+r/6v/r/+v/7P/p/+n/6P/m/+f/5//n
/+f/5//n/+f/5//m/+b/5v/m/+b/5v/n/+j/5f/k/+T/5P/m/+b/5f/l/+b/5v/k/+H/
4P/i/+L/4v/i/+P/5v/n/+n/6P/o/+j/6f/p/+r/6v/r/+n/6f/o/+j/6v/s/+7/8P/x
//H/8f/x//H/8f/y//L/8v/x/+//7//s/+z/7f/u/+7/7v/u/+7/7f/s/+n/5//h/9//
3//f/9//3//e/93/2v/Z/9n/2P/Y/9n/2f/Z/9r/2v/a/9r/2f/Y/9f/1f/X/9f/1//X
/9b/1v/W/9b/1P/U/9T/1P/U/9P/0v/Q/9L/1v/b/+b/+/8QACkATABzAJwAwgDrABkB
QwFVAU0BJQHYAHQADgC4/3b/Sv84/zz/Rf9N/1L/W/9p/3f/gv+O/5n/pP+t/7L/uP+7
/7z/v//D/8X/xv/I/8j/yv/L/8v/yv/J/8n/yv/L/8v/zP/N/87/zv/O/87/zP/M/8z/
zP/M/8z/zP/N/83/zf/N/8z/zv/O/8//z//P/87/zf/M/8z/zP/M/8z/zv/O/8//z//P
/87/zv/N/8//z//Q/9L/0v/S/9L/0//T/9P/1P/V/9f/2P/Z/9n/2v/a/9z/3f/f/+D/
4v/k/+X/5v/m/+f/5//o/+r/7P/t/+//8v/1//T/9P/0//T/9v/2//f/9//1//X/9P/y
//P/8v/x//D/8f/w//D/7//t/+v/6f/o/+n/6P/n/+X/4v/h/+D/3//c/9z/2v/Z/9v/
2v/Z/9j/2P/X/9b/1v/V/9X/0//T/9L/0v/S/9L/z//O/87/zv/Q/8//z//P/83/zf/L
/8v/zf/N/83/zP/K/8r/yv/K/8j/yP/H/8f/yP/J/8r/zf/M/8z/y//L/8z/zf/O/8//
zv/P/8//z//R/9H/0f/R/9L/0v/U/9X/0//T/9T/1P/W/9b/1v/Y/9f/1//X/9f/1//W
/9b/1v/W/9f/1//X/9X/1P/T/9L/0//T/9P/0//S/9L/0P/P/8//zv/O/87/zv/P/9D/
0f/P/87/zP/K/8z/zP/M/8z/y//L/8r/yv/H/8f/xv/G/8j/yf/J/8j/xf/F/8X/xf/F
/8X/xf/F/8T/xP/E/8T/xf/E/8T/xP/E/8T/xf/G/8T/xP/D/8P/xP/E/8T/xf/I/8j/
yP/H/8n/yf/J/8n/y//L/8v/y//J/8n/yf/K/8v/zP/N/87/z//P/8//zv/R/9H/0P/Q
/87/zv/O/9D/z//M/8v/y//M/83/zf/N/8r/yP/F/8P/v/+//7//v/+8/7v/uv+4/7j/
tf+y/6//tf+1/7j/tv+0/7T/tP+0/7L/sv+y/7L/tP+0/7T/tP+z/7L/sf+w/7L/sv+y
/7L/r/+u/63/rP+x/7b/u//A/9f/7v8FABwARgBwAJoAxADiAAABHgE8Af0AwACDAEYA
CwDS/w==
         </WaveFormData>
      </LeadData>
      <LeadData>
         <LeadByteCountTotal>10000</LeadByteCountTotal>
         <LeadTimeOffset>0</LeadTimeOffset>
         <LeadSampleCountTotal>5000</LeadSampleCountTotal>
         <LeadAmplitudeUnitsPerBit>4.88</LeadAmplitudeUnitsPerBit>
         <LeadAmplitudeUnits>��V</LeadAmplitudeUnits>
         <LeadHighLimit>2147483647</LeadHighLimit>
         <LeadLowLimit>268435456</LeadLowLimit>
         <LeadID>V5</LeadID>
         <LeadOffsetFirstSample>0</LeadOffsetFirstSample>
         <FirstSampleBaseline>0</FirstSampleBaseline>
         <LeadSampleSize>2</LeadSampleSize>
         <LeadOff>FALSE</LeadOff>
         <BaselineSway>FALSE</BaselineSway>
         <ExcessiveACNoise>FALSE</ExcessiveACNoise>
         <MuscleNoise>FALSE</MuscleNoise>
         <LeadDataCRC32>2757848554</LeadDataCRC32>
         <WaveFormData>
IgAhACEAIQAgACAAHgAcABYAFQAUABQAFAASABEAEQATABEAEQAQAA4ADwAPAA4AEAAQ
ABAAEAAOAA0ADQANAA8ADwAPAA8ADwAPAA4ADgAMAAwACwALAAsADAAIAAcABwAGAAYA
DgAdADQASQBiAIMAogDAAOEACQEsAT8BPwElAe0AnwBVABkA6//N/8D/wv/G/8X/w//I
/8z/0v/X/9//5f/r//L/+P/8//7//v8BAAMAAgABAAIABAAGAAgACQAJAAkACQAKAAkA
CQAJAAkACwAMAAwADAALAAoACAAGAAYABgAGAAYABgAGAAUABQAEAAQAAwADAAQABgAH
AAcABgAFAAQAAwADAAUABQAGAAQABAAFAAUAAwADAAMAAwAGAAYABgAGAAYABQAEAAQA
BgAHAAgACQAHAAcACAAIAAoACwAMAA0AEAARABIAEwASABMAFQAWABkAGgAcAB0AHAAd
AB4AHwAfAB8AIAAgACIAIgAiACEAHgAdABwAGwAbABwAHAAdABoAGQAZABkAGQAZABcA
FQAWABYAFQAUABIAEQAPAA0ADgANAA0ADQALAAoACQAJAAcABwAHAAYABwAHAAcACAAG
AAUABAADAAMAAwADAAMAAQABAAAAAAD+//7//v/+/wAA/////////f/9//7//v///wAA
AQACAAEAAQACAAIAAAAAAAEAAQACAAQABQAHAAYABgAFAAQABwAIAAkACQAHAAcABwAI
AAgACAAJAAkACgAKAAoACgAIAAgACQAJAAoACwAMAA0ACwALAAsACwAJAAkACQAJAAoA
CgAKAAsACAAHAAYABQAGAAUABgAIAAYABAAEAAQABAADAAMAAwAFAAUABQAFAAEAAQAB
AAEAAwADAAQABAABAAEAAAAAAAAAAAAAAAAAAgACAAIAAgAAAP///////wIAAgACAAIA
AQABAAEAAQAAAP///v/+////AAAAAAEAAQAAAP///v///wAAAQABAAAA//////7//P/9
//7//////////v/+//z//P/+//7//v/+/wEAAgADAAMABAAEAAMAAwAFAAUABQAFAAUA
BQADAAMABAAFAAYACAAKAAwADQAOAAwADQAMAAwADQAOAA0ADgAOAA4ADgAOAA4ADQAN
AA0ADQAMAAkABgACAAEAAAAAAAAA/v/9//3//f/7//v/+v/4//n/+f/4//r/+v/6//r/
+P/3//f/9//4//n/+v/7//n/+f/4//j/9v/2//X/9f/5//b/8v/x/+3/7P/w//r/CwAg
ADUAUABvAI4ArgDPAPcAHAEvAS8BEwHXAIkAPQD//9P/t/+q/6z/rv+r/6v/rv+y/7j/
vf/D/8n/0f/a/97/4v/k/+b/5//n/+j/6//s/+//8P/x//H/7//v/+//8P/x//H/8f/x
//H/8v/y//L/8P/w/+//7v/v//D/8f/y//H/8P/u/+3/7P/s/+v/6//s/+7/7//v/+7/
7f/s/+v/6v/t/+7/8P/t/+z/7P/r/+z/7f/u/+//8P/w//D/8P/w/+//7v/u//D/8f/y
//P/8//z//T/9P/4//n/+v/7//z//f/+/////v///wEAAgAFAAYACAAJAAcABwAHAAcA
CAAJAAsADAAMAAwADAALAAkACQAJAAkACgAKAAkACQAHAAUABAADAAUABQADAAEAAgAC
AAEAAAD+//3/+//5//n/+f/6//v/+f/4//f/9//3//f/9//2//j/9//2//b/8//z//P/
8//1//X/9f/1//H/8f/w//D/8P/w//D/8P/w/+//7//v/+//7//w//D/8f/y//P/9P/z
//P/9P/0//T/9P/1//X/9f/2//b/9//3//j/+P/4//v//P/9//3/+//7//v//P/+//7/
/////wAAAAAAAAAA/v/+//////8BAAEAAQABAAAA///+//3///////////8BAAAA////
//7//f/8//v//f/7//v//P/6//j/+P/4//r/+f/5//n/+f/5//n/+f/3//f/9//3//n/
+f/6//r/9//3//b/9v/2//b/9v/2//j/+P/4//j/9//1//T/8//3//j/+f/6//f/9//3
//f/9//3//f/+P/6//j/9//3//T/9f/2//f/+P/7//z//f/9//7//v/9//3/////////
///9//3/+//7//7///8AAAIABAAGAAcACAAHAAkACQAKAAoACgAIAAgACAAIAAgACAAI
AAcABwAHAAUABAABAP7/+v/5//j/+P/6//j/9//3//X/8//z//L/9P/1//X/9P/2//b/
9v/2//X/8//y//H/8v/z//T/9f/z//P/8v/y//L/8v/x//H/8//w/+7/6//n/+j/7P/2
/wUAGgAvAEoAaQCIAKQAyQDzABYBJQEfAf8AwQBxACkA8f/L/7H/pv+m/6j/p/+l/6j/
rv+y/7n/v//H/8//1v/c/97/4P/i/+P/4//i/+X/5v/p/+r/6//r/+n/6f/p/+r/7f/t
/+3/7f/t/+7/7v/u/+z/7P/r/+r/6//s/+3/7v/t/+z/6v/p/+z/7P/r/+v/6f/q/+r/
6f/p/+n/6f/p/+j/6//s/+7/6//q/+r/6f/r/+v/6//r/+z/7P/s/+z/6//r/+v/7P/t
/+//8f/z//L/8f/x//D/9P/1//b/9//2//f/+P/5//j/+f/7//z///8AAAIAAwADAAMA
AwADAAUABQAGAAYABgAGAAYABQADAAMAAwADAAQABAADAAMAAAD//////////////f/7
//r/+v/5//j/9f/1//T/8//1//X/9v/3//T/8v/w/+//7//v/+//7v/u/+3/7P/s/+n/
6f/p/+n/6v/r/+z/7f/p/+n/6P/o/+r/6v/q/+r/6f/n/+b/5f/j/+P/5P/k/+f/6P/p
/+r/6v/p/+n/6P/p/+r/7P/t/+v/7P/s/+3/6//s/+z/7P/u//D/8v/z//L/8f/w//D/
8v/y//P/8//0//T/9P/0//T/9P/1//X/9v/3//j/+f/4//f/9v/1//b/9//4//n/+f/4
//f/9//2//X/9P/z//b/9f/2//j/9//0//P/8v/0//P/8//z//P/8//z//P/8f/x//H/
8f/z//P/9P/0//H/8f/w//D/8v/y//L/8v/y//L/8v/y//L/8f/x//H/8v/y//L/8v/v
/+//7//v/+//7//v//D/8P/w/+//7//u/+7/7v/u/+//8P/x//H/8P/v/+//7v/w//H/
8v/x//L/8f/w/+//7v/v//D/8f/x//T/9v/3//n/9//3//f/9//5//n/9//3//n/+f/5
//r/+//8//z//P///wEAAQACAAAAAAD+//7///8AAAEAAgABAP///v/9//3//P/5//b/
9P/z//L/8v/w/+7/7f/t/+7/7f/u/+7/7f/t/+z/6v/q/+r/6v/q/+z/6//r/+v/6v/p
/+j/5//o/+n/6f/q/+j/6P/n/+f/5//m/+T/4//l/+T/5v/s//v/DgAhADwAXQCAAKAA
wwDtABQBJQEfAQEBxwB7ADEA9//N/6//nv+c/57/m/+Z/57/pv+s/7P/uf+//8P/yP/M
/9L/2P/a/9//4f/g/9//3v/h/+L/4//j/+T/5f/m/+j/5v/l/+T/4//l/+b/5v/m/+b/
5v/l/+T/5P/k/+T/5P/m/+b/5f/l/+X/5P/i/+H/4//k/+T/4//j/+P/4//j/+H/4//j
/+T/5v/m/+f/5//m/+X/5P/j/+X/5v/n/+j/6f/p/+n/6v/o/+n/6v/r/+z/7f/v//D/
7//v/+//7//x//P/9f/3//j/+f/7//z//f/+/wAAAQAEAAUABgAHAAYABQAFAAQABQAG
AAcABwAFAAUABQAFAAIAAgABAAEAAgABAAEAAQABAAEA///9//z//P/7//r/+f/5//j/
9//0//P/8//z//T/9P/0//X/9P/z//L/8P/y//H/8P/w/+3/7f/t/+3/7f/t/+3/7f/s
/+3/7f/u/+3/7P/r/+r/6//r/+z/7f/r/+v/7P/s/+r/6v/q/+r/7v/v//H/8v/x//D/
8P/v//H/8v/y//P/9f/2//b/9v/0//T/9P/z//T/9f/2//j/9v/2//f/9//6//r/+v/6
//j/+P/5//n/9//3//f/9//4//n/+v/7//v/+//7//v/+//6//n/+f/7//v/+//7//n/
9//3//j/+v/4//j/+P/2//X/9f/1//X/9f/1//X/8//z//P/8//x//H/8v/y//P/8//y
//L/8v/y//L/8v/z//T/9f/2//T/8//z//P/8//y//H/8P/y//P/9P/1//T/8//y//L/
9P/0//P/8//2//T/8v/w//D/8v/y//L/8v/2//j/+v/7//z//P/7//v//P/9//7////+
//3/+v/5//7///8AAAIAAwAEAAQABAAEAAUABAAEAAUABgAFAAYABgAGAAYABgAEAAMA
AwADAP///v/7//j/9v/1//T/9P/2//T/8//z//L/7//u/+z/7v/v/+//7v/w//D/8P/w
/+//7f/s/+v/7P/t/+7/7//t/+3/7P/s/+z/7P/r/+v/7f/q/+j/5f/n/+r/8v8CABsA
MABLAGoAjQCwANQA/QAlAT4BPwEjAekAmQBLAAkA1f+x/6H/ov+i/57/m/+f/6b/rv+y
/7n/wf/J/8//1v/c/97/4P/i/+H/4f/i/+X/6P/p/+r/6//r/+j/5//m/+b/6P/p/+r/
6//p/+r/6v/q/+z/7P/r/+r/7f/u/+//8P/v/+7/7P/r/+3/7v/u/+//7//w//D/7//v
/+//7//v/+//8f/x//L/8f/w//D/7//w//H/8v/z//T/9P/0//T/9f/1//X/9v/3//n/
+//9//z/+//7//r//f///wEAAwAEAAUABgAHAAgACQALAAwADwAQABIAEwATABMAEwAT
ABMAEwAUABQAFAAUABQAEwARABEAEQARABIAEgARABEADwANAAwACwANAA0ACwAJAAgA
CAAHAAYABQAFAAQAAwAEAAMAAwADAAAA/v/8//v//P/9//7//v/8//v/+v/6//v/+//7
//v//f/9//3//f/5//n/+P/4//r/+v/6//r/+P/3//f/9//3//f/+P/4//r/+v/6//r/
+f/5//r/+v/8//z//f/9//3//v/+/////f/+//7//v8CAAQABgAHAAQAAwACAAIAAwAE
AAYABwAGAAYABgAGAAYABgAHAAcACQAJAAkACQAGAAUABAADAAQABQAGAAcABQAEAAMA
AwADAAMAAwADAAUAAwADAAQAAwAAAP///v//////AAABAAEAAQABAAEA//////////8B
AAEAAgACAAAA///9//z//f/+////AAD+//7//v/+//7//f/9//3/AAAAAAAAAAD9//3/
/f/9/////////wAA/v/+//3//f/+//7//v/+/wEAAAAAAP7//v/+//7/AQACAAMAAwAF
AAYABgAHAAcABwAHAAcACQAJAAcABwAJAAkACQAKAAwADgAPABAADwARABEAEgASABIA
EAAQABEAEgATABQAEwARABAADwAPAA4ACwAIAAYABQAEAAQAAwAAAP7//f/+//3//v/+
//3//f/8//r//P/8//z//P/8//v/+//7//n/+f/5//n/+//7//r/+v/4//j/9//3//f/
9v/2//X/8//0//b//P8JAB4ANQBQAG8AkgC0ANcA/wAmATsBPQElAfEAowBXABUA4/+/
/6z/qP+q/63/rf+w/7b/vv/D/8n/zf/V/9r/3v/k/+j/7P/t/+//8P/v/+7/8f/y//P/
8//1//X/9f/2//b/9f/0//P/9f/2//b/9v/0//T/8//y//L/8v/y//L/8//0//T/9f/1
//T/8v/x//L/9P/1//X/8//z//P/8//x//P/8//0//b/9v/3//f/9v/1//T/8//1//b/
9//4//f/9//3//j/+P/5//r/+//9//3//v/+//7///8AAAEABAAFAAYABwAGAAcACQAK
AAsADAAOAA8AEgATABQAFQATABMAFAAUABUAFgAXABcAFQAVABUAFQAWABYAFQAVABQA
EwATABMAEgARAA4ACwALAAwADAAMAAkACQAIAAcABgAFAAUABQAFAAQAAwADAAAA///+
//z//f/9//3//v/9//3//f/9//3//f/9//3//P/9//3//v/9//z/+//6//z/+//7//v/
+//7//z//P/6//r/+v/6//z//f///wAA///+//7//f/+/wAAAQADAAEAAgACAAIAAQAC
AAMAAwAEAAUABgAIAAcABgAGAAUABwAIAAkACgAIAAgACQAJAAsACwALAAsADQANAA0A
DQAMAAsACgAJAAwADAAMAA0ACwALAAsACwAJAAcABwAIAAoACAAIAAgABgAFAAUABQAH
AAcABwAHAAUABQAFAAUABQAFAAYABgAHAAcABgAGAAUABAADAAIAAwAEAAUABgAEAAMA
AwADAAIAAgACAAIAAwADAAMAAwABAAEAAQACAAAAAAAEAAIAAgACAAIAAwAEAAUABQAI
AAoACwANAAwACwAKAAkACwALAAkACQAMAA0ADgAQABEAEgASABIAEwAVABUAFgAUABQA
EgASABQAFAAUABQAFAATABMAEwAPAA4ACwAIAAUABQAFAAYABQACAAAA//8BAP/////+
/wAAAQABAAAA///+//3//P/+//3//f/9//z/+//6//n/+//7//r/+v/7//z//P/9//n/
+P/4//f/9//4//r/AAALABwALQBGAGMAhACoAMkA8QAYAS8BLwEXAeMAmwBPABMA5f/F
/7L/rv+w/7H/rf+w/7b/vv/F/83/0//Z/9z/4P/i/+j/7P/v//H/8v/z//L/8v/y//L/
8f/0//X/9v/4//j/9//2//X/9f/2//b/9v/3//j/+P/4//b/9v/2//b/+P/4//f/9//2
//b/9f/1//P/9P/0//P/9f/1//X/9f/x//P/8//0//b/9v/3//f/9f/1//X/9f/2//b/
9v/2//f/9//3//j/9v/3//j/+f/7//v//P/8//3//f/9//3/AAABAAIAAwAGAAcACQAK
AAoACgALAAsADQAPABEAEwARABEAEgASABQAFAAUABMAEwATABMAEwARABAADgANAA8A
DwAQABEADgANAAoABwAIAAgABwAGAAYABwAHAAcABQADAAIAAQAAAAAAAAABAAAA///+
//z//P/7//r/+v/7//v/+//7//j/9//2//X/9v/3//f/+P/2//b/9v/2//j/9//3//f/
9//3//j/+P/2//b/9v/2//j/+f/7//z/+//6//r/+f/5//r/+v/7//3//v/+//7//v/+
//7//f/+////AAACAAAAAAABAAEAAgACAAIAAgACAAIAAwADAAEAAQABAAEAAgADAAQA
BQAEAAMAAgABAAEAAAD/////AAABAAIAAwABAP////8AAAIAAAAAAAAA/v/9//3//f/9
//3//f/9//3//f/9//3//P/7//v/+v/6//v/+//8//v/+v/5//j/+v/6//r/+v/8//v/
+//7//r/+v/6//r/+//7//v/+//5//n/+f/6//j/+P/3//f/+v/6//j/+P/4//j/+f/6
//v/+//9//7//v////7//f/8//v//P/9//z//f/+////AAACAAEAAgACAAIABQAHAAcA
CAAHAAYAAwACAAQABAAEAAQAAwABAAAA//////7/+//4//b/9f/0//T/8//w/+7/7f/v
/+3/7f/s/+r/6//r/+r/7P/s/+z/7P/s/+v/6//r/+r/6f/o/+f/6v/r/+v/7P/r/+r/
6P/n/+X/5P/k/+P/5f/o/+z/9P8DABgALQBKAGsAkACyANsAAwEeAScBFwHlAJ8AUwAR
AN//u/+l/5z/nv+e/53/nf+k/6z/sv+5/7//w//F/8r/zv/U/9j/2v/d/93/3v/d/9z/
3//g/+H/4f/j/+P/4//k/+T/4//i/+H/4v/k/+X/5v/k/+T/4//i/+L/4v/i/+L/4//k
/+T/5f/k/+T/4//j/+X/5v/m/+X/4//j/+P/4//h/+P/4//k/+b/5v/n/+f/5f/l/+X/
5f/o/+j/6P/o/+n/6f/p/+r/6f/p/+n/6f/s/+3/7//w//H/8f/x//H/9P/1//b/9//6
//v//f/+//7//v//////AQADAAUABwAHAAcACAAIAAgACAAIAAcABwAHAAcABwAEAAQA
AwADAAMAAwAEAAUABAADAAAA/f/9//7//v/+//v/+//6//n/+P/3//f/9//1//T/8//z
//P/8//z//L/8//z//P/9P/x//H/8f/x/+//7//v/+//8P/x//H/8v/v/+7/7f/s/+7/
7f/t/+3/7f/t/+7/7v/u/+7/7v/u//D/8f/z//T/8//y//L/8f/y//T/9f/3//X/9v/2
//b/9f/2//f/9//5//n/+f/6//j/+P/5//n//P/8//z//P/8//z//f/9//v/+//7//v/
/P/9//7////+//3//P/7//z//P/8//3//P/7//r/+f/5//f/9//4//n/+P/5//r/+f/3
//b/9f/1//X/9f/1//X/9f/1//X/8//z//T/9P/1//X/9P/0//L/8v/y//L/9P/0//T/
9P/0//P/8//z//T/9P/0//b/9P/0//T/9P/1//b/9//3//n/+v/6//v/+//7//v/+//9
//3/+//7/wAAAQACAAQAAwAEAAQABAAFAAcABwAIAAYABgAEAAQABgAGAAYABgAIAAcA
BwAHAAQAAgD+//r/9//3//f/+P/2//T/8//z//H/7//v/+7/7//x//L/8v/x//D/7//u
//H/8f/y//P/8v/x//D/7//v/+//7v/u//D/8P/v/+//7f/q/+j/6f/p/+r/8P/6/wsA
HgAzAE4AcQCWALwA5wAVAToBRwE9ARcB0wCBADcA+//P/7H/ov+i/6L/m/+Z/57/pv+u
/7f/v//H/83/0v/U/9b/2P/a/9//4//k/+f/6P/o/+j/6P/n/+f/5//n/+j/6//r/+v/
6//q/+r/6f/o/+v/7P/s/+z/6v/q/+r/6v/q/+r/6f/p/+z/7P/r/+v/6f/q/+r/6f/q
/+v/7P/t/+r/6//q/+r/7P/s/+3/7f/v/+//7//v/+7/7v/u/+7/8P/x//L/9P/z//P/
8//z//P/8//0//T/9//5//v//f/8//3//v///wEAAwAGAAgACAAIAAkACQAMAA0ADgAP
AA8ADwAQABAAEAAQABAADwARABEAEQARAA8ADgAMAAsADAALAAsACwALAAsACQAHAAUA
BAACAAAAAgADAAMAAwABAP///v/9//3//P/7//v/+//7//v/+v/5//f/9f/0//b/9//4
//n/+P/3//b/9f/1//X/9P/0//T/9P/0//T/8v/x//H/8f/x//H/8v/y//D/8P/w//D/
8f/x//L/8v/z//T/9v/3//X/9v/2//f/+P/6//v//P/8//z//P/7//z//f/+/wAAAAAA
AAEAAQAAAAAAAAAAAAEAAgAEAAUABAADAAIAAQABAAEAAQABAAMAAwADAAMAAQAAAP//
//8BAAEAAQABAP///f/9//7/AAD+//7//v/+//3//f/9//z/+//6//n/+P/5//r/+//5
//n/+v/6//n/+f/4//j/+f/6//v//P/7//r/+f/4//n/+f/6//v/+//6//n/+P/5//n/
+f/5//n/+f/5//r/+P/4//j/+v/6//r/+v/5//r/+//7////AAAAAAEAAQABAAEAAQD/
/////f/9/wAAAQACAAQABwAIAAgACAAJAAsACwAMAA4ADgAMAAwACwAKAAkACAAJAAkA
CgALAAcABgADAAAA/P/7//r/+v/8//r/+f/5//j/9f/0//L/8//1//b/9v/1//T/8//y
//L/8f/x//H/8//z//P/8//y//H/7//u/+//8P/w//H/8f/w/+r/5//p/+r/7v/4/wkA
GgAvAEoAaQCMAK4A0wABASwBQQFBAScB7wCfAE8ADQDZ/7n/qv+q/6z/qf+l/6j/rP+y
/7n/wf/J/9H/2P/c/9z/4P/i/+P/5f/o/+n/7P/r/+z/7f/t/+z/6//q/+r/7P/t/+7/
7//t/+7/7v/u/+7/7v/t/+z/7v/u/+7/7v/s/+z/6//r/+3/7v/u/+//7v/u/+3/6//t
/+3/7f/t/+v/7f/t/+7/7v/u/+//7//v/+//7//v//D/8P/w//D/8//z//P/9P/0//X/
9v/3//X/9f/2//b/+v/7//z//f/8//3//v///wEAAwAGAAgABwAIAAoACwAOAA8AEAAR
ABIAEwAVABYAFQAUABMAEQARABEAEQARABIAEgARABEADgANAA0ADQAPAA8ADQALAAoA
CgAJAAgACQAJAAgABwAEAAMAAwADAP///v/9//3//v///wAAAAAAAP///v/+//3//f/9
//3/+//7//v/+//7//v/+v/6//z//P/8//z/+v/5//n/+f/5//n/+v/6//r/+v/6//r/
+f/5//r/+v/8//z//f/9//z//P/7//v//P/+////AAD//wAAAQABAAAA///+//7/AQAC
AAQABQAFAAQAAwACAAMABAAGAAcABwAHAAcABwAFAAUABQAFAAcABwAHAAcABgAEAAIA
AQACAAMABAAFAAUAAwADAAQAAwAAAP///v//////AAABAAAA///+//3//P/9//7////+
//3//f/8//v/+//6//r//P/8//z//P/7//r/+f/4//r/+f/5//n/+P/4//j/+P/3//f/
+f/7//r/+v/6//r/+v/5//r/+//7////AAAAAAEA/////////////////f/9/wAAAQAC
AAQAAwAEAAQABAAIAAsADAAOAA0ADAAJAAgACAAIAAgACAAGAAUABQAFAAAA/v/6//b/
9P/1//b/+P/4//b/9f/1//P/8f/x//D/8P/x//H/8P/v/+7/7f/s/+//7//w//H/8P/v
/+7/7f/v/+//7v/u/+7/7v/t/+3/6//o/+b/5f/l/+j/6v/y/wEAEgAlAD4AXQCAAKIA
yQDzABoBLQEtAQ0B0QCFADkA+//P/7H/ov+g/6L/nf+b/57/pv+s/7X/vf/D/8n/zP/Q
/9T/1v/a/93/4f/i/+P/5P/i/+L/4v/h/+L/4//k/+b/5//n/+f/5//l/+b/5v/m/+j/
6P/n/+b/5f/k/+P/4v/j/+T/5P/l/+b/5v/l/+X/4//k/+T/4//l/+X/5f/l/+H/4//j
/+T/5v/m/+f/5//n/+f/5//n/+b/5v/m/+b/6f/p/+n/6v/o/+n/6v/r/+3/7f/u/+7/
8P/x//L/8//z//P/8//z//f/+f/8//7//f/+/wAAAQAEAAUABgAHAAcABwAIAAgABgAG
AAYABQAHAAcABwAHAAQABAADAAMABAADAAMAAwADAAMAAQD///z//P/7//r/+//7//r/
+f/2//X/9f/1//X/9P/z//P/8f/x//H/8P/w/+//7v/u/+//7//v/+//7v/t/+z/6//q
/+v/6//s/+r/6v/q/+r/6P/n/+f/5//q/+v/7f/u/+3/7P/r/+r/6//r/+z/7P/q/+r/
6//r/+n/6v/q/+v/7f/u/+7/7v/t/+7/7//v//H/8f/x//L/8v/y//P/8//z//L/8f/w
//H/8v/0//X/9P/z//L/8f/z//P/8//z//P/8//z//P/8f/w/+//7//x//H/8f/x/+//
7f/t/+7/8P/u/+7/7v/s/+v/6//r/+n/6f/p/+n/6v/r/+z/7f/r/+n/6P/m/+f/5//m
/+b/5//o/+n/6v/n/+b/5f/k/+X/5f/m/+f/5//m/+X/5P/k/+X/5v/n/+n/6f/n/+T/
4v/k/+T/5P/k/+f/6P/p/+n/6v/q/+n/6f/r/+v/6//r/+n/6f/n/+f/7P/t/+7/8P/z
//T/9P/0//T/9f/0//T/9v/2//T/9P/y//L/8v/y//D/7//v/+//7f/s/+n/5v/g/9//
3v/e/+D/3v/d/93/2//Z/9n/2P/Y/9n/2f/Y/9r/2v/a/9r/2f/X/9b/1f/X/9f/1//X
/9f/1//W/9b/1P/U/9P/0//V/9L/0P/P/83/zv/Q/9j/6f/8/xEAKgBJAGoAjgCxAN0A
BAEXAREB8wCzAGMAFwDb/7H/lf+K/4z/jv+J/4f/iP+K/5L/mf+h/6n/sf+2/7r/vv/A
/8D/w//D/8T/xf/K/8v/zP/N/83/zP/L/8r/yv/L/8v/y//L/8v/zP/M/8z/yv/K/8n/
yP/K/8r/yv/K/8j/yP/H/8f/yv/K/8n/yf/H/8j/yP/H/8X/xf/F/8X/xP/H/8j/yv/J
/8j/yP/H/8j/yf/K/8v/yv/K/8r/yv/J/8n/yf/K/8v/zf/P/9H/0P/P/8//zv/S/9P/
1P/V/9T/1f/W/9f/1v/X/9n/2v/c/97/4f/j/+P/4//j/+P/5f/l/+b/5v/m/+b/5v/l
/+X/5f/l/+X/5P/k/+P/4//h/9//3v/d/97/3//e/93/3P/c/9v/2v/X/9f/1v/V/9T/
0//T/9P/0f/Q/8//z//R/9H/0f/Q/87/zf/M/8z/yf/J/8n/yf/L/8v/y//L/8f/x//G
/8b/yP/I/8j/yP/G/8X/xf/F/8P/w//E/8T/xf/G/8f/yP/I/8f/x//G/8f/yP/K/8v/
yv/K/8n/yf/J/8r/yv/K/8z/zv/Q/9H/0P/P/87/zv/Q/9D/0f/R/9D/0P/Q/9D/zv/O
/8//z//R/9H/0f/R/9D/z//O/83/z//P/8//z//N/8z/y//L/8v/y//L/8v/zP/L/8z/
zv/N/8r/yf/I/8j/x//H/8f/x//H/8f/x//D/8P/w//D/8X/xf/G/8b/w//D/8L/wv/C
/8L/wv/C/8D/wP/A/8D/wP+//7//v//C/8L/wv/C/7//v/+//7//wf/B/8H/wv/C/8L/
wf/B/8L/wv/C/8L/xf/G/8f/x//F/8P/wv/A/8P/xf/H/8n/yf/J/8j/yP/K/8v/zf/N
/83/z//P/87/zP/L/8n/x//G/8f/x//G/8T/wv++/7z/uP+4/7j/uP+1/7T/sv+w/67/
rf+t/63/sf+x/7P/sv+x/7D/r/+u/63/rP+r/6r/rP+s/6z/rP+r/6r/qf+o/6n/qv+r
/6z/qP+m/6T/ov+m/6j/qv+s/7//0v/l//j/GQA6AFsAfACaALYA0gDuAL0AjgBfADAA
BgDe/w==
         </WaveFormData>
      </LeadData>
      <LeadData>
         <LeadByteCountTotal>10000</LeadByteCountTotal>
         <LeadTimeOffset>0</LeadTimeOffset>
         <LeadSampleCountTotal>5000</LeadSampleCountTotal>
         <LeadAmplitudeUnitsPerBit>4.88</LeadAmplitudeUnitsPerBit>
         <LeadAmplitudeUnits>��V</LeadAmplitudeUnits>
         <LeadHighLimit>2147483647</LeadHighLimit>
         <LeadLowLimit>268435456</LeadLowLimit>
         <LeadID>V6</LeadID>
         <LeadOffsetFirstSample>0</LeadOffsetFirstSample>
         <FirstSampleBaseline>0</FirstSampleBaseline>
         <LeadSampleSize>2</LeadSampleSize>
         <LeadOff>FALSE</LeadOff>
         <BaselineSway>FALSE</BaselineSway>
         <ExcessiveACNoise>FALSE</ExcessiveACNoise>
         <MuscleNoise>FALSE</MuscleNoise>
         <LeadDataCRC32>4195461589</LeadDataCRC32>
         <WaveFormData>
EAAPAA4ADQANAAsACQAHAAMAAQABAAAA//////7//f/+//3//f/9//v/+//7//v//P/9
//z//f/7//v/+//7//v/+//7//v/+//7//r/+v/6//r/+v/5//n/+f/2//X/9f/1//P/
9/8DABEAHwAwAEUAXgB1AI8ArwDMAN4A4ADSALMAhABXADMAFgABAPb/8//v/+b/4f/e
/9z/3P/d/+L/5P/p/+v/7//w//L/8//1//b/9v/2//f/9//4//j/+P/4//j/+P/5//f/
9//3//f/9//4//j/9//3//f/9//3//b/9v/2//f/+f/5//n/+f/5//n/+f/5//r/+v/6
//r/+v/6//n/+f/5//n/+v/6//v/+//7//v/+f/5//n/+f/7//z//f/9//3//f/9//7/
/P/8//z//P/7//z//v/+/wAAAgACAAMABAAGAAYACAAHAAcACAAJAAwADgAOABAAEgAT
ABQAFQAUABUAFQAVABUAFQAVABYAFQAUABMAEgASABMAFAAVABUAFAATABIAFAAUABIA
EgASABIAEQAQAA8ADQALAAkACQAJAAgABwAGAAYABgAGAAQAAwADAAMABQAEAAQABAAC
AAEAAQADAAIAAAD////////+//7//v///wAAAAAAAAIAAgACAAEA/////wAAAQABAAEA
AQABAAEAAQADAAMAAAAAAAEAAQADAAQABAAEAAUABQAGAAYACAAIAAkACQAHAAcABwAJ
AAkACAAHAAcABwAHAAkACgAIAAgACAAIAAkACQAJAAoACQAJAAkACQAKAAoACgAJAAsA
CwAJAAkABwAHAAYABQAFAAUABQAFAAUABQAFAAUABQAFAAUABAAEAAUABgAIAAYABgAG
AAYABgAGAAUABQAFAAUABQAGAAQABAAEAAMAAwAEAAUABgAGAAYABQAEAAQABAAEAAQA
BQAEAAQABAADAAMAAQABAAMABAAFAAYABgAGAAUABAADAAIAAgADAAQABAACAAIAAAAC
AAIAAgABAAIAAgADAAIAAgAAAAAAAAAAAAMABAAFAAYABQAFAAUABgAIAAgACAAIAAgA
BwAHAAcABgAIAAkACgAOAA8ADwAPAA8AEAARABEAEgASABIAEQATABQAFAAUABIAEQAQ
AA8ADwANAAsACQAFAAMAAwACAAMAAwACAAEA/v/9//3//f/9//3//f/9//3//f/7//v/
+//7//v/+//8//3//v////3//f/8//z//P/8//z/+//9//n/9v/1//P/8f/z//v/BQAT
ACMANABHAF4AeQCTALEA0ADgAOQA1gCzAIYAWQAzABYAAQD2//P/7f/k/93/3P/a/9z/
3f/c/+D/5//t/+//8P/y//P/8//y//T/9P/1//f/+P/4//j/9v/2//b/9//3//f/9//3
//f/+P/4//f/9//3//f/9//6//r/+v/7//n/+f/5//n/+f/5//n/+f/8//z//P/8//r/
+v/5//n/+f/5//r/+v/5//n/+f/5//v/+//7//v/+f/6//v/+//5//n/+f/6//r/+v/6
//r//f/+/wAAAAD+/wAAAAABAAIABAAEAAYABwAHAAgACQAMAA4ADgAQAA8ADwAPAA8A
EgATABMAEwATABMAEwAUABIAEgASABIAEgATABQAFQATABIAEQAQABAAEAAOAA4AEAAQ
AA8ADgAMAAsACgAJAAkACQAIAAcABgAGAAYABgAGAAUABQAFAAUABAAEAAQAAAD/////
AQADAAIAAgADAAEAAAAAAAAAAgACAAEAAAAAAAAAAAD///////8AAAEAAQABAAEAAQAB
AAEAAwADAAIAAgADAAMAAwAEAAQABAAFAAUABgAGAAgACAAJAAkABwAHAAcACQALAAoA
CQAJAAkACQALAAwACwAKAAkACAALAAsACwAMAAwACwAKAAkACgAKAAoACQALAAsACQAJ
AAcABwAGAAUABwAHAAcABwAFAAUABQAFAAUABQAFAAQABQAFAAUABgAGAAYABgAGAAgA
CAAHAAcABQAFAAUABgAEAAQABAADAAMABAAFAAYABgAGAAUABAAGAAYABgAGAAUABAAE
AAQABwAHAAUABQAGAAgABgAEAAQABAAEAAQABAAGAAgACgAMAAsACwALAAwACgAKAAoA
CgAKAAkACQAJAAwADgAPABAAEgATABMAEwAVABYAFwAXABgAGAAYABcAFQAWABYAFgAW
ABUAFAATABEADwANAAsABwAFAAUABAAFAAUABAADAAAA////////AQABAAEAAQADAAMA
AQABAP///////////////////////////v/+//z//P/8//v//f/7//r/9//1//X/9f/7
/wUAEwAjADQASQBiAHcAkwC1ANAA3ADcAMoAqQB6AE8ALwAUAAEA9v/z/+//5v/f/9z/
2v/a/93/4P/k/+n/7f/v//D/8v/z//P/8v/0//T/9f/1//b/9v/2//b/9v/2//f/+f/5
//n/+f/3//j/+P/3//f/9//3//f/+P/4//j/+f/5//n/+f/5//n/+f/5//n/+P/4//j/
+P/6//r/+f/5//v/+//8//z/+f/5//n/+f/5//n/+f/5//f/+P/5//n/+f/5//n/+v/8
//z//P/8//v//P/+//7//v8AAAAAAQAAAAIAAgAEAAUABQAGAAcACgAMAAwADgAOAA8A
EAARABAAEQARABEAEwATABMAFAAUABQAFAAUABMAEwATABMAEwASABEAEAAQABAADgAO
AAwADAALAAoACgAJAAgABwAHAAcABgAFAAIAAgACAAIAAAD///////////7//v/+//z/
+//7//3//f/8//z//f/9//z//P/8//z//P/7//r/+P/4//j/9//3//f/+P/5//r/+//8
//3/+//7//3//f/6//r/+//7//v//P/8//z//f/9//7//v/+//7//////////////wEA
AwACAAEAAQD/////AQACAAAAAAAAAAAAAQABAAEAAgADAAMAAwADAAQABAAEAAMAAwAD
AAEAAQABAAEAAAD//wAAAQACAAMAAAD///7//f/////////+//7///8AAAIAAAAAAAAA
AAAAAAAA//////3//f/9//7//v/+//7//f/+//7//v/+//3//v/+//7//v/+//7//v/9
//z//P/8//3//f/7//v//P/8//z//P/7//z//P/8//r/+v/7//3//f/8//n/+P/8//7/
/v/+//7//P/8//z//P/7//z//f/+/wAAAQACAAQABAAEAAQABAAEAAMAAwADAAMABAAE
AAQACAAJAAkACQAMAA4AEAARABEAEAAPAA0ADwAQABAAEAAOAA0ADAALAAcABQADAAEA
///9//3//P/7//v/+v/5//n/+f/6//v/+f/5//n/+f/3//f/9f/1//f/9//3//f/9f/1
//X/9f/3//f/9v/2//b/9v/2//X/9f/z//D/7//v/+3/7f/z//3/CwAZACgAPwBYAHEA
iwCtAMwA2gDaAMoAqwCAAFUAMQAUAP//8v/t/+f/3P/T/9D/0v/S/9X/2P/c/9//4f/j
/+b/6v/r/+3/7v/s/+z/6//t/+7/7v/u/+//8P/x//P/8v/x//D/7//v//D/8P/v/+//
7//v/+//7v/u/+7/7//x//H/8f/x/+//7//v/+//8v/y//L/8v/0//T/8//z//H/8f/y
//L/8//z//P/8//y//H/8P/v//D/8v/0//X/9f/1//X/9v/0//T/9P/0//X/9v/4//j/
+P/6//r/+//+/wAAAAACAAEAAQACAAMABAAGAAYACAAKAAsADAANAAwADQANAA0ADwAP
AA8AEAAQABAAEAAQAA8ADwAPAA8ADwAOAA0ADAAMAAwACgAKAAgACAAHAAYABAADAAIA
AQABAAEAAAD///7//v/+//7//P/7//v/+//7//r/+v/6//j/9//3//n/9//2//b/9//3
//b/9v/2//b/9v/1//T/9v/2//b/9f/z//P/9P/1//P/8//z//P/9f/1//f/9//2//b/
9//3//X/9v/2//b/9//3//j/+P/2//b/9//3//j/+f/6//3//f/8//v/+//7//v//f/+
//z//P/8//z//P/7//r/+v/9//3//f/9//z//P/8//v/+//7//n/+f/6//v/+//7//n/
+f/5//n/+f/5//n/+f/3//f/9//2//f/9//3//j/9v/2//b/9v/0//T/8//z//P/8//z
//T/9v/2//b/9f/2//b/9v/2//X/9v/2//b/9f/0//P/8v/y//L/8//0//X/9f/z//P/
8v/y//L/8v/1//T/8v/w//D/8v/y//L/8v/1//b/9//4//f/9//3//j/+v/6//r/+v/4
//f/9//3//n//P/+/wAAAQABAAAA/////wAAAQABAAQABAAEAAMAAwAEAAQABAAAAP//
/v/9//n/9//1//P/8//x//H/8P/x//H/8P/v/+z/6//r/+v/6//r/+v/6//r/+v/6f/p
/+n/6f/p/+n/6f/p/+n/6f/n/+f/5v/m/+b/5v/m/+X/6f/l/+D/3f/f/+H/5f/x////
DQAhADYATwBoAIEAoQDBANgA3ADMAK4AfwBQACsACwDy/+X/4P/X/8v/xP/B/8L/xP/G
/8f/zP/Q/9X/2f/d/97/3v/d/9//3v/e/97/4f/h/+L/4v/i/+D/4P/g/+H/4v/j/+T/
5f/j/+T/5P/j/+P/4//j/+P/5v/m/+b/5//l/+X/5f/l/+f/5//n/+f/5v/m/+b/5v/l
/+T/4v/h/+T/5f/n/+j/5f/l/+X/5f/n/+f/5//n/+X/5v/n/+f/5//n/+f/6P/r/+z/
7f/u/+7/7v/v/+7/7v/w//D/8f/0//b/9v/4//n/+f/6//v//P/+//7/AAD/////////
/wAAAQABAAEAAQABAAEAAgAEAAQABAAEAAEAAQABAAEA///+//3//P/8//z/+v/6//z/
/P/7//r/+v/5//j/9//1//X/9P/z//L/8v/y//L/9P/z//P/8//x//D/8P/w//D/7//v
//H/8f/w//D/8f/v/+7/7v/u//D/8P/v/+7/7P/s/+z/6//r/+v/7P/t/+3/7f/t/+3/
7f/t/+//7//w//D/8f/x//H/8v/y//L/8//z//T/9P/1//b/+P/5//j/9//2//f/+f/4
//f/9//3//f/+f/6//j/+P/4//j/+v/5//j/+P/3//f/9//3//j/+P/4//f/+f/5//f/
9//3//f/9v/1//X/9f/1//X/8//z//P/8//1//X/9f/0//X/9f/1//b/9v/2//b/9v/2
//b/9f/1//P/8//z//T/9P/0//T/8//0//T/9P/0//P/9P/0//T/9P/0//T/9P/z//L/
8v/y//T/9f/0//X/9f/0//P/8v/z//T/9P/0//b/9v/2//b/9v/2//b/9//4//n/+v/5
//n/+f/6//r/+v/6//r//P/7//v/+//6//z//f/+/wEAAwAEAAUABwAIAAkACQAJAAgA
BwAFAAcACAAIAAgACAAHAAYABQADAAEA///9//v/+f/5//j/9//3//b/9f/2//X/9f/1
//P/8//z//P/8//z//H/8f/x//H/8f/x//H/8f/x//H/8f/x//D/8P/u/+7/7v/t/+3/
7f/s/+v/6f/p/+n/7f/3/wUAEwAmADsAUgBrAIUApQDEANgA3ADSALUAiABbADMAFAD7
/+z/5f/h/9r/0//Q/9D/0v/V/9b/2v/f/+P/4//m/+j/6f/p/+r/6v/q/+v/7f/u/+7/
7v/u/+7/7v/v/+//7//v/+//7f/u/+7/7f/t/+3/7f/t/+7/7v/u/+//7//v/+//7//t
/+3/7f/t/+//8P/x//L/8v/y//H/8f/x//H/8v/y//H/8f/x//H/7//v/+//7//x//L/
8//z//H/8f/x//L/9P/0//T/9P/z//T/9v/2//b/+P/4//n/+v/8//z//v//////AAAB
AAQABgAGAAgACAAJAAoACwAMAA0ADQANAA8ADwAPABAAEAAQABAAEAAPAA8ADwAPAA8A
DgANAAwACgAKAAgACAAKAAoACQAIAAgABwAGAAUAAwADAAIAAQAAAAAAAAAAAP///f/8
//v//f/8//z//P/6//n/+f/7//3//P/8//3//f/8//z//P/6//r/+f/4//r/+v/6//n/
+f/5//r/+//6//n/+P/3//j/+f/8//3/+v/6//v/+//9//7//v/+//3//f/+//7//v/+
//////////////8BAAEAAAD/////AQABAAMABAACAAIAAgACAAMAAwADAAQAAwADAAMA
AwACAAIAAgABAAIAAwACAAMAAwADAAIAAQABAAEAAQABAAEAAQABAAEA/////////v//
//////8AAAAAAAAAAAAAAAAAAP////////////8AAP///v/9//v/+//8//3//v/9//7/
/v/+//z//P/8//z//f/8//z//P/9//3/+//7//r/+v/8//z//P/8//z//f/+////AAAD
AAMAAwAEAAIAAgACAAIAAgABAAEAAQACAAQABQAGAAoACwALAAsADQAOAA8ADwAOAA4A
DgANAA8AEAAQABAADgANAAwACwAHAAUAAwABAP///f/9//z/+//7//r/+f/6//n/+f/5
//n/+f/5//n/9//3//X/9f/3//f/9//3//X/9f/1//X/9//3//b/9v/4//j/+P/3//X/
9f/0//P/8f/x//H/9f///wsAFwAoADsAUgBrAIUAowDCANgA3ADQALUAiABbADUAGAAD
APT/7//t/+T/2//W/9b/2P/b/97/4v/l/+n/6f/q/+7/8f/x//L/8v/y//P/8f/y//L/
8v/0//T/9P/1//X/9f/1//X/8//0//T/8//0//X/9v/3//b/9v/2//f/+f/5//n/+f/5
//n/+f/5//j/+P/4//j/+f/6//r/+//7//v//P/8//3//f/9//3//P/7//r/+f/7//z/
/f/9//3//f/9//7//v/+//7//v///wAAAgACAAAAAgACAAMABAAGAAYACAAJAAkACgAL
AAwADgAOABAAEgATABQAFQAVABUAFAATABQAFQAWABgAGgAaABoAGgAXABcAFwAXABkA
GAAXABYAFAAUABIAEgAUABQAEwASABIAEQAQAA8ADQANAAwACwAKAAoACgAKAAoACQAJ
AAkACQAIAAgACAAIAAcABwAJAAYABAADAAMABAAEAAUABgAEAAQAAwACAAMABAAFAAUA
BwAHAAgACQAIAAcABgAFAAcABwAJAAkABgAGAAcABwAHAAgACAAIAAkACQAKAAoACgAK
AAsACwALAAsACwANAA0ADAALAAsACwALAA0ADgAOAA4ADgAOAA4ADQAMAAwADQANAA0A
DQAMAAwADAALAA0ADQALAAsADgAPAA8ADwANAA0ADQANAA0ADQANAA0ACwALAAsACgAJ
AAkACQAKAAoACgAKAAoACgAKAAkACQAJAAkACQAKAAkACAAHAAUABQAGAAcACAAHAAgA
CAAIAAgACAAIAAgACAAIAAkACgAJAAkABwAHAAgACAAIAAgACQAIAAgACAAIAAgACQAK
AAsADAANAA0ADQAOAA0ADAALAAoADAALAAsACwAMAA4ADwAQABQAFQAVABUAFwAYABkA
GQAZABgAFwAVABcAGAAYABgAFgAVABQAEwATABEADwANAAkABwAHAAYAAwADAAIAAQAA
AP////////3//f/9//3///////3//f////////////z/+//6//n//P/9//3//v/8//z/
/P/7//v/+//6//n/9//3//n//f8JABcAJwA4AE8AagCFAKMAwwDaAOQA3ADCAJsAbgBH
ACcADgD9//T/8f/r/+L/3f/c/97/3v/h/+T/5v/p/+v/7//w//L/9f/1//b/9v/2//X/
9f/2//b/9v/4//j/+P/5//j/9//2//X/9v/4//n/+f/3//f/9//3//j/+P/4//n/+//7
//v/+//5//n/+f/5//z//P/8//z/+v/6//n/+f/5//n/+v/6//v/+//7//v/+f/5//n/
+f/5//r/+//7//v/+//7//z//P/8//z//P///wAAAgACAAAAAgACAAMABAAGAAYACAAL
AAsADAANAA0ADgANAA4AEAARABIAEwAUABUAFQAVABcAFwAXABgAGAAYABgAGAAVABUA
FQAVABcAFgAVABQAFAAUABIAEgASABIAEQAQAA4ADQAMAAsACQAJAAgABwAIAAgACAAI
AAgABwAHAAcABQAEAAQABAAEAAMAAwAFAAMAAgACAAMABAAEAAUABgAFAAQAAgAAAAAA
AAAAAP///////wAAAQADAAMAAwADAAMAAwAFAAUAAgACAAMAAwAFAAYABgAGAAYABQAF
AAQABgAGAAcABwAJAAkACQALAAoACAAGAAUABwAHAAkACgAKAAoACgAKAAgABwAGAAYA
CAAJAAoACwALAAoACQAHAAcABwAFAAUABwAHAAYABQADAAMAAwADAAUABQAFAAUABAAD
AAIAAAD9//3//f/+//7//v/+//7//P/8//v/+//7//v/+//8//7//v/+//3//P/8//z/
/P/7//z//P/8//z/+v/6//r//P/8//z//P/7//z//f/+//3//f/9//7//v/+//7//v8A
AP///////wIABAAFAAYACAAJAAkACQALAAwADQANAA0ADAALAAkACwAMAAwADAAKAAkA
CAAHAAMAAQD///3/+//5//n/+P/3//f/9v/1//T/8//z//P/8//z//P/8//z//P/8f/x
//P/8//z//P/8v/x//D/7//t/+3/7P/s/+3/7v/v/+//7//t/+z/7f/p/+f/6f/x//3/
CwAZACoAQQBcAHcAlQC3ANQA4ADeAMwAowB0AEkAJQAKAPX/6P/j/9v/zv/H/8j/yv/M
/9H/1P/W/9n/2//b/97/3v/h/+X/6P/o/+j/6f/o/+j/5//m/+b/5v/m/+f/5//n/+f/
5//l/+b/5v/l/+j/6f/q/+v/6v/q/+r/6//p/+n/6f/p/+v/6//r/+v/6v/q/+r/6v/q
/+r/6f/p/+f/5//o/+j/6f/p/+n/6f/r/+v/6//r/+n/6v/r/+v/6//r/+v/7P/s/+z/
7P/s/+v/7P/u/+7/8f/0//X/9//2//j/+P/6//3//f/+/////v8AAAAAAgACAAMABAAF
AAYABwAHAAcACQAJAAkACgAKAAoACgAKAAgABwAGAAUABQAEAAMAAgADAAQAAwAEAAIA
AgABAAAAAgABAAAA///7//v/+v/5//j/+P/4//j/+P/3//f/9//1//T/9P/0//P/8//0
//f/9f/0//T/9f/z//L/8v/y//L/8v/x//D/8v/y//L/8f/x//H/8v/z//H/8f/x//H/
8f/x//P/8//0//T/9f/1//X/9v/2//b/+f/5//r/+v/4//j/+f/5//n/+f/5//v/+//6
//n/+f/5//n/+//8//7//v/+//7//P/7//r/+v/7//v/+//7//7//v/+//3/+//7//n/
+f/5//n/+P/3//n/+f/5//n/+//7//v/+//5//n/+f/4//f/9//3//j/+P/4//j/+P/4
//j/9//3//f/9//3//j/+P/4//j/9//2//b/9v/2//n/+v/6//r/+P/4//j/+P/3//b/
9v/2//f/9//1//X/+P/4//b/9v/2//b/9v/5//r/+//8/////////wAA/v/+//7//v/+
//3//f/9/wAAAgADAAQABAAFAAUABQAHAAgACQAJAAwADAAMAAsACQAKAAoACgAJAAkA
CQAJAAUAAwABAP///P/5//j/9v/2//f/9//3//b/9f/1//X/9f/1//X/9f/z//P/8f/x
//P/8//z//P/8//z//P/8//x//H/8P/w//D/8P/w/+//7//v/+z/6//r/+v/6//z//3/
CQAXACgAPQBWAHEAiQCrAM4A3gDeANQAtQCIAFsANQAYAAEA8v/t/+n/3v/V/9L/0P/Q
/9P/1v/c/+H/5f/n/+j/6v/r/+v/7P/s/+7/7//t/+7/7v/u/+3/7P/r/+v/7f/t/+3/
7f/t/+7/7v/t/+//7//v/+//8P/w//D/8f/v/+//7//v//H/8f/x//H/8P/w//D/8P/w
//D/7//v//H/8f/y//L/8//z//P/8//x//H/8f/x//H/8v/z//P/9f/1//X/9v/0//T/
9P/0//X/9v/4//j/+v/8//z//f/8//7//v8AAAEAAQACAAMABAAGAAYACAAJAAsADQAP
ABIAEwATABMAEQARABEAEgAQABAAEAAQABAAEQASABMAEQAQAA8ADgAQABAADgAOAA4A
DgANAAwADAALAAoACQAHAAcABgAFAAMAAgABAAAAAgABAAEAAQABAAAAAAAAAP7//f/9
///////+//7///////7//v/+/wAAAAD///7//P/8//z/+//7//v//P/9//v/+//7//v/
+//7//3//f/9//7/AAABAAAAAAD///7/AQABAAIAAgABAAAAAAD///3//f/9////AgAC
AAIAAwABAAEAAwAEAAQABAAEAAQABAADAAIAAgABAAEAAQABAAQABAAEAAMAAQABAP//
//8AAAEAAQABAAEAAQABAAEAAAD///7//f/////////+//3//f/9//7//v/+//7//v/9
//z/+v/5//n/+f/5//r/+//8//3//f/8//z//P/8//z//P/7//r/+v/6//r/+v/7//r/
/P/8//r/+v/6//r/+v/5//r/+//8/////////wAAAAAAAAAAAAAAAP////////7/AAAB
AAIAAgADAAMAAwAGAAgACgALAAoACgAKAAkACQAKAAoACgAIAAcABgAFAAIA///8//n/
+v/5//r/+v/5//n/+P/3//T/8//z//P/8//z//P/8//z//P/8f/x//P/8//z//P/8f/x
//H/8f/v/+//7v/u/+7/7v/u/+3/7//v/+z/6f/p/+n/6f/t//X/AwARACAANwBQAGkA
hQCnAMYA2ADaAMwAqQB8AE8AKwAOAPn/7P/n/+P/2P/P/87/zv/O/9H/1v/a/9//3//f
/+L/5P/l/+f/6P/o/+r/6//q/+r/6f/o/+n/6v/r/+3/6//r/+v/6//p/+r/6v/p/+n/
6f/p/+n/6P/o/+j/6f/q/+v/7P/t/+3/7f/t/+3/7P/s/+z/7P/s/+z/6//r/+n/6f/q
/+r/6//r/+v/6//r/+v/6//r/+n/6v/r/+v/7f/t/+3/7v/s/+z/7P/s/+3/7v/w//D/
7v/w//D/8f/w//L/8v/0//b/9//5//v//P/+//7/AAACAAMABAAFAAYABwAHAAcABQAF
AAUABgAIAAgACAAIAAcABwAHAAcABwAGAAUABAAGAAYABAAEAAIAAgABAAAAAgABAAAA
///9//3//P/7//j/+P/4//j/9v/1//X/9f/1//T/9P/0//P/8//0//f/9v/0//P/8//z
//L/8v/y//T/9P/z//L/8P/w//D/7//w//H/8//1//P/8//z//P/8//z//X/9f/y//L/
8//z//H/8v/y//L/8//z//T/9P/0//T/9f/1//X/9f/1//f/9//2//X/9f/z//P/9f/2
//b/9v/2//b/9P/z//L/8v/1//X/9f/1//b/9v/2//X/9f/1//P/8//1//X/9P/z//P/
8//z//P/8f/x//H/8f/v/+//7//u/+7/7//w//L/8P/w//D/8P/u/+7/7f/t/+3/7f/t
/+7/7v/u/+7/7f/s/+z/7P/s/+3/7v/u/+7/7P/s/+z/7P/s/+z/7f/u//H/8f/x/+3/
7v/u/+7/7v/u//H/8v/z//T/8v/x//D/8P/y//L/8v/y//L/8f/x//H/9P/2//f/+P/6
//v/+//7//v//P/9//3//v/+//7//f///wAAAAAAAP3/+//5//f/9//1//P/8f/v/+3/
7f/s/+v/6//q/+n/6P/n/+f/5//l/+X/5f/l/+f/5//l/+X/4//j/+P/4//l/+X/5f/l
/+X/5f/k/+T/5P/k/+T/4//j/+H/4P/d/93/2//b/+H/7f/7/wkAGAArAEQAXwB7AJsA
ugDMAMwAvACXAGgAPQAZAP7/6//g/9v/1f/I/7//vP+8/77/w//G/8r/zf/R/9P/1P/U
/9X/1f/W/9b/2P/b/9v/3P/c/9z/2//a/9n/2f/Z/9n/2f/Z/9n/2v/a/9n/2f/Z/9n/
2f/a/9r/2v/b/9n/2f/Z/9n/2//b/9v/2//a/9r/2v/a/9j/2P/X/9f/2f/Z/9r/2v/X
/9f/1//X/9j/2f/a/9v/2f/a/9v/2//Z/9n/2f/a/9z/3P/c/9z/3P/c/93/3P/e/+D/
4P/h/+D/4v/i/+T/5f/l/+b/5//q/+z/7P/u/+z/7f/u/+//8P/x//H/8f/x//H/8f/y
//L/8v/y//L/8f/x//H/8f/v/+7/7f/s/+z/7P/q/+r/7P/s/+v/6v/o/+f/5v/l/+P/
4//i/+H/4P/g/+D/4P/e/93/3f/d/93/3P/c/9z/2v/Z/9n/2//Z/9j/2P/Z/9n/2P/Y
/9j/2v/a/9n/2P/W/9b/1v/V/9X/1f/W/9f/2f/Z/9n/2f/W/9X/1v/V/9b/1v/X/9f/
1f/W/9b/1v/X/9f/2P/Y/9n/2v/c/93/2//b/9v/3f/d/9z/2//b/9v/2//d/97/3P/c
/9z/3P/e/93/3P/c/9v/2//b/9v/2v/a/9r/2f/X/9f/1f/V/9f/1//W/9X/1v/X/9j/
2f/Y/9f/1v/V/9P/0//T/9L/0//T/9P/1P/T/9L/0f/Q/9L/0v/R/9H/z//P/8//0P/O
/87/zv/N/8r/yv/K/8r/yf/K/8r/yv/M/8z/zP/M/8v/yv/K/8r/zf/N/8v/y//M/8z/
zP/M/8v/zP/M/8z/zf/O/9D/0//R/9D/zf/M/83/0P/R/9L/0//U/9T/1f/Y/9j/2P/X
/9j/2f/a/93/2v/Z/9j/1//W/9X/1P/T/8//zv/M/8n/x//G/8T/wv/B/8H/wf/A/7//
vv+8/7r/vf++/7//vv+8/7z/vP+8/7v/uv+5/7j/tv+2/7b/tv+2/7b/tv+2/7n/uv+7
/7z/uf+2/7P/sP+x/7L/s/+0/8L/zv/a/+b//f8UACsAQgBaAHAAhgCcAIMAagBRADgA
IAAIAA==
         </WaveFormData>
      </LeadData>
   </Waveform>
</RestingECG>
