# Supplementary material for: Detection of Left Atrial Enlargement Using a Convolutional Neural Network-Enabled Electrocardiogram
Source: Front Cardiovasc Med. 2020 Dec 17;7:609976. doi: 10.3389/fcvm.2020.609976 (PMC7773668; doi:10.3389/fcvm.2020.609976)
Supplement: Supplementary file 5 [file Data_Sheet_5.ZIP › normal4/1802037009_5918_0000000C.XML]

<?xml version="1.0" encoding="Windows-1252"?>
<!DOCTYPE RestingECG SYSTEM "restecg.dtd">
<RestingECG>
   <PatientDemographics>
      <PatientID>1802037009</PatientID>
      <PatientAge>69</PatientAge>
      <AgeUnits>Years</AgeUnits>
      <Gender>Female</Gender>
      <PatientLastName>linaihao</PatientLastName>
   </PatientDemographics>
   <TestDemographics>
      <DataType>Resting</DataType>
      <Site>1</Site>
      <AcquisitionDevice>MAC55</AcquisitionDevice>
      <Status>Unconfirmed</Status>
      <Priority>Normal</Priority>
      <AcquisitionTime>09:45:38</AcquisitionTime>
      <AcquisitionDate>05-08-2017</AcquisitionDate>
      <CartNumber>1</CartNumber>
      <AcquisitionSoftwareVersion>009C</AcquisitionSoftwareVersion>
      <XMLSourceVersion>MAC5000 v1.0</XMLSourceVersion>
   </TestDemographics>
   <RestingECGMeasurements>
      <VentricularRate>86</VentricularRate>
      <AtrialRate>86</AtrialRate>
      <PRInterval>132</PRInterval>
      <QRSDuration>76</QRSDuration>
      <QTInterval>398</QTInterval>
      <QTCorrected>476</QTCorrected>
      <PAxis>65</PAxis>
      <RAxis>74</RAxis>
      <TAxis>29</TAxis>
      <QRSCount>14</QRSCount>
      <QOnset>224</QOnset>
      <QOffset>262</QOffset>
      <POnset>158</POnset>
      <POffset>213</POffset>
      <TOffset>423</TOffset>
      <ECGSampleBase>500</ECGSampleBase>
      <ECGSampleExponent>0</ECGSampleExponent>
   </RestingECGMeasurements>
   <Diagnosis>
      <Modality>Resting</Modality>
         <StatementCount>2</StatementCount>
         <LabelText>12SL ��ϳ���</LabelText>
      <DiagnosisStatement>
         <StmtFlag>ENDSLINE</StmtFlag>
         <StmtText>�������</StmtText>
      </DiagnosisStatement>
      <DiagnosisStatement>
         <StmtFlag>ENDSLINE</StmtFlag>
         <StmtText>���� ECG</StmtText>
      </DiagnosisStatement>
   </Diagnosis>
   <Waveform>
      <WaveformType>Rhythm</WaveformType>
      <WaveformStartTime>0</WaveformStartTime>
      <NumberofLeads>8</NumberofLeads>
      <SampleType>CONTINUOUS_SAMPLES</SampleType>
      <SampleBase>500</SampleBase>
      <SampleExponent>0</SampleExponent>
      <HighPassFilter>16</HighPassFilter>
      <LowPassFilter>150</LowPassFilter>
      <ACFilter>NONE</ACFilter>
      <LeadData>
         <LeadByteCountTotal>10000</LeadByteCountTotal>
         <LeadTimeOffset>0</LeadTimeOffset>
         <LeadSampleCountTotal>5000</LeadSampleCountTotal>
         <LeadAmplitudeUnitsPerBit>4.88</LeadAmplitudeUnitsPerBit>
         <LeadAmplitudeUnits>��V</LeadAmplitudeUnits>
         <LeadHighLimit>2147483647</LeadHighLimit>
         <LeadLowLimit>268435456</LeadLowLimit>
         <LeadID>I</LeadID>
         <LeadOffsetFirstSample>0</LeadOffsetFirstSample>
         <FirstSampleBaseline>0</FirstSampleBaseline>
         <LeadSampleSize>2</LeadSampleSize>
         <LeadOff>FALSE</LeadOff>
         <BaselineSway>FALSE</BaselineSway>
         <ExcessiveACNoise>FALSE</ExcessiveACNoise>
         <MuscleNoise>FALSE</MuscleNoise>
         <LeadDataCRC32>1357456241</LeadDataCRC32>
         <WaveFormData>
BAAEAAQABAAHAAoADQAQAB4AKgA2AEIAUwBkAHUAhgB0AGQAVABEACQABgDo/8r/w/++
/7n/tP+8/8L/yP/O/9j/4P/o//D/9P/2//j/+v/6//r/+v/6//z//P/8//z/+f/4//f/
9v/4//j/+P/4//f/9v/1//T/8//y//H/8P/z//T/9f/2//T/8v/w/+7/7//w//H/8v/0
//T/9P/0//L/8v/y//L/9P/2//j/+v/5//j/9//2//r//P/+/wAAAgACAAIAAgAFAAYA
BwAIAAoADAAOABAAEgASABIAEgAWABgAGgAcAB0AHgAfACAAIQAiACMAJAAlACYAJwAo
ACUAJAAjACIAJAAkACQAJAAiACIAIgAiAB8AHgAdABwAHQAeAB8AIAAeABwAGgAYABgA
GAAYABgAFwAWABUAFAARABAADwAOABAAEAAQABAADAAKAAgABgAEAAQABAAEAAEAAAD/
//7//P/8//z//P/8//z//P/8//n/+P/3//b/9//4//n/+v/5//j/9//2//T/9P/0//T/
9//4//n/+v/4//b/9P/y//P/9P/1//b/9v/2//b/9v/0//T/9P/0//X/9v/3//j/9f/0
//P/8v/z//T/9f/2//b/9v/2//b/9f/0//P/8v/1//b/9//4//b/9P/y//D/8//0//X/
9v/2//b/9v/2//P/8//0//b/+P/2//X/9P/y//L/8v/y//b/9v/2//b/9P/z//H/8f/x
//L/8v/y//T/9P/z//L/7v/w//H/8f/x//L/8//1//P/9P/0//b/+P/5//v//v8CAAMA
BQAIAAMAAAD/////AQACAAMABAAAAP7//P/5//f/9//2//X/9v/2//X/8//x//D/7//u
/+7/7v/u/+z/6v/q/+r/6v/q/+z/7P/r/+//7//w//H/8//1//L/8v/5/wUAFgAnADUA
RABaAG0AdgB5AGsAUQA2ABEA5P/C/67/pP+a/5b/mP+d/6n/tv/A/8P/yP/M/9H/2P/f
/+H/5P/k/+f/5P/h/+L/4f/g/+L/4v/i/+L/4P/g/+D/4P/c/9z/3P/c/9z/3f/c/93/
2//X/9X/0//V/9b/1v/V/9P/0//T/9P/0//T/9T/0//V/9f/2P/a/9n/2v/Y/9n/3f/f
/+H/4f/f/97/4f/h/+H/4v/l/+f/6P/q/+3/8f/u/+z/6//r//D/9P/3//r/9//3//b/
9//4//j/+f/6//v//v/9//7////8//v/+v/9//7///8BAAAA/f/8//v/+f/4//f/9v/4
//j/9v/0//H/8P/v/+3/8P/x//H/8v/x//D/7//u/+3/7P/s/+z/7P/q/+r/6v/n/+X/
4//i/+P/4f/h/9//3v/c/9v/2//X/9f/1v/V/9b/1f/U/9L/0f/Q/87/zf/O/9D/zv/M
/8v/yv/K/8r/yP/I/8r/yv/M/8r/yf/J/8j/xv/F/8X/yf/L/8v/yf/G/8T/xP/F/8X/
xf/F/8b/x//H/8b/xv/C/8L/w//F/8X/xf/F/8L/wv/C/8L/wv/D/8T/xf/E/8b/xP/C
/8L/v//A/8D/wP/D/8X/w//B/8X/xP/A/8D/wP/C/8L/wv/C/8L/w//F/8j/xv/E/8P/
wv/F/8b/x//I/8n/yP/H/8b/x//H/8b/x//I/8r/y//M/8v/yv/I/8b/xv/K/83/z//N
/8z/y//L/83/zv/O/9D/1P/V/9f/2v/b/9v/3P/e/9//3v/f/+H/4P/e/9z/2v/Z/9j/
1//V/9P/0//S/9H/zv/O/83/y//L/8z/zf/O/8v/yv/J/8b/yP/I/8j/yP/I/8r/yv/J
/8X/x//K/8//0//Z/9z/2v/X/93/6v/5/wkAGAAuAEUATgBLAEEALQAYAPn/0v+w/57/
lP+Q/4r/hv+H/4//mP+i/6v/tP+6/8H/xv/H/8n/yP/I/8v/yP/K/8z/zP/M/8r/yv/K
/8r/zf/O/8//0P/O/87/zv/O/8r/yf/G/8X/yP/H/8j/yf/I/8j/x//F/8j/yf/K/8v/
y//L/8z/y//M/83/zf/O/9L/1v/X/9v/2//b/9v/2f/b/9z/4f/j/+H/4v/l/+f/5f/m
/+j/6//u/+7/7//x//T/9v/3//j/+v/7//v//f///wAAAgAEAAQABgAEAAQACgAKAAwA
DgAOAA4ADgAPABAADwAQABEAEQASABMAFAAUABQAEgAQABMAFAAVABUAEwARAA4ADAAN
AA4ADwAQAA8ADgAOAA4ACwAIAAcABgAHAAcABwAIAAQAAQAAAP3//f/8//z//f/9//3/
/P/7//n/9//1//L/9P/2//f/+f/4//j/9P/w//D/8P/x//L/8P/w//L/8v/w/+7/7f/t
//H/8v/0//f/9//3//X/8f/y//L/9P/3//b/9//4//r/+f/3//T/8v/y//T/9//7//r/
+f/4//T/9P/2//j/+v/7//z//f/8//z/+v/4//j/+//+/wAAAgAAAAEA/v/7//3//v8A
AAIAAwACAAIA///+//3//P/+////AQAEAAIAAAD///7//v/+//7//v8CAAIAAgACAAAA
///9//3/AAACAAMABAAFAAQAAgAAAP//AgAEAAUABAAEAAQABQADAAQABAAGAAoADQAR
ABYAGAAXABcAGAAWABQAFAAVABcAGAAZABoAFQASAA8ACwAMAA0ADQANAAsACgAIAAUA
BQAGAAcACAAKAAoACgAIAAYABgAGAAYABwAKAAsACwALAAcACgAPABMAFQAYABoAHQAn
ADYAQQBRAGIAdACFAJAAkQCFAG0AVAAvAAQA5v/Y/9L/zv/K/8z/0f/Z/+T/7P/v//T/
/v8HABAAFQAVABUAFAAWABIAEgAUABQAFAAVABYAFwAYABYAFAASABAAEQASABMAFAAS
ABEADgANAA0ACwALAAsADQAOAA4ADQAMAAsACgAJAAwADQAPAA8ADgAPAA8AEAAPABIA
EgAVABUAFwAZABkAGAAYABwAHQAeACAAJAAnACUAJgAoACsALAAsAC0ALwAzADYAOAA6
ADgAOQA5ADsAPgBAAEMARgBEAEYARABEAEcARgBHAEgASQBKAEsATQBMAEkASABHAEgA
SABIAEgARwBGAEMAQABCAEIAQgBBAEEAQQBAAEAAPgA8ADoAOAA6ADoAOwA8ADgANAAy
ADAAMAAvAC4ALgAvAC0ALQArACkAJgAkACMAIgAjACMAIwAgAB8AHgAcAB4AHgAdAB0A
HAAeABwAGgAZABgAGAAYABkAGgAdAB4AHAAaABkAGQAbABoAGgAbABsAHQAdABsAGAAW
ABYAFwAaABsAHAAeAB0AGwAYABYAFAAUABUAFwAZABkAGQAWABMAEgARABAAFAAWABgA
GAAXABQAEQAQABAAEgATABQAFQAXABUAEwARAA4AEAAUABQAFgAWABYAFgAUABMAEwAU
ABcAFgAWABYAFgAWABYAFgAXABYAFQAUABcAFwAWABcAFgAWABUAFAAYABgAFwAWABQA
FgAXABcAFAAUABQAFQAWABgAGQAcABsAGwAcAB4AIwAjACQAJgAkACIAIgAjACMAIgAh
ACAAHwAeAB0AGwAXABUAEgAPABEAEgASABEADgAOAA4ADgAMAAwADAAKAA0ADgAPABAA
DwAQAA8ADQANABEAFAAXABkAHQAeABwAGwAhADIAQwBVAGoAhACZAJ4AnwCVAH0AZABH
ABwA9v/i/9b/zP/E/8D/w//N/9z/7P/z//b//P8DAAgACQANABAAEAATABAAEAASABIA
EgARABAADwAOAA8AEAARABIADQAMAAsACgAKAAsACgALAAkABwAHAAcABwAIAAgABwAJ
AAkACQAJAAkACQAKAAkACwANAA4AEAAOABAADwARABEAEQARAA8AEQASABcAGQAWABYA
GAAZABoAHAAfACMAJQAkACQAJQAoACoAKwAsAC0ALwAwADMANAA0ADUANgA3ADoAOQA6
AD0APAA9AD4APQA8ADsAOwA+AD0APgA/ADsAOgA5ADgAOAA4ADYANAA2ADYANgA1ADMA
MwAyADIAMgAyADIAMgAvACwAKgAoACoAKAAoACgAKAAnACYAJgAkACEAIAAdAB8AHgAe
AB8AHAAbABkAFwAYABcAFgAUABQAFAATABMAEQASAA8ADAAOAA4ADwAQAA0ADAANAAwA
DwAOAA4ADwAPAA4ADgAPAA4ADwAOAAsADAAMAA4AEQAOAA0ADAAMAA8ADwAOAA4ADgAO
AA8AEQAQAA8ADgAKAAoADAAOABAADwAQABEAEAAQAA4ADAAMAAoADAANAA4ADgAPAAwA
CQAPABAADAAKAAgACAAIAAgACgALAA0AEAAOAAwACwAKAAoACgAKAAoADgAOAA4ADgAN
AAsACAAHAAgACgALAAwADAAMAAsACgAHAAgACAAHAAcACAAJAAsACQAKAAoADAAPABEA
FAAYABkAGQAaABwAHAAaABoAGwAaABoAGgAaABgAFgAUABEAEQARABAADwANAAwACgAH
AAQABAAEAAQABQAGAAcABgAFAAQAAwACAAQABgAGAAUABQADAAYACQAJAAkADgAUABMA
FwAkADEAPwBQAGQAewCMAJMAjQB3AF4AOwASAOb/zv/C/7r/sv+y/7P/t//E/87/0//a
/+D/6f/y//n/+//7//r//P/4//r//P/8//z/+//6//n/+P/3//b/9f/0//P/9P/1//b/
8//z//H/8f/x/+//7//v//H/8v/y//H/8P/v/+7/7f/w//H/8//z//P/8//y//L/8v/0
//P/9f/3//n/+//7//j/+P/8//3//f/+/wEAAwABAAIABAAHAAkACAAIAAkACwAOABAA
EgARABEAEAARABUAFgAYABoAGgAcABoAGgAcABoAGgAaABsAHAAdAB8AHgAbABoAGQAa
ABoAGgAaABgAGAAWABQAFAAUABQAEwAVABUAFAAUABIAEAAOAAwADgAOAA8AEAAPAAwA
CwAKAAgABwAGAAYABwAFAAUAAwD///z/+v/5//j/+f/5//n/9v/1//T/8v/x//D/7v/t
//D/8v/w/+7/6//q/+r/6v/s/+z/7v/u/+3/6v/o/+f/6f/o/+j/6f/t/+//7//t/+r/
6P/o/+n/6v/r/+z/7v/r/+n/5v/k/+P/5P/m/+n/6//r/+v/6P/k/+T/5P/k/+T/5v/o
/+j/5//k/+H/4P/f/+D/4P/g/+P/5f/j/+H/4f/e/97/3v/g/+D/4P/g/9//3//g/+L/
4v/g/9//3v/h/+L/4//k/+T/4v/g/97/4f/h/+D/4f/f/+D/4P/g/+D/4P/f/97/3P/e
/9//3//b/9r/2f/Z/9z/3v/f/+L/4v/j/+X/6P/q/+n/6f/q/+n/6P/p/+v/6//q/+n/
6P/n/+b/5f/j/+H/4f/g/9//3P/c/9v/2f/Z/9r/2//c/9n/2P/X/9T/1f/W/9f/2P/W
/9j/2P/X/9X/1f/a/9//5f/n/+b/5P/h/+X/9P8DABUAKgBAAFEAWgBXAEkANQAeAP//
2P+4/6j/nv+W/5D/jv+R/5n/pP+y/7v/wP/G/8v/zv/R/9X/1f/U/9b/0v/U/9j/2v/c
/9v/2v/Z/9j/2f/a/9v/3P/a/9r/2v/a/9f/1//V/9X/2P/X/9j/2f/W/9b/1f/T/9T/
1f/W/9f/2P/Z/9v/2//c/93/3f/e/+H/5P/k/+f/6P/p/+r/6f/p/+r/7//x/+7/7v/w
//H/8f/y//T/9//6//r/+//9////AAAAAAAAAwAFAAYACQAJAAoADAAOAA4AEAAOAA4A
EgASABQAFgATABIAEQARABMAEwAVABcAFgAWABYAFgAYABgAFgAUABUAFgAXABcAFAAT
ABEAEAAQABAAEAAQAA0ADAAMAAwACwAIAAcABgAHAAcABwAIAAYAAwACAP/////+//7/
///9//3//P/7//j/9//2//T/9//4//j/+f/4//j/9P/w//L/8v/z//T/8v/y//T/9P/2
//T/8//z//T/9P/1//f/9v/3//b/8//2//b/+P/7//r/+f/4//j/+P/3//X/9P/1//b/
+P/7//r/+f/4//T/9P/2//j/+v/6//r/+v/4//j/9v/0//T/9f/4//r//P/6//v/+P/1
//f/+P/6//z////8//z/+//6//n/+P/6//v//f8AAP///P/6//j/+f/6//v//P/+//7/
/v/+//3/+//4//f/+f/8//7/AAABAAAA/v/8//v//v8AAAEAAAAAAAAAAQD//wAAAAAC
AAYACQANABIAEgARABEAEgARABAAEQATABQAFAAUABQAEQAOAAsABwAIAAkACQAJAAYA
BgAFAAMABQAGAAcACAAGAAYABgAEAAQABAAEAAQABwAKAAsACwAJAAsADgARABUAGQAY
ABoAIQAtADwARwBXAG4AhgCRAJQAjwB/AGcARgAdAPb/4P/U/87/zP/M/8z/0f/d/+j/
7P/z//z/BAAJABAAEQAPAA4ADgARAA4AEAASABIAEgAUABQAFAAUABMAEgARABAADwAQ
ABEAEgAOAA0ACgAJAAsACQAJAAkABwAIAAgABwAGAAUABAADAAUABwAKAAsACwALAAoA
CgANABAAEAATABQAFQAWABUAFAAUABgAGQAcAB4AIgAlACQAJAAlACcAKQAqACwALwAy
ADQANQA2ADQANQA1ADcAPAA+AEEARABCAEQAQgBCAEcARgBHAEgASABIAEgASQBIAEUA
RABDAEQARABEAEQAQwBCAD8APAA8ADwAPAA7ADoAOQA3ADYANQA0ADMAMgA0ADQANQA2
ADIALgAsACoALAArACoAKgAnACUAJQAjACAAHgAdAB0AHAAdAB0AHQAaABcAFAAQABEA
EgASABMAEwAUABEADgANAAwADAAMAA4ADgAQABAADwAMAAoACQAKAAoACwANAA4ADwAO
AAsACgAIAAgACQAMAA0ADgAQAA0ACwAIAAYABwAIAAoADQAOAA0ADAAIAAYABgAGAAYA
CAAKAAwADAAJAAYAAwACAAQABgAHAAgABwAJAAcABQAFAAQABAAEAAcADAAKAAgABgAG
AAYABgAGAAcACQAMAAoACAAHAAYABAAEAAQABAAIAAgACAAIAAcABQACAAEAAwAEAAQA
BAAGAAYABQAEAAAAAgADAAMAAwAEAAUABwAGAAYABQAGAAoACwANABAAEwATABQAFgAT
ABAADwAPABEAEgATABQAEAAOAAwACQAHAAcABgAFAAQABAADAAEA/v/+//7//v8AAAAA
AAD+//z//P/8//z//v8AAAAA//8BAAEAAgAFAAMABQAKAAoACwAbACwANwBFAFwAdACH
AI4AjQCBAGcASAAjAPr/2P/G/7z/tP+w/7L/uf/F/87/1v/b/+D/6v/z//r///////7/
/v8BAP7//P/+//7//v///wAAAQACAP///v/9//z//P/8//z//P/7//v/+f/5//n/9//3
//f/+f/6//r/+f/3//X/8//x//P/9f/4//n/+P/5//n/+v/4//r/+f/7//3///8BAAEA
///+/wEAAQABAAIABQAHAAUABgAIAAsADQAMAAwADQARABQAFgAYABYAFwAXABkAHQAe
ACAAIgAiACQAIgAiACUAJAAlACYAKQAqACsALQAsACkAKAAnACgAKAAoACgAJwAmACMA
IAAgACAAIAAfACEAIQAgACAAHgAcABoAGAAZABgAGAAYABUAEgARABAAEAAPAA4ADgAP
AA0ADQALAAkABgAEAAMAAQABAAAA///+//3//P/6//n/+P/2//X/9v/4//b/9P/y//D/
7//u/+7/7v/w//D/8P/u/+3/7f/r/+r/6v/r/+v/7f/t/+v/6P/m/+b/5//m/+f/6P/q
/+n/5//k/+L/4v/i/+P/5f/m/+X/5P/g/9z/3P/c/9z/3P/e/+D/4P/f/9z/2f/Y/9b/
2P/Z/9r/2//d/9v/2f/X/9b/1v/W/9n/2P/a/9z/2//a/9n/2P/W/9X/1f/W/9n/2P/Y
/9j/1v/W/9b/1v/Y/9j/2P/Y/9r/2f/X/9f/1v/W/9X/1P/X/9j/2P/Y/9P/1P/U/9P/
1f/W/9f/2f/X/9j/2P/a/9z/3f/f/+L/5f/l/+b/6P/l/+L/4f/h/+L/4v/i/+L/4P/e
/9z/2f/W/9X/0//R/9H/0v/S/9H/zv/O/87/zv/Q/9D/0P/O/9D/0P/Q/9D/z//Q/8//
zf/R/9P/1v/X/9X/1//Y/9j/3//v/wAADwAfADIARABRAFYAUwBDAC0AEgDt/8T/qP+c
/5D/hv+E/4j/kf+d/6b/rv+3/7z/vP/B/8j/zf/N/8//0P/U/9L/0f/S/9H/0P/T/9T/
1f/W/9T/1P/U/9T/0v/S/9L/0v/S/9P/0v/T/9L/z//O/83/z//Q/9D/z//P/8//z//P
/87/z//R/9H/0//V/9b/2P/X/9j/1v/X/9v/3f/f/9//3v/e/+L/4//h/+L/5f/n/+n/
6v/s/+//7v/s/+v/6//w//T/9//6//j/+f/5//v//f/+/wAAAgADAAYABQAGAAgABgAG
AAYABwAIAAkACwALAAkACQAJAAYABgAGAAYACQAKAAkACAAGAAQAAgD//wAAAQABAAIA
AwACAAEAAAD///7//v/+//7//P/8//z/+//5//f/9v/3//X/9f/z//L/8P/v/+//7f/t
/+z/6//t/+3/7f/s/+r/6v/p/+n/7P/u/+z/6v/q/+r/6//s/+r/6v/s/+z/7f/s/+z/
7f/r/+r/6v/r/+3/7//v/+3/7f/s/+3/7//t/+3/7f/u/+//7//u/+7/7P/s/+3/7//z
//P/8//w/+//8P/x//L/8v/y//L/8P/x//D/7//w/+7/8P/x//L/8//1//P/8f/x//D/
8P/w//H/9P/4//b/9P/2//b/9v/2//P/8//0//b/+f/4//j/+P/2//b/9v/2//b/9v/2
//b/9//3//b/9//0//T/8//y//f/+P/4//j/9P/2//f/9//4//j/+P/5//r//P/9/wAA
AAABAAMABgALAAsADAAOAAoACAAIAAkACgAKAAoACgAKAAgABgADAAAA///9//v//f/+
//7//f/6//r/+v/6//r/+v/6//j/+f/6//v//P/5//r/+f/3//3/AQACAAMABQAHAAYA
AgAJABcAJgA3AEcAWABuAHsAgAB7AGkAUQA4ABkA8v/W/8j/vv+0/7D/tv/B/8n/0v/c
/+P/5v/s//P/+P/7//3///8AAAQAAgACAAQABAAEAAYABgAGAAYABAAEAAQABAAAAAAA
AAAAAAIAAwACAAMAAgD///7//f///wAAAAD//////////////v///wEAAQADAAUABgAI
AAcACgAKAA0ADwARABMAEwAVABYAGwAdABsAGgAbABsAHAAeACEAJQAlACQAJAAlACkA
LAAuADAAMgAzADMANQA2ADYANwA4ADsAPgA9AD4APgA8ADwAPAA8ADwAPAA9AD4APQA+
AD8APQA8ADsAOgA7ADwAOwA6ADkAOAA3ADUANwA3ADYANgA2ADYANgA2ADQAMgAxADAA
MQAuAC0ALAAsACsAKgAqACkAJwAnACUAJgAkACMAIwAgAB8AHQAbABwAGwAaABgAFgAW
ABUAFQAUABYAFAASABIAEgATABQAEwASABMAEgAUABIAEQARABEAEAAQABEAEgATABIA
DwAQABAAEgAVABIAEQAQABAAEgATABMAFAASABIAEwAVABUAFQAVABIAEQASABMAFAAT
ABQAFQAUABYAFAASABIAEgAUABUAFgAVABcAFQATABQAFAAVABYAFQAWABYAFAAXABkA
GAAWABYAFgAWABMAEwAUABYAFwAWABYAFgAVABQAEwASABQAFAAUABQAFAATABEAEQAP
ABAAEAAQABQAFAATABIAEAASABMAEwAUABQAFAAVABMAFAAUABYAFwAXABgAGgAeAB8A
IQAkACAAHgAeAB8AIAAgACAAIAAeABwAGgAXABMAEwASABEAEQASABIAEQAPAA4ADQAM
AA0ADgAPAA4ADgAOAA4ADgAOABAAEAAPABMAFwAWABMAEwAVABYAGAAfACsAOgBHAFcA
agCCAJEAlgCVAIkAdQBYAC8ABADo/9j/yv++/7r/vv/H/9P/4P/o/+3/8v/2////CAAL
AAsADgAOABEADgANAA4ADQAMAA0ADgAPABAADQAMAAsACgAGAAYABgAGAAgACQAIAAkA
BwADAAEA//8BAAIAAgABAP///////////v///wEAAQADAAUABgAIAAcACAAGAAcABwAJ
AAsACwAKAAoADgAPAA0ADgARABMAFQAWABgAGwAZABgAGAAZAB4AIgAlACgAJwAnACYA
JwApACoALAAuADEANAAzADQANgA0ADQANAA1ADYANwA5ADgANQA0ADMAMgAyADIAMgAy
ADIAMAAuACsAKgApACcAKQApACgAKAAmACQAIgAgACEAIAAgACAAHwAcABsAGgAZABcA
FQAUABMAEQARAA8ADAAKAAkACQAJAAkACAAHAAcABwAHAAYABQAEAAIAAQACAAQAAgAA
AP///v/+//7//v/+/wAAAAACAAAA//////3//P/8//3//f///////f/+//z//P/9//v/
+//7//z//v/9//v/+v/2//T/8//z//b/9//4//b/8v/y//L/8v/x//L/8//y//T/8v/w
//D/7f/u/+7/7v/x//P/8f/v/+//7v/u/+7/7v/w//H/8P/x/+//7f/u/+3/7P/r/+r/
6v/r/+3/8P/u/+z/6//q/+r/6v/q/+r/6v/q/+r/6v/o/+f/5f/l/+f/6P/o/+j/6f/o
/+b/5P/i/+T/5f/l/+b/5v/m/+f/5v/m/+X/5v/q/+v/7f/w//L/8f/x//L/8v/w//D/
8f/0//T/9P/0//H/7v/r/+f/5v/n/+f/5//k/+T/4//h/+D/4P/g/+D/4v/i/+L/4P/f
/97/3f/c/93/4P/h/+H/4f/h/+L/4//j/+X/6P/s/+//9/8EAA8AGwAwAEQAVwBkAGcA
WwBHACwABwDa/7j/qP+a/5L/kP+S/5P/nf+q/7D/s/+4/8L/y//U/9f/1//X/9b/2P/U
/9f/2v/b/9z/3v/e/97/3v/d/9z/2//a/9n/2v/b/9z/2//b/9n/2f/X/9X/1f/V/9f/
2P/Y/9f/1P/T/9L/0f/T/9X/2P/Z/9n/2f/Y/9j/1//a/9r/3f/f/+H/4//j/+D/4P/k
/+X/5//o/+v/7f/s/+z/7f/v//H/8P/w//H/9f/4//r//P/6//v/+//9/wAAAgAFAAgA
BgAIAAYABgAJAAgACQAKAAwADAAMAA0ACwAJAAkACQAJAAoACwAMAAsACgAHAAQABAAE
AAQAAwAEAAUABQAGAAMAAgABAAAAAQAAAAAAAAD9//r/+f/4//r/+f/4//j/+P/3//j/
9//z//D/7v/t/+7/7//v/+//7f/r/+n/5v/o/+j/5//n/+r/7P/q/+j/5//m/+b/5v/m
/+b/6P/o/+b/5P/j/+P/5f/k/+T/5f/p/+v/6//p/+f/5P/j/+P/5v/n/+j/6v/o/+f/
5f/k/+T/5P/l/+f/6f/p/+n/5v/k/+T/5P/k/+b/6P/q/+r/6f/m/+P/4v/k/+b/5//o
/+f/6f/n/+X/5f/k/+T/5P/n/+r/7P/s/+f/5//n/+b/6P/o/+j/6f/q/+v/7P/p/+n/
6v/s/+7/7P/r/+r/6//s/+3/7v/u/+z/6v/o/+r/6//r/+3/6//s/+z/7P/w//D/7//u
/+//8v/0//X/8v/y//L/8//0//b/9//6//v/+//8//7/AgADAAUACAAIAAYABgAHAAYA
BgAGAAYABgAEAAIA///6//n/9//1//f/+P/4//f/9v/2//b/9v/0//T/9P/y//P/9P/1
//b/9P/2//b/9f/1//f/+v/7//3////+//z//f8JABgAJwA5AE4AZABzAHwAeQBnAE8A
NAAVAPT/1v/E/7r/tP+u/6r/rf+9/8z/2P/d/+L/6P/r//D/8f/z//f/+P/8//r//P/+
//7//v/8//z//P/8//7//v/+//7//v/+//7//v/9//3/+//7//v/+f/5//n/+f/6//r/
+f/6//v//P/9//z//f//////AgADAAMABAADAAYABgAJAAgACQAKAAkACgAMABIAFQAT
ABIAEwATABQAFgAZAB0AHQAcABwAHQAfACAAIAAgACIAJQAnACsAKgAqACsALAAtADAA
LwAwADMAMgAzADQAMwAyADEAMQA0ADMANAA1ADMAMgAxADAAMwA0ADMAMgAwADAAMAAv
AC0ALQAsACwALAAsACwALAAtACwALAAsACkAJgAlACQAJgAlACQAJAAiAB8AHgAbABwA
HAAdAB8AGwAZABYAEwATABMAEwASABIAEgARABEAEAASABAADgAQABAAEQASAA8ADgAP
AA4ADwAOAA4ADwAPAA4ADgAPAA4ADwAOAAsADQAMAA0ADwANAA0ADQAOAA8ADwAOAA4A
DQAOABAAEwATABEADwAKAAwADgAQABIAEgASABIAEAASABAADgAOAA0ADgAOAA4ADQAP
AA0ACwANAA4AEAASABEAEgASABAADwAPAA8ADgAQABAAEAAKAAoACgAKAAoACgALAA0A
EAAPAAwACgAIAAsADAANAA4ADwAOAA0ADAAMAAsACQAJAAsADgAQABIAEAAOAAsACAAH
AAoADAANAAwADAAMAA0ACwAMAAwADgARABMAFgAaABoAGQAZABoAGgAYABgAGQAaABoA
GgAaABUAEgAPAAsACgALAAsACwAHAAYABAABAAEAAgADAAQAAgACAAIAAAD+//7//v/+
////AgADAAMA+//9//7/+////wcACgAIAA8AGQAkADEAQwBYAG4AgQCKAIUAcQBVADQA
CwDg/8b/uv+y/6z/qv+q/63/s//A/8j/zf/U/97/5//q/+3/7//u/+z/7f/o/+n/7P/t
/+7/7P/s/+z/7P/q/+r/6v/q/+z/7v/w//L/8P/v/+z/6//v/+//8f/z//T/9v/3//f/
+f/5//n/+f/9////AgADAAIAAwADAAQABgAKAAsADwARABMAFQAVABIAEgAWABcAGgAc
ACAAIwAiACIAIwAlACYAJgAnACkAKwAuADAAMgAyADMAMwA1ADgAOgA9AEAAPgA+ADoA
OAA8AA==
         </WaveFormData>
      </LeadData>
      <LeadData>
         <LeadByteCountTotal>10000</LeadByteCountTotal>
         <LeadTimeOffset>0</LeadTimeOffset>
         <LeadSampleCountTotal>5000</LeadSampleCountTotal>
         <LeadAmplitudeUnitsPerBit>4.88</LeadAmplitudeUnitsPerBit>
         <LeadAmplitudeUnits>��V</LeadAmplitudeUnits>
         <LeadHighLimit>2147483647</LeadHighLimit>
         <LeadLowLimit>268435456</LeadLowLimit>
         <LeadID>II</LeadID>
         <LeadOffsetFirstSample>0</LeadOffsetFirstSample>
         <FirstSampleBaseline>0</FirstSampleBaseline>
         <LeadSampleSize>2</LeadSampleSize>
         <LeadOff>FALSE</LeadOff>
         <BaselineSway>FALSE</BaselineSway>
         <ExcessiveACNoise>FALSE</ExcessiveACNoise>
         <MuscleNoise>FALSE</MuscleNoise>
         <LeadDataCRC32>840100359</LeadDataCRC32>
         <WaveFormData>
9v/2//b/9v/7//7/AQAEABgAKgA8AE4AXQBsAHsAigCTAJoAoQCoAJIAfABmAFAAOwAm
ABEA/P/4//b/9P/y//D/7v/s/+r/7//y//X/+P/4//j/+P/4//X/9P/z//L/9f/2//f/
+P/0//L/8P/u/+//8P/x//L/8P/w//D/8P/v/+7/7f/s/+7/7v/u/+7/6//q/+n/6P/r
/+z/7f/u/+7/7v/u/+7/7v/u/+7/7v/y//T/9v/4//b/9v/2//b/+P/6//z//v///wAA
AQACAAIAAgACAAIABwAKAA0AEAAOAA4ADgAOABIAFAAWABgAGQAaABsAHAAcABwAHAAc
AB8AIAAhACIAHwAeAB0AHAAdAB4AHwAgAB4AHgAeAB4AGwAaABkAGAAbABwAHQAeABsA
GAAVABIAFAAUABQAFAATABIAEQAQAA0ADAALAAoACwAMAA0ADgALAAgABQACAAIAAgAC
AAIAAAAAAAAAAAD+//z/+v/4//r//P/+/wAA/v/8//r/+P/5//r/+//8//r/+v/6//r/
+P/4//j/+P/7//z//f/+//v/+v/5//j/+v/8//7/AAAAAAAAAAAAAP7//v/+//7/AQAC
AAMABAABAAAA///+/wEAAgADAAQAAgACAAIAAgABAAAA///+/wEAAgADAAQAAgAAAP7/
/P///wAAAQACAAIAAgABAAAA///+//3//f8AAAAAAQACAP7/+//6//r/+//9//7///8C
AAIAAgACAAEAAQACAAIABgAHAAkACgAHAAYABQAFAA4AFAAZAB4AIAAgACIAJQAkACMA
IAAcABoAFAAPAAwACAAHAAkACAAHAAYABgAGAAYABAABAAAA/f/8//v/+v/7//n/+P/5
//P/8P/v/+3/7v/x//L/8//z//P/8v/w/+z/6v/o/+f/6f/p/+3/8v/4//v/BgAdADkA
UwBpAHMAdwCFAJEAlwCPAH4AawBYAD4AIgANAPr/5P/W/9f/2P/W/9b/2v/Z/9n/3P/b
/9f/2f/a/9r/3P/e/9//4f/i/97/3f/c/9v/2//c/9//4P/d/93/3f/c/9r/2P/X/9j/
2v/Y/9j/1v/U/9H/zf/J/87/z//S/9P/1P/T/9L/0P/P/8//0v/R/9P/1v/W/9f/1P/U
/9T/1v/Y/9r/2//f/93/3v/e/9//4P/g/+L/4v/l/+b/5//o/+X/5//n/+n/6//t/+7/
7//v/+//7v/u/+//8P/x//H/9f/4//r/+//3//X/9P/0//b/+P/5//r/+P/3//X/9f/z
//L/8f/v//D/8f/y//H/7f/s/+z/7P/t/+7/7v/v//D/7f/s/+z/6v/o/+f/5v/n/+n/
6v/q/+T/4P/d/9v/3P/d/97/3f/a/9j/1//V/9L/0v/S/9L/0//U/9T/1P/R/87/zP/J
/8z/zv/P/9D/zv/M/8v/yv/J/8j/x//I/8n/yv/L/8z/yf/H/8b/xv/I/8n/yv/K/8z/
y//L/8v/yf/H/8b/xf/J/8v/zf/O/8v/yP/G/8P/xv/I/8n/yv/I/8f/xv/G/8P/wv/C
/8H/xf/G/8f/xv/D/8H/wP/A/8D/xP/I/8r/xv/D/8L/wf/A/8H/wv/C/8L/wv/C/8L/
w//A/77/vf+8/77/v//C/8b/w//B/77/u/+//8D/wf/C/8b/x//J/8r/yP/H/8f/xv/K
/8z/zv/R/9X/2P/a/9z/3//g/+P/5//o/+n/6P/m/9//1v/O/8j/yv/L/8//0P/N/8r/
yP/G/8T/wv+//77/v//A/8H/wv++/7n/tf+z/7L/sv+0/7X/sf+x/6//rf+w/7H/sf+w
/7T/tP+w/6n/o/+j/6X/sP+6/8P/zv/l//v/DQAfACsAMQA9AFUAaQBrAFYAOQAkAAwA
9P/l/9j/yP/A/73/uv+w/6j/pP+j/6P/pv+t/7P/s/+0/7T/tv+0/7H/r/+s/63/sf+1
/7n/tf+0/7X/tP+z/7P/s/+y/7L/sv+z/7b/tP+w/67/qv+t/6//sP+x/7L/sf+y/7H/
s/+z/7P/sv+z/7X/uv+7/7r/vP+7/7v/v//C/8X/yv/J/8j/xv/H/8j/yv/L/83/0f/S
/9X/1v/V/9T/0//S/9b/3f/i/+n/5//n/+b/5f/o/+n/6f/q/+3/8P/z//X/9P/2//f/
9//6//3/AQAGAAUABAACAAAAAwAFAAYACQAKAAwADgAPAA4ADQAMAAkACQAKAAwADgAN
AAwACgAJAAkABwAHAAgACQAIAAgACAAFAAMAAAD8//3//v8AAAMA///9//v/9//5//j/
+P/3//j/+P/4//j/9//2//T/8v/z//T/9v/3//X/9P/y//D/8v/y//P/9P/0//T/9P/2
//P/8v/x//D/8v/z//X/+P/1//X/9f/0//b/9//5//v/+//7//z//f/8//v/+v/4//z/
/v8BAAMAAAAAAP///v////////8AAAEAAgAEAAUABQAEAAMAAAACAAMABQAIAAUABAAD
AAIAAAABAAgACAAIAAgACAADAAIAAAD+/wAAAgAEAAcABAACAAEAAAABAP////8AAAEA
AwAEAAUABwAGAAUABAAIAAsADwASABAADwAPAA4ADgAOAA4ADwAXAB4AJAAqACkAKAAp
ACsALgAvAC4ALAAkABwAFQAQABAAEQAVABYAFgAUABMAEgANAAoABgAEAAYACAAKAAwA
CgAHAAUABQAEAAIAAgABAAQABwAIAAkABwAFAAIA/v8EAAIABAAFAAEA/////wgADgAX
ACgAQQBhAH0AjQCPAJMAowC1AMEAuwCkAJMAgABkAEYAMQAgAAwABAAHAAoABgACAP7/
+f/7/wAAAwAFAAoADAANABAADwANAAwACgAJAAkACQAJAAkACgANAA4ACwAJAAcABAAG
AAYABwAKAAcABAADAAAAAgABAP///f8AAAEABAAFAAMAAQD///z//v8BAAcACQAHAAoA
CgALAAkACgALAA4AEgAUABUAGQAYABgAFwAXABwAHgAiACQAJAAkACQAJAAkACcAKAAr
AC4AMQAzADUAMwAzADIAMgA1ADgAOwA9ADwAPgA/AD8APQA9AD4AQABCAEQARQBGAEQA
QQA9ADsAPQBAAEMARQBDAEEAPwA7ADsAOgA6ADoAPAA8ADsAOwA3ADMAMQAwADIAMgAz
ADQAMgAxAC8ALAAqACgAJwAnACkAKQApACcAIwAgAB4AGwAcAB4AIAAiAB8AHgAcABoA
GwAaABoAGQAaABwAHQAeABoAGAAXABYAGQAaABsAHgAdABwAGwAaABgAFwAXABgAGQAb
AB0AHgAbABkAGAAXABoAGwAdAB8AHAAbABoAGAAYABgAGQAZABsAHAAcABwAGQAXABUA
FAAXABgAGgAbABsAGgAZABYAGAAXABcAGAAcABwAHAAaABYAFgAWABYAFgAYABoAGwAc
ABkAGAAXABcAGAAYABkAGgAaABkAGgAcABoAGQAXABUAGgAcAB4AIAAfAB8AIAAgACEA
IQAiACIAIwAkACUAJwArAC4AMAAyADYAOAA8AEEAPgA9ADoANgAyACwAJwAkACMAIwAm
ACYAIwAgAB4AHAAdABwAGgAaABgAFgAUABIAFAARAA8ADwAPAA4ADwAPAA0ADQALAAkA
CwANAA4ADgAOAAgABAADAAEAAwAJABIAHAAfACgAOQBRAGsAgwCTAJkApQC3AMUAwQCs
AJUAfABgAEYAMwAkABAAAgD///7/+P/0//b/+f/9/wIABwAHAAcABgAEAAQABgAHAAkA
CgAHAAcABwAHAAQAAgACAAAAAQADAAUABgACAAAA//8AAAAA/v/+//z//f/9//z/+//6
//n/+v/5//z//f/+//7//P/7//3/+//9/wAAAAABAAEAAgADAAYABAAEAAMABQAHAAoA
DAAPAA8ADgAPAA4AEQASABMAFAAVABkAGwAfAB0AHQAcABsAIAAjACUAKAAmACYAJgAl
ACcAKgAsAC0ALQAtAC4AMAAuAC4ALQAsAC8ALwAuAC8ALQAsACsAKQArACsAKwApACgA
KAApACoAKAAmACMAIQAiACEAIgAkACAAHgAdABwAHQAdABwAGgAZABgAGAAZABYAFQAU
ABEAEgASABMAEwAQAA4ADAAKAAsADAAMAAwADQAMAAwACwAIAAgABwAGAAcACAAKAAwA
CQAIAAcACAAJAAoACwAMAAoACQAJAAoACAAJAAoACgANAA0ADgAPAAwACwALAAsADgAP
ABAAEAAQABAAEQARAA8ADgAMAAoADgAPABAAEgAQAA4ADQALAA4ADgAOAAwADgANAA0A
DgAIAAgACgAMAA0ADgAPABAADQAMAAoACAAJAAoACwANAA0ADAAMAAwACgAHAAYABgAH
AAkACgALAAsACgAJAAgADQAPABIAFAATABMAFAAUABIAEgASABMAGgAgACUAKgArACoA
KwAtAC8AMQAxADAAKQAiABwAGAAUABMAFQAUABQAFAAVABYAEQAOAAoACAAKAAoACgAK
AAgABQADAAMAAAD+//7//f///wEAAQABAP7//f/7//j/+P/8//7//f/5//P/8f/0//r/
AQAKAB8AOwBXAG0AeQB9AIEAjwCdAKUAmgCFAHAAWgA8ACEADAD2/+b/4//q/+z/5v/k
/+H/3f/e/+P/4//o/+r/6//u/+3/7f/u/+7/6P/n/+b/5f/m/+j/7P/u/+n/5//l/+L/
5P/k/+X/6P/m/+T/5P/i/+H/3//c/9n/3v/f/+L/4//h/9//3f/a/93/3//k/+X/5P/m
/+X/5f/i/+L/4v/k/+b/6P/p/+3/6//q/+j/5//q/+z/8P/y//T/9P/0//T/8f/z//P/
9f/2//n/+//9//z/+//5//j//P/+/wAAAQAAAAIAAwADAAEAAQACAAQABwAIAAgACAAF
AAMAAAD//wAAAgAEAAUABQAFAAUAAwAAAP7//f/8//3//v/+////+//3//X/9P/2//b/
9//4//X/9f/0//L/8P/u/+3/7f/u/+//8P/v/+z/6P/l/+H/4f/i/+P/5P/i/+L/4f/g
/9//3v/e/93/3v/g/+H/4v/f/9z/2v/Y/9n/2v/b/97/3v/e/97/3v/b/9n/2P/Y/9n/
2//d/97/3f/b/9r/2f/b/9v/3P/d/9z/2//a/9j/2v/a/9v/2//d/97/3v/e/9z/2f/W
/9T/1//Y/9r/2//b/9r/2f/W/9X/0//S/9L/2P/Y/9j/1P/T/9L/0f/Q/9D/0v/T/9T/
0v/S/9L/0//S/9D/z//O/8//z//R/9T/0P/P/83/y//R/9L/0//U/9b/1//Z/9r/2f/X
/9b/1P/X/9j/2f/b/9//4v/k/+b/6f/q/+3/8f/v/+//7f/q/+X/3v/Y/9T/1v/X/9v/
3P/Y/9T/0f/O/9D/0P/P/9D/z//O/83/zP/L/8f/xP/D/8L/wv/E/8X/wf/B/7//vf/A
/8H/wf/A/8L/vv+6/7X/sf+v/7X/wP/K/9P/3v/v/wUAHQAvADcAPQBPAGUAdQBvAFYA
QQAwABoAAgDv/+L/1P/K/8f/xP+6/7T/sP+t/6//tP+7/8H/wP/A/7//wP+//7//wP/A
/8H/w//F/8f/xP/C/8L/wP/C/8P/xP/E/8H/wP/A/8L/wv/A/8D/vv/B/8H/wP+//77/
vf++/73/wv/D/8T/xP/G/8f/y//L/8r/zP/L/8v/z//S/9X/2v/X/9b/1P/V/9j/2v/b
/93/3f/e/+H/4v/j/+L/4f/g/+T/6f/s//H/7v/v/+//7//z//X/9v/4//n/+v/7//v/
/P/+//////8DAAUACAAMAAsACgAIAAYACQALAAwADwAPABAAEQARABAADwAOAAsADQAO
ABAAEgAQAA4ACwAJAAsACQAJAAoACAAGAAUABAABAAEAAAD+/wAAAAABAAMA///9//v/
9//4//j/+f/5//r/+v/6//r/+f/4//b/9P/1//b/+P/5//X/9P/y//D/8//0//b/+P/2
//b/9v/4//b/9v/2//b/9v/3//n//P/5//n/+f/4//v/+//8//3//f/9//7////+//3/
/P/6//z//v8BAAMAAQAAAP7//P////////8AAAIAAgADAAMAAgACAAIAAAADAAMABAAG
AAUABAADAAIABAAHAAoACQAIAAcABgADAAIAAAD+/wAAAgAEAAcABAACAAEAAAACAAEA
AgAEAAQABQAFAAUABwAGAAUABAAKAA0AEQAUABMAEQAQAA4AEQASABMAFQAcACIAJwAs
AC0ALAAtAC8AMAAxADAALgAoACAAGQAUABYAFwAbABwAGgAYABcAFgASABAADQAMABAA
EgAUABYAEwAPAAwACwAKAAoADAANAA8AEQARABEADwAPAA4ADAAUABQAEgAPAA0ACwAN
ABQAIAAtAEAAXQB7AJEAnQCfAKUAuQDNAM8AwQCsAJkAggBiAEgANQAiABIAEgAXABYA
EgAQAAwABwAHAAoADwATABgAGgAbAB4AHAAZABcAFAAUABUAFgAXABgAGAAaABoAFgAV
ABQAEgATABQAFgAaABYAEgAQAAwADQANAAwACwAPAA8AEQARABAADwAOAAwADgARABcA
GQAWABgAFwAXABgAGgAcACAAIwAkACQAJwAmACYAJQAlACkALAAxADQANQA0ADMAMgA0
ADcAOAA7AD0APwBAAEEAQQBBAEAAQABEAEgATABPAE4ATgBNAEsATABNAE8AUgBRAFIA
UgBSAFAATQBJAEcASQBMAE8AUQBNAEsASQBFAEUARABEAEQARgBGAEUARQBBAD0AOwA6
ADsAPAA+AEAAOwA5ADYAMgAxADAAMAAxAC8ALwAvAC0AKwAoACYAIwAjACQAJQAmACQA
IgAfABwAHgAeAB8AHwAhACIAIgAiAB4AHAAbABoAHAAeACAAJAAgAB4AHAAaABsAGwAc
AB4AHgAfACAAIAAfAB0AHAAbABwAHQAfACEAHgAdABwAGgAbABwAHgAfAB0AHgAeAB4A
HQAbABkAGAAbABwAHgAfAB4AHAAaABYAGQAZABoAHAAcABwAHAAcABgAGQAXABoAGwAc
AB0AHgAZABgAFgAUABUAFgAXABkAGQAYABgAGAAWABMAEgASABMAFQAWABcAFwAWABUA
FAAXABkAHAAeAB8AHwAgACAAHwAeAB0AHQAmACwAMQA2ADUANAA1ADcAOAA5ADgANgAv
ACgAIgAeABwAGwAdABwAHAAcAB0AHgAaABYAEQAOABAAEAAQABAAEgAPAA0ADQAHAAQA
AwABAAMABwAJAAsACQAHAAQAAAACAAIABAAFAAMAAQADAAgACgATACQAPQBZAHUAiQCP
AJMAnQCtALMAqwCaAIkAdABWADgAIwAQAPj/8P/3//j/9v/2//j/8//z//b/9f/1//r/
/P/9/wAA/////wAAAAD8//v/+v/5//r//P8AAAIA///9//v/+P/5//j/+P/6//z/+v/6
//j/9//1//L/7//z//X/+f/7//r/+f/4//b/9//5//7////9/wAAAAABAP///v/9//7/
AgAEAAUACQAGAAYABQAFAAkACgANAA4AEgASABIAEgARABMAEwAVABcAGwAeACEAHwAf
AB4AHgAhACQAJwApACwALgAvAC8ALgAtAC0ALgAyADQANQA2ADMAMQAuAC0ALQAuAC8A
LwAvAC8ALwAtACoAKAAnACYAKQAqACoAKwAoACMAIAAeAB4AHgAfACAAHQAdABwAGgAX
ABQAEgARABQAFQAWABUAEQAOAAwACQAKAAoACgAKAAoACgAJAAgABAACAAEA//8AAAIA
AwAEAAAA/v/9//z//P/8//z//v/+//7//v/+//n/9//2//b/9//5//v//P/7//n/+P/3
//f/9//4//n/9//3//f/9v/z//L/8v/x//T/9v/3//j/9f/z//H/8P/w//D/8f/x//D/
8P/w/+7/7P/r/+v/7P/t/+7/7//w/+7/6f/l/+b/5//o/+n/6v/q/+r/6f/o/+b/5v/m
/+f/6f/q/+z/7v/r/+f/5f/k/+T/5f/l/+X/6f/q/+v/7P/r/+v/7P/s/+7/7//x//L/
8f/w/+//7//3//z/AAAEAAcACAALAA8ADAAJAAQA/v/6//T/7//s/+r/6f/r/+r/6f/o
/+j/6P/m/+T/4f/g/93/3P/b/9r/2//Z/9j/2f/V/9L/0f/P/9D/0//U/9X/1f/V/9T/
0v/M/8j/xv/H/8n/y//T/9r/3v/l//T/CwApAEMATwBTAF8AbQB7AH0AbQBYAEcANgAg
AA4A/f/m/9L/zP/J/8b/wv/C/8L/v//B/8b/xf/D/8f/yP/I/8r/zv/P/9H/0v/M/8v/
yv/J/8n/yv/N/87/zf/N/83/zP/J/8j/yP/K/8v/yv/L/8r/x//F/8L/v//C/8P/xv/H
/8n/yf/J/8j/xf/F/8j/x//L/9D/0v/V/9L/0v/S/9T/1//Y/9j/2//Z/9r/2v/b/9r/
2v/c/9z/4P/i/+T/5v/j/+X/5f/n/+n/6//s/+3/7//x//L/9P/1//b/9//3//r//P/9
//3//P/7//v//P/+/wAAAQACAAIAAQD//////v/+//7//f///wEAAwADAP7//P/7//r/
+//8//z//f/8//n/+P/4//X/9P/0//T/9v/3//f/9v/x/+7/7P/r/+7/7//w/+//8P/u
/+3/6//p/+j/5//m/+r/7P/t/+7/7P/q/+n/5//o/+r/6//s/+v/6v/q/+r/6v/q/+r/
7P/v//D/8f/y/+//7f/s/+z/7f/v//H/8v/y//H/8f/x/+//7//w//H/8//1//f/+P/3
//b/9v/1//j/+v/7//z/+v/5//j/+P/4//j/+f/5//z//v8AAAAA/f/7//r/+v/7//z/
/f/+/wQAAQD///v/9v/4//r//P/+////AAAAAAAA/f/8//v/+//9//7/AAACAAAA/f/8
//z//f///wAAAQAFAAYABwAIAAgABwAHAAYACQALAA4AEAAOAA4ADgAPABcAHAAgACQA
JwAoACsALwAsACsAKAAkACAAGgAVABIAEQARABQAFAAQAA4ADQAMAA0ADAAKAAoABwAG
AAUABAAHAAUABAAFAAEA/v/9//v//f////////8AAAEAAQAAAPr/9v/0//P/9f/5////
CAAOABMAIAA5AFMAbQB/AIkAkwCjALUAtwClAI4AeQBkAE4AOgArABgABgAAAP3/9P/w
//D/8P/z//n//v/9//n/+f/6//r//P///wEABAAGAAEAAQABAAEAAgACAAQABAAEAAUA
BgAGAAIAAAD//wAAAgAAAAAA/v/8//v/+f/3//v/+//9//3/AAABAAIAAgD/////AgAB
AAMACAAKAA0ACwAMAA0AEAARABIAEgAVABgAGgAbAB0AHQAcAB0AHAAhACIAIwAkACQA
JwAoACsAKgArACsAKwAtAC8AMAAyADMANAA1ADUANwA6ADwAPQA6ADkAOQA6ADsAPAA8
ADwAPgA/AD8AQQA/AD4APQA7ADwAPQA+AD0AOQA4ADgAOAA2ADYANQA1ADYANQA2ADgA
NQAyADAALgAwADEAMQAwACwAKgApACkAJwAnACcAJQAnACYAJgAlACIAIAAeABwAHQAe
AB4AHgAcABoAGQAXABkAGgAaABoAGwAaABoAGgAYABYAFAAUABcAGAAZABoAFgAVABUA
FgAYABkAGgAaABwAGwAbABsAGgAZABkAGQAbAB0AHwAgAB0AHAAcABsAHQAeAB4AHgAf
AB8AHwAgAB0AHAAcABsAHgAgACIAIgAhAB8AHgAeAB4AHgAeAB4AIQAhACIAIwAaABoA
GgAdAB4AHwAgAB4AHgAdABwAGwAaABkAGQAcABwAHQAeABsAFwAVABQAFwAZABoAGwAc
ABwAHAAcABwAHQAfACAAIgAjACUAJgAjACIAIQAhACgALgAzADgAOAA4ADoAPQA7ADsA
OQA2ADQALgApACYAIwAhACIAIAAhACAAIAAgAB4AHAAZABgAFwAWABUAFAAXABUAFAAV
AA8ADAALAAkACgANAA4ADwAPAA8ADgAMAAgACAAGAAUABQAHAAsAEgAYAB0AKgA/AFsA
eQCNAJcAnQCpALcAvwCzAJwAiQB4AF4AQAAtABgABAD6//v/+v/2//j/+v/5//v/AgAB
AP//AQACAAIABAAGAAcACQAKAAQAAwACAAEAAgACAAQABAABAAEAAQAAAP3//P/8//7/
///+/////v/7//n/9v/z//f/9//5//n/+v/5//j/9v/1//X/+P/3//j//P/9/////P/8
//z//v8AAAIAAwAHAAUABgAGAAcACAAIAAoACgAPABAAEQASAA8AEQARABMAFgAZABsA
HQAcAB0AHQAeAB4AIAAiACMAJwAqACwALQAqACkAKQAqAC0ALgAuAC4ALAArACkAKQAo
ACgAKAAnACkAKQApACcAJAAiACEAIAAiACIAIQAhAB4AGwAaABoAGAAWABUAFAAWABcA
FwAWABIADgALAAkACgALAAwACwAMAAoACQAHAAYABgAGAAYACAAIAAcABgAEAAIAAQD/
/wAAAgADAAQAAwACAAIAAgABAAAA//8AAAMABAAFAAYAAAD9//v/+v/9////AQACAAAA
/////////v/9//3//f/9//3//f/8//v/+v/6//n/+//8//z//P/6//n/+P/4//b/9v/3
//f/+v/6//r/+P/2//P/8f/w//H/8v/z//T/8v/x//H/8f/q/+z/7v/w//H/8v/z//T/
7//u/+z/6v/r/+z/7f/v/+7/7P/r/+r/5//l/+X/5v/p/+v/7P/t/+7/7P/q/+j/7f/v
//L/9P/y//H/8f/w/+//7v/t/+3/9P/6////BAADAAIAAwAFAAgACQAIAAYAAAD4//H/
7P/q/+n/6//q/+r/6v/r/+z/6P/k/9//3P/f/+D/4f/i/+H/3f/a/9n/1v/U/9T/0//U
/9f/2P/Z/9b/1f/T/9D/1P/W/9T/z//N/8v/yf/Q/9j/3f/q/wEAHQA5AEkATwBRAFkA
bQB7AHkAZgBVAEYALAAMAPX/4v/O/8L/w//I/8b/wv+8/7n/tf+4/73/vf/B/8T/xv/K
/8n/yf/K/8r/yf/J/8n/yf/J/8r/zf/O/8v/yf/H/8T/xP/E/8X/yP/G/8T/xP/C/8T/
w//B/7//wv/D/8b/x//G/8P/wP+8/7//wf/G/8f/xf/I/8j/yf/I/8j/yP/K/87/0P/R
/9X/0//S/9D/z//S/9T/2P/a/9v/2v/Z/9j/1v/Z/9r/3f/e/+H/4//l/+P/4//i/+L/
5//q/+3/7//v//D/8P/v/+3/7f/u//D/8v/0//X/9v/z//H/7v/t/+//8v/1//f/9v/1
//T/8f/v/+7/7v/u//H/8v/y//P/7//r/+n/6P/q/+r/6//s/+r/6f/n/+T/5P/i/+H/
4f/j/+P/4//h/9//3P/a/9f/1//Y/9n/2v/Z/9j/1v/U/9X/1P/U/9P/1P/W/9f/2P/U
/9L/0f/Q/9P/1P/V/9j/1//W/9X/1P/S/9H/0f/S/9P/1f/X/9j/1f/T/9L/0f/T/9X/
2P/b/9j/1//W/9T/1v/W/9f/1//Y/9r/2//c/9v/2f/X/9b/2f/a/9z/3f/c/9z/3P/a
/9j/1//X/9j/2f/a/9v/3P/Z/9f/1v/V/9b/2P/c/97/3v/c/9r/2v/a/9r/2v/c/97/
3//g/93/3P/b/9v/3f/c/9z/3P/e/93/3v/g/9//3//e/93/4//k/+X/5v/o/+n/6//s
/+//7//w//D/8f/y//P/9f/5//z//v8AAAUACAANABMAEAAPAAwACAAFAP7/+P/0//X/
9f/4//j/9f/y//D/7v/w//D/7//w/+7/7P/q/+j/6P/l/+P/4//h/+D/4f/h/97/3//e
/93/4f/j/+T/5P/i/+D/2v/V/9P/1f/d/+r/8P/1/wAAFQAtAEcAXQBnAHEAgQCVAJ0A
jwB2AGMAUAA2ACAAFQAEAO7/5v/l/+L/2v/W/9b/1f/X/97/4//j/+L/4v/h/+L/5f/l
/+b/5v/k/+X/5v/n/+X/5P/l/+T/5//p/+v/7P/p/+b/5P/k/+X/5P/l/+T/5//n/+b/
5f/j/+H/4f/f/+X/5//p/+r/5//n/+r/6f/r/+7/7v/v/+//8P/x//T/9P/0//P/9f/4
//r/+//9//z//P/+//7/AgACAAIAAgACAAUABgAJAAcABwAGAAUACgANAA8AEgARABIA
EwATABQAFgAXABcAGAAZABsAHgAcABwAGwAaAB4AHwAfACEAHwAeAB0AGwAcAB0AHgAd
ABwAHAAdAB4AHAAaABcAFQAYABcAGAAaABYAFAATABIAEQARABAADgANAAwADAANAAsA
CQAHAAMABAAEAAUABQACAAAA/v/8//7//v/9//z//f/8//z/+//5//j/9v/0//b/+P/7
//7/+v/4//b/9v/3//j/+f/6//r/+f/5//r/9//3//f/9v/5//n/+v/7//j/9//3//f/
+P/5//r/+v/6//r/+//7//r/+v/5//j/+v/7//z//v/7//r/+v/5//z//P/8//r//P/7
//v//P/5//j/9//2//j/+f/7//3/+v/4//j/9v/0//j//P/6//n/+P/3//b/8v/y//H/
8P/y//T/9v/5//b/9P/z//L/8v/x//L/9P/y//P/8//z//b/9v/2//b/+f/7//7/AAD9
//v/+v/4//r//P/+/wEABQAKAA4AEgARABAAEQATABYAFwAWABQACwACAPr/9P/2//f/
+//8//n/9v/0//L/7v/s/+n/6P/p/+r/6//s/+r/5f/h/9//3v/c/9z/2//d/9//3//f
/9z/2//Z/9b/3P/c/9j/0f/L/8v/z//Y/+L/6//8/xcAMwBJAFUAWQBfAG8AfwCHAH0A
aABRADgAFgD4/+X/0v/E/8L/xf/E/7z/uP+2/7H/s/+4/7v/wf/D/8T/xP/G/8P/wf/A
/77/vP+9/77/v//A/8D/wv/C/7//v/+//77/v//A/8L/xv/G/8T/xP/C/8b/x//H/8f/
y//L/83/zf/O/83/zP/K/8//0//a/93/2//c/9r/2f/c/97/4P/k/+P/5P/k/+f/5//o
/+j/6f/u//D/9P/2//X/9P/z//L/8//3//n//f/9////AAABAAEAAQAAAAAABAAGAAgA
CQAGAA==
         </WaveFormData>
      </LeadData>
      <LeadData>
         <LeadByteCountTotal>10000</LeadByteCountTotal>
         <LeadTimeOffset>0</LeadTimeOffset>
         <LeadSampleCountTotal>5000</LeadSampleCountTotal>
         <LeadAmplitudeUnitsPerBit>4.88</LeadAmplitudeUnitsPerBit>
         <LeadAmplitudeUnits>��V</LeadAmplitudeUnits>
         <LeadHighLimit>2147483647</LeadHighLimit>
         <LeadLowLimit>268435456</LeadLowLimit>
         <LeadID>V1</LeadID>
         <LeadOffsetFirstSample>0</LeadOffsetFirstSample>
         <FirstSampleBaseline>0</FirstSampleBaseline>
         <LeadSampleSize>2</LeadSampleSize>
         <LeadOff>FALSE</LeadOff>
         <BaselineSway>FALSE</BaselineSway>
         <ExcessiveACNoise>FALSE</ExcessiveACNoise>
         <MuscleNoise>FALSE</MuscleNoise>
         <LeadDataCRC32>2775527584</LeadDataCRC32>
         <WaveFormData>
EgASABIAEgAXABoAHQAgAB4AHAAaABgAIgAqADIAOgBUAGwAhACcAKUArgC3AMAApACK
AHAAVgBGADgAKgAcABYAEgAOAAoACgAKAAoACgAKAAoACgAKAAgABgAEAAIAAwAEAAUA
BgAFAAQAAwACAAQABAAEAAQABQAGAAcACAAGAAQAAgAAAAMABAAFAAYABQAEAAMAAgAC
AAIAAgACAAMABAAFAAYABQAEAAMAAgADAAQABQAGAAUABAADAAIAAgACAAIAAgADAAQA
BQAGAAQAAgAAAP7///8AAAEAAgD///7//f/8//n/+P/3//b/9P/0//T/9P/w/+7/7P/q
/+z/7P/s/+z/6//q/+n/6P/m/+b/5v/m/+n/6v/r/+z/6f/o/+f/5v/o/+r/7P/u/+z/
7P/s/+z/7//w//H/8v/1//b/9//4//b/9v/2//b/+v/8//7/AAAAAAAAAAAAAAIAAgAC
AAIABQAGAAcACAAHAAYABQAEAAcACAAJAAoACAAIAAgACAAKAAoACgAKAAsADAANAA4A
DQAMAAsACgALAAwADQAOAA0ADAALAAoACgAKAAoACgALAAwADQAOAAsACgAJAAgACQAK
AAsADAALAAoACQAIAAgACAAIAAgACAAIAAgACAAHAAYABQAEAAcACAAJAAoACQAIAAcA
BgAIAAgACAAIAAgACAAJAAoABwAGAAUABQAGAAcACAAJAAYABgAFAAUABgAIAAgACAAK
AAwADQAPAA0ADAAMAAsADwAQABEAEgAQABMAFQAVABUAFQAUABEADwAKAAIA/v/5//j/
9//2//n/+v/7//r/+P/3//f/+P/5//r//P/+/wAAAQACAAMAAAD//wAAAAADAAQABgAH
AAQABAAEAAQAAgAEAAQABAAFAAYABgAHAAMAAQAAAAIACAASABsAIgAlAB8AFgAOAAcA
BQAOAB4ALgBHAGUAfwCUAKkAuwDEAMkAwwCkAH4AXwBBACgAHAAUAAsACAAJAAYABAAG
AAYABAABAP///f/+//7///8AAP///P/7//r//P/8//z//f/9//3//P/8//v/+v/5//n/
/P/+/////v/9//z/+//6//n/+P/4//f/+P/5//r/+//6//j/9//4//n/+v/8//3/+v/5
//n/+f/6//r/+v/6//3//f/7//v/+P/3//b/9f/2//f/9//4//X/9P/z//P/8//z//H/
7//x/+//7v/s/+r/6f/n/+T/5P/k/+P/4v/g/97/3f/b/9r/2v/a/9r/2//c/9v/3P/Z
/9j/2P/X/9v/3f/e/9//3v/d/9z/2//c/93/3v/e/+H/4f/i/+L/4v/h/+H/4v/m/+n/
6//s/+v/6//q/+v/7P/t/+//8P/0//T/9P/0//H/8f/w//H/8//1//b/9//1//X/9v/2
//X/9f/3//j/+f/6//n/+v/4//j/9//3//n/+v/7//v/9//3//j/+P/4//j/+f/5//j/
+f/6//r/+f/3//b/9v/3//j/+P/3//T/8//z//L/8v/y//P/8//0//P/8//0//H/8P/v
/+3/7v/v//D/8P/x//D/8P/y/+7/7//y//T/9P/y//L/8v/y/+//7v/u/+7/8f/y//P/
9f/z//H/7//t/+//8P/w//H/8f/y//H/8P/v//D/8P/x//X/9v/4//n/+P/2//T/8v/1
//n//P/9//3//f/8//n/9//y/+r/5v/m/+b/5v/m/+P/4v/h/97/3v/f/+H/5P/k/+T/
5f/m/+f/5//n/+f/6v/r/+7/8P/v/+7/7v/t/+3/7v/v//D/7v/w//D/8P/v/+7/7P/r
//H/8f/y//L/8v/2//v/AgALAAsABgD+//f/7//w//z/DgAlAEcAZwB+AJEApQCuALUA
sQCYAHAAVQA9ACIADgAGAP3/9P/z//L/8P/w//b/+P/3//f/9//1//L/8P/u/+//7v/v
//D/7v/u/+7/7//v/+//7v/u/+//8P/x//P/8v/y//H/7v/x//L/8//0//L/8v/z//P/
8f/x//H/8f/0//T/9f/4//f/9v/2//X/9//3//j/+f/4//j/+P/4//f/9//1//X/+P/5
//r/+//4//f/9f/0//T/9P/0//X/8//z//H/7//v/+3/7P/q/+z/7f/t/+z/6P/m/+P/
4P/i/+L/4//j/+L/4v/i/+L/4P/g/97/3v/h/+L/5P/l/+X/5f/k/+P/5f/n/+n/6//r
/+v/6//q/+n/6f/q/+r/7v/v//H/9P/y//P/8//y//X/9//4//v/+v/7//3//v/+//7/
/v/+/wAAAwAFAAkABwAHAAYABQAIAAkACwAMAAwACwAMAAwADAAMAAoACgAMAA4ADwAR
AA8ADgANAAsACwANABAAEgARABAAEAAPAA0ADQANAAwADQANAA4AEAAPAA4ADAAJAAoA
CwANAA4ACwAKAAoACQAJAAcABgAGAAgACgAMAA0ACwAJAAcABAAHAAgACgAOAAsACwAL
AAoABgAFAAoACwAMAA0ADgAMAAoACQAIAAoACgAKAAsADQANAA0ADQALAAoACAAHAAkA
DAANAA4ADgAOAA0ADQAPABAAEgATABYAFgAWABYAFAAXABkAGQAbABsAGgAXABAACgAB
APz/+//8//3//v/+//7//v/8//n/+f/6//z/AAACAAUACAAIAAcABgAFAAYABwAKAAwA
DgAOAA8ADwANAAwACwAKAA0AEAARABIADwAOAAwACwANAA8AEgAWABgAHgAhACYAKQAn
ACAAGgAXABcAIAAwAEIAWwB5AJEAogC1AMUA0ADRAMEAngB4AFsAPwAsACYAIgAbABgA
FwASABAAEAASABMAEQAQAA8ADwAOAA4ADgANAAoACQAIAAkACgALAA0ADAALAAkACAAJ
AAoACwANAAsADAAMAAoACAAIAAgACAAJAAoADAANAAoACQAIAAcACQAIAAgACgAKAAoA
CwALAAgABwAHAAcACwAMAA0ADgAOAA0ACgAJAAoACwAMAA0ADwAPAA4ADgAMAAoACAAH
AAgACQAIAAcABQADAAIAAAD//////v/8//3//P/6//j/9v/0//P/8f/x//L/8//0//H/
8P/t/+z/7v/u/+//7//w//H/8f/x//D/7//u/+3/8f/z//X/9v/0//P/8//y//T/9f/3
//r/+f/7//z//P/6//v/+//9////AQAEAAYABQAEAAMAAgADAAUABgAJAAoACwALAAsA
CgAJAAkACAAMAA0AEAASABEAEAANAAwADwAQABAAEQASABIAEgARAA0ADQAOAA4ADwAQ
ABIAEwAOAA0ADAAKAAwACwALAAwADgAOAA0ACwAIAAcABwAGAAcACAAKAAsACAAFAAMA
AgAFAAYABwAHAAcABwAHAAYAAwACAAIABAAGAAkACgAKAAgABwAGAAUABAAFAAYACAAK
AAgACAAIAAkABwAHAAcABwAJAAoACgALAAoACgAIAAYACAAKAAsADQAMAAwADQANAA4A
DgAOAA4AEQAVABgAGQAYABcAFQARAA4ACgADAAAA/f/8//v/+v/4//j/+P/2//j/+f/7
//7//f/8//z//P8AAAEAAgADAAEAAQADAAQABAAEAAUABQAFAAYABwAIAAUABgAFAAQA
BgAIAAkACwALAAkACAAGAAgAEAAZACIAKQAnACAAGAAPAAkADAAaACwARwBnAIUAmACr
ALsAwgDFAL8ApgCCAGMARwAuACIAGAANAAgABwAGAAgADgAQAAwACQAHAAUAAwACAAIA
AgAEAAIAAgACAP///v/9//3/AAABAAEAAgABAAAA//////3//v/+//z///8AAAEAAgD/
//7//v/9/wAAAQACAAMAAgAAAP//AAD+//7///////////8AAAEA///+//3//P/+////
/v////3//f/9//3//f/9//z//P/8//z//P/9//v/+f/1//H/8//z//T/9P/y//H/7//s
/+n/6P/m/+T/5v/m/+f/5//k/+L/4P/e/9//4P/f/+D/3v/e/9//3//e/9//3//f/+D/
4f/i/+P/4//j/+P/4v/k/+X/5//o/+f/5//o/+r/6f/r/+z/7P/t/+//8P/z//H/8f/y
//L/9f/2//f/+P/2//f/9//5//r/+//7//v//f/9//7//v/8//v//P/8//3//v/9//7/
/f/+//7////+//7//v/9//7///8BAAIA///+//7//f/+////AAAAAP7//f/9//7//v/+
//3/+//8//3///8AAP7//P/7//n/+f/5//r//P/6//r/+v/5//n/+f/5//j/+v/6//v/
/v/4//f/9v/4//n/+v/7//z/+//6//r/+v/6//r/+v/7//3//f/9//3/+//6//j/9//5
//z//f/+//7//v/9//3/AAAAAAEAAQAGAAYABgAGAAUABwAIAAcACgALAAsACQADAP7/
9v/y/+7/7v/u/+7/8P/w//D/7v/q/+n/6f/q/+7/8P/z//b/9v/1//T/8//z//P/9f/2
//r/+v/7//v/+P/4//j/+P/5//z//f/+//3//P/6//n/9//5//z//v8CAAYACwAQABUA
EwAMAAYAAwABAAAACAAYACkARQBjAH4AkwCpALoAwwDDALAAigBlAEcAKgAaABQADQAE
AAEA/v/4//b/9v/2//X/9f/1//f/9v/2//b/8//w/+//7v/x//L/8//1//L/8f/v/+7/
8P/w//D/8f/z//T/9P/y//H/8P/v/+7/7//w//L/8//y//H/8P/v/+//7v/u//D/8v/y
//P/8//x/+//7v/t/+//8P/x//L/8v/x/+7/7f/t/+3/7f/t/+//7//u/+7/7P/q/+j/
5//o/+n/6P/n/+X/4//i/+D/3f/d/9z/2v/b/9r/2P/W/9P/0v/S/9H/0v/S/9L/0v/Q
/9D/zv/O/87/zv/P/8//0P/R/9H/0f/R/9H/0f/R/9T/1f/W/9b/1f/V/9b/1v/X/9f/
2P/a/93/3//g/+D/3v/d/9v/2//e/+H/5f/o/+n/6P/n/+b/6P/p/+n/6//s/+3/7f/t
/+v/6//s/+z/7v/v//L/9P/z//L/7//u/+//8P/w//H/9P/0//T/8//w/+//7//u//H/
8v/0//X/8v/x//D/7v/w/+//7//w//L/8v/x/+//7P/r/+v/6v/s/+z/7f/t/+v/6f/o
/+j/5//o/+n/6f/r/+v/6//q/+f/5v/m/+j/6v/t/+7/7P/q/+r/6v/q/+v/6v/q/+r/
7P/s/+z/7f/s/+v/6v/p/+v/7P/s/+3/6//s/+v/6v/r/+z/7P/t/+//8P/y//P/8//y
//H/8P/z//f/+v/7//j/9//1//H/7//q/+L/3v/d/97/3//g/97/3P/a/9b/1//Z/9z/
4P/g/+D/4f/i/+P/4//j/+P/5P/l/+j/6v/r/+r/6v/p/+v/7P/t/+7/7f/u/+3/7P/s
/+z/6//r//H/8f/w/+z/7P/w//X/AAAJAAcAAAD2/+//6f/s//r/DgApAEsAaQB6AI0A
nQCqALEArwCWAHAAUwA7ACAADAAEAPn/8P/t//D/8P/y//b/9f/z//L/8f/u/+z/6//q
/+3/7P/t/+7/7f/s/+v/6//s/+3/7f/u//D/8P/w//H/7v/u/+3/6v/s/+7/8P/y//H/
8P/w/+//8f/x//H/8f/z//L/8v/0//P/8v/y//H/8v/z//X/9//1//T/8//y//P/8//x
//H/8//z//P/8//y//H/7//u/+//8P/x//P/8v/x/+7/6//r/+n/6P/m/+b/5//n/+b/
4v/g/93/2v/b/9z/3v/f/93/3P/b/9r/2v/a/9j/2P/a/9z/3//h/+D/3//d/9v/3v/f
/+D/4f/h/+H/4f/g/+P/4//k/+T/5v/n/+n/7P/s/+3/7f/s/+7/8f/z//f/9f/1//b/
9v/6//r/+v/6//v//f/+/wEA//////7//f8BAAMABgAIAAYABQAGAAYACAAIAAYABgAI
AAoACwANAAwACgAIAAUABQAHAAoADAAJAAgACAAHAAcABwAHAAYABgAFAAUABgAFAAQA
AgD//wEAAwAGAAgABQAEAAQAAwADAAEAAAAAAAMABAAFAAUABAADAAIAAAABAAIABAAI
AAUABQAFAAQAAAABAAYACAAIAAgACAAGAAQAAwACAAUABgAHAAkACQAJAAkACQAGAAYA
BQAFAAcACgALAAwADAAMAAsACwAPABAAEgATABQAFAAUABQAEgAVABcAFwAYABkAGQAX
ABEACgAAAPr/+v/8//7/AAD+//7//v/8//3//f/+/wAABAAGAAkADAALAAkABwAFAAcA
CQANABAAEQAQABAADwAOAA4ADgAOAA8AEgATABQAEwASABAADwATABUAGAAcACIAJgAp
AC4ALQAnACIAHgAbAB8AKgA6AE4AawCJAJsAsADFANMA2gDXAL8AmAB2AFsAPwAwACwA
KAAhAB4AGwAWABQAGAAaABsAGQAYABcAFQAUABQAFAASABAAEAAQABEAEgATABUAEgAR
AA8ADgAPABAAEQATABEAEgASABAADgAOAA4ADgARABIAFAAVABIAEQAQAA8AEAAQABEA
FAATABIAEgARABIAEQARABEAFAAUABQAFAASABEADgANAA8AEQATABUAEwATABIAEgAP
AA4ADQANAA4ADwAOAA0ACgAHAAUAAgACAAMAAwACAP///v/8//r/9//2//b/9f/1//b/
9//4//f/9v/z//L/8//0//b/9//3//f/9v/1//X/9f/1//X/9//5//v//P/6//n/+f/4
//z//f///wIAAgADAAMAAgACAAMAAwAFAAgACQALAAwACwAKAAkACAAJAAsADAAPAA8A
DwAOAA0ADQANAA4ADgAQABEAFAAWABMAEgAPAA4AEgAUABUAFwAXABYAFQATABEAEQAS
ABIAEwAUABYAFwASABEAEAAOAA8ADwAQABIAEAAQAA8ADQALAAsADAAMAAwADAANAA0A
CQAHAAYABgAIAAoADAANAAsACwALAAoACQAIAAgACgAMAA0ADgAOAAoACQAIAAgACwAM
AA0ADgALAAoACgAKAAoACgAKAAsADAANAA4ADwANAAwACgAJAAwADgAOAA4ADgAOAA0A
DQAOAA4ADwAPABMAFAAVABYAFQAXABgAFwAaABsAGwAZABQADgAFAAAA/v/+//7//v8A
AAAAAAD+//z/+//7//z///8AAAIABAADAAMAAwADAAMAAwAFAAYACgAKAAsACwAJAAgA
BwAGAAcACgALAAwACgAKAAkACQAHAAcACgAOABQAGgAfACQAJwAjABwAFAARABEAGAAo
ADgAUQBvAIkAnACzAMUAzgDRAMMAoAB6AFsAPQAoACIAHAAVABAADwAMAAwADAAMAAsA
CQAIAAcACAAIAAkACgAIAAQAAgAAAAMABAAFAAcABgAFAAMAAgAEAAQABAAFAAcACAAI
AAYABQAEAAMAAgADAAQABgAHAAYABQAEAAMAAwACAAIABAAGAAYABwAHAAUAAwACAAEA
BAAEAAQABAAEAAMAAAD/////////////AQABAAAAAAD+//z/+v/5//r/+//6//n/+f/3
//b/9P/x//H/8P/u/+7/7v/t/+z/6P/m/+X/4//j/+T/5f/m/+T/5P/i/+L/4v/i/+P/
4//m/+f/5//n/+b/5f/k/+P/5v/n/+j/6P/p/+n/6v/q/+v/6//s/+7/7//x//L/8v/x
//H/8P/x//T/9f/3//j/+P/4//j/+P/4//n/+f/7//7//////////P/7//v/+v/8//3/
AAACAAEAAAD9//z//f/+//7///8CAAIAAgABAP7//f/9//z//f/+/wAAAQD+//3//P/6
//r/+f/5//r/+//8//z/+//2//X/9f/0//X/9v/4//n/9f/z//L/8v/x//L/8//z//T/
9f/2//b/8v/w/+//8P/x//P/9f/2//b/9f/y//D/8v/y//L/8v/0//T/9f/2//P/8v/x
//H/8v/z//T/9f/y//L/8f/x//L/9P/0//T/9v/4//n/+//7//r/+v/5//7//v/+//7/
/P///wEAAQD//////v/7//n/9P/s/+j/5P/k/+T/5P/m/+b/5v/k/+P/4//k/+b/5f/m
/+j/6v/u/+//8P/x/+3/6//r/+r/7//w//L/8//w//D/8P/w/+7/8P/w//D/8//0//T/
9f/x//H/8P/0//r/AgAJABAADwAHAPz/9P/v//H//P8QACYAQwBjAHcAiACZAKkAtAC7
AK0AigBmAEsAKwAQAAYAAAD5//b/9//0//b/+P/2//L/7//t/+v/7v/u/+//8P/u/+z/
7P/s/+7/7v/u/+//7//v/+7/7v/s/+z/7P/t/+//8P/w/+7/7P/s/+z/7P/q/+r/6//r
/+7/7//w//H/8P/u/+3/7v/w//D/8f/x/+7/7f/t/+3/7v/u/+7/7v/w//H/8P/x/+7/
7f/s/+v/7v/v/+//8P/t/+z/6//r/+r/6f/m/+P/5P/j/+P/4v/g/9//3f/a/9r/2v/Z
/9j/1f/U/9T/0//S/9L/0v/S/9P/1P/T/9T/0//S/9L/0f/T/9X/1v/X/9X/1f/V/9X/
1P/V/9b/1v/a/9v/3f/e/93/3f/e/+D/4//l/+b/5v/k/+X/5f/n/+j/6f/r/+z/7//w
//H/8v/x//H/8P/x//P/9f/2//f/+f/5//r/+v/7//v//f/+/wAAAAD+//7//v/+//3/
/f///wAAAQABAP////8AAAAA/v/+///////+////AAAAAP///f/8//z//f/+//7//f/7
//v//P/8//r/+v/7//v/+//7//z//v/8//z//P/7//z//f/+//7//f/8//z//v/8//3/
/v/+/wAAAQACAAAA/v/+//7//v/+////AAACAAQAAQAAAP////8BAAEAAQABAAIAAgAB
AAEAAQACAAEAAAADAAYACAALAAkACAAIAAcADAAMAAwADAANABEAFAAVABMAEQAOAAkA
BgACAPv/+P/2//b/9v/2//b/9v/2//T/9P/1//f/+v/6//r/+//8/wAAAQACAAMAAgAB
AAIAAgAEAAQABQAFAAYABgAGAAYABQAGAAUABAAHAAgACAAJAAcABQAEAAYADAAUABsA
JgApACEAGAAOAAcABwAUACYAPABbAHsAjwCgALEAvQDEAMkAuQCUAHIAWQA7ACYAHAAS
AAkACAALAAoADgAQAA4ACgAHAAUAAwAFAAQABAAEAAYABAAEAAQAAwACAAEAAQAEAAUA
BQAGAAUABAADAAMABAAGAAcABgAGAAYABgAGAAUABAAEAAMABAAFAAYABwAEAAIAAQAC
AAMABAAGAAcACAAHAAcABwAHAAYABQAEAAgACQAIAAkACAAHAAYABQAFAAUABAAEAAUA
BAADAAMAAgABAP7/+//+//3//f/8//j/9//1//L/8//y//D/7v/t/+z/7P/r/+n/6P/n
/+b/6f/q/+n/6v/p/+j/6P/n/+r/6//r/+v/6//r/+v/6//r/+v/6//q/+7/7//x//L/
8v/x//H/8v/1//f/+P/4//r/+//7//3/+//7//z//P///wAAAQACAAEAAQAAAAEAAwAF
AAYABwAHAAcACAAIAAYABQAGAAYACQAKAAkACgAKAAoACQAJAAwADAAMAAsACwALAAwA
DAAJAAgACAAHAAgACQAKAAoACQAHAAYABgAIAAgABwAFAAMAAwAEAAQAAgACAAMAAwAD
AAMABAAGAAQABAAEAAMAAwADAAMAAgACAAIAAwAGAAMAAwADAAIABAAFAAYACAAGAAMA
AgAEAAQABAAEAAQABAAFAAYABQAEAAMAAwAEAAUABgAHAAQABAADAAMAAgAEAAQABAAG
AAgACQALAAsACgAKAAkADQAOAA8AEAAOABEAEwATABEAEQAQAA0ACwAGAP7/+v/2//b/
9v/2//f/+P/5//j/9f/1//b/+P/5//r//P/+/wEAAQABAAEAAAD//wAAAAADAAQABgAH
AAUABAADAAIAAgAEAAQABAAGAAYABQAFAAMAAQACAAYADAASABsAIAAjAB8AFAAMAAcA
BwAOACAANgBRAG8AhQCYAKkAuQDEAMcAuwCaAHQAVQA3ACAAFgAQAAcABgAHAAYABgAI
AAYABAABAP///f/+//7///8AAP///P/7//r/+v/6//r/+//8//3//f/+//v/+v/5//n/
/P/+/////v/9//z/+//6//r/+v/7//v//f/9//3//f/6//j/9//4//n/+v/8//3/+v/5
//n/+f/6//r/+v/6//3//f/7//v/+P/3//b/9f/4//n/+f/6//j/9v/0//P/9f/1//P/
8f/y//H/8f/w/+z/6//p/+b/5v/m/+X/5P/i/+D/3//d/97/3v/e/97/4P/g/97/3v/b
/9r/2v/Z/9v/3f/e/9//3f/d/93/3f/c/93/3v/e/+H/4f/i/+L/4v/h/+H/4v/k/+f/
6f/q/+j/6f/p/+v/7P/t/+//8P/0//T/9P/0//P/8//y//P/9f/3//j/+f/3//f/+P/4
//f/9//5//r/+//8//v//P/6//r/+f/5//3//v///////P/7//v/+v/6//r/+//7//r/
+//8//z/+//5//j/+P/6//r/+f/3//P/8//0//T/9P/0//X/9f/0//P/8//0//P/8v/x
/+//8v/z//T/9P/y//D/7//w//D/8f/y//L/8v/x//D/8P/u/+3/7v/w//H/8v/z//T/
8f/w//D/8P/w//D/8P/x//H/8f/x//H/7v/u/+3/7f/w//L/8v/y//L/8v/x//H/8//0
//b/9//6//r/+v/6//f/+f/6//n//P/9//3/+//1//D/6P/k/+L/4v/i/+L/4v/i/+L/
4P/d/93/3v/g/+L/5P/n/+r/6v/p/+j/5//n/+f/6f/q/+7/7v/v/+//7f/s/+v/6v/r
/+7/7//w/+7/7v/t/+3/7f/t//D/8v/2//r//f8CAAUAAwD8//j/8//z//j/BAAUACkA
RwBjAHYAjwClALIAuQCxAJIAaABHACsAEAAEAAIA+//0//H/7v/s/+7/8P/v/+3/7P/r
/+v/6v/q/+r/6f/m/+X/5P/n/+j/6f/r/+r/6f/n/+b/5//o/+n/6//p/+r/6v/o/+f/
5v/l/+T/5//o/+r/6//q/+n/6P/n/+n/6P/o/+r/6v/q/+v/6//p/+f/5v/l/+f/6P/p
/+r/6f/p/+f/5//n/+f/5//n/+n/6f/o/+j/5v/k/+L/4f/i/+P/4v/h/97/2//Z/9b/
1//X/9b/1P/V/9T/0v/Q/83/zP/M/8v/zf/O/8//0P/O/8z/yP/G/8f/yP/K/8v/zP/N
/83/zf/M/8v/yv/J/83/z//R/9L/0v/R/9H/0P/T/9P/1P/W/9X/1//Y/9j/1v/X/9f/
2f/d/9//4v/k/+T/4v/g/97/4f/j/+T/5//o/+n/6f/p/+j/5//n/+b/6f/r/+//8v/v
/+7/6//q/+3/7v/u/+//8P/w//D/7//t/+3/7v/u/+//8P/y//P/7v/t/+z/6v/s/+v/
6//s/+z/7P/r/+n/5//n/+j/6P/q/+r/6//r/+n/5//m/+b/5//o/+n/6f/r/+v/6//q
/+f/5v/m/+j/6f/r/+3/7v/t/+v/6f/o/+n/6//t//D/8v/x//D/7f/s/+v/6v/r/+z/
7v/w//D/8P/w//H/7//v/+//7//x//L/8v/z//L/8v/w/+7/8v/0//X/9//4//j/+f/5
//r/+v/6//r/+////wIAAwAAAP///f/5//j/9P/t/+r/6P/o/+j/6P/m/+b/5v/k/+b/
5//p/+z/6v/q/+v/7P/u/+//8P/x/+//7//x//L/8v/y//P/8//1//b/9//4//X/9v/1
//T/9//4//j/+f/5//n/+P/4//r/AAAJABQAGQAVAAwAAgD7//f//P8OACQAQQBlAH8A
kgChAK0AtgC7ALEAkABsAFEANQAcAA4ABgD9//j/+f/4//j//v8CAP7/+//5//f/9f/0
//T/9P/1//T/9f/2//X/9P/z//P/9v/3//f/+P/2//b/9v/3//X/9v/2//T/9//4//n/
+v/3//b/9v/1//b/9//4//n/+f/4//j/+v/5//j/+P/3//n/+f/6//v/+f/4//f/9v/4
//n/+P/5//j/9//2//X/8//z//L/8v/0//T/9P/1//P/8f/t/+n/7P/r/+v/6v/n/+f/
5v/k/+P/4v/g/97/3v/e/9//3//b/9r/2f/Y/9n/2v/Z/9r/2P/Y/9n/2f/a/9v/2//b
/97/3//g/+H/4P/f/97/3P/g/+H/4//k/+P/4//k/+b/5f/n/+j/6P/p/+v/7P/v/+//
7//w//D/8//0//X/9v/0//X/9f/3//j/+f/5//n/+v/7//3//v/9//v/+//6//3//v/9
//7//f/+//7////+//7//v/9//z//f///wAA/f/8//z/+//8//3//v/+//3/+//6//r/
+P/4//f/9f/2//f/+f/6//j/9v/1//P/8//z//T/9v/2//b/9v/1//X/9f/1//T/9v/2
//f/+v/2//X/9P/y//X/9f/1//b/9P/1//b/+P/y//H/9f/4//j/+P/4//j/9v/0//P/
8v/z//T/9f/3//X/9f/1//X/9v/2//X/9f/2//j/+P/4//j/+P/3//f/+//8//7///8B
AAAA///+//7/AQADAAMAAwADAAIA///4//L/6f/k/+T/5v/o/+r/6f/o/+f/5P/j/+P/
5P/m/+n/6v/s/+7/7P/r/+r/6f/s/+3/8P/y//P/8v/y//H/8P/w//D/8P/y//T/9P/0
//H/8P/u/+3/8f/z//T/9v/6//z/AQAIAAkABwAAAPr/9//3/wAADAAeAD0AWwBzAIgA
nwCrALAArwCZAHIATgAxABUABgAAAPr/8f/u/+v/5v/o/+r/7P/s/+v/6//r/+j/5v/l
/+T/5P/i/+L/4v/k/+T/5P/l/+P/4//i/+L/5f/m/+f/6f/n/+j/6P/m/+j/6P/o/+j/
6f/q/+z/7f/s/+v/6v/p/+z/7P/t//D/7//u/+7/7f/t/+3/7v/v//D/8P/w//D/8P/v
/+z/6//u/+//8P/x//D/7//t/+z/7f/s/+v/6//t/+3/6//p/+j/5f/j/+D/4P/h/+H/
4P/d/w==
         </WaveFormData>
      </LeadData>
      <LeadData>
         <LeadByteCountTotal>10000</LeadByteCountTotal>
         <LeadTimeOffset>0</LeadTimeOffset>
         <LeadSampleCountTotal>5000</LeadSampleCountTotal>
         <LeadAmplitudeUnitsPerBit>4.88</LeadAmplitudeUnitsPerBit>
         <LeadAmplitudeUnits>��V</LeadAmplitudeUnits>
         <LeadHighLimit>2147483647</LeadHighLimit>
         <LeadLowLimit>268435456</LeadLowLimit>
         <LeadID>V2</LeadID>
         <LeadOffsetFirstSample>0</LeadOffsetFirstSample>
         <FirstSampleBaseline>0</FirstSampleBaseline>
         <LeadSampleSize>2</LeadSampleSize>
         <LeadOff>FALSE</LeadOff>
         <BaselineSway>FALSE</BaselineSway>
         <ExcessiveACNoise>FALSE</ExcessiveACNoise>
         <MuscleNoise>FALSE</MuscleNoise>
         <LeadDataCRC32>1316101098</LeadDataCRC32>
         <WaveFormData>
EgASABIAEgAfACoANQBAAE8AXABpAHYAoQDKAPMAHAETAQoBAQH4ALcAdgA1APT/0v+y
/5L/cv99/4j/k/+e/63/vP/L/9r/4f/o/+//9v/2//b/9v/2//T/9P/0//T/9f/2//f/
+P/2//b/9v/2//j/+P/4//j/+v/6//r/+v/4//j/+P/4//v//P/9//7//P/8//z//P/9
//7///8AAAIAAgACAAIAAAAAAAAAAAACAAQABgAIAAgACAAIAAgACQAKAAsADAAPABAA
EQASABIAEgASABIAFgAYABoAHAAcABwAHAAcAB0AHgAfACAAIgAiACIAIgAiACIAIgAi
ACUAJgAnACgAJwAmACUAJAAmACYAJgAmACYAJgAmACYAIwAiACEAIAAhACIAIwAkACEA
IAAfAB4AHgAeAB4AHgAcABwAHAAcABkAGAAXABYAGAAYABgAGAAVABQAEwASABAAEAAQ
ABAADgAOAA4ADgAMAAoACAAGAAcACAAJAAoABwAGAAUABAAGAAYABgAGAAYABgAGAAYA
BAAEAAQABAAFAAYABwAIAAcABgAFAAQABAAEAAQABAAGAAYABgAGAAQABAAEAAQABQAG
AAcACAAFAAQAAwACAAMABAAFAAYABAAEAAQABAADAAIAAQAAAAMABAAFAAYAAwACAAEA
AAACAAIAAgACAAMAAwABAAEAAAD///////8AAAEAAAABAP7//f/9//7//v////////8A
AAEAAgADAAAAAAD//wAAAQACAAMABAACAAIAAgADAAcABwAFAAQABgAFAAMAAQAAAAEA
AQAAAAEA///8//z/+f/5//n/+v/6//r/+v/7/////f/7//r/+f/5//j/+f/7//v/+//7
//j/+P/4//j/+v/8//z//P/8//z//P/8//j/+v/9/wMADgAfAC4AOQBCAEgASwBRAF8A
fwC4APgAIQE/AU0BOAEIAcgAdQAoAPj/2P+s/4j/dP9o/2r/gP+Y/6n/uf/J/9n/5v/u
//D/7//u/+3/7P/u/+//8P/x//D/7v/t/+z/7v/v/+//8P/w//D/8P/w/+7/7P/u/+//
8f/y//L/8//x//D/7//v/+7/8P/x//H/8//0//T/9P/z//P/9P/0//b/9//4//r/+f/4
//j/+f/8//3//v/+//7//////wAA//8AAAEAAwAFAAcACAAJAAkACAAIAAkADAAMAA4A
DgAPAA8ADwAQAA4ADwARABEAEgATABQAFQAUABQAEwASABUAFgAWABYAGAAXABcAFwAU
ABMAEgASABUAFgAVABYAFAASABEADwARABEAEAAQAA8ADgANAAwACgAKAAoACAAJAAoA
CgALAAkABwAFAAQABAAEAAQABAADAAEAAAD///3//P/7//r//P/6//r/+f/2//X/9f/1
//X/9f/2//b/+P/2//b/9v/1//X/9P/z//P/9P/0//L/8P/w//H/8f/x//H/8f/x//L/
8v/x//H/7v/u/+//7//x//H/8P/v/+7/7P/r/+r/7P/s/+z/7P/r/+r/6v/p/+f/5//o
/+j/6v/q/+r/6v/o/+f/5v/l/+b/5v/p/+v/6v/n/+b/5f/k/+X/5f/j/+P/5P/l/+f/
6f/n/+X/4f/f/+D/4f/j/+b/4//j/+L/4f/j/+P/4//j/+X/5v/m/+j/5f/k/+P/4v/j
/+T/5f/n/+f/5//l/+T/5v/l/+P/4f/j/+X/5v/m/+L/3//b/9r/2v/b/9z/3v/c/9z/
3P/d/9//3f/b/9r/3P/d/93/3//e/93/3P/b/9v/3P/d/97/3f/e/93/3P/c/9z/3P/c
/+D/4v/h/+X/6v/1/wQAEwAcACYAKwAvADUARQBuAK4A4QABARsBHgH6AMAAewAwAPr/
2P+u/4b/cv9o/2L/av+A/5H/nf+p/7f/xv/U/9z/3v/e/97/3v/e/93/3P/b/9z/3P/d
/97/3P/d/93/3v/e/97/3v/e/9//3v/h/+P/4v/i/+H/4f/i/+L/4v/j/+P/5P/k/+P/
5f/m/+b/5v/n/+n/7P/u/+7/7f/s/+z/7//w//L/9f/1//X/9f/0//b/9//3//j/+//8
//3//////////v/9/wEAAgAEAAcABwAGAAcABgAJAAkACQAKAAwADQAPAA8ADgANAAwA
CwAOABAAEQASABEAEgASABIAEgARABEAEQASABMAFAAWABUAFAARABAAEQASABQAFQAS
ABEADwAOAA8ADgANAAwADgAOAA4ADAAJAAgABgAFAAYABwAIAAoACQAIAAcABgAHAAUA
BAADAAQABAAEAAQAAgAAAAAA//8BAAEAAgADAAIAAQABAAAAAgAAAAAAAAACAAMAAwAD
AAIAAgABAP7/AAACAAUABwAGAAUABAADAAIAAgABAAEAAQACAAQABQAEAAMAAQD//wAA
AAABAAIAAAAAAAAAAAABAAAAAAD//wEAAQACAAIA///+//3//P/+////AAABAP///v/+
//3/+v/8//7/AAAAAAAAAAD9//3/+//7//3//f/+/////f/9//v/+//6//n/+f/6//v/
/f/+/////v/9//z/+//8//7///8CAAEAAAD///7//v/+//7///8CAAMAAgACAAEA///8
//n/+v/9////AAD+//v/9//2//X/9f/1//b/+P/4//j/+f/5//f/9f/0//X/9//4//v/
+//7//v/+//4//j/+P/4//n//P/9//7//f/8//v/+v/8//7/AwAJABQAHwAsADUAQABI
AE8AVQBlAIkAwgD4AB8BNwFBASgB9gC2AGkAIgD2/9L/qP+I/3r/dP96/5T/rP+7/8n/
1//l//D/+P/6//z//P/8//z/+//7//v/+//7//r/+v/6//z//f/9//7//f/8//v/+v/7
//r//f////7//v/9//3//f/8//v/+//+/wAAAQABAAAAAAD///7///8BAAQABgAHAAcA
BwAIAAgACAAJAAsADgAPABAAEAAOAA8ADwAQABIAFAAWABkAGAAZABkAGQAaABoAGwAd
ACAAIAAiACIAIQAhACEAIgAkACUAJwAnACcAJwAnACcAJQAmACYAJgApACoAKgAqACkA
JwAmACUAJgAnACgAKgApACgAJQAkACEAIAAgAB8AIgAjACMAJAAgAB4AHAAaABsAHAAd
ABwAGgAaABkAGQAWABUAFAAUABYAFgAWABYAFAARAA8ADQANAA4ADwAQAA4ADAAMAAsA
CAAHAAcABwAIAAkACwAMAAsACAAHAAYACAAJAAkACQAJAAoACgAIAAYABgAHAAcACQAJ
AAkACQAGAAYABQAFAAUABgAIAAkABwAHAAYABQAFAAQABAAEAAYABgAGAAYABAACAAEA
//8BAAEAAgACAAAAAAAAAAAA//////////8CAAIAAwABAAAA///+//3//P/+/////v//
//3//f/+//////////3//f/9//3//v8AAP3//f/8//v//v///wAAAQAAAAAA//8AAP7/
/v/+//7///8AAAEAAwADAAMAAQAAAAIAAQD///3//P/9//3//P/9//v/+P/4//n/+f/5
//r/+f/4//f/9//6//n/+P/4//f/9//2//f/+f/5//n/+f/6//r/+v/6//f/+P/3//b/
+f/6//v//P/8//r/+////wgAFwAqADcAQgBKAFEAUwBbAHcAqgDoABsBOwFNAUIBFgHW
AIUAMAD2/9b/sP+K/3T/bP9u/4L/mP+p/7n/yf/b/+r/9v/4//f/9v/1//T/8//z//P/
8//1//T/9P/0//P/8//y//L/8//0//X/9v/1//L/8//z//P/9P/0//X/9v/2//b/9//1
//b/9v/1//j/+v/7//z/+//7//z//P/9//3//f/+//7//v///wEAAQABAAEAAAADAAUA
BgAIAAgACAAIAAkACgALAAsACwAOAA4ADwARABEAEAARABAAFAAVABYAGAAXABcAGAAX
ABkAGQAZABkAGwAcABwAHAAcABwAGwAaABsAGwAcAB0AHAAbABoAGgAcABwAGgAaABkA
GAAYABcAFgAVABMAEgAUABQAFAAUABMAEgARAA4ADgAOAA0ADQAOAA0ADAAMAAkACAAH
AAYABgAFAAUABQADAAIAAQAAAAAA/v/+//3//v/9//3//f/8//v/+//6//v/+v/7//z/
+//7//r/+f/7//z//P/6//r/+v/7//v/+f/5//n/+f/5//r/+v/7//j/+P/5//n/+//7
//r/+f/7//r/+v/6//n/+P/3//b/+P/4//n/+f/2//X/9f/0//T/9P/0//T/9P/1//b/
9//y//D/8//0//b/9v/2//b/8//z//H/8f/z//P/9P/1//X/9f/z//P/8P/v/+//8P/y
//P/8//z//H/8f/x//H/8f/y//L/9P/0//T/9P/0//L/8v/y//P/9v/3//b/9v/0//P/
8f/v/+//8f/y//L/8//x/+7/7v/s/+v/6v/q/+v/7P/t/+//7//t/+v/6v/q/+v/6//t
/+3/7f/t/+3/6v/q/+r/6v/r/+7/7//w/+//7v/t/+z/7P/u//P/9//+/wkAGAAlAC4A
NgA7AEEASwBhAIoAxgD7AB0BNQE4ARwB5ACdAEwADADm/8D/kv9u/2D/XP9o/4T/mf+n
/7P/w//O/9j/4P/h/+L/4//k/+X/5f/l/+X/4//i/+L/4v/k/+X/5f/m/+X/5P/j/+L/
4//i/+X/5//l/+b/5v/n/+X/5P/j/+P/5f/o/+r/6//o/+j/5//m/+j/6f/r/+z/7f/t
/+3/7v/s/+z/7f/v//L/8//0//T/8v/z//P/9P/1//b/9//5//r/+//7//v/+v/6//v/
/f8AAAAAAgACAAEAAQABAAIABAAFAAcABwAHAAcABwAHAAUABgAGAAYACQAKAAoACgAI
AAcABwAHAAcABwAHAAgACAAIAAYABgAFAAQABAADAAQABQAFAAYABAACAAAA/v8AAAAA
AAD+//7//v/9//3/+//5//f/9v/4//j/+P/4//X/8//y//H/8v/y//L/8v/y//D/8P/v
/+3/6//q/+n/6v/r/+3/7v/s/+r/6v/q/+r/6//r/+v/6//s/+z/6v/o/+j/6f/p/+v/
6//r/+v/6f/o/+b/5f/l/+b/6P/p/+f/5//m/+X/4//i/+L/4v/k/+T/5P/k/+H/4P/g
/9//4f/h/+L/4v/i/+L/4v/i/+D/3//e/93/4P/i/+P/4v/h/+D/3//e/97/3//e/9//
3//f/+D/4f/g/9//3P/b/93/3f/e/+D/3f/d/9z/2//d/93/3f/d/93/3v/e/+D/3//e
/93/3P/f/+D/4f/j/+T/4//g/97/4P/f/93/2//b/93/3v/e/9z/2f/V/9T/1v/X/9j/
2v/Z/9j/1//X/9v/2f/X/9b/2P/Z/9n/2//Z/9n/2f/Z/9n/2v/b/9z/2f/a/9n/2P/Z
/9r/2//c/97/4P/h/+H/6P/z/wQAEwAeACQAKQArADEAQwByALIA5QAHAR0BHAH0ALgA
cQAoAPb/1v+u/4T/bv9m/2D/Zv9+/4//mf+l/7f/xv/S/9r/2v/a/9r/2v/a/9n/2P/X
/9j/2P/Z/9r/2P/Z/9n/2v/b/9z/3f/e/97/3P/e/9//3v/e/93/3f/g/+D/4P/h/+H/
4v/i/+H/4v/k/+X/5v/m/+f/6f/q/+n/6f/p/+r/7f/u//D/8//x//H/8f/w//H/8//0
//b/9//4//n/+//7//v/+v/5//3//v8AAAMAAQAAAAEAAAACAAMABAAGAAYABwAJAAkA
BwAHAAcABwAIAAoACwAMAAwADAALAAoACwALAAwADQAPAA8ADwAQAA0ADAAJAAgACgAK
AAsACwAKAAkABwAGAAYABgAGAAYABAAEAAQAAgACAAIAAQABAAIAAwAEAAYAAwACAAEA
AAAAAP///////wAAAAAAAAAA/v/8//z/+//9//3//v////7//f/9//z//f/8//3//v/+
//////////3//v/+//z//f/+/wAAAQAAAP///v/9//3//v/+/////P/8//3//f/9//3/
/P/7//z//P/9//7//f/8//v/+v/7//r/+v/5//n/+f/6//r/+P/4//j/+P/4//n/+v/7
//n/+P/4//f/+P/4//r/+v/6//r/+v/3//f/9f/1//j/+f/7//3//P/7//j/9//4//f/
9//4//r/+//7//v/+f/5//n/+f/6//z//f8AAP///v/9//z//v/+//7///8DAAMAAQAA
AP7//f/7//n/+v/9////AAD+//v/9//2//b/9//4//r//P/8//z//f/+//v/+P/2//n/
+//8/////f/9//3//f/+//7//v/+/wAAAgACAAIAAQAAAP///v8EAAgADQATACAALQA4
AEEASgBSAFkAYQB3AKUA4gAUATEBRwFFASAB6ACkAFUAHAD4/9D/pv+M/4D/fv+M/6b/
uv/H/9P/4f/t//b//v8CAAIAAgACAAIAAgABAAAA//8BAAAAAAAAAAAAAQABAAIAAQAA
AP///v8BAAAAAwAFAAQABAADAAMABQAEAAMAAwAEAAYABwAHAAUABgAGAAYACAAJAAsA
DAALAAsACwAMAA4ADgAPABEAFAAVABYAFgAUABUAFQAWABgAGgAcAB8AHwAfAB4AHQAf
ACAAIgAlACYAJgAoACgAKAAnACYAJgApACsALgAvAC4ALQAsACsAKwAsACwALAAvADAA
MAAwAC8ALQAsACsALQAtAC0ALgAtACwAKQAoACcAJgAmACUAJwAnACYAJgAkACIAIAAe
ACEAIgAjACIAIQAgAB4AHQAeAB0AHAAcABwAHAAcABwAGgAXABUAEwAUABQAFAAUABMA
EAAPAA0ADgANAA0ADQAPAA8AEAAQAA8ADAALAAoACwANAA4ADwAOAA4ADQAKAAwADAAN
AA0ADQANAA0ADQAKAAoACQAJAAkACgAMAA0ACwALAAoACQAJAAgACAAIAAgACAAIAAgA
BQAEAAQAAwAEAAUABwAIAAcABgAFAAQAAwADAAMAAwAEAAQABQAFAAIAAgABAAIAAwAE
AAUABgADAAMAAQABAAMAAwAEAAUABQAFAAMAAwAAAP////8AAAIAAwADAAMAAQABAAEA
AQABAAIAAgAEAAYABgAGAAYABAAEAAQABQAIAAkACAAIAAcABQACAP////8BAAIAAgAD
AAEA/v/+//z/+//6//r/+//8//3///8AAP3/+v/4//r/+//7//3//f/9//3//f/6//r/
+v/6//v//v///wAA///+//3//P/8//7/AwALABYAIwAwAD0ARABKAFMAWwBrAJEAzAAG
AS0BRwFPATgBBAHAAG0AJAD2/9L/pP+C/3D/av90/47/pv+1/8X/1f/j//D/9v/2//j/
+P/4//j/+f/5//n/+f/4//b/9f/0//f/+f/6//z/+//6//n/+P/6//j/+v/7//v//P/8
//3/+//6//n/+f/7//7/AAABAP7//v/9//z//v///wEAAgABAAEAAQACAAEAAAAAAAEA
BAAFAAYABgAFAAUABAAEAAcACAAJAAsADAANAA0ADQAMAAwADQAPABEAEgAVABYAFQAV
ABUAFgAWABcAGQAZABoAGwAcAB0AHAAcABsAGgAcAB4AHwAgACAAHwAfAB8AHwAfAB8A
IAAgACAAHgAeABsAGgAaABkAGwAbABoAGgAXABYAFQAUABQAFAAUABIAEgASABEAEQAO
AA0ADAAMAA4ADgAOAA4ACwAJAAgABwAGAAYABgAGAAYABAAEAAMA///9//z/+//8//3/
//8AAP///P/7//r/+v/7//v/+//7//z//P/6//j/+P/5//n/+//7//v/+//5//j/9v/1
//b/9v/3//f/9//3//b/9f/0//L/8f/w//H/8v/z//T/8v/w/+//7f/v/+//8P/w//D/
8P/w//D/7v/t/+z/6//r/+z/7v/v/+7/7P/p/+j/6f/q/+v/7P/t/+3/6//r/+r/6f/p
/+n/6v/r/+r/6//o/+f/5//o/+j/6f/p/+n/6//r/+v/6//q/+r/6f/q/+v/7P/t/+7/
7P/s/+z/7f/v/+//7f/s/+7/7f/r/+n/6P/p/+n/6P/p/+f/5P/k/+H/4f/h/+L/4v/i
/+L/4//n/+X/4//i/+H/4f/g/+H/4//j/+P/4//g/+D/4P/g/+D/4v/i/+L/5P/k/+T/
5P/g/+L/5//t//r/CwAYACMAKAAsAC8AMwBDAGsAqgDmAAsBJwEvARQB3ACWAEkACgDo
/8T/lv92/2j/XP9g/3T/jP+Z/6n/uf/H/9T/3P/c/9r/2v/a/9r/3f/d/93/3f/d/9z/
3P/c/97/3//f/+D/4P/g/+D/4P/e/9z/3v/f/+H/4v/i/+P/4f/g/9//3//i/+T/5f/l
/+X/5v/m/+b/5P/l/+f/6P/r/+v/6//s/+v/6v/q/+v/7v/v//D/8P/y//P/8//0//T/
9P/0//X/+P/5//n/+f/4//j/+f/7//z//P/+//7/AQABAAEAAgABAAEAAgABAAIAAwAE
AAUABAAEAAMAAgAFAAYABgAGAAgABwAHAAcABgAFAAQABAAFAAYABQAGAAMAAgACAAEA
AQABAAAAAAABAAAA///+//z//P/8//r/+//8//z//f/6//n/+P/4//r/+v/6//r/+f/3
//b/9f/0//T/9P/0//X/9P/1//X/8v/x//H/8f/z//P/9P/0//b/9P/0//T/8v/z//P/
8//0//b/9//2//T/9P/1//X/9//3//f/9//2//b/9f/1//T/9P/1//X/9v/3//f/9//2
//T/8//y//T/9P/0//T/9f/0//T/8//x//H/8v/y//P/9P/1//b/9P/z//L/8f/y//L/
8//z//b/9P/z//P/8P/y//L/8v/y//T/9f/0//X/9P/z//P/8//1//X/8//z//L/8f/x
//L/8P/x//H/8f/0//X/9v/3//b/9v/1//b/9//4//n/+v/6//r/+v/7//v/+//5//j/
+f/5//j/9//1//f/+P/4//f/9f/y//L/8f/x//H/8v/y//L/8v/z//b/9f/0//T/8f/x
//D/8f/y//P/9P/1//L/8v/y//L/8v/0//T/9P/2//b/9v/2//b/9v/5/wEADAAdACwA
OQBAAEQARwBNAFsAgwDCAPoAHQE3AT0BHgHoAKIAUQAQAO7/zP+i/4b/eP9w/3j/jv+i
/7H/v//R/+H/7v/0//T/8v/y//L/8v/1//X/9f/1//X/9P/0//T/9P/1//X/9v/4//j/
+P/4//b/9P/2//f/+f/6//r/+//7//r/+f/5//j/+v/7//v//f/+//7//v/9//3//v/+
/wAAAQACAAQABAAEAAUABwAGAAcACAAIAAkACwAMAA4ADgAOAA4ADwASABMAEwATABQA
FAAVABcAFgAWABgAGAAbABsAGwAcABsAGwAcABsAHQAdAB0AHQAdAB4AHgAeAB0AHgAe
AB4AHwAfACAAIQAgAB8AHgAeACAAIAAeAB4AHQAcABwAGwAaABkAFwAWABYAFgAWABYA
FQAUABMAEAARABIAEgATABIAEQAQABAADwAOAA0ADAAMAAsACwALAAkACAAHAAYABwAG
AAcABwAEAAMAAwADAAEAAQACAAIAAwACAAMABAADAAMAAgABAAIABAAFAAQAAgACAAMA
AwABAAEAAQABAAEAAgACAAMAAQAAAAAA//8AAAEAAQABAP///v/+//7//v/+//7//v/+
//7///////7//f/9//z//v/+//7//v/9//3//f/9//r/+v/7//v//f/+//7////7//n/
+v/8//z//P/8//3//f/7//v/+f/5//r/+//9//3/+//7//r/+f/5//r/+v/7//v/+//7
//v/+//7//n/+v/6//z//v/+//7//v/8//z//P/9///////9//z//v/9//v/+f/3//n/
+v/6//r/+f/3//j/9v/1//T/9P/2//b/9v/3//n/9//1//T/8//z//L/8//2//f/+P/5
//f/9v/1//T/9v/4//j/+P/4//j/+P/4//b/+P/7/wMADAAdACwANwBAAEYASwBPAF8A
hQDAAP4AJQFBAUcBLAH4ALQAXwAWAOz/yP+e/37/bP9k/2z/hP+a/6v/u//N/93/6v/w
//D/7v/u/+7/7v/w//H/8v/z//L/8P/v/+7/8P/x//H/8v/y//L/8v/y//D/7v/w//H/
8//0//T/9f/z//L/8f/x//L/9P/1//X/9//4//j/+P/3//f/+P/4//v/+//7//z/+//6
//r/+//+////AAAAAAAAAQABAAIAAQACAAMABQAHAAkACgALAAsACgAKAAsADgAOABAA
EAARABEAEQASABAAEQATABMAFAAVABYAFwAWABYAFQAUABcAGAAYABgAGAAXABcAFwAV
ABUAFQAWABgAGAAWABYAFAASABEADwARABEAEAAQAA8ADgANAAwACgAKAAoACAAJAAoA
CgALAAkABwAFAAQABAAEAAQABAAFAAMAAgABAP7//v/+//7/AAD+//7//f/6//n/+f/5
//v/+//8//z//P/6//r/+v/5//n/+P/3//j/+v/7//r/+f/4//j/9//3//f/9//3//j/
+P/3//f/9P/0//X/9f/1//X/9P/z//L/8P/v/+7/8P/w//D/8P/x//D/8P/v/+7/7f/t
/+z/7f/u/+//8P/u/+3/7P/r/+z/7P/t/+3/6v/q/+n/6f/n/+f/6f/q/+z/7P/s/+z/
6f/p/+f/5//p/+n/6v/r/+v/6//p/+n/5v/l/+X/5v/o/+n/6f/p/+j/5//m/+X/5//o
/+j/6v/q/+r/6v/q/+j/6P/o/+n/7f/t/+v/6v/o/+f/5f/j/+X/5//o/+j/5f/j/+D/
4P/d/93/3f/e/9//4P/h/+P/5P/h/97/3P/d/9//4P/j/+H/4f/h/+H/3v/e/97/3v/g
/+L/4v/i/+D/4P/g/+D/4v/k/+f/7f/0/wEADgAXACAAKAAvADUAPwBZAI4AzAD5ABUB
KQEeAfQAuABtACAA7P/K/57/dP9e/1T/VP9m/4D/kf+d/63/uf/G/9L/2P/a/9r/2v/a
/9n/2f/Z/9n/1//W/9b/1v/Z/9v/3P/e/9v/2v/Z/9j/2f/Y/9v/3f/b/9z/3P/d/9v/
2v/Z/9n/3P/e/9//3//d/97/3v/e/+D/4f/j/+T/4//j/+P/5P/k/+T/5f/n/+j/6f/q
/+r/6P/p/+n/6v/t/+7/7//x//D/8f/x//H/8v/y//P/9f/4//j/+v/6//r/+f/4//j/
+v/7//3//f/7//v/+//7//v//P/8//z//v8AAAEAAgABAP///v/9/////////wAA/v/+
//z//P/7//r/+v/5//r/+//7//z/+v/4//b/9P/2//b/9v/0//L/8v/x//H/8P/v/+7/
7v/w//D/8P/w/+7/6//p/+f/6P/o/+j/6P/o/+b/5v/l/+T/4//j/+P/5P/l/+f/6P/n
/+T/4//i/+T/5f/l/+X/5f/m/+b/5P/i/+L/4//j/+T/5f/m/+f/4//i/+D/3//f/+D/
4v/j/+P/4//i/+H/3//e/97/3v/f/+D/4f/i/+D/3v/d/9v/3P/d/9//4P/e/97/3v/e
/9v/2//b/9v/3f/e/+D/4f/f/97/3P/b/9z/3f/e/+D/4P/g/97/3f/c/9v/2v/b/93/
3f/f/93/3f/e/9//3//f/93/3f/f/9//4P/i/9//3//e/93/4P/h/+L/4//h/+L/4v/k
/+T/5P/k/+T/5f/m/+f/6f/o/+f/5P/i/+X/5f/k/+P/4//l/+b/5v/j/+H/3v/e/97/
3//g/+L/4f/g/9//3//i/+H/4P/g/97/3//f/+H/4f/h/+H/4f/i/+L/4v/i/+H/4v/h
/+D/4f/i/+P/5P/k/+T/5//r//T/AQASACEAKgAwADMANwBBAF8AmADWAAEBHQEtARwB
7ACoAFkAEgDm/8T/nP96/2r/Yv9i/3T/iv+Z/6f/t//H/9b/4v/k/+P/4v/h/+D/3//f
/9//3//g/+D/4f/i/+D/4f/h/+L/4//k/+X/5v/k/+L/5P/l/+X/5v/m/+f/6P/o/+j/
6f/n/+j/6P/n/+j/6v/r/+z/6//r/+z/7P/v/+//7//w//L/8v/z//X/9f/1//X/9P/3
//n/+v/8//z//P/8//3//v////////8AAAAAAQADAAMAAgADAAIABAAFAAYACAAHAAcA
CAAHAAkACQAJAAkACwAMAAwADAAMAAwACwAKAAsACwAMAA0ADAALAAoACgAMAAwACgAK
AAoACgALAAsACAAHAAUABAAGAAYABgAGAAUABAADAAAAAgACAAEAAQACAAEAAAAAAP//
/v/9//z//P/7//v/+//4//j/+P/4//j/9v/2//X/9f/1//b/9//0//P/8//y//X/9P/1
//b/9P/1//X/9f/1//b/9v/0//b/9v/3//f/9v/1//T/8//1//b/9v/3//X/9P/0//P/
8//z//L/8f/z//L/8v/y//H/8P/v/+7/7v/u/+//7//u/+3/7f/s/+z/7P/s/+z/7f/t
/+3/7f/r/+r/6v/p/+v/7P/s/+3/7P/r/+r/6v/m/+j/6f/q/+r/6v/q/+r/5//n/+X/
5f/m/+f/6f/r/+r/6f/m/+X/5f/l/+b/6P/o/+n/6f/p/+f/5//n/+f/6P/q/+v/7v/t
/+z/6//q/+z/7P/s/+3/7f/t/+v/6v/p/+f/5P/h/+T/5//p/+r/6P/l/+H/4P/h/+H/
4f/i/+L/4v/i/+P/4v/f/9z/2v/d/9//4P/j/+L/4f/g/9//4P/g/+D/4P/g/+L/4v/i
/+H/4P/f/97/5P/m/+n/7//4/wUAEgAdACgAMAA3AD8AUwB9ALgA7AAPAScBJwEGAdAA
igAzAO7/yP+g/3b/WP9O/0z/Wv92/4r/l/+l/7H/v//M/9L/1v/Y/9j/2P/Y/9b/1f/U
/9P/1f/U/9T/1P/W/9f/1//Y/9b/1v/W/9b/1//W/9n/2//Z/9r/2v/b/9z/3P/c/93/
4P/i/+P/4//h/+L/4v/i/+X/5//q/+z/7P/r/+r/6v/r/+z/7v/x//D/8f/y//L/8P/x
//H/8v/2//j/+v/9//3//f/8//v//f/+/wAAAwAEAAQABgAGAAUABQAFAAYACAAJAAsA
CwAJAA==
         </WaveFormData>
      </LeadData>
      <LeadData>
         <LeadByteCountTotal>10000</LeadByteCountTotal>
         <LeadTimeOffset>0</LeadTimeOffset>
         <LeadSampleCountTotal>5000</LeadSampleCountTotal>
         <LeadAmplitudeUnitsPerBit>4.88</LeadAmplitudeUnitsPerBit>
         <LeadAmplitudeUnits>��V</LeadAmplitudeUnits>
         <LeadHighLimit>2147483647</LeadHighLimit>
         <LeadLowLimit>268435456</LeadLowLimit>
         <LeadID>V3</LeadID>
         <LeadOffsetFirstSample>0</LeadOffsetFirstSample>
         <FirstSampleBaseline>0</FirstSampleBaseline>
         <LeadSampleSize>2</LeadSampleSize>
         <LeadOff>FALSE</LeadOff>
         <BaselineSway>FALSE</BaselineSway>
         <ExcessiveACNoise>FALSE</ExcessiveACNoise>
         <MuscleNoise>FALSE</MuscleNoise>
         <LeadDataCRC32>850411878</LeadDataCRC32>
         <WaveFormData>
BAAEAAQABAATACIAMQBAAFYAbACCAJgAywD+ADEBZAFcAVYBUAFKAfIAnABGAPD/xf+c
/3P/Sv9U/17/aP9y/4b/mP+q/7z/xv/Q/9r/5P/n/+j/6f/q/+z/7P/s/+z/7v/u/+7/
7v/u/+7/7v/u//D/8P/w//D/8P/w//D/8P/w//D/8P/w//H/8v/z//T/9v/2//b/9v/4
//j/+P/4//n/+v/7//z//v/+//7//v///wAAAQACAAQABAAEAAQABQAGAAcACAAJAAoA
CwAMAA0ADgAPABAAEgAUABYAGAAZABoAGwAcAB0AHgAfACAAIQAiACMAJAAlACYAJwAo
ACoAKgAqACoAKgAqACoAKgAqACoAKgAqACgAKAAoACgAJwAmACUAJAAkACQAJAAkACMA
IgAhACAAHwAeAB0AHAAaABoAGgAaABcAFgAVABQAFAAUABQAFAATABIAEQAQAA4ADgAO
AA4ADAAMAAwADAAJAAgABwAGAAgACAAIAAgABwAGAAUABAAEAAQABAAEAAQABAAEAAQA
AgACAAIAAgAEAAQABAAEAAIAAgACAAIABAAEAAQABAAEAAQABAAEAAQABAAEAAQABgAG
AAYABgAEAAQABAAEAAQABAAEAAQAAgACAAIAAgACAAIAAgACAAIAAgACAAIAAAAAAAAA
AAAAAAAAAAAAAP7//v/+//3//f/8//z//P/8//z//P/8//n/+f/5//j/+P/4//j/+P/5
//r//P////3//v/+//7///////////8AAAAAAAACAAYABwAIAAkACQAJAAcACQAHAAcA
BwAGAAMA/f/5//b/9P/1//b/+P/4//b/9v/2//n/+f/3//X/8v/y//P/9P/2//X/9f/1
//L/8v/y//L/9P/1//X/9P/y//P/8//0//T/9P/0//n/AAAOACAALwBAAE0AWQBqAIMA
qgDpACwBXQGBAZoBkAFbAQYBnAA4APL/wP+M/2D/R/88/0T/Wv9y/4T/lP+n/7v/zP/X
/9z/4P/j/+X/5v/o/+j/6P/p/+j/6P/o/+r/7P/s/+z/7P/t/+3/7f/t/+v/6//r/+z/
7P/s/+3/7f/r/+z/7P/s/+v/7P/t/+3/7v/v//D/8P/w//L/8//0//X/9v/2//f/9//3
//n/+v/9//7//v////7//v///wAA//8AAAEAAgAFAAYABwAIAAkACgAMAA0ADgAPABAA
EgATABQAFQAWABUAFgAXABgAGgAaABoAGgAbABwAHAAeAB4AHgAeAB8AIQAhACAAIAAf
AB4AHQAcABwAHQAcAB0AGgAZABgAFwAYABcAFwAWABUAFAATABIAEQAQAA8ADgAOAA0A
DQAMAAkACAAIAAcABwAGAAYABQAEAAMAAwACAP/////+//7//P/7//r/+f/3//b/9v/2
//b/9v/2//b/+P/3//f/9//1//X/9f/1//X/9f/1//X/8//z//P/9P/0//T/9P/0//P/
8//z//P/8//z//P/8//z//P/8//z//D/8P/w//D/7//v/+//7//v/+7/7v/u/+3/7f/t
/+3/7f/t/+z/7P/p/+n/6f/p/+j/6v/s/+z/6v/o/+j/6P/o/+b/5v/m/+X/5//m/+b/
5v/l/+T/4//i/+P/4//j/+L/4v/i/+L/4v/i/+L/4//l/+X/5v/m/+b/5f/l/+X/5f/o
/+j/6P/q/+r/6//s/+3/7f/t/+v/7f/v/+//7//u/+n/4//f/9z/3v/f/+D/4v/i/+D/
4P/g/+H/4f/f/93/3v/e/9//4P/e/93/3f/d/9z/3P/c/9z/3P/d/93/3P/c/93/3f/e
/97/3v/g/+H/5v/y/wIAEwAiADEAPQBMAF8AegCtAPQALwFXAXYBgAFdARABrABIAP7/
yv+Y/2j/S/88/zj/Qv9Y/2z/ev+J/5n/rP+7/8j/zf/R/9T/1v/Y/9j/2P/Z/9r/2v/a
/9z/3P/c/9z/3P/f/9//3//f/93/3f/d/97/3v/e/9//3//h/+L/4v/i/+H/4v/j/+P/
5P/l/+b/5v/n/+r/7P/u/+//8P/w//H/8//z//X/9v/1//b/9v/3//j/+P/5//r//f/+
////AAABAAIAAwAEAAUABgAIAAkACAAJAAoADAAPABAAEQASABMAFAAVABYAGAAYABgA
GAAbABwAHAAeACAAIAAgACEAIQAhACAAIAAgACAAIAAgACEAIQAfAB8AIAAfAB4AHQAa
ABkAGQAYABcAFgAVABQAEwASABEAEAAQAA8ADwAOAA8ADgAOAA0ADQAMAAwACwAKAAkA
CQAIAAkACQAIAAgACAAHAAYABQAHAAYABgAGAAQABAAEAAQABgAFAAUABQAFAAUABQAF
AAUABQAFAAUABQAFAAUABgAGAAYABgAGAAcABwAHAAcABQAFAAUABQAFAAUABQAFAAYA
BgAGAAYABQAFAAUABQAFAAQABAAEAAMAAwADAAMAAwADAAIAAgADAAMAAwADAAAAAAAA
AAAA/v///wIAAAAAAAAAAAD+//7//v/9/////v/+//7//P/8//z//P/7//v/+//6//z/
/P/8//z/+v/6//v//f///wAAAAAAAAEAAQABAAEAAgACAAIABAAGAAcACAAJAAcABwAF
AAcABwAHAAcABgADAP3/+f/2//b/9//4//r/+v/4//j/+P/5//n/9//1//b/9v/3//j/
9v/1//X/9f/0//T/9P/0//b/9//3//b/9P/1//X/9v/4//j/+v///wYAFAAkADMARABT
AGMAdACPAL4A/wBAAW8BjwGkAZQBVwH4AIoAKgDo/7b/hP9e/0v/Rv9Q/2b/fv+O/57/
sf/F/9T/3//m/+j/6//t/+7/8P/w//D/8f/y//L/8v/0//b/9v/2//b/9v/1//T/8//1
//X/9f/2//T/9P/1//X/9f/2//b/9v/5//r/+//7//r/+//8//z//P/+////AAABAAIA
AgADAAUABQAHAAgACQAKAAoACwAKAAoACwAMAA8AEAARABIAEwAUABUAFgAXABgAGgAb
AB4AHwAgACIAIwAkACUAJgAnACgAKQAqACwALAAsACwALQAuAC4AMAAwADAAMAAxAC8A
LwAuAC4ALgAuAC4ALgArACsAKQApACgAJwAmACUAJgAlACUAJAAhACAAHwAeAB0AHAAb
ABoAGAAXABcAFgAVABQAFAATABMAEgASABEAEAAPAA8ADgANAA0ADAAMAAoACQAIAAcA
BwAGAAYABgAGAAYABgAGAAQAAwADAAMABQAFAAUABQADAAMAAwADAAUABQAFAAYABAAE
AAQABAADAAMAAwADAAUABQAFAAUABQAFAAUABQAEAAQABAAEAAUABQAFAAUABAACAAEA
AAABAAEAAQABAP/////+//7//f/9//3//f/+//7//v/+//7//P/8//z//P/8//z//P/7
//v/+v/6//r/+v/6//r/+v/5//n/+f/4//b/9v/2//b/+P/4//n/+//5//r/+v/6//3/
/f/9//3//v/+//7/AAACAAMABAAFAAUABQADAAUABQAFAAUABAABAPv/9//0//T/9f/2
//j/9v/0//T/9P/3//f/9f/z//D/8P/x//L/8v/x//H/8f/w//D/8P/w//D/8f/x//D/
8v/z//P/9P/0//T/9P/3//z/CgAaACsAPABLAFkAaAB/AKQA3wAkAVsBgQGeAZ4BbwEc
AbIARAD0/8D/jv9g/0X/Ov9C/1b/bP+A/5L/pf+5/8z/2f/g/+P/5f/m/+b/6P/o/+j/
6f/q/+r/6v/s/+r/6v/q/+r/6//r/+v/6//p/+n/6f/q/+z/7P/t/+3/7f/u/+7/7v/t
/+7/7//v//L/8//0//T/8v/0//X/9v/1//b/9v/3//n/+f/7//z/+//8//z//f/+//7/
//8AAAEAAgADAAQABwAIAAkACgALAAwADgAPAA4ADwAQABIAFQAWABcAGAAXABgAGQAa
ABwAHAAcABwAHwAgACAAIgAgACAAIAAhACEAIQAgACAAIAAgACAAIAAfAB8AHQAdABwA
GwAaABkAGAAXABcAFgAVABQAEwASABEAEAAPAA4ADgANAA0ADAANAAwADAALAAkACAAI
AAcACAAHAAcABgADAAMAAgACAAIAAQAAAP/////+//7//v/8//z//P/8//z/+//7//v/
+//7//v/+//5//n/+f/5//v/+//7//z//P/8//z//P/7//v/+//7//n/+f/5//n/+f/5
//n/+f/6//r/+v/6//n/+f/5//n/+//6//r/+v/3//f/9//3//f/9//2//b/9//3//f/
9//0//T/9P/0//T/9P/0//T/8v/y//L/8f/z//L/8v/y//D/8P/w//D/7//v/+//7v/u
/+7/7v/u/+7/7v/v//H/8f/y//L/8v/z//P/8//z//T/9P/0//b/+P/5//r/+//7//v/
+f/7//3//f/9//z/+//1//H/7v/t/+3/7f/u/+7/7P/s/+z/6//r/+n/5//m/+b/5//o
/+j/5//n/+f/6P/o/+j/6P/o/+n/6f/o/+b/5//n/+j/6P/o/+r/6//w//r/CgAbACoA
NwBDAFIAZwCEALUA9gAxAVsBfAGMAXEBLAHOAGQAEADW/6b/cP9J/zj/Nv9E/1r/cP+A
/5H/o/+0/8X/zv/S/9X/1//Y/9z/3P/c/93/3P/c/9z/3v/g/+D/4P/g/9//3//f/9//
3//f/9//4P/g/+D/4f/h/9//4P/g/+D/4//k/+X/5f/k/+X/5v/m/+b/6P/p/+r/6//s
/+z/7f/r/+v/7f/u//H/8v/y//P/8//y//L/8v/z//T/9f/2//n/+v/7//z/+//8//7/
//8AAAEAAgAEAAUABgAHAAgACQAKAAsADAAMAAwADAAMAA0ADgAOABAAEgASABIAEwAR
ABEAEAAQABAAEAAQABAADwAPAA0ADQAOAA0ADAALAAoACQAJAAgABQAEAAMAAgADAAIA
AQAAAP7//f/9//z/+//6//r/+f/5//j/+P/3//b/9f/1//T/8//z//L/8v/y//H/8P/v
/+3/7P/s/+z/7v/u/+7/7v/u/+3/7f/t/+3/7f/t/+3/6//r/+v/6//t/+3/7f/u/+7/
7v/u/+7/6//r/+v/6//r/+v/6//r/+n/6f/p/+n/6P/o/+j/6P/n/+f/5//n/+f/5v/m
/+b/5f/l/+X/5f/l/+X/5P/k/+P/4//j/+P/5P/k/+T/4v/g/+D/4P/g/+D/4P/g/9//
4f/g/+D/4P/e/97/3v/e/9//3//f/97/3P/c/9z/3P/e/97/3//h/9//4P/g/+D/4f/h
/+H/4f/i/+L/4v/k/+b/5//o/+n/6f/p/+f/6f/p/+n/6f/o/+P/3f/Z/9b/2P/Z/9r/
3P/c/9r/2v/a/93/3f/b/9n/1v/W/9f/2P/Y/9f/1//X/9j/2P/Y/9j/1//X/9b/1P/W
/9f/1//Y/9r/2v/a/9v/4v/u//7/EQAgAC0ANwBGAFkAeACtAPQALwFVAXQBeAFPAQAB
nAA8APj/xP+S/2L/Rf84/zT/QP9W/2r/dP+F/5f/qv+7/8T/yP/L/83/zv/Q/9D/0P/R
/9P/1P/V/9j/2P/Y/9j/2P/Z/9n/2f/Z/9n/2f/Z/9r/2v/a/9v/2//d/97/3v/e/93/
3v/f/9//4v/j/+T/5P/k/+b/5//o/+n/6v/q/+v/7f/t/+//8P/v//D/8P/x//L/8v/z
//T/9//4//n/+v/5//r/+//8////AAACAAMABAAFAAYACAAJAAoACwAMAA8AEAARABIA
EgASABIAEgAVABYAFgAYABYAFgAWABcAFwAXABYAFgAXABgAGQAaABgAFwAUABMAFAAT
ABIAEQAOAA0ADQAMAA0ADAALAAoACQAIAAcABgAGAAUABQAEAAQABAAFAAUAAwACAAIA
AQACAAEAAQAAAAEAAQAAAAAAAAD///7//f/+//7///8AAP7//v/+//7/AAD///////8B
AAEAAQABAP//////////AQABAAEAAgAAAAAAAAAAAAEAAQABAAEAAQABAAEAAQABAAEA
AQABAAIAAgACAAIA//////////////7//v/+//3//f/9//3//f/9//z//P/9//3//f/9
//z//P/8//z//P/5//r//P/8//z//P/7//r/+f/3//j/+P/5//r/+P/4//j/+P/5//n/
+f/4//j/+P/4//j/+P/4//n/+//9//7//v/+////////////AAAAAAAAAgAGAAcACAAJ
AAkACQAHAAkABwAHAAcABgABAPv/9//0//X/9//5//z//P/6//r/+v/7//v/+f/3//j/
+P/5//r/+P/3//f/9//4//j/+P/4//j/+f/5//j/+v/7//v//P/+/wAAAgAHABIAIAAw
AEEAUABdAG0AggClANoAIQFaAYEBoQGqAYYBNwHUAGoAGADg/7D/gP9g/1P/UP9g/3j/
jP+a/6r/vf/P/97/6f/u//D/8//1//b/9v/2//b/9//4//j/+P/6//r/+v/6//r/+f/5
//n/+f/5//n/+f/6//r/+v/7//v/+//8//z//P/9//7//////wAAAQACAAIAAgAEAAUA
BgAFAAYABgAHAAkACQALAAwADQAOAA4ADwAQABAAEQASABUAFgAXABgAGQAaABsAHAAd
AB4AIAAhACQAJQAmACgAJwAoACkAKgAtAC4ALwAwADAAMAAwADAALwAwADAAMgA0ADQA
NAA1ADMAMwAyADIAMgAyADIAMgAvAC8ALQAtACwAKwAqACkAKAAnACcAJgAlACQAIwAi
ACEAIAAfAB4AHgAdAB0AHAAbABoAGgAZABkAGAAYABcAFAATABMAEgARABEAEAAQAA4A
DQAMAAsADQAMAAwADAAKAAoACgAKAAoACQAJAAkACwALAAsACwAJAAkACQAJAAsACwAL
AAwADAAMAAwADAALAAsACwALAA0ADQANAA0ADQANAA0ADQAKAAoACgAKAAkACQAJAAkA
CQAIAAgACAAJAAkACQAJAAcABwAGAAYABQAFAAUABQAEAAQABAAEAAIAAwADAAIAAgAC
AAIAAgAAAAAAAAD//wEAAAAAAAAA/v/+//7//v/9//3//f/8//7//v/+//7//P/8//3/
/////wAAAAAAAAEAAQABAAEAAgACAAIABAAHAAkACwANAAsACwAJAAsACwALAAsACgAH
AAEA/f/6//r/+//8//7//P/6//r/+v/7//v/+f/3//j/+P/5//r/+v/5//n/+f/2//b/
9v/2//b/9//3//b/9v/3//f/+P/4//j/+v/9/wYAFAAiADUARABRAGEAdACRALwA/QA+
AW0BjwGkAZQBWQH8AJAALgDs/7b/hP9c/0X/QP9M/2b/fP+M/57/sf/F/9b/3//k/+b/
6f/r/+z/7v/u/+7/7//u/+7/7v/w//L/8v/y//L/8f/x//H/8f/z//P/8//0//T/9P/1
//X/8//0//T/9P/3//j/+f/5//j/+f/6//r/+v/8//3//v/9//7//v////3//f///wAA
//8AAAAAAQACAAIAAwAEAAUABgAHAAgACwAMAA0ADgANAA4AEAARABQAFQAWABgAFwAY
ABkAGgAdAB4AHwAgACIAIgAiACIAIwAkACQAJgAmACYAJgAnACUAJQAkACQAJgAmACYA
JgAlACUAIwAjACIAIQAgAB8AHgAdAB0AHAAbABoAGQAYABkAGAAXABYAFgAVABUAFAAR
ABAAEAAPAA8ADgAOAA0ADAALAAsACgAJAAkACAAIAAYABQAEAAMAAwACAAIAAgAAAAAA
AAAAAP7//f/9//3//f/9//3//f/7//v/+//7//v/+//7//z//P/8//z//P/5//n/+f/5
//n/+f/5//n/+f/5//n/+f/2//b/9v/2//X/9f/1//X/9f/0//T/9P/z//P/8//z//P/
8//y//L/8f/x//H/8f/w//D/8P/w//D/8f/v/+7/7P/s/+z/7P/s/+z/7P/r/+v/6v/q
/+r/6v/q/+r/6v/p/+n/6f/o/+r/6v/q/+r/6P/o/+n/6//r/+z/7P/s/+3/7f/t/+3/
7v/u/+7/8P/y//P/9P/1//X/9f/z//X/8//z//P/8v/v/+n/5f/i/+L/4//k/+b/5v/k
/+T/5P/l/+X/4//h/+D/4P/h/+L/4P/f/9//3//e/97/3v/e/97/3//f/97/4P/h/+H/
4v/g/+L/4v/n//D/AAAQAB8ALgA5AEUAVgBxAJ4A4QAgAU0BcQGGAXABLQHOAGgAFADc
/6z/eP9S/z//OP8+/1D/Zv92/4b/l/+p/7r/x//K/8z/z//R/9L/1v/W/9b/1//Y/9j/
2P/a/9r/2v/a/9r/2f/Z/9n/2f/b/9v/2//c/9z/3P/d/93/3f/e/97/3v/d/97/3//f
/+L/4//k/+T/5P/m/+f/6P/p/+r/6v/r/+n/6f/r/+z/7//w//D/8f/y//L/8//0//P/
9P/1//b/9//4//n/+v/7//z//v///wAAAQACAAQABQAGAAcACAAJAAoACwAMAA4ADgAO
AA4ADQAOAA4AEAASABIAEgATABMAEwASABIAEAAQABAAEAARABEADwAPAA4ADQAMAAsA
CgAJAAkACAAHAAYABQAEAAMAAgABAAAAAgABAAEAAAD9//z//P/7//3//P/8//v/+v/5
//n/+P/3//f/9v/2//j/9//2//X/9//2//b/9v/2//b/9v/2//b/9f/1//X/9//3//f/
9//5//n/+f/5//f/9//3//j/+P/4//j/+P/3//f/9//3//n/+f/5//n/+f/5//n/+f/2
//b/9v/2//f/9//3//f/9//2//b/9v/1//X/9f/1//f/9//2//b/9f/1//X/9f/0//T/
9P/0//T/8//z//P/8v/y//L/8v/y//T/9P/0//P/8f/w//D/8P/y//L/8v/y//H/8f/x
//D/8P/w//D/8P/x//L/9P/3//X/9v/2//b/+f/5//n/+f/6//r/+v/8//z//f/+////
AQABAP//AQD////////+//v/9f/x/+7/8P/x//L/9P/0//L/8v/y//P/8//x/+//7v/u
/+//8P/w/+//7//v/+z/7P/s/+z/7v/v/+//7v/w//H/8f/y//D/8P/y//f/AAAQACAA
MwBAAE0AWwBuAIkAugD/ADwBZwGJAZoBggE/AdwAcAAaAOD/sv+A/1z/Sf9C/07/ZP94
/4j/mP+r/7//zv/Z/97/4P/j/+X/5v/o/+j/6P/p/+r/6v/q/+z/7P/s/+z/7P/v/+//
7//v/+//7//v//D/8P/w//H/8f/v//D/8P/w//H/8v/z//P/9P/1//b/9v/2//j/+f/6
//3//v/+/////////wEAAgABAAIAAgADAAUABgAIAAoACQAKAAsADAANAA4ADwAQABEA
EgAUABUAFgAXABgAGgAbABwAHQAeAB0AHgAfACAAIgAiACIAIgAjACQAJAAmACYAJgAm
ACcAJwAnACYAJgAkACQAJAAkACUAJQAjACMAIgAhACAAHwAcABsAGwAaABkAGAAXABYA
FwAWABUAFAAUABMAEwASABEAEAAQAA8ADQAMAAwACwAKAAkACQAIAAcABwAGAAYABgAF
AAQAAwADAAIAAgACAAAAAAAAAAAAAgABAAEAAQABAAEAAQABAAEAAQABAAEAAQABAAEA
AgACAAIAAgACAAMAAwADAAMAAQABAAEAAQADAAMAAwADAAAAAAAAAAAAAQABAAEAAQAB
AAAAAAAAAP3//f/9//3///////7//v/9//3//f/9//z//P/8//z//v/9//3//f/7//v/
+v/6//r/+v/6//j/+P/4//f/9//2//b/9v/4//j/+P/4//X/9f/1//T/9P/0//T/9P/2
//b/9//5//n/+v/6//r/+//7//v/+//8//z//P/+//7///8AAAEAAQABAP//AQADAAMA
AwACAAEA+//3//T/8v/z//T/9v/2//T/9P/0//X/9f/z//H/7v/u/+//8P/y//H/8f/x
/+7/7v/u/+7/7v/v/+//7v/w//H/8f/y//D/8P/y//f//v8MABwALQA8AEsAWQBsAIcA
tAD1ADYBZQGHAZwBjAFPAfIAhAAkAOL/rv98/1b/Q/86/0T/XP9y/4L/lP+p/7v/zP/X
/9z/3//h/+L/4v/m/+b/5v/n/+b/5v/m/+j/6P/o/+j/6P/n/+f/5//n/+f/5//n/+j/
6v/q/+v/6//p/+r/6v/q/+v/7P/t/+3/7v/v//D/8P/u//D/8f/y//P/9P/0//X/8//z
//X/9v/3//j/+P/5//z//P/9//7//f/+////AAADAAQABQAGAAUABgAIAAkADAANAA4A
EAARABIAEwAUABMAFAAVABYAFwAYABkAGgAZABoAGgAcABwAHAAcAB0AHQAdABwAHAAa
ABoAGgAaABsAGwAZABkAFgAVABQAEwASABEAEQAQAA8ADgANAAwACwAKAAkACAAIAAcA
BwAGAAcABgAGAAUABQAEAAQAAwACAAEAAQAAAP/////+//7//v/9//z/+//9//z//P/8
//r/+v/6//r/+v/5//n/+f/3//f/9//3//n/+f/5//n/9//3//f/+P/4//j/+P/4//f/
9//3//f/9//3//f/9//3//f/9//3//T/9P/0//T/9f/1//X/9f/1//T/9P/0//H/8f/x
//H/8//z//L/8v/v/+//7//v/+7/7v/u/+7/7v/t/+3/7f/r/+v/7P/s/+z/7P/s/+z/
6v/q/+r/6f/p/+j/6P/o/+j/6P/o/+j/5//n/+f/5v/m/+b/5v/m/+b/5v/n/+n/6//s
/+z/7P/r/+v/6//r/+r/6v/q/+z/8P/x//L/8//z//P/8f/z//P/8//z//L/7//p/+X/
4v/g/+H/4v/k/+b/5P/k/+T/4//j/+H/3//g/+D/4f/i/+D/3//f/9//3P/c/9z/3P/e
/9//3//e/97/3//f/+D/4P/g/+L/5f/q//b/BgAVACYAMwA/AE4AYwCIAMEABgE5AV8B
fAF8AU8B/gCYADQA7P+6/4b/WP89/zD/MP9C/1r/bP96/4v/nf+w/7//xv/K/83/z//Q
/9T/1P/U/9X/1P/U/9T/1v/Y/9j/2P/Y/9f/1//X/9f/2f/Z/9n/2v/Y/9j/2f/Z/9n/
2v/a/9r/2//c/93/3f/e/9//4P/g/97/4P/h/+L/4//k/+T/5f/l/+X/5//o/+n/6v/q
/+v/6v/q/+v/7P/t/+7/7//w//H/8v/z//T/9f/2//j/+f/6//v//P/+//3//v///wAA
AwAEAAUABgAIAAgACAAIAAkACgAKAAwADgAOAA4ADwANAA0ADAAMAAwADAAMAAwACwAL
AAkACQAIAAcABgAFAAQAAwADAAIAAQAAAP///v/9//z/+//6//r/+f/5//j/9//2//b/
9f/1//T/9P/z//L/8f/x//D/7//v/+7/7v/u/+3/7P/r/+v/6v/q/+r/7P/s/+z/7P/q
/+n/6f/p/+v/6//r/+v/6//r/+v/6//t/+3/7f/u/+z/7P/s/+z/6f/p/+n/6f/p/+n/
6f/p/+n/6f/p/+n/6v/q/+r/6v/r/+v/6//r/+r/6P/n/+b/5//n/+f/5//n/+f/5v/m
/+X/5f/l/+X/5v/m/+b/5v/k/+P/4//j/+X/5f/k/+T/5v/m/+T/4v/i/+L/4v/k/+T/
5P/j/+X/5P/k/+T/4v/i/+L/4v/j/+P/4//i/+L/4v/i/+L/4//k/+b/6f/p/+r/6v/q
/+v/6//r/+v/7v/u/+7/8P/w//H/8v/z//X/9f/z//X/9f/1//X/9P/x/+v/5//k/+b/
5//o/+r/6P/m/+b/5v/p/+n/5//l/+T/5P/l/+b/5v/l/+X/5f/k/+T/5P/k/+L/4//j
/+L/5P/l/+X/5v/m/+j/6P/r//L/AAAQACMAMgA/AEsAXABzAJwA3QAiAVEBcwGOAYYB
TwH0AIgAKgDo/7j/hv9e/0X/PP9A/1T/av96/4r/nf+v/8D/z//U/9j/2//d/97/3v/e
/97/3//i/+L/4v/k/+T/5P/k/+T/5//n/+f/5//l/+X/5f/m/+b/5v/n/+f/6f/q/+r/
6v/q/+r/6v/p/+z/7f/u/+7/7v/w//H/8v/z//T/9P/1//X/9f/3//j/9//4//j/+f/8
//z//f/+////AAABAAIAAwAEAAUABgAHAAgACgALAAoACwAMAA4ADwAQABEAEgATABQA
FQAWABYAFgAWABYAGQAaABoAHAAaABoAGgAbAB0AHQAcABwAGgAaABoAGgAbABsAGQAZ
ABgAFwAWABUAFAATABMAEgARABAADwAOAA0ADAALAAoACgAJAAkACAAJAAgACAAHAAUA
BAAEAAMABAADAAMAAgD//////v/+/wAA///+//3//f/8//z//P/6//r/+v/6//z/+//7
//v/+//7//v/+//7//v/+//7//v/+//7//z//P/8//z//P/9//3//f/9//v/+//7//v/
+//7//v/+//6//r/+v/6//n/+f/5//n/+//6//r/+v/3//f/9//3//f/9//2//b/9f/1
//X/9f/0//T/9P/0//T/8//z//P/8//z//L/8v/w//D/8v/y//D/8P/w//D/7v/u/+7/
7f/u/+7/7//w/+7/7v/u/+7/7//v/+//7v/u/+7/7v/u/+7/7v/v//H/8f/y//L/8v/z
//P/8//z//b/9v/2//j/+P/5//r/+//5//n/9//5//v/+//7//r/9//x/+3/6v/q/+v/
7P/u/+7/7P/s/+z/6//r/+n/5//o/+j/6f/q/+j/5//n/+f/6P/o/+j/6P/o/+n/6f/o
/+j/6f/p/+r/6v/s/+z/7//6/wgAGAApADoARwBXAGwAiwC8AP8APAFlAYcBlgF6ATMB
0gBiAAYAyv+a/2j/Rv81/zT/RP9c/3D/gP+S/6P/t//I/9H/1v/a/93/3//g/+D/4P/g
/+H/4v/i/+L/5P/m/+b/5v/m/+f/5//n/+f/6P/p/+r/7P/u/+7/7//v//H/8v/y//L/
9P/2//j/+f/4//n/+v/6//3/AAACAAQAAwAEAAQABQAHAAcACQAKAAsADAAMAA0ADgAO
AA8AEAASABQAFgAYABcAGAAZABoAHQAeACAAIQAkACUAJgAoACcAKAApACoALQAuAC8A
MAAsAA==
         </WaveFormData>
      </LeadData>
      <LeadData>
         <LeadByteCountTotal>10000</LeadByteCountTotal>
         <LeadTimeOffset>0</LeadTimeOffset>
         <LeadSampleCountTotal>5000</LeadSampleCountTotal>
         <LeadAmplitudeUnitsPerBit>4.88</LeadAmplitudeUnitsPerBit>
         <LeadAmplitudeUnits>��V</LeadAmplitudeUnits>
         <LeadHighLimit>2147483647</LeadHighLimit>
         <LeadLowLimit>268435456</LeadLowLimit>
         <LeadID>V4</LeadID>
         <LeadOffsetFirstSample>0</LeadOffsetFirstSample>
         <FirstSampleBaseline>0</FirstSampleBaseline>
         <LeadSampleSize>2</LeadSampleSize>
         <LeadOff>FALSE</LeadOff>
         <BaselineSway>FALSE</BaselineSway>
         <ExcessiveACNoise>FALSE</ExcessiveACNoise>
         <MuscleNoise>FALSE</MuscleNoise>
         <LeadDataCRC32>26074012</LeadDataCRC32>
         <WaveFormData>
+P/4//j/+P8DAA4AGQAkAEsAcACVALoA6wAaAUkBeAFvAWYBXQFUAQEBsABfAA4A7v/Q
/7L/lP+Y/5r/nP+e/6f/sP+5/8L/y//U/93/5v/n/+j/6f/q/+n/6P/n/+b/6P/q/+z/
7v/s/+r/6P/m/+n/6v/r/+z/7v/u/+7/7v/t/+z/6//q/+3/7v/v//D/7//u/+3/7P/v
//D/8f/y//T/9P/0//T/8//y//H/8P/0//b/+P/6//j/+P/4//j/+//8//3//v8AAAIA
BAAGAAQABAAEAAQACAAMABAAFAAUABQAFAAUABgAGgAcAB4AIAAiACQAJgAoACgAKAAo
ACsALgAxADQAMQAwAC8ALgAvADAAMQAyADIAMgAyADIAMAAuACwAKgArACwALQAuACsA
KAAlACIAIAAgACAAIAAfAB4AHQAcABgAFgAUABIAEwAUABUAFgARAA4ACwAIAAoACgAK
AAoACAAIAAgACAAEAAIAAAD+/wEAAgADAAQAAAD+//z/+v/7//z//f/+//7//v/+//7/
/f/8//v/+v/8//7/AAACAAAA/v/8//r//f/+////AAACAAIAAgACAAEAAAD///7/AgAE
AAYACAAFAAQAAwACAAMABAAFAAYABAAEAAQABAADAAIAAQAAAAMABAAFAAYAAgAAAP7/
/P/9//7///8AAAIAAQAAAP///f/7//r/+P/6//z//f/+//z/+v/4//f/+f/6//r/+//9
//3//f/9//3//P/9//7/AQACAAEAAgAAAP///v///wMABwALAA0ADwAPAA8AEgAPAA4A
DQAKAAgAAwD///3/+f/4//n/+v/8//z/+v/8//7//P/4//f/9P/z//P/8//1//b/9//3
//P/8f/v/+7/7//y//P/9P/0//T/9P/0//D/7v/u//D/9P/9/wgAFgAjADcAUQB2AKMA
1wAPAUQBbgGPAZ4BhwFIAe8AjgA8AAQA5f/J/7D/lv+H/4T/jv+T/5v/qf+3/8T/0P/W
/9f/2f/c/97/3//h/+P/5P/l/+L/4f/g/+H/4//l/+X/5f/n/+f/5//n/+T/4//j/+L/
5f/n/+j/6P/l/+T/4//i/+P/5f/m/+b/6P/n/+f/5//l/+X/5f/l/+j/6//t/+//7f/r
/+r/6v/t/+//8f/z//P/8//0//T/8v/0//X/9v/4//r///8BAP7//v///wAABQAHAAgA
CQANAA8ADwAQAA8AEgAUABQAFwAbAB4AIAAeAB4AHgAeACIAJAAkACUAJwAmACUAJQAh
ACAAIAAfACEAIwAjACMAHwAcABoAGAAaABoAGAAXABcAFQAUABIADQALAAoABwAJAAoA
CgAKAAcAAwAAAP7/AAAAAP///v/8//r/+P/3//b/9f/0//P/9f/1//b/9P/x/+7/7P/q
/+3/7v/w//H/8f/v/+7/7f/q/+r/6f/o/+r/6//s/+z/6P/n/+f/5v/o/+n/7P/t/+r/
6f/p/+r/6P/o/+n/6//u/+//8P/w/+3/6//p/+j/6//r/+v/6//s/+v/6//q/+n/6P/o
/+f/6v/r/+v/7P/p/+b/5P/i/+H/4//n/+n/6P/m/+T/4v/g/+H/4f/h/+H/4//j/+T/
5P/i/+D/3f/a/9v/3P/d/9//3//e/9z/2//d/93/3f/d/9//4P/j/+b/5P/i/97/3P/f
/+H/4//n/+f/6f/r/+v/7f/t/+3/8P/x//L/8//y/+v/4//c/9f/2v/c/+D/5P/i/+D/
3P/c/93/3P/Z/9n/2f/Z/9r/2//Y/9b/1P/R/9H/0//V/9j/1f/W/9X/1P/W/9b/1v/W
/9r/2P/W/9L/0P/T/9z/6v8BAB0AOwBcAIcAsQDfABYBRgFrAYgBjQFiAQsBoAA+APb/
z/+5/6b/lP+H/37/fP9//4H/g/+L/5j/qP+4/8P/x//K/8z/zf/N/83/zP/L/8v/zf/P
/9P/0f/R/8//zf/O/8//0P/R/9P/0//U/9T/0//T/9L/0P/U/9b/2P/a/9n/2f/Y/9b/
1//X/9j/2f/b/93/3//h/+D/3//d/9v/3//h/+T/6P/n/+f/5//n/+j/6f/r/+z/7//y
//T/9v/z//L/9P/z//b/+v///wQABQAFAAQAAwAGAAkACgAMABAAFAAXABgAFwAZABoA
GgAeACIAJgAqACkAKgApACkAKwAqACkAKQArACwALgAvAC0AKwAnACMAJQAmACgAKgAo
ACYAIgAfAB8AHQAcABoAGgAZABkAFwAVABIADgAKAA0ADQAOABAADQAMAAoACAAIAAYA
BAADAAUABQAFAAUAAQD///7/+v/7//z//v8AAP3//P/8//v//P/7//v/+//8//7///8A
AP///f/7//j/+//9/wAAAgABAP/////9//3//f/+/wAAAAAAAAEAAwAAAP///v/8//7/
AQAEAAgABwAFAAMAAQACAAEAAQAAAAEAAgAEAAUAAwABAP7//P///wAAAgAEAAIAAQAA
AP//+v/7//7/AAAAAAAAAAD+//v/+P/1//j/+f/7//z/+v/6//n/+P/3//b/9f/1//j/
+v/7//3/+v/5//j/9//5//r//f8AAP7//v/8//z/+//7//v//f8CAAcADAAPAA0ACwAJ
AAoACwAMAA0ADAAGAP//+f/1//b/9v/4//r/+//8//v//v/8//j/8v/v//P/9f/4//v/
+v/4//b/8//v/+//7//w//P/9v/3//j/9v/0//L/8P/2//b/+P/6//r//f8EABIAJQA/
AGUAkgDFAPsAMwFkAYwBrQG+AasBaAEHAZgAOgD+/9v/wf+q/5j/jf+O/5r/o/+p/7H/
vf/I/9T/2v/f/+P/6P/s/+//7f/t/+z/6//p/+n/6f/r/+z/7//w//H/7v/t/+z/6//u
/+//8f/y//H/8f/w/+7/7v/u/+7/7v/w//P/9f/2//T/8f/v/+3/8f/z//X/9//2//f/
9//3//n/+f/6//z///8BAAMABQACAAEAAQAAAAQACAALAA4ADgAOABEAEQARABIAFAAW
ABoAHQAfACEAIAAhACAAIAAlACoALgAwAC4AMQAzADQAMwA0ADUANgA5ADwAPQA/AD0A
OgA3ADUANgA4ADsAPQA6ADkANgAzADIAMAAvAC4AMAAwAC4ALQAoACUAIwAgACEAIQAi
ACEAHgAcABkAFgATABEAEAAQABMAFAAUABQAEAAMAAgABQAHAAkACwANAAsACQAIAAQA
AQAAAAAAAAABAAIABAAFAAMA///8//n/+//+/wAAAgACAAEAAAD+//v/+//8//z/AAAB
AAQABQACAP///f/8////AAACAAUAAwADAAMAAgABAAEAAQACAAQABQAGAAcAAwABAAAA
/v8BAAIABAAFAAQAAwABAAAA/f/8//z//P8DAAUAAwABAP7//f/8//v/+v/8//3//v//
//z/+//7//r/+v/6//n/+P/6//r/+v/7//n/+P/2//X/+f/7//3////+//z//P/8//7/
/v/8//z//v///wAAAwAEAAUABgAFAAcACQALABAADQAMAAsACAAEAP//+//5//r/+v/8
//7//P/6//b/9v/6//r/+P/5//f/9f/0//P/8//y//H/7//u/+//8P/y//D/8P/u/+z/
8P/y//T/9v/2//D/7v/s/+7/9f8AABAAIwA3AFMAdACbAM0ABwFAAXABmQG0AasBcgEX
AaoARgACANv/xf+u/5r/i/+G/4z/k/+Z/6P/sf/C/9T/3v/j/+P/5P/k/+P/5v/n/+f/
5//n/+f/5//p/+X/5f/j/+H/5f/n/+n/6//o/+f/5//m/+j/6f/p/+j/6v/q/+r/6v/p
/+n/6P/m/+j/6f/r/+3/7P/r/+r/6f/r/+3/7v/v//H/8f/y//T/9P/z//L/8f/1//f/
+v/8//v//P/8//z//f/+/wIAAwAFAAYACAAKAAsACwAKAAkADwATABUAGAAWABgAGQAY
ABoAHQAfACAAIgAkACYAKAAoACgAJgAlACcAKAApACsAKAAmACUAIwAkACUAJAAjACMA
IgAiACIAIAAeABoAFwAXABcAGAAYABMAEQAQAA0ADwAOAAwACgALAAkACAAIAAUABAAC
AAAAAgACAAIAAwABAP///f/7//z/+//7//j/+f/4//j/+P/1//T/9P/z//X/9f/2//f/
9f/0//L/8P/y//P/9P/0//P/8//0//T/8v/x//L/8f/0//X/9//6//j/9v/1//X/9v/3
//j/+P/4//n/+v/8//v/+f/3//X/+P/5//v//P/6//j/9//1//b/9//3//j/+f/4//j/
+P/x/+//8f/0//X/9v/3//j/9f/z//H/7//w//H/8//0//L/8v/x//D/7f/s/+v/6//u
//D/8f/z//D/7//u/+3/7//w//P/9v/2//b/9P/0//L/8f/w//H/9//7////AQD+//3/
/P/+/wEAAgADAAIA///5//T/8f/u/+z/7P/s/+//8P/v//L/8f/u/+n/5//p/+n/6v/r
/+v/6v/p/+f/4//j/+P/5P/l/+j/6f/q/+f/5v/l/+T/5P/m/+j/6v/q/+v/8P/6/wcA
GwAzAFYAgQCzAOMAFAE+AWMBfgGDAWABGQG6AF4AFgDr/83/sP+U/4H/ev+C/43/k/+X
/6H/rP+4/8L/x//M/9D/0//V/9j/2f/Z/9n/1v/V/9T/1f/Y/9v/3P/d/9v/2f/X/9X/
1//X/9j/2P/a/9v/2//a/9n/2P/X/9b/2v/d/9//4P/e/9v/2f/X/9v/3f/f/+H/4f/h
/+D/3//d/93/3v/g/+P/5f/n/+n/5v/l/+X/5P/n/+r/7P/u/+7/7v/x//H/8P/w//H/
8v/2//n/+//9//z//f/8//z/AQAGAAoADAALAA0ADgAOAA4ADgAOAA4AEwAWABcAGQAW
ABQAEgARABEAEgAUABUAEwATABEADwAOAAwACwAKAA0ADgANAA0ACQAFAAIA/v/9//3/
/v/9/////v/8//r/+P/1//P/8v/1//b/9v/2//L/7v/q/+f/6v/r/+z/7f/s/+v/6//o
/+T/4v/h/+D/4v/k/+f/6f/n/+P/4P/d/+D/4v/j/+T/4//j/+P/4v/g/9//3//e/+H/
4//n/+n/5v/j/+H/4P/h/+L/5P/n/+X/5f/l/+T/4v/h/+D/4P/k/+X/5v/n/+P/4f/g
/97/3//g/+L/4//h/+H/4P/g/9//3v/e/97/4//j/+X/5P/g/97/3P/a/9v/2//b/9v/
3f/d/97/3v/b/9r/2P/W/9f/2P/Z/9v/2//a/9j/1//Y/9n/2v/b/9r/2v/c/97/3f/c
/9n/2P/d/9//4f/l/+T/5f/m/+X/6P/p/+r/7v/s/+z/7P/q/+L/2//V/9H/1P/W/9r/
3v/c/9r/1v/W/9r/2v/Y/9n/2P/X/9f/1//W/9T/0v/P/8//0f/T/9b/0v/S/9D/zv/R
/9L/0//U/9r/1v/Q/8z/zv/T/97/8v8HAB0AOwBcAIMArQDdABQBRAFrAYYBgQFOAfUA
igAuAPL/0f+7/6b/kv+F/3z/fP9//3//gf+L/5r/qv+6/8P/xf/I/8r/y//J/8n/yP/H
/8n/y//N/9H/zv/P/87/zf/O/8//0P/R/9H/0f/S/9L/0f/R/9D/zv/S/9T/1v/Y/9X/
1f/U/9L/1P/V/9f/2f/Y/9n/2v/b/9r/2//b/9v/3//h/+T/6P/m/+X/5P/j/+b/5//p
/+r/6//u//D/8v/x//D/8v/x//P/9v/6//7///////7//f8BAAUABwAKAAwAEAATABQA
EwAVABYAFgAZABwAHwAiACIAIgAgAB8AIgAiACIAIwAkACQAJQAlACIAIQAeABsAHAAc
AB0AHgAcABoAFgATABQAEwATABIADgANAA0ACwAKAAgABQACAAUABQAGAAgABAACAP//
/P/8//z//P/9//3//f/9//3/+//5//j/9P/3//j/+v/8//r/+P/3//X/9//3//j/+f/3
//j/+P/4//j/9//2//T/9//5//z//v/9//v/+//5//v/+//8//7//P/8//3////+//3/
/P/6//v//f///wIA///9//v/+f/7//v//P/8//z//P/9//3//P/7//n/+P/7//z//v8A
AP3/+//5//f/+P/5//z//P/8//z//P/6//f/9P/x//X/9//6//z/+v/4//X/8v/0//T/
9P/1//n/+v/6//v/+P/3//b/9f/4//r//v8CAAAA/v/6//j//P/9//7/AQAGAAkADAAN
AAwACwAKAAwADwAQABEAEAAJAAEA+v/1//b/+P/8/wAAAAAAAP7/AAD9//r/9f/z//X/
9//6//3/+v/4//b/8//y//P/9P/2//j/+v/6//r/+f/4//f/9v/+//7//v8AAAIABwAS
ACAANwBXAH0AqgDfABMBSQF2AZoBtwG8AZMBPgHZAHIAKAD6/9//w/+s/5z/l/+e/6j/
r/+1/73/x//Q/9z/5v/t//D/9P/3//n/9v/1//P/8f/w//H/8v/1//f/+f/5//n/9v/1
//T/8//1//f/+v/8//r/+f/3//T/9f/2//f/+P/5//v//P/8//v/+f/4//f/+v/9/wAA
AwABAAEAAAD//wAAAQADAAYACAAJAAoACwAKAAkACQAIAAsAEAAUABgAFQAUABYAFQAW
ABgAGwAeACMAJQAmACcAJgAnACYAJgAqADAANQA4ADYANwA3ADYAOQA6ADsAPABAAEIA
QgBDAEEAPgA7ADkAOgA8AD8AQQA/AD0AOQA1ADYANAAzADIANAA0ADIAMQAsACkAJwAk
ACQAJQAnACcAJQAiAB4AGgAaABkAGQAaABoAGgAZABgAEwAQAA0ACwAOAA8AEAARAA0A
CwAKAAYABgAGAAcACAAIAAgACQAJAAYAAwABAP//AQAEAAYACAAGAAUABAACAAIAAwAF
AAYABwAHAAkACQAHAAUABAAEAAYACAALAA8ADQALAAkABgAGAAcACAAKAAsACwALAAsA
BwAFAAQAAgAEAAYACQALAAgABwAFAAQABAAEAAUABgAHAAcABwAHAAAA//8AAAIABQAG
AAcACAAGAAMAAAD9//7///8BAAIAAgACAAEAAAD+//z/+v/5//7/AAABAAMAAAD///7/
/f///wAAAwAGAAYABgAEAAQAAgABAAAAAQAGAAsAEAATABIAEQAQABIAFAAUABQAEgAN
AAcAAgD///3//P/9//7///8AAP//AgABAP7/+f/3//n/+f/6//v/+//6//n/9//0//P/
8v/y//X/+P/5//r/+f/4//f/9v/0//b/9v/4//z/AQAIABQAJQA7AFsAggC1AOkAIwFW
AXwBmwGoAZEBTgHxAI4APAAEAN//w/+q/5L/hf+K/5j/of+r/7f/wf/O/9j/3v/f/+T/
6P/r/+3/7v/v/+//7//s/+v/6v/r/+7/8f/y//P/8f/v/+3/6//s/+3/7//w//L/8//z
//L/8f/w/+//7v/w//P/9f/2//P/8f/w/+//8v/z//T/9f/4//n/+f/5//b/9f/1//b/
+f/7//3////8//v/+//6//3/AAACAAQABgAGAAkACQAGAAYABwAIAA4AEQATABUAFAAV
ABQAFAAYABwAHwAgACIAJQAnACgAJgAmACYAJgArAC4ALwAxAC4ALAAqACkAKQAqACwA
LQAtAC0AKwApACcAJAAiACAAIgAkACQAJQAgAB0AGwAYABgAFwAXABUAFQAUABIAEAAO
AAsACQAIAAsADAAMAAwACAAGAAQAAwADAAMAAwADAAIAAQABAP7/+v/4//f/9v/5//r/
/P/9//v/9//0//H/9P/2//f/+P/3//f/9//2//T/8//z//L/9v/3//r/+//3//X/9P/0
//L/8v/z//X/9v/3//j/+P/2//X/9P/0//f/9//3//f/9P/z//P/8v/0//T/9f/1//P/
8//y//L/8P/u/+3/7P/u/+//8P/x//D/6//o/+j/6//s/+3/7v/s/+v/6v/p/+j/5//n
/+b/6P/q/+v/7P/p/+b/4//h/+T/5v/n/+n/6//r/+v/6//p/+j/6f/q/+3/7v/t/+7/
7v/t/+z/7f/w//P/9v/3//n/+f/5//z/+f/4//f/9P/y/+3/6f/n/+X/5P/l/+b/5v/m
/+T/5v/n/+b/4//j/+H/3//e/93/3v/e/97/3f/Z/9n/2f/a/9r/3P/c/9z/3f/e/9//
4P/a/9b/1v/a/+L/6//2/wYAFwArAEcAbACbANEACQE8AWQBgQGIAWcBHAG5AF4AGgDy
/9X/vf+k/5D/f/96/4D/hf+L/5f/pf+0/8D/xv/H/8f/yv/M/83/0f/T/9T/1f/Q/8//
zv/P/9D/0//U/9X/1f/V/9X/1f/U/9P/0//S/9T/1//Z/9r/1//W/9X/1P/V/9f/2P/Y
/9r/2f/Z/9n/2f/Z/9n/2f/d/9//4P/h/97/3f/d/97/4f/j/+X/5//p/+n/6v/q/+n/
6v/q/+r/7P/u//P/9f/0//T/9f/2//n/+//8//3/AQADAAMABAADAAYACAAIAAsAEQAW
ABoAFwAWABUAFAAXABoAGwAdAB8AHgAdAB0AGQAYABgAFwAaABsAGgAZABUAEgAQAA4A
EAAQAA4ADQANAAsACgAIAAQAAwADAAEABAAEAAMAAgD+//v/+f/4//r/+v/5//j/+P/2
//T/8//y//H/8P/v//D/8f/z//L/8P/u/+3/7P/t/+7/8P/x//P/8f/w/+//7P/s/+v/
6v/v//H/8//0//L/8f/x//D/8//z//X/9f/0//P/8//0//L/8v/z//X/9//5//v//P/4
//f/9v/2//n/+f/5//n/+v/5//n/+P/1//T/9P/z//f/+f/6//z/+f/2//T/8v/0//X/
9v/3//r/+f/0//H/7v/v//D/8f/y//X/9f/1//X/8v/x//H/8P/z//T/9P/0//H/8P/v
/+//8P/w/+//7//x//P/9f/3//b/9P/0//T/+P/6//r//P/6//n/+P/5//r//f8AAAEA
AwAFAAcADAAKAAgABgACAP7/+f/1//P/8v/y//T/9v/0//T/8v/0//f/9v/z//P/8P/v
/+//7//w//D/8P/v/+3/7f/t/+7/7P/u/+7/7v/v//D/8f/y/+z/6v/o/+r/8P/7/woA
HAAtAEUAZQCMALkA8QArAV4BiAGnAbIBkwFGAd0AdAAkAPr/4f/L/7L/nv+P/47/kv+T
/5v/qf+3/8j/2P/e/93/3v/g/+H/4f/l/+f/6P/p/+X/5f/l/+f/5f/n/+f/5//p/+v/
7f/v/+3/6//q/+j/6//t/+7/7v/t/+z/6//q/+n/6//s/+z/7//v//D/8f/v/+//7//v
//P/9f/2//f/9f/1//b/+P/4//n/+v/7//3///8CAAQAAQACAAIAAgAEAAYACwANAAwA
DAANAA4ADwARABIAEwAXABsAHQAgAB4AIAAhACAAIgAnACsALgAsACwALAAsACwALgAu
AC8AMQAyADMANQAyADAALwAtAC4ALwAuAC0ALAAqACkAKAAnACYAIwAhACIAIQAhACAA
GwAZABgAFQAXABgAGAAYABYAEwARABAADwAOAAwACgALAAoACQAJAAcABQADAAEAAgAD
AAUABAACAAAA///+//3//P/8//v//v/9//3//f/6//r/+f/4//z//f/+//7/+//7//z/
/P/7//v//f/9//////8AAAIAAAD+//3//f8BAAMABQAGAAQAAwACAAIAAwADAAMAAwAD
AAMABAAEAAEAAAAAAP//AgADAAMABAACAAAA///+//3//f/9//3////////////7//f/
+P/7//z//f/+//z/+//6//n/+P/3//f/9v/4//r/+//8//j/9v/0//P/9//4//j/+f/7
//v/+//7//n/+P/5//r//P/+//7/AAD+//3//P/9/wIABQAIAAkACQAJAAkADAAKAAoA
CgAIAAYAAQD9//v/9//2//f/+P/6//r/+P/6//z/+v/2//X/9P/z//P/8//2//b/9v/1
//H/7//t/+z/7f/w//H/8v/y//L/8v/y/+7/7v/u/+7/8v/7/wYAFAAjADkAVwB8AK0A
5QAdAVIBfAGdAawBkwFOAesAhgA0APz/2//D/6z/lP+F/4T/jv+V/53/q/+7/8j/1P/a
/9n/2//e/+D/4f/l/+f/6P/p/+T/4//i/+P/5f/n/+f/5//n/+f/5//n/+b/5f/l/+T/
5v/p/+v/7P/q/+j/5v/k/+b/6f/r/+z/6v/p/+n/6f/p/+n/6f/p/+3/7//w//H/7v/t
/+3/7v/y//P/9P/1//f/9//4//j/9v/4//n/+v/8//7/AwAFAAIAAgADAAQACQALAAwA
DQAPABEAEQASABMAFgAYABgAGQAdACAAIgAgACAAIAAgACMAJgAnACkAJwAmACUAJQAj
ACIAIgAhACQAJQAkACMAHwAcABoAGAAaABoAGAAXABUAEwASABAADAALAAsACQAMAAwA
CwAKAAYAAwABAAAAAQACAAIAAgACAAAA/v/9//r/+f/4//f/+P/5//v/+v/2//T/8//y
//P/9P/2//f/9f/z//L/8f/w//D/7//u//H/8//1//b/8//x//D/7v/w//H/9P/1//T/
8//z//T/8//y//L/8//0//X/9v/2//L/8f/w//D/8v/z//T/9f/0//P/8//y/+//7v/u
/+3/8P/x//H/8v/u/+z/6//q/+z/7f/u/+//7v/t/+z/6//l/+f/6P/q/+z/7P/s/+z/
6v/n/+T/4f/k/+X/5//o/+b/5v/l/+T/4f/g/9//3//i/+T/5f/n/+X/4//h/9//4//k
/+f/6v/o/+j/5v/m/+X/5f/l/+f/7P/v//L/8//x//H/8f/0//X/9v/3//b/8f/r/+b/
4//g/97/3v/e/+D/4v/i/+b/4//g/9v/2f/a/9v/3f/f/93/3P/b/9n/1v/V/9T/1P/X
/9r/2//c/9n/2P/X/9b/2v/c/9z/3P/c/93/5P/w/wEAGQA3AFwAhwC5AO0AHAFEAWUB
fgF3AUQB7QCOADYA+v/V/7n/nv+I/3X/cP96/4P/h/+N/5f/oP+s/7j/vf/C/8b/yf/L
/8z/zf/N/83/yv/J/8j/yf/L/8//0f/T/9D/zf/K/8f/y//N/9D/0v/R/9H/0P/O/8z/
zP/M/8z/zv/R/9P/1P/R/8//zv/N/9H/0//V/9f/1//X/9b/1f/T/9P/1P/W/9n/2//d
/9//3P/b/9v/2v/c/+D/4//m/+T/5P/n/+f/5f/m/+j/6v/u//H/8//1//T/9f/0//T/
9//8/wAAAgAAAAMABQAGAAUABgAHAAgADQAQABEAEwAQAA4ADAALAA0ADgAQABEAEAAP
AAwACQAIAAYABQAEAAUABgAFAAUAAAD9//v/+P/5//n/+v/5//j/9v/z//D/8f/v/+7/
7v/w//D/7//u/+n/5v/j/+H/4v/j/+T/5f/i/+H/4f/e/93/3P/c/9z/3f/e/+D/4f/f
/9v/2P/V/9f/2v/c/97/3f/d/93/3P/b/9v/3P/c/9//3//h/+H/3//d/9z/3P/d/97/
4P/j/+H/4f/h/+D/3//f/9//4P/i/+P/5P/l/+H/3//e/9z/3f/e/+D/4f/f/9//3v/e
/93/3P/c/9z/4P/h/+L/4//g/93/2v/X/9n/2//e/+D/4v/e/9z/2//a/9n/2P/a/9v/
3P/d/9v/2//c/9z/3P/c/9v/2v/c/9z/3P/d/93/3P/a/9n/3f/f/+H/4//j/+L/4//k
/+T/5P/i/+L/5v/n/+j/6//s/+3/7v/t/+//8f/z//j/9v/2//b/9P/v/+n/5P/h/+H/
4v/l/+j/5v/k/+D/4P/k/+T/4v/j/+D/3//f/9//4f/g/9//3f/d/93/3f/e/9v/3P/b
/9r/3v/g/+L/5P/i/9z/2P/W/9r/4f/u/wIAFwAtAEsAbgCXAMkAAwE4AWYBiwGiAZEB
UgHvAIIAKADy/9X/wf+s/5j/h/+C/4T/h/+J/5P/of+y/8L/zv/R/9D/0v/T/9P/1P/V
/9X/1f/U/9X/1v/Z/9b/1//W/9X/2f/b/93/3//c/9v/2//a/9z/3f/d/9z/3v/e/97/
3v/d/93/3P/a/97/3//h/+P/4f/h/+H/4f/k/+X/5f/l/+b/5//p/+z/7P/r/+r/6f/r
/+3/8P/y//D/8v/z//T/9P/0//f/9//4//r//f8AAAEAAQAAAP//BQAJAAsADgANABAA
EgASABIAFQAXABgAGgAcAB4AIAAgACAAHgAdACEAIgAjACUAIQAgACAAHwAhACEAHwAd
AB0AHAAcABwAGgAYABQAEQATABMAFAAUAA8ADQAMAAkACQAIAAYABAAEAAMAAwAEAAIA
AAD9//r//P/8//z//f/7//n/9//1//b/9f/1//L/8v/y//P/9P/y//D/7//t/+//7//w
//H/7v/u/+3/7P/v/+//7//u/+7/7//x//L/8f/v/+//7f/w//H/8//2//T/8v/x//H/
8//z//P/8v/y//P/9P/2//X/8//x/+//8v/z//X/9v/0//L/8f/v//H/8f/w//D/8P/w
//H/8v/x/+//7f/r/+z/7f/u/+//7P/r/+v/6v/m/+j/6//u/+3/7P/r/+r/6f/n/+X/
4//l/+f/6v/s/+r/6P/l/+L/5P/k/+T/5f/l/+b/5v/n/+b/5f/k/+P/5v/o/+z/8P/u
/+z/6P/m/+j/6f/q/+3/8P/z//b/9//0//P/8v/0//b/+P/6//r/8//r/+T/3//h/+L/
5f/o/+b/5v/k/+b/5f/i/93/2//e/9//4f/j/+D/3v/c/9n/2P/Z/9r/3P/c/97/3v/e
/9v/2v/Z/9j/3v/e/97/2v/c/+H/6v/6/xEALQBRAHoAqQDfABMBQAFmAYUBkgFzASoB
xwBgAAwA1v+3/5v/hP90/23/dP98/4H/hf+P/5n/pv+y/7z/w//H/8r/zP/N/8v/yf/G
/8P/xP/F/8b/yf/H/8n/yf/J/8f/x//H/8f/yf/L/87/0P/P/8//zv/M/8//0P/R/9L/
0//V/9b/1v/V/9P/0v/R/9b/2f/c/9//3v/d/9v/2f/c/93/3//i/+L/4//k/+X/4//j
/+T/5P/o/+z/7//y/+//7v/w/+//8P/y//X/+P/7//3//v///wAAAQAAAAAABQAKAA4A
EAAOAA==
         </WaveFormData>
      </LeadData>
      <LeadData>
         <LeadByteCountTotal>10000</LeadByteCountTotal>
         <LeadTimeOffset>0</LeadTimeOffset>
         <LeadSampleCountTotal>5000</LeadSampleCountTotal>
         <LeadAmplitudeUnitsPerBit>4.88</LeadAmplitudeUnitsPerBit>
         <LeadAmplitudeUnits>��V</LeadAmplitudeUnits>
         <LeadHighLimit>2147483647</LeadHighLimit>
         <LeadLowLimit>268435456</LeadLowLimit>
         <LeadID>V5</LeadID>
         <LeadOffsetFirstSample>0</LeadOffsetFirstSample>
         <FirstSampleBaseline>0</FirstSampleBaseline>
         <LeadSampleSize>2</LeadSampleSize>
         <LeadOff>FALSE</LeadOff>
         <BaselineSway>FALSE</BaselineSway>
         <ExcessiveACNoise>FALSE</ExcessiveACNoise>
         <MuscleNoise>FALSE</MuscleNoise>
         <LeadDataCRC32>1645343795</LeadDataCRC32>
         <WaveFormData>
6P/o/+j/6P/w//j/AAAIADkAaACXAMYA/QAyAWcBnAGGAXIBXgFKAe4AlAA6AOD/yv+0
/57/iP+Q/5j/oP+o/7D/tv+8/8L/yf/Q/9f/3v/h/+L/4//k/+P/4v/h/+D/4v/k/+b/
6P/l/+T/4//i/+X/5v/n/+j/6v/q/+r/6v/n/+b/5f/k/+b/6P/q/+z/6f/o/+f/5v/p
/+r/6//s/+7/7v/u/+7/7P/s/+z/7P/w//L/9P/2//X/9P/z//L/9v/4//r//P///wAA
AQACAAQABAAEAAQACQAOABMAGAAaABoAGgAaAB8AIgAlACgAKwAuADEANAA3ADgAOQA6
AD8AQgBFAEgARwBGAEUARABFAEYARwBIAEYARgBGAEYAQwBCAEEAQABCAEIAQgBCAD0A
OgA3ADQAMgAyADIAMgAuACwAKgAoACMAIAAdABoAGgAaABoAGgAUABAADAAIAAgACAAI
AAgABQAEAAMAAgD+//z/+v/4//n/+v/7//z/+P/2//T/8v/0//T/9P/0//T/9P/0//T/
8//y//H/8P/z//T/9f/2//P/8v/x//D/8v/0//b/+P/6//r/+v/6//j/+P/4//j//P/+
/wAAAgAAAP7//P/6//3//v///wAA/v/+//7//v/9//z/+//6//z//v8AAAIA/v/8//r/
+P/5//r/+//8//z/+//6//n/9v/1//X/9P/4//r/+v/7//n/9f/z//L/9f/2//b/9v/4
//j/+P/4//X/9v/2//b/+P/6//v//f/7//n/9//1//z/AAADAAcACQAKAAsADQALAAoA
CQAHAAUA///8//n/9v/1//X/9v/5//r/+f/6//z/+v/3//X/9P/z//L/8v/1//X/8//z
/+//7f/r/+r/7f/v//D/8f/w//D/8P/w/+r/6f/o/+n/6v/u//X/+/8IACQATAB7ALYA
9wA5AXABmwG5Ab4BkwE7AdAAYQAIANH/tf+o/5z/jv+I/47/mv+l/6z/tf++/8r/0v/X
/9X/2f/b/93/3v/i/+P/5P/l/+L/4f/g/+D/4//l/+b/5//p/+j/5//n/+X/5P/l/+X/
6P/p/+r/6//o/+X/4//i/+X/5v/m/+b/5v/m/+X/5P/j/+T/5v/m/+r/7P/u/+//7f/r
/+r/6f/u//D/8//0//T/9v/2//j/9v/2//j/+v/9/wAAAgAFAAUABQAEAAgADAAPABAA
EwAXABgAGgAcABoAHgAhACIAJgArAC0ALwAvADEAMgAzADYAOQA5ADsAPQA9ADwAOwA5
ADgANwA3ADoAOwA6ADkANAAwAC0AKQAsAC0ALQArACsAKgAmACMAHgAbABkAFgAXABYA
FQATAA4ACQAFAAIAAQABAAAA///+//z/+P/2//X/8v/x/+//8f/x//D/7//p/+f/5v/k
/+b/5v/m/+X/5//m/+T/4//i/+L/4f/g/+P/4//j/+H/3v/d/9z/3P/g/+L/4//k/+P/
4f/g/+D/3//f/+D/4f/k/+b/6P/q/+f/5f/j/+L/5f/l/+X/5f/n/+b/5v/l/+P/4//k
/+T/5v/n/+j/5//k/+L/3//d/97/4v/l/+f/5P/h/+D/3//e/9//3//f/9//4P/h/+P/
5P/h/97/2f/V/9f/1//Z/9z/2v/a/9n/2P/a/9r/2v/a/93/4P/i/+T/4P/e/9v/2f/b
/93/3//h/+L/5P/l/+f/5//o/+n/6//t/+7/7//v/+r/4f/b/9X/2f/b/97/4v/i/+D/
3P/a/9v/2v/Y/9f/2f/Z/9n/2v/Y/9X/0P/N/8//0f/T/9b/1v/V/9P/0f/S/9L/0v/S
/9b/1f/U/83/yP/G/8v/0//k/wQAMgBlAJoA1wAVAUwBeQGfAbQBowFZAeoAbwAAALf/
k/+I/4T/gP9+/4L/iP+N/5L/k/+Y/6D/rP+5/8P/x//J/8v/zP/M/8v/yv/J/8v/zf/P
/9L/0f/R/9D/z//S/9L/0v/T/9T/1P/W/9f/1P/T/9L/0f/U/9X/1//a/9n/2P/W/9T/
1//Y/9j/2P/Z/9z/4P/i/9//3v/d/9v/4P/j/+f/6//r/+r/6v/o/+r/7P/s/+7/8v/0
//j//P/6//r/+f/5//3/AQAEAAwADAANAAwADQASABQAFwAaAB4AJAApACwALQAxADIA
MwA4AD0AQQBFAEMARQBEAEUARwBHAEYARQBFAEYARwBJAEgARwBEAEEAQwBEAEYARwBD
AEEAPgA5ADcANgAyAC8ALgAtAC0ALAAnACQAIQAdABwAGwAbABwAGAAVABEADQAMAAoA
BgAEAAYABAAEAAMA///9//r/9//3//f/+P/4//f/9v/1//P/9f/0//L/8f/z//T/9P/0
//T/8//y/+//8f/z//X/+P/3//b/9P/y//P/8//0//b/9//5//z////+//z/+v/4//r/
/f8AAAQAAwABAP///f/+//7//////wEAAQACAAIAAAD///7/+//+/wAAAQADAAIAAAD/
//3/+P/4//z//v/+//7//v/8//n/9v/z//X/9//6//z/+//6//f/9f/z//H/8f/y//T/
9v/3//j/9f/0//P/8v/1//j/+v/8//v/+v/4//f/9//3//f/9//8/wAAAwAHAAQABAAE
AAUACQAKAAsACwAFAP3/+P/z//X/9f/2//j/+//8//v//P/6//b/8f/t/+//8f/z//b/
9f/z/+//7f/p/+n/6f/q/+//8f/y//P/7//u/+3/7P/w//H/8v/z//D/7P/t//P/BAAq
AF4AlwDYAB8BXwGSAbsB2wHiAbkBXwHmAGkABADH/6v/nv+U/4r/iv+W/6b/sf+2/73/
xP/M/9T/2f/d/+L/5f/o/+r/6v/p/+j/5//n/+f/5//o/+v/7f/u/+//7P/q/+j/5//r
/+z/7//x/+7/7f/s/+v/7P/r/+v/7P/v//D/8P/w/+3/7P/q/+j/6//u//L/9P/z//T/
9f/1//X/9f/2//f/+v/8////AAD9//7//f/+/wEABAAJAA4ADAAOAA8AEQASABMAEwAY
AB0AIQAjACcAKAAoACkAKgAtADQAOgA+AD8AQwBEAEUARABHAEkASwBPAFMAVABXAFUA
UwBQAE0ATgBQAFIAVQBSAFEATgBLAEgARgBFAEMARABFAEUAQwA/ADwANgAxADEAMQAy
ADIALQAqACcAIwAeABsAGQAYABkAGQAYABcAEgAOAAgABAAHAAYABwAHAAUAAwAAAP3/
+v/5//n/+P/5//r/+//7//n/9v/y/+//8v/0//X/9v/2//X/9P/x/+//7//v//D/8v/0
//X/9v/z//H/8P/w//H/8//2//n/+P/4//j/+P/3//f/9//4//z//f/+/////f/6//j/
9f/3//n//P/+//z/+//6//f/9v/2//X/9f/8//7//f/7//b/9P/0//T/9P/2//f/+P/5
//b/9f/1//T/9v/2//T/8//1//P/8//0//P/8v/w/+7/8v/0//b/+P/2//b/9f/0//b/
9v/1//X/9v/3//j/+f/7//z//P/9////AgAFAAkABwAGAAUAAwABAPv/+P/1//X/9f/2
//j/9//2//P/8v/2//b/9f/1//H/7//t/+z/7f/t/+v/6//r/+v/6//s/+z/6//p/+f/
6v/s/+7/8P/u/+n/5v/j/+L/5v/t//X/BAAeAEQAcQCmAOcAKwFoAZkBwQHWAbsBbQH8
AIMAGADR/63/oP+Y/47/iv+O/5r/of+m/6//vP/I/9b/3//h/+H/4f/h/+D/4v/j/+T/
5f/n/+f/5//o/+j/5//l/+P/5//o/+n/6//o/+b/5v/l/+f/5//n/+f/5//n/+j/6v/p
/+j/5v/k/+j/6v/r/+z/6v/q/+v/6v/r/+z/7f/t/+//7//w//H/8P/w//H/8P/0//j/
+v/+//3//P/9//7/AAACAAMABQAGAAcABwAMAAsADQANAA8AFQAYABwAIAAeACIAJQAm
ACoALwAxADMANgA5ADsAPQA8AD0AOwA7AD0APwBAAEEAPQA8ADsAOwA9AD0AOwA5ADkA
OAA4ADcAMwAxAC4AKQArACwAKgApACQAIQAfABwAHAAaABgAFQAUABEADwAOAAkABwAE
AAEAAgACAAAAAAD9//r/+f/3//j/9//1//P/8f/x//L/8v/w/+7/7P/p/+v/7P/s/+3/
6v/q/+n/6P/r/+v/6//p/+n/6f/p/+r/6v/q/+n/6P/s/+3/7//y/+7/7f/t/+3/8P/w
//D/8P/w//H/8v/0//P/8f/v/+3/7//w//L/8//x/+//7v/s/+7/7//w/+//7//w//D/
8f/o/+j/6//u//D/8P/w//D/7f/r/+n/5//o/+n/6//s/+z/7P/q/+n/5//l/+X/5v/q
/+z/7f/u/+v/6v/p/+j/6v/s/+3/7v/u/+7/7f/t/+z/6//q/+n/8P/0//f/+//4//j/
+P/5//z//v8AAAEA/v/3//P/7//s/+v/6//s/+//8P/v//D/7v/s/+n/5//p/+n/6f/q
/+r/6f/m/+X/4f/h/+H/4v/l/+f/6P/p/+X/5P/j/+L/4v/l/+b/5f/k/+L/4f/j/+z/
AgAoAFcAkADNAA0BRAFvAZMBqAGbAWEBAgGVADAA4/+5/6L/lP+G/37/gv+Q/5//pv+r
/7D/tv/A/8X/yf/O/9H/1P/W/9j/2f/a/9v/2P/X/9b/1v/b/93/3v/f/9z/2v/Y/9f/
2P/Y/9r/2//b/9v/2//b/9j/1//X/9j/2//e/+D/4v/g/97/2//Y/9n/3P/g/+L/4f/i
/+P/4//i/+H/4f/h/+b/6P/r/+z/6P/o/+b/5v/q/+z/8P/0//T/9v/3//n/+f/5//j/
/P///wMABQAJAAoACgALAAwAEAAWABsAHgAfACMAJAAlACUAJwAoACkALAAxADMANwA1
ADMAMAAtAC8AMAAxADMAMQAxAC8ALQAqACgAJwAlACgAKQApACcAIwAgABoAFQAVABMA
EgAQABAADgAMAAkABAABAP///v/+//3/+//5//P/8P/r/+j/6//q/+v/6//q/+n/5//l
/+H/3//e/9z/3v/g/+L/4//g/97/2//Z/9r/3P/d/97/3P/b/9r/1//X/9f/1//Y/9v/
3v/g/+L/3v/b/9n/2P/Z/9v/3v/h/+H/4P/f/97/3P/b/9r/2v/d/9//4f/j/+D/3v/d
/9v/3P/d/9//4P/f/9//3//d/9r/2v/Z/9n/4v/k/+X/4v/f/9z/2f/W/9f/1//X/9f/
2P/Z/9v/3P/Z/9j/1f/T/9X/1f/X/9r/2f/Y/9b/1P/W/9b/1v/W/9b/2P/Z/9r/2f/Y
/9b/1f/Z/9v/3f/f/9//4P/g/+H/5P/m/+j/6//q/+r/6v/p/+T/2//V/8//0//V/9j/
3P/c/9r/1v/U/9j/2P/X/9f/1v/V/9T/1P/S/9H/zv/N/8//0f/T/9b/1f/T/9D/zf/O
/9D/0v/U/9j/1f/Q/8v/xv/G/8v/1//q/wgANABnAJ4A1wAVAU4BfQGlAbYBlwFHAdQA
VwDw/7H/k/+K/4b/gv9+/4D/iv+R/5T/lf+a/6b/tP/B/8n/yv/L/8z/zP/N/83/zf/N
/9D/0f/S/9T/0//T/9L/0f/T/9T/1f/X/9f/1v/X/9f/1v/V/9T/0//V/9f/2v/e/9v/
2v/Y/9b/2P/a/9v/3P/c/97/4f/i/+D/4P/g/9//4v/l/+n/7f/t/+z/7P/q/+v/7v/v
//L/8//0//f/+v/5//r/+v/7//7/AQADAAoACgALAAoACwARABQAGAAcAB4AJAApACwA
LAAvAC8ALwA0ADkAPQBBAEAAQQA/AD8AQgBDAEMAQwBDAEQARQBHAEUAQwA/ADsAPAA8
AD0APQA7ADkANgAxADEAMgAwAC8ALAApACcAJAAhAB4AGwAXABcAFwAYABoAFQARAAwA
BwAHAAYAAwACAAIAAAAAAP///f/7//j/9f/0//X/9//4//X/9P/z//H/9P/0//P/8//x
//L/8v/y//D/7//u/+v/7//x//P/9v/1//T/8v/w//L/8//1//j/9v/3//n/+//5//j/
9//2//n/+//9/wAA/f/7//n/9//5//r//P/9//3//f/+//7//P/7//r/9//4//r/+//9
//r/+P/3//X/9v/4//z/+v/6//r/+v/3//X/8//x//T/9f/3//j/9f/0//H/7//w/+//
8P/y//P/9P/0//T/8//y//H/8P/y//b/+f/8//n/+P/2//X/9v/3//j/+f///wIABAAH
AAYABgAGAAcACQAKAAsACwAGAP3/9//x//P/9f/4//z//P/8//r/+v/3//T/8P/t//H/
8//1//j/9f/z/+//7f/s/+3/7v/w//L/8//z//P/8P/w//D/8P/4//f/9v/1//L/8P/z
////GgBGAHwAtwD6ADsBdQGkAckB3wHSAZEBJwGsADsA7v/D/6//ov+a/5T/mP+o/7b/
vf/C/8X/yv/S/9z/4//p/+//8f/z//T/8//x/+//7f/u/+//8P/y//b/9//3//f/9v/0
//L/8f/1//b/+f/7//n/9//1//P/9P/z//P/9P/3//j/+P/4//f/9v/0//L/9P/4//3/
AAD///7//f/7//z//f///wEABQAGAAgACAAHAAgABwAIAAwADgASABYAFQAWABYAFwAZ
ABsAHAAiACYAKQAqAC0ALgAuAC8AMAA1ADwAQgBGAEQARwBHAEcASgBNAE8AUQBSAFUA
VQBXAFUAUwBQAE0AUABSAFQAVwBTAFEATQBJAEoASABHAEUARwBHAEYAQwA+ADwANwAz
ADMAMwA0ADQALwAsACkAJQAjACEAIAAgAB4AHQAbABkAFQASAA0ACgANAAwADQANAAoA
BwADAP///f/9//7//v8AAAAAAAD///z/+v/3//X/9//6//z//v/9//v/+f/1//b/9//4
//r//f/+//7//v/9//v/+v/6//z///8DAAcABgAEAAIAAAAAAAEAAgAEAAUABQAFAAUA
AgAAAP///f8BAAMABgAIAAcABQADAP////8AAAAAAQACAAIAAwADAPz//P/8/wAAAQAC
AAMABAACAP///P/5//r/+//9//7//v/+//z/+//5//f/9//4//r//P/9//7/+//6//n/
+P/5//z//v8AAAIAAgABAAEA/v/9//z/+/8BAAYACgAPAAwADAAMAA0AEAAQABAADwAM
AAUAAQD9//z/+//7//z///8AAP//AAD///z/+P/1//f/9//3//j/+f/5//f/9//y//H/
8P/w//X/9//4//n/9//2//X/9P/y//P/9P/1//b/9v/3//3/CgAqAFgAjQDKAA8BTQGC
AakBxwHMAaEBRwHYAG0AFADZ/7v/qv+e/5L/kP+c/6z/t/++/8f/zv/W/97/4f/j/+n/
6//t/+7/8f/x//H/8f/w/+//7v/u//H/8//0//X/9P/y//D/7//y//L/9P/1//f/9//3
//f/8//x//D/8P/0//b/9//4//f/9v/0//L/9P/2//n/+v/7//z//f/9//r/+f/5//n/
/v8AAAMABAACAAIAAAAAAAMABAAHAAoADAAOAA8AEQAPAA8ADgASABcAGwAdACEAIwAi
ACIAIgAkACoALwAyADYAOwA9AD8APQA/AEAAQQBDAEcASABLAEoASQBHAEUARgBGAEYA
RwBHAEcARQBDAEEAPgA8ADkAPAA9AD0AOwA2ADQALwArACoAKQApACgAJgAkACIAHwAb
ABcAFAASABIAEwATABMADQAKAAUAAgAEAAIAAgABAAAA///9//v/9f/z//L/8P/x//L/
8//z//D/7v/r/+n/7P/u/+//8P/v/+//7//t/+z/6//q/+r/7v/w//H/8v/w/+3/6//q
/+z/7f/v//H/9P/0//T/9P/w/+//7v/u//D/8f/y//P/8v/w/+//7f/v/+//8P/w/+//
7//v/+3/6//q/+j/5//p/+r/7P/t/+z/6P/k/+T/5f/m/+f/6P/o/+f/5v/l/+T/4//j
/+L/4//k/+P/4//i/9//3v/e/+D/4v/j/+T/5v/m/+b/5v/k/+T/4//i/+T/5v/n/+n/
5v/l/+T/4//o/+z/7//z//X/9v/3//n/9//2//X/8//x/+v/6P/l/+T/4//j/+T/5v/m
/+T/5P/l/+T/4v/h/97/3f/c/9z/3f/d/9v/2//Z/9n/2f/a/9v/2//a/9n/2f/a/9v/
3P/Y/9X/1P/V/9r/3v/h/+v//P8eAEoAewC6AP8APQFwAZkBsQGmAWsBBQGOACUA2v+x
/5//lP+M/4L/fv+C/47/lf+a/6P/rv+6/8L/x//F/8j/yf/K/8r/zv/P/9D/0f/P/8//
z//Q/9T/1f/V/9X/1f/U/9P/0//R/9D/0f/R/9P/1f/X/9n/1//V/9T/1P/V/9b/1v/W
/9j/2P/X/9b/1P/W/9n/2v/c/97/4P/h/97/3f/d/93/4P/i/+X/5v/n/+r/6//u/+v/
6v/r/+z/8P/0//f/+//5//n/+P/8/wAAAwAEAAcADQAOABAAEgAQABQAFwAYAB4AJQAp
AC0AKgArACsAKwAtADEAMgA1ADcANwA2ADUAMQAwAC8ALwAyADMAMgAxAC0AKgAoACUA
JwAnACYAIwAjACIAHgAbABgAFQATABAAEQAQAA8ADQAHAAMAAAD+//7//f/7//n/+P/2
//L/8P/t/+r/6f/n/+n/6f/o/+f/4v/h/+H/4P/j/+T/5f/l/+X/5P/i/+H/3v/e/93/
3P/h/+P/5f/l/+T/4//i/+L/5f/m/+b/5v/m/+X/5f/m/+b/5//p/+v/7//w//H/8v/u
/+3/7P/s/+7/7//w//H/8//y//L/8f/u/+3/7f/s//H/8//1//X/8v/w/+3/6//t/+7/
8P/x//T/8v/u/+v/6P/p/+r/6//s/+//7//v/+//7P/r/+v/6v/t/+7/7f/t/+v/6f/p
/+r/6P/o/+f/5v/p/+z/7//y//D/8P/v/+7/8P/y//P/9f/y//H/8P/v//P/9v/4//v/
/f8AAAMABwAGAAQAAgD///3/9//0//H/7//v//D/8v/0//T/8v/y//X/9P/y//H/7v/t
/+z/7P/t/+3/6//r/+n/6f/p/+r/6//r/+r/6f/r/+z/7f/u/+r/5//k/+P/5v/s//H/
/f8QADIAYACVANQAGQFZAYwBtwHTAc4BmQEzAbYAPwDq/7//r/+k/5z/kv+M/5T/nP+h
/6j/s/++/8z/2P/b/9v/3P/d/97/3v/h/+P/5f/n/+b/5f/k/+T/5P/l/+X/5f/n/+j/
6f/r/+r/6P/o/+f/6v/r/+z/7f/q/+n/6f/q/+r/6v/p/+j/6v/s/+3/7v/s/+z/7f/s
/+7/8P/y//P/8f/x//L/8//z//T/9v/2//n//P/9/wAA///+////AAADAAYACAALAAsA
CwAKAA4AEAATABQAFwAeACAAIwAmACQAKAArACwAMQA3ADoAPQA9AD8AQABBAEIARQBF
AEcASABJAEkASQBGAEQAQgBBAEQARQBEAEMAQAA+AD0AOwA5ADkAOAA1ADYANgAzADEA
LAApACcAJAAlACQAIwAhAB0AGQAWABQAEAAPAA0ACwALAAoABwAGAAQAAAD+//v//P/9
//3//f/5//f/9v/0//L/8v/y//H/9P/0//P/8//w//D/7//u//L/8//0//P/8f/x//H/
8v/x//L/8v/y//X/9f/2//j/9v/1//X/9f/4//r//P/+//z/+//6//r//f/9//3//f/+
//7///////3/+//6//j//P/9//7//f/6//r/+f/5//j/+P/5//n/+//6//v/+//2//L/
9P/3//j/+f/6//j/9//2//X/9P/z//P/8v/0//b/9v/3//T/8f/w//D/8//0//T/9P/0
//T/9P/0//P/9P/0//T/9//4//j/+f/2//X/9P/z//n//P/+/wEAAwAEAAUABwAGAAYA
BgAFAAUA///8//n/9v/1//X/9v/6//r/+P/4//r/+P/1//P/8v/x//D/8P/z//P/8f/x
/+3/6//p/+j/6//t/+7/7//w//D/8P/w/+r/6f/o/+n/6v/u//P/+f8GACQAUACBAL4A
AwFFAXwBpwHFAcgBmwE/AcoAWwACAMv/r/+g/5b/iv+E/47/mv+l/6z/t//A/8z/1v/Z
/9f/2f/b/93/3v/i/+P/5P/l/+P/4f/f/97/4f/j/+T/5f/n/+b/5f/l/+X/5P/l/+X/
5v/n/+j/6f/l/+P/4v/i/+X/5v/m/+b/6P/o/+f/5v/l/+b/6P/o/+v/7P/t/+3/6//p
/+j/5//s/+7/8f/y//L/9P/0//b/9v/2//j/+v/9/wAAAgAFAAQAAwABAAQABwALAA0A
EQATABQAFgAYABcAHAAgACIAJQArAC4AMQAwADEAMQAxADMANwA4ADsAOwA7ADoAOQA3
ADYANQA1ADYANwA2ADUAMQAuACwAKQAqACsAKwApACcAJgAiAB8AGwAZABgAFgAVABQA
EwARAA0ACQAGAAQABQAFAAQAAwACAAAA/P/6//n/9v/1//P/8//z//L/8f/t/+v/6v/o
/+n/6v/r/+v/6f/o/+b/5f/j/+T/5P/k/+f/6f/r/+v/5//l/+P/4v/m/+j/6f/q/+r/
6f/p/+r/6f/p/+r/6//u/+7/7v/u/+r/6f/o/+j/7P/t/+7/7//t/+z/7P/r/+r/6f/p
/+j/6v/r/+z/6//n/+b/5P/j/+X/5v/o/+n/6P/m/+b/5f/e/97/3//i/+P/5P/l/+b/
5P/h/97/2//c/93/3//g/97/3v/c/9v/2f/X/9f/2P/a/9z/3f/e/9v/2v/Z/9j/2f/c
/97/4P/e/97/3f/d/9v/2//b/9v/4P/k/+f/6//o/+j/6P/p/+3/7v/v/+//6v/j/9//
2//Y/9f/1//Y/9z/3v/e/+D/3f/a/9b/0//W/9f/2P/a/9n/1//T/9H/zv/N/8z/zP/R
/9P/1P/V/9H/0P/P/87/0v/V/9T/0//Q/87/zf/T/+D//v8sAF8AmADVABMBRgFvAZEB
ngGDATUBygBbAPz/vf+b/4r/fv90/27/cv+C/43/kv+X/5z/pP+s/7P/t/+8/7//wv/E
/8X/xf/F/8X/w//D/8P/xP/I/8v/zf/P/8v/yP/F/8P/yP/K/87/0f/O/83/zP/L/8j/
x//H/8j/yv/M/83/zv/M/8z/y//K/8v/zv/S/9T/0v/S/9L/0f/P/8//0P/R/9b/2P/b
/9z/2v/a/9j/2P/c/97/4v/m/+X/5v/m/+f/5v/n/+f/7P/x//X/9//7//v/+v/6//r/
/f8EAAoADgANABEAEgATABYAGQAbAB0AIAAlACcAKwAnACUAIgAfAB8AIAAhACMAIwAj
ACEAHwAeABwAGwAZABoAGwAbABkAFgAUAA8ACwAKAAkACQAIAAMAAAD9//n/9//1//T/
9P/z//P/8v/x/+z/6P/i/97/4f/g/+H/4f/d/9v/2P/V/9L/0f/R/9D/0v/U/9b/1//U
/9D/y//H/8v/zv/Q/9L/0f/R/9H/z//N/83/zf/O/9D/0v/T/9T/0f/P/87/zv/R/9P/
1v/Z/9n/2P/X/9b/1//X/9f/2P/a/9v/3P/d/9r/2P/X/9X/2P/Z/9v/3P/c/9v/2v/X
/9j/2P/X/9f/2f/a/9z/3f/Z/9b/1f/T/9X/1v/Y/9r/2v/W/9T/0v/S/9L/0v/U/9X/
1v/X/9X/1f/W/9b/1v/W/9T/0//W/9X/1v/Y/9f/1v/U/9L/1v/Y/9r/3P/b/9z/3P/c
/9z/3P/b/9v/3P/d/97/3//g/+L/4//l/+f/6v/t//H/8f/w/+//7f/s/+X/4f/d/97/
3//h/+T/5P/i/97/3P/e/97/3f/d/9r/2f/Y/9j/2f/Z/9f/1//W/9f/2P/a/9r/2f/X
/9X/2P/a/9z/3v/a/9f/1P/P/87/0v/Z/+X/+P8YAEQAcwCqAOsALQFmAZMBtwHAAZsB
QQHIAE0A7P+z/53/lv+Q/4j/gv+G/47/k/+W/53/qv+2/8T/zf/P/8//z//P/87/0f/R
/9H/0f/S/9P/1P/W/9b/1f/T/9H/1f/W/9f/2f/X/9b/1//X/9n/2f/Z/9n/2f/Z/9r/
3P/b/9r/2P/W/9r/3P/d/97/3P/c/93/3P/f/+D/4f/h/+L/4//l/+f/5//m/+b/5P/m
/+r/7P/w/+//7v/v//D/8v/0//X/9//5//v//P8CAAIAAwACAAMACQAMABAAFAASABYA
GQAaAB4AIwAlACcAKQAtADAAMwAyADMAMQAxADMANQA2ADcAMwAyADEAMQAzADMAMQAv
AC8ALgAuAC0AKgApACcAIwAlACYAJAAjAB8AGwAYABQAFAASABAADQALAAkACAAIAAQA
AQD9//n/+v/6//j/+P/2//L/8P/t/+7/7f/r/+n/6P/n/+f/5v/k/+L/4P/d/+H/4v/i
/+P/4P/g/9//3v/h/+H/4f/f/+D/4f/i/+T/4//i/+D/3v/i/+P/5f/o/+b/5f/l/+X/
6P/o/+j/6P/p/+n/6f/q/+j/5//m/+X/5//o/+r/6//o/+f/5//m/+n/6f/p/+f/5//o
/+j/6f/m/+T/4//h/+T/5P/m/+f/4//i/+L/4v/e/+D/4//m/+P/4v/h/+D/3//d/9v/
2f/b/93/4P/i/9//3v/b/9n/3P/b/9z/3v/d/97/3v/e/9z/3P/c/9z/3v/i/+X/6P/m
/+T/4f/f/+D/4f/i/+P/5//q/+z/7//s/+z/7P/t//D/8v/0//X/7v/l/9//2f/c/93/
3//i/+L/4v/g/+D/3//c/9j/1f/X/9n/2//e/9z/2f/U/9H/0P/R/9L/1P/U/9X/1f/V
/9L/0v/S/9L/2P/X/9T/0f/O/87/z//Z//D/GABKAH8AvAD/ADkBaAGPAa0BqgF1ARUB
ogAvANj/pf+L/3r/cP9q/27/fP+K/4//kv+X/5z/pv+y/7f/vf/B/8P/xf/G/8X/w//B
/7//wP/B/8L/xP/E/8X/xf/F/8X/xP/D/8P/x//I/8v/zf/K/8n/yP/H/8n/yf/K/8z/
zf/O/87/zv/M/8z/y//K/8z/0P/V/9j/1//W/9X/0//U/9X/1//Z/9v/3P/e/97/3P/e
/97/4P/k/+b/6v/u/+v/7P/s/+3/7//x//L/+P/6//3//v8BAAIAAgADAAQABwAOABQA
GAAYAA==
         </WaveFormData>
      </LeadData>
      <LeadData>
         <LeadByteCountTotal>10000</LeadByteCountTotal>
         <LeadTimeOffset>0</LeadTimeOffset>
         <LeadSampleCountTotal>5000</LeadSampleCountTotal>
         <LeadAmplitudeUnitsPerBit>4.88</LeadAmplitudeUnitsPerBit>
         <LeadAmplitudeUnits>��V</LeadAmplitudeUnits>
         <LeadHighLimit>2147483647</LeadHighLimit>
         <LeadLowLimit>268435456</LeadLowLimit>
         <LeadID>V6</LeadID>
         <LeadOffsetFirstSample>0</LeadOffsetFirstSample>
         <FirstSampleBaseline>0</FirstSampleBaseline>
         <LeadSampleSize>2</LeadSampleSize>
         <LeadOff>FALSE</LeadOff>
         <BaselineSway>FALSE</BaselineSway>
         <ExcessiveACNoise>FALSE</ExcessiveACNoise>
         <MuscleNoise>FALSE</MuscleNoise>
         <LeadDataCRC32>2958917875</LeadDataCRC32>
         <WaveFormData>
+P/4//j/+P/+/wIABgAKADMAWgCBAKgA0AD4ACABSAE8ATABJAEYAdQAkgBQAA4A9//g
/8n/sv+6/8D/xv/M/9D/1P/Y/9z/4//o/+3/8v/0//T/9P/0//P/8v/x//D/9P/2//j/
+v/4//b/9P/y//P/9P/1//b/+P/4//j/+P/1//T/8//y//X/9v/3//j/9f/0//P/8v/1
//b/9//4//r/+v/6//r/+f/4//f/9v/5//z///8CAAEAAAD///7/AAACAAQABgAJAAoA
CwAMAAwADAAMAAwAEAAUABgAHAAcABwAHAAcACEAJAAnACoALgAwADIANAA1ADYANwA4
AD0AQABDAEYARQBEAEMAQgBDAEQARQBGAEQARABEAEQAQgBAAD4APAA/AEAAQQBCAD0A
OgA3ADQAMgAyADIAMgAwAC4ALAAqACUAIgAfABwAHAAcABwAHAAXABQAEQAOAAwADAAM
AAwACQAIAAcABgACAAAA/v/8////AAABAAIA/v/8//r/+P/6//r/+v/6//r/+v/6//r/
+f/4//f/9v/5//r/+//8//n/+P/3//b/+f/6//v//P/+//7//v/+//z//P/8//z/AAAC
AAQABgAEAAIAAAD+////AAABAAIABAAEAAQABAABAAAA///+/wIABAAGAAgABAACAAAA
/v8AAAAAAAAAAP///////////P/8//z/+//9//7//v8AAP3/+//5//j/+P/5//n/+f/7
//v/+//7//r/+v/7//v//v/////////8//v/+v/6////AQAFAAYACQAKAAsADQAMAAsA
CgAHAAcAAwABAP///P/7//z//P///////v/+//7//f/6//j/9v/0//P/8f/y//L/8//z
//D/7f/r/+n/6//t/+7/7//w//D/8P/w/+r/6f/o/+j/6v/r/+//8P/5/w8AMgBcAI4A
yAD9ACQBPgFSAVMBOgECAbYAZgAiAPL/1P+//7D/pf+f/6X/sP+5/7//x//M/9T/2f/d
/9r/3P/d/9//3//i/+T/5v/n/+T/4f/f/97/4P/j/+T/5f/n/+b/5v/m/+P/4P/i/+H/
5P/m/+f/5v/k/+L/3//d/+D/4f/h/+L/4P/g/+H/4f/f/9//4f/i/+b/5//o/+n/5//l
/+P/5P/m/+j/6v/s/+7/7v/w//H/8f/x//P/9P/4//z//f////z//f/9//7/AwAHAAoA
DQAPAA8AEQATABQAFwAaABwAHwAjACYAKAAoACoAKgArAC4AMAAxADIANQA1ADMAMwAx
ADAAMAAwADEAMgAxADAALQAqACgAJQAnACgAKAAnACUAIwAgAB4AGgAZABgAFQAXABYA
FQATAA4ACwAGAAEAAQAAAP3//P/6//j/9v/0//H/7//u/+z/7f/u/+7/7v/o/+X/4v/g
/+L/4v/i/+H/5P/k/+T/5P/g/9//3//f/+D/4v/j/+L/4P/e/9z/2//f/+H/4v/j/+H/
4P/g/9//3P/d/97/3//i/+T/5v/n/+T/4v/h/+D/4v/k/+T/5P/l/+T/4//j/+H/4P/f
/+D/4f/g/+D/4f/d/9z/2//a/93/3//j/+X/4v/f/97/3f/c/9v/2//b/9v/3P/e/+D/
4f/e/9r/1f/S/9T/1//a/97/2v/Z/9f/1f/W/9f/2P/Z/9r/3P/f/+H/3f/b/9j/1f/X
/9n/2//e/+D/4f/k/+T/5f/m/+f/6f/s/+3/7v/t/+j/4f/c/9f/2v/d/+L/5v/l/+P/
4P/e/97/3f/a/9j/2v/a/9v/2//Y/9T/0f/N/9D/0f/T/9X/0//T/9L/0f/O/87/zv/O
/9b/1//U/9D/yv/F/8f/zv/b//X/HABEAHIApADTAPgAEgEqATsBNgEKAb4AZAASANj/
tP+h/5r/l/+X/5n/ov+n/6n/qf+q/67/t//D/8z/zv/P/9H/0f/Q/9D/0P/P/9D/0f/T
/9b/1P/V/9T/0//W/9b/1//Y/9r/2P/b/9v/2P/Y/9f/1P/Y/9r/2//d/9z/2//Z/9j/
2v/a/9v/2//e/9//4v/k/+P/4f/f/93/4P/j/+b/7P/r/+r/6f/o/+r/6v/s/+3/8P/z
//j//P/7//z/+v/5//3/AQAEAAgACgALAAsACwAQABEAFAAXABsAHwAjACYAJwApACoA
KgAvADQANwA7ADkAOgA6ADoAPAA9ADwAPQA9AD4AQABCAEEAQAA9ADoAPQA+AEAAQQA+
ADwAOQA1ADMAMQAuACwAKwArACsAKQAlACIAHwAbABoAGwAaABkAFwAUAA8ADAAKAAgA
BgAEAAQAAwADAAIA/v/8//n/9v/4//n/+v/8//r/+P/2//P/9f/0//P/8v/y//P/9f/3
//X/9P/y/+7/8f/0//f/+//6//n/9//1//b/9v/3//f/+f/7//3////+//z/+v/3//n/
/P8AAAQAAgACAAAA/v/+//7//v///wAAAAAAAAIAAQD+//z/+//+/wAAAgAEAAQAAQD+
//v/+P/5/wAAAAAAAAAAAAD9//v/+f/3//r//P/+/////v/8//n/+P/1//X/9f/2//n/
+//8//3/+f/3//X/8//1//j//P////7//f/7//n/+f/5//n/+v/+/wEABgAIAAYABgAG
AAcADAANAA4ADQAIAAMAAAD9//3//f///wAAAgADAAMABAD///3/+f/2//j/+v/9////
+//4//b/8//y//H/8f/x//X/9//4//n/9f/0//P/8v/0//f/+P/4//b/8f/v//L///8b
AEgAeACuAOYAGQE4AU4BYgFnAVABGgHIAHAAJgD2/9T/v/+y/6n/q/+1/8T/z//T/9f/
2v/e/+P/5//q/+//8f/0//X/9P/0//T/8//0//P/8//0//b/+f/6//v/+f/2//T/8v/1
//T/+P/5//b/9v/1//L/9P/0//P/8//1//f/+P/6//j/9v/1//P/9v/3//r//P/9//3/
/f/9//3//f/9/wAABAAGAAgACgAHAAYABwAHAAsADQARABQAEwAWABYAFwAXABkAGgAc
ACEAJQAoACsAKgApACoAKwAwADUAOgA+AD8AQQBCAEIAQwBGAEcASQBLAE4AUABSAFEA
TwBLAEkASwBMAE4AUABPAE4ASwBIAEUARABEAEMARQBGAEYARQBBAD0AOAA0ADQANQA2
ADUAMQAuACsAJwAkACMAIAAdAB4AHgAcABwAFgASAA4ACgAKAAsADQAOAAwACgAHAAQA
AgABAAAAAAABAAIAAwADAAEA/v/7//j/+v/7//3////+//7//f/6//r/+v/6//v//f//
/wAAAQD+//z/+//5//r//f8AAAMAAgACAAIAAQAAAAAAAQACAAMABgAHAAgABAACAAAA
//8DAAQABQAIAAcABAACAAEAAAAAAAAAAAAFAAcABQADAP7//P/8//z//P/+////AAAB
AP///v/9//v//f/8//r/+v/7//v/+//8//r/+f/3//X/+f/7//3////9//z//P/7//3/
/f/8//v//P/9//7/AAABAAEAAwACAAcACgANABEAEQAPAA0ACQAHAAMAAQD//wEAAQAD
AAQAAwABAP7//P/+/////v/+//z/+v/5//f/9//2//b/9f/2//X/9f/1//T/8//x/+//
8v/0//b/+P/2//H/7v/q/+r/7f/x//b/AQAVADQAWgCIAL4A8wAiAUIBXAFpAVwBLAHe
AIgAOAD+/9z/x/+6/7H/q/+v/7j/v//B/8n/0v/a/+X/7f/u/+z/6//r/+n/7f/u/+//
7//v/+//8P/y/+//7//t/+v/7f/u//D/8v/w/+z/7f/r/+z/7v/v/+7/8P/w/+//7//t
/+3/7P/s/+7/8P/z//X/8f/v/+//7v/w//H/8v/z//X/9f/1//j/9//2//X/9P/4//r/
/v8BAP7//f/+//7/AQAEAAQABQAGAAkACwAOAA4ADwAPAA8AFAAXABwAIQAfACEAIwAk
ACgAKwAtAC4AMAA0ADYAOQA4ADgANwA2ADkAOwA7AD0AOgA4ADcANgA4ADgANgA0ADUA
NAA0ADMAMAAuACsAJwApACkAKAAoACMAIQAfABsAHAAaABgAFQAUABMAEAANAAsACAAD
AAAAAAAAAAAAAAD6//f/9f/y//L/8v/x//D/8P/v/+7/7v/r/+r/6f/n/+n/6v/r/+z/
6P/n/+f/5//p/+r/6v/o/+r/6v/q/+v/6f/p/+j/5//r/+z/7v/v/+3/7f/t/+3/8P/w
//D/7//v//D/8v/0//L/8v/w/+7/7//w//H/8//y//D/7v/u/+//7v/u/+//7//w//H/
8v/r/+n/7f/w//L/8v/y//L/7//t/+v/6f/q/+z/7v/v/+//7v/s/+z/6v/p/+j/6P/r
/+3/7v/v/+z/6//q/+n/6v/s/+//8f/x//H/8P/v/+7/7f/s/+z/8P/z//j/+v/4//j/
+P/5//3///8BAAEA/v/5//b/8//x/+//7//u//L/8//z//T/8P/v/+z/6v/s/+z/7f/t
/+z/6v/p/+f/5f/j/+L/4f/l/+f/6P/p/+b/5P/i/+D/4v/j/+T/5v/m/+P/3//e/+H/
8f8QADwAbACiANkAAgEeATIBQQE6ARgB2ACMAEAAAgDY/7v/pv+X/5H/l/+m/7P/uf+7
/77/wP/H/8v/zv/T/9X/2P/Z/9n/2v/b/9v/2f/X/9b/1v/a/93/3v/f/9z/2v/Z/9j/
2v/Y/9v/2//b/9z/3P/a/9j/2P/X/9f/2v/d/9//4v/f/9z/2v/X/9r/2//e/+D/3//f
/9//3//e/93/3P/e/+L/5P/m/+j/5f/k/+X/5f/o/+n/7P/u/+//8v/y//P/8P/x//H/
8v/5//3/AAADAAMAAQABAAEABgALABAAFAATABUAFgAWABUAGAAZABsAHgAiACUAKAAl
ACMAHwAdAB8AIAAiACQAIgAiACAAHgAcABoAGQAXABoAHAAdAB0AFwATAA4ACgAJAAkA
CQAHAAYABAACAP///P/7//j/9f/1//T/8f/w/+v/6P/l/+L/4v/j/+X/5v/j/+L/4P/e
/9r/2f/Y/9j/2//c/93/3f/b/9j/1f/S/9T/1f/X/9n/1v/W/9X/0v/S/9L/0v/T/9j/
2//d/9//3P/Y/9X/0f/U/9f/2v/d/9z/3P/c/9v/2f/Y/9j/2P/b/97/3//g/97/3P/a
/9n/3P/c/9z/3v/d/9r/2P/X/9b/1v/W/9b/3f/h/+P/4P/c/9r/2P/W/9f/1//X/9f/
2f/a/9v/2//Y/9b/0//S/9P/1f/X/9r/1v/V/9P/0f/T/9P/0//T/9T/1v/Z/9v/2P/X
/9X/0//V/9f/2f/c/9v/2//d/9z/4f/k/+f/6//s/+v/6v/n/+H/2//X/9P/1v/Z/97/
4v/g/93/2f/W/9b/1//W/9b/1f/U/9T/0//U/9L/0f/P/9D/0f/T/9X/0//R/87/y//M
/87/0P/S/9b/0//O/8j/xP/D/8X/zP/b//P/GgBEAHIApADTAPwAGgEyAT0BLgH8AKoA
UAACAM7/rv+b/5T/kf+R/5X/nP+h/6X/p/+q/7L/vf/H/8z/y//L/8z/y//N/87/z//P
/9D/0f/T/9b/1f/V/9P/0f/T/9T/1v/Y/9b/1P/X/9f/1v/W/9X/0v/W/9j/2f/b/9r/
2f/X/9b/2v/c/9//4f/f/9//4f/i/+D/3//e/93/4P/j/+b/7P/r/+r/6f/o/+r/6v/s
/+3/8P/x//T/9v/2//j/9//3//v///8CAAYABgAHAAcABwALAA0AEQAVABkAHQAhACQA
IwAlACYAJgArADAAMwA3ADYANgA1ADQANgA3ADYANwA3ADgAOgA8ADkAOAA1ADIAMwA0
ADYANwA0ADIALwArAC0ALQAsACwAKQAnACUAIQAfABwAGQAVABYAFwAWABUAEQAOAAkA
BgAFAAQAAwACAAIAAQABAAAA/v/8//n/9v/3//f/9//4//X/9P/z//H/8v/y//L/8v/x
//H/8v/z//D/8P/v/+z/8P/y//T/9//2//X/8//x//P/9P/2//f/9f/3//n/+//7//r/
+f/3//r//P///wIA///+//v/+P/5//r/+//9//7//v/+/wAA/v/8//v/+//8//7/AAAC
AAAA/f/6//f/+P/7/wAA/v/+//7//v/7//n/9//1//j/+v/8//3/+v/4//X/9P/0//X/
9v/4//j/+f/5//n/+P/3//b/9f/3//r//v8BAP///f/6//f/+P/5//r//P8BAAMABwAI
AAgACAAIAAkADgAPABAADwAKAAMA/v/5//v//f8BAAQABQAFAAQABAAAAP3/+P/0//j/
+v/9////+//4//b/8//z//P/9P/1//j/+f/5//n/9//2//X/9P/8//3//P/6//b/8//z
//r/DwA1AGIAlADKAAABKwFGAVoBaAFlAT4B+gCmAFQAFgDu/9L/wf+2/7H/t//F/9L/
1//Z/9v/3v/i/+f/7f/0//f/+f/8//3//P/6//j/9f/3//f/+P/6//3//////////f/6
//j/9v/4//j//f////3//P/6//b/9//4//j/+f/8//3//f/+//v/+v/6//n/+//9/wEA
BAACAAEAAAD//wAAAQACAAYACQAKAAsADAALAAoACwALAA8AEQAVABgAFgAYABcAFwAa
AB0AHwAiACgAKwAtAC8ALgAtAC4ALwAzADkAPwBEAEQARQBFAEQARwBKAEsATQBOAFAA
UQBSAFAATwBMAEsATABOAFEAVABQAE4ASgBGAEYARgBHAEcARgBGAEUAQwA+ADsANwA0
ADQANQA2ADUAMQAuACsAJwAlACUAIwAhACEAIAAdABwAFQASAA8ADAANAA0ADgAOAAsA
CAAEAAAA////////AAAAAAAAAAD///z/+v/4//b/+f/7//7/AQD///7//P/4//n/+v/7
//3//v/////////+//z/+//5//v///8DAAcABgAEAAIA/////wAAAgAEAAQABgAGAAYA
BAACAAAA//8CAAQABgAKAAcABAACAAEAAQACAAMABAAFAAUABQAFAP7//f/+/wAAAQAC
AAMABAABAP///f/7//3//v//////AQAAAP7//v/8//v/+v/6//v//f/+/////P/7//r/
+f/6//z///8BAAMAAwACAAEAAAD///7//v8EAAcADAAOAAwADAAMAA0AEAARABIAEQAO
AAkABgADAAIAAQACAAIABAAFAAUABgABAP//+//4//r/+v/7//v//P/6//n/9//1//P/
8v/x//X/9//4//n/9f/0//P/8v/y//P/9P/0//T/8//x//L/+/8TADwAbACgANgADQEw
AUgBWgFdAUQBDAHAAHAALAD6/9j/wf+w/6X/o/+v/7z/xf/N/9P/2P/c/+H/4//i/+f/
6f/s/+3/7//w//H/8f/t/+v/6v/q/+7/8f/y//P/8f/u/+z/6v/t/+z/8P/x//H/8v/y
//D/7//u/+z/6//v//H/8v/0//D/7v/t/+v/7f/t/+//8P/x//H/8f/x/+7/7f/s/+7/
8P/y//T/9v/z//L/8//z//b/9//6//z//f8AAAAAAQAAAAEAAQACAAkADQAQABMAEgAR
ABIAEwAWABsAIAAkACgAKwAtAC4ALAAuAC4ALwAzADYAOAA6ADgANwA0ADMANAA0ADUA
NgA4ADgANgA0ADAALgAtACsALAAuAC8ALwAqACcAIwAgACAAHwAeABsAGgAYABYAEwAP
AA0ACQAFAAcACAAHAAgAAQD+//v/+P/3//f/+P/4//f/9v/0//L/7//t/+v/6v/r/+z/
7f/t/+z/6v/o/+b/5v/n/+n/6//p/+r/6v/o/+X/5P/j/+P/5v/p/+v/7f/r/+j/5v/j
/+T/5//q/+3/7v/u/+7/7f/p/+j/6P/o/+r/7P/s/+z/6v/o/+b/5f/n/+j/6f/s/+z/
6v/p/+n/5f/k/+P/4v/n/+f/5//n/+b/5f/i/+L/4//k/+X/5v/m/+X/5P/j/+D/4P/g
/9//4P/g/9//4P/e/93/3P/c/93/3//g/+H/4//j/+P/4//g/+D/4f/h/+T/5f/l/+X/
4v/h/+D/4P/k/+f/7P/u//H/8v/z//X/9P/z//L/7//t/+n/5//l/+T/4//k/+T/5f/l
/+T/5P/j/+P/4f/g/97/3P/b/9n/2//a/9r/2f/W/9X/1f/V/9b/1//X/9f/2P/Y/9j/
2P/S/9H/0P/S/9T/1f/X/97/6/8HAC4AWgCQAMoA+QAYATABQAE7ARgB0gB8AC4A9P/O
/7b/pf+c/5X/kf+X/6D/pf+r/7X/uv/C/8v/y//I/8r/y//N/83/0P/S/9T/1f/S/9H/
0f/S/9X/1//X/9f/1//W/9b/1v/V/9L/1P/T/9X/2P/a/9r/1//W/9T/0//W/9f/1//Y
/9j/2P/Z/9n/1//X/9n/2v/e/9//4P/h/97/3f/c/97/4P/i/+T/5v/o/+j/6v/r/+r/
6f/q/+r/7f/y//T/9//2//f/9//4//z///8BAAMABgAHAAoADQAMAA8AEgAUABoAHwAj
ACYAIwAkACMAIwAnACoALAAuADEAMQAvAC8AKwAqACoAKgAtAC4ALQAsACgAJgAlACMA
IwAkACQAIwAhAB8AHAAaABcAFQATAA8AEQAQAA8ADQAHAAUAAQD9//7//v/8//z/+P/2
//T/8v/u/+3/7f/s/+z/7P/r/+r/5//l/+P/4v/l/+b/5//n/+f/5v/l/+T/4v/h/+H/
4f/j/+b/6P/o/+f/5v/l/+X/6P/p/+n/6f/p/+j/6P/n/+f/6f/r/+3/8f/y//P/8//v
/+7/7v/u/+//8v/z//T/9f/0//P/8//x//D/7//w//T/9P/1//f/9P/y//D/7v/z//P/
8//z//b/8//w/+7/6v/r/+z/7f/u/+7/7//w//H/7v/u/+7/7f/w//D/7//w/+3/7f/t
/+7/7P/t/+3/7f/w//H/8v/z//D/8P/x//H/8//1//b/9//0//P/8v/y//X/9//7//z/
AQAEAAcACwAKAAcABAD///7/+//6//n/9//3//n/+v/5//n/+P/4//n/+f/3//b/9P/y
//H/7//w//D/8f/x/+7/7f/t/+3/7P/t/+3/7f/v//D/8f/y/+z/6f/o/+j/6v/r//H/
9v8DAB8ARgByAKYA4AARATIBSgFeAV0BPAH6AKQATAAMAOb/0P/B/7b/rf+r/7H/uP+9
/8P/y//U/9z/4//l/+T/5P/l/+f/5//s/+7/8P/x/+7/7f/t/+7/7v/v/+7/7f/v//D/
8v/0//L/7v/v/+3/8P/y//P/8v/y//L/8f/x//H/8f/w//D/8f/y//T/9f/y//H/8v/y
//X/9//5//v/+f/5//n//P/7//z//f/+/wAAAgAGAAkACAAHAAgACAAMABAAEQATABEA
EwAUABYAGQAbABwAHQAhACMAJwArACsALQAvADAAMwA3ADoAPAA7AD4APwBBAEIARABF
AEYASQBJAEcARwBDAEIAQgBCAEMARABDAEIAPwA+AD4APQA6ADoAOQA3ADgANwA1ADQA
MAAtACoAJQAmACYAJgAlACEAHwAbABcAFQAUABEAEAAPAA4ADQAMAAgABQADAAAAAgAC
AAEAAAD9//v/+f/4//b/9v/2//X/+P/4//j/+P/0//P/8//z//b/+P/5//j/9//2//X/
9f/0//X/9f/1//j/+P/5//n/9v/3//j/+f/9//7///////3//P/8//z//P/+//7//v8A
AAAAAAABAAAA/v/8//z//v/+////AQD///7//f/8//7//f/8//v//P/9//7/AAD5//X/
9v/5//r/+//8//r/+f/4//f/9v/2//b/9f/3//j/+P/6//f/9f/z//L/8//1//b/9//3
//f/9//3//b/9v/3//f/+f/7//z//f/7//n/9//2//v//f8BAAIABQAGAAcACQAJAAkA
CQAHAAcAAwABAP///f/7//v/+v/8//3//f/+//7//f/6//j/9f/0//T/8//0//T/9f/1
//L/7//t/+v/7f/v//D/8f/y//L/8v/y/+z/6//s/+z/7v/t//H/9P/9/xUAOgBkAJgA
0gAFASoBRgFYAVsBQgEGAbgAZgAkAPT/1P+//7L/p/+j/6v/tv+//8X/zf/U/9r/4f/j
/+D/4v/j/+X/5f/o/+r/7P/t/+n/5//m/+b/6f/r/+v/6//t/+z/7P/s/+v/6P/q/+n/
7P/u/+//7v/r/+r/6P/n/+n/6//s/+7/7f/s/+z/6//q/+n/6v/q/+7/7//w//H/7//t
/+v/7P/u//D/8v/0//T/9P/2//f/9//3//n/+v/+/wIAAwAFAAIAAwADAAQACgANAA8A
EQAVABUAFwAZABoAHQAgACIAJwArAC4AMAAvADAALwAvADEANAA2ADgAOQA5ADcANwA1
ADQANAA0ADUANgA1ADQAMAAuAC0AKwAsACwAKwApACcAJQAiACAAHgAdABwAGQAZABgA
FwAVAA8ADQAJAAUACAAIAAYABgACAAAA/v/8//j/9//3//b/9v/2//X/9P/v/+3/6//q
/+3/7v/v/+//7//u/+3/7P/q/+n/6f/p/+z/7v/v/+7/7P/q/+j/5//r/+3/7v/v/+//
7v/u/+3/7P/t/+7/7//x//L/8//z/+//7v/u/+7/8P/y//L/8v/x//D/7//v/+//7v/t
/+7/7//u/+7/7//r/+r/6f/o/+3/7f/t/+3/6v/p/+j/6P/j/+P/4//m/+n/6v/r/+z/
6f/n/+X/4//k/+b/6P/p/+f/5v/k/+T/4v/h/+D/4P/j/+X/5v/n/+X/4//h/9//4v/k
/+f/6f/n/+f/5v/l/+X/5f/l/+b/6//t//H/8v/w//D/8P/x//b/9//4//f/8v/t/+r/
5//m/+X/5v/m/+r/6//r/+z/5//l/+H/3v/h/+L/5P/l/+L/4P/f/93/2//Z/9j/1//b
/93/3v/f/9v/2v/Z/9j/2v/d/97/3v/c/9n/1f/W/93/9/8eAEoAfACwAOMABgEeATAB
OwEsAfwAtABkABwA5v/C/6v/nP+T/4//lf+k/63/s/+1/7j/uv+//8X/yP/N/8//0v/T
/9P/1P/V/9X/0v/R/9H/0v/V/9n/2//d/9v/2P/W/9T/1v/W/9v/3f/a/9r/2f/W/9b/
1v/V/9X/1//Z/9r/3P/Z/9j/2P/X/9j/2f/c/97/3v/d/9z/2//Z/9n/2f/c/+D/4v/k
/+b/4//i/+P/4//n/+n/7f/w//D/8v/x//H/7//x//L/9P/5//3/AAADAAIAAQACAAMA
BgALABAAFAAUABcAGQAaAB0AIAAhACMAJQAoACoALAArACkAJQAjACMAJAAmACgAKAAo
ACYAJAAjACIAIgAhACEAIgAiACEAHAAZABUAEgATABMAEwARAA0ACgAHAAMAAQABAP//
/f/+//7//P/8//b/8v/u/+r/6f/p/+r/6v/n/+b/5P/i/+D/3//e/97/4f/i/+P/4//g
/9z/2P/U/9f/2f/c/9//3f/e/97/3P/c/9z/3P/d/9//4f/i/+P/4f/e/9z/2f/c/9//
4v/l/+T/5P/k/+P/4v/i/+P/5P/l/+j/6f/q/+j/5v/k/+P/5f/m/+f/6v/p/+b/5P/j
/+T/5P/k/+T/6P/p/+r/6//l/+P/4f/g/+D/4f/k/+X/5//l/+L/4f/g/9//3v/g/+H/
4v/j/+L/4v/i/+H/4//i/+D/4P/i/+P/5P/m/+T/4//h/9//4//l/+f/6f/m/+b/5//n
/+f/5//m/+X/6P/p/+r/7P/s/+3/8P/w//P/9v/5//3//P/7//r/9//2//H/7v/r/+z/
7f/w//L/8f/v/+z/6v/s/+3/7P/s/+r/6P/n/+X/5f/k/+T/4//j/+P/5P/l/+T/4//h
/9//4v/k/+b/6P/m/+P/3v/c/9r/2//h/+r/9f8PADQAXACKAMAA8wAaATYBTAFTAT4B
BgGyAFoAEADi/8b/t/+u/6f/o/+n/6z/sf+1/7v/xP/M/9f/3f/e/93/3f/e/93/3//g
/+H/4f/h/+H/4v/k/+P/4//h/9//4//k/+b/6P/n/+T/5v/l/+f/6P/o/+b/5//o/+j/
6f/o/+f/5f/k/+b/6P/r/+3/6v/p/+r/6v/t/+3/7f/t/+7/7//w//T/8//y//H/8P/0
//b/+v/9//r/+f/6//r//f8AAAAAAQACAAUABwAKAAwADQANAA0AEwAVABkAHQAcAB8A
IgAkACYAKQArACwALgAyADQANwA1ADYANgA2ADkAOwA7AD0AOQA4ADgAOAA6ADoAOAA2
ADYANgA3ADcANAAyAC8AKwAsAC0ALQAuACoAJwAkAB8AIAAeABwAGQAYABcAFAARAA4A
DAAIAAYABgAGAAYABgACAP///f/6//v/+v/4//b/9v/1//T/9P/w/+7/7P/p/+3/7v/v
//D/7P/r/+v/6//t/+7/7v/s/+7/7v/u/+//7f/t/+z/6//t/+7/8P/x/+//7//v/+//
8P/w//D/7//x//L/9P/2//T/9P/y//D/8//0//X/9//2//T/8v/y//T/8v/x//H/8v/y
//L/8v/x/+//7f/r/+v/7f/v//L/7//t/+3/6//n/+v/7//w/+//7v/t/+z/6P/n/+b/
5f/o/+r/7P/t/+r/6P/l/+T/5P/l/+b/6P/o/+n/6f/p/+j/5//m/+X/5//q/+7/8f/v
/+3/6v/n/+j/6f/q/+z/7//x//X/9v/2//b/9v/3//z//f/+//3/+P/x/+z/5//o/+n/
7P/u/+//7//u/+7/6//p/+X/4v/l/+b/6P/p/+b/4v/f/9v/2//b/9z/3f/e/9//3//f
/9z/3P/c/9z/4P/h/+D/3P/Y/9P/1f/a/+v/DQA4AGYAmgDQAP0AGgEwAUQBRQEmAewA
nABIAAQA1P+2/5//kv+N/5P/n/+s/6//sf+1/7j/vv/F/8n/zv/S/9P/1f/V/9P/0v/R
/8//0f/R/9L/1P/T/9X/1f/V/9P/0v/S/9L/1f/U/9j/2f/Y/9j/1//U/9f/2P/Y/9n/
3P/d/93/3v/b/9r/2v/Z/9v/3f/h/+T/4//h/9//3f/g/+H/4v/m/+f/6P/p/+r/6f/o
/+n/6f/t/+//8//2//X/9v/0//P/9f/5//z/AAADAAUABgAHAAcABwAJAAsAEAAVABoA
HgAcAA==
         </WaveFormData>
      </LeadData>
   </Waveform>
</RestingECG>
