# Supplementary material for: Detection of Left Atrial Enlargement Using a Convolutional Neural Network-Enabled Electrocardiogram
Source: Front Cardiovasc Med. 2020 Dec 17;7:609976. doi: 10.3389/fcvm.2020.609976 (PMC7773668; doi:10.3389/fcvm.2020.609976)
Supplement: Supplementary file 5 [file Data_Sheet_5.ZIP › normal4/1802037015_5930_00000015.XML]

<?xml version="1.0" encoding="Windows-1252"?>
<!DOCTYPE RestingECG SYSTEM "restecg.dtd">
<RestingECG>
   <PatientDemographics>
      <PatientID>1802037015</PatientID>
      <PatientAge>70</PatientAge>
      <AgeUnits>Years</AgeUnits>
      <Gender>Female</Gender>
      <PatientLastName>cuishaobo</PatientLastName>
   </PatientDemographics>
   <TestDemographics>
      <DataType>Resting</DataType>
      <Site>1</Site>
      <AcquisitionDevice>MAC55</AcquisitionDevice>
      <Status>Unconfirmed</Status>
      <Priority>Normal</Priority>
      <AcquisitionTime>10:10:59</AcquisitionTime>
      <AcquisitionDate>05-08-2017</AcquisitionDate>
      <CartNumber>1</CartNumber>
      <AcquisitionSoftwareVersion>009C</AcquisitionSoftwareVersion>
      <XMLSourceVersion>MAC5000 v1.0</XMLSourceVersion>
   </TestDemographics>
   <RestingECGMeasurements>
      <VentricularRate>108</VentricularRate>
      <AtrialRate>108</AtrialRate>
      <PRInterval>176</PRInterval>
      <QRSDuration>82</QRSDuration>
      <QTInterval>336</QTInterval>
      <QTCorrected>450</QTCorrected>
      <PAxis>53</PAxis>
      <RAxis>33</RAxis>
      <TAxis>58</TAxis>
      <QRSCount>18</QRSCount>
      <QOnset>226</QOnset>
      <QOffset>267</QOffset>
      <POnset>138</POnset>
      <POffset>211</POffset>
      <TOffset>394</TOffset>
      <ECGSampleBase>500</ECGSampleBase>
      <ECGSampleExponent>0</ECGSampleExponent>
   </RestingECGMeasurements>
   <Diagnosis>
      <Modality>Resting</Modality>
         <StatementCount>2</StatementCount>
         <LabelText>12SL ��ϳ���</LabelText>
      <DiagnosisStatement>
         <StmtFlag>ENDSLINE</StmtFlag>
         <StmtText>����Ķ�����</StmtText>
      </DiagnosisStatement>
      <DiagnosisStatement>
         <StmtFlag>ENDSLINE</StmtFlag>
         <StmtText>�ٽ� ECG</StmtText>
      </DiagnosisStatement>
   </Diagnosis>
   <Waveform>
      <WaveformType>Rhythm</WaveformType>
      <WaveformStartTime>0</WaveformStartTime>
      <NumberofLeads>8</NumberofLeads>
      <SampleType>CONTINUOUS_SAMPLES</SampleType>
      <SampleBase>500</SampleBase>
      <SampleExponent>0</SampleExponent>
      <HighPassFilter>16</HighPassFilter>
      <LowPassFilter>150</LowPassFilter>
      <ACFilter>NONE</ACFilter>
      <LeadData>
         <LeadByteCountTotal>10000</LeadByteCountTotal>
         <LeadTimeOffset>0</LeadTimeOffset>
         <LeadSampleCountTotal>5000</LeadSampleCountTotal>
         <LeadAmplitudeUnitsPerBit>4.88</LeadAmplitudeUnitsPerBit>
         <LeadAmplitudeUnits>��V</LeadAmplitudeUnits>
         <LeadHighLimit>2147483647</LeadHighLimit>
         <LeadLowLimit>268435456</LeadLowLimit>
         <LeadID>I</LeadID>
         <LeadOffsetFirstSample>0</LeadOffsetFirstSample>
         <FirstSampleBaseline>0</FirstSampleBaseline>
         <LeadSampleSize>2</LeadSampleSize>
         <LeadOff>FALSE</LeadOff>
         <BaselineSway>FALSE</BaselineSway>
         <ExcessiveACNoise>FALSE</ExcessiveACNoise>
         <MuscleNoise>FALSE</MuscleNoise>
         <LeadDataCRC32>1745966618</LeadDataCRC32>
         <WaveFormData>
8v/y//L/8v/1//b/9//4//f/9v/1//T/9P/0//T/9P/0//T/9P/0//f/+P/5//r//P/8
//z//P/6//r/+v/6//z//v8AAAIAAgACAAIAAgAEAAYACAAKAA0ADgAPABAADQAMAAsA
CgALAAwADQAOAAwADAAMAAwADAAMAAwADAALAAoACQAIAAgACAAIAAgACwAMAA0ADgAI
AAQAAAD8//v/+v/5//j/9v/2//b/9v/2//b/9v/2//n/+v/7//z/9//y/+3/6P/r/+z/
7f/u//D/8P/w//D/7//u/+3/7P/u//D/8v/0//L/8v/y//L/8P/w//D/8P/y//L/8//0
//b/9v/4//r/+P/4//j/+f/3//f/+f/5//n/+f/6//v/+//8//z//v/////////+//z/
/P/9//3///8BAAIAAwABAAAA///+////AAABAAMAAwAEAAQABAACAAIAAgAAAAAA/v/9
//7//P/+///////8//v/+v/4//X/8//y//L/8P/x//H/8f/z//L/9f/2//P/8f/w/+//
7f/y//T/8P/w//P/8f/y//r//v/9//3/CgAcADAASgBgAHYAjACjALsAzQDXANAArQBy
ADMACQABAAQA+v/s//L//v/+//j/8f/s/+z/7P/q/+f/5f/n/+//7//s/+z/7f/v/+7/
7v/v/+//7v/s/+v/7f/w/+//8P/w//L/8v/x//L/8//0//j/9//z//L/8f/u/+3/7P/s
/+7/7//x//X/9P/0//T/9f/y/+//7v/v//P/9P/0//X/9f/1//X/9f/3//n/+v/7//v/
+v/6//7//v/9//z//v8AAAMABgAJAAYABAACAAAAAwAHAAkACwAIAAcACAAHAAgACAAH
AAcACAAIAAkACgAJAAgACAAHAAYABgAFAAQABQAGAAYABwAJAAkABgAEAAAA/v/8//v/
+v/6//b/9P/3//j/+f/6//j/9//1//X/8//y//L/8v/y//L/8//z//H/8P/w/+//7//v
/+7/7v/t/+3/7f/t//H/8f/u/+7/7v/u/+7/7//w//H/8v/w//D/8f/y//H/8P/x//L/
8v/y//L/8//1//X/9//3//f/9//4//n/+//8//z//v/8//v/+v/4//n/+v/8//3/AQAD
AAQABQAFAAQAAwACAAIAAgACAAMAAQACAAIAAgAEAAQABAACAP///P/6//r//f8AAAIA
AwD8//n/9v/y//H/7//u/+7/8P/x//H/8f/y//D/8v/y//D/7//v/+//5//s//L/8v/w
/+//8f/y//T/+P/7/wUAGgAqADoAUABuAIgAoAC1AMcA2QDjANgAsQBwADUAGQAXABQA
CAAAAAQABgAAAPb/7f/o/+T/4P/i/+v/8//x/+//7v/q/+n/6f/q/+r/6//t/+z/7P/r
/+v/6v/s/+r/6v/p/+r/6f/n/+v/7f/v//T/8P/r/+n/5//q/+v/7P/u/+z/6//r/+3/
7f/s/+v/6//t/+3/7//z//L/8v/x//H/8f/x//H/8f/x//P/9P/1//X/9P/0//j/+f/5
//n//P/8//3//v///wIAAgACAAIAAAABAAAA//8AAAEABAAFAAgACAAHAAcABgAEAAMA
AgADAAQABgAHAAYABgAFAAQABAAEAAMAAwACAAEA/f/6//v/+v/5//n//f/+//v/+v/4
//j/+P/4//j/9//1//X/9f/0//T/9P/1//T/9P/z//D/8P/x//H/8P/v/+3/7P/t/+3/
7f/t/+n/7f/y/+7/7P/s/+z/7P/u/+7/7v/u/+z/7P/t/+7/7f/s/+3/7v/v//D/8f/z
//L/8f/y//H/8P/v/+//7//w//L/8//2//f/9//3//b/9//4//r/+//8//3//f/9/wEA
AgADAAQAAgACAAIAAwAAAAAA///+/wAAAgAEAAQAAAD8//n/+P/6//z//f/9//f/9f/z
//D/8f/v/+7/7v/v//H/8v/z/+//7P/t/+z/7f/t/+7/7//x/+z/6P/s/+7/6//v//j/
/v/8//P/9f8GABoALgBOAHIAhgCYALEAxwDVAN8A4gDJAJIAUQAlABkAFAAGAPz//P8A
AP7/9v/r/+j/5v/i/+T/6f/p/+n/6//s/+r/6//t/+z/6v/p/+n/6P/o/+f/5//p/+z/
6//s/+n/6v/p/+f/6v/r/+z/8P/t/+n/6P/n/+n/6//t//D/8v/x//H/8//x/+7/6//p
/+v/6//t//H/7//u/+z/6//u/+//8P/x//H/8//0//X/9//4//r/AAD+//v/+P/4//j/
+f/6//v//f/+////AAABAAMAAwADAAEAAQADAAMABAAEAAMAAwAFAAQABAAEAAQABAAF
AAUABAAEAAMAAgACAAIAAQABAAEAAQD+//z//f/8//v/+//7//r/9f/y//T/9v/4//r/
9//1//L/8f/z//L/8v/y//L/8v/z//P/8f/w//D/7//t/+3/7P/s/+7/7//w//H/7//r
/+b/6v/r/+z/7f/u/+z/7P/s/+z/6//q/+r/6v/s/+z/7v/w//D/8P/w//H/8P/v//D/
7//w//H/8//1//b/+P/5//z/+//7//v/+v/2//b/9//3//r//f///wEAAgACAAIAAgAB
AAAA/////wEABAAGAAgABwAGAAUAAgADAAAA/v/+//z//v//////+v/3//T/8P/v/+3/
7P/s/+7/7//v/+//7//u//H/8v/x/+//7v/t/+v/6v/u//D/7P/p/+3/8v/2//j/8//1
/wYAHAAyAEgAYgB2AIgApwDFANUA3wDmAM8AlgBTACcAGQAaABIABAD8//z//v/6//H/
6v/o/+j/6P/p/+//8f/r/+n/5v/m/+f/6v/q/+v/7f/q/+j/5f/j/+b/6v/q/+z/6v/s
/+z/6//r/+v/6//u/+7/6//r/+v/6f/p/+n/6v/r/+v/7P/v/+//7v/t/+3/7//t/+3/
7//y//L/8f/x//H/8f/x//H/8f/z//T/9f/3//b/9v/6//j/9//2//j/+v/7//z//f/8
//z//P/8//7/AQACAAMAAgABAAIAAQAEAAQAAwADAAYABgAHAAgABwAGAAYABQADAAIA
AAD+//7//v/9//3//v////3//P/9//z/+//7//7//v/6//j/9v/2//b/9v/0//P/8f/x
//H/8P/w//D/8f/w//D/7//v//D/8v/z//D/7//t/+z/6//r/+v/6//r/+3/7P/r/+r/
6f/o/+r/7P/u//D/7//u/+7/7v/w//D/8v/0//H/8P/v/+//7//v//H/8f/0//X/9//5
//j/+P/3//j/+//7//v/+v/2//b/9//3//z///8BAAMAAwACAAEAAAABAAIAAwAFAAMA
BAAEAAQABQAGAAcABgACAP7/+//6//r//P/9//3/+//5//f/9P/x/+//7v/u/+z/7f/t
/+3/7//u//H/8v/w/+//7//v/+//8v/0//L/8P/v//H/9v/4//j/9////wwAHAAuAEYA
YAB+AJYApwCvALsAwwC4AI8AUgAbAP3/9//4//D/6P/s//L/8v/y//P/8P/q/+j/6v/r
/+X/5//r/+v/6P/o/+n/6f/o/+j/6f/s/+z/6//r/+r/7P/q/+r/6//u/+//7//t/+3/
7f/w//L/8f/z//X/8//x/+//7v/u/+3/7f/v//P/9P/1//f/9f/x/+//7//x//L/8v/z
//P/8//z//P/9P/3//n/+//7//r/+v/+/////////wIABAAFAAYABwAJAAoACwAMAAwA
DQAMAAsACgAJAAoACQALAAwADAANAAsACgAKAAoACgAKAAsACwAKAAoACQAIAAYABgAF
AAUABgAHAAUABAABAP7/+//5//j/+P/0//L/9P/0//T/9P/0//P/8f/x//P/8v/y//L/
8P/u/+3/6//o/+j/6f/p/+z/7f/t/+7/7P/r/+r/6f/1//n/9P/y//L/8v/y//T/9P/0
//T/9v/2//f/+P/2//b/+P/6//r//P/+/wEA/v/7//r/9//5//n/+v/7//n/+v/6//z/
/v///wAAAAD9//z//P/7//3///8AAAEAAAAAAAAAAAABAAIAAwAFAAMABAAEAAQABAAE
AAQAAgD+//r/9//2//f/+v/8//3/+//5//f/9P/x/+//7v/u//D/8f/x//H/8P/u//D/
8P/y//H/8f/x//H/9P/y/+z/7v/v//H/9v/2//T/9/8DABQAJAA6AFYAeACMAJYApwC7
AMUAxwC4AI0ASgAXAAUACQAEAPr/9v/w//D/9P/y/+n/5v/o/+r/6v/r/+f/5//p/+v/
6P/o/+n/5//m/+b/5//r/+z/7P/t/+7/8P/u/+7/7v/w//D/7//r/+n/5//o/+r/6f/r
/+3/7//v/+//8P/y//H/8f/z//P/8v/x//H/8f/v/+//8f/z//T/9P/1//P/8f/v/+3/
8P/z//X/9//1//T/9P/4//z//f/+/wIAAAABAAIAAwACAAIAAgACAAMABQAFAAUABgAH
AAoACwAKAAoACQAJAAYABAADAAIABAAEAAUABQAEAAQAAwACAAIAAgABAAEAAwADAAAA
/v8AAAAAAAABAAAA/v/4//T/+P/6//z//v/6//f/8//x//D/7v/t/+z/7f/s/+z/6//q
/+r/6//r/+3/7f/s/+z/7P/t/+7/7//t/+f/7P/y/+//7v/t/+z/7P/s/+z/7P/s/+z/
7f/u//D/8P/y//T/8v/y//L/8//1//X/9//3//X/9f/2//f/9//4//j/+v/8//3//v/+
//r/+v/7//v/+v/7//v/+//8//z//P/8/wAAAgAEAAcAAwACAAAA/v/+//7//v/8//7/
/P/7//z/+v/8//3//f/5//f/9f/y//H/7//u/+7/7//x//L/8//w/+z/7P/q/+r/6f/p
/+n/7//y//T/9P/w//H/8f/u/+r/8P/7////CgAeADAAQgBYAHIAjgClAL0A0wDfAOYA
0QCYAFUAJQAVABgADgAAAP7/BAACAPj/6//o/+j/6P/o/+3/7//x/+//7P/o/+f/5//n
/+b/5v/n/+n/6v/q/+v/6v/s/+r/6v/r/+7/7//v/+r/5//k/+T/6P/n/+n/6//t/+3/
7f/u/+3/6//q/+v/7f/u/+//8f/v/+3/7f/v//D/8P/v/+//8f/x//H/8f/v//H/8v/z
//H/8P/w//T/9v/3//j//P/6//v//P/9/wAAAAAAAAAAAQADAAMAAwADAAMABQAFAAMA
AgAAAP//AQACAAQABgAEAAQABQAFAAMAAgAAAP7/AAACAAMABQADAAMAAAD+//v/+v/5
//n//P/8//j/9v/0//T/9P/0//b/9//3//n/9//0//L/8P/w//D/8f/x//D/8P/x//H/
8//z//L/8v/z//P/8//z/+n/7//u/+r/7f/u/+//8P/v/+7/7f/s/+r/6v/r/+z/7f/u
//H/9P/x//D/7//v//H/8f/z//P/9f/1//b/9//3//j/+P/6//3//f/9//z/+P/4//n/
+f/5//v//P/9/wEABAAHAAoABgAEAAIAAQABAAIAAgACAAAAAAAAAP7////+//7/AAD+
/wAAAQABAPz/+f/2//L/8f/v/+7/7v/w//H/8f/x/+7/7P/u/+7/8P/v/+//7//v/+7/
7v/w//D/7//x//L/9v/0//X///8QACIAPABWAGwAfgCWALMAzQDdAOcA2gCvAHAAOQAb
ABUAEAAGAAYACgAGAAAA+P/t/+b/6P/s/+b/4//p/+3/6f/p/+b/5v/n/+n/6P/o/+n/
6//s/+z/7f/t/+7/6//q/+r/7P/s/+v/7f/t/+3/8P/w/+3/7f/t/+z/6//q/+r/6//r
/+z/7//u/+7/7v/v//H/7//v//H/7//u/+z/6//v//H/8//1//P/9f/2//f/9//2//b/
+v/4//f/9v/4//v//f///wEAAAAAAAAAAAAAAAEAAAD//wAAAQAEAAUABgAGAAUABQAE
AAIAAQAAAAEAAgAEAAUAAgACAAEAAAADAAQABAAFAAMAAwAAAP7/+v/4//b/9f/4//r/
+P/4//f/9v/1//T/9//3//b/9//1//T/9P/0//H/7v/s/+n/6v/s/+//8f/v/+//7v/u
/+3/7f/t/+3/6f/r/+z/7P/p/+z/7f/u/+//8P/v/+7/7f/s/+7/7v/v//D/8P/w//L/
9P/w//D/8P/x//H/8f/z//P/9P/1//f/+f/3//j/+P/6//v/+//7//r/+v/6//v/+//6
//v/+//7////AAABAAIAAwAEAAUABwAGAAYABQAEAAQABAAEAAIA///8//r/+v/8//7/
//////n/9//1//L/8//x//D/8P/t/+v/6P/l/+f/6P/t//D/8f/x//L/8//t/+z/7P/u
//L/9f/5//r/+P/4//v///8IABQAJABCAGoAhgCYAKsAwQDVAN8A2gC7AHgAMQAPAA8A
EAAEAPr//P/+//z//P/7/+7/5v/o/+r/5//n/+v/7//t/+r/6v/r/+n/6P/o/+n/7f/u
/+7/7//u/+7/6v/o/+n/7P/t/+3/7//v/+//8v/x/+3/7P/r/+3/7f/t/+7/8P/v/+//
8f/y//L/8v/z//X/8//z//X/9P/y/+//7f/x//P/9f/3//b/9//3//f/9//2//b/+v/7
//v/+//+/wAAAQACAAMABAAEAAQABAADAAUABQAFAAcABwAJAAkADAAMAAsACwANAAwA
DAAMAAwADAANAA0ACQAIAAYABAAGAAYABQAFAAUABQACAAAA/f/8//v/+//9//7/+//6
//n/+P/3//b/+P/3//X/9f/1//T/9P/0//X/9P/0//P/8P/w//H/8f/z//P/8v/y/+//
7f/r/+n/8f/x//D/8v/y//L/8v/y//L/8v/y//L/8v/z//T/8v/y//T/9v/1//b/9//5
//f/9//5//n/9//3//j/+f/8//7///8CAAEA///9//r/+//8//7////+//////////7/
/v/+//7/AAAAAAAAAQACAAQABQAGAAYABgAGAAQABQACAAAAAAD//wAAAAD/////////
//7/+f/1//L/8P/u/+//7//v//D/7v/w//D/8v/x//H/8f/z//D/7v/s/+z/7//z//b/
9v/y//f/AQAMABoAKAA+AFgAdACKAJ8AsQC9AMMAyACzAHwAOQARAAcABgD+//L/8P/2
//j/8P/p/+j/6v/s/+r/6//v/+3/6f/r/+j/6P/p/+3/7v/w//P/8//y//D/7//v//D/
7f/s/+r/7P/s/+v/7P/t/+7/8v/z//H/8v/z//X/9f/1//b/8//x//D/8f/z//T/9f/3
//f/9f/1//f/+P/4//f/9//5//n/+f/5//j/+f/5//n/+v/6//v/AAAAAP///v8AAAEA
AwAFAAcABgAGAAYABgAIAAsADAANAAwACwAMAAsADAAMAAsACwALAAoACgAKAAwADAAN
AA0ACQAIAAYABAAGAAYABQAFAAcABwAEAAIAAgACAAIAAwAAAP7/+P/0//X/9v/3//j/
9v/1//P/8//2//b/9//4//b/9P/z//H/7f/s/+z/6//t/+//8P/y//D/7//u/+3/7//v
/+7/7v/v//D/8f/y//H/8P/v/+7/8v/0//f/+v/4//b/9v/2//f/+P/5//v/+//7//3/
/f/8//v/+//7//r/+v/5//r//f/9//3//P/7//z//v/////////+//3/AAAAAAAAAAAA
AAAAAAABAAMABAAEAAQABQAGAAcABgADAAAA/v/+//v//P/8//v/+v/5//j/9v/1//P/
8v/y/+//7//u/+3/7//u//H/8v/v/+3/7P/r//P/9P/u/+z/8v/7/////v/2//T/9f/7
/woAIAA0AEgAYAB2AIwApwC/AMsA0QDSALkAfgA9ABsAFQAQAAQA/P8AAAgAAgD2//H/
7P/m/+b/6P/p/+n/6//r/+z/6v/r/+3/7f/s/+z/7f/u/+7/7f/t/+z/7P/o/+b/6P/s
/+7/7//v/+//7//y//T/8f/x//H/7v/t/+z/7P/r/+n/6P/p/+z/7v/w//P/8f/v/+//
8f/w//D/7//v//L/8//0//X/8//1//b/9//5//j/+P/8//3//f/9/wAA//////////8A
AAAAAAAAAAMABQAFAAUABwAHAAkACQAMAAwACwALAAgABgAFAAQABwAIAAoACwAJAAgA
BgAEAAIAAgABAAEAAQABAP7//P/+//7//v////7//v/6//j/9//2//X/9P/2//X/8//z
//b/9v/3//j/9P/y//H/7//v//D/8v/z//P/8//y//L/8v/z//T/9f/v/+3/6v/m/+n/
7P/t/+7/7//w//D/8P/w//D/7v/u/+//8P/u/+7/8P/y//T/9v/4//v/+P/1//T/8f/0
//X/9//5//f/+P/4//r//f/9//3//P/6//r/+//7//3///8AAAEAAAAAAAAAAAD///7/
/f/9////AgAEAAYABgAGAAYABAABAP7//P/8//r/+v/5//f/9v/3//j/+P/0//H/7//u
/+//8f/y//P/8f/u/+//7v/t/+v/6v/p/+f/7P/y//T/8P/x//X//P/+//r/9//9/wYA
FAAuAEwAZAB4AJIAswDJANUA3wDiANMAngBdAC8AFQAKAAYABAACAAAA/P/0/+v/7P/s
/+L/3v/j/+v/7f/v/+z/6P/n/+f/6v/q/+v/7f/s/+z/6//r/+r/7P/q/+r/7P/u/+7/
7f/s/+v/6v/s/+z/6f/p/+n/6v/r/+z/7v/t/+v/6v/r/+7/7v/u/+//7//t/+3/7//z
//T/9P/1//P/8f/v/+3/8P/z//X/9//2//T/8//2//n/+f/5//z/+//7//v/+//+//7/
/v/+////AQABAAEAAgADAAYABwAKAAoACQAJAAcABAACAAAAAAAAAAEAAQADAAQABAAE
AAIAAgABAAEAAAD///v/+P/4//j/+P/5//v//P/5//j/+v/6//r/+v/4//f/9f/1//P/
8v/y//L/8f/w//D/7//x//L/9P/1//P/8f/u/+z/7f/t/+3/7f/p/+v/7v/u/+z/6v/q
/+r/6v/t/+7/7//w/+z/6v/p/+j/6//s/+//8v/v/+7/7f/t//D/8f/0//X/8v/x//H/
8f/v//D/8P/y//b/+f/8//7/+f/4//j/9//3//n/+v/7//7//v/+//7/AQACAAMABQAF
AAYABgAGAAQAAgAAAPz/+f/2//T/9P/2//r//f////r/9//0//D/7f/r/+r/6v/r/+3/
7v/v/+7/7P/u/+7/7P/r/+v/6//t//D/7v/q/+7/8f/v//D/9v/4//X/+/8MABwAMgBQ
AGwAfgCQAKkAxQDbAOcA4gC/AIAAPwAbABUAFAAGAP7/AAAEAAQA/P/v/+T/4v/k/+b/
5//t/+//7f/v/+z/7P/t/+z/6v/p/+n/6f/o/+b/5f/o/+r/6P/o/+b/6P/o/+f/6P/p
/+r/7v/t/+n/6P/n/+n/6f/p/+r/7P/r/+v/7f/s/+r/6P/n/+n/6f/r/+//7v/u/+3/
7f/y//P/9P/1//P/9f/2//f/8//w/+7/8P/z//P/8//2//f/+f/7//3//v/+//7//v/9
/////////wEAAQADAAMABgAGAAUABQADAAIAAgACAAIAAgADAAMAAwAEAAQABAD///z/
+P/1//j/+//7//z//v/+//7////+//7/+v/4//X/9P/z//L/9P/z//H/8f/y//L/8//0
//P/8v/y//H/7P/q/+n/5//o/+n/6f/q/+f/5//n/+f/5v/p/+v/7P/1/+7/7P/s/+z/
7P/r/+r/6f/o/+r/7P/v//L/8f/w//H/8v/y//L/8v/z//H/8f/z//P/8//z//T/9f/3
//j/+P/6//n/+f/5//j/9v/2//f/9//7//3//v///wMABAAFAAYABAACAAAA//8CAAQA
BQAGAAMAAgABAP7//f/6//j/+P/6//z//f/9//j/9f/y/+7/8P/v/+//8P/w//H/8f/x
/+z/6P/o/+b/6f/r/+7/8f/x//T/8P/q/+j/7//1//b/+P/+////AQAKAB4APABYAGwA
hACeALUAvwDBAMMAsABxACgAAQD7//n/8P/m/+T/6v/w/+7/7P/t/+z/5P/i/+b/7f/r
/+n/7f/u/+z/7f/v/+3/6v/o/+f/6P/o/+f/5//r/+7/7f/u/+r/6v/o/+X/6P/p/+r/
7v/v/+3/7v/v/+7/7f/s/+z/7v/t/+3/7//z//T/9f/3//X/8//z//X/9P/y/+//7f/u
/+3/7P/r/+//9f/6/////f/6//j/+v/+////AAAEAAMAAwADAAMABgAGAAYABgAEAAUA
BAADAAQABQAIAAkACAAIAAcABwAJAAgACAAIAAgACAAJAAkACAAIAAcABgAEAAQAAwAD
AAIAAQD9//r/+f/4//f/9//2//b/8v/w//L/8v/y//L/8f/v/+z/6//s/+z/7f/u/+3/
7P/s/+v/6P/o/+n/6f/s/+3/7f/u/+v/6//r/+v/4f/n/+r/7f/u/+//8P/u/+7/7v/u
/+z/7P/t/+7/7//w//P/9v/z//L/8f/x//H/8f/z//P/9f/1//b/9//5//r/+v/8//r/
+f/4//b/9v/2//f/9//5//v//P/9//z//P/8//z/+v/6//r/+//7//z//P/8//7//v/+
//z//v/8//v//P/4//j/9//1//P/8//z//L/7//t/+z/7P/u/+//7//v/+v/6P/p/+j/
6v/p/+n/6f/t/+7/8P/u/+z/6f/r//L/+P/y//H/AwAYACIAMgBSAHIAhACQAKUAuwDD
AL8AqgB9AD4ADQD7//v/+P/0//T/9P/2//j/9P/r/+L/4v/i/+L/5f/p/+v/7f/q/+b/
5f/l/+X/5P/k/+X/5P/k/+P/4//l/+j/5//o/+f/6P/n/+X/5v/n/+j/7P/v/+3/7v/v
/+z/6//q/+r/6f/n/+b/5//p/+r/6//t/+//7f/t/+//7f/s/+r/6f/u/+//8P/x/+7/
7//v/+//8f/y//T/+v/5//n/+f/8//7///8AAAEAAgACAAIAAgACAAMAAgABAAMAAwAF
AAUABQAEAAIAAQD///7//v/+/wEAAgAEAAUABAAEAAMAAgD///7//P/7//7////9//z/
+v/4//b/9f/4//j/9P/y/+//7v/t/+z/7P/r/+n/6f/q/+r/6//s/+n/6P/o/+f/6P/q
/+3/7//r/+n/5v/k/+P/4//j/+P/5//t//D/7v/s/+r/6P/m/+b/5v/m/+b/5//o/+r/
7P/s/+z/7v/w/+z/7P/s/+3/7v/v//L/8//y//H/8f/x/+//8P/w//L/9f/1//X/9P/z
//T/9v/3//j/+f/5//n/+v/6//r/+v/4//b/9P/z//j//P///wIAAAD+//z/+P/1//L/
8P/w//L/9v/5//v/8//v/+v/5v/o/+f/5//o/+b/5//n/+f/6P/m/+j/6P/l/+P/4v/h
/+P/5P/m/+j/5v/p//P/8P/q//L/+////woAFgAmAEQAYgB2AI4AqQDBANEA3QDcALUA
cAAvAA0ACwAIAP7/+P/6//r/9v/s/+H/4P/i/97/3P/d/9v/3f/l/+T/4P/f/9//3//e
/97/3//i/+L/4f/h/97/3v/a/9j/3f/i/+X/5//p/+n/6f/s/+n/4//g/93/3v/f/+D/
4v/i/+H/4f/j/+L/4v/i/+P/4v/f/97/3//k/+b/5//p/+n/6f/p/+n/5//p/+r/6//q
/+j/5//q/+v/6//r/+7/7v/v//D/8f/1//b/9//4//n/+//7//v/+P/1//T/8f/2//j/
+f/7//z//P/9//7/+//6//r/+f/4//j/9//2//P/8v/w/+//8f/z//L/8v/v/+7/7f/t
/+7/7v/q/+j/6P/o/+j/6P/r/+v/6v/r/+n/6P/o/+j/5f/k/+T/4//i/+L/4//j/+H/
4f/g/+D/3f/d/93/3f/e/+H/4//k/93/3P/f/+D/4f/i/+D/3v/c/9r/3P/c/93/3v/g
/+D/4v/k/+L/4v/i/+P/4f/h/+P/4//j/+P/5P/l/+X/5v/m/+j/6//r/+v/6v/n/+b/
5v/l/+r/7f/v//H/9P/0//T/9P/1//b/9//5//b/9P/x/+7/8P/w//D/7v/v/+7/7v/w
/+z/7P/r/+n/5f/j/+H/3v/h/+H/4v/k/+P/4//i/+H/3//c/93/3P/d/93/3v/f/9n/
2v/e/+b/6P/l/+P/4v/g/+L/5f/t//7/EAAgADgAWAB0AJAAqwC/AM0A0wDKAKcAZAAf
APv//f8AAPL/7P/y//T/6v/g/9v/1v/U/9b/2v/b/9X/0//T/9b/1P/V/9f/1f/U/9T/
1f/X/9j/2P/Z/9r/3P/a/9r/2P/a/9r/2f/Y/9f/1v/Y/9r/2f/b/93/3P/b/9r/2v/Y
/9f/1//Z/9v/3P/d/9//3P/Z/9j/2f/d/97/3v/f/9//3//f/9//3//h/+L/4//i/+D/
3//i/+X/5f/l/+j/6P/p/+r/6//q/+r/6v/q/+z/7//w//H/7//t/+3/6//u//D/8f/z
//H/7v/s/+r/7P/u//H/8//w//D/7//u/+3/7P/q/+n/6//t/+z/7P/r/+r/6f/p/+b/
5P/e/9r/3P/e/+D/4v/h/9//3P/b/9n/2P/Y/9j/1//W/9b/1f/V/9b/2P/Z/9n/2f/Y
/9j/1//X/9f/1//T/9X/1v/W/8v/z//W/9P/zv/R/9L/0//U/9X/1v/X/9j/1v/W/9f/
2P/W/9b/2P/a/9f/1v/V/9X/1//Z/93/3//e/93/3f/d/9v/3P/c/97/4P/h/+L/4v/d
/9z/3P/b/+D/4//l/+f/5f/k/+P/4v/l/+b/5//p/+n/6v/q/+r/6P/m/+T/4P/d/9r/
2P/Y/9v/4P/k/+f/4//h/9//3P/Z/9X/0v/Q/8//z//O/83/z//O/9H/0v/Q/8//z//P
/8v/yP/I/8r/0v/X/9n/3P/g/+D/2f/T/97/+v8MABgAMABQAGwAhQCdALEAvQDCAKsA
dAAvAPv/6f/w/+7/3P/S/9r/4v/e/9P/zP/I/8T/wv/D/8n/z//V/9P/0P/Q/9H/zP/I
/8X/w//G/8j/yf/L/8j/yP/E/8L/w//G/8f/x//G/8X/xP/G/8r/yf/L/83/z//P/8//
0P/I/w==
         </WaveFormData>
      </LeadData>
      <LeadData>
         <LeadByteCountTotal>10000</LeadByteCountTotal>
         <LeadTimeOffset>0</LeadTimeOffset>
         <LeadSampleCountTotal>5000</LeadSampleCountTotal>
         <LeadAmplitudeUnitsPerBit>4.88</LeadAmplitudeUnitsPerBit>
         <LeadAmplitudeUnits>��V</LeadAmplitudeUnits>
         <LeadHighLimit>2147483647</LeadHighLimit>
         <LeadLowLimit>268435456</LeadLowLimit>
         <LeadID>II</LeadID>
         <LeadOffsetFirstSample>0</LeadOffsetFirstSample>
         <FirstSampleBaseline>0</FirstSampleBaseline>
         <LeadSampleSize>2</LeadSampleSize>
         <LeadOff>FALSE</LeadOff>
         <BaselineSway>FALSE</BaselineSway>
         <ExcessiveACNoise>FALSE</ExcessiveACNoise>
         <MuscleNoise>FALSE</MuscleNoise>
         <LeadDataCRC32>3001321218</LeadDataCRC32>
         <WaveFormData>
7P/s/+z/7P/q/+r/6v/q/+j/6P/o/+j/6v/s/+7/8P/u/+z/6v/o/+z/7v/w//L/8P/w
//D/8P/y//T/9v/4//r//P/+/wAAAAAAAAAAAAADAAYACQAMAA8AEAARABIAEAAQABAA
EAASABIAEgASAA8ADgANAAwADgAOAA4ADgAMAAoACAAGAAYABgAGAAYACAAIAAgACAAE
AAIAAAD+//3//P/7//r/+v/6//r/+v/4//j/+P/4//b/9v/2//b/9P/0//T/9P/y//L/
8v/y//L/8v/y//L/8v/y//L/8v/1//b/9//4//f/9v/1//T/9//4//n/+f/4//n//P//
//3/+//5//j//P/9//3/AQD///z/+v/5//7//////wMACQAKAAsADAAKAA0ADQAKAAYA
BgAHAAcACAANAA0ADgARABIAFAASABUAFgAaABwAGQAWABQAEAAOAA4ADgAQAA8ADgAN
AAwACgAIAAEA///8//v/+f/3//P/8v/x/+//8f/y//L/8f/s/+r/6v/o/+v/7P/r/+v/
6f/p/+j/5P/j/+H/2//T/87/y//F/8f/1P/d/93/7/8KACEAMwBRAHwArwDVAN0A0gC1
AIoAdAB/AIQAeQBuAGsAZQBVAEEAKgAXAA0AAwD5//P/6v/k/+n/6v/o/+n/6P/q/+v/
6//r/+j/5//n/+b/4//i/+H/4P/j/+T/5f/m/+f/5v/l/+X/5//m/+b/6P/k/+P/4//l
/+X/5f/n/+f/6f/q/+v/7P/u/+z/7P/s/+7/7f/s/+v/7v/u/+7/7//z//b/9v/2//T/
9f/2//j/+f/5//r//f8BAAQABgAJAAkACwAMAA4AFQATABEAEwATABIAEQARABQAEgAR
AA8AEAAQAA8AEAANAA0ADAAKAAoACgAHAAYACAAIAAcABgAFAAQAAwD///v/+//6//r/
+//7//r/+v/8//j/+P/5//b/9P/z//L/8P/w/+//7v/w/+//7//w//L/8//z//T/8v/x
//H/8f/x/+//8v/y//D/8P/0//X/9v/3//j/+f/6//v/+//3//f/+f/7//n/+f/5//r/
+//7//r//f/9//z//P/9///////+/wEABwAKAA0AEAAPABEAEAAMAAwADAANAA0ADgAT
ABMAFAASABIAEwAQABMAFAAYABoAFwAUABIADgAKAAgABgAGAAYABgAGAAYABwAGAAAA
///8//v/+f/3//D/7v/s/+n/6f/q/+r/6f/o/+j/6v/q/+j/6P/m/+X/5f/n/+r/6P/j
/+H/2//T/87/yf/B/8H/0v/h/+//AQAWACkAQwBpAJAAuQDbAOEAyACbAHgAcAB1AHYA
bwBmAFsASwA7AC0AHAALAP//9//x/+v/7P/w/+//7P/o/+f/5P/l/+X/5P/j/+H/4f/i
/+L/4v/i/+L/4v/i/+L/4v/i/+T/5P/k/+X/5v/m/+f/6v/m/+X/5f/n/+X/5f/n/+f/
5//m/+X/5P/p/+j/6f/q/+z/6//q/+n/7P/s/+z/7f/v//L/8v/y//P/9f/3//r/+//7
//z//////wAAAAABAAIABQAHAAoADwANAAsADQAMAAwADAANABMAEgASABEAEAAOAAsA
CgALAA0ADgAOAAsACgAGAAQAAgACAAEAAAAAAAAAAAD9//v/+//6//r/+f/5//j/+P/2
//L/8v/z//P/8v/y//L/8v/y//H/8P/y//H/8f/y//L/8f/v/+7/8f/x//L/8//y/+//
8f/w/+7/8v/3//b/9P/0//T/9P/1//b/9//3//L/8f/y//P/8f/x//H/8v/1//X/9P/3
//f/9v/2//f//P/9//3/AQADAAQABQAGAAYACQAJAAYABgAGAAcABwAIAA0ADQAOAA4A
DgAPAAwADgAOABEAEgAPAAwACgAGAAUABAADAAQABgAGAAYABgAIAAYA///9//f/8//u
/+n/6P/o/+j/5//o/+r/6//r/+n/6P/p/+j/6v/q/+j/5//p/+X/5P/k/9v/1//X/9X/
0v/N/8P/u//E/9H/3f/z/xAAIwAxAFEAdgCZALsAywDEAKkAfgBmAG0AdgBxAGoAXwBT
AEsAOwAkABUACwD///P/5//k/+j/6f/p/+b/5v/k/+H/4f/g/9//3//f/+D/4P/h/+L/
4//k/+H/4P/f/97/4v/i/+L/4//h/+D/4P/i/+H/4f/i/+X/5//n/+n/6f/n/+b/5f/k
/+b/5P/k/+T/5//n/+f/5//m/+b/5v/n/+3/8P/w//D/8v/z//T/9v/5//n/+v/9//z/
/v///wEAAwAFAAYACAANAAsACQALAAwADAAMAA0AEgAQAA8ADQANAAwACgAKAAoACwAL
AAoACgAKAAcABgAEAAIA///8//3//v////3/+//7//r/+v/5//n/+P/4//j/9P/0//X/
9P/y//H/8P/x//L/8v/y//L/8f/x//L/8f/x//D/8P/y//H/8f/x//L/8f/1//b/9P/y
//H/8v/1//b/9//4//X/9P/z//H/8P/x//T/9//5//n/+f/6//r/+f/3//n/9//2//b/
9//8//3//f8BAAUABgAHAAgACAALAAsACAAIAAgACQAJAAwAEQARABIAEQASABQAEgAQ
ABAAEwAUABYAFAATABAACgAIAAYABgAGAAYABgAGAAYABAD9//v/9f/z//D/7f/r/+z/
7f/t/+r/6v/p/+f/5//o/+v/7P/p/+j/5f/j/+X/5f/o/+r/4//Z/9X/0f/K/8f/xf/D
/8b/0f/f/+3//v8TACcAPwBoAJEArwC9AL4ApwCAAGYAaQB6AH8AegBxAF8ARwA1ACoA
HQAPAAMA+f/x/+7/7P/p/+v/6P/o/+b/5f/l/+T/4//e/93/3f/c/97/4P/i/+T/5P/k
/+T/5P/l/+T/4//j/+X/5P/k/+b/4v/h/+H/4//l/+X/5//n/+j/6P/o/+j/6P/m/+b/
5v/s/+3/7v/v/+//7v/t/+3/7//w/+7/7P/w//P/9v/6//z/+//7//3//P/+////AQAC
AAUABwAKAA0ACwAJAAsADgAOAA4ADwARAA4ADAAJAAsACgAIAAgACAAJAAkACAAIAAgA
BQAEAAQABAADAAIAAQAAAP//+//7//v/+v/6//r/+//7//z/+f/0//P/8//2//b/9//4
//X/9P/y//D/8P/v/+//8P/x//H/8P/w//L/8f/x//H/8f/v//L/8v/0//j/9v/0//T/
9P/0//X/9v/3//f/9f/1//f/+f/5//n/+f/6//z/+//5//v/+f/4//j/+f/5//n/+P/7
/wEAAgADAAQABgAJAAkABgACAAIAAwADAAYADQAPABIAEAAQABEADgAPABAAFAAWABQA
EgARAA4ADAAMAAwADgALAAoACQAIAAUAAgD6//f/9f/z//D/7f/t/+7/7//v/+3/7P/q
/+f/6P/o/+r/6v/s/+z/6v/p/+f/5//q/+b/4f/d/9n/0//M/8f/wf/F/8r/0f/d//P/
BgAVACUAPwBkAJEAsQCtAJoAhQB0AGoAcQB4AG8AZgBnAF0ASQA9ADQAJwAXAAUA+f/z
/+z/6P/r/+n/5v/m/+T/4f/h/+D/3//f/+H/5P/m/+P/4v/h/+D/4P/g/+D/4P/j/+T/
5f/n/+T/4v/h/+L/4v/h/+H/4//m/+f/6v/r/+z/7P/s/+z/6//o/+f/5v/p/+n/6f/p
/+v/7P/t/+//8//2//b/9v/0//X/9v/4//7///8BAAUAAwAEAAQABQAHAAkACgAMABEA
DwANAA8ADgAOAA4ADwAQAAwACQAFAAcACAAIAAoACgALAAsACgAJAAgABAACAAMABAAE
AAQAAQAAAP//+//6//v/+//8//n/+f/4//j/9v/y//L/8//z//L/8v/y//T/9P/z//L/
8v/x//H/8v/z//P/8v/y//T/8//z//P/8f/t/+7/7P/0//b/9P/2//j/+v/8//r/+v/6
//n/+v/7//7/AQD///3/+//6//r/+f/3//n/+v/6//v//f/+//////8DAAcACAAJAAoA
BwAJAAgABAAEAAQABQAFAAcADQAOABAADwAQABIAEAASABIAFQAWABYAFAATABAADAAK
AAgACAAIAAgACAAIAAgABgD///3/9//1//L/7//q/+r/6v/p/+j/6P/n/+X/4v/i/+T/
5P/l/+b/5f/l/+n/6f/m/+L/2//T/8v/x//E/8H/vf/B/8z/1//l//n/FgAtAD8AYQCQ
ALEAwwDFAK4AhQBqAHAAfQB2AHEAbgBjAFEAPQAxACAADwADAPn/8//v/+r/6P/p/+n/
5v/m/+T/4//j/+L/4f/h/+H/4v/i/+L/4v/i/+L/4P/g/+D/4P/i/+L/4v/j/+H/4P/g
/+L/4f/h/+L/5f/k/+P/5P/j/+b/5v/m/+b/6v/o/+j/6P/p/+n/6f/p/+n/6P/n/+f/
7f/y//T/9v/1//X/9f/2//v/+//8/////v8AAAEAAwAEAAcACQAMAA8ACwAHAAcACQAK
AAsADQARABAAEAAPAA0ADAAKAAoACQAJAAgABgAIAAgABQAEAAIAAgABAAAA/v/+//7/
+//7//3//v8AAPv/+f/2//T/9f/y//P/9f/3//b/9v/2//T/8v/v/+z/7f/t/+7/8P/y
//P/8//0//L/8f/x//H/7//t//D/8P/w/+7/8f/4//b/9v/2//b/9P/0//T/8//y//P/
9v/5//n/+f/5//r//P/7//n/+//9//z//P/9//7//////wMABgAGAAYABgAIAAsACwAI
AAYABgAHAAcABwALAAoACgANAA4AEAAOAAwADAAPABAAEgAQAA8ADAAIAAYABAAEAAQA
BAAEAAQABgAEAP3/+//5//f/9P/x/+3/7P/r/+n/6f/q/+r/6f/n/+b/5//m/+j/6P/m
/+X/6f/n/+j/5v/j/9//1//T/8r/wf/F/8n/zP/V/+H/7f8CABcAKwBNAHoAowDDANcA
1gC5AIIAYgBjAHAAdQByAGsAXwBJADEAHgARAAcA/f/1//P/8P/u//H/8P/s/+v/6P/n
/+f/5v/l/+D/3//f/97/4P/g/+D/4P/h/+L/4//k/+T/4v/g/9//4v/i/+P/5v/l/+X/
5v/p/+f/5f/l/+P/5f/m/+f/6P/p/+b/5f/k/+X/5f/l/+X/6f/q/+v/7f/u//D/7//u
/+7/7//w//L/9//3//j/+/8AAAQABwALAAgACQAJAAoADwANAAsADQAQABAAEAARABQA
EgARAA8AEQAQAA4ADgAOAA8ADwAOAAsACAACAP7///8AAAAAAAADAAQABQADAAAA///9
//z/+v/5//f/9v/0//D/8P/x//H/8P/w//D/8P/w/+//7v/w/+//7//w//D/8f/x//L/
8v/x//H/8f/y//H/9f/2/+7/8v/z//L/8//0//X/9v/4//j/+P/3//P/8f/x//H/8//1
//f/+v/5//f/9P/1//b/9v/3//n//v//////AwAGAAYABgAGAAcACwAMAAoABwAGAAYA
BQAGAAsACwAMAA8AEAASABAADwAOABAAEAARABAAEAAOAAoACAAGAAYABwAIAAkACgAI
AAQA+//3//T/8//x/+//7P/s/+z/6//p/+j/5v/j/+L/4v/k/+T/5P/k/+L/4f/j/+P/
6P/s/+f/3f/V/8//yP/B/73/w//O/9f/5f/7/wgAFQAxAFcAfAClAMUAzQC6AJMAbABk
AHMAeABzAG4AZQBRADsALQAkABkADwADAPX/6f/o/+z/6f/o/+T/4//g/+L/4//j/+P/
4//j/+T/5P/k/+T/5P/k/+H/4P/f/97/4f/i/+P/5f/j/+L/4v/k/+L/4f/h/+P/5f/l
/+f/5//m/+b/5v/m/+r/6P/o/+j/7f/t/+3/7f/s/+z/7P/t/+//8v/y//L/9P/1//b/
+P/4//f/9//5//3/AAACAAUABQAHAAgACgANAAsACQALAAoACgAKAAsAEAAOAA0ACwAL
AAoACAAIAAsADQAOAA4ADQAMAAgABgAEAAIA///8//z//P/8//n/+P/5//n/+v/5//n/
+P/4//j/9P/0//X/+P/4//n/+v/3//b/9P/y/+//6//o/+b/7f/x//T/+P/2//P/8f/v
//D/7//z//T/8//y//L/8v/r/+7/8v/0//b/+P/2//b/9v/1//P/8//1//f/9v/1//T/
9P/0//P/8f/z//X/9P/0//X/9v/3//f/+////wAAAQACAAAAAwADAAAAAAACAAUABwAH
AAsACgAKAA0ADgAQAA4AEAAQABMAFAAUABIAEQAOAAgABgAEAAQAAgACAAIAAgAEAAIA
+//5//X/8//w/+3/6//s/+3/7f/p/+j/5v/j/+P/5P/n/+j/6P/o/+b/5f/f/93/3v/e
/93/4f/f/9X/yv/H/8P/v//G/8//0//l/woAJQAxAEUAZgCJAKUAsQCsAI0AaABiAG8A
dgBzAHAAbwBhAE0APQAuAB0ADQABAPv/8f/o/+j/5//p/+b/5v/k/+L/4f/f/93/3P/d
/9//4P/h/+L/4//k/+H/4P/f/97/4//k/+X/5//m/+T/4//k/+D/3//f/+H/4v/j/+b/
5//o/+j/6P/o/+n/5v/l/+T/6f/p/+n/6f/s/+7/8P/z//T/9v/1//T/8f/x//H/8v/2
//f/+f/9/wEABAAGAAkABwAJAAoADAAPAAsABwAHAAsADAANAA8AFAASABEADwAPAA4A
DAAMAAoACQAHAAQAAQAAAPz/+v/8//7///8AAAAAAAAAAP3/+f/3//T/8v/0//X/9f/2
//b/8v/y//P/9f/0//T/9P/y//L/8f/w//L/8f/x//L/9P/1//X/9v/y/+//7f/r/+z/
6//v//D/+v/2//j/9v/0//L/8P/1//j/+//9//r/+f/6//v/+f/5//n/+v/5//f/9P/1
//f/9v/2//f/+v/7//v///8GAAgACgAMAAcABwAEAP7/AAACAAUABwAFAAkACAAIAAsA
DgASABIAEAAOAA8ADgAQABAAEQAQAAwACgAIAAgABwAGAAUABAAFAAQA/v/9//f/9f/y
/+//7P/s/+z/6//p/+j/5v/j/+L/4v/k/+T/5f/m/+X/5f/l/+X/4v/g/9//2//X/9H/
yv/F/8H/u//C/8v/0//l/wIAHQAvAEcAbACRAK8AvwC4AJ8AfgByAH0AhAB5AHYAdQBp
AFUARQAyABsACwD9//X/8f/s/+j/6f/p/+b/5v/k/+P/4//i/+H/3f/d/97/3v/e/97/
3v/e/+H/4v/j/+T/5f/k/+P/4//l/+T/5P/m/+b/5f/l/+f/5v/l/+b/5f/n/+j/6f/q
/+r/5v/k/+L/6v/t//D/8//y//D/7v/t//H/9P/0//T/9v/3//j/+v/8//v/+//9/wAA
BAAHAAsACQAJAAgACAAQAA8ADgARAA8ADgANAA0AEgAQAA8ADQALAAoACAAIAAcABwAG
AAQABQAGAAQABAAGAAYABQAEAAIAAgACAP///f/9//z//P/6//n/9//2//j/9P/0//X/
9//2//b/9v/0//T/8//y//H/7//u/+7/7//v/+7/7v/u/+3/7f/t//D/7//z//T/+v/2
//f/+P/4//j/+P/4//X/9P/z//H/8//1//n//f/8//v/+v/6//r/+f/3//n/+f/4//j/
+f/6//v/+////wMABAAFAAYABgAJAAkABgACAAIAAwADAAQACQAJAAoACQAKAAwACgAN
AA4AEgAUABYAFAATABAADgAMAAoACgAHAAQAAQD+/wAA/v/3//X/8//z//L/8f/t/+z/
6//p/+X/5P/i/9//4f/i/+X/5v/j/+L/3//d/+P/4//e/9r/2//f/9//1f/G/7//u/+9
/8j/1f/f/+v/AAAbADUAVwCAAKEAvQDLAMQAowB4AGgAdQB4AHMAagBnAFsAPwArAB4A
EwAJAP3/7f/l/+T/5P/n/+f/5P/k/+L/4f/h/+D/3//f/9//4P/g/97/3v/e/97/3P/c
/9z/3P/e/97/3v/f/97/3P/b/9z/3P/d/9//4//g/9//4P/f/+H/4v/j/+T/6P/m/+b/
5v/m/+X/5P/j/+f/6P/p/+v/6//s/+r/6P/q/+3/8P/0//f/9//4//v/+v/8//3////9
////AAACAAcABQADAAUACAAKAAwADwAPAAwACgAHAAoACgAJAAoADAANAA0ADAAJAAYA
AAD8//3//v/+//7//v/+//7/+//3//f/9v/2//T/8//x//D/8f/u/+//8f/x//D/8P/w
//D/8P/v/+7/7//t/+z/7P/r/+v/6v/q/+v/6//s/+3/7v/t//H/8v/x//D/8P/w//P/
7P/q/+r/6v/q/+3/8P/z//X/8f/x//P/9f/1//X/9f/2//j/9//1//f/9//2//b/9//4
//n/+f/9/wEAAgADAAQABAAHAAcABAAEAAQABQAFAAYACwALAAwACwAMAA4ADAAMAAwA
DwAQAA4ADAALAAgABgAEAAIAAgAEAAQABAAEAAEA/v/2//P/8v/x/+//7f/n/+b/5f/j
/+P/5P/k/+P/4P/g/+L/4v/g/+D/3v/d/9v/3//m/+b/3//d/9f/zf/K/8n/w/+7/7z/
y//b//P/DAAZACsASwBwAJcAvwDTAMwAsQCCAGQAZQBsAG8AcABnAFUAQwAxABwADQAD
APf/7f/n/+T/6P/r/+j/5P/j/+D/3f/d/9z/2//Z/9n/2v/a/9v/3P/d/97/3f/c/9v/
2v/c/9z/3P/d/9//3v/e/+D/3//f/+D/4//i/+H/4v/h/+H/4P/f/97/4//i/+P/5P/m
/+X/5P/j/+b/5v/m/+f/6v/s/+v/6v/s/+3/7v/w//P/8//0//f/9v/4//n/+//9////
AAACAAcABQADAAUABgAGAAYABwAKAAgABwAFAAcABgAEAAQAAwADAAIAAAACAAIA///+
//3//P/6//j/+P/4//j/9f/x//H/8P/w//L/8//z//T/8f/s/+v/6//t/+z/7P/s/+3/
7v/u/+7/7P/p/+f/5v/q/+v/6//s/+r/6f/p/+n/6v/p/+3/7v/w/+r/5//o/+z/7v/u
/+7/7v/w//D/8P/v/+v/6//t/+//8v/z//T/9v/z//H/7v/v//H/8P/w//H/9v/3//f/
+//+//7//v/+/wAABQAHAAYAAQAAAAAA//8AAAUABQAGAAcACAAKAAgACAAIAAsADAAO
AAwACwAIAAIAAAD+//7/+//6//n/+P/9//7/+v/7//X/8f/s/+f/5P/k/+T/4//j/+T/
5P/j/+H/4P/h/+D/4f/i/+H/4f/d/9//3v/a/9v/2f/P/8f/xP+5/7X/uf++/8X/0f/n
//7/EQApAE0AdACfAMMAxwCwAIkAZABcAGsAfgB/AHQAYwBTAEMALwAcAAkA+//z/+//
6//q/+j/4f/g/9z/2//Y/9j/2f/Z/9n/1//X/9j/2P/a/9r/2v/a/9n/2P/X/9b/2//c
/93/3//d/9r/2P/Y/9j/2f/b/9//3//f/+H/4f/e/9z/2v/Y/9v/2v/b/9z/4f/h/+H/
4f/i/+L/4v/j/+f/6v/q/+r/7P/t/+7/8P/x/+//7v/v//L/9P/1//f/+v/9////AgAG
AAMAAAABAAUABgAHAAkACgAGAAMA//8CAAIAAQACAAEAAQAAAP7/+//6//b/9P/y//L/
8f/w//L/9P/2//X/8f/x//D/8P/x//H/8P/w/+7/6v/q/+v/6//q/+r/6v/q/+r/6f/o
/+f/5f/k/+T/5v/n/+f/6P/q/+n/6f/p/+X/4f/i/+D/5P/m/+n/7P/1//D/7//u/+3/
7P/q/+r/6v/p/+X/5f/n/+n/6//t/+//8v/0//P/8f/z//D/7v/t/+3/8P/x//H/9f/7
//z//f/+//7/AQABAP7/+v/6//v/+//8/wEAAQACAAQABgAJAAgACAAIAAsADAAJAAYA
BAAAAP///v/9//7//v/+//7//v/9//r/8v/v/+r/5//j/9//3//g/+H/4f/g/+D/3//d
/9v/2v/b/9r/3f/e/93/3f/X/9n/3P/a/9P/0//V/8v/wP+//8H/v/++/8v/3f/t//z/
FwA3AFsAfACVAKUAoQCIAGcAXgBqAHEAcABpAGAAVwBHADUAKQAgABUACQD7/+3/5f/e
/9z/3f/e/9z/3f/c/93/3f/c/9v/1v/V/9X/1P/X/9j/2f/a/9f/1v/V/9T/1v/W/9b/
1//a/9z/3//k/9//2//Y/9f/1//X/9n/2f/c/97/4P/i/+P/4P/f/97/3//f/9//3//f
/97/3f/d/+T/6v/t//D/7f/t/+3/7v/0//X/9//7//r/+v/5//n/+//9//7/AAAGAAUA
BAAHAAMAAAD9//v/AgACAAMAAwACAAAA/f/8//z//f/9//z//f/+//z//P/5//j/9v/0
//P/8v/x/+3/7f/v//D/8v/w/+//7f/s/+z/6P/o/+n/6f/o/+j/6P/q/+r/6f/o/+T/
4f/f/97/4v/l/+f/6v/r/+v/7P/t/+z/6f/r/+r/5P/g/+L/5//q/+3/8P/u/+7/7v/t
/+v/6//t/+//8f/x//H/8v/w/+//7f/v/+//7v/u/+//9P/1//X/+f/7//z//f/+//z/
//////z/+//8//7//////wMAAgACAAUABgAIAAYABwAIAAwADgALAAgABgACAAAAAAAA
AAIAAgACAAIAAgAAAPz/8//v/+v/6f/m/+P/4v/i/+L/4f/e/97/3f/b/9j/2P/a/9r/
2//c/9v/2//f/+P/3v/Y/8//yf/F/7//tv+z/7P/vf/M/9X/3f/x/w4AIQA1AFkAiACt
AL0AuwCkAHsAWABcAGcAZABlAGQAWwBPAD8ALwAgAAsA9f/v/+v/4f/e/+D/3f/e/9z/
3f/c/9n/2f/Y/9f/1//X/9j/2P/Y/9j/2P/Y/9b/1P/S/9D/1P/W/9j/2//d/9z/3P/e
/9n/1//W/9f/1//X/9n/2f/c/97/4P/i/+L/4P/g/+D/4P/d/9r/1//b/9z/3f/f/+b/
6v/r/+z/7P/t/+7/8P/x//H/8v/1//f/+v/8/////v//////AAAEAAEA/v///wEAAgAD
AAUABgAEAAMAAQD///7//P/8////AQACAAIAAQAAAPz/+v/5//j/9v/0//b/+P/6//n/
9P/z//H/8P/w//H/8f/y/+//6v/p/+n/6P/m/+X/5P/n/+j/6P/o/+b/4//h/+D/4//l
/+b/6P/o/+f/5//n/+j/5//r/+z/5v/o/+3/8P/s/+r/6P/m/+j/6v/s/+3/6v/p/+r/
6//p/+n/6f/q/+3/7f/s/+//7f/s/+z/7f/y//X/9//9//3//P/7//r//P///////P/8
//7/AQADAAEABQAEAAQAAwAEAAYABAABAAAAAgACAAUABAAEAAIA/f/6//f/9v/4//j/
+P/4//v/+v/0//P/7v/r/+f/4//g/+D/4P/f/9z/3P/b/9n/2v/a/9z/3P/c/9z/2v/Z
/9//1f/S/9j/1f/N/8n/w/+8/7n/u/+//8T/x//T/+3/BgAZAC8AUQB6AKMAwQDLAL4A
mQBsAFgAYQBsAGkAZgBfAE0AOwArABQAAwD9//H/4//f/97/2P/V/9f/1P/U/9L/1P/V
/9X/1f/T/9P/1P/U/9L/0P/O/8z/0f/U/9f/2v/Z/9j/1//X/9b/1P/T/9T/0P/P/8//
0f/R/9H/0//T/9b/1v/W/9b/1v/U/9T/1P/Y/9n/2v/b/9r/2v/a/9v/3v/g/9//3v/f
/+H/4//m/+f/5//o/+v/7P/u/+//8f/z//X/9v/4//3/+//5//v/+v/4//b/9f/9//7/
AAABAP///P/4//b/+P/5//n/+P/0//L/7f/q/+r/6v/p/+j/6f/q/+v/6f/n/+f/5v/m
/+P/4//i/+L/4v/e/97/3//i/+L/4//k/+b/5v/l/+T/4f/d/9r/2P/b/93/3v/g/97/
2//Z/9f/2v/Z/93/3v/e/97/3//g/9v/4P/e/97/3v/e/9z/3P/c/9v/2//b/93/3//h
/+H/4f/i/+H/3//c/93/4P/g/+H/4//o/+n/6f/t/+//7v/t/+z/7f/x//L/8P/u/+7/
7//v/+7/8//z//T/9v/4//v/+v/6//r//f/+//r/9v/z/+7/7P/q/+j/6P/q/+z/7v/w
/+7/6v/h/93/2f/X/9T/0f/S/9T/1v/X/9X/1P/S/8//zP/M/87/zv/M/8z/yv/J/8v/
0f/Q/87/zf/D/7f/t/+u/5//n/+r/7T/u//J/93/8P8BAB0AQQBkAIsApQCrAJ4AdQBK
AEQAWQBkAF8AVABNAD8AKQAVAAoA/f/r/9//1//R/8r/yP/L/83/yv/K/8j/yf/J/8j/
x//E/8P/w//C/8P/xP/F/8b/xP/E/8T/xP/E/8T/xP/F/8b/xv/H/8r/x//F/8T/xf/F
/8X/x//H/8b/xv/G/8b/yv/I/8j/yP/J/8n/yf/J/8r/yv/K/8v/zf/Q/9D/0P/O/8//
0P/S/9f/1//Y/9v/3v/g/+H/4//i/+P/4//k/+v/6f/n/+n/5//m/+X/5f/q/+r/6//r
/+n/5v/i/+D/4f/j/+T/5P/k/+T/4f/g/9//3v/c/9r/2P/Y/9j/1f/V/9f/2P/a/9X/
0//Q/87/0P/O/9D/0//S/9D/z//O/8z/zP/L/8r/yf/H/8b/xv/L/83/zv/Q/87/zf/N
/83/y//J/8z/zP/M/8z/zf/O/8v/zf/Q/9D/zv/O/87/zv/O/8z/zP/M/8v/yv/L/87/
0f/P/8//z//Q/8//zf/K/8v/zv/O/8//0f/R/9H/0P/T/9f/2P/Z/9r/3P/f/9//3P/Z
/9j/2P/X/9n/3//g/+L/4f/i/+T/4v/g/+D/4//k/+b/5P/j/+D/2v/Y/9b/1v/U/9T/
1P/U/9f/2P/U/9X/z//N/8r/x//D/8L/wf+//7z/uv+3/7P/tP+2/7r/vP+7/7r/t/+1
/7n/tf+s/67/uf+z/6P/m/+Y/5H/i/+F/4z/pf+3/73/xv/X/+n/AwAkAEcAawCFAIoA
eQBOACoAKwA+AEUAPgAzACkAGwAPAP7/6f/X/8v/wf+5/7b/wP/H/8L/vP+5/7T/r/+r
/6b/of+j/6X/qP+q/6n/qP+n/6b/qf+q/6v/rP+r/6j/pf+j/6f/qP+q/67/rv+t/63/
r/+p/w==
         </WaveFormData>
      </LeadData>
      <LeadData>
         <LeadByteCountTotal>10000</LeadByteCountTotal>
         <LeadTimeOffset>0</LeadTimeOffset>
         <LeadSampleCountTotal>5000</LeadSampleCountTotal>
         <LeadAmplitudeUnitsPerBit>4.88</LeadAmplitudeUnitsPerBit>
         <LeadAmplitudeUnits>��V</LeadAmplitudeUnits>
         <LeadHighLimit>2147483647</LeadHighLimit>
         <LeadLowLimit>268435456</LeadLowLimit>
         <LeadID>V1</LeadID>
         <LeadOffsetFirstSample>0</LeadOffsetFirstSample>
         <FirstSampleBaseline>0</FirstSampleBaseline>
         <LeadSampleSize>2</LeadSampleSize>
         <LeadOff>FALSE</LeadOff>
         <BaselineSway>FALSE</BaselineSway>
         <ExcessiveACNoise>FALSE</ExcessiveACNoise>
         <MuscleNoise>FALSE</MuscleNoise>
         <LeadDataCRC32>2302198065</LeadDataCRC32>
         <WaveFormData>
CAAIAAgACAAIAAgACAAIAAgACAAIAAgACAAIAAgACAAGAAYABgAGAAYABgAGAAYABAAE
AAQABAACAAIAAgACAAEAAAD///7//f/8//v/+v/5//j/9//2//T/9P/0//T/8//y//H/
8P/y//L/8v/y//T/9P/0//T/9v/2//b/9v/4//j/+P/4//n/+v/7//z//P/8//z//P//
/wAAAQACAAMABAAFAAYABQAEAAMAAgADAAQABQAGAAYABgAGAAYACAAIAAgACAAKAAoA
CgAKAAkACAAHAAYACAAIAAgACAAIAAgACAAIAAYABgAGAAYACQAJAAkACQAHAAcABwAH
AAgABQADAAEAAgAEAAUABgAGAAYABgAGAAUABAAFAAYABgAGAAgACQAKAAwADgARABEA
EQARAA8ADQAKAAcABAADAAIA///9//3/+//5//b/9f/1//T/8//y//L/8v/y//L/9P/1
//j/+v/8//z//f/+//7//v/+//3//f/9//3//v/+//7///8AAAAAAAAAAAEAAgADAAQA
BAAEAAQAAwADAAMABAAFAAoAEwAbACAAJAAwAEAATwBcAGcAZgBNACMA+f/P/5//eP9k
/1n/T/9C/zj/OP9D/0z/VP9n/4H/mP+q/77/0f/j/+//9v/4//n/+v/6//n/+f/8////
AAABAP//AAAAAAEABAAEAAQABAAGAAYABQAFAAUABQAFAAQABAAEAAQABAADAAQABAAD
AAMABAAFAAYABQAEAAMAAQABAAEAAQABAAEAAQABAAEA/////////v8AAAAAAAD///z/
/P/7//r/+//7//r/+v/3//b/9v/1//L/8P/v/+7/7//v/+7/7f/u/+7/7//v/+3/7P/s
/+z/7v/v/+//7//x//H/8f/x//T/9P/2//b/+P/5//r/+v/7//v/+//7//3/////////
AAAAAAEAAQACAAEAAQABAP////8AAAIAAwADAAQABAAEAAQABAAEAAIAAgACAAIABgAG
AAYABgAFAAUABAAEAAQABAAGAAYABgAGAAYABQAFAAUABQAFAAUABQAFAAgABwAHAAcA
BQAGAAYABgAGAAYABgAGAAYABgAIAAoADAAMAA4ADwARABIAEwAVABMAEwATABEADwAM
AAkABgABAAAA/f/7//z/+//6//j/9//3//b/9f/2//b/9v/2//j/+v/7//7//P/+//7/
//8BAAIAAwAEAAUABQAFAAUAAgACAAIAAwAFAAYABwAIAAcABgAFAAQACgAGAAYABwAJ
AAsADAAPABQAGQAjACwANgBIAFoAaQB0AHMAXAAzAAcA0/+X/2P/QP8u/yX/I/8e/yD/
Lv87/0r/Xv91/43/pv+8/9L/4//x//v//v/+/wEAAwAEAAQABQAHAAkACQAJAAsADAAM
AA0ADQAMAAsACgAOAA4ADQANAAwACwAKAAgACQAKAAsADAAMAAwACwAJAAsADAANAA4A
DgAOAA4ADQANAA0ADQANAA8ADwAPAA8ADgANAAwACgAMAAwADAALAAsADAAMAAwACwAL
AAoACgAHAAYABgAFAAUABAAEAAQAAQABAAAA///+//7//////////v/+//7//v//////
//8BAAEAAQABAAIAAgAEAAQABAAFAAYABgAHAAcABwAHAAcACQAJAAkACAAIAAkACQAI
AAcABwAHAAcABwAIAAoACAAHAAcABgAEAAQABAAEAAQABAAEAAQABwAIAAkACgALAAsA
CgAKAAoACAAKAAoACgAKAAoACgANAA0ADQANAA0ADQANAA0ADwANAAwACwALAAwADAAM
AAwADAAMAAwADQAOABEAFAAVABQAFQAVABcAGAAZABsAGwAbABsAGQAVABIADwAMAAkA
CAAFAAMAAwABAP///P/9//3//P/7//r/+v/6//r/+//8//z//v8AAAIAAgADAAUABgAH
AAgACgALAAwADQALAAoACQAJAAoACgAKAAoACgAKAAoACgAIAAoACgALAA0ADwAQABEA
FAAZACMALgA2AEQAVgBlAHAAdQBqAEcAGQDn/63/c/9G/yz/Jf8l/x7/IP8q/zX/Qv9W
/3H/i/+i/7b/zv/f/+v/9f/8/wIABwAJAAoACgALAAwADQAMAAsADQAOAA4ADwAQABAA
EAAQABQAFAATABMAEgARABAADgAPABAAEQASABEAEgASABEAEAAQABAAEAASABIAEgAR
ABMAEwATABMAEQARABEAEQARABEAEQAQABEAEgATABMAEQAQAA4ADAANAA0ADAAMAA0A
DAAMAAsABwAGAAYABgAFAAUABAADAAIAAgADAAMABAAEAAUABgAEAAUABQAFAAUABQAF
AAUABAAEAAYABgAIAAkACgAKAAkACQAJAAkABwAJAAkACQAKAAoACwALAAwACwALAAsA
CwALAAwADgANAAsACgAIAAgACAAIAAgACAAIAAgACAAKAAoACgAKAAsACwAKAAoADAAO
ABAAEAAOAA4ADgAOABEAEQARABEAEQARABEAEQATABEAEAAPABEAEgASABIAEAAQABAA
EAAOAA4AEAASABYAFgAYABkAFwAYABkAGwAdAB0AHQAbABcAFAARAA4ACwAKAAcABQAH
AAUAAwAAAP7//f/7//n/+v/6//r/+v/7//z//P/+////AgADAAUABwAIAAkACgAMAA0A
DgAPAAwADAAMAA0ADQAMAAsACgALAAwADQAOABAAEAAQAA8ADwARABAAEQAWAB0AJQAq
ADQARABWAGcAdAB9AHYAUwAjAPP/u/+B/1D/Nv8p/yn/Jv8k/y7/P/9O/1z/cf+J/6D/
uP/Q/+X/8////wQACAAJAAkACgAKAAsADwARABEAEQAPABAAEAARABQAFAAUABQAFAAU
ABMAEwAVABUAFQAUABYAFgAWABYAFQAWABYAFQAUABQAFAAUABIAEgASABEAEwATABMA
EwAVABUAFQAVABUAFQAVABQAFgAWABYAFQASABIAEQAQABAAEQARABIAEQAQABAADwAK
AAgABwAGAAYABwAHAAcABgAGAAcABwAIAAgACQAKAAkACQAIAAcACQAJAAkACQAKAAoA
DAAMAAwADQAOAA4ADgANAAwACwAJAAsACwALAAoACgALAAsACgAJAAkACQAHAAcACAAK
AAoACQAJAAgACgAKAAoACgAKAAoACgAKAAwADAAMAAwADAALAAkACAAIAAwADAANAA4A
DwAQABAADwAOAA0ADwAPAA8ADwAPAA0ADAALAAsADAAMAAwADgAOAA4ADgAQABAAEgAU
ABYAFgAYABkAGAAYABgAGQAZABkAGQAXABUAEgAPAAwACwAKAAcABQAHAAUAAwAAAP7/
/f/7//n/+P/4//j/+P/7//7/AAAEAAIABAAEAAUABgAGAAYABgAHAAcABwAHAAcACAAJ
AAsADgAOAA4ADgAMAAwADAAMAAwADgAMAA0ADQAPAA4ADwASABsAJQAoACoANABGAFUA
YgBrAGwAWwA3ABEA5/+7/5b/hv97/2f/Uv9I/0j/Uf9a/2T/c/+J/57/sP/E/9n/6f/3
/wIABgAFAAUABgAGAAcACwANAA0ADQALAAwADAANAAwADAAMAAwAEAAQAA8ADwAPAA8A
DwAOAA0ADAALAAoADQAOAA4ADQAMAAwADAAMAAsACgAJAAcACgALAAwADQANAA0ADQAN
AAsACwALAAoABwAGAAUAAwADAAQABAAEAAIAAQD///7//f/8//z/+//3//b/9v/2//P/
8//y//H/8f/y//T/9f/3//b/9v/2//T/9f/1//X/+f/5//n/+f/6//r//P/8//7///8A
AAAAAwADAAMAAwADAAUABQAFAAgACAAJAAkACgAJAAkACQAJAAkACgAMAA0ADQAOAA4A
DAAMAAwADAAMAAwADAAMAAwADAAMAAwACwALAAoACgAMAAwADAAMAAwADAAMAAwACwAK
AAkACQAJAAkACQAJAAcABgAFAAUABgAGAAYABgAGAAYABgAGAAYACAAKAA4ADgAQABEA
EQASABMAFQATABMAEwARABIAEAAOAAwABwAGAAMAAQAAAP3/+v/2//b/9//3//f/9P/0
//T/9P/4//r/+//+/wAAAgACAAMAAwACAAEAAAAEAAUABgAHAAQABAAEAAUABgAGAAYA
BgAIAAgACAAIAAYABgAGAAUABQAJAAwADwAUAB0AJwAoACwAOABIAFUAYgBtAGYARQAZ
AOv/vf+R/3D/Yv9Z/0v/QP8+/0L/Tf9U/2D/d/+P/6T/uP/O/+H/7f/1//r//P/9/wEA
AgACAAMAAwAFAAUABQAHAAgACAAJAAoACgAKAAoACwAKAAgABwAKAAsADAAMAAoACgAK
AAoACwAMAAwACwAIAAgACAAIAAgACAAIAAcABwAHAAcABwAFAAUABQAFAAUABQAFAAQA
BQAGAAcABwAEAAQAAwACAP/////+//7//f/8//z/+//5//j/+P/4//f/9//2//X/8v/y
//P/8//1//T/9P/0//T/9f/1//X/+f/5//n/+f/7//z///8AAP7///8AAAAAAQABAAEA
AQADAAUABQAFAAgACAAJAAkABgAFAAUABQAHAAcACAAKAAoACQAJAAgACAAIAAgACAAG
AAYABgAGAAkACgALAAwADAALAAkACAAKAAoACgAKAAsADAANAA4ADQANAA0ADQAMAAsA
CgAJAAwACwALAAsACQAKAAoACgAMAAwADAAMAAsACgALAAwAEAAQABIAEwATABQAFQAX
ABkAGQAZABcAFwAUABEADgANAAwACQAHAAUAAwABAP7//f/9//z/+//6//r/+v/6//v/
/P/8//7///8CAAMABQAHAAgACQAKAAoACQAIAAcACAAIAAgACQAKAAoACgAKAAoACgAK
AAoADAAKAAoACwALAAkACgANABIAGQAjACwANAA+AFAAYwBwAHcAcABTACcA9f+9/4P/
UP80/yv/Kf8k/yL/Kv85/0T/Uv9p/4H/mv+y/8j/3f/p//P//v8CAAMABQAGAAYABwAL
AA0ADQANAAsADAAMAA0AEAAQABAAEAARABAADgANAA4ADwAQABAAEAAQABAAEAAQABAA
DwANAA8AEAARABIAEAAQABAADwARABEAEQARABEAEQARABEADwAPAA8ADgAQABAAEAAP
AAwADAALAAoACwALAAoACgAJAAgACAAHAAMAAgACAAIAAQABAAAA///+//7//////wEA
AAAAAAAA/v///////////////////wIAAgAEAAQAAgADAAQABAAFAAUABQAFAAUABwAH
AAcACAAIAAkACQAIAAcABwAHAAYABQAFAAYACAAHAAcABgAGAAYABgAGAAYABgAGAAYA
BwAGAAUABAAFAAUABAAEAAYABAAGAAgACAAIAAgACAAJAAkACQAJAAkACQAJAAkADQAL
AAoACQALAAwADAAMAAoACgAKAAoACgAKAAwADgARABIAFQAXABUAFgAXABkAFwAXABcA
FQARAA4ACwAIAAMAAgD///3//f/7//n/9v/2//f/9//3//T/9P/0//T/9v/4//n//P/8
//7//v///wMABAAFAAYABQAFAAUABQAGAAYABgAHAAoACgAKAAoACAAIAAgACAAGAAYA
CgALAAsACQAMAA8AEgAZACUALgA2AEIAUgBhAGoAbwBgADsADQDZ/53/Z/9A/y7/J/8j
/yD/IP8u/z3/Sv9c/3P/jf+m/77/0P/f/+///f8CAAIAAwAFAAYABgAHAAgACQAIAAcA
CQAKAAoACwAMAAwADAAMAA4ADgANAA0ADQANAA0ADAAKAAoACgAKAA0ADgAOAA0ADAAM
AAwADAAOAA4ADgANAA0ADQANAA0ADQANAA0ADQAPAA8ADwAOAA4ADgAOAA0ACgAKAAkA
CAAJAAkACAAIAAcABgAGAAUABQAEAAQABAADAAMAAgABAAAAAAABAAEAAQAAAAAAAAD+
/////////wEAAQABAAEAAgACAAQABAAEAAUABgAGAAUABQAFAAUABQAHAAcABwAIAAgA
CQAJAAYABQAFAAUAAwADAAQABgAIAAcABwAGAAgACAAIAAgACAAIAAgACAAJAAgABwAG
AAgACQAJAAoADAAMAAwADQAQABAADwAOAA0ADAAPAA8ADwAPAA8ADwAPAA8AEwARABAA
DwAOAA4ADQAMAA4ADgAOAA4ADgAOABAAEgASABIAFAAVABcAGAAZABsAGwAbABsAGQAX
ABQAEQAOAAsACgAHAAUABAABAP7/+v/7//v/+v/5//j/+P/4//j//P/+////AgACAAQA
BAAFAAUABgAHAAgABwAHAAcABwAHAAgACQALAAoACgAKAAoACAAIAAgACAAIAAgADgAR
AA8ACwAMAA0AEAAXACMALAAwADoATABdAGYAcQBwAFMAJQD7/9H/m/9w/17/U/9D/zL/
LP82/0P/Sv9W/2v/hf+c/7L/yv/f/+v/9/8CAAIAAQAEAAYABwAJAAsADQANAA0ADAAM
AAsACwAOAA4ADgAOABAAEAAPAA8ADwAPAA8ADgAMAAwADAAMAA0ADgAOAA0ADgAOAA4A
DgAOAA4ADgANAAsACwALAAsACQAJAAkACQAJAAkACQAIAAgACAAIAAcABwAIAAgACAAF
AAUABAAEAAEAAAAAAP/////+//7//v/9//3//P/7//z//P/9//3/+//6//r/+v/4//n/
+f/5//7///8AAAEAAgACAAQABAAEAAUABgAGAAUABQAFAAUABwAJAAkACQAIAAgACQAJ
AAoACQAJAAkACwALAAwADgANAAsACgAIAAYABgAGAAYABgAGAAYABgAJAAoACwAMAA0A
DQAMAAwADAAKAAoACgAKAAoACgALAAsACwALAAsACwALAAsACwAJAAgABwAJAAoACgAK
AAoACgAKAAoACAAIAAoADAAQABAAEgATABMAFAAVABcAGQAZABkAFwATABAADQAKAAgA
CAAGAAUAAwABAP///P/9//3//P/7//n/+P/3//b/+P/6//v//v8AAAIAAgADAAQABAAE
AAQABgAHAAgACQAGAAYABgAHAAYABgAGAAYABgAGAAYABgAKAAwADgALAAkACwAMAA0A
EAAXAB8AJgAmACwAPgBRAFwAZQBsAGMAQwAVAOf/uf+Q/3j/b/9h/0z/QP9A/0X/Tv9Y
/2v/f/+W/6r/vv/T/+X/7//2//z/AQABAAIAAgADAAcACQAJAAkABwAIAAgACQAKAAoA
CgAKAAoACgAJAAkACwALAAsACgAJAAgABwAGAAkACgAKAAkACgAKAAoACgAKAAoACgAJ
AAgABwAGAAUABwAHAAcABwAHAAcABwAGAAQABAAEAAMAAQAAAP7//P/7//v/+v/6//v/
+v/6//n/9//2//b/9v/z//H/7v/r/+7/8P/z//X/8//y//L/8v/y//P/8//z//T/8//y
//H/9P/0//b/9v/2//f/+P/4//v/+//7//v//f////////8CAAIAAwADAAQAAwADAAMA
AQABAAIABAACAAEAAQAAAAEAAgADAAQABgAGAAYABgAHAAYABQAEAAQAAwABAAAABgAK
AAoABgAEAAQABAAEAAQAAwACAAEAAwADAAMAAwAFAAMAAgABAP//AAAAAAAAAQACAAMA
BAACAAIABAAGAAYABgAIAAkACgAMAA4AEQATABMAEwARAA8ADAAJAAYAAQAAAP3/+//9
//v/+f/2//X/9f/0//P/8P/w//D/8P/0//b/9//6//z//v/+//////8AAAEAAgADAAMA
AwADAAQABAAEAAUABgAGAAYABgAEAAQABAAEAAgACgAKAAcACQANAAwACQAIABEAHwAm
ACoAOABKAFkAZgBvAGoASwAhAPX/w/+P/2T/Tv9B/zn/Lv8o/zD/Pf9G/1D/af+D/5b/
rP/E/9v/6//z//j//P/7//v//P/8//3/AgAFAAYABwAJAAoACgALAAsACgAJAAgACgAK
AAkACQAJAAkACQAIAAoACgAKAAoACwAMAAwACwAIAAgACAAIAAgACAAIAAcACQAJAAkA
CQALAAsACwALAAkACQAJAAgACAAIAAgABwAIAAgABwAGAAMAAwACAAIA///+//7//f/9
//z//P/8//n/+f/4//f/9v/2//f/9//3//b/9v/2//b/9//3//f/+//7//v/+//7//r/
+//6//3///8BAAIAAgABAAAA/////wEAAQABAAIAAgADAAMABQAFAAYABwAGAAUABQAG
AAQAAwADAAIAAwAEAAUABgAFAAQAAwACAAYABgAGAAYABgAFAAMAAgADAAQABQAHAAoA
CgAJAAgABwAGAAkACQAJAAkACwALAAsACwAMAAkABwAFAAgACgALAAwACwAKAAkACAAI
AAgACgAMAA4ADgAQABEAEwAUABUAFwAVABUAFQATABEADgALAAgABwAGAAMAAQABAP//
/f/6//f/9//2//X/8v/y//L/8v/2//j/+f/8//r//P/8//3/AAACAAQABgAHAAcABwAH
AAUABAADAAMABAAEAAQABAAGAAYABgAGAAoACgAIAAkACQAJAAoACwAMABMAHwAqADIA
PABOAF8AagBxAGoASQAbAOv/tf95/0b/Kv8h/x//IP8g/yb/M/9E/1T/af+D/5z/sv/G
/9n/5//x//r//v8DAAUABgAGAAcABwAJAAkACQALAAwADAANAAwADAAMAAwADgAOAA0A
DQAPAA8ADwAOABAAEAAQABAADgAOAA0ACwALAAwADQAOABAAEAAQAA8ADwAPAA8ADwAP
AA8ADwAPAA8ADwAPAA4ADAAMAAwACwALAAwADAAMAAsACwAKAAoACQAIAAgABwADAAIA
AgACAAMAAwACAAEAAAAAAAEAAQD///7//v/+/wAAAQABAAEAAwADAAMAAwADAAIAAwAC
AAMABQAHAAgABwAHAAcABwAHAAkACQAJAAkACAAIAAcACAAHAAcABwAHAAcACAAKAAgA
BwAHAAYABwAIAAkACgAJAAgABwAGAAYABgAGAAYACQAJAAgACAAKAAoACgAJAAgACgAK
AAoACgALAAsACwALAAsACwALAAsADgANAA0ADQANAA4ADgAOAA0ADAALAAoACwAMAA8A
EgATABIAEwATABUAFgAXABkAGQAZABkAFwAXABQAEQAOAAoACAAEAAEA///9//v/+P/3
//f/9v/1//b/9v/2//b/+P/6//v//v/+/wAAAAABAAMABAAFAAYABQAFAAUABQAEAAQA
BAAFAAgACAAIAAgACAAIAAgACAAKAAgABAABAAEABwAMAA8AEAAZACMAJgAqADoAUgBj
AG4AcwBiADsADQDZ/5v/Y/88/yb/H/8d/xj/GP8q/zn/Qv9W/3P/i/+i/7j/0P/h/+3/
9f/8//7/AQAFAAYABgAHAAcACQAJAAkACQAKAAoACwAMAAwADAAMAA4ADgANAA0ADQAN
AA0ADAAMAAwADAAMAAsADAAMAAsACwAMAA0ADgAQABAAEAAPAA0ADQANAA0ACwALAAsA
CwAMAA0ADgAOAA0ADAALAAkACwAMAAwADAAJAAkACAAIAAgACAAJAAkABQAEAAQABAAF
AAUABAADAAIAAgADAAMAAQAAAAAAAAACAAMAAwADAAUABQAFAAUABAAEAAYABgAGAAcA
CAAIAAsACwALAAsACAAJAAgABwAGAAYABwAHAAYABQAFAAUABQAFAAYACAAGAAUABQAE
AAQABAAEAAQABAAEAAQABAAHAAgACQAKAAsACwAKAAoACAAIAAgACQAKAAgACgAKAAoA
CgAMAA0ADgAPAA4ADQAMAAsADQALAAoACQAJAAoACgAKAAwADAAMAAwADAAMAA4AEAAQ
ABAAEgATABUAFgAXABkAGAAXABYAEwATABAADQAKAAUABAABAP//AQD///3/+v/6//v/
+//7//j/+P/4//j/+v/8//3/AAAAAAIAAgADAAUABgAHAAgACAAHAAYABQAHAAgACQAL
AAoACgAKAAoACAAIAAgACAAKAAoADAALAAsACwAMABEAGAAbAB8AKAAyAD4ATgBZAGgA
cQBoAEUAGwDz/8v/of+E/3b/af9V/0r/Sv9O/1f/YP9q/3//l/+w/8L/1P/l//P//f8C
AAYABwAIAAgABwAHAAsADQANAA0ADQAOAA4ADwAPAA4ADQAMABEAEgASABMAEQARABEA
EAAPAA4ADQAMAA8AEAAQAA8ADgAOAA4ADgAMAAwADAALAAsACwALAAsACwALAAsACwAJ
AAkACQAIAAYABgAGAAUABgAGAAUABAAFAAUABAAEAAAA/v/9//v/+//6//r/+v/3//f/
9v/1//b/9v/3//f/9//2//b/9v/4//n/+f/5//v/+//7//v//P/8//7//v/+////AAAA
AAIAAwAEAAUABwAJAAkACQAKAAoACwALAAwACwALAAsACQAJAAoADAAOAA0ADQAMAA4A
DgAOAA4ADAAMAAwADAANAAwACwAKAAwADQANAA4AEAAOAAwACgAKAAoACgALAAsACwAL
AA0ADQANAA0ADgALAAkABwAHAAgACAAIAAgACAAIAAgACAAIAAoADAAMAAwADgAPABEA
EgATABUAFwAXABcAFQASAA4ACgAGAAUABAABAP//AQD///3/+v/3//f/9v/1//b/9v/2
//b/9//4//j/+v/7//7///8BAAMABAAFAAYABgAFAAQAAwACAAIAAgADAAUABgAHAAgA
CAAIAAgACAAIAAgABgADAAMABQAGAAsAEgAZAB8AJAAsADoASABXAGQAbQBkAEMAFQDp
/7v/j/9u/17/U/9F/zj/OP9E/03/VP9g/3X/i/+e/7b/zv/f/+v/9f/8//z/+//9//7/
/v///wMABQAFAAUAAwAEAAQABQAIAAgACAAIAAgACAAHAAcABQAFAAUABAAHAAgACQAK
AAsADAAMAAsACAAIAAgACAAIAAgACAAHAAYABQAEAAMABQAFAAUABQADAAMAAwACAAQA
BAAEAAMAAQAAAP7//P/9//3//P/8//n/+P/4//f/9//2//b/9v/1//X/9P/z//L/8v/z
//P/8//y//L/8v/y//P/8//z//f/9//3//f/9v/2//j/+P/4//n/+v/6//3//f/9//3/
/v8BAAIAAwADAAIAAgABAAAA////////AAABAAMABgAGAAUABQAEAAYABgAGAAYABQAE
AAMAAgAGAAYABgAGAAUABQAEAAQABgAGAAYABAAGAAYABgAGAAUABQAFAAUABQAFAAUA
BQAHAAUABAADAAMABAAEAAQAAwACAAEAAAADAAQABwAKAAoACgAMAA0ADQAOAA8AEQAS
ABMAFAATAA8ADAAJAAYAAgAAAPz/+f/7//n/9//0//P/8//y//H/8v/y//L/8v/y//T/
9f/4//j/+v/6//v///8AAAEAAgABAAEAAQABAAAAAAAAAAEAAgACAAIAAgAAAAAAAAAA
AAAABAAEAAMAAQADAAYABwAKABUAHwAmADIAQgBUAGEAbABvAFoALwD//8n/i/9V/y7/
HP8b/xn/Ev8U/yb/N/9C/1j/cf+F/57/uP/M/9v/5f/x//z//v/7//v//P/8//3///8B
AAEAAQADAAQABAAFAAQABAAEAAQABgAGAAUABQAFAAUABQAEAAUABgAHAAgABwAIAAgA
BwAGAAYABgAGAAQABAAEAAMAAwADAAMAAwAGAAcACAAJAAgABwAGAAQABAAEAAQAAwAD
AAQABAAEAAUABQAEAAQAAQAAAAAA//////7//v/+//z/+//5//f/+P/4//n/+f/3//b/
9v/2//j/+f/5//n/+f/5//n/+f/6//r//P/8//z//f/+//7//f/9//3//f/8//3//P/7
//7//v///////P/7//v/+//5//n/+v/8//z/+//7//r/+v/6//r/+v/8//z//P/8//7/
/v/+//7/AQABAAAAAAD+//7//v///wIABAACAAIAAgACAAMAAwADAAMAAwADAAMAAwAF
AAMAAgABAP//AAAAAAAAAQACAAMABAACAAIABAAGAAYABgAIAAkACQAKAAsADQALAAsA
CwAJAAcABAABAP7/+//6//f/9f/z//H/7//s/+z/7f/t/+3/6v/q/+r/6v/u//D/8f/0
//L/9P/0//X/9f/2//f/+P/6//v//P/9//r/+v/6//v//P/8//z//P/8//z//P/8//z/
/P/8////AQD//wIAAwAIABEAGQAeACgAPABQAFsAZABjAEwAIQDz/7//gf9L/yb/Ev8P
/xH/Dv8Q/yD/M/9A/1T/b/+H/57/sv/E/9X/3//p//L/9v/1//f/+P/4//n/+v/7//r/
+f/6//z//f////7//v/+//7//v/+//3//f/////////+//7//v/+//7//f/+//7//f/+
//7//v/+//z//P/8//v//P/9//7////+//3//P/7//3//f/9//z//v/+//7//f/6//r/
+f/4//n/+f/4//j/9f/0//T/8//y//L/8//0//H/8f/w/+//7v/u/+//7//v/+7/7v/u
/+7/7//v/+//8f/x//H/8f/y//L/9P/0//L/8//0//T/8//z//P/8//x//P/8//z//T/
9P/1//X/9P/z//P/8//1//X/9v/4//b/9f/1//T/9P/0//T/9P/2//b/9v/2//f/9v/1
//T/8//z//L/8v/z//T/9f/3//r/+P/4//n/+v/5//j/9//2//n/+f/5//n/9//3//f/
9//7//n/+P/3//X/9v/2//b/+P/4//j/+P/2//b/+P/6//7//v8AAAEAAQACAAMABQAF
AAUABQADAAEA/v/7//j/9f/0//H/7//v/+3/6//o/+f/5//m/+X/4v/i/+L/4v/i/+T/
5f/o/+j/6v/q/+v/7v/w//L/9P/0//P/8v/x//H/8v/z//X/9f/0//P/8v/y//L/8v/y
//T/8v/2//f/9f/1//j/+f/4//3/CQAUABwAKAA8AEsAVgBfAFoAPQARAOP/q/9v/0L/
Iv8V/xH/Dv8K/xD/If8w/z7/U/9t/4b/nP+w/8P/z//Z/+T/7P/t//H/8v/y//P/9f/3
//f/9//3//j/+P/5//j/+P/4//j/+//8//z//f/8//v/+v/4//v//P/9//7//v/+//3/
+//6/w==
         </WaveFormData>
      </LeadData>
      <LeadData>
         <LeadByteCountTotal>10000</LeadByteCountTotal>
         <LeadTimeOffset>0</LeadTimeOffset>
         <LeadSampleCountTotal>5000</LeadSampleCountTotal>
         <LeadAmplitudeUnitsPerBit>4.88</LeadAmplitudeUnitsPerBit>
         <LeadAmplitudeUnits>��V</LeadAmplitudeUnits>
         <LeadHighLimit>2147483647</LeadHighLimit>
         <LeadLowLimit>268435456</LeadLowLimit>
         <LeadID>V2</LeadID>
         <LeadOffsetFirstSample>0</LeadOffsetFirstSample>
         <FirstSampleBaseline>0</FirstSampleBaseline>
         <LeadSampleSize>2</LeadSampleSize>
         <LeadOff>FALSE</LeadOff>
         <BaselineSway>FALSE</BaselineSway>
         <ExcessiveACNoise>FALSE</ExcessiveACNoise>
         <MuscleNoise>FALSE</MuscleNoise>
         <LeadDataCRC32>1473865624</LeadDataCRC32>
         <WaveFormData>
9v/2//b/9v/4//j/+P/4//r/+v/6//r//P/8//z//P/+//7//v/+/wEAAgADAAQABwAI
AAkACgANAA4ADwAQABMAFAAVABYAGAAYABgAGAAbABwAHQAeAB0AHAAbABoAGQAYABcA
FgAUABQAFAAUABMAEgARABAAEAAQABAAEAAQABAAEAAQABAAEAAQABAADQAMAAsACgAI
AAgACAAIAAUABAADAAIAAAD+//z/+v/3//b/9f/0//H/8P/v/+7/7f/s/+v/6v/s/+z/
7P/s/+z/7P/s/+z/7v/u/+7/7v/v//D/8f/y//T/9P/0//T/9//5//r//P/9//7///8A
AP//AAAAAAEABAAEAAUABgAGAAYABgAIAAcABwAGAAcABgAHAAoACgALAAwADgAOABAA
EAAQAA8ADQALAAkABwAGAAYABQAEAAMAAgACAAEA/v/7//v/+f/4//f/9v/3//X/9v/2
//j/+//9//3//f/7//v/+f/2//b/9v/z//P/9P/z//P/8//x//H/8f/y//P/9f/2//f/
+f/5//j/9P/0//j//P/+/wQADgAZAC0AVwCVAN8AKgF7AckB+AH8AegBxgGQAToBsgDw
/yz/sP6I/oX+jP6i/r7+2v79/iH/QP9Y/3X/lf+x/8X/0//c/97/4P/i/+P/4//m/+n/
7P/t/+7/7v/t/+7/8P/x//H/8v/0//X/9f/1//T/9f/1//X/9f/3//f/9//4//n/+f/5
//v//P/8//3//v/9//z/+//7//3//f/9/wIAAgADAAQABwAGAAYABgAJAAwADQAPAA8A
EAATABMAFQAYABoAGgAZABoAGwAcABwAHAAcABwAHQAbABsAGgAZABgAGAAXABQAEwAT
ABEAEQARABEAEQARABEAEAAQAA8ADgAOAA4ADgAOAA4ADgAOAA0ADAAKAAwACwAJAAgA
BgAGAAQAAwACAAAA/v/9//v/+v/6//n/+v/5//j/9//z//L/8v/w/+3/7f/t/+7/7v/u
/+7/7f/t/+3/7f/t/+z/7P/u/+//8P/x//L/8v/z//P/9P/1//b/9//4//v//v8AAAMA
AwACAAIAAgAEAAQABAAGAAgACQAJAAsADAANABAAEAARABIAFAAUABQAFAAUABMAEQAP
AA0ACwAKAAoACQAIAAgABgAFAAMAAgD//////f/7//n/9//3//f/+P/4//r/+//9//3/
/f/9//3/+//4//r/+v/3//f/8//x//D/7//x//H/8f/y//D/8f/x//H/9f/x/+7/8P/0
//j//P8CAAgACgAZADsAdQC/AA8BaAHBAf0BDgIKAvYBxgF4AQQBUABw/7z+bP5o/nP+
hP6e/sL+5v4L/yn/Rv9m/4n/pf+3/8n/1//a/9r/3//i/+T/5f/n/+n/6//r/+v/7P/s
/+7/7v/v/+//8P/y//P/8//z//P/8//y//H/8//1//X/9f/0//X/9f/1//f/+P/4//n/
+//7//v/+//9/////////wQABAAFAAYACAAIAAkACgAJAAwADQAPABAAEgAWABcAGQAc
AB4AHgAdAB4AHwAgACIAIgAiACIAIwAhACEAIAAdABwAHAAbABwAGwAbABkAGQAZABkA
GQAXABcAFgAWABMAEgASABIAEQAQAA8ADgAOAA0ADAAKAAgABwAFAAQAAgACAAAA///+
//z/+v/5//n/+P/4//f/9v/1//T/8//w/+7/7f/q/+v/6//r/+z/7v/u/+7/7f/s/+v/
6v/p/+r/6P/p/+j/6P/o/+j/6P/s/+3/7f/u/+//8P/x//L/8f/y//L/8//2//b/9//4
//r/+v/6//z//f///wAAAwAEAAUACAAIAAkACgAMAAwADgAOAA4ADQAKAAkACAAHAAYA
BgAFAAQABAACAAEA///8//n/+f/3//f/9f/z//P/8f/y//L/9P/3//n/+f/5//v/+//5
//b/+P/4//X/9f/z//H/8P/v//H/8f/x//L/8P/x//H/8f/x//P/9P/0//b/+P/8/wIA
BgAKABMAKQBZAJ0A6wBAAZ0B6QEMAg4C/gHWAZIBLgGSALr/7v52/lz+af56/o7+sP7Y
/v/+If88/1r/f/+d/7P/xf/V/97/4v/j/+b/6P/p/+v/7f/v/+//7//w//D/8v/0//X/
9f/2//b/9//3//f/9v/3//f/9//5//v/+//7//r/+//7//v/+//8//z//f8BAAEAAQAB
AAEAAwADAAMABAAEAAUABgAKAAoACwAMAA4AEgAUABcAFwAYABsAGwAbAB4AIAAgACMA
JAAlACYAJQAkACMAIgAkACMAJAAkACEAIAAgAB8AIAAfAB8AHQAdAB0AHQAdABsAGwAa
ABoAGQAYABgAGAAXABYAFQAUABMAEQAPAAwADAALAAkACAAGAAYABAADAAEAAAD/////
/f/8//z/+//4//f/9v/1//P/8v/y//D/7//v/+//8P/u/+7/7v/t/+3/7f/t/+3/7P/s
/+//8P/w//D/8P/w//L/8//z//T/9//4//n/+v/5//r/+v/7//7//v///wAAAAAAAAAA
AgAEAAUABQAHAAoACwAOAA4ADwAQABIAEgASABIAEgARABAADwAOAA0ACgAKAAkACAAI
AAYABQADAAAA/f/9//v/+f/3//X/9f/z//T/9P/2//n/+//7//v//f/9//v/+P/6//r/
9//3//T/8//z//P/8f/x//H/8v/z//X/9v/3//f/9//2//b/+P/8//7/AAAEAAgADQAd
AEMAhQDTACQBfQHRAfwB/gHwAdABkgE0AaAA1P8E/4D+XP5n/nz+mP66/tz+/f4f/zz/
WP97/5v/s//H/9X/3P/c/97/4P/h/+H/5v/p/+z/7f/u/+7/7f/u/+7/7//v//D/8P/x
//H/8f/y//P/8//z//X/9//3//f/9v/3//f/9//1//b/9v/3//n/+f/5//n/+//9//3/
/f8AAAAAAQACAAYABgAHAAgACQAMAA0ADwAPABAAEwATABUAGAAaABoAGwAcAB0AHgAd
ABwAGwAaABoAGQAaABoAGwAaABoAGQAYABcAFwAVABUAFQAVABUAFQAVABQAFAATABIA
EgASABEAEAAPAA4ADQALAAkABgAGAAUAAwACAAAAAAD+//3/+P/2//T/8//z//L/8v/x
/+7/7f/s/+v/6//q/+r/6P/m/+X/5P/k/+b/5v/m/+X/4//j/+P/4//k/+b/6P/q/+r/
6v/q/+r/6//r/+z/7f/u/+//8P/z//T/9P/1//b/9v/3//j/+P/4//j/+v/7//3//v8B
AAIAAwAGAAYABwAIAAoACgAKAAoACgAJAAgABwAGAAUABAAEAAMAAgABAAAAAAD///3/
+f/4//X/8f/v/+3/7f/u//D/8f/0//f/+f/5//n/9//3//X/8v/y//L/7//v/+7/7f/t
/+3/7v/v//D/8v/w//H/8f/x//P/8//w//D/9P/2//r//v8EAAwAFwAtAFUAkQDXACAB
bwG7AewB7gHQAaQBZgEEAWQAlv/m/pD+eP5z/n7+mv64/tT++/4f/zz/VP9z/5P/r//F
/9f/3P/e/9//4v/k/+X/6f/r/+3/7f/u/+7/7f/u//D/8f/x//L/8P/x//H/8f/z//X/
9v/3//b/9//2//X/+P/5//n/+f/3//j/+P/5//r/+f/4//f/+v/9//7///8CAAIAAwAE
AAcABgAGAAYACQAMAA0ADwAPABAAEwATABMAFgAYABgAGQAaABsAHAAcABwAHAAcABsA
GQAZABgAGQAYABgAFwAWABUAFQATABMAEwATABMAFAAVABUAFgAVABQAFAAUABIAEAAO
AAwADQANAA0ADAAKAAkABwAGAAIAAgAAAP//+v/4//b/9f/z//L/8v/x//H/8f/x//H/
7//u/+7/7P/t/+3/7f/u/+//8P/x//H/8//z//P/8//2//j/+P/6//r/+v/6//r/+//7
//z//v8AAAIABAADAAQABAAFAAUABAAEAAQABAAEAAQABgAFAAUABAAFAAcACQANAA4A
DgAOAA8ADgAMAAwADAALAAwACwAKAAkABgAGAAUABAACAAAA///9//z/+f/5//f/9f/z
//H/8f/y//T/9f/4//v//f/9//3/+v/5//b/8v/z//T/8v/z//L/8f/x//H/7//v/+//
8P/y//P/8//z//H/8f/0//L/8v/4/wAABAAIABIAIQA/AHEAtQD/AE4BnwHjAf4B9gHW
AaQBXgHqADYAaP/M/oz+fv6D/pL+rv7K/uj+C/8t/0b/Yv+D/6H/t//J/9X/2v/a/9v/
3v/g/+H/5f/n/+n/6f/r/+z/7P/u/+7/7//v//D/7//v/+7/7f/v//H/8v/z//P/9f/1
//X/9v/3//f/9//1//b/9v/3//v/+//7//v/+//9//3//f////7//v/+/wQABAAFAAYA
CQAMAA0ADwANAA4AEQARABMAFgAYABgAGwAcAB0AHgAdABwAGwAaABkAFwAXABYAFAAS
ABEADwAOAA0ADQALAAsACwALAAsADQANAAwADAANAAwADAAMAAsACgAJAAgACAAHAAYA
BAAFAAUABAAEAAAAAAD+//3/+P/2//T/8//y//L/8//z//H/7//t/+v/6f/o/+j/5v/l
/+X/5f/m/+j/6P/o/+f/6f/p/+n/6f/s/+r/6f/s/+3/7v/v//D/8v/z//P/9P/1//b/
9//4//v//P/8//3//f/8//z//P/9//7///8CAAEAAQAAAAEABAAFAAgACAAHAAgACgAK
AAoACgAKAAkACAAHAAYABQAGAAYABQAEAAAA/v/9//v/+v/3//f/9f/1//P/8f/x/+//
8P/w//L/9//5//n/+f/5//n/9//0//L/8v/v/+//7v/t/+3/7f/u/+//8P/y//D/8f/x
//H/8//z//L/8P/y//T/9v/6/wAACgAVACcATwCPANsALgGJAd0BBgIMAgAC3AGgAUoB
vADw/xr/jP5e/mn+eP6M/qj+zP7z/hf/NP9Q/3H/kf+p/7v/z//Y/9r/2//e/+D/4f/l
/+f/6f/p/+3/7v/u//D/8P/x//H/8v/x//H/8P/v//L/8//z//P/9f/3//f/9//2//f/
9//3//n/+v/6//v/+//7//v/+//9/////////wIAAgADAAQACAAIAAkACgANABAAEQAT
ABIAEgAUABMAFgAaAB0AHgAfACAAIQAiACIAIgAiACIAIQAfAB8AHgAdABwAHAAbABwA
GwAbABkAGQAZABkAGQAYABcAFQAUABMAEgASABIAEQAQAA8ADgAOAA0ADAAKAAwACwAJ
AAgACAAIAAYABQAEAAIAAAD///v/+v/6//n/+v/5//j/9//z//L/8v/w/+3/7f/t/+7/
7f/s/+v/6f/r/+v/6//r/+7/6v/p/+r/6//s/+3/7v/w//H/8f/y//H/8v/z//T/9v/4
//n/+//+//7///8AAP7//v/+/wAAAgADAAMABQAIAAkADAAMAA0ADgAQABAAEAAQABAA
DwAOAA0ADAALAAgACAAHAAYABAACAAEA///+//v/+//5//X/8//x//H/8//0//T/9v/5
//v/+//7//v/+//5//b/9v/2//P/8//y//H/8f/x//P/8//z//T/8v/z//P/8//x//P/
9v/4//j/+P/+/wQABgAKABcAMwBlAKkA9wBMAacB7QEEAv4B5gG2AWoB+gBMAHb/wP5m
/lz+af58/pb+uP7c/gP/Jf9E/2T/hf+h/7n/z//d/97/3v/h/+T/5v/n/+f/6f/r/+v/
7f/u/+7/8P/w//H/8f/y//T/9f/1//X/9P/1//X/9f/z//X/9f/1//j/+f/5//n/+f/6
//r/+//9//3//f/9//3/////////AAAAAAEAAgAIAAgACQAKAAkADAANAA8ADwAQABMA
EwAVABgAGgAaABsAHAAdAB4AIAAgACAAIAAfAB0AHQAcABsAGgAaABkAGAAXABcAFQAT
ABMAEwATABMAEwASABIAEQAQABAAEAAPAA4ADQAMAAwACwAKAAgABgAFAAMAAgAAAAAA
/v/9//r/+P/2//X/8//y//L/8f/w/+//7v/t/+v/6v/q/+j/6f/p/+n/6v/p/+j/5//l
/+X/5f/l/+X/6P/o/+n/6f/s/+7/7P/s/+z/7P/w//H/8f/y//H/8v/z//T/9//4//j/
+f/5//j/+P/4//r/+v/6//z//P/9//3///8AAAEABAAEAAUABgAIAAgACAAIAAgABwAI
AAcABgAFAAYABgAFAAQAAAD+//3/+//6//f/9//1//P/8f/v/+//8f/y//L/9P/3//n/
+f/5//n/+f/3//T/8v/y/+//7//w/+//7//v/+//7//v//D/8P/x//H/8f/x//H/9v/4
//b/9v/6/wAABAAIABEAJQBPAI8A2wAqAX8B0QEAAv4B5AHCAYYBIgGCALL/9P6C/mL+
a/5+/pr+tP7Q/vf+H/8+/1j/e/+Z/7H/xf/V/9j/2v/f/+L/5P/l/+f/6f/r/+v/7P/s
/+v/7P/t/+//8P/y//D/8f/x//H/9P/1//X/9f/z//X/9f/1//b/9//3//f/+f/6//r/
+//9//3//f/9//3/////////AgACAAMABAAGAAYABwAIAAkADAANAA8AEAASABYAFwAY
ABoAGwAaABsAHAAdAB4AIAAgACAAIAAfAB0AHQAcABsAGgAaABkAFgAVABUAEwATABMA
EwATABQAFQAVABYAFwAWABYAFgAVABQAEwASABAADwAOAAwADAALAAkACAAFAAQAAQD/
//z/+v/4//f/9//2//b/9f/y//H/8P/v/+3/7P/s/+r/6f/p/+n/6v/s/+z/7P/r/+v/
6//r/+v/8P/w/+7/7v/u/+7/7v/x//P/9P/2//f/+P/5//r/+f/6//r/+//+//7///8A
AP7//v/+/wAA/v//////AQAEAAUACAAIAAcACAAKAAoADAAMAAwACwAIAAcABgAFAAQA
BAADAAIAAAD+//3/+//8//n/+f/3//X/8//x//H/7//w//D/8v/3//n/+f/5//f/9//1
//L/8v/y/+//7//w/+//7//v/+3/7f/t/+7/7v/v/+//7//v//H/8v/y//D/8v/4//7/
AAAEAA8AIwBDAHcAvwAOAVkBqQHoAfwB7AHGAZIBQAG+AAAAPP+4/oT+e/6E/pb+rv7O
/vH+Ff80/07/a/+J/6X/u//N/9T/2P/b/97/4P/h/+X/5//p/+n/6//s/+z/7v/s/+3/
7f/u/+z/7f/t/+3/7v/v/+//7//v//H/8f/x//P/9f/2//f/9f/2//b/9//3//f/9//3
//X/9//3//f//P/8//3//v8CAAIAAwAEAAMABgAHAAkABwAIAAsACwAPABIAFAAUABYA
GAAaABwAGwAaABkAGAAWABMAEgAQABAAEAARABEADgANAA0ACwANAA0ADQANAAwACwAJ
AAgACAAIAAkACgALAAoACQAIAAgABwAGAAQABAADAAEAAAAAAAAA/v/9//j/9v/0//P/
8f/w//D/7//t/+v/6f/n/+b/5v/n/+b/5//n/+f/6P/m/+b/5v/l/+f/5//n/+f/7v/w
//H/8P/w//D/8P/w//L/8//z//T/9v/4//r//P/8//z/+//7//z//P/9//7//v/+//7/
AAAAAAEAAQADAAQABQAIAAgABwAIAAoACgAKAAoACgAJAAgABwAGAAUABAAEAAMAAgAA
AP7//f/7//r/9//3//X/8//x/+//7//x//L/8v/0//f/+f/5//n/9//3//X/8v/0//T/
8f/x//D/7//v/+//7//v/+//8P/u/+//7//v//P/8//y//L/9v/8/wAAAAAAAAYAFQAr
AFMAlwDjADABhQHVAQACAALwAc4BlAE2AaIA1P8M/5T+dP55/oT+mv64/tj+Af8j/zz/
VP93/5v/tf/D/9P/3P/a/9v/3v/g/+H/5f/n/+n/6f/t/+7/7v/w/+7/7//v//D/8v/z
//P/8//y//P/8//z//H/8//z//P/9f/3//j/+f/4//j/9//3//n/+f/5//n/+//9//3/
/f8AAAAAAQACAAYABgAHAAgACQAMAA0ADwAQABIAFgAXABgAGgAbABoAGQAaABsAHAAe
AB4AHgAeAB0AGwAbABoAGQAYABgAFwAWABUAFQATABMAEwATABMAFQAVABQAFAASABAA
DwAOAA8ADgANAAwADAALAAoACAAGAAUAAwACAAEAAgABAAEA///+//3//f/6//j/9//1
//T/8//y//H/7//u/+7/7P/p/+n/6f/q/+z/7P/s/+v/6f/p/+n/6f/s/+z/7f/t//D/
8P/u/+7/7v/u//H/8//0//b/9//4//n/+v/5//r/+v/7//3//v8AAAIAAQAAAP//AAAC
AAMAAwAFAAQABQAIAAgACwAMAA4ADgAMAAwADAALAAwACwAKAAkACAAIAAcABgACAAAA
///9//7/+//7//n/9f/z//H/8f/z//T/9P/2//j/+f/4//f/+P/5//j/9v/2//b/8//z
//D/7//v/+//7//v/+//8P/w//H/8f/x//X/9f/y//L/9P/2//j//v8CAAYAEQAnAFEA
jwDdADIBiQHZAQACBAL4AdYBlgE6AagA2v8I/4L+Xv5p/nb+iv6u/tT+9/4Z/zj/VP9z
/5X/rf/B/9H/2v/e/9//4v/k/+X/5//p/+v/6//t/+7/7v/w/+7/7//v//D/8v/z//P/
8//2//f/9//3//f/+f/5//n/+P/5//n/+f/5//r/+v/7//3//f/9//3//f////////8A
AAAAAQACAAgACAAJAAoACwAOAA8AEQASABQAGAAZABsAHgAgACAAHwAgACEAIgAgACAA
IAAgACAAHwAgACAAHwAeAB4AHQAcABsAGwAZABkAGQAZABkAGQAZABgAGAAWABQAEwAS
ABEAEAAPAA4ADgANAAwACgAIAAcABQAEAAIAAgAAAP///f/8//v/+//5//j/+P/3//b/
9f/0//P/8f/w//D/7v/r/+v/6//s/+r/6v/q/+n/6f/p/+n/6f/q/+r/6//p/+j/6f/q
/+v/7P/u/+//7//w/+//8P/x//L/9P/2//f/+f/4//j/+f/6//j/+P/4//r//f///wAA
AwADAAMABQAEAAcACAAKAAoADAAMAAwACwAKAAkACAAHAAYABgAFAAQAAAD+//3/+//6
//f/9//1//X/8//x//H/7//w//D/8v/3//n/+f/5//n/+f/3//T/8v/y/+//7//u/+3/
7f/t/+//7//v//D/7v/v/+//7//v/+//7P/q/+z/9P/+/wIABAAKABUAJwBRAJUA6QBC
AZ0B5QH+AfgB5gG8AXIBCgFmAIz/zv5q/lz+bf6C/p7+vv7k/gn/Kf9C/2D/g/+j/7f/
yf/X/9r/2v/d/+D/4v/j/+X/5//p/+n/6f/q/+r/7P/u/+//7//w//D/8f/x//H/8v/z
//P/8//x//P/8//z//b/9//3//f/+f/6//r/+/////////////7////+//3//v/+////
AAAGAAYABwAIAAcACgALAA0AEAASABYAFwAXABoAHAAcAB4AIAAiACQAIgAiACIAIgAj
ACEAIQAgAB0AHAAcABsAHAAbABsAGQAbABsAGwAbABsAGwAaABoAGAAWABUAFAARABAA
DwAOAA8ADwAPAA4ADQALAAgABgACAAIAAAD///3//P/7//v/9//2//b/9f/y//H/8P/v
/+z/6v/p/+b/5//n/+f/6P/o/+j/6P/n/+f/5//n/+f/5//m/+b/5f/q/+r/6v/q/+r/
6v/t/+//8P/y//H/8v/z//T/9f/2//b/9//4//j/+f/6//v//P/9/wAA//////7///8C
AAMABgAGAAcACAAKAAoACAAIAAgABwAGAAUABAADAAIAAgABAAAAAAD+//3/+//6//f/
9//1//P/8f/v/+//8f/y//L/9P/1//f/9//3//f/9//1//L/8P/w/+3/7f/t/+3/7v/v
/+3/7f/t/+7/7//x//L/8//x/+//8P/u//L/+P/8/wIACgAOAB0APwB3ALsAAQFKAZkB
2wH0Ad4BuAGCATQBtAD2/zD/qv54/nL+ef6O/qj+xv7k/gn/K/9M/2j/hf+d/7f/zf/X
/9j/2v/b/97/4P/h/+P/5f/n/+f/6f/q/+r/7P/q/+v/6//s/+7/7//v/+//7v/v/+//
7//t/+//7//v//H/8//0//X/9f/2//b/9//3//f/9//3//f/+f/5//n//P/8//3//v8B
AAAAAAAAAAMABgAHAAkACQAKAA0ADQARABQAFgAWABYAFgAWABYAFgAWABYAFgAVABMA
EwASABAADgANAAsACgAJAAkABwAIAAkACgALAAsACwAKAAoACwAKAAoACgAKAAoACgAK
AAkABwAFAAIABQAFAAQABAAAAP7/+v/3//b/9P/y//H/7f/s/+z/6//s/+v/6v/p/+j/
6P/p/+j/5//n/+f/6P/m/+b/5v/l/+f/6f/r/+3/8P/w/+7/7//w//H/8v/0//X/9f/2
//f/+P/5//r/+f/6//r/+//6//r/+//8//7//v/+/wAA/v//////AQAAAAEABAAEAAMA
BAAGAAYACAAIAAgABwAGAAUABAADAAAAAAD///7//v/8//v/+f/2//P/8//x//H/7//t
/+3/7//w//D/8v/1//f/9//3//f/9//1//L/8P/w/+3/7f/s/+v/6//r/+z/7f/u//D/
7v/v/+//7//t/+3/7P/s/+z/8v/2//z/BAAKABkANwBrAK0A9QBEAZcB2wH0AegBygGW
AU4B3gAyAGT/yP6C/nT+e/6Q/qr+xP7i/gf/Kf9E/2D/gf+f/7P/xf/R/9T/0v/W/9r/
3f/f/+H/4//l/+X/5//o/+j/6v/q/+v/6//s/+r/6//r/+v/7P/t/+3/7f/u//H/8v/z
//T/9f/1//X/8//0//T/9f/3//f/9//3//X/9//3//f//P/8//3//v8CAAIAAwAEAAUA
CAAJAAsACwAMAA8ADwARABQAFgAWABUAFgAXABgAGAAYABgAGAAXABUAFQAUABMAEgAS
ABEADwANAAwACQAJAAkACQAJAAsACwAKAAoACQAIAAgACAAHAAYABQAEAAUABQAFAAQA
BgAFAAMAAgD///7/+//5//b/9P/y//H/8f/w//D/7//s/+v/6v/p/+n/6P/o/+b/4//j
/+P/5P/m/+b/5v/l/+f/5//n/+f/6P/q/+v/6v/r/+z/7f/u//L/8//z//T/9f/2//f/
+P/5//r/+v/7//r/+v/7//z/+v/6//r//P///wEAAgAFAAQABQAIAAgABwAIAAoACgAM
AAwADAALAAgABwAGAAUAAwACAAAA/v/8//r/+f/3//b/8//z//H/8P/v/+7/7//t/+7/
7v/w//H/8//z//P/9f/1//P/8P/w//D/7f/t/+z/6//r/+v/6//r/+v/7P/q/+v/6//r
/+v/7f/u/+z/7P/w//b//P8AAAgAFQAvAGUArQD9AFIBqwHrAf4B+AHkAbQBaAH6AFAA
eP++/mT+Wv5n/nr+lv66/uD+Bf8h/z7/YP+B/5v/r//F/9f/2v/Y/9n/3P/e/9//3//h
/+P/4//m/+j/6f/s/+r/6//r/+z/7v/v/+//7//u/+//7//v//H/8//z//P/9P/1//X/
9f/1//b/9v/3//f/9//3//f/9//5//n/+f/9//7/AAACAAQABAAFAAYABwAKAAsADQAO
ABAAFAAVABUAGAAaABoAGwAcAB0AHgAeAB4AHgAeAB0AGwAbABoAGQAYABgAFwAWABUA
FQATABMAEwATABMAEQARABAAEAAPAA4ADgAOAAsACgAJAAgABgAFAAQAAgAAAP///f/8
//z//P/6//n/+P/2//T/8//v/+7/7v/t/+7/7f/s/+v/6f/o/+j/5v/n/+f/5//o/+b/
5v/m/+X/5f/l/+X/5f/m/+b/5//n/+r/6v/o/+j/6P/o/+z/7f/t/+7/7f/u/+//8P/v
//D/8P/x//L/8v/z//T/9f/2//f/+v/6//v/+//9//7///8CAAIAAwAEAAYABgAGAAYA
BgAFAAQAAwACAAEAAgACAAEAAAD8//r/+f/3//b/8//z//H/7//t/+v/6//t/+7/7v/w
//L/8//y//H/8f/x/+//7P/v//D/7v/v/+3/6//q/+n/6//r/+v/7P/s/+3/7f/t/+3/
7f/s/+7/8v/0//r/AAACAAgAEwAtAGMArQD9AFABpQHhAfAB5AHKAZgBSAHQABwARv+c
/lb+Vv5l/nr+mv6+/uT+B/8n/0L/YP+B/5//s//F/9P/1v/W/9n/3P/e/9//3//h/+P/
4//n/+j/6P/q/+r/6//r/+z/6v/r/+v/6//u/+//7//v/+3/7//v/+//8P/x//H/8f/z
//T/9P/1//X/9f/1//X/+P/7//z//f////7//v/+/wQABAAFAAYACQAMAA0ADwAOAA4A
EAAPABMAFgAYABgAGQAaABsAHAAcABwAHAAcAB0AGwAbABoAFwAWABYAFQAWABUAFQAT
ABMAEwATABMAEwATABIAEgATABIAEgASAA4ADAAKAAgACgAJAAgABgAFAAMAAAD+//7/
/v/8//v/+P/2//T/8//z//L/8v/x/+7/7f/s/+v/5//m/+b/5P/l/+X/5f/m/+b/5v/m
/+X/4//j/+P/4//m/+b/5//n/+r/6P/p/+r/7P/q/+r/6v/q/+7/7//v//D/8f/y//P/
9P/3//j/+P/5//n/+P/4//j/+v/6//r//P/7//v/+v/7//7///8CAAIAAQACAAQABAAE
AAQABAADAAQAAwACAAEAAAAAAP///v/8//r/+f/3//b/8//z//H/7f/r/+n/6f/o/+j/
5//o/+3/7//v/+//8P/x//D/7v/s/+z/6f/p/+b/5f/l/+X/5//n/+f/6P/m/+f/5//n
/+f/5//q/+z/6v/s//L/+P/6//7/BwAVADUAcQC7AAYBWQGrAdwB4AHQAa4BcgEcAZgA
3P8M/3z+Tv5V/mb+fv6i/sT+6/4N/yz/SP9p/4n/of+x/8P/zv/Q/9X/2P/a/9v/2//d
/9//3//h/+L/4v/k/+L/4//j/+T/5f/n/+j/6f/p/+n/6P/n/+n/6//r/+v/7P/t/+3/
7f/t/w==
         </WaveFormData>
      </LeadData>
      <LeadData>
         <LeadByteCountTotal>10000</LeadByteCountTotal>
         <LeadTimeOffset>0</LeadTimeOffset>
         <LeadSampleCountTotal>5000</LeadSampleCountTotal>
         <LeadAmplitudeUnitsPerBit>4.88</LeadAmplitudeUnitsPerBit>
         <LeadAmplitudeUnits>��V</LeadAmplitudeUnits>
         <LeadHighLimit>2147483647</LeadHighLimit>
         <LeadLowLimit>268435456</LeadLowLimit>
         <LeadID>V3</LeadID>
         <LeadOffsetFirstSample>0</LeadOffsetFirstSample>
         <FirstSampleBaseline>0</FirstSampleBaseline>
         <LeadSampleSize>2</LeadSampleSize>
         <LeadOff>FALSE</LeadOff>
         <BaselineSway>FALSE</BaselineSway>
         <ExcessiveACNoise>FALSE</ExcessiveACNoise>
         <MuscleNoise>FALSE</MuscleNoise>
         <LeadDataCRC32>469168845</LeadDataCRC32>
         <WaveFormData>
9P/0//T/9P/0//T/9P/0//b/9v/2//b/+P/4//j/+P/4//j/+P/4//v//P/9//7///8A
AAEAAgADAAQABQAGAAcACAAJAAoACwAMAA0ADgAPABAAEQASABAAEAAQABAADwAOAA0A
DAAKAAoACgAKAAgACAAIAAgACAAIAAgACAAGAAYABgAGAAcACAAJAAoABwAGAAUABAAC
AAIAAgACAP///v/9//z/+f/4//f/9v/0//T/9P/0//H/8P/v/+7/7f/s/+v/6v/q/+r/
6v/q/+z/7P/s/+z/7P/s/+z/7P/u/+7/7v/u//D/8P/w//D/9f/2//f/+f/5//r/+//8
//3//f/9//3///8AAAMABAADAAMAAwAEAAMABAAFAAYACAAIAAkACAAJAAoACwALAAwA
DQAOAA8ADQANAAwADAAKAAoACgAIAAkACAAIAAcABQADAAEAAAAAAP7//P/8//3//f/9
////AQABAAAAAAD///z/+f/2//T/8//x//H/8f/w//D/8P/w/+//7v/t/+//8P/x//L/
9P/0//T/8v/w/+//7//t/+//8f/2/wQAKQBjAKgA8QA/AYkBvQHUAd0B1QG5AXQB+gBD
AID/Cv/s/un+6v7+/hf/Kf87/1T/Z/92/4v/o/+7/8v/1v/c/97/3v/f/+D/4P/k/+b/
6P/q/+n/6f/p/+r/7P/s/+z/7P/v/+//7//v/+7/7v/u/+//8f/y//L/8v/x//L/8v/y
//T/9P/1//X/8//z//T/9P/1//X/9f/2//n/+v/6//z//P/8//z//P///wAAAgADAAYA
BwAIAAkACgALAA0ADwANAA4ADwAQABIAEgATABMAEwATABIAEQASABEAEQARAA4ADQAL
AAoACgAKAAoACgAKAAoACgAJAAYABgAHAAcACAAIAAcABwAHAAYABQAFAAcABgAEAAMA
AgABAAAA//8AAP///v/7//j/+P/3//b/9//2//X/9f/z//D/7v/t/+z/6//r/+z/7f/t
/+3/7f/r/+v/6//r/+r/6v/s/+3/7v/v//D/8v/y//L/8//1//b/9//4//v//f///wEA
AAAAAAIAAgADAAMAAwAEAAcACAAJAAoADQAOABAAEAAPABAAEQARABMAEwATABMAEwAT
ABIAEgARABAADwAMAA0ADAAMAAsACQAHAAUABAACAAAA/v/+/////////wEAAQABAAAA
AAAAAP7//P/6//z/+//5//n/9v/0//P/8v/0//X/9v/3//b/9v/2//b/+P/2//T/9P/2
//n/9//3//P/7//0/w4AQwCFAM4AIwF3AbMB0wHoAe8B2wGpAUwBrgDb/yr/4P7e/uf+
9P4I/x//Nf9J/1z/b/+G/6H/t//F/9P/3v/g/+L/5P/l/+b/5v/r/+z/7f/u/+3/7f/t
/+7/8v/y//L/8v/z//P/8//z//P/8v/x//H/8//0//T/9P/0//T/8//y//T/9P/1//X/
9//3//j/+P/5//n/+f/6//3//v/+/wAA//8AAAEAAgABAAIABAAFAAgACQAKAAsADgAP
ABEAEwARABIAEwAUABYAFgAXABcAFwAXABYAFQASABEAEQARABAAEQARABIAEAAQABAA
EAAQABAAEAAPAAwADAANAA0ACgAKAAkACQAJAAgABwAHAAcABgAEAAMABAADAAIAAQAA
AP///v/7//z//P/7//r/+//6//n/+f/1//L/8P/v//D/7//v//D/8f/x//H/8f/w/+//
7v/t/+7/7v/v//D/7v/u/+7/7v/y//L/8v/z//P/9P/1//b/9//3//f/9//4//j/+v/6
//3//f/9//7/AQACAAMABAAHAAgACgAKAA0ADgAPAA8AEQARABEAEQAPAA8ADgAOAA4A
DgAOAAwADgAMAAsACQAHAAUAAwACAAAA/v/8//z/+//7//v//f8BAAEAAAAAAAAA/v/8
//r//P/7//n/+f/2//T/8//y//X/9f/1//X/9P/0//T/9P/2//j/+P/4//j/+f/5//n/
9f/x//T/AgApAGMApgDzAEcBjwG7AdIB2wHPAakBXgHeACEAXv/u/t7+7f74/gb/G/8x
/0n/XP9t/4D/m/+x/8P/0f/c/+T/6P/o/+n/6v/q/+3/7v/v//D/7//v/+//8P/y//L/
8v/y//X/9f/1//X/9P/0//T/9f/3//j/+P/4//f/+P/4//j/+P/4//n/+f/7//v//P/8
//3//f/9//7//f/+//7/AAABAAIAAwAEAAcACAAKAAsACgALAAwADQAMAA0ADwARABIA
FAAWABgAFwAWABYAFQAWABcAFwAXABYAFQAVABUAFQAVABQAFAAUABQAFAAUABIAEgAS
ABEAEAAQABEAEQAQABAADwAPAA0ADAALAAsACwAKAAgABwAGAAUABAADAAMAAwADAAEA
AAAAAP///v/7//r/+f/5//j/9v/1//X/9P/z//P/9P/1//X/9f/1//X/9f/1//X/8v/y
//f/+P/4//j/+P/4//r/+v/6//v//f/+////AAABAAEAAQABAAQABAAGAAYABwAHAAcA
CAAJAAoACwAMABEAEgAUABQAEwAUABUAFQAXABcAFwAXABcAFwAWABYAFAAUABQAEgAU
ABIAEQAPAA0ACwAJAAgABAACAAAAAAD///////8BAAUABQAEAAQABgAEAAIAAAAAAP//
/f/9//n/+P/4//j/9//3//f/9//6//r/+v/6//z//P/6//r/+v/5//f/9f/1//P/8v/4
/xcATQCOANcAJQFvAZsBsAG5AbEBkwFQAdoALwBy//r+5P71/gT/Fv8t/z//T/9e/2//
gP+b/7P/xf/T/97/4v/i/+T/5f/m/+b/6//s/+3/7v/t/+3/7f/u//D/8P/w//D/8f/x
//H/8f/0//T/9P/1//f/+P/4//j/+P/4//f/9v/0//T/9f/1//f/9//4//j/+f/5//n/
+v/9//7//v8AAAEAAgADAAQAAwAEAAYABwAIAAkACgALAA4ADwARABMAEQASABMAFAAT
ABIAEgARABMAEwASABEAEQARABIAEwARABEAEAAQAA4ADgAOAA4AEAAQABAADwAOAA4A
DwAPAA4ADgANAA0ACwAKAAkACQAJAAgABgAFAAQAAwACAAEA/v/9//z/+f/6//r/+f/4
//f/9v/1//X/9P/y//H/8f/v/+3/7P/s/+7/7//w//H/7//v/+//7//w//L/8v/y//L/
8v/y//T/9P/0//X/9//4//n/+v/9//3//f/9//7//v8AAAAAAQABAAEAAgAFAAYABwAI
AAkACgAMAAwADQAOAA8ADwAPAA8ADwAPAA8ADwAOAA4ADAAMAAwACgALAAoACgAJAAUA
AwABAAAA/f/6//f/9v/4//n/+v/9///////+//7//v/8//r/+P/4//f/9f/1//P/8v/y
//L/8//z//P/8//0//T/9P/0//b/9v/0//L/9P/z//P/8//z//X/+v8KAC0AYQCgAOMA
KwFtAZsBrgGpAZcBbQEaAY4A1/86//L+6v7l/ur+AP8Z/yv/Qf9a/2n/eP+N/6f/u//N
/9r/4P/g/+D/4f/i/+L/5//o/+n/6v/q/+n/6P/o/+z/7P/s/+z/6//r/+v/6//t/+7/
7//x//D/8P/v/+7/8f/y//L/8v/w//D/8f/x/+//7//w//D/8v/z//T/9v/3//j/+P/6
//n/+v/7//z//f/+/wAAAQAAAAEAAgADAAQABQAHAAkACQAKAAsADAAMAAwADQANAAsA
CwAKAAkACgAJAAkACQAHAAcABgAGAAYABgAGAAYABwAIAAkACQAGAAYABwAHAAQABAAD
AAMABQAEAAMAAwABAAAA/v/9//z/+//6//n/9//1//P/7//w//D/7//u/+//7v/t/+3/
7v/s/+v/6//r/+v/7P/u/+//7//v/+//8f/x//H/8f/0//b/9P/2//b/9v/2//j/+P/4
//n//f/+////AAD///////////7//v8AAAAAAwADAAMABAACAAIAAgACAAgACgANAA4A
DgAOAA4ADQALAAsACwALAA0ADQAMAAwACgAKAAoACAAGAAQAAwABAAEA///9//z/+P/2
//T/9P/2//f/+P/7///////+//7/+//4//X/8v/0//P/8f/x/+//7v/u/+7/7f/t/+3/
7f/w//D/8P/w//D/7v/w/+7/7P/t/+//7//t/+//+P8SAEEAfwDEAA8BXQGdAcUB0gHL
AbMBgQEgAX4At/8g/+r+5P7l/vD+CP8d/y//Q/9Y/2n/fP+V/63/v//N/9j/3P/c/9z/
3f/e/97/4f/i/+P/5P/n/+f/5//o/+r/6v/q/+r/6v/p/+j/5//p/+r/6//t/+3/7v/u
/+7/7//w//D/8P/u/+7/7//v//D/8f/z//T/9f/1//X/9v/2//b/9f/2//n/+v/7//z/
//8AAAIAAwACAAMABAAFAAYABwAJAAsADQAOAA8AEAAOAA4ADwAPAA0ADQAMAAsACAAH
AAcABwAFAAUABAAEAAQABAAEAAQABAAEAAQAAwADAAQABgAHAAQABAADAAMAAwACAAEA
AQACAAIAAQABAAAA///+//3/+//5//f/8//0//T/8//y/+//7v/t/+3/7P/q/+n/6f/o
/+f/5//o/+v/6//r/+v/6//r/+v/6//u/+7/7f/w//H/8v/z//T/9v/2//b/9//3//j/
+f/6//3//f/9//3//P/8//7//v8BAAEAAQACAAIAAgACAAIABwAIAAoACgALAAwADQAN
AA0ADQANAA0ADQANAAwADAAOAA4ADgAMAAoACAAHAAUABQADAAEAAAD8//r/+P/4//n/
+f/5//v///////7//v/8//r/+P/2//b/9f/z//P/8f/w//D/8P/x//H/8f/x//D/8P/w
//D/9P/y//L/8P/w/+//7//v/+3/7//y//z/HQBVAJoA5QA5AYUBtQHOAdsB0wG1AXgB
AgFNAIT//P7W/uH+7v78/g//Jf89/1D/Yf90/43/pf+3/8X/1P/c/97/4P/h/+L/4v/l
/+b/5//o/+v/6//r/+z/7v/u/+7/7v/t/+3/7f/t//D/8P/w//H/8f/y//L/8v/x//L/
8v/y//T/9P/1//X/9f/1//b/9v/3//f/9//4//n/+v/6//z//f/+////AAADAAQABgAH
AAcABwAHAAcACQALAA4AEQAPABAAEQASABQAFAAVABUAEwATABIAEQASABEAEQARABEA
EQAQABAAEAAQABAAEAAPAA4ADQALAAoACgALAAsACgAKAAkACQAJAAgABwAHAAcABgAE
AAMAAwADAAMAAwACAAEAAAD9//r/+v/5//j/+f/4//f/9//2//T/8//z//L/8f/x//L/
8P/v/+7/7f/v/+//7//v//L/8P/t//D/8v/y//L/8v/y//L/8v/z//P/9P/1//b/+f/5
//n/+f/7//z///8AAP///////wAAAwAEAAUABgALAAwADgAOAA8AEAARABEAEQARABEA
EQARABEAEAAQAA4ADgAOAAwADAAKAAkABwAFAAMAAQAAAP7//P/6//r/+//7//v//f//
/////v/+//7//P/6//j/+P/3//X/9f/1//T/9P/0//X/9f/1//X/9v/2//b/9v/y//T/
+P/4//b/8//z//P/7//t//L/BgAtAGkArAD5AEkBiwGvAcABwwGvAYEBLAGcAN3/Mv/g
/tz+6/72/gj/Hf8x/0f/WP9t/4b/n/+x/8P/1f/g/+D/4P/g/+H/4v/i/+P/5P/l/+b/
6f/p/+n/6v/s/+z/7P/s/+3/7f/t/+3/7v/u/+7/7//t/+7/7v/u//H/8v/y//L/8P/w
//H/8f/z//P/9P/0//X/9f/1//b/9//4//j/+v/7//z//f/+//3//v8AAAEAAAABAAIA
AwAEAAUABwAJAAsADAANAA4ADgAOAA8ADwAPAA8ADgANAAoACQAJAAkACQAJAAgACAAH
AAYABQAEAAQABAAEAAMABAAEAAUABQADAAIAAAD//wAAAAAAAAEA///+//z/+//8//v/
+v/5//b/9f/0//H/8P/w/+//7v/v/+7/7f/t/+r/6P/n/+f/6P/n/+f/6P/n/+f/5//n
/+f/5//n/+f/6v/q/+v/6//v//D/7v/u/+7/7v/y//L/8v/z//P/9P/1//b/+f/5//n/
+f/5//j/+f/4//n/+f/5//r/+//8//3//v8BAAIABAAEAAUABgAHAAcACQAJAAkACQAJ
AAkACAAIAAgACAAIAAYABAACAAEA///9//v/+f/4//b/9P/y//L/9f/1//X/9//3//f/
9v/2//j/9v/0//L/8f/v/+z/6//r/+r/6v/q/+v/6//r/+v/7P/s/+z/7P/s/+z/7v/w
/+7/6//r/+v/6f/n/+r/+P8bAE8AkADXACMBaQGVAaYBpQGbAXcBKgGmAPf/Tv/w/t7+
5f70/gj/G/8p/z//WP9p/3r/k/+r/7n/y//W/9j/2P/b/93/3//g/+H/4v/j/+T/4//j
/+P/5P/n/+j/6f/q/+v/6//r/+v/7P/s/+z/7f/t/+7/7v/u/+3/7v/u/+7/8P/w//H/
8f/z//P/9P/0//X/9f/1//b/9//4//j/+v/7//z//f/+//3//v8AAAEABAAFAAYABwAG
AAcACQALAAkACgALAAwADQAOABAAEQAPAA8ADgANAA4ADQANAA0ACgAJAAcABgAGAAYA
BgAGAAgACAAIAAcABwAIAAoACwAJAAgABgAFAAUABAADAAMABQAEAAIAAQD///3/+//5
//j/9//2//P/8v/y//H/8P/v/+7/7f/t/+z/6v/p/+n/6P/n/+f/6P/q/+v/7P/t/+v/
6//r/+v/8P/w/+7/8P/w//D/8P/0//T/9P/1//f/+P/5//r/+f/5//n/+f/7//z///8A
AP///////wAA//8AAAEAAgAHAAgACgAKAAkACgALAAsADQANAA0ADQALAAsACgAKAAwA
DAAMAAoACAAGAAUAAwACAAEAAAAAAPz/+v/4//j/9//3//f/+f/9//3//P/8//v/+P/1
//L/8v/x/+//7//v/+7/7v/u/+3/7f/t/+3/7P/s/+z/7P/u//D/8P/w/+7/7f/t/+//
7f/t//D//v8bAEkAigDRABkBYwGdAcAByQG9AZ0BXgHsAEEAiv8Q/+z+6f7s/vj+Df8j
/zn/UP9h/3D/g/+d/7H/w//Q/9j/2v/e/9//4P/g/+X/5v/n/+j/6f/p/+n/6v/q/+r/
6v/q/+n/6f/p/+n/7P/s/+z/7f/r/+z/7P/s/+//8P/w//D/8P/w//H/8f/x//H/8v/y
//L/8f/w//D/8v/0//X/+P/3//j/+f/6//n/+v/8//3//P/9//7///8CAAMABQAHAAgA
CgAMAA4ADQAMAAwACwAKAAkABwAFAAcABwAIAAkABQAFAAQABAAEAAQABAAEAAIAAgAC
AAEAAgACAAMAAwACAAIAAQABAAEAAAD////////+//z/+//8//v/+v/5//b/9f/0//H/
8P/w/+//7v/s/+r/6P/n/+j/5v/l/+X/5f/l/+b/6P/o/+f/5v/l/+f/5//n/+f/7P/w
//H/8P/w//D/8P/w//L/8v/y//P/9//4//n/+v/7//v/+//7//z//P/+//7//f/9//3/
/v///wAAAQACAAUABgAIAAgACQAKAAsACwAJAAkACQAJAAkACQAIAAgACgAKAAoACAAI
AAYABQADAAEA///9//z/+v/4//b/9v/3//f/9//5//3//f/8//z/+v/4//b/9P/0//P/
8f/x/+//7v/u/+7/8f/x//H/8f/x//D/7//u//L/8v/w//D/8v/3//X/8f/r/+n/8v8A
ACUAYQCmAO8APwGLAbsB0AHZAdMBrwFmAegALQBq//j+4P7l/ur+/P4T/yf/P/9U/2H/
cv+N/6v/vf/J/9T/3P/c/9z/3f/e/97/4f/i/+P/5P/m/+f/6P/q/+r/6v/q/+r/6//r
/+v/6//s/+z/7P/t/+v/7P/s/+z/7v/w//H/8v/x//D/8P/v/+//7//w//D/8v/z//T/
9v/1//b/9v/4//n/+v/7//z//f/+/wAAAQAEAAUABgAHAAYABwAJAAsACQAKAAsADAAO
AA4ADwAPAA8ADwAOAA0ADAALAAsACwAJAAkACAAIAAgACAAIAAgACgAKAAoACQAHAAYA
BgAFAAYABgAFAAUABQAEAAMAAwABAAAA/v/9//3//f/9//3//v/9//z/+f/3//b/9P/y
//P/8v/x//H/7v/s/+v/6//o/+f/5//o/+n/6f/p/+n/5//n/+f/5//q/+r/6//r/+//
8P/u/+7/7v/u//H/8v/z//X/9f/2//f/+P/7//v/+//7//7//v8AAAAAAAD///7//v//
/wAAAQACAAMABAAGAAYACAAKAAwADQAMAAsACgAJAAsACwAKAAoADAAMAAwACgAIAAYA
BQADAAMAAQD///7/+v/4//b/9v/5//n/+f/7//v/+//6//r//P/6//j/9v/2//X/8//z
/+//7v/u/+7/7//v/+//7//y//L/8v/y//T/9P/y//L/9P/z//H/7//t/+v/7v/8/x8A
VQCaAOcANwGBAa8BxgHTAcsBqQFoAfAAOwBy//T+2P7l/uz+/P4V/y3/P/9S/2X/eP+P
/6f/u//J/9b/3P/i/+L/4//k/+T/5//o/+n/6v/r/+v/6//s/+z/7P/s/+z/7//v/+//
7//y//L/8v/z//P/9P/0//T/8//0//T/9P/0//T/9f/1//f/9//4//j/+f/5//n/+v/5
//r/+v/8//3//v///wAAAQACAAQABQAIAAkACgALAAwADQAPABEAEQASABMAFAASABIA
EwATABMAEwASABEAEgARABEAEQAPAA8ADgAOAA4ADgAOAA4AEAAQABAADwANAAwADAAL
AAwADAALAAsACQAIAAcABwAFAAQAAgABAAIAAQAAAP//AAD///7/+//6//r/+f/4//n/
+P/3//f/9v/0//P/8//y//H/8f/y//L/8f/w/+//8f/x//H/8f/y//D/8f/x/+7/7//w
//H/8v/0//T/9P/1//X/9v/3//j/+v/7//z//f/8//z//v/+//3//f/9//7/AgAEAAYA
CAAKAAoACwAKAAsADAANAA0ADwAPAA8ADwARABEAEAAQABAAEAAQAA4ADQAKAAgABQAD
AAEA///+//7//P/6//r/+f/5//n/+//+//////8AAAAA/v/8//r/+P/3//X/9f/z//L/
8v/y//P/8//z//P/9P/0//T/9P/0//T/8P/s/+z/8f/1//X/8f/x//T//v8hAFsAogDv
AEEBgQGhAbIBuwGtAYEBNAGuAPH/QP/o/uT+9/4G/xb/K/8//1H/Yv9x/4T/n/+3/8f/
1f/e/+D/4v/i/+P/5P/k/+f/6P/p/+r/6f/p/+n/6v/u/+7/7v/u/+//7//v/+//8P/w
//D/8f/x//L/8v/y//P/9P/0//T/9P/0//X/9f/3//f/+P/4//j/9//2//b/9f/2//b/
+P/7//z//f/+//3//v8AAAEAAwAFAAcACQAIAAkACwANAA4AEAASABQAEwASABIAEQAT
ABMAEgARABAADwAPAA8ACwALAAoACgALAAwADQAOAA4ADgAOAA0ACgAKAAsACwAIAAgA
BwAHAAoACgAKAAsACAAGAAMAAQAAAP///v/9//7//f/8//n/+P/4//f/9v/1//T/8//z
//H/7v/s/+v/7P/r/+v/7P/v/+//7//v/+3/7f/t/+3/7P/s/+3/7f/x//L/8v/y//L/
8v/2//b/9v/3//f/+P/5//r/+//7//v/+//8//z//v/+/wEAAQABAAIAAgACAAIAAgAG
AAgACwAMAA0ADgAPAA8ADQANAA0ADQANAA0ADAAMAAwADAAMAAoADAAKAAkABwAFAAMA
AQAAAP7//P/6//r/+//7//v//f/9//3//P/8//7//P/6//j/9//1//L/8f/y//L/8//0
//P/8//z//P/9v/2//b/9v/2//T/9v/0//T/9f/z//X/9//3//7/HABPAIcAxgAJAU8B
iwGtAbABoQGFAUkB3AA2AH//Cv/o/ur+6/76/hL/J/85/03/Yv93/4z/n/+1/8f/1//e
/+D/4v/i/+P/5P/k/+n/6v/r/+z/7f/t/+3/7v/u/+7/7v/u//D/8f/y//P/8v/y//L/
8//x//L/8v/y//X/9v/2//b/+P/4//n/+f/5//n/+v/6//n/+f/5//r/+//8//z//v/9
//7///8AAAIABAAHAAkACgALAAwADQAQABEAEwAVABIAEgASABIAFAAUABUAFQAVABUA
FAATABEADwAOAA0ADQANAAwADAAOAA4ADgAOAA4ADgAOAA0ADAAMAA0ADQANAA4ADgAP
AAwACgAIAAcACgAKAAkACQAGAAMAAAD9//7//f/8//n/9v/2//X/9P/1//T/8//z//T/
8v/x//H/8v/x//H/8v/x//H/8f/x//T/9f/2//f/+P/2//b/+P/4//j/+P/7//z//f//
/wEAAgADAAQAAwADAAMAAwACAAIABAAEAAYABwAIAAoACQAKAAsADAAOAA4ADwAOAA8A
EAARABEAEQARABEAEQARABEAEAAQABAAEAAQAA4AEAAOAA0ACwAHAAUAAwACAAIAAAD+
//7/////////AQADAAMAAgACAAQAAgAAAP7//f/7//j/9//1//T/9P/0//b/9//4//n/
+v/6//r/+v/4//j/9v/2//T/9f/1//X/9f/1//7/GABHAIMAyAARAV8BnwHFAdAByQGv
AX8BIgGEAMH/Kv/s/uT+6f74/hD/If81/0v/Xv9v/4T/nf+z/8P/0f/c/97/3P/f/+H/
4//k/+f/6P/p/+r/7f/t/+3/7v/w//D/8P/w/+//7//v/+//8v/y//L/8//1//b/9v/2
//f/+P/4//j/+P/4//n/+f/5//n/+v/6//r/+f/4//j/+v/8//3/AAABAAIAAwAEAAUA
BgAIAAkACAAJAAoACwAOAA8AEQATABMAFAAVABYAFgAWABcAFwAVABUAFAATABIAEQAR
ABEADwAPAA4ADgAMAAwADAAMAA4ADgAOAA0ADAAMAA0ADQAKAAoACQAJAAoACgAKAAsA
DQAMAAoACQAGAAUABAADAAAA///+//v//P/8//v/+v/3//b/9f/1//b/9P/z//P/8P/v
/+//8P/z//P/8//z//X/9f/1//X/9v/4//n/+P/5//r/+//8/wAAAAAAAAEAAwAEAAUA
BgAJAAkACQAJAAgACAAKAAoACgAJAAgACAAMAA4AEAASABUAFgAYABgAGAAYABgAFwAY
ABkAGgAbABoAGQAXABYAFAAUABQAEgASABAADwANAAsACQAHAAYABgAEAAIAAgABAAEA
AQADAAUABQAEAAQABgAEAAIAAAD+//3/+//7//v/+v/6//r/+f/5//n/+f/4//j/+P/4
//r/+v/6//j/+P/7//v/+f/3//f//P8OAD0AewDCABEBYwGhAcEB1AHZAccBmQFEAbYA
8f8+/+r+5P7z/gD/Fv8p/z//Vf9i/3P/jP+n/7f/x//X/+b/6P/o/+j/6f/q/+r/6//s
/+3/7v/w//H/8v/0//T/9P/0//T/9v/3//j/+f/4//j/+P/5//v//P/8//z//f/+//7/
/v/+//7///////3//f/+//7/////////AAACAAQABQAIAAcACAAJAAoACwAMAA4ADwAQ
ABEAEgATABQAFQAXABkAGQAaABsAHAAcABwAHQAdAB0AHQAcABsAHAAbABsAGwAZABkA
GAAYABgAGAAYABgAFgAWABYAFQAWABYAFwAXABQAFAATABMAEwASABEAEQAPAA4ADAAL
AAwACwAKAAkACAAHAAYAAwAAAAAA///+/////v/9//3//P/6//n/+f/6//n/+f/6//n/
+f/5//n/+f/5//n/+f/4//j/+f/5//3//P/6//r/+v/6//3//v///wEAAgACAAIAAgAD
AAMAAwADAAYABgAIAAgACwALAAsADAANAA4ADwAQABMAFAAWABYAFwAYABkAGQAZABkA
GQAZABkAGQAYABgAGgAaABoAGAAWABQAEwARAA8ADQALAAoACgAIAAYABgAHAAcABwAJ
AAkACQAIAAgABgAEAAIAAAADAAMAAgADAAEAAAAAAAAA//////////8AAAAAAAAAAAAA
AgACAAIAAgABAAMAAwD/////AgAWAEMAfwDEABEBXQGXAbEBvAG9AakBdwEaAYQAw/8m
/+j+8P7//gz/JP85/03/Yf9y/4P/mv+x/8f/1f/j/+7/8P/u//L/8//0//T/9f/2//f/
+P/7//v/+//8//7//v/+//7//f/9//3//f///wAAAQADAAEAAgACAAIAAwAEAAQABAAE
AAQABQAFAAUABQAGAAYACAAJAAoADAAMAAwACwAMAA0ADgAPABAAEgAUABcAGQAZABkA
GQAZABwAHQAfACEAIQAiACMAJAAmACYAJwAnACcAJwAmACUAIgAhACEAIQAhACEAIAAg
ACAAIAAgACAAIgAiACIAIQAiACIAIwAjACEAIAAeAB0AHwAeAB0AHQAbABoAGAAXABYA
FQAUABMAEgARABAADQAOAA4ADQAMAAsACgAJAAkACgAIAAcABwAIAAcABwAIAAcABwAH
AAcABQAFAAUABQAIAAgACQAJAA0ADAALAA0ADgAMAAwADAAMABAAEAAQABEAEQASABMA
FAAWABcAGAAZABkAGAAZABgAGwAbABsAHAAbABwAHQAeAB8AIAAiACIAJQAmACcAJwAn
ACcAJwAnACcAJwAmACYAKAAoACgAJgAkACIAIQAfAB8AHQAbABoAFwAUABEAEAAPAA8A
DwARABQAFQAVABYAFwAWABUAFAASABEADwAPAA0ADAAMAAwACwALAAsACwAOAA4ADgAO
AA4ADAAQABIADgANAA8AEQAPAA0ADgAUAC8AXwCcAN8AJwFtAZsBrgG1Aa8BkQFYAfIA
VwCe/xj/9v4F/xL/JP85/03/Y/94/4f/mv+z/8n/2f/l//T//v/+/wIAAwAEAAQABQAG
AAcACAAHAAcABwAIAAoACgAKAAoADAANAA4ADwAPAA4ADQANAA8AEAAQABAAEQASABIA
EgAUAA==
         </WaveFormData>
      </LeadData>
      <LeadData>
         <LeadByteCountTotal>10000</LeadByteCountTotal>
         <LeadTimeOffset>0</LeadTimeOffset>
         <LeadSampleCountTotal>5000</LeadSampleCountTotal>
         <LeadAmplitudeUnitsPerBit>4.88</LeadAmplitudeUnitsPerBit>
         <LeadAmplitudeUnits>��V</LeadAmplitudeUnits>
         <LeadHighLimit>2147483647</LeadHighLimit>
         <LeadLowLimit>268435456</LeadLowLimit>
         <LeadID>V4</LeadID>
         <LeadOffsetFirstSample>0</LeadOffsetFirstSample>
         <FirstSampleBaseline>0</FirstSampleBaseline>
         <LeadSampleSize>2</LeadSampleSize>
         <LeadOff>FALSE</LeadOff>
         <BaselineSway>FALSE</BaselineSway>
         <ExcessiveACNoise>FALSE</ExcessiveACNoise>
         <MuscleNoise>FALSE</MuscleNoise>
         <LeadDataCRC32>2574512233</LeadDataCRC32>
         <WaveFormData>
6P/o/+j/6P/o/+j/6P/o/+n/6v/r/+z/7v/u/+7/7v/u/+7/7v/u/+//8P/x//L/9P/0
//T/9P/1//b/9//4//v//P/9//7///8AAAEAAgAFAAYABwAIAAgACAAIAAgABwAGAAUA
BAAEAAQABAAEAAQABAAEAAQAAgACAAIAAgABAAAA///+////AAABAAIAAAD+//z/+v/6
//r/+v/6//j/9v/0//L/8f/w/+//7v/s/+z/7P/s/+r/6P/m/+T/5P/k/+T/5P/k/+T/
5P/k/+T/5P/k/+T/5v/m/+b/5v/o/+j/6P/o/+r/6v/q/+r/7v/w//H/8v/w//L/8v/z
//T/9f/1//X/9//4//n/+f/5//n/+f/5//n/+v/7//z//f/9//7///8AAAAAAgACAAIA
AgABAAEA//8AAAAAAQABAAEAAQAAAAAAAQACAAIAAQD+//z//P/9//r/+P/4//b/9v/2
//j/+f/5//f/9v/1//T/8f/v/+3/7P/q/+n/6P/n/+f/5//l/+X/5f/l/+b/5//o/+n/
6//t/+3/6//o/+b/4f/a/9j/1//X/9//+/8kAFUAjADHAP4AJwFIAWUBdwF4AVMBAAF4
AOP/jP9+/33/ev+D/4//k/+U/5v/oP+k/63/uf/H/9D/1//b/9z/3f/d/93/3f/h/+P/
4//i/+D/4f/h/+P/5P/k/+P/4//k/+b/5//o/+f/5//m/+b/6P/q/+r/6v/o/+n/6f/o
/+r/6v/r/+v/7f/t/+3/7v/u/+7/7v/v/+7/7//v//D/8P/w//D/8P/1//X/9//3//f/
+f/6//v//v8AAAEAAgABAAEAAwAFAAYABgAHAAgACgAKAAoACgAMAAwACwALAAkACQAH
AAcABwAHAAcABgAIAAgACAAGAAUABQAEAAMAAgABAAEAAQABAP/////////////+//3/
/P/8//z/+//5//j/9//3//P/8v/y//L/8v/x//H/8f/w/+3/6//o/+j/6P/p/+n/6v/q
/+r/6v/q/+r/6v/q/+n/6v/s/+3/7v/v//D/7//w//D/8P/y//T/9P/1//n/+//8//3/
+//8//3//f/9//3//f/9/wEAAgADAAQACQAJAAoACwAKAAoADAAMAAwADAALAAsACwAM
AAwADQALAAsACwAKAAsACwALAAoABwAEAAIAAgABAP7//P/8//z//P/8//7///////3/
/P/7//r/9//1//f/9v/0//P/8f/v/+7/7f/v/+//7//v/+3/7f/t/+3/8f/t/+v/6//s
/+r/5//k/9z/1f/V/+n/DQA6AG8ArADpABYBOQFcAXcBgQFyATsB0AA2AK//fv+A/4P/
hv+N/5X/mf+c/6H/pv+w/73/yf/R/9j/3//h/+D/4//j/+P/4//j/+X/5f/k/+T/5f/l
/+f/6v/q/+n/6f/r/+z/7P/s/+v/6//q/+r/7P/u/+7/7v/t/+3/7P/q/+v/7P/u/+//
7//v/+//8P/w//D/8P/x//L/8//z//T/9P/0//T/9P/3//f/+f/5//v//f/+////AAAC
AAMABAADAAMABQAHAAoACgALAAwADgAOAA4ADgAMAAwACwALAA0ADQALAAsACwALAAsA
CgAKAAoACgAIAAgACQAJAAkABgAFAAUABQAFAAMAAwADAAEAAQAAAP///v/+//7//f/7
//r/+f/5//n/+P/4//j/9v/1//X/9f/0//H/7//s/+7/7v/v/+//8v/y//L/8v/x//D/
7//u/+//7v/x//D/8P/w//D/8P/x//L/8v/y//L/9P/0//X/9P/1//X/9f/3//j/+f/5
//v/+//7//v///8AAAEAAgAFAAUABgAHAAoACgAMAAwADAAMAAsACwAJAAoACgALAA0A
DQANAAwACwALAAsACgAJAAYABAAEAAMAAAD+//7//P/8//z//v8BAAEA///+//3//P/5
//f/+f/4//b/9f/y//H/8f/x//H/8f/x//H/8f/x//H/8f/x//P/8f/x//L/7v/r/+j/
5P/d/9v/5f/9/yIATwCGAMMA+AAfAUABWQFnAWQBPwHsAGgA1/+G/4D/j/+S/5P/m/+h
/6b/p/+q/7L/v//L/9P/3P/h/+X/6P/p/+n/6f/p/+v/7f/t/+z/6v/r/+v/7f/w//D/
7//v/+//8P/w//D/7//v/+7/7v/w//L/8v/y//L/8//z//L/8P/w//H/8f/y//P/9P/2
//b/9v/2//f/9v/3//f/+P/4//j/+P/4//3//f////////8BAAIAAwACAAQABQAGAAgA
CQAMAA8ADwAOAA4ADgAPABAAEQASABAAEAAPAA8AEAARABAAEQAPAA8ADwAOAA4ADgAO
AAwADAANAA0ADQAMAAsACwALAAkABwAHAAcABwAHAAYABQACAAIAAgABAAAAAAAAAAEA
///+//7//v/6//n/+f/5//v/+f/4//b/9P/0//X/9f/2//b/9v/2//b/9v/2//b/8//2
//n/+v/4//j/+P/4//v//P/8//z//P/+//7///8AAAEAAQABAAMABAAFAAUABQAFAAUA
BQAFAAYABwAIAA0ADQAOAA8AEAAQABIAEgAUABQAEwATABMAFAAUABUAEwATABMAEgAT
ABMAEwASAA8ADAAKAAoACQAGAAQABAACAAIAAgAEAAUABQADAAIAAwACAP///f/9//z/
+v/5//b/9f/1//X/8//z//P/8//0//X/9v/3//f/9//3//X/9P/y/+3/6P/k/+H/3f/f
//H/FgBBAHIAqwDeAAUBHgE3AUcBSAEpAeAAbADl/5D/iP+X/57/o/+t/6//rv+t/7D/
tv/D/83/1f/e/+X/5//m/+n/6f/p/+n/6f/r/+v/6v/o/+n/6f/r/+7/7v/t/+3/7f/u
/+7/7v/s/+3/7f/u/+7/8P/w//D/8P/x//H/8P/u/+7/7//v/+//7//v//D/8v/y//L/
8//0//X/9f/2//b/9v/2//b/+f/5//v/+//7//3//v///wIABAAFAAYABQAFAAcACQAJ
AAgACAAIAAgACAAIAAgACwAMAAwADQANAA0ACwALAAoACQAIAAYACAAIAAgABgAGAAcA
BwAHAAYABQAFAAUABAABAAAA/////////v/9//r/+v/6//n/9//2//X/9f/1//T/9P/0
//D/7//v/+//8f/v/+7/7P/r/+r/6v/p/+v/7P/t/+7/7v/u/+7/7v/v/+7/7v/w//D/
8P/w//P/9P/0//T/8v/0//T/9f/2//f/9//3//f/+P/5//n/+f/5//n/+f/7//z//f/+
/wMAAwAEAAUABAAEAAYABgAGAAYABQAFAAcACAAIAAkACAAHAAYABAAEAAUABgAGAAUA
AgAAAAAA/f/6//j/+P/6//r/+v/8//v/+//5//j/9//2//P/8f/z//L/8P/v/+z/6//r
/+v/7f/t/+3/7f/t/+3/7f/t/+//7f/r/+n/6v/o/+X/4P/c/9v/3f/n////IgBNAIAA
swDgAAMBHAEtATcBLAH5AJoAGACn/3z/gP9//3j/hf+V/5v/oP+n/6r/rP+1/8P/zf/W
/93/4f/g/+H/4f/h/+H/5f/n/+f/5v/l/+X/5P/l/+b/5v/l/+X/5f/m/+b/5v/n/+n/
6v/s/+v/7P/r/+r/7P/t/+3/7P/s/+z/7f/t/+v/6//r/+z/7v/u/+7/7//w//H/8f/y
//T/9P/0//T/9//3//n/+f/3//n/+v/7//7/AAABAAIAAwADAAUABwAIAAgACQAKAAoA
CgAKAAoACAAIAAcABwAHAAcABQAFAAMAAwADAAIAAwAEAAUABAACAAMAAwADAAAA////
/////f/7//v/+//5//n/+P/3//b/9v/2//X/8v/w/+7/7f/t/+z/7P/s/+z/6//r/+v/
6//p/+j/5v/o/+j/6f/p/+z/7P/s/+z/7P/s/+z/7P/v//L/8v/0//T/9P/0//P/9P/0
//T/9f/4//n/+//7//v/+v/5//f/+P/5//n/+v/7//z//f/8//z//P/8/wIAAwAFAAcA
BwAGAAcABgAEAAQAAwADAAUABgAGAAcABwAHAAcABgAEAAMAAgAAAAEA/v/8//z/+f/2
//T/9P/3//j/+f/8//3//f/7//r/9v/0//D/7f/v/+7/7P/r/+r/6f/p/+n/5//n/+f/
5//o/+n/6v/r/+3/6//r/+n/5v/k/9//2v/W/9X/2f/r/w0AOABpAKIA2wAMATEBUAFh
AWUBVAEVAaAACgCd/3z/gP99/37/if+T/5f/mv+f/6L/qP+1/8H/y//U/9v/3//e/93/
3f/d/93/3//h/+H/4P/i/+P/4//l/+T/5P/j/+P/4//k/+T/5P/m/+f/5//o/+j/6v/q
/+r/6v/r/+v/6v/o/+j/6f/p/+r/6//s/+7/7v/u/+7/7//t/+3/7P/s/+//8P/x//L/
9//3//n/+f/3//n/+v/7//z//v///wAAAwADAAUABwAIAAgACQAKAAkACAAHAAYABAAE
AAMAAwAFAAUAAwADAAMAAwADAAIAAgACAAIAAAAAAAEAAQABAP7//f/9//3//f/7//v/
+//6//v/+//7//j/+P/4//f/9P/y//D/7//u/+7/7//w/+z/6//r/+v/6//p/+j/5v/k
/+T/5f/l/+j/6P/o/+j/6P/o/+j/6P/r/+r/6//s/+3/7v/v//D/8f/y//L/8v/0//b/
9v/3//r/+//7//v/+v/6//r/+f/8//3//v////7//v/+//7/AwADAAQABQAGAAYACAAI
AAYABgAFAAUABQAGAAYABwAJAAkACQAIAAcABwAHAAYABQACAAAAAAD9//r/+P/4//r/
+v/6//z///////3//P/5//j/9f/z//H/8P/u/+3/7v/t/+3/7f/v/+//7//v/+//7//v
/+//8f/v/+//7f/s/+j/5f/g/97/2//b/9//9f8cAEkAfgC/APYAGwE8AVsBaQFsAVMB
BgGIAPP/kP96/4P/iv+P/5X/m/+g/6H/ov+o/7X/wf/J/9T/3f/j/+T/5f/l/+X/5f/m
/+f/5v/k/+b/5//n/+n/7P/s/+v/6//p/+r/6v/q/+r/6//r/+z/7P/u/+7/7v/s/+3/
7f/s/+3/7v/w//H/7//v/+//8P/y//L/8v/z//L/8//z//T/9v/2//b/9v/5//n/+//7
//n/+//8//3///8CAAQABgAFAAUABwAJAAwADAANAA4ADgAOAA4ADgAOAA4ADQANAA8A
DwANAA0ADQANAA0ADAALAAoACQAGAAgACQAJAAkABgAFAAUABQAFAAMAAwADAAEAAQAA
AP//AAAAAAAA///9//z/+//7//f/9v/2//b/9f/1//b/9//1//P/8v/w//D/8P/x//H/
8f/w/+//7v/w//D/8P/w//P/8v/x//L/8v/y//L/8v/1//b/9v/2//T/9v/2//f/+P/5
//n/+f/7//z//f/9////////////AQACAAMABAAJAAkACgALAAoACgAMAAwADgAOAA0A
DQANAA4ADgAPAA0ADQANAAwACwALAAsACgAJAAYABAAEAAEA/v/8//z//v/+//7/AAD/
/////f/8//3//P/5//f/9//2//T/8//y//H/8f/x//P/8//z//P/8//z//P/8//v//H/
9f/1//L/7P/r/+j/4v/b/93/6f8FACoAWQCOAMcA+AAbAToBUQFZAU4BHwHAADgAt/+C
/4b/j/+S/5f/n/+h/6T/p/+u/7r/xf/N/9f/5P/p/+f/6P/p/+n/6f/p/+r/6//q/+j/
6v/r/+v/7f/u/+7/7f/t/+//8P/w//D/8P/x//H/8v/x//L/8f/w//H/8//0//T/8v/y
//P/8//1//X/9f/2//b/9v/2//f/9v/3//f/+P/8//z//P/8//3//f///////f///wAA
AQACAAQABQAGAAkACQALAA0ADgAOAA8AEAAQABAAEAAQAA4ADgANAA0ADwAPAA0ADQAL
AAsACwAKAAwADAAMAAoACAAJAAkACQAEAAMAAwADAAQAAwAEAAUAAwADAAIAAQAAAAAA
AAD///3//P/7//v/+f/4//j/+P/2//X/9f/1//P/8f/w/+7/8P/w//H/8f/w//D/8P/w
//L/8v/y//L/8f/y//P/8//3//j/9v/2//b/9v/5//r/+v/6//n/+v/5//n//P/9//3/
/f/7//z//f/9//3//f/9//3/AQACAAMABAAFAAUABgAHAAYABgAIAAgACgAKAAkACQAJ
AAoACgALAAsACwALAAoACQAJAAkACAAFAAIAAAAAAP3/+v/4//j/+f/6//v//v//////
/f/8//v/+v/3//X/9f/0//L/8f/w/+//7//v//H/8f/x//H/7//v/+//7//v/+3/8f/z
//D/7P/p/+b/4P/b/9v/5f/7/x4ARwB6ALEA4gADARgBKwE7ATYBCQGyADoAw/+I/4T/
if+Q/5n/n/+h/6T/q/+w/7T/v//L/9H/2v/h/+H/4v/l/+X/5f/l/+f/6f/p/+j/5//n
/+b/5//q/+r/6f/p/+n/6v/q/+r/6v/r/+v/7P/s/+7/7v/u/+3/7f/s/+r/6//s/+7/
7//v/+//7//w//L/8v/y//P/8v/z//P/9P/2//b/9v/2//f/9//5//n/+v/9////AQAA
AAIAAwAEAAMAAwAFAAcACQAKAAwADgAMAAwADAAMAAwADAALAAsACQAJAAcABwAHAAcA
BwAGAAYABgAGAAQABgAHAAcABwAGAAUABQAFAAQAAQAAAP////////7//f/5//j/9//1
//T/9P/0//X/8f/w//D/8P/u/+3/7f/t/+3/6//q/+j/6v/q/+v/6//s/+z/7P/s/+z/
7P/s/+z/8f/w//D/8P/w//D/8P/z//T/9P/0//b/+P/4//n/+P/5//n/+f/5//r/+//7
//3//f/9//3//f/+////AAABAAEAAgADAAIAAgAEAAQABQAGAAYABwAFAAYABgAHAAkA
CQAJAAgABgAFAAQAAgACAAAA//8AAP3/+v/4//j/9v/2//b/+P/6//v/+v/6//f/9v/z
//H/8f/w/+7/7f/s/+v/6//r/+v/6//r/+v/6v/p/+j/5//p/+v/6//p/+b/5P/h/97/
3P/X/9n/4f/z/xIAQQB2AKsA3gALATABSQFXAVYBMwHmAG4A5/+S/37/g/+A/4P/jf+X
/5z/o/+k/6L/qf+3/8X/zv/X/9v/3P/d/93/3f/d/93/3//f/97/4P/h/+H/4//k/+T/
4//j/+P/5P/k/+T/4v/j/+P/5P/k/+b/5v/m/+b/5//n/+b/6P/o/+n/6f/p/+n/6f/q
/+j/6P/o/+n/6//t/+7/8P/w//D/8P/w//H/8f/z//P/8//1//b/9//4//r/+//8/wAA
AQAEAAcABwAGAAYABgAEAAQABAAEAAUABgAGAAcABQAFAAMAAwABAAEAAQAAAP7//v/+
//z//v/////////9//3//v////3/+//7//v/9//3//b/9f/0//T/9P/z//H/8P/v/+//
7f/s/+z/7P/p/+f/5v/l/+X/4//i/+D/4f/i/+T/5f/k/+T/5P/k/+b/5v/m/+b/7f/w
//H/8P/u/+7/7v/u/+//8P/w//D/8f/0//X/9//2//f/9//3//f/+P/5//n/+f/5//n/
+f/7//z//f/+/wEAAQACAAMABAAEAAYABgAEAAQAAwADAAUABgAGAAcABwAHAAcABgAF
AAUABQAEAAMAAAD+//7/+//4//b/9v/2//b/9v/4//r/+//6//r/9//2//P/8f/x//D/
7v/t/+z/6//r/+v/7f/t/+3/7f/s/+v/6v/p/+v/6//p/+n/6v/s/+n/4v/Y/9P/1f/f
//n/IgBTAIYAwwD6ACUBQgFfAW8BbAFHAfAAagDZ/4j/fv+D/4D/h/+R/5n/nv+h/57/
pP+z/8P/zf/U/9n/3//e/9//3//f/9//3//h/+H/4P/h/+P/5P/n/+b/5v/l/+X/5//o
/+j/6P/n/+f/5v/m/+b/6P/o/+j/6f/r/+z/7P/q/+r/6//r/+v/6//r/+z/7f/u/+//
8f/x//H/8P/w//T/9P/0//T/9//3//n/+f/5//v//P/9//7/AAABAAIAAQABAAMABQAI
AAgACQAKAAoACgAKAAoACgAKAAkACQALAAsACQAJAAkACQAJAAgACgAKAAoACAAFAAUA
BAADAAEAAQACAAMAAwABAAEAAQD+//3/+//5//n/+v/7//v/+//6//n/+f/1//T/9P/0
//L/8f/x//H/7//t/+z/6v/q/+r/6//r/+z/7P/s/+z/6v/q/+r/6v/t/+7/7//v//P/
8v/x//D/7//u//H/9P/2//j/9v/4//j/+f/4//n/+f/5//r//P/+/////v/9//z/+///
/wAAAQACAAMAAwAEAAUABwAIAAsADAALAAoACAAHAAgACgALAA0ADQANAA0ADAAKAAkA
CAAGAAcABAACAAIA///8//r/+v/7//z//f8AAAAA///8//r/+v/6//j/9//3//b/9P/z
//D/7//v/+//7//v/+//7//v/+//7//v//H/8f/v/+//8P/s/+n/5P/e/9f/1//h//n/
HgBLAIIAvQDyABcBOAFVAWcBZgFHAfoAfADp/4z/fv+J/4z/j/+b/6H/ov+j/6j/sP+5
/8X/z//Y/93/4f/m/+f/5//n/+f/5//p/+n/6P/q/+v/6//t/+3/7P/q/+n/6f/q/+r/
6v/s/+3/7f/u/+7/8P/w//D/7v/v/+//7v/w//D/8f/x//H/8f/x//L/9P/0//T/9f/0
//X/9f/2//j/+P/4//j/+f/5//v/+//8////AQADAAIABAAFAAYACQAJAAsADQANAAwA
DAAMAA4ADgAOAA4AEAAQAA8ADwANAA0ACwALAAwADQAOAA4ADgAOAA4ADAALAAsACgAJ
AAgABwAHAAcABwAFAAUABQABAAEAAAD//wAAAAAAAP///f/8//v/+//7//r/+v/6//r/
+f/5//n/+f/3//b/9P/y//L/8//z//L/8v/y//L/9P/0//T/9P/1//T/9f/1//T/9v/2
//b/9v/3//j/+P/4//j/+v/6//v//v/////////9//7///////3//f/9//3/AAACAAQA
BgAHAAcACAAJAAwADAAOAA4ADgAOAA0ADQAPABAAEAARABEAEQARABAADQANAA0ADAAJ
AAYABAAEAAUAAgAAAAAA/v/+//7/AAADAAMAAQAAAP///v/7//n/+f/4//b/9f/0//P/
8//z//P/8//z//P/9f/1//X/9f/3//X/8f/t/+z/7v/v/+r/5P/h/+H/5f/5/yAAUQCI
AMEA8AAPASoBQwFRAUgBHwHKAEgAxf+I/4z/m/+g/6P/qf+t/67/rf+u/7j/x//T/9n/
4P/l/+X/5P/n/+f/5//n/+n/6//r/+r/6f/p/+j/6f/s/+z/6//r/+v/7P/s/+z/7P/t
/+3/7v/t/+7/7f/s/+7/7//v/+7/8P/w//H/8f/x//H/8f/y//D/8P/w//H/8P/x//H/
8v/2//b/9v/2//j/9//4//f/+v/9////AQABAAIAAgACAAQABQAIAAsACgAKAAsADAAO
AA4ADgAOAA0ADAAKAAkACQAJAAcABwAJAAkACQAIAAgACAAIAAYABAAFAAUABQACAAEA
AQABAAMAAQABAAEA//////7//f/7//r/+f/3//b/9v/2//f/9P/y//H/8P/w/+//7//v
/+3/6//q/+j/6f/q/+z/7f/s/+z/7P/s/+r/6v/q/+r/6//s/+3/7f/x//D/8P/w//D/
8P/x//L/8v/y//L/9P/0//X/+P/5//n/+f/3//j/+f/5//v/+//7//v//P/8//z//P8B
AAEAAgADAAQABAAGAAYABgAGAAUABQAFAAYABgAHAAUABQAFAAQABAAFAAYABgAEAAAA
/f/8//z/+v/5//r/+P/4//j/+v/5//n/9//2//X/9P/x/+//7//u/+z/6//q/+n/6f/p
/+n/6f/p/+n/6//r/+v/6//p/+v/6//n/+b/5P/f/+D/4P/b/9//9f8TADoAaQCYAMkA
9gAVASgBMwE1ARoBzwBaANb/g/92/37/f/+C/4//mf+b/57/o/+s/7b/vf/H/9H/2v/b
/9v/3P/f/9//3//f/+H/4//j/+L/4P/h/+H/4//k/+T/4//j/+T/5v/n/+j/5//n/+b/
5v/k/+b/5v/m/+f/6f/q/+r/6v/q/+v/6//r/+v/6//s/+r/6v/q/+v/7v/v/+//8P/w
//D/8P/w//X/9f/3//f/9//5//r/+//8//7///8AAP////8BAAMABAAEAAUABgAGAAYA
BgAGAAUABAACAAEAAwADAAEAAQADAAMAAwACAAIAAgACAAAA/v/////////+//3//f/9
//v/+f/5//n/+f/5//j/9//z//L/8f/v/+3/7P/r/+v/5//m/+b/5v/m/+X/5f/l/+b/
5f/l/+T/5P/k/+X/5f/k/+T/5P/k/+X/5v/n/+j/6//q/+r/6//s/+3/7v/v//D/8P/w
//D/8v/y//P/9P/1//X/9f/z//T/9f/1//f/9//3//f/9//4//n/+v/7//v//P/9//7/
/v8AAAAA/v/+//3//f///wAAAAABAAEAAQABAAAA/////////v/9//r/+P/4//f/9P/y
//L/9P/0//T/9v/3//f/9f/0//X/9P/x/+//7v/s/+n/5//k/+P/4//j/+T/5f/m/+f/
5//n/+f/5//n/+f/5f/j/+D/3v/Z/9b/0v/P/9P/5f8JADQAZQCcANUABAEnAUQBVQFZ
AUgBDQGeAAwAmf9y/3T/df98/4n/kf+T/5r/nf+g/6j/s/+//8f/0P/X/9X/1P/W/9f/
2P/Z/9v/3f/d/9z/3v/f/9//4f/g/+D/3//f/9//4P/g/+D/4v/j/+P/5P/k/+b/5v/m
/+b/5//n/+b/5v/m/+f/5//p/+n/6f/q/+n/6P/n/+f/6v/r/+v/7P/u/+7/7v/u//H/
8f/z//P/8//1//b/9//6//z//f/+//////8BAAMAAgACAAMABAAEAAQABAAEAAYABgAF
AAUAAwADAAEAAQD////////+////AAABAAAA//////7//f/8//v/+//7//3/+//7//v/
+//7//r/+f/3//b/9f/z/+//7v/t/+3/7f/s/+z/7P/q/+n/6f/p/+n/5//m/+T/5P/k
/+X/5f/o/+j/6P/o/+b/5v/m/+b/6f/q/+n/6P/r/+z/7f/u//H/8v/y//L/8P/y//L/
8//2//f/9//3//X/9v/3//f/9f/1//X/9f/6//z//v8AAAEAAQACAAMAAgACAAQABAAF
AAYABgAHAAUABgAGAAcABgAFAAQAAgABAAEAAQAAAP///P/6//r/+//4//b/9v/0//T/
9P/2//f/9//1//T/9f/0//H/7//t/+z/6v/p/+j/5//n/+f/5//n/+f/5//n/+f/5//n
/+f/5//n/+X/4v/i/+H/3P/W/9P/0//f////KgBZAJIAzQD8AB0BPgFVAWEBVgEnAcgA
PgC3/3r/fP+H/4r/kf+Z/53/oP+d/6D/rP+5/8H/x//S/93/3f/c/9v/2//b/9v/2//d
/93/3P/d/9//4P/j/+P/4v/g/9//4f/i/+L/4v/i/+P/4//k/+T/5v/m/+b/5v/n/+f/
5v/o/+j/6f/p/+f/5//n/+j/5v/m/+b/5//q/+v/6//s/+7/7v/u/+7/8f/x//P/8//z
//X/9v/3//j/+v/7//z//f/9////AQAAAAAAAQACAAQABAAEAAQABAAEAAMAAwAFAAUA
AwADAAMAAwADAAIAAAAAAAAA/v/+//////////z/+//7//v/+//5//n/+f/3//f/9v/1
//T/9P/0//P/8f/w/+//7//t/+z/7P/s/+z/6//r/+v/6f/n/+b/5P/k/+T/5f/l/+b/
5v/m/+b/5v/m/+b/5v/l/+b/5//n/+n/6P/m/+b/5v/m/+j/6v/r/+z/6//s/+v/6//s
/+3/7f/t/+3/7v/v/+//8P/x//L/8//1//b/9//4//n/+f/6//v//P/8//7//v/+//7/
/f/9////AAAAAAEAAQABAAEAAAD9//3//f/8//v/+P/2//b/9f/y//D/8P/y//L/8v/0
//T/8//w/+7/7f/s/+n/5//q/+r/6f/p/+b/5f/l/+X/5f/l/+X/5f/l/+X/5f/l/+X/
5f/l/+X/5P/g/9//3P/W/9P/0//b//v/JgBTAIgAvwDqAAkBIgE1AT0BMAH7AJYADACX
/27/fP+H/4r/k/+b/5//oP+h/6T/rP+5/8X/y//S/9n/2//Y/9n/2f/Z/9n/2f/b/9v/
2v/c/93/3f/f/+L/4v/h/+H/4P/g/9//3v/g/+H/4f/i/+D/4v/i/+L/4v/j/+P/4v/k
/+T/5f/l/+P/4//j/+T/5f/m/+f/6f/p/+n/6P/o/+z/7P/s/+z/8f/x//P/8//y//P/
8//z//T/9v/3//j/+f/5//v//f/+//7///8AAAAAAAAAAAAA/v/+//3//f///////f/9
//3//f/9//z//P/8//z/+v/8//3//f/9//n/9//2//X/9v/1//b/9//z//P/8v/x//D/
8P/w/+//7//u/+3/7f/r/+r/6v/q/+j/5//n/+f/5f/j/+L/4P/h/+L/5P/l/+T/5P/k
/+T/4v/i/+L/4v/l/+b/5//n/+n/5//n/+f/6P/o/+j/6P/o/+n/6v/q/+r/6v/s/+z/
7f/w//H/8f/x//D/8P/w/+//8f/x//H/8f/x//L/8//0//f/9//4//n/+v/6//z//P/6
//r/+f/5//v//P/8//3//////////v/8//v/+v/4//n/9v/0//T/8v/u/+v/6v/s/+z/
7P/u//H/8f/v/+7/7f/s/+n/5//l/+T/4v/h/+D/3//f/9//3//f/9//3//f/9//3//f
/9//3f/f/+H/3v/c/9f/1P/Q/8v/x//L/9v//v8nAFQAhQC0ANcA8AAJARcBGAEDAcoA
ZADd/3j/Zv93/4D/hf+N/5P/lv+Z/5r/oP+r/7X/vf/E/83/0f/Q/9H/0f/R/9H/0v/T
/9L/0P/Q/9H/0f/T/9L/0v/R/9H/1P/W/9f/2P/V/9X/1P/U/9T/1v/W/9b/1v/X/9f/
1v/Y/w==
         </WaveFormData>
      </LeadData>
      <LeadData>
         <LeadByteCountTotal>10000</LeadByteCountTotal>
         <LeadTimeOffset>0</LeadTimeOffset>
         <LeadSampleCountTotal>5000</LeadSampleCountTotal>
         <LeadAmplitudeUnitsPerBit>4.88</LeadAmplitudeUnitsPerBit>
         <LeadAmplitudeUnits>��V</LeadAmplitudeUnits>
         <LeadHighLimit>2147483647</LeadHighLimit>
         <LeadLowLimit>268435456</LeadLowLimit>
         <LeadID>V5</LeadID>
         <LeadOffsetFirstSample>0</LeadOffsetFirstSample>
         <FirstSampleBaseline>0</FirstSampleBaseline>
         <LeadSampleSize>2</LeadSampleSize>
         <LeadOff>FALSE</LeadOff>
         <BaselineSway>FALSE</BaselineSway>
         <ExcessiveACNoise>FALSE</ExcessiveACNoise>
         <MuscleNoise>FALSE</MuscleNoise>
         <LeadDataCRC32>1686184007</LeadDataCRC32>
         <WaveFormData>
6P/o/+j/6P/o/+j/6P/o/+n/6v/r/+z/7v/u/+7/7v/u/+7/7v/u//H/8v/z//T/9v/2
//b/9v/3//j/+f/6//3//v///wAAAwAEAAUABgAIAAoADAAOAA4ADgAOAA4ADQAMAAsA
CgALAAwADQAOAA0ADAALAAoACAAIAAgACAAHAAYABQAEAAYABgAGAAYAAwACAAEAAAD+
//7//v/+//z/+v/4//b/9P/0//T/9P/z//L/8f/w/+3/7P/r/+r/7P/s/+z/7P/s/+z/
7P/s/+z/7P/s/+z/7P/s/+z/7P/u/+7/7v/u/+7/7v/u/+7/8v/z//T/9v/0//T/9P/2
//j/+P/4//j/+f/7//3//v/+//3//f/+/////v/9//7//f///wAAAQABAAEAAgACAAQA
BAAEAAQAAwAEAAMAAgAFAAUABQAFAAcABwAHAAYABAAEAAIAAgABAP7//f/9//3//f/9
//7//f/9//v/+v/5//b/9P/x/+7/7v/s/+z/6v/p/+n/6f/o/+f/5v/l/+f/6P/p/+n/
6//t/+3/6f/m/+X/4f/a/9b/0//R/9b/6/8KAC4AWQCGALAA1AD2ABoBOAFLAT4BCQGo
ADoA9P/q/+f/3P/b/+L/4P/Z/9X/0f/N/83/0f/Y/9z/3v/h/+H/3//f/9//3//g/+H/
4v/k/+L/4v/j/+P/4//j/+P/4//m/+b/5v/m/+X/5P/j/+L/4//l/+b/5//l/+b/5v/n
/+f/5//n/+f/6f/p/+n/6v/o/+r/6v/q/+z/7P/s/+7/7v/t/+z/7f/u//D/8//0//T/
9//3//j/+//9/wAAAgABAAEAAQABAAUABgAIAAgACQAKAAwADQANAA0ADQAOAAwACwAK
AAoACgAKAAoACQAJAAkABwAHAAQABAAEAAIAAwACAAIAAQD//////f/8//z/+//7//n/
+//6//n/+P/3//b/9f/1//L/8f/x//H/8v/x//D/8P/u/+3/7P/p/+n/6f/q/+r/6//r
/+v/6//q/+r/6v/r/+n/6v/s/+3/7v/v//D/7//v/+//8P/w//D/8P/y//f/+P/5//r/
+P/5//r/+v/6//n/+f/6//7//v/+/wAAAwAFAAYABwAFAAUABgAGAAYABgAGAAYABgAI
AAgACAAHAAcABwAHAAkACQAJAAgABgAGAAQABAADAAAA/////////////wAAAQABAP//
/v/7//j/9v/z//T/9P/y//L/7v/t/+3/7f/v/+//7//v/+//7v/t/+v/7//t/+n/6f/q
/+n/5f/g/9r/0f/P/9z/9/8YAD4AbQCeAMIA5AAKAS4BSAFPATIB6wB+ABoA7v/w/+//
6v/n/+b/5P/d/9f/0//T/9X/2//e/+L/5v/l/+X/5f/l/+X/5f/l/+X/5f/m/+T/5P/l
/+X/5v/n/+j/6f/q/+r/6v/q/+n/6P/n/+b/6P/p/+n/6f/o/+j/5//n/+n/6f/p/+n/
6f/p/+n/6v/q/+z/7P/s/+7/7v/u//D/7//v/+//8f/x//L/9P/0//b/+f/5//r/+//9
/wAAAgAAAAEAAgADAAcACAAKAAoADAAMAA0ADQAMAAsACgAKAAwACwAKAAoACgAKAAoA
CQALAAsACQAJAAYABgAGAAQAAwACAAIAAQABAAEA///+//z/+//7//n/+//6//n/+P/3
//b/9f/1//b/9f/1//X/9P/z//L/8v/v/+//7//t/+//7//w//D/8f/x//H/8f/u/+7/
7v/v/+3/7v/u/+7/7P/s/+z/7P/v/+//7//w//D/8P/w//L/8//y//H/8P/y//P/9P/0
//X/9f/2//j//P/8//z//v/9////AAABAAMAAwAEAAQABAAEAAQABAACAAQABAAEAAcA
BwAHAAcACQAJAAkACAAEAAQAAgACAAMAAAD//////f/9//3//v///////f/8//3/+v/4
//X/9v/2//T/9P/w/+//7//v/+3/7f/t/+3/7P/s/+z/6//t/+//7f/t/+z/6f/n/+T/
3v/X/9P/2P/p/wQAJABNAH4AqADMAPAAEgEqATkBLAH3AJwAMgDw/+r/9f/y/+v/6P/o
/+X/3f/X/9X/2f/d/+D/4v/m/+f/6//q/+n/6P/n/+n/6f/p/+r/6P/o/+n/6f/p/+n/
6f/p/+z/7P/s/+z/6v/q/+r/6v/q/+v/6//r/+v/7P/s/+3/6//r/+v/6//s/+3/7v/w
/+7/8P/w//D/8P/w//D/8v/x//H/8f/z//P/9P/2//b/9v/5//n/+v/6//v//f/+////
AQADAAUABgAGAAcABgAJAAoADAANAA0ADQANAA4AEAAPAA4ADgAMAAwADAALAAkACQAH
AAcACAAIAAgABgAFAAQABAADAAMAAwABAAAAAAD//////f/9//z/+//6//r/+v/6//v/
+P/3//f/9//2//X/9P/0//P/8//z//H/7//v//D/8P/z//P/8//z//L/8v/y//P/7f/w
//T/9P/y//L/8v/y//X/9f/1//b/9v/2//b/+P/4//j/+P/4//r/+//8//z//P/7//v/
/P/+//7//v8AAAMABQAGAAcABwAHAAgACAAIAAgACAAIAAgACgAKAAoACwALAAsACwAL
AAsACwAKAAYABgAEAAQAAwAAAP////////////8AAAEAAQD///7////8//r/9//2//b/
9P/0//D/7//v/+//7//v/+//7//y//L/8v/x//P/8//z//H/8P/v/+n/4v/e/9n/1f/S
/9//+v8aAD8AagCUALQA0gDwAAwBHQEWAekAmgA2APL/6v/3//r/9//4//T/6f/h/9n/
1//b/9//4v/k/+b/5//l/+f/5//n/+f/5//n/+f/6P/n/+b/5v/l/+b/5//o/+n/6P/o
/+j/6P/o/+j/6P/o/+r/6//r/+v/6f/q/+r/6//q/+n/6P/n/+f/5//n/+j/6v/s/+z/
7P/u/+7/7v/w//H/8f/x//P/8f/y//T/9P/2//n/+f/6//v//f8AAAIAAAABAAIAAwAE
AAQABQAEAAYABgAHAAcACAAJAAoADAAMAAsACgAKAAkACAAHAAUABwAHAAUABQAEAAQA
BAACAAMAAgACAAEA//////3//P/8//v/+//5//n/+P/3//b/9f/0//P/8//0//P/8//z
//L/8f/w//D/7//v/+//7f/s/+v/6//q/+z/7f/u/+//7v/u/+7/7//v//D/8P/w//D/
8P/w//H/8f/x//L/8v/y//L/9P/2//b/9v/2//b/9//4//j/9v/1//X/9v/6//r/+v/8
////AQACAAMAAwADAAQABAAEAAQABAAEAAYACAAIAAgABwAHAAcABwAJAAkACQAIAAYA
BgAEAAQAAgD+//z/+//8//3//v8AAP/////9//z/+//4//b/8//0//T/8v/y//D/7//v
/+//7//v/+//7//w//D/8P/v/+//7//t/+v/6v/n/+X/4P/c/9f/1//e//H/DAAsAFMA
fACgAL4A2AD0AAwBEwH2ALcAWgAAANz/5P/j/9j/2f/i/+T/4f/h/9v/1f/V/9v/4P/i
/+b/6//r/+r/6f/o/+f/6f/p/+n/6v/p/+j/6P/n/+n/6f/p/+n/6P/o/+j/6P/p/+r/
6//s/+v/6//q/+n/6//s/+z/7f/r/+v/6//r/+v/6//r/+z/7v/w//D/8P/y//L/8v/0
//X/9f/1//f/+f/6//z//P/7//3//P/8//7/AQAFAAgABgAHAAgACQALAAwADgAOABAA
EAARABEADwAPAA8AEAAQAA8ADgAOAAwADAAMAAsADAANAAwADQAKAAoACgAIAAcABgAG
AAUAAwADAAEAAAAAAP/////9//3//P/7//r/+P/2//T/8//y//H/8f/x//L/8f/w//D/
8f/x//H/7//x//H/8v/y//P/8//z//P/8v/y//L/8//1//j/+P/4//j/+P/4//n/+f/5
//r/+//8//3/AAABAAAA///+//z//f/+//7//////wAAAgABAAAA//8AAAQABwAJAAsA
CAAHAAcABgAEAAQABAAEAAYACAAIAAgACQAJAAkACQAIAAcABgAEAAMABAADAAQAAgD+
//z/+//+////AAACAAEAAQD///7//P/4//X/8f/y//L/8P/w/+7/7f/t/+3/6//r/+v/
6//u/+7/7v/t/+3/7f/t/+v/5v/l/+H/2v/W/9P/1f/i//v/GgBAAGsAmAC+AOIACAEi
ATYBOwEWAcMAWAACAOj/7P/l/97/4f/m/+D/2//X/9H/z//T/9f/3P/g/+T/5f/j/+H/
4f/h/+H/4//j/+P/5P/k/+T/5f/l/+f/5//n/+f/5//m/+X/5P/l/+b/5//o/+j/6f/p
/+n/6f/q/+r/6//q/+n/6P/n/+j/6f/q/+z/7P/u/+7/7v/t/+z/6//s/+//7//v//H/
8v/0//f/+P/2//n/+f/6//n/+//+/wAAAQADAAUABwAJAAoADAAMAAoACgALAAsACQAJ
AAkACgAKAAkACAAIAAgACAAIAAcABwAHAAUABQAGAAYABgAEAAEAAAAAAP////////3/
/P/+//3//f/7//n/+P/3//b/8//y//H/8f/y//H/8f/x/+7/7f/s/+z/6//r/+v/6f/n
/+f/6P/o/+r/6//s/+3/7P/s/+z/7f/v/+7/7P/u/+//8P/x//L/8//z//P/9P/0//T/
9P/2//r/+v/6//r/+f/5//n/+P/7//v//P/+//3//P/7//z///8BAAIAAwADAAMABAAE
AAIAAgACAAIAAgAEAAQABAAHAAcABwAHAAcABwAHAAYABAAEAAIAAgD///z/+//7//v/
+//7//z//v////7//v/7//j/9v/z//D/8P/u/+7/7v/t/+3/7f/v/+//7//v/+7/7v/u
/+3/7//v/+3/7f/q/+X/4f/e/9r/1//V/9j/5/8CACIASwB8AKgAyADsABABKgE/ATwB
CwG0AEoA/P/o/+//8P/r/+j/6P/j/9v/0//R/9P/1//a/97/5P/p/+n/5//n/+f/5//l
/+X/5f/m/+b/5v/n/+f/6f/p/+n/6f/p/+j/5//m/+j/6P/o/+j/6v/r/+v/6//p/+r/
6v/r/+v/6//r/+v/6//r/+v/7P/s/+7/7v/u/+7/7v/u//D/8f/x//H/8//z//T/9v/2
//X/9//2//b/+f/7//7/AAAAAAEAAgADAAUABgAIAAgACgAKAAsACwALAAsACwAMAA4A
DQAMAAwADAAMAAwACwAKAAkABgAFAAYABgAGAAQABQAEAAQAAwADAAMAAQAAAP7//f/9
//v//f/8//v/+v/5//j/9//3//T/8//z//P/8//z//P/9P/x//H/8f/v/+//7//w//D/
8P/v/+7/7f/u/+7/7v/v//P/8P/u//D/8P/w//D/8P/x//H/8f/y//D/8P/w//L/9v/2
//b/9v/2//f/+P/4//r/+f/5//r//v/+//7/AAABAAMABAAFAAUABQAGAAYABgAGAAYA
BgAGAAgACAAIAAcABwAHAAcABwAHAAcABgAGAAYABAAEAAEA/v/9//3//f/9//3//v/9
//3/+//6//v/+P/2//P/8v/y//D/8P/w/+//7//v//H/8f/x//H/8P/w//D/7//p/+v/
7//x/+z/5//l/+L/2v/T/9P/3P/v/woAKgBVAIIAqADKAO4ADgEkASsBFAHVAHYAFgDo
/+z/8f/s/+n/6v/k/9//2//Z/9v/3f/d/+L/6v/s/+n/5//n/+f/5//n/+X/5f/l/+b/
5v/m/+f/5//p/+n/6f/p/+r/6v/q/+r/7P/s/+z/7P/r/+v/6v/p/+r/7P/t/+//7f/t
/+3/7f/t/+3/7f/u/+7/8P/w//D/7v/u/+7/8P/z//P/8//1//P/9P/2//b/9P/3//f/
+P/5//v//v8AAAAAAQACAAMABQAGAAgACAAKAAoACwALAAkACQAJAAoADAALAAoACgAJ
AAgABwAFAAYABwAGAAcABAAEAAQAAgD///7//v/9//7////+//7//v/9//3/+//7//r/
+f/4//f/9v/1//X/9P/z//P/8//y//H/8P/w/+3/7f/t/+v/7P/t/+//8P/w/+//7v/t
/+7/7v/u/+//7//w//D/8P/x//L/8P/w//D/8P/z//P/8//0//P/8v/x//L/9v/2//b/
9v/0//X/9v/2//b/9f/1//b/+v/6//r//P/7//3//v////////8AAAAAAgACAAIAAgAC
AAQABAAEAAUABQAFAAUAAwADAAMAAgAAAAAA/v/+//v/+P/3//f/+P/5//r//P/9//3/
+//6//n/9v/0//H/7v/u/+z/7P/s/+v/6//r/+v/6//r/+v/6v/q/+r/6f/p/+n/6//t
/+r/5//l/+D/2v/V/9H/1v/n/wAAHgBFAHIAmAC2ANAA7AAGARMB/ADFAG4AFgDm/+T/
6f/o/+n/6P/i/9//3f/Z/9f/2//d/9z/4P/k/+P/4//k/+X/5v/n/+X/5f/l/+b/5f/k
/+T/4//k/+X/5v/n/+b/5v/m/+b/6P/o/+j/6P/m/+f/5//n/+X/5v/m/+f/6f/p/+n/
6f/r/+v/6//s/+z/7v/u/+7/7v/u/+7/8P/x//H/8f/z//P/9P/2//b/+P/7//v//P/7
//3/AAACAAAAAQACAAMABgAIAAsADAAKAAoACwALAAsACwALAAwACgAJAAgACAAIAAgA
CAAHAAcABwAFAAUABQAGAAcABgAFAAQABAADAAIAAQD+//z//v/9//3/+//6//j/9v/0
//T/9P/0//X/8v/x//H/8f/y//H/8P/w/+3/7f/t/+v/6//r/+z/7P/v/+//7//v/+7/
7v/u/+//8//0//L/8P/w//D/8P/y//P/9P/2//b/9v/2//j/+P/4//j/+P/6//v//P/8
//7//f/9//7////+//3//v///wEAAgADAAMAAwAEAAQABgAGAAYABgAFAAYABQAEAAYA
BwAIAAkABwAHAAcABgAGAAYABAAEAAMAAAD//////f/9//3//v8AAAEAAAAAAP3/+v/4
//X/8v/y//D/8P/w/+//7//v/+3/7f/t/+3/7P/s/+z/6//t/+//7//t/+r/5f/j/97/
2v/X/9X/3P/n//7/IgBLAHQAnADCAOYACAEgAS8BJAHzAJ4APAD4/+j/6//m/9//4v/k
/+P/3//b/9P/0f/T/9r/3v/i/+X/5f/l/+X/5f/l/+X/5f/l/+b/5v/m/+f/5//l/+X/
5f/l/+T/5P/k/+T/5v/m/+b/5v/o/+n/6f/p/+n/6v/q/+v/6f/p/+n/6f/r/+v/6//s
/+v/7P/r/+r/7f/u/+//8v/x//H/8f/z//P/9P/2//b/9P/3//f/+P/5//v//v8AAAEA
AwAFAAcACAAIAAkACAAGAAYABwAHAAoACwAMAA4ADAALAAoACgAIAAgACAAHAAUABQAD
AAMABAAEAAQAAgADAAIAAgABAP/////9//z/+v/5//n/9//3//b/9f/0//P/8v/x//H/
8P/v/+//7//t/+v/6f/o/+n/6f/p/+f/6f/p/+r/6v/q/+n/6P/n/+j/6P/o/+n/7//y
//T/8v/w//D/8P/w//H/8f/x//L/9P/0//T/9v/2//b/9v/2//j/+f/6//r/+P/3//f/
+P/6//r/+v/8//3///8AAAEAAwADAAQABAADAAIAAQAAAAAAAgACAAIABQAFAAUABQAF
AAUABQAEAAIAAgAAAAAA///8//v/+//7//v/+//8//3//f/7//r/9//0//L/7//w//D/
7v/u/+r/6f/p/+n/6//r/+v/6//q/+r/6v/p/+v/6//p/+n/6v/p/+X/3v/U/8//z//U
/+X/BAAoAE8AfgCsAM4A8gAWATIBQQE0AfsAngA0APT/6v/r/+b/4//k/+T/4f/b/9H/
zf/R/9n/3P/e/+L/4//h/+H/4f/h/+H/4f/h/+H/4v/k/+T/5f/l/+X/5f/l/+X/5v/m
/+b/5v/k/+T/5P/k/+T/5f/l/+X/5v/o/+n/6//q/+n/6P/n/+f/5//n/+j/6f/s/+3/
7v/s/+z/7P/u/+//7//v//H/8f/y//T/9P/2//n/+f/6//n/+//+/wAA/v///wAAAQAF
AAYACAAIAAgACAAJAAkACQAJAAkACgAMAAsACgAKAAoACgAKAAkACwALAAkACQAHAAYA
BQACAAMAAgACAAEAAQABAP///v/8//v/+//5//v/+v/5//j/+P/4//j/+f/3//X/9P/z
//L/8f/w//D/7//v/+//7f/r/+v/7P/s/+//7//v/+//7f/s/+v/6//s/+7/7//w//H/
8v/x//D/7//u//H/8//1//j/9v/2//b/+P/4//j/+P/4//r/+//8//z/+v/5//n/+v/+
//7//v8AAAAAAQABAAEAAgADAAUABgAFAAQAAwACAAQABgAGAAYABwAHAAcABwAFAAUA
BQAEAAQABAACAAIAAQD+//3//f////////8AAAAA///8//r/+v/4//f/9f/y//L/8P/w
/+7/7f/t/+3/6//r/+v/6//u/+7/7v/t//H/7//t/+3/7v/p/+X/4P/Y/9P/0f/W/+f/
AgAiAEsAegCkAMYA6gAMASgBOwEyAQEBqgA+APT/6P/x/+7/6f/s/+r/4//b/9n/1//X
/9n/3P/g/+L/5f/n/+f/5//n/+f/5//n/+f/6P/o/+j/6f/p/+f/5//n/+f/6P/o/+j/
6P/q/+r/6v/q/+r/6//r/+v/6f/q/+r/6//r/+v/6//r/+3/7f/t/+7/7P/u/+7/7v/u
/+7/7v/w//H/8f/x//P/8//0//b/9v/4//v/+//8//v//f8AAAIABAAFAAYABwAIAAgA
CQAIAAoACgALAAsACwALAAsADAAMAAsACgAKAAoACgAKAAkACwALAAkACQAHAAYABQAC
AAIAAgADAAMAAwADAAEAAAD+//3//f/7//3//P/7//r/+//6//n/+f/2//X/9f/1//b/
9f/0//T/9f/1//X/8//x//H/8v/y//H/8f/x//H/8v/y//L/8//1//L/8v/y//D/8v/y
//L/8v/1//X/9f/2//b/9v/2//j/+v/6//r/+v/6//v//P/8//v/+f/4//j//f/+////
AgACAAMAAwADAAUABQAGAAYACAAIAAgACAAIAAoACgAKAAsACwALAAsACQAJAAkACAAE
AAQAAgACAAIAAAAAAAEA////////AAADAAMAAQAAAP///P/6//f/9P/0//L/8v/y//H/
8f/x/+//7//v/+//8P/w//D/7//x/+//6//p/+j/5//n/+T/3P/b/9n/2v/n/wAAJABP
AHwApADAAOAAAgEaASUBEgHdAIAAHgDs/+7//f/8//X/8v/w/+n/4f/Z/9f/3f/h/+T/
6P/q/+n/5//n/+f/5//n/+f/5//n/+j/5//m/+b/5f/m/+f/6P/p/+j/6P/o/+j/6v/q
/+r/6v/p/+n/6P/n/+n/6v/q/+v/6//r/+v/6//t/+3/7f/u/+3/7v/t/+z/6v/q/+r/
7P/v/+//7//x/+//8P/y//L/9f/5//r//P/8//3///8AAAIAAwAEAAUABQAGAAgACAAI
AAgACQAJAAkACQAJAAoACAAHAAYABgAHAAgACQAJAAkACQAHAAcABgAGAAYABAABAAAA
AAD//wAAAQAAAAAA/v/9//3/+//7//r/+f/4//n/+P/3//f/9f/z//L/8f/y//H/8P/w
/+//7//v/+3/7//v//D/8P/x//H/8f/x/+7/7v/u/+//7//w//D/8P/z//T/8//y//H/
8P/z//P/8//0//T/9P/0//b/+P/4//j/+P/4//n/+v/6//z/+//7//z//f/8//v//P/+
/wEAAwAFAAUABQAGAAYABAAEAAQABAAEAAYABgAGAAcABwAHAAcACAAJAAoACgAGAAYA
BAAEAAUAAgABAAEAAQABAAEAAgACAAEA/v/8//v/+P/2//P/8v/y//D/8P/w/+//7//v
/+3/7f/t/+3/8P/w//D/7//t/+//7f/r/+z/6f/j/+D/3v/b/93/7P8DACAAQABlAIwA
sgDSAOwABAEUAQsB3ACLACoA5v/c/+T/4f/e/+P/5v/i/93/2//b/9v/2//d/+T/6P/o
/+f/6f/n/+f/5//n/+n/6f/p/+r/6P/o/+n/6f/p/+n/6f/p/+z/7P/s/+z/6v/q/+r/
6v/o/+n/6f/p/+r/7P/t/+//7//v/+//7//x//H/8f/y//H/8v/x//D/8v/y//L/9P/z
//P/8//1//j/+v/9//7//P//////AAADAAUACAAKAAgACQAKAAsADQAOABAAEAAQABAA
EQARAA4ADQAMAAwADgANAAwADAAOAA4ADgANAA0ADQALAAsACAAIAAgABgAGAAYABwAH
AAUABQADAAIABAADAAMAAQAAAP7//P/6//f/9v/1//X/8v/x//H/8f/y//H/8P/w//H/
8f/x/+//7//v//D/8P/v/+//7//v/+//8P/x//P/9f/0//L/9f/2//f/+P/5//n/+f/6
//r/+v/6//z//P/8//z//P/6//v//P/8//3//f/+/wAAAAAAAAAAAgACAAMAAwADAAMA
AwAEAAQABAAEAAQABAAEAAYABgAGAAcABwAHAAcABwAHAAcABgAEAAQAAgACAAEA/v/9
//3//f/9//3//v///////f/8//3/+v/4//X/8//y/+//7v/q/+n/6f/p/+z/7f/u/+//
7v/u/+7/7f/r/+3/6//p/+b/4//f/9r/1v/T/9P/4P/5/xgAPgBrAJgAvgDeAAABHAEw
ATEBEgHFAFgA/v/g/+L/4//g/+P/5P/g/9//2f/T/9X/1//Z/9r/4P/i/+H/3//g/+H/
4v/j/+P/4//j/+T/5v/m/+f/5//n/+f/5//n/+b/5v/m/+b/6P/o/+j/6P/o/+n/6f/p
/+n/6v/q/+v/6//r/+v/6//r/+v/6//s/+v/7P/r/+r/6//s/+3/8P/x//H/8f/z//P/
9P/2//b/9v/5//n/+v/9////AgAEAAQABQAGAAcACQAKAAwADAAKAAoACwALAAsACwAL
AAwACgAJAAgACAAIAAgACAAHAAkACQAHAAcABAAEAAQAAgABAAAAAAD//wEAAQD///7/
AAD//////f/8//r/+P/2//X/9P/z//P/8v/x//H/8f/w/+//7v/u/+3/7f/t/+v/6//r
/+z/7P/v/+//7//v/+7/7v/u/+//7//w//D/7v/x//L/8//0//f/9//3//j/9v/2//b/
+P/6//r/+v/6//r/+//8//z/+v/5//n/+v/+/wAAAgAGAAYABwAHAAcABQAFAAYABgAH
AAgACQAKAAkACgAJAAgABwAHAAcABwAHAAcABwAGAAQABAACAAIAAwAAAP//////////
//8AAP/////9//z//f/6//j/9f/0//T/8v/y//D/7//v/+//7//v/+//7//u/+7/7v/t
/+3/7//t/+3/6P/n/+f/4v/c/9f/1f/c//P/EgA0AF8AjgC0ANYA+gAaATIBOwEkAekA
iAAiAPD/8v/3//T/8//y//D/5//d/9f/2//d/93/3v/k/+z/6//p/+j/5//m/+X/5f/l
/+X/5v/n/+j/6v/r/+n/6f/p/+n/7P/s/+z/7P/q/+r/6v/q/+z/7f/t/+3/7f/u/+7/
7//v/+//7//v/+3/7f/t/+7/7P/u/+7/7v/v//D/8f/0//P/8//z//X/9f/2//j/+P/4
//v/+//8////AQAEAAYABAAFAAYABwAJAAoADAAMAAwADAANAA0ADQANAA0ADgAQAA8A
DgAOAA4ADgAOAA0ADQANAAsACwAKAAoACgAIAAcABgAGAAUABQAFAAMAAgAAAP/////9
//7//v/+//7//f/8//v/+//6//n/+f/5//j/9//2//b/8//z//P/8f/z//P/9P/0//X/
9f/1//X/9P/0//T/9f/z//T/9P/0//f/9v/0//T/9P/0//f/9//3//j/9v/2//b/+P/4
//j/+P/4//j/+f/6//r/+//7//z//v8AAAAAAAACAAEAAwAEAAUABwAHAAgACAAGAAYA
BgAGAAgACgAKAAoADQANAA0ADQAMAAsACgAIAAgACAAGAAYABQACAAEAAQADAAMAAwAE
AAQAAwAAAP7//f/6//j/9f/3//j/9//4//b/9f/1//X/9f/1//X/9f/0//T/9P/z//X/
9f/z//X/8v/t/+v/6P/i/93/2//g//f/FgA4AGEAjACuAMwA7AAKASABJQEIAccAZAAK
AOr/9P/5//b/9//4//T/7f/l/+H/4f/j/+X/6P/s//D/8f/v/+//7//v/+//7f/t/+3/
7v/w//D/8f/x//P/8//z//P/8v/y//L/8v/y//L/8v/y//L/8//z//P/8//0//T/9f/1
//X/9f/1//P/8//z//T/9f/4//n/+v/4//j/+P/6//v/+//7//3///8AAAIAAgABAAMA
AgACAAUABwAKAAwADAANAA4ADwAPABAAEgASABQAFAAVABUAFAATABIAEgATABMAEwAU
ABIAEgASABEAEwATABEAEQASABIAEgAQAA4ADAALAAkACgALAAoACgAIAAcABwAFAAcA
BgAFAAQAAwACAAEAAQACAAEAAQABAAAA///+//7//f/9//3/+//9//3//v/+//3//f/9
//3/+v/6//r/+//8//7///8AAAMAAQAAAAAAAgAAAAAAAAAAAAEAAQABAAIAAgACAAIA
BAAIAAgACAAIAAYABwAIAAgACgAJAAkACgAKAAoACgAMAA0ADwAQABEAEQARABIAEgAQ
ABAAEAAQABIAFAAUABQAFwAXABcAFwAVABUAFQAUABQAFAASABIAEAAMAAoACQALAAsA
CwAMAA8ADwANAAwACwAIAAYAAwACAAIAAAAAAP7//f/9//3/+//7//v/+//8//z//P/7
//v/+//9/////v/5//X/8v/s/+f/4//i/+//CgAmAEcAbgCSAK4AygDqAAIBEwESAfMA
rgBKAPz/7P/7/wAA/f/8//z/+f/z/+3/6f/r/+3/7v/w//T/+f/5//f/9//3//f/9f/1
//X/9v/2//b/9//3//X/9f/1//X/+f/6//v//P/5//j/9//2//f/+f/6//v/+//8//z/
/f/7/w==
         </WaveFormData>
      </LeadData>
      <LeadData>
         <LeadByteCountTotal>10000</LeadByteCountTotal>
         <LeadTimeOffset>0</LeadTimeOffset>
         <LeadSampleCountTotal>5000</LeadSampleCountTotal>
         <LeadAmplitudeUnitsPerBit>4.88</LeadAmplitudeUnitsPerBit>
         <LeadAmplitudeUnits>��V</LeadAmplitudeUnits>
         <LeadHighLimit>2147483647</LeadHighLimit>
         <LeadLowLimit>268435456</LeadLowLimit>
         <LeadID>V6</LeadID>
         <LeadOffsetFirstSample>0</LeadOffsetFirstSample>
         <FirstSampleBaseline>0</FirstSampleBaseline>
         <LeadSampleSize>2</LeadSampleSize>
         <LeadOff>FALSE</LeadOff>
         <BaselineSway>FALSE</BaselineSway>
         <ExcessiveACNoise>FALSE</ExcessiveACNoise>
         <MuscleNoise>FALSE</MuscleNoise>
         <LeadDataCRC32>1417030870</LeadDataCRC32>
         <WaveFormData>
4v/i/+L/4v/i/+L/4v/i/+P/5P/l/+b/5v/m/+b/5v/m/+b/5v/m/+n/6v/r/+z/7f/u
/+//8P/w//D/8P/w//P/9P/1//b/+f/6//v//P///wAAAQACAAQABAAEAAQABAAEAAQA
BAAFAAYABwAIAAYABgAGAAYABAAEAAQABAADAAIAAQAAAAAAAAAAAAAA/f/8//v/+v/4
//j/+P/4//b/9P/y//D/7v/u/+7/7v/s/+z/7P/s/+n/6P/n/+b/6P/o/+j/6P/q/+r/
6v/q/+j/6P/o/+j/6P/o/+j/6P/q/+r/6v/q/+z/7P/s/+z/7v/w//H/8f/v//D/8f/x
//T/9P/0//b/9//4//n/+v/6//r/+v/8//v/+v/5//v/+v/8//3//f/8//z//v/+/wAA
AAAAAAAA//////7/////////AAAAAAMABAAFAAYAAwACAAEAAAACAP////////3//f/9
//7/AAAAAP3//P/7//n/9v/z//H/8P/u/+z/7f/s/+z/7P/q/+r/6v/q/+v/7P/t/+3/
8f/x//H/7f/q/+n/5f/d/9n/1v/S/9b/5v/9/xgAOABcAH0AmgC7AOAAAwEeAR4B/gC8
AGwAPAA0ADEAJAAcAB0AFwALAAIA+P/v/+j/5v/o/+n/6P/q/+r/6P/m/+b/5v/o/+j/
6P/n/+f/5//n/+f/6f/p/+n/6f/r/+z/7P/s/+r/6v/r/+v/7f/t/+7/7v/u/+3/7f/s
/+7/7v/u/+//7f/t/+3/7v/w//D/8P/w//D/8f/x//P/8v/z//P/8//4//j/+f/6//z/
/P/+//7///8BAAMABgAFAAQABQAGAAgACQAMAAwADgAOABEAEQARABEAEQARAA8ADwAP
AA8ADwAPAA8ADwAPAA8ADQAMAAoACgAKAAkACQAHAAcABgAGAAUABAACAAIAAQABAP//
/v/+//7//f/8//v/+f/4//b/9v/2//b/9//3//f/9v/1//P/8v/x/+//7//w//D/8P/w
//D/8P/y//L/8v/z/+//7//y//P/9P/1//b/9f/2//b/9f/1//b/9//3//v//P/9/wAA
/v/+//7//v/+//7//v8AAAIAAgACAAUABgAIAAkACQAGAAYACAAIAAoACgAKAAoACAAJ
AAkACwAJAAkACgAKAAsADAANAA4ACwAKAAkACAAIAAUABQAFAAUABQAFAAYABAAEAAEA
AAD///3/+v/3//j/+P/3//b/9P/y//H/8P/x//L/8//0//P/8v/x/+//8//v/+3/7f/u
/+3/5//j/93/1P/Q/9r/7v8FACIARgBsAIkAqADPAPYAFQEmARoB7ACiAFgAOAA4ADUA
LAAiAB0AFQAJAP7/9v/v/+z/7P/q/+v/7v/s/+z/7P/q/+r/6v/q/+r/6v/p/+n/6f/p
/+n/6//r/+v/6//t/+7/7v/u/+v/6v/q/+n/6v/r/+3/7v/u/+3/7f/s/+7/7v/u/+//
7//v/+//8P/y//L/8v/y//L/8//z//X/9P/1//X/9f/3//b/9v/2//f/+P/7//z//f//
/wEABAACAAIABAAGAAgACQAMAAwADgAOABEAEQAPAA8ADwAPABEAEQARABEADwAPAA8A
DwARABEADwAOAAoACgAKAAkACQAHAAcABgAGAAUABAACAAIAAQABAP///v/+//7//f/+
//3/+//6//z//P/8//z/+v/5//j/9v/0//P/8//z//X/9f/2//b/9//4//n/+v/3//b/
9f/1//P/9f/3//b/9P/0//T/9P/3//j/+P/3//X/9v/3//f/9v/2//b/+P/4//j/+P/4
//r/+v/6//z//f/+////AwACAAQABQAFAAQABAAGAAYABgAGAAYABgAEAAUABQAHAAgA
CQALAAwADAAMAAwADAALAAoACQAIAAgABQAFAAUAAwADAAMABAAGAAYAAwACAAEA///8
//n/+P/4//f/9v/z//L/8v/y//T/9P/0//T/8v/y//L/8f/z//P/9f/z//L/7//r/+f/
4f/a/9b/2P/m//n/EAAwAFQAdwCWALsA3gD7ABIBEgH0ALYAagA4ADQAPQA2ACoAIQAb
ABMACAD8//X/8v/w/+7/7//w//D/8v/y//D/8P/w//D/8P/w/+//7v/t/+z/6//t/+3/
7f/t/+//8P/w//D/7v/u/+//7//x//H/8v/y//H/8f/y//L/8P/w//D/8f/z//P/8//0
//T/9P/0//T/8v/z//P/9f/2//f/9//3//r/+v/7//z//P/8//7//v/9////AQAEAAUA
BgAJAAwACwALAA0ADAANAA4AEgATABEAEQARABEAEgATABQAFQATABMAEwATABEAEQAP
AA4ADgAOAA4ADQANAAsACwAKAAoACQAIAAYABgAFAAUAAwACAAIAAgABAAEAAQAAAAAA
AAAAAAAAAAD+//3//P/6//z/+//7//v/+v/5//n/+P/6//r/+v/6//j/+P/4//n/9//5
//3//P/6//r/+v/6//3//v/+//3//f/+///////+//7//v8AAAIAAgACAAIAAAAAAAAA
AgACAAIAAgAFAAgACgALAAsACgAKAAwADAAMAAwADAAMAA4ADwAPABEADwAPABAAEAAQ
ABAAEAAQAA0ADAALAAoACgAHAAcABwAHAAcABwAIAAgACAAFAAQAAwABAP7/+//6//r/
+f/4//X/9P/0//T/9P/0//T/9P/2//b/9v/1//f/9//3//P/9P/x/+v/5f/f/9r/1v/S
/9z/8f8IACIARgBnAIIAnwDCAOEA+gD+AOYAsABoADQALgA5ADoAMgAtACUAFQAIAPz/
9f/y//D/8P/v//D/7v/s/+z/6v/q/+r/7P/s/+z/6//p/+n/6f/p/+v/6//r/+v/6f/q
/+r/6v/q/+r/6//r/+3/7f/u/+7/7v/t/+3/7P/q/+r/6v/r/+n/6f/p/+r/6//s/+3/
7v/u/+//7//x//L/8//z//P/9P/0//X/9v/2//b/+P/4//v//f///wIAAQAAAAEAAgAA
AAEABAAEAAQABAAHAAcACAAJAAoACwAJAAkACQAJAAgABwAGAAUABgAHAAYABgACAAIA
AgABAAMAAQABAAAA/v/9//z/+v/6//n/+f/3//b/9v/2//X/9P/z//H/8P/y//L/8v/y
//D/7//u/+z/7v/t/+3/7f/q/+n/6f/o/+n/6v/r/+z/6v/q/+r/6//t/+//7v/s/+z/
7P/s/+v/7P/s/+v/7f/u/+//7//u/+7/7v/w//D/8P/w//D/8P/w//D/8v/0//T/9P/3
//b/+P/5//n/+v/6//z//P/6//r/+v/6//r/+//7//3//f/9//7//v8AAAAAAAAAAP3/
/P/7//r/+P/1//X/9f/3//f/9//4//j/+P/1//T/8f/v/+z/6f/q/+r/6f/o/+f/5v/m
/+b/5v/m/+b/5v/m/+b/5v/l/+X/5f/j/+H/4P/d/9n/1f/R/8z/yv/Q/9z/8f8KACgA
SABlAH4AmwC4ANUA5gDYALAAcAAuABQAGgAZAAoACAANAAkAAQD8//L/5f/e/+D/4P/f
/+D/5P/i/+D/3v/e/97/3v/e/97/3f/d/93/3f/d/97/3//g/+H/4P/g/9//3v/g/+D/
4f/h/+H/4f/i/+L/4//j/+T/5P/i/+L/4v/j/+H/4f/h/+L/4//k/+X/5v/o/+n/6f/r
/+r/6//r/+v/8P/w//H/8v/x//D/8f/w//L/9f/4//z/+v/6//z//v/+////AgACAAQA
BAAHAAcABQAFAAUABQAFAAUABQAFAAMAAwADAAMABAAFAAQABAACAAIAAgABAAAA/f/8
//r//P/7//r/+P/4//f/9//1//L/8v/y//H/7//t/+r/6P/q/+r/6v/q/+z/6//q/+j/
6P/n/+f/5//p/+n/6v/q/+r/6v/q/+r/6v/q/+r/6//t/+//7v/w//D/8P/w/+//8P/w
/+//8P/y//T/9f/0//T/9P/2//T/9P/0//T/9f/2//f/+v/3//b/9f/3//v//v8AAAEA
///+/////v/8//z//P/8//3///8AAAMAAwADAAQABAACAAIAAgACAAMAAgABAAAA/v/7
//v/+//8//3//v8AAP7//v/7//r/+P/1//H/7f/t/+7/7v/u/+3/7P/s/+z/6v/q/+r/
6v/s/+z/7P/r/+v/6//r/+n/5v/j/9//2f/V/9D/0v/a/+7/BQAgAEIAZACDAKYAywDq
AAMBEgEAAcoAfgBAACwALgAnABoAGgAbABEABQD8//L/5//k/+b/5v/n/+r/6v/o/+b/
5P/k/+T/5v/m/+b/5f/l/+X/5f/l/+f/5//n/+f/5v/m/+X/5P/n/+j/6v/r/+v/6//s
/+z/7f/t/+7/7v/t/+z/6//r/+3/7f/t/+7/8P/w//D/8P/v/+//7v/v//L/8//z//P/
+P/4//n/+v/6//r//P/8//3///8BAAQABgAGAAgACgAIAAkADAAMAAoACgANAA0ACwAL
AAsACwANAA0ADQANAA0ADQANAA0ACwALAAkACAAHAAgACQAJAAcABQAFAAQAAgABAAAA
/v//////AAD///7//v/+//3/+f/3//T/8v/z//T/9f/2//T/8//y//D/8P/v/+//7//t
/+3/7v/u//D/8P/w//D/8P/w//D/8f/z//H/8f/y//T/9P/0//T/9f/2//b/9f/3//j/
+f/5//z//P/8//7//f/8//v/+v/7//z//f8AAP///v/9////AgAEAAUABQAEAAQABgAG
AAQABAAEAAQABAAFAAUABwAJAAkACgAKAAoACgAKAAoACQAIAAcABgAGAAMAAwADAAMA
AwADAAQABgAGAAMAAgD///3/+v/3//T/9P/z//L/8f/w//D/8P/y//L/8v/y//L/8v/y
//H/8//z//P/8f/u/+n/5f/h/9//2v/Y/9j/5P/1/wwALABUAHcAkACzANgA9wASARoB
AAHGAHwAQgA0ADkAOAAsACMAHQAVAAYA+v/x/+7/6v/o/+v/7v/w//D/7v/s/+z/7P/q
/+r/6v/p/+v/6//r/+v/7f/t/+3/7f/s/+z/6//q/+z/7P/t/+3/7f/t/+7/7v/t/+3/
7v/u//D/8P/w//H/7//v/+//8P/y//L/8v/y//L/8//z//X/9P/1//X/9f/4//j/+f/6
//j/+P/6//r//f///wEABAAEAAQABgAIAAgACQAMAAwADAAMAA8ADwAPAA8ADwAPABEA
EQARABEADwAPAA8ADwANAA0ACwAKAAkACgALAAsACwAJAAkACAAIAAcABgAEAAQAAwAD
AAEAAgACAAIAAQD+//3/+//6//j/+P/4//j/+f/5//n/+P/4//f/9//3//X/9f/2//b/
9f/0//P/8v/0//T/9P/1//n/9f/z//T/9v/2//b/9v/3//j/+P/3//b/9v/2//X/9//4
//n//P/8//z//P/8//z//P/8//7//v/+//7/AQACAAQABQAFAAYABgAIAAgACAAIAAgA
CAAIAAkACQALAAkACQAKAAoACgAKAAoACgALAAoACQAIAAYAAwADAAMAAwADAAMABAAC
AAIA///+/////f/6//f/9v/2//X/9P/1//T/9P/0//T/9P/0//T/8v/y//L/8f/v//H/
8//1//D/6//p/+f/3//Y/9b/3P/o//v/FAA0AFoAeQCWALsA3AD5AAoBAgHcAJoAVAAy
ADYANwAuACYAIQAZAA0AAgD8//f/8v/u//D/9f/2//L/8P/w/+7/7v/u/+z/7P/s/+v/
7f/t/+3/7f/v/+//7//v/+//8P/w//D/8P/w//H/8f/v/+//8P/w//P/8//0//T/8v/y
//L/8//z//P/8//0//b/9v/2//b/9P/1//X/9//6//v/+//7//3//P/8//z//P/8//7/
/v///wEAAwAGAAYABgAIAAoACgALAA4ADgAQABAAEwATABEAEQARABEAEQARABEAEQAQ
AA8ADgANAA0ADQALAAoACQAKAAsACwAKAAcABgAEAAUABQAFAAQABAADAAMAAQAAAAAA
AAD///7//f/7//r/+P/4//j/+P/6//n/+P/2//T/8//z//P/9f/1//b/9v/1//T/8//y
//T/9P/0//X/9f/1//X/9f/3//b/9v/2//b/9v/3//j/+P/3//X/9v/3//f/+v/6//r/
/P/7//r/+f/4//j/+P/4//r//P/8//z////+/wAAAQABAAIAAgAEAAQAAgACAAIAAgAE
AAUABQAHAAcABwAIAAgABgAGAAYABgADAAIAAQAAAAAA/f/9//3/////////AAAAAAAA
/f/8//v/+f/2//P/8P/w/+//7v/t/+z/7P/s/+z/7P/s/+z/6v/q/+r/6f/r/+v/7//v
/+z/5//l/+H/2//U/9D/0v/e/+//BAAkAEYAZwCAAJ0AugDbAPIA6gDEAIoATAAqACYA
KQAmACAAGQATAAsABAD6//H/7P/q/+b/5f/m/+b/5v/o/+b/5v/m/+b/5v/m/+X/4//j
/+P/4//l/+X/5f/l/+X/5v/m/+b/5v/m/+f/5//l/+X/5v/m/+X/5f/m/+b/6P/o/+j/
6f/p/+n/6f/q/+r/6v/q/+r/6v/r/+v/7f/u/+//7//v//D/8P/x//L/8//0//f/+P/3
//n/+//+//z//P/+/wAAAQADAAcACAAGAAYACQAJAAkACQAJAAkABwAHAAcABwAGAAUA
BAADAAUABQADAAIAAwAEAAUABQAEAAEAAAD+//3/+//5//b/+P/3//f/9f/y//L/8v/x
//H/8f/w//D/7//u/+3/7P/q/+n/6P/m/+j/5//n/+f/5f/l/+b/5v/p/+r/6//s/+v/
6v/p/+n/7//t/+z/6v/q/+r/6v/t/+7/7v/t/+3/7v/v/+//7v/u/+7/8P/y//L/8v/y
//T/9P/0//b/9f/0//P/9f/2//j/+f/5//j/+P/6//r/+v/6//r/+v/4//n/+f/7//3/
/f/+//7//P/8//z//P/8//z//P/8//v/9//2//X/9f/1//X/9v/3//j/9v/2//P/8f/u
/+v/6P/o/+f/5v/n/+b/5v/m/+T/5P/k/+T/4v/i/+L/4f/l/+X/5f/l/+D/3f/Z/9f/
0//M/8j/zv/W/+f/AgAiAEIAYwCCAKMAxgDjAPoA/ADeAKYAYgAwACIAJQAeABQAEQAN
AAUA/P/0/+f/3v/e/97/3//e/+D/4v/i/+D/4P/g/+D/4P/g/9//3//f/9//3//d/93/
3f/d/93/3v/e/97/3v/e/9//3//h/+H/4v/i/+X/5f/m/+b/5P/k/+T/5f/n/+f/5//o
/+f/5v/l/+T/5//p/+r/7f/s/+3/7f/t/+7/7v/v//D/8P/w//L/8v/1//f/+f/8//3/
/v8BAAQAAgADAAYABgAFAAQABgAFAAgACQAKAAsACwALAAsACwAJAAkACQAJAAgABwAE
AAIAAQACAAMAAwADAAEAAQAAAP7//f/8//r/+v/5//n/9//2//b/9v/1//T/8//x//D/
7v/u/+7/7v/t/+v/6f/m/+n/6f/q/+v/6//r/+z/7P/q/+r/6v/q/+r/6v/q/+v/8f/z
//X/8v/w//D/8P/w//H/8v/y//H/8v/0//b/9//2//b/9v/4//j/+P/4//j/+P/4//j/
+v/6//r/+v/9//z//v//////AAAAAAIAAgAAAAAAAAAAAAAAAQABAAMABQAFAAYABgAG
AAYABgAGAAUABAADAAIAAAD9//3//f/9//3//f/+////AAD+//7//P/5//X/8f/y//L/
8f/w/+//7v/u/+7/7v/u/+7/7v/s/+z/7P/r/+3/7//t/+v/7P/t/+n/4f/X/9L/0v/U
/+D/9/8QAC4AVAB5AJYAtwDcAP0AFgEUAfQAtABqADwANAAzACgAIAAdABcAEQAGAPb/
6//q/+z/6v/p/+r/6v/o/+j/5v/m/+b/6P/o/+j/5//p/+n/6f/p/+n/6f/p/+n/6f/q
/+r/6v/o/+j/6f/p/+n/6f/q/+r/7f/t/+7/7v/s/+z/7P/t/+3/7f/t/+7/8P/w//D/
8P/u/+//7//x//L/8//z//P/+P/4//n/+v/6//r//P/8//v//f///wIAAAAAAAIABAAF
AAcACwAMAAwADAAPAA8ADwAPAA8ADwAPAA8ADwAPAA8ADwAPAA8AEQARAA8ADgALAAoA
CQAHAAkABwAHAAYABgAFAAQAAgABAP///v/7//v//P/9//3//v/9//v/+v/5//j/9//2
//j/9//2//T/9P/z//P/8//x//H/8v/y//T/9P/0//T/8//y//H/8f/y//P/9P/1//f/
9v/0//T/9P/0//j/+v/7//v/+f/6//v/+//6//r/+v/8//7//v/+//7//f/8//v//P/9
//7///8DAAMABAAEAAMAAwAEAAcACAAGAAYABgAGAAYABwAHAAkACwALAAwADAAKAAoA
CgAKAAsACgAJAAgABgADAAMAAwAFAAUABQAGAAQABAABAAAAAQD///z/+f/4//j/9//2
//P/8v/y//L/8v/y//L/8v/y//L/8v/x//X/8//x//H/8P/t/+f/4//b/9b/1P/Y/+T/
9f8OADAAUgBzAJIAtQDYAPcAEgEWAfoAvgByADwAMgA5ADQAKgAnACMAFQAIAP7/9//w
/+7/7P/t/+7/8P/y//L/8P/w//D/7v/u/+7/7f/t/+3/7f/t/+v/6//r/+v/6//s/+z/
7P/u/+7/7//v/+//7//w//D/7//v//D/8P/w//D/8P/x//H/8f/x//L/8v/y//L/8v/y
//P/8//1//b/9//3//f/+P/4//n/+v/7//z///8AAP//AQADAAYACAAIAAoADAALAAsA
DQAMAA4ADgARABEAEQARABEAEQARABEAEQARABMAEwATABMAEwATABEAEAAMAAwADAAL
AA0ACwALAAoACgAJAAgABgAEAAMAAwABAAIAAgACAAEAAgABAP///v/+//7//v/+/wAA
///+//z//P/7//v/+//5//n/+v/6//j/+P/4//j/+v/6//r/+//7//n/+//5//j/+v/6
//r/+v/7//z//P/7//v//P/9//3/AAAAAAAAAgAAAAAAAAAAAP///v/9//7/AQACAAMA
BwAHAAgACAAHAAgACAAKAAoACgAKAAoACgAKAAsACwANAA8ADwAQABAADwAOAA0ADAAL
AAoACQAIAAkABwAIAAkACAAHAAYABgAIAAgABQAEAAMAAQD+//v/+P/4//f/9v/3//b/
9v/2//T/9P/0//T/9P/0//T/8//1//P/7//r/+r/7f/t/+n/4f/e/9z/2P/g//X/EAAw
AFQAcwCQAK8A0gDxAAIBAAHgAKIAWgAyADYAPwA8ADAAKQAhABcACAD8//P/8v/y//D/
8f/y//D/7v/u/+z/7P/s/+7/7v/u/+3/7P/r/+r/6f/r/+v/6//r/+v/7P/s/+z/7P/s
/+3/7f/r/+v/7P/s/+3/7f/u/+7/8P/w//D/8f/x//H/8f/y//H/8P/v/+7/7P/t/+3/
7//y//P/8//z//X/9P/0//T/9//4//v//P/8//3//v8AAAIAAgAEAAYABAAFAAgACAAK
AAoADQANAAsACwALAAsACQAJAAkACQALAAsACwALAAsACwAJAAgABAAEAAQAAwABAP//
///+/wEAAQABAAAA/v/9//3/+//4//j/+P/3//b/9f/z//L/8v/y//L/8v/0//P/8v/w
/+//7f/s/+v/6//r/+z/7P/t/+7/7//w/+7/7v/u/+//7v/t/+z/6//v//D/7v/u/+7/
7v/x//L/8v/x/+//8P/x//H/8v/y//L/9P/0//T/9P/0//b/9v/2//j/9//2//X/9//6
//z//f/9//7//v8AAAAA/f/8//v/+v/7//3//v8BAP////8AAAAAAgACAAIAAgABAAAA
///+//7/+//7//v/+//7//v//P/6//r/9//2//P/8f/u/+v/7P/s/+v/6v/r/+r/6v/q
/+n/6P/n/+b/5//o/+n/6f/n/+n/5//j/+T/4f/b/9f/1f/Q/9D/3P/u/wMAHAA6AFgA
dwCUALEAzgDlAOgAzACWAFAAHgAWAB4AGQAQABAAEQAJAP3/+P/y/+3/5v/i/+T/5f/m
/+b/5v/l/+L/4f/g/+D/4P/g/9//4P/h/+L/4//h/+H/4f/h/+T/5v/n/+j/5f/k/+T/
4//h/+H/4v/i/+T/5f/n/+j/6v/q/+r/6//r/+v/6//s/+r/6v/q/+r/7P/t/+3/7//v
/+//7v/t//P/9P/2//j/+P/4//r/+v/9////AQAEAAEAAAABAAIAAwAFAAkACgAIAAgA
CwALAAkACQAJAAkABwAHAAcABwAJAAkACQAJAAkACQAHAAYAAgACAAIAAQACAAEAAgAC
AP///f/7//j/+//7//z/+//5//j/9//1//L/8f/v/+7/7P/s/+z/7P/u/+3/7P/q/+v/
6//s/+3/6//r/+z/7P/q/+r/6v/q/+v/7P/t/+//8f/v/+7/7//w//H/8v/z//T/9P/z
//X/9v/3//f/9v/2//b/+P/2//b/9v/2//n/+v/7//7//P/8//z//////wAAAAD//wAA
AAACAAIAAAAAAAAAAAACAAMAAwAFAAcABwAIAAgACAAIAAgACAAHAAYABQAEAAQAAQAB
AAEAAQABAAEAAgACAAIA///+/////f/6//f/9f/0//L/8P/v/+7/7v/u/+//8P/x//L/
9P/0//T/8//v/+//7//r/+j/5//h/93/2f/U/9T/3v/y/wcAIgBGAGwAiwCoAMkA6gAD
ARABAAHQAIQAQgAoACwAKQAiACAAHQAVAA0AAgD4//H/7P/q/+r/6//s/+r/5v/p/+j/
6f/q/+j/6P/o/+f/6f/p/+n/6f/r/+v/6//r/+n/6v/q/+r/6v/q/+v/6//s/+3/7//w
//H/8f/y//L/8P/w//D/8f/x//H/8f/y//D/8P/w//D/8v/z//P/9f/2//f/9//3//r/
+v/7//z//P/8//7//v8AAAMABgAKAAoACgAMAA4ADgAPABIAEgAQABAAEwATABUAFQAV
ABUAEwATABMAEwARABEAEQARABMAEwARABAADgAOAA4ADQALAAkACQAIAAkACQAJAAgA
CgAJAAkABwAFAAQAAwABAP7//f/7//r/+v/6//r/+v/6//n/+P/2//j/9//3//f/9f/1
//b/9v/4//j/+P/4//b/9v/2//f/+f/5//f/9v/3//j/+f/6//3//v/+//3/+//8//3/
/f8AAAAAAAACAAAAAAAAAAAA/v/+//7/AAACAAQABgALAAsADAAMAAsACgAKAAwADAAO
AA4ADgAOAAwADQANAA8ADQANAA4ADgAMAAwADAAMAA0ADAALAAoADAAJAAkACQAHAAcA
BwAIAAgACAAFAAQAAwABAP7/+//6//r/+f/4//n/+P/4//j/9v/2//b/9v/0//T/9P/z
//X/9f/1//P/7v/t/+3/6f/h/97/3P/g//L/BwAiAEIAZgCFAKQAxwDqAAcBGgESAe4A
rABkAD4APgBBADwANAAtACcAGQAIAP7/+//4//L/8P/z//j/+P/2//T/8v/y//L/8P/w
//D/7//x//H/8f/x//H/8f/x//H/8f/y//L/8v/y//L/8//z//X/9f/2//b/9f/1//b/
9v/2//b/9v/3//X/9f/1//b/9v/2//b/9v/3//n/+v/9//z//f/9//3//v/+////AAAC
AAIABAAEAAUABwAJAAwADAAMAA4AEAAQABEAFAAUABIAEgAVABUAFQAVABUAFQAXABcA
FwAXABcAFwAXABcAFQAVABMAEgASABIAEgARABEADwAPAA4ADgANAAwACgAIAAcABwAF
AAYABgAGAAUABgAFAAMAAgAAAAAAAAAAAAAA///+//z//P/7//v/+//9//3//v/+//7/
/v/+//7//v/+//7////9//3//f/9/wEAAAD///7//f/8//7/AAABAAEA//8AAAEAAQAA
AAAAAAACAAIAAgACAAIAAwAEAAUACAAIAAgACAALAAoADAANAA0ADgAOABAAEAAOAA4A
DgAOAA4ADwAPABEAEgATABUAFgAVABQAEwASABMAEgARABAAEAANAA0ADQAPAA8ADwAQ
AA8ADgAKAAgABwAFAAIA//8BAAIAAgACAP///v/+//7//v/+//7//v/+//7//v/9//3/
///9/////P/5//X/8//r/+j/5P/m//b/DQAoAEgAaACDAKIAwwDiAP8ADgEEAdgAkgBQ
ADgAQABFADwAOAAzACsAHwAUAAwAAwD+//7//P/7//7//v/8//z/+v/6//r/+v/6//r/
+f/7//v/+//7//3//f/9//3/+//8//z//P/+//7///////3//f/+//7//f/9//7//v/+
//7//v////3//f/9//7/AQACAAMABAACAAMAAwAFAAYABwAHAAcACgAKAAsADAAKAAoA
DAAMAA8AEQATABYAFgAWABgAGgAaABsAHgAeACAAIAAjACMAIgAhACAAHwAhACEAIQAh
ACEAIQAhACEAIQAhAB8AHgAdAB4AHwAfAB4AGwAaABgAGQAZABkAGAAWABUAFQATABQA
FAAUABMAEgARAA8ADgAQABAAEAAQAA4ADQAMAAoADAALAAsACwALAAsADAAMAAwADAAM
AAwACwAKAAkACQAKAAsADAANABEAEAAOAA8AEAAOAA4ADgAOAA8AEAAQAA8ADwAQABEA
EQAUABQAFAAWABQAFAAUABQAFgAWABYAGAAYABgAGAAbABoAHAAdAB0AHgAeACAAIAAe
AB4AHgAeACAAIQAhACMAIwAjACQAJAAjACIAIQAgACAAIAAgACAAHgAbABsAGwAbABsA
GwAcABwAHAAZABgAGQAXABQAEQAOAA4ADQAMAA0ADAAMAAwACgAKAAoACgAKAAoACgAJ
AAkACQALAA0ACgAHAAMA///5//T/8P/u//b/CQAeADgAVABxAIgApQDEAOMA+AAGAfYA
ygCEAEgAPABHAEgAQgA7ADcAMQAmABoAEwAOAAoABAABAAQACAAIAAgABgAGAAYABAAE
AAQAAwADAAMAAwADAAEAAQABAAEAAgAEAAUABgAFAAQABAADAAMAAwAEAAQABQAFAAYA
BgAIAA==
         </WaveFormData>
      </LeadData>
   </Waveform>
</RestingECG>
