# Supplementary material for: Detection of Left Atrial Enlargement Using a Convolutional Neural Network-Enabled Electrocardiogram
Source: Front Cardiovasc Med. 2020 Dec 17;7:609976. doi: 10.3389/fcvm.2020.609976 (PMC7773668; doi:10.3389/fcvm.2020.609976)
Supplement: Supplementary file 5 [file Data_Sheet_5.ZIP › normal4/1802037019_5921_0000000F.XML]

<?xml version="1.0" encoding="Windows-1252"?>
<!DOCTYPE RestingECG SYSTEM "restecg.dtd">
<RestingECG>
   <PatientDemographics>
      <PatientID>1802037019</PatientID>
      <PatientAge>73</PatientAge>
      <AgeUnits>Years</AgeUnits>
      <Gender>Female</Gender>
      <PatientLastName>linjian</PatientLastName>
   </PatientDemographics>
   <TestDemographics>
      <DataType>Resting</DataType>
      <Site>1</Site>
      <AcquisitionDevice>MAC55</AcquisitionDevice>
      <Status>Unconfirmed</Status>
      <Priority>Normal</Priority>
      <AcquisitionTime>10:24:31</AcquisitionTime>
      <AcquisitionDate>05-08-2017</AcquisitionDate>
      <CartNumber>1</CartNumber>
      <AcquisitionSoftwareVersion>009C</AcquisitionSoftwareVersion>
      <XMLSourceVersion>MAC5000 v1.0</XMLSourceVersion>
   </TestDemographics>
   <RestingECGMeasurements>
      <VentricularRate>95</VentricularRate>
      <AtrialRate>95</AtrialRate>
      <PRInterval>148</PRInterval>
      <QRSDuration>82</QRSDuration>
      <QTInterval>368</QTInterval>
      <QTCorrected>462</QTCorrected>
      <PAxis>58</PAxis>
      <RAxis>-44</RAxis>
      <TAxis>62</TAxis>
      <QRSCount>15</QRSCount>
      <QOnset>217</QOnset>
      <QOffset>258</QOffset>
      <POnset>143</POnset>
      <POffset>192</POffset>
      <TOffset>401</TOffset>
      <ECGSampleBase>500</ECGSampleBase>
      <ECGSampleExponent>0</ECGSampleExponent>
   </RestingECGMeasurements>
   <Diagnosis>
      <Modality>Resting</Modality>
         <StatementCount>5</StatementCount>
         <LabelText>12SL ��ϳ���</LabelText>
      <DiagnosisStatement>
         <StmtFlag>ENDSLINE</StmtFlag>
         <StmtText>�������</StmtText>
      </DiagnosisStatement>
      <DiagnosisStatement>
         <StmtFlag>ENDSLINE</StmtFlag>
         <StmtText>������ƫ</StmtText>
      </DiagnosisStatement>
      <DiagnosisStatement>
         <StmtText>�±��ļ�����</StmtText>
      </DiagnosisStatement>
      <DiagnosisStatement>
         <StmtFlag>ENDSLINE</StmtFlag>
         <StmtText>�����䲻ȷ��</StmtText>
      </DiagnosisStatement>
      <DiagnosisStatement>
         <StmtFlag>ENDSLINE</StmtFlag>
         <StmtText>�쳣 ECG</StmtText>
      </DiagnosisStatement>
   </Diagnosis>
   <Waveform>
      <WaveformType>Rhythm</WaveformType>
      <WaveformStartTime>0</WaveformStartTime>
      <NumberofLeads>8</NumberofLeads>
      <SampleType>CONTINUOUS_SAMPLES</SampleType>
      <SampleBase>500</SampleBase>
      <SampleExponent>0</SampleExponent>
      <HighPassFilter>16</HighPassFilter>
      <LowPassFilter>150</LowPassFilter>
      <ACFilter>NONE</ACFilter>
      <LeadData>
         <LeadByteCountTotal>10000</LeadByteCountTotal>
         <LeadTimeOffset>0</LeadTimeOffset>
         <LeadSampleCountTotal>5000</LeadSampleCountTotal>
         <LeadAmplitudeUnitsPerBit>4.88</LeadAmplitudeUnitsPerBit>
         <LeadAmplitudeUnits>��V</LeadAmplitudeUnits>
         <LeadHighLimit>2147483647</LeadHighLimit>
         <LeadLowLimit>268435456</LeadLowLimit>
         <LeadID>I</LeadID>
         <LeadOffsetFirstSample>0</LeadOffsetFirstSample>
         <FirstSampleBaseline>0</FirstSampleBaseline>
         <LeadSampleSize>2</LeadSampleSize>
         <LeadOff>FALSE</LeadOff>
         <BaselineSway>TRUE</BaselineSway>
         <ExcessiveACNoise>FALSE</ExcessiveACNoise>
         <MuscleNoise>FALSE</MuscleNoise>
         <LeadDataCRC32>464064539</LeadDataCRC32>
         <WaveFormData>
8v/y//L/8v/4//z/AAAEABIAHgAqADYAPgBEAEoAUABAADIAJAAWAA4ACAACAPz/+v/4
//b/9P/v/+z/6f/m/+v/7v/x//T/9f/2//f/+P/3//b/9f/0//P/8v/x//D/8//0//X/
9v/0//L/8P/u//H/8v/z//T/9v/2//b/9v/0//T/9P/0//P/8v/x//D/8//0//X/9v/3
//j/+f/6//j/9v/0//L/8v/y//L/8v/y//L/8v/y//T/9P/0//T/9v/2//b/9v/1//T/
8//y//b/+P/6//z/+//6//n/+P/2//b/9v/2//f/+P/5//r/+//8//3//v/+//7//v/+
//7//v/+//7//P/8//z//P8AAAIABAAGAAQABAAEAAQABgAGAAYABgAIAAgACAAIAAoA
CgAKAAoACgAKAAoACgAIAAYABAACAAEAAAD///7/AAACAAQABgAEAAIAAAD+//z//P/8
//z//f/+////AAD///7//f/8//7//v/+//7/AAAAAAAAAAAAAAAAAAAAAP7//v/+//7/
AAAAAAAAAAD+//7//v/+//z//P/8//z///8AAAEAAgABAAAA///+/wAAAAAAAAAAAAAA
AAAAAQABAAEAAQADAAMAAwADAAQABAAFAAUABgAGAAcACAAIAAYABgAIAAgACgALAA0A
DgAMAAwACgAJAAoACwALAAwACwAKAAkABgAIAAkACwALAAoACQAGAAQAAAD//////f/9
//3//f/8//j/+P/6//r/+P/4//n/+f/5//r/+v/7//r/+v/6//z//v/+//3//f/7//r/
+f/4//n//f/7//3/AQAHAA4AGAAkADMAQQBLAFIAWwBdAFUAQwAoABMADAANAAsABwAJ
AAsABQD///v/9f/w//T//f8AAP3/+f/7/wEA/f/7//z/+//6//P/8v/y//P/9P/0//X/
9f/2//j/+P/2//j/+P/2//b/9v/0//T/9P/2//f/9v/3//n/+P/3//b/9f/2//f/+P/6
//n/9f/0//P/9P/1//b/+P/2//b/9v/2//f/9//4//n/9//3//X/9//5//f/9//4//j/
+f/5//n/+P/4//j/+P/5//v//P////7//f/8//3//f/9//3/+//9//7///////3//f//
///////////////+//7//v///wEAAQADAAMABgAHAAkACwAIAAcABwAIAAgACQAJAAoA
CQAHAAYABwAIAAcABwAIAAsACwAKAAgABwAHAAYAAwADAAMABQAFAAQABAAEAAMABQAF
AAMAAgACAAIAAQABAAEAAAD///7//v/+//7//v/+//7/AAAAAAIAAgACAAEAAAAAAAEA
AQD//////v/+/wAAAQACAAMABAAEAAQAAwD///7//P/7//3//v/+//7/BAAAAP7/AgAE
AAQABAAEAAMAAwADAAMABQAFAAUABQAEAAQABQAFAAgACAAJAAoADAAMAAwADgAMAAwA
DQAPABIAEgASABAADAALAAoACAALAAwADQAOAAwADAANAA8ADQAMAAsACAAEAAAA////
//3/+//7//v/+v/4//j/+v/6//r/+v/7//3//P/8//v//f/+//7//v/+//7//v/9//z/
+v/5//j//v8DAPv/9f/7/wMACQAMABIAIAAxAD8ATQBaAGMAYwBZAEUALAAXAA4AEwAT
AA0ADQANAAkAAQD9//f/8v/0//f/+P/9/wUABQAFAAMA//8AAAEA/P////z/+v/5//j/
+P/5//n/+v/6//r/+P/6//v/+P/3//b/+P/4//j/+v/8//r/+v/7//r/+f/4//f/+P/5
//r//P/8//n/+f/5//f/9//3//j/+v/6//r/+v/4//f/9//3//j/+f/4//v/+v/3//b/
9v/3//n/+v/7//r/+v/6//r/+v/7//v//f/9//3//f////3//f/9//v//f/+////////
////AQABAAEAAQABAAEAAgACAAIAAwADAAMABQAFAAUABQAGAAcABQAFAAYACAAIAAkA
CQAKAAwACwALAA0ADwANAAwADAALAAsACgAIAAYABwAHAAUAAwADAAUABQAGAAYABgAF
AAMAAwABAAAAAgACAAEAAQACAAIAAgACAAQABAAEAAQABAAEAAYABgAGAAYABgAFAAQA
BAAFAAUABAADAAEAAAADAAMAAwADAAQABAAEAAMABQAGAAYABwAGAAYABQAEAAAABAAI
AAYAAgAEAAQABAAEAAUABQAFAAUACQAJAAkACQAIAAgACQAJAAoACgALAAwACgAKAAoA
DAAOAA4ADwARABIAEgASABAAEAARABIAEgAPAA4ADQAMAAwADAANAA8ADwAOAA0ACgAG
AAIAAQABAAEA/////////v/8//z//v8BAAIAAwAFAAIAAAD///3///8AAAAAAAAAAAAA
AAD//////v/+//7/AAD9//3///8BAAcADwAWAB4AKgA5AEUAUQBeAGkAZQBVADsAIAAP
AAoACQALAA8AFwAVAAEA9f/3//X/9P/0//X//v8FAAcABQAFAAMA///8//3//P/9//r/
+P/3//b/9//5//r//P/6//r/+P/6//v/+P/3//b/9//4//n//P/7//j/9//3//j/+f/6
//v/+//7//v//P/8//n/+f/5//j/9//2//b/9//4//n/+v/6//n/+f/5//n/+f/3//n/
+f/3//f/+P/4//n/+f/5//n/+v/7//z/+//7//r/+//6//n/+P/5//v/+//7//n/9//4
//n/+f/5//n/+//7//n/+f/5//n//f/+////AQD/////AQABAAEAAQACAAMAAwADAAQA
BgAFAAUABAAEAAUABQAGAAkACAAFAAMAAgAEAAUABQAEAAMAAwACAP///v///wIAAwAB
AAAA///9//7////+//7//f/8//r/+f/6//r/+v/6//v//P/9//7//f/8//3//P/7//r/
+f/3//j/+v/9/////f/9//z//P/9//3//f/9/////v/9//v//P/8//v/+//5//r/+v/6
//r/+P/8/wIAAAD+//z/+v/7//v/+//7/////////////v/+//////8AAAAAAQACAAQA
BAAEAAYABAAEAAUABwAHAAYABQACAAMAAwADAAIABAAEAAQABAACAAIAAwAFAAUABAAD
AAAA/v/6//n/+f/5//f/9//3//X/8v/x//L/9P/0//T/9f/3//b/9v/1//L/8v/x//D/
8//0//X/9f/3//b/9v/2//T/8//x/+//7//3//3/BAAMABQAHQAnADcASgBTAFMAUwBN
ADQAEwACAP3/+//3//X/+//9//P/6f/l/+L/3v/l/+z/8//3//f/9f/1//n/AAD7//D/
8f/x//D/8P/w/+//7//u/+7/8P/w/+7/8P/z//L/8//0//L/8v/y//T/8//w/+//7//w
//H/8v/z//P/8//z//T/9P/x//H/8f/z//P/8//0//H/8P/v/+7/8f/x//L/8//y//H/
7v/v//P/8f/x//L/8v/z//P/8//0//T/9P/0//H/8f/w//H/8v/z//T/9//3//f/9//1
//P/9P/1//X/+P/5//z//f/7//v/+//7//r/+v/6//v//f/9////////////AAABAAMA
AwAEAAYABQAFAAQABAAHAAcACAALAAsACQAIAAgACAAHAAUAAgACAAMAAwABAP3//f//
////AAAAAAAA//8BAAEA///+//z//P/7//v/+v/6//r/+v/7//z//f/+/wAAAAACAAIA
///+//3/+//4//j/+f/5//3///8AAAIAAAD///7//f/+//7//v/9//7//v/9//3///8A
AAAAAAD+//7//P/+/wAAAgAEAAMAAgABAAAAAQABAAEAAQADAAMAAwADAAIAAgADAAMA
AgACAAMABAAHAAgACQAMAAsACgAKAAsACwAKAAkABgAGAAcACAAIAAgACAAIAAgABgAG
AAcACQAHAAYABQACAAIA/v/9//3//f/7//v/+//5//b/9f/2//j/+v/8/////P/6//n/
9//3//j/+P/4//z//P/8//v/+v/4//f/9v/6//v/+//5//v/AQADAAgAEAAaACcAOQBH
AFQAXQBdAFMARwAwABUABAAHAA0ADwANAA0ABQD3//X/9//0//L/9f/4//n/+f/3//n/
/f////r/9//6//3/+P/2//X/9P/y//P/8//0//b/9v/0//b/9v/0//T/9P/0//T/9P/2
//f/9v/3//n/+//7//v/+//5//n/+f/6//r/9//3//f/9//3//f/+P/2//b/9v/2//f/
9//4//n/+f/5//f/+f/6//f/9v/2//f/+f/6//v/9//2//X/9P/1//f/+P/7//3//f/9
/////P/7//r/9//5//r/+//7//v/+//9//3//f/9//3//f/+//7//v///wEAAQADAAMA
AQABAAIAAwADAAMABAAGAAgACQAJAAoACAAHAAcACQAJAAcABgAGAAkACQAIAAYABgAH
AAcABQABAAEAAwADAAMABAAFAAUABAADAAAA/v8BAAIAAgADAAIAAgACAAIAAAAAAAAA
AAAAAAAAAgACAAEAAAD///3//f/+/wAAAQD//////v/+/wEAAQABAAEAAgACAAIAAQD+
//7//f/9/wEABAAGAAgABgAEAAAAAAAAAP7//v8BAAQAAgACAAIAAgAAAP///v/9/wIA
AwAEAAUABgAGAAcABwAGAAYABwAIAAgACAAIAAoACgAKAAsADQAOAA4ADgAMAAkACQAJ
AAgACQAKAAsADAAJAAgACAAJAAsACgAJAAYABgACAAEAAQD+//v/+v/5//j/9v/2//j/
+v/6//r/+//5//j/+P/3//n/+v/6//r/+v/6//r/+f/7//r/+v/6//z//f/5//f/+/8B
AAsAGgAiACAALwBHAFMAXABhAFkASQA1ABwADwAMAA8ADQANAA0ABwD///X/8//1//T/
9P/3//r//f///wEA///5//v/AgD///z/+f/1//T/9P/0//T/9f/1//b/9v/2//T/9v/2
//T/9P/0//b/9v/2//j/+P/2//b/9//5//n/+f/5//j/9//2//b/+//5//r/+//4//f/
9v/2//j/+P/4//j/+v/5//n/+f/5//n/9//5//r/9//2//b/9//5//r/+//4//j/+P/4
//r/+//7//3/+//7//v//f/7//v/+//5//n/+v/7//v//P/9/wAAAQABAAEAAQABAAEA
AAD//////f/9//////8BAAMABgAJAAkACQAKAAwACgALAAsADAALAAkACAAJAAoACQAJ
AAoACQAJAAgABgAGAAcABwAFAAMAAwAFAAUABAAEAAQAAwAFAAUAAwACAAQABAADAAMA
AgACAAIAAgACAAIAAgACAAAAAAACAAIAAgACAAIAAQAAAAAAAQABAAMAAwACAAIAAgAB
AAAA//8EAAQABAADAAQABAADAAMAAwAEAAQABAADAAIA//8AAAAAAAAAAAEABQAIAAQA
AwACAAEAAAADAAMAAwADAAIAAQAAAP//AgACAAMAAwAFAAYACAAKAAoACgAKAAwADAAM
AA0ADwAOAA4ADgAMAAsACwALAAoACgAKAAoACgAKAAoACwANAAwACgAIAAQABAAAAP//
///7//n/+f/5//r/+P/4//r/+P/4//j/+f/5//j/+P/3//X/9v/2//b/+//8//3//f/7
//r/+v/6//r/+f/3//X/+f///wkAEgAeACoAOQBHAFMAXgBjAGcAWwA5ABgACQAGAAUA
AQD9/wEAAQD5//X/9f/x/+z/8P/3//z//f/5//P/+f8BAAEA+v/1//b/9f/z//L/8v/y
//D/8f/x//L/9P/0//L/9P/4//b/9v/2//P/8v/x//L/9v/2//j/+//5//n/+f/5//f/
9f/z//L/9v/z//P/8//1//X/9f/2//T/9P/0//T/9P/z//P/8//0//X/9P/3//j/9f/0
//T/9P/1//X/9f/0//T/9P/0//b/9//3//n/9//3//f/+f/7//v/+//5//j/+P/4//f/
9//3//n/+f/7//v/+//7//z//P/8//3//f/9////////////AAABAP////8AAAIAAwAF
AAYACAAIAAcABwAJAAkABwAGAAYABgAFAAMAAAADAAUABgAFAAEA//////3//v/+//7/
/f/+/////v/+//3//P/6//n//P/8//z//P/+//7//v/+//7//v8AAAAAAAAAAAAA///7
//r/+v/5//z//f/9//7//v/9//z/+//+//7//v/9//3//v/+////+//6//j/9v/4//j/
9v/4//v//P/9///////2//b/+P/4//j/+P/7//v/+//7//v/+//7//v///8AAAIAAwAD
AAIAAgACAAQABAAEAAYABAAEAAUABwAIAAgACAAGAAMAAwADAAIAAgACAAIAAgADAAQA
BgAJAAcABgAFAAIA/v/6//n/+f/4//f/+P/5//X/8v/x//L/8v/y//L/8//1//T/9P/z
//P/9P/0//T/9P/0//T/8//0//T/9f/2//L/8f/1//n/+f/3//3/BAAKABoAKwA3AEEA
UABXAFMATQBBACIABwD8//3///////P/7f/z/+//5f/n/+j/4v/l//L/9f/z//f/9//3
//X/8P/x//T/8//v/+7/7v/u/+7/7//v//D/8v/y//D/8v/x/+7/7f/s//D/8v/0//j/
9v/y//D/7//v/+//7//v//L/8//0//b/9v/z//P/8//z//P/8//0//L/8v/y//L/9P/z
//P/8//x//H/7//x//P/8f/x//L/9P/1//X/9f/2//b/9v/2//T/9f/1//f/9f/1//X/
9//1//X/9f/z//T/9v/4//n/9//3//n/+f/6//v//P/9/wAAAAAAAAEA///9//3/+//9
//3//v////////8AAAIAAwAFAAYACAAGAAUABQAHAAQAAQD///7/AAABAAEAAAAAAAEA
AQD///3//f///////P/8//z/+//7//v/+f/4//j/+P/3//f/+v/6//r/+v/6//r/+v/6
//j/+P/6//r/+f/4//f/9f/3//j/+v/7//v/+//6//r//f/9//3//f8AAAAAAAD///7/
/v/9//3/+//8//z//P/+//7//P/+//z//P/8//3/9//4/wAAAAD+//z/+v/4//v/+//7
//v//f/9//3//f///wAAAgADAAMAAgACAAIAAwAEAAUACAAHAAYABgAHAAkACgALAAoA
CAAHAAYABAAEAAQABAAEAAIAAgADAAUABgAGAAYABAACAP7//f/9//v/+f/5//n/+P/2
//b/+P/1//T/8//z//T/9P/1//X/9//4//j/+P/4//j/+P/3//f/9v/2//b/8v/z//P/
9f/1//n///8IABQAGgAhADEAPwBKAFMAWQBZAEcALAARAAAA/f8FAAcABQAJAAMA8//t
/+//7P/o/+n/8P/5//v/9//5////+//2//H/8P/z//H/8P/w//D/8v/z//P/9P/z//L/
7//w//T/8v/y//L/8P/w//D/8v/z//L/8//1//T/8//y//H/8f/x//H/8v/2//P/8//z
//X/9f/1//b/9f/0//P/8v/0//P/8//z//H/8f/v//H/8//x//H/8v/0//X/9f/1//L/
8v/y//L/8P/x//H/8//1//X/9f/3//f/9//3//X/8//0//X/9f/3//f/+f/5//f/9//3
//f/+v/6//r/+//9//3///////7//f/9//3/AAABAAMABgAEAAUABQAGAAMAAQAAAAEA
BAADAAMABAAHAAcABgAEAAIAAQD///v/+f/5//v/+//8//z//P/7//v/+//5//j/+v/6
//n/+f/5//j/9//2//j/+P/4//j/+P/4//r/+v/6//r/+v/5//b/9v/3//f/+v/7//v/
/P/8//v/+v/5//r/+v/6//n/+f/6//r/+//7//z//P/8//7//v/8//7//f/8//v/+//7
//r/+v/6///////7//r/+v/6//r/+v/9//3//f/9//3/+//5//f/+//8//7///8AAAAA
AQACAAQABAAEAAYABgAGAAcACQAKAAoACgAIAAcABwAHAAYABQAEAAMAAgABAAIABAAH
AAUABAADAAAA/v/6//n/+f/3//X/9f/1//b/9P/0//b/9v/2//b/9//3//b/9v/1//P/
9P/0//T/+P/4//j/9//1//T/9P/0/+7/8//1//f//f///wMADAAYACQALwA7AEkAVgBb
AFkATwA9ACAACwAEAP//AQAHAAkABQABAPn/7//p/+r/9P/5//b/9//9//3/+//5//f/
9v/1//L/7//v/+7/7v/u/+7/7//v//D/8v/y//D/8v/2//T/9P/0//L/8v/y//T/9v/0
//T/9f/z//P/8//z//L/8f/w//D/8//x//L/8//0//X/9v/4//b/9v/2//b/8//x//D/
7//x//H/7//x//X/8//z//T/8v/z//P/8//y//L/8v/y//D/8f/x//P/9v/3//j/+//6
//n/+P/1//f/+P/5//n/+f/5//v/+//7//v/+//7//z//P/8//3//////wEAAQAAAP//
/////wAAAQADAAYABgAHAAcACAAIAAcABwAJAAcABQAEAAQABAADAAEA/v8AAAMABQAF
AAAA//8AAP///v/+//7//f///////f/8//z//P/7//v//v/+//7//v/+//7//v/+//7/
/v8AAAAA/v/+//7//f/+//7////////////+//7//v/9//z/+//+//7//v/9//7//v/9
//3/+//8//z//P/+//7//P/+//z//P/8//3//v/+////AAD7//n/AAAAAAAAAAAAAAAA
///+//3///////////8CAAIAAwADAAUABgAIAAoACAAGAAQABAAHAAgACgANAA4ADgAO
AAwACAAHAAYABAAIAAoADAAOAAoACAAHAAcABwAGAAUAAgD+//r/+f/5//f/9f/1//X/
9f/0//X/+P/2//b/9v/3//j/+P/5//n/+P/4//f/9v/4//j/+P/3//j/+P/5//r/8v/1
//n/9f/5/wMACQAQABwAKAAxAD0AUwBkAGEAWwBRADMAFAAJAAgABQADAAMABQADAPv/
8//x//P/8v/0//X/+P/5//v/AQABAP3//f/+//3/+v/1//P/8v/y//L/8v/z//P/9P/z
//L/7//w//P/8v/z//T/9P/0//T/9v/0//L/8v/z//X/9f/1//X/8//z//P/9P/4//X/
9f/1//f/9//3//j/+P/4//j/+P/3//X/9P/z//b/9//2//n/+//5//n/+v/5//n/+P/3
//b/9v/2//b/+P/5//n/+//7//v/+//9//v/+//7//n//P/+/wAAAQD/////AQABAP7/
/f/8//v//v/+//7///8AAAEABAAFAAIAAQABAAEAAgADAAUACAAGAAcABwAIAAgABwAH
AAkACwAJAAgACAAJAAkACAAGAAYABwAHAAUAAQABAAMAAwACAAIAAgABAAMAAwABAAAA
/v/+//3//f/+//7//v/+//7//v/+//7//f/8//3//P///wAAAQABAP///v/+//3/////
//7//v8CAAMABAAFAAUABAADAAEA///+//z/+//+/wAAAQACAAEAAAD9//7/AAAAAAAA
AQADAP7/AAAEAAIAAgACAAIAAgABAAAA//8BAAEAAQABAAIAAgADAAMABgAGAAcACAAG
AAYABgAIAAgACAAJAAsADgAOAA4ADAAJAAkACQAIAAYABgAGAAYABgAGAAcACQAJAAgA
BwAEAAQAAgADAAUAAQD9//v/+f/6//j/+P/6//n/+P/3//f/9//2//b/9f/1//b/9v/2
//j/+P/4//f/9//2//b/9v/6//v/+//3//P/+f/9/wIADAAYACMAMQA/AEQATwBbAFcA
TQA6AB0ABgABAAEA/f/3//f/+//x/+f/5//o/+b/7f/y//X/8//x//P/9//3//r/+//4
//P/8//y//L/8v/y//P/8//0//P/8v/v//D/9P/y//L/8v/0//T/9P/2//T/8v/y//P/
8//z//P/8//z//P/8//0//P/7//u/+3/8P/x//L/9P/2//b/9v/2//X/8//y//H/8v/z
//L/9f/1//P/8//0//X/9//4//n/9f/0//P/8v/y//P/8//1//f/9//3//n/9//3//f/
9f/4//r//P/9//z/+//8//v/+//7//v/+//+//7//v///wEAAQADAAMAAQABAAIAAwAB
AAEAAgAEAAIAAwADAAQABgAFAAUABwAIAAcABwAIAAcABwAGAAQAAwADAAIA//8AAAEA
BAAFAAMAAgABAP//AQABAP///v8AAAAA//////3//P/7//r//P/8//z//P/6//r//P/8
//v/+v/5//f/+v/8////AQD+//3/+//6//z//f/+////AgACAAIAAQD///7//P/7//z/
/v///wAA///+//v//P/8//z//P/9/wEAAAD+//z//v/8//z//P/8////////////AAD/
//7//f///wAAAgADAAIAAgADAAQABAAEAAQABgAGAAYABwAJAAwADAAMAAoABwAHAAcA
BgAGAAYABgAGAAQABAAFAAcACAAIAAgABgACAP7//f/9//3/+//7//v/+v/4//j/+v/6
//r/+v/7//r/+P/3//X/8//0//T/9P/4//j/+P/3//n/+P/4//j//P/v/+3/+////wEA
CQAOABIAHgAtAD0ASwBWAF0AWwBRAD0AHgAFAP7/AQD///3////7//n/9f/x/+v/6P/q
/+//+P/9////+f/1//n////6//X/9P/v//D/8P/x//L/8v/z//P/9P/0//T/8v/0//b/
9P/0//T/9v/2//b/+P/3//T/8//z//X/9f/1//X/9f/1//X/9v/6//f/9//3//b/9f/0
//T/9f/2//f/+P/2//X/9f/1//f/9//1//f/+//5//n/+v/3//f/9v/1//X/9v/3//j/
+P/5//n/+//5//n/+f/7//v/+//7//n/+v/8//7/////////AQABAP7//f/8//v//v/+
//7///8BAAEAAwADAAEAAQACAAMABAAFAAcACgAIAAkACQAKAAoACQAJAAsADQALAAoA
CgAKAAkABwAEAAcACQAKAAkABgAFAAYABQACAAIAAgABAAEAAQD///7//v/+//3//f8A
AAAAAAAAAP7//v/+//7//v/+/wAAAAABAAIAAwADAAIAAgADAAMAAgABAP///v//////
/////wQABAAEAAMAAAAAAP///////wAAAAAAAP7//v/8//7/AQACAAMABQAEAAIAAQAA
AP///v/+//7//v/+/wIAAwAEAAUABQAFAAUABQAIAAgACQAJAAgACAAJAAoACgAKAAoA
DAAMAAwADQAPABAAEAAQAA4ACwALAAsACgAMAAwADAAMAAoACgALAA0ADAAKAAgABAAC
AP7//f/9//z/+//8//3/+//4//f/+P/5//r/+//9//3//P/8//v//f/+//7//v8AAAAA
AAD///3/+v/4//b//P/9//3/+f/3/wMAEQAWAB4ALgA5AEUAVQBeAGEAXwBLAC8AGAAL
AAYACQANAAsACQAHAAMA///7//P/8v/2//n//v8FAAMA///9//3///8AAPv/+P/7//r/
+v/7//z/+f/5//j/+P/5//r/+f/8//r/9v/0//L/8v/y//L/9P/3//b/9//5//f/9//3
//f/9//3//f/+P/6//f/9//3//f/9//3//j/+v/6//r/+v/6//n/+f/5//n/+f/3//n/
/P/7//z//v/9//3//P/7//z//P/8//z//P/9//3////9//3//f///wEAAQABAP///f/+
////////////AQABAAIAAwAEAAUABgAGAAYABwAEAAMABAADAAQABQAHAAkACwALAAwA
DgANAA0ADAAMAA4ADQANAA8ADwANAAwADAALAAsACgAIAAoACwALAAkABQAFAAcABwAG
AAYABgAFAAYABwAGAAYABAAEAAMAAwAFAAYABwAIAAYABgAGAAYABAAEAAYABgAEAAQA
BAADAAQABAAFAAUABwAHAAYABgAFAAUABQAFAAYABgAGAAUABQAGAAYABwAEAAQAAwAC
AAUABgAFAAgACAAIAAgACQD//wAAAgAGAAYABgAGAAYABgAFAAQAAwAGAAcACAAJAAoA
CgALAAsADAAMAA0ADgAMAAwADAAOAA4ADgAPABEAFAAUABQAEgAPAA8ADwAOAA8AEAAR
ABIAEAAQABEAEwARABAADwAMAAwACAAHAAcABAABAAAA//////7///8CAAAAAAAAAAEA
AAD+//3/+//8//7///8AAAEAAAD///3//f/8//z//P/8//3/+/////////8JABQAGgAk
ADMAQQBNAFwAZQBjAFsASwAuABUAEAARAA8AEwARAAkAAwD///n/9f/0//j//f8CAAMA
AwAFAAkABwAFAAIA///+//v/+v/6//v//P/8//3//f/+//7//v/8//7//v/8//z//P/+
//7//v8AAP3/+v/5//n//P/9//7////+//3//P/8/////f/+/////v/9//z//P/9//7/
//8AAP7//f/9//3/+//7//n/+//+//3//v8AAAAAAQABAAEA///+//3//P/8//3//f//
/wEAAQABAAMAAwADAAMAAQABAAIAAwADAAEAAQADAAMAAwADAAMAAwAGAAYABgAHAAcA
BwAJAAkACwALAAwADQAMAAsACwAMAA4ADwAPABAADgANAA0ADwARAA8ADgAOAA8ADwAO
AAwADAANAA0ACwAKAAsADgAPAA0ADAALAAkABwAHAAUABAAGAAYABQAFAAgACAAIAAgA
CAAIAAgACAAGAAYACAAIAAoACgAKAAkACgAKAAsACwAJAAkACAAIAAkACQAJAAkACQAI
AAcABQAHAAgACAAJAAcACAAIAAgACgAKAAgACgAKAAoACgALAAsACgAKAAoACwALAAsA
CwAJAAgABwAGAAgACgALAA0ADgAOAA4AEAAQABEAEQASABIAEQAQAA8AEQASABMAFQAY
ABgAGAAZABkAFgAUABYAFwAWABcAGAAWABQAFAAUABQAFAAUABQAEgAQAAwACAAHAAgA
CAAEAA==
         </WaveFormData>
      </LeadData>
      <LeadData>
         <LeadByteCountTotal>10000</LeadByteCountTotal>
         <LeadTimeOffset>0</LeadTimeOffset>
         <LeadSampleCountTotal>5000</LeadSampleCountTotal>
         <LeadAmplitudeUnitsPerBit>4.88</LeadAmplitudeUnitsPerBit>
         <LeadAmplitudeUnits>��V</LeadAmplitudeUnits>
         <LeadHighLimit>2147483647</LeadHighLimit>
         <LeadLowLimit>268435456</LeadLowLimit>
         <LeadID>II</LeadID>
         <LeadOffsetFirstSample>0</LeadOffsetFirstSample>
         <FirstSampleBaseline>0</FirstSampleBaseline>
         <LeadSampleSize>2</LeadSampleSize>
         <LeadOff>FALSE</LeadOff>
         <BaselineSway>TRUE</BaselineSway>
         <ExcessiveACNoise>FALSE</ExcessiveACNoise>
         <MuscleNoise>FALSE</MuscleNoise>
         <LeadDataCRC32>2373334177</LeadDataCRC32>
         <WaveFormData>
9P/0//T/9P/2//j/+v/8//7/AAACAAQABAAEAAQABAAGAAYABgAGAAEA/P/3//L/5v/a
/87/wv/F/8b/x//I/9L/2v/i/+r/7v/y//b/+v/3//b/9f/0//L/8v/y//L/9P/0//T/
9P/y//L/8v/y//P/9P/1//b/9//4//n/+v/5//j/9//2//X/9P/z//L/9f/2//f/+P/5
//r/+//8//j/9v/0//L/8//0//X/9v/2//b/9v/2//b/9v/2//b/9v/2//b/9v/2//b/
9v/2//j/+v/8//7//P/8//z//P/8//z//P/8//3//v///wAAAQACAAMABAACAAIAAgAC
AAQABgAIAAoABwAGAAUABAAIAAoADAAOABAAEAAQABAADgAOAA4ADgAMAAwADAAMAAoA
CgAKAAoADAAMAAwADAAJAAgABwAGAAQABAAEAAQABgAIAAoADAAKAAgABgAEAAIAAgAC
AAIABAAEAAQABAAGAAYABgAGAAYABgAGAAYABgAGAAYABgAIAAgACAAIAAYABgAGAAYA
BgAGAAYABgAIAAgACAAIAAoACgAKAAoADAAMAAwADAALAAoACQAIAAoACgAKAAoACgAK
AAoACwAJAAkACgALAA0ADQAQABUAGAAaABsAHQAbABsAHQAdAB0AIAAgACAAIQAjACcA
KQAoACcAJAAhAB8AHwAgAB8AHAAaABYAFQATAA8ADgAOAAsACQAHAAUAAwADAAYAAwAA
AP7//f/9//v/+v/4//f/+f/6//r/+v/7//v/+//6//v//P/9/wAAAQD+//v/+v/3//f/
9//2//T/9v/7//7//P8AAAIA/f/9/wQACAAKAAgACgAPAA8ADgAKAAgAAgD6//P/6//c
/8//xv+8/7z/xP/M/9L/3//r/+7/6//0//z/+v/2//f//P/8//X/9f/1//f/9f/1//b/
9v/3//f/9v/2//j/+P/3//f/9//5//n/+v/6//j/+P/4//n/9//3//f/9//5//n/+f/5
//n/9//3//f/+v/7//z//v/7//r/+f/4//r/+v/5//n/+//7//r/+v/5//j/9//3//j/
+P/6//r//P/8//z//P/+/wAAAQACAAMAAwADAAMAAQACAAQABQAHAAgACAAJAAgACAAJ
AAkABwAHAAgACAAIAAoACgAKAAoACgALAAwADwAQABEAEgAQAA8ADwAPAA4ADwAPAA8A
CQAJAAoACwANAA0ACwALAA0ADAAMAAwACwAKAAkABwAFAAYABwAKAAcACQAJAAkACAAI
AAgACAAKAAkABwAHAAgACQAFAAQABwAHAAgACAAGAAYABgAGAAQABQAFAAUACAAJAAoA
CwAIAAcABgAFAAcACAAIAAkACwALAAsACwAIAAcABgAFAAYABwAGAAkACwAJAAUABgAH
AAgACQAKAAsACwALAAwADQANAA0AEAATABgAGgAbAB0AGwAbAB0AHwAhACQAJAAlACYA
KAAsACwAKwAqACcAIgAeABwAGwAcABwAGwAYABcAEwAPAA4ADAAKAAkACAAFAAEAAQAE
AAMAAAD+//3/+//6//r/+f/7//v//P/8//z/+//7//v//f/+////AAAAAAIAAAD+//v/
+f/4//f/+P/y//j/+//+/wYACAD+//v/BQAGAAYACAAIAAwADwALAAoACgAIAAAA+P/x
/+f/3P/P/8L/vv++/8D/yP/W/93/3//q//P/+P/8/wAAAgD///r/+P////r/+f/6//f/
+P/6//v//f/7//r/+v/8//r/+f/5//n/+f/5//r/+v/4//j/+P/5//n/+f/5//n//P/9
//7////+//v/+v/5//n/+f/5//r//P/8//z//P/7//r/+P/3//r/+//7//z/+//6//n/
+f/8//z//v/+//7//v/+//7/AQACAAIAAgAFAAUABQAFAAIAAgADAAMABAAGAAcACQAI
AAgACQAJAAkACQAKAAoACgAMAAwADAAOAA4ADwAQABAAEAAQABAADgANAA0ADQARABMA
FAAVABMAEwAUABUAEgARAA4ADQAPAA4ADgAOAAwADAAMAAsACgAKAAoADAAIAAkACAAH
AAgACAAIAAgABgAFAAMAAwAHAAkABgAGAAcABwAIAAgACgAKAAoACgAKAAsACwALAAsA
CwALAAsACAAHAAYABQAGAAgACQALAAsACwALAAsACwALAAsACwANAA0ACwANAAkADQAN
AA4ADAAKAAoACgAKAA0ADQANAA4ADgANAAwADgAVABoAHAAdAB8AHQAdAB8AHwAhACQA
JAAkACQAJQAoACcAJwAnACUAJAAiACIAIwAfABwAGAASABMADwALAAoADAAKAAkACAAF
AAEAAQAEAAAA/P/5//f/+f/4//j/9//5//v//v8AAP7//f/9//3/+//6//n/+P/6//z/
+v/4//j/9//3//f/+P/2//j//f8AAAAABgAEAP///f/+//z/+P/0//r/AQADAAQAAAD6
//L/6v/r/+3/4P/N/77/tv+2/8L/0P/U/9f/4f/s/+//8v/6//r/9P/z//j/+P/1//L/
8f/y/+//8P/y//P/9f/0//L/8f/y//D/7//v/+//8P/x//P/9P/y//L/8v/z//X/9f/1
//X/9P/z//L/8f/0//P/9P/1//T/8//y//L/9P/0//T/9P/0//T/8//z//X/9f/0//T/
9P/0//T/9f/2//b/+P/4//j/+P/4//j/+f/6//r/+v/7//v/+//7//n/+v/8//3//P/8
//v/+//9//7/AAABAP////8AAAAAAgAEAAQABAAFAAYACAAKAAgABgAEAAIAAgADAAUA
BwAHAAcABgAFAAMAAwAEAAUAAwADAAEAAQACAAIAAwAEAAMAAgABAP///v/+//7/AAD6
//v/+v/5//r/+v/6//r/+//7//r/+//6//v/9//2//r/+//9//7//P/8//z//P/5//n/
+P/3//r/+//8//3//f/9//3//f///wAAAAABAAAA///+//3//f/9//3//f/7//v/+f/7
//3/+//9/wAA/v/8//r/+P/7//v/+//8//3//f/9/wAABQAKAAwADQARAA8ADwARABAA
EQATABIAEwAUABYAGgAZABkAGQAXABYAFAAUABUAFAAUABMAEAANAAkABQAEAAIAAAD/
//7/+v/1//T/9v/1//T/9P/1//L/8P/v/+3/7f/t/+7/7v/v/+//8P/x/+3/7P/r/+r/
7v/w/+7/7P/t/+3/7v/v//D/6v/o/+n/6P/u//T/9P/z//f/+P/0//T/9v/0//P/+f/+
//z/+v/+//7/8//r/+j/3//O/77/tP+s/67/uP/F/83/2v/h/+T/6v/w/+z/6f/w//L/
7//s/+v/7P/p/+f/6P/o/+n/6f/o/+j/6v/t/+3/7v/v/+7/7f/t/+z/6v/q/+r/6//t
/+3/7f/t/+//7//v/+//8P/t/+z/6//t/+3/7f/u/+v/6v/p/+j/6v/s/+3/7//w/+//
7f/s/+7/7v/u/+//8P/w//L/8v/y//L/8v/y//H/8v/y//L/9f/1//X/9f/3//j/+v/7
//n/+v/6//v//v/+///////9//3//v/+//z//v/+//7///8AAAIABAAEAAQABAAEAAMA
AwAEAAUABQAFAAQAAwACAAMABQAHAAcABwAFAAUABAACAAEAAAABAAIAAwADAP///v/9
//7//f/////////+//7//v/+//7//f/7//v/+//9//r/+v/9//3//v/+//7//v/+//7/
AAABAAEAAQD+//3//P/7//3///8BAAMAAgACAAEAAQABAAEAAQABAAEAAQABAAEAAQAB
AP//AQADAAEAAQACAAIABQAGAAUABAADAAIAAgABAAAAAAADAAMAAwAGAAkADgAQABEA
EQAPAA8AEQASABUAGQAaABoAGgAbAB4AHwAfAB8AHQAbABgAFwAXABYAFgAVABIADwAL
AAcABgAFAAIAAAD+////+//7//7/+f/2//T/8//1//T/9P/z//X/9f/2//b/9P/z//P/
8//x//D/7//u//L/9P/y//D/8v/x//H/8f/y//D/7v/x//b/+v/2//T/9//3//j//P/+
//z//v8DAAMAAgAEAAQA+P/w//P/8f/i/9H/wv+2/7T/uv/G/87/0//b/+T/5//q/+7/
8v/2//H/6v/s/+//7v/v//L/8f/w//D/7//v//D/8P/x//T/8f/v/+7/7f/v/+//8P/w
//D/8P/w//H/8//z//P/8//1//X/9f/1//T/8f/w/+//7//v/+//8P/z//T/9f/2//T/
9P/z//P/9//3//b/9v/1//T/8//z//X/9v/5//r/+P/4//j/+P/6//z//f/+//3//f/9
//3/+//8//7//////wAAAAABAAAAAAABAAEAAwADAAQABAAGAAgACAAIAAgACAAJAAoA
CQAIAAcABgAHAAcACAAJAAoACwALAAsACQAJAAoACwALAAsACQAJAAkACAAIAAgABgAG
AAYABQACAAIAAgAEAAIABQAGAAcABQAEAAMAAgAEAAMAAQABAAEAAwAAAAAAAQABAAIA
AgACAAIAAgACAAIAAwADAAMABQAFAAUABQAFAAUABQAFAAUABgAGAAcABwAHAAcABwAG
AAUABAADAAQABQAEAAcACQAHAAcACAAKAAcABQAGAAoACAAIAAgACAAIAAcABgAGAAkA
CQAJAAwAEwAYABoAGwAcABkAGAAZABsAHQAgACAAIAAgACEAJAAjACMAIwAhAB8AHAAb
ABsAGQAYABYAEgAQAAsABgAEAAUABAAEAAQABgADAAQACAAEAAAA/f/7//n/+P/4//f/
+P/5//v//P/7//n/+P/3//j/+P/4//j/+P/6//j/9v/4//f/9//3//b/+v/4//n//P/8
//z//v/7//v/AAAEAAAAAAAIAAkABwAKAAYA/P/2/+7/6f/j/9T/xf+6/7L/tP/C/87/
1P/d/+n/7v/x//j/+P/0//j//f/6//j/+f/2//X/9v/z//P/9P/0//X/9f/0//T/9v/0
//P/8//z//T/9f/3//j/9v/2//b/9//3//f/9//3//f/9//3//f/+f/3//f/9//3//f/
9//4//n/+v/7//z/+//6//j/9//7//v/+v/6//j/+P/4//n//P/8//7//v/9//z/+//6
//3//v/+//7/AQABAAEAAQD//wAAAgADAAMABAAEAAUACAAIAAkACQALAAsADAAMAAoA
DAAMAAwACgAKAAsADAANAA4ADwAQABEAEQASABMAEwATABIAEQALAAsADAANAA8ADwAN
AA0ADAAKAAkACAAKAAoACgAJAAQABAAEAAYAAwAFAAUABQAEAAQABAAEAAYABQADAAMA
BQAHAAQABAAFAAUABgAGAAQABAAEAAQABgAHAAcABwAFAAUABQAFAAYABwAIAAkABwAI
AAgACQAJAAkACQAJAAsACwALAAsADQANAAsADQAKAAcABgAGAAQABQAFAAQACgAOAAoA
CAAIAAgACAAHAAcABwAIAAoACwAMABAAFQAaABwAHQAeABsAGgAbABsAHQAgACAAIQAi
ACQAKAAnACcAJwAlACAAHAAaABkAGQAYABYAEgATAA8ACwAKAAkABgAEAAIAAgD//wAA
BAD///z/+v/5//z//P/9//3/+v/5//n/+P/4//f/9//3//b/9v/2//b/+f/8//v/+v/6
//n/+f/5//b/9v/0//X/+P/6//z//v8BAP///v/8//z/AgAGAAcABwAIAAgA/v/0//D/
5//Z/87/xf+8/7z/vP/C/8z/1v/b/+X/7P/t//D/9v/6//z/9f/w//T/9//0//P/9P/x
/+//8P/w//H/8v/y//P/9v/0//P/8//z//H/8f/y//L/9f/2//f/+f/5//n/+f/5//X/
8//x/+//9P/z//T/9f/3//f/9//4//f/9v/1//T/9f/2//b/9//3//f/9v/2//b/9v/2
//f/+f/6//3//v/9//z/+//6//n/+v/6//r/+//7//v/+//9//7/AAABAAEAAgACAAMA
AgACAAMAAwAEAAUABwAIAAYACAAIAAgACAAIAAkACgAKAAoACgAKAAcABwAIAAkACgAL
AAsACwAHAAcACAAJAAsACwAJAAkABwAGAAYABgAGAAYABgAFAAAAAAAAAAIA//8BAAEA
AQABAAIAAwAEAAMAAQD+//3///8BAP7//v8BAAEAAgACAAIAAgACAAIABAAFAAUABQAE
AAMAAgABAAEAAQABAAEAAwAEAAQABQAFAAUABQAFAAcABwAHAAcABAADAAAAAQABAP//
//8AAAMABQAGAAYABAAEAAIAAAAAAAAAAAADAAMAAwAEAAIAAQAAAAIACgAQABMAFQAU
ABEAEAARABQAFwAbABwAGgAaABsAHgAhACEAIQAfAB8AHAAbABsAFwAWABQAEAAQAA0A
CgAKAAoACAAHAAYAAwD9//v//P/7//r/+v/7//r/+P/3//X/8//z//T/9P/0//P/8//z
//L/8v/y//L/9P/2//T/8v/z//P/9P/1//D/7v/y//P/8v/y//b/9v/z//P//P8CAP7/
+P/0//f/+//4//z/AgD+//b/8f/x/+j/1//K/77/tP+4/77/xP/N/9f/4P/p//L/9v/2
//b/8f/y//T/8f/v/+//8f/v/+3/7v/u/+//8f/w//D/8v/w/+//7//v//H/8f/y//L/
9P/0//T/9f/x/+//7f/r/+3/7//x//P/9f/z//P/8//x//H/8f/y//T/9P/0//T/9v/2
//X/9f/1//X/9P/0//L/8v/y//P/9P/0//b/9v/4//j/+P/4//n/+v/6//r/+v/5//j/
9//5//r//P/9////AAAAAAEAAAAAAAEAAQABAAEAAgACAAIABAAEAAQAAgACAAMABAAE
AAQABAAEAAUABQAGAAcACgALAAsACwAGAAUABQAFAAUABQADAAMABQAEAAQABAABAAAA
///9//3//v///wIAAQADAAMAAwABAAAA///+//7//f/7//v//v8BAP//AAD+//3//f/8
//3//v///wAA/f/9//z/+//+////AAABAAEAAQABAAEAAQACAAIAAwAFAAUABQAFAAcA
BwAHAAcABgAFAAIAAwADAAEAAQACAAQABQAFAAQA/P/8/wEAAAD+//7//v/+/wEAAQAB
AAIAAwADAAMABgAJAA4AEAARABUAEwATABUAFwAZABwAHAAbABoAGgAcAB8AHwAfAB0A
HQAaABkAGQAXABYAFAAQAA0ACQAFAAQABQAEAAQABAADAP////8CAP3/+v/4//f/+f/4
//j/9//2//X/9f/0//b/9f/1//X/9P/0//T/9P/1//b/8//w//H/8f/y//P/8v/u/+7/
7//w//L/9v/4//v/+//8//r/+v/6//r///8FAAQAAAD8//j/9P/v/+3/5v/X/8T/tv+w
/7T/vv/K/9H/2f/i/+n/7v/w//T/9P/x/+7/8P/x/+//7//x/+//7//w//D/8f/v/+7/
7v/w//D/7//v/+//7//v//D/8P/y//L/8v/z//L/8f/w/+//7//v/+//7//z//H/8f/x
/+//7//v//D/8f/y//P/9P/2//b/9f/1//b/9f/z//L/8v/y//L/8//0//T/9v/2//j/
+P/4//j/9v/2//X/9P/2//f/+P/5//r//P///wEAAAAAAP/////+//7///////3//f/+
//7/AAAEAAYACAAGAAYABwAIAAYABgAGAAYABwAHAAgACQAMAA0ADQANAAcABwAIAAkA
CgALAAoACwAJAAgACAAIAAYABgAGAAUAAAAAAAAAAgD//wEAAQABAAIAAgACAAIABQAF
AAQABQAFAAUAAAD+//////8AAAAAAgACAAIAAgACAAMAAwADAAMAAwADAAMABQAFAAUA
BQADAAQABAAFAAUABQAFAAUABwAHAAcABwAHAAcABQAHAAUAAwADAAQAAgADAAMAAgAC
AAIAAQABAAcABQAEAAQAAwACAAEAAAACAAMABAAGAAYABQAEAAYADAASABUAFwAYABUA
FAAVABYAGQAdAB4AHAAcAB0AIAAjACMAIwAhAB8AHAAbABsAFwAWABQAEAANAAkABQAE
AAUABAAEAAQAAQD9//3/AAD///z/+v/5//v/+v/6//n/9//3//j/+P/4//f/9//3//j/
+P/4//j/+v/8//r/+P/2//X/9f/1/+7/9P/0//X/+v/8//r//v8FAAUAAgACAP7/+v8A
AAkACQAIAAQA/v/2/+z/5//j/9b/xf++/7z/uP+8/87/3v/h/+P/5v/t//L/9P/0//b/
9//0//D/8f/x//H/8//x//D/8P/v/+//8f/y//T/+P/4//f/9//3//b/9f/1//T/9v/2
//b/9//3//f/9//3//T/8//y//H/9P/z//T/9f/4//n/+v/8//n/+P/3//b/9v/2//X/
9f/1//X/9P/0//X/9v/3//n/+P/4//r/+v/6//r/+v/6//n/+v/6//r//v///wAAAQAB
AAIABAAFAAQABAADAAMABAAEAAUABQAHAAcACAAIAAgACgAKAAoACgAKAAsADAALAAoA
CQAIAAgACQALAA0ADgAPAA8ADwAJAAkACgALAA0ADQALAAsACQAIAAgACAAIAAgACAAH
AAQABAAEAAYAAwAFAAUABQAEAAQABAAEAAIAAQD/////AgAFAAMABAAFAAUABgAGAAYA
BgAGAAYABgAHAAcABwAFAAUABQAFAAYABwAIAAkABgAGAAUABQAHAAcABwAHAAUABQAF
AAUABQAFAAMABQAHAAUABQAGAAgACQAJAAgACAAIAAcABwAFAAMABgAGAAYABgAGAAYA
BQAEAAQABwAHAAcACgARABYAGAAZABkAFwAXABkAFwAZABwAHAAdAB4AIAAkACUAJQAl
ACMAIAAcABoAGQAZABgAFgASAA8ACwAHAAYABgAEAAMAAgABAP3//f8AAP3/+v/4//f/
+f/4//j/9//1//X/9v/2//n/+f/6//v/+f/4//f/9v/6//z/+v/4//b/9f/1//X/8P/y
//j/+f/8//7//P8AAAUAAQD+/wAABAAEAAAABQAJAAQAAgACAPr/6v/j/+P/1v/H/77/
uv+8/8b/0v/W/9n/4f/m/+f/8P/8/wAA/P/9/wAA+v/1//P/8//1//P/9f/2//b/9//2
//T/8//0//T/8//z//P/9P/1//f/+P/1//T/8//z//T/9f/2//f/9f/1//X/9f/5//f/
9//3//f/9//3//j/+P/4//j/+P/2//b/9f/1//j/+f/5//r//P/8//z//f/7//r/+//6
//r/+v/6//r//f8AAAIABAAEAAMAAgABAP//AAACAAMABgAIAAkACwAJAAgACAAHAAkA
CQAKAAoACQAKAAkACAAIAAgACQAKAAoACgAKAAoACgALAA0ADwAPAA8ADgANAAkACQAK
AAsACwALAAkACQAKAAoACwAMAAsACgAJAAcAAgACAAIABAACAAUABgAHAAQABAAEAAQA
BAADAAEAAQAFAAcABAAEAAUABQAGAAYABQAEAAMAAgADAAUABgAHAAcABwAHAAcABQAF
AAUABQAIAAoACwANAAoACQAIAAcABQAFAAUABQAHAAcABQAHAAcABQAFAAYABgAHAAcA
BgAIAAIAAQACAAQABAAEAAQAAwABAP///v8BAAMABQAKAA0AEgAUABUAGQAXABcAGQAX
ABkAHAAcABoAGgAbAB4AIQAhACEAHwAdABoAGQAZABcAFgAUABAAEQANAAkACAAHAAQA
AgAAAAAA/f/+/wIA/f/6//j/9//3//b/9v/1//X/9f/2//b/9v/1//X/9f/0//T/9P/0
//b/+P/2//T/9P/z//P/8//0//b/9v/z//L/9v/4//b/9//5//j/+v/8//T/7v/v//f/
/P/8//7/AAD+//n/8//u/9//yv+6/7b/tv+8/8b/0f/X/9z/3//i/+j/8P/2//X/9P/2
//H/7v/t/+7/6//u//D/8f/z//L/8P/v//D/8P/v/+//7//w//H/8//0//P/8v/x//H/
8//z//P/8//z//P/8//z//L/7//u/+3/8P/x//L/9P/0//T/9P/0//P/8v/w/+//8//z
//L/8v/y//L/8v/z//b/9v/4//j/9//2//X/9P/z//T/9P/0//f/9//3//f/9f/2//j/
+f/7//7/AAADAAMAAgACAAEAAwADAAQABAACAAQABAAEAAQABAAFAAYABgAGAAYABgAH
AAcACAAJAAgACQAJAAkABQAFAAYABwAJAAkABwAHAAcABgAGAAYABQAEAAMAAQABAAIA
AwAGAAAAAQAAAP//AQACAAMABAAEAAMAAQABAAIAAwD///7/AQABAAIAAgACAAIAAgAC
AP/////+//3//v///wAAAQABAAEAAQABAAIABAAFAAcABgAFAAQAAwADAAMAAwADAAUA
BQADAAUAAwABAAEAAgAAAAEAAQAAAAYABgABAP///v8AAAAAAAAAAAMAAwADAAQAAgAB
AAAAAgAIAA4AEQATABUAEwATABUAFwAZABwAHAAcABwAHQAgAB8AHwAfAB0AHQAaABkA
GQAXABYAFAAQAA4ACQAEAAIAAwACAAIAAgD///v/+//+//3/+v/4//f/+f/4//j/9//3
//f/+P/4//f/9f/0//P/8P/w//D/8P/0//b/9P/y//T/8//z//P/8v/q/+z/9f/6//r/
+v/4//P/9f/8/wAA/P/6/wAAAwABAAIABgACAPz/8v/r/+f/2v/N/8T/vv+6/7z/wv/O
/9n/4f/o/+n/6P/s//T/9v/z//L/8v/t/+n/6f/r/+n/7P/w//P/9//z//D/7v/u//D/
7//v/+//7//v//D/8P/w//D/8P/x/+//7//v/+//8P/x//L/8//z//H/8f/x//H/8f/x
//L/8v/y//L/8v/y//L/8f/x//P/8//y//L/9P/2//j/+//4//b/9v/0//b/9v/2//b/
+f/6//r/+v/5//n/+f/5//v//P/+/////f/+//7///8CAAIAAwADAAIAAQABAAAAAAAC
AAIAAgAEAAQABQAGAAUABAADAAIAAwAFAAgACwALAAsACgAJAAUABQAGAAcABwAHAAUA
BQAHAAYABgAGAAgACAAIAAcAAwACAAEAAgABAAMAAwADAAIAAgACAAIAAgABAP////8D
AAUAAgACAAIAAQABAAAAAgACAAIAAgADAAUABgAHAAUABQAFAAUAAwADAAMAAwADAAQA
BAAFAAUABQAFAAUABgAHAAgACQAGAAUAAgADAAUAAwADAAQAAgADAAMAAgAEAAQAAwAD
AP//AgAAAAAAAAAAAAIAAwAEAAYACQAJAAkADAARABYAGAAZABkAFwAXABkAGQAbAB4A
HgAeAB4AHwAiACMAIwAjACEAHgAaABgAFwAWABYAFQASABEADQAJAAgABQACAAAA/v//
//v/+//+//7//P/7//v/+f/4//j/9//3//f/+P/4//b/9f/1//X/9//4//n/+v/7//z/
+f/2//b/9f/1//X/+v/8//7/+f/0//j/AAAAAP//AQACAAIAAAAAAAYACQAFAAQABAAA
APb/7v/r/+H/0v/H/8L/wP+8/8T/0P/W/9v/5//y//X/8v/y//j//v////z/+v/1//X/
9f/3//X/9P/0//P/8//1//b/+P/8//r/9//1//P/8f/x//L/8v/z//T/9f/3//b/9f/0
//P/9P/1//b/9//7//n/+f/5//n/+f/5//r/+v/6//r/+v/6//r/+f/5//n/+f/4//j/
+//8//3////9//z//f/8//3//v///wAA//8AAAAAAAABAAEAAQABAAMABAAGAAcABgAG
AAUABQAIAAgACQAJAAsACwAMAAwADAAOAA4ADgAMAAwADQAOABAAEAAQABAAEQARABIA
EwARABEAEAAPAA0ADQAOAA8ADQANAAsACwANAAwADAAMAAwADAAMAAsABgAGAAYACAAF
AAcABwAHAAgACAAIAAgABgAFAAMAAwAIAAsACQAKAAoACQAJAAgACAAIAAgACAAGAAcA
BwAHAAcABwAHAAcACQAJAAkACQAHAAgACAAJAAsACwALAAsADQANAA0ADQALAAsACQAL
AA0ACwALAAwADAANAA0ADAAEAAQACQAIAAgACAAIAAgACQAJAAkACgANAA0ADQAQABUA
GgAcAB0AHQAbABsAHQAcAB0AHwAeAB8AIAAiACYAJQAlACUAIwAjACAAHwAfAB0AHAAa
ABYAFQARAA0ADAAOAAwACwAKAAkABQAFAAgAAwAAAP7//f/+//7///////////8AAAAA
/f/7//r/+f/6//r/+v/6//r//P/6//j/9//1//T/8//2//j/+P/7//z/+v/8/wAA+//7
//7/AAD+//7/AgAFAAcABAACAAAA+v/w//H/8f/i/8v/vP+4/7j/vP/M/9b/2f/f/+r/
7f/w//L/+P/+//v/9v/0//X/9P/1//j/9//2//b/9f/1//f/9v/2//j/9v/1//X/9f/2
//f/+f/6//f/9v/1//X/9v/3//j/+f/4//f/9v/1//n/+f/7//3//P/7//r/+v/4//j/
+P/4//n/+v/6//v//P/7//n/+P/7//z//f////7//v8AAAAA/v/+//7//v8BAAIAAgAC
AAEAAQABAAEAAwAEAAYABwAJAAoACgALAAoACgALAAsACgAJAAkACAAKAAwADAAMAAwA
DAANAA4ADwAQABEAEgAQAA8ADwAPABIAEwATABMADwAPABAAEQAPAA8ADQANAA0ADAAM
AAwADQAOAA8ADwAMAAwADAAOAAkACwALAAsACAAIAAgACAAIAAcABQAFAAkACwAIAAgA
CQAJAAoACgAKAAoACgAKAAoACwALAAsADAANAA4ADwAMAAsACgAJAAkACgAKAAsACgAJ
AAgABwAKAAsADAANAA8ADwANAA8ADwANAA0ADgAMAA0ADQAMAAoACgAJAAkACwALAAwA
DAAIAAcACQAKAAwADAANABEAFQAWABgAGQAfAB8AIAAhAB8AHwAhACIAJwAlACQAJAAq
ACsAKwAsACkAJgAkACQAIgAgAB4AHgAZABUAEgASABMAEQAOAAsACQAJAAcABQAEAAgA
BAAAAA==
         </WaveFormData>
      </LeadData>
      <LeadData>
         <LeadByteCountTotal>10000</LeadByteCountTotal>
         <LeadTimeOffset>0</LeadTimeOffset>
         <LeadSampleCountTotal>5000</LeadSampleCountTotal>
         <LeadAmplitudeUnitsPerBit>4.88</LeadAmplitudeUnitsPerBit>
         <LeadAmplitudeUnits>��V</LeadAmplitudeUnits>
         <LeadHighLimit>2147483647</LeadHighLimit>
         <LeadLowLimit>268435456</LeadLowLimit>
         <LeadID>V1</LeadID>
         <LeadOffsetFirstSample>0</LeadOffsetFirstSample>
         <FirstSampleBaseline>0</FirstSampleBaseline>
         <LeadSampleSize>2</LeadSampleSize>
         <LeadOff>FALSE</LeadOff>
         <BaselineSway>TRUE</BaselineSway>
         <ExcessiveACNoise>FALSE</ExcessiveACNoise>
         <MuscleNoise>FALSE</MuscleNoise>
         <LeadDataCRC32>3709663819</LeadDataCRC32>
         <WaveFormData>
CgAKAAoACgAKAAoACgAKAAYAAgD+//r/8//s/+X/3v/X/9D/yf/C/6//nv+N/3z/f/+C
/4X/iP+W/6T/sv/A/8v/1P/d/+b/6//u//H/9P/3//r//f8AAAEAAgADAAQABgAGAAYA
BgAGAAYABgAGAAYABgAGAAYACAAIAAgACAAIAAgACAAIAAcABgAFAAQABgAGAAYABgAI
AAgACAAIAAYABgAGAAYABAAEAAQABAAGAAYABgAGAAYABgAGAAYACAAIAAgACAAHAAYA
BQAEAAcACAAJAAoACAAIAAgACAAIAAgACAAIAAYABgAGAAYABAAEAAQABAADAAIAAQAA
AP7//v/+//7//v/+//7//v///wAAAQACAP///v/9//z//P/8//z//P/6//r/+v/6//v/
/P/9//7/AAAAAAAAAAAAAAAAAAAAAAEAAgADAAQABAAEAAQABAAFAAYABwAIAAgACAAI
AAgABgAGAAYABgAHAAgACQAKAAoACgAKAAoACAAIAAgACAAIAAgACAAIAAgACAAIAAgA
CAAIAAgACAAGAAYABgAGAAYABgAGAAYACAAIAAgACAAGAAYABgAGAAYABgAGAAYACAAI
AAgACAAJAAkACAAIAAgACAAJAAoADQAOAA4ADgAOAA4ADwARAA8ADwAQABAADwAOAA0A
DgAMAAwACQAHAAcABgAGAAcABwAEAAMAAwAAAP///////wEAAQADAAQABQAIAAoACAAI
AAgABwAHAAkACQAJAAoACgAKAAoACgALAAsACwALAAsACwALAAsACwAKAAoACgAKAAkA
CQAKAA4ADwASABIADgAOAA0ADAAEAP7//v/7/+//3//W/9P/zv/C/6v/jP9y/2r/af9n
/2r/eP+K/6D/s//H/9P/2v/f/+X/6//v//P/9//9/wEAAwADAAMABAAFAAcACgALAAsA
CwAMAAwADAAMAAwADAAMAAwADAALAAsADAAMAAwADAANAA0ADQANAA0ADQANAA0ADQAN
AA8ADwAPAA8ADgAOAA4ADgAPAA8ADwAOAA4ADgAPAA8ADQAOAA4ADgAOAA4ADgANAA0A
DQANAA0ADwAQABAAEAARABEAEQAQABIAEwATABMAEgARABAADwAPAA8ADwAPAA0ADAAM
AAwACwALAAsACgALAAsACgAKAAsACwAKAAoACQAIAAYABQAHAAYABgAGAAgACAAIAAgA
CAAIAAgACAAIAAkACQAJAAoACgALAAwACgAKAAsACwAMAA8AEAARAA8ADwAPAA8ADQAN
AA0ADQAOAA8ADwAPAA8ADwAPAA8ADgANAAwACwALAAsACwALAAwADQAOAA8ADwAPAA4A
DgAMAAwADAAMAA0ADQANAAwADAAMAAwADAAKAAsACwAKAAoACgAKAAoACgAKAAgACAAI
AAgACAAIAAgACQAJAAgACAAKAAoACwAKAA0ADgAOABAAEAAQABEAEwATABMAFAAUABIA
EAAOABAADgAOAAsABwAHAAYABgAHAAcABAADAAEAAAD/////////////AQAEAAcACgAM
AAgACAAIAAcABwAHAAcABwAIAAgACAAIAAoACwALAAsADQANAA0ADQAMAAsACQAIAAYA
BgAFAAUACgAKAAsADgAMAAoACAAHAAQA/v/8//7//f/x/9//1P/N/8b/vv+r/4r/bv9i
/1//X/9k/27/fP+S/6v/vf/L/9b/3//l/+f/6f/t//H/9//7////AwAFAAMAAwAEAAYA
CQAJAAkACgAKAAoACgAKAAgACAAIAAgACAAJAAsADAAMAAwADQANAAwACwAKAAkACwAL
AAsACwAKAAkACAAHAAgACAAIAAgACQAJAAkACAAGAAYABwAHAAkACgAKAAoACgAKAAoA
CQALAAsACwALAAkACgAKAAoACQAJAAkACAAIAAkACQAJAAsACwALAAsABwAHAAcABwAH
AAYABgAGAAcABwAHAAYAAwADAAIAAgAFAAUABAAEAAQABAADAAMAAQAAAAAAAAD+//7/
/v/+/wAAAAAAAAAA/v////////8AAAAAAQACAAIAAgADAAMAAwAFAAUABQAFAAUABQAF
AAMAAwADAAMABAAFAAUABQADAAMAAwADAAUABQAFAAUABwAHAAcABwAFAAUABQAFAAUA
BQAEAAQABAAEAAQABAAFAAUABQAEAAYABgAGAAYABgAHAAcABgAGAAYABgAGAAYABgAI
AAYABAAGAAYABgAGAAYABwAHAAYABgAIAAgACQAMAA8AEAAQAA4ADgAOAA8AEwATABMA
FAASABAADgAMAAoACAAIAAUAAwADAAIAAgAFAAUAAgABAAEAAAD/////////////AQAE
AAcACgAMAAoACgAKAAkABwAHAAcABwAIAAgACAAIAAYABwAHAAcACAAJAAoACwAJAAkA
CAAIAAgACAAHAAcABgAKAA0ADgAQAA4ADAAJAAYAAAD6//j/9f/p/9n/0P/N/87/xv+r
/4j/bP9k/2P/Yf9m/3b/iP+a/6//wf/R/9z/4f/l/+v/7//x//P/+f/7////AwAFAAUA
BQAGAAgABwAHAAcACAAIAAgACAAIAAYABgAGAAYABgAHAAkACgAJAAgACAAHAAkACQAJ
AAkABwAHAAcABwAJAAkACQAJAAoACgAKAAoACwALAAsACgAKAAoACwALAAsADAAMAAwA
CgAKAAoACQAKAAsADAANAAsADAAMAAwACQAJAAkACAAKAAsACwALAAkACQAJAAkABwAH
AAcABwAHAAYABgAGAAUABQAFAAQAAwADAAIAAgADAAMAAgACAAIAAgABAAEA///+//7/
/v///wAAAQACAAAAAAAAAAAAAAABAAEAAQACAAIAAwAEAAYABgAHAAcABwAJAAkACQAH
AAcABwAHAAUABQAFAAUABwAJAAoACwAJAAkACQAJAAkACQAJAAkACwALAAsACwAKAAkA
CAAHAAkACQAIAAgACAAIAAgACAAHAAcABwAGAAYABgAGAAYABgAHAAcABgAHAAgACQAK
AAYABAAEAAYABgAGAAYABgAIAAkACQAIAAYACAAIAAkACAALAAwADAAOAA4ADgAPABMA
EwATABQAFAASABAADgANAAoACQAFAAUABQAEAAQABgAHAAUABQAFAAQAAwADAAEAAQAB
AAMAAwAFAAcACAAIAAgACAAHAAUABQAFAAUABwAIAAkACgAIAAkACQAJAAYABQAEAAMA
BAAFAAUABgAGAAYABQAFAAYACAAJAAgACAAIAAoACQAGAAAA/P/2//H/8f/r/9z/0f/M
/87/zf/A/6b/iP93/3P/cv90/3r/hP+R/6X/t//G/9P/3f/j/+X/6f/t//H/8//5/wEA
AQABAAEAAgAEAAQAAwACAAIABAAEAAQABAACAAIAAgACAAEAAQACAAIABAAEAAUABQAF
AAUABQAFAAcABwAHAAcABwAHAAcABwAGAAYABgAGAAUABQAFAAQABAAEAAUABQADAAQA
BAAEAAQABAAEAAMAAwADAAMAAwADAAQABAAEAAEAAQABAAAAAgADAAMAAwABAAEAAQAB
AAAAAQACAAMAAgAAAP///v/////////+//v/+//6//r/+f/5//j/+P/2//b/9f/1//b/
9v/3//j/9v/2//b/9v/4//j/+P/4//j/+f/5//n/+v/6//v//P/9//7/AAABAP//AQAB
AAEAAwADAAMAAwABAAEAAQABAAQABQAFAAUABQAFAAUABQADAAMAAwADAAMAAwADAAMA
AQABAAEAAQADAAMAAgACAAQABAAEAAQAAwADAAMAAgAEAAQABAAEAAMAAwACAAAAAAAA
AAAAAAAAAAAAAAAAAAIAAgACAAIAAgACAAIAAAABAAEAAAACAAQABAAFAAYACQAKAAoA
CQAIAAcABwAKAAsADAAOAA4ADAAKAAgACAAGAAYAAwADAAMAAgACAAEAAQD+//3//v/+
//7////+//3//P/9//z///8CAAQABAAEAAQAAwADAAMAAwADAAQABAAEAAQABgAHAAcA
BwAHAAcABwAHAAcABwAGAAYABgAGAAUABQAEAAgACwAIAAgACAAGAAUABAAAAPj/9P/1
/+//4f/U/83/yP/E/7X/lP92/2b/Y/9j/2T/av94/4r/n/+1/8X/0P/X/9//4//n/+v/
7f/x//f//f8BAAEAAQABAAIABAAFAAUABQAGAAYABgAGAAYABgAGAAYABgAFAAUABgAG
AAgACAAJAAkABwAHAAcABwAHAAcABwAHAAkACQAJAAkACAAIAAgACAAFAAUABQAEAAQA
BAAFAAUABwAIAAgACAAGAAYABgAFAAUABQAFAAUABwAIAAgACAAJAAkACQAIAAYABwAH
AAcABQAFAAUABQAFAAUABQAFAAUABAAEAAQABQAFAAUABAADAAMAAgACAAIAAQD///7/
AAAAAP////////7//v/+//7//v/+//7/AAAAAAAAAAAAAAEAAQABAAMABAAGAAgABwAG
AAYABQAHAAkACQAJAAcABwAHAAcACQAJAAkACQAKAAsACwALAAsACwALAAsACwALAAsA
CwAMAA0ADgAPAA0ADQANAA0ADwAPAA4ADgAMAAwADAAMAA0ADQANAAwADgAOAA4ADgAM
AA0ADQAMAA4ADgAOAA4ADAAMAAwADAAKAAoACgAMABAAEAAQABAAEAAPAA8ADgAMAA4A
EAAQABEAEgAVABYAFgAWABYAFgAXABsAGwAbABwAGwAYABUAEgASABAAEAANAAkACQAI
AAgACQAJAAYABQAHAAYABQAFAAUABQAFAAcACAALAA4AEAAMAAwADAALAA0ADQANAA0A
DgAOAA4ADgAMAA0ADQANAA8ADwAPAA8ADQANAAwADAAMAAwACwALAA4AEAAPAA4ADgAQ
AA4ACQAEAAIAAAD+//f/5//X/9L/zf/G/7j/mf94/2T/YP9f/2H/av96/47/pv+7/8v/
1f/g/+X/5//p/+//8f/3////BwAJAAsACwAJAAkACgAMAA0ADQANAA4ADAAMAAwADAAO
AA4ADgAOAAsACwAMAAwADgAOAA8ADwANAA0ADQANAAsACwALAAsADQANAA0ADQAPABAA
EQASAA8ADwAPAA4AEAAQABEAEQAPABAAEAAQAA4ADgAOAA0ADwAPAA8ADwAPABAAEAAQ
ABEAEQARABAADgAPAA8ADwAPAA8ADwAPAA0ADQANAA0ADwAOAA4ADgAOAA8AEAAQAA4A
DQALAAoACwALAAoACgALAAwADAANAAsACgAKAAoACgAKAAoACgAJAAgABwAGAAgACQAJ
AAkACgAKAAsADAAMAAwADQANAA0ADwAPAA8ADQANAA0ADQAOAA8AEAARABAAEQARABEA
DwAPAA8ADwAPAA8ADwAPAA8ADwAPAA8ADwAPAA8ADwAPAA8ADgAOAA4ADgAOAA4AEQAR
ABEAEAAQABAAEAAQABAAEQARABAAEAAQABAAEAAQABAAEAAQABIAEgASABIAEgAQABAA
EAAQABAAEAAQABEAEQAQABAAEgASABMAFAAXABgAGAAYABgAGAAZAB0AHQAdAB4AHAAa
ABgAFgAWABQAFAARAA0ADQAMAAwADQANAAoACQAJAAgABwAHAAgACQAKAA0ADAAPABIA
FAASABIAEgARABMAEwATABMAEgASABIAEgATABUAFgAXABYAFQAUABMAEwATABIAEgAS
ABIAEQARABQAGAAZABgAGAAYABYAEwAOAAgABAACAP3/7f/h/9z/1//W/8z/qf+E/3D/
aP9n/2n/cP+A/5T/rP+9/8v/2f/k/+v/7//z//X/+f/9/wEAAwAFAAkADwAPAA8AEAAS
ABAADwAOAA4AEAAQABAAEAAQABAAEAAQABAAEQATABQAEgASABMAEwAVABUAFQAVABMA
EwATABMAEwATABMAEwAUABQAFAAUABUAFQAVABQAFAAUABUAFQAUABQAEwASABIAEgAS
ABEADwAPAA8ADwAQABIAEwAUABMAEwATABIAEAARABEAEQARABEAEQARAA0ADQANAA0A
DwAOAA4ADgAPAA8ADwAOAA0ADQAMAAwACwALAAoACgAKAAoACQAJAAsACgAKAAoACAAI
AAgACAAKAAoACgAKAAkACQAIAAcACgAKAAsADAAMAAwADQANAAwADQAMAAsACwALAAsA
CwANAA0ADQANAAwADQANAA0ADQANAA0ADQAPAA8ADwAPABEAEQARABEAEAAPAA4ADQAN
AA0ADAAMAAwADAAMAAwACwALAAsACgAMAAwADAAMAAwADQANAAwACgAKAAoACgAKAAoA
CgAKAAwADAAMAAwAEAAQAAwADAAMAAwADAAKAAsACwAKAAgACgAKAAsADgARABIAEgAS
ABIAEgATABUAFQAVABYAGAAWABQAEgARAA4ADQAJAAkACQAIAAgACQAJAAYABQADAAIA
AQABAAEAAQABAAMABAAHAAoADAAMAAwADAALAAkACQAJAAkACAAIAAgACAAKAAsACwAL
AAsACwALAAsACQAJAAgACAAKAAoACQAJAAoADgAPABAAEAAOAAwACwAIAAYAAAD8//v/
9f/p/9z/1f/S/9b/0f+4/5b/fP9x/3H/dP92/4L/lP+l/7f/x//U/93/4//n/+v/7//z
//f/+////wEAAwAFAAUABgAIAAgABwAGAAYABgAGAAYABgAHAAgACQAKAAkACQAKAAoA
CAAGAAUAAwAFAAcACQALAA0ADQANAA0ACwALAAsACwALAAoACQAIAAkACQAJAAgACAAI
AAkACQAIAAgABwAGAAgACAAIAAcABwAHAAcABwAJAAoACgAKAAgABwAGAAQABgAHAAcA
BwAHAAcABwAHAAMAAwADAAMAAwACAAIAAgADAAMAAwACAP/////+//7//f/9//z//P/+
//7//f/9//v/+v/6//r/+v/6//r/+v/6//r/+v/6//3///8AAAEAAAAAAAEAAgAEAAQA
BQAFAAMABQAFAAUABwAHAAcABwAHAAcABwAHAAgACQAJAAkACQAJAAkACQAJAAkACQAJ
AAkACQAJAAkACQAJAAkACQAJAAkACAAIAAgACAAIAAgACwALAAsACgAIAAgACAAIAAgA
CQAJAAgACgAKAAoACgAIAAgACAAIAAoACgAKAAoACAAGAAgABgAIAAgACAAIAAgACQAJ
AAgABgAIAAgACQAMAA8AEAAQABAAEAAQABEAFAAVABYAGAAWABQAEgAQAA4ADAAMAAkA
CAAJAAkACgAJAAkABgAFAAUABAADAAMAAQABAAEAAwACAAUACAAKAAYABgAGAAUABgAH
AAgACQAMAAwADAAMAAoACwALAAsACwALAAsACwANAA0ADAAMAAoACgAJAAkACgAKAA0A
DgAQABAADgANAAwABgAAAPr/9//x/+f/3P/R/87/zv/D/6j/iv90/2v/a/9s/3L/fv+O
/6H/t//H/9L/3f/n/+n/6f/t//H/9f/7/wEABQAFAAUABQAGAAgABwAHAAcACAAJAAoA
CwAMAAwADAAMAAwACQAJAAoACgAMAAwADQANAAsACwALAAsACwALAAsACwAJAAkACQAJ
AAoACgAKAAoACwALAAsACgAMAAwADQANAAsADAAMAAwADAAMAAwACwALAAsACwALAAkA
CgAKAAoACQAJAAkACAAGAAcABwAHAAkACQAJAAkACQAJAAkACQAHAAYABgAGAAUABQAF
AAQAAwADAAIAAgADAAMAAgACAAAAAAD/////AQAAAAAAAAACAAIAAgACAAEAAAD///7/
AAABAAEAAQAEAAQABQAGAAUABAAEAAMAAwAFAAUABQAHAAcABwAHAAcABwAHAAcACAAJ
AAkACQAJAAkACQAJAAkACQAJAAkACwALAAsACwALAAsACwALAAsACwAKAAoACAAIAAgA
CAAJAAkACQAIAAYABgAGAAYACAAJAAkACAAIAAgACAAIAAoACgAKAAoACQAIAAcABgAG
AAYABgAGAAYACAAKAAoACAAIAAgACAAGAAcABwAGAAYACAAIAAkADAAPABAAEAAQABAA
EAARABMAEwATABQAEgAQAA4ADAAMAAoACgAHAAUABQAEAAQAAwADAAAA//8BAAAA////
/wEAAQABAAMABgAJAAwADgAMAAwADAALAAsACwALAAsACgAKAAoACgAKAAsACwALAAkA
CQAJAAkACwALAAoACgAIAAgABwAHAAoADAANAA4ADgAOAAwACwAIAAAA/P/8//n/7f/d
/9L/y//I/77/pf+C/2r/YP9f/2H/ZP9w/4L/mP+v/8f/0//Y/9//5f/r/+3/7f/z//n/
//8BAAEAAwADAAMABAAGAAkACQAJAAoADAAMAAwADAAMAAwADAAMAAkACQAKAAoADAAM
AA0ADQAMAAsACgAJAAkACQAJAAkACQAJAAkACQAMAAwADAAMAAsACwALAAoACAAIAAkA
CQAJAAoACgAKAAwADAAMAAsACwALAAsACwAJAAoACgAKAAsACwALAAoACgALAAsACwAJ
AAkACQAJAAkACQAJAAkACQAIAAgACAAFAAUABQAEAAQABQAFAAYABgAFAAMAAgACAAIA
AQABAAMAAgACAAIAAAAAAAAAAAAAAAAAAAAAAAAAAQABAAEAAAAAAAEAAgADAAQABgAH
AAUABwAHAAcACQAJAAkACQAHAAcABwAHAAgACQAJAAkABwAHAAcABwAIAAkACgALAAsA
CwALAAsACgAJAAgABwAHAAcABgAGAAcACAAJAAoACQAJAAkACAAGAAYABgAGAAYABwAH
AAYACAAIAAgACAAKAAoACgAKAAkACAAHAAYACAAIAAgACAAIAAYABgAIAAgACAAIAAYA
BwAHAAYABgAIAAgACQAKAA0ADgAOAA4ADgAOAA8ADwAPAA8AEAAQAA4ADAAKAAgABgAG
AAMAAwADAAIAAgABAAEA/v/9//7//v/+/////f/9//3///8CAAUACAAKAAgACAAIAAcA
BQAFAAUABQAGAAYABgAGAAYABwAHAAcABQAFAAUABQAHAAcABgAGAAYABgAFAAUACAAI
AAkADAAMAAwACgAJAAQA/P/2//b/8//l/9X/zP/H/8L/tv+Z/3r/ZP9c/13/X/9i/27/
gP+W/6v/vf/J/9T/3f/j/+f/6//x//X/+f/9/wEAAwADAAEAAQACAAQABQAFAAUABgAG
AAYABgAGAAYABgAGAAYABQAFAAYABgAGAAYABwAHAAUABQAFAAUABQAFAAUABQAHAAcA
BwAHAAgACAAIAAgABwAHAAcABgAFAAQABAADAAQABgAHAAgACAAIAAgABwAHAAcABwAH
AAcACAAIAAgACQAJAAkACAAIAAkACQAJAAcABwAHAAcABgAHAAgACQAHAAYABgAGAAUA
BQAFAAQABQAFAAQABAAFAAUABAAEAAIAAgABAAEAAQAAAAAAAAD+//7//v/+/wAAAAAA
AAAAAAABAAEAAQACAAIAAwAEAAIAAgADAAMAAwAFAAUABQAGAAcACAAJAAcABwAHAAcA
BgAHAAcABwAJAAkACQAJAAcABwAHAAcABwAHAAcABwAJAAkACQAJAAkACQAIAAgACAAI
AAgACAAJAAkACQAIAAoACgAKAAoACgALAAsACgAKAAoACgAKAAoACgAKAAoACQAIAAcA
BgAIAAoACgAMAAsACgAJAAgACgALAAsACgAIAAoACgALAAoADQAOAA4AEQASABMAFQAV
ABUAFQAWABYAFAASABAAEgAQABAADQAMAA0ADQAOAA0ADQAKAAkACAAGAAQAAwAFAAUA
BQAHAAYACQAMAA4ADgAOAA4ADQANAA0ADQANABAAEAAQABAAEAARABEAEQARABEAEQAR
AA8ADwAOAA4AEAAQAA8ADwAOABAAEQAQABAAEgASAA8ADgAMAAgABAD///v/8//o/93/
2P/a/9v/zv+u/5D/ff93/3T/dP98/4z/nf+x/8f/2P/f/+P/6//v//H/8//5////BQAH
AAkACQAJAAoADAANAA0ADQAOABAAEAAQABAAEgASABIAEgARABEAEgASABAAEAARABEA
EwATABMAEwATABMAEwATABEAEQARABEAEgASABIAEgARABEAEQAQABAAEAARABEADwAQ
ABAAEAAQABAAEAAPABEAEQARABEADwAQABAAEAAPAA8ADwAOAA4ADwAPAA8ADwAPAA8A
DwAPAA8ADwAPAAwACgAJAAgACAAJAAoACgAHAAcABgAGAAgACQAJAAoACAAIAAcABwAH
AAYABgAGAAQABAAEAAQABAAEAAQABAAGAAcABwAHAAgACAAJAAoACAAIAAkACQALAA0A
DQANAA0ADQANAA0ADwAPAA8ADwAOAA8ADwAPABEAEQARABEADwAPAA8ADwANAA0ADQAN
AA8ADwAPAA8AEQARABAAEAAOAA4ADgAOAA8ADwAPAA4ADAAMAAwADAAOAA8ADwAOAA4A
DgAOAA4ADgAOAA4ADgAOAA4ADgAOAA4AEAAQABAAEgARABAADwAOAA4ADwAPAA4ADAAO
AA4ADwARABUAFwAYABcAFgAVABUAFwAXABcAGAAWABQAEgAQABEAEAARAA8ADQANAAwA
DAANAA0ACgAJAAoACgAKAAsACgAJAAgACQAIAAsADgAQABAAEAAQAA8AEQARABEAEQAQ
ABAAEAAQAA4ADwAPAA8AEQARABEAEQARABEAEAAQABIAEgARABEAEgASABUAFAAUABIA
EgARAA4ACAAAAP7////3/+v/4P/b/9r/2v/L/6z/jP96/3n/ef94/4L/kP+g/7H/w//R
/9z/5//t/+//8f/z//n/AQAFAAkACwALAAsACwAMAA4ADwAPAA8AEAASABIAEgASABQA
FAAUABQAEQARABIAEgASABIAEwATABMAEwATABMAEQARABEAEQARABEAEQARABQAFAAU
ABQAEwATABMAEgAQABAAEQARABMAFAAUABQAEgASABIAEQARABEAEQARAA8AEAAQABAA
EAARABIAEgAQABEAEQARAA8ADwAPAA8ADwAPAA8ADwAPAA4ADgAOAAsACwALAAoABwAH
AAYABgAJAAkACAAIAAgACAAHAAcACQAIAAgACAAIAAgACAAIAAoACgAKAAoACAAJAAkA
CQAMAAwADQAOABAAEAARABEADwARABEAEQARABEAEQARABMAEwATABMAEgATABMAEwAT
ABMAEwATABMAEwATABMAFQAVABUAFQATABMAEwATABUAFQAUABQAEgASABIAEgATABMA
EwASABQAFAAUABQAEgATABMAEgASABIAEgASABIAEgASABIAEgASABIAEgASABIAEgAS
ABIAFAAUABQAFAAUABQAFQAVABQAFAAWABYAFwAYABsAHAAcABwAHAAcAB0AHwAfAB8A
IAAeABwAGgAYABYAFAAUABEAEQARABAAEAATABMAEAAPAA0ADAALAAsACQAJAAkACwAP
ABMAFwAaABcAFgAVABMAFQAVABUAFQAWABYAFgAWABUAFQAUABMAFAAVABYAFwAVABUA
FAAUABIAEgARABEAFgAaABsAGgAaABwAGAAVABAACgAGAAYAAwDx/+H/3P/Z/9T/xv+n
/4b/cP9s/2v/b/94/4T/lv+u/8P/0//f/+b/7f/x//X/9//7////BwALAA0ADwARAA8A
DwAQABIAFQAVABUAFgAUABQAFAAUABQAFAAUABQAFQAVABYAFgAWABYAFwAXABYAFQAU
ABMAFgAXABgAGQAZABkAGQAZABoAGgAaABoAFwAXABcAFgAVABQAFAATABQAFgAXABgA
GAAYABgAFwAXABcAFwAXABcAGAAYABgAFwAXABcAFgAYABkAGQAZABkAGQAZABkAFwAX
ABcAFwAVABQAFAAUABUAFQAVABQAEwATABIAEgATABMAEgASABQAFAATABMAEwASABIA
EgAQABAAEAAQABAAEAAQABAAEgATABMAEwASABIAEwAUABIAEgATABMAEwAVABUAFQAW
ABcAGAAZABcAFwAXABcAFgAXABcAFwAZABkAGQAZABcAFwAXABcAGQAZABkAGQAZABkA
GQAZABcAFwAWABYAFgAWABYAFgAZABkAGQAYABgAGAAYABgAFgAXABcAFgAWABYAFgAW
ABYAFgAWABYAGAAYABgAGAAUABYAGAAWABYAFgAWABYAFgAXABcAFgAYABoAGgAbABoA
HQAeAB4AIAAgACAAIQAhACEAIQAiACIAIAAeABwAHgAcABwAGQAWABUAEwASABYAFwAV
ABUAFQAUABMAEwASABEAEAARABQAFwAaABwAGgAaABoAGQAbABsAGwAbABoAGgAaABoA
GgAbABsAGwAZABkAGQAZABsAGwAaABoAGQAYABYAFQAaABwAHQAeAB4AHAAcAB0AGAAQ
AAoACgAJAP3/7f/k/93/2v/Y/8f/pv+G/3b/c/9x/3L/ev+K/6D/t//J/9n/6P/x//P/
9f/5////AwAHAAsADwARABUAFwAXABgAGgAZABkAGQAaABoAGgAaABoAGAAYABgAGAAY
ABkAGwAcABoAGgAbABsAHQAdAB0AHQAbABsAGwAbABwAHQAeAB8AHgAeAB4AHgAdAB0A
HQAcAB0AHgAgACEAIAAgAB8AHgAgACAAIAAfAB0AHQAdAB0AHwAgACAAIAAhACEAIQAg
ACAAIQAhACEAHwAfAB8AHwAdAB0AHQAdAB8AHgAeAB4AHQAdAB0AHAAdAB0AHAAcAB0A
HQAcABwAGgAaABkAGQAZABgAGAAYABgAGAAYABgAGgAaABoAGgAaABsAGwAbABoAGgAb
ABwAHgAeAB8AHwAfACEAIQAhACAAHwAeAB0AHQAdAB0AHQAfACEAIgAjACMAIwAjACMA
IwAjACMAIwAiACEAIAAfACAAIQAiACMAIwAjACIAIgAkACQAJAAkACMAIwAjACIAIgAi
ACIAIgAkACUAJQAkACQAJAAkACQAJAAkACQAJAAmACYAJgAmACQAJAAkACQAJAAkACQA
JAAkACUAJgAmACQAJQAlACYAJgAmACcAJwApACoAKgArACwALQAuAC8ALgAuACwAKwAq
ACkAKQAoACMAIgAiACIAIQAhACAAHwAhACEAIgAiACEAHgAbABkAHAAeACIAJgAqACgA
JgAkAA==
         </WaveFormData>
      </LeadData>
      <LeadData>
         <LeadByteCountTotal>10000</LeadByteCountTotal>
         <LeadTimeOffset>0</LeadTimeOffset>
         <LeadSampleCountTotal>5000</LeadSampleCountTotal>
         <LeadAmplitudeUnitsPerBit>4.88</LeadAmplitudeUnitsPerBit>
         <LeadAmplitudeUnits>��V</LeadAmplitudeUnits>
         <LeadHighLimit>2147483647</LeadHighLimit>
         <LeadLowLimit>268435456</LeadLowLimit>
         <LeadID>V2</LeadID>
         <LeadOffsetFirstSample>0</LeadOffsetFirstSample>
         <FirstSampleBaseline>0</FirstSampleBaseline>
         <LeadSampleSize>2</LeadSampleSize>
         <LeadOff>FALSE</LeadOff>
         <BaselineSway>TRUE</BaselineSway>
         <ExcessiveACNoise>FALSE</ExcessiveACNoise>
         <MuscleNoise>FALSE</MuscleNoise>
         <LeadDataCRC32>2681817791</LeadDataCRC32>
         <WaveFormData>
BAAEAAQABAAQABwAKAA0AEsAYgB5AJAAhwCAAHkAcgAjANb/if88/w3/4P6z/ob+mP6o
/rj+yP7s/hD/NP9Y/2//hv+d/7T/vf/G/8//2P/e/+T/6v/w//P/9P/1//b/+f/6//v/
/P/8//z//P/8//3//v///wAAAAAAAAAAAAAAAAAAAAAAAAAAAAAAAAAAAAAAAAAAAAAB
AAIAAwAEAAIAAgACAAIAAgACAAIAAgAEAAQABAAEAAQABAAEAAQABgAGAAYABgAGAAYA
BgAGAAcACAAJAAoACwAMAA0ADgAQABAAEAAQABEAEgATABQAFgAWABYAFgAUABQAFAAU
ABYAFgAWABYAFAAUABQAFAAWABYAFgAWABQAEgAQAA4AEAAQABAAEAASABIAEgASABMA
FAAVABYAFAAUABQAFAASABIAEgASABAAEAAQABAADgAOAA4ADgAMAAwADAAMAAwADAAM
AAwADAAMAAwADAAKAAoACgAKAAoACgAKAAoACgAKAAoACgAMAAwADAAMAA4ADgAOAA4A
DgAOAA4ADgAMAAwADAAMAA4ADgAOAA4AEAAQABAAEAAOAA4ADgAOAA4ADgAOAA4ADgAO
AA4ADgAMAAwADAAMAA0ADQAPABAAEwAVABYAFwAZABoAGwAcAB0AHgAeAB0AHAAcABwA
HAAdABwAGQAXABQAFAATABMAFAAUABMAEgAQAA8ADgALAAcABAAEAAQABwAJAAkACQAE
AAIAAQABAAMAAwADAAMAAQABAAEAAgACAAIAAgACAAAAAQABAAEAAQABAAEAAQD/////
//8AAAYABwAKABEAGwAsAEMAXgB0AJEAsgDEALUAjgBVAAgAp/9A/+b+of53/mn+bP55
/pH+sP7X/gX/M/9a/3f/jf+g/7H/vf/C/8r/0v/b/+T/6//t//H/8v/z//X/9v/4//n/
+v/7//z//P/8//z/+//7//z//P/8//z//f/9//////////////8AAAAAAAD+//7//v/+
/wAAAQABAAEA//////////8CAAIAAgACAAIAAwADAAMAAQACAAIAAgADAAMAAwAEAAYA
BgAHAAcACAAHAAYABgAIAAoADAANAAsADQAPAA8ADwAQABEAEQASABQAFQAYABYAFgAW
ABYAFgAWABYAFgATABMAEgASABQAEwATABIAEgASABIAEgASABEAEQASABQAFgAWABYA
FAAUABQAFAAWABYAFgAWABQAEwATABMADwAPAA8ADAAMAA0ADgAOAAwADAAKAAoACgAK
AAkACQAHAAcABwAGAAgABwAHAAgABgAGAAYABgAGAAcABwAHAAkACQAJAAkACAAIAAgA
CQAJAAkACgAKAAoACgAKAAoADAANAA0ADQALAAsACwALAAwADQAOAA8ADwANAAoACgAM
AAwADAAMAAwADAAMAAwACgALAAsADQAOABEAEwAUABUAFQAWABcAGAAaABwAHQAfAB4A
HgAeABwAGwAaABcAFQAUABQAEwAVABUAFAASAA4ADgANAAwACQAFAAIAAgACAAUABwAH
AAUAAgAAAP////////////8BAAEAAQABAAAAAAAAAAAAAgACAAMAAwABAP//////////
////////AAACAAUACAANABkAKgA/AFgAcACLAK4AxAC7AJgAYQAWALn/VP/y/qX+c/5d
/lz+af5//pz+w/7z/iP/Tv9x/4n/oP+x/7v/wv/K/9T/3f/m/+3/8f/1//b/9//5//r/
+v/7//z//f/+//7//v/+//////8AAAAAAgACAAMAAwADAAMAAwADAAEAAgACAAIAAgAC
AAIAAgACAAMAAwADAAMAAwADAAMABgAGAAYABgAGAAcABwAHAAkACgAKAAoACgAJAAgA
CAAKAAoACwALAA0ADQANAA4AEQASABMAEwATABUAFwAXABcAGAAZABkAGwAcABwAHgAc
ABwAHAAcABwAHAAcABwAGwAbABoAGgAaABkAGQAYABkAGgAbABwAGgAZABkAGgAYABoA
GgAaABwAHAAcABwAGgAaABoAGgAYABcAFwAXABMAEwATABAAEAARABIAEgAQABAADgAO
AA0ADAAKAAkACwALAAsACgAKAAkACQAKAAoACgAKAAoADAANAA0ADQANAA0ADQANABAA
EAAQABEADwAPABAAEAAOAA4ADgAOAA4ADwAPAA8ADwAPAA8ADwARABEAEQARABMAEwAU
ABQAEAAOAA4ADgAOAA4ADgAOAA4ADgAPAA8AEQATABcAGgAcABsAGwAcAB0AHgAgACIA
IwAhACAAIAAgAB4AHQAcABkAFwAWABYAFQAVABUAFAASABAAEAAPAA4ACQAFAAIAAgAD
AAcACgALAAkABgAEAAMAAQABAAEAAQACAAMABAAFAAUABAADAAIABAAEAAUABQADAAEA
AQABAAEAAQABAAEAAgAEAAcACgARAB8AMgBHAF4AdACPAKwAugCpAH4APwDw/5f/Nv/a
/pf+a/5d/mL+b/6F/qT+zf79/i3/Vv93/4//ov+z/8H/yv/Q/9b/3//m/+3/8//3//n/
+f/6//r//P/9//7////+//7//v/+//////8AAAAAAAAAAAEAAQABAAEAAQABAAMABAAE
AAQAAgACAAIAAgACAAMAAwADAAMAAwADAAMABAAEAAQABAACAAMAAwADAAUABgAGAAYA
BwAHAAcACAAIAAgACQAJAA0ADQANAA4ADQAOAA8ADwAPABEAEwATABEAEgATABMAEwAU
ABQAFgAYABgAGAAYABYAFgAWABYAFQAVABQAFAAWABUAFQAUABYAFgAWABYAFAATABMA
FAAUABYAFgAWABQAFAAUABQAFAAUABQAFAATABEAEAAPAA8ADwAPAAwADQANAA0ADAAK
AAoACAAIAAcABgAEAAMABAAFAAYABgAIAAcABwAIAAYABgAGAAYABgAHAAcABwAHAAcA
BwAHAAgACAAIAAkABwAHAAgACAAKAAoACgAKAAoACwALAAsACQAJAAkACQAJAAkACQAJ
AAkABwAKAAwACwAKAAkACAAKAAoACgAKAAgACQAJAAsADAAPABEAEgATABMAFAAVABgA
GgAcAB0AGwAaABoAGgAdAB0AHQAbABsAGgAaABkAGgAbABsAGgAWABYAFQAUABMADwAM
AAwACwANAA4ADQAOAAwACwALAAoACQAIAAcACQAJAAkACQAMAAwADAAMAAsACgAKAAkA
CwAJAAkACQAHAAcABwAHAAgACgALAAoADQAVACQANQBIAFwAcwCKAKYAuwC6AJkAYAAV
AML/ZP8L/8X+l/6A/oH+j/6k/rv+1/79/iz/Vf93/5L/qf+5/8L/yv/S/9v/5P/r//X/
+//9//3//v/+//7///8AAAEABAAEAAQABAADAAMABAAEAAIAAgADAAMABQAFAAUABQAF
AAYABgAGAAYABgAGAAYABgAHAAcABwAHAAcABwAHAAYABgAGAAYABgAHAAcABwAJAAoA
CgAKAAsACwALAAwADAAMAA0ADQANAA0ADQAOAA0ADgAPAA8ADwARABMAEwATABQAFQAV
ABcAGAAYABoAGgAaABoAGgAaABoAGgAaABcAFwAWABYAGAAXABcAFgAUABQAFAAUABIA
EQARABIAFAAWABYAFgAWABYAFgAWABcAGAAZABoAGAAXABcAFwAXABcAFwAUABUAFQAV
ABQAFAAUABIAEgARABAADgANAA4ADwAQABAADgANAA0ADgAOAA4ADgAOAA4ADwAPAA8A
DwAPAA8ADwAQABAAEAARABIAEwAVABYAFQAUABMAEgASABMAEwATABMAEwATABMAEQAR
ABEAEQATABMAEgASABIAEwAUABIAEgASABIAEgASABIAEgAQABEAEQATABYAGQAbABwA
GwAbABwAHQAgACIAJAAlACUAJAAkACQAJAAjACIAHwAdABwAHAAbABsAGwAaABgAGAAY
ABcAFgATAA8ADAAMAAsADQAOAA0ADwAMAAoACQAHAAcABwAHAAkACQAJAAkACgAKAAoA
CgAKAAoACwALAA0ACwALAAsACQAJAAkACQAKAAwADwAOABMAHQAsAEEAWABuAIUApgDC
AMUAqAB1ADAA2f94/xT/xf6P/nX+bv55/ov+pP7H/vP+If9O/3P/jf+i/7X/wf/K/9L/
2P/h/+r/8//3//n/+v/7//3//v/+////AAABAAQABAAEAAQABQAFAAYABgAGAAYABwAH
AAcABwAHAAcABwAIAAgACAAGAAYABgAGAAYABwAHAAcACQAJAAkACQAIAAgACAAIAAgA
CQAJAAkACwAMAAwADAALAAsACwAMAAwADAANAA0AEQARABEAEgARABIAEwATABUAFwAZ
ABkAFwAYABkAGQAZABoAGgAcABoAGgAaABoAGwAcAB0AHgAdAB0AHAAcABoAGQAZABgA
GAAYABgAGAAYABcAFwAYABYAGAAYABgAGQAaABsAHAAaABoAGgAaABoAGQAZABkAGQAZ
ABkAFgAVABUAFQAUABIAEgAQABAADgAOAA0ADQANAA0ADQAMAA4ADQANAA4ADAAMAAwA
DAAOAA8ADwAPAA8ADwAPAA8AEAAQABAAEQAPAA8AEAAQABEAEgATABQAFAAVABUAFQAT
ABMAEwATABEAEQARABEAEgATABMAFAASABEAEQATABQAEgASABIAEgAQABAAEAAQABIA
EwATABUAFAAXABkAGgAdAB0AHgAfACAAIgAkACUAIwAiACIAIgAiACEAIAAdABsAGgAa
ABkAGQAZABgAFgAUABQAEwASAA8ACwAIAAgACQANABAAEQAOAAoABwAFAAcABwAHAAcA
BwAHAAcABwAIAAgACAAIAAgACAAJAAkACQAHAAcABwAFAAUABQAFAAoADgANABAAGwAr
AEAAVQBsAIgApwDAAMIApQBwAC0A2P91/xD/vv6D/mX+X/5o/nv+lf66/uf+Gf9F/2j/
hf+d/7D/u//F/87/1P/a/+X/8P/z//f/+//9//3//v/+//7///8AAAEAAAAAAAAAAAAD
AAMABAAEAAQABAAFAAUAAwADAAMAAwAFAAYABgAGAAQABAAEAAQABgAHAAcABwAHAAcA
BwAHAAgACAAIAAgACAAJAAkACQAJAAoACgAKAAkACQAJAAoACwAMAA4ADwARABEAEQAS
ABMAFAAVABUAEwAVABcAFwAZABoAGwAbABkAGgAaABwAHQAeAB8AIAAgACAAIAAgAB4A
HQAbABoAHAAbABsAGgAcABwAHAAcABwAGwAbABwAHAAeAB4AHgAcABwAHAAcABwAHAAc
ABwAGgAZABkAGQAXABcAFwAUABMAEwATABIAEgASABAAEAAQABAADwAPAA8ADwAPAA4A
DgANAA0ADgAOAA4ADgAOAA4ADwAPAA8ADwAPAA8ADwAQABAAEAARABEAEQASABIAEgAS
ABIAEgAUABUAFQAVABUAFQAVABUAEwATABMAEwATABMAEgASABQAEwATABMAEwATABIA
EAAQABAAEAAQABAAEAAQABAAEQARABMAFgAZABsAHAAbABsAHAAdAB4AIAAiACMAJQAk
ACQAJAAiACEAIAAdABsAGgAaABkAGQAZABgAFgASABIAEQAQAA0ACQAGAAYABwALAA4A
DwANAAoACAAHAAcABwAHAAcABwAHAAcABwAIAAgACAAIAAgACAAJAAkACQAHAAcABwAH
AAcABwAHAAoADAANABAAGQApAD4AVQBsAIIAnQC4AL4ApQB0ADMA4P+F/yT/yP6H/mP+
Wf5g/nX+jf6u/tv+C/85/2D/gf+b/67/u//F/8z/1P/e/+f/7P/x//f/+//8//3///8A
AP7///8AAAEAAgACAAIAAgADAAMABAAEAAQABAAFAAUABwAHAAcABwAHAAgACAAIAAcA
BgAFAAQABgAHAAcABwAHAAcABwAHAAgACAAIAAgACgALAAsACwALAAwADAAMAAsACwAL
AAwADAAMAA0ADQARABEAEQASABMAFAAVABUAEwAVABcAFwAZABoAGwAbABkAGgAaABwA
HAAcABwAHAAcABwAHAAcAB0AHQAcABwAHAAbABsAGgAYABgAGAAYABoAGQAZABoAGgAc
ABwAHAAeAB4AHgAeAB0AHAAbABoAGAAXABcAFwAVABUAFQASAA8ADwAPAA4ADgAOAAwA
DAAOAA4ADQANAA0ADQANAAwADAALAAsADAAOAA4ADgAOAAwADQANAA0ADQANAA0ADQAM
AAwADAANAA0ADQAOAA4AEAAQABAAEAAQABEAEQARABEAEQARABEAEQARABEAEQAPAA8A
DgAOABAADwAPAA8ADQANAAwADAAMAAwADAAMAAwADAAMAAoACwALAA0AEAATABUAFgAV
ABUAFgAXABoAHAAeAB8AHwAeAB4AHgAeAB0AHAAZABcAFgAWABUAFQAVABQAEgAQABAA
DwAOAAkABQACAAIAAgAFAAcABwAJAAYABAADAAIAAQAAAP//AQABAAEAAQAEAAQABAAE
AAIAAgADAAMABQADAAMAAwADAAMAAwADAAQABgAHAAoADQAVACYAOQBOAGQAeQCYALQA
uwCkAHMALgDb/4L/Kv/b/qH+e/5u/nv+kf6g/r3+5/4R/zr/Yf+B/5j/q/+5/8L/yv/S
/9n/4v/p/+//8//0//X/9//4//b/9//4//n//P/8//z//P/9//3//v/+//7//v//////
/f/9//3//f///wAAAAAAAAIAAgACAAIAAQABAAAA//8BAAEAAQABAAAAAAAAAAAAAAAB
AAEAAQABAAIAAgACAAMAAwADAAQABAAEAAUABQAHAAcABwAIAAcACAAJAAkACQALAA0A
DQANAA4ADwAPAA8AEAAQABIAEAAQABAAEAASABIAEgASABEAEQAQABAAEAAPAA8ADgAM
AAwADAAMAAwACwALAAwADgAQABAAEAAQABAAEAAQABAAEAAQABAAEAAPAA8ADwAOAA8A
EAAOAAsACwALAAoADAAMAAoACgAKAAoACQAJAAkACQAJAAgACAAHAAcACAAKAAoACgAK
AAoACwALAAsACQAJAAkACQAMAAwADAANAAwACwALAAoADAAMAAwADAAKAAsACwALAA0A
DQANAA0ADQANAA0ADQALAAsACgAKAAsACwAMAA0ACwAJAAkACAAIAAgACAAIAAgACAAI
AAgACAAJAAkACwAMAA8AEQASABMAEwAUABUAFgAYABoAGwAbABoAGgAaABoAGQAYABUA
FQAUABQAEwARABEAEAAOAA4ADgANAAwABwADAAAAAAAAAAMABQAFAAUAAgAAAP//////
/////////////////wAAAAAAAAAAAAAAAAEAAQADAAEAAQABAP//////////AAAAAAEA
BgANABUAJAA3AE4AYgB3AJQAsAC5AKgAewA4AOP/hv8k/9H+lf5x/mj+c/6B/pj+t/7d
/gv/Ov9f/3v/lP+r/7X/vv/G/9D/1//g/+f/6//v//D/8f/z//T/9v/3//j/+f/8//z/
/P/8//v/+//8//z//P/8//3//f/9//3//f/9//3//v/+//7//v/+//7//v/+////////
////////////AAAAAAAAAAAAAAEAAQABAAMABAAEAAQAAwADAAMABAAEAAQABQAFAAUA
BQAFAAYACQAKAAsACwAJAAsADQANAA0ADgAPAA8AEQASABIAFAASABIAEgASABIAEgAS
ABIAEQARABAAEAAQAA8ADwAOAAwADAAMAAwADAALAAsADAAOABAAEAAQAA4ADgAOAA4A
EAAQABAAEAASABEAEQARAA0ADQANAAoABwAHAAcABgAIAAgABgAGAAQABAADAAMAAwAD
AAMAAgAEAAMAAwAEAAQABAAEAAQABAAFAAUABQAHAAcABwAHAAgACAAIAAkACQAJAAoA
CgAKAAoACgAKAAoACwALAAsACQAJAAkACQALAAsACwALAAsACwAKAAoACAAHAAcABwAH
AAcABwAGAAYACAAIAAYABgAGAAYABgAGAAYABgAGAAgACQAJAAsACgANAA8AEAATABMA
FAAVABYAGAAaABsAGQAYABgAGAAYABcAFgATABEAEAAQAA8ADwAPAA4ADAAKAAoACQAI
AAUAAQD+//7//v8BAAMAAwADAAAA/v/9/////////////f/9//3//f8AAAAAAAAAAP7/
/v/////////9//3//f/9//3//f/9/wAAAgADAAYADwAdADAARwBeAHQAkwCyAL4AqQB8
AD8A7v+P/yr/0P6N/mX+Vf5c/mv+gf6g/sn+9/4p/1b/c/+J/5z/rf+7/8D/xv/O/9n/
4v/n/+v/7f/w//H/8//0//L/8//0//X/+P/4//j/+P/5//n/+v/6//j/+P/5//n/+//7
//v/+//5//r/+v/6//r/+v/6//r/+v/7//v/+//9//3//f/9//7//v/+//7//P/9//3/
/f///wAAAAAAAP///////wAAAgACAAMAAwAFAAUABQAGAAcACAAJAAkACwANAA8ADwAP
ABAAEQARAA8AEAAQABIAEgASABIAEgASABIAEgASABEAEQAQABAAEAAPAA8ADgAOAA4A
DgAOABAADwAPABAAEAASABIAEgASABIAEgASABAAEAAQABAADgANAA0ADQANAA0ADQAK
AAkACQAJAAgACAAIAAYABgAIAAgABwAHAAUABQAFAAQABAADAAMABAAGAAYABgAGAAYA
BwAHAAcABQAFAAUABQAGAAYABgAHAAkACQAKAAoACAAIAAgACAAIAAkACQAJAAkACQAJ
AAkACQAJAAkACQAJAAkACAAIAAgABwAHAAcABwAHAAcABgAGAAYABAAEAAQABAAEAAYA
BgAGAAYABgAHAAcACQAKAA0ADwAQAA8ADwAQABEAFAAWABgAGQAZABgAGAAYABcAFQAT
AA8ADgAOAA8ADwANAA0ADAAKAAkACgAKAAoABgABAP3//P/9/wEABAAFAAMAAAD+//3/
/f/9//3//f/9//3//f/9//z//P/8//z//v/+//////////3//f/9//3//f/9//3/AAAA
AAEABgAPAB8AMgBHAF4AcgCPAKwAtgCfAG4ALQDY/3n/FP++/n/+W/5N/lb+Z/59/p7+
yf77/i3/VP9z/43/pP+x/7n/wP/K/9L/2//i/+v/7//v//D/8f/z//T/9v/3//j/+f/4
//j/+P/4//v/+//8//z//P/8//3//f/7//v/+//7//v//P/8//z//v/+//7//v/8//3/
/f/9//3//f/9//3/AAAAAAAAAAD+/////////wEAAgACAAIAAwADAAMABAAEAAQABQAF
AAgACQAKAAwADQAOAA8ADwANAA8AEQARABEAEgATABMAFQAWABYAGAAYABgAGAAYABYA
FgAWABYAFwAXABYAFgAYABcAFwAWABQAFAAUABQAFgAVABUAFgAUABYAFgAWABYAFgAW
ABYAFgAWABYAFgAWABUAFQAVABUAFQAVABIADwAPAA8ADgAOAA4ADAAMAA4ADgANAA0A
CwALAAsACgALAAsADAAOAA4ADgAOAA4ADAANAA0ADQANAA0ADQANAA4ADgAOAA8AEQAR
ABIAEgASABIAEgASABAAEQARABEAEwATABMAEwATABMAEwATABEAEQAQABAAEgARABEA
EQAPABEAEwASABEAEAAPAA4ADgAOAA4ADgAQABEAEQATABIAFQAXABgAGgAbAB0AHwAg
ACIAJAAlACMAIgAiACIAJAAjACIAHwAfAB4AHgAdABsAGwAaABgAFgAWABUAFAARAA0A
CgAKAAoADQAPAA8AEQAOAAwACwAIAAcABgAFAAYABwAIAAkACgAKAAoACgAKAAoACwAL
AAsACQAJAAkACQAJAAkACQAKAAwADQAOABEAGQAoADcASgBgAHUAjgCoALkAtACVAFoA
DQC4/17/A/+7/ov+cv5x/n3+jP6j/sX+8f4i/1H/d/+Q/6X/uf/C/8r/0v/d/+b/7//z
//n//P/9////AAAAAAEAAgADAAYABgAGAAYABwAHAAgACAAIAAgACQAJAAkACQAJAAkA
BwAIAAgACAAIAAgACAAIAAgACQAJAAkACwALAAsACwAKAAoACgAKAAoACwALAAsACwAM
AAwADAAPAA8ADwAQABAAEAARABEAEQARABEAEgASABIAEgARABIAFQAYABkAGQAaABsA
GwAbABwAHAAeAB0AHAAbABoAHAAcABwAHAAZABkAGAAYABkAGQAaABoAGAAYABgAGAAW
ABUAFQAWABYAGAAYABgAGAAYABgAGAAZABoAGwAcABwAGwAbABsAGQAZABkAFgAVABUA
FQAUABIAEgAQABAAEQASABIAEwATABMAEwASABIAEQARABIAEgASABIAEgAQABEAEQAR
ABEAEQARABEAEAAQABAAEQARABEAEgASABQAFAAUABQAEgATABMAEwAVABUAFQAVABMA
EwATABMAEwATABIAEgASABEAEQARABEAEQARABAAEgARABAADwAOAA4ADgAOAA4ADAAN
AA0ADwARABUAGAAaABkAGQAaABsAHAAeACAAIQAhACAAIAAgACIAIQAgAB0AGQAYABgA
FwAXABcAFgAUABQAFAATABIADwALAAgACAAGAAkACwALAA0ACgAIAAcACQAJAAkACQAJ
AAkACQAJAAkACAAHAAYACAAIAAkACQAHAAUABQAFAAcABwAHAAcABgAIAA0AEAAXACMA
NABHAFwAcgCHAKYAvAC5AJgAXQAOALf/XP8C/7v+i/51/nj+hf6X/rD+0f75/if/Uv91
/4//qP+5/8P/yP/Q/9j/4//q//P/9//5//r/+//9//7//v///wAAAQAEAAQABAAEAAUA
BQAGAAYABAAEAAUABQAHAAcABwAHAAcACAAIAAgABgAGAAYABgAGAAcABwAHAAkACQAJ
AAkACAAIAAgACAAGAAcABwAHAAkACgAKAAoACwALAAsADAAMAAwADQANAA0ADQANAA4A
DwAQABEAEQARABMAFQAVABUAFgAXABcAFQAWABYAGAAaABoAGgAaABgAGAAYABgAFwAX
ABYAFgAUABMAEwASABIAEgASABIAFAATABMAFAAUABYAFgAWABYAFgAWABYAFgAWABYA
FgAYABcAFwAXABcAFwAXABQAEwATABMAEgASABIAEAAQABAAEAAPAA8ADQANAA0ADAAO
AA0ADQAOAA4ADgAOAA4ADgAPAA8ADwARABEAEQARABIAEgASABMAEQARABIAEgAUABQA
FAAUABQAFQAVABUAFAATABIAEQARABEAEQARABMAEwASABIAEwATABQAFQATABMAEwAS
ABIAEgAQABAAEAAQABAAEAAQABAAEAARABEAEwAVABkAHAAeAB0AHQAeAB8AIAAiACQA
JQAnACYAJgAmACUAIwAhAB0AHQAcABwAGwAbABsAGgAYABYAFgAVABQADwALAAgACAAJ
AA0AEAARABAADAAJAAcACAAJAAoACwALAAsACwALAAwADAAMAAwADAAMAA0ADQALAAkA
CQAJAAsACwALAAsADgASABMAFgAjADMARgBdAHIAigCpAMQAyACrAHYAMQDc/3n/Fv/G
/o3+bf5n/nD+g/6f/sD+6/4b/0n/cP+L/5//tP/D/8v/1P/a/+L/7f/0//n//f///wAA
AQADAAQABgAHAAgACQAIAAgACAAIAAkACQAKAAoACgAKAAsACwANAA0ADQANAAwADAAL
AAoACwAMAA0ADgAOAA8ADwAPAA0ADQANAA0AEAAQABAAEAAQABEAEQARABEAEgASABIA
EwATABMAFAAUABQAFQAVABcAFwAXABgAGQAaABsAGwAdAB8AIQAhACEAIgAjACMAIQAi
ACIAJAAmACYAJgAmACYAJgAmACYAJQAlACQAJAAiACEAIQAgACIAIgAiACIAIgAhACEA
IgAgACIAIgAiACIAIgAiACIAJAAkACQAJAAjACEAIAAfAB8AHwAfABwAGwAbABsAGgAa
ABoAGAAYABoAGgAZABkAGAAXABYAFAAVABUAFgAYABYAFgAWABYAGAAZABkAGQAXABcA
FwAXABgAGAAYABkAGQAZABoAGgAaABoAGgAaABoAGwAbABsAGwAbABsAGwAbABsAGwAb
ABsAGwAaABoAHAAbABsAGwAXABcAGwAYABYAFgAWABYAFgAWABYAFgAYABkAGQAbABwA
HwAhACIAIwAjACQAJQAmACgAKgArACsAKgAqACoAKgApACgAJQAiACAAHwAdAB4AHwAf
AB4AHAAcABsAGgAXABMAEAAQABAAEwAVABUAEwAQAA4ADQAPAA8ADwAPAA0ADQANAA0A
EAAQABAAEAAQABAAEQARABEADwAPAA8ADQANAA0ADQAQABAAEwAUABkAJQA2AEsAYgB2
AI8AsADEALsAmgBjABgAv/9e/wD/sf59/mP+ZP5v/n/+mv6//u/+If9O/3H/j/+m/7f/
w//O/9b/3P/l/+7/9f/5//3/AAABAAMABAACAAMABAAFAAgACAAIAAgACwALAAwADAAK
AAoACwALAAsACwALAAsADQAOAA4ADgAMAAwADAAMAA4ADwAPAA8ADQANAA0ADQAOAA4A
DgAOABAAEQARABEAEQASABIAEgATABMAEwAUABQAFAAVABUAFwAXABcAGAAZABoAGwAb
ABsAHQAfAB8AIQAiACMAIwAhACIAIgAkACQAJAAkACQAJAAkACQAJAAjACMAIgAiACIA
IQAhACAAIAAgACAAIAAgAB8AHwAgACAAIgAiACIAIAAgACAAIAAiACIAIgAiACIAIQAh
ACEAHwAfAB8AHAAdAB0AHQAcABsAGgAXABYAFgAWABUAFQAXABcAFwAWABYAFQAVABYA
FgAWABYAFgAUABUAFQAVABcAFwAXABcAFgAWABYAFwAZABkAGgAaABgAGAAYABgAGAAZ
ABkAGQAbABsAGwAbABkAGQAZABkAGQAZABgAGAAaABkAGQAZABcAFwAXABYAFgAWABYA
FgAUABQAFQAWABQAFAAWABcAGAAaABsAHQAeAB8AHwAhACIAIwAmACcAKAApACkAKgAq
ACoAKAAnACMAIgAhACEAIgAhACAAHQAeAB4AHQAcABkAFgATABEADwAQABIAFAAYABQA
EgAOAA==
         </WaveFormData>
      </LeadData>
      <LeadData>
         <LeadByteCountTotal>10000</LeadByteCountTotal>
         <LeadTimeOffset>0</LeadTimeOffset>
         <LeadSampleCountTotal>5000</LeadSampleCountTotal>
         <LeadAmplitudeUnitsPerBit>4.88</LeadAmplitudeUnitsPerBit>
         <LeadAmplitudeUnits>��V</LeadAmplitudeUnits>
         <LeadHighLimit>2147483647</LeadHighLimit>
         <LeadLowLimit>268435456</LeadLowLimit>
         <LeadID>V3</LeadID>
         <LeadOffsetFirstSample>0</LeadOffsetFirstSample>
         <FirstSampleBaseline>0</FirstSampleBaseline>
         <LeadSampleSize>2</LeadSampleSize>
         <LeadOff>FALSE</LeadOff>
         <BaselineSway>TRUE</BaselineSway>
         <ExcessiveACNoise>FALSE</ExcessiveACNoise>
         <MuscleNoise>FALSE</MuscleNoise>
         <LeadDataCRC32>635477056</LeadDataCRC32>
         <WaveFormData>
IAAgACAAIAAvADwASQBWAGwAgACUAKgAoQCaAJMAjABNABAA0/+W/3X/VP8z/xL/Gf8g
/yf/Lv9G/1z/cv+I/57/tP/K/+D/6P/w//j/AAAGAAoADgASABUAFgAXABgAGAAYABgA
GAAZABoAGwAcABwAHAAcABwAHAAcABwAHAAdAB4AHwAgAB8AHgAdABwAHwAgACEAIgAi
ACIAIgAiACQAJAAkACQAJgAmACYAJgAmACYAJgAmACkAKgArACwALgAuAC4ALgAsACwA
LAAsAC8AMAAxADIAMAAwADAAMAAyADIAMgAyADIAMgAyADIAMAAwADAAMAAyADIAMgAy
AC8ALgAtACwALAAsACwALAAsACwALAAsACsAKgApACgAKQAqACsALAAsACwALAAsAC4A
LgAuAC4ALAAsACwALAAqACoAKgAqACsALAAtAC4AKwAqACkAKAAqACoAKgAqACgAKAAo
ACgAKAAoACgAKAApACoAKwAsACsAKgApACgAKQAqACsALAAuAC4ALgAuADAAMAAwADAA
MwA0ADUANgA1ADQAMwAyADUANgA3ADgAOgA6ADoAOgA4ADgAOAA4ADkAOgA7ADwAOwA6
ADkAOgA8ADwAOwA7ADwAPQA+AD4AQABCAEQARABHAEcASQBKAEgASABIAEcASABKAEsA
TABMAE0ATgBMAEoASQBIAEcASQBJAEkASQBIAEYAQwA+AD0AOwA6ADoAOwA9AD4APgA4
ADYANAA0ADUANgA3ADoANwA2ADUANAA1ADUANgA3ADYANwA3ADcANQA1ADYANgA2ADYA
NwA5ADkAOAA+AEcAUwBlAHsAkgCqAMAA1gDgANMAugCSAFQACAC+/4D/Uv8z/yX/If8h
/yj/O/9T/23/i/+o/8D/0v/i//X/AwALABYAHgAmACwALQAuAC4AMQAyADQANQA1ADYA
OQA8AD0APgA6ADcAOwA7ADsAPgA7ADoAOQA4ADkAOgA6ADsAPQA9AEAAQQBAAD4APQA5
ADwAPgBBAEUAQwBCAEAAPgA/AEAAPwA/AEAARABHAEgARwBGAEQAQgBEAEYASgBNAEsA
TABLAEoASQBKAEoASwBOAFAAUQBRAFEAUQBQAE4AUABRAFIAUgBQAFAAUABQAFEATwBO
AE4AUQBRAFEAUABMAEsASwBLAEwATgBPAFAATwBOAE4ATwBQAFAAUQBSAFYAVwBYAFsA
WwBaAFoAWQBbAF4AXwBfAF8AXwBfAF4AXgBfAGAAYABjAGMAYwBiAF4AXgBeAF4AYABh
AGQAZgBlAGMAYQBeAF8AYQBjAGYAZgBlAGMAYgBhAGAAYABhAGQAYwBkAGUAZwBnAGUA
YgBiAGMAZQBlAGgAawBqAGsAagBrAGsAawBtAG4AbwBwAG4AbwBwAHAAbgBwAHAAcABy
AHIAcgByAHMAcgBxAG8AcABzAHYAeQB4AHoAfAB+AH4AfwB/AIEAhACFAIYAhwCHAIcA
iACIAIkAiQCKAIsAhwCFAIQAgwCFAIUAgwCBAIEAgQCAAH4AeAB1AHMAcgBzAHUAeAB6
AHgAdAByAHAAcgByAHIAcgB0AHQAdAB0AHQAdABzAHMAdQB4AHsAfQB6AHcAdgB2AHgA
dwB2AHYAeQB5AHwAgACFAI8AnwCzAMoA3gD2AA4BGgELAfQA0ACYAFQAEADQ/6D/f/9r
/2X/Zf9q/3f/jf+n/8X/5v8AABQAJgA1AD8ARwBQAFoAZABqAHEAcgBwAHIAcgBzAHMA
dQB2AHkAfAB9AH4AegB3AHkAeQB5AHwAfAB8AHwAfAB6AHoAeQB5AHoAewB/AIEAgAB+
AH0AeQB5AHoAfAB/AIAAgAB/AH4AfgB+AHwAewB+AIIAhQCGAIUAhACCAIAAgQCCAIUA
hwCKAIwAjACMAIwAjACLAIsAjgCQAJEAkQCPAI8AjgCMAI4AjwCQAJAAkACQAJAAkACP
AI0AjACMAI4AjwCQAJAAjACLAIsAiwCLAIwAjACMAI4AjgCPAJEAkACQAJEAkgCUAJUA
lgCZAJgAmACZAJkAmQCcAJ0AnQCeAJ8AoACgAJ0AnQCdAJwAngCfAKAAoACcAJwAnACc
AJsAmwCdAJ4AngCdAJwAmgCaAJsAnACeAJ0AnQCcAJwAmACWAJUAlQCVAJMAkwCTAJEA
kQCPAIwAiACHAIcAhQCEAIUAggCBAIAAfwB9AHsAeAB4AHgAeAB4AHkAegB6AHQAdgB2
AHcAdgB4AHgAeAB4AHgAdgB0AHEAcQBzAHUAdwB4AHoAfAB+AH0AfQB8AH0AfwCBAIMA
hQCEAIMAgwCCAIUAhQCGAIcAgwCBAIAAfwB+AH0AegB3AHMAcwByAHAAaQBlAGIAYABi
AGMAZQBmAGUAYABdAFoAWABYAFgAWABcAFwAXABcAFkAWABWAFUAVwBYAFkAWQBWAFMA
UgBSAFAATQBKAEgASQBNAE4AUgBZAGMAcQCDAJYAqgDAANAA0gDBAKIAdgA8APz/vv+G
/1z/Qf8z/zH/Lf8w/z3/U/9v/4//rv/G/9r/6v/3/wEACQAOABYAHgAiACcAKgAqACcA
JgAmACUAJgAmACgAKgAqACoAJQAhACEAHwAdAB4AIAAgACAAIAAeABwAGQAXABYAFQAX
ABcAEwAQAA4ACQAFAAQABAAFAAUABAACAAAA/v/8//j/9f/z//b/+P/4//f/9v/0//L/
7v/u//D/8f/0//b/9v/2//L/8v/x//H/8P/y//P/8//x//H/8P/u/+v/6//r/+r/6f/o
/+f/5v/j/9//3P/a/9n/2f/Z/9j/1P/T/9P/0//S/9L/0f/Q/9D/0P/R/9P/0f/Q/9D/
0P/U/9X/1v/Z/9b/1P/T/9H/0f/U/9X/1f/W/9f/2P/Y/9f/1//X/9b/1f/V/9X/1P/S
/9L/0v/S/9H/0f/T/9T/1v/V/9T/0v/R/9H/0f/S/9P/0//S/9L/0f/Q/9D/0f/R/8//
z//P/9P/1f/V/9T/1P/T/9P/0f/U/9f/1v/X/9j/2f/Z/9n/2v/a/9r/2v/c/93/3v/e
/9r/2P/a/9z/3f/e/9//4P/h/+D/3//d/9z/3f/e/9//4f/k/+f/6v/p/+n/6P/p/+3/
7//x//P/8//z//T/9P/0//P/8//z//L/8f/x//H/7//v/+3/6//q/+v/6//q/+j/5f/j
/+L/4P/f/9//3v/h/97/3f/c/9r/2P/W/9T/1//Y/9n/2v/c/9z/2//b/9r/2v/a/9n/
2v/Z/9r/3P/a/9n/2P/Y/9v/2//e/+D/4//r//f/BwAaAC4ARABcAHIAfQB2AFwALgDu
/6r/ZP8m//v+3f7N/s3+0v7T/t3+6/4B/x7/QP9e/3j/jf+d/6X/rP+0/7z/xP/L/9b/
2v/a/9r/2//b/9j/2P/a/9z/3v/g/93/2//b/9v/2//e/+D/4P/g/+D/4v/i/+H/4f/f
/9//4v/j/+X/5P/k/+H/4v/i/+P/5f/n/+j/6P/o/+j/6P/m/+X/5f/o/+r/6v/u/+7/
7f/s/+j/6P/q/+v/7v/w//D/8P/u/+7/7f/t/+3/7v/u/+3/7v/v/+//7v/t/+3/7f/s
/+3/7v/v//D/7//t/+z/7P/s/+v/6v/o/+n/6f/q/+v/6v/q/+n/6P/o/+j/6f/r/+z/
7P/t/+7/7v/v//D/8//2//b/9//3//j/+v/6//n//P/9//7//v/8//3//v/+////////
//7///8AAAEAAgAAAP//AAAAAAEAAQABAAAA/v///wAAAgABAAEAAAAAAAEAAgAEAAcA
CAAFAAQAAwAGAAcABgAEAAYABwAJAAkACwANAAsACwANAA8AEAARAA4ADgAOAA4ADgAP
ABAAEAASABIAEgAPAA8ADwAQABEAEgATABQAEwASABEADwARABMAFQAXABoAHAAeACAA
HwAfAB4AHwAhACMAJQAnACUAJQAmACYAKAAnACcAJwAmACUAJQAlACMAIwAhAB8AHgAf
AB8AHgAYABUAEwASABAAEQATABQAFQASABEAEAAPAA4ADQAMAA8AEAARABIAEgASABEA
EQARABIAEwATABMAEQARABIAEAAPAA4ADgAPABUAGAAaAB8AKQA1AEUAWgB0AIoAogC0
ALEAmgB2AD4A+v+0/3D/PP8b/wf/Af8B/wD/Cf8b/zP/U/92/5T/rP++/8//2//h/+r/
8P/6/wQACwAOAA4ADgAOAA8ADwAPABAAEwAWABgAGgAXABUAFwAXABcAGgAaABoAGgAa
ABoAGgAZABkAGwAbAB4AHwAhACAAIAAdABwAHAAdAB8AIwAkACQAJAAiACIAIAAfACEA
JAAmACYAKQAqACoAKgAoACgAKgArAC4AMAAwADAAMAAwAC8ALwAuADAAMQAxADIAMwAz
ADIAMQAxADEAMAAxADIAMwA0ADIALwAtACwALwAvAC8ALgAuAC0ALQAtACwALAArACoA
KwAsAC4AMQAvAC4ALgAuAC4ALwAwADMANgA2ADcANwA4ADoAOgA5ADsAPQA/AEAAPwA/
AD8APgA/AD8APwA+AD4APgA+AD4AOwA7AD0APgBAAD8APgA8ADoAOwA8AD4APQA9ADwA
PAA8ADwAPQA/AEAAPQA8ADsAPgA/AD4APAA9AD0APgA9AEAAQwBCAEMARgBHAEcARwBI
AEgASABIAEoASwBMAEwASgBKAEoARwBLAEsASwBMAFAATwBOAE0ATABLAEoASQBHAEkA
SwBNAE8ATwBQAFEAUgBUAFUAVQBXAFgAWQBaAFsAWwBbAFwAXABeAF0AXQBdAFcAVQBU
AFMAVQBVAFMAUQBNAE0ATABKAEYAQwBBAEAAQwBFAEgASgBIAEIAPgA6AD0APgA/AEAA
QQBAAD8APgA+AD4APQA9AD4AQABCAEMAQgA/AD4APgBBAEEAQQBCAEMARQBGAEoAVQBj
AHUAiQCgALgAzgDaANYAwwCgAG4ALgDq/6j/dP9O/zf/L/8t/zH/Ov9N/2f/hf+l/8D/
1v/q//z/BQAPABcAIAAoADAANgA3ADoAOgA6ADoAOwA7ADwAPgBCAEYARQBEAD4AOQA9
AD8AQQBGAEMAQgBBAEAAQgBCAEEAQQBCAEMARwBJAEgARgBFAEEAQwBEAEYASQBJAEoA
SgBKAEoASgBIAEcASgBOAFEAUgBTAFIAUABOAE8AUABTAFUAVQBWAFUAVABUAFQAUwBT
AFUAWABaAFsAWgBZAFcAVABVAFcAWQBaAFkAWABXAFYAVwBVAFQAVABXAFcAVwBWAFIA
UQBRAFEAUwBUAFQAVABUAFQAVQBXAFYAVgBXAFgAXABdAF4AYQBfAF4AXgBdAGEAZABl
AGUAZQBlAGUAZABiAGMAZABkAGcAZwBnAGYAYwBiAGEAYABiAGMAZgBoAGcAZQBjAGAA
XwBfAF8AYABhAGEAYABgAF4AXABbAFsAWwBZAFkAWQBXAFcAVQBSAFAATwBPAE0ATgBP
AEwASwBIAEcARQBDAEQARABEAEQAQwBDAEMAQgBAAEAAQAA9AD4APwBCAEQAPgA8ADgA
OgA6ADoAOgA7ADoAOQA3ADYANwA4ADkAOwA+AEEARABBAEEAQABBAEAAQQBCAEMAQQBB
AEIAQgA/AD0APAA7ADgANwA3ADcANQAzAC8AKwAoACcAJQAiACAAHQAbABoAGAAZABsA
HAAaABYAFAASABAAEAAQABAAEgASABIAEgAUABQAEwATABIAEgASABEAEgARABIAFAAR
AA8ADQAMAA0ADwAUABoAIwAvAD0ATwBgAHAAhACUAJYAgwBkADQA9v+2/3b/Ov8U///+
9/71/vf+/v4N/yP/Pf9Z/3j/kv+m/7j/xf/N/9P/2P/e/+T/6P/t//L/9v/2//b/9//3
//T/8v/y//L/9P/2//P/8f/w/+//7v/w/+//7v/t/+z/7P/s/+v/6//o/+f/6f/p/+j/
5v/l/+H/3P/a/9n/2f/Z/9j/1v/U/9H/0P/N/8v/yP/K/8v/yv/M/8z/y//K/8r/yv/M
/83/y//M/8v/yv/L/8z/zP/N/8z/zP/L/8n/y//L/8r/yP/G/8X/xP/C/77/vP+6/7j/
tP+x/6//rv+q/6f/pP+g/5z/m/+b/5v/mP+W/5P/kP+M/4j/hf+D/4H/gP+A/4D/fv99
/3z/ff9+/37/f/9//3//gP9//33/fv9//4D/gP+A/4H/gv+C/4H/f/99/3r/e/98/33/
fv99/33/f/+A/3//ff97/3j/ef97/33/gP9+/33/e/96/3r/ev97/33/fv97/3r/ef96
/3v/ev94/3n/e/9+/3//f/+B/3//f/+D/4X/hv+H/4b/hv+G/4b/hv+H/4j/iP+J/4r/
i/+J/4f/h/+J/4r/iv+K/4r/if+I/4f/hv+I/4j/iP+H/4f/if+L/43/kP+S/5T/lv+X
/5n/mv+d/5z/nf+e/5//n/+f/6D/oP+j/6P/pP+l/6H/n/+e/53/oP+h/6D/n/+d/53/
nP+a/5b/k/+R/5D/kP+R/5P/lP+U/5D/jv+M/43/jv+P/5D/kP+Q/5D/kP+S/5L/kf+R
/5L/lP+W/5f/lv+T/5L/kv+V/5X/lf+W/5f/l/+Y/5j/n/+p/7n/zf/k//j/DAAgADIA
LQAWAPT/wP+A/0L/Bv/S/qv+k/6H/o/+lv6Z/qf+wf7Z/vb+FP8q/z7/U/9h/2v/dP98
/4b/jP+R/5b/lv+X/5j/mv+b/5v/nP+f/6L/of+i/57/m/+f/6H/o/+o/6f/pv+l/6T/
pv+m/6X/pf+o/6n/rf+v/63/rP+s/6n/q/+s/67/sf+y/7L/sf+w/7D/sP+u/63/rv+y
/7X/tv+3/7b/tP+y/7L/tP+4/7v/u/+8/7v/uv+4/7j/t/+3/7j/uv+7/7v/uv+5/7f/
tP+1/7f/uf+6/7n/uP+3/7b/s/+x/7D/sP+0/7X/tv+2/7L/sf+x/7H/s/+0/7T/tP+1
/7T/tP+1/7T/tP+1/7b/uf+7/73/wf/B/8D/wP+//8L/xv/I/8n/x//H/8f/xv/G/8f/
yP/I/8v/y//L/8r/yP/I/8j/yP/I/8n/zP/O/8z/y//K/8j/xv/H/8j/yv/N/83/zP/M
/8v/yv/K/8v/z//N/83/zf/Q/9H/0P/O/8//z//Q/8//0//X/9f/2f/Y/9n/2f/Z/9n/
2v/b/9z/2v/b/9z/3P/a/9r/2v/X/9r/2//e/+D/3P/Y/9j/2P/a/9r/2v/a/9r/2v/a
/9n/1//Z/9v/3f/f/+L/5f/o/+f/5//m/+f/6f/r/+3/7//v/+//8P/w//D/7//v/+//
7//v//D/8f/w/+//7P/p/+j/6f/p/+j/5P/h/9//3v/c/93/3//g/+L/3v/c/9r/2f/Y
/9f/1v/a/9r/2v/a/9z/3P/b/9v/2v/a/9r/2f/b/9v/3f/g/9//3f/b/9r/2f/b/9z/
4v/p//P//f8NACIAOABOAGQAdgB5AGgASgAUAND/iv9I/xD/6/7V/s3+zf7Q/tX+4/71
/g//Mv9Q/2j/gP+V/5//pf+s/7T/vv/G/83/0v/S/9L/0v/T/9P/0v/S/9T/1v/Z/9z/
2v/Z/9n/2f/Z/9z/2v/a/9r/2v/a/9r/2f/Z/9v/2//e/9//4P/g/+H/3//c/9z/3f/f
/9//4P/g/+D/4f/i/+H/4f/h/+T/5v/m/+j/6P/n/+b/5P/k/+b/5//q/+z/7P/s/+z/
7P/r/+v/6v/s/+3/7f/v/+//7v/s/+v/6//r/+r/7P/s/+z/7P/r/+n/6P/o/+f/5//n
/+b/5//n/+j/6f/m/+b/5f/k/+T/5P/l/+f/6P/o/+n/6v/s/+3/7v/x//L/8v/z//P/
8v/0//T/8//2//f/+P/4//j/+f/6//r/+v/5//j/9v/2//j/+v/8//j/9//4//j/+P/3
//b/9P/2//f/+P/6//n/+f/4//j/+v/6//v//f/+//v/+v/5//v//f/9//z//f/9//7/
/f///wEA/////wEAAwAEAAUABAAEAAQABAAGAAcACAAIAAoACgAKAAcABgAFAAYABgAH
AAgACQAIAAYABgAFAAQABgAGAAYABgAGAAYABgAFAAUABwAJAAsADgAQABIAFAATABMA
EgATABUAFwAZABsAGwAbABwAHAAaABkAGQAZABgAFwAXABcAFQAVABMAEQARABEAEAAO
AAwACQAHAAYABAAFAAcACAAJAAYABQAEAAMAAgABAAAAAwAEAAUABgAGAAYABQAFAAMA
BAAFAAUABgAFAAYACAAHAAUAAwACAAUABwAMABIAGwAlADEARQBaAG4AhACaAJ4AkQB0
AEYABgDA/37/Qv8c/wP/9/71/vn+/P4J/x3/N/9Z/3r/lP+o/7r/y//V/9n/3v/m/+z/
9v/7//7//v/+//7///////7//v8AAAIABQAIAAYABQAFAAUABQAIAAgACAAIAAgACgAK
AAkACQAIAAcACQAJAAoACgALAAkACAAIAAkACwANAA4ADgAOABAAEAAOAA0ADAAOAA8A
DgASABIAEQAQAA4ADgAQABEAEgAUABQAFAAUABQAEwATABIAFAAVABUAFgAXABcAFgAV
ABUAFQAUABYAFgAWABYAFwAVABQAFAAUABMAEgAQABAAEQATABUAEgASABEAEAAQABAA
EQATABQAFAAVABYAGAAZABoAHQAgACAAIQAhACEAIgAhAB8AIgAjACQAJAAmACcAKAAo
ACYAJQAkACIAIgAkACYAKAAmACUAJgAmACgAJwAmACQAIwAjACMAJAAjACMAIgAiACIA
IgAjACUAJgAjACIAIQAiACMAIgAgACIAIwAlACUAJgAnACQAIwAkACUAJQAlACEAIAAf
AB4AHwAhACMAJAAjACIAIQAdABwAGwAcABwAHgAeAB4AHAAaABYAFgAYABgAGAAYABkA
GAAXABUAEwAVABcAGQAbAB4AIQAkACEAIQAgACEAIgAjACQAJQAlACUAJgAmACMAIQAg
AB8AHwAfACAAIQAfAB0AGQAVABQAFQAVABQAEAANAAsACgAKAAsADQAOABAADAAKAAgA
BgAGAAYABgAIAAgACAAIAAoACgAJAAkACAAIAAgABwAKAAkACgAMAAsACQAHAAYABQAF
AAoAEAAbACcANQBFAFgAagB+AJAAlACDAGYAOAD4/7b/dP86/xT///71/vX++f7+/gv/
If87/1v/eP+S/6j/vP/N/9P/2f/g/+j/7v/y//f//P/8//z//P/9//3/+v/6//z//v8A
AAIA///9//7//f/8//7//P/8//z//P/+//7//f/9//v/+//+////AAAAAAEA/////wAA
AgAFAAQABAADAAIABAAEAAIAAQAAAAIAAwACAAYABgAFAAQAAgACAAQABQAFAAYABQAE
AAMABAAEAAUAAwAEAAQAAwAFAAUABAACAP////////7//P/8//z//P/7//n/+P/4//f/
9f/z//D/7//v//D/8f/u/+7/7f/s/+n/6P/o/+n/6v/q/+v/7P/s/+v/6v/r/+z/7P/t
/+3/7P/u/+7/7f/v/+//7//u//D/8f/y//L/8P/v/+7/7P/s/+7/8P/y//D/7//w//D/
7f/r/+n/5v/o/+n/6v/s/+r/6f/n/+b/5f/k/+T/5f/m/+P/4v/h/+L/4//i/+D/4v/j
/+X/5f/n/+n/5//n/+j/6f/p/+n/5v/m/+b/5v/k/+X/5v/m/+b/5v/m/+P/4v/h/+L/
4v/i/+T/5P/m/+L/4P/e/9z/3v/e/97/3f/b/93/3//h/9//4P/h/+L/4//l/+b/6f/n
/+f/5//n/+f/5//o/+j/6P/n/+f/5//i/+H/4f/h/+H/4f/f/93/2v/Z/9f/1P/Q/83/
y//K/8j/yf/L/8z/y//G/8P/wP/B/8L/w//E/8P/wv/B/8D/wv/C/8H/wf+//8D/wf/B
/8D/vf+8/7z/vv+9/7z/vP+9/7v/uv+6/73/x//V/+X/9v8KABwAKgA6ADsAMAAYAPL/
uP98/z7/Av/V/rX+o/6j/qj+qf6x/sP+3f72/hb/MP9G/1v/b/97/4T/jP+S/5r/nf+e
/6L/o/+k/6b/p/+o/6r/rv+y/7D/sP+r/6f/qv+r/6z/sP+u/67/rv+u/7H/sv+y/7P/
tP+1/7n/u/+6/7j/t/+z/7P/tP+2/7n/uP+4/7f/tv+3/7j/t/+3/7b/uP+5/7j/uf+4
/7b/tP+0/7b/uv+9/7v/vP+7/7r/uv+6/7n/uf+6/7z/vf+9/73/vf+8/7r/u/+9/7//
wP+9/7z/u/+6/7v/uf+4/7j/u/+7/7v/uv+4/7f/t/+3/7r/vP+9/77/vf+8/7z/vf/A
/8D/wf/C/8X/x//J/83/zf/M/8z/y//Q/9T/1v/X/9f/1//X/9b/2P/Z/9r/2v/Z/9n/
2f/Y/9b/1v/W/9b/2P/Z/9z/3v/c/9v/2v/Y/9r/2//c/97/3//f/97/3v/b/9r/2v/b
/97/3f/e/9//3//f/93/2v/b/93/4P/h/+T/5//m/+f/5//n/+b/5f/o/+r/7P/u/+v/
6//r/+r/6v/q/+r/5//p/+n/6//s/+j/6P/o/+j/6v/q/+r/6v/q/+v/6v/p/+f/5//p
/+v/7f/x//T/9//6//n/+f/4//n/+//9////AQAAAP/////+/wAAAQADAAUAAAD/////
/////////f/7//r/+//7//r/9P/x/+//7v/v//H/9P/2//b/8v/w/+7/7v/u/+7/7v/x
//L/8//0//L/8v/x//H/8//0//X/9f/1//P/8//0//T/8//y//L/9f/5//z/AAAFAA8A
HQAxAEgAWgBuAIQAjgCDAGgAPAD+/7z/fP9C/xb/+f7n/uf+6f7o/vH+A/8b/zv/Wv90
/4z/oP+x/7n/v//I/9D/2v/i/+f/6v/q/+j/6P/p/+n/6v/q/+z/7v/w//L/7//t/+//
7//v//L/8v/y//L/8v/w//D/7//v//D/8f/1//f/9v/0//P/7//u/+7/7//x//X/9v/2
//b/9P/0//L/8f/z//b/+P/4//j/+P/3//b/9P/0//b/9//6//z//P/8//j/+P/3//f/
+v/8//3//f/7//v/+v/4//j/+f/6//r//P/8//z//P/5//f/9v/2//X/9f/1//T/9P/z
//P/8//y//L/8f/w//L/8v/z//X/9P/0//X/9v/4//n/+v/9//7//v///////v8AAAAA
//8AAAEAAgACAAEAAQABAAAAAQABAAEAAAD//wAAAQACAAAA//8AAAAAAgABAAAA/v/9
//3//f/+///////+//7//v/+////AQACAP///v/9/wAAAQAAAP7//////wAA//8CAAUA
BAAFAAYABwAHAAcABAAEAAQABAAGAAcACAAIAAcABgAFAAEAAgADAAYACAAGAAYABgAE
AAAAAgACAAIAAgACAAIAAgACAAEAAQADAAUABwAJAAwADwASAA8ADwAOAA8AEQATABUA
FwAZABkAGgAaABcAFQAUABMAEQARABIAEwARABEADwANAAsACwAKAAgAAwD///z/+v/7
//3/AAACAAAA/P/6//j/+P/4//j/+P/6//r/+v/6//r/+v/5//n/9//4//n/+f/7//n/
+f/6//j/9//2//b/9//7/wAABgATAB8ALQA/AFIAZAB8AI4AjgB5AFYAJADi/5r/WP8k
/wD/7f7n/un+7f72/gP/Gf81/1X/cv+I/5z/sP+//8f/y//S/9b/3v/k/+n/7v/u/+z/
7P/t/+3/7v/u//D/8v/0//b/8//x//L/8f/w//L/8v/y//L/8v/0//T/8//z//L/8f/z
//P/9P/0//X/8//w//D/8f/z//X/9v/2//b/+P/4//b/9f/z//b/+P/4//z//P/7//r/
9v/2//j/+f/6//z//P/8//z//P/7//v/+//8//z/+//+///////+//z//f/+//7/AAAA
AAAAAAD///3//P/8//v/+//7//r/+f/5//r/+//6//r/+f/4//r/+v/7//3//v/+////
AAD///////8BAAMABAAGAAcACAAKAAoACQALAAsACwAKAAoACwAMAAwACgAJAAgABgAH
AAgACQAKAAgABwAIAAgACAAHAAYABAAGAAcACAAKAAkABwAEAAIAAwAEAAYACQAKAAcA
BgAFAAgACQAIAAYABgAHAAkACQAJAAsACQAJAAsADQAOAA8ADAAMAAwADAAOAA8AEAAQ
ABAAEAAQAA0ADQANAA8AEAAQAA4AEAAOAAsACgAJAAgADAAMAAwACwAJAAsADQAPAA4A
EAASABQAFQAXABgAGwAbABsAGwAbABwAHQAfACAAHgAdAB0AHQAZABcAFgAVABgAGQAY
ABcAEgARAA8ADAAJAAcABgAGAAYABwAJAAoACAAEAAIAAAABAAIAAwAEAAMAAgABAAAA
AQACAAIAAwADAAQABQAFAAMAAQABAAIABAADAAIAAgADAP//AAAGAA0AGwApADsATgBe
AHAAhACMAIEAbABMABgA1v+W/1j/Jv8F//X+8f7z/vT+//4R/yv/R/9i/37/mP+q/7n/
xf/P/9j/4P/m/+z/7//w//L/9f/2//j/+f/4//j/+v/8//3//v/6//f/+v/7//z/AAD9
//z/+//6//z//P/7//v//f/9/wAAAQAAAP7//f/5//r//P///wMAAwACAAAA/v///wAA
/////wEABAAGAAYABQAEAAIAAAACAAQACAALAAoACgAIAAYABwAIAAgACQAIAAoACwAL
AAsACwAKAAgACQALAA0ADgALAAoACQAIAAgABwAHAAgACQAJAAkACAAGAAUABQAFAAcA
CAAIAAgABgAEAAMAAwAGAAYABwAIAAoACwAMAA8ADgAOAA8ADwASABYAGAAZABYAFQAU
ABIAEwAVABcAGAAZABkAGQAYABUAFAATABIAEgATABYAGAAVABMAEQAOAA8AEQATABYA
FQAVABQAFAARABAAEAARABMAEQARABEAEAAPAAwACAAHAAcACAAHAAUABQABAP///P/7
//n/9//4//j/+P/4//T/8//y//D/8P/w//D/7f/t/+3/7//w/+//7v/t/+r/6v/q/+v/
7f/r/+z/7P/r/+3/7P/s/+3/7//w//H/9P/2//j/9//2//n/+f/6//z/+v/8//7///8B
AAAA///+//3//P/7//v/+f/6//n/9f/0//P/8//1//H/7f/p/+X/5f/l/+X/5f/u/+r/
5v/g/w==
         </WaveFormData>
      </LeadData>
      <LeadData>
         <LeadByteCountTotal>10000</LeadByteCountTotal>
         <LeadTimeOffset>0</LeadTimeOffset>
         <LeadSampleCountTotal>5000</LeadSampleCountTotal>
         <LeadAmplitudeUnitsPerBit>4.88</LeadAmplitudeUnitsPerBit>
         <LeadAmplitudeUnits>��V</LeadAmplitudeUnits>
         <LeadHighLimit>2147483647</LeadHighLimit>
         <LeadLowLimit>268435456</LeadLowLimit>
         <LeadID>V4</LeadID>
         <LeadOffsetFirstSample>0</LeadOffsetFirstSample>
         <FirstSampleBaseline>0</FirstSampleBaseline>
         <LeadSampleSize>2</LeadSampleSize>
         <LeadOff>FALSE</LeadOff>
         <BaselineSway>TRUE</BaselineSway>
         <ExcessiveACNoise>FALSE</ExcessiveACNoise>
         <MuscleNoise>FALSE</MuscleNoise>
         <LeadDataCRC32>2836555560</LeadDataCRC32>
         <WaveFormData>
/v/+//7//v8KABQAHgAoADwATgBgAHIAawBkAF0AVgAjAPL/wf+Q/3f/Xv9F/yz/L/8w
/zH/Mv9G/1j/av98/4//oP+x/8L/yf/Q/9f/3v/i/+b/6v/u/+7/7v/u/+7/8f/y//P/
9P/0//T/9P/0//T/9P/0//T/9v/2//b/9v/2//b/9v/2//b/9v/2//b/9v/2//b/9v/2
//b/9v/2//b/9v/2//b/9P/0//T/9P/2//b/9v/2//T/9P/0//T/9f/2//f/+P/2//b/
9v/2//j/+P/4//j/+f/6//v//P/6//r/+v/6//z//P/8//z//P/8//z//P/7//r/+f/4
//n/+v/7//z/+v/6//r/+v/7//z//f/+//7//v/+//7//v/+//7//v8BAAIAAwAEAAYA
BgAGAAYABgAGAAYABgAIAAgACAAIAAYABgAGAAYABgAGAAYABgAEAAQABAAEAAIAAgAC
AAIAAgACAAIAAgACAAIAAgACAAQABAAEAAQABAAEAAQABAAGAAYABgAGAAgACAAIAAgA
CAAIAAgACAAKAAoACgAKAAoACgAKAAoACgAKAAoACgAKAAoACgAKAAoACgAKAAoADAAM
AAwADAAMAAwADAAMAAsACwANAA4AFAAWABcAGAAWABYAFgAXABcAGAAZABkAGQAbABsA
GwAeAB4AGwAZABkAGAAYABgAGAAXABQAEgARABAADwAMAAgABwAGAAYABgAJAAkABwAE
AAIAAQAAAP7/////////////////////////////////////////AAAAAAEAAQD///3/
/P/7/wAAAQAGABAAFwAiADMARgBaAG4AgwCKAIAAbABNABkA3P+f/3D/T/88/zP/Lv8q
/yz/Nf9C/1T/a/+F/5v/qf+4/8j/z//U/9z/4//q//D/9P/0//T/9P/1//b/9//3//f/
9//4//v/+//7//v/+v/6//r/+v/5//n/+v/6//r/+//7//v/+//7//v/+//6//r/+//7
//v/+//7//v/+//7//v/+//5//n/+f/5//n/+f/5//n/+f/5//n/+f/5//n/+f/6//z/
/P/8//z/+v/7//v/+//8//7///8AAAAAAQABAAEAAAAAAP///v/9/wAAAQACAAEAAQAA
AAAAAAAAAAAA//8BAAEAAQABAP//AAAAAAAAAgACAAIAAgAEAAQABQAHAAgACQAJAAkA
CQAJAAwADQALAAsACwALAAwADQAOABAADwAOAA0ACwAMAAwACwALAAsACwALAAoACAAI
AAgACAAKAAkACAAIAAkACQAJAAoACQAIAAcABgAIAAgACQALAAkACAAIAAgACgAKAAoA
CwAJAAsADAAMAA4ADgAOAA4AEAAQABAAEAAQAA8ADgANAA4ADwAQABEAEQAPAA0ADgAO
AA4ADgAOABAAEAAQABAADgAPAA8AEQAUABgAGgAbABoAGgAaABoAGwAdAB4AHwAhACEA
IwAjACEAIgAiAB8AHQAdABwAHAAeAB4AHQAaABYAFQAUABMAEAAMAAsACgAKAAoADQAN
AA0ACgAIAAcABAAEAAUABQAFAAUABQAFAAcABwAHAAcACQAJAAkACQAHAAYABgAHAAUA
BAADAAMAAwACAAcADAASAB0AKAAzAEQAVgBoAHsAhAB8AGwAUwAlAOz/tf+E/13/SP87
/zb/Nv82/zv/Rv9W/23/hf+d/63/vv/M/9X/3P/k/+v/8P/0//j/+v/8//z//f/+////
////////AAABAAEAAQABAAAAAAAAAAAAAQABAAIAAgACAAMAAwADAAEAAQABAAEAAgAC
AAMAAwABAAEAAQABAAEAAQABAAEAAwADAAMAAwADAAMAAwADAAMAAwADAAMAAQABAAEA
AgACAAIAAgACAAQABQAFAAUAAwAEAAQABAAGAAcABwAHAAcACAAIAAgABgAIAAgACAAJ
AAkACAAIAAgACAAIAAcACQAJAAkACQAJAAoACgAKAAwADAAMAAwADgAOAA8AEQARABEA
EAAPABEAEQAUABUAEwATABMAEwATABMAEwAUABQAFAAUABMAFAAUABMAEwARABEAEQAQ
AA4ADgAOAA4AEAAPAA4ADgARABEAEQASABEAEAAPAA4ADgAOAA8AEQARABAAEAAQABIA
EgASABMAEQATABQAFAASABIAEgASABQAFAAUABQAFQAVABUAFQAXABcAFwAXABUAFwAX
ABcAFAAUABQAFAAUABYAFgAWABYAFQAVABQAFQAXABwAHwAhACAAIAAgACAAHwAhACIA
IwAjACMAJQAlACUAJgAmACMAIQAhACAAIAAgACAAHwAcABgAFwAWABUAFAAQAA8ADgAN
AAwADgANAA0ACgAIAAcABgAGAAcABwAJAAkACQAJAAcABwAHAAcABwAHAAcABwAHAAYA
BgAHAAcABgAFAAUAAwAEAAcADAAWACEALAA7AEoAWABoAHUAdgBoAFQAMwAFANL/nf9u
/1H/Pv83/zb/Mv8w/zn/SP9a/3H/if+b/63/vv/M/9f/4v/o/+v/7v/w//T/+v/8//v/
+//7//v//f/9//3//v////////////7//v/+//7//////wAAAAAAAAEAAQABAP//////
////AAAAAAEAAQADAAMAAwADAAIAAQAAAP//AQABAAEAAQD//////////wEAAQABAAEA
////////AAACAAIAAgACAAIAAwADAAMAAQACAAIAAgAEAAUABQAFAAMABAAEAAQAAgAE
AAQABAAHAAcABgAGAAQABAAEAAMAAwADAAMAAwAFAAYABgAGAAYABgAGAAYACgAKAAsA
DQAMAA0ADQANAAwACwANAA0ADQANAA0ADQANAA0ADQAOABAAEAAQAA8ADgAOAA0ADQAM
AAsACgAIAAoACgAKAAoACgAJAAgACAAJAAkACQAKAAwADAAMAAwACwAKAAoACwALAAoA
CgAKAAwADAAMAA0ADQAPABAAEAAOAA4ADgAOAA4ADgAOAA4AEQARABEAEQAPAA8ADwAP
AA0ADQAPABIAEAAQABAAEAAQABAAEAAQAA4ADwAPABEAEgAWABgAGQAaABoAGgAaABsA
HQAeAB8AHwAfACEAIQAjACQAJAAhAB0AHQAcABwAHgAeAB0AGgAYABcAFgAVABIADgAN
AAwACwAKAAwACwAKAAgABwAHAAQABAAFAAUAAwADAAMAAwAFAAUABQAFAAMAAwADAAMA
AwACAAIAAwAFAAQAAwADAAMAAgABAAIABgAPABwAKQA6AEwAXgBxAIAAhgB+AGsASQAa
AOP/qP9z/1D/Of8s/zD/Mv8x/zT/PP9J/2H/ef+P/6T/uP/H/9L/2P/f/+j/7P/u//T/
9v/2//f/+P/5//n/+f/5//r/+//7//v/+//+//7//v/+//v/+//8//z//v/////////9
//3//f/9//z//P/9//3///////////////////////3//f/9//3//f/9//3//f/9//3/
/f/9/////////wAAAAAAAAAAAAD+/////////wEAAgACAAIAAQABAAAA//8BAAIAAgAC
AAIABAAEAAQAAwADAAIAAgAEAAQABAADAAEAAQABAAEAAwAEAAQABAACAAIAAgACAAQA
BAAFAAcABgAHAAcABwAJAAkADAANAA4ADwAQABEADwAPAA8AEAAQABAAEAAPABAAEAAP
AA8ADgANAAwACgAKAAoACgAKAAoACQAIAAgACQAJAAkACgAMAAwADAAMAAoACgALAA0A
DwAOAA4ADgAOAA4ADgAPABEAEwAUABQAEgASABIAEgAQABAAEAAQABIAEwAUABUAFAAT
ABIAEQATABMAEwATABUAFQAUABIAEgASABIAEgASABIAEgAQABEAEQATABQAGAAaABsA
HgAeAB4AHgAfACEAIgAjACMAIwAlACUAIwAkACQAIQAfAB8AHgAeACAAIAAfABwAGgAZ
ABgAFwAWABIAEQAQAA8ADgAQAA8ADQAKAAgABwAIAAgACQAJAAcABwAHAAcACQAJAAkA
CQAHAAcABwAHAAcABgAGAAcABwAGAAUABQADAAYACQAKABIAGwAkADMARABYAGgAewCK
AIgAeABdADMA/P/D/4z/Yf9I/zv/NP8y/zD/M/9A/07/Zf9//5f/p/+4/8j/0//a/+L/
5//s//L/9v/4//j/+v/7//z//f/9//3//f/+////////////AAAAAAAAAAD/////AAAA
AAAAAQABAAEAAQABAAEAAQAAAAAAAQABAAMAAwADAAMAAgABAAAA////////////////
////////AQABAAEAAQD///////8AAAAAAAAAAAAAAgADAAMAAwADAAQABAAEAAIAAwAD
AAMAAwAEAAQABAACAAQABAAEAAUABQAEAAQABgAGAAYABQAFAAUABQAFAAMABAAEAAQA
BgAGAAYABgAGAAYABwAJAAgACQAJAAkACwALAA4ADwAPAA8ADwAPABEAEQARABIAEAAQ
ABAADwAOAA4ADQANAA0ADQANAAwACgAKAAoACgAKAAkACAAIAAsACwALAAwACgAKAAoA
CgAMAAwADQAPAA8ADgAOAA4ADAAMAAwADQANAA8AEAAQABAAEAAQABAAEgASABIAEgAT
ABMAEwATABEAEQARABEAEwATABMAEwATABEADwARABIAEgASABIAEgAQABAAEAAQABAA
EQARABMAFgAaABwAHQAdABwAGwAaAB0AHwAgACEAIQAhACMAIwAhACIAIgAfAB8AHwAe
AB4AHAAcABsAGAAUABMAEgARABAADAALAAoACgAKAA0ADQALAAgABgAFAAQABAAFAAUA
BQAFAAUABQAFAAUABQAFAAUABQAFAAUABwAGAAYABwAFAAQAAwADAAUACAAJAA4AGAAj
ADAAPQBOAGIAdgCDAIAAcABYADMA/f/C/4//Zv9L/zr/N/80/zT/OP9B/1D/ZP99/5P/
p/+7/8r/0v/Z/+L/5v/r//D/9P/4//r//P/6//v//P/9//3//f/9//7//f/9//3//f/+
//7//v/+//3//f/+//7//v////////////////////7//v///////f/9//3//f//////
//////////////////////////////////////3//f/9//7/AAAAAAAAAAAAAAEAAQAB
AP//AAAAAAAAAgADAAMAAwADAAQABAAEAAIABAAEAAQABQAFAAQABAAEAAQABAADAAMA
AwADAAMAAQACAAIAAgAFAAYABwAIAAgACAAJAAsACgALAAsACwALAAsADgAPAA8ADwAP
AA8ADQANAA0ADgAOAA4ADgANAAwADAALAAsACwALAAsACgAKAAoACgAKAAoACQAIAAgA
BwAHAAcACAAIAAgACAAIAAoACgALAA0ACwAKAAoACgAMAAwADAANAA0ADwAQABAADgAO
AA4ADgAQABAAEAAQAA8ADwAPAA8ADwAPAA8ADwAPAA8ADwAPAA8ADwAPAA8AEQARABAA
DgAOAA4ADgANAAwACwAKAAsADQAOABEAEgAWABgAGQAaABoAGgAaABsAHQAeAB8AHQAd
AB8AHwAhACIAIgAfABwAGwAZABgAGgAaABkAFgASABEAEAAPAAwACAAHAAYACAAIAAsA
CwAHAAQAAgABAAIAAgADAAMAAQABAAEAAQABAAEAAQABAAMAAwADAAMAAQAAAAAAAQAB
AAAA/////wEAAgADAAYAEAAbACgANwBKAFgAagB1AHAAYABKACcA9f/E/5X/Zv9J/zj/
Mf8u/yr/LP81/0b/XP9z/43/of+x/77/xv/P/9b/3P/l/+r/7P/u//D/9P/0//X/9v/3
//f/9//3//j/9//3//f/9//4//j/+P/4//n/+f/6//r/+v/7//v/+//7//v/+//7//j/
+P/5//n/+f/5//n/+f/5//n/+f/5//f/9//3//f/+P/5//r/+//5//n/+f/5//v/+//7
//z/+v/6//r/+v/4//n/+f/5//v//P/8//z/+v/7//v/+//7//z//P/8//r//P/8//z/
+//7//r/+v/7//z//f/9//v/+//7//v//f/+//7//v/+//7//v/+/wAAAAABAAMAAgAD
AAMAAwADAAMABgAHAAcABwAHAAcABwAHAAcACAAGAAYABgAFAAIAAgABAAEAAwADAAMA
AgAEAAQABAAEAAIAAQAAAAAAAwADAAMABAAEAAQABAAEAAIAAgADAAUABwAGAAYABgAE
AAQABAAFAAUABwAIAAgACgAKAAoACgAIAAgACAAIAAkACQAJAAkABwAHAAcABwAHAAcA
BwAHAAgACQAKAAsACQAHAAQABAAEAAQABAAGAAYABgAGAAUABQAEAAUABwAMAA8AEQAS
ABIAEgASABMAFQAWABcAFwAXABkAGQAZABoAGgAXABcAFwAWABYAFAAUABMAEAAQAA8A
DgANAAoABgAFAAQAAQAAAAIAAQAAAP7//f/9//r/+v/7//v//f/9//3//f/9//3//f/9
//3//f/9//3//f/8//z//f/9//z/+//7//n//P/9/wIACAAPABgAKQA6AEoAXABxAIAA
egBmAE0AIQDo/7P/gv9Z/z7/Lf8k/yr/LP8p/zD/QP9R/2f/f/+V/6j/uv/H/87/1P/Z
/+D/5P/q/+7/8P/w//H/8v/z//L/8f/w//D/8//z//P/8//2//b/9v/2//X/9f/2//b/
9P/1//X/9f/1//X/9f/1//X/9v/4//n/+P/3//b/9f/1//X/9f/1//X/9f/1//X/8//z
//P/8//1//X/9f/1//X/9f/1//b/9v/2//b/9v/2//f/9//3//X/9v/2//b/+P/5//n/
+f/5//r/+v/6//j/+v/6//r/+f/5//j/+P/6//r/+v/5//v/+//7//v/+v/6//n/+P/6
//r/+v/6//z//P/9////AgADAAMAAwADAAMABgAHAAcABwAHAAcABQAFAAUABgAIAAgA
CAAHAAYABgAFAAUABQAFAAUABAAEAAQABAAEAAIAAQAAAAAAAwADAAMABAAEAAQABAAE
AAYABgAHAAkACAAGAAUABAAFAAYABwAJAAcACQAKAAoACgAKAAoACgAMAAwADAAMAAsA
CwALAAsACwALAAsACwALAAsACwALAAsACwALAAsACwALAAwACAAIAAgACAAIAAgACAAI
AAgACAAJAAkACwAKAA4AEAARABIAEgASABIAEwAVABYAFwAZABkAGwAbABsAHAAcABkA
FwAXABYAFgAWABYAFQASABAADwAOAA0ACAAEAAMAAgAEAAQABwAHAAMAAAD+//3//P/8
//3//f/7//v/+//7//3//f/9//3//f/9//3//f/9//z//P/9//3//P/7//v/+f/4//f/
+v8EAA0AGAAlADoATABcAG0AegB6AG4AWQAxAPr/wf+K/13/Qv8x/yj/Kv8q/yv/NP9C
/1X/b/+F/5X/qv+8/8f/zP/U/93/5P/o/+r/7v/u/+7/7//w//H/8f/x//H/8v/z//P/
8//z//b/9v/2//b/8//z//T/9P/0//X/9f/1//X/9f/1//X/9v/2//f/9//3//f/9//3
//b/9f/0//P/9f/1//X/9f/3//f/9//3//X/9f/1//X/9f/1//X/9v/2//b/9v/2//b/
9//3//f/+f/6//r/+v/5//n/+P/3//n/+v/6//r/+P/6//r/+v/5//n/+P/4//r/+v/6
//n/9//3//f/9//3//j/+P/4//b/9v/2//b/+P/4//n/+//9////AAABAAAA//8BAAEA
AwADAAMAAwADAAMAAwAEAAQABAAEAAMAAgACAAEAAQABAAEAAQAAAAAAAAAAAAAAAgAB
AAAAAAABAAEAAQACAAIAAgACAAIAAAAAAAEAAwADAAIAAgACAAQABAAEAAUABQAHAAgA
CAAGAAYABgAGAAYABgAGAAYACQAJAAkACQAHAAcABwAHAAcABwAHAAcABQAFAAUABQAH
AAcABgAFAAUABwAHAAYABAAEAAQABAAEAAQABAAEAAQABQAFAAcACAAMAA4ADwASABIA
EgASABMAFQAWABcAFQAVABcAFwAXABgAGAAVABEAEQAQABAAEgASABEADgAKAAkACAAH
AAYAAgABAAAAAgACAAUABQABAP7//P/7//z//P/9//3/+//7//v/+//9//3//f/9//v/
+//7//v/+//6//r/+//7//r/+f/5//n//P/9/wIADAAVACAAMwBEAFQAZgB3AHgAagBW
ADMAAwDM/5f/av9L/zj/K/8q/yr/Kv8z/0D/Uv9r/4f/m/+n/7T/xP/P/9T/3P/h/+j/
7v/u/+7/7v/u/+//8P/x//P/8//z//T/9f/1//X/9f/4//j/+P/4//X/9f/2//b/+P/5
//n/+f/3//f/9//3//T/9P/1//X/9//3//f/9//3//f/9//3//f/9//3//f/9f/1//X/
9f/1//X/9f/1//f/9//3//j/+P/4//j/+P/4//n/+f/5//n/+v/6//r/+v/7//v/+//9
//7//v/+//r//P/8//z//f/9//z//P/6//r/+v/5//v/+//7//v/+//8//z//P/6//r/
+v/6//7//v///wEAAgADAAMAAwADAAMABgAHAAUABQAFAAUABwAHAAcACAAIAAgACAAH
AAQABAADAAMABQAFAAUABAAEAAQABAAEAAQAAwACAAIAAQABAAEAAgAEAAQABAAEAAQA
BAAFAAcABwAGAAYABgAEAAQABAAFAAcACQAKAAoACgAKAAoACgAKAAoACgAKAAsACwAL
AAsACwALAAsACwALAAsACwALAAkACQAJAAkACQAJAAgABwAJAAcACAAIAAgACAAIAAYA
BgAGAAYACAAJAAkACwAMABAAEgATABQAFAAUABQAFQAXABgAGQAZABkAGwAbABkAGgAa
ABcAFQAVABQAFAASABIAEQAOAA0ADQANAA0ACAAEAAMAAgADAAQACAAJAAUAAgAAAP//
AAAAAAEAAQABAAEAAQABAP//////////AQABAAEAAQABAAAAAAABAAEAAAD///////8A
AAEABgAQABkAJgA1AEgAVgBoAHUAdABmAFAALQD7/8b/k/9o/03/Ov8x/zD/Lv8u/zf/
SP9c/3X/jf+f/6//wP/M/9H/2P/i/+n/8P/0//b/9v/0//T/9f/2//f/+P/5//r//P/7
//v/+//7//z//P/8//z/+//7//z//P/8//3//f/9//3//f/9//3//P/8//3//f/9//3/
/f/9//3//f/9//3//f/9//3//f/9//3//f/9//3//f/9//3/////////AAD+//7//v/+
//7/////////AAACAAMABAACAAMAAwADAAEAAgACAAIAAQAEAAUABgAFAAUABAAEAAQA
BAAEAAMAAwADAAMAAwAFAAYABgAGAAQABAAEAAQABAAEAAUABwAIAAkACQAJAAcABwAK
AAsADQANAA0ADQANAA0ADQAOAAwADAAMAAsADAAMAAsACwANAA0ADQAMAAoACgAKAAoA
CAAHAAYABgAJAAkACQAKAAwADAAMAAwACwAKAAoACwALAAoACgAKAAwADAAMAA0ACwAN
AA4ADgAPABAAEQASABAAEAAQABAAEQARABEAEQARABEAEQARAA8ADwAPAA8AEQARABEA
EQARAA8AEAAQAA4ADgAOAA4ADgAOAA4ADgAOAA8ADwARABIAFgAYABkAGgAaABoAGgAb
AB0AHgAfACEAIQAjACMAIwAkACQAIQAhACEAIAAgAB4AHgAdABoAGgAZABgAFwASAA4A
DQAMAAwADAAPAA8ADgAMAAsACwAJAAgACAAHAAkACQAJAAkACQAJAAkACQAHAAcABwAH
AAkACAAIAAkABwAGAAUABQAHAAgACQAKAA4AGQAiACsAOgBMAFwAbQB8AHwAcABdAD0A
DADZ/6j/ef9a/0f/Ov84/zr/M/8y/0D/Uf9n/4P/m/+s/77/zf/W/97/5f/s//T/+P/6
//z//P/9//7///8BAAEAAQACAAMAAwADAAMAAgACAAIAAgADAAMABAAEAAIAAwADAAMA
AwADAAMAAwACAAIAAwADAAEAAQABAAEAAwADAAMAAwAFAAUABQAFAAIAAQAAAP//AAAB
AAIAAwADAAMAAwAEAAYABgAGAAYABAAFAAUABQAFAAYABgAGAAgACQAJAAkABwAIAAgA
CAAIAAoACgAKAAkACQAIAAgACAAIAAgABwAHAAcABwAHAAUABgAGAAYABgAGAAYABgAI
AAgACQALAAoACwALAAsADAANABEAEwARABEAEQARABIAEwAUABYAFAAUABQAEwASABIA
EQARABEAEQARABAAEAAQABAAEAASABEAEAAQABEAEQARABIAEgASABIAEgASABIAEwAV
ABMAEgASABIAFAAUABQAFQATABUAFgAWABgAGAAYABgAGAAYABgAGAAZABkAGQAZABkA
GQAZABkAFwAXABcAFwAXABcAFwAXABkAGQAaABkAGgAXABYAFQAUABYAFgAWABYAFAAV
ABUAFwAZAB4AIQAjACQAJAAkACQAJAAlACUAJQAlACUAJwAnACgAKgArACkAJQAlACQA
JAAkACQAIwAgAB4AHQAcABsAGgAWABUAFAASABIAFQAVABMAEAAOAA0ADgAOAA8ADwAN
AA0ADQANAA0ADQANAA0ACwALAAsACwANAAwADAANAA8ADgANAA0ACQAMAA8AFAAaACUA
MABBAFIAYgB0AIUAjACGAHIATwAdAOj/r/98/1v/Rv85/zr/Pv86/z3/Sv9a/2//h/+d
/6//xP/U/93/4v/o/+//9v/6//z//v/+/wAAAQACAAMAAQABAAEAAgAFAAUABQAFAAgA
CAAIAAgABgAFAAUABAAGAAcABwAHAAkACQAJAAkABgAGAAcABwAHAAcABwAHAAcABwAH
AAcABwAHAAcABwAFAAUABQAFAAcABwAHAAcABwAHAAcACAAIAAgACAAIAAoACwALAAsA
CQAKAAoACgAKAAsACwALAAsADAAMAAwACAAKAAoACgANAA0ADAAMAAoACgAKAAkACQAJ
AAkACQAJAAoACgAKAAoACgAKAAoADgAOAA8AEQAQABEAEQARABMAEwAWABcAFwAXABcA
FwAXABcAFwAYABoAGgAaABkAGAAYABcAFwAVABUAFQAUABQAFAAUABQAFAATABIAEgAV
ABUAFQAWABQAFAAUABQAFAAUABUAFwAXABYAFgAWABgAGAAYABkAFwAZABoAGgAaABoA
GgAaABwAHAAcABwAGwAbABsAGwAZABkAGQAZABoAGwAcAB0AHQAdAB0AHQAdAB0AHAAb
ABsAHAAbABoAGQAYABgAGAAYABgAGgAbABsAHQAeACIAJAAlACYAJgAmACYAJwApACoA
KwArACsALQAtACsALAAsACkAJwAnACYAJgAoACgAJwAkACAAHwAeAB0AGQAUABIAEAAT
ABQAGAAZABYAEgAPAA0ADwAQABIAEwARABEAEQARAA8ADwAPAA8AEAARABIAEwASABAA
DwAPABEAEAAPAA8ADwASABMAGAAkAC8APABNAF4AbgCCAI8AigB4AGAAOQAFAMz/l/9u
/1X/Qv89/zz/PP9A/0v/Wv9u/4n/n/+x/7//0P/c/+X/7P/y//n/AAACAAQABAAEAAQA
BQAGAAcACAAJAAoADAAMAAsACgAJAAoACgAKAAoACQAJAAoACgAKAAsACwALAAsACwAL
AAsADAAMAA0ADQANAA0ADQANAA0ADQANAA0ACwALAAsACwALAAsACwALAAsACwALAAsA
DQANAA0ADgAMAAwADAAMAAwADQANAA0ADwAQABAAEAAQABEAEQARABEAEgASABIAEAAS
ABIAEgARABEAEAAQABIAEgASABEADwAPAA8ADwARABIAEgASABIAEgASABIAFAAUABUA
FwAWABcAFwAXABcAFwAaABsAHAAdAB4AHwAdAB0AHQAeABwAHAAcABsAHAAcABsAGwAZ
ABkAGQAYABoAGgAaABoAGgAZABgAGAAbABsAGwAcABoAGgAaABoAGgAaABsAHQAdABwA
HAAcABwAHAAcAB0AGwAdAB4AHgAgACAAIAAgACAAIAAgACAAIQAhACEAIQAhACEAIQAh
ACEAIQAhACEAIwAjACMAIwAfAB8AIgAgAB4AHgAeAB4AIAAgACAAIAAgACEAIQAjACQA
KAAqACsAKgAqACoAKgAtAC8AMAAxADEAMQAzADMAMwA0ADQAMQAtAC0ALAAsAC4ALgAt
ACoAKAAnACYAJQAiAB4AHQAcAB4AHgAhACEAHwAcABoAGQAYABgAGQAZABkAGQAZABkA
GQAZABkAGQAZABkAGQAZABkAGAAYABkAFwAWABUAFQAXABYAGQAeACQAKwA2AEUAVABi
AHQAhwCOAIQAdABZAC0A+v/F/5b/cf9a/0//TP9K/0b/R/9S/2T/e/+V/63/wf/S/97/
5//u//T/+/8CAAgADAAOAA4ADgAPABAAEQAPAA8ADwAQABMAEwATABMAFAAUABQAFAAT
ABMAFAAUABQAFQAVABUAFwAXABcAFwAWABYAFwAXABcAFwAXABcAFQAVABUAFQAVABUA
FQAVABcAFwAXABcAFwAXABcAFwAZABkAGQAaABoAGgAaABoAGAAZABkAGQAbABwAHAAc
ABwAHQAdAB0AGwAcABwAHAAcAB4AHgAeAB8AHwAeAB4AHgAeAB4AHQAfAB8AHwAfAB0A
HgAeAB4AHgAeAB4AHgAeAB4AHwAhACQAJQAlACUAJwAnACoAKwApACkAKQApACsAKwAr
ACwAKgAqACoAKQApACoAKgArACoAKQAoACYAJAAkACQAJAAlACUAJQAmACcAJwAnACgA
KAAoACgAKAAoACgAKQArACkAKAAoACgAKgAqACoAKwArAC0ALgAuACwALAAsACwALgAu
AC4ALgAvAC8ALwAvAC8ALwAvAC8ALQAtAC0ALQAuAC8AMAAxADEAMQAwAC8ALQAtAC0A
LQAvAC8AMAAwAC4ALwAwADIAMwA0ADYANwA6ADsAPAA8ADwAPQA9AD0AQABBAEIARABE
AEQARABDAEAAQABAAD4APwA/AD4AOwA6ADgAOAA2ADUAMwAxAC8ALQAtAC4ALwAwAC4A
LAAoAA==
         </WaveFormData>
      </LeadData>
      <LeadData>
         <LeadByteCountTotal>10000</LeadByteCountTotal>
         <LeadTimeOffset>0</LeadTimeOffset>
         <LeadSampleCountTotal>5000</LeadSampleCountTotal>
         <LeadAmplitudeUnitsPerBit>4.88</LeadAmplitudeUnitsPerBit>
         <LeadAmplitudeUnits>��V</LeadAmplitudeUnits>
         <LeadHighLimit>2147483647</LeadHighLimit>
         <LeadLowLimit>268435456</LeadLowLimit>
         <LeadID>V5</LeadID>
         <LeadOffsetFirstSample>0</LeadOffsetFirstSample>
         <FirstSampleBaseline>0</FirstSampleBaseline>
         <LeadSampleSize>2</LeadSampleSize>
         <LeadOff>FALSE</LeadOff>
         <BaselineSway>TRUE</BaselineSway>
         <ExcessiveACNoise>FALSE</ExcessiveACNoise>
         <MuscleNoise>FALSE</MuscleNoise>
         <LeadDataCRC32>2747289106</LeadDataCRC32>
         <WaveFormData>
8P/w//D/8P/5/wAABwAOAB4ALAA6AEgARwBGAEUARAAlAAYA5//I/7f/pv+V/4T/f/98
/3n/dv+B/4r/k/+c/6r/tv/C/87/0//Y/93/4v/k/+b/6P/q/+j/6P/o/+j/6f/q/+v/
7P/s/+z/7P/s/+z/7P/s/+z/7v/u/+7/7v/u/+7/7v/u/+7/7v/u/+7/7P/s/+z/7P/u
/+7/7v/u//D/8P/w//D/7v/u/+7/7v/w//D/8P/w/+7/7v/u/+7/7//w//H/8v/w//D/
8P/w//L/8v/y//L/9P/0//T/9P/y//L/8v/y//P/9P/1//b/+P/4//j/+P/2//b/9v/2
//f/+P/5//r/+v/6//r/+v/7//z//f/+//7//v/+//7/AAAAAAAAAAABAAIAAwAEAAQA
BAAEAAQABAAEAAQABAAEAAQABAAEAAIAAgACAAIAAAAAAAAAAAD+//7//v/+//z//P/8
//z//P/8//z//P/8//z//P/8//7//v/+//7//v/+//7//v8AAAAAAAAAAAAAAAAAAAAA
AgACAAIAAgAEAAQABAAEAAQABAAEAAQABAAEAAQABAAEAAQABAAEAAIAAgACAAIABAAE
AAQABAAEAAQABAAEAAMABAAFAAYACwANAA4ADwAPAA8ADwAQAA8AEAARABIAEgASABMA
EwAWABYAFAASABIAEgASABIAEgAQAA8ADAALAAoACAAHAAUAAwADAAIAAgADAAMAAgD/
//3//P/8//r/+v/6//r/+v/6//r/+v/6//r/+v/6//r/+v/6//r//P/8//z//P/6//j/
9//3//r//P8AAAQACAAOABoAKQA6AEsAXABkAGAAWwBLACsAAQDY/7r/pv+Z/5P/j/+H
/4P/g/+H/47/m/+t/7n/w//N/9n/4P/h/+f/6//x//P/9P/z//P/8//z//T/9P/0//T/
9f/1//f/+P/4//n/+P/3//b/9f/2//b/9v/2//f/9//3//f/9//3//f/9//3//f/9//3
//n/+v/6//n/9//3//f/9//4//j/+P/4//j/+P/4//j/+P/4//j/+P/3//f/9v/2//j/
+f/5//n/9//4//j/+f/7//v/+//7//3//v/+//7//f/9//3//P/8//3//v8BAP////8A
AAAAAAAAAAAAAAACAAIAAgADAAEAAgACAAIABAAEAAUABgAGAAcACQAJAAsACwALAAsA
DQANAA0ADgANAA0ADQAMAA4ADQAMAAwACwAKAAkABwAHAAcABwAHAAcACAAIAAcABQAF
AAUABAAGAAYABgAFAAUABQAFAAUAAwADAAMAAwAFAAYABwAIAAYABgAGAAYACAAJAAkA
CQAHAAkACQAJAAkACQAJAAkACgALAAwADQANAAwACwAKAAoACwAMAA0ADQAMAAoACAAK
AAoACgAKAAwADAAMAAwACgALAAwADQAOABEAEwAUABUAFQAVABUAFgAXABgAGQAcABwA
HAAdABwAHAAbABgAGAAYABgAGAAYABgAFgAVABIAEQAQAA4ADQALAAkACQAIAAgACQAJ
AAgABQADAAIAAgACAAIAAgACAAIAAgACAAQABAAEAAQABgAGAAYABgAFAAQAAwACAAIA
AgAAAP/////+/wIABgAKABAAGAAgACsAOABHAFgAYgBeAFkATwA1AA8A6P/G/7D/of+Z
/5X/k/+P/4v/jf+U/5//r/+9/8n/1f/f/+b/6f/v//X/+f/7//r/+//9//3//f/+//7/
/P/8//3//f///wAAAAABAP//////////AAAAAAAAAAABAAEAAQABAP//////////AQAB
AAEAAQABAAIAAgABAAEAAQABAAEAAgACAAIAAgACAAIAAgACAAIAAgACAAIAAQABAAAA
AAAAAAEAAQABAAMABAAEAAUAAwADAAMAAwAFAAYABgAGAAYABwAIAAgABQAFAAUABwAH
AAcACAAIAAgACAAIAAgACgAKAAoACwALAAwADAAMAA0ADgAQABIAEgATABUAFQAWABUA
FAATABUAFQAVABYAFAAVABYAFgAUABMAEgASABIAEgASABEAEgARABAADwARABIAEgAR
ABAADwAOAAwADgAOAA4ADQANAA0ADQANAA0ADQANAA0ACwAMAA0ADgAOAA4ADgAOAA4A
DwAPAA8AEQATABMAEwARABEAEQARABEAEQARABEAEgASABIAEgATABMAEwATABMAEgAU
ABQAEAAQABAAEAAQABIAEgASABIAEAARABIAEwAWABkAGwAcABsAGwAbABsAHAAdAB4A
HwAgACAAIAAhACEAIgAiACAAHAAcABwAHAAcABwAGgAZABYAFQAUABIAEQAPAA0ADQAK
AAoACwALAAwACQAHAAYABgAGAAYABgAGAAYABgAGAAYABgAGAAYABgAGAAYABgAGAAYA
BgAGAAYABgAEAAMAAQACAAQACAAOABQAHAAmADEAPgBNAFgAWgBUAE8APwAhAP3/2P+4
/6T/m/+V/5P/jf+F/4f/jf+U/5//r/+9/8f/0//f/+j/7//z//X/9//3//j/+//7//v/
+//8//z//P/8//3//f/7//z//P/9//3//f/9//3//v/+//7//v/9//3//f/9//3//f/9
//3//f/9//3//f///wAAAAD///3//f/9//3//v/+//7//v/8//z//P/8//7//v/+//7/
/f/9//z//P/8//3//f/9////AAAAAAEAAAD///7//f/+/wAAAQACAAAAAQACAAIA////
////AQACAAMABQAGAAUABAADAAIABAAEAAQABQAHAAgACAAIAAgACAAJAAoACgALAA0A
DQANAA0ADQANAAwACwAKAAoACgALAAwADAAMAAsACgAKAAoACgAKAAkACAAHAAYABQAD
AAQABAADAAMAAwADAAIABAAEAAQAAwADAAMAAwADAAUABQAFAAUAAwAEAAUABgAEAAQA
BAAEAAYABwAHAAcABwAJAAkACQAHAAcABwAHAAcABwAHAAcACAAIAAgACAAHAAcABwAH
AAUABAAGAAoACQAIAAcABgAIAAgACAAIAAYABwAIAAkACAALAA0ADgAPAA8ADwAPABIA
EwAUABUAFAAUABQAFQAXABgAGAAWABIAEgASABIAEwAUABMAEwAQAA8ADgAMAAsACQAH
AAcABQAEAAQAAwADAAEAAAAAAP///v/9//z//P/8//z//P/8//z//P/8//r/+v/6//r/
+v/6//r/+v/8//z/+v/5//v/+v/4//j/+v8AAAoAEgAdACwAOwBKAFgAXgBdAFUARQAp
AAQA3P+2/6H/k/+J/4f/hf+B/33/fv+B/43/n/+t/7v/y//U/9v/4f/n/+3/7f/u//P/
9f/z//P/9P/0//L/8v/z//P/8//0//T/9f/3//f/9//3//T/9P/0//T/9f/1//X/9f/3
//f/9//3//X/9f/1//X/9f/2//b/9f/1//X/9f/1//T/9P/0//T/9v/2//b/9v/2//b/
9v/2//n/+f/4//j/9v/3//f/9//3//j/+P/5//n/+f/5//n/+f/6//r/+v/6//v//P/8
//3//f/9/////////wAAAAAAAAAAAAAAAAAAAAAAAAEAAQACAAIAAgACAAIAAwAEAAIA
AwAFAAUACQAJAAkACQAHAAcABwAIAAkACwANAA4ADQALAAkACAAKAAoACgAJAAgABwAG
AAUAAwAEAAQAAwADAAMAAwACAAIAAgACAAEAAwADAAMAAwADAAMAAwADAAEAAgADAAQA
BgAGAAYABgAEAAUABQAFAAYACQAKAAsACQAJAAkACQAJAAkACQAJAAwADAAMAAwACQAJ
AAkACQAJAAoACgAKAAwACwAMAAoACgAKAAoACgAKAAoACgAIAAkACgALAA4AEQATABQA
FQAVABUAFQAWABcAGAAZABoAGgAaABsAGwAcABwAGgAWABYAFgAWABgAGAAWABUAFAAT
ABIAEAAPAA0ACwALAAgACAAJAAkACAAFAAMAAgAAAAAAAAAAAAAAAAAAAAAAAgACAAIA
AgACAAIAAgACAAIAAgACAAIAAgACAAAA/////wAAAAACAAYADAASABwAKQA4AEUAVgBi
AGQAXwBTADsAGQD0/8z/sP+j/5n/k/+R/4n/h/+J/47/mf+p/7n/w//N/9n/4v/p/+3/
8f/z//f/+v/5//n/+f/5//r/+v/6//r/+//7//v//P/8//3//f/9//3//f/8//z//P/8
/////////////f/9//3//f/9//3//f/9//3//v/+//3//f/9//3//f/+//7//v/+//7/
/v/+//7//v/+//7//v///////v/+//z//f/9//3//v8AAAEAAwABAAEAAQABAAEAAgAC
AAIAAgADAAQABAADAAMAAwAFAAUABQAGAAYACAAIAAgACAAIAAgACAAJAAcACAAIAAgA
CgAKAAsADAAMAA0ADwAPABAADwAOAA0ADgAPABAAEgAQABEAEgASABQAEwASABIAEAAQ
ABAADwAQAA8ADgANAAsADAAMAAsACwALAAsACgAIAAgACAAHAAkACQAJAAkACQAJAAkA
CQAJAAoACwAMAAwADAAMAAwADAANAA0ADQANAA8ADwAPAA8ADwAPAA8AEQARABEAEQAQ
ABAAEAAQAA0ADQANAA0ADwAQABAAEAAQAA8ADAAOABAAEAAQABAAEAAPAA4ADQAMAA4A
DwAQABEAFAAXABkAGgAaABkAGAAXABoAGwAcAB0AIAAgACAAIQAfACAAIAAeABwAHAAc
ABwAGgAaABgAFwAUABMAEgAQAA8ADQALAAsACwAMAA4ADwAMAAkABwAGAAYABgAGAAYA
BgAGAAYABgAGAAYABgAGAAYABgAGAAYABgAGAAYABgAGAAYABAADAAUABgAIAAoAEgAY
ACAAKgA3AEgAWQBiAGQAXgBVAD8AHQD1/9L/uP+m/53/mf+X/5P/j/+P/5X/oP+v/7v/
yf/V/+H/5//s//H/9f/3//v//f8AAAEAAQD/////AAAAAAAAAAABAAEAAQACAAIAAwAD
AAMAAwADAAAAAAAAAAAAAQABAAEAAQABAAEAAQABAAEAAQABAAEAAQACAAIAAQADAAMA
AwADAAIAAgACAAIAAgACAAIAAgAEAAQABAAEAAQAAwABAAAAAgADAAMAAwADAAQABAAF
AAUABQAFAAUABQAGAAYABgAGAAcACAAIAAcABwAHAAkACwALAAwADAAKAAoACgAKAAoA
CgAKAAsACQAKAAoACgALAAwADgAQAA4ADwARABEAEwATABMAEwATABMAEwAUABIAEwAU
ABQAFAATABIAEgASABIAEgARABAADwAOAA0ADQAOAA4ADQANAA0ADQAMAAwADAAMAAsA
CQAJAAkACQALAAsACwALAA0ADgAPABAADwAOAA0ADAAOAA8ADwAPAA8AEQARABEADwAP
AA8ADwARABEAEQARABEAEAAPAA4ADwAPAA8ADwAPABAAEAAQABIAEQAQABAAEgASABAA
DgAOAA4ADgAMAAwADAAMAA4ADwAQABEAEgAVABcAGAAZABkAGQAZABwAHQAeAB8AHgAe
AB4AHwAfACAAIAAeABoAGgAaABoAGgAaABgAFwAUABMAEgAQAA0ACwAJAAkACQAKAAwA
DQALAAcABAACAAQABAAEAAQABAAEAAQABAACAAIAAgACAAQABAAEAAQAAgACAAIAAgAE
AAQAAgABAAMAAgACAAQACgASABoAKAA3AEQAUQBaAFoAUgBJADUAFQD1/9T/tP+i/5n/
kf+N/4f/hf+F/43/mP+l/7X/w//N/9f/3f/i/+f/6//z//f/9//2//f/+f/5//n/+v/6
//j/+P/5//n/+f/6//r/+//7//v/+//7//r/+v/6//r/+//7//v/+//7//v/+//7//n/
+f/5//n/+f/6//r/+f/5//n/+f/5//j/+P/4//j/+f/6//v//P/6//r/+v/6//v/+//6
//r/+v/7//v/+//5//r/+v/7//v/+//7//v/+//8//z//P/8//3//v/+//v/+//7//3/
/////wAAAAACAAIAAgACAAAAAAAAAAEAAQACAAIAAgACAAIAAwAEAAQABQAHAAcABwAH
AAcABwAHAAcABwAIAAgACQAKAAoACAAHAAYABgAGAAYABgAFAAQAAwACAAEA//8AAAAA
//8BAAEAAQAAAP7//v/+//3///////////////////////3//v///wAAAgACAAIAAgAA
AAEAAQABAP//AQABAAEAAwADAAMAAwABAAEAAQABAAQABAAEAAQAAwADAAMAAwABAAIA
AgACAAMAAwADAAQAAgAAAP7/AAAAAAAAAAACAAIAAgACAAEAAQABAAEABAAHAAkACgAJ
AAkACQAJAAwADQAOAA8AEAAQABAAEQAPABAAEAAOAA4ADgAOAA4ADgAOAAwACwAKAAkA
CAAGAAMAAQD//////f/8//z/+//7//n/+P/4//b/9v/2//b/9v/2//b/9v/2//b/9v/2
//b/9v/2//b/9P/0//T/9P/1//b/9f/1//P/9P/2//j//P8AAAYAEAAdACoAOQBMAFgA
WABRAEMAKQAFAOD/vv+k/5X/h/9//4H/f/93/3X/fP+F/5H/of+v/73/y//W/9v/3//h
/+X/5//q/+v/7f/t/+3/7v/u/+3/7P/s/+v/7f/u/+7/7//x//H/8f/x//D/8P/w//D/
7//v/+//7//v/+//7//v//H/8f/x//H/7//w//D/7//x//H/8f/x//D/8P/w//D/8P/w
//D/8P/w//D/8P/w//H/8f/w//D/8P/x//H/8f/x//L/8v/z//H/8f/x//H/8//0//T/
9P/y//P/9P/0//X/9f/1//f/9f/1//b/9v/4//j/+P/4//r/+v/6//v/+v/6//n/+P/6
//r/+//8//z//f//////AwADAAMAAwADAAMAAwAEAAIAAwAEAAQABAADAAIAAgAAAAAA
AAD//wAA///+//3//f/+//7//f/7//v/+//6//r/+v/6//n/+f/5//n/+f/5//n/+f/5
//v//P/9//7//P/8//z//P/+//////////3/////////AQABAAEAAQABAAEAAQABAAAA
AAAAAAAA/////////////wAAAAAAAAIAAQAAAAAAAAAAAAIAAAD///7//f/8//z//P/8
//z//v///wAAAQACAAUABwAIAAkACQAJAAkACgALAAwADQAOAA4ADgAPAA8AEAAQAA4A
DAAMAAwADAAOAA4ADAALAAgABwAGAAQAAQD///3//f/8//z//f/9//z/+f/3//b/9P/0
//T/9P/0//T/9P/0//b/9v/2//b/9v/2//b/9v/2//b/9v/2//b/9v/0//P/8f/w//D/
9P/4//7/BAAOAB8ALgA5AEgAUgBUAFEASwAzABEA6v/G/6j/l/+N/4f/hf9//33/ff+A
/4n/mf+p/7P/v//N/9T/1//f/+X/6f/r/+z/7f/t/+3/7f/u/+7/7v/u/+//7//v//D/
8P/x//H/8f/x//H/7v/u/+7/7v/v/+//7//v//H/8f/x//H/7//v/+//7//v//D/8P/v
/+//7//v/+//8v/y//L/8v/0//T/9P/0//P/8v/x//D/8//z//L/8v/y//P/8//z//P/
9P/0//X/9f/1//X/9f/z//T/9P/0//T/9f/2//b/9//3//f/+f/3//f/+P/4//r/+v/6
//r/+P/4//j/+f/7//z//P/8//r/+v/7//z//P/9//////8DAAMAAwADAAEAAQABAAIA
BAAFAAYABgAGAAUABAAEAAIAAgACAAEAAgABAAAA/////wAAAAD///3//f/9//z//v/+
//7//f///////////////////////f/+////AAAAAAAAAAAAAAAAAQABAAEAAQADAAMA
AwADAAMAAwADAAEAAQABAAEABAAEAAQABAADAAMAAwADAAMABAAEAAQAAgABAAAAAAAA
AAAAAAAAAAAAAgACAAIAAAAAAAAAAAAAAAAAAAAAAAAAAQACAAMABAAHAAkACgALAAsA
CwALAAwADQAOAA8AEAAQABAAEQARABIAEgAQAA4ADgAOAA4ADgAOAAwACwAGAAUABAAC
AAMAAQD/////AAAAAAEAAQD+//v/+f/4//j/+P/4//j/+P/4//j/+P/6//r/+v/6//r/
+v/6//r/+P/4//j/+P/4//j/9v/1//f/+P/4//z/AgAGABAAHAApADYARQBUAFYAUgBJ
ADkAGQD1/9D/sv+g/5X/i/+J/4X/gf+B/4X/jv+d/6//u//D/83/1//e/+H/5f/r/+//
8//y/+//7//x//H/8v/y//L/8v/z//P/8//0//T/9f/3//f/9//3//T/9P/0//T/9//3
//f/9//1//X/9f/1//P/8//z//P/9f/2//b/9f/z//P/8//z//b/9v/2//b/9P/0//T/
9P/0//T/9P/0//f/9//2//b/9v/3//f/9//3//j/+P/5//n/+f/5//n/+f/6//r/+v/8
//3//v/+//v/+//7//3//f/9//7//v/+//7//v/+//7//v/+//////8AAAAAAAD+//7/
//8AAAEAAwAGAAcACQAJAAkACQAHAAcABwAIAAYABwAIAAgACAAHAAYABgAIAAgACAAH
AAQAAwACAAEAAwAEAAQAAwADAAMAAwACAAIAAgACAAEAAQABAAEAAQADAAMAAwADAAEA
AgADAAQABAAEAAQABAACAAMAAwADAAUABwAHAAcABwAHAAcABwAFAAUABQAFAAgACAAI
AAgABwAHAAcABwAHAAgACAAIAAgABwAGAAYABAAEAAQABAAGAAYABgAEAAQABAAEAAQA
BAAEAAQABgAHAAgACQAIAAsADQAOAA8ADwAPAA8AEgATABQAFQAWABYAFgAXABUAFgAW
ABQAEgASABIAEgASABIAEAAPAA4ADQAMAAoABwAFAAMAAwAEAAQABQAFAAQAAQD///7/
/v/+//7//v/+//7//v/+//7//v/+//7/AAAAAAAAAAD+//7//v/+/wAAAAD+//3////+
//7/AgAIAA4AGAAkADEAPgBLAFYAWgBUAEsANQAXAPP/zv+y/6T/mf+R/4//i/+F/4X/
jf+W/6X/tf/B/8v/2f/j/+b/6f/x//X/9//5//r/+//5//f/9//4//j/+f/6//z//f/8
//z/+//7//3//f/9//3//P/8//z//P/9//3//f/9//3//f/9//3//f/9//3//f/9//7/
/v/9/////////////v/+//7//v8AAAAAAAAAAP7//v/+//7/AQABAAAAAAAAAAEAAQAB
AAEAAgACAAMABQAFAAUABQADAAQABAAEAAQABQAGAAYABwAHAAcACQAHAAcACAAIAAoA
CgAKAAoACgAKAAoACwANAA4ADgAOAA0ADAAMAAwADAANAA8ADwARABEAEQARABEAEQAR
ABIAEgATABQAFAAUABMAEgASABEAEAAPAA0ADgANAAwACwANAA4ADgANAA0ADQANAAwA
CgAKAAoACQALAAsACwALAAsACwALAAsACgAKAAoACgAKAAoACgAKAAwADQANAA0ACwAN
AA0ADQAOAA8AEAARABAADwAOAA0ADgAOAA4ADgANAA0ADQANAAsADAAMAAwADgANAAwA
DAAMAAwADAAMAAsACgAJAAgACgAKAAoACgAKAAsADAANAA4AEQATABQAFQAVABUAFQAW
ABcAGAAZABoAGgAaABsAHQAeAB4AHAAcABwAHAAcABsAGgAXABUAFAATABIAEAANAAsA
CQAJAAgACAAJAAkACgAHAAUABAADAAIAAQAAAAEAAgADAAQAAgACAAIAAgACAAIAAgAC
AAQABAAEAAQAAgACAAAA//8BAAIAAgAEAAYADAAQABYAIQAuADsATABYAFoAVwBRAD8A
HwD8/9j/uv+n/5v/k/+R/43/g/9//4L/if+X/6n/uf/D/8//3P/h/+f/6//x//f/+v/5
//n/+f/5//r/+v/8//z//f/9//v//P/8//3/+//7//v/+//7//z//f/+//3//f/9//3/
+//7//v/+//9//3//f/9//z//P/7//n/+v/7//z//f/+//7//v/+//3//P/7//r//P/8
//z//P/9//3//P/8//7//////////f/+//7////9//3//f/9////AAAAAAAA/v///wAA
AAAAAAEAAgAFAAQAAwADAAIABAAEAAQABAAEAAQABAAFAAUABgAGAAYABgAGAAcACAAI
AAkACwALAAsACwALAAsADAANAA4AEAAOAA8AEAAQABAADwAOAA4ADgAOAA4ADQAKAAkA
CAAHAAcACAAIAAcABwAHAAcABgAIAAgACAAHAAcABwAHAAcABwAHAAcABwAJAAoACwAM
AAsACgAJAAgACAAJAAkACQAJAAsACwALAA0ADQANAA0ACwALAAsACwAOAA4ADgAOAA0A
DQANAA0ACwAMAAwADAAOAA0ADAAMAAwADgAOAAwADAALAAoACQAIAAoACgAKAAoACAAJ
AAoACwANABEAFAAWABUAFQAVABUAFAAVABYAFwAaABoAGgAbABsAHAAcABoAGAAYABgA
GAAYABgAFgAVABIAEQAQAA4ADwANAAsACwAIAAgACQAJAAgABQADAAIAAgACAAIAAgAC
AAIAAgACAAQABAAEAAQAAgACAAIAAgACAAIAAgACAAQABAACAAEA//8AAAQABAAKABAA
GAAkADEAPgBLAFwAZABiAFsASQApAAUA4P++/6j/m/+R/5H/j/+J/4f/if+Q/5v/qf+3
/8X/0//h/+b/6f/t//H/9f/3//j/+f/5//v/+//8//z/+//6//r/+f/6//z//f//////
/////////P/8//z//P///////////////////////f/9//3//f/9//7//v/9////////
////AAAAAAAAAAD+//7//v/+/wAAAAAAAAAAAQABAAAAAAAAAAEAAQABAAEAAgACAAMA
AQABAAEAAQADAAQABAAEAAQABQAGAAYAAwADAAMABQAHAAcACAAIAAYABgAGAAYABgAG
AAYABwAHAAgACAAIAAgACAAJAAoADAANAA8ADwARABEAEQARABMAEwATABQAEgATABQA
FAASABEAEAAQABIAEgASABEAEAAPAA4ADQANAA4ADgANAA0ADQANAAwACgAKAAoACQAK
AAsADAANAAsACwALAAsACwAMAA0ADgAOAA4ADgAOAA4ADwAPAA8ADwARABEAEQARABEA
EQARABMAEwATABMAEwASABEAEAARABEAEQARABEAEgASABIAEgARABAAEAAQABAAEAAQ
ABAAEgARABAADwAOABAAEAAQABAAEAARABIAEwAUABcAGQAaABsAGwAbABsAHAAdAB4A
HwAgACAAIAAhAB8AIAAgAB4AHAAcABwAHAAdAB4AHQAdABgAFwAWABQAEgAPAAwACwAN
AA4AEAARAA0ACQAGAAQABwAIAAkACgAIAAgACAAIAAgACAAIAAgACgAKAAoACgAJAAgA
BwAGAAgACAAGAAUABwAIAAoADAAUABwAJAAwAD0ASgBZAGYAaABgAFMAPwAdAPX/0v+6
/6r/nf+X/5X/kf+P/5H/lf+g/7H/v//L/9P/3//p/+7/8//3//v/AQABAAIAAQABAAEA
AQACAAIABAAEAAUABQAEAAQAAwADAAMAAwADAAMAAgACAAIAAgADAAMAAwADAAMAAwAD
AAMABQAFAAUABQAFAAYABgAFAAUABQAFAAUABAAEAAQABAAEAAQABAAEAAQABAAEAAQA
BwAHAAYABgAEAAUABQAFAAUABgAGAAcABwAHAAcABwAJAAoACgAKAAoACwAMAAwACQAJ
AAkACwALAAsADAAMAA0ADgAPABAADgAOAA4ADwAPABAAEAAQABAAEAARABIAEgATABUA
FQAVABUAFQAVABUAFQAVABYAFwAZABsAHAAbABkAFwAWABYAFgAWABUAFgAVABQAEwAR
ABIAEgARABMAEwATABIAEgASABIAEQATABMAEwATABEAEQARABEAEQASABMAFAAUABQA
FAAUABIAEwATABMAFQAXABcAFwAXABcAFwAXABUAFQAVABUAGAAYABgAGAAXABcAFwAX
ABcAGAAYABgAGgAZABgAGAAUABQAFgAWABQAFAAUABQAFAAUABQAFAAUABUAFgAXABoA
HQAfACAAHwAfAB8AHwAgACEAIgAjACQAJAAkACUAJQAmACYAJAAiACIAIgAiACIAIgAg
AB8AHgAdABwAGgAXABUAEwATABQAFAAVABUAFAARAA8ADgAOAA4ADgAOAA4ADgAOAA4A
DgAOAA4ADgAOAA4ADgAOABAAEAAQABAADwAOAAsACQANAAwADAAQABIAGAAeACgANQBA
AE8AYABoAGIAWwBPADUAEwDu/87/uP+r/6P/of+d/5X/kf+T/5r/p/+1/8X/0//f/+n/
7P/x//n//f8BAAUABgAFAAcABwAHAAgACAAGAAYABwAHAAcACAAIAAkACQAJAAkACQAI
AAgACAAIAAcABwAHAAcACAAJAAoACwAJAAkACQAJAAsADAAMAAsACwALAAsACwAKAAoA
CgAKAAwADAAMAAwADAAMAAwADAANAA0ADAAMAAwADQANAA0ADQAOAA4ADwAPAA8ADwAP
ABEAEgASABIAEAARABIAEgATABMAEwAVABMAEwAUABQAFAAUABQAFAAWABYAFgAXABcA
GAAYABgAGAAYABkAGgAYABkAGwAbAB0AHQAdAB0AHwAfAB8AIAAgACEAIgAiACIAIQAg
ACAAHgAeAB4AHQAdAB0AHQAdABsAHAAcABsAGQAZABkAGAAaABoAGgAZABkAGQAZABkA
GwAbABsAGwAZABoAGwAcABwAHAAcABwAHAAdAB0AHQAdAB8AHwAfAB0AHQAdAB0AHQAd
AB0AHQAgACAAIAAgAB8AHwAfAB8AHQAeAB4AHgAgAB8AHgAeAB4AHgAeAB4AHgAeABwA
HgAeAB4AHgAeAB4AHgAfACEAIgAjACQAJQApACkAKQAqACgAKgArACwALgAuAC8ALwAx
ADEAMQAwAC4ALQAtACwALAAsAC0ALAArACoAKQAmACYAJAAiACAAIQAgAB8AHgAgABwA
GgAYAA==
         </WaveFormData>
      </LeadData>
      <LeadData>
         <LeadByteCountTotal>10000</LeadByteCountTotal>
         <LeadTimeOffset>0</LeadTimeOffset>
         <LeadSampleCountTotal>5000</LeadSampleCountTotal>
         <LeadAmplitudeUnitsPerBit>4.88</LeadAmplitudeUnitsPerBit>
         <LeadAmplitudeUnits>��V</LeadAmplitudeUnits>
         <LeadHighLimit>2147483647</LeadHighLimit>
         <LeadLowLimit>268435456</LeadLowLimit>
         <LeadID>V6</LeadID>
         <LeadOffsetFirstSample>0</LeadOffsetFirstSample>
         <FirstSampleBaseline>0</FirstSampleBaseline>
         <LeadSampleSize>2</LeadSampleSize>
         <LeadOff>FALSE</LeadOff>
         <BaselineSway>TRUE</BaselineSway>
         <ExcessiveACNoise>FALSE</ExcessiveACNoise>
         <MuscleNoise>FALSE</MuscleNoise>
         <LeadDataCRC32>4074320021</LeadDataCRC32>
         <WaveFormData>
7v/u/+7/7v/y//b/+v/+/wgAEAAYACAAIQAiACMAJAAWAAoA/v/y/+j/4P/Y/9D/yv/E
/77/uP+7/77/wf/E/8z/1P/c/+T/6P/q/+z/7v/w//D/8P/w/+7/7v/u/+7/7v/u/+7/
7v/u/+7/7v/u//D/8P/w//D/8P/w//D/8P/w//D/8P/w//D/8P/w//D/7v/u/+7/7v/v
//D/8f/y//L/8v/y//L/8f/w/+//7v/v//D/8f/y//D/8P/w//D/8f/y//P/9P/y//L/
8v/y//T/9P/0//T/9f/2//f/+P/4//j/+P/4//r/+v/6//r//P/8//z//P/8//z//P/8
//3//v///wAAAAAAAAAAAAADAAQABQAGAAQABAAEAAQABAAEAAQABAAFAAYABwAIAAYA
BgAGAAYABgAGAAYABgAEAAQABAAEAAIAAgACAAIAAgACAAIAAgAAAAAAAAAAAAAAAAAA
AAAA/v/+//7//v/+//7//v/+/wAAAAAAAAAAAAAAAAAAAAACAAIAAgACAAIAAgACAAIA
AAAAAAAAAAABAAIAAwAEAAQABAAEAAQABAAEAAQABAAEAAQABAAEAAIAAgACAAIABAAE
AAQABAADAAMAAwADAAMABAAGAAYACQALAAsADAAMAAwADAAMAA4ADwARABEAEQARABMA
EwATABMAEQAQABIAEgAQABIAEAAQAAwACgAJAAgABgAFAAMAAwACAAEAAQABAAEAAQD+
//z/+//7//r/+v/7//v/+//7//v/+//7//v/+//7//v/+//7//v//P/8//z//P/6//r/
+f/4//r/+//9////AAABAAkAEgAbACUAMAA1ADMANQAxACQADgD6/+7/6P/h/97/2P/P
/8j/xP/B/8P/yf/S/9v/3//k/+z/8P/v//T/9//7//v/+f/2//f/9//3//f/9//3//f/
9//3//n/+f/5//r/+f/5//j/9v/2//b/9//3//f/9//4//j/+v/6//r/+v/5//n/+v/6
//r/+v/7//v/+f/5//n/+f/5//n/+f/5//n/+v/6//r/+v/6//r/+v/6//r/+v/6//r/
+v/8//z/+f/5//r/+v/9//3//v/+/wAAAAAAAAAA/v8AAAAAAAAAAAEAAwADAAMABAAE
AAMAAwAFAAUABQAGAAYABgAGAAcABwAHAAgACgAKAAoACwALAAwADQAOAA0ADgAOAA4A
DwAPAA4ADgAMAAwADAAMAAsACwAMAA8ADAAKAAkABwAIAAkACQAJAAkACgAKAAoABgAG
AAYABQAHAAgACAAHAAkACQAJAAkACAAHAAUABAAIAAgACAAJAAcABwAHAAcACgAKAAoA
CgAIAAgACAAIAAgACAAJAAkACwALAAwADAAKAAkACQAJAAwADAALAAsACwALAAgACAAK
AAoACgAKAAoACwALAAsACQAJAAoADAAMAA8AEQARABQAFAAUABQAEgAUABUAFwAZABkA
GQAbABkAGQAZABcAFgAWABYAFAAWABYAFgASABAADwAOAAwADQALAAsACgAJAAkACQAJ
AAcABAACAAEAAQAAAAAAAQABAAEAAQABAAMAAwADAAMABQAFAAUABQADAAIAAgACAAIA
AgACAAEAAAD+/wEABQAHAAoADQAPABYAGwAjADAANwA1ADUANQAoABYABAD2/+z/5f/g
/97/2//U/8z/yf/J/83/1P/b/+P/7v/0//b/9//8////AQABAAEAAAD/////////////
//////////8BAAEAAQACAAEAAQAAAP7//f/+/wAAAQABAAEAAgACAAEAAAD///7//v//
/wEAAgAAAAAAAQABAP//////////AAABAAIAAwABAAIAAgACAAQABAAEAAQAAgACAAIA
AgAEAAQABgAGAAcABwAIAAgABwAHAAgACAAKAAoACgAKAAoADAAMAAwACwALAAwACwAN
AA4ADgANAA0ADwAPAA8AEAAQABAAEAARABEAEQASABMAFAAVABcAFQAWABcAGAAWABYA
FQAUABQAFQAVABYAFAAUABQAFAAUABMAEwAVABUAFAAUABMAEwATABIAEQAPABAAEAAQ
AA4ADgAOAA0ADQAOAA4ADQAPAA8ADwAPAA8ADwAOAA4AEAAQABAAEQARABEAEQARABIA
EgASABIAEgASABIAEgAQABAAEQARABEAEQASABIAEgARABEAEQAUABQAEwATABUAFQAW
ABQAEAASABIAEgASABIAEwATABMAEQARABIAFAAVABkAHAAdAB0AHAAbABoAGgAcAB0A
HwAfAB8AHwAhACEAIQAhAB8AHAAcABwAGgAcABwAHAAYABYAFQAUABIAEQAPAA8ADgAL
AAsACwALAAsACAAGAAUABQAEAAQABQAHAAcABwAHAAUABQAFAAUABQAFAAUABQAFAAQA
BAAEAAIAAgACAAEA/v/+/wEABQAJAAoADwAVABoAIQApAC4ALwAtAC0AKwAeAA4A/P/u
/+b/4f/e/9z/1f/K/8j/x//H/8v/0v/Z/9//5v/u//b/+//+/////f/7//v//v/9//v/
+//7//v/+//7//v/+//9//3//f/+//3//f/8//r/+v/6//v/+//7//v//P/8//r/+v/6
//r/+f/5//r/+v/8//z//f/9//v/+//7//v/+//7//v/+//5//r/+v/6//r/+v/6//r/
/P/8//z//P/6//r//P/8//3//f/+//7//f/9//7//v8AAAAAAAAAAP7/AAAAAAAA////
/wAA//8AAAIAAwADAAIAAwACAAEABAAEAAQABAAFAAUABQAGAAYABgAGAAcABwAIAAkA
CgAJAAoACgAKAAcABwAGAAYABgAGAAYABgAGAAUABQAHAAUABAAEAAMAAQABAAAA////
/wAAAAAAAAAAAAAAAP////8AAAAA///////////////////+//7////+//3//f/9//3/
/f/9//7//v/+//7/AAAAAAAAAAAAAAAAAQABAP////8AAAAAAgABAAEAAQABAAAA/v/9
//v/+/8AAAQAAQAAAP///v/+//////////////8AAAIAAAADAAUABQAIAAgACAAIAAgA
CgALAA0ACwALAAsADQAPAA8ADwANAAwADAAMAAoADgAOAA4ACgAIAAcABgAEAAMAAQAB
AAAA/f/9//3//f/9//r/+P/3//X/9P/0//X/8//z//P/8//1//X/9f/1//P/8//z//P/
8//y//L/8v/0//T/9P/z//T/8v/x/+//7//0//v///8GAA0AEwAcACUAKQApACkAJgAa
AAwA+P/q/+H/2P/Q/8//zP/E/7v/tf+z/7b/v//J/9T/3P/k/+v/7P/x//X/8//x//T/
8//x//H/8f/x//H/8f/x//H/8f/x//H/8v/0//X/9f/0//D/8P/x//H/8f/x//L/8v/y
//L/8v/y//H/8f/y//L/9P/0//X/9f/z//P/8//z//P/8//z//P/8//0//T/9P/0//T/
9P/0//b/9v/2//b/9v/2//j/+P/1//X/9v/2//n/+f/6//r/+P/4//j/+P/6//z//P/8
//z//f////////8AAAAA//8BAAMAAwADAAIAAgACAAIAAwADAAMABAAEAAQABAAFAAUA
BgAHAAgABwAIAAgACAAHAAcABgAGAAcACAAJAAoACAAHAAcACQAJAAgACAAHAAcABwAG
AAUAAwAEAAQABAACAAIAAgABAAEAAgACAAEAAQABAAEAAQADAAMAAgACAAIAAgACAAMA
BQAFAAUABQAEAAQABAAEAAUABgAHAAgABgAGAAcABwAHAAcACAAIAAgABwAHAAcABgAG
AAUABQAHAAcABgAGAAkABwAIAAYABgAGAAYABgAHAAcABwAFAAUABgAIAAoADQAPAA8A
EAAQABAAEAAQABIAEwAVABUAFQAVABcAFwAXABcAFQAUABQAFAASABYAFgAWABIAEAAP
AA4ADAALAAkACQAIAAcABwAHAAcABwAEAAIAAQD///7//v//////////////////////
/////////////////v/+//7//v/+//7//f/8//7//f/9/wEABAAHAAsAEgAZACEALAAz
ADUANQA1ACwAHAAKAPr/7v/n/+L/3v/X/9D/yP/F/8X/x//Q/9n/3//m/+7/9P/3//r/
/f/9//3////8//v/+//7//v/+//5//n/+f/5//v/+//7//z//P/9//3//P/6//r/+//7
//3//f/+//7//P/8//z//P/7//v//P/8//z//P/9//3/+//7//v/+//9//3//f/9//v/
/P/8//z//v/+//7//v/+//7//v/+//z//P/+//7//v///wEAAgACAAEAAQAAAAIAAgAC
AAIAAgAEAAQABAACAAMABQAFAAUABgAGAAUABwAJAAkACQAIAAgACAAIAAsACwALAAwA
DAAMAAwADQANAA4ADwAQABAAEAAPAA4ADwAPAA4ADgAOAA4ADgAOAA4ADQANAA8ADwAO
AA4ADQALAAsACgAJAAkACgAKAAoACgAKAAoACQAHAAgACAAHAAkACQAJAAkACQAJAAgA
CAAKAAoACgALAAsACwALAAsACgAKAAoACgAKAAoACgAKAAwADAANAA0ADQANAA4ADgAO
AA0ADQANAA0ADAAKAAkACgALAAsADAANAAsACQAKAAwADAAMAAwADAALAAsACgAJAAsA
CwAMAA4AEAATABUAFQAVABQAEwASABQAFgAXABkAGQAZABkAGwAbABsAGwAZABgAGAAY
ABYAFgAWABYAEgAQAA8ADgAMAAkABwAHAAYABgAHAAgACQAJAAYABAADAAMAAgACAAMA
AQABAAEAAQADAAMAAwADAAMAAwADAAMAAwACAAIAAgAAAAAAAAD//wAAAgADAAMABwAK
AA0AEQAYACMALwA0ADUANQA1AC0AGgAGAPj/7v/m/+H/3v/a/9X/zP/I/8n/y//T/9z/
4//r//T/9v/4//3//v///wEAAwABAAIAAQD/////////////////////////////AAAA
AAEAAQAAAP7//v///////////wAAAAAAAAAAAAAAAP////8AAAAA/v/+//////8BAAEA
AQABAAEAAQABAAEAAQACAAIAAgACAAIAAgACAAIAAgACAAIAAgACAAQABAADAAMABAAE
AAMAAwAEAAQABgAGAAYABgAGAAgACAAIAAYABwAJAAkACwAMAAwACwALAA0ADQANAA4A
DgAOAA4ADwAPAA8AEAARABIAEwAVABMAFAAVABYAFQAWABYAFgAVABUAFAAUABQAFAAU
ABQAEgARABEAEwAVABQAFAATABEAEQAQAA8ADwAQABAAEAAQABAAEAAPAA8AEAAQAA8A
DQANAA0ADQANAA0ADAAMABAAEAAQABEADwAPAA8ADwAQABAAEAAQABIAEgASABIAEAAQ
ABEAEQARABEAEgASABIAEQARABEAEgASABEAEQAPAA8ADgAOABEAEQARABIAEgASABIA
EAAQABAAEAAPAA8ADgANAA4ADwARABQAEgAVABcAFwAaABoAGgAaABoAHAAdAB8AHQAd
AB0AHwAfAB8AHwAdABoAGgAaABgAGgAaABoAFgAUABMAEgAQAA0ACwALAAoACwALAAsA
CwAJAAYABAADAAQABAAFAAcABQAFAAUABQADAAMAAwADAAUABQAFAAUAAwACAAIAAgAE
AAQABAADAAQAAgADAAEABQAIAA0AFQAcACMALQAyADEALwAtACcAGAAKAP7/7v/k/9//
2v/W/8//yP/E/8P/x//P/9j/3//l/+r/7v/y//X/+v/9//3/+//5//r/+f/5//n/+f/5
//f/9//3//f/9//3//f/+P/6//v/+//6//j/+P/5//n/+f/5//r/+v/6//r/+v/6//f/
9//4//j/9v/2//f/9//3//f/9//3//X/9f/1//X/9//4//j/+P/2//b/9v/2//f/+P/5
//r/+f/4//n/+P/3//f/+P/4//n/+f/6//r/+v/6//r/+v/6//z//P/8//r/+//9//3/
/f/+//7//f///wEAAQABAAEAAAD///7/AQABAAEAAgACAAIAAgADAAMABAAFAAYABQAG
AAYABgAFAAUABAAEAAQABAAEAAQAAgABAAEAAwADAAIAAgABAAAA///9//v/+//8//z/
/P/7//z//f/9//z//P/7//n/+//7//v/+//9//3//P/8//z//P/8//3//f/9//3//f/8
//z//P/8//z//P/8//z//v/+///////+//3//f/8//7//f/9//3//P/8//v/+//7//v/
+v/6//3//f/9//7/+v/4//b/+P/4//j/+P/6//v/+//7//r/+f/5//r//P///wEAAQAA
AAAAAAAAAAAAAgADAAUABQAFAAUABwAHAAcABwAFAAYABgAGAAQABAAEAAQAAAAAAP//
/v/8//n/9//3//b/8//z//P/8//1//L/8P/v/+3/7P/s/+3/7f/t/+3/7f/v/+//7//v
/+3/7f/t/+3/7f/s/+z/7P/u/+7/7v/t/+z/7P/t/+3/8f/y//P/+f/+/wUADwAaACMA
IwAfAB0AFgAEAPb/6P/e/9X/zP/E/8X/wP+0/6//r/+v/7b/v//H/9D/2v/g/+P/5v/n
/+f/6f/p/+r/6f/p/+n/6f/p/+j/5//m/+X/5//n/+f/6P/o/+n/6f/o/+j/6P/p/+n/
6P/n/+f/5v/m/+b/5v/m/+b/5//p/+r/6P/o/+n/6f/p/+n/6f/p/+n/6f/p/+n/5//o
/+j/6P/o/+j/6P/o/+j/6P/o/+j/6P/o/+r/6v/r/+v/7P/s/+v/6//s/+z/7v/u/+7/
7v/s/+7/7v/u/+7/7//x//H/8f/y//L/8f/x//P/8//z//b/9v/2//b/9//3//f/+P/4
//j/+P/5//n/+v/7//z//f/+//7//v///////v/+//z//P/8//z/+v/5//n/+//7//r/
+v/5//f/9//2//X/9f/2//b/9v/0//T/9P/z//P/9P/0//P/9f/1//X/9f/1//X/9P/0
//j/+P/4//n/9//3//f/9//4//j/+P/4//j/+P/4//j/+v/6//v/+//7//v//P/8//z/
+//7//v//P/8//v/+//7//v/+v/6//v/+//7//z//P/8//7/+v/6//r/+v/6//r/+//7
//v/+f/5//r//P/8////AQABAAQABAAEAAQABAAGAAcACQAJAAkACQALAAsACwALAAkA
CAAIAAgABgAKAAoACgAGAAQAAwACAAAA/f/7//v/+v/5//n/+f/5//f/9P/y//H/8//y
//L/8//x//H/8f/x//P/8//z//P/8//z//P/8//z//L/8v/y//L/8v/y//H/8P/u/+3/
7//1//j/+////wgADwAXACAAJQAnACcAKQAiABIAAADw/+L/2//U/9D/zf/G/77/u/+5
/7n/xP/L/8//2P/i/+b/5//s//P/9f/z//H/8P/v/+//7//v/+//7//v/+//7//v/+//
7//w//D/8f/x//D/7v/u/+//7//v/+//8P/w//D/8P/w//D/7//v//D/8P/w//D/8f/x
/+//7//v/+//8f/x//H/8f/x//L/8v/y//L/8v/y//L/9P/0//T/9P/y//L/9P/0//P/
8//0//T/9f/1//b/9v/0//T/9P/0//b/+P/4//j/+P/5//v/+//7//z//P/7//v//f/9
//3//P/8//z//P////////8AAP7//v/+////AQACAAMABAAFAAYABgAGAAMAAwACAAIA
BAAEAAQABAAEAAMAAwAFAAQAAgABAP////////7//f/9//7//v/+//7//v/+//3/+//8
//z/+//8//3//v/////////+//7////+//3//f///////////wAAAAAAAAAAAgACAAIA
AgAAAAAAAQABAP////8AAAAAAgABAAEAAQAAAAAA/////wAAAQABAAIAAgABAAAAAAAA
AAAAAAD//wAAAgACAAIAAAAAAAAAAAD+/////////wEAAQACAAQAAgAFAAcABwAKAAoA
CgAKAAgACgALAA0ADQANAA0ADwAPAA8ADwANAAwADAAMAAoADAAMAAwACAAEAAMAAgAA
AAAA//8AAAAAAQABAAEAAQAAAPz/+f/3//n/+P/4//n/9//3//f/9//3//f/9//3//n/
+f/5//n/9//2//b/9v/4//j/+P/3//b/9v/3//n/+//+/wMACwASABkAIQAqACsAKQAp
ACUAFgAGAPb/6P/g/9n/1P/Q/8v/xv/A/7//v//H/9T/2f/b/+L/6v/w//H/9P/3//n/
+f/5//T/8//1//X/9f/1//X/9f/1//X/9//3//f/+P/4//n/+f/4//T/9P/1//X/9//3
//j/+P/4//j/+P/4//X/9f/2//b/9v/2//f/9//3//f/9//3//f/9//3//f/9f/2//b/
9v/4//j/+P/4//r/+v/6//r/+P/4//r/+v/5//n/+v/6//v/+//8//z//v/+//7//v/+
/wAAAAAAAP7///8BAAEAAQACAAIAAQABAAMAAwADAAQABAAEAAQABQAFAAUABgAEAAQA
BAAFAAcACAAJAAoACwAMAAwADAALAAsACgAKAAwADAAMAAwACgAJAAkACwALAAoACgAJ
AAcABwAGAAUABQAGAAYABgAFAAYABwAHAAYABgAFAAMABQAFAAUABQAHAAcABgAGAAYA
BgAGAAcABwAHAAcABwAGAAYABgAGAAgACAAIAAgACAAIAAkACQAHAAcACAAIAAoACQAJ
AAkACgAKAAkACQALAAsACgAKAAkACQAJAAoACAAIAAgABwAIAAYABgAIAAgACAAIAAgA
CQAJAAkACwALAAwADgAOABEAEwATABQAFAAUABQAFAAWABcAGQAZABkAGQAbABkAGQAZ
ABcAFgAWABYAFAAUABQAFAAQAA8ADwAPAA4ACwAJAAkACAAJAAkACQAJAAkABgAEAAMA
AwACAAIAAwADAAMAAwADAAMAAwADAAMABQAFAAUABQADAAIAAgACAAIAAgACAAEAAgAA
AAEAAwAHAAoADwAVAB4AIwArADIANQA1ADMAKwAcAAwA+v/u/+b/4f/c/9r/0f/K/8b/
x//J/9H/3P/j/+f/8P/2//j/+f/+/wMAAwADAAMAAgD/////////////AQABAAEAAQD/
//////8AAAIAAwADAAIAAAAAAAEAAQD/////AAAAAAIAAgACAAIA/////wAAAAAAAAAA
AQABAAEAAQABAAEAAQABAAEAAQABAAIAAgACAAAAAAAAAAAAAgACAAIAAgAEAAQABgAG
AAMAAwAEAAQABwAHAAgACAAIAAgACAAIAAgACgAKAAoACgALAA0ADQALAAwADAALAAsA
DQANAA0ADAAMAAwADAAOAA8AEAASABEAEAAPAA8ADwAQABEAEgATABQAFAAUABEAEQAQ
ABAAEgASABIAEgAQAA8ADwARABAADgANAAsADQANAAwACwALAAwADAAMAAwADAAMAAsA
CgAKAAkABwAJAAkACQAJAAkACQAIAAgACQAIAAcABwAJAAkACQAJAAgACAAIAAgACAAI
AAgACAAJAAoADAANAAwACwALAAoACgAJAAkACQAKAAoACQAJAAkACQAIAAgACQAJAAkA
CgAIAAYACAAIAAcABgAFAAQABgAHAAcABwAHAAcACAAKAAgACwANAA0ADgAOAA4ADgAQ
ABIAEwAVABUAFQAVABcAFwAXABcAFQAWABYAFgAUABQAFAAUABAADgANAAwACgAJAAcA
BwAGAAUABQAFAAUABwAEAAIAAQAAAP7//f/9//7///8AAAEA////////////////////
/wEAAAAAAAAA/v/+//7//f/+//7////9////AgADAAUACgATABkAJgAvAC0AKwAtACYA
GAAGAPj/7P/l/+L/3P/Z/9T/yP+9/7v/u//C/8//2f/e/+T/7P/x//L/9f/5//3//f/8
//v/+v/5//j/9//4//n/+v/7//n/+f/5//r/+P/5//n/+P/3//j/+v/7//r/+f/5//j/
+P/4//j/+P/3//f/+P/4//b/9v/3//f/+f/5//n/+f/5//n/+f/5//j/+P/3//b/9//4
//n/+v/6//r/+v/6//z//P/+//7/+//7//z//P/7//v//P/8//7//v/+//7//P/+//7/
/v8AAAEAAwADAAEAAgACAAEAAQADAAMAAwAEAAQABAAEAAUABQAFAAYABgAGAAYABwAH
AAgACQAKAAkACgAKAAoACgALAAsADAAKAAoACgAKAAkACQAKAA0ADAAKAAkABwAHAAcA
BgAFAAMABAAEAAQABAAEAAQAAwAFAAYABgAFAAUABQAFAAUAAwADAAIAAgAGAAYABgAH
AAYABQAEAAMABgAGAAYABgAIAAgACAAIAAYABgAHAAcABQAFAAYABgAHAAcACAAJAAoA
CgAJAAkABwAHAAYABgAHAAcABwAIAAYACAAIAAcACAAHAAYABQAEAAQABQAFAAUABQAF
AAYACAAJAA0AEAARABAAEAAQABAADgAQABEAEwATABMAEwAVABcAFwAXABUAEgASABIA
EAAUABQAFAAQAA4ADQAMAAoACwAJAAkACAAFAAUABQAFAAcABAACAAEAAwACAAIAAwAB
AAEAAQABAAEAAQABAAEA//////////8BAAAAAAAAAAAAAAAAAP///v/+/wEAAQAFAAgA
CwATABoAHwAlADAANQA3ADcAMwAmABQAAgD0/+z/4//e/97/2f/Q/8r/x//F/8n/0v/b
/+P/7P/2//j/+f/8/////////////v/9/////////////f/9//3//f////////8AAAAA
AQABAAAA/v/+//////8BAAEAAgACAAIAAgACAAIAAQABAAIAAgAAAAAAAQABAAEAAQAB
AAEAAwADAAMAAwADAAQABAAEAAQABAAEAAQABgAGAAYABgAEAAQABgAGAAcABwAIAAgA
BwAHAAgACAAKAAoACgAKAAwADgAOAA4ADQANAA4ADQAOABAAEQARAA8AEQARABEAEgAS
ABIAEgATABMAEwAUABIAEgASABMAFAAWABgAGgAaABoAGQAYABgAGQAZABoAGgAaABoA
GgAWABUAFQAXABkAGAAYABcAFQAVABQAEwARABIAEgASABIAEgASABEADwAQABAADwAQ
ABEAEgATABMAEwASABIAFAAUABQAFQAVABUAFQAVABQAFAAUABQAFgAWABYAFgAWABYA
FwAXABcAFwAYABgAGAAXABcAFwAYABgAFwAXABkAGQAYABgAGQAZABkAGgAYABgAGAAX
ABgAGgAZABgAFwAWABYAFwAXABcAGQAZABoAHAAcAB8AIQAhACAAIAAgACAAIAAiACMA
JQAnACcAJwApACcAJwAnACUAJAAkACQAIgAlACYAJwAkACAAHwAeABwAGgAXABYAFAAW
ABcAGAAZABgAFAARAA8AEAAQABEAEwARABEAEQARABEAEQARABEAEwATABMAEwARABAA
EAAQABAAEAAQAA8ADgAQABEAEQAXAB4AIQAlAC4ANQA9AEQARwBFAEEAOwAsABoACgAA
APj/8f/s/+j/4//c/9r/2f/b/+P/7P/x//f/AAAGAAgACwAOAA8AEwARABEAEAAPAA8A
DwAPAA8AEQARABEAEQAPAA8ADwAQAA4ADwAPAA4ADgAOAA8ADwAPAA8AEAAQABAAEAAQ
ABAAEQARABIAEgASABIAEwATABMAEwATABMAEQARABEAEQARABIAEgASABIAEgASABIA
EwAUABUAFgAUABQAFgAWABcAFwAYABgAFwAXABgAGAAYABgAGAAYABoAHAAcABwAGgAb
AB0AHQAdAB4AHgAdAB8AIQAhACEAIAAgACAAIAAjACMAIwAkACQAJAAkACUAJQAmACcA
KAAoACgAJwAmACcAJwAmACYAKAAoACgAKAAmACUAJQAnACUAJAAkACMAIwAjACIAIQAf
ACAAIAAgAB8AIAAhACEAHwAgACAAHwAgACEAIgAjACMAIwAiACIAIgAiACIAIwAjACMA
IwAjACIAIgAiACIAJAAkACQAJAAmACYAJwAnACUAJQAmACYAKAAnACcAJwAmACYAJQAl
ACUAJQAkACQAJwAnACcAKAAkACQAJgAmACQAJAAkACQAJAAlACUAJQAlACUAJgAoACoA
LQAvAC8ALgAuAC4ALgAwADIAMwA1ADMAMwAzADUANQA1ADUAMwAyADIAMgAwADIAMgAy
AC4ALQAtAC0ALAApACcAJwAmACcAJwAnACcAJwAkACIAIQAhACAAIAAhAB8AHwAfAB8A
IQAhACEAIQAhACEAIQAhACMAIgAiACIAIQAgAB8AHQAgAB4AHwAhACMAJAApAC8ANAA5
AEMATgBRAE8ATQBNAEAALgAgABIACgABAP7//v/5/+7/5v/j/+P/5//w//v/BQAMABAA
FAAVABoAHQAfACEAHwAeACEAHwAfAB8AHwAdAB0AHQAdAB8AHwAfACAAIAAhACEAIAAg
ACAAIQAhAB8AHwAgACAAIgAiACIAIgAhACEAIgAiACIAIgAjACMAIwAjACMAIwAhACEA
IQAhACIAJAAlACYAJgAmACYAJgAmACYAJgAmACYAJgAoACgAJwAnACgAKAApACkAKgAq
ACwALAAsACwALAAuAC4ALgAuAC8AMQAxADEAMgAyADEAMQAzADMAMwA2ADYANgA2ADUA
NQA1ADYAOAA4ADgAOQA3ADgAOQA6ADsAPAA8ADwAPQA9ADwAPAA8ADwAPAA8ADwAOwA7
AD0AOwA6ADoAOQA7ADsAOgA5ADgAOAA3ADYANAA0ADQAMwA1ADYANgA1ADcANwA3ADcA
NwA3ADYANgA2ADYANgA3ADcANwA3ADcAOAA4ADgAOAA6ADoAOgA6ADgAOAA5ADkAOQA5
ADoAOgA7ADsAPAA9AD4APgA9AD0AOwA7ADoAOgA9AD0APQA+ADwAPAA8ADsAPAA8ADwA
OwA9AD0APgA+AD0APQA+AD8AQQBCAEMAQwBGAEcARwBHAEgASQBJAEkATABMAEwATABO
AE4ATgBMAE0ATABMAEsATABMAEsASgBJAEgARwBEAEMAQgBBAEAAPwA+AD4APgBAADwA
OgA4AA==
         </WaveFormData>
      </LeadData>
   </Waveform>
</RestingECG>
