# Supplementary material for: Detection of Left Atrial Enlargement Using a Convolutional Neural Network-Enabled Electrocardiogram
Source: Front Cardiovasc Med. 2020 Dec 17;7:609976. doi: 10.3389/fcvm.2020.609976 (PMC7773668; doi:10.3389/fcvm.2020.609976)
Supplement: Supplementary file 5 [file Data_Sheet_5.ZIP › normal4/1802037020_5920_0000000E.XML]

<?xml version="1.0" encoding="Windows-1252"?>
<!DOCTYPE RestingECG SYSTEM "restecg.dtd">
<RestingECG>
   <PatientDemographics>
      <PatientID>1802037020</PatientID>
      <PatientAge>67</PatientAge>
      <AgeUnits>Years</AgeUnits>
      <Gender>Female</Gender>
      <PatientLastName>liliping</PatientLastName>
   </PatientDemographics>
   <TestDemographics>
      <DataType>Resting</DataType>
      <Site>1</Site>
      <AcquisitionDevice>MAC55</AcquisitionDevice>
      <Status>Unconfirmed</Status>
      <Priority>Normal</Priority>
      <AcquisitionTime>10:20:33</AcquisitionTime>
      <AcquisitionDate>05-08-2017</AcquisitionDate>
      <CartNumber>1</CartNumber>
      <AcquisitionSoftwareVersion>009C</AcquisitionSoftwareVersion>
      <XMLSourceVersion>MAC5000 v1.0</XMLSourceVersion>
   </TestDemographics>
   <RestingECGMeasurements>
      <VentricularRate>72</VentricularRate>
      <AtrialRate>72</AtrialRate>
      <PRInterval>168</PRInterval>
      <QRSDuration>96</QRSDuration>
      <QTInterval>396</QTInterval>
      <QTCorrected>433</QTCorrected>
      <PAxis>75</PAxis>
      <RAxis>84</RAxis>
      <TAxis>51</TAxis>
      <QRSCount>12</QRSCount>
      <QOnset>225</QOnset>
      <QOffset>273</QOffset>
      <POnset>141</POnset>
      <POffset>191</POffset>
      <TOffset>423</TOffset>
      <ECGSampleBase>500</ECGSampleBase>
      <ECGSampleExponent>0</ECGSampleExponent>
   </RestingECGMeasurements>
   <Diagnosis>
      <Modality>Resting</Modality>
         <StatementCount>2</StatementCount>
         <LabelText>12SL ��ϳ���</LabelText>
      <DiagnosisStatement>
         <StmtFlag>ENDSLINE</StmtFlag>
         <StmtText>�������</StmtText>
      </DiagnosisStatement>
      <DiagnosisStatement>
         <StmtFlag>ENDSLINE</StmtFlag>
         <StmtText>���� ECG</StmtText>
      </DiagnosisStatement>
   </Diagnosis>
   <Waveform>
      <WaveformType>Rhythm</WaveformType>
      <WaveformStartTime>0</WaveformStartTime>
      <NumberofLeads>8</NumberofLeads>
      <SampleType>CONTINUOUS_SAMPLES</SampleType>
      <SampleBase>500</SampleBase>
      <SampleExponent>0</SampleExponent>
      <HighPassFilter>16</HighPassFilter>
      <LowPassFilter>150</LowPassFilter>
      <ACFilter>NONE</ACFilter>
      <LeadData>
         <LeadByteCountTotal>10000</LeadByteCountTotal>
         <LeadTimeOffset>0</LeadTimeOffset>
         <LeadSampleCountTotal>5000</LeadSampleCountTotal>
         <LeadAmplitudeUnitsPerBit>4.88</LeadAmplitudeUnitsPerBit>
         <LeadAmplitudeUnits>��V</LeadAmplitudeUnits>
         <LeadHighLimit>2147483647</LeadHighLimit>
         <LeadLowLimit>268435456</LeadLowLimit>
         <LeadID>I</LeadID>
         <LeadOffsetFirstSample>0</LeadOffsetFirstSample>
         <FirstSampleBaseline>0</FirstSampleBaseline>
         <LeadSampleSize>2</LeadSampleSize>
         <LeadOff>FALSE</LeadOff>
         <BaselineSway>FALSE</BaselineSway>
         <ExcessiveACNoise>FALSE</ExcessiveACNoise>
         <MuscleNoise>FALSE</MuscleNoise>
         <LeadDataCRC32>1060579712</LeadDataCRC32>
         <WaveFormData>
LgAuAC4ALgAqACgAJgAkACQAJAAkACQAIAAeABwAGgAXABYAFQAUABQAFAAUABQAEQAO
AAsACAAFAAQAAwACAAMABAAFAAYAAgAAAP7//P/7//r/+f/4//j/+P/4//j/+v/6//r/
+v/8//z//P/8//v/+v/5//j/+P/4//j/+P/6//z//v8AAPz/+v/4//b/+P/4//j/+P/4
//j/+P/4//n/+v/7//z/+//6//n/+P/6//r/+v/6//r/+v/6//r/+P/4//j/+P/4//j/
+P/4//n/+v/7//z/+//6//n/+P/4//j/+P/4//v//P/9//7//f/8//v/+v/6//r/+v/6
//n/+P/3//b/+P/4//j/+P/6//r/+v/6//j/+P/4//j/+v/6//r/+v/6//r/+v/6//n/
+P/3//b/+P/4//j/+P/2//b/9v/2//n/+v/7//z/+f/2//P/8P/y//T/9v/4//j/+P/4
//j/9v/2//b/9v/2//b/9v/4//b/9P/y//D/8//1//f/+v/9//z//P/9//r/+v/5//j/
+P/4//j/+v/9//3//f/8//v//f/+//7//////wAA///////////8//3//v////3/+P/1
//X/9v/2//b/9v/2//b/9v/2//f/9P/x/+7/6v/u//D/8v/0//L/8P/w//H/9P/1//X/
9v/1//T/8//x//H/8//0//T/9v/1//T/9P/z//L/8f/w//H/6v/s//b/+P/0/+//7//3
/wAACQAXACMAMAA9AE0AUwBSAFoAWwBHACwADwD3/93/wf+q/6H/m/+X/5//p/+o/7H/
vv/H/8r/zP/V/+D/4//n/+//8v/q/+b/6v/z//X/8v/x//H/8P/u/+7/7//x//P/9P/0
//X/9f/1//X/8v/0//T/9v/2//f/9//1//H/8//0//P/8//2//b/9P/0//X/9//5//r/
+P/2//X/8//1//f/+P/4//n/+f/5//n/+P/3//b/+P/4//T/9//4//j/9v/4//j/+v/8
////AgADAAEA//8AAAIAAgAFAAMABQAGAAkADAAMAAoACAAGAAkADgAQABEAEwAVABgA
GAAYABoAGgAaABkAGgAeAB8AHAAZABwAGwAcAB0AIAAhAB8AHgAbABgAGAAUABIADwAR
ABIAEwARAA8ADQAJAAgABAAAAP7//v/8//z//P/4//j/+//7//n/9v/1//T/8//2//b/
9v/1//X/9v/3//j/+P/4//b/9v/3//f/9P/0//b/9f/1//X/8//0//T/8v/z//f/9v/3
//b/8//y//P/9v/0//P/8v/0//T/9P/0//P/8f/w/+//9P/3//n/+//5//r/+//7//b/
9f/0//P/9v/3//b/9//4//n/+f/5//v/+f/3//n/+v/6//z//P/4//b/9P/y//X/9v/3
//j/+f/6//j/+f/7//v//f/////////+//7//P/8//v/+v/6//r/+v/6//z/+//4//j/
+f/5//j/+P/4//b/9v/2//j/+P/4//f/+P/5//r/+v/6//v//f/+//z//P/8//z/+//6
//n/+f/v//D/8v/0//b/+P/2//j/+P/4//r/+v/7//v//P/+/////v/7//n/9//2//j/
+P/4//j/+v/+/wEAAwAAAP7/+v/7//7//v8AAAEAAQD//////f8AAP7///8AAP7/+//4
//X/9//6//z//v/7//r/+P/2//P/8//1//X/9//2//b/9v/0//T/9P/y//T/9//5//v/
9v/0//L/8P/y//H/8f/z//f/+P/5//n/9//2//f/9v/2//r/+f/2//b/9P/y//b/+//9
////BAAJABMAIQAqADEAPQBLAFIATgBHAEcAQAAnAAMA4//H/7D/o/+d/5n/of+t/7T/
t//A/83/1v/Y/9n/3v/n//H/+//6//L/8P/y//H/7f/x//P/9v/4//r/+v/7//3//f/8
//r/+f/3//f/9//0//X/9v/5//r//f/9//v/9//4//r/+v/7//7//v/8//z//P/9//7/
/v/7//r/+v/5//z///8BAAIA/v/9//z/+//6//n/+P/6/wAA/v8DAAYABgAEAAYABgAD
AAIAAgACAAcABwAHAAoADAAMAA8ADQAMAAwADgAQAA8ADgANAAwAEAAUABUAFQAbAB8A
JAAmACQAJAAiACAAHAAcAB8AHwAiACEAJgAnACUAIwAjACEAHwAeABsAGAAeABwAHAAb
ABcAFgAVABEADgANAAoACgAJAAYABQAGAAAAAAAAAPz/+v/9//3/+//7//v/+//7//z/
/P/8//v//P/8//z//P/8//z/+v/6//r/+f/1//T/9v/3//n/+//4//j/9//0//T/9//1
//X/9v/1//b/+f/6//j/9//2//j/+P/4//j/+P/3//f/9//6//v/+//7//r/+v/6//n/
+f/5//n/+f/5//n/9//3//j/+f/5//n/9//1//P/9f/5//r//f/+/wAAAAAAAAAA///+
//3//P/8//z/+f/5//f/9//5//v/+//7//r/+v/8//z/+//6//v//P/9//7/+//5//X/
9P/5//v//P/+//v/+P/3//b/+v/6//r/+f/7//v/+//6//b/9f/1//T/9//6//3/AAD9
//z/+//7//v/+v/6//r/9f/2//z/+v/6//r/+v/4//r/+v/6//z//P/9//3/+v/6//n/
9v/3//f/9//4//r//P/+/wAA/v/+//3/+//9//z/+f/7//v/+v/7//v/AAABAAQABQAC
AP7//f/8/////////////v/+//3//P/7//r/+P/2//P/8//1//X/9v/2//f/+P/3//b/
9f/y//T/9f/1//X/9P/0//T/9P/1//X/9v/5//n/+P/3//X/9v/2//j/+P/6//r/9//2
//j/9P/w//b/9//3////CAARABcAHwAqADkARwBPAFIAUABNAEMAMgAdAAMA6f/T/8D/
r/+j/5//o/+l/6j/s//C/8n/zv/a/+f/7v/t/+n/6f/s/+7/8v/4//f/9f/3//f/+P/4
//b/9v/3//n//P/8//v/+//7//v/+//4//f/9v/3//b/+//7//n/9f/4//r/+v/7/wEA
AgABAAIAAAD///7//P/7//r/+v/5//n/+//8//z//f/9//3//f/+////AAAEAAQAAAAD
AAQABgAEAAYABgAEAAQABQAGAAkACQAJAAwADgAQABUAFQASABIAFAAWABcAFgAVABQA
FQAYABgAFwAZABsAHgAeACMAJgAnACgAJQAmACoAKwAoACUAKAAnACcAJwApACkAKQAo
ACUAIgAjACAAHwAdAB0AHAAbABcAFgAVABIAEgATABAADwAQAAoACgAKAAYAAgAFAAUA
AwAEAAUABgAHAAQAAgAAAP3//P/8//z//P/+//7//P/8/wIAAwABAAIA/f/5//b/8//3
//r//P/8//7/AwADAAUAAgD9//r/+f/+//7///8AAP7//v/+//7//////wAAAQABAAEA
AAD///7//v/+//3//P/9//7///8CAAMAAgADAAMAAQD+//v//P/7//r//f/+//7/AAAA
AP7//v/+//7//v/+//7//v8AAAIAAQADAAIAAQACAAMAAQABAAAAAAD+//7//f/8//3/
/v///wAAAgABAP7//v///////v/+/////v///wAAAAAAAAAA//8BAAEAAQAAAPz/+//7
//r//P/8//z//P/9//7///8BAP///v/+//7/+v/4//f/+P/8//7/AQAEAP7/AAD+//z/
+v/4//j/+v/6//r//f8AAAQABwADAAIAAAD8//v/+//7//z///8AAAEAAgAAAAAA///9
/////v/7//3///8AAAMABQAHAAcACQAJAAcABAAEAAQAAwD///v/9//5//z//v8AAP3/
/P/6//j/+P/5//z//f/8//r/+f/4//f/9v/1//L/9f/3//j/+f/1//T/8//y//T/9f/3
//v/+//6//n/9//4//j/+v/6//T/8P/z//b/+P/4//T/+P8BAAMABQAQABkAHwArADYA
PwBNAFkAXgBaAFUATQA6ABcA9f/Z/8H/rP+f/5n/n/+n/6//tv+//8T/x//Q/9r/4f/o
/+3/7//x//L/9P/0//r/AQAFAAIA///9//r/+//8//7/AQD///7//P/7//j/9//2//L/
9P/2//r//P8AAAEAAAD9//3//v/9//3/AgACAAAAAAD+////AAAAAAIAAgADAAMABQAH
AAgACAAEAAMAAgABAP///////wIABwAEAAgACgAMAAoADAAMAAsACgAKAAoACwALAAsA
DgAQABAAEwARAA8AEAATABYAGQAaABsAHAAcACAAIQAhACMAJQAoACgAKAAqACoAKgAk
ACQAJwAnACgAJwAsAC0AKwArAC0ALQApACgAJQAiACgAJgAmACUAHwAcABkAEwAXABkA
GQAcABkAFAARABAACgAIAAYAAAD//wMABAADAAUABQAFAAUAAwACAAEA///+//7//v/+
/wAAAAD+//7///////z//P//////AAABAAAAAAD///z/+//9//r/+f/9//3///8DAAQA
AAD9//r/+v/6//r/+v/9//3//v////z/+//5//f/+v/8//7////9//3//f/9//r/+f/2
//X//P///wEAAwACAP///P/9/wAAAAACAAIAAAD+//z/+v/8//7/AAACAAAA/v/5//f/
+f/7////AwABAAEAAAAAAAAAAAD///7/+//6//n/+P/6//v/+v/8//z//f/9//7//P/6
//r/+v/+//7//v/9//3//f/9//z/+//7//z//P/7//r/+f/4//v//P/9/////f/4//j/
+P/4//j/+f/8//3//v/8//z//f/9//z//P/7//j/+v/7//z//v/+//7//v/+//3//v/+
//3////+//v//f/8//z//v////////8BAAEAAgAAAAEAAgAAAP3/+v/3//f/+P/4//j/
+v/6//n/+P/1//X/9//3//n/+P/4//j/9v/2//b/9P/y//P/8//z//X/9v/3//j/9//1
//T/9f/2//b/9v/1//T/9P/2//b//v/6//P/8v/2//b/8v/2//v/+//9/wYAEwAXABcA
KAA5AEEASwBUAFYAUwBJADQAGwD//+X/z/+2/6P/mf+b/6f/sf+y/7f/vv+//8r/3v/r
/+r/5f/n/+n/7P/y//r/+v/1//X/9v/3//n/+v/6//r/+//9//3//P/6//n/+v/7//z/
+v/4//b/9v/0//j/+f/4//X/+v/8//z//f////7/+//6//3///8BAAIAAAD+//3/+//7
//3//v/+//7///8AAAEAAgADAAQACAAGAAAAAQAAAAMAAgAFAAYABgAGAAcACAAKAAkA
CAAKAAoACgANAAsADAAOABIAFgAYABgAGAAYABoAHgAfAB8AIAAhACMAIgAmACgAKAAo
ACEAIAAiACEAIwAhACUAJQAnACcAKQApACgAKAAmACQAJgAiACAAHQAaABgAFgARABMA
EwARABIADQAIAAUABAACAAQABgAEAAAAAwADAAEA///9//v/+f/8//z//P/7//j/+P/4
//j/+//8//v//P/+//3/+f/4//b/9f/1//X/9f/2//b/9P/0//f/9f/1//P/8f/x//P/
+f/4//j/+P/2//T/8v/w//L/8//1//f/9v/1//P/8f/y//T/9v/3//P/8//z//P/9v/3
//b/9//6//v/+//7//r/9//0//X/9v/2//j/+P/2//b/9v/2//j/+P/4//j/9v/2//P/
8//0//X/+P/7//n/+f/4//j/+v/6//n/+P/3//b/9f/0//b/9//2//j/9//1//L/8P/z
//L/8//0//b/9v/2//X/9v/3//j/+P/2//X/9f/0//P/8v/x//D/8v/y//L/8//0//T/
9f/2//P/8v/y//T/9v/y//D/8v/y//L/8v/y//T/9P/0//b/9v/3//f/9f/2//b/9P/0
//X/9v/4//b/9v/2//b/9v/4//n/+f/3//b/8//1//f/+P/7//3//////wEAAQAAAPz/
+//6//j/9f/y/+//7f/u/+7/7v/y//T/9f/2//P/8//1//X/8//w/+7/7P/t/+7/7//u
/+z/7f/t/+3/7f/u/+//8P/u/+3/7f/v//L/8v/y//H/7//u/+//7v/w//D/7f/q//D/
8P/o/+r/8//3//3/CAARABcAIwAsADUAQwBNAFAATgBPAEEAIgAJAPH/zf+x/6L/l/+X
/5v/of+p/7D/uf/E/83/zv/U/9//5v/l/+f/6//o/+L/5P/s/+3/7f/u/+//8f/y//H/
8P/w//H/8v/y//H/8f/x//H/8f/u/+z/7P/u/+7/7//v/+3/6f/t//D/8f/z//b/9v/0
//T/8v/z//T/9P/1//T/9P/z//P/9f/2//b/8//z//P/8//1//X/9f/4//z/+P/7//z/
+//4//n/+P/6//r/+//8/wEAAQABAAQAAgAAAAEA/f/+/wAABAAIAAoACgAKAAoADgAS
ABMAEwAUABUAFwAWABsAHgAfACAAGgAYABkAFwAaABkAHgAfACEAIQAjACMAHQAaABUA
EAAWABQAFAATABEAEAAPAAsACQAHAAMAAgAAAPz/+v/6//j/+P/4//T/8P/z//P/8f/0
//X/9v/3//X/8v/v/+v/7P/s/+z/7P/s/+z/6v/q/+7/7//t/+7/7f/r/+r/6f/r/+z/
7P/q/+r/7f/r/+v/7v/t/+7/8f/z//D/7v/s/+7/7v/u/+7/7P/p/+f/5f/n/+n/6v/r
/+z/7v/w//H/7f/t/+3/7f/r/+v/6f/p/+r/6//r/+v/7f/r/+n/6//r/+r/6//q/+7/
8P/y//T/8f/w/+//7v/v//D/7v/v/+z/6//s/+3/7f/t/+z/7P/v//D/8P/w//L/8v/y
//L/8P/t/+j/5v/q/+v/6//s/+r/6P/o/+j/7P/u//D/8f/u/+3/7P/q/+v/6//s/+z/
6v/o/+b/5P/o/+r/7P/v/+3/7P/s/+z/8f/s/+T/5v/m/+b/5v/p/+z/7f/u/+v/6v/q
/+n/6f/q/+r/6P/r/+3/7//y/+//7v/t/+z/7P/u/+//7//s/+r/5v/n/+r/7P/w//P/
9P/z//T/8//x/+7/7v/u//D/7f/q/+f/5f/m/+b/5v/l/+T/4v/g/+P/5f/p/+v/6f/m
/+T/4v/l/+b/5//m/+X/5f/k/+P/4v/i/+L/4v/i/+H/4f/j/+L/4v/i/+H/3v/e/+D/
4P/o/+b/5f/i/+L/4v/k/+j/5f/j/+n/8P///w0AFQAaACUAMQA7AEIAQAAzACcAFAD5
/9//xf+n/5T/i/+F/4f/k/+V/5L/nf+y/7//xP/G/8v/1P/Z/9f/0//U/9j/3P/g/9v/
2f/a/9v/3f/e/97/3v/f/+H/5P/k/+P/4//l/+X/5f/i/+H/4P/h/+D/4//j/+H/3f/f
/+D/3//f/+P/5P/j/+T/5P/l/+b/5v/l/+T/5P/j/+H/4//k/+T/5P/l/+b/5//m/+X/
5P/m/+r/5v/p/+r/6v/o/+r/6v/o/+j/6f/q/+v/6//r/+7/8P/w//P/8f/v//D/8//2
//r/+v/6//r//v8CAAMAAwAEAAUABwAGAAYACAAIAAgAAQAAAAIAAQAFAAUACwANAAsA
CQAJAAcABwAIAAcABgAFAAAA/f/5//r/+v/6//f/9v/1//L/8v/v/+r/5//m/+X/5v/n
/+T/4P/j/+P/4f/f/9//3//f/93/3P/b/9n/2f/a/9v/3P/e/97/3P/c/93/3f/a/9r/
2v/Z/9n/2f/a/9z/3f/c/9r/2//X/9X/1v/V/9b/2f/a/9j/1//W/9j/2P/Y/9j/2//b
/9z/3f/a/9n/1//V/9X/1v/X/9f/1//X/9f/1//Y/9n/2P/Z/9v/2//a/9n/2//Z/9f/
2f/Y/9j/2v/a/9r/2v/a/9r/2P/Y/9j/2P/a/9r/1//X/9f/1//Z/9v/2//b/9r/2v/Y
/9j/1//W/9b/1v/W/9b/1f/T/8//zv/T/9X/1v/Y/9r/2P/Y/9j/2f/Y/9f/1f/T/9P/
0//S/9L/0//V/9b/1P/U/9T/1P/V/9b/1//Z/9v/2v/a/9r/3f/e/9z/2P/a/9r/2v/a
/9z/3v/e/97/3P/c/93/3f/g/+T/5//o/+T/4f/e/9z/4P/i/+T/5v/l/+b/5v/l/+f/
5v/j/+X/6P/o/+r/6//s/+v/7P/r/+7/7P/t/+7/8P/t/+r/5//r/+7/8P/y//X/9v/2
//b/+f/7////AQAFAAYACAAKAAwADgAQABAAEgAVABcAGQAZABoAGwAcAB8AHwAgACMA
JgAoACoAKwAqACoALAAsADIANgA1ADgAPABAAD4AOAA1ADkAPwBGAE0AUwBfAGwAdQB7
AIMAjgCUAJUAjQB6AF8ASQAxABMA/P/v/+n/6f/r/+v/6v/v//z/BwAOABQAGwAeACEA
JQAlACIAJAAkACYAJwAnACYAJQAlACQAIgAiACMAJQAlACQAIgAhACMAIwAjACAAHwAe
AB8AHgAfAB8AHQAZABsAHAAbABsAHwAgAB8AIAAgACEAIgAiACMAIgAiACEAIgAlACcA
KAAqACsALAAtAC4ALwAwADQANgAyADUANgA4ADYAOAA4ADoAOgA7ADwAPgA9ADwAPgA8
ADwAPwA9AD0APgBBAEQARABEAEQARABIAEwATQBNAEwATQBPAE4AUABSAFIAUgBQAFAA
UwBTAFEATwBTAFMAUQBRAFMAUwBSAFIAUABOAE8ATABLAEkARQBEAEMAPwA+AD0AOgA6
ADYAMgAwADAALwAwADEALgArAC0ALAApACcAJwAnACcAJQAkACMAIQAiACIAIgAiACIA
IgAgACAAIwAjACAAIAAiACEAIQAhACEAIgAiACAAHgAhAB8AHwAfAB0AHQAfACAAHgAd
ABwAHAAcABwAHAAbABkAGAAXABwAHwAhACMAIAAgACAAHwAfAB8AHwAfAB4AHQAaABkA
HAAdAB0AHQAfAB0AGwAdAB4AHgAgACAAHgAeAB4AHgAgACAAIAAgAB4AHgAbABsAHQAd
AB8AIQAfAB8AHgAeACAAIAAfAB4AHAAcABwAHAAeAB0AGgAaABsAGwAaABoAGAAWABYA
FgAaABoAGgAZABkAGQAZABgAFwAXABgAGAAaABoAGgAaABkAGAAXABcAGQAYABgAGAAX
ABYAFgAYABcAFgAWABYAGAAVABUAFQAUABYAFgAWABYAFAAWABYAFgAYABgAGQAZABcA
GAAYABYAFwAXABcAGAAWABYAFgAWABcAGgAcAB0AHAAaABYAFwAaABoAHAAdAB0AHQAf
AB8AHwAcABwAHAAdABsAGQAXABUAFAASABAAEgAUABUAFgASABEAEgARABMAEgASABIA
EAAQABAADgAMAA0ADQANAAwADAAMAAwACgAJAAkACwAPABAAEQARAA4ADgAQABAAEAAM
AAkADAAOAA4AEAAYABsAGQAXABYAHwArADUAQABLAFsAaQBuAHIAbwBlAFAANQAXAPn/
4f/U/8X/u/+5/7v/u//A/8v/2P/h/+r/8P/1//r/AQAFAAUACAAKAAoADAAPABEADwAN
AAwACgAKAAoACwANAAwADAALAAsADAANAA4ADAAMAAwADgAOABEAEQAPAAsADwASABMA
FQAWABQAEAAOAA8AEQATABQAFgAWABcAFwAVABUAFAASAA8ADwAPAA8AEQATABUAGgAa
ABYAGQAaABoAGAAaABoAGAAYABkAGgAbABsAGwAeACEAIgAmACUAJAAkACYAKAAqACoA
KgAqACoALAArACkALgAxADUANgA2ADgAOAA4ADYANgA5ADkAOQA3ADsAOwA4ADcAOAA3
ADgAOAA2ADQANwA0ADMAMQAvAC4ALQApACcAJQAhACAAIQAeAB0AHgAcABwAHAAYABQA
FQATAA8AEQARABEAEQAPAA4ADQALAAwADAAMAAwADAAMAAoACgALAAsACAAIAAkACQAK
AAsACwAMAAwACgAIAAsACQAJAAkABwAHAAkADQAMAAwADAAJAAgABwAGAAYABQAFAAUA
CAAJAAkACQAKAAwADgAPAAoACQAIAAcABwAHAAUABQAKAAsACwALAAsACQAHAAkACAAI
AAoACgANAA4ADwAQAA8ADgANAAwACQAIAAQAAwAFAAcACwAPAAwACwAJAAgACgAKAAkA
CAAGAAYABgAGAAcABwAFAAYACgALAAsADAAOAAwADAAMAAwACgAIAAUABgAHAAgACAAJ
AAkACgAKAAoACgAKAAoACQAIAAcABwAHAAYABgAGAAYABgAHAAoACgAKAAsADAALAAkA
CAAHAAcABwAHAAcABgAEAAQABAAEAAIABAAEAAQABwAIAAoACwAKAAoACQAGAAcABwAH
AAgACAAIAAgACAAIAAoACwALAAsACgAHAAkACQAIAAkACQALAAsADQANAA0ACgAKAAoA
CgAHAAQAAQABAAIAAgACAAAAAAD///7//////wEAAQD+//z/+//6//v//P/9//z/+f/5
//j/9//3//j/+f/6//r/+f/5//v//P/8//z/+//5//j/+f/4//z/+v/5//r//P/8//r/
/v///wEABwAUABkAGwAnADYAQwBRAFkAYgBkAFcASQA6AB8A///j/83/uv+p/53/l/+d
/6f/rP+1/8L/yf/S/+D/5//i/+P/5//p/+j/6v/s//D/+/////v/+f/4//b/+P/4//n/
+//8//z/+//7//n/+f/5//b/+P/4//r/+v/7//v/+f/1//n//P/9////AQAAAP3//P/8
//3//v/+/////v/+//3/+//9//7//v/7//v/+//7//3///8BAAYABgAAAAEAAAAAAP7/
AAAAAAIAAgADAAQABgAFAAQABgAGAAYACQAHAAcACAALAA4AEAAQABAAEAASABYAFwAX
ABgAGQAbABoAGgAcABwAHAAbABwAIAAhACAAHQAgAB8AHQAdAB8AHwAeAB4AHAAaAB8A
HAAbABkAFQAUABMADwAMAAsACAAIAAkABgAFAAYA///+//3/+P/3//v//P/7//r/+f/4
//f/+f/4//f/9f/x//D/7//u//D/8P/u/+7/9f/3//b/+P/2//P/8f/v//D/8v/z//L/
8v/1//P/8//w/+3/7P/t//P/8v/y//L/8P/w//D/8P/y//H/8f/x//X/9//4//n/9//2
//X/8//x//H/8f/x//H/8f/v/+//8P/x//H/8f/0//P/8v/1//X/9P/1//T/9//6//3/
AAD+//z/+v/4//j/+P/1//X/9P/z//T/9f/3//f/9v/2//b/9v/1//T/9P/0//T/9P/2
//X/8v/y//L/8//z//T/8v/w//D/8P/z//T/9f/1//T/8//y//D/7//v//D/8P/y//L/
8v/y//D/8P/w//H/8v/y//P/9P/x//D/8P/y//H/8P/w//D/7v/1//X/9P/y//L/8v/y
//L/9P/0//T/8v/y//P/8//1//b/9v/0//L/8f/w//D/8P/w//D/8P/z//b/+P/5//f/
9v/z//X/9P/0//b/9//5//n/+//7//3/+v/6//r/+P/1//L/7//v//D/8P/w//H/8v/y
//L/7//v//H/8f/x//D/8P/w/+//7v/t/+r/7P/t/+3/7f/t/+7/7//w/+//7f/s/+3/
7P/q/+j/5f/l/+b/6f/q/+r/6v/t//L/8P/s/+r/7P/v//H/8//6/wEABQANABwAJwAv
ADsARgBGAEMAPwAyABkA+//f/8v/tP+d/5H/kf+V/5X/nP+j/6r/t//A/8T/zf/W/9v/
3//n/+z/6v/o/+r/6f/n/+f/5//o/+j/6v/q/+v/7f/s/+z/6//r/+3/7f/t/+r/6v/q
/+z/7P/v/+//7f/p/+7/8P/w//H/8//y/+//7v/u/+//8P/w//H/8P/w/+//7f/v//D/
8P/y//P/9P/1//X/9f/1//j/+f/0//b/9v/4//b/+P/4//b/9v/3//j/+f/5//n//P/7
//r//P/5//z//v8CAAYABgAEAAIAAAADAAgACgALAAsADQAQABAADwAQAA8ADgAMAA4A
EwAVABcAFQAZABkAFwAVABUAEwAUABQAEgAQABEADAAJAAUABQAGAAcABQAGAAUAAgAC
AP7/+v/4//j/9v/2//b/8v/t/+//7v/r/+v/6//r/+v/6v/o/+b/4//g/+D/4P/g/+X/
5v/l/+b/5//n/+T/5P/m/+X/5f/l/+P/5P/k/+L/4v/l/+P/4//l/+P/4//l/+f/5P/i
/+D/4v/i/+L/4v/g/9//3//f/97/3//f/9//4P/i/+T/5f/l/+X/5f/l/+P/4//h/+H/
5v/n/+f/5//l/+P/4f/j/+T/5P/m/+b/5f/k/+P/4v/j/+T/5f/m/+b/5v/j/+P/4f/h
/+P/5f/o/+n/6f/q/+n/6P/m/+T/5v/m/+b/5v/j/+H/3f/c/+H/4//k/+b/5v/k/+T/
5P/k/+T/5P/j/+H/4f/h/+D/3//f/+D/4P/h/+L/4//k/+P/4v/h/+H/4//i/+L/4v/h
/+D/4P/i/+T/5P/l/+b/5P/j/+P/4//g/9//3v/d/+P/4v/g/+D/4P/g/97/4P/g/+D/
4P/g/+H/4f/i/+T/5f/k/+D/3//e/97/3//g/+H/4v/k/+b/5//n/+X/5P/h/+P/4//i
/+P/4//o/+n/7P/t/+3/6v/q/+r/6v/n/+T/4f/f/+D/4P/g/+L/4v/h/+D/3v/d/97/
3f/d/9z/3P/c/97/3v/e/9z/2v/b/9v/2//d/97/3//g/97/3f/d/9//3f/c/9v/2f/Z
/9r/3f/e/+L/4v/Z/9L/2P/e/9z/3P/f/+P/5f/q//X//f8DABAAHwArADUAPgBCAD8A
NwAmAAsA7f/P/7P/oP+T/4X/g/+J/43/kP+Z/6j/r/+0/8D/w//E/83/1f/V/9T/1v/U
/9D/1f/b/9n/2f/a/9r/2P/Y/9n/2//b/9r/2P/X/9f/1//X/9T/2P/a/97/4P/g/9//
3P/X/9r/3P/c/93/4P/g/97/3v/d/93/3f/c/9v/2v/a/9n/2//d/97/3v/e/9//4P/h
/+D/3//e/+D/4P/c/9//4P/j/+L/5f/m/+X/5P/k/+T/5f/l/+X/6P/o/+j/6//p/+X/
6v/x/w==
         </WaveFormData>
      </LeadData>
      <LeadData>
         <LeadByteCountTotal>10000</LeadByteCountTotal>
         <LeadTimeOffset>0</LeadTimeOffset>
         <LeadSampleCountTotal>5000</LeadSampleCountTotal>
         <LeadAmplitudeUnitsPerBit>4.88</LeadAmplitudeUnitsPerBit>
         <LeadAmplitudeUnits>��V</LeadAmplitudeUnits>
         <LeadHighLimit>2147483647</LeadHighLimit>
         <LeadLowLimit>268435456</LeadLowLimit>
         <LeadID>II</LeadID>
         <LeadOffsetFirstSample>0</LeadOffsetFirstSample>
         <FirstSampleBaseline>0</FirstSampleBaseline>
         <LeadSampleSize>2</LeadSampleSize>
         <LeadOff>FALSE</LeadOff>
         <BaselineSway>FALSE</BaselineSway>
         <ExcessiveACNoise>FALSE</ExcessiveACNoise>
         <MuscleNoise>FALSE</MuscleNoise>
         <LeadDataCRC32>125170965</LeadDataCRC32>
         <WaveFormData>
KAAoACgAKAAoACgAKAAoACgAKAAoACgAJQAkACMAIgAhACAAHwAeABsAGgAZABgAFQAS
AA8ADAAIAAYABAACAAQABAAEAAQAAQAAAP///v/9//z/+//6//j/+P/4//j/9v/2//b/
9v/4//j/+P/4//f/9v/1//T/9v/2//b/9v/3//j/+f/6//n/+P/3//b/+P/4//j/+P/1
//T/8//y//P/9P/1//b/+P/4//j/+P/6//r/+v/6//f/9v/1//T/9v/2//b/9v/2//b/
9v/2//j/+P/4//j/+v/6//r/+v/6//r/+v/6//r/+v/6//r//P/8//z//P/8//z//P/8
//r/+v/6//r/+v/6//r/+v/6//r/+v/6//r/+v/6//r/+v/6//r/+v/5//j/9//2//j/
+P/4//j/9v/2//b/9v/z//L/8f/w//L/9P/2//j/9//2//X/9P/1//b/9//4//b/9v/2
//b/9v/2//b/9v/2//b/+P/4//f/+f/6//v/AAADAAQABgAFAAUABQAGAAYACAAIAAkA
CQAIAAcABgAIAAkACwALAAsACgAIAAUABgAIAAkACgAJAAQAAwADAAQABQAFAAUAAAD9
//v/+v/3//f/9v/0//T/8//y//D/7f/s/+v/6f/p/+r/6//s/+z/6//r/+v/7P/s/+z/
7P/r/+r/6f/n/+n/6v/q/+r/6//r/+v/6v/q/+n/5//l/+f/5P/i/+X/4//f/9z/3f/l
/+7/8//7/wgAFAAhADEAQABKAFoAcAB6AHkAcABWAC4ADgD4/+L/zP/E/8b/yf/K/9D/
1//b/9f/0v/U/9j/2v/e/+P/5P/g/+T/7v/z//H/7//s/+r/6P/o/+j/6P/p/+v/7P/s
/+z/7v/u/+7/7v/s/+z/6//r/+7/7v/u/+//7//u/+3/7P/r/+r/6f/o/+z/7f/v//H/
7//u/+7/7v/w//H/8v/y/+//7//v/+//7v/u/+3/7f/t/+3/7v/v//D/8//1//f/+f/5
//j/+P/4//f/+P/6//r/+v/5//n//v///wAAAQABAAUABwAHAAgACgAMAA4ADAAOAA8A
EQAWABYAFwAYABkAGgAdAB8AHgAfACAAIAAiACIAIgAiACMAIwAhACEAHwAbABoAGAAa
ABoAGwAbABUAEQAQAA0ACgAHAAUAAgABAAEAAAD8//v/+//7//v/+P/4//f/9v/z//P/
8//z//P/9P/0//X/9v/3//b/9//3//b/8//y//L/8f/x//H/8f/x//L/8v/x//H/8f/x
//H/8f/x//H/8//y//L/8v/x//H/8f/x/+7/7f/r/+v/7//y//b/+P/2//b/9//3//X/
9P/0//T/8v/y//L/8//1//f/+P/4//b/9f/0//T/9P/0//P/8//z//P/8//0//X/9P/1
//f/9//0//T/9f/4//j/+P/6//j/+P/4//b/9v/2//f/9//1//T/8//y//L/8//z//T/
9P/0//X/9f/1//P/8//0//T/9f/1//T/9v/2//b/9P/2//f/9//1//X/9//3//f/9f/1
//b/9v/t/+7/7//w//H/8v/2//b/9v/5//n/+////wEAAwAEAAUABQAEAAQAAwAEAAQA
BQAFAAQABgAGAAcACQAJAAkACgAKAAkABwAHAAgABgAGAAYAAgAFAAcACAAJAAUAAwD/
//v/+f/4//X/9f/y//D/7v/t/+z/6v/q/+r/6//r/+v/7P/r/+r/6f/n/+j/6f/p/+r/
6P/o/+j/6P/p/+n/6v/s/+r/6v/q/+n/5//k/+X/5f/n/+f/5//o/+j/4//f/9//4v/j
/+H/5v/v//n/BAAOABkAKwA6AEQAUgBgAGwAewCAAGoAQgAgAAgA7v/Q/77/vv/F/8z/
0v/V/9f/2//a/9j/1v/Y/+L/6f/o/+b/6P/o/+f/6f/s/+z/7f/u/+3/7P/r/+v/6//s
/+z/7P/s/+z/7P/s/+r/6v/p/+n/6//s/+3/7//u/+7/7v/u/+7/7v/u/+7/8v/z//X/
9//1//L/8P/u/+//8f/z//T/8P/v/+7/7f/v//D/8P/x//T/9//7/////P/9//3//f/8
//v/+f/4//f/9//5//z/AAAAAP////8EAAUABgAHAAcACQAJAAcACwAOABEAFAAYABwA
HwAjACQAIgAhACAAIwAkACcAKQAnACkAKwAsACsAKgApACgAKQApACcAJwAoACUAJQAk
ACEAIAAgAB8AGgAXABcAFQAUABEADwAMAA0ADQAMAAgAAwABAP///f/7//z//P/8//3/
/f/9//3//f/+//7//////////f/9//7//P/4//b/+f/5//r/+//6//n/+f/4//n/+f/5
//n/+//7//v/+//6//j/9//2//j/+f/6//v/+P/3//X/9f/1//b/+P/4//r/+v/7//v/
+v/6//v//P/8//z//P/9//v/+//6//j/+f/5//n/+v/+/wAAAQADAAIAAQAAAAAA/v/8
//z//f/9//r/+v/7//r/+v/6//z//v/+//7//P/+//7/////////AAABAAIA///9//r/
+P/5//r//P/9//v/+f/5//r/+v/7//v/+v/7//z//f/8//n/+f/4//X/+f/9////AQAA
AP/////+//3//P/8//z/+f/5//z//v/+//7//v/+//z/+v/7/wAAAwAIAAsACgAKAAoA
CQALAAwADAAOAA8AEQASABIADgAMAAsACwAOAA8AEQASAA4ACwAKAAoADgAQABIAEAAP
AA8ADgANAA0ADQALAAkABgAEAAAA///+//z/+v/5//b/9P/0//T/9f/1//X/9v/4//j/
+P/3//X/9f/0//T/8//y//H/8P/x//H/8v/0//L/8v/y//H/8P/u//D/8f/1//n/9//2
//D/6f/l/+n/6v/r//H/+v8BAAcADgAUACMAMQA8AEgAWgBsAHoAgwCAAG4ASgAuABYA
+P/e/9L/0P/P/9T/3P/f/+H/4//k/+b/5v/m/+b/5//u//D/9P/6//n/9f/2//b/9//4
//f/9v/1//X/+f/8//7/AAD///7//f/8//r/+v/5//n/+v/6//r/+//6//r/+v/6//z/
/v8AAAIAAAD////////9//z//P/8//z//f/+//7//f/9//3//f/+/wAAAQADAAMAAwAE
AAUABwAJAAoACwALAAsACgAKAAsACwANABAAFAAUABMAEwATABMAEwATABUAGQAbABsA
GgAcAB4AIAAfACIAJAAnAC0ALgAwADIAMwA0ADcAOQA4ADkAOgA6ADgAOAA4ADgAOwA7
ADkAOQA6ADcANwA2ADUANAA0ADMALgArACsAKQAmACMAIQAeAB8AHwAeABoAGAAZABoA
GwAYABgAFwAWABIAEQAQAA8ADgAOAA0ADQAPAA8ADQANABEAEgARABIADgALAAkABwAK
AAsADQAOAA0ADQANAA0ADQANAA0ADQAOAA4ADwAQAA8ADwAPAA8AEAAPAA0ADQAOAA4A
DwAOAAwADAANAA0ADgAOAA8AEAAQABAAEAARAA8ADwAOAAwADgANAAwADAAPABAAEAAR
ABEAEQARABIAEAAOAA4ADwAQAA4ADwARABAAEAAQABIAEAAQABAADgAPABAAEgATABIA
EgASABIAEQARABAAEAAPAA4ADgANAA4ADQAOABAAEgATABMAEgASABIAEgAQAA8ADwAO
AAsADQAPAA8ADwANAA0ADgAOAA8ADgAOAA4ACgAJAAoACgAMAA4AEgAUAAsACgAKAAoA
CgAKAAwADAAMAA8AFAAXABwAHwAcABwAHAAbABwAHgAfACIAIAAhACEAIAAhACAAIAAh
ACIAIQAhACAAIQAfAB8AIAAgACAAIAAcABoAGwAbABsAHAAbABgAFQAVABQAEQARAA8A
DAAJAAcACAAGAAYABgAGAAUABAAEAAIAAgACAAEAAgADAAMABAACAAAA/v/8////AQAE
AAgABwAGAAUAAwAEAAIABAAFAP3/+f/3//b/+v/7//f/9//+/wMAAQAIABEAFwAgACgA
MwBHAFwAagB4AIgAlgCVAIQAZgBEACYAEAD0/+D/4P/k/+f/7P/s/+v/6//t/+7/8P/0
//z/AAD///7//P/+/wIACQANAAoACAAHAAYABwAIAAkACwAIAAgABwAGAAMAAgABAAAA
AwAEAAQABQAHAAgACQALAAsACgAJAAgACAAIAAgACAAJAAkACgALAAwADAANAA4ADgAP
ABAAEAAOAA0ADAALAAsADAAMAA0ADgAPABEAEwARABMAFAAVABgAGQAZABoAGAAXABgA
GgAcABwAGwAbABwAHQAeAB8AJAApACwALQAtAC4ALwAwAC8AMgA0ADcAOAA4ADkAOgA8
ADwAPgA/AEEAQwBFAEYARABEAEQARABDAEMAQQBBAEQAQQBBAEAAPAA4ADUAMQAxADEA
NAA1ADAALQArACgAJAAjACEAHAAaABsAHAAdABkAGAAWABQAFQAVABUAFQASABIAEQAR
AA8ADwANAA0AEgASABAAEAASABEAEQARAA8ADwAQABAAEQARABEAEQAQAA8ADgANAA8A
DgAOAA4ADgANAAwACwAMAA0ADQAPAA8ADgAOAAwADAAMAA0ADQALAAoACgAKAAsADAAN
AA8AEQATABQAFAARAA8ADQAMAA4AEAARABMAEQAPAA0ADAAPAA4ADwARAA8ADAAMAA0A
DgAOAA4AEAAOAA4ADgAMAA0ADgAQABEADQAMAAsACgAKAAsACwAMAAwADAANAA0ACwAJ
AAkACgALAA0ADgAOAAsACgAJAAYACAAJAAkABwAFAAcABwAHAAgACQALAAwACwAMAAkA
CAAHAAYACQAKAAsADwARABMAFwAZABgAGAAYABcAGQAaABoAHAAeAB8AHwAeABwAGgAZ
ABkAHAAdAB8AIAAdABsAGwAcABoAGgAaABYAFAAVABUAFQAUABMAEAANAA0ADgANAA8A
CgAGAAIA//////7///8AAAAA///+//7//v/+//7//f/7//v/+v/6//3//v///wAA/f/7
//r/+v/6//r/+v/5//r/+P/6//v/AwD///n/9v/4//P/7f/v//T/9//3//z/BwAPABAA
GgAtAD0ASgBYAGYAeACIAI8AjAB2AE4ALAAUAPr/5P/a/9r/2//g/+L/3//f/+X/7v/0
//L/7P/s/+//8v/4//z//P/7//3//f/8//z//P/8//z//P/9////AAAAAAAAAAAAAAAA
AAD///7//P/7//z//P/8//3/AAAAAAAAAAD+//7//v/+/wIAAwAFAAcABgAEAAMAAgAB
AAEAAQAAAAEAAwAFAAcABQAGAAYABwAFAAUABgAHAAUABwAIAAkACgALAAsADAANAA0A
DwASABEAEAAOAA0AEQATABUAFwAbAB8AIQAhACEAIgAjACQAJwAqACwALwAyADIAMwA0
ADMAMgAzADMANQA3ADkAOgA6ADoAOgA6ADkAOQA3ADcANwAzADIAMAAtACwALAArACoA
JwAnACUAIQAdABoAFgAWABcAFwAUABEAEQARABEACwAKAAgABgAGAAcACAAJAAgACAAH
AAcABwAHAAUABQAGAAYABAAEAAIAAQABAAEA/////wAAAAD//////////wEAAQABAAEA
AQAAAAAAAAD+//3//P/7//7//////wEAAAAAAAEAAAAAAAAAAQABAP3//P/8//z///8A
AAEAAwADAAMAAgAAAP///f/7//r/+//8//z//f/9//3//f/+/wAA/v/+///////8//z/
/f8AAAAAAAACAAIAAgACAAAA/v/+///////+//7//v/+///////+//7//P/6//n/9//6
//n/+v/8////AQACAAIAAQAAAP///P/+///////9//v//f/9//3//P/7//v/+v/6//r/
+//8//n/+f/7//z//P/8//7//f/8//v/+v/+//7//v8BAAUABwALAA0ACwAMAA0ADQAN
AA4ADgAQABIAEwATABIAEAAOAA0ADQARABEAEgASABEADwAPABAAEAAQABAADAAOAA8A
DwAPAAoABwACAP3//f/8//n/+f/6//r/+v/7//r/+P/4//j/9v/1//T/9P/2//b/9v/1
//P/8//y//L/8//0//X/9v/0//P/8//0//T/9P/0//P/9P/y//T/9f/x/+//7f/u/+7/
6//n/+f/6v/t/+//+P8BAAcADgAaACkANwBEAFQAaAB8AIIAfQByAFIAKAAIAO7/1v/K
/87/1v/Z/9j/2P/b/93/3f/c/+L/5v/q//D/7//q/+j/6v/w//H/8f/y//L/8//0//P/
8v/x//H/8v/0//X/9v/1//T/8//y//T/9P/z//P/8//y//H/8f/z//T/9f/2//b/9v/2
//b/9v/1//X/9f/1//T/9P/0//X/9//5//r/+P/3//b/9f/3//j/+P/5//n/+f/6//v/
+f/7//z//f/9//3//P/8//7///8CAAYABgAEAAEA//8EAAUABgAHAAkADQAPAA8ADgAQ
ABIAFAAXABoAHAAfACQAJAAlACYAIwAiACMAIwAlACcAKQAqACsALAAtAC4ALQArACcA
JQAmACMAIwAiACEAIAAgAB8AGwAXABYAEwAQAA0ACwAIAAgACQAJAAYAAwADAAMAAwAA
AAAA///+//3//f/9//3/+P/4//f/9//1//X/8//z//b/9v/0//T/9P/z//P/8//0//X/
9//4//X/9f/1//X/9//3//f/9//1//T/9P/0//f/9//3//f/9f/z//D/7//z//T/9v/2
//b/9v/3//f/8//y//L/8v/y//L/8v/z//T/9f/1//T/9v/1//T/9P/y//L/8f/x//X/
9//5//z/+f/2//X/9f/1//L/8v/z//T/9P/0//b/9f/0//P/8P/y//T/9//5//b/9v/2
//b/8//z//L/8v/w//D/8f/x//H/7//v//D/8v/1//f/+P/2//T/8v/u//H/8//0//P/
8P/x//D/7//w//H/8//0//X/9P/0//T//f/5/+7/7P/s/+z/7P/y//T/9v/7//v/+//9
//3//f/+//////8BAAQABgAKAAgACQAJAAgABwAGAAYABwAIAAcABwAGAAUAAwADAAQA
BQAGAAcABAADAAMAAgABAAMAAwABAP//+//4//P/8f/u/+r/5v/j/+b/6P/s//D/7v/r
/+j/5v/n/+j/6f/p/+f/5//m/+b/6P/o/+j/6P/m/+X/5f/m/+T/5P/k/+P/4//i/+X/
5//r/+v/5f/g/97/2f/X/9f/1v/Z/9v/5P/v//3/BAAMABsALQA8AEgAWABqAHQAcwBm
AEgAJAAGAPD/1v/C/7r/wP/F/8T/yv/T/9X/1f/W/9T/2P/a/9r/2//e/+T/5v/o/+X/
3//f/97/3v/e/+H/4v/j/+X/4//k/+T/5P/l/+b/5//o/+b/5v/l/+X/5P/k/+T/5f/m
/+b/5v/m/+j/6v/s/+7/7P/r/+v/6//p/+j/6P/o/+f/5//n/+b/6f/r/+3/7//u/+7/
7f/t/+//7//w//H/7//x//L/8//x//H/8P/w//P/8//1//j//f/+//7////+//3//P/7
/wAABQAIAAkACQAKAAsADAANABAAEgAVABoAGgAbABwAGgAaABwAHQAeACEAJAAmACYA
JgAmACYAJwAnACUAJQAkAB8AHQAaABgAFgAVABMAEQAPABAADwAMAAkABwAEAAIAAQD/
//r/+f/5//n/+f/3//j/+P/4//f/9//3//f/8//y//D/7//x//H/7//v//L/8v/w//D/
8P/v/+//7//w//H/8//0//H/7//t/+v/7P/t/+7/7//t/+z/7P/s/+//7//v/+//8P/x
//H/8//x//D/8P/u//D/8P/x//H/7//u/+7/7v/v//D/8f/z//P/8//y//D/8v/x//D/
8P/x//L/8v/z//H/8f/x//L/8v/w//D/8f/y//D/8f/z//T/9P/0//b/9v/2//b/9P/z
//L/8v/x//H/8v/z//T/8f/x//D/8P/x//L/9P/1//P/8f/x//L/8P/x//H/8P/x//L/
8//y//H/8f/w/+3/7f/v/+//7//x//H/8v/y//P/8v/y//L/8f/z//H/7v/v//D/8f/y
//H/8P/v//H/8P/x//T/9f/4//z/AAADAAAAAAD//wAAAQADAAQABAABAAAAAAABAAEA
AQACAAIABAADAAQABgAFAAQAAwD+////AQACAAMAAQD///v/9//2//b/9P/1//T/8v/w
/+//7P/q/+r/6v/t/+3/7f/u/+3/7P/r/+n/5//n/+b/5v/o/+j/6P/o/+b/5f/l/+b/
6P/o/+j/5//k/+L/5P/l/+v/7f/r/+j/5v/l/+X/4//g/9//4//o/+//9/8CAA4AGQAl
ADQARABYAG4AfgCFAIQAdABSACYACgDy/9z/zv/K/8X/xv/O/9P/1f/X/9z/3v/c/9z/
4v/l/+j/7P/s/+z/7//t/+v/6v/q/+r/6v/q/+r/6//t/+7/7v/u/+//8P/x//L/8P/w
/+//7//w//D/8P/x//H/8P/v/+7/8P/y//T/9v/2//X/9f/1//L/8P/v/+7/8f/z//X/
9v/1//X/9f/1//X/9v/2//f/+f/5//r/+//6//v/+//7//v/+//6//r/+f/5//v//v8A
AAAA/////wQABQAGAAcACAALAAwACwANABAAEwAWABYAGAAZABsAIAAgACEAIgAiACIA
JAAlACUAJwApACoAKwAsAC0ALgAxADEALwAvAC8AKwAqACgAJgAkACMAIQAeABsAGwAZ
ABQAEQAPAAwADgAPAA8ADAAHAAcABwAHAAIAAgABAAAA///////////9//7//v////7/
/f/6//n/+//6//f/9v/4//f/9//3//n/+f/6//r/+f/5//n/+f/4//f/9v/1//b/9v/3
//j/9//3//f/9//1//P/8P/v//P/9v/6//z/+v/6//v/+//7//r/+v/6//n/+P/3//f/
9v/3//f/9v/4//f/9v/2//X/9v/2//f/9f/1//X/9v/3//b/9//5//j/9P/z//P/9P/0
//T/9v/2//b/9v/0//b/9v/3//f/9v/2//b/9v/1//X/9P/0//T/9P/1//X/8//x//H/
8v/w//H/8f/w//L/8v/y//D/8P/x//H/7//w//P/9P/1//P/8f/w/+7/7v/u/+//8P/x
//H/8//0//P/8v/z//L/8f/w//D/8P/w//L/8v/y//L/8//y//H/8//z//X/+f/7//3/
/v//////AQACAAIABAACAAMAAwACAP///v/+////AQABAAIAAgADAAEAAQACAAAAAAAA
APz//P/9//3//f/+//3/+v/3//T/8v/u/+3/7f/s/+v/6//s/+r/6v/q/+j/5//m/+b/
5v/m/+b/5f/j/+P/4v/i/+L/4v/i/+L/4P/f/9//4P/j/+T/5f/l/+T/4v/k/+X/4//h
/9//3v/c/9f/1//b/97/3//f/+L/6//z//j//v8NAB8AMgBAAFIAZABsAG0AZgBSACwA
DgD8/+L/yP++/77/u/++/8j/z//R/9H/0v/O/87/0v/W/9n/2v/e/+D/4v/n/+f/5f/k
/+T/5P/i/+L/4v/j/+H/4v/i/+L/4//k/+X/5v/l/+T/4v/h/+T/5P/k/+X/5//o/+n/
6v/p/+j/5//m/+n/6f/q/+v/7f/s/+z/7P/q/+v/7P/s/+n/6f/p/+n/6v/s/+3/7//t
/+3/7v/v/+//8f/y//P/8v/x/+//7v/v/+//8f/0//j/+v/7//3//f/9//3//f///wMA
BQAFAAUABgAHAAgACgAOABEAFQAWABYAFwAYABoAGgAcAB0AHQAfACEAIgAhACAAHwAe
ACAAIQAgACEAIQAdABwAGgAbABoAGgAZABYAEwATABEAEAANAAsACAAFAAUABAAAAPv/
+//7//v/+v/6//n/+P/1//X/9f/1//L/8v/x//H/7//v/+3/7f/y//L/8P/w//H/8f/y
//P/8v/x//H/8P/x//H/8f/x/+//7//v/+//8P/w//H/8v/w/+//7v/t/+z/6//p/+n/
7f/u//D/8P/y//L/8//z//D/7v/t/+z/7P/s/+z/7f/v//H/8v/y//H/7//t/+z/7f/u
/+7/7//x//H/8f/y//L/8P/w//H/7//s/+z/7f/x//L/8//2//X/9P/z//D/7v/u/+//
7//u/+7/7v/u/+//7//u/+7/8P/w//H/8f/z//H/8f/y//H/8f/w/+7/7v/u/+7/7P/u
/+//7//t/+r/6//q/+n/6//r/+z/7P/r/+r/6v/q/+r/6//u//D/8v/y//T/9P/w/+7/
7f/s/+z/7P/v/+3/7v/s/+z/7P/s/+z/7P/s/+//9P/3//z////8//z//P/7//3//v/+
/wAAAQADAAQABAABAAAAAAABAAMAAwAEAAQAAgD///7//v8AAAAAAAD8//7/////////
/v/9//r/9//1//T/8f/x//D/7v/s/+v/7P/q/+r/6v/p/+f/5f/k/+X/5v/n/+f/5f/l
/+T/5P/i/+L/4v/i/+T/4//j/+T/5P/k/+T/4//k/+L/5P/l/+X/5f/l/+D/3P/Z/9n/
2//e/9//4//s//H/9f/8/wYAEwAjADIAQABQAGIAbABvAGYASgAoAA4A9v/a/8b/wP++
/73/xP/K/83/zf/P/9b/1P/M/87/1P/V/9L/1v/a/97/5f/p/+f/5P/i/+D/4v/i/+L/
4//j/+T/5P/k/+T/5P/k/+T/5P/k/+P/4//j/+L/4f/h/+T/5P/k/+T/5P/k/+T/5P/k
/+P/4//j/+T/5P/l/+b/5v/n/+j/6P/k/+P/4v/h/+L/5P/l/+f/5//n/+j/6f/p/+v/
7P/t/+//7//u/+7/7v/t/+7/8P/y//L/8f/x//T/9f/2//f/9//7//3//f8AAAIABAAG
AAcACgAMAA8AEAAQABEAEgAUABQAFgAXABcAGQAbABwAGgAaABoAGgAbABsAGQAZABoA
FwAXABYAFwAWABYAFQAPAAsACgAHAAcABQAEAAIAAAD///3/+P/2//f/+P/5//X/9P/y
//D/8f/x//H/8f/u/+7/7f/t/+r/6f/m/+X/7P/u/+7/8P/v/+3/7P/r/+3/7f/u/+7/
7f/t/+3/7f/q/+n/6P/n/+r/6v/r/+z/6//r/+v/6//s/+v/6f/p/+z/7v/x//L/7//u
/+7/7f/s/+z/7f/u/+z/7P/s/+3/6//r/+r/6P/r/+v/6//s/+v/7P/s/+3/8P/x//L/
9P/y//D/8P/x/+//7P/s/+3/7P/s/+z/7v/w//D/8P/u/+z/7P/t/+3/7v/u/+7/7v/t
/+3/7P/s/+z/7P/t/+3/7P/p/+j/6P/r/+3/7v/u/+z/7P/s/+r/6P/p/+n/5//n/+n/
6f/p/+n/6f/q/+r/6//q/+r/6v/n/+f/6f/q/+n/6P/p/+j/5//s/+r/6v/p/+j/5//m
/+r/6v/q/+3/7f/v//P/9f/3//j/+f/5//j/+P/3//j/9v/3//f/9v/2//b/9//5//v/
+//8//z/+//5//n/+v/4//j/+P/0//L/8//z//P/8P/v/+z/6f/p/+j/5f/l/+X/5P/j
/+P/4P/e/97/3v/c/9v/2v/a/9r/2v/a/9n/2f/Z/9j/2P/Z/9r/2//c/9v/2f/Y/9j/
1f/U/9P/0f/R/9D/0//V/9X/0f/X/9j/1P/P/83/zf/Q/8//z//S/9v/5f/s//T/AQAN
ABwALAA8AE4AXABjAGIAVAAwABAA+v/i/8b/tv+y/7P/tP+4/73/w//F/8T/xP/E/8j/
zv/V/9j/2v/c/9z/2//X/9f/1v/W/9b/2f/a/9v/3f/c/9z/2//a/9r/2v/a/9r/2v/a
/9n/2f/a/9r/2v/b/93/3v/f/+D/3//e/93/3P/d/93/3v/f/+H/4P/g/+D/3//f/9//
3v/f/+H/4//l/+P/5P/k/+X/4//j/+T/5f/l/+f/6P/p/+f/5//m/+b/6f/p/+v/7v/u
/+7/7f/t//L/8//0//X/9f/3//f/9f/5//z///8CAAEABAAGAAkACQAIAAgACAALAAwA
DwARABMAFQAXABgAFgAWABYAFgAZABkAFwAXABUADwAMAAgACQAKAAwADQALAAkACgAJ
AAYAAwABAP7/+//7//r/9v/x//H/8f/x/+7/7v/t/+z/6v/p/+j/5//i/+L/4f/h/+P/
5f/l/+f/6P/o/+b/5v/m/+X/5f/l/+P/4//k/+T/5P/l/+b/5//l/+X/5f/l/+P/4v/i
/+L/5f/l/+X/5f/k/+P/4f/h/+H/4v/k/+T/5v/m/+f/5//j/+L/4v/i/+L/4v/i/+P/
5f/n/+j/6P/n/+X/4//i/+X/5v/m/+f/5v/l/+T/5P/l/+T/5f/n/+f/5P/k/+X/5f/k
/+P/5P/l/+b/5//m/+T/5P/l/+X/5P/k/+T/5P/h/+H/4P/g/+D/4P/h/+H/4//h/+H/
4v/g/+H/4f/g/+D/4P/g/97/4P/h/+H/3//f/+H/4f/h/9//3//g/+D/3//e/97/3v/b
/9v/3f/e/+D/4P/i/+L/4f/g/+D/4P/d/9z/3P/f/+H/3P/c/9z/3P/c/97/3v/e/+H/
4f/j/+f/6f/s/+7/8P/x/+//7v/s/+z/7v/v/+//7v/u/+7/7//x//P/8//0//T/8v/v
/+7/7v/w//D/8P/s/+r/6//r/+v/7f/t/+v/6f/m/+T/4P/f/9z/2v/Y/9f/1v/U/9T/
1P/U/9P/0v/S/9T/1P/U/9P/0v/R/8//zv/R/9L/0//U/9T/0//T/9T/0f/Q/8//zf/O
/8z/zv/P/9H/z//N/8r/yv/J/8n/yf/I/8n/yf/O/9n/4//m/+7/+/8JABgAKAA6AEwA
WABdAFoAQgAcAPz/6P/O/7T/rP+s/6v/sP+2/7n/uf+7/77/wP+8/8D/yP/J/8r/zv/O
/8z/z//T/9H/0P/Q/9D/0v/S/9L/0//Q/9D/z//O/87/zv/O/87/0P/S/9P/1f/T/9L/
0f/R/9T/1P/U/9T/1P/U/9T/1P/T/9P/1P/V/9P/0v/S/9L/1P/V/9b/1v/W/9f/2P/Z
/9f/2P/Y/9n/1//X/9j/2f/b/93/3v/f/97/3f/b/9r/3f/d/9//4v/k/+T/4//j/+L/
5//s/w==
         </WaveFormData>
      </LeadData>
      <LeadData>
         <LeadByteCountTotal>10000</LeadByteCountTotal>
         <LeadTimeOffset>0</LeadTimeOffset>
         <LeadSampleCountTotal>5000</LeadSampleCountTotal>
         <LeadAmplitudeUnitsPerBit>4.88</LeadAmplitudeUnitsPerBit>
         <LeadAmplitudeUnits>��V</LeadAmplitudeUnits>
         <LeadHighLimit>2147483647</LeadHighLimit>
         <LeadLowLimit>268435456</LeadLowLimit>
         <LeadID>V1</LeadID>
         <LeadOffsetFirstSample>0</LeadOffsetFirstSample>
         <FirstSampleBaseline>0</FirstSampleBaseline>
         <LeadSampleSize>2</LeadSampleSize>
         <LeadOff>FALSE</LeadOff>
         <BaselineSway>FALSE</BaselineSway>
         <ExcessiveACNoise>FALSE</ExcessiveACNoise>
         <MuscleNoise>FALSE</MuscleNoise>
         <LeadDataCRC32>1189422765</LeadDataCRC32>
         <WaveFormData>
8P/w//D/8P/y//L/8v/y//L/8v/y//L/9P/0//T/9P/3//j/+f/6//z//P/8//z//v/+
//7//v///wAAAQACAAQABAAEAAQABAAEAAQABAAEAAQABAAEAAQABAAEAAQAAgACAAIA
AgAEAAQABAAEAAIAAgACAAIABAAEAAQABAADAAIAAQAAAAIAAgACAAIAAgACAAIAAgAA
AAAAAAAAAAIAAgACAAIAAgACAAIAAgAEAAQABAAEAAMAAgABAAAAAAAAAAAAAAAAAAAA
AAAAAAAAAAAAAAAAAgACAAIAAgACAAIAAgACAAEAAAD///7//v/+//7//v/+//7//v/+
/wAAAAAAAAAAAAAAAAAAAAAAAAAAAAAAAAAAAAAAAAAA/v/+//7//v/8//z//P/8////
AAABAAIAAAAAAAAAAAD+//7//v/+//7//v/+//7/AAAAAAAAAAAAAAAAAAAAAP7//v/+
//7///8AAAEAAgAAAAAAAAAAAAAAAAACAAIABAAEAAUABQADAAQABAADAAIAAAAAAP//
/P/5//j/+P/4//n/+f/6//n/+P/2//T/9v/1//T/8//y//D/8P/z//b/+P/4//j/+v/6
//v//P/+/wEAAgADAAMAAwACAAEAAwADAAMAAwADAAMAAwADAAYABgAGAAYABgAGAAYA
BgAGAAYABgAGAAgACQAJAAgABwAHAAYABAADAAMABAAEAAkACwAPAA8ADwARABIAFQAc
ACMAJQAmACgAJgAfABYAEgANAAsADwAXABoAGwAeACEAIwAhABoAEQAHAPr/7f/i/9v/
3f/i/+f/6//0//v/AAACAAQABQAFAAYACwANAAoACgAKAAsACwALAAsACgAJAAsACwAL
AAsACwALAAwADAAKAAoACQAHAAkACQAJAAkACgAKAAoACQAGAAYABgAIAAYABQAFAAUA
BwAGAAYABgAGAAUABQAFAAcABwAHAAcABQAFAAUABQACAAIAAQABAAQABQAGAAcABQAF
AAUABQAEAAQAAwADAAMAAgACAAIAAwADAAIAAgAAAAAA/v/+//3//P/7//r/+v/7//z/
/P/7//r/+v/6//n/+P/3//b/+P/4//j/9//4//f/9//4//j/+P/5//n/+f/6//r//P/7
//z///8BAAIABAAGAAcACAAJAAoACgAJAAoACwALAAsADAAMAA0ACwALAAoACgAMAAwA
DAANAA8ADwAOAA4ACwAKAAkACAAKAAsACgALAA4ADgAOAA4ADAAMAAwADAALAAsADAAM
AAwADAAMAAwADAAMAAwADAAOAA8ADwAPAA0ADQANAAwADAAMAAwADQANAA0ADQANAAwA
DAAMAA0ACwAKAAoACgAKAAoACQAJAAsADAANAA4ADQANAAwACgAMAAwADAAMAAwADAAN
AA0ACwALAAwADAAMAAwADAAMAAoACgAKAAoADAAMAAwADAAKAAsACwALAAsACwALAAsA
DQAMAAwADQALAAsACwALAA0ADgAOAA0ADQANAA0ADQALAAsACwALAA0ADQAOAA4ADAAL
AAsACwALABAADgAOAA4ADgAOAA4ADgAOAA4ADgAOAA4ADwAPAA8AEAASABEAEAAOAAwA
CwAKAAcABAAEAAMAAwADAAQABQAGAAUABAAEAAMAAAD///7//P/+/wEABAAGAAUABAAF
AAQABwAIAAkACwAKAAkACQAJAAoACwAMAA0ACwALAAsACwALAAsADAAMAA4ADgAOAA4A
DAAMAAwADAAMAAwADAANAA0ADAAMAA0ADgAOAA4ADwAQAAwADwARABUAFQAVABUAFgAZ
ABwAHQAhACYAKgAqACMAGgAUABEAEQAVABsAIgAnACwAMQAzADUANAApABsAEAAFAPj/
7f/n/+b/6//v//j/AQAEAAYACgALAA0AEgARABEAEgASABIAEwATABEAEQAQAA8ADwAP
AA8ADwALAAsADAAMAA8AEAAQAA8AEQARABEAEQARABAADwANAA4ADgAOABAADgANAA0A
DQANAAwADAAMAA4ADQANAA0ACwALAAsACwALAAsACwALAAsADAAMAA0ACwALAAsACwAL
AAsACwALAAkACAAGAAUABwAGAAYABgAFAAUABAAEAAQABAACAAIAAQAAAP///v/9//3/
/f/8//n/+P/4//j/+f/6//v//P/6//r/+v/5//j/9//3//j/9v/2//f/9//5//r/+v/8
//v//P///wEAAwAEAAUABQAGAAcACAAIAAcACAAJAAkABwAIAAgACQALAAsACgAKAAgA
CAAIAAkACQAJAAgACAAIAAgACAAIAAcABwAFAAUABAAEAAQABAAEAAQABAAEAAQABQAH
AAgABgAGAAYABgAGAAYABgAGAAYABwAHAAcABgAFAAQAAgAEAAQABAAFAAMAAwADAAMA
AwAEAAUABwAFAAQABAAEAAIAAgABAAEABAAEAAQABAAEAAUABQAEAAQABAAEAAQABAAE
AAUABQABAAEAAgACAAIAAgACAAIABAAEAAQABAAEAAQABAAEAAQABQAFAAUAAwADAAMA
AwADAAIAAgADAAUABQAFAAUAAwAEAAQAAwAFAAUABQAFAAMAAwADAAMABQAFAAYABgAG
AAUABQAFAAUABQAFAAUABwAGAAYABAAEAAQABAACAAIAAgACAAUABgAHAAgACQAJAAkA
CgAKAAkACAAGAAQAAwACAP///v/+//3//f/8//z//P/8//n/+P/4//f/9//3//f/9v/1
//f/+f/6//z//P/+//7//f/+////AQAAAP////////3//f/9//3/////////////////
AAAAAP7//v/+//7/AAAAAAAAAAD+//7//v///////v/+///////+//3//f/+/wAAAQAD
AAMABQAHAAkACAAJAA4AEwAXABwAHAAcABkAEAAGAAMAAwADAAkADgAPABIAFwAdAB0A
FgALAP//8v/n/9z/0//P/9T/2//f/+T/7f/y//T/9v/5//3//P//////+v/8//z//f/9
//3//f/8//v//v///wAAAQD9//3//v/+//3//v/+//3//f/9//3//f/8//z//P/7//z/
/P/8//7//v/9//3//f/7//r/+v/6//r/+f/5//n/+//7//v/+//5//n/+f/5//r/+v/5
//n/+f/5//n/+f/3//f/9//3//b/9v/1//X/9f/0//T/9P/z//P/8v/y//T/9P/y//L/
7//u/+3/7P/r/+v/6//q/+v/6v/q/+r/6v/q/+r/6v/s/+z/7P/r/+j/5//n/+j/6P/o
/+n/6f/p/+r/6v/s/+3/7v/x//P/8//0//X/9f/0//X/9v/2//f/+P/5//n/+f/6//r/
+//5//n/+P/4//r/+v/6//v/+f/5//j/+P/4//j/+P/4//f/9//1//X/+P/4//j/+P/4
//j/+P/4//X/9f/2//b/+P/4//j/+P/4//j/+P/4//j/+f/5//n/+f/5//n/+P/2//b/
9v/3//j/+f/6//v/+v/6//r/+//7//r/+v/6//r/+v/5//n/+v/6//r/+v/8//3//f/8
//7//v/+//7//f/8//z/+//5//n/+v/6//j/+P/4//j/+v/6//r/+v/8//z//P/8//z/
/f/9//3//f/9//3//f/7//r/+v/7//v/+//7//v/+//8//z/+//9//3//f/9//3//f/9
//3//////wAAAAAAAP////////3//f/9//3//f/+//7//v8AAAAAAAD+//z/+v/9//7/
//8AAAIAAgACAAIABgAGAAYABgAFAAUABQAGAAYABQAEAAIAAgABAAAA/f/8//z/+//7
//j/+P/4//j/+f/4//j/9//0//P/8v/w//L/9f/4//r/+v/6//z//P/9//7///8BAAEA
AQACAAMAAwADAAMAAwADAAMAAwADAAMAAwAEAAQABgAGAAYABgAEAAQABAAEAAQABAAE
AAUAAwACAAIAAwAFAAQAAwADAAYABgAFAAcACwARAA8ACwAOABMAGAAbAB8AIAAeABoA
FQAOAAoABwAHAA0AFwAYABkAIAAlACUAIQAaAA0AAwD4/+3/4P/Z/9n/3v/j/+n/8P/1
//z/AAAAAAEABQAIAAsACwAIAAgACAAJAAkACgALAAsACwAKAAkACAAHAAUABQAGAAYA
BwAIAAgABwAJAAkACQAJAAoACgAKAAkABgAGAAYACAAIAAcABwAHAAgACAAJAAoACQAH
AAYABQAFAAUABQAFAAUABQAFAAUABQAGAAYABwAFAAUABQAFAAUABQAFAAUABAAEAAMA
AwADAAIAAgACAAIAAwADAAQAAgACAAAAAAABAAAA///+//3//f/9//z/+f/4//j/+P/6
//r/+v/6//j/+P/4//f/9v/1//X/9v/4//j/+f/5//f/+P/4//r/+//8////AQADAAQA
BQAFAAYABwAIAAgACQAKAAsACwAJAAoACgALAAsACwAKAAoADAAMAAwADQAMAAsACQAI
AAoACgAKAAoACwALAAkACQAIAAgACAAIAAoACgAKAAoACwALAAwADAAKAAoACgAKAAoA
CgAKAAoACgALAAsACwANAA0ADQAMAAoACgAKAAsADQANAA0ADQALAAoACQAJAAkACAAI
AAgACgAKAAkACQAIAAgACAAIAAgACQAJAAgABgAGAAYABgAGAAYABwAHAAcABwAIAAgA
CAAIAAgACAAIAAgACAAIAAoACgAKAAoACAAJAAkACQAHAAcABwAHAAkACAAIAAkACQAJ
AAkACQAJAAoACgAJAAgABwAGAAUABgAHAAgACQAJAAkACgAKAAgABwAHAAcABwAKAAoA
CgAKAAoACgAKAAoACgAMAAwADAAMAA0ADQANAA4ADgANAAwACgAKAAkACAAFAAQABAAD
AAMAAgACAAIAAgABAAAAAAD///z/+//6//j/+f/9/wEABAADAAIAAwACAAUABgAHAAkA
BwAHAAgACQALAAsACwALAAsACwALAAsACwALAAwADAALAAoACQAIAAkACgALAAwADAAM
AAwADQALAAoACgALAA0ADAALAAsADgAMAA0ADwATABUAFQAVABgAGwAcABsAHwAkACYA
JgAnACQAGgATAA8AEQAbACAAIwAmACkAKwArACgAIQAVAAgA/f/y/+f/4f/k/+v/7f/2
/wEAAgACAAQACQALAA4ADQAPABAADgAOAA8ADwANAA0ADAALAAsACwALAAsACQAJAAoA
CgALAAwADAALAAsACwALAAsADAAMAAwACwAIAAgACAAKAAsACwAMAA0ACwAKAAoACgAI
AAcABwAHAAoACwAMAA0ACgAJAAgABwAHAAgACAAJAAcABwAHAAcABQAFAAUABQAGAAYA
BQAFAAQAAgABAAAAAAABAAEAAgAEAAQAAgACAAAA/v/8//r/+v/7//z//P/5//j/+P/4
//j/+P/4//j/9v/2//b/9f/0//P/8//0//b/9v/3//f/9f/2//b/+P/5//r//f///wEA
AgADAAMAAgADAAQABAAHAAgACQAJAAcACAAIAAkACQAJAAgACAAIAAgACAAJAAkACQAI
AAgACgAKAAoACgAJAAkABwAHAAgACAAIAAgACAAIAAgACAAFAAUABgAGAAcACAAJAAoA
CAAIAAgACAAIAAkACQAJAAsACwALAAoACQAIAAcABwAJAAkACQAJAAoACgAKAAsACwAK
AAoACgAIAAgABwAHAAYABgAGAAYACAAJAAkACAAIAAgACAAIAAgACAAJAAkABwAHAAgA
CAAIAAgACAAIAAgACAAIAAgABgAGAAYABgAGAAcABwAHAAUABQAFAAUABQAEAAQABQAH
AAcABwAHAAcACAAIAAcABQAFAAUABQAHAAcABwAHAAUABQAGAAYABgAFAAUABQAHAAcA
BwAHAAUABgAGAAYABgAIAAoABwAGAAUABAAGAAYABgAGAAoACgAKAAoACwALAAsADAAL
AAkABwAEAAQAAwACAP//AAAAAP/////8//z//P/8//v/+v/6//n/+P/3//b/9P/2//n/
/P/+//z//P/+//7//f/+////AQADAAMABAAFAAUABQAFAAUABQAFAAUABQAFAAUABgAG
AAgACAAIAAgABgAGAAYABgAEAAQABAAFAAUABAAEAAUABQAEAAMAAwAEAAQABQAJAA0A
DQANAA8AEgAVABgAHQAhACIAJAAkAB8AFgAOAAsACwAPAA8ADgARABIAFQAVABEACAD9
//X/7P/f/9L/y//R/9r/4//r//T/+f/+/wIAAAD//wEABAAFAAUABgAEAAQABQAFAAUA
BQAEAAMABAAFAAYABwADAAMABAAEAAcACAAIAAcABgAFAAQAAwAEAAQABAADAAMABAAF
AAgABgAFAAUABQAFAAQABAAEAAYABQAFAAUABQAFAAUABQAFAAUABQAFAAMAAgAAAP//
AAABAAIAAwABAAEAAQABAAIAAgABAAEA///+//7//v/9//3//P/8//7//v/8//z//f/8
//v/+v/3//f/9//2//X/9P/0//T/9v/2//b/9v/2//b/9v/1//L/8f/x//L/8v/y//P/
8//1//b/9v/4//n/+v/9////AQACAAMAAwABAAEAAQAAAAIABAAGAAcACQAKAAoACwAK
AAkABwAGAAgACAAIAAkABwAHAAYABgAGAAYABgAGAAcABwAFAAUABgAGAAYABgAIAAgA
CAAIAAUABQAGAAYACAAIAAgACAAIAAgACAAIAAYABwAHAAcABwAHAAcABgAIAAgACAAJ
AAkACQAJAAkACAAIAAgACQAHAAYABgAGAAcACAAIAAkACAAIAAgACAAKAAsACwAKAAwA
DAAMAAwADAAMAA0ADQAJAAkACgAKAAwADAAMAAwADAAMAAwADAAKAAoACgAKAAoACwAL
AAsACQAJAAkACQAJAAgACAAJAAkACQAJAAkACwAMAAwACwAJAAkACQAJAAkACQAJAAkA
CQAJAAoACgAKAAkACQAJAAkACQAJAAkACQAKAAgACgAKAAoACgAMAAwADAAMAA0ADAAL
AAoADQANAA0ADgAMAAsACgAIAAgABwAGAAMAAwAEAAQABQACAAIAAgACAAMAAgACAAEA
/v/9//z/+v/8////AgAEAAIAAgAEAAQABQAGAAcACQAJAAkACgALAAsACwALAAsACwAL
AAsACwANAA0ADgAOAAwADAAMAAwADAAMAAwADAAOAA4ADgAPAA0ADAAMAA0ADwAOAA0A
DQAMAA4ADQARABUAFQAVABUAFgAZABoAGwAfACQAJAAiAB8AGgAWABMAEwAbACMAJAAl
ACwALwAvAC0AJgAbABEACAD7/+7/5f/j/+j/7f/x//j///8CAAYACAAJAAcACAAJAA0A
DgAMAAwADQANAAsACwAKAAkACQAJAAkACQAIAAkACwAMAA0ADgAOAA0ACwALAAsACwAM
AAwADAALAAgACAAIAAoADAALAAsACwALAAoACgAKAAgABwAHAAcABQAFAAUABQAHAAcA
BwAHAAcACAAIAAkACAAHAAYABQAFAAUABQAFAAQABAADAAMAAwACAAIAAgD//////v/+
//7//v/8//z//f/8//v/+v/5//n/+f/4//X/9P/0//T/9v/2//b/9v/4//j/+P/3//b/
9f/1//b/9v/2//f/9//1//b/9v/4//v//P///wEA//8AAAEAAQAEAAUABgAGAAcACAAJ
AAkABwAIAAgACQALAAsACgAKAAoACgAKAAsACwALAAoACgAMAAwADAAMAAsACwAJAAkA
CgAKAAoACgAKAAoACgAKAAsACwAMAAwADAAMAAwADAAMAAwADAAMAAoACwALAAsACwAL
AAsACgAMAAwADAANAA8ADwAPAA8ADAAMAAwADQANAAwADAAMAAwADAALAAsACgAKAAoA
CgAMAA0ADQAMAAoACgAKAAoACwAMAA4ADwALAAsADAAMAAwADAAMAAwADAAMAAwADAAM
AAwADAAMAAwADQANAA0ADQANAA0ADQANAAwADAANAAsACwALAAsACwAMAAwACwANAA0A
DQANAAsACwALAAsADQANAA4ADgAMAAsACwALAAsACwALAAsADQAMAAoACgAKAAoACgAK
AAoACgAKAAoADAAMAAwADAALAAsACwAMAA4ADQAMAAoACgAJAAgABQAEAAQAAwADAAIA
AgACAAIAAQAAAAAA//8AAP///v/8//v//f///wAAAAAAAAIAAgADAAQABQAHAAUABQAG
AAcABgAFAAQAAwACAAEAAAD///////8AAAAA///+//3//P/6//r/+v/6//r/+v/6//v/
+f/4//j/+f/4//b/9P/z//b/9v/1//X/9//5//3/AQAAAAEABAAHAAkADAAOAA4ACwAG
AAAA+//7//3/AwAIAAsADgATABkAGwAYABEABQD0/+f/3P/R/8n/zP/T/9n/4P/p//D/
8v/0//f/+f/4//v//f/8//r/+v/7//v/+//7//r/+f/6//v//P/9//3//f/+//7//f/+
//7//f/9//3//f/9//7//v/+//3//v/+//7/AAD+//3//f/9//v/+v/6//r//P/7//v/
+//5//n/+f/5//f/9//3//f/9P/0//P/8//z//P/8//z//H/8f/x//H/8v/y//H/8f/x
//D/8P/w/+7/7f/r/+r/6P/o/+b/5v/m/+b/5v/m/+X/5f/l/+T/4//i/+L/4v/i/+L/
4v/i/+L/4v/i/+H/4P/f/9//4P/g/+D/4f/h/+H/4v/i/+T/4//k/+f/6f/r/+z/7f/t
/+z/7f/u/+7/7//w//H/8f/y//T/9f/3//X/9f/0//T/8v/y//L/8//1//X/9P/0//T/
9P/0//T/9f/1//P/8//y//L/8v/y//T/9P/0//T/8//z//T/9P/z//L/8f/w//H/8v/z
//T/9P/1//X/9f/z//P/8//y//P/9P/1//f/9f/1//X/9f/0//T/9P/1//X/9P/0//T/
9v/2//X/9f/2//b/9v/2//T/9f/1//T/8v/y//L/8v/0//T/9f/1//P/8//0//T/9P/0
//T/9P/y//L/8v/y//T/9P/0//T/9P/1//X/9f/1//X/9f/1//X/9P/0//X/9f/1//X/
9f/1//b/9v/1//P/8//z//P/9f/1//X/9f/1//X/9v/2//T/8//z//P/9f/1//X/9f/1
//b/9v/2//j/+P/4//b/9P/3//f/9v/2//f/+P/5//r/+v/6//r/+v/6//r/+v/6//z/
/f/+/wAA/v/9//z/+v/6//n/+P/1//L/8v/x//H/7v/u/+7/7v/v/+7/7v/t/+z/6//q
/+j/6P/r/+7/8P/w//D/8v/y//P/9P/1//f/9//3//j/+f/7//v/+//7//v/+//7//v/
+//7//z//P/6//r/+v/6//r/+v/6//r/+v/6//r/+//9//z//P/9/////v/9//3//P/6
//v///8BAAEAAwADAAYACQAMABMAFwAYABgAGAAVAA4ACAAFAAEABQAJAAwADQAQABUA
GQAbABQABwD9//L/5//a/9P/0//W/9v/4f/m/+3/9P/4//r/+//7//z///////7/AAAA
AAEAAQADAAMAAgABAP///////////v///wEAAgACAAIAAQD//wEAAQABAAEAAwAEAAUA
BQACAAIAAgAEAAQAAwADAAMAAwACAAIAAgACAAEAAQABAAEAAQABAAEAAwADAAMAAwAC
AAIAAQABAAEAAQABAAEA///////////+//7//f/9//7//v///wAA//////7//v/+//7/
/P/8//3//P/7//r/+f/5//n/+P/3//b/9v/2//b/9v/2//b/9P/0//T/8//0//P/8//0
//L/8v/z//P/8//0//T/9v/5//r//f////3//v//////AAABAAIAAgAFAAYABwAHAAcA
CAAIAAkACQAJAAgACAAIAAgACAAJAAkACQAIAAgABgAGAAYABgAJAAkABwAHAAoACgAK
AAoACAAIAAgACAAHAAcACAAIAAgACAAIAAgACAAIAAgACAAIAAkACQAJAAcABwAHAAYA
CAAIAAgACQAJAAkACQAJAAYABgAGAAcACQAIAAgACAAKAAoACQAJAAoACgAKAAoACAAJ
AAkACAAIAAgACAAIAAYABgAHAAcABQAFAAYABgAIAAgACAAIAAgACAAIAAgABwAGAAUA
BAAGAAcABwAHAAcABwAHAAcABwAGAAYABwAJAAkACQAJAAcACAAIAAcABwAHAAcABwAH
AAcABwAHAAUABQAGAAYABwAHAAgACQAHAAcABwAHAAcACAAIAAgABgAGAAYABAAGAAcA
BwAIAAgACQAKAAgACAAGAAYABgAGAAgACAAIAAgADAAMAAwADAALAAsACwAMAAwACwAK
AAgACAAHAAYAAwAAAAAA/////wAAAAAAAAAAAQAAAAAA///9//v/+f/2//j/+//+/wAA
AQACAAUABgAFAAYABwAJAAsACwAMAA0ADQANAA0ADQANAA0ADQANAA0ADQAOAA4AEAAQ
ABAAEAAOAA4ADgAOABAAEAAQABEAEQAQABAAEQARABAADwAPABAAEAARABMAFQAZABsA
GwAcAB8AIgAlACkAKgAqACgAIwAeABgAFQATABkAHwAgACEAJAApACsAKQAgABkAEQAE
APX/6v/j/+H/5P/r//P/+v/9/wIABgAKAA0ADwAQABEAEQAQAA8ADgAOAA0ADgAPAA8A
DwANAA0ADQANAAsACwAMAAwADQAOAA4ADQALAAsACwALAA4ADgAOAA0ADAAMAAwADgAN
AAsACgAJAAoACgALAAwACgAJAAkACQAJAAkACQAJAAkACQAJAAkACQAKAAoACwAJAAkA
CQAJAAkACQAJAAkACAAIAAcABwAFAAQABAAEAAQABQAFAAYABgAGAAQABAADAAIAAQAA
AAEAAQABAAAA/v/8//v/+v/8//z//P/8//z//P/8//v/+v/5//n/+v/8//z//f/9//v/
/P/8//7///8AAAMABQAFAAYABwAHAAgACQAKAAoACwAMAA0ADQANAA4ADgAPAA8ADwAO
AA4ADAAMAAwADQAPAA8ADgAOAA4ADgAOAA4AEQARAA8ADwAOAA4ADgAOAA4ADgAOAA4A
CwALAAwADAAMAAwADAAMAA4ADgAOAA4ADAANAA0ADQANAA0ADQAMAA4ADgAOAA8ADQAN
AA0ADQAOAA4ADgAPAA0ADAAMAAwADAAMAAsACwAOAA4ADgAOAAwADQANAAwADgAOAA4A
DgAMAAwADQANAAsACwAMAAwADgAOAA4ADgAOAA4ADgAOAA4ADgAOAA4ADgAPAA8ADwAP
AA8ADwAPAA8ADgAOAA8ADwAPAA8ADwAPABAAEAAPAA8ADwAPAA8ADwAPAA8ADwARABEA
EgASABIAEQARABEAEQARABEAEQAPABAAEAAQABAAEAAQAA4AEgATABEAEAASABIAEgAS
ABIAEgASABIAFgAWABYAFgAXABcAFwAYABYAFQAUABIAFAATABIADwAMAAwACwALAAwA
DAAMAAwACwAKAAoACQAIAAcABgAEAAIABQAIAAoACgAKAAwADAAPABAAEQATABMAEwAU
ABUAFQAVABUAFQAVABUAFQAVABcAFwAYABgAGAAYABgAGAAaABoAGgAaABgAGAAYABkA
GQAYABgAGQAbABoAGQAZABoAFgAZAB0AHQAfACMAIQAiACMAJAAnAC0AMgA0ADIAMQAq
ACIAHwAfAB8AJQAsAC8AMgA3ADkAOwA6ADEAJwAcABEABAD3//H/8v/1//n/AAAHAA4A
EgAUABUAFwAaABsAGwAaABoAGgAbABsAGwAbABoAGQAbABsAGwAbABsAGwAcABwAGwAc
ABwAGwAbABsAGwAbABwAHAAcABsAGgAaABoAHAAcABsAGwAbAB0AHAAcABwAHAAbABsA
GwAbABsAGwAbABsAGwAbABsAGgAaABkAGQAZABkAGQAZABcAFwAXABcAGAAYABcAFwAX
ABYAFgAWABcAFwAWABYAFAAUABIAEgATABIAEQAQAA8ADwAPAA4ADQAMAAwADAAMAAwA
DAAMAAwADAAMAAsACgAJAAkACgAKAAoACwALAAsADAAMAA4ADwAQABMAFQAVABYAFwAX
ABoAGwAcABwAHwAgACEAIQAhACIAIgAjACUAJQAkACQAIgAiACIAIwAjACMAIgAiACQA
JAAkACQAJQAlACMAIwAkACQAJAAkACIAIgAiACIAIwAjACQAJAAkACQAJAAkACQAJAAk
ACQAJgAnACcAJwAlACUAJQAkACUAJgAnACkAKQApACkAKQAmACYAJgAnACkAKAAoACgA
JgAmACUAJQAkACQAJAAkACYAJwAnACYAJAAkACQAJAAmACYAJwAnACcAJwAoACgAJgAm
ACYAJgAmACYAJgAmACQAJAAkACQAJgAnACcAJwAlACUAJQAlACcAJgAmACcAKQApACkA
KQApACoAKgApACsAKwArACsAKQApACkAKQApACkAKgAqACoAKQApACkAKQApACkAKQAp
ACoAKgAqACoAKgAqACgAKgArACsALAAqACsALAAsACwAKgAsACwALAAsACwALAAsACwA
LgAuAC4ALgAwADEAMgA0ADIAMQAwAC4ALgAtACwAKQAoACgAJwAnACgAKAAoACgAJwAm
ACYAJQAiACEAIAAeABwAHwAiACQAJQAmACkAKgApACoAKwAtAC8ALwAwADEALwAvAC8A
LwAwADEAMgAzADMAMwA0ADQAMgAyADIAMgA0ADQANAA0ADQANAA0ADUANQA0ADQANQAz
ADIAMQAxADIAMgA3ADsAOwA9AD8APwA+AEEARABJAE8AVABUAFIATwBIAEAAPQA7AD0A
QQBCAEMARgBJAEsASwBEADkALwAkABcADAAFAAUADAATABkAIgApAC4AMAA0ADUANwA4
ADkAOwA8ADoAOgA7ADsAOwA7ADoAOQA7ADsAOwA7ADkAOQA6ADoAPQA+AD4APQA7ADsA
OwA7AD4APgA+AD0APAA8ADwAPgA+AD0APQA9ADsAOgA6ADoAPAA7ADsAOwA7ADsAOwA7
ADsAOwA7ADsAPAA8ADsAOwA7ADsAOwA7ADsAOwA7ADsAPAA8ADsAOwA7ADoAOgA6ADcA
OQA6AA==
         </WaveFormData>
      </LeadData>
      <LeadData>
         <LeadByteCountTotal>10000</LeadByteCountTotal>
         <LeadTimeOffset>0</LeadTimeOffset>
         <LeadSampleCountTotal>5000</LeadSampleCountTotal>
         <LeadAmplitudeUnitsPerBit>4.88</LeadAmplitudeUnitsPerBit>
         <LeadAmplitudeUnits>��V</LeadAmplitudeUnits>
         <LeadHighLimit>2147483647</LeadHighLimit>
         <LeadLowLimit>268435456</LeadLowLimit>
         <LeadID>V2</LeadID>
         <LeadOffsetFirstSample>0</LeadOffsetFirstSample>
         <FirstSampleBaseline>0</FirstSampleBaseline>
         <LeadSampleSize>2</LeadSampleSize>
         <LeadOff>FALSE</LeadOff>
         <BaselineSway>FALSE</BaselineSway>
         <ExcessiveACNoise>FALSE</ExcessiveACNoise>
         <MuscleNoise>FALSE</MuscleNoise>
         <LeadDataCRC32>1436004739</LeadDataCRC32>
         <WaveFormData>
OgA6ADoAOgA4ADgAOAA4ADgAOAA4ADgANgA0ADIAMAAtACwAKwAqACYAJAAiACAAHgAc
ABoAGAAVABQAEwASAA8ADgANAAwACwAKAAkACAAGAAYABgAGAAUABAADAAIAAAAAAAAA
AAABAAIAAwAEAAEAAAD///7///8AAAEAAgABAAAA///+/wAAAAAAAAAAAgACAAIAAgAB
AAAA///+/wAAAAAAAAAAAgACAAIAAgAEAAQABAAEAAIAAgACAAIABAAEAAQABAAEAAQA
BAAEAAQABAAEAAQABgAGAAYABgAIAAgACAAIAAUABAADAAIAAAAAAAAAAAACAAIAAgAC
AAIAAgACAAIAAAAAAAAAAAAAAAAAAAAAAAAAAAAAAAAA/v/+//7//v/+//7//v/+////
AAABAAIAAAAAAAAAAAD///7//f/8//7//v/+//7//v/+//7//v/+//7//v/+//z//P/8
//z//f/+////AAAAAAAAAAAAAP7//v8BAAEAAQADAAMAAwADAAMAAwACAAIAAAD///7/
/f/8//z//P/+//7//f/7//r/+v/5//j/9//3//f/9//3//b/9v/5//3//f/9//3/+v/6
//r/+//+//7//v/+//3//f/9//3/+v/6//r/+v/7//v/+//7//v/+//6//r/+v/6//r/
+v/4//j/+P/4//n/+//8//3//P/7//r/+f/5//n/+f/5//n//P/+/wAAAwAGABEAIgA4
AFAAYgBvAH0AhACEAIQAgQB3AGgAWwA/AA0A1P+g/2//Q/8j/w7/Bf8J/xb/Iv8z/0z/
Zf99/5L/pf+6/8v/1v/f/+X/6v/s//D/9v/6//n/+f/5//v/+//5//v/+//8//r/+//8
//z//P/9//7/AQABAAEAAQACAAIAAQABAAMAAwAEAAQABAACAAIAAgACAAMAAwADAAMA
AwADAAQABAAEAAUABQAFAAcACAAIAAkACAAIAAkACQAIAAoACgAKAA0ADgARABMAEwAU
ABQAFQAWABYAFwAYABgAGAAYABkAGgAbAB4AIQAhACIAIwAkACUAJwAnACkAKwAsAC0A
LwAxADEAMwA1ADQANAA0ADQANwA3ADcANwA1ADQAMwAzADMAMwAwAC4ALgAsACwALAAn
ACUAJQAkACAAHQAbABkAGgAYABYAFAASABIAEQAQAA8ADQANAAsACQAIAAcABQAFAAUA
BAAEAAQABAAEAAQAAgABAP///v////////8AAAAAAAAAAAAA///+//3//P/8//3///8A
AAAAAAAAAAAA/v/+//7//v8AAAAAAAAAAAAAAAAAAAAA/v//////AAAAAAAAAQABAAMA
AwAEAAQAAgACAAIAAgADAAMAAgACAAMABQAGAAcABQAEAAMAAQADAAMAAwADAAUABQAF
AAUAAgACAAIAAgACAAIAAgACAAAAAAAAAP//AAABAAEAAgABAAEAAAD//wEAAAD+//7/
/v/+/////////////////wIAAgABAP///f/9//3//f/7//v/+//7//3//v/+//7//P/8
//z//P/+/wAA///+//3//P/8//z//P/8/////////wEAAwADAAMAAwABAAAAAAD+//v/
+v/5//j/+v/6//z//P/7//n/+P/4//f/9v/1//X/9//3//f/9v/4//v//f/9//z/+//5
//j/+P/5//r/+v/6//r/+//7//v/+//6//r//P/8//v/+//5//n/+f/5//j/+P/4//j/
+v/6//r/+v/6//r/+v/7//n/+f/5//n/+//7//v/+//7//n/+f/8/wAAAAABAAYADQAc
AC4AQgBWAGcAdQB8AHwAeAB1AG8AZgBdAEkAIwDw/8D/lf9r/0f/MP8d/xn/Iv8u/zn/
SP9f/3X/iv+f/7L/xf/S/93/5//s//L/+P/6//j/+//7//v//f/9//3//////wAAAAAB
AAIAAgAAAP///v///wAAAQACAAQABAADAAMABQADAAQABAAEAAQABAAEAAQABQAFAAUA
BQAHAAcACAAIAAgACQAJAAkABwAIAAgACQAKAAoACwALAAwADgAOAA4ADAAMAA4ADwAR
ABIAEgATABQAFAAVABYAFwAYABkAGwAcAB0AIAAjACMAJAAlACYAJwApACkAKwArACwA
LQAvAC0ALQAvADEANAA0ADQANAA1ADUANQA1ADMAMgAxADEAMQAxAC4ALAArACgAJwAm
ACQAIwAkACQAIgAfAB0AGwAYABYAFAASABAAEAAPAA4ACwAJAAkABwAHAAYABQADAAEA
AQAAAAAAAgACAAIAAgABAAEAAAAAAP7//f/8//z//P/8//z//P/8//z//P/8//3//f/+
//7//v/+//7//v/+//7//v/+//z//P/8//z//P/8//z//P/8//3//f/+//7//v//////
/f/9//7//v///wAAAQACAAIAAQD///7/AAABAAEAAQAEAAQABAADAAIAAQAAAP//AQAB
AAEAAQAAAAAAAAAAAP///v/9//z//f/+///////9//3//P/8//7//////////f/8//r/
+v/6//r/+//7//v/+//7//v//P/8//v/+f/7//v/+//7//r/+f/4//f/+P/6//v//P/4
//j/+P/4//j/+f/5//n/+//7//r/+P/4//j/+P/2//b/9v/2//z//f/+/wEA/v/9//z/
+//8//z//f/8//n/+P/3//b/9P/0//b/9v/1//P/8v/y//H/8P/v/+//8P/x//L/8v/w
//P/9f/1//P/8//y//L/9P/1//b/9v/2//b/9//3//X/9f/0//T/9P/0//P/8//1//X/
9f/1//T/9P/0//T/8//y//H/8P/y//L/8v/z//P/8//z//P/8//z//P/8//1//f/9//2
//j/+P/7/wAABwAUACgAPgBUAGMAbQB0AHgAdABvAGkAYgBXAEUAHwDo/7L/h/9f/zX/
Fv8D/wH/Cv8a/yv/Pv9X/2//hP+b/67/v//O/9f/3//m/+j/7P/u//D/7//v/+//8f/x
//H/8//z//T/+P/7//7/AAD+//3//P/9//v/+//7//z//P/7//v//f/9//7//v/+//7/
/v/+//7/////////////////AAAAAAAAAQABAAEAAQACAAIAAwAGAAYABwAHAAYACAAI
AAgACgAKAAwADQALAAwADAANABAAEAARABIAEwAUABUAFwAXABcAGQAbAB0AHgAfACAA
IwAlACUAJwAnACgAKQArAC0ALQAvADEANAA0ADQANAA1ADUANQA1ADMAMgAxADEAMQAx
AC4ALAAtACoAKQAoACcAJQAlACQAIQAdABoAFwAWABQAEgAQAA4ADgANAAwACwAJAAkA
BwAFAAQAAwABAP/////+//7//v/+//7//v/7//v/+v/6//r/+f/4//j/+P/4//j/+P/6
//r/+v/6//j/9//3//b/9//4//n/+v/6//r/+v/6//r/+v/6//r/+v/6//r/+v/4//n/
+f/6//z//P/9//3//f/9//7//v/+//7//v/+///////+//7//v/////////+//7//v/9
//7///8AAAEA///////////+//7//v/+//z//P/8//z//P/8//z/+//7//v/+v/6//z/
/f/9//3////+//z//P/6//r/+//7//v/+//7//v/+v/6//n/9//5//n/+f/5//n/+f/5
//n/+//8//z//P/6//r/+v/6//n/+f/4//f/+f/5//n/+f/7//v/+//7//n/+P/5//r/
+//8//r/+v/6//r//f/9//3////9//3//f/9//7//v////7//f/8//v/+v/5//j/+f/4
//j/9//3//j/9f/0//P/8//1//X/9f/0//T/9//5//n/9//3//b/9v/2//f/+P/4//j/
+P/5//n/+f/5//j/+P/4//j/9//3//f/9//3//f/9//4//n/+v/5//j/9//2//j/+P/4
//n/+P/3//b/9f/3//f/9//3//n/+f/5//r/AAAEAAUABgAPACIANgBMAF4AbwB5AHwA
fAB+AHsAcwBoAFsAPQAHAMz/oP9z/0f/Jf8Q/wP/Cf8Y/yb/Nf9O/2X/e/+S/6n/vP/L
/9j/3//l/+z/8P/w//T/9v/3//v/+//9//3//f//////AAD////////+//3//f/9////
////////AAABAAEAAgAFAAQABAADAAIABAAEAAQABAAFAAUABQAFAAcABwAIAAgABgAH
AAcABwAGAAYABQAFAAgACAAJAAkADAAOAA4ADgAOAA4AEAARABEAEgASABMAEgASABMA
FAAWABgAGgAdAB4AHwAiACUAJAAkACQAJAAnACkAKQArACwALgAwADMAMgAxADIAMwA2
ADYANgA2ADUANQA1ADUANQA0ADMAMwA3ADcANAAyAC8ALAArACoAKQAnACcAJgAkACEA
HwAdAB4AHAAaABgAFAAUABMAEgAPAA0ADQALAAoACAAGAAMAAgADAAMABAACAAIAAgAC
AAMAAwACAAIAAgABAAAAAAAAAAAAAAAAAP7//v/+//7//v///wEAAgABAAAA///+//z/
/P/8//z//P/8//z//P/9//7///8AAP7//////wAAAgACAAMAAwADAAMABAAEAAQABAAE
AAQAAwADAAIAAgACAAMAAwADAAQABAAEAAMAAQABAAEAAQADAAMAAwADAAIAAgACAAIA
AgACAAIAAgAAAAAAAAD//wEAAQAAAAAAAAABAAEAAQD///7//P/8//7//v//////////
//////8CAAIAAQD///z/+//6//n/+v/7//z//f/9//7//v/+//z//P/8//z/+v/+//z/
/P/8//z//v/+//7//v8BAAEAAQADAAIAAQAAAP//AQAAAAAA/v////7//f/8//r/+v/8
//z/+//5//j/+P/3//b/9f/1//P/8//z//L/8//3//r/+//6//n/9//2//n/+//9//7/
/f/8//z/+//7//v/+v/6//z//P/7//v/+f/5//n/+f/3//b/9f/0//f/+P/5//r/+v/6
//r/+//5//n/+f/5//v/+//7//v//f/5//n/+v/+/wIABQAKAA8AHAAuAEAAVABnAHUA
fACAAIIAfwB1AGYAWwBJACEA7P+8/4//Zf9D/yj/Gf8X/yD/Kv85/0z/Yf93/4z/of+4
/83/2P/f/+X/6v/w//T/9v/4//v/+//7//3//f/7//3//f/+//7///8AAAAA////////
AQACAAMABAAGAAQAAwADAAUABwAIAAgACAAGAAYABgAGAAkACQAJAAkABwAHAAgACAAI
AAkACQAJAAoADAANAA8ADwAOAA4ADQAOABAAEAAQABAAEAASABMAEwAUABQAFQAWABYA
FwAYABcAGAAZABsAHQAfACMAJwAoACgAKAAoACkAKwArAC0ALwAwADEAMwA1ADUANwA5
ADkAOAA3ADYANwA3ADcANwA3ADYANQA1ADcANwA0ADIALwAsACsAKgAnACUAJQAkACQA
IQAfAB0AHAAaABgAFgAUABQAEwASAA8ADQANAAsACwAKAAkABwADAAMAAgACAAIAAgAC
AAIAAwADAAIAAgAAAP///v/+//7//v/+//7/AAAAAAAAAAD9//3//v/+//7//v/+//7/
/v/+//7//v8AAAAAAAAAAAAAAAAAAAAA/v//////AAAAAAAAAQABAAMAAwAEAAQABgAG
AAYABgAFAAUABAAEAAQABQAFAAUABgAGAAYABQAHAAcABwAHAAUABQAFAAUABAAEAAQA
BAAGAAYABgAGAAYABgAGAAUAAwADAAIAAgAEAAUABQAFAAMAAgAAAAAA/v/+//////8A
AAEAAgADAAIAAgABAP///f/9//3//f////////////3//v/+//7//v/+//7//v/+////
/////////////////f///wAA///+//3//P/+//7//v/+/wEAAQABAAMAAwADAAMAAwAC
AAAA///8//7//v/+//7//P/8//7//v/9//v/+v/6//n/+P/3//f/9f/1//X/9P/2//n/
+//7//v/+//6//r/+f/5//n/+P/7//z//v////3//f/8//z/+v/6//n/+f/7//v/+//7
//j/+P/4//j/+P/4//j/+P/4//j/+P/5//f/9//3//f/+f/5//n/+f/3//f/+f/+/wAA
AgAFAAwAGQAqAEAAVgBoAHUAfwCIAIgAhAB/AHUAaABVAC0A9f/A/47/X/81/xP//v75
/gX/Gv8q/z3/VP9t/4X/nv+z/8T/0//g/+f/6//s//D/8v/0//j/9//7//v//f/9//3/
/////wAAAAABAAIAAgABAAEAAQADAAUABQAFAAYABQADAAIAAwAFAAYABgAGAAgACAAI
AAgABwAHAAcABwAFAAUABgAGAAkACwAMAA0ADQAOAA4ADwAQABAAEQARABEAEgARABAA
EgASABQAFQAXABgAGAAZABwAHAAdAB4AHQAeAB8AIQAgACEAJAAnACkAKgArACwALwAx
ADEAMwA1ADYANwA5ADkAOQA7AD0APgA+AD4APgA/AD8APwA/AEEAQAA/AD8AQAA/ADsA
OAA5ADYANQA0ADEALwAvAC4ALAApACcAJQAhAB4AGwAYABgAGAAXABYAEwARABEADwAP
AA4ADQALAAsACwAKAAoACAAIAAgACAAHAAcABgAGAAYABQAEAAQAAgACAAIAAgAEAAQA
BAAEAAEAAQACAAIABAAEAAQABAAEAAQABAAEAAQABAAEAAQABAAEAAQABAAEAAUABQAG
AAYABgAHAAcABwAHAAgACAAGAAYABgAGAAkACQAIAAgABgAHAAcABwAIAAgACAAHAAkA
CQAJAAkABwAHAAcABwAEAAQABAAEAAcACAAJAAoACgAKAAoACQAHAAcABgAGAAYABwAH
AAcABQAEAAIAAgACAAIAAwADAAMAAwADAAMABgAGAAUAAwADAAMAAwADAAEAAQABAAEA
AwAEAAQABAACAAIAAgACAAIAAwADAAMAAwADAAIAAgACAAIAAgAEAAQABAAEAAYABQAE
AAUAAwADAAMAAwAEAAQABQAEAAIAAAD+//z//f/+/wEAAgD///3//P/8//v/+v/5//n/
+//7//v/+v/6//3///////7//f/7//r/+//9////AAD///7//v/9///////+//7//P/8
//v/+//9//3//f/9//7//v/+//7//v/+//7//v/+//7//v///////////////f/9//3/
/f/9//////8AAAYACAALAA4AFwAoADoATgBgAHEAfQCCAIIAhgCFAHkAbgBhAEEACQDS
/6r/f/9X/zf/IP8V/xv/LP84/0X/WP9x/4f/mv+v/8L/0f/e/+n/7//w//L/9v/4//z/
/f/+//3//v/9//3//////wAAAAABAAIAAgABAAEAAQADAAQABQAGAAgABgAFAAUABwAH
AAgACAAIAAgACAAIAAgACwALAAsACwAJAAkACgAKAAoACwALAAsACwAMAAwADQAMAAwA
DQANABAAEgASABIAEQAQABEAEQATABQAFAAVABgAGAAZABoAGwAcAB0AHwAfAB8AIQAj
ACMAJAAlACYAKQArACsALQAtAC4ALwAxAC8ALwAxADMANQA2ADcAOAA3ADcANwA3ADcA
NgA1ADUANQA1ADIAMAAtACoAKQAoACYAJQAmACYAIgAfAB0AGwAcABoAGAAWABQAFAAT
ABIAEQAPAA8ADQALAAoACQAHAAYABwAHAAgACAAIAAgACAAHAAcABgAGAAYABQAEAAQA
BAAEAAQABAAEAAQABAAEAAMAAwAEAAQABAAEAAQABAAEAAQABAAEAAQABAAEAAQABAAE
AAQABAACAAMAAwAEAAYABgAHAAcACQAJAAoACgAKAAoACgAKAAsACwAKAAoACgALAAsA
CwAKAAoACgAJAAcABwAHAAcACAAJAAoACwAKAAoACgAKAAoACgAKAAoACAAIAAgABwAH
AAcABgAGAAYABwAHAAcACQAIAAYABgAGAAYABwAHAAUABQAFAAUABgAGAAUAAwAFAAUA
BQAFAAMAAwADAAMAAwAEAAQABAAAAAAAAAAAAAEAAwAEAAUAAwADAAEAAAAAAAAAAAAA
AAAAAAAAAAAAAQABAAEAAwADAAMAAwADAAUABAAEAAIAAQAAAP///v/8//z//v/+//3/
+//6//r/+f/4//f/9//4//n/+v/6//n/+//8//v/+//7//r/+v/4//n/+v/6//r/+v/7
//v/+f/5//j/+P/2//T/8f/v/+//7//v/+//7P/s/+z/7P/r/+r/6f/o/+j/6P/o/+n/
5//n/+f/5//m/+X/5P/j/+X/5f/n/+b/5v/q//H/9v/5/wIAFAAoADoASQBXAGAAZABi
AF8AWQBSAEkAOQAZAOb/tP+J/1//O/8e/w3/Bf8K/xb/I/80/0n/X/92/4v/oP+z/8L/
zf/V/9r/3v/i/+b/6v/r/+v/6//t/+3/7//x//H/8v/y//P/9P/0//T/9f/2//n/+f/5
//n/+v/4//f/9//5//f/+P/4//j/+f/6//v//P/7//v/+//7//n/+f/6//r//P/9//3/
/f/7//z//P/9//3//P/8//v/+v/8//z//P/+//7/AAABAP//AAAAAAEABAAEAAUABgAF
AAYABwAJAAgACQAMAA8ADwAQABEAEgAXABkAGQAbAB0AHgAfACEAIQAhACMAJQAkACQA
JAAkACcAJwAnACcAJwAmACUAJQApACkAJgAkACUAIgAhACAAGwAZABkAGAAWABMAEQAP
AA4ADAAKAAgACAAIAAcABgAFAAMAAwABAP///v/9//v/+//7//r/+v/4//j/+P/4//n/
+f/4//j/+P/3//b/9v/2//b/9v/2//T/9P/0//T/9f/1//b/9v/0//T/9P/0//b/9v/2
//b/9v/2//b/9v/2//b/9v/2//j/+f/5//r/+v/6//v/+//7//v//P/8//r/+v/6//r/
/f/9//z//P/+/////////wAAAAAAAP///f/9//3//f/7//v/+//7//r/+v/6//r/+//8
//3//v/8//z//P/7//3//f/8//z/+v/7//v/+//9//z/+v/6//r/+v/7//v/+f/5//n/
+f/6//r/+f/3//X/9f/1//X/9v/3//j/+f/3//j/+P/4//T/9P/0//T/9v/3//f/9//3
//f/9//3//f/9//3//f/9//3//n/9//2//j/+P/4//j/9v/2//b/9v/3//f/9//5//z/
/f/+/////f/8//z/+v/5//j/9//2//b/9v/4//j/9//1//T/9P/z//L/8f/x/+//7//v
/+7/7v/x//P/8//x//H/8P/w//L/8//0//T/9v/2//f/9//3//f/9v/2//b/9v/1//X/
9f/1//X/9f/0//T/9P/0//L/8v/y//L/8v/y//L/8//1//X/9f/1//X/9f/1//X/8//z
//X/9v/6//z//f8AAAUAFAAqAEQAWgBnAHEAeAB8AH4AfQB1AGoAXQBFABkA4P+s/33/
U/8x/xL/Af///hD/HP8t/0L/Xf9z/4r/of+0/8P/0P/Z/+H/5P/o/+z/8P/y//P/9f/1
//f/9//5//v/+//8//z//f/+//7//f/9//3////9//3//f/+//7//f/9////AAACAAMA
BAADAAIAAQAAAAEAAQABAAEAAwADAAQABAACAAMAAwADAAMABAAEAAUACAAIAAkACQAK
AAwADAAMAAwADAAOAA8ADQAOAA4ADwAQABAAEQASABUAFgAXABkAGgAbAB4AIQAhACIA
IwAkACcAKQApACsAKwAsAC0ALwAxADEAMwA1ADgAOAA4ADgAOwA7ADsAOwA7ADoAOQA5
ADkAOQA2ADQAMwAwAC8ALgAtACsAKwAqACYAIwAhAB8AHAAaABgAFgAUABQAEwASABEA
DwAPAA0ADQAMAAsACQAHAAcABgAGAAQABAAEAAQAAQABAAAAAAABAAEAAQACAAIAAgAC
AAIAAQAAAP///v//////AAAAAAAAAAAAAAAAAAAAAAAAAAACAAIAAgACAAIAAgACAAIA
AgADAAMABAACAAIAAwADAAMAAwAEAAQAAgACAAIAAgAEAAUABQAGAAQABQAFAAUABgAG
AAYABQAFAAUABQAFAAMAAwADAAMABAAEAAQABAAEAAQABAAEAAIAAgACAAEAAQABAAAA
AAAAAAEAAQABAAEAAAD+//7/AAAAAAEAAQABAAEAAQABAAIAAgABAP///f/9//3//f//
//////////3//v/+//7//f/+////AAD//////v/9/////////////f/9//3//f//////
//////7/AAD//////v/+//7//v/+//7//v/+//7/AQABAAEAAwABAAEAAQABAAIAAgAD
AAIAAQAAAP///v/+//7/AAAAAAEA///+//7/+//6//n/+f/5//n/+f/4//j/+//9//3/
//////7//v/8//3//v/+/wAAAAABAAEAAwADAAIAAgAAAAAA//////////////////8A
AAEAAgABAAAA///+////AAABAAMAAQABAAEAAQD///////////////8BAAIABAAIAA0A
EgAbACoAPgBWAGgAdwCBAIoAjACMAIsAgQB0AGkATQAXANz/qv99/0//K/8S/wf/Ef8g
/yz/Of9S/2n/f/+Y/7H/wv/P/9r/5f/t//L/+P/6//7/AAD///////8BAAEAAwAFAAUA
BgAEAAUABgAGAAcABwAHAAkABwAHAAcACAAIAAcABwAJAAkACgAKAAoACgAKAAoACgAL
AAsACwALAA0ADQAOAA4ADAANAA0ADQALAAwADAANABAAEAARABEAEgAUABQAFAASABIA
FAAVABcAGAAYABkAGgAaABsAHAAdAB4AHwAhACIAIwAmACkAKgAqACoAKgAvADEAMQAz
ADUANgA3ADkAOAA3ADgAOQA8ADwAPAA8ADsAOwA7ADsAPAA8ADwAPQA/AD8APAA6ADcA
NAAzADIALwAtAC0ALAAqACcAJQAjACIAIAAeABwAGgAaABkAGAAXABUAFQATABEAEAAP
AA0ACwALAAoACgAIAAgACAAIAAUABQAEAAQABQAFAAUABgAGAAYABgAGAAQABAAEAAQA
AwADAAQABAACAAIAAgACAAMABAAFAAYABAAEAAQABAAEAAQABAAEAAUABwAIAAoACQAI
AAgABwAHAAcACAAIAAgACAAIAAgACAAHAAUABAAGAAcABwAHAAYABgAGAAUACAAJAAoA
CwAKAAkACAAHAAYABgAGAAYABgAGAAYABgAIAAgACAAHAAcABwAGAAYABAAFAAUABQAH
AAYABAAEAAQABAAFAAUAAwADAAMAAwAEAAQAAwABAAMAAwADAAMAAwADAAMAAwADAAQA
BAAEAAIAAgACAAIAAAABAAEAAQADAAMAAwADAAEAAQABAAEAAQABAAEA/v///wAAAQAC
AAAAAAAAAAAAAwADAAMABQAGAAcACAAJAAcABgAGAAQAAwACAAEAAAD+//7/AAAAAAEA
///+//7////+//3//f/7//v/+//6//r//f//////AQABAAAAAAD+////AAAAAAIAAgAD
AAMAAQABAAAAAAAAAAAA/////wEAAQABAAEAAAAAAAAAAAAAAAAAAAAAAP7//v/+////
/f/9//3//f/+////AAABAAEA/f///wIABAAGAAkADAARABoAKAA+AFYAaQB3AIAAhACE
AIEAfQB2AGsAXwA9AAYA0P+h/3X/Uf82/x//Ff8g/yz/Nf9C/1v/df+I/53/sv/H/9b/
4f/p//D/9P/4//z//P/9//////8BAAEAAwAFAAUABgAEAAUABgAGAAUABQAFAAcABwAH
AAcACAAIAAcABwAJAAoADAANAA4ADAAMAAwADAALAAsACwALAA0ADQAOAA4ADgAPAA8A
DwARABIAEgATABIAEgATABMAEgAUABQAFAAUABQAFgAXABcAGAAYABkAGgAaABsAHAAf
ACAAIQAjACIAIwAmACkAKwAsAC0ALgAvADEAMQAzADUANgA3ADkANwA3ADkAOwA+AD4A
PgA+AD8APwA/AD8APwA+AD0APQA/AD8APAA6ADkANgA1ADQAMQAvAC8ALgAtACsAKgAp
ACgAJgAkACIAHgAeAB0AHAAZABcAFwAVABcAFgAVABMADwAPAA4ADgAMAAwADAAMAA0A
DQAMAAwADAALAAoACgAKAAoACgAKAAoACgAKAAoACQAJAAoACgAKAAoACgAKAAoACgAK
AAoADAAMAAwADAAMAAwADAAMAAwADQANAA4ADgAOAA8ADwANAA0ADgAOAA4ADgAOAA4A
DQANAAwADAAOAA8ADwAPABEAEgATABMAEQARABEAEQARABEAEQARABIAEgASABIAEQAQ
AA8ADgAPABAAEQARAA8ADwAOAA4AEAARABEAEQARABAADgAOAAwADAANAA0ADwAPAA8A
DwAOAA4ADQALAA0ADQANAA0ADQANAA0ADQANAA4ADgAOAAwADAAMAAwADgAPAA8ADwAP
AA8ADwAPAA0ADQANAA0ADQANAA0ADQAOAA4ADwAPAA8ADgAOAA4ADgAOAAwADAAMAAwA
DQANAA0ADwAQABEAEgATABEAEAAQAA4ADgAOAA4ADgAOAA4AEAAQABEADwAOAA4ACwAK
AAkACQAJAAkACQAIAAYACQALAAsACwALAAoACgAMAA0ADgAOAAwADAANAA0ADwAPAA4A
DgAPABAAEAARAA8ADwAPAA8ADgAOAA4ADgAQABAAEAAQAA4ADgAOAA8ADwAPAA8ADwAP
AA8ADwAPAA8AEQATABQAFgAYAB0AIAAlADQASgBiAHYAhQCRAJgAmgCYAJcAkQCGAHkA
YQAzAPr/xP+T/2X/P/8k/xX/F/8m/zT/R/9e/3X/jf+m/7//1P/l/+7/9/8BAAYADAAO
ABAAEgAVABUAFQAXABcAFwAZABkAGgAYABkAGgAaABsAGwAbAB0AHQAdAB0AHgAcABsA
GwAdAB8AIAAgACAAIgAiACIAIgAjACMAIwAjACEAIQAiACIAJAAlACUAJQAlACYAJgAn
ACoAKgArACsAKgAsACwALAAuAC4AMAAxAC8AMAAwADEANAA0ADUANgA1ADYANwA5ADgA
OwA+AA==
         </WaveFormData>
      </LeadData>
      <LeadData>
         <LeadByteCountTotal>10000</LeadByteCountTotal>
         <LeadTimeOffset>0</LeadTimeOffset>
         <LeadSampleCountTotal>5000</LeadSampleCountTotal>
         <LeadAmplitudeUnitsPerBit>4.88</LeadAmplitudeUnitsPerBit>
         <LeadAmplitudeUnits>��V</LeadAmplitudeUnits>
         <LeadHighLimit>2147483647</LeadHighLimit>
         <LeadLowLimit>268435456</LeadLowLimit>
         <LeadID>V3</LeadID>
         <LeadOffsetFirstSample>0</LeadOffsetFirstSample>
         <FirstSampleBaseline>0</FirstSampleBaseline>
         <LeadSampleSize>2</LeadSampleSize>
         <LeadOff>FALSE</LeadOff>
         <BaselineSway>FALSE</BaselineSway>
         <ExcessiveACNoise>FALSE</ExcessiveACNoise>
         <MuscleNoise>FALSE</MuscleNoise>
         <LeadDataCRC32>3892331175</LeadDataCRC32>
         <WaveFormData>
RgBGAEYARgBGAEYARgBGAEQARABEAEQAQgBAAD4APAA5ADYAMwAwACwAKgAoACYAIwAg
AB0AGgAWABQAEgAQAA8ADgANAAwACQAIAAcABgAEAAQABAAEAAEAAAD///7//P/8//z/
/P/8//z//P/8//z//P/8//z//P/8//z//P/6//r/+v/6//r/+v/6//r//P/8//z//P/7
//r/+f/4//r/+v/6//r/+//8//3//v/+//7//v/+//z//P/8//z//f/+////AAAAAAAA
AAAAAP7//v/+//7///8AAAEAAgACAAIAAgACAAEAAAD///7//f/8//v/+v/8//z//P/8
//7//v/+//7//f/8//v/+v/6//r/+v/6//z//P/8//z/+v/6//r/+v/5//j/9//2//n/
+v/7//z/+v/6//r/+v/5//j/9//2//f/+P/5//r/+v/6//r/+v/6//r/+v/6//n/+P/3
//b/+P/4//j/+P/4//j/+P/3//n/+f/8//7/AAAAAAAAAAD+/////////wEAAQABAAAA
/P/8//z//P/+///////9//v/+//5//f/9v/2//b/9v/2//X/9f/4//z//P/7//n/9//3
//f/9//5//n/+f/5//f/9v/2//b/9f/1//T/8//z//P/8//z//T/9P/0//T/9P/1//X/
9P/y//L/8v/y//L/9P/1//X/9P/z//P/8v/w//H/8f/x/+//8P/y//L/9P/3////DwAl
AD0AVABtAIgAogC6ANIA5QDsAO4A6wDOAJYATQD8/6n/Y/8s/wL/7f7z/gX/Ff8p/0H/
XP91/4n/nf+t/73/zP/U/9z/4v/k/+j/7//w//H/8P/w//L/8//z//P/8//3//f/9//3
//f/+f/5//n/+v/5//n/+f/7//n/+f/7//z//f/9//3//f/9//3//f/9//3//v/+////
////////AAAAAAAAAAAAAAEAAQADAAMAAQACAAIAAgABAAMABAAEAAcACgALAA0ADAAM
AA4ADwASABIAEwAVABUAFgAXABgAGAAbAB4AIQAhACMAJQAmACkALAAtADAANAA2ADgA
OgA7ADwAPQBAAD8AQQBBAEIARQBFAEYARgBFAEUARABEAEQAQwBCAEEAQAA+ADsAOQA0
ADIALwAsACoAJwAlACIAHwAdABoAFwAWABQAEwARAA8ADQAMAAsACQAIAAYABQAEAAQA
AwADAAUABAADAAIAAgACAAAAAAADAAMAAQABAAAAAAAAAP///////////v/8//z//P/8
//7//v/9//3/+//7//v/+//+//7//v/+//7//v/+//7//P/8//7//v/+//7/////////
//8AAAAA/v/+//7//v8AAAEAAgADAAMABAAEAAQAAwACAAEAAAACAAIAAgACAAQABAAE
AAQABAAEAAQABQADAAMAAwADAAMAAgACAAIAAgABAAAAAAD/////////////////////
/f/9//3//f////////////////////3//f/9//3//f/7//v/+//7//3//f/+//7//P/8
//z//P/6//z//P/8//z//P/+//3//f/9////AAABAAAAAQACAAMABQADAAMAAwADAAIA
AAD9//z//v/+//7///////3//f/9//3/+//6//r/+v/6//r/+f/7//7/AAAAAP7/+//6
//n/9//3//f/9//1//X/9f/0//b/9v/1//X/9v/1//X/9f/z//P/8v/y//T/9P/0//X/
8//y//L/8v/z//T/8//2//X/9f/0//P/9f/0//T/9f/3//P/8//0//b/+P/2//n/AQAP
ACEANwBOAGcAggCcALIAxgDZAOYA7gDtAN4AtABzACgA1/+J/0z/Gv/5/u/+/f4P/yH/
M/9M/2X/e/+R/6X/uf/G/9L/3P/i/+r/7v/v//D/8f/y//L/9P/1//f/9//3//v/+f/5
//n/+f/4//f/9v/2//j/+f/6//3/+f/5//v//P/9//3//f/9/////////////f/+//7/
//////////8AAAIAAgACAAIAAQABAAMAAwAFAAYABgAGAAcACQAKAAoACAAKAAoACwAM
AAwADgAPABAAEAARABMAFgAYABoAHAAcAB8AIgAlACUAJwApACoAKwAuAC8AMgA0ADYA
OAA6ADkAOgA7AD4AQQBDAEMARABHAEcASABIAEcARwBGAEYARQBDAEEAPwA8ADoANwA1
ADEAMAAuACwAKAAlACMAIAAdABsAGAAVABQAEgARAA8ADAAJAAcABQAEAAQAAwADAAIA
AgABAAEAAQAAAP///v8AAAAA/v/+//7//f/6//n/+v/6//r/+f/5//n/+f/4//r/+v/6
//r/+v/6//n/+f/5//n/+f/5//j/+P/4//j/+P/4//j/+P/4//j/+v/6//r/+v/7//v/
/f/9//7//v/+//7//v/+//7//f/8//v//f/+//7//v///wAAAQACAAEAAAD///7//v/+
//7//v/+//7//v////7//f/8//v//f/8//z//P/8//v/+v/6//v/+//7//v/9//3//f/
9//3//f/9//3//n/+f/5//n/+P/3//b/8//1//X/9f/1//P/8//z//P/9f/1//b/9v/0
//T/9P/0//T/9P/0//T/9v/2//b/9v/2//b/9v/1//P/8v/x//X/+P/7//z/+v/6//r/
+//9//3//f/9//z/+v/3//b/9v/2//b/9//3//X/9f/1//H/7//u/+7/7//w//H/8f/v
//L/9P/0//P/8f/x//H/8f/x//H/8f/x//H/8f/w/+7/7v/t/+3/7v/t/+3/7f/t/+3/
7P/s/+z/7P/s/+3/6//q/+r/6v/s/+z/6v/s/+3/7f/s/+v/6//q/+r/6//t/+3/7f/q
/+r/6v/s//H/9/8BABUALQBGAF0AdgCOAKYAvADPAN4A5ADlANgArgBrABwAy/+B/z7/
CP/l/t3+6/7//hP/K/9G/1//d/+L/53/r/++/8j/0v/a/9z/4P/j/+T/4//m/+b/6P/p
/+n/6f/p/+3/8P/x//L/8//x//H/8f/y//H/8f/x//P/8f/x//P/9P/z//P/8//z//P/
8//z//P/9f/2//b/9//1//X/9f/2//j/+P/4//j/9//3//n/+f/7//z//P/8//3///8A
AAAAAAACAAIAAwACAAIABAAFAAgACAAJAAsACwAMAA0ADgAOABEAFAAXABkAGwAdAB4A
IQAkACUAKAAoACoALAAuADEAMgAzADYAOQA7ADsAPAA9AD0APgA+AD4APQA7ADoAOgA5
ADgANwA2ADQAMQAvAC0ALAAqACgAIgAfAB0AGgAXABUAEgAPAA4ADAALAAkABwAFAAQA
AwABAAAA/v/9//z//P/7//v/+f/4//f/9v/2//b/9P/0//X/9f/z//P/8v/y//L/8f/z
//P/8//y//L/8v/y//L/9P/0//P/8//z//P/8//z//L/8v/y//L/8v/y//L/8v/y//L/
9P/0//b/9v/3//f/9//3//j/+P/4//j/+P/4//n/+f/5//n/+f/6//r/+v/8//z//P/8
//7//v/+//7//f/8//v/+v/4//j/+P/5//f/9//3//f/+f/4//j/+P/4//f/9v/2//n/
+f/5//n/9//3//f/9//1//X/9f/1//f/9//3//f/9f/1//X/8//1//X/9f/1//P/8//z
//P/9P/1//f/+P/2//b/9v/2//X/9P/z//L/9P/0//T/9P/0//X/9f/1//H/8P/z//T/
9f/2//b/9f/1//X/+v/8//7//v/9//z/+//7//z//f/+/////f/8//r/+v/6//r/+v/7
//3/+//7//v/9//1//T/9P/0//T/9P/z//X/+P/6//r/+f/3//f/9//3//f/9//3//X/
9f/1//T/9P/0//P/8//y//H/8f/x//P/8//y//L/9P/0//T/9f/z//L/8v/y//L/8v/w
//L/8f/x//D/7//x//D/8P/x//P/9f/x//L/9v/4//j/+f8DABMAKQA/AFgAcQCKAKAA
tgDQAOUA7gDuAOsA0ACQAEMA9P+l/1//KP8A/+v+8/4F/xX/J/9D/1r/b/+H/5//s//D
/9D/2P/e/+L/5v/o/+3/7v/v//L/8v/0//X/9//3//f/+//6//n/+P/3//f/9//3//j/
+f/5//n/+//5//n/+//8//v/+//7//v//f/9//3//f///wAAAAABAAEAAQABAAIAAgAC
AAIAAgACAAEAAgABAAMABAAEAAQABgAJAAsADAAKAAwADAANABAAEAASABMAEwASABIA
EwAXABgAGQAaAB4AIQAkACcAKAApACoAKgAtADAAMQA0ADQANgA4ADoAOwA8AD0AQABD
AEUARQBGAEUARQBGAEYARQBFAEQARABGAEUARABDAD4APAA5ADcAMwAyADAALgArACkA
KAAmACMAIQAeABsAGgAYABcAFQARAA8ADgANAAkACAAGAAUABgAGAAUABQAFAAQAAwAC
AAQABAACAAIAAwADAAEAAQAAAAAAAAD///////////7/AAAAAAAAAAD+//7//f/9//3/
/f/9//3//P/8//z//P/+//7//v/+//7//v8AAAAAAgACAAMAAwABAAEAAgACAAIAAgAC
AAIAAwADAAMAAwADAAQABAAEAAQABAAEAAQAAgACAAIAAgACAAIAAgACAAAAAAAAAAEA
AQABAAEAAQD///7//v/+/////////wAA///////////9//3//f/9//3//f/9//3//f/9
//3//f/////////9//z/+//6//n/+//7//v/+//7//v//P/8//r/+v/6//r/+P/8//r/
+v/6//r//P/7//v/+//8//7/AAAAAAAAAAAAAAEAAQABAAEAAQADAAIAAAAAAP7//v/+
////AQD////////7//n/+P/4//b/9v/2//X/9v/6//3//v/8//n/+P/3//j/+f/6//v/
+f/5//n/+P/4//j/9//3//j/9//3//f/9f/1//T/9P/y//L/8v/z//T/9P/1//b/9v/2
//T/9v/1//X/9P/z//X/9P/0//X/9//1//X/9v/4//b/+P/7/wMAEQAhADUATgBnAIIA
nAC2AMwA4wDuAPAA7QDgALQAbQAgAM//g/9E/xb/9/7x/v/+D/8h/zf/UP9n/33/k/+r
/7//yv/S/9r/4v/o/+z/7f/w//P/9P/0//b/9//1//X/9f/5//n/+f/5//n/9//3//f/
+P/7//v/+//9//3//f///wAA///////////9//3//f/9/wAAAgADAAUAAwADAAMABAAC
AAIAAgACAAQABQAIAAkACAAIAAcABgAJAAsADAAMAAoADAAMAA0AEAAQABIAEwASABIA
EwAVABcAGAAZABoAHgAhACQAJwAoACkAKgAqAC0AMAAxADQANgA4ADoAPAA9AD4APwBC
AEEAQwBDAEQARQBFAEYARgBHAEcARgBGAEYARQBEAEMAPgA8ADkANwAzADIAMAAuACwA
KQAnACQAIQAfABwAGQAYABYAFQATAA8ADQAMAAsACwAKAAgABwAEAAQAAwADAAUABAAD
AAIAAgACAAAAAAD//////f/9//7//v/+//3//f/9//3//P/8//z//P/8//z//P/7//v/
+//7//v/+//8//z//P/8//7//v/+//7//f/8//3//P/+//7///////////8AAAAAAQAC
AAMABAAEAAMAAgABAAEAAgACAAIAAgACAAIAAgAEAAQABAAEAAQABAAEAAQAAAAAAAAA
AQABAAEAAQABAAMAAgACAAIAAAD///7//v8BAAEAAQABAP3//f/9//3/+//7//v/+//9
//3//f/9//3//f/9//v/+f/5//n/+f/6//v//P/9//v/+//8//z/+P/4//j/+P/6//r/
+v/6//r/+v/6//r/+P/5//r/+P/4//j/+P/5//n/+v/7//z//v8AAAAAAgACAAIAAwAA
AP///v/9//7//v/9//7//v/+//7///////3//f/9//n/9//2//b/9v/2//b/9f/1//j/
+v/6//n/9//3//f/9v/1//T/8//0//X/9v/2//b/9v/1//X/9P/z//P/8//z//P/8v/y
//L/8v/y//P/8//y//L/8v/w//D/7v/w//H/8f/w/+//8f/w//D/8f/v/+//8f/0//T/
8v/0//v/BQAXAC0AQwBeAHcAkgCsAMQA2gDtAPQA9gDrAMIAgAA3AOT/k/9L/xL/7P7h
/vH+Cf8b/zH/Sf9i/3n/kf+n/7n/x//U/97/4v/k/+j/6v/r/+7/7//y//L/9P/1//X/
9f/1//n/+f/5//n/+f/5//n/+f/6//v/+//7//3/+f/5//v//P/9//3//f/9////////
//////8AAAAAAQD///////8AAAMABAAFAAYABwAHAAkACQAJAAoACgAKAAoACwALAAoA
CgAMAAwADQAQABAAEgATABYAFgAXABkAGQAaABsAHAAeACEAJAAnACcAKQArACwAMQA0
ADUAOAA4ADoAPAA+AD8AQABBAEQARQBHAEcASABJAEkASgBKAEwATQBNAE4ATQBLAEkA
RwBGAEQAQQA/ADsAOgA4ADYAMgAvAC0AKgAmACMAHwAbABwAGgAZABcAFwAVABQAEwAR
ABAADgANAAwADAALAAsACQAIAAcABgAGAAYABAAEAAUABQADAAMAAgACAAIAAQADAAMA
AwACAAIAAgACAAIABAAEAAMAAwADAAMAAwADAAQABAAEAAQAAgACAAIAAgAEAAQABgAG
AAQABAAFAAUABQAFAAYABgAEAAQABAAEAAcABwAHAAcABwAIAAgACAAIAAgACAAIAAoA
CgAKAAoACQAIAAcABgAEAAQABAAFAAcABwAHAAcACQAIAAgACAAGAAUABAAEAAUABQAF
AAUAAQABAAEAAQABAAEAAQABAAMAAwADAAMAAwADAAMAAQABAAEAAQABAP//////////
/////wAAAAAAAAAAAAAAAAAAAAAAAAAAAgAAAP7//v/+//7//v//////AAABAAIABAAG
AAYABAAEAAQABQAHAAcABwAHAAYABAABAAAAAQACAAMABQADAAEAAQABAP///f/8//z/
/P/8//z/+//5//z//v/+//3/+//7//v//f/9//3//f/7//v/+//6//z//P/7//v/+f/3
//b/9f/2//f/9//4//j/+P/4//n/+f/4//j/+P/6//r/+P/6//r/+f/3//X/9//2//b/
9//3//f/9//2//j/+v/8/wEACQAbAC8ARQBcAHcAlACqAL4A2gDtAPYA9gDxANIAkABD
APT/p/9j/y7/BP/x/vn+D/8f/zH/R/9g/3f/jf+h/7X/xf/U/97/5P/m/+j/7P/v//T/
9f/0//T/9v/3//f/9//3//v/+//7//v/+//9//3//f/+/////////wEA/f/9////AAAD
AAMAAwADAAMAAwADAAMAAwAEAAQABQAFAAUABQAGAAQABAAEAAQABwAHAAkACQAJAAoA
CgAKAAsADQAOAA4ADAAOAA4ADwAQABAAEgATABYAFgAXABkAHQAeAB8AIAAgACMAJgAp
ACoAKwAsACwALwAyADMANgA4ADoAPAA+AD8AQABBAEQARwBJAEkASgBLAEsATABMAEsA
SwBKAEoASgBJAEgARwBDAEAAPAA5ADcANgA0ADIALAApACcAJAAjACEAHgAbABwAGgAZ
ABcAFQATABIAEQAPAA4ADAALAAwADAALAAsACwAKAAkACAAIAAgABgAGAAcABwAFAAUA
BgAGAAYABQAFAAUABQAEAAIAAgACAAIAAgACAAEAAQADAAMAAwADAAQABAAEAAQABAAE
AAQABAAEAAQABgAGAAYABgAHAAcACQAJAAoACgAIAAgACAAIAAkACQAJAAkACQAKAAoA
CgAKAAoACgAKAAgACAAIAAgACgAKAAoACgAIAAgACAAJAAkACQAJAAkABwAGAAYABgAI
AAcABgAGAAUABQAFAAUABQAFAAUABQAFAAUABQAFAAMAAwADAAMAAwADAAMAAQADAAMA
AwADAAEAAQABAAEAAQABAAIAAgD+//7//v/+/wAAAAAAAAAAAAAAAPz//P/+//7//v/+
/wAA////////AQACAAMAAgAEAAQABAAFAAMAAwADAAMABQAEAAIAAgABAAAA////////
/f/9//3//f/7//r/+v/8//z//P/7//r//P/9//z//f/7//v/+//6//n/+P/3//f/9//3
//b/9f/0//L/8f/v/+3/7P/r/+v/6//q/+r/6f/o/+f/5//l/+T/5P/k/+T/5P/i/+T/
4//j/+L/4f/f/97/3v/f/9//4f/h/+D/3v/g/+b/6f/r//X/BwAdADQASwBmAIAAmACs
AMEA0gDaANsA0gCsAG0AIgDR/4X/Qv8M/+f+2f7j/vP+Bf8b/zb/S/9l/33/k/+j/7L/
vv/I/9D/1v/a/93/4P/j/+L/4v/k/+X/5//n/+f/6//t/+3/7f/t/+//7//v//D/8f/x
//H/8//v/+//8f/y//H/8f/x//H/8v/z//T/9f/1//b/9v/3//X/9f/1//b/+P/4//j/
+P/4//f/+P/3//X/9v/2//b/9f/3//j/+P/6//z//P/9//z//P/+////AgACAAMABQAH
AAgACQAKAAoADQAQABMAFAAVABYAFgAaAB4AIAAkACQAJgAoACoALQAuAC8AMgAzADUA
NQA2ADkAOQA6ADoAOwA7ADoAOgA6ADkAOAA3ADYANAAxAC8AKQAoACYAJAAgAB0AGwAY
ABUAEwAQAA0ADAAKAAkABwAHAAUABAADAAMAAgAAAP///f/8//r/+f/5//j/9//2//j/
+P/2//b/9//3//X/9f/2//b/9v/1//X/9f/1//T/9v/2//b/9v/1//T/8v/x//L/8//0
//X/9v/2//b/9v/0//T/9P/0//X/9v/5//r/+v/6//v/+//5//n/+v/6//r/+v/6//r/
/f/9//3//f/9//7//v/+//7//v/+//7//P/8//z//P/8//z//P/8//r/+v/6//v/+//7
//v/+//7//r/+v/6//z/+//6//r/+f/5//n/+f/5//n/+f/5//n/+f/5//n/9//3//f/
9//3//f/9//1//X/9f/1//X/9//3//f/9//1//X/9v/2//T/9P/0//T/9v/2//b/9v/2
//b/9v/2//b/9//3//f/9f/3//X/9f/2//b/9v/2//b/9v/1//X/9f/2//j/+v/6//v/
/P/9/////f/9//3//f/9//z/+v/6//j/+P/4//n/+//5//n/+f/3//X/9P/0//L/8v/y
//H/8f/0//b/9v/1//P/8//z//X/9f/1//X/9f/1//X/9P/0//T/8//z//L/8f/x//H/
8f/x//D/8P/u/+7/7v/v/+3/7P/s/+z/7f/u/+3/8P/z//P/8v/x//P/8v/y//P/8f/v
/+//8P/y//D/8v/z//v/BwAdADUATgBlAHwAkgCsAMQA3QDsAPAA7QDaAKgAYwAUAMH/
d/86/wr/6f7n/vn+C/8f/zn/VP9p/4H/l/+p/7n/xv/Q/9j/3v/i/+b/6f/s/+//8P/w
//L/8//z//P/8//3//f/9//3//f/9//3//f/+P/3//f/9//5//f/9//5//r//f/9//3/
/f/7//v/+//7//v//P/8//3//f/9//3//v/+//7//v/+//////8BAAEAAwAEAAQABAAF
AAcACAAIAAgACgAKAAsADAAMAA4ADwAPAA4ADgAPABIAFAAWABgAGAAbAB4AIQAhACMA
JQAmACkALAAtADAAMAAyADQANgA3ADgAOQA8AD8AQQBBAEIAQwBDAEQARABHAEcARgBG
AEQAQwBCAEEAQAA+ADsAOQA2ADYANQA0AC4AKwApACYAIQAfABwAGQAYABYAFQATABMA
EQAQAA8ADQAMAAoACQAGAAYABQAFAAUABAADAAIAAQAAAP3//P/+/////v///wAAAAAA
AP///f/9//3//P/+//7//v/+//7//v/9//3//f/9//3//f/8//z//P/8//z//P/8//z/
/v/+/wAAAAD+//7///////////8AAAAAAAAAAAAAAAACAAMABAAFAAMABAAEAAQAAgAC
AAIAAgAEAAQABAAEAAIAAgACAAIAAAAAAAAAAQABAAEAAQABAAEAAAAAAAAAAAD///7/
/v/////////////////////////////////9//3//f/9//////////3//f/9//3//f/9
//3//f/9//3//f/+//7//v/+//7//v/8//z//P/8//7//v/+//7//P/9//3//f/9//3/
/f/9//7///8BAP///v/+//7//v/+//7//f/9//3/AgAEAAYABgAEAAQABAAFAAUABQAF
AAUABwAGAAQABAAEAAQABAAFAAUAAwADAAMAAwABAAAAAAD///7//f/7//3/AAACAAIA
AwABAAEAAQD//////////wEAAQABAAAAAgACAAEAAQD+//3//f/9//3//f/8//z//v/+
//7////9//z//P/8//3//v/9/wAA//////7//f/9//z//P/9//3//f/9//z//P/+/wIA
BwAPAB0AMQBHAF4AdwCQAKYAvgDWAO8A9gD4APcA3ACiAFUACAC5/3P/Ov8O//n+Af8T
/yH/M/9N/2T/ef+P/6n/u//H/9L/4P/o/+7/8v/2//f/+v/5//j/+P/6//v//P/9//7/
AwABAAEAAQABAAEAAQABAAIAAwADAAMABQADAAMABQAGAAcABwAHAAcABwAHAAcABwAF
AAYABgAHAAgACQAKAAwADAAMAAwADAAKAAkACgAJAAoADAANAA4ADwARABIAEgASABQA
FAAVABYAFgAYABkAGgAaABsAHQAfACAAIQAiACIAJQAoACsAKwAtAC8AMAA1ADgAOQA8
ADwAPgBAAEIAQQBCAEMARgBHAEkASQBKAE0ATQBOAE4ATwBPAE4ATgBQAE8ATgBNAEoA
SABFAEMAPwA+ADwAOgA0ADEALwAsACsAKQAmACMAIAAeAB0AGwAbABkAGAAXABUAFAAS
ABEADgAOAA0ADQANAAwACwAKAAoACgAIAAgACQAJAAcABwAIAAgACAAHAAcABwAHAAYA
BAAEAAQABAAEAAQAAwADAAQABQAGAAcABgAGAAYABgAGAAYABgAGAAgACAAKAAoACAAI
AAkACQAJAAkACgAKAAoACgAKAAoACgAJAAgABwAHAAgACAAIAAgACAAIAAgACQAKAAsA
DAAKAAoACgAKAAgACAAIAAkACQAJAAkACQALAAoACgAKAAoACQAIAAgABwAHAAcABwAH
AAcABwAHAAUABQAFAAUABQAFAAUABQAFAAUABQADAAUABQAFAAUAAwADAAMAAwAFAAUA
BgAGAAYABgAGAAYABAAEAAQABAAEAAQABAAEAAIAAwADAAMAAwAFAAMAAgACAAIAAgAC
AAQAAwADAAMABAAGAAgACAAJAAoACwANAAsACwALAAsACQAIAAYABgAIAAgACAAJAAsA
CQAJAAkABQADAAIAAgACAAIAAgABAAEABAAGAAYABwAFAAUABQADAAMAAwADAAUABQAF
AAQAAgACAAEAAQAAAP/////////////+//7//v/+//7///////7//v/+//7//v/8//7/
/f/9//z/+//8//z//f///////f/9/wAA/v/+/wAAAwAHABEAHwA1AE4AZwCAAJoAsgDK
AN8A8gD6APsA8gDQAJEARADz/6X/ZP8y/wn/+f4D/xX/I/81/1D/a/9//5X/q/+9/87/
2v/i/+j/7v/y//f/+P/5//z//P/+////////////AwABAAEAAQABAAEAAQABAAIABQAF
AAUABwAFAAUABwAIAAsACwALAAsACQAJAAkACQAJAAoACgALAAsACwALAAwADgAOAA4A
DgAPAA8AEQARAA8AEAAQABAAEQATABQAFAAUABYAFgAXABgAGAAaABsAHAAcAB0AHwAh
ACIAIwAkACYAKQAsAC8AMAAxADIAMgA1ADgAOQA8AD4AQABCAEQARQBGAEcASgBLAE0A
TQBOAFEAUQBSAFIAUwBTAFIAUgBSAFEAUABPAE4ATABJAEcAQwBCAEAAPgA8ADkANwA0
ADEALwAsACkAJgAkACMAIQAhAB8AHgAdABsAGgAYABcAFAAUABMAEwATABIAEQAQABAA
EAAOAA4AEQARAA8ADwAOAA4ADgANAA0ADQANAAwADAAMAAwADAAMAAwACwALAAsACwAL
AAsADAAMAAwADAAMAAwADAAMAAwADAAOAA4AEAAQABEAEQAPAA8AEAAQABIAEgASABIA
EQARABEAEQARABIAEgASABQAFAAUABQAEgASABIAEgAUABQAFAAUABQAFAAUABUAEwAT
ABMAEwAVABQAFAAUABQAEwASABIAEwATABMAEwARABEAEQARAA8ADwAPAA8AEQARABEA
EQARABEAEQAPAA8ADwAPAA8ADwAPAA8ADwAPAA8AEAAQAA4ADgAOAA4AEAAQABAAEAAO
AA4ADgAOAA4ADwAPAA8ADwAPAA8ADwAOAA8ADwAPAA8ADgAQABAAEAAQABAADwAPAA8A
EAASABQAFAAVABYAFwAZABcAFwAXABcAFwAWABQAFAAVABYAFwAZABkAFwAXABcAFQAT
ABIAEgASABIAEgARAA8AEgAUABQAFAATABQAFQATABMAEwATABMAEwATABIAEgASABEA
EQASABEAEQARABMAEwASABIAEAAQABAAEQATABIAEgASABIAEgAQABIAEwATABIAEQAR
ABAAEAARABEAEwATABQAFgAUABgAGwAfAC0AQQBXAHAAiQCgALYA0ADoAP8ADAEUARMB
/gDKAIUANADh/5f/Wv8o/w3/Df8f/zH/Rf9f/3j/j/+n/7//0//j/+7/+P8CAAYACgAO
ABEAFAAXABYAFgAYABkAGQAZABkAHQAdAB0AHQAdAB0AHQAdAB4AIQAhACEAIwAhACEA
IwAkACMAIwAjACMAJQAlACUAJQAlACYAJgAnACcAJwAnACgAKgAqACoAKgArACsALQAt
AC0ALgAuAC4ALQAvADAAMAAyADQANAA1ADYANgA4ADkAOgA6ADsAPQA/AEAAQQBCAEIA
RQBIAA==
         </WaveFormData>
      </LeadData>
      <LeadData>
         <LeadByteCountTotal>10000</LeadByteCountTotal>
         <LeadTimeOffset>0</LeadTimeOffset>
         <LeadSampleCountTotal>5000</LeadSampleCountTotal>
         <LeadAmplitudeUnitsPerBit>4.88</LeadAmplitudeUnitsPerBit>
         <LeadAmplitudeUnits>��V</LeadAmplitudeUnits>
         <LeadHighLimit>2147483647</LeadHighLimit>
         <LeadLowLimit>268435456</LeadLowLimit>
         <LeadID>V4</LeadID>
         <LeadOffsetFirstSample>0</LeadOffsetFirstSample>
         <FirstSampleBaseline>0</FirstSampleBaseline>
         <LeadSampleSize>2</LeadSampleSize>
         <LeadOff>FALSE</LeadOff>
         <BaselineSway>FALSE</BaselineSway>
         <ExcessiveACNoise>FALSE</ExcessiveACNoise>
         <MuscleNoise>FALSE</MuscleNoise>
         <LeadDataCRC32>176742132</LeadDataCRC32>
         <WaveFormData>
RABEAEQARABFAEYARwBIAEYARgBGAEYARABCAEAAPgA6ADgANgA0ADEALgArACgAJQAi
AB8AHAAZABYAEwAQAA0ADAALAAoABwAGAAUABAACAAIAAgACAP///v/9//z/+v/6//r/
+v/8//z//P/8//v/+v/5//j/+v/6//r/+v/4//j/+P/4//j/+P/4//j/+v/6//r/+v/5
//j/9//2//j/+P/4//j/+v/6//r/+v/6//r/+v/6//n/+P/3//b/9//4//n/+v/6//r/
+v/6//r/+v/6//r/+//8//3//v/8//z//P/8//r/+v/6//r/+P/4//j/+P/6//r/+v/6
//r/+v/6//r/+P/4//j/+P/4//j/+P/4//j/+P/4//j/+P/4//j/+P/3//b/9f/0//b/
9v/2//b/9v/2//b/9v/1//T/8//y//T/9P/0//T/9v/2//b/9v/2//b/9v/2//X/9P/z
//L/9P/0//T/9P/0//T/9f/1//P/9P/2//j/+//8//z//P/8//3//f/9//////8AAAAA
/P/8//z//P/8//3//f/9//v/+//5//f/+P/4//j/+P/2//b/9v/5//7//v/9//v/+P/3
//b/9f/1//X/9P/0//L/8f/x//H/7//v/+7/7f/t/+3/7f/t/+//7v/t/+3/7v/u/+7/
7v/t/+z/6//q/+z/7f/v//D/7//v/+//7//s/+v/6v/p/+n/5//o/+X/5f/m/+z/+f8I
AB0AMgBJAGUAgACZALcA1ADnAPQA/QDyAMsAjwA8AOT/oP9u/0b/Lf8v/zn/R/9V/2j/
fP+N/53/qv+0/7//yv/S/9j/3f/i/+T/6v/t/+v/6f/q/+v/6//r/+v/7f/u/+7/7v/u
/+//8P/x//L/8//y//L/8//z//L/8v/0//X/9f/2//P/8v/0//T/9P/0//f/+P/4//j/
+P/4//j/+f/3//f/9//3//j/+P/4//n/+//7//r/+v/5//r/+v/7////AgAEAAUABAAE
AAQAAwAGAAcACQAJAAsACgAKAAsADgARABQAFwAXABsAHQAdAB0AIAAiACUAKQAsADAA
MQAzADYAOAA5ADkAOwA7ADwAPgA/AEEAQgBAAEAAQABAAEIAQgBBAEAAQAA+ADwAOQA1
ADIALwAsACYAIwAfAB0AHAAZABYAEwAQAA8ADQALAAoACAAIAAUABQADAAAAAAD///7/
+//6//v/+v/6//v//f/9//z/+//5//n/+f/5//v/+f/7//v/+f/5//n/9//2//b/9//3
//f/9//2//b/9v/2//b/9f/1//b/9v/2//j/9//3//j/9v/2//f/9//5//n/+v/6//j/
+P/5//n/9//2//b/9//9//z//f/+//7//f/8//r/+v/7//v/+//9//3//f/9//3//f/9
//3//f/9//7/AAAAAP/////+//3//f/9//z//P/8//z/+//7//v/+//7//3//f/8//z/
+v/6//r/+v/8//z//P/8//z//P/8//z/+v/6//n/+P/4//j/+P/4//n/+v/7//z/+v/7
//v/+//3//j/+P/4//j/+P/5//n/+f/6//z//v///wAAAAAAAAAAAQACAAMABAAFAAUA
BAABAAAAAAAAAAAAAQD///////////3/+//6//r/+//8//v//P/8////AgACAAAA/f/7
//n/+P/3//f/9//2//b/9v/1//f/9//1//X/9P/z//P/8//x//H/8f/w//H/8f/y//L/
8v/y//L/8v/0//T/8//z//L/8v/x//H/8f/x//H/8f/1//P/8//x//D/7f/p/+r/8P/5
/wgAHQA0AEsAZwCGAKMAvwDaAPMACgEXARIB9wDDAHgAHgDK/4z/XP81/yn/Mf9B/0//
XP9s/33/kf+i/7D/v//K/9b/3v/j/+j/7v/u/+//8f/v//D/8f/x//L/8//2//j/9//2
//X/9f/z//P/8//z//b/9v/3//f/9v/2//j/+f/8//7//P/8//z//P/8//z/+//8//z/
/P/+//7//v////3//f/9//3//v/+//7///8DAAMAAgACAAUABgAGAAcABgAIAAkACQAJ
AAoACwALAAoACwANAA0AEwAUABYAGQAbAB0AHwAhACMAJwApACkAKQAsAC4AMQA1ADgA
PAA9AD4AQABBAEEARABHAEgASgBMAE0ATwBQAE4ATgBOAE4ATABMAEsASgBHAEQAQQA9
ADwAOgA4ADYAMAAtACkAJwAkACEAHgAbABoAGQAXABUADwAMAAsABwAIAAcABQAGAAQA
BAACAAIABAACAAEAAQABAAEAAAD///3//f/9//3//f/7//3//f/9//3//f/7//z//P/9
//3//f/9//z//P/7//r/+f/3//n/+v/6//r/+P/3//f/+P/4//j/+f/5//v/+//8//z/
/v/+//////////7//v///wEA/v/9//z//f/9//3//P/9////AAABAAAA///+//3/////
//////8AAP////8AAP7//f/9//z//f/9//3//P/8//z//P/7//v/+//7//v/+f/5//j/
+P/4//j/+P/4//r/+v/6//r/+P/4//j/+P/6//r/+f/4//b/9v/2//b/+P/4//j/+P/3
//f/9v/1//f/9//1//X/9f/2//j/9v/2//b/9v/2//X/9P/0//f/+v/8//7//P/8//z/
/f////////////7//v/8//z//P/8//z//f/9//3//f/9//r/9//1//T/9f/2//X/9v/0
//f/+v/6//v/+f/4//f/9P/z//P/8//0//T/9P/z//L/8f/u/+3/7f/t/+7/7//v/+//
7//u/+v/6//s/+z/6v/q/+r/6v/s/+z/6//r/+r/6v/p/+n/6f/p/+n/6f/t/+//7f/p
/+b/5f/l/+j/7P/x/wAAFQAqAD8AVwByAI0ArQDMAOkA/AAHAQQB6wC3AGwAFgDG/4b/
Tv8r/x//J/83/0X/WP9q/33/jf+e/6r/t//E/8z/0v/Z/9z/3v/i/+P/4//l/+b/5//n
/+f/5//p/+r/7f/u/+//8f/u/+3/7P/r/+z/7P/t/+3/7P/s/+7/7//u//D/7v/u//D/
8P/w//D/8f/y//L/8v/y//L/8v/z//H/8f/x//H/9P/0//T/9f/1//X/9P/0//f/+P/4
//n/+v/8//3//f/9//7///////7///8BAAEABAAEAAUABwAHAAkACwANAA4AEwAWABcA
GQAcAB4AIQAiACQAJwAnACsALgAwADEANQA3ADcAOAA6ADsAPQA+ADwAPAA8ADwAPAA8
ADsAOgA4ADYANAAxADAALgAsACoAJAAhAB0AGwAYABUAEgAPAA0ADQAMAAsABgAEAAQA
AQABAP///P/8//r/+v/4//j/+v/4//f/9//1//X/9P/z//X/9f/1//X/9P/x//L/8f/x
//H/8f/v//D/8P/x//H/8v/z//P/9P/y//L/8v/x//H/8v/y//L/8P/v/+//8P/w//D/
8f/x//H/8f/y//L/9P/0//X/9f/1//T/9P/1//b/9P/0//T/9//3//f/9v/2//f/9//3
//n/+f/5//n/9//3//f/9//2//X/9f/2//X/9f/2//b/9//3//f/9v/2//b/9v/1//f/
9//3//f/9f/1//T/9P/y//L/8v/y//P/9P/1//b/9P/0//T/9P/0//T/8//y//L/8v/y
//L/8//0//X/9v/0//X/9f/1//P/8//x//H/8//0//T/9P/0//X/9//1//L/7v/x//L/
8//0//P/8//z//T/9//6//z//v/7//r/+f/5//r/+//8//3//v/+//z//P/+//7//v//
//3//f/9//3/+//5//j/+P/2//b/9P/0//b/+f/8//z//f/7//r/+f/4//f/9//3//X/
9P/z//H/8v/z//L/8//w/+//7//v//H/8f/x//D/8f/x//L/8v/w//D/8P/w//L/8v/x
//H/8v/y//H/8f/v/+//7//v/+3/7//r/+v/7P/t/+3/7v/0/wEAEAAhADgAUQBpAIQA
nwC/AN4A8wACAQcB+ADJAIcAOADk/6D/bv9I/y//M/89/0f/V/9o/3j/if+b/67/vP/L
/9T/2v/e/+H/4v/k/+j/6//r/+z/7v/w//H/8f/x//P/9P/0//T/9P/1//T/8//y//H/
9P/0//X/9f/2//b/+P/5//n/+v/3//b/+P/4//j/+P/7//z//P/8//r/+v/6//v//f/9
//3//f/8//z//P/9/wEAAQAAAAAAAQACAAIAAwAEAAYABwAHAAkACgALAAsACwALAAwA
CwAPABAAEgAVABcAGQAbAB0AHgAjACYAJwAnACoALAAvAC8AMgA2ADcANwA6ADwAPQBA
AEMARABGAEgASQBLAEwASgBKAEoASgBKAEoASQBIAEQAQgBAAD0AOAA2ADQAMgAvAC0A
KgApACYAIwAgAB0AGgAZABcAFQASABAAEAANAAoABwADAAIAAwAEAAMABAACAAAA////
/wEAAQAAAP//AQABAAEAAQAAAP3//v/9//3//f/9//v//P/8//3//f/9//3//P/8//7/
/v/+//3//P/8//v/+v/8//v/+//8//r/+v/7//v//f/9//7//v/+//7//////wEAAAAA
AAEAAgAAAAAAAAABAAEAAQAAAAAAAQABAAEA//////////8AAAEAAgADAAAA/////wAA
AQABAAIAAgD////////+/wAAAAAAAP///f/9//3//f///////v/+//7//v/+//7//P/8
//z//P/+//7//v/+//z//P/7//r//P/8//z//P/8//z//P/8//z//f/9//3/+f/6//r/
+v/6//r//P/9//7/AAAAAAIAAwAEAAIAAgACAAMAAwADAAMAAwAFAAYABQAGAAUABAAD
AAMABQAFAAUABQADAAEAAAAAAP7//v/8//z//v8BAAQABAACAP///f/7//v/+//8//3/
+v/6//r/+f/5//n/9//3//b/9f/1//X/9f/1//X/9P/x//H/8v/y//X/9v/3//j/9//2
//T/8//0//T/8//z//X/9f/1//X/9//1//P/8//y/+//7f/u//T///8OAB8ANABNAGcA
ggChAMUA5gD9AAwBGQEWAfcAvQBwABQAxP+I/1r/N/8t/zX/Qf9R/2L/cv+D/5X/qP+6
/8n/0P/W/9z/4//m/+r/7P/t//H/8f/y//P/8//z//P/9f/2//b/9v/2//f/9//3//f/
9//4//j/+f/5//r/+v/8//3//P/+//z//P/6//r/+v/6//z//v///wAAAAAAAAAAAQD/
/////////wEAAgADAAUABgAFAAMAAgAFAAYABgAHAAcACAAIAAcACAAKAAwADQAOAA8A
EQARABMAEgASABMAFgAZABwAHwAdACEAIwAjACUAKAAqAC0AMQA0ADgAOQA7AD4AQABB
AEEAQwBDAEQARgBHAEkASgBMAEwATABMAEoASgBJAEgARQBCAD8AOwA2ADQAMgAwAC4A
KwAnACUAIgAfABwAGQAYABcAFQATAA4ADAAMAAkACQAHAAQABAACAAIAAAAAAAIAAAD/
//////////7//f/9//3//f/9//3/+//9//3/+//7//v/+f/6//r/+//7//v/+//6//r/
+P/4//j/9//5//r/+v/6//z/+//7//z/+//6//r/+f/5//n/+v/6//j/+P/5//n/+v/6
//v//f/+//z//P/8//v/+//7//r/+v/7//v/+//9//3//f/9//3//f/9//3//P/7//v/
/P/7//v//P/8//3//f/9//z/+v/6//r/+f/7//v/+//7//n/+f/4//j/+P/4//j/+P/4
//j/+P/4//j/+P/4//j/9v/2//X/9P/1//b/9//4//j/+P/4//j/9f/1//T/8//0//X/
9P/1//X/9v/2//b/9P/1//b/9P/0//T/9P/1//X/9f/2//j/+v/7//z//v/+//7////9
//3//f/9/wAAAAD+//7//P/8//z//f/9//3//f/9//v/+f/4//j/+P/4//b/9v/2//n/
/P/8//v/+f/4//f/9f/z//L/8f/x//L/8//z//P/8//x//H/8P/v/+//7//v/+//7//u
/+3/7f/u/+7/7//w//H/8v/v/+7/7P/r/+z/7P/r/+v/7f/t/+3/7f/r/+v/7f/v/+z/
6f/n/+r/8v/9/w4AIQA6AFEAawCIAKcAwwDgAPUAAgEFAewAvQB9ACoA1v+S/1r/NP8l
/y//Qf9N/13/bv9+/43/n/+w/77/yf/U/97/4P/h/+L/5P/k/+f/6f/r/+z/7f/t/+3/
7f/v//D/8v/y//L/8//x//H/8f/x//T/9P/1//X/8v/y//T/9f/2//j/9v/2//j/+P/4
//j/9//4//j/+P/3//b/9f/1//j/+f/6//v//P/8//z//f///////v/+//3//v/+////
AAACAAMAAwADAAQABQAFAAgACQALAAsADAAMAA0ADwATABUAFwAZABsAHwAhACEAIwAm
ACgAKwArAC4AMgAzADMANgA4ADkAPQA/AD8AQABCAEMARQBGAEcASABJAEoARwBGAEQA
QgBAAD4APAA5ADgANgA0ADIALAApACUAIwAgAB0AGgAXABQAEwARAA8ADwAOAA8ADQAM
AAkABQAEAAYABgAEAAQABAACAAEAAQAAAP///f/7//v/+//7//v//f/7//3//f/9//3/
/f/7//z//P/9//3/+//7//r/+v/6//r/+v/5//r//P/9//7//P/7//v//P/+//7/////
//z/+//7//r//P/8//3//f/7//r/+v/7/wAA/v/+//7//////////v/8//3//f/9/wAA
AQACAAMAAAD///7//f/9//3//v8AAP////8AAAAAAQABAAEAAAD+//7//v/9//3//f/9
//3/+//7//r/+v/8//z//P/8//z//P/8//z//v/+//7//v/8//z/+//6//z//P/8//z/
+//6//n/+P/6//v/+//7//3//f/7//v//f/6//j/+P/4//j/+P/6//v//P/+////AAAA
AAAAAAAAAAAAAQADAAMAAwADAAIAAgAAAAAAAgACAAIAAwADAAMAAwADAP7/+//5//j/
+v/8//z//v/9////AQAAAP3/+//6//n/+v/5//n/+f/2//b/9v/1//b/9//2//f/8//x
//D/7//y//P/9P/0//H/8f/y//L/8v/y//L/8v/z//T/9P/1//T/9P/z//P/8//z//P/
8//z//P/8f/t/+r/6f/r//D/+v8HABYAKQBAAFsAdwCQAKkAywDsAAEBEAEXAQYB1QCN
ADYA4v+g/2z/Qv8r/zH/P/9L/1f/aP9+/4//of+u/7r/xf/U/97/5P/n/+j/6v/s/+//
7//v//D/8f/x//P/8//1//b/9v/2//b/9//1//X/9f/1//j/+P/5//n/9v/2//j/+f/8
//7//P/8//7//v/+//7//f/+//7//v/8//z//P/9//3//f/9//3///8AAAEAAwADAAMA
AgACAAQABgAHAAkACQAKAAoACQAJAAoACwALAA0ADwASABMAFwAYABoAHQAcAB0AHgAf
ACIAJwAqACsALAAuAC8AMQA0ADgAPQA/AD8AQgBEAEUARwBJAEkASgBMAE0ATwBQAFAA
UABQAFAAUABQAE8ATgBLAEgARQBBADwAOgA4ADYAMgAvACsAKQAoACUAIgAfABwAGwAZ
ABcAFAASABIADwANAAsACAAIAAoACgAIAAgACQAIAAgACQAHAAcABgAFAAUABQAFAAUA
BQADAAUABQAFAAUABQADAAQABAAFAAUABQAFAAQABAACAAIAAgABAAMABAAEAAQABAAD
AAMABAAEAAQABQAFAAcABwAIAAgACAAIAAkACQAHAAYABgAHAAoACAAIAAgACgALAAwA
DAAMAA0ADQANAAsACwALAAsACwALAAsACwAKAAkACQAKAAsACwAMAAwACwALAAsACgAM
AAwADAALAAkACQAJAAkACwALAAoACgAIAAgACAAIAAYABgAGAAYABgAGAAYABgAIAAgA
BwAGAAYABgAGAAYABAAEAAQABAACAAMAAwADAAUABQADAAMABQAEAAIAAAACAAIAAgAC
AAMAAwADAAQABQAGAAYABgAHAAgACQALAAkACQAJAAkACgAKAAgACAAGAAYABgAHAAcA
BwAHAAcABwAFAAQABAAGAAYABAAEAAMABQAHAAYABQADAAIAAQD+//3//f/9//r/+v/6
//n/9//3//X/9f/z//H/8P/v/+3/7f/t/+z/6v/p/+n/6P/m/+b/5v/m/+T/5P/j/+P/
5P/k/+P/4//j/+P/4//j/+P/4//j/9//3P/Z/9v/3v/g/+f/9v8JABwANQBPAG4AiwCr
AM4A7QAEARMBFAH9AMsAhAAqAND/iP9Q/yf/F/8d/yf/Nf9G/1j/a/9//5T/ov+t/7r/
xv/O/9P/2v/c/97/4//j/+H/4v/j/+P/5P/l/+j/6v/s/+z/7P/t/+//7//v/+//8P/w
//H/8f/u/+7/8P/x//L/9P/y//L/8v/y//L/8v/x//L/8v/y//D/8P/w//H/8v/z//T/
9f/0//T/9P/1//b/9f/z//L/8//0//T/9f/2//j/+f/5//f/+P/5//n/+//9/wAAAQAC
AAIAAwAFAAcACQALAA0ADQARABMAEwAWABoAHQAhACEAJAAoACkAKwAuADAAMQAzADUA
NQA2ADoAOwA9AD4APwBAAEEAQgBCAEIAQQBAAD4APAA6ADcAMgAwAC4ALAAmACMAHwAd
ABgAFQASAA8ADgANAAsACQAGAAQABAABAAMAAQD+//7//P/8//r/+v/8//r/+f/5//f/
9//2//X/9f/1//X/9f/1//P/9f/1//f/9//3//X/8v/y//P/8//x//H/8P/w//H/8v/z
//P/8//0//T/9P/y//H/8f/y//T/9P/1//X/9f/1//b/9v/2//b/9//3//f/9v/2//f/
+v/4//j/+P/5//n/+f/4//r/+//7//v/+f/5//n/+f/7//v/+//7//j/9//3//j/9//3
//j/+P/3//f/9//2//j/+P/4//f/9//3//f/9//3//f/9v/2//b/9v/2//b/9v/2//b/
9v/0//T/9P/0//T/9P/z//L/9P/0//T/9P/0//T/9P/0//P/8//y//H/8v/z//L/8//z
//T/9P/0//T/9f/3//X/8P/y//L/8//y//T/9P/0//T/8//z//P/9P/0//b/9//4//n/
+v/7//3/+//7//v/+//8//z/+v/6//r/+v/6//v/+//7//v/+//7//n/+P/4//b/9v/0
//T/9P/3//r/+v/3//X/9P/z//T/8//z//P/8v/y//L/8f/x//H/7//v/+7/7f/t/+3/
7//v/+//7v/r/+v/7P/s/+r/6v/q/+r/7P/s/+v/6//u/+7/7f/t/+v/6//r/+v/6//r
/+n/6f/o/+f/5f/k/+r/9f8EABcAKgBBAFkAcgCNAK8A0gDrAPwABwEAAd0ApQBcAAQA
tv9+/07/Lf8l/zP/Pf9L/2D/cv+D/5P/pP+w/73/yP/Q/9j/2//e/+D/5P/p/+v/6//s
/+3/7f/r/+v/7f/u/+7/7v/u/+//7//v/+//7//u/+7/7//v//D/8P/y//P/9v/4//b/
9v/2//b/9v/2//X/9v/2//b/9v/2//b/9//5//n/+f/5//j/+P/4//n/+//7//r/+v/7
//z//P/9//7/AAABAAEA//8AAAEAAQAAAAEAAwADAAcACAAKAA0ADQAPABEAEwATABcA
GQAZAB0AIAAiACUAJwAqAC4ALwAvADIANAA1ADkAOwA7ADwAPgA/AEEAQgBCAEIAQgBC
AEIAQgBBAEAAQAA+ADwAOQA2ADQAMgAwACwAKQAlACMAHgAbABgAFQAUABMAEQAPAA4A
DAAMAAkACQAHAAQABAACAAIAAAAAAAAA/v/9//3/+//7//r/+f/7//v/+//7//v/+f/7
//v/+//7//v/+f/6//r/+//7//n/+f/4//j/+P/4//j/9//3//j/+P/4//j/9//3//j/
+P/4//n/+f/3//f/+P/4//j/+P/5//n/+f/4//j/+f/+//z//P/8//3//f/9//z//P/9
//3//f/9//3//f/9//v/+//7//v/+v/5//n/+v/9//3//v/+//v/+//7//r/+P/4//j/
9//5//n/+f/5//n/+f/4//j/+v/6//r/+v/4//j/+P/4//r/+v/6//r/+P/4//f/9v/2
//b/9v/2//T/9P/0//T/9f/3//j/+f/3//f/9f/1//f/+P/4//j/+P/5//v/+f/2//b/
9v/3//f/+P/5//n/+P/4//j/+P/4//n/+f/5//r//v8AAAEAAgABAAAA////////////
////AgACAAAAAAAAAAAAAAABAAEAAQABAAEAAQD///7//v/+//7//P/8//r//f8AAAAA
AQD///7//f/8//v/+//7//z//P/8//v//f/9//v/+//4//f/9//3//f/9//3//b/9//3
//j/+P/3//b/9f/0//X/9v/2//f/+v/6//n/+f/2//X/9P/z//f/9//3//H/7v/x//P/
9v/8/wUAFAAnADwAUQBnAH4AmQC5ANgA6wD2AAMB+gDPAJMARgD2/7L/fP9S/zv/Pf9J
/1X/Y/92/4T/kf+h/7T/wv/J/9L/3P/i/+f/7P/u//L/9f/1//T/9P/0//P/9P/1//j/
+v/6//r/+v/7//v/+//7//v/+v/6//v/+//6//r//P/9//z//v/8//z//v/+//7//v/+
//7//f/8//3//v///wEAAwADAAMAAwACAAAA/v/9/wIAAwADAAQABQAGAAYABwAGAAgA
CQAJAAsADAANAA0ADAANAA8ADwAUABQAFQAXABcAGQAbAB0AHwAjACUAJQAnACoALAAv
ADMANgA6ADsAOwA+AEAAQQBBAEMAQwBEAEgASQBLAEwATABMAEwATABOAE4ATQBMAEoA
SABGAEMAQAA+ADwAOgA0ADEALQArACgAJQAiAB8AHgAdABsAGQAYABYAFgATABEADwAM
AAwADAAMAAoACgAKAAgABwAHAAUABQAEAAMABQAFAAUABQADAAEAAwADAAMAAwADAAEA
AQACAAQABQAEAAMAAQAAAAIAAgACAAEAAwAEAAQABAADAAEAAAAAAAEAAgAEAAUABQAF
AAYABgAFAAQABAADAAQABAAFAAcABwAEAAMAAgAFAAUABQAEAAQABQAFAAUABgAHAAgA
CQAJAAkACQAJAAcABQAEAAQABQAFAAYABgAHAAcABwAGAAYABgAGAAUABQAFAAUABQAF
AAUABAAEAAQABAAEAAQAAgACAAIAAgACAAIAAgACAAIAAgABAAAAAAAAAAAAAAABAAIA
AwAEAAQABQAFAAUAAwADAAEAAQABAAIAAgACAAAAAQADAAEAAgACAAIAAAACAAIAAgAC
AAMAAwADAAQABAAGAAcACAAJAAoACwANAAsACwALAAsACgAKAAgACAAGAAYABgAHAAoA
CwAMAA0ACwAJAAgACAAGAAYABAAEAAIABQAIAAgABwAFAAQAAwAEAAMAAwADAAQABAAE
AAMAAQABAP/////+//3//f/9//3//f/9//z//f/9//7//v/8//z//P/8//z//P/7//v/
+v/6//n/+f/7//v/+//7//3/+//7//v/+P/1//P/9P/4////DAAdADIASQBjAH4AmQC3
ANgA9wAKARcBGgEDAdUAkAA4AOT/pv90/0v/Nf89/0n/Uf9g/3T/h/+X/6j/uP/H/9T/
3P/k/+n/7v/y//T/9f/1//f/+P/5//n/+//7//3//v/8//z//P/9//3//f/9//3//v/+
//////8AAAAAAgADAAIABAACAAIAAgACAAIAAgADAAQABAAEAAYABgAGAAcABwAHAAcA
BwAKAAoACgALAAsACwAKAAoACwAMAAwADQAOABAAEQARAA8AEAARABEAEgATABUAFQAa
ABoAGwAdAB8AIQAjACUAJQApACsAKwAvADIANAA3ADgAOgA9AD0APwBCAEQARQBJAEsA
SwBMAE4ATwBRAFIAUgBSAFIAUgBUAFQAUwBSAFAATgBMAEkASABGAEQAQgBAAD0AOQA3
ADQAMQAuACsAJgAlACMAIQAeABwAHAAZABkAFwAUABQAEgASABAAEAAQAA4ADQANAA8A
DwAOAA0ADQANAA0ADQANAAsADQANAAsACwALAAkACQAKAAwADQALAAsACgAKAAgACAAI
AAcACQAKAAoACgAMAAsACwAMAAoACgALAAsACwALAAwADAAMAAwADQANAA0ADAAMAA0A
EAAOAA4ADgAPAA8ADwAOAA8AEQASABMAEQARABEAEQARABEAEQARABIAEQARABIAEQAR
ABIAEgARABEAEQAQAA4ADgAOAA0ADwAPAA8ADwAPAA8ADgAOAA4ADgAOAA4ADgAOAA4A
DgAQABAAEAAQABAAEAAPAA4ADgAOAA4ADgAOAA4ADgAOAA4ADwAPAA8ADwAPAA0ADQAN
AA4ADgAOAA4ADwARAA8AEAAQABAAEQAQABAAEAAPAA8ADgAOAA4ADgAOAA8ADwAPABAA
EgAUABUAFgAYABgAGAAZABcAFwAXABcAGAAYABYAFgAXABgAGQAbABsAGwAbABsAFwAV
ABQAFAAWABYAFAAUABMAFQAXABYAFgAVABUAFQAUABMAEwATABIAEgASABEAEQARAA8A
DwAQAA8ADwAPAA8ADwAPAA4ADQANAA4ADgAQABAAEAAQABAAEAAPAA8ADgAOAA0ADQAN
AA0ADQANAA8ADwAPAA8ADAAJAAsADAAQABkAKAA5AE4AZQB7AJIArQDLAOoABQEYASEB
GAH7AMUAeAAkANr/ov90/1X/U/9d/2f/d/+K/5z/q/+9/87/3v/p//L/+v8AAAMACAAM
AA4ADwARABEAEgATABMAFQAVABcAGAAWABYAFgAXABkAGQAZABkAGgAaABsAGwAYABgA
GgAbAB4AIAAeAB4AHgAeAB4AHgAfACAAIAAgAB4AHgAeAB8AIQAhACEAIQAkACQAJAAl
ACcAJwAmACYAJQAmACYAJwAoACoAKwArACsALAAtAC0AMAAxADMAMwA2ADYANwA5ADcA
OwA9AA==
         </WaveFormData>
      </LeadData>
      <LeadData>
         <LeadByteCountTotal>10000</LeadByteCountTotal>
         <LeadTimeOffset>0</LeadTimeOffset>
         <LeadSampleCountTotal>5000</LeadSampleCountTotal>
         <LeadAmplitudeUnitsPerBit>4.88</LeadAmplitudeUnitsPerBit>
         <LeadAmplitudeUnits>��V</LeadAmplitudeUnits>
         <LeadHighLimit>2147483647</LeadHighLimit>
         <LeadLowLimit>268435456</LeadLowLimit>
         <LeadID>V5</LeadID>
         <LeadOffsetFirstSample>0</LeadOffsetFirstSample>
         <FirstSampleBaseline>0</FirstSampleBaseline>
         <LeadSampleSize>2</LeadSampleSize>
         <LeadOff>FALSE</LeadOff>
         <BaselineSway>FALSE</BaselineSway>
         <ExcessiveACNoise>FALSE</ExcessiveACNoise>
         <MuscleNoise>FALSE</MuscleNoise>
         <LeadDataCRC32>1863179499</LeadDataCRC32>
         <WaveFormData>
UgBSAFIAUgBTAFQAVQBWAFQAVABUAFQAUgBQAE4ATABIAEYARABCAD0AOgA3ADQALwAs
ACkAJgAjACAAHQAaABgAFgAUABIAEQAQAA8ADgANAAwACwAKAAkACAAHAAYABgAGAAYA
BgAGAAYABgAGAAUABAADAAIABAAEAAQABAACAAIAAgACAAQABAAEAAQABAAEAAQABAAD
AAIAAQAAAAIAAgACAAIABAAEAAQABAAEAAQABAAEAAIAAgACAAIABAAEAAQABAAEAAQA
BAAEAAQABAAEAAQABQAGAAcACAAGAAYABgAGAAQABAAEAAQABAAEAAQABAAEAAQABAAE
AAYABgAGAAYABQAEAAMAAgACAAIAAgACAAIAAgACAAIABAAEAAQABAADAAIAAQAAAAIA
AgACAAIAAgACAAIAAgAAAAAAAAAAAAAAAAAAAAAAAgACAAIAAgACAAIAAgACAAAAAAAA
AAAAAgACAAIAAgACAAIAAgACAAIAAwADAAMABwAIAAgACAAIAAgACAAIAAoACwALAAsA
CQAIAAgACAAIAAoACgAKAAgACAAGAAQABAAEAAQABAAEAAQABAAGAAgACwAKAAkABwAF
AAQAAwAAAAAAAAD+//7//v/+//z//P/7//v/+v/5//n/+v/6//n/+f/4//j/+v/6//r/
+v/4//j/+P/4//r/+v/7//v//P/8//z//P/6//n/+P/3//X/8//y//D/7v/u//P//P8L
AB8AMgBGAF8AegCVALUA1QDpAPYA/wD3ANoAqABgAA0AzP+g/3z/aP9l/2//ef+C/5H/
ov+u/7v/xf/P/9f/3v/j/+f/6//u//D/9v/4//j/+f/4//j/9//3//j/+v/6//r/+v/6
//v//f/9//3//f/+//7//v/+//z//f/9/////f/9//3//f/9//3//v/+/wAAAQACAAIA
AgACAAMAAwAAAAAAAQABAAEAAgACAAIAAgAEAAQABAACAAUABQAGAAkADAAPABAADwAO
AA0ADQAPABAAEQASABEAFAAVABcAGwAdAB8AIQAjACYAKQAqACwALQAwADIANgA5ADwA
PwBCAEQASABKAEsASwBMAEwATQBPAFEAUgBRAFEAUQBRAFIAUgBQAE8ATgBLAEkARgBB
AD0AOwA4ADQAMAAsACkAKQAlACIAHwAaABkAFwAUABMAEgARAA8ADQALAAkACAAFAAQA
AwACAAQAAwACAAEAAwADAAIAAgAAAAAAAAAAAAIAAAAAAAAAAAAAAAEAAQAAAP///v/9
//3//f/+/wAA/v/+//7//v/+//7//v/+/wAA/////////f/9//7//v8AAAEAAQABAP//
/////wAA///9//z//P/+/wAAAwAFAAQAAwACAAEA//8AAAAAAAAAAAAAAAABAAEAAQAB
AAEAAwACAAIAAgAAAAAAAAAAAAAAAAAAAAAA/f/9//3//f/9//3//f/9/////v/+//7/
/v/8//z//f//////AAAAAAAAAAAAAP///f/9//z//P/6//r/+v/6//v//P/+///////+
//3//f/7//r/+v/6//r/+v/6//r/+//9/wAAAQADAAQABgAGAAYABgAGAAYABgAHAAYA
BQAEAAIABAAEAAQABgAEAAQABAAEAAQAAgACAAIAAgACAAIAAgACAAQABQAHAAMAAQAB
AP//AAD///7//v/8//r/+v/6//z/+v/6//n/9//2//X/9f/0//T/8//z//T/9P/0//T/
9P/0//T/9P/2//b/9v/2//X/9f/0//T/9v/2//X/9f/5//f/9f/z//L/7P/o/+j/7f/0
/wEAFQAqAEIAXQB2AJUAtQDTAO0AAgERAQ0B+ADMAIgANQDo/67/gv9k/1f/Xf9p/3T/
ff+I/5b/pf+z/7//y//U/93/4//p/+z/8P/u/+7/8P/w//D/8f/x//P/9P/2//b/9v/2
//b/9//1//X/9f/1//b/9v/2//b/9v/3//f/+f/7//v/+//7//n/+f/6//r/+v/7//z/
/P/6//r/+//7//r/+v/7//v//f/+//7//v8AAAIAAgACAAIABQAFAAYABAAGAAgACAAI
AAgACAAJAAkACgALAAwAEAAUABYAGQAZABsAHQAfACEAJAAnACgAKQArAC8AMgA2ADkA
PAA/AEAAQABCAEIARQBHAEoATABOAFEAVABWAFYAVQBUAFMAUgBSAFAATwBLAEcARABA
AD8AOwA5ADYAMAAsACgAJQAjAB8AHAAZABgAFwAVABIADAAKAAgABQAEAAMAAgACAAAA
AAAAAAAAAAD///7//f/9//3//P/8//r/+v/6//r/+v/4//j/+P/4//j/+f/5//v/+//7
//v/+v/5//n/+v/5//j/9//2//j/+P/4//j/9v/1//X/9f/1//X/9v/2//j/+f/5//n/
+//7//v//P/8//v/+//8//v/+v/6//n/+f/5//n/+f/6//z//f/+//z//P/8//3//f/9
//3//f////7//v/+//z//P/8//z//P/8//z//P/7//v/+//7//v/+//7//v/+f/4//j/
+P/6//j/+P/5//n/+f/6//r/+v/6//r/+f/5//n/+P/4//j/+P/4//j/+P/4//n/+f/5
//j/9//3//f/+P/4//j/+P/4//r/+P/4//j/+P/3//b/9v/3//r/+//9//7//P/8//z/
/P/9//7///8BAAAA///+//z//P/8//z//v/+//7//v/+//r/+P/4//j/+f/6//v//P/6
//z//f///////f/9//v/+v/5//j/+P/4//b/9v/2//X/8v/x/+//8P/w//D/8f/y//L/
8f/x/+7/7v/u/+7/7v/u/+7/7v/u/+7/7v/u/+//7//u/+7/7v/u/+3/7f/v//H/8f/t
/+r/6P/m/+j/6//w//3/DwAiADYATQBoAIUAowDBAN8A9gADAQMB8gDGAIQANQDo/6z/
fP9e/1X/Wf9l/3D/ff+M/5r/p/+z/73/xf/O/9X/2f/f/+L/5P/m/+j/5v/o/+j/6f/p
/+f/6P/q/+r/7f/u/+//8f/v/+//7//v/+7/7v/u/+7/7v/v/+//8f/x//H/8f/x//H/
8f/y//L/8v/z//T/9P/y//L/8//z//L/8v/z//P/9f/2//b/9v/2//j/+P/4//j/+//7
//z//P/+/wAAAAAAAAAAAAABAAEAAgADAAQABQAIAAkACwALAA0ADwARABMAFgAZABoA
GwAdACEAJAAmACkALAAvADMANAA3ADgAPAA9AD8AQAA/AEEAQwBEAEMAQwBDAEMARABE
AEIAQQBAAD0AOwA4ADcAMwAxAC4AKAAkACAAHQAbABcAFAARABAADwANAAoABwAGAAUA
AwABAP///f/8//r/+v/6//r/+v/5//j/9//3//f/9v/2//b/9v/2//b/9P/y//L/8v/y
//L/8//z//H/8f/x//H/8//z//T/9v/0//T/9P/0//T/9P/0//T/8v/x//H/8f/x//H/
8v/y//L/8//z//P/9f/1//X/9v/2//X/9f/2//b/9v/3//f/9//3//f/9//3//j/+P/4
//j/+P/4//n/+f/5//n/+f/3//b/9v/2//b/9v/2//b/+P/4//j/+P/3//f/9//3//f/
9//3//f/9//2//b/9v/2//T/9P/1//f/9//4//j/9v/2//b/9f/3//f/9v/2//T/9P/0
//T/9v/2//f/9//3//b/9f/1//P/9P/0//T/9v/2//b/9v/2//b/9v/2//P/8v/0//T/
9P/0//T/9P/1//f/+v/7//3//v/9//z/+//6//v//P/9/////f/9//3//P/+//7//v8A
AP7//v/+//7/+v/4//j/+P/6//r/+v/6//r//P/9/////f/7//v/+f/4//f/9v/2//b/
9P/0//T/9v/0//T/8//x//D/7//v/+7/7v/t/+3/7f/u/+//8P/u/+7/7v/u/+//8P/x
//L/8f/x//D/8P/w//D/7//v/+3/7f/r/+n/6v/q/+j/6P/t//j/BQAXAC4ARABbAHQA
jwCxANEA5wD2AAEB9QDQAJgAUAABAMD/kv9u/1z/Xf9l/2//ev+H/5L/oP+t/7v/yf/T
/9z/4f/j/+P/5P/k/+j/6v/s/+7/7v/v/+//7//w//L/8v/y//L/8v/z//H/8f/x//H/
9P/0//T/9P/2//f/9//5//f/9//3//f/9//3//j/+P/4//n/+v/6//j/+P/5//n/+v/6
//v/+//5//r/+v/6//z//v/+//7//v8BAAEAAgACAAQABgAGAAcACAAJAAsACwAMAA0A
DgAPABIAEwAVABcAGQAbAB0AHgAiACYAKAApACsALwAyADIANQA4ADsAOwA8AD8AQABF
AEcASgBMAEsATQBPAFAATwBPAE8ATwBSAFIAUABPAEoARwBFAEIAPQA5ADcANAAyAC4A
KgAnACcAIwAgAB0AGAAXABUAEgAPAA4ADQALAAcABQADAAIAAgACAAIAAgACAAEAAAD/
///////+//7/AAAAAAAAAAD+//z//P/8//r/+v/7//v/+//7//v/+//8//v/+//8//7/
/v/+//7//f/8//v/+v/6//n/+f/5//n/+f/6//r//P/9//3//f/9//3//f/+/wAA////
/wAAAAAAAAEAAQD/////////////AAAAAAAA/v/+//7///8BAAEAAQABAAEAAAAAAAAA
AAAAAAAAAAD+//7//v/+/////////////f/9//3//f////7//v/+//7//P/8//3/+//7
//z//P/9//7///////7//f/7//r/+v/6//r/+v/6//r/+//7//3//P/7//v/9//6//j/
+P/4//j/+f/6//z////+////AQACAAAAAAAAAAAAAAAAAAAAAQADAAMAAwACAAAAAAAA
AAIABAAEAAQABAAAAP7//v/+//z//P/8//z//f8AAAIABQABAP/////9//7//f/8//z/
+v/4//j/+P/4//b/9v/1//f/9v/1//X/9P/0//P/8//w//D/8P/w//P/9P/1//b/9P/0
//T/9P/z//P/8v/y//L/8v/x//H/9f/z//H/8f/w/+z/6P/q/+3/+P8DABMAJgA+AFkA
cgCRALUA1QDvAAABDwEPAfgAyACCAC0A4P+m/37/ZP9Z/13/af90/4H/jv+a/6n/t//H
/9P/2P/b/+H/5f/o/+z/7P/u//D/8v/y//P/8//x//L/9P/0//b/9v/2//f/9f/1//X/
9f/4//j/+P/4//j/+f/5//v/+//7//v/+//5//n/+v/6//z//f/+//7//v/+///////+
//7//////wAAAgADAAQAAwAEAAMAAgAEAAcABwAIAAYACAAKAAoADAAMAAwADQARABIA
EwAUABQAFgAWABcAGwAdAB8AIQAjACYAKQAqAC0ALwAzADYAOAA7AD4AQQBDAEQARwBI
AEoASwBNAE4ATwBRAFMAVABXAFcAVwBXAFcAVgBTAFEATABJAEcARABBAD0AOwA4ADYA
MgAuACsAJwAjACAAHQAaABkAFwAUABEAEAAPAA0ADQALAAkACAAEAAQABAAEAAQAAwAC
AAEAAwADAAIAAgACAAIAAgACAAIAAAAAAAAA/v/+///////9//3//f/9//7//f/9//7/
/P/8//z//P/8//z//P/8//7//f/9//3//f/9//7//v/8//3//f/9//v/+//7//z/////
/wAAAgAAAAAAAQABAP////////////8AAAAAAAACAAIAAgADAAMAAwADAAMAAwACAAIA
AgACAAIAAgACAAIAAgACAAIA//////////8BAAEAAQABAP///v/+//7//v/8//z//f//
////AAAAAAAAAAAAAP///f/9//z//P/9//7///8AAP7//v///////f/8//v/+//7//z/
/P/8//z//P/8//z/+v/8//7//f/8//v/+v/8//z//f////7///8BAAIABAAEAAQABAAC
AAIAAgADAAQABQAGAAYABAAEAAQABgAGAAYABgAGAAQAAgACAAIAAgACAAIAAgACAAQA
BQAHAAUAAwADAAEA///9//v/+v/7//r/+//8//z/+v/6//n/9//2//X/9f/2//b/9f/1
//T/9P/0//T/9v/2//b/9v/1//T/8//y//P/8//y//L/9P/0//P/8//x//H/8f/x/+7/
7P/q/+z/8//8/wkAGwAwAEgAYQB8AJkAtwDVAOkA+gD/AO0AygCUAEoA/f+8/47/bv9g
/2f/c/9//4j/k/+e/6r/uf/D/8//1//g/+f/6f/p/+r/6v/s/+7/7v/w//D/8f/x//H/
8v/0//T/9v/2//b/9//1//X/9f/1//j/+P/4//j/9//3//b/9//5//n/+f/5//v/+//8
//z/+v/7//z//P/7//r/+v/5//n/+v/8//3///8AAAAAAAAAAAIAAgACAAAAAwADAAQA
AgAEAAYABgAIAAgACAAJAAsADAANAA4ADQAQABEAEwAXABkAGwAdAB8AIgAlACYAJwAp
AC0AMAAwADMANgA5ADkAOgA9AD4AQgBDAEUARgBHAEkASwBMAE8ATwBPAE8ATwBOAEsA
SQBGAEMAQQA+AD0AOQA3ADQAMgAuACoAJwAkAB8AGwAXABYAFQATABAADgAOAA4ADQAJ
AAcABQAEAAQABAAEAAQABAADAAIAAQD//////v/+//z//P/8//z//v/8//z//P/+//7/
/////////////////P/7//v//P/8//z//P/8//7//v/+//7//P/7//v/+//9//3//v/+
//3//f/8//v/+//7//v//P/8//v/+//8//z//P/9//3////////////9//7//v/+////
AAABAAMAAAD///7//f/9//z//P/8//7//v/+//7/AAAAAAAAAAD///////////3//f/9
//3/+//6//r/+v/8//r/+v/7//3//f/+//7//v/+//7//f/9//3//P/8//z//P/8//z/
+//6//r/+f/6//r/+v/7//v//P/8//z//v/+//r/+v/6//r/+v/8//z//f////////8A
AAAAAgACAAIAAgAEAAQABAAFAAMAAwADAAIAAgACAAIABAAEAAQABAAEAAEA/v/9//z/
//8AAAEAAgAAAAIAAwAFAAEA//////3//P/7//r/+v/4//b/9v/2//f/9v/3//f/9v/0
//L/8f/z//T/9P/1//T/9P/0//T/9P/0//T/9P/2//b/9v/2//X/9f/0//T/8v/y//H/
8f/z//P/8//v/+r/5v/o/+z/8f/8/wsAHwA0AEwAaQCCAJ0AwQDjAPkACAERAQEB2gCc
AE4A/f+8/47/av9Y/1n/Zf9x/3r/h/+W/6T/s//B/8v/1f/e/+X/6f/r/+r/7P/u//D/
8v/z//L/8v/x//H/8v/0//T/9f/2//f/+f/3//f/9//3//j/+P/4//j/9v/3//f/+f/6
//v//P/9//////8AAAAA/////////v/8//z//f/9//z//P/9//3///8AAAAAAAACAAQA
BAAEAAQABwAHAAgABwAIAAkACAAIAAgACAAJAAwADgAQABIAFQAYABkAGwAcAB0AHgAf
ACEAJgArAC4AMAAxADQANgA6AD0AQABDAEMARABHAEgATABNAE8AUABTAFUAVwBYAFkA
WQBZAFkAWQBYAFUAUwBQAE0ASwBIAEQAPwA8ADgANAAwACwAKQApACUAIgAfABoAGQAX
ABQAEQAQAA8ADQALAAkABwAGAAQABAAEAAQABQAFAAUABQAFAAUABAAEAAMAAgABAAAA
AAD+//7//v/+//7//////////////////v/9//3//v/+//7//v/+//z//P/8//z//v/9
//3//f/9//3//v/+/wAAAQABAAEA////////AAAAAP////8AAAAAAAABAAEAAwADAAMA
AwADAAQABAAEAAIAAgACAAMAAwADAAMAAwADAAIAAgACAAIAAgACAAIAAgACAAIAAgAB
AAEAAQABAP//////////AQAAAAAAAAAAAP7//v////3//f/+//7//v/+//7//f//////
/v/+//z//P/8//z//P/8//3//f/7//r/+f/5//v//P/8//z//v/8//r/+P/4//j/+P/4
//j/+P/5//v/+v/7//3//v/+//7//v/+//7//v/+////AQABAAEAAAD+//7//v8AAP7/
/v/+//7//v/8//z//P/+//7//v/+//z//v///wEA///9//3/+//4//f/9v/2//T/8v/y
//L/8P/u/+7/7f/s/+r/6P/n/+f/5v/k/+P/4P/g/+D/4P/e/97/3v/e/9z/3P/c/9z/
3f/d/9z/3P/a/9r/2f/Z/9v/2//b/9f/1P/S/9L/0v/T/9j/5f/1/wYAHgA5AFQAcwCT
ALcA1wDuAAEBAwHyAMwAjAA5AOT/oP9w/0z/P/9B/0n/VP9j/3D/fP+L/53/qf+z/7z/
xf/N/9P/1v/Y/9j/3P/e/9//3v/e/93/3//g/+L/4v/j/+T/5f/n/+n/6f/p/+n/6v/q
/+r/6v/o/+n/6f/r/+v/6//r/+v/6//r/+z/7P/q/+v/7P/s/+r/6v/r/+v/6//s/+7/
7//t/+7/7v/u/+z/7v/u/+7/7P/v/+//8P/u//D/8v/y//T/9P/0//X/9//4//n/+v/7
//7///8BAAMABQAHAAkACQAMAA8AEAAVABcAGwAeACAAIwAmACkAKwAsAC8AMAAyADMA
NQA2ADkAOwA9AD4AQQBBAEEAQQBCAEIAQAA/AD0AOwA6ADgAMwAvAC0AKgAkACAAHAAZ
ABUAEQAOAAsACgAJAAcABAABAAAA///9//v/+f/3//b/9v/2//b/9v/2//X/9P/z//H/
8f/w//D/8P/w//D/8P/y//D/8P/w//L/8v/z//P/8v/x//D/7//u/+3/7f/u//D/8P/w
//D/8P/w//D/8P/u/+3/7f/t/+//7//w//D/8v/z//P/8//x//H/8f/y//L/8f/x//L/
8v/y//P/8//1//X/9f/1//X/9v/2//b/9P/0//T/9f/3//f/9//3//X/9P/0//T/9P/0
//T/9P/y//L/8v/y//P/8//z//P/9f/1//X/9f/1//T/9P/0//b/9P/0//X/8//z//T/
9P/y//L/8v/x//H/8f/w//D/8P/w//D/8P/w//D/8f/x//H/8P/v/+//8f/y//L/8v/y
//L/8v/y//L/8v/y//L/7//v//D/8f/w//L/8v/y//L/8P/w//H/8//y//P/9f/2//j/
+P/4//j/+v/6//r/+//5//n/+f/4//j/+P/4//r/+v/6//r/+v/4//b/9v/2//b/9v/2
//b/9P/2//f/+f/3//X/9f/z//T/8//y//L/8v/w//D/8P/y//D/8P/v/+//7v/t/+3/
7v/u/+3/7f/s/+z/7P/s/+r/6v/q/+r/6v/q/+r/6v/s/+3/7f/u/+z/7P/r/+v/6//r
/+n/6f/m/+T/4P/g/+f/7v/7/wsAIAA0AEkAYgB9AJ0AvwDbAO4A+wD3AN4AsABwAB8A
1v+i/3r/XP9V/1//Z/9y/4H/kP+c/6n/tf+//8f/0P/X/93/4f/k/+b/6P/q/+r/7P/s
/+3/7f/r/+z/7v/u/+7/7v/u/+//7//v/+//7//w//D/8P/w//D/8f/x//P/9P/1//b/
9//1//X/9v/2//T/9f/2//b/9v/2//f/9//4//j/+f/5//f/+P/4//j/+v/8//z//P/6
//3//f/+//7/AAACAAIAAAAAAAAAAQABAAIAAwAEAAYACgAMAA8AEQATABUAFwAXABoA
HQAeACMAJQApACwALQAvADEAMwA3ADgAOwA8ADwAPQA/AEAAQwBFAEcASABJAEkASQBJ
AEoASgBIAEcARgBDAEEAPgA9ADkANwA0ADIALgAqACcAJQAhAB4AGwAWABUAEwAQAA8A
DgANAAsACQAHAAUABAACAAIAAgACAAIAAQAAAP///v/9//v/+v/7//z//f/+//7//P/8
//z//P/8//3//f/9//3//f/9//z/+//7//z//P/8//z//P/8//z//P/8//z/+//7//v/
+//7//z//P/6//v/+//7//3//f/9//7//P/7//v//P/9//7/AAABAP////////////8A
AAAAAAAAAAAAAAABAP/////////////+//7//v8AAAAAAAAAAP7//v/+//7/+//7//v/
+//9//3//f/9//3//P/8//z//v/8//z//f/7//v//P/8//7//v/+//3/+//7//r/+v/6
//r/+v/6//j/+P/5//n//P/8//z//f/8//z/+//6//z//P/8//z//P/8//z//P/5//n/
+v/7//n/+//8//z/+v/6//r/+v/6//r/+v/7//3//v///wEAAgAAAAAAAAAAAAIAAgAC
AAMABQAFAAUABAACAAIAAgAEAAQABAAEAAQAAgAAAAAAAAAAAAAAAAAAAAIABAAFAAcA
BQADAAMAAQACAAEAAAAAAAAA/v/+//7/AAD+//7//f/7//r/+f/5//j/+P/3//f/9//4
//n/+v/5//j/9//2//j/+P/4//j/+//7//r/+v/4//j/9//3//n/+f/5//X/8P/w//L/
9P/5/wIADwAhADIARgBbAHIAiwCrAMsA4QDwAPsA9QDUAKIAYAATANL/ov9+/2r/a/91
/33/iP+X/6D/qv+3/8f/0f/V/97/5f/r/+3/8P/y//b/+P/4//n/+P/4//f/9//4//r/
+v/8//z//P/9//3//f/9//3//v/+//7//v/8//3//f///////////////////wAAAAD+
////AAAAAAIAAgADAAMABAAEAAUABQACAAIAAQAAAAEABAAFAAYABgAJAAkACgAKAAwA
DgAOABAAEAAQABEAEQASABMAFAAVABgAGQAbABsAHQAfACEAIgAmACoALAAvADEANQA4
ADoAPQBAAEMARQBGAEkASgBKAEsATQBOAE8AUQBTAFQAVwBXAFcAVwBaAFoAWABXAFQA
UQBPAEwASQBFAEMAQAA8ADgANAAxAC0AKQAmACMAIgAhAB8AHAAZABgAFwAVABMAEQAP
AA4ACgAKAAoACgAMAAsACgAJAAcABwAGAAYACAAIAAgACAAIAAYABgAGAAQABAAFAAUA
BwAHAAcABwAGAAUABQAGAAYABgAGAAYABgAGAAYABgAEAAMAAwADAAQABQAHAAgACAAJ
AAkACQAHAAcABwAIAAoACQAJAAoACQAIAAgABwAHAAcABwAHAAcACAAIAAgACQAKAAsA
DQANAA0ADQANAAwACgAJAAgACgAKAAoACgAKAAoACgAKAAsACwALAAsACQAJAAkACQAL
AAoACgAKAAgABgAGAAcABQAFAAYABgAIAAgACAAHAAcABwAGAAYABAAEAAQABAAFAAYA
CAAJAAkACAAHAAcABQAGAAYABgAIAAgACAAIAAYABgAGAAYABwAJAAgABgAGAAYABgAG
AAYABgAHAAkACgALAA0ADgAQABAAEAAQABAAEAAQABEAEAAPAA4ADAAKAAoACgAMAA0A
DgAPABAAEAAOAA4ADgAMAAwADAAMAAwADgAPABEADwANAA0ACwAKAAkACAAIAAoACAAI
AAgACAAGAAYABQADAAIAAQABAAIAAgABAAEAAAAAAAAAAAAAAAAAAAAAAP7//v/+//7/
/f/9//z//P/9//7//v///wMA/////////P/4//b/9v/5//7/BwAXACwAQgBZAHIAjQCr
AM8A7QAEARMBFwEGAeAApABTAAQAyP+c/3j/Z/9r/3X/fP+F/5b/pv+z/7//zf/Z/+L/
6//x//P/9v/6//z//P/8//7//v////////8AAAIAAgACAAIAAgADAAMAAwADAAMABgAG
AAYABgAGAAcABwAJAAsACwALAAsACQAJAAoACgAKAAsADAAMAAwADAANAA0ADAAMAA0A
DQAPABAAEAAQAA4AEAAQABAAEAATABMAFAAUABYAGAAYABgAGAAYABkAGwAcAB0AHgAf
ACIAIwAlACcAKQArAC0ALQAwADMANAA5ADsAPwBCAEIARQBIAEsATQBOAFEAUgBWAFcA
WQBaAFsAXQBfAGAAYQBhAGEAYQBkAGQAYgBhAGAAXQBbAFgAVwBTAFEATgBMAEgARABB
AD0AOQA2ADMALgAtACsAKAAnACYAJQAjACEAHwAdABwAGgAaABoAGgAZABcAFQATABUA
FQAUABQAFgAWABYAFgAWABQAFAAUABQAFAAVABUAFQAVABUAFQAUABMAEwAUABIAEgAS
ABIAFAAUABQAFAAWABUAFQAVABUAFQAWABYAFAAVABUAFQAVABUAFQAWABYAFQAVABYA
GAAYABkAGQAXABcAFwAXABgAGgAbABwAGgAaABoAGwAZABkAGQAZABoAGgAbABwAGgAa
ABoAGgAaABoAGgAaABcAFwAXABcAGQAZABkAGQAbABoAGgAaABgAFgAWABcAFwAXABgA
GAAYABgAGAAXABkAGQAYABgAGAAYABgAGAAYABgAGQAZABkAGAAXABcAFwAYABgAGAAW
ABYAFgAWABgAGAAYABgAGQAZABoAGwAZABkAGgAaABkAGAAYABgAGAAYABgAGAAZABsA
HAAdAB8AIAAiACIAIgAiACAAIAAgACEAIwAjACMAIgAkACQAJAAmACYAJgAmACYAIgAg
ACAAIAAgACAAIAAgACAAIgAjACUAJAAjACQAIwAgAB8AHgAeAB4AHAAcABwAHgAcABwA
GwAbABoAGQAZABoAGgAZABkAGgAaABoAGgAaABoAGgAaABoAGgAaABoAGQAZABgAGAAa
ABoAGQAZABsAGwAdABsAFgAUABQAFAAXABwAKQA5AE4AZAB5AI4AqQDHAOUAAQEUASEB
HQEIAdwAmgBNAAgA1P+s/5L/j/+X/5//qv+3/8T/zv/d/+n/9f///wYACwARABUAGAAa
ABoAHAAeACAAIAAhACEAIQAiACQAJAAiACIAIgAjACUAJQAlACUAJgAmACYAJgAmACcA
JwApACkAKQApACkAKQApACoAKgAqACsALAAsACoAKgArACsAKwAsAC4ALwAvADAAMAAw
ADIANAA0ADQAMgA1ADUANgA0ADYAOAA4ADoAOgA6ADsAPwBAAEEAQgBDAEYARwBJAEcA
SQBNAA==
         </WaveFormData>
      </LeadData>
      <LeadData>
         <LeadByteCountTotal>10000</LeadByteCountTotal>
         <LeadTimeOffset>0</LeadTimeOffset>
         <LeadSampleCountTotal>5000</LeadSampleCountTotal>
         <LeadAmplitudeUnitsPerBit>4.88</LeadAmplitudeUnitsPerBit>
         <LeadAmplitudeUnits>��V</LeadAmplitudeUnits>
         <LeadHighLimit>2147483647</LeadHighLimit>
         <LeadLowLimit>268435456</LeadLowLimit>
         <LeadID>V6</LeadID>
         <LeadOffsetFirstSample>0</LeadOffsetFirstSample>
         <FirstSampleBaseline>0</FirstSampleBaseline>
         <LeadSampleSize>2</LeadSampleSize>
         <LeadOff>FALSE</LeadOff>
         <BaselineSway>FALSE</BaselineSway>
         <ExcessiveACNoise>FALSE</ExcessiveACNoise>
         <MuscleNoise>FALSE</MuscleNoise>
         <LeadDataCRC32>318024187</LeadDataCRC32>
         <WaveFormData>
SgBKAEoASgBLAEwATQBOAEwATABMAEwASgBIAEYARABAAD4APAA6ADUAMgAvACwAKQAm
ACMAIAAcABoAGAAWABMAEgARABAADwAOAA0ADAALAAoACQAIAAYABgAGAAYABQAEAAMA
AgACAAIAAgACAAAAAAAAAAAAAgACAAIAAgAAAAAAAAAAAAAAAAAAAAAAAgACAAIAAgD/
//7//f/8//7//v/+//7///8AAAEAAgAAAAAAAAAAAP7//v/+//7/AAAAAAAAAAAAAAAA
AAAAAAAAAAAAAAAAAgACAAIAAgACAAIAAgACAAAAAAAAAAAA/v/+//7//v/+//7//v/+
/wAAAAAAAAAA/v/+//7//v8AAAAAAAAAAAAAAAAAAAAAAAAAAAAAAAD///7//f/8//3/
/v///wAAAAAAAAAAAAD///7//f/8//z//P/8//z//v/+//7//v/+//7//v/+//z//P/8
//z//v/+//7//v/8//z//P/8//r/+v/9////AQADAAQABAACAAMAAwADAAUABQAGAAYA
BgAFAAUABQAFAAYABgAGAAYABQACAP//AQACAAIAAwADAAMAAwAFAAYABwAIAAcABQAD
AAEA///+//3//P/8//n/+P/3//f/9//3//b/9f/0//T/9P/0//L/8v/y//L/9P/0//T/
8//w//D/8P/x//P/8//0//T/9P/0//T/8//y//D/7//u/+7/7v/q/+j/5//n/+j/7v/8
/wsAGQAqAEAAVQBtAIgApAC2AMQAywDHALYAlQBgACAA6//F/6j/lf+Q/5T/mP+g/6n/
tP+9/8P/y//T/9n/3v/i/+b/5v/n/+v/7//x//H/7//v/+//7//u/+//7//w//D/8v/y
//L/8//z//T/9v/0//T/9P/0//L/8v/z//T/9P/1//X/9f/1//X/9f/2//b/9v/2//b/
9v/2//b/9v/3//j/+f/5//n/+f/5//r/+P/5//n/+f/6//v/+//7////AAABAAEA//8A
AAAAAgAFAAYABgAGAAcACAAJAAoACwANAA8AEQATABYAGAAaABoAHAAeACEAIwAnACoA
KgAvADEAMwA3ADkAOQA5ADsAPQA9AD8AQABAAD8APgA9AEAAQAA+ADsAOgA4ADYANAAw
AC0AKwAqACQAHwAdABoAFgAVABMAEQAOAAoACAAEAAUAAwADAAAA///+//z/+v/3//f/
9//3//n/+f/3//f/9//2//b/9f/1//X/9P/0//X/9v/3//j/9v/2//b/9v/0//T/9P/0
//T/9P/0//T/9P/0//T/9P/0//T/9P/z//X/9f/1//T/8v/z//P/9P/0//X/9f/1//X/
9f/1//X/9P/z//L/8f/0//b/+P/6//j/+P/4//j/+P/3//b/9f/1//X/9v/2//f/+P/5
//r/+f/5//n/+f/5//n/+f/5//n/+f/5//j/9v/3//f/9v/0//T/9P/0//b/9f/1//X/
9f/z//P/9f/3//f/9//3//f/9//3//b/9f/0//P/8f/z//P/8//z//b/9v/2//b/9P/0
//P/8//x//L/8v/y//L/8v/0//T/9P/0//f/+f/6//v/+//6//r/+//5//n/+f/5//j/
+P/4//f/+f/5//n/+v/8//z//f/9//v/+f/5//r/+P/5//n/+f/7//3//f/9//3/+//6
//n/+P/3//b/9f/y//L/8f/w/+//7//v/+//7v/t/+z/7P/s/+z/7P/s/+z/7P/s/+z/
7P/r/+r/6v/q/+v/6//r/+7/7v/u/+7/8P/v/+//7v/w/+7/7P/q/+b/5P/f/9//4v/o
//L///8RACQAOgBPAGkAhACgALYAygDXANcAyACtAHoAOgD9/9H/rP+R/4T/hv+O/5L/
mf+g/6v/tf/B/8n/0f/Y/97/4v/m/+n/6//p/+n/6//t/+3/7f/t/+7/7//v//D/8P/y
//L/8v/w/+//7//w//D/8P/w//D/8P/w//H/8v/0//X/9f/1//P/8//z//T/9P/0//T/
9P/y//L/8v/y//X/9v/3//f/+f/5//n/+v/6//v/+//7//z//f/9//3///8AAAEAAQAB
AAIAAgAEAAUABgAGAAYACgAMAA4AEAARABMAFQAXABkAHAAeACAAIgAkACYAKQArAC8A
MgAyADIAMwA0ADcAPAA9AD4AQQBEAEUASABKAEkASQBJAEkASQBIAEUAQQA/ADwAOQA2
ADMAMQAwADAAKgAlACMAIAAbABkAFgATABMAEAAPAAwACgAHAAYAAgADAAIAAAD+//3/
/f/9//3//f/9//v/+//7//r/+v/5//n/+f/4//j/9v/2//b/9v/2//b/9v/2//f/+P/5
//r/+P/4//j/+P/2//b/9v/2//b/9v/2//X/9f/1//X/9P/2//f/9//4//r/+//7//v/
+//7//v/+//7//v/+//7//v/+v/5//j/+v/6//r/+v/+////AAABAAAA//////7/AAAA
AAAAAAD///////////3//f/9//3//f/9//3//P/+///////+//7//v/+//7//P/7//v/
+//9//v/+//9//3//f/9//3/+//7//v/+v/6//r/+v/5//n/+f/5//n/+v/6//r/+v/4
//j/9//3//n/+f/5//n//P/+//z//P/8//z//P/7//r/+f/4//3///8AAAEAAQAAAAAA
AQADAAMAAwADAAIAAgACAAEAAQABAAEAAgACAAIAAwADAP///f/9//7/AAABAAEAAQD/
/wEAAQABAAMAAQAAAP///v/9//z/+//6//r/+f/4//b/9f/0//P/8//z//P/9P/0//T/
9P/0//L/8v/y//L/9P/z//L/8v/y//P/8//z//L/8v/y//L/8v/x//H/8P/y//T/8v/w
/+z/6P/n/+n/7P/w//j/BwAVACYAOABNAGUAgACaALIAyADVANkAzACvAIIARgALANn/
sv+X/47/kP+W/57/p/+u/7f/wf/J/9H/1//e/+L/5v/q/+v/6//v/+//7f/v/+//7//v
/+7/7//v//D/8//2//f/+P/2//X/9f/2//T/9P/0//T/9v/2//f/+P/2//f/9//3//f/
9//3//j/+v/6//r/+v/4//j/+P/4//n/+v/7//v/+//7//v//P/8//3//f/9/wAAAQAB
AAEAAwAEAAUABQADAAQABAAGAAcACAAIAAgACwAMAA0ADgARABMAFQAXABcAGgAcAB4A
IAAiACQAJwApAC0AMAAwADQANQA2ADkAPAA9AD4AQQBBAEEAQwBEAEUARQBFAEUARgBG
AEQAQQBCAEAAPgA8ADgANQAzADIALAAnACUAIgAfAB0AGgAXABcAFAATABAADQALAAsA
CAAHAAYABAACAAEAAQABAAEAAQABAP////////7//v/9//v/+//6//r//P/8//z//P/8
//z//P/8//r/+v/6//r//P/8//z//P/8//z//P/8//7//v/+//3/+//7//v/+v/4//n/
+f/6//r/+//7//v//f/9//3//f/9//3//f/9//7//v/+//7//v/+//7//v/9//3//f/9
//////8AAAAA/v/+//7//v/7//v/+//7//3//f/9//3//f/9//3//P/8//3//f/8//z/
/P/8//z//P/7//v/+//5//f/9//5//n/+f/5//n/+f/5//n/+P/5//r/+//7//n/+f/5
//n/+v/6//r/+v/4//j/9//3//f/9//3//f/+v/6//r/+v/8//z//P/8//b/9P/1//b/
9//4//b/9v/2//b/+v/9////AQAAAP7//f/9/wAAAQACAAMAAwACAAEA//////////8A
AAAAAAABAAEA///9//3//v/+////////////AQABAAEAAQD///7//f/8//v/+v/5//r/
+v/5//j/9//3//f/9//1//P/8f/w//L/8v/y//L/8v/y//L/8v/w/+//7v/u/+//8f/y
//P/8v/y//L/8v/y//H/8f/w//D/8P/s/+r/6v/q/+f/5//s//T//v8NAB0AMABEAFcA
bQCMAKYAugDKANMAzQC2AI0AWAAaAOP/u/+g/43/jP+S/5b/nv+n/67/tf/B/8n/0//b
/+D/5P/m/+j/5//n/+v/7f/v/+//7//v/+//7v/v/+//8P/w//L/8v/y//D/7//v//D/
8v/y//L/8v/0//T/9f/2//X/9f/0//P/8//z//P/9P/1//b/9//4//j/+P/4//j/9//4
//n/+f/3//f/9//4//j/+f/5//n//P/9//3//f///wAAAQABAAIABAAFAAgACAAIAAcA
BgALAAwADQAOABEAEwAVABcAGQAcAB4AIAAiACQAJgApACkALQAwADAAMgAzADQANwA8
AD0APgBBAEMAQwBFAEYARQBFAEUARQBGAEYARABBAD4APAA6ADgAMgAvAC0ALAAqACUA
IwAgAB0AGwAYABUAEwAQAA8ADAAJAAcABwAEAAEAAAD+//z//f/9//3//f/9//3/+//7
//3//P/8//v//f/9//z//P/7//r/+f/4//j/+P/4//j/+P/4//j/+P/4//j/+P/4//j/
+P/4//j/9v/2//b/9f/1//X/9f/0//T/9f/1//b/+P/5//n/+f/5//n/+f/5//n/+f/5
//n/+v/6//r/+v/6//r/+v/6//v/+//7//v/+f/5//r/+v/8//z//P/8//n/+f/5//n/
+f/5//n/+f/5//n/+f/4//r/+//7//r/+P/4//j/+P/4//f/9//3//f/9f/1//f/9f/1
//X/9f/2//f/+P/4//f/9v/1//P/9f/1//X/9f/2//b/9v/2//b/9v/1//X/8//2//T/
9P/0//T/9v/2//b/9v/3//n/+v/7//n/+P/4//n/+//7//v/+//+//7//v/9//v/+//7
//z//v/+///////7//n/+f/6//j/+f/5//n//P///wAAAQAAAP3/+//5//n/+f/5//n/
9//2//T/8v/x//H/8f/x//L/8f/w//D/7v/u/+7/7v/t/+z/6//q/+z/7f/u//D/7v/v
/+//7//u/+7/7v/u//D/7//v/+7/8P/u/+z/7P/q/+j/5f/l/+r/8P/4/wMAEwAmADoA
TwBrAIgApAC6AMoA1wDbAMwArQB8ADoA+//N/6z/k/+K/4r/kv+a/6H/qP+x/7v/xf/R
/9n/3P/e/+L/5v/p/+v/6//t/+//8f/x//H/8f/x//H/8P/w//L/9P/0//T/9P/z//P/
9P/2//b/9v/2//b/9v/3//j/+P/5//n/+f/3//f/9//4//r/+v/6//r//P/8//z//P/7
//z//f/9/////////wAA/v////////8AAAEAAQABAAMABAAFAAUABwAIAAgACgALAAwA
DAAMAA0ADgAPABAAFQAXABkAGwAdACAAIgAkACYAKAAqAC0ALwAzADYANgA6ADsAPAA/
AEAAQQBCAEUARwBHAEkASgBLAEsASwBLAEoASgBIAEUAQgBAAD4APAA6ADcANQA0ADAA
KwApACYAIQAfABwAGQAXABQAEwAQAA8ADQANAAoACQAIAAYABAADAAMAAwADAAMAAwAB
AAEAAQAAAAAA//8BAAEAAAAAAAAAAAAAAAAA/v/+//7//v/+//7//v/+//7//v/+//7/
/v/+//7//v/+//7//v/9//////////7//P/9//3//v/+//////////3//f/9//3//v//
/wAAAQABAAAA///+/wAAAAAAAAAAAQABAAEAAQABAAEAAgACAAIAAgACAAIAAQABAAEA
AQABAAEAAQABAAEAAQABAAAA/v///////v8AAAAAAAAAAP7//f/9//3//f/7//v//f//
/////////wEAAQABAAAA///+//3/+//8//3//v///wAAAAAAAAAA///+//z/+//9//3/
/f/9//7//v/+//7//v8AAAAA///+//3//P/+//7//v/+/wEAAwAEAAUABQAEAAQABQAD
AAMAAwADAAYABgAGAAUABQAFAAUABgAGAAYABwAHAAUAAwADAAQAAgADAAMAAwADAAUA
BQAFAAUAAwACAAEA/v/9//z/+//7//z//P/8//n/+f/5//n/+v/5//j/+P/4//j/+P/4
//b/9v/2//b/+P/3//b/9v/0//X/9f/1//b/9v/2//b/9v/1//X/9P/y//L/8v/0//L/
7v/t/+//8v/6/wIADwAhADIARgBdAHcAkACoALwAzADVAMkAsgCNAFgAHADp/8P/qP+Z
/5z/pv+s/7D/tf+8/8P/y//V/93/4//o/+7/7v/u/+//7//x//H/8f/z//P/8//z//T/
9f/1//b/+P/6//r/+v/4//f/9//4//j/+P/4//j/9//2//b/9v/4//n/+f/5//v/+//7
//z/+v/6//r/+v/4//j/+P/4//r//P/+////////////AAAAAAEAAQABAAAAAQABAAEA
AQACAAMAAwAFAAYABgAIAAkACgAKAAoACwAMAA0ADgATABUAFwAZABkAHAAeACAAIgAk
ACYAKQArAC8AMgAyADQANQA2ADkAOgA7ADwAPwBBAEEAQwBEAEYARwBIAEkASQBIAEUA
QQA+ADwAOgA4ADYAMwAxADAAKgAlACMAIAAZABcAFAARABIAEAAQAA4ADQALAAsACAAF
AAQAAgAAAAEAAQABAAEAAQABAP/////9//z//P/7//v/+//6//r/+v/6//r/+v/8//z/
/P/8//z//P/8//z/+v/6//r/+v/6//r/+v/6//z//P/8//v/+v/5//j/9v/4//n/+f/6
//j/+f/5//n/+f/5//n/+f/5//n/+f/5//j/+P/4//j/+v/6//r/+v/5//n/+f/5//r/
+//9//7//f/8//v/+v/4//f/9v/1//b/9//4//n/+v/7//z//P/6//v/+//6//j/+P/4
//j/9v/1//X/9f/3//X/9f/3//n/+f/5//n/+f/5//n/+P/2//b/9v/1//X/9f/1//X/
9f/0//P/8v/0//T/8//z//X/9f/1//X/+P/6//b/9P/0//T/9P/2//b/9v/2//j/+f/5
//n/+//6//r/+//9//3//f/9//3//P/7//n/+v/7//z//v/8//z//f/9//n/9//3//j/
+f/7//z//f/7//3//f/9//v/+f/4//f/9v/1//T/8//w//D/7//u/+//7//v/+//7P/r
/+r/6v/r/+z/7f/u/+7/7v/u/+7/7P/r/+r/6v/r/+3/7v/v/+7/7v/u/+7/7P/r/+v/
6v/q/+z/6v/o/+T/4v/h/+P/5v/s//j/BwAZACwAQgBXAHEAkgCsAMAA0ADXAM8AtgCL
AE4ADgDb/7P/lv+F/4L/iP+Q/5b/n/+q/7P/vf/H/9H/1//c/+D/4v/k/+X/5//p/+v/
6//p/+n/6f/p/+z/7f/t/+7/8P/y//L/8v/w/+//7//w//D/8P/w//D/8P/w//H/8v/0
//X/9f/1//b/9//4//r/+P/4//j/+P/2//b/9v/2//X/9v/3//f/+f/5//n/+v/6//v/
+//7//z//f/9//3//f/+//////8BAAIAAgAEAAcACAAIAAgADQAOAA8AEAARABMAFQAX
ABsAHgAgACIAIgAkACYAKQAtADEANAA0ADYANwA4ADsAPgA/AEAAQwBHAEcASQBKAEsA
SwBLAEsASgBKAEgARQBCAEAAPgA8ADYAMwAxADAAKgAlACMAIAAdABsAGAAVABIADgAM
AAgACQAHAAcABAAFAAQAAgAAAP3//f/9//3//v////7///////7//v/9//v/+//6//r/
+v/6//r/+v/8//z//P/8//z//P/8//z/+v/6//r/+v/6//r/+v/6//j/+P/4//f/+f/5
//n/+P/6//v/+//8//7//////////f/9//3//f/9//3//f/9//7//v/+//7//v/+//7/
/v8BAAEAAQABAAEAAQACAAIAAgACAAIAAgABAAEAAQABAAMAAwADAAMAAQABAAEAAAAC
AAMAAwACAAAAAAAAAAAAAgABAAEAAQABAP////8BAP///////////////////v8AAAAA
AAD//////////////v/+//7//v8AAAAA/////wEAAQABAAEAAAD+//z//P/8//z//P/8
//z//P/8//z//f///wAAAQADAAIAAgADAAEAAQABAAEAAwAEAAUABQAFAAUABQAGAAUA
BAAEAAMAAwABAAEAAgACAAMAAwADAAEAAwADAAMABQADAAIAAQD+//3//P/7//r/+v/5
//j/9v/1//T/8//x/+//7f/s/+r/6v/q/+r/5//m/+X/5P/k/+P/4v/i/+L/4//j/+P/
4v/i/+L/4v/g/9//3//e/+D/4P/e/9z/2P/W/9f/1//Y/9r/4P/r//n/DAAiADsAVQBw
AIwAqAC+AM8A1QDKALEAhABEAAEAzf+m/4n/fP96/37/hP+P/5b/nf+p/7X/v//H/87/
1P/a/97/4f/h/9//4f/j/+X/5f/l/+X/5v/n/+f/6P/q/+z/7P/s/+3/7f/u//D/8P/w
//D/8P/w//D/8f/y//D/8f/x//H/8f/x//H/8v/y//L/8v/y//D/8P/w//D/8//0//X/
9f/1//X/9f/2//T/9f/1//X/9P/1//X/9f/3//j/+f/5//n/+v/6//z//f/+//7//v8B
AAIAAwAEAAkACwANAA8ADwASABQAFgAaABwAHgAhACEAJQAoACgAKwAtAC8AMwA0ADUA
NgA5AD0APQA/AEAAQwBDAEMAQwBEAEQAQgA/AEAAPgA8ADoANgAzADEAMAAqACUAIwAg
ABsAGQAWABMAEQAOAA0ACgAHAAUABQACAAIAAgABAAAA/////////////////f/9//3/
/P/8//v/+f/5//j/+P/4//j/+P/4//r/+v/6//r/+P/4//j/+P/2//b/9v/2//f/+P/5
//r/+v/6//r/+f/3//f/9//2//f/+f/6//z/+v/7//v/+//7//v/+//7//n/+f/5//n/
/P/8//z//P/+//7//v/+/////////////v/9//3//P/9//7///8AAP3//f/9//3//f/9
//3//f/7//v/+//6//z//f/9//z//v/+//7//v/+//3//f/9/////f/9/////f/9//3/
/f/7//v/+//6//r/+v/6//n/+//7//v/+//6//r/+v/6//r/+v/5//n/+//7//v/+//8
//z//P/8//z//P/8//z/+v/6//r/+v/6//r/+v/6//r/+v/6//r/+v/7//3//v///wAA
AAABAAMAAwADAAMAAwAEAAQABAADAAEAAQABAAIAAAAAAAEAAQAAAP//AAACAAAAAQAB
AAEAAQADAAMAAwADAAEAAAD//wAA///+//3//P/8//v/+v/7//v/+//7//r/+f/4//j/
9v/2//b/9v/0//T/9P/0//L/8f/w//D/8f/z//T/9f/4//j/+P/4//j/9//3//b/9P/0
//L/8v/w/+z/6//p/+7/9P/+/wsAGQAqADoATQBjAIAAngC0AMYA0wDRAMIApQB2ADgA
/f/T/7L/m/+S/5b/nP+i/63/tv+9/8X/z//V/9v/4v/o/+z/7v/v//H/8//z//X/9f/1
//X/9f/2//f/9//4//b/+P/4//j/+P/3//f/+P/4//j/+P/4//r/+v/7//z//v//////
///9//3//f/+//7//v/+//7//v/+//7//v/9//7//////////////wAAAQADAAQABQAE
AAUABQAFAAUABgAHAAcABwAIAAgACgAJAAoACgAKAA4AEAASABQAFQAXABkAGwAbAB4A
IAAiACYAKAAqAC0ALQAxADQANAA4ADkAOgA9AD4APwBAAEMARQBFAEcASABJAEkASQBJ
AEoASgBIAEUARgBEAEIAQAA+ADsAOQA4ADQALwAtACoAJwAlACIAHwAdABoAGQAWABUA
EwATABAADwAOAAwACgAJAAkACQAJAAcABwAFAAUABAACAAEA//8AAAEAAQACAAIAAgAC
AAIAAgACAAIAAgACAAIAAgACAAAAAAAAAAAAAgACAAIAAgACAAIAAgABAAEAAQABAAAA
AAABAAEAAgAAAAEAAQABAAEAAQABAAEA//////////8BAAIAAwAEAAIAAgACAAIAAwAD
AAMAAwADAAMABAAEAAIAAgACAAIAAQABAAEAAQACAAMABAAFAAQAAwACAAAA/v//////
/v8AAAAAAAAAAAIAAQABAAEAAwABAAEAAwABAAEAAQABAAMAAwADAAIAAAAAAAAA////
/////////wAAAAAAAAAAAgACAAEAAQD//////////wAAAAAAAAAAAgACAAIAAgAAAAAA
AAAAAAAAAQADAAIAAAAAAAAAAAAAAP7//v/+//7/AwAFAAYABwAFAAQABAAFAAcABwAH
AAcACgAKAAoACQAJAAkACQAKAAoACgALAAsACQAHAAcACAAGAAcABwAHAAkACwALAAsA
DQALAAoACQAGAAUABAADAAQABAADAAIAAwADAAMAAwAAAP///v/+//z//P/8//z//v/+
//7//v/8//v/+v/6//z//f/9//3//v/+//7//v/+//3//f/8//z//P/8//j/9v/0//X/
9f/6/wAACgAXACUANgBGAFkAbwCKAKYAuADGANMA0wC+AJsAaAAsAPf/z/+w/5//nv+i
/6b/rv+3/77/xf/N/9X/3f/h/+b/7v/y//L/9f/3//n/+//7//n/+f/5//n/+v/7//v/
/P/6//z//P/8//7//f/9//7//v/+//7//v/8//z//f/+//7/////////////////AAD+
//7//v/+/wAAAAAAAAAAAQACAAMAAwACAAEAAAAAAAIAAwADAAMABgAHAAcABwAHAAgA
CQAJAAsADAAMAA4ADwAQABAAEAARABIAEwAUABcAGQAbAB0AHwAiACQAJgAoACoALAAv
ADMANwA6ADoAPAA9AD4AQQBDAEMAQwBFAEcARwBJAEoATABNAE4ATwBQAFAATgBLAEgA
RgBEAEIAQAA9ADsAOgA0AC8ALQAqACUAIwAgAB0AGwAYABcAFAATABEAEQAOAA0ADAAK
AAgABQAFAAUABQAHAAcABQAFAAUABAAEAAMABQAFAAQABAADAAIAAQAAAAAAAAAAAAAA
AAAAAAAAAAACAAIAAgACAAAAAAAAAAAAAAAAAAAA///9//3//f/8//3///8AAAIAAgAD
AAMAAwABAAEAAQABAAMAAwADAAMAAwACAAEAAAAAAAAAAAAAAAEAAQABAAEAAgADAAUA
BgAEAAQABAAEAAEAAQABAAEAAQABAAEAAQABAAEAAQAAAAIAAwADAAIAAgACAAIAAgAC
AAEAAQABAP///f/9///////////////////////+/wAAAAAAAP///f/9//3//f8AAAAA
AAAAAAAAAAD////////////////+//7//v/+//7//v/+//7//v8AAP7//v/8//z//P/8
//7//v/+//7///8BAAIAAwAEAAQABQAHAAUABQAFAAUABgAGAAYABQADAAMAAwAEAAYA
BgAHAAcABQADAAMABAAGAAcABwAHAAcACQAJAAkACQAHAAYABQACAAEAAAD/////AAAA
AAAA/f/9//3//f/6//n/+P/4//j/+P/4//j/+v/6//r/+v/6//n/+P/4//b/9//3//f/
9v/2//b/9v/4//f/9//2//r/+P/2//b/9P/w/+//7//w//T/+v8HABUAKAA6AE8AZQCA
AJwAuADMANsA3wDWAL8AlABWABcA6f/E/6X/lP+U/5j/nP+h/67/t//B/8v/1f/d/+T/
6v/w//L/9f/3//f/9//3//n/+f/5//n/+v/7//v//P/6//z//P/8//z/+//7//z//f/+
////AAAAAAAAAQACAAIAAwADAAMAAQABAAEAAgAEAAQABAAEAAQABAAEAAQABQAGAAcA
BwAJAAkACQAKAAoACwALAAsADAANAA0ADQANAA4ADwAPAA8AEAAQABIAFQAWABYAFgAZ
ABoAGwAcAB8AIQAjACUAJQAoACoALAAwADIANAA3ADcAOwA+AD4AQgBDAEQARwBKAEsA
TABPAFEAUQBTAFQAVwBXAFcAVwBaAFoAWABVAFQAUgBQAE4ATABJAEcARgBCAD0AOwA4
ADUAMwAwAC0AKQAmACUAIgAfAB0AHQAaABsAGgAYABYAFQAVABUAFQATABMAEQARABMA
EgASABEAEQARABAAEAAQABAAEAAQABAAEAAQABAAEAAQABAAEAAQABAAEAAQAA4ADgAO
AA4AEAAQABAADwARABEAEQAQABAAEQARABIAEgATABMAEwARABEAEQARABEAEQARABEA
EgASABIAEgASABIAEgASABUAFQAVABUAEwATABQAFAAUABQAFAAUABUAFQAVABUAEwAT
ABMAEwAVABUAFQAUABIAEwATABIAFAAUABQAFAAUABMAEwATABMAEQARABMAEwATABMA
EwATABMAEwASABQAFAAUABMAEwATABMAEwASABIAEgASABIAEgARABEAEwATABMAEwAS
ABIAEgASABIAEgASABIAEgASABIAEgAQABEAEQASABIAEAASABIAEgASABQAFAAUABQA
FQAXABgAGQAbABoAGgAbABkAGQAZABkAHAAcABwAGwAdAB0AHQAeAB4AHgAfAB8AHQAb
ABsAHAAcAB0AHQAdABsAHQAdAB0AHwAdABwAGwAaABkAGAAXABQAFAATABIAEgATABQA
FQAUABMAEgASABIAEgASABIAEAAQABAAEAARABEAEQASABIAEwATABMAEwASABEAEAAS
ABEAEQAQABIAEgASABAADgAKAAkACQAKABAAGAAlADUASABWAGcAfQCYALIAygDcAOkA
6wDcAMEAkgBWAB8A9f/U/7//uP+8/8D/xv/P/9b/3f/n//H/+f///wQACgAOAA4AEQAT
ABMAFQAVABUAFQAVABUAFgAXABcAGAAWABgAGAAYABoAGQAZABoAHAAcABwAHAAaABoA
GwAcAB4AHwAfAB8AHwAfAB8AIAAgACAAIAAgACAAIAAgACAAIQAiACMAIwAjACMAIwAk
ACYAJwAnACcAJgAnACcAJwApACoAKwArACsALAAsAC4AMQAyADIAMgA1ADYANwA4ADcA
OQA7AA==
         </WaveFormData>
      </LeadData>
   </Waveform>
</RestingECG>
