# Supplementary material for: Detection of Left Atrial Enlargement Using a Convolutional Neural Network-Enabled Electrocardiogram
Source: Front Cardiovasc Med. 2020 Dec 17;7:609976. doi: 10.3389/fcvm.2020.609976 (PMC7773668; doi:10.3389/fcvm.2020.609976)
Supplement: Supplementary file 5 [file Data_Sheet_5.ZIP › normal4/1802037021_5922_0000000G.XML]

<?xml version="1.0" encoding="Windows-1252"?>
<!DOCTYPE RestingECG SYSTEM "restecg.dtd">
<RestingECG>
   <PatientDemographics>
      <PatientID>1802037021</PatientID>
      <PatientAge>65</PatientAge>
      <AgeUnits>Years</AgeUnits>
      <Gender>Male</Gender>
      <PatientLastName>fengjianlun</PatientLastName>
   </PatientDemographics>
   <TestDemographics>
      <DataType>Resting</DataType>
      <Site>1</Site>
      <AcquisitionDevice>MAC55</AcquisitionDevice>
      <Status>Unconfirmed</Status>
      <Priority>Normal</Priority>
      <AcquisitionTime>10:49:17</AcquisitionTime>
      <AcquisitionDate>05-08-2017</AcquisitionDate>
      <CartNumber>1</CartNumber>
      <AcquisitionSoftwareVersion>009C</AcquisitionSoftwareVersion>
      <XMLSourceVersion>MAC5000 v1.0</XMLSourceVersion>
   </TestDemographics>
   <RestingECGMeasurements>
      <VentricularRate>59</VentricularRate>
      <AtrialRate>59</AtrialRate>
      <PRInterval>142</PRInterval>
      <QRSDuration>84</QRSDuration>
      <QTInterval>402</QTInterval>
      <QTCorrected>397</QTCorrected>
      <PAxis>81</PAxis>
      <RAxis>82</RAxis>
      <TAxis>78</TAxis>
      <QRSCount>10</QRSCount>
      <QOnset>220</QOnset>
      <QOffset>262</QOffset>
      <POnset>149</POnset>
      <POffset>197</POffset>
      <TOffset>421</TOffset>
      <ECGSampleBase>500</ECGSampleBase>
      <ECGSampleExponent>0</ECGSampleExponent>
   </RestingECGMeasurements>
   <Diagnosis>
      <Modality>Resting</Modality>
         <StatementCount>2</StatementCount>
         <LabelText>12SL ��ϳ���</LabelText>
      <DiagnosisStatement>
         <StmtFlag>ENDSLINE</StmtFlag>
         <StmtText>����Ķ�����</StmtText>
      </DiagnosisStatement>
      <DiagnosisStatement>
         <StmtFlag>ENDSLINE</StmtFlag>
         <StmtText>�ٽ� ECG</StmtText>
      </DiagnosisStatement>
   </Diagnosis>
   <Waveform>
      <WaveformType>Rhythm</WaveformType>
      <WaveformStartTime>0</WaveformStartTime>
      <NumberofLeads>8</NumberofLeads>
      <SampleType>CONTINUOUS_SAMPLES</SampleType>
      <SampleBase>500</SampleBase>
      <SampleExponent>0</SampleExponent>
      <HighPassFilter>16</HighPassFilter>
      <LowPassFilter>150</LowPassFilter>
      <ACFilter>NONE</ACFilter>
      <LeadData>
         <LeadByteCountTotal>10000</LeadByteCountTotal>
         <LeadTimeOffset>0</LeadTimeOffset>
         <LeadSampleCountTotal>5000</LeadSampleCountTotal>
         <LeadAmplitudeUnitsPerBit>4.88</LeadAmplitudeUnitsPerBit>
         <LeadAmplitudeUnits>��V</LeadAmplitudeUnits>
         <LeadHighLimit>2147483647</LeadHighLimit>
         <LeadLowLimit>268435456</LeadLowLimit>
         <LeadID>I</LeadID>
         <LeadOffsetFirstSample>0</LeadOffsetFirstSample>
         <FirstSampleBaseline>0</FirstSampleBaseline>
         <LeadSampleSize>2</LeadSampleSize>
         <LeadOff>FALSE</LeadOff>
         <BaselineSway>FALSE</BaselineSway>
         <ExcessiveACNoise>FALSE</ExcessiveACNoise>
         <MuscleNoise>FALSE</MuscleNoise>
         <LeadDataCRC32>2869493232</LeadDataCRC32>
         <WaveFormData>
AAAAAAAAAAD+//7//v/+/wAAAAAAAAAA/v/+//7//v/+//7//v/+//7//v/+//7//v/+
//7//v/+//7//v/+//7//v/+//7//P/8//z//P/+//7//v/+//7//v/+//7//v/+//7/
/v/+//7//v/+//7//v/+//7//P/8//z//P/8//z//P/8//7//v/+//7//f/8//v/+v/8
//z//P/8//7//v/+//7//P/8//z//P/+//7//v/+//3//P/7//r//P/8//z//P/8//z/
/P/8//r/+v/6//r/+//8//3//v/8//z//P/8//r//f/9//3////////////+//3//P/9
//7///8AAAEAAQAAAP7//f/+////AAABAAEAAgACAAEAAQABAAEAAgAEAAQAAgABAP//
///+//z//f/9//3//P/6//r/+v/5//v/+//8//z//P/7//v/+//6//j/9//3//j/+P/5
//v/+//6//r/+v/4//j/+P/4//j/+v/6//n/9//6//r/+f/5//r/+f/9/wMACAAMABEA
FwAbAB0AIwAnACcAJgAiABgADgAEAPz/9P/x/+7/7f/r/+3/7//y//H/7//x//r//v/7
//7/AAD9//v/+v/6//r/+f/5//n/+f/5//n/+f/5//n/+f/5//n/+v/6//n/+f/5//f/
+f/5//j/+v/6//r/+//5//n/+f/5//v/+//7//r/+P/5//n/+f/5//n/+f/5//v//P/8
//z/+v/6//r/+v/6//r/+v/6//r/+v/6//r//f/9//3//v/+//7//v/+//z//P/8//z/
//////////////////////7//v/9//3///8AAAMABQAEAAQABAAEAAQABgAHAAgACAAI
AAkACQALAAsADAAMAA0ADgAOAA4ADAAMAAwADAAOAA4ADgANAA0ADAALAAsACgAJAAkA
CQAIAAcABgAGAAQAAwACAAEAAgACAAIAAQAAAAAA/v/+//3//f/7//v//v/+//7//f/7
//r/+v/6//r/+v/6//r//P/7//v/+//7//v/+//6//z//P/9//3//P/5//j/+P/6//r/
+v/7//v/+v/6//r/+P/4//j/+P/6//v/+//7//j/+P/5//n/+f/7//v/+//7//v/+f/5
//r/+//7//v/+//8//z/+//5//n/+P/4//r/+v/7//v/+//7//z//P/7//v/+//7//3/
/f/9//3//f/9//3//P/6//r/+//8//7//f/9//3//P/8//z//P/+//7//v/9//v/+//7
//v/+//7//v/+//9//3//f/9//3//f/9//7//v/+//7//v/8//z//f/9//7//v/+//3/
/f/9//3//f/9//3//f/+/wAA/////////f/8//z//f/9//3//f/9//3//f/9//3/+//7
//v/+//8//3//f/+//3//f/9//3//////////////////f////3//f/9//3/////////
/////////////////v/+/wAAAAD+//7//v/+//7//v/+//7//v8AAAAAAAAAAP7//v/+
//7//v/+//7//v8AAAAAAAAAAP///v/9//z//f/+////AAD+//7//v/+//7//v/+//z/
/////////////////////wEAAQADAAMAAgABAAAAAAACAAEAAQABAP///////wAAAgAD
AAMAAwADAAMABAAEAAMAAAD+//3/AAAAAP/////+//3/+//6//r/+v/5//n/+f/6//r/
+v/3//f/9//3//f/+P/6//v/+v/6//v/+//6//r/+v/6//r/+v/6//r//v/6//f/+//8
//r/+//9//7//f///wUACgAOABMAFwAZABsAHQAhAB8AHgAcABYADAACAPz/+P/z/+7/
6f/r/+3/7//y//f/+//7//r/+v/5//r//P/9/////v/+//7//f/7//v/+//7//3//f/9
//3//f/9//3//v/+//3//f/9////AQABAAAA/v/+//7///8BAAEAAQABAAEAAQABAAAA
AAABAAEAAQADAAMAAwADAAIAAgABAAAAAgACAAIAAgACAAIAAgACAAIAAgACAAIAAwAD
AAMABAACAAIAAgACAAMABAAFAAYABQAFAAUABQAHAAcABwAHAAoACgAJAAkACAAIAAoA
CwAOAA4ADgAOAAwADgAPABAAEAAQABEAEQATABMAFAAUABMAFAAUABQAFgAWABYAFgAU
ABQAFAATABMAEgARABEAEAAPAA8ADwANAAsACQAIAAgABwAGAAUABAAEAAQAAwAAAAAA
/v/+/wAAAQAAAAEAAAAAAAAA//8BAAAAAAAAAP7//v/+//7//v/9//3//f/////////+
//z//P/9//3////9//3//v/+//7//v///////v/+//7/AAAAAAAAAAD9//3//P/7//z/
/P/9//3/+//9//3//f/9//3/+//7//z//f/9//3/+//8//z/+//9//3//P/8//z//P/9
//3/+//7//z//P/9//3//f/9//v/+//7//v//f/9//3//P/6//r/+//8//7//f/9//3/
/v/+//7//v/8//z//P/7//v/+//7//v/+//7//v/+//7//v/+//7//v/+//7//z/+v/6
//r/+v/6//r/+//7//z//P/8//v/+//7//v/+//9//3//f/+//z/+//7//v/+//6//r/
+//9//3//f/9//v/+//7//v/+//7//v/+//5//n/+P/4//v/+//7//v/+//7//v/+//5
//n/9//5//v/+//7//v/+v/5//j/9//4//n/+v/7//v/+v/6//z//P/6//r/+v/6//r/
+v/6//r/+v/6//r/+v/6//z//P/8//z/+v/6//r/+v/8//z//P/8//r/+v/6//r/+v/6
//r/+v/8//z//P/8//r/+v/6//r//P/8//z//P/8//z//P/8//z//P/8//z//P/8//z/
/P/6//r/+v/4//3//f/9//3//f/9//3//f/7//v//f/9//7///8AAAIAAAD////////9
//3//f/+/wIAAwADAAMAAQABAAIAAgADAAIAAgADAAIAAAD9//v//f/9//z//P/8//z/
+//7//n/+v/6//r/+v/7//z//f/6//r/+//7//r/+v/7//v/+P/4//j/+P/4//j/+P/4
//j/+P/5//v/+v/6//n/+f/4//3/AQADAAoAEgAVABcAHQAhAB8AIQApACQAGgAWAAwA
AAD2//L/7f/s/+3/7f/t//P/9v/1//X/9//4//r/+//8//7/+//5//r/+v/6//n/+//7
//v/+//5//n/+f/5//v/+//7//z//P/7//v/+//5//v/+//6//z//P/8//3/+//7//v/
+//7//v/+//6//v//f/+/////f/9//3//f///wAAAAAAAAAAAAAAAAAAAAAAAAAAAAAA
AAAAAAAAAAEAAQABAAIAAgACAAIAAgACAAIAAgACAAIAAQAAAP//BAAFAAYABwAHAAYA
BAADAAYABgAIAAkACAAIAAgACAAIAAoACwAMAA4ADgAPAA8ADQANAA4ADgAPABAAEAAQ
ABAAEAAQABAAEAAQABAADwAPAA4ADQANAAwACwALAAsACgAJAAgACAAGAAUABAADAAIA
AgACAAEAAgACAAAAAAAAAP///P/7//3//v///////v/8//v/+v/8//z//P/8//7//f/9
//3/+//7//v/+v/8//z//f/9//v/+f/5//r/+v/6//r/+//7//r/+v/6//r/+v/6//r/
/P/9//3//f/6//r/+//7//v//f/9//3//f/9//v/+//6//v/+//7//3//v/+//3//f/9
//z//P/8//z//f/9//3//f/+//7/+//7//v/+//8//3//v////3//f/9//z//P/8//3/
/v/+//3//f/9//7//v/+//7//v/+//7//f/9//3//f/9//v/+//7//v//P/9//7////+
//3//P/8//7//v/+//7//P/8//3//f/+//7//v/9//3//f/9//3/+//7//v//P/8//v/
+//7//z//P/9/////f/9//3//f/9//3//f/9//3//f/9//3//f/9//z//P/9//3//f/9
//3//f/9//3//f/9//v//f/9//3//f/9/////////////f/9//3//f/9//z//P/+/wAA
/v/9//z/+//6//v//P/9//7//v/+//7//v/+//7//v/+//7//v/+//7//v/+//7//v/+
//7//v/+//7//v/+//7//v/+//7//v8AAAAAAAAAAP7//v/+//7/AAAAAAAAAAD+//7/
/v/+//7//v/+//7//v/+//7//v/+//7//v/+/wAAAAAAAAAA/v/+//7//v/8//z//P/8
//3//v///wAA///+//3//P/8//z//P/8//z//P/8//z//P/8//z//P/+//7//v/+//7/
/v/+//7//P/6//3//f/+////AAABAP//////////AwADAAMAAwADAAQABAADAAMAAwAD
AAMABQAGAAgACQAHAAcABwAHAAoACgAKAAgABwAHAAcABgAEAAMAAwADAAAAAAAAAAAA
/f/9//3//v8AAAAA///////////+//7///////7//v8BAAEAAAAAAAAAAAAAAAAAAAAA
AAAAAAD9////AgAEAAEA//8AAAMACQANABAAFAAbAB0AHQAfACUAJQAjACIAHAASAAoA
BAD+//j/8//s/+n/6//t//H/9P/3//v/+//4//r//f/+//7//f/9//z//P/8//v//f/9
//3//f/7//v/+//7//3//f/9//7//v/9//3//f/7//3//f/8//7//v/+/////f/9//3/
/f/////////+//7//////////f/9//3//f///wAAAAAAAP7//v/+//7///8AAAEAAgAC
AAIAAgACAAIAAQAAAAAAAgACAAIAAgACAAIAAgACAAUABQAFAAUABwAHAAcABwAIAAgA
BwAHAAgACAAKAAsACgAKAAoACgAMAA4ADwAQABAAEAARABEAEQARABIAEgAVABYAFgAW
ABUAFAATABIAFAAUABQAEwATABIAEQARABAADwAPAA8ADgANAAwADAAKAAkACAAHAAgA
CAAIAAcABgAGAAQABAAFAAUAAwADAAIAAgACAAEAAwACAAIAAgACAAIAAgACAAAA////
////AQABAAEAAAAAAAAAAQABAAEA/////wAAAAAAAAAAAQD///7//v/+/wAAAAAAAAAA
AAABAAEAAQAAAAAAAQABAP//AQABAAEA//////3//f8AAAEAAQABAAEAAgACAAEAAQAB
AAAAAAAAAAAAAQABAAEAAQACAAIAAQABAAEAAQABAAEAAQABAAEAAQABAAAAAgACAAMA
BAACAAEAAQABAAIAAgACAAIAAgACAAIAAQABAAEAAQABAAEAAQABAAEAAQABAAEAAQD/
//////8AAAIAAgACAAIA/v/+//////8AAAAAAAD//wEAAQABAAEA////////AAAAAP//
/////wEAAAAAAAEAAQABAAEAAQABAAEAAQABAP//////////AQABAAAAAAD/////////
/wEAAQABAAEAAQABAP//AQD//////////wEAAQABAAEA//////////////7//v8AAAIA
AAD+//7//v/+/wAAAAAAAAAAAAAAAAAAAAD+//7//v/+//7//v/+//7//v/+//z/////
//////////////////////8BAAEAAQD/////AAAAAAEAAQABAAEAAwADAAQABgAHAAcA
BwAHAAUABgAGAAYABgAFAAUABQACAAAA/////////v/+//7/AAD///////////7//f/7
//z//f/+//7//P/9//3//P/8//3//f/8//z//P/8//z//P/8//z//P/+/////f/+//7/
/f/7//7/AwAFAAsAEAAWABkAGwAfACEAJQAnACcAKAAiABoAEAAGAP7/9v/x/+7/7f/v
//X/9f/0//X/+f////7//P///wIAAgABAAEAAQAAAP///f//////////////////////
////////AAAAAP//////////AQABAAAAAAAAAAAAAQD///////////////////7/AAAB
AAEAAQD//////////wEAAgACAAIAAgACAAIAAgABAAAA///+////AAABAAIAAgABAAAA
AAACAAIAAgACAAAAAAAAAAAAAwADAAMAAwADAAMAAwADAAYABgAFAAUABgAGAAgACQAI
AAgACAAIAAoADAANAA4ADgAOAA8ADwANAA0ADgAOABEAEgASABIAEgASABIAEgASABIA
EgARABEAEAAPAA8ADgANAA0ADQAMAAsACgAKAAgABwAGAAUAAgACAAIAAQAAAAAA/v/+
///////9//3//v/+//7//f////7//v/+//z//P/8//z//v/9//3//f/9//3//f/8//z/
/P/9//3////9//3//v/9//z/+//7//3//P/8//z/+v/6//r/+v/6//v/+//7//j/+P/5
//n/9//5//n/+f/6//v/+v/7//r/+//7//v/+//8//z/+//7//v/+v/6//r/+v/7//v/
+//7//z//P/7//v/+//7//v/+//7//v//f/9//3//P/6//r/+//8//z/+//7//v/+v/6
//r/+v/8//z//P/7//v/+//7//v/+f/5//n/+f/7//v/+//7//n/+f/5//r/+v/6//r/
+v/4//j/+f/5//r/+v/6//n/+//7//v/+//5//n/+f/6//r/+f/5//n/+f/4//j/+f/5
//n/+f/5//n/+f/5//n/+f/5//n/+f/7//v/+v/6//3//f/9//3/+//7//v/+//7//v/
+f/7//n/+f/5//n/+//7//v/+//7//v/+//7//n/+P/4//r//v/8//r/+v/6//r/+v/6
//r/+v/8//z//P/8//r/+v/6//r//P/8//z//P/8//z//P/8//r/+v/6//r/+v/6//r/
+v/6//r/+v/6//z//P/8//z/+v/6//r/+v/6//r/+v/6//z//P/8//z/+v/6//r/+v/6
//r/+v/6//r/+v/6//r/+P/4//j/+P/6//r/+v/6//b/+f/5//n/+f/5//n/+f/5//n/
+f/7//v/+//7//v//v/+//3//f/7//v/+//7//7/AAABAAEAAQABAAEAAgACAAIAAAD/
/wEAAQAAAP7/+//7//v/+v/4//j/+P/3//n/+f/6//r/+v/5//n/+f/5//j/+P/5//n/
+P/4//n/9//2//b/9v/4//j/+P/4//b/+P/4//f/9//4//z/+//5//j/+f///wMACAAM
ABEAFQAZABsAHQAhACMAIAAcABgAEAAEAPz/9P/t/+r/5f/l/+v/7f/y//f/9f/z//b/
+P/5//r/+v/3//n//P/8//z/+//6//n/+P/3//j/+f/6//v/+v/5//j/+P/6//n/+f/5
//n/+//7//r/+v/6//r/+//7//v/+//7//n/+f/5//j/+v/7//v/+//7//v/+//7//n/
+v/6//r/+//8//3//v/8//z//P/8//r/+v/6//r//P/9//7/AAAAAAAAAAAAAAAAAAAA
AAAAAQABAAEAAQADAAMAAwADAAQABAADAAMAAgACAAQABQAIAAgACAAIAAYACAAJAAoA
CwAMAA4ADwAPAA8AEAAQAA8AEAAQABAAEgASABIAEgAQABAAEAAPABEAEAAPAA8ADAAL
AAsACwAKAAkACAAIAAgABwAGAAUAAwACAAEA//8AAAAA/v/+/wEAAQD////////+//3/
+//9//z//P/8//z//P/8//z/+v/5//n/+f/7//v/+//6//r/+v/7//v/+//5//n/+v/8
//z//P/9//v/+v/6//r/+v/6//r/+v/4//n/+f/5//n/+v/8//3/+//9//3//f/7//v/
+f/5//z//f/9//3/+//8//z/+//9//3//P/8//r/+v/7//v/+//7//z//P/9//3//f/9
//v/+//7//v//f/9//3//P/6//r/+//8//z/+//7//v//P/8//z//P/6//r/+v/5//z/
/f/+/////f/9//3//f/9//3//f/9//3//f/9//7//v/+//7//v/+//7///////7//v/+
//3//f/9//3//f/9//3//f/+//7//f/9//3////+//7////9//3//f/9////////////
///////////9//3//P/8/////////////f/9//3//f/9//3/+//9//3//f/9//3//f/9
//3//f/9//3//f/9//3//P/8//7//P/8//7//v/+//7//P/8//z//P/8//z//P/8//r/
/f/9//3//f/9//3//f////////8BAP//////////AAAAAP////8BAAEAAQABAAIABAAF
AAUABQAFAAUABgAEAAQAAgABAP/////+//z//f/9//3//P/8//z//P/7//v/+//8//z/
+v/5//n/+f/5//j/+P/5//v/+v/6//v/+f/4//j/+P/4//j/+P/4//z//v/8//n/+f/8
//7//f///wAAAQAFAAkADAAQABUAGQAdACEAIwAjACMAIAAWAAwABAAAAPr/9P/v/+r/
6//t/+//8f/2//n/+f/5//r//v/9//7//P/7//3//v/+//7//f/7//v/+//7//3//f/9
//3//f/9//3//v/8//v/+//7//z///8AAAAA/v/+//7////9//3//f/9//////////7/
/P/9//3//f////////////3//v/+//7//v/+//7//v8AAAAAAAAAAP7//v/+//7/AQAB
AAEAAgAAAAAAAAAAAAIAAgACAAIAAwADAAMAAwADAAMAAwADAAYABgAFAAUABgAGAAgA
CQAKAAoACgAKAAoADAANAA4ADAAMAA0ADQAOAA8AEQASABEAEgASABIAEAAQABAAEAAQ
ABAAEAAPAA8ADgANAA0ADAALAAsACwAJAAcABQAEAAQAAwACAAEAAgACAAIAAQAAAAAA
/v/+///////9//3//P/8//z/+//7//r/+v/6//r/+v/6//r//P/7//v/+//7//v/+//6
//r/+v/7//v//f/7//v//P/6//r/+v/7//v/+v/6//r/+v/6//r/+v/6//v/+//7//r/
+v/7//v/+f/7//v/+//9//3/+//7//z//f/9//3/+//8//z/+//7//v/+v/6//z//P/9
//3//f/9//7//v/9//3//f/9//v/+//7//v//f/9//3//P/8//z//f/+//z/+//7//v/
/P/8//z//P/8//z//P/7//v/+//7//v/+//7//v/+//7//v/+//7//v/+//7//z//P/8
//z//P/8//z//f/9//z//P/8//v/+f/5//n/+f/6//v//P/+//z/+//7//v/+//6//r/
+//5//n/+f/5//n/+f/5//n/+//7//v/+//5//n/+P/4//v/+//7//v/+//7//v/+//5
//n/9//5//r/+//8//3//P/7//r/+f/5//n/+f/5//v/+v/6//z/+v/6//j/+P/4//j/
+v/6//r/+v/6//r/+v/6//z//P/8//z/+v/6//r/+v/6//r/+v/6//z//P/8//z/+v/6
//r/+v/8//z//P/8//r/+v/6//r/+P/4//j/+P/5//r/+//8//r/+v/6//r/+v/6//r/
+v/4//j/+P/4//r/+v/6//r/+v/6//r/+v/4//j/+P/4//r/+v/6//r/+P/4//j/+P/6
//r/+v/6//r/+v/6//r/+v/6//r/+P/5//n/+f/5//n/+f/5//n/+//7//3//f/7//v/
+//8//z/+//7//v/+//7//v//P/+//////////////8AAAAAAgAAAP/////9//z/+v/5
//v/+//6//r/+P/4//f/9//3//j/+P/4//n/+f/5//n/9v/2//f/9//2//b/9//3//T/
9P/0//T/9v/2//b/9v/2//b/9//1//L/9v/3//X/9v/7//3/AQAGAAoADwARABUAGwAf
ACMAIQAgABoAEAAGAPz/9P/u/+v/6P/n/+n/6f/r/+7/7//x//H/8v/2//n/+v/6//f/
9f/2//b/9v/1//f/9//3//f/9//3//f/9//3//f/9//4//b/9f/1//X/9//5//n/+P/4
//j/+P/5//f/9//3//f/+f/5//n/+P/2//f/9//3//f/9//3//f/+f/6//r/+v/4//j/
+P/4//j/+P/4//j/+P/4//j/+P/5//n/+f/6//z//P/8//z//P/8//z//P/7//v/+//7
//3//f/9//3//v/+//3//f/+//7/AAABAAIAAgACAAIAAgAEAAUABgAGAAYABwAHAAkA
CQAKAAoACwAMAAwADAALAAoACQAIAAoACgAKAAkACgAKAAoACwAIAAcABwAHAAgABwAG
AAYAAgABAAAA///+//7//v/9//7//v/8//z/+//7//n/+f/6//r/+v/5//f/9v/2//b/
9//4//n/+v/4//f/9//3//X/9f/1//T/9f/2//j/+f/4//X/9P/0//b/9v/2//f/9f/0
//T/9P/2//b/9v/2//j/+f/5//n/9v/2//f/9//3//n/+f/5//f/9//1//X/9P/1//X/
9f/3//j/+P/3//f/9//2//b/+P/4//n/+f/4//f/9//2//f/9//3//f/9//3//f/9//3
//f/9//2//b/9v/3//j/+P/3//f/9//2//b/9v/2//b/9v/2//X/9v/3//j/+f/5//n/
+f/5//n/+f/5//n/9//3//f/+P/4//j/+P/4//j/+P/5//n/+P/4//j/9//5//n/+f/5
//f/9//3//j/+v/5//n/+f/3//b/9v/3//f/9//3//f/+f/5//n/+f/3//f/9//3//j/
+f/5//r/+f/5//n/+f/5//n/+f/5//f/9//1//f/+f/5//n/+f/5//n/+f/5//f/9//3
//f/9//2//b/+P/8//r/+v/6//r/+v/4//j/+P/4//r/+v/6//r/+v/6//r/+v/6//r/
+v/6//j/+P/4//j/+v/6//r/+v/4//j/+P/4//j/+P/4//j/+v/6//r/+v/5//j/9//2
//f/+P/5//r/+f/4//f/9v/4//j/+P/4//r/+v/6//r/+P/4//j/+P/6//r/+P/7//n/
+f/5//n/+f/5//n/+f/7//3//f/9//3//f/+//7//f/9//3//f//////AAACAAEAAQAB
AAEAAQACAAIAAgAAAP////////7//P/7//v/+//6//r/+v/6//n/+f/5//z//P/8//v/
+f/5//n/+P/6//v/+//6//j/+f/5//j/+v/6//r/+v/6//r/+v/6//r/+//5//j/+v/7
//3/AAADAAUACQAMAA4AEwAXABsAHwAhAB8AHQAaABYADgAEAP7/+P/y/+//7P/p/+v/
8f/1//b/+f/5//v//v/+//3//P/8//v//f/+//7//v/9/////////////f/9//3//f//
//////8AAP7//f/9//3///8BAAEAAAAAAAAAAAABAAAA///+//3/AAABAAIAAgAAAAEA
AQABAAEAAQABAAEAAQACAAIAAgACAAIAAgACAAQABAAEAAQAAgACAAIAAgADAAMAAwAE
AAQABAAEAAQABAAEAAQABAAHAAcABwAHAAgABwAGAAUABwAIAAgACQAJAAgACQAJAAwA
DAAMAAwADAAOAA8AEAAOAA4ADwAPABEAEQASABIAEwAUABQAFAASABIAEgASABQAFAAU
ABMAEQAQAA8ADwAOAA0ADQANAAoACQAIAAgABgAFAAQAAwADAAQABQAFAAMAAgD///7/
AQABAP////8CAAIAAgABAAEAAAAAAAAAAgACAAIAAgAAAP////////////////7//v/+
//////8BAP////8AAAAAAAAAAAEA///+//7//v/+//7//v/+/wAAAQABAAEA/v/+////
///9///////////////9//3//v///////////wAAAAD////////+//7//v/+///////+
//3//f/8//z//f/+///////////////9//3//f/8//7//v///wAA/v/9//3//f/+//7/
/v/+//7//v/+//3/+//7//v/+//8//3//v////7//f/8//v//f/9//3//v/+//7//v/+
//z//P/9//3//v/+//7//f/9//3//f/9//3//f/9//7//v/9//3//f/9//z//P/9//3/
/f/9//3//f/9//3//f/9//3//f/9//v/+//6//r//P/9//7///////////////3//f/7
//3//f/9//3//f/9//3//f/9//3//f/9//3////+//7/AAD8//7//v/+//7//v/+//7/
/v/+//z//P/8//z//v/+//7//v/+//7//v/+//7//v/+//7//v/+//7//v/8//z//P/8
//7//v/8/////f/9//3//f//////////////AQABAAEA/////wAAAAAAAAEAAgADAAEA
AQACAAQAAwADAAMAAwAFAAYABgAGAAQAAwADAAMAAgAAAP/////9//z//P/8//7//f/9
//3//P/8//z/+//7//v/+//6//r/+//7//r//P/9//3//P/6//r/+v/6//z//P/8//z/
+v/5//v/+v/6//v//f/+//3//f8DAAgADAARABcAGwAdAB0AJQArACQAHgAaABIACgAA
APj/9f/y/+3/6f/r/+//8v/z//X/9//6//z//f/6//b/9/////7//v/+//3//f/9//3/
/f/7//v/+//7//3//f/9//7//P/7//v/+//9///////+//z//P/8//3//f/9//3//f/9
//3//f/8//r/+//7//v//P/9//7////9//7//v/+//7//v/+//7//v/+//7//v/8//z/
/P/8/////////wAAAAAAAAAAAAD+//7//v/+/wEAAQABAAEAAQABAAEAAQAAAAAA////
/wEAAgAFAAcABwAGAAUABAAGAAgACQAKAAgACAAJAAkACwALAAwADAALAAwADAAMAAwA
DAAMAAwADgAOAA4ADQANAAwACwALAAgABwAHAAcABwAHAAcACAAEAAMAAgABAAAAAAAA
AP///P/8//r/+v/9//3/+//7//z//P/8//v/+//6//r/+v/8//z//P/8//v/+f/4//f/
+f/3/w==
         </WaveFormData>
      </LeadData>
      <LeadData>
         <LeadByteCountTotal>10000</LeadByteCountTotal>
         <LeadTimeOffset>0</LeadTimeOffset>
         <LeadSampleCountTotal>5000</LeadSampleCountTotal>
         <LeadAmplitudeUnitsPerBit>4.88</LeadAmplitudeUnitsPerBit>
         <LeadAmplitudeUnits>��V</LeadAmplitudeUnits>
         <LeadHighLimit>2147483647</LeadHighLimit>
         <LeadLowLimit>268435456</LeadLowLimit>
         <LeadID>II</LeadID>
         <LeadOffsetFirstSample>0</LeadOffsetFirstSample>
         <FirstSampleBaseline>0</FirstSampleBaseline>
         <LeadSampleSize>2</LeadSampleSize>
         <LeadOff>FALSE</LeadOff>
         <BaselineSway>FALSE</BaselineSway>
         <ExcessiveACNoise>FALSE</ExcessiveACNoise>
         <MuscleNoise>FALSE</MuscleNoise>
         <LeadDataCRC32>1863356763</LeadDataCRC32>
         <WaveFormData>
9v/2//b/9v/0//T/9P/0//b/9v/2//b/9P/0//T/9P/2//b/9v/2//T/9P/0//T/9P/0
//T/9P/2//b/9v/2//T/9P/0//T/9v/2//b/9v/2//b/9v/2//T/9P/0//T/9v/2//b/
9v/0//T/9P/0//b/9v/2//b/9P/0//T/9P/0//T/9P/0//b/9v/2//b/9f/0//P/8v/0
//T/9P/0//T/9P/0//T/8v/y//L/8v/0//T/9P/0//L/8v/y//L/9P/0//T/9P/0//T/
9P/0//L/8v/y//L/9P/0//T/9P/0//T/8//z//P/9P/0//T/8//1//f/+f/7//3//v//
/wIABAAFAAgABwAIAAkACgANAA8ADwAQABEAEwAVABUAFQAXABcAFgATAA4ABgD+//n/
9//2//X/9//4//j/9v/0//L/8P/u/+z/7P/q/+r/6//r/+v/6//n/+f/6P/o/+j/6P/o
/+j/6f/o/+j/6P/m/+b/5v/m/+n/6f/q/+r/5//m/+X/4f/f/97/3//k/+f/6P/u//b/
AgAYADcAXACBAJ8AsAC4AKsAkgBtAEgAKAAQAPj/4f/U/8//zv/O/87/1P/b/9//4//p
/+//8f/x//D/8v/0//T/9P/z//P/9P/0//T/9P/0//P/8//z//T/9P/0//T/8//z//L/
8v/z//P/8v/y//P/8//z//T/9P/1//f/+P/4//j/+f/5//n/+P/2//f/9//3//f/+P/6
//r/+v/6//z//P/6//r/+//9//7//v/+//7///////////8CAAMABQAGAAUABQAFAAQA
BgAIAAoADgARABEAEQATABMAFQAUABQAGgAdACAAIwAlACYAKAAqADEANAA3ADsAPAA9
AEAAQABAAEMARQBGAEsATgBRAFIAUgBRAFMAUgBSAFIAUQBRAFAAUABNAEsASABFAD8A
PAA7ADYAMgAuACgAJAAgAB0AFwAWABIAEQAOAAoACAAFAAQAAwAAAP//AQAAAP///v/8
//r/9//1//f/9//4//j/+P/4//f/9v/2//b/9v/0//X/9//4//n/9f/1//X/9v/4//n/
+f/5//f/9v/2//b/8//z//T/9f/3//f/9//4//f/9f/0//P/9f/1//X/9f/4//j/+P/4
//j/+P/4//j/+P/3//f/9v/4//f/9v/2//b/9v/2//b/9v/3//f/9//1//X/9f/1//n/
+f/4//b/+v/6//n/+P/1//X/9//3//n/+f/5//j/+P/3//f/9//5//n/+P/4//f/9f/z
//D/8f/x//L/8//0//T/9P/0//P/8//z//P/8//z//P/8//x//H/8f/x//P/8//z//P/
9f/1//X/9f/x//D/7//u//D/8f/x//L/9f/1//T/8v/z//L/8f/w//L/8v/y//L/8P/v
/+//8P/x//H/8v/z//L/8//y//D/8P/w//D/8P/w//D/7//v//D/8f/y//P/8v/x//H/
8P/y//L/8v/y//D/8P/w//H/8f/y//H/8P/v/+7/7v/u/+7/7v/v//D/8f/y//L/8v/y
//L/8P/w//D/8P/w//D/8P/w/+7/7v/u/+7/7v/u/+7/7v/v//D/8f/y//T/8//z//P/
8v/y//L/8//z//X/9//5//v//P/9////AgACAAQABQAGAAcACAALAAwACwALAAsADgAR
ABIAEwATABMAEgANAAcA/v/1//L/9f/3//n//P/6//f/8v/u/+7/7P/q/+j/6v/q/+z/
7//s/+v/6v/n/+j/6v/r/+z/6//q/+n/5//o/+j/6P/o/+r/6v/q/+v/6f/o/+b/5//m
/+H/3//f/+D/3//i/+P/4v/m//D/AgAYADkAXgB/AJcAogCgAI8AcgBPADIAGgAKAPr/
5//a/9H/zv/S/9T/1v/Z/9v/3f/d/+H/5//r/+7/8v/0//T/9P/x//H/8v/y//T/9P/0
//P/8f/x//L/8v/z//T/9P/1//T/9P/1//X/9P/0//X/9f/3//j/+P/5//n/+v/6//r/
/f/9//3//P/8//3//f/9//v//P/+//7/AAAAAAIAAgAAAAAAAQADAAIAAgACAAIABQAF
AAUABQAEAAUABwAIAAoACwAMAAwADQAOAA8AEgATABMAEwAVABgAGwAbABwAHQAfACEA
IwAoACoALQAwADQANgA4ADsAPAA9AEAAQABCAEUARwBIAEgASgBMAEwATwBPAFIAUgBR
AFAATgBNAE0ATABIAEUAQQA/ADoAOAAzAC4AKgAmACUAIgAfAB0AFwAWABIAEQAOAAoA
CAAFAAcABwAFAAUABAACAAAA/v////7//P/7//v/+//8//z/+v/6//n/+P/6//r/+v/4
//b/9//3//f/9v/3//j/+v/4//n/+f/5//n/+P/4//j/+f/5//r/+//6//n/+P/4//r/
+f/5//n/+f/5//n/+f/4//j/+P/4//r/+v/6//r/+v/5//n/+P/5//n/+f/6//r/+v/6
//r/+v/7//v/+//9//3//f/9//7//f/7//j/+v/6//n/+P/5//n/+//7//n/+f/5//j/
+v/5//n/+f/5//n/+P/4//n/+f/5//j/+P/3//f/9//2//b/9v/2//f/9//3//f/9//3
//f/9//3//f/9//3//f/9//3//f/9f/1//X/9f/2//b/9v/2//X/9f/0//T/9//3//b/
9P/2//b/9v/2//T/9P/0//T/9P/z//P/9P/y//H/8f/x//P/9f/1//T/8v/y//L/8v/0
//T/8//z//P/8//z//P/8v/x//H/8P/x//L/8//0//L/8v/y//P/8//y//L/8v/y//L/
8v/y//L/8v/y//L/8v/y//L/8v/y//L/8P/w//D/8P/y//L/8v/y//L/8v/y//L/8v/y
//L/8v/0//T/9P/0//P/8v/x//D/8v/y//L/8v/y//L/8v/y//L/8v/y//L/8v/y//L/
8v/w/+//7//v//H/8v/z//X/9f/3//n/+//9//7///8BAAQABAAGAAcABgAHAAgACwAP
AA8AEAARABUAFwAXABcAGAAXABUADwAKAAIA+v/4//f/9//3//j/+P/3//T/8v/w/+7/
7P/q/+r/6P/o/+n/6//r/+v/6f/n/+j/6P/o/+j/6P/o/+f/5v/m/+b/5v/m/+b/5v/n
/+f/5P/k/+X/5P/h/93/3f/e/+H/5P/n/+z/8v/6/woAJgBHAGgAiQCnALQArACbAHwA
VQAyABYA/v/o/9n/0v/N/8z/zv/O/9L/2f/d/+H/5//t/+//7f/u//D/8v/y//L/8f/x
//L/8v/x//D/7//t/+7/7//x//L/8v/y//H/8f/w//D/8f/x//L/8v/z//P/8//0//T/
9f/z//T/9P/0//b/9//4//j/+P/5//n/+f/5//r//P/8//r/+v/8//z//P/8//3///8A
AAAAAAAAAAEAAQABAAEABAAFAAcACAAGAAcACAAIAAkACgALAA4AEAARABIAFQAWABkA
GQAaAB4AIQAkACcAKQAqACwALgAyADQANgA5AD0APwBDAEQARABHAEkASgBNAFAAUwBU
AFMAUwBWAFYAVgBWAFUAVQBTAFIATgBLAEYAQwA9ADoAOQA0ADAALAAmACIAHgAbABcA
FgASABEADgAKAAgABQACAAEA/v/9/////v/9//z/+f/4//b/9f/3//f/+P/4//j/+P/3
//b/9P/0//T/8v/0//X/9f/1//P/8//z//T/8v/z//P/8//1//T/9P/0//P/8//0//X/
9//3//f/+P/2//X/9f/1//X/9f/1//X/+P/4//j/+P/2//b/9v/2//n/+f/6//r/+P/3
//b/9v/4//j/+P/4//j/+f/5//n/9//3//f/9//7//v/+v/4//j/+P/3//b/9f/1//f/
9//5//n/+f/4//b/9f/1//X/9f/1//T/9P/1//X/9f/0//L/8f/x//H/9P/0//T/9P/x
//H/8f/x//P/8//z//P/8//z//P/8//z//P/8//z//H/8f/x//H/8P/w//D/8P/x//H/
8P/w//P/8//y//D/8P/w//D/8P/y//L/8v/y//L/8f/x//L/8P/v/+//7//v//H/8f/w
//L/8v/y//L/8v/y//H/8f/x//H/8f/x//P/8//0//T/8v/y//L/8v/w//D/8P/x//P/
8v/x//D/7//u/+7/7v/u/+7/7//w//H/8v/w//D/8P/w//L/8v/y//L/8P/w//D/8P/u
/+7/7v/u/+7/7v/u/+7/7P/s/+z/7P/t/+7/7//w/+7/7v/u/+7/7v/u/+7/7v/w//D/
8P/w//D/8P/w//D/7v/u/+7/7v/s/+z/7P/s/+7/7v/u/+7/7v/u/+7/7v/u/+7/7v/u
/+7/7v/u/+7/7v/u/+7/7v/u/+7/7v/u/+7/7v/u/+7/7v/u/+7/7v/u/+7/7v/u/+3/
7P/r/+n/6//r/+z/7P/t/+//8v/1//b/9//4//j/+//9//7//v/+////AAABAAQABwAJ
AAkACAAJAAsADQALAAsADQANAA0ACQAFAP7/9P/y//H/8f/z//T/9P/z//L/8P/u/+z/
6P/k/+L/3v/h/+P/5P/l/+X/4//j/+T/5P/k/+T/5P/m/+X/5P/k/+L/4v/i/+L/4P/h
/+H/4P/c/9//4v/f/9v/2f/c/9//4P/h/+D/5P/u/wAAGgA7AGYAhwCdAKoAqgCVAHYA
UwAwABQAAADu/93/1P/R/9D/0P/M/8r/zf/T/9f/3//j/+X/5//m/+r/7P/s/+z/7P/t
/+//8P/t/+z/6//p/+r/6//t/+7/7v/u/+3/7f/u/+7/7//v/+7/7v/v/+//7//w//D/
8f/x//L/8v/y//P/8//z//L/8P/x//H/8f/z//T/9v/2//T/9P/2//b/9v/2//f/+f/7
//z//f/+//z/+//6//n//P/9////AAACAAMABAAEAAMABAAFAAgACQAJAAkACwAOABEA
EQASABUAFwAZABsAHwAgACIAJAAoACoALAAvAC8AMQA1ADYAOAA7AD0APgA+AEAAQgBC
AEMAQwBGAEYASABIAEcARwBFAEQAQAA9AD0AOwA2ADQAMwAuACoAJgAgABwAGAAVABMA
EgAOAA0ACgAGAAQAAQAAAP///P/7//n/+P/3//b/9//2//T/8//z//P/9P/0//L/8v/x
//D/8v/y//L/8P/x//P/9P/1//L/8f/w//D/8P/x//H/8f/x//D/8P/w//H/8f/y//P/
8//z//P/9P/0//P/8//z//P/8//z//P/8v/y//L/8v/0//T/9P/0//f/9//4//j/9//1
//P/8v/0//T/9P/0//T/9f/1//X/8//z//P/8//3//f/9v/0//b/9v/1//T/8//z//X/
9f/1//X/9f/0//T/8//z//P/9f/1//T/9P/z//P/8//y//L/8f/x//H/8v/y//L/8v/z
//P/8//z//P/8//z//P/8v/x//D/7//x//H/8f/x//P/8//z//P/8P/w//D/8P/x//H/
8P/w/+//7//u/+z/8P/w//D/8P/w//D/8P/w/+7/7f/t/+7/8P/v/+//7//t/+//7//u
//D/8P/w//D/8P/w/+//7//t/+3/7f/t/+3/7f/u/+7/7P/s/+z/7P/s/+z/7P/t/+//
7v/s/+z/7P/s/+z/7P/s/+z/7P/s/+z/7P/q/+r/6v/q/+z/7P/s/+z/6//r/+v/7P/s
/+z/7f/v//P/9f/3//n/+P/5//v//P/+/wAAAQACAAEAAgAFAAcACQAKAAsADQARABEA
EQATAA8ADAAFAP7/+f/y//H/8f/z//P/9P/0//H/7v/s/+r/6P/m/+T/5P/g/+D/4f/h
/+P/4//h/+H/4v/i/+L/4v/i/+L/4f/g/+L/4v/i/+L/4P/g/+H/4f/i/+L/4f/g/93/
1//V/9r/3f/c/9//5P/q//L/AgAYADkAXgCBAJkApACkAJEAcgBPAC4AFAD+/+j/1f/O
/83/yv/K/8r/zP/T/9f/1//d/+P/5//p/+r/6v/s/+z/7P/r/+v/7P/s/+z/7P/s/+v/
6//r/+z/7P/u/+7/7f/t/+z/7P/t/+3/7P/s/+3/7f/t/+7/7v/v/+3/7v/u/+7/8f/x
//H/8P/w//H/8f/x//H/8v/0//T/9P/0//b/9v/0//T/9f/3//r/+v/6//r/+f/5//n/
+f/7//3/AAACAAAAAQACAAIAAwAEAAUACAALAAsACwANAA4AEQARABIAFwAZABsAHQAh
ACIAJAAmACoALAAuADEANQA3ADsAPAA8AD8AQQBCAEYASABKAEoASwBLAE4ATgBNAEwA
SgBJAEkASABEAEEAPQA7ADYANAAxACwAKAAkACIAHgAaABcAEgAQAAsACQAIAAQAAgD/
//z/+//4//f/9//2//X/9P/1//T/8v/x//H/8f/y//L/8v/y//H/8P/u/+7/7v/s/+z/
7f/t/+3/7f/t/+3/7v/t/+3/7P/r/+z/7P/t/+7/6//r/+z/7f/t/+3/7f/u/+7/7f/t
/+3/7f/t/+3/7f/u/+7/7v/u/+7/7v/u/+7/7//v//D/8P/w/+//7v/u/+7/7v/u/+7/
8P/x//H/8f/w/+//7v/t/+//7//u/+z/7//w//D/8P/t/+3/7//v/+//7//v/+7/7v/t
/+3/7f/v/+//7v/u/+//7//v/+7/7P/r/+v/6//u/+7/7v/u/+3/7f/t/+3/7f/t/+3/
7f/t/+3/7f/t/+3/7f/t/+3/7//v/+//7//s/+z/7P/s/+3/7f/s/+z/7//v/+7/7P/u
/+7/7v/u//D/8P/w//D/7v/t/+3/7v/w/+//7//v/+//8f/x//D/7v/u/+7/7v/w//D/
7//v/+3/7f/t/+3/7//v//D/8P/w//D/8P/w//D/8P/w//H/8//0//L/8v/y//L/8P/w
//D/8P/u/+7/7v/u/+7/7v/u/+7/8P/w//D/8P/u/+7/7v/u/+z/7P/s/+z/7f/u/+//
8P/w//D/8P/w/+7/7v/u/+7/7v/u/+7/7v/u/+7/7v/u//D/8P/w//D/7v/u/+7/7v/u
/+7/7v/u/+//8P/x//L/8P/w//D/8P/u/+7/7f/t/+v/7P/s/+z/7//x//P/9f/3//n/
+v/7//v//P/8//7/AAACAAQABgAJAAsACwAMAAsADQAPAA8ADwARABEAEAAMAAgAAQD6
//j/9//3//f/9v/2//X/8v/y//D/7v/s/+j/6P/m/+b/5v/l/+T/4//k/+X/5//o/+f/
5v/l/+T/5f/k/+T/5P/l/+b/5//o/+X/5f/k/+b/5//k/+H/3f/Z/9j/2f/c/+H/5P/o
//D//v8UADEAVAB7AJsAqgCyAK0AlABxAEwALAAUAPz/4//U/83/yP/K/87/0P/T/9v/
3f/f/+H/5f/l/+r/7P/u/+7/7v/t/+3/7v/u//D/8P/w/+//7f/t/+7/7v/w//D/7//v
//H/8v/0//X/8f/w//D/7//y//T/9f/3//b/9v/1//T/9//3//f/9v/2//f/9//3//T/
9P/1//T/9//4//v//P/8//z//f///////v/9//z//f/9//3//f8AAAEAAwAEAAIAAwAE
AAQABwAIAAkADAAPAA8ADwARABMAFQAUABQAFQAXABkAGwAiACQAJwAqACsALAAtAC8A
NAA3ADwAPgBAAEMARQBGAEUARgBHAEYASgBLAE8AUABQAFAATwBPAE0ATABIAEUARQBD
AD4APAA5ADQAMAAsACkAJgAjACEAGgAYABMAEQAQAAwACgAHAAQAAwAAAP///f/8//v/
+v/7//r/+P/3//n/+f/6//r/+f/4//b/9P/2//b/9v/0//L/8//z//P/8//z//P/9P/2
//f/9//3//f/9v/2//b/8//z//T/9f/z//P/8//0//b/9f/1//X/8//z//P/8//1//b/
9//4//b/9v/2//b/9//3//j/+P/4//f/9v/2//b/9v/2//b/9P/1//X/9f/4//n/+v/7
//z/+//5//b/+P/4//f/9v/1//X/9//3//f/9//3//b/+P/3//f/9//1//X/9P/0//b/
9//4//j/9v/1//X/9f/2//b/9v/2//P/8//z//P/8//z//P/8//0//X/9v/3//b/9f/0
//P/8f/x//H/8f/z//T/9f/2//b/9f/z//L/9f/1//T/8v/0//T/9P/0//L/8v/y//L/
8v/x//H/8v/0//P/8//z//P/9f/1//T/8v/y//L/8v/y//L/8f/x//P/8//z//P/8f/x
//L/8v/0//T/9P/0//T/9P/0//X/8//y//L/8v/y//L/8P/w//D/8P/x//L/8v/z//H/
8v/y//L/9f/3//n/+//9////AAABAAEAAgACAAQABwAIAAkACgALAA0ADQAOAA8AEQAT
ABMAFQAXABcAFgAPAAgA/v/0//b/9//5//v/+//6//j/9P/w/+7/7P/q/+n/6v/p/+r/
6f/p/+n/6f/p/+n/6v/q/+r/6v/q/+r/5//m/+b/5v/o/+j/6P/o/+v/6//q/+T/4//i
/9//3f/f/+D/4//k/+P/5v/u//z/EgAwAFMAdgCTAKMAqACaAH0AXAA7ACAAEAD8/+j/
2//U/9H/1P/W/9b/2P/b/9//4f/l/+n/6//t//D/8v/0//T/9P/z//P/9P/0//b/9v/2
//X/9//3//j/+P/2//b/9f/1//j/+P/5//n/9v/2//f/9//3//j/+P/5//v//P/8//z/
/P/7//r/+P/5//v//P/9//v//P/+//7//v/+/wAAAAAAAAAAAQADAAIAAgACAAIABAAF
AAYABwAGAAcACQAKAAoACwAMAAwADwAQABEAFAATABMAEwAVABoAHQAdAB4AHwAhACMA
JQArACwALgAwADQANgA4ADsAPQA/AEMARABGAEkASwBMAEwATgBQAFAAUQBRAFQAVABU
AFQAUwBTAFAATgBJAEUAQwBBADwAOgA1ADAALAAoACYAIgAeABsAGQAYABQAEwAQAAwA
CgAHAAgABwAEAAMAAQAAAP///v////7//P/7//v/+//8//z/+v/6//n/+P/5//r/+//6
//j/+f/5//n/+f/5//n/+v/6//v/+//7//n/+P/4//j/+f/5//r/+//5//n/+f/6//z/
+//7//v/+//7//v/+//6//r/+v/6//z//P/8//z/+//7//z//P/8//v/+v/6//z//P/8
//z/+v/7//v/+//9//3//f/9//7//f/7//j/+v/6//n/+P/5//n/+//7//r/+f/4//b/
9//3//j/+f/5//n/+P/4//n/+f/5//j/+P/3//f/9//2//b/9v/2//b/9//4//n/9//3
//f/9//3//f/9//3//f/9//3//f/9f/1//X/9f/1//b/9//4//f/9//2//b/9//3//b/
9P/0//T/9P/0//T/9P/0//T/9f/1//b/+P/2//X/9f/1//X/9//3//b/9v/2//b/9v/2
//b/9f/1//f/9//3//f/9f/1//b/9v/2//b/9v/2//b/9v/2//f/9f/2//T/9P/0//T/
9v/2//b/9v/0//T/9P/0//b/9v/2//b/9f/0//P/8v/0//T/9P/0//b/9v/2//b/9P/0
//T/9P/2//b/9v/2//T/9P/0//T/9P/0//T/9P/0//T/9P/0//T/9P/0//T/9P/0//T/
9P/y//L/8v/y//L/8v/y//L/9P/0//T/9P/y//L/8v/y//T/9P/0//T/8v/y//L/8v/0
//T/9P/0//T/9P/0//T/9P/z//P/8//2//b/9v/3//j/+f/6//v///8AAAEAAwAEAAQA
BgAHAAYABwAIAAsADwAPABAAEQATABUAFQAVABkAGQAYABMADgAGAP7//P/4//f/9v/2
//n/+f/3//b/8v/w/+7/7P/s/+r/6v/r/+v/6//r/+n/6P/o/+f/5v/o/+j/6P/n/+j/
6P/o/+j/5v/m/+b/5//r/+r/6P/n/+T/4//f/9//4P/j/+b/6f/q/+7/+P8IACIAQwBq
AI8ApwC0ALQApQCGAGEAPAAgAAgA8P/d/9L/z//O/87/0P/U/9v/3//j/+f/7f/x//H/
8v/y//T/9P/0//P/8//0//T/8v/y//L/8f/x//H/8v/y//D/8P/v/+//8v/y//P/8//y
//L/8//z//L/8v/x//H/8//0//T/9P/1//X/9f/0//T/9f/1//X/9//4//r/+v/5//j/
+f/4//j/+P/5//v//P/8//z//P///////////wAAAQADAAQABAAFAAYABgAHAAgACQAM
AA0ADQANAA8AEAATABMAFAAZABsAHQAfACEAIgAkACYAKgAsAC4AMQA0ADcAPAA+AD4A
QQBDAEQARwBKAE0ATgBNAE0AUABQAFAAUABPAE8ATwBOAEoARwBHAEUAQAA+ADsANgAy
AC4AKAAkACAAHQAbABoAFgAVABIADgAMAAkABwAFAAEA//////7//f/8//v/+v/4//f/
9f/1//b/9v/4//j/9//2//b/9v/2//T/9P/1//X/9f/y//H/8P/w//L/8//z//P/8//y
//L/8v/z//P/9P/1//X/9f/1//b/9P/z//P/8//1//X/9f/1//T/9P/0//T/8v/y//L/
8v/1//X/9v/2//X/8//x//D/8v/y//L/8v/z//X/9v/3//X/9f/1//X/9//3//b/9P/0
//T/8//y//P/8//1//X/8//z//P/8v/y//H/8f/x//H/8f/w//D/8//z//P/8v/y//H/
8f/x//D/8P/w//D/7//v/+//7//x//H/8f/x/+//7//v/+//7//v/+//7//v/+//7//v
/+7/7v/u/+7/7//v/+7/7v/u/+3/6//o/+z/7P/s/+z/7P/s/+z/7P/u/+3/7f/u//D/
7//v/+//7v/v/+7/7P/s/+z/7P/s/+r/6v/p/+n/6v/r/+z/7f/r/+v/7P/s/+z/7P/s
/+z/6v/q/+r/6//t/+z/7v/u/+7/7v/t/+z/6//q/+r/6v/q/+r/6v/q/+r/6v/s/+z/
7P/s/+r/6v/q/+r/6//s/+3/7v/t/+z/6//q/+j/6P/o/+j/6//s/+3/7v/r/+r/6f/o
/+n/6v/r/+z/7P/s/+z/7P/q/+r/6v/q/+z/7P/s/+z/6//q/+n/6P/q/+v/7P/u/+3/
7P/s/+3/8f/z//X/9//4//n/+//8//v//P/8//z//v8AAAQABwAHAAgACQALAAwACwAK
AAsADQAMAAcAAgD8//T/8v/x//H/8f/y//L/7//s/+r/6P/m/+T/4v/i/+L/4v/j/+P/
4f/h/9//3//i/+L/4v/i/+D/4P/f/97/3v/e/97/3v/f/+D/4v/j/+L/4P/d/9j/0//T
/9X/2v/d/97/3//c/+D/7v8EACIARwBuAI0AnwCgAJIAdQBSADMAHAAOAP7/6P/X/87/
zf/O/9L/zv/O/9H/1f/X/9n/3//j/+f/6P/o/+r/6v/q/+v/6//s/+z/7P/s/+z/6//s
/+3/7//w/+//7v/s/+v/7v/u/+//7//u/+7/7//v/+//8P/w//H/8v/0//X/9v/0//P/
8v/w//L/8//z//P/8//0//b/9v/0//T/9v/2//j/+P/5//v/+v/6//r/+v/9//3//f/9
//z//f///wAAAAABAAIAAgADAAQABQAIAAcABwAHAAkADgARABEAEgAVABcAGQAbAB0A
HgAgACIAKAAqACwALwAwADEANAA0ADYAOQA7ADwAPQA+AD8APgA/AD8AQgBCAEQARABD
AEMAQQBAADwAOQA3ADUAMAAuAC0AKAAkACAAHAAYABQAEQAOAA4ACwALAAgABAACAP//
/v/9//r/+f/5//j/9//2//f/9v/0//P/8f/x//L/8v/y//L/8f/w//H/8v/z//L/8f/x
//D/7//v/+//7//w//D/8f/x//H/7//u/+7/7v/v/+//8P/x//H/8f/x//L/8v/x//H/
8f/z//P/8//z//P/8v/x//D/8v/y//L/8v/x//H/8v/y//T/8//y//L/9P/0//T/9P/z
//P/8v/x//L/8//0//X/9f/1//T/8v/y//L/8f/w//D/8f/0//X/9P/z//L/8P/y//H/
8f/x//H/8f/w//D/7//v/+//7v/v/+//8P/x//H/8P/v/+7/7//v/+//7//v/+//7//v
/+//7//v/+//7//v/+//7//t/+3/7f/t/+7/7v/u/+7/7//v/+7/7v/v/+//7v/s/+7/
7v/u/+7/7P/s/+z/7P/u/+3/7f/u/+z/6//r/+v/6//t/+3/7P/u/+7/7v/u/+z/7P/r
/+v/7f/t/+3/7f/r/+v/7P/s/+z/7P/s/+z/7P/s/+z/7f/r/+r/6v/q/+r/6v/s/+z/
7P/s/+v/6v/p/+j/6v/q/+r/6v/q/+r/6v/q/+r/6v/q/+r/7P/s/+z/7P/q/+r/6v/q
/+v/6//r/+z/6v/q/+v/7f/t/+//8f/z//b/9//5//r/+P/6//v//P///wAAAwAFAAUA
BgAHAAkADQANAA0ADwAQABAADAAIAP7/9v/0//P/8f/x//L/8v/x/+7/7P/q/+b/5P/i
/+L/4P/g/+H/4f/h/+H/3//f/+D/4P/g/+D/3v/e/93/3P/c/9z/3P/c/97/3v/f/9//
3v/c/9v/3P/Z/9f/1//Y/9X/1v/Z/97/4P/m//D/BAAfAD4AZwCNAJ4ApAChAI4AbQBI
ACYADgD2/9//zv/F/8T/xP/G/8j/y//R/9X/1//d/+H/4//k/+b/6P/o/+j/5f/l/+b/
5v/m/+b/5v/l/+f/5//o/+j/5v/m/+X/5f/o/+j/6f/p/+j/6P/p/+n/5//o/+j/6f/p
/+r/6v/q/+n/6f/p/+j/6f/r/+z/7f/r/+z/7v/u/+z/7P/u/+7/7v/u/+//8f/w//D/
8P/w//P/8//z//P/9P/1//f/+P/2//f/+P/4//v//P/9/wAAAQABAAEAAwAGAAkACQAK
AA0ADwARABMAFQAWABgAGgAgACIAJAAnACkAKwAvADAANAA3ADkAOgA8AD4AQABAAEEA
QQBEAEQARgBGAEUARQBDAEIAPgA7ADkANwAyADAALwAqACYAIgAcABgAFAARAA0ADAAI
AAcAAwD+//v/9//2//X/8v/x/+//7v/t/+z/6//q/+j/5//n/+f/6P/o/+f/5v/k/+L/
5P/k/w==
         </WaveFormData>
      </LeadData>
      <LeadData>
         <LeadByteCountTotal>10000</LeadByteCountTotal>
         <LeadTimeOffset>0</LeadTimeOffset>
         <LeadSampleCountTotal>5000</LeadSampleCountTotal>
         <LeadAmplitudeUnitsPerBit>4.88</LeadAmplitudeUnitsPerBit>
         <LeadAmplitudeUnits>��V</LeadAmplitudeUnits>
         <LeadHighLimit>2147483647</LeadHighLimit>
         <LeadLowLimit>268435456</LeadLowLimit>
         <LeadID>V1</LeadID>
         <LeadOffsetFirstSample>0</LeadOffsetFirstSample>
         <FirstSampleBaseline>0</FirstSampleBaseline>
         <LeadSampleSize>2</LeadSampleSize>
         <LeadOff>FALSE</LeadOff>
         <BaselineSway>FALSE</BaselineSway>
         <ExcessiveACNoise>FALSE</ExcessiveACNoise>
         <MuscleNoise>FALSE</MuscleNoise>
         <LeadDataCRC32>184947548</LeadDataCRC32>
         <WaveFormData>
AAAAAAAAAAACAAIAAgACAAIAAgACAAIAAgACAAIAAgAEAAQABAAEAAIAAgACAAIAAgAC
AAIAAgACAAIAAgACAAIAAgACAAIAAgACAAIAAgACAAIAAgACAAIAAgACAAIAAgACAAIA
AgACAAIAAgACAAQABAAEAAQABAAEAAQABAAEAAQABAAEAAQABAAEAAQAAgACAAIAAgAE
AAQABAAEAAIAAgACAAIABAAEAAQABAAEAAQABAAEAAQABAAEAAQABAAEAAQABAAEAAQA
BAAEAAQABAAEAAQABAAEAAMAAwAFAAUABQAGAAYABgAGAAYABAAEAAQABgAFAAUABQAF
AAcABgAGAAYABAACAAAA/v/+//z/+//5//f/9//3//f/+f/5//f/9v/1//X/9v/2//b/
9//5//z//v8AAAAAAAAAAAAAAAABAAEAAQAAAAAAAAAAAAAAAAAAAAAAAQABAAEAAQAB
AAIAAgABAAEAAQACAAIAAgACAAQABAAEAAMABQAEAAcADQASABMAFQAXABgAFgAZAB0A
FwD8/9r/u/+b/37/af9e/2D/b/+E/5X/pP+u/7j/v//E/8b/yf/R/9z/5//x//X/+v8B
AAYACQAKAAgABwAHAAcACQALAAsACwALAAsACwALAAwADAANAA0ADQANAA0ADQANAA4A
DgAOAA4ADgAOAA8AEAAQABAAEAAQABAAEAAQABAAEAAQABAAEAAQABAAEAAQABAAEQAR
ABEAEAAQABAAEQATABQAFAAUABQAFAAUABQAFAAUABQAFAAVABYAFgAWABcAFwAXABYA
GAAYABgAGAAYABgAGQAZABsAGwAaABoAHAAcABwAHAAaABoAGgAaABwAGwAbABoAGgAa
ABoAGAAXABcAFwAWABYAFQAUABQAEQARABEAEQARABAAEAAQAA4ADgAOAA4ADQANAAwA
CwAKAAoACwALAAsACwALAAsACwALAAsACwAJAAkACQAJAAkACQAJAAkABwAHAAcABwAH
AAcABwAHAAcABwAHAAcABwAHAAYABgAGAAYABgAGAAUABQAEAAQABgAGAAYABgAGAAYA
BwAHAAcABgAGAAYACAAJAAkACQAIAAgACAAIAAkACQAKAAoACgAKAAoACgAKAAoACgAK
AAgACAAIAAgACgAJAAkACQAJAAkACQAJAAkACgAKAAoACgAJAAkACQAJAAkACQAJAAkA
CQAIAAgABgAGAAYABgAHAAgACQAKAAgABwAGAAUABwAHAAgACAAGAAYABQAFAAUABQAF
AAUABQAFAAYABgAFAAUABAAEAAQABAAEAAUABQAFAAUABQAEAAQABAAEAAQABAAEAAQA
BAAEAAQAAwADAAQABAAEAAQABAADAAMAAwADAAMAAwAFAAUABQAFAAMAAwADAAMAAgAC
AAMAAwADAAMAAwADAAEAAQABAAEAAwADAAMAAwADAAMAAwADAAAAAAABAAEAAwADAAMA
AwAAAAAAAAAAAAAAAAABAAEAAQACAAAAAAAAAAAAAgACAAIAAgABAAAA///+//7//v/+
//7/AAAAAAAAAAD+//7//v/+/wAAAAAAAAAA/v/+//7//v/8//v/+//7//3//f/+//7/
/P/8//z//P/9//7/AQADAAEAAQABAAEAAAAAAAAAAAD+//z/+v/6//j/9//1//X/9//3
//f/9//1//P/8v/x//H/8v/y//L/9f/3//r//P/8//z//P/8//7//v///////f/8//z/
/P/+//7//v/+//z//f/9//3//f/9//7//v////////8AAP7//v/+//7//v8AAAEAAQAE
AAkADQAOAA8AEwATABIAFAAZABkAEwD+/97/u/+b/4T/c/9s/3b/i/+c/6//vP++/8D/
x//O/9T/2//h/+T/5//v//f/+v/9/wAAAwAEAAgABQAFAAUABwAHAAcABwAHAAkACQAJ
AAoACAAJAAkACQAHAAcABwAHAAgACAAIAAgABgAGAAcACAAIAAgACAAIAAgACAAIAAgA
CAAIAAgACAAIAAgACAAIAAYABwAHAAcABgAGAAYABwAGAAYABQAEAAYABgAGAAYABgAG
AAYABgAHAAgACAAIAAcABwAHAAYABgAGAAYABgAGAAYABwAHAAUABQAEAAQABAAEAAQA
BAAEAAQABAAEAAIAAQABAAAAAAAAAAAA/v/////////+//z/+//6//r/+//7//v/+//7
//r/+v/6//r/+v/6//r//f/9//z/+//8//z//f/9//3//f/9//3//f/9//3//f/8//3/
/v////3//f/9//3//f/9//3//f////////////3//f/9//3//f/9//z//P/8//z//P/8
//3//f/8//z//v/+//7//v/9//z//P/7//3//P/8//z/+v/7//v/+//8//z//P/8//v/
+//8//z//P/8//z//P/8//z//P/8//7//v/+//7//v/9//3//f/9//3//f/9//v//P/8
//z//P/7//v/+//7//v/+//7//n/+f/4//j/+v/6//r/+v/4//j/+P/4//n/+f/5//n/
9//3//j/+P/4//j/9//3//n/+f/5//n/9//3//j/+P/5//n/+P/4//j/+P/4//n/9//3
//f/9//3//j/+f/6//j/+P/4//j/+P/4//j/9//3//j/+P/4//j/+P/3//f/+f/5//n/
+f/3//f/9//3//n/+f/5//n/+v/6//v/+//5//n/+f/5//n/+f/5//n/+f/5//n/+f/5
//n/+f/5//r/+v/7//v/+f/5//n/+f/6//r/+v/6//j/+P/5//n/+//6//r/+v/6//r/
+P/4//j/+P/4//j/+P/4//j/+P/4//j/+P/4//j/+P/6//r/+v/6//r/+v/6//r/+v/6
//r/+v/6//r/+v/6//r/+v/6//r//P/8//z//P/6//r/+v/6//z//P/8//z//P/7//v/
+//7//v//P/8//z//P/8//z/+v/6//z//f////////////z//P/8//z/+P/2//T/9P/0
//P/8f/x//H/8f/x//H/8//x//D/7//v//D/8P/w//H/8//2//j/+v/6//r/+v/6//r/
+//7//v/+v/6//r/+v/6//r/+v/6//v/+//7//v/+//8//z//f/9//3//v/+//7//v/+
//7//v///wEAAgAFAAkADgARABMAEwASABQAGQAZAAkA7P/K/6n/i/90/2P/Xv9q/33/
kP+h/6z/tP+8/8P/xv/I/83/1f/g/+n/8f/5//7/AwAIAAkACgAKAAkACQAJAAsACwAL
AAsACwALAAsACwAMAA4ADwAPAA8ADwAPAA8ADwAQABAAEAAQABAAEAARABIAEgASABIA
EgAUABQAFAAUABIAEgASABIAFAAUABQAFAAUABUAFQAVABQAFAAUABUAFQAWABYAFgAW
ABYAFgAWABYAFgAWABYAGQAaABoAGgAaABkAGAAWABcAGAAZABoAGgAaABsAGwAbABsA
GgAaABsAHAAdAB4AHAAcABwAHAAeAB0AHQAcABoAGgAaABgAGQAZABkAGAAYABcAFgAW
ABMAEwATABMAEwASABIAEgAQABAAEAAQAA8ADwAOAA0ADAAMAA0ADQALAAsACwALAA0A
DQANAA0ACwALAAsACwANAA0ADQANAAsACwALAAsACQAJAAkACQALAAsACwALAAsACwAK
AAoACgAKAAoACgAJAAkACAAIAAoACgAKAAoACgAKAAsACwALAAoACgAKAAoACwALAAsA
DAAMAAwADAALAAsADAAMAAwADAAMAAwADAAMAAwADAAMAAwADAAMAAwACwALAAsACwAL
AAsACwALAAwADAAMAA4ADQANAA0ADQANAA0ADQANAA0ADAAMAAoACgAKAAoADAAMAAwA
DAALAAsACwALAAsACwAMAAwADAAMAAsACwAJAAkACQAJAAkACQAKAAoACwALAAoACgAI
AAgACAAJAAkACQAJAAkACAAIAAgACAAIAAgACAAIAAgACAAIAAcABwAIAAgACAAIAAgA
BwAHAAUABQAFAAUABwAHAAcABwAFAAUABQAFAAQABAAFAAUABQAFAAUABQAFAAUABQAF
AAMAAwADAAMABQAFAAUABQAEAAQABQAFAAMAAwADAAMAAgACAAIAAgAEAAQABQAFAAEA
BAADAAIAAQAAAAEAAgADAAQAAgACAAIAAgACAAIAAgACAAIAAgACAAIAAAAAAAAAAAAC
AAIAAgACAAAAAAAAAAAAAgACAAIAAgAAAAAAAAAAAAAAAAAAAAAAAAAAAAAAAAAAAAAA
AAAAAAAAAAAAAAAAAgACAAIAAgAAAAAAAAAAAAAAAAAAAAAAAAAAAAAAAAAAAAAAAAAA
AAAAAAAAAAAAAAAAAAAAAAAAAAAAAAAAAAAAAAAAAAAA/v/+//7//v8AAAAAAAD/////
////////AAAAAAAAAAD+//7//v/+/wIAAwADAAMAAwADAAIAAgAAAAAA/v/8//r/+v/4
//f/9//3//f/9//3//f/9//1//T/8//z//T/8v/y//P/9f/4//r//P/8//z//P/8//z/
/f/9//3//P/8//z//P/8//z//P/8//3//f/9//3//f/8//z/+//7//v//P/8//z//v/+
//7//v//////AgADAAcADAARABEADwAQABYAGQAXAA0A9P/U/7H/k/98/2v/ZP9u/4P/
lv+n/7L/uP++/8X/yv/O/9H/1//c/+P/6//1//r/+//8/wEABAAGAAMAAwADAAUABQAF
AAUABQAFAAUABQAGAAgACQAJAAkACQAJAAkACQAKAAoACgAKAAgACAAJAAoACgAKAAoA
CgAKAAoACgAKAAoACgAKAAoACgAKAAoACgAKAAsACwALAAoACgAKAAsACQAKAAoACgAK
AAoACgAKAAwADAAMAAwADQAOAA4ADgAOAA0ADAAKAAoACgAKAAoACgAKAAsACwALAAsA
CgAKAAwADAAMAAwACwAKAAkACAAIAAcABwAGAAQABAAEAAIAAwADAAMAAgAEAAMAAgAC
AP//////////AQAAAAAAAAAAAAAAAAAAAP/////+//3//v/+//////8BAAEAAQABAAEA
AQABAAEAAQABAAEAAQABAAEAAQABAAMAAwADAAMAAQABAAEAAQADAAMAAwADAAMAAwAC
AAIAAgACAAIAAgADAAMAAgACAAIAAgACAAIAAgACAAMAAwADAAIAAgACAAIAAwADAAMA
BAAEAAQABAADAAMABAAEAAYABgAGAAYABAAEAAQABAACAAIAAgACAAQAAwADAAMAAQAB
AAEAAQADAAQABAAEAAIAAQABAAEAAQABAAEAAQABAAEAAAAAAAIAAgACAAIAAgACAAIA
AgD//////////wEAAQACAAIAAgACAAEAAQD///////////////8AAAAA//////7//v8A
AAAAAAABAP//////////AAAAAAAAAAAAAAAAAAAAAAAAAAAAAP///f/+//7//v8AAAAA
///////////////////////////9//3//f/9//z//P/9//3//f/9//3//f/9//3//f/9
/////////////f/9//3//f/+//7//////////////////P/8//z//P/+//7///////3/
/v/+//7//v/+//7//v/+//7//v/+//7//v/+//7//v/+//3//f/9//3//f/+//7//v8A
AAAAAAAAAP7/AAABAAEAAwADAAMAAgACAAIAAgAAAPz/+v/6//j/+f/3//f/9//3//f/
9//3//X/9P/z//P/9v/2//b/9//5//z//v8AAAAAAAAAAAAA/v/////////+//7//v/+
//7//v/+//7///////////8BAAIAAgABAAEAAQACAAIAAgACAAIAAgACAAMABQAGAAcA
DQAOABMAFwAXABgAGgAdAB8AFQD6/9j/uf+b/4L/b/9o/3T/hf+Y/6v/tv+6/8D/x//K
/87/0//Z/+L/6f/x//n//v8BAAYACQAKAAoABwAHAAcACQALAAsACwALAAsACwALAAwA
CgALAAsACwALAAsACwALAAwADAAMAAwADgAOAA8AEAAQABAAEAAQABIAEgASABIAEAAQ
ABAAEAAQABAAEAAQABAAEQARABEADgAOAA4ADwARABIAEgASABIAEgASABIAEAAQABAA
EAATABQAFAAUABMAEwATABIAFAAUABQAFAAUABQAFQAVABUAFQAUABQAFgAWABYAFgAU
ABQAFAAUABYAFQAVABQAFAAUABQAEgATABMAEwASABIAEQAQABAADwAPAA8ADwANAAwA
DAAMAAwADAAMAAwADQANAAwACwAKAAoACwALAAsACwALAAsACQAJAAkACQAJAAkACQAJ
AAcABwAHAAcABwAHAAcABwAHAAcABwAHAAUABQAFAAUABwAHAAYABgAGAAYABgAGAAcA
BwAGAAYABgAGAAYABgAGAAYABwAHAAkACAAIAAgABgAHAAcABwAIAAgACAAIAAcABwAI
AAgACAAIAAgACAAIAAgACAAIAAYABgAGAAYACAAHAAcABwAHAAcABwAHAAcACAAIAAgA
CAAHAAcABwAHAAcABwAHAAcABwAGAAYABgAGAAYABgAGAAYABgAGAAcABwAHAAcABQAF
AAYABgAGAAYABQAFAAMAAwADAAMAAwADAAQABAADAAMAAgACAAIAAgACAAMAAwADAAMA
AwACAAIAAgACAAIAAgACAAIAAgACAAIAAQABAAIAAgACAAIAAgABAAEAAQABAAEAAQAB
AAEAAQABAAEAAQABAAEAAgACAAMAAwADAAMAAwADAAEAAQABAAEAAQABAAEAAQADAAMA
AwADAAAAAAABAAEAAQABAAEAAQACAAIAAgACAAIAAgADAAMAAwACAAIAAgACAAIAAgAC
AAIAAgACAAIAAgACAAIAAgACAAIAAgACAAIAAgACAAIAAgACAAIAAgACAAIAAgACAAIA
AgAAAAAAAAAAAAAAAAAAAAAAAAAAAAAAAAACAAIAAgACAAIAAgACAAIAAgACAAIAAgAC
AAIAAgACAAIAAgACAAIABAAEAAMAAwADAAMAAwAEAAQABAAEAAQABAAEAAQABgAFAAUA
BQAFAAcABgAGAAYABgAEAAIAAAAAAP7//f/7//v/+//7//v/+//7//n/+P/3//f/+P/4
//j/+f/7//7/AAACAAIAAgAEAAQABAAFAAMAAwACAAIABAAEAAQABAAEAAQABQAFAAMA
AwADAAQABgAFAAUABQAGAAYABgAGAAYABgAGAAcACQAMAA0ADwAUABcAGQAbABwAHgAf
ACUAIwAMAOr/yf+p/4z/df9o/2r/ef+M/5//rv+2/7r/xf/O/9D/0//Z/+L/6f/z//n/
/v8BAAgADQAQABIAEAAPAA4ADwARABEAEQARABEAEQARABIAEAARABEAEQARABEAEQAR
ABIAEgASABIAEgASABMAFAAUABQAFAAUABIAEgASABIAFAAUABQAFAAUABQAFAAUABYA
FwAXABcAFAAUABQAFQAVABYAFgAWABYAFgAWABYAGAAYABgAGAAXABgAGAAYABkAGQAZ
ABgAGAAYABgAGAAWABYAFwAXABcAFwAWABYAFgAWABYAFgAWABYAFgAWABYAFQAVABQA
FAAUABQAEgARABEAEQAQABAADwAOAA4ADQANAA0ADQANAAwADAAMAAwADAAMAAwADQAN
AAwACwAKAAoACwALAAsACwALAAsADQANAA0ADQALAAsACwALAAsACwALAAsACwALAAsA
CwALAAsACwALAAkACQAJAAkACwALAAoACgAKAAoACgAKAAsACwAKAAoACgAKAAoACgAK
AAoACwALAAsACgAKAAoACgALAAsACwAMAAwADAAMAA0ADQAOAA4ADAAMAAwADAAMAAwA
DAAMAAwADAAMAAwADAALAAsACwANAA0ADQANAAsADAAMAAwADAALAAsACwAJAAkACQAJ
AAsACwAKAAoADAAMAAwADAAKAAoACgAKAAsACwALAAsACQAJAAoACgAMAAwACwALAAkA
CQAJAAkABwAHAAgACAAJAAkACAAIAAgACAAIAAkABwAHAAcABwAIAAgACAAIAAgACAAI
AAgACAAIAAgABwAHAAgACAAIAAYABgAFAAUABQAFAAUABQAFAAUABQAFAAUABQAFAAUA
BAAEAAUABQAFAAUABQAFAAUABQAFAAUABQAFAAUABQAFAAUABQAFAAQABAAFAAUAAwAD
AAMAAwAEAAQABAAEAAIAAgADAAMABQAGAAQABAAEAAQABAAEAAMAAwAFAAUABQAGAAQA
BAAEAAQABAAEAAQABgAFAAUABQAFAAUABAAEAAQABAACAAAA/v/8//r/+f/3//n/+f/5
//n/9//3//X/9P/1//X/9v/2//f/+f/8/wAAAQACAAEAAAAAAAAAAAABAP/////+//7/
/v/+//7//v8AAAAAAQABAP///////wAAAgABAAEAAQAAAAAAAAAAAAAAAAACAAMABQAI
AAsADwAQABMAEwATABYAGgAdABsACQDo/8b/pf+L/3j/a/9y/4b/mf+o/7f/vP++/8T/
yf/O/9L/2f/d/+T/7f/z//n/+v/9/wAABQAGAAYABQAFAAUABwAHAAcABwAHAAcABwAH
AAgABgAHAAcABwAJAAkACQAJAAoACgAKAAoACAAIAAkACgAKAAoACgAKAAoACgAKAAoA
CgAKAAoACgAKAAoACgAKAAgACQAJAAkACgAKAAoACwAJAAoACgAKAAoACgAKAAoADAAM
AAwADAAMAAwACwAKAAsACwALAAoACgAKAAoACgAKAAoACwALAAsACwAKAAoACgAKAAoA
CgAKAAoACgAKAAgABwAHAAYABgAGAAYABAAFAAUABQAEAAQAAwACAAIAAQABAAEAAQAB
AAAAAAAAAAAAAAAAAAAAAwADAAIAAQAAAAAAAQABAAEAAQABAAEAAQABAAEAAQD/////
/////wEAAQABAAEA//////////////////////3//f/9//3///////7//v/+//7//v/+
//3//f/8//z//v/+//7//v/+//7//////////v/+//7//v/////////+//7//v/+//3/
/f/+//7//P/8//z//P/8//z//P/8//7//v/+//7//P/7//v/+//7//v/+//7//v//P/8
//z//P/7//v/+//9//3//f/9//v/+//6//r//P/8//z//P/6//r/+v/6//v/+//7//v/
+//7//z//P/6//r/+f/5//v/+//7//v/+//7//z//P/7//v/+v/6//z//P/8//3/+//7
//v/+//8//z//P/8//z//P/8//z//v/+//7//f/7//z//P/8//z//P/7//v//f/9//3/
/f/7//v/+//7//v/+//7//v//P/8//3//f/7//v/+//7//3//f/9//3////////////9
//3//f/9//7//v///////f/9//3//f/+//7//v/+//7//v/////////+//7//v/+//7/
/v/+//7//v/+//7//v/+//7//v/+//7//v/+//7//v8AAAAAAAAAAP7//v/+//7/AAAA
AAAAAAAAAAAAAAAAAAAAAAAAAAAAAAAAAAAAAAAAAAAAAAAAAAAAAAAAAAAAAAAAAAAA
AAAAAAAAAAAAAAAAAAAAAAAAAAAAAAAAAAAAAAAAAAAAAAAAAAAAAAAAAAAAAAAAAAAA
AAAAAAAAAAAA/////////////wAAAAAAAAAAAAAAAAAAAAACAAMAAwADAAMAAwACAAIA
AgACAAAA/v/8//z/+v/5//f/9//3//f/9//3//f/9f/0//P/8//0//T/9P/z//X/+P/6
//z//P/8//z//P/8//3//f/9//z//P/8//7//v/+//7//P/9//3//f/9//3//v/+//3/
/f/9//7//v/+//7//v8AAAAA//8BAAQABQAJAA4AEQARABMAEgAUABcAGQANAO7/yv+t
/4//dP9h/1z/ZP93/4j/mf+m/67/tv+9/77/wv/H/9H/3v/n/+//9f/8/wEABgAHAAgA
CAAHAAcABwAJAAkACQAJAAkABwAHAAcACAAKAAsACwALAAsACwALAAsADgAOAA4ADgAM
AAwADQAOAA4ADgAOAA4AEAAQABAAEAAOAA4ADgAOAA4ADgAOAA4ADgAPAA8ADwAQABAA
EAARABEAEgASABIAEgASABIAEgAUABQAFAAUABUAFgAWABYAFQAVABUAFAAVABYAFwAY
ABYAFgAXABcAGQAZABgAGAAYABgAGAAYABYAFgAWABYAFgAVABUAFAAUABQAFAASABEA
EQARABAAEAAPAA4ADgANAA0ADQANAAsACgAKAAoACgAKAAoACgAJAAkACAAHAAYABgAH
AAcABQAFAAUABQAHAAcABwAHAAMAAwADAAMABQAFAAUABQADAAMAAwADAAMAAwADAAMA
AQABAAEAAQADAAMAAgACAAIAAgACAAIAAwADAAIAAgACAAIAAgACAAIAAgADAAMAAwAC
AAIAAgAAAAEAAQABAAQABAAEAAQAAwADAAQABAAEAAQABAAEAAQABAAEAAQABgAGAAYA
BgAEAAMAAwADAAMAAwADAAMAAwAEAAQABAAEAAMAAwADAAMAAwADAAMAAwADAAIAAgAC
AAIAAgACAAIAAgACAAIA//////////8BAAEAAgACAAIAAgABAAEAAQABAAEAAQABAAEA
AgACAAEAAQAAAAAAAgACAAIAAwADAAMAAwADAAEAAAD///7///8AAAEAAgAAAAAAAAD/
/wEAAgACAAIAAgACAAEAAQD//////////wAAAQACAAMAAgABAAAA//8AAAAAAQABAAEA
AQABAAEA//////////8BAAEAAQABAAEAAQABAAEA/v/+/////////////////wAAAAAA
AAAAAAAAAAEAAQABAAAAAAAAAAAAAAACAAIAAgACAAEAAAD///7//v/+//7//v8AAAAA
AAAAAAAAAAAAAAAAAAAAAAAAAAAAAAAAAAAAAAAAAAAAAAAAAAAAAAAAAAACAAIAAgAC
AAAAAAAAAAAAAgACAAIAAgAAAAAAAAAAAAAAAAAAAAAAAQABAAEAAQD//wAAAAAAAAIA
AgACAAIAAgAEAAUABQADAAMAAwACAAIAAgACAAAA/P/6//r/+P/5//f/9//3//n/+f/5
//n/9f/0//P/8//y//L/8v/z//b/+v/9/wAA///+//3//P/+//////////z//P/8//z/
/P/8//z//P//////////////AAAAAP///////wAAAAAAAAAAAAAAAAAAAQADAAYACwAP
ABAAEQATABMAFAAYAB0AGQAHAOr/yP+p/5H/fP9r/3D/hv+Z/6r/uf/A/8D/xv/P/9L/
2P/d/+H/5v/x//X/9//6////AgAFAAYACAAHAAcABwAJAAcABwAHAAcACQAJAAkACgAI
AAkACQAJAAkACQAJAAkACgAKAAoACgAKAAoACwAMAAoACgAKAAoACgAKAAoACgAKAAoA
CgAKAAoACgAKAAoACgALAAsACwAKAAoACgALAAsADAAMAAwACgAKAAoACgAMAAwADAAM
AAwADAALAAoACwALAAsACgAKAAoACgAKAAgACAAJAAkACQAJAAgACAAIAAgACAAIAAgA
CAAIAAgABgAFAAUABAAEAAQABAACAAMAAwADAAIAAgABAAAAAAD//////////////v/+
//7//v/+//7//v///////v/9//7//v//////AQABAAEAAQD/////////////////////
AAABAAIAAwABAAEAAQABAAEAAQABAAEAAQABAAEAAQABAAEAAAAAAAAAAAAAAAAAAQAB
AAAAAAAAAAAAAAAAAAAAAAABAAEAAQAAAAAAAAACAAMAAwADAAMAAgABAAAAAQABAAIA
AgACAAIAAgACAAAAAAAAAAAAAgACAAIAAgACAAEAAQABAAEAAQABAAEAAQACAAIAAgAC
AAEAAQABAAMAAwADAAMAAQABAAAAAAACAAIAAgACAAIAAgACAAIAAQABAAEAAQABAAEA
AgACAAAAAAD/////AQABAAEAAQD/////AAAAAAEAAQAAAAAAAAAAAAAAAQD/////////
/wAAAAAAAAAAAAAAAAAAAAAAAAAAAAD/////AAAAAAAAAAAAAP////8BAAEAAQABAAEA
AQABAAEA//////////8AAAAAAQABAP//////////AQABAAEAAQABAAEAAQABAP//////
////AAAAAAEAAQD//////////wAAAAAAAAAAAAAAAAEAAQABAAAAAAAAAAAAAAAAAAAA
AAAAAAAAAAAAAAAAAAAAAAAAAAAAAAAAAAAAAAAAAAAAAAAAAAAAAAAAAAD/////////
////AAAAAAAA/v/+//7//v/+/wAAAQABAAMAAwADAAIAAgACAAIAAAAAAP7//v/8//n/
9//3//f/9//3//f/9//3//b/9f/1//T/9P/0//X/9//6//z//v/+//7//v/+/wAAAQAB
AAEAAAAAAAAAAAD+//7//v/+/wEAAQABAAEA//8AAAAA//8BAAEAAgACAAIAAgACAAIA
AAABAAMABgAHAAsAEgATABMAFQAWABgAGQAdAB0ADgDs/8v/q/+Q/3f/Zv9m/3P/hv+Z
/6r/sv+2/7//xv/I/8n/0f/c/+X/7f/1//z///8EAAkADAAKAAkACQAJAAsACwALAAsA
CwANAA0ADQAOAA4ADwAPAA8ADwAPAA8ADwAQABAAEAAQAA4ADgAPABAAEAAQABAAEAAQ
ABAAEAAQABAAEAAQABAAEgASABIAEgASABMAEwATABIAEgASABMAEwAUABQAFAASABIA
EgASABQAFAAUABQAEwAUABQAFAAXABcAFwAWABgAGAAYABgAGAAYABkAGQAbABsAGgAa
ABgAGAAYABgAGgAaABoAGgAaABkAGQAYABgAGAAYABYAFwAXABcAFgAUABMAEgASABMA
EwATABMAEQAQABAAEAAOAA4ADgAOAA0ADQAMAAsACgAKAAsACwALAAsACwALAAkACQAJ
AAkACQAJAAkACQAJAAkACQAJAAgABwAGAAUABwAHAAcABwAHAAcABwAHAAUABQAEAAQA
BgAGAA==
         </WaveFormData>
      </LeadData>
      <LeadData>
         <LeadByteCountTotal>10000</LeadByteCountTotal>
         <LeadTimeOffset>0</LeadTimeOffset>
         <LeadSampleCountTotal>5000</LeadSampleCountTotal>
         <LeadAmplitudeUnitsPerBit>4.88</LeadAmplitudeUnitsPerBit>
         <LeadAmplitudeUnits>��V</LeadAmplitudeUnits>
         <LeadHighLimit>2147483647</LeadHighLimit>
         <LeadLowLimit>268435456</LeadLowLimit>
         <LeadID>V2</LeadID>
         <LeadOffsetFirstSample>0</LeadOffsetFirstSample>
         <FirstSampleBaseline>0</FirstSampleBaseline>
         <LeadSampleSize>2</LeadSampleSize>
         <LeadOff>FALSE</LeadOff>
         <BaselineSway>FALSE</BaselineSway>
         <ExcessiveACNoise>FALSE</ExcessiveACNoise>
         <MuscleNoise>FALSE</MuscleNoise>
         <LeadDataCRC32>2834323274</LeadDataCRC32>
         <WaveFormData>
/P/8//z//P/8//z//P/8//z//P/8//z//P/8//z//P/8//z//P/8//z//P/8//z//P/8
//z//P/8//z//P/8//z//P/8//z//P/8//z//P/6//r/+v/6//z//P/8//z//P/8//z/
/P/8//z//P/8//z//P/8//z//P/8//z//P/8//z//P/8//z//P/8//z//P/8//z//P/8
//z//P/8//z//P/8//z//P/8//z//P/8//z//P/8//z//P/8//z//P/8//z//P/6//r/
+v/6//z//P/8//z//P/8//v/+//7//z//P/8//z//P/8//z//P/8//7//v/+//7/////
//////8AAAAAAAD+//v/+v/3//f/9v/1//X/9f/3//f/9//3//X/9P/z//L/8v/y//T/
9P/2//j/+f/5//n/+f/5//r/+v/6//z/+v/6//r/+v/6//r/+v/6//r/+v/6//r/+v/6
//v/+//7//v//P/8//z//P/8//z//P/8//7///8AAAMACwASABYAGwAlACsANABBAE0A
RgAhAPL/y/+j/33/Yv9R/1D/Xv9r/3n/hf+R/5z/qP+u/7X/wv/T/+L/8P/6/wAABwAP
ABYAFwAVABEADgAMAAwADQANAA0ADQANAA8AEAAQABEAEAAQAA8ADwAQABAAEAAQABIA
EgATABMAEwATABQAFQAVABUAFQAWABQAFAAUABQAFgAWABcAFwAVABYAFgAWABgAGAAZ
ABkAGwAbABsAGwAbABwAHQAdACAAIAAgACAAHwAgACAAIAAkACQAJAAmACYAKAAoACgA
JwApACkAKQAsAC4ALwAwADEAMgAzADQANwA4ADkAOwA5ADsAPAA9AD8AQABAAEAAQQBB
AEEAQQBCAEIAQgBCAEIAQgBCAEIAPwA+AD4APgA7ADsAOwA6ADcANAAyADAALgAsACoA
KQAlACMAIQAfABwAGQAXABUAFAATABIAEAAOAA4ADAALAAsACgAJAAgABgAGAAYABQAF
AAUABQADAAEAAgACAAIAAgACAAIAAgAEAAQABAAEAAQABAAEAAQABgAFAAUABQADAAMA
AwADAAUABQAFAAYABgAGAAYABgAGAAYABwAHAAcABwAHAAgABgAFAAUABgAGAAYABgAG
AAYABgAGAAYABgAGAAYABgAGAAYABgAGAAYABgAGAAYABgAGAAYABQADAAMAAwADAAUA
BQAFAAUAAwACAAIAAgAEAAQABAAEAAEAAQABAAEAAQABAAEAAQAAAAAAAAAAAAAA////
///////////////9//3//f/9//3//f/9//3//f/8//z//P/8//z//P/8//v/+//7//v/
+f/5//n/+f/7//v/+//7//v/+//6//r/+P/4//j/+P/4//j/+P/4//j/+P/4//j/+P/4
//j/+P/4//j/+P/4//j/+P/3//f/9//3//f/9//5//n/+f/5//f/9//3//f/+f/5//n/
+f/3//f/9//3//f/9//3//f/9//4//b/9v/2//b/9v/2//b/9v/2//b/9v/2//b/9v/2
//b/9P/0//T/9P/0//T/9P/0//T/9P/0//T/9P/0//T/9P/y//H/8f/x//T/9P/0//T/
8v/y//L/8v/0//b/9v/2//b/9//3//f/9f/2//b/9v/2//P/8v/x//H/8P/v/+//8f/z
//P/8//y/+//7f/r/+r/6v/q/+r/7P/u//D/8f/x//H/8f/x//L/8v/y//L/7v/u/+7/
7v/u/+7/7v/u/+7/7v/u/+7/7v/u/+//7//v/+//8P/w//D/8P/w//D/8P/w//D/8//0
//v/AwAIAAoADwAZACEAKgA3AD8ANgARAOL/tf+P/3H/XP9V/1z/av99/4//l/+X/5j/
nv+q/7n/yP/R/9r/5P/u//T/+f/7//7/AQADAAUAAAD+//7////9//3//f/9//3//v/+
////AAAAAP/////+//7//v/+//7//v///////////wAAAQABAAEAAQACAAIAAgACAAIA
AAAAAAEAAQABAAIAAgACAAIAAgADAAMABQAFAAUABQAFAAYABwAHAAgACAAIAAgACQAK
AAoACgAKAAoACgAMAAoADAAMAAwADwARABEAEQAQABIAEwAUABUAFgAXABgAGQAaABsA
HQAbAB0AHgAfAB8AIAAgACAAIwAjACMAIwAkACQAJAAkACQAJAAkACQAIwAiACIAIgAf
AB8AHwAeAB0AGgAYABYAFQAUABMAEwARAA8ADQALAAwACQAHAAUABAADAAIAAAAAAAAA
/v/9//3//P/7//r/+v/6//r/+f/7//v/+//5//n/+v/6//r/+v/6//r/+v/6//r/+v/6
//z//P/8//z//P/7//v/+//7//v/+//7//v/+//7//z//P/8//z//P/8//z//f/9//3/
/f/9//7//v/9//3//v/+//7//v/+//7//v/+//7/AAAAAAAAAAAAAAAAAAAAAAAAAAAA
AAAAAAAAAAAA///////////////////////////+//7//v8AAAAAAAAAAP3//f/9//3/
/f/9//3//f/8//z//P/8//z/+//7//v//f/9//3//f/7//v/+//7//v/+//7//v//f/8
//z//P/6//r/+v/6//v/+//7//v/+f/5//n/+f/5//n/+f/5//n/+f/4//j/+v/6//r/
+v/6//r/+v/6//r/+v/6//r/+v/6//r/+v/6//r/+v/6//z//P/7//v/+f/5//n/+f/5
//n/+f/5//v/+//7//v/+f/5//n/+f/5//n/+f/5//n/+f/5//n/+f/6//j/+P/4//j/
+v/6//r/+v/6//r/+v/6//j/+P/4//j/+P/4//j/+P/6//r/+v/6//j/+P/4//j/+P/4
//j/+P/4//j/+P/4//j/+P/4//j/+P/4//j/+P/4//j/+P/4//r/+v/6//r/+v/5//n/
+f/6//r/+v/6//r/+v/6//r/+v/8//z//P/8//3//f/9//3//v/+//7//P/5//j/9//1
//T/8//z//X/9//3//f/9f/z//L/8f/y//L/8v/y//L/9P/2//f/9//3//f/9//4//j/
+P/4//b/9v/2//b/+P/4//j/+P/2//b/9v/2//j/+P/5//n/+f/5//r/+v/6//r/+v/6
//r/+v/8//3/AAAFAA0AFAAYAB0AJQAtADgARQBLADgADQDg/7n/kf9z/17/V/9e/2z/
e/+H/5P/mf+i/6z/tP+9/8r/2f/o//L/+v8CAAkADwAUABUAEwAPAAwACgAKAAsADQAN
AA0ADQAPABAAEAARABAAEAAPAA8AEgASABIAEgASABIAEwATABEAEQASABMAEwATABMA
FAAUABQAFAAUABQAFAAVABUAFQAWABYAFgAWABYAFwAXABkAGQAZABkAFwAYABkAGQAa
ABoAGgAaABsAHAAcABwAHgAeAB4AIAAiACQAJAAkACUAJwAnACcAKAAqACsALAAtAC4A
LwAwADEAMgAzADUANQA3ADgAOQA7ADwAPAA8AD8APwA/AD8AQABAAEAAQABAAEAAQABA
AD8APgA+AD4AOgA5ADgANgA1ADIAMAAuACwAKgAoACcAIwAhAB8AHQAaABcAFQATABIA
EQAQAA4ADAAMAAoACQALAAoACQAIAAYABgAGAAUABQAFAAUAAwADAAQABAAEAAIAAgAC
AAIAAgACAAIAAgACAAIAAgACAAQAAwADAAMAAwADAAMAAwADAAMAAwAEAAQABAAEAAQA
AgACAAMAAwADAAMAAwAEAAQAAwADAAQABAAEAAQABAAGAAYABgAGAAQABAAEAAQABAAE
AAQABAAEAAQABAAEAAQABAAEAAMAAwADAAMAAwADAAMAAwADAAMAAgACAAIAAgACAAIA
AgABAAEAAQABAAEAAQABAAEAAAAAAAAAAAAAAP//////////////////////////////
/////////////v/+//7//v/+//7//v/9//3//f/9//v/+//7//v//f/9//3//f/9//3/
/P/8//z//P/8//z//P/8//z//P/8//z//P/8//r/+v/6//r//P/8//z//P/6//r/+f/5
//v/+//7//v/+//7//v/+//7//v/+//7//3//f/9//3/+//7//v/+//7//v/+//7//v/
/P/6//r/+v/6//z//P/8//z//P/8//z//P/6//r/+v/6//r/+v/6//r//P/8//z//P/8
//z//P/8//z//P/8//z//P/8//z//P/8//z//P/8//z//P/8//z//P/8//z//P/8//z/
/P/8//z//P/8//z//P/8//z//P/8//z//P/8//z//P/8//z//P/8//z//P/6//r/+v/6
//r/+v/6//r/+v/6//r/+v/6//r/+v/6//r/+v/6//r/+P/4//j/+P/6//r/+v/5//n/
+f/6//r/+v/6//r/+v/6//r/+v/8//z//P/8//3//f/9//3//v/8//z/+v/3//b/9f/1
//T/9f/1//X/9//3//f/9//1//T/8//y//L/8P/w//D/8v/0//X/9f/1//X/9f/2//b/
9v/2//T/9P/0//T/9P/0//T/9P/0//T/9P/0//T/9P/1//X/9f/1//T/9P/0//T/9v/2
//b/9v/4//n//P8BAAcADAASABkAHwAnADIAPQBDADYADQDe/7H/if9r/1j/Uf9W/2j/
ef+L/5X/l/+a/6T/sP+9/8j/0//g/+r/9v/8/wEAAwAIAAkACQALAAYABAAEAAUAAwAD
AAMAAwAFAAYABgAHAAgACAAHAAcABgAGAAYABgAGAAYABwAHAAcABwAIAAkABwAHAAcA
CAAIAAgACAAIAAgACAAJAAkACQAKAAoACgAMAAwADQANAA0ADQANAA0ACwAMAA0ADQAO
AA4ADgAOAA8AEAAQABAAEgASABIAFAASABQAFAAUABMAFQAVABUAFgAYABkAGgAZABoA
GwAcAB0AHgAfACEAHwAhACIAIwAjACQAJAAkACUAJQAlACUAJgAmACYAJgAmACYAJgAm
ACMAIgAiACIAIQAhACEAIAAfABwAGgAYABYAFAASABEADwANAAsACQAKAAcABQADAAIA
AQAAAP7//v/+//z/+//7//r/+f/4//r/+v/6//n/9//3//f/9f/1//b/9v/2//b/9v/2
//b/9P/0//T/9P/0//T/9P/0//T/8//z//P/9f/1//X/9f/1//X/9f/2//T/9P/0//T/
9v/2//f/9//3//f/9//4//j/9//3//j/+P/4//j/+P/4//j/+P/4//j/+P/4//j/+P/4
//j/+P/4//j/+P/4//j/+P/4//f/9//3//f/9//3//f/9//3//n/+P/4//j/9v/2//b/
9v/3//f/9//3//f/9//3//f/9v/2//b/9v/2//X/9f/1//X/9f/1//X/9f/1//X/9f/1
//X/9f/1//X/9P/0//T/9P/0//T/9P/1//X/9f/1//X/9f/1//X/9f/1//X/9f/1//X/
9P/0//b/9v/2//b/9P/0//T/9P/2//b/9v/2//T/9P/0//T/9P/0//T/9P/2//b/9f/1
//X/9f/1//X/9f/1//X/9f/1//X/9f/1//X/9f/1//X/9f/1//X/9f/1//X/9f/1//X/
9v/0//T/9P/0//b/9v/2//b/9v/2//b/9v/2//b/9v/2//X/9f/1//b/9v/2//b/9v/4
//j/+P/4//j/+P/4//j/+f/5//n/+f/6//r/+v/4//P/8v/x//H/8v/x//H/8f/z//P/
8//z//H/8P/v/+7/7v/u/+7/7v/y//T/9f/1//X/9f/1//b/9v/2//b/9P/0//T/9P/0
//L/8v/y//L/9P/0//T/9P/0//X/9f/1//X/9v/2//b/9v/2//b/9v/2//j/+f/8/wEA
CQAMABIAGQAhACcANABDAEkAPgAXAOj/v/+Z/3n/Yv9b/2D/cP9//43/lf+Z/5z/pv+w
/7v/xv/V/+T/7P/2//7/AwAHAAwADwAPAA0ACAAGAAYABwAHAAcABwAHAAcACAAIAAkA
CAAIAAcABwAKAAoACgAKAAoACgALAAsACwALAAwADQANAA0ADQAOAA4ADgAOAA4AEAAQ
ABEAEQAPABAAEAAQABAAEAARABEAEQARABEAEQATABQAFQAVABYAFgAWABYAFQAWABYA
FgAYABgAGAAaABoAHAAcABwAHwAhACEAIQAiACQAJQAmACUAJgAnACgAKwAsAC0ALwAv
ADEAMgAzADMANAA0ADQANwA3ADcANwA4ADgAOAA4ADoAOgA6ADoAOQA4ADgAOAAzADMA
MwAyADEALgAsACoAKAAmACQAIwAhAB8AHQAbABoAFwAVABMAEAAPAA4ADAAMAAwACgAJ
AAkACAAHAAYABAAEAAQAAwADAAMAAwABAAEAAgACAAIAAgACAAIAAgACAAIAAgACAAIA
AgACAAIABAADAAMAAwADAAMAAwADAAMAAwADAAQABAAEAAQABAAEAAQABQAFAAcABwAH
AAgACAAHAAcACAAIAAgACAAIAAgACAAIAAgACAAIAAgACAAIAAgACAAIAAgACAAIAAgA
CgAKAAoACQAJAAkACQAJAAcABwAHAAcACQAIAAgACAAGAAYABgAGAAUABQAFAAUABQAF
AAUABQAEAAQABAAEAAYABQAFAAUAAwADAAMAAwADAAMAAwADAAMAAwADAAMABQAEAAQA
BAAEAAQABAAEAAMAAwADAAMAAwADAAMAAwADAAMAAwADAAMAAwACAAIAAgACAAIAAgAC
AAIAAgACAAQABAAEAAQABAAEAAQABAACAAIAAgACAAIAAgABAAEAAQABAAEAAQABAAEA
AQABAP//////////AQABAAEAAQD////////////////////////+//7//v/+//7//v/+
//7//v/+//7//v/+//7//v/+//7//v/+//7//v/+//7//v/+//7//v/+//7//v/+//7/
/v/+//7//v/+//z//P/8//z//P/8//z//P/8//z//P/8//z//P/8//z//P/8//z//P/8
//z//P/8//r/+v/6//r//P/8//v/+//7//z//P/8//z//P/8//z/+v/6//z//P/+//7/
//////////8AAAAAAAD+//v/+v/5//n/+P/3//f/9//5//n/+//7//n/+P/1//T/9P/0
//L/8v/0//b/+f/5//n/+f/5//r/+v/6//r/+P/4//j/+P/4//j/+P/4//j/+P/4//r/
+v/6//v/+f/5//n/+v/6//r/+v/6//r/+P/4//r//f8AAAMACQAQABYAGQAhACcAMAA5
AEcARgApAPb/y/+h/3n/Xv9N/0z/Wv9p/3f/h/+P/5T/nv+s/7f/wP/P/97/6v/0//z/
AwAHAAoADwATABMADAAKAAoACwALAAsACwALAAsADAAMAA0ADgAOAA0ADQAOAA4ADgAO
AA4ADgAPAA8ADwAPABAAEQATABMAEwAUABIAEgASABIAEgASABMAEwATABQAFAAUABQA
FAAVABUAFQAVABUAFQAVABYAFwAXABgAGAAYABgAGwAcABwAHAAdABwAGwAcABwAHgAe
AB4AHwAhACEAIQAgACIAIwAkACUAJgAnACgAJwAoACkAKwArAC0ALgAvAC8AMAAwADAA
MQAxADEAMQAyADIAMgAyADIAMgAyADIAMQAwADAAMAArACsAKwAqACsAKAAmACQAIgAg
AB4AHQAbABkAFwAVABQAEQAPAA0ADAALAAoACAAEAAQAAgABAAMAAgABAAAAAAAAAAAA
///9//3//f/7//v//P/8//z//P/8//z//P/8//z//P/8//z//P/8//z//P/7//v/+//9
//3//f/9//v/+//7//z//P/8//z//P/8//z//f/9//3//f/9//7//P/7//v//P/8//z/
/P/8//z//P/8//z//P/8//z//P/8//z//P/8//z//P/8//z//P/8//z/+//5//n/+f/5
//v/+//7//v/+//6//r/+v/4//j/+P/4//n/+f/5//n/9//3//f/9//2//b/9v/2//b/
9f/1//X/8//z//P/8//z//P/8//z//P/8//z//P/8//y//L/8v/y//L/8v/y//H/8f/x
//H/8//z//P/8//x//H/8f/x//H/8f/w//D/8P/w//D/8P/u/+7/7v/u//D/8P/w//D/
8P/w//D/8P/u/+7/7v/u//D/8P/v/+//7//v/+//7//v/+//7//v/+//7//v/+//7f/t
/+3/7f/t/+3/7f/t/+//7//v/+//7//u//D/8P/w//D/7v/u/+3/7f/t/+7/7v/u/+7/
7v/u/+7/7v/u//D/8P/u/+7/7//v//H/8f/y//L/8P/u/+v/6v/p/+n/6P/n/+n/6f/r
/+v/6f/p/+f/5v/l/+T/5P/k/+T/5P/m/+j/6f/p/+n/6f/p/+r/6v/q/+r/6P/o/+j/
6P/o/+j/6P/q/+r/6v/q/+r/6v/q/+v/6//r/+v/7P/q/+r/6v/q/+z/7v/u/+7/7//0
//v///8EAAoAEwAZACUAMgA7ADsAIADx/8T/nf97/2P/Vv9Z/2b/dv+F/5H/lf+V/5r/
ov+u/7v/yP/T/97/6v/y//j/+//9/wIABQAFAAEA/v/8//z//f/9//3//f/9//3//v/+
/////v/+//3//f8AAAAAAAAAAAAAAAABAAEA/////wAAAQABAAEAAQACAAQABAAEAAQA
AgACAAMAAwADAAQABAAEAAQABAAFAAUABwAHAAcABwAHAAgACQAJAAgACAAIAAgACwAM
AAwADAAOAA4ADgAQABAAEgASABIAEwAVABUAFQAUABYAFwAYABkAGgAbABwAHQAeAB8A
IQAhACMAJAAlACUAJgAmACYAJwAnACcAJwAqACoAKgAqACgAKAAoACgAJwAmACYAJgAj
ACMAIwAiACEAHgAcABoAGgAYABYAFQARAA8ADQALAAwACQAHAAUABAADAAIAAAAAAAAA
/v/9//3//P/7//r/+v/6//r/+f/5//n/+f/3//f/+P/4//j/+P/4//j/+P/4//j/+P/4
//j/+P/4//j/+P/3//f/9//5//n/+f/5//n/+f/5//r/+v/6//r/+v/6//r/+//7//v/
+//7//z/+v/5//n/+v/8//z//P/8//z//P/8//z//P/8//z//P/8//z//P/8//z//P/8
//z//P/8//z/+//7//v/+//7//v/+//7//v/+//6//r/+v/6//r/+v/6//v/+//7//v/
+f/5//n/+f/6//r/+v/6//r/+f/5//n/+f/5//n/+f/5//n/+f/5//n/+f/5//n/+f/4
//j/+P/4//j/+P/4//f/9//3//f/9//3//f/9//3//f/9//3//f/9//2//b/9v/2//b/
9v/2//b/9v/2//b/9v/2//b/9v/2//b/9v/0//T/9P/0//T/9P/z//P/9f/1//X/9f/1
//X/9f/1//P/8//z//P/8//z//P/8//1//X/9f/1//X/9f/1//X/8//0//T/9P/0//T/
9P/0//T/9P/0//T/9P/0//b/9v/2//b/9P/0//T/9P/0//T/9P/0//b/9v/2//b/9v/2
//b/9v/2//b/9v/2//b/9v/2//b/9v/2//b/9v/2//b/9v/2//b/9v/2//b/9v/2//b/
9v/4//j/+P/4//b/9v/2//b/9v/2//b/9v/2//b/9v/2//b/9v/2//b/9v/2//b/9v/2
//b/9v/2//j/9//3//f/9v/2//b/9v/4//j/+P/4//j/+v/6//r/+v/7//v/+//7//z/
/P/8//z/+f/4//f/9f/0//P/8//z//X/9f/1//X/8//y//H/8P/w//D/8P/u//D/8v/z
//X/9f/1//X/9v/2//b/9v/0//T/9P/0//b/9v/2//b/9v/2//b/9v/2//b/9//3//f/
9//4//j/9v/2//b/9v/4//j/+P/7//7/AQAJABAAFAAZACEAKQA0AEEARwA2AAsA3v+3
/4//bf9W/0v/UP9e/23/e/+H/4//mv+k/6z/tf/E/9X/4v/s//b//v8FAAsAEAATABEA
CwAIAAYABgAHAAkACQAJAAkACQAKAAoACwAMAAwACwALAA4ADgAOAA4ADgAOAA8ADwAP
AA8AEAARABEAEQARABIAEgASABIAEgASABIAEwATABMAFAAUABQAFgAWABcAFwAXABcA
FwAXABcAGAAZABkAGgAaABoAGgAdAB4AHgAeACAAIAAgACIAIAAiACIAIgAlACcAJwAn
ACgAKgArACwALQAuAC8AMAAxADIAMwA1ADUANwA4ADkAOQA6ADoAOgA9AD0APQA9ADwA
PAA8ADwAPAA8ADwAPAA9ADwAPAA8ADcANwA3ADYANQAyADAALgAqACgAJgAlACEAHwAd
ABsAGgAXABUAEwASABEAEAAOAAoACgAIAAcABwAGAAUABAACAAIAAgABAAEAAQABAP//
//8AAAAAAAD+//7//v/+//7//v/+//7//v/+//7//v/8//v/+//7//v/+//7//v//f/9
//3//v/8//z//P/8//7//v//////////////AAD+//3//f/+/wAAAAAAAAAA/v/+//7/
/v/+//7//v/+//7//v/+//7//v/+//7//v/8//z//P/7//v/+//7//v/+//7//v/+//9
//z//P/8//r/+v/6//r/+//7//v/+//7//v/+//7//j/+P/4//j/+v/5//n/+f/5//n/
+f/5//n/+f/5//n/+f/5//n/+f/3//b/9v/2//b/9v/2//b/9//3//f/9//3//f/9//3
//f/9//3//f/9f/1//T/9P/0//T/9P/0//T/9P/0//T/8v/y//L/8v/y//L/8v/y//T/
9P/0//T/9P/0//P/8//z//P/8//z//P/8//z//P/8f/x//H/8f/x//H/8f/x//H/8f/x
//H/7//v/+//7//z//D/8P/w//D/8P/w//D/8P/w//D/8P/w//D/8P/w//D/8P/w//D/
8P/w//D/8P/w//D/7v/u/+7/7v/w//D/8P/w//D/8P/w//D/8P/w//D/8P/w//D/8P/w
//D/8P/w//D/8P/w//D/8P/w//D/8P/w//D/8P/w//D/7//v/+//8P/w//D/8P/w//D/
8P/w//D/8P/w//D/8P/x//H/8f/x//T/9P/0//L/7f/s/+v/6//s/+v/6//r/+3/7f/t
/+3/6f/o/+f/5v/m/+b/5v/m/+r/7P/t/+3/6//r/+v/7P/s/+z/7P/q/+j/6P/o/+j/
6P/o/+j/6P/q/+r/6v/q/+r/6//r/+v/6//s/+z/7P/q/+r/6v/q/+z/7P/v//L/+///
/wQACAARABkAIwAuADcANQAcAO3/wP+X/3X/Xf9Q/1H/YP9y/4H/j/+T/5P/lv+i/7D/
vf/I/9X/4P/q//D/8v/3//v//P///////f/5//j/+f/7//v/+//7//v/+f/6//r/+//8
//z/+//7//z//P/8//z//v/+///////9//3//v////3//f/9//7//v/+//7//v/8//z/
/f/9//3//v/+//7/AAAAAAEAAQD//////////wEAAgADAAMABAAEAAQABAADAAQABAAE
AAYABgAGAAgACAAKAAoACgALAA0ADQANAAwADgAPABAADwAQABEAEgATABQAFQAXABUA
FwAYABkAGwAcABwAHAAdAB0AHQAdAB4AHgAeAB4AHgAeAB4AHgAdABwAHAAcABsAGwAb
ABoAGQAWABQAEgASABAADgANAAsACQAHAAUABgADAAEA///+//3//P/6//r/+v/4//f/
9//2//X/9P/0//T/9P/z//P/8//z//H/8//0//T/9P/y//L/8v/y//D/8P/w//D/8v/y
//L/8v/y//H/8f/x//P/8//z//P/8//z//P/9P/0//T/9P/0//L/8v/z//P/8//z//P/
9P/2//X/9f/2//T/9P/0//T/9P/0//T/9P/0//T/9P/0//T/9P/0//T/9P/0//T/9P/0
//T/9P/z//P/8//z//P/8//z//P/8//z//L/8v/y//L/8v/y//L/8f/x//H/8f/x//H/
8f/x//D/8P/w//D/8P/v/+//7//v/+//7//v/+//7//v/+//7//v/+//7//v/+7/7v/u
/+7/7v/u/+7/7//v/+//7//t/+3/7f/t/+3/7f/t/+3/7f/t/+z/7P/u/+7/7v/u/+7/
7v/u/+7/7v/u/+7/7v/u/+7/7v/u/+7/7v/u/+7/7v/u/+3/7f/t/+3/7f/t/+3/7f/t
/+3/7//v/+//7//v/+//7//v/+3/7f/t/+3/7//v/+//7//v/+7/7v/u/+7/7v/u/+7/
7v/u/+7/7v/u/+7/7v/u/+7/7v/u/+7/7v/u/+7/7v/u/+7/7v/u/+7/7v/t/+3/7f/u
/+z/7P/s/+z/7P/s/+z/7P/u/+7/7v/u/+//7//v/+//8v/y//L/8P/t/+z/6//r/+j/
5//n/+f/6f/p/+n/6f/n/+b/5f/k/+T/5P/k/+T/5P/m/+f/5//p/+n/6f/q/+r/6v/q
/+j/6v/q/+r/6v/q/+r/6v/q/+r/6v/q/+r/6v/r/+v/6//p/+r/6v/q/+r/6v/q/+r/
7P/s/+3/7v/x//f//v8EAAcADwAXACAAKwA3ADoAJQD4/83/p/+B/2L/Tf9I/1L/X/9t
/3v/g/+I/5L/nP+j/6z/u//M/9j/4v/s//P/9//+/wMABQABAPr/+P/4//n/+f/5//n/
+f/7//z//P/9//7//v/9//3//v/+//7//v/+//7///////////8AAAEA////////AAAA
AAAAAAAAAAAAAAABAAEAAQACAAIAAgACAAIAAwADAAUABQAFAAUABQAGAAcABwAIAAgA
CAAIAAkACgAKAAoADAAMAAwADgAOABAAEAAQABEAEwATABMAFAAWABcAGAAZABoAGwAc
AB0AHgAfACEAIQAjACQAJQAnACgAKAAoACkAKQApACkALAAsACwALAAsACwALAAsACsA
KgAqACoAJwAnACcAJgAlACIAIAAeABoAGAAWABUAEQAPAA0ACwAKAAcABQADAAAA///+
//z/+P/4//b/9f/1//T/8//y//D/8P/w/+//7f/t/+3/6//t/+7/7v/u/+z/7P/s/+z/
7P/s/w==
         </WaveFormData>
      </LeadData>
      <LeadData>
         <LeadByteCountTotal>10000</LeadByteCountTotal>
         <LeadTimeOffset>0</LeadTimeOffset>
         <LeadSampleCountTotal>5000</LeadSampleCountTotal>
         <LeadAmplitudeUnitsPerBit>4.88</LeadAmplitudeUnitsPerBit>
         <LeadAmplitudeUnits>��V</LeadAmplitudeUnits>
         <LeadHighLimit>2147483647</LeadHighLimit>
         <LeadLowLimit>268435456</LeadLowLimit>
         <LeadID>V3</LeadID>
         <LeadOffsetFirstSample>0</LeadOffsetFirstSample>
         <FirstSampleBaseline>0</FirstSampleBaseline>
         <LeadSampleSize>2</LeadSampleSize>
         <LeadOff>FALSE</LeadOff>
         <BaselineSway>FALSE</BaselineSway>
         <ExcessiveACNoise>FALSE</ExcessiveACNoise>
         <MuscleNoise>FALSE</MuscleNoise>
         <LeadDataCRC32>2586283968</LeadDataCRC32>
         <WaveFormData>
AgACAAIAAgACAAIAAgACAAIAAgACAAIAAgACAAIAAgAAAAAAAAAAAAAAAAAAAAAA/v/+
//7//v8AAAAAAAAAAP7//v/+//7//v/+//7//v/+//7//v/+//7//v/+//7//v/+//7/
/v/+//7//v/+//7//v/+//7//v/+//7//v/+//7//v/+//7//v/+//7//P/8//z//P/+
//7//v/+//z//P/8//z/+v/6//r/+v/7//z//f/+//z//P/8//z//P/8//z//P/8//z/
/P/8//z//P/8//z/+v/6//r/+v/8//z//P/8//r/+v/6//r/+P/6//v//P/9//7/AAAB
AAIAAgACAAIAAgACAAEAAQABAAEAAAAAAAAAAgADAAMABQAEAAMAAQD+//z/+v/4//f/
9//6//v//v/+//3//P/9//3//f/9//3/+//6//r/+P/5//n/+f/6//r/+v/6//n/+P/3
//b/9P/1//X/9f/z//P/8//z//P/8//z//T/9P/z//f//f8DAAYADgAcAC4AQABcAHQA
eABjAFAARwA6ACgAHAARAAkA/P/j/8H/of+E/2n/V/9S/2H/d/+Q/6b/u//J/9T/3v/s
//n//f8AAAMAAwAEAAYACAAGAAcACAAIAAkADAANAA4ADgAQABAAEQASABIAEgASABEA
EQATABMAFQAVABcAFwAXABcAFwAZABgAGAAYABkAGwAcABwAHQAdAB4AHgAfACEAIwAk
ACQAIgAjACMAJAAkACUAJwAoACYAJwAoACkAJwApACoAKwAsAC0ALgAvADIAMwA2ADYA
OAA6ADwAPgBCAEQARgBIAEsATQBPAFMAVgBYAFwAYABhAGUAaABqAG8AcwB0AHgAewB9
AH8AgwCEAIcAiQCKAIwAjACNAI0AkACQAI8AjgCMAIwAjACJAIYAgQB8AHgAcABrAGYA
YABZAFMATQBHAEAAOgA1ADAAKQAkACIAHwAZABcAFAARAAwACwAJAAcABQADAAIAAQAA
AAAA///9///////+//3//f/9//3//f/9//3//f/9//3//P/8//z//v/+//7//v/8//z/
/P/8//7//v/+//7//P/9//3//f//////AAAAAAEAAQACAAIAAgACAAIAAgAFAAUABQAF
AAUABQAFAAUABQAFAAUABQAGAAYABgAGAAQABAAEAAQABgAGAAUABQAFAAUABAAEAAUA
BQAFAAUABQAEAAQABAABAAEAAQABAAEAAAAAAAAAAAAAAAAA///////////+/wAAAAAA
AAAA/////////////////v/+//7//v/9//3//f/8//z//P/8//z//P/8//r/+v/6//n/
+f/5//n/+f/5//n/+f/5//v/+//7//v/+v/6//r/+f/7//v/+//7//v/+//7//v/+f/5
//n/+f/5//n/+f/5//f/9//3//f/9//3//f/9v/4//j/+P/4//b/9v/2//b/9v/2//b/
9//1//X/9P/0//L/8v/y//L/9v/2//X/9P/z//L/8v/y//L/8v/y//L/8v/y//T/9P/0
//T/9P/0//T/9P/0//T/9P/0//T/9P/0//T/9P/0//T/9P/y//L/8v/y//T/9P/0//T/
8v/y//L/8v/0//X/9v/3//b/+P/5//r/+v/6//r/+v/4//f/9//3//n/+P/4//j/+//9
//7////9//v/+P/0//L/8P/u/+3/7v/y//T/9v/0//P/8v/x//P/8//z//H/7//u/+7/
7v/t/+3/7f/s/+7/7v/u/+7/7v/u/+7/7v/v/+//7//v//H/8f/x//H/8f/x//L/8v/1
//v/AwAHAAwAFgAkADIARABcAG4AbgBVADYAHQAMAPz/8v/t/+f/3P/N/7n/n/+C/2f/
Wf9e/3X/i/+e/6z/u//J/9T/3P/i/+v/8//6//////8AAAIABAAEAAUABgAGAAYACAAI
AAgACAAKAAoACwAMAAwADAAMAA8ADwARABEAEQARABMAEwARABEAEQATABQAFAAUABUA
FQAWABYAFwAVABYAFgAXABcAGQAaABoAGgAbABsAHAAaABsAHQAeAB4AHwAgACEAIQAj
ACQAJQAmACcAKAApACgAKQAsACwALgAwADIANAA2ADgAOgA8AEAAQQBCAEUASABKAE4A
UgBRAFUAWABaAF0AYQBiAGYAaQBrAG0AcQByAHUAdwB4AHgAeAB5AHkAegB6AHkAeAB2
AHYAdgBzAHAAawBmAGIAXQBZAFUAUABLAEUAPwA5ADUAMAAsACgAJQAgAB4AGwAZABcA
FAARABAADwANAAsACwAJAAgABwAGAAYABQADAAUABQAEAAMAAQABAAEAAQABAAEAAQAB
AAMAAgACAAIAAAAAAAAAAAAAAAAAAAAAAAAAAAAAAAAAAAABAAEAAQABAAEAAgACAAEA
AQACAAIABAAEAAQABAAFAAUABQAFAAUABQAFAAUABQAFAAUABQAEAAQABAAEAAQABAAE
AAQABAAEAAMAAwADAAMAAgACAAMAAwADAAMAAwACAAIAAgADAAMAAwADAAEAAAAAAAAA
AgACAAIAAQD////////+//7//v/+//7//////////////////v/+//7//v/9//3//f/8
//z//P/8//z//P/8//z//P/8//v/+//7//v/+//9//3//f/9//3//f/9//3//P/8//z/
+//7//v/+//7//v/+//7//v/+//7//v/+//7//v/+//7//v/+//7//v/+//7//v/+v/4
//j/+P/4//r/+v/6//r/+v/6//r/+//5//n/+P/4//r/+v/6//r/+P/4//j/+P/4//j/
+P/4//j/+P/4//j/+P/4//j/+P/4//j/9v/2//b/9v/2//b/9v/2//b/9v/2//b/9v/2
//b/9v/2//b/9v/2//b/9v/2//b/+P/4//j/+P/2//b/9v/2//b/9v/2//b/+P/4//j/
+P/4//j/+P/4//j/+P/4//j/+v/7//z//f/8//7///8AAAAAAAAAAAAAAAD/////////
//7//v/+/wIAAwADAAMAAAD///3/+v/4//b/9P/z//H/9P/1//b/+P/3//b/9f/1//X/
9f/z/+//7v/u/+7/7//v/+//7v/u/+7/7v/u/+7/7v/u/+7/7//v/+//7//v/+//7//v
/+//7//y//L/9f/7/wEABQAMABgAJgA4AFAAagB6AHIAWwBKAD8AMAAiABgADwAHAPT/
1/+3/5f/ev9f/1H/Wv9t/4X/mv+u/73/y//W/+L/8P/5//3/AAABAP//AAACAAQABAAF
AAYABgAGAAgACAAIAAgACgAKAAsADAAMAAwADAALAAsADQANAA0ADQAPAA8ADwAPAA8A
EQASABIAEgATABMAFAAUABUAFQAWABYAFwAVABcAGAAYABoAGwAbABwAGgAbAB0AHgAg
ACEAIgAjACMAJQAmACcAKAApACoAKwAuAC8AMgAyADIANAA2ADgAPAA+AEAAQgBGAEcA
SABLAFAAUgBWAFoAWwBfAGIAZABpAG0AbgByAHUAdwB5AH0AgACDAIUAhgCIAIgAiQCJ
AIwAjACLAIoAiACIAIgAhQCCAH0AeAB0AG0AZwBhAFoAUwBNAEcAQQA8ADYAMQAsACcA
IgAgAB0AFwAVABIADwAMAAsACQAHAAUAAwACAAEAAAAAAP///f/9//3//P/7//v/+//7
//v/+//7//v/+//7//r/+v/6//j/+P/4//j/+P/4//j/+P/6//r/+v/6//r/+//7//v/
+//7//z//P/9//3//v/+//z//P/8//z//f/9//3//f/9//3//f/9//3//f/9//3//v/+
//7//v/+//7//v/+/wAAAAD///////////7//v/9//3//f/9//3//P/8//z/+//7//v/
+//7//r/+v/6//r/+v/6//n/+f/5//n/+P/4//j/+P/4//f/9//3//f/9//3//b/9v/2
//b/9f/1//f/9v/2//b/9v/2//b/9v/0//T/9P/z//X/9f/1//X/9f/1//X/9f/1//X/
9f/1//T/9P/0//P/9f/1//X/9f/1//X/9f/1//P/8//z//P/9f/1//X/9f/z//P/8//z
//X/9f/1//T/9P/0//T/9P/0//T/9P/0//T/9P/0//X/9f/1//T/9P/y//L/8v/y//T/
9v/1//T/8//y//T/9P/0//T/9P/0//T/9P/0//T/9P/0//L/8v/y//L/9P/0//T/9P/y
//L/8v/y//T/9P/0//T/9P/0//T/9P/2//b/9v/2//T/9P/0//T/9P/0//T/9P/0//T/
9P/0//T/9P/0//T/8v/y//L/8v/y//L/8v/y//L/8v/y//L/9P/0//T/9P/y//L/8v/y
//T/9P/0//T/9v/2//b/9v/2//b/9v/2//b/9v/2//b/9v/2//b/9v/4//j/+P/4//b/
9v/2//b/9v/2//b/9v/2//b/+P/5//j/+f/6//z//f/+//7//v/+//7//v/9//v/+//7
//r//P/8//7///8BAAEAAAD///v/+P/2//T/8P/v/+//8v/1//b/9v/1//L/8f/x//H/
8f/v/+3/7P/u/+7/7//v/+//7v/u/+7/7v/u/+7/7v/w//D/8f/x//H/8f/x//H/8f/x
//H/8f/y//T/+f///wMABwAQABwAKgA4AE4AZAB0AG4AUQAyAB8ADAD+//b/7//p/9z/
yf+z/5//hv9r/1//aP99/5P/pP+0/8X/1f/g/+b/7v/5/wEABgAJAAsADAAOABAADgAP
ABAAEAASABQAFAAUABYAGAAYABkAGgAaABoAGgAZABkAGwAbAB0AHQAfAB8AHQAdAB0A
HwAgACAAIAAhACEAIgAiACMAJQAmACYAJwAlACcAKAAoACgAKQApACoAKgArAC0ALgAu
AC8AMAAxADEAMwA0ADUANAA1ADYANwA4ADkAPAA8ADwAPgBAAEIAQwBEAEUARgBFAEUA
RQBHAEcARgBHAEgARQBHAEgASABIAEsASwBOAE4ATwBQAFMAUgBTAFMAUgBUAFQAVQBV
AFUAVABSAFAATgBOAE4ASwBGAEEAPAA4ADQALwAqACQAIQAbABUADwAMAAYAAQD8//f/
8v/w/+3/6//p/+b/4//e/93/2//Z/9n/1//W/9X/1P/U/9P/0f/P/8//zv/N/83/zf/N
/83/y//L/8v/y//L/8r/yv/K/8z/zP/M/8z/zP/M/8z/zP/O/87/zv/O/8z/zf/N/83/
z//P/9D/0P/P/8//0P/Q/9D/0P/Q/9D/0f/R/9H/0f/R/9H/0f/R/9H/0f/R/9H/0v/S
/9L/0v/S/9L/0v/S/9L/0v/R/9H/0f/R/9D/0P/R/9H/0f/R/9H/0P/Q/9D/z//P/8//
z//R/9D/0P/Q/9D/0P/Q/8//0f/R/9H/0P/Q/9D/0P/Q/8//z//P/8//z//P/87/zv/O
/87/zf/N/8//zv/O/87/z//Q/9H/0v/Q/9D/0P/P/9H/0f/R/9H/0f/R/9H/0f/T/9P/
0//T/9T/1P/U/9P/1f/V/9X/1f/V/9X/1f/V/9X/1f/V/9X/1f/V/9X/1f/X/9f/1//X
/9f/1//X/9b/2P/Y/9j/2P/Y/9j/2P/Y/9j/2P/Y/9n/2f/Z/9j/2P/Y/9j/2P/Y/9j/
2P/Y/9j/2P/Y/9b/1v/W/9b/1v/W/9b/1v/W/9b/1v/W/9b/1v/W/9b/1v/W/9b/1v/Y
/9j/2P/a/9v/3P/d/97/4P/h/+L/4v/i/+L/4v/i/9//3//f/9//4P/g/+D/4v/j/+P/
4//i/+H/3//c/9r/1v/U/9P/0//X/9n/2//c/9n/2P/X/9f/1f/V/9P/0f/Q/9D/0P/R
/9H/0f/Q/9D/0v/S/9L/0v/S/9L/0v/T/9P/0//T/9P/0//T/9P/0//T/9b/2P/Z/9//
4//n/+7/+v8IABgAMABKAF4AXABFADAAIwAUAAYA/P/1/+3/3v/D/6f/i/9q/0v/Pf9E
/1f/bf+C/5T/o/+z/8D/yP/Q/9v/4f/m/+n/6f/q/+z/7v/u/+//8P/w//D/8v/y//L/
8v/0//T/9f/2//b/9v/2//f/9//5//n/+f/5//v/+//7//v/+//9//7//v/+//////8A
AAAAAQABAAIAAgADAAEAAwAEAAQABgAHAAcACAAGAAcACQAKAAoACwAMAA0ADQAPABAA
EQAUABUAFgAXABgAGQAcABwAIAAiACQAJgAoACoALAAuADIAMwA0ADcAPAA+AEIARgBH
AEsATgBQAFMAVwBYAFwAYQBjAGUAaQBsAG8AcQByAHQAdAB1AHUAeAB4AHcAdgB0AHQA
dABxAG4AaQBkAGAAWABTAE4ASABDAD0ANwAxACwAJgAhABwAFwASABAADQAJAAcABAAB
APz/+//5//f/9f/z//L/8f/y//L/8f/v/+//7//u/+3/7f/t/+3/7f/t/+3/7f/t/+v/
6v/q/+r/7P/s/+z/7P/q/+r/6v/q/+z/7P/s/+z/6v/r/+v/6//t/+3/7v/u/+3/7f/u
/+7/7v/u/+7/7v/v/+//7//v/+//7//v/+//8f/x//H/8f/y//L/8v/y//L/8v/y//L/
8v/y//H/8f/z//P/8v/y//H/8f/x//H/8f/w//D/8P/v/+//7//v//H/8P/w//D/7v/u
/+7/7f/t/+3/7f/s/+z/7P/s/+z/6f/p/+n/6f/p/+n/6P/o/+r/6v/p/+n/6f/o/+j/
6P/o/+j/6P/o/+j/6P/o/+f/5f/l/+X/5f/l/+X/5f/l/+X/5f/l/+X/5v/m/+b/5f/l
/+X/5f/l/+X/5f/l/+X/5f/l/+X/5f/l/+X/5f/l/+X/5f/l/+X/5f/l/+X/5P/k/+T/
5P/k/+T/5P/k/+T/5P/k/+T/5f/l/+X/5P/k/+T/5P/k/+T/4v/i/+L/4v/i/+L/4v/i
/+L/4v/k/+T/5P/k/+T/5P/k/+T/5P/k/+T/5P/k/+T/5P/k/+T/5P/k/+T/4v/i/+L/
4v/k/+T/5P/k/+L/4v/i/+L/4v/i/+L/4v/i/+L/4v/i/+L/4v/i/+L/4v/i/+L/4v/g
/+D/4P/g/+D/4P/g/+D/4v/i/+L/4v/i/+L/4v/i/+L/4v/i/+L/4v/k/+X/5v/n/+j/
6v/r/+r/6v/q/+r/6v/q/+n/6f/p/+n/6P/o/+j/6v/r/+v/7P/s/+z/6//o/+b/5P/i
/9//3//i/+P/5v/m/+X/5P/j/+P/4//j/+H/3//e/97/3v/f/9//3//g/+D/4P/g/+L/
4v/i/+L/4v/j/+P/4//j/+P/4//j/+P/4//h/+L/5v/p/+v/8//7/wAACAAUACIANABK
AGIAagBXADwAKQAaAAgA+v/x/+v/5P/R/7X/m/+E/2f/U/9S/2H/df+M/6L/s//B/87/
2v/i/+3/9f/8////AQACAAQABgAEAAUABgAGAAgACgAKAAoACgAMAAwADQAOAA4ADgAO
AA8ADwARABEAEwATABUAFQAXABcAFwAZABoAGgAaABsAHQAeAB4AHwAfACAAIAAhACMA
JQAmACYAJAAlACUAJgAoACkAKwAsACoAKwAsAC0ALwAxADIAMwA0ADUANgA3ADgAOQA8
ADwAPgBAAEIARABEAEYASABKAE8AUQBTAFcAWABaAF4AYgBjAGcAagBsAG8AcwB0AHgA
eQB7AH0AgQCCAIUAhwCIAIwAjACNAI0AkgCSAJEAkACQAJAAkACNAIwAhwCCAH4AeQB1
AHEAbABnAGEAWwBVAFAASgBFAEAAOwA2ADQAMQAqACcAIwAfAB4AHQAbABkAFwAVABQA
EwASABIAEQAPAA0ADQAMAAsACQAJAAkACQAJAAkACQAJAAsACgAKAAoACAAIAAgACAAK
AAoACgAKAAgACAAIAAgACgALAAsACwAJAAkACgAKAA0ADQAOAA4ADgAOAA4ADgANAA0A
DQANAA8ADwAPAA8ADwAPAA8ADwAQABAAEAAQAA4ADgAOAA4ADAAMAAsACwALAAsACgAK
AAkACQAJAAkACwAKAAoACgAJAAkACQAJAAkACAAIAAgACAAIAAgABwAHAAcABwAGAAQA
BAAEAAQAAwADAAMAAwADAAMAAgACAAIAAgABAAEA///+//7//v/+//7//v/+//7//v/+
//3//f/9//3//f/9//3//f/9//3//f/9//3//P/8//z/+//7//v/+//7//v/+//7//v/
+//7//v/+//5//n/+f/5//n/+f/5//n/+//7//v/+v/6//r/+v/6//z//P/8//z/+v/6
//r/+//7//v/+v/6//z//P/8//z/+v/6//z//P/8//z//P/8//z//P/6//r/+v/6//r/
+v/6//r//P/+////AAD//wAAAgADAAQABAAEAAQABAAEAAMAAwADAAMAAgACAAQABgAH
AAcABQAEAAMAAQD8//r/+P/2//f/9//6//v//P/8//v/+v/3//f/9//3//X/8//y//L/
8v/z//P/8//y//L/8v/y//L/8v/y//L/8P/x//H/8f/x//H/8f/x//P/8//z//T/9v/5
////BQAJABIAHgAsAEIAWABsAHYAZgBJADQAJQAYAAoABAD///X/4v/J/6//lf92/13/
W/9s/4X/mf+m/7b/xf/T/9z/5P/s//X/+/8AAAEAAQACAAQABgAGAAcACAAIAAgACgAK
AAoACAAKAAoACwAKAAoACgAKAAsACwANAA0ACwALAA0ADQANAA0ADQAPABAAEAAQABEA
EQASABIAEwATABQAFAAVABUAFwAYABgAGAAZABkAGgAaABsAHQAeAB4AHwAgACEAIQAj
ACQAJQAmACcAKAApACoAKwAuAC4AMAAyADQANgA4ADoAPAA+AEIAQwBEAEcASgBMAFAA
VABVAFkAXABeAGEAZQBmAGoAbQBvAHEAdQB0AHcAeQB6AHoAegB7AHsAfAB8AHsAegB4
AHgAeAB1AHIAbQBoAGQAXgBZAFQATgBLAEUAPwA5ADYAMAArACYAIgAeAB0AGwAVABMA
EAANAAwACwAJAAcABwAFAAQAAwACAAIAAQD////////+//3/+//7//v/+//7//v/+//7
//v/+v/6//r/+P/4//j/+P/6//r/+v/6//j/+P/4//j/+v/7//v/+//7//v//P/8//v/
+//8//z//P/8//z//P/9//3//f/9//3//f/9//3//f/9//3//f/8//z//P/8//z//P/8
//z/+v/6//n/+f/7//v/+v/6//n/+f/5//n/+f/4//j/+P/3//f/9//3//f/9v/2//b/
9P/0//T/8//z//P/8//y//L/8v/y//L/8f/x//H/8f/x//H/8P/w//D/8P/v/+//7//u
/+7/7v/u/+7/7v/u//D/8P/w/+//7//v/+//7//v/+//7//v/+3/7f/t/+3/7v/u/+7/
7f/t/+3/7f/t/+3/7f/t/+3/7f/t/+3/7f/t/+3/7f/t/+3/7f/t/+3/7//v/+//7v/u
/+7/7v/u/+7/7v/u/+7/7P/s/+z/7f/v/+//7v/u/+7/7v/u/+7/7v/u/+7/7v/u/+7/
7v/u/+7/7v/u/+7/7v/u/+7/7v/u/+7/7v/u/+7/7v/u/+7/7v/u/+7/7v/u/+7/7P/s
/+z/7P/u/+7/7v/u/+7/7v/u/+7/7P/s/+z/7P/s/+z/7P/s/+z/7P/s/+z/7P/s/+z/
7P/s/+z/7P/s/+z/7P/s/+z/7P/s/+z/7P/s/+z/7P/s/+z/7P/s/+z/7P/s/+z/7P/q
/+r/6v/q/+z/7P/s/+z/6v/q/+r/6v/s/+z/7P/s/+z/7f/u/+//7v/w//H/8v/y//L/
8v/y//L/8f/x//H/8f/w//D/8P/w//H/8f/x//L/8f/v/+z/7P/q/+j/5//k/+b/5v/m
/+j/5//m/+X/5f/l/+X/4//h/+D/4P/g/9//3//f/97/3v/e/97/3v/e/97/3v/e/+H/
4f/h/+H/4f/h/+H/4f/h/+H/4v/k/+f/6//x//f//P8GABQAJAA8AFYAaABiAEsAOAAt
AB4ADgACAPn/8f/i/8P/pf+H/2r/Uf9F/0j/W/9z/4r/nv+v/7v/yP/U/+L/6//x//L/
8//z//T/9v/4//j/+f/6//r//P/+//7//v/+/wAAAAABAAIAAgACAAIAAwADAAUABQAF
AAUABwAHAAcABwAHAAkACgAKAAoACwALAAwADAANAA0ADgAOAA8ADwARABIAEgASABMA
EwAUABYAFwAZABoAGgAbABwAHQAfACEAIgAjACQAJQAmACcAKAApACwALAAuADAAMgA0
ADYAOAA6ADwAPwBBAEMARwBKAEwAUABUAFcAWwBeAGAAZQBpAGoAbgBzAHUAdwB7AHoA
fQB/AIAAhACEAIUAhQCIAIgAhwCGAIQAhACEAIEAfwB7AHcAdABsAGcAYgBcAFcAUQBL
AEUAQAA6ADUAMAApACQAIgAfABkAFwAUABEADAALAAkABwAFAAMAAgABAP7//v/9//v/
+//7//r/+f/5//n/+f/5//n/+f/5//n/9//2//b/9v/2//b/9v/2//b/9v/2//b/+P/4
//j/+P/2//f/9//3//n/+f/6//r/+f/5//r/+v/6//r/+v/6//v/+//7//v/+//7//v/
+//7//v/+//7//z//P/8//z//P/8//z//P/8//z/+//7//v/+//6//r/+//7//v/+//7
//r/+v/6//n/+f/5//n/+f/4//j/+P/4//j/+P/3//f/9//3//b/9v/2//b/9v/z//P/
8//z//X/9f/0//T/8v/y//H/8f/x//D/8P/w//D/8P/w//D/8P/w//D/7//v/+//7//v
//H/8f/x//H/8f/x//H/8f/w//D/8P/v/+//7//v/+//7f/t/+3/7f/v/+//7//v/+//
7//v/+//7//v/+//7//v/+//7//u/+7/7v/u/+7/7P/s/+z/7P/u/+7/7v/v/+//7//u
/+7/7P/s/+z/7P/u/+7/7v/u/+7/7v/u/+7/7v/u/+7/7v/u/+7/7v/u/+7/7v/u/+7/
7v/u/+7/7v/u/+7/7v/u/+7/7v/w//D/8P/w//D/8P/w//D/8P/w//D/8P/u/+7/7v/u
/+7/7v/u/+7/7v/u/+7/7v/u/+7/7v/u//D/8P/w//D/8P/w//D/8P/w//D/8P/w//L/
8v/y//T/9f/2//f/+P/4//n/+v/6//z//P/8//z/+f/5//n/+f/6//r/+v/8//7///8A
AAAAAQD///z/+v/4//b/9f/1//r/+//8//z/+//6//n/+f/4//f/9P/x//L/8v/y//P/
8//z//L/8v/y//L/8v/y//L/8v/y//P/8//z//P/8//z//P/8//z//X/9P/2//v///8F
AA0AFAAgAC4AQABWAGgAbgBeAD0AIgAPAP7/8v/q/+P/3f/O/7n/pf+L/27/Wf9b/27/
hf+Z/6r/uP/F/8//2P/g/+j/8f/1//r//f///wAAAgAEAAQABQAGAAYABAAGAAYABgAG
AAgACAAJAAoACgAKAAoACwALAA0ADQANAA0ADwAPAA8ADwAPABEAEAAQABAAEQARABIA
EgATABMAFAAUABUAFQAXABgAGAAWABcAFwAYABgAGQAbABwAHAAdAB4AHwAfACEAIgAj
ACQAJQAmACcAKAApACwALAAuADAAMgA0ADQANgA4ADoAPgA/AEAAQwBGAEgATABQAE8A
UwBWAFgAWwBfAGAAZABlAGcAaQBtAGwAbwBxAHIAdAB0AHUAdQB4AHgAdwB2AHQAdAB0
AHEAcABrAGYAYgBeAFkAVABOAEoARQBAADsAOAAyAC0AKAAlACAAHgAbABcAFQASAA8A
DAALAAkABwAHAAUABAADAAIAAgABAP////////7//f/9//3//f/9//3//f/9//3////+
//7//v/8//z//P/8//7//v/+//7//v/+//7//v/+//////////////8AAAAAAQABAAIA
AgAEAAQABAAEAAUABQAFAAUABQAFAAUABQAFAAUABQAFAAYABgAGAAYABgAGAAYABgAI
AAgABwAHAAcABwAGAAYABwAHAAcABwAHAAYABgAGAAcABwAHAAcABQAEAAQABAAEAAQA
BAADAAMAAwADAAIAAgACAAIAAgABAAEAAQABAAEAAQAAAAAAAAAAAP////////7//v/+
//z//P/8//z//P/8//z/+//9//3//f/9//v/+//7//v//f/9//3//f/8//z//P/7//v/
+//7//v/+//7//v/+//7//v/+//7//v/+//7//v/+//7//v/+//7//v/+//6//r/+v/6
//r/+v/6//r/+v/6//r/+v/7//v/+//6//r/+v/6//r/+v/8//z/+v/6//r/+v/6//r/
+v/6//r/+v/6//r/+v/6//r/+v/6//r/+v/6//z//P/8//z//P/8//z//P/8//z//P/8
//z//P/8//z//P/8//z//v///wAAAQACAAQABQAGAAYACAAIAAgACAAFAAUABQAFAAIA
AgACAAQABwAHAAcABgAHAAUAAgAAAPz/+v/5//n/+//7//v/+v/6//r/+v/7//v/+//5
//f/9v/2//b/9//3//f/9v/2//b/9v/2//b/9v/2//b/9//3//f/9//3//f/9//3//f/
9//4//j/+//9/wMACQAOABQAIAAwAEIAWgB0AIIAdwBeAE8ARgA4ACgAHQAXAA4A+f/b
/7v/nP99/2X/XP9l/3n/kP+m/7n/yf/W/+L/7P/5/wMACAAJAAcACAAKAAwADgAPABAA
EAAQABIAEgASABIAFAAUABUAFgAWABYAFgAVABUAFwAXABkAGQAbABsAGwAbABsAHQAe
AB4AHgAfAB8AIAAgACEAIQAiACIAIwAjACUAJgAmACYAJwAnACgAKAApACsALAAsAC0A
LgAvAC8AMQAyADMANgA3ADgAOQA6ADsAPgA+AEAAQgBEAEYASgBMAE4AUABUAFUAVgBZ
AFwAXgBiAGYAaQBtAHAAcgB3AHsAfACAAIMAhQCHAIsAjgCRAJMAlACXAJgAmgCbAJ4A
ngCdAJwAnACcAJwAmQCXAJMAjwCMAIYAgQB8AHYAcQBrAGUAXwBaAFQATwBKAEMAPgA8
ADkANAAxAC0AKQAmACUAIwAhAB0AGwAaABkAFgAWABUAEwAVABUAFAATABMAEwATABMA
EQARAA==
         </WaveFormData>
      </LeadData>
      <LeadData>
         <LeadByteCountTotal>10000</LeadByteCountTotal>
         <LeadTimeOffset>0</LeadTimeOffset>
         <LeadSampleCountTotal>5000</LeadSampleCountTotal>
         <LeadAmplitudeUnitsPerBit>4.88</LeadAmplitudeUnitsPerBit>
         <LeadAmplitudeUnits>��V</LeadAmplitudeUnits>
         <LeadHighLimit>2147483647</LeadHighLimit>
         <LeadLowLimit>268435456</LeadLowLimit>
         <LeadID>V4</LeadID>
         <LeadOffsetFirstSample>0</LeadOffsetFirstSample>
         <FirstSampleBaseline>0</FirstSampleBaseline>
         <LeadSampleSize>2</LeadSampleSize>
         <LeadOff>FALSE</LeadOff>
         <BaselineSway>FALSE</BaselineSway>
         <ExcessiveACNoise>FALSE</ExcessiveACNoise>
         <MuscleNoise>FALSE</MuscleNoise>
         <LeadDataCRC32>1397290661</LeadDataCRC32>
         <WaveFormData>
4v/i/+L/4v/g/+D/4P/g/+D/4P/g/+D/4P/g/+D/4P/g/+D/4P/g/+D/4P/g/+D/3v/e
/97/3v/e/97/3v/e/97/3v/e/97/3v/e/97/3v/e/97/3v/e/97/3v/e/97/3v/e/97/
3v/e/97/3v/e/+D/4P/g/+D/3v/e/97/3v/e/97/3v/e/+D/4P/g/+D/3v/e/97/3v/e
/97/3v/e/97/3v/e/97/4P/g/+D/4P/g/+D/4P/g/97/3v/e/97/3v/e/97/3v/e/97/
3v/e/97/3v/e/97/3v/e/97/3v/f/9//3//f/+D/4P/g/+D/4P/g/+L/5P/k/+T/5v/n
/+r/6//r/+v/7v/u/+3/7f/s/+3/7v/u/+z/7f/w//H/8v/y//L/7//t/+v/5//k/+L/
4v/j/+X/5v/m/+X/4//h/+D/3//e/9v/2v/a/9r/2v/a/9r/2v/c/9v/2//b/9n/2P/Y
/9n/2f/Z/9n/2f/a/9r/2v/a/9r/2v/a/9r/2v/Y/9r/2v/b/93/4//1/wgAHQA6AFkA
dgCUAL4A8AAeAUYBZwF4AXQBUAEBAZkAOwDv/6f/bv9Z/2j/fv+S/6T/tP+//8T/zP/Y
/+L/5v/n/+v/6f/p/+v/7P/q/+r/6v/q/+v/6//r/+v/7P/s/+z/7P/u/+7/7v/v/+3/
7v/u/+7/8P/x//L/8v/y//P/8//1//T/9f/1//X/9//4//j/+f/5//j/9//3//r/+//7
//z//P/+//7//v/8//7///8AAAMABAAFAAYABwAHAAcACQAJAAoADAANAA4ADwAQABEA
FAAVABcAGQAbAB0AHwAhACYAKQAsAC4ALwAzADcAOwA/AEMARgBKAFAAVQBZAF0AYABk
AGgAagBsAG8AcQB1AHkAewB+AIEAhQCGAIcAhwCJAIcAhwCGAIEAfgB5AHYAcgBsAGYA
XwBXAFEASgBEAD4AOQAzAC0AJwAiAB4AGgAVABIADwALAAgABQACAAAA/f/7//r/+P/6
//n/9v/2//T/8//z//H/8//0//T/8//y//H/8f/w//D/8P/x//H/8v/y//L/8//z//P/
8//y//D/8P/w//D/8P/w//D/8P/w//D/8P/w//L/8v/z//P/8f/x//H/8f/y//L/8f/x
//L/8v/y//P/8//y//L/8//1//X/9f/2//T/9P/0//T/9P/0//T/9P/y//L/8f/x//T/
9P/z//P/8//z//P/8//x//H/8v/y//L/8P/w//D/8v/y//L/8f/x//H/8f/x//L/8//0
//P/8f/w/+//7v/v//D/8f/x/+//7//v/+//8P/u/+7/7//x//H/8f/x//D/8P/w//D/
7v/t/+3/7f/u/+//8P/x/+//7//v/+//7//v/+//7//w//D/8P/w//D/8P/w//D/8P/w
//D/8P/w//D/8P/w/+7/7v/u/+7/7//w//H/8v/0//T/9P/0//L/8v/y//H/8f/y//L/
8//z//P/8v/y//H/8f/x//L/+P/4//X/9P/z//L/8v/y//L/8v/0//T/9P/0//T/9P/0
//T/9P/0//T/9P/2//b/9v/2//T/9P/0//T/9v/2//b/9v/2//b/9v/1//b/9//4//r/
+P/4//j/+P/6//z//v/+//7/AAABAAIAAQABAAEAAgAEAAMAAwAEAAUABgAGAAYACAAM
AA4AEAAPAA4ACgAFAAIA/f/5//b/+P/7////AgABAP///P/5//j/9//2//P/9P/0//T/
9P/0//T/9P/0//X/9f/1//X/8v/y//P/8//y//H/8P/w//L/8v/y//L/8v/w//D/8v/2
//j/+v/7/wEACQAVACQANwBSAG8AjACmAMIA5AAIASgBQwFOAUABEAHHAHkALQDp/63/
gP93/4r/ov+0/8L/zP/V/9z/3v/k/+z/9P/5////AQABAAMABAAEAAQABAAEAAMAAwAD
AAMABgAGAAYABgAIAAgACAAJAAcACAAIAAgACgALAAwADAAKAAsACwANAA4ADwAPAA8A
DQAOAA4ADwAQABAAEAARABAAEQARABIAFAAWABYAFgAWABgAGQAaABsAHAAdAB4AHwAf
AB8AIQAjACQAJgAnACoAKwAsAC0AMAAxADMANQA1ADcAOQA7AD4AQQBEAEYASQBNAFEA
VQBZAF0AYABkAGYAawBvAHMAdgB6AH4AgACEAIcAiQCNAI8AjwCQAJEAkwCUAJUAlQCU
AJEAkACOAIkAhgCBAH4AdwBwAGkAYQBbAFUATgBIAEAAOwA1AC8AKwAmACIAHgAbABgA
FQARABAADQAKAAgABwAFAAQAAgACAAEA/v/+//7//f/9//v/+//8//z/+//7//v//P/8
//r/+v/7//v/+v/6//r/+//7//v/+//6//j/+P/4//j/+v/6//r/+v/4//j/+P/4//r/
+v/7//v/+//7//v/+//6//r/+f/5//r/+v/6//v/+f/4//j/+f/5//n/+f/6//j/+P/4
//j/+P/4//j/+P/4//j/9//3//b/9v/1//X/9f/1//X/9f/1//X/9v/2//T/8v/y//L/
8P/w//D/7//t/+3/7f/t/+3/7f/t/+v/7P/s/+z/7P/r/+r/6f/n/+f/5//n/+f/6P/m
/+b/5//l/+X/5f/l/+b/5v/m/+b/5f/j/+L/4f/j/+P/4//j/+P/4//j/+P/4//j/+P/
4//i/+L/4v/i/+L/4v/i/+L/5P/k/+T/5P/i/+L/4v/i/+T/5P/k/+T/5P/k/+T/5P/k
/+T/5P/k/+b/5v/m/+X/4//k/+T/5f/n/+f/5v/m/+X/5f/l/+b/5v/o/+b/5v/m/+b/
5v/m/+b/5v/k/+T/5P/k/+b/5v/m/+b/5v/m/+b/5v/k/+T/5P/k/+T/5P/k/+T/5P/k
/+T/5P/m/+b/5v/m/+b/5v/m/+b/5P/k/+T/5P/k/+T/5P/k/+T/5P/k/+T/5v/m/+b/
5f/j/+P/4//k/+T/5P/k/+T/5v/o/+r/6v/q/+z/7f/u/+3/7f/t/+7/7v/t/+3/7v/t
/+7/7v/u//H/9P/1//b/9P/0//H/7f/p/+X/4v/g/+D/4f/j/+T/5P/j/+H/3//g/9//
3v/b/9j/2P/Y/9j/2P/Y/9j/2P/X/9f/1//X/9b/1v/X/9f/1//X/9f/2P/Y/9j/2P/Y
/9j/2P/Y/9j/2v/a/9r/2//f/+v/+/8QACsASABlAIIApgDSAAABKgFOAWcBbAFYASAB
wwBhABEAyf+B/1j/W/9y/4T/lv+m/7L/vf/G/87/2P/g/+T/5f/n/+X/5f/n/+j/6P/o
/+j/6P/p/+n/6f/p/+z/7P/s/+z/7v/u/+7/7//v//D/8P/w/+7/7//w//D/8f/z//T/
9//2//f/9//3//f/+P/4//n/+v/6//r/+//6//v/+//8//z//v/+//7//v8AAAEAAgAB
AAIAAwAEAAUABQAFAAcACQAKAAwADQAPABEAEwAVABYAFwAZABsAHQAfACEAIwAmACkA
LAAuADEANQA5AD0AQQBFAEgATABQAFUAWQBdAGAAZABoAGoAbgBxAHMAdwB6AHsAfQB/
AIEAggCDAIMAgQB/AH8AfgB7AHgAcwBwAGgAYgBcAFUATwBJAEIAPAA2ADEAKwAlAB8A
GgAWABIADQAKAAcAAwAAAP3/+v/4//n/9//2//T/8v/x/+7/7v/u/+3/7f/r/+v/7P/s
/+v/6//r/+z/7P/o/+j/6f/p/+r/6v/q/+v/6f/p/+n/6P/o/+j/6P/o/+j/6P/o/+j/
6P/o/+j/6P/o/+j/6f/p/+n/6f/p/+n/6v/q/+n/6f/s/+z/7P/t/+v/6v/q/+v/6//r
/+v/7P/u/+7/7v/u/+7/7v/u/+7/7v/u/+3/7f/w//D/7//v//D/8f/y//P/7//v//D/
8P/w/+7/7v/u/+7/7v/u/+3/7f/t/+3/7f/v/+//7//t/+z/7P/s/+z/6v/q/+r/6f/p
/+n/6f/p/+r/6P/o/+n/6f/p/+n/6f/o/+j/6P/o/+j/5//n/+f/5//n/+f/5//n/+f/
5//n/+X/5f/l/+X/5v/m/+b/5v/m/+b/5v/m/+T/5P/k/+T/5P/k/+T/5P/k/+T/5P/k
/+L/4v/i/+L/5P/k/+T/5P/i/+L/4v/h/+H/4v/i/+P/5f/l/+T/5P/h/+H/4f/i/+T/
4v/h/+D/3//e/+D/4P/g/+D/4P/g/+D/4P/i/+L/4v/i/+H/4P/f/97/4P/g/+D/4P/g
/+D/4P/g/+L/4v/i/+L/4P/g/+D/4P/g/+D/4P/g/+D/4P/g/+D/4P/g/+D/4P/i/+L/
4v/i/+L/4v/i/+L/4v/i/+L/4v/i/+L/4v/i/+T/5P/k/+T/4v/i/+L/4v/k/+T/5P/k
/+T/5P/k/+T/5v/m/+b/5v/m/+b/5v/m/+X/5P/j/+L/4v/i/+L/4v/j/+T/5f/m/+b/
5f/l/+X/4//k/+T/5P/l/+b/5//q/+v/6v/p/+r/6//s/+3/7f/r/+z/7P/r/+3/7v/v
//D/8v/y//P/9v/3//j/+P/4//X/8f/v/+v/5v/k/+T/5f/p/+r/6v/p/+X/4//i/+H/
4f/f/9//4P/g/+D/4P/g/+D/4P/f/9//4f/h/+D/4P/h/+H/4f/h/+H/4v/i/+L/4P/g
/+D/4P/i/+L/5v/q/+z/5//r//v/DQAcADEATABnAH4AmgC+AOYADAEuAUcBUAE8AQgB
uQBlAB8A3/+b/27/bf+C/5b/pv+0/8L/0f/Y/9j/3v/o//D/9f/3//n/+f/7//z//P/8
//z//P/8//v/+v/5//v//P/9//7//v/+//7//////wAAAAAAAAEAAwAFAAYABAAFAAUA
BwAGAAcABwAHAAcACAAIAAkACgAKAAoACwAMAA0ADQAOAA4AEAAQABAAEAASABMAFAAV
ABYAFwAYABsAGwAbAB0AHwAgACIAIwAkACUAJgAnACwALQAvADEAMQAzADUANwA8AD8A
QgBEAEkATQBRAFUAVABXAFkAXABiAGcAawBvAHQAeAB8AH4AfgCBAIMAhwCKAIsAjQCP
AJEAkgCTAJMAkwCRAJEAkACNAIoAhQCCAH4AeAByAGsAZwBhAFoAVABQAEsARQA/ADkA
NAAwACwAKQAmACMAHwAdABsAGQAYABYAEwARAA4ADgANAAoACgAMAAsACwAJAAkACgAK
AAkACQAJAAoACgAGAAYABwAHAAYABgAGAAcACQAJAAkACAAIAAgACAAIAAgACAAIAAgA
CAAIAAgACAAIAAgACQAJAAkACQAJAAkACgAKAAkACQAKAAoACgALAAsACgAKAAsACQAJ
AAkACgAMAAwADAAMAAwADAAMAAwADAAMAAsACwAKAAoACQAJAAsACwALAAsACQAJAAoA
CgAIAAYABgAGAAQABAAEAAMAAwADAAMAAwADAAMAAwABAP7//v/+//7//v/+//7//f/7
//v/+//7//r/+P/4//n/+//7//v/+//4//j/+P/4//j/9//3//f/9f/1//X/9f/1//X/
9f/1//X/9f/1//X/9v/2//b/9v/2//b/9v/2//T/9P/0//T/9P/0//T/9P/0//T/9P/0
//L/8v/y//L/9P/0//T/9P/2//b/9v/1//X/9v/2//f/9f/1//T/9P/z//P/8//0//b/
9v/0//T/9P/0//L/8v/y//L/8P/w//D/8P/u/+7/7v/u/+z/7P/r/+v/6//r/+z/7P/s
/+z/7P/s//D/8v/y//L/8v/z//T/9f/1//X/9v/2//P/8//0//X/9f/0//P/8//0//X/
9v/2//X/8f/s/+n/5f/i/+D/4P/h/+P/5P/k/+L/3//c/9r/2f/Y/9X/1P/U/9T/1P/U
/9T/1P/U/9P/0//T/9P/0v/Q/9H/0f/R/9H/0f/S/9L/0P/Q/9D/0P/Q/9D/0v/S/9L/
0v/R/9f/4//x/wQAHQA6AFcAdACUALwA6gASATIBSwFUAUIBDAG3AFkADQDH/4H/VP9V
/2r/fP+O/57/qP+z/7z/wP/I/9D/1v/Z/9v/3f/d/9//4P/e/97/3v/e/93/3f/d/93/
4P/g/+D/4P/g/+D/4P/h/+H/4v/i/+L/4v/j/+T/5P/m/+f/5//p/+j/6f/p/+n/6//s
/+z/7f/u/+7/7v/v//D/8f/x//L/8v/0//T/9P/0//b/9//4//n/+v/7//z//f/9//3/
//8BAAIABAAFAAYABwAIAAkADAANAA8AEQATABUAFwAZAB4AIQAkACYAJwArAC8AMwA3
ADsAPgBCAEQASQBNAFEAVgBaAF4AYABkAGcAaQBtAHAAcQBzAHUAdwB4AHkAeQB3AHUA
dQB0AHEAbgBpAGYAXgBYAFIASwBFAD8AOAAyACwAJwAhABsAEwAOAAoABgADAAAA/f/5
//b/8//w/+7/7f/r/+r/6P/o/+f/5P/k/+T/4//j/+H/3//g/+D/3//f/9//4P/g/97/
3v/f/9//3v/e/97/3//f/9//3//e/97/3v/e/97/3v/e/97/3v/g/+D/4P/g/97/3v/f
/9//4f/h/+H/4f/i/+L/4f/h/+T/5P/k/+X/5f/k/+T/5f/l/+X/5f/m/+b/5v/m/+b/
5v/m/+b/5v/o/+j/5//n/+b/5v/l/+X/5f/l/+X/5f/j/+P/5P/k/+b/5P/k/+T/5P/k
/+T/4//h/+H/4f/h/+H/4f/h/9//3v/e/97/3v/e/97/3v/d/93/3f/d/93/3v/c/9z/
3f/d/93/3f/d/9z/3P/c/9z/3P/b/9v/2//d/93/3f/d/9v/2//b/9v/3f/d/93/3f/c
/9z/3P/c/9z/3P/c/9z/3P/c/9z/3P/a/9r/2v/a/9z/3P/c/9z/3P/c/9z/3P/c/9z/
3P/c/9z/3P/c/9v/2//c/9z/3f/d/93/3P/c/9v/2//b/9z/2v/a/9z/3P/c/9z/3P/c
/9z/3P/a/9r/2v/a/9z/3P/c/9z/3P/c/9z/3P/c/9z/3P/c/9r/2v/a/9r/2v/a/9r/
2v/c/9z/3P/c/9v/2v/Z/9j/2f/a/9v/3P/c/9z/3P/c/9z/3P/c/9z/2v/a/9r/2v/a
/9r/2v/a/9r/2v/a/9r/3P/c/9z/3P/Z/9n/2f/Z/9r/2v/a/9r/2v/a/9z/3v/e/97/
4P/h/+D/4f/h/+H/4v/i/+H/4f/k/+X/5v/m/+T/5f/o/+n/7P/s/+z/6f/n/+X/4f/e
/9n/2P/Y/9n/2//c/9z/2//X/9b/1f/U/9P/0v/S/9L/0v/S/9L/0v/S/9H/0f/R/9P/
0v/S/9P/0f/R/9H/0f/S/9L/0v/S/9L/0v/S/9T/1P/U/9L/1P/X/9n/3//r//7/EQAs
AEkAZAB+AKQA0gD+ACABQQFYAVoBPgH5AJcAOQDx/6//cP9X/2b/fP+O/6D/rv+3/8L/
zP/S/9b/3P/f/+H/4v/j/+b/6P/m/+b/5v/m/+j/6f/q/+v/7P/s/+z/7P/w//D/8P/x
//D/8P/v/+7/8P/x//L/8v/y//P/8//1//b/9//3//f/9//4//j/+f/6//r/+v/7//z/
/f/9//7/AAACAAIAAgAEAAYABwAIAAgACAAIAAgACgALAAwADwATABQAFgAXABcAFwAX
ABcAGgAbAB0AHwAjACUAJwApAC0AMQA1ADgAOgA9AEAAQwBHAEsATgBSAFYAWwBfAGMA
aABsAHAAcgByAHUAdwB7AH8AgQCEAIcAiwCMAI0AjQCPAI0AjQCMAIsAiACDAIAAfAB2
AHAAaQBlAF8AWABSAEwARwBBADsANwAyAC4AKgAiAB4AGgAVABMAEQAPAA4ACwAJAAgA
BgAIAAcABAAEAAIAAQABAP//AQACAAIAAQD/////AAAAAAAAAAABAAEA/v/+//7/////
///////+/wAAAAAAAAAAAgACAAIAAgAAAAAAAAAAAAEAAgAEAAUABQAFAAUABQAFAAQA
AgABAAMABAAFAAcABQAEAAQABQAHAAcABwAIAAYABgAGAAYACAAIAAgACAAKAAoACQAJ
AAkACAAGAAUABwAHAAcABwAHAAcACAAIAAcABAADAAIABAAEAAQAAwADAAMAAwADAAEA
AQABAP//AAAAAAAAAAAAAAAAAAD//wEAAQABAAEA/v/8//z//f/9//3//f/9//z//P/8
//z//P/7//v/+//7//v/+//7//v/+//7//v/+f/5//n/+f/6//r/+v/6//r/+v/6//r/
/P/8//z//P/8//z//P/8//r/+v/6//r//P/8//z//P/8//z//P/8//z//P/8//v/+f/6
//r/+//7//v/+v/6//v/+//7//z/+v/6//r/+v/6//r/+v/6//r/+v/5//n/+f/5//r/
+v/6//r//P/8//7/AAAAAAAAAgADAAMAAwACAAEABAAEAAMAAwACAAMABAAEAAYABwAK
AAsACwAKAAkABQD///3/+f/2//X/9v/4//v/+v/6//n/9//z//L/8f/w/+3/7P/s/+z/
7P/s/+z/7P/s/+v/6//r/+v/6v/q/+v/6//r/+v/6//q/+r/6v/q/+r/6v/q/+r/6v/q
/+z/7P/v//n/BQAVACoAQwBgAHsAlgC2ANwABAEoAUQBVQFQASgB3gCHADkA+f+3/3//
bv9//5T/pv+y/7z/yP/T/9j/3v/m/+7/8v/1//f/+f/5//v//P/6//r/+v/6//v/+//7
//v//P/8//z//P/+//7//v////3//v/+//7//v///wAAAAAAAAEAAQADAAIAAwADAAMA
AwAEAAQABQAGAAYABgAHAAYABwAHAAgABgAIAAgACAAIAAoACwAMAA0ADgAPABAAEQAR
ABEAEwATABQAFgAXABYAFwAYABkAHAAdAB8AIQAjACUAJwApACwALwAyADQANQA5AD0A
QQBDAEcASgBOAFAAVQBZAF0AXgBiAGYAaABqAG0AbwBzAHUAdQB2AHcAeQB6AHsAewB5
AHcAdwB2AHIAbgBoAGQAXABWAFAASQBBADsANAAuACgAIwAdABcAEwAOAAoABgADAAAA
/f/5//j/9f/y//D/7//t/+z/6v/o/+f/5P/k/+X/5f/m/+X/4//k/+T/4//h/+H/4v/i
/+L/4v/j/+P/4P/g/+D/4f/h/+H/4f/g/97/3v/e/97/3v/e/97/3v/e/97/3v/e/+D/
4P/h/+H/4f/h/+H/4f/i/+L/4f/h/+L/4v/i/+P/4//i/+L/4//h/+H/4f/i/+T/5P/k
/+T/4v/i/+L/4v/k/+T/4//j/+T/5P/j/+P/4//j/+P/4//h/+H/4v/i/+L/4P/g/+D/
4P/g/+D/3//f/9//3//f/9//3//f/93/3P/c/9z/3P/c/9z/3P/b/9v/2//b/9v/3P/a
/9r/2//b/9v/2//b/9r/2v/a/9r/2v/Z/9n/2f/b/9v/2//b/9v/2//b/9v/2f/Z/9n/
2f/Y/9j/2P/Y/9r/2v/a/9r/2v/a/9r/2v/a/9r/2v/a/9r/2v/a/9r/2v/a/9r/2v/a
/9r/2v/a/9j/2P/Y/9f/2f/a/9r/2//b/9v/2v/a/9n/2f/Z/9r/2v/a/9r/2v/a/9r/
2v/a/9r/2v/Y/9j/2P/Y/9r/2v/a/9r/3P/c/9z/3P/a/9r/2v/a/9r/2v/a/9r/2v/a
/9r/2v/a/9r/2v/a/9r/2v/a/9r/2v/a/9r/2v/a/9r/2v/a/9r/2v/a/9r/2v/a/9r/
2v/a/9r/2v/a/9r/2v/a/9r/2v/a/9r/2v/a/9r/2v/a/9r/2v/a/9r/3P/c/9z/3P/a
/9r/2v/a/9r/2v/a/9n/2//b/9v/3P/a/9r/2v/a/9r/3P/e/97/3//i/+T/5v/l/+X/
5f/m/+b/5f/l/+b/5//o/+j/6P/n/+r/6//s/+7/7v/r/+f/5//j/+D/3v/d/93/3v/e
/+D/3//d/9v/3P/b/9r/1//U/9T/1P/U/9T/1P/U/9T/1f/V/9X/1f/S/9L/0//T/9X/
1f/V/9b/1P/U/9T/1P/W/9b/1P/W/9b/1v/W/9f/2f/j//P/CAAhAD4AXQB4AJoAxgD2
ACABRAFhAWoBXAEoAcsAZQATAMv/hf9Y/1X/av+A/5L/ov+s/7f/wv/M/9T/3P/g/9//
4f/h/+H/4//k/+L/4v/i/+L/5f/l/+X/5f/k/+T/5P/k/+b/5v/m/+f/5//o/+j/6P/o
/+n/6v/q/+z/7f/t/+//7v/v/+//7//v//D/8P/x//T/9P/0//X/9P/1//X/9v/4//r/
+v/6//z//v///wAAAQACAAMABAAHAAcABwAJAAsADAAOAA8AEAARABIAEwAWABcAGQAb
AB0AHwAhACMAKAArAC4AMAA1ADkAPQBBAEMARwBKAE4AUgBXAFsAXwBjAGgAbQBwAHIA
dQB3AHsAfgB/AIEAgwCHAIgAiQCJAIkAhwCHAIYAhACCAH4AfAB4AHIAbABlAF8AWQBS
AEwARgBBADsANQAvACoAJgAiAB0AGgAXABMAEAANAAoACAAHAAUABAACAAEA///7//r/
+//7//z/+//5//r/+v/5//v/+//8//z/+P/4//n/+f/4//j/+P/5//n/+f/5//j/+v/6
//r/+v/5//j/9//2//n/+v/7//z//P/8//3//f/8//v/+v/5//z//P/7//v/+v/6//r/
+//7//r/+v/7//v/+//7//z//v/+//7//v/8//z//P/8//r/+v/5//n/+//8//z//f/7
//v/+//7//f/9//4//j/+v/4//j/+P/2//b/9v/1//X/9f/1//X/9f/1//X/8//y//L/
8v/y//T/9P/0//P/8f/x//H/8f/u/+z/7P/t/+//7//v/+//7P/s/+z/7P/t/+3/7v/v
/+3/7f/t/+3/7//v/+//7//v/+//7//v/+z/7P/s/+z/7P/s/+z/7P/q/+r/6v/q/+v/
7P/t/+7/7v/u/+7/7v/u/+7/7v/u/+7/7v/u/+7/7f/s/+v/6f/r/+z/7P/t/+v/6//q
/+r/6f/p/+n/6v/u/+7/8P/w//D/8P/v/+7/7f/s/+z/7P/s/+z/7v/u/+7/7v/s/+z/
7P/s/+//8P/x//L/7//u/+3/7P/t/+7/7//w//D/8P/w//D/7v/u/+7/7v/u/+7/7v/u
/+7/7v/u/+7/8P/w//D/8P/w//D/8P/w/+7/7v/u/+7/8P/w/+//7//x//H/8v/y//L/
8v/y//L/9//6//v//P/7//v/+//7//v/+//8//z//P/9////AQAAAAAAAAABAAYABwAI
AAgACgAHAAMAAQD7//j/9v/2//X/9//4//j/+P/3//b/9v/0//L/7v/s/+3/7v/v//D/
7//u/+3/6//u/+//8P/w/+7/7//v/+//8f/x//L/8v/y//L/8v/y//D/9P/0//L/8P/0
//3/BQANAB0ANABNAGIAeQCWALYA1gD6ABoBNgFFATwBGgHeAI0AQQD//73/h/92/4f/
nP+y/8L/yP/O/9X/3P/i/+z/8v/6//3/////////AQACAAQABAAEAAQABQAFAAUABQAG
AAYABgAGAAgACAAIAAkACQAKAAoACgAMAA0ADgAOAAwADQANAA8ADwAPAA4ADQAPABAA
EAARABIAEgASABMAFAAVABUAFgAWABgAGAAYABgAGgAbABwAHQAeAB8AIAAfAB8AHwAh
ACMAJAAmACcAKAApACoAKwAuAC8AMQAzADUANwA5ADsAPAA/AEIARABHAEsATwBTAFUA
WQBcAGAAYwBnAGoAbQBwAHQAeAB6AHwAfwCBAIUAhgCHAIkAiwCLAIwAjQCNAI0AiwCL
AIoAhQCCAH0AegByAGwAZgBfAFcAUQBKAEQAQAA7ADUALwApACQAIAAcABcAFAARAA0A
DAAJAAYABAABAP///v/8//z/+//4//j/+P/3//f/9f/z//T/9P/z//H/8f/y//L/8v/y
//P/8//w//D/8P/x//H/8f/x//D/8P/w//D/8P/w//D/8P/w/+7/7v/u/+7/7v/u/+//
7//x//H/8f/x//L/8v/x//H/8P/w//D/8f/x//D/8P/x//H/8f/x//L/8v/y//L/8v/y
//L/8v/y//D/8P/v/+//8P/w/+//7//t/+3/7f/t/+v/6//s/+z/7v/s/+z/7P/q/+r/
6v/p/+v/6//r/+v/6//r/+v/6f/q/+r/6v/q/+r/6v/q/+n/6f/p/+n/6f/o/+b/5v/n
/+X/5f/l/+X/5P/k/+T/5P/k/+P/4//j/+P/4//j/+P/4//j/+P/4//h/+H/4f/h/+D/
4P/g/+D/4P/g/+D/4P/g/+D/4P/g/97/3v/e/97/3v/e/97/3v/e/97/3v/e/97/3v/e
/97/3P/c/9z/2//b/9z/3P/d/93/3f/c/9z/2//b/9v/3P/c/9z/2v/a/9r/2v/a/9r/
2v/a/9r/2v/a/9r/2v/a/9r/2v/a/9r/2v/a/9r/2v/a/9r/3P/c/9z/3P/a/9r/2f/Z
/9v/2//c/9z/2v/a/9r/2v/a/9z/3P/c/+D/4f/i/+P/5f/l/+b/5v/j/+P/5P/l/+b/
5v/m/+f/6v/r/+z/7P/t/+v/6P/n/+P/4P/e/97/3v/f/9//3v/f/93/2//a/9n/2P/V
/9T/0v/S/9L/0v/S/9L/0v/R/9P/0//T/9L/0P/R/9H/0f/R/9H/0v/S/9L/0v/S/9L/
1P/U/9L/0v/U/9T/1f/V/9n/5//6/w8AKgBHAGIAfgCiANAAAAEoAUcBXgFiAUgBCQGr
AE8AAQC3/3T/T/9Y/27/gv+U/6T/r/+6/8L/yv/U/9z/3//d/9//3//h/+L/4v/i/+L/
4v/j/+P/4//j/+b/5v/m/+b/5v/m/+b/5//n/+j/6P/o/+j/6f/q/+r/6v/r/+v/7f/w
//H/8f/x//H/8v/y//P/9P/0//T/9f/2//f/9//4//j/+v/6//r/+v/8//3//v///wAA
AQACAAUABQAFAAcABwAIAAoACwAMAA0ADgAPABIAEwAVABcAFwAZABsAHQAiACUAKAAq
ACwALwAyADUAOQA9AEAARABGAEsATwBTAFQAWABcAF4AXgBhAGMAZwBqAGsAbQBvAHMA
dAB1AHUAdwB1AHUAdABzAHAAawBoAGQAXgBYAFEATQBHAEAAOgAyAC0AJwAhABsAFgAS
AA4ABwAEAAEA/f/4//X/8v/w/+3/6//q/+j/5v/l/+L/4v/i/+H/4f/f/9//4P/g/9//
3//f/w==
         </WaveFormData>
      </LeadData>
      <LeadData>
         <LeadByteCountTotal>10000</LeadByteCountTotal>
         <LeadTimeOffset>0</LeadTimeOffset>
         <LeadSampleCountTotal>5000</LeadSampleCountTotal>
         <LeadAmplitudeUnitsPerBit>4.88</LeadAmplitudeUnitsPerBit>
         <LeadAmplitudeUnits>��V</LeadAmplitudeUnits>
         <LeadHighLimit>2147483647</LeadHighLimit>
         <LeadLowLimit>268435456</LeadLowLimit>
         <LeadID>V5</LeadID>
         <LeadOffsetFirstSample>0</LeadOffsetFirstSample>
         <FirstSampleBaseline>0</FirstSampleBaseline>
         <LeadSampleSize>2</LeadSampleSize>
         <LeadOff>FALSE</LeadOff>
         <BaselineSway>FALSE</BaselineSway>
         <ExcessiveACNoise>FALSE</ExcessiveACNoise>
         <MuscleNoise>FALSE</MuscleNoise>
         <LeadDataCRC32>1235598582</LeadDataCRC32>
         <WaveFormData>
BAAEAAQABAAEAAQABAAEAAQABAAEAAQABAAEAAQABAAEAAQABAAEAAQABAAEAAQABAAE
AAQABAAEAAQABAAEAAQABAAEAAQABAAEAAQABAACAAIAAgACAAIAAgACAAIAAgACAAIA
AgACAAIAAgACAAIAAgACAAIAAgACAAIAAgACAAIAAgACAAIAAgACAAIAAgACAAIAAgAC
AAIAAgACAAAAAAAAAAAAAAAAAAAAAAAAAAAAAAAAAAAAAAAAAAAAAAAAAAAAAAACAAIA
AgACAAAAAAAAAAAAAAAAAAAAAAAAAAAAAAAAAAAAAAAAAAAA/v8AAAEAAgADAAQABQAF
AAcACAAJAAoACAAJAAoACwALAAsACwAMAAsADQAPABEAEgASABEADgAMAAoABgADAAMA
AgACAAMAAgACAAIAAAD///7//v/9//n/+P/3//f/9//3//f/9//5//n/+f/5//f/9v/2
//b/+P/4//j/+f/5//n/+P/4//r/+v/6//j/+f/5//f/9v/0//X/+v8FABQAJAA6AFEA
aQCLALYA5AAQATUBSQFRAUQBGwHZAIgAQQALAN7/t/+n/67/uf/F/9H/3P/i/+b/7v/2
//z///8BAAMABAADAAQABQABAAEAAQABAAEAAgACAAIAAgACAAIABAAGAAYABwAIAAYA
BQAFAAUACAAIAAgACgAKAAoACgAKAAgACQAJAAkACQAKAAoACgAKAAsACwALAA4ADgAQ
ABAADgAOAA8ADwANAA4ADgAQABIAEgAUABUAFQAVABUAFwAWABcAFwAYABgAGQAaABwA
HQAeAB8AIAAgACIAIwAlACkAKwAtAC4AMAAyADUAOAA7AD4APwBDAEgATQBQAFMAUgBX
AFoAXABdAGAAYQBkAGgAagBqAG0AbgBxAHMAdQB1AHUAdQB0AHAAbwBsAGgAZABgAFsA
VgBOAEkARAA/ADsANwAzAC4AKQAjACEAHgAaABgAFgAUABEADgALAAgABAACAAEAAQAA
AAAA//////7//P/7//r//P/8//z/+//4//f/9v/1//f/9//3//f/9//3//f/9//3//b/
9v/2//j/+P/4//j/9//2//X/9P/y//L/8v/y//T/9P/1//X/9f/1//X/9f/z//P/8//z
//T/9P/0//T/8v/y//L/8//1//X/9f/1//X/9v/2//b/9v/2//b/9v/0//P/8//0//b/
9v/2//b/9P/1//X/9f/0//T/9P/0//T/9P/z//P/8f/x//H/8P/y//P/8//z//T/9f/2
//f/9P/x/+//7f/v/+//7//u/+3/7f/s/+v/7P/s/+3/7v/v//D/8f/y/+//7f/s/+v/
6//r/+z/7P/t/+3/7f/u/+z/7P/r/+v/6f/p/+n/6f/p/+n/6f/p/+n/6f/p/+n/5//n
/+f/5//l/+X/5f/l/+P/4//j/+P/5f/l/+X/5P/m/+f/5//n/+b/5f/k/+P/4//j/+P/
4//i/+L/4f/g/+D/4P/h/+H/5v/m/+P/4v/h/+D/4P/g/+D/4P/g/+D/4P/g/+D/4P/g
/+D/4v/i/+L/4v/g/+D/4P/g/+D/4P/g/+D/4P/g/+D/4P/e/97/3v/e/+D/4P/g/+D/
3v/e/97/3v/i/+P/5P/l/+b/5//n/+j/5//m/+X/5P/l/+b/5//n/+j/6f/r/+3/7//x
//P/9P/z//H/7f/q/+X/4P/c/9n/2v/c/9//4v/h/+D/3f/Z/9j/2P/X/9X/1v/V/9X/
1f/T/9P/0//T/9T/1f/W/9f/1P/U/9T/1P/S/9L/0//T/9X/1P/U/9T/0v/Q/87/0f/T
/9P/0v/U/9X/2v/l//L/AAASACkARQBlAIYArADSAO0A/wADAeoAtwB3ADQA/f/R/6r/
i/+D/4z/nf+p/7H/tv+6/8D/xP/I/87/1//Z/9v/2//b/93/3//e/9//4P/h/+D/4P/f
/97/4f/i/+P/5v/l/+T/5P/k/+b/5f/l/+X/5v/m/+b/6P/o/+j/6P/o/+j/6f/p/+n/
5//o/+j/6P/q/+v/6//r/+z/7P/u/+7/8P/w//H/8f/z//T/9P/2//T/9P/2//f/+f/5
//n/+//8//3//f/+//7///8AAAIABQAGAAcACAAIAAoACwANABEAEwAVABYAGAAaAB0A
IAAiACYAKAAtADAANQA4ADsAPABBAEQARgBLAE4ATwBSAFIAVABUAFcAVQBXAFgAWQBX
AFcAVwBWAFQAUwBQAEwARgBCAD0AOAA0AC8AKgAlAB8AGwAXABIAEAALAAoACAAEAAIA
AAD+//z/+v/4//b/9v/0//P/8//w//D/7//v/+//7v/u/+7/7v/u/+7/7f/t/+3/7f/t
/+3/7f/t/+3/7//v/+//7//v/+7/7v/u/+7/7v/u/+7/8P/w//D/8P/w//D/8P/w//D/
8P/x//H/8f/x//H/8f/z//P/8//z//T/9P/0//T/8v/y//L/8//1//X/9f/1//X/9v/2
//b/9v/2//b/9v/2//X/9f/2//j/+P/4//j/9v/3//f/9//4//j/+P/4//b/9v/1//X/
9//3//f/9v/0//X/9f/1//X/9f/1//X/9f/1//b/9//1//X/9f/0//T/9f/1//X/8//y
//L/8v/y//L/8v/y//T/8//z//P/8f/x//L/8v/x//H/8f/y//L/8v/x//H/8f/x//H/
8f/z//P/8//z//H/8f/x//H/8//z//P/8//x//H/8f/x//P/8//z//P/8//z//P/8v/y
//P/8//z//X/9f/1//X/8//z//P/8//0//T/8//y//T/9P/1//X/9P/0//T/9P/0//T/
9P/0//T/9P/0//T/9P/0//b/9v/2//b/9v/2//b/9v/2//b/9v/2//j/+P/4//j/+P/4
//j/+P/6//r/+v/6//j/+P/4//j/+P/4//j/+P/6//r/+v/6//r/+v/6//r/+v/6//r/
+v/6//r/+v/6//j/+P/4//j/+v/7//z//f/+//////8AAAAAAAAAAAAAAQACAAMAAwAD
AAMABAAFAAcACQALAAwADAALAAgABgAEAAAA/f/7//z//P/9//7//P/8//r/9//4//j/
9//1//T/8//z//P/8//z//P/8//z//P/8//z//L/8v/y//L/9P/0//X/9f/1//T/9P/0
//T/9P/0//X/8//z//L/8v/z//z/BwAYACwAQgBZAHUAmwDGAPAAGgE1AUMBQQEkAe8A
owBYAB0A7//A/6P/o/+w/7v/xf/R/9r/4P/m/+z/8v/4//v//f///wAA//8AAAEA////
/////////wAAAAAAAAAAAAAAAAIABAAEAAUABgAGAAUABQAFAAQABAAEAAYABgAGAAYA
BgAGAAcABwAHAAcACAAIAAgACAAJAAkACQAKAAoADAAMAA4ADgAPAA8ADQAOAA4AEAAQ
ABAAEgATABMAEwATABUAGAAZABkAGgAcAB0AHgAgAB8AIAAhACIAJgAoACkAKwArAC0A
LwAwADQANgA5ADwAPwBCAEMARwBKAE8AUgBVAFYAWwBeAGAAYwBmAGcAagBuAHAAcABz
AHMAdQB2AHcAdQB1AHUAdAB0AHMAcABsAGYAYgBdAFgAVABPAEoARQBBAD0AOQA0ADEA
KwApACYAIAAeABwAGgAYABYAFAASABIAEAAPAA8ADAAMAAsACwALAAoACgAKAAgACAAI
AAcACAAHAAYABQAFAAUABQAFAAUABQAFAAUAAwACAAIAAgAEAAQABAAEAAQABAAEAAQA
BAAEAAQABAACAAIAAwADAAMAAwADAAMAAwADAAMAAwAEAAQABAAEAAQABAAEAAUABQAF
AAUABQAHAAgACAAIAAgACAAIAAgABgAFAAUABgAIAAgACAAIAAgACQAJAAkABgAGAAYA
BgAGAAYABQAFAAUABQAFAAQABAAFAAUABQAFAAUABQAFAAIAAQABAAEAAwADAAMAAgAC
AAMAAwADAAEAAAAAAAAAAgACAAIAAgACAAEAAQABAP////8AAAAA////////AAAAAAAA
///////////////////////////9//3//f/9//3//f/9//3//f/9//3//f/9//3//f/9
//v/+//7//r/+v/7//v/+//9//3//f/9//3//f/9//3//v/+//3//P/6//r/+//7//7/
/P/7//r/+f/4//r/+v/6//r/+v/6//r/+v/6//r/+v/6//j/+P/4//j/+v/6//r/+v/5
//j/9//2//j/+P/4//j/+P/4//j/+P/2//b/9v/2//T/9P/0//T/9f/2//f/+P/2//b/
9v/2//T/9P/0//T/8v/y//L/8v/0//T/9P/0//T/9P/0//T/8v/y//L/8v/0//T/9P/0
//T/9P/0//T/9P/0//T/9P/y//L/8v/y//D/8P/w//D/7v/u/+7/7v/v//D/8f/y//L/
8v/y//L/8v/y//L/8v/0//T/9v/3//f/9//3//f/+f/6//r/+v/5//j/+P/4//n/+f/5
//n/+//9/wAAAwADAAQABAADAAIAAAD+//r/9//1//T/9P/1//b/9v/2//H/7f/r/+r/
6v/p/+n/6f/p/+n/6f/p/+f/5//n/+f/5f/l/+T/5P/m/+b/5v/m/+X/5f/l/+T/5P/k
/+T/5P/k/+P/5f/l/+L/3P/b/+b/9f8CABQAKAA/AFcAdwCgAMwA8gANAR0BHQEAAckA
hQBAAAkA2/+w/5H/j/+a/6f/s/+7/8L/zP/Q/9D/1P/c/+H/5f/n/+j/5//o/+n/5//n
/+f/5//n/+j/6P/o/+r/6v/q/+z/7P/s/+3/7v/s/+v/6//r/+7/7v/u//D/8P/w//D/
8P/w//H/8f/x/+//8P/w//D/8P/x//H/8f/w//D/8v/y//L/8v/z//P/8//0//T/9v/2
//b/+P/5//f/9//3//n/+v/7//v//P/8//3//v8AAP//AAABAAIAAgAEAAUABwALAA0A
DwAQABYAGAAbAB4AHgAgACAAIwAmACsALgAxADQAOQA8AD4AQABCAEIARABGAEgASABL
AEsATQBOAE8ATQBNAE0ATABKAEkARgBCAD4AOgA1ADAALAAnACIAHQAbABcAEwAOAAkA
AwABAP7//P/6//j/9v/0//L/8P/u/+r/6P/n/+f/5P/k/+P/4//j/+L/4v/i/+D/4P/g
/9//4P/f/97/3f/d/93/3f/d/9//3//f/9//3//e/97/3v/e/97/3v/e/97/3v/e/97/
3v/e/97/3v/e/97/3//f/9//3//f/9//4f/h/+H/4f/i/+L/4v/i/+T/5P/k/+X/5P/j
/+L/4f/j/+T/5P/k/+b/5v/m/+b/5v/l/+X/5v/m/+b/5v/m/+j/6f/p/+n/6P/o/+j/
6P/m/+b/5f/l/+f/5//n/+b/5v/n/+f/5//n/+f/5//n/+b/5f/l/+X/5//n/+f/5v/m
/+f/5//n/+X/5P/k/+T/5v/m/+b/5v/m/+X/5f/l/+X/5f/m/+b/5f/l/+X/5v/o/+j/
5//n/+X/5f/l/+X/5//n/+f/5//p/+n/6f/p/+n/6f/p/+n/6f/p/+n/6f/p/+n/6f/p
/+n/6f/p/+j/6f/r/+z/7f/r/+v/6//r/+v/6//r/+v/7P/s/+v/6v/s/+z/7f/t/+z/
7v/s/+z/7P/s/+z/7P/s/+z/7v/u/+7/7v/u/+7/7v/u//D/8P/w//D/8v/y//L/8v/0
//T/9P/2//f/+P/5//r//f/9//7//v/+//7//v///wAAAQABAAEAAQACAAMABQAFAAcA
CAAIAAcABAACAAAA/v/7//n/+P/6//v//P/8//v/+P/0//L/8v/x/+//7v/v/+//7//v
/+//7//v/+//7//v/+//7v/u/+7/7v/u/+7/7//v/+//8P/w//D/8P/u/+7/7//v/+3/
6v/q/+3/9v8BABAAIgA4AE8AawCNALYA4AAIASMBMQEvARYB4wCbAFIAGQDr/8D/of+f
/6r/t//D/83/0v/a/+D/5P/q//D/9f/3//n/+f/5//v//f/7//v/+//7//v//P/8//z/
/v/+//7/AAD+//7///8AAAIAAQABAAEAAAAAAAAAAgAEAAQABAAEAAQABQAFAAUABQAG
AAYABgAGAAcABwAHAAgACAAKAAoADAAMAA0ADQANAA4ADgAQABAAEAASABMAEwATABMA
FQAWABcAFwAYABoAGwAcAB4AHwAgACEAIgAkACYAJwApACsALQAvADAANAA2ADkAPAA/
AEIAQwBHAEoATwBSAFUAVgBbAF4AYABjAGYAZwBqAG4AcABwAHMAcwB1AHYAdwB1AHUA
dQB0AHAAbwBsAGgAZABgAFsAVgBQAEsARgBBADsANwAzAC4AKQAjACEAHgAcABoAGAAW
ABIAEAAOAAwACAAGAAUABQAEAAQAAwADAAMAAgACAAIAAAAAAAAA////////////////
///////////////////9//z//P/8//z//P/8//z//P/8//z//P/8//z//P/8//7//v//
/////////////////////////wAAAAAAAAAAAAAAAAAAAQABAAEAAQABAAEAAgACAAIA
AgACAAIAAgAEAAMAAwAEAAIAAgACAAIAAgADAAMAAwACAAIAAgACAAIAAgABAAEAAQAB
AAEAAAD+/////////////////////v/9//3//f/9//3//f/8//7////////////+//7/
/v/+//7//v/+/wAA/////////////wAAAAD///////8AAP7//v/9//3/////////////
/////////////////////////////////////////////////////////////v/+////
//////////////////////////8AAAAA///+/wAAAAABAAEAAAAAAAAAAAAAAAAAAAAA
AAAAAAD+//7//v/+/wAAAAAAAAAA/v/+//7//v8AAAAAAAAAAP7//v/+//7//f/8//v/
+v/9//7///8AAP///v/9//z//P/8//z//P/8//z//P/8//r/+v/6//r/+v/6//r/+v/4
//j/+P/4//r/+v/6//r//P/8//z//P/7//r/+f/4//r/+v/6//r/+P/6//v//P///wAA
AQABAAIAAgACAAIAAAABAAIAAwADAAMAAwAEAAMABQAHAAkADAAMAAsACAAGAAQAAAD9
//r/+P/3//f/+f/6//v/+v/2//T/8//x/+//7v/t/+3/7f/t/+3/7f/t/+3/7f/t/+3/
7P/s/+z/6v/q/+r/6//r/+v/6v/q/+r/6v/o/+j/6f/p/+f/6P/o/+n/6v/z/wIAEgAi
ADkAUwBxAJwAyAD0ABUBLQE5ATQBEQHRAH4AMwD9/9D/p/+X/5z/qf+1/8H/yv/Q/9b/
3P/i/+T/6f/p/+v/7//v//H/8//v/+//7//v//H/8v/y//L/8P/w//D/8v/0//T/9f/2
//T/8//z//P/9v/2//b/+P/2//b/9v/2//j/+f/5//n/9//4//j/+P/6//v/+//7//r/
+v/8//z//v/+///////9//7//v8AAP///v//////AgADAAQABwAIAAkACQAKAAkACQAJ
AAoACgAKAAoACgAOABAAEQATABgAGwAeACAAIQAiACQAJgAnACoAKwAvADAANQA4ADsA
PABBAEQARgBIAEoASgBMAE8AUgBTAFcAVwBZAFoAWwBbAFsAWwBaAFYAVQBSAE4ASwBI
AEQAQAA8ADcAMgAtACcAIwAfABoAFwARAA8ADAAGAAIA/v/6//r/+P/2//T/8P/u/+3/
7f/s/+z/6//r/+r/6P/n/+b/6P/o/+j/5//o/+f/5v/l/+X/5f/l/+X/5f/l/+X/5f/l
/+T/5P/k/+L/4v/i/+L/5P/k/+T/5P/i/+L/4v/i/+T/5P/l/+X/5f/l/+X/5f/i/+H/
4P/f/+H/4v/j/+T/4v/i/+L/4//j/+P/4//j/+P/5P/k/+T/4v/i/+L/4v/i/+H/4f/i
/+D/4P/g/+D/4v/j/+P/4//i/+L/4v/i/+D/4P/f/9//4f/h/+H/4P/g/+H/4f/h/+D/
3//e/93/3f/d/97/3//d/93/3f/c/93/3//g/+H/3//e/97/3v/c/9z/3P/c/97/3f/d
/93/3f/d/97/3v/d/93/3f/e/+D/4P/f/9//3f/d/93/3f/d/93/3f/d/93/3f/d/93/
3//f/9//3//f/9//3//f/+H/4f/h/+H/4f/h/+H/4P/g/+H/4f/h/+P/4//j/+P/4//j
/+P/4//k/+T/4//i/+L/4v/j/+P/4v/i/+T/5P/k/+T/5P/k/+T/5P/k/+T/5P/k/+T/
5P/k/+T/5v/o/+n/6v/r/+z/7f/t/+7/7v/u/+7/8P/x//L/8//z//P/8//0//f/+f/7
//3//f/8//r/9v/y//D/7P/p/+j/6P/p/+v/6v/q/+r/6P/l/+T/5P/j/+P/4v/h/+H/
4f/h/+H/4f/h/+H/4f/h/+P/4v/i/+L/4v/i/+L/4//h/+H/4P/g/+T/5P/k/+T/4//h
/9//4P/i/+f/8P/9/wwAIAA0AE0AawCPALYA3gD+ABEBGQELAd4AnQBXABoA7f/F/6L/
lf+d/6r/tf+9/8P/yv/S/9b/2v/g/+j/6//t/+//8P/v//D/8f/x//H/8f/x//H/8v/y
//L/8v/y//L/9P/0//T/9f/2//j/9//3//f/+P/4//j/+v/6//r/+v/6//z//f/9//3/
/f/+//7//v8AAAEAAQABAAIAAgAEAAQABAAEAAUABQAFAAYABgAIAAYABgAIAAkACwAL
AAsADQAOAA8ADwAQABAAEQASABQAFwAYABkAGgAcAB4AHwAhACMAJQAnACgALAAuADEA
NAA3ADoAOwA/AEIARwBKAE0ATABRAFQAVgBbAF4AXwBiAGIAZABkAGcAZwBpAGoAawBp
AGkAaQBoAGUAYwBfAFoAVgBSAE0ASABCAD0AOAAzADEALQApACQAIQAbABkAFgASABAA
DgAMAAgABgAEAAIAAAD+//3//f/7//r/+P/3//n/+P/4//j/9v/2//b/9f/2//X/9P/z
//X/9f/1//X/9f/1//X/9f/1//T/9P/0//L/8v/y//L/8v/y//L/8v/0//T/9P/0//L/
8v/z//P/8//z//P/8//z//P/8//z//T/9P/0//T/9v/2//b/9//1//X/9f/1//f/+P/4
//j/+P/4//j/+P/4//f/9//4//j/+P/4//j/9v/3//f/9//4//j/+P/4//b/9v/1//X/
9f/1//X/9P/0//X/9f/1//X/9f/1//X/9v/1//X/9f/z//P/8//y//L/8//z//P/9f/0
//T/9P/0//T/9P/0//T/8//z//P/8f/x//L/8v/z//P/8//0//T/9P/z//P/8//z//P/
8//z//P/8//z//P/8//z//P/8//z//P/8//z//P/8//z//P/8//z//P/9f/1//X/9P/0
//X/9f/1//P/8//z//P/8//z//P/8//0//T/8//y//T/9P/1//X/9P/0//T/9P/0//T/
9P/0//T/9P/0//T/9P/0//T/9P/0//T/9P/0//T/9P/0//T/9P/0//T/9P/0//T/9P/0
//T/9P/0//T/9P/0//T/9P/0//T/9P/0//T/9P/2//b/9v/2//b/9v/2//b/9v/2//b/
9v/4//j/+P/4//j/+P/4//j/+P/4//j/+P/4//j/+P/4//j/+P/4//j/+P/4//j/+P/4
//j/+P/4//j/+P/4//j/9v/2//b/9v/2//b/9v/2//j/+f/6//v//v//////AAAAAAAA
AAAAAAEAAgADAAMAAwADAAQABQAFAAcACQAKAAwACwAIAAYABgACAP///f/6//r/+//8
//7//v/8//n/9v/2//X/8//y//H/8f/x//H/8f/x//H/8f/x//H/8f/w//D/8P/w//L/
8v/z//P/8f/w//D/8P/y//L/8v/z//H/7//u/+7/7f/0/wEAEAAiADgATwBrAJEAvgDo
ABIBMQFBAUEBKAH1AKsAXAAfAO//wv+j/53/pv+z/8H/y//S/9j/4P/m/+7/8v/1//f/
+f/6//n/+v/7//n/+f/5//n/+f/6//r/+v/6//r/+v/8//z//P/9//7//v/9//3//f/+
//7//v8AAP7//v/+//7//v////////8BAAIAAgACAAIAAwADAAMAAgACAAQABAACAAIA
AwADAAUABgAGAAgABgAGAAgACQAJAAkACQALAAwADQANAA4ADgAPABAAEgARABIAEwAU
ABYAGAAZABsAHwAhACMAJAAnACgAKgAsAC8AMgAzADcAOgA/AEIARQBIAE0AUABSAFQA
VgBWAFgAXABeAF4AYQBhAGMAZABlAGMAYwBjAGIAYQBhAF8AXABYAFQATwBKAEUAQQA9
ADkAMwAvACsAJgAhABsAGQAWABEADgALAAgABgAEAAIAAAD+//z/+//7//j/+P/3//f/
9f/0//T/9P/y//L/8v/x//H/8f/x//H/8f/x//H/8f/v/+//7//v/+//7v/u/+7/8P/w
//D/8P/v/+7/7f/s/+3/7v/v//D/8P/w//H/8f/v/+//7//v//H/8f/x//H/8P/w//D/
8P/w//D/8P/x//H/8f/x//H/8f/y//L/8v/y//L/8v/y//D/7//v//D/8v/y//L/8v/y
//P/8//z//H/8P/v/+7/7//w//D/8f/w/+//7v/s/+7/7//v/+//7//v/+//7//u/+3/
7f/t/+//7//v/+7/7P/t/+3/7f/r/+r/6v/q/+z/7P/s/+z/6v/p/+n/6f/p/+n/6v/q
/+n/6f/p/+r/7P/s/+v/6//r/+v/6//r/+r/6f/o/+f/5//n/+f/5//n/+f/5//n/+n/
6f/p/+n/6f/p/+n/6f/n/+f/5//m/+T/5f/l/+X/4//j/+P/4//l/+X/5f/l/+T/5P/j
/+L/4v/i/+P/4//o/+b/5v/m/+b/5v/l/+T/4//i/+T/5P/k/+T/5P/k/+T/5P/i/+L/
4v/i/+X/5v/n/+j/5f/k/+P/4v/j/+T/5f/m/+b/5v/m/+b/5P/k/+T/5P/m/+b/5v/m
/+b/5v/m/+b/5v/m/+b/5v/k/+T/5P/k/+L/4v/i/+L/4v/i/+L/4v/k/+T/5P/k/+T/
5P/k/+b/5//o/+n/6v/q/+n/6f/o/+j/6P/o/+n/7P/t/+3/7f/r/+z/7f/v//P/9f/2
//b/9f/y//D/7v/q/+f/5f/k/+L/4//k/+T/5f/k/+L/4v/f/93/2v/Y/9j/2f/a/9v/
2v/Z/9j/1//Y/9n/2v/a/9j/2P/Y/9j/2P/Z/9n/2f/W/9b/1v/W/9b/2P/V/9H/z//S
/9b/2//i/+3//P8MAB4ANwBXAHkAngDCAOAA8wD9AO0AxgCLAEcACgDb/7H/jv+D/4v/
mP+l/7H/tf+4/7z/wP/G/8z/0v/X/9n/2f/Z/9n/2//d/9z/3f/e/9//3f/e/97/3v/f
/+D/4f/k/+L/4v/j/+T/5P/j/+P/4//l/+b/5//q/+r/6v/q/+r/6P/p/+n/6f/p/+r/
6v/q/+r/6//r/+v/7P/s/+7/7v/w//D/8f/x//H/8v/y//T/9P/0//b/9//1//X/9f/3
//j/+f/5//r//P/9//7/AAABAAIAAwAEAAYACAAJAAsADQAPABEAEgAWABgAGwAeAB8A
IgAjACcAKgAvADIANQA2ADsAPgBAAEMARgBHAEoASgBMAEwATwBPAFEAUgBTAFMAUwBT
AFIATgBNAEoARgBCAD4AOQA0ADAAKwAmACEAHwAbABcAEgAPAAkABwAEAAIAAAD+//z/
+P/2//T/8v/y//D/7//v/+z/7P/r/+v/7f/s/+z/7P/q/+r/6v/p/+r/6f/o/+f/6P/p
/+r/6//p/+n/6f/p/+v/6v/q/+r/6v/q/+r/6v/q/+r/6v/q/+r/6v/q/+r/6v/q/+v/
6//t/+3/7f/t/+v/6//r/+v/7P/s/+z/7P/s/+z/7P/t/+//7//v/+//7//w//D/8P/w
//D/8P/w//D/7//v//D/8P/w//D/8P/w//H/8f/x//L/8v/y//L/8v/y//H/8f/x//H/
8f/w//D/8f/x//H/7//v/+//7//w/+//7//v/+//7//v/+7/7P/t/+3/7f/v/+7/7v/u
/+7/7v/u/+7/7v/t/+3/7f/t/+3/7v/u/+3/7f/t/+7/7v/u/+3/7f/t/+3/7f/t/+3/
7f/t/+3/7f/t/+3/7f/t/+3/7f/t/+3/7f/t/+3/7//v/+//7//t/+3/7f/s/+7/7//v
/+//7f/t/+3/7f/v/+//7//v/+7/7v/t/+z/7v/u/+//7//w/+7/7v/u/+7/7v/u/+7/
7v/u//D/8P/w//D/7v/u/+7/7v/u/+7/7v/u/+7/7v/u/+7/7v/u/+7/7v/u/+7/7v/u
/+7/7v/u/+7/7v/u/+7/8P/v//D/8f/y//T/9f/3//j/+v/6//r/+//6//v/+//7//v/
/P/9////AQADAAQABAAEAAIAAQAAAPz/+f/3//b/9P/1//b/9v/4//b/8//y//D/7//t
/+z/6//r/+v/6//r/+v/6//r/+v/6//r/+r/6v/q/+r/6v/q/+v/6//r/+z/7P/s/+z/
7P/s/+3/7f/r/+z/6v/p/+r/8f8AABIAJgA7AFEAbQCUAL4A6gATASsBNQEuAREB1wCM
AEMADQDe/7P/m/+e/6f/tf/B/8z/0v/a/+D/5v/s//P/9//1//X/9f/3//n/+f/5//n/
+f/7//z//P/8//z//P/8//7//v/+////AAAAAP///////wAAAAAAAAIAAAAAAAAAAAAC
AAMAAwADAAMABAAEAAQABAAFAAUABQAGAAYACAAIAAgACAAJAAkACQAKAAoADAAMAAwA
DgAPAA8ADwAPABEAEgATABMAFAAUABUAFgAYABcAGAAZABoAHAAeAB8AIQAlACcAKQAq
ACwALgAxADQANQA4ADkAPQBAAEUASABLAE4AUwBWAFgAWwBeAF8AYgBkAGYAZgBpAGsA
bQBuAG8AbwBvAG8AbgBtAG0AawBoAGQAYABbAFYAUgBNAEgAQwA9ADkANQAwACsAJQAj
ACAAHAAaABgAFgASABAADgAMAAgABgAFAAUAAgACAAEAAQABAAAAAAAAAAAAAAAAAP//
/v/9/w==
         </WaveFormData>
      </LeadData>
      <LeadData>
         <LeadByteCountTotal>10000</LeadByteCountTotal>
         <LeadTimeOffset>0</LeadTimeOffset>
         <LeadSampleCountTotal>5000</LeadSampleCountTotal>
         <LeadAmplitudeUnitsPerBit>4.88</LeadAmplitudeUnitsPerBit>
         <LeadAmplitudeUnits>��V</LeadAmplitudeUnits>
         <LeadHighLimit>2147483647</LeadHighLimit>
         <LeadLowLimit>268435456</LeadLowLimit>
         <LeadID>V6</LeadID>
         <LeadOffsetFirstSample>0</LeadOffsetFirstSample>
         <FirstSampleBaseline>0</FirstSampleBaseline>
         <LeadSampleSize>2</LeadSampleSize>
         <LeadOff>FALSE</LeadOff>
         <BaselineSway>FALSE</BaselineSway>
         <ExcessiveACNoise>FALSE</ExcessiveACNoise>
         <MuscleNoise>FALSE</MuscleNoise>
         <LeadDataCRC32>2873709194</LeadDataCRC32>
         <WaveFormData>
/v/+//7//v/+//7//v/+//7//v/+//7//v/+//7//v/+//7//v/+/wAAAAAAAAAA/v/+
//7//v/+//7//v/+//7//v/+//7//v/+//7//v/+//7//v/+//7//v/+//7//v/+//7/
/v/+//7//v/+//7//v/+//7//v/+//7//v/+//7//v/+//7//v/+//7//v/+//7//v8A
AAAAAAAAAP7//v/+//7//v/+//7//v/+//7//v/+//7//v/+//7//v/+//7//v/+//7/
/v/+//7//v/+//7//v/+//7//v8AAAAAAAAAAAAAAAAAAAAAAAACAAMAAwADAAUABgAG
AAYABwAHAAcABwAIAAgACQAJAAkACwALAAwADgARABEAEgASABIAEAAQAA0ACgAJAAYA
BQAFAAYABAAEAAIAAQABAAAA///+//3//f/9//3//f/8//z//P/+//7//v/+//z/+//7
//v//f/9//3//v/+//3//f/9//3////////////+//z/+f/3//f/+/8BAAwAFwAiADIA
QgBbAHwAmwC8ANYA4ADiANEAsgCHAFcALQAMAPL/2v/Q/9H/1P/c/+L/6v/u//H/9f/8
/wEAAgAEAAUAAwAEAAUABQADAAMABAAEAAQABAAEAAQAAwADAAUABQAIAAgABwAHAAcA
BwAHAAgACQAJAAkACQALAAsACwALAAoACgALAAsACQAJAAkACQAMAAwADAAMAA0ADgAP
AA8ADAAMAA0ADQANAA4ADgAOABEAEgASABMAEQARABEAEwAWABcAFwAXABkAGQAZABoA
GQAaABsAHAAdAB4AHwAfACIAJAAmACkAKwAsAC4AMAAyADUANwA4ADoAPQBBAEIARwBJ
AEsATQBOAFAAUgBUAFQAVwBYAFkAXQBdAF4AXgBcAFwAXABaAFoAWQBXAFUAUgBPAEsA
SABDAEAAOwA3ADIAMAAtACoAJwAkACEAHwAeAB0AGgAYABQAFAASABEADQANAAwADAAN
AAwADAAMAAkACQAJAAkACQAJAAkACQAJAAkACQAJAAgABwAHAAcABQAFAAUABQAFAAUA
BgAHAAkACQAJAAgABwAHAAcABwAHAAcABgAFAAUABgAGAAcABwAHAAcABgAFAAYABgAF
AAcABgAFAAUABQAFAAUABQAIAAgACAAIAAYABgAGAAYABgAGAAYABgAEAAQABAAEAAUA
BgAHAAkABwAHAAcABwAFAAQABAAEAAYABgAGAAYABQAEAAMAAQAEAAUABgAHAAgACAAI
AAcABgAFAAQAAwADAAQABAADAAAAAAAAAAAAAQACAAMABAAGAAYABgAGAAIAAQAAAP//
AQABAAEAAQACAAMABAAFAAMAAwACAAIAAgACAAIAAgAAAAAAAAABAAMAAwADAAMAAgAB
AAAA//8BAAEAAQABAAEAAQABAAEAAQABAAEAAAACAAIAAgACAAAAAAAAAAAAAgADAAMA
AwABAP////////////8AAAAAAwAEAAMAAgABAAAAAAAAAAAAAAAAAAAAAAAAAAAAAAAA
AAAAAAAAAAAAAAAAAAAAAAAAAAIAAgACAAIAAgACAAIAAgABAAAA///+/wAAAAAAAAAA
/v/+//7//v8CAAMAAwADAAcACAAIAAgACAAHAAYABQAHAAgACgALAA0ADwAPABAAEgAV
ABUAFgAVABQAEQAQAAsACAAHAAQABAAFAAcACAAIAAYABQADAAAA///+//3/+//7//v/
+//6//r/+v/6//z//P/8//z/+//7//v/+//5//n/+v/6//v/+//7//v/+//5//f/+f/4
//b/9f/1//X/+f///wgADQAYACoAPABVAG4AiwCmALYAvgC6AKMAfgBVAC0ACwD0/97/
zP/E/8n/0P/W/9r/3P/g/+P/5//q/+//9v/4//f/9//4//n/+f/7//v//P/8//n/+P/3
//b/+P/5//z//f/9//z/+v/5//v/+//7//z/+//7//v/+//7//v/+//7//z//P/9//3/
/f/9//3//f/+//7//v/+//3//v//////AAAAAAEAAQABAAIAAgACAAEAAgACAAMABQAF
AAUABwAGAAcABwAHAAsACwALAAwADQAOAA8AEAARABIAEwATABUAFgAXABkAGwAcAB4A
IAAgACMAJQAmACgAKwAvADAAMwA1ADcAOQA8AD4AQABCAEAAQwBEAEUARQBFAEYARgBG
AEYARgBEAEMAQQA+ADsAOgA3ADMAMAAtACoAJQAhABwAGgAXABQAEwAQAA0ACwAKAAkA
BgAEAAIAAgAAAP////////7//v/7//r/+v/6//v/+//7//v/+//7//v/+//5//n/+f/5
//j/9//3//f/9//3//f/9//1//X/9v/3//X/9f/1//T/9P/1//b/9//3//f/9v/1//b/
9v/1//X/9f/1//X/9P/0//b/9//3//n/+P/3//f/9f/1//X/9f/4//j/+P/4//j/+P/4
//j/9v/2//b/9v/2//b/9v/2//j/+P/4//n/9//3//f/9//5//j/+P/4//b/9v/2//b/
+P/4//j/9//3//f/9//3//b/9v/2//X/9//3//f/9//1//b/9v/1//b/9v/2//b/9v/2
//b/9v/0//T/9P/0//X/9f/1//X/8//z//P/8//1//X/9f/1//X/9f/0//T/9P/0//T/
9P/0//T/9P/1//X/9f/1//X/9//3//f/9//3//f/9//3//f/9//3//f/9//3//f/9v/2
//b/9v/2//b/9v/2//b/9v/3//f/9//5//f/9//3//n/+f/6//r/9//4//j/+P/4//j/
+P/4//j/+P/4//j/+P/4//j/+P/4//j/+P/4//j/+P/4//j/+P/4//r/+v/6//r/+v/6
//r/+v/6//r/+v/6//r/+v/6//r/+v/6//r/+v/6//r/+v/6//j/+P/4//j/+v/6//r/
+v/6//r/+v/6//r/+v/6//r//P/9//3//f///wAAAAAAAAEAAQABAAEAAgACAAMAAwAD
AAUABQAGAAgACwALAAwADAAMAAoACgAHAAQAAwAAAP////8AAAAAAAD+//3/+//8//v/
+v/5//j/9//2//X/9v/2//b/9v/0//T/9P/0//P/8//z//P/9f/1//b/9v/z//P/8//z
//P/9f/1//X/9P/y//H/7//x//X//f8IABMAIAAwAEQAYQCAAJ0AugDMANIAzACzAI4A
XwA1ABEA9v/a/8b/xv/N/9L/2P/g/+T/6v/v//H/9v/7//z//v8BAP//AAABAAEA////
/wAAAAAAAAAAAAAAAAEAAQADAAMABAAEAAMAAwADAAMAAwAEAAMAAwADAAMABQAFAAUA
BQAEAAQABQAFAAUABQAFAAUABgAGAAYABgAFAAYABwAHAAgACAAJAAkACQAKAAoACgAL
AAwADAANAA0ADQANAA8AEAARABEAEQATABMAEwAUABUAFgAXABgAGQAaABsAGwAdAB4A
HwAhACUAJgAoACoALAAvADEAMgA0ADcAOwA8AD8AQQBDAEUASABKAEwATgBOAFEAUgBT
AFUAVQBWAFYAVgBWAFYAVABWAFUAUwBRAEwASQBFAEIAPQA6ADUAMQAsACoAJwAkACEA
HgAbABkAFgAVABIAEAAOAA4ADAALAAkACQAIAAgABwAGAAYABgAFAAUABQAFAAMAAwAD
AAMAAwADAAMAAwAEAAMAAwADAAMAAwADAAMAAQABAAIAAwADAAMAAwACAAEAAQABAAEA
AAABAAEAAQACAAIAAQABAAEAAQABAAAAAAACAAMAAwADAAIAAQABAAMAAwADAAMABAAE
AAQABAAEAAQABAAEAAQABAAEAAQAAgACAAIAAgACAAIAAgADAAUABQAFAAUAAwACAAIA
AgACAAIAAgACAAQABAAEAAMAAwADAAMAAwAEAAQABAADAAEAAQABAAEAAQACAAIAAQAC
AAIAAgACAAIAAgACAAIAAgACAAIAAgABAAEAAQABAAEAAQABAAEAAQABAAEAAQABAAEA
AAAAAAAAAAAAAAAAAgACAAIAAwABAAEAAQABAAMAAwADAAMAAwADAAMAAwADAAMAAwAD
AAEAAQABAAAAAgACAAIAAgAEAAQABAAEAAQABQAFAAUABQADAAMAAwABAAEAAgACAAUA
BgAFAAQAAwACAAQABAAEAAQABAAEAAQABAAEAAQABAAEAAQABAAEAAQABgAGAAYABgAE
AAQABAAEAAYABgAGAAYABgAGAAYABgAEAAQABAAEAAQABAAEAAQABgAGAAYABgAEAAQA
BAAEAAIAAgACAAIAAAAAAAAAAAACAAIAAgACAAIAAgACAAIAAAAAAAAAAAACAAIAAgAC
AAIAAgACAAIAAgACAAIAAgAAAAAAAAAAAAAAAAAAAAAA/v/+//7//v8AAAAAAAAAAAAA
AAAAAAAA/v/+//7//v///wAAAwAFAAQAAwAEAAQABgAGAAcABwAFAAUABgAGAAQAAwAC
AAMABgAIAAsADwAPABAAEAAQAAwADAAJAAYABwAEAAMAAwAGAAYABgAEAAAA/f/7//n/
+f/5//r/+//6//n/9//2//j/+P/4//j/+P/4//f/9//3//f/9//3//j/+P/3//f/9//3
//f/9//5//n/+P/2//P/7//t//P//f8GABEAIAAwAEIAWwB4AJkAtgDEAMoAwgCpAIYA
XQAzABEA+P/e/8j/xP/L/9L/2P/c/+D/5v/p/+f/6v/x//j//P/7//v//P/9//3/+//7
//z//P/+//7//v/+//3//f//////AAAAAP/////9//3//f/+////////////AQABAAEA
AQACAAIAAwADAAMAAwADAAMAAgACAAIAAgADAAQABQAFAAQABAAFAAUABwAIAAgACAAH
AAgACAAJAAkACQAJAAsACgALAAsACwANAA0ADQAOAA0ADgAPABAAEwAUABUAFQAZABoA
GwAdACAAIAAhACIAIAAjACUAJgAqAC0AMQAyADUANwA5ADsAOgA8AD4AQABAAEMARABF
AEUARQBGAEYARgBGAEYARABEAEMAQQA/ADwAOQA1ADIALwAsACcAIwAiACAAHQAaABcA
FAARAA8ADQANAAsACgAGAAYABAADAAEAAQAAAAAA///+//7//v/7//v/+//7//n/+f/5
//n/9//3//f/9//2//X/9f/1//X/9f/1//X/9f/1//b/9//1//X/9f/0//X/9f/1//X/
9P/1//X/9f/2//b/9f/1//X/9f/1//T/9P/2//f/9//1//T/8//z//X/9f/1//X/9P/0
//T/9P/2//b/9v/2//j/+P/4//j/+P/4//j/+P/4//j/+P/5//n/+f/5//n/+f/4//j/
+P/2//b/9v/2//b/9v/2//X/9f/1//X/9f/2//b/9v/1//P/8//z//P/9f/2//b/9f/0
//T/9P/0//T/9P/0//T/9P/0//T/9P/x//H/8f/x//P/8//z//P/8//z//P/8//z//P/
8v/y//L/8v/y//L/8v/y//L/8//1//X/9f/1//P/8//z//P/8f/x//H/8f/x//H/8f/x
//H/8f/x//D/8f/y//P/9P/0//T/9P/0//P/8//y//H/8f/v/+//7//v/+//8P/w//P/
8v/y//L/8v/y//L/8v/y//L/9P/0//T/9P/0//T/9P/0//L/8v/y//L/9P/0//T/9P/0
//T/9P/2//f/9//3//n/+v/6//r/+//7//v/+//8//z//f/9//3//f/9//7/AAADAAMA
BAAEAAIAAAAAAP3/+v/5//b/9f/2//j/+f/6//b/9f/z//L/8//y//H/8f/v/+//7//u
//D/8P/w//D/8P/w//D/7//v/+//7//v/+//8P/w/+//7//v/+//7//v/+//7//w/+7/
6f/n/+v/8f/3/wAADQAYACYAPABVAHIAjwCqALwAwgC8AKUAgABVACkABwDs/9L/wP+8
/8H/xv/O/9T/1v/c/+H/4//m/+v/8P/y//P/9f/2//f/9//1//X/9v/2//b/9v/2//b/
9f/1//f/9//4//j/9//3//n/+f/5//r/+f/5//n/+f/7//v/+//7//z//P/9//3//f/9
//3//f/+//7//v/+//3//v//////AAAAAAEAAQABAAIAAgACAAMABAAEAAUABQAFAAUA
BwAIAAkACQAJAAsACwALAAwADQAOAA8AEAARABIAEwATABUAFgAXABkAHQAeACAAIgAj
ACcAKgAsACwALwAzADQAOQA7AD0APwBAAEIARABGAEYASQBKAEsATQBNAE4ATgBQAFAA
UABOAEwASwBJAEcARABBAD0AOgA3ADQALwArACgAJgAjACAAGwAYABUAEwASABEADgAM
AAoACgAIAAcABQAFAAQABAADAAIAAgACAP////////////////////////////////7/
/f/9//3////////////+//3//f/9//v/+//7//r/+v/7//z//f/9//3//P/7//z//P/7
//v/+//7//v/+v/6//z//f/9/////v/9//3//f/9//3//f8AAAAAAAAAAP7//v/+//7/
AAAAAAAAAAAAAAAAAAAAAAAAAAAAAAEA//////////////7//v/+//7//v/+//7//v/+
//7//f/9//3//f/9//7//v/+//3/+//7//v/+//7//z//P/7//z//P/8//z//P/8//z/
/P/8//z//P/8//v/+//7//v/+//7//v/+//7//v/+//7//v/+//6//r//P/8//z//P/8
//z//P/9//3//f/9//3//f/9//3//f/9//3//f/9//3//f/9//3//f/9//3//P/8//z/
/P/8//z//P/8//z/+v/7//v/+//9//v/+//7//n/+f/6//r/9//4//j/+P/4//j/+v/6
//r/+v/6//r/+v/6//r/+v/6//r/+v/6//r/+v/8//z//P/8//z//P/8//z/+//6//n/
+P/5//r/+//8//r/+v/6//r//P/8//z//P/8//z//P/8//r/+v/6//r/+v/6//r/+v/6
//r/+v/6//r/+v/6//r//P/8//z//P/8//z//P/8//z//P/8//z/+v/8//3//f///wEA
AgACAAIAAwADAAMAAQACAAIAAwAFAAUABwAHAAYACAALAAsADQAOAA8ADgAMAAkABgAF
AAEA///+//7///8AAP/////7//r/+f/4//f/9//3//f/9//2//b/9v/2//b/9v/2//j/
9//3//f/9f/1//X/9v/2//X/9f/1//f/9f/x//P/9f/2//b/8//z//P/8f/3/wIACwAW
ACQAOABPAG4AjQCuAMgA1ADYAM8AsgCHAFcAKQAIAOr/0v/G/8n/0P/W/9z/4v/k/+n/
7f/w//H/9P/4//n/+v/8//7////+//3//f/8//z//P/8//z/+//7//3//f/+//7//f/9
//3//f/9//7////////////+//3//P/7//7//v///////f/9//3//f/+//7//v/+////
AAABAAEAAAAAAAEAAQD//wAAAAAAAP//AAAAAAEABAAFAAYACQAJAAkACAAHAAcABwAH
AAgACQAKAAsADAANAA4ADwAPABIAFAAWABkAHAAcAB0AHgAeACEAIwAkACgAKwAvADAA
MgAzADQANQA2ADgAOgA8AD8AQwBFAEcARwBHAEgASABKAEoASgBIAEYARQBDAEEAPwA9
ADoAOAA3ADQALwArACcAJAAgABwAGwAYABUAEwAPAA0ACQAGAAUABgAFAAUAAQABAAAA
AAABAAAAAAAAAPz/+//6//n/+f/5//n/+f/7//v/+//7//z/+//7//v/+f/5//n/+f/3
//f/+P/5//f/9//3//b/9//3//f/9//4//n/+f/5//r/+v/5//n/+f/5//n/+P/1//b/
9v/1//b/9v/2//f/9f/1//X/9f/2//b/9v/2//j/+P/4//j/9v/2//b/9v/2//b/9v/2
//b/9v/2//f/9//3//f/9//5//j/+P/4//b/9v/2//b/+P/4//j/9//3//f/9//3//f/
9v/1//P/9f/1//X/9f/z//T/9P/z//P/9P/1//b/9P/0//T/9P/y//L/8v/y//H/8f/x
//H/8f/x//H/8f/v/+//7//v//H/8f/w//D/7v/u/+7/7v/u/+7/7v/v/+//7//v/+//
7//v/+//7//v/+//7//v/+//7//v/+//8f/x//H/8P/v/+7/7f/s/+3/7v/v//D/7v/v
/+//7//v/+3/7f/t/+3/7f/u/+7/7//u/+7/7v/u/+7/7v/u/+7/7v/u/+7/7v/u//D/
8P/w//D/8P/y//P/8//x//P/9P/0//T/9f/1//X/9//4//j/+f/5//n/+//7//z//v8B
AAEAAQAAAP///P/8//n/9v/1//T/8//z//T/9P/0//L/8f/v/+7/7f/s/+v/6//r/+v/
7f/s/+z/7P/s/+z/7P/s/+z/6//r/+v/6//r/+v/7P/q/+n/6f/p/+v/6//r/+v/6f/o
/+b/4//l/+n/7f/3/wAACwAYACgAPgBZAHYAlQCoALIAsgCiAH8AWAAtAAkA7//a/8T/
uv++/8P/yv/O/9D/1P/Y/93/4f/m/+v/7P/u/+3/7f/u/+//7//x//H/8v/y//D/8P/w
//D/8f/x//P/8//y//L/8f/x//P/8//z//T/8//z//P/8//z//P/8//z//b/9v/3//f/
9f/1//X/9f/4//j/+P/4//n/+v/7//v/+v/6//v/+//7//z//P/8//3//v/+////////
////AQAAAAEAAQABAAMAAwADAAQABwAIAAkACgALAAwADQANAA8AEAARABMAFQAWABgA
GgAcAB8AIQAiACYAKQAtAC4ALwAxADMANQA2ADgAOgA8ADwAPwBAAEEAQQBBAEIAQgBC
AEIAQgBAAD4APQA7ADkANAAxAC0AKgAnACQAHwAbABoAGAAVABIAEQAOAAsACQAGAAUA
AgAAAAAAAAD+//3/+//7//r/+v/3//b/9v/2//X/9f/1//X/8//z//P/8//z//P/8//z
//T/8//z//P/8f/x//H/8f/x//H/8v/z//H/8f/x//D/8f/x//H/8f/w//H/8f/x//L/
8v/x//H/8//z//P/8v/w//L/8//z//X/9P/z//P/8//z//P/8//y//L/8v/y//T/9P/0
//T/9P/0//T/9P/2//b/9v/2//b/9v/2//f/9//3//f/9//3//b/9v/2//b/9v/2//b/
9v/2//b/9f/1//X/9f/1//T/9P/0//P/9f/1//X/9f/z//T/9P/z//T/9P/0//T/9P/0
//T/9P/0//T/9P/0//X/9f/1//X/9f/1//X/9f/z//P/8//z//X/9f/0//T/9P/0//T/
9P/0//T/9P/1//P/8//z//P/8//z//P/8//1//X/9f/1//P/8//z//P/9f/1//X/9P/0
//T/9P/0//T/9P/0//T/9P/1//X/9f/1//P/8//z//X/9f/2//b/9f/0//T/9P/0//T/
9P/0//T/9P/0//T/9P/0//b/9v/2//b/9v/2//b/9v/2//b/9v/2//b/9v/2//b/9v/2
//b/9v/2//b/9v/2//b/9v/2//b/9v/2//b/9v/4//j/+P/4//j/+P/4//j/+P/4//j/
+P/2//b/9v/2//T/9P/0//T/9f/2//f/+P/4//j/+P/4//j/+P/4//j/+v/6//r/+v/4
//j/+P/4//r/+v/6//r/+v/6//r/+v/6//r/+v/6//z//f/9//3///8AAAAAAAABAAEA
AQABAAIAAgADAAMAAwAFAAUABgAGAAkACQAKAAwADAAKAAoACQAGAAUAAgD/////AAAA
AAAA/v/9//v//P/7//r/+f/4//f/9v/1//b/9v/2//b/9P/0//T/9P/z//P/8//z//X/
9f/2//b/8//z//P/8//z//P/8//z//T/8P/t/+3/7f/x//n/BAAPABoAKgA+AFsAegCZ
ALgAygDSAM4AuQCUAGUANwATAPb/2v/G/8D/xf/K/9L/2P/c/97/4//p/+z/8f/0//b/
9f/1//b/9//3//n/+f/6//r/+P/4//j/+P/3//f/+f/5//r/+v/5//n/+f/5//n/+v/9
//3//f/9//3//f/9//3//P/8//3//f///////////wAAAAAAAAAA//8AAAEAAQAAAAAA
AQABAAMABAAEAAQAAwAEAAQABQAHAAcABwAJAAgACQAJAAkACQAJAAkACgAJAAoACwAM
AA4AEAASABMAFwAYABkAGwAcABwAHQAeAB8AIwAmACgALAAvADMANAA3ADkAOwA9AD4A
QABCAEQARABHAEgASQBNAE0ATgBOAE4ATgBOAEwATQBNAEwASwBGAEMAPwA8ADkANgAx
AC0AKgAoACUAIgAfABwAGQAXABMAEQANAAoACgAKAAgABwAFAAUABAAEAAMAAgACAAIA
///////////9//3//f/9//3//f/9//3//P/7//v/+//5//n/+f/5//v/+//8//3//f/9
//3//P/5//n/+f/5//z//f/9//3/+v/6//n/+f/5//n/+f/4//n//P/+/////v/8//r/
+f/7//v/+//7//r/+v/6//r/+v/6//r/+v/4//j/+P/4//b/9v/2//b/9//4//n/+//7
//v/+//7//n/+P/4//j/+v/6//r/+v/4//j/+P/3//n/+f/5//n/+v/6//r/+f/5//n/
+f/5//v//P/8//v/+P/4//j/+P/3//b/9f/0//X/9v/3//j/9//3//f/9//3//f/9//3
//f/9//3//f/+f/5//j/+P/4//j/+P/4//b/9v/2//f/9f/1//X/9f/1//X/9f/1//f/
9//3//f/9f/1//X/9f/1//X/9f/0//X/9v/3//j/9//2//X/9P/2//f/9//3//X/8//z
//P/9f/1//b/9v/7//r/+P/4//j/+P/3//b/9f/0//b/9v/2//b/9v/2//b/9v/2//b/
9v/2//f/+P/5//r/9//2//X/9P/2//b/9v/2//b/9v/2//b/9P/0//T/9P/0//T/9P/0
//b/9v/2//b/9P/0//T/9P/y//L/8v/y//T/9P/0//T/9P/0//T/9P/0//T/9P/0//L/
8v/y//T/9f/1//X/9//4//j/+P/5//n/+f/5//r//P/9//3//f/9//3//v8AAAMAAwAE
AAQABAACAAIA///8//v/+P/3//X/9v/2//b/9v/1//P/8v/v/+7/7f/t/+3/7f/t/+z/
7P/s/+z/7P/t/+7/7//v/+//7//v/+//7//w//D/7//t/+3/7f/t/+//7f/r/+j/5v/n
/+v/7//z//v/AgALABYAKABCAFsAdgCPAKIAsACwAKAAgQBeADMADwDz/9r/xv++/8D/
x//O/9b/2P/a/9z/3//j/+j/6//u//D/8f/v//D/8f/x//L/8//1//b/9f/0//P/8v/z
//P/9f/1//T/9P/z//P/8//z//P/9P/3//f/9//3//n/+f/5//n/+P/4//n/+f/5//n/
+f/5//r/+v/6//r/+//8//3//f/6//r/+//7//v//P/8//z///8AAAAAAQD///////8B
AAQABQAFAAUABQAFAAUABgAHAAgACQAKAAsADAANAA0ADwAQABEAEwAZABoAHAAeABwA
HwAhACIAJgApAC0ALgAvADEAMwA1ADQANgA4ADoAOgA9AD4APwA/AD8AQABAAEIAQgBC
AEAAPgA9ADsAOQA2ADMALwAsACsAKAAjAB8AHgAcABkAFgATABAADQALAAgABwAEAAIA
AAAAAP7//f/7//v/+v/6//n/+P/4//j/+f/5//n/+f/3//f/9//3//b/9f/0//P/9f/1
//b/9//2//X/9P/z//P/8//0//X/9f/1//X/9P/1//X/9f/1//X/9f/0//P/9P/0//P/
8//1//X/9f/0//L/9P/1//X/9//2//X/9f/3//f/9//3//j/+P/4//j/9v/2//b/9v/4
//j/+P/4//j/+P/4//j/+P/4//j/+f/3//f/9//3//n/+P/4//j/+P/4//j/+P/4//j/
+P/3//n/+f/5//n/+P/4//j/9//3//f/9//3//f/+P/4//f/+P/4//j/+P/4//j/+P/4
//j/+P/4//j/9//3//f/9//1//X/9f/1//X/9f/1//X/9f/1//T/9P/0//T/9P/0//T/
9P/0//X/8//z//P/8//1//X/9f/1//P/8//z//P/8//z//P/8//z//P/8//y//L/8v/y
//L/8v/y//L/8v/w//H/8f/x//P/8f/x//H/8f/x//L/8v/z//L/8v/y//L/8v/y//L/
8v/y//L/8v/y//L/8v/y//L/8v/y//L/8v/y//L/8v/y//L/8v/y//L/8v/y//L/8v/y
//L/8v/y//L/8v/y//L/9P/z//P/8//1//j/+P/4//n/+//7//v//P/8//3//f/9//3/
/f/+/wAAAwADAAQABAAGAAQABAABAP7//f/6//n/9//4//j/+P/3//f/9v/2//P/8v/x
//H/7//v/+//7v/u/+7/7v/u/+7/7v/u/+3/7//v/+//7//t/+7/7v/t/+//7//v/+//
7//v/+//7v/s/+v/6//p/+n/7//6/wUAEAAaACoAQQBcAHkAnAC4AMQAxgC9AKQAewBN
ACUABADo/9D/wP+9/8L/yv/S/9b/2v/f/+X/6P/t//L/9P/z//P/9P/1//X/9//3//j/
+P/4//j/+P/4//f/9//5//n/+v/6//n/+f/5//n/+f/6//v/+//7//v/+//7//v/+//8
//z//f/9////////////AAAAAAAAAAABAAIAAwADAAIAAgADAAMAAwAEAAQABAAHAAgA
CAAJAAcABwAHAAkADAANAA0ADQAPAA8ADwAQABEAEgATABQAFQAWABcAFwAbABwAHQAf
ACEAIgAkACYAKAArAC0ALgAwADMANwA4ADsAPQA/AEEARABGAEgASgBMAE8AUABRAFMA
UwBUAFQAVgBWAFYAVABWAFUAUwBRAE4ASwBHAEQAQgBAADwAOQA0ADIALwAsACcAJAAh
AB8AHAAbABgAFgASABIAEAAPAA8ADwAOAA4ACwAKAAoACgAJAAkACQAJAAcABwAHAAcA
BwAJAA==
         </WaveFormData>
      </LeadData>
   </Waveform>
</RestingECG>
