# Supplementary material for: Detection of Left Atrial Enlargement Using a Convolutional Neural Network-Enabled Electrocardiogram
Source: Front Cardiovasc Med. 2020 Dec 17;7:609976. doi: 10.3389/fcvm.2020.609976 (PMC7773668; doi:10.3389/fcvm.2020.609976)
Supplement: Supplementary file 5 [file Data_Sheet_5.ZIP › normal4/1802037026_5935_0000000L.XML]

<?xml version="1.0" encoding="Windows-1252"?>
<!DOCTYPE RestingECG SYSTEM "restecg.dtd">
<RestingECG>
   <PatientDemographics>
      <PatientID>1802037026</PatientID>
      <PatientAge>78</PatientAge>
      <AgeUnits>Years</AgeUnits>
      <Gender>Female</Gender>
      <PatientLastName>liangyuzhen</PatientLastName>
   </PatientDemographics>
   <TestDemographics>
      <DataType>Resting</DataType>
      <Site>1</Site>
      <AcquisitionDevice>MAC55</AcquisitionDevice>
      <Status>Unconfirmed</Status>
      <Priority>Normal</Priority>
      <AcquisitionTime>09:11:59</AcquisitionTime>
      <AcquisitionDate>05-09-2017</AcquisitionDate>
      <CartNumber>1</CartNumber>
      <AcquisitionSoftwareVersion>009C</AcquisitionSoftwareVersion>
      <XMLSourceVersion>MAC5000 v1.0</XMLSourceVersion>
   </TestDemographics>
   <RestingECGMeasurements>
      <VentricularRate>85</VentricularRate>
      <AtrialRate>85</AtrialRate>
      <PRInterval>170</PRInterval>
      <QRSDuration>96</QRSDuration>
      <QTInterval>388</QTInterval>
      <QTCorrected>461</QTCorrected>
      <PAxis>26</PAxis>
      <RAxis>-14</RAxis>
      <QRSCount>14</QRSCount>
      <QOnset>212</QOnset>
      <QOffset>260</QOffset>
      <POnset>127</POnset>
      <POffset>176</POffset>
      <TOffset>406</TOffset>
      <ECGSampleBase>500</ECGSampleBase>
      <ECGSampleExponent>0</ECGSampleExponent>
   </RestingECGMeasurements>
   <Diagnosis>
      <Modality>Resting</Modality>
         <StatementCount>4</StatementCount>
         <LabelText>12SL ��ϳ���</LabelText>
      <DiagnosisStatement>
         <StmtFlag>ENDSLINE</StmtFlag>
         <StmtText>�������</StmtText>
      </DiagnosisStatement>
      <DiagnosisStatement>
         <StmtText>�����ҷʴ�</StmtText>
      </DiagnosisStatement>
      <DiagnosisStatement>
         <StmtFlag>ENDSLINE</StmtFlag>
         <StmtText>�鸴�����쳣</StmtText>
      </DiagnosisStatement>
      <DiagnosisStatement>
         <StmtFlag>ENDSLINE</StmtFlag>
         <StmtText>�쳣 ECG</StmtText>
      </DiagnosisStatement>
   </Diagnosis>
   <Waveform>
      <WaveformType>Rhythm</WaveformType>
      <WaveformStartTime>0</WaveformStartTime>
      <NumberofLeads>8</NumberofLeads>
      <SampleType>CONTINUOUS_SAMPLES</SampleType>
      <SampleBase>500</SampleBase>
      <SampleExponent>0</SampleExponent>
      <HighPassFilter>16</HighPassFilter>
      <LowPassFilter>150</LowPassFilter>
      <ACFilter>NONE</ACFilter>
      <LeadData>
         <LeadByteCountTotal>10000</LeadByteCountTotal>
         <LeadTimeOffset>0</LeadTimeOffset>
         <LeadSampleCountTotal>5000</LeadSampleCountTotal>
         <LeadAmplitudeUnitsPerBit>4.88</LeadAmplitudeUnitsPerBit>
         <LeadAmplitudeUnits>��V</LeadAmplitudeUnits>
         <LeadHighLimit>2147483647</LeadHighLimit>
         <LeadLowLimit>268435456</LeadLowLimit>
         <LeadID>I</LeadID>
         <LeadOffsetFirstSample>0</LeadOffsetFirstSample>
         <FirstSampleBaseline>0</FirstSampleBaseline>
         <LeadSampleSize>2</LeadSampleSize>
         <LeadOff>FALSE</LeadOff>
         <BaselineSway>FALSE</BaselineSway>
         <ExcessiveACNoise>FALSE</ExcessiveACNoise>
         <MuscleNoise>FALSE</MuscleNoise>
         <LeadDataCRC32>2242514892</LeadDataCRC32>
         <WaveFormData>
4P/g/+D/4P/g/+D/4P/g/+D/4P/g/+D/3v/e/97/3v/g/+D/4P/g/+D/4P/g/+D/4v/i
/+L/4v/g/+D/4P/g/97/3v/e/97/4f/i/+P/5P/i/+L/4v/i/+D/4P/g/+D/4f/i/+P/
5P/j/+L/4f/g/+H/4v/j/+T/5v/m/+b/5v/k/+T/5P/k/+X/5v/n/+j/6P/o/+j/6P/q
/+r/6v/q/+z/7P/s/+z/7f/u/+//8P/y//L/8v/y//L/8v/y//L/8v/y//L/8v/x//D/
7//u/+z/7P/s/+z/7v/u/+7/7v/s/+z/7P/s/+r/6v/q/+r/6//s/+3/7v/r/+r/6f/o
/+v/7P/t/+7/7f/s/+v/6v/s/+z/7P/s/+r/6v/q/+r/7P/s/+z/7P/s/+z/7P/s/+z/
7P/s/+z/7v/u/+7/7v/v//D/8f/y//D/8P/w//D/8v/y//L/8v/y//L/8v/y//T/9P/0
//T/9P/0//T/9P/0//T/9P/0//T/9P/0//T/9P/0//T/9P/3//j/+f/6//r/+v/6//r/
+P/3//f/+f/7//v/+//9//z/+//6//n/+////wIAAwAEAAQABAAGAAQABQAHAAcACgAK
AAoACgAFAAAA+//5//b/9v/2//b/9v/2//f/9//3//b/9f/1//f/9//3//f/9//2//X/
9P/1//X/9f/2//j/+P/4//j/+P/4//f/9//5//n/+f/6//n/+f/4//f/+//+//r/9//7
//z/+v/7//7/BAAMABsALQBAAFMAaQB/AJMAnwCaAIgAcgBUADUAIAAXABAACwAHAP3/
9//4//v/+//9//z/+v/5//b/9P/1//b/9v/z//H/9//9//b/7v/t//D/8f/y//P/8//z
//P/8//z//P/8//z//X/9f/1//b/9f/0//P/8v/0//P/8//0//L/8//z//P/9P/1//T/
9f/1//f/9f/z//b/9//3//b/9v/2//b/9v/1//X/9f/1//T/9P/0//L/8v/z//b/+f/1
//T/9P/0//b/9f/1//b/9//3//f/9//1//X/9f/1//j/+P/3//f/9f/1//b/9v/4//r/
+v/6//r/+v/6//r/+f/5//n/+v/6//v//f/9//v/+//6//r/+//8//7/AAAAAAIABAAF
AAUABQAGAAYABgAHAAgACAAJAAkACQAJAAkACAAGAAkACQAJAAgACAAGAAYABAAEAAUA
BgAHAAgABgAGAAQABAAGAAgACAAGAAQABAAEAAQABQAFAAQABAAGAAYABwAHAAQAAwAD
AAIABAAFAAYABgAGAAUABAAEAAYABgAGAAYABgAHAAcACAAHAAYABAACAAUABgAHAAcA
BAAEAAYABgAEAAQABAAEAAUABwAHAAcABwAHAAcACAAGAAcABwAHAAYABgAIAAoACwAI
AAcABgAFAAUABgAHAAgACAAIAAkACgALAA0ADQAKAAoACgAKAAoACgAMAAsACwANAA0A
DQANAA8ADQANAA0ADQAPABMAFgAXABcAFgAVABYAGAAZABsAGwAbABoAGQAYABMADgAJ
AAcACQAKAAsADAAIAAYABQADAAUABAADAAMAAwADAAMAAwAEAAQABAAEAAUABQAFAAYA
BQAEAAMAAgAEAAQAAwADAAMAAwADAAQABgAHAAcABwABAAYACAAFAAUACAAKAAkACgAS
ABwAJwA1AEoAXwB1AI8ApwC5ALwAqgCQAHIATQAwACUAHgAZABUADQAFAAQABwAHAAUA
BgAGAAMAAAAAAAEAAgAAAP3/+//9//3/+v/6//3//P/7//r/+f/7//v/+//7//v/+//7
//v/+//7//v//P/6//r/+v/6//3//f/+/wAA/f/9//z/+//9//3/+//7//3////9//v/
/f/9//z/+v/8//z//P/8//v/+//7//v//v/+//7//P/7//v//f////3//P/8//z//v/9
//3//v/9//3//f/9//3//f/9//3/AAAAAP/////+//3//f/8//7/AAAAAAAA/v/+//7/
/v////////8AAAAAAQADAAMAAQABAAAAAAABAAIABAAGAAYACAAKAAsACwALAAwADAAM
AA0ADgAOAA8ADwAPAA8AEAAQAA8AEwASABEADwAOABAAEAAOAA4AEAAQABAAEAAQABAA
DgAOAA4AEAAQAA4ADAAMAAwADAANAA0ADAAMAAwADAANAA0ADAALAAsACgAMAA0ADgAO
AAwACwAKAAoADAAMAAwADAAMAA0ADQAOAA4ADgANAAwADAAMAAwACwAMAAwADgAOAA4A
DgAOAA4ADQAPAA8ADwANAA0ADQAOAAwADQANAA0ADAAMAA4AEAAQAA4ADgAOAA0ADQAO
AA8ADgAOAA4ADwAOAA8AEQARABQAFAATABIAEQAQABEAEQASABUAEwATABMAFQAXABcA
FwAXABgAGwAdAB0AHAAcABwAHgAfACEAJAAlACIAIAAeABwAGwAWABEADwAMAAwADAAM
AAkACAAIAAcACAAIAAgACQAHAAcABwAHAAgACAAIAAgABQAFAAUABgAGAAYABgAGAAgA
CAAHAAcABQAFAAUABgAGAAcABwAHAA0ADgAKAAUABwAKAAoACwAQABoAJAAzAEUAWABv
AIkApQDBAM0AxACwAJAAaABDADAAKQAiACEAFwANAAkADAANAAcABwAIAAYAAwAEAAYA
BwAEAP7/+//7//v/+//8//z/+//7//v/+//7//v/+//7//v//f/9//3//f/8//v/+v/6
//z//P/8//z//P/7//v//P/6//v/+//7//3//f/7//v/+//9//v/+f/7//v/+v/4//r/
+v/6//r/+f/5//n/+f/6//r/+v/4//f/9//5//v/+//6//r/+v/6//n/+f/6//n/+f/5
//n/+//7//v/+//8//z/+//7//v/+//8//z/+//8//v/+v/6//r/+v/6//3//f/9//7/
+//7//z/+//8//3//f/+//7//v///wAAAAACAAQABQAHAAcACAAIAAYABwAIAAgACwAL
AAsACwALAAoACAALAAoACQAHAAYACQAKAAkACgAIAAgACAAIAAoACgAIAAgABgAIAAgA
BgAGAAYABgAGAAcABwAGAAYABAAEAAUABQAGAAUABQAEAAIAAwAEAAQABAADAAIAAgAE
AAQABAAEAAUABQAEAAQABAAEAAMAAgAEAAQABAADAAQABAAGAAYABAAEAAQABAAEAAUA
BAADAAEAAQABAAIAAgADAAMAAwAAAAAAAgAEAAYABAAEAAQAAgABAAEAAQACAAIAAgAD
AAIAAwAFAAUACAAGAAQABAAEAAQABgAFAAUABwAFAAUABQAHAAcABwAHAAcACAALAA0A
DQAOAA4ADgAQABAAEQATABMAEQAQAA8ADgANAAgAAwABAAAAAAAAAAAA///+//7//f/7
//r/+f/5//n/+f/5//n/+v/6//r/+v/3//f/9//4//r/+v/6//r/+v/6//n/+f/5//n/
+f/6//z//f/9//3/+f/4//r/+//9//z/+v/7/wIACgASABsAKwBCAFcAcQCLAKEAqwCi
AIwAbgBIACcAFgAPAAoACQADAPX/8f/0//X/8//3//j/+P/5//j/8v/v//L/8P/t/+3/
7f/t/+7/7P/r/+v/6//r/+v/7f/t/+3/7f/r/+v/6//r/+v/6//r/+z/7P/s/+z/7P/s
/+v/6//s/+z/7f/t/+3/6//r/+n/6f/q/+3/7P/r/+3/7f/s/+r/6P/o/+j/6P/q/+v/
7P/t/+z/7P/s/+r/6f/p/+v/7f/t/+z/7P/s/+r/6f/p/+r/6//r/+v/6//p/+n/6f/p
/+r/6v/p/+n/6//r/+z/7P/q/+z/7P/s/+r/6v/q/+r/7f/t/+3/7v/s/+3/7//v/+//
7//u/+7/8P/w//H/8v/w//L/9P/1//P/8//0//T/9v/3//j/+P/3//f/9//3//X/9P/y
//X/9f/1//T/9P/2//b/9P/0//L/8v/y//L/8v/y//D/8P/w//L/8v/w//L/8v/y//L/
8f/x//D/8P/w//D/8f/x//D/7//v/+7/7P/t/+7/7v/w/+//7v/u/+z/7P/s/+z/7f/t
/+z/7P/s/+z/6//q/+z/7P/s/+v/7P/s/+7/7v/t/+z/6//q/+v/7f/t/+3/6//r/+v/
7P/q/+v/6//r/+r/6v/s/+7/7//s/+v/6v/q/+n/6f/p/+z/7P/s/+3/7P/r/+7/7v/u
/+7/7v/u/+3/7f/v/+3/7f/t/+//7//v/+//7//v//H/8v/x//T/9P/0//b/9P/1//f/
9//4//j/+P/4//X/8P/r/+n/5v/m/+b/5v/l/+T/5P/j/+P/4v/h/+H/4P/f/97/3f/h
/+L/4//k/+H/4f/h/+L/4P/g/+D/4P/i/+L/4f/h/+H/4f/h/+L/4P/h/+H/4f/d/97/
4v/j/+P/5v/k/+H/5P/q//L/+/8JABwAMQBHAF0AcwCFAIQAdABeAEIAHwAEAPn/9P/v
/+3/5f/Z/9j/2//b/9v/4P/g/9//3P/c/93/2v/Y/9n/2f/X/9f/2v/Y/9f/1f/V/9X/
1f/V/9X/1f/V/9b/1//Y/9n/2P/X/9b/1v/W/9b/1v/W/9T/0//T/9T/1P/V/9X/1f/X
/9f/1f/V/9X/1//V/9P/1P/V/9X/1P/U/9T/1P/U/9X/1f/V/9X/1v/W/9b/1P/T/9P/
1f/X/9X/1P/U/9T/1P/T/9P/1P/V/9X/1f/V/9X/1f/V/9X/1P/U/9P/0//V/9X/1v/W
/9T/1v/W/9b/1v/W/9b/1v/X/9f/1//Y/9b/1//Z/9n/2P/Z/9n/2v/Y/9j/2f/a/9r/
3P/e/9//3//f/+D/4P/e/9//4P/g/+P/4//j/+P/5f/k/+L/5f/k/+P/4f/g/+D/4P/e
/97/3v/e/97/3v/g/+D/3v/e/9z/3v/e/9z/3P/c/9z/3P/d/93/3P/c/97/3v/f/9//
3v/d/93/3P/Z/9n/2f/Y/9n/2f/Z/9r/2v/a/9r/2v/Z/9n/2P/Y/9n/2v/a/9r/3P/c
/9z/2//Y/9j/2v/a/9r/2v/a/9r/2f/b/9v/2//b/9v/2//c/9r/2//b/9v/2P/Y/9r/
3P/c/9r/2v/a/9r/2f/Z/9n/2//c/93/3//c/9v/3//g/97/3v/e/97/3v/d/93/3//d
/93/3f/f/+H/4f/h/+H/4P/j/+X/5f/o/+j/6P/q/+r/6//t/+3/6//q/+n/6P/l/+D/
2//Z/9j/2P/Y/9j/1//W/9b/1f/V/9T/0//T/9P/0//T/9P/1P/U/9T/1P/T/9P/0//U
/9b/1v/W/9b/1P/U/9P/0//R/9H/0f/S/9T/1f/V/9X/1f/U/9L/1f/X/9j/2P/Z/9z/
5P/q//X/CQAeADMASwBlAH0AhwB+AGwAUAAsAAkA9v/v/+j/5f/h/9f/0f/W/9n/0//P
/9T/1v/T/9D/0P/P/87/zv/N/8v/zf/N/8z/zP/L/8n/yf/J/8n/y//L/8v/y//J/8n/
yf/J/8v/y//L/8z/zv/O/87/zv/L/8n/yP/I/8r/y//L/8v/zf/N/8v/y//L/83/y//J
/8r/y//L/8r/yv/K/8r/yv/L/8v/y//L/8z/zP/M/8r/y//L/83/z//L/8r/yv/K/8j/
x//H/8j/y//L/8v/y//N/83/zf/N/8z/zP/L/8v/zf/N/87/zv/N/87/zf/M/87/zv/O
/87/z//P/8//0P/O/8//0f/R/9H/0f/Q/9D/0v/S/9P/1P/S/9T/1v/X/9n/2f/a/9r/
2P/Z/9r/2v/c/93/3v/f/93/3P/a/93/3f/d/9z/3P/c/9z/2v/a/9r/2v/a/9r/3P/c
/9r/2v/Y/9r/2v/Y/9r/2v/a/9r/2//b/9r/2v/Z/9j/2P/X/9j/1//X/9b/1v/X/9j/
2P/Y/9f/1v/W/9j/2P/Y/9j/1//X/9b/1v/X/9j/2P/Y/9b/1v/W/9X/1f/W/9n/2v/Y
/9j/2P/Y/9j/2f/Y/9f/1f/V/9X/1v/W/9f/1//X/9b/1v/Y/9r/2//Y/9f/1v/V/9X/
1v/X/9r/2v/a/9v/2//b/9z/2//c/97/3P/c/9z/3P/a/9n/2f/b/9v/2//b/93/3//f
/9//3//g/+P/5f/l/+T/5P/k/+b/6P/p/+v/6//r/+r/6f/o/+P/3v/Z/9f/1v/W/9b/
1v/V/9T/1P/T/9H/0P/P/8//0f/R/9H/0f/Q/9D/0P/Q/8//z//P/9D/0P/Q/9D/0P/Q
/9D/z//P/9H/0f/R/9L/0P/R/9H/0f/T/9b/1P/P/8//1P/S/9H/2P/i/+z/+f8NACQA
NwBRAG0AhQCRAIoAeABcADIACwD6//H/6v/l/9//0//N/9D/0//R/9P/0v/Q/83/zP/K
/8v/zP/K/8n/y//J/8X/yP/I/8P/w//D/8P/w//E/8X/xv/H/8X/xf/F/8X/xf/F/8X/
xv/G/8b/xv/G/8j/x//H/8j/xv/H/8f/x//H/8f/xf/F/8b/yf/I/8f/yv/L/8v/yv/M
/8z/zP/M/83/zf/N/83/zP/M/8z/yv/M/83/0P/T/9H/0P/Q/9D/0v/R/9H/0v/U/9X/
1v/X/9n/2f/Z/9n/3P/c/9v/2//b/9v/3P/c/93/4P/h/+L/5f/m/+f/6P/p/+n/6f/q
/+z/7f/v/+//7v/v/+//8P/x//L/9P/2//f/+v/9////AQABAAIAAgAFAAcACQAKAAsA
CwALAAsADQAMAAoADQAPAA8ADgAOAA8AEAAPABAAEgASABIAEgASABIAEAAQAA4AEAAQ
AA4AEAASABQAFgAUABMAEQAQABEAEgAUABUAFAATABMAEgATABUAFwAYABgAFwAWABYA
FAAUABQAFAAYABkAGQAaABgAGAAXABYAFwAYABkAGQAaABoAHAAcABwAHAAcABwAHAAd
ABwAGwAaABsAHAAeABwAHQAdAB0AHAAcAB4AIAAgAB4AHgAeAB0AHQAeAB8AIgAiACIA
IwAmACEAIgAjACQAJQAmACYAJQAlACcAJQAlACUAJwAnACcAJwAnACoALQAvAC8AMgAy
ADIANAA0ADUANwA3ADYANAAyADAALQAoACMAIQAgACAAIAAgACAAIAAhACEAHwAeAB0A
HQAfAB8AHwAfAB8AHgAdABwAHQAdAB0AHgAeAB4AHgAeAB4AHgAdAB0AGwAbABsAHAAf
ACEAIgAjAB8AIgAiACEAIQAiACIAIwAmADIAPABFAFcAcgCHAJ8AuwDRANUAygC0AJYA
bABFADwANwAuACsAJwAbABcAGgAbABsAIQAgABoAFwAaAB4AHQAYABQAEQATABsAGQAS
ABIAFwAVABUAFQAVABcAFwAXABcAFgAVABQAEwATABMAEwAUABQAFAAUABQAFQAVABYA
GAAYABkAGQAZABcAFwAVABUAFQAXABUAEwAWABcAFwAWABYAFgAWABYAFwAXABcAFwAY
ABgAGAAWABMAEwAVABcAFgAWABcAGAAXABUAFAAUABYAFwAYABkAGQAZABkAGQAZABgA
FgAVABUAFQAWABYAFAAWABYAFgAZABoAGwAcABwAGwAaABoAHAAdAB8AHwAfAB8AHgAe
AB4AHgAfACAAIQAkACcAKQAmACUAJQAkACYAJwAoACgAKQApACkAKQAnACYAJAAnACcA
JwAmACYAJAAkACIAIgAiACIAIgAiACQAJAAiACIAIAAiACIAIAAiACIAIgAiACIAIQAf
AB4AHgAeAB8AHwAgAB8AHwAeAB4AHwAgACAAIAAfAB4AHgAgACAAIAAgACAAIQAhACIA
IQAgAB4AHAAdAB4AHwAfAB4AHgAgACAAHwAeAB0AHAAfACEAIQAhAB8AHwAfACAAHgAf
AB8AHwAcABwAHgAgACIAIAAgACAAIAAfAB8AHwAgACAAIAAhACAAHwAkACQAJAAkACQA
IgAhACEAIwAjACMAIwAlACUAJQAlACUAJAAnACkAKQAsACwALAAuACwALQAvAC8AMQAw
AC8ALgArACYAIQAfACAAIAAgACAAHwAeAB4AHQAbABoAGQAZABkAGQAZABkAHAAcABwA
HAAbABsAGwAcABoAGgAaABoAHAAcABsAGwAbABsAGwAcABoAGwAbABsAGwAaABoAHQAd
ABwAHgAfAB4AIgAsADcAQwBWAGsAgQCZALEAwQDGALoApACGAGMARAA3ADAAKQAjABsA
FQAWABcAFwAZAB4AHgAXABYAGAAVABQAFAATABEAEwATABQAEgARABEAEQARABEAEQAR
ABEAEQAPAA8ADwAPABAAEQASABQAFAAUABQAFAASABEAEQASABIAEwATABMAEwATABEA
EQAPABEADwANABIAEwATABIAEAAQABAAEAAPAA8ADwAPABEAEgATABIAEQARABMAFQAR
ABAAEAAQABAADwAPABAAEwATABMAEwARABEAEQARABQAFAATABMAEwATABQAFAASABQA
FAAUABIAEgASABIAFQAVABUAFgAUABUAFwAXABcAFwAWABYAGAAYABkAGgAaABwAHgAf
AB0AHQAeAB4AIAAhACIAIgAiACEAIAAfACIAIgAhACUAIwAjACIAIgAgACAAHgAeACAA
IAAgACAAIAAgAB4AHgAdAB4AHQAaABsAHAAdAB4AHwAfAB4AHgAcABwAHQAdAB4AHQAd
ABwAGwAbABsAGgAbABsAGwAcABwAHAAcABwAHAAdAB0AHgAeAB4AHQAcABwAHAAcABsA
GAAYABoAGgAbABwAHQAeAB4AHwAeAB0AHQAdAB0AHgAcAB0AHQAdABwAHAAeACAAIQAe
AB0AHAAbABsAHAAdABwAHAAcAB0AHAAdAB8AHwAkACAAIgAiACIAIgAiACAAHwAfACEA
IwAjACMAJQAjACMAIwAjACQAJwApACkAKgAqACoALAAqACsALQAtAC8ALgAtACwAKwAm
ACEAHwAeAB4AHgAeABsAGgAaABkAGwAaABkAGQAZABkAGQAZABgAGAAYABgAFwAXABcA
GAAZABoAGwAcABsAGgAYABcAGQAZABkAGgAYABkAGQAZABkAGgAcABsAHQAcABwAGwAe
ACQALgA3AEMAVABrAIEAmQCtAMEAygC+AKQAiABnAEYANwAwACcAIQAdABMAEgAXABcA
FwAWABgAFwAYABYAEwASABIAEwARABEAEQAQAA4ADQAPAA8ADwAPAA0ADQANAA0ADQAN
AA0ADQAPAA8ADwAQABAAEAAQABAAEAAPAA8AEAAQABEAEQARABEAEQAPAA8ADwARAA8A
DQAQABEAEQAQABAAEAAQABAAEAAPAA4ADQAOAA4ADgAMAA0ADQAPABEAEQAQABAAEAAS
ABEAEQASABIAEQAQAA8AEQARABEAEQASABIAEQARABEAEQASABIAEAASABIAEgASABIA
EgASABUAFQAVABYAFAAVABcAFwAXABcAFgAWABgAGAAZABoAGgAcAB4AHwAfAB8AIAAg
ACAAIQAiACIAIQAhACEAIQAjACIAIAAjACUAJQAkACQAJAAkACIAIgAgACAAIAAgAB4A
HgAcABwAHQAgACEAIAAeAB4AHgAeAB8AHwAeAB4AIAAgACEAIQAeAB0AHQAcABwAHQAe
AB4AHgAdABwAHAAcABwAHAAcACAAIQAhACIAIAAgAB8AHgAeAB4AHgAdABwAHAAeAB4A
HgAeAB4AHgAhACMAIwAjAB4AHQAcABwAHgAfAB8AHwAeAB4AIAAiACIAIAAgACAAHgAd
AB0AHQAeAB4AHgAfACAAIQAjACMAIgAiACIAIQAjACIAIgAiACIAIgAkACMAIwAlACMA
IwAjACUAJgAnACgAKQAoACsALQAtAC4ALgAuADAAMAAxADMAMwAzADIAMQAwACsAJgAh
AB8AIAAgACAAIAAdABwAHAAbAB0AHAAbABsAGwAbABsAGwAcABwAHAAcABsAGwAbABwA
GgAaABoAGgAaABoAGQAZABoAGwAcAB4AHAAdAB0AHQAdACAAIgAfAB8AJAAiAB0AJAAu
ADYAQwBXAGwAgwCbALkAzwDVAMoAtACaAHIATQA+ADcALgAtACsAHwAXABgAGQAbABsA
HgAcABkAGAAaABkAFAASABMAFQAVABUAEgASABMAEwATABMAEwATABMAEwATABEAEQAR
ABEAEwATABMAFAAUABQAFAAUABIAEQARABIAFAAVABUAFQAVABUAEwATABUAFwAVABMA
FAAVABUAFAAUABQAFAAUABUAFQAVABUAFgAWABYAFAARABEAEwAVABUAFAAUABQAFAAT
ABMAFAAVABUAFQAVABMAEwATABMAFAAUABMAEwAVABUAFgAWABgAGgAaABoAGAAYABgA
GAAbABsAGwAcABoAGwAdAB0AHQAdABwAHAAcABwAHQAeACAAIgAkACUAIwAjACQAJAAk
ACUAJgAmACgAKQAqACsAKQAoACYAKQArACsAKgAqACgAKAAmACYAKAAoACgAKAAqACoA
KAAoACcAKAAnACQAJQAmACcAKAAnACcAJgAmACYAJgAnACcAJwAnACgAKAAnACcAJwAm
ACYAJQAkACQAJgAmACYAJgAnACcAJgAmACYAJgAlACQAJgAmACYAJQAmACYAKAAoACoA
KgAqACoAKAApACgAJwAmACUAJAAkACYAJwAnACcAJQAkACUAJgAqACgAKAAoACgAJwAn
ACcAKAAoACgAKQApACkAKgApACYAKAAmACgAKAAoACgAKAApACkAKgAtACwAKwAqACsA
KQApACkAKQAsADEANQA3ADUANAAzADQANwA5ADwAPQA6ADgANgA0AC8AKgAlACMAHwAe
AB0AHAAYABYAFQATAA8ADAAJAAcACgALAAwADQAKAAgABgAEAAEAAQABAAIA/v/8//r/
+P/3//b/9P/z//L/8f/w//D/7P/r/+n/5//l/+b/5P/j/+P/4v/e/93/4v/o//D/+/8L
ACAANQBLAGMAfQCPAJAAgABkAD4AFwD6/+n/4v/d/9f/zf/F/8j/yf/H/8f/xv/C/73/
uv+8/73/vP+8/7v/uf+3/7f/tv+0/7P/sf+x/7H/sf+x/7H/sf+x/7H/sf+x/7H/sf+x
/7H/sv+y/7L/sv+y/7T/s/+z/7T/s/+z/7L/sf+0/7X/tP+1/7f/uf+3/7X/uP+5/7n/
uP+6/7r/uv+6/7v/u/+7/7v/vP+8/7z/uv+8/73/wP/D/7//vv++/77/wf/B/8L/xP/D
/8P/w//D/8X/xf/F/8X/xv/G/8X/xf/H/8f/yP/I/8r/zP/M/8z/zv/O/87/zv/P/8//
z//Q/8//z//Q/8//0P/R/9H/0v/V/9b/2P/a/9j/2v/c/93/3v/f/+H/4v/i/+P/5P/k
/+X/5f/l/+X/6P/o/+f/6//q/+n/5//m/+b/5v/k/+T/5P/k/+T/5P/k/+T/4v/i/+T/
5v/m/+T/5P/k/+T/5P/l/+X/5P/k/+L/4v/j/+P/5P/j/+P/4v/g/+H/4v/i/+L/4f/g
/+D/4v/i/+L/4v/i/+P/4//k/+L/4v/h/+D/4f/i/+P/4//i/+L/5P/k/+P/4v/h/+D/
4//l/+X/5f/k/+P/4v/i/+L/4//j/+P/4v/i/+T/5v/o/+b/5v/m/+b/5f/l/+X/5f/k
/+P/4//m/+f/6f/p/+r/6v/q/+z/7P/s/+z/7v/t/+3/7//t/+3/7f/v//H/8f/x//H/
8P/z//X/9f/3//j/+f/8//3///8CAAMAAgAAAP7//P/8//j/9P/z//T/9P/0//T/8//y
//L/8f/z//L/8f/x//H/8f/x//H/9P/0//T/9P/1//X/9f/2//b/9v/2//b/9//4//j/
+f/3//f/9//4//j/+f/5//n//f/+//z/+//7/wAACAAHAAIABgASACEAMQBEAFkAbwCH
AKEAqwCmAJYAfABaADcAHgATAA4ACQAHAP//9//6//3///8BAAAAAAD//wAABAAFAAAA
/P/7//3////9//z//P////3//f/9//3////////////9//3//f/9//7///8AAAIAAAAA
AAAAAAAAAP////8AAAIAAwADAAMAAwADAAEAAQABAAMAAQD//wQABQAFAAQABAAEAAQA
BAAFAAUABQAFAAgACAAIAAYABQAFAAcACQAJAAgACAAIAAYABQAFAAYABwAHAAcABwAJ
AAkACQAJAAgACAAHAAcACQAJAAoACgAKAAwADAAMAAwADAAMAAwADQANAA0ADgAOAA8A
EQARABAAEQARABIAFAAUABUAFgAUABYAGAAZABkAGQAaABoAGgAbABwAHAAfAB8AHwAf
AB8AHgAcAB8AHAAbABkAGAAaABoAGAAYABoAGgAaABoAHAAcABoAGgAaABwAHAAaABgA
GAAYABgAGQAZABgAGAAYABgAGQAZABoAGQAZABgAGAAZABoAGgAaABkAGAAYABoAGgAa
ABoAGgAbABsAHAAaABoAGQAYABoAGgAaABkAGgAaABwAHAAaABoAGgAaABkAGwAbABsA
GwAbABsAHAAeAB8AHwAfAB0AHAAdAB4AHgAcABwAHAAbABsAHAAdAB4AHgAeAB8AHgAf
ACEAIQAcABwAIgAkACIAIgAiACIAIgAhACEAIwAjACMAIwAlACUAJQAlACUAJgApACsA
KwAsACwALAAuAC4ALwAxADEAMQAwAC8ALgAtACgAIwAhACIAIgAiACIAIwAiACIAIQAf
AB4AHQAdAB8AHwAfAB8AHgAeAB4AHgAfAB8AHwAgACAAIAAgACAAHgAeAB0AHQAeAB8A
IAAiACAAIQAhACEAHwAiACQAJQAjACQAJgAnACgALgA6AEcAWQBuAIUAnQCvAL8AxwC8
AKQAjABwAFEAPgA3ADIALQAnAB0AGwAgACEAIQAjACIAIAAfAB4AIAAfACAAHgAdAB0A
HwAdABwAGgAXABoAGwAcAB0AHwAfAB8AHwAeAB0AHAAbABwAHQAeACAAIAAgACAAIAAg
AB8AHwAgACIAIwAjACMAIgAhAB4AHQAeACEAIAAfACAAIQAhACAAIgAiACIAIgAlACUA
JQAlACQAJAAkACIAIwAjACUAJwAjACIAIgAiACMAIwAkACYAKQApACkAKQAnACcAJwAn
ACoAKgApACkAKwArACwALAAqACwALAAsACwALAAsACwALQAtAC0ALgAwADEAMwAzADEA
MwA0AA==
         </WaveFormData>
      </LeadData>
      <LeadData>
         <LeadByteCountTotal>10000</LeadByteCountTotal>
         <LeadTimeOffset>0</LeadTimeOffset>
         <LeadSampleCountTotal>5000</LeadSampleCountTotal>
         <LeadAmplitudeUnitsPerBit>4.88</LeadAmplitudeUnitsPerBit>
         <LeadAmplitudeUnits>��V</LeadAmplitudeUnits>
         <LeadHighLimit>2147483647</LeadHighLimit>
         <LeadLowLimit>268435456</LeadLowLimit>
         <LeadID>II</LeadID>
         <LeadOffsetFirstSample>0</LeadOffsetFirstSample>
         <FirstSampleBaseline>0</FirstSampleBaseline>
         <LeadSampleSize>2</LeadSampleSize>
         <LeadOff>FALSE</LeadOff>
         <BaselineSway>FALSE</BaselineSway>
         <ExcessiveACNoise>FALSE</ExcessiveACNoise>
         <MuscleNoise>FALSE</MuscleNoise>
         <LeadDataCRC32>3987064391</LeadDataCRC32>
         <WaveFormData>
5P/k/+T/5P/k/+T/5P/k/+L/4v/i/+L/4P/g/+D/4P/e/97/3v/e/9//4P/h/+L/4P/g
/+D/4P/e/97/3v/e/9z/3P/c/9z/3f/e/9//4P/g/+D/4P/g/9//3v/d/9z/3v/e/97/
3v/g/+D/4P/g/+D/4P/g/+D/4v/i/+L/4v/i/+L/4v/i/+T/5P/k/+T/5P/k/+T/5P/m
/+b/5v/m/+n/6v/r/+z/7f/u/+//8P/x//L/8//0//b/9v/2//b/9v/2//b/9v/2//b/
9v/2//T/9P/0//T/9v/2//b/9v/0//T/9P/0//P/8v/x//D/8//0//X/9v/1//T/8//y
//P/9P/1//b/+P/4//j/+P/4//j/+P/4//j/+P/4//j/+v/6//r/+v/4//j/+P/4//n/
+v/7//z//v/+//7//v/+//7//v/+//7//v/+//7/AAAAAAAAAAACAAIAAgACAAAAAAAA
AAAAAAAAAAAAAAAAAAAAAAAAAAAAAAAAAAAAAwAEAAUABgAIAAoADAAOABEAEgATABQA
FQAVABQAFQAWABYAFwAXABcAGQAZABkAGQAZABcAFAAQAAsABAAAAP///f/8//r/+f/1
//L/8v/1//f/9v/2//b/9v/3//f/+f/6//r/+v/4//f/9f/1//b/9//4//r/+P/4//j/
+P/4//j/+P/4//r/+v/6//r/+P/4//j/+P/4//j/+P/4//r/+v/7//v/9//7//f/9P/0
//j/+v8AAAMAAQD9//////8BAAoAEQAXACUAPABPAFoAUQAvAAUA7P/g/9f/zv/M/9T/
4P/r//b/AAAGAAgACAAJAAUA/v/+////+//1//f//v8AAPv/9f/1//X/9f/1//X/9//3
//b/9v/2//b/9v/1//X/9v/2//X/9f/1//X/9f/3//f/9//2//b/9v/2//b/9//3//b/
9v/0//T/9P/0//b/9v/2//X/9f/0//T/9f/1//T/9P/0//T/9P/0//T/8v/y//L/8f/y
//L/8v/y//L/8v/y//L/9P/0//T/9P/y//L/8f/x//H/8v/y//L/8v/y//L/8v/y//L/
8v/y//T/9P/1//X/9f/1//X/9v/2//f/9//3//f/9//5//v/+f/5//n/+v/6//v//f//
//////8BAAIAAwADAAMAAwAGAAkACgAKAAoACQAIAAcACAAJAAkACAAGAAYABQACAAUA
BgAHAAYABAAFAAUABQADAAQABAAEAAQABAADAAIABAAEAAUABQAGAAcABwAIAAcABwAG
AAYABgAGAAkACQAHAAgACgALAAsACgAKAAoADQANAA0ADAAMAAwADAAMAA4ADgAOAA0A
CwANAA4ADgANAA0ACwALAAsACwALAAsADAANAA4ADwANAA0ADAAMAAwADQANAA0ACwAL
AAsACgAMAAsACgAJAAkADQAOAA8AEQAUABYAFwAXABgAGQAaABsAHAAdAB0AHAAdABwA
HAAdAB0AGwAdAB0AHQAfAB8AHQAaABYAEQAKAAYABQADAAIAAAD9//n/9v/2//j/+//7
//z///8AAAIAAwACAAIAAQAAAP7//f/7//v//P/9//7/AAD+//7//v/+/wAAAAAAAAAA
AAAAAAAAAAD+//7//v/+//7//v/+//7/AAAAAAEAAQD7//3////+//7//v8AAAQACQAJ
AAcABQAFAAkADAANABEAGQAqADsARgBDACcA///i/9b/z//G/8b/0v/g/+n/9P8AAAoA
DgAKAAcABQAEAAIAAQD9//n/+f/8//z/+f/3//n/+f/5//n/+f/5//n/+P/4//b/9v/2
//X/9//4//j/9//1//X/9f/1//b/9//4//j/+P/4//j/+P/1//X/9P/0//b/9v/2//b/
9P/0//T/8//z//L/8v/z//X/9P/0//T/9P/0//T/9P/0//T/9P/z//L/8v/y//L/9P/0
//T/9P/0//T/9P/0//T/9P/z//P/9f/2//b/9v/0//T/9P/0//b/9v/2//b/+P/4//n/
+f/6//n/+P/4//r/+//7//v/+//7//3///////////8AAAIAAwAFAAcABQAFAAcACAAL
AAsACwALAAoADQAOAA4AEQARABEAEQAQABEAEQAQABAAEAAPAAwAEAAQABAADgAOAA8A
DwAPAA0ADgAOAA4AEAAQAA8ADgAQABAAEQARABAAEQARABIAEwATABIAEgASABIAFQAV
ABQAFAAVABUAFQAUABQAFAAWABcAGAAYABgAGAAYABgAGAAYABgAFwAVABcAGAAYABcA
FwAVABUAFwAXABcAFwAXABcAFwAXABcAFwAWABYAFAAVABUAFQAVABUAFQAUABYAFQAU
ABMAEwAXABgAGQAbAB4AIAAhACcAJAAkACQAJAAkACUAJQAkACUAJAAkACUAJQAlACcA
JwAnACUAJQAjACAAHAAXABAADAALAAkACAAGAAMA///8//z/AgAFAAUABgAGAAYABwAH
AAcACAAIAAgACAAHAAUABQAFAAUABQAGAAQABAAEAAQABgAGAAYABgAEAAQABAAEAAYA
BgAGAAYABAAEAAQABAAEAAQABQAFAAcACQAFAAIAAgAEAAYACgANAAsACQAHAAcACQAK
AAkADwAbACwANwA8AC8ADQDr/9r/0v/N/8r/0v/e/+r/9f8CAAoAEAAQABAADwALAAwA
DAALAAMA//8BAAAA/v/////////////////////////+//7//v/+//7//f/9//7//v/9
//3//f/9//3/+//7//v/+v/6//r/+v/6//r/+//7//z/+//6//n/+P/4//j/+P/3//n/
+P/4//n/9//2//b/9v/2//b/9v/2//T/9P/0//P/8//0//X/9v/4//j/+P/4//f/9v/1
//T/9v/2//X/9f/3//j/+P/4//T/9P/0//T/9P/0//T/9P/0//T/9f/1//n/+f/5//r/
+f/5//j/9//5//n/+//9//z/+//6//r//v///wEAAwADAAMABQAGAAcABwAHAAcABgAJ
AAoACgALAAsACwALAAsACwAKAAgACwAMAAwACgAOAA4ADgAMAAsACwAKAAkACQAKAAoA
CgAKAAoACQAIAAoACgALAAsADAANAA0ADgAOAA0ACwAKAAkACgAOAA8ADQAOABAAEQAR
ABAAEAAQABEAEQARABAAEAAQABAAEAAOAA4ADgANAA0ADwAQABAAEQARAA8ADwANAA0A
DQANAA0ADQANAA0ADwAPAA4ADgANAA0ADAALAAsACwALAAoADAALAAoACQALAA8AEAAR
ABIAFAAVABUAFwAWABcAGAAZABoAGwAbABoAGwAcABwAHQAdABsAHQAdAB0AGwAbABkA
FgASAA0ABgACAAMAAQAAAP7/+//3//T/9P/6//3//f/+/wAAAAABAAEAAAAAAP///v/+
//3/+//7//v/+//7//z//P/8//z//P/8//z//P/8//r/+v/6//r/+v/6//r/+v/6//r/
+v/6//z//P/9//3/+//7//n/9v/2//j//P8AAAMAAwABAP////8FAAoADQAVACUAOgBL
AFQAQwAdAPn/6P/g/9n/0v/W/+L/7P/z//r/AgAIAAgABgAHAAUA/v/6//3/+//3//X/
9P/y//H/8//z//X/9f/1//X/8//z//L/8v/w//D/8P/v//D/8v/z//P/8v/x//D/7//x
//H/8f/w//D/8P/w//D/8f/x//D/8P/u/+7/7v/u/+z/7P/s/+v/6//q/+r/6//q/+j/
5//m/+j/6P/o/+j/5v/m/+b/5f/m/+b/5v/m/+T/5P/k/+T/5P/k/+T/5P/m/+b/5f/l
/+P/5P/k/+T/5P/k/+T/5P/k/+T/5P/k/+L/4v/j/+P/5v/n/+j/6v/o/+n/6f/p/+f/
5//p/+v/7f/t/+3/7v/u/+//8f/z//P/8//1//b/9//3//f/9//2//n/+v/6//v/+//7
//v//P/9//3//P/8//z/+//4//j/+P/4//b/9//5//r/+//7//z//P/8//v/+v/4//b/
9//4//r/+//7//v/+v/6//v/+//6//r/+f/6//7////8//z//f/9/////v/+//7//f/9
//3//P/+//7//v/+//7//v/+//3//f///wAAAAABAAEA//////3//f/9//3//f/9//3/
/f///////v/+//3//f/8//v//f/9//3//P/+//3//P/7//3/AQACAAMABAAGAAgACQAK
AAsADAAPAA8ADgAPAA0ADAAMAAsACwANAA0ADQANAA0ACwAIAAYAAQD6//b/9f/z//L/
8P/v/+v/6P/o/+r/6//p/+j/6v/q/+v/6//r/+z/7P/s/+r/6f/n/+f/5f/l/+X/5v/n
/+j/6f/q/+r/6v/q/+r/6P/o/+j/6P/o/+j/6P/o/+j/6P/o/+j/6P/o/+n/6f/n/+X/
5//m/+T/5v/m/+j/7//x/+//6//r/+//9v/9/wUAEQAmADsASgBLADEABQDi/9D/yf/C
/7r/wP/M/9X/3v/m/+z/8v/y//H/8f/u/+r/6f/n/+f/5f/m/+b/5f/j/+X/4//j/+P/
4//j/+P/4v/i/+T/5P/k/+P/4v/i/+H/3//f/9//3//f/+H/4f/h/+D/3v/e/97/3v/f
/9//3v/e/9z/3P/c/9z/3P/c/9z/2//b/9r/2v/b/9v/2v/a/9r/2v/a/9r/2v/Y/9j/
2P/X/9j/2P/Y/9j/2P/Y/9j/2P/W/9b/1v/W/9j/2P/X/9f/1f/W/9b/1v/W/9b/1v/W
/9b/1v/W/9b/1v/W/9f/1//Z/9n/2f/a/9j/2f/Z/9n/2//b/93/3//d/93/3f/e/97/
3//h/+P/4//j/+X/5v/p/+n/6f/p/+j/6//s/+z/7f/t/+3/7f/u/+//7//u//D/8P/v
/+z/7P/s/+z/6v/q/+v/6//r/+v/7P/s/+z/7P/s/+v/6v/s/+z/7f/t/+z/7f/t/+7/
7//v/+7/7v/s/+z/7//v/+3/7v/w//H/8//y//L/8v/x//H/8f/w//L/8v/y//L/8v/y
//L/8f/v//H/8v/y//P/8//x//H/7//v/+//7//x//H/8f/x/+//7//u/+7/7P/t/+3/
7f/r/+v/6//q/+v/6//r/+v/7v/z//X/9//4//j/+f/8//7//v/+//7///////7////8
//z//f/9////AQABAAEA//////3/+v/2//H/6v/m/+X/4//i/+D/2//X/9T/1P/Z/93/
3v/g/97/3v/f/9//3f/e/97/3v/g/9//3f/d/93/3f/d/97/3v/e/97/3v/e/97/3v/e
/97/3v/e/97/3v/e/97/3v/e/97/3v/e/97/3v/f/9//4f/f/93/3P/c/97/4v/m/+n/
6f/l/+H/4//l/+r/7//1/wMAGAApADIAJQD//9f/wP+2/6//qv+q/7b/wv/N/9r/4P/k
/+j/6v/n/+X/4v/i/9//3f/d/93/2v/a/9v/2//b/9v/2//b/9v/2f/Z/9j/2P/Y/9j/
2P/X/9f/2P/Y/9f/2P/Z/9r/2//a/9n/2P/W/9b/1v/W/9b/1//X/9b/1v/U/9T/1P/U
/9T/1P/U/9P/0//S/9L/0//R/9D/0P/Q/9L/0v/S/9L/0P/Q/9D/z//O/87/zv/O/87/
zv/O/87/zv/O/87/zv/Q/9D/z//P/83/zv/O/87/zv/O/87/zv/Q/9D/0P/Q/9L/0v/T
/9P/0//T/9P/1P/S/9P/0//T/9P/0//V/9f/1//X/9f/2P/Y/9n/2//d/9//3//h/+L/
4f/h/+H/4f/i/+X/5v/m/+f/5//n/+f/5v/n/+f/5v/o/+j/5//k/+T/5P/k/+L/4v/j
/+P/4//j/+T/5P/k/+T/5P/j/+L/4//k/+b/5//n/+f/5v/m/+f/5//m/+b/5v/m/+n/
6f/o/+j/6f/p/+v/6v/q/+r/6f/p/+n/6P/q/+r/6v/q/+r/6v/q/+n/6f/r/+z/7P/r
/+v/6f/p/+n/6f/p/+n/6f/p/+n/6f/n/+f/5v/m/+b/5//n/+f/5//n/+f/5v/o/+f/
5v/l/+X/6f/q/+v/7v/w//H/8f/x//L/9P/0//T/9P/2//X/8//z//L/8v/z//P/8//1
//X/9f/z//P/8f/u/+z/5//g/9z/2//Z/9j/1v/T/8//zP/M/9H/1f/W/9j/1v/W/9f/
1//X/9j/2P/Y/9r/2f/X/9f/1f/V/9X/1v/W/9b/1v/W/9j/2P/Y/9j/2P/Y/9j/2P/Y
/9j/2P/Y/9b/1v/W/9b/1v/W/9f/1//Z/9n/1//U/9L/1v/a/97/4f/h/9v/2f/b/93/
4P/f/+P/7//+/w0AFAAFAOH/wf+s/6j/o/+g/6L/rv+8/8n/0v/c/+T/5v/m/+X/4f/e
/9z/2f/X/9f/2f/U/9D/0//V/9P/0f/R/9H/0f/T/9P/0v/S/9T/1P/U/9P/0f/S/9L/
0f/S/9P/1P/V/9P/0//T/9L/0v/S/9L/0v/T/9P/0v/S/9T/1P/U/9T/1P/U/9T/0//R
/9D/0P/R/9P/0v/S/9L/1P/U/9T/1P/W/9b/1v/V/9b/1v/W/9b/1v/W/9b/1v/Z/9r/
2//c/97/3v/d/93/3//g/+D/4P/f/+D/4f/i/+b/5v/m/+b/6P/q/+3/7//x//H/8f/y
//L/8//z//P/9f/1//f/+f/7//v/+//8/wAAAQADAAUABwAHAAkACgAMAA0ADgAPABAA
EwAUABQAFwAXABcAFwAaABsAGwAaABsAHAAcABoAHAAcABwAGgAcAB0AHQAdAB0AHgAe
AB4AIAAgAB8AHgAgACAAIQAhACAAIQAhACIAJAAlACUAJgAlACYAKgArACsALAAuAC8A
LQAsACwALAAtAC0ALQAsACwALAAsACwALgAuAC4ALQAtAC8AMAAwADEAMQAvAC8ALwAv
AC8ALwAvAC8ALwAvAC8ALwAuAC4ALgAvAC8ALwAxADEAMQAwADIAMQAwAC8AMQA3ADoA
PQBEAD4APgA/AEAAQQBCAEMAQwBCAEMAQQBAAEAAPwA9AD8APwA/AEIAQwBCAEAAPAA3
ADAALAArACkAKAAmACUAIQAeAB4AIgAlACUAJgAjACIAIgAhACMAJgAoACoAKQAnACQA
IwAjACMAIwAkACQAJAAkACQAJgAmACYAJgAkACQAJAAkACIAIgAiACIAIgAiACIAIgAl
ACYAKAApACMAIwAhACAAIgAkACgALAAvAC8AKwAjACUALQA0ADkAQwBTAGYAdQB8AG0A
QwAhABQAEgAHAP7/BAAOABgAHwAoADIAOAA4ADQALwAtAC4AKAAhAB8AHwAdAB4AIAAf
AB0AIQAgAB8AHgAdAB0AHQAcABwAHgAeAB4AHQAcABwAGwAZABkAGQAZABkAGQAZABkA
GAAYABgAGAAYABkAGQAYABgAFgAWABYAFgAYABgAGAAXABcAFgAWABcAFQAUABQAFAAS
ABIAEgASABIAEgASABEAEAAQABAAEAAOAA4ADgAOAA8AEAARABIAEgASABEAEQAOAA4A
DQAMAAwADAAMAAwAEAAQABAAEAAOAA4ADwAPABEAEQARABIAEwAVABYAFwAXABcAGQAb
ABoAGQAYABgAHAAdAB8AIQAfAB8AIQAiACUAJQAlACUAJgApACoAKgAqACkAKAAnACgA
KQApACgAKgAqACkAJgAmACYAJgAkACUAJwAoACkAKAAoACcAJgAmACYAJQAkACQAJAAl
ACUAJgAnACcAKAApACkAKAAoACYAJgApACkAJgAmACcAJwAoACgAKQAqACsAKwArACoA
KgAqACoAKgAqACoAKgApACsALQAuAC4ALgAtACoAKQApACkAKQApACsAKwArACsAKwAr
ACoAKgApACkAKAAnACkAKQApACgAKgApACgAJwAoAC0ALwAxAC4AMAA0ADUANgA3ADgA
OQA5ADgAOQA4ADgAOQA5ADcAOQA5ADkAOgA7ADoAOAA0AC8AKAAkACEAHwAeABwAGwAX
ABQAFAAVABcAFgAWABgAGAAZABkAGQAaABoAGgAcABsAGQAZABgAFwAWABYAFgAWABYA
FgAYABgAGAAYABgAGAAYABgAGAAYABgAGAAWABYAFgAWABgAGAAZABkAGQAXABcAFgAW
ABYAGAAaAB8AIQAfABsAGwAdACQAKwAzAD8AUABlAHgAewBlADsAGAAGAP//9P/s/+7/
+v8HAA4AFgAgACgAJgAhACEAHgAaABcAFwAVABMAEgASABEADwAPAA8ADwAPAA8ADwAP
AA4ADgAOAA4ADgANAA8AEAAQAA8ADwAPAA8ADwANAA0ADQAMAAwADAAMAAwADQANAAwA
DAAMAAwADAAMAAwADAAMAAsACwAKAAoACwAJAAgACAAIAAoACgAKAAoACgAKAAoACQAI
AAgACAAIAAYABgAGAAYABgAGAAYABgAGAAYABQAFAAMABAAEAAQABAAEAAQABAAIAAgA
CAAIAAYABgAHAAcACQAJAAkACgAIAAkACQAJAAsACwANAA8ADQANAA0ADgAOAA8AEQAT
ABUAFQAXABgAGQAZABkAGQAYABsAHAAcAB4AHwAgACEAIQAhACAAHgAeAB4AHQAaAB4A
HgAeABwAHAAdAB0AHQAbABwAHAAcABoAGgAZABgAGwAcAB4AHwAfAB8AHgAeAB8AHwAe
AB4AGgAaAB0AHQAfACAAIgAjACUAJAAkACQAIwAjACMAIgAkACQAJAAkACIAIgAiACEA
HwAhACIAIgAkACUAJAAlACQAIwAiACEAIQAhACEAIQAjACMAIgAiACAAIQAhACEAIQAh
ACEAIAAgAB8AHgAdABsAHwAgACEAIgAkACUAJQAvACsALgAwADAAMAAwADEAMQAwADEA
LgAuAC8ALwAvADEAMQAxADMAMwAxAC4ALAAnACAAHAAbABkAGAAWABMADwAMAAwADQAP
AA4ADgAQABAAEQARABMAFAAUABQAEgARAA8ADwAPAA8ADwAQABAAEAAQABAADgAOAA4A
DgAPABAAEQASABEAEAAPAA4AEAAQABAAEAAQABAAEQARAA8ADQANAA4ADgAOABAAFAAX
ABkAFwATABMAFQAaACEAJwAxAEIAUwBkAGcAUQApAAgA9v/v/+T/3v/i/+z/9/8AAAoA
FgAcABoAGwAdABgAEAAPABEADwANAAwADAALAAsACwAJAAkACQAJAAkACQAIAAgACAAI
AAgABwAHAAgACAAHAAcABwAHAAcABwAHAAcABgAIAAgACAAIAAUABQAEAAQABAAEAAQA
BAAEAAQABAADAAMAAgACAAMAAwACAAIAAgACAAIAAgACAAIAAgACAAEAAAAAAAAAAAAA
AAAAAAAAAAAAAAAAAAAAAAAAAP/////9//7//v/+//7//v/+//7//v/+//7//v8AAAAA
AQABAAIAAQAAAAAAAgADAAMAAwADAAMABQAHAAUABQAFAAYACgALAA0ADwANAA0ADwAQ
ABMAEwATABMAEgAVABYAFgAVABUAFQAVABYAFwAXABYAGAAYABcAFAAUABQAFAASABIA
EwATABMAEwAUABQAFAAWABYAFQAUABQAFAAVABUAFAAVABUAFgAXABcAFgAWABYAFgAZ
ABkAFwAYABoAGwAbABoAGgAaAB0AHQAdABwAHAAcABwAHAAcABwAHAAbABkAGwAcABwA
GwAbABkAGQAaABsAHAAdABwAGwAaABkAFwAXABYAFgAYABkAGQAZABkAGQAZABgAGAAX
ABYAFQATABcAGAAZABgAGgAbABsAHwAhACIAIwAiACQAJgAmACYAJgAoACcAJQAlACQA
JAAlACUAJQAnACcAJwAnACcAJQAiAB4AGQASAA4ADQALAAoACAAFAAEA/v/+/wQABwAH
AAgACAAIAAkACQALAAwADAAMAAoACQAHAAcACQAJAAkACgAIAAgACAAIAAgACAAIAAgA
BgAGAAYABgAGAAYABgAGAAgACAAIAAgACAAIAAkACQAJAAkACQAGAAYACgAMAAwADwAP
AA0ACQAJAA0AEAATABsAKwA+AE0AUABBABsA+f/o/+L/2//U/9r/6P/0//3/BgAOABQA
FgAUABMAEQAOAAoABwAFAAMAAwAEAAQAAwADAAMAAQABAAEAAQADAAMAAgACAAAAAAAA
AP////8AAAAA//8BAAEAAQABAP////////7//v/+//7//v/9//3//P/8//z//P/8//z/
/P/8//z/+//7//r/+v/7//v/+v/6//r//P/8//z//P/6//r/+v/5//r/+v/6//r/+v/6
//r/+v/4//j/+P/4//r/+v/5//n/+P/4//f/9v/2//b/9v/2//n/+v/7//z/+v/6//v/
+//9//3//f/+//z//f/9//3//f/9////AQD///////8AAAQABQAHAAkABwAHAAkACgAL
AAsACwALAA4AEQASABIAEQARABEAEQAUABUAFQAUABIAEgARAA4AEAAQABAADgAQABEA
EQARABEAEgASABIAEgASABEAEAARABIAFAAVABUAFQAUABQAFQAVABQAFAAUABQAFwAX
ABUAFgAYABkAGQAYABgAGAAXABcAFwAWABgAGAAYABgAGgAaABoAGQAXABkAGgAaAB0A
HQAbABsAGgAZABgAFwAXABcAFwAXABkAGQAYABgAGAAZABkAGQAXABcAFwAWABYAFQAU
ABMAFQAZABoAGwAaABwAHQAdACEAIwAiACQAJgAmACYAJgAoACcAJQAlACYAJgAnACcA
JQAnACcAJwApACkAJwAkACAAGwAUABAADwANAAwACgAJAAUAAgACAAQABwAHAAgACAAI
AAkACQALAAwADAAMAAsACQAGAAUABwAHAAcACAAIAAgACAAIAAoACgAKAAoACQAIAAcA
BgAGAAYABgAGAAcACAAJAAoACQAIAAgABwAHAAcABwAIAAgACAAKAAwAEwAVAA8ADQAN
AA8AEgATABcAIQAwAD8ASgBDACkABwDu/97/2f/U/9T/3v/s//f/AgAOABgAGgAaABcA
EwAMAAoACwAJAAcABwAIAAYABQADAAMAAwADAAMAAwAFAAUABAAEAAIAAgACAAEAAwAE
AAQAAwABAAEAAQABAAEAAQABAAAAAAAAAAAAAAD9//3//P/8//7//v/+//7//v/+//7/
/f/9//z//P/9/////v/+//7//P/8//z//P/8//z//P/7//r/+v/6//r/+v/6//r/+v/8
//z//P/8//r/+v/5//n/+f/6//r/+v/5//r/+//8//z//P/8//z//P/8//3//f//////
//8AAAAAAQABAAEAAQABAAMABQADAAMAAwAEAAYABwAJAAsACQAJAAsADAAOAA8AEAAR
ABAAEwAUABQAEwATABMAEwAUABUAFQAUABQAFAATABAAEgASABIAEAAQABEAEQARABEA
EgASABIAEgASABEAEAAQABAAEQARABQAFQAVABYAFQAVABQAFAAUABQAFwAXABUAFgAY
ABkAGQAYABgAGAAbABsAGwAaABoAGgAaABoAGAAYABgAFwAZABsAHAAcABsAGwAZABkA
GgAbABwAHQAbABsAGwAbABkAGQAYABgAGgAbABsAGwAbABsAGwAaABoAGQAYABcAFQAZ
ABoAGwAeACAAIQAhACEAIwAmACgAKAAoACgAKwArACoAKwApACgAKAAnACcAKQApACkA
KwArACkAJgAiAB0AFgASAA8ADQAMAAoACQAFAAIAAgAEAAcABwAIAAoACgALAAsACwAM
AAwADAAKAAkABwAHAAUABQAFAAYACAAIAAgACAAIAAgACAAIAAcABgAFAAQABQAGAAcA
CAAIAAgACAAIAAcABgAGAAUACQAJAAkACAAEAAgAEAASABEADwAJAAcACwATABoAIQAr
ADsASgBdAHAAaQBHAB8ABAD0/+v/4v/g/+z/9v///wgAEgAYABoAFAAPAA8AEAAQAA0A
CwALAAkABgAGAAUABQADAAMAAwADAAMABQAFAAQABAACAAIAAgABAAMABAAEAAMAAgAB
AAAA//8BAAEAAQAAAAIAAgACAAIAAQABAAAAAAAAAAAAAAAAAP7//v/+//3////+//7/
///9//z//P/8//z//P/8//z//P/8//z/+//4//j/+P/4//j/+P/4//j/+P/4//j/+P/6
//r/+f/5//v//P/8//z/+P/4//j/+P/4//j/+P/4//r/+v/7//v/+//7//v//P/+////
//////3//f///wEAAgADAAQABgAHAAcACAAJAAkACQALAAwADwAPAA8ADwAOABEAEgAS
ABQAFQAWABcAFgAXABcAFgAUABQAEwAQABUAFgAXABYAFAAVABUAFQAVABYAFgAWABQA
FAATABIAFAAUABUAFQAWABcAFwAYABgAFwAVABQAEwAUABgAGQAYABgAGQAZABsAGgAa
ABoAHQAdAB0AHAAaABoAGgAaABwAHAAcABsAHQAfACAAIAAgAB8AHAAbABsAGwAbABsA
HQAdAB0AHQAdAB0AHAAcABsAGwAaABkAGQAZABkAGAAaABkAGAAXABUAGQAaABsAHQAg
ACIAIwAjACEAJgAoACoAKgAqACoALQAtACwALQAuAC4ALwAvAC0ALwAvAC8ALwAvAC0A
KgAmACEAGgAWABcAFQAUABIADgAJAAUABAAKAA0ADQAOAA4ADgAPAA8ADwAQABAAEAAQ
AA8ADQANAAsACwALAAwADgAOAA4ADgAOAA4ADgAOAA4ADgAOAA4ADgAOAA4ADgAQABAA
EAAQABAAEAARABEAEQAPAA8ADgAQABAAFAAYABkAGQAXABUAFwAfACgAMQA5AEkAYABx
AHQAYwA/ABcAAAD4/+//5P/m//D/+v8DAA4AGAAcACAAHAAbABkAGAAUABMAEQARABEA
EAAQAA0ACwALAAwADQAOAA8ADwAPAA4ADgAMAAwADAALAA0ADgAOAA0ADQANAA0ADQAN
AA0ADQAMAAwADAAMAAwACQAJAAgACAAJAAoACwAMAAwADAAMAAsACwAKAAoACwALAAoA
CgAKAAoACgAKAAoACAAIAAgABwAIAAgACAAIAAkACgALAAwADAAMAAwADAALAAoACAAH
AAkACgAKAAoACgAKAAoACgAKAAoACgAKAAwADAANAA0ADQANAA0ADgAQABEAEQARABMA
EwATAA==
         </WaveFormData>
      </LeadData>
      <LeadData>
         <LeadByteCountTotal>10000</LeadByteCountTotal>
         <LeadTimeOffset>0</LeadTimeOffset>
         <LeadSampleCountTotal>5000</LeadSampleCountTotal>
         <LeadAmplitudeUnitsPerBit>4.88</LeadAmplitudeUnitsPerBit>
         <LeadAmplitudeUnits>��V</LeadAmplitudeUnits>
         <LeadHighLimit>2147483647</LeadHighLimit>
         <LeadLowLimit>268435456</LeadLowLimit>
         <LeadID>V1</LeadID>
         <LeadOffsetFirstSample>0</LeadOffsetFirstSample>
         <FirstSampleBaseline>0</FirstSampleBaseline>
         <LeadSampleSize>2</LeadSampleSize>
         <LeadOff>FALSE</LeadOff>
         <BaselineSway>FALSE</BaselineSway>
         <ExcessiveACNoise>FALSE</ExcessiveACNoise>
         <MuscleNoise>FALSE</MuscleNoise>
         <LeadDataCRC32>2898395183</LeadDataCRC32>
         <WaveFormData>
EgASABIAEgASABIAEgASABIAEgASABIAEgASABIAEgASABIAEgASABQAFAAUABQAEgAS
ABIAEgAUABQAFAAUABYAFgAWABYAFgAWABYAFgAXABgAGQAaABoAGgAaABoAHAAcABwA
HAAcABwAHAAcAB4AHgAeAB4AHgAeAB4AHgAeAB4AHgAeABwAHAAcABwAHAAcABwAHAAc
ABwAHAAcABoAGgAaABoAGQAYABcAFgAUABQAFAAUABIAEgASABIADwAOAA0ADAAKAAoA
CgAKAAgACAAIAAgABgAGAAYABgAEAAQABAAEAAQABAAEAAQABgAGAAYABgAEAAQABAAE
AAQABAAEAAQABAAEAAQABAACAAIAAgACAAMABAAFAAYABgAGAAYABgAEAAQABAAEAAYA
BgAGAAYABgAGAAYABgAIAAgACAAIAAYABgAGAAYABgAGAAYABgAEAAQABAAEAAYABgAG
AAYABAAEAAQABAAEAAQABAAEAAYABgAGAAYABwAIAAkACgAKAAoACgAKAA0ADgAPABAA
EgARABEAEAAQAA8ADwARABQAFAAUABAADwALAAUAAAD5//f/9f/z//L/8P/u/+7/7f/s
/+v/6//q/+7/8v/1//n/+//7//z//f///wAAAQADAAMAAwAEAAQABAAEAAUABQAFAAUA
BgAEAAQABAAEAAYABwAHAAYABAAEAAQABQAFAAUABQAFAAcABwAHAAcABgAHAAUABQAJ
AAwAEAAbACoAOgBFAEkAQAAzAC8AGQDp/6f/WP8H/8/+s/6d/on+ff55/oT+m/61/tX+
+P4a/z//aP+L/6X/uf/M/9v/5v/u//X//P8BAAUACwAQABAADwARABEAEgATABQAFgAX
ABcAFwAYABgAGAAYABoAGwAbABsAGQAZABkAGQAZABkAGQAaABoAGgAaABoAGgAaABoA
GgAaABsAGwAbABsAGwAbABsAGwAbABsAHAAcABsAGwAcABwAHAAdAB0AHwAfAB8AHwAe
AB8AHwAfAB8AIAAhACEAIwAjACUAJgAkACQAJQAmACcAKAApACkALAAtAC0ALQAuAC0A
LAArAC0ALgAuAC4ALgAvADAAMAAuAC4ALgAuAC4ALgAuAC4ALwAvAC4ALQAsACwALAAs
ACsAKgApACkAJwAmACMAIgAiACAAHwAeAB0AHAAaABgAGAAXABUAFAAUABMAEgARABEA
EAAPAA4ADgAOAA4ADgAOAA4ADgAOAA4ADQANAA0ADgAOAA4ADQAPAA8ADwAPAA0ADQAN
AA4ADwAPAA4ADgAQABAAEAAQABAAEAAQABAAEAAQABAAEAAOAA4ADgAOABAAEAAQABAA
EAAQABAAEAAOAA4ADwAPAA8ADgAOAA4ADgAPABEAEgARAA8ADgAMAA4ADgAOAA4ADAAM
AAwADAAOAA4ADgAOAA4AEAAQABEAEQARABEAEwATABQAFgAWABYAFgAXABcAGAAYABYA
FQAVABcAGgAaABoAFgAVABEACwAGAAEA///9//v/+P/2//T/9P/1//T/8//z//L/9v/6
//3/AQADAAMABAAFAAcACAAJAAcABwAHAAgACgAKAAoACwAJAAkACQAKAAoACgAKAAoA
DAANAA0ADAAKAAoACgALAAsACwALAAsACwALAAsACwAIAAkACQAJAAsADgASAB0ALgBA
AE0AUQBKAD0AMwAbAOn/pf9S//3+yf6v/pn+hf53/nP+fv6V/q/+0f76/h7/Qf9s/43/
pf+7/9D/3f/m/+7/9/8AAAcACwANAA4AEgAVABcAFQAWABcAGAAYABkAGQAZABoAGgAa
ABoAGgAbABsAGwAbABsAGwAbABsAGwAbABwAHAAcABwAHAAcABwAHAAcABwAHQAdAB0A
GwAbABsAGwAdAB0AHQAeAB4AHQAdAB4AHgAeAB8AHwAfAB8AHwAfACAAIQAhACEAIwAk
ACUAJQAlACUAJwAoACgAKAApACoAKwAsAC0ALQAuAC8ALwAvADEAMQAxADEAMQAyADIA
MgAwADEAMgAyADQANAA0ADQAMgAyADIAMgAxADEAMAAvAC4ALgAuAC4AKQAoACcAJwAn
ACYAIwAiACAAHgAdABwAGwAaABgAFgAUABMAEQAQABAADwAOAA0ADwAOAA0ADAAKAAoA
CgAKAAoACgAKAAoACgAJAAkACQAIAAgACAAHAAkACQAJAAkACQAJAAkACgAJAAkACAAI
AAoACgAKAAoACAAIAAgACAAIAAgACAAIAAgACAAIAAgACgAKAAoACgAKAAoACgAKAAgA
CAAJAAkACQAIAAgACAAJAAkACgAKAAoACQAJAAgACAAIAAgACAAGAAYABgAGAAgACAAI
AAgABgAIAAgACQALAAsACwANAA8ADgAQABAAEAAQABIAEQARABAAEgARABEAEwAUABQA
FAAQAAsABwABAPz/+f/3//X/8//w/+7/7P/s/+3/7P/r/+v/7v/y//b/+f/5//v/+//8
//3///8AAAEAAQABAAEAAgACAAIAAgADAAMAAwADAAQABAAEAAQABAAEAAUABQAEAAQA
BAAEAAUABwAHAAcABwAHAAcABwAHAAYAAwADAAMABwAKABIAIQAyAEAASQBFADgALQAf
APP/s/9l/wz/x/6j/o3+ef5p/l/+Y/56/pX+t/7h/gj/LP9V/3z/mf+t/7//0P/d/+b/
7v/1//z/AwAJAA0ADAAOAA8ADwARABIAEwAUABQAFQAVABUAFgAWABYAFgAYABkAGQAZ
ABgAFwAWABUAFgAXABgAGgAYABgAGAAYABoAGgAaABoAGAAZABkAGQAZABkAGQAZABkA
GQAZABoAHAAbABsAHAAcABwAHQAdAB8AHwAfAB8AHwAfAB4AHQAeACAAIgAjACUAJQAn
ACgAKAAoACkAKgArACwALQAtAC4ALwAvAC8AMwAzADMAMwAzADQANAA0ADIAMwA0ADQA
NgA2ADYANgA0ADQANAA0ADUANQA0ADMAMQAwAC8ALgAtACwAKwArACcAJgAjACIAIAAe
AB0AHAAZABgAFgAUABQAEwARABAAEAAPAA4ADQANAAwACwAKAAoACgAKAAoADAAMAAwA
DAAMAAsACwALAAsACgAJAAcACQAJAAkACQAJAAkACQAKAAsACwAKAAoACgAKAAoACgAM
AAwADAAMAAoACgAKAAoACgAKAAoACgAMAAwADAAMAAoACgAKAAoADAAMAA0ADQANAAwA
DAAMAAkACQAKAAoACgAJAAkACAAIAAgACAAIAAYABgAGAAYACAAIAAgACAAIAAoACgAL
AAsACwALAA0ADwAQABEAEgATABQAFgAVABUAFAAUABMAEwAVABYAFgAWABIADQAJAAMA
/v/7//n/9//1//T/8v/w//D/7v/s/+r/6f/r//D/9f/5//n/+//7//z//f///wAAAQAB
AAEAAQACAAIAAgACAAMAAwADAAMABAAGAAYABgAGAAQABQAFAAQABAAEAAQABQADAAMA
AwADAAUABQAFAAUABAADAAMAAwAFAAoAEAAbACwAPABJAEsAPgAzACsADQDZ/5H/Ov/t
/r/+qf6V/oP+e/6B/o7+of6//uP+Bv8m/03/cv+R/6f/u//O/93/5P/s//X//P///wMA
BwAKAAwACwANAAsADAANAA4AEAARABEAEQASABIAEgASABEAEQAQAA8AEAARABIAEwAR
ABEAEQASABIAEgASABIAEgASABIAEgARABEAEAAPABEAEQARABEAEQARABEAEgASABEA
EQASABIAEgATABMAFQAVABUAFQAUABUAFQAVABcAGAAZABkAFwAXABkAGgAaABoAGwAc
AB0AHgAfAB8AHgAfAB8AHwAhACEAIQAhAB8AIAAgACAAIgAjACQAJAAjACIAIQAgACIA
IgAiACIAIQAhACAAHwAcABwAHAAcABsAGgAZABkAFwAWABMAEgASABAADwAOAA0ADAAK
AAgACgAJAAcABgAEAAMAAgABAAIAAgACAAIAAAAAAAAAAAAAAAAAAAAAAAAA////////
AAAAAAAA///9//3//f/9//3//f/9//7///////7//v/+//7//v/+/wAAAAAAAAAA/v/+
//7//v/+//7//v/+//7//v/+//7//P/8//z//P/8//z//f/9//v/+v/6//r/+//7//z/
/P/8//v/+//6//r/+v/6//r/+v/6//r/+v/6//r/+v/6//z//v/+////AQABAAIABAAE
AAQABAAFAAUABgAGAAYABQAFAAcACgAKAAoABgADAP//+f/0/+3/6//p/+f/6P/m/+T/
5P/h/+D/3//f/97/4v/m/+n/7f/v/+//8P/x//P/9P/1//X/9f/1//b/9v/2//b/9//3
//f/9//4//r/+v/6//r/+P/5//n/+P/6//r/+v/7//n/+f/5//n/+//7//v/+//6//f/
9//3//f/+v/+/wUAFAAmADUAPwA8AC8AJwAfAP//x/98/yf/4f67/qX+jf57/nf+fP6L
/qP+v/7i/gL/I/9K/2//i/+h/7b/x//U/9z/4//q//H/9//7//7/AAABAAMAAwAEAAUA
BgAGAAcABwAHAAgACAAIAAgABgAHAAcABwAJAAkACQAJAAkACQAJAAoACgAKAAoACgAK
AAoACgAKAAgACQAJAAkACwALAAsACwALAAsACwAMAAoACQAJAAoADAAMAA0ADQANAA0A
DQANAAwADQANAA0ADQAOAA8ADwANAA0ADwAQABAAEAARABIAEwAUABUAFQAWABcAFwAX
ABkAGQAZABkAFwAYABgAGAAYABkAGgAaABgAGAAYABgAGgAaABoAGgAXABcAFgAVABQA
FAAUABQAEwASABEAEQARABAADQAMAAwACgAJAAgACQAIAAYABAAEAAMAAQAAAAIAAQAA
AP///f/8//v/+v/8//z//P/8//r/+v/6//r/+v/5//n/+f/6//r/+v/5//n/+f/5//n/
+f/5//n/+v/7//v/+v/6//j/+P/4//j/+v/6//r/+v/6//r/+v/6//r/+v/6//r/+v/6
//r/+v/6//r/+v/6//r/+v/7//v/+f/4//j/+P/5//n/+v/6//r/+f/5//j/+P/4//j/
+P/4//j/+P/4//j/+P/4//j/+P/6//r/+//9//3//f/+////AAABAAIABAADAAMAAgAC
AAEAAQADAAYABgAGAAIA/f/5//P/7v/p/+f/5f/j/+L/4P/e/97/3f/c/9v/2//e/+L/
5v/p/+v/7f/t/+7/7f/v//D/8f/x//H/8f/y//L/8v/y//P/8//z//P/9P/0//T/9P/0
//T/9f/1//T/9P/0//T/9f/1//X/9f/1//X/9f/1//X/9v/z//H/8f/z//j//v8LABwA
LAA5ADsALAAhABkA+//D/3v/JP/b/q3+k/5//m3+Y/5j/nL+i/6n/s3+8v4S/zn/YP9/
/5f/q/+8/8v/1P/c/+P/7P/x//X/9//6//z//f//////AAABAAIAAgADAAMAAwAEAAQA
BAAEAAQABQAFAAUABQAFAAUABQAFAAUABQAGAAQABAAEAAQABgAGAAYABgAEAAUABQAF
AAcABwAHAAcABwAHAAcACAAIAAcABwAIAAgACAAJAAkACQAJAAkACQAMAA0ADQANAA0A
DgAPAA8ADwAPABEAEgAUABQAFQAWABYAFgAWABUAGAAZABkAGQAbABsAGwAbABsAHAAc
ABwAHAAdAB4AHgAcABwAHAAcABwAHAAcABwAGwAbABoAGQAaABoAGgAaABcAFgAVABUA
EQAQAA0ADAAKAAgABwAGAAUABAACAAAAAAD///3//P/+//3//P/7//n/+P/3//b/+P/4
//j/+P/2//b/9v/2//b/9f/1//X/+P/4//j/9//1//X/9f/1//f/9//3//j/9//3//b/
9v/2//b/9v/2//j/+P/4//j/+P/4//j/+P/4//j/+P/4//j/+P/4//j/+P/4//j/+P/4
//j/+f/5//n/+P/4//j/9//3//j/+P/4//f/9//2//b/9v/2//b/9v/2//b/9v/2//b/
9v/2//j/+v/6//v/+//7//v//f/9//z//f/+////AAABAAEAAgACAAAA/////wEABAAE
AAQAAAD7//f/8f/s/+f/5f/j/+H/3v/c/9r/2v/b/9r/2f/Z/9r/3v/i/+X/5//p/+n/
6v/r/+3/7v/v//H/8f/x//L/8P/w//D/8f/z//P/8//0//L/8v/y//L/8v/z//P/8v/0
//T/9P/1//P/8//z//P/9f/1//X/9f/y//H/8f/x//P/+P/+/wsAHAAsADUAMwAmAB0A
EQDv/7X/Z/8O/8X+nf6H/nP+Y/5Z/l3+cP6J/qf+zf70/hb/Pf9k/4X/mf+t/8D/y//S
/9r/4//q//H/9f/3//j//P///////f/+////AAAAAAEAAQABAAIAAgACAAIAAgADAAMA
AwAFAAUABQAFAAMAAwADAAQABgAGAAYABgAGAAYABgAGAAYABwAHAAcABwAHAAcABwAH
AAcABwAIAAoACQAJAAoACgAKAAsACwANAA0ADQANABAAEQARABEADwAQABEAEQATABMA
FQAWABgAGAAZABoAHQAeAB8AHwAiACMAIwAjACUAJQAlACUAJwAoACgAKAAqACsALAAs
ACoAKgAqACoALAAsACwALAArACsAKgApACgAKAAoACgAJwAmACUAJQAjACIAHwAeABwA
GgAZABgAFwAWABQAEgASABEADwAOAA4ADQAMAAsACwAKAAkACAAKAAoACgAKAAgACAAI
AAgACgAJAAkACQAMAAwADAALAAoACQAIAAcABwAHAAcACAAHAAcABgAGAAcACAAJAAoA
DAAMAAwADAAMAAwADAAMAAwADAAMAAwACgAKAAoACgAKAAoACgAKAAoACgALAAsACwAK
AAoACgAKAAsADQAOAAwACwALAAoACgAKAAoACgAKAAoACgAKAAgACAAIAAgACQAMAA0A
DwATABEAEgAUABQAFAAUABQAEwATABIAFAATABMAFQAWABYAFgASAA8ACwAFAAAA+//5
//f/9f/2//T/8v/y/+//7v/t/+3/8P/0//j/+//7//3//f/+/wAAAwAFAAcABQAFAAUA
BgAIAAgACAAJAAcABwAHAAgACAAIAAgACAAIAAkACQAIAAgACAAIAAkABwAHAAcABwAJ
AAkACQAJAAgABQAFAAcACQAMABQAIQAwAEIATwBRAEIANwAxABUA3/+X/0T/9f7J/rP+
n/6N/oP+if6Y/qv+x/7t/g7/Lv9T/3j/lf+t/8H/0v/f/+r/8P/3/wAABwAHAAcACgAO
AA8AEQAPABAAEQASABQAFQAVABUAFAAUABQAFAAUABUAFQAVABUAFQAVABUAFgAXABgA
GgAZABgAFwAWABgAGAAYABgAGAAZABkAGQAXABcAFwAXABcAFwAXABgAGgAZABkAGgAY
ABgAGQAZABsAGwAbABsAHAAdAB0AHQAdAB4AHwAfAB0AHQAfACAAIgAiACMAJAAkACQA
JAAjACYAJwAnACcAJwAnACcAJwAnACgAKAAoACoAKwAsACwAKwAqACkAKAAqACoAKgAq
ACsAKwAqACkAJgAmACYAJgAlACQAIwAjACEAIAAdABwAHgAcABsAGgAZABgAFgAUABYA
FQATABIAEAAPAA4ADQAPAA4ADQAMAAwADAAMAAwADAAMAAwADAAMAAsACwALAAwADAAM
AAsACwALAAsACwANAA0ADQAOAA0ADQAMAAwADAAMAAwADAAMAAwADAAMAAwADAAMAAwA
DgAOAA4ADgAMAAwADAAMAA4ADgAOAA4ADgAOAA8ADwANAAwADAAMAAsACwAMAAwADAAL
AAsACgAKAAoACgAKAAwADAAMAAwADAAMAAwADAAMAA4ADgAPAA8AEQASABMAFAAVABYA
GAAXABcAFgAWABUAFQAXABgAGAAYABQAEgAPAAoABgD///3/+//5//j/9v/0//T/8//y
//H/8f/x//T/9//5//z///8AAAIAAQADAAQABQAHAAcABwAIAAYABgAGAAcABwAHAAcA
CAAIAAgACAAIAAoACwALAAoACgAKAAoACwALAAsACwALAAsACwALAAsADAALAAkABwAL
AA4AEAAXACQANgBHAFEAUgBFAD0ANQAXAOH/mv9D//n+z/67/qX+kf6J/o7+nf6x/s3+
7v4Q/zH/WP9//53/s//E/9X/4v/s//P/+v8BAAcACQAMABAAEQATABMAFAAVABYAGAAZ
ABkAGQAaABoAGgAaABgAGQAZABkAGQAZABkAGQAZABkAGQAaABwAHAAcABwAHAAcABwA
HAAaABsAGwAbABsAGwAbABsAGwAbABsAHAAcABsAGwAcABwAHAAdAB0AHQAdAB0AHQAe
AB8AHwAfAB0AHgAfAB8AHwAfACEAIgAkACQAJQAmACUAJgAnACcAKAApACkAKQApACkA
KQApACsALAAsACwAKgArACwALAAqACoAKgAqACoAKgAqACoAKQApACgAJwAoACgAKAAo
ACYAJgAmACcAJQAkACEAIAAgAB4AHQAcAB0AHAAaABgAGAAXABUAFAAWABUAFAATABEA
EAAPAA4ADgAOAA4ADgAOAA4ADgAOAA4ADQANAA0ADgAOAA4ADQALAAsACwALAA0ADQAN
AA4ADQANAAwADAAOAA4ADgAOAA4ADgAOAA4ADAAMAAwADAAOAA4ADgAOAAwADAAMAAwA
DAAMAAwADAAMAAwADQANAA0ADAAMAAwADQANAA4ADgAOAA0ADQAMAAwADAAMAAwACgAK
AAoACgAKAAoACgAKAAoADAAMAA0ADQANAA0ADwARAA8AEAARABIAEwAUABUAFQAWABYA
FgAVABUAFwAYABgAGAAUABMADwAJAAQA///9//v/+f/4//b/9P/0//P/8v/x//H/8f/0
//f/+f/9//////8AAAEAAwAEAAUABQAFAAUABgAGAAYABgAHAAcABwAHAAgACAAIAAgA
CAAIAAkACQAIAAgACAAIAAkACQAJAAkACQAJAAkACQAJAAgABwAHAAkACwAMABAAFwAm
ADYARwBRAFAAQwA7ADEAEQDX/4j/L//r/sf+sf6b/ov+hf6I/pv+sf7N/vL+FP8z/1r/
gf+f/7P/xv/Z/+b/7P/z//z/AwAHAAsADgAQABMAFQATABQAFQAWABgAGQAZABkAGAAY
ABgAGAAaABsAGwAbABsAGwAbABsAGwAbABsAHAAcABwAHAAcABwAHAAcABwAHgAfAB8A
HwAdAB0AHQAdAB0AHQAdAB4AHgAdAB0AHgAeAB4AHwAfACEAIQAhACEAIAAhACEAIQAh
ACIAIwAjACUAJQAnACgAJgAmACcAKAArACwALQAtAC4ALwAvAC8AMQAxADEAMQAxADIA
MgAyADAAMQAyADIANAA0ADQANAAyADIAMgAyADMAMwAyADEAMAAwADAAMAAtACwAKwAr
ACsAKgAnACYAJgAkACMAIgAfAB4AHAAaABoAGQAXABYAFAATABIAEQATABIAEQAQAA4A
DgAOAA4ADgAOAA4ADgAOAA0ADQANAA4ADgAOAA0ADQANAA0ADQANAA0ADQAOAA0ADQAM
AAwADgAOAA4ADgAOAA4ADgAOAA4ADgAOAA4ADgAOAA4ADgAOAA4ADgAOAA4ADgAOAA4A
DgAOAA8ADwAPAA4ADgAOAA0ADQAOAA4ADgANAA0ADAAMAAwADAAMAAwADAAMAAwADgAO
AA4ADgANAA4ADQANAA8ADwAPABEAEQARABIAEwAVABQAFgAWABYAFgAXABcAGAAYABYA
FQAVABcAGAAYABgAFAARAA0ABwACAP3/+//5//f/9v/0//L/8v/z//L/8f/x//T/+P/8
////AQADAAMABAAFAAcACAAJAAcABwAHAAgACAAIAAgACQAJAAkACQAKAAoACgAKAAoA
CAAJAAkACAAKAAoACgALAAkACQAJAAkACwALAAsACwAKAAkABwAHAAsADgAUACEAMgBE
AE8ATQBAADcALQANANP/h/8y/+3+xf6r/pf+h/5//oH+kv6n/sX+6/4Q/zD/Vf98/5n/
r//B/9L/4f/o//D/+f8AAAMABwALAA4AEAARABMAEwAUABUAFgAWABcAFwAXABgAGAAY
ABgAFgAXABcAFwAZABkAGQAZABsAGwAbABwAGgAaABoAGgAaABoAGgAaABgAGQAZABkA
GwAbABsAGwAZABkAGQAaABwAGwAbABwAHAAcAB0AHQAdAB0AHQAdAB4AHwAfAB8AHwAg
ACEAIQAhACEAIwAkACYAJgAnACgAJwAoACkAKQAsAC0ALQAtAC8ALwAvAC8ALwAwADAA
MAAwADEAMgAyADIAMgAyADIAMgAyADIAMgAxADEAMAAvAC4ALgAuAC4AKwAqACkAKQAn
ACYAIwAiACIAIAAfAB4AHQAcABoAGAAWABUAEwASABIAEQAQAA8ADwAOAA0ADAAMAAwA
DAAMAAwADAAMAAwADAALAAsACwAMAAwADAALAAsACwALAAsACwALAAsADAALAAsACgAK
AAwADAAMAAwADAAMAAwADAAMAAwADAAMAAwADAAMAAwADAAMAAwADAAMAAwADAAMAA4A
DgAPAA8ADQAMAAwADAANAA0ADgAOAA4ADQANAAwADAAMAAwADAAKAAoACgAKAAoACgAK
AAoACAAKAAoACwANAA0ADQAPABEAEwAUABQAFgAWABYAFgAYABcAFwAWABgAFwAXABkA
HAAcABwAGAATAA8ACQAEAAEA///9//v/+f/2//P/8v/z//L/8f/x//L/9v/6//3/AQAD
AAMABAAGAAkACwANAA8ADwAPABAAEAAQABAAEQATABMAEwAUABYAFgAWABYAFgAXABcA
FgAXABgAGQAbAB0AHQAdAB0AHQAdAB0AHQAcAB0AHQAhACMAJAAoADMARABWAGMAawBi
AFUATQA3AAUAv/9m/xH/3f7D/q/+n/6R/o3+mv6x/sv+8f4a/zz/X/+K/63/x//d//D/
/f8GAA4AFQAeACUAKwAvADAAMgAzADUANQA2ADcAOAA4ADkAOQA5ADoAOgA6ADoAOgA7
ADsAOwA9AD0APQA9AD0APQA9AD4AQABAAEAAQAA+AD4APgA+AD4APwA/AD8APgA9ADwA
OwA9AD0APQA+AEAAPwA/AEAAPwA+AD4APQA+AD8AQABBAEIAQwBDAEMAQQBCAEMAQwBD
AEMARQBGAEYARgBHAEgASQBKAEsASwBKAEsASwBLAE8ATwBPAE8AUQBSAFIAUgBRAFEA
UQBQAFAAUABQAFAATgBOAE4ATgBPAE8ATgBNAEoASgBKAEoARQBEAEMAQwBBAEAAPQA8
ADsAOAA2ADQANQA0ADIAMAAwAC8ALQAsACwAKwAqACkAJwAmACUAJAAiACIAIgAiACIA
IgAiACIAIwAjACQAJQAkACQAJAAjACMAIwAjACMAIQAhACEAIgAjACMAIgAiACQAJAAk
ACQAIwAiACEAIAAgACAAIAAgACMAJAAlACYAJAAkACQAJAAjACIAIQAgACAAIAAhACEA
IQAgACAAIAAfAB8AIAAgACAAHwAfAB4AHgAeAB4AHgAcABwAHAAcABwAHAAcABwAHgAg
ACAAIQAfAB8AHwAhACEAIwAkACQAJAAkACQAJQAlACYAJgAmACUAJQAnACoAKgAqACYA
IwAfABkAFAAPAA0ACwAJAAYABAACAAIA///+//3//f/8/wAABAAHAAkACwALAAwADQAP
ABAAEQATABMAEwAUABQAFAAUABUAEwATABMAFAASABIAEgASABQAFQAVABQAEgASABIA
EwATABMAEwATABEAEQARABEAEgAPAA8ADwAPABAAFAAdACwAQgBPAFUATgBBADsALQAJ
AM//fv8l/+f+yf61/qH+k/6P/pj+q/7D/uP+BP8i/0P/aP+J/6X/uf/M/93/7P/w//f/
AgAJAAcABwAMABAAEQARABEAEgATABQAFAAVABUAFQAWABYAFgAWABgAGQAZABkAFgAV
ABQAEwAVABUAFQAWABYAFgAWABYAFgAWABYAFgAUABUAFQAVABUAFQAVABUAFQAVABUA
FgAWABUAFQAWABQAFAAVABUAFwAXABcAFwAWABcAFwAXABUAFgAXABcAGQAZABsAHAAa
ABoAGwAcABsAHAAdAB0AHAAdAB0AHQAhACEAIQAhAB8AIAAgACAAHgAfACAAIAAgACAA
IAAgACAAIAAgACAAIAAhACEAIQAfAB4AHQAcABsAGgAZABkAGAAYABYAFgAWABQAEwAS
ABEAEAAOAAwADgANAAsACgAKAAkACAAHAAkACAAHAAYABAAEAAQABAACAAIAAgACAAQA
AwADAAMAAgACAAIAAQADAAMAAwADAAMAAwADAAQAAwADAAIAAgAEAAQABAAEAAIAAgAC
AAIABAAEAAQABAACAAIAAgACAAIAAgACAAIAAgACAAIAAgAAAAAAAQABAAMAAgACAAIA
/////wAAAAACAAEAAQAAAAAAAAAAAAAAAgACAAIAAgAAAAAAAAAAAAAAAgACAAMAAwAD
AAMABQAHAAcACAAIAAkACgALAAwADAALAAsACgAMAAsACwANABAAEAAQAAwABwADAP3/
+P/z//H/7//t/+7/7P/q/+r/5//m/+X/5f/m/+r/7v/x//H/8//z//T/9f/3//j/+f/7
//v/+//8//r/+v/6//v//f/9//3//v/8//z//P/8//7///////7//v/+//7////9//3/
/f/9////////////AAD9//v//f///wIACAATACIANABBAEUAOgAvACsAFQDn/6P/Tv/9
/sv+tf6j/ov+f/6D/pD+o/69/t/+/v4c/0P/bP+L/6H/tf/I/9f/4P/o/+//9P/5////
AwAGAAgACQAJAAkACgALAAwADAANAA0ADQAOAA4ADgAOAAwADQANAA0ADwAPAA8ADwAP
AA8ADwAQAA4ADgAOAA4ADgAOAA4ADgAQABEAEQARABEAEQARABEAEQARABEAEgAQAA8A
DwAQABAAEAARABEAEQARABEAEQAQABEAEQARABMAFAAVABUAEwATABUAFgAWABYAFwAY
ABcAGAAZABkAGAAZABkAGQAdAB0AHQAdAB0AHgAeAB4AHAAdAB4AHgAdABwAGwAaABwA
HAAcAA==
         </WaveFormData>
      </LeadData>
      <LeadData>
         <LeadByteCountTotal>10000</LeadByteCountTotal>
         <LeadTimeOffset>0</LeadTimeOffset>
         <LeadSampleCountTotal>5000</LeadSampleCountTotal>
         <LeadAmplitudeUnitsPerBit>4.88</LeadAmplitudeUnitsPerBit>
         <LeadAmplitudeUnits>��V</LeadAmplitudeUnits>
         <LeadHighLimit>2147483647</LeadHighLimit>
         <LeadLowLimit>268435456</LeadLowLimit>
         <LeadID>V2</LeadID>
         <LeadOffsetFirstSample>0</LeadOffsetFirstSample>
         <FirstSampleBaseline>0</FirstSampleBaseline>
         <LeadSampleSize>2</LeadSampleSize>
         <LeadOff>FALSE</LeadOff>
         <BaselineSway>FALSE</BaselineSway>
         <ExcessiveACNoise>FALSE</ExcessiveACNoise>
         <MuscleNoise>FALSE</MuscleNoise>
         <LeadDataCRC32>1598296011</LeadDataCRC32>
         <WaveFormData>
DgAOAA4ADgAOAA4ADgAOABAAEAAQABAAEAAQABAAEAASABIAEgASABUAFgAXABgAFQAU
ABMAEgAVABYAFwAYABoAGgAaABoAGwAcAB0AHgAfACAAIQAiACIAIgAiACIAJQAmACcA
KAAoACgAKAAoACoAKgAqACoAKgAqACoAKgAoACgAKAAoACYAJgAmACYAKAAoACgAKAAo
ACgAKAAoACkAKgArACwAKgAqACoAKgAqACoAKgAqACgAJgAkACIAIAAeABwAGgAXABYA
FQAUABIAEAAOAAwACgAKAAoACgAHAAYABQAEAAQABAAEAAQABAAEAAQABAACAAIAAgAC
AAIAAgACAAIAAgACAAIAAgACAAIAAgACAAQABAAEAAQABgAGAAYABgAEAAQABAAEAAUA
BgAHAAgABgAGAAYABgAIAAgACAAIAAgACAAIAAgABgAGAAYABgAGAAYABgAGAAYABgAG
AAYABAAEAAQABAAEAAQABAAEAAQABAAEAAQABgAGAAYABgAIAAgACAAIAAkACgALAAwA
CgAKAAoACwALAAsACwANAA4ADwAPAA4ADAAJAAQA///7//f/9P/y//H/8P/w//D/8f/v
/+r/5v/m/+n/7P/u//D/8v/0//T/8//1//X/9f/z//P/8//z//X/9f/3//f/+f/5//n/
+v/5//j/9//2//f/+P/6//v/+f/5//n/+f/5//n/+f/5//v/+//7//v/+//9////AwAM
ABQAHwA1AFEAdgCYAKwAvADSAOkA8QDnAMUAcwD7/3r/+P5Y/qL9KP0V/Tr9av2h/d/9
Hf5a/p3+4v4b/0n/bP+I/5//sv/D/8v/0//e/+j/8P/1//j/+f/7//z//v///wEAAwAE
AAQABQAHAAgACAAIAAkACQALAAsACQAJAAkACgANAA0ADQAOAA4ADQANAA4ADgAOAA4A
DgAPABAAEQARABEAEQARABEAEQASABIAEwARABIAEgAUABYAFwAYABgAGwAbABsAHQAc
AB0AHgAfACAAIQAhACEAIwAkACYAJwAoACoALAAsACwALQAvAC8ALwAxADIAMwAzADIA
MgAxADMAMwAzADMAMwA0ADQANAAyADAAMAAwAC4ALgAvADAAMwAzADMAMwAxADMANAA0
ADYANgA1ADQAMwAyADEALwAuAC0ALAArACkAJwAlACMAIAAfABwAGgAYABYAFAAUABEA
EAAQAA8AEAAPAA4ADQANAA0ADQAMAAsACwALAAsACQAJAAkACQAKAAoACgAKAAoACwAL
AAsADQANAA0ADQANAA0ADQANAA0ADQANAA0ADwAPABAAEAAOAA4ADgAPABEAEQARABEA
EwATABMAEwATABIAEAAPABEAEAAQABAAEwATABMAEQAPAA8ADgAOAA4ADgAPAA8ADgAO
AA0ADQANAA0ADAAMAAwADAANAA8AEQARABEAEwATABIAEgASABIAEgASABIAEgATABUA
FQAVABcAGgAbABsAGgAaABcAEgANAAcAAwAAAP7/+//6//r/+v/7//n/9P/w/+z/7//y
//T/9//6//3//v/9//////////3//f/9//3//////wEAAQABAAEAAQACAAIAAgACAAIA
BAAEAAUABQAEAAMAAgABAAMAAwADAAMAAwADAAMAAwABAAMABwALABIAGgAnAD0AXwCG
AKgAvADOAOIA9QD1AOcAxwB9AA8Amv8a/3T+rv0c/fv8IP1U/Yv9zf0R/lL+lf7e/hn/
R/9q/4r/of+y/7//zf/d/+j/7v/0//f//P8BAAMABAAGAAcACQAJAAoACgALAA0ADgAO
AA4ADQANAA8ADwAPAA8ADwAQABEAEQARABIAEgARABEAEgASABIAEgASABMAFAAVABUA
FQAVABUAFQAWABgAGQAbABoAGgAZABoAHAAdAB4AHgAfAB8AHwAhACAAIQAiACMAJgAn
ACcAJwApACoALAAtAC4AMAAyADIAMgAzADUANQAzADUANgA3ADYANgA3ADcAOQA5ADkA
OQA3ADgAOAA4ADYANAA0ADQANQA2ADgAOgA4ADcANgA1ADUANwA4ADgAOAA4ADcANgA3
ADYANQAzADEALwAtACsAKQAnACUAIwAiACEAHgAcABwAGgAYABgAEwASABIAEQAQAA8A
DgANAAsACwALAAoACwALAAsACwAJAAkACQAJAAoACgAKAAoACgALAAsACwALAAsACwAL
AA0ADQANAA0ADQANAA0ADQANAA0ADgAOABAAEAAQABEAEQARABEAEQARABEAEQARABAA
EAAPAA8AEQAQABAAEAATABMAEwARABMAEwASABIAEQAQABAADwAMAAwACwALAA0ADQAM
AAwADAAMAA0ADwAPAA8ADwARABUAEgASABIAEgASABQAFAAUABUAFQAVABUAFwAcAB0A
HQAcABkAFQAPAAkABAABAP///v/7//r/+v/6//n/9//y/+7/7P/v//L/9P/2//j/+v/6
//v//f/9//3/+//7//v/+//9//3//////////////wAAAAAAAAAAAAAAAAAAAQABAAEA
AQABAAEAAQABAAEAAQABAAEAAQABAAEAAwAFAAsAFAAgAC8AUQB3AJgArgDAANQA6gDx
AOsA1QChAEcA1/9e/8b++P00/dz88fwk/V79of3r/S/+cv65/vz+Mf9X/3b/kP+n/7j/
xf/R/93/6v/y//b/+f/6//3/AQACAAQABQAHAAcACAAIAAkACgAMAA0ADgAPAA8AEQAR
AA8ADwAPABAAEwATABMAFAASABEAEQASABMAFAAVABYAFQAWABcAFwAZABkAGQAZABsA
HAAcAB0AGwAcABwAHgAgACEAIgAiACMAIwAjACUAJAAlACYAJwApACsALAAtAC0ALgAw
ADEANAA2ADgAOAA6ADsAPQA9AD0APwBAAEEARABEAEUARQBDAEMAQwBDAEMARABEAEQA
RgBEAEQARABDAEIAQgBCAEQARQBGAEcARgBHAEcARgBEAEQAQwBCAEEAQAA/AD0AOwA5
ADcANQAzADEALwAtACoAKQAmACQAIAAeABwAHAAaABoAGwAbABgAFwAWABUAFQAVABUA
FAAVABUAFQAVABMAEwATABMAEAAQABAAEAAQABEAEQARABEAEQARABEAEQARABEAEQAV
ABUAFQAVABMAEwAUABQAFAAUABQAFQAVABUAFQAVABUAFQAVABUAGAAYABcAFwAXABYA
FgAWABUAFQAVABMAFQAVABQAFAASABIAEwATABIAEgARABEAEQARABAAEAASABIAEwAV
ABUAFQAVABcAFwAYABgAGAAYABgAGgAaABoAGwAbABsAGwAdACIAIwAjACIAHwAbABUA
DwAJAAUAAgAAAAEAAAAAAAAA/f/7//b/8v/y//X/+P/6//z//v8AAAAAAQADAAMAAwAD
AAMAAwADAAMAAwAFAAUABQAFAAUABgAGAAYABgAGAAUABAAEAAMAAwADAAMAAwADAAMA
AwADAAMAAwADAAMAAQADAAUACwASABwAKQBBAGEAiACoAL4AzADiAPEA8QDfAK0ASQDH
/0D/rv7+/VT9Bv0T/UL9cv2v/fH9L/5w/rf++v4x/1n/eP+U/63/vv/J/9f/5f/s//D/
9v/7//7//////wIABAAFAAcACQAKAAoACwANAA4ADgAOAA0ADQAPAA8ADwAPAA8AEAAR
ABEAEQASABIAEQARABIAEgASABIAEgARABIAEwATABUAFQAVABUAEwAUABQAFQAXABgA
GAAaABwAHQAeAB4AHQAdAB0AHwAgACEAIgAjACQAJQAlACUAJwAoACoAKwAsAC4AMAAw
ADAAMQAzADMAMwA1ADYANwA3ADYANgA1ADcANwA3ADcAOQA6ADoAOgA6ADgAOAA4ADoA
OgA7ADwAOwA7ADsAOwA7AD0APgA+AEAAQAA/AD4APQA8ADsAOQA1ADMAMQAvACsAKQAn
ACUAJAAjACAAHgAcABoAGAAYABUAFAAUABMAEgARABAADwAPAA8ADwAOAA0ADQANAA0A
DwAPAA8ADwAMAAwADAAMAAwADQANAA0ADwAPAA8ADwANAA0ADQANABEAEQARABEAEAAP
AA8ADgAOAA4ADgAPAA8ADwAPAA8ADwAPAA8ADwAQABAADwAPAA0ADAAMAAwADwAPAA8A
DQALAAsACgAKAAoACgALAAsACgAKAAkACQAHAAcABgAGAAcACAAKAA0ADwAPABAAEAAQ
ABAAEAAOAA4ADgAPAA0ADQANAA8AFAAVABUAFAASAA8ACgAFAP3/+f/2//T/8//y//L/
8v/z//H/7P/o/+T/5//q/+z/7v/w//L/8v/1//f/9//3//X/9f/1//X/9//3//n/+f/4
//f/9v/2//f/+P/5//r/+v/6//v/+//6//n/+P/3//f/9//3//f/+f/5//n/+f/5//f/
9//5/wIADAATACEAPQBiAIgApAC0AMYA3wDvAO0A1QCTACMAnP8W/4T+0P08/Qv9JP1Q
/YX9w/3//Tj+ef7A/v3+Lf9W/3b/j/+k/7X/wf/N/9b/3v/m/+3/8P/z//X/9P/2//f/
+f/7//z//P/9//3//v/+//7//f/9//////////////8AAAEAAQABAAIAAgABAAEAAgAE
AAQABAAEAAMABAAFAAUABgAHAAgACQAIAAgABwAHAAcACAAIAAoADAANAA4ADgAPAA8A
DwARABAAEQASABMAFAAVABUAFQAXABgAGgAbABoAHAAeAB4AHgAfACEAIQAjACUAJgAn
ACYAJgAnACcAJwAnACcAJwAnACgAKAAoACgAJgAmACYAJAAkACUAJgAlACUAJQAlACcA
KQAqACoAKgAqACkAKAApACgAJwAlACUAIwAhAB8AHQAbABkAFwAUABMAEAAOAAwACgAI
AAgAAwACAAIAAQACAAEAAAD///3//f/9//z//f/9//3//f/7//v/+//7//z//P/8//z/
/v/////////9//3//f/9//v/+//7//v/////////////////AAAAAAAAAAAAAAEAAQAB
AAEAAQABAAEAAQABAAIAAgABAAEAAQAAAAAAAAABAAEAAQD////////+//7//P/8//3/
/f/8//z/+//7//3//f/8//z//P/8//3///8BAAEAAQACAAIAAgACAAIAAgACAAIAAwAD
AAMAAwAFAAgACQAJAAgABgADAP7/+f/z/+//7P/q/+v/6v/q/+r/6P/l/9//2v/a/93/
4P/i/+b/6P/q/+r/6f/r/+v/6//r/+v/6//r/+n/6f/r/+v/7f/t/+3/7v/u/+7/7v/u
//D/8P/x//H/8f/x//H/8f/z//P/8//z//H/8f/x//H/9f/z//P/9f8AAAoAGQAzAFcA
fACcAK4AugDQAN8A2QDHAJcAOQC9/z7/tv4I/k796Pzp/Bb9TP2J/c39D/5Q/pf+3P4V
/0P/Yv96/5P/pv+z/73/zf/Y/97/4v/n/+r/7f/x//D/8v/z//X/9//4//j/+f/7//z/
/P/8//3//f//////////////AAD///////8AAAIAAQABAAIABAAEAAQABAADAAQABQAF
AAcABwAHAAcABwAIAAgACQAJAAoACgAMAA4ADwAQABAAEQARABEAEwAUABUAFgAXABoA
GwAbABsAHQAeACAAIQAiACQAJgAmACYAJwApACkAKwAtAC4ALwAwADAAMQAxADEAMQAx
ADEAMQAyADIAMgA0ADIAMgAyADEAMAAwADAAMwAzADMAMwAzADUANgA2ADUANAAyADAA
LwAuAC0AKwArACkAJwAlACMAIQAfAB0AGAAXABQAEgASABAADgAOAAsACgAKAAkACgAJ
AAgABwAFAAUABQAEAAUABQAFAAUABwAHAAcABwAEAAQABAAEAAQABQAFAAUABQAFAAUA
BQAFAAUABQAFAAkACQAJAAkACQAJAAoACgAIAAgACAAJAAsACwALAAsACwALAAsACwAM
AAwACwALAAkACAAIAAgACgALAAwACwAKAAkABwAGAAYABgAHAAcABgAGAAUABQAFAAUA
BAAEAAYABgAHAAkACQAJAAkACwANAAwADAAMAAwADAAOAA4ADgAPAA8ADwAPABEAFAAV
ABUAFAAUABEADAAHAP//+//4//b/9//2//b/9v/0//H/6//m/+b/6f/s/+7/7v/w//L/
8v/z//X/9f/1//b/9//4//n/+P/3//j/9//5//n/+f/6//j/+P/4//j/+P/4//n/+f/7
//v/+//7//n/+f/5//n/+//7//v/+//5//v//f8FAAwAGAApAEMAZQCKAKgAuADMAOQA
7wDpANMAnwBDANP/Xv/Q/gz+Qv3g/On8HP1S/ZH92/0f/mD+pf7q/iP/S/9q/4j/n/+w
/73/yf/X/+L/6P/u//H/9v/7//3//f/+//7///8BAAIAAgADAAUABgAGAAYABQAFAAcA
BwAIAAkACgAMAAwACwAKAAoACwALAAwADgAMAAwADAAMAA0ADgAPAA8AEAARABIAEwAR
ABIAEgATABUAFgAWABgAGAAZABoAGgAbABsAGwAdACAAIQAiACMAIgAjACMAIwAoACoA
LQAvAC4AMAAyADIAMwA1ADgAOQA7AD0APgA/AD4APgA/AD8AQQBBAEEAQQBCAEQARQBG
AEgARgBGAEYARABEAEUARgBHAEcARwBHAEcASQBKAEoATABMAEsASgBHAEYARQBDAEMA
QQA/AD0AOwA5ADcANQAyADEALgAsACwAKgAoACgAJQAkACQAIwAkACMAIgAhACEAIQAh
ACAAHQAdAB0AHQAeAB8AIAAhAB4AHgAeAB4AHgAfAB8AHwAfAB8AHwAfAB8AHwAfAB8A
IwAjACMAIwAjACMAJAAkACQAJAAkACUAJwAnACcAJwAnACcAJwAnACYAJgAlACUAJwAm
ACYAJgApACkAKQAnACcAJwAmACYAJQAkACQAIwAkACQAIwAjACMAIwAiACIAJQAmACgA
KwAtAC0ALAAqACoAKgAqACoAKgAqACsALQAtAC0ALwAwADEAMQAwADAALQAoACMAGwAX
ABQAEgATABIAEgASABEADwAKAAYAAQADAAUABgAKAAwADgAOABAAEwAUABUAEwATABMA
EwARABEAEwATABMAEwATABQAFAAUABQAFAASABIAEwATABUAFQAVABUAEwATABMAEwAT
ABMAEwATABEAEwAVABsAJAAsADkAUwB3AKIAxADWAOQA+gANAQkB8QC3AE0Axf86/6T+
6P1A/QL9F/1C/Xb9t/35/Tn+fP7D/gT/Nf9h/4L/nv+5/87/2f/j//P//P/4//z/BwAM
AAsADQAQABIAEwAVABUAFgAWABcAFwAYABgAGAAZABkAGwAbAB0AHQAdAB4AHQAdAB0A
HgAdABsAGgAaABwAHAAcABwAHQAeAB8AHwAeAB0AHAAbAB0AHgAeAB8AHwAgACAAIgAi
ACMAJAAkACUAJQAlACcAKgArACwALQAuAC8ALwAvADAAMAAxADEAMgA0ADYANgA4ADkA
OwA7ADkAOwA8AD0APgA+AD8APwBAAEEAQgBDAEUARgBGAEYARgBEAEQARABGAEYARwBI
AEcARwBHAEcARwBJAEoASgBIAEgARwBGAEMAQgBBAD8APQA7ADkANwA1ADMAMQAvACwA
KwAoACYAIgAgAB4AHgAdABwAHAAbABgAFwAWABUAFQAVABUAFAATABMAEwATABEAEQAR
ABEAEgASABIAEgASABMAEwATABMAEwATABMAEQARABEAEQATABMAEwATABUAFQAWABYA
FgAWABYAFwAVABUAFQAVABUAFQAVABUAFgAWABUAFQAVABQAFAAUABMAEwATABEAEgAT
ABMAFAARABAAEAAPAA8AEAAQABEAEQARABAAEAAQABAAEQATABMAEwAUABYAFgAWABYA
FgAWABYAFwAXABcAFwAZABwAHQAdABwAGAAVABAACwAHAAMAAAD+//v/+v/6//r/+v/5
//X/8v/v//H/8//0//j/+v/8//z//f////////8BAAEAAQABAAEAAQADAAMAAQABAAEA
AgACAAIAAgACAAQABAAFAAUABQAFAAUABQAFAAUABQAFAAMAAwADAAMAAwADAAMABQAM
ABQAHQAtAEcAbgCUALIAwgDUAO8AAQEBAe8AtwBJAL7/OP+q/vj9Vv0X/Sr9VP2J/cX9
A/4+/n/+xv4H/zv/YP9+/5n/rv+9/8v/2f/m/+7/8v/1//r//f///wIABAAFAAcACQAK
AAoACwANAA4ADgAOAA8ADwARABEAEQARABEAEgATABMAEwAUABQAEwATABQAFAAUABQA
FAAVABYAFwAXABUAFQAVABUAFgAYABkAGwAdAB4AHgAgAB8AHwAfAB4AHwAfAB8AIQAk
ACUAJgAnACYAJwAnACcAKQAqACwALQAuADAAMgAyADIAMwA1ADUANQA3ADgAOQA8ADwA
PQA9AD0APQA9AD0AOwA8ADwAPAA6ADgAOAA4ADoAOgA7ADwAOwA7ADsAOwA9AD8AQABA
AEIAQgBBAEAAPQA8ADsAOQA4ADcANgA1ADMAMQAvAC0AKgApACYAJAAgAB4AHAAcABcA
FgAWABUAFgAVABQAEwATABMAEwASAA8ADwAPAA8ADwAPAA8ADwAOAA4ADgAOAA4ADwAP
AA8ADwAPAA8ADwARABEAEQARABUAFQAVABUAFAATABMAEgAUABQAFAAVABMAEwATABMA
EQARABEAEQASABIAEQARABMAEgASABIAEwATABMAEQARABEAEAAQABAAEAARABEAEAAQ
AA8ADwANAA0ADAAMAA4ADgAPABEAEQARABEAEwAVABMAEgATABQAFQAWABYAFgAWABcA
FwAXABcAGQAaABsAGwAaABkAFwATAA8ACwAHAAQAAgABAAAAAAAAAP///f/4//T/7//x
//P/9P/4//r//P/8//v//f/9//3/////////////////AQABAAEAAQABAAIAAgACAAIA
AgACAAIAAwADAAMAAwADAAMAAwADAAMAAwABAAEAAQABAAEAAQADAAcADgAWACEAMQBN
AHQAngC6AMoA2gDxAP0A9wDfAJkAJQCm/yT/kP7Y/Tj9/fwQ/UL9ef21/ff9Nv51/rr+
Af81/1r/ev+X/67/u//H/9f/4v/o//D/9f/6//3///8AAAIAAwAFAAcACAAIAAkACQAK
AAoACgALAAsADQANAA0ADQANAA4AEQARABEAEgAQAA8ADwAQAA4ADgAOAA4AEQASABMA
EwARABEAEQARABEAEgASABMAEQASABIAFAASABMAFAAUABcAFwAXABkAGAAZABoAGwAe
AB8AHwAfAB8AIAAiACMAJAAmACgAKAAqACsALQAtACsALQAuAC8AMAAwADEAMQAxADEA
MQAxAC8AMAAwADAAMwAyADMANAAzADIAMgAyADMAMwAzADMAMQAzADQANAA0ADQAMwAy
ADIAMgAyADEALgArACgAJQAhAB8AHQAbABgAFwAUABIAEAAOAAwADAAJAAgACAAHAAYA
BQAEAAMAAQABAAEAAAD///////////3//f/9//3//v/+//7//v/+////////////////
////AQABAAEAAQABAAEAAQABAAEAAQACAAIABAAEAAQABQAFAAUABQAFAAUABQAFAAUA
BAAEAAMAAwAFAAQABAAEAAUABQAFAAMAAwADAAIAAgAAAAAAAQABAAIAAgABAAEAAwAD
AAIAAgABAAAAAAABAAEAAQABAAMAAwADAAQABAAIAAgABgAGAAYABgAIAAgACAAJAAkA
CQAJAAsAEAARABEAEAAOAAsABgABAPv/9//0//L/8f/w//D/8P/t/+v/5v/i/+L/5f/o
/+r/7P/u//D/8P/z//X/9f/1//P/8//z//P/9f/1//f/9//1//X/9f/2//j/+P/4//j/
9//2//b/9f/3//f/9//3//f/9//3//f/9//3//f/9//3//n/+////wgAFAAjAD8AZQCQ
AKwAvADMAOIA7wDlAM0AlQAxALX/OP+o/ur9Nv3m/Pf8JP1W/ZX94f0j/mL+pf7m/h//
R/9m/4T/nf+s/7n/x//T/9z/4v/o/+3/8P/x//X/9v/4//n/+////wAAAAABAP//AAAA
AAAA/////wEAAQACAAMABAAGAAcABwAHAAgABwAFAAQABAAGAAYABgAGAAcACAAJAAkA
CwALAAsACwAJAAoACgALAAsADAAMAA4ADAANAA4ADgARABEAEQATABIAEwAUABUAFgAX
ABcAFwAbABwAHgAfACAAIgAkACQAIgAjACUAJQAlACcAKAApACsALAAuAC8ALQAtAC0A
LQAvADAAMAAwADAALgAuAC4AMAAwADEAMgAyADEAMAAvAC8AMQAyADIAMgAyADEAMAAv
AC4ALQArACsAKQAnACUAIQAfAB0AGwAWABUAEgAQABAADgAMAAwABwAGAAYABQAEAAMA
AgABAAMAAwADAAIA//////////8BAAEAAQABAAAAAAAAAAAA/v////////8BAAEAAQAB
AAMAAwADAAMAAwADAAMAAwADAAMABAAEAAQABAAEAAUABQAFAAUABQADAAMAAwADAAYA
BgAFAAUAAwACAAIAAgAFAAUABQADAAMAAwACAAIABAAEAAUABQACAAIAAQABAAEAAQAA
AAAAAAAAAAEAAwACAAEAAAABAAUABwAGAAYABgAGAAYABgAGAAYABgAHAAkACQAJAAsA
EAARABEAEAAQAA0ACAADAP//+//4//b/8//y//L/8v/v/+3/6P/k/+D/4//m/+j/7P/u
//D/8P/y//X/9v/3//f/9//3//f/+f/5//v/+//9//3//f/+/wAAAAAAAAAAAAAAAAEA
AQACAAMABAAFAAUABQAFAAUABwAHAAcABwAHAAkACwARABoAJAAvAEUAZwCQALQAzADa
AO4AAQEDAfMAywB7AAcAiv8E/1D+gP34/Of8EP1G/YP9y/0R/lT+nf7m/iX/V/98/5j/
rf++/8v/2//n//L//P8EAAkADAARABEAEgAUABUAFwAZABoAGgAbABsAHAAcABwAHwAf
ACEAIQAhACEAIQAiACIAIQAgACAAIgAhACEAIgAiACIAIgAiACMAJAAlACUAJAAjACIA
IQAjACQAJAAlACUAJgAmACgAJgAnACgAKAArACsAKwAtAC4ALwAwADEAMAAxADEAMQAx
ADIANAA1ADQANgA4ADgAOQA7AD4APwA9AD8AQABBAEQARABFAEUARwBHAEcARwBFAEYA
RgBGAEcARgBHAEgARgBGAEcASABHAEcARwBHAEUARwBIAEgARgBGAEUARABBAEAAPwA9
ADsAOQA3ADUAMwAxAC8ALQApACcAIwAgACAAHgAcABwAGQAYABgAFwAWABUAFAATABEA
EQARABAAEQARABEAEQAPAA8ADwAPAA4ADgAOAA4ADgAPAA8ADwANAA0ADQANAA8ADwAP
AA8ADwAPAA8ADwARABEAEgASABIAEgASABMAEwATABMAEwATABMAEwATABMAEgAQAA8A
EQAQABAAEAAPAA8ADwANAA8ADwAOAA4ADAAMAA0ADQAKAAoACQAJAAsACwAKAAoACgAK
AAsADQANAA0ADQAPABEAEwAUABMAEgARABAAEQASABMAFQATABMAEwAVABoAGwAbABoA
GAAVABAACwAHAAMAAAD+//r/+P/3//b/9f/z/+7/6v/o/+v/7v/w//L/9P/2//b/9f/3
//f/9//4//n/+v/7//n/+f/7//v/+f/5//n/+v/4//j/+P/4//r/+v/7//v/+f/5//n/
+f/7//v/+//7//n/+f/5//n/9//5//v//f8CAAoAFQApAEsAdACWAKgAugDOAOMA6wDh
ALsAZwDn/17/1P42/oL9EP39/B79Tv2H/cn9B/5E/on+yv4D/zP/Wv92/5P/qv+3/8P/
z//Y/9r/3v/l/+z/7f/t/+7/8P/x//P/9//4//j/+f/5//r/+v/6//v/+//9//3/+//7
//v//P/7//v/+//8//z/+//7//z//v/+//7//v///wAAAQABAAEAAQABAAEAAQACAAIA
AwABAAIAAgAEAAIAAwAEAAQABwAHAAcACQAIAAkACgALAAoACwALAAsADwAQABIAEwAT
ABQAFQAUABYAFwAZABkAFwAZABoAGwAeAB4AHwAfAB0AHQAdAB0AHQAeAB4AHgAgAB4A
HgAeAB4AHgAfACAAIQAhACEAIQAhACMAJAAkACQAJAAjACIAIQAgAB8AHQAdABsAGQAX
ABMAEQAPAA0ACgAJAAYABAACAAAA/v/+//3//P/8//v/+P/3//b/9f/1//X/9f/0//P/
8//z//P/8f/x//H/8f/y//L/8v/y//D/8f/x//H/8//z//P/8//z//P/8//z//P/8//z
//P/8//z//T/9P/y//L/8v/z//P/8//z//P/8//z//P/8//0//T/8//z//H/8P/w//D/
8f/x//H/7//v/+//7v/u/+7/7v/v/+//8P/w/+//7//t/+3/7P/s/+z/7P/t/+//7f/t
/+3/7//x//H/8v/0//L/8v/y//L/8v/y//L/8//z//P/8//1//j/+f/5//j/9P/x/+z/
5//h/93/2v/Y/9f/1v/W/9b/1f/T/87/yv/K/83/0P/S/9T/1v/Y/9j/2f/b/9v/2//d
/93/3f/d/9z/2//c/9v/3f/d/93/3v/c/9z/3P/c/9z/3P/d/93/2//b/9v/2//b/9v/
2//b/93/3f/d/93/3f/b/9v/4f/s//T///8XADsAZACGAJYApgC+ANMA2QDJAJkAMwCp
/x7/mP7w/UT99Pz//Cj9Vv2T/c/9B/5G/o3+0v4H/zH/Uv9s/4H/lP+h/63/t//C/8r/
0P/V/9j/2f/b/9r/3P/d/9//3//g/+D/4f/i/+T/5f/m/+b/5f/m/+X/5//n/+f/6P/o
/+f/5v/m/+j/5//n/+j/6v/q/+r/6v/p/+r/6//r/+v/6//r/+v/7f/u/+7/7//t/+7/
7v/w//D/8f/y//L/8f/x//H/8//0//X/9v/3//r/+//7//v//P/8//3//f/+/wAAAgAC
AAQABQAHAAcABQAHAAgACQAKAAoACwALAAsACwALAAsACQAKAAoACgAKAAgACAAIAAoA
CgALAA==
         </WaveFormData>
      </LeadData>
      <LeadData>
         <LeadByteCountTotal>10000</LeadByteCountTotal>
         <LeadTimeOffset>0</LeadTimeOffset>
         <LeadSampleCountTotal>5000</LeadSampleCountTotal>
         <LeadAmplitudeUnitsPerBit>4.88</LeadAmplitudeUnitsPerBit>
         <LeadAmplitudeUnits>��V</LeadAmplitudeUnits>
         <LeadHighLimit>2147483647</LeadHighLimit>
         <LeadLowLimit>268435456</LeadLowLimit>
         <LeadID>V3</LeadID>
         <LeadOffsetFirstSample>0</LeadOffsetFirstSample>
         <FirstSampleBaseline>0</FirstSampleBaseline>
         <LeadSampleSize>2</LeadSampleSize>
         <LeadOff>FALSE</LeadOff>
         <BaselineSway>FALSE</BaselineSway>
         <ExcessiveACNoise>FALSE</ExcessiveACNoise>
         <MuscleNoise>FALSE</MuscleNoise>
         <LeadDataCRC32>381837359</LeadDataCRC32>
         <WaveFormData>
AgACAAIAAgAEAAQABAAEAAQABAAEAAQABAAEAAQABAAEAAQABAAEAAUABgAHAAgABwAG
AAUABAAGAAYABgAGAAYABgAGAAYACAAIAAgACAAIAAgACAAIAAcABgAFAAQABgAGAAYA
BgAFAAQAAwACAAAAAAAAAAAA/v/+//7//v/8//z//P/8//z//P/8//z//v/+//7//v//
/wAAAQACAAYACAAKAAwADwAQABEAEgAVABYAFwAYABkAGgAbABwAGwAaABkAGAAYABgA
GAAYABUAFAATABIAEAAQABAAEAAPAA4ADQAMAAwADAAMAAwADgAOAA4ADgAMAAwADAAM
AA4ADgAOAA4ADgAOAA4ADgAOAA4ADgAOABAAEAAQABAAEgASABIAEgAQABAAEAAQABEA
EgATABQAFAAUABQAFAAWABYAFgAWABYAFgAWABYAFAAUABQAFAAUABQAFAAUABQAFAAU
ABQAFAAUABQAFAASABIAEgASABQAFAAUABQAFAAUABQAFAAWABYAFgAWABcAGAAZABoA
GgAaABoAGgAZABkAGgAcAB8AIQAhAB8AHQAbABgAEgAPAAkABQACAAAAAAAAAP/////8
//n/9P/0//X/+v/8//7/AAABAAEAAgADAAMAAwABAAEAAQABAAEAAQABAAIABAAEAAUA
BQADAAMAAwADAAUABQAGAAYABAAEAAQABQAFAAUABQAFAAcABwAHAAcABwAJAAsADwAX
ACIALgBDAGYAjAC1ANsABQE7AXIBnQG+AckBsgFzARUBfgB//0n+gP1T/W39kP3E/f/9
Nv5q/qr+6/4j/07/cf+O/6H/sv/A/8z/0//e/+j/8P/1//f/+v/8//v//P/8//z/AAAB
AAIAAgADAAMAAwAEAAYABgAGAAYABAAEAAUABQAFAAYABgAGAAYABgAFAAUABgAGAAYA
BgAGAAYABgAHAAcABwAHAAcABwAHAAcABwAHAAcABgAGAAcABwAIAAgACgAKAAoACgAK
AAoACgALAAkACQAJAAkACAAIAAgACQAJAAkACAAIAAcABwAHAAcABgAGAAYABgAFAAQA
AgAAAAIAAQD////////////////+//7//P/7//n/+//9//////8AAAEAAgAFAAgACgAM
AA4AEAATABUAFwAZABoAGwAdAB0AHQAcABwAHQAdABwAHAAcABoAGQAYABcAFgAVABUA
FAATABMAEwATABIAEQATABMAEgASABAAEAAQABAAEAAQABAAEAASABIAEgASABIAEgAT
ABMAEwATABMAEwAVABUAFQAWABUAFgAWABYAGAAYABkAGQAXABcAFwAZABkAGAAYABkA
GgAbABwAHQAcABsAGgAZABgAGAAYABgAGgAbABsAGwAZABcAFwAXABkAGAAYABgAFgAW
ABYAFQAVABUAFQAVABcAGAAYABgAGgAaABwAHQAdAB4AHgAeAB4AHgAeAB4AHgAeAB8A
HwAgACIAJQAnACcAJQAlACMAIAAaABcAEQANAAoABgAGAAYABQAFAAIA///6//j/+f/+
/wAABAAGAAcABwAGAAcABwAHAAUABQAFAAUABwAHAAcACAAIAAgACQAJAAkACQAJAAkA
CwALAAwADAAKAAoACgALAAsACwALAAsACwALAAsACwAJAAsADwATABsAIgAsAEUAaACQ
ALUA2wADATMBYAGDAZoBpwGWAWMBFQGOAJ3/a/6U/Vv9cf2W/cT9//06/m7+rP7t/iX/
UP9z/5D/p/+0/8D/zv/b/+b/7v/y//f/+//+/wAAAwAEAAQABAAEAAUABgAGAAcABwAH
AAgACAAIAAgACAAIAAgACQAJAAkACgAKAAoADAAMAAsACwAKAAoACgAKAAoACgAKAAsA
CQAJAAkACQALAAsACwALAAsACwAKAAoACwALAAwADAAKAAoACgAKAAgACAAIAAkACQAJ
AAkACQAKAAoACgALAAkACQAIAAgABwAHAAcABwAEAAQABAAEAAIAAgABAAAAAQABAAAA
AQAAAP///v/9//z//P/6//n/+//9////AQAAAAAAAAAAAAMABgAIAAoADAAOABEAEwAT
ABUAFgAXABkAGQAZABgAGgAbABsAGgAaABoAGAAXABcAFwAXABcAFQAUABMAEwARABEA
EAAPAA8ADwAOAA4AEAAQABAAEAAOAA4ADgAOABAAEAAQABAAEgASABMAEwARABEAEQAR
ABMAEwATABQAEwAUABQAFAAWABYAFwAXABcAFwAXABkAGQAYABgAGQAZABkAGQAZABkA
GQAZABkAGgAaABoAGgAaABsAGwAbABsAGQAZABkAGQAYABgAGAAWABYAFgAVABcAFwAX
ABcAFwAYABgAGAAYABgAGgAbAB8AHgAeAB4AHgAeACAAIAAgACAAHwAfACAAIgAnACkA
KQAnACYAIwAfABgAFQAPAAsACAAIAAgACAAHAAMAAAD9//j/+P/5//7/AAACAAQABQAF
AAYABwAHAAcABQAFAAUABQAGAAcACAAKAAoACgALAAsACwALAAsACwAJAAkACgAKAAwA
DAAMAA0ACwALAAsACwALAAsACwALAAsADwARABUAHQAmADQAVQB8AJ4AvQDjAA0BOQFc
AXUBhgGFAWQBJwHDAAgA5f7T/Vz9Yf2F/a796P0n/l7+lv7U/hH/Q/9m/4P/mv+t/7z/
yP/U/9//6v/y//b/9//5//z//v8BAAIAAgACAAIAAwAEAAQABwAHAAcACAAIAAgACAAI
AAYABgAHAAcABwAIAAgACAAIAAgABwAHAAoACgAKAAoACAAIAAgACQAHAAcABwAHAAkA
CQAJAAkABwAHAAYABgAJAAkACgAKAAoACgAKAAoACAAIAAgACQAJAAkACQAJAAgACAAI
AAkACQAJAAgACAAHAAcABwAHAAYABgAGAAYACAAIAAcABgAEAAMAAQABAAEAAQABAAEA
BAAEAAIAAQD//wEAAwAFAAcACAAJAAoACwAOABAAEgASABQAFwAZABkAGwAcAB0AHQAd
AB0AHAAcAB0AHQAcABoAGgAYABcAFgAVABQAEwAUABQAFAAVABMAEwASABEAEQARABAA
EAASABIAEgASABAAEAAQABAADgAOAA4ADgAQABAAEQARABEAEQARABEADwAPAA8AEAAT
ABQAFAAUABQAFAAVABUAFQAVABUAFwAXABYAFgAXABUAFQAVABUAFwAXABcAFwAWABYA
FgAWABUAFQAUABMAFQATABMAEwAVABQAFAAUABIAEgASABEAEQARABEAEQATABQAFAAU
ABYAFgAYABkAGQAYABgAGAAYABgAGQAaABsAHAAdAB0AHgAgACEAIwAjACEAIAAdABkA
EgANAAcAAwAAAAAAAAAAAP//+//4//X/8P/y//P/+P/6//r//P/9//3/AAABAAEAAQAB
AAEAAQABAAEAAQABAAIAAgACAAMAAwAFAAUABQAFAAIAAQABAAAAAQACAAMABQAFAAUA
BQAFAAUABQAFAAUAAwAFAAkADwAVAB4ALgBFAGgAkAC5AN8ACwE9AWwBjwGoAacBfAEv
AbkA+P/b/sv9TP1N/W39lv3Q/Q3+Qv56/rz++/4v/1j/d/+Q/6f/tv/C/87/2f/i/+j/
7P/x//X/9v/0//f/+P/4//j//P/9//7//v////////8AAP7//v/+//7/AAAAAAEAAQAB
AAIAAgACAAAAAAD/////AAAAAAAAAAAAAAAAAAABAAEAAQABAAEA//////////8BAAEA
AAAAAAMAAwAEAAQAAgACAAIAAgACAAIAAgADAAMAAwADAAMAAgACAAIAAwADAAMAAgAC
AAEAAQABAAEAAAAAAAAAAAD+//7//f/8//7//f/7//v//f/9//3//f/8//z/+v/5//v/
/f///wEAAQACAAMABAAFAAgACgAMABAAEgAVABcAFQAXABgAGQAYABcAFgAUABQAFQAV
ABQAEgASABAADwAOAA0ADAALAAsACgAJAAkACwALAAoACQAJAAkACAAIAAYABgAGAAYA
BgAGAAYABgAEAAQABAAEAAYABgAHAAcABwAHAAcABwAFAAUABQAGAAkACgAKAAoACQAI
AAgABwAJAAkACQALAAkACAAIAAkACgALAAwADQANAA0ADQANAAoACgAKAAoACgALAAsA
CwAJAAcABwAHAAkACAAIAAgACAAIAAgABwAHAAcABwAHAAkACgAKAAoADgAOAA4ADgAO
AA4ADgAOAA4ADgAOAA0ADQAOABAAEwAVABUAEwAVABMAEAAKAAUA///7//j/9P/0//T/
8//z//D/7f/o/+b/5//s/+7/7v/w//H/8f/z//X/9v/3//X/9f/1//X/9//3//f/+P/3
//b/9v/1//b/9//4//n/+f/5//r/+v/4//j/+P/5//n/+f/5//n/+//7//v/+//5//n/
+////wcADgAYACkASABwAJsAwQDnABcBUgGDAaYBuQGuAXcBIQGiAMX/kf6W/T/9T/1w
/Zz92f0S/kT+fv7B/vv+LP9T/3D/if+e/67/vP/H/9D/2P/e/+X/5//q/+z/7f/u/+7/
7v/y//P/9P/0//X/9f/1//b/9v/2//b/9v/0//T/9f/1//X/9v/2//b/9v/2//X/9f/4
//j/+P/4//b/9v/2//f/+f/5//n/+f/3//f/9//3//f/9//2//b/+f/5//r/+v/6//r/
+v/6//j/+P/4//n/+//7//v/+//4//j/+P/5//n/+f/4//j/9//3//f/9//2//b/9v/2
//b/9v/1//T/8v/x/+//7//x//H/8f/x//D/8P/u/+3/7f/v//H/8//y//L/8v/y//X/
+P/6//z/AAACAAUABwAHAAkACgALAA0ADQANAAwADAANAA0ADAAKAAoACAAHAAYABQAE
AAMAAQAAAP////8BAAEAAAD////////+//7//v/+//7//v/+//7//v/+//z//P/8//z/
/f/+/wAAAQD///////////3//f/9//7///8AAAAAAAAAAAAAAQABAAMAAwADAAUABQAE
AAQABQAFAAUABQAFAAUABQAFAAUAAgACAAIAAgAEAAUABQAFAAUAAwADAAMAAQAAAAAA
AAACAAIAAgABAAEAAQABAAEAAwAEAAQABAAGAAYABgAIAAgACAAIAAgACgAKAAoACgAJ
AAkACgAMAA8AEQARAA8ADwANAAoABAD9//f/8//w//D/8P/w/+//6//o/+X/4P/g/+H/
5v/o/+z/7v/v/+//7v/v/+//7//t/+3/7f/t/+3/7f/t/+7/7v/u/+//7//v/+//7//v
/+//7//w//D/8v/y//L/8//z//P/8//z//H/8f/x//H/9f/1//X/+f8BAAwAGgA1AFoA
ggCpAMsA8wAlAVIBcwGIAYsBagEpAckAIgAL/+P9RP0z/VP9fP20/fP9Kv5g/qL+4/4Z
/0T/Y/94/4//ov+s/7j/xf/O/9T/2v/d/+H/5P/m/+f/6P/o/+j/7P/t/+7/7v/v/+//
7//w//D/8P/w//D/7v/u/+//7//v//D/8P/w//D/8P/v/+//8P/w//D/8P/w//D/8P/x
//H/8f/x//H/8f/x//H/8f/x//H/8P/w//P/8//0//T/8v/y//L/8v/y//L/8v/z//P/
8//z//P/8v/y//L/8//z//P/8v/y//H/8f/x//H/8P/w//D/8P/w//D/7//u/+7/7f/r
/+v/6//r/+v/6//s/+z/6v/p/+f/6f/r/+3/7f/u/+//8P/z//b/+P/6//r//P///wEA
AQADAAQABQAFAAUABQAEAAYABwAHAAYABQAEAAEA//8AAP///v/9//3//P/7//v/+//7
//r/+f/7//v/+v/6//r/+v/6//r/+v/6//r/+v/4//j/+P/4//r/+v/7//v/+//7//v/
+//7//v/+//8//3//v/+//7/AAAAAAEAAQD///////8BAAEAAAAAAAEAAQABAAEAAQAD
AAMAAwADAAAAAAAAAAAAAgADAAMAAwACAP///v/9//3//P/8//z//P/8//z/+//9//3/
/f/9////AAAAAAAAAAAAAAIAAwAFAAQABAAEAAQABAAGAAYABgAGAAcABwAIAAoADQAP
AA8ADQALAAkABgAAAPv/9f/x/+7/7f/u/+//7//s/+j/5P/e/97/3//k/+b/6P/q/+v/
6//s/+3/7f/t/+//7//v/+//7f/t/+3/7v/u/+7/7//v/+3/7f/t/+3/7f/t/+7/7v/w
//D/8P/x//H/8f/x//H/8f/x//H/8f/x//P/9//7/wEACgAcADUAWACAAKEAwwDtABsB
QgFbAWwBaQFKAREBtwAKAPH+1f1K/UX9af2S/cj9Bf48/nL+rv7v/iP/SP9l/37/k/+i
/67/uv/H/9L/2P/c/9//4//o/+r/6v/q/+n/6P/q/+v/7P/s/+3/7f/t/+7/7v/u/+7/
7v/w//D/8f/x/+//8P/w//D/8v/y//H/8f/w//D/8P/w//D/8P/w//H/8v/z//T/9f/0
//P/8v/x//L/8//z//T/8//z//T/9P/0//T/9P/0//b/9v/2//f/9v/1//T/8//1//b/
9//5//f/9//2//b/9//3//f/9//4//j/+P/4//b/9v/1//T/9f/1//T/9f/3//f/9//3
//r/+v/4//f/9f/3//n/+//7//z//f/+/wAABAAHAAoADAAOABEAEwARABMAFAAVABcA
FwAXABYAFgAXABcAFgAYABgAFgAVABQAEwASABEAEQAQAA8ADwAPAA8ADgANAA8ADwAO
AA4ADAAMAAwADAAPABAAEQASABEAEAAPAA4ADgAOAA8ADwARABEAEQARABEAEQARABIA
EwAUABQAFAAUABQAFQAVABMAEwATABUAFgAWABcAGQAXABcAFwAXABUAFQAVABUAFgAW
ABYAFgAYABkAGQAZABkAFwAXABcAFwAWABYAFgAWABYAFgAVABUAFQAVABUAGAAaABsA
HAAiACAAIAAeAB4AHgAeAB4AHgAeAB4AHwAfACAAIgAlACcAJwAlACUAIwAgABoAEwAN
AAkABgAGAAYABgAFAAMAAAD9//j/9v/3//z//v8AAAIAAwADAAYABwAHAAcABwAHAAcA
BwAHAAcABwAIAAgACAAJAAkACQAJAAkACQAHAAcACAAIAAoACgAKAAsACQAJAAkACQAL
AAsACwALAAsACwAPABUAGwAkADQATwB0AKAAxQDpABMBRwF4AZkBrAGlAXYBIwGnANb/
rf6p/UT9Tf1t/Zj91P0T/kr+hP7G/gP/M/9c/3v/lv+t/8L/zP/W/+P/7P/s/+7/9//9
//7/AAADAAQABAAEAAQABQAGAAYABwAHAAcACAAIAAgACAAIAAoACgALAAsACwAMAAwA
DAAKAAoACQAJAAwADAAMAAwADAAMAAwADQALAAsACwALAA0ADQANAA0ADwAPAA4ADgAN
AA0ADgAOAAwADAAMAAwADQAOAA8AEQARABEAEQARAA4ADgAOAA8ADwAPAA4ADgAPAA8A
DwAPAA4ADgAOAA4ADAAMAAsACgANAA0ADAANAA0ADQANAA0AEAAQAA4ADQAPABEAEwAV
ABYAFgAWABYAGAAcAB8AIgAjACQAJgAnACYAJwAnACcAJwAnACcAJgAmACcAJwAmACYA
JgAkACMAIQAfAB0AGwAdABwAGwAbABkAGQAYABcAFwAXABYAFgAWABYAFgAWABYAFgAW
ABYAFgAWABYAFgAWABYAFwAXABcAFwAXABcAFwAXABcAGAAXABgAGAAYABoAGgAbABsA
HQAdAB0AHwAeABwAGwAbAB0AHQAdAB0AHQAdAB0AHQAcABwAHAAcABoAGwAbABsAHAAb
ABwAHQAcABoAGQAYABoAGgAaABkAGQAZABkAGQAbABwAHAAcABwAHAAeACAAIAAgACAA
IgAiACIAIgAhACEAIgAkACUAJwAnACUAJQAjACAAGgAXABEADQAKAAYABgAGAAUABQAC
AP//+v/5//n//f/+/wAAAgADAAMABgAHAAcABwAHAAcABwAHAAcABwAHAAgABgAGAAcA
BwAJAAkACQAJAAkACQAKAAoADAAMAAwADQALAAsACwALAAsACwALAAsADQANAA0AEQAV
AB4AKAA3AFYAfgCpANEA9wAnAWABkwG6AdMBzgGbAUcBygD7/83+vP1P/Vf9ev2m/eH9
HP5Q/oz+zf4L/z7/Zf+C/5v/rv+8/8r/2f/k/+z/8v/1//n//P8AAAMABAAEAAQABgAH
AAgACAAJAAkACQAKAAoACgAKAAoACgAKAAsACwALAAwADAAMAA4ADgANAA0ADAAMAAwA
DAAOAA4ADgAPAA4ADQAMAAsADAANAA4ADwAPAA8ADgAOAA0ADQAOAA4ADgAOAA4ADgAQ
ABAAEAARAA8ADwAPAA8AEAAQABAAEQARABEAEAAQAA8ADwAPAA8ADgAOAA4ADgAOAA4A
DQAMAA0ADQAMAA0ACwALAAsACwALAAoABwAFAAcACQALAA0ADQAOAA8AEAARABQAFgAY
ABwAHgAhACMAIQAjACQAJQAnACcAJwAmACYAJwAnACYAJAAkACIAIQAgAB8AHgAdABsA
GgAZABkAGQAZABgAFwAXABcAFgAWABYAFgAWABYAFgAWABYAFgAWABYAFgAWABYAFgAX
ABcAFQAVABUAFQAXABcAFwAYABsAHAAcABwAGwAaABoAGQAbABsAGwAdAB0AHAAcAB0A
GwAbABsAGwAdAB0AHQAdABwAHAAcABwAHAAdAB0AHQAdABsAGwAbABsAGgAaABoAGgAa
ABoAGQAXABcAFwAXABcAGAAYABgAGgAaABwAHQAfAB0AHAAdAB4AHwAgACAAIAAgACAA
IQAhACIAJAAlACcAJwAlACUAIwAgABoAFgARAA4ADAAIAAgACAAHAAcABAABAPz/+v/5
//z//P///wIABAAFAAYABwAHAAcABQAFAAUABQAHAAcABwAIAAgACAAJAAkACQAJAAkA
CQAJAAkACgAKAAoACgAKAAsACwALAAsACwALAAsACwALAAkACwANABMAFwAgACoAPQBa
AIAArQDTAPcAJQFaAYcBqAG7AawBeQErAbQA3/+v/q79S/1T/Xb9pP3d/Rr+Tv6G/sf+
B/88/2H/fv+Z/67/uv/I/9X/3v/m/+z/8//3//r//P/9//7//v/+/wIAAwAEAAQABQAF
AAUABgAGAAYABgAGAAYABgAHAAcACQAKAAoACgAKAAoACQAJAAkACAAHAAYABwAIAAkA
CwAJAAkACQAJAAkACQAJAAkACwALAAoACgAJAAkACgAKAAwADAAMAAwADAAMAAwADQAN
AA0ADQANAAwADAAMAA0ADQANAAwADAANAA0ADQANAAwADAAMAAwACgAKAAkACAAJAAkA
CAAJAAcABwAHAAcACgAKAAgABwAGAAcACAAJAAkACgALAAwADQAQABIAFAAWABgAGwAd
AB4AIQAjACUAIwAjACMAIgAgACEAIQAgACAAIAAeAB0AHgAdABwAGwAZABgAFwAXABcA
FwAWABUAFQAVABQAFAAWABYAFgAWABQAFAAUABQAFAAUABQAFAAUABQAFQAVABUAFQAV
ABUAFwAXABcAGAAXABgAGAAYABgAGAAZABkAGwAbABsAHQAbABoAGgAbAB0AHQAdAB0A
HQAdAB0AHQAcABwAHAAcABwAHQAdAB0AHQAbABsAGwAbABoAGgAaABoAGgAaABkAGwAb
ABsAGwAaABoAGQAYABoAGgAcAB0AHwAfACAAIAAiACIAIAAgACAAIAAiACIAIgAiACEA
IQAiACQAKQArACsAKQAnACUAIgAcABcAEQANAAoACgAKAAoACQAFAAIA///6//z//f8C
AAQABgAIAAkACQAMAA0ADQANAAsACwALAAsACwALAAsADAAKAAoACwALAA0ADQANAA0A
CwALAAwADAAOAA4ADgAPAA0ADQANAA0ADwAPAA8ADwAPABEAEwAZAB8AKgA6AFcAfACm
AMkA6wATAUUBbAGHAZgBkwFsAScBvQD+/9/+0f1e/WH9gf2k/d79If5Y/oz+yv4H/zv/
YP9//5r/r/++/8r/2P/j/+r/8P/2//v///8AAAIAAwAEAAQABAAIAAkACgAKAAkACQAJ
AAoACgAKAAoACgAMAAwADQANAA0ADgAOAA4ADAAMAAsACwAMAAwADAAMAAwADAAMAA0A
DQANAA0ADQAMAAsACgAJAAsACwAKAAoACwALAAwADAAMAAwADAAMAAwADAAMAA0ACwAL
AAsACwAKAAoACgALAAsACwAKAAoACQAJAAkACQAIAAgACAAIAAgACAAHAAYABgAFAAMA
AwAFAAUABQAFAAQABAACAAEAAwAFAAcACQAKAAoACgAKAA0AEAASABQAFAAWABkAGwAZ
ABsAHAAdAB8AHwAfAB4AHgAfAB8AHgAeAB4AHAAbABwAGwAaABkAGAAWABQAEwATABMA
EgARABMAEwASABIAEgASABIAEgAUABQAFAAUABIAEgASABIAEgASABMAEwARABEAEQAR
ABIAEwAUABYAFQAWABYAFgAWABYAFwAXABUAFQAVABcAGQAYABgAGQAXABcAFwAXABcA
FwAXABcAFgAWABYAFgAYABkAGQAZABcAFQAVABUAFwAWABYAFgAUABQAFAATABMAEwAT
ABMAEwAUABQAFAAVABQAFQAVABkAGQAaABoAHAAcABwAHAAcABwAHAAcAB0AHQAeACAA
JQAnACcAJQAjACEAHgAYABQADwAMAAoABgAGAAYABQADAAAA/f/4//b/9//8//7/AAAC
AAMAAwAHAAkACgALAAsACwALAAsADQANAA0ADgAPABAAEgATABMAEwATABMAEwATABQA
FAAWABYAFgAXABcAFwAXABcAGAAZABoAGwAbAB0AIQAlAC0ANAA+AFcAegCgAMUA6QAP
AT0BaAGJAZ4BpQGMAVUBAQFuAG//Qf6A/V39ef2e/dL9E/5M/oL+xP4H/0H/cP+R/6r/
v//O/9r/6P/1//7/CAAQABUAFwAaABoAGwAcABwAHAAgACEAIgAiACEAIQAhACIAJAAk
ACQAJAAmACYAJwAnACUAJgAmACYAJgAmACUAJQAkACQAJAAkACYAJgAmACcAJQAlACUA
JQAlACUAJQAlACcAJwAmACYAJgAlACUAJAAmACYAJgAmACgAKAAoACkAJwAnACcAJwAm
ACYAJgAnACUAJQAkACQAJAAlACYAJwAlACQAIwAiACQAJAAjACIAIwAjACIAIwAhACEA
IQAhACIAIgAgAB8AHwAhACMAJQAmACYAJgAmACkALAAuADAAMQAyADQANQA1ADcAOAA5
ADcANwA3ADYAOAA5ADkAOAA3ADYAMwAxADIAMQAwAC8ALQAsACsAKwAtAC0ALAArACkA
KQAoACgAKQAqACsALAArACoAKQAoACgAKAAoACgAKAAoACkAKQAnACcAJwAnACkAKQAp
ACoAKQAqACoAKgAsACwALQAtAC0ALQAtAC8ALQAsACwALQAtAC0ALQAtACsAKwArACsA
KgAqACoAKgAqACsAKwArAC0AKwArACsAKwAqACoAKgAoACgAKAAnACcAJwAnACcAJwAo
ACgAKAAqACoALAAtAC0ALwAyADEAMAAvAC4AMAAwADAAMAAvAC8AMAAyADUANwA3ADUA
NwA1ADIALAAnACEAHQAaABUAFAATABEAEQAOAAsABgAGAAcADAAOAA4AEAARABEAEgAT
ABMAEwAUABUAFgAXABUAFQAVABYAFQAUABQAEwAVABUAFQAVABUAFQAWABYAFgAWABYA
FwAZABkAGQAZABgAFwAWABUAFQAXABkAGwAfACgANgBNAHAAnADBAOEABwE9AXQBnwG8
AcMBpgFjAf8AYgBh/zX+dP1N/WX9iv3A/QH+OP5u/q7+6/4j/1D/d/+S/6v/xP/Q/9r/
5f/u//L/9v/7/wEABAAEAAcACAAIAAgACgALAAwADAAPAA8ADwAQABAAEAAQABAAEAAQ
ABEAEQAPABAAEAAQAA4ADgANAA0AEAAQABAAEAASABIAEgATABEAEQARABEAEwATABMA
EwARABEAEAAQABEAEQASABIAEgASABIAEgASABIAEgATABMAEwATABMAFAAUABQAFQAT
ABMAEgASABMAEwATABMAEgASABIAEgASABIAEQAQABAADwANAA0ADwAPAA8ADwASABIA
EAAPAA8AEQATABUAFQAWABcAGAAZABwAHgAgACIAJAAnACkAKQArACwALQArACsAKwAq
ACgAKQApACgAKgAqACgAJwAkACMAIgAhACEAIAAfAB8AHQAdABwAGwAdAB0AHAAcABwA
HAAcABwAGgAaABoAGgAcABwAHAAcABoAGgAbABsAHQAdAB0AHQAbABsAGwAcAB0AHgAe
AB4AHgAeAB8AHwAdAB0AHQAfACEAIAAgACEAHwAfAB8AHwAfAB8AHwAfACAAIAAgACAA
HgAfAB8AHwAfAB0AHQAdAB0AHAAcABwAHgAeAB4AHQAbABsAGwAbABsAHAAcABwAHAAc
AB4AHwAjACEAIgAkACQAJAAkACQAJAAkACQAJAAjACMAJAAmACkAKwArACkAJwAlACIA
HAAVAA8ACwAIAAgACAAIAAcABQACAP//+v/7//3/AwAGAAYACAAJAAkACgALAAsACwAN
AA0ADQANAAsACwALAAwADgAOAA8ADwANAA0ADQANAA0ADQAOAA4ADgAOAA4ADwAPAA8A
DwAPABEAEQARABEAEwARABMAGwAlACwAOABTAHgApgDPAPMAHQFXAY4BtwHSAdEBqAFX
AeEAKAAJ/+f9XP1Z/Xv9ov3c/Rf+SP5+/sL+A/83/2D/gf+a/7H/wv/O/9r/4//s//b/
/P8BAAMABAAGAAcACAAIAAgACgALAAwADAAPAA8ADwAQAA4ADgAOAA4AEAAQABEAEQAQ
ABAADwAOABAAEAAPAA8AEAAQABAAEAAQABAAEAARABEAEQARABEAEQARABEAEQATABMA
EgASABUAFQAWABYAFQAUABMAEgASABIAEgATABUAFQAVABUAEgASABIAEwATABMAEgAS
ABMAEwATABMAEAAQABAAEAAQABAADwAOABAADwANAA0ADQANAA0ADQAMAAwACgAJAA0A
DwARAA==
         </WaveFormData>
      </LeadData>
      <LeadData>
         <LeadByteCountTotal>10000</LeadByteCountTotal>
         <LeadTimeOffset>0</LeadTimeOffset>
         <LeadSampleCountTotal>5000</LeadSampleCountTotal>
         <LeadAmplitudeUnitsPerBit>4.88</LeadAmplitudeUnitsPerBit>
         <LeadAmplitudeUnits>��V</LeadAmplitudeUnits>
         <LeadHighLimit>2147483647</LeadHighLimit>
         <LeadLowLimit>268435456</LeadLowLimit>
         <LeadID>V4</LeadID>
         <LeadOffsetFirstSample>0</LeadOffsetFirstSample>
         <FirstSampleBaseline>0</FirstSampleBaseline>
         <LeadSampleSize>2</LeadSampleSize>
         <LeadOff>FALSE</LeadOff>
         <BaselineSway>FALSE</BaselineSway>
         <ExcessiveACNoise>FALSE</ExcessiveACNoise>
         <MuscleNoise>FALSE</MuscleNoise>
         <LeadDataCRC32>985011671</LeadDataCRC32>
         <WaveFormData>
8P/w//D/8P/w//D/8P/w/+7/7v/u/+7/7v/u/+7/7v/s/+z/7P/s/+3/7v/v//D/7f/s
/+v/6v/q/+r/6v/q/+r/6v/q/+r/6P/o/+j/6P/m/+b/5v/m/+P/4v/h/+D/3v/e/97/
3v/b/9r/2f/Y/9f/1v/V/9T/1P/U/9T/1P/U/9T/1P/U/9L/0v/S/9L/1f/W/9f/2P/b
/9z/3f/e/+L/5P/m/+j/6//u//H/9P/3//r//f8AAAQABgAIAAoACgAKAAoACgAMAAwA
DAAMAAoACgAKAAoACgAKAAoACgAKAAoACgAKAAgACAAIAAgACgAKAAoACgAIAAgACAAI
AAoACgAKAAoACgAKAAoACgAKAAoACgAKAAsADAANAA4AEAAQABAAEAAOAA4ADgAOAA8A
EAARABIAEgASABIAEgAUABQAFAAUABIAEgASABIAEAAQABAAEAASABIAEgASABQAFAAU
ABQAEgASABIAEgAQABAAEAAQABIAEgASABIAEgASABIAEgAUABQAFAAUABUAFgAXABgA
GgAaABoAGgAYABgAGAAZABsAHAAdAB4AHgAcABsAFgATAA4ACAAGAAQABAAEAAQAAwAB
AP3/+//5//r//P/+/wAAAwADAAMAAwAEAAQABAADAAMAAgACAAIAAwADAAMABQAGAAYA
BgAEAAQABAAEAAYABgAGAAYABQAFAAUABQAEAAMAAwACAAUABgAHAAgACAAJAAoACwAP
ABUAHwAzAE0AbQCPALUA5wAhAV4BmQHTAQYCJwIoAvsBdQFxAEr/mf5u/mj+bf6K/q3+
yv7o/hH/Pf9j/4D/lv+p/7X/vf/J/9D/0//Z/+L/6P/s/+7/7f/v/+//7//v//D/8f/y
//L/8v/z//P/9P/0//b/9v/2//b/9P/0//P/8//0//X/9f/1//X/8//z//T/9P/z//P/
8//y//L/8//z//X/9P/0//T/8v/y//H/8f/v/+//8P/w//D/8P/w//D/8f/x//D/8P/w
//D/7//v/+3/7P/r/+r/6f/p/+j/5//m/+X/5f/l/+P/4//i/+H/4P/f/97/3f/a/9n/
2f/Y/9n/2f/Y/9j/1v/W/9b/1v/W/9X/1f/V/9X/1//Y/9n/2v/c/97/3//i/+X/6f/r
//D/8//2//j//v8AAAIABAAHAAkACwALAA0ADgAPAA8AEgASABIAEwATABMAEwASAA8A
DwAQABAAEAAQABAADwARABEAEQARABEAEQARABIAEgASABMAEwAUABQAFAAUABQAFQAV
ABUAEwAUABQAFAAWABYAFgAWABcAFwAYABgAGAAYABkAGQAZABkAGQAZABgAGAAYABgA
GQAaABsAHAAaABsAGwAbABkAGQAZABkAGwAcABwAHAAaABgAGAAXABcAFwAXABcAFwAX
ABgAGAAXABcAFgAWABYAFwAXABgAGQAZABsAHAAdAB4AHgAeAB4AHgAeAB4AHgAeACAA
IAAgACEAIwAkACUAJgAoACYAJQAgABsAFgAQAA4ACgAKAAoACgAJAAcAAwABAAEAAgAE
AAYACgANAA0ADQALAAwADAAMAAkACQAIAAgACgALAAsACwALAAwADAAMAAwADAAMAAwA
DgAOAA4ADgANAA0ADQANAA0ADQAOAA4ADgAOAA4ADgAMAA0AEAARABUAGQAhADUATwBt
AIsAsQDbAAsBPAFrAZkBxAHlAegBwwFRAW0AWP+p/nz+ev6B/pr+vf7c/vj+H/9L/2//
jP+i/7X/wf/J/9H/2P/h/+n/7v/y//T/9v/5//v//f/9//3//v/9//7//v/+//////8A
AAAA/v/+//7//v8AAAAA//////7/////////AQD/////AAD+//3//f/9//7//v//////
/f/8//z//P/+//7//f/9//v/+//8//z//P/8//z//P/5//n/+P/4//j/+P/3//f/9//2
//X/9P/1//X/9P/z//L/8f/x//H/7//v/+7/7f/q/+n/6P/n/+b/5f/l/+T/5f/l/+T/
5P/j/+L/4f/g/+D/3//f/9//4f/j/+T/5f/k/+b/6P/p/+z/7//z//X/9v/5//z//v8E
AAYACAAKAA0ADwARABEAEwAUABUAFQAYABgAGAAZABsAGwAbABoAGQAZABoAGgAYABgA
GAAXABcAFwAXABcAGQAZABkAGgAYABgAGQAZABoAGgAaABoAGgAbABsAGwAbABwAHAAc
AB4AHgAeAB4AHQAdAB4AHgAgACAAIQAhACEAIQAhACEAIAAgACAAIAAiACIAIgAiACAA
IQAhACEAIQAhACEAIQAhACIAIgAiACIAIAAgAB8AHwAfAB8AHwAdAB0AHgAeAB4AHwAf
ACAAHgAfAB8AIAAfAB8AIQAiACcAJAAmACYAJgAmACgAKAAoACgAKAAoACgAKQArACwA
LQAuACwAKgApACQAIQAcABYAFAAUABQAFAAUAA8ADQAJAAcACQAKAAwADgAOABEAEQAR
ABEAEgASABIAEQARABAAEAASABMAEwATABEAEgASABIAEgASABIAEgASABIAEgASABUA
FQAVABUAFQAVABYAFgAUABQAFAAUABYAFwAYABsAHwAjAC0ARQBhAHsAlwC5AOMADQEy
AVkBgQGkAbMBogFbAbUAu//m/o/+hv6K/p3+wP7h/gD/IP9F/23/j/+k/7T/w//P/9f/
4f/o/+//9f/6//7//v/+/wEAAQABAAEAAQACAAEAAgACAAIAAwADAAQABAAEAAQABAAE
AAQABAADAAMABgAHAAcABwAFAAMAAwAEAAQAAwADAAMAAAAAAAEAAQABAAAAAAAAAAIA
AgABAAEA/f/9//7//v/+//7//v/+//3//f/8//z/+v/6//n/+f/7//r/+f/4//f/9//2
//X/8v/x//H/8f/t/+3/7P/r/+r/6f/o/+f/5//n/+j/6P/l/+X/5P/k/+L/4v/i/+L/
4//j/+T/5f/k/+X/5f/l/+f/6v/t/+//8P/z//f/+f/6//3/AAACAAYACAAKAAwAEQAT
ABUAFQAXABgAGQAZABgAGAAYABkAGAAXABYAFAAWABcAGQAaABkAGAAXABUAFQAVABUA
FQAWABcAGAAaABgAGAAZABkAFgAWABYAFgAWABcAFwAXABkAGgAaABoAGAAYABgAGAAZ
ABkAGgAaABoAGgAbABsAHQAdAB0AHQAcABwAHAAcABwAHAAcABwAHAAdAB0AHQAdAB0A
HQAdABwAHAAbABoAHAAaABoAGQAZABkAGQAZABcAFwAYABgAGQAZABgAGAAWABcAFwAY
ABsAGwAdAB4AHwAeAB4AHgAeAB4AHgAeAB4AHgAgACAAIAAhACUAJgAnACgAJwAkACIA
HAAVABAACgAIAAgACAAIAAgAAwABAP3/+//9//7/AAACAAIABQAFAAUABwAIAAgACAAH
AAcABgAGAAYABwAHAAcABwAIAAgACAAKAAoACgAKAAcABgAFAAQABwAHAAcABwAHAAcA
CAAIAAYABgAGAAYABgAHAAwADwATABkAJQA5AFUAdQCZAMEA9QAtAWIBmQHNAfgBDQL6
AakB6wDN/9b+bf5g/mL+cf6W/rn+1v72/h//Sf9v/4r/nv+v/73/xf/N/9T/3f/h/+b/
6P/q/+z/7f/t/+//7//v//D/8f/y//L/8v/z//P/9P/0//L/8v/y//L/8//0//T/9f/2
//f/9//3//b/8//y//L/8v/x//H/8f/w//D/8f/x//H/8P/w//D/7v/u/+3/7f/s/+3/
7//w//D/8P/w//D/7f/t/+z/7P/q/+r/6f/p/+v/6v/p/+j/5//n/+b/5f/i/+H/4f/h
/9//3//e/93/2v/Z/9j/1//U/9P/0//S/9P/0//S/9L/1P/U/9T/1P/S/9H/0f/R/9P/
1f/W/9f/2P/a/9z/3f/g/+P/5//p/+7/8f/0//b/+v/8//7/AAADAAUABwAHAAcACAAJ
AAkACgAKAAoACwALAAsACwAKAAcABwAIAAgACgAKAAoACQAJAAkACQAJAAcABwAHAAgA
CAAIAAkACQAGAAYABgAGAAgACQAJAAkACQAKAAoACgAIAAgACAAIAAsACwAMAAwACgAK
AAsACwALAAsACwALAAwADAAMAAwADgAOAA4ADgAOAA8ADwAPAAsACwALAAsACwAMAAwA
DAAMAAoACgAJAAkACQAJAAkACQAJAAoACgAJAAkACAAIAAoACwALAAwADwARABIAEAAQ
ABAAEAAQABAAEAAQAA4ADgAOAA8AEwAUABUAFgAWABQAEwAOAAkABAD+//z/+P/4//j/
+P/3//X/8f/v/+7/7v/v//D/9P/3//f/9//5//r/+v/6//n/+f/4//j/+P/5//n/+f/3
//j/+P/4//r/+v/6//r/+v/6//r/+v/9//3//f/9//v/+//8//z//v/+//7//v/8//v/
/v///wEABQALABsANQBVAHkAnwDLAAMBQgF/AbkB7gEZAigCDwKrAckAkv+n/lj+Uv5V
/mr+kf6y/s7+8f4b/0H/ZP9+/5H/of+t/7f/wP/F/8v/0v/Y/9z/3v/f/+H/4//j/+P/
5P/l/+b/5v/m/+f/5//o/+j/6P/o/+j/6P/m/+b/5f/l/+b/5//n/+f/5//l/+X/5v/o
/+f/5//n/+b/5v/n/+f/5//m/+b/5v/k/+T/4//j/+H/4f/i/+L/5P/k/+T/5P/l/+X/
5P/k/+L/4v/h/+H/4//i/+H/4P/d/93/3P/b/9r/2f/Z/9n/1f/V/9T/0//S/9H/0P/P
/9D/z//P/87/y//L/8r/yv/M/8z/zP/M/8z/y//L/8v/yf/L/8z/zf/O/9D/0v/T/9b/
2f/d/9//5P/n/+r/7P/w//L/9P/2//n/+//9//3///8AAAEAAQACAAIAAgADAAMAAwAD
AAIAAQABAAIAAgACAAIAAgABAAMAAwADAAMAAQABAAEAAgAAAAAAAQABAAAAAAAAAAAA
AgADAAMAAwADAAQABAAEAAIAAgACAAIABQAFAAYABgAEAAQABQAFAAcABwAHAAcACgAK
AAoACgAKAAoACgAKAAoACwALAAsABwAHAAcABwAHAAgACAAIAAoACAAIAAcABQAFAAUA
BQAHAAcACAAIAAkACQAIAAgACAAJAAkACgAPAA8ADwAOAA4ADgAOAA4AEAAQABAAEAAQ
ABAAEAARABUAFgAXABgAFgAUABMADgAJAAQA/v/8//z//P/8//z/9//1//H/7//x//L/
9P/2//j/+//7//v/+f/6//r/+v/5//n/+P/4//j/+f/5//n/+f/6//r/+v/6//r/+v/6
//r/+v/6//r/+//7//v/+//7//v//P/8//r/+v/6//r//v/9//z//f8BAAkAEwApAEUA
ZQCHAKsA2QAPAUIBcwGlAdIB6wHkAa0BEQEBAPL+bf5Y/lj+Zf6G/qv+yP7q/hP/Pf9h
/37/kv+f/6v/t/+//8j/z//X/9r/3v/g/+T/5f/n/+f/5//n/+j/6f/q/+r/6v/r/+v/
7P/s/+7/7v/u/+7/7v/u/+3/7f/t/+3/7P/r/+v/6f/p/+r/7P/r/+v/6//q/+r/6//r
/+v/6v/q/+r/7P/s/+v/6//p/+n/6v/q/+r/6v/q/+r/5//n/+b/5v/m/+b/5f/l/+X/
5P/j/+L/4f/h/+D/3//e/93/3f/d/9n/2f/Y/9f/1v/V/9T/0//U/9P/0//S/9H/0f/Q
/9D/0P/Q/9D/0P/Q/8//z//P/8//0f/S/9P/1P/W/9j/2f/c/9//4//l/+j/6//u//D/
9P/2//j/+v/9////AQABAAUABgAHAAcABgAGAAYABwAHAAcABwAGAAcABwAIAAgACAAI
AAgABwAHAAcABwAHAAcABwAHAAgACgAKAAsACwAIAAgACAAIAAgACQAJAAkACwAMAAwA
DAAKAAoACgAKAA0ADQAOAA4ADAAMAA0ADQANAA0ADQANAA4ADgAOAA4ADgAOAA4ADgAO
AA8ADwAPAA0ADQANAA0ADwAQABAAEAAOAAwADAALAAsACwALAAsACQAJAAoACgALAAsA
CgAKAAoACwALAAwADQANAA8AEAARABIAEgASABIAEgAUABQAFAAUABIAEgASABMAFwAY
ABkAGgAYABYAFQAQAAsABgAAAP7//v/+//7//v/6//f/8v/v//D/8v/1//j/+P/7//v/
+//7//z//P/8//3//f/8//z/+v/7//v/+//9//7//v/+//z//P/8//z//P/8//z//P//
//////////3//f/+//7//v/+//7//v/+////AAABAAMACQAXACsARQBhAHsAmwDHAPUA
HAFFAW0BkAGhAZgBWwHBAMX/4P55/mz+cP5//p7+wf7g/gD/Jf9P/3H/iv+c/6v/tf+/
/8f/zv/V/93/4v/m/+j/6v/t/+//7f/t/+3/7v/t/+7/7v/u/+3/7f/u/+7/7P/s/+z/
7P/t/+7/7v/v/+//7//u/+3/7v/t/+7/8P/w/+//7//v/+z/7P/t/+3/7//u/+7/7v/s
/+z/6//r/+v/6//s/+z/7P/s/+z/7P/p/+n/6P/o/+n/6v/q/+v/6f/o/+f/5v/n/+f/
5v/l/+T/4//j/+P/4f/h/+D/3//g/9//3v/d/9z/2//b/9r/2//b/9r/2v/c/9z/3P/c
/97/3f/d/93/2//d/97/3//i/+T/5v/n/+z/7//z//X/+P/7//7/AAACAAQABgAIAA0A
DwARABEAEwAUABUAFQAYABgAGAAZABkAGQAZABgAFQAVABYAFgAWABYAFgAVABcAFwAX
ABcAFQAVABUAFgAXABgAGgAbABkAGAAXABYAGAAZABkAGQAbABwAHAAcABwAHAAcABwA
HQAdAB4AHgAgACAAIQAhAB8AHwAfAB8AIgAiACIAIgAgACAAIAAgAB4AHwAfAB8AHwAf
AB8AHwAhACIAIgAiACAAHgAeAB0AHwAfAB8AHwAfAB8AIAAgAB0AHQAcABwAHQAfACAA
IgApACcAJgAkACQAJAAkACYAJgAmACYAKAAoACgAKQApACoAKwAsACwAKgApACQAIQAc
ABYAFAASABIAEgASAA4ACwAGAAMABAAGAAkADAAMAA8ADwAPAA8AEAAQABAADwAPAA4A
DgAOAA8ADwAPAA8AEAAQABAAEAAQABAAEAAPAA4ADQAMABAAEQASABMAEAAPAA8ADgAP
ABAAEQASABIAEwAUABUAFwAdACkAQQBfAH8AoQDJAPcALwFkAZkByQHyAQEC6gGPAcEA
nf+4/mf+YP5i/nf+nv7B/t7+Av8t/1f/d/+Q/6L/sf/D/8//1f/a/+P/6f/o/+r/8v/0
//P/9//5//n/+f/6//n/+v/6//r/+f/5//r/+v/6//r/+v/6//z//P/7//v/+v/7//v/
+//5//f/9//4//r/+f/5//n/+P/4//n/+f/3//b/9v/2//j/+P/3//f/9f/1//b/9v/0
//T/9P/0//H/8f/w//D/8f/y//L/8//1//T/8//y//D/7//t/+v/6v/p/+n/6f/l/+X/
5P/j/+L/4f/g/9//3v/d/93/3P/c/93/3f/e/9z/3P/c/9z/3v/d/93/3f/e/+H/4//l
/+b/6P/q/+v/8P/z//f/+f/6//3/AAACAAMABAAFAAYACQALAA0ADQAQABIAFAAVABYA
FgAWABcAFgAVABQAEgARABEAEgASABIAEgASABEAEQARABEAEQAPAA8ADwAQABAAEAAR
ABEAEAAQABAAEAAQABEAEQARABEAEgASABIAEAAQABAAEAARABEAEgASABIAEgATABMA
FAAVABYAFwAXABYAFQAUABYAFgAWABYAFAAVABUAFQATABMAEwATABMAFAAUABQAFQAU
ABUAFQAUABMAEgARABEAEQASABIAEQARABAAEAASABMAEwAUABMAFQAWABcAGAAZABoA
GgAaABoAGgAaABoAGgAbAB0AHgAfACAAIAAeAB0AGAAVABAACgAIAAYABgAGAAYAAwAB
AP3/+//4//j/+f/6//7/AQABAAEAAQACAAIAAgABAAEAAAAAAAAAAQABAAEA//8AAAAA
AAACAAIAAgACAAQABAAEAAQABQAFAAUABQADAAMABAAEAAIAAgACAAIABAAFAAYABQAJ
AA0AEwAhADsAWwB/AKMAzQAFAUIBfwG5AfQBIwIyAhsCwQHvALj/u/5a/lL+V/5s/pP+
sv7Q/vX+If9J/2z/hP+X/6X/sf+7/8T/zf/V/9r/4P/i/+T/5f/p/+r/6//s/+7/7f/u
/+7/7v/v/+//8P/w//D/8P/w//D/8v/y//H/8f/y//P/8//z//H/7//v//D/8P/v/+//
7//w//D/8f/x/+//7v/u/+7/8P/w/+//7//v/+//8P/w/+7/7v/u/+7/7f/t/+z/7P/u
/+7/7f/t/+v/6v/p/+j/5//n/+b/5f/m/+X/5f/l/+P/4//i/+H/4P/f/97/3f/a/9n/
2f/Y/9n/2f/Y/9j/2v/a/9r/2v/Y/9f/1//X/9f/2f/a/9v/3v/g/+L/4//k/+f/6//t
//L/9f/4//r//v8AAAIABAAJAAsADQANAA8AEAARABEAEAAQABAAEQARABEAEQAQAA0A
DQAOAA4ADgAOAA4ADQAPAA8ADwAPAA0ADQANAA4ADgAOAA8ADwAQABAAEAAQABAAEQAR
ABEADwAQABAAEAAQABAAEAAQABMAEwAUABQAEgASABMAEwAVABUAFQAVABQAFAAUABQA
FAAUABQAFAAUABUAFQAVABQAFQAWABcAFwAYABgAGAAYABYAFgAVABMAEwATABMAFQAV
ABYAFgATABMAEgASABQAFQAVABYAFQAVABcAGAAbABgAGAAZABoAGwAcAB4AHgAeAB4A
HgAeAB4AHwAfACAAIQAiACIAIAAfABoAFgASAA0ADAAKAAoACgAKAAcABQABAP///v/+
////AAACAAUABQAFAAUABgAGAAYABQAFAAQABAAEAAUABQAFAAUABgAGAAYABAAEAAQA
BAAGAAYABgAGAAcABwAHAAcABwAHAAgACAAGAAYABgAGAAYABQAIAA0ADwATABsAKQBB
AF8AgQClAM8AAwE8AXMBqQHeAQMCDgL5AaEBywCe/7f+ZP5c/l/+dP6Z/rr+1v75/iP/
Uf90/4r/n/+x/73/w//M/9X/2//g/+T/6v/s/+3/7//x//H/8f/y//P/9P/0//T/8//z
//T/9P/0//T/9P/0//b/9v/1//X/9v/3//f/9//3//X/9f/2//X/8//y//H/8P/w//H/
8f/z//L/8v/y//L/8v/x//H/8f/x//L/8v/x//D/7//u/+//7//u/+7/7v/u/+3/7f/v
/+7/7f/s/+n/6f/o/+f/5f/j/+L/4f/h/+H/4P/f/+D/3//e/93/3P/b/9v/2v/Z/9n/
2P/Y/9b/1v/W/9b/2P/X/9f/1//V/9f/2P/Z/9r/3P/e/9//4P/j/+f/6f/s/+//8v/0
//n//P///wIABQAHAAkACQAJAAoACwALAA4ADgAOAA8ADwAPAA8ADgANAA0ADgAOAA4A
DgAOAA0ACwALAAsACwALAAsACwAMAAwADAANAA0ADgAOAA4ADgAOAA8ADwAPAA8AEAAQ
ABAAEAAQABAAEAARABEAEgASABIAEgATABMAEwATABMAEwASABIAEgASABQAFAAUABQA
EgATABMAEwATABMAEwATABMAFAAUABQAFAASABIAEQARABEAEQARAA8ADwAQABAAEQAR
ABAAEAAOAA8ADwAQAA8ADwARABIAEwAUABQAFAAWABYAFAAUABQAFAAVABYAFwAYABgA
GAAYABkAGwAcAB0AHgAcABoAGQAUAA8ACgAEAAIAAgACAAIAAgD9//v/9//1//b/+P/7
//7//v8BAAEAAQADAAQABAAEAAEAAQAAAAAAAgADAAMAAwABAAIAAgACAAQABAAEAAQA
AgACAAIAAgADAAMAAwADAAUABQAGAAYABgAGAAYABgAGAAcACAALAA0AFQAjADcAUwBz
AJMAtQDjABMBQAFrAZkBwAHRAcIBdQHBAK//yP5t/mb+av55/pz+w/7i/gT/K/9R/3X/
jP+e/6//vf/F/83/1v/d/+H/5v/q/+7/8P/x//P/8//z//P/9P/1//b/9v/2//f/9//4
//j/9v/2//b/9v/4//j/9//3//j/+f/5//n/9//1//X/9v/2//X/9f/1//b/9v/3//f/
9//2//b/9v/1//T/8v/x//H/8f/y//L/8v/y//L/8v/x//H/8P/w/+7/7v/t/+3/7f/s
/+v/6v/r/+v/6v/p/+j/5//n/+f/4//j/+L/4f/g/9//3v/d/93/3f/e/97/2//b/9r/
2v/a/9r/2v/a/9r/2f/Z/9n/2//d/97/3//e/+D/4v/j/+b/6f/t/+//8v/1//j/+v/8
//7/AAACAAUABwAJAAkADQAOAA8ADwAQABAAEAARAA8ADwAPAA4ADQANAA4ADgAOAA4A
DgANAA8ADwAPAA8ADQANAA0ADgAQABAAEQARABAAEAAQABAADgAPAA8ADwAPABAAEAAQ
ABEAEgATABQAEwATABQAFAASABIAEwATABMAEwATABMAFgAWABYAFgAUABQAFAAUABQA
FQAVABUAEQARABEAEQATABQAFAAUABQAEgASABEAEwATABMAEwARABEAEgASAA8ADwAO
AA4ADgAPAA8AEAARABEAEwAUABcAGAAYABgAGAAYABgAGAAYABgAGAAYABkAGgAbAB0A
HwAgACEAIgAhAB4AHAAWABQAEAALAAoABgAGAAYABgADAAEA/f/7//v//P/+/wAAAAAD
AAMAAwAGAAgACQAKAAsACwAKAAoACgALAAsACwAMAA4ADwAQABAAEAAQABAAEQASABMA
FAAXABcAFwAXABUAFQAWABYAFwAYABkAGgAcABsAHgAfACEAJQAvAD8AWQB3AJMAtQDd
AAsBOAFhAY0BtgHPAc4BowEnATsANP+f/oD+hP6L/qr+z/7u/gz/M/9h/4f/pv+8/83/
1//f/+X/7v/1//v/BAAKAA4AEgATABUAFQAVABUAFgAVABYAFgAWABcAFwAYABgAGAAY
ABgAGAAYABgAFwAXABcAFwAWABUAFwAVABUAFgAUABMAEwATABQAFAAVABUAFQAUABQA
FAASABIAEQARABEAEQASABIAEQAQAA8ADgANAA0ADAAMAAwADAALAAsACwAKAAkACAAF
AAUABAADAAIAAQABAAEA//////7//f/6//n/+P/3//b/9f/1//T/9f/1//T/9P/y//L/
8v/y//D/7//v/+//7//x//L/8//0//b/+P/5//z///8DAAUABgAJAAwADgASABQAFgAY
ABkAGwAdAB0AIQAiACMAIwAiACIAIgAjACQAJQAmACYAIwAjACQAJAAkACQAJAAjACEA
IQAhACEAJAAlACYAKAAnACYAJgAlACQAJAAkACQAJgAnACcAJwAmACYAJQAkACQAJAAk
ACQAJQAlACYAJgAoACgAKQApACkAKQApACkAKAAoACgAKAAoACgAKAAoACUAJQAkACMA
IQAhACEAIQAkACYAJwAoACgAJgAmACUAJQAlACUAJQAjACMAJAAkACEAIQAgACAAIAAh
ACEAIgAlACUAJwAoACkALAAuAC0ALAArACoALAAsACwALAAqACoAKgArAC0ALgAvADAA
MgAwAC8AKgAnACIAHAAaABcAFgAVABQAEQAPAAsACQAJAAoADAAOAA4AEQARABEAEQAS
ABIAEgARABEAEAAQAA4ADwAPAA8ADwAQABAAEAAQABAAEAAQABAAEAAQABAADwAPAA8A
DwAQABEAEwAUABMAEgARABAADgAPABAAEwAVABkAJQA3AFMAdQCVALkA6QAjAWABmQHR
AQICHwIgAvEBYQFTACz/f/5Y/lb+X/6A/qn+yP7m/g3/Nf9b/37/lP+l/7n/yf/R/9b/
3f/j/+b/6P/q//D/8//x//L/8//0//b/9f/2//b/9v/3//f/+P/4//b/9v/2//b/9v/2
//X/9f/2//f/9//3//X/8//z//T/9f/1//b/9//2//b/9//3//X/9P/0//T/9v/2//X/
9f/x//H/8v/y//D/8P/w//D/8f/x//D/8P/v/+7/7P/r/+3/7P/r/+r/6f/p/+j/5//m
/+X/5f/l/+P/4//i/+H/4P/f/97/3f/e/93/3f/c/9n/2f/Y/9j/2P/Y/9j/2P/a/9n/
2f/Z/9v/3f/e/9//4P/i/+T/5f/m/+n/7f/v//T/9//6//z/AAACAAQABgAHAAkACwAL
AA0ADgAPAA8AEgASABIAEwASABEAEAAOAA0ADQAOAA4ADgAOAA4ADQAOAA8AEAARABAA
DwAOAA4ADgAOAA8ADwAQABAAEAAQAA4ADwAPAA8ADwAQABAAEAAQABAAEAAQABEAEQAS
ABIAEgASABMAEwATABMAEwATABQAFAAUABQAFAAUABQAFAASABMAEwATABMAEwATABMA
EwAUABQAFAASABAAEAAPABAAEQASABMAEQARABIAEgATABMAEgASABAAEQARABIAEwAT
ABUAFgAXABgAGAAaABoAGgAaABoAHAAcABwAHAAcABwAHAAdAB8AIAAhACIAIQAeABwA
FgARAAwABgAEAAQABAAEAAQAAQD///v/+f/6//z///8CAAMABQAEAAMABQAGAAYABgAH
AAcABgAGAAQABQAFAAUABQAGAAYABgAGAAYABgAGAAgACAAIAAgABwAHAAcABwAJAAkA
CgAKAAoACgAKAAoACgAJAAoADwATABcAIQA5AFkAewCfAMkA/wA9AXwBtwHxASACNwIo
At0BIwH5/+L+af5c/lz+af6O/rH+zP7u/hn/Q/9n/4L/mP+p/7f/w//L/9L/2f/f/+b/
6v/s//D/8f/v//H/8f/x//L/8//0//T/9P/1//X/9v/2//T/9P/0//T/9v/2//X/9f/1
//X/9P/z//X/8//z//T/9P/z//P/8//0//T/9f/1//X/9P/0//T/9P/0//P/8//x//H/
8v/y//T/9P/0//T/8f/x//D/8P/w//D/7//v//H/8P/v/+7/7P/r/+n/5//o/+f/5//n
/+f/5//m/+X/4v/h/+D/3//g/9//3//e/93/3f/c/9z/3v/e/97/3v/c/9v/2//b/93/
4f/i/w==
         </WaveFormData>
      </LeadData>
      <LeadData>
         <LeadByteCountTotal>10000</LeadByteCountTotal>
         <LeadTimeOffset>0</LeadTimeOffset>
         <LeadSampleCountTotal>5000</LeadSampleCountTotal>
         <LeadAmplitudeUnitsPerBit>4.88</LeadAmplitudeUnitsPerBit>
         <LeadAmplitudeUnits>��V</LeadAmplitudeUnits>
         <LeadHighLimit>2147483647</LeadHighLimit>
         <LeadLowLimit>268435456</LeadLowLimit>
         <LeadID>V5</LeadID>
         <LeadOffsetFirstSample>0</LeadOffsetFirstSample>
         <FirstSampleBaseline>0</FirstSampleBaseline>
         <LeadSampleSize>2</LeadSampleSize>
         <LeadOff>FALSE</LeadOff>
         <BaselineSway>FALSE</BaselineSway>
         <ExcessiveACNoise>FALSE</ExcessiveACNoise>
         <MuscleNoise>FALSE</MuscleNoise>
         <LeadDataCRC32>1595417981</LeadDataCRC32>
         <WaveFormData>
AAAAAAAAAAAAAAAAAAAAAAAAAAAAAAAA/v/+//7//v/8//z//P/8//3//v///wAA///+
//3//P/6//r/+v/6//z//P/8//z//P/8//z//P/7//r/+f/4//f/9v/1//T/9P/0//T/
9P/z//L/8f/w//D/8P/w//D/8P/w//D/8P/w//D/8P/w//L/8v/y//L/8//0//X/9v/5
//r/+//8//7/AAACAAQACAAKAAwADgASABQAFgAYABwAHgAgACIAIgAiACIAIgAgACAA
IAAgAB4AHgAeAB4AIAAgACAAIAAeAB4AHgAeAB4AHgAeAB4AHgAeAB4AHgAeAB4AHgAe
ACAAIAAgACAAIAAgACAAIAAgACAAIAAgACEAIgAjACQAJgAmACYAJgAlACQAIwAiACUA
JgAnACgAKAAoACgAKAAqACoAKgAqACgAKAAoACgAJwAmACUAJAAmACYAJgAmACcAKAAp
ACoAKAAoACgAKAAmACYAJgAmACYAJgAmACYAJwAoACkAKgAqACoAKgAqACwALAAsACwA
LQAsAC0ALgAsACwALAAuADEAMgAzADMAMwAyADIALwArACYAIgAgAB8AHwAfAB8AHwAc
ABkAFwAVABYAGAAZABoAGwAcABwAHQAdAB0AHQAbABoAGgAaABoAGgAaABoAHQAdAB0A
HQAbABsAGwAbAB0AHQAdAB0AHQAcABsAGgAYABgAGAAYABsAHAAdAB4AHgAgAB8AHwAi
ACQAKwA2AEYAWABuAIkAqwDWAAUBNgFpAaAB0QHqAeMBlwHyADAAtf+K/3P/Yv9o/3P/
e/+I/5z/s//J/9v/5f/u//H/9f/7//z/+//+/wMACAAJAAsACQAKAAgACAAIAAgACAAJ
AAkACAAJAAoACwAMAAwADAAMAAwACgAJAAkACQAHAAgACAAIAAgACAAJAAkACQAJAAgA
CAAIAAgACAAIAAgACAAHAAcABwAGAAYABgADAAMAAwADAAUABQAEAAQABAADAAIAAgAC
AAIAAQABAP////////3//P/8//z/+//9//v/+//6//r/+v/4//j/9//2//b/9v/1//T/
8v/x//P/8v/y//L/8v/y//L/8v/x//H/8f/x//H/8//0//X/+P/5//r//P///wEAAwAG
AAoADAAPABMAFAAWABgAGgAcAB4AHwAgACEAIgAjACQAJQAlACUAJQAlACUAJAAkACIA
IgAiACIAIwAjACMAIwAjACMAIwAkACQAIgAkACQAJAAkACUAJQAnACcAJwAnACUAJQAl
ACYAJAAkACQAJAAmACcAKAApACkAKgAqACoAKgAqACsAKwAqACoAKgAqACoAKgAqACoA
LAAsACwALQArACsAKwAqACsAKwArACsALgAuAC4ALgAtACsAKgApACkAKQApACkAKQAp
ACkAKAAqACoAKgAqACgAKQApACkAKgAqACwALQAuAC4AMAAwADAAMAAyADAAMAAwADAA
MAAwADIAMwA0ADUANQA3ADYANgAzAC8AKgAmACQAIQAhACEAIQAhAB4AGwAZABkAGgAc
AB0AIAAhACIAIgAhACEAIQAhAB0AHAAcABwAHAAcABwAHAAdAB0AHQAdAB0AHQAdAB0A
HwAfAB8AHwAeAB4AHgAeAB4AHgAeAB4AIAAgACAAIAAcAB4AHwAhACIAJAApADQARABY
AGwAhQCjAMgA7wAUAT8BcAGfAboBtQF3AeAAJgCr/4D/b/9g/2j/df9//4z/oP+5/83/
3f/p//L/9f/3//v//v8DAAYACQAKAAsADQANAA4ADgAOAA4ADgAOAA8ADwAOABAAEAAQ
ABAADgAOAA4ADgAOAA0ADQANAA0ADgAOAA4ADAAMAA0ADQALAAsACgAKAAwADAAMAAwA
CgAKAAkACQALAAoACgAKAAkACQAJAAkABwAHAAYABgAGAAUABAAEAAQABAADAAMAAwAD
AAMAAQAAAAAAAAD//////f/9//z//P/8//r/+v/5//j/+P/4//b/9v/1//X/9//2//b/
9v/0//T/9P/0//X/9f/1//X/9f/3//j/+f/4//n/+v/8////AQADAAYACAAKAA0AEQAS
ABQAFgAYABoAHAAdAB4AIQAiACMAJAAlACUAJQAlACcAJwAmACYAJgAmACYAJgAjACMA
IwAjACMAIwAjACQAJgAkACYAJgAmACYAJwAnACcAJwAnACcAJwAnACcAKAAoACgAKAAo
ACkAKQApACkAKQAqACoAKgAqACoAKwArACwALAAsACwALAAsACwALAAuAC4ALgAvAC0A
LQAtACwALQAtAC0ALQAuAC4ALgAuACwAKwArACsAKwArACsAKwAtAC0ALQAsACwALAAs
ACwALAAtAC0ALQAsACwALgAvADIAMgAyADIAMgAyADQAMgAyADIAMgAyADIANAAzADQA
NQA1ADUANAA0ADEALwAqACYAJAAjACMAIwAjACEAHgAbABkAGQAaABwAHQAcAB0AHgAe
AB8AHwAfAB8AHQAcABwAHAAdAB4AHwAgACAAHwAeAB0AHQAdAB0AHQAfAB8AHwAfAB4A
HgAeAB4AHAAcABwAHAAcABwAHAAcAB4AHgAfAB8AIAAkACkAOABKAFoAbACDAKMAxADj
AAYBLwFeAX8BiAFpAQEBWADE/4H/bv9h/2L/cP9//4v/mv+u/8X/1//j/+v/8P/z//f/
+//+/wEABAAHAAgABwAHAAkACgAIAAgACAAIAAgACQAJAAgACgAKAAoACgAKAAoACgAK
AAoACQAJAAkACwAMAAwADAAJAAgACAAHAAkACQAIAAgABgAGAAYABgAEAAQAAwADAAUA
BAAEAAQAAQABAAEAAQABAAEAAAAAAAAA///+//7//P/8//v/+//+////AAD///z//P/8
//v/+f/3//f/9v/1//T/8f/w//H/8P/w//D/8v/y//H/8f/v/+7/7v/u/+z/7P/s/+z/
7f/t/+3/7f/t/+//8P/x//P/9f/3//r/+//9////AgAEAAYACQANAA4AEAASABQAGAAa
ABsAHAAdAB4AHwAgACAAHwAeAB0AGwAbABoAGgAbABwAHQAeAB0AHQAdAB0AGwAbABsA
HAAdABwAHwAgAB4AHgAfAB8AHQAdAB0AHQAfAB8AHwAgACAAIAAgACAAIAAfAB4AHQAf
ACAAIAAgACAAIAAhACEAIgAiACIAIgAiACIAIgAiACAAIAAgACEAIwAjACMAIgAhACEA
IQAhACAAIAAgACAAIAAfAB8AHwAdAB0AHQAdAB8AHwAfAB4AHgAeAB4AHgAcAB0AHQAd
AB8AIAAjACUAJgAkACIAIgAiACIAJAAiACIAIgAkACQAJAAmACkAKgArACsAKwAqACoA
JwAiABwAFwAUABUAFQAVABUAEQAOAAsACQAJAAoADAANAA4ADwAQABAAEwATABMAEwAR
ABAAEAAQABAAEAAQABAAEQARABEAEQARABEAEQARABAADwAOAA0ADgAOAA4ADgAQABAA
EAAQAA8ADgANAAwAEAAQABMAEwAUABgAIQAsADwAUABoAIUAqwDWAAMBMgFnAZwBwwHS
Aa0BOQF8ANL/gf9m/1P/Tv9Y/2P/bf98/5T/q//B/8//2f/e/+P/5//p/+7/8f/0//f/
+P/3//f/9//4//j/+P/4//j/+v/7//v/+v/6//r/+v/6//f/9v/1//T/9//3//j/+f/7
//z//P/8//n/+P/4//f/9f/1//T/9P/2//b/9v/2//T/9P/z//P/8f/w//D/8P/w//H/
8v/z//X/9f/0//T/9P/z//L/8v/w//D/7//v/+3/7f/t/+v/6v/q/+r/6f/p/+f/5//m
/+b/5v/k/+T/4f/g/+D/4P/e/97/3f/d/9//3v/e/97/3P/c/9z/3P/f/9//3//f/9//
4f/i/+P/5v/n/+j/6v/r/+3/7//y//b/+P/7////AAACAAQABgAIAAoACwAMAAsADAAN
AA4ADwAPAA8ADwAPAA8ADgAOAAwADAAMAAwADAANAA4ADwANAA0ADQAOAAwACgAMAAwA
DAAMAA0ADQAMAAsACgAJAAoACwAMAA4ADgAOAA4ADgANAA0ADQANAA8AEAAQABAADgAO
AA8ADwAOAA4ADgAOABAAEAAQABAAEAAQABAAEQARABEAEQAQAA0ADQANAA0ADgAOAA4A
DgAOAA0ADQANAAsACwALAAsACwALAAsACgALAAwADQAOAA4ADwAPAA8AFAAUABQAFAAU
ABQAFAAUABIAEgASABAAEAAQABIAFQAWABcAFwAZABgAGAAVABEADAAIAAYAAwADAAMA
AwABAP7/+//5//f/+P/6//v//P/9//7//v8BAAEAAQABAP///v/+//7/AAAAAAAAAAAA
AP///v/9//////////////////////8CAAIAAgACAAAAAAAAAAAAAgACAAIAAgAAAAAA
AQABAAIABAAHABAAIAA0AEoAYwCDAK4A3wAOAUEBeAGvAdIB2QGpARwBUACv/2z/Vf9A
/0D/T/9Z/2L/dP+J/5//s/+//8j/z//V/9n/3P/d/+D/4//m/+n/6f/r/+z/7P/s/+z/
7P/s/+3/7f/s/+7/7v/u/+7/7P/s/+z/7P/s/+v/6//r/+n/6v/q/+r/6P/o/+n/6f/q
/+v/6//s/+z/7P/s/+z/7P/s/+v/6//p/+j/6P/o/+X/5f/l/+X/5v/n/+f/6P/o/+f/
5v/m/+b/5v/l/+X/5f/l/+X/4//g/+D/4P/f/9//3f/d/9z/3P/c/9r/2v/b/9r/2v/a
/9r/2v/Z/9n/2f/Y/9j/2P/a/9r/2v/a/9n/2f/Z/9n/2f/b/9z/3f/c/93/3v/g/+X/
5//p/+z/8P/y//X/+f/4//r//P/+/wAAAgADAAQAAwAEAAUABgAIAAkACgALAAkACQAI
AAgABgAGAAYABgAHAAcABwAHAAcABwAHAAgACAAGAAgACAAGAAYABwAHAAcABwAHAAcA
CQAJAAkACgAKAAoACgAKAAkACQAJAAkACQAKAAoACgAKAAoACwALAAoACgAKAAoACwAM
AA0ADgAMAAwADAANAA8ADwAPAA4ADQANAA0ADQANAAwACwAKAAwACwALAAsACwALAAsA
CwANAA0ADQAMAAwADAAMAAwADgAPAA8ADwASABIAEgASABIAEgASABIAFAASABIAEgAS
ABIAEgAUABUAFgAXABcAGQAYABgAFQAPAAoABgAEAAUABQAFAAUAAQD+//v/+f/5//r/
/P/9/wAAAQACAAIAAQABAAEAAQD///7//v/+//7//v/+//7/////////////////////
/////////////v/+//7//v8AAAAAAAAAAAAAAAAAAAAABAACAAEAAQACAAYADQAaACwA
QABWAG8AkQC6AOEADAE9AXIBnQGwAZ8BQwGQANj/c/9U/0H/Ov9G/1P/X/9w/4T/nf+x
/8H/y//O/9X/2//d/+D/4//o/+n/6v/r/+3/7f/u/+7/7v/u/+7/7v/v/+//7v/w//D/
8P/w//D/8P/w//D/8P/v/+//7//t/+7/7v/u/+z/7P/t/+3/7f/t/+z/7P/s/+z/7P/s
/+z/7P/r/+v/7f/s/+z/7P/p/+n/6f/p/+v/6//q/+r/6P/n/+b/5v/o/+j/5//n/+X/
5f/l/+P/5P/k/+T/4//j/+H/4f/g/97/3v/c/9z/2//a/9r/2v/a/9r/2f/Z/9n/2P/Y
/9j/2P/Y/9j/2P/Z/9n/2f/Z/9n/2//c/93/3v/f/+D/4v/n/+n/6//u//D/8v/1//n/
+P/6//z//v8AAAIAAwAEAAcACAAJAAoACQAJAAkACQALAAsACgAKAAgACAAIAAgACQAJ
AAkACQAJAAkACQAKAAoACAAKAAoADAAMAA0ADQALAAsACwALAAsACwALAAwADAAMAAwA
DAANAA0ADQANAA0ADgAOAA4ADgAOAA8ADwAQABAAEAAQABAAEAAQABAAEAAQABAAEQAR
ABEAEQAQAA8ADwAPAA8AEAAQABAAEAAOAA0ADQANAA0ADQANAA0ADQANAA0ADAAMAAwA
DAAMAA4ADwAPAA8ADgAOABAAEQASABIAEgASABIAEgAUABIAEgASABIAEgASABQAFwAY
ABkAGQAXABYAFgATAA8ACgAGAAQABQAFAAUABQABAP7/+//5//v//P/+/////v///wAA
AAABAAEAAQABAAEAAAAAAAAA/v/+//7//v////////////////////////////////8A
AAAAAAAAAAAAAAAAAAAAAAAAAAAAAAAAAAAAAQABAAAABAANABgAKAA4AEoAYQCDAKgA
yQDsABUBQgFlAXQBXQH9AFQAtP9j/0z/Qf8+/0r/Wf9l/3b/jP+j/7f/xf/N/9T/1//b
/9//4v/n/+r/7f/u/+3/7//v//L/8P/w//D/8P/u/+//7//u/+7/7v/u/+7/7P/s/+z/
7P/u/+3/7f/t/+v/7P/s/+z/7f/u//D/8f/w/+//7f/s/+z/7P/s/+z/7P/s/+v/6//p
/+j/6P/o/+n/6f/p/+n/6f/p/+j/6P/o/+f/5v/m/+f/6P/o/+n/6P/n/+b/4//j/+T/
5f/l/+X/4//j/+L/4v/i/+D/4P/h/+D/4P/g/+D/4P/f/9//3f/c/9z/3P/d/97/3//g
/+P/4//j/+P/4f/j/+T/5f/o/+n/6v/s//H/8//1//j//P/+/wEABQAEAAYACAAKAAwA
DgAPABAAEwAUABUAFgAZABkAGQAZABkAGQAYABgAGAAYABgAGAAXABcAFwAXABcAFwAX
ABgAGAAWABgAGAAZABoAHAAdABwAGwAaABkAGQAZABkAGgAbABwAHQAeAB8AHwAfAB8A
HQAeAB4AHgAgACAAIQAhACIAIgAiACIAJAAkACQAJAAiACIAIgAjACEAIQAhACAAHwAf
AB8AHwAhACIAIwAkACIAIQAhACEAIQAhACEAIQAjACMAIwAiACAAIAAgACAAIQAjACQA
JQAsACoAKAAmACYAJgAmACcAJgAnACgAKgAqACoALAArACwALQAtAC0ALAAsACkAJQAg
ABwAGgAXABcAFwAXABQAEAAMAAkADAAOABEAEwAUABUAFgAWABcAFwAXABcAFQAUABQA
FAAUABQAFAAUABMAEwATABMAFQAVABUAFQASABEAEAAPABMAFAAVABYAFQAUABMAEgAT
ABQAFQAWABYAFgAZABkAGAAaACEALgBCAFgAbgCJAK8A2gAHATIBYwGYAcEBygGfASEB
XAC8/3n/ZP9T/07/XP9p/3X/hP+c/7X/yf/V/9v/4v/r//H/8//y//f//P/5//j//f/9
//3//v8AAAAAAAAAAP7///////7//v/+//7//v8AAAAAAAAAAAAA//////////8AAAAA
AAD8//z//f/9///////+//7//P/8//z//P/8//z/+//7//v/+v/6//r/+f/5//n/+f/5
//n/+P/4//b/9f/0//T/9v/2//X/9f/3//f/9//1//L/8v/y//H/8//x//H/8P/v/+7/
6//q/+n/6P/o/+j/5v/m/+X/5f/m/+b/5//o/+b/5v/m/+b/6f/p/+n/6f/s/+//8f/z
//b/9//4//r//f///wEABAAEAAYACQANAAwADAAMAAwAEAASABMAFAAWABgAGgAcABsA
GwAbABsAGQAZABgAGAAYABgAGAAYABkAGQAZABkAFwAXABcAGAAWABQAFgAWABYAFgAX
ABcAFQAVABUAFQAXABcAFwAYABgAGAAYABgAFwAXABcAFwAXABgAGAAYABoAGgAbABsA
HAAcABwAHAAaABoAGgAaABgAGAAYABkAGQAZABkAGAAZABkAGQAZABoAGgAaABoAGgAZ
ABkAGQAYABcAFgAVABUAFQAVABQAFgAWABYAFgAYABkAGQAZABgAGgAaABwAHAAcABwA
HgAcABwAHAAeAB4AHgAgACEAIgAjACMAIQAgACAAHQAbABYAEgAQAA8ADwAPAA8ACwAI
AAUAAwACAAIAAwADAAcACQALAAwADAALAAoACQAHAAYABgAGAAgACAAIAAgABwAHAAcA
BwAJAAkACQAJAAkACQAJAAkACgAKAAoACgAKAAoACgAKAAgACAAIAAgACgAKAAkACQAK
AAwAEQAaACoAPABSAGsAhwCyAOEAEgFFAYABtwHeAecBvQE8AXAAwf90/13/TP9K/1f/
Y/9s/3z/k/+r/7//yf/Q/9f/2//f/+L/5//s/+3/7v/x//H/8//0//X/9v/3//j/9v/3
//f/9v/2//b/9v/2//b/9v/2//b/9v/1//X/9f/3//j/+P/4//T/9P/1//X/8//z//L/
8v/z//T/9f/2//X/9P/y//H/8v/y//P/9P/x//H/8f/x//H/8f/w//D/8v/x//D/8P/w
//D/7//v/+3/7f/t/+v/7P/s/+z/6//r/+n/6f/o/+r/6v/o/+j/5//m/+b/5v/k/+T/
4//j/+P/4v/i/+L/5P/k/+T/5P/l/+X/5f/l/+X/5//o/+n/7P/t/+7/8P/x//P/9f/4
//z//v8BAAUABgAIAAoADAAQABIAEwAUABMAFAAVABYAFQAVABUAFQAXABcAFgAWABUA
FAATABIAEwATABMAEwAVABUAFQAWABUAEgATABIAFAAUABUAFQAVABUAFQAVABUAFQAV
ABYAFQAUABMAEgATABMAEwATABQAFgAXABgAFgAWABcAFwAYABgAGAAYABgAGAAYABgA
FgAWABYAFwAZABkAGQAYABgAGQAaABsAGgAaABoAGgAYABcAFwAXABUAFQAVABUAFwAX
ABcAFgAWABYAFgAWABYAFwAXABcAGAAYABoAGwAcABoAGgAcABwAHAAcAB0AHAAdAB4A
HgAeAB4AIAAfACAAIQAhACEAIAAgAB0AGwAWABIAEAAPAA8ADwAPAA0ACgAHAAUAAwAE
AAYABwAKAAsADAAMAAsACwALAAsACQAIAAgACAAIAAgACAAIAAsACwALAAsACQAJAAkA
CQALAAsACwALAAwADAAMAAwADAAMAAwADAAKAAoACgAKAAoACgANAA8AEAASABcAIAAu
AEAAVgBtAIsAsgDfAAoBOwFwAaMBxAHNAaUBIAFYALX/cv9Z/0j/SP9V/1//bP98/5P/
q//B/83/1v/f/+P/4//o/+3/7v/x//T/9//3//f/+P/4//j/+P/4//j/+f/5//j/+v/6
//r/+v/6//r/+v/6//z/+//7//v/+f/6//r/+v/4//j/+f/5//f/9//2//b/9v/2//b/
9v/4//j/9//3//f/9v/2//b/9f/1//X/9f/z//P/8v/y//T/8//y//L/9P/0//P/8//z
//P/8//x/+7/7v/u/+3/6//p/+n/6P/q/+r/6P/o/+n/6P/o/+j/5v/m/+X/5f/n/+b/
5v/m/+X/5P/j/+L/5P/l/+b/5//l/+f/6P/p/+r/6//s/+7/7//x//P/9v/6//z///8D
AAYACAAKAAwADgAQABEAEgATABQAFQAWABcAFwAXABcAGQAZABgAGAAYABgAGAAYABcA
FwAXABcAFgAVABQAFAAWABQAFgAWABgAGAAZABkAGQAZABkAGQAZABkAGQAaABoAGgAa
ABoAGwAbABsAGwAbABwAHAAcABwAHAAdAB0AHAAcABwAHAAcABwAHAAcABwAHAAcAB0A
HQAdAB0AHAAdAB0AHQAdABwAHAAcABwAHAAbABsAGwAbABsAGwAbABsAGwAbABoAGgAa
ABoAGgAYABkAGQAZABoAGgAcAB0AHgAeAB4AHgAhACIAIAAgACAAIAAhACAAIQAiACAA
IAAgACIAIwAkACUAJQAlACQAJAAhABsAFgASABAAEQARABEAEQAPAAwACQAHAAkACgAM
AA0ADgAPABAAEAAPAA8ADwAPAA0ADAAMAAwADgAOAA4ADgAPAA8ADwAPAA8ADwAPAA8A
DwAPAA8ADwAOAA4ADgAOABAAEAAQABAADgAOAA4ADgAQABAAEQARABIAGAAfACwAPgBS
AGYAfwChAMgA7QAUAUMBdAGbAagBhwETAVoAuP9v/1r/S/9I/1b/Z/91/4b/mv+v/8X/
0f/Z/+D/5f/p/+3/8P/z//b/+f/6//v//f/9//7//v/+//7//v8AAAEAAQAAAP7//v/+
//7//v/+//7//v8AAP//////////AAAAAAAA/P/8//3//f/9//3//P/8//z//P/8//z/
/P/8//v/+//7//r/+v/6//n/+f/5//n/+f/5//j/+P/4//f/9v/2//b/9v/1//X/9f/1
//X/8//y//L/8v/x//H/7//v/+7/7P/s/+r/6v/p/+j/6P/o/+r/6v/p/+n/5//m/+b/
5v/m/+b/5v/m/+f/5//n/+f/6f/r/+z/7f/u/+//8P/y//X/9//5//z//P/+/wEABQAG
AAgACgAMABAAEgATABQAFQAWABcAGAAXABcAFwAXABkAGQAYABgAFgAWABYAFgAVABUA
FQAVABUAFQAVABYAFgAUABYAFgAXABgAGgAbABsAGwAbABsAGwAbABsAHAAaABoAGgAa
AB0AHQAdAB0AHQAeAB4AHgAcABwAHQAdABwAHAAcABwAHgAeAB4AHgAeAB4AHgAfAB8A
HwAfAB4AGwAbABsAGwAeAB4AHgAeACAAHwAfAB8AHwAfAB8AHwAdAB0AHQAcABsAGgAZ
ABgAGQAbABwAHQAeAB4AIAAhACQAJAAkACQAIgAiACIAIgAjACIAIwAkACYAJgAmACgA
KQAqACsAKwApACgAKAAlACIAHgAbABoAFwAXABcAFwAVABIADwANAA0ADgAQABEAEgAT
ABQAFAAWABcAGAAZABgAGAAZABoAGgAaABoAGgAdAB0AHQAdAB0AHQAdAB0AHwAfAB8A
HwAjACQAJQAmACQAJAAkACQAJQAmACcAKAAoACgAKQArACoALAAxADwATgBiAHQAiQCn
AMwA7QASAT0BbAGXAbABqQFjAcYAEgCl/4L/c/9q/3T/g/+P/5z/sP/L/+H/8////wgA
CwANAA0AEAATABYAGwAgACMAJQAnACYAJAAkACQAJAAkACUAJQAkACYAJgAmACYAJAAk
ACQAJAAmACUAJQAlACQAJAAjACIAIgAiACMAIwAhACEAIAAgACAAIAAgACAAIAAgAB8A
HwAfAB4AHgAeAB0AHQAdAB0AGwAbABoAGgAYABcAFgAWABgAGAAXABcAFQAVABUAEwAQ
ABAAEAAPABEADwAPAA4ADgAOAAwADAAJAAgACAAIAAgACAAHAAcABwAGAAYABgAEAAQA
BAAEAAMAAwADAAMABQAHAAgACQAKAAsADAAOABEAEwAVABgAGgAcAB8AIwAkACYAKAAq
ACoALAAtAC4AMAAyADQANgA0ADMAMgAxADQANQA1ADYANgA2ADYANgA1ADUANQA1ADMA
MwAzADQANQA0ADcAOAA2ADYANwA3ADcANwA3ADcANwA3ADcAOAA2ADYANgA2ADUANQA1
ADUANwA4ADgAOAA6ADoAOwA7ADwAPAA8ADwAOgA6ADoAOgA6ADoAOgA7ADgANwA2ADQA
MwAzADMAMwA3ADgAOQA6ADgANwA3ADcANwA3ADcANwA3ADcANwA2ADQANAA0ADQANAA1
ADUANQA2ADYAOAA5ADoAPAA+ADwAPAA8ADwAPgA8ADwAPAA6ADoAOgA8AD0APgA/AD8A
QABAAEEAPwA9ADgANAAyAC4ALQAsACsAJwAkACEAHwAgACIAJQAnACYAJwAoACgAJwAn
ACcAJwAnACYAJgAmACQAJAAkACQAIwAjACMAIwAlACUAJQAlACUAJQAlACUAJAAkACQA
JAAlACYAJwAoACcAJgAlACQAJAAkACUAJQAmACgALwA4AEwAZAB2AI0AsQDeAA0BPgFz
AawB2wH0AesBmwHqACIApf96/2X/WP9i/3H/e/+G/5b/q//B/9f/4//q//X//f///wAA
AwAEAAUABgAJAA0ADwAOAAwADAAMAAwACgALAAsACgAMAAwADAAMAAwADAAMAAwACgAJ
AAkACQAKAAwADQAOAAsACgAKAAkACgALAAsADAAKAAoACgAKAAoACgAJAAkACwAKAAoA
CgAHAAcABwAHAAcABwAGAAYACAAHAAYABgAFAAQAAgABAAMAAwADAAEAAAAAAAAA////
//3//f/8//z//P/6//r/+//6//r/+v/6//r/+f/5//f/9v/2//b/+P/4//j/+P/7//v/
+//7//3///8AAAEABAAFAAYACAAJAAsADQAQABQAFgAZAB0AHgAgACIAJAAmACgAKQAq
ACkAKgArACwALwAvAC8ALwAuAC0AKwAqACoAKgAqACoAKwArACsAKwAtAC0ALQAuAC0A
KgArACoAKgAqACsAKwAtAC0ALQAtAC0ALQAtAC4AMAAwADAAMAAvAC8ALwAvAC0ALgAu
AC4AMAAwADEAMQAwADAAMAAwADIAMgAyADIAMgAyADIAMwAzADMAMwAyADMAMwAzADMA
MgAyADIAMgAwAC8ALwAvADIAMwA0ADUANAAzADIAMAAxADIAMwA0ADIAMwAzADMAMgAy
ADQANQA4ADgAOAA6ADoAOgA6ADoAPAA6ADoAOgA8ADwAPAA+AEEAQgBDAEMAQQBAAEAA
PQA3ADIALgAsAC0ALQAtAC0ALQAqACcAJQAmACgAKwAtACwALQAuAC4ALwAvAC8ALwAt
ACwALAAsACwALAAsACwALQAtAC0ALQAvAC8ALwAvAC8ALwAvAC8ALgAuAC4ALgAvADAA
MQAyADQANAA0ADQANAAyADMANQA2ADgAPwBOAGIAdgCOAK0A1QAGATUBaAGfAdYBAwIS
AvEBgQG+AAIAp/+M/3n/cP98/4f/j/+g/7b/z//j//P//f8EAAsAEQAVABYAGQAcACEA
IgAjACUAIwAkACQAJAAkACQAJgAnACcAJgAmACYAJgAmACQAJAAkACQAJQAlACYAJwAl
ACYAJgAmACYAJgAnACcAJwAnACYAJgAoACgAKAAoACoAKgApACkAJwAmACYAJgAnACcA
JwAnACkAKQAoACgAKAAnACYAJgAmACYAJQAlACUAJQAlACMAIAAgACAAHwAgAB8AIAAg
ACEAIgAhACIAHwAeAB4AHgAeAB4AHQAdAB8AHgAeAB4AIAAgACAAIAAfAB8AHwAfACEA
JQAmAA==
         </WaveFormData>
      </LeadData>
      <LeadData>
         <LeadByteCountTotal>10000</LeadByteCountTotal>
         <LeadTimeOffset>0</LeadTimeOffset>
         <LeadSampleCountTotal>5000</LeadSampleCountTotal>
         <LeadAmplitudeUnitsPerBit>4.88</LeadAmplitudeUnitsPerBit>
         <LeadAmplitudeUnits>��V</LeadAmplitudeUnits>
         <LeadHighLimit>2147483647</LeadHighLimit>
         <LeadLowLimit>268435456</LeadLowLimit>
         <LeadID>V6</LeadID>
         <LeadOffsetFirstSample>0</LeadOffsetFirstSample>
         <FirstSampleBaseline>0</FirstSampleBaseline>
         <LeadSampleSize>2</LeadSampleSize>
         <LeadOff>FALSE</LeadOff>
         <BaselineSway>FALSE</BaselineSway>
         <ExcessiveACNoise>FALSE</ExcessiveACNoise>
         <MuscleNoise>FALSE</MuscleNoise>
         <LeadDataCRC32>3929641345</LeadDataCRC32>
         <WaveFormData>
wv/C/8L/wv/E/8T/xP/E/8T/xP/E/8T/wv/C/8L/wv/A/8D/wP/A/8L/wv/C/8L/wP/A
/8D/wP++/77/vv++/77/vv++/77/vv++/77/vv+8/7z/vP+8/7r/uv+6/7r/uv+6/7r/
uv+4/7j/uP+4/7r/uv+6/7r/vP+8/7z/vP+8/7z/vP+8/77/vv++/77/v//A/8H/wv/F
/8b/x//I/8n/yv/L/8z/zv/Q/9L/1P/X/9j/2f/a/93/3v/f/+D/4P/g/+D/4P/g/+D/
4P/g/97/3v/e/97/3v/e/97/3v/e/97/3v/e/97/3v/e/97/3v/e/97/3v/e/97/3v/e
/97/3v/e/97/4P/g/+D/4P/i/+L/4v/i/+P/5P/l/+b/5v/m/+b/5v/k/+T/5P/k/+X/
5v/n/+j/6v/q/+r/6v/s/+z/7P/s/+r/6v/q/+r/6P/o/+j/6P/q/+r/6v/q/+z/7P/s
/+z/7P/s/+z/7P/q/+r/6v/q/+v/7P/t/+7/8P/w//D/8P/y//L/8v/y//T/9P/0//T/
9v/1//X/9f/1//X/9f/3//n/+v/7//v/+//7//v/+f/4//T/8P/u/+z/7P/s/+z/7P/p
/+j/5//l/+f/6P/p/+r/6v/q/+r/6//r/+v/6f/p/+f/5//n/+f/5//o/+j/6v/q/+r/
6v/q/+r/6v/q/+r/6v/q/+r/6P/p/+n/6f/n/+f/5//n/+r/6//s/+3/7v/u/+7/7P/s
/+7/8v/4//7/BwAQABwALwBKAGcAhACoANQA/wAeASgBDQG5AFQAEQDz/93/y//E/8L/
wv/E/8z/1f/f/+X/5//m/+T/4v/k/+P/3//d/9//4//l/+P/4v/k/+T/4//i/+L/4P/g
/+D/4f/h/+H/4f/h/+H/4f/h/+L/4f/h/+H/4P/g/+D/4f/h/+H/4P/g/+H/4//j/+L/
4v/i/+L/4v/j/+P/4f/h/+L/4P/g/+D/4P/e/97/3v/e/+D/4P/f/9//4f/f/9//3//e
/97/3f/d/97/3v/e/9z/3P/d/93/3f/e/9z/2//b/9v/2//a/9n/2//b/9v/2//c/9z/
3P/b/9v/2//b/9v/3v/e/93/3f/e/97/3f/d/9//4f/i/+P/4v/j/+X/5//o/+v/7f/t
//H/8//0//b/+P/7//v//P8AAAEAAQADAAUABQAEAAMABAAEAAUABgAHAAcABwAHAAUA
BgAGAAcACQAIAAgABgAIAAgACQALAAoACgAJAAgACgAKAAkACAAKAAsACwALAA0ADQAN
AA0ACwALAAwADAAMAA0ADQAOABAAEAAQABEAEAAQABAAEQASABIAEgARABEAEQASABMA
FQAVABUAFQATABMAFAAUABIAEgASABEAEwATABQAFQATABIAEQAQABAAEQARABAAEQAR
ABEAEQARABEAEAAQABAAEQARABEAEQASABQAFgAWABYAGAAYABgAGAAaABkAGQAZABkA
GQAZABsAGwAcAB0AHQAdAB0AHQAbABoAFgASABAADAAMAAwADAAMAAkACAAHAAcACQAK
AAsADAAMAAwADAANAA0ADQALAAkABwAHAAcABwAHAAgACAAIAAgACAAIAAgACAAIAAgA
CQAKAAsADAAKAAsACwALAAsACwALAAsACwALAAsACwAKAAoADAAMAAwADAAQABYAIAAn
ADAAOgBLAF4AdQCMAKoA0AD3ABgBJAEPAcUAYgAfAAMA8//j/9z/3v/g/+T/6v/z//3/
AwAFAAgABgACAAIAAwABAAEAAQABAAMAAwAEAAQABAADAAIAAgACAAIAAgADAAMAAwAD
AAMABAADAAIAAgADAAMAAwACAAIAAgADAAMABQAEAAQABQADAAMAAgACAAIAAgACAAMA
AwABAAEAAgACAAIAAgACAAAAAAAAAAAAAAAAAP////////3//f/9//7//v/9//3//P/8
//z/+v/8//3//f/9//z/+v/5//n/+//7//r/+f/3//f/9//3//j/+P/4//f/9//3//f/
9//4//j/9//3//r/+v/5//n/+f/7//z//f/9//3//v///wAAAwAFAAUABwAJAAoADAAO
ABEAEQASABQAFQAVABcAGAAZABkAGQAaABoAGwAcAB0AHQAdAB0AGwAcABwAHQAdABwA
HAAaABwAHAAdAB8AHQAeAB4AHgAeAB4AHQAcAB4AHwAfAB8AHwAfAB8AHwAfAB8AIAAg
ACEAIQAgACAAIAAgACAAIQAiACIAIgAjACIAIgAiACEAIQAhACIAIwAjACMAIwAjACMA
IwAkACQAIgAiACIAIQAiACEAIQAhACAAIAAgACAAIAAhACEAIAAhACEAIQAhACMAIwAi
ACIAIgAjACMAIwAhACIAJAAmACgAKAAoACgAKAAoACoAKQApACkAKQApACkAKwApACoA
KwArACsAKwArACkAKAAkACAAHgAeAB4AHgAeABwAGQAYABcAFwAZABoAGwAcABwAHAAc
ABsAGwAbABkAGQAXABcAFwAZABkAGgAaABoAGgAaABoAGAAYABgAGAAZABoAGwAcABoA
GwAbABsAGwAbABsAGwAdAB0AHQAdAB4AHgAeAB4AHgAgACIAKgAyADkAQABKAFsAbAB/
AJYAtADYAPsAEAEMAd0AhwA4ABEAAQDz/+v/7v/y//b//P8EAA0AFQAXABkAGAAUABIA
FAATABEAEwAVABMAEwATABIAFAASABEAEAAQABAAEAAQABEAEQARABEAEQASABEAEAAQ
ABEAEQARABAAEgASABMAEwARABAAEAARABEAEQAQABAAEAAQABAAEQAQAA0ADAAMAA0A
DgAPABAADgAOAA4ADgAMAAwACwALAAkABwAHAAcACAAIAAcABwALAAwADQAMAAsACwAK
AAkABgAEAAMAAwAFAAUABAADAAMAAwADAAMABQAGAAcABwAFAAUABQAFAAQABAADAAMA
BAAEAAMAAwADAAUABgAHAAsADQAQABMAEwAVABYAFQAXABkAGgAcABwAHwAfACAAJAAl
ACUAJwAoACkAKQApACkAKAAoACgAJQAlACUAJQAnACgAKAApACcAJgAmACQAJAAkACUA
JwApACoAKgAqACgAKAAnACYAJgAnACcAJwAnACcAJwAnACkAKQAqACoAJwAnACYAJgAn
ACgAKQArACsAKgApACkALAAsACwAKwAsACsAKwArACkAKQApACkAJwAnACgAKAAoACgA
KAAnACYAJQAlACUAJgAmACYAJgAkACUAJQAkACMAIwAjACMAIwAjACIAIgAiACMAIwAj
ACUAJgAoACoAKgAoACgAKAAoACgAKAAnACcAJwAnACcAJwApACkAKgArACsAKwArACsA
KQAlACAAGwAYABgAGAAYABgAFAARABAADwANAA8AEAARABIAEgASABIAFAAVABYAFQAT
ABEAEQARAA8ADwAQABAADgAOAA4ADgAQABAAEAAQAA8ADgANAAwADgAPAA8ADwAPAA8A
DwAPAA4ADQAMAAsADgAOAA4ADgAOABAAFAAaACIAKQAyAD4AUwBuAIkAqADOAPgAHwE6
AToBBQGnAE4AHwAJAPX/5f/i/+L/4P/i/+r/8//9///////8//r/+v/4//f/9f/z//P/
8//x//H/8P/u//D/7//u/+7/8P/w//D/8f/u/+3/7P/r/+n/5//l/+T/5//p/+v/7P/u
/+7/7//v/+3/6v/o/+f/5f/l/+T/5P/m/+b/5v/n/+X/4//j/+T/4v/g/97/3P/d/97/
3//g/+L/4v/h/+H/3//d/93/3f/c/9z/2//b/9r/2v/a/9j/1v/X/9f/1//U/9L/0f/R
/9H/0f/Q/8//zf/N/83/zf/M/8z/zP/L/8v/y//L/8v/y//K/8j/x//J/8r/yv/L/8v/
zf/O/8//zv/P/9H/0//S/9X/1//X/9n/2//c/97/3//j/+T/5v/o/+n/6f/r/+z/6//p
/+f/6P/o/+n/6v/p/+n/6f/p/+f/6P/o/+n/5//m/+b/5P/j/+L/4v/j/+H/4v/i/+L/
5P/k/+P/4v/h/+H/4P/f/+D/4f/i/+P/4//j/+T/5P/j/+P/4v/i/+P/5P/l/+f/5f/k
/+P/4//k/+T/5P/j/+P/4//k/+X/5f/l/+X/5f/l/+X/5v/m/+T/5P/k/+P/4v/h/+H/
4f/g/+D/4P/g/+D/4f/h/+D/3v/d/9z/2//d/93/3P/c/93/3//g/+H/5f/m/+b/5P/k
/+T/5P/m/+X/5f/l/+P/4//j/+X/5//o/+n/6f/p/+n/6f/n/+T/4P/c/9r/2P/Y/9j/
2P/W/9P/0v/R/8//0f/S/9P/1v/W/9b/1v/X/9f/1//V/9X/0//T/9P/0//T/9T/1P/S
/9L/0v/S/9T/1P/U/9T/1P/U/9T/1P/W/9f/1//X/9f/1//X/9f/1//X/9f/1//W/9b/
2P/W/9b/1v/Y/9z/5v/v//b/AAARACwASQBmAIgAsgDhAAYBHgERAc0AZAANAOX/zf+5
/67/rv+s/6z/sP+3/8H/yf/L/8z/zP/M/8z/yf/H/8f/x//J/8v/yf/K/8r/yv/J/8j/
yP/I/8j/yP/J/8n/yf/J/8n/yv/J/8j/yP/H/8f/x//G/8b/xv/H/8f/x//G/8b/x//J
/8n/yP/I/8j/yP/I/8n/yf/H/8f/yP/G/8b/xv/G/8T/xP/E/8T/xf/G/8b/x//H/8X/
xf/F/8b/xv/F/8X/xv/G/8b/xP/C/8P/w//D/8T/wv/B/8H/w//D/8L/wf/B/8H/wf/B
/8L/wv/C/8H/w//D/8P/w//G/8b/xf/F/8j/yP/H/8f/x//J/8r/y//K/8v/zf/P/9D/
0//V/9X/2f/b/9z/3v/g/+P/4//k/+b/5//n/+n/6//r/+r/6f/q/+r/6//s/+3/7f/t
/+3/7f/u/+7/7//t/+z/7P/q/+v/7P/u//H/8P/w/+//7v/w//D/7//u/+7/7//v/+//
8f/x//H/8f/x//H/8v/y//H/8f/w//D/8v/y//L/8//y//L/8v/z//T/9P/0//P/9f/1
//b/9//1//X/9f/1//f/9//4//j/9v/2//b/9f/0//P/8//z//T/9P/0//T/9P/1//X/
9P/0//X/9v/3//n/+f/4//j/+v/7//v/+//9//7//v/+//7//v/+//7//v/9//3//f/9
//3//f///wEAAgADAAMABQAFAAUAAwD+//r/9v/0//T/9P/0//T/8P/t/+z/6//t/+//
8P/x//L/8v/y//L/8//z//P/8f/v/+3/7f/t/+3/7f/u/+7/7v/u/+7/7v/v//D/8f/y
//D/8P/w//D/8P/x//H/8f/x//H/8f/x//P/8//z//P/9P/y//L/8v/y//T/+P/+/wYA
DQAYACQANQBOAGUAfgCiAMwA9QASARgB8QCVADQA+//j/9H/w//C/8T/xv/K/9L/2f/j
/+n/6f/o/+b/6P/m/+X/5f/l/+f/5f/l/+X/5v/m/+b/5f/k/+T/5P/k/+T/5f/n/+f/
5//n/+j/5//m/+b/5f/l/+X/5P/k/+T/5f/l/+P/4v/i/+P/5f/l/+T/5P/k/+T/5P/l
/+X/4//j/+T/4v/i/+L/4v/g/+D/4P/g/97/3v/d/93/3f/b/9v/2//a/9r/2f/Z/9r/
2v/a/9j/2P/Z/9n/2f/a/9j/1//X/9j/1//V/9P/0//T/9P/0//S/9L/0v/R/9P/0//T
/9P/1P/U/9P/0//U/9T/0//T/9X/1//Y/9n/2v/b/93/3//e/+H/4//j/+X/5//o/+r/
7P/v/+//8P/y//P/8//1//b/9//3//f/+f/4//j/+P/5//n/+f/5//f/+P/4//n/+f/4
//j/9v/4//j/+f/7//n/+v/6//r//P/8//v/+v/6//v/+//7//v/+//7//v/+//7//z/
/P/9//3//P/8//z//P/8//3//f/8//v/+//6//r/+v/5//r/+f/5//n/+//7//v/+//5
//n/+v/6//j/+P/4//f/9//3//j/+f/4//j/+P/4//j/+f/5//j/9//3//f/9//3//f/
9v/2//j/+f/5//n/9//4//r//P/8//z//P/8//z//P/9//3//v////3//f/9////AQAC
AAMAAwABAAEAAQD///r/9v/y//D/8P/w//D/8P/u/+v/6v/p/+n/6//s/+3/7v/u/+7/
7v/v/+//7//t/+//7f/t/+3/7P/r/+v/6v/s/+z/7P/s/+z/7P/s/+z/6v/q/+r/6v/s
/+3/7f/t/+v/6//r/+v/7f/t/+3/7f/s/+z/7v/s/+r/7P/w//b//v8FAAoAFAAnADwA
TwBkAIIAqADLAOQA5AC5AGMADgDh/8//v/+1/7b/vP/A/8T/zP/X/9//4//l/+T/4v/i
/+L/4f/h/+P/4//j/+H/4f/i/+T/4v/h/+D/4P/g/+D/4P/h/9//3//f/9//3v/d/9z/
3P/f/9//3//e/9z/3P/d/93/3//e/97/3//d/93/3P/c/9r/2v/a/9v/3f/b/9v/3P/a
/9r/2v/a/9r/2v/a/9r/2P/Y/9f/1//Z/9f/1//X/9n/2v/a/9v/2//a/9n/1v/Y/9n/
2f/Z/9r/2P/X/9f/1//X/9b/1f/X/9f/1//X/9j/2P/Y/9f/1f/V/9X/1f/Z/9r/2v/b
/97/3v/d/93/3//h/+L/4//i/+P/5f/n/+j/6//t/+3/8f/z//T/9v/2//n/+f/6//7/
/////wEABAAFAAUABQAGAAYABwAIAAkACQAJAAkACQAKAAoACwAJAAgACAAGAAYABgAH
AAkACQAKAAoACgAMAA4ADwAQAA0ADQAMAAsACwALAAsACwAOAA8AEQASABMAEwASABIA
EAAQABAAEQASABIAEgATABUAFgAXABcAFwAXABgAGQAXABcAFwAXABUAFQAWABYAFAAU
ABQAEwAUABUAFwAZABcAFgAVABQAFAAVABUAFAAUABUAFgAXABYAFQATABIAFQAXABgA
GQAfAB4AHgAcABwAHAAcABwAGwAbABsAHQAdAB0AHwAfACAAIQAhACAAHwAeABsAGgAW
ABIAEAAMAAwADAAMAAkABQADAAEAAwAHAAoADQAMAAwADAAMAA0ADQANAAsADQALAAsA
CwALAAsADAAMAAoACgAKAAoACgAKAAoACgAHAAYABQAEAAcACQAKAAsACgAJAAgABwAJ
AAkACQAJAAwADAAMAAoACgAMAA4AFAAeACcAMAA+AFMAbACHAKIAxgD0ABsBNAEuAfUA
kQA8ABMAAwDv/+P/4P/i/+L/5v/w//v/AwADAAEA/v8AAAIAAAD9///////9//v/+//7
//r/+v/8//v/+v/6//n/+P/3//f/9//3//f/9//3//f/9//4//n/+f/5//j/+P/4//n/
+f/3//b/9v/3//f/9//2//b/9f/0//P/8//x/+//7//w//D/8P/w//D/7//w//H/8v/w
//D/7//v/+//7f/t/+3/7v/u/+3/7f/u/+7/7v/s/+v/6//q/+n/6f/o/+j/6f/q/+n/
5//l/+X/5f/l/+X/5f/k/+P/4f/k/+X/5v/n/+b/5v/l/+X/5P/k/+P/4//n/+v/7v/x
//L/8//1//f/9v/5//v/+//7//3//v8AAP3////+//7/AwAFAAYACQAKAAsACwALAAsA
CgAKAAoACQAJAAkACQAHAAgACAAJAAkACAAIAAYABAAEAAUABwAFAAYABgAGAAYABgAF
AAQABAAFAAUABQAHAAcABwAHAAkACQAKAAoACQAJAAgACAAIAAgACAAJAAgACAAIAAkA
CwAMAA0ADQAKAAkACQAJAAcABwAHAAcABwAHAAgACAAIAAgACAAHAAYABQAFAAUABQAG
AAcACAAHAAcABgAEAAUABQAFAAUABQAFAAQABAAGAAcABwAHAAcACAAIAAYABgAGAAYA
BwAHAAgACQALAAsACwANAA0ADgAPAA8ADQANAA0ACwAKAAYAAgAAAPz//P/8//z//P/5
//j/9//0//X/9f/1//f/+P/5//r/+f/5//n/9//2//P/8v/x//P/8//0//T/9P/0//T/
9P/0//T/9P/0//T/9P/0//T/9P/1//X/9f/1//X/9f/1//P/8//z//P/8v/y//L/8v/y
//L/9P/6/wAACQASABwAKwBCAF0AfACeAMoA+QAgATYBLwHxAIgALQD//+3/2//O/8z/
zP/M/9D/1f/f/+f/6f/m/+b/5v/k/+P/4//j/+P/4//j/+P/4v/k/+b/5f/k/+T/5P/k
/+T/5f/l/+X/5f/l/+b/5f/k/+T/5f/l/+X/5P/m/+b/5//n/+b/5P/j/+P/5f/l/+T/
5P/m/+b/5v/n/+f/5f/l/+b/5v/m/+b/5v/k/+T/5P/k/+b/5v/l/+X/5f/j/+P/4//k
/+T/4//j/+L/4v/i/+D/4P/h/+H/4f/i/+D/3//f/+H/4f/g/9//3//f/9//3//g/+D/
4P/f/9//3//f/9//4f/i/+L/4//i/+L/4f/h/+P/5f/m/+f/6P/p/+v/7f/u//H/8//z
//f/+f/6//z//v8BAAEAAgAEAAUABQAHAAgACQAJAAkACwAKAAoACgAJAAkACQAJAAcA
CAAIAAkACwAKAAoACAAIAAgACQALAAoACgAJAAgACgAKAAkACAAJAAsADAANAAsACwAL
AAsACQAJAAoACgALAAsACgAKAAsADAANAA8ADgAOAA4ADwAQABAAEAAPABAADwAPAA8A
EQARABEAEQAPAA8AEAAQABAAEAAQAA8ADwAPABAAEQAQABAAEAAQAA8ADwAOAAwADAAN
AA4ADwAPAA8ADgAOABAAEQARABEAEQASABQAFgAWABQAFAAWABYAFgAWABgAFwAXABcA
FQAVABUAFwAXABgAGQAZABkAGQAZABcAFgASAA4ADAAKAAoACgAKAAgABQAEAAMAAwAF
AAYABwAIAAgACAAIAAcABwAHAAUABQADAAMAAwADAAMABAAEAAQABAAEAAQABAAEAAQA
BAAEAAQABAAEAAUABwAIAAkABwAHAAcABwAFAAUABQAFAAYABgAGAAgACAAIAAwAEAAY
ACEAKAAyAD8AVgBxAIoAqgDSAPsAIAE2AS8B8QCKADMACwD3/+X/2v/a/9j/2v/e/+X/
7//5//v//P/+//z/+P/3//f/9//1//f/9//3//b/9v/2//X/9P/0//T/9P/0//X/9f/1
//X/9f/2//X/9P/0//X/9f/1//T/9P/0//X/9f/z//L/8v/z//P/8//y//L/8v/y//L/
8//z//H/8f/y//L/8v/y//L/8P/w//D/8P/w//D/7//v//H/7//v/+//7v/u/+3/7f/u
/+7/7v/s/+r/6//r/+v/6v/o/+f/5//p/+n/6P/n/+n/6f/p/+n/6P/o/+j/5//n/+f/
5//n/+b/5v/l/+X/5//o/+j/6f/p/+v/7P/t/+z/7f/v//H/8v/1//f/9//3//n/+v/8
//3/AQACAAQABgAHAAcACQAKAAsACwALAA0ADAAMAAwACwALAAsACwALAAwADAANAA0A
DAAMAAoACAAIAAkACwALAAwADAAMAAwADAALAAoADAANAA0ADQANAA0ADQANAA0ADQAO
AA4ADgAPAA8AEAAQABAAEAARABIAEgASABMAEgASABIAEQASABEAEQARABMAEwATABMA
EwATABQAFAAUABQAFAATABQAEwATABMAEgASABIAEgAQABEAEQAQABEAEQARABEAEwAT
ABIAEgAQABEAEQARABEAEgAUABYAFgAWABUAFQAZABoAGAAYABgAGAAZABkAGgAbABkA
GQAZABsAGwAcAB0AHQAdAB0AHQAbABYAEgAOAAwACwAMAA0ADgAMAAkACAAHAAkACwAM
AA0ADAAMAAwADAANAA0ADQALAAsACQAJAAkACwALAAwADAAKAAoACgAKAAwADAAMAAwA
CgAKAAoACgAKAAsACwALAAsACwALAAsADQANAA0ADQAMAAwADAAMAAwADgAUABoAIgAr
ADIAPgBRAGgAfQCWALgA4AAFASABHgHpAIkAMgAHAPf/5//b/9z/4P/m/+z/8v/7/wMA
BQAHAAYABgACAAIAAwADAAEAAQADAAMAAwAEAAQABAADAAIAAgAEAAQABAAFAAMAAwAD
AAMABAADAAIAAgADAAMAAwACAAQABAAFAAUABAACAAEAAQABAAEAAAAAAAAAAAAAAAEA
AQD/////AAD+//7//v/+//7//v/+//7//v/+//3//f////3//f/9//z//P/7//v//P/8
//z/+v/4//n/+f/5//n/+P/4//n/+f/5//j/9//3//f/9//3//j/+P/4//f/9//3//f/
9//4//j/9//3//r/+v/5//n/+//9//7/////////AAABAAAAAwAFAAUACQALAAwADgAO
ABEAEQASABQAFQAVABcAGgAbABsAGwAdABwAHAAcAB0AHQAdAB0AGwAcABwAHQAbABoA
GgAYABoAGgAbAB0AGwAcABwAHAAdAB4AHgAeAB4AHwAfAB8AHwAfAB8AHwAfAB8AIAAg
ACAAIQAhACIAIgAiACIAIwAiACIAIgAjACQAJAAkACMAJAAjACMAIwAhACEAIQAhACMA
IwAkACQAIwAiACEAHwAhACEAIgAjACIAIgAiACIAIAAhACEAIAAhACEAIQAhAB8AHwAe
AB4AIAAhACEAIQAfACAAIgAkACYAJgAnACYAJgAmACYAJgAnACcAKAApACkAKQApACsA
KwAsAC0ALQArACsAKwApACgAJAAgAB4AHAAcABwAHAAYABUAFAATABUAFwAYABkAGgAa
ABoAGgAdAB0AHQAbABwAGwAcAB0AGwAbABwAHAAfACAAIQAiACAAIAAgACAAIgAiACIA
IgAjACUAJgAnACkAKQApACkAJwAnACcAJwAoACgAKgAsACwALAAuADQAPABDAEoAVABl
AHgAiwCgAL4A5AALASgBNgEfAdEAdAA3AB8AEQADAAAABAAGAAYADgAXACEAKQAtAC4A
KgAmACQAIwAhACEAJQAnACkAKQAsACoAKQAnACUAJAAkACQAJAAlACUAJQAlACUAJAAj
ACIAIgAjACMAIwAiACAAIAAhACEAIQAgACAAIQAgAB8AHQAcABwAHAAcAB0AHQAbABsA
HAAcABwAHAAcABoAGgAaABoAGAAYABcAFwAVABMAEwATABYAFgAVABUAFQAUABMAEAAO
AA8ADwAPAA4ADAALAAsADQANAAwACwAJAAkACQAJAAoACgAKAAkACQAJAAkACQAJAAgA
BgAFAAcACAAIAAkACwANAA4ADwAQABEAEwAVABQAFwAZABkAHQAfACAAIgAgACMAIwAk
ACYAJwAnACkALgAvAC8ALwAtACwALAAsAC4ALwAwADEALwAwADAAMQAvAC4ALgAsACwA
LAAtAC8ALwAwADAAMAAyADIAMQAwAC4ALwAvAC8ALQAtAC0ALQAvAC8AMAAwAC0ALQAs
ACwALAAsACwALQAvADAAMQAzADIAMgAyADEALgAtAC0ALQAtAC0ALQAtACoAKQApACgA
JgAmACYAJQAnACcAKAApACcAJgAlACQAJAAlACUAJAAlACUAJQAlACIAIQAfAB4AHgAf
AB8AHwAfACAAIgAkACIAJAAmACQAJAAkACQAJAAjACMAIwAhACEAIQAjACEAIgAjACMA
JQAlACUAIwAiAB4AGgAYABUAFAATABIADwALAAkABwAHAAkACgALAAoACgAKAAoACQAJ
AAkABwAHAAUABQAFAAUABQAGAAYABQAEAAMAAgABAAAA///+/wAAAAAAAAAA//////7/
/f////////////z/+//6//n/9v/4//r/+v/6//r//v8CAAwAFQAcACQANQBOAGsAjACw
ANwABQEkATIBFQG7AFQAEQDz/9//zf/I/8j/xP/C/8T/y//V/9//3//e/+D/4v/g/9v/
2f/Z/9X/0//T/9X/1v/U/9T/0//S/9L/z//O/83/zf/N/83/zf/N/87/zf/M/8z/yv/J
/8j/xv/G/8b/x//H/8b/xP/D/8P/wf/B/8D/wP++/77/vv+//7//vf+9/77/vP+8/7z/
vP+4/7j/uP+4/7f/tv+0/7P/tf+z/7P/s/+y/7D/rf+r/6z/rP+s/6r/qf+p/6j/p/+m
/6T/o/+j/6T/o/+h/5//n/+f/5//n/+f/57/nf+b/5n/mf+Z/5n/mP+Y/5f/l/+a/5r/
mf+Z/5n/m/+c/53/nf+d/57/n/+e/6H/o/+j/6f/qf+q/6z/rP+v/6//sP+w/7H/sf+z
/7X/tf+0/7P/tf+0/7T/tP+y/7H/sP+v/63/rv+u/6//sf+w/7D/rv+u/67/r/+x/67/
rv+t/6z/rP+s/6v/qv+q/6v/q/+r/63/rf+t/63/q/+r/6z/rP+t/63/rP+s/6r/qv+q
/6v/rP+s/6z/rf+t/6z/q/+p/6r/qf+p/6n/q/+r/6v/q/+p/6n/qv+q/6r/qv+q/6n/
qP+n/6f/p/+k/6T/pP+k/6X/p/+o/6j/pf+l/6X/pf+n/6f/pv+m/6T/pf+l/6X/o/+k
/6b/qP+q/6r/qf+q/6r/qv+q/6r/rP+r/6v/q/+t/63/rf+v/6//sP+x/7H/r/+v/6//
rf+p/6T/n/+c/5v/nP+d/57/nP+Z/5j/l/+Z/5v/nP+d/57/nv+e/57/nf+d/53/m/+b
/5n/mf+Z/5n/mf+a/5r/mv+a/5r/mv+a/5r/mv+a/5z/nP+c/5z/m/+b/5r/mf+a/5v/
nP+d/53/nf+d/53/nv+c/5z/nP+e/57/oP+o/7D/u//G/9T/6/8GACMARABqAJgAwwDe
ANwAqQBFAOL/q/+V/4H/c/9u/27/bv9w/3r/hf+N/5H/kf+S/5L/kv+O/43/jf+P/5H/
kf+R/5H/kP+O/47/jf+M/4z/jv+O/47/j/+N/43/jf+N/4z/i/+K/4r/jf+N/43/jP+K
/4r/i/+L/43/jP+M/43/i/+L/4r/iv+K/4r/iv+L/43/i/+L/4z/iv+K/4r/iv+I/4j/
iP+I/4r/iv+J/4n/if+H/4f/h/+I/4j/h/+H/4j/iP+I/4b/hP+F/4X/hf+G/4T/g/+D
/4X/hf+E/4P/g/+D/4P/g/+E/4T/hP+D/4P/g/+D/4P/hv+G/4X/hf+G/4b/hf+F/4f/
if+I/w==
         </WaveFormData>
      </LeadData>
   </Waveform>
</RestingECG>
