# Supplementary material for: Detection of Left Atrial Enlargement Using a Convolutional Neural Network-Enabled Electrocardiogram
Source: Front Cardiovasc Med. 2020 Dec 17;7:609976. doi: 10.3389/fcvm.2020.609976 (PMC7773668; doi:10.3389/fcvm.2020.609976)
Supplement: Supplementary file 5 [file Data_Sheet_5.ZIP › normal4/1802037027_5934_0000000K.XML]

<?xml version="1.0" encoding="Windows-1252"?>
<!DOCTYPE RestingECG SYSTEM "restecg.dtd">
<RestingECG>
   <PatientDemographics>
      <PatientID>1802037027</PatientID>
      <PatientAge>65</PatientAge>
      <AgeUnits>Years</AgeUnits>
      <Gender>Female</Gender>
      <PatientLastName>fengnv</PatientLastName>
   </PatientDemographics>
   <TestDemographics>
      <DataType>Resting</DataType>
      <Site>1</Site>
      <AcquisitionDevice>MAC55</AcquisitionDevice>
      <Status>Unconfirmed</Status>
      <Priority>Normal</Priority>
      <AcquisitionTime>09:08:48</AcquisitionTime>
      <AcquisitionDate>05-09-2017</AcquisitionDate>
      <CartNumber>1</CartNumber>
      <AcquisitionSoftwareVersion>009C</AcquisitionSoftwareVersion>
      <XMLSourceVersion>MAC5000 v1.0</XMLSourceVersion>
   </TestDemographics>
   <RestingECGMeasurements>
      <VentricularRate>77</VentricularRate>
      <AtrialRate>77</AtrialRate>
      <PRInterval>140</PRInterval>
      <QRSDuration>88</QRSDuration>
      <QTInterval>390</QTInterval>
      <QTCorrected>441</QTCorrected>
      <PAxis>-15</PAxis>
      <RAxis>37</RAxis>
      <TAxis>33</TAxis>
      <QRSCount>13</QRSCount>
      <QOnset>213</QOnset>
      <QOffset>257</QOffset>
      <POnset>143</POnset>
      <POffset>189</POffset>
      <TOffset>408</TOffset>
      <ECGSampleBase>500</ECGSampleBase>
      <ECGSampleExponent>0</ECGSampleExponent>
   </RestingECGMeasurements>
   <Diagnosis>
      <Modality>Resting</Modality>
         <StatementCount>2</StatementCount>
         <LabelText>12SL ��ϳ���</LabelText>
      <DiagnosisStatement>
         <StmtFlag>ENDSLINE</StmtFlag>
         <StmtText>�������</StmtText>
      </DiagnosisStatement>
      <DiagnosisStatement>
         <StmtFlag>ENDSLINE</StmtFlag>
         <StmtText>���� ECG</StmtText>
      </DiagnosisStatement>
   </Diagnosis>
   <Waveform>
      <WaveformType>Rhythm</WaveformType>
      <WaveformStartTime>0</WaveformStartTime>
      <NumberofLeads>8</NumberofLeads>
      <SampleType>CONTINUOUS_SAMPLES</SampleType>
      <SampleBase>500</SampleBase>
      <SampleExponent>0</SampleExponent>
      <HighPassFilter>16</HighPassFilter>
      <LowPassFilter>150</LowPassFilter>
      <ACFilter>NONE</ACFilter>
      <LeadData>
         <LeadByteCountTotal>10000</LeadByteCountTotal>
         <LeadTimeOffset>0</LeadTimeOffset>
         <LeadSampleCountTotal>5000</LeadSampleCountTotal>
         <LeadAmplitudeUnitsPerBit>4.88</LeadAmplitudeUnitsPerBit>
         <LeadAmplitudeUnits>��V</LeadAmplitudeUnits>
         <LeadHighLimit>2147483647</LeadHighLimit>
         <LeadLowLimit>268435456</LeadLowLimit>
         <LeadID>I</LeadID>
         <LeadOffsetFirstSample>0</LeadOffsetFirstSample>
         <FirstSampleBaseline>0</FirstSampleBaseline>
         <LeadSampleSize>2</LeadSampleSize>
         <LeadOff>FALSE</LeadOff>
         <BaselineSway>FALSE</BaselineSway>
         <ExcessiveACNoise>FALSE</ExcessiveACNoise>
         <MuscleNoise>FALSE</MuscleNoise>
         <LeadDataCRC32>393958693</LeadDataCRC32>
         <WaveFormData>
HAAcABwAHAAeAB4AHgAeABwAHAAcABwAHgAeAB4AHgAeAB4AHgAeAB4AHgAeAB4AHgAe
AB4AHgAgACAAIAAgACAAIAAgACAAIAAgACAAIAAeAB4AHgAeAB8AIAAhACIAIgAiACIA
IgAgACAAIAAgAB4AHgAeAB4AHgAgACAAIAAfACEAIQAgACEAJAAnACoALAArACoAKwAs
AC4AMAAuACwALAAsACwAMAAyADIAMAAvAC8AMAAwADEAMQAwAC4AKQApACoALAAqACkA
KQAnACkAKQAjAB8AHAAaABgAFwAaABsAHAAdABwAGwAaABkAGQAXABcAGAAZABoAGwAb
ABkAGgAaABoAGAATABMAGAAVABAAEwAXABIAEgAdACgANABIAF0AcgCSALIAyADTANUA
xgCvAJUAfQBtAGIAWwBNAD4AMgApACcALQAxAC0AJwAlACYAIwAhACAAIAAeACAAJAAi
ACIAIgAiACEAHwAeAB0AHQAdAB0AHQAgACEAIQAiACAAHwAeAB8AIQAgACAAIAAgACEA
JAAlACIAIgAiACQAJgAlACMAJQAnACkAKQApACkAKQAqACoALAAsACwALQAvADAAMAAw
ADEAMQAxADEANAA0ADQANAA3ADcANwA4ADkAOwA7ADwAPQA9AD4AQgBBAEAAPgA9AEEA
QgBCAEIARABFAEgASQBJAEkASQBJAEgARwBIAEcASABHAEgASQBJAEcASQBLAEsASQBJ
AEgARgBHAEcARgBFAEUARABEAEYARABDAEEAPQA9AD4APgA9ADoAOQA5ADgANgA0ADQA
NQA1ADYANQAyADEALwAuAC4ALwAwADAAMAAvAC4ALgAtAC0ALQAsACwALQAtACsAKwAs
ACwAKwAtAC0ALgAuACwALAAqACoALAArACsAKwApACkAKgAqACoAKgAqACsAKQAqACoA
KgAqACgAKAAoACYAKAAoACgAKAAoACgAJwAlACYAJwAnACcAJwAnACYAKAAoACgAKAAn
ACcAJgAmACQAIwAjACMAJQAjACYAJgAkACEAIwAkACYAJQAlACUAJAAkACQAIgAiACQA
JAAkACQAIwAiACIAIAAeACAAIgAiACEAIQAhACAAIAAhACEAIAAgACAAIAAgACAAIAAh
AB8AIAAgACAAIAAgACAAHgAgACAAHwAfACAAHwAfACAAIwAmACcAKQAoACcAKwAsAC4A
MAAsACoAKgAqACoALAAuAC4ALAArACsALAAsAC0ALQAsACsAKQAqACwAKwAmACQAIwAh
ACEAIQAbABgAGQAZABkAFwAXABcAFwAXABcAFwAXABUAFQATABMAFAAUABQAFAAVABUA
FgAWABYAFAAXABUAEAANAAwACwAJAA4AFAATABQAJAA2AEcAXAB4AJIAqAC5ALsAsACb
AHsAXwBVAE4ARQA5ACwAHgAVABcAGQAbAB8AIQAdABgAFwAZABoAGgAYABgAHAAZABgA
FwAWABgAFwAXABcAFwAXABcAFwAXABcAFgAWABcAFwAXABkAGQAYABgAGAAVABUAFwAX
ABgAGAAYABoAGgAZABcAGQAZABsAGwAbABkAGQAaABoAGgAaABoAGwAdAB4AHgAeACEA
IQAhACEAIAAgACAAIAAhACEAIQAiACMAJQAlACYAJgAlACUAKAAoACgAJwAnACsALAAs
ACwAMAAxADQANQAzADEALwAtADAAMQA0ADUAMwAxADEAMQAxAC8AMQAzADMAMQAxADAA
MAAxADEAMAAtAC0ALAAsACwAKgApACcAJQAlACYAJgAjACAAHwAfAB4AHAAaABoAHAAb
ABsAGQAZABkAGAAYABUAFQAVABQAFAATABIAEgAUABUAFgAWABQAFQAVABMAEQASABIA
EQATABMAFAAUABQAFAASABIAFAATABMAEwATABMAFAAUABQAFAAUABUAFQAWABYAFgAU
ABIAEgASABIAFAAUABQAFAAUABQAEwATABQAFQAVABUAFQAVABQAFAAUABQAFAATABMA
EgASABMAEwAUABUAEgAPABEAEAARAA8AEgAUABMAEQAQAA8AEAAQABAADgAMAA4ADgAO
AA8ADwAPABAADgAMAA4AEAAQAA8ADwAPAAwADAANAA0ADgAOAA4ADgAOAA4ADgAPAA4A
DgANAAsACgANAA4ADwAOABAADgAMAAwADAAMAAwADAAKAAwADAAMAA0ADwAPABAAEAAS
ABQAFAAXABcAFwAXABgAGgAcABoAGAAYABgAGgAcAB4AHgAcABsAGwAcAB4AHwAfAB4A
GgAXABcAGAAcABgAFwAXABMAEwATAA0ACQAJAAgABwAHAAcABwAHAAkACQAJAAkABwAH
AAUABQAGAAYABgAGAAUABQAGAAYABgAEAAUABwAEAAMAAAD9/wEABgAGAAcAEgAkADoA
TQBkAIIAoAC2AL0AswCkAI0AdQBfAE8ARgBBADMAIgAYABMAFwAXABkAGwATAAsAEAAV
AA8ACgAOAA4ADgAQAA8ADgANAAwADAALAAsACwALAAsACwALAA0ADQAMAAwADQANAA0A
DwANAAwADAAMAA0ADQAPAA8ADgAOAA4AEAAOAA0ACwANAA8AEQARABEAEQARABIAEgAQ
ABAAEAARABIAFAAVABYAFgAVABQAEwAWABYAFgAWABcAFwAXABgAFwAZABkAGgAbABsA
HAAgACEAIAAeAB0AHwAgACAAIAAhACEAIwAjACQAJQAmACcAKAAnACgAJwAlACMAIwAj
ACQAIwAmACkAJwAlACUAJAAiACMAIwAiACEAIQAgACAAIAAeAB0AGwAbABsAHAAcABkA
FgAVABUAFgAUABIAEgASABEAEQAPAA0ADQAMAAwADgAPABAAEAAMAAsACgAKAAsACwAL
AAoACgALAAsACQALAAwADAALAAkACQAKAAoACgAKAAgACAAJAAkACgALAAoACQAJAAgA
CAAIAAgACQAJAAoACgAKAAoACAAIAAgACAAKAAoACgAIAAgACAAHAAcACAAJAAkACQAJ
AAkACAAIAAgACAAIAAsACwAKAAoACQAHAAYABQAHAAUACAAIAAQAAQADAAQABgAFAAUA
BQAGAAYABgAEAAQABgAGAAYACAAHAAYABgAEAAIABAAGAAYABQAFAAUABAAEAAUABQAE
AAQABAAEAAIAAgACAAMAAwAEAAQAAwACAAUABgAHAAYABgAEAAIABAADAAIAAwAEAAUA
BgAGAAQABgAGAAUABQAGAAUABAAEAAYACAAMAA8ADwAPABMAFAAWABgAFgAUABQAFAAU
ABYAGAAYABgAFwAXABgAFgAXABcAFgASAA8ADwAQABIADgANAA0ADQANAA0ABwABAAEA
AAD//////////////////////////////f/9//7//v/+//7//f/9//7//v/+//7////5
//b/9//2//P/8//2//z/AwAMABwAMABDAGAAgACYAKwAuwC1AJ4AhQBrAFMARQA+ADUA
JwAYABAACwAPAA8ADQALAAsACQAGAAUABQAGAAQABAACAAIABAAEAAQABAAGAAUABQAF
AAMAAwADAAMABAAFAAUABgAEAAMAAgADAAUABAAEAAQAAwADAAUABQAEAAQABAAGAAYA
BQADAAUAAwAFAAUABQAHAAcACAAIAAgACAAIAAkABwAIAAgACAAJAAkACQAJAAoACgAK
AAoADQANAA0ADgANAA8ADwAQABAADwAPABIAFgAWABUAFQAXABgAGAAYABcAFwAZABkA
GwAbABsAGwAcABsAHAAbABwAGwAcAB0AGwAZABsAHQAdABsAGwAaABwAHQAdABwAGwAb
ABoAGgAaABgAFwAVABAADwAPAA4ADAAKAAoACwAKAAgABgAGAAgABwAHAAUAAwADAAIA
AgACAAMABAAEAAIAAQAAAAAAAwADAAMAAgAAAAEAAQD//wEAAgACAAEAAQABAAIAAgAA
AAAA/v/+/wAA/////////f/9//7//v/+//7//v//////AAAAAAAA/v/8//z//P/7//7/
//8AAAAAAAAAAP///f/+//////8BAAEAAQAAAP7//v/+//7/AQABAAAAAAD+//3//f/9
//v/+f/8//z//f/7//7/AAD+//3//f/9//7//v/+//z//P/+//7//v/8//v/+v/6//v/
+v/9/wAA/v/7//n/9//3//j/+v/7//r/+v/6//r/+v/6//r/+//5//r/+v/5//n//P/8
//z//P/8//r/+P/6//r/+P/5//v/+//8//z//v8AAAAAAwADAAMABQAGAAgACgAIAAYA
BgAGAAYACAAKAAoACAAHAAcACAAGAAcABwAGAAYAAwADAAQABgACAAEAAQABAAEAAQD7
//n/+f/4//f/9f/1//X/9f/1//X/9f/1//P/8//x//H/8v/y//L/8v/z//P/9P/0//r/
+v/x/+//8v/v/+z/6//t//D/9P/3/wAADgAcAC0ARABeAHIAiACXAJEAfABhAEcANQAx
ACwAIQATAAgA/P/1//f/+f/7/wEAAQD7//j/+f/7//j/9v/2//b/9v/3//j/+f/6//j/
9//3//f/9//3//f/9//3//f/9v/2//f/9//3//n/+f/4//j/+P/1//X/9//3//j/+P/4
//r/+v/5//f/+f/3//n/+f/5//v/+//8//z/+v/6//r/+//7//z//P/8//v/+//7//v/
/f/+////AAD///////8AAAEAAwADAAQABgAFAAUACAAIAAgABwAHAAkACgAKAAoADQAN
AA8ADwARABEAEQARABIAEQASABEAEwARABEAEQARAA8AEQATABMAEQARABAAEAARABEA
EAAPAA8ADgAOAAwACgAJAAcABQAFAAYABgADAAAA/////wAA/v/8//z//v/9//3/+//5
//n/+P/4//b/9//4//j/9v/1//T/9P/1//X/9f/0//b/9//3//X/8//0//T/8//x//H/
8v/y//P/9P/z//T/9P/z//P/8//z//P/9P/0//T/9P/0//X/9P/0//P/8v/y//D/8P/w
/+//8v/z//T/8v/y//L/8f/w//D/8P/v//L/8//0//T/8v/y//L/8v/x//H/8P/w//L/
8f/x//H/8f/v//L/8v/w/+3/7//w//L/8f/x//H/8f/w/+//7P/u//D/8P/w//D/7//u
/+7/7P/q/+z/7v/u/+3/7f/t/+v/7P/u/+//8P/w//D/8P/s/+z/7P/t/+v/7P/s/+v/
6//t/+3/7f/s/+z/6v/o/+z/6f/u/+z/7P/s/+z/7v/s/+7/7v/s/+3/7//v/+7/7v/w
//L/9P/3//f/9//3//j/+v/8//z/+v/6//r/+v/8//7//v/8//v/+//8//r/+//7//r/
+v/3//f/+P/4//T/8//z//P/8//z/+3/6//r/+r/6f/r/+v/6//r/+v/6//r/+v/6//r
/+n/6f/o/+j/6P/o/+f/5//o/+j/6P/q/+v/6f/m/+H/4v/j/+X/5v/m/+v//v8SACIA
NQBMAGgAhACaAJ8AkwCAAGkAUQA/ADcALgAfAA8ABgD+//f/9f/7//3/+f/5//f/9P/z
//P/8P/w//D/8P/u//D/8P/w//D/8P/v/+//7//v/+//7//v/+3/7f/s/+z/7f/t/+3/
7//x//D/8P/w/+//7//x//H/7v/u/+7/8P/y//H/7//x//H/8//z//P/8f/x//L/8v/0
//T/9P/1//P/9P/0//T/9f/1//X/9f/4//j/+P/4//n/+f/5//r/+f/7//v//P/8//v/
+//+/wAAAAD/////AQACAAIAAgAFAAUABwAHAAUABQAFAAUABwAHAAkACQAJAAcABwAH
AAkABwAJAAsACQAHAAcABgAIAAkACQAIAAcABwAGAAYABAACAAEA////////AAAAAPv/
+P/3//f/9//2//X/9v/0//P/8//x//L/8//z//T/8//z//P/8v/w/+//7v/u//H/8f/x
//D/8P/x//H/7//v//D/8P/v/+//7//w//D/7v/u/+z/7P/t/+3/7v/v/+3/7f/u/+7/
7P/s/+z/7f/t/+7/7v/u/+7/7P/s/+z/6v/s/+z/7P/u/+7/7v/t/+3/7v/v/+//7v/t
/+z/6v/q/+r/6v/q/+3/7f/s/+z/7v/t/+3/7f/t/+v/7v/u/+3/6//u//D/7v/t/+3/
7f/u/+7/7v/s/+7/8P/w//D/7v/t/+z/7P/s/+r/7P/u/+7/7f/t/+3/7P/s/+3/7f/s
/+z/7P/s/+v/7P/t/+//7f/u/+7/7f/p/+v/6//r/+3/7v/t/+z/8v/u/+z/7P/s/+z/
7f/s/+//8P/u/+//8f/x//L/8v/0//b/+P/7//v/+//7//z//v8AAPz/+v/6//r/+//+
/wEAAgAAAP////8AAP7///////7//f/7//z//v/+//r/+f/5//f/9//3//H/7//v/+7/
7f/t/+3/7f/t/+v/6//r/+v/6//r/+n/6f/o/+j/6P/o/+n/6f/q/+r/7v/q/+n/5//k
/+X/6P/l/+P/5P/o/+n/6v/8/xAAHwAyAFAAcACMAKEAowCWAIEAZQBLADkALAAlABsA
DgAEAPn/+f/9//f/9f/3//X/8v/x/+//8P/0//T/8v/w//D/8P/w//D/8P/v/+//7//v
/+//7//v/+//7//u/+7/7f/t/+3/7//x//D/8P/w/+3/7f/v/+//8P/w//D/8v/y//H/
7//x/+//8f/x//H/8//z//T/9P/y//L/8v/z//P/9P/0//T/9f/1//X/9f/0//T/9P/0
//b/9//4//r/+v/7//r/+v/8//v/+//+/wIAAgABAAEAAgACAAEAAAADAAMABQAFAAUA
BQAFAAUABwAHAAkACQAHAAUABQAFAAcABQAHAAkACQAHAAcABgAEAAUABQAEAAMAAwAC
AAIABAACAAEA///7//v//P/8//n/9v/1//X/9v/0//L/8v/0//P/8//x/+//7//u/+7/
7f/t/+3/7P/t/+3/7f/u/+7/7f/s/+r/6v/r/+v/6f/r/+z/7P/r/+r/6f/p/+j/6v/q
/+j/6P/q/+n/6f/p/+v/6//s/+z/6//q/+n/6f/n/+j/6P/o/+r/6P/o/+j/6P/q/+r/
6v/o/+j/6P/n/+n/6v/r/+v/6v/p/+j/5v/m/+b/5v/m/+n/6f/o/+j/5v/l/+X/5f/l
/+P/5v/m/+X/4//m/+j/6P/n/+f/5//n/+b/5f/i/+L/5P/k/+T/5v/l/+T/5P/k/+L/
5P/m/+b/5f/l/+X/5P/k/+X/5f/l/+T/4//i/+L/4v/i/+P/4f/i/+L/4f/h/+H/5//r
/+b/5P/k/+T/5P/n/+b/6f/q/+j/6f/r/+v/7P/s/+7/8P/0//f/9//3//f/+P/6//z/
+v/4//j/+P/5//z///8AAPz/+//7//z//P/9//3//P/7//n/+v/8/wAA/P/7//v/+P/3
//b/7//u/+//7//v//H/8f/x//H/7//v/+//7//x//H/7//v//D/8P/w//D/7//v//D/
8P/y//T/8f/v/+7/7//s/+n/6f/w//b/9/8AABIAJAA5AFAAagCCAJwApQCZAIYAcQBV
AD0AMwAyACkAGwAOAAIA/f8BAAUABQADAAEAAwACAP//AQAAAPz/AgAGAAIAAAAAAAAA
AAACAAEAAQABAAEAAQABAAEAAwADAAIAAgADAAMAAwAFAAUABAAEAAQAAwADAAUABQAE
AAQABAAGAAYABQADAAUABwAJAAkACQAJAAkACgAKAAgACAAIAAkACgAMAA0ADgANAA0A
DQANAA4ADgAOAA4AEQARABEAEgARABMAEwAUABUAFQAWABoAGwAaABgAFwAaABwAHQAe
AB8AHwAhACEAIQAhACEAIQAlACUAJwAnACUAIwAjACMAJQAjACUAJwAlACMAIwAiACQA
JQAlACQAIwAjACIAIgAgAB4AHQAbABkAGQAaABoAGQAWABUAFQAUABIAEAAQABAADwAP
AA0ADQANAAwADAALAAsACwAKAAoACQAIAAgACwALAAsACgAIAAkACQAHAAkACgAKAAkA
BwAHAAgACAAKAAoACAAIAAkACQAKAAsACgAJAAkACAAKAAoACgALAAkACgAKAAoACwAK
AAsADAAJAAoACQAIAAoACgAKAAkABwAIAAkACQALAAsACwAKAAoACgAKAAoACwALAAoA
CgAIAAcABwAHAAkABwAKAAoACgAHAAkACgAKAAkACQAJAAwADAAMAAoACQAKAAkACAAJ
AAkACQAKAAgABgAIAAoACgAJAAkACQAIAAgACQAJAAgACAAIAAgABgAGAAYABwAHAAgA
CAAHAAUABwAHAAcACAAIAAYABAAIAAYABwAIAAkACgAIAAYACAAIAAYABwAJAAkACgAK
AAwADgAQABMAEwATABMAFAAWABgAGAAWABYAFgAWABgAGgAaABgAFwAXABgAFgAXABcA
FgAVABMAFAAWABYAEgARABEADwAPAA8ACQADAAMAAgABAAMAAwADAAMAAQABAAEAAQAB
AAEA/////wAAAAAAAAAA/f/9//7//v/8//7///////z/+f/2//f/9f/0//b//f8GABAA
JAA9AFAAYgB+AKAAuwC7AKoAlwCBAGcAVQBMAEUANwAkABgADwALAAsADQAPAA0ACwAM
AAcAAwAEAAQABAAGAAQAAgACAAIAAgACAAEAAQABAAMAAwADAAMAAQABAAAAAAADAAMA
AwAFAAMAAgACAAIAAwADAAUABQAEAAQABAAGAAQAAwABAAMAAwAFAAUABQAHAAcACAAI
AAYABgAGAAcACQAKAAoACgAJAAkACQAJAAwADAAMAAwACwALAAsADAANAA8ADwAQABAA
DwAPABIAEgASABEAEQAVABYAFgAWABUAFQAXABcAGQAZABkAGQAbABsAHQAdAB0AGwAb
ABsAHAAbAB4AIQAgAB0AHAAaABgAGQAZABgAGQAZABgAGAAWABQAEwARABAAEQATABQA
EwAQAA8ADwAOAAwACgAKAAkABwAGAAMAAwADAAIAAgAEAAUABgAGAAIAAQAAAAAAAQAB
AAEAAAAAAAEAAQD/////AAAAAP///////wAAAAAAAAAA/v/+/wAA/////////////wAA
AAD///7//f/9//3//v/+//7/AAD+//7//v/6//z//P/8//7//v/+//3/+//8//3//f/9
//3//f/8//z//P/8//z/+//7//r/+v/7//v//P/9//v/+f/8//z/+//5//z//v/8//v/
+//7//7//v/+//z/+//8//v/+v/4//f/9v/2//f/9v/5//z/+v/5//n/+f/4//j/+f/5
//j/+P/4//j/+P/4//j/+f/3//j/+P/3//f/+f/5//n/+P/4//b/9P/2//f/+f/8//r/
+f/4//f/9v/2//T/9v/2//j/+f/7//v/+v/6//z//v8CAAUABQAFAAUABgAIAAoACAAG
AAYABgAIAAoADAAMAAoACQAJAAoACAAJAAkACAAEAAEAAQACAAQAAAD/////////////
+f/1//X/9P/z//H/8f/x//H/8f/x//H/8f/x//H/7//v/+7/7v/u/+7/7v/v//H/8v/y
//L/8f/t/+7/7f/m/+H/4f/k/+r/8f/4/wQAGAAvAEQAYgCCAKIAtwC5AKoAlQB7AF0A
SwBCADkAKQAYAAoA/////wMA///9/wEA///6//n/+f/6//j/9v/2//b/9//4//n/+v/6
//n/+f/5//f/9//3//f/9//3//b/9v/3//f/9//5//v/+v/6//r/+//7//3//f/6//r/
+v/8//z/+//5//v/+//9//3//f/9//3//v/+//7//v/+//////8AAAAAAAABAAEAAQAB
AAIAAgACAAIABgAHAAgACgAIAAkACAAIAAgABwAHAAoADgAOAA0ADQAPABAAEAAQABMA
EwAVABUAFQAVABUAFQAVABUAFwAXABcAFQAVABUAFgAVABgAGwAZABcAFwAWABQAFQAV
ABQAEwATABIAEgATABIAEgARAA0ADQAOAA4ACwAIAAcABwAIAAYABAAEAAIAAQABAP//
/v//////AAD+////AAAAAP7//f/8//z/+//7//v/+v/6//v/+//5//v//P/8//v/+v/5
//n/+P/7//z/+//8//z/+//7//v/+//7//z//P/8//z//P/9//z//P/7//r/+v/4//j/
+P/3//r/+//8//v/+v/5//f/+f/6//v/+//6//n/+P/2//j/+P/4//j/+v/7//v//P/7
//n/+P/3//j/9//7//z/+f/1//b/9v/3//f/+P/5//j/+P/4//b/9v/4//j/+P/4//f/
9v/2//j/9v/4//r/+f/3//b/9f/y//L/8//z//X/9v/3//j/+P/4//j/+f/4//j/9//1
//P/9f/1//X/9//4//f/9v/4//P/8P/x//L/8//0//X/9P/3//j/9//3//j/9//4//j/
+v/8//7/AQABAAEAAQACAAQABgAEAAIAAgACAAIABAAGAAYABAADAAMABAAGAAcABwAG
AAIA/////wAABAAAAP/////7//v/+//1//P/8//y//H/7//v/+//7//x//H/8f/x//H/
8f/v/+//8P/w//D/8P/t/+3/7v/u/+r/7P/v/+//7v/r/+j/5f/n/+r/7v/1/wAACgAa
ADMATgBmAHwAlACjAJ0AiABpAEcANQAxACwAHwATAAIA9P/z//n/+f/1//n/+//5//b/
9//1//T/9v/0//L/9v/2//b/9v/2//b/9f/1//X/9P/z//L/8f/y//P/8//0//P/8//z
//X/9f/0//T/9P/z//P/9f/1//b/9v/2//j/9v/1//P/9f/1//f/9//3//f/9//4//j/
9v/2//b/9//4//r/+//8//v/+//7//v//v/+//7//v////////8AAP//AQABAAIABAAD
AAMABgAIAAgABwAHAAkACgAKAAoACwALAA0ADQANAA0ADQANAA0ADQAPAA8AEQAPAA8A
DwARAA8AEQATABEADwAPAA4ADgAPAA8ADgALAAsACgAKAAwACgAJAAcABwAHAAgACAAD
AAAA/////wAA/v/8//z/+v/5//n/9//3//f/9v/2//T/9f/2//b/9P/z//L/8v/z//P/
8//y//D/8f/x/+//8f/y//L/8f/x//H/8v/y//L/8v/w//D/7v/t/+3/7f/u/+//8f/y
//D/8P/w//H/8//0//T/9P/0//L/8v/y/+7/8P/w//D/8v/y//L/8f/v//D/8f/x//H/
8f/x//D/8P/w//D/8P/x//H/8P/w//D/7//v/+//8f/v//L/8v/u/+v/7f/u/+7/7f/t
/+3/7v/u/+7/7P/s/+7/7v/u/+z/6//q/+r/7P/q/+z/7v/u/+3/7f/t/+r/6v/r/+v/
7P/s/+z/7P/o/+j/6P/p/+n/6v/q/+n/6f/r/+v/6//q/+z/6v/q/+r/6v/q/+j/6v/q
/+n/6f/q/+n/6f/q/+3/8P/w//P/8//z//P/9P/2//j/9v/0//T/9P/2//j/+v/6//r/
+f/5//r/+f/5//j/9v/0//H/8f/y//T/8P/v/+//7f/t/+3/5//j/+P/4v/h/+H/4f/h
/+H/4//j/+P/4//h/+H/3//f/+D/4P/g/+D/3//f/+D/4P/c/97/4f/f/9z/2//a/9v/
2f/W/9j/3//q//j/CAAfADQASgBmAIQAkQCPAIQAbwBRADUAJwAiABsACwD8//L/6//n
/+v/7//x/+//6f/o/+f/5//o/+b/4v/k/+j/5v/m/+b/5v/l/+P/4v/h/+L/4//k/+X/
5f/l/+T/5P/l/+X/5f/n/+X/5P/k/+T/4//j/+X/5f/k/+T/5P/m/+b/5f/j/+X/5f/n
/+f/5//p/+n/6v/q/+j/6P/o/+n/6f/q/+r/6v/r/+v/6//r/+7/7v/u/+7/7//v/+//
8P/v//H/8f/y//D/7//v//L/9v/2//X/9f/3//j/+P/4//n/+f/7//v//f/9//3//f//
////AQABAP///f/9//3//f/7//3///8BAP/////+//z//f/9//z/+//7//r/+v/6//j/
9//1//P/8//0//T/8f/u/+3/7f/u/+z/6v/q/+z/6//r/+n/5f/l/+T/5P/i/+P/5P/k
/+P/4//j/+T/4//j/+P/4v/g/+H/4f/f/9//4P/g/9//4f/h/+L/4v/k/+T/4v/i/+L/
4f/h/+H/3//f/+D/4P/e/97/3v/f/+H/4v/i/+L/4v/g/+D/4P/e/+D/4P/g/+D/4P/g
/9//3//g/+H/4f/f/9//3//e/97/3v/e/97/3f/d/9z/3P/d/93/3v/f/93/2//e/97/
3P/Z/9v/3P/e/93/3f/d/97/3v/e/9z/3P/e/97/3v/c/9v/2v/a/9z/2v/c/97/3P/b
/9v/2//a/9r/2//b/9z/3P/c/9z/2v/a/9r/2//Z/9r/2v/Z/9f/2f/Z/9n/3P/c/9r/
2P/Y/9n/2f/a/97/3P/Y/9j/2P/Y/9j/1v/U/9b/1v/Y/9n/2//b/9z/3P/e/+D/4P/j
/+P/4//l/+b/6P/q/+j/5v/m/+b/5v/o/+r/6v/m/+X/5f/m/+f/6f/q/+r/5//j/+L/
4v/i/97/3f/d/93/3f/d/9f/0f/R/9D/z//R/9H/0f/R/9P/0//T/9P/0f/R/8//z//Q
/9D/0P/Q/8//z//Q/9D/zv/O/83/y//K/8n/xP/D/8v/zv/I/8v/3v/4/wgAGQAyAFIA
cgCMAJMAhwByAFsARQAtAB0AFgALAPn/7P/i/93/3//h/+H/3f/b/9f/1v/V/9X/1P/U
/9T/1P/W/9X/1P/T/9L/0v/R/9H/0f/T/9P/0//T/9H/0f/Q/9D/0f/R/9H/0//R/9D/
0P/Q/9H/0f/T/9P/0P/Q/9D/0v/T/9P/0v/V/9T/1f/U/9P/1f/V/9b/1v/V/9T/0//T
/9X/1v/W/9b/1//X/9f/1//Y/9j/2P/Y/9f/1//X/9j/2f/b/9v/3P/c/9v/2//e/+D/
4P/f/9//4P/g/9//3v/g/+H/5P/l/+f/5//n/+f/6P/n/+j/5//p/+f/5//n/+b/4//k
/+X/5v/l/+b/5v/l/+X/5P/i/+H/4f/g/+D/4v/g/9//3f/b/9v/3P/c/9v/2P/X/9f/
1P/S/w==
         </WaveFormData>
      </LeadData>
      <LeadData>
         <LeadByteCountTotal>10000</LeadByteCountTotal>
         <LeadTimeOffset>0</LeadTimeOffset>
         <LeadSampleCountTotal>5000</LeadSampleCountTotal>
         <LeadAmplitudeUnitsPerBit>4.88</LeadAmplitudeUnitsPerBit>
         <LeadAmplitudeUnits>��V</LeadAmplitudeUnits>
         <LeadHighLimit>2147483647</LeadHighLimit>
         <LeadLowLimit>268435456</LeadLowLimit>
         <LeadID>II</LeadID>
         <LeadOffsetFirstSample>0</LeadOffsetFirstSample>
         <FirstSampleBaseline>0</FirstSampleBaseline>
         <LeadSampleSize>2</LeadSampleSize>
         <LeadOff>FALSE</LeadOff>
         <BaselineSway>FALSE</BaselineSway>
         <ExcessiveACNoise>FALSE</ExcessiveACNoise>
         <MuscleNoise>FALSE</MuscleNoise>
         <LeadDataCRC32>2764591847</LeadDataCRC32>
         <WaveFormData>
DgAOAA4ADgAOAA4ADgAOAA0ADAALAAoADAAMAAwADAAMAAwADAAMAAoACgAKAAoACAAI
AAgACAAKAAoACgAKAAoACgAKAAoACgAKAAoACgAIAAgACAAIAAgACAAIAAgACAAIAAgA
CAAKAAoACgAKAAkACAAHAAYABwAKAAwADQAPABEAEQAPABAAEAAQABIAEgATABQAFQAU
ABQAEgARAA0ADQANAA0ADgAQABAADAAOAA8ADwAOAAsACQAJAAkABwAHAAcABwAJAAoA
CgAKAAoACgAIAAcABgAFAAQAAwAFAAUABQAFAAQAAwACAAEABAAEAAQABAAEAAQABQAF
AAMABAAEAAQA///8//3//v/4//D/8//2//X/+v8FAA0AGwArAD8AVgBwAIgAmgCwAMQA
xAC6AJ0AbQBAACgAHwAaABYAFwAZABwAIwAmACIAHQAZABUAEAAKAAkABQABAAIABQAH
AAcABwAHAAQAAwAAAP//AQACAAIAAgAEAAQABAADAAIAAQABAAAAAQACAAMABAAGAAYA
BgAGAAgACAAIAAkACwALAAsACwAKAAoACwALAAwADQAOAA8AEQARABIAEwATABMAFAAU
ABQAFAAVABUAGAAYABkAGQAbABwAHQAfAB0AHgAfACAAIAAhACIAIgAiACMAJAAkACcA
KgAqACsAKQApACoAKgAqACsAKwAsACsALQAsACsALAAsAC0ALgAuAC4ALAAvAC8ALwAv
AC8AMAAwADAALwAsACsAKwArACoAKgAnACUAJAAjACMAIgAfAB0AHAAcABwAGgAYABcA
GAAYABgAGAAXABYAFQASAA8ADgANAA0ADgAOAA4ADgAPABAAEAARAA4ADgAPAA8ADQAN
AA0ADQAQABAAEAAQABIAEgASABIAEAAQABEAEQARABAAEAARABAAEAAQABAAEAAQABAA
EAAQABAAEQARABEAEAAQABAAEAAPAA8ADwARABEAEQAQAA8ADwAOAA0AEAARABIAEwAT
ABIADwANAAsACQAHAAUACQALAA0ADQAMAAsACgAJAAoACgALAAsACQAJAAgABwAHAAcA
BwAHAAgACwAKAAsACAAFAAQABAAEAAUABQAFAAYABgAGAAYABQAEAAMAAgADAAQABQAF
AAkACAAHAAYABQAEAAQABAAGAAcABQAFAAcABwAHAAYABgAGAAYACAAJAAoADQAOAA4A
DAAJAAcABwAHAAkACgAMAAwABgAGAAcABwAGAAMAAQABAAMAAwADAAMAAgABAAEAAAAC
AAIAAgAAAAEAAQABAAEA//////////8BAAEAAQABAAEAAgACAAIAAAAAAAAAAQADAAMA
BAAEAAIAAQAAAPv/9P/w/+z/6f/o//H/+v/9/wEADwAhADMASgBoAH4AkgCsAMIAygDI
ALEAhQBaAD4AMwAuACYAGwAZABwAHwAkACoAJwAfABcAFAAQAA0ACwAJAAgACQAHAAcA
BwAHAAcABwAFAAUABQAGAAYABgAGAAYABgAFAAMAAwAEAAQABAAEAAQABAAEAAQABAAE
AAYABgAGAAcACQAJAAkACQAIAAgACQAJAAkACQAJAAkABwAHAAgACQALAAsADAAMAAwA
DAANAA0ADAAMAA0ADQAOAA4ADgAPAA8AEAARABIAEAARABIAEgASABMAFAAUABUAGAAY
ABkAGgAbAB0AHgAdAB0AHAAcAB4AIQAhACEAHwAeAB4AHgAeAB4AHAAfAB8AHwAfAB8A
HwAgACEAIQAeAB0AHQAdABwAHAAZABcAFwAXABgAGAAVABMAEgASABIAEAAOAA0ADQAM
AAsACgAKAAoACgAIAAUABAADAAMABgAGAAYABgAGAAYABQAFAAIAAgADAAMAAwADAAMA
AwAGAAYABgAGAAYABgAGAAYABgAGAAcABwAJAAgACAAJAAoACgAKAAoACgAKAAoACgAI
AAgACQAJAAsACgAKAAoADAALAAsACwALAAsACwAKAAkACQAIAAcACQAJAAkACQAKAAoA
CAAHAAkACQAJAAkACAAHAAYAAwAFAAUABQAFAAIAAgADAAMABQAFAAQAAwADAAMAAwAD
AAMABQADAAMAAwABAAEAAgAEAAUABQAFAAIAAgACAAIAAgACAAIAAgACAAIAAgABAAEA
AAAAAAAAAAADAAMAAQD//wEAAwAAAAAAAAAAAAAA/v/+/wAAAQADAAMABQAFAAMAAgAC
AAIAAgAEAAUABgAHAAgACAAGAAMAAQABAAEAAwAEAAYABgACAAIAAwADAAAA/f/7//v/
/f/9//3//f/+////AQACAAEAAAD///z/+f/5//n/+f/5//n/+f/5//r/+//8//3/+//8
//z//P/6//r/+v/7//3//f/+//7/+v/7//z/+f/0//D/7P/n/+r/9f/8/wMACQAXACsA
QQBYAHAAhgCgALgAwgDCALYAlQBlADoAJAAfABoAFAATABUAGAAfACQAIgAZABMAFQAU
AAwABQAFAAUABAAFAAMAAwADAAMAAQABAP///////wAAAAAAAAIAAgACAAEAAQABAAIA
AgAEAAQABAAEAAIAAgACAAIABAAEAAQABQADAAMAAwADAAQABAAFAAUABwAHAAcABwAF
AAUABgAHAAgACQALAAwACgAKAAsACwAOAA4ADwAPAA4ADgAOAA8ADwAQABEAEgAUABUA
FgAWABQAFQAWABYAFQAYABgAGQAbABsAHAAcAB4AHwAfACAAHwAhACAAHwAfAB4AHgAe
ACAAIAAeACEAIQAhACEAIQAeAB4AHgAdABwAGwAbABsAHAAcABkAFwAXABcAGAAYABQA
EQAPAA4AEAAOAAwACwALAAoACQAIAAgACAAIAAYABwAGAAUABQAFAAQAAwACAAIAAgAB
AAEAAgACAAMAAwADAAMAAwADAAYABgAGAAYABgAGAAYABgAGAAYABwAHAAYABAADAAMA
BgAGAAYABgAEAAQABAAEAAYABgAHAAcABwAGAAYABgAEAAMAAwADAAMAAwADAAIABAAF
AAUABQAFAAUABQAFAAYABgAEAAMAAQABAAEAAQABAAEAAQD///3//f/9//3//v/+////
/////////v/9/////////////f////3//f////3//f/+//7//////////v/+//7//v/8
//z//P/8//r/+v/6//n/+v/6//v//P/8///////9//v/+//7//r/+v/6//j/+v/6//r/
+v/6//r//P/9//3//f//////+//6//r/+v/9/wAAAgAEAAQABAADAAAA///9//3//f//
/wAAAgACAAAAAAABAAEA/v/7//n/+f/2//X/9P/z//T/9f/3//j/+v/6//r/+P/3//f/
9//3//X/9f/1//X/8//z//P/8//1//b/9v/2//b/9v/2//f/9//3//j/+P/2//n/+P/v
/+r/6P/m/+P/5v/r//L/+/8FABEAIQA1AFIAagB8AJQAsgC+ALoAsACPAFsANgAmAB0A
FgASABMAEwAUABkAHAAYABMAEQAPAAwACAAFAAMA///+//3/+//7//v/+//+/////v//
////AAAAAAAA/f/8//v/+f/7//v//P/8//z//P/8//z//P/8//z//P/6//r/+v/7//3/
/f/9//3/AAAAAAEAAQD///////////3//f/+/////////wAAAAAAAAAAAQABAAIAAgAD
AAMABAAEAAQABQAFAAYABwAIAAgACQAKAAoADAANAA4ADgAPABIAEgATABEAEQASABIA
EwAVABYAGAAWABcAFQATABUAFAAUABQAEgASABAAEwAVABUAFQAVABYAFgAWABUAFAAT
ABMAEwAWABYAEwARAA4ACwAJAAYACAAHAAcACAAHAAQAAQD///3//P/7//r//P/8//z/
+v/7//r/+f/5//j/+P/4//j/+v/6//n/+f/4//j/+f/5//v/+//7//v//P/8//z//P/7
//r/+f/4//r/+v/7//v/+f/4//j/+f/8//z//P/8//7//v/+//7//f/8//z/+//7//r/
+v/6//z/+//7//v/+//7//v/+v/6//v/+//7//r/+f/4//f/+f/6//n/+f/5//n/+f/5
//f/9//3//X/9//3//f/9//0//T/9f/1//j/+f/5//n/+P/3//b/9f/z//X/8//z//T/
8//0//b/9f/1//T/8//w//D/8P/w//L/8v/y//L/8//0//X/9f/z//L/8v/y//L/8v/y
//L/8v/y//L/8v/0//X/8//z//X/9f/x//D/8P/w//P/9v/4//r/+v/6//n/9v/2//X/
9v/3//X/9v/4//j/9P/0//X/9f/2//P/8f/x//H/8f/x//H/7//v//D/8P/w//D/8P/u
/+3/7f/t/+3/7//v/+//7//v/+//7//v/+3/7v/u/+7/7//w//H/8//x//H/8v/y//j/
9//s/+n/6v/k/9z/2f/a/+P/6v/v//v/EQAhADMAUABqAHwAlACyAMAAvgC2AJkAaQBG
ADQAKQAgABgAEQAPABYAGwAeACAAGQANAAcACAAIAAEA+//9//7//f/7//v/+//7//n/
+f/3//f/9f/2//b/9v/3//j/+f/5//n/+f/6//r/+P/4//j/+P/2//b/9v/2//j/+P/4
//n/9//3//f/9//6//r/+//7//v/+//7//v/+//7//z//f/9//3//v/+/wAAAAABAAEA
AgACAAMAAwACAAIAAgADAAMABAAFAAYACAAJAAoACgAIAAkACgAKAAkADAAMAA0ADwAP
ABAAEAAQABEAEQASABAAEwATABMAFQAUABQAFAAUABQAEgAVABMAEwATABMAEgASABIA
EQASABEAEQARABEAEAAMAAkACQAJAAoACgAHAAUABAAEAAYABAACAAEAAQAAAP///v/+
//7//v/8//n/+P/3//f/+v/6//r/+v/5//j/9v/1//b/9v/3//f/9//3//f/9//2//b/
9v/2//f/+P/5//r/+v/6//v/+//5//j/+P/5//z//P/8//z/+//6//n/+P/6//r/+//7
//v/+v/6//r//P/7//v/+//5//n/+f/4//r/+//7//v/+f/5//n/+f/4//j/9v/1//X/
9f/1//X/9f/1//X/8//z//P/8//z//T/9P/1//X/8//z//L/8f/z//P/8//z//H/8//x
//H/8f/v/+//8P/w//H/8f/x//L/8v/y//L/8v/y//L/8v/w//D/8P/v/+//7v/u/+7/
8P/z//P/8f/x//H/8f/w//D/8P/0//P/8v/x//D/7v/u//D/8f/x//H/8//z//P/8v/y
//L/9P/2//f/+P/3//j/+P/2//X/8//z//P/9P/2//n/+v/1//T/9P/z//T/8f/v/+//
7//v/+//7//t/+3/7v/u/+7/7v/u/+z/7f/t/+3/7f/t/+3/7f/t/+3/7f/t/+3/7f/u
/+7/7v/u/+7/7v/v/+3/7f/u/+7/7v/t//D/7f/k/97/2v/X/97/5//u//f/BwAVACkA
PQBWAGoAgACcALQAvAC0AKIAewBJACwAHAANAAgADAANAAkADAAVABYAEAALAAcAAwAA
AP7/+//5//n/+P/1//X/9f/1//X/9//3//X/9f/z//T/9P/0//T/9P/0//P/8//z//T/
9P/0//T/9P/0//T/9P/0//T/9P/0//T/9f/1//X/9f/1//b/9v/3//f/9f/1//X/9f/3
//f/+P/5//n/+f/6//r/+v/6//v/+//+//7///////7//v/+//////8AAAEAAgACAAMA
BAAEAAIAAwAEAAQABwAKAAoACwALAAsADAAMAAwADQANAA4AEAATABMAEwARABAAEAAQ
ABIAEgAQABMAEQARABEAEQASABIAEgARAA4ADQANAA0ADAAMAAkABwAIAAcABwAGAAMA
AQAAAAAAAgAAAP7//f/7//r/+f/4//b/9v/2//T/9f/0//P/8//0//T/9P/0//T/9P/z
//P/9P/0//X/9f/z//P/8//z//b/9v/2//b/9f/0//P/8v/0//T/9f/1//X/9P/0//X/
9P/0//T/9P/2//b/9v/2//b/9v/3//f/9f/0//T/9P/2//X/9f/1//f/9//3//b/9v/3
//f/9//2//X/9P/z//X/9v/1//X/9//3//f/9//1//X/9f/z//P/8//z//P/9P/0//X/
9f/1//X/9P/z//P/8//z//P/8f/z//H/8f/z//H/8f/y//L/8//z//P/8v/y//L/8v/y
//L/8v/y//P/9P/1//X/8//y//L/8v/x//P/8v/v//D/8f/y//L/8v/y//L/8v/y//L/
9P/0//b/9//3//f/+f/5//X/9P/0//T/+P/6//v//P/+/wAAAQAAAP7/+//6//n/+f/6
//z//P/4//j/+f/5//j/9f/z//P/8//z//P/8//1//X/9v/2//b/9v/2//T/8//z//P/
8//x//H/8f/x/+//7//v/+//8P/y//P/9P/y//L/8v/z//X/9f/2//b/+P/3//b/9f/y
/+z/5v/h/97/3//q//H/9f8FABsAKQA6AFYAbACCAJ4AtAC6ALYAoQB3AEoALAAhABoA
FAATAA8AEgAXABgAFgAVABEADQAMAAwACQAFAAEAAAD///z/+//6//n/+//7//n/+f/6
//z//f/+//v/+v/5//f/+f/5//r/+v/8//z//P/8//7//v/+//7//f/8//v/+//5//n/
+f/5//r/+v/7//v//v///wAAAQD/////AAABAP7//f/9//z//f/+/wAAAQAAAAAAAQAB
AAQABAAEAAUAAwAEAAUABgAJAAsADQAOAA0ADQANAAwACwAOAA4ADwARABEAEgASABAA
EQARABIAFAAXABcAFwAXABYAFgAWABQAFAASABUAFQAVABUAFQASABIAEgARABIAEQAR
ABEAEAAQAA0ACwAMAAsACwAKAAkABwAGAAYABwAGAAUABQADAAIAAQAAAP///v/9//r/
+f/4//f/9//7//z//f/+//3//P/6//n/+P/4//n/+f/6//v//P/9//3//P/7//r//P/8
//z//P/8//z//f/9//3//P/8//3//v/+//7//v/8//z//P/8//7//v//////AQAAAAAA
AAD+//3//f/9//3//f/9//z//P/9//3//f/9//3//f/9//z//P/6//n/+f/5//n/+f/7
//v/+//5//f/9//3//f/9v/2//f/9//3//f/9v/1//X/9f/1//X/9f/3//X/9f/3//X/
9f/2//b/9//3//f/+P/4//j/+P/3//b/9f/0//T/9P/0//P/8//y//L/8v/0//X/9f/1
//L/8P/w//D/8P/y//L/9P/1//X/9f/3//f/8//y//L/8v/2//j/+f/6//v//P/8//r/
+P/1//T/8//0//b/+f/6//b/9v/3//f/9P/x/+//7//x//H/8f/x//H/8f/y//L/8P/w
//D/7v/v/+//7//v//H/8f/x//H/8f/x//H/8f/v//D/8P/w//L/8v/y//P/8//z//T/
9P/y//H/8P/t/+r/5P/c/9n/3P/l/+z/8f/9/w0AHwAzAE4AaAB8AJYAsAC6ALYAsgCV
AF8AOgAoAB0AFgASAA8ADQAQABcAGgAWAA0ACQAHAAQAAgABAP3/+//6//n/9//3//f/
9//3//f/9f/1//X/9v/2//b/9v/2//b/9f/1//X/9v/2//b/9v/2//b/+P/4//j/+P/2
//b/9v/3//f/9//3//f/+f/6//z//f/9//3//f/9//z/+//7//v//f/9//7//v/+//7/
//////7//v//////AgACAAIAAwABAAIAAwAEAAQABQAGAAYACAAJAAoACgALAA4ADgAP
AA8ADwAQABAADgAPAA8AEAASABUAFQAVABUAFAAUABQAEgASABAAEwATABMAEwATABIA
EgASABEAEAAPAA8ADwASABIADwANAAwACwALAAoABwAFAAQABAAEAAIAAAD//////v/9
//z//v/+//7//P/5//j/9//3//b/9v/2//b/+P/4//f/9//2//b/9//3//X/9f/1//X/
+P/4//j/+P/4//j/+P/4//j/+P/5//n/9//2//b/9//4//j/+P/4//r/+v/6//r/+v/6
//v/+//5//j/+P/4//r/+f/5//n/+f/5//n/+P/4//n/+f/5//n/+f/5//n/+v/6//j/
9//3//f/9//3//n/+f/5//f/9//3//f/9//0//T/9f/1//f/9//2//X/9f/1//X/9f/2
//n/+P/5//f/9f/1//b/9P/1//X/9f/0//T/9P/0//T/9P/0//T/9v/2//b/9f/1//T/
9P/0//T/9//3//X/9f/1//X/9P/y//L/9P/0//T/9P/y//L/9P/1//f/9//5//n/9//2
//b/9v/2//j/+f/6//3//v/+//z/+//5//n/+f/5//r//P/8//j/+P/5//n/+P/1//P/
8//z//P/8//z//P/8//0//T/9v/2//b/9P/x//H/8f/x//H/8f/x//H/8f/x//H/8f/z
//T/9P/0//L/8v/y//P/8//z//T/9P/0//X/8v/v/+7/6v/i/+H/4v/j/+r/9f///wkA
FwArAEAAUgBkAIAAoAC2ALgAtACjAHcARgAoABsAFAAMAAsADQAOAA8AFAAYABMAEQAP
AAgAAgD///v/+f/6//f/+f/5//n/+f/3//f/9f/1//f/+P/4//j/+P/4//j/9//3//f/
+P/4//j/+P/4//j/+P/4//j/+P/4//j/+P/5//n/+f/5//n/+P/4//n/+f/7//v/+//7
//v/+//8//3//f/9//7//v/+//7//////wAAAAABAAEAAAAAAAAAAQADAAQABQAGAAYA
BwAIAAgABgAHAAgACAAKAA4ADwARAA8ADwAQABAAEAARABEAEgASABUAFQAVABcAFgAW
ABYAFAAUABIAFQAVABUAFQAVABQAFAAUABMAEwATABQAFQAVABQAEAANAA4ADQANAAwA
CwAJAAgACAAIAAYABAADAAEAAAD///7//P/8//z/+v/7//r/+f/5//r/+v/6//r/+v/6
//n/+f/4//j/+f/5//n/+f/5//n/+v/6//r/+v/6//r/+v/6//r/+v/7//v//f/8//z/
/f/8//z//P/8//z//P/8//z//v/+//////////7//v/+//7//f/9//3/+//7//v/+v/6
//v/+//7//v/+//7//v/+v/6//j/9//4//n/+v/7//v/+//7//n/+//7//v/+//4//j/
+f/5//v/+//6//n/9//3//f/9//3//n/9//3//f/9f/1//b/9P/1//X/9f/0//T/9P/0
//T/9P/0//T/9P/0//T/8//z//L/8v/y//T/9//3//X/8//z//P/8v/0//L/8//3//j/
9f/0//P/8v/w//D/8v/z//X/9f/3//f/9f/0//T/9P/4//r/+//8//v//P/8//r/+//5
//n/+f/7//z//v/+//j/+P/5//n/+P/1//P/8//z//P/8//z//P/8//0//T/8v/y//L/
8P/w//H/8v/z//H/8f/x//H/8f/x//H/8f/x//L/8v/y//L/8v/y//P/8//z//T/9P/2
//X/8v/v/+7/6P/g/93/4P/j/+r/8//9/wcAFwApAD4AWABuAIIAngCyALgAsgCbAG0A
QAAmABkAEAAKAAkACQAMABEAFAAUABMAEQANAAgABgADAAEA///+//v/+//7//v/+//5
//n/9//3//f/+P/4//j/+P/4//j/9//4//n/+//8//v/+v/5//j/+f/6//v//P/6//r/
+v/7//n/+f/5//n//P/8//3//f/7//v/+//7//3//f/+/////////wAAAAD+//7/////
/wAAAAABAAEABAAEAAQABQAHAAgACQAKAAcABwAHAAYABwAJAAsADAALAA4ADgAPAA8A
DwAQABAAEAARABEAEgASABUAFQAVABUAFAAUABQAFwAYABcAGwAbABsAGwAbABcAFgAV
ABMAEAAPAA8ADwASABIADwANAA4ADQANAAwACwAJAAgACAAGAAQAAgABAP///v/9//z/
/v/+//7//P/8//z//P/9//3//P/7//r/+v/6//n/+f/4//j/+f/5//f/9//3//f/+v/6
//r/+v/4//j/+P/4//r/+v/7//v/+//6//r/+//8//z//P/8//z//P/8//z/+v/6//v/
+//9//z//P/8//r/+f/5//n/+f/5//n/+P/6//v/+//7//v/+//7//v//P/8//r/+f/4
//f/9v/1//f/9//3//X/9//3//f/9//4//j/+f/5//b/9f/z//H/8//z//P/8//1//f/
9f/1//P/8f/x//L/9P/1//X/9f/x//D/7//u/+//8P/x//L/9P/0//T/8//x//D/8P/w
/+7/8f/x/+//8P/x//L/8v/2//D/7P/s/+z/7P/s/+3/7v/x//P/8//z//X/9f/z//L/
8v/y//P/9P/0//T/9v/4//n/+P/1//P/8//z//X/9v/4//j/8v/y//P/8//0//H/7//v
/+3/7f/t/+3/7//v//D/8P/u/+7/7v/s/+v/6//r/+v/7P/t/+7/7//u/+3/7P/r/+v/
7P/s/+z/7f/u/+//8f/v/+//8P/w/+7/7f/q/+n/6P/i/9r/2f/c/+P/6v/x//v/BwAX
AC8ASABeAHIAjACmALAAtACsAIcAVwA0ACIAHwAYAAwAAwAFAAoADQASABQADwAJAAUA
AgAAAP3/+f/3//b/9f/1//X/9f/1//f/9//1//X/9P/0//P/8v/y//L/8v/x//P/8//0
//T/8v/y//L/8v/y//L/8v/y//P/9P/1//f/9f/1//X/9f/2//b/9//3//X/9f/1//X/
9f/1//b/9//5//n/+v/6//z//P/9//3//P/8//3//f/+//7//v////3//v///wAAAQAD
AAUABgAEAAUABgAGAAUACAAIAAkACwALAAwADAAKAAsACwAMAAwADwAPAA8ADwAOAA4A
DgAQABAADgARAA8ADwAPAA8ADgAOAA4ADQAMAAsACwALAA4ADgALAAkACwALAAwADAAK
AAcABQAEAAQAAgAAAP/////+//3//P/6//r/+v/4//n/+P/3//f/+P/4//j/+P/4//j/
9//3//b/9v/3//f/9//3//f/9//4//j/+P/4//f/9v/1//T/9v/2//f/9//4//j/+f/7
//v/+v/5//j/+v/6//r/+v/6//r/+//7//v/+v/6//r//P/7//v/+//7//v/+//6//j/
+f/5//n/+f/5//n/+f/6//r/+P/3//j/+f/6//v/+f/5//n/9//1//X/9f/1//b/9v/3
//f/9//3//b/9f/1//X/9f/1//X/9//1//X/9f/z//P/9P/y//P/8//z//L/8v/y//L/
9P/0//T/9P/0//T/9P/z//P/8v/y//L/8v/1//X/8//x//L/8v/y//L/8v/y//L/9P/1
//P/8//1//X/8//y//L/8v/2//j/+f/6//r/+v/5//b/9f/z//P/8//0//b/+f/6//b/
9v/3//f/9P/x/+//7//v/+//7//v//H/8f/y//L/8P/w//D/7v/t/+3/7f/t/+3/7f/t
/+3/7//v/+//7//t/+7/7v/u/+7/7v/u/+//8f/x//L/8v/u/+//8P/r/+b/5P/i/93/
2P/d/+b/7//7/wkAGQAtAEQAWABuAIYAoAC0ALoAtACbAGsAPgAmABkAEAAKAAcABwAI
AA0AFAAYABMADQAHAAQAAgD///3/9//0//f/9f/1//X/9f/1//X/8//z//X/9v/2//b/
9P/0//T/8//z//P/9P/0//b/9v/2//b/9P/0//T/9P/y//L/8v/z//X/9f/1//X/9P/0
//X/9f/3//f/9//3//X/9f/2//f/9//3//j/+P/4//j/+f/5//z//P/9//3//f/8//v/
+//7//z//f/+/wAAAQACAAIABAAFAAYABgAGAAgABwAHAAkACQAKAAoACwANAA4AEAAO
ABEAEQARAA8ADgAOAA4ADgAOAAwADwAQABEAEgATABAAEAAQAA8ADgANAA0ADQAOAA4A
CwAJAAgABwAHAAYABQADAAIAAgACAAAA/v/9//3//P/7//r/+v/6//r/+P/3//b/9f/1
//b/9v/2//b/9f/0//L/8f/y//L/8//z//X/9f/1//X/9P/0//T/9P/2//b/9v/2//T/
9P/1//X/9f/0//T/9f/2//b/9v/2//j/+P/4//j/9v/2//f/9//3//b/9v/2//b/9f/1
//X/9f/1//X/9P/y//P/8//z//P/8//z//P/8v/y//D/7//w//H/8v/z//P/8//z//H/
7//v/+//7//u/+7/7//v/+//7//u/+3/7//v/+//7//t/+//7f/t/+3/6//r/+z/7v/v
/+//7//s/+z/7P/s/+z/7P/s/+z/7P/s/+z/6//r/+r/6v/q/+r/7f/t/+v/6//r/+v/
6v/o/+j/6f/p/+3/7f/o/+j/6P/o/+j/6v/q/+z/7f/t/+3/7//v/+v/6v/q/+r/7v/w
//H/8v/z//T/9P/y//H/7//v/+//7//w//L/8v/s/+z/7f/t/+7/6//p/+n/5//n/+f/
5//l/+X/5v/m/+j/6P/o/+b/5f/l/+X/5f/l/+X/5f/l/+f/5//n/+f/5//o/+j/6P/m
/+b/5v/n/+f/5//o/+j/6v/r/+j/4//e/9j/0v/R/9r/3//g/+f/9f8JABkALQBAAFQA
bACKAKIArACmAJYAcQA/ABwADgADAPz/+v/7//3/AgAHAAYAAgABAPv/+f/4//T/8f/t
/+3/7v/t/+v/6//r/+v/6//r/+n/6f/p/+r/6v/q/+r/6v/q/+n/6f/p/+r/6v/o/+j/
6P/o/+j/6P/o/+j/6P/o/+j/6f/p/+n/6f/p/+r/6v/r/+v/7f/t/+3/7f/s/+v/6//r
/+v/6//s/+z/7v/u/+//7//w//D/8f/x//L/8v/y//P/8f/y//P/9P/0//X/9v/2//j/
+f/6//r/+v/8//v/+//9//3//v/+//7//////wAAAAADAAMAAwADAAIAAgACAAAAAAD+
/wEAAgADAAQABQADAAIAAQD//wAA/////////v/+//v/+f/6//n/+f/4//f/9f/0//T/
8v/u/w==
         </WaveFormData>
      </LeadData>
      <LeadData>
         <LeadByteCountTotal>10000</LeadByteCountTotal>
         <LeadTimeOffset>0</LeadTimeOffset>
         <LeadSampleCountTotal>5000</LeadSampleCountTotal>
         <LeadAmplitudeUnitsPerBit>4.88</LeadAmplitudeUnitsPerBit>
         <LeadAmplitudeUnits>��V</LeadAmplitudeUnits>
         <LeadHighLimit>2147483647</LeadHighLimit>
         <LeadLowLimit>268435456</LeadLowLimit>
         <LeadID>V1</LeadID>
         <LeadOffsetFirstSample>0</LeadOffsetFirstSample>
         <FirstSampleBaseline>0</FirstSampleBaseline>
         <LeadSampleSize>2</LeadSampleSize>
         <LeadOff>FALSE</LeadOff>
         <BaselineSway>FALSE</BaselineSway>
         <ExcessiveACNoise>FALSE</ExcessiveACNoise>
         <MuscleNoise>FALSE</MuscleNoise>
         <LeadDataCRC32>787951224</LeadDataCRC32>
         <WaveFormData>
CAAIAAgACAAKAAoACgAKAAkACAAHAAYABgAGAAYABgAIAAgACAAIAAgACAAIAAgABgAG
AAYABgAEAAQABAAEAAYABgAGAAYABgAGAAYABgAEAAQABAAEAAYABgAGAAYABgAGAAYA
BgAEAAQABAAEAAQABAAEAAQABAAEAAQABAAEAAUABQAFAAcABgAGAAcABQADAAMAAwAD
AAMAAwACAP7//P/5//b/9f/1//T/8//z//P/8//0//T/9P/0//T/9P/0//T/9P/0//T/
9P/0//T/9v/5//z//v/+//7//v////////////3//f/+////AQABAAEAAQD//wAAAAAB
AAEAAQABAAIAAgADAAcACAAKABEAGwAhACMAKQAtACsAKgAsAC4AKAAZAAAA4P/C/63/
mf97/1//UP9N/0r/TP9b/3L/iv+e/6z/tf+9/8n/1v/j/+r/7v/y//b/+f/7//v//v8A
AAEAAgADAAQABAAFAAUABQAGAAcABwAJAAkACQAJAAcABwAHAAcACQAJAAkACQAHAAcA
BwAHAAUABQAFAAUABwAHAAcABwAHAAcABgAGAAYABgAGAAYACAAIAAgACAAJAAkACQAJ
AAkACgAKAAkACQAJAAkACgAMAAwACwALAAkACQAJAAkACwALAAwADAAJAAkACQAJAAsA
CwALAAsACQAJAAkACAAIAAgACAAHAAcABwAHAAcACQAIAAYABgAGAAUABQAFAAUABQAF
AAUABQAFAAUABAAGAAYABgAGAAcABwAHAAkACAAIAAgACAAKAAoACgALAAkACQAJAAkA
CQAJAAkACQAHAAcABwAHAAkACQAJAAkACQAIAAgACAAGAAYABgAGAAYABgAGAAYACAAJ
AAkACQAHAAcABwAHAAcABwAHAAcABwAHAAgACAAIAAgACAAIAAkACgALAAwACgAKAAoA
CgAKAAoACwALAAoACgAKAAoACgAKAAoACgALAAoACgAKAAkACQAIAAYABgAGAAYABgAH
AAgACQAKAAgABwAHAAcABgAGAAYABgAHAAcABwAGAAYABgAHAAcABwAHAAcABwAHAAcA
BwAHAAcABwAHAAcABwAHAAcABwAHAAcABwAHAAcABwAHAAcACQAJAAkACQAHAAcABwAH
AAcABgAGAAYABgAGAAYABgAGAAYACAAKAAsACwAJAAkACAAIAAkACQAHAAcABwAGAAUA
BAAEAAIAAAD9//j/+P/5//n/+//7//v/+//8//z//P/8//r/+v/6//r//P/8//z//P/8
//z//v8BAAQABAAEAAQAAgADAAMAAwAFAAUABQAGAAcABwAHAAcABwAHAAgACAAJAAkA
CQAJAAoADAALAAsADAAQABcAHwAjACcALQAvACsAKAAoACgAJgAfABAA9P/Y/8v/v/+r
/5f/iP97/3D/bv91/37/jv+e/6r/tf/B/8n/0v/d/+r/8v/2//j//f8BAAMABAAEAAUA
BgAHAAYABgAHAAcABwAIAAkACQAJAAkACQAJAAkACQAJAAkACwALAAsACwAJAAkACQAJ
AAkACQAJAAkACQAJAAkACQAHAAcABgAGAAgACAAIAAgABgAGAAYABgAFAAUABQAFAAUA
BgAGAAUABQAFAAUABgAGAAYABQAFAAUABQAFAAUABQAFAAYABgAFAAUABQAFAAUABQAF
AAUAAwADAAMAAgACAAIAAgABAP//////////AQAAAP7//v/+//3//f/9//3//f/9//3/
+//7//v/+v/8//z//P/8//3//f/9////AAAAAAAAAAACAAIAAgADAAUABQAFAAUAAwAD
AAMAAwADAAMAAwADAAUABQAFAAUABQAEAAQABAAEAAQABAAEAAQABAAEAAQABAAFAAUA
BQADAAMAAwADAAUABQAFAAUAAwADAAQABAAEAAQABAAEAAYABgAGAAYABAAEAAQABAAE
AAQABQAFAAQABAAEAAQABAAEAAQABAAFAAQABAAEAAQABQAFAAQABAAEAAQABAACAAIA
AgACAAQAAwADAAMAAgACAAIAAgADAAMAAwACAAIAAgADAAMAAwADAAMAAwADAAMAAwAD
AAMAAwADAAMAAQABAAEAAQABAAEAAQABAAEAAQABAAEAAwADAAMAAwADAAMAAwADAAMA
AwADAAMAAwADAAMAAgACAAIAAgACAAIAAgACAAIAAgACAAIAAgAEAAYABwAHAAUABQAE
AAQABQAFAAMAAwAFAAQAAwACAP7//P/6//f/9v/2//f/9//3//f/9//3//b/9v/2//b/
+P/4//j/+P/4//j/+P/4//j/+P/6//3//v/+//7//v/+/////////wEAAQABAAIAAwAD
AAMAAwADAAMABAAEAAUABQAFAAUABAAGAAcABwAKABAAFwAdACMAJwArAC0AKwAoACoA
KgAkABMA+v/e/8b/s/+f/4P/a/9e/1n/VP9W/2X/ev+S/6L/rv+7/8X/z//a/+X/7P/y
//b/+P/7//////8AAAIAAwAEAAUABAAEAAUABQAFAAYABwAHAAcABwAHAAcABwAHAAcA
BwAHAAcABwAHAAcABwAHAAcABwAHAAcABwAFAAUABQAFAAcABwAGAAYABgAGAAYABgAG
AAYABgAGAAUABQAFAAUAAwAEAAQAAwAEAAUABgAIAAYABgAFAAUABQAFAAUABQAHAAcA
CAAIAAcABwAHAAcACQAJAAkACQAJAAkACQAIAAYABgAGAAUABQAFAAUABQAHAAYABAAE
AAQAAwADAAMAAwADAAMAAwABAAEAAQAAAAAAAAAAAAAAAQABAAEAAwAEAAQABAAEAAQA
BAAEAAUABQAFAAUABQAFAAUABQAFAAMAAwADAAMAAwADAAMAAwAFAAQABAAEAAIAAgAC
AAIABAAEAAQABAAEAAUABQAFAAMAAwADAAMABQAFAAUABQAFAAUABgAGAAYABgAGAAYA
BgAGAAYABgAGAAYABgAGAAYABgAHAAcACAAIAAgACAAIAAgACAAIAAcABgAGAAYABgAH
AAcABgAGAAYABgAGAAYABgAGAAYABAADAAMAAwAEAAQABAAEAAMAAwADAAIAAgACAAMA
AwADAAMAAwADAAMAAwADAAMAAQABAAEAAQADAAMAAwADAAEAAQABAAEAAwADAAMAAwAD
AAMAAwADAAEAAQABAAEAAQABAAEAAQADAAMAAwACAAIAAgACAAIABAAFAAIAAgACAAIA
AgAEAAQABAAEAAQABgAHAAcABQAFAAQABAAHAAcABQAFAAUABAADAAIAAAD+//z/+f/2
//b/9//3//X/9f/1//X/+P/4//j/+P/4//j/+P/4//b/9v/2//b/9v/2//j/+//+//7/
/v/+/wAAAQABAAEAAQABAAEAAgABAAEAAQABAAMAAwAEAAQAAwADAAMAAwAEAAYABwAH
AAoAEAAXAB0AIQAlACkAKQApACgAKAAoACIAEwD6/97/yv+7/6f/j/93/2j/Yf9c/1z/
Z/98/5D/oP+s/7f/w//L/9b/4f/o/+z/8v/2//v//////wAAAAABAAIAAwACAAIAAwAD
AAUABgAHAAcABwAHAAcABwAHAAcABwAHAAcABwAHAAcABwAHAAcABwAHAAcABwAHAAUA
BQAFAAUAAwADAAIAAgADAAQABQAGAAYABgAGAAYAAwADAAMAAwABAAIAAgABAAMAAwAD
AAQABgAGAAUABQAFAAUABQAFAAMAAwAEAAQAAQABAAEAAQADAAMAAwADAAEAAQABAAAA
AgACAAIAAQABAAEAAQABAAEAAAD+//7/AAD////////9//3//f/9//v/+//7//r/+v/6
//r/+v/8//3//v8BAAQABAAEAAQAAgACAAIAAwADAAMAAwADAAMAAwADAAMAAwADAAMA
AwADAAMAAwADAAMAAgACAAIAAgACAAIAAgACAAIAAgACAAAAAQABAAEAAQABAAEAAQAB
AAEAAQABAAEAAQACAAIABAAEAAQABAACAAIAAgACAAQABAAEAAQABAAEAAUABQAEAAQA
BAAEAAIAAgACAAIAAgACAAMABAACAAMAAwACAAIAAgACAAIAAgACAAIAAgACAAEAAQAB
AAIAAgACAAIAAwADAAMAAgAAAAAAAQABAAEAAQABAAEAAQABAAEAAQABAAEAAQABAAEA
AQABAAEAAwADAAMAAwADAAMAAwADAAEAAQABAAEAAQABAAEAAQABAAEAAQABAAMABAAD
AAIAAQAAAAIAAgACAAIAAgAEAAUABQAFAAUABAAEAAUABQADAAMAAwACAAEAAAD+//z/
+v/3//T/9P/1//X/9f/1//X/9f/2//b/9v/2//j/+P/4//j/9v/2//b/9v/3//j/+///
/wEAAAD///7//v////////8BAAEAAQACAAMAAwADAAMAAwADAAQABAAFAAUABQAFAAYA
BAADAAcADAAOABUAGwAfACMAJwApACcAJgAmACYAJAAZAAIA5v/S/8X/s/+b/4n/fP9v
/2j/bP9z/4D/kP+e/6r/tf+//8n/1P/f/+j/7v/y//b/+///////AgAAAAEAAgADAAYA
BgAHAAcABQAGAAcABwAHAAcABwAHAAcABwAHAAcABwAHAAcABwAHAAcABwAHAAcABwAH
AAcABwAHAAcABwAJAAkACAAIAAYABgAGAAYABgAGAAYABgAHAAcABwAHAAUABgAGAAUA
BQAFAAUABgAGAAYABQAFAAUABQAFAAUABwAHAAgACAAFAAUABQAFAAUABQAFAAUABQAF
AAUABAAEAAQABAADAAEAAQABAAEAAQAAAP7//v/+//3//f/9//3//f/9//3//f/9//3/
/P/8//z//P/8/////////wEAAgACAAIAAgACAAIAAgADAAMAAwADAAMAAwADAAMAAwAF
AAUABQAFAAMAAwADAAMABQAEAAQABAAEAAQABAAEAAUABgAHAAgABgAHAAcABwAHAAcA
BwAHAAUABQAFAAUABwAHAAgACAAIAAgACAAIAAgACAAIAAgACAAIAAgACAAIAAgACQAJ
AAgACAAIAAgACAAIAAgACAAJAAgACAAIAAYABwAHAAYACAAIAAgACAAGAAYABgAGAAgA
BwAHAAcACAAIAAgACAAHAAcABwAGAAYABgAHAAcABwAHAAcABwAHAAcABwAHAAcABwAH
AAcACQAJAAkACQAJAAkACQAJAAcABwAHAAcABwAHAAcABwAHAAcABwAHAAcABwAHAAcA
CQAJAAkACAAGAAYABgAGAAYABwAIAAgACAAIAAgACAAIAAgACAAKAAwADQANAAsACwAK
AAoACQAJAAcABwAJAAgABwAGAAMAAAD9//n/+P/4//n/+f/7//v/+//7//z//P/8//z/
+v/6//r/+v/8//z//P/8//7//v8AAAMABQAEAAMAAgACAAMAAwADAAUABQAFAAYABQAF
AAUABQAFAAUABgAGAAcABwAHAAcACAAIAAsADQAMABIAGwAhACMAKQAvADEALwAuADIA
LgAiAA8A8v/W/8D/r/+V/3f/X/9Y/1X/UP9W/2n/hP+Y/6j/tP+9/8f/0//e/+f/7v/y
//j//P///wMAAwACAAQABQAGAAcABgAGAAcABwAHAAgACQAJAAkACQAJAAkACwALAAsA
CwALAAsACwALAAsACwALAAsACwALAAsACwALAAsACwALAAsACwAKAAoACgAKAAoACgAK
AAoACgAKAAkACQAJAAkACQAKAAoACQAJAAkACQAKAAgACAAHAAcACQAJAAkACQAJAAkA
CgAKAAkACQAJAAkACQAJAAkACQAJAAkACQAIAAgACAAIAAcABwAHAAcABwAHAAYABAAE
AAQAAwADAAMAAwADAAMAAwADAAMAAwACAAIAAgACAAIAAwADAAMABQAEAAQABAAEAAQA
BAAEAAUABQAFAAUABQADAAMAAwADAAMAAwADAAMAAwADAAMAAwAFAAQABAAEAAQABAAE
AAQABAAEAAQABAAEAAUABQAFAAUABQAFAAUABQAFAAUABQAHAAcACAAIAAgACAAIAAgA
CAAIAAgACAAIAAgACAAIAAgACAAJAAkADAAMAAwADAAKAAoACgAKAAkACAAIAAgACAAJ
AAkACAAIAAgACAAIAAgACAAIAAgACAAHAAcABwAKAAoACgAKAAkACQAJAAgACAAIAAkA
CQAJAAkACQAJAAkACQAJAAkACQAJAAkACQAJAAkACQAJAAkACQAJAAkACQAJAAkACQAJ
AAkACQAJAAkACQAJAAkACwALAAsACwAJAAkACQAIAAoACgAKAAoADAAOAAwADAAMAAwA
CgAKAAoACgAMAA4ADwAPAA8ADwAOAA4ADwAPAA0ADQANAAwACwAKAAoACAAGAAMA/v/+
/////////////////wIAAgACAAIAAgACAAIAAgAAAAAAAAAAAP7//v8AAAMACAAIAAgA
CAAIAAkACQAJAAcABwAHAAgACgALAAwADQANAA0ADgAOAA8ADwAPAA8ADgAOAA8AEQAS
ABQAHQAlACkAKwAvADUANQA0ADYANAAwACkAGAD+/+T/0f+//6n/kf98/2//Zv9k/2v/
eP+O/6L/rv+7/8X/z//c/+f/8v/4//z/AgADAAcACQAKAAoACwAMAA0AEAAQABEAEQAP
ABAAEQARABMAEwATABMAEwATABMAEwARABEAEQARABMAEwATABMAEwATABMAEwATABMA
EwATABEAEQAQABAAEAAQABAAEAASABIAEgASABEAEQARABEAEwAUABQAEwASABEAEAAQ
ABIAEgARABEAEQARABEAEQAPAA8AEAAQAA8ADwAPAA8ADwAPAA8ADwARABEAEQAQAA4A
DgAOAA0ADQANAA0ADQAPAA4ADAAMAAoACQAJAAkACQAJAAkACQAJAAkACQAIAAYABgAG
AAYACQAJAAkACwAMAAwADAAMAAwADAAMAA0ADQANAA0ADQANAA0ADQANAA8ADwAPAA8A
DQANAA0ADQALAAoACgAKAAwADAAMAAwADAAMAAwADAAMAA0ADQANAAsACwALAAsACwAL
AAsACwANAA0ADgAOAAwADAAMAAwADAAMAAwADAAMAAwADAAMAAwADAANAA0ADAAMAAwA
DAAMAAwADAAMAA0ADAAMAAwADAANAA0ADAAOAA4ADgAOAAwADAAMAAwADgANAA0ADQAM
AAwADAAMAA0ADQANAAwADAAMAA0ADQANAA0ADQANAA0ADQANAA0ACwALAAsACwANAA0A
DQANAA0ADQANAA0ADQANAA0ADQALAAsACwALAA0ADQANAA0ADQANAA0ADQANAA0ADQAM
AAwACgAKAAoACgAKAAoACgAKAAwADgAPAA8ADQANAAwADAANAA0ACwALAAsACgAJAAgA
BgAEAAIA///8//z//f/9//3//f/9//3//v/+//7//v/+//7//v/+//7//v/+//7/AAAA
AAIABQAHAAYABQAEAAQABQAFAAUABwAHAAcACAAHAAcABwAHAAcABwAIAAgACQAJAAkA
CQAIAAgACQALAA4AEAAXAB8AIwAnACsALQAtACoAKAAmACIAFwAAAOj/1P/D/7H/nf+J
/3j/b/9o/2j/cf+E/5b/pP+w/7v/xf/N/9j/4//s//L/9v/6/////////wIAAgADAAQA
BQAGAAYABwAHAAcACAAJAAkABwAHAAcABwAJAAkACQAJAAcABwAHAAcABwAHAAcABwAH
AAcABwAHAAcABwAHAAcABQAFAAQABAAGAAYABgAGAAQABAAEAAQAAwADAAMAAwADAAQA
BAADAAMAAwADAAQABAAEAAMAAwADAAMAAwADAAMAAwAEAAQAAQABAAEAAQABAAEAAQAB
AAEAAQABAAAAAAAAAAAA/////////////wEAAAD+//7//v/9//3//f/7//v/+//7//v/
+//7//r/+v/6//r/+v/9//3//f////7//v/+//7//v/+//7///8BAAEAAQABAAEAAQAB
AAEAAwADAAMAAwABAAEAAQABAAEAAAAAAAAAAgACAAIAAgAEAAQABAAEAAQABQAFAAUA
AwADAAMAAwAFAAUABQAFAAMAAwAEAAQABAAEAAQABAAGAAYABgAGAAQABAAEAAQABAAE
AAUABQAEAAQABAAEAAQABAAEAAQABQAEAAQABAACAAMAAwACAAIAAgACAAIAAgACAAIA
AgACAAEAAQABAAIAAgACAAIAAwADAAMAAgAAAAAAAQABAAEAAQABAAEAAQABAAEAAQAB
AAEAAQABAAEAAQABAAEAAQABAAEAAQABAAEAAQABAAEAAQABAAEAAQABAAEAAQD/////
/////wEAAQABAAAAAAAAAAAAAAAAAAAAAAAAAAAAAAAAAAAAAAAAAAAAAgADAAMABQAF
AAQABAAFAAUAAwADAAMAAgABAAAA/v/8//r/9//0//T/9f/1//P/8//z//P/9v/2//b/
9v/2//b/9v/2//T/9P/0//T/9v/2//j/+//+//7//v/+//7/////////////////AAAB
AAEAAQABAAEAAQACAAIAAwADAAMAAwAEAAQAAwAFAAgACgARABkAHwAjACUAKwArACwA
LAAuACwAHwAKAPD/1v+9/6n/kf9z/17/Vf9S/07/Vf9o/4D/lv+m/7H/u//H/9L/3f/m
/+z/8P/2//n/+//9//7///8BAAMABQAEAAQABQAFAAUABgAHAAcABwAHAAcABwAHAAcA
BwAHAAcABwAHAAcACQAJAAkACQAHAAcABwAHAAcABwAHAAcABwAHAAYABgAIAAgACAAI
AAgACAAIAAgABwAHAAcABwAHAAgACAAHAAcABwAHAAgABgAGAAUABQAHAAcABwAHAAcA
BwAIAAgABwAHAAcABwAJAAkACQAJAAcABwAHAAYABgAGAAYABQAFAAUABQAFAAUABAAC
AAIAAgABAAEAAQADAAMAAwADAAEAAQABAAAAAAAAAAAAAAABAAEAAQADAAIAAgACAAIA
BAAEAAQABQAFAAUABQAFAAMAAwADAAMAAwADAAMAAwABAAEAAQABAAMAAgACAAIAAgAC
AAIAAgACAAIAAgACAAIAAwADAAMABQAFAAUABQAFAAUABQAFAAMAAwAEAAQABAAEAAQA
BAAEAAQABAAEAAQABAAEAAQABAAEAAUABQAGAAYABgAGAAYABgAGAAYABQAEAAQABAAE
AAUABQAEAAQABAAEAAQABAAEAAQABAAGAAUABQAFAAQABAAEAAQAAwADAAMAAgACAAIA
AwADAAMAAwADAAMAAwADAAMAAwADAAMAAwADAAMAAwADAAMAAwADAAMAAwABAAEAAQAB
AAMAAwADAAMAAwADAAMAAwADAAMAAwADAAMAAwADAAIAAgACAAIAAgACAAMABQAFAAYA
BAAEAAQABAAEAAQABAAEAAQABgAHAAcABwAHAAYABgAHAAcABQAFAAUABAADAAIAAAD+
//z/+f/4//j/+f/5//n/+f/5//n/+P/4//j/+P/4//j/+P/4//r/+v/6//r/+P/4//r/
/f8AAAAAAAAAAAAAAQABAAEAAwADAAMABAAFAAUABQAFAAUABQAGAAYABQAFAAUABQAG
AAgABwAJAAoADgAVAB0AIwAlACkALQAvACwALAAuACwAHwAMAO7/0v+9/6n/j/91/2D/
Wf9S/1D/Wf9s/4T/mP+m/7H/vf/H/9T/4f/o//D/9P/4//v///8BAAIAAgADAAQABQAG
AAYABwAHAAcACAAJAAkACQAJAAkACQALAAsACwALAAkACQAJAAkABwAHAAcABwAJAAkA
CQAJAAkACQAJAAkACQAJAAgACAAIAAgACAAIAAoACgAKAAoACQAJAAkACQAJAAoACgAJ
AAcABwAHAAgABgAGAAUABQAFAAUABQAFAAcABwAIAAgABwAHAAcABwAHAAcABwAHAAcA
BwAHAAYABgAGAAYABQAFAAUABQAFAAUABAACAAIAAgABAAEAAQD//////////wAAAQAC
AAIAAAAAAAAAAAABAAEAAQADAAIAAgACAAIABAAEAAQABQAFAAUABQAFAAUABQAFAAUA
AwADAAMAAwADAAMAAwADAAMAAgACAAIAAgACAAIAAgACAAIAAgACAAIAAwADAAMABQAF
AAUABQADAAMAAwADAAUABQAGAAYABAAEAAQABAAEAAQABAAEAAYABgAGAAYABgAGAAcA
BwAGAAYABgAGAAgACAAIAAgABQAEAAQABAAEAAUABQAEAAYABgAGAAYABgAGAAYABgAE
AAMAAwADAAQABAAEAAQAAwADAAMAAgACAAIAAwADAAUABQAFAAUAAwADAAMAAwADAAMA
AwADAAMAAwADAAMAAQABAAEAAQADAAMAAwADAAEAAQABAAEAAQABAAEAAQADAAMAAwAD
AAMAAwADAAIAAgACAAIAAgAEAAMABAACAAIAAgACAAIAAgACAAIAAgAEAAUABQAHAAcA
BgAGAAcABwAFAAUABAACAAAA/v/8//r/+P/1//P/9P/2//f/9//3//f/9//2//b/9v/2
//j/+P/4//j/9v/2//b/9v/4//j/+v/9//7//v/+//7//P/9//3//f////////8AAAMA
AwADAAMAAwADAAQABAAFAAUABQAFAAYABgAFAAkACgAOABUAHQAhACMAJQApACcAIgAi
ACQAIAAVAAAA5P/Q/8P/tf+h/5P/gv9z/27/cP95/4T/lP+i/6r/t//D/8v/1v/h/+z/
8P/0//j//f///wEAAgAEAAUABgAHAAYABgAHAAcABwAIAAkACQAJAAkACQAJAAkACQAJ
AAkACQAJAAkACQAJAAkACQAJAAkACQAJAAkACQAJAAkACQAJAAkACAAIAAgACAAIAAgA
CgAKAAoACgAHAAcABwAHAAcACAAIAAcABwAHAAcACAAKAAoACQAJAAcABwAHAAcABwAH
AAgACAAHAAcABwAHAAcABwAHAAcABwAHAAcABgAGAAYABgAFAAMAAwADAAMAAwACAAAA
AAACAAEAAQABAP///////////////////v/+//7//v/+/wEAAQABAAMABAAEAAQABAAE
AAQABAAFAAcABwAHAAcABwAHAAcABwAHAAcABwAHAAcABwAHAAcABwAGAAYABgAIAAgA
CAAIAAgACAAIAAgABgAHAAcABwAHAAcABwAHAAcABwAHAAcABwAHAAgACAAIAAgACAAI
AAYABgAGAAYACAAIAAgACAAIAAgACQAJAAgACAAIAAgABgAGAAYABgAGAAYABwAIAAgA
CQAJAAgACAAIAAgACAAIAAgACAAIAAgABwAHAAcACAAIAAgACAAHAAcABwAGAAYABgAH
AAcABwAHAAcABwAHAAcABwAHAAcABwAHAAcABwAHAAcABwAHAAcABwAHAAcABwAHAAcA
BwAHAAcABwAHAAcABwAHAAcABwAHAAcACQAJAAkACAAIAAgACgAKAAoACgAKAAoACgAK
AAgACgALAAsADQANAAwADAANAA0ACwALAAsACgAJAAgABgAEAAIA///6//r/+//7//v/
+//7//v//v/+//7//v/+//7//v/+//7//v/+//7//v/+/wAAAwAGAAYABgAGAAYABwAH
AAcABwAHAAcACAAJAAkACQAJAAkACQAKAAoADQANAA0ADQAOAA4ADQAPABAAFgAfACUA
JwArAC8AMwAxADAAMAAyADAAJQAQAPb/3P/L/7v/o/+J/3j/b/9o/2b/b/9+/5L/pP+y
/73/yf/T/9z/5//w//b//P8AAAUACQAJAAgACgALAAwADQAOAA4ADwAPAA8AEAARABEA
EQARABEAEQARABEAEQARABEAEQARABEAEQARABEAEQARABEAEQARABMAEwATABMAEwAT
ABIAEgASABIAEgASABIAEgASABIAEQARABEAEQARABIAEgARABEAEQARABIAFAAUABMA
EwARABEAEQARABMAEwAUABQAEwATABMAEwARABEAEQARAA8ADwAPAA4AEAAQABAADwAP
AA8ADwAPABEAEAAOAA4ADgANAA0ADQALAAsACwALAAsACwALAAoACgAKAAoACgALAAsA
CwANAA4ADgAOAA4AEAAQABAAEQARABEAEQARABEAEQARABEAEQARABEAEQARABEAEQAR
ABMAEgASABIAEgASABIAEgAQABAAEAAQABAAEQARABEAEQARABEAEQATABMAEwATABEA
EQASABIAEgASABIAEgAUABQAFAAUABQAFAAUABQAFAAUABUAFQAUABQAFAAUABQAFAAU
ABQAEwASABIAEgASABMAEwASABQAFAAUABQAFAAUABQAFAAUABMAEwATABQAFAAUABQA
EQARABEAEAASABIAEwATABMAEwATABMAEwATABMAEwATABMAEwATABEAEQARABEAEwAT
ABMAEwATABMAEwATABMAEwATABMAEwATABMAEwATABMAEwATABUAFQAVABQAEgASABIA
EgASABMAEwATABUAFgAUABIAEgASABIAFAAUABQAFAAWABgAGQAZABcAFwAWABYAFwAX
ABUAFQAVABQAEwASABAADgAMAAkABgAGAAcABwAJAAkACQAJAAgACAAIAAgACgAKAAoA
CgAKAAoACgAKAAoACgAMAA8AEgASABIAEgASABMAEwATABEAEQARABIAEwATABMAEwAV
ABUAFgAWABcAFwAXABcAGAAYABkAGwAgACYALQAzADkAOwA/AEEAPwBAAEAAPgA0ACEA
CADu/9b/wf+r/4//df9o/2X/Yv9o/3f/jv+k/7T/wv/N/9f/4//u//f//v8EAAoADAAP
ABMAFQAUABYAFwAYABkAGAAYABkAGQAZABoAGwAbAB0AHQAdAB0AGwAbABsAGwAdAB0A
HQAdAB0AHQAdAB0AHQAdAB0AHQAbABsAGwAbAB0AHQAcABwAHAAcABwAHAAcABwAHAAc
AB0AHQAdAB0AGwAcABwAGwAbABsAGwAcAB4AHgAdAB0AGwAbABsAGwAdAB0AHgAeAB8A
HwAfAB8AHQAdAB0AHQAdAB0AHQAcAB4AHgAeAB0AGwAbABsAGwAdABwAGgAaABwAGwAb
ABsAGQAZABkAGQAZABkAGQAYABoAGgAaABoAGQAZABkAGwAcABwAHAAcABwAHAAcAB0A
HQAbAA==
         </WaveFormData>
      </LeadData>
      <LeadData>
         <LeadByteCountTotal>10000</LeadByteCountTotal>
         <LeadTimeOffset>0</LeadTimeOffset>
         <LeadSampleCountTotal>5000</LeadSampleCountTotal>
         <LeadAmplitudeUnitsPerBit>4.88</LeadAmplitudeUnitsPerBit>
         <LeadAmplitudeUnits>��V</LeadAmplitudeUnits>
         <LeadHighLimit>2147483647</LeadHighLimit>
         <LeadLowLimit>268435456</LeadLowLimit>
         <LeadID>V2</LeadID>
         <LeadOffsetFirstSample>0</LeadOffsetFirstSample>
         <FirstSampleBaseline>0</FirstSampleBaseline>
         <LeadSampleSize>2</LeadSampleSize>
         <LeadOff>FALSE</LeadOff>
         <BaselineSway>FALSE</BaselineSway>
         <ExcessiveACNoise>FALSE</ExcessiveACNoise>
         <MuscleNoise>FALSE</MuscleNoise>
         <LeadDataCRC32>2478617462</LeadDataCRC32>
         <WaveFormData>
AAAAAAAAAAAAAAAAAAAAAP///v/9//z//P/8//z//P/8//z//P/8//r/+v/6//r/+P/4
//j/+P/4//j/+P/4//j/+P/4//j/+P/4//j/+P/4//j/+P/4//j/+P/4//j/9v/2//b/
9v/2//b/9v/2//b/9v/2//b/9P/0//X/9f/1//X/9v/2//j/+f/7//7//f/9//7///8B
AAIAAwACAP7/+//4//X/9P/z//L/8P/x/+//7f/t/+3/7f/s/+n/5v/l/+T/4//k/+T/
5P/k/+L/4v/m/+b/6P/o/+j/6P/o/+j/6P/o/+b/5//n/+f/6f/r/+v/6v/o/+j/6v/r
/+3/7v/u/+7/7P/v//T/9v/5/wQAFQAfACcAMgBBAE4AZgCBAJQAmgCYAIsAagAzAPH/
oP9D/+X+s/6s/q7+u/7X/vv+I/9I/2T/d/+I/57/s//D/87/1v/f/+X/7P/x//L/9P/3
//n/+//9//z//f/+////AAABAAIAAwAGAAYABgAGAAYABgAGAAYABwAHAAgACAAIAAgA
CQAJAAkACQAKAAsADQANAA0ADgAOAA4ADwAQABAAEQARABEAFQAWABYAFgAXABcAGQAa
AB0AHQAeAB8AHwAgACIAIwAlACUAJgAoACkAKgAsAC0ALwAwADMAMwAxADIANAA1ADcA
OAA5ADoAPAA8ADwAPAA8AD0APQA9ADwAPAA7ADoAOQA4ADcANQA2ADQAMgAxAC0ALAAr
ACkAKAAlACQAIgAjACEAIAAeAB4AHAAcABwAGAAWABUAEwAUABIAEgARABAADwAOAA0A
CgAJAAgABwAHAAcABgAEAAUABAAEAAMAAQABAAEAAQACAAIAAQABAAEAAgACAAIAAgAC
AAIAAgACAAMAAwADAAUABQAFAAYABQAFAAUABgAEAAQABAAGAAgACAAHAAcABwAIAAgA
CAAIAAgACQAJAAcABwAHAAcABwAHAAcABwAJAAcABwAHAAMABQAFAAMAAQACAAIAAQAC
AAMAAwAEAAQAAwADAAMAAQACAAIAAQABAAEAAgACAAAAAAAAAP//AQABAAEAAQABAAEA
AQABAAEAAAAAAAEA///+//3//f/9//7//v/+/////////wAA/v/+///////+//7//v/+
//3//P/8//z//P/8//z//P/8//3//f//////AAD+/wAAAQADAAYABwAHAAgACwAMAAwA
DAAMAAgABQACAP7//f/8//v//P/7//n/9//3//f/9//2//X/9P/z//L/7//u/+7/7v/s
/+z/7P/w//L/8v/y//L/8v/y//L/8v/y//L/8//z//P/8//1//X/9P/0//T/9v/3//f/
+P/4//j/+P/5//r//P8BAAwAFwAjACsANAA7AEQAUABnAH4AkgCcAJcAfgBXACkA5v+J
/yv/7/7c/tj+3f7t/gP/If8+/1b/b/+G/5j/q/+9/87/2v/j/+n/8P/5//z//P/9////
AQADAAQABQAGAAcABgAHAAgACQAKAAoACgAKAAoACgAKAAoADQANAA4ADgAOAA4ADwAP
AA0ADQAOAA8ADwAPAA8AEAAQABAAEQASABIAEwATABMAFQAWABYAFgAVABUAFwAYABkA
GQAaABsAHQAeACAAIQAhACEAIgAkACUAJgAoACkAKQAqAC0ALQAvADAAMgAzADMANAA1
ADYAOAA4ADgAOAA2ADcANwA3ADYANgA1ADQANQA0ADMAMQAuACwAKgApACcAJgAlACMA
IAAdABwAGgAZABcAFgAUABQAEgASABIAEgAQAA8ADQAMAAoACgAJAAoACQAIAAcABAAD
AAIAAQABAAEAAAD+/////v/+//3//f/9//3//f/8//z/+//7//v//P/8//z//P/8//z/
/P/8//3//f/9//3//f/9//7//f/9//3//v/+//7//v8AAAIAAgABAAEA//8AAAAAAAAA
AAAAAQABAAEAAQABAAEA//////////8BAP////////3///////3///8AAAAA///9//3/
/P/8//7//f/9//3/+//8//z/+//5//n/+v/6//z//P/8//v/+f/5//n/+f/5//n/+f/5
//n/+P/4//n/+f/4//f/9//3//j/+P/4//r/+f/4//j/+P/4//n/+f/4//j/+P/4//f/
9//3//f/9//3//f/9v/2//f/+f/4//j/+P/4//j/+P/4//j/+f/5//v/+//8//z//v//
/wEABAAFAAUABgAHAAgACAAIAAYAAgD///z/9//3//f/9//2//X/8//x//H/8f/x//D/
7//u/+3/7P/r/+r/6v/q/+j/6P/o/+z/7v/u/+7/7v/s/+z/7P/s/+7/7v/v/+//7f/t
/+//7//u/+7/7v/w//P/8//0//T/8v/0//X/9v/6/wMAEAAbACUALwA6AEUAUgBoAIMA
lACaAJYAhwBmAC8A6/+Y/zv/6f7D/rr+vP7L/uX+B/8v/07/aP99/47/pP+1/8X/0v/c
/+P/6f/w//X/9v/4//n/+//9////AAABAAIAAwAEAAUABgAHAAgACAAIAAgACAAIAAgA
CAAJAAkACgAKAAoACgALAAsADQANAA4ADwAOAA0ADAAMAA4ADgAPABAAEAARABEAEQAT
ABQAFAAUABcAFwAZABoAGQAZABoAGwAdAB4AIAAhACEAIQAiACQAJQAmACgAKQArACwA
LwAvAC8AMAAyADMANwA4ADkAOgA6ADoAOgA6ADoAOwA7ADsAOAA4ADcANgA1ADQAMwAx
ADAALgAsACsAKQAoACcAJQAkACEAIAAeAB0AGwAaABgAFgAUABQAFAAUABIAEQAPAA4A
DAAMAAsACgAJAAgABwAEAAMAAgABAAEAAQAAAP7//f/8//z/+//7//v/+//7//z//P/7
//v/+//8//z//P/6//r/+v/6//r/+//7//v//f/9//3//v////////8AAAAAAAAAAAIA
AAAAAP///////wAAAAAAAAAAAAABAAEAAQABAAEAAQADAAMAAwADAAMAAQABAAEA//8B
AAEA///9//7//v/9//3//f/8//z//P/7//v/+//7//z//P/7//n/+f/6//r/+v/6//r/
+f/3//f/9//3//n/+f/5//n/9//2//b/9//5//j/9//3//X/9v/2//b/+P/3//b/9v/2
//b/9//3//b/9v/2//b/9f/1//X/9f/3//f/9//2//T/9f/1//T/9v/3//T/9v/2//b/
9v/2//b/9v/3//f/+f/5//r/+P/6//v//f8CAAMAAwAEAAUABgAGAAYABAAAAP3/+v/3
//f/9//3//b/9f/z//H/8//z//P/8v/t/+z/6//q/+n/6P/o/+j/6P/o/+j/7P/s/+z/
7P/s/+7/7v/u/+7/7v/u/+//7//v/+//8f/x//L/8v/y//T/8//z//T/9P/0//b/9//6
//z/AwAOABsAIwAvADoAQwBSAGgAgwCWAKAAogCTAHIAQwD//6r/Sf/3/tH+yv7K/tP+
6f4J/y//TP9m/33/jv+g/7P/xf/Q/9r/4f/p//L/+f/8//z/+//9////AQACAAMABAAF
AAYABwAIAAkACgAKAAoACgAKAAoACgAKAAkACQAKAAoADAAMAA0ADQANAA0ADgAPAA8A
DwAPABAAEAAQABEAEgAUABUAFQAVABcAGAAYABgAGQAZABsAHAAcABsAGwAbAB0AHgAg
ACEAJQAlACYAKAAnACgAKgArACsALAAvAC8AMQAyADQANQA3ADgAOQA6ADgAOAA4ADgA
OgA7ADsAOwA6ADoAOQA4ADcANgA1ADMAMgAwAC4ALQArACoAKQAnACQAIQAgAB4AHQAb
ABoAGAAaABgAGAAYABgAFgAVABMAEgAQABAADwAOAA0ADAALAAoACQAIAAcABwAHAAYA
BAADAAIAAgABAP//////////AAAAAP/////9//7//v/+/wAAAAAAAAAAAAABAAEAAQAB
AAEAAQACAAEAAQABAAIABAAEAAQABgAGAAYABQAFAAUABgAGAAYABgAGAAcABwAHAAcA
BwAHAAUABQAFAAUABgAFAAYABwADAAUABQADAAUABgAGAAUAAwADAAIAAgACAAEAAQAB
AAEAAgACAAEAAQABAAIAAgAAAAAAAAD///////////////////////////7//v//////
/v/9//3//f/+//7//v/+//3//P/8//z//P/9//3//P/8//z//P/9//3//f/9//3//v/8
//z//P/8//z//P/8//3/+//9//3//v/+/wAAAQADAAYABwAHAAgACwAMAAwADAAKAAYA
AwAAAPv/+//7//v/+v/5//f/9f/3//f/9//2//X/9P/z//L/7//u/+7/7v/w//D/8P/0
//T/9P/0//T/9P/0//T/9P/0//T/9f/1//X/9f/3//f/9v/2//b/+P/5//n/+v/6//z/
+v/5//z/AgAJABQAHwAnAC8AOgBBAEwAXgBzAIYAlgCaAIsAbgBJABEAwP9f/w3/5/7e
/uD+6f77/hX/M/9M/2T/ff+Q/6L/tf/H/9T/3v/l/+v/9P/5//z//v///wEAAwAFAAQA
BQAGAAcACAAJAAoACwAKAAoACgAKAAwADAAMAAwADQANAA4ADgAMAAwADQANAA8ADwAQ
ABEAEQARABEAEgASABIAEwAUABQAFQAVABUAFQAWABYAFgAXABcAGQAaABsAGwAcAB0A
HQAeACAAIQAhACEAIgAkACUAJgAoACkALQAuADEAMQAxADIANAA1ADUANgA3ADgAOgA6
ADoAOgA8AD0APQA9ADsAOgA4ADYANQA0ADMAMQAwAC4ALAArACkAKAAnACUAIgAfAB4A
HAAdABsAGgAYABYAFAAUABQAFAASABEADwAOAAwADAALAAoACQAIAAcABgAFAAQAAwAD
AAMAAgAAAAEAAAAAAP///f/9//3//f/8//z/+//7//3//v/+//7//P/8//z//P/+////
/////////////wAA////////AAACAAIAAgAEAAQABAADAAMAAQACAAIAAgACAAIAAwAD
AAMAAwADAAMAAwADAAMAAwAFAAMAAwADAP//AQABAP//AQACAAIAAQABAAEAAAAAAAIA
AQABAAEA//8AAAAA///9//3//v/+//7//v/+//3//f/9//3//f/9//3//f/9//3//P/8
//3//f/8//v/+//7//z//P/8//z/+//6//r/+v/6//v/+//6//r/+v/6//n/+f/5//n/
+//7//v/+v/4//n/+f/4//r/+//6//j/+P/4//j/+P/4//j/+f/5//v/+//8//7/AAAB
AAMABgAHAAcACAAJAAoACgAKAAcAAgD+//r/+f/5//n/+f/4//f/9f/z//P/8//z//L/
7//u/+3/7P/t/+z/7P/s/+z/7P/s//D/7//u/+3/7P/s/+z/7P/s/+7/7v/v/+//7//v
//H/8f/w//D/8P/y//H/8f/y//L/8v/y//f/+v/8/wUAEgAdACcAMQA+AEsAXAB2AI0A
mACYAJIAfQBUABsA0/98/x//1/69/rz+wP7R/vH+F/8//17/dP+F/5j/rv/B/83/1P/e
/+X/7f/0//f/+P/6//v//f///wEAAgADAAQABQAEAAUABgAHAAYABgAGAAYABwAIAAkA
CgALAAsADAAMAAwADAANAA0ADQANAA4ADwANAA0ADQAOABAAEAARABIAEgATABMAEwAT
ABQAFAAUABcAFwAZABoAGwAbABwAHQAdAB4AIAAhACEAIQAiACQAJwAoACoAKwAtAC4A
MQAxADEAMgA0ADUANwA4ADkAOgA6ADoAOgA6ADoAOwA7ADsAOgA6ADkAOAA1ADQAMwAx
ADIAMAAuAC0AKwAqACkAJwAoACUAJAAiAB8AHQAcABoAGgAYABgAGAAWABQAEwARABAA
DgAOAA0ACgAJAAgABwAGAAUABAADAAMAAwACAAAA///+//7//f/9//3//f/9//z//P/7
//v/+//8//z//P/+//7//v/+//7/////////////////AAABAAEAAQACAAIAAgACAAQA
BAAEAAMAAwABAAIAAgACAAQABAAFAAUABQAFAAUABQAFAAUABQAFAAMAAQABAAEAAQAD
AAMAAQABAAIAAgABAAEAAQAAAAAAAAD///////8BAAIAAgABAP////8AAAAA/v/+//7/
/f/9//3//f/9//3//f/9//3//f/8//z//f/9//z/+//7//v//P/8//z//v/9//z//P/6
//r/+//7//r/+v/6//r/+//7//v/+//7//v/+//6//r/+//7//r/+v/8//r/+v/6//r/
+v/6//r/+//9//////8AAAAAAgADAAUACAAJAAkACgALAAwADAAMAAwACAAFAAIA/f/9
//3//f/+//3/+//5//n/+f/5//j/9f/0//P/8v/x//D/8P/w/+7/7v/u//L/9P/0//T/
9P/0//T/9P/0//L/8v/z//P/9f/1//f/9//4//j/+P/6//v/+//8//z//P/8//3//v8C
AAUAEAAdACcALwA4AEMATgBiAHsAkgCgAKoApwCUAG0ANQDq/5H/M//t/tL+zP7R/uP+
/f4f/0D/XP91/4r/nv+z/8X/1P/e/+f/7//2//3/AAACAAMABQAHAAkADAANAA4ADwAO
AA8AEAARABMAFAAVABYAFAAUABQAFAATABMAFAAUABQAFAAVABUAFwAXABgAGQAZABkA
GQAaABoAGgAbABwAGgAbABsAGwAfACAAIAAgAB8AHwAhACIAJQAlACYAJwAlACYAKAAp
ACsAKwAsAC4AMQAyADQANQA1ADYAOQA5ADcAOAA6ADsAPQA+AD8AQABBAEIAQwBEAEQA
RQBFAEUARABEAEMAQgBBAEAAPwA9AD4APAA6ADkANwA2ADUAMwAyAC8ALgAsACsAKQAo
ACYAJgAkACQAJAAiACAAHwAdABwAGgAaABkAGAAXABYAFQAUABMAEgARAA8ADwAOAAwA
DQAMAAwACwAKAAkACAAHAAgACAAHAAcABwAIAAgACAAKAAoACgAKAAoACwALAAsACQAJ
AAkACgALAAsACwAMAAwADAAMAA4ADgAOAA0ADQANAA4ADgAOAA4ADgAPAA8ADwAPAA8A
DwARABEAEQARABEADwAPAA8ADQAPAA8ADQANAA4ADgANAA0ADQAMAAwADAALAAsACwAL
AAwADAALAAkACQAKAAoACAAIAAgABwAJAAkACQAJAAkACQAJAAkACQAIAAgACQAJAAgA
BwAHAAcACAAIAAgACgAJAAgACAAGAAYABwAHAAgACAAIAAgABwAHAAcABwAHAAcABwAG
AAYABAAEAAQABAAEAAQABAAFAAUABwAHAAgABgAIAAkACwAMAA0ADQAOAA8AEAAQABAA
DgAKAAcABAD///////////z/+//5//f/9//3//f/9v/z//L/8f/w/+//7v/u/+7/8P/w
//D/9P/z//L/8f/w//D/8P/w//D/8P/w//H/8f/x//H/8//z//D/8P/w//L/8f/x//L/
8v/y//D/8f/4//r///8KABcAIwApADIAPQBKAFwAcwCIAJQAlACFAGgAPQD//6r/Tf/9
/tP+yv7K/s/+5f4D/yf/Qv9a/3H/hv+Y/6v/vf/M/9b/3f/l/+z/8f/0//b/9//5//v/
/f/+////AAABAAAAAQACAAMABAAEAAQABAAEAAQABAAEAAUABQAGAAYABgAGAAcABwAF
AAUABgAHAAcABwAHAAgACAAIAAkACgAKAAsACwALAAsADAAMAAwADQANAA8AEAARABEA
EgATABMAFAAWABcAFwAXABgAGgAbABwAHgAfAB8AIAAjACMAJQAmACgAKQApACoAKwAs
AC4ALgAuAC4ALgAvAC8ALwAuAC4ALQAsAC0ALAArACkAJgAkACIAIQAdABwAGwAZABgA
FQAUABIAEQAPAA4ADAAMAAoACgAKAAoACAAHAAUABgAEAAQAAwACAAEAAAD///z/+//6
//n/+f/5//j/9v/z//L/8v/x//P/8//z//P/9P/0//P/8//z//T/9P/0//L/8v/y//L/
9P/1//X/9f/1//X/9f/2//f/9//3//j/+P/4//j/+v/6//r/+f/5//v//P/8//z//P/8
//3//f/7//v/+//7//n/+f/5//n/+//5//n/+f/3//n/+f/3//f/+P/4//f/+f/5//j/
+P/2//X/9f/1//P/9P/0//P/8v/z//X/9v/0//T/9P/z//P/8//z//P/8f/x//H/8f/x
//D/8P/x//H/8P/v/+//7//w//D/8P/w/+//7v/u//D/8P/x//H/8P/w//D/8P/v/+//
7//v//H/8f/x//D/8P/x//H/8P/u//D/8P/w//D/8P/u/+7/7v/v//H/8//z//T/9P/2
//f/+f/+//////8AAP//AAAAAAAAAAD8//n/9v/x//H/8f/x//L/8f/v/+3/7f/t/+3/
7P/p/+j/5//m/+P/4v/i/+L/4v/i/+L/5v/m/+b/5v/m/+j/6P/o/+j/5v/m/+f/5//n
/+f/6f/p/+j/6P/o/+r/6//r/+z/7P/s/+z/6//u//T/9/8AAA0AGQAhACwANwBEAFgA
cwCMAJgAmACRAH4AUwAVAMz/ef8b/9H+uP62/rv+zf7r/hH/OP9W/2v/fv+U/6n/u//I
/9L/2f/h/+j/7//y//T/9//5//v//f/8//3//v////7///8AAAEABAAEAAQABAAEAAQA
BAAEAAUABQAGAAYACAAIAAkACQAHAAcACAAJAAsACwALAAwADAAMAA0ADgAOAA8ADwAP
ABEAEgASABIAEQARABMAFAAVABUAFgAXABcAGAAaABsAHQAdAB4AIAAhACIAJAAlACUA
JgApACkAKwAsAC4ALwAxADIAMwA0ADQANAA0ADQANAA1ADUANQA2ADYANQA0ADMAMgAx
AC8ALgAsACoAKQApACgAJwAlACIAHwAeABwAGwAZABgAFgAWABQAFAAUABIAEAAPAA0A
DAAKAAoACQAGAAUABAADAAAA///+//3//f/9//z/+v/7//r/+v/5//f/9//3//f/+P/4
//f/9//3//j/+P/4//j/+P/4//j/+P/5//n/+f/5//n/+f/6//n/+f/5//r/+v/6//r/
/P/8//z/+//7//v//P/8//z//P/8//3//f/9//3//f/9//3//f/9//3/+//5//n/+f/3
//n/+f/3//n/+v/6//n/+f/5//j/+P/2//X/9f/1//X/9v/2//X/8//z//T/9P/0//T/
9P/z//P/8//z//P/8f/x//H/8f/z//L/8v/z//P/8v/x//H/8f/y//L/8v/y//H/8P/w
//D/8P/x//H/8P/w//D/8P/v/+//7//v//H/8f/x//D/7v/v/+//7v/w/+//8f/x//L/
8P/w//D/8P/w//D/8P/x//H/8//z//T/9P/2//f/+f/8//3//f/+////AAAAAAAA/v/6
//f/9P/z//P/8//z//L/8f/v/+3/7f/t/+3/7P/n/+b/5f/k/+P/4v/i/+L/4P/g/+D/
5P/m/+b/5v/m/+b/5v/m/+b/5v/m/+f/5//n/+f/6f/p/+j/6P/o/+r/6//r/+z/7P/s
/+7/7f/u//L/9/8AAA8AGQAhACoANwBEAFoAcwCMAJoAoACbAIQAVwAZAMz/df8Z/9X+
vv66/r3+0f7v/hX/OP9W/2v/fv+U/6n/vf/K/9L/2//j/+j/7//0//T/8//1//f/+f/8
//3//v///wAAAQACAAMAAgACAAIAAgADAAQABQAGAAcABwAIAAgABgAGAAcABwAJAAkA
CgALAAsACwALAAwADAAMAA0ADgAMAA0ADQANABEAEgASABIAEQARABMAFAAVABUAFgAX
ABkAGgAcAB0AHgAdAB0AHgAhACIAJAAlACUAJgApACkAKwAsAC4ALwAvADAAMQAyADQA
NAA0ADQANAA1ADUANQA0ADQAMwAyADEAMAAvAC0ALAAqACgAJwAlACQAIwAhACIAHwAe
ABwAGQAXABYAFAAUABIAEgASABIAEAAPAA0ADAAKAAoACQAIAAcABgAFAAQAAwACAAEA
//////7//P/9//z//P/7//v/+//7//v/+v/6//n/+f/5//r/+v/6//r/+v/6//r/+v/7
//v/+//7//v/+//8//3//f/9//7//v/+//7/AAAAAAAA////////AAAAAAAA/v/+////
/////////////wEAAQABAAEA///9//3//f/9///////9//v//P/8//v//f/9//z//P/6
//n/+f/5//n/+v/6//n/+f/5//r/+v/5//j/9//1//b/9//4//n/9//3//f/9//3//b/
9v/3//f/9v/1//X/9f/2//b/9v/2//X/9P/0//T/9P/1//X/9P/0//T/9P/1//X/9f/1
//P/8//z//L/9P/1//X/9P/2//X/9P/0//T/9P/0//T/9P/0//X/9f/3//f/+P/6//z/
/f///wIAAwADAAQABQAGAAYABgACAP7/+//4//f/9//3//f/9v/1//P/8f/v/+//7//u
/+v/6v/p/+j/6f/o/+j/6P/o/+j/6P/s/+z/7P/s/+z/7P/s/+z/7P/s/+z/7f/t/+3/
7f/v/+//7v/u/+7/8P/x//H/8v/y//L/8v/z//b/+v8BAAwAGQAjACkAMgA9AEgAWABv
AIYAmgCcAI0AbgBFAAsAtv9V/wf/4f7W/tb+3/7z/g3/Lf9I/1z/c/+K/5z/rf/B/9D/
2P/h/+n/8P/1//r//P/7//3///8BAAAAAQACAAMABAAFAAYABwAIAAgACAAIAAgACAAI
AAgACQAJAAoACgAKAAoACwALAAsACwAMAA0ADQANAA0ADgAOAA4ADwAQABAAEQARABEA
EwAUABQAFAATABMAFQAWABcAFwAYABkAGQAaABwAHQAhACEAIgAkACMAJAAmACcAJwAo
ACsAKwAtAC4AMAAxADEAMgAzADQANgA2ADYANgA4ADkAOQA5ADYANgA1ADQAMwAyADEA
LwAuACwAKgApACcAJgAlACMAIgAfAB4AHAAbABkAGAAWABQAEgASABIAEgAQAA8ADQAM
AAoACgAJAAoACQAIAAcABgAFAAQAAwADAAMAAgAAAP///v/+//3/+//7//v/+//8//z/
+//7//v//P/8//z//P/8//z//P/6//v/+//7//3//f/9//7/////////AAAAAAAAAAAC
AAIAAgABAAEAAQACAAIAAgACAAIAAwADAAMAAwADAAMAAwADAAMAAwADAAEAAQABAP//
AQABAP////8AAAAA/////////v/+//7//f/9//3//f/+//7//f/7//v//P/8//z//P/8
//v/+//7//v/+//7//v/+//7//v/+v/6//v/+//6//n/+f/5//r/+v/6//r/+f/4//j/
+P/4//n/+f/6//r/+v/6//n/+f/5//n/+f/5//n/+P/4//r/+v/6//r/+v/6//r/+v/7
//n/+//7//z//v8AAAEAAwAGAAcABwAIAAcACAAIAAgACAAEAAEA/v/7//v/+//7//r/
+f/3//X/9f/1//X/9P/x//D/7//u/+//7v/u/+7/7P/s/+z/8P/y//L/8v/y//L/8v/y
//L/8P/w//H/8f/z//P/9f/1//L/8v/y//T/9//3//j/+P/4//j/9//6//7/BQAQABsA
IwAtADYAQQBMAFwAdQCOAJwAoACZAIAAVQAdAND/df8Z/93+zP7K/tH+4/7//iH/Qv9e
/3X/iP+c/7H/w//Q/9r/4//t//T/+//8//z///8BAAMABQAEAAUABgAHAAgACQAKAAsA
DAAMAAwADAAOAA4ADgAOAA0ADQAOAA4AEAAQABEAEQARABEAEgATABMAEwATABQAFAAU
ABUAFgAWABcAFwAXABcAGAAYABgAGQAZABsAHAAfAB8AIAAhACEAIgAkACUAJQAlACYA
KAApACoALAAtAC8AMAAzADMANQA2ADgAOQA5ADoAOwA8AD4APgA+AD4APgA/AD8APwA+
AD4APQA8AD0APAA7ADkANgA0ADIAMQAxADAALwAtACwAKQAoACYAIwAhACAAHgAeABwA
HAAcABoAGAAXABUAFgAUABQAEwAQAA8ADgANAA4ADQAMAAsACQAJAAgABgAHAAYABgAF
AAUABQAFAAUABAAEAAMAAwADAAQABAAEAAQABAAEAAQABAAFAAUABQAFAAUABQAGAAcA
BwAHAAgACAAIAAgACgAMAAwACwALAAkACgAKAAoACgAKAAsACwALAAsACwALAAkACQAJ
AAkACwAJAAkACQAHAAkACQAHAAcACAAIAAcABwAHAAYABgAGAAUABQAFAAUABgAGAAUA
AQABAAIAAgACAAIAAgABAAEAAQABAAEAAQABAAEAAQADAAIAAgADAAEAAAD/////AQAC
AAIAAgAAAP///v/+/wAAAAABAAEAAAAAAAAAAAD///////////////////7//v//////
/v/+/////////wEAAQAAAAAAAAAAAAAAAAAAAAAAAQABAAMAAwAEAAQABgAHAAkADAAN
AA0ADgANAA4ADgAOAAwACAAFAAIA///////////+//3/+//5//n/+f/5//j/9f/0//P/
8v/x//D/8P/w//D/8P/w//T/9P/0//T/9P/0//T/9P/0//T/9P/1//X/9f/1//f/9//2
//b/9v/4//n/+f/6//r//P/8//3//v8EAAsAGAAlAC8ANwBCAE8AYAB6AJMApACoAKYA
lwB0ADsA8/+g/0P/8f7L/sb+yv7X/vP+Gf89/1z/dP+J/5z/sv/D/9H/3P/m/+3/9f/8
/wEAAgAEAAUABwAJAAsACgALAAwADQAOAA8AEAARABIAEgASABIAEgASABIAEgATABMA
FAAUABYAFgAXABcAFwAXABgAGQAZABkAGQAaABoAGgAbABwAHAAdAB0AHQAfACAAIAAg
ACEAIQAjACQAJQAlACYAJwAnACgAKgArAC8ALwAwADIAMQAyADQANQA3ADgAOwA7AD0A
PgBAAEEAQQBCAEMARABGAEYARgBGAEgASQBJAEkARgBGAEUARABDAEIAQQA/AEAAPgA8
ADsAOQA4ADcANQAyAC8ALgAsAC0AKwAqACgAJgAkACQAJAAiACAAHwAdABwAGgAaABkA
GAAVAA==
         </WaveFormData>
      </LeadData>
      <LeadData>
         <LeadByteCountTotal>10000</LeadByteCountTotal>
         <LeadTimeOffset>0</LeadTimeOffset>
         <LeadSampleCountTotal>5000</LeadSampleCountTotal>
         <LeadAmplitudeUnitsPerBit>4.88</LeadAmplitudeUnitsPerBit>
         <LeadAmplitudeUnits>��V</LeadAmplitudeUnits>
         <LeadHighLimit>2147483647</LeadHighLimit>
         <LeadLowLimit>268435456</LeadLowLimit>
         <LeadID>V3</LeadID>
         <LeadOffsetFirstSample>0</LeadOffsetFirstSample>
         <FirstSampleBaseline>0</FirstSampleBaseline>
         <LeadSampleSize>2</LeadSampleSize>
         <LeadOff>FALSE</LeadOff>
         <BaselineSway>FALSE</BaselineSway>
         <ExcessiveACNoise>FALSE</ExcessiveACNoise>
         <MuscleNoise>FALSE</MuscleNoise>
         <LeadDataCRC32>4115201137</LeadDataCRC32>
         <WaveFormData>
/v/+//7//v/+//7//v/+//z//P/8//z//P/8//z//P/6//r/+v/6//r/+v/6//r/+f/4
//f/9v/4//j/+P/4//b/9v/2//b/9v/2//b/9v/2//b/9v/2//T/9P/0//T/9P/0//T/
9P/0//T/9P/0//L/8v/y//L/8v/y//P/8//x//T/9P/0//X/9v/5//v//f/9//7//v8C
AAIAAgAAAP3/+f/4//b/9f/1//T/8f/x//H/7//u/+7/7v/t/+r/5v/k/+T/4//l/+X/
5f/j/+P/5P/m/+b/5v/m/+f/5//n/+f/5//n/+X/5f/m/+b/5v/n/+f/5//n/+f/6f/q
/+z/7P/s/+3/6//r/+3/7f/t//P//P8HABMAJAA3AEwAagCPALEAzwDtAP4A9wDYAJ4A
SADT/1P//f7c/tP+1/7p/gX/Jf9F/2D/dP+J/57/sv/A/8r/0v/Y/9//5//r/+z/7v/x
//P/9f/2//X/9v/3//j/+f/6//v//P/9//7/AAABAP//AAABAAEAAgACAAIAAgACAAIA
AgACAAQABAAFAAUABgAGAAYACAAGAAYABgAGAAkACgALAAwADQAOAA8ADwAPABAAEQAS
ABMAFAAVABUAFQAXABgAGgAbABsAHAAeAB8AHwAgACEAIwAkACYAJwAmACgAKAAoACsA
LAAtAC4ALgAuAC4ALgAwAC8ALwAtAC0ALAAsACsAKgApACgAJQAkACIAIAAfAB4AHAAb
ABkAFwAXABQAEgATABMAEQARABEAEQAPAA8ADQANAAwACwALAAoACQAJAAYABQAEAAMA
AwADAAMAAQAAAAAA///+//3//f/8//z/+v/6//r/+v/5//j/+P/4//r/+v/6//r/+f/5
//n/+f/5//n/+f/6//r/+//8//z/+v/6//r/+v/6//r/+//8//7//v/+//7//v/+//7/
///9//3//f/9//3/+//7//v//f/9//3//f/9//3//f/8//n/+P/4//j/+P/4//j/9//5
//n/+P/4//b/9f/1//X/9f/0//T/9P/0//T/9P/0//L/8v/y//H/8//z//P/8//y//L/
8v/y//D/7//v/+//8P/w//D/8P/u/+7/7v/u/+//8P/x//L/8P/w//D/8P/w//D/7//v
/+//7v/u/+7/7v/u/+7/7v/u/+//8f/x//T/9P/y//P/9P/3//j/+f/4//j/+//+////
AAD+//v/9//2//L/8v/z//P/8f/v/+//7f/s/+z/7P/r/+r/6P/m/+b/4//j/+P/4//h
/+H/4v/k/+b/5v/m/+f/5f/l/+X/5f/n/+f/5//o/+j/6P/p/+n/5//n/+f/6f/s/+z/
7P/s/+3/7f/t/+v/6f/t//P/+v8DAA8AHAArADwAVAB1AJkAvwDjAPoA+QDkALwAcgAD
AIP/H//2/un+5/7v/v/+Ff8v/0L/Wv91/4z/nv+w/8D/zP/W/93/5f/r//D/8P/x//P/
9f/2//f/+P/5//r/+//8//3//v/+//7/////////AAABAAEABAAEAAQABAAEAAQABAAE
AAQABAAFAAUABgAGAAYACAAGAAYABgAGAAgACAAIAAgACQAKAAsACwALAAwADQAOAA8A
EAARABEAEQATABQAFgAXABcAGAAaABsAGwAcAB0AHwAgACIAIwAkACYAJgAmACcAKAAp
ACoALAAsACwALAAsACsAKwApACkAKAAoACcAJgAlACQAIQAgAB4AHAAbABgAFgAVABMA
EQARAA4ADAALAAsACQAJAAkACQAHAAcACQAJAAgABwAHAAYABQAFAAYABQAEAAMA////
/////f/+//7//f/8//v/+//6//r/+v/6//r/+v/3//b/9v/2//j/+P/4//j/+f/5//n/
+f/5//n/+f/6//r/+//8//z//P/8//z//P/+//7///8AAAAAAAAAAAAAAAAAAAAAAQAB
AAEAAQABAAEA//////////////////8BAAEAAQAAAP///v/+//7//v/+//7//f/9//3/
/P/8//z/+//7//v/+f/4//j/+P/2//b/9v/2//j/+P/4//f/9f/1//X/9f/2//b/9v/2
//b/9f/1//X/8v/y//L/8v/0//T/9P/0//T/9P/0//T/9P/0//T/9P/0//T/8//z//P/
8//z//P/8f/x//H/8f/x//H/8//y//L/8v/y//L/8v/y//L/8//z//P/9v/2//b/9//4
//v//f//////AAACAAQABAAEAAEA/f/4//b/9P/0//X/9f/1//P/8//x/+7/7v/u/+3/
7P/q/+j/6P/n/+f/5//n/+X/5f/m/+j/6P/o/+j/6f/p/+n/6f/p/+n/6f/p/+r/6P/o
/+n/6f/p/+n/6f/r/+7/7v/u/+7/7f/v/+//7f/v//H/+f8CAA0AGQAoADsAUABwAJUA
uQDZAPMAAAH3ANQAlAA4AMH/Sf8B/+T+2/7h/vP+C/8t/0f/YP92/43/oP+y/8D/zP/U
/9z/4//p/+3/7v/w//H/8//1//b/9//4//n/+v/7//z//f/+//7//v////////8AAAEA
AQACAAIAAgACAAIAAgACAAIABAAEAAUABQAEAAQABAAGAAYABgAGAAYACAAIAAgACAAJ
AAoACwALAAsADAANAA4ADQAOAA8ADwARABMAFAAWABcAFwAYABoAGwAbABwAHQAfACAA
IgAjACIAJAAkACQAJwAoACkAKgAqACoAKgAqACoAKQApACcAJwAmACYAJQAkACMAIgAf
AB4AHAAaABkAGgAYABcAFQARABEADgAMAA0ADQALAAsACwALAAkACQAJAAkACAAHAAcA
BgAFAAUABAADAAIAAQABAAEAAQD///z//P/7//r/+f/5//j/+P/4//j/+P/4//f/9v/2
//b/+P/4//j/+P/3//f/9//3//f/9//3//j/+P/5//r/+v/8//z//P/8//r/+v/7//z/
/P/8//z//P/8//z//P/9//3//f/9//3////9//3//f////////////3//f/9//z//f/8
//z//P/6//r/+v/5//v/+//6//r/+P/3//f/9//3//b/9v/2//b/9v/2//b/9v/2//b/
9f/z//P/8//z//T/9P/0//T/9P/z//P/8//y//L/8v/y//D/8P/w//D/8v/y//L/8v/y
//L/8v/y//D/8P/v/+//7//v/+//7//x//H/8f/x/+//7//v/+//8//z//D/8P/w//D/
8P/w//D/8P/x//P/8//2//b/9f/1//X/9//7//3//f/+//7/AAAAAAAA/v/7//f/9v/2
//b/9//3//P/8f/x/+//8P/w//D/7//q/+j/5v/m/+P/4//j/+P/4//j/+T/5v/k/+T/
5P/l/+f/5//n/+f/5//n/+f/6P/m/+b/5//n/+n/6f/p/+v/6v/q/+r/6v/r/+3/7//t
/+//8f/1//7/CQAXACYANwBOAGwAkQC1ANcA9QD+APcA2ACcADwAw/9L/wX/6v7h/uX+
8/4L/yv/Q/9a/3L/h/+a/6z/uv/G/9D/2v/h/+f/7f/w//D/7//x//P/9P/1//b/9//4
//v//P/9//7//v/+/////////wAAAQABAAAAAAAAAAAABAAEAAQABAAEAAQABQAFAAYA
BgAGAAgACAAIAAgACAAKAAoACgAKAA0ADgAPAA8ADwAQABEAEgARABIAEwATABMAFQAW
ABgAGwAbABwAHgAfAB8AIAAhACEAIgAkACUAKAAqACoAKgAtAC4ALwAwADEAMAAvAC4A
LwAvADAALwAvAC4ALgAtACwAKwAqACcAJgAkACIAIQAgAB4AHQAbABcAFwAUABIAEQAR
AA8ADwAPAA8ADQANAA8ADwAOAA0ACwAKAAkACQAIAAcABgAFAAMAAwADAAEAAgACAAEA
AAD//////v/+//z//P/8//z//f/8//z//P/7//r/+f/4//r/+//8//3//f/9//3//v/8
//3//v/+/wAAAAAAAAAAAAAAAAEAAgACAAIAAgACAAIAAgACAAMAAwADAAMAAwAHAAUA
BQAFAAMAAwADAAMABQAFAAUABAADAAIAAgACAAAAAAAAAP////////7//v/+//3//f/9
//3//P/8//z//P/8//z//P/7//r/+f/3//n/+f/5//n/+P/4//j/+P/2//X/9f/1//b/
9v/2//b/9v/2//b/9v/2//b/9v/2//T/9P/0//T/9P/0//P/8//1//X/9f/1//f/+P/2
//b/9v/2//T/9P/0//X/9f/1//j/+P/2//f/+P/7//3//////wAAAgAEAAQABAAAAP3/
+f/4//b/9v/3//f/9f/z//P/8f/y//L/8v/x//D/7v/s/+z/6f/p/+n/6f/o/+n/6//u
/+z/7P/s/+3/6//r/+v/6//t/+3/7f/u/+7/7v/v/+//7f/t/+3/7//y//L/8v/y//P/
8f/v//H/8//3//3/BgAPABsAKgA5AFAAbACRALUA2wD5AAYBAQHoAK4ATgDR/1X/Cf/0
/u/+8f77/g//J/89/1T/bP+F/5r/rv++/8r/1P/e/+X/7f/z//b/+P/7//3///8AAP//
AAABAAIAAwAEAAUABgAEAAQABQAFAAcACAAJAAkACgAKAAoACgAKAAoACgAKAAwADAAN
AA0ADgAOAA4AEAASABIAEgASABQAFAAUABQAFQAWABcAFwAZABoAGwAcABsAHAAdAB0A
HwAhACIAJAAlACUAJgAoACkAKQAqACsALwAwADIAMwAyADQANAA0ADcAOAA5ADoAPAA8
ADwAPAA8ADsAOwA5ADkAOAA4ADcANAAzADIALwAuACwAKgApACgAJgAlACMAIQAhAB4A
HAAbABsAGQAZABcAFwAVABUAFwAXABYAFQATABIAEQARABAADwAOAA0ADQANAA0ACwAK
AAoACQAIAAcABwAGAAYABgAGAAYABgADAAIAAgACAAQABAAEAAQAAwADAAMAAwAFAAUA
BQAGAAQABQAGAAYACAAIAAgACAAKAAoACwAMAAoACgAKAAoACgAKAAoACwALAAsACwAL
AA0ACwALAAsADQANAA0ADQALAAsACwAKAAkACAAIAAgACAAIAAgABwAHAAcABgAGAAYA
BQAFAAUABQAEAAQABAAEAAQABAAEAAIAAgACAAEAAQABAAEAAQACAAIAAgACAAIAAQAB
AAEAAAAAAAAAAAAAAAAAAAAAAP7//v/+//7//v/+//7//v/+//7//f/9//3//f/9//3/
///////////+//3//P/7//3////+//z//P/8//z//P/8//z//f/9//3/AAAAAAAAAQAC
AAUABwAJAAkACgAKAAwADAAMAAgABQABAAAAAAAAAAEAAQD9//v/+//5//r/+v/6//n/
9v/0//L/8v/x//H/8f/x/+//7//w//L/8P/w//D/8f/v/+//7//v//H/8f/x//L/8v/y
//P/8//z//P/8//1//T/9P/0//T/9f/1//f/9//3//n/AQAKABUAIwA2AEsAZACGAK0A
zQDpAP8ABgH3AM4AiAAiAKX/M//5/ub+4f7p/gH/H/9B/13/cv+I/5v/sP/A/8r/1P/e
/+b/7f/x//X/9v/2//f/+f/7//z//f/+////AAABAAIAAwAEAAQABAAFAAUABQAGAAcA
BwAIAAgACAAIAAgACAAIAAgACAAIAAkACQAIAAgACAAKAAsADAANAA4ADgAOAA4ADgAP
ABAAEQARABEAEgATABQAFQAWABcAFwAVABcAGAAaABkAGQAaABwAHgAfACEAIwAjACQA
JgAnACgAKgAqACoAKwAsAC0ALgAuAC4ALgAuAC4ALQAtACsALAAsAC0ALQAqACkAKAAl
ACQAIgAgAB8AIAAeAB0AGwAZABkAFgAUABEAEQAPAA8ADwAPAA0ADQANAA0ADAALAAsA
CgAJAAkACAAHAAYABQADAAMAAwABAAIAAgABAAAA//////7//v/8//z//P/8//v/+v/6
//r//P/8//z//P/9//3//f/9/////////wAA/v///wAAAAACAAIAAgACAAIAAgADAAQA
AgACAAIAAgACAAIAAgADAAMAAwADAAMABQADAAMAAwADAAMAAwADAAMAAwADAAIAAwAC
AAIAAgAAAAAAAAD////////+//7//v/9//3//f////7//v/+//7//v/+//7//f/8//v/
+f/7//v/+//7//j/+P/4//j/+P/3//f/9//4//j/+P/4//b/9v/2//b/+P/4//j/+P/2
//b/9v/2//b/9v/1//X/9v/3//j/+f/3//f/9//3//f/9//3//f/9//4//j/+P/4//j/
+P/4//j/+f/5//n//P/8//z//f/+/wEAAwAFAAUABgAGAAgACAAIAAgABQABAAAA/v/+
///////9//v/+//5//r/+v/6//n/9v/0//L/8v/v/+//7//v/+3/7f/u//D/8v/y//L/
8//z//P/8//z//H/8f/x//L/9P/0//X/9f/1//X/9f/3//j/+P/4//j/+f/5//n/+f/5
//v/AQAIAA8AGQAmADcASgBkAIkArQDNAPEACgERAQAB1gCMACUAp/87/wL/7/7t/vf+
Cf8j/z//WP9w/4f/nP+y/8T/0P/a/+L/6//x//f//P/8////AQADAAQABQAGAAcACAAJ
AAoACwAMAA4ADgAPAA8ADQAOAA8ADwAOAA4ADgAOABAAEAAQABAAEQASABQAFQAWABYA
FgAYABYAFgAWABYAGAAYABgAGAAbABwAHQAdAB0AHgAfACAAIQAiACMAIwAhACMAJAAm
ACcAJwAoACoALQAtAC4ALwAxADIANAA1ADQANgA2ADYANwA4ADkAOgA8ADwAPAA8AD4A
PQA9ADsAPQA8ADwAOwA4ADcANgAzADIAMAAuAC0ALgAsACsAKQAnACcAJAAiAB8AHwAd
AB0AHQAdABsAGwAbABsAGgAZABcAFgAVABUAFgAVABQAEwATABMAEwARAA4ADgANAAwA
CwALAAoACgAIAAgACAAIAAcABgAGAAYACAAIAAgACAAJAAkACQAJAAkACQAJAAoACAAJ
AAoACgAMAAwADAAMAAwADAANAA4ADgAOAA4ADgAOAA4ADgAPAA8ADwAPAA8AEQAPAA8A
DwARABEAEQARABEAEQARABAADwAOAA4ADgAQABAAEAAPAA0ADQAMAAwADAALAAsACwAN
AAwADAAMAAgACAAIAAgABgAGAAYABQAHAAcABwAHAAYABgAGAAYABgAFAAUABQAGAAYA
BgAGAAQABAAEAAQABAAEAAQABAAEAAQABAAEAAQABAADAAMAAwADAAMAAwADAAMAAwAD
AAIAAAAAAAAAAAAAAAAAAAABAAEAAQAEAAQAAwADAAMABQAJAAsACwAMAAwADgAOAA4A
DAAJAAUABAAAAAAAAQABAP3/+//7//n/+v/6//r/+f/2//T/8v/y//P/8//z//P/8//z
//T/9v/0//T/9P/1//X/9f/1//X/9f/1//X/9v/2//b/9//3//X/9f/1//f/+P/4//j/
+P/5//f/9//7//v//f8DAAwAFQAhADAAQwBaAHYAlwC7AN0A/QAIAQMB6ACqAEwA1f9d
/xH/9P7t/u/+/f4T/y//R/9c/3T/i/+g/7T/xP/S/9z/5P/t//P/9//6//z//f///wEA
AgADAAQABQAGAAUABgAHAAgACgAKAAsACwAJAAoACwALAAwADAAMAAwADAAMAAwADAAM
AAwADQANAA4ADgAOABAAEgASABIAEgAUABQAFAAUABMAFAAVABUAFQAWABcAGAAZABoA
GwAbABsAHQAeACAAIQAhACIAJAAlACUAJgAnACcAKAAqACsALAAuAC4ALgAvADAAMQAy
ADQANAA0ADQANgA1ADUAMwAxADAAMAAvADAALwAuACsAKAAmACQAIwAiACAAHwAdABsA
GwAYABYAFQAVABMAEwATABMAEQARABEAEQAQAA8ADwAOAA0ADQAOAA0ADAALAAkACQAJ
AAcACAAIAAcABgADAAMAAgACAAIAAgACAAIAAwACAAIAAgACAAIAAgACAAEAAQABAAEA
AwADAAMABAAEAAUABgAGAAYABgAGAAYABAAEAAUABgAIAAgACAAIAAgACAAIAAkACQAJ
AAkACQALAAkACQAJAAcABwAHAAcABwAHAAcABgAFAAQABAAEAAQABAAEAAMABQAFAAQA
BAADAAEAAAD//wEAAAAAAAAAAAAAAAAAAAD+//7//v/9//3//f/9//3/+v/6//r/+v/6
//n/+f/5//j/+P/4//j/+v/6//r/+v/4//j/+P/4//j/+P/4//j/+v/6//n/+f/3//f/
9//3//f/9//3//f/9//3//f/9//1//b/+P/4//j/+P/2//b/9v/3//f/9//6//r//P/9
//7/AQADAAUABQAGAAQABgAGAAYABgADAP///v/8//z//f/9//v/+f/5//f/9P/0//T/
8//w/+7/7P/s/+v/6//r/+v/6f/p/+r/7P/u/+7/7v/v/+3/7f/t/+3/6//r/+v/7P/u
/+7/7//v/+//7//v//H/8v/y//L/8v/z//P/8f/z//P/9f/3/wAACQATACAAMQBIAGIA
gwCpAMsA5QD+AAUB9gDKAIAAHQCj/zX/+v7p/uX+7f4B/x//P/9a/3D/hf+c/67/wP/O
/9b/3P/j/+v/8f/y//T/9//5//v//P/7//z//f/+////AAABAAIAAgACAAMAAwAFAAYA
BwAHAAgACAAIAAgACAAIAAgACAAIAAgACQAJAAwADAAMAA4ADAAMAAwADAAOAA4ADgAO
AA8AEAARABEAEQASABMAFAAVABYAFwAXABcAGQAaABwAGwAbABwAHgAhACEAIgAjACUA
JgAoACkAKAAqACoAKgAtAC4ALwAwADEAMAAvAC4ALgAtAC0AKwAsACwALQAtACoAKQAo
ACUAJgAkACIAIQAiACAAHwAdABoAGQAVABIAEwATABEAEQARABEADwAPAA8ADwAOAA0A
DQAMAAsACwAKAAkACAAHAAUABQAFAAMAAgACAAEAAAD//////v/+//7//v/+//7//f/8
//z//P/+//7//v/+//3//f/9//3//f/9//3//v/8//3//v/+//7//v/+//7//v/+////
AAAAAAAAAAAAAAAAAAAAAAEAAwADAAMAAwADAAEAAQABAAEAAQABAAEA/////////v/9
//z//P/8//z//P/8//v/+//7//r/+v/6//n/+f/5//n/+P/4//j/9v/2//b/9v/2//b/
9v/1//X/9f/1//X/9P/0//T/9P/0//P/8//z//L/8v/y//L/8v/y//L/8v/w//D/8P/w
//L/8v/y//L/8v/y//H/8f/v/+//7//v//H/8f/x//H/7//v/+//7//v/+//8P/x//L/
8P/w//D/8P/w//D/8P/x//H/8f/0//T/9P/1//b/+f/7//3//f/+//7/AAAAAAAA/v/7
//f/9v/2//b/9//3//X/8//z//H/8P/w//D/7//q/+j/5v/m/+P/4//j/+P/4f/h/+L/
5P/k/+T/5P/l/+f/5//n/+f/5//n/+f/6P/m/+b/5//n/+f/5//n/+n/6v/q/+r/6v/t
/+3/7f/r/+v/7f/x//r/AwALABgAKQBAAFwAfQCjAMUA5QD+AAEB7gDAAHQAEQCX/y//
+P7n/uX+7/4D/yH/P/9W/2r/gf+W/6r/uv/G/9D/2P/d/+X/6f/s/+7/7f/v//H/8v/1
//b/9//4//f/+P/5//r/+v/6//v/+//9//7//////////v/9//z//v/+//7//v8AAAAA
AQABAAIAAgACAAQABAAEAAQABAAEAAQABAAEAAcACAAJAAkACQAKAAsADAANAA4ADwAP
AA8AEQASABQAFAATABMAFAAVABUAFgAXABkAGgAcAB0AHgAgACAAIAAhACIAIwAkACUA
JAAjACIAIwAjACQAIwAjACIAIgAhACAAHwAeABsAGgAYABYAFQAUABIAEQAPAA8ADwAM
AAoABwAHAAUABQAHAAcABQAFAAUABQAEAAMAAwACAAEAAQACAAEAAAD///////////3/
/P/8//v/+v/5//n/+P/4//b/9v/2//b/9//2//b/9v/0//T/9P/0//X/9f/1//X/9//3
//f/+P/3//f/9//2//f/+P/5//r/+P/4//n/+v/6//r/+v/6//r/+v/6//v/+//7//v/
+//9//v/+//7//v/+//7//v/+//7//v/+v/5//j/+P/4//j/+P/4//f/9//3//b/9v/0
//P/8//z//P/8v/y//L/8v/y//L/8v/w//D/8P/v//H/8f/x//H/7v/u/+7/7v/w/+//
7//v/+7/7v/u/+7/7v/u/+7/7v/s/+z/7P/s/+7/7v/u/+7/7v/u/+3/7f/t/+3/7f/t
/+v/6//r/+v/7f/t/+3/7f/v/+3/7P/q/+r/6v/q/+z/7P/s/+3/7f/t//D/8P/w//H/
8v/1//f/+f/5//r/+v/8//z//P/6//f/8//y//L/8v/z//P/7//t/+3/6//o/+j/6P/n
/+b/5P/i/+L/4f/h/+H/4f/h/+H/4v/k/+T/5P/k/+X/4//j/+P/4//j/+P/4//k/+b/
5v/n/+f/5f/l/+X/5//q/+r/6v/q/+v/6//r/+v/6//t//P//v8HABMAIgA1AEgAYgCF
AK0A0wDxAPwA8wDYAJoAPgDF/1H/C//y/uv+7/77/g3/Jf87/07/ZP9//5T/pv+4/8b/
0P/W/9//5f/r//D/8v/z//X/9//4//f/+P/5//r//f/+////AAAAAAAAAQABAP//AAAB
AAEAAgACAAIAAgAEAAQABAAEAAQABAAFAAUABgAGAAYACAAIAAgACAAIAAoACgAKAAoA
CwAMAA0ADQANAA4ADwAQABEAEgATABMAEwAVABYAGAAZABkAGgAcAB0AHQAeAB8AIQAi
ACQAJQAmACgAKAAoACkAKgArACwALAAsACwALAAtAC0ALgAtACsAKgAqACkAJgAlACQA
IQAiACAAHgAdABoAGAAXABUAEwATABAADgANAA0ACwALAAsACwAJAAkACQAJAAgABwAH
AAYABQAFAAYABQAEAAMAAwADAAMAAQAAAAAA///+//v/+//6//r/+P/4//j/+P/3//b/
9v/2//j/+P/4//j/+f/5//n/+f/5//n/+f/6//r/+//8//z//P/8//z//P/+//7///8A
AAAAAAAAAAAAAAAAAAAAAQABAAEAAQABAAMAAQABAAEAAQABAAEAAQABAAEAAQAAAAEA
AAAAAAAA/v/+//7//f/9//3//P/8//z/+//7//v/+//6//r/+v/4//j/+P/4//j/+P/4
//f/9//3//f/9//4//j/+P/4//b/9f/1//X/9v/2//b/9v/2//b/9v/2//T/9P/0//T/
9v/2//b/9v/0//T/8//z//P/8//z//P/8//z//P/8//z//T/9P/0//T/9P/2//b/9v/3
//X/9f/4//j/+v/7//z//////wEAAQACAAIABAAEAAQABAABAP3//P/4//j/+f/5//n/
9//3//X/9P/0//T/8//u/+z/6v/q/+v/6//r/+v/6f/p/+r/7P/s/+z/7P/t/+3/7f/t
/+3/7f/t/+3/7v/u/+7/7//v/+//7//v//H/9P/0//T/9P/1//P/8//z//P/9//9/wQA
CwAXACYANwBMAGYAhwCrAM8A7wAEAQUB8ADCAHIAAwCF/yX/+P7r/un+8/4H/yP/P/9W
/27/hf+a/67/vv/M/9b/4P/n/+//9f/2//b/+f/7//3//v///wAAAQACAAMABAAFAAYA
BgAGAAcABwAHAAgACQAJAAoACgAKAAoADAAMAAwADAAMAAwADQANAA4ADgAOABAAEgAS
ABIAEgAUABQAFAAUABUAFgAXABcAFwAYABkAGgAbABwAHQAdAB0AHwAgACIAIwAjACQA
JgAnACcAKAApACsALAAuAC8AMAAyADIAMgAzADQANQA2ADYANgA2ADYAOAA3ADcANQA3
ADYANgA1ADQAMwAyAC8ALAAqACgAJwAoACYAJQAjACEAIQAeABwAGwAbABkAGQAZABkA
FwAXABcAFwAWABUAFQAUABMAEwAUABMAEgARABEAEQARAA8ADgAOAA0ADAALAAsACgAK
AAoACgAKAAoACQAIAAgACAAGAAYABgAGAAkACQAJAAkACQAJAAkACgAKAAsADAAMAAwA
DAAMAAwADgAOAA8AEAAQABAAEAAQAA4ADgAOAA8AEQARABEAEQARAA8ADwAPAA8ADwAP
AA8ADwAPAA8ADgAPAA4ADgAOAA4ADgAOAA0ADQANAAwADAAMAAsACwALAAsACgAKAAoA
CAAIAAgACAAIAAgACAAHAAUABQAFAAUABgAGAAYABgAGAAUABQAFAAQABAAEAAQABAAE
AAQABAACAAIAAgACAAIAAgACAAIABAAEAAMAAwABAAEAAQABAAMAAwADAAMAAQABAAEA
AQABAAEAAgADAAMAAwACAAIAAgACAAIAAgACAAIAAwADAAMABgAGAAYABwAIAAsADQAP
AA8AEAAQABIAEgASABAADQAJAAgABgAGAAcABwAFAAMAAwABAAAAAAAAAP///P/6//j/
+P/5//n/+f/5//X/9f/2//j/+v/6//r/+//7//v/+//7//v/+//7//z//P/8//3//f/9
//3//f///wAAAAAAAAAAAQADAAEA//8BAAMACwAUAB8AKwA4AE0AZgCIAK0AzwDtAAcB
FAENAeoApgBIANP/W/8V//7++f79/g//K/9J/2P/ev+Q/6X/uv/K/9b/4P/q//L/9//9
/wMABAAEAAUABwAJAAoACwAMAA0ADgAPABAAEQASABIAEgATABMAEwAUABUAFQAWABYA
FgAWABgAGAAYABgAGgAaABsAGwAcABwAHAAeAB4AHgAeAB4AIgAiACIAIgAhACIAIwAj
ACUAJgAnACgAJwAoACkAKQApACsALAAuADEAMQAyADQAMwAzADQANQA3ADgAOgA7AD4A
QABAAEAAPwBAAEEAQgBEAEQARABEAEYARQBFAEMAQQBAAEAAPwBAAD8APgA7ADwAOgA4
ADcANgA0ADMAMQAvAC8ALAAqACkAKQAnACcAJwAnACUAJQAlACUAJAAjACUAJAAjACMA
JAAhAA==
         </WaveFormData>
      </LeadData>
      <LeadData>
         <LeadByteCountTotal>10000</LeadByteCountTotal>
         <LeadTimeOffset>0</LeadTimeOffset>
         <LeadSampleCountTotal>5000</LeadSampleCountTotal>
         <LeadAmplitudeUnitsPerBit>4.88</LeadAmplitudeUnitsPerBit>
         <LeadAmplitudeUnits>��V</LeadAmplitudeUnits>
         <LeadHighLimit>2147483647</LeadHighLimit>
         <LeadLowLimit>268435456</LeadLowLimit>
         <LeadID>V4</LeadID>
         <LeadOffsetFirstSample>0</LeadOffsetFirstSample>
         <FirstSampleBaseline>0</FirstSampleBaseline>
         <LeadSampleSize>2</LeadSampleSize>
         <LeadOff>FALSE</LeadOff>
         <BaselineSway>FALSE</BaselineSway>
         <ExcessiveACNoise>FALSE</ExcessiveACNoise>
         <MuscleNoise>FALSE</MuscleNoise>
         <LeadDataCRC32>818550939</LeadDataCRC32>
         <WaveFormData>
AAAAAAAAAAACAAIAAgACAAEAAAD///7//v/+//7//v/8//z//P/8//z//P/8//z//P/8
//z//P/7//r/+f/4//j/+P/4//j/+v/6//r/+v/4//j/+P/4//b/9v/2//b/9P/0//T/
9P/2//b/9v/2//T/9P/0//P/9f/1//b/9v/1//f/9//2//b/+P/5//r//P/9//7/AAAC
AAIAAgAAAPv/+f/5//n/+P/4//j/9v/0//T/8//x/+//7v/u/+v/6v/o/+j/6P/o/+j/
6P/m/+b/5//p/+n/6P/n/+b/5f/m/+f/5//o/+f/5//n/+f/6f/q/+v/6//p/+n/6v/q
/+z/7P/s/+3/6//p/+v/6P/h/9//4//q//X/BwAeADUAUQByAJwAxADuAA8BHgEaAfYA
twBiAP3/n/9r/1b/Uf9T/1//cv+E/5L/oP+x/77/yv/T/9n/3v/i/+f/6v/s/+3/6//u
/+//8f/y//D/8f/y//L/9P/1//X/9v/2//f/9//3//f/9//4//j/9v/2//b/9v/3//f/
9//3//n/+f/6//r/+v/7//v/+//7//v//P/8//z//f/+//7/AQABAAIAAgAAAAAAAQAC
AAQABQAFAAYABgAHAAcABwALAAsADAAOAA0ADAANAAwADwAPABAAEAAQABIAFAAUABQA
FAAUABQAFwAXABcAGAAYABgAGAAXABQAFAAUABMAFAAUABMAEgAQAA8ADgANAA0ADAAL
AAoACgAJAAcABwAHAAcABgAGAAcABwAHAAcABwAHAAcABwAIAAcABwAHAAcABQADAAIA
AgACAAIAAAAAAAAA///+//3//f/8//z/+v/6//r/+v/7//v/+//6//z//f/9//v/+//7
//v/+//7//v//P/8//z//P/8//3/+//7//z//P/+//7///////////8AAAAAAAAAAAAA
AQD///////8AAAAAAAD///////////////8BAAAAAAAAAP7//f/7//r//P/8//z//P/8
//z//P/6//f/9//3//f/9//3//f/9//3//f/9//2//X/9v/3//j/9//2//b/9f/1//X/
9P/0//T/9v/2//X/8v/y//L/8v/x//H/8f/x//H/8f/x//H/8f/y//L/8v/0//P/8//z
//X/9P/z//L/8f/w/+//7//v//D/8v/z//X/9f/0//T/9v/3//j/+v/7//z//v/+//7/
/v/+//v/+f/5//f/+P/4//j/9v/0//T/8//x//H/8P/w/+//7v/s/+z/6v/q/+r/6v/q
/+r/6//t/+v/6//r/+v/6//r/+v/6v/s/+3/7f/t/+3/7f/u/+//7f/t/+3/7v/u/+7/
7v/u/+3/7//v/+3/6P/p/+f/5f/q//X/BQAYACsARQBoAJQAwADyABcBKgEsARYB2wCM
ACMAuf97/2b/Y/9h/2H/av92/4D/jP+h/7T/wv/J/9P/3P/k/+f/7P/y//P/8//0//X/
9//4//r/+//8//z/+v/7//v//P/8//3//f/9//3//f/+//7/AAAAAAAAAAABAAEAAQAB
AP////8AAAAAAgADAAMAAwABAAEAAgACAAIAAwAEAAQABQAFAAYABgAIAAgACQAKAAoA
CwALAAwADAANAA0ADQANAA0ADgAQABIAEgAUABQAEwATABQAFAAWABgAGgAaABoAGgAa
ABoAGwAbABsAHAAaABoAGgAZABgAGAAYABcAFAAUABMAEgAQAA8ADgANAAsACgAJAAgA
CAAHAAUABQAFAAUABAAEAAUABQAFAAUABwAHAAcABwAGAAUABQAFAAYABQAEAAQAAgAC
AAIAAAACAAIAAQAAAP3//f/8//z//P/8//z//P/7//v/+//6//r/+//7//n/+//7//v/
+//7//v//P/8//z//P/8//3//////wAAAAAAAAAAAQABAAEAAQACAAIAAgACAAIAAwAD
AAMAAwAEAAQABAADAAMABQAFAAUABQAFAAQABAAEAAEAAQAAAAAAAgACAAIAAgAAAAAA
AAD+///////////////////////9//3//f/8//z//P/8//z/+v/6//v/+//5//n/+P/4
//j/+v/6//n/+P/4//j/+P/3//f/9//3//f/9//3//f/9f/2//b/9v/2//X/9f/1//f/
9//3//f/9v/2//b/9f/1//X/9//2//b/9v/2//b/9//3//f/+P/2//f/+f/5//r/+v/8
//3//P/+////AAACAAIAAgACAAIA///9//3/+//8//z//P/6//j/+P/3//X/9f/0//T/
8f/w/+7/7v/w//D/8P/w/+z/7P/t/+//7//v/+//7//v/+//7//u/+7/7//v/+//7//v
//D/8f/x//H/8f/y//L/8v/y//L/8//1//P/7//s/+v/6//t//T/AQAVACoAQQBfAIQA
rgDaAAIBIQEwASgB/gC3AF4A9f+d/3H/Yv9f/1//a/98/4r/lv+o/7n/yP/S/9v/4//o
/+r/7f/y//T/9f/1//b/9//5//r/+v/7//z//P/8//3//f/+//7//////////////wAA
AAAAAAAAAAAAAAEAAQABAAEAAQABAAIAAgAAAAEAAQABAAMAAwAEAAQABAAFAAYABgAH
AAcACAAIAAYABgAHAAgACAAJAAkACgAMAA0ADQANAA0ADQAOABAAEAAQABIAEgATABMA
FAAUABQAFgAYABgAGAAYABgAGAAZABkAGQAaABgAGAAYABcAFgAWABYAFQAWABYAFQAU
ABIAEQAQAA8ADwAOAA0ADAAMAAsACQAJAAkACQAIAAgABwAHAAcABwAJAAkACQAJAAgA
BwAHAAcACQAHAAUABAADAAQABQAEAAIAAgABAAAA//////7//v8AAAAAAAAAAP//////
//7//v///////f////////////3//f/+//7/AAAAAAAAAQABAAEAAgACAAIAAgADAAMA
AwADAAQABAACAAIAAgADAAUABQAFAAYABAAEAAMAAwADAAMAAwADAAMAAgACAAIAAwAD
AAIAAgAAAAAAAAAAAAAAAAAAAP7//f/9//3//f/9//3//f/9//v/+//7//r/+v/6//r/
+v/4//j/+f/5//v/+//6//r/+P/6//r/+f/2//b/9v/2//f/9//3//f/+f/5//n/+f/4
//j/9//2//j/9//3//f/9//3//f/9//4//j/+P/3//b/9//2//X/9//3//T/9v/2//b/
9v/z//P/8//0//b/9//5//n/9v/2//j/+f/8//7///8AAAAAAAAAAAAA/v/7//n/+f/7
//z//P/8//r/+P/4//f/9f/1//T/9P/v/+7/7P/s/+z/7P/s/+z/6v/q/+v/7f/t/+3/
7f/t/+v/6//r/+r/7P/t/+3/7f/r/+v/7P/t/+//7//v//D/8P/w//D/8P/v//H/7//t
/+r/6f/n/+n/8v/9/w0AIgA9AFsAfgCmANIA+gATASABHAHyAKsAVADt/5f/cf9i/13/
X/9p/3r/hv+Q/57/sf++/8r/0//b/+D/5v/p/+z/8P/z//P/8//z//T/9P/0//X/9v/2
//j/+f/5//r/+v/7//v/+//5//n/+v/6//z//P/8//z//f/9//3//f/9//3//v/+//z/
/f/9//3//////wAAAAD+////AAAAAAMAAwAEAAQABAAEAAUABgAFAAUABAAEAAYABwAH
AAcACwALAAwADgAMAAwADgAOAA8ADwAQABAAEAASABQAFAAWABYAFgAWABUAFQAVABYA
GAAYABgAFwAWABYAFgAVABIAEgARABAAEAAPAA4ADQALAAoACQAIAAoACQAHAAcABgAF
AAMAAgADAAMAAwADAAQABQAGAAcABAADAAMAAwAFAAMAAQAAAAAAAAAAAP7//v/+//3/
/P/7//v/+v/6//j/+P/4//j/+f/5//n/+P/2//f/9//1//n/+f/5//n/+f/5//r/+v/6
//r/+v/7//n/+f/6//r//P/8//3//f/9//3//v/+//z//P/8//3/////////AAAAAAAA
////////////////AQAAAAAAAAD//////v/+//3//P/7//r/+v/6//r/+P/5//n/+f/5
//n/+f/5//n/+P/3//b/9P/0//T/9P/0//T/9P/1//X/9f/1//T/9P/w//L/8v/x//L/
8v/y//L/8f/x//H/8f/v/+//7//v//H/8v/y//L/8P/v/+//7//v/+//7//v//L/8v/w
//D/8P/w/+3/7f/t/+7/7v/v//H/8f/y//L/9P/1//T/9v/3//j//P/8//z//P/4//X/
8//z//P/9P/0//T/8v/w//D/7//v/+//7v/u/+v/6v/o/+j/6P/o/+j/6P/m/+b/5//p
/+n/6f/p/+n/5//n/+f/5v/n/+n/6v/r/+n/6f/q/+v/6f/p/+n/6v/r/+z/7f/u/+//
7f/r/+n/5v/j/+H/4f/q//n/CQAcADsAXQCCAK4A4gAUATcBSAFCARgBzwBsAPX/l/9x
/2T/X/9d/2P/bP92/4L/kv+l/7b/wv/L/9X/3v/k/+f/7P/w//H/8//0//X/9//4//j/
+f/6//r/+P/5//n/+v/8//3//f/9//////8AAAAA/v/+//7//v///////////wEAAQAC
AAIAAgADAAMAAwAFAAUABgAGAAYABwAIAAgABwAHAAgACAAKAAoACwAMAAwADQANAA4A
DgAPAA8ADwARABEAEgAUABYAFgAYABgAGQAZABoAGgAaABwAHgAeAB4AHgAeAB4AIQAh
ACEAIgAgACAAIAAfAB4AHgAeAB0AGgAaABkAGAAWABUAFAATABEAEAAPAA4AEAAPAA0A
DQANAA0ADAAMAA0ADQANAA0ADQANAA0ADQAOAA0ADQANAA8ADQALAAoACgAKAAoACAAI
AAgABwAGAAMAAwACAAIAAgACAAIAAgD////////+////AQACAAEAAQABAAEAAQABAAEA
AgACAAQABAAEAAUABQAFAAYABgAIAAgACQAJAAkACQAKAAoACAAIAAgACQAJAAkACQAK
AAwADAALAAsACwALAAsACwALAAoACgAKAAkACQAIAAgACAAIAAgACAAGAAYABgAEAAUA
BQAFAAUAAwADAAMAAwADAAMAAwACAAIAAgACAAIAAAAAAAEAAQABAAEAAAAAAP7/AAAA
AP///v/+//7//v///////////////////////v/+//3//P/+//3//f/9//v/+//7//v/
/P/8//z/+//7//3//f/9//v/+//8//z//P/8//z/+//7//v//P/8//3///////7//v8A
AAEAAgAEAAUABgAIAAgACAAIAAQAAQD/////AQACAAIAAgAAAP7//v/9//v/+//6//r/
9//2//T/9P/0//T/9P/0//L/8v/z//X/9f/1//X/9f/z//P/8//y//T/9f/1//X/8//z
//T/9f/1//X/9f/2//b/9v/2//b/+f/1//X/8//u/+v/6//t//b/BwAbADQATQBvAJgA
wgDuABYBLwE6ASoB9gCnAEgA3f+R/3H/ZP9f/2X/c/+E/5L/ov+2/8P/0P/Y/9//5f/q
//D/9f/2//r/+//5//j/+f/7//z//v///wAAAAAAAAEAAQACAAAAAQABAAEAAQABAAIA
AgAEAAQABAAEAAMAAwADAAMAAwADAAQABAAEAAUABQAFAAcABwAIAAgABgAHAAgACAAJ
AAkACgAKAAoACgALAAwADAANAA0ADgAQABEAEQARABEAEQASABQAFAAUABYAFgAXABcA
GAAYABYAGAAaABoAHAAcABwAHAAdAB0AHQAeABwAHAAcABsAHAAcABwAGwAcABwAGwAa
ABgAFwAWABUAFQAUABMAEgASABEADwAPABEAEQAQABAAEAAPAA4ADQANAA0ADQANAA4A
DQANAA0ADwANAAsACgAKAAoACgAIAAgACAAHAAYABwAHAAYABgAEAAQABAAEAAMAAwAD
AAIABAAFAAUAAwAFAAUABQAFAAUABQAGAAYABgAGAAYABwAFAAUABgAGAAYABgAHAAcA
BwAHAAgACAAIAAgACAAJAAcABwAHAAgACAAIAAcABwAHAAcABwAHAAcABgAGAAYABwAH
AAYABgAEAAQABAAEAAYABgAGAAQAAwADAAMAAwABAAEAAQABAAEAAQABAAAAAAAAAAAA
AAD+//7///////3//f/8//z//P/+//7//f/+//7//v/+//v/+//7//v/+//7//v/+//7
//z//P/8//z/+//7//v/+//7//v/+//8//z//P/7//n/+//7//v//f/8//r/+v/6//r/
+f/5//n/+v/6//v//f/9//z//P/+////AAACAAMABAAIAAgACAAIAAYAAwABAAEAAQAC
AAIAAgAAAP7//v/9//v/+//6//r/9f/0//L/8v/y//L/8v/y//D/8P/x//P/9f/1//X/
9f/1//X/9f/0//L/8//z//P/9f/1//b/9//1//X/9f/2//b/9v/2//b/+f/7//n/9//y
/+//7//t//D/9/8JABwAMwBNAG4AkgC8AOgAEQEmAS4BGgHnAJwAOwDV/4//cv9p/2f/
Z/90/4L/kP+c/6//wP/O/9f/3f/k/+r/8f/0//j/+f/5//j/+f/7//z//v///wAAAAAA
AAEAAQACAAIAAwADAAMAAwADAAQABAACAAIAAgACAAUABQAFAAUAAwADAAQABAAEAAUA
BQAFAAUABQAGAAYACAAJAAoACgAJAAkACgAKAAoACgALAAwADgAPAA8AEAAOAA8ADwAP
AA8ADwAQABIAFAAUABYAFgAZABkAGgAaABgAGgAcABwAGgAaABoAGgAdAB0AHQAeAB4A
HgAeAB0AHAAcABwAGwAcABwAGwAaABYAFQAUABMAFQAUABMAEgAQAA8ADQANAA0ADQAM
AAwACwALAAsACwALAAsACwALAAwACwALAAsADQALAAkACAAHAAgACQAIAAcABgAEAAIA
AwADAAIAAgACAAIAAgACAP////////7/AAABAAEA//8BAAEAAQABAAEAAQACAAIAAgAC
AAIAAwADAAMABAAEAAIAAgADAAMAAwADAAQABAAGAAYABgAHAAcABwAHAAgACAAIAAcA
BwAHAAcABwAHAAkACAAIAAgABQAFAAQABAAGAAYABgAGAAQABAAEAAIAAwADAAMAAwAD
AAMAAwADAAEAAQABAAAA/v/+//7//v/+//7////////////+//7//v8AAAAA///+//7/
/v/+//3//f/9//3//f/9//3//f/8//z/+//6//z/+//7//v/+//7//v/+//8//r/+P/5
//r/+v/6//r/+v/3//f/9//4//r/+//9//3/+v/6//z//f/+/wAAAQACAAQABAAEAAQA
AgD///3//f/9//7//v/+//r/+P/4//f/9f/1//T/9P/z//L/8P/w/+7/7v/u/+7/7f/u
//D/8//x//H/8f/x//H/8f/x//D/8P/x//H/8f/x//H/8v/z//H/8f/x//L/9P/0//T/
9P/z//H/8f/z//D/7f/n/+f/8P///w8AJgBBAF8AhACwAN4ADgErAToBOAEOAcMAaAD9
/5//c/9m/2H/X/9p/3j/gv+M/5z/r/++/8r/0//d/+T/6P/t//L/9P/1//X/9P/1//f/
+P/6//v//P/8//z//f/9//7//P/9//3//f//////AAAAAP7//v/+//7/////////////
////AAAAAP7/////////AAABAAMABAACAAMABAAEAAUABQAGAAYABgAGAAcACAAGAAcA
BwAIAAoACwALAAsADQANAA4AEAAQABAAEgASABMAEwAUABQAEgAUABYAFgAWABYAFgAW
ABcAFwAXABgAGAAYABgAFwAWABYAFgAVABQAFAATABIAEAAPAA4ADQALAAoACQAIAAgA
BwAFAAUABQAFAAQABAAHAAcABwAHAAUABQAFAAUABgAFAAUABQAHAAUAAwACAAEAAgAD
AAIAAAAAAP///v/9//3//P/8//z//P/8//z/+//7//v/+v/8//3//f/7//v/+//7//v/
/f/9//7//v/+//7//v////////8AAAAAAAAAAAEAAQABAAEAAgACAAIAAgACAAMAAwAD
AAMABAACAAIAAQABAAEAAQABAAEAAQAAAAAAAAABAAEAAAAAAP7//v/+//7//v/+//7/
/P/7//v/+//7//v/+//7//v/+//7//v/+v/4//j/+P/4//j/+P/5//n/9//3//b/9v/0
//b/9v/1//b/9v/2//b/9f/1//X/9f/z//P/8//z//X/9v/2//b/9v/1//X/9f/z//P/
8//z//T/9P/0//P/8//1//X/9f/z//T/9P/0//T/9P/z//P/8//0//T/9f/3//f/9v/2
//j/+f/6//z//f/+/wAAAAAAAAAA/v/7//n/+f/5//r/+v/6//j/9v/2//X/8//z//L/
8v/v/+7/7P/s/+r/6v/q/+r/6v/q/+v/7f/r/+v/6//r/+3/7f/t/+z/7P/t/+3/7f/t
/+3/7v/v/+//7//v//D/8P/w//D/8P/x//H/7//v/+7/6//n/+f/7P/1/wMAFgAtAEcA
aACOALgA4AAFASABKAEYAeMAmgA7ANP/if9q/2H/X/9j/3D/hP+Q/5z/rf++/8r/0//d
/+T/5v/r/+z/8P/x//H/9P/1//f/+P/2//f/+P/4//r/+//7//z//P/9//3//f/7//v/
/P/8//7//v/+//7/////////////////AAAAAAAAAQABAAEA/////wAAAAACAAMABAAE
AAMAAwAEAAQABAAEAAUABgAIAAkACQAKAAgACQAJAAkACwALAAwADgAOAA4AEAAQABEA
EQASABIAEAASABQAFAAWABYAFgAWABUAFQAVABYAFgAWABYAFQAWABYAFgAVABQAFAAT
ABIAEAAPAA4ADQAPAA4ADQAMAAoACQAHAAcABwAHAAYABgAHAAcABwAHAAcABwAHAAcA
BgAFAAUABQAHAAUAAwACAAEAAgADAAIAAgACAAEAAAD//////v/+//7//v/+//7//f/9
//3//P/8//3//f/7//3//f/9//3//f/9//7//v/+//7//v////3//f/+//7//v/+////
//8BAAEAAgACAAAAAAAAAAEAAQABAAEAAgACAAIAAQABAP//////////AQAAAAAAAAAB
AAEAAAAAAAAAAAAAAAAA/v/+//7//P/7//v/+//7//v/+//7//v/+f/5//n/+P/4//j/
+P/4//j/+P/5//n/9//3//b/9v/2//j/+P/3//b/9v/2//b/9//3//f/9//1//X/9f/1
//X/9v/2//b/9v/1//X/9f/1//X/9f/1//X/9v/3//f/9f/3//f/9//3//f/9//3//j/
9v/2//b/9v/1//X/9f/2//T/9f/3//f/+P/4//r/+//8//7///8AAAIAAgACAAIAAAD9
//v/+//9//7//v/+//z/+v/6//n/9//3//b/9v/x//D/7v/u/+7/7v/u/+7/7v/u/+//
8f/x//H/8f/x/+//7//v/+7/7v/v/+//7//v/+//8P/x//H/8f/x//L/8v/y//L/8v/1
//f/9f/x//D/7f/p/+v/8P/5/wUAGAAvAEkAaACOALgA4gADARYBGgEGAdMAjAAxAM3/
i/9w/2f/Zf9r/3j/iP+U/6L/s//G/9L/2f/f/+b/6v/t//L/9P/3//f/9v/3//n/+v/6
//v//P/8//7//////wAA/v////////8BAAEAAgACAAAAAAAAAAAAAQABAAEAAQABAAEA
AgACAAIAAwADAAMAAwADAAQABAACAAMABAAEAAcABwAIAAgACAAIAAkACgAIAAkACQAK
AAwADQANAA0ADgANAA0ADgAQABAAEgASABEAEQASABIAFAAWABgAGAAYABgAGAAYABgA
FwAWABYAGAAYABgAFwAYABgAGAAXABQAFAATABIAEQARABEAEQAPAA4ADQAMAAwACwAJ
AAkABwAHAAYABgAHAAcABwAHAAkACQAJAAkACgAJAAkACQALAAkABwAGAAYABgAGAAQA
AgACAAEAAAAAAAEAAQACAAAAAAAAAAAA/////////v/+///////9////////////////
/wAAAAD+//7//v///wAAAQADAAQAAgACAAMAAwADAAMABAAEAAQABAAEAAUAAwADAAMA
BAAGAAYABQAFAAUABQAFAAUABQAEAAQABAADAAMAAgACAAIAAgACAAIAAgACAAIAAAD/
/////////////////////////////v/8//z//P/8//z//P/9//3//f/9//z//P/6//z/
/P/7//r/+v/6//r/+f/5//n/+f/7//v/+//7//n/+v/6//r/+v/5//n/+f/5//n/+f/5
//j/+P/4//f/+f/7//v/+//5//n/+v/6//r/+v/6//n/+f/5//r/+v/7//3//f/8//z/
/v///wAAAgADAAQACAAIAAgACAAFAAEA/v/9//7/AAABAAIA///8//v/+f/5//n/+P/4
//X/9P/y//L/8P/w//D/8P/u/+7/7//x//P/8//z//P/8//z//P/8v/w//H/8f/x//L/
8//1//f/9f/1//X/9v/4//j/+P/4//f/9//3//X/8v/t/+v/7f/2/wMAFQAsAEMAXwCC
AKwA2gAEASEBMAEkAfgAswBeAPX/of97/3D/b/9x/3P/fP+G/47/nP+z/8L/zP/X/+H/
5v/s//P/+P/6//v/+f/8//3///8AAP7///8AAAAAAgADAAMABAAEAAUABQAFAAUABQAG
AAYABgAGAAYABgAHAAcABwAHAAcABwAIAAgACAAJAAkACQAJAAkACgAKAAwADQAOAA4A
DQANAA4ADgAOAA4ADwAQABIAEwATABQAEgATABMAEwAVABUAFgAYABgAGAAaABoAHQAd
AB4AHgAcAB4AIAAgACAAIAAgACAAIwAjACMAJAAiACIAIgAhACIAIgAiACEAHQAcABoA
GAAXABcAFwAXABUAFAATABIAEgARAA8ADwAPAA8ADgAOAA8ADwAPAA8AEQARABEAEQAQ
AA8ADwAPABEADwANAAwACwAMAA0ADAAMAAwACwAKAAcABwAGAAYABgAGAAYABgAFAAUA
BQAEAAYABwAHAAUABwAHAAcABwAHAAcACAAIAAgACAAIAAkACwALAAwADAAMAAwADQAN
AA0ADQAOAA4ADgAOAA4ADwARABEAEQASABIAEgARABEAEQARABEAEQARABAAEAAQABEA
EQAQABAADgAOAA4ADgAOAA4ADgAMAAsACwALAAsACwALAAsACwALAAsACwAKAAgACAAI
AAgACgAKAAsACwAJAAkACAAIAAYACAAIAAcABgAGAAYABgAHAAcABwAHAAcABwAHAAcA
BwAIAAgACAAGAAUABQAFAAUABQAFAAUABgAGAAYABQAFAAQABgAGAAYABgAHAAcABwAI
AAgACQALAAsACgAKAAwADQAOABAAEQASABIAEgASABIAEgAPAA0ADQANAA4ADgAOAAwA
CgAKAAkABwAHAAYABgADAAIAAAAAAAAAAAAAAAAA/v/+////AQADAAMAAwADAAMAAwAD
AAIAAgADAAMAAwADAAMABAAFAAUABQAFAAYACAAIAAgACAAJAAcABwAFAAIAAQD/////
AgANAB8AMgBLAGcAiACwANwACgEtAUIBSAEwAfUAogA7ANX/mf+A/3f/d/97/4j/lv+i
/7D/wf/S/+D/6f/x//j//v8DAAgACgALAA0ADAANAA8AEAAQABEAEgASABIAEwATABQA
FAAVABUAFQAVABUAFgAWABYAFgAWABYAFwAXABcAFwAZABkAGgAaABoAGwAbABsAGwAb
ABwAHAAcAB0AHgAeAB8AHwAgACAAIAAgACEAIgAiACMAIwAkACQAJQAlACUAJwAnACgA
KgAqACoALAAsAC0ALQAuAC4ALgAwADIAMgAyADIAMgAyADMAMwAzADQANAA0ADQAMwAy
ADIAMgAxADIAMgAxADAALgAtACwAKwArACoAKQAoACgAJwAlACUAIwAjACIAIgAlACUA
JQAlACMAIwAjACMAJAAjACMAIwAlACMAIQAgAB8AIAAhACAAIAAgAB8AHgAdAB0AHAAc
ABwAHAAcABwAGwAbABsAGgAcAB0AHQAbAB0AHQAdAB0AHQAdAB4AHgAeAB4AHgAfAB8A
HwAgACAAIAAgACEAIQAhACEAIgAiACIAIgAiACMAIwAjACMAJAAkACQAIwAjACMAIwAj
ACMAIwAiACIAIgAhACEAIAAgACAAIAAgACAAIAAgACAAHgAfAB8AHwAfAB0AHQAdAB0A
GwAbABsAGgAZABoAGwAcABwAHAAdAB0AGwAbABoAGgAaABwAHAAbABgAGAAYABgAGAAZ
ABoAGwAbABsAGwAbABkAGgAaABoAHAAbABsAGwAZABkAGQAZABkAGgAbABsAGgAbABoA
GQAZABkAGQAZABsAGwAaABoAGgAaABoAGwAbABsAHAAcAB0AHwAfABwAHAAeAB8AIQAk
ACYAKAAoACgAKAAoACYAIwAhACEAIQAiACIAIgAgAB4AHgAdABsAGwAaABoAFwAWABQA
FAAWABYAFgAWABQAFAAVABcAFwAXABcAFwAZABkAGQAYABgAGQAZABkAGQAZABoAGwAZ
ABkAGQAaABwAHAAcABwAHwAfABsAGQAWABUAEwAXACAAKwA7AFIAbQCLAK4A1gAAASYB
PwFOAUQBFgHTAHwAFQDD/5//lP+P/5H/n/+u/7r/yP/a/+n/9v8CAAkADwAWABoAGwAg
ACQAIwAlACQAJQAnACgAJgAnACgAKAAqACsAKwAsACwALQAtAC0ALQAtAC4ALgAuAC4A
LgAuAC8ALwAvAC8ALwAvADAAMAAwADEAMQAxADEAMQAyADIANAA1ADYANgA3ADcAOAA4
ADYANgA3ADgAOAA5ADkAOgA8AD0APQA9AD8APwBAAEIAQABAAEIAQgBFAEUARgBGAEYA
SABKAEoASgBKAEoASgBLAEsASwBMAEwATABMAEsATABMAEwASwBKAEoASQBIAEgARwBG
AEUARQBEAEMAQgBCAEEAPwA/AD8APwA+AD4APwA/AD8APwBBAEEAQQBBAEIAQQBBAEEA
QQA/AA==
         </WaveFormData>
      </LeadData>
      <LeadData>
         <LeadByteCountTotal>10000</LeadByteCountTotal>
         <LeadTimeOffset>0</LeadTimeOffset>
         <LeadSampleCountTotal>5000</LeadSampleCountTotal>
         <LeadAmplitudeUnitsPerBit>4.88</LeadAmplitudeUnitsPerBit>
         <LeadAmplitudeUnits>��V</LeadAmplitudeUnits>
         <LeadHighLimit>2147483647</LeadHighLimit>
         <LeadLowLimit>268435456</LeadLowLimit>
         <LeadID>V5</LeadID>
         <LeadOffsetFirstSample>0</LeadOffsetFirstSample>
         <FirstSampleBaseline>0</FirstSampleBaseline>
         <LeadSampleSize>2</LeadSampleSize>
         <LeadOff>FALSE</LeadOff>
         <BaselineSway>FALSE</BaselineSway>
         <ExcessiveACNoise>FALSE</ExcessiveACNoise>
         <MuscleNoise>FALSE</MuscleNoise>
         <LeadDataCRC32>1044611466</LeadDataCRC32>
         <WaveFormData>
/v/+//7//v/+//7//v/+//3//P/7//r/+v/6//r/+v/6//r/+v/6//r/+v/6//r/+v/6
//r/+v/4//j/+P/4//r/+v/6//r/+v/6//r/+v/4//j/+P/4//b/9v/2//b/9v/2//b/
9v/2//b/9v/2//T/9P/0//T/9P/0//X/9f/z//X/9f/0//L/8//1//b/9//4//n/+//9
//3//f/7//j/9//3//j/9//4//f/9P/z//L/8v/x//D/7//u/+3/6v/o/+j/6P/o/+j/
6P/m/+b/5//n/+f/5f/k/+P/4//l/+X/5f/l/+P/4//j/+P/5f/m/+b/5v/k/+T/5f/l
/+X/5f/l/+X/5P/j/+H/3f/W/9H/0P/U/9z/6//9/xQALwBQAHYAoQDQAPYAEAEcAQ0B
3gCkAFMA/P/E/6z/n/+Y/5r/pf+s/7T/v//K/9L/2v/e/+H/5P/l/+j/6v/s/+r/6//s
/+z/7f/u/+7/7v/u/+//7//v//D/8P/z//P/8//z//P/8//z//P/8f/x//H/8f/z//P/
8//z//P/8//z//P/9P/0//X/9f/1//b/9v/2//X/9f/1//X/9//4//r/+//6//r//f/9
/////////wAAAAACAAMAAwAFAAYABwAJAAkACgALAAsADgAPAA8ADwANAA8AEAAQABIA
EwATABQAFwAXABcAGAAYABgAGAAYABYAFgAWABYAGAAYABYAFgAYABcAFgAVABUAFQAV
ABUAEgASABEAEAAPAA8ADwAPAA8ADwAPAA4AEAAQABAADwAOAA0ADQANAA0ADAALAAkA
CwAKAAkACAAHAAcABwAFAAQABAADAAMAAwADAAIAAgAEAAQABAAEAAIAAgACAAIAAgAC
AAMAAwADAAMAAwADAAMAAwADAAQABAAEAAUABQADAAMAAwADAAYABgAGAAYABgAGAAYA
BgAGAAYABgAGAAQABAAEAAQABAAEAAQABAAFAAYABwAIAAUABQAFAAQABAAEAAQABAAD
AAMAAwADAAIAAgACAAIAAAAAAAAAAAABAAEAAAAAAAEAAQABAAAA/v////////8AAAAA
AQABAAAA/////wAA/v/+//3//f/9//3//f/9//7//v/+//7//v/+//7//v8AAAAAAAAA
AAAAAAD///7//f/8//7//v/+/////////wEAAQAAAAAAAQADAAIAAwAEAAUABwAHAAcA
BwAHAAQAAwADAAIAAgAEAAQAAgABAAAAAAD///7//f/8//3//P/6//r/+P/4//j/+P/4
//j/+f/5//f/9v/2//b/9//3//f/9//5//n/+f/5//n/+f/6//r/+P/4//j/+f/7//v/
+//7//v/+v/5//X/8f/u/+v/5v/m/+7/+/8LAB4ANwBaAIQAswDmABABLAE+ATcBEAHW
AIMAJgDm/8z/v/+0/67/r/+0/7j/wf/O/9z/5P/o/+3/8v/3//r//P/+/wAA//8AAAAA
AQACAAQABAAEAAUABQAFAAYABgAFAAUABQAFAAcABwAHAAcABwAHAAcABwAHAAcABwAH
AAcABwAHAAcACAAIAAkACQAJAAoACgAKAAsACwALAAsACgAKAAsACwAOAA4AEQARABEA
EQARABIAEAASABMAEwAUABQAFAAVABUAFgAXABcAGAAZABkAGQAbAB0AHgAeAB4AHwAf
ACAAIQAhACEAIgAgACAAIAAgACAAIAAgACAAIAAgAB4AHgAcABsAGgAZABcAFwAXABcA
GAAYABcAFgAVABUAFQAVABUAFQAVABQAEgASABIAEQAQAA8ADwAPAA8ADgANAAsACQAI
AAcABgAFAAUABQADAAIAAgABAAEAAQABAAAAAAD+//7//v/+//7//v/+//7//v/+////
///9//3//f/9/////////wAAAAAAAAEAAQABAAEAAQABAAQABAAEAAQABAAEAAQABAAE
AAQABAAEAAYABgAGAAYABgAGAAYABgAGAAYABgAGAAMAAwADAAIABAAEAAQABAADAAMA
AwADAAIAAgACAAIAAAAAAAAAAAD//////v/+//3//f/9//z//P/9//3//f/8//z//f/9
//z/+//7//z/+v/6//n/+f/5//n/+f/5//j/+P/4//j/9v/2//b/9v/2//b/9v/2//b/
9f/1//X/9v/2//b/9v/2//b/9v/0//T/9P/0//T/9v/2//b/9//1//X/9//3//b/9v/3
//n/+v/7//z//f///////////////P/7//v/+v/6//z//P/6//n/+P/4//X/9P/z//L/
8//y//D/8P/w//D/8P/w/+7/7v/v/+//7//u/+7/7v/t/+3/7f/t/+//7//v/+//7//v
//D/8P/u/+7/7v/v//H/8f/x//H/8f/w/+//7f/p/+T/3//e/+D/7P/9/w8AJgBDAGgA
kgC/AOwAEAEqATIBGQHmAKQATwD6/8r/uP+r/6T/pP+v/7b/vv/J/9b/3v/i/+b/6//u
/+//8P/y//T/9P/1//b/9v/3//j/+P/4//j/+f/5//n/+v/6//v/+//7//v/+f/5//n/
+f/5//n/+f/5//n/+f/5//n/+//7//v/+//7//r/+v/5//v//P/8//z//f/9//3//f/+
//7///////7//v8BAAEAAwADAAMABAAEAAYABwAHAAgACAAIAAkACQAKAAsACwAOAA8A
DwAPAA8AEQASABIAEgATABMAFAAVABUAFQAWABQAFAAUABQAFAAUABQAFAAUABQAEgAS
ABIAEQAQAA8ADwAPAA8ADwAOAA4ADQAMAAkACQAJAAkACQAJAAkACAAIAAgACAAHAAYA
BQAFAAUABQAEAAMAAQABAAAA///+//3//f/9//v/+v/6//n/+f/7//v/+v/6//r/+v/6
//r/+v/6//r/+v/4//j/+f/5//f/9//3//f/+f/5//n/+v/8//z//f/9//3//f/9//3/
/v/+//7//v/+//7//v/+//7//v/+//7//v/+//7//v/8//z//P/8//z//P/8//z//f/9
//3//P/6//r/+v/6//n/+f/5//n/9v/2//b/9v/2//b/9v/2//f/9//2//b/9//3//f/
9v/0//X/9f/1//T/9P/1//X/9P/z//P/9P/y//L/8f/x//P/8//z//P/8v/y//L/8v/y
//L/8v/y//L/8v/y//L/8v/x//H/8f/0//T/9P/0//T/9P/0//P/8//0//L/8v/y//L/
8v/w//D/8P/x//P/8//1//X/8v/y//P/9f/4//n/+v/7//v/+//7//v/+//4//f/9//6
//r//P/8//j/9//2//b/9//2//X/9P/x//D/7v/u/+7/7v/u/+7/7P/s/+3/7f/t/+z/
7P/s/+v/6//r/+v/7f/t/+3/7f/t/+3/7v/u/+7/7v/u/+//7//v/+//7//t//D/7//r
/+f/4v/d/9z/4P/q//f/CwAiAD8AZACOALsA5gAGAR4BKAEPAdwAoABJAPb/yv+2/6n/
ov+m/6//tv+6/8f/1P/a/+D/5P/p/+z/7//w//T/9v/4//f/9v/2//f/+P/2//b/9v/3
//n/+f/6//r//f/9//3//f/7//v/+//7//3//f/9//3//f/9//3//f/9//3//f/9//z/
/P/9//3///8AAAAAAAD//////////wMABAAGAAcABgAGAAkACQAHAAcABwAIAAgACgAL
AAsADQAOAA8AEQAPABAAEQARABIAEwATABMAEwAVABYAFgAYABkAGQAaABkAGQAZABoA
HAAcABwAHAAaABoAGgAaABoAGgAYABgAGgAZABgAFwAVABUAFQAVABYAFgAVABQAEQAR
ABEAEQAPAA8ADwAOABAAEAAQAA8ADAALAAsACwALAAoACQAHAAkACAAHAAYABQAFAAUA
AwACAAIAAQABAP/////+//7//v/+//7//v/8//z//P/8//7//v//////////////////
//////8AAP7//v//////AQABAAEAAQACAAIAAgACAAAAAAAAAAAAAgACAAIAAgACAAIA
AgACAAIAAgACAAIAAgACAAIAAgADAAMAAwACAP///v/9//z//f/9//3//f/8//z//P/8
//z//P/8//z/+//7//r/+v/5//n/+f/4//j/+f/5//n/+P/4//n/+f/4//f/9//4//b/
9v/1//X/9f/1//X/9f/0//T/9P/0//b/9v/2//b/9f/0//P/8v/y//H/8f/x//b/9v/0
//T/9P/0//L/8v/y//P/8f/x//P/8//0//T/9f/3//j/+f/6//v//f/9//3//f/7//j/
9//3//b/9v/4//j/9v/1//T/9P/1//T/8//y//H/8P/u/+7/7v/u/+7/7v/s/+z/7f/t
/+3/7P/s/+z/6//r/+v/6//t/+3/7f/t/+v/6//s/+z/7P/s/+z/7f/v/+//7//v/+//
7v/r/+f/5f/e/9n/1v/Y/+T/8/8FACAAQwBoAJQAxQD8ACgBQgFOATcBAgG6AFsAAgDU
/8L/tf+o/6T/pf+o/7D/u//I/9T/3P/g/+X/6v/t/+7/8v/0//b/9//4//j/+f/6//z/
/P/8//3//f/9//7//v//////////////////////////////////////////////////
////AAAAAAEAAQABAAIAAgACAAUABQAFAAUABAAEAAUABQAGAAYACQAJAAsACwALAAwA
DAAOAA8ADwAQABAAEAARABEAEgATABMAFgAXABcAFwAXABkAGgAaABoAGwAbABwAHQAd
AB0AHgAgACAAIAAgAB8AHgAdABwAHgAeABwAHAAcABsAGgAZABgAFwAWABUAFgAWABUA
FAAVABUAFQAVABMAEwATABIAEgASABIAEQAQAA8ADwAPAA0ADAALAAkACQAIAAcABgAH
AAcABwAFAAIAAgABAAEAAwADAAIAAgABAAAA///+/wAAAAAAAAAAAAAAAAEAAQABAAEA
AQABAAEAAQABAAIAAgACAAMAAwAFAAUABQAFAAYABgAGAAYABAAEAAQABAAEAAQABAAE
AAYABgAGAAYABgAGAAYABgAGAAYABgAGAAUABQAFAAQABAAEAAQABAADAAMAAwADAAIA
AgACAAIAAAAAAAAAAAABAAEAAAAAAP////////7//v/////////+//7///////7//f/9
//7//v/+//3//f/9//3//f/9//z//P/8//z/+v/6//r/+v/6//r/+v/6//j/9//3//f/
+P/4//j/+P/6//r/+v/5//n/+P/4//j/+P/4//j/+P/4//j/+f/3//f/+f/5//j/+P/5
//v//v///wAAAQADAAMAAwADAAAA/P/6//n//P/8//7//v/8//v/+v/6//n/+P/3//b/
9f/0//L/8v/w//D/8P/w/+//8P/y//P/8f/w//D/8P/v/+//7//v/+//7//v/+//7//v
//D/8P/w//D/8P/x//H/8f/x//H/8//w//H/7f/n/+L/3f/a/+D/7v///xUALgBPAHYA
oADPAPoAHAE0ATYBEwHcAJQAOQDu/8j/uP+p/6T/qv+z/7r/xP/R/9z/4v/m/+r/6//u
//P/9P/2//j/+P/3//b/9v/3//j/+v/6//r/+//7//v//P/8//v/+//7//v//f/9//3/
/f/9//3//f/9//3//f/9//3//f/9//3//f/8//z//f/9////AAAAAAAA//////////8A
AAAAAQABAAAAAAADAAMAAwADAAMABAAGAAgACQAJAAoACgAKAAsADQAOAA8ADwAQABEA
EQARAA8AEQASABIAFAAVABUAFgAVABUAFQAWABYAFgAWABYAGAAYABgAGAAYABgAFgAW
ABYAFQAUABMAEwATABMAEwASABIAEQAQAA8ADwAPAA8ADQANAA0ADAAOAA4ADgANAAoA
CQAJAAkACQAIAAcABQAFAAQAAwACAAMAAwADAAEAAgACAAEAAQD//////v/+//7//v/+
//7//v/+//7//v8AAAAAAQABAAEAAQABAAEAAQABAAEAAgACAAIAAwADAAMAAwADAAMA
AgACAAIAAgAEAAQABAAEAAIAAgACAAIAAgACAAIAAgACAAIAAgACAAAAAAAAAAAA////
/////v/+//7//v/+/////////////v/+//7//v/+//7//v/+//3//f/8//z//f/9//3/
/P/8//3//f/9//r/+v/7//v/+v/5//n/+v/6//r/+f/5//n/+f/5//n/+v/6//r/+v/6
//r/+v/6//r/+v/6//r/+v/5//n/+f/8//z//P/8//r/+v/6//n/+//8//v/+v/5//j/
+P/4//j/+f/5//n/+//7//r/+v/7//3/AAABAAIAAwAFAAUABQAFAAMAAAD/////AAAA
AAIAAgAAAP///v/+//3//P/7//r/+f/4//b/9v/0//T/9P/0//T/9P/1//X/9//2//b/
9v/3//f/9//3//X/9f/1//X/9//3//j/+P/2//b/9v/3//n/+f/5//n/+//8//v/9//z
/+7/6//m/+T/6v/3/wcAGgA1AFYAegCjANIA/gAcATABLQEMAdYAjQAyAOr/yP+7/7D/
qv+v/7b/vv/H/9L/3v/m/+r/7f/y//X/+P/6//z//v/9//7//v///wAAAAAAAAAAAQAB
AAEAAgACAAMAAwADAAMABQAFAAUABQAEAAMAAgABAAMAAwADAAMAAwADAAMAAwACAAIA
AwADAAUABgAGAAYABwAHAAcABwAIAAgACQAJAAoACgANAA0ADwAPAA8AEAAOABAAEQAR
ABAAEAAQABEAEgAUABYAFwAYABkAGQAZABcAGQAaABoAGgAbABsAHAAdAB0AHQAeACAA
IAAgACAAIgAiACIAIgAiACIAIAAgAB8AHQAbABkAGwAbABsAGwAaABoAGQAYABcAFwAX
ABcAFQAVABUAFAAUABQAFAATABIAEQARABEADwAOAA0ACwAMAAwADAAMAAoACQAIAAUA
BgAGAAUABQAFAAUABAAEAAIAAgACAAIABAAEAAQABAACAAIAAwADAAMAAwADAAMABQAF
AAUABgAEAAQABQAFAAcABwAHAAcACAAIAAgACAAIAAgACAAIAAYABgAGAAYACAAIAAgA
CAAKAAoACgAKAAgACAAIAAgABwAHAAcABgAIAAgACAAIAAUABQAFAAUABgAGAAYABgAE
AAQABAAEAAMAAwACAAIAAQABAAEAAAAAAAEAAQABAAAAAAABAAEAAgABAAEAAgACAAIA
AQABAAEAAQABAAEAAAAAAAAAAAD+//7//v/+//7//v/+//7//v/9//3//f8AAP7//P/8
//7//P/8//z//P/8//z//P/9//3//f///////v/+////AQAAAAEAAgADAAcABwAHAAcA
BQACAAEAAQACAAIABAAEAAIAAQAAAAAA/f/8//v/+v/7//r/+P/4//j/+P/4//j/+P/4
//n/+f/3//b/9v/2//X/9f/1//X/9//3//f/9//3//f/+P/4//j/+P/4//n/9//3//f/
9//3//b/9f/3//P/7P/j/+D/5P/u//3/EwAuAEsAbgCaAM0A/gAiATwBSAEvAfgAtgBb
AAQA1P/C/7P/qv+q/6//tP+6/8X/0v/c/+L/6P/t//L/9f/4//r/+v/6//v/+v/6//v/
/P/+//7//v////////8AAAAAAQABAAEAAQABAAEAAQABAP//////////////////////
//////////7//v//////AQACAAIAAgADAAMAAwADAAIAAgADAAMABAAEAAcABwAHAAcA
BwAIAAgACgALAAsADAAMAAwADQANAA4ADwAPABIAEwATABMAEwAVABYAFgAWABcAFwAY
ABcAFwAXABgAGAAYABgAGAAaABoAGgAaABoAGgAYABgAFgAVABQAEwARABEAEQARABAA
EAAPAA4ADQANAA0ADQAPAA8ADwAOAAwADAAMAAsADAALAAsACwAJAAgABwAFAAcABgAF
AAQAAwADAAMAAQD+//7//f/9//3//f/8//z//v/+//7//v/+//7//v/+//z//P/9//3/
/f/9//3//f/9//3//f/+//7//v////////////////8AAAAAAAAAAAAAAAAAAAAAAgAC
AAIAAgAAAAAAAAAAAP7//v/+//7//v/+//7//v/////////+//z//P/8//z//f/9//3/
/f/6//r/+v/6//r/+v/6//r/+//7//r/+v/5//n/+f/4//b/9//3//f/9P/0//X/9f/0
//P/8//0//T/9P/z//P/8//z//P/8//0//T/9P/0//T/9P/0//T/9P/0//T/9P/y//H/
8f/x//L/8v/y//L/8v/y//L/8f/x//L/8v/y//L/8v/w//D/8P/x//H/8f/z//P/9P/0
//X/9//4//n/+v/7//3//f/9//3/+//4//f/9//4//j/+v/6//j/9//2//b/9f/0//P/
8v/x//D/7v/u/+z/7P/s/+z/7P/s/+3/7f/t/+z/7P/s/+3/7f/t/+3/7f/t/+3/7f/t
/+3/7v/u/+7/7v/u/+//7//v/+//7//v//D/7f/t/+v/5v/f/9r/3P/i/+3//f8SACsA
SgBwAJsAxgDwABABJgElAQQBzgCHACwA4v++/7H/pv+i/6f/sv+4/7//zP/W/97/5P/p
/+z/7f/u//D/8v/y//P/9v/2//f/+P/4//j/+P/5//f/9//4//j/+f/5//n/+f/5//n/
+f/5//n/+f/5//n/+f/5//n/+f/3//f/9//3//j/+P/5//n/+f/6//r/+v/7//v/+//7
//z//P/9//3//P/8//////8BAAEAAQACAAAAAgADAAMABAAEAAQABQAHAAgACQAJAAoA
CwALAAsACwANAA4ADgAQABEAEQASABEAEQARABIAEgASABIAEgASABIAEgASABIAEgAQ
ABAAEAAPAA4ADQAPAA8ADwAPAA0ADAAKAAgACQAJAAkACQALAAsACwAKAAgACAAIAAcA
BgAFAAUABQAFAAQAAwABAAEAAAD///7//f/9//3/+//8//z/+//7//v/+//6//r/+v/6
//r/+v/6//r/+v/6//r/+v/7//v/+//7//v/+//7//v/+//8//v/+v/6//n/+f/5//n/
+f/8//z//P/8//r/+v/6//r//P/8//z//P/8//z//P/8//r/+v/6//r/+v/6//r/+v/5
//n/+f/4//j/+P/4//j/+f/5//n/+f/2//b/9v/2//j/+P/4//j/9//3//b/9v/1//X/
9f/0//T/9f/1//X/9P/0//X/9f/2//X/9f/2//T/9P/z//P/8//z//P/8//y//L/8v/y
//T/9P/0//T/8v/y//L/8v/y//H/8f/x//T/9P/0//T/8v/y//L/8f/z//L/9P/1//T/
9P/0//T/9P/y//L/8v/z//P/8//1//X/9P/0//X/9//6//v//P/9//3//f/9//3//f/6
//n/+f/6//r//P/8//r/+f/4//j/9//2//X/9P/z//L/8P/w/+7/7v/u/+7/7v/u/+//
7//v/+7/7v/u/+//7//v/+//7f/t/+3/7f/t/+3/7v/u/+7/7v/u/+//7//v/+//7//x
//T/8f/t/+v/6P/h/97/4P/m/+////8UAC0ATABwAJkAxgDsAAgBFgERAe4AvAB3AB4A
2v+8/6//pv+i/6n/tP+8/8P/0P/c/+L/5v/r/+7/7//y//L/9P/2//f/9v/2//f/+P/6
//r/+v/7//v/+//8//z/+//7//v/+//8//3//v////7//f/8//v//f/9//3//f/9//3/
/f/9//7//v////////8AAAAAAAABAAEAAQABAAIAAgADAAMABAAEAAcABwAHAAcABwAI
AAgACgALAAsACwAKAAkACQALAAwADQANAA4ADwAPAA8AEQATABQAFAAWABcAFwAYABcA
FwAXABgAFgAWABYAFgAYABgAGAAYABYAFgAUABQAFgAVABQAEwATABMAEwATABIAEgAR
ABAADwAPAA8ADwAPAA8ADwAOAAwADAAMAAsADAALAAsACwALAAoACQAHAAcABgAFAAQA
AwADAAMAAQACAAIAAQABAP/////+//7/AAAAAAAAAAD+//7//v/+//7//v//////AQAB
AAEAAQD///////8AAAIAAgADAAMAAwADAAMAAwAEAAQABAAEAAQABAAEAAQAAgACAAIA
AgAEAAQABAAEAAQABAAEAAQAAgACAAIAAgABAAEAAQAAAAAAAAAAAAAAAQABAAEAAQD+
//7//v/+//7//v/+//7///////7//v/9//3//f/8//7//////////P/8//3//f/8//v/
+//8//z//P/7//v/+//7//v/+//8//z//P/8//z//P/8//z/+v/6//r/+v/6//n/+f/5
//j/+P/4//j/+f/6//v/+//7//r/+v/4//j/+P/4//r/+v/6//v/+//7//3//f/6//r/
+//9/wAAAQACAAMABQAFAAUABQABAP7//f/9////AAADAAQAAAD///7//v/9//z/+//6
//n/+P/2//b/9v/2//b/9v/0//T/9f/1//X/9P/0//T/9f/1//X/9f/1//X/9f/1//f/
9//4//j/+P/4//j/+f/7//v/+//7//n/+v/5//X/8f/q/+P/4v/o//L/AQAVACwARwBs
AJYAxQDyABYBLgE0ARcB5gCmAE0A/P/S/8L/uf+y/67/sf+2/7r/xf/U/97/5P/q/+//
8P/1//r//v/+//7///8AAAAAAQACAAAAAAAAAAEAAwADAAQABAAFAAUABQAFAAUABQAF
AAUABQAFAAUABQADAAMAAwADAAMAAwADAAMABQAGAAgACQAHAAgACAAIAAkACQAJAAkA
CgAKAAsACwAKAAoADQANAA4ADwAQABIAEAASABMAEwAWABYAFgAXABUAFgAXABcAHAAd
AB0AHQAbAB0AHgAeACAAIQAhACIAIwAjACMAJAAiACIAIgAiACQAJAAkACQAIwAiAB8A
HgAgAB8AHgAdAB0AHQAdAB0AHAAcABsAGgAZABkAGQAZABkAGQAZABgAGAAYABgAFwAW
ABUAFQAVABUAFAATABEAEwASABEAEAANAA0ADQALAAgACAAHAAcACQAJAAgACAAGAAYA
BgAGAAgACAAIAAgACAAIAAkACQAHAAcABwAHAAcABwAHAAgACgAKAAsACwALAAsACwAL
AAwADAAMAAwADgAOAA4ADgAOAA4ADgAOABAAEAAQABAAEAAQABAAEAAQABAAEAAQAA8A
DwAPAA4ADgAOAA4ADgANAA0ADQANAAwADAAMAAwADAAMAAwADAALAAsACgAKAAkACQAJ
AAgACAAJAAkACQAIAAgACQAJAAgABwAHAAgACAAIAAcABwAHAAcABwAHAAYABgAGAAYA
BgAGAAYABgAGAAYABgAGAAYABQAFAAUABgAGAAYABgAEAAYABgAGAAYABgAIAAgACAAJ
AAkACQALAAsACgAKAAsADQAOAA8AEAARABEAEQARABEAEAAOAA4ADwAOAA4AEAAQAA4A
DQAMAAwADQAMAAsACgAHAAYABAAEAAYABgAGAAYABAAEAAUABQAHAAYABgAGAAcABwAH
AAcABQAFAAUABQAFAAUABgAGAAYABgAGAAcACQAJAAkACQAJAAgABwAFAAEA/v/5//T/
9P/+/wsAHQA0AE8AcACYAMMA9AAeATwBUAFHAR4B4ACPADYA9v/Y/8n/wP+8/8H/yP/Q
/9n/5v/w//b//P8BAAQABwAMAA4AEAAQAA8AEAAQABEAEgAUABQAFAAVABUAFQAWABYA
FQAVABUAFQAVABUAFQAVABcAFwAXABcAFwAXABcAFwAXABcAFwAXABgAGAAZABkAGQAa
ABoAGgAdAB0AHQAdABwAHAAdAB0AHgAeACEAIQAhACEAIQAiACIAJAAlACUAJgAmACYA
JwAnACgAKQApACwALQAtAC0ALwAxADIAMgAyADMAMwA0ADUANQA1ADYANgA2ADYANgA2
ADYANgA2ADYANgA0ADQANAAzADIAMQAxADEAMQAxADAAMAAvAC4ALQAtAC0ALQAtAC0A
LQAsACoAKgAqACkAKgApACkAKQApACgAJwAlACcAJgAlACQAJQAlACUAIwAgACAAHwAf
AB8AHwAeAB4AHgAeAB4AHgAeAB4AHgAeACAAIAAhACEAHwAfAB8AHwAhACEAIQAiACIA
IgAjACMAIQAhACEAIQAkACQAJAAkACQAJAAkACQAJAAkACQAJAAkACQAJAAkACQAJAAk
ACQAJAAkACQAJAAjACMAIwAiACIAIgAiACIAIQAhACEAIQAiACIAIgAiACAAIAAgACAA
HwAfAB4AHgAeAB8AIAAgACAAIQAhACEAHgAeAB8AHwAgAB8AHwAgAB4AHgAdAB0AHwAf
AB8AHwAgACAAIAAgAB4AHgAeAB4AIAAgACAAIAAgAB8AHwAfAB4AHgAeAB4AHgAeAB4A
HQAfACAAIAAfACEAIwAiACAAIAAgACAAIAAgACAAIQAjACMAJQAlACQAJAAlACcAKAAp
ACoAKwAtAC0ALQAtACsAKAAnACcAKAAoACoAKgAoACcAJgAmACUAJAAjACIAIQAgAB4A
HgAgACAAIAAgAB4AHgAfAB8AHwAeAB4AHgAfAB8AHwAfAB8AHwAfAB8AIQAhACIAIgAi
ACIAIgAjACEAIQAhACEAIwAkACEAHQAZABYAEQAQABgAIAAtAEEAWgB3AJwAwgDrABYB
OAFQAVQBOQEGAcYAcQAiAPr/6v/f/9j/3P/j/+r/9P8BAAwAEgAYAB4AIQAkACcAKAAq
ACwALAArACwALAAtAC4AMAAwADAAMQAvAC8AMAAwADMAMwAzADMAMQAxADEAMQAxADEA
MQAxADMAMwAzADMAMwAzADMAMwA0ADQANQA1ADUANgA2ADYANwA3ADcANwA4ADgAOQA5
ADgAOAA7ADsAPQA9AD0APgA+AEAAQQBBAEQARABEAEUARQBGAEcARwBIAEkASQBJAEoA
TQBPAFAATgBPAE8AUABRAFEAUQBSAFQAVABUAFQAVABUAFQAVABSAFIAUABQAFIAUQBQ
AE8AUQBRAFEAUQBOAE4ATQBMAE0ATQBNAE0ATQBNAE0ATABMAEwATABLAEoASQBJAEkA
SQBGAA==
         </WaveFormData>
      </LeadData>
      <LeadData>
         <LeadByteCountTotal>10000</LeadByteCountTotal>
         <LeadTimeOffset>0</LeadTimeOffset>
         <LeadSampleCountTotal>5000</LeadSampleCountTotal>
         <LeadAmplitudeUnitsPerBit>4.88</LeadAmplitudeUnitsPerBit>
         <LeadAmplitudeUnits>��V</LeadAmplitudeUnits>
         <LeadHighLimit>2147483647</LeadHighLimit>
         <LeadLowLimit>268435456</LeadLowLimit>
         <LeadID>V6</LeadID>
         <LeadOffsetFirstSample>0</LeadOffsetFirstSample>
         <FirstSampleBaseline>0</FirstSampleBaseline>
         <LeadSampleSize>2</LeadSampleSize>
         <LeadOff>FALSE</LeadOff>
         <BaselineSway>FALSE</BaselineSway>
         <ExcessiveACNoise>FALSE</ExcessiveACNoise>
         <MuscleNoise>FALSE</MuscleNoise>
         <LeadDataCRC32>1518746699</LeadDataCRC32>
         <WaveFormData>
BAAEAAQABAAEAAQABAAEAAMAAgABAAAAAAAAAAAAAAAAAAAAAAAAAAAAAAAAAAAAAAAA
AAAAAAD+//7//v/+//7//v/+//7/AAAAAAAAAAD+//7//v/+//7//v/+//7//v/+//7/
/v/+//7//v/+//z//P/8//z//P/9//3//f/+//7//v/+//7//v///wEAAgADAAQABQAH
AAgACAAGAAQABAAFAAUABAAEAAMAAgADAAMAAQABAAAA//////7/+//5//n/+f/5//n/
+f/4//n/+f/5//j/9//2//X/9P/3//f/9//3//X/9f/1//b/+P/4//j/9//3//j/+P/5
//n/+f/6//r/9//1//X/8f/q/+X/4//j/+n/9P8DABIAJgBDAGUAiwCxANUA7wAFAQcB
8ADOAJkAVAAhAAYA9v/r/+P/5P/m/+r/8P/2//r/+//+//7//P/7//7////9//3//f//
//////////7//v/+//3//f/9//7//v8AAAEAAgADAAIAAgABAAAAAgACAAMAAwAEAAQA
BAAEAAIAAgACAAIABAAFAAUABQAEAAQAAwACAAUABgAGAAYABgAGAAcACAAIAAgACAAJ
AAkACQAJAAoACwAMAA0ADQAQABAAEAARABEAEQASABMAEwAVABUAFQAVABYAFgAVABgA
GAAaABoAHAAeAB4AHgAfAB8AHwAfAB8AHgAeAB0AHQAdAB0AHAAcABwAGwAbABsAGwAb
ABsAGwAbABkAGQAXABYAFgAVABMAFAAUABMAEQARAA8ADgAPAA4ADgANAAoACQAIAAcA
BwAGAAYABQAEAAQAAwADAAIAAAD//////v/+//7//v/+//7//v/+//z/+//7//v//P/8
//z//P/8//v/+//7//z//f/9//3/+//7//v/+//5//r/+//7//3//f/9//3//f/9//3/
/v/+//3//P/8//z/+//4//f/+f/4//j/+P/5//n/+f/5//f/9f/1//X/8//z//P/8//0
//T/8//y//L/8v/x//H/7//w//D/8P/v/+//7//v/+7/7v/u/+7/7v/u/+7/7v/s/+z/
7f/t/+z/6//r/+v/6f/p/+r/6v/o/+j/6P/o/+j/6P/o/+j/6P/o/+j/6f/n/+f/5//n
/+f/5v/k/+T/5P/k/+T/5P/l/+X/5//o/+j/6P/m/+b/5v/n/+f/6P/p/+r/6//r/+z/
7P/s/+r/6v/r/+r/6f/p/+j/6P/n/+f/5f/l/+T/4//j/+L/4f/f/9//3//f/9//3//e
/93/3f/d/9r/2v/a/9r/2v/b/9v/2//b/9v/2//b/97/3v/e/97/3f/d/97/3v/d/93/
3f/e/9z/3f/d/9n/1f/S/83/xf/F/8n/1P/f/+7/AgAfAEEAZwCTALsA1wDxAPsA6gDM
AJkAVAAbAPz/7P/b/83/xv/E/8b/yv/S/9r/3f/e/97/4P/h/+L/4//j/+X/4//l/+X/
5f/l/+T/5P/k/+P/5f/l/+b/5v/l/+X/5f/l/+f/6P/o/+j/6v/q/+v/6//q/+r/6v/q
/+z/7P/s/+z/7P/t/+3/7f/r/+z/7P/s/+3/7v/u/+7/7v/u/+//8P/y//L/8v/z//P/
8//z//T/8//0//X/9f/2//b/9v/3//n/+f/6//v//f////////8CAAQABQAFAAQABAAG
AAYABgAIAAgACAAJAAkACQAJAAgACAAJAAkACQAJAAkACAAIAAgABwAHAAkACQAJAAkA
CQAJAAcABwAHAAYABgAFAAMABAAEAAMAAwADAAEAAAD9//z//P/7//z/+//6//n/9//2
//b/9f/0//T/8//z//L/8P/v/+//7v/u/+7/7v/u/+7/7v/u/+7/7f/t/+3/8P/w//D/
8P/u/+3/7f/t//D/8f/x//H/7//v/+//7//x//L/8//z//X/9f/1//X/9f/1//X/9v/1
//X/9f/2//f/9//1//X/9//2//b/9v/3//f/9//3//X/8//z//P/9f/1//X/9f/2//b/
9f/0//T/9P/z//P/8f/y//L/8v/x//H/8f/x//L/8v/y//L/8v/y//L/8v/y//L/8//z
//L/8f/x//H/7//v//D/8P/w//D/8P/w//D/8P/w//D/8P/w//D/8f/x//H/8f/x//H/
8P/w//D/8v/y//L/8v/y//L/8f/y//L/8v/y//L/8v/y//P/8//z//T/9P/0//T/9P/0
//X/9//4//n/+v/7//v//P/8//r/+P/4//n/+f/5//r/+v/6//n/+f/3//f/9v/1//X/
9v/1//P/8//z//P/8//z//L/8f/x//H/8v/y//L/8v/w//H/8f/x//H/8f/x//H/8v/y
//L/8v/x//H/8v/y//X/9f/1//b/9v/1//P/8f/r/+b/4f/d/9//5//0/wMAFAAqAEkA
bQCTALsA3QD9AA0BBQHsAMYAiwBIABsABgD2/+n/4f/i/+T/6P/w//b/+v/5//r//P/8
//3//P/9//3//f/9//3//f/9//3//v/+//7//f//////AAAAAAEAAQABAAEA//8AAAAA
AAAAAAAAAQABAAIAAgACAAIAAwAEAAUABgAEAAUABQAFAAUABgAGAAYABwAIAAgACAAI
AAgACQAKAAoACgAKAAsACwALAAsADAANAA4ADwAPAA4ADgAOAA8ADwAPABAAEQARABMA
EwATABYAGAAZABkAGgAaABwAHAAcAB4AHgAeAB8AHwAfAB8AIAAgACEAIQAhACEAIQAg
ACIAIgAhACEAIQAhACEAIQAhACEAHwAfAB0AHAAcABsAGwAcABwAGwAdAB0AGwAaABcA
FgAWABUAFgAVABQAEwARABAAEAAPAA4ADgANAA0ADAAKAAkACQAKAAoACgAKAAoACgAK
AAoADAALAAsACwAKAAoACgAKAAgABwAHAAcACgALAAsACwAMAA0ADgAPAA4ADgAOAA0A
DwAPAA8ADwANAA0ADQAOAA0ADQANAA4ADwAPAA0ADQAOAA4ADwAQAA8ADwAPAA8ADwAN
AA0ADQANAA0ADQANAA4ADgANAAwADAAMAAsACwAJAAoACgAKAAkACQAJAAkACgAKAAoA
CgAIAAgACAAIAAgACAAJAAkACAAHAAcABwAHAAcACAAIAAgACAAIAAgACAAIAAgACAAG
AAYABgAHAAcABwAHAAcABQAEAAQABAAFAAYABwAIAAgACAAHAAYABgAHAAQABAAEAAQA
BAAEAAQABQAFAAcACAAIAAgACAAIAAgACQALAAwADQAOAA0ADQAOAA4ADAAKAAoACwAN
AA0ADgAOAAwACwALAAkACQAIAAcABwAGAAUAAwADAAEAAQABAAEAAgABAAEAAQD+//7/
/v/+//7////////////////////+//7//v/+//////8AAAAA////////AAD+/wEA///7
//n/9P/t/+n/6//z//z/CQAcADQAUQBxAJkAvwDdAPsAEQEJAfAAzgCPAEoAHwAKAPr/
7f/p/+j/6v/s//L/+P/8//v/+v/8//z////+/wEAAQABAAEA///////////+//7//v/9
//////8AAAAAAQABAAEAAQD//wAAAAAAAAIAAgADAAMAAgACAAIAAgACAAIAAgACAAAA
AQABAAEAAQACAAIAAgABAAIAAgACAAQABAAFAAYABAAEAAQABQADAAMAAwAEAAMABAAF
AAUACQAKAAsADQALAAsADAANAA0ADwAPAA8ADgAQABEAEQASABIAFAAUABMAFAATABIA
FAAVABYAFwAYABgAGQAZABkAGQAZABgAGgAaABkAGQAXABcAFwAXABUAFQATABMAEQAQ
ABAADwANAA4ADgANAA8ADwANAAwACgAIAAcABQAEAAMAAgABAAEAAAAAAP///P/8//v/
+//6//j/9//3//b/9v/2//b/9P/0//T/9P/y//H/8f/x//T/9P/0//T/9P/z//P/8//z
//P/8v/x//P/8//z//P/8f/y//P/8//x//H/8f/x//P/8//z//T/8//z//P/9P/1//X/
8//z//H/8P/w//D/7//v/+//7//w/+//8P/x//D/7//u/+3/7f/s/+r/6P/o/+j/5//n
/+f/6P/o/+j/5f/l/+X/5f/j/+L/4f/g/+L/4v/i/+L/4v/i/+P/4//g/9//3//f/93/
3f/e/97/3f/c/9v/2v/a/9r/2v/a/9z/3P/c/93/3P/b/9r/2f/X/9b/1v/W/9r/2v/Y
/9j/2P/Y/9f/1v/W/9X/1f/W/9b/1v/W/9b/1v/X/9f/2P/Z/9r/3f/d/97/3v/b/9j/
1//X/9n/2f/a/9r/2v/Z/9n/1//X/9b/1f/V/9L/0f/P/8//0f/R/9H/0f/Q/8//z//P
/8z/zP/M/8z/yv/L/8v/y//N/83/zf/N/8z/zP/M/8z/y//L/8z/zP/P/8//z//Q/9D/
zf/J/8f/w/++/7f/s/+1/73/yP/X/+r/BgAjAEcAcwChAMcA5wD9APkA3gC2AHcANAAH
APL/3v/L/7//uv+4/7r/vv/G/8z/z//O/87/0v/R/9D/0f/V/9f/1//X/9f/1//X/9j/
2P/Y/9f/1//X/9j/2P/X/9f/1//X/9j/2v/b/9z/3P/c/93/3f/c/9z/3P/c/97/3v/e
/97/3v/f/9//3//h/+L/4v/i/+H/4v/i/+L/4v/i/+P/5P/m/+b/5v/n/+f/5//n/+j/
6//s/+3/7f/u/+7/7v/v/+//7//w//H/9f/3//f/9//2//j/+f/5//r/+v/8//z//v8A
AAAAAAADAAMAAwADAAIAAgADAAMAAwADAAMAAgAEAAQAAwADAAEAAQABAAEAAQABAP//
//8AAAAAAQABAP//AAAAAP////////3//P/5//j/+P/3//b/9f/0//P/8//y//L/8f/w
//D/7//v/+7/7P/r/+v/7P/s/+z/7P/q/+r/6v/q/+z/6//r/+v/6v/q/+r/6v/s/+v/
6//r/+z/7f/t/+3/7//v/+//7//v//D/8f/x//H/8f/x//H/8f/x//H/8v/x//H/8f/y
//P/8//x//H/8v/y//P/9P/1//X/9f/1//X/8//z//P/8//z//P/8//0//T/8//y//T/
9P/z//P/8f/y//L/8v/x//H/8f/x//D/8P/w//D/8P/w//D/8P/w//D/8f/x//L/8f/x
//H/7//v//D/8P/w//D/8P/w//D/8P/w//D/8P/w//D/8f/x//H/8f/x/+//7v/u/+7/
8P/w//D/8P/y//L/8f/w//D/8f/y//D/8P/w//D/8P/w//H/8f/x//L/8v/y//T/9P/0
//X/+f/6//v//P/9//3//v/+//v/+P/3//f/+f/5//r/+v/6//n/+f/3//f/9v/1//X/
9v/1//P/8//z//P/8//z//T/8//z//P/8P/w//D/8P/w//H/8f/x//H/8f/x//H/8v/y
//L/8v/z//P/9P/0//P/8//z//T/8v/x//H/7//p/+L/3f/Z/9//6f/2/wUAGgA0AFUA
eQCfAMUA5QADARMBBQHmALwAewA6ABcABADw/+X/4//k/+b/7P/y//j/+P/5//j/+P/6
//v//P/9//3//f/7//v/+//7//v//P/8//z/+//7//v//P/8//v/+//7//v//P/+////
AAAAAAAAAQABAAIAAgACAAIAAgACAAIAAgACAAMAAwADAAUABgAGAAYABQAGAAYABgAG
AAYABwAIAAgACAAIAAkACQAJAAkACgALAAwADQANAAwADAAMAA0ADgAPABEAEwATABUA
FQAVABQAFgAXABcAGAAYABoAGgAcAB4AHgAeAB0AHQAdAB0AIAAgACEAIQAhACEAIQAg
ACAAIAAfAB8AIQAhACEAIQAhACEAHwAfAB8AHgAeAB0AGwAcABwAGwAdAB0AGwAaABkA
GAAYABcAFgAVABQAEwARABAAEAAPABAAEAAPAA8ADgAMAAsACwAKAAoACgAKAAwADAAM
AAwADAALAAsACwAMAAwADAAMAA4ADQANAA0ADAANAA0ADQAPAA8ADwAPAA0ADgAPAA8A
DQANAA0ADQANAA0ADQAOAA8ADwAPABAAEQARAA8ADwAPAA4ADgAOAA0ADQANAA0ADwAN
AA0ADQALAAsACwALAAwADAALAAoADAAMAAsACwALAAwADAAMAAkACQAJAAkACAAIAAgA
CAAIAAgACAAIAAgACAAJAAkACAAHAAcABwAFAAUABgAGAAYABgAGAAYABgAGAAYABgAE
AAQABAAFAAUABQAFAAUABwAGAAYABgAGAAYABgAGAAYABgAFAAQABAAGAAQABAAEAAQA
BAAEAAUABQAFAAYABgAGAAYABgAGAAcACQAKAAsADAANAA0ADgAOAAwACgAKAAsACwAL
AAwADAAMAAsACwAJAAkACAAHAAcABgAFAAMAAwABAAEAAQABAAAA////////AAAAAAAA
AAAAAAEAAQABAP///////////v/+//7//v/9//3//v/+/wEAAQABAAIAAAABAAEA///7
//b/8//r/+f/6//0/wEADgAiAD0AWwB/AKcAzQDvAAkBEwECAegAvQB4ADkAFgAGAPf/
6f/o/+j/6v/u//b//P/9//7//v/+////AAABAAEAAwADAAEAAQABAAEAAAAAAAAA//8B
AAEAAgACAAMAAwADAAMAAQACAAIAAgAAAAAAAQABAAQABAAEAAQABAAEAAQABAACAAMA
AwADAAMABAAEAAQAAwAEAAQABAAGAAYABwAIAAYABgAGAAcACQAJAAkACgAIAAgACAAH
AAgACAAIAAkACgALAA0ADwAQABEAEAAPAA4AEAARABEAEgASABQAFAASABQAFAAUABYA
FwAYABkAGgAaABsAGwAZABkAGQAYABcAFgAUABMAFQAVABUAFQAXABcAFQAVABMAEgAS
ABEAEAAQAA8ADQANAA0ACwAKAAcABgAGAAUAAgABAAAA//////7//v/9//r/+v/5//n/
+P/2//X/9f/0//T/9P/0//T/9P/0//T/9v/1//X/9f/1//T/8//y//L/8f/x//H/8P/x
//H/8f/y//P/9P/1//T/9P/0//P/9f/1//X/9f/z//P/8//0//T/8//y//L/9f/1//P/
8//1//T/9P/0//P/8//z//P/8f/v/+//7//x//H/8f/x//D/8P/v/+7/7v/u/+3/7f/r
/+z/7P/s/+v/6//r/+v/6v/q/+r/6v/q/+r/6v/q/+j/6P/p/+n/6v/p/+n/6f/p/+n/
6v/q/+j/6P/o/+j/6P/o/+j/6P/m/+b/5v/n/+f/5//n/+f/5//m/+b/5v/o/+b/6P/o
/+j/5v/m/+b/5v/k/+T/5f/l/+X/5v/m/+b/5v/m/+b/5//n/+j/6f/q/+z/7f/v//D/
7P/q/+r/6//r/+v/7P/s/+r/6f/p/+f/6f/o/+f/5//k/+P/4f/h/+P/4//j/+P/4v/h
/+H/4f/e/97/3v/e/97/3//f/9//4f/h/+H/4f/g/+D/4P/g/9//3//g/+D/4f/h/+H/
4v/i/+H/3//f/9v/1P/J/8X/yf/R/9z/7f8AABoANwBZAIUArwDRAPEABwEBAeQAvgCB
ADoADwD4/+b/1f/P/87/zP/O/9L/2v/e/+H/4v/k/+T/5f/o/+n/6f/n/+f/5//n/+f/
5//o/+j/6P/n/+f/5//o/+j/6f/p/+n/6f/p/+r/6v/q/+r/6v/r/+v/7P/s/+z/7P/s
/+z/7P/s/+z/7f/t/+3/7//w//D/8P/x//L/8v/y//D/8P/x//L/8v/y//L/8//z//P/
8//0//f/+P/5//n/+P/4//j/+f/5//n/+v/7////AQABAAEAAAACAAMAAwAEAAQABgAG
AAYACAAIAAgACwALAAsACwAMAAwADQANAA0ADQANAAwADAAMAAsACwAJAAkACQAJAAsA
CwAJAAkACQAIAAgABwAHAAgACAAHAAUABQADAAIAAwACAAIAAQAAAP///v/9//n/+P/4
//f/+P/4//f/9//0//L/8f/x//L/8v/y//L/9P/0//T/9P/0//P/8//z//L/8v/y//L/
9P/z//P/8//0//X/9f/1//f/9//3//f/9f/2//f/9//3//f/9//3//f/9//3//j/+f/5
//n/+v/5//n/9//3//f/9v/2//b/+f/5//n/+f/5//f/9//3//X/9f/1//X/+P/4//f/
9v/0//T/8//z//X/9v/2//b/9f/1//X/9f/0//T/9P/0//T/9P/0//T/8v/y//P/8//w
/+//7//v/+//7//w//D/8v/y//L/8v/w//D/8P/w//L/8v/y//P/8f/x//H/8f/x//D/
8P/w//L/8v/y//L/8v/y//H/8P/y//L/8v/y//L/8v/w//D/8f/x//H/8v/y//L/9P/0
//T/9f/3//j/+f/6//v/+//8//z/+v/4//j/+f/5//n/+v/6//r/+f/5//f/9//2//X/
9f/0//P/8f/x//H/8f/x//H/8v/x//H/8f/u/+7/7v/u//D/8f/x//H/7//v/+//7//y
//L/8v/y//P/8//0//T/8//z//P/9P/0//X/8//x/+//6v/j/93/3f/f/+j/9f8EABgA
MwBTAHUAmwC/AN8A+wAHAfgA3ACzAHIAMQAOAP7/7//j/+D/4v/k/+b/7v/0//X/9v/6
//r/9//4//n/+f/5//n/+//7//v/+//6//r/+v/5//v/+//8//z/+//7//v/+//7//z/
/P/8//7//v//////AAAAAAAAAAD+//7//v/+////AQACAAMAAQACAAIAAgABAAIAAgAC
AAQABAAFAAYABgAGAAYABwAHAAcABwAIAAcACAAJAAkACgAKAAoACwANAA0ADgAPAA8A
EQARABEAEAASABMAEwAWABYAGAAYABYAGAAYABgAGwAbABsAGwAcABwAHQAdABsAGwAb
ABoAGgAaABkAGQAaABsAHAAdABwAGwAYABcAGQAYABgAFwAXABgAGAAXABUAFQATABIA
EwASABIAEQAOAA0ADAALAAsACgAKAAkACAAIAAcABwAIAAYABQAFAAQABAAEAAQABgAG
AAYABgAGAAUABQAFAAYABgAGAAYABgAFAAUABQAEAAUABQAFAAUABQAFAAUABQAGAAcA
BwAHAAcABwAHAAcABwAHAAgABwAHAAcACAAJAAkABwAHAAkACAAIAAgABwAHAAcABwAH
AAUABQAFAAUABQAFAAUABgAGAAUABAAGAAYABQAFAAUABgAGAAYAAwADAAMAAwACAAIA
AgACAAIAAgACAAIAAgACAAMAAwAEAAMAAwADAAEAAQACAAIAAgACAAIAAgACAAIAAgAC
AAIAAgACAAMAAQABAAEAAQABAAAAAAAAAAAAAAAAAAAAAAAAAP///v8AAAEAAQACAAQA
AgACAAIAAgAAAAAAAQABAAEAAgACAAIAAgACAAIAAwAHAAgACQAKAAkACQAKAAoACgAI
AAgACQAJAAkACgAKAAoACQAJAAcABwAGAAUABQAEAAMAAQABAAEAAQABAAEAAAD/////
///+//7//v/+//7///////////////////8AAAAAAAAAAAEAAQACAAIAAQABAAEAAgAE
AAMAAQD9//3/+P/x/+3/7f/x//j/AwAUACgAQQBfAIEApwDLAOUA/wAFAfYA2gCvAGwA
MQASAAAA8//r/+r/7P/u//T//P8CAAMABAAEAAQABQAIAAcABwAHAAcABwAHAAcABwAI
AAgACAAHAAcABwAIAAgACQAJAAkACQALAAwADAAMAAsACgAKAAkACgAKAAoACgAKAAoA
CgAKAAgACQAJAAkACwAMAAwADAALAAwADAAMAA4ADgAPABAADgAOAA4ADwAPAA8ADwAQ
ABEAEgATABMAEwASABEAEQATABMAFAAVABUAFwAXABcAGAAaABsAGwAcABwAHgAeABwA
HgAeAB4AHwAfAB8AHwAgACAAIQAhACEAIQAhACAAIAAgAB8AHwAfAB8AHwAfACEAIQAf
AB8AHQAcABwAGwAbABwAHAAbABkAGQAXABYAFQAUABQAEwASABEAEAAPAA0ADAAMAAsA
CAAIAAcABwAHAAYABgAHAAcABgAFAAQABAAEAAQABAACAAEAAQABAAIAAgACAAIAAwAD
AAQABQADAAMAAgABAAMAAwADAAMAAwAEAAUABQADAAMAAwADAAMAAwADAAQABAADAAIA
AgADAAMAAQABAAIAAgADAAQABAADAAIAAQABAP///////////////////v/+//3//P/8
//z/+//7//v//P/8//z/+f/5//n/+f/4//j/+P/4//r/+v/6//r/+P/4//n/+f/4//f/
9//3//X/9f/2//b/9P/0//T/9P/2//b/9v/2//b/9v/2//f/9f/1//X/9f/1//T/9P/0
//L/8v/y//L/8//0//T/9P/0//P/9P/z//L/8f/w//L/8v/z//P/9f/2//b/9v/0//T/
9P/1//f/+P/5//r/+//7//z//P/4//b/9v/3//n/+f/6//r/+P/3//f/9f/1//T/8//z
//L/8f/v/+//7//v/+//7//s/+v/6//r/+r/6v/q/+r/6P/p/+n/6f/p/+n/6f/p/+z/
7P/s/+z/6//r/+z/7P/t/+3/7f/u/+7/7f/r/+n/4//c/9X/0f/V/93/5v/1/wYAHgA9
AGEAiQCzANMA7wD/APUA3gC6AH0AOgARAPz/7v/h/9f/0P/Q/9D/2P/g/+b/5f/o/+j/
6P/p/+7/7//v/+//7//v/+//7//v/+//7v/t/+v/7P/t/+//8P/v/+//7//v/+//8P/w
//D/8P/w//H/8f/w//D/8P/w//D/8P/w//D/8v/z//P/8//x//L/8v/y//H/8v/y//L/
8P/w//H/8v/y//L/8v/z//b/9//4//r/+P/4//j/9//6//r/+v/7//v/+//8//3//f//
//////8AAAIAAwADAAYABgAIAAgACAAKAAoACgALAAsACwALAAoACgALAAsACQAJAAkA
CAAKAAoACQAJAAkACQAJAAkACQAJAAcABwAHAAYABgAFAAUABgAGAAUAAwADAAEAAAD/
//7//v/9//z/+//6//n/+f/4//j/9//0//T/8//z//L/8P/v/+//7v/u/+7/7v/u/+7/
7v/u//D/7//v/+//8P/w//D/8P/w/+//7//v//D/8f/x//H/8//z//P/8//z//T/9f/1
//X/9f/1//X/9f/1//X/9v/3//f/9//4//n/+f/3//f/+f/4//j/+P/5//n/+f/5//n/
9//3//f/9//3//f/9//4//j/9//2//b/9v/1//X/9f/2//b/9v/1//X/9f/1//L/8v/y
//L/9P/0//T/9P/0//T/9f/1//T/8//z//P/8f/x//L/8v/0//T/9P/0//L/8v/y//L/
9P/0//T/9f/1//X/9f/1//P/8v/y//L/9P/0//T/9P/0//T/9P/0//T/9P/0//T/9f/1
//X/9v/2//b/+P/4//j/+f/7//z//f/+//3//f/+//7//v/8//z//f/7//v//P/8//7/
/f/9//v//f/8//v/+//4//f/9f/1//f/9//3//f/9v/1//X/9f/2//b/9v/2//b/9//3
//f/9f/1//X/9f/4//j/+P/4//n/+f/6//r/+f/5//n/+v/6//n/+f/1//H/7v/p/+P/
4f/n//L///8QACYAQQBjAIkAswDZAPkAEwEZAQYB5ACxAGwANQAWAAQA8//p/+b/5v/q
/+7/9v/6//3//v/+/wAAAQACAAMAAwADAAMAAwADAAMAAwAEAAQABAADAAUABQAGAAYA
BQAFAAUABQAFAAYABgAGAAYABgAHAAcACgAKAAoACgAKAAoACgAKAAwADQANAA0ADQAO
AA4ADgANAA4ADgAOAA4ADgAPABAAEAAQABAAEQATABMAEwAUABUAFgAXABcAGAAYABgA
GQAZABkAGgAbAB0AHwAfAB8AIAAiACMAIwAkACQAJgAmACYAKAAoACgAKQApACkAKQAq
ACoAKwArAC0ALQAtACwAKgAqACkAKQApACkAKQApACsAKwApACkAKQAoACgAJwAlACYA
JgAlACUAJQAjACIAIQAgACAAHwAeAB0AHAAbABsAGgAaABkAGAAYABcAFwAWABQAEwAT
ABYAFgAWABYAFAAUABQAFAAUABMAEwATABQAFAAUABQAFgAVABUAFQAWABcAFwAXABcA
FwAXABcAFQAWABcAFwAZABkAGQAZABkAGQAZABoAGgAZABgAGAAbABsAGQAZABsAGgAa
ABoAGQAZABkAGQAZABcAFwAXABkAGQAZABkAGAAYABcAFgAYABgAFwAXABUAFgAWABYA
FQAVABUAFQAWABYAFgAWABYAFgAWABYAFAAUABUAFQAWABUAFQAVABMAEwAUABQAFgAW
ABYAFgAUABQAFAAUABQAFAAUABUAFQAVABUAFQAVABQAFAAUABQAFAAUABQAFgAWABUA
FAAWABcAFwAYABkAGwAaABkAGAAXABYAGAAYABkAGQAZABoAGgAaABgAGAAYABkAHAAe
ACAAIgAhACEAIgAiACAAHgAeAB8AHwAfACAAIAAgAB8AHwAdAB0AHAAbABsAGgAZABcA
FwAZABkAGQAZABgAFwAXABcAFgAWABYAFgAWABcAFwAXABcAFwAXABcAGAAYABgAGAAZ
ABkAGgAaABsAGwAbABwAHAAbABkAFQATAAwABwAFAAsADwAYACkAPABSAHEAkQC1ANsA
+wAZAScBHQECAd4AoQBeADcAJAAWAAsACQAIAAoADgAWABwAHgAhACAAIgAkACUAJAAj
ACMAIwAjACMAIwAjACMAJAAkACQAIwAjACMAJAAkACcAJwAnACcAJwAoACgAKAAoACgA
KQApACoAKgAqACoAKgAqACoAKgAsAC0ALQAtAC0ALgAuAC4ALwAwADAAMAAuAC4ALwAw
ADIAMgAyADMAMwAzADMANAAzADQANQA1ADgAOAA4ADkAOQA5ADoAOwA7AD0APQA9AEAA
QgBDAEMAQgBCAEQARABEAEYARgBGAEkASQBJAEkASABIAEkASQBHAEcARwBGAEcASABI
AEkASQBJAEkASQBJAEkARwBHAEkASABIAEcARQBGAEYARQBFAEUAQwBCAEMAQgBCAEEA
QAA9AA==
         </WaveFormData>
      </LeadData>
   </Waveform>
</RestingECG>
