# Supplementary material for: Detection of Left Atrial Enlargement Using a Convolutional Neural Network-Enabled Electrocardiogram
Source: Front Cardiovasc Med. 2020 Dec 17;7:609976. doi: 10.3389/fcvm.2020.609976 (PMC7773668; doi:10.3389/fcvm.2020.609976)
Supplement: Supplementary file 5 [file Data_Sheet_5.ZIP › normal4/1802037028_5933_0000000J.XML]

<?xml version="1.0" encoding="Windows-1252"?>
<!DOCTYPE RestingECG SYSTEM "restecg.dtd">
<RestingECG>
   <PatientDemographics>
      <PatientID>1802037028</PatientID>
      <PatientAge>71</PatientAge>
      <AgeUnits>Years</AgeUnits>
      <Gender>Female</Gender>
      <PatientLastName>linjianxing</PatientLastName>
   </PatientDemographics>
   <TestDemographics>
      <DataType>Resting</DataType>
      <Site>1</Site>
      <AcquisitionDevice>MAC55</AcquisitionDevice>
      <Status>Unconfirmed</Status>
      <Priority>Normal</Priority>
      <AcquisitionTime>09:05:55</AcquisitionTime>
      <AcquisitionDate>05-09-2017</AcquisitionDate>
      <CartNumber>1</CartNumber>
      <AcquisitionSoftwareVersion>009C</AcquisitionSoftwareVersion>
      <XMLSourceVersion>MAC5000 v1.0</XMLSourceVersion>
   </TestDemographics>
   <RestingECGMeasurements>
      <VentricularRate>79</VentricularRate>
      <AtrialRate>79</AtrialRate>
      <PRInterval>144</PRInterval>
      <QRSDuration>88</QRSDuration>
      <QTInterval>382</QTInterval>
      <QTCorrected>438</QTCorrected>
      <PAxis>40</PAxis>
      <RAxis>0</RAxis>
      <TAxis>9</TAxis>
      <QRSCount>13</QRSCount>
      <QOnset>226</QOnset>
      <QOffset>270</QOffset>
      <POnset>154</POnset>
      <POffset>201</POffset>
      <TOffset>417</TOffset>
      <ECGSampleBase>500</ECGSampleBase>
      <ECGSampleExponent>0</ECGSampleExponent>
   </RestingECGMeasurements>
   <Diagnosis>
      <Modality>Resting</Modality>
         <StatementCount>2</StatementCount>
         <LabelText>12SL ��ϳ���</LabelText>
      <DiagnosisStatement>
         <StmtFlag>ENDSLINE</StmtFlag>
         <StmtText>�������</StmtText>
      </DiagnosisStatement>
      <DiagnosisStatement>
         <StmtFlag>ENDSLINE</StmtFlag>
         <StmtText>���� ECG</StmtText>
      </DiagnosisStatement>
   </Diagnosis>
   <Waveform>
      <WaveformType>Rhythm</WaveformType>
      <WaveformStartTime>0</WaveformStartTime>
      <NumberofLeads>8</NumberofLeads>
      <SampleType>CONTINUOUS_SAMPLES</SampleType>
      <SampleBase>500</SampleBase>
      <SampleExponent>0</SampleExponent>
      <HighPassFilter>16</HighPassFilter>
      <LowPassFilter>150</LowPassFilter>
      <ACFilter>NONE</ACFilter>
      <LeadData>
         <LeadByteCountTotal>10000</LeadByteCountTotal>
         <LeadTimeOffset>0</LeadTimeOffset>
         <LeadSampleCountTotal>5000</LeadSampleCountTotal>
         <LeadAmplitudeUnitsPerBit>4.88</LeadAmplitudeUnitsPerBit>
         <LeadAmplitudeUnits>��V</LeadAmplitudeUnits>
         <LeadHighLimit>2147483647</LeadHighLimit>
         <LeadLowLimit>268435456</LeadLowLimit>
         <LeadID>I</LeadID>
         <LeadOffsetFirstSample>0</LeadOffsetFirstSample>
         <FirstSampleBaseline>0</FirstSampleBaseline>
         <LeadSampleSize>2</LeadSampleSize>
         <LeadOff>FALSE</LeadOff>
         <BaselineSway>FALSE</BaselineSway>
         <ExcessiveACNoise>FALSE</ExcessiveACNoise>
         <MuscleNoise>FALSE</MuscleNoise>
         <LeadDataCRC32>4005714795</LeadDataCRC32>
         <WaveFormData>
DwAPAAwACQAEAAMAAwACAP///v/9//v/+v/5//f/9v/4//n/+v/6//z//P/+//z/+v/7
//v/+//9//3//f/9//r/+f/4//j/+P/6//v/+f/6/wIADQAcACgAMwA/AFEAXQBkAGoA
cABsAF8ATAA7AC0AHQAPAAQA/P/7/wMAAwD7//f/+P/0//L/8//x/+3/8v/5//v/+//9
///////+//7//v/8//3//f/9//z/+//8//v//v8BAAAAAQD+//z/+v/5//z//P/8//z/
/v8AAAIAAAAAAAEAAgACAAEAAAD///7////+//7//v8AAAIABAAEAAIAAgAAAAAAAgAD
AAQABAACAAMAAwABAAMABAAEAAYACAAHAAYABgAIAAgADQANAAwACwAIAAkACwANAA4A
DwAOABIAEgAUABMAEgARABAAEwAVABYAGAAeAB8AIAAgAB8AHgAdABwAHQAdAB0AHgAe
AB0AGgAYABkAGwAdAB8AHgAcABgAFwAVABQAEwATABIADgAMAAsADAAMAAwACgAHAAYA
BQAEAAQABAAFAAUAAAD+//z/+f/8/wAABAAJAAcABAAAAP3//f/8/wAAAgACAAIAAgAB
AAAA//////7//f/+////AAD//////f/9//z//P/8//3//v/8//3/AQAAAPz/+//6//r/
/f/9//3////+//7//v8CAAMABAAHAAcABgADAAEA/f/8//z/+//+//7//v/+/wIAAwAF
AAcABQAFAAQAAwABAAEAAAD9//3//v///wAAAQADAAUABgAEAAMAAgAAAAEAAgABAAAA
AQABAAAAAQD//wAAAAAAAAIAAgACAAIAAAD+//z//v/+//7//v/7//r/+v/6//7/AAAD
AAUAAwACAAAA/v/+//7//////wAAAgADAAQABgAGAAYACQAGAAQAAAAAAAUABgAKAA0A
DAAMAA0AEQASAA8ADwAPAA0ADAALAAkACwALAAsACgAMAAoACQAJAAoACQAGAAUAAgD/
//v/+////wAA//8AAP7//f/9//3/+//6//r/+f/6//r/+//8//z/+v/6//v/+//7//v/
+//9//v/+v/7//j/8v/y//T/9f/3//z/AgALABYAJAAtAD0AUwBjAGwAdgB+AHYAZQBa
AEkALwAjABsACgAAAP//AwADAPn/7//u//D/8v/z//f/9//2//f/9f/z//f/+//6//j/
9//2//j/+//9/////f/9///////8//3/+v/5//v/+v/5//n/+P/4//j/+P/4//r//P/6
//j/+f/6//r//f/+////AAD///7//v/+//7/AAACAAIAAQAAAP3//P/9////AQACAAAA
///9//n//f/+//7/AAADAAMAAwAEAAIAAgAHAAcABwAHAAUABwAKAAsACwALAA4AEgAS
ABQAFQAUABMAEgATABMAEgASABUAFQAVABQAFAAUABQAFAAXABkAGwAeAB0AHQAbABoA
GQAZABkAGQAXABYAEwATABAADgAMAAsACwAIAAcABwAHAAYABQACAAIAAgACAAIAAQAA
AAAA///+//7//v/9//n/+P/3//f/+v/6//n/+f/7//r//v8AAP3//P/7//n/+//7//z/
/P/5//j/9//2//j/+f/4//n/+P/4//j/+f/3//T/9P/3//n/9v/2//b/9v/5//n/+f/6
//r/+//8//r/+f/4//n/+v/6//j/9//3//j/+v/7//z//P/8//z//P/7//v/+//5//n/
+P/3//n/+//8//v/+f/4//f/9v/5//v//f/+//7//f/8//r/+//8//v/+v/4//f/9f/1
//f/+P/4//j/+v/6//r/+v/4//7////7//j/9//2//X/9P/2//b/9//4//f/9v/2//X/
9f/2//b/9v/4//j/+f/5//f/+P/4//j/+f/6//v///8CAAIAAAACAAEAAAACAAMAAwAC
AAIABQAIAAUABQAFAAQABAAEAAMAAQABAAEAAAD+//z/+//7///////9//3/+v/3//P/
8//1//b/9f/2//X/8//y//H/8v/y//P/8//y//D/7//u//P/8v/z//X/9f/1//X/9f/x
//H/7v/n/+b/6P/m/+z/8f/t//D/AAAPABgAIAArAD8AVwBnAG4AeAB4AGwAYwBYADkA
HQATAA0AAAD4//3/+//x/+v/6//s/+j/6P/p/+v/6//w//P/8//x/+//7f/u/+7/7//w
/+7/7//v/+//8P/x//T/9f/z//X/8//z//H/8P/v/+//8v/y//L/8v/v//D/8f/u//L/
9f/4//r/+f/4//f/9v/3//b/9v/2//X/9v/3//b/+P/4//b/9v/1//X/9f/0//X/9//4
//f/+//8//z//v/9//v/+f/4//X/9P/4//f/+//9//3/AQADAAUABgAHAAUABgADAAIA
BwAIAAkACgAMAA0ADQAOABIAEwAUABQAEwASABEAEAAPAA8ADwAQABMAEwARABAADQAN
AA0ADQAMAAoABgAFAAcACAAJAAsACgAGAAQAAwADAAIAAQD+//v/+v/5//j/+f/4//j/
9//y//L/8v/x//L/9P/2//n/+P/2//P/8f/u/+z/7//w//L/9P/2//f/9f/1//b/9v/0
//T/9P/0//f/9//1//X/8//y//H/8f/x/+7/7v/x//T/8v/z//T/8f/z//L/8f/x//D/
8P/w//P/8//z//X/9//4//f/9//2//b/9//3//b/9v/2//b/9f/z//L/8f/0//X/9f/1
//b/9//3//X/9P/0//T/9P/2//f/+P/4//j/9//2//T/9P/2//b/9v/2//X/8//z//X/
9v/2//b/8P/0//b/9v/2//b/9v/0//L/8f/w//L/8v/z//P/8//0//T/9P/2//b/9//3
//f/+P/4//j/9f/0//P/9f/4//j/9v/4//r/+v/9/////v/+////AwAEAP///f/7//v/
/P/9//3//////////v/8//r/+f/5//v/+//5//n/9//1//L/8//z//L/7//u//D/7//v
/+//7v/u/+//7//x//D/8P/w//D/7v/u/+//7f/t/+3/7f/x/+//7v/t//D/7P/o/+r/
7//t/+r/9P/9/wAADAAZACUANwBLAFQAWgBoAGgAVwBGADUAJQAVAAcA/v/8//n/8f/t
/+n/5f/o/+b/5P/p/+f/4f/i/+v/8f/1//P/8//x//D/8P/w/+3/7f/s/+v/7P/t//D/
8f/v//H/7//v/+7/7P/q/+n/6v/q/+r/6v/t//D/8//y/+//7//v/+7/7//w//H/8v/u
/+z/6//q/+v/7v/x//L/9f/2//X/9v/0//X/9v/2//T/8//x/+3/8f/y//L/9P/3//f/
9//4//f/9v/6//n/9//3//X/9//6//v/+//7//r//v/+/wAAAAAAAAAAAAAEAAcACQAM
AAsACQAHAAQABwAIAAkACgAKAAkACAAIAAkACQAHAAYACAAJAAoACwAKAAgABAADAAIA
AAD+//3//f/6//n/+f/2//T/8v/u/+3/7v/v//D/7f/s/+z/6//p/+r/6//r/+r/6v/q
/+v/7f/s/+r/6f/q/+j/6//s/+n/6P/n/+X/5//n/+j/6P/o/+j/6P/o/+n/6f/n/+f/
6P/o/+j/6f/p/+b/5v/p/+v/6P/o/+j/5//p/+j/5//n/+b/5v/m/+b/5f/k/+X/6f/q
/+n/6f/q/+r/6//r/+v/6v/p/+j/6P/n/+f/5//q/+v/6//r/+7/7//v/+3/7P/s/+z/
7P/r/+v/6//q/+z/6//q/+j/7P/u/+7/7v/s/+v/6f/p/+z/7v/v//D/7//u/+3/7P/s
/+r/6v/q/+r/6v/n/+T/4v/g/+P/5v/q/+3/7f/u/+7/7v/u/+7/7//v/+3/7P/q/+j/
6f/q/+v/7//y//L/8P/y//b/9v/5//v/9//2//b/+f/6//f/9//3//X/9P/z//H/8//z
//P/8v/0//T/9f/3//f/9//1//X/8v/v/+v/6//s/+z/6v/q/+r/6f/p/+n/5v/m/+f/
5//n/+b/5v/m/+X/4v/h/+H/4//l/+f/6f/f/+X/7v/x/+7/7P/q/+T/4//n/+z/9P/9
/wYADgAXAC0AQQBFAEwAXABkAGIAWQBKADEAHQATAAMA9v/2//n/9//v/+v/6//q/+b/
5v/h/9n/2//i/+X/5//r/+3/7//t/+z/7P/s/+r/6//r/+v/6v/p/+r/6f/n/+n/5//n
/+n/6P/n/+f/6P/o/+j/6P/r/+7/8f/w//D/8f/y//L/8//0//X/9v/z//D/7v/s/+//
8v/1//b/9f/0//H/8P/s/+v/6v/o/+7/8//3//n/+f/4//b/9v/z//H/7//u//H/8v/4
//n/+//7//n/+//8//3//f/9//3/AAD//wAABAAEAAQABAAGAAcABwAIAAgABwAGAAQA
BwAIAAkACgAIAAcABgAGAAkACQAHAAYABwAHAAcABwAJAAoACQALAAoACAAGAAUAAgD+
//z/+//5//j/9//0//P/9P/1//b/8//y//L/8f/u/+7/7v/t/+z/7P/s/+3/7//u/+z/
6//q/+j/6//s/+z/7P/s/+v/7f/t/+7/7v/t/+7/7//w/+7/7f/q/+n/7P/s/+z/7f/u
/+z/7f/x/+//6v/o/+b/6f/v//L/9f/y//D/7//u/+3/7f/t/+//8P/w/+7/7f/t/+7/
8P/x//D/7v/s/+r/6//r/+z/7f/v//H/8v/z//b/9//3//X/9P/0//T/9P/0//X/9v/2
//T/8//y//D/8P/y//L/8v/0//P/8f/x//D/8P/v/+7/7v/u/+7/7v/w//L/8//z//X/
7v/s//L/8P/t/+z/6//q/+z/7v/x//T/8f/w//D/7//v//D/8P/w//P/9P/2//f/9v/2
//X/9P/0//T/9P/3//j/+P/2//j/+P/4//v//f/7//r/+v/9/wAA/f/9//3//f/+////
///8//v/+v/4//n/+P/4//n//P/9//z//f/3//P/7v/t/+//8P/v//D/7f/r/+r/6f/q
/+z/7//x//P/8v/y//L/8f/u/+3/7f/v/+//7//v/+3/7f/w/+3/5v/k/+b/6v/p/+3/
9v8EAAsAFAAgADEARQBZAGcAdAB4AHQAaABXAEYANQAlABcABQD4//b/+f/5/+//6//t
/+7/7P/u/+//7f/p/+j/6//r//H/9f/z//H/8P/w//D/7v/v/+//7//v/+//8f/x//D/
8f/u/+3/7//w//H/8//z//L/8f/w/+7/8P/y//D/8v/1//j/+v/3//b/9f/0//D/7v/t
/+z/8P/0//j/+v/8//z/+v/6//j/+f/6//r/9//3//b/8//2//j/+f/8//3//f/9//7/
+//6//7//f///////f///wAAAQABAAEABAAIAAgACgAJAAgABwAGAAoACwALAAwAEAAR
ABIAEgASABIAEgASABMAEwATABQAFgAXABYAFgAUABMAEgARAA8ADgALAAsACQAIAAcA
BwAGAAIAAAD//wIAAgACAAAA/v/+//7//v/9//z//P/7//b/9v/2//X/9//4//n/+//5
//j/9v/1//b/9P/3//j/9v/2//b/9f/3//f/+P/4//X/9P/z//L/9v/3//b/9//2//b/
9v/3//n/9v/2//n/9//0//T/9P/x//P/8v/x//L/8v/z//T/9f/1//X/9//2//b/9P/z
//T/9P/1//X/+P/4//j/+P/4//f/9//3//b/9//3//f/9//3//b/8//1//b/9//4//n/
+//9//7//f/7//n/9v/4//r/+v/6//j/9//1//X/9f/2//b/9v/2//b/9v/2//X/9P/y
/+//9f/4//j/+P/3//b/9f/0//b/9v/3//j/9v/2//f/9//3//j/+P/4//j/+P/5//n/
9//4//j/+P/2//b/9v/5//v//P/7//7//v/+/wEAAwABAAAAAAADAAQAAQABAAEA/v/8
//r/9//8////AgAEAAIAAAD/////AAD///z/+//6//n/9//5//n/+P/1//T/8v/v/+3/
6//r/+z/7v/v/+3/7P/s/+z/8P/w//L/9f/z//P/8//z//H/7f/w//X/+P/0/+z/6v/v
//H/8P/2/wcAGAAkAC0AOwBNAFUAXgBqAG4AaABXAEIAKwAZAAkA/f/2//j////1/+n/
7f/t/+j/5v/m//H/9//z/+7/8f/1//X/7//t//D/8P/x//L/7v/t/+v/6f/s/+3/8P/x
//L/9f/0//X/9//2//X/9f/z//L/8f/w//L/9P/2//T/8v/z//T/9P/y//L/8v/y//T/
9P/1//b/8//0//X/9P/0//T/8v/y//P/9f/3//j/+v/7//v/+f/7//z//P/+//7//f/8
//z/+v/6///////9//3/+//9//z//f/9//3/AAAEAAQABgAKAAoACgAKAAsACwAKAAoA
DwAPAA8ADgAQABAAEAAQABEAEQARABIAEAAPAAwACgALAAsACwALAA0ADAAJAAkACQAI
AAcABwAIAAQAAgABAAEAAAD///z/+v/6//r/+v/7//r/+v/5//P/8v/x/+//8f/y//P/
9f/3//b/9P/z//T/8v/1//b/9f/0//P/8f/z//P/9P/0//D/8P/w//D/8f/x/+//7//x
//L/8//1//P/8P/w//P/8//w//D/8P/u//H/8f/x//H/8P/w//D/9P/1//b/+f/4//j/
9v/1//P/8v/y//H/8//0//X/9v/2//X/9f/1//b/9//3//f/9//3//b/8//z//T/9f/2
//T/9f/2//b/9P/z//L/8P/z//b/9//4//f/9f/y//H/8//0//T/9P/0//T/+P/2//b/
9v/2//P/8v/y//L/9P/0//X/9f/0//T/8//y//D/8P/x//H/8v/0//X/9v/2//b/9v/5
//r/+v/4//r//P/8////AQD///7//v8BAAMA///+//3//v/+//7//f/5//f/9f/y//b/
+P/7//////////3//f/4//X/8f/x//T/9P/y//L/8//z//T/9f/w/+7/7f/r/+3/7P/s
/+z/8P/u/+7/7//u/+3/7P/r//P/8f/w/+//6v/s/+7/6P/p//P/9v/6/wsAGAAeAC0A
PQBHAFMAYABkAGAAWgBRAEIAKQAXAA8AAwDy/+z/7//3//v/9f/v/+7/7P/o/+n/6//t
/+z/6//t//H/8f/v//H/8P/w//D/7//v/+7/7f/v/+//8f/x//P/9f/z//P/8P/u/+z/
6//u//D/8v/0//T/9v/4//b/9f/1//X/9P/0//T/9P/0//T/9P/1//b/9P/2//j/+P/3
//b/8//y//X/9//5//r/9//3//b/8//z//T/9P/2//j/+f/6//z//P/8/wEAAQABAAEA
//8BAP/////+//3/AQAGAAcACgAKAAoACgAKAAwADQANAA4AEQARABEAEAAQABAAEAAQ
ABMAEwATABQAEwATABEAEAARABEAEQARABEAEAANAA0ADQAMAAsACwAIAAQAAgABAAEA
AAD///z//P/8//z//P/5//b/9P/x//H/8v/z//P/9P/2//j/+//5//j/9v/1//T/8v/1
//b/9v/2//b/9f/y//H/8f/w/+//8P/x//L/8//z//H/8f/y//L/8v/z//D/7P/r/+3/
8f/y//b/+v/3//n/+P/3//f/9v/2//b/9f/1//X/9//2//T/8P/t/+n/6P/o/+f/7f/y
//f//P/6//f/9f/z//f/+//+/wEA//////7/+//1//D/6//m/+n/7f/x//T/9//5//v/
/P/8//z/+v/4//r/+//7//3/+//6//j/9v/4//j/+P/4//f/9v/0//H/6//q/+7/8v/2
//r/+P/2//X/9P/x//D/8P/v//H/8v/y//L/8//0//b/9//0//T/8//y//X/9v/3//v/
/f/+//3/AAD///z//P/7//r/+v/7////BgAFAAcACQAGAAQAAgD//wEAAQABAAAA///8
//r/+f/5//n/9//3//b/8//v/+//8v/y//D/8P/x//H/8v/z//D/8P/x//H/8P/u/+3/
7P/u/+z/7P/t//D/8f/y//P/9f/3//b/8f/q/+j/5P/g/+n/+/8CAAIABwAUACAAKwA9
AFEAXQBoAHQAdABoAF0AVgBBACMADwAFAP7/9v/x//H/8//1//X/8v/u/+7/6//l/+f/
6v/t/+//8//v//H/7//u/+7/7v/u/+//7//v//H/8f/z//P/9f/5//n/+//9//z/+//7
//n/+P/3//b/8v/y//L/7v/w//P/9v/4//b/9v/2//b/9v/2//f/+P/2//b/9v/0//b/
+P/4//r//P/9//7//v/+///////9//7//v/9//7//P/5//b/9P/2//j///8BAP/////9
////AgADAAMAAwADAAYABQAGAAkACgALAAwAEgAVABcAGgAZABcAFQASABQAFAAUABQA
FQAVABUAFgAVABUAEwASABMAEwATABMAEwASAA8ADwARABAADwAPAA0ACAAFAAMABAAE
AAQAAgAAAAAAAAAAAP7//P/7//n/+f/6//v/+//6//r/+v/7//n/+P/2//X/9P/y//X/
9v/0//T/9P/z//b/9//5//r/+v/6//r/+v/4//f/9P/z//L/8v/y//P/9P/y//P/9//5
//b/9v/2//f/+//8//3/+v/4//f/9v/5//n/+f/7//z//P/6//n/+P/4//n/+f/8//z/
/P/8//r/+f/5//n/+P/5//n/+f/6//v/+//5//f/9v/1//T/+P/7//7/AAD///3/+//4
//r//P/8//z/+v/5//f/9//1//b/9v/2//T/9P/0//T/+v8CAP3/+f/4//r/+v/6//r/
9//2//b/9v/0//T/9f/1//j/+v/7//z/+v/6//v/+//7//z//P/8//n/+P/3//n/+//8
//v//v8DAAQACAALAAcABAACAAMACAAHAAkACwAHAAYABQADAAUABQAFAAQAAwAAAP7/
/f8CAAMAAgADAP//+//2//X/8//y/+//7v/y//P/9f/3//j/+P/5//n/9//2//b/9v/3
//T/8//z//D/7//u/+3/+f/3//T/9f/0//b/9P/w//H/9f/8/wQACQAWACQAMQBDAFMA
YwBsAG4AbgBsAF0ASgA1AB8ACwABAPz/+v/3//X/9f/1/+//6v/u//D/8f/z/+//7P/z
//X/8//1//P/9f/0//T/9P/1//f/+P/5//X/8//z//H/8v/1//T/9f/3//b/9f/1//j/
+P/4//j/9//4//n/9v/z//P/8//y//b/+P/6//z/+//6//r/+v/6//z//v/+//3//P/5
//j/+P/5//r/+v/8//3//f/7//v/+v/4//j/+//9////AgABAAAABAADAAEAAQD//wEA
AQABAAAA//8DAAgACQAMAA8AEAARABIAEwATABIAEgATABMAEwASABQAFAAUABQAEwAT
ABMAFAAWABcAFgAWABQAEwASABEAEAAOAAoACQALAAoACQAJAAsACAAHAAcABgAEAAIA
/v/6//r/+v/6//r/+v/7//v/+v/6//r/+f/3//j/+f/7//n/+P/2//X/8//w//L/8v/0
//b/+P/5//f/9//4//j/9v/2//b/9v/1//P/7//t//L/9P/2//n/9//y//D/8f/z//L/
9P/2//P/9f/0//P/9f/0//T/9P/3//f/9//5//n/+P/1//P/8//0//b/9//4//j/+P/4
//j/9//3//f/9v/1//P/8f/0//f/+f/5//r/+v/6//r/9//3//f/9v/2//X/9P/y//b/
+v/8//7/+//5//b/9f/0//T/8//y//P/9P/1//b/9v/4//b/9P/y//D/8v/0//f/+v/3
//b/9v/1//X/9v/2//b/8//y//L/8f/z//T/9P/0//f/+P/5//3//f/8//n/+v/6//r/
/f////v/+v/6//3/AgABAAMABQACAAIAAgABAP////////7/AAD+//3//f/9//3/+//7
//b/8//v/+//8f/y//H/8v/y//H/8f/x/+7/7v/v/+//8f/w//D/8P/0//L/8v/z//L/
8f/w/+//8f/z/+7/5f/o//D/7v/k/+H/6//8/wAAAQAQACAAKQA3AEsAWwBgAGQAZABe
AFEARgA3ABsAAwD5//r//v////v/9//x/+3/7v/q/+j/7f/t/+n/7v/x/+n/5//r/+3/
6//q/+r/6v/u//H/8//1//L/8f/y//H/8v/1//T/9f/z//D/7f/r/+//8v/1//j/9//4
//n/9v/0//X/9v/2//P/8v/x//D/8P/w//H/8v/0//b/+P/4//j/+P/2//b/9f/1//X/
9P/y//H/7//r//T/+v///wYAAgD///z/+v/8//z/AQABAAAA///8//3//P/9//3//f//
/wQABQAIAAwADAAMAAwADgAPAA8AEAASABEAEAAOAA0ADAALAAoADwARABMAFgAVABUA
EwASABAADwAOAA0ADwAOAAsACwALAAoACQAJAAYAAgAAAP///v/8//r/9v/2//j/+v/8
//r/+P/3//X/8v/y//L/8f/x//L/8//1//b/9v/1//X/9P/y//X/9v/0//T/9P/z//L/
8f/x//D/7P/s/+z/7P/v//H/8f/z//T/9P/0//X/8//w//D/8//w/+z/6//q/+v/7//w
//H/8f/w//D/8P/v/+//7//x//X/9v/1//X/8//y//L/8f/w//D/8P/w/+7/7f/t/+3/
8P/x//H/8f/1//f/+P/3//X/9P/z//L/8v/z//T/9P/y//H/8P/u/+7/8P/w//D/8f/x
//D/8f/v//D/8P/w//L/8v/y//L/8v/y//H/7//z//b/7v/s/+7/8P/y//T/8v/w/+//
7v/u/+7/7//v//H/8v/y//L/8f/w//D/7//w//L/8//0//P/8v/x//P/8v/y//D/8v/3
//j//P////3//P/8////AgD///////8AAAAAAAD///3/+//5//b/9v/0//P/8//2//f/
9v/3//X/8//w//H/8P/u/+r/6P/q/+n/6f/p/+n/6v/s/+3/7P/q/+n/6P/s/+r/6v/r
/+v/6//r/+v/6f/r/+r/4//o/+7/6v/o/+n/5//q//L//f8KABgAKQA9AE0AWQBiAGYA
aABmAF8AUAAzABcABwD9//T/7v/x//P/7f/j/+H/4v/m/+r/5//j/+X/6v/r/+n/6f/p
/+X/5f/k/+T/5P/l/+f/6P/p/+r/6//u/+//7v/v/+z/6//p/+j/5//n/+n/6v/r/+z/
7f/w//P/8v/v/+//7//u/+//8P/x//L/8P/u/+3/7P/q/+z/7v/u//H/8v/x//L/8P/x
//L/8v/w//H/8f/v//H/8v/y//T/9v/1//T/9P/0//T/+f/5//n/+f/3//n/+P/5//n/
+f/6//7//v8AAAMABAAFAAYABgAHAAcACAALAAsACwAKAAwADAAMAAwADAALAAoACgAN
AA0ACwAKAAkACQAJAAkACgAKAAgACQAGAAQAAgABAAIA/v/8//v//f/8//v/+P/2//b/
9v/2//T/8v/x/+//7v/u/+7/7f/v//D/8f/z//H/8P/u/+3/6v/o/+v/7P/u/+7/7v/t
/+3/7f/u/+7/7P/s/+z/7P/t/+3/6//r/+z/7P/s/+3/7f/q/+r/7f/s/+j/5//m/+j/
6//r/+v/7P/s/+3/7v/t/+3/7f/v//D/8P/u/+3/7P/s/+3/7f/u/+7/7v/u/+z/6//r
/+v/7P/t/+3/7f/s/+3/7f/r/+r/6v/q/+r/6v/r/+z/7P/v/+//7//u//L/9P/0//T/
8v/v/+v/6f/s/+7/7//w/+3/7P/r/+r/6//s/+z/6//p/+r/6v/q/+z/7P/t/+3/7f/v
/+r/6v/u/+z/7P/s/+z/6f/o/+j/6P/q/+r/6//r/+v/7P/s/+z/7P/s/+3/7f/s/+z/
6//q/+3/7v/v//P/9v/2//T/9v/1//T/9v/3//f/9v/2//n/+//3//b/9f/0//T/9P/z
//b/9//4//j/9f/y//D/7//z//P/8f/x/+z/6f/l/+X/6P/o/+b/5v/m/+X/5f/l/+b/
5v/n/+f/5//m/+b/5v/m/+L/4P/f/+L/4//k/+X/6//n/+T/4f/e/9z/4P/i/+H/3//m
//j/BwAKABIAJQA3AEcAVQBeAGYAbABqAFkAQAAlAA8ACQD///T/9P/v/+H/3f/f/+H/
4P/c/9r/3f/j/+H/3v/h/+n/5f/j/+X/4//i/+L/4v/h/+H/4P/f/9//3//h/+H/4//l
/+P/4//l/+b/5//p/+f/5v/l/+T/4//k/+X/4v/k/+f/6v/s/+n/6P/n/+b/5//m/+b/
5v/l/+b/5//m/+X/5P/h/+D/4v/l/+j/6v/t/+//8P/v/+//7v/s/+z/6v/p/+j/6P/m
/+b/6//r/+7/7//u//H/8//1//b/9//2//j/9v/2//f/9v/1//T/+f/7//z//v8DAAMA
AwACAP///v/9//z/AAABAAIABAADAAMAAQAAAP///////////f/8//n/+f/8//z//P/9
//r/9v/0//P/8P/u/+z/6P/j/+L/4f/g/+L/5P/n/+n/5//o/+n/6f/l/+T/4//j/+H/
4P/e/93/3f/c/+D/4v/k/+T/5P/j/+P/4//k/+T/4P/g/+D/4P/g/9//3P/b/9r/2v/a
/9v/3f/c/97/4//h/97/3v/e/93/3//e/93/3v/e/9//4P/g/9//3v/f/+D/4P/e/93/
3f/e/+D/4f/g/97/3P/a/97/3//h/+P/4//j/+L/4f/h/+H/4P/d/93/3v/f/+D/3v/f
/+D/4P/e/93/3P/a/9r/3P/c/9z/3v/f/9//4f/g/+D/3//e/9z/3P/c/9z/2//a/9j/
1f/Y/9r/2//c/9z/3P/d/93/2//b/9r/2v/c/9v/2//d/9v/2//b/9v/2v/Z/9n/2v/b
/9v/2v/a/9n/2f/Z/9r/2//b/9v/2//c/93/3//i/+T/5f/m/+f/5f/k/+P/4//j/+T/
5P/k/+D/2v/e/+T/4f/g/9//3v/f/+D/4f/i/97/3P/a/9j/1//W/9X/1P/W/9b/1v/W
/9b/1v/W/9b/1P/S/9D/zv/M/8z/zP/M/8//0P/R/9L/0P/Q/9D/0P/P/87/zf/M/8//
0P/R/w==
         </WaveFormData>
      </LeadData>
      <LeadData>
         <LeadByteCountTotal>10000</LeadByteCountTotal>
         <LeadTimeOffset>0</LeadTimeOffset>
         <LeadSampleCountTotal>5000</LeadSampleCountTotal>
         <LeadAmplitudeUnitsPerBit>4.88</LeadAmplitudeUnitsPerBit>
         <LeadAmplitudeUnits>��V</LeadAmplitudeUnits>
         <LeadHighLimit>2147483647</LeadHighLimit>
         <LeadLowLimit>268435456</LeadLowLimit>
         <LeadID>II</LeadID>
         <LeadOffsetFirstSample>0</LeadOffsetFirstSample>
         <FirstSampleBaseline>0</FirstSampleBaseline>
         <LeadSampleSize>2</LeadSampleSize>
         <LeadOff>FALSE</LeadOff>
         <BaselineSway>FALSE</BaselineSway>
         <ExcessiveACNoise>FALSE</ExcessiveACNoise>
         <MuscleNoise>FALSE</MuscleNoise>
         <LeadDataCRC32>2768469949</LeadDataCRC32>
         <WaveFormData>
AAD//////v/8//n/+P/2//j/+P/4//j/9f/1//T/8//x//T/9P/0//b/9v/3//f/+P/4
//j/9v/2//b/9v/2//n/+f/2//v////9/wAACAAMAA8AEAAYACEAKAAwADoAQgBMAFsA
ZgBqAF0AQQAhAAYA5P/K/8L/xf/K/8//0v/U/9X/1//e/+L/5//o/+b/6P/u//P/8f/x
//P/8//0//T/9P/1//f/+f/6//n/+f/5//j/+P/4//n/+v/6//n/+P/3//r/+v/5//n/
+v/6//r/+v/7//v/+//8//r/+v/6//r//f/9//z//P/6//r/+//7//v/+v/6//v//f/+
////AAAAAP///f/8//7//v////////8AAAEAAgADAAMABQAGAAUAAwACAAEABAAHAAgA
CQAJAAoACwAKAAoADAANAA0AEQASABQAFQAUABQAFgAXABUAFQAWABcAFwAXABgAGAAa
ABoAGgAaABgAGAAYABgAGgAZABcAFgAVABUAFQAVABMAEgAQABAAEAAQAA8ADwAMAAwA
DAAMAAwADAAMAAwACwAJAAgABwAFAAQAAwADAAQABQAGAAcABQAFAAUABAAEAAQABAAE
AAIAAwADAAIAAwADAAQABQAEAAYABAADAAEAAgACAAEABAAFAAYABwAHAAYABQACAAQA
BQAFAAUABgAIAAkACgAJAAgABwAHAAoACgAKAAsACAAGAAUABAAEAAUABwAJAAsADAAM
AAwACwALAAoACgAIAAkACgAKAAwADAALAAsACwAKAAoACwAOAA4ADAAMAAoACwALAAsA
CQAJAAkACQAJAAoACwALAAoACgAJAAgACAAMAAoACgAKAAoACgAKAAsACwAKAAwADAAN
AA0ADAAJAAoACQAHAAYABgAHAAsACwALAA4ADwARABMAFQATABIAEAAPABIAFAAVABYA
GAAaABoAHAAfAB8AHwAfAB8AHQAbABwAGgAXABQADwAMAAoACQAJAAkACgAKAAkADAAM
AAwACwAJAAYABAACAAQABAABAAEAAgABAAEABAACAAIAAgACAAQABQAFAAYABgAEAAYA
BgAGAAQABwAJAAYAAwALAA8ADgAQABgAGwAcACAAJQAuADgAQABKAFgAYwBsAGwAXQBD
ACUABgDs/9j/zv/P/9j/2f/c/+D/4f/j/+b/6v/r/+7/8v/4//j/9//1//f////9//7/
/v/+/wAAAQACAAIAAgADAAQABAABAAAAAAAAAAEAAQABAAEAAgACAAEAAQAAAAAAAAAA
AAAAAQACAAQABgAGAAYABgAGAAUAAwACAAIAAgADAAMAAwACAAIAAwAEAAQABAAEAAcA
BwAGAAYACAAIAAkACQAIAAgACAAIAAcABwAJAAoACgAJAAkACQAMAA8AEAARABAAEgAU
ABQAEgAUABUAFQAWABYAFwAXABgAGAAaABsAGQAZABoAGwAbABsAHAAcABwAHAAcABwA
HAAcABwAHAAeAB0AGwAaABcAFwAXABcAFwAWABQAFAAVABQAEgARABAAEAAQABAADgAM
AAoACAAJAAkACgALAAkACAAHAAcACQAJAAkACQALAAsACwAKAAgACAAIAAgACAAJAAkA
CAAIAAcABwAHAAgACgAIAAcABwAIAAgABwAHAAcABwAHAAYABgAGAAQABwAJAAoACwAJ
AAoACgAKAAgACAAIAAkACAAIAAgACQALAAoACgAKAAkACQAKAAsACwAMAAwADAAJAAkA
CAAIAAkACwANAA4ADQAMAAoACQAJAAgACAAJAAwADAAKAAoACAAJAAkACQAJAAkACQAJ
AAkACgALAAsACQAIAAYABAAIAAoACAAIAAgABgAGAAYABgAIAAkACQAIAAYABgAHAAcA
BwAFAAcABwAHAAYABgAHAAkACQAJAAwADgAPABAAEQAUABQAEwATABMAFAAUABQAFgAY
ABgAGgAaABkAGAAXABgAFQASABIAEQAPAA0ACQAFAAIAAAD//wIABAAFAAUAAwACAAEA
//8BAAAAAAAAAP///v/6//n/+P/3//f/+v/6//r/+v/6//3//f/8//z//P/6//z//P/8
//z//f/9/wAAAwADAAUACAAMAA4AEwAWABgAHwAmADAAPgBEAEwAWwBgAFQARwA3ABUA
9P/c/8z/yP/P/9T/z//S/9j/2//d/+L/5P/n/+r/7P/s//D/8//3//f/8//1//b/9v/2
//b/9//4//j/9v/3//j/+P/5//r//P/+//3/+//5//f/+v/6//n/+f/5//j/9//2//j/
+f/6//z/+//6//n/+P/5//n/+P/4//r/+v/7//v//P/8//3///////7//f/8//v/+//6
//r//v/+///////8//z//P/8//v/+//9//7/AQABAAIAAwACAAMAAgABAAAAAgAEAAQA
BwAKAAwADQANAAwADAALAA0ADgARABMAEgARABEAEQATABMAFAAUABMAEgARABAADgAO
AA4ADgAOAA0ACwAKAAoACwAMAA0ACwAKAAgACAAJAAgABgAFAAQABAAEAAQAAwACAAEA
AAD///3//P/7//3//P/7//v//f/9//3//f/7//v/+//6//j/+P/4//j/+P/5//n/+P/6
//n/+f/5//r//P/6//n/9//4//j/9//1//X/9f/1//n/+v/7//r/+f/5//j/9//1//b/
9v/2//b/9v/2//f/+v/6//r/+//9//z//P/8//v/+//8//3/+//8//z//P/6//n/9//2
//n/+//9//7//P/8//v/+//7//r/+v/7//z//P/6//r/+P/5//n/+f/5//n/+f/5//j/
+P/4//f/+f/6//j/9v/2//b/9v/4//n/+f/4//r/+v/7//v/+f/3//n/+f/4//b/9f/1
//f/9//3//r/+v/7//z//f/8//z/+//7////AgAEAAYABQAGAAUABgAIAAkACgALAAwA
CQAGAAYABwAFAAMA///7//j/9v/1//T/9P/z//H/9P/0//T/8//x//D/8P/w//D/8P/t
/+3/7P/r/+v/7v/s/+z/7P/s/+//7//u/+7/8P/u//D/8P/s/+7/7f/t/+7/8f/1//f/
9v/0//r/CQAMAAoAEwAcACAAKAA0ADwASQBeAGQAWQBFAC0ADADq/9L/vv+1/7j/v//K
/87/y//L/9D/2P/d/9z/2v/c/+T/5//n/+n/6f/p/+r/6v/q/+r/6//s/+z/6//r/+v/
6v/q/+r/6//s/+v/6//r/+v/6v/q/+n/6f/s/+z/7P/s/+n/6f/p/+r/6//s/+3/7v/t
/+3/7P/s/+z/7P/t/+3/7//u/+7/7//w//D/8P/w/+//7//u/+7/7v/u/+//7//v//D/
8f/y//P/8//1//b/9v/1//X/9f/z//X/9f/1//j/+v/8//z//v8AAAEAAQAAAAAAAQAB
AAEAAAABAAEAAgADAAUABwAFAAUABgAGAAYABgAGAAYABwAIAAkACgAIAAcABQAEAAEA
AQABAAEAAgACAAEAAgABAAAA/v/9//r/+v/6//r/+P/2//T/8v/z//P/9P/1//P/8v/x
//H/8v/z//T/9f/0//P/8v/w/+3/7P/r/+r/7v/x//P/9P/z//H/8P/v//D/8v/w/+//
7//w//D/7//v/+//7//v//L/8v/y//D/7v/v/+//7//t/+7/7v/u//D/8P/w//H/8v/y
//L/8//z//L/8v/y//H/8f/y//P/8//0//T/9P/z//P/8v/y//L/8//0//T/9v/2//X/
9f/1//T/9P/1//b/9v/0//T/8v/z//P/8//z//P/8//z//T/9P/0//P/8f/y//L/8v/w
//L/9P/0//T/9P/x//H/8P/u//D/8P/x//H/8//x//P/8//z//L/8v/z//X/9f/1//j/
9v/3//j/+f/6//r/+f/5//z//v///wAAAQACAAEAAgAGAAcACAAJAAYAAwAAAAAA/v/7
//j/8//z//L/8v/z//L/8v/x/+//8f/w/+//7f/r/+r/6v/q/+z/7P/p/+n/5v/l/+X/
6P/o/+j/6P/o/+v/6//q/+r/7P/q/+z/7P/q/+j/6//t/+7/7//z//X/9P/2//z/AQAC
AAoAEQAYACAAKgAwADoATQBWAFAARwA3ABkA+P/e/8T/tP+3/8D/xf/G/8b/x//L/87/
1P/X/9j/2v/g/+D/4f/l/+f/5//l/+b/5v/m/+b/5//o/+j/5v/n/+j/6P/o/+j/6f/q
/+n/6f/p/+n/6v/q/+n/6f/q/+r/6v/q/+r/6//s/+7/6//q/+n/6P/p/+n/6P/o/+r/
6v/r/+v/7f/s/+z/7f/t/+z/6//q/+3/7f/s/+z/7v/u/+//7//s/+z/7P/s/+//7//x
//L/8P/v/+//7//x//P/8//z//T/9v/4//j/+P/6//v/+//+//7///////7//v8AAAEA
/////wAAAQACAAMABQAGAAgACAAIAAgABgAGAAYABgAEAAMAAQAAAAEAAQABAAEA///+
//z//P/7//r/+P/3//j/+P/4//j/9//2//X/9P/y//H/8f/x/+//7v/t/+3/7v/v//D/
8f/x//H/8f/w/+//7v/t/+z/7v/v/+//7v/u/+3/7f/t/+7/8P/u/+3/7//w//D/7//t
/+3/7f/t/+7/7v/u/+z/7f/v//D/8f/w//D/7//u//H/8v/z//X/8//y//H/8f/x//D/
8P/w/+//7//w//H/7//w//D/8P/w//H/8f/y//D/8f/y//L/9P/0//P/8//z//L/8v/z
//L/8v/w//D/8v/z//P/8//z//P/8//z//L/8v/y//H/8f/y//L/8v/w//D/7v/u//X/
8P/w//f/9P/z//L/8f/w//D/8f/x//D/8f/y//T/9f/z//H/8//z//X/9P/0//X/9f/1
//X/+P/6//v//P/9//z//P/7//v//f8AAAIABAAFAAYABQAGAAUABQAFAAUABAABAP7/
/v/7//n/9//z//P/8v/y//P/8//0//T/8//y//D/7v/r/+3/7P/s/+z/7v/u/+v/6//s
/+v/6//u/+3/7P/r/+r/6//r/+r/6v/r/+r/7f/u/+z/7v/v/+//8P/z//f/+//8/wAA
BAAJAAwAEAATABgAHgAsADoARABHAEoARAAvABkA+//Y/8T/vv+8/8P/yv/J/8b/yv/N
/8//0v/W/9n/2P/a/97/4P/j/+n/7f/p/+f/6P/o/+j/6P/p/+r/6v/q/+v/7P/s/+v/
6v/q/+r/7f/t/+3/7f/u/+7/7f/t/+z/7P/s/+z/6//r/+v/7P/s/+z/7P/s/+3/7f/s
/+z/7P/s/+3/7f/t/+z/7P/t//D/8P/w//D/7//v/+7/7v/u/+7/7//v/+//8P/x//L/
8P/v//D/8P/x//H/8v/z//P/9f/1//X/9v/4//r/+v/4//r/+//7//7//v//////AgAC
AAQABQAFAAUABgAHAAUABQAGAAYABgAGAAYABgAIAAgACAAIAAYABQADAAIAAAD///7/
/f8AAAAA//8AAP3//P/6//n/9v/2//b/9v/2//b/9v/2//T/8//z//P/9f/0//P/8//x
//H/8f/x//P/8//z//L/8f/w/+//7v/w//H/8f/w//L/8f/x//H/8P/y//D/7//v//D/
8P/v/+//7//v/+//8v/y//L/8P/t/+3/7P/r/+v/7P/s/+z/7v/w//L/9f/1//T/8//z
//H/8P/w//D/8f/x//L/8//x//L/8v/y/+//7//u/+7/8P/x//L/8v/0//T/8//z//P/
8v/y//P/9P/0//L/8v/w//H/8f/x//H/8f/x//H/7v/u/+7/7f/v//D/8P/w/+7/7v/s
/+z/7//w/+7/7P/u/+7/7v/u//D/8f/x//D/7//u/+7/7f/u/+3/8P/x/+//7v/u/+//
8f/x//H/9P/0//X/9v/3//r/+v/5//n/+P/6//v//P///wIAAwAGAAUABQAFAAUAAgD/
//z//P/9//v/+f/1//T/8v/x//H/8f/y//L/8f/w/+7/7P/p/+n/6P/o/+j/6P/o/+X/
5f/l/+X/5v/q/+j/6P/o/+j/6f/p/+j/6P/n/+T/5f/k/+r/6P/p/+3/7v/r/+3/8f/2
//z//v/9/wIAEgAdACAAJgAwADoAQgBNAFYAVgBFACkACwDs/9L/vv+0/7n/xP/F/8D/
xv/J/8n/1P/Y/9X/1v/Y/9r/3v/j/+X/4//j/+P/5P/k/+T/5P/l/+b/5v/n/+n/6//s
/+j/5v/l/+T/6P/p/+r/6//q/+r/6f/p/+j/6P/o/+j/6v/r/+z/7v/s/+r/6P/m/+j/
6f/p/+r/6v/q/+v/6//r/+r/6v/r/+7/7v/u/+7/7f/t/+z/7P/u/+7/7//v//D/8P/w
//D/7//v//H/8v/y//H/8f/x//H/8//z//P/9f/4//v//P/7//z//P/7//z//P/9//3/
/v/+/wAAAQADAAMABAAFAAcABwAIAAgABQAEAAMAAgADAAQABQAGAAgABwAFAAQAAgAB
AAAA//8AAAAA//8AAP7//P/5//f/+P/4//j/+P/5//j/9//2//X/8//y//H/8//0//X/
9//2//X/9P/z//H/8f/x//D/8f/y//P/9P/z//P/8v/w//L/8f/x//H/8P/y//D/7//x
//L/8v/x//P/8//z//P/8v/y//L/8P/y//P/8//z//P/9P/0//T/9P/0//T/9f/2//b/
9v/3//f/9v/2//b/9v/3//n/+//7//z//P/8//v/+//6//r/+f/5//n/+P/4//j/9//3
//n/+P/4//n/+P/4//b/9v/4//n/+f/5//j/9//2//X/9f/2//f/9//1//b//P/7//r/
+f/4//f/9//2//T/9v/2//f/9//1//P/9f/1//X/9P/0//X/9//3//f/+v/8//3//v//
/wAAAAD/////AAACAAMABAAGAAgACAAKAAkACQAJAAkACwAJAAcACAAGAAMAAAD7//r/
+P/3//f/9//4//j/9//1//T/8//x//H/8P/w//D/8P/w/+3/7f/q/+n/6f/s/+3/7v/v
//D/7//v/+7/7v/w/+7/8P/w//b/8P/t//H/9P/3//n/9//8/wYACAAFAAoAEAAXACQA
LgAyADoASgBZAGAAXgBNAC8ADQDu/9b/wP+6/7//xv/L/9L/0P/P/9P/1v/a/9//4v/k
/+b/5v/n/+v/7f/p/+v/7P/s/+z/7P/t/+7/7v/u/+//8P/w/+//7v/u/+7/7v/t/+z/
6//u//D/8f/z//H/8P/v/+7/7v/v//D/8v/w//D/8P/w//H/8f/w//D/8v/y//P/8//x
//D/8P/x//L/8v/y//L/9f/1//T/9P/0//T/9f/1//b/9v/2//b/9//3//n/+v/8//v/
+//7//n/+//7//v//P/+/wAAAAAAAAIAAwADAAQABAAFAAUABgAGAAgACQALAAsADAAN
AAsACwAMAAwACgAKAAoACgANAA4ADwAQAA0ACwAIAAYABQAFAAUABQADAAIAAAAAAAIA
AgABAAEAAAAAAAAAAAD+//z/+v/4//n/+f/6//v/+v/4//b/9f/1//X/9f/1//X/9f/1
//T/9v/2//b/9v/0//X/9f/0//T/8//z//P/9v/4//b/9f/3//j/+P/3//f/9//3//f/
9v/2//b/9P/y//P/8//z//X/9v/2//b/9v/2//b/9//4//j/+P/5//n/+P/4//j/+P/5
//v//f/8//z/+//6//r/+//7//z/+//7//v/+v/6//r/+f/5//v/+v/6//v//P/8//r/
+v/6//v/+//7//n/+f/5//n/+f/6//v/+//6//r/+f/4//n/+v/5//r/8f/0//b/+P/6
//z//P/9//3//P/6//r/+//7//v/+f/7//v/+f/4//j/+f/7//v/+//+/wAAAQACAAMA
AgACAAEAAQACAAQABQAGAAgACgAKAAwADwAPAA8ADwAOAAsACAAIAAUAAwABAP3/+v/4
//f/9//4//r/+//7//n/+P/3//X/9v/2//f/+P/3//b/8v/x//L/8f/x//T/9P/0//T/
9P/z//P/8v/y//T/8v/0//T/9P/0//H/9f/6//v/+////wQABgAGAAcADgAWAB0AJAAq
ADAAPABKAFUAVgBOAD8AKwATAPD/1P/E/8D/xf/M/83/zP/Q/9X/2f/Y/9z/4f/i/+T/
6P/s/+3/6//r/+//7//w//D/8P/w//H/8v/y//T/9f/2//b/9P/y//H/8P/z//P/8//z
//T/9P/z//P/8v/y//L/8v/v/+//7//w//H/8v/z//T/8//z//L/8v/0//T/9f/1//f/
9v/2//f/+P/4//j/+P/3//f/9v/2//r/+v/7//v/+P/4//j/+P/5//n/+//8//z/+//7
//v/+//9//3//f/+/wAAAgACAAQABgAHAAcACAAIAAkACQAIAAgACgALAAwADQAPABEA
EAAPAA8ADgAQABAAEAAQABAAEAAQABAAEAAPAA0ADAAJAAkACQAJAAkACAAGAAYABwAG
AAQAAwACAAIAAgACAAEAAAD///7//v/9//3//f////7//f/9//z/+//6//n/+//7//v/
+v/8//z//P/8//z//f/9//z/+//5//j/9//4//r/+P/3//n/+v/6//n/+//7//v/+//6
//r/+v/4//r/+//7//v//f/+//7//v/8//z//P/9//3//P/7//v/+//6//r/+v/6//v/
/f//////AAAAAAAA/v/9//v/+v/9////AQACAAAA/v/7//n//P/8//3////+//7//P/8
//z//f/9//3//f/9//3//f/+//7//v/9//v//P/8//z//v8CAPr/+P/8//7//v/+//7/
/f/9//z/+v/8//z//f/9/////f///////f/8//z//f8BAAEAAQAEAAIAAwAEAAUABgAG
AAUABQAGAAgACQAKAAoADAAMAA4AEQARABEAEQAOAAsACAAIAAcABQADAP//+//4//b/
9f/3//r//P/9//v/+v/5//f/9f/0//T/9P/0//T/8f/x//H/8f/y//b/+P/4//j/+P/4
//f/9f/0//P/8P/x//D/8v/0//f/8//4/wEAAwABAAIABgAKAA8AEAAUABkAIgAyADoA
QgBMAFcAXABWAEMAJwAHAOr/1v/I/8T/yf/O/8//zv/Q/9P/1//Y/9r/4f/m/+L/4v/m
/+3/7//x//H/7//w//D/8P/w//H/8v/y//D/8f/y//L/8f/w//D/8P/x//H/8f/x//L/
8v/x//H/9P/0//T/9P/x//H/8f/y//L/8v/y//L/9f/1//T/9P/y//L/8//z//X/9P/0
//X/9v/2//b/9v/1//X/9P/0//j/+P/5//n/9//2//X/9P/4//n//P/+//v/+f/4//f/
+f/7//v/+//8//7/AAAAAAIABAAFAAUABgAGAAcABwAGAAYACAAJAAsACwAMAA0ACwAL
AAwADAAMAAwADAAMAAoACgAKAAoACAAHAAUABAAFAAUABQAFAAUABAACAAIAAwACAAAA
///9//z/+//6//v/+v/5//j/+f/5//r/+//5//j/9//3//f/9//3//f/9f/1//X/9P/2
//b/9v/2//b/9//3//b/9P/z//P/8//y//T/8v/x//P/9P/0//P/8//z//P/8//0//T/
9P/y//L/8//z//P/8//0//T/9P/y//L/8v/z//X/9v/3//n/+f/4//j/+P/3//f/+P/5
//f/+P/4//j/+f/5//j/+P/4//n/+v/6//j/+P/3//f/9//2//b/9//4//j/9v/2//j/
+f/5//n/9//3//f/9//0//T/9P/z//b/+P/5//r/9v/y//T/9P/0//T/9f/3//j/+P/3
//b/9v/1//b/9f/4//n/+P/2//X/9f/4//n/+v/+//3//f/9//3//P/8//v/+//+/wAA
AQACAAQABgAGAAgACQAJAAkACQAIAAUAAgACAAMAAQD///v/+P/2//X/9f/3//j/+P/3
//b/9P/y/+//8P/w//H/8v/w//D/7f/t/+z/6//r/+7/8P/w//D/8P/u/+3/6//q/+v/
6v/t/+7/8P/w/+3/7//2//n/9f/z//j/AAAIAAkACgASABkAIAAsADYAPgBKAFcAXgBa
AEUALQAVAPT/1P/C/77/w//I/8v/zP/Q/9H/0f/Y/+D/4f/g/97/5P/q/+n/6f/p/+v/
6//s/+z/7P/q/+v/7P/s/+z/7f/u/+7/7v/u/+//8P/w/+//7v/t/+7/7v/t/+3/7v/u
/+7/7v/u/+//8P/y//D/8P/w//D/7//v/+7/7v/w//D/8f/x/+//7v/u/+//8f/y//P/
9P/0//P/8f/w//T/9P/1//X/9P/0//T/9P/3//f/+f/6//z/+//7//v/+v/7//r/+f/8
//7/AAAAAAAAAgADAAMAAgACAAMAAwAGAAYACAAJAAcABwAIAAkACgALAA0ADgANAAwA
CwAKAAoACgAKAAoACwALAAoACgAGAAUABAADAAUABAACAAIA///+//z/+//8//z//P/8
//v/+v/5//j/9v/1//X/9f/2//b/9v/3//f/9//3//f/9v/1//T/8v/z//T/9f/2//X/
9f/0//L/8v/x//H/8f/y//T/8v/x//P/9P/0//P/8f/x//H/8f/x//D/7//s/+//8f/y
//P/8//0//T/9P/y//L/8v/z//X/9v/3//n/9//2//b/9v/z//P/9P/1//P/9P/0//T/
9P/1//X/9v/2//f/+P/4//f/9v/0//P/9f/0//T/9f/2//b/9P/0//P/8//y//H/9P/1
//b/9//0//T/9P/z//X/9v/2//b/9P/0//L/8v/1//b/8P/y//L/8v/y//L/8P/x//H/
8P/w//D/8f/x//P/8f/z//P/9f/0//T/9f/3//f/9//6//r/+//8//3/+//6//j/9//7
//7/AAACAAQABgAGAAgACwALAAsACwAHAAMA///+/////f/7//f/9v/0//P/8//z//T/
9P/z//P/8v/x/+//7f/s/+z/7P/s/+z/6f/p/+j/5//n/+r/6v/q/+r/6v/t/+3/7P/s
/+r/6P/q/+r/6v/w/+//6f/u//n/+f/3//j//P/+/wMACgASABUAGgAkACwANgBCAE8A
UgBKADsAJwAHAOT/yv+6/7L/t//A/8X/xP/I/8n/y//Q/9b/1//Y/9r/4P/k/+P/5f/n
/+f/5//o/+j/6P/m/+f/6P/o/+f/5//n/+b/5v/m/+f/6P/p/+n/6f/p/+r/6v/p/+n/
7P/s/+z/7P/p/+n/6f/q/+r/6v/q/+r/7f/t/+z/7P/r/+r/6v/p/+v/6v/q/+v/7v/u
/+7/7v/t/+3/7P/s/+3/7P/s/+v/7f/u/+//8P/z//P/9f/2//X/8//y//H/7//x//H/
8f/z//b/+f/6//j/+v/7//v//P/8//3//f/+//7/AAABAAEAAQACAAMAAwADAAQABAAG
AAYABgAGAAYABgAGAAYABQADAAAA/v/+////AAABAAEAAAD+//7/+//6//j/9//2//b/
9v/2//X/9P/z//L/8P/v/+//7//v/+7/7f/t/+//7//v/+//7//v/+//7v/s/+z/7P/s
/+7/7//v/+7/7P/r/+v/6//t//D/7//v/+3/7v/u/+3/6//r/+v/6//u/+7/7v/s/+z/
7f/t/+3/7//w//D/8P/u/+7/7v/v//D/8P/w//H/8//y//L/8v/v/+//8P/x/+//8P/w
//D/8P/x//H/8v/x//H/8f/w//D/8P/v/+//8f/w//D/8f/y//L/8P/w//L/8//z//P/
8f/x//H/8f/w//D/8P/v/+//8P/w//D/8P/w/+7/7v/v//D/8P/v//H/8f/y//L/6//x
//P/8P/s/+7/7v/u/+7/7v/v/+//7v/v//D/8v/z//D/7f/u/+3/7v/u/+//8f/z//P/
8//2//T/9f/2//f/+P/4//f/9//6//z//f/+/wIABAAEAAYABgAFAAQAAwAAAP3/+v/6
//v/+f/3//P/8P/u/+3/7f/r/+z/7P/r/+v/6v/p/+f/6f/o/+j/6P/p/+r/6P/p/+f/
5f/k/+b/6P/o/+j/6P/n/+f/5v/m/+j/5v/o/+j/7P/s/+n/5//o/+3/7//x//b//P/+
////AgAGAAkAEAAaACQALAA6AEkAUABKADUAGQD5/9z/yv+8/7T/u//A/73/wP/E/8X/
yf/Q/9L/0//Y/9z/3v/e/9//3f/f/+P/4//k/+T/5P/i/+H/4P/e/+H/4//l/+b/5f/k
/+T/5P/j/+P/4//j/+f/6P/o/+n/6f/o/+f/5v/j/+P/4//k/+b/5v/m/+b/5//n/+b/
5v/m/+b/5//n/+X/5P/k/+X/6P/o/+j/6P/r/+v/6v/q/+r/6v/r/+v/6P/o/+j/6P/p
/+n/6//s/+3/7f/u/+//7f/v/+//7//u//D/8v/y//D/8v/z//P/9v/2//f/9//6//r/
/P/9//v/+//8//3/+//7//z//P/8//z//P/8//7//v/+//7//P/7//n/+P/4//n/+v/7
//n/+P/2//b/9f/0//L/8f/w//D/8P/w/+//7v/t/+z/6v/p/+n/6f/p/+j/5//n/+f/
5//n/+f/6f/p/+n/6P/m/+b/5v/m/+j/6f/p/+j/6P/n/+f/5//n/+j/5f/j/+P/5P/k
/+P/5f/l/+X/5f/n/+j/6f/o/+f/5//m/+X/5f/m/+b/5v/k/+T/5P/l/+f/6P/p/+v/
6f/o/+j/6P/l/+X/5v/n/+j/6v/r/+z/6f/p/+j/6P/o/+n/6v/q/+z/7P/r/+v/6v/o
/+f/5//o/+j/5v/m/+T/5f/l/+X/6P/p/+r/6//n/+b/5f/j/+P/5P/k/+T/5f/m/+X/
5v/m/+b/5f/j/+P/4//k/+T/5f/l/+X/5P/i/+L/4v/i/+P/4//k/+T/5f/m/+b/5v/k
/+X/5P/j/+T/5P/k/+X/6f/r/+v/6//r/+3/7//x//T/9P/y//L/8v/z//L/8//1//X/
9P/1//P/7//w/+z/6v/o/+b/5P/k/+T/5P/k/+L/4P/e/9z/3v/e/97/3v/d/9z/2//a
/9r/2v/a/9r/2f/Y/9f/1v/Y/9j/2P/Y/9f/1v/V/9T/1f/W/9f/2P/Z/9r/2//c/93/
3v/f/w==
         </WaveFormData>
      </LeadData>
      <LeadData>
         <LeadByteCountTotal>10000</LeadByteCountTotal>
         <LeadTimeOffset>0</LeadTimeOffset>
         <LeadSampleCountTotal>5000</LeadSampleCountTotal>
         <LeadAmplitudeUnitsPerBit>4.88</LeadAmplitudeUnitsPerBit>
         <LeadAmplitudeUnits>��V</LeadAmplitudeUnits>
         <LeadHighLimit>2147483647</LeadHighLimit>
         <LeadLowLimit>268435456</LeadLowLimit>
         <LeadID>V1</LeadID>
         <LeadOffsetFirstSample>0</LeadOffsetFirstSample>
         <FirstSampleBaseline>0</FirstSampleBaseline>
         <LeadSampleSize>2</LeadSampleSize>
         <LeadOff>FALSE</LeadOff>
         <BaselineSway>FALSE</BaselineSway>
         <ExcessiveACNoise>FALSE</ExcessiveACNoise>
         <MuscleNoise>FALSE</MuscleNoise>
         <LeadDataCRC32>2319019059</LeadDataCRC32>
         <WaveFormData>
9f/2//b/+P/5//r/+//8//7//v/+//7//v///////f///////v/+//z//f/9//z//v/+
//7//v/8//3//f/9////AQACAAIAAwAGAAoADQAQABUAFQAVABAABwD3/+b/1f/E/7X/
rP+p/6n/of+a/5r/nv+i/6r/r/+x/7X/wf/N/9b/3f/l/+v/7//z//j/+v/+/wAA/v/8
//3///8AAAAAAQADAAMABAAEAAQABQAFAAQAAgACAAIAAgAEAAUABgAHAAcABgAFAAQA
BAADAAMAAwAGAAYABgAGAAYABgAGAAYABwAHAAgACQAHAAYABgAGAAQABAAEAAQABAAE
AAQABAAEAAQABAAEAAMAAwACAAIAAgACAAIAAgAAAAEAAQAAAAAA///+//7///////7/
/f/9//3//P/7//r/+v/6//r/+v/5//n/+f/2//X/9P/0//X/9f/0//T/9f/1//X/8//z
//T/9P/z//L/8f/w/+//8f/z//X/9v/2//b/9//3//f/+v/6//r//f/9//7//v/+//3/
/P/7//7//v/+//////8AAAAAAAD+//7//v/9////////////AAAAAAAAAAAAAAAA////
////AAAAAAAA/v/+//7//v8AAAEAAQABAP7//v/9//3/AAABAAEAAQAAAAAAAAABAAEA
AQABAAAAAAAAAAEAAQD+//7//v/+//7/////////AQABAAEAAQACAAIAAgACAAEA///+
//3//f/9//3//f8AAAAA/////////////////f/9//z//P/+//7//v/+//7//v/+//7/
/P/9//3//f///////v/+//7//v///////////wAA/v/+//7//v/+//7//v/+//z//P/8
//z//f/9//7/AAD+//7//v/+/////////wAAAAAAAAAAAAD/////AQABAAMAAwADAAMA
AwADAAMAAwAFAAYABgAFAAQABQAEAAIA/f/8//v/+f/3//b/9v/2//b/9v/3//j/+P/6
//r/+v/6//r/+v/6//r/+v/6//v//f/7//3//f/6//r/+v/7//3//P/8//z/+v/6//r/
+//7//v//f////7//v8FAAoACAALAA4AEwATABMAEAAHAPv/6v/V/8T/tf+q/6f/of+X
/5L/lP+W/5j/oP+l/6n/r/+7/8n/0P/X/9//5//r/+3/8v/4//r/+v/6//z////9//7/
/v////////8AAAAAAAABAAEAAAD+//7//v/+/wAAAQACAAMAAgACAAIAAgAAAP//////
/wIAAgACAAIAAgACAAIAAgABAAEAAgADAAMAAgACAAIAAgACAAIAAgACAAIAAgACAAAA
AAAAAAAAAQABAAAAAAACAAIAAgACAAEAAQAAAP7/AAD///7//v8BAAEAAAD///3//f/8
//v//P/8//z//P/7//n/+P/3//f/9//3//j/+P/3//X/9P/z//P/8//x//P/9P/0//P/
8f/x//H/8f/y//P/9P/0//b/9v/3//f/9//6//r/+v/7//v//P/8//3//f/9//3//v/+
//7//////wAAAAAAAAAAAAAAAP///f/9//3//f/+//7//v/+/wAAAAD//////f/+//7/
/v/+//7//v/+/wAAAQABAAEAAAAAAP////8AAAEAAQABAAAAAAAAAAEAAQABAAEAAAD+
//7//////wAAAAAAAAAAAgADAAMAAwABAAEAAQABAP7//v/+//7/AAD////////9//3/
/f/9/wAAAAD/////AQABAAEAAQD//////v/+//7//v/+//7/AAAAAAAAAAD+////////
/wEAAQAAAAAAAAAAAAEAAQABAP///v/+/wAAAAAAAAAAAAD+//7//v/+/wAAAAAAAAAA
AAD/////AAAAAAAAAAAAAAEAAQABAAIAAAAAAAAAAAADAAMABQAFAAcABwAHAAcABQAF
AAUABQAHAAgACAAHAAUABQADAAAA/P/8//z/+//7//r/+v/6//j/+P/5//r/+//+////
AAAAAAAAAAAAAP7//v/+////AAD//wIAAwAAAAAAAAABAP///v/+//7/AAAAAAAAAQD/
////AQABAAQACAANAA4AEAAVABgAFwAXABkAFgALAP3/7v/X/8L/t/+w/6n/of+b/5b/
mv+a/57/pv+t/7H/uf/H/9P/2v/f/+X/7f/x//X/+v/8//7/AAACAAQAAwADAAQABAAF
AAUABQAGAAYABAAFAAUABAAGAAYABgAGAAkACQAJAAkACAAIAAgACAAKAAkACQAJAAwA
DAAMAAwACwAKAAkACAAHAAcACAAJAAkACAAIAAgACgAKAAoACgAMAAwADAAMAAkACAAH
AAYABQAFAAQABAAHAAgACQAKAAoACwALAAoACAAHAAYABgAFAAUABAADAAMAAwACAAEA
AQACAAMABAACAAEAAQABAP///////wAAAAD///3//P/9//3//f/7//v//P/8//v//P/9
//7////+////AAAAAP3//P/8//v//v8CAAMABAAHAAcACAAIAAkACQAJAAkACgAKAAoA
CwALAAwADAAMAAoACgAKAAkACgALAAwADQAOAA4ADgAOAA0ADAAKAAkACwAMAAwADAAM
AAwADAAMAAoACwALAAsADAAMAAsACwAOAA8ADwAPAAsACgAJAAkADAANAA4ADgAQABAA
EQARAA8ADgANAAwADAANAA0ADQAMAAsACgAJAAkACgALAAwADgANAA0ADQANAA0ADQAN
AA0ADAAKAAkACQAJAAkACQAKAAsACwAMAAoACgAKAAoADAAMAAwADAAMAA0ADQANAAwA
CwAJAAgADAAMAAwACgAKAAoACgAKAAoACgAKAAwADAAMAAwACgAJAAkACgAMAAwADAAM
AA0ADQANAA4ADgAOAA4ADgAOAA0ADgANAA8ADwAPAA8AEQARABEAEQATABQAFAATABEA
EQAPAAwACAAIAAgABwAJAAgACAAIAAcABgAGAAYABgAIAAgACAAGAAYABgAGAAcACAAJ
AAsACQAHAAkACQAGAAYABgAHAAkACAAIAAgACAAIAAgACQAJAAsADQALAAwADAARABIA
EgATABYAHQAjACEAIAAZAAsA+P/l/9L/wf+6/7f/tf+t/6T/ov+k/6T/rP+x/7H/uf/H
/9P/2v/h/+v/7//z//n/AgAEAAQABAAEAAQABQAFAAYABgAHAAgACQALAAwACgALAAsA
CgAMAAwADAAMAAsACwALAAsADgAOAA4ADgAMAAsACwALAAoACgAKAAoADAAMAAwADAAN
AA0ADgAPAA0ADAAMAAwACgAKAAoACgAKAAoACgAKAAwADAAMAAwACQAJAAgACAAIAAgA
CAAIAAoACwALAAoACgAJAAgACAAJAAkACAAHAAcABwAGAAUABAAEAAQABAADAAEAAAD/
//7//f/8//z///////7//v/////////9//v//P/8//v/+f/5//n/+f/8//3//v/+/wAA
AAABAAEAAQAEAAQABAAHAAcACAAIAAcABwAHAAcACAAIAAgACQALAAwADAAMAAoACgAK
AAkABwAHAAcABwAKAAoACgAKAAoACgAJAAkACwAMAAwADAAKAAoACgAKAAgACQAJAAkA
CgAKAAkACQAIAAkACQAJAAgACAAIAAkACQAJAAkACAAKAAoACwALAAoACgAKAAoACAAJ
AAkACQAJAAkACQAJAAgACAAIAAgACAAHAAcABwAFAAUABQAFAAQABAADAAMABQAFAAUA
BQAFAAUABAAEAAYABgAGAAYABAAEAAQABAAEAAUABQAFAAUABQAEAAQABAAEAAUABQAD
AAQABAAEAAQABAAGAAYABgAGAAQABAAEAAQABAADAAMABAACAAIAAgACAAUABQAFAAYA
BgAGAAYABgAHAAcACQAJAAsACwALAAsACwALAAsACwALAAwADAALAAsACwAJAAYAAgAC
AAIAAQD///7//v/+//7//v///wAAAAACAAIAAgACAAIAAgACAAIAAgACAAMABQADAAUA
BQAEAAQABAAFAAUABAAEAAQAAgACAAIAAwAHAAUAAwADAAQABgAJAAoADAARABYAGwAb
ABsAGAARAAUA8v/f/8z/v/+2/7P/rf+j/5r/mv+e/6L/pv+r/63/uf/F/8//1P/d/+f/
7//1//n//P8AAAQABAACAAQABQAFAAYABgAHAAcABwAIAAgABgAHAAcABgAHAAgACQAK
AAsACwALAAsADAAMAAwADAALAAkACAAHAAoACgAKAAoACgAKAAoACgALAAsADAANAAsA
CgAKAAoADAAMAAwADAAOAA4ADgAOAAsACgAJAAgACQAJAAgACAAKAAoACgAKAAoACwAL
AAoACAAHAAYABgAHAAcABgAFAAcABwAGAAUAAgACAAIAAgAAAP///////////////wAA
AAD///3//P/9//3//f/7//3//v/+//3/+//7//v/+//7//v/+//6//v//P/+////AwAG
AAYABgAFAAUABgAGAAkACQAJAAkACgAKAAoACwAJAAoACgAKAAoACgAKAAkACwALAAsA
CwAKAAoACgAKAAwADAALAAsACwAMAAwADAAKAAoACgAKAAoACwALAAsADAAMAAsACwAK
AAsACwALAAwADAAMAA0ACwALAAsACgAKAAoACwALAAoACgAKAAoADAANAA0ADQANAA0A
DQANAA4ADgAOAA4ADAALAAsACwALAAsACwALAAoACgAJAAkACQAJAAkACQALAAsACgAK
AAoACgAKAAoACAAIAAgACAAIAAkACQAJAAsACwAKAAoACgAKAAsACwAJAAkACAAIAAgA
CAAKAAsADAAKAAoACgAKAAgACAAIAAgACgAKAAoACgAIAAcABwAIAAgACAAIAAgACQAJ
AAkACgAMAAwADAAMAA0ADQAPAA8AEQARABEAEQARABEAEQARAA8AEAAQAA8ADAALAAgA
BAABAAIAAwADAAMAAgACAAIAAAAAAAEAAgACAAQABAAEAAQABAAEAAQABgAGAAYABwAH
AAUABwAHAAQABAAEAAUABQAEAAQABAAGAAYABgAHAAUABQAHAAkACgAMABEAEgAUABcA
HAAfAB8AGwAUAAkA+//q/9X/xP+5/7T/rf+h/5v/mv+Y/5z/pP+s/6//t/+//8n/0//c
/+X/7f/x//X/+//+//7//v8CAAQABAAFAAUABgAGAAcABwAHAAgACAAKAAsACwAKAAgA
CAAIAAgACgALAAwADQANAAwACwAKAAsACwAMAA0ADQAMAAsACgAMAAwADAAMAAsACwAM
AA0ACwAKAAoACgAKAAoACgAKAAoACgAKAAoACgAKAAoACgAKAAsACwAMAAsACgAJAAgA
CgALAAsACgAKAAkACAAIAAkACQAIAAcABQAFAAQAAwAEAAQABAAEAAQAAwADAAMA/v/9
//z//P///////v/+//////////3//P/8//v/+f/5//n/+f/5//v//f///wAAAAAAAAEA
AQABAAQABAAEAAUABQAGAAYABQAFAAUABQAIAAgACAAJAAsADAAMAAwACgAKAAoACQAJ
AAkACQAJAAoACgAKAAoADAAMAAsACwAJAAoACgAKAAoACgAKAAoACgALAAsACwAKAAoA
CQAJAAwADQANAA0ADAAMAAwADQAPAA8ADwAOAA0ADAAMAAsADAAMAAwADAAKAAsACwAL
AA0ADQANAA0ADAAMAAwADAAOAA0ADQANAA0ADQANAA0ADAAMAAsACwALAAsACwALAAkA
CQAIAAgACQAKAAsADAALAAoACQAIAAkACwAMAA0ADQANAAwADAAKAAoACwALAA0ADQAM
AAwADgAMAAoACgALAAwADQAOAA0ADAALAAoACgAKAAoACgAKAAkACQAKAAoACgAKAAoA
DAANAA4AEAAQABAAEAAQAA8ADwARABEAEwATABMAEwARABEAEQARABIAFAAVABUAEQAR
AA8ADAAGAAYABgAFAAcABgAGAAYABgAGAAcACAAKAAwADAAMAAoACgAKAAoACwAMAA0A
DwAOAAsADAALAAoACgAKAAsADQAMAAwADAAKAAoACgALAA0ADwAPAA8ADgAOABUAGgAc
AB0AIgAlACMAHwAaABEAAQDw/93/zP+//7z/uf+v/6f/qP+q/6r/rP+y/7f/u//H/9X/
3//i/+n/9f/7//v///8GAAoADAAMAAoADAANAAsADAAMAA0ADwAPABAAEAAOAA8ADwAO
AA4ADgAOAA4ADwAPAA8ADwAQABAAEAAQABIAEQARABEAEgASABIAEgASABIAEgASAA8A
DwAQABEAEQAQABAAEAAQABAAEAAQABAAEAAQABAAEgASABIAEgAPAA8ADgAOAA4ADgAO
AA4AEAARABEAEAAQAA8ADgAOAA0ADQAMAAsACwALAAoACQAIAAgACAAIAAkACQAKAAsA
BQADAAEAAAADAAMAAgACAAEAAQABAP//AQACAAIAAQACAAMABAAFAAMAAwADAAIAAwAE
AAYABwAHAAoACgAKAAsACwAMAAwADQANAA0ADQAMAAwADAANAA0ADgAOAA4AEAAQABAA
DwANAA0ADQANAA4ADgAOAA4ADgAOAA0ADQAOABAAEQASABIAEgASABIADwAPAA4ADQAO
AA4ADQANABAAEQARABEADgAOAA4ADwARABEAEQAQABAAEAARABEADgAOAA4ADgAMAA0A
DQANAA0ADQANAA0ADgAOAA4ADgAMAAsACwALAAkACQAJAAkADAAMAAsACwALAAsACwAL
AA0ADQAMAAwACgAKAAoACgAMAAwADAAMAA4ADwAPAA8ADQANAAwADAAKAAoACgAKAAoA
CgAKAAwADAAMAAwACgAKAAoACgAKAAkACQAKAAsADAANAA4ADgANAAwADAAMAAwADAAM
AAsACwANAA0AEAARABIAEwATABMAEwATABEAEgASABEADwAPAA0ACgAHAAgACQAJAAgA
BgAFAAQABAAEAAUABgAIAAoACgAKAAoACgAKAAoACAAIAAgACQAJAAcACQAJAAoACgAK
AAsACQAIAAgACAAIAAgACAAJAA0ACwALAA0AEAAQABEAFgAYABkAHAAdAB8AGwAWAA0A
///s/93/zv/B/7z/tf+p/6P/pP+m/6T/qP+y/7X/uf/D/9H/2//g/+n/8f/3//v///8A
AAAABAAGAAYACAAJAAcACAAIAAkACwALAAwADAAMAA0ADQAMAAwADAAMAAwADQANAA0A
DQAQABAAEAAQAA0ACwAKAAkACwAMAA0ADgAOAA4ADgAOAAsACwAMAA0ADwAOAA4ADgAM
AAwADAAMAA4ADgAOAA4ADgAOAA4ADgANAA0ADAAMAAoACgAKAAoACAAJAAkACAALAAsA
CwAMAAsACwAKAAkACQAJAAgABwAGAAYABgAGAAUAAwACAAEA////////AAD//////v/+
//3//f/9//v/+//8//z/+//9//3//f/9//z//f/+//7//v/+//////8DAAYABgAGAAkA
CQAKAAoACQAJAAkACQAIAAgACAAJAAoADAANAA4ADQAMAAsACQALAAsACwALAAwADAAM
AAwACgAKAAkACQALAAwADAAMAAwADAAMAAwADAANAA0ADQAMAAwACwALAA4ADwAPAA8A
DQAMAAsACwALAAsACwAKAAoACgALAAsACgAKAAoACgAMAA0ADQANAA8ADwAPAA8ADAAK
AAgABgAIAAkACwANAAsACQAHAAUACAAIAAcABwAJAAsADQAPAA4ADQALAAoACQAIAAcA
BgAIAAgACAAIAAYABwAHAAcACQAJAAgACAAGAAYABwAHAAkACQAIAAgACAAKAAoACgAK
AAoACgAKAAoACgAKAAoACgAKAAgABwAHAAgACAAIAAgACAALAAsACwAMAAoACgAKAAoA
CwALAA0ADQARABEAEQARABEAEQARABEADwAQABAADwAPAA8ADQAKAAQABAAEAAMAAwAC
AAIAAgADAAQABgAIAAYACAAIAAgABgAGAAYABgAGAAYABgAHAAkABwAJAAkACAAIAAgA
CQAHAAYABgAGAAYABgAGAAcABwAFAAUABwAMAA4AEQAUABgAFQAUABkAHwAfABoADwAB
AO7/2f/I/7v/sv+t/6X/m/+c/57/ov+o/6z/r/+3/7//yf/T/9j/4f/p/+//9f/7/wAA
AAACAAQABAAGAAcABQAGAAYABwAHAAcACAAIAAYABwAHAAYABQAEAAMAAgAEAAUABgAH
AAgACAAIAAgACQAJAAoACwALAAoACQAIAAgACAAIAAgABwAHAAgACQALAAoACgAKAAgA
CAAIAAgABgAGAAYABgAGAAYABgAGAAYABwAHAAgACAAIAAgACAAHAAcABgAEAAUABQAF
AAYABgAFAAMAAQACAAMAAwADAAAAAAAAAAAA/f/7//r/+f/5//n/+f/6//n/+f/4//j/
9//3//f/9f/1//b/9v/1//X/9f/1//X/+P/5//r/+v/4//j/+f/5//n//P/8//z//f/9
//7//v///////////wMABAAFAAcABgAGAAUABAAGAAYABgAFAAUABQAFAAUABAAEAAQA
BAAGAAYABQAFAAMABAAEAAQABgAGAAYABgAIAAkACQAJAAYABgAFAAUABgAHAAcABwAG
AAYABgAHAAcABwAHAAYABAAEAAUABQAGAAYABgAGAAYABwAHAAcABwAHAAcABwAEAAQA
BAAEAAYABQAFAAUABQAFAAUABQAGAAYABQAFAAYABwAIAAkABwAHAAYABgAGAAYABgAG
AAYABgAGAAYABAAFAAUABQAFAAUABAAEAAYABgAHAAcABQAFAAYABAACAAQABAAEAAQA
BAAEAAQABAAEAAQABAAEAAQAAwADAAQABgAGAAYABgAFAAUABQAGAAgACAAIAAgACQAJ
AAsACwALAAsACwALAAsACwALAAsACQAKAAoACQAIAAkACAAGAAAAAAAAAP//AQAAAAAA
AAAAAAAAAQACAAQABgAGAAYABgAGAAYABgADAAIAAQABAAMAAQADAAMAAgACAAIAAwAE
AAQABQAGAAYABgAGAAcAAQAFAAcAAwAEAAgACwAOABIAEwAWABsAGwAZABQACwD7/+j/
0//C/7n/tv+x/6f/of+e/6D/pP+m/6r/r/+1/7//y//V/97/5f/p/+3/9f/9//7//v8A
AAQABAAEAAUAAwAEAAQABQAFAAUABgAGAAgACQAJAAgACAAIAAgACAAHAAcABwAHAAgA
CAAIAAgACgAJAAkACQAMAAwADAAMAAkACAAHAAYABwAHAAgACQAJAAgACAAIAAoACgAK
AAoACAAIAAgACAAIAAgACAAIAAcABwAGAAYABgAGAAYABgAEAAUABQAEAAYABQAEAAQA
BwAHAAYABQAEAAMAAQD///z//P/8//z//f/9//7////+//3//P/8//z/+//5//j/+f/5
//n/9//1//b/9v/1//b/9//4//n/+v/7//z//P/8//z//f/9//7/AAD///7/AAABAAMA
BAAHAAcABwAHAAcABgAFAAUABwAIAAgACAAGAAYABgAFAAcABwAHAAcACgAKAAoACgAJ
AAgABgAFAAUABgAGAAYABgAGAAYABgAHAAkACgALAAcABgAEAAMABgAHAAcABwAIAAgA
CAAJAAsACwALAAoACAAIAAkACQAKAAoACgAKAAoACwALAAsACgAJAAgABwAGAAYABgAG
AAgABwAHAAcACQAJAAkACQAJAAgABgAFAAUABQAFAAUABgAHAAcACAAGAAYABgAGAAYA
BgAGAAYABgAHAAcABwAHAAcABgAGAAYABgAHAAcACQAIAAoACgAKAAoABwAGAAUABAAG
AAYABgAGAAgABwAHAAgACAAIAAgACAAJAAkACQAKAAgACAAIAAgACwALAA0ADQAPAA8A
DwAPAA8ADwAPAA8ADQAOAA4ADQANAA0ACwAIAAQABAAEAAMAAQAAAAAAAAACAAIAAwAE
AAIABAAEAAQABAAEAAQABAAGAAYABgAHAAcABQAHAAcABAAEAAQABQADAAIAAgACAAQA
BAAEAAUABQAHAAsACwAKAAoADQAOABIAFQAYABcAFwAXABQACwD9/+r/1f/G/7v/tP+v
/6f/n/+g/6T/qP+s/67/r/+x/73/yf/T/9r/4f/p//H/9f/1//r/AAACAAIABAAIAAkA
CQAKAAoACwAKAAkACQAIAAgACQAJAAgACAAIAAgACAALAAsACwALAAoACgAKAAoACAAH
AAcABwAKAAoACgAKAAwADAAMAAwACQAJAAoACwAJAAgACAAIAAgACAAIAAgACgAKAAoA
CgAMAAwADAAMAAgABwAFAAQABgAGAAYABgAEAAUABQAEAAYABQAEAAQABQAFAAQAAwAD
AAMAAgABAAAAAAAAAAAA/v/9//3//f/7//v/+//8//v/+//6//r/+P/3//b/8//1//b/
9v/1//f/9//3//f/+P/5//r/+v/6//r/+//7////AgACAAIAAwADAAQABAAEAAMAAgAB
AAQABAAEAAUABQAGAAYABgAGAAYABgAFAAUABQAFAAUABgAGAAYABgAGAAYABQAFAAUA
BgAGAAYACAAIAAgACAAFAAUABAADAAMABAAEAAUABgAHAAcABwAIAAgACAAJAAkACQAJ
AAgABgAGAAcABwAGAAYABgAGAAQABQAFAAUABQAFAAUABQAGAAYABgAGAAgABwAHAAcA
BwAHAAcABwAHAAYABAADAAMAAwADAAMABQAFAAQABAAGAAYABgAGAAQABAAEAAQABAAF
AAUABQADAAMAAgACAAQABAAFAAUAAwADAAIAAgACAAQABAAEAAIAAgACAAIAAgACAAIA
AgADAAQABQAGAAUAAwACAAIAAgACAAIAAgAFAAUABQAGAAYABgAGAAYABwAHAAkACQAJ
AAkACQAJAAkACQAJAAkACwAMAAwACwAHAAcABQACAAAAAAAAAP///f/8//z//P/8//z/
/f/+//7/AAAAAAAAAgACAAIAAgACAAIAAgADAAEA//8BAAEAAgACAAIAAwABAAAAAAAA
AP7//v/+////AQAFAAMAAQAEAAgACwAMABAAEwAWABkAGQAXABIACQD3/+L/0f/A/7X/
rv+n/53/lf+U/5j/nP+i/6b/q/+x/7n/xf/R/9b/3f/j/+n/7f/z//j/+v/8//z//v8C
AAMAAwAEAAQABQAFAAUABgAGAAUABQAEAAIAAwAEAAUABgAFAAUABQAFAAYABgAGAAYA
BgAFAAUABQAEAAQABAAEAAQABAAEAAQABAAFAAcACQAHAAYABgAGAAYABgAGAAYABgAG
AAYABgAIAAgACAAIAAUABQAEAAQABgAGAAYABgAEAAUABQAEAAYABQAEAAQABQAFAAQA
AwADAAMAAgABAP7//v/+//7//v/9//3//f/6//n/+P/4//n/+f/4//j/9//3//f/9f/1
//b/9v/1//f/9//3//f/9f/1//X/9P/2//j/+//9//7/AAD///7/AQABAAIAAgABAAEA
AQABAAQABAAEAAUABQAGAAYABgAEAAQABAADAAUABQAFAAUACAAIAAgACAAGAAYABQAF
AAUABgAGAAYABgAGAAYABgAIAAkACQAJAAYABgAFAAUABAAFAAUABQAHAAgACQALAAgA
BwAGAAQABAAEAAUABQAGAAYABgAGAAQABQAFAAUABwAHAAcABwAGAAYABgAGAAQAAwAD
AAMABQAFAAUABQAEAAQAAwADAAQABQAGAAcABwAHAAYABgAEAAQABAAEAAQABAAEAAQA
BAAFAAUABQADAAMAAgACAAQABAAFAAUABAADAAEAAAABAAIAAwAFAAUABAAEAAQABAAG
AAYABAACAAIAAgACAAIABAAEAAQABAAGAAYABgAGAAQAAwADAAQABgAGAAYABgAFAAUA
BQAGAAYABgAGAAYACAAJAAwADQAOAA0ADAALAA0ADQANAA0ADwAQABAADwAMAAsACAAE
AP7//v/+//3////+//7//v///wAAAgAEAAQABgAGAAYABAAEAAQABAAEAAQABAAFAAUA
AwAFAAUABAAEAAQABQAHAAYABgAGAAQABAAEAAUABwAHAAkACwAMABAAEQAQABIAGQAc
AB0AHQAfABoAEQABAO7/2//M/73/tP+t/6f/n/+a/5z/ov+m/6z/sf+3/7//zf/Z/9z/
4//t//P/9f/5//7/AgAAAP7/AgAGAAkACQAKAAoACwALAAsADAAMAAwADQANAAwADAAM
AAwADAAKAAkACAAHAAkACgALAAwADAALAAsACwAMAAwADAAMAA4ADgAOAA4ACwALAAwA
DQANAAwADAAMAA4ADgAOAA4ADQAMAAsACgAJAAgABwAGAAgACQAJAAoACgAKAAoACgAI
AAkACQAIAAgABwAGAAYABQAFAAQAAwAEAAUABQAFAAIAAgACAAIAAgABAAEAAQD+//3/
/P/8//3//f/8//z/+//7//v/+f/5//r/+v/5//f/9//3//f/+v/7//z//P/6//r/+//7
//3/AAAAAAAAAwADAAQABAAFAAUABQAFAAQABAAEAAUABwAIAAgACAAGAAYABgAFAAcA
BwAHAAcACAAIAAgACAAGAAYABQAFAAMABAAEAAQABgAGAAYABgAGAAcABwAHAAgACAAH
AAcABwAHAAYABQAGAAYABgAHAAUABQAFAAQABgAGAAcABwAGAAYABgAGAAYABwAHAAcA
BQAFAAUABQAFAAYABwAIAAgABwAHAAcABwAHAAcABwAIAAgABwAHAAUABQAFAAUAAwAD
AAIAAgAEAAQABAAEAAQABAAEAAQAAgADAAMAAwAEAAUABQAGAAQABAAFAAUABwAHAAYA
BgAEAAQABAAFAAUABAAEAAQABgAGAAYABgAGAAUABAADAAUABQAFAAQAAgADAAMAAwAF
AAUABgAHAAoACgAKAAsACgAKAAkACAAJAAoADAANAAwADAAMAAwADAAMAAoACAAIAAgA
BwAJAAcAAwACAAAAAAAAAAAAAAAAAAAAAAAAAAIAAgACAAIAAwAEAAUABgAEAAQABAAE
AAQABAAEAAQABAAEAAQABAAGAAYABgAGAAQABAAEAAQABAAEAAQABAAFAAYABwAIAAsA
DAANAA==
         </WaveFormData>
      </LeadData>
      <LeadData>
         <LeadByteCountTotal>10000</LeadByteCountTotal>
         <LeadTimeOffset>0</LeadTimeOffset>
         <LeadSampleCountTotal>5000</LeadSampleCountTotal>
         <LeadAmplitudeUnitsPerBit>4.88</LeadAmplitudeUnitsPerBit>
         <LeadAmplitudeUnits>��V</LeadAmplitudeUnits>
         <LeadHighLimit>2147483647</LeadHighLimit>
         <LeadLowLimit>268435456</LeadLowLimit>
         <LeadID>V2</LeadID>
         <LeadOffsetFirstSample>0</LeadOffsetFirstSample>
         <FirstSampleBaseline>0</FirstSampleBaseline>
         <LeadSampleSize>2</LeadSampleSize>
         <LeadOff>FALSE</LeadOff>
         <BaselineSway>FALSE</BaselineSway>
         <ExcessiveACNoise>FALSE</ExcessiveACNoise>
         <MuscleNoise>FALSE</MuscleNoise>
         <LeadDataCRC32>3884023132</LeadDataCRC32>
         <WaveFormData>
/P/8//z//P/6//n/9//2//b/9v/2//X/9f/1//X/9f/z//P/8//z//X/9f/1//T/9P/0
//T/9P/y//L/8v/y//T/9f/0//X/+v8CABAAHwAwAEcAXQBuAHIAaQBaAE0ARgBDADgA
JQAOAO3/wP+N/2D/Qv82/zT/Pv9L/1v/a/9+/5D/n/+s/7n/xv/P/9b/3//m/+n/6v/q
/+z/7//w//H/8v/1//b/9v/3//f/9f/1//b/9P/0//T/9P/3//n/+v/8//z//P/8//3/
+//7//v/+//8//3//f/9/wAAAAAAAAAAAQABAAMABAAEAAQABQAFAAMAAwAEAAQABQAH
AAUABQAIAAgACgAKAAkACgAKAAoADQAPABAAEQARABIAEwAUABQAFQAWABcAGgAcAB0A
IAAfACIAIgAjACUAJwApACkALAAuADAAMgAxADEAMQAyADIAMgAyADEAMAAvACwAKQAq
ACoAKQAoACUAJAAhACAAIQAgAB4AHAAYABYAFQASAA8ADgAMAAoACwAJAAgACAADAAIA
AAD////////+//3//f/9//v/+//5//j/9v/0//b/9v/2//b/9v/3//f/9f/0//T/9P/0
//b/9v/2//b/9P/0//T/8//1//X/9f/1//P/9P/0//P/9f/2//b/9f/z//P/9P/0//T/
9f/1//b/+P/5//n/9//4//f/9v/1//n/+f/5//n/+f/5//r/+v/6//n/+f/5//n/+v/7
//v/+v/6//r/+v/6//r/+v/6//r/+v/6//r/+f/4//j/+P/2//b/9v/2//j/9//3//f/
9f/1//X/9f/3//f/9v/1//P/8//z//P/9f/3//b/9P/0//T/9P/0//P/8//0//L/8v/y
//L/9P/z//P/8//x//H/8P/w//X/9f/1//f/+P/5//n/+f/3//f/+v/7//7//v/+//7/
//8BAAIAAwAEAAUABgAGAAcABwAGAAEA/f/6//n/9v/y//H/8f/x//H/8f/y//L/8v/y
//D/7//v/+7/7v/u/+3/6//q/+n/6//r/+v/6//p/+n/6f/p/+r/6v/r/+z/6v/q/+r/
6v/o/+r/7P/r/+j/6f/y//7/CAAVACgAPwBXAGoAcgBtAGAATwBCADsAMAAdAAYA4/+0
/4H/Tv8u/yL/Iv8u/z3/T/9j/3b/hv+T/6D/r/+4/73/xv/R/9r/3//k/+T/6P/p/+r/
6//s/+v/7P/s/+3/7//t/+3/7v/u/+7/7v/u//L/8//z//T/9P/0//T/9f/1//X/9f/1
//b/9//3//f/9v/2//b/9v/3//f/+f/6//z//P/9//3//f/9//7//v///wEA/////wIA
AgAEAAQAAwAEAAQABAAFAAcACAAJAAkACgALAAwADAANAA4ADwASABQAFQAYABkAHAAc
AB0AIQAjACUAJQAlACYAJwAoACsAKwArACwAKgAqACoAKQAoACcAJAAhACIAIgAhACAA
HQAcABkAGAAZABgAFgAUABQAEgARAA4ADQAMAAoACAAHAAUABAAEAP///v/8//v/+//7
//r/+f/3//f/9f/1//T/9P/z//L/9P/0//T/9P/y//P/8//x//D/8P/w//D/8P/w//D/
8P/w//D/8P/v/+//7//v/+//7f/u/+7/7f/v//D/8P/v//H/8f/y//L/8P/x//H/8v/w
//H/8f/v//L/8//0//X/9//3//f/9//1//X/9v/2//b/9f/1//X/9f/2//f/9//2//b/
9v/2//j/+P/4//j/+P/4//j/+P/2//T/8//y//T/9P/0//T/9v/1//X/9f/z//P/8//z
//P/8//y//H/8f/x//H/8f/z//H/7//v//D/7v/u/+7/7v/w/+//7//w//L/8v/y//L/
8f/v/+7/7f/v/+//7v/u//P/8//z//X/9v/3//f/9//1//X/+P/5//z//P/8//z/+//9
//7///8AAAEAAgACAAEAAQAAAPv/+v/4//j/9v/z//H/8P/v/+3/7f/u/+7/7//w/+//
7//r/+r/6v/q/+r/6f/p/+n/6//r/+v/6//r/+v/6//r/+r/6P/n/+b/5//o/+n/6v/s
/+r/7P/r/+7/8f/2/wAADAAbAC4ARQBbAHAAegBxAGAAUwBIAD8ANAAhAAIA1/+m/23/
QP8m/yD/Jv8y/0H/Uf9p/37/jP+Z/6T/r/+6/8P/zP/T/9r/3//k/+j/6P/r/+z/7f/u
/+3/7v/u/+//8f/v/+//8P/w//D/8P/w//T/9f/1//b/+P/4//j/+f/5//n/+f/5//n/
+f/4//f/+v/6//r/+v/7//v//f/+/wAAAAABAAEAAQABAAIAAgAFAAcABQAFAAUABAAF
AAQABQAGAAYABgAJAAsADAANAA4AEAASABQAEwATABMAEwAWABgAGQAcAB0AIAAgACEA
JQAnACkAKQArACwALQAuAC4ALQAsACwALgAuAC4ALQAvAC8ALQArACoAKgApACgAJwAm
ACMAIgAhACAAHgAcABkAFgAUABAADwAOAAwACgAKAAkACQAKAAkACAAGAAUAAQABAAAA
//8BAAEA//////z//P/7//r/+//8//3//v/+///////9//v/+v/5//j/+v/6//r/+v/6
//r/+v/5//f/9//3//f/+f/6//r/+f/5//r/+v/5//n/+f/6//r/+//9//7/AAAAAAEA
AQD//wAA///+//3/AQABAAEAAQD/////AAAAAAEAAQACAAMAAwAEAAUABQACAAIAAgAC
AAMABAAFAAYABAAEAAQABAADAAIAAgACAAIAAgACAAIAAgABAAEAAQACAAMABAAFAAIA
AQD///3/AQD///7/AAAAAAAAAAACAAEAAQACAAIAAgACAAIAAQD///7//f///////v/+
/////////wEABAAFAAUABQAFAAUACAAJAAwADAAMAAwACwANAA4ADwARABEAEQAQABAA
EQARAA0ACAAGAAYABAAEAAMAAwADAAEAAQACAAIABAAEAAIAAQD9//z//P/8//z/+//7
//v//f/9//3//f/8//v/+v/5//r/+v/7//z//P/8//z//P/8//z//P/9//7///8EAAoA
EgAdAC4ARwBfAHIAfAB5AGwAWQBMAEUAQAAzACQACwDi/7P/gP9Y/0L/Pv8+/0X/Wf9z
/4b/lP+j/7L/v//I/9P/3v/n/+7/8f/0//j/+v/7//z//f/+/wAAAgADAAUABgADAAIA
AgADAAQABQAGAAYABwAHAAgACgAKAAoACwALAAsACwALAA4ADwAPAA8ADgAOAA4ADgAQ
ABEAFAAWABUAFAAUABMAEQARABIAEgATABUAEwATABUAFgAZABoAGQAaABoAGgAbAB0A
HgAfACEAIgAjACQAJAAlACYAJwAqACwALQAwADMANgA2ADcAOwA9AD8APwBAAEAAQABA
AEMAQwBDAEQARQBGAEcARwBJAEkARwBFAEIAQgBBAEAAPQA8ADkAOAA3ADYANAAyADIA
MAAvACwAKQAoACYAJAAhAB8AHgAeABsAGgAYABcAEwATABIAEQATABMAEQARABAAEAAP
AA4ADAAMAAwADAAMAA0ADQALAAoACgAKAAoADAAMAAwADAAKAAoACgAJAAsACwALAAsA
CQAKAAoACQAJAAoACgAJAAsACwAMAAwACwALAAoACgAMAA0ADQALAA0ADQANAA0ADgAN
AAwACwANAA0ADgAOABAADwAPAA8ADQAOAA8ADwAOAA4ADgAOAAwADAAMAAwADgAOAA4A
DgANAAwADAAMAAoACgAKAAoADAALAAsACwALAAsACwALAAsACwAKAAkACQAJAAkACQAH
AAgACAAIAAgACAAKAAkACQAKAAgACAAIAAgABgAFAAUABQADAAMAAgACAAcABwAHAAkA
DAANAA0ADQALAAsADgAPABIAEgASABIAEwAVABYAFwAXABcAFwAWABUAFQAUAA8ADAAK
AAoACAAGAAUABQAFAAMAAwAEAAQABgAGAAQAAwABAAAAAAAAAP7//f/9//3//f/9//3/
/f/7//v/+//7//z//P/9//7//P/8//z//P/+//r/+P/5//r/+/8AAAoAFAAhADQATQBj
AHYAgAB9AG4AWwBQAEsARAA1ACIAAQDU/5//av9I/zr/Nv88/0n/Xf9z/4T/kv+h/7D/
vf/K/9H/2P/j/+z/7//w//T/+P/3//j/+f/6//v//P/8//3////9//3//v///wAAAQAC
AAIAAwADAAQABAAEAAQABQAEAAMAAgABAAMABQAGAAcABgAGAAYABgAJAAkACwAMAAsA
CgAKAAkACgALAA0ADgARABMAEQARAA8ADgAPAA4AEQASABIAEgATABUAFgAXABkAGgAb
ABwAHQAdAB0AHQAeACAAIQAkACcAKgAqACsAKwAtAC8ALwAxADIAMwA0ADYANwA4ADoA
OQA4ADcANQA3ADcANQAzADIAMgAxADAALQAsACkAKAAlACQAIgAgACAAHgAdABoAGwAa
ABgAFgATABEAEAAQAA0ADAAKAAkABwAHAAYABQAFAAUAAwADAAIAAgABAAAAAAAAAAAA
AAAAAAEAAQD//wAAAAAAAAAA/v/+//7//v/8//z//P/7//3//f/9//3//f/+//7//f/8
//z/+//5//v/+//8//z//P/9//3//v/8//3//f/7//3//f/9//3/AQABAAEAAQABAAEA
AgACAAIAAQABAAEA//8AAAEAAQACAAIAAgACAAAAAAAAAAAAAAAAAAAAAAD///7//v/+
//7//v/+//7/AAD////////+//3//P/7//z//f/9//3/+//7//v/+//6//n/+P/3//j/
+v/8//z//P/8//z//P/8//v/+f/4//j/+v/6//r/+v/4//f/9//3//f/9//2//b/+//7
//v//f/+/////////wEAAQAEAAUACAAIAAgACAAHAAkACgALAAkACQAJAAgABAADAAEA
+//7//r/+//6//n/+f/6//v/+v/5//n/+P/4//j/9v/1//P/8v/y//L/8v/x//H/8f/x
//H/8f/x//H/8f/x//H/7//u/+7/7v/u/+7/7v/u/+z/7v/u/+//8P/1//z/BgASACMA
PABVAGsAegB6AG8AYgBXAE4ARQA2ACEA/v/P/57/Z/84/yb/KP8u/zz/T/9j/3X/hP+U
/6H/rv+5/8T/zf/S/9n/4P/j/+b/6P/q/+v/7P/t/+7/7//w//D/8f/1//P/8//0//T/
9P/0//T/+P/5//n/+v/4//j/+P/5//n/+f/5//n/+P/5//n/+f/8//z//P/8//3//f//
/wAAAAAAAAEAAQABAAEAAgACAAMABQADAAMABAAEAAYABgAJAAoACgAKAAkACwAMAA0A
DwAQABEAEgASABMAFAAVABYAGAAZABwAGwAeAB4AHwAjACUAJwAnACkAKgArACwALAAr
ACoAKgArACwALQAtACsAKwApACcAJAAkACMAIgAhACAAHQAcABwAHAAbABoAGAAWABUA
EgARABAADgAMAAsACQAIAAgABQAEAAIAAQABAAEAAAD////////9//3/+v/6//n/+P/5
//r/+//8//r/+//7//n/+P/4//j/+P/6//r/+v/6//j/+P/4//f/+f/5//n/+f/5//r/
+v/5//n/+v/6//n/+f/5//r/+v/8//3//f/+//z//f/9//v//v///wAAAQACAAEAAAD/
/wEAAQACAAIAAgABAAEAAQADAAQABQAFAAIAAgACAAIABAAEAAQABAACAAIAAgACAP//
/v/+//7/AAAAAAAAAAAAAP///////wEAAQABAAEA//////7//f/9//3//f/9////////
/////v/+//7//v8AAAAAAAAAAP7//f/9//7//P/8//z//P/+//3//f/9//3//f/8//z/
/f/9//3///8AAAEAAQABAAIAAwAHAAkADAAMAAwADAALAA0ADgAPABAAEQASABIADwAP
AA4ACQAGAAQABAACAAAA////////AQABAAIAAgABAAAA/f/7//f/9v/2//b/+P/5//v/
/f/7//v/+//7//n/+f/5//n/+f/4//j/+P/4//j/+P/4//j/+v/6//v//P///wgAFAAe
ACsAQABXAGkAeAB8AG8AYABRAEoAQQAyACMACgDj/7j/h/9c/0L/Ov86/0L/U/9n/33/
kv+e/63/vP/J/8z/0//c/+X/7v/x//T/+P/6//v//P/9//7/AAACAAMABQAFAAMAAwAE
AAIAAgACAAIABAAFAAUABgAGAAYABgAHAAkACQAJAAkADAANAA0ADQANAAwACwAKAAwA
DQAQABIAEgASABMAEwATABMAFAAUABMAFQATABMAEgASABQAFAAXABgAGAAYABkAGwAc
AB0AHwAgACEAIgAkACUAJgAnACoALAAtADAAMwA2ADYANwA3ADkAOwA7AD4AQABCAEQA
RABDAEIAQgBEAEQARABDAEMAQwBBAD8AQABAAD8APgA9ADwAOQA4ADUANAAyADAALgAs
ACsAKAAlACQAIgAgAB4AGwAZABgAFgAWABUAFQARABEAEAAPAA0ADQALAAsACwAMAAwA
DAAKAAoACgAKAAgACQAJAAcACAAIAAgACAAGAAYABgAGAAgACAAIAAcABQAFAAUABQAF
AAYABgAFAAcACAAIAAcABQAFAAYABgAGAAcABwAIAAoACwALAAkACQAJAAkACQAJAAkA
CQAJAAsACwAMAAwADAALAAsACwALAAwADQANAAoACgAKAAoACgAKAAoACgAKAAoACgAK
AAsACgAKAAoACgAKAAoACgAIAAcABwAHAAkACQAJAAkABwAHAAYABQAFAAcACAAHAAYA
BQAEAAIAAQABAAIABAAEAAQABAAEAAMAAwADAAUABQAEAAQABgAFAAQABQAGAAcABwAH
AAcABwAKAAsADgAOAA4ADgAPABEAEgATABUAFQAVABQAEQARABAACwALAAoACwAKAAUA
AwACAAEAAwADAAQABAADAAIA///9//3//P/8//z//P/7//v/+//7//v/+//7//3//f/9
//3/+//6//r/+v/4//j/+P/4//z/+v/6//3//v8BAAgAFAAgAC0AQgBZAGsAeAB2AGsA
WgBLAEYAQQA2ACUACgDf/7L/hf9a/0D/OP88/0j/V/9r/3//kP+c/6v/uP/F/9D/2f/e
/+X/7P/v//L/9v/6//n/+v/7//z//f/+//7///8BAP////8AAAAAAAAAAAAAAQABAAAA
AAACAAQABgAJAAgABwAGAAUACAAJAAkACQAIAAgACAAIAAgABwAIAAgACwAMAA4ADwAN
AA0ADgAOAA0ADwANAA0ADgAOABAAEAATABQAFAAUABMAFQAWABcAFwAYABkAGgAcAB0A
HgAfAB4AIAAhACQAJwAqACoAKwAtAC8AMQAxADMANAA1ADYANwA3ADcAOAA2ADYANgA1
ADcANwA1ADMAMAAwAC8ALgAtACwAKQAoACcAJgAkACIAHgAcABsAGAAXABYAFAASABIA
EQARABIADQAMAAoACQAFAAUABAADAAQABQAEAAUAAgACAAEAAAACAAIAAgACAAEAAQAA
AP3//v/+//7//v/8//z//P/8//7//v/+//3////////////+//7//f/7//z//v//////
/P/7//v/+v/8//3//f/+//7///////3//f/9//3//f8BAAEAAQABAAIAAwAFAAYABAAB
AP///f/+/wAAAgADAP///v/9//z//f/+////AAACAAQABgAIAAQAAgABAAAA/v/+//7/
/v8AAP////////7//f/8//v//f/9//z/+//7//v/+//7//3//f/9//3//P/+//3//P/7
//r//P/7//v//P/+//7//v/+//z/+//7//v/+f/5//j/+P/9//3//f///wAAAQABAAEA
/////wIAAwAIAAgACAAIAAcACQAKAAsACwALAAsACgAJAAkACAADAAAA/v/+//z//P/7
//v/+//7//v//P/8//r/+v/4//f/9f/0//T/9P/0//P/8//z//P/8//z//P/9f/1//X/
9f/z//L/8v/y//L/8v/y//L/8P/u//D/8//2//n/AAAKABYAHwAwAEsAYwB4AHwAdQBk
AFMASABBADQAHwAAANf/qP9z/0j/MP8s/y7/Ov9N/2H/cf+C/5D/n/+s/7f/wv/N/9T/
2//i/+f/6v/u//D/8//0//X/9v/1//b/9v/3//n/9//3//j/9//2//X/9P/2//f/9//4
//j/+P/4//n//P/9//7////9//3//P/7//7//v/+//7//////wEAAgACAAIAAwADAAEA
AQACAAIAAwAFAAMAAwACAAIABAAEAAgACgALAAwADQAPABAAEQAQABAAEAAQABQAFQAW
ABcAFwAYABgAGgAdACAAIAAhACEAIwAlACUAJgAmACYAJgApACkAKQAqACwALAAsACsA
KQApACcAJQAmACYAJQAkACEAIAAdABwAHAAcABsAGgAXABQAEgAOAA8ADgAMAAoABwAF
AAQABAABAAAA/v/9//z//f/9//3/+//7//n/+f/5//r/+v/6//j/+P/4//j/9v/3//f/
9f/2//b/9v/2//T/9P/0//T/9P/0//T/8//1//X/9f/1//X/9v/2//X/9f/2//b/9f/z
//P/9P/0//T/9f/1//b/+P/5//n/9//3//f/9//3//v/+//7//v//f/9//7//v/8//v/
+//7//v//P/9//3//P/8//z//P/8//z//P/8//7//v/+//7/+//6//r/+v/6//r/+v/6
//r/+f/5//n/+f/5//n/+f/3//f/9v/1//b/9//4//n/9//5//n/9f/0//T/9P/0//T/
9P/z//P/9P/2//b/9v/2//T/8//z//P/9P/1//X/9v/3//f/9//5//r/+//7//v//f/9
/wAAAQACAAIAAgACAAMABQAGAAcABwAHAAcABgAFAAUABAD///z/+v/6//j/+P/3//f/
9//1//X/9v/2//b/9v/0//P/8//y//L/8v/x/+//7v/t/+7/7//w//H/7//v/+//7//v
/+7/7v/u//D/8P/w//D/7v/w//L/7//w//X//P8GABQAIQA2AFEAZwB2AHoAbwBcAEsA
QAA3ACoAFwD2/8v/nP9n/z7/LP8m/yr/OP9L/1//c/+G/5b/of+s/7X/xP/P/9T/2//k
/+v/7P/q/+z/7f/u/+//8P/y//T/9f/3//v/+f/5//r/+f/4//f/9v/4//n/+f/6//r/
+v/6//v//f/9//3//f/+//////////7//v/+//7//////wEAAgACAAIAAwADAAUABQAG
AAYACQALAAkACQAKAAoADAAMAA0ADgAOAA4ADAANAA0ADQAPABAAEQASABYAFwAYABkA
HAAeAB8AIgAiACQAIwAjACUAJwApACkALQAuAC8AMAAzADMAMwA0ADIAMgAyADEAMQAx
AC8ALQAqACoAKQAoACoAKgAoACgAJQAkACIAIAAeABwAGwAYABcAFgAUABIAEQAPAA4A
DgANAAwACgAJAAUABQAEAAMAAwADAAEAAQAAAAAA///+//7//v/+//7/AAABAAEA///8
//z//P/8//z//P/8//z//P/8//z/+//8//3//v////7//v/9//v//f/+//7//f/7//v/
/P/8//3///8AAAIAAgADAAMAAQABAAEAAQABAAUABQAFAAUAAwADAAQABAAEAAMAAwAD
AAUABgAHAAcABgAGAAYABgAGAAYABgAGAAQABAAEAAQABQAEAAQABAACAAIAAgACAAIA
AQABAAEAAwADAAMAAwAFAAUABAADAAMAAwADAAMAAQAAAAAAAAAAAAAA/v/9//3//v/+
//7//v/+/wAA////////AQABAAAAAAADAAMAAwAFAAUABQAEAAMABQAFAAgACQAMAAwA
DAAMAA0ADwAQABEAEQARABEAEAARABEAEAALAAcABAADAAAAAAD///////8BAAEAAgAC
AAAAAAD+//3/+//6//r/+v/6//n/+f/5//f/9//3//f/+P/5//r/+//4//b/9f/0//b/
9v/2//b/9P/2//j/9//4//3/BAAQABwAKQA+AFMAZwB4AHoAbQBcAE0ARAA/ADQAIwAI
AOH/sv+D/1j/Qv86/zr/Qv9P/2X/ef+K/5j/pf+y/8H/yP/P/9j/4f/o/+v/8P/2//j/
9//4//n/+v/6//r/+f/5//v/+f/5//r/+v/6//r/+v/8//3//f/+//7//v/+////////
///////+/////////wIAAgACAAIAAwADAAUABgAEAAQABQAFAAcABwAIAAgACQALAAkA
CQAMAAwADgAOAAwADAALAAoADAAPABEAEwASABIAEgASABUAFwAZABsAHAAeAB8AIgAh
ACQAJAAlACcAKQArACsAKwAsAC0ALgAyADMANAA2ADQANAA0ADMAMgAxAC4AKwArACwA
LAAsACsAKgAnACYAJQAkACIAIAAcABoAGQAWABcAFgAUABIADwANAAwADAAHAAYABAAD
AAIAAwADAAMAAQABAP/////+//7//f/8//r/+v/6//r/+P/5//n/9//3//j/+f/6//j/
+P/4//j/+v/6//r/+f/3//f/9//3//n/+v/6//n/+f/6//r/+f/7//v//P/8//z//f/9
//7//f/9//z/+f/7//v/+//7//3//f/9//3//////wAAAAAAAP////////3//v//////
AAAAAAAAAAD+//7//v/+//z//P/8//z//P/8//3//v/8//z//P/8//r/+f/5//n/+v/7
//z//f/7//v/+v/5//v/+//7//v/+f/5//n/+f/4//r/+v/6//j/+P/4//j/+P/3//f/
+P/6//r/+v/6//n/9//2//X/9//3//b/9v/5//n/+f/7//z//f/9//3//////wIAAwAG
AAYABgAGAAUABwAIAAkACwALAAsACgAGAAUAAwD9//v/+v/7//r/+v/5//n/+f/4//f/
9//2//b/9v/0//P/8f/w//D/8P/y//H/8f/x/+//7//v/+//8f/x//H/8f/v/+7/7v/u
/+z/7P/s/+z/8P/0//L/7//y//f//P8GABIAIQA4AFEAZQB0AHYAawBWAEkAQAA3ACoA
FwD6/9H/oP9r/0L/Lv8o/y7/Ov9N/1//c/+G/5T/n/+q/7X/wP/L/9T/2//i/+X/6P/s
/+z/7//w//H/8v/z//T/9P/1//b/8//y//L/9P/0//T/9P/2//f/9//4//r/+v/6//v/
+f/5//n/+f/6//v/+//7//z//P/8//z//f/9////AAAAAAAAAQABAP////8AAAAAAwAF
AAMAAwAGAAYACAAIAAgACAAHAAYACQALAAwADQANAA4ADwAQABIAEwAUABUAFAAWABcA
GgAbAB4AHgAfACEAIwAlACUAJQAmACcAKAApACkAKQAqACoAKgAqACkAKwArACkAJwAk
ACQAIwAiACEAIAAdABwAGgAYABUAEgATABIAEgAQAA0ADAAKAAgABwAFAAQABAABAAAA
/v/9//z//f/9//3/+//7//n/+f/4//j/9//2//b/9v/2//b/+P/5//n/9//z//L/8f/w
//L/8v/y//L/8v/y//L/8f/x//H/8f/x//H/8v/y//H/7//w//D/7//y//P/9f/2//X/
9f/0//T/8v/z//P/8f/1//X/9f/1//b/9f/0//P/9P/1//f/+P/4//f/9//3//X/9v/3
//f/9v/2//b/9v/2//b/9v/2//j/+P/4//j/+f/4//j/+P/2//b/9v/2//T/8//z//P/
9f/1//X/9f/z//P/8v/x//P/8//z//P/8f/x//H/8f/w//D/8P/w//D/8P/w//D/8P/w
//D/8P/u//D/8P/w//D/7v/t/+3/7v/w//D/8P/w/+//7f/s/+v/7P/t/+3/7v/v/+//
7//x//L/8//z//P/9f/1//j/+f/7//r/+f/4//r//f///wEAAwADAAMAAgD+//3/+//1
//L/8P/w/+7/7v/t/+3/7f/t/+3/7v/u/+7/7v/s/+v/6f/o/+j/6P/q/+n/6f/p/+n/
6f/p/+n/5//n/+f/5//p/+j/6P/o/+j/6P/o/+j/6P/o/+j/6f/q/+//9v/+/wgAGQAu
AEUAWwBwAHYAbwBeAE8ARAA/ADIAGQD4/83/nP9l/zr/Jv8g/yT/MP9B/1X/a/98/4j/
lf+m/7H/uP+//8j/0//Y/9v/3v/i/+b/5//o/+n/6v/p/+r/6v/r/+7/7f/u//D/7v/u
/+7/7v/v/+//7v/u//H/8v/z//X/8//z//P/8//0//X/9f/1//j/+P/4//j/9//3//n/
+v/6//r/+//7//z//f///wAAAAABAP7//f/8//z//v/+/wEAAgACAAIAAwAFAAYABwAF
AAYABwAIAAsADQAPABEAEAASABMAFgAXABoAGgAbABsAHQAfAB8AIgAkACYAKAAnACcA
JwAoACgAKAAoACcAJwAnACUAIwAkACQAIwAiAB8AHgAbABoAGgAaABkAGAAWABQAEwAQ
AA0ADAAKAAgACAAHAAcACAAFAAQAAgABAP7//f/7//n/+f/5//f/9//4//j/9//2//j/
+P/4//j/9//3//b/8//0//T/9P/0//T/9P/0//T/9P/0//T/8//z//P/8//z//X/9v/2
//X/9P/0//P/8f/z//P/9P/0//T/9f/1//b/9v/3//f/9f/5//n/+f/5//v/+//7//v/
+f/5//r/+v/8//v/+//7//n/+v/7//v//P/8//z//P/6//r/+v/6//z//P/8//z/+//6
//r/+v/8//z//P/8//r/+f/5//n/9//3//f/9//5//n/+P/3//f/9//3//f/+P/5//r/
+//4//j/+P/4//b/9v/2//b/9v/2//b/9v/2//b/9v/1//f/9//3//f/9//2//b/9v/0
//T/9v/3//f/9//4//j/+v/8//3//v8AAAEAAgAEAAQABAAEAAQABQAGAAUABAAFAAQA
BAAEAP///P8AAP7//f/8//v/+v/5//j/9//2//b/9v/2//b/9P/0//T/9P/y//L/8v/y
//D/8P/w//D/8v/y//L/8v/y//L/8v/y//D/8P/w//D/8P/w//D/8P/x//L/8//0//j/
+v/8/w==
         </WaveFormData>
      </LeadData>
      <LeadData>
         <LeadByteCountTotal>10000</LeadByteCountTotal>
         <LeadTimeOffset>0</LeadTimeOffset>
         <LeadSampleCountTotal>5000</LeadSampleCountTotal>
         <LeadAmplitudeUnitsPerBit>4.88</LeadAmplitudeUnitsPerBit>
         <LeadAmplitudeUnits>��V</LeadAmplitudeUnits>
         <LeadHighLimit>2147483647</LeadHighLimit>
         <LeadLowLimit>268435456</LeadLowLimit>
         <LeadID>V3</LeadID>
         <LeadOffsetFirstSample>0</LeadOffsetFirstSample>
         <FirstSampleBaseline>0</FirstSampleBaseline>
         <LeadSampleSize>2</LeadSampleSize>
         <LeadOff>FALSE</LeadOff>
         <BaselineSway>FALSE</BaselineSway>
         <ExcessiveACNoise>FALSE</ExcessiveACNoise>
         <MuscleNoise>FALSE</MuscleNoise>
         <LeadDataCRC32>3385482190</LeadDataCRC32>
         <WaveFormData>
+f/5//n/+P/1//T/8v/x//H/8f/x/+//7//w//D/8P/u/+7/7v/t/+//7//v/+//7//u
/+7/7v/t/+3/7f/t/+3/7//v//D/9v/+/wsAGgAuAEYAXgB0AH0AeQBvAGcAYwBlAF8A
TwA0AAoA0P+T/1r/Nf8i/yD/KP84/0n/XP9x/4L/kv+f/67/uv/D/8r/0v/Z/93/3//f
/+H/5P/l/+b/5//q/+v/6//s/+z/7P/t/+3/6v/q/+v/6//v/+//7//x//H/8f/x//L/
8P/w//D/8P/y//L/8v/y//X/9f/1//b/9v/2//j/+f/5//r/+v/6//r/+v/7//z//P/9
//3//f///wAAAAAAAP//AAAAAAAAAgADAAUABgAEAAQABQAHAAcACAAIAAsACwANAA4A
DwARABIAEwAUABcAGQAaABsAHAAdAB4AHwAfAB8AHwAhACEAIQAgAB8AHQAdABsAGwAc
ABsAGgAZABcAFQATABAAEgARABAADgAMAAsACwAIAAcABgAEAAIAAwACAAEAAAD9//z/
+//6//v/+v/5//j/+P/4//f/9v/0//P/8//z//X/9f/z//P/9P/0//P/8v/z//P/8//z
//P/8//z//L/8P/w//D/8P/y//L/8v/y//D/8P/v/+//8f/x//H/8f/v/+//7//w//D/
8f/x//H/8//0//T/9f/0//P/8v/x//X/9f/1//b/9v/2//f/9//3//f/9//3//X/9f/3
//f/9//3//f/9//3//f/9//3//j/+P/4//j/9v/0//T/9P/1//X/9f/1//P/8//z//P/
8//z//P/8v/0//T/9P/z//H/8f/x//H/8f/x//T/8//y//H/8P/y//L/8v/x//D/7//u
/+3/7//u/+7/7//t/+3/7f/u/+//7//v//H/8//0//X/9f/z//P/9f/3//r/+v/5//n/
+//8//7//v8AAAEAAgADAAMAAgABAP7/+v/3//X/8v/w/+7/7v/u/+7/7v/v/+//7f/s
/+v/6v/o/+f/5//n/+n/5//n/+j/6P/o/+j/6P/m/+X/5f/l/+f/5//n/+b/5P/k/+X/
5f/l/+X/5//n/+X/5v/w//z/AwAQACIAOgBSAGgAdwB5AHMAZwBfAFsAVQBHACwAAADK
/4//Vv8r/xj/Fv8i/zL/Rf9a/2//fv+M/5v/qP+y/7n/wP/M/9P/1//b/93/4f/g/+H/
4v/j/+T/5f/l/+b/5v/m/+f/5//o/+j/6f/p/+v/6//r/+3/7f/t/+3/7v/s/+z/7P/s
/+7/7v/u/+7/7//v/+//8P/w//D/8v/z//X/9v/2//b/9v/2//f/+P/4//n/+f/5//v/
/P/8//z/+//8//z//P/+////AQACAAAAAAABAAMAAQACAAIABQAGAAkACwANAA4ADgAO
AA4AEQATABQAFQAUABUAFgAXABkAGQAZABsAGQAZABgAFwAVABUAEwATABQAEwASABEA
DgANAAwACgAKAAkACAAGAAYABQAFAAIAAgACAAEAAAD///7//f/8//n/+P/3//b/9//2
//X/9P/0//T/8//y//L/8f/x//H/8f/x/+//7//w//D/7//u/+3/7f/t/+3/6//r/+v/
6v/q/+r/6v/q/+r/6v/q/+r/6v/q/+n/6f/p/+n/6f/p/+v/6//r/+z/7P/t/+3/7f/s
/+z/6//r/+z/7f/u/+//8f/x//H/8v/w//D/8f/x//H/8f/x//H/8//z//X/9f/x//H/
8f/x//P/8//z//P/9P/0//T/9P/z//D/7//u/+//7//v/+//8f/x//H/8f/v/+//7//u
//D/8P/w/+//7//v/+//7//x/+//7f/v/+7/7v/u/+7/7v/s/+z/7P/r/+z/7f/u/+//
7//u/+7/7//t/+3/7f/u//D/8f/y//X/9f/2//f/9//3//f/+f/7//z//P/7//v//f/+
/wAAAAADAAMAAwADAAEAAAD///z/+//5//j/9v/y//D/8P/w//D/8P/x//H/8//y//H/
8P/u/+3/7f/t/+3/6//r/+z/7v/u/+7/7v/w/+//7//v/+7/7f/s/+r/6//s/+7/7//v
/+//7//v//P/9v/8/wQADwAeADIASABeAHYAhQCDAHsAcwBrAGUAYQBPACwA+P++/3//
TP8r/yD/Jv8y/0L/Vf9s/4H/kP+c/6n/tv/A/8f/0P/Y/9//4//p/+3/7f/w//H/8v/z
//L/8//z//T/9v/2//f/9//0//T/9f/1//n/+f/5//v//f/9//3//v/+//7//v/+//7/
/v/+//7/////////AAAAAAAAAgADAAUABgAGAAYABgAGAAcACAAJAAsADAANAAsADAAM
AAwACwAMAAwADAANAA8AEgAUABYAFgAXABkAFwAYABgAGwAbAB0AHgAfACEAIgAjACQA
JgApACsALQAuAC8AMAAxAC8ALwAvADEAMQAxADAALwAxADEALwAvAC4ALQAsACsALAAr
ACoAKAAoACcAJgAkACEAHwAeABoAHAAcABsAGgAbABoAGQAYABcAFgAVABQAEwASABEA
EAASABIAEQAQAA4ADQANAA0ADwAPAA0ADQAQABAADwAOAAsACwALAAsACwALAAsACgAM
AAwADAAMAAsACgAJAAgACQAKAAoACwANAA0ADQANAAsACwALAAwADQAPABAAEQATABQA
FAAVABQAEwASABEAFQAVABUAFgAUABQAFQAVABYAFwAYABkAGQAZABsAGwAZABkAGQAZ
ABsAGwAbABsAGgAaABoAGgAcABoAGgAaABcAFwAXABcAFwAXABcAFwAYABkAGgAaABgA
GAAYABcAGwAXABYAFgAWABYAFgAYABgAGAAXABkAGQAZABkAFwAWABYAFwAXABcAFwAY
ABcAFwAXABkAGwAcAB0AHQAdAB0AHwAhACYAJgAlACUAJQAmACgAKAAqACsALAAtAC0A
LAArACgAIwAhACAAHgAeABwAHAAcABoAGgAbABsAHAAcABwAHAAYABcAFwAXABcAFQAV
ABYAFgAWABYAFgAVABMAEgARABIAEwAUABQAFAAUABUAFQAVABUAFQAXABkAGgAeACQA
LQA6AEoAZAB+AJQApQCpAKEAkwCJAIcAhQB7AGoATAAaAN//pP9v/1L/Sv9K/1T/af+E
/5n/qP+4/8n/1v/g/+v/+P8AAAUACQALAA8AEwAUABUAFgAXABoAGwAbABwAGgAaABsA
GwAbABwAHgAfACEAIQAhACMAIwAjACMAJAAkACQAJAAkACYAJgAmACYAJwAnACcAKAAp
ACoALQAvAC4ALgAtACwALAAsAC0ALgAsAC0ALQAtAC4AMAAxADIAMQAyADIAMgAyADMA
NQA2ADgAOAA5ADsAOwA8ADwAPwA/AEEAQgBDAEYASABKAEwATQBPAFAAUQBQAFEAUgBT
AFUAVQBVAFcAWQBZAFgAVwBXAFcAVQBVAFIAUQBQAE8ATgBNAEwASgBKAEkASABGAEQA
QwBDAEAAPgA+AD0APAA5ADgANwA2ADMAMgAxADAALQAsACsAKgAsACwAKwAqACoAKQAp
ACkAKAAnACQAIwAmACYAJQAkACMAIwAjACMAJQAlACUAJAAiACIAIgAiACIAIgAiACIA
IAAgAB8AHwAhACEAIQAhAB8AHwAfACAAHgAfAB8AHwAhACIAIgAjACMAIwAjACMAJAAj
ACIAIgAkACQAJQAlACcAJwAnACcAJQAlACcAJwAjACMAIwAjACMAIwAjACMAJAAkACQA
JAAkACIAIgAiACEAIQAhACEAIQAhACEAIQAhACEAIQAgACAAIAAgAB8AHwAfAB8AHwAd
AB4AHgAeAB4AHgAeAB4AHgAdABsAGwAbABsAGwAaABoAGwAZABkAGQAaAB0AHQAdAB8A
HwAgACEAIQAfAB8AIQAjACgAKAAnACcAKQAqACwALAAtAC0ALQAtACsAKgApACYAIwAh
ACAAHgAcABoAGgAaABgAGAAZABkAGwAaABkAGAAWABUAFQAVABMAEQARABIAEgASABIA
EgAQAA8ADwAPABAAEQASABIAEAAQABEAEQAVABEADwAPABEAEgAYAB4AKQA4AEoAYgB8
AJIAnwCjAJsAjwCHAIUAgwB5AGAAOAAEAMX/iv9f/0j/QP9G/1b/bf+C/5P/ov+y/8H/
zv/c/+P/6P/0//3///8BAAUABwAGAAcACAAJAAoACwALAAwADAAMAA0ADQAOAA4ADwAP
ABEAEQARABMAEwATABMAFAATABIAEQAQABQAFAAUABQAEwATABMAFAAWABYAGAAZABgA
GAAXABYAFwAYABoAHAAeAB8AHwAfABwAHAAbABoAHQAeAB4AHgAgACEAIwAkACQAJAAl
ACcAJgAmACUAJwAnACkAKgArAC0ALgAvADAALwAxADIAMwAyADMANAA1ADgAOQA6AD0A
PAA7ADkANwA5ADkANwA3ADQAMwAyADEAMAAvAC4ALAAqACkAKAAmACYAJQAlACIAIgAi
ACEAIAAdABwAGwAaABkAGAAXABYAFQAUABMAEgAQABAADwAOABAADwAPAA8ADQANAAsA
CwAOAA4ADQAMAAsACwALAAsACQAJAAkACAAGAAYABgAGAAYABgAGAAYABgAGAAUABQAD
AAMAAwADAAUABQAFAAYABAAFAAUABQAFAAYABgAHAAUABQAFAAUACQAJAAkACgAKAAoA
CwALAAsACwALAAsACwALAA0ADQALAAsACwALAAkACQAJAAkACAAIAAgACAAKAAgACAAI
AAcABwAHAAcABwAHAAcABwAFAAUABQAEAAYABgAGAAUABQAFAAUABQAEAAMAAgABAAAA
AgAEAAQABAAEAAQABAAEAAMAAgABAP//AQABAAEAAQD///7//v////3//f/9//7/////
////AQADAAQABQAFAAcABwAJAAsADgAOAA0ADQAPABAAEgASABIAEQAQAA8ADAAKAAgA
BAADAAEAAAD+//7//P/8//z/+v/6//v/+//7//r/+f/4//b/9f/1//X/9//1//X/9v/0
//T/9P/0//L/8f/x//H/7//v/+//7v/w//D/8f/x//H/8f/x//H/8//4/wAACgAVACYA
PgBWAGoAfACDAIEAeQBzAG0AaQBfAEkAIADo/7D/c/8+/yf/Jv8u/zr/Tv9h/3L/g/+S
/6D/rf+4/8D/yf/Q/9b/3f/h/+X/5f/n/+r/6//s/+3/7v/v/+//8P/w//D/8f/x//D/
8P/x//H/8//z//P/9f/1//X/9f/2//b/9v/2//b/9v/2//b/9v/5//n/+f/6//r/+v/8
//3//f/+//7//v/+//7///8AAAAAAQABAAEAAQACAAIAAgADAAQABAAEAAIAAwAFAAYA
CAAIAAkACwALAAwADAAPAA0ADwAQABEAEQASABMAFAAXABkAGgAbAB4AHwAgACEAIAAf
AB4AHwAhACEAIAAfAB8AHwAdAB0AGgAZABgAFwAYABcAFgAUABYAFQAUABIAEgARABEA
DgAOAA4ADQAMAAsACgAJAAgABwAGAAUABAAFAAQAAwACAAQABAADAAIAAgABAAEAAQAB
AAEA/////wAAAAD///7//f/9//3//f/////////+//7//v/+//7//v/+//7//v/8//z/
+//7//z//f/+////////////AAACAAMAAwADAAMABAAEAAUABwAHAAcABwAHAAcABwAI
AAgACAAJAAkACQAJAAkACQALAAsADQANAAsACwALAAsADQANAA0ADQANAAwACwAKAAoA
CAAIAAgACQAJAAkACQAJAAkACQAJAAoACwAMAAwACgAKAAoACQAJAAkACQAJAAoACwAM
AA0ADAAKAAgACgAMAAwADAAMAAoACgAKAAkABwAHAAcABwAJAAgACAAJAAkACQAJAAoA
CQAJAAkACwANAA4ADwAPABEAEQATABUAGAAYABcAFwAZABoAHAAcAB8AHwAfAB8AHQAc
ABsAGAATABEAEAAOAA4ADAAMAAwADAAMAA0ADQANAAwACwAKAAYABQAFAAUACAAHAAgA
CgAIAAgACAAIAAYABQAFAAUABwAHAAcABgAGAAYABwAHAAcACQAJAAkACQAMABYAIgAt
ADoAUABoAHwAkACZAJUAiQB/AH0AdwBtAF8AQAAQANr/of9s/0v/Pv86/0b/WP9t/4T/
mf+o/7b/x//U/9j/3f/m//D/+f/9////AQAFAAYABwAIAAkACwANAA4AEAAOAA4ADwAP
AAwADAANAA0AEQARABEAEwATABMAEwAUABQAFAAUABQAGAAYABgAGAAXABcAFwAYABoA
GgAcAB0AHQAeAB4AHgAeAB4AHwAgACAAIQAhACEAHwAgACAAIAAiACQAJQAmACYAJwAp
ACoAKgAqACsALQAvADAAMAAzADMANQA2ADcAOgA8AD4AQAA/AEEAQgBDAEUARwBJAEsA
SgBJAEgASQBLAEsASgBJAEkASQBHAEcARgBFAEQAQwBDAEMAQwBCAEEAPwA9ADoAOAA3
ADcANAAyADIAMQAwAC4ALAAqACgAKQAoACcAJgAlACQAIwAiACAAIAAfAB4AIAAfAB8A
HwAdAB0AGwAbABwAHAAbABoAGwAbABsAGwAZABkAGQAYABgAGAAYABgAFwAWABUAFAAW
ABYAFQAVABcAFwAXABcAFwAXABcAGAAWABcAFwAXABkAGgAaABsAGgAZABgAFwAZABkA
GQAaABoAGgAbABsAHQAdAB0AHQAdAB0AHwAfABsAGwAbABsAGwAbABsAGwAaABoAGgAa
ABwAGgAaABoAGQAZABkAGQAXABcAFwAXABkAGQAZABgAFgAWABYAFQAVABcAGAAWABYA
FgAWABYAFgAWABUAFQAVABUAFQAVABQAFAAVABUAFQAVABYAFgAVABQAFQAVABYAFwAX
ABcAFwAZABsAIAAgAB8AHwAhACIAJAAkACUAJQAlACUAIwAiACEAHgAcABsAGwAaABUA
EgARABAAEgASABMAEwASABAADgAMAAwACwALAAsACQAHAAcACAAIAAgACAAIAAoACQAJ
AAkABwAHAAcABgAEAAQABQAFAAcABQAFAAcACQAMABQAIAArADoAUABoAH4AjACRAI0A
gwB5AHUAdwBxAF8APAAIAND/mf9m/0P/OP86/0b/WP9t/4L/lf+k/7L/wf/M/9b/3//k
/+z/8//3//n/+////wAAAQACAAMAAgADAAMABAAGAAYABwAHAAYABgAHAAcACAAHAAYA
BwAKAAsADAAOAA0ADAALAAoADgAOAA4ADgAPAA8ADwAQAA8ADgAPAA8AEQASABIAEgAS
ABIAEwAUABIAEwATABMAFQAWABYAFgAXABgAGAAYABYAFwAZABoAGgAaABsAHQAfACAA
IAAjACEAIwAkACUAJwAoACkAKgArAC0ALgAvADAAMQAyADMAMwAzADMANQAzADMAMgAx
ADEAMQAvAC8ALAArACoAKQApACkAKQAoACcAJQAjACAAHgAdAB0AGgAaABoAGQAYABkA
GAAXABYAEwASABEAEAANAAwACwAKAAsADAAMAAwACwAJAAgABwAJAAkABwAHAAYABgAF
AAQABQAFAAUABQADAAMAAwACAAQABAAEAAQABAAEAAQABAACAAIAAQABAAMAAwADAAMA
AgABAAAAAAAAAAEAAQABAAEAAgACAAMAAwADAAMAAwAHAAcABwAIAAoACgALAAsACAAH
AAYABQAGAAcACgALAAcABQADAAEAAgADAAQABQAJAAoACwAMAAsACAAHAAYAAwADAAMA
AwADAAMAAwADAAEAAQABAAAAAgACAAIAAQD//////////wEAAQABAAEAAAACAAAAAAAA
AAAAAAAAAAAA//////////////3//P/8//3//f/9//3//v////////8BAAEAAgADAAMA
AQABAAMABQAKAAoACQAJAAkACgAMAAwACwALAAsACwALAAoACQAGAAEA///+//z/+v/4
//j/+P/6//r/+//7//v/+v/5//j/9P/z//P/8//z//H/8f/y//L/8v/y//L/9P/z//P/
8//x//H/8f/w//D/8P/x//H/7//t/+3/8f/1//r//v8KABUAIAAwAEgAYgB4AIMAhQB7
AG8AZwBjAFsARwAkAPL/uv+B/0z/L/8k/yb/Mv9G/1n/bP99/4z/mv+p/7T/vv/H/9D/
1v/d/+H/4//n/+n/6v/r/+z/7f/s/+3/7f/u/+7/7v/v/+//7P/s/+3/7f/t/+3/7f/v
//H/8f/x//L/8//0//X/9v/1//T/8//y//T/9f/2//j/9v/2//j/+f/5//r/+v/6//j/
+P/5//r/+v/7//v/+//7//z//P/8////AAAAAAAAAAABAAMABAACAAIAAwAFAAUABgAG
AAkACAAJAAkACQANAA4ADwAQAA8AEQASABMAEQARABEAEQATABMAEwAVABUAFQAUABMA
EwATABEAEQAQAA8ADgANAAwACwAKAAgACgAJAAgABgACAAEAAQD+//7//v/9//z/+//6
//n/+P/3//b/9f/0//b/9v/2//b/9P/0//P/8v/0//P/8//z//H/8f/v/+//7v/u/+3/
7P/t/+3/7f/t/+z/6//q/+j/6v/q/+r/6v/s/+z/7P/s/+z/7P/r/+v/6//r/+v/6//r
/+v/6//s/+z/7f/t/+3/7//w//D/8f/v/+//7//v//P/8//z//T/9v/2//f/9//1//X/
9f/1//P/8//1//X/9f/1//X/9f/1//X/9f/1//b/9v/2//b/9P/y//L/8v/z//P/8//z
//P/8//z//P/8//z//P/8v/y//L/8v/x//P/8//z//P/8//z//P/8f/w//D/8P/w//D/
8P/w//D/7//x//H/8f/x//H/8P/w//H/8f/x//H/8v/z//P/8//1//X/9v/3//f/+f/5
//v//f8AAAAA/////wEAAgAEAAQABQAFAAUABQADAAIAAQD+//v/+f/4//b/9v/0//T/
9P/y//L/8//z//X/9P/z//L/8v/x//H/8f/u/+v/6v/q/+v/7P/t/+7/7v/t/+3/7f/v
/+//7//u//D/8P/x//H/7f/x//H/7f/v//b//P8IABUAIgA4AFIAaAB6AIUAgwB3AGkA
YwBfAFcAQQAaAOb/rv9z/0L/Kf8e/yL/NP9I/1v/cP+D/5T/oP+r/7j/xP/N/9T/2v/h
/+f/6f/p/+v/6v/r/+z/7f/v//H/8v/0//X/9v/4//n/9v/2//f/9//3//f/9//5//n/
+f/5//r//P/8//z//P///wAAAQACAAAA///+//7/AAAAAAIAAwADAAQABAAEAAQABAAF
AAYACAAJAAkACQAJAAoACgAKAAsADAAMAAwACwALAAwADAAOAA4ADwARABIAFAAVABkA
GwAdAB4AHwAgACAAIAAgACEAIwAkACUAKAApACoAKwAtAC0ALQAvAC0ALQAsACsAKwAr
ACkAKQAoACcAJgAlACUAJQAlACQAIgAhACAAHgAaABkAGQAWABgAGAAXABYAFQAUABMA
EgATABIAEQAQAA0ADAALAAoACgAKAAkACAAIAAcABwAHAAkACQAHAAcACgAKAAkACAAF
AAUABQAFAAUABQAFAAQABAAEAAQABAAFAAYABwAIAAcABgAEAAMABQAFAAUABQAFAAUA
BQAGAAcACQAKAAsACwAMAAwADQALAAsACwALAA8ADwAPABAADgAOAA8ADwAPAA8ADwAP
ABEAEQATABMAEwATABMAEwATABMAEwATABMAEgARABAAEgAQABAAEAAPAA8ADwAPAA8A
DwAPAA8ADwAPAA8ADgAQABAAEAAPAA8ADwAPAA8ADwAMAA4ADgAOAA4ADQAMAAsACQAL
AAsACwALAA0ADAAMAA0ADQANAA0ADgAPAA8ADwARAA8AEAARABEAEQARABMAFQAYABgA
FwAXABsAHAAeAB4AHQAdAB0AHQAcABwAHAAaABYAEwARAA4ADgAMAAwADAAMAAwADQAN
AA0ADAALAAoABgAFAAUABQAFAAMAAwAEAAIAAgACAAIABAADAAMAAwACAAEAAAD+//7/
/v////////8BAAMAAwADAAgADgAaACcANgBKAGIAeACKAJMAjQCDAHcAcwBzAG0AWwA6
AAgAzv+X/2b/Rf84/zb/Pv9Q/2X/ev+N/57/qv+5/8j/0P/V/97/6P/v//H/9f/7//v/
/P/9//7//////////v/+/wAAAAABAAEAAAAAAAEAAQADAAMAAwAFAAMAAwADAAQABgAG
AAYABgAGAAYABgAGAAkACQAJAAoACgAKAAwADQALAAwADAAMAAwADAANAA4ADgAPAA8A
DwARABIAEgASABAAEAAPAA4AEAARABMAFAASABIAEwAVABYAGAAZAB0AHQAfACAAIQAh
ACIAIwAkACUAJwAoACkAKgArACwALQAvAC8ALwAxADEAMQAwAC8ALgAtACoAKQAqACkA
KAAnACYAJQAkACIAIgAhACAAHgAaABkAGQAWABgAGAAXABYAEwASABEAEAAOAAwACgAI
AAgACAAIAAgACAAIAAcABgAGAAUABQAFAAMAAwABAAEAAAAAAP///v//////////////
//////7/AAAAAAAAAAD///7//f/8//z//P/7//v/+//7//v/+//9//3//f/+//7/////
/////f/+//7////9//3//f/9/////////wAAAAAAAAEAAQABAAEAAQABAAEAAQADAAMA
AwADAAMAAwABAAEAAQABAAIAAgACAAIABAACAAIAAgABAAEAAQABAAAA///+//3//v//
/wAAAAD+//7//v/9/////////////f/9//3//f/6//z//v/+//3//P/7//r/+v/6//r/
+f/7//v/+//7//r/+P/3//f/9//3//f/+P/5//n/+f/7//v//P/9//3//f/9////AQAE
AAQAAwADAAUABgAIAAgACQAJAAkACQAGAAQAAgD+//z/+//7//r/+P/2//b/9v/0//T/
9f/1//X/9P/z//L/8P/v/+//7//x/+//7//w/+//7v/t/+z/7f/t/+7/7//t/+3/7f/s
/+r/6v/r/+v/7f/x/+//7f/v//T/+v8CAAsAGgAwAEgAYAByAHsAdwBrAF8AWwBXAE0A
PQAYAOT/rP9z/0L/I/8a/x7/Lv8+/1H/Zv97/4j/lP+h/6r/tv+//8j/0P/V/9n/2//f
/+H/4v/j/+T/5f/m/+f/5//o/+f/5v/m/+X/5v/m/+f/5//p/+n/6f/r/+3/7f/t/+7/
7P/s/+z/7P/u/+7/7v/u/+3/7f/t/+7/8P/w//L/8//x//L/8v/y//D/8P/x//L/9P/1
//X/9f/1//b/9v/2//X/9v/2//b/+P/5//v//P/8//z//f////3//v/+/wEA//8BAAIA
AwAFAAYABwAIAAcACQAKAAsADAANAA4ADwANAA0ADQAPAA8ADwAOAA0ADQANAAsACwAK
AAkACAAHAAgABwAGAAQAAwABAP///P/9//3//v/8//r/+v/5//j/9//2//X/9P/z//L/
8f/w//D/8P/w//D/7v/u/+3/7P/q/+n/6f/p/+n/6f/n/+f/6v/q/+n/6P/l/+X/5f/l
/+X/5f/l/+T/5P/k/+T/5P/k/+T/5P/k/+T/5P/j/+P/4f/h/+H/4f/i/+P/5P/m/+X/
5f/k/+P/4//k/+T/5f/n/+f/5//n/+b/5f/k/+T/5f/m/+j/6f/p/+n/6f/p/+f/5//p
/+n/5//n/+f/5//n/+f/5//n/+r/6v/q/+r/6v/o/+j/6P/l/+X/5f/l/+X/5f/l/+X/
4//j/+P/4v/i/+L/4v/h/+P/4//j/+P/4f/h/+H/4f/i/+L/4v/i/+D/4P/g/+D/3//h
/+H/3//e/+D/4P/g/+D/3v/e/97/3f/f/9//3//f/93/3P/c/93/3//f/9//4P/f/9//
3//h/+H/4v/j/+P/5P/l/+j/6//t/+z/6v/p/+3/7v/w//D/8//z//P/8//u/+z/6v/m
/+P/4f/g/97/3v/c/9z/3P/e/97/3//f/9//3v/d/9z/2v/Z/9n/2f/b/9n/2f/a/9j/
2P/Y/9j/2v/Z/9n/2f/b/9v/2//a/9j/2P/Z/9n/2f/Z/9v/2//d/+L/6P/w//n/DAAi
ADYATABkAG8AbQBlAFsAVQBTAEsANQAOANr/ov9l/zL/Gf8O/xL/IP8y/0X/XP9v/3z/
iP+Z/6T/rP+x/7j/xP/L/8v/zf/T/9f/2P/Z/9r/2//a/9v/2//c/97/3v/f/9//4P/g
/+H/4f/g/9//3v/f/+D/4f/i/+T/5P/k/+T/5P/m/+b/5v/m/+n/6f/p/+r/6P/o/+r/
6//t/+7/7v/u//D/8P/x//L/8f/x//D/7//t/+7/7v/u//D/8v/z//T/9P/1//f/+P/2
//b/9//5//v//P/8/////f///wAAAQAFAAYABwAIAAcACQAKAAsADgAPABAAEQARABEA
EQATABMAEwASABEAEwATABEAEQAQAA8ADgANAAoACQAIAAYABwAHAAcABgAEAAMAAwAA
AP7//v/9//z//P/8//z//P/9//z/+//6//j/9v/0//L/9P/0//P/8v/y//H/8f/x//P/
8//x//H/8P/w/+//7v/t/+3/7f/t/+3/7f/t/+z/7P/s/+z/7P/s/+z/7P/s/+7/7v/t
/+3/6//r/+v/6//t/+3/7f/u/+7/7//v/+//7//w//D/8f/z//P/8//z//f/9//3//j/
9v/2//f/9//5//n/+f/5//f/9//5//n/+f/5//n/+f/5//n/+f/5//r/+v/6//r/+P/2
//b/9v/3//f/9//3//f/9//3//f/9f/1//X/9P/2//b/9v/1//P/8//z//P/9v/3//j/
+f/3//b/9f/0//T/9P/0//T/9f/1//X/9f/1//X/9f/1//X/9P/0//T/8//0//X/9v/0
//T/9f/2//f/9//5//n//P/9//3//f8AAAAAAgACAAMAAwADAAMAAwAEAAMAAgADAAIA
AwAEAAEA/v8BAAAA/f/8//v/+v/5//j/9//2//T/9P/0//T/9P/0//T/9P/z//L/8f/w
//D/8P/w//D/8P/w//D/8P/y//L/8v/y//H/8P/v/+7/7v/u/+7/7v/x//L/8//0//f/
+v/9/w==
         </WaveFormData>
      </LeadData>
      <LeadData>
         <LeadByteCountTotal>10000</LeadByteCountTotal>
         <LeadTimeOffset>0</LeadTimeOffset>
         <LeadSampleCountTotal>5000</LeadSampleCountTotal>
         <LeadAmplitudeUnitsPerBit>4.88</LeadAmplitudeUnitsPerBit>
         <LeadAmplitudeUnits>��V</LeadAmplitudeUnits>
         <LeadHighLimit>2147483647</LeadHighLimit>
         <LeadLowLimit>268435456</LeadLowLimit>
         <LeadID>V4</LeadID>
         <LeadOffsetFirstSample>0</LeadOffsetFirstSample>
         <FirstSampleBaseline>0</FirstSampleBaseline>
         <LeadSampleSize>2</LeadSampleSize>
         <LeadOff>FALSE</LeadOff>
         <BaselineSway>FALSE</BaselineSway>
         <ExcessiveACNoise>FALSE</ExcessiveACNoise>
         <MuscleNoise>FALSE</MuscleNoise>
         <LeadDataCRC32>3065835833</LeadDataCRC32>
         <WaveFormData>
BAAEAAMAAwAEAAIAAAAAAP7//v/9//3/+//7//v/+//8//z//P/7//3//f/9//3//f/9
//z//P/7//v//P/8//7//v/9////AQAGABAAHgAsAD8AVABsAIAAjgCdAK0AuQDJANEA
ygCxAIQASAAFAMT/kf9w/2H/Zf9x/33/if+a/6f/sv+9/8r/0//Z/9//4//n/+v/7f/v
//H/8//0//X/9f/1//b/9//5//v/+f/5//n/+f/4//f/9v/5//r/+v/6//z//P/7//v/
+v/4//f/9//7//v/+//7//3//f/9//3//f/9//3//f/8//7//v/+//3//f/+//////8B
AP7//v8BAAEAAQABAAAAAAAAAAAAAgACAAQABAAEAAQABAAGAAQABQAFAAUABwAHAAgA
CAAIAAkACgALAA0ADgAPAA8AEQARABEAEwARABEAEgATABMAEwATABMAEAAPAA8ADgAQ
ABEAEQAQAA4ADgAMAAwADQANAA0ADAAJAAkACAAIAAgACAAHAAcABwAGAAYABgAFAAQA
BAADAAEAAQD///////////7//v/9//3//f/8//z//f/9//3//f/9//z//P/7//v/+//7
//3//f/8//z/+v/6//r/+v/6//r/+v/6//r/+v/6//r//P/8//z/+//7//v/+//8//z/
/P/9//3//f/+//7//v/8//z//f/9////AAAAAAAA/////wAAAAAAAAAAAAAAAP7//v/+
//7/AAAAAAAA//8BAAEAAgACAAEAAQABAAEAAAD+//3//P/9//7////+//7//v/+////
/f/+//7//v////7//v/9//v//P/8//z//v/+//7//P/8//z//P/7//v/+//7//v/+//7
//v/+//6//r/+//6//n/+P/3//n/+f/5//r/+//9////AAAAAAAAAQADAAIAAQABAAMA
AQADAAQABQAJAAoACgAKAAwACgAKAAkABAADAAEA///8//v/+v/6//n/+P/5//j/9//3
//b/9P/y//L/8v/y//P/8//z//P/8f/x//L/8v/w/+//7//v//D/8f/y//P/8P/w//H/
8f/y//T/9v/0//P/8//7/wIABgAQACAALwA+AFIAZgB4AIcAjwCXAKMAqQCmAJEAZAAs
APP/uv+H/2b/W/9f/2v/d/+F/5b/of+q/7f/wv/J/83/0//b/9//4//l/+f/6f/r/+z/
7f/t/+3/7v/v//H/8f/v/+//7//u/+7/7v/u//H/8v/y//L/8v/y//H/8f/z//L/8v/z
//P/8//z//P/8//z//P/8//z//P/8//z//L/9P/0//T/9f/1//b/9//3//n/9v/2//f/
9//3//f/+P/4//j/+P/6//r//P/8//r/+v/6//z/+v/7//v/+//8//3///8AAAEAAQAB
AAEAAwAEAAUABQAFAAUABQAHAAcABwAIAAkACQAJAAkACQAHAAUABAACAAQABQAFAAQA
BAAEAAIAAgABAAEAAQAAAAEAAQAAAAAAAAAAAP////////7//v/+//v/+v/6//n/+f/5
//f/9//3//f/9v/2//f/9//3//b/9P/1//X/9f/1//X/9P/0//P/8//z//P/8//z//L/
8v/y//L/8v/y//L/8v/y//L/8P/w//D/8P/w//D/8P/v//H/8f/x//L/8v/y//P/8//z
//T/9P/0//T/9P/1//X/9v/4//n/+v/4//f/9//2//b/9v/2//b/+P/4//j/+P/2//b/
9v/1//b/9//5//r/+f/5//n/+f/4//b/9f/0//b/9v/2//T/9P/0//T/9f/1//b/9v/2
//f/9v/2//X/9P/0//P/8v/0//T/8//z//T/9P/0//T/9P/z//P/8//z//P/8//z//P/
8f/w//D/8f/v/+//7//v//T/9f/2//j/9v/3//j/+P/2//b/9//5//v/+//8/////f//
/wAAAQAAAAAA///+/wAA/v/+//3/+v/5//f/9f/y//H/8P/w//D/8P/y//L/8f/x//D/
7v/s/+z/7P/s/+v/6//r/+v/7f/t/+7/7v/u/+3/7f/t/+v/6//r/+v/6v/q/+v/6//u
/+7/7v/w//P/9//7/wAABgASAB4AKwA6AE4AYABuAHsAhwCLAI8AlQCOAG8AQAAKANH/
mv9v/1r/Wf9j/2//ef+J/5j/o/+u/7n/xP/J/8v/z//X/93/3//j/+X/5f/m/+j/6v/r
/+n/6v/r/+3/7f/r/+v/6//s/+z/7P/s/+//8P/w//D/8v/y//H/8f/x//D/8P/x//P/
8//z//P/8f/x//H/8f/v/+//7//v//L/9P/0//T/9v/3//n/+//6//v/9//2//f/9//3
//f/+P/4//j/+P/2//b/+P/4//v//P/9/wAA//////7//f/7//v//P/8//7///8AAAEA
AgAEAAYABwAHAAcABwAJAAkACQAKAAsACQAJAAkACQAKAAkACQAIAAgACQAJAAgABgAG
AAQABAAFAAUABQAEAAEAAQAAAAAA/v/+//3//f/+//7///8AAAEAAAAAAP///f/9//v/
+//7//v/+v/6//f/9//3//b/+f/7//z//f/7//v/+v/6//f/9//3//f/9//3//b/9v/4
//j/+P/4//b/9v/2//b/+P/4//j/+P/5//r/+//7//r/+f/4//j/+P/4//n/+f/8//7/
//8AAP7//v///////f/+//7//v8BAAEAAgACAAEAAAD///7/AQACAAMABAAEAAQABAAD
AAMAAwAEAAQABQAFAAUABQADAAIAAgACAAMABAAFAAQAAwACAAEAAQACAAQABQAGAAUA
BAAEAAMABQACAP7/AAAAAAAAAAACAAMABAAFAAUABQAFAAUABAACAAEAAQD/////////
/wQABQAGAAgABwAHAAcABgAHAAgACgANAA0ADQAOABEADwARABIAEwAWABYAFQAUABcA
FgAXABcAEgARAA8ADQAJAAcABQAEAAYABgAIAAgACgALAAsACgAFAAQAAwACAAEAAQAB
AAEAAgADAAUABgAEAAEA///9////AQADAAUAAwACAAIAAQAAAAIAAgAEAAkADwARABIA
GAAiADAAQQBSAGgAgACUAKEArQC5AMMAzwDUAMsAqgB4ADkA9P+x/4T/cf9p/23/f/+T
/6L/rf+6/8f/0v/X/9//6f/v//P/9//5//3//////wAAAQABAAIABAAGAAkACQAHAAcA
BwAIAAgACAAIAAcACAAIAAgADAAMAAsACwAJAAgACAAJAA0ADQANAA0ADQANAA0ADQAO
AA8AEAARABAAEgASABIADwAPABAAEQARABMAEAAQABMAEwATABMAFAAUABQAFAATABIA
EwASABMAFAAVABgAFgAXABcAFwAZABkAGgAaAB4AHwAgACEAIQAiACMAIwAhACEAIQAj
ACMAIwAkACUAJgAnACgAKQAoACcAJwAmACQAJQAlACQAIgAiACAAIAAfAB8AHwAeAB4A
HwAfACAAHgAeAB0AHQAcABoAGQAYABcAFgAWABUAEwATABEAEQATABMAEgASABEAEQAR
ABAADgAPAA8ADwAPAA8ADgAOAAsACwALAAsADAANAA0ADgANAAwACwAKAAwADAAMAAwA
CgAKAAoACgAKAAoACgAJAAkACQAJAAoACAAIAAkACQAJAAoACgAKAAsADAAOAA8ADgAO
AA0ADAALAAsADAAMAA4ADgAOAA4ADgAOAA4ADgAOAA4ADgANAAsACwAMAAwADwAPAA8A
DwAPAA4ADgAOAA4ADgAOAAwACgAKAAoACwANAA4ADgAOAAsACgAKAAkACQAKAAoACgAI
AAoACgAKAAoACgAJAAkACQAJAAcABwAHAAcABwAGAAYABwAJAAkACQAJAAsACwALAAwA
CgALAAwADAAOAA4ADwARABEAEQASABUAFAAVABUAFQAYABgAFwAWABcAFgAXABcAEgAR
AA8ADQAKAAkACAAIAAYABgAIAAgABwAHAAYABAACAAIAAgACAAEAAQABAAEAAwADAAQA
BAACAAEAAQABAAMAAwADAAMAAAAAAAEAAQACAAAA/v8AAAEAAQAFAAwAEgAeACwAPQBO
AGQAegCMAJsApQCtALUAwQDCALEAhgBSABMA1P+d/3z/af9p/3X/h/+V/6D/q/+2/8P/
zv/X/93/4f/p//H/8//z//X/+f/3//j/+f/5//n/+v/7//3//f/7//v/+//8//z//P/8
////AAAAAAAAAAAAAP/////9//z//P/9//////////////////////8BAAEAAQABAAAA
AgACAAIAAwADAAQABQAHAAkABgAGAAQAAwACAAEABAAEAAQABAAEAAQABgAGAAYABgAG
AAgABwAHAAYABQAHAAcACAAIAAoACwAMAA0ADQAOAA8ADwANAA0ADQAPABAAEQATABUA
EwATABMAEwATABMAFAAUABMAEwASABAADgAOAAwADAALAAsACwAKAAkACQAIAAgACgAK
AAkACQAHAAYABgAGAAcABgAGAAUABQAFAAMAAwABAAEAAAAAAP////////7//v//////
/////////v/+/////////////f/9//z//P/6//r/+v/6//z//P/8//z//P/8//z//P/6
//r/+v/5//n/+f/5//r/+v/6//v/+//5//r/+v/6//r/+v/7//v//f/+//7//v//////
AAAAAAAAAAAAAAAAAAAAAAAAAAAAAAAAAAD///3//f/+//7///////////////7//v/+
//7//v/+//z//v/+//7////+//7//f/8//3//P/8//v/+//8//z//P/6//r/+f/5//n/
+f/8//7//v/8//z//P/8//r/+f/4//f/+f/5//n/+f/5//j/+P/5//n/+f/5//n/+//7
//v//P/+////AAAAAAIAAgADAAUAAwADAAQABwAFAAcACAAJAAgACAAHAAYABAACAAIA
AQAAAP///f/7//r/+f/4//j/9v/2//j/+P/3//f/9v/0//T/9P/0//T/8//z//P/8//x
//H/8v/y//L/8f/x//H/7//v/+//7//v//D/8v/z//L/8v/y//T/9f/5////BAAMABgA
KAA1AEYAWABoAHYAgQCJAI8AkwCXAIgAYwAwAPz/w/+M/23/Yv9j/23/ff+H/5P/nv+n
/7D/uf/C/8n/z//V/9v/4//n/+n/5//n/+f/6P/p/+n/6//s/+3/7//x/+//7//v/+//
7v/t/+z/7f/u/+7/7v/w//D/7//v//H/8P/w//H/8v/x//D/7//w//H/8v/z//X/9f/1
//X/9f/2//X/9P/y//H/8f/x//T/9//1//b/9f/1//X/9f/0//T/9P/0//b/9v/4//j/
9v/2//b/+P/6//v/+//7//n/+f/6//r/+v/7//z//f/+/wAAAgADAAMAAwADAAUAAgAB
AAEAAQADAAMAAwADAAQAAwADAAIAAAABAAEAAAACAAIAAAAAAP3//f/9//z//f/9//z/
/P/+//7//f/9//3//P/8//z/+f/4//j/9//5//n/9//3//n/+f/4//j/9//3//f/9v/2
//f/9//3//n/+f/4//j/9v/1//T/8//z//P/8v/y//T/9P/0//T/9v/2//b/9v/z//L/
8f/w//H/8v/z//P/8//z//P/9P/2//b/9//3//f/+P/4//j/+v/6//v/+//5//r/+v/6
//3//f/+//7//f/8//v/+v/7//z//f/+//z//P/8//v//f/9//7//v/9//3//f/9//3/
/P/8//z//v/+//7//P/6//r/+v/7//3//v/+//7//f/8//z/+//7//z//P/8//3//v/+
/////f/5//b/9v/5//r/+//8//3//f/9//3/+//7//v/+//9//z//P/9//v/+//7//v/
////////AAACAAMABAAEAAIAAgADAAUABQAFAAYACQAKAA0ADwARABIAEgARABAADwAM
AAsACQAHAAcABgAFAAAA///+//7///8AAAMABAACAAEA///8//j/+P/4//j/+v/7//z/
/f/8//v/+//6//v/+//8//3/+//7//v/+//7//z//v///wIA/P/4//r//f8FAA0AFAAW
ABwALABBAFYAcACGAJQAnQCpALkAwQDDALgAmQBmADAA8/+2/4n/cP9n/23/ff+L/5n/
pv+x/8D/z//W/9f/2f/f/+n/7//z//P/9//7//v//P/9//3//v8AAAIABQAEAAEAAAD/
/////v/9//z/AAACAAMABAAGAAYABQAFAAQAAgABAAEABAAFAAYABwAFAAUABQAFAAgA
CQAKAAsACwAMAAsACgAHAAcACAAJAAwADwANAA4ADAALAAoACQALAAwADQAOAA8AEAAT
ABQAEgAQAA4ADgARABMAFAAVABUAFQAWABYAGgAdACAAIwAgAB4AHAAZABsAHQAfACMA
IQAhACIAIwAhACEAIQAhACMAIwAkACQAIwAjACIAIAAiACIAIAAgAB0AHQAdABwAGwAb
ABoAGgAcABwAGwAbABgAFgAVABQAFgAWABcAFwAWABUAEgARABEAEQAQABAAEQARABEA
EAAQABEAEQARABAADwANAAwADQANAA0ADQALAAsACgAKAAwADAAMAAwACwAKAAkACAAK
AAoACgAKAAoACgAKAAkACQAJAAkACgAMAAwADQANAA0ADgAOAA4ADQAMAAwACwANAA4A
DgAOAA8ADwAQABAAEAAQABAAEAASABIAEgASABAAEAAQAA8ADQANAA4ADgARABEAEQAR
ABEAEAAQABAADgAOAA4ADAAOAA4ADgAPAA0ADgAOAA4ADQAMAAwACwALABAAEAAPAA4A
DQAMAAkACQAJAAkACQAJAAkACQALAAoACgALAAsACwALAAsACwALAAsADAAKAAsADAAM
AA4ADgAPABEAEwATABQAFwAVABcAGAAZABwAHAAbABoAGgAYABgAFwAVABUAFAATAA0A
CwAJAAgACAAIAAoACgAJAAkACAAGAAIAAgACAAIA//////////8BAAEAAgACAAQAAwAD
AAMAAQABAAEAAQAAAAAAAQABAAIAAAAAAAIABQAJAA8AFgAeACgAOABLAF4AcACEAJYA
pQCxAL0AyQDRAMYAowBwADQA9/+4/4f/bP9n/2//f/+N/5v/qP+z/77/yf/S/93/4//n
/+3/8//z//X/+f/7//v//P/9//3/+//8//3///////3//f/9////AAABAAIAAgACAAEA
AAAEAAQAAwADAAEAAAAAAAEAAwADAAMAAwAFAAUABQAFAAMAAwADAAMABgAIAAgACAAF
AAUABgAHAAcACQAGAAYACQAJAAkACQAIAAgACAAIAAgACAAKAAoACAAIAAgACgALAA0A
DgAPAA8ADwAQABAAEQARABEAEQATABQAFQAVABUAFQAVABcAFwAXABgAGQAZABkAGQAZ
ABgAFwAXABYAFAAVABUAFAAUABQAEgASABEAEQARABAADQANAAwADAAOAA4ADQANAA4A
DgAPABAADQAMAAwACwAJAAkABwAHAAkACQAIAAgABgAFAAQAAgAEAAUABQAFAAUABQAE
AAQAAwADAAMAAwADAAMAAgACAAIAAgACAAIAAgACAAIAAgAAAAAAAAAAAAEAAgADAAMA
AAD///7//v/+//7/////////AAAAAAAAAAAAAAEAAQACAAQABQAGAAcABwAIAAgABgAE
AAIAAAADAAQABQAGAAMAAgABAP//AgADAAUABgAIAAkACgALAAoACAAHAAYABQAEAAMA
AAACAAIAAgADAAEAAgACAAIAAgACAAMAAwACAAIAAQAAAAIAAgABAAEAAQACAAQABAAE
AAQAAwADAAMAAwADAAMAAwADAAEAAAAAAAEA//////////8DAAMAAwAEAAUABwAJAAoA
CQAIAAgACQALAAsADAAPAA0ADwAQABEAEQAQAA4ADAAOAAwADAALAAgABwAFAAMA/v/9
//z//P/9//7/AQACAAEAAQAAAP7//P/8//z//P/6//n/+P/3//f/9//4//j/+f/5//r/
+//5//n/+f/5//j/+P/5//n/+P/2//b//P///wMABQAMABQAGgAkADUASgBeAHIAggCP
AJcAnQCjAKkAngB/AFAAGgDf/6b/f/9q/2P/bf99/4n/k/+g/6v/tv/B/8z/0//Z/93/
4f/n/+v/7f/x//H/8f/y//P/8//z//T/9f/3//f/9f/1//X/8//y//H/8P/z//T/9P/0
//b/9v/1//X/+P/4//n/+//7//n/9//1//f/9//3//f/9//3//f/9//6//z//P/8//n/
+f/6//v/+f/7//j/+P/5//n/+f/5//z//P/8//z//P/8//7//v/9//z/+//8//7/////
/////f/9//7//v8CAAMABAAFAAMABAAFAAUABAADAAIAAwAFAAUABgAHAAcABwAHAAcA
BAADAAMAAgAEAAUABQAEAAQABAACAAIAAwADAAMAAgD//////v/+//7//v/9//3//f/8
//z//P/7//r/+v/5//v/+//5//n/+f/5//j/+P/3//f/9//2//b/9//3//f/9//3//b/
9v/1//X/9f/1//T/8//x//D/8v/y//L/8v/0//T/9P/0//b/9v/2//b/9f/0//P/8f/x
//H/8f/y//D/8P/x//H/8v/0//X/9v/2//b/9//3//X/9v/2//b/9//3//j/+P/6//r/
+v/6//n/+P/3//b/+P/4//j/9//5//n/+v/6//r/+f/4//f/9//2//b/9v/2//b/9v/0
//b/9v/2//f/9//4//j/+P/1//T/9P/z//X/9v/2//b/9v/4//f/9f/y//L/8v/y//L/
8v/z//T/9f/1//X/9f/1//X/9P/0//X/9//3//f/9//3//f/9//4//j/+f/6//r/+v/6
//v//f/9//3//v8BAAIABQAHAAkACQAIAAYABAAGAAQABAADAP7//f/7//n/9v/1//T/
9P/2//b/+P/4//b/9f/z//D/8f/y//P/9P/x//H/8f/x/+//7//w//D/8v/x//H/8f/z
//P/8//z//D/8P/x//H/8P/y//T/8v/1//v///8IABAAGgAoADkASABaAHIAhACPAJUA
nQClAKcAmABxAD4ACADP/5r/df9i/1//a/93/4P/kf+g/63/tP+9/8b/z//V/9n/3f/l
/+3/7//v//H/7v/u/+7/7f/t/+7/7//x//T/8//0//X/9P/0//T/9P/3//j/+P/4//n/
+P/2//X/9//2//b/9//6//v//P/9//z/+//6//n/+v/7//z//f/9//7//f/8//v/+//8
//3//f////z//P/+////AAABAAIAAgACAAIAAQAAAAEAAAAAAAAAAAACAAMABQAGAAcA
BwAHAAgACAAIAAkACgALAAkACgALAAsACwALAAsADQAPAA8AEAARABMAEwATABMAEgAR
ABEAEAAOAA8ADwAOAA8AEAAPABAADQANAA0ADAAJAAkACAAIAAkACgAKAAsACwAKAAoA
CgAGAAQAAwABAAIAAwACAAMABQAFAAQABAABAAEAAQAAAAIAAwADAAMAAwADAAIAAgAB
AAEAAQABAAEAAQAAAAAAAAAAAAAAAAABAAIAAwAEAAIAAgACAAIAAgACAAIAAQD/////
//8AAAEAAgAEAAUABgAIAAkACgAHAAYABgAFAAYACAAJAAoACgAJAAkACAAJAAoACwAM
AAoACgAKAAoADQAOAA8ADwAMAAsACwAKAAkACQAJAAkACwAKAAoACgAMAAwADAAKAAoA
CgAKAAsACwAMAAwADAALAAoACgAJAAsADAAMAAwACgAGAAcACAAJAAoABwAHAAcABwAH
AAcABwAHAAgACAAJAAsACQAJAAkACQANAA0ADQAOAA0ADQANAAwADgAOAA8AEQATABMA
FAAXABkAGwAcAB0AGwAaABgAFgAXABYAFwAXABQAEwARAA8ADgANAAwADAAKAAoADAAM
AAkACQAIAAYABgAGAAYABgADAAMAAwADAAEAAQACAAIABAADAAMAAwABAAEAAQABAAAA
AAABAAEAAAACAAYACAALAA0AEQAWAB4AKgA4AEsAXgB0AIgAmgCpALMAvQDJAM8AxgCl
AHIANgD3/7r/jf90/2v/b/99/4v/m/+o/7P/vP/J/9T/2//f/+X/7//1//X/9//7//3/
/f/+///////+//7//v///wAA//8AAAEAAgACAAIAAgABAAIAAgACAAIAAgABAAEAAwAC
AAIAAwAFAAUABQAFAAUABQAFAAUABwAHAAcABwAHAAgABwAGAAUABQAGAAcACQALAAgA
CAAJAAkACQAJAAcABgAFAAQABQAGAAkACgAIAAgACAAKAAwADQANAA0ACwALAAwADAAO
AA8AEAARABIAFAAWABcAFQAVABUAFwAXABcAGAAZABkAGQAZABkAFgAVABUAFAAWABcA
FwAWABYAFgAUABQAEQARABEAEAAPAA8ADgAOABAAEAAPAA8ADQAMAAwADAAJAAgACAAH
AAgACQAIAAkABwAHAAYABgAFAAUABQAEAAIAAwADAAMAAwADAAIAAgACAAMABAAFAAQA
AwABAAAAAQACAAMABAADAAIAAQAAAAAAAAAAAAAAAAAAAAAA//8BAAEAAQACAAIAAgAD
AAMAAQACAAIAAgACAAIAAwADAAMABAAEAAQABQAFAAYABgAGAAYABgAGAAYABgAGAAYA
CAAIAAgABwAGAAUABQAEAAUABQAFAAUABgAGAAcACAAGAAYABgAEAAIAAgACAAMABQAG
AAYABgAFAAQABAADAAUABgAGAAYABgAGAAUABQADAAUABgAGAAQABAAEAAQAAQABAAEA
AQACAAMABAAFAAMAAgACAAMAAwADAAMAAwAFAAUABQAGAAgACQAKAAoACAAIAAkACwAN
AA0ADgARAA8AEQASABMAFAAUABMAEgAQAA4ADgANAAsACwAKAAkABgAFAAQABAACAAIA
BAAEAAEAAQAAAP7//v/+//7//v/9//3//f/9//v/+//8//z//v/9//3//f//////////
//3//P/8//v//P8AAP7//v8BAAcACQAOABYAIgAwAEEAVABoAHwAiACRAJkAowCtALEA
qACFAFAAGgDf/6j/f/9s/2n/df+D/43/m/+q/7P/vP/F/87/1f/b/+P/5//t//H/8//1
//X/9//4//n/+f/5//r/+//9//z/+f/4//f/+f/6//v//P/7//z//P/8//7//v/9//3/
/f/8//z//f/9//3//f/9////////////AQABAAEAAQAAAAIAAgACAP////8AAAEAAwAF
AAIAAgADAAMAAwADAAMAAgABAAAAAgACAAQABAAGAAYABgAIAAYABwAHAAcABwAHAAgA
CAAIAAkACgALAAsADAANAA0ADQANAA0ADwAPAA8AEAARABEAEQARABEAEgARABEAEAAO
AA8ADwAOAA4ADgAMAAwACQAJAAkACAAIAAkACQAKAAgACAAHAAcABwAGAAYABgAHAAYA
BgAFAAUABQADAAMAAwADAAIAAgD////////+//7/////////AQABAAAAAAD9//3//f/9
//3//f/8//z//P/8//z//P/+//7//v/+//7//v/+//7//f/8//v/+f/6//v//P/+//z/
/P/9//3/+//8//z//P/+//7///////7//v/9//z//v///wEAAgAAAAAAAAAAAAAAAAAA
AAAAAAAAAAAA//8BAAEAAgACAAEAAQABAAEAAwACAAIAAgAAAAAAAAD+//7//v/+////
AQACAAIAAgD///7//v/9////AAAAAAAA/v/+//3//f//////AAAAAAAAAAAAAAAA/P/8
//7//f/8//z//P/8//z//P/9//7///////////////7//P/7//v//v///wAAAQABAAEA
AQACAAAAAQACAAIABAAEAAUABwAHAAcACAALAAsADQAOAA8AEgASABEAEAAOAAoACAAF
AAQAAwABAP///P/7//r/+v/6//r//P/8//z//f/9//z/+P/4//j/+P/4//n/+v/7//r/
+f/5//j/+f/5//r/+//5//n/+f/5//j/+P/5//n//v8AAP7//P/9/wMABwAMABQAIAAs
ADkASgBeAHAAfACJAJEAmQCjAKkAngB7AEoAFADZ/6L/f/9s/2v/df+B/4//nf+q/7P/
vP/J/9D/1f/b/+H/6f/v/+3/7//z//X/9v/4//r/+//5//r/+//9/////f/9//3//v/+
//7//v/+//7//f/8////AAAAAAEAAQAAAAAAAQABAAEAAQABAAIAAwAEAAUAAwADAAMA
AwAGAAgACAAIAAcABwAIAAkABwAJAAYABgAFAAUABQAFAAcACAAJAAoACAAIAAoACgAM
AAwADAAOAA4ADwAPAA8ADgANAA0ADAAPABEAEwAVABMAFAAVABUAFgAXABgAGwAbABsA
HAAdAB8AHwAfAB8AHQAbABoAGAAaABsAGwAaABoAGgAYABgAGAAZABoAGgAXABcAFgAW
ABYAFgAVABUAFQAUABQAFAAWABYAFwAXABQAEwAQAA8AEQARABAAEAAPAA8ADwAOABAA
EQARABEAEwATABIAEgAOAA0ADAALAAwADQANAA4AEAAQABAAEAAOAA4ADgAOAA4ADgAO
AA4ADAAMAAwACwAOAA8AEAASABQAFAAVABUAEgASABEAEAASABIAEwATABQAFgAXABgA
FwAXABgAGAAbABwAHQAeAB0AHAAbABoAGgAaABoAGQAZABkAGgAaABwAHQAeAB8AHgAc
ABsAGgAcABwAHAAaABwAHAAcAB0AHQAeAB4AHgAdABwAHAAbABsAHAAcABwAHgAeAB0A
HQAcABsAGwAaABsAHAAdAB4AHAAcABwAHQAdABwAHAAcABwAHQAeAB4AHgAeAB4AHgAd
AB4AHwAhACMAIwAjACQAJgAoACgAKQAsACwALAAuAC0ALgAuAC4AMAAwAC4AKwAsACwA
LwAyAC0ALAAvAC4AKwAqACkAKAAmACYAJgAmACUAJAAjACIAIAAgACAAIAAgACAAIAAg
ACIAIgAiACIAIAAgACAAIAAiACIAIgAiACEAIAAfAB4AHgAeAB4AHgAhACIAIwAkACgA
KgAsAA==
         </WaveFormData>
      </LeadData>
      <LeadData>
         <LeadByteCountTotal>10000</LeadByteCountTotal>
         <LeadTimeOffset>0</LeadTimeOffset>
         <LeadSampleCountTotal>5000</LeadSampleCountTotal>
         <LeadAmplitudeUnitsPerBit>4.88</LeadAmplitudeUnitsPerBit>
         <LeadAmplitudeUnits>��V</LeadAmplitudeUnits>
         <LeadHighLimit>2147483647</LeadHighLimit>
         <LeadLowLimit>268435456</LeadLowLimit>
         <LeadID>V5</LeadID>
         <LeadOffsetFirstSample>0</LeadOffsetFirstSample>
         <FirstSampleBaseline>0</FirstSampleBaseline>
         <LeadSampleSize>2</LeadSampleSize>
         <LeadOff>FALSE</LeadOff>
         <BaselineSway>FALSE</BaselineSway>
         <ExcessiveACNoise>FALSE</ExcessiveACNoise>
         <MuscleNoise>FALSE</MuscleNoise>
         <LeadDataCRC32>1902336439</LeadDataCRC32>
         <WaveFormData>
BQAFAAMAAgABAP///v/+//z//P/8//v/+//7//v/+//7//v/+//7//v/+//6//r/+v/6
//r/+v/6//r/+v/6//z//f/7//v//P8AAAcAEgAfAC8ARABbAHUAjgCmAL4A0wDqAPgA
9gDhALwAhwBEAP7/yP+l/5L/kP+Z/53/o/+u/7j/wP/J/9L/2v/d/+H/5P/p/+z/7//v
//H/8//0//X/9f/1//f/9//4//b/9v/2//b/9v/1//X/9v/2//f/+P/4//j/+f/5//n/
+P/2//X/9P/3//j/+P/5//r/+v/6//r/+v/8//z//P/8//z//P/8//z//P/9//7//P/+
//v/+//9//7///8AAAEAAAD///3//////wEAAgACAAIAAgADAAEAAQACAAIABAAFAAYA
BgAIAAkACQALAA0ADgAQABAAEAARABEAFAATABMAFQAWABYAFgAWABcAFgAVABQAEwAT
ABQAFQAWABQAEwASABIAFAATABIAEgAOAA4ADQAMAAoACgAIAAcACQAIAAcABwAFAAQA
AwADAAAA///+//7//v/+//z/+//7//r/+f/5//r/+v/6//v/+//7//n/+f/5//n/+f/5
//r/+v/6//r/+P/4//f/9//3//f/+P/4//X/9f/1//P/9//3//f/9v/2//b/9v/3//f/
9//3//j/+v/6//r/+v/5//j/+P/3//r/+v/7//v//P/8//z//P/8//z//P/9//v/+//7
//3/+//7//z//P/+//z//v/+//7//v///////P/7//v/+//7//v/+//6//r/+v/7//v/
+//7//v/+//7//v/+//5//f/9//3//j/+v/6//r/+v/6//r/+v/4//f/9//3//b/9v/2
//b/+P/3//f/9//2//X/9f/2//j/+P/4//j/+//8//z//P/8//z//f8AAP///v/9//7/
//8AAAIAAwAGAAYABQAEAAUABAAEAAQA//////7/+//5//j/9//3//b/9f/2//X/9f/0
//P/8f/w//D/8P/w//D/7//v/+//7//v/+//7//u/+3/7P/r/+v/7P/t/+7/7P/s/+z/
7P/u/+7/8P/v/+3/7f/0//r//f8EABEAHQAsAEEAWQByAIoAnACvAMAAzADOAL8AmABn
ACwA7P+2/5X/hv+G/43/k/+Z/6T/rP+0/73/xP/K/83/0f/Y/93/4P/h/+P/5//n/+j/
6f/p/+f/6f/p/+r/6v/q/+r/6v/q/+n/6f/q/+r/6//s/+z/7P/t/+3/7f/t/+z/7P/s
/+7/7v/t/+3/7v/u/+7/7v/s/+7/7v/u/+7/7v/u/+7/8P/w//H/8v/w//L/7//v//L/
8v/y//L/8v/y//L/8f/z//P/9f/2//b/9v/2//f/9v/1//X/9P/1//f/+f/6//v/+//6
//v//f/+/wAAAAAAAAEAAQAEAAUABQAHAAgACAAIAAgACQAIAAcABgAFAAUABgAHAAgA
BgAFAAQABAAGAAUABAAEAAIAAgABAAAAAAAAAP7//f/9//z/+//7//f/9v/1//X/9v/1
//T/9P/y//L/8P/v//H/8P/v/+//8P/w//D/8f/v/+//7f/t/+3/7f/t/+3/7P/s/+z/
7P/s/+z/6//r/+v/6//s/+z/6f/p/+n/5//r/+v/6//q/+z/7P/s/+3/6//r/+v/7P/q
/+r/6v/q/+z/7P/t/+3/7v/u/+//7//u/+7/7v/u/+7/7v/u/+//7//v/+//8f/v/+//
8P/w//L/8P/y//L/8P/w//H/8f/u/+3/7f/t/+//7//v/+7/7v/u/+//7//t/+3/7f/t
/+//7//v/+3/7f/t/+3/7v/u/+7/7P/s/+z/7P/s/+z/7P/s/+v/6//r/+z/7P/s/+z/
6v/p/+n/6f/p/+n/6v/s/+3/7v/v//D/8f/y//L/8v/w//D/8f/0//T/9P/0//b/9f/2
//j/+f/4//j/9//2//b/9v/3//j/9f/1//T/8f/v/+7/7f/t/+3/7f/v/+//7f/s/+v/
6f/o/+j/6P/o/+j/5//n/+f/6f/p/+n/6f/p/+n/6f/p/+b/5v/m/+b/6P/o/+j/6P/q
/+r/6P/p/+v/7//y//T/+/8EABEAGwAqAEEAWQBsAIIAlgCjALAAvgC6AJ8AeABFAAYA
zP+g/4f/gP+E/4n/j/+b/6b/rv+2/73/xv/K/83/0f/Y/93/3v/j/+X/5f/l/+b/5//n
/+X/5//n/+j/6P/o/+j/6P/o/+f/5//o/+r/6//s/+z/7v/v/+//7//v/+7/7v/u//D/
8P/v/+//7v/u/+7/7v/s/+7/7v/u//D/8P/w//D/8f/y//T/9v/2//j/9f/1//T/9P/0
//T/9v/2//b/9f/1//X/9//4//n/+v/7//3//P/7//v/+v/6//v//P/8//7//////wEA
AgAEAAcACAAIAAkACQAMAAsACwANAA4ADgAOAA4ADwARABEAEQARABAAEAAQABAADgAN
AAwADAAOAA0ADAAMAAkACAAGAAQABAAEAAIAAQACAAIAAgADAAMAAgABAAEA/v/9//z/
/P/8//z/+v/5//n/+P/3//f/+v/6//r/+//7//v/+f/5//f/9//3//f/9v/2//b/9v/4
//j/9//3//X/9f/2//b/9v/3//j/9//7//v/+//6//n/+P/3//f/+f/5//n/+v/7//z/
/f/+//z//P/9//3//v/+//////8AAAAAAAAAAAAAAAAAAAEAAwADAAMABQADAAMABAAE
AAQAAgAEAAQABAAEAAUABQAEAAMAAwADAAUABQAFAAQAAgACAAMAAwAEAAUABgAHAAUA
BQAFAAMABQADAAAAAgACAAIAAgADAAMABAAFAAYABgAGAAYABQADAAIAAQABAAEAAgAE
AAYABgAGAAYABwAIAAgACAAKAAoACwAOAA4ADgAOABAADwAQABIAEwAWABYAFQAUABQA
FAAVABYAEQARABAADQALAAoACQAJAAsACwANAA0ADAAMAAwACwAJAAgABwAGAAYABQAF
AAUABQAFAAUABQACAAEAAAD//wAAAgAEAAYABAAEAAQABAACAAQABAAFAAcACQAMAA4A
EwAaACcANwBIAF8AeQCUAKoAwgDXAOoA/AAGAQEB5gC5AH4ANADu/7//pv+a/5n/o/+x
/7z/wv/M/9f/3v/i/+n/8//2//f/+v/7//3///8BAAIAAwADAAQABwAIAAoACAAIAAgA
CAAKAAkACQAKAAgACQAKAAoADAANAA0ADQALAAoACgAKAA4ADgANAA0ADgAOAA4ADgAP
ABIAEwAUABIAEgASABIAEAAQABEAEgAQABIADwAPABEAEgATABQAFAAUABQAEwATABMA
FQAWABYAFgAWABcAFwAXABgAGAAYABkAGgAaAB0AHwAgACMAIQAiACQAJAAkACUAJQAo
ACkAKQArACwALgAuAC4ALwAvAC8ALwAvACwALAAsACwAKgApACgAKAAqACkAKAAoACgA
KAAnACYAJAAkACIAIQAgAB4AHAAbABkAGAAXABcAFAATABIAEgAUABQAEgARABMAEgAR
ABEADwAOAA0ADQAOAA8ADgAPAA0ADQANAA0ADgAOAA4ADgAMAAwACwALAAkACQAKAAoA
CwALAAsACQAJAAkACQAIAAgACAAIAAkABwAHAAcACAAIAAgACAAIAAkACgAMAA0ADQAM
AAwACwAMAAwADAAMAA4ADgAOAA8ADQANAA0ADwANAA0ADgAOAAwACgAMAAwADgAOAA8A
DwAMAAsACwALAA0ADQANAAwADAAMAA0ADQANAA0ADQANAA0ADQANAAsACwALAAsADAAI
AAoACgAKAAoACgAKAAkACQAJAAgACAAIAAgABgAFAAUABQAFAAUABgAIAAoACgAKAAoA
CwAMAAwADAAMAAwADQAQABAAEAAQABIAEQASABQAFQAWABYAFQAUABUAFAAUABQADwAP
AA4ACwAJAAgABwAHAAUABQAHAAcABwAGAAUAAwACAAIAAgACAAAA////////AQABAAEA
AQD//////////wAAAAAAAAAA/v/+//7//v8CAP7/+v/7//3//f8AAAQACwAUACEALwBA
AFUAbwCIAKAAtADHANgA6ADuAOEAvgCPAFIADADS/63/mP+U/5n/o/+t/7T/uv/C/8v/
1P/c/+H/4//q//H/9P/z//X/9//1//b/9//3//f/+f/5//r/+v/6//r/+v/8//v/+//8
//z//f/+//7//P/9//3//f/8//r/+f/4//v//P/8//3//P/8//z//P/+/wAAAAAAAP//
/v/9//z//v/+////AAABAAQAAgADAAEAAAD///7/AgACAAIAAQABAAEAAwAEAAQABAAE
AAUAAwADAAQABAAEAAUABgAGAAgACQAJAAsACwAMAA4ADgAMAA0ADQAQABMAEwAVABYA
FAAUABQAFQAWABcAGAAZABYAFgAWABYAFAATABIAEgAQAA8ADgAOAA4ADgANAAwADAAM
AAoACQAHAAYABQAFAAUABAADAAMAAgABAAAAAAD+//7//P/7//3//P/7//v/+v/6//r/
+//9//3/+//7//v/+//7//v/+v/6//r/+v/4//j/9//3//f/9//4//j/+f/5//n/9//4
//f/9v/0//b/9v/2//f/9f/1//X/9v/2//b/9v/2//b/9v/3//f/+P/4//n/+f/6//r/
+v/6//r/+v/6//v/+//7//v//f/7//v//P/8//v/+P/5//j/+v/6//v/+//6//n/+f/5
//n/+f/5//j/+P/4//n/+f/3//f/9//3//n/+f/5//f/9//3//f/+P/3//b/9f/0//b/
9v/4//r/+v/4//j/+P/4//b/9f/1//X/9v/2//b/9v/2//X/9f/1//P/8//0//b/+P/4
//j/+P/5//r/+v/6//z//P/9/wAA/v/+//7/AAABAAIABAAFAAQABAADAAIA///+//7/
/v/9//3//P/5//f/9v/1//X/8//z//X/9f/z//L/8f/v//D/8P/w//D/8P/v/+//7//t
/+3/7f/t/+3/7f/t/+3/7P/s/+z/7P/s/+z/7P/s/+z/7P/u/+3/7//z//b/+v8BAAoA
FwAnADgATQBhAHQAiACcAKkAtgC+ALQAkwBoADUA9v+6/5j/i/+I/4z/lf+d/6P/rP+y
/7j/v//G/8z/0f/X/9r/3//i/+X/5f/j/+P/5P/l/+X/5//p/+n/6v/q/+r/6v/q/+r/
6f/p/+r/6v/r/+z/7P/s/+3/7f/t/+3/7P/s/+z/7f/s/+r/6f/r/+z/7f/u/+7/8P/w
//D/7v/u/+7/7v/s/+z/7f/u/+//8v/w//H/8P/w//D/8P/y//L/8v/x//H/8f/z//T/
9P/0//T/9f/3//f/+P/4//b/9//4//j/+P/5//n/+//9//7/AAAAAAIAAwADAAYABAAD
AAQABAAGAAYABgAHAAkACQAJAAkABgAGAAYABgAIAAcABgAGAAYABQAEAAQAAgACAAEA
AAACAAIAAAD//////v/9//3/+//6//n/+f/4//f/9v/2//b/9v/0//P/9f/0//P/8//2
//b/9v/3//f/9//1//X/9P/z//L/8f/x//L/8//0//T/9P/z//P/9f/1//b/9v/0//P/
8v/v//P/8//z//L/8v/y//L/8//1//X/9f/2//b/9v/2//b/9//4//r/+//7//r/+v/5
//r/+v/6//r/+P/4//j/+f/6//v//P////v/+//8//z//v/8//7//v/9//z//P/7//r/
+f/5//n/+v/7//z//P/6//r/+//7//3//f/9//3/+//7//v/+f/7//v/+//8//7//v/+
//7//v/6//r/+v/8//z//P/8//7//f/9//3//P/8//z//P/8//v/+//7//v/+//8//7/
/v/+//7//v///wAAAAAAAAIAAgADAAYABgAGAAYACAALAAwADgAPABAAEAAPAA4ACwAK
AAoACgAJAAkACAAFAAEAAAD/////AAABAAQABQACAAAA/v/7//j/+P/4//j/+//7//z/
/f/7//v/+//7//v/+//7//v/+v/6//r/+v/7//z//f/+/wAA/v/6//n//f8BAAYADAAP
ABYAIwA1AEoAYwCBAJYArADEANkA6gDyAPAA1QCoAHUANADw/77/of+S/5T/n/+n/7H/
uv/C/8z/2f/g/97/3//l/+z/7//y//P/9//5//v//P/9//3//v8BAAIABAABAAAA///+
//z/+//7//z//v8BAAQABgAFAAUABAADAAMAAgACAAIABgAGAAUABQAEAAQABAAEAAUA
CAAJAAoACAAIAAgACAAIAAgACQAKAAwADgALAAsACQAIAAcABgALAAwADQANAA8ADwAR
ABIADwAOAA0ADQAQABEAEwAUABYAFwAYABgAHAAdAB0AHwAcABwAHQAcAB8AIQAiACYA
JgAlACYAJgAmACYAJgAnACgAKQAqACsAKAAoACgAKAApACkAKQAqACkAJwAlACQAIgAi
ACEAIAAgACAAHgAdABwAGgAYABcAFgAWABYAFwAVABMAEQAQABAAEAAOAA0ADgAOAA4A
DwAQABAAEAARABAADwAMAAsACwALAAsACwAMAAwADAAMAAwADAALAAsACgAJAAkACAAJ
AAkACQAHAAkACQAJAAgACAAIAAgACQAJAAkACQAKAAwADAAMAAwACwAKAAoACQAKAAoA
CwALAA4ADgAOAA4AEAAQABAAEQAPAA8ADwARAA0ADQAOAA4ADgAMAA4ADgAOAA4ADwAP
AA8ADwAQABEADwAPAA8ADgAMAAwADQANAA0ADQANAA0ACwALAAsACQANAA8AEAAPAA4A
DQAMAAoACQAJAAkACAAIAAgACAAJAAkACgALAAsACwAMAA4ADQAMAAsACgALAAwADAAM
AAwADAANABAAEgASABIAFAATABQAFgAXABgAGAAXABYAFQAUABQAFAASABMAEwARAA4A
DAAKAAkACwALAA0ADQAJAAgABwAFAAQABAAEAAQAAwABAAAA//8BAAEAAQABAAMAAwAD
AAMAAAAAAAAAAAD+//7//v/+/wIAAAAAAAMAAwAFAAoADgAVAB4AKwA7AFAAZQB9AJgA
sgDIAN0A7gD8APgA2wCsAHMANADy/77/of+W/5r/of+p/7P/vP/E/8r/0//a/+L/5//p
/+7/8//0//X/+f/7//n/+v/7//v/+f/7//v//P/+//7//v/+/wAA/////wAA/f/9//3/
/P///wEAAgADAAIAAAD///7/AgACAAEAAQACAAIAAgACAAEAAgABAAAAAQACAAMABAAC
AAIAAwAEAAQABgADAAMABgAGAAYABgAGAAYABgAFAAUABQAHAAgABgAGAAYABwAIAAkA
CwAMAAwADQAOAA4ADwAPAA4ADwARABIAFAAUABYAFwAXABoAGQAZABsAHAAcABwAHAAd
AB0AHQAdAB0AHAAcABwAHAAcABsAGgAaABgAFwAWABYAEgASABEAEAASABIAEAAPABAA
EAAQABEADgAMAAoACQAGAAUABAAEAAUABgAFAAUABAACAAAA//8CAAIAAgADAAEAAQD/
////AQABAAEAAQAAAAAAAAAAAAAAAAD//////////wAAAAD////////9//////////7/
/f/8//v/+//7//v/+//8//7//v/+//7//P/8//3//f8AAAAAAQABAAQABAAEAAQAAQAA
AP////8AAAEAAgAFAAAA//////7////+/wEAAgAFAAYACAAJAAcABQAEAAMAAAD///7/
/P/+//7/////////////////AQABAAEA///+//3//P/8//7//v/+//7//v/+/wAAAAAA
AAAAAAD////////+//7//v/+//7//f/9//3/+//7//z//v8AAAAAAAAAAAMABAAEAAQA
AgACAAMABgAGAAYABgAIAAcACAAKAAsACgAKAAkACAAJAAgACAAIAAMAAwACAP///f/8
//v/+//9//3///////3//P/7//n/+P/4//j/+P/2//X/9f/1//X/9f/1//X/9//3//f/
9//0//T/9P/0//T/9P/0//T/8v/y//L/9f/5//v//v8EAAkADgAVACUAOgBTAGkAgACW
AKgAtwDGANAAygCvAIYAVQAYANj/rv+X/4z/kP+b/5//pf+u/7b/vv/H/87/0v/X/93/
4P/l/+j/6f/t/+3/7f/u/+//7//v//H/8f/y//D/8P/w//D/7v/t/+3/7v/u/+//8P/w
/+7/7//v/+//8v/y//P/9P/z//L/8P/v//L/8v/y//L/8v/0//T/9P/0//T/9P/0//L/
8v/z//T/9P/2//P/8//0//T/9P/0//j/+P/4//f/9//3//n/+v/5//j/9//3//n/+f/6
//r/+P/5//r/+v/+//////8BAP//AAACAAIAAQABAAAAAgAFAAUABwAIAAgACAAIAAkA
BwAHAAcABwAIAAgACAAIAAgABwAGAAYACAAHAAYABgACAAIAAQAAAAAAAAD+//3//f/8
//v/+//5//j/9//3//j/9//2//b/9v/2//T/8//z//L/8f/x//L/8v/y//P/8//z//H/
8f/x//H/8f/x/+//7v/t/+z/7v/u/+3/7f/v/+//8P/w//H/8f/x/+//8P/v/+7/7P/q
/+r/6v/r/+v/6//r/+z/7v/u/+7/7v/u/+7/7//v//L/8v/z//P/9P/0//T/9P/y//L/
8v/z//H/8f/x//P/8//z//T/9P/0//L/9P/0//T/9P/1//X/9P/z//P/8//z//P/8//y
//L/8v/z//P/9f/1//X/9f/z//P/8//x//P/8//z//T/9P/0//b/9P/w//D/8P/w//D/
8v/x//H/8f/y//L/8v/y//D/7//v/+//8P/x//P/9v/2//b/9v/2//f/+P/4//j/+P/4
//n//P/8//z//P/+/wEAAgAEAAUABQAEAAIAAAAAAAAAAQACAP3//f/8//n/9//2//X/
9f/1//X/9//3//P/8v/x/+//7//w//H/8v/x/+//7v/t/+//7//v/+//8f/x//H/8f/w
//D/8P/w//D/8P/w//D/8P/y//T/8f/v//X/+P/+/wUAEAAbACsAPABTAG8AiACcAK4A
vQDKANQAygCpAHwASQAIAM7/pv+N/4b/jv+X/5v/pf+y/7r/wP/F/8z/1P/Z/9v/4P/l
/+r/6//r/+3/6//s/+3/7f/v//H/8f/y//X/9v/3//j/9//1//T/9P/0//X/9v/2//X/
9f/0//P/9P/0//X/9v/6//r/+f/5//n/+P/3//b/+P/6//r/+v/6//r/+v/6//r/+v/7
//z//v8AAP3//f8AAAAAAAAAAAAAAAAAAP///v/9//7//v8AAAAAAAABAAIAAwAFAAYA
CAAJAAoACgALAAsACgALAAkACgAMAAwADgAPAA8AEgAVABUAFwAYABgAGAAYABkAFwAX
ABcAFwAWABYAFgAWABcAFwAXABgAFgAVABQAFAASABIAEQAQABAAEAAOAA0ADQAMAAsA
CwAJAAgABwAHAAgABwAGAAYABgAGAAQAAwABAAAA/////wIAAgACAAMAAwADAAEAAQAB
AAEAAQABAAAAAAAAAAAA/v/+//3//f/+////AQACAAEAAQABAP//AQABAAEAAAD///7/
/f/9/wAAAQACAAQABgAGAAYABgAEAAQABQAFAAYABgAHAAcACAAIAAgACAAIAAgACAAJ
AAkACQAJAAsACgALAA0ADgAMAAoADAAMAAsACgAKAAkACQAJAAoACwALAAsACwAKAAoA
CgALAAsACwALAAsACwALAAsACwAJAAkACQAJAAoACAAGAAcACAAJAAoACAAHAAcABwAI
AAgACAAIAAkACQAKAAsACQAJAAoADAAOAA4ADgAOAA4ADgANAAwADAAMAA0AEAASABIA
EgAUABUAFgAYABkAGAAYABcAFgAWABYAFwAYABUAFQAUABEADwAOAA0ADQALAAsADQAN
AAsACgAJAAcABgAGAAYABgAEAAMAAwADAAMAAwADAAMABQAFAAUABQADAAIAAQAAAAAA
AAAAAAAAAAACAAQABQAFAAkADAASABkAIgAvAD8AUgBrAIUAngC2AMoA3QDwAPwA9gDd
ALAAdwA2APb/xP+p/5z/nP+j/6n/s/+8/8T/yv/T/9z/4v/l/+n/8P/1//b/+///////
/f/+///////+/////v/+/wAAAAAAAAAAAAD/////AAAAAAEAAgACAAIAAwADAAMAAwAC
AAIAAgAEAAQAAwADAAQABAAEAAQABAAGAAYABgAGAAYABgAGAAQABAAFAAYACAAKAAcA
BwAIAAgACAAIAAcABgAFAAMABAAFAAgACgAIAAgACAAJAAsACwAMAAwADAANAA4ADgAO
AA8ADwARABMAFAAWABYAFgAXABcAGgAdAB0AHwAgAB4AHgAeAB8AHQAdAB0AHQAeAB4A
HgAeAB4AHQAcABwAHAAbABoAGgAWABYAFQAUABYAFgAUABMAEQAQAA8ADwALAAoACQAJ
AAkACQAJAAoACAAIAAYABQAFAAQAAwADAAIAAgACAAMAAwADAAEAAQADAAMAAwADAAAA
AAAAAAAAAgACAAEAAQAAAP/////+//////////3//////////v8AAAAAAAABAAEAAQAB
AAIAAAAAAAAAAAAAAAAAAQABAAIAAgADAAMAAgACAAIAAgACAAIAAgADAAUABQAFAAcA
BwAHAAgACAAHAAQABQAEAAQABAAFAAUABgAFAAUABQAFAAUABQAEAAIAAgADAAMABQAF
AAUABQAFAAUABQADAAUABQAFAAYABAAEAAQABAACAAQABAAEAAIAAgACAAIAAgABAAEA
AQAEAAQABAAEAAIAAQABAAEAAQABAAIABAAEAAQABAAEAAUABgAGAAYABgAGAAcACgAM
AAwADAAOAA0ADgAQABEAEgASABEAEAANAAwADAAMAAsACwAKAAcABwAGAAUABQAEAAMA
BAADAAEAAAD///3//P/8//z//P/+//3//f/9//v/+//7//v//f/9//3//f/8//z//P/8
//v/+v/5//j/+v/+//z/+////wMABAAGAA8AGAAlADUARgBdAHcAjACeALAAwwDSANwA
2AC7AIwAVwAaANz/sP+b/5L/mP+h/6n/r/+6/8D/xv/N/9L/2P/f/+X/6v/v//D/8f/1
//P/8//0//X/9f/3//n/+f/6//n/+P/3//b/9//3//j/+v/4//n/+v/6//r/+//7//v/
+//6//r/+v/8//z/+//7//z//P/8//z//P/+//7//v/+//7//v/+//z//P/9//7/AAAC
AP////8AAAAAAAAAAAAAAAAAAP//AQABAAMABAAEAAQABAAFAAMAAwAEAAQABAAFAAYA
BgAIAAkACQALAAsADAAOAA4ADAANAA0AEAAPAA8AEQASABQAFAAUABUAFQAVABUAFQAU
ABQAFAAUABYAFQAUABQAEwARAA8ADgANAA4ADgAOAA4ADgAMAAsACwAKAAkACQAHAAYA
BQAFAAYABQAEAAQAAgACAAAA//////7//f/9//7//v/+////AQABAP/////+//3//P/7
//z//P/8//z//P/8//v/+//7//v//P/8//3//f/9//v//P/7//r/+P/5//r/+//9//v/
+//7//z/+v/6//r/+v/7//z//v////3//P/8//v//v/+//7//v/+//7//v////3//f/9
/////////wAAAAAAAP7/AAAAAAAAAAABAAEAAAD////////////////+//7//v//////
///////////+//3//P/5//r/+//8//7//P/8//z//P/+//7//v/+//3//f/9//3/+//9
//3//P/6//z//P/8//z//v/9//3//f/+//7//v/+//3/+//6//n//P/9////AgAAAAAA
AAAAAP//AAAAAAAAAQACAAQACAAGAAYABgAIAAkACgAMAA0AEAAQAA8ADgAKAAgABwAG
AAMAAwACAP/////+//3//f/9//3//////////v/9//v/+v/6//r/+v/8//v/+//7//r/
+f/4//f/+f/5//n/+f/4//j/+P/4//j/+P/4//j//v/+//7//f/9/wEABAAGAA0AGAAj
AC8AQABZAG8AggCWAKgAuQDKANYAzgCxAIYAUwAUANj/sv+d/5b/nP+j/6v/tf++/8L/
yP/T/9r/3P/h/+X/7v/z//L/8//1//f/+P/6//z//f/7//3//f/+//7//v/+//7/AAD/
////AAD+////AAAAAAIAAwADAAMAAQAAAAAAAAACAAIAAQABAAUABgAHAAgABQAGAAUA
BAAHAAgACQAKAAwADAANAA4ADQAOAAoACQAIAAgACAAIAAwADAAMAAsADQANAA8AEAAQ
ABAAEAARABEAEQASABIAEAARABIAEgAWABcAFwAZABcAGAAaABoAGwAdAB4AIgAjACMA
JQAmACgAKAAoACkAJwAnACcAJwAoACgAKAAoACcAJQAjACIAJQAlACUAJgAkACQAIwAi
ACAAIAAeAB0AHQAcABsAGwAcABwAHAAdABsAGQAXABYAFgAWABQAEwAVABQAEwATABYA
FgAWABcAFwAXABUAFQAUABMAEgARABIAEgASABIAFAAUABMAEwATABMAFAAUABUAFQAV
ABMAFAATABIAEAARABIAEwAVABcAFwAXABgAFgAWABYAFgAYABgAGQAZABwAHAAdAB0A
HgAeAB4AHgAgACAAIAAhACAAHwAeAB8AHwAfACAAIAAgAB4AIAAgACIAIgAjACMAIAAf
AB8AHwAgACEAIgAiACIAIgAjACMAIQAhACEAIQAhACEAIQAfACEAIQAhACIAJAAkACQA
JAAiACIAIgAiACEAIQAhACEAIgAhACIAJAAkACQAJAAkACQAIgAiACIAJAAkACQAJgAl
ACUAJgAmACgAKAAnACcAKQArACwALQAwADEAMQAzADIAMwAzADMANQA1ADMAMAAwADEA
NAA3ADQAMwA2ADYANAAyADAALgAsACwALAAsACoAKgAqACoAKAAoACgAKAAoACgAKAAo
ACgAKAAoACgAJgAmACYAJgAoACgAKAAoACYAJgAmACYAJgAmACYAJgAnACgAKQAqAC0A
LgAvAA==
         </WaveFormData>
      </LeadData>
      <LeadData>
         <LeadByteCountTotal>10000</LeadByteCountTotal>
         <LeadTimeOffset>0</LeadTimeOffset>
         <LeadSampleCountTotal>5000</LeadSampleCountTotal>
         <LeadAmplitudeUnitsPerBit>4.88</LeadAmplitudeUnitsPerBit>
         <LeadAmplitudeUnits>��V</LeadAmplitudeUnits>
         <LeadHighLimit>2147483647</LeadHighLimit>
         <LeadLowLimit>268435456</LeadLowLimit>
         <LeadID>V6</LeadID>
         <LeadOffsetFirstSample>0</LeadOffsetFirstSample>
         <FirstSampleBaseline>0</FirstSampleBaseline>
         <LeadSampleSize>2</LeadSampleSize>
         <LeadOff>FALSE</LeadOff>
         <BaselineSway>FALSE</BaselineSway>
         <ExcessiveACNoise>FALSE</ExcessiveACNoise>
         <MuscleNoise>FALSE</MuscleNoise>
         <LeadDataCRC32>1979227892</LeadDataCRC32>
         <WaveFormData>
/////////f/6//j/+P/3//n/+f/5//j/+P/4//f/9//2//b/9v/2//b/9v/2//b/9v/2
//X/9f/1//b/9v/2//j/+P/1//f/+P/5//3/BAAKABQAIQAzAEUAWQBtAIEAlQCnALQA
uQCvAJoAegBNAB0A9v/a/8n/xf/I/8j/yf/M/9H/1f/a/9//4//m/+n/6v/t/+7/8P/w
//D/8f/x//L/8v/0//T/9f/1//X/9f/1//X/8//y//L/8//1//b/9v/2//f/9//3//f/
9v/0//P/8//0//X/9f/2//f/+P/4//j/+P/6//v/+//7//z//P/8//n/+f/6//r/+f/5
//j/+P/7//v/+//7//v/+//7//v/+//9//3//v/+//7//v////3//v/+//7/AQACAAMA
AwADAAUABQAFAAYACAAJAAoADQAOAA4AEQAPAA8AEAASABQAFQAVABUAEwATABMAEwAV
ABUAFQAVABMAEwASABIAFAAUABIAEgAPAA4ADQAMAAoACQAHAAUABQAFAAUABgADAAIA
AgACAP7//f/8//z//v/+//3//f/7//r/+v/6//v/+v/6//v//P/9//3//P/6//r/+v/5
//v/+//7//v/+v/5//f/9v/4//j/+f/5//b/9v/0//T/+P/4//f/9//1//X/9f/1//f/
9//4//n/+//6//r/+//6//r/+f/4//r//P/8//z//f/9//3//f///////v/+//7//f/8
//v//f/9//7//v/+//7//v/////////+//7//P/6//r/+//9//3//f/9//r/+v/7//z/
/P/6//r/+//7//z//P/6//j/+P/4//j//P/8//z//P/8//z//P/7//v/+//7//n/+f/5
//n/+//6//r/+v/4//j/+f/5//r/+v/6//v//f/+//7//v/+//3//P/8//v//P/8//3/
AAACAAIABAAGAAUABQAFAAcABwAFAAUAAgABAAAA/v/7//v/+v/6//j/+P/5//n/+f/3
//b/9P/0//P/8//z//H/8P/w//D/8f/x//L/8v/w//D/8P/w//L/8v/y//L/7//v/+//
8P/w//L/8v/y//H/8f/2//v/+/8AAAgAEAAXACUANwBJAF0AbwB9AI0AmACdAJkAhABm
AD0ADQDm/8z/vf+7/77/wP/D/8j/y//N/9T/1//X/9r/3f/i/+f/6P/q/+r/7v/t/+3/
7v/u/+z/7P/t/+3/7f/t/+3/7f/t/+z/7P/t/+//8P/w//D/7//v/+//7//v/+7/7v/v
/+//7//u/+7/7//w//D/8P/s/+7/7//v/+//8P/w//D/7//v//D/8P/x//H/8P/w//P/
8//z//P/8f/x//H/8f/z//X/9f/2//b/9v/2//f/9f/2//b/9v/5//r/+//7//r/+//6
//n//P/+////AAD//wAAAAADAAUABQAGAAgACAAJAAkACQAHAAcABwAHAAkACQAJAAkA
BwAHAAYABgAGAAYABAAEAAMAAgABAAAAAQABAAAA///+//3//P/8//n/+P/4//j/+P/3
//b/9v/2//b/9f/1//P/8v/y//L/9P/y//H/8f/w//H/8f/w/+7/7v/u/+3/7//v/+//
7//x//H/8P/w//D/8P/x//H/7v/u/+z/7P/w//D/7//v/+//7//v/+//7f/t/+7/7//t
/+z/7P/t/+//8P/w//D/8P/y//L/8v/x//H/8f/x//H/8f/w//D/8//z//P/8//x//H/
8v/y//T/9P/0//X/8//z//L/8v/w/+7/7v/v/+//7//v/+//8P/w//H/8v/y//D/8P/x
//H/8v/y//D/8P/w//D/8P/y//D/7v/u//D/7v/u/+7/7v/t/+3/7f/t/+3/7f/t/+3/
7f/s/+z/7P/s/+z/7f/t/+//8P/x//P/8f/y//L/8v/x//H/8f/y//P/9P/0//X/9v/4
//j/+v/6//n/+f/5//v/+//5//n/+P/3//b/9P/v/+//7v/u/+7/7v/v/+//8f/v/+7/
7P/s/+v/6//r/+v/6v/q/+r/6//r/+z/7P/s/+z/7P/s/+v/6v/p/+j/6P/p/+r/7P/s
/+z/7v/u/+//8f/w//P/9//8/wIACAARACMAMwBDAFUAZQBzAIEAjgCRAIUAcABOACEA
9f/U/8D/t/+3/7j/uP+9/8T/yf/L/9D/1f/X/9j/2//e/+H/5P/o/+r/6v/t/+3/7v/u
/+3/7P/s/+v/6//r/+v/6//p/+j/6P/p/+r/7P/t/+7/8f/x//H/8f/x//D/8P/x/+//
7//u/+7/7//w//D/8P/s/+7/7//v//H/8v/y//L/8v/z//X/9v/3//f/9v/2//T/8//y
//H/8v/z//T/9f/1//f/9//4//r/+v/6//v/+v/6//n/+P/7//z//f/9//3/////////
AgAEAAUABgAHAAgACAALAAkACQAKAAwADgAPAA8ADwARABEAEQARAA8ADwAPAA8ADwAP
AA4ADgAQABAADgAOAAoACAAGAAQABAAFAAUABQAGAAUABAAEAAMAAgACAAIA/v/9//z/
/P/8//z/+//7//v/+v/6//r/+//6//r/+//+///////+//3//P/7//n/9//3//f/9//4
//n/+f/6//n/+P/4//f/9//4//f/+P/8//z/+//7//r/+f/4//f/+P/5//v//f////7/
/v////z//P/7//r/+//+////AAAAAP///v/9///////+//7/AAABAAIAAwABAAEAAgAC
AAIAAgACAAMAAwADAAIAAgAEAAIAAgADAAMAAwADAAMAAgACAAMABAAFAAQABQAHAAYA
BgAFAAIABAAEAAIAAwAEAAUABgAFAAUABQAFAAUABQAFAAUAAwACAAIAAgAEAAQABQAF
AAgACAAIAAkABwAIAAgACAAJAAkACQAKAAsADAAMAA0ADgAQABAAEgAUABMAEwATABUA
FQATABMAEAAPAA4ADAAKAAsACwAMAAwADAANAA0ADQALAAoACAAGAAUABQAFAAUABAAE
AAQAAwADAAQABAADAAIAAQAAAAMABAAFAAYAAwADAAMABAACAAQABAAEAAcABwAIAAkA
CwAQABoAJAAtADsATwBjAHMAiQCdAK8AwADLAMsAwACmAH0ASwAYAPb/4f/R/87/0v/Z
/9z/3//l/+z/8f/x//T/+//+/////v/+//7/AAABAAEAAgACAAMABAAGAAcABQAFAAUA
BQAHAAYABgAHAAcACAAIAAgABwAHAAcABwAHAAYABgAHAAgACQAJAAoACgAKAAkACAAJ
AAwADgAPAA0ADgAOAA4ADAALAAsACgANAA0ADAAMAA4ADwAQABEADwAPAA8ADwANAA8A
DwAQABIAEgASABMAEQASABIAEgATABQAFQAVABYAGQAaABsAGgAcAB0AHgAdAB4AHgAh
ACMAIwAkACYAKAApACkAKQAnACcAJwAnACUAJQAlACUAJQAlACQAJAAkACQAIgAiACEA
IAAfAB4AHQAdABwAGwAcABsAGgAaABcAFgAWABYAEgARABAAEAAQABAADwAPAA8ADgAO
AA4ADAAKAAkACQAMAA0ADQAMAAoACgAKAAkACgALAAwADQAMAAsACQAIAAgACAAJAAkA
CgAKAAgACAAIAAgABwAHAAcABwAHAAcABQAFAAYABwAJAAgACAAJAAsADAAMAAwACwAM
AAsACgALAAsACwALAA0ADQAMAAwACwALAAsACwALAAsADAAMAAoACgAKAAsADQANAAwA
DAAMAAoACgALAAsACwALAAsADAAMAA0ADgAMAAoACgALAAsADAAMAAoADAAMAAwADAAK
AAwADAAMAAwADAALAAsACwALAAsACwALAAsACQAIAAgACAAGAAYABwAHAAoACgAKAAsA
CwAMAAwADAALAAsACwAMAA0ADgAOAA8AEgAUABQAFgAWABUAFQAVABUAFQATABMAEAAP
AA4ADAALAAsACgAKAAgACAAJAAkACwAJAAgABgAGAAUABQAFAAQAAgABAAAAAAABAAMA
BAACAAIAAgACAAQABAAEAAQAAQABAAEAAgAEAAAA/P/+////AQAEAAcACQAQABgAIAAr
ADkASwBdAG8AgQCTAKEAsAC5ALUApACGAF0AKwACAOT/0//L/87/0v/V/9b/1//b/+L/
5//r/+7/8f/2//v/+v/6//z//v/+//3//f/8//z//P/9//3//f/9//3//f////7//v//
////AAAAAAAA///////////9//z//P/9///////+//7//v/+//3//P/7//7/AAABAAAA
AAD///7//////wAAAAACAAMAAwAEAAIAAQAAAP//AQABAAEAAQABAAMAAwAEAAQABAAE
AAUAAwAEAAQABAAFAAYABwAHAAkACwALAAsACgAMAA0ADgANAA4ADgARABIAEwAVABgA
FgAXABcAFwAZABkAGQAZABcAFwAXABcAFQAVABQAFAAUABQAEgASABEAEAAPAA4ADwAP
AA4ADQAKAAkACAAIAAcABgAGAAYABAADAAIAAgACAAIAAQABAAEAAAAAAAAAAAD+//3/
/f8AAAEAAQAAAP7//v/+//3//f/9//3//f/9//3//P/8//z//P/9//3//v/+//z//P/9
//z/+v/5//n/+f/5//n/+//7//z//f/7//r/+v/7//n/+v/6//r//P/+//7//v//////
///////////+//7/////////////////AAAAAP7//v/+//////////7//v8AAP7//v//
//3//f/9//3//v/+////AAD+//z//P/9////AAAAAP7//v/+//7//v/9//z/+//6//z/
/P/+/wAAAAD+//7//v/+//v/+//7//v//f/9//3//f/7//r/+v/6//r/+v/7//v//P/8
//z//f///wAAAAAAAAEAAQABAAIAAQACAAIAAwAGAAgACAAKAAgABwAHAAcABgAFAAIA
AQACAAEAAAD+//3//f/8//z/+v/6//v/+//7//n/+P/2//b/9f/1//X/9f/0//T/9P/z
//P/9P/0//L/8v/y//L/8v/y//L/8v/z//P/8//0//L/8v/0//T/8//3//r/+////wYA
DgAWACEALwA9AEsAXwBvAH0AiQCUAJEAfwBkAEQAFwDn/8z/wv+7/7//xP/E/8X/yv/N
/9H/1P/Z/9v/4P/j/+T/5f/o/+r/6v/q/+v/6//s/+z/7v/u/+//7//v/+//7//v/+3/
7P/s/+3/7v/w//H/8v/x//H/8f/x//H/8P/w//H/7//v/+7/7v/x//L/8v/y//D/8v/z
//P/8f/y//L/8v/x//H/8v/y//X/9f/0//T/8//z//P/8//z//P/8//z//X/9//3//j/
9v/2//b/9//3//j/+P/4//n/+v/7//v/+//9//3//f/+/wAAAQACAAMABAAEAAcABQAF
AAYACAAIAAkACQAJAAsACwALAAsACQAJAAkACQALAAsACgAKAAoACgAIAAgABQAEAAMA
AgADAAMAAgABAAAA///+//7//f/8//z//P/8//v/+v/6//r/+v/5//n/+f/4//j/+P/5
//j/+P/5//j/+f/5//j/9v/2//b/9f/3//f/9//3//n/+f/4//j/+v/6//v/+//4//j/
9v/2//j/+P/3//f/9f/1//X/9f/2//f/+f/7//v/+v/6//v//f/+//7//v/9//7//f/8
/////////////f/9//z//P/+////AAABAP////8AAAAAAgACAAIAAwACAAEA///+//7/
/P/8//3//v///wAAAQD+//7///8AAAIAAAAAAAEA//8AAAAA/v8AAAAAAAAAAAEAAgAD
AAQABAACAAAA/v8AAAAAAAAAAP////////////////////8BAAAAAAAAAAAAAAABAAEA
AAAAAAAAAQABAAIAAgACAAQABQAGAAgACQAKAAoACwAKAAwADAAOAA4ADQANAA0ADwAP
AA0ADQAMAAsACgAIAAMAAwACAAIABAAEAAUABQAFAAMAAgAAAP7//f/9//3//v/+////
AAD/////AAAAAP///v/9//z//v/+//7//v////////8AAAAA/v/+//7///8DAAYACQAL
AA4AFgAgACsAPQBTAGUAeQCRAKMAsQC8AL8AswCaAHgASwAbAPb/3P/L/8n/zP/Q/9f/
3P/f/+X/7P/v/+3/7P/v//T/9f/2//b/+P/8//3//f/+//7///8AAAIAAwABAAEAAQAB
AP///v/+////AAACAAMABAACAAEAAAD//wAAAAABAAMABQAFAAQABAAEAAQAAwACAAEA
BAAGAAcABgAGAAUABAAGAAcACQAKAAkACQAIAAgABgAFAAQAAwAFAAcACQALAAkACwAL
AAwADAAMAAwADQAOABAAEQASABEAEgATABMAFAAXABgAGQAYABgAFwAWABoAHAAdACEA
IAAfAB8AIAAgACEAIQAhACIAIwAkACUAJAAjACIAIQAkACUAJQAmACUAJAAhACAAHwAe
AB0AHAAdAB0AHAAbABkAFwAVABQAFQAUABQAFAASABEAEAAQAA4ADgANAA0ADgAOAA8A
EAAOAAwACwALAAoACwALAAoADAAMAAwACwALAAsACwALAAsACwAKAAoACQAIAAgABwAI
AAgABgAGAAoACgAJAAkABwAHAAcABwAJAAkACgALAAsACgAKAAsACQAKAAoACgAKAAwA
DAAMAAsACwALAAsADAANAA0ADgAPAA8ADwAPAA0ADQAOAA4ADAAMAAwADQAPAA8ADgAO
ABAADgAOAA8ADwAPAA8ADwAMAAwADQAOABAADgAOAA8ADgAOAA0ACgAMAA4ADgAMAAwA
DAAMAAkACQAJAAkACwALAAsACwANAAwADAAMAAwADAANAA0ADQAMAAsACwALAAwADAAM
AA0ADQANAA4AEQASABIAEwAUABYAFgAYABgAFwAXABcAFQAVABMAEwATABMAEwASAA4A
DQALAAoACwAMAA4ADwAOAAsACQAGAAYABQAFAAUAAwACAAIAAgADAAMABAAEAAYABgAG
AAYABQAEAAMAAgD///////8AAAQAAgACAAQABQAHAAgACwANABQAGgAkADEAQQBVAGsA
fwCRAKUAtQDCAMUAtQCcAHgASwAbAPT/2v/R/9P/1P/U/9n/3P/d/+P/6P/r/+//8v/z
//b/+f/6//r//P8AAP////8AAAAAAAAAAAEAAQABAAEAAQABAAMAAgACAAMAAgACAAEA
AAACAAMABAAFAAQAAgABAAEAAwADAAIAAgADAAQABAAEAAAAAgADAAMABQAGAAYABgAF
AAUABgAGAAUABQAEAAQABwAHAAcABwAHAAcABwAHAAUABwAHAAgACAAIAAgACQALAAwA
DAAMAA0ADgAPAA8ADQAPAA8ADwASABQAFQAWABcAGAAYABsAGwAbABwAHgAeAB8AHwAf
AB8AHwAfAB8AHQAdAB0AHQAdAB0AHAAcABoAGgAYABgAFwAWABUAFAATABMAEgARABIA
EQAQABAADwAOAA4ADgALAAkABwAGAAcACAAIAAkACAAGAAUABAAFAAQABAAFAAQABQAF
AAQABAAEAAQAAwADAAMAAwADAAMAAwACAAIABAAEAAUABQACAAIAAAAAAAQABAADAAMA
AgABAAAA////////AAABAAEAAAAAAAEA//8AAAAAAAACAAQABAAEAAcABwAHAAcABgAF
AAMAAgAEAAUABgAHAAQAAwADAAIABAAEAAQABQAIAAkACQAKAAgABgAGAAcABAADAAIA
AQACAAIAAwAEAAQAAgACAAMAAwAEAAQAAgAAAAAAAAAAAAIAAgACAAIAAgACAAIAAgAC
AAIAAgADAAQABQADAAMAAwADAAEAAAAAAAAAAAAAAAEAAQACAAIAAgADAAUABgAGAAYA
BQAFAAUABgAJAAoACgALAAoADAAMAA4ADAALAAsACwANAA0ACwALAAgABwAGAAQA////
//7//v///wAAAgADAAMAAQAAAP7//P/7//v/+//7//r/+v/6//v/+//8//z/+v/6//r/
+v/6//r/+v/6//n/+f/5//r/+P/4//b/+v///wEAAgAFAAcACAAMABYAIwA1AEcAVwBr
AHsAiQCXAKIAoQCTAH4AXAAxAAMA4v/Q/8P/w//I/8r/y//Q/9P/1//c/+H/5f/o/+n/
6v/v//D/8v/0//T/9f/1//b/9v/0//T/9f/1//X/9f/1//X/8//y//L/8//z//T/9P/0
//P/8//z//P/9v/2//f/+f/2//X/8//y//X/9v/2//b/9P/2//f/9//3//j/+P/4//X/
9f/2//b/9//3//b/9v/1//X/9f/1//b/9//4//n/9//5//n/+v/4//j/+P/5//v//P/8
//z//P/8//z/+//9/////////wAAAgADAAQAAwACAAAAAQAEAAUABwAKAAoACwALAAsA
CQAJAAkACQAJAAkACQAJAAkACQAIAAgACgAKAAgACAAFAAQAAwACAAEAAQAAAP///v/9
//z//P/5//j/+P/4//f/9//3//j/9v/2//X/9f/3//b/9v/2//b/9P/z//P/8v/z//P/
8v/y//L/8v/x/+//7//v/+//8f/x//D/8P/y//L/8//z//L/8v/w//D/8v/y//H/8f/v
/+//7//v/+3/7f/u/+//8f/w//D/8f/x//L/8v/y//L/9P/0//T/9f/1//X/9f/z//P/
8v/y//P/8//z//P/9f/1//b/9v/0//T/9P/1//f/9//2//b/9v/0//T/9f/0//P/8v/x
//L/8v/z//T/9v/0//T/9f/0//T/8//w//H/8v/z//T/9v/2//b/9P/y//L/8v/y//L/
8//z//P/8//z//P/8//z//P/8v/y//L/9P/0//X/9f/0//T/9P/1//X/9v/2//b/+f/5
//n/+v/5//r/+v/7//z//v/+/wAAAAD///////8BAAEA//////z/+//6//j/9//3//b/
9v/0//T/9f/1//X/8//y//D/8f/x//L/8//y//D/7//u/+7/7//x//L/8P/w//D/8P/w
//D/8P/w//H/8f/x//L/8P/y//T/8P/x//X/9v/3//v/AgAKABQAHwAxAEUAWwBrAHkA
hQCVAKIAnwCPAHgAVAAlAPn/2v/E/7v/vf/C/8L/xf/M/9H/1f/Y/9v/4f/m/+X/5P/p
/+7/7v/s/+7/7f/t/+7/7v/w//D/8f/x//T/9f/2//f/9v/0//P/8//z//T/9P/0//X/
9f/1//X/9v/2//f/+f/7//v/+v/6//j/+P/3//b/9P/2//f/9//3//j/+P/4//n/+f/6
//r/+//7//r/+v/9//3//f/9//v/+//7//v/+v/7//r/+v/7//z//f///wAAAgADAAQA
BQAGAAcABwAGAAcABgAFAAQABgAHAAgACwAMAAwADwARABEAEgAUABIAEwATABMAEwAT
ABMAEwATABMAEwATABUAFQAUABQAFAAUABIAEgATABIAEQAQAA0ADQAMAAsACgAJAAgA
CAAHAAYABgAGAAYABQAEAAQAAgACAAEAAQD///7//v/+/wEAAAAAAAEAAAABAAEAAAAA
AAAAAAD//////////////f/9//z//P/9//7/AAABAAAAAAD+//7//v/+//3//f/9//3/
/f/9//7///8BAAMAAwACAAIAAwABAAIAAgACAAQABgAGAAYABwAHAAcABwAHAAcABgAG
AAcABwAHAAcACQAJAAoACgAKAAoACgALAAoACQAHAAYACAAGAAYABwAHAAcABwAHAAYA
BgAHAAgACQAIAAkACwAJAAoACgAIAAYABgAGAAYACAAGAAcACAAJAAoABgAFAAQAAwAF
AAUABQAFAAYABgAHAAgABgAGAAcABwAKAAoACgALAAkACgAKAAoACwALAAsADAAPABAA
EAARABIAFAAUABYAFAATABMAEwAUABUAFAAVABIAEQAQAA4ACwALAAoACgAKAAoACwAL
AAsACQAIAAYABAADAAMAAwAFAAQABAAEAAEAAQACAAIABAAEAAQABAADAAIAAQAAAAEA
AQABAAIAAAACAAQABAAFAAcACAANABEAFgAeACYAMwBFAFkAawB/AI8AnwCxAL4AvwC1
AJwAeABJABkA9v/g/9H/z//S/9L/1//c/9//4f/o/+3/7//w//P/9v/5//r//v8EAAIA
AQABAAIAAgABAAAAAAD//wEAAQABAAEA///+//7///8AAAIAAwAEAAMAAwADAAMABQAE
AAQABQADAAMAAgACAAMABAAEAAQABAAGAAcABwAFAAYABgAGAAMAAwAEAAQABwAHAAYA
BgAJAAkACQAJAAgABwAGAAUABwAJAAkACgAJAAgABwAHAAgACgALAAwADQAOAA8ADwAP
ABEAEQARABQAFgAXABgAFwAYABgAGwAdAB0AHgAgAB4AHwAfAB8AHQAdAB0AHQAfAB8A
HwAfAB8AHwAeAB4AHgAeABwAHAAZABgAFwAWABcAFwAWABUAFAATABIAEgAOAAwACwAK
AAsACwALAAwACgAKAAkACQAHAAYABgAGAAgABgAFAAUABAAFAAUABAAGAAYABgAFAAUA
BQAFAAUABQAFAAQABAACAAIAAwADAAQABAACAAIABAAEAAMAAwAFAAUABQAFAAUABQAG
AAcABQAEAAQABQADAAQABAAEAAYACAAIAAgABwAHAAcABwAJAAkACAAIAAkACQAJAAkA
CwALAAwADAALAAoACQAJAAkACQAIAAgACgAIAAgACQAJAAkACQAJAAYABgAHAAgACQAI
AAkACwAJAAoACgAIAAoACgAKAAoACAAIAAgACAAGAAgACAAIAAgACAAIAAgABwAHAAcA
BwAJAAkACQAJAAcABgAGAAYABgAGAAcABwAIAAgACAAJAAkACgAKAAoACwALAAsADAAO
ABAAEQATABIAFAAUABYAFgAVABUAFQAUABMAEAAPABAADwAOAAwACwALAAoACgAIAAgA
CQAJAAcABQAEAAIABAADAAMAAwADAAIAAgACAAEAAQACAAIAAgACAAIAAgACAAIAAgAC
AAEAAQABAAIAAgAGAAQAAgAFAAkACgALAA8AFAAcACQAMQBBAFUAZQB1AIUAlQCjAK4A
rwChAIYAZAA3AAsA6v/W/83/0f/U/9T/1//c/9//4f/k/+f/6//w//P/+P/5//r//v/+
//7//f/9//7//v8AAAAAAQABAP//////////AQAAAAAAAQD//wAAAAAAAAMAAwADAAMA
AQAAAAAAAQABAAEAAAAAAP//AAAAAAAA//8CAAQABQADAAQABAAEAAEAAQACAAIABQAF
AAQABAAFAAUABQAFAAMAAwADAAMABQAHAAcACAAIAAgACAAJAAkACgAKAAoACQAKAAsA
CwANAA8ADwAPAA4AEAARABIAEQASABIAFQAVABUAFgAYABgAGQAZABkAGwAbABsAGwAb
ABsAGwAbAB0AHQAcABwAGwAaABcAFgAWABYAFgAWABMAEwASABEAEgARABAAEAANAAwA
DAAMAAwACwAKAAoACgAKAAkACQAHAAYABgAGAAgABgAFAAUABgAHAAcABgAFAAQAAwAB
AAMAAwADAAMAAwADAAIAAgACAAIAAwADAAQABAACAAIAAwACAAAA//8CAAMABAAFAAQA
AwADAAMAAQAAAAAAAQADAAQABAAEAAIABAAEAAQABwAHAAcABwAHAAcABgAGAAUABQAF
AAUABwAHAAgACAAIAAgACAAJAAkACQAIAAgACgAIAAgACQAHAAcABwAHAAYABgAHAAgA
CAAGAAYABwAGAAYABQACAAMABAAFAAYABgAGAAYABgAIAAgACAAIAAcABgAFAAQAAwAE
AAYABQAEAAQABAAEAAQABQAFAAUABQAHAAcABwAHAAUABAAEAAQABgAGAAcABwAGAAYA
BgAHAAcACAAIAAgACgALAAwADgANAA4ADgAPABAAEgASABQAFgAVABUAFQASABEADgAN
AAoACQAIAAYABQAFAAQABAAFAAYACAAJAAkABwAGAAQABAADAAMAAwAEAAQABQAGAAQA
AwADAAIAAgACAAIAAgAEAAQABAAEAAMAAwADAAQABgAGAAgACAAJAAsADgANABEAGAAg
ACQALwA/AFEAXwBxAIEAkQCjAK4ArQCdAIYAZAA3AAsA7v/c/9H/0//W/9j/3f/g/+H/
5f/u//H/8//0//n//v8BAAAAAgAEAAQABwAHAAgACAAIAAgACQAJAAsACwALAAsACwAK
AAoACwAJAAoACgAKAAwADQAOAA8ADgAMAAsACwANAA0ADAAMAA8AEAAQABAADAAOAA8A
DwAQABIAEwAUABUAFQAWABYAFQAVABQAFAAUABMAEgARABMAEwATABMAFQAXABcAGAAY
ABgAGAAZABsAHAAcABwAHAAcABwAGwAcAB8AIAAhACEAIgAiACIAJAAmACcAKwArACsA
LAAuAC4ALwAvAC8ALwAvAC8ALwAxADEAMQAxADAALwAtACwALQAuAC0ALgAuAC4ALgAu
ACwAKwApACcAKAAnACYAJgAmACYAJwAoACUAIwAhACAAIAAgAB8AHwAfAB4AHgAeACEA
IAAgACEAIAAhACEAIAAfAB4AHQAbAB0AHQAdAB0AHwAfAB4AHgAeAB4AHwAfACAAIAAe
AB4AHwAeABwAGwAdAB0AHQAdAB4AHwAhACMAIwAiACIAIwAhACIAIgAiACMAJgAnACgA
KQApACkAKQArACsAKgAqACsAKwArACsAKwArACwALAAqACoAKgArAC0ALQAsACwALAAq
ACoAKwAsAC0ALgAvAC4ALgAvADAALgAsACwALQArACwALAAqACwALAAsACwALQAuAC8A
MAAuAC4ALgAuACwALAAsACwALAAsAC0ALwAxADEAMQAxADEALwAvAC8AMAAwADIAMgAw
ADEAMwAzADUANAA0ADQANQA2ADcAOQA6ADoAOgA8ADwAPQA9AD0APwBAAEAAPQA+AD8A
QQBDAEIAQQBCAEAAPwA+AD0APAA6ADoAOgA6ADkAOAA3ADYAOAA4ADgAOAA2ADYANgA2
ADQANAA0ADQANgA2ADYANgA4ADgAOAA4ADYANgA2ADYANAA0ADQANAA1ADYANwA4ADsA
PAA9AA==
         </WaveFormData>
      </LeadData>
   </Waveform>
</RestingECG>
