# Supplementary material for: Detection of Left Atrial Enlargement Using a Convolutional Neural Network-Enabled Electrocardiogram
Source: Front Cardiovasc Med. 2020 Dec 17;7:609976. doi: 10.3389/fcvm.2020.609976 (PMC7773668; doi:10.3389/fcvm.2020.609976)
Supplement: Supplementary file 5 [file Data_Sheet_5.ZIP › normal4/1802037030_5960_0000001I.XML]

<?xml version="1.0" encoding="Windows-1252"?>
<!DOCTYPE RestingECG SYSTEM "restecg.dtd">
<RestingECG>
   <PatientDemographics>
      <PatientID>1802037030</PatientID>
      <PatientAge>79</PatientAge>
      <AgeUnits>Years</AgeUnits>
      <Gender>Female</Gender>
      <PatientLastName>huangshaoyin</PatientLastName>
   </PatientDemographics>
   <TestDemographics>
      <DataType>Resting</DataType>
      <Site>1</Site>
      <AcquisitionDevice>MAC55</AcquisitionDevice>
      <Status>Unconfirmed</Status>
      <Priority>Normal</Priority>
      <AcquisitionTime>10:22:45</AcquisitionTime>
      <AcquisitionDate>05-09-2017</AcquisitionDate>
      <CartNumber>1</CartNumber>
      <AcquisitionSoftwareVersion>009C</AcquisitionSoftwareVersion>
      <XMLSourceVersion>MAC5000 v1.0</XMLSourceVersion>
   </TestDemographics>
   <RestingECGMeasurements>
      <VentricularRate>88</VentricularRate>
      <AtrialRate>88</AtrialRate>
      <PRInterval>142</PRInterval>
      <QRSDuration>144</QRSDuration>
      <QTInterval>416</QTInterval>
      <QTCorrected>503</QTCorrected>
      <PAxis>76</PAxis>
      <RAxis>58</RAxis>
      <QRSCount>15</QRSCount>
      <QOnset>211</QOnset>
      <QOffset>283</QOffset>
      <POnset>140</POnset>
      <POffset>195</POffset>
      <TOffset>419</TOffset>
      <ECGSampleBase>500</ECGSampleBase>
      <ECGSampleExponent>0</ECGSampleExponent>
   </RestingECGMeasurements>
   <Diagnosis>
      <Modality>Resting</Modality>
         <StatementCount>5</StatementCount>
         <LabelText>12SL ��ϳ���</LabelText>
      <DiagnosisStatement>
         <StmtText>�������</StmtText>
      </DiagnosisStatement>
      <DiagnosisStatement>
         <StmtText>��</StmtText>
      </DiagnosisStatement>
      <DiagnosisStatement>
         <StmtFlag>ENDSLINE</StmtFlag>
         <StmtText>�������粫</StmtText>
      </DiagnosisStatement>
      <DiagnosisStatement>
         <StmtFlag>ENDSLINE</StmtFlag>
         <StmtText>����֧��������</StmtText>
      </DiagnosisStatement>
      <DiagnosisStatement>
         <StmtFlag>ENDSLINE</StmtFlag>
         <StmtText>�쳣 ECG</StmtText>
      </DiagnosisStatement>
   </Diagnosis>
   <Waveform>
      <WaveformType>Rhythm</WaveformType>
      <WaveformStartTime>0</WaveformStartTime>
      <NumberofLeads>8</NumberofLeads>
      <SampleType>CONTINUOUS_SAMPLES</SampleType>
      <SampleBase>500</SampleBase>
      <SampleExponent>0</SampleExponent>
      <HighPassFilter>16</HighPassFilter>
      <LowPassFilter>150</LowPassFilter>
      <ACFilter>NONE</ACFilter>
      <LeadData>
         <LeadByteCountTotal>10000</LeadByteCountTotal>
         <LeadTimeOffset>0</LeadTimeOffset>
         <LeadSampleCountTotal>5000</LeadSampleCountTotal>
         <LeadAmplitudeUnitsPerBit>4.88</LeadAmplitudeUnitsPerBit>
         <LeadAmplitudeUnits>��V</LeadAmplitudeUnits>
         <LeadHighLimit>2147483647</LeadHighLimit>
         <LeadLowLimit>268435456</LeadLowLimit>
         <LeadID>I</LeadID>
         <LeadOffsetFirstSample>0</LeadOffsetFirstSample>
         <FirstSampleBaseline>0</FirstSampleBaseline>
         <LeadSampleSize>2</LeadSampleSize>
         <LeadOff>FALSE</LeadOff>
         <BaselineSway>FALSE</BaselineSway>
         <ExcessiveACNoise>FALSE</ExcessiveACNoise>
         <MuscleNoise>FALSE</MuscleNoise>
         <LeadDataCRC32>1670145466</LeadDataCRC32>
         <WaveFormData>
/P/8//z//P/+//7//v/+//7//v/+//7//f/8//v/+v/6//r/+v/6//r/+v/6//r/+f/4
//f/9v/4//j/+P/4//b/9v/2//b/9P/y//D/7v/y//T/9v/4//f/9v/1//T/8//y//H/
8P/z//T/9f/2//P/8v/x//D/8v/0//b/+P/2//b/9v/2//P/8v/x//D/8//2//n//P/5
//j/9//2//b/9v/2//b/+f/7//z//P/6//f//f/8//3//P/8//v/+//7//v/+//7//z/
/P/8//7///8AAAAA/v/8//z//v8BAAIAAwAFAAYABQAEAAMABAAHAAUABQABAP7//f/9
//v/+f/5//r//P/8//v/+//5//n/+f/5//n/+f/5//j/9f/3//n/+f/4//f/9v/z//L/
9v/5//n/+v/6//v/+f/3//n//f8DAAoAEAATAB8AKgAzAEIATABJAFAAaQB0AHQAfgCL
AJEAkQCUAJwAnwCdAJsAlwCOAIIAdABrAGQAYQBbAEgAPgA/ADoALQAnACAAGgAXABgA
FQAMAAYABwAIAAgABwALAAwADAAQABAACQAEAAUACwAHAPz/9f/1//D/6v/j/+P/4//j
/+T/5v/n/+j/6//p/+j/6P/o/+X/4//i/+L/5P/l/+b/6P/m/+X/5P/j/+X/5f/l/+T/
5P/l/+X/5P/i/+H/3//h/+T/5f/k/+f/5f/i/+D/3v/b/9z/3//g/9//3v/d/9z/3P/b
/9r/2P/X/9j/1//T/9X/1f/V/9X/0//T/9P/0//S/9H/0P/O/83/0P/T/9X/2P/Y/9n/
2f/Z/9j/2P/Y/9n/2v/c/93/4v/j/+X/5v/m/+f/6v/r/+3/8f/0//X/8//z//T/9v/2
//b/9//5//j/+P/6//r/+f/6//v//P/8//r//P/+//7//P/6//j/+//8//3//v/5//j/
+v/5//X/9f/2//b/9v/2//P/8//1//j/+P/3//f/9//3//j/+P/2//P/8f/z//P/8v/y
//T/8//z//T/8v/w/+7/7P/v//H/8//2//T/8//w/+//8P/z//L/8P/z//T/9P/0//P/
8//y//H/9f/2//f/9v/0//T/9P/1//X/8v/1//b/9//4//X/9P/1//X/+P/4//j/9//8
//z/+//6//j/9//3//f/9//3//n/+v/9//7/AQADAAEAAAD///z//v8AAAIAAgAAAAEA
AwADAAUABQAFAAcAAgABAP///P/9//3/+//5//f/+P/4//j/9v/1//T/8//1//f/+f/7
//n/+P/1//f/9//3//f/9//6//n/+f/6//f/+//2//T/9//3//X/+/8DAAkADgASABsA
JQAsADEAPABGAE0AWABjAG4AegCEAI8AmQCbAJoAngCjAKcApwClAJ4AmACQAIUAfAB3
AGkAWgBSAE0ARgA9ADMALAAoACUAHgAVABIADgALABAAEAALAAsADgAQAAwACgANABIA
CwAFAAMA/v/3//H/7P/q/+n/6f/p/+n/6v/n/+f/5//p/+f/5v/m/+b/6P/n/+f/6P/n
/+f/5//o/+j/5//m/+X/5//n/+f/5v/l/+X/5P/i/+X/5f/k/+f/5v/l/+L/4//j/+L/
4v/i/9z/3P/e/97/3f/c/9v/2v/a/9n/2P/W/9j/2v/a/9f/1//V/8//0f/Y/9X/1P/T
/9L/0f/Q/9H/0f/U/9T/1P/T/9f/1v/U/9L/1P/V/9f/2f/a/9v/3v/g/+L/5P/o/+v/
7v/w//L/8v/y//T/9v/2//f/+f/8//3/////////AQD//////v/8//z//f/8//v//P/+
////AAABAAEAAQABAAEAAQABAAEAAAD+//r/+//9//3//f/9//v/+f/4//j/8//9//7/
+v/3//X/+//9//3/AQAIAA4ADQANABIAHwAmACwAOQBKAFcAXgBmAHAAdwB1AHEAeACA
AIUAhwCFAHsAcgBuAGoAXwBQAEsASQA+ADAAKQAmACkAKwAkABoAEwAQAA8AEAAQAA8A
DAAMABMAGQAUABIAEAAMAAsABgD7//f/9//0//H/8f/w/+7/7//s/+v/6v/q/+n/6f/p
/+v/6//s/+7/8P/t/+v/6v/q/+z/7f/u//D/7//t/+v/6f/r/+v/6//q/+r/6//r/+r/
6f/n/+T/5f/m/+f/5v/p/+v/6v/q/+r/4//i/+P/4v/i/+L/4v/i/+L/4f/g/97/4P/i
/+L/3//d/93/3f/d/9v/3f/f/+H/5P/l/+b/5v/k/+b/6P/p/+j/6P/p/+n/6//s/+7/
8P/y//L/8//z//b/9//5//r/+P/5//z//f/8////AQABAP////8AAAIAAQAAAAAAAQAA
AAAAAgACAP7//P/6//j/+v/4//r//P/+//7//v/+//v/+v/5//j/+f/6//7////6//n/
+f/4//r/+v/3//f/9//6//r/+f/5//n/+f/6//z//P/7//v/+//7//r/+v/8//v/+//8
//r/+v/6//r/+//7//v//P/+/////v////3////9//r/+//8//z//P/8//3//f/9//z/
/P/8//r/+//8//3////9//v/+v/4//v//P/9//7//v/9//r/+//6//r/+v/7//3//P/8
//3/+//7//v/+//7//r/+v/6//v//v/8//r/+v/7//v/+v/4//r//P/+//n/+P/4//n/
+f/6//v//f/9//3//P/5////+f/2//n/+v/7//z/+v/6//r/+v/4//j/+P/4//r/+v/6
//r//P/8//z//P/6//r/+v/6//v//P/9//7//f/8//v/+v/6//r/+v/6//r/+v/6//r/
+v/6//r/+v/4//j/+P/4//v//P/9//7//f/8//v/+v/5//j/9//2//j/+v/8//7//P/8
//z//P/9//3//P/6//v/+f8AAAAA/v/8//v/+f/6//v//P/9//3//v/+//7//v///wAA
AAACAAAAAAACAAIAAgACAAMABwAHAAcABwAFAAcABAADAAMAAgADAAUAAAD9//z//P/6
//r/+f/5//n/+f/5//n/+f/5//n/+P/3//n/+//7//3//f/9//v/9v/0//H/9//+//z/
+f/9//3//f/9/wEACgASABMAGQAsADkAPABEAFMAWABfAHIAggCIAI8AlwCbAJoAnACj
AKMAnwCZAJQAkACKAH8AcgBhAFUAUgBOAEUAPgA5ADcANAAqAB8AHAAfABwAGAAVABIA
EgAXABkAFgAUABYAEgANAAwADwANAAkABgD9//P/8P/w/+3/7P/r/+r/6v/m/+X/5P/l
/+b/5v/n/+j/5v/l/+X/5v/l/+X/5f/m/+f/5//n/+f/5f/l/+X/5P/m/+f/5//m/+X/
4//g/+H/3//f/93/3//h/+D/4P/g/93/3v/h/+L/3v/c/9r/2P/b/9v/2//a/9r/3P/c
/9n/1//X/9f/1//S/9H/0P/P/8//z//P/87/zv/Q/9L/0//Q/87/zf/L/83/zv/Q/9L/
0v/Q/8//zf/T/9X/2P/a/9j/1//Y/9f/2f/d/+D/4f/h/+H/4v/k/+b/5v/n/+n/7P/s
/+7/7v/u//D/8v/0//P/8P/x//L/9P/0//T/9P/3//j/+f/6//r/+v/9//3/9//3//j/
+P/2//b/8//z//T/+P/5//n/9v/1//T/9P/4//j/9//3//f/9//2//b/9v/1//X/9v/2
//b/9v/2//X/9f/1//b/9//3//X/9f/2//n/+P/2//b/9v/1//T/9v/3//f/9//8//r/
9v/2//b/9v/2//b/9//4//v//f/7//r/+f/3/wAAAAD///7//v/9//3//f/9//3///8A
AAAAAAACAAMABgAGAAYABAADAAQABQAEAAQABQAHAAcACQAJAAkACwAFAAMAAAD8//z/
/f/8//v//f/+//7//v/8//v/+v/5//r/+//8//3//f/8//n/+//7//v/+//7//v/+f/4
//j//f/7//b/9v/5//n//f8DAAcABQAGABAAGQAhACwAOQBAAEQAUwBeAGUAcACAAI4A
mQCbAJkAnACgAJ0AoQClAKMAlgCKAIIAdwByAGkAWwBSAFAAQwA0ADEANQAsACIAIQAe
ABUAEgAQAAsADAAOAA8ADwAUABYAEgAOAA0ADAAPAAkA/f/2//f/9f/w//D/7//q/+n/
6P/o/+r/6//s/+//6//o/+b/5P/m/+X/5f/m/+r/6//s/+7/7P/r/+r/6f/o/+f/5v/k
/+X/5//o/+j/6P/n/+X/5//n/+f/5f/n/+X/5P/k/+T/4v/k/+j/6v/n/+T/4f/e/9//
3//f/97/3P/e/97/2//d/93/3f/d/9v/2//b/9v/2f/Z/9n/2P/Y/9r/3P/d/93/3P/c
/9v/3v/e/9//4P/k/+b/6f/r/+3/7f/u/+7/8P/x//T/9f/0//f/+f/5//v/+//8//7/
/v/+////AQABAAAAAQAAAP7//v/+//7/AAD+/wAAAgACAAAA/v/8//z//P/8//z/+v/6
//3//f/3//f/+P/4//r/+v/3//f/9f/4//j/9//4//f/9v/2//b/9v/1//X/9f/1//T/
9P/2//X/9f/2//b/9v/2//b/+f/5//n/+v/6//n/9v/1//j/+//6//j/+f/6//r/+v/3
//f/9v/1//r//P/+//7//P/6//j/9//6//v//f/+/wAA+v/4//r/+v/6//r/+v/6//z/
/f/9//z/+//5//7//v/9//z//f/9//7////8//v//P/8//7//v8AAAEAAgACAAIAAAAB
AAQABwAIAAYABwAJAAkACAAHAAYABwAHAAcABgAEAAIAAQD+//v/+v/6//n/+P/6//v/
/P/9//z/+//6//n/+//6//f/+f/9//3//f/9//v/+f/4//j/+//5//r/9v/z//f/AQAF
AAkACwAOABYAHwAnADIAPQBCAEgAVwBmAG0AeACCAIoAkQCXAJsAoACkAKUAqQCtALEA
qgCcAJIAiwCEAHkAawBgAFQATQBIAD8ANwAyACwAIwAgACEAIAAaAA8ADgAQAAsACwAU
ABYAFAASAA8ACAAFAAMAAQD8//H/8f/y//L/8f/u/+3/7P/s/+n/6f/p/+v/5v/k/+P/
4v/k/+X/5//q/+n/6f/p/+r/6v/p/+j/5//l/+X/5f/k/+b/5//n/+b/4//h/97/3//i
/+P/4v/l/+P/4v/i/+L/3v/e/+D/4P/d/9z/2//a/9z/2//a/9j/1v/Y/9j/1f/T/9P/
0//T/8//z//P/8//0f/R/9H/0P/O/9D/0v/T/9L/0v/T/9P/1P/U/9X/1v/X/9j/2v/b
/+D/4f/j/+T/5v/n/+r/6//t//H/9P/1//P/8//0//b/9//4//r//f/9//z//f/8//v/
/P/9//7/AAD+/wAAAgABAAAA///+//v/+v/5//j/+f/6//7////7//v//P/8//z//P/5
//n/+P/6//n/9//2//X/9P/0//j/+P/3//f/9f/1//T/9P/y//H/8f/y//L/8v/y//L/
9P/1//b/+P/5//n/9//3//b/9//0//D/9f/2//b/9v/z//P/8v/x//P/9P/1//T/9f/2
//f/+f/3//f/+P/4//7//P/5//j/9//2//j/+P/6//v//f/8//v/+f////7//P/6//r/
+f/5//n/+v/7//7/AAAAAAAAAgADAAMAAgABAP7///8CAAUABgAIAAkACwALAAgABwAG
AAcAAwABAP7/+v/7//3//f/9//z//P/7//r/9//3//f/9//4//n/+v/7//v/+v/3//n/
/f/9//3//f/6//f/9f/0//n/8f/u//7////5//3/AQABAAUADAAYACcAMQA2ADsARgBU
AFkAYABvAH4AigCWAJsAmwCZAJ4AqACpAKUApwCpAJ4AkACKAIEAdgBvAGEAUgBIAEMA
QAA9ADcAMAAqACEAGgAbABwAGAARAA4ADAANAA8AEgAUABIAEAANAAoACwALAAEA/P/1
/+//7v/u/+3/7P/r/+r/6v/o/+f/5v/n/+j/6P/p/+r/6P/n/+f/6P/o/+f/5v/m/+n/
6f/p/+n/5//l/+P/4P/i/+P/4//i/+T/5f/l/+n/6P/n/+T/5f/l/+T/5P/k/97/3v/g
/+D/3//e/93/3P/e/93/3P/a/9n/2v/Z/9X/2P/Z/9r/2//V/9X/1f/V/9P/0//T/9L/
0P/S/9T/1f/Y/9j/2f/Z/9z/3P/d/97/3//g/+L/4//k/+X/5//o/+j/6f/s/+3/7//z
//b/9//5//n/+v/8//r/+P/3//f/+//8////AAAAAAAAAAAAAP3/+v/7//z//P/8//z/
/P/6//r/+v/6//j/+P/7//v/9//3//j/+P/3//b/8v/x//L/9v/3//f/9P/z//L/8v/2
//b/9f/1//X/9f/0//T/9P/z//P/9P/0//T/9P/0//T/8//y//L/9f/1//P/8//z//X/
8//w//T/9v/3//j/+P/5//n/+f/4//j/+P/2//j/+v/6//b/9P/0//T/9P/2//b/+P/5
//z//P/8//v/AAD+//v/+P/6//n/+f/5//v/+//9//7//v/+/wAAAQAAAAAAAAD+//z/
/v8AAAAAAgADAAUABQAGAAcACAALAAYABQADAAAA/v/9//r/9//3//j/+P/4//r/+//8
//3//P/7//r/+f/3//b/8//1//j/+f/6//v//f/7//r/+v/3//X/9P/6//v/9//3/wEA
AwAFAAwAFgAdACMALgA1ADwARgBRAFwAaQB2AIAAiACNAI0AjwCSAJgAmwCdAJkAkQCQ
AI4AggB1AG4AYQBNAEQARABDADoAMwArACAAGAAbABwAFQAOAA4ADwAMAAgACQANAAwA
EAASABAACwAKAA0ACwADAPz/9//v/+7/8v/z/+3/6//p/+j/5//n/+f/6f/q/+r/6//s
/+n/5//m/+b/5//n/+f/6P/o/+f/5v/l/+f/5//n/+b/5v/n/+f/5v/k/+P/4f/j/+X/
5f/j/+X/5f/k/+T/5P/e/97/4P/g/93/3P/b/9r/2//b/9v/2v/Z/9r/2f/V/9j/2f/a
/9v/1v/V/9T/0//S/9H/0P/O/8z/zv/Q/9H/0v/S/9P/0//X/9j/2v/c/9//4P/i/+P/
5P/l/+f/6P/m/+f/6v/r/+3/8f/0//X/9//3//j/+v/6//r/+//9//z//P/+//7//P/8
//z//P/5//b/9//4//7/AAACAAQAAQD+//v/+P/5//z/AgAFAAAA//////7//f/8//j/
9//5//z//P/7//j/9//2//b/+v/6//n/+f/4//f/9f/0//T/8//z//T/9v/2//b/9v/0
//P/8v/y//b/9//2//f/9f/3//X/8v/1//b/9v/2//j/+f/5//n/+v/6//r/+P/+//7/
/P/7//r/+f/4//b/9v/4//n/+f/4//f/9f/9//7//v/+/wAA/////////f/9////AAD/
//7//////wEAAgADAAIAAgAEAAYABgAGAAcACQAJAAcABwAHAAkABQADAAAA/P/+////
/v/9//v//P/8//z/+f/5//n/+f/7//v/+//7//3//P/5//v//f/9//3//f////3//P/8
///////8//z//f/7//v//f/7/wMAEgAeACUAKwAyADsARgBQAFkAYgBpAHQAggCOAJkA
nwCdAKAApgCpAKMApQCrAKYAmACOAIUAegBzAGcAWgBSAFEASAA/ADkANAAsACEAHAAd
AB4AGgATABAAEgARAA0ADgAQABAAEgARAAwACwAHAP//+P/1//H/8P/0//X/7//t/+v/
6v/n/+f/5//p/+j/6P/p/+r/6P/n/+f/6P/p/+n/6f/q/+r/6f/o/+f/5f/l/+X/5P/m
/+n/6//s/+n/5//k/+X/4//j/+H/4//l/+T/5P/k/+D/4P/i/+L/4//i/+H/4P/e/93/
3P/a/9z/3v/e/9v/2f/Z/9n/2f/U/9P/0v/R/9T/1f/W/9b/1P/W/9j/2f/Z/9j/2P/X
/9n/2v/c/97/3//g/+L/4//o/+n/6//s/+7/7//y//P/8f/1//j/+f/7//v//P/+//3/
/P/8//3//v/+/wAAAAAAAAAAAAAAAAAA/v8AAAIAAgACAAIAAgAAAAAAAAAAAP3//P/+
//3/+f/5//r/+v/6//r/9//3//n//P/8//v/+v/5//j/+P/5//j/9v/1//X/9f/0//T/
9v/1//X/9v/2//b/9v/2//X/9f/1//b/+f/5//f/9//1//f/9f/y//X/9v/2//b/9//5
//r/+//7//r/+f/2//f/+P/5//v/+//3//r/+v/4//j/+P/4//r/+v/8//3/+//6//n/
9/8AAAAA///+//7//f/9//3//P/7//z//P///wAAAwAFAAMAAgABAP7/AQAEAAcACAAG
AAcACQAJAAcABwAHAAkABwAHAAYABAABAAEA///9//v//P/8//z//f/9//3//f/6//n/
+P/3//n/+v/5//3//f/7//n/9//4//f/9//4/wEA//8AAP7/9//1//n//f8BAAUADAAS
ABsAIwAsADcARgBOAFEAWABhAHAAfgCIAJMAnQCdAJ4ApACrAK0ArQCrAKgApgCeAJEA
hgCBAHUAZABeAFkATgBDAD8APAA0ACkAIgAfABoAFAAZABoAFAARAA8ADgAQABAAEAAT
ABIADQAJAAcAAgD7//X/9P/2//H/7f/r/+n/6P/p/+v/7f/x/+z/6v/p/+j/5v/l/+X/
5v/p/+n/6f/q/+r/6f/o/+f/5//n/+f/5v/l/+X/5P/i/+T/5f/l/+n/5v/l/+L/4//j
/+L/4v/i/+D/4P/i/+L/3//e/93/3P/e/93/3P/a/9z/3v/e/9v/2f/Z/9n/2f/X/9P/
z//U/9T/1P/U/9T/1P/U/9b/1//Y/9j/2P/X/93/3P/a/9j/2v/b/93/3//i/+P/5v/o
/+v/7P/v//H/9P/2//j/+P/2//j/+v/6//r/+//9//3/////////AQABAAEAAAD+////
AQABAAEAAAAAAP///v/+////AAABAAEAAQABAAEA///+//v//f/8//v/+v/5//v/+f/4
//j///8FAAAA+v/5//n/9//5////AwAMABYAFwATABgAJQAyADgAPQBKAFkAZgBwAHoA
gwB/AH0AgACAAH0AgQCFAHsAbABkAGIAWwBUAEsAQwA6ADQALwAoACMAIQAcABgAFQAQ
ABEAEAAKAA0AFgAYABcAFwAUAA4ADAAQABEACgADAP//9//y//H/7//w//j/9//z//H/
7//u/+3/7f/t/+//7v/u/+//8P/u/+3/7f/u//D/8f/y//T/8f/v/+3/6//r/+v/6//q
/+v/7f/u/+7/7P/r/+n/6//r/+v/6f/r/+v/6v/q/+r/5P/k/+b/5v/m/+b/5v/m/+T/
4//i/+D/4//m/+f/5f/k/+P/4v/h/+D/4f/i/+P/5v/n/+j/6P/m/+j/6v/r/+z/7P/t
/+3/7//w//L/9P/2//b/9//3//v//f8AAAIA/////wEAAQD+/wEAAwADAAAA/////wAA
AgACAAMABQADAAIAAwACAP///v/9//z//f/8////AgACAAAA/v/8//3//v///wAA/f/8
//7//f/7//v//P/8//z//P/5//n/+v/+///////8//v/+v/6//z//P/7//v//f/9//z/
/P/+//3//f/+//z//P/8//z//f/9//3//v8AAAEAAAABAP7////8//j//f/+//7//v/8
//3//f/9/wAAAAAAAP7/AAAAAAAAAQD/////AAAAAAAAAAAAAAAA/v/9//r/+//6//r/
+v/7//z//P/9/////v/9//z/+//6//r/+//8//v//v/8//r//P/9//3//P/6//z//v8A
APn/+P/4//n/+v/6//r/+//9////AAD////////6//3//v///wAA/v/8//r/+P/7//z/
/f/+//7//v/+//7//v/+//7//v/+//7//v/+//7//v/+//7//P/8//z//P/9//7///8A
AP///v/9//z//P/8//z//P///wAAAQACAAEAAAABAAEA/v/8//r/9/8AAAAA///+/wEA
AQACAAMAAAD//wAAAAD+//7/AAABAAMABAAFAAQAAwAEAAUABAAHAAkADAANAAwACwAK
AAsACwALAAoACAAHAAcABQADAAEAAgACAAIA//////////////////////3//P/5//v/
//8BAAMABQACAP///f/8/wEAAQD+/wAABQABAP//AwAHAAkAEAAYABsAHQAsADsAPgBG
AE0AUgBhAHoAhgCOAJUAnQCfAJwAmgCbAKUArwCxAKQAlgCOAIUAfAB1AG0AYgBcAFMA
SABDAD0AOAAyACkAJgAlACIAIAAhAB4AGgAXABUAGAAcABgAFAAVABYAFQAPAAkABAD/
//v/9P/y//P/7v/t/+z/7P/r/+v/6//t/+3/7P/s/+z/7v/t/+3/7v/t/+3/7f/u/+z/
6//q/+n/6//r/+v/6v/o/+n/6f/o/+j/5//l/+f/5f/l/+P/5f/o/+j/6f/q/+X/5P/l
/+T/5f/k/+P/4v/g/9//3v/c/9r/3P/c/9n/1//X/9f/1//T/9P/0//T/9X/1f/V/9T/
z//Q/9H/0f/U/9T/1f/V/9X/1P/U/9T/1f/U/9T/0//V/9X/1v/W/9j/2f/c/93/2//f
/+L/4//k/+X/5//q/+j/6P/p/+v/7//w//P/9P/0//T/9P/0//b/9v/6//7//v/+//7/
/v/9//z/+//6//n/+v/+/////f///wIABAABAAAA/P/7//n//P/8//v//f/9//3//v/+
//7//f/9//3//f/8//z//P/7//v//P/7//r/+f/4//f/9//3//j/+f/5//f/9//5//v/
+f/2//v//P/8//z//v/////////4//7//P/8//z//P/8//z//v////3//P/7//n/AQAC
AAIAAgD///3//P/7//3//f///wAAAwAEAAcACQAIAAgACAAGAAQABgAIAAgACAAJAAsA
CwALAAsACwANAAwACwAJAAYAAwABAP3/+f/8/wAAAwAGAAEA///9//v//v///wAAAQAA
AP7/+v/7////////////AQD///7//v8DAP3/+v/8//3/+//9/wUADQARABQAHAAlACkA
LgA5AEYAUABbAGgAeQCGAI4AlgCfAJ8AnwCkALIAuQCzAK8ArwCoAJ4AlACJAIAAdwBr
AGAAWgBRAEQAQQBBADgAMAArACQAGwASAA4AEQAUABQAFQARAAwAFgAaABIAEwASAAsA
CwALAP7/8//3//r/9v/x/+7/7f/s/+z/7P/t/+7/8f/u/+z/6//q/+v/6//s/+7/7f/t
/+3/7v/r/+n/5//l/+j/6//u//D/7//v/+7/7P/s/+v/6f/r/+v/6//p/+v/6v/o/+f/
5v/j/+T/5//o/+n/6P/n/+b/5v/l/+T/4v/g/+L/4v/f/9//3//f/9//3v/f/+D/4f/e
/93/3P/a/9z/4P/k/+f/5f/k/+T/4//i/+D/3//e/+T/6P/t//H/8f/x//L/8v/0//f/
/P////3///8AAP///f/9//7/AAABAAIABAAHAAYABAAEAAIAAQACAAMABAAEAAIABAAG
AAUABAADAAIABAAEAAQABAD///7/AAD///z//f///wAA/v/+//v/+//8/wAAAQABAP3/
+//5//j/+//8//z//f///////v/+//z/+//7//z//v/+//7//v////////8AAAAA///8
//v/+//9//v/+P/8//7///8AAP7/////////AQACAAMAAgAAAP7//P/7//7/AQAFAAgA
AgACAAIAAgACAAIAAAAAAAIAAwAEAAQABAADAAgABgADAAAAAgABAAEAAQACAAMABgAI
AAgACAAKAAsACgAKAAoACAAKAAwADgAOAA4ADwARABEAEAAPAA4ADwANAA0ADAAKAAgA
BwAEAAEAAwAEAAQABAABAAEAAQABAAEAAQABAAEAAgACAAAAAwADAAEA///9/wAA////
/wAACQAHAAQABAD///3///8FAA8AEwAUABwAJQAvAD4ASwBQAFgAZwByAHEAgACUAJwA
nQChAKUApACuALkAuQCvAK0AqACeAJIAiQCCAHcAbQBkAFgASwBAADsAOQA2ADgAMwAo
ACMAIgAgAB8AHAAcABkAFwAYABwAHAAYABkAFgAPABEAEQAGAPf/9//6//j/9//1//X/
9f/2//P/8//z//X/7//s/+r/6P/r/+v/7P/u/+3/7f/t/+7/8P/v/+7/7f/w//H/8v/y
/+//7//u/+z/6v/p/+f/6f/s/+3/7P/v/+3/7P/s/+z/6P/o/+r/6v/n/+b/5f/k/+L/
4f/g/97/3v/g/+D/3f/e/9//4P/h/9z/2//a/9n/2v/b/9z/3P/Y/9r/3P/d/9z/3P/d
/93/3v/e/9//4P/l/+b/6P/p/+7/7//x//L/8f/x//P/8//z//f/+v/7//v/+//8//7/
//8AAAIABQAIAAgACgAKAAcABgAFAAQABAACAAQABgAKAAoACgAKAAgACAAIAAgABgAG
AAkACQADAAMABAAEAAUABgAEAAUABAAGAAUAAwACAAEAAAAAAAAAAAD/////AAABAAEA
AgAEAAMAAwAEAAQABAAEAAQABAADAAIAAgABAAEA////////AQD///z/AAACAAMABAAE
AAUABQAFAAgABAAEAAYABAAEAAQABAAFAAYACQALAAoACAAGAAMACwAMAAwADAALAAkA
CAAHAAcABwAJAAoACgAKAAwADQAPABAAEQAQAA4AEAASABIAFAAVABcAFwAVABUAFQAX
ABIAEQAPAAwACQAJAAcABQAIAAoACwAMAAoACQAIAAcABwAHAAcABwAIAAgABgAJAAsA
CwALAAsACgAHAAUABAAJAAsADAAOAAkACQAPABUAEwARABwAKAApAC8AQABLAFYAYgBp
AGoAcQB+AI4AoACtAKkAowCkAK4AtQCzAK0ApQCeAJoAkACBAHgAbQBlAF4AVgBJAEQA
QwA5ADAALgAtACYAHwAgACAAHQAgACIAHQAbACIAJAAeABwAHwAeAB0AHQAZAA4ABwAF
AAIA/v/9//v/+//7//z/+f/5//n/+//7//r/+v/6//n/9//2//b/+f/7//3/AAAAAPv/
/P/7/w==
         </WaveFormData>
      </LeadData>
      <LeadData>
         <LeadByteCountTotal>10000</LeadByteCountTotal>
         <LeadTimeOffset>0</LeadTimeOffset>
         <LeadSampleCountTotal>5000</LeadSampleCountTotal>
         <LeadAmplitudeUnitsPerBit>4.88</LeadAmplitudeUnitsPerBit>
         <LeadAmplitudeUnits>��V</LeadAmplitudeUnits>
         <LeadHighLimit>2147483647</LeadHighLimit>
         <LeadLowLimit>268435456</LeadLowLimit>
         <LeadID>II</LeadID>
         <LeadOffsetFirstSample>0</LeadOffsetFirstSample>
         <FirstSampleBaseline>0</FirstSampleBaseline>
         <LeadSampleSize>2</LeadSampleSize>
         <LeadOff>FALSE</LeadOff>
         <BaselineSway>FALSE</BaselineSway>
         <ExcessiveACNoise>FALSE</ExcessiveACNoise>
         <MuscleNoise>FALSE</MuscleNoise>
         <LeadDataCRC32>195404393</LeadDataCRC32>
         <WaveFormData>
/P/8//z//P/+//7//v/+/wAAAAAAAAAAAAAAAAAAAAD///7//f/8//7//v/+//7/+//6
//n/+P/4//j/+P/4//r/+v/6//r/9//0//H/7v/y//T/9v/4//T/8v/w/+7/7P/s/+z/
7P/w//L/9P/2//T/8v/w/+7/7P/s/+z/7P/w//L/9P/2//H/7v/r/+j/7P/u//D/8v/v
/+7/7f/s/+//8P/x//T/9//9/wAAAQD8//v/AAAAAAEAAgADAAQABgAKAAsADgAOAA0A
CwAJAAwADwARABEAEwAVABcAFwAbABsAGAAVABkAGgAaABYAGQAbABkAEwAOAAsACgAL
AAoACAAEAAIAAQABAP7/+v/3//X/9P/y/+7/7f/t/+z/7f/t/+7/7v/s/+v/5v/l/+X/
7P/q/+f/6//u//D/8v/0//j//f8DAA0AFwAeACwAOgBGAFgAZwBsAIMAswDTAOgAAgEb
ASoBLwE1AUUBUQFVAVsBXwFcAVYBSwFAAT0BPgEuARYBDgEJAfMA2wDEAKcAjQB6AHMA
ZQBIACoAFwAIAPP/4//W/8v/wP+7/7v/tv+y/7f/xf/Q/9T/zv/E/8P/yP/E/8b/xv/G
/8f/yv/L/8z/zf/O/83/zv/Q/87/zv/K/8b/x//I/8n/zP/M/8r/yv/H/8n/yf/J/8j/
yP/I/8j/x//F/8L/wf/A/8L/wf/E/8X/wv/A/77/vv+5/7f/uf+7/7j/t/+4/7r/tv+x
/67/rP+u/67/q/+o/6X/pf+k/57/nP+Z/5n/mf+X/5X/lf+U/5b/l/+Y/5j/lf+V/5b/
lv+Y/5r/mv+c/57/n/+g/6X/q/+s/67/s/+0/7f/u/+9/8T/y//P/9H/0f/U/9v/3//f
/+D/5f/m/+j/6//u/+7/7v/u//H/8f/x//X/9f/1//L/8//0/+//9f/y//H/8f/x//D/
8P/v/+z/6//r/+r/6v/q/+j/6P/t/+3/7P/r/+3/7f/q/+r/6f/n/+P/4//n/+j/5//n
/+b/5v/m/+b/4v/g/93/2//e/9//4P/k/+L/4f/h/93/3v/i/+D/3//e/9//3//g/+D/
3//f/+D/4//j/+X/4P/h/+L/4//l/+b/5P/k/+T/5P/k/+P/5P/l/+n/7v/v/+7/8f/4
//r/+f/4//b/9v/3//r/+P/6//z//f8AAAEAAwAHAAYABQAEAAUACQAJAAsACwAGAAMA
BQAGAAgABAAJAA0ADQAJAAMA///8//v/9//0//L/8P/s/+v/5v/g/97/3f/h/+L/4f/h
/97/3P/a/9n/2v/a/9n/2f/Y/9n/2v/e/9j/2//b/9j/3P/c/9z/4P/p//X///8FABIA
HgAoADQARgBXAGQAfwCjAL8A1gDuAAMBDgEVARkBIwErATMBOwE7ATIBLgErARwBEQEQ
AQgBAAH4AOsA2wDLALQAjwBzAGoAXwBJADAAHAAPAAYA8f/b/9L/yf++/7X/sf+y/7b/
t/+z/7j/vv/A/7r/t/+8/8T/wf/A/7//v/+//7//v/+//7//vf+9/77/wP/C/8D/vv+8
/7z/vP++/77/vP+8/7n/uv+7/7z/vP+6/7r/uv+5/7j/tv+2/7b/tf+z/7X/tf+y/7D/
rv+u/6n/p/+p/6v/qP+l/6T/pP+h/53/m/+a/5v/nP+a/5j/lP+N/4n/jv+S/5D/jv+M
/4r/hv+G/4b/if+I/4f/hP+F/4n/iv+I/4b/g/+C/4L/hP+C/4T/hv+H/4n/if+K/43/
k/+V/5f/m/+f/5//of+h/6L/o/+p/67/s/+0/77/x//M/83/zP/N/9H/1//a/97/4f/k
/+X/6f/r/+r/7f/x//T/9v/2//f/9//2//X/9f/3//j/+P/5//T/8//y//T/7P/x//P/
8v/y//T//v8EAAcAEQAfACsAMgA0ADoARABOAF0AeACXALUAxQDQAOAA8QD2APsABQET
ASEBLwEzAS8BLAEmAR0BFAEPAQ4BCAH0AOAAywC1AKEAmACLAHEAUgA7ACUAEAD+/+v/
2P/N/8//1P/R/87/z//R/9z/4v/f/93/4P/a/9j/3P/Z/9b/2P/Z/9j/1//X/9T/0//S
/9H/1f/V/9f/2v/a/9r/1v/S/9L/0v/S/9T/0v/Q/9D/zf/P/8//z//O/83/zP/L/8n/
xv/E/8T/xP/E/8P/xv/H/8f/xv/F/8b/wf+9/73/vf+7/7n/uf+6/7b/s/+y/7L/s/+0
/7L/sP+y/7P/s/+u/67/rf+v/7H/sf+x/7P/tP+2/7n/vP++/77/v//B/8L/xv/K/8z/
0P/W/9f/2P/d/+D/4P/h/+X/5P/n/+v/7f/v//P/9P/z/+//8P/1//f/9f/0//f/9v/z
//X/9//2//H/7v/u/+v/6f/t/+3/7f/u//H/9P/x//L/7P/o/+X/5//o/+r/6//r/+v/
7P/s/+r/6v/o/+j/6v/p/+f/5f/n/+n/6P/q/+v/6//p/+v/6v/q/+j/5//o/+r/7P/u
/+z/6v/n/+X/5//p/+v/8P/y//H/8f/t/+v/7v/r/+n/5v/n/+f/6P/s/+3/7//y//L/
8f/y/+z/7P/s/+z/7f/r/+v/7P/r/+r/7f/x//P/8f/t/+v/7v/u/+//7//t/+j/6f/w
/+//7v/u/+7/7f/q/+r/6//t/+3/7f/s/+z/7P/u/+z/6v/r/+3/7//u/+n/6P/o/+j/
7f/s/+v/6v/r/+3/7//x//f/7f/m/+f/6P/p/+r/6//s/+3/7v/w//D/8P/w/+3/7P/r
/+r/7f/u/+//8P/y//L/8v/y//D/8P/w//D/7//u/+3/7P/v//D/8f/y//L/8v/y//L/
8P/w//D/8P/v/+7/7f/s/+7/8P/y//T/8v/y//L/8v/x//D/7//u/+//8P/x//L/8v/y
//L/9P/z//f/+P/3//X/9////wIAAAAAAAAAAAD//wIAAgAEAAgACQAJAAkACQALAAwA
CwALAA0ADwAPABIAEwARAA8AEQASABIADgARABUAFQARABAADwAQABMADAAIAAIA/v/7
//v/+P/0//D/7//v/+7/6v/p/+n/6P/q/+v/7f/u/+z/6//m/+X/4f/k/+L/5//t/+r/
7v/y//D/7v/v//X/AwAPABAAFgAqADoAQgBRAGoAfQCVALsA3AD0AA0BHgEnATEBPwFL
AVMBWQFXAVYBWgFbAVIBQQEwASgBJgEYAfsA4QDTAMAAqQCRAIAAcwBhAEYAKgAVAAwA
AwDr/9b/z//I/73/uf+0/7D/uf/F/8r/zP/M/8j/yf/K/8r/yf/I/8f/x//E/8P/wv/B
/8H/v/+//8D/xP/G/8T/wv/E/8T/xP/G/8P/wP+//7v/vP+9/77/vv+8/7r/uP+1/7f/
tv+3/7j/t/+1/7f/t/+2/7T/sv+y/7D/r/+y/7X/rP+n/6T/ov+h/5//n/+g/6H/ov+g
/57/nv+f/5//mv+T/4//jv+N/4v/if+J/4j/hf+F/4X/hP+D/4P/hP+E/4H/gv+B/4L/
gf9//33/f/+F/4j/jP+T/4//j/+Q/4//lf+d/6L/pf+i/6T/qv+t/67/sP+2/7j/tv+5
/7z/vP/B/8T/yv/N/83/0f/R/9H/0//X/9v/2f/h/+D/4f/j/+f/6P/q/+v/7//x//T/
9v/3//j/9//4////AQACAAMABQAFAAIAAgADAAMAAQADAAUABgAFAAUABgAGAAYABgAE
AAQAAwADAAQABQAGAAoACAAHAAcAAwADAAYAAwABAP//AQACAAQABAADAAMABAALAAkA
BQAGAAQABAAEAAQABQAIAAsAEQATABMAEQATABwAIAAhACIAIAAgACEAJAAmACgAKgAr
ACoAKQApACsAMAAxADIANQA0ADMANAAzADIALwAxADIANAAwADUAOQA2ADEAKgAlACUA
JQAiACAAHgAcABgAFwARAAwACwALAAwADAAKAAkACQAIAAcABwAGAAYABQAFAAEAAQAB
AAQACgANAAsACAAEAAIACgASABUAFQAfACsANgBAAE4AXABmAHUAigCjAL8A3QD+ABoB
MQE+AUUBUwFhAWUBZwFtAXUBdAFqAWMBWgFRAUgBPAEwASYBEwH3AOUA2AC/AJ8AigB9
AGsAVgBEADMAJgATAAUA/P/z/+b/3//f/9z/2P/f/+H/3v/e/+b/6P/n/+j/6v/m/+T/
4v/h/+T/5f/m/+f/5f/h/9//3v/g/+L/4P/e/+L/5P/m/+r/5//k/+P/3//g/+H/4v/i
/+L/4v/i/+H/4P/e/97/3v/d/9v/3f/d/97/3P/a/9r/2P/X/9r/3f/X/9P/0f/Q/9D/
zf/M/8z/zP/M/8n/xv/G/8f/x//C/77/u/+7/7v/uf+3/7f/tv+1/7X/tf+0/7T/tf+3
/7j/uv+8/7z/vv/E/8X/xv/L/83/zv/Q/9X/1//b/+D/4//l/+v/7v/v//D/9P/8/wEA
AQACAAcACAAGAAkADAAMAAsACgAMAAsADQARABEAEQAQABEAEgANAA4ACgAIAAcACgAK
AAsACwAIAAcABwAGAAcACAAHAAgACAAHAAUAAwAFAAUAAgACAAUABQADAAUABAAEAAIA
AQABAAIAAwAEAAIAAgABAAEAAgADAAQACAAHAAUABAD//wAABAACAAEAAQADAAQABgAF
AAMAAgACAAYABwAKAAYABQAEAAMAAwAGAAcACQAJAAkABwAGAAQABAAEAAQABQAIAAsA
EQASABEADgAPABcAGgAaABoAHAAcAB0AIAAdAB4AHwAfAB8AHwAgACMAJQAlACUAJwAn
ACcAKQApACcAJQAoACoAKAAiACUAJwApACcAIwAhABwAGwAXABQADgAMAAgABwAGAAIA
AgADAAMAAgD///3//f/8//v/+//+//7//f/9//f/9//3//r/+P/3//f/+P/4/wAABgAI
AA0AEwAZACMAMAA8AEoAWgBmAHUAkgCxAM8A7QACAQwBGQEoATEBOwFFAUcBTQFZAV0B
VAFMAUUBOgExASwBKgEeARABAwH3AN8AxACvAJkAhAB3AGkAWABIACsAEgAFAPn/7v/p
/97/0//T/9D/zv/R/9X/2v/e/9r/1P/b/+D/4P/f/97/3f/d/93/3f/d/93/2//X/9X/
1P/Y/9z/3P/c/97/3v/e/+D/4P/e/97/2//a/9n/2P/W/9j/2P/Y/9f/1f/S/9H/0P/Q
/8//0v/T/8//zP/J/8j/xf/D/8X/x//C/7//vv++/73/u/+7/7z/uf+4/7T/sP+u/6//
r/+q/6b/o/+j/6P/o/+h/6H/oP+f/5//n/+e/57/n/+h/6L/ov+k/6T/pv+n/6f/p/+r
/7D/sv+1/7v/v//D/8j/y//Q/9f/2//d/93/4P/n/+v/7v/w//b/+P/4//v//v/+////
AAAEAAUABwALAAsACwAIAAkACgAFAAYAAgAAAP//BAAGAAkACwALAAsADAAMAAcABgAD
AAIABAADAAEA//8BAAEA/v/+/wEAAQD//wEA///+//v/+f/2//b/9v/2//j/+P/3//f/
+f/5//n//P/5//f/9v/x//P/9v/z//H/8P/x//H/8v/x/+//7v/u//H/8f/z/+7/8f/y
//P/9f/0//X/9//3//v/8P/u/+7/7v/u//D/9P/4////AwADAAEAAwAIAAoACQAIAAYA
BgAHAAoADgASABYAGQAYABcAFwAZABgAFwAWABcAHAAdACAAIQAfAB0AIAAiAB8AGgAe
ACEAIAAbABQADwAPABEAEAAQAAsACAADAAEA+//2//X/9f/2//b/9P/z//T/9P/0//X/
9P/0//P/8//t/+3/7f/w//T/6//n//b/+v/4//z//P/9/wUADwAbADAARgBOAEwAYgCD
AJYApwC7ANUA+AAWAR8BIAEtAT0BSwFRAVEBWwFjAVoBUAFNAT4BNQE4ATABGgEKAf8A
8QDfAMQAqQCVAIQAcwBhAE4AOgAlABAA9//l/9z/1f/M/8f/xf/E/8L/y//V/9T/1P/W
/9b/1f/W/9L/0//S/9H/0f/S/9P/1P/V/9X/0//T/9T/1v/Y/9b/1P/S/9L/0v/U/9X/
1P/V/9P/0v/R/9D/zv/Q/9D/0P/P/87/zP/M/8z/zf/L/83/zf/K/8j/xv/G/8P/wf/D
/8X/vv+7/7r/uv+4/7X/tP+0/7X/tv+0/7L/sf+x/7D/qv+m/6P/o/+j/6H/n/+f/57/
nf+d/53/nP+d/5//ov+k/6b/qP+o/6r/sP+x/7L/t/+6/7r/u/+//8H/xf/K/83/1P/b
/9//4f/j/+b/7f/x//D/8P/0//T/9f/5//3//v8BAAIABgAHAAQABwAGAAUABAAFAAYA
AQAFAAIAAQABAAIAAgADAAMAAgABAAEAAAD7//r/9//2//r/+//7//v/+f/5//b/9v/3
//f/9f/3//n/+v/5//n/9P/y//D/7v/x//L/8v/z//H/8f/x//T/9f/1//b/8//w//L/
7v/r/+3/8f/0//j/9v/1//X/9v/3//f/+f/0/+z/7v/w/+7/8f/y//P/9P/2//r//v8F
AAQAAwAAAAEACQAMAAwADAAJAAgACAAKAA0AEAATABUAEwATABQAFwAXABcAFwAZAB0A
HQAfAB8AGwAXABgAGAAcABoAIQAnACQAHwAYABMADwAPAAwACgAFAAIA/f/7//n/9P/z
//P/8v/y//D/7//v/+7/7f/t/+//8P/w//H/7//v/+//8v/s/+n/7f/0//j/8v/2/wAA
BwAJABMAIQAqADIAQgBSAFwAbwCIAJsAtQDbAPYADgEfASgBLQFBAVUBVQFTAV8BYwFi
AWYBYQFQAUEBNgEmARoBEgEHAfEA3wDGAKUAiwCAAHUAXwBEAC4AIQAMAPP/5f/e/9H/
xv/B/8P/vv+8/8X/z//O/9D/0v/O/9X/4P/e/9r/1v/S/8//0f/R/9H/0f/U/9P/1P/W
/9f/2P/V/9L/0P/Q/9D/0v/S/9D/0P/N/9D/0f/S/9L/0v/S/9L/0f/O/8z/zP/M/8n/
x//J/8n/yv/I/8b/xv/B/7//wf/D/77/u/+6/7r/u/+5/7n/uv+4/7b/sf+s/63/r/+w
/6z/pv+j/6P/o/+e/5v/mv+Y/5f/l/+X/5b/lv+X/5n/mv+b/57/n/+i/6j/qf+q/6//
sf+y/7T/uf+6/73/wf/D/8j/z//T/9X/1//a/+H/5f/o/+r/8P/y//H/8//1//T/9f/2
//r/+//3//n/9//1//n///8FAAUABgAAAPz/+f/9//7/AAABAAAA//////7/+v/6//j/
+P/7//v/+v/5//v/+//4//j/+f/5//f/+f/5//j/9f/z//L/8v/y//L/8//0//T/9f/z
//H/7//w//P/8//0//H/8f/0//H/7//t/+//8P/y//D/7//v//D/7//v//H/7P/y//D/
8P/y//L/8v/y//H/8v/z//f/+f/5//f/+f8CAAYABwAIAAgACAAJAAwADAAOABAAEQAQ
AA8ADwARABEAEQARABMAFwAXABkAGQAYABUAFwAYABYAEgAXABsAGgAVAA4ACQAIAAkA
BwAGAAIAAAD8//v/9P/u/+z/6//v//D/7//v/+7/7P/q/+n/7P/s/+v/6//o/+n/6v/u
/+T/6f/r/+j/6v/u//L/8v/x//3/DwAXACIALgA6AEgAWgBtAIQAnwC9ANcA7gAGARcB
IAEnATMBNQE3AT8BRwFNAUYBNAEpASYBIQEeARYBBAH8APEA3QDLALYAmwCFAHIAXwBL
ADoAKgAZAAgA9//p/97/0f/E/8H/wf+8/7j/w//J/8j/zP/O/8r/yf/Q/9L/zv/M/8r/
yf/L/8v/y//L/8v/yf/J/8r/yv/M/8r/yP/I/8j/yP/K/8v/yv/L/8n/xv/F/8T/wv/F
/8b/x//H/8T/wv/C/8L/wf+//8H/wf/A/77/vP+8/7f/tf+3/7n/tf+z/7P/tP+w/63/
rP+s/6v/qv+m/6L/oP+h/6H/nP+a/5f/l/+X/5b/lf+W/5b/k/+T/5P/kv+S/5P/lf+W
/5f/mv+b/57/ov+j/6T/qf+w/7L/tf+7/7z/v//D/8X/zP/T/9f/2f/Z/9z/4//n/+X/
5v/r/+z/6v/t//D/8P/z//T/+P/5//j/+//6//n/+P/7//7/+/////z/+//7//n/+P/4
//f/9f/1//b/9v/2//b/9P/0//X/9f/0//P/8//z//D/8P/w/+//7P/t/+z/7P/q/+n/
6f/q/+v/7P/r/+r/6P/n/+f/5//n/+r/6v/p/+n/5f/n/+r/5//l/+T/5f/l/+b/5//n
/+j/6v/q/+n/6v/k/+b/5v/m/+f/5P/p/+//7P/q/+j/5v/k/+b/6P/q/+//8//z//H/
8//7//7//v/+/wAAAAABAAQAAwAEAAUABQAGAAcACQANAA4ADQAMAA0AEQARABMAEwAO
AAsADQAOABAADAARABUAFQARAAsABwAHAAcABAACAP7//P/4//f/9f/w/+//7//t/+z/
6f/n/+X/5P/j/+P/5P/k/+P/4//f/9//3//i/+z/6//r/+r/5P/g/+T/7P/x//n/AwAN
ABgAIAAmADAARgBbAGwAgQCdALsA3AD2AAkBFAEZASEBJwEvATkBQQE/AT4BOgE3ASoB
HwEcARgBEAEIAf8A6QDTAMAAqQCPAHgAbQBhAE4AOgApAA4A+f/r/9j/yf/E/7v/uf/A
/8L/vf+//8b/yP/K/8j/y//Q/9L/z//M/8n/x//K/8v/zP/N/8v/yf/J/8r/zP/O/8z/
yv/K/8r/yv/M/87/zP/M/8n/yf/J/8n/yP/H/8b/xf/D/8X/xP/F/8b/w//B/8P/w//D
/8L/wf/C/77/u/+8/73/tv+z/7L/sv+x/6//r/+w/7H/sv+w/67/rf+t/6z/pv+i/53/
n/+i/5//nv+d/5z/mv+a/5r/nf+e/53/mv+b/6D/oP+d/5r/mv+a/5v/nv+e/6D/ov+j
/6P/o/+k/6f/q/+t/6//s/+5/7v/v//B/8D/v//D/8b/y//M/9b/3//j/+P/4f/h/+f/
7//0//r/+v/6//j/+f/6//j/+v/9/wQACAAKAA0ADAAKAAgABwAHAAYABAADAP//////
/wIABgAPAAsAAAD+/wIACgASABMAGwAzAEEARABKAFgAYgBwAIEAkgCrAMkA4wD2AAoB
HQEiAScBMwE9AUMBUwFnAW0BXgFKAUUBRAE7ATQBKgEeAQwB9wDfAMMArgChAJMAcABN
ADUAGgD6/+v/5v/d/9X/1v/V/9T/2//j/+r/8P/1/+//4v/g/+j/6v/t/+z/6P/l/+T/
4//j/+T/5f/m/+f/6f/n/+f/6P/o/+j/5P/g/+T/5v/o/+z/6v/m/+T/3//e/93/3P/a
/93/3v/f/9//3P/a/9r/2v/Y/9X/1v/V/9b/1P/S/9L/0f/P/9H/0//O/8v/yv/K/8b/
wf++/7z/v//C/8L/wv/B/8H/wP+6/7j/t/+5/7v/u/+7/73/vv+//8H/w//E/8f/yf/M
/87/0f/W/9n/3v/f/9//3//j/+n/6v/s//H/8f/z//b/9//5////AgADAP///v8BAAEA
AgAEAAoADAAHAAUAAwD+//v/+v/8//v//P8BAAIAAwABAAEAAQD7/wEAAAABAAMAAQD+
//z/+f/6//v//f/+//r/+v/4//j//v/////////8//v/9//2//j/+f/4//v//v/+//z/
+//7//z//f/+//z//P/7//v/+f/5//n//P/9//3//v/7//3/AAD9//v//f///wAAAgD/
//3//P/8/wAAAQAEAAAA/f/8//v/+//9////AgADAP3//f/+//3//f/7//v/AAD///3/
+v/1//T/9/8AAAEA///+//3/+//6//r/+//9//v/+f/2//T/+P/8//z//P/8//3//v/8
//n/+P/4//j/+//6//n/+P/4//n/+v/7////AwD6//3//v///wAA/v/8//r/+P/5//r/
+//8//3//v///wAA/v/+//7//v/8//z//P/8//3//v///wAA/v/8//r/+P/5//r/+//8
//r/+v/6//r/+P/4//j/+P/8//7/AAACAP7//v/+/wEAAQD///v/+/8FAAgACAAIAAoA
CgALAA4ADQAOAA8ADwAPAA8AEAATABUAFQAVABcAGAAXABgAFwAYABcAGwAeABwAFgAZ
ABsAHQAbABcAFQATABMAEAAOAAwACgAGAAUA///4//X/8//y//L/8P/v/+//7v/t/+3/
7//w//D/8f/q/+n/6P/q/+7/8f/r/+7/9P/2//b/8v/3////BQAPABYAGgAqADoARABR
AGQAdQCVAL0A3AD0AAsBHAElAS0BMwE3AUMBVQFfAVYBTAFLAUIBNQEuASQBHAESAf8A
6wDbAMIAqQCTAHoAZwBbAEgANgAvABwAAQDz/+j/3//U/8n/w//C/8T/x//P/9D/xP/G
/9D/zf/I/8z/yf/I/8f/x//J/8n/yf/J/8f/xf/F/8b/yf/M/8v/yv/G/8T/wv/C/8L/
wP/A/73/vv+//8D/wP+9/7z/u/+5/7n/uP+5/7r/uP+1/7b/tf+3/7b/tf+2/7H/r/+x
/7P/sP+t/6z/rP+q/6f/pv+m/6P/ov+e/5r/nP+d/53/mP+V/5P/lP+V/5L/j/+O/4z/
iv+J/4j/hv+G/4f/if+K/4j/iP+G/4b/hv+F/4T/h/+L/4z/jv+T/5L/k/+V/5X/l/+d
/6D/of+j/6j/sf+3/7X/tP+3/7b/uf+//8X/yP/L/8z/0P/R/9T/2f/a/9v/3v/h/+T/
4f/m/+T/5P/l/+T/5P/l/+X/5//p/+z/7v/q/+r/6P/o/+v/6//q/+n/6//t/+z/7v/s
/+v/6P/p/+r/6v/o/+f/4//i/+H/4P/g/+D/3//f/9//3//f/+L/4f/f/97/2f/c/+D/
3v/d/9r/2//b/9z/3f/d/97/4P/Z/+D/3//e/93/3P/e/+D/4v/n/+f/5//l/+f/8f/2
//j/+v/3//b/9v/4//b/+P/6//v//f///wIABwAHAAcABwAJAAoACQAKAAkABgADAAUA
BgAIAAQACQANAA0ACQADAP//+//5//T/8P/w//D/7v/v/+j/4v/g/9//4v/i/+D/3//d
/9z/2//b/97/3v/d/93/2f/Z/9n/3P/g/93/4f/e/9L/1P/i/+j/6//1////CQAUAB4A
JgAwAEQAXQB2AJUAuQDXAO4AAgERARgBHQElATcBRQFJAUcBQQE8ATYBLQEkARkBEgEQ
AQoBAAHzANkAvQCsAJUAewBsAFsAQQAkABIACQD8/+3/3//S/8P/wP/F/73/tv+y/7f/
wf/I/8b/vP++/8f/yv/E/8L/wP++/73/vv+//8D/wf/A/73/vP+8/8D/xP/E/8T/wf/A
/7//wP++/7z/vP+5/73/v//B/8L/wP/A/8D/v/++/7z/vP+8/73/u/+9/73/uf+2/7P/
sv+y/7H/tP+3/7T/sf+w/7D/rv+r/6r/qv+n/6b/ov+e/5//of+i/57/mv+X/5f/l/+T
/5H/kf+Q/5H/k/+V/5b/lv+X/5n/mv+Y/5j/lv+W/57/o/+o/7H/tP+0/7X/uf+9/8P/
yv/P/8//0//U/9P/1v/a/+L/5//n/+j/7f/u/+z/7//y//L/8P/u/+//7f/v//P/8//z
//P/9f/3//P/9f/y//H/8f/x//D/8P/v/+//7//w//D/7v/u/+z/7P/x//H/8P/v/+3/
6//m/+T/5//p/+n/7f/s/+z/6v/p/+b/5v/m/+b/5//o/+j/6f/p/+n/6f/s/+7/7f/t
/+n/5//o/+P/3//h/+X/6P/s/+7/7f/t/+7/7//v//H/7P/r/+r/6f/p/+7/8f/1//f/
8//0//b/9v/2//b/8//y//H/8//4//v//P8BAAcACAAGAAQABAAEAAUACAAJAAwADwAR
AA4ADQANAA8AEwATABMAFQAZABkAGwAbABcAEwAUABQAFgASABcAGwAbABcAEQANAAoA
CQAFAAIA///+//v/+//2//D/7v/t/+7/7v/s/+v/7P/s/+z/7f/r/+r/6P/n/+X/5//p
/+7/8v/t/+//9v/0//D/8v/6////AwAJABkAKgAuADAARABYAGkAhAChALcA2QD6ABAB
HQEmASkBMwFFAVUBWQFbAVkBUgFOAUUBOgEzATIBMAEkARIB/QDpANUAvgClAJkAjAB5
AGMASAAwACUAHAAJAOv/3P/X/87/xf/D/8T/xv/H/8v/0P/O/8j/zP/V/9z/2P/Z/9j/
1//X/9b/1f/U/9P/0f/N/8v/yv/P/9T/1f/W/9T/0v/Q/9D/0v/Q/9D/zf/Q/9H/0v/S
/9H/0P/P/83/yv/I/8j/yP/F/8P/xf/F/8X/xP/D/8T/wv/B/8T/x//C/7//vv++/7n/
tf+z/7L/sv+y/6//rP+t/6//sP+s/6f/o/+i/6H/of+f/5//nv+a/5n/mP+W/5j/mf+b
/5z/nv+g/6D/ov+m/6f/qP+t/7D/sP+x/7X/uf+9/8L/xf/J/8//0v/T/9X/2P/f/+P/
5f/o/+//8v/y//X/+P/4//j/+P/7//v/+v/9//z/+/8AAAUACgAJAAoABgAEAAMABgAG
AAcABwAGAAUABQAEAAQABAACAAIAAwADAAIAAQD+//3/+f/4//v/+//5//v//v/+//z/
+//8//z//P/8//z//P/7//v/+f/5//n//P/6//n/+f/1//P/9v/z//H/8//1//b/+P/5
//n/+v/8//3/+f/3//b/9//4//n/+v/7//7/AQAHAAgABwAEAAUADgASABMAFAASABAA
DwAQABMAFgAZABsAGAAXABcAGQAeAB8AIAAjACUAJQAnACcAJAAhACMAJAAiAB4AIwAn
ACoAJwAiAB8AFwATAAwABgAFAAYABQAHAAMA/v/9//3//f/8//n/9//5//j/9//3//r/
+v/5//n/9//3//f/+v/8//n/+//+//z/AgAMABIAEwAVAB8ALQAuADQASgBcAGwAgQCW
AKkAvwDfAAABIAE5AUABQwFRAV8BaQFxAXUBcQFwAXABZwFWAUkBRAFAATABGgEFAfUA
4QDIALUAmwCEAHkAZQBKADoALQAWAP3/7f/m/+H/0v/N/9H/zv/M/9X/2//e/97/3v/g
/+H/4P/e/+D/4P/g/+H/4P/f/97/3f/f/93/3f/e/93/3v/b/9j/3P/e/+D/5P/g/9z/
5v/l/w==
         </WaveFormData>
      </LeadData>
      <LeadData>
         <LeadByteCountTotal>10000</LeadByteCountTotal>
         <LeadTimeOffset>0</LeadTimeOffset>
         <LeadSampleCountTotal>5000</LeadSampleCountTotal>
         <LeadAmplitudeUnitsPerBit>4.88</LeadAmplitudeUnitsPerBit>
         <LeadAmplitudeUnits>��V</LeadAmplitudeUnits>
         <LeadHighLimit>2147483647</LeadHighLimit>
         <LeadLowLimit>268435456</LeadLowLimit>
         <LeadID>V1</LeadID>
         <LeadOffsetFirstSample>0</LeadOffsetFirstSample>
         <FirstSampleBaseline>0</FirstSampleBaseline>
         <LeadSampleSize>2</LeadSampleSize>
         <LeadOff>FALSE</LeadOff>
         <BaselineSway>FALSE</BaselineSway>
         <ExcessiveACNoise>FALSE</ExcessiveACNoise>
         <MuscleNoise>FALSE</MuscleNoise>
         <LeadDataCRC32>2582107349</LeadDataCRC32>
         <WaveFormData>
IAAgACAAIAAdABwAGwAaABcAFgAVABQAEwASABEAEAAQABAAEAAQABAAEAAQABAAEgAS
ABIAEgATABQAFQAWABcAGAAZABoAGgAaABoAGgAdAB4AHwAgACAAIAAgACAAIAAgACAA
IAAgACAAIAAgACIAIgAiACIAJAAkACQAJAAhACAAHwAeACAAIAAgACAAHgAeAB4AHgAc
ABwAHAAcABsAGgAZABkAGgAcAB4AHgAeACAAIwAlACUAKgAuADAALgAuAC4ALQAuACcA
HAAVAA8ACQAJAAkACQAHAAQAAAAAAP7//v////7/////////AwAGAAkACgAGAAUABQAE
AAYABgAGAAcABwAIAAgABwAFAAUABQAFAAIAAgACAAIAAwAEAAUABgAEAAUABQAFAAEA
BQAIAAkADAAXACMALAAyADgAPAA2ABkA1v+F/zb/6/6n/mj+Kv7u/cH9qP2V/YX9dv1h
/VT9V/1R/UD9Nf0v/Sn9K/00/UT9VP1n/Xz9lv28/dz99v0U/jf+Vf5y/pL+tf7U/vH+
Dv8s/0v/Z/+A/5b/qP+8/87/2f/l//D/+f8CAA8AGAAaAB0ALAA7AEIARgBLAE0AUABS
AFMAVgBXAFkAWgBZAFoAWwBbAFsAXABeAF8AYABhAGMAZQBlAGYAZwBoAGoAawBuAG4A
cABzAHUAdgB3AHoAfQCBAIQAhgCIAIsAjgCRAJYAmwCdAJ8AoQCmAKoArgCyALQAuQC+
AMMAxwDJAM0AzwDRANcA2wDfAOEA4gDmAOkA7ADsAO4A8QD1APYA9gD1APUA9wD1APIA
8ADvAOwA6ADjAN8A2wDWANEAzADEAL4AuACxAKkAogCcAJMAiwCEAH0AdABtAGcAYQBb
AFUATgBIAEQAQAA6ADYAMgAvACoAKAAmACIAHwAcAB0AHAAbABkAGQAZABsAGAAUABQA
FQAVABQAEgAUABUAFgAWABYAFgAYABkAGQAZABwAHAAcAB0AHgAeAB8AHwAgACEAIQAh
ACMAJAAmACYAJgAlACUAJgAnACcAJwAnACUAJgAmACcAJwAmACYAJQAnACcAJwAmACUA
JAAjACIAIgAiACIAIQAgACAAIAAgAB4AHAAeAB4AHgAeABwAHQAeACAAIgAiACIAJAAp
ACsAKwAwADQANgA2ADYAOAA3ADYALwAmAB8AGwAVABQAEwASAA8ADgAKAAgABgAGAAcA
BwAJAAoACwAMAA4AEAAQAA0ADQAOAA4ADgAOABAAEQARABIAEgARAA8ADwAPAA8ADgAO
AA4ADgAOAA4ADAAMAAwADQAPAA8ADwAPABAAEQAWAB8AKwA4AEIASgBOAEQAFQDG/2//
GP/H/n3+Ov4C/tL9q/2U/Yn9e/1m/Vf9Vv1X/Uv9Ov0t/SX9If0h/Sr9PP1M/WH9fv2Y
/bb91v3y/Q7+L/5P/m7+kv65/tj+9f4U/zT/Uf9t/4j/nv+u/77/zv/d/+f/8v8BABAA
FwAeACoAMwA8AEUATABQAFMAWQBcAF4AXwBgAGEAYwBkAGUAZgBnAGcAaQBqAGwAbQBu
AG8AcQBzAHMAdAB1AHYAegB7AH4AfgCAAIMAhQCGAIkAjACPAJMAlgCYAJoAnQCgAKMA
qACtALAAswC2ALwAvgDCAMYAyADMANAA1ADXANwA4QDkAOcA6gDvAPAA8wD4APsA/AD9
AP4A/wABAQMBBgEGAQYBBgEIAQgBBwEEAQYBBQECAf0A+ADxAOsA5QDZAM0AxQDAALkA
tACvAKoAowCcAJQAjgCIAIAAewB1AHEAawBlAF8AWgBYAFQATQBJAEwATABMAEwASQBH
AEQAQgA9ADcAMAArACYAIwAfABwAHgAeAB4AHgAdABwAGwAbAB0AHQAdAB0AHAAhACIA
JwAxADwASgBWAF4AXgBHABQA1/+W/0//B/++/nz+TP4p/hD+/f3n/c79w/2+/bH9n/2M
/X/9df1r/W39dP18/Yj9m/2y/cz96v0G/h7+PP5j/o3+sP7Q/vH+FP8z/1L/bv+H/53/
sP++/87/3P/q//f/AwAOABkAJAAvADgAPgBFAEgASwBOAE4ATwBQAFIAUwBTAFQAVQBX
AFgAWQBaAFsAWwBbAFwAXgBfAF4AXwBhAGMAZABmAGgAagBsAG0AcABwAHIAdQB3AHgA
ewB+AIEAhQCIAIoAjACPAJIAlQCaAJ8AoAChAKIApgCpAKwArwCwALEAtAC3ALkAvAC/
AMAAwQDFAMcAyQDJAMgAygDLAMwAyADIAMkAywDIAMQAvwC7ALoAtQCvAKoApgCiAJ0A
lwCQAIsAhQB/AHkAcgBtAGgAYQBbAFYAUgBPAEkARAA/ADsANwA0ADEAMAAtACkAJgAl
ACQAIQAgACAAHwAcABwAHgAcABsAGgAbABwAHQAdAB0AHQAfABwAHAAcAB0AHQAcABoA
HAAdAB0AHAAbABoAGgAbABsAGwAbABoAGQAZABgAGAAZABkAGQAZABgAFwAWABYAFwAW
ABQAEwATABQAFAATABIAEQAPABAAEAARABIAEgATABMAEQARABEAEAAQABAAEAAQAA4A
DgAOAA0ADAAMAAwADAAOAA0ADAALAAwADQANAA0ADAAOAA4ADQALAAwACwAKAAkACwAM
AA0AEAAFAAgACQAIAAgABQAEAAMABQAGAAkADAAIAAcACgAKAAoACgAIAAgABwAHAAgA
CgAKAAoACgAIAAkACgAKAAsACAAIAAoACgAKAAoACAAIAAgACAAGAAYABgAGAAcACAAJ
AAoADAAMAAwADAAJAAgABwAGAAcACAAJAAoACQAIAAcABgAGAAYABgAGAAgACAAIAAgA
CAAIAAgACAAIAAgACAAIAAYABgAGAAYABgAGAAYABgAEAAQABAAEAAUABgAHAAgACAAI
AAgACQAJAAoACwAKAAsADgASABUAFAAYABsAHAAfACAAIQAhACMAHwAXABMADQAHAAcA
BwAJAAcABAAAAAAA/v/+/////f///wAAAQD//wAAAQAAAAAAAQADAAQABAAEAAQABQAH
AAgACAAHAAMAAwADAAMABAAEAAQABAAEAAQABAAEAAYABwAHAAcAAQABAAIABQAMABMA
HwAoADAANgA8AD4AKQDu/6H/Vv8N/8f+hP5K/hL+3f22/Z/9kf2A/Wv9Xv1d/Vf9SP05
/S/9Kf0p/Tb9RP1U/Wv9gv2a/bb90v3w/RT+N/5T/nL+lv61/tD+6/4K/yb/Q/9h/3j/
jP+g/7b/yP/T/9//6v/z/wAADQAUABoAJwAuADMAOgBEAEsATQBQAFIAUwBVAFcAWgBc
AF0AXgBfAF8AXwBgAGIAYwBkAGUAZwBpAGkAagBrAGwAbABtAHAAcABzAHcAegB8AHoA
fAB+AIEAggCEAIYAiQCNAJEAlwCdAJ0AnwChAKYAqACsALAAsgC3ALwAwQDFAMcAywDN
AM8A1ADXANoA2wDgAOQA5wDqAOgA6gDtAPEA9QD2APYA9wD7APkA9gD0APgA+AD3APUA
9ADxAO0A6QDmAOIA4ADeANkA0wDOAMoAxgC/ALkAswCtAKcAogCdAJUAjwCIAIIAfQB4
AHEAbABlAGEAWwBYAFIATABHAEIAPwA8ADkANQAyADEAMgAuACgAJgAlACMAHwAcAB0A
HQAbABoAGQAYABgAGQAZABkAGAAYABgAGQAYABgAGQAZABoAGwAbABsAHQAeACAAIAAe
AB0AHQAeACAAIQAiACMAIwAkACQAJQAlACQAJAAjACMAIwAjACIAIgAiACIAIgAiACAA
HgAeABwAHAAcABwAGgAbABwAHgAeAB4AHgAgACMAJQAlACoALQAuAC0ALAAqACkAKAAh
ABgAEQANAAcABwAHAAcABQAAAPz/+v/4//j/+f/5//v//v///wAAAgADAAIA/v/9/wAA
AAAAAAAAAgADAAMABAACAAEA///////////+//7/AAAAAAAAAAAAAAAAAAABAP//////
////AAADAAQACwAdACgAMAA2ADwAPAAdAN7/j/8+//H+q/5o/iz+9P3B/Z79j/2D/W79
Wf1M/Uv9Q/0w/R/9G/0Z/Rv9JP00/Ub9Xf12/ZL9sP3O/er9CP4n/kn+bP6O/rH+0v7v
/gj/Kv9J/2P/ev+Q/6T/tP/E/9H/3f/q//f/AgAJABIAGgAhAC4AOQBCAEYASwBOAFAA
UQBRAFIAUwBVAFYAVwBYAFkAWQBZAFoAXABdAF4AXwBhAGMAYwBkAGUAZgBmAGcAagBq
AG4AcQBzAHQAdQB4AHsAfwCAAIIAhACHAIoAjQCSAJcAmgCdAKAApgCoAKwAsACyALYA
ugC+AMEAxQDJAMsAzQDQANMA1gDXANoA3gDhAOQA4gDkAOcA6wDsAOoA5wDlAOYA4wDf
ANwA2wDYANQAzwDNAMkAxAC/ALgAsACqAKQAnACVAI8AigCDAHsAdABtAGYAXwBZAFMA
TwBJAEIAPAA4ADQALgAqACgAJQAgAB4AHQAaABgAFgATABIAEQAPABEAEQATABAADgAO
AA8ADwAOAAwADgAPABAAEAAQABAAEgATABMAEwAUABQAFAAVABQAFAAVABUAFAAVABUA
FQATABQAFgAWABgAFwAXABgAFwAXABcAFwAVABYAFgAXABUAFAAUABMAEwATABMAEgAR
ABAADwAOAA0ADgAPAA8ADAAMAAwADAAMAAsACgAJAAsACwAKAAoACgAKAAoACAAJAAoA
DAAPABAAEQAUABcAGQAZAB4AIgAkACQAJAAlACUAJQAfABQADQAJAAMAAwADAAMAAQAA
APz/+v/4//j/+f/5//v//P/9//7/AAAEAAQAAQABAAAAAAAAAAAAAAABAAEAAgAEAAMA
AQABAAEAAQAAAAAA/v/+//7//v///wAAAQADAAIAAQAAAP//AgAFAAoAEwAfAC4AOgBA
AEAAKgDv/5z/R//w/p/+Vf4W/t79rv2N/Xr9c/1j/U79Qf1A/T/9M/0k/Rf9D/0N/RH9
HP0s/UD9V/1y/Y79rv3O/er9Bv4n/kn+av6O/rH+0P7t/g7/Lv9L/2f/gv+U/6L/tv/G
/9H/3//s//n/BAAPABYAIAApADIAPQBEAEgATQBRAFQAVgBXAFYAVwBZAFoAWQBaAFsA
WwBeAGAAYwBlAGYAZwBpAGsAawBsAG0AbgBwAHEAdAB0AHYAeQB7AHwAfwCCAIUAiQCK
AIwAjgCRAJUAmQCfAKUApwCpAKsAsAC2ALoAvgDAAMYAygDOANEA1QDZANsA3QDkAOcA
6gDrAOwA8ADzAPYA+AD6AP0AAQECAQIBAQEBAQEB/wD8APoA+QD2APIA7QDnAOMA3gDZ
ANQAzADGAMAAtwCvAKgAogCbAJMAjACFAH0AdQBuAGcAYABZAFEASgBEAEAAOgA2ADAA
LQAoACYAIgAeABsAGAAZABgAFwAVABIAEQASAA4ADgAOAA8ADwAMAAoADAANAA8AEAAR
ABIAEgATABMAEwAUABQAFAAVABgAGAAZABkAHAAdAB0AHQAcABwAHQAcAB4AHQAdAB4A
IQAhACEAIQAhACIAIgAjACEAIAAgAB8AIQAhACEAIAAgACAAIAAgAB4AHgAeAB0AHAAc
ABwAHAAcABsAGgAZABkAGgAYABgAGAAYABgAGQAaABwAHAAcABwAHgAjACUAJQAqAC4A
MAAwADAALgAtACwAJQAYABEADQAHAAoACwAMAAsABwACAP///P/8//3//f///wIAAwAE
AAYABgAGAAMAAwAEAAQABAAEAAYABwAHAAgABgAFAAMAAwAFAAUABAAEAAQABAAEAAQA
BAAEAAQABQADAAMAAwADAAYABQAMABsAJwAyAD4AQgBAACYA5/+Y/0X/8v6j/lv+GP7g
/bT9k/2G/X/9b/1W/Uv9Sv1D/Tf9Kv0f/RX9E/0d/Sj9Nv1M/Wf9gP2e/bz92v30/RT+
N/5X/nj+mv69/tr+9f4S/zT/Uf9r/4T/mv+s/77/zP/X/+P/7v/5/wQADwAYACIALQA2
AD0ARABIAEsATwBSAFQAVQBYAFkAWwBcAFsAXABdAF0AXQBeAGAAYQBgAGEAYwBlAGYA
aABqAGwAbABtAHAAcABxAHMAdAB0AHcAfACBAIcAhwCIAIkAiwCOAJEAlgCbAJsAnQCf
AKQAqgCuALIAtAC4ALwAwADDAMUAyQDLAM0A1ADXANoA2wDeAOIA5QDoAOYA6ADrAO8A
8QDwAO4A7QDvAO0A6gDoAOcA5ADgANsA1wDTAM4AyQDEALwAtgCwAKcAnwCYAJIAiQCB
AHoAcwBtAGcAYgBdAFQATQBFAD4AOwA4ADMAMAAqACcAIgAgACAAHAAZABYAFwAWABUA
EwARABEAEwAQAA4ADgAPAA8AEAAOABAAEQASABIAEgASABQAFQAVABUAFAAUABQAFQAX
ABgAGgAbABsAGwAaABkAGgAcAB8AIAAfAB0AHAAcAB0AHQAdAB0AHQAeAB4AHwAhACAA
IAAfAB4AHQAcABoAGgAaABoAGgAYABgAGAAXABgAGgAaABYAFAAUABQAFAATABMAEwAU
ABcAGAAZABwAHwAhACEAJgAqACwALAAsACoAKQAoACEAFAANAAkAAwAEAAUABgAFAAQA
AAD+//z/+v/7//v//f/+////AAACAAQABAABAAEAAgACAAIAAgAEAAUABQAGAAgABwAF
AAUABQAFAAQABAADAAIAAQAAAAEAAgADAAUABQAFAAUABQAEAAMACgATACEALAA2ADoA
PgA0AAcAwv9x/yD/1/6V/lL+FP7g/bn9nv2P/YP9bv1b/Vb9U/1F/Tb9Lf0p/SP9Jf0y
/UT9WP1v/Yb9oP28/dz9+v0Y/jn+Wf56/pr+vf7c/vf+Ev8w/1H/bf+E/5j/rP++/8z/
1//j/+z/9/8EAA8AFAAcACUAMAA5AEAARABJAE8AUgBUAFUAVgBXAFkAWgBZAFoAWwBb
AFkAWgBcAF0AYABhAGMAZQBlAGYAZwBoAGoAawBuAG4AcABzAHUAdgB3AHoAfQCBAIYA
iACKAI0AjgCRAJYAmwCfAKEAowCoAKwAsAC0ALYAuwDAAMUAyQDNANEA0wDVANsA3wDj
AOUA5gDqAO0A8ADyAPQA9wD7AP0A/AD6APkA+wD5APYA9AD1APIA7gDpAOcA4wDeANkA
0ADIAMIAvAC1AK0ApgCgAJcAjwCIAIEAeABxAGsAZQBhAFsAVABOAEcAQgA7ADYAMAAt
ACgAJgAkACAAHQAaABsAGgAZABcAFgAVABYAEgASABIAEwATABAADgAQABEAEAAQABAA
EAAUABUAFQAVABYAFgAWABcAGgAaABsAGwAcAB0AHQAdAB0AHgAgACAAIQAhACIAJAAk
ACMAIgAhACMAJAAkACUAJQAkACQAIwAlACUAJQAkACQAJAAkACQAIgAiACIAIQAgACAA
HgAeAB4AHgAeAB4AHwAgACIAJAAkACQAJgApACsAKwAwADQANgA2ADYANgA1ADQALQAh
ABkAFAANABAAEQASABEADAAIAAYABAAGAAcABwAJAAgACQAKAAwADAAMAAkACQAMAAwA
DAAMAAwADQANAA4ADAALAAkACQALAAsACgAKAAgACAAIAAgACgAKAAoACwALAAsACwAL
ABIAEwAYACMALwA8AEYASgBIADAA8/+e/0n/9P6l/l3+Hv7o/bb9l/2I/X39af1U/U/9
UP1L/T/9MP0j/Rv9F/0b/Sj9PP1Q/WP9fv2e/b792v34/RT+M/5V/nr+nv69/tz++/4Y
/zr/Wf9z/4j/nv+y/8L/zv/Z/+n/9v8BAA4AGQAgACgANQBAAEUASgBQAFcAWgBcAF0A
XQBeAF8AYQBiAGMAZABlAGUAZwBoAGoAawBsAG0AbwBxAHEAcgBzAHQAdAB1AHgAeAB7
AH8AggCEAIUAiACLAI8AkgCUAJYAmQCcAJ8ApACpAK0ArwCxALYAuAC8AMAAwgDHAMwA
0QDVANcA2wDdAN8A5ADnAOoA6wDuAPIA9QD4APgA+gD9AAEBAwECAQAB/wAAAf0A+QD2
APUA8gDuAOkA4wDfANoA1QDQAMgAwgC8ALEAqQCiAJwAkwCLAIQAfQB2AG8AaQBjAFwA
VQBNAEYAQgA+ADgANAAyAC8AKgAoACYAIgAfABwAHAAcABwAGwAZABkAGwAYABYAFgAX
ABcAGAAWABgAGQAYABgAGAAYABwAHQAdAB0AHgAeAB4AHwAgACAAIQAhACIAIwAjACMA
IQAiACQAJAAmACUAJQAmACcAJwAnACcAJwAoACgAKQApACgAKAAnACUAJQAlACQAJgAm
ACYAJgAkACQAJAAjACIAIgAiACIAIgAhAB4AHgAeAB4AHgAeABwAHQAeACAAIgAiACIA
JAApACsAKwAwADQANgA2ADYANwA3ADcAMQAoACEAHQAXABYAFQAUABEAEAAMAAoACAAI
AAkACQALAAsACwALAAwADwAQAA4ADwAPAA4ADQAMAA0ADwAQABIAEAAPAA0ADQANAA0A
DAAMAA4ADgAOAA4ADAAMAAwADQALAAsACwALAA4AEQAYAB8AKQA0AEAASABMAEYAIQDa
/4H/LP/b/on+QP4C/sz9of2I/X/9c/1e/Uv9Rv1J/UX9OP0r/R/9Gf0X/Rr9Kv04/U39
aP2C/aL9wv3g/f79Hf49/l7+gP6j/sL+4f4A/yD/Pf9d/3r/kP+k/7T/wv/R/9//6v/5
/wgAEwAaACIAKwA2AD8ASABQAFMAVQBYAFoAWwBcAF0AXwBgAGEAYgBjAGMAZQBmAGgA
aQBqAGsAbQBvAG8AcABxAHIAcgBzAHYAdgB4AHsAfQB+AH8AggCFAIkAigCMAI4AkQCS
AJUAmgCfAKMApQCnAKwAsgC2ALoAvAC+AMIAxgDJAM0A0QDTANUA3ADfAOIA4wDoAOoA
6wDuAPAA8gD0APYA+AD5APoA/AD7APoA+QD6APkA9wDzAPQA8ADsAOYA4ADZANMAzQDB
ALQArQCpAKMAnACXAJIAiwCEAHwAdgBwAGkAZQBgAF0AVwBTAE8ATABJAEYAQAA9AEAA
QABAAEAAPwA/AD4APgA3ADEAKgAlACEAHwAcABoAGAAYABgAGAAaABoAGgAbABkAGQAZ
ABkAGAAbACAAJwAxADoAPgBKAFYAVgA7AA4A1f+W/1H/C//A/nb+Pv4V/v797/3b/cD9
s/2u/af9l/2C/XH9af1l/Wf9cP16/Yb9nf22/dL97P0G/iD+QP5j/on+rP7K/un+DP8v
/1D/bv+J/53/sv/A/8r/2P/i/+3/+f8GABMAHAAlADIAPAA9AD4AQQBGAEwATwBPAFAA
UABPAE8ATwBQAFAAUwBUAFUAVQBXAFgAWgBbAFoAWwBdAF8AXwBgAGEAYgBmAGcAagBq
AGwAbwBxAHIAcQB0AHcAewCAAIIAhACHAIoAjQCSAJcAmACZAJoAngCgAKQAqACqAK0A
sACzALUAuAC7ALwAvQDAAMEAwgDBAMAAwgDDAMQAwgDCAMMAxQDEAMAAuwC3ALYAsQCr
AKYAogCeAJkAkwCOAIkAgwB9AHkAcgBtAGgAYgBbAFUAUABLAEUAQAA7ADcAMwAwAC0A
KgAnACMAIAAgACAAHgAeABwAGwAYABgAGAAWABUAFAAVABYAFwAXABYAFQAWABIAEwAU
ABYAFwAWABQAFgAXABcAFgAVABQAFgAXABcAFwAVABQAEwATABMAEgASABEAEgATABMA
EwASABIAEwASABEADwAOAA4ADwAPAA8ADwAOAA4ADQANAA0ADAAMAAsACQAJAAkACAAI
AAgACAAIAAcACAAJAAkACgAKAAoACgAIAAcABgAFAAYABwAHAAcABgAIAAgABwAGAAgA
CAAIAAYABwAHAAcADAABAAQABQAEAAQAAQAAAAAAAQABAAMABgACAAEABAAFAAYABwAG
AAQAAwADAAQABAAEAAQABAAFAAcACQAKAAUAAgACAAQABAAEAAQABAAEAAQABAAGAAYA
BgAGAAQABAAEAAQABAAEAAQABAAEAAQABAAEAAQABAAEAAQABgAGAAYABgAGAAYABgAG
AAYABgAGAAYABAAEAAQABAAFAAYABwAIAAYABwAIAAoADAAMAAwADgARABMAEwAYABwA
HgAeAB4AIAAhACIAHQAVABEAEAANAAoACQAIAAUABAACAAIAAgABAAEAAAABAAEAAQAB
AAIABQAGAAQABQAGAAYABgAGAAYABwAHAAgACQAJAAgACQAJAAkACAAIAAYABgAGAAYA
BgAGAAYABwAJAAkACQAJAA4ADQAOABcAJQAwADoAQABEAEYALwD0/6n/Xv8V/83+jP5S
/hj+4/2+/an9m/2M/Xf9Zv1h/Vv9TP07/TP9L/0v/Tj9Rv1W/Wv9gv2a/bj91v30/RD+
Mf5T/nT+lP61/tb+8f4M/yj/R/9j/3z/lv+o/7b/xv/V/+H/7v/7/wgAEwAYACAALQA4
AD8ARgBMAFMAVwBaAFwAXQBeAF8AYQBiAGUAZgBnAGcAZwBoAGoAawBsAG0AbwBxAHMA
dAB1AHYAeAB5AHwAfAB8AH8AgQCCAIMAhgCJAI0AkACSAJQAlwCcAJ8ApACpAKsArQCv
ALQAugC+AMIAxADGAMoAzgDRANUA2QDbAN0A5ADnAOoA6wDsAPAA8wD2APkA/AAAAQUB
BgEGAQUBBQEKAQkBBwEGAQkBCAEGAQMBAQH/APwA+QD1APAA7QDqAOQA3wDbANgA0gDL
AMUAvwC6ALMArQCnAJ8AmQCSAIwAhQCAAHkAdABtAGkAYwBgAFoAVABPAEoARgBEAEIA
PwA8ADkAOAAyAC8ALgAuAC0AKgAoACoAKwApACgAJwAmACgAKQApACkAKgAqACoAKwAs
ACwALQAtAC4ALwAvAC8AMQAyADQANAA2ADUANQA2ADkAOQA5ADkAOQA6ADoAOwA5ADgA
OAA3ADgAOQA6ADoAOgA6ADoAOgA4ADgANgA2ADYANgA0ADUANgA4ADgAOAA4ADoAOwA9
AD0AQgBEAEYARgBGAEUAQwBBADkALwApACYAIQAfAB8AHwAdABkAFAARAA4AEAARABEA
EwAUABUAFgAYABgAGAAVABUAFAAUABQAFAAWABcAFwAYABYAFQATABMAFQAVABQAFAAU
ABQAFAAUABQAFAAUABUAEwATABMAEwAYABcAGgAnADcAQgBIAE4AUgA6AP3/qv9X/wL/
rf5j/iT+8P3A/Z39jP2B/XH9Wv1L/Uj9Q/07/TD9I/0Z/RX9Hf0o/Tb9SP1h/X79nv2+
/dz99v0S/jP+V/58/p7+w/7i/v/+HP8+/13/d/+Q/6b/uP/G/9T/5f/z//7/CwAWAB8A
KAA0AD0ARgBRAFYAWgBhAGIAZABlAGUAZgBnAGkAagBpAGoAawBrAGsAbABuAG8AcgBz
AHUAdwB1AHYAdwB4AHwAfQCAAIAAggCFAIcAiACJAIwAjwCTAJYAmACaAJ0AngChAKYA
qwCvALEAswC4ALwAwADEAMYAyADMANAA0wDVANkA2wDdAOIA5QDoAOkA6gDuAPEA9ADz
APQA9gD5APsA+gD4APcA9wD1APIA8ADsAOgA4wDdANsA1wDSAM0AxgC+ALgAsgCqAKMA
nQCYAJEAiQCCAHsAdABtAGcAYQBeAFkAUwBOAEkARAA9ADgANQAzAC8ALgAtACoAKAAm
ACUAJAAjACEAIwAjACUAIgAgACAAIQAhACIAIAAiACMAJAAkACQAJAAkACUAJQAlACYA
JgAmACcAJgAmACcAJwAmACcAJwAnACUAJgAoACgAKgApACkAKgAqACkAKAAnACUAJgAm
ACcAJgAkACMAIQAjACMAIwAiACAAIAAgACAAIAAgACAAHwAbABoAGQAYABkAGQAZABkA
HQAcABoAGgAaABoAGgAbABwAHgAgACAAIAAiACUAJwAnACwAMgA0ADQANAA2ADUANAAt
ACIAGwAXABEAEgATABQAEwAOAAoACAAGAAgACQAJAAsACgALAAwADgASABIADwAPAA4A
DgAOAA4AEAARABEAEgAUABMAEQARABEAEQAQABAAEAAQABAAEAAOAA4ADgAPAA8ADwAP
AA8AEgAVABoAIwAvADwARgBIAEoANgD7/6z/W/8K/7/+c/4u/vb9yP2l/ZD9h/15/WT9
Vf1S/U/9Qf02/Sv9If0d/SX9NP1E/Vb9bf2I/aT9xP3g/fz9Gv49/mH+gP6e/sP+4v79
/hz/Ov9X/3P/jP+i/7b/yP/U/9//7f/4/wUAEgAbACIAKgAzADwARQBQAFYAXQBgAGIA
YwBjAGQAZQBnAGgAZwBoAGkAaQBrAGwAbgBvAHAAcQBzAHUAdQB2AHcAeAB4AHkAfAB8
AH4AgQCDAIQAhwCKAI0AkQCUAJYAmACbAJ0AnwCjAKcArACvALIAuAC7AL4AwQDCAMgA
zADQANMA1wDbAN0A3wDlAOkA7QDvAPIA9gD5APwA/gAAAQMBBwEJAQgBBgEFAQcBBQEC
AQABAAH+APsA9wD1APEA7ADnAOIA2gDUAM4AxQC9ALYAsACrAKMAnACVAIwAhQB/AHkA
cgBrAGMAXABYAFQATgBKAEMAPwA5ADYAMgAuACsAKAApACgAJwAlACIAIQAiAB4AHgAe
AB8AHwAcABoAHAAdAB4AHgAeAB4AIAAhACEAIQAjACQAJQAnACYAJgAnACcAKQArACwA
LQArACwALgAuADAALwAvADAALgAtACwAKwAsAC4ALwAxADEAMAAwAC8ALwAvAC8ALgAu
AC4ALgAuAC4ALAAsAC4AKwAqACkAKAApACsALQAwADAAMAAwADIANQA3ADcAPAA/AEAA
PwA+AD4APQA8ADUAKQAhABwAFQAWABcAGAAXABQAEAAOAAwADAANAA0ADwASABMAFAAW
ABcAFgASABEAEwAUABUAFgAWABcAFwAYABgAFwAVABUAFQAVABQAFAAUABQAFAAUABIA
EgASABMAFQAVABUAFQAYABkAHgAnADEAPABEAEwAUgBEABMAyP93/yT/2/6Z/lr+IP7q
/b/9pP2X/Y39fP1r/WT9X/1T/UT9Of0v/S39M/1E/Vb9aP1//Zj9sv3S/e79CP4o/k3+
bf6K/qz+zf7w/g3/Jv9E/2X/f/+W/67/wv/S/+D/6f/z//7/DQAaACEAKAAwADkAQgBN
AFYAWgBbAF8AYgBkAGUAZABlAGcAaABpAGoAawBrAGsAbABuAG8AcABxAHMAdQB1AHQA
dwB6AA==
         </WaveFormData>
      </LeadData>
      <LeadData>
         <LeadByteCountTotal>10000</LeadByteCountTotal>
         <LeadTimeOffset>0</LeadTimeOffset>
         <LeadSampleCountTotal>5000</LeadSampleCountTotal>
         <LeadAmplitudeUnitsPerBit>4.88</LeadAmplitudeUnitsPerBit>
         <LeadAmplitudeUnits>��V</LeadAmplitudeUnits>
         <LeadHighLimit>2147483647</LeadHighLimit>
         <LeadLowLimit>268435456</LeadLowLimit>
         <LeadID>V2</LeadID>
         <LeadOffsetFirstSample>0</LeadOffsetFirstSample>
         <FirstSampleBaseline>0</FirstSampleBaseline>
         <LeadSampleSize>2</LeadSampleSize>
         <LeadOff>FALSE</LeadOff>
         <BaselineSway>FALSE</BaselineSway>
         <ExcessiveACNoise>FALSE</ExcessiveACNoise>
         <MuscleNoise>FALSE</MuscleNoise>
         <LeadDataCRC32>593956523</LeadDataCRC32>
         <WaveFormData>
RABEAEQARAA/ADoANQAwACwAKAAkACAAHAAaABgAFgAVABQAEwASABAAEAAQABAAEgAS
ABIAEgAUABQAFAAUABYAFgAWABYAFwAYABkAGgAbABwAHQAeACAAIAAgACAAIgAiACIA
IgAiACIAIgAiACQAJAAkACQAJAAkACQAJAAiACIAIgAiACAAIAAgACAAIAAgACAAIAAf
AB4AHQAcABsAGgAYABcAFwAXABgAGAAYABkAGgAaABwAHgAhAB8AHgAcABoAGQAbABYA
DwAIAAUAAgABAAAA/v/7//r/+f/5//n/+f/5//f/+v/8//3//v8BAAIAAwABAP///f/7
//n/+f/7//v//v/+//3//P/7//r/+v/6//j/9//3//f/+f/5//n/+v/4//j/+P/4//T/
+P/7//z///8KABsAMQBPAHcAngCoAHkAHwDF/3L/G//E/nb+Hv64/Wb9NP0M/eX8uvyK
/Gb8UPwu/AT86fvX+8j7xPvI+8/71/vo+wL8JfxQ/HT8kvyz/Nr8//wp/Vr9kv3D/fD9
I/5Y/o7+w/7w/hj/PP9g/4D/nP+2/87/3f/y/wUAEgAYAB0ALQA8AEcATQBSAFoAXQBf
AGAAYwBlAGgAagBsAG0AcABwAHAAcABzAHUAdwB5AHwAfgCBAIMAhwCIAIsAjACPAJAA
lgCZAJwAnwCkAKgArACyALYAvADBAMUAygDPANYA3ADhAOgA7gD2AP0ABAEKAQ8BFwEe
ASUBLAEwATcBPAFBAUsBUQFXAVwBYgFoAW0BcQF1AXoBfQGAAYQBhwGJAYsBjwGPAY4B
jQGMAYsBhgGCAX4BegF0AW4BaQFhAVcBTQFEATkBLgEhARcBDQEBAfQA6ADcAM8AwwC2
AKoAngCTAIgAfwB2AG0AZABbAFQATgBIAD8AOgA1ADEALgArACkAKQAkACIAHgAdABsA
GwAbABgAGAAZABkAGQAZABgAFwAYABoAHgAfAB8AHwAfAB8AHwAgACEAIQAiACMAIwAk
ACYAJgAmACcAKQApACkAKQAoACkAKQApACcAKAApACkAJwAoACgAJgAoACgAKAAoACcA
JgAlACMAIwAjACIAIQAiACEAIQAhAB8AHAAaABoAGgAaABsAGwAbABsAHAAcABwAHQAg
ACAAIAAiACUAIwAjACIAIQAhACMAHgAaABQAEAAOAAwACgAJAAUABAADAAMAAwAFAAUA
BQAIAAoACwALAA0ADwAPAA0ACwAJAAcABQAFAAcABwAIAAgABwAGAAUABAAEAAQABAAD
AAUABQAFAAUAAwAEAAQABAAGAAYABgAGAAcACAALABYAJwBBAGMAkQC6AL4AiQAvAM3/
Zv8F/7b+Zv4O/rb9cv1E/Sb9//zO/Kb8jvx0/E78KvwN/Pf75vvg++b77fv1+wL8Gvw1
/FL8cPyM/Kf8yPzv/Bn9Uv2Q/b/97v0j/lz+kv7D/vL+GP88/1z/fP+e/7r/0P/r/wIA
DwAaACgAMwA/AEoAVQBbAGIAagBtAG8AcABzAHUAeAB6AHoAewB+AH4AgACAAIMAhQCI
AIsAjwCSAJEAkwCXAJgAngCgAKQApgCqAK0AsACzALgAvADAAMYAzADSANcA2wDgAOUA
7ADyAPkAAAEGAQ4BEwEaASABJQEsATIBOAE+AUYBTQFSAVcBXwFlAWkBbgF2AXsBfgGB
AYQBiAGNAZIBlwGcAZ4BoAGjAaYBpgGmAagBpwGjAaEBngGXAZMBkQGIAX0BcgFpAWIB
VwFOAUYBOwEwASUBGwERAQQB9wDqAOAA1gDLAL8AtQCqAKEAlgCLAIMAfQB3AHMAbQBn
AGIAXABUAE4ASABCAD4AOgA2ADEALQArACkAJwAkACIAHwAcAB4AHgAeAB4AGQAeACMA
KgA/AF8AhQCvANoA8ADDAE8Aw/9G/93+iP4y/tr9jP1O/SD98Py1/ID8YvxI/Cj8Bvzm
+8/7v/uw+6r7sPu3+8f74PsA/CX8TPxs/Ij8rfzi/Cf9Z/2c/dL9Ef5Q/ov+wv7y/h//
TP92/5r/uP/Q/+r/AgAUACMAMgBDAE4AWABfAGUAaABrAGsAbABxAHMAdAB0AHUAdwB6
AHwAfAB9AIAAgACEAIQAhwCJAIoAiwCNAI4AkQCTAJcAmACcAJ4AogCkAKgAqwCuALEA
tgC6AL4AxADGAMwA0QDVANoA3wDmAOwA7wD0APgA/gADAQgBDAEPARMBGAEdASIBJQEr
AS8BMwE3ATsBPwFCAUQBRgFHAUcBSQFKAUkBSAFFAUMBQAE9ATgBMwEtAScBIwEfARcB
EAEJAQIB+QDwAOoA4QDWAMsAwwC5AK8AowCaAJMAigCAAHkAcgBqAGMAXABWAFAASwBG
AEMAQAA9ADoANQAyADAAMAArACoAKQAoACgAKAApACoAJgAlACIAIQAhACMAJQAiACIA
IwAjACMAIwAiACEAHwAgACMAIwAiACEAIAAfAB0AHgAfAB8AHwAfAB4AHgAdABwAGwAb
ABwAGwAaABkAGQAZABgAFwAVABYAFwAXABUAFgAWABQAEgASABIAEgAQABAAEAAPAA8A
DwAOAA0ADAALAAsACwALAAsACQAIAAkACgAKAAkABwAHAAkACgAJAAgABwAGAAYABwAJ
AAsADQAFAAMAAQD+/wAAAgAEAAcABQABAP7/AQACAAMABAAGAAQABAADAAMAAwADAAQA
BgAEAAMAAgADAAMAAwABAAQAAQACAAIAAgACAAIAAgACAAIAAgAAAAAAAAAAAAAAAAAA
AAAAAQACAAMABAABAAAA///+////AAABAAIAAAAAAAAAAAAAAAAAAAAAAAAAAAAAAAAA
AAAAAAAAAAAAAAAAAAAAAP7//v/+//7//v/+//7//v/+//7//v/+//7//v/+//7///8A
AAAAAQD/////AAAAAAEAAwAFAAYACAAKAA0ACwAMAAwADAANABEADgAJAAQAAAD+//7/
/v/+//v/+v/5//n/+f/5//n/+f/8//7//////wEAAQABAAEAAQABAAEA/v/9//7//f8A
AAAA///+//3//P/8//z//P/7//v/+//7//v/+//8//z//P/8//z//P/6//n//P8BAAoA
GwAvAEcAawCWAKoAjQA/AOX/lP9F//L+qP5W/vL9kP1M/R799fzM/Jz8dvxa/Dj8EPzz
+9v7xvvC+8j70fvZ++z7Bvwl/Ej8bPyO/LX83vwH/TP9av2e/cf99v0p/lr+jv7B/ur+
EP84/2D/gP+c/7b/zP/f//T/BwASABgAJwAzADoARQBPAFYAXgBhAGMAZABpAGsAbgBw
AHIAcwB2AHYAeAB4AHsAfQB/AIEAhACGAIcAiQCNAI4AkACSAJYAmACcAJ8AogClAKcA
qgCtALIAtAC6AL8AwwDIAM0A1ADaAN4A5ADpAPAA9gD8AAEBBQEOARQBGgEgASYBLQEy
ATcBPAFBAUYBSgFQAVYBWwFfAWQBaAFqAWwBcwF3AXoBfQF/AX8BfgF9AYABgQF+AXwB
fAF6AXYBcgFyAW0BZgFfAVgBUQFKAUEBOwE1AS0BJAEdARQBCgEBAfcA7gDlAN0A0wDL
AMMAuwCxAKcAnwCYAI4AgwB8AHUAbQBoAGMAXwBaAFQAUQBMAEUAQQA/AD0AOAA2ADUA
MwAxAC8ALAApACkAKgAtAC0AKwArACsAKwAtAC4ALwAvADIAMwAzADQANQA2ADcAOQA7
ADsAOwA7AD0APwBAAEEAQQBCAEMAQwBBAEIAQgBAAEAAQABAAEAAPgA+AD4APQA9ADsA
OAA4ADcANgA1ADQAMQAxADEAMQAxADAALwAvAC4ALgAuADAAMQAvAC8ALgAqACkAKgAk
AB8AGAATABAADQAMAAwACQAFAAMAAgABAAMAAwADAAYABgAHAAcACQAHAAcABQADAAMA
AQD/////AQABAAIAAgD///7//f/8//z//P/8//v//f/9//3//f/7//z//P/8//r/+v/6
//r/+//8//3/CAAbADMAUwB9AKYAsgCDACsA0/9+/yP/0v6C/ir+yP1w/Tb9EP3p/Lj8
hvxk/Ej8IPz2+9f7x/u8+7T7tvu9+8X72Pv2+xf8Ovxc/H78nfzC/O38G/1Q/Yb9u/3q
/Rv+Uv6K/rv+5v4O/zT/VP90/5T/sP/G/9//9v8FABAAGAAjADEAPgBLAFMAWgBfAGEA
YgBiAGMAZQBoAGoAbABtAHAAcAByAHIAdQB3AHcAeQB8AH4AfwCBAIUAhgCIAIoAjgCQ
AJUAmQCdAKEAogCmAKoAsAC0ALoAvwDDAMgAzQDUANoA4QDoAO4A9gD7AAIBCAENARQB
GgEgASYBLgE1AToBPwFGAUsBUAFUAVoBYAFlAWkBbQFyAXUBeAF6AX0BfwGBAYEBgQGA
AX8BfgF9AXgBdAFwAWwBZgFgAVoBUQFGATsBMgEnARwBDwEFAfsA7wDiANcAzADAALUA
qgCeAJIAhwB+AHUAbABjAFoAUQBKAEQAPwA3ADMALwApACYAIwAhACAAHAAbABgAFwAV
ABUAFQASABIAEwATABUAFQAUABMAEwAUABcAFwAVABUAFQAVABUAFgAXABcAFgAXABcA
GAAWABYAFgAXABcAFwAXABcAFgAXABcAFwAWABYAFgAVABMAFAAUABIAEgASABIAEgAR
ABAADwANAA8ADwAOAA0ACgAJAAkACQAJAAkABwAGAAYABgAGAAYABgAGAAYAAwADAAMA
AwAHAAgACQALAAwADAAMAA4AEwARABEAEAAQABEAFAAQAAsABAD///z//f/8//z/+f/4
//f/9//3//n/+f/5//z/AAABAAEAAwAFAAUAAwABAP3/+//5//n/+//7//z//P/9//z/
+//6//r/+v/6//n/+f/5//n/+f/7//z//P/8//r/+v/6//r/+//8/wEADAAhAD0AYwCP
ALAApABjAA0Asf9Q//f+rP5a/vz9pP1i/Tr9HP3z/MT8nvyE/Gb8QPwc/P/75/va+9j7
3Pvj++/7/vsU/C/8TPxm/H78m/y8/Of8F/1S/Yj9uf3o/R/+Wv6Q/sP+8v4U/zT/WP96
/5j/tP/O/+f//P8JABYAIAArADUAQgBNAFUAXABgAGMAZQBmAGcAaQBsAG4AbgBvAHIA
cgB3AHgAfAB/AH8AgQCEAIYAiQCLAI8AkACSAJQAmACaAJ8AowCnAKsArgCyALYAvADA
AMYAywDPANUA2wDjAOoA7QD0APoAAgELARIBGAEdASQBKgEwATYBPAFDAUgBTQFVAVsB
YQFmAWwBcgF3AXsBggGIAYwBkAGWAZkBmwGdAZ8BnwGeAZ0BnQGdAZkBlgGSAY4BiAGC
AX0BdQFrAWEBVwFNAUMBNwEtASMBFwEKAf4A8gDlANkAzADAALQAqQCdAJMAiQB/AHQA
awBkAF4AVwBNAEcAQQA7ADgANQAzAC4AKAAlACAAHQAbABsAGwAXABYAFgAVABUAFQAU
ABMAEwAUABcAFwAVABUAFQAVABYAGAAaABsAHAAdAB0AHgAeAB4AHgAfACEAIQAhACEA
IwAlACYAJwApACoAKwArACkAKgAqACgAKgAqACoAKgAsACwALAArACoAKQAnACUAJQAl
ACYAJwAmACUAIgAgACAAIAAfAB4AHQAcABsAGwAbABsAHAAcABwAHQAeAB4AHgAgACMA
IQAhACAAHwAfACEAHAATAAwABwAEAAUABAAEAAEAAAD///////////////8CAAQABQAF
AAcABwAHAAUAAwABAP///f/9//////8AAAAA///+//3//P/8//z//P/7//3//f/9//3/
/f/+//7//v/8//z//P/8//v/+v///xQAKQBDAG0AmwC4AKAAUwD3/6H/Rv/t/p7+SP7o
/Y79Tv0o/Qj92fyk/IL8aPxE/Bz8/Pvh+8f7vPu++8L7x/vT++r7Bvwj/ET8YPx6/J38
yPzx/CP9XP2U/cX99v0r/mb+nv7N/vj+Iv9I/2r/iv+m/77/0P/n//z/DQAYACIALwA7
AEYATQBTAFoAYABjAGUAZgBpAGsAbgBwAHAAcQB0AHQAeAB4AHsAfQB9AH8AggCEAIYA
iQCOAJAAlACWAJoAnACfAKEAowClAKoAsAC2AL4AwQDGAMoAzQDUANkA4ADmAOkA8AD2
AP4ABQEMARIBFwEeASQBKgEwATUBOwE/AUMBTAFTAVoBYAFkAWoBbwFzAXgBfAF+AYAB
hgGJAYsBjQGPAY8BjgGNAYwBiwGGAYIBfgF6AXQBbgFoAV8BVAFJAT4BMwEoARsBDwEF
AfkA7ADgANQAxwC7AK4AogCWAIsAgQB5AHEAaQBeAFUATgBIAEQAOwA2ADEALQAqACcA
JQAhABwAGgAWABQAEwAUABUAEgASABMAEwATABMAEgARABMAFAAXABcAFQAVABUAFQAX
ABgAGQAZABkAGQAYABgAGQAaABsAHQAdAB0AHQAdABwAHQAdAB0AGwAcAB0AHQAfACAA
IAAeABwAHAAcABwAHAAcABwAGwAaABkAFwAVABgAFwAXABQAEgASABIAEgAQAA8ADgAN
ABEAEgATABUAFAAUABQAFgAZABcAFwAWABUAFQAXABIACwAEAP///P/9//z//P/5//j/
9//3//f/+f/5//n//P/+//////8BAAEAAQD///3/+f/3//X/9f/4//n/+//8//v/+v/5
//j/+P/4//j/9//1//X/9f/1//f/+P/4//j/+v/6//r/+v/3//b/+/8KAB8AOQBbAIcA
rACkAGEABQCx/1r/Af+w/mD+Av6g/Vj9JP3+/Nn8qPx8/GD8RPwY/PT73/vP+8D7vPvC
+8v72fvu+wz8K/xO/HL8kvyz/Nz8Bf0x/Wb9nP3N/fz9Lf5k/pz+zf76/iD/RP9k/4L/
oP+4/8z/3//2/wcAEgAaACUAMQA8AEcATwBWAFwAXwBhAGIAYwBlAGgAagBqAGsAbgBu
AHAAcABzAHUAdwB5AHwAfgCBAIMAhwCIAIoAjACQAJIAlgCZAJwAnwCkAKgArACyALYA
vADBAMUAzADRANgA3gDjAOoA8AD4AP0ABAEKAQ8BGQEgAScBLgEyATkBPgFDAUwBUwFa
AWABZAFqAW8BcwF7AYABgwGGAYoBjQGPAZEBkwGTAZIBkQGRAZEBjQGKAYcBhAF/AXoB
dAFrAWABVQFMAUEBNgEpAR8BFQEJAfwA8ADkANcAywDAALQAqACdAJEAhwB9AHMAaQBf
AFcAUABKAEEAPAA3ADMAMAAtACsAJwAiACAAHAAbABkAGQAZABYAFgAXABcAFQAVABQA
EwAUABYAGgAbABsAGwAbABsAHQAeAB8AHwAgACEAIQAiACIAIgAiACMAJwAnACcAJwAm
ACcAJwAnACkAKgArACsAKwAsACwAKgAqACoAKgAqACgAKAAoACcAJwAnACYAJQAkACMA
IgAiACIAIgAiACEAIQAhACEAIgAiACIAIwAmACYAJgAoACkAJwAnACYAJQAlACcAIgAZ
ABIADQAKAAsACgAKAAcABgAFAAUABQAFAAUABQAIAAoACwALAA0ADQANAAsACQAFAAMA
AQABAAUABQAGAAYAAwACAAEAAAABAAIAAwADAAEAAQABAAEAAwAEAAQABAAEAAQABAAE
AAcACAALABgALQBLAHMAoQC8AKoAZQAJAKf/RP/r/pz+Sv7u/Zj9XP04/Rb95/y4/Jr8
gvxg/Dr8GPz9++X71vvS+9r75fvx+wD8GPw1/FL8bPyI/KP8xPzx/Cf9YP2U/cP99P0r
/mj+oP7P/vb+IP9E/2T/hP+i/7z/1P/r/wAADwAcACYAMwBBAEwAUwBZAGIAZgBpAGsA
bABvAHEAdAB2AHYAdwB6AHoAfgB+AIEAgwCFAIcAigCMAI8AkQCVAJYAmACaAJ4AoACl
AKkArQCxALQAuAC8AMIAxgDMANEA1QDcAOEA6ADuAPMA+gAAAQgBDgEUARkBHQElASwB
MwE6AUABRwFMAVEBWQFfAWUBagFwAXYBewF/AYcBjAGPAZIBlgGZAZsBnQGdAZ0BnAGb
AZwBmwGWAZIBjgGKAYQBfgF3AW8BZQFbAU4BQwE4ASsBHwEVAQkB/ADwAOQA1wDLAL4A
sgCmAJsAjgCFAHwAcwBsAGMAXABWAFAARwBCAD0AOQA2ADMAMQAtACgAJgAiAB8AHQAd
AB0AHAAcAB0AHQAdAB0AHAAbABsAHAAfAB8AHQAdAB0AHQAfACAAIQAhACIAIwAjACQA
IgAiACIAIwAnACcAJwAnACYAJwAnACcAKQAqACsAKwApACoAKgAoACgAKAAoACgAKgAq
ACoAKQApACkAKAAnACYAJQAlACUAJQAjACMAIgAgACAAIAAgAB8AHwAfAB8AIAAgACAA
IQAkACQAJAAmACkAJwAnACYAJQAlACcAIgAeABgAFAASABAADgANAAkACAAHAAcABwAJ
AAkACQAMAAwADQANAA8AEAARABAADwALAAkABwAHAAcABwAIAAgACQAIAAcABgAEAAQA
BAADAAQABQAGAAcABQAGAAYABgAEAAQABAAEAAcACgAPABYAIwA3AFcAfwCsAMIAowBV
APn/mv89/+b+lP48/uD9jv1Y/Tr9Ff3k/LT8lvx8/Fj8NvwV/Pf75PvY+9b73fvl+/D7
BPwb/Dj8VPxw/Iv8qvzP/Pv8Lv1o/Z39zv0B/jr+dP6t/uD+Cv8u/1D/cP+S/7D/yP/h
//r/CwAWACAAKwA3AEQAUQBbAGIAZgBpAGsAbABxAHMAdgB4AHoAewB+AH4AgACAAIMA
hQCHAIkAjACOAI8AkQCVAJYAmgCcAKAAogCmAKkArACvALQAuAC8AMIAxADKAM8A0wDY
AN0A5ADqAO8A9gD8AAQBCwESARgBHQEiASgBLgE0ATwBQwFIAU0BUwFZAV8BZAFsAXIB
dQF6AX8BggGFAYgBiwGPAZMBlwGaAZwBngGhAZ8BngGdAZ4BmwGVAZEBjAGEAX8BfAFy
AWQBWAFOAUYBOwEwASYBGQENAQEB9gDrAN8A0wDHAL4AtACrAKEAmQCPAIcAfQBzAG4A
aQBkAGEAXgBZAFUAUABIAEIAPAA2ADMAMAAtACkAJAAhAB4AGwAaABoAGQAYABYAFgAW
ABYAFwAYAB0AKgBBAF8AgQCvAOIA9gDDAFUAz/9O/9/+gP4g/sL9cv00/Qr95vyx/Hz8
XPxC/CL8APzc+737q/ug+5z7ovup+7373PsE/Cv8TPxs/I78t/zs/Cn9af2e/dT9E/5U
/pH+zP78/if/UP94/5j/tv/M/97/9v8MAB8AKgA3AEYAUgBXAFsAXgBlAGcAagBtAG8A
cABwAHIAcwB1AHYAeAB5AHwAfAB+AH4AgQCDAIMAhQCIAIoAjQCPAJMAlACaAJwAoACi
AKYAqQCsAK8AtAC4ALwAwgDEAMoAzwDTANkA3wDnAO4A8QD2APoAAAEGAQwBEQEVARoB
HgEiASYBKgEvATIBNQE5AT0BQQFEAUYBSAFJAUkBSQFKAUkBSAFHAUUBQgE/AToBNQEv
ASkBIwEfARcBEAEJAQIB+QDwAOoA4QDWAMsAwQC3AK0AoQCZAJEAhwB8AHYAbgBlAF0A
VgBQAEoARQBAAD0AOgA3ADQALwAsACoAKAAjACIAIQAhACAAHwAfACAAHAAbABgAFwAX
ABkAGwAaABoAGwAbABoAGQAXABUAFwAYABsAGwAaABkAGAAXABQAFAAUABMAEgATABMA
FAATABIAEQARABAADwAOAA0ADAANAA0ADQAMAAwADAALAAgACAAHAAQABgAGAAYABgAE
AAQABAADAAMAAwACAAEAAgABAAEAAQABAAEA///+/wAAAAD///3/+//7//3//v/8//z/
/P/8//r/+//9////AAD5//j/9//0//b/+P/6//z/+//4//b/9//4//n/+v/8//r/+v/5
//n/+f/5//r//P/6//n/+P/6//v//P/7//r/9//2//j/+P/4//j/+v/6//r/+v/6//r/
+v/6//r/+v/6//r/+v/6//r/+v/6//r/+v/6//r/+v/6//r//P/8//z//P/8//z//P/8
//z//P/8//z/+//6//n/+P/5//r/+//8//v/+//7//v//v/+//7///8BAAIAAwAGAAsA
CQAJAAgACQALAA8ADAAJAAQAAQAAAP3//P/8//n/+f/5//r/+//5//n/+f/8//7/////
/wEABAAFAAQAAwACAAEAAAABAAIAAQABAAAAAAAAAAAAAAAAAAAAAAD/////////////
//8AAAAAAAAAAAAAAAAAAAMAAgAFABAAIQA1AE8AcwCaAK4AjQA7AOH/kv9B//D+pv5Y
/vT9kv1U/Sj9Af3a/Kz8hPxq/Ej8Hvz9++n72vvU+9j73/vn+/j7EPwx/FL8dvyW/LX8
2vwB/S/9ZP2Y/cX99P0j/lT+jP69/ub+EP80/1L/cv+Q/6z/xv/f//j/CQAQABoAJwAz
ADwARwBRAFYAXQBhAGQAZgBnAGkAbABuAHEAcwB3AHgAegB6AH0AfwB/AIEAhACGAIcA
iQCNAI4AkgCUAJgAmgCdAJ8AoQCjAKYAqgCuALQAtwC8AMAAwwDKAM8A1gDcAOAA5gDr
APIA+AD+AAMBBwEOARQBGgEgASUBKwEvATMBPQFDAUkBTgFRAVYBWgFdAWUBagFtAXAB
dgF5AXsBfQGCAYMBgwGDAYYBhwGEAYIBgQGAAX0BegF6AXUBbgFnAWMBXQFXAU8BRwFB
ATkBMAEpASABFgENAQMB+gDxAOkA3wDXAM8AxwC9ALMAqwCkAJwAkQCKAIMAfAB2AHAA
awBkAFwAVwBQAEwASQBIAEcAQQBAAEAAPwA8ADsAOQA3ADUANgA5ADkAOQA5ADkAOQA7
ADwAPQA9AD4APwA/AEAAQwBEAEUARwBLAEsASwBLAE4ATwBPAE8ATwBQAFEAUQBPAFAA
UABOAE8AUABRAFIAUgBSAFIAUQBPAE4ATQBMAEsASgBJAEkASQBJAEkASABHAEcARgBG
AEYASABKAEcARgBEAEIAQQBCADwANQAuACkAJgAjACIAIgAfAB0AGwAaABkAGQAZABkA
HAAdAB0AHAAdAB0AHQAbABkAFQATABEAEQATABMAFAAUABMAEgARABAAEAAQABAADwAP
AA8ADwAPAA0ADgAOAA4ADgAOAA4ADgARABAAEwAgADkAUQBzAKMAyAC4AG8AEQC5/17/
Af+u/lz+Av6s/Wz9Rv0k/ff8wvya/Hz8Wvw2/Bj8+/vd+877zvvQ+9X73fvw+wr8KfxG
/GD8evyX/Lz86fwf/Vj9kP3D/fT9Lf5o/qD+0/4A/yj/Sv9s/4z/rv/K/+D/+f8MABkA
JgA0AD8ASwBaAGMAaQByAHUAdwB4AHgAewB9AIAAggCCAIMAhgCGAIYAhgCJAIsAjgCR
AJUAmACYAJkAnACcAKIApACoAKoAsACzALYAuQC8AMAAxADKAM4A1ADZAN0A4gDnAO4A
9AD5AAABBgEOARUBHAEiAScBLgE0AToBQAFEAUsBUAFVAV0BYwFpAW4BdAF6AX8BgwGI
AYwBjgGQAZQBlwGZAZsBmwGbAZoBmQGVAZMBjQGIAYcBhAF/AXoBcgFpAV4BUwFKAT8B
NAEnAR0BEwEHAfoA7ADgANMAxwC9ALIApwCdAJAAhwB+AHUAbgBlAF4AWABVAE0ASQBF
AD8APAA5ADcANwAyADAALAAqACkAKgArACgAKAApACkAKQApACgAJwAlACYAKQApACkA
KQApACkAJwAoACkAKQApACkAKAAoACgAKAAoACkAKwArACsAKwArACsAKgApACcAKAAp
ACkAJgAmACUAIgAkACQAJAAkACIAIgAiACEAIQAhACAAHwAbABkAGAAXABgAGQAYABgA
GAAaABkAGAAXABYAFQAVABUAFQAXABgAGQAbABwAHAAcAB4AIwAhACEAIAAgACEAJAAg
ABkAEgANAAoACgAKAAsACQAIAAcABwAHAAkACQAJAAwADgAPAA8AEQATABMAEQAPAA0A
CwAJAAkACQAJAAoACgALAAoACQAIAAoACgAKAAkACQAJAAkACQAJAAoACgAKAAgACAAI
AAgADQAOABMAHgAxAE0AcwCfALwArABhAAMAsf9g/w3/vP5k/gT+qP1g/TL9Ev3n/LT8
jPxy/FD8JvwG/O/70/vE+8j70vvZ++H79vsQ/C38Tvxs/Ij8qfzQ/P/8M/1o/aD90f0A
/jX+cP6o/tf+BP8u/1b/dP+O/6z/yP/e//H/CAAXACQALgA3AEMATgBZAGMAagBwAHMA
dQB2AHcAeQB8AH4AfgB/AIIAggCGAIYAiQCLAI8AkQCUAJYAmQCbAJ8AoACiAKQAqACq
AKwArwCyALUAuQC+AMMAygDOANQA2QDdAOIA5wDuAPQA+wACAQgBEAEVARwBIgEnATAB
NgE8AUIBSAFPAVQBWQFhAWcBbQFyAXYBfAGBAYUBjgGUAZgBnAGgAaMBpQGnAakBqQGo
AacBpwGnAaMBoAGdAZoBlQGQAYoBgwF6AXEBZgFbAVABQwE4AS8BJAEYAQwBAAHzAOcA
2gDOAMIAtwCqAKEAmACPAIUAewBzAGwAZQBbAFUATwBKAEYAQgA/ADwANgAzAC4AKwAp
ACkAKQAkACQAJQAlACUAJQAkACMAIwAkACcAJwApACkAKQApACkAKgArACsALgAvAC8A
MAAyADIAMgAzADUANQA1ADUANAA1ADUANQA3ADgAOQA5ADkAOgA6ADgAOgA6ADoAOgA4
ADgAOAA3ADUAMwA0ADYAMwAyADEAMAAwADEAMgAzADMAMgAxADEANAA0ADQANgA2ADMA
MgAwADEAMQAzAC4AJQAeABkAFgAXABYAFgATABAADwAPAA8ADwAPAA8AEgAWABcAFwAZ
ABcAFwAVABMAEQAPAA0ADQARABEAEgASAA8ADgANAAwADAAMAAwACwANAA0ADQANAAsA
DAAMAAwADAAMAAwADAANAA4AEwAiADUATwBzAKEAwgC0AG0AEQC7/2L/Cf+4/mr+DP6q
/V79Kv0G/eH8sPyG/Gr8Svwi/AD86fvT+8b7yPvO+9f74/v6+xr8Pfxg/ID8nPzB/Oz8
Ff1F/Xz9sP3l/Rb+Rf58/rb+5f4Q/zr/Xv9+/57/uP/O/+T//f8SAB8AKgA0AD0ASQBW
AGEAZwBsAHIAdQB3AHgAeQB7AH4AgACAAIEAhACEAIYAhgCJAIsAjwCRAJQAlgCVAJUA
mwCeAA==
         </WaveFormData>
      </LeadData>
      <LeadData>
         <LeadByteCountTotal>10000</LeadByteCountTotal>
         <LeadTimeOffset>0</LeadTimeOffset>
         <LeadSampleCountTotal>5000</LeadSampleCountTotal>
         <LeadAmplitudeUnitsPerBit>4.88</LeadAmplitudeUnitsPerBit>
         <LeadAmplitudeUnits>��V</LeadAmplitudeUnits>
         <LeadHighLimit>2147483647</LeadHighLimit>
         <LeadLowLimit>268435456</LeadLowLimit>
         <LeadID>V3</LeadID>
         <LeadOffsetFirstSample>0</LeadOffsetFirstSample>
         <FirstSampleBaseline>0</FirstSampleBaseline>
         <LeadSampleSize>2</LeadSampleSize>
         <LeadOff>FALSE</LeadOff>
         <BaselineSway>FALSE</BaselineSway>
         <ExcessiveACNoise>FALSE</ExcessiveACNoise>
         <MuscleNoise>FALSE</MuscleNoise>
         <LeadDataCRC32>2652371587</LeadDataCRC32>
         <WaveFormData>
MAAwADAAMAAoACIAHAAWAA8ACgAFAAAA+v/2//L/7v/s/+r/6P/m/+P/4v/h/+D/4P/g
/+D/4P/i/+L/4v/i/+L/4v/i/+L/4//k/+X/5v/n/+j/6f/q/+3/7v/v//D/8v/y//L/
8v/z//T/9f/2//f/+P/5//r/+//8//3//v/8//z//P/8//z//P/8//z//v/+//7//v/8
//z//P/8//v/+v/4//f/+P/5//r/+//8//3//v/+//7//v///////P/7//v/+v/6//j/
9v/y/+//6//q/+n/6f/m/+X/5f/n/+b/5v/n/+X/5v/p/+r/7f/w//L/8P/r/+b/5f/j
/+D/3//f/9//4f/h/+D/3v/d/9z/3P/b/9r/2f/Y/9f/2P/Y/9n/2v/a/9r/2v/a/9T/
2P/a/9r/3v/m//P/AgAYADcAWgBwAG8AYQBYAF4AXgBUAD4AEgDV/5z/ff9k/0j/Jv/4
/r/+gf41/t/9kf1I/QT9x/yQ/Fj8LfwS/Ab8CPwc/C38OPxL/Gb8hvyq/Nv8Dv06/W39
qP3i/R/+Xf6U/sH+7P4V/zn/Xf98/5L/pP+3/8r/1v/W/9n/5P/1////BAALABEAFAAW
ABgAGgAbABwAHwAhACEAIgAjACQAJAAoACoAKwAsAC4ALwAwADMANAA1ADcAOAA7AD4A
QABDAEQARwBIAEsATwBRAFYAWABbAF4AYgBlAGkAbgByAHUAeAB7AIIAhgCIAIsAkQCW
AJoAnQCeAKQAqQCtALIAuAC+AMQAyQDPANMA1wDbAOIA6QDwAPUA+AD+AAYBDAERARQB
GQEeASABIQEjASUBKAEoASgBKgEoASQBIAEeARkBEgEMAQMB/wD3AO0A4ADYANIAywC9
AK4AnwCQAIcAfQByAGgAXQBSAEgAPwA2ADAAKgAkAB4AFwAQAAwABwAEAAMA/v/6//b/
9f/z//H/8P/t/+3/7v/t/+3/7v/w//H/8f/w//H/8f/w//D/7//y//P/8//0//X/9f/2
//n/+f/6//7////+//3/+f/8//7//v/+////////////////////AAACAAIAAwADAAEA
AAAAAAEAAwACAAIAAgAAAAAA///+//7//P/8//z//P/8//v/+//8//3//P/9//7///8A
AAAAAAAAAAEAAQAAAP//AAAAAAEAAAD///z/+v/3//X/8//y/+7/7f/t/+3/7P/u/+//
7//w//P/9P/1//j//P/6//f/8v/v/+3/6v/p/+v/6//r/+v/6v/o/+X/5P/k/+P/4//j
/+X/5f/l/+T/5v/m/+b/5v/n/+j/5//o/+r/6v/s//T///8QACoASwBuAIYAhwB/AHgA
cABmAFgAQgAaAO//zP+7/7T/qP+O/2z/R/8V/9P+i/4//vL9rP1t/Tb9/vzN/KL8gvxy
/Gz8cfx2/Hv8jvys/ND8B/0+/Wj9k/3M/Qr+R/6B/rT+4f4I/yv/U/93/5L/qv/C/9X/
4P/o//D/+f8CAA0AFQAcACEAKAAqACsALAAuAC8AMAAzADUANQA2ADcAOAA4ADwAPgBB
AEIARABFAEYASQBKAEsATwBQAFMAVgBYAFsAXABfAGMAZwBsAG8AdAB2AHkAfAB/AIEA
hACIAI4AkQCUAJcAnACgAKIApQCqAK4AsQCzALcAvgDEAMkAywDSANUA2ADgAOUA6ADr
AO4A9QD7AAIBCQERARcBHQEjASsBMAE1AToBQQFFAUgBSwFPAVABUgFSAVMBUAFOAUsB
RgFDAUEBPAE0AS8BKgEkARkBEQEIAQAB9wDuAOUA3gDVAMoAvgCwAKoAowCbAJUAjgCH
AIAAeQBxAGoAYgBcAFgAUwBPAEsARwBDAD8AOgA1ADIALwAsACsAKgAnACYAJAAoACgA
LAA9AFQAcACRALQA0ADLAKEAcABMADQAHAD2/8r/of9+/2n/Tv8i//D+wP6J/kn+Af6z
/Wn9IP3W/JX8Xvws/A38AvwE/Bj8NvxJ/Fb8b/yg/Or8Lv1h/Zr94v0r/m7+rP7h/hX/
SP97/6L/v//V/+v/AgASABwAJwA0AD4ASABPAFIAUwBXAFYAVwBZAFoAWgBaAFwAXQBe
AGEAYQBhAGIAYwBkAGQAaABqAGoAagBrAGsAbQBxAHMAdQB5AHoAfQCAAIAAgwCEAIcA
igCNAJEAkwCUAJYAmQCcAKAAowCnAKwArwCxALMAtQC6AL4AwADDAMYAygDNAM8A1ADa
AN8A4wDlAOoA7wD0APYA+wD+AAEBAwEIAQ0BEgEUARIBEwEWARcBFwEVARUBGAEWARMB
EQEOAQwBBwECAf4A+gD0AO4A6ADhANgA0ADIAMMAugCvAKUAoACdAJkAkACGAHwAcgBt
AGkAZABgAFwAVgBRAE0ATABKAEgARgBGAEMAQABAAD8APgA/ADwAPAA6ADsAOwA6ADoA
OAA5ADkAOQA6ADwAPQA9ADwAOgA7ADsAOgA6ADoAPAA8ADsAPAA9AD0APgA9ADsAOgA8
AD0APAA7ADcAOQA6ADkAOAA3ADcANwA3ADUANQA1ADYAMwAyADIAMQAvAC4ALgAvAC0A
LAAsACwAKgAqACkAKAAoACYAJgAlACcAJwAnACcAJAAjACMAIgAfAB8AIAAgACIAIgAi
ACIAIAAfAB4AHgAcABsAHAAaABkAGAAZABkAGwAbABsAGwAbABsAGwAcAB0AGgAZABUA
GAAYABgAFwATABcAGwAYABgAFgAYABYAFgAWABYAFQAUABMAEgARABAADwAOAA4ADgAO
AA4AEAAQABAAEAANAAwACwAKAAwADAAMAAwACAAGAAQAAgABAAAA///+//z//P/8//z/
+//6//n/+P/2//b/9v/2//X/9P/z//L/8P/w//D/8P/w//D/8P/w/+7/7v/u/+7/8P/w
/+//7//v/+//7//v//D/8f/y//L/9P/0//X/9f/2//X/9f/0//f/9v/1//L/8f/t/+z/
6//t/+r/6f/p/+v/6v/q/+v/6f/q/+3/7v/t//D/8v/w/+//7P/t/+3/6f/n/+b/5f/n
/+f/5v/k/9//3v/e/93/3f/d/93/3f/d/9z/3P/c/9z/3P/c/9z/3P/a/9r/3P/g/+b/
8f8AABAAKQBIAGAAZQBbAFIAUABUAFAARAAoAPf/wv+j/4z/bP9I/xz/6f6r/l3+Bf61
/Wb9Gv3h/K78fPxR/DL8Ivwg/Cj8N/xK/GP8gvym/M78Af0w/VT9gf26/fL9Lf5n/pT+
v/7u/hv/P/9b/3r/kv+k/7n/yv/Q/9L/2//k/+v/8//8/wUACgAMAA0ADgARABMAFQAZ
ABsAGwAcAB0AHgAeACIAJAAjACQAJgAnACoALQAuAC8ALwAwADMANgA4ADsAPAA/AD8A
QQBEAEUASABKAE0AUABTAFUAWABcAF4AYQBkAGcAagBuAHAAcwB4AHwAfwCBAIIAiACN
AJEAkwCWAJkAnACeAKMApgCpAKwAsAC0ALgAvAC+AMMAygDMAM8A0ADTANgA2gDbAN0A
3gDgAN8A3gDiAOIA4ADeAN4A3QDaANgA2ADZANYA0QDLAMoAywDLAMUAvACzAKoApgCh
AJsAlgCQAIgAgQB7AHQAbgBoAGIAWgBTAEwASABCAD4APAA2AC4AKAAlACEAHAAYABIA
DwAKAAcABQAEAAMAAwACAAAA/f/9//z//P/9/wAAAQABAAIAAwADAAQABgAHAAkADgAS
ABIAEgAPABUAGAAZABoAHAAdAB4AHwAgACEAIgAkACQAJAAlACUAJQAkACQAJQAlACQA
IAAgAB8AHgAdABwAGwAbABwAHQAbABsAGwAbABoAGgAaABoAGgAZABcAFQAUABIAEQAO
AAwACAAFAAEA/v/9//3/+v/4//f/9v/0//T/9f/1//b/+P/4//j/+v/7//j/9P/u/+3/
6//o/+f/6f/p/+n/6f/m/+T/4f/g/+D/3//f/9//3//f/9//3v/c/9z/3P/c/9z/3P/a
/9r/2v/c/9z/4v/x/wQAGgA5AFwAcgBtAGEAWgBaAFoAUAA4ABIA3f+q/4n/dv9e/zr/
DP/X/pf+Sf7x/Z/9Vv0U/dP8lvxe/DP8FPwI/Aj8EPwd/Cz8PfxW/Hj8pPzX/Aj9Nv1n
/Z792v0b/lP+hv61/uD+B/8t/1H/cP+I/6D/tf/C/8r/0P/X/+D/7f/5/wIACQANAA4A
DgAOABAAEQASABUAFwAXABgAGQAaABoAHgAgACEAIgAkACUAJgApACoAKwArACwALwAy
ADUAOQA7AD8APgBBAEUARwBLAE4AUgBWAFkAWwBeAGIAaQBtAHEAdQB6AH4AgACDAIoA
jgCRAJMAmQCgAKYAqwCtALIAtwC8AMIAyQDOANMA2wDiAOkA8AD1APgA/gAGAQ4BEwEW
ARsBIwEmASgBKwEvATIBMgEyATABLgEqASYBJAEfARgBEgEKAQUB/ADxAOUA3gDZANMA
xAC2AKgAmgCPAIUAegBwAGkAXgBUAEsARAA+ADgAMgAuACcAIAAcABgAFgAWABIADwAM
AAwACwALAAoABwAHAAcABwAIAAoACgALAAsACgAKAAsACwAMAA0AEAARABEAEAARABEA
EgARABEAEgAWABYAFgAWABMAFgAYABgAGAAXABcAFwAXABcAFwAXABgAGAAYABkAGQAX
ABYAFgAXABkAGAAYABgAFwAWABQAEgAUABIAEgARABMAEwASABIAEgASABIAEQARABIA
EwAUABUAFgAXABgAGAAYABgAGgAbABsAGwAeAB4AHwAeABwAGAAVABEAEgARABEADgAP
AA8ADwAOAA4ADwAPABAAFQAWABcAGgAeABwAGQAUABMAEQAOAA0ACwALAAsACwALAAoA
CAAIAAgABwAHAAcABQAFAAUABAAFAAYABwAIAAYABgAEAAQACAAIAAwAEgAfADIATABt
AIoAmACXAJMAkgCOAIgAfgBmAEAAFwD6/+3/7P/e/8L/ov99/0f/B/+//nH+JP7g/aX9
av02/QX92vy6/KT8nPyZ/Jr8n/y0/NL8/vwz/Wb9jv29/fj9Nv5z/qv+4P4F/yj/T/93
/5f/sv/K/+D/8f/6/wAABgANABQAIQArAC4ANQA8AD4APwBAAEAAQQBCAEUARQBFAEYA
RwBKAEoATgBQAE8AUABSAFMAVgBZAFoAWwBcAFwAXgBgAGEAZQBnAGsAagBtAHEAcwB0
AHYAeQB8AIAAgwCHAIwAjwCRAJMAlQCaAJ4AoACjAKgArACvALEAsgC4AL0AwQDFAMoA
zwDUANcA3QDhAOUA7QD0APsAAgEHAQoBEAEYARwBIQEkASkBMwE2ATgBOwE/AUIBQgFC
AUQBRAFCAUABPgE7ATYBMgEuASsBJAEbAQ8BCgEHAQMB9gDqAN4A0gDIAL8AtQCsAKUA
mgCQAIcAfwB4AHEAagBkAF0AVgBSAEsARgBDADwANgAyADEALwArACgAIwAhACAAHwAf
ACAAIAAfAB0AGgAZABkAGAAYABkAHAAdAB0AIAAhACEAIgAjACMAJAAoACwALAAsACkA
LwAyADMANAA2ADcAOAA5ADsAOwA7ADwAPgA+AD8APwBBAEAAQABBAD8APgA+AD4APwBA
AEAAQABAAD4APgA9ADsAPAA6ADoAOgA6ADkAOQA6ADsAOgA7ADwAPQA8ADwAPAA8AD0A
PQA8ADsAPQA8ADwAOgA2ADIALwArACwAKwArACgAJQAlACUAJAAiACMAIwAkACcAKAAp
ACwALQAqACYAIAAfAB0AGgAZABkAGQAZABkAGAAWABMAEgASABEAEQARABEAEQARABAA
EgASABIAEgAQABAADgAOAA4ADAAQACAALwBAAF4AgwCeAKgAnwCbAKAAoACYAIgAagA+
AA0A6v/f/9b/vP+W/3L/Rf8B/7P+af4X/sT9gP1F/Qj90Pyh/ID8aPxe/GL8afxw/IH8
oPzE/PL8J/1Y/Yb9uf3y/TD+b/6j/tD+/f4m/03/b/+P/6b/tv/I/9v/6P/u//L/+/8E
AA0AEwAYABsAHwAgACAAIAAhACEAIQAjACQAIwAjACMAJgAmACoALAArACwALgAvADAA
MwA0ADUANwA4ADsAPgA9AD8APwBBAEQASQBPAFMAVQBWAFgAWgBfAGEAZABoAGwAbwBy
AHUAegB+AIAAgwCIAIwAjwCRAJQAmgCfAKMAqACuALQAugC/AMUAyQDNANEA2ADfAOYA
7QDwAPYA/gACAQcBCgEPARUBGAEaAR0BIAEiASEBIAEeARwBGAEUAREBDQEHAQIB+ADz
AOoA3wDRAMoAxQC/ALEAogCTAIQAewBxAGYAXABTAEgAPgA1AC0AJgAfABgAEgALAAQA
AAD7//j/9//y/+7/6v/p/+f/5f/k/+H/4f/i/+H/4f/i/+L/4//j/+L/4f/h/+D/4P/h
/+T/5f/l/+T/5f/l/+b/6f/p/+r/7v/v/+7/7f/p/+z/7v/u/+7/7//v/+//7//w//H/
8v/0//L/8v/z//P/8//y//L/8//x//D/8P/w//L/8v/x//D/7v/u/+7/7v/r/+v/7P/t
/+7/7//w//H/8P/w//D/8P/z//P/8v/x//P/8v/y//D/7P/o/+X/4f/i/+H/4f/e/9//
3//f/97/3v/f/9//4P/l/+b/5//q/+r/6P/l/+D/3f/b/9j/1//Y/9n/2v/b/9r/2P/V
/9T/1v/V/9X/1f/U/9P/0v/Q/9L/0v/S/9L/0//U/9P/1P/Q/87/1P/e/+//AgAaAD0A
XgBuAGUAVwBWAFgAVgBKADAAAADD/5L/c/9a/0D/Gv/o/rH+bf4X/sP9e/02/fL8s/x4
/Er8I/wM/AL8BPwQ/CH8MvxF/GL8hPyu/OP8FP1C/XX9rv3q/Sn+Zf6Y/sX+7v4T/zf/
W/94/4z/nv+z/8T/yv/O/9X/4P/p//P//P8DAAoADAANAA4AEAARABIAFQAXABcAGAAZ
ABgAGAAcAB4AHwAgACIAIwAmACkAKgArACsALAAvADIANAA3ADgAOwA8AD8AQwBFAEoA
TABPAFIAVwBZAFwAYABkAGcAagBtAHIAdgB4AHsAgQCGAIoAjQCOAJQAmQCdAKIAqACu
ALQAtwC9AMEAxQDLANIA2QDgAOcA6gDwAPgA/AABAQQBCQETARYBGAEbAR8BIgEiASIB
JAEiAR4BGgEYARMBDAEGAf8A+wDzAOkA3QDWANEAywC9ALAAowCWAIoAfwBzAGgAXQBS
AEgAPwA3ADAAKQAiAB4AFwAQAAwABgACAAAA+v/4//T/8//x//H/8P/t/+3/7P/r/+v/
7P/w//H/8f/w//P/9f/2//j/+f/8//3//f8AAAEAAQACAAMAAwAEAAgADAAMAAwACQAK
AAwADAAMAA4ADwAQABEAEgATABQAFgAUABQAFQAVABYAFgAXABkAFwAWABYAFgAWABYA
FgAUABQAFAAUABUAFQAWABcAFgAXABgAGQAcABwAHAAcAB0AHQAcABsAHQAcABwAGgAX
ABIADgAJAAkACQAKAAgABwAHAAcABgAGAAcABwAIAAsADAANABAAEAAOAAsABgAFAAMA
AAD//wEAAQABAAEA/v/8//n/+P/5//n/+v/7//n/+f/5//j/+v/6//r/+v/8//z/+v/6
/wAAAAACAAoAGQAsAEgAawCKAJgAlwCRAIwAhgB8AGwAUgAoAP3/4v/Z/9L/vv+i/4L/
Wf8d/9n+kf5B/vL9rv1z/Tj9CP3X/Kz8kPyC/H78gfyE/I38oPzE/Pb8K/1Y/YT9tf3w
/TD+cf6l/tL+/f4m/0v/b/+P/6r/wv/U/+X/8v/6/wAACQAUAB0AIwAqADMAOAA6ADsA
PAA8AD0APgBBAEUARQBGAEcASABIAEwATgBNAE4AUABRAFQAVwBYAFkAWwBcAF8AYgBj
AGcAaQBtAG4AcQB1AHcAfAB+AIEAhACJAIsAjgCSAJYAmQCcAJ8ApACoAKoArQC0ALgA
uwC9AMAAxgDLAM8A1QDaAN8A5ADrAPEA9QD5AAEBCAEPARYBHwEiASgBMAE0ATkBPAFB
AUkBTAFOAVEBVwFaAVoBWgFcAVoBVgFSAU8BSwFFAUABNwEzASsBIQEUAQ4BCgEFAfYA
6ADaAMwAwQC3AKwAogCbAJAAhgB9AHUAbgBnAGAAXABVAE4ASgBEAEAAPgA4ADIALgAt
ACsAKQAoACUAJQAiACEAIQAiACIAIwAjACIAIwAjACIAIgAhACQAJQAlACgAKQApACoA
KgApACkALAAwADAAMAAtADIANAA0ADQANwA3ADcANwA5ADkAOQA6ADgAOAA5ADkAOgA6
ADsAPQA7ADoAOgA6ADwAPAA7ADoAPAA6ADgAOAA2ADYANgA2ADcANwA4ADkAOAA5ADoA
OwA8ADwAPAA8AD0APQA8ADsAPQA8ADwAOgA6ADYAMwAvAC4ALQAtACoAKwArACsAKgAo
ACkAKQAqACsALAAtADAANQA0ADIALgArACkAJgAlACMAIwAjACMAJAAiAB8AHgAcABsA
GwAbAB0AHQAdABwAGgAaABoAGgAaABoAGAAYABwAHgAgACQALQA6AE4AaQCMAKYAsQCt
AKoAqgCmAJoAiABqAEMAHgAJAAYAAgDs/87/rf9//0X/Bf+7/mz+IP7f/aL9aP0z/QL9
2vy+/Kz8p/yo/Kv8tPzO/PL8I/1a/Yj9sf3o/ST+Y/6h/tj+A/8s/1H/cf+Z/7j/zP/g
//X/AAAIAA4AFQAcACcAMwA8AEMASABKAEsATABQAFEAUgBVAFcAVwBYAFkAWABYAFwA
XgBfAGAAYgBjAGIAZQBmAGcAaQBqAG0AcABwAHMAdAB3AHgAewB/AIEAhACGAIkAjACP
AJEAlACYAJwAnwCiAKUAqgCuALAAswC4ALwAvwDBAMYAzADRANUA1wDcAOEA5gDtAPEA
9QD6AAABBAEIAQwBEQEXAR4BJQErATEBNwE9AUIBRgFKAU4BUwFVAVYBVwFXAVYBVgFU
AVABSgFFAT8BNwExASwBJAEZAREBCQEAAfQA6wDhANgAzwDGAL0AtgCvAKQAmACKAIMA
fQB2AHEAagBlAGAAWwBVAE4ARgBAADoANQAxAC0AJwAjAB8AGgAWABQAEgAQAA8ADgAL
AAoACAAMAAwAFAAnAD4AWgB/AK4AzgDHAKMAeABSADIAEgDm/7L/gf9e/0f/LP/+/sj+
lP5Z/hH+v/1r/RX9xPx8/Dv8Avza+8X7xPvU++r7APwP/CL8Rfx0/LT89Pwt/Wb9qv31
/Tz+ev6x/uH+Ev9B/2j/hf+Z/6v/wv/Y/+b/7//4/wYAEgAVABYAGwAhACIAIwAlACYA
JgAmACcAJwAnACkAKQApACoAKwAqACoALgAwADAAMAAxADEAMwA3ADkAOwA/AEAAQwBG
AEYASQBKAE0ATwBTAFgAWwBeAGAAYwBmAGoAbQBxAHYAeAB7AH4AgQCIAIwAjgCRAJQA
mACbAJ0AoACmAKsArwCzALgAvQDCAMUAyQDLAM0AzwDUANkA3gDfAN4A4ADkAOQA4wDg
AN8A4gDgAN0A2wDYANYA0QDMAMcAwgC7ALQArAClAJwAlACLAIUAewBvAGMAXgBbAFcA
TwBEADkALgAoACMAHQAYABQADgAJAAUAAgAAAP7//P/6//f/9P/0//P/8v/z//D/8P/u
/+//7//u/+7/7P/t/+z/6//r/+z/8P/x//H/8P/v/+//7v/u/+7/8P/w/+//7//v/+7/
7v/t/+3/7v/y//L/8P/u/+n/6v/s/+z/7P/r/+v/6//r/+j/5//m/+b/5P/k/+X/5f/l
/+T/5P/l/+T/4v/h/+D/4P/g/9//3v/g/97/3v/d/93/3f/d/93/3P/b/9v/2v/Y/9n/
2//c/9r/2v/a/9r/2v/Z/9j/2P/W/9X/1v/U/9X/1P/V/9X/1//X/9f/1//X/9f/1//Y
/9j/1v/W/9P/1P/U/9T/0//S/9f/3P/a/9b/1v/U/9b/1v/W/9b/1v/W/9b/1v/W/9b/
1v/W/9b/1v/W/9b/2P/Y/9j/2P/W/9b/1v/W/9j/2P/Y/9j/2P/Y/9j/2P/Y/9j/2P/Y
/9j/2P/Y/9j/1v/W/9b/1v/X/9j/2f/a/9f/1//Y/9n/3P/d/97/3//i/+L/4v/i/+T/
5f/l/+X/5v/m/+f/5v/m/+T/4//h/+H/4f/i/+D/3//f/9//3v/e/9//3//g/+P/5P/l
/+j/7f/s/+r/5v/m/+X/4//j/+L/4f/g/9//3//e/9z/3P/c/9v/2//b/9v/2//b/9r/
2v/a/9r/2v/a/9r/2P/Y/9z/3P/e/+b/8f/+/xIALQBMAGIAYwBXAEwATABMAEYAOAAe
AOn/tv+Z/4b/bP9M/yT/8/63/m/+Gf7F/Xr9Ov0B/cz8mPxr/Er8OPw0/Dr8R/xW/GX8
fvyg/Mj8+/wq/VD9ff2w/ej9Jf5d/o7+u/7m/gn/L/9R/27/iv+i/7n/yP/M/87/2f/g
/+X/7//4////BAAGAAcACAAKAAsADAAPABEAEQASABMAFgAWABoAHAAbABwAHgAfACAA
IwAkACUAJwAoACsALgAuADEAMgA1ADQANwA7AD0AQABCAEUASABNAE8AUgBWAFgAWwBe
AGEAaABsAG4AcQB0AHgAewB9AH4AhACJAI0AkQCWAJsAoACiAKUApgCnAKwAsgC4AL4A
wQDCAMYAzADQANMA1ADXAN0A4ADiAOUA5wDqAOoA6gDuAO4A7ADqAOwA7QDsAOwA6gDr
AOgA4wDeAN4A4ADhANsA1ADNAMYAwQC9ALgAtACvAKgAogCdAJcAkgCNAIgAggB7AHQA
cABoAGQAYgBcAFUAUABOAEsASABGAEIAQQA+ADsAOQA4ADcANwA2ADQAMwAzADIAMgAx
ADQANQA1ADYANwA3ADgAOwA7ADwAQABEAEQARABBAEYASgBMAE4AUABRAFIAUwBVAFUA
VQBWAFcAWABaAFsAXABcAF0AXwBdAFwAWgBaAFoAWgBZAFkAWgBbAFsAWwBbAFsAWgBa
AFoAWgBZAFkAWABXAFUAVABUAFIATgBKAEcAQwBAAD8APwA8ADoAOQA4ADYANgA3ADcA
OAA6ADoAOgA8ADwAOgA3ADIAMAAtACkAJwAnACcAJwAnACYAJAAhACAAIAAfAB8AHwAd
AB0AHQAcABwAHAAcABwAHAAcABoAGgAeABwAHAAoADkASABgAIUAqAC0AK0ApwCmAKgA
ogCOAHYAUgApAAwAAwAAAPD/0P+q/33/Q/8D/7/+bf4Y/tL9lf1U/Rr95/y+/KL8kvyM
/Iv8jvyV/Kr80PwC/Tf9Zv2S/cX9/v0+/nv+tf7m/hP/Ov9f/4X/qf/E/9b/7P/7/wIA
CgASABkAJAAxADkAQABHAEsATABMAEwATgBPAFAAUwBVAFUAVgBXAFYAVgBaAFwAXwBg
AGIAYwBiAGUAZgBnAGsAbABvAHIAcgB1AHYAeQB6AH0AgQCDAIgAigCNAJAAkwCVAJgA
nACgAKMApgCpAK8AtAC3ALsAwgDGAMkAywDOANQA2QDdAOMA6ADtAPIA+QD/AAMBBwEN
ARQBGwEiASkBLAEyAToBPwFDAUUBSQFOAVABUQFTAVcBWgFaAVoBWAFWAVIBTgFMAUcB
QAE6ATIBLQEkARkBCgECAfwA9QDnANoAzQDAALMAqQCeAJQAjQCCAHgAbwBoAGIAXABW
AFAASQBCAD4AOwA4ADcAMgAwACwAKwApACkAKAAlACUAJgAlACUAJgAmACcAJwAmACcA
JwAmACYAJwAqACsAKwAqACsAKwAsACwAKwArAC4AMAAwADAALQAvADAALwAuAC8ALwAv
AC8ALgAtACwALAAsACwALQAtACsAKgAqACsAKwAqACoAKgApACgAJgAkACUAJAAlACUA
JQAmACUAJAAjACIAIQAhACIAIwAmACcAKAApACgAKAAoACgAKgArACsAKwAuAC4ALwAu
ACoAJgAjAB8AHwAfACAAHgAdAB0AHQAcAB4AHwAfACAAIwAkACUAKAAsACoAJwAiACEA
HwAcABsAGwAbABsAGwAaABgAFQAUABQAEwATABMAFQAVABUAFAAUABQAFAAUABQAFAAS
ABIAFgAWABoAIgAtAEAAWgB7AJgApACdAJMAmACkAKYAmAB6AFAAHQD2/+H/2P/C/57/
eP9L/wv/v/5z/iP+0v2M/VP9HP3k/LX8jvx2/Gz8cPx5/IL8kfyu/Nb8Bv05/Wr9lv3H
/QL+QP57/q/+4P4L/zT/V/91/5f/sv/E/9T/5//0//r/AAAHAA4AFwAhACgALQAvADAA
MAAwAC8ALwAvADEAMQAxADIAMwAyADIANgA4ADkAOgA8AD0APgBBAEIAQwBHAEgASwBO
AE4AUQBSAFUAWABbAF8AYQBkAGYAaQBsAG4AbwBxAHQAegB9AIAAgwCGAIoAjACPAJIA
lgCZAJsAoACmAKsArwCzALgAvQDCAMUAywDPANMA2wDiAOkA8AD1APgA/gAGAQsBDwER
ARUBGwEeASABIwEnASoBKgEqASwBKgEmASIBIAEbARQBDgEJAQUB/QDzAOgA4gDeANkA
zAC+ALAAogCZAI8AhAB6AG8AZABaAFEARwBAADkAMgAqACMAHAAYABAADAAKAAQA///6
//j/9f/w/+7/6v/p/+j/5//n/+j/5//n/+b/5P/k/+X/5f/m/+b/6P/o/+f/6v/r/+v/
7P/t/+3/7v/y//P/8v/x/+3/8v/0//T/9P/2//f/+P/5//v/+//7//z//P/8//3//f//
//7//v////v/+v/8//z/+//6//n/+P/4//n/+//9//3//f/9//3//v/+//7//v/8//v/
+f/3//j/+P/5//j/9f/w/+z/5//m/+X/5f/i/+H/4f/h/+D/3v/f/9//4P/l/+b/5//q
/+v/6P/k/97/3f/b/9j/1//Z/9n/2f/Z/9b/1P/R/9D/0P/P/8//z//P/8//z//O/87/
zv/O/87/0P/Q/87/zv/Q/9D/1P/e/+v//v8YAD0AXABoAF8AVQBUAFYAUABCACgA+P+7
/4j/af9S/zj/EP/g/qf+Xf4J/rf9af0e/dz8n/xm/DT8D/z4+/L7+PsE/BP8Ivw3/Fr8
fPyo/N38Dv1A/Xn9sP3u/S3+Z/6W/sX+8P4X/zv/W/90/4r/ov+1/8L/yP/O/9X/3v/p
//X//P///wYACAAJAAoADAANAA4AEQATABMAFAAVABQAFAAYABoAHQAeACAAIQAiACEA
JgApAA==
         </WaveFormData>
      </LeadData>
      <LeadData>
         <LeadByteCountTotal>10000</LeadByteCountTotal>
         <LeadTimeOffset>0</LeadTimeOffset>
         <LeadSampleCountTotal>5000</LeadSampleCountTotal>
         <LeadAmplitudeUnitsPerBit>4.88</LeadAmplitudeUnitsPerBit>
         <LeadAmplitudeUnits>��V</LeadAmplitudeUnits>
         <LeadHighLimit>2147483647</LeadHighLimit>
         <LeadLowLimit>268435456</LeadLowLimit>
         <LeadID>V4</LeadID>
         <LeadOffsetFirstSample>0</LeadOffsetFirstSample>
         <FirstSampleBaseline>0</FirstSampleBaseline>
         <LeadSampleSize>2</LeadSampleSize>
         <LeadOff>FALSE</LeadOff>
         <BaselineSway>FALSE</BaselineSway>
         <ExcessiveACNoise>FALSE</ExcessiveACNoise>
         <MuscleNoise>FALSE</MuscleNoise>
         <LeadDataCRC32>3807480395</LeadDataCRC32>
         <WaveFormData>
FgAWABYAFgATABIAEQAQAA0ACgAHAAQAAQD+//v/+P/1//T/8//y/+7/7P/q/+j/5v/m
/+b/5v/k/+T/5P/k/+L/4v/i/+L/4//k/+X/5v/m/+b/5v/m/+j/6v/s/+7/8P/w//D/
8P/x//L/8//0//b/9v/2//b/+P/6//z//v/9//z/+//6//v//P/9//7///8AAAEAAgAE
AAQABAAEAAIAAgACAAMABgAHAAgACwALAAwADQAPAA8ADwAPAA8ADQAPAA8ADwAQAA8A
DQALAAoACgALAA0ADAAJAAgABwAJAAoACwANAAwADQANAA0AEAAUABcAFgARAA4ACwAK
AAYABAAEAAQAAgACAP///v/+//z//P/7//n/9//2//X/9v/3//j/+P/3//f/9//3//L/
8v/0//f/+f/8/wAABgAQABsAKAA2AEQAVQBsAIkAqQDFAOAA+gAPASgBUgF9AaMBxgHf
AegB5QHeAdgByAGzAZoBfQFYATABDQHuANAAtgCmAIwAawBTAD4AJAAQAAcA/P/o/+D/
6f/y/wIAHAAyAD0ARQBGAEkATwBRAE4AQAA0ACcAFwD+/+n/4P/d/9f/1P/W/9f/1f/T
/9P/0v/S/9L/0v/S/9H/0f/R/87/zf/N/83/zf/N/83/zf/O/87/zv/N/8z/zP/L/8n/
y//L/8v/yv/J/8f/yf/J/8r/yv/I/8f/xv/F/8X/x//E/8L/wf+//73/vP+8/7r/uv+6
/7n/t/+z/7L/rv+q/6v/rP+s/6z/qv+p/6n/p/+n/6j/qP+q/6z/rf+v/7L/tv+4/73/
wf/G/8n/z//U/9j/3v/i/+j/7v/0//v/AgAHAAsADwATABcAGgAfACEAIgAkACUAKAAl
ACUAJAAkACMAIwAeABwAGAAVABMAEAAMAAkABwAFAAQAAgAAAP7/+v/4//b/8v/u/+z/
6//p/+T/4//h/+H/4v/h/97/3v/g/+D/4P/g/+D/3f/c/9z/3P/c/93/3f/f/9//3//f
/+D/4P/h/+X/5P/k/+T/5v/m/+b/5f/l/+f/6P/o/+j/6f/p/+r/6v/s/+z/7P/t/+z/
7f/t/+3/7P/s/+3/7f/t/+3/7f/t/+7/7P/u/+7/7v/u//D/8f/y//P/8v/1//X/9v/3
//n/+f/5//n/+f/5//v/+f/5//v/+//7//v/+v/6//f/9//2//P/9f/1//b/9v/2//f/
9//5//r/+//9/wAAAgAAAP3/+v/1//T/8P/u/+7/7v/s/+z/6f/o/+b/5P/m/+X/5P/j
/+X/5f/l/+X/5P/i/+D/3//g/+H/4f/i/+L/4//j/+T/6P/u//b/AwASACQAMgBDAFYA
bQCBAJUArgDIAOEAAgEoAVUBfQGcAbEBvgG7AbgBuAGwAZ0BjgF5AVwBPgElAQoB8gDc
AMYAtACjAI0AegBmAFIATQBGAC4AHgAfACQALgA8AEoAUQBRAE4ATQBNAEMANgAsAB4A
CQD3/+b/1//K/8P/wf/E/8T/xv/D/8D/v/++/77/vv++/7z/u/+7/7v/uP+3/7f/t/+4
/7n/uv+7/7n/uP+3/7X/tf+2/7b/tf+1/7X/tf+0/7H/r/+x/7H/sP+w/67/rf+s/6v/
q/+t/6n/qP+o/6f/ov+g/5//nP+a/5r/mf+X/5b/lv+T/5D/jv+O/4n/hv+I/4b/hv+G
/4b/hP+F/4b/h/+I/4v/i/+M/5H/lf+X/5n/nf+h/6X/q/+x/7X/u/+//8T/yf/N/9L/
1//d/+L/5f/r/+//9P/4//r//f///wMABwAJAAwAEAAUABIADwAMAAsADAAKAAoACgAK
AAgACAADAAIAAAD+//3/+//5//f/8//x/+//7f/p/+b/4//h/9//3//e/97/1v/Z/9f/
1v/c/+b/9P///wwAHgAoAC0AMgA9AE0AYwB6AJQAswDaAAgBLQFJAV4BawFsAWUBWgFQ
AUABJQEGAeMAvgCcAIEAagBUAEYAQAAwABUA///+/wwAFgARAA4AGgAsADsARABKAFAA
UABRAE0APAArACMAFwAGAPD/4P/V/9H/0P/T/9D/zf/J/8b/xP/E/8H/vv+9/77/vv++
/77/vP+7/7v/u/+7/7v/vP+9/7v/u/+7/7v/vf++/7//v//B/8L/wv/B/8H/wf/B/8D/
wf+//8H/wf/C/8L/wP+//8D/v/+//8H/vf+8/7z/u/+7/7r/uv+4/7r/uv+5/7f/uP+6
/7n/uP+7/77/wP/C/8T/xf/H/8f/y//Q/9T/2v/g/+P/5//s//D/8v/3//v/AQADAAgA
DAAOABIAFAAYABkAHAAgACQAJQAlACUAJQAkACIAIgAfABsAGgAYABgAEwARAA4ADAAL
AAkAAgD+//7/+//5//b/9v/z//H/7//x//D/7//u/+3/7P/r/+j/6P/o/+n/6f/p/+n/
6P/p/+n/6f/n/+j/6v/q/+r/6v/r/+n/6f/q/+z/7P/t/+3/7v/v//D/8f/v/+7/7v/x
//D/8P/w//L/8v/y//H/8f/z//T/9P/0//b/9f/1//T/8v/y//L/8//z//P/8v/x//H/
8P/w/+//7f/t/+3/7f/s/+3/7f/u/+7/7//v/+//7v/t/+7/7f/s/+z/6//q/+v/7P/s
/+z/6v/q/+r/6v/o/+f/5//n/+j/6f/o/+j/6P/q/+r/6v/p/+n/6f/q/+z/6v/n/+P/
5//r/+z/6v/o/+j/6P/m/+z/6P/q/+r/6v/q/+r/6v/q/+r/6v/o/+j/6P/o/+r/6v/q
/+r/6//s/+3/7v/r/+r/6f/o/+n/6v/r/+z/6v/q/+r/6v/s/+z/7P/s/+r/6v/q/+r/
7P/s/+z/7P/s/+z/7P/s/+z/7P/s/+z/7P/s/+z/7P/s/+z/7P/s/+z/7P/s/+z/7v/u
/+7/7//v/+//7//x//H/8v/z//X/9v/3//j/+f/4//n/+P/3//r/+//7//v/+//6//r/
+//7//n/+f/5//z//P/8//3//f///wAAAQADAAYACAAGAAUABAADAAQA///8//v/+v/7
//z/+v/6//f/9P/z//H/8f/x//L/8//z//P/8//y/+//7//v/+//8v/w/+7/8f/z//T/
+v8CAAIACQAYACYANgBHAFYAawCHAKEAugDYAPMADgE4AWcBjQGuAcsB3AHdAdIBygHA
AacBiAFtAUwBJgEJAe4A2AC+AKIAjgB9AG8AZgBeAE4ARQA6AB4AEAAXACAALgA+AEoA
VQBhAGYAZwBlAGEAXABQAEQANwAhAAgA9f/m/9v/0//U/9b/1P/R/87/zf/K/8r/yv/K
/8r/yf/J/8n/x//F/8T/w//B/8H/wf/B/8L/wv/C/8H/wP/A/7//vf+9/73/vf+8/7n/
t/+5/7n/uP+4/7b/tf+0/7P/s/+1/7D/rv+t/6v/qv+o/6f/pP+i/6L/of+f/5z/nP+Z
/5b/k/+Q/4z/iP+I/4f/h/+F/4H/gP9+/37/fP97/3v/fP95/3j/ev97/3z/e/99/37/
f/+C/4P/hv+I/4z/kf+W/5j/m/+e/6H/p/+s/7P/t/+7/8D/xP/K/8//0//W/9r/4v/n
/+f/6v/u//H/9f/4//v//f8AAAMABgAIAAoADAAPABAAEQAQAA4ADgAPAA8ACwAJAAYA
BQADAAEA/f/8//v/+v/5//j/9v/z//L/8v/x//D/8P/v/+//7//v/+//7//u/+7/8f/x
//D/7//w//P/9P/0//X/+f/6//r/+v//////AAAAAAIAAgACAAMABAAFAAUABQAKAAoA
BwAIAAgACAAIAAgACgALAAwADQAMAA8ADwAQAA8AEQARABEAEQARABEAEwASABEAEgAR
AA4ADQALAAoACgALAAsACQAHAAcACAAIAAYABwAHAAkACAAJAAsADgANAAoABgACAP//
/v/6//j/+P/4//b/9v/x//D/7v/s/+z/6//q/+n/6f/p/+n/6f/p/+j/5//n/+X/5f/k
/+T/5P/l/+P/5v/u//T//P8HABQAIAAwAEMAWgBzAI8AqQDCAN4A+QAUATwBawGVAbQB
zQHYAdMBzAHCAbIBnwGIAWcBPgEaAfsA3ADEAKwAlAB8AGcAUQA8ACgAFgANAAAA7P/k
/+f/8v8EABYAKAA1ADkAOgBBAEMAPwA4AC4AIgARAPv/5P/T/8j/wf+//8L/xP/C/7//
vP+7/7j/uP+4/7j/uv+5/7n/uf+2/7X/tf+1/7b/t/+4/7n/uP+4/7j/t/+1/7b/tv+1
/7b/t/+4/7j/t/+1/7f/t/+4/7j/tv+1/7T/s/+z/7X/tf+0/7T/s/+x/7D/sP+u/67/
rv+t/6v/qf+q/6j/pv+m/6b/pf+k/6T/o/+j/6H/ov+k/6X/qP+q/6v/rf+w/7P/tv+8
/8H/x//J/87/0v/Y/97/4v/o/+v/8P/2//z/AAADAAYACQAMAA4AEgATABQAFgAXABoA
FgAVABMAEgARAA8ACAAEAAAA/f/7//j/+P/1//P/8f/v/+z/6f/m/+P/4v/h/97/2//a
/9r/2f/U/9P/0f/R/9H/0f/P/9D/0v/S/9L/0v/U/9H/0P/Q/9H/0v/U/9X/0//T/9P/
0//V/9T/1P/X/9j/2P/Y/9r/2v/a/9n/2f/b/9z/3P/c/97/3f/d/9z/3v/e/97/3//f
/9//3v/d/97/3v/f/9//3//f/9//3//f/9//3v/e/97/3//e/97/3v/e/97/3P/d/97/
3//i/+X/5f/m/+X/5//n/+f/6f/p/+n/6//r/+v/7f/t/+r/6f/n/+b/5v/n/+f/5f/m
/+f/6f/q/+n/6f/o/+n/7P/t/+//8v/0//L/7//s/+f/5v/i/+D/4P/g/97/3v/d/9z/
2v/Y/9j/1//W/9X/1f/V/9X/1f/X/9b/1f/V/9P/0//S/9L/1P/V/9X/2P/c/+T/7v/5
/wYAEgAiADUASgBfAHUAjwCoALwA1QD2ACABTQF1AZIBpwGuAakBqAGoAZwBiwF+AWsB
TgE2ASEBBgHwANgAwgCwAJ0AiwB8AG4AYgBdAFAAOAAsAC0AMgA+AEwAWABbAFUAVABR
AEsAPQAwACYAFAD//+v/2v/H/7r/tf+1/7b/uP+6/7f/tP+z/7H/sP+v/67/rf+r/6r/
qf+p/6n/qv+r/6r/qf+o/6f/pv+m/6b/pf+i/6L/of+f/6H/of+h/6D/n/+d/5//n/+d
/5z/mf+X/5j/l/+X/5n/lP+S/5H/j/+O/4z/i/+I/4b/hv+F/4P/f/9+/3r/dv90/3T/
c/9y/2//bf9s/2n/af9q/2r/bP9t/23/bv9w/3H/cv92/3n/f/+B/4b/iv+O/5T/mP+e
/6X/qv+w/7b/vP/B/8b/y//S/9b/3P/f/+T/6P/r//D/8f/z//T/9v/6//v/9//2//j/
9//3//b/9f/z//L/8f/x//D/7//u/+z/6v/o/+T/4f/g/+D/3//b/9n/1v/V/9T/0//Q
/9D/z//O/83/zP/K/8f/xv/G/8b/xv/H/8f/xf/F/8X/xf/F/8T/xP/H/8r/yv/K/8z/
zv/O/83/zf/R/9L/0v/S/9P/0//U/9T/1f/W/9f/2f/a/9v/2//b/9r/2v/b/9v/3v/f
/+D/4f/h/+H/4P/g/+D/4v/i/+L/4v/i/+L/4//k/+X/6P/r/+v/7P/t/+//7//v/+//
7//v//H/8f/x//P/8//y//H/7//u/+z/7f/t/+v/7P/t/+//8P/u/+//7//x//D/8f/z
//b/+P/2//P/8P/t/+z/6P/m/+j/6P/m/+b/4v/g/93/2v/b/9v/2//b/93/3f/d/93/
3//e/93/3f/b/9v/2v/a/9r/1//Z/+T/6P/s//r/CQAWACIALgBFAF4AdwCNAKcAwADW
AO8AEAE+AW0BjQGmAb0BxAG7AbYBuAGqAZUBggFlAUIBJgENAfQA3gDIALYApACRAIEA
dABmAFoAUQBEADYAMAAzADoASABUAFwAYwBhAF4AXwBZAEsAOgAqABwACwD5/+T/1f/K
/8P/w//E/8T/xf/D/8H/wf/C/8L/wv/C/8D/v/+//7//wP+//7//v/+//7//v/+//8D/
wP/A/7//v//A/8D/v/+8/7v/uv+4/7v/u/+//8H/v/++/7v/uf+6/7n/uf+7/7f/tv+2
/7X/tP+y/7H/rv+u/67/rf+r/6r/qv+n/6T/pv+m/6X/pP+k/6P/o/+h/6H/ov+i/6T/
qP+p/6v/rv+y/7T/uf+9/8L/xf/L/9D/1f/c/+H/6P/t//L/+P/+/wQACQAOABMAFQAY
AB0AHwAfACIAJAAoACYAJwAnACgAJgAlAB8AHAAcABkAFwAUABAADQALAAkABgAEAAIA
AAD+//z/+v/2//L/8P/v/+3/6P/n/+X/5f/k/+P/4P/g/+H/4v/j/+T/4v/f/97/3v/g
/+D/4f/h/+H/4f/h/+H/5f/m/+j/7f/t/+z/6//s//D/8P/v/+//7//w//D/8P/2//f/
+f/6//j/+P/4//n/+P/5//n/+f/8//z//f/9//v/+//9//7//P/8//z//P/8//3//v//
/wIABQAFAAYABwAJAAkACQAHAAcABwAJAAcABwAJAAkACgAJAAcABgAEAAUABQADAAUA
BQAGAAYABgAHAAcACQALAA0AEAAUABUAEgAOAAoABQAEAAAA/v8AAAAA/v/+//3//P/6
//j/+P/3//b/9f/z//P/8//z//X/9P/z//P/8//z//L/8v/w/+//8f/0//z/BAAQABsA
KgA4AEYAVwBwAIsApwDFAOIA+gATATABVgF/AaUBxgHbAeIB3QHUAcoBvgGrAYwBaQFE
ASQBCQHoAMwAsACYAIAAZQBPADoAJAASAA0AAADu/+j/7//4/wwAIgAyAD0AQwBIAE0A
TwBJAEAANAAkABcABQDw/+H/1v/N/8v/zP/O/9D/zf/K/8n/xv/G/8b/xv/E/8P/w//D
/8D/v/+//7//v/+//7//v/++/77/vv+9/73/vv++/73/vP+7/7r/uP+5/7f/uf+5/7j/
uP+2/7X/tP+z/7P/tf+z/7L/sv+x/6z/qv+p/6b/qP+o/6f/pf+h/6D/nP+Y/5r/mv+Z
/5j/lP+T/5P/kf+P/5D/kP+S/5T/lf+X/5r/nP+e/6P/p/+s/6//tf+6/8H/yP/N/9T/
1//c/+L/6P/v//P/9//7/wEABAAJAAsADQAQABIAFgAYABkAGQAaABgAFwARAA4ADQAL
AAoACAAEAAEA///9//v/+v/5//j/9v/0//L/7v/q/+j/5//l/+D/3//d/93/2v/Z/9b/
1v/W/9b/1v/W/9j/1f/U/9T/0v/S/9P/0//V/9X/1f/V/9X/1P/U/9f/2v/a/9r/3P/c
/9z/2//b/9//4P/g/+D/4//j/+T/5P/k/+T/5P/l/+b/5//n/+f/6P/o/+n/6f/n/+f/
5v/o/+j/6P/o/+r/6//s/+3/7v/x//H/8v/1//f/9//3//X/9f/1//f/9//3//n/+f/3
//X/8v/w//L/8//z//H/8f/x//L/8v/w//H/8f/z//T/9f/3//r/+v/4//X/8v/t/+z/
6P/m/+j/6P/m/+b/4f/g/97/3P/e/93/3P/b/9n/2f/Z/9n/2//a/9n/2f/b/9v/2v/a
/9z/2//Z/9z/4v/o//T///8OAB4ALgBBAFgAbQCBAJkAtgDMAOUABgE0AV8BgQGcAbMB
ugGzAbIBsAGiAZEBfgFnAUoBNAEbAf4A6gDUAMAArACbAIcAcgBiAFwAVQBEAC4AJgAn
AC4APgBIAFAAVwBXAFIATwBJAD0AMAAgAA4A/f/p/9b/yf/C/7v/uf+6/7z/vv+7/7j/
t/+2/7b/tv+2/7T/s/+z/7P/tP+z/7P/s/+x/7H/sf+x/7D/sP+w/6//rf+u/67/rf+v
/6//r/+u/6v/qf+r/6v/qv+q/6j/p/+m/6X/pf+n/6P/ov+i/6H/nv+c/5v/mP+a/5r/
mf+X/5L/kv+P/4z/iv+K/4n/iP+I/4f/h/+F/4X/hv+G/4j/iv+L/43/kP+U/5b/m/+f
/6X/p/+s/7D/t/++/8P/yv/R/9b/3P/i/+n/7f/x//X/+f/8/wEAAwAHAAoADAAQAA4A
DwAPABAAEAAPAAkABgAFAAMAAgAAAP7/+//5//f/9f/0//P/8v/u/+z/6v/m/+D/3v/d
/9v/2P/X/9X/1f/S/9H/zv/O/87/zv/O/87/zv/L/8r/yv/K/8r/y//L/8v/y//L/8v/
y//K/8r/zf/O/87/zv/Q/9L/0v/R/9H/0//U/9T/1P/Z/9n/2v/a/9j/2P/Y/9n/3P/d
/93/3f/e/97/3//f/9//3//f/9//4P/h/+H/4P/i/+L/4v/i/+L/4//k/+X/5v/p/+n/
6v/r/+3/7f/t/+//7//v//H/8P/v//D/7//w/+//7f/s/+z/7f/t/+v/6//r/+z/7P/s
/+3/7f/v/+//7//w//L/9f/0//L/8P/t/+z/6P/m/+T/5P/i/+L/4f/g/97/3P/a/9n/
2P/X/9j/2f/a/9v/2f/Y/9f/1//V/9X/1P/U/9j/2//b/9z/3v/i/+j/8/8AAA4AHAAt
AEIAWQBxAIUAmgC0AMsA5AAIATcBYwGEAZ0BrAGrAagBqgGmAZcBigF7AWIBRgExARYB
/gDqANYAwgC1AKUAlACEAHgAcQBsAFoARgBDAEgATgBcAGYAaQBrAGIAWQBXAE8APgAy
ACIADQD5/+b/0//E/73/u/++/8D/vv+7/7j/t/+4/7j/uP+4/7j/t/+3/7f/tP+z/7P/
s/+z/7P/s/+z/7L/sv+y/7H/r/+w/7D/r/+t/63/rf+s/63/q/+t/63/rP+s/6r/qf+o
/6f/p/+p/6b/pP+j/6H/of+g/6D/nv+b/5r/mP+V/5P/lP+S/5D/j/+O/4z/iv+K/4n/
hf+C/4P/hP+F/4b/iP+J/4r/i/+O/5P/lf+Y/53/of+j/6X/qf+t/7H/t/+8/8H/yP/N
/9P/1//a/97/4v/n/+v/7f/w//P/9//6//3///8AAAMABQAHAAoADgAOAAwACQAGAAUA
BgAEAAQABAAEAAIAAgD9//z/+v/4//b/9f/0//P/7//r/+f/4//g/97/3P/b/9j/1//V
/9T/1P/X/9X/1v/g/+r/8v/9/xQAKgA2AEMAUABZAGcAfQCYALQAzwD2ACYBUQFvAYQB
kwGUAYcBfAFuAVYBOQEcAfUAygCsAJUAgABsAFwATgA4AB0ADQAGAAoAEAALAAgAFAAq
ADkAQABGAE4AUgBXAFcASAA1ACUAHQAUAAIA7P/f/9v/2v/X/9b/1f/T/9T/1P/S/8//
zP/L/8z/zP/M/8z/zv/N/83/zf/O/83/zf/N/83/zf/N/83/z//Q/9H/0f/T/9T/1P/T
/9X/1f/V/9T/1P/T/9b/1//U/9T/0v/R/9L/0//V/9n/1f/U/9T/0//T/9L/0v/Q/9H/
0v/S/9H/0v/U/9P/0v/W/9j/2f/a/93/3//i/+P/6P/s/+//9P/7////BAAKAAoADAAR
ABUAGgAdACMAKAApAC4AMQA2ADgAOgA9AEAAQQBBAEEAQQBAAD4APgA7ADgANgAzADIA
LgArACcAJAAjACEAGgAWABQAEQAPAAwACgAHAAUAAwAFAAQAAwACAAMAAgABAP7//f/8
//z/+//6//v/+//9//7//f/6//r//f/+////AAABAP////8AAAAAAAABAAEAAwADAAMA
AwAFAAQABAAHAAUABAADAAQABgAGAAUABQAHAAgACAAIAAkABwAGAAQAAgACAAIAAwAE
AAUABQAFAAMAAgACAAEAAQABAAEAAQABAAEAAAAAAP7//////////f/9///////+//7/
/f/8//3//v/+//7//P/8//z//P/6//n/+f/5//r/+//6//r/+v/8//z//P/8//v/+v/6
//v/+v/4//X/+P/7//v/+P/5//r/+//6//r/+P/2//j/+P/4//j/+P/4//j/+P/2//b/
9v/2//b/9v/2//b/+P/4//j/+P/3//b/9f/0//b/9v/2//b/9v/2//b/9v/0//T/9P/0
//T/9P/0//T/8//y//H/8P/x//L/8//0//P/8//z//P/8v/1//X/9v/3//n/+f/5//v/
+//7//3/+//7//3//f/+//3/+//6//r/+//7//n/+f/5//r/+v/6//v/+//9//z//f//
/wIABQAEAAIAAAD+//7/+//6//n/+P/1//T/8//y//D/7v/s/+v/6v/p/+f/5//n/+f/
5//m/+X/5f/l/+X/5P/k/+b/5f/l/+j/7P/y//r/BQAQABoAJAAzAEYAXQB1AI0ApgDC
ANsA9gAeAU0BdwGaAbkBygHJAcABtAGmAZEBfAFjAUABHgEBAegAzgC4AKIAjAB5AGcA
XABSAEIAOQAuABYAAgADAAoAGAAoADgARwBPAEwATQBJAEMAPAA2ADAAIQAJAPL/3//Q
/8P/uf+6/7z/uv+3/7T/s/+x/7D/r/+u/63/q/+q/6n/pv+l/6X/pf+j/6P/o/+j/6D/
oP+g/5//nf+e/57/nf+b/5v/m/+a/5f/lf+X/5f/lf+U/5H/j/+Q/4//j/+R/4z/iv+J
/4f/hP+C/4H/fv99/3z/ev93/3P/cv9u/2r/aP9o/2f/Zv9g/13/W/9X/1T/VP9T/1T/
U/9R/1D/UP9O/0z/Tf9N/03/Tf9Q/1L/U/9W/1f/Wv9c/17/Yf9k/2v/b/9z/3f/e/9+
/4P/hf+L/5D/lP+a/57/o/+n/6z/sv+3/7f/uv/A/8P/x//K/83/z//S/9X/2f/c/9//
4v/k/+T/5P/i/+H/4v/k/+X/4//j/+L/4//i/+H/3v/e/97/3v/e/97/3P/Z/9j/2P/X
/9b/1v/V/9T/0//S/9H/0//S/9L/1f/T/9L/0f/S/9b/1v/V/9X/1//Y/9j/2P/b/9v/
3P/c/9//4P/h/+P/5v/n/+f/5//q/+r/6v/q/+r/6v/r/+3/7//x//D/8//z//T/9f/3
//f/9//5//n/+f/7//n/+f/7//v//P/7//n/+P/2//f/9//1//P/8//0//T/8v/z//P/
9f/2//f/+f/8//3/+v/2//L/7f/s/+j/5v/m/+b/5P/k/+H/4P/e/9z/3P/b/9r/2f/Z
/9n/2f/Z/9n/2P/X/9f/1//X/9b/1v/a/9n/1f/a/+T/6P/u//3/DgAcACoAPwBWAG0A
gwCZALIAzADnAAgBOAFnAYsBpgG7Ab4BuQG6Ab4BsgGbAYwBdwFWATYBHQEEAe4A2ADE
ALIAoQCLAHoAbgBkAFsATAA4ADAAMwA4AEQAUgBeAGEAXQBaAFcAUQBFADYAKAASAPv/
5//U/8X/uv+3/7f/uP+8/7v/t/+z/7H/sP+w/7D/sP+w/6//r/+v/6z/q/+r/6v/rv+v
/7D/sf+v/67/rf+r/63/rv+u/63/rf+t/63/rP+r/6n/q/+r/6z/rP+q/6n/qP+n/6f/
qf+n/6b/pv+l/6X/pP+k/6L/of+g/57/m/+Z/5r/mP+W/5j/mP+X/5b/lv+V/5X/k/+V
/5b/lv+Y/5z/nf+f/6L/pf+o/67/s/+1/7f/vP/A/8b/zv/U/9z/3//k/+r/8P/0//f/
+v/9////AgAHAAkACQAKAAoADAALAAsACgAKAAcABQD+//r/+P/1//P/8P/u/+v/6f/n
/+X/4v/f/9z/2v/Y/9b/0v/P/87/zv/N/8r/yf/H/8f/x//H/8X/xv/E/8T/xP/E/8X/
w//D/8T/xv/G/8f/x//H/8f/x//H/8n/yP/I/8v/zP/M/8z/zv/O/87/zf/N/8//0P/Q
/9D/0P/P/8//zv/P/9D/0f/T/9L/0//T/9P/1P/U/9X/1f/T/9P/0//T/9T/1f/V/9b/
1v/Y/9b/1v/W/9b/1v/X/9j/2f/a/93/3f/e/97/3//e/93/3//f/9//4f/i/+P/5v/n
/+X/4//g/97/4P/h/+H/3//f/9//4P/g/+D/4f/h/+P/5P/l/+f/6v/q/+j/5f/i/+H/
4P/c/9r/2P/Y/9b/1v/T/9L/0P/O/9D/z//O/83/z//P/8//z//R/9D/z//P/83/zf/M
/8z/zP/N/8//0v/W/97/6P/z/wAADgAaACsARABlAIMAmwCuAMYA3QD6ACIBTwF1AZQB
qQGyAasBpgGmAZwBhQFwAVUBOAEcAQEB5ADMALYApACSAH8AcQBmAFwAUgBLAEAALgAm
ACsAMgA+AEoAVABZAFkAUgBNAEcAPQAsABwADAD9/+n/1P/F/7j/sf+v/7L/tP+0/7H/
rv+t/6r/qv+q/6r/qv+p/6n/qf+o/6f/p/+n/6X/pf+l/6X/pP+k/6T/o/+j/6T/pP+j
/6D/n/+e/5z/nP+b/57/n/+g/6D/nv+d/5v/mf+Y/5n/l/+W/5b/lf+S/5D/j/+M/4v/
iv+I/4X/gv+C/3//fP96/3r/ef94/3X/c/9y/2//cf9y/3L/dP9z/3P/dP92/3f/eP98
/3//hf+H/4z/kP+V/5z/of+o/63/sv+4/77/w//H/8v/z//W/9r/4P/j/+j/7P/v//T/
9//5//r//P//////+v/4//r/+f/5//j/9v/z//H/7//v/+7/7f/s/+r/6P/m/+L/3f/c
/9z/2//X/9X/0v/R/87/zf/K/8r/yf/I/8f/xv/G/8P/wv/C/8T/xP/F/8X/x//H/8f/
x//J/8j/yP/L/8r/yv/K/8z/zv/O/83/zf/R/9L/0v/S/9X/1f/W/9b/2P/Y/9j/2f/b
/93/3v/f/9r/2P/b/9z/3P/c/9z/3P/f/+H/4//l/+X/5//m/+b/6f/r/+v/6//o/+f/
5v/n/+n/6f/r/+v/6P/n/+X/5P/m/+f/5//l/+X/5f/m/+b/5f/l/+T/5f/n/+n/7P/w
//H/7v/q/+b/4f/g/9z/2v/a/9r/2P/Y/9P/0v/Q/87/zv/N/8z/y//N/83/zf/N/8v/
yv/J/8n/y//L/8r/yv/K/8v/y//Q/9T/2v/m//P/AAAOACAANQBMAGUAgQCdALwA2gDv
AAoBMAFdAYMBpAG5AbwBtQGwAagBlgF7AWABOwESAfQA1QC4AKAAhABsAFIAOQAlABIA
/P/u/+X/1v/M/87/0f/c//D/BAASAB0AIQAkACsAKwAjABgADgAAAO3/2f/G/7P/pv+h
/6P/pP+i/6T/of+e/53/mv+a/5r/mv+a/5n/mf+Z/5b/lf+V/5X/l/+X/5f/l/+U/5L/
lP+V/w==
         </WaveFormData>
      </LeadData>
      <LeadData>
         <LeadByteCountTotal>10000</LeadByteCountTotal>
         <LeadTimeOffset>0</LeadTimeOffset>
         <LeadSampleCountTotal>5000</LeadSampleCountTotal>
         <LeadAmplitudeUnitsPerBit>4.88</LeadAmplitudeUnitsPerBit>
         <LeadAmplitudeUnits>��V</LeadAmplitudeUnits>
         <LeadHighLimit>2147483647</LeadHighLimit>
         <LeadLowLimit>268435456</LeadLowLimit>
         <LeadID>V5</LeadID>
         <LeadOffsetFirstSample>0</LeadOffsetFirstSample>
         <FirstSampleBaseline>0</FirstSampleBaseline>
         <LeadSampleSize>2</LeadSampleSize>
         <LeadOff>FALSE</LeadOff>
         <BaselineSway>FALSE</BaselineSway>
         <ExcessiveACNoise>FALSE</ExcessiveACNoise>
         <MuscleNoise>FALSE</MuscleNoise>
         <LeadDataCRC32>497891527</LeadDataCRC32>
         <WaveFormData>
9P/0//T/9P/0//T/9P/0//L/8P/u/+z/6v/o/+b/5P/h/+D/3//e/9r/2P/W/9T/1P/U
/9T/1P/R/9D/z//O/83/zP/L/8r/yv/K/8r/yv/I/8j/yP/I/8v/zP/N/87/zP/M/8z/
zP/O/87/zv/O/9D/0P/Q/9D/0//U/9X/1v/U/9T/1P/U/9b/1v/W/9b/1//Y/9n/2v/c
/9z/3P/c/9n/2P/X/9f/2P/c/97/4P/i/+P/5P/m/+T/5f/m/+b/5P/m/+b/5v/k/+X/
5f/l/+T/5P/k/+T/4v/h/+D/4f/i/+P/5P/l/+X/5f/m/+b/6v/t/+7/7//p/+b/4v/h
/93/2v/a/9r/2f/Y/9f/1f/T/9L/0v/Q/83/zf/N/83/z//P/8//zv/O/8z/zP/M/8n/
yf/M/8//0f/R/9T/2P/c/+T/7v/4/wYAFwArAEQAYQB8AJUArwDEAOEACwE2AV0BhAGh
Aa4BtQG6Ab4BvgG1AasBnQGFAWsBVAFAASsBHQETAQAB6ADYAMgAtAChAJUAhgBxAGIA
XgBZAFcAYABpAGsAaABlAGQAZgBkAFsASgA1ACIADADu/87/vP+w/6b/ov+m/6X/o/+h
/6D/n/+e/57/nv+d/53/nf+d/5z/nP+c/5z/m/+b/5z/nP+c/53/n/+g/57/nv+e/53/
nf+d/53/nf+c/5r/mv+Y/5r/mv+Z/5r/mv+a/5j/lv+T/5H/kP+O/4//jf+M/4v/iv+H
/4X/hP+A/37/fP92/3f/dv91/3T/cv9w/2//bv9s/2v/a/9s/2z/bP9t/27/c/92/3j/
fP+C/4T/h/+L/5H/lv+a/5//pP+q/7L/uf+9/8H/yP/N/9T/2v/e/+L/5P/p/+z/8P/x
//P/9f/2//n/+f/5//r/+f/5//n/+f/3//b/9f/0//P/8//z//L/7//u/+7/6//p/+f/
5v/k/+H/4P/f/97/3f/b/9v/2v/c/9z/3P/c/9r/2v/Z/9j/1//Y/9f/2P/X/9f/1//X
/9j/2f/a/9z/3P/c/9z/3P/f/9//3v/e/+H/4v/i/+L/4v/i/+L/4f/i/+L/4//l/+X/
5v/m/+b/6P/p/+r/6v/q/+r/6v/q/+v/6v/s/+z/7P/s/+7/7//v//L/8f/y//L/8//2
//j/+P/5//j/+P/4//r/+P/4//j/+f/6//v/+//8//v/+v/4//f/+f/7//v/+//9//3/
/v//////AAADAAUABwAHAAMAAAD6//n/9f/y//L/8v/x//D/7//t/+v/6v/q/+j/5//n
/+n/6f/p/+n/5//m/+b/5P/m/+b/5f/l/+j/5//n/+f/6v/u//T//v8KABYAJAAzAEUA
WABrAIAAmQCzAM4A7QAVAUABaQGKAaMBtAG3AbwBxAHIAcUBvwG1AaMBkQGCAXABXwFT
AUMBNgEqARwBDAH8AOsA4QDYAMMAsACkAJsAlwCaAJ0AnQCWAI0AigCGAHgAZwBYAEUA
LgAWAP7/5v/S/8b/wv/C/8T/w//B/7//vv+9/7z/vP+8/7n/uf+5/7n/tv+2/7b/tv+2
/7f/uf+6/7f/t/+4/7j/tv+2/7b/tf+z/7P/s/+z/7L/sP+w/67/rv+u/63/rv+s/6z/
qv+o/6f/pf+k/6L/n/+d/5z/m/+Z/5X/kv+Q/4//jv+N/4j/hv+E/4D/fv9+/33/fP97
/3r/d/93/3b/eP93/3j/eP95/33/gP+B/4P/hv+I/4r/jv+S/5b/mv+f/6b/q/+v/7T/
u//A/8T/yf/O/9X/2v/f/+P/5//s//H/9//6////AwAHAAkABwAGAAYACQAJAAoADQAO
AA4ADgAPAA0ACwAKAAoACAAHAAcABQADAAEA///9//r/+P/0//T/9P/z//P/7P/v/+3/
7f/w//b/AAAIABAAHAAoAC8ANwBCAFMAaAB/AJkAugDhAA0BNgFVAXABgwGKAY0BkAGS
AZABhwF3AWUBUQE9ASwBHgEPAQMB/wDyAN4AygDCAMgAyQC9ALAAqwCsAKwApwCnAKQA
nwCbAJQAgQBuAF4ATAA3ABwA///u/+T/5P/k/+L/3v/c/9r/2P/X/9X/0//S/9L/0v/T
/9T/0//T/9P/0//U/9T/1P/U/9H/0f/S/9L/0f/R/9L/0v/S/9L/0v/R/8//z//P/8//
0P/O/87/zP/N/8z/yv/K/8z/zP/K/8j/xf/D/8L/wP/B/7//vv+9/77/u/+5/7j/uP+4
/7j/tP+3/7j/uf+6/7v/vP++/8D/xf/H/8r/zv/S/9T/1//a/9//4v/k/+j/7v/y//f/
/f8AAAQABwALAA0AEgAZAB8AHgAfACMAJQAlACYAJQAkACMAIwAhACAAHAAbABoAGAAW
ABMAEAAOAAwACwAKAAkABwAGAAUABAADAAMAAwACAP///v/+//v/+//7//z//P/9//z/
+//6//r/+f/6//r//P/8//z//P/8//z/+//6//z//v/+/wAAAwADAAMAAwD///////8A
AAIAAgACAAIAAwADAAIAAgADAAQABAAEAAQABAAEAAMAAQAAAAAAAQABAAIAAgACAAAA
AQACAAIAAgACAAIAAgACAAEAAQAAAAAAAQABAAIA/////wAA///+//3//f/8//7//v//
/////v/9//z/+//5//n/+v/8//v/+//6//n/+v/6//r/+v/6//n/+v/6//r/+P/4//j/
+P/6//r/+f/4//j/+P/2//n/+P/6//r/+v/6//r/+P/4//j/+P/2//b/9v/2//j/+P/4
//j/+v/6//r/+v/5//j/9//2//f/+P/5//r/+f/4//f/9v/4//j/+P/4//j/+P/4//j/
9v/2//b/9v/2//b/9v/2//b/9v/2//b/9P/0//T/9P/0//T/9P/0//T/9P/0//T/9f/2
//f/+f/2//j/+P/4//j/+f/6//z//v///wAAAAD//wAA///+/wAAAQABAAEA/v/+//7/
/v////////8BAAMAAwADAAMAAgADAAUABgAHAAkACQAJAAkACAAGAAcAAgD+//3//P/9
//z/+//5//b/9P/z//D/8f/x//H/8f/v/+//7//u/+7/7P/s/+z/7f/t/+r/6//v/+//
8v/2//j//P8GABIAHgAxAD8AUABpAIAAmQC1ANIA8QAXAUQBbQGQAa8BxgHNAc4B0gHU
AcsBuwGtAZkBgQFwAWABUQFBAS0BHAEQAQgBAAH4AOkA4QDSALsAqACkAKMAoQCmAKcA
qQCqAKkApACeAJQAiwB4AGUAUAA2ABYA+v/i/87/wP+8/7z/uv+3/7T/sv+v/67/rv+u
/6v/q/+r/6v/qf+o/6f/pv+l/6X/pv+m/6X/pf+m/6b/pf+k/6P/of+h/6H/of+h/5//
nP+b/5j/mf+Y/5b/lv+U/5T/kv+Q/4v/if+I/4b/h/+F/4T/g/+A/33/e/96/3f/dv91
/3D/bP9o/2T/YP9g/17/Xf9c/1n/Vf9S/1D/Tv9M/0v/Sv9H/0b/RP9E/0T/RP9F/0f/
Rv9I/0n/S/9N/1D/Vf9Z/1v/Xf9i/2X/av9w/3T/eP9+/4P/hv+K/47/k/+Y/5z/o/+n
/6v/sP+3/7v/v//D/8f/yv/N/9D/1f/X/9n/2v/c/97/4f/h/+H/4f/i/+L/3//e/93/
3P/Z/9f/1//W/9T/1P/U/9T/0P/Q/8//zv/L/8z/y//M/8r/yf/I/8f/x//H/8f/yP/H
/8b/xf/E/8j/yf/J/8r/y//M/8z/zP/P/9D/0f/R/9P/0v/S/9P/1f/W/9b/1v/a/9n/
1v/Y/9j/2P/Y/9j/2//d/97/4v/j/+T/5P/l/+b/6P/o/+n/6P/o/+j/6v/q/+r/6v/r
/+v/6//q/+r/7P/s/+v/6//p/+v/6//r/+v/6//s/+3/7//w//P/9f/0//P/7v/q/+j/
5//j/+D/4P/g/9//3v/d/9v/2f/Y/9j/1v/V/9X/1f/V/9X/1f/X/9b/1v/U/9L/0v/R
/9H/1P/V/9P/1f/c/+D/5P/u//j/AgAQACEANQBMAGUAfgCZALMA0ADtABUBRgFxAZQB
rwHAAcUByAHKAcgBwwG9AakBjwF3AWQBTgE/AS8BHQEOAQAB8ADgAM4AvwCxAKIAjwB+
AHQAcQBzAHgAfwCDAH4AewB8AHoAcgBlAFgAQwAuABQA9v/c/8j/uv+2/7j/uv+4/7X/
sv+w/6//rv+u/67/rf+t/63/rf+q/6r/qv+q/6r/q/+t/67/r/+v/7D/sP+v/67/rf+r
/6z/rf+u/6//rv+s/6z/qv+q/6r/qf+q/6r/qv+o/6b/pP+j/6P/ov+h/5//nv+d/5z/
mf+X/5b/lf+U/5P/jv+O/4z/iv+I/4f/hv+G/4b/iP+H/4f/iP+I/4j/if+K/47/kP+R
/5T/mf+c/6D/pf+r/7D/tP+5/73/wv/J/8//0v/V/9v/3//i/+j/7P/w//P/9//5//z/
/P/9//7//v/+//3//P/8//z/+//6//n/9v/2//b/9v/1//P/8f/u/+v/6v/q/+f/5P/j
/+P/4v/g/97/3P/a/9r/2f/a/9r/2v/a/9r/2v/a/9r/2f/Y/9j/2v/a/9z/2//b/9v/
2//a/9v/3P/e/97/3v/e/97/3//f/97/3v/h/+L/4v/i/+L/4v/i/+H/4v/i/+P/5f/j
/+T/5P/k/+b/5//o/+j/5v/m/+b/5v/n/+f/6P/o/+j/6f/o/+j/6P/o/+j/5v/n/+f/
6v/s/+7/7//x//H/8v/x//H/8v/y//L/9P/2//b/9v/3//X/9f/0//T/9P/0//P/8//1
//f/9//3//f/9//4//n/+//8////AQADAAMA///8//b/9f/x/+7/7P/s/+v/6v/r/+n/
5//m/+j/5v/l/+X/4//j/+P/4//k/+T/5f/k/+L/4v/h/+H/4v/j/+P/4//m/+7/9v/8
/wYAEAAeAC8AQQBWAGsAhACdALMAzADtABcBRAFrAYoBoQGsAbEBuAHAAcABuwG5AbEB
nwGPAYQBcgFjAVMBQwE0ASoBHAEOAQQB+QDzAOIAzQC8ALAAqQCnAKwArwCrAKAAmQCW
AIwAfABrAFwARQAuABYA/P/k/9D/xP/A/8D/wv/B/7//vf+8/7r/uP+3/7b/s/+z/7P/
s/+0/7T/tP+0/7P/s/+0/7T/s/+z/7T/tP+x/7D/r/+t/63/rf+t/63/rP+q/6r/qP+n
/6b/pP+k/6T/pP+i/6D/nf+b/5r/mP+X/5X/lP+T/5D/jf+L/4r/hv+E/4L/fP98/3r/
eP92/3P/cP9u/2z/av9p/2n/av9o/2j/af9q/2v/bP9s/27/cv90/3f/e/9//4T/iP+N
/5L/mP+g/6f/rf+x/7j/vf/D/8r/z//U/9n/3//j/+j/6v/t//D/8v/1//f/+f/8//7/
//8AAAEAAAAAAAAAAAAAAAEAAgACAAAA/v/9//n/+P/3//f/9v/0//L/8P/u/+//7f/t
/+z/6v/q/+r/6v/n/+b/5P/i/+D/4v/i/+T/4v/h/+D/3//d/93/3f/e/97/3v/e/97/
4f/h/+D/4P/j/+T/5P/k/+b/5v/m/+X/5//m/+b/5//p/+r/6v/q/+j/6f/q/+r/7f/u
/+//8P/v/+//8P/w/+7/8P/y//L/8v/y//L/8//z//b/9//4//j/+f/6//z//P/9//z/
/P/8//7/AAAAAAAAAQAAAP///f/8//7//v/9//3///8BAAEAAQD/////AAABAAEAAgAF
AAcABwAHAAMAAAD6//n/9f/y//P/9P/0//T/8P/t/+r/6P/o/+b/5f/l/+b/5//o/+n/
6f/o/+j/5v/k/+T/4//j/+T/4f/j/+v/7P/w//z/CAAQABoAJgA5AE8AZAB5AJIAqwDD
AN4AAQEvAVwBfQGaAbMBvgG/AcQB0AHOAcUBuwGtAZcBgQFyAWIBVQFHATkBKgEeARIB
CAH6AO8A4wDUAMUAuACuAKkAqwCuAK0AqwCkAJ0AmgCSAIAAawBUAD8AKgAQAPT/2v/I
/7r/uP+4/7j/t/+1/7P/sv+x/7D/sP+w/67/rf+s/6v/q/+s/63/rv+r/6v/rP+s/6v/
q/+s/6z/qv+q/6r/qf+m/6X/pP+j/6T/pP+m/6b/pf+k/6L/ov+g/6D/nv+c/5v/mf+Y
/5b/k/+R/5D/j/+O/4v/if+I/4b/hP+C/3z/e/96/3n/eP92/3T/c/9y/3H/b/9u/27/
cP9w/3H/cv92/3j/ef98/4L/hP+H/4v/kf+W/5r/n/+j/6j/r/+1/7r/v//H/83/0f/W
/9n/3P/g/+X/6P/s/+3/7//x//L/9P/z//L/8v/x//H/8f/x/+//7v/t/+z/6//r/+v/
6v/m/+T/4//f/93/2//a/9j/1f/U/9P/0v/P/83/zf/M/87/zv/O/87/yv/K/8n/yP/G
/8j/yP/K/8r/yf/I/8f/x//J/8v/zv/O/87/zv/O/9H/0f/Q/9D/0P/Q/8//zv/S/9T/
1v/X/9f/1v/W/9f/1f/W/9b/1v/X/9n/2//c/9r/3P/e/9z/2v/a/9r/2v/a/9v/2//e
/+H/4v/i/+P/5P/m/+b/5//l/+T/4//k/+T/5P/k/+X/5f/l/+T/5P/i/+L/4f/h/+P/
5f/l/+X/5f/l/+b/5//p/+r/7f/v/+7/7f/o/+T/4P/f/9v/2P/Y/9j/1//W/9f/1f/T
/9L/0P/O/83/zf/L/8v/y//L/83/zP/M/8r/zP/M/8v/y//G/8X/x//L/9D/2P/e/+b/
8v/+/woAGwAxAEYAYQB8AJkAsQDMAO0AEwE8AWUBhgGfAa4BsQG0AbgBugGzAaUBjQF3
AWUBVAFAAS0BGwEJAfYA5ADUAMQAsgCjAJcAiAB3AGoAYgBdAF8AagBvAG8AbABrAGwA
bABkAFUAQgAtABoABADm/87/uv+q/6L/pP+m/6X/o/+h/6D/n/+e/57/nv+b/5v/m/+b
/5r/mv+a/5r/m/+b/5z/nP+b/5v/nP+c/57/nv+e/53/m/+b/5v/m/+c/5r/mv+Y/5j/
mP+X/5j/lv+W/5T/kv+R/4//jv+M/4n/h/+G/4X/hP+B/3//fv96/3j/dv9w/3H/cP9v
/27/av9o/2f/Zv9k/2P/Y/9k/2T/ZP9l/2b/aP9q/2v/bv9z/3b/ev9//4b/jP+R/5f/
m/+g/6f/rf+z/7f/vv/D/8n/0P/V/9r/3v/j/+b/6v/u//H/9P/2//j/9//2//b/9//3
//f/9//0//T/9P/0//X/9f/1//T/8f/w//D/7f/q/+n/6f/o/+X/5P/j/+L/4P/d/9z/
2v/a/9r/2v/a/9r/2v/Z/9j/1//Y/9f/2P/X/9f/1//X/9X/1f/V/9b/1//Y/9n/2v/c
/9v/2f/Y/9v/3P/c/9z/4P/g/+D/3//h/+D/4P/h/+P/5P/k/+T/5P/l/+b/5v/m/+T/
5P/l/+b/5//o/+j/6f/p/+z/7f/u/+7/7//x//T/9f/3//b/9v/2//j/+P/4//j/+f/4
//f/9f/0//X/9v/2//f/9//5//n/+f/5//n/+v/7//3//v8BAAMAAQABAP3/+v/2//X/
8f/u//D/8P/v/+7/7P/p/+b/5P/l/+T/5P/l/+P/4//j/+P/5f/k/+T/4v/j/+T/5P/l
/+r/5//l/+f/6P/u//b/AAAIABYAJgA3AEsAYABzAIoApQC9ANYA+QAlAU4BcQGQAasB
tgG3Ab4ByAHGAb8BuQGrAZkBjQF+AWwBXQFRAUEBMgEoARoBCAH6APMA6QDWAMEAsgCo
AKEAowCkAKMAoQCcAJMAjgCEAHYAZQBQADkAJgAMAPL/3P/M/8D/vP/A/8L/v/+9/7v/
uv+5/7j/uP+4/7f/t/+3/7f/uP+4/7j/uP+1/7X/tv+2/7X/tf+2/7b/tf+0/7P/sf+w
/7H/sv+z/7L/sP+w/67/rf+s/6r/qv+q/6r/qP+m/6X/o/+i/6D/nv+b/5n/l/+Y/5X/
k/+S/5D/jv+M/4b/hv+E/4L/gP9+/3z/e/96/3r/ef95/3r/ev96/3v/fP9+/4D/gf+E
/4n/jP+Q/5X/mv+g/6X/q/+w/7b/vv/F/8v/z//W/9v/4P/m/+r/7v/z//n//f8CAAMA
BQAHAAgACgAJAAgACAALAAsACwALAAkACAAHAAYABQAFAAUABAAAAP7//f/5//f/9f/0
//L/7//u/+3/7P/r/+n/6f/o/+b/5v/m/+b/5P/k/+P/4v/h/+L/4f/i/+H/4f/h/+H/
3//f/9//4P/h/+L/4//k/+X/5f/k/+T/5f/m/+b/5v/q/+r/6v/p/+v/6v/q/+v/7f/u
/+7/7v/w//H/8v/y//L/8v/y//L/8//z//L/8v/0//T/9P/0//T/9f/1//j/+f/6//r/
+//+/wAAAAABAAIAAgACAAQAAgACAAIAAwAFAAUABAAEAAQABAADAAMAAwAFAAUABQAF
AAUABgAHAAgACAAKAAsADgAPAAwACgAEAAMA///8//z//P/7//r/+f/3//X/9P/y//D/
7//v//H/8f/x//H/8f/w//D/7v/s/+z/6//r//D/8f/z//P/9P/2//r/AAAIABQAIgAx
AEEAWABxAIQAmQCxAMoA4wAJATYBYQGEAZ8BsgG3AboBxgHOAcsByQHDAbMBowGUAYQB
cwFnAVkBTAFAATgBLAEeARMBCQEAAe0A2gDOAMUAvwDCAMUAwQC6AK8ApACgAJYAgQBw
AF0AQgAqABAA9v/g/9L/yv/M/87/y//J/8f/xv/D/8L/wv/C/8H/wf/B/8H/vv++/77/
vv+//7//wP/A/73/vf++/77/vP+8/7z/u/+3/7f/t/+3/7j/tv+2/7T/s/+y/7D/sP+u
/67/rP+q/6n/p/+m/6T/o/+h/6D/n/+b/5f/lP+S/5H/kP+P/4r/hv+E/4L/gP+A/3z/
d/90/3T/dP90/3T/cv9z/3P/dv95/3r/ev97/33/gP+B/4P/iP+K/4z/kP+V/5r/n/+l
/6r/r/+z/7j/vv/C/8X/yf/O/9P/1v/Z/9z/3//j/+f/7f/w//X/+f/8//3/+v/4//n/
+//6//r//f/+//7//v////3/+//6//j/9v/1//X/8v/v/+z/6f/m/+T/4//g/9//3v/c
/9v/2P/b/9v/2//i/+j/6v/w/wIAEgAcACsAOwBEAFMAagCFAJ8AvADlABMBQAFfAXoB
jwGWAZUBlgGWAY4BgwFzAV0BQwExASYBGAELAf8A8QDgAM4AvgCyAK4ArQChAJQAjwCS
AJQAjwCLAIoAiwCLAIgAdwBgAEgAOAApAA4A7//Y/8r/xv/G/8T/wP++/8D/wP+9/7v/
uf+4/7X/tP+0/7T/tf+1/7X/tf+0/7T/tP+0/7H/sf+y/7L/sv+z/7X/tv+2/7b/tv+1
/7P/s/+z/7P/tP+y/7L/sP+v/67/rP+s/63/rv+t/6z/qf+n/6b/pP+k/6P/o/+j/6L/
n/+d/5z/nv+e/57/mv+c/5z/nP+c/53/nv+g/6L/pf+n/6r/rv+y/7b/u//A/8X/yP/K
/87/1f/Y/9z/4f/k/+j/6//v//L/9v/8/wEAAgADAAcACQAJAAoACQAIAAcABwAFAAQA
AAD///7//P/6//f/9P/y//D/7//u/+3/6v/o/+b/5P/l/+X/5f/k/+H/4P/g/93/3P/b
/9v/2v/a/9r/2v/a/9v/2f/Z/9j/2f/a/9v/3P/b/9z/3P/c/9r/3P/c/97/3//f/9//
3//f/9//3//g/9//3v/d/9z/4f/h/+D/4P/g/+D/3//e/93/3P/b/9n/2//a/9r/2//b
/9z/3P/c/9r/2f/Y/9b/2P/Y/9j/2P/Y/9f/1//W/9T/1f/V/9b/0//T/9T/0//R/9H/
0v/S/9P/0v/S/9H/z//P/8//z//N/83/zv/Q/9H/0f/Q/8//zv/O/87/zv/M/8v/zP/M
/87/zP/M/8z/yv/M/8z/y//L/8z/zf/M/83/zP/K/8r/yv/K/8r/yv/K/8r/yv/K/8r/
yv/K/8j/yP/I/8j/yv/K/8r/yv/I/8j/yP/I/8r/yv/K/8r/yv/K/8r/yv/K/8r/yv/K
/8z/zP/M/8z/y//K/8n/yP/J/8r/y//M/8v/y//K/8z/zf/O/87/z//S/9T/1P/V/9T/
1P/U/9b/1v/W/9b/1//Z/9n/2P/Y/9r/2v/Z/9n/2//d/93/3f/f/9//4P/h/+P/5P/n
/+n/7P/t/+r/6P/n/+f/5P/i/+D/4P/f/97/3f/b/9n/2P/a/9j/1//X/9X/1f/V/9X/
1//W/9b/1P/W/9b/1f/V/9j/1//X/9n/3P/g/+b/7v/2//7/CAAXACcAPABVAGoAgwCf
ALgA1QD9AC4BVwF8AZ0BsgG7AbwBvgG+AbcBrwGjAY0BdwFmAVYBRwE5ASkBGAEMAf4A
9ADsAN8A0wDIALMAngCUAI8AjQCSAJkAoQCeAJUAkgCKAH4AcwBoAFsARgAsAA4A9P/c
/8j/uP+0/7b/tf+z/7H/sP+s/6r/qf+o/6f/p/+n/6f/pv+m/6b/pv+l/6X/pv+m/6P/
o/+k/6T/pP+k/6T/o/+f/5//n/+f/5z/mv+a/5j/lf+U/5L/kv+U/5T/kv+Q/43/i/+K
/4j/hf+D/4L/gf+A/33/e/96/3b/dP9y/2z/bP9q/2j/Zv9i/17/W/9Y/1X/U/9S/1L/
Tv9M/0v/Sv9J/0j/Rv9G/0b/Rv9H/0n/Sf9M/07/Uf9S/1T/WP9b/1//Y/9q/2//cf92
/3n/fP+D/4n/jf+S/5b/m/+g/6T/qf+t/7H/tv+8/8H/xv/L/8//0v/V/9j/3v/h/+T/
5v/o/+j/6f/n/+j/6f/r/+z/7f/u/+//8P/v/+3/7f/s/+7/7v/u/+7/7P/s/+v/6v/p
/+r/6f/q/+n/5//l/+P/4//j/+P/5P/i/+L/4v/i/+X/5f/k/+T/5f/m/+b/5v/o/+j/
6P/n/+n/6v/s/+//8P/y//P/9P/0//b/9v/2//b/9v/3//n/+v/+////AAAAAAEABAAG
AAYABwAKAAoACgAMAAwADAAMAA0ADwAPAA4ADgAOAA4ADQANAAsADQANAA0ADQANAA4A
DwARABIAFQAXABYAFQAQAAwACAAHAAMAAAAAAAAA///+//3/+//5//j/+v/4//f/9//1
//X/9f/1//X/9P/0//L/9P/0//P/8//2//X/8//3//7/AAACAA4AHAAmADYARwBdAHIA
hwCcALUA0QDsAA8BPQFqAY8BrgHFAcwBzwHaAegB6AHdAdkBzQG3AaMBkgGCAXMBZQFZ
AUoBPgEuAR4BFgELAf8A7gDbAMwAwAC5ALkAvAC/ALsAsACrAKYAngCQAH0AaABRADYA
HAACAOr/2P/S/9D/0v/U/9L/z//M/8r/yf/I/8j/yP/H/8f/x//H/8T/xP/E/8T/xP/F
/8f/yP/F/8X/xv/G/8b/xv/G/8X/xf/F/8X/xf/C/8D/wP++/77/vv+9/77/vP+8/7r/
uP+2/7X/tf+0/7X/s/+y/7H/rv+r/6n/qP+n/6b/pf+g/6D/nv+c/5r/mv+Y/5f/lv+W
/5X/lf+W/5f/mP+a/5z/n/+i/6T/qP+r/6z/rv+x/7n/wP/G/83/z//U/9v/4f/j/+f/
7v/z//b//P8AAAQABQAJAAsADgAPABEAEwAUABMAEQAPAA4ADgANAAwACwAIAAgACAAI
AAcABQADAAAA/v/8//v/9//0//P/8//y/+//7v/t/+z/7P/r/+z/7P/q/+r/6v/q/+r/
6v/p/+j/6P/q/+r/7P/r/+v/6//r/+v/6//r/+z/7v/u/+7/7v/v/+//7v/u//H/8v/y
//L/8//y//H/7//y//L/8//1//X/9v/2//b/9v/3//j/+P/3//b/9f/0//X/9f/2//b/
9v/4//j/+P/4//j/+P/5//n//P/9//7//v//////AAD/////AgACAAIABAAGAAYABgAH
AAYABQADAAIABAAEAAMAAwABAAMAAwADAAUABQAGAAcACQAKAA0ADwANAA0ACQAGAAQA
AwD///z/+v/6//n/+P/1//P/8f/w//L/8P/v/+//7f/t/+3/7f/v/+7/7v/s/+z/7P/r
/+v/7P/t/+3/7//w//b//v8GABAAHAAoADcATQBoAIcAngCxAMkA4gABASkBVAF9AZ4B
twHEAccBygHUAdYBzQHDAbUBoQGRAX4BagFZAUsBOwEuASQBGAEOAQQB+QDvAOQA0QDE
AL4AuQC3ALgAuQC5ALIAqQCgAJgAigB1AGAASwA2AB4AAADm/9D/wv+8/8D/wv/A/73/
uv+4/7b/tP+z/7L/sf+x/7H/sf+u/67/rv+u/63/rf+u/67/q/+r/6z/rP+r/6r/qf+n
/6P/o/+j/6P/o/+i/6P/ov+j/6L/oP+g/53/nP+Z/5b/lf+T/5L/kP+N/4v/iv+J/4f/
g/+A/37/e/96/3n/dP9y/3D/bv9s/2f/ZP9i/2D/YP9f/1//YP9d/1z/XP9c/13/Xv9e
/2D/ZP9m/2n/bf9z/3j/fP+B/4X/iv+R/5f/mf+d/6T/qf+w/7b/uv++/8T/yf/M/9D/
0//X/9v/3v/g/+H/4v/k/+j/6f/q/+v/6P/o/+j/6P/p/+n/6f/o/+X/5P/k/+H/3v/d
/93/3P/a/9j/1v/U/9H/z//P/87/y//K/8n/yP/G/8b/xf/E/8L/xP/E/8b/xv/F/8T/
w//D/8P/w//E/8L/wv/C/8L/xf/F/8T/xP/F/8b/xv/G/8r/yv/K/8n/yv/K/8v/zf/N
/87/zv/O/8r/yf/O/87/zv/O/87/zv/P/9H/0v/W/9X/1v/W/9f/2f/c/93/3//c/9r/
2P/Y/9v/3P/d/9//3f/d/9z/3P/a/9r/2f/Z/9v/3f/d/93/2//b/9z/3f/h/+L/5f/n
/+b/5f/g/9z/2P/X/9P/0P/Q/9D/z//O/8z/yf/G/8T/xv/E/8P/w//D/8P/w//D/8H/
wP/A/77/wP/A/7//v//C/7//v//D/8j/yv/S/9z/5v/y/wIAFQApAEAAWwB2AJMAsQDK
AOUADQE6AWMBhgGfAaoBqQGwAbYBsgGlAZcBgwFpAVcBRAEwAR8BDQH7AOgA1gDIALgA
pgCXAIsAfABtAGQAWgBVAFsAYgBnAGkAZgBjAGQAYgBUAEcANgAhAAoA8P/U/7r/pP+W
/5T/lv+W/5X/k/+R/5D/j/+O/47/jv+L/4v/i/+L/4j/iP+I/4j/iv+L/43/jv+L/4n/
jP+O/w==
         </WaveFormData>
      </LeadData>
      <LeadData>
         <LeadByteCountTotal>10000</LeadByteCountTotal>
         <LeadTimeOffset>0</LeadTimeOffset>
         <LeadSampleCountTotal>5000</LeadSampleCountTotal>
         <LeadAmplitudeUnitsPerBit>4.88</LeadAmplitudeUnitsPerBit>
         <LeadAmplitudeUnits>��V</LeadAmplitudeUnits>
         <LeadHighLimit>2147483647</LeadHighLimit>
         <LeadLowLimit>268435456</LeadLowLimit>
         <LeadID>V6</LeadID>
         <LeadOffsetFirstSample>0</LeadOffsetFirstSample>
         <FirstSampleBaseline>0</FirstSampleBaseline>
         <LeadSampleSize>2</LeadSampleSize>
         <LeadOff>FALSE</LeadOff>
         <BaselineSway>FALSE</BaselineSway>
         <ExcessiveACNoise>FALSE</ExcessiveACNoise>
         <MuscleNoise>FALSE</MuscleNoise>
         <LeadDataCRC32>4202143244</LeadDataCRC32>
         <WaveFormData>
3v/e/97/3v/f/+D/4f/i/9//3v/d/9z/2//a/9n/2P/X/9b/1f/U/9H/0P/P/87/zv/O
/87/zv/L/8r/yf/I/8f/xv/F/8T/xv/G/8b/xv/E/8T/xP/E/8X/xv/H/8j/xv/G/8b/
xv/G/8b/xv/G/8b/xv/G/8b/yP/K/8z/zv/M/8z/zP/M/87/zv/O/87/z//Q/9H/0v/T
/9T/1f/W/9P/0v/S/9H/0v/W/9n/2//d/97/4P/i/+D/4P/g/+H/4P/f/9//3v/e/9//
3//e/+D/4P/h/+H/3v/d/97/3v/g/+H/4v/k/+T/5P/k/+T/6v/t/+7/7v/p/+X/4//h
/9v/2f/X/9b/1v/V/9T/0//R/9H/0f/P/87/zf/N/83/z//P/8//z//P/8//z//P/8n/
y//O/9D/0v/S/9L/1f/V/9r/4f/r//b/AgATACcAPQBTAGoAgACUALAA1gD6ABsBQAFb
AWoBeAGDAY4BlQGZAZkBlQGKAXsBbwFhAVEBSAFGATsBKwEgARUBBwH3AOsA3wDOAMEA
uACrAKEAngCdAJYAjACEAIAAfwB7AHIAXwBLAD0AKgAOAOz/1v/G/7f/sf+w/6//rP+q
/6n/qP+o/6j/p/+n/6f/qP+o/6X/o/+l/6X/pf+l/6X/pf+k/6X/pv+n/6b/pf+l/6T/
pf+l/6T/o/+i/6L/ov+h/6H/of+f/5//nv+e/53/nP+X/5X/lP+S/5H/kf+P/4//jP+L
/4r/hv+C/37/e/91/3b/d/92/3X/c/9x/2//a/9p/2n/af9o/2X/Zf9l/2X/av9r/2z/
b/9x/3T/dv96/33/gf+H/4v/kP+V/5r/of+l/6n/r/+1/7r/wP/F/8r/z//T/9f/2//e
/+L/4//l/+n/7f/u//D/8//z//P/8//z//P/8//z//T/9P/0//X/9//2//X/9P/y//H/
8f/y//H/8P/v/+7/7P/r/+r/6P/n/+f/6f/p/+f/5//l/+T/5P/l/+X/5v/l/+X/5P/j
/+X/5P/k/+T/5P/k/+X/5v/n/+f/5//n/+j/6P/o/+j/6v/n/+f/5//p/+v/6//t/+3/
7f/s/+z/7P/t/+7/7//v/+//7//x//D/8P/y//L/8v/y//X/9f/1//j/+v/7//v//P/+
/wAAAAAAAAAAAQABAAEAAAAAAAIAAwAEAAQABQAGAAYABQAEAAMABwAIAAkACQAJAAoA
CwAMAA0ADgARABMAFQAUABEADQAJAAcAAwABAP///v/+//3/+v/5//f/9//5//f/9v/1
//f/9//3//f/9v/1//T/8//0//X/9P/1//b/+P/2//b/+P/7////BAANABcAIgAwAD0A
TQBdAG8AhACcALQA0gD0ABgBPQFcAXUBhgGQAZkBpgGvAbUBuQG3Aa4BpQGbAY8BhwF+
AXQBawFhAVYBSwE9AS0BJQEbAQoB+QDsAN0A0QDMAMcAvgCyAKYAoACbAI8AfgBvAFsA
RwAyABwAAgDs/9r/0f/P/87/zf/K/8j/x//E/8T/xP/D/8L/wf/B/8D/vf+7/73/vf+/
/7//v/+//7v/u/+7/7v/vP+7/7v/uv+3/7f/tv+1/7L/sv+y/7H/sv+x/67/rf+r/6r/
qP+m/6T/o/+j/6L/n/+d/5n/l/+U/5P/kv+O/4//jP+K/4X/g/+B/3v/ef94/3X/dP9z
/3L/cf9v/23/bv9t/23/bP9s/27/cP9w/3D/cf9z/3T/df95/3z/gf+F/4v/jv+S/5b/
nf+h/6X/qf+v/7T/uf+9/8L/xv/K/87/1P/Y/97/4//o/+r/6v/p/+z/7//w//P/9f/2
//j/+f/7//v/+v/7//3/+//6//n/9//3//f/9//1//P/8f/v/+//7//t/+3/6P/s/+r/
5v/o/+3/8//4//3/BQAOABYAHwAnADcASwBeAHQAkACyANoA/gAbATQBSQFWAWABaQFy
AXkBfQF5AXEBaAFfAVcBUQFHAT4BPAEzASEBEgEHAQcBAwH3AOcA2ADPAMQAtwCvAKgA
nwCWAI4AgABuAF8ATwA6ACEABQDt/+D/3P/c/9j/0v/R/8//zv/N/8r/yP/H/8j/yP/I
/8f/xv/F/8X/xP/F/8P/xf/F/8T/w//C/8H/wf/B/8H/wf/C/8H/wf/A/7//v/++/73/
vP+8/7z/u/+8/7v/uP+3/7j/uP+3/7b/sf+v/67/rP+s/6v/qP+n/6b/pf+k/6D/of+g
/6D/nf+d/5//n/+f/5//n/+f/53/oP+j/6b/qP+s/6//sv+1/7n/u/+9/8H/x//M/9D/
1v/X/9v/4f/l/+f/6//v//X/+f/7////AwACAAQABQAGAAcABwAHAAcACAAIAAUAAwAC
AAMAAQAAAP///f/7//n/+P/3//b/9f/0//T/9P/1//P/8v/x//D/8P/v/+//8P/w//D/
8P/w//D/7//u/+z/7f/t/+//7//v/+//7f/s/+7/7//v//D/8f/z//T/9f/0//L/8f/w
/+//8P/y//T/8//z//P/8//0//T/9P/0//X/8//0//X/9P/1//T/9f/z//P/8v/y//P/
8//z//P/8//z//P/9f/z//L/8v/x//D/8v/y//L/8f/w//H/8f/v/+7/7v/u/+//7//y
//T/8//x//D/7//u/+3/7f/t/+3/7f/t/+3/7P/s/+v/6//r/+z/7f/u/+3/7P/r/+v/
7P/t/+3/7P/q/+r/6v/n/+7/6//s/+7/7v/u/+7/7P/s/+z/7P/r/+r/6f/o/+r/6v/q
/+r/6//s/+3/7v/r/+r/6f/o/+n/6v/r/+z/6//q/+n/6P/o/+j/6P/o/+j/6P/o/+j/
6v/q/+r/6v/q/+r/6v/q/+r/6v/q/+r/6f/o/+f/5v/o/+j/6P/o/+b/5v/m/+b/5//o
/+r/6//o/+r/6//r/+n/6v/s/+7/7v/u/+7/7//t/+3/7v/u//L/8//z//L/8P/w//H/
8f/x//H/8//0//f/9//3//j/9//4//n/+v/9///////+//3/+//7//v/9v/z//D/7v/v
/+//7//v/+r/6f/o/+X/5v/l/+X/5f/l/+X/5f/l/+X/5f/l/+X/4//h/+L/5P/m/+b/
6P/p/+n/7P/1//v/BgAUAB8ALQBBAFcAagCCAJwAuADcAAQBJwFIAWcBfAGIAZEBnAGl
AacBowGfAZgBiwGBAXkBbwFkAVYBSwFDAT4BOQEvASMBGwENAfoA7QDmAN8A1wDSAM0A
xgDCALgAsACnAJsAjgB/AG0AWQBCACYACgDw/9j/xf+//7z/t/+0/7L/sf+u/67/rv+t
/6r/qf+p/6j/p/+l/6f/p/+m/6X/pP+j/6L/o/+k/6X/o/+h/6D/nv+f/5//nv+d/5v/
mv+Z/5f/lP+T/5D/j/+Q/5D/j/+O/4n/h/+G/4T/hP+D/4D/f/98/3v/ev92/3f/dP9y
/23/af9n/2P/X/9f/13/W/9X/1L/Uf9Q/07/TP9L/0r/Sf9I/0X/Qv9B/0H/Qv9C/0T/
Qv9D/0b/R/9J/0v/Tf9R/1T/Vf9Y/1v/X/9k/2j/bP9x/3X/ef99/4P/iP+K/43/lP+b
/5//pP+r/6//s/+3/7v/vf+//8H/xf/I/8v/z//U/9b/2P/a/9n/2f/a/9z/2//a/9n/
2P/Y/9f/1v/U/9X/1f/X/9f/0//T/9H/0P/O/8//z//Q/87/z//P/8//z//O/87/zv/L
/8r/yv/K/8z/zf/O/8//zv/O/87/zv/R/8//0P/R/9H/0//T/9X/1//X/9b/1v/d/9v/
1//a/9z/3P/c/9z/3v/f/+D/5P/m/+f/5//o/+r/7P/s/+z/7v/v/+//7//u/+7/8P/x
//P/8v/y//L/9P/1//b/9//3//j/+f/5//v//P/9//7///8AAAMABQAEAAIA/v/5//j/
9//0//P/8//y//L/8f/u/+3/6//r/+n/5//m/+X/5f/l/+X/5f/n/+f/5//n/+X/5f/j
/+P/5v/m/+T/5P/q/+//8f/2//3/BQAQAB4ALwBBAFUAawCAAJgAsADMAPAAGgE/AWIB
fQGOAZoBpQGuAbMBuQG7AbMBpgGZAY0BfwF3AW4BYgFXAU0BRAE3ASkBGQENAf8A8ADh
ANQAyQDBALwAuQCyAKgAoACcAJkAjwCCAHUAYQBPADgAHAAAAOr/2P/P/83/zP/H/8T/
wv/B/8D/wP/A/7//wP+//7//vv+9/7v/vf+9/73/vf+9/73/vf+9/73/vf+6/7n/uf+4
/7r/u/+7/7v/uv+6/7r/uf+6/7n/tv+1/7T/tP+z/7L/sP+v/6//rv+s/6v/qP+n/6T/
o/+i/57/nv+c/5v/l/+V/5X/k/+R/4//jf+L/4f/hv+H/4j/iP+H/4f/h/+H/4v/i/+L
/43/kf+U/5b/mv+d/6H/p/+r/6//s/+3/73/wv/F/8r/z//T/9j/3P/g/+X/6f/t//H/
8//2//b/9//4//v/+//8//v/+//7//v//f/9//3//f/6//r/+v/7//v/+v/5//j/9v/1
//X/9v/z//L/8f/w//D/7//u/+z/7f/t/+//7//t/+3/6//q/+r/6//r/+z/6v/r/+v/
6//t/+z/7P/s/+z/7P/t/+7/7//v/+//7//w//D/8P/w//L/7//v/+//8f/z//P/9f/z
//P/8v/y//T/9f/2//f/9f/1//X/9//2//b/9//3//r/+P/4//r/+v/6//r/+f/5//n/
/P8AAAEAAQACAAMABAADAAIAAgADAAMAAwAGAAYACAAJAAcABgAGAAYABwAHAAcABwAJ
AAoACwALAAkACgALAAwADwAQABMAFQAVABQAEQANAAsACQAFAAMA///+//7//f/+//3/
+//7//v/+f/4//f/9//3//f/9//5//n/+f/5//f/9//1//X/9v/2//b/9v/4//3/AQAG
AAsAEwAeACwAPQBLAF0AcwCIAJwAtADSAPQAHAE/AV4BdQGCAYoBlQGiAakBrQGzAa8B
pgGfAZsBjwGDAXoBcAFlAV0BVAFJAT8BNQErAR8BDAH/APAA4wDZANQA0QDGALgAsACq
AKEAkQCCAHEAXQBJADQAGgAAAOr/2v/T/9H/0v/P/8z/yv/J/8f/xv/F/8P/wP+//7//
vv++/73/wP/B/8D/v/++/73/vf+9/73/vf+7/7n/uP+2/7f/t/+2/7X/s/+y/7H/r/+u
/63/qv+p/6r/qv+p/6j/pP+h/5//nP+a/5n/lv+V/5D/j/+O/4r/iP+E/4H/e/93/3f/
df9z/3D/bf9q/2X/Y/9j/2P/Yv9f/1//X/9f/2D/X/9e/1//Y/9m/2j/bP9u/3H/dv95
/3//g/+H/43/lf+Z/5//pf+q/7D/tf+6/8H/xf/J/83/1P/Y/9n/2//h/+X/5v/o/+z/
7f/u/+//8f/x//H/8f/x//L/8//1//P/8v/x//D/7//v//D/8v/v/+7/7f/s/+z/6//q
/+j/5//n/+n/6f/m/+X/4v/g/+D/4f/h/+L/3//f/97/3f/b/9r/2v/a/9r/2v/b/9z/
2//b/9v/2//c/9z/3P/c/93/2//c/93/3f/f/9//4f/f/9//3v/e/9//3//f/9//4P/h
/+L/5f/k/+T/5f/l/+T/5v/o/+j/6P/o/+n/6f/p/+z/7v/v/+//8P/w//L/8v/y//L/
8//z//P/9v/2//j/+f/4//b/9f/0//f/9//3//f/+f/6//v/+//5//r/+//8//v//P//
/wEAAQAAAP3/+f/3//X/8f/v/+//7v/u/+3/6//p/+b/5f/n/+X/5P/j/+T/5f/m/+f/
5f/l/+X/5f/j/+P/4f/h/+D/4P/i/+j/6v/p//P//P8BAAcAEgAiADUAQwBVAGsAggCY
AK4A0AD4ACIBPwFcAXUBhAGIAZMBpAGrAasBqwGlAZgBjQGDAXkBcQFqAWABVQFLAUIB
OQEvASMBGQENAQAB8wDkANkA0wDKAMEAugCwAKgApACbAIsAeABjAE8APQAmAAoA8P/Y
/8j/v/+9/7r/uf+2/7T/s/+y/7L/sv+x/67/rf+t/6z/rP+r/67/r/+u/63/rP+r/6r/
q/+s/63/rP+r/6v/qv+m/6X/o/+h/6L/pP+m/6f/pP+j/6D/n/+e/57/nf+c/5n/l/+W
/5T/kv+R/47/jf+K/4n/iP+E/4H/fv98/3f/dv93/3b/df9x/2//bf9p/2X/Zf9l/2T/
Zf9l/2X/Zf9p/2n/af9r/23/cP9y/3b/ef99/4P/h/+L/4//k/+Z/6H/pf+r/7H/s/+4
/7z/wP/F/8n/zf/R/9b/2v/b/93/4P/j/+P/5P/n/+f/5//n/+X/5f/l/+X/5v/m/+b/
5//l/+T/4//i/97/3f/d/97/3f/c/9v/2v/Z/9f/1f/S/9P/0//V/9X/0f/R/8//zv/O
/8//z//Q/83/zf/M/8v/zv/O/8//0P/O/87/z//Q/8//z//P/8//z//O/83/zP/P/8//
0v/V/9T/1f/U/9X/0//T/9L/0v/S/9P/1P/V/9f/1//Z/9j/1v/W/9b/1v/X/9f/1//a
/97/3//f/+D/4P/i/+L/4v/h/+H/4P/f/+L/4v/k/+X/4//i/+L/4v/j/+P/4//j/+f/
6P/p/+n/5//o/+n/6v/t/+7/8f/z//L/8P/s/+f/5f/j/9//3f/d/9z/3P/b/9r/2f/X
/9f/1//V/9T/0//R/9H/0f/R/9P/0//T/9P/1f/V/9P/0//Q/9D/0P/S/9b/2//f/+b/
7f/1//7/DAAfADEARQBdAHQAigCiAMAA4gAGAS0BTgFlAXYBgAGJAZQBnQGjAZ8BkwGG
AX8BdwFrAV8BVAFIATsBLwEkARkBCwH/APMA5wDYAM0AwACzAK0AqgClAJ4AlgCOAIwA
iQB/AHAAXwBNAD0AKAAMAPL/3P/G/7v/uf+4/7f/tP+y/7H/sv+y/7L/sf+w/6//r/+u
/63/q/+t/63/q/+r/6v/q/+q/6v/rP+t/67/rf+t/6z/q/+r/6r/qf+o/6j/qP+n/6j/
p/+k/6P/ov+i/6H/oP+f/53/nP+a/5j/l/+U/5P/kv+R/5D/jP+K/4b/g/99/3z/ff98
/3v/ef93/3X/cf9t/23/bf9s/2v/a/9r/2v/bf9t/23/b/9z/3b/eP98/4H/hf+L/4//
kf+V/5n/n/+n/6v/sf+3/73/wv/G/8r/0f/V/9n/3f/j/+j/6v/t//D/8//z//T/9v/3
//j/+f/5//n/+f/5//n/+v/7//3/+//6//n/+P/4//f/9//4//X/9P/z//L/8P/v/+7/
7P/r/+v/7f/t/+3/7f/r/+r/6P/p/+n/6v/p/+n/6P/n/+X/5P/k/+T/4//k/+b/6P/m
/+X/5P/j/+b/5v/m/+b/5//l/+b/5//l/+f/5//p/+v/6//q/+r/6//r/+v/6//r/+v/
6v/s/+z/7P/s/+//7//v//L/9P/1//X/9v/6//z//P/8//r/+//7//v//P/8//7////9
//z//P/8////////////AQACAAMAAwABAAIAAwAEAAYACAAMAA8ADgAMAAgAAwADAAEA
/f/7//v/+v/6//n/9//1//L/8f/z//H/8P/v/+//7//v/+//7//v/+//7//x//H/7//v
//T/8v/u//D/8v/1//v/AAAHAA8AHAAsADsATQBdAHMAjACgALgA1gD+ACABQQFeAXkB
hgGMAZkBpgGtAa8BrwGrAaIBnQGXAYkBfwF4AW4BYwFbAVIBQwE3ATEBJwEXAQYB9wDo
ANsA0wDMAMMAvgCyAKgAoACXAIkAeABlAFEAPwAqABAA+P/k/9T/zf/L/8z/yf/G/8T/
w//C/8L/wv/B/8D/v/+//77/v/+9/7//v/+9/73/vf+9/7v/u/+7/7v/uP+3/7f/tv+3
/7f/tv+1/7L/sv+y/7H/sP+v/6z/q/+q/6r/qf+o/6f/pf+k/6L/n/+d/5n/l/+W/5X/
lP+Q/4//jP+K/4X/gf+B/3//ff97/3n/d/9z/3P/c/9z/3L/cf9x/3H/cf9x/3H/cf9z
/3n/fP9+/4L/h/+L/5H/lf+b/5//o/+p/6//s/+5/7//w//I/8z/0P/W/9v/4P/l/+r/
7v/v//H/8v/1//X/9v/4//n/+v/7//v/+//7//v//P/8//z//f/8//r/+P/2//L/8f/x
//L/8f/w/+//7v/t/+v/6f/m/+f/5//p/+n/5f/l/+P/4v/g/+H/4f/i/+H/4f/g/9//
3f/c/9z/3P/b/9z/3v/g/9//3//f/9//3v/e/97/3v/h/9//4P/h/9//4f/h/+P/5f/l
/+T/5P/l/+X/5f/l/+X/5f/l/+f/6v/q/+n/6v/q/+r/6v/q/+3/7f/t//D/8P/x//H/
8v/0//b/9v/2//b/9//3//f/9v/2//j/+f/7//r/+v/6//v/+//7//v/+//8//3//f/9
//7///8AAP//AAADAAUABgAGAAQAAQD///3/+f/3//P/8v/y//H/8v/x/+//7//t/+v/
6v/p/+v/6//r/+v/6f/p/+n/6f/n/+f/5f/l/+r/7P/s/+z/7P/r/+//8v/3////CgAW
ACUAOQBNAF0AbgCEAJoAsgDSAPoAIQFAAV0BcAF4AYEBkAGdAaEBpwGpAaIBmQGRAYcB
ewF0AWwBYwFbAVQBSwFBATUBKwEhARIBAQH0AOUA2QDUAM8AxgC6AKwAogCbAI8AfgBv
AF0ARwAwABoAAADk/9L/x//F/8T/v/+8/7r/uf+4/7j/uP+3/7b/tf+1/7T/sf+v/7H/
sf+v/6//r/+v/63/rf+t/63/rP+r/6v/qv+n/6f/pv+l/6T/pP+k/6P/pP+j/6D/n/+c
/5z/m/+a/5f/lf+U/5L/kf+R/4//j/+L/4n/h/+C/4H/fv98/3f/df91/3P/cf9t/2v/
Z/9i/2L/Yv9i/2L/YP9f/17/YP9g/2H/Yf9i/2T/Zv9m/2b/af9r/2z/bf9z/3b/e/9/
/4T/iP+N/5L/l/+b/5//o/+o/6z/sP+z/7b/uv++/8L/yP/M/9L/1//b/9z/2//Z/9v/
3f/d/9//4P/i/+X/5//n/+f/5v/n/+n/5//m/+X/4//h/9//3f/c/9v/2v/Z/9j/1//U
/9P/0v/U/9T/1P/Y/9v/2//g/+v/9//+/woAGQAhAC8ARQBeAHQAjACwANgA/gAfAToB
TwFaAWABaQF0AXUBdQFxAWkBXAFVAU8BSQFBATgBLgEhARUBCAH9APMA7QDhANEAxAC7
ALIApwCdAJQAjwCMAIYAeABkAFEAQQAyABsA+//f/8z/xP/A/7z/tv+z/7P/tP+z/7D/
rv+t/6z/rP+s/6v/qv+p/6n/qP+p/6f/qf+p/6f/p/+n/6f/p/+n/6f/p/+n/6f/qP+o
/6X/pf+k/6P/pP+k/6T/o/+h/5//m/+Z/5v/nP+c/5z/l/+V/5T/kv+R/5H/j/+P/47/
jf+M/4j/iP+G/4X/gf+B/4P/g/+D/4X/hf+F/4P/hv+J/4z/jv+S/5X/mP+b/5//of+j
/6f/rv+y/7X/uv+9/8H/x//L/83/0f/V/9v/3//h/+X/6f/o/+r/6//s/+z/7f/u/+//
8P/w/+3/6//r/+v/6P/m/+T/4//i/+H/4P/f/97/3f/c/9z/3P/d/9z/2v/Y/9b/1v/V
/9X/1v/W/9b/1v/W/9b/1f/U/9L/0//T/9X/1f/U/9X/1P/U/9T/1f/V/9b/1v/X/9f/
1//Z/9j/2P/Y/9T/1P/V/9b/2P/Z/9r/2//a/9r/2v/a/9n/1f/U/9P/1f/X/9f/2f/Z
/9n/2P/Y/9b/1f/U/9P/1f/V/9X/1//X/9b/1v/V/9X/1v/V/9T/0f/Q/9H/0f/Q/9D/
0f/S/9L/0f/T/9T/0//R/9D/z//P/8//0P/R/9H/0f/R/9H/0P/Q/8//z//Q/9D/0P/Q
/87/zv/O/8//z//P/87/zP/M/87/0P/P/9D/z//O/87/zv/O/87/0P/Q/9D/0P/S/9L/
0v/S/9T/1P/U/9T/1P/U/9T/1P/U/9T/1P/U/9b/1v/W/9b/1v/W/9b/1v/Y/9j/2P/Y
/9r/2v/a/9r/2f/Y/9f/1v/X/9j/2f/a/9v/2//b/97/3v/f/9//4P/i/+T/5P/k/+T/
5f/l/+X/5v/m/+j/6f/p/+j/6P/o/+r/6//s/+3/7//w//H/8f/z//T/9f/2//f/+P/7
//3/AAAAAP7/+//7//n/9f/z/+//7v/u/+3/7P/r/+n/6f/r/+n/6P/n/+f/5//n/+f/
5//n/+f/5//n/+f/5f/l/+r/6P/o/+r/7P/v//P/+v///wUADAAYACUANQBJAF0AcgCI
AJ4AuADcAAYBKwFQAW8BhAGQAZkBogGpAa0BrwGrAaIBlwGPAYMBewFyAWgBXQFVAUoB
QwE7AS8BJQEZAQoB+QDuAOMA2wDUANUA1ADIALwAsgCpAJsAjgCDAHUAYwBMADIAGAD+
/+b/0//L/8z/x//E/8L/wf+//77/vf+7/7j/t/+3/7b/tf+z/7X/tf+z/7P/s/+z/7P/
s/+z/7P/sv+x/7H/sP+t/63/rP+r/6j/qP+o/6f/pv+l/6L/of+i/6L/of+g/5v/mf+Y
/5b/lv+V/5L/kf+M/4v/iv+G/4P/gP9+/3n/ef95/3f/df9w/23/av9l/2H/Yf9h/2D/
XP9b/1r/Wf9Y/1X/Uv9R/1P/VP9U/1b/VP9V/1j/Wf9Z/1v/Xf9h/2T/Z/9s/3H/cv92
/3n/fP+C/4f/jP+R/5f/nP+e/6H/p/+t/7D/tP+5/73/wf/F/8r/zf/Q/9P/1//a/93/
4f/j/+T/5f/m/+b/5//p/+z/7f/u/+//8P/w/+//7v/s/+z/7f/w//H/7//v/+3/7P/q
/+v/6//s/+v/6//q/+n/5//m/+b/5v/i/+L/4//k/+X/5f/l/+X/5P/k/+T/5P/l/+P/
5P/l/+X/5//n/+n/6v/r/+v/7P/t/+7/8P/w//D/8P/z//P/8//2//j/+f/5//r//P/+
//7//v8AAAEAAQABAAIAAgAEAAUABwAGAAYABgAHAAcABwAHAAcACAAJAAkACQAKAAsA
DAANAA4AEQATABEAEAANAAkABwAFAAEA///9//z//P/7//r/+f/3//f/9//1//T/8//z
//P/8//z//P/8//z//P/8//z//H/8f/2//T/8P/0//r/+f/5/wIADQAVACAAMABBAFEA
ZQB3AIwApADAAOAACAEuAVEBbgGDAY4BlgGlAboBwQG/AcMBvwG0AacBmwGRAYkBggF4
AW0BZQFYAUsBQwE5AS0BHQEOAf8A7gDfANcA0gDNAMIAtgCsAKYAnQCRAIAAbQBZAEMA
LAASAPb/4v/Y/9P/0f/Q/8v/yP/G/8X/xP/E/8T/w//C/8H/wf/A/73/u/+9/73/v/+/
/7//v/+7/7v/u/+7/7z/u/+7/7r/u/+7/7r/uf+3/7b/tf+z/7P/s/+x/7H/rv+u/63/
rP+r/6n/qP+m/6b/pf+i/6H/nP+b/5r/lv+X/5T/kv+N/4v/i/+J/4f/h/+F/4P/f/9/
/3//f/9+/3//f/9//3//g/+D/4P/hf+I/4r/i/+O/5T/mf+g/6X/qf+t/7H/t/+7/7//
xf/L/8//1P/Y/9z/3v/h/+T/5//q/+7/7//x//P/9f/0//T/8//z//P/8//1//X/9f/1
//P/8v/x//H/7//u/+3/7P/o/+f/5//o/+X/5P/j/+L/4v/h/+D/3v/b/9v/3f/d/9v/
2//Z/9j/2P/Z/9n/2v/Y/9n/2f/Z/9n/2P/Y/9j/1//Y/9r/3P/c/9v/2v/Z/9z/3P/c
/9z/3P/Z/9n/2f/Z/9v/2//d/93/3f/c/9z/3P/d/97/3//e/93/3P/d/9z/3P/d/93/
3v/g/97/3v/e/97/3//f/9//4v/i/+P/4//k/+X/5v/l/+T/5P/l/+X/5f/n/+j/6//t
/+z/6v/p/+j/5//n/+f/5//n/+j/6f/p/+n/6v/r/+z/7f/u//H/8//z//L/7//r/+n/
5//j/+H/3f/c/9z/2//a/9n/1//X/9n/1//W/9X/0//T/9P/0//V/9X/1f/V/9X/1f/T
/9P/1P/U/9T/1P/U/9f/3f/k/+v/8//8/woAHQAzAEsAXwByAIYAngC6ANwABAEpAUoB
YwFwAXYBgQGSAZkBmQGXAZMBigGBAXcBawFfAVQBSgE/ATcBLgEnAR8BFQELAf8A8gDj
ANgAzQDFAMAAuQCwAKgAnACQAIcAewBoAFMAQQAvABgA/v/i/8j/tP+r/6v/rP+o/6T/
of+f/5z/nP+c/5v/mv+Z/5n/mP+X/5X/l/+X/5f/l/+X/5f/lf+V/5X/lf+S/5H/kf+Q
/43/jf+M/4v/jP+M/4z/i/+M/4v/iP+H/4T/hP+D/4L/f/99/3z/ev93/3X/cf9v/2z/
a/9q/2b/Y/9g/17/Wf9X/1f/Vf9T/1D/Tf9K/0X/Rf9F/0X/RP9A/z//Pv89/z7/Pf88
/z3/P/9C/0T/SP9J/03/U/9X/1v/X/9j/2n/bv9x/3b/e/9//4T/iP+M/5L/l/+c/6H/
qf+u/7D/s/+3/7v/vP++/8L/w//E/8X/x//H/8f/x//J/8r/y//N/8v/yv/J/8j/yP/H
/8f/yP/G/8b/xv/G/8T/w//C/8D/vv+9/77/vf+9/73/u/+6/7n/uf+4/7j/tv+3/7f/
t/+3/7b/tv+2/7L/sv+z/7T/tf+1/7X/tf+0/7T/tP+0/7f/tf+2/7f/t/+5/7n/u/+9
/73/vP+8/7f/t/+5/7z/uv+6/7r/uv++/7//wP/E/8P/w//C/8L/x//K/8v/zP/K/8n/
x//F/8f/yP/L/83/zf/M/8z/zP/N/83/zf/N/8//0P/R/9H/0P/Q/9D/0P/S/9T/2P/b
/9r/2P/U/8//zf/L/8f/xf/F/8T/xP/D/8H/v/+8/7v/vf+7/7r/uf+7/7v/u/+7/7n/
uf+5/7n/u/+7/7n/uf+6/7j/uP+8/77/v//F/8r/z//Z/+j/+P8HABcALQBFAGAAegCQ
AKoAzgD2ABsBPAFVAWIBagF3AYQBhwGFAYMBewFuAWMBWQFPAUMBOAEqAR8BEQEGAf0A
7QDhANUAxwC+ALEAogCXAJEAjACHAIIAegByAHAAaQBdAFAAQQAtABkAAgDo/8r/sP+g
/5n/l/+U/5H/jv+M/4v/iv+K/4r/if+I/4f/h/+G/4X/g/+F/4X/h/+H/4f/h/+F/4P/
hf+F/w==
         </WaveFormData>
      </LeadData>
   </Waveform>
</RestingECG>
