# Supplementary material for: Detection of Left Atrial Enlargement Using a Convolutional Neural Network-Enabled Electrocardiogram
Source: Front Cardiovasc Med. 2020 Dec 17;7:609976. doi: 10.3389/fcvm.2020.609976 (PMC7773668; doi:10.3389/fcvm.2020.609976)
Supplement: Supplementary file 5 [file Data_Sheet_5.ZIP › normal4/1802037032_5943_0000000T.XML]

<?xml version="1.0" encoding="Windows-1252"?>
<!DOCTYPE RestingECG SYSTEM "restecg.dtd">
<RestingECG>
   <PatientDemographics>
      <PatientID>1802037032</PatientID>
      <PatientAge>68</PatientAge>
      <AgeUnits>Years</AgeUnits>
      <Gender>Female</Gender>
      <PatientLastName>chenguifen</PatientLastName>
   </PatientDemographics>
   <TestDemographics>
      <DataType>Resting</DataType>
      <Site>1</Site>
      <AcquisitionDevice>MAC55</AcquisitionDevice>
      <Status>Unconfirmed</Status>
      <Priority>Normal</Priority>
      <AcquisitionTime>09:32:22</AcquisitionTime>
      <AcquisitionDate>05-09-2017</AcquisitionDate>
      <CartNumber>1</CartNumber>
      <AcquisitionSoftwareVersion>009C</AcquisitionSoftwareVersion>
      <XMLSourceVersion>MAC5000 v1.0</XMLSourceVersion>
   </TestDemographics>
   <RestingECGMeasurements>
      <VentricularRate>68</VentricularRate>
      <AtrialRate>68</AtrialRate>
      <PRInterval>138</PRInterval>
      <QRSDuration>72</QRSDuration>
      <QTInterval>402</QTInterval>
      <QTCorrected>427</QTCorrected>
      <PAxis>13</PAxis>
      <RAxis>18</RAxis>
      <TAxis>57</TAxis>
      <QRSCount>11</QRSCount>
      <QOnset>230</QOnset>
      <QOffset>266</QOffset>
      <POnset>161</POnset>
      <POffset>207</POffset>
      <TOffset>431</TOffset>
      <ECGSampleBase>500</ECGSampleBase>
      <ECGSampleExponent>0</ECGSampleExponent>
   </RestingECGMeasurements>
   <Diagnosis>
      <Modality>Resting</Modality>
         <StatementCount>2</StatementCount>
         <LabelText>12SL ��ϳ���</LabelText>
      <DiagnosisStatement>
         <StmtFlag>ENDSLINE</StmtFlag>
         <StmtText>�������</StmtText>
      </DiagnosisStatement>
      <DiagnosisStatement>
         <StmtFlag>ENDSLINE</StmtFlag>
         <StmtText>���� ECG</StmtText>
      </DiagnosisStatement>
   </Diagnosis>
   <Waveform>
      <WaveformType>Rhythm</WaveformType>
      <WaveformStartTime>0</WaveformStartTime>
      <NumberofLeads>8</NumberofLeads>
      <SampleType>CONTINUOUS_SAMPLES</SampleType>
      <SampleBase>500</SampleBase>
      <SampleExponent>0</SampleExponent>
      <HighPassFilter>16</HighPassFilter>
      <LowPassFilter>150</LowPassFilter>
      <ACFilter>NONE</ACFilter>
      <LeadData>
         <LeadByteCountTotal>10000</LeadByteCountTotal>
         <LeadTimeOffset>0</LeadTimeOffset>
         <LeadSampleCountTotal>5000</LeadSampleCountTotal>
         <LeadAmplitudeUnitsPerBit>4.88</LeadAmplitudeUnitsPerBit>
         <LeadAmplitudeUnits>��V</LeadAmplitudeUnits>
         <LeadHighLimit>2147483647</LeadHighLimit>
         <LeadLowLimit>268435456</LeadLowLimit>
         <LeadID>I</LeadID>
         <LeadOffsetFirstSample>0</LeadOffsetFirstSample>
         <FirstSampleBaseline>0</FirstSampleBaseline>
         <LeadSampleSize>2</LeadSampleSize>
         <LeadOff>FALSE</LeadOff>
         <BaselineSway>FALSE</BaselineSway>
         <ExcessiveACNoise>FALSE</ExcessiveACNoise>
         <MuscleNoise>FALSE</MuscleNoise>
         <LeadDataCRC32>2804944046</LeadDataCRC32>
         <WaveFormData>
BgAGAAYABgAHAAgACQAKAAwADAAMAAwADAAMAAwADAAOAA4ADgAOAA4ADgAOAA4ADgAO
AA4ADgAMAAwADAAMAAwADAAMAAwACgAKAAoACgAHAAYABQAEAAQABAAEAAQAAwACAAEA
AAD+//7//v/+//7//v/+//7//P/8//z//P/8//z//P/8//z//P/8//z//P/8//z//P/+
//7//v/+//3//P/7//r//P/8//z//P/8//z//P/8//r/+v/6//r//P/8//z//P/6//r/
+v/6//z//P/8//z/+v/6//r/+v/6//r/+v/6//z//P/8//z//P/8//z//P/8//z//P/8
//z//P/8//z//P/8//z//P/+//7//v/+//z//P/8//z//v/+//7//v8AAAAAAAAAAP7/
/v/+//7//v/+//7//v/8//z//P/8//3//v///wAA///+//3//P/+//7//v/+//7//v/+
//7//P/8//z//P/+//7//v/+//7//v/+//7//P/8//z//P/8//z//P/8//r/+v/6//r/
/P/8//z//P/+//7//v/+//7//v/+//7//v/+//7//v/8//z//P/8//7//v/+//7//f/8
//z/+//8//3//v///////////////f/9//3//f////////8AAP7//v/9//3//f/9//3/
/f8BAAEAAQABAAYABwAIAAkABQADAAEAAQAFAAcACgAOABAAEAARABIAFAAUABQAEwAS
ABIAEQAPABEAEQAQABEADgANAAsACQAIAAYABgAIAAYABQADAAIAAQD///7//f8AAAEA
AgADAAEAAAAAAAAA/P/8//z//P/+//7//v/+//z//P/7//j/9P/0//L/9v8BAAwAIQA/
AFoAdwCaAL0A1gDvAPsA6wC9AIsAWAAgAP7//P8HAAsADQAHAPr/+f/7//n/+f/7//r/
+P/3//b/9f/1//b/9v/2//b/9P/0//T/9P/0//T/9P/0//f/9//3//f/9f/0//T/9P/0
//T/9P/1//X/9f/1//b/9P/0//T/9P/0//X/9//5//j/9v/1//T/9v/1//X/9v/0//X/
9f/1//X/9f/1//X/9f/1//X/9f/2//b/9v/3//n/+P/4//j/9v/3//j/+P/2//b/9v/2
//j/+f/6//r/+P/4//n/+f/5//r/+//7//v/+//7//z/+//7//v//P/8//3///8AAAAA
AAAAAAAAAAACAAMAAwAFAAUABgAGAAQABQAFAAUABwAHAAcABwAFAAUABQAFAAYABgAG
AAYABgAGAAYABAACAAIAAAD//////////wAA/v/9//z/+//7//v/+//6//r/+v/5//j/
9v/1//X/9f/3//f/+P/4//b/9v/1//X/9v/2//b/9v/3//f/9//3//X/9P/0//P/9P/1
//f/+P/3//b/9f/0//T/9f/2//f/9//3//f/9//0//T/9P/0//T/9P/1//X/9f/1//X/
9f/0//T/9f/1//X/9v/2//b/9f/1//T/9P/1//X/9f/2//b/9v/2//X/9f/1//X/9v/2
//b/9f/1//X/9f/1//X/9//3//f/+P/2//b/9v/1//b/9v/2//f/+P/4//f/9//3//f/
9v/2//j/+P/4//j/9v/3//f/9f/3//j/+P/5//f/9//3//f/9//2//X/9f/4//n/+f/4
//b/9v/2//b/+P/4//j/+P/4//n/+f/4//f/9v/1//T/9v/2//f/9//2//b/9v/1//X/
9f/2//b/+P/4//j/9//3//f/9//4//j/+P/4//j/+P/3//b/9f/3//f/9//3//n/+f/5
//n/9//3//f/9//3//j/+P/4//f/9//3//f/+f/5//v/+//7//v//f/9//v/+//7//v/
/f///wAAAQADAAYACAAIAAkACgAMAAwADAALAAsADAAKAAkACAAHAAUABQAFAAUABAAD
AAAA/P/6//r/+f/5//r/+v/6//n/9//3//f/9//3//f/9//2//b/9v/0//T/9v/2//b/
9v/0//T/9P/y/+//7v/s/+j/6P/u//3/EAAnAEUAYgB/AKAAxQDiAPcA/QDfAKkAcwA8
AAgA8v/2////BQAFAP///P/7//f/8//z//f/+P/4//f/9v/1//X/8v/y//L/8v/0//T/
9P/0//L/8v/y//L/9f/1//X/9f/1//T/9P/0//L/8v/y//P/8//z//P/9P/y//L/8v/y
//L/8//1//f/9//2//b/9v/0//P/8//0//b/9//3//f/9f/1//X/9f/3//f/9//3//j/
+P/4//n/9//2//b/9v/4//n/+v/6//j/+P/4//j/+P/5//r/+v/6//r/+//7//v//P/9
//3/////////AAD///////8AAAIAAwAFAAYABgAGAAYABgAGAAgACQAJAAkACQAKAAoA
CgALAAsACwALAAsACwALAAsACwALAAsACAAIAAgACAAIAAgACAAGAAYABgAEAAMAAgAB
AAAAAAACAAEAAAD///v/+//7//r//P/8//v/+v/4//f/9//3//f/9//4//j/+P/4//f/
9//2//b/9v/2//n/+f/5//n/9//2//b/9f/3//f/+P/4//b/9v/2//b/9f/1//X/9f/3
//f/9//3//T/9P/0//T/9P/0//X/9f/1//X/9f/1//T/9P/1//X/9//4//j/+P/4//f/
9f/0//f/9//3//j/+P/4//j/9//3//f/9//4//r/+v/5//n/+f/5//n/+f/5//n/+f/6
//r/+v/6//n/9v/2//b/9//4//j/9//3//n/+f/4//j/+P/4//j/+P/2//f/9//1//X/
9v/2//f/+f/5//n/+f/5//j/9//3//b/9//3//b/9v/2//b/9v/2//b/9v/2//b/9//3
//b/9v/2//b/9v/4//j/+f/5//j/+P/4//f/9f/2//j/+P/4//j/+P/3//b/9f/1//X/
9f/1//f/9//3//f/9//3//f/9//3//j/+P/4//X/9f/1//X/9f/1//f/9//3//f/+f/5
//v/+//7//v/+v/7//v/+//+/wIABQAGAAYABgAHAAYACAAHAAcACAAKAAkACAAHAAUA
BQAFAAUABAADAAAA/P/4//j/9//3//j/+P/4//f/9f/1//X/9f/3//f/9//2//b/9v/0
//T/8v/y//L/8v/0//b/9P/0//P/8P/u/+z/6v/q//P/AgAXADEATABlAIAAoQC+ANMA
5QDZAK0AeQBGABIA7v/o/+//+f/9//v/+v/5//f/8//x//P/9P/0//X/9P/z//P/8v/y
//L/8v/y//L/8v/y//L/8v/y//L/8f/x//H/8f/z//L/8v/y//L/8v/y//P/8//z//P/
9P/0//T/9P/0//H/8f/y//P/9f/0//T/9P/y//H/8f/y//T/9f/1//X/9f/1//X/9f/z
//P/8//z//b/9v/2//f/9f/0//T/9P/2//f/+P/4//j/+P/4//j/+P/5//r/+v/6//r/
+//7//v//P/9//3//f/9//3//v8BAAEAAQACAAAAAQADAAQABgAGAAYABgAEAAYABwAH
AAkACQAKAAoACAAJAAkACQAHAAcABwAHAAkACQAJAAkABgAGAAYABgAGAAYABgAEAAQA
BAACAAEAAAD///7//v/+//3//P/7//n/+f/5//j/+P/4//f/9v/4//f/9//3//X/9f/2
//b/+P/4//f/9//2//b/9v/2//X/9f/1//X/9//2//b/9f/1//X/9v/2//b/9v/2//b/
8//z//P/8//z//P/8//z//T/9P/0//T/8v/y//P/8//1//X/9f/1//L/8v/z//P/9f/2
//b/9v/3//f/9v/2//X/9f/1//b/+P/4//j/9//1//X/9f/2//j/+P/3//f/+f/5//n/
+f/3//f/9//4//r/+v/6//n/+P/4//j/+f/4//j/9//3//n/+f/4//j/9v/2//b/9v/4
//n/+f/3//X/9v/2//f/9//3//f/9//5//j/9//3//b/9//3//b/+P/4//j/+P/2//b/
9v/2//j/+f/5//j/9v/2//b/9v/2//b/9//3//j/+P/4//f/9//3//j/+P/2//j/9v/2
//b/9v/1//X/9f/1//f/9//3//f/9//3//f/9//3//f/9//3//f/+P/4//j/9//3//f/
9//3//f/+f/5//n/+f/7//v/+//7//v/+//7//3//v///wEABAAGAAYABwAIAAoACgAI
AAcABwAIAAgABwAGAAUABQAFAAUABQAEAAMAAAD8//r/+v/5//n/+P/4//j/9//3//f/
9//3//f/9//3//b/9v/2//T/9P/0//T/9P/0//b/9v/0//T/8f/u/+z/6v/o/+z/+f8K
AB8ANwBUAHEAkgCzAM4A5QDxAN0ArQB7AEYAEgDy//L/+/8BAAEA/f/6//n/9//1//X/
9f/2//j/9f/0//P/8//y//L/8v/y//T/9P/0//T/8v/y//L/8v/z//P/8//z//P/8v/y
//L/8v/y//L/8//z//P/8//0//T/9P/0//T/9f/1//b/9//1//T/9P/0//T/8//z//T/
9v/3//f/9//1//X/9f/1//X/9f/1//X/+P/4//j/+f/3//b/9v/2//b/9//4//j/+P/4
//j/+P/4//n/+v/6//r/+v/7//v/+f/6//v/+//8//3//v8AAP///////wAAAAABAAMA
BAAEAAQABAAEAAQABgAHAAcABwAHAAgACAAIAAkACQAJAAkACQAJAAkACwALAAsACwAI
AAgACAAIAAgACAAIAAYABgAGAAQAAwAEAAMAAgACAAAA///+//3//f/9//3//P/8//z/
+//6//j/9//3//f/+f/5//r/+v/4//j/9//3//b/9v/2//b/+f/5//n/+f/3//b/9v/1
//f/9//4//j/+P/4//j/+P/3//f/9//3//n/+f/5//n/9v/2//b/9v/2//b/9//3//X/
9f/1//X/9v/2//f/9//1//b/9v/2//X/9f/0//T/9f/1//X/9v/4//j/+P/3//f/9//3
//j/+v/6//n/+f/3//f/9//3//f/9//3//j/+P/4//j/9//2//b/9v/3//j/+P/3//f/
+f/5//j/+P/6//r/+v/6//j/+f/5//f/9//4//j/+f/5//n/+f/5//f/9v/1//X/+P/5
//n/+P/4//j/+P/4//j/+P/4//j/+P/5//n/+P/4//j/+P/4//j/+P/5//n/+v/6//r/
+f/3//f/+P/4//j/+v/+//n/9v/2//b/9v/2//f/9//3//f/9//3//f/9//3//f/9//3
//f/9//3//f/9f/2//b/9v/2//f/+P/5//n/+f/7//v/+f/5//v/+//9//3//f/9//v/
/f/+////AwAGAAgACAAJAAoADAAMAAoACQAJAAoACgAJAAgABwAFAAUABQAFAAYABQAC
AP7/+v/6//n/+f/4//j/+P/3//n/+f/5//n/9//3//f/9v/4//j/9v/2//T/9P/0//T/
9P/2//b/9P/z//D/7v/q/+j/6P/z/wIAFwAxAFAAbQCMAK8AzADlAPkA7wDFAJEAXgAo
AAAA9v/7/wEAAwADAPz/+//7//v/+f/1//b/9v/3//b/9f/1//T/9P/0//T/8v/y//L/
8v/0//T/9P/0//P/8//z//P/9f/0//T/9P/0//T/9P/1//P/8//z//T/9v/2//b/9v/1
//X/9v/3//f/9v/2//b/9P/z//P/9P/0//X/9f/1//f/9//3//f/9//3//f/9//4//j/
+P/5//n/+P/4//j/9v/3//j/+P/6//r/+v/6//j/+f/6//r/+v/6//v/+//9//7/////
//3//f/9//7/AQABAAEAAgACAAMABQAGAAYABgAGAAYABgAIAAkACQAHAAcACAAIAAoA
CwALAAsACQAJAAkACQAJAAkACQAJAAoACgAKAAoACAAIAAgABgAHAAgABwAHAAYABQAE
AAQAAgABAAAA///////////+//z//P/7//r//P/7//v/+//5//n/+v/6//r/+v/5//n/
+v/6//r/+v/5//n/+f/5//v/+v/6//n/+f/5//r/+v/4//j/+P/4//j/+f/6//v/+v/5
//j/9//3//j/+f/6//n/+P/4//f/+f/5//n/+f/4//j/+f/5//f/+P/4//j/+f/5//j/
+P/3//f/9//4//j/+P/4//f/+f/5//n/+v/7//r/+P/3//j/+f/6//v/+//7//v//P/6
//r/+v/5//n/+v/7//3//f/8//r/+f/6//v/+//8//v/+v/5//j/+v/7//v/+f/5//r/
+v/7//n/+f/5//n/+//6//n/+f/4//n/+f/4//r/+v/6//r/+v/6//r/+v/4//n/+f/4
//r/+v/6//r/+v/6//v/+//4//j/+P/3//j/+f/7//z/+v/6//r/+f/7//r/+v/6//r/
+v/5//n/+f/5//v/+//7//v/+f/5//n/+f/5//n/+f/5//n/+v/6//r/+f/5//n/+f/6
//v//v////3//f///////f/9//3//f///wEAAgADAAUACAAKAAoACwAMAA4ADgAMAAsA
CwAMAA4ADQAMAAsACQAJAAkACQAGAAUAAgD+//z//P/7//v/+v/6//r/+f/5//n/+f/5
//n/+f/5//j/+P/4//b/9v/4//j/+P/4//b/9v/2//T/8f/u/+z/6v/q//D/AQAWADEA
TQBsAI8AtADRAOoA/wD7AM8AlwBjACwABAD4/wAABwAHAAMA///8//v/9//1//f/+f/4
//j/9f/0//P/8//0//T/9P/0//b/9v/2//b/9P/0//T/9P/1//X/9f/1//X/9P/0//T/
9v/2//b/9//1//X/9f/2//T/9P/0//T/9f/1//b/9//3//b/9v/2//b/9f/1//b/9v/3
//f/9//1//X/9f/1//f/9//3//f/+P/4//j/+f/5//j/+P/4//j/+f/6//r/+P/4//j/
+P/6//v//P/8//7//v///////f/+//////8BAAEAAQACAAEAAQABAAIABAAFAAcACAAG
AAYABgAGAAYACAAJAAkACQAJAAoACgAKAAsACwALAAsACwALAAsACwALAAsACwAKAAoA
CgAKAAoACgAKAAgABgAGAAQAAwAEAAMAAgACAAAA///+//3//P/9//7//v/8//z/+//6
//r/+f/5//n/+f/5//r/+v/4//j/9//3//j/+P/4//j/+f/5//n/+f/3//b/9v/1//f/
9//4//j/9v/2//b/9v/2//f/+P/5//n/+f/5//n/9//2//X/9P/2//b/9//3//f/9//3
//f/9v/2//f/9//3//j/+P/4//f/9//2//b/9//3//f/+P/4//j/+P/3//f/9//3//j/
/P/8//v/+//5//n/+f/5//n/+f/5//r/+v/6//r/+f/6//r/+v/7//r/+v/5//n/+f/5
//j/+P/6//r/+v/6//j/+f/5//f/+f/6//r/+//5//n/+f/5//n/+P/3//f/+v/7//v/
+v/4//j/+P/4//r/+v/6//r/+v/7//v/+v/4//j/+P/4//r/+v/7//v/+v/4//r/+P/4
//j/+P/5//n/+f/5//n/+f/5//n/+//7//v/+//5//n/+f/5//n/+v/6//r/+f/5//n/
+f/3//f/+f/5//v/+//9//3/+//7//v/+//9////AAABAAMABgAIAAgABwAIAAoACgAM
AAsACwAMAAwACwAKAAkABQAFAAUABQAGAAUAAgD+//z//P/7//v/+v/6//r/+f/5//n/
+f/5//f/9//3//b/9//4//f/+P/2//b/9v/2//b/+P/4//b/9f/y/+7/6v/o/+7/+f8I
AB0ANwBQAG0AigCpAMYA2wDpANsArwCBAE4AFAD0//D/9//9/////f/+/////f/5//f/
9//4//j/9//2//X/9f/2//b/9v/2//b/9v/2//b/9v/2//b/9v/1//X/9f/1//T/8v/x
//D/8v/0//b/+f/4//f/9v/2//f/+P/5//r/+P/3//f/9//5//j/+P/4//j/9//3//j/
+P/5//n/+f/5//n/+f/5//n/+f/5//n//P/8//z//f/9//z//P/8//r/+//8//z//P/8
//z//P/6//v//P/8//7//v///////f/+//////8AAAEAAgAEAAUABQAFAAYABAAFAAcA
CAAKAAoACgAKAAoADAANAA0ACwALAAwADAAMAA0ADQANAAsACwALAAsADQANAA0ADQAK
AAoACgAKAAoACgAKAAgACAAIAAYABQAEAAMAAgACAAQAAwACAAEAAQABAAEAAAD+//7/
/f/8//z/+//7//v/+f/5//r/+v/6//r/+f/5//j/+P/4//j/+f/5//n/+f/7//r/+v/5
//f/9//4//j/+P/4//j/+P/3//f/9//3//f/9//3//f/9v/2//b/9v/2//b/9//3//n/
+f/5//n/9v/2//f/9//5//r/+v/6//v/+//6//r/+f/5//n/+v/7//z//f/9//v/+//7
//z//P/8//v/+//9//3//f/9//v/+//7//z//v/+//7//f/6//r/+v/7//z//P/7//v/
/f/9//z//P/6//r/+v/6//r/+//7//n/+f/6//r/+//7//v/+//7//3//P/7//v/+//7
//r/+P/5//r/+//8//r/+v/6//r/+v/7//v/+v/6//r/+v/6//j/+P/5//n/+f/6//v/
+//5//n/+v/6//r/+v/6//n/+//7//r/+P/4//j/+P/7//v/+//7//v/+//7//v/+f/5
//n/+f/7//v/+//7//n/+v/6//r/+//7//v/+//7//v//f/9//v/+//9//3/////////
///9////AAABAAUACAAKAAoACwAMAA4ADgAMAAsACwAMAA4ADQAMAAsABwAHAAcABwAI
AAcABAAAAPz//P/7//v/+v/6//r/+f/7//v/+//7//n/+f/5//j/+P/4//b/9v/4//j/
+P/4//j/9v/2//j/9f/y//D/7P/q/+7/+/8MACUAQwBeAHsAnAC9ANYA6wDzANkApwB3
AEIAEAD0//b//f8DAAMAAQD8//n/+f/9//v/9//4//r/+f/4//f/9//4//j/+P/4//f/
9v/1//T/9v/2//b/9v/3//f/9//3//f/9v/2//b/+P/4//j/+f/3//f/9//4//b/9v/2
//b/9v/3//n/+//5//j/+P/4//r/+f/5//r/+f/5//j/9//5//n/+f/5//n/+f/5//n/
+v/6//r/+//7//r/+v/6//r/+//8//z//P/8//z//P/8//3//v/+//7//v//////AQAC
AAMAAwACAAEAAAAAAAMAAwADAAQABAAFAAcACAAIAAgACAAIAAgACgALAAsACQAJAAoA
CgAMAA0ADQANAA0ADQANAA0ADQANAA0ADQAMAAwADAAMAAoACgAKAAgACgAKAAgABwAI
AAcABgAGAAQAAwACAAEAAQABAAEAAAD+//7//f/8//7//f/9//3/+//7//z//P/+//7/
/f/9//z//P/8//z/+//7//v/+//9//z//P/7//n/+f/6//r/+v/6//r/+v/7//v/+//7
//v/+//7//v/+v/6//r/+v/6//r/+//7//n/+f/5//n/+f/6//z//f/8//z/+//6//v/
+//6//r/+//7//v//P/8//z//P/7//3//f/9//7////+//z/+//9//3//f/9//3//f/9
//7//P/8//z/+//8//z//P/9//z//P/7//v/+//7//r/+v/8//z//P/8//r/+//7//n/
+//8//z//f/7//v/+//7//3//P/7//v/+v/7//v/+v/6//r/+v/6//z//P/8//z/+v/7
//v/+v/6//r/+v/6//r/+v/7//v/+v/6//r/+f/7//v//P/8//r/+v/6//n/+f/5//n/
+f/5//r/+v/6//r/+P/6//r/+v/6//r/+f/5//n/+f/5//n/+f/5//v/+//7//v/+f/5
//n/+f/7//z//P/8//r/+f/4//f/+f/5//v/+//7//v//f/9//3//f/9//3//f///wAA
AQADAAYACAAIAAkACgAMAAwADgANAA0ADgANAAsACQAHAAcABwAHAAcABgAFAAIA/v/8
//z/+//7//r/+v/6//n/+f/5//n/+f/5//n/+f/4//j/+P/2//b/9v/2//b/9v/4//j/
+P/2//X/8P/s/+r/6P/s//n/CAAdADkAWABzAJQAtwDUAOkA9wDlALUAfwBIABIA9P/2
//3/AwAFAAEA/v/7//n/9//1//f/+P/6//f/9v/1//X/9P/0//T/9P/2//b/9v/2//T/
9P/0//T/9//3//f/9//1//T/9P/0//T/9P/0//X/9f/1//X/9v/2//b/9v/2//X/9f/2
//f/9//2//b/9v/2//X/9f/2//j/+f/5//n/9//3//f/9//3//f/9//3//j/+P/4//n/
+f/4//j/+P/6//v//P/8//r/+v/6//r//P/9//7//v/+//7///////3//v//////////
////AAADAAMAAwAEAAIAAwAFAAYABgAGAAYABgAEAAYABwAHAAkACQAKAAoACAAJAAkA
CQALAAsACwALAAsACwALAAsACAAIAAgACAAKAAoACgAIAAYABgAEAAMABAADAAIAAgAC
AAEAAAD///3//f/9//z//P/8//v/+v/6//n/+f/5//n/+f/6//r/+v/6//n/+f/2//b/
9v/2//n/+f/5//n/+f/4//j/9//3//f/+P/4//j/+P/4//j/9//3//f/9//5//n/+f/5
//b/9v/2//b/+P/4//n/+f/3//f/9//3//b/9v/3//f/+f/6//r/+v/6//n/9//2//n/
+f/5//r/+v/6//r/+f/5//n/+f/6//r/+v/5//n/+f/5//n/+f/7//v/+//8//z//P/8
//v/+P/4//j/+f/8//z/+//7//n/+f/4//j/+v/6//r/+v/6//v/+//5//n/+v/6//v/
/f/9//3//f/8//r/+P/3//j/+f/5//j/+P/4//j/+P/4//j/+P/4//r/+//7//r/+v/6
//r/+v/6//r/+v/4//j/+P/4//f/9//3//f/+f/5//n/+f/3//f/9//3//n/+f/5//n/
+f/6//r/+v/3//f/9//3//f/9//5//n/+v/7//7////+//3//P/7//z///8BAAMAAwAG
AAgACAAJAAoADAAMAAoACQAJAAoACgAJAAgABwAHAAcABwAHAAQAAwAAAPz//P/8//v/
+//4//j/+P/3//f/9//3//f/9//3//f/9v/2//b/9P/0//b/9v/2//b/9P/2//T/8v/v
/+7/7P/o/+r/8v///xIAKwBHAGQAhQCqAMkA4gD3APcA0QCbAGkAMgAEAPb/+v8DAAcA
AwD///z/+f/3//X/9//5//j/+P/1//T/8//z//L/8v/y//L/9P/0//T/9P/y//L/8v/y
//X/9f/1//X/9f/0//T/9P/y//L/8v/z//X/9f/1//b/9P/0//T/9P/1//X/9v/3//X/
9P/0//T/9v/1//X/9v/2//f/9//3//X/9f/1//X/9//3//f/9//2//b/9v/3//f/9v/2
//b/+P/5//r/+v/4//j/+P/4//j/+f/6//r/+v/6//v/+//7//z//f/9/////////wAA
////////AAACAAMABQAGAAQABAAEAAQABAAGAAcABwAJAAkACgAKAAkACQAIAAcACQAJ
AAkACQAJAAkACQAJAAoACgAKAAoACQAIAAcABAAFAAYABQAFAAQAAwACAAIAAAD///7/
/f/7//v/+//6//r/+v/5//j/+P/3//f/9//5//n/+v/6//j/+P/3//f/9v/2//b/9v/3
//f/9//3//f/9v/2//X/9f/1//b/9v/2//b/9v/2//X/9f/1//X/9f/1//X/9f/2//b/
9v/2//b/9v/3//f/9f/1//X/9f/0//T/9f/1//X/9v/2//b/9f/1//T/9P/3//f/9//4
//b/9v/2//X/9//3//f/+P/4//j/9//3//f/9//3//f/9//3//f/+P/4//j/+P/3//j/
+P/4//n/+v/6//n/+f/3//f/9v/2//j/+P/4//j/9v/3//f/9f/1//b/9v/3//n/+f/5
//n/9//2//X/9f/4//n/+f/4//j/+P/4//j/9v/2//b/9v/2//f/9//2//b/9v/2//b/
9v/2//f/9//2//b/9v/1//X/9f/2//b/+P/4//j/+P/2//b/9v/2//f/9//3//f/9f/1
//X/9f/3//f/9//3//f/9//3//f/9f/2//b/9v/3//f/9//3//f/9//5//n/9//3//n/
+f/7//v/+//7//n/+//8//3/AAAEAAcACAAHAAgACgAKAAoACQAJAAoACgAJAAgABwAD
AAMAAwADAAQAAwAAAPz/+v/6//n/+f/4//j/+P/3//f/9//3//f/9f/1//X/9P/2//b/
9P/0//L/8v/y//L/8v/y//L/8v/x/+7/6v/o/+b/6P/z/wQAGQA3AFQAcwCWALkA1gDt
AP0A6wC5AIUAVAAeAPz/9v/7////BQABAP7//f/5//X/9f/3//b/9P/1//T/8//z//T/
9P/0//T/8//y//H/8P/y//L/8v/y//H/8f/x//H/8//y//L/8v/0//T/9P/1//P/8//z
//T/9v/2//b/9v/z//P/9P/1//X/9P/0//T/9v/1//X/9v/0//X/9f/1//X/9f/1//X/
9f/1//X/9f/2//b/9v/3//f/9v/2//b/9v/3//j/+P/6//r/+v/6//j/+f/6//r/+v/6
//v/+//7//z//f/9//3//f/9//7/AQABAAEAAgABAAEAAgACAAQABAAEAAQABgAIAAkA
CQAIAAcABwAGAAgACQAJAAkABwAHAAcABwAJAAkACQAJAAgACAAIAAgABgAGAAYABAAF
AAYABQAFAAIAAQAAAAAAAAD///7//f/9//3//f/8//r/+v/5//j/+f/5//r/+//6//n/
+f/4//b/9v/1//X/9f/2//f/+P/3//f/9//3//n/+P/4//f/9f/1//b/9v/2//b/9v/2
//f/9//3//f/9f/1//X/9f/0//T/9P/0//L/8v/z//P/9f/1//X/9f/1//b/+P/5//f/
9v/2/w==
         </WaveFormData>
      </LeadData>
      <LeadData>
         <LeadByteCountTotal>10000</LeadByteCountTotal>
         <LeadTimeOffset>0</LeadTimeOffset>
         <LeadSampleCountTotal>5000</LeadSampleCountTotal>
         <LeadAmplitudeUnitsPerBit>4.88</LeadAmplitudeUnitsPerBit>
         <LeadAmplitudeUnits>��V</LeadAmplitudeUnits>
         <LeadHighLimit>2147483647</LeadHighLimit>
         <LeadLowLimit>268435456</LeadLowLimit>
         <LeadID>II</LeadID>
         <LeadOffsetFirstSample>0</LeadOffsetFirstSample>
         <FirstSampleBaseline>0</FirstSampleBaseline>
         <LeadSampleSize>2</LeadSampleSize>
         <LeadOff>FALSE</LeadOff>
         <BaselineSway>FALSE</BaselineSway>
         <ExcessiveACNoise>FALSE</ExcessiveACNoise>
         <MuscleNoise>FALSE</MuscleNoise>
         <LeadDataCRC32>2530448003</LeadDataCRC32>
         <WaveFormData>
DgAOAA4ADgAQABAAEAAQABEAEgATABQAFgAWABYAFgAWABYAFgAWABgAGAAYABgAGAAY
ABgAGAAWABYAFgAWABMAEgARABAADwAOAA0ADAAJAAgABwAGAAQABAAEAAQAAQAAAP//
/v/8//z//P/8//r/+v/6//r/+P/4//j/+P/4//j/+P/4//j/+P/4//j/+P/4//j/+P/4
//j/+P/4//j/+P/4//j/9v/2//b/9v/2//b/9v/2//j/+P/4//j/9v/2//b/9v/2//b/
9v/2//b/9v/2//b/9v/2//b/9v/4//j/+P/4//j/+P/4//j/+P/4//j/+P/6//r/+v/6
//r/+v/6//r/+v/6//r/+v/6//r/+v/6//r/+v/6//r/+v/6//r/+v/6//r/+v/6//z/
/P/8//z/+v/6//r/+v/6//r/+v/6//r/+v/6//r/+P/4//j/+P/4//j/+P/4//r/+v/6
//r/+P/4//j/+P/4//j/+P/4//r/+v/6//r/+v/6//r/+v/6//r/+v/6//j/+P/4//j/
+P/4//j/+P/6//r/+v/6//j/+P/4//j/+v/6//r/+v/4//j/+P/4//r/+v/6//r/+P/4
//j/+P/6//r/+v/6//3//f/8//z/+v/6//r/+v/6//r/+v/6//r/+v/6//r/+f/5//z/
/f8AAAAAAAAAAAQABwAKAAwABwAEAAIAAAADAAQABQAFAAMAAwAFAAgADAAMAAsACAAG
AAYABgAGAAYABgAHAAgABwAEAAEA/v/9//r/+//9//3//f/9//3/+f/4//f/9//4//n/
+v/7//v/+//7//v/+v/5//j/9//5//j/+P/4//r/+//4//T/9/8BAAkAEQAdACkANgBN
AGgAggCeALkAxAC0AJIAbwBbAFcAVABHAC0AHQAcABwAGQAPAAEAAAACAP///P/8//f/
9v/2//X/9P/0//b/9v/2//X/9P/z//L/8f/z//P/8//z//P/8//z//P/8//z//P/8//x
//L/8v/y//L/8v/x//H/9P/0//T/9P/0//T/9P/0//L/8v/y//L/9P/0//T/9P/0//T/
9f/1//X/9f/1//X/8//0//T/9P/0//T/9P/1//X/9v/2//b/9v/2//b/9v/3//f/9//4
//j/+P/4//r/+v/6//r/+//8//3//f/+//3///8AAAEABAAFAAYABgAHAAgACQAKAAsA
DAANAA8AEAARABEAEAAQABAAEQASABIAFAAUABQAFAAVABUAFgAUABQAFAASABQAEgAR
ABEAEAAPAA8ADgANAAwACwAIAAYABgADAAMAAgABAAAA///+//3//P/8//r/+f/5//n/
+f/5//j/+P/3//b/9v/2//T/9P/1//X/9v/2//b/9v/2//b/9v/2//b/9v/1//X/9f/1
//X/9f/1//X/9P/0//X/9f/1//X/9f/1//X/9f/1//T/9P/0//T/9f/1//X/9f/1//X/
9f/1//X/9f/2//b/9v/2//b/9//3//f/9//3//f/9//3//f/9//3//j/9v/2//b/9v/4
//j/+P/4//j/+P/4//f/9//4//j/+P/4//j/+P/4//b/9v/2//f/9//3//f/9//5//j/
+P/4//j/+P/3//f/+P/4//j/+P/4//j/+P/3//f/9//3//f/9//3//f/9//3//f/9//3
//f/9//3//f/9//3//f/9v/2//b/9v/2//b/9v/2//b/9v/2//b/9//1//T/9P/0//X/
9f/1//X/9f/1//b/9v/4//j/9v/2//b/9v/2//b/9P/0//T/9P/2//b/9//3//b/9v/2
//b/9P/0//T/9P/2//b/9v/2//b/9v/3//f/+v/7//z//P/8//z//v////7//v/9//z/
/v/+//7//v/8//v/+//7//3/AAAEAAQAAwAAAAAAAAAAAAAA///+//7//v/+//z/+P/2
//T/8P/y//P/9f/1//X/9f/z//L/7//v/+//7//t/+3/7f/t/+//7//v/+//8f/x//H/
8P/u//D/8P/v/+7/7v/x//f/AQALABUAIwA0AEkAZAB8AJgAsQC2AJ4AfABhAFEASQBE
ADMAHQAVABQAEgANAAUAAQD+//z/+f/4//j/9f/y//T/8//y//L/8v/y//L/8f/v/+//
7//v/+7/7f/s/+v/7v/v//D/8f/v/+//7//v/+3/7v/u/+7/8P/w/+//7//y//L/8v/y
//L/8v/y//L/8P/w//D/8P/w//D/8P/w//D/8P/x//H/7//v/+//7//v//D/8P/w//H/
8v/z//X/8//0//T/9P/0//T/9P/0//X/9f/1//b/9v/2//b/+P/2//b/9v/3//j/+f/5
//r/+//9//7///8CAAMABAAEAAUABgAHAAgABwAIAAkACwAOAA8ADwAOAA4ADgAPABAA
EAASABIAEgASABMAEwAUABMAEgARAA4AEAAOAA0ADQAMAAsACwAKAAkACAAHAAQAAgAC
AP/////+//3//P/7//r/+f/4//j/9v/1//X/9f/1//X/9P/0//P/8v/y//L/9P/0//X/
9f/0//T/9P/0//P/8v/x//D/8v/y//H/8f/x//H/8f/x/+//7//u/+7/8P/x//L/8//x
//H/8f/x/+//7v/u/+7/7//x//L/8//x//H/8f/x/+//7//v//D/8v/y//L/8v/z//P/
8//z//P/8//z//P/8//z//P/9P/0//T/9P/0//T/9P/0//T/9P/0//T/8//x//L/8v/y
//T/9P/0//T/8v/y//L/8//1//X/9f/1//X/9P/0//T/8//y//D/7//x//L/8//0//T/
9P/0//P/8f/x//H/8f/z//P/8//z//H/8f/x//H/8f/x//H/8f/x//H/8f/w//L/8v/y
//L/8P/w//D/8P/x//L/8//1//T/8v/x//D/7f/u//D/8P/w//D/8P/w//D/8P/w//D/
8f/x/+7/7v/u/+7/7v/u/+7/7v/w//D/8P/w//L/8v/z//P/9P/1//b/9v/z//L/8//z
//X/9v/2//b/9v/2//b/9v/4//f/9//3//f/+v/+//7////8//z//P/6//r/+f/4//j/
+P/4//b/9v/0//L/7v/s/+3/7//v/+//7//t/+z/6f/p/+n/6f/p/+n/6f/p/+f/5//n
/+f/6v/r/+z/7P/u/+z/7P/r/+r/5v/l/+v/9f///wkAFwAkADUATgBoAIIAoQC4ALIA
jgBpAE0APQA2AC8AHQAPAAwADgAJAAMA///8//j/9f/0//b/8//s/+r/6f/o/+j/6v/q
/+r/6f/r/+v/6//r/+v/6//r/+v/7f/t/+3/7f/t/+3/7f/t/+v/7P/s/+z/7v/u/+3/
7f/u/+7/7v/u/+7/7v/u/+7/7P/s/+z/7P/s/+z/7P/s/+3/7v/w//H/8P/v/+7/7f/t
/+7/7v/u//D/8P/w//H/8f/y//L/8v/w//D/8P/w//H/8f/x//L/9P/0//T/9v/4//j/
+P/5//r/+//7//z/+//9//7///8CAAMABAAEAAUABgAHAAgACQAKAAsADQAMAA0ADQAM
AA0ADgAQABIAEAASABIAEgASABMAEwAUABIAEgASABAAEgAQAA8ADwAOAA0ADQAMAAsA
CgAJAAYABgAGAAMAAwAAAP///v/9//z/+//6//r/+v/5//n/+f/3//f/9v/2//X/9P/0
//T/9P/0//X/9f/2//b/9v/2//T/9P/0//T/8v/y//H/8f/z//P/8//z//P/8//y//L/
8//z//P/8//z//P/8//z//P/8v/y//L/9P/1//X/9f/1//X/9f/1//X/9f/1//b/+P/4
//j/+P/5//n/+f/5//f/9//3//f/9//3//f/+P/6//r/+v/6//r/+v/6//r/+v/6//r/
+f/7//z//P/8//r/+v/6//r/+v/6//r/+//5//n/+f/5//n/+P/4//j/+P/4//f/9//2
//b/9v/2//j/+P/4//f/9//3//f/9//3//f/9//3//f/9//3//f/9//3//f/9//3//f/
9//2//b/9v/2//b/9P/0//T/9P/2//b/9v/3//f/9v/2//b/9//3//f/9//5//r/+f/4
//f/9v/2//b/9v/2//b/9v/3//f/+P/4//j/+P/4//j/+P/4//b/9v/2//b/+P/4//n/
+f/8//3//v/+//7//v8AAAEAAgACAAEAAAAAAAAAAAAAAAAA////////AQAEAAgACAAF
AAIAAgACAAQABAADAAIAAgACAAIAAAD+//z/+v/2//b/9//5//n/+f/5//f/9v/1//X/
9f/1//X/9f/1//X/9f/1//X/9f/1//X/9f/0//b/9v/0//P/8v/w//P/+f8FAA0AFwAn
ADgASwBmAIIAoAC5AMIAtACOAGsAVQBNAEoAPQAlABkAGAAYABMACwAHAAQAAgD///7/
/v/5//j/+P/3//b/9v/2//b/9v/1//X/9f/1//X/9f/1//X/9f/1//X/9f/1//X/9f/1
//X/8//0//T/9P/2//b/9f/1//b/9v/2//b/9v/2//b/9v/2//b/9v/2//b/9v/2//b/
9v/2//f/9//3//f/9//3//f/+P/4//j/+P/4//j/+f/5//r/+v/6//r/+v/6//r/+f/5
//n/+v/8//z//P/+//7//v/+////AAABAAEAAgABAAMABAAFAAYABwAIAAgACQAKAAsA
DAAPABAAEQATABIAEwATABIAFAAUABUAFgAWABgAGAAYABgAGQAZABoAGgAaABoAGAAY
ABYAFQAVABIAEQARABAADwAOAA0ACgAIAAgABQAFAAQAAwACAAEAAAD///7//v/8//v/
+//7//v/+//6//r/+f/4//j/+P/4//j/+f/5//j/+P/4//j/+P/4//j/+P/4//j/9//3
//f/9//3//f/9//3//b/9v/3//f/9//3//f/9//3//f/9//2//b/9v/2//f/9//3//n/
+f/5//n/9//3//f/+P/4//j/+P/4//f/9//3//f/9//3//f/9//5//n/+f/6//r/+v/6
//r/+P/4//j/+P/6//r/+v/5//n/+v/6//r/+P/4//j/+P/6//r/+v/7//v/+//7//v/
+f/4//j/+P/6//r/+f/5//r/+v/6//r/+v/6//r/+f/3//f/9//3//f/9//3//f/9//3
//f/9//5//n/+f/5//f/9//3//b/9v/2//b/9v/4//j/+P/4//b/9v/2//f/+f/4//j/
+P/3//f/9//3//f/+f/6//b/9P/2//b/9v/2//b/9v/2//b/9v/2//f/9//4//j/+P/4
//j/+P/4//j/+P/4//j/+P/4//j/+f/5//r/+//8//z//v/+/wAAAQACAAIAAQAAAP7/
/v/+//7/AAD///////8BAAQACAAIAAUAAgACAAIABAAEAAMAAgACAAIAAgAAAP7//P/6
//b/9P/1//f/9//5//n/9//2//X/9f/1//X/8//z//P/8//x//H/8f/x//P/8//z//L/
9P/y//L/8//y//L/8//3////CQATACMAMgBDAF4AeACUAK8AvgC2AJYAcwBZAFEAUgBJ
AC8AHQAYABYAEwANAAcABAAEAAEAAAD+//n/+P/4//f/9v/2//b/9v/2//X/9f/1//X/
9f/1//X/9f/1//X/9f/1//X/9f/1//X/9f/1//b/9v/2//b/9v/1//X/9v/2//b/9v/2
//b/9v/2//j/+P/4//j/+P/4//j/+P/4//j/+f/5//n/+f/5//n/+f/6//r/+v/6//r/
+v/7//v//P/8//z//P/8//z//P/9//3//f/+/wAAAAAAAAIAAgACAAIAAwAEAAUABQAG
AAcACQAKAAsACgALAAwADAANAA4ADwAQABEAEgATABUAFgAXABcAFgAYABgAGQAaABoA
HAAcABwAHAAdAB0AHgAcABwAHAAaABwAGgAZABkAFgAVABUAFAAVABQAEwAQAA4ADgAL
AAsACgAJAAgABwAEAAMAAgACAAIAAQABAAEA//////7//v////7//v/+//7//v//////
/P/8//z//P/8//z//P/8//z//P/7//v//f/9//3//f/9//3//P/8//3//f/9//3/+//7
//v/+//9//z//P/8//r/+//7//v//f/9//3//f/7//v/+//8//z//P/8//z//f/9//3/
/f/9//3//f/9//3//f/9//7//v/+//7//v/+//7//v/+//7//v/+//3///8AAAAAAAAA
AAAAAAAAAAAAAAAAAAEA//////////////7//v/+//7//v/9//3/AAAAAAAAAAD+//7/
/v/9//3//f/9//3//f/9//3//f/9//3//f/9//v/+//7//v//f/9//3//P/8//z//P/8
//z//P/8//z/+v/6//r/+//7//r/+v/6//v/+//7//v/+//7//z//P/8//z/+v/6//r/
+v/6//r/+v/6//r/+v/7//v//P/8//z//P/8//z//P/8//r/+v/6//r//P/8//3//f8A
AAEAAgACAAQABAAGAAcABgAGAAUABAAGAAYABgAGAAQAAwADAAMABQAIAAwADAAKAAYA
BQAEAAQABAADAAIAAgACAAIAAAD+//z/+v/2//f/+f/8//3//P/7//j/9v/1//X/9f/1
//X/9f/1//X/9//3//f/9//3//f/9//2//b/9v/0//X/9P/0//n/BQANABUAIwAxAD4A
VwB0AJAAqgC9ALQAlgB2AF8AUwBPAEgAMwAdABcAFgASAA0ACQAHAAQAAgD///7//v/7
//j/+P/3//b/9v/0//T/9P/z//T/9f/2//f/9//3//f/9//2//X/9P/z//X/9f/1//X/
9v/4//n/+v/5//j/9v/1//X/9P/z//L/8//0//X/9v/4//j/+P/4//b/9v/2//b/9P/0
//X/9f/3//f/9//3//f/+P/4//j/+P/4//j/+f/4//j/9//2//f/+P/5//r/+//7//v/
/P/+//7//v8AAP///v/9//3/AAABAAEAAgADAAUABgAHAAgACQAKAAoACwAMAA0ADgAP
ABAAEQATABQAFQAVABQAFAAUABUAFgAWABgAGAAYABgAGQAZABoAGgAaABoAGAAXABQA
EgARABIAEQARABAAEQAQAA8ADAAIAAgABQAFAAQAAwACAAEAAgABAAAAAAD8//v/+//7
//v/+//6//r/+//6//r/+v/6//r/+//7//n/+P/3//b/+P/4//j/+P/6//r/+f/5//f/
9//3//f/9//3//b/9v/1//X/9f/1//f/9//3//f/+f/4//j/+P/3//f/9v/1//f/9//3
//f/9//3//f/+P/3//b/9f/0//f/9//3//f/+f/5//n/+f/5//n/+f/6//j/+P/4//j/
+P/4//j/+P/6//r/+v/5//v//P/8//z/+v/6//r/+v/4//j/+P/5//n/+f/5//n/+//6
//r/+v/4//j/9//3//j/+P/4//j/+P/4//j/9//5//n/+f/5//f/9//3//f/9//3//f/
9//3//f/9//3//X/9f/1//T/9v/2//b/9v/4//j/+P/4//j/+P/4//n/9//4//j/9v/2
//b/9v/0//T/9P/0//b/9v/3//f/9v/2//b/9v/2//b/9v/2//b/9v/2//b/9v/2//f/
9//5//n/+f/4//r/+v/8//3/AAAAAP///v/9//z/+//6//r/+f/5//n//f8AAAQABAAE
AAIAAwAEAAMAAgAAAP7//P/8//z/+v/5//j/9//0//L/8//1//X/9f/1//P/8v/x//H/
8f/x//H/8f/x//H/8//z//P/8//z//P/8//y//L/8v/w/+//7v/u/+3/8//7/wUADwAb
ACoAOwBWAHAAigCpAL4AtACQAG0AVQBHAEIAOQAlABUAFAAUAA8ACQAHAAYABAABAP7/
AAD9//b/9P/z//L/8v/0//T/9P/z//P/8//z//P/8f/x//H/8f/x//H/8f/x/+7/7f/s
/+v/7f/w//L/9P/0//T/8//z//T/9P/0//T/8//y//H/8P/y//L/8v/y//L/8v/y//L/
8v/y//P/8//z//P/8//z//X/9v/2//b/9v/2//b/9//3//j/+P/4//j/+P/4//j/+f/5
//n/+v/6//r/+v/8//z//P/8//3//P/9//3//v8BAAMABAAFAAYABwAIAAgACQAKAAsA
DAALAAwADQAPABAAEQARABAAEgASABMAFAASABQAFAAUABYAFwAXABgAFgAWABYAFAAU
ABIAEQARABIAEQARABAADwAOAA0ACgAKAAoABwAHAAQAAwACAAEAAAD///7//v/8//v/
+//7//v/+//6//r/+//6//r/+v/4//j/+f/5//j/+P/4//j/+P/4//j/+P/4//j/9//3
//X/9f/1//X/9//3//b/9v/3//f/9//3//f/9//3//f/9//2//b/9v/2//f/9//3//f/
9//3//f/9f/1//X/9v/4//j/+P/4//n/+f/5//n/9//3//f/9//4//n/+v/8//z//P/8
//z//P/8//z//P/8//z//P/7//v//P/8//z//P/8//z//P/6//r/+v/7//v/+//7//v/
+//6//r/+v/6//r/+f/5//r/+v/6//r//P/8//z/+//5//n/+f/5//n/+f/5//n/+//7
//v/+//7//v/+//7//n/+f/5//j/+P/4//j/+P/6//r/+v/6//r/+v/6//v/+//6//r/
+v/3//f/9//3//f/9//4//j/+P/4//j/+P/4//j/+P/6//r/+v/6//j/+P/5//n/+P/4
//j/+P/4//j/+P/4//j/+P/4//j/+v/6//v/+//8//3//v/+/wAAAAACAAMAAgACAAEA
AAAAAAAAAAAAAAAA////////AwAGAAoACgAHAAQABAAEAAYABgAFAAQAAgACAAIAAAD+
//z/+v/2//b/9//5//n/+f/5//f/9v/3//f/9//3//X/9f/1//X/9f/1//X/9f/1//X/
9f/0//T/9P/0//X/9P/y//X//f8FAA0AGwApADgATQBqAIQAogC7AMIArgCIAGcAUwBP
AEwAOwAjABkAGgAYABMADQAJAAYABAABAAAA/v/7//j/+v/5//j/+P/4//j/+P/3//f/
9//3//f/9//3//f/9//3//f/9//3//f/9//3//f/9f/2//b/9v/4//j/9//3//j/+P/4
//j/+P/4//j/+P/6//r/+v/6//r/+v/6//r/+v/6//v/+//7//v/+//7//n/+v/6//r/
+v/6//r/+//7//z//P/8//z//P/8//z//f/9//3//v/8//z//P/+/wAAAAAAAAEAAgAD
AAMABAADAAUABgAHAAgACQAKAAoADQAOAA8AEAARABIAEwAVABQAFQAVABQAFgAWABcA
GAAYABoAGgAaABgAGQAZABoAHAAcABwAGgAaABgAFwAXABYAFQAVABQAEwASABEADgAM
AAwACQAJAAgABwAGAAUABAADAAIAAgAAAP/////////////+//7//f/8//z//P/+//7/
//////7//v/+//7/AAAAAAAAAAAAAAAA//////3//f/9//3/+//7//r/+v/9//3//f/9
//v/+//7//v/+//6//r/+v/6//v/+//7//3//f/9//3//P/7//r/+v/6//r/+v/6//z/
/f/+/////f/9//3//f/7//v/+//8//z//P/8//z//P/8//z//P/8//z//P/7//v//P/8
//z//P/8//z//P/9//7///8BAP/////////////+//7//v/+//7//f/9//7//v/+//7/
/P/8//z/+//9//3//f/9//3//f/9//3//f/9//3//f/9//3//f/9//3//f/9//z//P/8
//z//P/8//z//P/8//z//P/8//3//f/8//z//P/9//3//f/9//v/+//8//z//P/8//z/
/P/9//3//f/9//3//f/8//z//P/8//z//P/8//z//P/8//z//f/9//r/+v/6//r//P/8
//z//P/8//z//P/8//z//P/9//3//v///wAAAAACAAIABAAFAAYABgAFAAQAAgACAAIA
AgACAAEAAQABAAMABgAKAAoACQAGAAYABgAGAAYABQAEAAQABAAEAAIAAAD+//z/+P/2
//f/+f/5//v/+//5//j/9//3//f/9//3//f/9//3//f/9//3//f/9v/1//T/8v/2//b/
9P/1//T/9P/1//v/AwALABcAJQA2AEcAYgB+AJgAtQDCALIAkABvAFkATwBOAEEAKwAb
ABoAGAATAA8ACQAGAAQAAQAAAAAA/f/6//r/+f/4//j/+P/4//j/9//1//X/9f/1//f/
9//3//f/9//3//f/9//3//f/9//3//X/9v/2//b/+P/4//f/9//2//b/9v/2//f/+P/5
//r/+P/4//j/+P/4//j/+P/4//j/+P/5//n/+f/5//n/+f/5//r/+v/6//r/+v/6//v/
+//8//z//P/8//z//P/8//v/+//7//z//v/+//7/AAAAAAAAAAABAAIAAwADAAQAAwAF
AAYABwAIAAkACgAKAAsADAANAA4ADwAQABEAEwASABMAEwASABMAFAAWABgAFgAYABgA
GAAYABkAGQAaABgAGAAYABYAGAAWABUAFQAWABUAFQAUABMAEgARAA4ADAAMAAkACQAG
AAUABAADAAIAAQAAAAAAAAD////////9//3//P/8//v/+v/6//r/+v/6//v/+//6//r/
+v/6//r/+v/6//r/+v/6//n/+f/5//n/+f/5//n/+f/4//j/+f/5//n/+f/5//n/+f/5
//n/+P/4//j/+P/5//n/+f/5//n/+f/5//n/+f/5//r/+v/6//r/+v/7//v/+//7//v/
+//7//v/+//7//v//P/8//z//P/8//z//P/8//z//P/8//z/+//7//z//P/8//z//P/8
//z//P/8//z//f/7//v/+//7//v/+v/6//r//P/8//v/+//6//r/+v/6//r/+v/6//n/
+//7//v/+//7//v/+//7//v/+//7//v/+//7//v/+//5//n/+f/4//r/+v/6//r/+v/6
//r/+v/6//r/+v/6//r/+v/6//j/+P/4//j/+P/4//n/+f/4//j/+P/4//r/+v/6//r/
+P/4//j/+P/4//j/+f/5//z//f/+//7/AAAAAAIAAwACAAIAAQAAAAAAAAAAAAAAAAD/
//////8DAAYACgAKAAcABAAEAAQABAAEAAMAAgACAAIAAgAAAPz/+v/4//T/9v/3//n/
+f/5//n/9//2//X/9f/1//X/9f/1//X/9f/1//X/9f/1//X/9f/1//T/9P/0//T/8//y
//T/9//9/wcAEQAdACsAOgBRAG4AigCmALsAvACiAHwAXwBTAFEATAA5ACMAGQAaABYA
DwALAAcABAACAAEAAAD8//v/+v/4//f/9v/2//b/9v/2//X/9f/1//X/9f/1//X/9f/1
//X/9f/1//X/9//3//f/9//3//j/+P/4//j/+P/3//f/+P/4//j/+P/4//j/+P/4//j/
+P/4//j/+P/4//j/+P/4//j/+f/5//n/+f/5//n/9//4//j/+P/6//r/+v/7//n/+v/6
//r//P/8//z//P/9//3//f/+/wAAAAAAAAIAAgACAAIAAwACAAMAAwAEAAUABwAIAAkA
CgALAAwADAAPABAAEQASABMAFAAVABcAFgAXABcAFgAYABgAGQAaABgAGgAaABoAGgAb
ABsAHAAcABwAHAAaABoAGAAXABcAFgAVABUAFAATABIAEQAOAAwADAAJAAkACAAHAAYA
BQAEAAMAAgACAAAA//////////////7//v/9//z//P/8//z//P/9//3//P/8//z//P/8
//z//P/8//z//P/7//v//f/9//3//f/9//3//P/8//v/+//7//v//f/9//3//f/9//z/
/P/8//z//f/9//3//f/9//3//f/9//3//f/+//7//v/+//7/////////////////////
/////////wAAAAAAAAAAAAAAAAAAAAAAAAAAAAAAAP////8AAAAAAAAAAAAAAAAAAAAA
AAAAAAEA//////////8BAAAAAAAAAAAAAAD//////v/+//7//v/+//7//v/9////////
/////////////////////////////////////////////v/+//7//v/+//7//v/+//7/
/v/+//7///////7//v/+//3//f/9//3//////wAAAAD+//7//v/+//7//v/+//7//v/+
///////+//7//v/+/wAAAAAAAAAA/v/+//7//v8AAAAAAQABAAMAAwADAAIABAAEAAYA
BwAKAAoACQAIAAYABgAGAAYABgAFAAUABQAJAAwAEAAQAA0ACgAKAAoADAAMAAsACgAK
AAoACgAIAAYABAACAP7//P/9//////8BAAEA///+//3//f/9//3/+//7//v/+//7//v/
+//7//v/+//7//r/+v/8//z/+//8//z//f8DAA0AFQAfACsAOgBLAGYAggCcALcAxgC6
AJgAdQBhAFkAWABNADUAIQAeAB4AGQATAA8ADgAMAAkACAAIAAMAAgACAAEAAAAAAAAA
AAAAAP//////////////////////////////////AQABAAEAAQD//wAAAAAAAAAAAAD/
////AgACAAIAAgAAAAAAAAAAAAIAAgACAAIAAgACAAIAAgAAAAAAAQABAAEAAQABAAEA
AgAEAAUABgAFAAQAAwADAAUABgAGAAYABgAGAAYABgAHAAcABwAIAAYABgAGAAgACgAK
AAoACwAMAA0ADQAOAA0ADwAQABEAEgATABQAFAAXABgAGQAaABkAGgAbAB0AHAAdAB0A
HAAeAB4AHwAgAB4AIAAgACAAIAAhACEAIgAkACQAJAAiACQAIgAhACEAIAAfAB8AHgAb
ABoAGQAWABQAFAARABEAEgARABAADwAQAA8ADgAOAAoACQAJAAkACwALAAoACgAJAAgA
CAAIAAgACAAJAAkACAAIAAgACAAIAAgACAAIAAYABgAFAAUABQAFAAUABQAHAAcABgAG
AAcABwAHAAcABwAHAAcABwAJAAgACAAIAAcABwAGAAUABwAHAAcABwAIAAkACgAMAAwA
CgAKAA==
         </WaveFormData>
      </LeadData>
      <LeadData>
         <LeadByteCountTotal>10000</LeadByteCountTotal>
         <LeadTimeOffset>0</LeadTimeOffset>
         <LeadSampleCountTotal>5000</LeadSampleCountTotal>
         <LeadAmplitudeUnitsPerBit>4.88</LeadAmplitudeUnitsPerBit>
         <LeadAmplitudeUnits>��V</LeadAmplitudeUnits>
         <LeadHighLimit>2147483647</LeadHighLimit>
         <LeadLowLimit>268435456</LeadLowLimit>
         <LeadID>V1</LeadID>
         <LeadOffsetFirstSample>0</LeadOffsetFirstSample>
         <FirstSampleBaseline>0</FirstSampleBaseline>
         <LeadSampleSize>2</LeadSampleSize>
         <LeadOff>FALSE</LeadOff>
         <BaselineSway>FALSE</BaselineSway>
         <ExcessiveACNoise>FALSE</ExcessiveACNoise>
         <MuscleNoise>FALSE</MuscleNoise>
         <LeadDataCRC32>3922228421</LeadDataCRC32>
         <WaveFormData>
HAAcABwAHAAaABoAGgAaABgAGAAYABgAFwAWABUAFAASABIAEgASABEAEAAPAA4ADQAM
AAsACgAJAAgABwAGAAQABAAEAAQAAwACAAEAAAAAAAAAAAAAAP7//v/+//7//v/+//7/
/v/+//7//v/+//7//v/+//7/AAAAAAAAAAD+//7//v/+/wAAAAAAAAAAAAAAAAAAAAAA
AAAAAAAAAAAAAAAAAAAAAAAAAAAAAAACAAIAAgACAAIAAgACAAIAAgACAAIAAgAEAAQA
BAAEAAQABAAEAAQABgAGAAYABgAGAAYABgAGAAYABgAGAAYACAAIAAgACAAGAAYABgAG
AAYABgAGAAYABgAGAAYABgAEAAQABAAEAAYABgAGAAYABgAGAAYABgAEAAQABAAEAAQA
BAAEAAQABAAEAAQABAAEAAQABAAEAAQABAAEAAQABAAEAAQABAAEAAQABAAEAAIAAgAC
AAIABAAEAAQABAACAAIAAgACAAQABAAEAAQAAgACAAIAAgACAAIAAgACAAIAAgACAAIA
AgACAAIAAgAEAAQABAAEAAIAAgACAAIABAAEAAQABAAEAAQABAAEAAIAAgACAAIABAAE
AAQABAACAAIAAgACAAIAAgACAAIAAwADAAMAAwABAAEAAQABAAMAAwADAAMAAwADAAQA
BgAFAAUABQAFAAYACQALAAwACwAKAAkACAAHAAcABwAIAAgABwAEAAIAAQD8//j/+P/4
//n/+v/8//v//P/9//7/AAD+//3//P/7//v//v////7/AAAAAP///v/+//7//v/9//3/
/f/9//3//v/+//7//f/9//3//f//////////////AQAEAAsAFQAiADIASABfAHAAfgCE
AHwAWwAjAOH/n/9i/yv/Cf8C/wX/E/8x/1f/bf9+/5b/rf+//83/2f/j/+r/8P/2//z/
/v8BAAIAAwADAAMABAAEAAQABQAGAAcABwAIAAkACQAIAAgACQAJAAkACQAJAAkACQAL
AAsACwALAAoACgAKAAoACwALAAsACwALAAwADAAMAA8ADwAPAA8ADwAPABAAEAAQABAA
EAAQABAAEAAQABAAEAAQABAAEAASABMAEwAUABIAEgATABMAFQAWABYAFgAXABcAFwAY
ABYAFgAXABcAGQAaABoAGwAbABsAGwAcABwAHAAcAB0AHQAdAB0AHQAdAB0AHQAcABwA
HAAbABoAGwAbABoAGQAZABgAGAAYABcAFwAVABUAFAATABMAEgARABEAEAAPAA0ADAAL
AAoACgAJAAgACAAHAAcABwAHAAQABAAEAAMAAwADAAMAAgACAAMAAwADAAEAAQABAAEA
AgACAAIAAgADAAMAAwACAAIAAgACAAIAAgACAAIAAgAEAAQABAAEAAIAAgACAAIAAgAC
AAIAAgACAAIAAwADAAMAAwADAAMAAwADAAMAAwAFAAUABgAGAAQABAAEAAQABgAGAAYA
BwAFAAUABQAFAAcABwAHAAcABQAFAAYABgAGAAYABgAGAAgACAAHAAcABwAHAAcABwAF
AAYABgAFAAcABwAHAAcABQAFAAUABQAGAAYABwAHAAYABgAGAAYABAAFAAUABQAEAAQA
BAAEAAQAAwADAAQABAAEAAQABAAEAAMAAwADAAEAAQABAAEAAQABAAEAAQABAAEAAQAB
AAAAAAABAAEAAAAAAAEAAQABAAAAAAABAAMAAwADAAIAAgACAAIAAgACAAIAAgACAAIA
AgACAAEA//8AAAAAAAACAAIAAAAAAAAAAAAAAAAAAgACAAIAAgAAAAAAAAAAAAAAAAD/
////AQABAAEAAQD/////////////////////AgAEAAUABQAFAAUABQAHAAgACAAIAAgA
BgAGAAQAAwAEAAQABQAFAAMAAgD///r/9v/2//b/9//4//r/+//8//3//v/+//z/+//6
//n/+f/8//3//v8AAAAA///+//7/AAAAAP////////////8AAP7//v//////AQABAAEA
AQABAAEAAQADAAgADwAXACQANgBIAF0AbgB8AIIAegBdACkA6f+r/27/P/8n/x7/If8x
/03/Z/91/4b/nv+3/8n/1//j/+3/9P/6//7/AgAGAAUABgAHAAcACQAKAAoACgALAAwA
DQANABAAEQARABAADwAPAA4ADQAPAA8ADwAPAA8ADwAPAA8AEAAQABAAEAARABEAEQAR
ABEAEgASABIAEQARABEAEQARABEAEgASABQAFAAUABQAFAAUABQAFAAUABQAFAAUABQA
FQAVABYAFgAWABcAFwAVABYAFgAWABkAGQAZABoAGgAaABsAGwAbABwAHAAdAB0AHQAd
AB4AHAAcABwAHQAdAB0AHQAdAB0AHQAdABwAHAAcABsAGgAZABkAGAAXABcAFgAWABYA
EwATABEAEQAQAA8ADwAOAA8ADwAOAA0ADQAMAAsACgAKAAkACAAIAAcABwAHAAcABgAG
AAYABQADAAMAAwACAAQABQAFAAUAAwADAAMAAwAEAAQABAAEAAMAAwADAAIAAgACAAIA
AgACAAIAAgACAAIAAgACAAIAAgACAAIAAgACAAIAAgACAAQABAAFAAUAAwADAAMAAwAD
AAMAAwADAAUABQAGAAYABAAEAAQABAAEAAQABAAFAAUABQAFAAUAAwADAAMAAwAFAAUA
BgAGAAYABgAGAAYABgAGAAUABQAFAAUABQAFAAQABAADAAEAAgADAAQABQADAAMAAwAD
AAIAAgADAAMABAAEAAQABAADAAMAAgABAAIAAgACAAIABAADAAMABAADAAIAAQAAAAIA
AQABAAEAAQABAAEAAQABAAEAAQABAAEAAQABAAEAAAAAAAEAAQAAAAAAAQABAAEAAAAA
AAEAAQABAAEAAAD+//7//v/+/wAAAAAAAAAAAAACAAAAAAAAAAAAAAAAAAAAAAAAAAAA
AAAAAAAAAAD/////AQABAAEAAQD///////////3//f/9//3/AAACAAMAAwADAAMAAwAF
AAYABgAGAAYABgAGAAQAAwAAAAAAAQABAAAAAAD+//r/9v/2//b/9//4//r/+//8//3/
/v/+//z/+//6//n/+f/8//3//v8AAAAA///+//7//v/+//3//f////////8AAP7//v//
//////////////////////8BAAIABwARABwAKgA8AFEAZAB2AIIAggBxAEkADQDN/5D/
W/85/yz/K/81/0n/X/9x/37/kv+r/7//zf/Z/+X/7v/0//j//v8EAAUABgAHAAcACQAK
AAoACgALAAwADQANAAwADQANAAwADAANAA0ADQAPAA8ADwAPAA8ADwAPAA8AEAAQABAA
EAAPAA8ADwAPABEAEgASABIAEQARABEAEQARABEAEgASABIAEgASABIAEgASABIAEgAS
ABIAEgASABIAEwATABQAFAAUABUAFQAVABYAFgAWABcAFwAXABgAGAAYABkAGQAXABgA
GAAZABsAGwAbABwAGgAaABoAGwAbABsAGwAbABsAGwAbABoAGAAYABcAFgAXABcAFgAV
ABUAFAAUABQAEwATABEAEQASABEAEQAQAA8ADwAOAA0ACwAKAAkACAAKAAkACAAIAAcA
BwAHAAcABgAGAAYABQAFAAUABQAEAAQABQAFAAUABQAFAAUABQAEAAQABAAEAAUABQAF
AAQABAAEAAQABAAEAAQABAAEAAQABAAEAAQABgAGAAYABgAGAAYABgAGAAQABAAFAAUA
BwAHAAcABwAHAAcABwAHAAUABQAGAAYABgAGAAYABgAGAAYABgAHAAkACQAJAAkABwAH
AAcABwAHAAcACAAIAAgACAAIAAgACAAIAAcABwAHAAcABwAHAAcACAAIAAcABwAHAAcA
BwAHAAcABwAHAAQABAAFAAUABgAGAAYABgAGAAcABwAHAAYABgAGAAYABgAFAAUABgAG
AAYABgAGAAYABQAFAAUABQAFAAUABQAFAAUABQAFAAUABQAFAAUABAAEAAUABQAEAAQA
BQAFAAUABAAEAAUABQAFAAUABAAGAAYABgAGAAQABAAEAAQABAAEAAQAAwAFAAYABAAE
AAQABAAEAAQABAAEAAIAAgACAAIAAgACAAEAAQABAAEAAQABAAEAAQABAAEAAQABAAEA
AQAAAAIAAwADAAMAAwADAAUABgAGAAYABgAEAAQAAgABAAAAAAABAAEA///+//v/9v/y
//L/8v/z//T/9v/3//j/9//4//j/9v/3//b/9f/1//b/9//4//r/+v/5//j/+P/2//b/
9f/1//P/8//z//T/9P/0//X/9f/1//X/9f/1//X/9f/3//n//P8BAAsAGAAoADwAUwBm
AHQAegByAFMAHQDd/53/Xv8r/w3/BP8H/xf/M/9T/2f/dv+O/6X/t//F/9H/2//i/+j/
7P/w//b/9f/2//f/9//5//r/+v/6//v//P/9//3//v///////v/+////////////////
///////////////+//7//v/+//////////////8AAAAAAAABAAEAAQABAAMAAwAEAAQA
AgACAAIAAgACAAIAAgACAAQABAAEAAQAAgADAAMABAAEAAQABQAFAAUABgAGAAYACQAJ
AAkACgAIAAgACQAJAAkACgAKAAsADQANAA0ADgAOAA4ADgAPAA0ADQANAA0ADQANAA0A
DAAMAAwACwAKAAkACQAIAAcABwAGAAYABgADAAMAAQABAAIAAQABAAAA//////7//f/7
//r/+f/4//j/9//2//b/9f/1//X/9f/0//T/9P/z//P/8//z//L/8v/z//P/8//z//P/
8//z//L/8v/y//L/8//z//P/8v/0//T/9P/0//L/8v/y//L/8P/w//D/8P/y//L/8v/y
//D/8P/w//D/8P/w//H/8f/x//H/8f/x//H/8f/x//H/8f/x//L/8v/y//L/8v/y//T/
9P/0//X/9f/1//X/9f/1//X/9f/1//X/9f/2//b/9v/2//b/9v/2//b/9f/1//f/9//3
//f/9f/2//b/9f/3//f/9//3//X/9f/1//X/9v/2//f/9//2//b/9v/2//T/9f/1//X/
9v/2//b/9v/0//P/8//0//T/9P/0//T/9P/z//P/8//z//P/8//z//X/9f/1//X/8//z
//P/8//y//L/8//z//L/8v/z//P/8//y//L/8//z//P/8//y//L/8v/y//L/8v/y//L/
8v/y//L/8v/x//H/8v/y//L/8v/y//L/8v/y//L/8v/y//L/8v/y//L/8v/y//L/8f/x
//H/8f/x//H/8//z//P/8//x//H/8f/x//L/9P/1//X/9f/1//X/9//4//j/+P/4//j/
+P/2//X/9P/0//X/9f/z//L/7//q/+T/5P/k/+X/5v/o/+n/6v/t/+7/7v/s/+n/6P/n
/+f/6v/r/+z/7v/u/+3/7P/s/+z/7P/r/+v/7f/t/+3/7v/u/+7/7//v/+//7//v/+//
8//x//H/8f/0//n/AwAQACAANgBNAF4AbAB0AHIAVwAnAOX/pf9k/yv/A//2/vf+A/8f
/0P/X/9w/4b/nf+v/8H/zf/V/97/5P/q//D/9P/z//T/9f/1//f/+P/4//j/+//8//3/
/f/8//3//f/8//7///////////////////8BAAEAAQABAAIAAgACAAIAAwADAAMAAwAD
AAQABAAEAAUABQAFAAUABwAHAAgACAAIAAgACAAIAAgACAAIAAgACQAKAAsADAAKAAsA
CwAMAAwADAANAA0ADwAQABAAEAAPAA8ADwAQABIAEgATABMAEwAUABQAFQAVABUAFQAW
ABgAGAAYABkAGQAZABkAGQAZABkAGQAYABgAGAAXABYAFwAXABYAFQATABIAEgASABEA
EQAPAA8AEAAPAA8ADgANAA0ADAALAAsACgAJAAgACAAHAAYABgADAAMAAwADAAQABAAE
AAMAAQABAAEAAAAAAAEAAQABAAEAAQABAAEAAAAAAAAAAAABAAEAAQAAAAIAAgACAAIA
AAAAAAAAAAAAAAAAAAAAAAAAAAAAAAAAAAAAAAAAAAAAAAAAAQABAAEAAQABAAEAAwAD
AAMAAwABAAEAAgACAAQABAAEAAQABAAEAAQABQAFAAUABQAFAAcABwAHAAcABQAFAAYA
BgAGAAYABgAGAAYABgAFAAUABQAFAAUABQAFAAYABgAFAAUABQAFAAUABQAFAAUABQAE
AAQABQAFAAQABAAEAAQABAAFAAUABQACAAIAAgACAAIAAQABAAIAAgACAAIAAgACAAEA
AQABAAEAAQABAAEAAQABAAEAAQABAAEAAQABAP7//v///////v/+//////8BAAAAAAAB
AP////////7//v/+//7//v8AAAAAAAAAAP7//v/+//3//f/+//7//v/+//7//v/+//7/
/v/+//7//v/+//z//P/8//z//f/+//7////9//3//f/9//3//f/9//3////////////+
/wAAAQABAAMAAwADAAUABgAGAAYABgAGAAYABAADAAIAAgADAAMA///+//v/9v/z//T/
9f/3//j/+v/7//z/+//8//z/+v/7//r/+f/5//r/+//8//7/AAD///7//v/+//7//f/9
//3//f/9//7//v/+///////9//3//f/9/wEAAQADAAUACgARAB0ALABAAFYAaQB4AIIA
ggBuAEEABQDF/4X/Sv8f/w//EP8X/zH/U/9p/3f/jv+o/7v/y//b/+X/7f/y//b//P8C
AAQABwAIAAkACQAJAAoACgAKAAkACgALAAsADAANAA0ADAANAA8AEAARAA8ADwAPAA8A
DwAPAA8ADwASABIAEgASABMAEwATABMAEgASABEAEAARABEAEQARABMAEwAUABQAFAAU
ABQAFAAUABQAFAAUABQAFAAUABQAFAAVABUAFgAWABYAFwAXABcAGAAYABgAGQAZABkA
GgAcABwAHQAdAB0AHgAeAB8AHQAdAB0AHgAeAB4AHgAfAB8AHwAfAB8AHQAdAB0AHAAe
AB4AHQAcABsAGwAaABkAFwAWABYAFgAXABcAFQAVABIAEQARABAAEQARABAADwARABAA
DwAOAAwACwAKAAoACQAJAAkACQAIAAgACAAHAAcABwAHAAYABAAFAAUABQAFAAUABQAF
AAYABgAGAAYABwAHAAcABgAGAAYABgAGAAQABAAEAAQABAAEAAQABAAEAAQABAAEAAQA
BAAEAAQABgAGAAcABwAFAAUABQAFAAMAAwADAAMABQAFAAYABgAIAAgACAAIAAgACAAI
AAkACQAJAAkACQAJAAkACQAJAAcABwAIAAgACAAIAAgACAAIAAgABwAHAAkACQAJAAkA
BwAIAAgABwAHAAcABwAHAAUABQAFAAUABAAEAAUABQAEAAQABAAEAAQABQAFAAUABAAE
AAQABAAEAAMAAwAEAAQABAAEAAQAAgABAAEAAQADAAMAAwADAAUABQAFAAUAAwADAAMA
AwACAAIAAwADAAIAAgADAAMAAwACAAIAAwADAAMAAwACAAIAAgACAAIAAgACAAIAAgAC
AAIAAgAEAAQABAAEAAQABAAEAAQAAgACAAEAAQABAAEAAQABAAEAAQABAAEAAQABAAEA
AQAEAAYABwAHAAYABQAEAAUACAAIAAgACAAIAAgABgAFAAIAAgADAAMAAgACAAAA/P/2
//b/9v/3//j/+v/7//z///8AAAAA/v/7//r/+f/5//z//f/+/wAAAAD///7//v8AAAAA
//////3//f/9//7//P/8//3//f//////////////AQABAAEABAAJABEAHAAqADwATwBk
AHQAfgB8AG0ARwANAM//kv9b/zn/Kv8n/y//R/9d/23/ev+Q/6v/v//N/9f/4//q//D/
9P/6/wAAAQACAAMAAwAFAAYABgAGAAkACgALAAsACgALAAsACgAKAAsACwALAAsACwAL
AAsADQANAA0ADQAOAA4ADgAOAA0ADQANAA0ADwAQABAAEAAPAA8ADwAPAA8ADwAQABAA
EAAQABAAEAAQABAAEAAQABAAEAAQABAADgAPAA8AEAAQABAAEQARABEAEgASABIAEwAT
ABMAFAAUABQAFQAVABUAFgAWABcAFwAXABcAGAAWABYAFgAXABcAFwAXABcAGQAZABkA
GAAWABYAFQAUABUAFQAUABMAEQAQABAAEAAPAA8ADQANAAwACwALAAoACwALAAoACQAJ
AAgABwAGAAYABQAEAAQAAwADAAMAAwAEAAQABAADAAEAAQABAAAAAAABAAEAAQADAAMA
AwADAAIAAgACAAIAAQABAAEAAAACAAIAAgACAAIAAgACAAIAAgACAAIAAgACAAIAAgAC
AAQABAAEAAQAAgACAAMAAwADAAMAAwADAAUABQAFAAUABQAFAAYABgAEAAQABAAEAAYA
BgAGAAcABQAFAAUABQAFAAUABQAFAAUABQAGAAYABgAGAAYABgAEAAQAAwADAAUABQAF
AAUABQAGAAYABQADAAMAAwADAAUABQAFAAUAAgACAAMAAwAEAAQABAAEAAIAAwADAAMA
BAAEAAQABAAEAAMAAwAEAAQABAAEAAQABAADAAMAAwADAAMAAwADAAMAAwADAAMAAwAD
AAMAAwAAAAAAAQABAAIAAgADAAMAAQAAAAAAAQABAAEAAQAAAAAAAAAAAAAAAAAAAAAA
AAAAAAAAAAD///3//v/+//7//P/+//7//P/8//z//P/6//r/+v/6//r/+v/6//r/+v/6
//n/+f/3//f/9//3//f/9//3//f/9f/1//X/9f/2//j/+f/5//n/+f/5//v//P/8//z/
/P/6//r/+P/3//b/9v/3//f/8//y/+//6v/o/+j/6P/p/+j/6v/r/+z/7//w//D/7v/r
/+r/6f/p/+z/7f/u//D/8P/v/+7/7v/s/+z/6//r/+3/7f/t/+7/7v/u/+//7//v/+//
7//v/+//8f/x//H/9P/9/wcAFAAmADwATwBgAG4AdABoAEUADwDP/5H/VP8j/wf/Av8F
/xX/M/9R/2P/dP+M/6P/s//D/8//1//c/+D/6P/s//D/8f/y//P/8//z//T/9P/0//f/
+P/5//n/+P/5//n/+P/4//n/+f/5//v/+//7//v/+//7//v/+//8//z//P/8//3//f/9
//3//f/+//7//v////////////////8AAAAAAAAAAAAAAAAAAAAAAAAAAAAAAAAAAAAA
AAABAAEAAgAAAAAAAQABAAEAAgACAAIAAwADAAMABAAEAAQABQAFAAcACAAIAAkABwAH
AAcACAAKAAoACgALAAkACQAJAAkACQAJAAkACAAIAAgABwAGAAUABQAEAAMABQAEAAQA
BAABAAEA//////7//f/9//z/+//7//r/+f/5//j/9//2//b/9f/0//T/8f/x//H/8f/w
//D/8P/v/+//7//v/+7/7v/v/+//7//x//H/8f/x//D/8P/w//D/8f/x//H/8P/u/+7/
7v/u/+7/7v/u/+7/7v/u/+7/7v/s/+z/7P/s/+7/7v/u/+7/8P/w//H/8f/v/+//7//v
//H/8f/x//H/8f/x//L/8v/y//L/8v/y//L/8v/y//P/9f/1//X/9f/1//X/9f/1//P/
8//0//T/9v/2//b/9v/4//j/9//3//f/9//3//f/9//4//j/9//5//n/+f/5//f/9//3
//f/+P/4//n/+f/2//b/9v/2//b/9//3//f/+P/4//j/+P/2//X/9f/2//j/+P/4//j/
+P/3//f/9//3//f/9//3//f/9//3//f/9//3//f/9//2//b/9//3//b/9v/3//f/+f/4
//j/+f/5//n/+f/4//j/+P/4//j/+P/4//j/+P/4//j/+P/3//n/+v/6//r/+P/4//j/
+P/6//n/+f/5//n/+f/6//j/+P/4//j/+P/4//j/+P/6//r/+v/6//r/+v/5//n/+f/5
//n/+f/5//n/+f/5//v/+//7//v/+v/8//3//f/9//3//f///wIAAgACAAIAAgACAAAA
///+//7///////3//P/5//T/8P/w//D/8f/y//T/9f/2//f/+P/4//b/9//2//X/9f/4
//n/+v/8//r/+f/4//j/+P/4//f/9//3//f/9//4//j/+P/5//n/+//7//v/+//7//v/
/f///wIACQATAB4ALgBCAFcAagB6AIAAfABjADMA8/+1/3j/Q/8l/xr/Gf8n/0P/X/9x
/4D/lv+t/8H/z//b/+X/7v/0//j//v8AAAEAAgADAAMABQAGAAYABgAHAAgACQAJAAoA
CwALAAoACgALAAsACwALAAsACwALAA0ADQANAA0ADAAMAAwADAANAA0ADQANAA0ADgAO
AA4ADwAPAA8ADwAPAA8AEAAQABAAEAAQABAAEAAQABAAEAAQABAAEAAQABAAEQARABIA
FAAUABUAFQATABQAFAAUABcAFwAXABgAFgAWABcAFwAXABgAGAAZABsAGwAbABwAHAAc
ABwAHQAbABsAGwAbAB0AHQAdABwAHAAcABsAGgAZABkAGAAXABcAFgAWABYAFQAVABMA
EwASABEAEQAQAA8ADwAOAA0ADQAMAAsACgAIAAcABgAGAAUABQAFAAUABAAEAAQAAwAF
AAUABQAEAAQABQAFAAUABQAFAAUABQAGAAYABgAGAAUABQAFAAQABAAEAAQABAAGAAYA
BgAGAAQABAAEAAQABgAGAAYABgAEAAQABAAEAAYABgAHAAcABwAHAAcABwAHAAcABwAH
AAcABwAIAAgABgAGAAYABgAIAAgACAAJAAcABwAHAAcACQAJAAkACQAJAAkACgAKAAoA
CgAKAAoACgAKAAkACQAJAAkACQAJAAkACgAKAAkACQAJAAkACQAJAAkACQAJAAYABgAH
AAcACAAIAAgACAAGAAcABwAHAAYABgAGAAYABgAFAAUABgAGAAYABgAGAAYABQAFAAUA
AwADAAMAAwAFAAUABQAFAAUABQAFAAUABAAEAAUABQAGAAYABwAHAAcABgAGAAcABQAF
AAUABAAGAAYABgAGAAYABgAGAAYABgAGAAYABgAGAAYABgAGAAYABQAFAAUABQAFAAUA
BQAFAAUABQAHAAcABwAHAAgACgALAAsACQAJAAkACwAMAAwADAAMAAwADAAKAAkACAAI
AAkACQAFAAQAAQD8//n/+v/7//3//v8AAAEAAgADAAQABAACAAEAAAD/////AgADAAQA
BgAEAAMAAgACAAIAAgABAAEAAwADAAMABAAEAAQABQAFAAUABQAFAAUABQAFAAcACQAO
ABUAHwAuAEAAVABpAHoAhACGAHgATwAVANX/lf9Y/yv/F/8W/x3/Mf9T/23/ff+S/6z/
v//P/93/5//x//b//P8AAAYABgAHAAgACQAJAAsADAAMAAwADQAOAA8ADwAQABEAEQAQ
ABAAEQARABEAEwATABMAEwATABMAEwATABIAEgASABIAFQAVABUAFQAVABYAFgAWABUA
FQAVABUAFwAXABgAGAAWABYAFgAWABYAFgAWABYAGAAYABgAGAAYABkAGQAaABoAGgAb
ABsAGQAaABoAGgAdAB0AHQAeAB4AHgAfAB8AHwAgACAAIQAhACEAIQAiACIAIgAiACMA
JQAlACUAJQAjACMAIwAiACIAIgAhACAAHwAfAB4AHQAfAB4AHgAeAB0AHQAbABsAGgAZ
ABkAGAAVABUAFAATABMAEgARABAAEgARABAAEAAPAA8ADwAPAAwADAAMAAsADQANAA0A
DAAKAAsACwALAAsACwALAAsADAAMAAwADAALAAsACwAKAAwADAAMAAwADAAMAAwADAAM
AAwADAAMAAwADAAMAAwACgAKAAoACgAMAAwADQANAAsACwALAAsACwALAAsACwALAAsA
DAAMAAwADAAMAAwADAAMAAwADQAPAA8ADwAPAA8ADwAPAA8ADwAPABAAEAAOAA4ADgAO
AA4ADgANAA0ADQANAA0ADQANAA4ADgANAA0ADQANAA0ADQANAA0ADQAOAA4ADwAPAAwA
DAAMAAwACgALAAsACwAMAAwADAAMAAwACwALAAwADAAMAAwADAAMAAsACwALAAsACwAL
AAsACwALAAsACwALAAsACwALAAoACgALAAsACgAKAAsACwAJAAgACAAJAAkACQAJAAgA
CAAIAAgACAAIAAgACAAIAAgACAAIAAcACQAIAAgACAAIAAgACAAIAAgACAAIAAgACAAI
AAgACAAIAAgABwAHAAcABwAHAAcACQAJAAkACQAHAAcABwAHAAoADAANAA0ACwALAAsA
DQAQABAAEAAQABAAEAAOAA0ADAAMAA0ADQALAAoABwACAP7//v/+////AAACAAMABAAF
AAYABgAEAAMAAgABAAEABAAFAAYACAAIAAcABgAGAAYABgAFAAUABQAFAAUABgAGAAYA
BwAHAAkACQAJAAkACQAJAAkACQAMABMAGwAoADgASgBfAHIAggCIAIQAbwBBAAEAwf+E
/0v/J/8c/x3/Kf9D/2P/d/+K/6L/uf/L/9v/5f/t//b//P8CAAgADAANAA4ADwAPABEA
EgASABIAEwAUABUAFQAUABUAFQAUABYAFwAXABcAFQAVABUAFQAXABcAFwAXABoAGgAa
ABoAGQAZABkAGQAZABoAGgAaABkAGQAZABkAGwAbABwAHAAeAB4AHgAeABwAHAAcABwA
HAAcABwAHAAeAB8AHwAgAB4AHgAfAB8AHwAgACAAIAAhACEAIQAiACQAJAAlACUAIwAk
ACQAJQAlACUAJQAmACYAJgAmACcAJwAnACcAJwAnACcAJwAmACYAJgAlACQAIwAjACIA
IQAhACAAIAAgACEAIQAfAB8AHAAbABsAGgAZABkAGAAXABcAFgAVABQAFgAVABQAFAAR
ABEAEQARABAAEAAQAA8ADQANAA0ADAAOAA8ADwAPABEAEQARABEADgAOAA4ADgAPAA8A
DwAOAA4ADgAOAA4ADgAOAA4ADgAOAA4ADgAOAA4ADgAOAA4ADAAMAAwADAAOAA4ADwAP
AA8ADwAPAA8ADwAPAA8ADwARABEAEgASABIAEgASABIAEAAQABAAEQAPAA8ADwAPABEA
EQARAA==
         </WaveFormData>
      </LeadData>
      <LeadData>
         <LeadByteCountTotal>10000</LeadByteCountTotal>
         <LeadTimeOffset>0</LeadTimeOffset>
         <LeadSampleCountTotal>5000</LeadSampleCountTotal>
         <LeadAmplitudeUnitsPerBit>4.88</LeadAmplitudeUnitsPerBit>
         <LeadAmplitudeUnits>��V</LeadAmplitudeUnits>
         <LeadHighLimit>2147483647</LeadHighLimit>
         <LeadLowLimit>268435456</LeadLowLimit>
         <LeadID>V2</LeadID>
         <LeadOffsetFirstSample>0</LeadOffsetFirstSample>
         <FirstSampleBaseline>0</FirstSampleBaseline>
         <LeadSampleSize>2</LeadSampleSize>
         <LeadOff>FALSE</LeadOff>
         <BaselineSway>FALSE</BaselineSway>
         <ExcessiveACNoise>FALSE</ExcessiveACNoise>
         <MuscleNoise>FALSE</MuscleNoise>
         <LeadDataCRC32>2645115563</LeadDataCRC32>
         <WaveFormData>
OAA4ADgAOAA4ADgAOAA4ADgAOAA4ADgANgA2ADYANgA0ADQANAA0ADMAMgAxADAALgAs
ACoAKAAlACQAIwAiACAAHgAcABoAGAAWABQAEgAPAA4ADQAMAAoACAAGAAQAAwACAAEA
AAD+//7//v/+//z//P/8//z/+v/6//r/+v/4//j/+P/4//r/+v/6//r/+P/4//j/+P/4
//j/+P/4//r/+v/6//r/+P/4//j/+P/6//r/+v/6//r/+v/6//r/+v/6//r/+v/8//z/
/P/8//z//P/8//z//v/+//7//v/+//7//v/+//7//v/+//7/AAAAAAAAAAD+//7//v/+
/wAAAAAAAAAAAAAAAAAAAAAAAAAAAAAAAAAAAAAAAAAA/v/+//7//v/+//7//v/+//7/
/v/+//7//P/8//z//P/8//z//P/8//r/+v/6//r/+v/6//r/+v/4//j/+P/4//j/+P/4
//j/+P/4//j/+P/2//b/9v/2//j/+P/4//j/9v/2//b/9v/2//b/9v/2//b/9v/2//b/
9P/0//T/9P/2//b/9v/2//T/9P/0//T/9P/0//T/9P/2//b/9v/2//T/9P/0//T/9P/0
//T/9P/0//T/9P/0//T/9P/0//T/9P/0//T/8//z//T/9P/0//T/8//z//P/8//z//X/
9v/3//f/9//3//v//P/9//3/+//7//v//P/+//////8AAAAAAgACAAEAAwD///v/+f/3
//j/+P/6//r/+v/6//r//P/6//f/9f/w/+//7//w//T/9P/0//L/8//y//L/8v/w/+//
7//v//H/8f/x//H/7//w//D/8P/w//D/8P/w//L/9P/1//n/AQAPACYATQB+AK4A2QD6
AP4A5QDEAKEAeQBJABoA4/+r/3b/QP8W/w//I/9B/2z/k/+t/7//zP/W/93/5P/q//H/
9f/1//b/9v/3//j/+f/6//v//P/8//3//f/9//////8AAAAAAAAAAAAAAQABAAIAAgAC
AAQABAAEAAQABAAEAAUABQAFAAYABgAGAAcABwAHAAgACAAJAAkACQAKAAoACgALAAsA
CwAMAAwADQANAA4ADgAPAA8ADwAQABIAEgASABIAFAAVABYAFAAWABYAFwAYABkAGgAc
AB0AHQAeAB8AIwAkACUAJwAmACcAKAAqACsALAAtAC4ALwAwADEAMgAyADMANAA0ADQA
NAA0ADQANAA0ADQANAAzADMAMQAxADIAMgAxADAALQAsACoAKQAoACcAJgAlACIAIgAf
AB0AGwAZABcAFQATABIAEAAOAAwACwAJAAcABQAEAAIAAgABAAAA///9//z/+//7//r/
+v/6//n/+f/2//b/9v/0//b/9v/2//b/9v/2//b/9f/3//f/9//3//f/9//3//j/9v/2
//b/9v/4//j/+P/4//j/+P/4//n/9//3//f/9//5//r/+v/6//j/+f/5//n/+//7//v/
+//6//r/+v/6//r/+v/6//r/+v/7//v/+//7//v/+//7//v/+//8//z//P/8//z//P/6
//r/+v/6//z//P/8//z/+v/6//r/+f/7//v/+//7//v/+//6//r/+v/6//r/+f/5//n/
+f/5//f/9v/2//b/9//3//f/9//3//f/9v/2//b/9v/1//X/9f/1//X/9f/z//P/8//z
//X/9P/0//T/9P/0//P/8//z//P/8//z//P/8//z//P/8f/x//H/8f/z//L/8v/z//P/
8//z//P/8//z//P/8//z//P/8//y//L/8v/y//L/8v/y//L/8v/y//L/8v/y//L/8v/y
//L/9P/z//P/9P/y//L/8v/x//P/8//z//P/8//0//X/9f/3//f/+f/6//v/+//7//v/
+//8//z//f/9//7/AAACAAIAAQABAP3/+f/3//f/+P/4//r/+v/6//j/+P/4//b/9f/z
//D/7//v//D/9P/0//T/8v/x//D/8P/w//D/7//v/+//7//v/+//7//v//D/8P/w//D/
8P/y//D/8v/0//f//f8FABMALABRAIAAtADjAAQBCgHzANQAsQCBAE8AHgDh/6X/bv86
/xT/Df8d/0H/cv+b/7H/w//Q/9z/4//o/+7/9//5//n/+v/6//v//P/9//7///8AAAAA
AQABAAEAAwADAAQAAgACAAIAAgADAAMABAAEAAQABgAGAAYABgAGAAYABwAHAAcACAAI
AAgACQAJAAkACgAKAAsACwALAAwADAAMAA0ADQANAA4AEAARABEAEgAQABEAEQARABIA
FAAUABQAFAAWABcAGAAWABgAGAAZABwAHQAeACAAIQAhACIAIwAlACYAJwApACoAKwAs
AC4ALwAwADEAMgAzADQANQA2ADYANwA4ADgAOAA4ADgAOAA6ADoAOgA6ADkAOQA3ADcA
NgA2ADUANAAzADIAMAAvACwAKwAqACkAKAAoACUAIwAfAB0AGwAZABcAFgAUABIADgAN
AAsACQAHAAYABAAEAAMAAgABAP///P/7//v/+v/6//r/+f/5//j/+P/4//b/9v/2//b/
9v/2//b/9v/1//X/9f/1//X/9//3//f/+P/2//b/9v/2//b/9v/2//b/9v/2//b/9//3
//f/9//3//n/+v/6//r/+P/5//n/+f/5//n/+f/5//r/+v/6//r/+v/6//r/+v/6//v/
+//7//v/+//7//v/+f/5//r/+v/6//r/+v/6//z//P/8//z//P/8//z//P/8//z//P/7
//n/+f/5//n/+//7//r/+v/4//j/+P/3//n/+f/5//n/+f/4//j/+P/2//X/9P/z//X/
9f/0//T/9v/2//X/9f/1//X/9f/1//P/8//z//P/8//y//L/8v/y//L/8f/x//H/8f/x
//H/8//z//P/8//x//H/8f/x//H/8P/w//H/8//y//L/8v/y//L/8v/y//L/8v/y//L/
8v/y//D/8P/w//D/8f/x//L/9P/z//L/8f/v/+//7//v/+//8//0//X/9f/z//P/9f/2
//f/9//3//f/9f/2//b/9//3//j/+v/8//3//f/+//v/9f/z//P/9P/2//j/+P/4//j/
+P/4//b/8f/v/+z/6//t/+7/8v/y//L/8P/v/+7/7v/u/+7/7f/t/+3/7f/t/+//7//v
//D/7v/u/+7/7v/u/+7/7v/w//P/9//9/wkAHgBBAHAApADbAAQBEgH7ANQAqwB7AEUA
EgDd/6H/cP9E/xb///4H/yH/Tv9//5//s//E/9L/2//g/+b/7//1//f/+P/4//n/+v/7
//z//f/+//7/////////AQABAAIAAgACAAIAAgABAAEAAgACAAQABgAGAAYABgAGAAYA
BwAFAAUABgAGAAgACQAJAAkACAAIAAkACQAJAAoACgAKAAsACwALAAwADgAPAA8AEAAO
AA8ADwAPABAAEgASABIAEgAUABUAFgAWABgAGAAZABoAGwAcAB4AHwAfACAAIQAjACQA
JQAnACgAKQAqACwALQAuAC8AMAAxADIAMwA0ADQANQA2ADYAOAA4ADgAOAA4ADgAOAA4
ADcANwA1ADUANAA0ADMAMgAxADAALgAtACoAKQAoACcAJAAkACEAHwAdABsAGQAXABUA
FAASABAADgANAAsACQAFAAQAAgACAAEAAAD///3//P/7//v/+v/4//j/9//3//j/+P/4
//b/9v/2//b/9v/2//b/9v/1//X/9f/1//X/9f/1//X/9v/0//T/9P/0//T/9P/0//T/
9v/2//b/9//1//X/9f/1//X/9v/2//b/+P/5//n/+f/3//f/9//3//j/+P/4//j/+P/4
//j/+P/4//n/+f/5//v/+//7//v/+f/5//r/+v/8//z//P/8//z//P/8//z/+v/6//r/
+v/8//z//P/7//n/+f/5//n/+f/5//j/+P/4//j/+P/3//f/9//3//f/+f/4//j/+P/1
//X/9f/1//X/9f/0//T/9P/0//P/8//z//P/8//z//X/9f/1//X/8//y//L/8v/0//T/
8//z//P/8//z//P/8//z//P/8//z//P/8//z//P/8v/y//P/8f/x//H/8f/x//L/8v/y
//L/8v/y//L/8v/y//D/8P/w//D/8P/w//D/8P/w/+//7//w//D/8P/w/+//7//v/+//
7//v//D/8f/x//P/8//1//b/9//3//f/9//1//b/9v/3//f/+P/6//z//P/7//v/9//z
//H/8f/y//L/9P/0//T/8v/y//L/8P/t/+v/6P/n/+f/6P/s/+z/7v/s/+v/6v/o/+j/
6P/n/+f/5//n/+f/5//n/+f/6P/o/+j/6P/o/+j/6P/o/+z/7f/z//v/CQAgAEcAeACu
ANsA+AD4ANsAtgCRAGUANQAGAM3/k/9i/zD/Bv///hP/Nf9g/4n/o/+3/8b/0P/Z/97/
5P/r//H/7//w//D/8f/y//P/9P/1//b/9v/3//f/+f/7//v//P/6//r/+v/6//3//f/+
//7//v8AAAAAAAD+//7//v///wEAAQACAAIAAgADAAMAAwAEAAQABQAFAAUABgAGAAYA
BwAHAAcACAAIAAkACQAKAAoACwALAAsADAAOAA4ADgAOABAAEQASABIAFAAUABUAFgAX
ABgAGgAbABsAHAAdAB8AIAAhACMAJgAnACgAKgArACwALQAuAC8AMAAxADIAMgAzADQA
NAA0ADQANAA0ADQANAA0ADQAMwAzADEAMQAwADAALwAuAC0ALAAqACkAKAAnACYAJQAi
ACIAHwAdABsAGQAXABUAEwASABAADgAKAAkABwAFAAMAAgAAAAAA///+//3/+//6//n/
+f/4//j/+P/3//f/9v/2//b/9P/0//T/9P/0//L/8v/y//H/8f/x//H/8f/x//H/8f/y
//L/8v/y//L/9P/0//T/9P/0//T/9P/1//P/8//z//P/8//0//T/9P/0//X/9f/1//X/
9f/1//X/9v/2//b/9v/2//b/9v/2//b/9//3//f/9//3//f/9//3//f/+P/4//j/+P/4
//j/+P/4//j/+P/4//j/+P/4//j/+P/4//f/9//3//f/9//3//f/9v/2//b/9v/2//X/
9f/1//X/9f/1//T/9P/0//X/9f/1//X/9f/1//T/9P/y//L/8f/x//P/8//z//P/8f/x
//H/8f/x//D/8P/w//L/8v/x//H/7//v/+//7//x//H/8f/x//H/8f/x//H/7//u/+7/
7//v/+//7//v/+//7//x//H/8P/w//D/8P/w//D/8P/w//D/8P/w//D/8P/w//D/8P/w
//D/7//v//D/8P/w//D/7//v/+//7//v//H/8v/z//P/8//z//X/9v/3//f/9//3//n/
+v/6//v/+f/6//z//v8AAP/////7//X/8//z//T/9P/2//b/9v/2//b/9v/0//H/7//s
/+v/6//s//D/8P/w/+7/7f/s/+z/7P/s/+v/6//r/+v/6//r/+v/6//s/+z/7P/s/+z/
7v/u/+7/7v/v//P/+/8HAB4APwBuAJ4AywDsAPoA5wDKAKkAgQBTACQA7/+z/3z/Rv8Y
/wv/Gf85/2D/h/+j/7n/yv/Q/9f/4P/o/+//8//z//T/9P/1//b/9//4//n/+v/6//v/
+//7//3//f/+//7//v/+//7//////wAAAAD+/wAAAAAAAAIAAgACAAMAAwADAAQABAAG
AAcABwAHAAYABgAHAAcABwAIAAgACAALAAsACwAMAAoACwALAAwADgAPAA8ADwAOABAA
EAAQABAAEgATABQAFAAWABYAFwAYABkAGgAcAB0AHQAeAB8AIQAiACMAJQAkACUAJgAo
ACsALAAtAC4ALwAwADEAMgAyADMANAA0ADQANAA0ADQANAA0ADQANAAzADMAMQAxADAA
MAAvAC4ALQAsACoAKQAqACkAKAAnACQAJAAhAB8AHQAbABkAFwATABIAEAAOAA4ADQAL
AAkABQAEAAIAAgABAAAA///9//z/+//7//r/+P/4//f/9//4//j/+P/2//b/9v/2//b/
9v/2//b/9f/1//X/9f/1//X/9f/1//b/9v/2//b/9v/2//b/9v/2//b/9v/2//f/9//3
//f/9//3//j/+P/4//j/+f/5//n/+f/5//n/+f/4//j/+P/4//r/+v/6//r/+P/5//n/
+f/5//n/+f/5//n/+f/6//r/+v/6//r/+v/6//r/+v/6//j/+P/4//j/+f/6//v/+//5
//n/+f/5//n/+f/4//j/+v/6//r/+f/3//f/9//3//n/+P/4//j/9f/1//X/9f/1//X/
9P/0//b/9v/1//X/8//z//P/8//z//P/8//z//P/8v/y//L/8v/y//H/8f/z//P/8//z
//H/8f/x//H/8f/x//H/8f/z//L/8v/z//H/8f/x//H/8f/x//H/8f/x//D/8P/w//D/
8P/w//D/8P/w//D/8P/w//D/8v/y//L/8v/y//H/8f/y//D/8P/w/+//8f/x//H/8f/x
//L/8//z//X/9f/3//j/9//3//f/9//3//j/+P/5//v//P/+/wAA///9//z/9//1//P/
8//0//b/+P/4//j/9v/2//b/9P/x/+//7P/r/+v/7P/w//D/8v/w/+//7v/u/+7/7v/t
/+3/7f/t/+3/7f/t/+3/7v/u/+7/7v/u//D/8P/y//T/9//9/wUAFwA2AF8AkgDAAOkA
/gD2ANsAvgCbAG0AOwAEAMf/kf9a/yj/Ev8X/y//W/+I/6X/t//J/9b/3v/j/+j/7v/1
//f/9//4//j/+f/6//v//P/9//7//v////////8BAAEAAgACAAIAAgACAAMAAwAEAAQA
AgAEAAQABAAGAAYABgAHAAkACQAKAAoACAAJAAkACQAKAAoACwALAAsADAAMAAwADQAN
AA0ADgAOAA8ADwAQAA4ADwAPAA8AEgAUABQAFAAUABYAFwAYABgAGgAaABsAHAAdAB4A
IAAhACEAIgAjACcAKAApACsAKgArACwALgAvADAAMQAyADMANAA1ADYANgA3ADgAOAA4
ADgAOAA4ADYANgA2ADYANwA3ADUANQA0ADQAMwAyAC8ALgAsACsALAArACoAKQAmACYA
IwAhAB0AGwAZABcAFQAUABIAEAAOAA0ACwAJAAcABgAEAAQAAwACAAEA///+//3//f/8
//z//P/7//v/+v/6//r/+P/2//b/9v/2//j/+P/4//f/9f/1//X/9f/3//f/9//4//b/
9v/2//b/9//4//n/+v/4//j/+P/5//f/9//3//f/9//4//j/+P/4//n/+f/5//n/+f/5
//n//P/8//z//P/8//z//P/8//r/+//7//v/+//7//v/+//7//v//P/8//z//P/8//z/
+v/6//r/+v/6//r/+v/6//r/+v/6//n/+//7//v/+//7//v/+v/6//j/+P/4//f/9//3
//f/9//5//j/+P/4//f/9//3//f/9//3//b/9v/0//T/8//z//X/9f/1//X/8//z//P/
8//1//T/9P/0//L/8v/x//H/8f/x//H/8f/x//H/8f/x//H/8f/x//H/8f/w//L/8v/y
//L/8v/y//L/8v/y//L/8v/y//L/8v/y//L/8v/y//H/8f/y//D/8P/w/+//7//v/+//
7//z//T/9f/1//T/8//0//T/9//3//f/9//3//j/+P/5//f/+P/6//z//v/9//3/+f/1
//P/8//0//T/9v/2//b/+P/4//j/9v/x/+//7P/r/+v/7P/w//D/8P/u/+3/7P/s/+z/
7P/r/+v/6//r/+v/6//r/+v/7P/u/+7/7v/u/+7/7P/s/+7/7//z//v/BwAcAD0AagCg
ANUA/gAOAfsA1ACtAH8ASQAWAN3/n/9q/zz/EP/5/gH/Hf9M/3//n/+v/8D/zv/X/9z/
4v/r//P/8//0//T/9f/2//f/+P/5//r/+v/7//v/+//9//3//v/+//7//v/+//3//f/+
//7/AAACAAIAAgAEAAQABAAFAAMAAwAEAAQABgAHAAcABwAGAAYABwAHAAcACAAIAAgA
CQAJAAkACgAKAAsACwAMAAwADQANAA0ADAAOAA4ADgAQABIAEwAUABQAFgAWABcAFgAX
ABgAGgAbABsAHAAdACEAIgAjACUAKAApACoALAArACwALQAuAC8AMAAxADIAMgAzADQA
NAA0ADQANAA0ADQANAA0ADQAMwAzADEAMQAuAC4ALQAsAC0ALAAqACkAJgAlACQAIwAg
ACAAHQAbABkAFwAVABMAEQAQAA4ADAAKAAkABwAFAAMAAgAAAAAA///+//3/+//8//v/
+//6//j/+P/3//f/9v/2//b/9P/0//T/9P/0//T/9P/0//P/8//z//P/8//z//P/8//0
//T/9P/0//T/9P/0//T/9P/0//T/9P/1//X/9f/1//X/9f/2//b/9v/2//f/9//3//f/
9//3//f/+v/6//r/+v/6//r/+v/6//r/+//7//v//f/9//3//f/7//v//P/8//z//P/8
//z//v/+//7//v/8//z//P/8//z//P/8//v/+f/5//n/+f/7//v/+v/6//j/+P/4//f/
9//3//f/9//5//j/+P/4//X/9f/1//X/9f/1//T/9P/2//b/9f/1//X/9f/1//X/9f/1
//X/9f/z//L/8v/y//T/9P/z//P/8//z//P/8//z//P/8//z//P/8//z//P/8f/w//D/
8f/z//P/8//z//P/8//z//P/8f/z//L/8v/y//L/8v/y//L/8v/y//L/8v/y//L/8v/y
//L/8v/y//H/8f/y//L/8v/y//H/8f/x//H/8f/z//T/9f/1//X/9f/3//j/+f/5//n/
+f/5//r/+v/7//v//P/+/wAAAAD/////+//3//X/9f/2//b/+P/4//j/+P/4//j/9v/z
//H/7v/t/+3/7v/y//L/8v/w/+//7v/s/+z/7P/r/+3/7f/t/+3/7f/t/+3/7v/u/+7/
7v/u/+7/7v/u//D/8//3/wEADwAsAFMAhAC4AOMA/gD6AN0AugCXAGcANwAIAM//k/9i
/y7/Cv8H/x3/Qf9u/5P/q/+//87/1v/b/+L/6v/x//X/8//0//T/9f/2//f/+P/5//z/
/P/9//3/+//9//3//v/+//7//v/+//////8AAAAAAAACAAIAAgAEAAQABAAFAAMAAwAE
AAQABAAFAAUABQAGAAYABwAHAAcACAAIAAgACwALAAsADAAKAAsACwAMAAwADQANAA0A
DgAQABAAEAAQABIAEwAUABQAFgAWABcAGAAZABoAHAAfAB8AIAAhACEAIgAjACUAJgAn
ACgAKgAtAC4ALwAwAC8AMAAxADIAMgAzADQANAA2ADYANgA2ADQANAA0ADQANQA1ADMA
MwAwADAALwAuAC0ALAAqACkAKAAnACYAJQAiACIAHwAdAB0AGwAZABcAEwASABAADgAM
AAsACQAHAAUABAACAAIAAQAAAP///f/+//3//f/8//r/+v/5//n/+v/6//r/+P/2//b/
9v/2//T/9P/0//P/9P/1//b/9//1//X/9f/2//b/9v/2//b/+P/4//j/+P/2//b/9v/3
//n/+f/5//n/+f/6//r/+v/6//v/+//7//v/+//7//v//v/+//7//v/+//7//v/+//z/
/f/9//3///////////8BAAEAAgACAAAAAAAAAAAAAgACAAIAAgAAAAAAAAAAAAAAAAAA
AP/////////////9//3//P/8//7//v/+//3//f/9//3//f/7//r/+v/6//v/+//7//v/
+f/5//j/+P/6//r/+f/5//f/9//3//f/9//3//f/9//3//b/9v/2//b/9v/1//X/9//3
//f/9//1//X/9f/1//X/9f/1//X/9f/0//T/9f/z//P/8//z//X/9f/1//X/8//z//P/
8//1//X/9f/1//X/9v/0//L/8v/y//L/9P/0//T/9P/0//T/9P/0//T/9P/0//T/9P/z
//P/9P/y//L/8v/x//L/8//0//X/9f/2//f/9//3//f/+f/6//v/+//7//v/+f/6//r/
+//9//7/AAACAAIAAQABAP3/+f/3//f/+P/4//r/+v/6//r/+v/6//j/9f/z//D/7//v
//D/9P/0//T/8v/x//D/8P/w//D/7//v/+//7//v/+//7//v//D/8P/w//D/8P/w//D/
8P/y//X/+/8DAA8AJgBHAHYAqADXAPoABgHxANAArQB9AEsAGgDl/6f/dP9C/xb/Cf8X
/zX/ZP+P/6n/vf/M/9b/3//m/+r/8//3//f/+P/4//n/+v/7//z//f/+//7/////////
AQABAAIAAgACAAIAAgADAAMABAAEAAQABgAGAAYABgAGAAYABwAHAAcACAAIAAgACQAJ
AAkACAAIAAkACQALAAwADAAMAAsACwALAAwADgAPAA8AEAAOAA8ADwAPABAAEgASABIA
FAAWABcAGAAWABgAGAAZABwAHQAeACAAHwAfACAAIQAjACQAJQAnACoAKwAsAC4ALQAu
AC8AMAAxADIAMwA0ADQANQA2ADYANgA2ADYANgA2ADYANgA2ADMAMwAxADEAMgAyADEA
MAAvAC4ALAArACgAJwAmACUAJAAkACEAHwAdABsAGQAXABUAFAASABAAEAAPAA0ACwAJ
AAgABgAGAAUABAADAAEAAAD//////v/+//7//f/9//7//v/+//z/+v/6//r/+v/8//z/
/P/7//v/+//7//v/+//7//v//P/6//r/+v/6//z//P/8//z//P/8//z//f/9//3//f/9
//3//v/+//7//P/9//3//f///////////wAAAAAAAAAAAAAAAAAAAAAAAAEAAQABAAEA
AQABAAEAAQABAAIAAgACAAIAAgACAAIAAgACAAIAAgACAAIAAgACAAIAAgABAAEAAQAB
AAEAAQABAAAAAAAAAAAAAAD////////////////+//7//v/9//3//f/9//v/+//6//r/
+v/6//n/+f/7//v/+//7//v/+//7//v/+//6//r/+v/8//z/+//7//n/+f/5//n/+//7
//v/+//7//n/+v/6//r/+v/6//r/+v/6//r/+v/6//r/+v/6//r/+v/6//r/+f/5//r/
+v/6//r/+f/7//v/+//7//3//v///////f/9////AAADAAMAAwADAAEAAgACAAMABQAG
AAgACgAJAAcABgABAP///f/9//7//v8AAAAAAAAAAAAAAAD+//n/9//0//P/9f/2//r/
+v/6//j/9//2//b/9v/2//X/8//z//P/8//1//X/9f/2//b/9v/2//b/9v/2//j/+v/9
/wMACwAdADoAYwCUAMQA7QAEAf4A4wDGAJ8AbQA9AAgAzf+X/2T/MP8U/xv/Mf9Z/4b/
p/+9/83/2v/i/+v/8P/2//3//f/9//7//v///wAAAQACAAMABgAGAAcABwAHAAkACQAK
AAoACgAKAAoACwALAAwADAAKAAwADAAMAAwADAAMAA0ADwAPABAAEAAOAA8ADwAPABIA
EgATABMAEwAUABQAFAAVABUAFQAWABYAFwAXABgAGAAZABkAGQAaABwAHAAcAB4AIAAh
ACIAIAAiACIAIwAkACUAJgAoACkAKQAqACsALQAuAC8AMQAyADMANAA2ADcAOAA5ADoA
OwA8AD0APgA8AD0APgA+AD4APgA+AD4APgA+AD4APgA9AD0AOwA7ADwAPAA7ADoANwA2
ADQAMwAyADEAMAAvACwALAApACcAJwAlACMAIQAfAB4AHAAaABoAGQAXABUAEwASABAA
EAAPAA4ADQALAAoACQAJAAgACAAIAAcABwAGAAYABgAEAAYABgAGAAYABgAGAAYABQAF
AAUABQAFAAUABQAFAAYABAAEAAQABAAEAAQABAAEAAQABAAEAAUABwAHAAcABwAHAAgA
CAAIAAYABwAHAAcACQAJAAkACQAKAAoACgAKAAoACgAKAAoACgALAAsACwALAAsACwAL
AAsACwAMAAwADAAMAAwADAAMAAwADAAMAAwADAAMAAwADAAMAAwACwALAAsACwALAAsA
CwAKAAoACAAIAAgABwAJAAkACQAJAAkACAAIAAgABwAHAAcABwAHAAcABgAGAAYABgAF
AAUABQAFAAUABQAFAAUABQAFAAUABAAEAAQABAAEAAMAAwADAAMAAwADAAUABQAFAAUA
AwADAAMAAwADAAIAAgADAAMAAwADAAMAAwAFAAMABAAEAAQABAAEAAQABAAEAAQABAAE
AAQABAACAAIAAgACAAIAAQABAAIABAAEAAQAAwADAAMAAwADAAUABgAHAAcABQAFAAcA
CAALAAsACwALAAsADAAMAA0ADQAOABAAEgASABEAEQANAAkABwAHAAgACAAKAAoACgAK
AAoACgAIAAMAAQD+//3///8AAAQABAAEAAIAAQAAAAAAAAAAAP//AQABAAEAAQD/////
//8AAAAAAAAAAAAAAgAAAAAAAgADAAcADwAbADAAUQB8AKwA2QD+AAwB/wDoAMkAnQBt
ADwAAwDH/5T/YP80/yX/L/9N/3z/o/+7/8//3v/o//H/9v/8/wUACwAJAAoACgALAAoA
CwAMAA0AEAAQABEAEQAPABEAEQASABQAFAAUABQAFQAVABYAFgAWABgAGAAYABoAGgAa
ABsAGQAZABoAGgAcAB0AHQAdABwAHAAdAB0AHQAeAB4AHgAgACEAIgAkACIAIwAjACQA
JAAlACUAJQAmACgAKAAoACgAKgArACwALAAuAC4ALwAwADEAMgA0ADcANwA4ADkAOQA6
ADsAPQA+AD8AQABCAEMARABFAEYARQBGAEcASABIAEkASgBKAEwATABMAEwASwBKAEkA
SABIAEkASABJAEYARgBFAEQARQBEAEIAQQBAAD8APgA9ADoAOgA3ADUANAAzADIAMQAv
AC4ALAAqACgAJwAlACMAIQAgAB4AHgAdABwAGwAZABoAGQAZABgAFgAWABUAFQAUABQA
FAASABQAFAAUABQAFAAUABQAEwATABMAEwATABUAFQAVABYAFQAUABMAEgAUABQAFAAU
ABQAFAAUABUAFQAVABUAFQAVABYAFgAWABgAGQAZABkAFwAXABcAFwAYABgAGAAYABoA
GgAaAA==
         </WaveFormData>
      </LeadData>
      <LeadData>
         <LeadByteCountTotal>10000</LeadByteCountTotal>
         <LeadTimeOffset>0</LeadTimeOffset>
         <LeadSampleCountTotal>5000</LeadSampleCountTotal>
         <LeadAmplitudeUnitsPerBit>4.88</LeadAmplitudeUnitsPerBit>
         <LeadAmplitudeUnits>��V</LeadAmplitudeUnits>
         <LeadHighLimit>2147483647</LeadHighLimit>
         <LeadLowLimit>268435456</LeadLowLimit>
         <LeadID>V3</LeadID>
         <LeadOffsetFirstSample>0</LeadOffsetFirstSample>
         <FirstSampleBaseline>0</FirstSampleBaseline>
         <LeadSampleSize>2</LeadSampleSize>
         <LeadOff>FALSE</LeadOff>
         <BaselineSway>FALSE</BaselineSway>
         <ExcessiveACNoise>FALSE</ExcessiveACNoise>
         <MuscleNoise>FALSE</MuscleNoise>
         <LeadDataCRC32>3700452567</LeadDataCRC32>
         <WaveFormData>
FAAUABQAFAAWABYAFgAWABgAGAAYABgAGgAaABoAGgAaABoAGgAaABoAGgAaABoAGAAY
ABgAGAAWABYAFgAWABUAFAATABIAEQAQAA8ADgANAAwACwAKAAcABgAFAAQAAwACAAEA
AAD///7//f/8//z//P/8//z/+v/6//r/+v/4//j/+P/4//r/+v/6//r/+P/4//j/+P/4
//j/+P/4//j/+P/4//j/+P/4//j/+P/4//j/+P/4//j/+P/4//j/+P/4//j/+P/6//r/
+v/6//j/+P/4//j/+v/6//r/+v/6//r/+v/6//r/+v/6//r//P/8//z//P/8//z//P/8
//7//v/+//7//v/+//7//v/+//7//v/+//7//v/+//7//v/+//7//v/+//7//v/+//7/
/v/+//7//v/+//7//v/8//z//P/8//z//P/8//z/+v/6//r/+v/6//r/+v/6//j/+P/4
//j/+v/6//r/+v/4//j/+P/4//r/+v/6//r/+P/4//j/+P/4//j/+P/4//j/+P/4//j/
+P/4//j/+P/4//j/+P/4//j/+P/4//j/+P/4//j/+P/4//j/+P/4//b/9v/2//b/+P/4
//j/+P/4//f/9//4//j/+P/4//j/+P/4//j/9//3//f/9//3//j/+P/3//f/9//4//j/
+v/7//v/+//7////AAAAAAAA///+//3//P8AAAAAAAABAAIAAwAEAAUABQAEAAIAAAAA
AAEAAQACAAIAAgAAAAIAAgAAAP3/+v/3//T/9P/2//n/+f/5//n/9v/1//X/9v/2//X/
9f/1//f/9v/2//b/9f/1//T/9P/0//T/9P/1//X/9f/0//T/9P/4/wUAHQBBAG4AogDa
ABEBOwFgAXwBhwF2AUsBBQG6AHkAMADY/5f/ff+K/6f/xP/R/9n/4f/m/+r/7P/w//L/
9P/0//P/8//z//P/9P/0//T/8//z//P/8//2//b/9v/2//b/9//3//f/9//3//f/9//4
//j/+f/5//n/+f/5//n/+f/6//v/+//7//v/+//7//v/+//7//v/+f/6//r/+v/8//z/
/P/8//z//P/9//3/+//7//v/+//7//v//P/8//z//f/9//3//f/+//7///8AAAAAAQAC
AAIAAgACAAMAAwAFAAUABwAHAAgACAAJAAoACgAMAAwADQAOAA4ADwAQABEAEQATABQA
FAAUABQAFQAVABYAFgAUABUAFQAVABcAFwAXABcAFwAXABYAFgAWABYAFgAWABYAFgAU
ABMAEwASABIAEAAPAA4ADQAMAAsACgAJAAgABgAFAAQAAwACAAEAAAD///7//f/8//v/
+//7//v/+v/6//r/+P/3//f/+P/4//j/+P/4//j/9//3//f/9//3//n/+f/5//n/+f/4
//j/+P/4//j/+P/4//j/9//3//f/9//3//f/9//3//f/9//3//f/9//3//f/9//3//f/
9//2//b/9v/2//b/9v/3//j/+P/5//n/+v/4//j/+P/5//n/+f/4//j/9//4//j/+P/5
//n/+f/5//n/+f/6//r/+v/6//r/+v/8//v/+//7//v/+//7//v/+//7//v/+v/6//r/
+v/6//j/+P/4//j/+f/5//n/+f/5//n/+P/4//j/9//3//b/9v/3//f/9//3//b/9v/2
//b/9v/2//b/9v/2//b/9v/2//f/9//2//b/9v/2//b/9v/2//X/9f/1//X/9f/1//f/
9//3//f/9f/1//X/9f/1//f/9//2//b/9v/2//b/9v/2//b/9f/1//b/9v/2//b/9v/2
//b/9v/1//X/9f/1//X/9v/2//X/9f/1//b/9v/4//n/+f/3//f/+f/6//z//P/8//z/
/P/8//7//v/+////AAABAAIAAwADAAIA/v/8//z//f///wAAAAAAAPz//v/+//z/9//0
//H/7v/w//L/9f/1//X/9f/y//H/8f/y//L/8f/x//H/8f/w//D/8P/x//H/8P/w//D/
8P/y//H/8f/z//L/8P/y//j/BwAhAEcAdgCsAOYAGQFDAWYBgAGBAWgBMwHpAKAAWwAK
ALj/g/9z/4b/qf/C/8//2f/h/+b/6v/s/+7/8v/y//L/8f/x//H/8//0//T/9P/z//P/
8//z//T/9P/0//T/9P/1//X/9f/1//X/9f/1//j/+P/5//n/9//3//f/9//3//j/+f/5
//n/+f/5//n/+f/5//n/+f/5//r/+v/6//j/+P/4//j/+v/6//v/+//7//v/+//7//v/
+//8//z//P/9//3//f/9//7//v///wAAAAABAAIAAgACAAIAAwADAAUABQAHAAcACAAI
AAkACgAKAAwADAALAAwADAANABAAEQARABMAFAAUABQAFAAXABcAGAAYABYAFwAXABcA
FwAXABcAFwAXABcAFgAWABYAFgAWABYAFgAWABQAEwATABIAEgAQAA8ADgANAAwACQAI
AAcABgAEAAMAAgABAAAA///+//3//P/7//r/+f/5//n/+f/4//r/+v/4//f/9f/2//b/
9v/2//b/9v/1//X/9f/1//X/9f/1//X/9f/1//T/9P/0//T/9P/0//T/9P/z//P/8//x
//H/8f/x//P/8//z//P/8f/x//H/8f/x//H/8f/x//T/9P/0//T/8v/y//P/9P/0//X/
9f/2//T/9P/0//X/9f/1//T/9P/1//b/9v/2//f/9//3//f/+f/5//r/+v/4//j/+P/4
//j/9//3//f/+f/5//n/+f/4//f/9v/0//X/9v/3//j/9v/2//b/9v/z//P/8//z//X/
9f/0//T/9v/1//X/9P/0//X/9f/1//P/8v/y//L/8v/y//L/8v/y//L/8v/y//D/8f/x
//D/8v/y//L/8v/y//L/8f/x//P/8//z//P/8f/y//L/8v/y//L/8P/w//D/7//x//L/
8v/y//D/8P/w//D/8v/x//H/8f/v/+//8P/w/+//7//v//D/8v/0//X/9f/z//P/9f/2
//j/+P/4//j/9v/2//j/+P/2//f/+P/5//z//f/9//z/+P/2//b/9//5//r/+v/6//r/
/P/8//r/9//0//H/7v/u//D/8//z//P/8//w/+//7//w//D/7//v/+//7//u/+7/7v/v
/+//8P/w//D/8P/s/+3/7f/v//D/7P/s/+7/+/8RADUAZACaANQADwE7AV4BggGTAYoB
ZwErAd4AlwBKAOz/mf9t/2j/if+w/8P/z//Z/+L/5P/m/+r/7v/y//L/8f/x//H/8f/y
//L/8v/z//P/8//z//L/8v/y//L/9P/1//X/9f/z//P/8//z//T/9P/1//X/9//3//f/
9//1//b/9//3//f/9//3//f/+f/5//n/+f/5//r/+v/6//j/+P/4//j/+v/6//v/+//7
//v/+//7//v/+//8//z//P/9//3//f/9//7//v///wAAAAABAAIAAgACAAIAAwADAAUA
BQAHAAcACAAIAAkACgAKAAwADAANAA4ADgAPAA4ADwAPABEAFAAUABQAFAAXABcAGAAY
ABgAGQAZABkAGQAZABkAGQAZABkAGAAYABYAFgAWABYAFgAWABQAEwATABIAEgAQAA8A
DgANAAwACQAIAAcABgAEAAMAAgABAAAA///+//3//P/7//r/+f/5//n/+f/4//j/+P/2
//X/8//0//T/9P/0//T/9P/z//P/8//z//P/8f/x//H/8f/z//L/8v/y//D/8P/w//D/
8v/x//H/8f/x//H/8f/x//H/8f/x//H/8f/x//H/8f/x//H/8f/x//L/8v/y//L/8P/w
//H/8v/y//P/8//0//T/9P/0//X/9f/1//T/9P/1//b/9v/2//f/9//3//f/9//3//j/
+P/4//j/+P/4//j/9//3//f/9//3//f/9//3//f/9//2//b/9v/2//b/9v/2//b/9v/z
//P/8//z//P/8//y//L/9P/z//P/8v/y//P/8//z//X/9P/0//T/8v/y//L/8v/y//L/
8v/y//L/8//z//L/8v/y//L/8v/y//L/8f/x/+//7//v/+//8f/x//H/8f/x//L/8P/w
//D/8P/x//L/8//z//H/8v/y//L/8v/y//L/8v/0//P/8//z//H/8f/y//L/8//z//P/
9P/z//T/9P/z//X/9f/3//j/+P/4//j/+P/4//j/+v/6//r/+//8//3//v///////v/8
//r/+v/7//v//P/8//z/+v/8//z/+v/5//b/8//w/+7/8P/z//P/8//z//D/7//v//D/
8P/v/+3/7f/t/+z/7v/u/+//7//u/+7/7v/u/+7/7//t/+//7v/s/+z/8v///xcAPwBu
AKYA3gAVAT8BYgGCAYsBegFPAQkBvAB5ACwAzv+J/3H/fv+f/7r/y//V/93/5P/m/+j/
7P/w//D/8P/v/+//7//v//D/8P/w/+//7//v/+//8v/y//L/8v/w//H/8f/x//P/8//z
//P/9P/0//X/9f/1//X/9f/1//X/9v/3//f/9f/1//X/9f/3//f/9//3//f/+P/4//j/
9v/2//b/9v/4//j/+f/5//f/9//3//f/+f/5//r/+v/6//v/+//7//n/+v/6//v//v/+
////AAAAAAAAAAABAAEAAwADAAUABQAGAAYABwAIAAgACgAKAAsADAAMAA0ADgAPAA8A
EQASABIAEgASABUAFQAWABYAFgAXABcAFwAXABcAFwAXABcAFwAWABYAFAAUABQAFAAW
ABYAFAATABMAEgASABAADwAOAA0ADAAJAAgABwAGAAIAAQAAAP///v/9//z/+//6//n/
+P/3//f/9//3//b/9v/2//T/8//1//b/9v/2//b/9v/2//X/8//z//P/8//z//P/8//z
//X/9P/0//T/8v/y//L/8v/0//P/8//z//H/8f/x//H/8//z//P/8//z//P/8//z//P/
8//z//P/8v/y//L/8v/y//L/8//0//L/8//z//T/9P/0//T/9f/1//X/9P/0//X/9v/2
//b/9f/1//X/9f/3//f/+P/4//j/+P/4//j/+P/3//f/9//3//f/9//3//f/9//3//b/
+P/4//j/+P/2//b/9v/2//f/9//3//f/9//3//b/9v/0//P/8//y//T/9f/1//X/9f/0
//T/9P/0//T/9P/0//T/9P/0//T/8v/z//P/8v/0//T/9P/0//T/9P/z//P/8//z//P/
8//z//P/8//z//P/8f/z//P/8v/y//L/8v/y//L/8v/y//H/8f/y//L/8v/y//L/8v/y
//L/8f/x//H/8f/x//L/8v/v/+//7//w//L/9P/1//X/9f/1//f/+P/4//j/+P/4//j/
+P/6//r/+v/7//z//f/+///////+//r/+P/4//n/+f/6//r/+v/6//z//P/6//f/9P/x
/+7/7v/w//P/8//z//P/8P/v/+//8P/w/+//7//v/+//7v/u/+7/7//v/+7/7v/u/+7/
8P/v/+//7//u/+z/7v/y//v/EQAzAF4AkADGAP8ALQFSAXIBgwF4AU8BDQHCAHsANADg
/5n/e/+A/53/uP/J/9X/3f/i/+T/6P/q//D/8v/w/+//7//v/+3/7v/u/+7/8f/x//H/
8f/y//L/8v/y//L/8//z//P/8//z//P/8//0//T/9f/1//f/9//3//f/9f/2//f/9//3
//f/9//3//f/9//3//f/9//4//j/+P/4//j/+P/4//j/+P/5//n/+f/5//n/+f/5//n/
+v/6//r/+//7//v/+//8//z//f/8//z//f/+/wAAAAAAAAEAAQADAAMABQADAAQABAAF
AAgACAAKAAoACwAMAAwADQAOAA8ADwARABIAEgASABIAFQAVABYAFgAWABcAFwAXABUA
FQAVABUAFwAXABYAFgAWABYAFgAWABYAFgAUABMAEwASABIAEAAPAA4ADQAMAAsACgAJ
AAgABgAFAAQAAwAAAP///v/9//7//f/8//v/+f/5//n/+P/6//r/+P/3//f/+P/4//j/
+P/4//j/9//3//f/9//3//f/9//3//f/9//2//b/9v/2//b/9v/2//T/8//z//P/9f/1
//X/9f/z//P/8//z//X/9f/1//X/9f/1//X/9f/0//T/9P/0//T/9P/1//b/9P/1//X/
9v/2//b/9v/3//f/9//2//b/9//4//j/+P/5//n/+f/5//f/9//4//j/+v/6//r/+v/6
//n/+f/5//n/+f/5//n/+f/5//n/+P/4//j/+P/4//j/+P/4//j/9//3//f/9//3//f/
9v/2//j/9//3//b/9P/1//X/9f/3//b/9v/2//b/9v/2//b/9v/2//b/9v/2//f/9//2
//T/9P/0//T/9v/2//X/9f/1//X/9f/1//X/9f/1//X/9f/1//X/9f/1//T/9P/0//T/
9P/0//T/9P/z//P/9P/0//T/9v/2//b/9v/2//X/9f/1//X/9f/2//b/9f/1//X/9v/2
//j/+f/5//n/+f/7//z//P/8//z//P/8//z//v/+/wAAAQACAAMAAgADAAMAAgAAAP7/
/v//////AAAAAAAA/v8AAAAA/v/5//b/8//w//L/9P/3//f/9//3//T/8//z//T/9P/z
//P/8//z//L/8v/y//P/8//y//L/8v/y//L/8//1//P/8v/y//L//P8PAC0AVwCGALwA
9gAnAUsBcAGEAX0BVgEVAckAhAA9AOz/pP9//3//nP+7/8r/0//f/+X/6P/q/+z/8P/y
//L/8v/x//H/8f/z//T/9P/0//X/9f/1//X/9v/2//b/9v/2//f/9//3//f/9//3//f/
9v/2//f/9//3//f/9//3//n/+v/7//v/+f/5//n/+f/5//n/+f/5//n/+v/6//r/+v/6
//r/+v/6//r/+//7//v/+//7//v//f/9//7//v/+//////////3//v/+////AAAAAAEA
AgACAAIAAgADAAMABQAFAAcABwAIAAgACQAKAAoADAAMAA0ADgAOAA8AEAARABEAEwAU
ABQAFAAUABUAFQAWABYAFgAXABcAFwAXABcAFwAXABcAFwAWABYAGAAYABgAGAAYABgA
FgAVABMAEgASABAADwAOAA0ADAAJAAgABwAGAAQAAwACAAEAAAD///7//f/+//3//P/7
//v/+//7//r/+P/4//b/9f/1//b/9v/2//b/9v/2//X/9//3//f/9//1//X/9f/1//X/
9P/0//T/9v/2//b/9v/2//X/9f/1//P/8//z//P/8//z//P/8//x//H/8f/x//P/8//z
//P/8v/y//L/8v/0//T/9f/2//T/9f/1//b/9P/0//T/9f/3//f/9v/2//f/+P/4//j/
9//3//f/9//3//f/+P/4//b/9v/2//b/+P/3//f/9//3//f/9//3//f/9//3//b/9v/2
//b/9v/2//b/9v/2//X/9f/1//X/9f/1//T/9P/2//X/9f/0//L/8//z//P/8//y//L/
8v/0//T/9P/0//L/8v/y//L/8v/z//P/8v/y//L/8v/y//L/8v/x//H/8//z//L/8v/y
//L/8v/y//L/8v/x//H/8v/y//L/8v/y//L/8v/0//P/8//z//H/8f/y//L/8f/x//H/
8v/y//T/9f/1//P/8//1//b/+P/4//j/+P/4//j/+v/6//j/+f/6//v//v///////v/8
//r/+v/7//v//P/8//z/+v/8//z/+v/3//T/8f/u/+7/8P/z//P/8//z//D/7//v//D/
8P/v/+//7//v/+7/7P/s/+3/7f/t/+7/7//w//D/7//v//H/8P/s/+z/8P/7/xEAMwBi
AJgA0AALATcBXAF8AY0BggFbARsBzgCHAD4A4v+T/2v/bP+N/7L/x//R/9n/4P/k/+b/
6P/u//D/8P/v/+//7//v//D/8P/w//H/8f/x//H/8v/y//L/8v/0//X/9f/1//P/8//z
//P/9v/2//f/9//3//f/9//3//b/9v/2//X/9//3//f/9//3//f/9//3//f/+P/4//j/
+P/4//j/+P/4//j/+f/5//n/+f/5//n/+f/5//r/+v/8//3//f/9//3//v/+/////v/+
////AAAAAAAAAAABAAEAAwADAAUABwAIAAgACQAIAAgACgAKAAsADAAMAA0ADgAPAA8A
EQASABIAEgASABUAFQAWABYAFAAVABUAFQAVABUAFQAVABUAFQAUABQAFAAUABQAFAAW
ABYAFAATABEAEAAQAA4ADQAMAAsACgAJAAgABwAGAAQAAwACAAEAAAD///7//f/8//v/
+v/5//f/9//3//b/+P/4//b/9f/z//T/9P/0//T/9P/0//P/9f/1//X/9f/z//P/8//z
//P/8v/y//L/8v/y//L/8v/y//H/8f/x//H/8f/x//H/8f/x//H/8f/z//P/8//z//P/
8//z//P/9P/0//T/9P/0//T/9f/2//T/9f/1//b/9v/2//b/9//5//n/+P/4//f/+P/4
//j/+f/5//n/+f/5//n/+v/6//r/+v/6//r/+v/5//n/+f/5//n/+f/5//n/+f/5//j/
+P/4//j/+P/4//j/+P/4//f/9//3//f/9//3//b/9v/2//X/9f/0//T/9f/1//X/9f/0
//T/9P/y//L/8v/y//T/9P/0//T/9P/1//X/9P/0//T/9P/0//T/9P/z//P/9f/1//X/
9f/1//X/9f/1//X/9f/1//X/9f/1//T/9v/2//b/9v/0//T/9P/z//P/9P/0//T/9P/0
//T/9P/0//P/8//z//X/9f/2//b/9f/1//X/9v/0//b/9//3//f/9//5//r/+v/6//r/
+v/6//r//P/8//z//f/+////AgADAAMAAgAAAP7//v////3//v/+//7//v8AAAAA/v/5
//b/8//w//L/9P/3//f/9//3//T/8//x//L/8v/x//P/8//z//L/8v/y//P/8//y//L/
8v/y//L/8//z//H/8P/w//D/9P8FACEARwB4AK4A5gAZAUMBZgGCAYkBcgFDAfkArABp
ABwAwv+F/3X/iP+p/8L/0f/b/+P/5v/o/+r/8P/0//b/9P/z//P/8//x//L/8v/y//P/
8//z//P/9P/0//T/9P/0//X/9f/1//f/9//3//f/9v/2//f/9//5//n/+f/5//n/+v/7
//v/+f/5//n/+f/7//v/+//7//n/+v/6//r//P/8//z//P/6//r/+//7//v/+//7//v/
/f/9//7//v/8//3//f/9////AAAAAAEAAAAAAAEAAgACAAIAAgADAAUABwAHAAkABwAI
AAgACQAMAAwADgAOAA0ADgAOAA8AEAARABEAEwAUABQAFAAUABUAFQAWABYAGAAZABkA
GQAXABcAFwAXABcAFwAWABYAFgAWABYAFgAWABYAFAATABUAFAAUABIADwAOAA0ADAAL
AAoACQAIAAYABQAEAAMAAgABAAAA//8AAP///v/9//v/+//7//r//P/8//r/+f/3//j/
+P/4//b/9v/2//X/9v/3//j/+f/3//f/9//3//f/9v/2//b/9v/2//b/9v/2//X/9f/1
//X/9f/1//X/9f/1//X/9f/3//f/9//3//f/9//3//f/+P/4//j/+P/4//j/+f/6//j/
+f/5//r/+v/6//r/+//9//3//P/8//v//P/8//z//f/9//3//f/7//v//P/8//7//v/+
//7//v/9//3//f/7//v/+//7//3//f/9//z//P/8//z//P/6//r/+v/6//v/+//7//v/
+f/5//j/+P/4//f/9//2//b/9//3//f/9//2//b/9v/4//j/+P/4//b/9v/2//b/+P/5
//n/+P/2//b/9v/2//b/9v/1//X/9//3//f/9//1//X/9f/1//f/9//3//f/9f/1//X/
9f/1//X/9f/1//f/9//2//b/9v/2//b/9v/2//b/9f/1//b/9v/2//b/9v/2//b/9v/1
//X/9f/1//X/9v/2//f/9//3//j/9v/4//n/+f/5//n/+//8//z//P/8//z/+v/6//z/
/P/+////AAABAAIAAwADAAIAAAD+//7//////wAAAAAAAP7/AAAAAP7/+//4//X/8v/y
//T/9//3//n/+f/2//X/8//0//T/8//z//P/8//y//L/8v/z//P/8v/y//L/8v/y//P/
8//z//T/8v/y//b/AwAZAD0AagCeANYADQE3AVwBegGFAXIBRwEBAbQAcQAqANT/kf91
/4D/of++/8//2f/h/+j/7P/u//D/9P/2//T/8//z//P/8//0//T/9P/1//X/9f/1//b/
9v/2//b/9v/3//f/9//3//f/9//3//r/+v/7//v/+f/5//n/+f/5//r/+//7//v/+//7
//v/+//7//v/+//7//z//P/8//z//P/8//z//P/8//3//f/9//3//f/9//3//f/+//7/
/v///////////wAAAAABAAIAAgADAAQABAAEAAQABQAFAAcABwAJAAkACgAKAAsACgAK
AAwADAAPABAAEAARABAAEQARABMAFAAUABQAFAAVABUAFgAWABYAFwAXABcAFwAXABcA
FwAXABcAFgAWABQAFAAUABQAFgAWABQAEwARABAAEAAOAA8ADgANAAwACwAKAAkACAAI
AAcABgAFAAQAAwACAAEAAAD///7//f/9//3//f/8//z//P/6//n/+f/6//r/+v/6//r/
+v/5//n/+f/5//n/+f/5//n/+f/5//j/+P/4//j/+P/4//j/+v/5//n/+f/5//n/+f/5
//n/+f/5//n/9//3//f/9//5//n/+f/5//r/+v/6//r/+P/4//n/+v/6//v/+//8//z/
/P/8//3//f/9//z//P/9//7//v/+//3//f/9//3//////wAAAAD+//7//v/+/wAA////
///////////////9//3//f/8//7//v/+//7//P/8//z//P/7//v/+//7//v/+//6//r/
+v/5//n/+P/6//v/+//7//v/+v/6//r/+v/6//r/+v/6//r/+v/6//r/+//7//r/+v/6
//r/+v/8//r/+v/6//r/+v/6//z//P/8//v/+f/6//r/+v/6//r/+v/6//z/+//7//v/
+f/5//r/+v/7//v/+//8//z//v///////////wEAAgACAAIAAgACAAIAAgAEAAQABgAH
AAgACQAIAAkACQAIAAYABAAEAAUABQAGAAYABgAEAAYABgAEAAEA/v/7//j/+P/6//3/
/f/9//3/+v/5//n/+v/6//n/9//3//f/9v/4//j/+f/5//j/+P/4//j/+v/5//n/+f/4
//b/+P8AABMAMQBZAIgAvAD2ACUBSwFuAYQBfQFcASEB0wCOAEsA/P+w/4f/g/+e/73/
0P/b/+X/6//w//L/9v/6//z/+v/6//n/+f/5//v//P/8//z//f/9//3//f/+//7//v/+
//7///////////////////8AAAAAAQABAP//////////AQACAAMAAwABAAEAAQABAAMA
AwADAAMAAwAEAAQABAAEAAQABAAEAAQABAAFAAUABQAFAAUABQAFAAUABgAGAAgACQAJ
AAkABwAIAAgACQAKAAoACwAMAAwADAAMAA0ADwARABEAEwARABIAEgATABQAFAAWABYA
FwAYABgAGQAaABsAGwAdAB4AHgAeAB4AHwAfACAAIAAgACEAIQAhACEAIQAhACEAIQAh
ACAAIAAgACAAIAAgAB4AHgAcABsAGwAaABoAGAAZABgAFwAWABUAFAATABIAEAAPAA4A
DQAMAAsACgAJAAoACQAIAAcABwAHAAcABgAGAAYABAADAAMABAAEAAQABAAEAAQAAwAD
AAMAAwADAAMAAwADAAMAAwACAAIAAgACAAIAAgACAAIAAQABAAEAAQABAAEAAQABAAEA
AQABAP//////////AQABAAEAAQACAAIAAgACAAIAAgADAAQABAAFAAUABgAGAAYABgAH
AAcABwAGAAYABwAIAAgACAAJAAkACQAJAAkACQAKAAoACgAKAAoACgAKAAkACQAJAAkA
CQAJAAkABwAHAAcABgAIAAgACAAIAAYABgAGAAYABwAHAAcABwAHAAcABgAGAAYABQAF
AAQABAAFAAUABQAHAAYABgAGAAYABgAGAAYABAAEAAQABAAEAAUABQAEAAYABgAGAAYA
BgAGAAUABQAFAAUABQAFAAUABQAFAAUABQAFAAUABAAGAAYABgAGAAQABAAEAAMABQAG
AAYABgAEAAQABAAEAAQAAwADAAMAAwADAAQABAADAAMAAwAEAAYACAAJAAkABwAHAAkA
CgAKAAoACgAKAAwADAAOAA4ADgAPABAAEQASABMAEwASABAADgAOAA8ADwAQABAAEAAO
ABAAEAAOAAsACAAFAAIAAAACAAUABQAHAAcABAADAAMABAAEAAMAAwADAAMAAgACAAIA
AwADAAIAAgACAAIABAADAAMAAwACAAAAAAAGABEAJwBHAHIApADYAA0BOwFgAX4BiwF6
AUsBBQG4AHcANADm/6n/j/+Y/7n/0v/f/+v/8f/2//r//v8CAAYACAAGAAUABQAFAAMA
BAAEAAQABwAHAAcABwAIAAgACAAIAAgACQAJAAkACQAJAAkACQAKAAoACwALAAsACwAL
AAsACQAKAAsACwANAA0ADQANAA0ADQANAA0ADQAOAA4ADgAOAA4ADgAOAA4ADgAPAA8A
DwAPAA8ADwAPAA8AEAAQABAAEQARABEAEQASABIAEwAUABQAFQAWABgAGAAYABkAFwAZ
ABkAGwAbABwAHAAdAB4AHgAgACAAIQAiACIAIwAkACUAJQAnACYAJgAmACYAJwAnACgA
KAAqACsAKwArACkAKQApACkAKwArACoAKgAqACoAKgAqACgAKAAmACUAJwAmACYAJAAl
ACQAIwAiACEAIAAfAB4AHAAbABoAGQAaABkAGAAXABYAFQAUABMAEQARABEAEAASABIA
EAAPAA8AEAAQABAAEAAQABAADwAPAA8ADwAPAA8ADwAPAA8ADwAOAA4ADgAOAA4ADgAO
AA4ADQANAA0ADQANAA0ADQANAA0ADQANAA0ADQANAA0ADwAPAA8ADwAOAA4ADgAOABAA
EAARAA==
         </WaveFormData>
      </LeadData>
      <LeadData>
         <LeadByteCountTotal>10000</LeadByteCountTotal>
         <LeadTimeOffset>0</LeadTimeOffset>
         <LeadSampleCountTotal>5000</LeadSampleCountTotal>
         <LeadAmplitudeUnitsPerBit>4.88</LeadAmplitudeUnitsPerBit>
         <LeadAmplitudeUnits>��V</LeadAmplitudeUnits>
         <LeadHighLimit>2147483647</LeadHighLimit>
         <LeadLowLimit>268435456</LeadLowLimit>
         <LeadID>V4</LeadID>
         <LeadOffsetFirstSample>0</LeadOffsetFirstSample>
         <FirstSampleBaseline>0</FirstSampleBaseline>
         <LeadSampleSize>2</LeadSampleSize>
         <LeadOff>FALSE</LeadOff>
         <BaselineSway>FALSE</BaselineSway>
         <ExcessiveACNoise>FALSE</ExcessiveACNoise>
         <MuscleNoise>FALSE</MuscleNoise>
         <LeadDataCRC32>4085316891</LeadDataCRC32>
         <WaveFormData>
DAAMAAwADAAOAA4ADgAOAA8AEAARABIAEgASABIAEgASABIAEgASABQAFAAUABQAEgAS
ABIAEgASABIAEgASABAAEAAQABAADwAOAA0ADAALAAoACQAIAAcABgAFAAQAAgACAAIA
AgABAAAA///+//7//v/+//7//P/8//z//P/6//r/+v/6//z//P/8//z/+v/6//r/+v/6
//r/+v/6//r/+v/6//r/+v/6//r/+v/6//r/+v/6//r/+v/6//r/+P/4//j/+P/6//r/
+v/6//r/+v/6//r/+v/6//r/+v/6//r/+v/6//z//P/8//z//P/8//z//P/+//7//v/+
//7//v/+//7//v/+//7//v8AAAAAAAAAAAAAAAAAAAAA/v/+//7//v/+//7//v/+//7/
/v/+//7//v/+//7//v/+//7//v/+//z//P/8//z//v/+//7//v/8//z//P/8//z//P/8
//z//P/8//z//P/6//r/+v/6//z//P/8//z/+v/6//r/+v/6//r/+v/6//r/+v/6//r/
+v/6//r/+v/8//z//P/8//r/+v/6//r/+v/6//r/+v/8//z//P/8//r/+v/6//r/+v/6
//r/+//7//v/+//7//v/+//7//v/+v/6//r/+v/6//r/+v/6//r/+v/6//v/+f/5//r/
+v/9//3//v/+/wAAAwADAAMAAQAAAP///v///wAAAgAFAAMABAAFAAYACgAKAAgABQAD
AAQABQAFAAQABAAEAAUABwAEAAIAAAD8//n/+f/6//z//f/9//3/+//5//n/+f/5//n/
+P/4//r/+v/6//r/+f/4//f/9v/4//j/+P/4//r/+P/2//T/9P/3/wEAFAAwAFYAfgCx
AOkAFwFAAWEBcAFbAScB4ACYAGUAOAAAAMr/t/+//9H/3v/n/+r/7P/x//H/8v/0//b/
9v/1//X/9f/1//X/9P/0//T/9P/0//X/9f/1//X/9f/1//b/9v/2//b/9v/2//f/9//3
//f/9//3//j/+P/4//j/+P/4//j/+P/4//j/+P/4//j/+P/4//j/+f/5//n/+f/5//n/
+f/5//n/+f/5//n/+f/5//n/+f/5//n/+v/6//r/+v/6//r/+v/7//v/+//7//z//P/9
//3//f/9//7//v//////AAAAAAEAAQADAAMABAAFAAUABQAHAAcABwAHAAgACQAJAAoA
CwAMAAwADAANAA0ADgAOAA4ADgAPABEAEgASABIAEAAQABAAEAAQABAAEAARABEAEQAQ
AA8AEAAQAA8ADgAOAA0ADAAMAAkACAAHAAYABgAFAAQABAADAAIAAQAAAP///v/+//3/
/f/9//z//P/6//r/+f/4//r/+v/6//r/+v/6//r/+v/6//r/+v/6//r/+v/5//n/+f/5
//n/+f/5//n/+f/5//r/+v/6//r/+v/5//n/+f/6//r/+v/6//j/+P/4//j/+P/4//j/
+P/5//n/+f/5//n/+f/5//n/+f/5//r/+v/5//n/+f/5//r/+v/7//v/+//7//v/+//7
//v/+//7//3//v/+//7//P/8//3//f/+//3//f/+//7//v/+//7//v/9//3//f/9//3/
/v/+//v/+//7//v//P/8//3////9//3//P/8//z/+//7//v//f/9//7//v/8//z//P/8
//3//f/9//3/+//7//v/+//7//v/+//7//3//f/9//3/+//7//v/+//7//v/+//7//v/
+//7//v//P/8//z//P/8//z/+//6//r/+v/6//r/+v/7//v/+//7//v/+//7//n/+f/4
//j/+P/4//j/+P/4//j/+P/4//r/+//7//v/+v/6//v/+//6//r/+v/9///////+//7/
/v/+//7//v/9//////8AAAMABAAGAAYAAgD/////AAADAAMAAgACAAAAAQABAP7//P/6
//j/9f/1//b/+P/5//n/+f/3//X/9f/1//X/9f/0//T/9P/0//b/9v/2//b/9P/0//T/
9P/0//T/9P/2//T/8v/y//n/BQAYADYAXACGALsA7wAbAUIBYwFmAUUBCQHCAIIAUwAi
AOj/vP+z/73/zf/a/+P/5v/q/+//8f/y//T/9P/0//P/8//z//P/9f/0//T/9P/y//L/
8//z//X/9f/1//X/9P/0//T/9P/0//T/9f/1//f/9//3//f/9v/2//b/9v/4//j/+P/4
//f/9v/1//T/9v/2//b/9v/5//n/+f/5//f/9//3//f/9//3//f/9//3//f/9//3//f/
9//4//j/+v/6//r/+v/4//n/+f/5//n/+v/6//v//f/9//3//v/8//3//f/+//7/////
/wEAAQACAAMAAwADAAUABQAFAAUABgAHAAcACgALAAwADAAMAA0ADQAOAAwADAAMAA0A
DwAQABAAEAAOAA4ADgAOAA4ADgAOAA8ADwAPAA4ADQAMAAwACwAKAAoACQAIAAgABQAE
AAMAAgACAAEAAAAAAAEAAAD///7//P/6//n/9//5//n/+P/4//b/9v/1//T/9v/2//b/
9v/2//b/9v/2//X/9P/z//L/8//0//T/9f/z//P/8//z//P/8//z//P/9P/0//T/9P/y
//H/8f/x//T/9P/0//T/8v/y//L/8v/y//L/8v/y//P/8//z//P/8//z//P/8//1//X/
9v/2//X/9f/1//X/9v/2//f/9//5//n/+f/5//f/9//3//f/+f/6//r/+v/6//r/+//7
//j/9//3//j/+P/4//j/+P/4//f/9//3//f/9//4//j/9//3//f/9//3//b/9v/3//X/
9f/0//T/9P/z//P/8//0//X/9//4//X/9P/z//L/8//z//P/8//z//P/8//z//H/8f/x
//H/8v/z//T/9f/0//P/8v/x//P/8//z//P/8//y//L/8v/y//L/8v/z//P/8//z//P/
8//z//H/8f/w//D/8v/y//L/8v/y//L/8v/y//L/8//z//P/9P/0//X/9f/0//T/9P/3
//n/+f/4//j/9v/2//b/9v/3//n/+f/6//3//v8AAAAA/v/7//v//P/9//3//P/8//z/
/f/9//r/+v/4//b/8//x//L/9P/1//P/8//x/+//7//v/+//7//w//D/8P/w/+7/7v/u
/+7/8P/w//D/8P/u/+z/7P/u/+7/6P/m/+v/9f8GACIASAByAKcA4wAZAUYBcQGOAYUB
VwESAcAAewBGAAYAxv+j/6X/t//K/9f/3P/i/+f/6f/q/+z/7v/w/+3/7f/t/+3/7//u
/+7/7v/s/+z/7f/t/+3/7f/t/+3/8P/w//D/8P/u/+7/7//v//H/8f/x//H/8P/w//D/
8P/y//L/8v/y//D/8P/w//D/8P/w//D/8P/z//P/8//z//P/8//z//P/8//z//P/8//z
//P/8//z//P/8//0//T/9P/0//T/9P/0//X/9f/1//X/9v/2//f/9//3//f/+P/4//n/
+f/6//r/+//7//3/+//8//3//f///wEAAQABAAMABAAFAAUABgAHAAgACAAKAAsACwAM
AAwADAAMAA0ADQAOAA4ADgAQABAAEAAQAA8ADgANAA0ADwAPAA4ADQAMAAwACwAKAAoA
CQAIAAgABQAEAAMAAgAAAP///v/+//3//P/7//r/+f/4//j/9//1//X/9P/0//b/9v/1
//T/8v/y//L/8v/0//T/9P/0//L/8v/y//L/8v/y//H/8f/x//H/8f/x//H/8f/x//H/
8P/w//D/8P/w/+//7//v/+7/7v/u/+7/8P/w//D/8P/w//D/8P/w//H/8f/x//H/8f/x
//H/8f/x//H/8v/y//X/9f/1//X/8v/y//P/8//3//f/9//3//X/9f/1//X/9//4//j/
+P/4//j/+f/5//j/9//3//j/+P/4//j/+P/4//f/9//3//X/9f/2//b/9//3//f/9//3
//b/9v/3//f/9//2//b/9v/1//X/9f/1//X/9v/2//b/9v/2//b/9f/1//X/9f/1//X/
9f/1//P/8//z//P/9f/1//X/9f/1//X/9f/1//P/8//z//P/9f/1//X/9f/0//T/8v/y
//L/8v/0//X/9f/1//P/8//z//P/9f/1//T/9P/y//L/8v/y//L/8v/y//L/9P/1//X/
9f/0//T/9f/1//b/9v/2//n/+f/5//j/+P/4//j/+P/4//n/+//7//z//f/+/wAAAAD+
//v/+//8///////+//7//P/9//3/+v/6//j/9v/z//H/8v/0//X/9f/1//P/8f/x//H/
8f/x//D/8P/w//D/8P/w//D/8P/w//D/8P/w//D/8P/w//D/8P/s/+z/7//5/wwALABU
AIAAtQDtAB8BSgFvAXwBZwExAeYAnABlADYA9v/A/63/t//J/9b/3f/k/+b/6f/t/+z/
7v/w//L/7//v/+//7//v/+7/7v/u/+7/7v/v/+//8f/x//H/8f/w//D/8P/w//L/8v/z
//P/8f/x//H/8f/y//L/8v/y//L/8v/y//L/8v/y//L/8v/0//T/9P/0//X/9f/1//X/
8//z//P/8//1//X/9f/1//P/8//z//P/9f/1//b/9v/2//b/9v/2//T/9f/1//X/9//4
//j/+f/3//f/9//4//j/+f/5//r//P/9//3////9//7//////wEAAwADAAMAAwAEAAUA
BQAGAAcACAAIAAoACwALAAwADAAMAAwADQANAA4ADgAOABAAEAAQABAAEAAQABAAEQAP
AA8ADgANAAwADAALAAoACgAJAAgACAAFAAQAAwACAAIAAQAAAAAA/f/8//v/+v/5//j/
+P/3//f/9//2//b/9v/2//X/9P/0//T/9P/0//T/9P/0//T/9P/0//T/9P/2//b/9f/1
//X/9f/1//X/8//z//P/8//0//T/9P/0//L/8f/x//H/9P/0//T/9P/0//T/9P/0//L/
8v/y//L/8//z//P/8//z//P/8//z//X/9f/2//b/9f/1//X/9f/0//T/9f/1//f/9//3
//f/9//3//f/9//5//r/+v/6//j/+P/5//n/+P/3//f/+P/4//j/+P/4//j/9//3//f/
+f/5//r/+v/3//f/9//3//n/+P/4//n/+f/5//j/+P/2//X/9f/1//f/9//4//j/9v/2
//b/9v/3//f/9//3//f/9//3//f/9//3//f/9//3//f/9//3//f/9//3//f/9//3//f/
9//1//X/9f/1//T/9P/2//b/9P/2//b/9v/2//T/9f/1//X/9f/1//X/9f/1//X/9P/0
//T/9P/0//T/9v/2//b/9v/0//X/9f/1//b/9v/3//f/+P/4//j/+//7//v/+v/6//z/
/P/8//z/+//9//3//v8BAAIABAAEAAAA/f/9//7///////7//v/+///////8//r/+P/2
//P/8//0//b/9//3//f/9f/z//H/8f/x//H/8v/y//L/8v/y//L/8v/y//L/8v/y//L/
9P/y//L/8v/w/+7/7v/x//v/DAAmAEgAbgCdANUABwEyAVcBagFbAS0B5gCcAGUAPAAE
AM7/s/+5/8n/1v/f/+T/6P/r/+v/7v/w//L/9P/x//H/8f/x//H/8P/w//D/8P/w//H/
8f/x//H/8f/x//L/8v/y//L/8v/y//P/8//z//P/8//z//T/9P/0//T/9P/0//T/9P/0
//T/9P/0//T/9P/0//T/9f/1//X/9f/1//X/9f/1//X/9f/1//X/9f/1//X/9f/1//X/
9v/2//b/9v/2//b/+P/5//n/+f/3//j/+P/5//v/+//7//z/+v/7//v//P/8//3//f//
/wEAAgADAAMAAQADAAMAAwAFAAYABwAHAAgACQAKAAoADAANAA0ADgAOAA4ADgAPAA8A
EAAQABAAEgASABIAEgAQABAAEAARABEAEQAQAA8AEAAQAA8ADgAMAAsACgAKAAkACAAH
AAYABAADAAIAAgABAAAA///+//3//P/8//v/+//7//r/+v/6//r/+f/4//j/+P/4//j/
+P/4//j/+P/4//j/+P/4//j/+P/3//f/+f/5//n/+f/5//n/+f/5//b/9v/2//b/+P/3
//f/9//2//b/9v/2//j/+P/4//j/9v/2//b/9v/1//X/9f/1//f/9//3//f/9f/1//b/
9v/3//f/9//3//j/+P/5//n/+f/5//n/+f/7//v/+//7//n/+v/6//r//P/8//3//f/8
//v/+//8//z//P/8//z//v/9//3//f/7//v//P/8//3//f/9//3/+//6//r/+//7//v/
+v/6//z/+//7//v/+f/5//r/+v/6//r/+v/6//n/+f/5//n/+//7//v/+//7//v/+//7
//n/+f/5//n/+f/5//n/+f/7//v/+//7//n/+f/5//n/+v/6//r/+v/4//j/+v/6//r/
+v/4//n/+f/5//n/+f/5//n/+//7//r/+v/6//r/+v/6//r/+v/6//r/+v/7//v/+//8
//z//f/9/wAAAAAAAAMAAQABAAAAAAAAAAAAAAAAAAEAAwADAAQAAwAEAAYABgAGAAMA
AwAEAAQAAwABAAAAAgADAAMAAAD+//z/+v/3//n/+v/8//3/+//7//n/9//3//f/9//3
//j/+P/4//j/+P/4//j/+P/2//b/9v/2//b/9v/2//b/9P/y//b///8PACYARABqAJgA
zQD9ACcBTgFlAVoBLQHrAKIAagA/AAwA1v+4/7n/yf/Z/+L/5//s//D/8f/x//T/9v/2
//b/9f/1//X/9f/1//T/9P/0//T/9P/1//X/9f/1//X/9f/2//b/9v/2//j/+P/5//n/
9//3//f/9//3//b/9f/0//X/9v/3//j/+P/4//j/+P/4//j/+P/4//j/9//2//X/9//3
//f/9//5//n/+f/5//f/9//3//f/9//3//j/+P/4//j/+P/4//j/+f/5//n/+//8//z/
/f/7//v/+//8//z//f/9//7//v//////AQABAAIAAwADAAMABQAFAAUABwAIAAkACQAK
AAsADAAMAAwADQANAA4ADgAOAA4ADwAPABAAEAAQABAAEAAQABAAEAAQABAAEQARABEA
EAAPABAAEAAPAA4ADAALAAoACgAIAAYABAACAAEAAQABAAIA///+//3//P/7//r/+v/5
//v/+//6//r/+P/4//f/9v/4//j/+P/4//b/9v/2//b/9v/2//b/9v/2//b/9f/1//P/
8//z//P/9f/1//X/9f/y//L/8v/y//P/8//0//X/9P/0//T/9P/y//L/8v/y//T/9P/0
//T/8//z//P/8//z//P/8//z//T/9f/3//j/+P/3//b/9f/2//b/9//3//f/9//3//f/
9//3//f/9//5//r/+v/6//j/+P/5//n/+v/5//n/+v/4//j/+P/4//r/+f/5//n/+f/5
//r/+v/3//f/9//3//n/+P/4//n/+P/3//X/9P/1//X/9v/3//X/9f/2//b/9v/2//b/
9v/3//f/9//3//f/9//3//f/9f/1//X/9f/1//X/9f/1//X/9f/1//X/9f/3//b/9P/0
//T/9P/0//X/9f/1//f/9//3//f/9f/1//T/9P/2//b/9v/2//b/9v/2//b/9f/1//T/
8//1//b/+P/5//r/+v/6//3//P/7//n/+P/6//r/+v/6//r/+//6//r//P/+/wEAAgAA
AP3//f/+//3//f/8//z//v///////P/6//j/9v/z//P/9P/2//f/9f/1//P/8f/x//H/
8f/x//L/8v/y//L/8P/w//D/8P/y//L/8v/y//L/8P/w//L/8P/u/+z/8f/3/woAJgBM
AHQApQDhABUBQAFrAYIBdwFHAQABsgBxAEAABADG/6n/q/+7/87/2//g/+T/6f/t/+7/
8P/y//L/7//v/+//7//x//D/8P/w//D/8P/x//H/7//v/+//7//w//D/8P/w/+7/7v/v
/+//8P/x//L/8//0//T/9P/0//L/8v/y//L/9P/0//T/9P/y//L/8v/y//P/8//z//P/
8//z//P/8//z//P/8//z//X/9f/1//X/8//z//T/9P/0//T/9P/0//b/9//3//f/9f/2
//b/9//5//n/+f/6//r/+//7//z//P/9//3//////wAAAQABAAEAAwADAAMAAwAEAAUA
BQAGAAcACAAIAAoACwALAAwADAAMAAwADQALAAwADAAMAA4ADgAOAA4ADgAOAA4ADwAP
AA8ADgANAAwADAALAAoACgAJAAgACAAHAAYABQAEAAIAAQAAAAAA///+//3//P/7//r/
+v/5//n/+f/4//j/+P/4//f/9v/0//T/9P/0//T/9P/0//T/9v/2//b/9v/1//T/8v/x
//P/8//z//P/8f/x//H/8f/y//L/8v/y//L/8f/x//H/8v/y//L/8v/0//T/9P/0//T/
9P/0//T/9//3//f/9//3//f/9//3//f/9//4//j/+f/5//n/+f/4//j/+f/5//v/+//7
//v/+//7//v/+//7//z//P/8//z//P/9//3//P/7//v//P/8//z//P/8//z/+//7//v/
+f/5//r/+v/7//v/+//7//n/+P/4//n/+f/5//j/+P/6//n/+f/5//f/9//4//j/+v/6
//r/+v/3//f/9//3//n/+f/5//n/+f/5//n/+f/5//n/+f/5//n/+f/5//n/+f/5//n/
+f/5//n/+f/5//j/+P/4//j/+P/4//r/+P/4//j/+P/2//f/9//3//f/9//3//f/+f/5
//j/+P/4//j/+P/4//j/+P/4//j/+P/5//n/+f/6//r/+//7//z//P/8//////////7/
/v/+//7//v/+////AQABAAIAAwAEAAYABgAEAAEAAQACAAMAAwACAAIAAgADAAMAAAD+
//z/+v/3//f/+P/6//v/+//7//n/9//3//f/9//3//j/+P/4//j/9v/2//b/9v/2//b/
9v/2//j/+P/4//b/9P/y//L/9/8DABgAOABeAIoAvwD1ACMBTAFxAXoBXQEjAdgAkABd
AC4A7v+8/7P/wf/R/97/5//q/+7/8f/x//L/9v/4//j/9f/1//X/9f/1//T/9P/0//b/
9v/3//f/9//3//f/9//4//j/+P/4//j/+P/5//n/9//3//f/9//6//r/+v/6//r/+v/6
//r/+v/6//r/+v/6//r/+v/6//n/+f/5//n/+//7//v/+//5//n/+f/5//n/+f/5//n/
+//7//z//P/6//r/+v/6//z//f/9//3//f/+//7///////////8AAAAAAQABAAIAAAAB
AAEAAwAFAAYABwAHAAcACQAJAAkACQAKAAsACwAOAA8AEAAQABAAEQARABIAEgASABIA
EwATABQAFAAUABQAFAAUABQAFAAUABQAFQATABMAEgARABEAEgASABIAEQAPAA0ADAAL
AAoACQAIAAcABwAHAAgABQAEAAMAAgADAAIAAgABAP/////+//7//v/+//3//P/8//z/
/P/8//z//P/8//z//P/8//z//P/8//z/+//7//v/+//7//v/+//7//v/+//6//r/+v/6
//z/+//7//v/+//6//n/+P/5//r/+//8//r/+v/6//r/+f/5//n/+f/7//v/+//7//v/
+//8//z//P/7//r/+f/5//r//P/9//3//f/9//3////////////9//7//v/+//7//v//
////AAD/////AAD+//7//v/+//7//f/9//3//f/9//7//v/9//3//f/9//3//P/8//3/
+//7//r/+v/8//v/+//7//v/+//8//z/+v/6//r/+v/7//v/+//7//n/+f/5//n/+//7
//v/+//5//n/+f/5//v/+//7//v/+f/5//n/+f/5//n/+f/5//n/+v/7//z/+//6//r/
+f/5//n/+f/4//r/+v/6//r/+v/6//r/+P/5//n/+f/5//n/+f/5//n/+f/4//j/+P/4
//j/+P/4//j/+P/4//r/+//7//v/+v/6//v/+//8//z//P///wEAAQAAAAAA/v/+//7/
/v///wEAAQACAAMABAAGAAYABAABAAEAAgAFAAUABAAEAAIAAwADAAAA/v/8//r/9//3
//j/+v/7//v/+//5//f/+f/5//n/+f/2//b/9v/2//j/+P/4//j/+P/4//j/+P/4//j/
+P/4//b/9P/0//f/AQASAC4AUgB8AK8A5QAVAT4BZQF0AV8BKwHkAJoAYwA4AAAAyP+z
/73/zf/c/+X/6v/w//H/8//0//b/+P/4//X/9f/1//X/9//2//b/9v/2//b/9//3//f/
9//3//f/9v/2//b/9v/2//b/9//3//n/+f/5//n/+P/4//j/+P/6//r/+v/6//r/+v/6
//r/+P/4//j/+P/5//n/+f/5//n/+f/5//n/+f/5//n/+f/5//n/+f/5//n/+f/6//r/
+v/6//r/+v/4//n/+f/5//v//P/8//3//f/9//3//v/8//3//f/+/wAAAQABAAMAAQAC
AAMAAwADAAUABQAFAAcACAAJAAkACgALAAwADAAMAA0ADQAOAA4ADgAOAA8ADwAQABAA
EAAQABAAEAAQABAAEAAQABEAEQARABAADwAOAA4ADQAMAA4ADQAMAAwACQAIAAcABgAE
AAMAAgACAAMAAgABAAAA///+//7//f/9//3//P/8//z//P/7//r/+v/6//r/+v/6//r/
+v/6//j/+P/4//j/+v/6//n/+f/3//f/9//3//f/9//3//f/+P/4//j/+P/4//f/9//3
//j/+P/4//j/+P/4//j/+P/4//j/+P/4//n/+f/5//n/+f/5//n/+f/7//v//P/8//3/
/f/9//3//P/8//3//f////////////3//f/9//3///8AAAAAAAD+//7//////wAA////
/wAAAAAAAAAAAAD+//3//f/9//3//f/+//7//f/9//3//f/9//z//P/9//3//f/8//z/
/P/7//v/+//9//3//v/+//z//P/8//z//f/9//3//f/9//3//f/9//v/+//7//v//f/9
//3//f/9//3//P/8//z//P/8//z//f/9//3//f/9//3//f/9//3//P/8//7//v/+//7/
/P/8//z//P/+/////////wAAAAABAAEAAgACAAIABQAFAAUABAAEAAQABAAEAAQABQAH
AAcACAAJAAoADAAMAAgABQAFAAYACQAJAAgACAAGAAcABwAEAAIAAAD+//v/+//8//7/
/////////f/7//v/+//7//v/+v/6//r/+v/8//z//P/8//r/+v/6//r//P/8//z//P/6
//b/+P///w0AJABEAGgAlADJAP0AJQFOAWkBZAE7AfsAsgB2AEsAGgDi/8L/v//N/9v/
5v/t//L/9P/3//n/+v/8//z/+v/7//v/+//7//v/+v/6//r/+v/6//v/+//9//3//f/9
//z//P/8//z//P/8//3//f////////////7//v/+//7/AAAAAAAAAAD+//7//v/+/wAA
AAAAAAAAAQABAAEAAQD//////////wEAAQABAAEAAQABAAEAAQABAAEAAgACAAQABAAE
AAQAAgADAAMAAwADAAQABAAFAAUABQAFAAYABgAHAAcACAAIAAkACQALAAsADAANAA0A
DwARABEAEQARABIAEwATABQAFQAWABYAFgAXABcAGAAYABgAGAAZABkAGgAaABoAGgAa
ABoAGgAaABoAGgAbABsAGwAaABkAGAAYABcAFgAWABUAFAAUABEAEAAPAA4ADgANAAwA
DAALAAoACQAIAAkACAAIAAcABwAHAAYABgAEAAQAAwACAAQABAAEAAQABAAEAAQABAAE
AAQABAAEAAQABAADAAMAAQABAAEAAQABAAEAAQABAAIAAgACAAIAAgABAAEAAQACAAIA
AgACAAIAAgACAAIAAgACAAIAAgADAAMAAwADAAMAAwADAAMABQAFAAYABgAFAAUABQAF
AAYABgAHAAcACQAJAAkACQAJAAkACQAJAAkACgAKAAoACAAIAAkACQAKAAkACQAKAAgA
CAAIAAgACAAHAAcABwAJAAkACgAKAAcABwAHAAcACQAIAAgACQAHAAcABgAGAAgABwAH
AAcABwAHAAgACAAGAAYABgAGAAcABwAHAAcABwAHAAcABwAHAAcABwAHAAkACQAJAAkA
BwAHAAcABwAHAAcABwAHAAcABwAHAAcABgAGAAYACAAIAAgACAAIAAYABwAHAAcABwAH
AAcABwAHAAcABgAGAAYABgAGAAYABgAGAAYABgAGAAcABwAHAAoACgALAAsADAAMAAwA
DwAPAA8ADgAOABAAEAAQABAAEAARABAAEAATABQAFgAWABQAEQARABIAEwATABIAEgAS
ABMAEwAQAA4ADAAKAAcABwAIAAoACwALAAsACQAHAAcABwAHAAcACAAIAAgACAAIAAgA
CAAIAAYABgAGAAYACAAIAAgACAAGAAQABAAHABEAIAA6AFwAhACxAOUAEwE8AV8BbAFZ
ASUB4ACYAGUAPgAOAN7/y//T/+P/7v/1//z//v8BAAMABAAGAAgACgAHAAcABwAHAAcA
BgAGAAYABgAGAAcABwAHAAcABwAHAAoACgAKAAoACAAIAAkACQAJAAkACQAJAAoACgAK
AAoACgAKAAoACgAMAAwADAAMAAwADAAMAAwACwALAAsACwALAAsACwALAAsACwALAAsA
DQANAA0ADQANAA0ADgAOAA4ADgAOAA4ADgAPAA8ADwAPABAAEAARABEAEQARABIAEgAT
ABMAFAAUABUAFQAXABcAGAAZABkAGQAbABsAGwAdAB4AHwAfAB4AHwAgACAAIgAjACMA
JAAkACQAJAAlACMAJAAkACQAJgAmACYAJgAmACYAJgAnACUAJQAkACMAJAAkACMAIgAi
ACEAIAAgACEAIAAfAB4AHAAbABoAGgAZABgAFwAWABcAFgAWABUAEwATABIAEgAUABQA
EwASABIAEgASABIAEAAQABAAEAASABIAEgASABAAEAAPAA8AEQARABEAEQARABEAEQAR
AA4ADgAOAA4ADwAPABAAEQAQABAAEAAQAA4ADgAOAA4AEAAQABAAEAARABEAEQARABMA
EwATAA==
         </WaveFormData>
      </LeadData>
      <LeadData>
         <LeadByteCountTotal>10000</LeadByteCountTotal>
         <LeadTimeOffset>0</LeadTimeOffset>
         <LeadSampleCountTotal>5000</LeadSampleCountTotal>
         <LeadAmplitudeUnitsPerBit>4.88</LeadAmplitudeUnitsPerBit>
         <LeadAmplitudeUnits>��V</LeadAmplitudeUnits>
         <LeadHighLimit>2147483647</LeadHighLimit>
         <LeadLowLimit>268435456</LeadLowLimit>
         <LeadID>V5</LeadID>
         <LeadOffsetFirstSample>0</LeadOffsetFirstSample>
         <FirstSampleBaseline>0</FirstSampleBaseline>
         <LeadSampleSize>2</LeadSampleSize>
         <LeadOff>FALSE</LeadOff>
         <BaselineSway>FALSE</BaselineSway>
         <ExcessiveACNoise>FALSE</ExcessiveACNoise>
         <MuscleNoise>FALSE</MuscleNoise>
         <LeadDataCRC32>3031545256</LeadDataCRC32>
         <WaveFormData>
PgA+AD4APgA8ADwAPAA8AD4APgA+AD4APgA+AD4APgA8ADwAPAA8ADoAOgA6ADoAOgA6
ADoAOgA5ADgANwA2ADQANAA0ADQAMQAwAC8ALgArACoAKQAoACUAJAAjACIAIAAeABwA
GgAXABYAFQAUABIAEgASABIAEQAQAA8ADgANAAwACwAKAAwADAAMAAwACgAKAAoACgAI
AAgACAAIAAgACAAIAAgABgAGAAYABgAGAAYABgAGAAQABAAEAAQAAwACAAEAAAAAAAAA
AAAAAP7//v/+//7//P/8//z//P/6//r/+v/6//r/+v/6//r/+v/6//r/+v/4//j/+P/4
//r/+v/6//r/+v/6//r/+v/4//j/+P/4//b/9v/2//b/9P/0//T/9P/0//T/9P/0//L/
8v/y//L/8v/y//L/8v/w//D/8P/w/+//7v/t/+z/7v/u/+7/7v/s/+z/7P/s/+r/6v/q
/+r/6P/o/+j/6P/m/+b/5v/m/+j/6P/o/+j/5//m/+X/5P/i/+L/4v/i/+L/4v/i/+L/
4P/g/+D/4P/g/+D/4P/g/9//3v/d/9z/2v/a/9r/2v/a/9r/2v/a/9j/2P/Y/9j/2P/Y
/9j/2P/Y/9j/2P/Y/9b/1v/V/9X/1v/W/9b/1v/V/9X/1f/V/9P/1P/U/9T/0//S/9L/
0v/Q/9H/0f/R/9P/1P/U/9T/0v/Q/87/zP/N/87/z//R/8//0f/S/9P/1v/W/9X/1P/T
/9L/0v/R/8//z//O/87/zv/N/8z/y//H/8X/xP/E/8P/xf/F/8T/xP/D/8P/w//B/8H/
wP/A/8D/wP/A/8D/v/++/73/vP+5/7n/uf+5/7v/u/+3/7X/tf+2/73/yP/f//v/HABK
AHkApwDRAPYACwEIAekAswB2AEcAHQDl/7L/oP+n/7D/tP+3/7T/s/+1/7P/s/+z/7P/
s/+z/7H/sP+w/67/rv+u/67/rP+s/6z/rP+q/6r/qv+q/6j/qP+o/6j/qf+p/6n/qf+q
/6r/qv+r/6n/qf+p/6r/rP+s/6z/rP+s/6z/rP+s/6z/rP+s/6z/rv+u/67/rv+w/7D/
sP+w/7L/sv+y/7P/sf+x/7H/sf+x/7H/sf+x/7H/sv+y/7P/sf+x/7H/sv+y/7L/sv+z
/7H/sf+y/7L/tP+1/7b/tv+3/7f/uP+5/7r/uv+6/7z/v/+//8D/wf/C/8P/w//F/8T/
xf/G/8f/x//I/8j/yP/L/8v/zP/M/83/zf/O/87/zf/N/83/zf/P/8//z//P/83/zf/M
/8z/zP/M/8r/yf/L/8r/yf/I/8X/xP/D/8L/w//C/8H/wf+//73/u/+5/7j/t/+3/7f/
uf+5/7j/t/+3/7f/tv+2/7b/tv+2/7f/tf+1/7X/tP+2/7b/tf+1/7j/uP+4/7j/tv+2
/7b/tv+4/7j/uP+4/7j/uP+4/7j/uP+4/7j/uP+4/7j/t/+3/7X/tf+1/7X/s/+z/7P/
s/+y/7L/sv+y/7L/sv+y/7L/sv+z/7T/tf+z/7P/sv+y/7T/tP+0/7X/s/+z/7P/s/+z
/7P/s/+z/7P/tP+0/7T/s/+z/7L/sf+y/7P/tP+1/7b/tv+1/7X/tf+1/7X/tf+3/7f/
t/+3/7n/uP+3/7f/uP+4/7n/uf+5/7n/uP+4/7n/uf+6/7r/uP+4/7n/uf+5/7n/uP+3
/7n/uv+7/7v/u/+7/7v/u/+7/7z/vf+9/7//wP/A/8D/wP+//7//v/+//7//vv++/77/
vv++/77/v//A/8H/wv/F/8P/w//C/8T/xP/E/8T/xv/G/8b/xv/G/8b/xv/G/8f/x//I
/8j/yv/K/8n/yf/L/8v/y//M/83/zv/P/9D/0f/S/9L/0//T/9P/0//U/9T/1P/U/9T/
1v/W/9b/1v/Y/9n/2f/b/97/3//g/+D/3f/c/9z/3P/e/9//4P/h/+D/4P/g/9//3v/d
/9n/1//Y/9j/2f/b/93/3P/a/9n/2//b/9v/2//Y/9j/2P/Y/9v/3P/d/97/3P/c/9v/
2//b/9n/2//d/9v/2f/Z/9z/5f/y/wsAKQBOAHwArQDXAAEBJgE1ASYBAQHHAJAAYwA1
AP3/2P/S/9f/3v/k/+f/6P/p/+3/7f/v/+//8f/x//P/8f/w//D/8v/y//L/8v/w//D/
8P/w//L/8v/y//L/9P/0//T/9P/1//X/9f/1//j/+P/4//n/+//7//v//P/8//z//P/8
//z//P/8//z//P/8//z//P/9//7///8AAP7//v/+//7/AAAAAAAAAQD//////////wAA
AQACAAMABQAGAAYABwAHAAcABwAIAAoACgAKAAsADQANAA4ADgAOAA8AEAAQABEAEQAS
ABMAFAAUABQAFgAZABkAGgAbABwAHQAdAB8AIAAhACIAIwAlACYAJgAmACcAJwAoACgA
KwArACwALAAtAC0ALQAtAC0ALQAtAC0ALwAvAC4ALgAsACwAKgApACsAKgApACgAJwAm
ACUAJAAjACIAIQAhACIAIQAgAB8AHgAdAB0AHQAdAB0AHAAbABsAGwAaABoAHAAcABwA
HQAdAB0AHQAcABoAGgAZABkAGwAcAB0AHgAcABwAHAAcABwAHAAcABwAHgAeAB4AHgAc
ABwAHAAcAB4AHgAdAB0AHQAdAB0AHQAdAB0AHQAdACAAIAAgACAAIAAgACAAIAAgACEA
IgAjACUAJQAkACQAJgAmACYAJwAnACcAJwAnACcAJwAnACcAKQAqACoAKgApACkAKAAn
ACkAKQApACkAKgAqACkAKQApACkAKQApACsAKwArACsAKwAqACkAKQAqACoAKwArACsA
KwAqACoAKQApACoAKgArACwALgAvAC0ALQAsACsAKwAsAC0ALQAtAC0ALQAtACsALAAt
AC0ALQAuAC4ALgAuAC0ALQAtAC8ALwAuAC4AMgAyADAAMAAwADAAMAAwADAAMAAyADIA
MgAyADEAMQAyADIANAA0ADMAMwAzADMAMwA0ADYANgA2ADYANQA2ADYANwA3ADcANwA4
ADkAOgA7ADwAPAA8ADwAPAA8AD0APQA/AEEAQwBFAEYAQwBCAEIAQgBFAEUARQBFAEQA
RABEAEMARABDAD8APQA8ADwAPQA/AD8APgA8ADsAOwA7ADsAOwA6ADoAOgA6ADoAOgA6
ADoAPAA8ADsAOwA7ADkAOQA5ADkAMwAxADIAOQBEAFkAdwCcAMgA/QAvAV0BigGrAbIB
mQFpASIB4QCrAG8ANgAeACEALAA0ADkAOgA9AEEAQQA/AEEAQwBDAEEAPwA+AD4APwBA
AEEAQgBAAEAAQABAAEAAQABAAEAAQgBCAEIAQgBCAEEAQAA/AEAAQABAAEEAQQBBAEEA
QgBAAEAAQABAAEIAQgBCAEIAQABAAEAAQABBAEIAQwBEAEIAQgBCAEIAQgBCAEIAQwBD
AEMAQwBDAEEAQQBBAEEAQQBCAEIAQwBDAEMAQwBEAEQARABEAEUARwBHAEgASABGAEcA
SABIAEsASwBMAE0ATABMAEwATgBPAE8AUABRAFIAUwBTAFUAVABVAFYAVwBZAFoAWgBa
AFsAWwBcAFwAXQBdAF4AXgBfAF8AXwBfAF8AXwBfAF8AXwBfAF4AXgBcAFwAWgBZAFkA
WABXAFYAVQBUAFMAUgBPAE4ATQBNAE4ATQBMAEsASABHAEcARwBFAEUARABDAEMAQwBC
AEIAQgBCAEIAQwBFAEUARQBEAEIAQgBBAEEAQgBCAEIAQgBEAEQARABEAEIAQgBCAEIA
QgBCAEIAQgBCAEIAQgBCAEIAQgBBAEEAQwBDAEMAQwBBAEEAQQBBAEQARABEAEQAQgBC
AEIAQgBCAEMARABFAEUARQBEAEQARABEAEQARQBHAEcARwBHAEcARwBHAEcARwBIAEgA
SABJAEkASABHAEcARwBHAEcASABIAEcARwBHAEcARwBHAEUARQBFAEUARwBGAEUARQBF
AEQARABDAEUARQBEAEQAQQBBAEIAQgBCAEIAQwBDAEUARQBEAEMAQQBCAEMAQwBDAEMA
QwBDAEEAQgBDAEMARABEAEMAQgBCAEEAQQBBAEEAQQBAAEAAQABAAEAAQABBAEAAQABA
AEAAQABAAEAAQABAAEAAQABAAEAAPwA/AEAAQABAAEAAPwA/AD0APQA9AD4AQABAAEAA
QAA/AEAAQABBAEMAQwBDAEQAQgBCAEIAQgBCAEIAQgBCAEIAQwBDAEUARgBHAEgASABF
AEQARABEAEUARQBFAEUARABEAEQAQwBCAEEAPQA7ADoAOgA7AD0APQA8ADoAOQA3ADcA
NwA3ADQANAA0ADQANAA0ADQANAA0ADQAMwAzADMAMwAzADMALwArACkAKAAvAD4AVQBz
AJgAxgD5ACkBUwF8AZEBjAFtATMB9AC/AJEAVQAiABQAGwAkACgAKwAqACsAKwArACsA
KwArACsAKwApACgAKAAmACYAJgAmACQAJAAkACQAJgAmACYAJgAlACQAIwAiACEAIQAh
ACEAIAAgACAAIQAhACEAIQAiACAAIAAgACAAHgAeAB4AHgAeAB4AHgAeAB4AHgAeAB4A
HQAcABsAGgAYABgAGAAZABcAFwAXABcAFwAXABcAFwAXABgAGAAZABcAFwAXABgAGAAY
ABgAGQAXABcAGAAYABYAFwAYABgAGQAZABoAGwAcABwAHAAeAB8AHwAgACEAIAAhACEA
IwAmACcAKAApACcAKAAoACgAKQApACoAKgArACsALAAsACwAKwAqACkAKQApACkAKQAp
ACkAKAAoACcAJgAjACEAIQAgAB8AHgAbABoAGQAYABUAFAATABMAEgARABAADwAMAAsA
CwALAAsACwAKAAkABwAHAAYABgAGAAYABgAHAAcABwAHAAYABAAEAAMAAwAEAAQABAAE
AAIAAgACAAIAAgACAAIAAgACAAIAAgACAAAAAAAAAAAAAgACAAEAAQD///////////3/
/f/9//3//P/8//z//P/7//r/+f/4//b/9//4//n/+f/5//j/+P/4//j/+P/5//f/9//3
//f/9f/1//X/9f/1//b/9v/2//P/8//y//H/8//z//P/8//0//T/8//z//H/8f/x//H/
8f/x//H/8f/x//D/7//v/+//7v/u/+3/7f/t/+z/7P/p/+n/6v/q/+r/6v/r/+v/6v/p
/+f/5f/j/+T/5f/l/+P/4//j/+P/4f/i/+P/4//k/+T/4//i/+L/4f/h/+H/4f/h/+D/
4P/e/97/3v/e/93/3P/d/97/3P/a/9r/2v/a/9j/2P/Y/9j/1v/W/9b/1v/T/9P/1P/U
/9T/1P/T/9P/0//T/9P/1P/S/9L/0v/S/9P/1P/U/9X/1f/V/9X/1v/W/9b/1v/W/9b/
1v/W/9b/1P/V/9X/1//Y/9n/2v/a/9f/1v/W/9b/1f/V/9X/1f/W/9b/1v/V/9P/0f/M
/8n/yP/I/8n/y//L/8r/yP/H/8f/x//H/8f/yP/I/8j/yP/I/8j/yP/I/8j/yP/H/8f/
x//H/8X/xf/D/8H/v//A/8f/0v/n/wEAIgBIAHkAqQDTAPoAEwEUAfkAxwCKAFcALwD7
/8b/rv+z/7z/wP/B/8L/w//D/8H/w//F/8f/xf/D/8H/wP/A/8D/wP/A/8D/vv++/77/
vv++/77/vv++/8D/wP/A/8D/wf/B/8H/wf/A/8D/wP/B/8H/wf/B/8L/wP/A/8D/wP/C
/8L/wv/C/8D/wP/A/8D/wP/A/8D/wP/A/8D/wP/A/77/vv++/7//v/+//7//v/+9/73/
vf+9/73/vv++/7//wf/B/8H/wv/A/8D/wP/B/8P/w//E/8T/xP/F/8b/xv/F/8X/xv/H
/8j/yP/I/8r/yf/J/8r/y//M/83/zf/P/87/z//Q/9H/0f/S/9L/0v/T/9P/1P/U/9X/
1f/W/9b/2P/Z/9r/2//b/9v/2//b/9v/2//a/9r/3P/c/9r/2f/Z/9j/1//W/9f/1v/V
/9T/0f/Q/8//z//Q/8//zv/N/8r/yf/J/8n/x//H/8b/xf/H/8f/xv/G/8T/xP/E/8X/
xf/F/8X/xP/E/8T/w//D/8L/wv/C/8L/xP/E/8T/xP/E/8T/xP/E/8L/wv/C/8L/wv/C
/8L/wv/A/8D/v/+//8H/wf/B/8H/wf/B/8H/wf/A/8D/wP/A/8H/wv/D/8T/w//D/8P/
w//D/8P/wv/C/8D/wP/A/8H/wf/B/8H/wf/B/8H/wf/B/7//wP/A/8D/wP/B/8H/wf/B
/8H/wf/B/8L/wv/B/8H/wf/B/8H/wf/A/7//vv+9/73/vP+7/7v/uf+4/7j/t/+3/7f/
tv+2/7f/t/+4/7j/tv+2/7f/t/+3/7f/tv+1/7P/tP+1/7X/s/+z/7P/s/+z/7T/tf+1
/7T/tP+z/7L/tP+z/7P/s/+1/7X/tP+0/7L/sv+y/7L/sf+y/7P/tP+x/7D/sv+y/7L/
sv+y/7L/sv+y/7L/sv+y/7L/s/+z/7T/tP+0/7T/s/+z/7P/s/+z/7T/tP+0/7T/tP+3
/7j/uP+5/7n/uf+5/7r/uP+4/7j/uP+6/7r/uv+6/7r/u/+7/73/vv+//8D/wP+//77/
vv++/73/vf+9/73/vv++/77/vf+8/7v/t/+1/7b/tv+3/7n/uf+4/7b/tf+z/7P/s/+z
/7T/tP+0/7T/sv+y/7L/sv+y/7L/sf+x/7H/sf+z/7P/r/+t/6//tv/B/9L/6/8LADAA
XgCLALUA2wD6AP0A5AC1AHsASAAfAO//vf+i/6L/q/+0/7b/tf+4/7n/uf+5/7n/u/+7
/7v/vf+7/7r/uv+6/7r/uv+6/7z/vP+8/7z/vv++/77/vv++/77/vv++/8D/wf/C/8P/
xP/E/8T/xf/D/8P/w//E/8b/xv/G/8b/yP/I/8j/yP/K/8r/yv/K/8j/yP/I/8j/yf/K
/8v/zP/O/87/zv/P/83/zf/N/83/zv/P/9D/0f/T/9T/1P/V/9X/1f/V/9b/2P/Y/9j/
2f/Z/9n/2v/a/9z/3f/e/97/4f/h/+L/4//k/+T/5P/m/+n/6f/q/+v/7P/t/+3/7//y
//P/9P/1//X/9v/2//b/9//3//j/+P/7//v//P/8//3//f/9//3//f/9//3//f/7//v/
+v/6//v//P/7//v/+//6//n/+P/1//T/8//y//L/8v/y//P/8v/x//D/7//u/+3/7f/t
/+7/7//v/+//7//v/+7/7v/w//D/8P/x/+//7//v/+7/7//w//D/8f/y//L/8v/y//L/
8v/y//L/9P/0//T/9P/y//L/8v/y//P/9P/1//b/9v/2//X/9f/1//X/9f/1//b/9//4
//n/+P/4//j/+P/6//r/+v/6//v//f///wEA//////7//v8AAAAAAAABAAEAAQABAAEA
AwADAAMAAwAFAAYABgAGAAUABQAEAAMABAAFAAYABwAGAAYABQAFAAcABwAHAAcACQAJ
AAkACQAJAAgABwAHAAgACAAJAAkACQAJAAgACAAJAAkACgAKAAoACgALAAsACwALAAoA
CQALAAwADQANAA0ADQANAA0ACwAMAA0ADQANAA4ADgAOAA4ADQANAA0ADwAPABAAEAAQ
ABAAEAAQABAAEAAQABIAEgASABIADwAPABAAEAARABIAEgATABMAEwATABQAEgASABIA
EgAUABYAFwAZABkAGQAZABoAGgAaABoAGgAcABwAHAAcABwAHQAdAB8AIgAjACQAJAAl
ACQAJAAkACMAIwAjACMAJAAkACQAIwAiACEAHQAbABoAGgAbAB0AHQAcABoAGQAZABkA
GQAZABgAGAAYABgAGAAYABgAGAAaABoAGQAZABkAGQAZABsAGQAVABMAFAAZACQAOwBX
AHoApADZAAsBNwFgAYEBhAFpATcB9AC1AIMASwAUAP7/AwAMABYAGQAaABsAHQAfAB8A
IQAjACMAIgAfAB0AHAAeAB4AHgAeAB4AHgAeAB4AHgAeAB4AHgAeAB4AHgAeAB0AHQAd
AB0AIQAiACMAJQAlACUAJQAmACUAJAAjACIAJAAkACQAJAAmACYAJgAmACYAJgAmACYA
JAAkACQAJAAmACYAJgAnACkAKQApACkAJwAnACcAJwApACoAKgArACsAKwArACwAKgAq
ACoAKwAtAC0ALgAuAC4ALwAwADAAMQAxADIAMwA0ADQANAA2ADcANwA4ADkAOgA7ADsA
PQA8AD0APgA/AEEAQgBCAEIAQwBDAEQARABFAEUARgBGAEcARwBHAEcARwBHAEcARwBH
AEcARgBGAEYARgBEAEMAQQBAAD8APgA/AD4APQA8ADsAOgA5ADkAOAA3ADYANQAyADEA
MQAxADEAMQAwAC8ALwAvAC4ALgAsACwALAAtAC8ALwAvAC4ALgAuAC0ALQAsACwALAAs
ACwALAAsACwAKgAqACoAKgAsACwALAAsACoAKgAqACoAKgAqACkAKQArACsAKwArACsA
KwArACsALgAuAC4ALgAuAC4ALgAuACwALQAuAC8ALwAvAC4ALgAwADAAMAAxADEAMQAx
ADEAMQAxADEAMQAxADIAMgAyADMAMwAyADEALwAvAC8ALwAwADAALwAvAC8ALwAvAC8A
LwAvAC8ALwAxADAALwAvAC8ALgAuAC0ALwAvAC4ALgAtAC0ALgAuAC4ALgAvAC8AMQAx
ADAALwAuAC4ALgAtAC0ALQAtAC0ALQAuAC8ALwAwADAALwAuADAALwAvAC8ALQAtACwA
LAAuAC4ALgAuAC0ALgAvADAALQAtAC4ALgAuAC4ALgAuAC4ALgAuAC0ALAArACoAKwAr
ACwALAAsACwAKwArACsAKwArACwALAAsACwALAAtAC4ALgAvAC0ALQAtAC4ALgAuAC4A
LgAsACwALAAsACwALQAtAC8AMAAxADIAMgAxADAAMAAwAC8ALwAvAC8AMAAwADAALwAs
ACsAJwAlACQAJAAlACcAJwAmACQAIwAhACEAIQAhACIAIgAiACIAIgAiACIAIgAgACAA
HwAfAB8AHwAfAB0AGwAXABUAGAAfAC4ARQBlAIgAtgDnABUBPwFkAXUBagFHAQ0BzgCd
AG8AMwAGAP7/CQAQABYAFwAYABkAFwAVABcAGQAZABkAGQAXABYAFgAUABQAFAAUABQA
FAAUABQAEgASABIAEgAUABQAFAAUABUAFQAVABUAFQAUABMAEwAVABUAFQAWABQAFAAU
ABQAEgASABIAEgASABIAEgASABEAEAAPAA4ADgAOAA4ADgANAAwACwALAAsACwALAAsA
CQAJAAkACQAHAAgACAAJAAkACQAJAAoACAAIAAgACQAIAAcABwAGAAYABwAIAAgACAAH
AAcABwAKAAoACgAMAAsACwAMAA0ADgAPAA8AEQAQABEAEgATABMAFAAUABQAFQAVABYA
FgAVABUAFgAWABcAFwAXABcAFQAVABUAFQATABMAEgASABIAEgAQAA8ADQAMAAsACgAH
AAYABQAEAAMAAgABAAEA/v/9//z/+//8//v/+//7//n/+f/4//f/+f/5//j/+P/3//b/
9f/1//P/8//z//L/8v/y//H/8f/y//L/8v/y//L/8v/y//L/8v/y//L/8v/y//L/8v/y
//L/8v/y//L/8P/w/+//7//x//H/8f/x//H/8f/x//H/8P/w//D/8P/x//L/8//0//T/
9f/2//f/9v/1//P/8v/0//T/9P/1//X/9f/1//X/9//3//f/9//3//j/+P/4//j/+f/5
//n/+//7//v/+//6//r/+f/5//v/+//7//v/+//7//v/+//9//z/+//7//3//P/8//v/
+//7//r/+v/6//v//f/+//7//v//////AQABAAAA/////wAAAQABAP////////////8A
AAEAAQACAAIAAQAAAAIAAQABAAEAAwADAAIAAgACAAIAAgACAAMABAAFAAYABQAFAAUA
BQAFAAUABQAGAAUABgAGAAQABAAEAAQABgAGAAYABgAGAAYABgAGAAcABwAIAAgACAAI
AAcABwAHAAcABwAIAAoACgAKAAoACwAMAAwADQANAA0ADQAOABAAEAAQABAAEAAQABAA
EAASABMAEwAVABYAFwAYABgAFwAWABYAFgAXABcAFwAXABYAFgAWABUAFAATAA8ADQAM
AAwADQAPABEAEAAOAA0ADQANAA0ADQAKAAoACgAKAAwADAAMAAwADAAMAAsACwALAAsA
CwALAAsABwAFAAgADwAaAC8ATQBuAJoAywD5ACMBSgFfAVwBPQEJAcoAlwBtADcABADy
//f/AAAGAAcACgALAA0ACwALAA0ADQANAA0ACwAKAAoACgAKAAoACgAIAAgACAAIAAoA
CgAKAAoACgAKAAoACgAJAAkACQAJAAwADAAMAA0ADQANAA0ADgAOAA4ADgAOAA4ADgAO
AA4ADgAOAA4ADgAQABAAEAAQAA4ADgAOAA4ADgAOAA4ADwAPAA8ADwAPABAAEQASABMA
EwAUABQAFQATABMAEwAUABYAFgAWABcAFQAVABYAFgAWABcAGAAYABkAGQAaABsAGgAa
ABoAHAAdAB0AHgAfACAAIQAhACMAIgAjACQAJQAlACYAJgAmACUAJQAmACYAKQApACoA
KgApACkAKQApACcAJwAnACcAKQApACgAKAAmACYAJAAjACUAJAAjACIAIAAeABwAGgAb
ABoAGQAZABYAFQAUABMAEgARABEAEQARABEAEAAPAA0ADQAMAAwADAAMAAwADQANAA0A
DQAMAAwADAALAAsADAAMAAwADAAKAAoACgAKAAoACgAKAAoACgAKAAoACgAIAAgACAAI
AAoACgAJAAkABwAHAAcABwAHAAcABwAHAAYABgAGAAYABAAEAAQABAAEAAUABgAHAAcA
BwAGAAYABgAGAAYABwAHAAcABwAHAAcABwAHAAcABwAIAAgACAAHAAcABgAFAAUABQAF
AAUABgAGAAUABQAFAAUABQAFAAUABQAFAAUABQAEAAMAAwADAAIAAgABAAEAAQAAAAAA
/f/9//7//v8AAAAAAQABAAEAAQAAAP///f/+//////////////////7//v/+//3//v/+
//3//P/8//v/+v/6//r/+v/6//j/+P/4//j/9//2//X/9P/x//H/8v/y//D/8P/v/+//
7f/t/+3/7v/u/+7/7v/u/+//8P/w//H/8f/x//H/8v/y//L/8v/y//D/8P/w//D/8v/z
//P/9f/0//X/9v/2//P/8v/y//L/8//z//P/8//w//D/8P/v/+z/6//n/+X/4v/i/+P/
5f/j/+L/4P/f/+H/4f/h/+H/4P/g/+D/4P/g/+D/4P/g/97/3v/d/93/3f/b/93/3f/b
/9f/1//a/+P/9v8PAC0AUACAAK8A1wD/ABwBIwEOAeMApwByAEkAGwDn/8j/xv/N/9T/
2P/Z/9j/2f/Z/9n/2//b/9n/1//X/9X/1P/U/9L/0v/S/9L/0P/Q/9D/0P/Q/9D/0P/Q
/87/zv/O/87/z//P/8//z//Q/9D/0P/R/8//z//P/9D/0P/Q/9D/0P/P/87/zf/M/8r/
yv/K/8r/yv/K/8r/yv/K/8r/yv/K/8j/yP/I/8n/yf/J/8n/yf/J/8n/yf/J/8n/yv/K
/8v/yf/J/8n/yv/M/8z/zP/N/8v/y//M/8z/zv/P/9D/0P/P/8//0P/R/9D/0P/Q/9L/
1f/V/9b/1//Y/9n/2f/b/9z/3f/e/9//3f/e/97/3v/h/+H/4v/i/+P/4//k/+T/5f/l
/+X/5f/l/+X/5f/l/+P/4//i/+L/4v/i/+D/3//h/+D/3//e/9//3v/d/9z/2//a/9n/
2f/Y/9f/1v/V/9T/0//T/9P/0//T/9L/0f/R/9H/0P/Q/9D/0P/Q/9H/0f/R/9H/0P/O
/87/zf/N/87/zv/O/87/zf/M/8v/yv/K/8r/yv/K/8r/yv/K/8r/yv/K/8r/yv/M/8z/
y//L/8v/y//L/8v/y//L/8v/y//M/8z/zP/M/8z/zP/M/8z/zP/N/87/z//P/8//zv/O
/87/zv/O/8//z//P/8//z//P/8//z//P/8//0P/Q/9D/0f/R/9D/z//R/9H/0f/R/9H/
0P/O/83/y//L/8v/y//N/83/zf/N/83/zP/L/8v/zf/M/8z/y//N/83/zP/M/8v/y//M
/8z/zv/O/8//z//P/8//zv/N/83/zv/P/8//z//P/8//z//N/87/z//P/8//0P/Q/9D/
0v/R/9H/0f/R/9H/0P/Q/9L/0v/S/9L/0f/S/9P/0v/U/9T/1P/U/9T/1P/U/9T/1v/W
/9b/1v/V/9X/1v/W/9T/1P/T/9P/1f/V/9X/1v/U/9T/1P/U/9X/1v/W/9f/1f/V/9X/
1v/W/9b/1v/W/9j/2P/Y/9j/2P/Z/9n/2//c/93/3v/e/9v/2v/a/9r/2//b/9v/2//c
/9z/3P/b/9j/1//T/9H/0v/S/9P/1f/V/9T/0v/R/9H/0f/R/9H/0v/S/9L/0v/S/9L/
0v/S/9L/0v/R/9H/1f/T/9P/1f/T/8//z//Q/9f/4v/1/xEAMABYAIcAswDbAAABFwES
AfEAvQCCAFMALwD//9T/wv/H/9D/1P/V/9j/2f/Z/9n/2//b/93/3f/b/9n/2P/Y/9j/
2P/Y/9j/2f/a/9v/3P/c/9z/3P/c/93/3v/f/+D/4//j/+P/4//k/+T/5P/l/+b/5//o
/+r/7P/s/+z/7P/t/+7/7//w//L/8v/y//L/8v/y//L/8v/y//L/8v/y//L/8v/y//P/
9P/1//b/9//3//f/9//3//n/+v/6//v//f/9//3//v/+//7//v///wEAAQACAAIABAAF
AAYABgAJAAkACgALAAwADAAMAA4ADwAPABAAEQASABMAEwAVABYAFwAYABkAGwAcABwA
HAAfAB8AIAAgAB8AHwAgACAAIgAjACQAJQAlACUAJQAlACcAJwAmACYAKAAoACYAJQAl
ACQAIwAiACMAIgAhACAAIQAgAB8AHwAfAB8AHwAfAB4AHQAdAB0AHQAdABwAGwAcAB0A
HQAeACAAIAAgACEAIQAhACEAIAAhACIAIgAjACQAJAAkACQAJgAmACYAJgAoACgAKAAo
ACYAJgAmACYAJwAoACkAKgAqACoAKQApACkAKQApACkAKgArACwALQAuAC4ALgAuADAA
MgAyAA==
         </WaveFormData>
      </LeadData>
      <LeadData>
         <LeadByteCountTotal>10000</LeadByteCountTotal>
         <LeadTimeOffset>0</LeadTimeOffset>
         <LeadSampleCountTotal>5000</LeadSampleCountTotal>
         <LeadAmplitudeUnitsPerBit>4.88</LeadAmplitudeUnitsPerBit>
         <LeadAmplitudeUnits>��V</LeadAmplitudeUnits>
         <LeadHighLimit>2147483647</LeadHighLimit>
         <LeadLowLimit>268435456</LeadLowLimit>
         <LeadID>V6</LeadID>
         <LeadOffsetFirstSample>0</LeadOffsetFirstSample>
         <FirstSampleBaseline>0</FirstSampleBaseline>
         <LeadSampleSize>2</LeadSampleSize>
         <LeadOff>FALSE</LeadOff>
         <BaselineSway>FALSE</BaselineSway>
         <ExcessiveACNoise>FALSE</ExcessiveACNoise>
         <MuscleNoise>FALSE</MuscleNoise>
         <LeadDataCRC32>2103708002</LeadDataCRC32>
         <WaveFormData>
DgAOAA4ADgAOAA4ADgAOABEAEgATABQAFgAWABYAFgAWABYAFgAWABgAGAAYABgAFgAW
ABYAFgAWABYAFgAWABQAFAAUABQAEwASABEAEAAPAA4ADQAMAAoACgAKAAoACQAIAAcA
BgAEAAQABAAEAAIAAgACAAIAAgACAAIAAgAAAAAAAAAAAAIAAgACAAIAAgACAAIAAgAC
AAIAAgACAAIAAgACAAIAAAAAAAAAAAACAAIAAgACAAIAAgACAAIAAAAAAAAAAAACAAIA
AgACAAIAAgACAAIAAgACAAIAAgACAAIAAgACAAQABAAEAAQABgAGAAYABgAGAAYABgAG
AAgACAAIAAgACgAKAAoACgAKAAoACgAKAAoACgAKAAoACgAKAAoACgAKAAoACgAKAAoA
CgAKAAoACgAKAAoACgAIAAgACAAIAAgACAAIAAgACAAIAAgACAAIAAgACAAIAAgACAAI
AAgACAAIAAgACAAIAAgACAAIAAoACgAKAAoACAAIAAgACAAIAAgACAAIAAgACAAIAAgA
CAAIAAgACAAIAAgACAAIAAgACAAIAAgACAAIAAgACAAIAAgACAAIAAgACAAIAAgACAAI
AAgACAAIAAgACAAIAAgACAAIAAgACgAKAAoACgAKAAoACgAKAAoACgAKAAoACgAKAAsA
CwALAAsADAAMABAAEAARABEADwAOAA0ADAAOAA8ADwAPAA8AEAASABMAFQAVABUAEwAT
ABQAFAAUABQAFAAUABQAFAASABEAEAANAAsACgAKAA0ADQANAAwACwAKAAoACgAJAAkA
CAAIAAoACgAKAAoACAAIAAgACAAHAAcABwAHAAkACQAHAAYABAAFAAcAEQAfADAARgBk
AIoAqwDNAOwA/wABAe4AzwCrAI4AcwBOACcAFwAZABsAGAAVABIAEAAPAA0ACwALAAsA
DAANAAsACgAKAAkACQAJAAkACQAIAAgACAAKAAoACgAKAAoACgAKAAoACgAKAAoACgAK
AAoACgAKAAoACgAKAAoADAAMAAwADQALAAsACwALAA0ADQANAA4ADgAOAA8ADwAPAA4A
DgAOABAAEAARABEAEQARABEAEQARABEAEgASABIAEgASABIAEgASABIAEgASABIAEwAT
ABMAFAAUABQAFgAXABcAFwAXABcAFwAZABcAFwAXABkAHAAdAB0AHgAdAB4AHwAfACMA
JAAkACQAJQAmACcAJwAoACgAKAApACkAKgArACsAKgAqACoAKgAsACwALAAsACsAKwAq
ACkAKQAoACcAJgAnACYAJQAlACQAIgAgAB4AHQAdAB0AHAAbABoAGQAZABcAFwAXABcA
FgAWABYAFgAUABQAFAATABQAFQAWABYAFAAUABUAFQAUABQAFAAUABUAFQAVABYAFAAU
ABQAEwAVABUAFQAVABUAFQAVABUAEwATABMAEwAVABUAFQAVABMAFAAVABUAFQAVABUA
FQATABMAEwAUABUAFgAWABYAFwAXABcAFwAXABcAFgAVABcAFwAXABgAFgAWABYAFgAW
ABYAFgAXABkAGAAYABgAFgAXABcAFwAZABkAGQAYABgAGQAZABkAFgAWABcAFwAZABkA
GQAZABcAFwAXABcAGQAZABkAGAAWABYAFgAWABYAFgAWABcAGQAZABkAGQAWABYAFgAW
ABYAFgAWABYAFgAWABUAFQAWABYAFgAXABgAGAAXABcAFQAVABUAFQAVABUAFQAVABYA
FgAVABUAEwATABMAEwATABMAEgAQABIAEgASABIAEgASABIAEgASABIAEgASABAAEAAQ
ABAADwAOAA0ADAAMAAwADAAMAA4ADgAOAA4ADQANAA0ADQAMAAwADgAOAA8ADwAOAA4A
EAAQABAAEQAPAA8ADwAQABAAEQATABMAEQAPAA8AEAASABIAEgASABAAEAAQAA4ADQAM
AAkABwAEAAQABQAFAAUABAADAAIAAAAAAAEAAQD+//7//v/+/wAAAAAAAAAA/v/+//3/
/f/9//3//f/9//v/+P/4//v///8JABcAKgBAAGAAhACnAMcA5gD1AOsA0gCxAI8AcgBT
ACoACwADAAUABQACAAEA/v/+/////f/7//v/+//6//v/+f/4//j/+f/5//n/+f/3//b/
9v/2//j/+P/4//j/+P/4//j/+P/2//b/9v/2//j/+P/4//j/9v/2//b/9v/2//b/9v/3
//X/9f/1//X/9f/1//X/9v/2//b/9//3//X/9P/0//T/9P/0//X/9f/z//P/8//z//P/
8//0//T/9P/0//T/9P/0//T/9P/0//b/9v/3//f/9//4//j/+P/2//f/9//3//f/9//3
//n/+f/5//n/+//8//3//f/+////AAABAAEAAQACAAIAAgAFAAYABwAHAAcABgAFAAUA
BwAIAAkACQAIAAgACAAIAAYABgAGAAYACQAJAAgABwAGAAQAAgAAAP///v/9//3//P/6
//j/9v/2//X/9P/y//P/8v/x//H/7v/t/+z/6//q/+r/6v/q/+j/6P/o/+f/6f/p/+n/
6P/o/+j/6f/p/+f/5v/l/+T/5P/l/+b/6P/n/+b/5f/j/+P/4//j/+P/5f/l/+X/5f/j
/+P/4//j/+P/4//j/+P/4f/i/+P/4//j/+P/4//j/+X/5f/l/+b/5v/m/+X/5P/j/+P/
4//j/+L/4//j/+P/4//j/+P/5P/i/+L/4v/i/+L/4v/i/+P/4//i/+L/4v/i/+P/4//j
/+L/4f/g/97/4P/h/+H/4f/e/97/3//f/9//3//f/9//3f/d/93/3f/d/93/3f/c/9z/
3P/c/9z/3P/c/9z/3f/d/93/3f/d/9r/2v/a/9r/2P/Y/9j/2P/a/9r/2f/Z/9b/1v/W
/9f/2v/a/9n/2f/Z/9n/2f/Z/9f/1//X/9f/2v/Y/9b/1v/W/9b/2P/Y/9j/2P/Y/9j/
2P/Y/9b/1v/W/9b/2P/Y/9j/2P/W/9b/1v/W/9b/1v/W/9b/1//X/9f/1//W/9b/2P/Y
/9r/2//b/9z/2v/a/9r/2//b/9v/2//c/97/3//h/+H/4f/f/9//4P/g/+D/4P/g/+D/
4P/g/97/2//a/9f/1f/U/9T/1f/V/9X/1P/T/9L/0P/Q/9H/0f/O/87/zv/O/9D/0P/Q
/9D/0P/Q/8//z//P/8//z//P/8//yv/G/8f/y//T/+H/8v8IACYASgBxAJcAvgDdAOcA
1gC3AIsAXgA5ABIA6f/V/9X/2f/a/9f/1v/W/9f/0//T/9P/0//S/9H/z//O/87/z//P
/8//z//P/87/zv/O/9D/0P/Q/9D/0P/Q/9D/0P/O/87/zv/O/9D/0P/Q/9D/0P/Q/9D/
0P/Q/9D/0P/R/9P/0//T/9P/0f/R/9H/0v/U/9T/1f/V/9X/1P/U/9T/1P/U/9X/1f/V
/9X/1f/V/9X/1f/W/9b/1v/W/9b/1v/Y/9j/2P/Y/9j/2P/Z/9n/2//c/9z/3P/c/93/
3f/d/9//3//f/+H/4f/h/+H/4//k/+X/5f/m/+n/6v/r/+v/6//s/+z/7P/u//D/8v/z
//T/9P/0//X/9f/2//f/9//4//j/+P/4//j/+P/4//j/+f/5//j/9//3//b/9f/0//P/
8v/x//H/7//u/+3/7P/q/+n/6P/m/+b/5v/m/+f/5v/l/+T/4//i/+L/4v/i/+D/4P/g
/9//4f/h/+H/4P/i/+L/4//j/+L/4v/i/+L/4f/h/+H/4v/i/+L/4v/h/+H/4f/h/+H/
4f/h/+H/4f/h/+H/4f/h/+H/4f/h/+H/4f/i/+P/4//h/+H/4f/h/+L/4//k/+b/5P/k
/+P/4v/i/+P/5P/l/+b/5//n/+f/5//n/+f/6P/q/+r/6v/q/+j/6P/o/+n/6//q/+r/
6v/q/+v/6//r/+n/6f/p/+j/6v/r/+v/6//q/+r/6//r/+n/6f/p/+n/6//r/+v/6//r
/+v/6//q/+z/7P/s/+z/6v/q/+r/6//r/+v/6//r/+r/6v/q/+r/6v/q/+r/6v/q/+r/
6f/p/+r/6v/q/+v/7P/s/+v/6//r/+v/6//r/+v/6//r/+v/7P/s/+v/6//t/+z/7P/s
/+z/7P/u/+7/7v/u/+7/7v/u/+7/7v/u/+7/7v/u/+7/7v/u/+z/7P/s/+z/7v/u/+7/
7v/v/+//7//v//L/8v/0//T/9f/1//T/9P/0//T/9P/1//f/9//3//j/+v/7//3//f/9
//v/+//8//7//v/+//7//P/8//z/+v/7//r/9//1//T/9P/1//X/9f/0//P/8v/y//L/
8//z//D/8P/w//D/8v/y//L/8v/w//D/7//v//H/8f/z//P/8f/u/+r/7f/x//n/BwAc
ADQAVAB6AJ8AwQDiAPcA9wDkAMEAmwB6AF0ANAANAP//AwADAAIA///8//r/+f/3//f/
+f/5//b/9//1//T/9P/1//X/9f/1//X/9P/0//T/9v/2//b/9v/2//b/9v/2//b/9v/2
//b/9v/2//b/9v/2//b/9v/2//b/9v/2//f/9//3//f/9//5//n/+f/6//r/+v/7//v/
+f/4//j/+P/6//r/+//7//v/+//7//v/+//7//z//P/8//z//P/8//z//P/8//z//v/+
/////////wAAAAAAAAAAAQABAAEAAwADAAMABQADAAMAAwAFAAgACQAJAAoACwAMAA0A
DQANAA4ADgAOABEAEgATABMAFAAUABQAFQAVABYAFwAXABgAGAAYABgAGAAYABgAGAAZ
ABkAGAAXABUAFAATABIAEwASABEAEQAPAA4ADQAMAAoACQAIAAYABQAEAAMAAwABAAEA
AQABAAAAAAAAAAAA/v/+//7//f/9//3//f/8//7//v///////v/+//7//v////////8A
AP7//v/+//3//f/9//3//f/9//3//f/9//3//f/9//3////////////9//7///////3/
/f/9//3//f/9//3//v/9//7//v/+/////////////v////////////////8AAAAAAAAA
AAAAAAAAAAAAAQADAAIAAgACAAAAAQABAAEAAQABAAEAAAACAAMAAwADAAIAAgADAAMA
AwADAAMAAwADAAMAAwADAAMAAwADAAIAAgACAAIAAgACAAIAAgADAAMAAwADAAMAAgAC
AAIAAgACAAIAAgACAAQABAADAAMAAgACAAIAAwAEAAQAAwADAAEAAQABAAEAAQABAAEA
AQACAAIAAQABAAEAAQADAAMAAgACAAIAAgACAAIAAgACAAIAAgACAAIAAgACAAIAAgAC
AAIAAgACAAIABAAEAAQABAAEAAQABAAEAAUABQAFAAUABgAGAAgACAAJAAkACAAIAAgA
CAAIAAkACQAJAAkACgAMAA0ADwAPAA8ADQANAA4ADgAOAA4ADgAOAA4ADgAMAAsACgAH
AAUABAAEAAUABQAFAAQAAwACAAAAAAABAAEAAgACAAIAAgACAAIAAgACAAIAAgABAAEA
AQABAAEAAQD///z//P/9/wEACQAVACYAOgBWAHgAmwC9AN4A9QD7AOwAywCnAIoAcQBO
ACcAEQARABMAEgANAAwACgAHAAUABQAHAAcABgAFAAMAAgACAAEAAQABAAEAAwACAAIA
AgACAAIAAgACAAIAAgACAAIAAgACAAIAAgACAAIAAgACAAQABAAEAAQAAgACAAIAAwAF
AAUABQAFAAMAAwADAAQABAAEAAUABQAHAAYABgAGAAQABAAFAAUABwAHAAcABwAHAAcA
CAAIAAYABgAGAAYACAAIAAgACAAIAAgACQAJAAkACgAKAAoACgALAAsACwANAA0ADQAP
ABEAEQARABMAEgATABMAFAAXABgAGQAZABkAGgAaABoAHQAeAB8AHwAgACAAIAAhACEA
IgAjACMAIgAiACIAIgAkACQAJAAkACMAIwAiACEAIwAiACEAIAAdABwAGwAbABsAGgAZ
ABgAGAAXABYAFAATABIAEQARABEAEQARABEADgAOAA4ADgAMAAwADAALAAsACwALAAoA
CgAKAAsACwAMAAwADAAMAAsACwALAAwADAAMAAwACwALAAsACwALAAsACwALAAsACwAL
AAsACwALAAsACwALAAkACgALAAsACwALAAsACwALAAsACwAMAA0ADgAOAA4ADQANAA0A
DQAOAA8ADwAPABEAEQARABIAEAAQABAAEAASABIAEgATABEAEAAQABAAEgATABMAEwAR
ABEAEQAQABIAEwATABMAEgASABMAEwARABEAEQARABMAEwATABMAEQARABEAEAAQABAA
EAAQABIAEgASABMAEQARABEAEQASABIAEgASABIAEgASABIAEgASABEAEQAQABAAEAAR
ABAAEAAPAA8AEQARABEAEQATABMAEwATABIAEgARABEAEwATABMAEwARABIAEgASABIA
EgASABIAEgASABAAEAAQABAAEgASABIAEgASABIAEgASABIAEgASABIAFAAUABQAFAAV
ABUAFQAVABYAFgAYABgAGQAZABgAGAAYABgAGAAZABcAFwAXABgAGgAbAB0AHQAdABsA
GwAcABoAGgAaABoAGgAaABoAGAAXABYAEwARABIAEgATABMAEQAQAA8ADgAOAA4ADwAP
AA4ADgAOAA4AEAAQABAAEAAOAA4ADQANAA8ADwAPAA0ACQAGAAgADQATAB8ALwBAAFoA
fACeAL8A3wD4AP8A7wDSAK8AjwB2AFcAMAAXABUAFwAXABQAEQASABAADQALAAkACQAJ
AAgACQAHAAYABgAFAAUABQAFAAUABAAEAAQABAAEAAQABAACAAIAAgACAAQABAAEAAQA
AgACAAIAAgAAAAAAAAAAAAAAAAAAAAEAAQABAAEAAQABAAEAAQACAAEAAAAAAP//AQAA
AAAAAAAAAAAAAQABAP///////////f/9//7//v/+//7//v/+//7//v/+//7/AAAAAAEA
AQD+//7//f/8//z//f/9//3/////////AQD///////8BAAIAAwADAAQABQAGAAcABwAL
AAwADAAMAAsADAANAA0ADAAMAAwADQANAA4ADwAPAA4ADgAOAA4ADgAOAA4ADgAOAA0A
CwAJAAsACgAJAAgABQAEAAMAAwACAAAA/v/8//z/+//6//j/9//2//X/9f/z//P/8//z
//T/9P/0//T/8//y//H/7//x//H/8f/w//D/8P/x//H/8f/w/+//7v/v/+//7//w/+//
7v/t/+v/7f/t/+3/7f/r/+v/6//r/+v/6//r/+v/6//r/+v/6//p/+r/6//r/+v/6//r
/+v/6f/p/+n/6v/p/+r/6v/q/+r/6//s/+3/7f/t/+z/6//p/+n/6f/q/+z/7P/s/+z/
6v/q/+r/6//t/+z/7P/s/+r/6//r/+v/6//r/+v/6v/q/+v/6//r/+r/6v/r/+v/6//r
/+v/6//p/+n/6f/p/+n/6f/p/+j/5v/m/+b/5v/o/+j/6P/p/+f/5//n/+f/5P/k/+T/
5P/m/+b/5v/m/+b/5v/l/+X/5P/k/+T/5f/m/+b/5f/l/+P/4//j/+P/5f/j/+L/4v/i
/+L/4v/i/+L/4v/i/+T/5P/k/+T/4v/i/+L/4v/i/+L/4v/i/+L/4v/i/+L/4v/i/+L/
4v/j/+P/4//j/+L/4v/k/+T/5f/l/+T/5P/k/+T/5P/l/+X/5f/l/+b/6P/p/+v/6//r
/+n/6f/q/+r/6v/q/+r/6P/o/+j/5v/n/+b/4//h/+D/4P/h/+H/3//e/93/3P/c/9z/
3f/d/9z/3P/c/9z/2v/a/9r/2v/c/9z/2//b/9v/2//b/9v/2f/W/9T/1f/Z/9//6//+
/xIAMABWAHsAnwDEAOEA5wDaALkAjQBkAEUAHgDz/+H/4//n/+b/5f/i/+D/3//f/9//
3//f/97/3f/b/9r/2v/Z/9n/2f/Z/9v/2v/a/9r/2v/a/9r/2v/a/9r/2v/a/9n/2P/X
/9b/1//Y/9n/2v/c/9z/3P/c/9v/2v/Z/9n/2//b/9v/2//Z/9n/2f/a/9r/2v/b/9v/
2//a/9r/2v/a/9r/2//b/93/3f/d/93/3P/b/9v/2v/c/9z/3P/c/97/3v/e/97/3v/e
/9//3//f/+D/4P/g/+D/4f/h/+H/5f/l/+X/5//n/+f/5//p/+j/6f/p/+r/7f/u/+//
7//x//L/8v/y//P/9P/1//X/9v/2//b/9//3//j/+f/5//r/+v/6//r/+v/6//r/+v/7
//v/+v/5//n/+P/3//b/9f/0//P/8//z//L/8f/w/+7/7f/s/+r/6f/o/+f/5//n/+f/
5//n/+b/5v/m/+b/5v/m/+b/5f/j/+P/4//i/+T/5P/l/+X/5v/m/+b/5v/l/+X/5f/m
/+b/5v/m/+X/5f/l/+X/5f/l/+X/5f/l/+X/5f/l/+X/5f/l/+X/5f/l/+b/5//n/+f/
5//n/+f/6f/p/+n/6v/p/+r/6v/q/+n/6f/p/+n/7P/t/+3/7f/t/+3/7f/u//D/8P/w
//D/7v/u/+7/7//v/+7/7v/u//D/8f/x//H/7//v/+//7v/w//H/8f/x//D/8P/x//H/
8f/x//H/8f/x//H/8f/x/+//7//v/+7/8P/w//D/8P/w//D/8P/x/+//7//v/+//7//w
//H/8v/w//D/8P/w//L/8v/x//H/8v/y//L/8//y//L/8f/x//H/8f/x//H/8f/x//H/
8f/y//L/8f/x//P/8//z//P/8f/z//T/9P/0//T/9P/0//T/9P/0//T/9P/0//T/9v/2
//b/9v/2//b/9v/2//b/9v/2//b/+P/4//j/+P/5//n/+f/5//r/+v/8//z//f/9//z/
/P/8//z//P/9//3//f/9//7/AAABAAMAAwADAAEAAQACAAIAAgACAAIAAgACAAIAAAD/
//7/+//5//j/+P/5//n/+//6//n/+P/4//j/+f/5//j/+P/4//j/+P/4//j/+P/4//j/
9//3//n/+f/5//f/9f/y//D/8//5/wMAEQAmAD4AXACCAKUAxwDoAPsA+QDiAL0AlwB2
AFkAMAANAAMACQALAAgABQAEAAIA///9//3///////7////9//z//P/8//v/+v/5//r/
+v/7//z//P/8//z//P/8//z//P/8//7//v/+//7//P/8//z//P/+//7//v/+//7//v/+
//////////////8BAAEAAQACAAAAAAABAAEAAwACAAIAAgACAAIAAwADAAMAAwADAAMA
BQAFAAYABgAGAAYABgAGAAgACAAIAAgACAAIAAkACQAJAAoACgAKAAoACwALAAsACwAL
AAsADQAPAA8ADwARABIAEwATABQAFQAWABcAFwAZABoAGgAaABsAHAAdAB0AHgAeAB4A
HwAfACAAIQAhACIAIgAiACIAIgAiACIAIgAhACEAIAAfACEAIAAfAB4AGwAaABkAGQAZ
ABgAFwAWABYAFQAUABIAEQAQAA8ADwANAA0ADQANAAwADAAMAAwADAAMAAwACwAKAAkA
CAAGAAYABgAHAAcACgAKAAoACgAHAAcABwAIAAgACAAIAAcABwAHAAcABwAHAAcABwAH
AAcABwAHAAcABQAFAAUABQAFAAYABwAHAAUABQAFAAUAAwADAAMABAAFAAYABgAGAAcA
BwAHAAcABwAHAAYABQAFAAUABQAGAAYABgAGAAYABgAGAAYABwAFAAQABAAEAAQABQAF
AAUABQAFAAUABAACAAMAAwADAAQABAAFAAUAAwADAAMAAwADAAMAAwADAAMAAwADAAIA
AAAAAAAAAAAAAAAAAAABAP//////////AAAAAAAAAAD+//7//v/+//z//P/7//v/+//8
//3///////7//P/7//3//f/9//3/+//7//v/+//6//r/+f/5//v/+//7//v/+f/5//r/
+v/6//r/+v/5//v/+//6//r/+v/6//r/+v/6//r/+v/4//j/+P/4//r/+v/6//r/+v/6
//r/+v/4//j/+P/4//n/+v/7//z/+//7//v/+//6//r//P/8///////+//7//P/8//z/
/f////////8AAAIAAwAFAAUABQADAAMABAAEAAQABAAEAAIAAgACAAAAAQAAAP3/+//6
//r/+//7//v/+v/5//j/+P/4//n/+f/2//b/9v/2//b/9v/2//b/9v/2//X/9f/1//X/
9//3//X/8v/y//P/9f/9/wsAHAAyAE4AcgCXALsA3ADxAPMA4AC/AJkAeABfADoAEwAB
AAMABQACAP///v/+//3/+//7//v/+f/4//f/9f/0//T/9f/1//X/9f/1//T/9P/0//T/
9P/0//T/9P/0//T/9P/0//T/9P/0//b/9v/2//b/9P/0//T/9P/2//b/9v/3//n/+f/5
//n/9//3//f/+P/4//j/+f/5//f/9v/2//b/9v/2//f/9//3//f/9//3//f/9//4//j/
+v/6//r/+v/4//j/+P/4//j/+P/5//n/+f/6//r/+v/6//v/+//7//3//f/9////////
////AQACAAMAAwAEAAUABgAHAAcACQAKAAoACgALAAwADQANAAwADAAMAA0ADwAQABEA
EQAQABAAEAAQABAAEAAQABAAEQARABAADwANAAwACwAKAAsACgAJAAkABwAGAAUABAAE
AAMAAgAAAAEAAAD//////f/9//3//f/8//z//P/8//r/+v/6//n/+f/5//n/+P/4//j/
+f/5//j/+P/4//j/+f/5//n/+v/4//j/+P/3//f/9//3//f/+f/5//n/+f/5//n/+f/5
//n/+f/5//n/9//4//n/+f/5//n/+f/5//v/+//7//z//P/8//v/+v/6//v//P/9//z/
/f/9//3/////////AAACAAIAAgACAAAAAAAAAAEAAwACAAIAAgAAAAEAAQABAAEAAQAB
AAAAAgADAAMAAwAAAAAAAQABAAEAAQABAAEAAQABAAEAAQABAAEAAQAAAAIAAgACAAIA
AAAAAAAAAQADAAMAAwADAAIAAgACAAIABAAEAAQABAAGAAYABQAFAAIAAgACAAMABAAE
AAMAAwAFAAUABAAEAAQABAAEAAYABgAGAAYABAAEAAQABAAEAAQABAAEAAYABgAGAAYA
BAAEAAQABAAGAAYABgAGAAkACQAJAAkACgAKAAwADAANAA0ADAAMAAoACgAKAAsADQAN
AA0ADgAQABEAEwATABEADwAPABAAEgASABIAEgASABIAEgAQAA8ADgALAAkACAAIAAkA
CQAJAAgABwAGAAYABgAHAAcABgAGAAYABgAIAAgACAAIAAYABgAFAAUABQAFAAcABwAD
AAIAAAADAAkAEwAlADYATgByAJQAtQDXAPIA/QDxANgAswCTAHoAXQA2ABsAFQAXABcA
FgARABAAEAAPAA0ADwANAAsACgALAAkACAAIAAkACQAJAAkACQAIAAgACAAJAAoACwAM
AAoACgAKAAoACgAKAAoACgAMAAwADAAMAAoACgAKAAoADAAMAAwADQALAAsACwALAA0A
DQANAA4ADgAOAA8ADwAPAA4ADgAOABAAEAARABEADwAPAA8ADwAPAA8AEAAQABAAEAAQ
ABAAEAAQABAAEAASABIAEwATABMAFAAUABQAFgAXABcAFwAXABcAFwAZABkAGQAZABsA
HgAfAB8AIAAfACAAIQAhACUAJgAmACYAJQAmACcAJwAoACgAKAApACkAKgArACsAKgAq
ACoAKgAqACoAKgAqACsAKwAqACkAKQAoACcAJgAlACQAIwAjACEAIAAfAB4AHgAdABwA
GgAbABoAGQAZABcAFwAXABcAFgAWABYAFgAUABQAFAATABUAFQAVABQAFAAUABUAFQAU
ABQAFAAUABUAFQAVABYAFAAUABQAEwAVABUAFQAVABUAFQAVABUAFQAVABUAFQAVABUA
FQAVABMAFAAVABUAFQAVABUAFQAXABcAFwAYABcAGAAYABgAGQAZABkAGQAYABkAGQAZ
ABsAGwAbABwAHAAcABwAHAAaABoAGgAbAB0AHAAcABwAGgAbABsAGwAbABsAGwAaABoA
GwAbABsAGgAaABsAGwAbABsAGwAbABsAGwAbABsAGwAbABsAGgAaABoAGgAaABoAGgAa
ABsAGQAZABkAGQAaABoAGgAaABoAGgAaABoAGgAaABkAGQAaABoAGgAbABoAGgAZABkA
GQAZABkAGQAbABsAGwAbABoAGgAZABkAGQAZABkAGgAaABoAGgAaABoAGgAaABoAHAAc
ABwAHAAaABoAGgAaABoAGgAaABoAHAAcABwAHAAaABoAGgAaAB0AHQAdAB0AHgAeACAA
IAAfAB8AHgAeACAAIAAgACEAIQAhACEAIgAiACMAJQAlACUAIwAjACQAJgAmACYAJgAk
ACQAJAAiACEAIAAdABsAHAAcAB0AHQAdABwAGwAaABoAGgAbABsAHAAcABwAHAAaABoA
GgAaABoAGgAZABkAGwAbABsAGwAZABYAFgAXABsAIQAtAD4AVABuAJAAswDTAPIABwEH
AfQA0wCxAJIAewBaADcAJQAnACkAJgAjACIAIAAfAB0AHQAdAB0AHAAbABkAGAAYABkA
GQAZABkAGQAYABgAGAAWABYAFgAWABgAGAAYABgAGAAYABgAGAAWABYAFgAWABgAGAAY
ABgAFgAWABYAFwAXABcAFwAXABcAFwAXABgAFgAWABcAFwAXABYAFgAWABYAFgAXABcA
FwAXABcAFwAWABUAFQAUABYAFgAWABYAFgAWABYAFgAWABYAFwAXABcAGAAYABgAGAAZ
ABkAGQAaABkAGAAZABsAGwAbAB0AHAAdAB0AHgAfACAAIQAhACEAIgAiACIAIwAkACUA
JQAmACYAJgAnACYAJgAmACUAKAAoACgAKAAoACgAKAAoACgAJwAlACMAJQAkACMAIgAh
ACAAHwAfAB0AHAAbABoAGgAZABgAFgATABIAEQARAA8ADwAPAA8ADgAOAA4ADgAOAA4A
DgANAA0ADQANAAwACgAKAAsACwAKAAoACgAKAAkACQAJAAoACgAKAAoACQAJAAkACQAJ
AAgABwAGAAUABgAHAAgACQAIAAcABgAFAAUABgAHAAcABQAFAAUABQAFAAUABQAGAAcA
CAAGAA==
         </WaveFormData>
      </LeadData>
   </Waveform>
</RestingECG>
