# Supplementary material for: Detection of Left Atrial Enlargement Using a Convolutional Neural Network-Enabled Electrocardiogram
Source: Front Cardiovasc Med. 2020 Dec 17;7:609976. doi: 10.3389/fcvm.2020.609976 (PMC7773668; doi:10.3389/fcvm.2020.609976)
Supplement: Supplementary file 5 [file Data_Sheet_5.ZIP › normal4/1802037036_5936_0000000M.XML]

<?xml version="1.0" encoding="Windows-1252"?>
<!DOCTYPE RestingECG SYSTEM "restecg.dtd">
<RestingECG>
   <PatientDemographics>
      <PatientID>1802037036</PatientID>
      <PatientAge>65</PatientAge>
      <AgeUnits>Years</AgeUnits>
      <Gender>Female</Gender>
      <PatientLastName>wenjieying</PatientLastName>
   </PatientDemographics>
   <TestDemographics>
      <DataType>Resting</DataType>
      <Site>1</Site>
      <AcquisitionDevice>MAC55</AcquisitionDevice>
      <Status>Unconfirmed</Status>
      <Priority>Normal</Priority>
      <AcquisitionTime>09:14:43</AcquisitionTime>
      <AcquisitionDate>05-09-2017</AcquisitionDate>
      <CartNumber>1</CartNumber>
      <AcquisitionSoftwareVersion>009C</AcquisitionSoftwareVersion>
      <XMLSourceVersion>MAC5000 v1.0</XMLSourceVersion>
   </TestDemographics>
   <RestingECGMeasurements>
      <VentricularRate>85</VentricularRate>
      <AtrialRate>85</AtrialRate>
      <PRInterval>140</PRInterval>
      <QRSDuration>80</QRSDuration>
      <QTInterval>368</QTInterval>
      <QTCorrected>437</QTCorrected>
      <PAxis>66</PAxis>
      <RAxis>76</RAxis>
      <TAxis>60</TAxis>
      <QRSCount>14</QRSCount>
      <QOnset>229</QOnset>
      <QOffset>269</QOffset>
      <POnset>159</POnset>
      <POffset>214</POffset>
      <TOffset>413</TOffset>
      <ECGSampleBase>500</ECGSampleBase>
      <ECGSampleExponent>0</ECGSampleExponent>
   </RestingECGMeasurements>
   <Diagnosis>
      <Modality>Resting</Modality>
         <StatementCount>2</StatementCount>
         <LabelText>12SL ��ϳ���</LabelText>
      <DiagnosisStatement>
         <StmtFlag>ENDSLINE</StmtFlag>
         <StmtText>�������</StmtText>
      </DiagnosisStatement>
      <DiagnosisStatement>
         <StmtFlag>ENDSLINE</StmtFlag>
         <StmtText>���� ECG</StmtText>
      </DiagnosisStatement>
   </Diagnosis>
   <Waveform>
      <WaveformType>Rhythm</WaveformType>
      <WaveformStartTime>0</WaveformStartTime>
      <NumberofLeads>8</NumberofLeads>
      <SampleType>CONTINUOUS_SAMPLES</SampleType>
      <SampleBase>500</SampleBase>
      <SampleExponent>0</SampleExponent>
      <HighPassFilter>16</HighPassFilter>
      <LowPassFilter>150</LowPassFilter>
      <ACFilter>NONE</ACFilter>
      <LeadData>
         <LeadByteCountTotal>10000</LeadByteCountTotal>
         <LeadTimeOffset>0</LeadTimeOffset>
         <LeadSampleCountTotal>5000</LeadSampleCountTotal>
         <LeadAmplitudeUnitsPerBit>4.88</LeadAmplitudeUnitsPerBit>
         <LeadAmplitudeUnits>��V</LeadAmplitudeUnits>
         <LeadHighLimit>2147483647</LeadHighLimit>
         <LeadLowLimit>268435456</LeadLowLimit>
         <LeadID>I</LeadID>
         <LeadOffsetFirstSample>0</LeadOffsetFirstSample>
         <FirstSampleBaseline>0</FirstSampleBaseline>
         <LeadSampleSize>2</LeadSampleSize>
         <LeadOff>FALSE</LeadOff>
         <BaselineSway>FALSE</BaselineSway>
         <ExcessiveACNoise>FALSE</ExcessiveACNoise>
         <MuscleNoise>FALSE</MuscleNoise>
         <LeadDataCRC32>2701795372</LeadDataCRC32>
         <WaveFormData>
+v/6//r/+v/4//j/+P/4//r/+v/6//r/+//8//3//v/8//r/+P/2//r//P/+/wAAAgAC
AAIAAgAAAAAAAAAAAP///v/9//z//P/8//z//P///wAAAQACAAIAAgACAAIABAAEAAQA
BAADAAIAAQAAAP7//v/+//7/AQACAAMABAAGAAYABgAGAAkACgALAAwACwAKAAkACAAG
AAYABgAGAAkADAAPABIAEgASABIAEgAUABQAFAAUABEAEAAPAA4AEAAQABAAEAAOAA4A
DgAOAA4ADgAOAA4ADAAMAAwADAAJAAgABwAGAAQABAAEAAQAAgACAAIAAgD///7//f/8
//r/+v/6//r/+f/4//f/9v/4//j/+P/4//j/+P/4//j/9//2//X/9P/2//j/+v/8//r/
+P/2//T/9//4//n/+v/5//j/9//2//P/8v/x//D/8//0//X/9v/1//T/8//y//P/9P/1
//b/9P/0//T/9P/y//L/8v/y//b/+P/6//z/9//0//H/7v/y//T/9v/4//b/9v/2//b/
9//4//n/+v/4//j/+P/4//r/+v/6//r/+f/4//f/9v/5//r/+//9//z/+//6//n/9f/0
//T/9f/4//n/+f/5//j/+P/4//f/9f/3//f/9v/5//r/+//8//z//P/7//j/+v/8//z/
+//5//f/+f/7//n/+f/5//n/+v/6//v//v8BAAMAAQD///7//v//////AQABAAIAAgAF
AAYACgAJAAcAAwABAAAA/P/4//b/8v/x//L/8//0//b/9//4//n/+P/2//X/9v/1//X/
9f/1//b/9P/0//b/9v/6//r/+P/7/wIACAARACAALAA4AEcAWABnAHMAfQCAAHoAagBU
ADMAAwDe/8X/uv+2/7j/wP/N/9b/2//j/+7/7P/m/+f/7v/w//D/8f/1//b/+P/5//r/
+v/6//v/+//5//b/9//2//T/9//5//r//P/7//z//P/7//f/9//4//j/+f/6//z//f/5
//f/9P/y//b/+f/9/wAAAgABAAAAAAABAAEAAAD///3//f/9//3///////7//v8BAAMA
AwAEAAMAAAD7//f/+//+/wAAAgACAAQABgAGAAUABAACAAEAAwAEAAQABQADAAMABAAE
AAkACgANAA4ACwAMAAsACQAJAAkACgAKAAsADAANABIAEAANAAwADAAMAAsADQAJAAoA
CgAJAAkABwAEAAIAAgAGAAcACAAJAAUAAAD8//r///8BAAIAAwD///7//P/6//j/9//2
//X/9//4//n//P/7//r/+P/3//X/8//y//L/8P/v/+//8P/z//T/9f/2//b/9v/3//f/
9f/1//X/8//z//P/8//z//D/7//w/+3/7f/u/+//8P/y//H/8f/y//D/8P/w//H/8f/w
/+3/7f/x//P/9P/z//X/9f/0//L/9P/z//P/8//y//L/8v/y//D/8P/w//H/8P/w//L/
8v/1//X/9P/1//b/9v/1//X/9f/z/+//5//q/+//9P/5//7//P/7//r/+f/3//X/9P/0
//X/9v/3//f/9f/0//T/9P/x//H/8//z//X/9v/3//j/+P/5//r/+v/2//b/+P/4//f/
9//1//f/+v/7//z//f/8//r/+f/5//n/+f/6//f/+f/7//7/AgACAAEAAAAAAAIAAgAC
AAUAAQAAAP3//P/+//z/+v/6//X/8v/x//D/8f/x//L/8//0//X/9f/2//j/+f/5//n/
9v/0//H/8P/4//T/7v/s//T//f/+/wIACQAWACgAOABHAFYAZQBvAHUAfAB4AG4AYgBF
ABcA7v/P/7r/tP+0/7b/wf/U/9//4//m/+b/4P/d/+r/+P/4//X/+f/4//X/9f/1//T/
9v/3//f/9f/1//f/9//2//T/9f/1//b/9P/2//f/9//2//f/+f/6//j/+P/5//n/+f/5
//j/+P/4//f/9//2//n/+//9/wAAAAABAAEAAQD///3/+//5//n/+f/4//j/+////wEA
BAAGAAYABAADAAAAAAD///7/AQAEAAcACAAFAAQAAgABAAIABAAFAAcABwAHAAgACAAK
AAoADAAMAAwADgAOAA0ADQANAA4ADgAOAA4ADgASABMAEQARABIAEAAPABEADQANAA4A
DgAPAA4ACgAHAAYACQAJAAkACQAMAAoACQAKAAYAAwD///v//f/+//7//v//////////
//3//P/7//z/+v/6//n/+f/3//X/9P/0//X/9f/2//j/+v/6//r/+v/5//j/+P/3//f/
9//3//X/8//z//P/8//0//X/+P/3//b/9v/2//b/+P/3//f/+P/3//b/9f/1//X/9P/x
//H/8v/z//P/8f/2//f/9//2//b/9f/1//X/9f/0//P/8v/w//D/8P/x//T/9v/6//z/
/P/7//n/+f/4//j/9//3//n/9f/y//T/9v/4//r/+v/5//j/9//6//n/+f/6//r/+v/6
//n/9f/y//D/7v/y//X/+v/9//n/+P/3//b/+P/5//r/+v/6//r//P/8//n/+f/3//n/
/f/9//3//f/8//r/+f/5/wAAAwAHAAcAAgABAAEAAgAFAAUABQAGAAMAAgABAAMAAwAC
AP///v8BAAAA//8AAPv/+P/3//b/9v/1//X/9f/1//X/9P/0//f/+f/6//v//v/+//3/
/v/8//j/9v/4//7/AwAEAAwAGQAoADYARABPAGAAcQB7AH8AfAByAGQATAAlAPf/1v/F
/77/uv++/8D/x//c/+//8f/q/+r/9P/3//b/+v/8//3//f/+//3//f/9//z//P/9//3/
+//5//v/+//6//v//f/+/wAA/f/8//r/9//5//v//v8AAP///v/+//3//v//////AAAE
AAUABwAIAAYAAwAAAP7/AgADAAMAAwADAAMAAwADAAQABQAFAAYABQAFAAMAAgAEAAQA
AgABAAMABAAEAAQABgAIAAoACgAMAAwACwALAA0ADgAOAA8ADQANAA4ADgANAAwADQAM
AA8AFAAXABkAFgAVABUAFAARABAADwASABMAEQARABIAFQAXABwAGwAWABQAEQAPAA8A
DAAKAAoADgAPABAAEQAPAAwACgAKAAoACQAHAAUABAAEAAMAAgABAP///f/7//z//P/8
//7/AAAAAP/////9//v/+v/6//r/+f/5//r/+P/2//T/8v/1//j//P///wEAAQABAP//
/f/9//3//f/8//v//P/5//r/+v/6//r/+f/3//b/9v/4//r//P///////v/7//v/+P/3
//X/8f/4//n/+f/4//v/+//8//3/+//6//n/+P/4//r//P///////v////7//f/7//j/
9//7//7/AAADAAEA+f/1//n/AAABAAIAAwAEAAMAAQD///3/+//5//j/+P/5//r/+//7
//7//v///wAAAQABAAMAAwAAAAAAAAAAAP7///8AAAAA/v/+/wAAAAD+//3/+v/7////
AQADAAUABgAGAAcACQAJAAcABgABAP////8AAAIABwAJAAsADgAOAA4ADgARAAwACgAG
AAQAAgAAAP7//v/9//z//f/+//3/+//6//n/+//7//r/+v///wEAAgADAAAA/v/7//r/
+P/8//7//P/+/////v8MAB8ALAA6AEwAWQBmAHMAewB/AHwAdgBsAFgAMQABAN7/x/++
/8L/yP/M/9f/5v/z//P/7v/u//L/8f/y//b/+P/9////AAAAAAEAAgACAAAAAQABAP//
AQADAAMAAgD//////v/+////AgAEAAUABQAFAAYABgAFAAQABAADAAMAAwACAAIABAAF
AAcACAAIAAcABgAGAAYABwAHAAcACgALAAwADQAKAAcAAwAAAAUACQALAA4AEgASABAA
DwAOAA4ADQAMAA4AEAASABIADwAOAAwACwALAAwADAANAA8AEQAUABYAFgAWABgAGAAW
ABgAGAAXABkAGQAaABoAGQAYABcAGgAaABcAFgAWABoAGwAfAB0AGwAaABgAFwAZABYA
FAAUABMAEQAPAA0AEAAQABEAFAASABEADwANAAkACAAGAAQABQAFAAUABQACAAIAAgAE
AAUABgAGAAcABAABAP///v/8//v/+//8/wAABAAIAAwABwAEAAIA//8CAAMABAADAAMA
AwADAAMAAQABAAMAAQD+//7//v/+/wAA/////wAA///+//3//f8BAAIAAQADAAIAAwAD
AAEABAADAAEA/v//////AAABAAMABAAFAAYAAgACAAIAAwADAAIAAwACAAQAAwABAAEA
AQAAAP7//f/9//7/AgAEAAYACAAGAAUABAADAAEA///+//7/AQACAAMAAwAEAAQABQAG
AAMAAwAFAAUAAgACAAIAAgACAAMABAAEAP///v////7/AAABAAAAAwAHAAcABwAHAAUA
BAAEAAUACgALAA0ACwAHAAUABAAEAAgACQAKAAwACgAKAAoADQANAAwACQAIAAgABgAE
AAQAAgAAAAAAAAD+//3//f/9//7//////wAAAAABAAEAAQADAAIAAAAAAPj/9v8AAAQA
/P/5/wIADAAVACAAMAA8AEkAVgBtAIEAhQCEAIYAhAByAFEAJQD2/9H/uP+0/7r/xP/Z
/+z/7//t//D/8P/y//f//P/6//j/+//7//j/+v/7//z//P/+/wEAAwADAAIAAwACAAAA
AAABAAEAAgACAAQABQAFAAMAAwAEAAQABAAEAAUABQAFAAUABAAEAAIAAQABAAAAAgAB
AAAAAAADAAUABgAHAAgACQAKAAsACQAJAAgACAAHAAkACQAKAAwADAAKAAkABwAIAAgA
CAAIAAoADAAMAA4ADgANAA0ACwAMAAwADQAMAAsACwAKAA4AEAAUABYAFAAWABYAFQAT
ABMAFAAUABQAFAAUABgAGgAXABYAFgAVABUAGAAVABQAFAATABMAEwAQAA4ADgANAA0A
DQANAAsACAAGAAYACAAHAAUAAwAEAAQAAwACAAAA///+//3/+//6//n/+v/8//z/+//7
//v/+f/4//j/+//7//z//v/7//r/+f/4//f/9v/2//X/9//5//v/+//6//n/+P/3//n/
+f/7//n/9//2//X/9P/x/+//7v/u//H/9P/3//v/+v/4//T/8//y//P/8//x//X/9f/0
//L/9f/1//b/9//4//j/+P/4//j/+P/4//n/+P/4//r/+v/4//f/9f/1//T/9P/z//P/
9f/6//j/+P/4//j/+P/3//b/9f/3//X/9P/0//b/+P/6//v/+//6//r/+v/7//v//f/9
//v/+v/5//j/+P/5//r/+v/1//T/9f/0//b/+f/6/////f/7//n/9//4//j/+f/7//7/
//8BAP//+//7//z//v8BAAEAAQACAAAAAAAAAAMAAgACAAAAAAD///z/+f/4//T/8v/y
//L/9P/z//P/8//x//H/8P/w//T/9f/1//X/9v/2//X/9v/0//b/+v/6//j/9//6//7/
CQAaACYANABLAGAAbQB3AH0AfgB4AGgATgArAAUA4v/B/7D/rv+0/8T/2f/i/+P/5f/o
/+r/7P/v//L/8v/y//H/7f/q/+3/8f/1//j/9f/1//T/8f/x//P/8//y//D/8f/x//L/
9v/6//3////8//v/+//6//r/+v/7//v//f/9//z//P/8//v/+//6//r/+f/4//j/+P/5
//n/+f/5//n/+f/5//v/+//6//r/+f/5//f/9v/5//r/+f/5//v//v8AAAIAAQACAAMA
AgD///7//P/7//v//P/8//3/AAABAAMABAAEAAQABgAGAAYACAAIAAcABgAFAAUABAAG
AAYABgAKAAoABwAGAAYACAAJAA0ACwAHAAYABAADAAQAAgABAAIABAAFAAYABwAEAAAA
/f/8//z/+//5//f/9//4//j/+P/3//X/8//x/+7/7v/u//D/8P/w/+//7//y//H/8f/y
//L/8f/x//L/8f/w/+//7v/u/+7/7//v/+7/7f/s/+n/7P/t/+7/7//s/+v/7P/p/+r/
7P/u//D/7v/t/+3/7v/s/+z/7P/t/+3/7P/p/+n/6P/p/+n/5//u/+//7//u//D/7//v
/+//7f/s/+v/6v/r/+z/7f/v//D/8P/y//L/8v/x/+//7//x//L/8v/z//H/7v/w//D/
8P/w//H/8f/x//H/7//t/+z/7P/v//D/8f/x/+//7v/u/+7/7v/v//L/8//w//D/8P/w
/+7/7//w//D/7//w//P/9P/z//P/8f/z//P/8//z//P/8f/w//D/8f/2//f/+f/3//f/
9//4//r/+f/5//n/+v/3//b/9f/3//f/+P/3//j/9//0//H/8P/w/+7/7v/u/+//7//w
//H/7//v/+7/7v/t/+3/7P/r/+r/6P/l/+T/7P/0//b/9P/u/+//8v/0//v/CgAcACwA
PQBOAFsAZQBvAHIAagBiAFoAPwAPAOD/vf+s/6z/tP+6/8X/0v/V/9f/3P/e/97/3//g
/+T/8P/3//X/8P/u/+//8P/w/+//7//u/+v/7P/v//D/8P/w//H/8f/y//L/9P/1//X/
8f/x//L/8v/y//L/8//z//T/9f/1//b/9//3//j/+P/1//P/8f/w//P/9f/2//f/9f/1
//X/9f/4//n/+f/6//f/9//1//T/9//4//f/9//3//j/+P/4//f/+P/5//j/+v/8//3/
///9//7//v////3//f/+//7/AgACAAQABAACAAQABAADAAUABQAGAAYABQAEAAMABgAI
AAUABAAEAAcABwAKAAcABQAEAAIAAQACAAAA//8AAAAA///+//3////8//r/+v/8//v/
+f/3//P/8v/w/+7/8f/x//H/8f/u/+7/7v/w//D/8P/v/+//8f/v/+7/7v/t/+v/6v/q
/+z/7P/s/+z/7v/u/+//7//s/+v/6v/n/+n/6f/p/+n/6//r/+3/6//s/+z/7P/s/+r/
6f/p/+r/7P/s/+z/7f/r/+r/5//n/+b/5//n/+X/6//t/+7/7v/s/+n/5//l/+n/6v/r
/+z/7P/s/+z/7f/u/+7/8P/w/+//7f/q/+n/6v/q/+n/6f/p/+r/6//s/+3/7v/v/+//
7//v//H/7//u/+7/7P/s/+z/6//t/+z/7P/s/+3/7f/v/+//7P/s/+z/7P/t/+//8f/y
//D/8P/y//L/8P/v/+z/7f/t/+3/7f/t//D/8P/x//P/9f/1//b/8//y//P/9f/4//f/
9//3//j/+P/4//j/+//5//j/9f/0//L/8P/u/+7/7P/q/+r/6v/t/+3/7v/v/+z/6//p
/+j/7P/t/+3/7f/r/+r/6P/o//D/7P/m/+T/6P/v//L/9v8DABgAKAAwADsATgBfAGcA
bQBwAG4AagBcAD0ACwDc/7v/rv+u/7L/uP/D/9D/2//d/97/4v/g/9v/4P/o/+r/6f/r
/+z/7P/t/+7/7v/w//H/8f/v/+3/7//v/+7/7P/t/+3/7v/x//T/9v/3//X/9f/2//b/
9f/0//T/8//0//X/9f/2//n/+f/6//r//P/7//r/+v/7//v/+v/5//n/+f/5//n/+f/5
//j/+P/5//v/+//8/wEAAgABAAEA//8AAAAAAAD9//7////+/wEAAgACAAMAAgACAAEA
AQACAAMABQAGAAcABgAHAAYABwAKAAsACwAKAAkACQAIAAkACgALABAAEAANAAwADAAM
AAsADQAJAAkACgAKAAsACQAGAAQABAADAAMAAwADAAUAAgAAAAAAAAD///3/+//7//z/
/P/8//n/9//1//P/9f/2//f/+v/3//b/9P/z//X/8//y//L/9f/1//b/+P/3//b/9f/0
//P/8v/y//H/8//z//P/8f/v/+//7//v//D/8f/0//P/8f/w/+//7v/w//H/8//2//X/
9P/z//P/8P/u/+r/6f/s/+//8f/x//T/8//x/+7/8f/x//L/8//0//T/9P/0//D/8P/w
//H/8P/w//L/8v/0//P/8f/x//L/8v/x//H/9//4//X/9P/z//L/9f/1//X/9f/2//X/
9f/2//X/9v/3//f/9//2//b/9v/z//P/9f/1//b/9v/2//b/9v/3//j/+P/1//T/9f/0
//X/9//3//v/+//5//f/9f/4//j/+f/7//z//f////3//f/9//7/AAD///////8AAAAA
AAAAAAMA///+//v/+v/6//j/9v/2//f/9v/3//j/9f/z//L/8f/u/+3/6//q//D/8//1
//f/9v/0//H/8P/0//j/9v/0//T/9//6/wIADwAcACYAMgBBAFYAbQBzAHUAfAB+AG4A
VAAzAAkA5P/N/7r/sv+2/8T/z//W/9v/4//k/+T/6P/t/+7/7v/s//H/+f/6//n/+f/5
//j/9v/3//f/9f/3//n/+f/4//r/+//7//z/+v/6//n/9//3//f/+P/4//n/+v/8//3/
/f/9//z//P//////AAAAAP///f/7//r//v/////////+//3//P/7//n/+f/4//j/+///
/wEABAAEAAQAAgABAP//AAAAAAAAAQAEAAcACAAIAAgABwAHAAYABgAFAAUABQAFAAYA
BgAKAAoADAAMAAoADAAMAAsACwALAAwADAAOAA4ADgASABIADwAOAA4ADgANAA8ACwAL
AAwADAANAAsACAAGAAYACQAJAAkACQAHAAQAAgACAAMAAwACAAEA/v/8//n/9v/5//n/
+f/5//r/+v/6//z/+f/4//b/9f/z//H/8P/w//L/8//1//j/9//2//X/9P/y//L/8//z
//P/8//z//H/9P/1//b/9//2//X/9v/z//T/9P/0//T/9P/z//P/9P/z//L/8f/x//H/
8P/t/+3/7v/v/+//7f/0//X/9f/0//L/8f/x//H/8P/w//D/8P/v//D/8f/z//T/9P/2
//b/9f/z//D/7//w//j/+f/y//X/9v/3//j/+//7//v/+//4//X/8//y//L/8v/y//H/
8//0//b/+P/z//H/8f/v//L/9P/2//j/9v/3//j/+P/2//b/+P/4//X/9f/z//X/9//3
//f/9//4//j/+f/7//3//f/+//v/+f/5//r//P////////8AAP7//P/6//v//P/8//r/
+v/7//r/+f/6//f/9P/z//L/8v/x//H/8f/z//P/8v/y//b/9//3//f/9v/0//H/8P/2
//L/9P/4//b/8//2//7/CQAYACQANABHAFoAZwBvAHMAeAB0AGYAUAArAPv/1P+//7j/
uP++/8j/y//S/93/4//k/+b/6v/r/+z/8v/0//H/7f/s/+3/7//x//L/9f/3//j/9//0
//X/9P/y//L/8//z//T/9v/4//n/+f/3//f/+P/4//j/+P/5//n/+f/5//j/+P/2//X/
9f/0//j/+f/6//z//f/9//z/+//5//n/+f/5//z//f/9//7//P/9//z//P/8//z/+v/5
//r//P/9//7//v8AAAIAAgAEAAQAAwADAAUABgAGAAcABgAFAAUABAAIAAgACgAKAAkA
CgAJAAcACgALAA0ADgAMAAwADAAQABAADQAMAAwACwALAA4ACwAIAAgABwAHAAkACAAI
AAoACQAJAAkACQAGAAIA///+/wIAAwADAAMAAQAAAP7//P/7//n/9//1//b/9v/2//j/
9v/2//X/9f/4//f/9//4//f/9f/0//T/9f/2//f/+P/3//b/9v/1//P/8//z//H/9f/3
//n/+//3//X/9f/x//D/8P/w//D/8v/z//X/+P/4//j/+P/5//n/+P/1//X/8//x/+7/
6f/y//X/9//4//b/9f/1//X/+P/4//j/+P/0//T/9P/1//b/9v/4//j/+v/5//f/9//3
//b/9P/z//H/9P/1//b/9//4//v/+//7//v//f/7//r/+v/6//r/+v/5//f/9v/2//b/
+P/5//z//f/7//r/+f/4//X/9f/1//T/9v/4//z//v/9//3/+//9/////////////v/8
//v/+/8AAAEAAwABAAIAAwAFAAgABgAFAAQABAAGAAYABgAJAAUAAgD9//r/+//6//n/
+v/8//z//v8AAP///f/8//v/+f/3//T/8v/2//f/9//3//r/+v/5//r/+P/8//r/9P/2
//3/BgAIABEAIAAwADgARwBgAHcAewB5AHwAegBwAGAAQQARAOb/z//G/8L/wP/G/9H/
3v/n/+v/7v/u//D/8f/y//b/+v/7//v/+v/4//n/+v/6//j/+f/5//f/+P/7//z//P/8
//3//f/+////AgAEAAUAAgABAAEAAAAAAAAAAQABAAEAAQAAAAAA/////wAAAAAAAP//
/v/+/wIAAwADAAMAAwADAAMAAwACAAEA///+/wEABQAHAAoACgAKAAgABwAGAAYABQAE
AAYACAAKAAoACQAIAAYABQAHAAoADAAPAA0ADQAOAA4ADQAMAA0ADAAOABAAEAAPAA0A
DQAOAA4AEQASABMAGAAVABEADwAOABEAEQAUABEAEQASABIAEwASAA4ACwAKAAsACwAL
AAsADwAOAA4AEAALAAcAAgD9//3//v/+//7/AAD///7//f/7//r/+f/6//3//v/+////
/f/7//r/+v/7//v//P/+//3//P/7//r/9v/0//P/8f/2//n//P/9//z/+//6//n/+//7
//3/+//4//j/+P/4//X/8//y//L/8//0//X/9//5//j/9f/1//j/+f/5//f//P/9//3/
/P/5//f/9v/1//f/+P/5//r/9f/0//P/8//3//j/+//8//z/+//5//n/+v/4//P/9P/1
//b/9//4//v/+//7//v/+//5//j/+P/5//r/+//7//v/+v/6//r/9//3//n/+f/4//j/
+P/4//j/+f/6//r/+f/6//3//v/5//f/8//z//j/+//+/wEA///+//7///8CAAMABQAD
AAAA/////wAAAwADAAMABAACAAIAAgAFAAUABAABAAAA/v/8//r/+v/4//b/9v/2//b/
9f/1//X/9//3//b/9v/2//f/9//3//b/9P/x//D/9v/4//r/+P/4//v//v8CAAsAGgAo
ADgASQBcAGkAcwB/AIAAeABsAFgANwAPAOr/z//A/7j/uP/A/83/1v/d/+P/6P/s/+7/
7f/u//L/8v/x//P/8v/y//P/9P/0//X/9//4//f/9//5//n/+P/2//f/9//4//n//P/+
/////P/7//v/+v/7//z//v////3//f/8//z//v///wEAAgAAAP3/+v/4//r/+//7//v/
/f/9//3//f/+//////8AAAEAAwADAAQABAAEAAIAAQD//wAAAAAAAAAAAgAEAAQABgAG
AAUABQADAAQABAAFAAMAAwAEAAQABAAEAAYABgAJAAwADQANAA8ADwAQABAADwAOAA0A
EAAOAAsACgAKAAwADQARAA8ADgAOAA0ADQAOAAwACwAMAAoACQAIAAcABgACAP///v//
/////v/9////AAAAAAAA/v/9//z/+//5//j/9//4//j/+P/3//f/9//1//T/9P/0//P/
8//0//b/9v/2//b/+P/4//n/+f/5//n/+f/3//P/8f/v/+3/8f/z//f/9//0//T/9P/0
//P/8f/w//D/8v/0//b/+f/3//b/8//z//L/8//z//H/9P/z//H/7v/x//P/9v/5//r/
+v/6//r/9f/0//P/8//1//b/+f/6//n/9//0//P/8P/0//T/8//y//H/8P/2//n//P//
//v/9//0//L/9f/4//v//f/8//r/+f/4//f/9//5//n/+v/6//r/+v/4//n/+v/6//f/
9v/3//b/9//3//X/9//5//n/+f/5//v/+v/6//v/AAABAAMAAQABAAEAAgAEAAEA///9
//z//v8AAAIABwACAAAA/P/6//v/+v/5//r/9//0//P/8v/z//P/9P/1//X/9f/0//T/
8v/x/+//7f/x//L/8v/0//b/9v/2//D/8P/3//z/AgAPACAAMgBEAFEAXgBpAHEAeQB6
AHAAZgBOACUA/f/a/73/sv+4/8L/zP/V/+D/4//h/+T/5P/i/+X/7P/y//D/8f/3//r/
+f/5//n/+P/6//v/+//5//j/+f/4//b/9//5//r//P/5//r/+v/5//r/+//9//7//v/+
///////9//3//P/8//3//f/+//7//f/7//n/+P/7//3//v///wEAAQABAAEAAQABAAAA
AAD//wEAAQACAAIAAgAAAP//AgAEAAUABgAEAAYACAAIAAUABAACAAEAAQACAAIAAwAG
AAcACQAKAAoACgAMAAwADAAOAA4ADQAPAA8AEAAQAA4ADgAOABIAEgAPAA4ADgAPAA8A
EgAPABAAEAAPAA8ADgAKAAcABgAGAAUABAADAAcABgAGAAgABgADAP//+//8//z/+//6
//z/+//6//n/+f/6//v//v/8//z/+//7//r/9//1//T/9P/z//P/9P/0//T/9P/0//f/
+P/6//v/+v/5//j/9f/z//P/8//z//X/9f/3//X/9P/0//T/9P/0//P/8//0//H/8P/v
/+//8f/w/+3/7f/y//X/9//3//v/+//6//j/9v/1//X/9f/4//j/+P/4//b/9v/2//f/
+P/4//r/+v/8//v/+f/5//r//P/5//P/8v/y//L/8v/y//f/+f/7//3/+v/3//X/9P/4
//r//P/9//z/+v/5//j/+v/7//7////7//r/+f/4//b/9//4//j/+f/6//3//v//////
/f////7//f/8//v/+//6//r/+//8//3////9//r/+f/5//r//v8BAAQACAAGAAYABgAJ
AAkACAAFAAQAAgD+//r/+P/4//b/9v/2//f/9//4//n/9//3//b/9v/2//f/9//3//r/
+v/5//r/AgD6//D/8v/0//X/+P8CAA0AGgAsADwARwBYAGkAcwB5AHwAfAByAGQATQAj
APT/zf+6/7r/wP/E/83/2v/l/+f/6P/o/+j/6f/u//T/8v/r//H/+v/6//v//P/8//z/
/f/9//v/+P/5//j/9v/5//v//P/+//7/AAABAAEA/v/9//3//P/+//7///////7//f/7
//r//f/9//7//v8BAAEAAQACAAIAAQD///3//f/9//3//f/9//3//P/8/wAAAwAEAAYA
AgAEAA==
         </WaveFormData>
      </LeadData>
      <LeadData>
         <LeadByteCountTotal>10000</LeadByteCountTotal>
         <LeadTimeOffset>0</LeadTimeOffset>
         <LeadSampleCountTotal>5000</LeadSampleCountTotal>
         <LeadAmplitudeUnitsPerBit>4.88</LeadAmplitudeUnitsPerBit>
         <LeadAmplitudeUnits>��V</LeadAmplitudeUnits>
         <LeadHighLimit>2147483647</LeadHighLimit>
         <LeadLowLimit>268435456</LeadLowLimit>
         <LeadID>II</LeadID>
         <LeadOffsetFirstSample>0</LeadOffsetFirstSample>
         <FirstSampleBaseline>0</FirstSampleBaseline>
         <LeadSampleSize>2</LeadSampleSize>
         <LeadOff>FALSE</LeadOff>
         <BaselineSway>FALSE</BaselineSway>
         <ExcessiveACNoise>FALSE</ExcessiveACNoise>
         <MuscleNoise>FALSE</MuscleNoise>
         <LeadDataCRC32>571423214</LeadDataCRC32>
         <WaveFormData>
8P/w//D/8P/u/+7/7v/u//D/8P/w//D/8P/w//D/8P/w//D/8P/w//L/8v/y//L/8v/y
//L/8v/0//T/9P/0//b/9v/2//b/9P/0//T/9P/2//b/9v/2//f/+P/5//r/+v/6//r/
+v/8//z//P/8//z//P/8//z//f/+////AAACAAIAAgACAAMABAAFAAYABwAIAAkACgAM
AAwADAAMAA4AEAASABQAFQAWABcAGAAaABoAGgAaABsAHAAdAB4AHgAeAB4AHgAgACAA
IAAgAB0AHAAbABoAGAAYABgAGAAVABQAEwASABAADgAMAAoABgAEAAIAAAD///7//f/8
//n/+P/3//b/9f/0//P/8v/y//L/8v/y//T/9P/0//T/8v/y//L/8v/y//L/8v/y//D/
8P/w//D/8v/y//L/8v/w//D/8P/w/+//7v/t/+z/7v/w//L/9P/y//L/8v/y//D/8P/w
//D/8P/w//D/8P/u/+7/7v/u//L/9P/2//j/9v/0//L/8P/y//L/8v/y//X/9v/3//j/
9v/2//b/9v/0//T/9P/0//T/9P/0//T/8v/y//L/8v/0//T/9P/0//L/8f/x//L/8P/v
/+//7//x//H/8f/x//H/8f/x//H/8//z//P/8//z//T/9f/1//f/+v/6//r/+v/7//v/
+//7//v/+//9//z//f/9//3//v8AAAIABwAHAAcABwAHAAUABAAEAAQABAAEAAIAAQD9
//z/+v/4//r/+f/4//b/9P/z//D/7v/s/+v/6P/o/+n/6f/q/+r/6v/p/+n/6f/q/+r/
6f/p/+j/6P/o/+j/6P/o/+r/6P/s//H/9v///wsAFwAnAEAAWQBxAIcAnACoAKsApQCd
AJkAkwB/AGMARQAwACoAJwAcABAACwAHAAUAAQD9//r/+v/4//f/+P/3//P/8P/w//D/
7v/u/+7/7v/t/+v/6//r/+r/7P/t/+3/7f/v/+//7//v/+//8P/w//D/8v/y//L/8v/w
//H/8v/y//D/8P/w//D/8P/w//D/8v/0//T/9P/0//L/8v/z//P/9f/3//f/9//4//j/
+P/4//j/+f/5//n//P/8//3//v/9//7//f/8//3///8BAAQAAwAEAAQABAAGAAcACAAJ
AAoACwAOAA4ADQAOAA8AEAAUABUAFgAXABgAGQAZABsAHQAdAB0AHgAdAB0AHAAaABwA
HAAcABsAGAAXABYAFQAWABUAEwASAA8ADAAIAAYABQADAAEAAgAAAP///P/6//j/9v/0
//P/9f/0//P/8//y//L/8P/w//D/8P/v/+//7f/u/+7/7v/u/+3/7f/t//D/8P/w//D/
7v/u/+z/7P/v/+//7//v/+7/7P/r/+v/6//r/+v/6//r/+r/6v/r/+3/7f/t/+3/6//r
/+v/6v/s/+3/7f/t/+3/7v/u/+//8f/x//H/8v/x//H/8P/u/+7/7v/u/+//7//v/+//
7//v/+//7//v/+//7//v/+//7f/x//H/7//w//L/8v/y//L/8v/y//H/8f/w//D/7//v
/+3/7f/t/+3/7f/t/+3/7f/t/+3/7f/t//D/8//1//f/9f/3//r/+v/4//j/+f/5//v/
+//7//v/+//8//3//f/7//v//P/9/wEAAwADAAMABQAFAAQABAACAAAAAAD+//v/9//2
//T/8//0//T/9P/y//L/8f/u/+r/6v/p/+b/5v/l/+X/5v/m/+b/5f/l/+X/5v/m/+X/
5f/k/+T/5P/m/+T/4P/g/+L/5v/r//D/+/8FAA0AGwAwAEcAYwB9AJQAogCnAKMAmwCX
AJMAiQBtAE0ANAAqACcAIAAUAAsABwAFAP//+f/2//r//P/3//T/8//x/+//7v/t/+r/
6//s/+3/7f/r/+v/6//q/+r/6//r/+v/6//r/+v/6//p/+r/6v/q/+z/7P/s/+z/7P/t
/+7/7v/u/+7/7v/u/+7/7v/u//D/8P/w//D/8P/w//D/8f/x//H/8//z//P/9P/0//T/
9P/0//X/9f/1//b/9v/3//j/+P/6//r/+v/8//3//v8AAP//AAAAAAAAAgADAAQABQAG
AAcACgAKAAsADAANAA4AEAARABIAEwAUABUAFQAXABkAGQAZABoAGAAZABkAGAAWABYA
FgAVABYAFQAUABMAEwATABIAEgAOAAwACQAIAAQAAQD+//7//v/9//r/+P/4//b/9P/z
//P/8v/x//H/8P/w/+7/7v/u/+7/7f/t/+3/7v/u/+7/7P/r/+v/6//u/+7/7v/u/+z/
7P/q/+r/6//r/+v/6//t/+z/7P/t/+3/7f/t/+3/6//q/+r/6//t/+3/7f/t/+v/6//r
/+r/6v/r/+v/6//r/+z/7P/t/+//7//v//D/7v/v/+//7v/w//D/8P/x//H/8f/x//H/
7//v/+//7//v/+//7//v//H/7//u/+//8P/x//L/8P/w/+//7//y//L/8f/x//H/8f/x
//H/7//v/+//7//w//H/8v/z//H/8//0//X/9f/3//r/+v/4//j/+f/5//n/+f/5//n/
+//8//3//f//////AAABAAUABwAHAAcABQAFAAQABAAGAAQABAACAP//+//6//j/+P/4
//f/9v/y//L/8f/u/+7/7v/t/+r/6P/n/+f/6P/o/+j/5//n/+f/6P/o/+f/6f/o/+j/
6P/q/+j/5v/m/+b/6v/x//z/BwAPABsALQBGAF8AdwCRAKIAqgCpAKEAnQCbAJMAewBb
AD8AMgAuACcAGgAQAA0ACwAHAAEA/f/8//7//v/5//b/9f/z//D/8P/w/+7/7v/u/+7/
7f/t/+3/7f/s/+3/7//w//H/7//v/+//7//t/+7/7v/u/+z/7P/s/+z/7f/v//H/8v/y
//L/8v/y//D/8P/w//L/9P/0//T/9P/y//L/8//z//X/9//3//f/+P/4//j/+P/4//n/
+f/5//z//P/9//7//P/+//7//v8AAAEAAgAEAAUABgAGAAYACAAJAAoACwALAAsADQAM
ABAAEgAUABYAFwAXABcAFwAYABkAGQAbABsAGwAbABwAHgAfAB8AHgAcABwAHAAbABgA
FwAWABUAFQAVABQAFAARAA4ACgAIAAYAAwAAAAAAAAD///z/+v/6//j/9v/1//P/8v/x
//H/9P/0//L/8v/u/+7/7f/t/+//8P/w//D/7v/t/+3/7f/w//D/8P/w//D/8P/u/+7/
7f/t/+3/7f/t/+z/7P/t/+//7//v/+//7//u/+7/7//v/+//7//v/+//7//v/+7/7v/v
/+//7//x//L/8v/z//L/8f/w//D/7//v/+7/7P/u//D/8v/1//T/8//y//H/7//v/+//
7//y//P/9P/1//P/8f/z//X/9P/0//T/9P/0//L/8v/x//H/8P/w/+//7//v/+//7//v
/+//7//v/+//8f/x//H/8f/x//P/9P/1//f/+f/8//z/+v/6//v/+//5//n/+f/5//z/
/v8AAAEAAQABAAIAAwAGAAcABgAFAAUABQAEAAQABQAEAAUABAAAAPv/+f/2//X/9v/2
//b/8//y//D/7P/q/+r/6f/m/+n/6f/q/+z/6v/q/+n/6f/n/+j/6P/n/+X/5P/k/+T/
5P/m/+r/7P/q/+r/7//6/wUADQAZAC8ASgBhAHkAjwCeAKYAqQCjAJ0AnQCTAHsAWQA7
ACwAKAAlABgADgALAAcAAQD9//3/+v/6//j/8//w//H/8f/u/+7/7v/s/+z/7P/s/+v/
6//r/+v/6v/s/+3/7f/t/+3/7f/t/+3/6//s/+z/7P/s/+z/7P/s/+z/7f/u/+7/8P/w
//D/8P/u/+7/7v/w//D/8P/w//D/8v/y//P/8//x//P/8//z//b/9v/2//b/9P/1//X/
9f/4//j/+f/6//z//v/+//7//v///wAAAgACAAIAAQAAAAMABQAHAAkACAAJAAwADAAN
AA4ADwAQABIAEwAUABUAFAAVABUAFwAZABkAGQAaABoAGwAbABoAGAAYABgAFwAWABUA
FAATABQAEwARABAADAAKAAcABgAGAAMAAAAAAP7//f/6//j/9v/0//L/8f/z//L/8f/x
//L/8v/w//D/7v/u/+3/7f/t/+7/7v/u/+7/7f/t/+3/7v/u/+7/7v/s/+z/6v/q/+v/
6//r/+v/7f/s/+z/7f/r/+v/6//r/+z/7P/t/+//7v/t/+z/6//r/+v/6//q/+3/7//w
//H/8P/w/+//7//t/+3/7f/u//D/8f/x//D/8P/w//D/8f/x//H/8f/x/+//7//v/+//
7//v/+//7//v//D/8v/y//L/8v/y//L/8f/x//D/8P/v/+//8f/x//H/8f/x//H/8f/x
//H/8f/x//H/8f/z//T/9f/z//X/+P/4//n/+v/8//3//P/7//r/+f/9//7///////3/
/f/+////AwAFAAUABQAHAAcABgAGAAgABgAGAAQAAQD9//z/+v/4//j/9//2//T/9P/z
//D/8P/w/+//7P/q/+n/6f/q/+r/6v/p/+n/6//s/+z/6//p/+j/6P/o/+j/6P/m/+b/
6P/o/+v/9P8BAAsAEwAhADYATwBnAIMAmACkAKkAqwCnAJ8AmwCNAHMAUwA6AC4ALQAo
ABoADQAJAAkABQADAAIAAAD8//f/9v/1//P/8v/y//L/8P/y//L/8v/x//H/8f/x//D/
7v/v/+//7//x//H/8f/x//H/8v/y//L/8v/y//L/8v/w//H/8v/y//D/8P/w//D/8v/y
//L/9P/0//T/9P/0//b/9v/3//f/9//5//n/+f/6//r/+v/6//j/+f/5//n/+v/6//v/
/P/8//7//v/+//7///8AAAIAAwAEAAQABAAEAAUABgAHAAgACQAMAAwADwAQABEAEgAS
ABMAFAAVABcAGQAaAB0AGwAbABsAHAAeAB8AHwAeABwAHAAcABsAGgAZABgAFwAWABUA
EwASABIAEAANAAwACgAHAAQABAACAAEA/v/8//z/+v/4//f/9f/0//P/8//2//b/9P/0
//D/8P/v/+//7//w//D/8P/y//H/8f/x//D/8P/w//D/8P/w/+7/7v/t/+3/7f/t/+//
7v/u/+//8f/x//H/8f/v/+7/7v/v/+//7//v/+//7//v/+//7v/u/+//7//v/+//8P/w
//H/8//z//P/9P/y//P/8//y//T/9P/0//X/8//z//P/8//z//P/8//z//X/9f/1//X/
9f/2//X/9P/z//L/8v/y//H/8f/1//b/9v/3//b/9f/0//P/8//z//P/8//0//X/9v/3
//b/9//3//f/9//5//z//P/8//z//f/9//3//f/9//3///8AAAEAAQABAAEAAgADAAcA
CQAJAAkABwAHAAYABgAIAAYABgAEAAMA///+//z/+f/4//b/9P/1//b/9v/0/+//7v/s
/+j/6f/p/+r/7P/q/+r/6f/p/+n/6v/q/+n/5//m/+b/5v/o/+r/6v/q/+r/6v/v//z/
BwAPABcAKwBEAFsAcQCJAJ4AqgCvAKcAnwCfAJkAgQBhAEcANgAuACsAIgAWAA8ACwAH
AAUAAwACAAAAAAD9//j/9f/z//T/9P/0//L/8P/w//D/7//x//H/8f/w/+7/7//v/+//
8f/x//H/8f/v//D/8P/w//L/8v/y//L/8v/z//T/9P/y//L/8v/y//T/9P/0//b/9P/0
//T/9P/2//b/9//3//f/+f/5//n/+v/6//r/+v/6//v/+//7//r/+v/7//z//v8AAAAA
AAAAAAEAAgAEAAMABAAEAAQABgAHAAgACQALAA0AEQASABEAEgATABQAFAAVABYAFwAa
ABsAGwAdAB0AHQAdAB4AHgAfAB8AHgAeAB4AHgAdABwAGwAaABkAGAAXABUAFAAQAA4A
CwAKAAgABQACAAIAAgABAP7//P/6//j/9v/1//f/9v/1//X/9P/0//L/8v/w//D/7//v
//D/8v/z//T/8//x//D/7//w//D/8P/w//D/8P/u/+7/7//v/+//7//v/+7/7v/v/+//
7//v/+//7//u/+7/7//x//H/8f/x//H/8f/x//D/8P/x//H/8f/v//D/8P/x//H/8f/x
//L/9P/1//X/9P/y//L/8v/z//X/9f/1//X/8//z//P/8//1//X/9f/1//X/9v/2//b/
9v/2//T/9P/z//P/9P/0//P/8//1//X/9f/1//P/8//z//P/8//z//P/8//1//f/+P/5
//f/+f/8//z//P/8//3//f//////////////AAABAAEAAwADAAQABQAJAAsACwALAAoA
CQAHAAYACAAGAAYABAADAP///v/8//r/+v/5//j/9P/0//P/8P/v//D/8P/u/+3/6//q
/+r/7P/s/+v/6//p/+r/6v/p/+n/6P/o/+j/5v/q/+z/7P/q/+r/7//4/wMACwATACUA
PgBXAHEAhwCcAKoArQCnAKEAowCfAIsAawBPADoAMAApACIAFgAJAAUABQADAAEAAAAA
AP7/+f/2//X/9f/0//T/9P/y//D/8P/w/+//8f/x//H/8P/w//H/8f/x/+//7//v/+//
8f/y//L/8v/w//D/8P/w//D/8f/y//L/9P/0//T/9P/y//L/8v/0//b/9v/2//b/9v/2
//f/9//1//f/9//3//b/9v/2//b/9//5//r/+//6//r/+//8//7/AAAAAAAA/v///wAA
AgADAAQABAAEAAQABQAGAAcACgALAA4ADgAPABAAEQASABQAFQAWABcAGAAZABkAGwAb
ABsAGwAcAB4AHwAfAB4AHgAeAB4AHQAaABkAGAAXABYAFQATABIAEAAOAAsACgAIAAUA
AgACAP7//f/6//j/+f/4//f/9//1//T/8//z//T/9P/y//L/8v/y//H/8f/v//D/8P/w
//L/8f/x//H/9P/0//T/9P/y//L/8P/w//D/7//u/+3/7//u/+7/7//x//H/8f/x/+//
7v/u/+//7//v/+//7//x//H/8f/w/+//7//u/+3/7v/w//H/8//x//H/8f/y//D/8f/x
//D/8v/y//L/8//z//P/8//z//L/8f/w/+//8f/x//H/8f/1//L/8f/w/+//7v/x//L/
8v/z//L/8v/x//H/7//v/+//7//v/+//7//v//H/8f/x//H/7//x//L/8//1//f/+v/6
//r/+v/7//v/+f/5//n/+f/9//7///////////8AAAEAAwAFAAUABQAHAAcABgAGAAYA
BAAEAAIAAQD9//z/+v/6//r/+f/4//T/9P/z//D/7v/u/+3/6v/q/+n/6f/q/+j/6P/n
/+f/6f/q/+r/6f/p/+j/6P/o/+r/6v/m/+T/5v/s//H/+P8BAAkAEwAjADoAUwBpAIMA
nACoAKkApQChAJ0AmQCHAGcASQA4ADAALQAiABQADQALAAcAAwD///z//P/8//n/9v/1
//X/8v/y//L/8P/w//D/8P/v/+3/7f/t/+z/7P/t/+3/7f/t/+3/7f/t/+//8P/w//D/
8P/w//D/8P/w//H/8v/y//T/9P/0//T/8//y//H/8v/0//T/9P/0//T/9P/1//X/9f/3
//f/9//4//j/+P/4//j/+f/5//n/+P/4//n/+v/8//7//v/+//z//f/+/wAAAwAEAAQA
BAAEAAUABgAHAAgACQAMAAwADQAOAA8AEAATABUAFwAZABgAGQAZABsAGwAbABsAHAAa
ABsAGwAaABsAHAAdAB0AHAAbABoAGQAWABUAEwASABAADgALAAoACgAHAAQABAACAAEA
/v/8//r/+P/2//X/9f/0//P/8//2//b/9P/0//L/8v/x//H/7//w//D/8P/w/+//7//v
/+7/7v/u/+7/7v/u/+z/7P/v/+//7//v/+3/7P/s/+3/7v/v//D/8f/x//D/8P/x/+//
7//v/+//7//v/+//7v/u/+//7//v/+//8P/w//H/8f/x//H/8v/y//P/8//y//D/8P/w
//H/8//z//P/8//z//P/8//z//H/8f/x//H/8//0//P/8v/x//D/8v/y//H/8f/y//L/
8f/x//H/8f/x//H/8//z//P/8//z//P/8//z//H/8//0//X/9f/3//r/+v/8//z//f/9
//v/+//7//v//f/+////////////AAABAAMABQAFAAUABgAHAAcACAAHAAQAAwAAAAAA
/f/9//z/+P/4//f/9v/y//L/8f/u/+7/7v/t/+r/6v/p/+n/6v/p/+j/5v/l/+b/6P/p
/+n/5//m/+b/5v/m/+b/5v/m/+j/6P/r//T///8JABMAIwA6AFUAcQCFAJYApgCtAKcA
nwCdAJkAhwBpAEsANgAsACsAIgAUAAsACQAHAAEA///+//z/+v/3//T/8//v//D/8P/w
/+7/7v/u/+7/7f/t/+3/7f/s/+z/7f/t/+3/7f/t/+3/7f/u//D/8f/y//H/8P/v/+7/
7v/v//D/8P/w//D/8P/w//D/8P/w//L/8v/y//L/8v/0//T/9f/1//P/9f/1//X/+P/4
//j/+P/2//f/9//3//r/+v/7//z//P/+//7//v/8//3//v8AAAEAAgACAAIABAAFAAYA
BwAKAAsADgAOAA8AEAARABIAFAAVABYAFwAYABkAGQAbABkAGQAZABoAHAAdAB0AHAAc
ABwAHAAbABoAGQAYABcAFgAVABMAEgAOAAwACQAIAAgABQACAAIA///9//n/9v/5//j/
9//3//f/9v/1//X/9f/0//H/8P/u/+7/7f/t/+//8P/w//D/8P/v/+//7//u/+7/7v/u
/+7/7v/s/+z/7//v/+//7//x//D/8P/x/+//7//v/+//7//u/+7/7//t/+3/7f/t/+//
7//v/+7/8P/x//H/8f/v//D/8P/x//H/8f/x//L/9P/1//X/9P/y//L/8v/z//X/9f/1
//X/9f/1//X/9f/3//f/9f/y//X/9v/3//j/+P/4//f/9//2//b/9f/1//P/8//z//P/
9P/1//b/9//1//X/9f/1//b/+f/7//3//P/9/////v/+//7//////wEAAQABAAEAAQAC
AAMAAwADAAMABAAFAAsADQANAA0ADwAPAA4ADgAMAAoACgAIAAUAAQAAAP7//P/8//v/
+v/6//r/+f/2//T/9P/z//D/8P/v/+//8P/w//D/7//v/+//8P/w/+//7//u/+7/7v/w
/+7/7v/w//D/7v/1/wAADQAVAB0ALwBIAGMAeQCRAKIAsAC1ALEAqQClAJ8AiwBrAE0A
OgA0ADEAJgAaABEADwAPAA8ABwACAAQABgADAPz/+f/5//r/+v/6//j/+P/4//j/9//1
//X/9f/0//T/9f/1//X/9v/3//j/+f/4//j/9//2//j/+P/4//j/+P/5//r/+v/6//r/
+v/6//r/+v/6//z//P/8//z//P/8//z//f/9////AQABAAEAAAAAAAAAAAACAAMAAwAD
AAQABAAFAAYABgAIAAgACAAIAAkACgAMAA8AEAAQABAAEAARABIAEwAUABUAGAAYABsA
HAAdAB4AIAAhACIAIwAiACMAIwAlACcAJwAnACgAJgAnACcAJgAmACYAJgAlACYAJQAk
ACMAIAAfAB0AHAAaABgAFQAUABQAEQAOAA4ACwAJAAUAAgAEAAIAAAD//////v/9//3/
/v/+//z//P/6//r/+f/5//v//P/8//z/+v/5//n/+f/6//r/+v/6//v//P/7//z/+//7
//v/+//5//j/+P/5//n/+f/5//n/+v/6//v//f/8//v/+v/5//n/+f/5//j/+v/7//v/
+//9//7//v///////////wAA/v///////v/8//z//P/9////////////////////////
//////////3//v/+//7//v/+/wAAAAD/////AAAAAP////////////////3//f/9//3/
/////////////wEAAgADAAMABQAIAAgACAAIAAkACQALAAsACwALAAsADAANAA0ADQAN
AA4ADwATABUAFQAVABUAFQAUABQAFAASABIAEAARAA0ADAAKAAcABgAEAAIAAAAAAP//
/P/7//z//P/6//r/+f/5//r/+P/4//f/9//3//j/+P/3//j/+P/5//r/+P/4//j/+P/4
//b//f8GABEAGwApADkATgBrAIUAnQCuALoAuwC1ALEAsQCpAJMAdwBXAEIAOgA1ACwA
IgAbABcAFQARAA8ADgAMAAgABwAIAAUAAQACAAIAAgAAAP///v/9//v//P/9//7//v/+
//////////3//f/9//3///8AAAAAAAD+//7//v/+//7///8AAAAAAAAAAAAAAAAAAAAA
AAACAAIAAgACAAIAAgACAAMAAwABAAMAAwADAAYABgAGAAYABgAHAAcABwAGAAYABwAI
AAoADAAMAAwACwALAAsADAAOABAAEQASABQAFQAWABcAFgAXABoAGgAdAB4AHwAgACEA
IQAhACEAJAAlACUAJwAnACcAJwAoACgAKQApACgAKAAoACgAJwAmACUAJAAjACIAIQAf
AB4AHgAcABkAGAAVABEADQAMAAwACwAIAAYABAACAAAA///9//z/+//7//3//v/9//7/
/v/+//3//f/7//z//P/8//z/+//7//v/+v/6//r/+v/7//z/+//8//z/+//6//n/+//6
//r/+//5//n/+f/5//r/+v/7//3//f/9//3//f/8//v/+v/4//r/+//7//v//f/+//7/
///9//3//f/+//z//f/9//z//P/8//z//f/9//3//f/9//3//f/9//3//f/9//3//P/9
//7///8AAP7//v/9//3//v/+//3//f/9//3//f/9//3//f/9//3/+//7//v/+//7//3/
/v///wAAAwAHAAgABgAGAAcABwAHAAcABwAHAAcACAAJAAkACQAJAAoACwAPABEAEQAR
AA8ADwAOAA4AEAAOAA4ADAAJAAUABAACAAEAAgACAAIA/v/+//3/+v/4//j/9//0//b/
9f/1//b/9f/0//L/8f/y//T/9f/1//T/8v/x//D/9v/0//L/8v/y//T/+/8AAAsAFQAh
ADEASABdAHcAkQCqALYAtQCvAKcApQCjAJMAcwBVAEAANgAzACoAHAAVABMAEwAPAAsA
CAAIAAgABQAAAP3//f/8//z//P/6//j/+P/4//f/+f/5//n/+P/2//f/9//3//n/+f/5
//n/+f/6//r/+v/6//r/+v/6//n/+f/5//j/+f/6//v//P/8//z//P/+//7//v/+//7/
/f/8//z/+//8////AAABAAIAAgACAAIAAgADAAMAAwAGAAYABwAIAAYACAAIAAgACAAJ
AAoADAANAA4ADgAOABAAEQASABMAFAAVABgAGAAXABgAGQAaAB4AHwAgACEAIgAjACMA
JQAlACUAJQAmACYAJwAnACYAJgAmACYAJQAmACUAJAAjACAAHwAdABwAGAAWABMAEgAR
AA8ADQAOAAoACQAGAAQABAACAAAA//8BAAAA//////7//v/8//z/+v/6//n/+f/5//r/
+v/6//r/+f/5//n/+//8//3//v/9//z/+f/4//v/+//7//v//f/8//z//f/8//v/+v/5
//v/+v/6//v/+f/5//n/+f/7//v/+//6//z//f/9//3/+//8//z//f/9//3//f/+//7/
//////7/AAAAAAAAAQD//////////////////////f8BAAAA///+//3//P/9//7//v//
//7//v/9//3//v///wAAAQABAAEAAQABAAEAAQABAAEAAQADAAQABQAFAAcACgAKAAkA
CAAIAAcACQAJAAkACQALAAwADQANAA8ADwAQABEAFQAXABcAFwAYABkAGQAaABkAFgAV
ABIAEQANAAwACgAGAAYABQAEAAAAAAD///z/+//8//z/+v/8//v/+//8//r/+v/5//n/
+P/4//f/9f/3//j/+v/8//j/9v/4//b/+P/8/wMADAAXAB8AKwA/AFQAbQCFAJ8AtAC+
AL0AtQCrAKkApwCRAG8AVQBIAEAAOQAwACYAHQAXABMAEQAPABAAEAAOAAkABgAFAAUA
AgACAAIAAAAAAAAAAAD///////////7/AAABAAEAAQAAAP///v/9/wAAAgADAAQAAwAC
AAEAAAACAAMABAAEAAIAAgACAAIABAAEAAQABgAIAAgACAAIAAgACAAJAAkACQALAAsA
CwALAAoACQAIAAkACwAMAA0AEAAQABEAEgAQABIAEgASABAAEQASABQAFQAWABYAFgAZ
ABsAHQAfAB4AHwAiACIAIQAiACMAJAAnACkAKwAtACwALQAtAC8ALwAvAC8AMAAyADMA
MwAyADEAMAAvAC0ALgAtACwAKwAsACsAKQAoACQAIgAfAB4AGgAXABQAFAAUABMAEAAO
AA4ADAAKAAkACwAKAAkACQAIAAgABgAGAAYABgAFAAUABAAEAAMAAgADAAMABAAFAAYA
BgAGAAYABgAGAAQABAADAAMAAwADAAMAAgACAAMABQAFAAUABQAFAAQABAAFAAMAAwAD
AAMABQAFAAUABAAEAAUABQAFAAUABgAGAAcABwAHAAcACAAIAAkACQAIAAoACgAKAAsA
CgAJAAgABwAIAAkACgALAA0ACQAJAAkACgAIAAgACAAIAAkACgAKAAsACgAKAAkACQAK
AAsADAANAAwACwAKAAkACwALAAsACwAJAAsADAANAA8AEQAUABQAFAAUABUAFQAXABcA
FwAXABgAGAAYABcAGQAZABoAGwAfACEAIQAhACEAIQAgACAAIAAeAB4AHAAdABkAGAAW
ABQAFAATABIAEAAQAA8ADAAKAAoACQAGAAQAAwADAAQABAAEAAMAAwAEAAYABwAHAAYA
BAADAAIABAAEAAIABAAIAAgACQAQAB0AJQArADsAUgBtAIUAnQC0AMQAxwDBALsAuwC9
AK0AjQBtAFYASgBFAEAANgArACcAJQAfAB0AHAAeABoAFQAQAA8AEQAQABAAEAAOAAwA
DAAMAAsACQAJAAkACAAJAAsADAANAA0ADQANAA0ACgAKAAkACAAKAAwADgAQAA4ADwAQ
ABAAEAAQABAAEAAQABAAEAASABAAEAAQABAAEgASABMAEwASABMAEgARABQAFAAUABQA
FgAZAA==
         </WaveFormData>
      </LeadData>
      <LeadData>
         <LeadByteCountTotal>10000</LeadByteCountTotal>
         <LeadTimeOffset>0</LeadTimeOffset>
         <LeadSampleCountTotal>5000</LeadSampleCountTotal>
         <LeadAmplitudeUnitsPerBit>4.88</LeadAmplitudeUnitsPerBit>
         <LeadAmplitudeUnits>��V</LeadAmplitudeUnits>
         <LeadHighLimit>2147483647</LeadHighLimit>
         <LeadLowLimit>268435456</LeadLowLimit>
         <LeadID>V1</LeadID>
         <LeadOffsetFirstSample>0</LeadOffsetFirstSample>
         <FirstSampleBaseline>0</FirstSampleBaseline>
         <LeadSampleSize>2</LeadSampleSize>
         <LeadOff>FALSE</LeadOff>
         <BaselineSway>FALSE</BaselineSway>
         <ExcessiveACNoise>FALSE</ExcessiveACNoise>
         <MuscleNoise>FALSE</MuscleNoise>
         <LeadDataCRC32>2126739679</LeadDataCRC32>
         <WaveFormData>
AAAAAAAAAAABAAIAAwAEAAYABgAGAAYABAAEAAQABAAGAAYABgAGAAYABgAGAAYABgAG
AAYABgAIAAgACAAIAAgACAAIAAgACAAIAAgACAAGAAYABgAGAAgACAAIAAgABgAGAAYA
BgAHAAgACQAKAAoACgAKAAoACAAIAAgACAAKAAoACgAKAAgACAAIAAgACgAKAAoACgAK
AAoACgAKAAgACAAIAAgACAAIAAgACAAHAAYABQAEAAYABgAGAAYABAAEAAQABAAGAAYA
BgAGAAUABAADAAIABAAEAAQABAAGAAYABgAGAAYABgAGAAYABgAGAAYABgAIAAgACAAI
AAYABgAGAAYABgAGAAYABgAGAAYABgAGAAgACAAIAAgACAAIAAgACAAHAAYABQAEAAYA
BgAGAAYABgAGAAYABgAGAAYABgAGAAYABgAGAAYACAAIAAgACAAKAAoACgAKAAgACAAI
AAgACAAIAAgACAAGAAYABgAGAAcACAAJAAoACgAKAAoACgAKAAoACgAKAAoACgAKAAoA
CAAIAAgACAAIAAgACAAIAAgACAAIAAgACAAIAAgACAAGAAYABgAGAAgACAAIAAgABwAH
AAcABwAIAAgACAAIAAYABgAGAAYACAAIAAgACQAIAAkACgALAA4ADwAQABEAEQARABEA
EQATABMAEwATABYAFgAVABQAFgAVABMADwAJAAYABAADAAEAAAD///////8AAAAA///8
//v/+//7/wAAAgADAAQABQAFAAQABAACAAIAAQABAAMAAgACAAIABAAEAAQABAACAAIA
AgACAAIAAgABAAEAAQACAAQADAAUABsAIwArADMAOwA/ADoAKwAZAAMA6f/R/7r/pP+P
/33/bv9k/2j/cv98/4v/oP+x/7z/xv/N/9X/3f/l/+r/7v/z//r/AQADAAIAAgACAAMA
AwAEAAUABgAHAAcABwAIAAgABwAHAAcABwAJAAkACQAJAAkACgAKAAoACgAKAAoACgAL
AAwADgAPAA4ADQAMAAsACwALAAsACwALAAsACwALAAsACwALAAsACwAMAAwADAAMAAwA
DAAMAA0ADQANAA4ADAAMAAwADAAKAAoACgAKAAsADAANAA8ADQANAA0ADQAOAA8AEAAR
ABAADwAOAA0ADwAPAA8ADwAPAA8ADwAPAA0ADAALAAsACwAKAAoACgAKAAoACgAJAAsA
CwALAAsACgAKAAoACgAIAAgACAAIAAoACgAKAAsACgAJAAgABwAJAAkACQAJAAkACQAJ
AAkABwAHAAcABwAHAAcABwAHAAgACAAIAAgACAAIAAkACQAFAAUABQAFAAYABwAHAAcA
BwAGAAYABgAIAAgACAAIAAgACAAJAAkACQAJAAkACgAIAAgACAAIAAkACgALAAwACgAK
AAsACwAJAAkACgAKAAwACwALAAwADAAMAAwADAAMAAsACwALAAoACgAKAAkACwALAAsA
CwAJAAkACQAJAAoACgAJAAkACwANAA8ADwAOAAsACgAJAAgACgAKAAoACgAIAAkACQAJ
AAkACAAIAAgACAAIAAgACAAGAAYABgAGAAkACgALAAwADQAOAA8AEAAPAA8ADwAPABAA
EwAUABUAEwAWABYAFQASABIAEQAPAAwACQAHAAYABAABAP///f/9//3//v/+//v/+v/5
//n/+//+/wAAAQAEAAUABQAEAAYABgAGAAUAAwADAAIAAgAAAAAAAAAAAAAAAAAAAAAA
AgACAAIAAQABAAEAAgAEAAQACAATAB0AJwAvADcAOwA4AC0AHwAPAPn/4f/K/7T/nf+J
/3z/bv9q/3T/gP+J/5r/qf+0/8D/yf/P/9f/4f/o/+7/8//2//v//f8AAAAAAAABAAEA
BAAFAAYABwAHAAcACAAIAAkACQAJAAkABwAHAAcABwAFAAYABgAGAAgACAAIAAgACAAI
AAkACQAJAAkACQAJAAcABwAHAAcABwAHAAcABwAJAAkACQAJAAsADAAMAAwACwAKAAkA
CAAHAAcABwAIAAoACgAKAAoACgAKAAoACgAMAAwADAANAAwACwAKAAkACwALAAsACwAN
AA0ADQANAA0ADQANAA0ADQANAA0ADQALAAoACQAJAAcABgAGAAYACAAIAAgABwAJAAkA
CQAJAAYABgAGAAYACAAIAAgACAAGAAYABgAHAAcABwAHAAcABwAHAAcABwAHAAcABwAH
AAcABwAHAAcABwAHAAcABwAGAAYABgAGAAYABgAHAAcABQAFAAUABQAGAAcABwAHAAUA
BAAEAAQABgAGAAYABgAGAAYABwAHAAcABwAHAAgACAAIAAgACAAIAAgACAAIAAgACAAJ
AAkACQAJAAoACgAIAAcABwAIAAoACgAKAAoACgAJAAkACQAKAAoACgAJAAgABwAGAAUA
BwAHAAcABwAKAAoACQAJAAsACQAIAAYABgAGAAYACAAIAAgACAAGAAcABwAHAAcABgAG
AAYACAAIAAgACAAGAAYABgAGAAkACgALAAwACwAMAA0ADgAOAA0ADAALAAwADwAQABEA
EQAUABQAEwAUABQAEwARAAsABwAEAAIAAQD///7//f/7//v//P/8//3//P/7//v/+//+
/wAAAQABAAEAAAD+////AAABAAEAAQABAAAAAAAAAAAAAAAAAP7//v/+//7//P/8//z/
+//9////AgACAAQADAAXACEAKwAxADUANwAyACEADwD7/+P/yf+2/6b/k/+H/3r/bv9u
/3r/hP+P/5z/rf+4/77/x//R/9n/3//m/+z/8//2//n/+//8//7//v//////AAABAAIA
AwADAAMABAAEAAUABQAFAAUABgAHAAgACQAIAAgABwAGAAYABgAGAAYABgAGAAcABwAF
AAUABQAFAAcABwAHAAcABwAHAAcABwAHAAcABwAHAAcACAAIAAgACAAIAAgACAAHAAcA
BwAIAAgACAAIAAgABgAGAAYABgAGAAYABgAHAAcABwAHAAcACQAJAAkACQAJAAkACQAJ
AAcABwAHAAcABwAHAAcABwAHAAYABQAFAAUABAAEAAQABAAEAAQAAwADAAMAAwADAAIA
AgACAAIAAgACAAIAAgACAAIAAgADAAUABQAFAAUABQAFAAUABQAHAAcABwAHAAUABQAF
AAUABQAFAAUABQAEAAQABAAEAAYABgAHAAcABwAHAAcABwAFAAUABAADAAMAAgACAAIA
BAAEAAQABAAGAAYABwAHAAcABwAHAAgACAAIAAgACAAGAAYABgAGAAgACAAJAAkACQAJ
AAoACgAKAAkACQAKAAkACAAHAAYABgAFAAUABQAIAAgACAAHAAcABwAHAAcABwAHAAcA
BwAGAAYABQAFAAUABwAJAAkABgAGAAYABgAGAAYABgAGAAYABgAHAAcABwAHAAYABgAG
AAYABgAGAAYABgAGAAYABgAFAAYABwAIAAsADAANAA4ADQANAA0ADQAPABEAEQARAA8A
EgASABEAEAAQAA8ADQALAAcABAACAAEA///+//3/+//7//z//P/7//r/+f/5//v//v8A
AAEAAgADAAMAAgAAAAAAAAD//wEAAQAAAAAAAAAAAAAAAAD///7//f/8//3//v//////
AQD//wIABgAMABQAHwAnAC0ANQA7ADsAMgAhAA8A+f/f/8f/tP+e/4f/d/9o/17/Zv90
/3z/jf+i/6//uP/A/8n/0f/b/+P/6v/w//X/+P/3//v//v/+//7//////wIAAwAEAAUA
AwADAAQABAAGAAcACAAJAAcABwAHAAcABwAIAAgACAAIAAgACAAIAAgACAAJAAkACQAJ
AAkACQAJAAkACQAJAAkACQAJAAkACQAJAAkACQAJAAoACgAKAAgACAAIAAgABQAFAAUA
BgAHAAgACQAKAAwADAAMAAwADAAMAAwADQALAAsACwALAAsACwALAAsACwALAAsACwAL
AAsACwALAAsACwALAAsACwAKAAkACQALAAoACgAKAAkACAAHAAUABwAHAAcABwAIAAgA
CAAIAAgACAAIAAgABwAGAAUABQAHAAcABwAHAAkACQAJAAkABwAHAAcABwAHAAcABwAH
AAcABwAHAAcACAAIAAgACAAIAAgACQAJAAYABQAEAAMABQAHAAgACQAIAAYABQAEAAQA
BAAEAAQABgAGAAcABwAHAAcABwAIAAoACgAKAAoACAAIAAgACAAGAAYABwAHAAkACQAK
AAoACgAJAAkACgAKAAoACgAKAAoACQAJAAkADAAMAAwACwALAAsACwALAAkACQAJAAkA
DAAMAAsACwALAAoACQAIAAcABgAIAAgACAAIAAgACQAJAAkACwAKAAoACgAIAAgACAAI
AAgACAAIAAgACwAMAA0ADgANAA4ADwAQABMAEwATABMAEgATABIAEQATABYAFgAVABQA
FAATABEACwAHAAQAAgADAAEAAAD///////8AAAAA///+//3//f/9/wAAAgADAAQABQAF
AAQABAAEAAQAAwADAAMAAgACAAAAAAAAAAAAAgACAAIAAgAAAAAAAAD//wUABQACAAIA
CAAQABUAGwAnAC8ANQA7ADwAMwAhAA0A9//d/8T/rv+d/4v/fP9s/2r/dP+A/4n/mP+n
/7L/vP/H/8//1//h/+b/7P/z//b/+////wQABQAEAAQAAwACAAMABAAFAAcABwAIAAgA
BwAHAAcABwAHAAcABwAHAAkACgAKAAoACgAKAAoACgAKAAoACwALAAsACwALAAsACwAL
AAsACwAJAAkACQAJAAkACQAJAAkACQAKAAoACgAMAAwADAAMAAsACwALAAwADgAOAA4A
DgAOAA4ADgAOAA4ADgAOAA8ADwAPAA8ADwAPAA8ADwAPAA4ADQAMAAsADQANAA0ADQAN
AA0ADQANAA0ADAALAAsACwAKAAoACgAKAAoACgAJAAkACQAJAAkACgAKAAoACgAKAAoA
CgAKAAoACgAKAAsACwALAAsACwAKAAkACAAHAAkACQAJAAkACQAJAAkACQAJAAkACQAJ
AAYABgAGAAYABgAGAAcABwAGAAcACAAJAAgACQAJAAkACQAIAAgACAAIAAgACAAIAAYA
BgAHAAcABwAHAAcACAAKAAoACgAKAAgACAAIAAgACQAKAAwADQALAAsADAAMAAoACQAJ
AAoADAAMAAwADAAMAAsACwALAAoACgAKAAkACwALAAsACwAJAAkACQAJAAwADAALAAsA
CwAKAAgACAAIAAgABgAGAAYABgAJAAsADAANAAwACgAJAAgABgAGAAYABgAGAAYABgAG
AAcACAAJAAoADQAOAA8AEAARABEAEQARABAAEQAQAA8AEQAUABQAEwAQABAADwANAAsA
BwAEAAIAAQD///7//f/7//v//P/8//3//P/7//v/+f/8//7///8CAAMAAwACAAQABAAE
AAMAAgABAP///v/+//7//v/+//7//v/+//7//v/+//7//f///////P/+/wQADAAVAB8A
KQAvADcAOwA2ACUAEQD//+f/zf+6/6j/lf+J/3j/aP9q/3j/gv+J/5T/o/+y/8D/xf/N
/9f/3//m/+r/7//0//n/+//8//7//v//////AAABAAIAAwAFAAUABgAGAAUABQAFAAUA
BQAFAAUABQADAAQABAAEAAYABgAGAAYABAAEAAUABQAFAAUABQAFAAcABwAHAAcABQAF
AAUABQAHAAcABwAHAAcACAAIAAgACgAKAAoACgAHAAcABwAIAAYABgAGAAYACAAIAAgA
CAAKAAoACgALAAsACwALAAsACgAJAAgABwAJAAkACQAJAAcABwAHAAcABQAFAAUABQAG
AAYABgAHAAcABgAGAAYABAAEAAQAAwAFAAUABQAFAAQABAAEAAQAAwACAAEAAAABAAIA
AwAFAAUABQAFAAUABQAFAAUABQAFAAUABQAFAAUABQAFAAUABQAFAAUABQACAAIAAgAC
AAQABAAFAAUAAwADAAMAAwAEAAUABQAFAAcABgAGAAYABAAEAAQABAAGAAYABwAHAAUA
BQAFAAYABgAGAAYABgAIAAgACAAIAAgACAAJAAkABwAHAAgACAAGAAUABQAGAAgACAAI
AAgACgAJAAkACQAIAAgACAAHAAcABwAHAAcABwAHAAcABwAIAAgABwAHAAcACAAIAAgA
CAAIAAcABgAFAAQABgAHAAcABwAHAAYABgAGAAgACAAIAAgABwAGAAUABAAHAAgACQAK
AAsADAANAA4ADQANAA0ADQAPABEAEQARABMAFgAWABUAFAAUABMAEQANAAkABgAEAAEA
///+//3//////wAAAAABAAAA//////3/AAACAAMABAAFAAUABAAEAAQABAADAAEAAQAA
AAAAAgACAAIAAgAEAAQABAAEAAQABAAEAAMA/////wIABAAIABAAGwAnADEAOQA9AEEA
PAAtABsABwDv/9P/vv+o/4//ff9s/17/YP9w/3z/hf+Y/6n/tv/A/8n/0f/d/+X/7P/y
//X/9v/5//3/AAACAAIAAwADAAYABwAIAAkACwALAAwADAALAAsACwALAAkACQAJAAkA
CwAMAAwADAAMAAwADAAMAAoACgALAAsADQANAA0ADQANAA0ADQANAAsACwALAAsADQAN
AA0ADQANAA4ADgAOAA4ADgAOAA4ADwAPAA8AEAAQABAAEAAQABIAEgASABIADwAOAA0A
DQAOAA8AEAARABEAEQARABEAEwATABMAEwARABEAEQARABEAEQARABEAEwASABEAEQAP
AA4ADgAOABAAEAAQAA8ADwAPAA8ADwAMAAwADAAMAA4ADgAOAA4ADgAOAA4ADwAPAA8A
DwAPAA0ADQANAA0ADQANAA0ADQALAAsACwALAAsACwALAAsADAAMAAwADAAMAAwADQAN
AA0ADQANAA0ADAANAA0ADQAPAA4ADgAOAAwADAAMAAwADAAMAA0ADQAPAA8ADwAQAA4A
DgAOAA4ADgAOAA4ADgAQABAAEQARABEAEQASABIAEAAPAA8AEAARABIAEwAUABMAEQAQ
AA8AEAAQABAADwARABEAEQARABEAEQARABEAFAAUABMAEwAVABQAEQAQAA8ADgAPABAA
EQASABAAEQARABEAEQAQABAAEAASABIAEgASABAAEAAQABAAEQASABMAFAAVABYAFwAY
ABkAGQAZABkAGQAbABsAGwAbAB4AHgAdABoAGgAZABcAFQARAA4ADAALAAkACAAHAAcA
BwAIAAgABwAGAAUABQAFAAgACgALAAwADQANAAwADAAMAAwACwAJAAkACAAIAAgACAAI
AAgACgAKAAoACgAMAAwADAALAAcACQAKAAoAEAAYACMAKwAxADcAPQBFAEIAMwAhAA8A
+//h/8j/sP+b/4n/ev9u/2z/eP+E/4//oP+z/8D/yP/R/9n/4f/r//L/9v/5//7/AwAH
AAgACgAKAAsACwAMAA0ADgAPAA8ADwAQABAAEQARABEAEQAQAA8ADgANAA8AEAAQABAA
EAAQABAAEAAOAA4ADwAPABEAEQARABEADwAPAA8ADwARABEAEQARAA8ADwAPAA8ADwAQ
ABAAEAAQABAAEAAQAA4ADQAMAAwADgAOAA4ADgAQABAAEAAQAA4ADgAOAA8AEQARABEA
EQAPAA8ADwAPAA8ADwAPAA8ADQANAA0ADQAOAA8AEAARAA8ADgANAA0ADQAMAAwADAAM
AAwADAALAAsACwALAAsADAAMAAwADAAKAAoACgAKAAoACgAKAAsACwALAAsACwALAAsA
CwALAAkACQAJAAkACQAJAAkACQAKAAsADAANAAwADAAMAAwACgAKAAsACwALAAsACwAL
AAoACwALAAsACQAIAAgACAAKAAoACgAKAAgACAAJAAkACgALAAwADgALAAoACQAIAAoA
CgAKAAoACwAMAA4ADwAOAA0ADQAMAA4ADQANAA4ADAAMAAwADAAOAA0ADQANAA0ADAAL
AAkACgALAAwADQANAA0ADQANAAwADAALAAsACwAMAAwADAAMAAwACgAKAAoACgAKAAsA
CwALAAsACgAKAAoACgAKAAoACgAKAAoACgAKAAsADAANAA4ADwAQABEAEgATABMAEwAT
ABEAEwATABMAFQAYABgAFwAWABYAFQATAA8ACwAIAAYABQADAAIAAQABAAEAAgACAAMA
AgABAAEA//8CAAQABQAGAAcABwAGAAQABAAEAAMABQAFAAQABAAEAAQABAAEAAIAAgAC
AAIABAAEAAQAAwADAAMABAAGAAoADgAXACEAKQAzADsAQQA8AC8AHQALAPP/1//C/7D/
nf+L/37/bv9q/3T/gP+J/5j/qf+4/8L/yf/R/9v/4//q//D/9f/6///////+/wIAAgAD
AAMABAAFAAYABwAFAAUABgAGAAkACQAJAAkACQAJAAkACQAJAAoACgAKAAgACAAIAAgA
CAAIAAkACQAJAAkACQAJAAkACQAJAAkACQAJAAkACQALAAsACwALAAsADAAMAAwACgAK
AAoACgAJAAkACQAKAAoACgAKAAoACgAKAAoACgAKAAoACgALAAsACwALAAsACwALAAsA
CwALAAsACwALAAsACwALAAsACwALAAsACwALAAoACQAJAAkACAAIAAgABgAGAAYABQAF
AAUABQAFAAUABgAHAAgABgAGAAYABgAGAAYABgAHAAcABwAHAAcABwAHAAcABwAHAAcA
BwAHAAUABQAFAAUABwAHAAcABwAEAAQABAAEAAQABAAFAAUABAAFAAYABwAGAAcABwAH
AAUABAAEAAQABAAEAAQABAAGAAYABwAHAAcABwAHAAgABgAGAAYABgAGAAYABgAGAAYA
BgAHAAcACQAJAAoACgAJAAcABgAGAAYABgAGAAYABwAHAAgACQAIAAgACAAHAAcABwAH
AAcACQAJAAkACQAIAAYAAwACAAMABAAFAAYABgAGAAYABgAEAAUABQAFAAUABAAEAAQA
BAAEAAQABAAGAAYABgAGAAcACAAJAAoACwAMAA0ADgANAA0ADQANAA8AEQARABEADwAS
ABIAEQAOAA4ADQALAAgABQADAAIAAQD///7//f/9//3//v/+//3//P/7//v/+f/8//7/
//8AAAEAAQAAAAAAAAAAAP//AQABAAAAAAAAAAAAAAAAAP///v/9//z//v/+//7//f//
////AAAAAAYADgAXACEALQAzADsAPwA2ACUAEQD//+X/y/+2/6b/kf9//3D/ZP9k/3D/
ev+F/5b/qf+2/77/xf/R/9v/3//k/+z/8//4//n//f8AAAAAAAABAAEAAAABAAIAAwAD
AAMABAAEAAMAAwADAAMABAAFAAYABwAHAAgACAAIAAgACAAIAAgACAAIAAkACQAJAAkA
CQAJAAcABwAHAAcACQAJAAkACQALAAsACwALAAkACgAKAAoACgAKAAoACgAJAAkACQAK
AAoACgAKAAoACgAKAAoACgAKAAoACgALAAsACwALAAsACwALAAsACwALAAsACwALAA0A
DQANAA0ACwALAAsACwANAAwACwALAAkACAAIAAgACAAIAAgABwAHAAcABwAHAAYABgAG
AAYABgAGAAYABgAGAAYABgAHAAcABwAHAAcABwAHAAcABwAJAAkACQAJAAkACQAJAAkA
CQAJAAkACQAGAAYABgAGAAgACAAJAAkABQAFAAUABQAGAAcABwAHAAkACAAIAAgABwAG
AAUABAAFAAYACAAJAAkACQAJAAoACAAIAAgACAAGAAYABgAGAAgACAAJAAkACgALAA0A
DgANAAsACgAKAAoACgAKAAoACgAJAAkACQAIAAgACAAHAAgACQAKAAsACwALAAsACwAM
AAwACwALAAsADAALAAoACQAIAAgACAAIAAgABgAHAAcABwAJAAgACAAIAAgACAAIAAgA
CAAIAAgACAAJAAoACwAMAA8AEAARABIAEgARABAADwAPABEAEQARAA8AEgASABEAEgAS
ABEADwALAAcABAACAAEA///+//3//////wAAAAD+//z/+v/5//v//v8AAAEAAgADAAMA
AgACAAIAAgABAAEAAQAAAAAAAAAAAAAAAAAAAAAAAAAAAAIAAgACAAEAAQABAAIABAAI
AA4AFwAjACsAMwA7AD8ANgAnABEA///p/8//uP+g/4v/d/9k/1r/YP9s/3j/if+e/63/
uP/A/8n/z//Z/+P/6P/u//H/9v/9/////v8CAAIAAwADAAIAAwAEAAUABQAFAAYABgAJ
AAkACQAJAAgABwAGAAUABgAIAAkACgAIAAgACAAIAAoACgALAAsACQAJAAkACQAJAAkA
CQAJAAsACwALAAsACwALAAsACwALAAwADAAMAAwADAAMAAwADQANAA0ADgAMAAwADAAM
AA4ADgAOAA4ADAAMAAwADQANAA0ADQANAA8ADwAPAA8ADwAPAA8ADwANAA0ADQANAA8A
DwAPAA8ADQAMAAsACwANAAwADAAMAAoACgAKAAkACQAJAAkACQAKAAoACgAKAAoACgAK
AAoACQAIAAcABwAJAAkACQAJAAkACQAJAAkACAAHAAYABQAHAAcABwAHAAkACQAJAAkA
CgAKAAoACgAJAAgACAAHAAYABwAIAAkACgALAAsACwAJAAgACAAIAAgACAAIAAgACAAI
AAkACQAHAAcABwAIAAoACgAKAAoACgAKAAoACgAIAAgACQAJAAkACQAKAAoADAALAAsA
DAAMAAwADAAMAAwACwALAAsADQAOAA8ADwANAA0ADQANAA0ADQANAA0ADAAOAA8ADgAO
AA4ADgAOAAwADAAMAAwADAANAA0ADQANAAwADAAMAAwADAAMAAwACgAKAAoACgANAA4A
DwAQABMAFAAVABYAFQAVABUAFQAWABkAGgAbABgAGgAZABcAFgAWABUAEwARAA0ACgAI
AAcABQAEAAMAAwADAAQABAADAAIAAQABAAEABAAGAAcACAAJAAkACAAIAAgACAAHAAkA
CQAIAAgABgAGAAYABgAGAAYABgAGAAQABAAEAAMABwAHAAYACAAMABQAHQAlAC0ANwA/
AEMAPgAtAB0ADQD3/93/xv+u/5n/h/94/2z/bv96/4T/j/+i/7P/vv/I/8//1f/d/+X/
7v/2//n//v8BAAUABgAKAAoACwALAAkACQAJAAkACwALAAwADAANAA0ADQANAA0ADQAN
AA0ADwAQABAAEAAOAA4ADgAOAA4ADgAPAA8ADQANAA0ADQAOAA8AEAARAA8ADwAPAA8A
DwAPAA8ADwAPABAAEAAQABAAEAAQABAADwAPAA8AEAASABIAEgASABIAEgASABIAEQAQ
AA8ADwAPAA8ADwAPABAAEQASABMAEwATABMAEwASABEAEAAPAA8ADwAPAA8AEQAQAA8A
DwARABAAEAAQAA8ADgANAAsADQANAA0ADQAMAAwADAAMAAwADAAMAAwADAAMAAwADQAP
AA8ADwAPAA4ADQAMAAsACwALAAsACwANAA0ADQANAA0ADQANAA0ACgAKAAoACgAMAAwA
DQANAAsACwALAAsACgALAAsACwALAAoACgAKAAsADAANAA4ADQAMAAwACwALAAsACwAM
AA4ADgAOAA4ADQAMAAsACgAKAAoACwALAA0ADQAOAA4AEAAPAA8AEAAPAA4ADQAMAAwA
CwALAAsADgAOAA4ADQANAA0ADQANAA0ADQANAA0ADgAQABAADwAOAA0ADAALAAoACQAI
AAkACwAMAA0ACwAKAAoACgAMAAwADAAMAAwADAAMAAwACwAMAA0ADgARABIAEwAUABMA
EwATABMAFQAXABcAFwAXABoAGgAZABgAGAAXABUADwALAAgABgAHAAUABAADAAMAAwAE
AAQAAQAAAP////8BAAQABgAHAAgACQAJAAgABgAGAAYABQAFAAUABAAEAAQABAAEAAQA
BgAGAAYABgAGAAYABgAFAAMAAwAGAAgADgAWACEAKwAzADkAPwBBADoAKQAXAAUA7f/T
/8D/qv+V/4f/fP9w/3T/gv+K/5H/oP+z/8D/yP/P/9f/4f/r//T/+P/7/wAABQAFAAQA
BgAGAAcABwAKAAsADAANAA0ADQAOAA4ADQANAA0ADQAPAA8ADwAPABEAEgASABIAEQAQ
AA8ADgAPABAAEgATABEAEQARABEAEwATABMAEwARABEAEQARABEAEQARABEAEQASABIA
EgASABIAEgASABMAEwATABQAFAAUABQAFAAUABQAFAAUABQAFAAUABUAFwAXABcAFwAX
ABcAFwAXABUAFQAVABUAEwATABMAEwAVABUAFQAVABUAFAATABMAFQAUABQAFAAUABQA
FAATABEAEQARABEAEQASABMAFAAWABYAFgAWABUAFAATABMAFQAVABUAFQATABMAEwAT
ABUAFQAVABUAFQAVABUAFQATABMAEwATABMAFAAVABYAFAAUABUAFQAWABcAGAAZABkA
GQAYABcAFwAWABYAFgAWABYAFgAWABYAFgAXABcAGQAZABkAGgAaABoAGgAaABoAGgAa
ABoAGgAaABsAGwAZABkAGgAaABoAGQAZABoAHAAcABwAHAAcABsAGwAbABoAGgAaABkA
GQAZABkAGQAbABsAGwAbABwAGAAZABsAGgAaABoAGgAaABgAGAAYABgAGgAbABsAGwAb
ABoAGgAaABoAGgAaABoAGgAaABoAGgAbABwAHQAeAB8AIAAhACIAIwAjACMAIwAlACcA
JwAnACcAKgAqACkAKAAoACcAJQAjAB8AHAAaABkAFwAWABUAFAATABMAEgASABIAEgAT
ABEAFAAWABcAGgAbABsAGgAaABoAGgAZABcAFwAWABYAGAAYABgAGAAaABoAGgAaABkA
GAAXABUAFQAXABoAHAAiACgALwA3AEEARwBLAFEAVABHADUAIwAPAPP/2P/A/6n/mf+K
/3r/dv+C/47/l/+q/8H/zv/W/9//5//v//n/AgAIAAkADgATABcAGAAaABoAGwAbABwA
HQAeAB8AHwAfACAAIAAhACEAIQAhACEAIQAhACEAHwAgACAAIAAhACIAIwAkACYAJgAn
ACcAJQAlACUAJQAlACUAJQAlACcAJwAnACcAJwAnACcAJwAnACgAKAAoACYAJgAmACYA
JQAnAA==
         </WaveFormData>
      </LeadData>
      <LeadData>
         <LeadByteCountTotal>10000</LeadByteCountTotal>
         <LeadTimeOffset>0</LeadTimeOffset>
         <LeadSampleCountTotal>5000</LeadSampleCountTotal>
         <LeadAmplitudeUnitsPerBit>4.88</LeadAmplitudeUnitsPerBit>
         <LeadAmplitudeUnits>��V</LeadAmplitudeUnits>
         <LeadHighLimit>2147483647</LeadHighLimit>
         <LeadLowLimit>268435456</LeadLowLimit>
         <LeadID>V2</LeadID>
         <LeadOffsetFirstSample>0</LeadOffsetFirstSample>
         <FirstSampleBaseline>0</FirstSampleBaseline>
         <LeadSampleSize>2</LeadSampleSize>
         <LeadOff>FALSE</LeadOff>
         <BaselineSway>FALSE</BaselineSway>
         <ExcessiveACNoise>FALSE</ExcessiveACNoise>
         <MuscleNoise>FALSE</MuscleNoise>
         <LeadDataCRC32>502214699</LeadDataCRC32>
         <WaveFormData>
8P/w//D/8P/y//L/8v/y//X/9v/3//j/+v/6//r/+v/7//z//f/+//7//v/+//7//v/+
//7//v/+//7//v/+/wAAAgAEAAYACAAIAAgACAAGAAYABgAGAAcACAAJAAoADAAMAAwA
DAANAA4ADwAQABEAEgATABQAFwAYABkAGgAbABwAHQAeACAAIAAgACAAJAAmACgAKgAt
AC4ALwAwADIAMgAyADIAMwA0ADUANgA2ADYANgA2ADgAOAA4ADgANwA2ADUANAAxADAA
LwAuACwAKgAoACYAJAAiACAAHgAcABoAGAAWABIAEAAOAAwACAAGAAQAAgAAAP7//P/6
//j/+P/4//j/9v/2//b/9v/1//T/8//y//L/8v/y//L/8v/y//L/8v/v/+7/7f/s/+3/
7v/v//D/7v/u/+7/7v/u/+7/7v/u/+7/7v/u/+7/8P/w//D/8P/y//L/8v/y//D/8P/w
//D/8f/y//P/9P/y//L/8v/y//P/9P/1//b/9v/2//b/9v/2//b/9v/2//n/+v/7//z/
+v/6//r/+v/4//j/+P/4//j/+P/4//j/+f/6//v//P/7//r/+f/3//b/9v/2//b/+P/5
//n/+P/4//j/+P/3//b/9f/0//P/8//0//X/9//2//b/9//3//r/+//7//v/+//9//3/
/f/9//3//f/9////////////AQABAAAA/v/7//n/9f/y//P/8v/y//P/9f/1//P/8v/w
/+//7//v//L/8//0//X/9v/3//b/9v/z//D/7//u/+v/6//q/+r/6v/r/+z/7v/s/+v/
6//r/+v/6//r/+r/7P/v//T//v8QACYAQwBqAJsAywD4ABYBHQEOAfQAzgCgAGYAIADQ
/37/Mv/1/sX+s/7M/vv+Kv9Q/3L/jP+b/6X/tP/A/8b/y//U/97/5//t//D/8f/y//H/
8f/0//X/9v/4//f/+P/5//v/+//7//v/+//9//3//v8AAAMAAwADAAMABAAEAAQABAAG
AAcACAAIAAYABQADAAEAAwAEAAUABgAHAAgACQAKAAkACQALAAwADwAQABAAEQAQABAA
EAARABMAFAAVABYAFwAYABkAGgAaABsAHAAcAB8AIQAiACUAJgAnACgAKAArAC0ALQAu
AC4ALwAxADIANQA2ADgAOAA8AD0APgA+ADwAPAA8ADwAOgA4ADgANwA4ADcANAAyAC8A
LgAsACwAKgAqACkAKAAlACMAIAAcABsAGAAVABIAEAANAAsACgALAAgABQADAAIAAQD/
//7//f/7//n/+P/3//b/9v/1//b/9//4//f/9f/1//X/9f/z//P/8//0//T/9P/0//T/
9P/0//P/8//z//P/8//z//X/8//z//T/8v/y//P/8//x//H/8v/y//P/9P/1//b/9P/1
//X/9v/2//f/+P/4//j/+P/4//n/+//7//z//P/8//z//P/9//3//f/9//3//f/9//3/
/v/8//z//P/9//v/+//7//v/+//7//3/AQACAAAA/v/8//r/+//6//r/+v/6//r/+//7
//r/+v/6//r/+//7//v/+//5//j/+P/4//v//P/8//3//P/8//z/+//9//3//////wEA
AwADAAMAAQABAAEAAQABAAEAAQAAAAAA/v/9//r/+P/3//b/9v/1//f/9//1//T/9P/z
//P/8//0//X/9v/5//n/+f/3//j/9v/0//T/8//x//D/7v/s/+v/6//r/+z/7P/r/+v/
7P/t/+7/7//u/+7/7//0//r/BgAcADcAWgCHALMA4gAMAR0BFgEGAeoAvgCIAEQA8v+e
/07/Df/Z/rn+vv7l/hb/Qv9k/4T/l/+j/67/vP/G/83/1P/c/+X/6//u/+7/8P/w//H/
9P/1//b/+P/3//j/+f/7//z//f/+/////////wAAAgAAAP///v/9////AAABAAIABgAH
AAgACAAIAAkACQAJAAgACAAIAAgACAAIAAgACAAJAAkACwAMAA8AEAAQABEAEAAQABAA
EQAPABAAEQASABQAFgAYABoAGgAbABwAHAAfACEAIgAlACQAJQAmACYAKQArACsALAAu
AC8AMQAyADMANAA2ADYAOAA5ADoAOgA6ADoAOgA6ADwAOgA6ADkAOAA3ADQAMgAxADAA
LgAuACsAKgAoACYAJQAlACQAIgAeABoAFgASABIADwANAAwACQAGAAMAAQAAAP///f/8
//7//f/8//z/+v/4//f/9f/3//f/9//1//P/8//z//P/7//v/+//8P/z//T/9f/2//T/
9P/z//P/8f/x//H/8f/z//H/8f/y//D/8P/x//H/8f/x//L/8v/0//T/9P/0//L/8//z
//T/9P/1//b/9v/1//T/8//z//b/9//5//r/+v/6//r/+//9//3//f/9//r/+f/4//j/
+P/4//j/+f/7//v/+//7//v/+f/6//r/+v/6//r/+f/4//j/+P/4//j/+f/5//j/+P/4
//j/+P/5//r/+//4//b/9f/0//j/+v/7//3//P/8//z/+//7//v//f/9//3/////////
///////////////////+//z/+v/5//b/9P/z//L/8v/x//P/8//x//L/8v/x//H/8f/y
//P/9P/z//P/8//x//L/8P/u/+7/7v/t/+3/7P/s/+v/6//r/+v/6v/o/+f/6f/p/+n/
6f/q/+z/8f/2//7/EgAsAE0AdgClANUAAgEeASEBDgH0AM4AmgBaABIAwP9u/yb/6/6/
/rn+2v4D/y7/Vv92/4z/m/+p/7L/vP/G/9H/2v/i/+f/6//s/+7/8P/w//H/8v/z//T/
9v/3//j/+f/7//n/+f/5//n/+v/7//3/AAAAAP///v/9//z//P/8//z/AAADAAYACAAF
AAUABAADAAUABgAHAAgACAAIAAgACAAJAAkACwAMAAsADAAMAA0ADwAQABEAEwARABIA
EwAUABUAFgAXABgAGAAZABoAGgAdAB8AIAAjACQAJQAmACYAKQArACsALAAwADEAMwA0
ADQANAA1ADQANgA3ADgAOAA5ADoAOwA8ADoAOAA4ADcAMwAxAC0AKgAsACwAKwAsACkA
KAAmACQAIQAfABwAGAAVABIADwAMAAoABwAFAAQABAACAAAA///+//3/+//6//j/9//2
//b/9//2//b/9f/z//P/8//x//L/8//0//X/9f/1//X/9v/z//L/8f/w//L/8v/x//H/
8P/v/+7/7f/u/+3/7v/w//D/8P/x//H/8f/x//L/8v/y//L/8v/y//L/8//z//T/9v/3
//j/+P/4//j/+P/5//n/+f/6//r/+P/4//j/+f/7//v/+//7//n/+f/5//r/+v/6//r/
+//7//v/+//7//v/+//9//3/+P/2//b/9v/2//j/+P/5//r//P/8//3//f/7//r/+f/4
//X/9f/1//X/9//2//b/9v/3//j/+P/5//v//P/9//3//f/9/////////wEAAQABAP//
////////AQABAAEAAAD+//z/+//4//T/8//y//L/9f/3//f/9f/z//L/8P/v//L/9P/2
//j/9//3//f/9f/y//D/7v/u//D/7//v/+7/7P/r/+v/6//q/+r/6f/p/+r/6//s/+3/
7v/u//P//P8GABgAMgBRAHgAqQDbAAYBHgEbAQoB7gDGAJIAVAAKALj/aP8k/+f+u/63
/tb+Bf8y/1r/ev+Q/53/q/+4/8T/zP/V/97/5P/n/+3/8P/x//L/8f/x//T/9f/2//j/
9//4//n/+//8//3//v////////8AAAIAAgABAAAA//8AAAAAAAAAAAQABQAGAAYABgAH
AAcABwAFAAYABwAIAAgACAAIAAgACQAJAAsADAAOABAAEQATABQAFAAUABUAFAAUABQA
FAAVABYAFwAYABoAGwAcABwAHgAhACMAJwAmACcAKAAoACkAKwArACwALgAvADEAMgA0
ADYAOQA6ADsAOwA7ADoAOgA6ADoAOgA6ADgAOAA3ADYANQAyADAALwAuACwALAApACgA
JgAkACQAIwAhAB4AGwAYABUAEgAPAAsACAAGAAcABAABAP//AAD///3//P/8//v/+v/6
//f/9v/2//X/9f/1//X/8//1//X/9f/1//H/8f/x//L/9P/0//T/9P/y//L/8f/x//H/
8f/x//H/8//x//H/8v/w//D/8f/x//H/8f/y//L/9P/0//T/9P/0//X/9f/2//b/9//4
//j/+P/4//j/+f/3//f/+P/4//r/+v/6//v/+//7//v/+//9//3//f/+//3//P/7//v/
+//7//v/+//7//z/+v/6//r/+v/7//r/+v/6//r/+v/7//v/+v/6//r/+v/5//n/+f/5
//f/9v/2//b/+f/6//r/+//5//r/+//7//z//f8AAAEAAAABAAAA//8BAAEAAQABAAEA
AQABAAAA/P/6//n/9v/1//X/9f/2//f/+f/5//f/9P/0//P/8//x//L/8//0//f/9//3
//X/9P/y//D/8P/u/+3/7f/s/+z/6//r/+v/7P/s/+v/6//p/+n/6f/p//D/8P/v//L/
+v8IABwANQBYAIcAtQDmAA4BHwEWAQIB5AC4AIAAPgD2/6T/VP8P/9v+u/7A/uP+Ev88
/1z/fP+V/6P/rv+4/8L/y//U/9j/3//n/+z/8P/y//L/8//0//X/9v/4//n/+v/7//3/
+//7//v/+//7//v//P/+/wEAAQABAAEAAAAAAAAAAAACAAMABAAEAAYABwAHAAcABwAI
AAkACgAJAAgABwAGAAkACQALAAwADwAQABAAEQAQABAAEAARABEAEgATABQAFwAYABkA
GgAaABsAHAAcAB8AIQAiACUAJAAlACYAJgApACsAKwAsACwALQAvADAAMwA0ADYANgA4
ADkAOgA6ADsAPAA9AD4APAA6ADoAOQA2ADUAMgAwADEAMAAuAC4AKwAqACgAJgAkACMA
IQAeABsAGAAVABIADgALAAkACAAJAAYAAwABAAIAAQD///7/AAD///7//v/7//r/+v/5
//j/9//2//P/8//z//P/8//y//P/9P/2//X/9P/z//L/8P/w/+//7//x//H/8f/x//H/
7//v//D/8v/y//P/8//z//P/9P/0//b/9v/2//b/9f/1//T/9P/0//X/9v/2//j/+P/4
//n/9//3//j/+P/2//b/9v/3//n/+f/5//n/9//3//f/+P/6//r/+v/7//3//f/9//3/
///+//3//P/7//r/+//6//r/+v/8//z//f/9//n/+P/3//b/8//z//P/8//2//b/9//4
//f/+P/4//n/9//4//n/+f/7//3/AQADAAAAAQAAAP//AQABAAEAAQD////////+//z/
+v/5//b/9P/z//L/8v/z//X/9f/z//L/8v/x//H/8f/y//P/9P/1//X/9f/z//H/7v/r
/+r/6//r/+z/7P/u/+3/7f/t/+z/7P/r/+v/6P/n/+b/5f/o/+r/6//y/wAADgAkAEcA
cACdAM8A/gAaAR8BDgH2ANIApABqACYA1v+C/zL/8/7F/rf+0P73/iD/Rv9q/4b/lf+j
/7D/vP/E/83/1v/g/+f/6//s/+7/8P/w//H/8v/z//T/9v/5//r/+//9//3//f/9//3/
+//7//z//v/+//3//P/7//7//v/+//7/AgADAAQABAACAAMAAwADAAQABgAIAAoACAAI
AAgACAALAAsADQAOAA0ADgAOAA8AEAAQABAAEQARABIAEwAUABIAEgASABIAFgAZABwA
HgAfACEAIgAlACQAJQAmACYAJwApACkAKgAtAC8AMgA0ADUANgA4ADgAOAA5ADoAOgA6
ADoAOgA6ADoAOAA4ADcANAAzADAALgAuAC4ALQAuACoAKAAlACIAHgAdABsAGAAWABQA
EgAQAAwACQAHAAYABQACAP///f/8//v/+f/4//r/+f/4//j/9//2//b/9f/0//P/8v/v
//D/8f/y//P/8//z//P/9P/0//T/9P/0//L/8v/x//H/7//v/+//7//y//H/8v/0//P/
8v/y//H/7//v//D/8P/z//T/9f/2//T/9f/1//b/9v/3//j/+P/2//b/9v/3//X/9f/2
//b/9//4//n/+//5//n/+f/5//n/+f/5//r/+v/6//r/+//5//n/+f/5//v//v/8//z/
/P/8//j/9v/1//T/9//4//r/+//5//j/9//2//f/9//3//f/9//2//b/9v/1//b/9v/3
//j/+v/8//3//P/7//z/+//7//3//f/9////////////AQABAAEAAAD+//z/+//4//X/
8//x//D/8v/1//b/9f/2//b/9f/1//T/9P/0//T/9//3//f/9f/0//L/8P/w/+3/6//q
/+j/6f/p/+r/6//s/+z/6//r/+3/7f/t/+3/7P/s/+3/9P/8/wwAJABDAGoAlwDHAPQA
FgEfARIB+gDaAK4AdgAyAOD/jv9A//3+zf63/sb+7/4c/0b/bP+K/5v/pf+0/8D/yv/T
/9j/2v/d/+X/6v/u//D/8P/x//P/9f/3//r/+f/6//v//f/9//3//f/9//v/+//8//7/
//////////8BAAIAAwAEAAUABQAFAAQABgAHAAcABwAHAAgACQAKAAoACgAKAAoACwAL
AA0ADgANAA4ADgAPABEAEgATABUAFQAWABcAGAAZABoAGwAcAB4AHwAgACAAHwAhACIA
JQAoACkAKgAqACsALQAtAC4AMQAzADYAOAA3ADgAOgA6ADoAOwA8ADwAPgA+AD4APgA8
ADoAOgA5ADoAOQA2ADQANQA0ADIAMgAtACwAKgAoACYAJQAjACAAHwAcABkAFgASAA8A
DQAMAA0ACgAHAAUAAgABAP///v/+//3//P/8//v/+v/6//n/+f/5//n/9//5//n/+f/5
//f/9//3//j/9v/2//b/9v/2//b/9f/1//X/9f/1//X/9f/z//P/9P/0//T/9f/1//f/
9//4//j/9//2//X/9P/3//n/+v/8//v/+//7//r/+f/4//f/9//5//v//v8AAP///v/9
//3//f/9//3//f/7//v/+//8//7//v/+////AAABAAIAAwADAAIAAAD+//z/+v/6//r/
+//8//7//v///////v/+//7//v/7//v/+//7//v/+v/6//r//P/+////AQD//wAAAQAB
AP////8BAAEAAwAFAAUABQAFAAUABQAFAAMAAwADAAIAAgAAAP///P/6//n/+P/4//n/
+//7//n/+P/4//f/9//5//r/+//8//3//f/9//v/+P/2//T/9P/z//H/8P/u//D/7//v
/+//8v/y//H/8f/x//H/8f/x//D/8P/z//j/AgAQACgAQwBmAJEAvwDwABYBIwEYAQQB
5gC4AHoANADo/5j/SP8J/9P+uf7G/u/+Hv9I/2r/iP+b/6f/sv+8/8j/0f/a/+L/6//v
//L/9P/2//b/9//4//n/+v/8//z//P/8//3//v///wAAAQABAAEAAgAEAAUABQAFAAUA
BAAEAAQABAAGAAcACAAIAAgACQAJAAkABwAIAAkACgAMAAwADAAMAA0ADQAPABAADwAQ
ABAAEQATABQAFQAXABYAFgAWABYAGQAaABsAHAAgACEAIgAiACIAIwAjACUAKAApACoA
KgAtAC8ALwAwADQANQA3ADgAOAA4ADkAOAA7AD0APwBAAD4APgA+AD4APAA6ADoAOQA6
ADkANgA0ADMAMgAwADAALwAuACwAKgAnACUAIgAeAB0AGgAXABQAFAARAA8ADgALAAgA
BQADAAIAAQD///7//f/7//n/+P/6//r/+//7//n/+f/5//f/9f/1//X/9f/1//X/9f/2
//b/9v/2//b/9f/0//L/8f/y//P/9P/1//P/8f/x//L/9P/0//X/9f/1//X/9v/2//b/
9v/2//b/+P/5//n/+v/3//f/9//2//j/+P/4//n/+f/5//r/+v/6//r/+v/7//n/+f/5
//n/+//7//v//P/+//7//v/////////////////+//7//v/+//7//f/8//z//P/7//r/
+v/5//r/+v/6//r/+f/5//n/+f/7//r/+v/6//n/+v/6//v/+//8//3//f/+////AgAD
AAAAAQAAAP//AAABAAIAAwACAAEAAAD+//7//P/7//j/+P/3//b/9v/1//f/9//1//P/
8v/w/+//8v/0//b/+P/4//f/9v/z//T/8v/w//D/8v/x//H/8P/w/+//7//v/+//7v/s
/+v/7P/t/+7/7//s/+z/7f/y//z/DAAiAD8AZACRAMUA9AAYASMBGgEEAeIAtAB+ADgA
6P+U/0T/Af/N/rf+zP7z/hz/Rv9u/4r/nf+r/7T/vv/G/8//2P/g/+f/6f/q/+7/8P/w
//H/9P/1//b/+P/5//r/+//9//v/+//7//v//f/9//7/AAACAAMABAAFAAMAAgABAAAA
AwAFAAcACAAGAAcABwAHAAUABgAHAAgACAAIAAgACAALAAsADQAOAA8AEAAQABEAEgAS
ABIAEwASABIAEgASABYAGAAaABwAHAAdAB4AHgAfACEAIgAlACgAKQAqACoALAAtACwA
LAAuAC8AMQAyADMANAA2ADYAOQA7AD0APgA+AD4APgA+ADwAOgA6ADkAOAA3ADQAMgAv
AC4ALAAsACsAKgAoACYAJAAjACEAHgAZABYAEwAQAAwACQAHAAYABgAEAAIAAQAAAP//
/f/8//z/+//6//r/+f/4//j/9//1//X/9f/z//P/8//z//P/8P/v/+7/7v/x//L/8//0
//T/9P/z//P/8f/x//H/8f/x/+//7//w//L/8v/z//P/8v/x//H/8P/w//D/8P/w//L/
8//z//T/8//z//P/8v/z//T/9f/3//f/9//4//j/+P/4//j/+f/3//f/9//3//j/+f/6
//z//P/8//z//f/7//f/9f/4//n/+v/7//z/+v/4//f/9v/0//T/9f/1//X/9v/3//j/
+f/5//n/+f/5//j/+P/4//f/+P/4//n/9//4//n/+f/7//v//f/9//v//f/9//3/+//7
//v/+//5//n/+f/4//j/+P/5//j/9v/1//T/9P/y//P/8v/v//H/8v/y//P/8f/y//P/
9P/z//P/8//x//D/7v/s/+z/6v/p/+n/6P/p/+n/6v/r/+r/6v/p/+n/6f/p/+n/6f/o
/+j/6f/w//r/DAAkAEMAbACdAM0A/AAaAR8BDAHyAM4AngBmACQA1P+C/zb/+f7H/rP+
yP7z/hz/SP9w/4r/l/+l/7b/vv/G/8//2v/g/+X/6//s/+z/7v/u/+//8P/x//L/9P/z
//T/9f/3//n/+f/5//n/+//7//z//v/+//3//P/7//3//v///wAAAgADAAQABAAEAAUA
BQAFAAMABAAFAAYABgAGAAYABgAJAAkACwAMAAwADAALAAsADgAOAA4ADwARABIAEwAU
ABUAFgAXABgAGgAbABwAHAAcAB0AHQAfACEAIwAlACYAKQArACsALAAsAC0ALwAwADMA
NAA2ADYANgA3ADgAOAA2ADYANgA2ADcANgA3ADcANgA1ADIAMAAtACwAKgAqACcAJgAk
ACIAHgAdABsAGAAXABQAEQAOAAoABwAFAAQAAwAAAP3/+//9//3//P/8//v/+f/3//b/
8//y//L/8f/v/+//7//t//D/8f/y//P/8P/v/+7/7v/w//D/8P/w//L/8v/x//H/8P/v
/+7/7f/v/+3/7f/u/+7/7v/v/+//7f/t/+7/7v/s/+z/7P/s/+z/7f/t/+7/8f/z//X/
9v/0//T/9P/1//X/9f/2//b/9P/0//T/9f/1//X/9f/1//X/9f/1//b/9P/0//T/9f/3
//f/9//3//f/9v/2//b/9v/2//X/9P/0//T/9v/2//f/9//0//T/9P/0//P/8//z//P/
8//y//L/8v/z//T/9P/1//f/+P/5//n/9v/1//b/9f/4//v//P/9//3//f/9//3/+//7
//v/+v/4//b/9f/y/+7/7f/s/+z/7f/v/+//7f/u/+7/7f/t/+//8P/x//L/8v/x//D/
7f/r/+j/5f/k/+b/5f/l/+T/5//n/+j/6f/o/+j/5//n/+X/5f/l/+X/5P/m/+n/8P/6
/wgAIABBAGgAlwDJAPQAEAERAQIB7gDOAJ4AYAAWAMj/dP8m/+n+vf6r/sL+8f4g/0r/
bP+I/5n/pf+w/7r/xP/L/9D/2P/h/+X/5v/q/+z/7P/t/+7/7//w//L/8f/y//P/9f/3
//f/9//3//T/8//z//T/+P/5//r/+//+//7//v/+//7///8AAAAA//////7//f/+/wAA
AgAEAAYABgAGAAYABQAFAAcACAAHAAgACAAJAAoACgAKAAsADQAOAA8AEAATABQAFQAW
ABoAGwAcABwAHAAdAB0AHwAfAB8AHwAeACQAJwAoACoALAAtAC8AMAAxADIANAA0ADQA
NQA2ADYANAA0ADQANAA1ADQANQA1ADIAMQAuACwAKwAqACgAKAAlACQAIgAgAB4AHQAb
ABgAEwAQAA0ACgAJAAcABgAGAAcABAABAP//+//5//b/9P/0//P/8v/y//P/8v/y//H/
8//z//P/8f/v/+//7//v/+//7//v//D/8P/w//D/8P/u/+7/7f/t/+//7//v/+//7v/r
/+r/6v/s/+z/7f/t//D/8f/z//T/8//y//H/8P/w//H/8f/y//D/8f/y//L/8P/w//D/
8f/y//P/9f/2//b/9v/2//f/+f/5//n/+f/3//f/9//4//b/9v/2//f/9f/3//n/+v/6
//r/+v/6//n/+P/4//j/+P/4//n/+f/4//j/+P/4//X/9f/1//X/9f/0//T/9P/3//j/
+P/5//n/+v/7//v/+//7//3//f///wEAAQABAAAA///+//3//f/9//3//P/5//b/9P/w
/+//7//v//D/8v/1//b/9f/z//L/8P/v/+//8P/x//L/9f/1//X/8//y//D/7v/u//D/
7//v/+7/7f/r/+r/6f/s/+z/6//r/+v/6//r/+v/7v/s/+v/8P/4/woAIgA9AGQAlQDF
APQAFAEbAQ4B+gDcAK4AdAAsANj/gv82//n+x/6v/sb+8f4e/0j/bv+I/5v/pf+w/7r/
xv/P/9b/3v/l/+n/7P/w//L/8v/z//P/8//z//T/9f/2//f/+f/5//n/+f/5//v/+//8
//7/AQABAAEAAQAAAAAAAAAAAAAAAQACAAIABAAFAAUABQAHAAgACQAKAAoACgAKAAoA
CgAJAAoACgANAA4ADgAPABAAEAAQABEAEQASABMAFAAXABgAGQAaABsAGwAbABoAGwAd
AB4AIQAkACUAJgAmACsALQAtAC4AMAAxADMANAAzADQANgA2ADYANwA4ADgAOgA6ADoA
OgA6ADgAOAA3ADgANwA0ADIALwAuACwALAApACgAJgAkACQAIwAhAB4AGQAWABMAEAAP
AA0ADAAMAAkABAD///v//P/7//n/+P/6//n/+P/4//f/9v/2//X/9v/3//j/9//2//X/
9P/z/+//7//v//D/8v/y//L/8v/x//D/7v/t//D/8f/y//P/8v/v/+7/7v/u/+7/7//v
//D/8f/z//T/8//y//H/8P/w//H/8f/y//T/9f/2//b/9v/2//b/9//3//f/+P/4//b/
9v/2//f/9f/1//X/9f/3//f/9//4//n/+v/7//3//f/9//z//P/8//z//P/4//b/9f/0
//X/9v/4//n/9v/2//b/9v/3//f/9//3//n/+P/4//j/+P/4//f/9//3//j/+f/5//r/
+//+/////f////////////////////////////7/+//4//b/8v/y//H/8P/w//L/9f/2
//X/8v/y//H/8f/x//L/8//0//T/8//y/+//7//u/+3/7v/u/+3/7f/s/+r/6f/p/+n/
7P/s/+v/6//t/+3/7f/t/+b/5v/r//T/AAASACoASwB0AKMA0QD+ABwBHwESAfoA1ACe
AGIAGADI/3b/Lv/x/sX+vf7W/v3+JP9O/3L/jP+d/6n/tv/C/8z/0f/W/97/4//n/+r/
7v/w//D/8f/0//X/9v/4//f/+P/5//v/+//7//v/+//7//v//P/+/wEAAQABAAEAAQAA
AP///v8CAAMABAAEAAQABQAFAAUABQAGAAcACAAKAAoACgAKAAkACQALAAwADQAOAA4A
DwAOAA4ADgAPABEAEgATABQAFQAWABcAGAAcAB0AHgAeAB8AIQAiACUAJgAnACgAKAAt
AC8ALwAwADIAMwA1ADYANgA2ADcANgA6ADsAPAA8ADwAPAA8ADwAOwA4ADcANQA1ADUA
MwAyADAALgArACoAKQAoACYAJAAkACMAIQAeABkAFgATABAAEAANAAsACgALAAgABQAD
AAAA///9//z//P/7//r/+v/5//j/+P/3//n/+f/5//f/9f/1//X/9f/z//P/8//0//P/
8v/x//D/8f/y//L/8//1//X/9f/1//P/8f/x//L/9f/2//j/+f/4//f/9//2//b/9v/2
//b/+P/5//n/+v/3//f/9//2//b/9v/2//f/+f/5//r/+v/8//z//P/9////////////
/v/9//z//P/+//7//v///wEA/f/7//3//v/+//7//v/+//v/+v/6//r/+v/6//v/+//8
//z//P/8//j/9//2//X/9v/2//f/+P/6//z//f//////AAABAAEAAAD//wAA//8BAAMA
AwADAAMAAwADAAMAAwADAAMAAgAAAP7//f/6//r/+f/4//j/9//5//n/9//2//b/9f/1
//P/9P/1//b/+P/5//r/+f/4//b/9P/0//P/8f/w/+7/7//v//D/8f/y//L/8f/x/+//
7//v/+//6v/u//P/+P8CAA4AJAA/AGQAkQC9AOoAEgEhARgBBAHqAL4AhgBCAPb/pv9W
/xH/2/67/sD+4/4U/0L/av+I/53/qf+0/8D/yv/T/9j/4v/p/+3/7v/y//T/9P/1//b/
9//4//r//f/+////AQABAAEAAQABAAMAAwAEAAYABAADAAIAAQAFAAYABwAIAAoACwAM
AAwACgALAAsACwALAAwADQAOAA4ADgAOAA4AEQARABMAFAAUABQAEwATABYAFgAWABcA
FwAaAA==
         </WaveFormData>
      </LeadData>
      <LeadData>
         <LeadByteCountTotal>10000</LeadByteCountTotal>
         <LeadTimeOffset>0</LeadTimeOffset>
         <LeadSampleCountTotal>5000</LeadSampleCountTotal>
         <LeadAmplitudeUnitsPerBit>4.88</LeadAmplitudeUnitsPerBit>
         <LeadAmplitudeUnits>��V</LeadAmplitudeUnits>
         <LeadHighLimit>2147483647</LeadHighLimit>
         <LeadLowLimit>268435456</LeadLowLimit>
         <LeadID>V3</LeadID>
         <LeadOffsetFirstSample>0</LeadOffsetFirstSample>
         <FirstSampleBaseline>0</FirstSampleBaseline>
         <LeadSampleSize>2</LeadSampleSize>
         <LeadOff>FALSE</LeadOff>
         <BaselineSway>FALSE</BaselineSway>
         <ExcessiveACNoise>FALSE</ExcessiveACNoise>
         <MuscleNoise>FALSE</MuscleNoise>
         <LeadDataCRC32>4089366925</LeadDataCRC32>
         <WaveFormData>
6P/o/+j/6P/q/+r/6v/q/+v/7P/t/+7/7v/u/+7/7v/w//D/8P/w//D/8P/w//D/8P/w
//D/8P/y//L/8v/y//P/9P/1//b/+P/4//j/+P/2//b/9v/2//n/+v/7//z//P/8//z/
/P/9//7///8AAAIAAgACAAIAAwAEAAUABgAHAAgACQAKAAwADAAMAAwADgAQABIAFAAX
ABgAGQAaABsAHAAdAB4AIQAiACMAJAAkACQAJAAkACcAKAApACoAKQAoACcAJgAkACQA
JAAkACEAIAAfAB4AGwAaABkAGAAVABQAEwASAA4ADAAKAAgABAACAAAA/v/9//z/+//6
//f/9v/1//T/8v/y//L/8v/w//D/8P/w//D/8P/w//D/8P/w//D/8P/v/+7/7f/s/+7/
7v/u/+7/7v/u/+7/7v/u/+7/7v/u/+7/7v/u/+7/8P/w//D/8P/w//D/8P/w/+7/7v/u
/+7/8P/w//D/8P/w//D/8P/w//H/8v/z//T/9P/0//T/9P/0//T/9P/0//X/9v/3//j/
9v/2//b/9v/2//b/9v/2//T/9P/0//T/9v/2//b/9v/0//T/9P/y//L/8v/y//L/9P/0
//T/9P/0//T/8//z//P/8//z//P/8//z//P/8//z//X/9f/1//n/+f/6//r/+P/4//n/
+f/5//n/+v/6//3//f/9//3/AAAAAP/////+//v/+f/3//n/+P/4//j/+f/5//j/9v/z
//L/8f/x//H/8//z//P/9f/1//L/8f/u/+3/6//r/+r/6v/p/+n/6//r/+v/6//r/+v/
6//r/+n/6f/o/+j/6f/s/+7/9P8AABAAJgBGAG8AmgDJAPgAGgEyAUABQAEwAQwB0gCM
AEQA//+8/3z/Uv9Q/2j/gv+U/6b/tP+8/8D/yP/P/9T/1v/c/+P/6f/s/+v/7P/s/+z/
7P/t/+7/7//w//D/8f/x//P/8v/y//H/8f/0//T/9P/1//j/+P/4//j/+P/4//j/+f/4
//r/+v/5//j/9//3//f/9//3//j/+P/6//r/+//7//v/+//7//3/AAABAAEAAQAAAAAA
AAAAAAEABAAGAAgACAAIAAcABwAIAAkACgAKAAsADwARABMAFAAUABQAFAAXABkAGwAc
ABoAGwAdAB4AIQAiACQAJQAnACgAKQAqACkAKQAqACoALAAtAC0ALQAsACsAKQAoACcA
JgAlACQAIwAhACEAHwAbABsAGQAWABMAEwAQABAACwAJAAcABgAGAAQAAgABAP3//P/8
//v/9//2//X/9f/2//b/9v/1//f/9//3//b/9f/1//X/9f/y//L/8v/y//L/8v/y//L/
8f/x//D/8P/z//P/9P/0//P/8v/y//P/8v/y//L/8v/y//H/8f/x//P/8//z//P/8f/x
//L/8v/z//P/8//z//X/9f/1//b/9v/3//f/9//1//X/9f/1//j/+P/4//j/+P/4//j/
+P/4//j/+f/5//j/+P/4//j/9v/5//v//v/8//n/+P/3//b/9f/2//f/+P/4//j/+P/4
//b/9v/2//X/9//3//f/9//1//X/9f/1//b/9//6//v/+f/7//v//P/8//z//P/9////
/////wAA/v///////////wAAAAD//wAAAQAAAAAA/v/9//v/+v/6//v/+//6//b/9f/0
//P/9f/1//f/9//5//n/+f/2//X/9P/z//H/7//u/+7/7f/r/+v/6//r/+3/7f/t/+3/
7//v/+//7v/u/+3/7v/w//T/+v8KACAAPABhAIgAswDkAAoBJgE8AUYBPAEeAeoApgBc
ABkA1v+W/2L/Uv9i/3z/kP+g/67/uv/C/8j/z//U/9r/3v/h/+f/7P/t/+z/7P/s/+z/
7//w//H/8v/y//P/8//1//b/9v/1//X/9v/2//b/9//2//b/9v/2//j/+P/4//n/+v/8
//z/+//9//3//v////7//f/9//z//P/8//3//f////////8BAAQABQAFAAUABAAEAAQA
BAACAAQABQAGAAcACAAIAAkACgALAAwADAAOABEAEgATABQAFAAUABQAFQAXABkAGgAc
AB0AHwAgACEAIgAkACUAJwAoACkAKgArACsALAAsACoAKwArACsALAArACkAKAApACgA
JwAmACUAIwAjACEAHwAfAB0AGgAUABMADwAOAA0ACwAJAAgABAACAAAA///7//r/+v/5
//n/+P/3//f/9P/0//T/8//z//P/8//y//H/8f/x//H/7v/u/+7/7v/v//D/8f/y//H/
8f/w//D/8f/x//L/8v/v/+7/7v/v/+7/7v/u/+7/7v/t/+3/7f/v/+//7//v/+//7//w
//D/7//v/+//7//v/+//7//w//L/8//z//P/9f/1//X/9f/2//b/9v/2//X/9P/z//L/
8v/y//P/8//2//b/9v/2//b/9f/2//b/9v/2//b/9P/0//T/9P/0//T/9P/0//T/9P/0
//P/9P/1//b/9//0//P/8v/x//L/8//2//f/9f/3//f/+P/2//b/9v/3//n/+f/5//r/
+P/5//n/+f/7//z//P/7//v/+//5//j/9f/1//T/9P/0//X/9f/0//T/8//y//H/8f/x
//P/8//y//H/8P/s/+3/7P/r/+n/6//q/+r/6f/p/+n/6f/p/+j/5//m/+X/5f/l/+X/
5P/o/+n/7P/u//T/AAAUADAAVAB7AKgA2QAGASQBOgFGAUQBLAEAAcAAeAAwAO3/pv9m
/0z/Vv9s/4L/lv+m/7D/uP/A/8b/y//Q/9j/3v/h/+X/6P/n/+j/6P/o/+j/6f/q/+v/
7P/s/+3/7f/v//D/8P/v/+//8f/y//P/9f/1//T/8//y//L/8v/y//P/9v/4//j/9//1
//X/9v/3//f/9//4//j/+P/4//n/+f/5//n/+f/7//r/+//7//v//f/+////AAD+/wAA
AQACAAUABgAGAAcABgAHAAgACAAKAA0ADgAPAA8AEAARABIAFQAXABkAGgAaABsAHQAe
AB8AIAAiACMAJQAmACcAKAArACsALAAsACoAKwArACsAKQAnACQAIgAiACIAIgAiAB8A
HQAdABsAFwAXABUAEgAQAA8ACwAKAAUAAwABAAAA///+//3//f/7//r/+v/5//X/9P/z
//P/8v/y//L/8f/v/+//7//u/+7/7//w//H/8v/y//L/8v/v/+7/7f/s/+3/7f/s/+z/
6//r/+z/7P/t/+z/7P/t/+7/7v/u/+7/7v/t/+3/7f/t/+3/7f/t/+//7//w//D/8f/x
//H/8f/x//H/8f/y//D/8f/x//H/8//z//P/8//0//T/9P/0//L/8v/y//L/9P/0//X/
9f/0//T/9P/0//T/9//5//j/9P/y//L/8v/y//P/9P/1//b/9P/0//T/9P/y//L/8v/x
//H/8f/x//H/8f/x//H/8f/x//H/8//z//P/9f/1//b/9v/2//b/9//5//n/+f/6//j/
+f/5//n/+f/6//r/+f/7//v/+f/4//f/9//2//b/9v/3//f/9v/z//H/7//t/+7/7//y
//P/8//z//P/8P/t/+z/6//p/+r/6v/r/+v/6f/p/+n/6f/o/+f/5v/l/+b/5//o/+j/
6v/r/+z/8v/4/wQAFgAwAFAAeQCmANkABAEkATgBRAFAASgB/AC8AHQAMADt/6b/Zv9K
/1L/av+E/5b/pv+y/7j/wP/I/83/1P/a/+D/4//j/+b/6f/q/+r/6v/q/+v/7P/t/+7/
7v/v/+//8f/z//T/9P/1//T/9P/0//X/9v/2//b/9v/2//b/9v/3//j/+v/6//n/+f/5
//r/+//7//v//P/8//z//P/9//3//f/9//3///8AAAEAAQABAAQABAAEAAQAAwAEAAQA
BAAHAAgACAAJAAoACwAMAAwADAAPABAAEQARABIAEwAUABUAFwAZABoAGgAbAB0AHgAh
ACIAJAAlACUAJgAnACgAJwAnACgAKAAqACsAKwArACgAJwAlACQAIwAiACEAIAAfAB0A
HQAbABsAGwAZABYAEgARAA0ADAAHAAUAAwACAAIAAAD+//3/+f/4//j/9//3//b/9f/1
//L/8v/y//H/8//z//P/8v/x//H/8f/x/+//7v/t/+z/7//w//H/8v/w/+//7f/s/+3/
7f/u/+7/7//u/+7/7//w//D/8P/w//D/7//v/+//8f/x//H/8f/w/+//7//u//H/8f/x
//H/8f/x//H/8v/w//H/8f/x//P/8//z//P/9P/0//T/9P/2//b/9v/2//b/9v/3//f/
+P/4//j/+P/2//b/9P/0//T/9P/0//T/9P/0//T/9P/0//T/9P/0//T/8//z//P/8//z
//P/8//z//P/8//z//X/9f/1//f/9//4//n/+v/7//3//P/7//r/+v/6//v/+//7//v/
/P/8//v/+//7//n/+P/5//n/+P/4//j/+f/5//j/9v/1//T/8//y//H/8v/x//P/8//z
//D/8f/w/+//7f/r/+r/6v/p/+n/6f/p/+n/6f/p/+n/6f/p/+n/6f/o/+z/6//o/+r/
8P/6/wYAGAA2AF0AggCvAOAACAEiATQBPgE2ARYB6ACoAGAAGQDY/5j/ZP9Q/17/dv+I
/5b/qP+2/77/xP/L/9T/3v/i/+X/6f/w//P/8v/y//L/8v/x//L/8//0//L/8//z//X/
9P/0//P/8//0//T/9P/1//b/9v/2//b/9v/2//b/9//4//r/+v/5//n/+f/6//v/+f/5
//r/+v/4//j/+f/5//v/+//7//3/AAABAAEAAQAAAAAAAAAAAAIABAAFAAYABQAGAAYA
BwAKAAsADAAMAA4AEQASABMAEwAUABUAFgAVABcAGQAaABgAGQAbABwAHwAgACIAIwAn
ACgAKQAqACsAKwAsACwAKgArACsAKwAsACsAKQAoACcAJgAlACQAIwAhACEAHwAfAB8A
HQAaABgAFwATABIADQALAAkACAAEAAIAAAD//////v/+//3//f/8//v/+//4//j/+P/3
//X/9f/1//T/8//z//P/8//0//T/9P/0//T/9P/0//T/8f/x//D/8P/x//H/8v/y/+//
7v/u/+//8v/y//L/8v/y//H/8f/x//P/8//z//P/8f/x//L/8v/z//P/8//z//X/9f/1
//b/9P/1//X/9f/1//X/9f/1//b/9v/2//b/9P/0//T/9P/0//T/9f/1//j/+P/4//j/
+v/4//b/9v/2//b/9P/0//T/9P/1//b/9//4//X/9P/z//H/8f/x//H/8f/z//P/8//z
//X/9f/3//f/9f/3//f/+P/5//r/+//9//z/+//6//r//P/9//3//f/7//z//P/7//v/
+//5//j/9//3//b/9v/2//f/9//2//T/8//y//H/7//v//H/8f/z//P/8//w/+7/7P/q
/+f/6f/o/+j/5//n/+f/5//n/+X/5f/l/+X/4//j/+P/4v/m/+X/5v/q//D/+v8MACgA
SgBxAJwAzQD6ABoBMAE+AUABLgEIAc4AhgBAAPn/sP9w/07/Tv9i/3T/hv+a/6r/sv+4
/8L/yf/O/9T/2P/d/+P/5v/l/+b/5v/m/+b/5//o/+n/6v/s/+3/7f/v//D/8P/v/+//
7v/u/+7/7//u/+7/7v/u//D/8P/w//H/8P/y//L/8f/z//P/9P/1//X/9f/2//b/9v/2
//f/9//5//n/+f/7//r/+//7//v//f/+////AAD+/wAAAQACAAIAAgABAAEABQAHAAkA
CgAKAA0ADgAPAA8AEAARABIAEQATABUAFgAXABkAHAAeAB8AIAAiACMAIwAkACUAJgAn
ACcAKAAoACgAKQApACkAJgAlACMAIgAjACIAIQAgAB0AGwAbABkAFQAVABMAEAANAA0A
CgAKAAUAAwABAAAA/v/8//r/+f/3//b/9v/1//X/9P/z//P/8P/w//D/7//u/+3/7P/q
/+r/6//s/+3/7P/s/+z/7P/s/+z/7P/s/+3/7f/s/+z/7P/r/+v/6v/q/+r/6//t/+3/
7P/r/+r/6v/p/+n/6f/q/+v/7P/t/+3/7f/u/+7/7//v/+//7//t/+3/7f/u/+7/7//v
/+//8f/x//H/8f/w//D/8P/w//L/8v/y//L/8v/y//P/8//y//L/8v/y//L/9v/0//T/
9P/0//D/8P/w//D/8v/y//L/8v/w//D/8P/v/+//7//v/+//7//v/+//7//v/+//8f/x
//H/8//z//T/9P/0//T/9f/1//X/9f/2//b/9//3//f/+f/6//r/+f/5//n/9//2//T/
8//x//D/8f/z//T/9P/0//P/8v/x/+//7//x//H/8f/x//H/7v/v/+7/7f/r/+r/6P/n
/+X/5//n/+f/5//n/+f/5//n/+f/5//n/+b/5v/l/+j/7P/w//r/CgAiAEQAaQCSAMEA
8gAWATABQgFGATgBGAHgAJoAUgANAMj/hv9W/07/Xv92/4r/nP+s/7b/vv/G/83/0v/a
/9z/2//d/+L/5//q/+r/6v/q/+v/7P/t/+7/7v/v/+//8f/w//D/7//v/+7/7v/u/+//
8v/y//L/8v/0//T/9P/1//T/9v/2//X/9//3//j/+f/5//n/+v/6//r/+v/7//v/+//7
//v//f/8//3//f/9/wAAAAAAAAAAAgAEAAUABgAFAAYABgAHAAoACwAMAAwACwANAA0A
DQARABIAEwAUABUAFwAZABoAHAAdAB8AIAAfACAAIgAjACMAJAAlACYAJwAnACgAKAAo
ACkAKQApACgAJwAlACQAJQAkACMAIgAhAB8AHwAdABsAGwAZABYAFAATAA8ADgAJAAcA
BQAEAAIAAAD+//3/+//6//r/+f/3//b/9f/1//T/9P/0//P/8//z//P/8v/x//H/8f/x
//D/8P/w//D/8P/w//D/8P/x//H/8P/w//D/7//v/+7/7//u/+7/7//w//D/8P/w//D/
7//v/+//7f/t/+3/7f/u/+//8f/y//L/8f/w/+//7//v/+//8P/x//P/9P/1//T/8//y
//H/8v/y//L/8v/y//L/8v/y//T/9P/1//X/+P/4//j/+P/6//j/9//2//X/9P/z//T/
9f/2//T/9P/0//T/9P/0//T/8//z//P/8//z//P/8//z//P/9f/1//f/9//1//f/9//4
//j/+P/4//n/+//7//v//P/8//3//f/9//v//P/8//v//f/9//v/+v/3//f/9v/2//j/
+f/5//j/9v/1//T/8//1//X/9//3//f/9//3//T/8//y//H/7//u/+z/6//p/+v/6//r
/+v/6//r/+v/6//t/+3/7f/s/+z/6//u//D/9v/+/w4AJABCAGMAjAC9AO4AEgEqAT4B
RgE4ARQB3gCaAFQADwDO/4z/Wv9Q/2L/ev+Q/6D/rv+6/8D/xv/N/9T/2v/e/+P/5//s
/+3/7v/u/+7/7v/t/+7/7//w//D/8f/x//P/9f/2//b/9//2//b/9v/3//j/+P/4//j/
+v/6//r/+//6//z//P/7//v/+//8//3/+//7//z//P/9//7/AAABAP///////wEAAgAD
AAMAAwAGAAYABgAGAAUABgAGAAYABwAIAAgACQAMAA0ADgAOAAwADwAQABEAFQAWABcA
GAAZABsAHQAeAB4AHwAhACIAIQAiACQAJQApACoAKwAsAC0ALQAuAC4ALAAtAC0ALQAs
ACsAKQAoACcAJgAlACQAJQAjACMAIQAdAB0AGwAYABUAFQASABIADwANAAsACgAGAAQA
AgABAP///v/+//3/+f/4//f/9//3//j/+f/5//f/9//3//b/9f/1//X/9f/0//T/9P/0
//T/9P/0//T/8f/x//D/8P/z//P/9P/0//H/8P/w//H/9P/0//T/9P/y//H/8f/x//H/
8f/x//H/8v/z//X/9v/2//X/9P/z//X/9f/1//b/9P/1//X/9f/3//f/9//3//f/9v/1
//T/9f/2//f/+P/4//j/+f/5//r/+v/6//r/+v/6//r/+v/6//r/+P/4//j/+P/2//b/
9v/2//b/9v/2//X/9f/1//X/9f/1//X/9f/1//X/9f/3//f/9//5//n/+v/7//z//f//
//z/+//6//r/+//9//7////+//7//f/7//3//f/7//r/+f/5//j/+P/2//f/9//2//b/
9f/0//P/8//z//X/9f/z//P/8//w//H/8P/v/+3/7//u/+7/7f/v/+//7//v/+z/6//q
/+n/6//r/+v/6v/o/+n/7P/w//T//v8MACQARABrAJQAxQD0ABgBNAFCAUQBNgEUAd4A
mABQAAsAxv+C/1b/VP9m/3r/jv+i/7L/vP/C/8j/z//U/9r/4P/j/+f/6P/n/+n/6v/r
/+z/7f/u/+//8P/w//H/8f/z//L/8v/x//H/9P/0//T/9f/4//j/+P/4//X/9P/z//P/
9P/2//b/9f/3//f/+P/5//n/+f/6//r/+P/4//n/+f/7//v/+//9//7/////////AAAA
AAAAAAD+/wAAAQACAAQABgAHAAkACAAJAAoACgAKAA0ADgAPABEAEgATABQAEwAVABcA
GAAaABsAHQAeAB8AIAAiACMAJQAmACcAKAArACsALAAsACsAKwAqACkAKgApACcAJgAl
ACQAIwAiACMAIQAhAB8AHAAbABgAFAASABEADQAMAAcABQADAAIAAgAAAP7//f/5//j/
+P/3//f/9v/1//X/8v/y//L/8f/x//H/8f/w/+//7//v/+//7v/u/+7/7v/u/+7/7v/u
/+//7//u/+7/7v/t/+3/7P/t/+z/7P/t/+z/7P/s/+z/7P/r/+v/6//t/+3/7f/t/+3/
7f/u/+7/7//v/+//7//t/+3/7f/u/+7/7//v/+//8f/x//H/8f/w//D/8P/w//L/8v/y
//L/8//0//b/9//0//L/8P/y//T/9P/0//T/8v/y//L/8v/y//L/8v/y//D/8P/w/+//
8f/x//H/8f/x//H/8f/x//H/8f/z//P/8//1//X/9v/2//b/9v/3//f/9//3//j/9v/3
//f/9//1//b/9v/1//j/+f/4//j/9f/1//T/9P/y//P/8//y//L/8f/w/+//7f/t/+//
7//v/+//7//s/+v/6v/p/+f/5//m/+b/5f/n/+f/5//n/+b/5f/k/+P/5f/l/+X/5P/k
/+X/5v/o/+7/+P8KACQARgBtAJoAywD6ABoBMAE+AUABLAEKAdIAjABEAP//uv90/0j/
SP9c/3T/jP+e/6r/sv+8/8T/yf/M/9T/2v/f/+H/5P/n/+b/5v/m/+b/5f/m/+f/6P/o
/+n/6f/r/+z/7P/r/+v/7v/u/+7/7//u/+7/7v/u//D/8P/w//H/8P/y//L/8f/x//H/
8v/z//H/8f/y//L/9P/0//X/9f/3//f/9//5//j/+f/5//n//P/8//z//P/8//7///8A
AAEAAgACAAMABAAFAAYABgAEAAcACAAJAA0ADgAPABAAEQATABUAFgAWABcAGQAaABwA
HgAhACMAIwAkACUAJgAlACUAJgAmACgAKQApACkAKAAnACUAJAAjACIAIQAgAB0AGwAb
ABkAFwAXABUAEgAQAA8ACwAKAAUAAwABAAAA/v/8//r/+f/4//j/+f/5//X/9P/z//P/
8v/y//L/8f/v/+//7//u/+//7//v/+//7P/s/+z/7P/u/+7/7v/u/+//7//u/+7/7v/t
/+3/7P/s/+z/7f/v/+7/7v/u/+7/7v/t/+3/7f/r/+v/6//r/+v/6//s/+z/7v/v//D/
8f/v/+//7//w//D/8f/x//H/8f/x//H/8f/w//D/8P/w//L/8v/y//L/8v/y//P/8//0
//T/9P/0//T/9P/y//L/8v/y//L/8v/y//L/8v/y//L/8v/y//L/8v/x//H/8f/x//H/
7//v/+//7//v/+//8f/x//P/9f/1//b/9f/0//P/8//1//X/9f/2//b/9//3//f/+f/6
//r/+f/3//f/9f/0//P/8//y//L/8v/z//P/8v/w/+//7v/t/+3/7f/v/+//7f/t/+3/
6v/p/+j/5//l/+f/5v/m/+X/5f/l/+X/5f/l/+X/5f/l/+X/5f/l/+T/5P/l/+b/6v/w
//j/CAAiAEQAaQCWAMUA9AASASgBOgE+AS4BBAHIAIQAPAD3/7T/dP9K/0r/Yv96/47/
oP+u/7b/vP/E/8v/0P/U/9j/3f/j/+b/5f/o/+j/6P/o/+f/6P/p/+r/6v/r/+v/7f/u
/+7/7f/t/+z/7P/s/+3/8P/w//D/8P/y//L/8v/z//L/9P/0//P/8//z//T/9f/1//X/
9v/2//f/+P/6//v/+f/5//n/+//6//v/+//7//z//P/8//z//v8AAAEAAgADAAQABAAF
AAYABwAIAAgABgAJAAoACwALAAwADQAOABEAEwAVABYAGAAZABsAHAAdAB4AIAAhACEA
IgAjACQAIwAjACQAJAAmACcAJwAnACYAJQAjACIAHwAeAB0AHAAdABsAGwAZABcAFwAV
ABIADgANAAkACAAHAAUAAwACAAAA/v/8//v/9//2//b/9f/z//L/8f/x//L/8v/y//H/
8f/x//H/8P/v/+//7//v/+7/7v/u/+7/8P/w//D/8P/v/+//7v/u/+3/7f/u/+7/7f/s
/+z/7f/s/+z/7P/s/+3/7f/u/+//7//v/+//7//t/+3/7v/u/+//7//v/+//7//v/+//
8P/w//H/8f/x//H/8f/x//H/8//0//X/9v/0//T/9P/0//T/9P/1//X/9P/0//b/9v/2
//b/9v/2//T/9P/0//T/9P/0//T/9P/0//T/9P/z//P/8//z//P/8f/x//H/8f/z//P/
9f/1//f/+f/5//r/+P/4//j/+f/6//v//P/+//3//f/8//v/+f/6//r/+f/5//n/9//2
//f/9//2//b/+P/5//n/+P/0//P/8v/x//H/8f/z//P/8//z//P/8P/x//D/7//t/+3/
7P/s/+v/6v/p/+j/5//o/+n/6v/r/+n/6f/p/+j/7P/p/+r/7P/w//z/DAAiAEIAawCW
AMMA8AASASwBPAFAATIBDgHUAIoAQgD//7z/fP9S/1D/Zv98/5D/ov+w/7r/wv/I/8v/
0v/a/97/4//n/+j/6//u/+7/7v/u/+7/7v/u/+7/8P/x//H/8//y//L/8f/x//L/8v/y
//P/9v/2//b/9v/0//T/9P/1//T/9v/2//X/9//3//j/+f/7//v//P/8//z//P/9//3/
+//7//v//f/+/////////wAAAAAAAAAAAAACAAMABAAHAAgACAAJAAgACQAKAAoACAAL
AAwADQARABIAEwAUABcAGQAbABwAHAAdAB8AIAAfACAAIgAjACUAJgAnACgAKQApACoA
KgAqACsAKwArACoAKQAnACYAJwAmACUAJAAiAB8AHgAbABsAGwAZABYAFAATAA8ADgAN
AAsACQAIAAMAAAD9//v/+f/4//j/9//3//b/9f/1//T/9P/0//P/8//z//P/8v/x//H/
8f/x/+7/7v/u/+7/8P/w//D/8P/t/+3/7P/s/+7/7//x//L/8P/u/+3/7f/s/+z/7P/s
/+3/7f/u/+//7v/t/+z/6//t/+3/7v/u/+//7//v/+//8f/x//H/8v/w//H/8f/x//H/
8f/x//H/8v/y//L/8v/y//L/8v/y//P/9P/2//f/9v/4//j/9v/2//b/9v/z//L/8f/w
//L/8v/y//L/8v/y//L/8f/x//H/8f/x//H/8f/x//H/7//v//H/8f/z//X/9f/2//b/
9v/2//f/9//3//f/+P/4//n/+f/5//n/+v/6//n/+P/3//T/8v/z//P/8v/y//T/9f/1
//T/8P/v/+7/7f/t/+3/7//v/+3/7f/t/+r/6//q/+n/5//n/+b/5v/l/+X/5f/l/+X/
5f/l/+X/5f/n/+f/5//m/+L/4f/m/+z/8v/+/xAALABOAHUAoADPAP4AHgE0AUYBRAEu
AQQBxAB6ADQA8f+s/2z/TP9S/2T/eP+O/6L/rv+2/7z/xP/N/9T/2P/a/9//4//k/+P/
5v/m/+b/5v/n/+j/6f/q/+r/6//r/+3/7v/u/+3/7f/u/+7/7v/v//L/8v/y//L/8P/w
//D/8f/y//T/9P/z//X/9f/2//f/9//3//j/+P/4//j/+f/5//f/9//3//n/+v/7//v/
+//8//z//P/8//7/AAABAAIAAQACAAIAAwAGAAcACAAIAAgACwAMAA0ADwAQABEAEgAT
ABUAFwAYABoAGwAdAB4AHgAeAB8AHwAjACQAJQAmACkAKQAqACoAKQApACgAJwAoACcA
JQAkACEAIAAfAB4AHwAdAB0AGwAZABkAFwAUAA4ADQAJAAgABQADAAEAAAAAAP7//P/7
//f/9v/2//X/9f/0//P/8//w//D/8P/v//H/8f/x//D/7//v/+//7//w//D/8P/w/+7/
7v/u/+7/7f/t/+z/7P/t/+3/7v/u/+v/6v/q/+v/7v/u/+7/7v/u/+3/7f/t/+//7//v
/+//7//v//D/8P/w/+//7v/t/+3/7f/t/+7/8P/x//H/8f/x//H/8f/x//T/9P/0//T/
8v/y//L/8v/0//T/9f/1//T/8v/y//T/9v/0//T/9P/0//D/8P/w//D/8v/y//L/8v/y
//L/8v/x/+//7//v/+//7//v/+//7//x//H/8//z//X/9//3//j/9v/2//b/9//3//f/
9//4//j/+f/5//n/+f/6//r/+f/7//v/+f/4//f/9//2//b/9f/1//T/8v/y//H/8P/v
/+3/7f/v/+//8P/x//L/8P/v/+7/7f/r/+r/6P/n/+X/5//n/+f/5//p/+n/6f/p/+j/
5//m/+T/5P/n/+r/7P/y//r/BgAaADgAXQCCAK8A4AAKASIBOAFEAToBGgHmAKQAXgAZ
ANb/kv9c/0j/Vv9w/4r/nP+q/7b/vP/C/8v/0v/W/9j/3//l/+b/5//q/+r/6v/q/+n/
6v/r/+z/7P/t/+3/7//w//D/7//v//D/8P/w//H/8f/w/+//7v/x//L/8//1//b/+P/4
//f/9f/1//b/9//3//f/+P/4//j/+P/5//n/+v/7//z//////////v/9//7//v/+//7/
AAAAAA==
         </WaveFormData>
      </LeadData>
      <LeadData>
         <LeadByteCountTotal>10000</LeadByteCountTotal>
         <LeadTimeOffset>0</LeadTimeOffset>
         <LeadSampleCountTotal>5000</LeadSampleCountTotal>
         <LeadAmplitudeUnitsPerBit>4.88</LeadAmplitudeUnitsPerBit>
         <LeadAmplitudeUnits>��V</LeadAmplitudeUnits>
         <LeadHighLimit>2147483647</LeadHighLimit>
         <LeadLowLimit>268435456</LeadLowLimit>
         <LeadID>V4</LeadID>
         <LeadOffsetFirstSample>0</LeadOffsetFirstSample>
         <FirstSampleBaseline>0</FirstSampleBaseline>
         <LeadSampleSize>2</LeadSampleSize>
         <LeadOff>FALSE</LeadOff>
         <BaselineSway>FALSE</BaselineSway>
         <ExcessiveACNoise>FALSE</ExcessiveACNoise>
         <MuscleNoise>FALSE</MuscleNoise>
         <LeadDataCRC32>173263831</LeadDataCRC32>
         <WaveFormData>
6P/o/+j/6P/q/+r/6v/q/+r/6v/q/+r/7P/s/+z/7P/s/+z/7P/s/+r/6v/q/+r/6v/q
/+r/6v/s/+z/7P/s/+3/7v/v//D/8v/y//L/8v/w//D/8P/w//H/8v/z//T/9P/0//T/
9P/1//b/9//4//r/+v/6//r//P/8//z//P/+//7//v/+/wAAAAAAAAAAAwAEAAUABgAH
AAgACQAKAAsADAANAA4AEQASABMAFAAWABYAFgAWABkAGgAbABwAGgAaABoAGgAaABoA
GgAaABcAFgAVABQAEwASABEAEAANAAwACwAKAAgABgAEAAIAAAD+//z/+v/5//j/9//2
//P/8v/x//D/8P/w//D/8P/u/+7/7v/u/+7/7v/u/+7/7v/u/+7/7v/t/+z/6//q/+z/
7P/s/+z/7P/s/+z/7P/s/+z/7P/s/+r/6v/q/+r/7P/s/+z/7P/u/+7/7v/u/+z/7P/s
/+z/7v/u/+7/7v/s/+z/7P/s/+3/7v/v//D/8P/w//D/8P/y//L/8v/y//T/9P/0//T/
8v/y//L/8v/y//L/8v/y//L/8v/y//L/9P/0//T/9P/y//L/8v/y//D/8P/x//H/8f/x
//H/8P/x//L/8//z//H/8f/x//H/8f/x//H/8v/w//L/8v/y//T/9P/0//T/9//3//f/
9//1//X/9f/2//j/+P/5//n/+//8//z//P/6//r/+v/6//r/+P/4//j/+f/5//f/9v/z
//L/8f/x//P/8//z//L/8//z//P/8f/v/+3/6//p/+j/6P/n/+f/6P/p/+r/6//p/+n/
6f/q/+r/6f/p/+j/6v/q/+v/8P/1//3/CwAjAD4AWwB9AKMAxgDjAPsABQEFAfcA1gCr
AIAAWAApAPT/zP/A/8j/0v/U/9f/2//d/97/4f/k/+X/5f/o/+v/7//v/+//7v/t/+z/
6//t/+3/7f/t/+//7//v//H/7//u/+7/7v/w//D/8f/x//T/9P/0//T/8//z//L/8v/z
//b/9//4//X/9f/1//T/9v/2//b/9//4//n/+v/7//v/+//7//z//f/9//7////+//7/
/f/7//7///8AAAMAAgADAAMAAwADAAMAAgABAAQABgAJAAwACwALAAwADAAQABEAEgAT
ABIAEwAUABYAGQAaABsAHAAeAB8AIQAiACEAIgAiACIAJAAlACUAJQAlACUAJAAkACIA
IgAiACAAIAAhACIAIQAfAB0AGgAWABUAFAASABAADgAMAAoACQAIAAUABAACAAIAAQAA
AP///f/8//v/+v/5//n/+f/4//n/+v/7//v/+//7//v/+//5//n/+f/5//n/+f/5//n/
+P/4//f/9//4//j/+P/4//n/+f/5//n/9//3//f/9//3//f/9//3//n/+f/5//j/9v/3
//j/+P/4//j/+P/4//n/+f/6//v/+//8//z//P/6//r/+v/7//v//P/8//v/+//8//z/
/P/8//z//P/9//v/+//7//v/+//9/wEAAwACAAAA/v/8//r//P/8//z//f/9//3//f/9
//z//P/8//z/+//7//v/+//7//v/+//7//z//P/+//7//v8AAAAAAAAAAAEAAQABAAMA
AwADAAMAAgACAAIAAwADAAMABAAEAAUABgAHAAgABwAGAAMAAgACAAMAAwABAAAA///+
//3/+//7//v/+//8//v/+//7//v/+v/5//j/9//2//b/9f/z//P/8//z//P/8//z//P/
9v/2//X/9f/2//T/9P/3//b/+f8BAA8AJQA+AFcAcwCZALwA2wD5AA0BEQEHAewAwQCW
AHAARQAQAOL/zv/S/9z/4P/f/+H/5f/o/+n/7P/v//H/8v/z//X/9//3//f/9//3//f/
9//3//f/9//1//X/9f/3//j/+P/5//r/+v/6//v/+//7//r/+f/4//v/+//6//r/+v/8
//z//P/8//3//v/+//3//P/7//v/+//7//v/+//8//3//v8AAAEAAQACAAMAAQACAAIA
AQABAAEAAQADAAQABQAFAAUABAAFAAUABQAGAAgACwAOAA4ADQANAAwADgAPABAAEQAS
ABMAFAAWABkAGgAbABwAHAAdAB8AIAAjACQAJAAkACIAIwAjACMAIwAjACIAIgAiACIA
IgAgACEAIQAhAB8AHgAdABsAGAAVABQAEgAQAA4ADAAKAAkACAAFAAQAAgABAP///f/7
//3//P/7//r/+f/5//n/+P/4//j/+P/3//X/9f/1//X/8//z//P/8//1//X/9f/1//b/
9v/1//X/9P/0//T/9P/z//P/8//z//P/8//z//P/8f/x//H/8f/z//P/8//y//L/8//0
//T/8v/y//L/8v/x//H/8v/z//X/9v/2//b/9v/2//b/9//3//j/+P/3//T/9P/z//L/
8v/y//L/8//0//X/9v/3//f/9f/2//b/9v/2//b/9P/0//T/9f/1//X/9f/1//T/9P/0
//T/9f/1//X/9f/0//P/8v/x//T/9P/2//b/9P/2//b/9v/0//X/9f/1//f/9//3//f/
+P/4//j/+f/7//v//P/8//v/+v/5//j/+P/4//b/9v/2//f/9//1//b/9f/0//P/8//z
//P/8//x/+//7v/t/+3/7P/r/+r/6f/o/+j/5//n/+f/5//n/+f/5//n/+f/5//m/+T/
4//m/+b/6P/p/+j/7//9/xEAKQBEAGEAhwCvANAA6wADAQsBBQHtAMgAmwByAEYAEQDa
/77/vv/G/8z/0v/T/9H/1f/a/9v/2v/d/+H/5P/l/+f/6f/n/+f/5//n/+f/5//n/+f/
5//n/+f/5//p/+v/6v/q/+r/7P/s/+3/7f/t/+z/6//q/+v/6//q/+r/6//u/+//8P/v
/+//7//u//D/8P/w//H/8f/x//H/8f/v/+//7//w//P/8//0//X/9f/2//b/9f/3//f/
9//5//r/+//7//v/+v/7//v/+//9//7/AAACAAEAAQACAAIABgAHAAgACQAKAAsADAAO
AA8AEAARABIAFAAVABcAGAAZABoAGgAaABwAHQAdAB0AHAAbABkAGAAaABoAGgAYABcA
FwAXABUAEgARAA8ADAAHAAYABAACAAAA/v/8//v//P/5//j/9v/4//f/9v/1//P/8v/x
//D/8f/x//H/8P/u/+7/7v/t/+//7//v/+//8f/x//H/8f/w/+//7v/t/+z/7P/r/+v/
7P/s/+z/7P/t/+3/7f/t/+3/7f/t/+3/7f/t/+3/7f/t/+3/7f/s/+z/7f/u/+7/8P/w
//D/8P/v/+//8P/x/+//8P/w//D/8P/w//D/8f/z//T/9P/z//H/8v/y//L/9P/0//T/
9f/1//X/9f/1//X/9//5//n/9v/0//T/9P/0//b/9v/2//f/9//3//f/9//0//T/9P/0
//P/8//z//P/8//z//P/8//0//T/9v/2//j/+v/6//r/+P/5//n/+f/7//v/+//7//z/
/P/8//3//f/9//7//v8AAAAAAAAAAP7//v/8//z//P/9//3/+//5//f/9f/z//b/9//4
//n/+P/3//f/9//0//L/8P/u//D/8P/x//H/7//v/+//7//u/+3/7P/r/+7/7v/t/+3/
7v/u//D/8//2//v/BwAZAC8ASgBnAI0AswDSAO8ABQENAQcB8wDOAKMAegBQABsA6P/K
/8b/zv/W/9r/2//d/9//5P/l/+b/6//t//D/8f/v//H/8//x//H/8f/x//P/8//z//P/
8f/x//H/8//0//T/9f/2//T/9P/1//X/9P/0//T/9P/1//X/9P/0//T/9v/2//b/9v/3
//j/+P/4//j/+P/5//n/+f/5//n/+f/5//n/+v/9//3//v////3//v/+//3/+//7//v/
/f8AAAEAAQABAAQABQAFAAUABQAGAAgACgAJAAkACgAKAAoACwAMAA0ADgAPABAAEgAU
ABYAGAAaABoAGwAdAB4AHQAeAB4AHgAgACEAIQAhAB8AHwAeAB4AIAAgACAAHgAbABsA
GwAZABoAGQAXABQADwAOAAwACgAIAAYABAADAAQAAQAAAP7//P/7//r/+f/7//r/+f/4
//f/9//3//b/9v/2//b/9f/3//f/9//3//b/9f/0//P/9P/1//b/9//0//T/8//z//T/
9P/0//T/8//z//P/8//z//P/8//z//X/9f/1//X/9f/1//X/9P/y//P/9P/0//b/9v/2
//b/8//z//T/9f/1//b/9v/2//b/9v/2//f/9//4//j/9//5//r/+v/6//j/+P/4//n/
+//7//v/+//7//r/+f/4//f/9v/3//j/+f/7//n/+f/5//n/+v/6//r/+v/3//f/9//3
//n/+f/5//n/+v/6//z//P/6//z//P/8////AQACAAMAAgABAAAA//8AAAAAAAABAAEA
AQACAAIAAAAAAAAAAAACAAIAAAAAAAAAAQABAP///v/9//z/+//7//v/+//7//r/+f/5
//n/9//2//X/9P/z//L/8v/x/+//7//v/+//8f/x//H/8f/y//L/8f/x//T/9P/y//H/
9v/7////CwAhADoAUwBxAJkAvADZAPEABQEJAf8A5gDBAJYAcABFABIA5v/O/87/1v/a
/9n/2//j/+b/5//o/+n/7f/w/+//8f/1//f/9//3//f/9//1//X/9f/1//X/9f/1//f/
9//2//b/9v/2//b/9//3//j/+P/4//j/+f/5//j/+P/4//r/+v/6//r/+//8//z//P/8
//z//f/7//v/+//7//3//f/9//7//////wAAAQABAAIAAgABAAEAAQABAAMABgAHAAcA
BwAGAAcABwAHAAcACAAKAAwADwAPABAAEAAQABEAEgATABIAEwAUABYAFwAYABkAGgAe
AB8AIQAiACUAJgAmACYAJAAlACUAJQAlACUAJAAkACQAJAAkACIAIQAhACEAHwAeAB0A
GwAYABUAFAASABAAEAAOAAwACwAIAAUABAACAAIAAQAAAP//AQAAAP///v/9//3//f/8
//r/+v/6//n/9//3//f/9//4//n/+v/7//r/+f/4//f/9v/2//X/9f/2//b/9v/2//X/
9f/1//X/9//3//f/9//1//X/9f/1//X/9f/1//T/9P/1//b/9v/2//b/9v/2//f/9//4
//n/9//4//j/+P/4//j/+P/5//n/+v/6//n/9//4//j/+P/6//r/+v/7//v/+//7//v/
+//6//j/+P/4//j/9v/2//b/9//4//n/+v/7//n/+P/3//b/8//z//P/8//0//X/9v/3
//b/9v/4//j/+P/6//r/+v/7//3//v////z/+//6//n/+//8//3////9//3//v/+/wAA
AAAAAAAA/v/+//z//P/+///////9//r/+f/4//f/9f/1//X/9f/1//X/9v/3//T/8v/w
/+7/7//u/+7/7f/t/+3/7f/t/+3/7f/t/+3/6//q/+j/5//s/+z/6v/t//D/9f///xMA
LQBEAGEAhQCpAMgA4wD7AAsBCQH7ANYAqwCCAFQAHwDq/8r/xP/K/8z/0P/T/9f/2f/a
/93/4P/j/+X/6P/r/+3/7f/t/+v/6//r/+v/6//r/+v/6//t/+3/7f/v/+//7v/u/+7/
7P/s/+3/7f/u/+7/7v/u/+//7//u/+7/7v/w//D/8P/u/+//8P/w//L/8v/y//P/8//z
//P/8//1//X/9f/2//X/9f/2//f/+f/6//r/+f/7//v/+//9//v/+//6//n//f///wAA
AQABAAIABAAGAAUABQAGAAYABgAHAAgACQALAA0ADwASABEAEgATABQAFAAVABcAGAAb
ABwAHAAcAB4AHwAfAB8AHgAdABsAGgAcABwAHAAaABcAFwAXABUAEgARAA8ADAAKAAoA
CQAIAAQAAgAAAP///v/7//r/+P/4//f/9v/1//f/9v/1//T/8//z//P/8v/x//D/7//t
/+7/7//w//H/8f/x//H/8f/x//H/8f/x//D/8P/v/+//7v/u/+7/7v/u/+//8P/x//D/
7//u/+3/7f/t/+3/7f/u/+//8P/w/+7/7//w//D/8P/w//D/8P/v/+//8P/x//H/8v/y
//L/9P/0//T/9f/z//T/9P/z//P/9P/0//T/9P/0//T/9f/z//P/8//z//X/+P/2//b/
9v/2//P/8v/x//H/8v/z//T/9f/y//L/8v/y//P/8//z//P/8//z//P/8//0//T/9v/2
//b/+P/4//j/9v/3//f/9//3//f/9//3//r/+v/6//v/+//7//z//P/8//z//P/8//v/
+v/3//b/9//5//r/+f/6//n/+P/3//X/9f/1//X/9P/z//P/8//x//D/7//u/+v/6v/q
/+n/6//r/+v/6//t/+3/7f/t/+z/7P/r/+v/6P/o/+r/6//u//P//f8PACcAPgBZAHkA
nwDCAOEA+wALAQ0BAQHiALUAjABkADMA/v/U/8T/xv/O/9L/1f/Z/9v/3v/h/+T/5//r
/+r/5//l/+n/7f/t/+3/7f/t/+//7//v/+//8f/x//H/8//z//L/8v/y//H/8P/w/+//
8v/y//L/8v/z//P/8v/y//D/8v/y//L/9P/1//b/9v/2//b/9v/3//f/9//3//f/+f/5
//n/+v/6//n/+f/5//v//P/8//v//f/9//3///8AAAEAAQABAAQABQAFAAUABAAEAAUA
BgAJAAkACgAKAAoACwAMAA0ADwARABMAFgAVABYAFwAYABoAGwAdAB4AIQAiACIAIgAg
ACEAIQAhACMAIwAiACIAIgAiACIAIAAdAB0AHQAbABwAGwAZABYAEwASABAADgAMAAoA
CAAHAAgABQAEAAIAAgABAAAA///9//z/+//6//n/+f/5//j/+v/6//r/+f/5//n/+f/5
//n/+f/5//n/+f/5//n/+f/6//r/+f/5//j/+P/4//j/9//3//f/9//3//f/9//3//f/
9//3//f/9f/1//X/9P/1//f/+f/6//j/+P/4//j/9f/1//b/9//4//r/+//8//v/+v/5
//n/+f/6//r/+f/7//z//P/8//r/+v/6//v//P/9//7///8BAP7//f/8//v/+v/7//z/
/f////3//f/9//3//P/8//z//P/7//v/+//7//v/+//7//v//P/8//7//v/+/wAAAAAA
AAAAAQABAAEAAQABAAEAAQAEAAQABAAFAAMAAwAEAAQABgAGAAYABgAEAAQAAgACAAQA
BQAFAAMAAAD///7//f////////////7//f/9//3/+//6//n/+P/2//T/8//x//P/8//z
//P/9f/1//X/9f/2//b/9f/1//L/9P/0//f/+P/9/wUAFQAnAD4AWQB9AKMAxADhAPsA
DwERAQEB4AC5AJAAaAA9AAgA3P/M/9D/2P/c/93/4f/l/+j/6f/q/+//8//y//P/9f/3
//f/9//3//f/9//1//X/9f/1//f/9//3//n/+f/4//j/+P/2//b/9//3//r/+v/6//r/
+f/5//j/+P/6//z//P/8//r/+//8//z/+v/6//r/+//8//3//v///////////wAA////
/wAAAQABAAIAAgABAP///////wEAAgADAAMAAwAGAAcABwAHAAcACAAKAAwADQANAA4A
DgAOAA8AEAARABQAFQAWABgAFwAYABkAGgAeAB8AIQAiACEAIgAiACIAIgAjACMAIwAl
ACUAJAAkACIAIgAiACAAIQAhACEAHwAcABsAGQAWABUAFAASABAAEAAOAAwACwAIAAUA
BAACAAIAAQAAAP///v/8//r/+P/6//v//P/8//r/+v/6//n/9//3//f/9//5//n/+f/5
//n/+f/5//n/9v/2//X/9f/4//j/+P/4//b/9f/0//P/9P/1//b/9//2//X/9P/z//X/
9f/1//T/9v/3//j/+P/3//b/9f/0//T/9f/3//n/+P/4//f/9v/4//j/+P/5//f/+P/4
//f/+f/6//r/+v/6//r/+v/7//v/+//7//v/+//6//z//P/8//z/+v/6//r/+//6//n/
+P/3//j/+P/4//j/9//3//f/9//5//n/+f/5//n/+P/5//j/+P/6//r/+v/7//3//v//
//7//f/8//v//v/+//7////9//3//v/+/wAAAAAAAAAAAAAAAP7//v/8//3//f/7//r/
+f/4//f/+f/5//n/+f/2//X/9f/1//P/8v/x//D/8f/w//D/7//x//H/8f/x//D/7//u
/+3/7v/u/+3/7f/q/+z/7v/v//D/8//9/w0AJQA+AF0AfQChAMQA4wD5AAkBCQH9AN4A
tQCMAGIALwD4/9D/xP/K/9D/1v/Z/93/3//g/+H/4v/l/+v/7v/v/+//7f/t/+3/7f/t
/+3/7v/v//D/8f/v/+//7//x//H/8P/w//D/8v/y//P/8//0//T/9P/0//T/8//x//D/
8v/0//T/9P/y//P/9P/0//T/9P/0//X/9f/1//X/9f/2//f/+P/6//r/+f/5//n/+f/6
//r/+f/5//n/+f/7//7//////////v///////////wAAAgAEAAcABwAIAAgACgALAAwA
DQAMAA0ADgAQABEAEgATABQAGAAZABsAHAAbABwAHAAcAB4AHwAfAB8AHgAdABsAGgAa
ABoAGgAYABkAGQAZABcAFgAVABMAEAANAAwACgAIAAUAAgD///3//v/7//r/+P/4//f/
9v/1//X/9P/z//L/8f/x//H/8P/u/+7/7v/t/+3/7f/t/+3/7//v/+//7//t/+3/7f/t
/+z/7P/r/+v/7P/s/+z/7P/t/+3/7f/t/+v/6//r/+v/6f/p/+n/6f/r/+v/6//q/+r/
6//s/+z/7v/u/+7/7v/r/+v/7P/t/+3/7v/u/+7/7v/u/+7/7//t/+7/7v/t/+//8P/w
//D/8v/y//L/8//x/+//7f/u//D/8P/w//D/7v/u/+7/7//v/+//7//v/+z/7P/s/+z/
7f/t/+3/7f/v/+//7//v/+//7v/v/+7/7v/w//D/8P/y//P/8//z//P/8//z//P/8v/y
//L/8//y//H/8f/w//P/9P/1//b/9v/2//T/9P/y//P/8//x//L/8f/w/+//7f/t/+3/
7f/u/+3/7f/t/+n/6P/n/+b/4//i/+L/4f/i/+P/5P/l/+P/4//j/+P/5P/k/+P/4//k
/+T/4v/j/+b/6//3/wkAIQA8AFkAfQChAMIA3QD3AAMBAwH1ANYAqwCAAFQAIwDq/8L/
uP/A/8b/zv/R/9H/0f/Y/9v/2v/b/+H/5P/l/+f/5//p/+f/5//n/+f/5f/l/+X/5f/l
/+X/5f/n/+n/6P/o/+j/6v/q/+v/6//q/+r/6v/q/+3/7f/s/+z/7P/u/+7/7v/u/+//
8P/w/+//7v/t/+3/7v/v//D/8f/z//P/8//0//P/8//0//X/9f/2//b/9f/3//f/9//5
//j/+f/5//n//P/9//3//f/7//z//v8AAAMAAwAEAAQABAAFAAYABwAIAAkACgAMAA4A
EAASABQAFQAVABYAFgAXABgAGAAYABoAGwAbABsAGwAbABoAGgAaABoAGgAYABUAFQAV
ABMAEAAPAA0ACgAIAAgABwAGAAMAAAD9//v//P/5//j/9v/4//f/9v/1//P/8v/x//D/
8f/x//H/8P/v/+7/7f/r/+z/7f/u/+//7f/t/+3/7f/v/+//7//v//D/8P/v/+//7//u
/+3/7P/s/+3/7v/v/+//7//v/+//7f/t/+3/7f/t/+3/7f/s/+r/6//s/+z/7v/w//L/
9P/y//H/8f/x//H/8v/y//L/8P/w//D/8f/x//L/8v/x//P/9P/0//T/8v/y//L/8//1
//X/9f/1//X/9v/0//T/9P/0//L/8v/y//P/8//z//P/8//0//T/9P/0//P/8//z//P/
8//z//P/8//0//T/9v/2//b/+P/4//j/9//3//b/9f/2//f/+P/5//j/+P/4//n/+//7
//z//P/8//z//P/8//r/+v/4//j/+v/7//v/+f/4//f/9v/1//X/9f/1//X/9P/z//P/
8//w/+7/7P/q/+r/6v/r/+v/6//r/+v/6//r/+v/6//r/+z/7P/r/+v/6v/o/+r/7f/u
//H/+/8NACUAPgBbAH0AowDEAN8A+QAJAQkB9QDUAKsAgABWACcA9P/M/8D/yP/S/9b/
1//b/93/4P/j/+T/5//p/+j/6//t/+//7//v/+//7//v/+//7//v/+//8f/x//H/8//z
//L/8v/y//H/8P/w/+//8//0//X/9v/1//X/9P/0//T/9v/2//b/9P/1//b/9v/4//j/
+P/5//v/+//7//v/+f/5//n/+v/7//v//P/9//3//v/+//3//f/9//3///8CAAMAAwAD
AAQABQAFAAUAAwAEAAYACAAJAAkACgAKAAwADQAOAA8AEgATABQAFgAXABgAGQAaABoA
GwAdAB4AHQAeAB4AHgAfACEAIgAjACMAIwAiACIAIAAgACAAHgAdAB0AHQAbABoAGQAX
ABQAEwASABAADgAOAAwACgAJAAgABQAEAAIAAQD///3/+//9//z/+//6//v/+//7//r/
+v/6//r/+f/3//f/9//3//n/+f/5//n/+f/5//n/+f/2//b/9f/1//j/+P/4//j/9//3
//f/9//3//f/9//3//j/+f/6//v/+f/5//n/+P/4//n/+v/6//j/+P/4//j/+f/5//r/
+//7//z//P/8//z//P/8//3///8AAAAA///9//7//v/+//7//v/+/////////wEAAAAA
AAAAAAAAAP7//v/+//////////////8AAAAAAAAAAP///////////f/9//3//f8AAAAA
AgACAAIABAAEAAQABAAFAAUABQAGAAcACAAJAAcABgAFAAUABQAFAAYABgAGAAYABgAG
AAYABgAEAAQABgAHAAcABQACAAEAAAD/////////////AAD////////9//z/+//6//n/
+P/4//f/9f/1//X/9f/3//f/9//3//j/+P/3//f/+P/2//b/9f/4//3/CQAXAC8ASABj
AIUAqQDIAOcA/wARAREBAQHeALMAigBkADcAAgDa/87/1P/c/+D/5f/n/+n/7v/v//D/
8f/1//j/+f/5//n/+//9//3//f/9//z/+//6//n/+//7//v//f/7//r/+v/6//z//P/9
//3//v/+//7//v/9//3//P/8//z//v/+//7//v///wAAAAABAAIAAwAFAAMAAwADAAMA
AQABAAEAAgAFAAUABgAHAAUABgAGAAUABwAHAAcACQAMAA0ADQANAAwADQANAA0ADQAO
ABAAEgATABMAFAAUABgAGQAaABsAHAAdAB4AIAAgACAAIAAgACQAJQAnACgAKQAqACoA
KgAsAC0ALQAtACsAKwAqACoAKAAoACgAJgAlACUAJQAjACQAIwAhAB4AGwAaABgAFgAV
ABQAEwATABAACwAIAAQABgAFAAQAAwAFAAQAAwACAAEAAQABAAAAAAAAAAAA////////
//////3//f/9//3////////////8//z/+//7//3//v///wAA/P/7//r/+f/5//n/+f/5
//v/+//7//v/+f/5//n/+P/4//n/+v/6//z//P/8//z//f/9//7////+//7//f/8//z/
/P/8//3///8AAAAA///9//7//v/+/wAAAAAAAAEAAQABAAAAAAAAAAAAAAD+//7//v//
/////////////v/+//7//v/9//3//f/9//3//f/9//3//P/8//7//v8AAAIAAgACAAIA
AwADAAMAAwADAAMAAwAEAAQABAAFAAUABQAGAAYABAAEAAQABAAGAAYABAAEAAQABQAF
AAMAAAD///7//f/9//3//f/9//r/+f/5//n/+P/4//j/+P/3//b/9v/1//X/9f/1//X/
9f/1//X/9f/2//b/9f/1//L/8v/0//f/+v8BAA0AHwA3AFAAbQCRALcA1gD1AA8BGQEV
Af8A2ACrAIIAXAApAPT/1P/O/9L/2P/c/+H/5f/n/+j/7f/w//X/9f/0//f/+f/3//X/
9//3//f/9//3//f/9//3//n/+f/5//v/+//6//r/+v/6//r/+//7//z//P/8//z/+//7
//r/+v/7//7///8AAP7///8AAAAAAAAAAAAAAQABAAEAAQABAAEAAQABAAIAAwADAAQA
BQADAAQABAADAAYABwAIAAsACgALAAsACwAOAA8ADwAPAA8AEAASABQAFQAVABYAFgAY
ABkAGgAbABwAHQAeACAAHwAgACEAIgAmACcAKQAqACsALAAsACwAKgArACsAKwAtAC0A
LAAsACsAKgApACYAJgAnACgAJwAoACcAJQAiAB4AHAAZABYAFgAUABIAEQAQAA0ADAAK
AAoACQAIAAcABwAGAAUABAADAAMAAwACAAMABAAFAAUABAADAAIAAQADAAMAAwADAAMA
AwADAAMAAgACAAEAAQAEAAQABAAEAAIAAQAAAP//AAABAAIAAwABAAEAAQABAAMAAwAD
AAIABAAFAAYABgADAAIAAQAAAAEAAQACAAMABQAGAAYABgAGAAYABgAHAAcACAAIAAcA
BQAGAAYABgAIAAgACAAJAAkABwAHAAkACgAKAAoACgAKAAkACAAHAAcACQAJAAkACQAK
AAoACgAKAAcABwAHAAcABwAHAAcABwAKAAoADAAMAAwADgAOAA4ADgAPAA8ADwAPAA8A
DwAPABAAEAAQABEAEQARABIAEgATABQAFQAWABQAFAASABIAEAARABEADwAOAA0ADAAL
AAsACwALAAsACwALAAwADQAJAAgABwAGAAMAAgACAAEAAwADAAMAAwAFAAUABQAFAAUA
BAACAAEAAAAEAAYACQAMAA8AFQAhADcAUABnAIUArQDQAO0ACQEfASMBFwH8ANUArACG
AFkAJAD0/9z/3P/m//D/8//1//n//P/9/wAAAwAFAAQABwAJAAkACQALAAsACwALAAsA
CwALAAsADQANAA0ADwAPAA4ADgAOAA4ADgAPAA8ADwAOAA0ADAAOAA8ADwAQABIAFAAU
ABQAEgATABQAFAAUABQAFAAVABUAFQAVABUAFgAXABgAGgAZABkAGgAbABkAGgAaABkA
HQAdAA==
         </WaveFormData>
      </LeadData>
      <LeadData>
         <LeadByteCountTotal>10000</LeadByteCountTotal>
         <LeadTimeOffset>0</LeadTimeOffset>
         <LeadSampleCountTotal>5000</LeadSampleCountTotal>
         <LeadAmplitudeUnitsPerBit>4.88</LeadAmplitudeUnitsPerBit>
         <LeadAmplitudeUnits>��V</LeadAmplitudeUnits>
         <LeadHighLimit>2147483647</LeadHighLimit>
         <LeadLowLimit>268435456</LeadLowLimit>
         <LeadID>V5</LeadID>
         <LeadOffsetFirstSample>0</LeadOffsetFirstSample>
         <FirstSampleBaseline>0</FirstSampleBaseline>
         <LeadSampleSize>2</LeadSampleSize>
         <LeadOff>FALSE</LeadOff>
         <BaselineSway>FALSE</BaselineSway>
         <ExcessiveACNoise>FALSE</ExcessiveACNoise>
         <MuscleNoise>FALSE</MuscleNoise>
         <LeadDataCRC32>2063724497</LeadDataCRC32>
         <WaveFormData>
5P/k/+T/5P/m/+b/5v/m/+j/6P/o/+j/6P/o/+j/6P/q/+r/6v/q/+j/6P/o/+j/6P/o
/+j/6P/q/+r/6v/q/+v/7P/t/+7/8P/w//D/8P/u/+7/7v/u/+//8P/x//L/8P/w//D/
8P/x//L/8//0//b/9v/2//b/+P/4//j/+P/5//r/+//8//7//v/+//7/AQACAAMABAAF
AAYABwAIAAkACgALAAwADwAQABEAEgAUABQAFAAUABcAGAAZABoAGgAaABoAGgAaABoA
GgAaABcAFgAVABQAEwASABEAEAAPAA4ADQAMAAoACAAGAAQAAAD+//z/+v/5//j/9//2
//X/9P/z//L/8v/y//L/8v/w//D/8P/w//D/8P/w//D/8v/y//L/8v/x//D/7//u//D/
8P/w//D/8P/w//D/8P/u/+7/7v/u/+7/7v/u/+7/8P/w//D/8P/y//L/8v/y//H/8P/v
/+7/7//w//H/8v/w//D/8P/w//H/8v/z//T/9P/0//T/9P/0//T/9P/0//X/9v/3//j/
+P/4//j/+P/2//b/9v/2//b/9v/2//b/+P/4//j/+P/2//b/9v/2//b/9v/2//b/9v/3
//f/9v/2//f/9//2//b/9v/2//b/+P/3//f/+P/2//j/+P/4//z//P/8//z//P/9//3/
/v/8//z//P/8//7//v/+////AgACAAIABAACAAIAAgACAAIAAQABAAEAAwADAAIAAAD/
//3/+v/5//r/+//8//z//v/8//v/+v/4//b/9P/y//L/8v/y//H/8//z//P/8//z//P/
8//z//H/8f/x//H/8//z//L/9f/5//7/CwAdADMATQBsAI4ArgDNAOQA8QD3APEA3gC/
AKIAgQBWACIA+v/s/+7/8//z//L/9P/z//L/8v/1//X/9f/1//j//P/8//r/+f/5//n/
9//5//n/+f/5//f/9//4//n/9//3//f/9//4//j/+f/8//3//f/9//z//P/8//z//P/+
/wAAAAAAAP3//P/7//v//f/9//////8BAAEAAQABAAEAAQABAAIAAwADAAMABAACAAIA
AgACAAMABAAFAAgACQAJAAkACQAIAAgACQAJAAwADQAOABAADwAPAA8AEAAUABUAFgAX
ABYAFwAYABkAHAAdAB4AIQAkACUAJgAoACgAJwAnACYAKAApACkAKQAqACoAKAAoACgA
KAAoACgAKQApACcAJgAjACIAIQAeAB4AGwAZABgAFAASABAADgAQAA0ACwAKAAcABgAF
AAUAAgABAAAAAAABAAEAAQAAAAIAAgACAAIA//////////////7//v/+////////////
/v/+//7//v8AAAAAAAD////////+//7//v/+//7////9//z//P/8//7//v/+//7//P/8
//3//f/9//3//f/9/////////wAAAAABAAEAAQABAAEAAQABAAAAAAAAAAAAAgACAAIA
AgACAAIAAgADAAEAAQABAAEAAAACAAQABwAGAAMAAgABAAAAAAAAAAAAAAACAAIAAwAD
AAIAAgADAAMAAAAAAAAAAAAAAAAA/////wIAAgAEAAQAAgAEAAQABAAEAAQABQAFAAgA
CAAIAAgABgAGAAYABgAHAAgACAAIAAwADAAMAAwACgAKAAkACQAJAAkACQAIAAYABgAF
AAMAAwADAAMAAwADAAQAAwADAAIAAQAAAP///P/8//z//P/5//n/+f/5//n/+f/5//n/
+//7//v/+//7//n/+//8//v/+/8AAAsAHwA1AEkAYgCCAKIAwQDgAPcAAQH9AOwAzwCu
AJEAagA6AAwA9P/0//n/+f/2//b/+f/6//r/+f/7//3/+//8//7//v/+//3//f/9//v/
/f/9//3//f/7//v//P/9///////////////+//7/AAAAAP///v/8//7//v/+//7//v8A
AAAAAAACAAIAAgADAAIAAQACAAEA//////////8AAAEAAgAEAAUABQAFAAYABAAEAAQA
BAAEAAQABAAGAAcABwAHAAcACAAIAAkACQAKAAsADAAOAA0ADQANAA4AEAARABIAEwAW
ABcAGAAZABoAGwAcAB8AHgAfACAAIgAjACMAJAAkACQAJQAlACUAJgAmACQAJAAiACIA
IgAiACEAIQAfAB4AHgAeAB4AHAAZABUAEgAQABAADgAMAAoACAAFAAMAAgD///7//f/9
//7//f/8//z/+f/5//n/+P/4//j/+P/4//f/9//3//f/9f/0//T/9P/3//f/9//3//b/
9v/2//b/9v/2//b/9f/z//P/8v/y//L/8v/y//P/8f/w//D/8P/y//L/8v/y//L/8v/z
//P/8f/x//H/8f/x//H/8f/y//T/9f/1//X/9f/1//X/9f/2//b/9v/2//P/8v/x//D/
8P/w//D/8f/z//P/8//z//T/8v/y//L/8v/y//L/8v/y//L/8v/y//L/8//z//D/8P/x
//H/8v/y//L/8v/x//D/7v/t//D/8P/y//L/8P/y//L/8v/y//L/8//z//T/9P/0//T/
8v/y//L/8v/0//b/9//4//n/+P/3//b/9v/2//X/9f/1//X/9f/0//L/8v/x/+//7//v
/+//7//t/+z/6f/n/+f/5//n/+f/5P/k/+T/5P/l/+X/5f/l/+P/4//j/+P/4v/h/+D/
3//h/+P/5f/k/+P/5//y/wMAFwAvAEcAZgCKAKoAxQDeAOsA7QDfAMQApwCGAGEAMAD6
/9r/1v/a/9//4f/e/9z/3//g/+D/3f/f/+H/4//k/+b/5v/k/+X/5f/l/+P/5f/l/+X/
5f/l/+X/5v/n/+X/5f/l/+X/5v/m/+f/6v/q/+n/6P/m/+b/5v/m/+b/5//q/+v/7P/r
/+r/6f/p/+v/6//t/+3/6//r/+v/6//r/+v/6//s/+//7//v//D/8v/y//L/8v/y//L/
8v/0//X/9f/1//X/9v/2//f/9//4//n/+v/8//3//f/9//7/AgADAAQABQAGAAcACAAJ
AAoACwAMAA8AEAARABIAFAAVABUAFgAWABYAFwAXABcAFgAWABQAFAAWABYAFgAWABUA
FQATABIADwAOAA0ACgAIAAUAAwACAAAA/v/8//r//P/5//f/9v/3//b/9f/1//L/8f/w
//D/8f/x//H/8P/u/+7/7v/u/+//7//v/+//8f/w//D/8P/u/+3/7P/r/+z/7P/s/+z/
7P/s/+z/6//t/+3/7P/s/+z/7P/s/+3/7f/s/+z/7P/s/+z/7P/s/+7/7v/v/+//8f/x
//H/8f/x//H/8f/y//D/8f/x//H/8//z//P/8//0//T/9P/0//L/8v/y//L/9P/0//T/
9f/1//X/9f/1//b/9v/4//n/9v/0//T/9P/0//b/9v/2//b/+P/4//n/+f/3//b/9v/1
//T/9P/0//T/9v/2//X/9f/2//b/+P/4//r//P/8//z/+v/6//v/+//8//z//P/8//z/
/P/8//z//f/+//7//v8CAAIAAgACAAIAAgABAAEAAQABAAEAAAD9//z/+v/3//j/+f/6
//v/+v/6//j/9//0//P/8v/x//H/8v/z//T/8//z//P/8//y//H/8P/v//H/8f/x//H/
8//z//X/+P/3//v/BAARACUAOwBVAHYAmAC4ANUA7AD3APkA7QDWALcAmgB3AEYAEgD0
/+r/7v/x//H/8P/w//H/9P/0//X/9//5//v/+v/4//j/+v/6//n/+P/1//b/9//4//n/
9//3//j/+f/6//v//P/9//v/+v/6//z/+//7//v/+v/8//z//P/8//z//v/+//7/AAAA
AAAAAQD/////AQABAP//////////////////AAACAAMABAAGAAYABgAGAAYABQAEAAMA
BAAHAAcABwAHAAoACgALAAsADAANAA4AEAARABEAEQASABIAEwAUABUAFgAXABgAGQAc
AB0AHgAhACAAIQAiACQAJQAlACYAJgAoACkAKQApACgAKAAmACYAKAAoACgAKAAlACUA
IwAiACMAIgAhAB4AGgAXABUAFAASABAADgAMAA4ACwAJAAgABQAEAAMAAwAEAAMAAgAC
AP////////7/AAAAAAAAAAABAAEAAQABAAAA/v/9//z//v///wAAAQD///7//f/8//z/
/P/8//v//f/9//z//P/8//z//P/9//3//P/8//z//P/8//z//P/6//r/+//7//z//f/+
/////f/9//3//v/+//////////3//f/9//3/AAAAAAAAAAAAAAAAAAAAAAAAAAAAAAEA
AQABAAEAAQAAAAAA/v/+//7//v8AAAAAAAAAAAAAAAABAAEAAAAAAAEAAQAAAAAAAAAA
AAAAAAD/////AAAAAAIAAgACAAQABAAEAAUABgAIAAkACQAIAAcABgAGAAYABgAGAAcA
CAAIAAgACAAIAAgACAAKAAoACQAJAAkACQAJAAgABgAGAAUAAwADAAMAAwADAAIAAgAA
AP//AAD///7//f/6//r/+v/6//n/+f/5//n/+f/5//n/+f/3//f/9//3//v//f/5//j/
+////wIACQAdADMASQBiAIQApgDDANwA8QD7APUA6ADRALQAlQBwAEAAEgD4//T/9//3
//L/9P/3//j/+v/5//n/+//7//r//P/+/wIAAgABAAAA/f/9//3//f/9//////8AAAEA
//////////////7//v8AAAEAAQABAAAAAAAAAAAAAAAAAAIAAgACAAIAAgACAAMAAwAD
AAUABQADAAMAAwADAAMAAwADAAQABQAFAAUABgAGAAYABgAGAAgACAAIAAoACwALAAsA
CwAMAAwADQANAA4ADwAQABIAFQAVABUAFgAWABcAGAAZABgAGQAaABsAHAAdAB4AIQAi
ACMAJAAmACkAKQAqACoAKAApACkAKQAqACoAKAAoACgAKAAoACgAJwAnACUAJAAjACIA
IQAeAB4AGwAZABgAFAASABAADgAMAAkABwAGAAcABgAFAAUABgAFAAQABAABAAEAAQAA
AP///v/9//z/+//7//v/+//8//z//f/+//3//f/9//3/+v/6//r/+v/8//z//P/7//n/
+f/4//j/+v/6//r/+//7//r/+v/6//j/+P/4//j/+P/4//n/+f/5//n/+f/5//v/+//7
//z/+v/7//v/+//7//v/+//7//z//P/8//z/+v/6//r/+v/6//r/+v/7//3//f/9//3/
/P/8//r/+v/6//r/+v/6//r/+v/8//z//f/9//n/+P/4//f/9P/0//T/9P/3//j/+P/5
//n/+P/5//j/+P/6//r/+v/7//z//v////3//P/7//r/+//8//3//v/9//7//v/+/wAA
AAAAAAAA/v/+//3//f/////////+//z//P/7//n/+P/3//b/9f/2//b/9P/z//D/7//u
/+3/7v/u/+7/7v/t/+3/7f/t/+v/6//r/+v/6v/p/+j/5//p/+n/6f/q/+3/7//2/wcA
HQAxAEkAaACIAKYAwQDaAOsA8QDpANQAtQCWAG8AQAAMAOr/3v/g/+H/3//g/+L/4//k
/+T/5f/l/+n/6//s/+7/7P/s/+z/6//q/+f/6P/p/+r/6//r/+v/7P/t/+v/6//r/+v/
6//q/+r/7P/r/+v/6//q/+z/7P/s/+z/6v/s/+z/7P/s/+z/7P/t/+//7//x//H/7//v
/+//7//x//H/8f/y//P/8//z//T/9v/2//b/9v/2//b/9v/4//b/9f/0//P/9//4//r/
+//8//3//v8AAP///////wAAAgADAAQABQAIAAkACgALAAwADQAOABEAEAARABIAFAAX
ABcAGAAYABgAGQAZABkAGAAYABYAFgAYABgAGAAYABUAFQATABIADwAOAA0ACgAKAAcA
BQAEAAAA/v/8//r/+v/3//X/9P/1//T/8//z//L/8f/w//D/7//v/+//7v/t/+z/6//q
/+r/6//s/+3/7f/s/+z/7P/t/+3/7f/t/+z/7P/s/+z/6v/q/+r/6f/q/+v/6//s/+v/
6v/p/+n/6f/o/+j/6P/p/+r/6//s/+r/6v/r/+v/6//r/+v/6//r/+v/6//s/+z/7f/t
/+3/7//v/+//7//u/+7/7v/u//D/8P/w//D/8P/w//D/8f/v/+//7//v//L/9P/y//L/
8v/y//H/8P/v/+7/7//w//L/8//x//D/8P/v//D/8P/w//D/8P/w/+//7//w//D/8v/y
//T/9v/2//b/9P/0//X/9f/2//b/9v/2//j/+P/4//j/+//8//z//P/8//z//P/8//v/
+v/4//f/+v/7//z//P/8//z/+//5//j/9//2//X/9v/2//T/8//y//H/8P/v/+3/7P/r
/+r/6//r/+v/6//t/+3/7f/t/+//7//v/+//6//r/+3/7v/v//P/+P8HAB0AMQBHAGIA
ggCkAMMA3gDvAPUA8wDgAMEAogCDAFgAJAD6/+j/5v/p/+v/6v/q/+v/7P/u/+//8f/z
//P/7v/s/+7/8P/z//P/8//x//L/8//0//X/9f/1//b/9//1//X/9f/1//P/8v/y//T/
9//3//f/9v/4//j/+P/4//b/+P/4//j/+v/6//r/+//5//n/+//7//v/+//7//v//f/9
//3//v/9//3//f/+/wAAAAAAAAAAAgACAAIABAAFAAUABQAFAAYABgAHAAcABwAHAAcA
CAALAAsACwAMAA4ADwAQABEAFAAVABYAFwAYABkAGgAdAB4AHwAgACIAIwAjACQAJAAk
ACUAJQAlACYAJgAkACQAJgAmACYAJgAjACMAIQAgACEAIAAfABwAGgAXABUAFAAQAA4A
DAAKAAwACQAHAAYAAwACAAEAAQAAAP///v/+//3//f/9//z//v/+//7//v/7//v/+//7
//3//P/8//z//f/9//3//f/8//z//P/8//z//P/8//v/+//7//r/+v/6//r/+v/7//v/
+v/6//r/+P/4//j/+P/5//r//P/9//v/+//7//v/+f/5//n/+v/7//3//v////7//f/8
//v//P/8//z//P/8//z//P/8//z//P/8//3///////////8CAAAA///+//3//P/+//7/
/v/+//7//v///////v/+///////+//7//v/+//7//v/9//3//v/+/wAAAAAAAAIAAgAC
AAIAAgADAAMAAgACAAIAAgADAAQABQAGAAUABgAGAAYACAAIAAgACAAGAAYABQAFAAcA
BwAHAAYAAgACAAEA//8BAAEAAQABAAAAAAD+//3//v/9//z/+//5//j/9//2//X/9f/1
//X/9//3//f/9//3//f/9//3//f/+f/5//r/+//9/wIADwAfADEARwBmAIgAqADDAOAA
9QD9APUA4gDHAKgAiwBkADAABADy//D/8//1//T/9P/1//b/9v/1//f/+f/5//r//P/8
//z/+//7//v/+f/5//n/+f/5//v/+//8//3/+//7//v/+//7//r/+v/8//3//f/9//z/
/P/8//z//P/8//7//v/+//7//v/+/////v/9//7//f/+////AAABAAEAAQABAAIAAwAD
AAMABAAEAAQABAAEAAMAAgABAAIABQAFAAUABQAIAAgACQAJAAgACQAKAAwADwAPAA8A
EAAQABEAEgATABYAFwAYABkAGAAZABoAHQAgACEAIgAkACMAIwAkACQAJAAlACUAJQAo
ACgAJgAmACQAJAAkACQAJQAlACMAIgAfAB4AHQAaABgAFQATABIAEgAQAA4ADAAKAAcA
BQAEAAUABAADAAMAAQD///3//P/+////AAAAAP7//v/+//7/+//7//v/+//9//z//P/8
//v/+//7//v/+v/6//r/+v/8//z//P/7//n/+f/4//j/+v/6//r/+//6//j/9//2//b/
9v/2//b/9//4//r/+//6//n/+P/3//n/+f/5//r/+P/5//n/+f/7//v/+//7//r/+v/6
//r/+v/6//r/+v/8//z//P/9//3//f/9//3//P/8//z//P/8//z/+v/6//r/+v/6//r/
+//7//r/+v/7//v/+v/6//r/+v/8//z/+//7//v/+v/7//r/+v/8//z//P/9//7/AAAB
AAEAAAD///7/AAAAAAAAAAAAAAAA///+/wIAAgACAAIABAAEAAMAAwACAAEAAAD+//7/
/v/9//v/+//7//v/+//4//j/9v/1//T/8//y//H/8P/w//D/8P/x//H/8f/x/+//7//v
/+//7//v/+//7//t/+3/7//w//H/8f/4/wUAGQAvAEcAZACEAKQAwQDaAO0A9QDvANwA
vwCgAH8AUgAcAPL/5P/k/+f/6f/q/+r/6//s/+z/6//t/+//7//w//L/8P/u/+//7//v
/+3/7v/v//D/8f/v/+//8P/x//D/7//u/+3/7v/u/+//8v/z//P/8//y//D/8P/w//D/
8v/0//T/9P/y//L/8v/z//P/8//1//X/8//z//P/8//0//X/9v/4//f/9//3//j/9v/2
//b/9v/2//b/9v/4//v/+//7//v//P/8//3//f/8//3//v8AAAEAAQABAAIABAAFAAYA
BwAGAAcACAAJAAoACwAMAA8AEgATABQAFgAXABcAGAAYABgAGQAZABkAGAAYABYAFgAW
ABYAFgAWABUAFQATABIAEQAQAA8ADAAKAAcABQAEAAEA/v/7//j/+v/3//X/9P/z//L/
8f/x//D/7//u/+7/7f/t/+3/7P/q/+r/6v/q/+n/6f/p/+n/6f/o/+j/6P/p/+n/6f/p
/+j/6P/o/+j/5v/m/+b/5f/l/+X/5P/k/+T/5P/k/+X/5f/k/+T/5P/k/+T/5P/k/+T/
5P/l/+X/5//n/+f/5//l/+X/5f/m/+b/5//n/+f/6f/p/+n/6f/p/+j/5//m/+j/6P/o
/+j/6v/q/+r/6//p/+f/5//o/+r/6v/q/+r/6f/o/+f/5v/m/+b/5//n/+b/5v/n/+f/
5v/m/+b/5v/n/+j/6P/p/+j/6P/q/+r/6P/q/+r/6v/s/+z/7f/t/+z/7P/s/+z/7P/s
/+z/7P/r/+z/7P/s/+//8P/x//L/8v/y//H/8f/v/+//7//u/+3/7v/u/+3/7P/r/+r/
6f/o/+j/5v/l/+b/5f/k/+P/4P/g/+D/4P/f/9//3//f/9//3//f/9//3//f/9//3//h
/+H/3//e/9//4//s//v/EQAnAD8AXgB+AJwAuQDSAOEA5wDhANAAsQCQAG8AQgAKAOL/
1P/W/9n/3f/e/9z/3f/g/+L/3//f/+X/5//o/+b/6P/o/+f/5//n/+X/4//j/+P/4//l
/+X/5v/n/+f/5//n/+f/6f/o/+j/6v/p/+n/6f/o/+r/6v/q/+r/6v/s/+z/7P/u/+7/
7v/v/+7/7f/u/+3/7//v/+//7//x//H/8f/y//H/8f/x//L/9P/0//T/9P/0//T/9P/2
//f/9//3//f/+v/6//v/+//6//v//P/+/wEAAQABAAIAAgADAAQABQAGAAcACAAJAAsA
DQAPABMAEgATABQAFgAXABcAGAAYABoAGwAbABsAGgAaABgAGAAaABoAGgAaABcAFwAV
ABQAEwASABEADgAOAAsACQAIAAQAAgAAAP7//v/7//n/+P/4//j/+P/5//b/9f/0//T/
8//z//P/8v/w//D/8P/w//H/8f/x//H/7//u/+7/7v/x//H/8f/x//H/8v/z//T/8f/w
/+//7f/u/+//7//w//D/8P/w//H/8f/w//D/8P/u/+7/7v/u/+z/7P/t/+3/7//x//P/
9f/0//P/8v/y//L/8//z//P/8//z//P/8//y//L/8v/y//P/9P/1//b/9P/0//T/9f/2
//f/+P/5//j/+P/2//b/9v/2//T/9P/0//T/9v/2//f/9//0//T/9f/1//b/9v/2//b/
9v/2//X/9f/2//b/+P/4//r//P/8//z/+//6//r/+f/8//z//P/8//z//P/8//z///8A
AAAAAAAAAAAAAAAAAP7//v/9//3//////////v/8//z/+//5//v/+//7//v/+v/6//j/
9//1//P/8f/v/+//8P/x//L/8f/x//H/8f/v/+//7//v//H/8f/x//H/8f/v//H/8v/z
//X/+v8JAB0AMwBLAGoAjACqAMcA4gD3APkA8QDaAL8AoAB9AFIAIAD4/+j/7P/x//H/
8P/w//H/8v/y//P/9f/3//X/9v/4//j/9v/5//n/+f/3//f/9//3//f/+f/5//r/+//7
//v/+//7//j/9v/1//b/+P/5//r/+v/8//z//P/8//z//v/+//7//P/8//z//f//////
AQABAAMAAwADAAMAAQABAAEAAgADAAMAAwAEAAQABAAEAAQABgAGAAYACAALAAsACwAL
AAwADAANAA0ADAANAA4AEAAPAA8ADwAQABQAFQAWABcAGAAZABoAGwAeAB8AIAAjACIA
IwAkACYAJQAlACYAJgAoACkAKQApACoAKgAoACgAKAAoACgAKAAnACcAJQAkACMAIgAh
AB4AHAAZABcAFgAVABQAEwASABIADwANAAwACgAIAAYABQAGAAUABAAEAAMAAwADAAIA
AgACAAIAAgABAAEAAQABAAEAAAAAAAAAAwADAAMAAwACAAIAAgACAAIAAgACAAEA////
//7//v8AAAAAAAABAAMAAgACAAIAAAAAAAAAAAAAAAAAAQABAP//////////////////
AAACAAMAAwADAAMAAwADAAMABgAGAAYABgAGAAYABgAGAAYABgAGAAcABwAHAAcACAAI
AAgACAAIAAYABgAGAAYABgAGAAcABwAGAAYABwAHAAYABgAGAAYABAAEAAMAAwAGAAYA
CAAIAAgACgAKAAoACgAKAAsACwANAA4ADwAQAA8ADgANAAwADQAOAA4ADgAOAA4ADgAO
AA4ADgANAA0ADgAPABAAEAAMAAwACwAJAAcABwAHAAcACAAIAAYABQAEAAMAAgABAAIA
AgACAAIAAAD///7//f//////////////////////AQD//////v///wEACgAVACkAQQBZ
AHQAlACyANEA7AD/AAUB/wDoAMcAqgCLAGIALgAGAPj/+P/7//3//P/+////AAD+//3/
//8DAAMABAACAAIABAAHAAcABwAFAAQAAwACAAEAAwADAAQABQAFAAUABQAFAAUABAAE
AAYABwAHAAcABgAGAAYABgAGAAQABgAGAAYABgAGAAYABwAJAAkACwALAAkACQAJAAkA
BwAHAAcACAAJAAkACQAKAAoACgAKAAoADAAMAAwADgAPAA8ADwAPABAAEAARABEAEAAR
ABIAFAAVABUAFQAWABoAGwAcAB0AHgAfACAAIQAhACEAIQAjACYAJwAoACoAKwArACwA
LAAuAC8ALwAvAC4ALgAsACwAKgAqACoAKgApACkAJwAmACUAJAAjACAAHgAbABkAGAAX
ABYAFQAUABIADQAJAAYABgAGAAYABwAGAAUABAAEAAEAAQABAAAAAgACAAIAAgABAAEA
AQABAP///v/+//7////////////8//z//P/8////AAABAAEA/v/9//v/+v/6//r/+v/7
//z//P/9//7/+//6//n/+P/6//r/+//7//3//f/9//3//f/9//3//v/8//3//f/9//v/
+//7//v//v/+//7//v/8//z//P/8//7//v/+////AQABAAAA/v/+//7//v/9//z/+//6
//z//P/9//3//P/8//3//f/8//z//P/8//z//P/7//v/+v/6//z//P/+/wAAAAAAAAAA
AAABAAEAAAAAAAAAAAACAAIAAgACAAMABAAEAAQABQAEAAMAAgAEAAQAAwADAAMAAwAD
AAIAAAAAAP///f/7//v/+//7//j/+P/2//X/9f/1//X/9f/0//T/9P/0//H/8f/x//H/
8//z//P/8//z//P/8//z//H/7//x//T/9f/5/wIAEQAlADsAUwByAJYAtADRAOwA+wD9
AO8A1gC1AJgAeQBIABQA9P/q/+r/6//t//D/8P/x//L/9P/3//n/+f/1//b/+P/2//b/
9//3//f/9f/3//f/9//3//f/9//4//n/+f/5//n/+f/5//j/+P/6//v/+//7//r/+v/6
//r/+v/8//7//v/+//z//P/8//3//////wEAAQABAAEAAQABAAEAAQABAAIAAwADAAMA
BAAEAAQABAAEAAYABgAGAAgACQAJAAkACQAMAAwADQANAA4ADwAQABIAFQAVABUAFgAY
ABkAGgAbABwAHQAeAB8AHgAfACAAIwAmACcAKAAqACsAKwAsACwAKgArACsAKwAtAC4A
LQAuAC0ALAArACoAKwArACkAKAApACgAJwAkACAAHQAbABoAGAAWABQAEgAUABEADwAO
AA0ADAALAAsACAAHAAYABgAHAAcABwAGAAgACAAIAAgABwAHAAcABwAJAAgACAAIAAgA
BwAGAAUABgAGAAYABgAIAAgACAAHAAUABQAEAAQABQAGAAcACQAHAAYABgAGAAgACAAI
AAgACgAKAAsACwAKAAkACAAHAAcABwAHAAgACgALAAsACwALAAsACwALAA4ADgAOAA4A
DAAMAAwADAAOAA4ADgAPAA8ADQANAA8AEAAQABAAEAAQAA4ADgAOAA4AEAAQABEAEQAQ
ABAAEQARAA4ADgAOAA4AEAAQAA8ADwASABIAFAAUABQAFgAWABYAFgAWABcAFwAWABYA
FgAWABYAFgAWABYAGQAaABoAGgAeAB4AHgAeAB4AHgAdAB0AGwAbABsAGgAaABoAGQAX
ABcAFwAXABcAGAAYABYAFQAUABMAEgARAA4ADgAOAA4ADwAPAA8ADwARABEAEQARAA8A
DwAPAA8ADQAPABEAEgAVABkAGgAlADcASwBfAHoAnAC8ANsA9gAPARcBEwECAekAzgCx
AIoAVgAmAAwABgALABEAEgAQABMAFAAUABUAFwAXABcAGAAaABoAGAAZABkAGQAXABcA
FwAXABcAGQAZABoAGwAdAB0AHQAdAB0AHAAcAB4AHgAdABwAGgAbABwAHQAeACAAIgAi
ACIAIgAiACIAIwAhACEAIwAjACMAIwAjACMAJAAlACYAKAAnACcAJwAoACgAKAAoACgA
KgAsAA==
         </WaveFormData>
      </LeadData>
      <LeadData>
         <LeadByteCountTotal>10000</LeadByteCountTotal>
         <LeadTimeOffset>0</LeadTimeOffset>
         <LeadSampleCountTotal>5000</LeadSampleCountTotal>
         <LeadAmplitudeUnitsPerBit>4.88</LeadAmplitudeUnitsPerBit>
         <LeadAmplitudeUnits>��V</LeadAmplitudeUnits>
         <LeadHighLimit>2147483647</LeadHighLimit>
         <LeadLowLimit>268435456</LeadLowLimit>
         <LeadID>V6</LeadID>
         <LeadOffsetFirstSample>0</LeadOffsetFirstSample>
         <FirstSampleBaseline>0</FirstSampleBaseline>
         <LeadSampleSize>2</LeadSampleSize>
         <LeadOff>FALSE</LeadOff>
         <BaselineSway>FALSE</BaselineSway>
         <ExcessiveACNoise>FALSE</ExcessiveACNoise>
         <MuscleNoise>FALSE</MuscleNoise>
         <LeadDataCRC32>352909675</LeadDataCRC32>
         <WaveFormData>
4v/i/+L/4v/k/+T/5P/k/+T/5P/k/+T/5P/k/+T/5P/m/+b/5v/m/+T/5P/k/+T/5P/k
/+T/5P/m/+b/5v/m/+f/6P/p/+r/6v/q/+r/6v/q/+r/6v/q/+v/7P/t/+7/7v/u/+7/
7v/w//D/8P/w//D/8P/w//D/8f/y//P/9P/2//b/9v/2//j/+P/4//j/+//8//3//v//
/wAAAQACAAQABAAEAAQABwAIAAkACgAMAAwADAAMAA8AEAARABIAEgASABIAEgAUABQA
FAAUABEAEAAPAA4ADAAMAAwADAALAAoACQAIAAQAAgAAAP7/+//6//n/+P/3//b/9f/0
//P/8v/x//D/8P/w//D/8P/u/+7/7v/u/+7/7v/u/+7/7v/u/+7/7v/t/+z/6//q/+v/
7P/t/+7/7v/u/+7/7v/u/+7/7v/u/+7/7v/u/+7/7v/u/+7/7v/w//D/8P/w/+//7v/t
/+z/7v/u/+7/7v/u/+7/7v/u//D/8P/w//D/8v/y//L/8v/y//L/8v/y//P/9P/1//b/
9P/0//T/9P/y//L/8v/y//T/9P/0//T/9P/0//T/9P/0//T/9P/0//P/8//z//P/8v/y
//L/8v/0//T/9P/0//L/8f/x//L/9P/z//P/8//y//T/9P/0//f/9//4//j/+P/4//n/
+f/3//f/9//3//n/9//3//n/+v/7//3//v/9//7//v/+/wAAAAAAAAAAAAAAAP///f/7
//r/+P/4//r/+v/6//n/+P/3//X/9P/y//H/7//v/+//7//u/+7/8P/w//D/8P/y//L/
8v/y//D/8P/w//D/8P/w//D/8P/z//b//f8JABsALQBFAF4AeACRAKcAtwDAAMIAuQCs
AJ4AjQBwAEYAIwARAA0ACwAGAAEAAAD+//v/+f/6//j/+P/4//n/+//6//j/9v/2//b/
9P/0//T/9P/0//T/9P/0//b/9v/2//X/9f/3//f/9//3//n/+f/5//n/+f/5//j/+P/7
//z//P/8//n/+P/3//b/+P/4//r/+//9//3//P/8//3//f/9//3/AAAAAAEAAQAAAAAA
AAD//wEAAQACAAMAAwADAAMABAADAAMAAwAEAAYACAAJAAoACwALAAsACwANAA4ADwAQ
AA8AEAARABIAFQAWABcAGAAcAB0AHgAgACAAHwAfAB4AIAAiACIAIgAiACIAIgAhACMA
IwAjACMAIwAiACEAIAAeABwAGgAWABcAFQATABEADwANAAsACwAMAAkACAAHAAYABQAE
AAIAAAAAAP///v/+//7//v/9/////////////v/+///////8//z//P/8//3//f/9//3/
/P/8//r/+v/9//3//f/9//3//f/8//z//P/8//z//f/7//r/+v/6//z//P/8//z/+v/6
//r/+//7//v/+//7//z//P/9//7//v/+//7//v/8//z//P/9//3//f/9//3/////////
///9//3//f/+//z//P/8//z//P8AAAIAAwACAP///v/9//z//v/9//3//f///wAAAAAA
AP///v/9//z//v/+//3//f/8//z/+//7//3//v8AAAAAAAABAAEAAgAAAAAAAAABAAMA
AwADAAMAAQADAAEAAQAFAAUABQAGAAgACQAKAAoACQAIAAcABgAIAAgACAAHAAMAAwAC
AAAAAAAAAAAAAAABAAAA///9//7//v/9//v/+f/5//n/+P/2//b/9v/2//T/9P/0//T/
9f/2//f/+P/4//j/+P/4//j/9//6/wEADwAdACsAPQBWAHAAiwCnALsAxgDKAMMAtACk
AJcAggBcADcAHQAVABUAEAAJAAQABAADAAEAAAAAAAAA/P/7//3//v/8//z//P/8//r/
+v/6//r/+v/6//r/+v/8//7//v/9//3//f/9//3//f/8//v/+v/5//v/+//6//r//f/+
//7//v/+//7//v/+//3//P/9//3/+//7//r/+v/8//3//v///wAAAAABAAEAAAAAAAAA
////////AAABAAEAAQABAAIAAQABAAEAAgADAAYACAAKAAkACQAJAAkACwAMAA0ADgAN
AA4ADwAQABEAEgATABQAFgAXABgAGgAbABsAHAAcABoAHAAcABwAHgAeAB4AHQAbABsA
GwAbABsAGgAZABgAGAAYABgAFgAUABEADgALAAsACQAHAAcABAABAAAA///8//v/+v/4
//r/+v/5//j/+P/4//j/9//1//X/9f/1//T/9P/1//X/8v/y//L/8v/z//P/8//z//T/
9P/y//L/8//z//P/8//z//P/8v/y//D/8P/w//H/8f/w//D/8P/y//L/8v/y//D/8P/w
//H/7//v/+//7//u/+7/7//w//L/8v/y//L/8v/y//L/8//z//P/8//z//L/8f/w/+//
7//v/+//8P/y//L/8v/y//L/8P/w//D/8P/w//D/8P/v/+//7//v//D/8P/w/+7/7v/u
/+7/7//w//D/8f/v/+7/7P/r/+z/7v/x//L/8P/x//H/8v/w//D/8P/x//H/8f/x//H/
8f/z//H/8f/0//X/9v/4//b/9//4//j/9v/2//b/9v/0//T/9P/z//P/8//y//D/8P/w
//D/8P/u/+z/6v/n/+j/6P/n/+X/5f/l/+X/5P/m/+b/5v/m/+X/5P/j/+L/4v/i/+L/
4v/i/+T/5v/k/+L/4//q//f/BQAVACUAPQBaAHYAjQCjALMAuACyAKcAmACKAHcAVAAm
AAcA/f/7//n/9v/v/+z/7v/t/+n/5P/m/+j/6v/p/+n/6P/m/+b/5v/m/+T/5v/m/+b/
5v/m/+b/5v/o/+b/5v/l/+X/6P/p/+r/6//q/+n/6P/n/+f/5//m/+b/6P/q/+v/7P/r
/+r/6f/o/+r/6v/s/+3/7f/t/+z/7P/r/+v/6//r/+7/7v/v/+//8v/y//L/8f/x//H/
8v/z//P/8//z//T/9f/1//X/9v/0//b/9//4//v/+//7//v///8AAAEAAgADAAQABQAG
AAcACAAJAAoADAANAA4AEAATABMAFAAUABIAFAAUABQAEgASABIAEQATABMAEwATABMA
EgARABAADQAMAAsACAAJAAcABQADAAEA///9//3//v/7//r/+f/4//f/9v/0//L/8v/x
//D/8v/y//L/8f/v/+//7//v//D/8P/x//H/8v/y//L/8v/y//H/8P/v//D/8P/u/+7/
7//v/+//7//v/+//7v/u//D/8P/w//H/8f/w//D/8P/u/+7/7v/u//D/8P/w//H/8//z
//P/8//y//L/8//0//L/8v/y//L/9P/0//T/9f/3//f/9//3//X/9f/1//X/9f/1//X/
9v/2//b/9v/2//b/+P/6//n/9v/2//b/9v/2//j/9//3//f/+f/6//r/+v/5//j/9//2
//b/9v/1//X/+P/4//f/9//3//j/+v/6//r/+//7//z//P/8//z//f/9//3//f/9//3/
///9//3/////////AAABAAMABQAGAAQABAAEAAQABAAEAAQAAwAAAP///f/6//v//P/9
//7//f/8//v/+f/2//b/9f/z//T/9f/2//b/9P/0//T/9P/z//L/8f/w//H/8v/z//T/
8v/y//T/9v/2//f//v8HABUAIwA1AE0AagCEAJ0AswDBAMYAxAC5AKoAoACNAGgAPgAf
ABEADQANAAgAAwAAAAAA///9//7//v8AAAAA/f/7//r//P/6//r/+v/4//r/+v/6//r/
+P/4//j/+v/7//z//P/9//v/+//7//v//P/7//r/+f/7//v/+v/6//3//v/+//7//v/+
//7//v/8//z//v/////////+//7///////////8BAAIABAAFAAQABAAEAAMAAgABAAEA
AQACAAMABAAGAAcABwAHAAgACAAKAAsADAANAA0ADQANAA8AEAARABIAEwAUABUAFgAZ
ABoAGwAcABwAHQAeACAAHwAfACAAIAAiACQAJAAkACQAJAAkACMAIwAjACMAIwAjACIA
IQAgACEAIAAfABwAGgAXABQAEQAPAA0ACwALAAsACQAJAAkABgAFAAQAAgACAAIAAQAA
AAAAAAAAAP////////////8AAAAAAQABAP///v/9//z//v///wAAAQD+//7//P/8//3/
/f/9//3//f/9//z//P/8//z//P/9/////v/+//7//P/8//z//P/8//z//P/9////////
/////P/8//3//v/+//7//v/+//7//v/+/////////////////////////////////wAA
AAAAAAAAAAAAAAAA/v/+//7//v8AAP//////////AAAAAAAAAAAAAAAAAAAAAAAA////
/wAAAAD///////8AAAIAAgAAAAEAAQACAAMABAAFAAcABgAFAAQAAwAFAAcABQAFAAUA
BQAFAAYABgAHAAgACAAKAAoACgAKAAwADAAMAAsACQAJAAgABgAEAAQABAAEAAMAAgAB
AP//AAAAAP///f/7//v/+//6//r/+v/6//r/+v/6//r/+v/4//j/+P/4//z//v/6//r/
/P/9//z/AwARAB8ALwBBAFoAdgCPAKUAuQDEAMYAwQC6AKwAnwCKAGYAPwAjABkAFQAO
AAUABAAGAAUAAwACAAAAAAAAAP///f8AAAIAAAAAAAAA/v/8//z//P/8//7//v/+/wAA
/v/+//3//f/9//3//f/9//////////////////7//v///wAAAAAAAAAAAAAAAAAAAAAA
AAIAAwADAAMAAgACAAEAAQABAAEABAAEAAUABQAEAAQABAADAAMAAwAEAAUABwAHAAcA
CAAJAAkACQAKAAoADAANAA4ADwAPAA8ADwAPABAAEQASABEAEgATABQAFwAYABkAGgAc
AB0AHgAgACEAIQAiACIAIAAiACIAIgAkACQAJAAjACMAIwAjACMAIwAiACEAIAAfAB4A
HQAaABsAGQAXABUAEQAPAA0ADQAKAAcABgAFAAYABQAEAAIABAAEAAMAAgAAAAAAAAD/
//7//f/8//v/+v/6//v/+//9//7///8AAAAA///+//3/+v/6//j/+P/7//v/+//7//n/
+f/4//j/+v/6//r/+//5//j/+P/4//j/+P/4//j/+P/4//j/+f/5//n/+f/5//j/+P/5
//r/+P/4//j/+P/4//j/+P/5//f/9//3//f/9//3//f/9//5//n/+f/6//r/+v/6//r/
+v/6//j/+P/4//j/+P/3//f/9//5//r/+v/6//f/9v/1//T/9P/0//P/8//2//b/9f/1
//P/9P/2//b/+P/5//n/+v/8//z//P/9//r/+f/4//f/+P/7//r/+//7//v/+//8//7/
//8AAAAAAAAAAAAAAAD+//7//v/9//3//f/8//r/+f/4//f/9v/3//b/9f/z//D/8P/v
/+3/7//v/+//7v/u/+7/7v/u/+z/7P/s/+z/6//q/+n/6P/s/+z/6v/q/+r/6//w////
DQAbACsAQQBaAHQAiwChALMAvAC8ALMApACYAIEAYAA4ABkABwADAP//+P/1//T/9P/x
//H/8P/w//D/8P/x//H/8P/w/+7/7v/u/+z/7v/u/+7/7v/u/+7/7v/w/+7/7v/t/+3/
7f/t/+3/7f/t/+3/7f/t/+//7//u/+7/7f/u/+7/7v/u/+7/7v/u//D/8P/y//P/8f/x
//D/8P/z//P/8//z//T/9P/1//X/+P/4//j/9//3//f/+P/5//j/9//2//b/+P/5//r/
/P/8//7///8AAP////////////8AAAEAAgAEAAYACAAKAAsADAANAA4AEAARABIAFAAV
ABUAFgAWABYAGAAYABgAFwAWABUAEwAUABUAFgAXABUAFAATABIADwAOAA0ACgALAAkA
BwAFAAMAAQD//////P/5//j/9//4//f/9v/0//b/9v/1//T/9P/0//T/8//y//H/8P/v
//D/8P/x//H/8P/w//D/8P/x//H/8f/x//L/8v/w//D/8P/v/+7/7f/u/+//7//w/+7/
7v/u/+//7//u/+7/7v/w//D/8P/w/+7/7v/u/+//7//v/+//7//u/+7/7//w//D/8P/w
//D/8v/y//L/8//x//H/8f/x//P/8//z//P/8//z//P/9P/0//T/9P/0//T/+P/2//b/
9v/2//X/8//y//H/8v/0//X/9v/0//T/9P/0//T/9P/z//P/9P/0//P/8//z//T/9v/2
//j/+f/5//r/+P/4//j/+f/5//n/+f/5//n/+//5//n//P/9//7/AAAAAAEAAgACAAEA
AAD///7/AAAAAAAA/////////v/8//r/+v/6//r/+f/4//f/9f/0//T/8//x//D/7//u
/+z/7f/u/+//8P/w//D/8P/w//L/8v/y//L/7v/u/+7/8P/w//H/9v8BABEAHQArAD8A
WgB0AI8ApwC3AMIAxgC9AKwAoACTAHgAUAArABcADQAJAAYAAQD8//z/+//7//r/+v/8
//r/9f/x//T/9P/2//b/9v/0//b/9v/2//b/9v/2//b/+P/4//j/9//3//X/9f/1//X/
+f/5//n/+f/5//n/+P/4//f/+P/4//j/+v/6//r/+v/6//r//P/9//3//f/8//z//f/9
//3//f/+//7//////wAAAAAAAP//AQABAAIAAwADAAMAAwAEAAcABwAHAAgABwAIAAgA
CAAKAAsADAANAA0ADgAPABAAEwAUABUAFgAVABYAFwAYABoAGwAcAB4AHwAfACAAIAAg
ACIAIgAiACIAIgAiACEAIwAjACMAIwAhACAAHwAeAB8AHgAdABoAGQAXABUAEwARAA8A
DQANAAwACQAIAAcABgAFAAQAAgACAAIAAQAAAAAAAAAAAP/////////////+//7/////
//7//v/+//7//f/9//3//f/+//7//P/8//3//f/9//3//f/9//z//P/8//z//P/9//v/
+v/6//r/+v/6//r/+v/7//z//f////7//f/8//v/+v/6//v//P/9//7///8AAP///v/9
//3//f/9//3//f/9//3//f/9//3//f/9//7/AAAAAAAAAAACAAAA///+//3//P/9//3/
/v////3//v/+//7//v/+//7//v/+//7//f/9//7//v/9//3///8AAAIAAgAAAAEAAQAC
AAIAAgACAAMAAwADAAMAAwAFAAcABQAFAAUABQAFAAYABgAHAAgACAAGAAYABgAGAAgA
CAAIAAcABQAFAAQAAgAEAAQABAAEAAEAAAD///3//v/+//3/+//6//n/+P/2//b/9v/2
//b/+P/4//j/+P/4//j/+P/4//j/+P/4//r/+v/7//7/BwARAB0ALQBDAF4AeACPAKkA
vwDIAMgAvwCyAKgAmQCAAFoAMQAbABUAEQAOAAcABAAEAAMAAQAAAAAAAgAAAP////8A
AAAA/v/+//7//P/6//r/+v/6//z//P/8//7//v/+//3//f/7//v/+//7//3//f/9//3/
/f/9//z//P/9//7//v/+//z//P/8//z/+v/6//z//f/+//////8AAAEAAQABAAEAAgAC
AAMAAwACAAIAAgABAP////8AAAEAAwADAAMABAAHAAcABwAIAAcACAAIAAgACgALAAwA
DQANAA4ADwAQABEAEgATABQAFQAWABcAGAAaABsAHAAeAB0AHQAeAB4AHgAgACAAIAAi
ACIAIgAhAB8AHwAfAB8AIAAgACAAIAAdABwAGwAYABcAFQATABEADwANAAsACwAIAAUA
BAADAAIAAQAAAP7//P/8//v/+v/7//z//f/9//v/+//7//v/+P/4//n/+f/5//r/+//8
//v/+//7//v/+v/6//j/+P/7//v/+//7//r/+f/3//b/9//4//n/+//4//b/9f/0//b/
9v/2//b/9//4//n/+//4//f/9v/1//X/9v/4//r/+P/4//j/+P/4//j/+P/5//f/9//3
//f/+f/5//n/+f/5//n/+f/6//r/+v/6//r/+v/6//r/+v/6//r/+v/5//n/+f/3//j/
+P/4//j/+P/4//j/+P/4//f/9//4//j/9//3//X/9v/4//j/+v/7//v//P/+//7//v//
//7//f/8//v/+//9//v/+//9//3//f/+//7///8AAAAAAgACAAIAAgABAAAA///9//3/
/f/8//r/+v/6//r/+v/3//b/9f/z//L/8v/x/+//7//v/+//7v/w//D/8P/w/+//7v/t
/+z/7v/u/+7/7v/q/+z/7v/u/+7/7f/w//v/CQAZACkAPQBWAHAAiwChALEAvAC+ALcA
qgCcAIsAbABCAB0ACwAFAAMAAAD9//r/+P/3//X/9P/y//T/9P/1//P/8P/u/+7/7v/u
/+z/7v/u/+7/7v/u/+7/7v/w/+7/7v/t/+3/7//v/+//7//x//H/8f/x/+//7//u/+7/
8f/y//L/8v/w//D/8P/w//D/8P/y//P/8f/x//D/8P/y//P/9P/1//T/9P/1//X/9P/0
//T/8//z//P/9P/1//b/9//4//r/+f/5//n/+v/6//z//f/+////////////AQACAAMA
BAADAAQABQAGAAkACgALAAwADgAPABAAEgARABEAEgASABIAFAAUABQAFAAUABQAEwAT
ABMAEwATABMAEgARABAADwAOAA0ACgAHAAUAAwABAP3/+//5//n/+v/3//b/9f/0//P/
8v/w//D/8P/v/+7/7v/u/+7/7f/r/+v/6//r/+r/6v/r/+v/6v/q/+r/6v/r/+v/6//r
/+r/6v/o/+j/5//n/+f/5//n/+f/5v/m/+j/6P/o/+n/5//m/+b/5v/o/+j/6P/o/+j/
6P/o/+n/6f/p/+n/6f/m/+b/5//o/+j/6P/o/+j/6f/q/+v/7f/s/+v/6v/p/+v/6//r
/+v/6//r/+v/7P/s/+r/6P/q/+z/7P/s/+z/6v/p/+n/6f/p/+r/6v/q/+j/6P/o/+j/
6P/o/+f/5//q/+r/6f/p/+n/6v/s/+z/7P/t/+3/7v/u/+7/7v/v/+//7//v/+//7//x
/+//7//w/+//7v/u//H/8//1//b/9v/2//b/9v/0//T/9P/z//P/8//y//D/7//u/+3/
7P/r/+r/6f/n/+j/6P/n/+X/5f/l/+X/5P/k/+T/5P/k/+L/4v/i/+L/5P/k/+T/5P/k
/+T/4v/i/+T/4//q//X/BQATACMAOQBUAGwAhQCbAK0AtAC2ALEAogCUAIUAZgA4ABMA
AQD9//v/+v/1//D/7v/x//H/7v/s/+7/8P/x/+//7v/u/+z/7P/s/+r/6v/q/+r/6v/q
/+r/6v/s/+z/7P/r/+v/7P/t/+7/7//w/+//7v/t/+//7//u/+7/7//w//D/8P/y//L/
8v/y//H/8P/x//H/8//z//L/8v/1//X/9f/1//b/9v/3//f/+P/4//j/9//3//f/+P/5
//v/+//7//z//f/9//3//v/8//7///8AAAMAAwADAAMABQAGAAcACAAJAAoACwAMAA8A
EAARABIAEgATABQAFgAXABcAGAAYABoAHAAcABwAHAAcABwAGwAbABsAGwAbABkAGAAX
ABYAFQAUABMAEAAQAA8ADgANAAkABwAFAAUABAABAAAA//8AAP///v/8//z//P/7//r/
+v/6//r/+f/4//f/9v/1//b/9v/3//f/9P/0//T/9P/3//f/9//3//f/+P/3//j/+P/3
//b/9f/3//f/9v/2//b/9v/2//f/9//2//b/9v/0//T/9P/0//T/9P/0//X/+P/5//r/
+//5//j/+P/4//r/+v/6//r/+P/4//j/+f/3//f/9//3//j/+f/6//v/+f/5//n/+v/8
//z//P/8//z//P/6//r/+v/6//r/+f/5//n/+f/6//r/+v/6//r/+v/6//r/+v/5//n/
+v/6//n/+f/5//r//P/8//3///8AAAIA///+//3//f/+////AAABAP//AQD/////AwAD
AAMABAACAAMABAAEAAQABAAEAAQABAAEAAQAAwABAAEAAAD+////AAABAAIAAAD+//z/
+f/2//b/9f/z//X/9f/1//T/9v/2//b/9v/2//b/9v/2//b/9v/2//b/9v/0//b/9v/2
//X/+P8FABMAIQAzAEkAZAB+AJUArQDBAMoAyAC9ALIApACTAHYATgApABcAEwARAAwA
BwAEAAIAAQD//wAAAAAAAP7//f////7//P/8//z//P/6//z//P/8//z//P/8//z//v/+
//7//f/9//v/+//7//v///////////8BAAEAAAAAAP//AAAAAAAAAAAAAAAAAAAAAAAA
AgADAAUABQAEAAQABQAFAAUABQAGAAYABwAHAAYABgAGAAUABwAHAAgACQALAAsACwAM
AA0ADQANAA4ADAAOAA8AEAARABEAEQARABUAFgAXABgAFwAYABkAGgAdAB4AHwAgACAA
IQAiACQAJQAlACYAJgAmACgAKAAoACoAKgAqACkAKQApACkAKQApACgAJwAmACUAJAAj
ACAAHQAbABkAFwAWABUAFAAVABYAEwASABEADwANAAsACAAIAAgABwAGAAgACAAIAAcA
BwAHAAcABwAEAAQABQAFAAYABgAGAAYACQAJAAkACQAGAAYABAAEAAcABwAHAAcABQAF
AAQABAAEAAQABAAFAAYABgAHAAgABgAGAAYABgAEAAQABAAFAAUABQAFAAUABAAEAAUA
BgAIAAgACAAIAAYABgAGAAcACQAJAAkACQAHAAcABwAHAAkACQAJAAoACgAKAAwADAAM
AAwADAAMAAoACQAJAAkACQAKAAoACgAKAAoACgAKAAoACgAJAAkACAAIAAcABwAJAAoA
DAAMAAwADQANAA4ADgAOAA4ADwAQABEAEgATABIAEwAQAA8ADwAPAA8AEAAQABEAEgAS
ABQAFAAUABQAFgAWABYAFQARABEAEAAOAAwADAAMAAwACwAKAAkABwAIAAgABwAFAAcA
BwAHAAYABQAEAAMAAgAEAAQABAAEAAQABAAEAAQABgAEAAIAAgACAAMACAARAB8ALwA/
AFMAbgCGAJ8AuQDNANQA1ADLALwArgCfAIYAXAA3ACUAHwAbABgAEwAQABAADwALAAgA
CgAOAA4ACwAJAAoACgAMAAwADAAKAAkACAAHAAYABgAGAAYACAAKAAoACQAJAAkACQAJ
AAkACwALAAsACwAJAAkACAAIAAkACgAKAAoACgAKAAoACgAMAAwADgAPAA0ADQAMAAwA
CwALAAsACwAOAA4ADwAPABAAEAAQAA8ADwAPABAAEQATABMAEwAUABMAEwATABQAEgAU
ABUAFgAXABcAFwAXABsAHAAdAB4AHwAgACEAIgAhACIAIwAkACYAJwAoACoAKwArACwA
LAAuADAAMAAwAC4ALgAuAC0ALQAtAC0ALQAtACwAKwAqACkAKAAnACQAIwAhAB8AHQAd
ABsAGQAZABUAEQAPAA0ADgANAAwACgAMAAwACwAKAAgACAAIAAcACQAJAAkACQAIAAgA
CQAJAAYABgAGAAYABwAHAAcABwAGAAYABAAEAAYABwAIAAkABgAFAAMAAgAEAAQABAAF
AAcABgAGAAYABQAEAAMAAgAEAAQABAAFAAUABQAFAAUABAAEAAUABgAEAAQABAAEAAQA
BAAEAAUABwAHAAcABwAFAAUABQAFAAcABwAHAAgACAAIAAgACAAIAAgACAAHAAUABAAD
AAUABgAGAAYABgAGAAYABgAGAAYABQAFAAYABgAFAAUAAwAEAAYABgAIAAkACQAKAAoA
CgAKAAsACwALAAsACwALAA0ACwALAA0ADQANAA4ADAANAA4ADgAQABAAEAAQABAAEAAQ
AA8ADQANAAwACgAIAAgACAAIAAUABAADAAEAAQACAAIAAQABAAEAAQAAAP7//v/+//7/
AAAAAAAAAAAAAAAAAAAAAP7//P/+/wAAAgADAAgAEwAhAC8APwBVAHIAjAClAL8AzwDS
ANAAwwC0AKgAlwB0AEoALQAfABcAEwAQAA0ADAAMAAsACQAKAAwACgAIAAcABwAGAAQA
BgAGAAYABAAEAAQABAAEAAYABgAGAAgABgAGAAUABQAFAAUABQAFAAcABwAHAAcABwAH
AAYABgAIAAoACwAMAAoACgAKAAoADAAMAA4ADwAPAA8ADgAOAA8ADwAPAA8AEAAQABEA
EQAQABAAEAAPABAAEQATABUAFQAVABUAFgAZABkAGQAaABoAHAAdAB4AHwAfAB8AHwAh
ACIAIwAkACcAKAApACoAKQAqACsALAAwADEAMgA0ADUANQA2ADYANAA2ADYANgA3ADgA
OQA5ADgANwA2ADUANwA2ADUANAA0ADQANAAyADAALQAqACcAJwAlACMAIwAiAB8AHgAd
AB4AHQAcABoAGAAYABcAFgAWABYAFgAVABYAFwAYABkAFgAWABcAFwAYABgAGAAYABcA
FwAXABcAGAAYABYAFgAXABcAFwAXABUAFQAUABQAFQAWABcAGQAXABYAFgAWABgAGAAY
ABgAGgAaABoAGwAaABkAGAAXABgAGAAZABoAGgAaABoAGgAcABwAHAAdAB8AHwAfAB8A
HQAdAB0AHQAfAB8AHwAgACAAHAAcAB4AHgAgACAAIAAgAB4AHQAdAB0AHwAgACAAIAAg
ACAAIAAgACAAIAAfAB8AIAAgAB8AHwAhACIAJAAkACQAJQAlACYAJgAmACYAJwAnACcA
JwAnACcAKQAnACcAKwArACsALAAuAC8AMAAwADAAMAAwADAALgAuAC4ALQArACsAKgAo
ACgAKAAoACgAKAAoACgAJwAmACYAJQAjACEAIQAhACAAIgAiACIAIgAkACQAJAAkACMA
IgAhACAAHgAiACQAJgAoACcAKAAvADsASwBXAGsAhACeALcA0QDnAPIA9ADtAOIA2ADN
ALQAjgBnAEsAPwA9ADwAOQA0ADQAMwAxADAAMgAwAC4ALwAvADAALgAuAC4ALgAsACoA
KgAqACoAKwAsAC0AMAAwADAALwAvAC8ALwAvAC8AMAAvAC4ALQAwADEAMQAyADUANgA2
ADYANAA0ADQANAA0ADQANgA3ADcANwA2ADYAOQA5ADkAOQA6ADoAOwA7ADoAOgA6ADkA
OwA9AA==
         </WaveFormData>
      </LeadData>
   </Waveform>
</RestingECG>
