# Supplementary material for: Detection of Left Atrial Enlargement Using a Convolutional Neural Network-Enabled Electrocardiogram
Source: Front Cardiovasc Med. 2020 Dec 17;7:609976. doi: 10.3389/fcvm.2020.609976 (PMC7773668; doi:10.3389/fcvm.2020.609976)
Supplement: Supplementary file 5 [file Data_Sheet_5.ZIP › normal4/1802037037_5937_0000000N.XML]

<?xml version="1.0" encoding="Windows-1252"?>
<!DOCTYPE RestingECG SYSTEM "restecg.dtd">
<RestingECG>
   <PatientDemographics>
      <PatientID>1802037037</PatientID>
      <PatientAge>65</PatientAge>
      <AgeUnits>Years</AgeUnits>
      <Gender>Male</Gender>
      <PatientLastName>fengjingan</PatientLastName>
   </PatientDemographics>
   <TestDemographics>
      <DataType>Resting</DataType>
      <Site>1</Site>
      <AcquisitionDevice>MAC55</AcquisitionDevice>
      <Status>Unconfirmed</Status>
      <Priority>Normal</Priority>
      <AcquisitionTime>09:17:17</AcquisitionTime>
      <AcquisitionDate>05-09-2017</AcquisitionDate>
      <CartNumber>1</CartNumber>
      <AcquisitionSoftwareVersion>009C</AcquisitionSoftwareVersion>
      <XMLSourceVersion>MAC5000 v1.0</XMLSourceVersion>
   </TestDemographics>
   <RestingECGMeasurements>
      <VentricularRate>60</VentricularRate>
      <AtrialRate>60</AtrialRate>
      <PRInterval>136</PRInterval>
      <QRSDuration>102</QRSDuration>
      <QTInterval>428</QTInterval>
      <QTCorrected>428</QTCorrected>
      <PAxis>57</PAxis>
      <RAxis>56</RAxis>
      <TAxis>46</TAxis>
      <QRSCount>10</QRSCount>
      <QOnset>208</QOnset>
      <QOffset>259</QOffset>
      <POnset>140</POnset>
      <POffset>195</POffset>
      <TOffset>422</TOffset>
      <ECGSampleBase>500</ECGSampleBase>
      <ECGSampleExponent>0</ECGSampleExponent>
   </RestingECGMeasurements>
   <Diagnosis>
      <Modality>Resting</Modality>
         <StatementCount>2</StatementCount>
         <LabelText>12SL ��ϳ���</LabelText>
      <DiagnosisStatement>
         <StmtFlag>ENDSLINE</StmtFlag>
         <StmtText>�������</StmtText>
      </DiagnosisStatement>
      <DiagnosisStatement>
         <StmtFlag>ENDSLINE</StmtFlag>
         <StmtText>���� ECG</StmtText>
      </DiagnosisStatement>
   </Diagnosis>
   <Waveform>
      <WaveformType>Rhythm</WaveformType>
      <WaveformStartTime>0</WaveformStartTime>
      <NumberofLeads>8</NumberofLeads>
      <SampleType>CONTINUOUS_SAMPLES</SampleType>
      <SampleBase>500</SampleBase>
      <SampleExponent>0</SampleExponent>
      <HighPassFilter>16</HighPassFilter>
      <LowPassFilter>150</LowPassFilter>
      <ACFilter>NONE</ACFilter>
      <LeadData>
         <LeadByteCountTotal>10000</LeadByteCountTotal>
         <LeadTimeOffset>0</LeadTimeOffset>
         <LeadSampleCountTotal>5000</LeadSampleCountTotal>
         <LeadAmplitudeUnitsPerBit>4.88</LeadAmplitudeUnitsPerBit>
         <LeadAmplitudeUnits>��V</LeadAmplitudeUnits>
         <LeadHighLimit>2147483647</LeadHighLimit>
         <LeadLowLimit>268435456</LeadLowLimit>
         <LeadID>I</LeadID>
         <LeadOffsetFirstSample>0</LeadOffsetFirstSample>
         <FirstSampleBaseline>0</FirstSampleBaseline>
         <LeadSampleSize>2</LeadSampleSize>
         <LeadOff>FALSE</LeadOff>
         <BaselineSway>FALSE</BaselineSway>
         <ExcessiveACNoise>FALSE</ExcessiveACNoise>
         <MuscleNoise>FALSE</MuscleNoise>
         <LeadDataCRC32>1555383851</LeadDataCRC32>
         <WaveFormData>
/P/8//z//P/8//z//P/8//z//P/8//z//v/+//7//v/+//7//v/+//7//v/+//7//P/8
//z//P/+//7//v/+//7//v/+//7//P/8//z//P/8//z//P/8//r/+v/6//r/+//8//3/
/v/9//z/+//6//r/+v/6//r/+//8//3//v/8//z//P/8//r/+v/6//r/+v/6//r/+v/6
//r/+v/6//r/+v/6//r/+P/4//j/+P/6//r/+v/6//r/+v/6//r/+P/4//j/+P/5//r/
+//8//z//P/8//z//P/8//z//P/8//z//P/8//z//P/8//z/+v/6//r/+v/4//j/+P/4
//n/+v/7//z/+v/6//r/+v/4//j/+P/4//n/+v/7//z/+v/6//r/+v/6//r/+v/6//r/
+v/6//r/+P/4//j/+P/5//r/+//8//r/+v/6//r/+v/6//r/+v/6//r/+v/6//r/+v/6
//r//P/8//z//P/7//r/+f/4//r/+//8//3//f/8//v/+v/7//3//v///wAAAAAAAP//
//////////////////8AAAEAAwADAAMAAwADAAIAAgADAAMAAwADAAEAAQABAAEAAwAD
AAMAAwAFAAMAAgABAP3/+//6//j/+f/5//n/+f/2//b/9//3//f/9//2//b/+f/5//n/
+f/3//b/9P/y//b/+v/4//j/+f/9/wEABQALABEAFwAcACcALQAuADEANwAyACMAEwAF
APj/7v/o/+L/3//h/+L/4v/k/+f/6f/q/+j/6P/q/+z/6P/o/+z/8v/0//b/9v/1//b/
9//3//n/+f/6//r/+P/5//n/+f/5//n/+f/6//r/+v/6//r/+v/6//r/+v/6//r/+v/6
//v/+//7//v/+//7//z//P///////v/+//7//f/7//r//P/9//3//v/9//3//v8AAPz/
/v/+//7//v///////////wAAAAAAAAAAAAABAAIAAQAAAP///f/+/wAAAQADAAYABgAG
AAcABgAFAAQAAwAFAAgACAAIAAkACQAJAAkACgAKAAsACwALAA0ADQANAA0ADQAMAAwA
DQAPABAAEQARABEAEgATABIAEQAPAA4AEAAQABAADgAOAA8ADwAPAA0ADAALAAsADQAM
AAsACwAJAAcABgAGAAUABAAEAAQABAADAAEAAQADAAIAAgACAAAA////////AQAAAAAA
AAD+//7//f/9/////////////f/9//3//f/8//z//P/8//3//f/9//3////+//7//v/+
//7//P/8//z//P/8//7//v/9//3//f/9//z//P/9//z//P/7//v/+//7//v/+//9//3/
/v/+//z//P/8//r/+P/5//r/+v/7//v//P/9//v/+//8//z//v/+//7//P/8//z//P/8
//7//v/+//7//P/8//z//P/8//z//P/7//z//f///wAA/f/9//3//f/9//3//f/9//7/
/v/+//7//P/9//3/+v/9//3//f/8//z//P/8//z//P/8//v/+v/8//7//v/+//z//P/8
//v//P/8//3////9//z/+f/6//z/+//6//r/+v/8//z//P/8//z//P/8//7//v/+//7/
+//7//z//P/9//3/+v/6//z//f/9/////f/7//v/+//8//z//P/8//7//f/9//3//v/7
//v//P///////P/8//r/+f/9//7/+v/7//z//f/+//z//P/8//z//P/8//z//P/+//7/
/v/+//7//v/+//7//v/+//7//v/8//z//P/8//7//v/+//7//v/+//7//v/8//z//P/8
//z//P/8//z//P/8//z//P/6//r/+v/7//3//f/9//7//P/8//z//P////////8BAAAA
AQABAAEAAwADAAMAAwADAAMABAAFAAUABQAFAAcACQAIAAgABwAHAAcABwAHAAUABQAF
AAUABwAHAAcABwADAAIAAQD//////v/8//v/+//7//v/+v/6//v/+//7//v/+v/6//v/
+f/5//v/+//6//j/9v/4//z//P/6//f/+/8DAAsAEQAZABsAIgArADUAOgA9AD0AOgAr
ABsADQAAAPT/7P/o/+X/5f/o/+j/6v/r/+v/7v/u/+j/6P/s/+z/7v/0//T/9P/2//j/
9//6//v//f/7//v//P/8//z//f/9//3/+//7//v//P/+//7//v/+//7//v/+//7//v/+
//7//v/9//3//f/9//7///8BAAIAAgABAP///v///////v/+///////+//7//////wAA
AgAAAAIAAgACAAAAAQABAAEAAwAEAAQABAAEAAQABQAGAAQABAAEAAMABAAGAAcACQAJ
AAgABwAHAAcABwAHAAcACAAMAA0ADgAOAA0ADAALAA4ADgAPAA8ADQAPAA8ADwATABMA
EgASABQAFQAVABUAEwATABQAFQAVABUAFAAUABYAFgAWABQAEgATABMAEwASABIAEgAT
ABIAEAAOAA0ADwANAAwADAAJAAgACAAIAAgABwAFAAUABQAEAAQABAAEAAMAAwADAAMA
AgACAAIAAgACAAEAAQD//////////wEAAQABAAEAAAAAAAAAAAABAAEAAQABAP///v/+
//7/AAAAAP7//v8AAAAAAAACAAAA/////////f/8//z//f8AAAAA/////wEAAQABAAEA
/////wAAAAD+//7//v/8//3///8BAAIAAAD///////8BAAEAAgACAAIAAgACAAAAAAAA
AAAAAAACAAIAAgACAAIAAgACAAIAAgACAAIAAQABAAEAAgACAP///////////f/9//3/
/f8AAAAAAAAAAP7///////z//////////v8AAAAAAAAAAAAAAAD///7//v8AAAAAAAAA
AAAAAAD//wEAAAAAAAEAAAAAAP7/AAABAAEAAQACAP//AAD///7//v/+//7//v8AAAAA
AAAAAP////8AAAAAAQABAP7//v8AAAEAAQADAAEA/////////v/+//7//v8AAP//////
/wAA/f/9//7/AQABAP7//v8AAAEA///+/wIAAAAAAAAAAAD///7//f/8////AAABAAIA
AAAAAAAAAAD///7//f/8////AAABAAIAAQAAAP///v8AAAAAAAAAAAAAAAAAAAAA/v/+
//7//v/+//7//v/+//7//v/+//7/AQABAAEAAQACAAIAAgACAAAAAQABAAEAAwAEAAUA
BQAFAAUABQAFAAcABwAHAAgACQALAAsACwANAA0ADAAMAAsACwALAAsACwALAAsACwAJ
AAkACQAJAAsACQAIAAcABQADAAIAAAD9//3//f/9//7//v///////f/9//z//P/9//3/
/f/9//3//P/+//7//v/8//7//v///wUACwARABUAGwAlADIAPQBDAEQARwBDADoAKwAb
AAkA+v/y//D/8P/r/+n/7P/u/+z/7f/x//D/7v/u/+7/8P/y//b/+P/4//j/+P/6//v/
/v////3//////wAAAAAAAAEAAQABAP///////wAAAgACAAIAAgACAAIAAgACAAQABAAE
AAQABAADAAIAAQADAAMABAAEAAUABQAEAAQAAwADAAIAAgAFAAUABAAEAAUABQAGAAgA
BAAGAAYABgAIAAkACQAJAAgACAAHAAYACAAIAAkACgAIAAgACAAHAAkACgAKAAsADAAM
AAwADQANAA0ADQANAA0AEAAQABAAEwATABMAEwASABIAEwATABMAFQAVABUAFwAXABYA
FgAYABkAGQAZABkAGQAaABsAGQAZABgAGAAaABoAGgAYABYAFwAXABcAFwAWABUAFQAT
ABIAEQARABMAEQAQABAADQAMAAwADAAMAAsACQAJAAkACAAIAAgACAAHAAcABwAHAAYA
BgAGAAYABgAFAAUABQAFAAUABQAHAAcABwAHAAQABAAEAAQABQAFAAUABQAFAAQABAAE
AAQABAACAAIAAgACAAIABAAEAAMAAwADAAMAAgACAAMABAAEAAMAAwAFAAUABQAFAAgA
CQALAAwACQAIAAcABAAEAAUABgAGAAYABQAFAAUABQAFAAYABgAFAAQAAwAAAAIAAgAC
AAIAAgACAAIAAgACAAIAAgACAAAA/v/8//n/+//7//z//P/9//3//f/9//r/+f/4//f/
9v/2//b/9v/0//X/9f/y//T/8//y//D/8v/y//L/8v/y//L/8f/w//L/9P/0//T/8v/y
//L/8f/z//L/8v/z//L/8v/w//L/9P/z//L/8v/y//T/9P/0//L/8v/y//L/9P/0//T/
9P/x//H/8v/y//P/8//w//D/8v/z//P/9f/1//P/8//z//T/9P/0//T/9P/z//P/8//0
//H/8f/y//X/9f/y//L/8v/v//H/8v/0//T/9P/0//T/8v/y//L/8v/y//L/8v/y//L/
8v/y//L/8v/y//L/8v/y//L/8v/y//D/8P/w//D/8v/y//L/8v/0//T/9P/0//P/8//z
//P/9P/0//T/9P/0//X/9f/1//X/9v/3//f/+P/5//r/+//6//n/+P/4//v//f/9//3/
/f/9//z//P/9//3//f/9//3//f/9//3/+//7//v/+//9//v/+v/5//f/9f/0//L/8f/x
//H/8f/w//D/8f/x//H/8f/w//D/8f/x//H/8f/x//L/8P/s/+z/7v/u//D/9f/5////
BwAJAA0AEwAWAB8ALQA2ADUAMQAsACEAEQABAPT/5P/c/97/3//d/9z/3P/e/+H/4f/g
/+L/5P/i/+D/5P/o/+j/6P/s//L/8P/t//D/8//z//L/8f/x//D/8//1//b/9//2//X/
9P/0//b/9v/2//b/9P/0//T/9P/0//T/9P/0//f/9//3//f/9f/1//b/9v/5//n/+P/4
//f/9//2//b/+f/5//j/+P/3//f/+P/6//b/+P/4//j/+v/7//v/+//5//r/+v/6//j/
+P/5//r//P/8//z/+//7//z//P/9//7//v/+/////////////////wIAAgACAAUABQAF
AAUABQAEAAQAAwADAAUABQAFAAcABwAGAAYABgAHAAcABwAJAAkACgALAAkACQAIAAgA
CAAIAAgABgAGAAcABwAHAAUABAADAAMABQAEAAMAAwABAP///v/+/////v/+//7//P/7
//n/+f/5//j/+P/4//r/+f/5//n/+f/4//j/+P/4//j/9//3//X/9f/1//X/9f/1//X/
9f/2//b/9v/2//X/9f/1//X/9v/2//f/+P/2//b/9P/0//L/8v/y//T/9v/1//X/9f/z
//L/8v/z//X/9v/2//f/9f/1//X/9f/0//P/8//y//P/9P/1//T/8v/z//T/9P/2//X/
9f/1//X/9f/2//b/9P/0//T/8v/1//b/9//4//f/9v/1//T/9f/2//f/+P/2//b/9v/1
//X/9f/2//b/9f/1//X/9f/0//X/9v/3//f/9v/1//T/9v/3//f/9P/1//X/9f/0//b/
9v/2//b/9P/0//P/8v/0//b/9v/2//b/9v/2//X/8//y//L/8//0//T/8v/0//T/8//y
//L/8v/0//T/9P/0//T/9P/0//T/9P/0//T/8//z//T/9P/1//X/8v/y//T/9f/1//f/
9f/z//P/8//0//T/9P/0//b/9f/1//X/9//z//L/8v/1//X/8v/y//b/8//z//b/9P/0
//T/9P/0//T/9P/0//T/8v/y//L/8v/z//T/9f/2//X/9P/z//L/9P/0//T/9P/2//b/
9v/2//T/9P/0//T/8v/y//L/8//1//X/9f/2//j/+P/4//j/+P/3//b/9//6//v/+//7
//v/+//7//v/+f/5//r/+//9//3//f///////v/+//3//f/9//3//f////////////3/
/f/9//3//f/8//v/+f/3//b/9P/z//X/9f/1//T/8v/z//P/8//z//L/8v/z/+//7//z
//H/8v/0//b/8P/s/+7/8v/z//f//f8BAAUACwARABgAIwAnACwAMQAxACwAIQATAAMA
9v/o/+D/4P/f/9//4v/g/9z/3f/h/+T/5P/m/+b/5P/k/+j/6P/o/+z/7v/u//H/8v/x
//H/8f/x//L/8v/y//P/8//z//X/9f/1//b/9v/2//b/9v/0//T/9P/0//T/9P/0//T/
9f/1//X/9f/1//X/9v/2//f/9//2//b/9//3//b/9v/3//f/9v/2//f/9//4//r/+P/6
//r/+v/5//n/+P/3//j/+v/7//z/+v/6//v//P/8//z//P/7//3//v/+///////+//3/
/f/+////AAABAP//AgACAAIAAwADAAMAAwAEAAQABQAFAAcACQAJAAkACQAJAAgACAAK
AAsACwALAAkACQAKAAsADQANAAwADAAKAAoACgAIAAgACQAJAAkACQAIAAcABwAGAAQA
AgABAAIAAQABAAIAAAD+//3//P/9//3//P/9//3//P/8//z//P/7//v/+//7//r/+v/6
//j/+P/3//f/+P/5//r/+//5//n/+f/5//b/9v/2//b/+P/5//r/+//5//j/+P/4//j/
+P/2//b/9v/2//b/+P/4//f/9//3//f/9v/2//f/+P/4//f/9//5//n/+f/5//f/9//4
//j/+v/6//r/+P/2//f/+P/4//r/+f/5//n/+f/5//r/+v/6//r/+v/4//z//P/8//z/
/v/+//7//v/9//z/+//6//r/+v/6//n/+f/5//r/+v/7//v/+//7//v/+//7//v/+v/6
//r/+v/8//3//f/6//v/+//7//r/+v/6//r/+v/6//r/+f/4//r//P/8//z/+v/6//r/
+f/7//r/+v/7//r/+v/4//r//P/7//r/+v/6//z//P/8//r/+v/6//r/+//8//3//v/8
//v/+//6//v/+//4//j/+P/5//n/+//9//v/+//7//r/+v/6//r/+v/5//n/+f/9//v/
/P/+//3//f/6//r/+v/7//3//P/+//z//P/8//z//P/8//z//P/8//z//P/8//z//P/8
//z//P/8//z//P/8//z//P/8//r/+v/6//r/+//8//3//v/8//z//P/8//z//f/9//3/
+//8//z//P/+//7/////////AQACAAMABQAFAAUABQADAAMAAwADAAIAAwAFAAUABwAJ
AAkACAAIAAcABwAHAAYABQAEAAMABgAHAAgACQAIAAcABAACAAMAAQD///7//P/7//v/
+//7//r/+v/7//n/+f/5//j/+P/5//n/+f/5//v/+v/4//j/+P/6//r/+P/7////AwAJ
AA8AFQAbACQALwA3ADwAPQA9ADwALQAbAA8AAgDy/+z/6v/n/+f/7P/s/+r/6//r/+z/
7P/s/+z/6P/o/+7/9P/0//T/+P/6//n/9v/3//v/+//7//z//P/6//v/+//7//3//f/9
//7//v/+//7//v/8//z//P/8//7//v/+//7//f/9//3//f//////AAAAAAEAAQAAAAAA
AQABAAAAAAABAAEAAAAAAAEAAQACAAQAAgAEAAQABAADAAMAAgABAAMABAAEAAQABgAG
AAcACAAHAAYABQADAAQABgAHAAkACAAIAAgACQAHAAcABwAHAAkADAAMAAwADQANAA0A
DQAOAA4ADwAPAA8AEQARABEAEwATABIAEgASABMAEwATABEAEQASABMAFQAVABQAFAAW
ABYAFgAUABIAEwATABMAEQAQAA8ADwANAAwACwALAAwACwALAAwACQAIAAgACAAIAAcA
BQAFAAUABAAEAAQAAgABAAEAAQABAAAAAAAAAAIAAgABAAEA////////////////////
//7//v/+//7///////////////7//v/+//7//v/8//z//P/8//z//v/+//3//f/9////
/v/+///////+//z/+//7//v/+//7//z//f///wAA/v/+//7//P/8//3//v/+//7//f/9
//3//f/9//7//v/+//7//v/8//7//v/+//7//v/+//7//v/+//7//v/+//7//v/+//3/
/////wAAAAD///////////v/+//7//v//v/+//7//v/8//3//f/6//7///8AAAAA/v/+
//7//v/+//7//f/8//r//P/8//z//P/8//z/+//7//r/+v/7//z//P/6//z//P/7//r/
+v/6//z//P/8//r/+v/6//r//P/8//z//P/7//v//P/8//3//f/6//r/+v/7//v//f/9
//v/+//7//z//P/8//z/+v/5//n/+f/+//v/+//8//3//f/6//r//P/7//v//P/+//z/
/P/8//z/+v/6//r/+v/8//z//P/8//z//P/8//z//P/8//z//P/8//z//P/8//z//P/8
//z/+v/6//r/+v/4//n/+f/5//v//P/8//z//P/8//3//f///wEAAgADAAEAAQABAAEA
AQABAAEAAQAEAAUABwAHAAkACwALAAoACQAHAAYABQAHAAcABwAHAAUABQAFAAUABQAF
AAMAAgADAAEA///+//r/+f/5//n/+f/4//j/+f/5//n/+f/4//j/+f/5//n//f/7//j/
+v/8//j/9v/2//j/+f/7/wUADQARABUAGQAiAC0AOQBAAEMAQwA+ADEAHQAPAAAA8v/q
/+r/6f/p/+j/6P/m/+f/6f/s/+j/6P/s/+z/7P/u//D/8P/0//j/+P/5//j/+f/5//f/
9//4//j/+f/7//z//f/7//v/+//8//r/+v/6//r/+//8//3//v/8//z//P/8//3//f/9
//3//////wAAAAD//////v/+///////+//7//f/9//z//P//////AAACAP7/AAAAAAAA
AgADAAMAAwABAAIAAgACAAAAAAABAAIAAwAEAAUABQAEAAQAAwADAAYABgAGAAcACAAJ
AAoACwAJAAwADAAMAAsACwALAAsADAAMAA0ADQANAA8ADwAPABEAEQAQABAAEAARABEA
EQARABEAEgATABMAEwASABIAEgASABIAEAAQABEAEQARAA8ADgANAA0ADwAOAA0ADQAL
AAkACAAIAAcABgAGAAYABgAFAAMAAwADAAIAAgACAAIAAQABAAEA///+//7//v8AAAAA
///////////////////////////+//7//v/+/////////////f/8//z//P/+//7//P/8
//z//P/8//7//v/9//3//f/7//r/+v/7//z//P/7//v//f/9//3//f/9//3//v/+//7/
/v/+//z//v///wAAAAD///3//P/7//3//f/+//7/AAAAAAAA/v////7//f/8//7//v/+
//7//P/8//z//P/9//7///////3//f/+//7//f/9//3//f/9//3//f/9//z//P/8//z/
/P/9//3/+v/9//3//f/8//z//P/8//z/+v/6//n/+P/6//z//P/8//7//v/+//3//f/8
//z//f/8//z/+v/8//z/+//6//r//P/+//7//v/8//z//P/8//z//P/8//z/+//7//z/
/P/9//3/+v/6//r/+//7//3////9//3//f/8//z//P/8//r/+f/5//n//v/7//v//P/9
//3/+v/6//r///////z//P/6//r/+v/6//z//P/8//z//v/+//7//v/8//z//P/8//r/
+v/6//r//P/8//z//P/+//7//v/+//3//P/8//v/+//7//z//P/8//z//P/9//v/+//9
//7/AQABAAEAAQADAAMAAwADAAEAAgADAAUABgAHAAoACwAJAAgABgAFAAYABwAIAAkA
CAAHAAYABQADAAMAAwABAAMAAwACAAEA/v/8//v/+//7//v/+v/6//n/+f/5//n/+v/6
//v/+//7//n/+f/6//z/+v/4//j/9v/2//v/AQADAAkADwARABUAIAApAC8ANAA7ADsA
NgApABkACQD8/+z/6P/o/+X/4//m/+b/5v/l/+X/5v/q/+r/7P/u/+r/6P/w//b/8v/y
//b/+f/4//n/+f/5//n/+v/6//n/+f/4//f/+f/5//n/+v/8//z//P/8//z//P/8//z/
+v/6//r/+v/9//3//f/9//v/+//8//z//f/9//z//P/9//3//P/8///////+//7//f/9
//7/AAD8//7//v/+//z//f/9//3///8AAAAAAAD+//7///8AAAIAAgACAAEAAQACAAIA
AwAEAAQABAAFAAUABQAFAAUAAwAGAAYABgAHAAcABwAHAAoACgALAAsACQALAAsACwAP
AA8ADgAOAAwADQANAA0ADwAPABAAEQAQAA8ADQAMAA0ADgAPAA4ADgAPAA8ADwAMAAoA
CAAHAAgACAAIAAkACQAHAAYABgADAAIAAgACAAQAAwABAAEA///+//7//v8AAP//////
//3//P/8//z//P/8//v/+//9//3//f/9//z/+//6//n/+v/6//r/+v/7//v/+//7//n/
+P/4//j/+v/6//j/+P/4//j/+P/6//r/+f/5//n/+f/4//j/+f/4//j/9//3//n/+f/5
//n/+f/5//r/+v/6//r/+v/4//j/+f/6//r/+v/5//n/+f/7//v//P/8//z//P/8//r/
+v/6//r/+v/8//z//P/8//v/+v/5//j/+f/6//v/+//5//n/+v/6//v/+//7//v/+//7
//v/+//6//r/+v/6//r/+//7//j/+v/5//j/9v/4//j/+P/4//r/+v/5//j/9v/4//j/
+P/6//r/+v/5//n/+P/4//n/+v/6//j/+v/4//f/9v/2//j/+v/6//r//P/8//z//P/5
//j/9//2//b/9//5//r/+//7//j/+P/2//f/9//5//v/+f/5//n/+P/4//j/+P/4//f/
9//3//r/9//3//j/9//3//T/9P/4//f/9//4//j/9//2//X/9P/2//b/9v/2//b/9v/2
//b/9v/2//b/9v/4//j/+P/4//b/9v/2//b/9v/2//b/9v/4//j/+P/5//f/9//3//j/
9v/2//b/9v/5//n/+f/7//z//f/9//3//f/9//3//f/7//v//P/9/wEAAQABAAMAAwAC
AAIAAQAAAP///v/9///////////////////////+//7//v/9//n/+P/2//X/9f/1//X/
9P/0//X/9f/1//T/8v/x//H/9f/z//P/8//y//D/8v/y//L/8v/y//H/8//5/wMACQAL
ABEAGgAjACkALgAxAC8ALAAhABEABQD6/+z/4P/e/9//4f/g/97/4P/f/9//4v/k/+b/
4v/i/+b/6P/m/+r/8P/y//D/8f/0//X/9f/z//P/9P/0//T/9f/1//X/9f/1//X/9v/2
//b/9v/2//T/9P/0//T/9v/2//b/9v/3//f/9//3//f/9//4//j/+f/5//j/+P/7//v/
+v/6//r/+f/3//b/+f/5//r//P/4//r/+v/6//j/+f/5//n/+//8//z//P/8//z//f/+
//z//P/8//v/+//8//z//f/+//7//v///////////////f8AAAAAAAABAAEAAQABAAQA
BAAFAAUABQAHAAcABwAJAAkACAAIAAYABwAHAAcACAAJAAsADQAMAAsACQAIAAsADAAN
AAwACgALAAsACwAJAAgABwAHAAcABgAFAAUAAwABAAAAAAD///7//v/+//7//f/7//v/
/f/8//z//P/8//v/+//7//n/+P/4//j/+P/4//f/9//5//n/+f/5//f/9//3//f/+P/4
//j/+P/4//f/9v/1//b/9v/3//j/+P/4//b/9v/0//T/9P/2//b/9f/1//X/9f/0//T/
9f/2//b/9f/1//f/9//3//f/9f/1//b/9v/4//j/+P/2//T/9f/2//b/+P/3//f/9//3
//f/+P/4//j/+P/4//b/+v/6//r/+v/5//j/9//2//j/+P/4//j/+v/6//r/+f/3//f/
+P/4//n/+f/5//n/9//3//f/9//4//j/+P/4//j/+f/5//b/9//3//f/9v/4//j/+P/4
//j/+P/3//b/9P/2//b/9v/2//b/9v/1//f/9v/2//f/+v/6//j/+v/6//n/+P/4//b/
+P/4//j/+P/4//j/+P/2//b/9v/2//b/9//5//r/+f/5//b/9v/2//f/9//5//n/9//3
//f/9v/2//b/9v/4//n/+//9//7/+f/3//b/+P/5//f/+P/6//n/+f/6//b/9v/2//b/
9v/4//j/+P/4//j/+P/4//j/9v/2//b/9v/4//j/+P/4//j/+P/4//j/+v/6//r/+v/3
//f/9v/1//j/+v/7//z/+v/6//v/+//7//3//v///wEAAQABAAEA//////////8BAAMA
BgAHAAYABwAGAAQABgAFAAUABQAFAAUABQAFAAUABQAFAAUABwAHAAUABAACAP///P/6
//j/9//3//f/+P/4//n/+//6//n/+P/2//f/+f/6//v/9//3//T/9v/4//j/+P/4//j/
+/8BAAkADQATABcAHQAmAC8AOwBEAEEAOwA0ACUAEQADAPT/6P/o/+b/4//l/+r/5v/k
/+f/6//s/+z/6v/q/+r/7P/u//D/8v/0//b/+P/3//r//f/9//v/+//8//z//v//////
///9//3//f/+//7//v/+//7/AAAAAAAAAAAAAAAAAAAAAAEAAQABAAEAAQABAAIAAgAA
AP///f/8/wAAAQABAAIAAgABAP///v8AAAEAAwAGAAAAAgACAAIAAAABAAEAAQABAAIA
AgACAAQABAAFAAYABgAGAAYABQAFAAYABgAHAAoACgAKAAsACQAJAAkACQAJAAwADAAM
AA8ADwAPAA8ADgAOAA8ADwARABMAEwATABUAFQAUABQAFAAVABUAFQAVABUAFgAXABcA
FwAWABYAFAAUABQAEgAUABUAFQAVABMAEgARABEAEQAQAA8ADwAPAA0ADAAMAAsACgAK
AAoACgAJAAcABwAFAAQABAAEAAYABQAFAAUAAwACAAIAAgADAAQABAAFAAQAAwACAAEA
AwADAAMAAwAEAAQABAAEAAQAAwACAAEAAQAAAAAAAAABAAIAAQACAAAAAAAAAAIAAgAB
AAEAAQABAAAAAAABAAAAAAD/////AQABAAEAAQD/////AAAAAAIAAgACAAAAAgADAAQA
BAAEAA==
         </WaveFormData>
      </LeadData>
      <LeadData>
         <LeadByteCountTotal>10000</LeadByteCountTotal>
         <LeadTimeOffset>0</LeadTimeOffset>
         <LeadSampleCountTotal>5000</LeadSampleCountTotal>
         <LeadAmplitudeUnitsPerBit>4.88</LeadAmplitudeUnitsPerBit>
         <LeadAmplitudeUnits>��V</LeadAmplitudeUnits>
         <LeadHighLimit>2147483647</LeadHighLimit>
         <LeadLowLimit>268435456</LeadLowLimit>
         <LeadID>II</LeadID>
         <LeadOffsetFirstSample>0</LeadOffsetFirstSample>
         <FirstSampleBaseline>0</FirstSampleBaseline>
         <LeadSampleSize>2</LeadSampleSize>
         <LeadOff>FALSE</LeadOff>
         <BaselineSway>FALSE</BaselineSway>
         <ExcessiveACNoise>FALSE</ExcessiveACNoise>
         <MuscleNoise>FALSE</MuscleNoise>
         <LeadDataCRC32>2668591627</LeadDataCRC32>
         <WaveFormData>
AgACAAIAAgAAAAAAAAAAAP3//P/7//r//v8AAAIABAACAAIAAgACAAEAAAD///7///8A
AAEAAgACAAIAAgACAAQABAAEAAQAAgACAAIAAgD///7//f/8//3//v///wAAAgACAAIA
AgABAAAA///+/wAAAAAAAAAAAAAAAAAAAAD+//7//v/+/wAAAAAAAAAAAAAAAAAAAAD/
//7//f/8//z//P/8//z//P/8//z//P/+//7//v/+//7//v/+//7//P/8//z//P/9//7/
//8AAP7//v/+//7//P/8//z//P/9//7///8AAP7//v/+//7//P/8//z//P/+//7//v/+
//7//v/+//7//f/8//v/+v/8//z//P/8//z//P/8//z//P/8//z//P/+//7//v/+//z/
/P/8//z//P/8//z//P/8//z//P/8//r/+v/6//r/+v/6//r/+v/7//z//f/+//7//v/+
//7//P/8//z//P/6//r/+v/5//v//f/+//7//v////////8CAAMABAAFAAkACwALAAsA
CgAKAAkACQAJAAgACAAIAAoADgAQABIAEwATABIAEgARABAAEAAQAAwACwALAAgABAAE
AAQAAwAEAAEAAQAAAP3/+//5//n/9//2//b/9//5//n/9//3//b/9v/1//T/9v/3//f/
9v/y//P/8f/t/+//7f/n/+X/6f/s//H/+/8BAAUADwAgADYASQBWAGUAcQBmAEIAHwAP
AA0ABgAEAA8AFQASAAcA+//z//X/+//5//L/8P/0//j/+f/5//n/+v/5//v/+//5//X/
9f/1//X/9v/2//b/9f/1//b/9v/1//X/9f/2//b/9v/1//X/9f/1//X/9v/2//b/9v/2
//X/9f/1//X/9f/1//b/9//3//b/9v/2//T/9P/0//T/9//3//f/9//2//b/9v/5//n/
9//5//n/9//3//f/+P/2//X/9f/1//P/9P/1//X/9//3//j/+P/6//r/+v/7//v//P/9
//7//v/+//7//v8BAAIABAAEAAUABgAHAAYACAAJAAoACwAMAA0AEAARABEAEQASABMA
EgATABUAFgAUABUAFwAXABgAGQAbABwAHQAdAB0AHgAeAB4AHgAeABwAHAAcABsAGQAZ
ABcAFQATABAADwAOAAwACgAJAAkABwAGAAUABQADAP/////+/wAAAAAAAAAAAgD/////
/v/+//7//v/+//3//P/7//r/+v/6//n/+f/5//r/+v/4//r/+//7//v/+//8//z/+//5
//n/+f/5//j/+P/4//n/+f/5//n/+f/5//n/+v/6//r/+v/7//v/+//7//v/+//8//z/
/P/8//3//f/9//3//P/8//v/+//9//3//P/7//v//P/9//3//f/9//3//f/9//3//f/+
//7//f/9//3////+//7//v/+//7//f/9//7//v/+//7//f/8//z//f/7//v/+//7//z/
/P/7//v/+//8//z/+//5//n/+P/4//r/+v/5//n/+f/5//n/+f/3//j/+P/5//j/9//2
//X/9//3//X/9f/1//X/9P/0//X/9f/0//T/9v/3//f/9//2//b/9//3//f/9//4//j/
9//3//f/9//4//j/+P/4//b/9//3//f/9//3//f/9//3//f/9//2//j/+f/5//n/9v/2
//b/9//3//f/9//5//X/9v/3//b/8v/1//b/9//4//b/9v/2//b/9v/2//b/9v/2//b/
9v/2//j/+P/4//j/+P/4//j/+P/4//j/+P/4//j/+P/4//j/+P/4//j/+P/3//b/9f/0
//X/9v/3//j/+P/4//j/+P/2//b/9f/1//n/+v/6//z/+//7//v//P/9//7///8DAAMA
AwADAAQABgAFAAUABQAEAAQABAAEAAoADAAOAA8ADgAMAAsACQAKAAoACgAGAAMAAwAA
AP7///8AAAAAAAD7//v/+v/5//X/8//z//H/8v/y//P/8//x/+//7//v//L/8v/y//L/
8//x//D/8P/v/+3/6//p/+f/4//j/+X/6P/x//f//f8FAA8AHgAuAD8ATABXAF8AVgA0
ABcADQAHAP7//P8HAA8ACgD///f/8//t/+n/6//u/+7/8P/w//P/9//5//j/9//1//P/
8//z//P/8//1//b/9v/2//P/8//0//T/8//z//P/9P/0//T/8//z//X/9f/1//b/9P/0
//T/9P/1//X/9f/1//X/9f/2//f/9//2//b/9v/0//T/9P/0//X/9f/1//X/9P/0//T/
9//3//X/9//3//f/9//3//j/+P/3//f/9//3//j/+f/5//f/9//4//j/+f/6//v//f/7
//z//f/+//7//v/+//7///8AAAIAAgAEAAYACAAIAAoACwAMAA0ADAANABAAEQATABMA
FAAVABYAFwAZABoAGAAZABsAGwAZABkAGgAaABwAHQAeACAAHgAeAB4AHgAeAB4AHgAd
ABwAGwAYABUAFAASABIAEgAOAAwACwALAAcABgAFAAUABwADAAMAAgACAAIAAgACAAIA
//////7/AAAAAAAAAAD///7//f/8//7//v/9//3//f/+//7//P/8//3//f/9//v//P/8
//v//f/9//3//f/+//7//v////3//f/9//3/+//7//z//P/+//7///////3//f/9//3/
/v/+//7//v////////////3//v/+//////////7//f/+/wAAAgADAAEAAQABAAEAAQAB
AAEAAgACAAEAAQABAAMAAgACAAIAAgACAAEAAQABAAAA///+/////v/+/////f/9//3/
/f/+//7//f/9//v//P/8//v//f/9//z//P/+//7//f/9//v/+//7//v/+//8//z//f/7
//v/+//7//3//f/7//v//f/9//z//P/9//3//P/8//z//f/9//3/+v/6//v/+//9//3/
/v/+//3//f/9//3//P/8//z//P/8//3//f/9//v/+//7//v//f/9//3//P/+////////
//7//v/+/////f/9//3////9//z/+//8/wAA/v/+//7//v/8//z//P/8//7//v/+//7/
/v/+//7//v/8//z//P/8//3//v///wAA///+//3//P/+//7//v/+/wAAAAAAAAAA///+
//3//P/+//7//v/+//z//P/8//v//f///wAAAAACAAMAAwADAAQABQAGAAcACQALAAsA
CwALAAoACAAHAAgACAAJAAoACgAOABAAEgATABMAEgASABIAEgATABQADgANAA0ACgAG
AAYABgAFAAYAAwADAAIAAQD///3//f/9//z//P/9//v/+//5//n/9//4//j/+P/6//v/
+//6//r/+//7//f/8f/r/+3/8f/z//b//f8FAAcADQAbADAAQABNAFgAZQBlAE4ALgAb
ABUADQAGAAwAFQAVAAoAAQD7//X/8//1//f/+P/6//r/+P/5//3//f/8//3///////3/
+//7//v/+//8//z//P/9//3//v/+//3//f/9//7/AAAAAP/////9//3//f/+//3//P/7
//r/+//7//v/+//9//3//v////3//P/8//z//P/8//z//P///////////wAAAAAAAAMA
AwABAAMAAwABAAEAAQACAAEA///+//3///8AAAEAAQACAAMABQAGAAQABAAEAAUAAwAE
AAUABgAEAAQABAAEAAYACAALAAwADAAOABAAEAAQABEAEgATABYAFwAaABsAGwAbABwA
HQAgACEAIwAkACQAJQAnACcAJwAnACgAKAApACkAKQAqACgAKAAoACgAJAAkACQAIwAl
ACUAIwAhAB4AGgAYABYAFgAUABMAEwAPAA4ADQANAA4ACwAMAAwACgAKAAoACgAIAAUA
BQAEAAcACAAJAAoACAAIAAgACAAIAAgABwAHAAcACAAIAAYACAAJAAkACQAHAAgACAAH
AAUABQAFAAUABQAGAAcACQAJAAkACQAJAAgABwAHAAYACAAIAAkACQALAAsACwALAAsA
DAANAA4ADAALAAoACQALAAwADAANAAsACwAKAAkACQAKAAsACwAJAAkACQAJAAgABwAG
AAYABgAFAAUABQAFAAQABAAEAAIAAgABAAEAAgACAAIAAgABAAAAAAABAP///f/7//n/
+v/6//n/+f/3//j/+P/3//f/9//2//b/9P/0//P/8//1//X/9f/1//X/9v/2//f/9//3
//f/9//0//P/8P/v//D/8f/x//L/9P/1//X/9v/1//X/9P/z//L/8v/z//P/9f/1//b/
9v/z//P/8//z//T/9P/0//T/9v/3//f/9//1//X/9f/1//T/8//y//D/8//1//b/9//z
//L/8f/x//P/8//z//X/9f/0//H/8v/y//P/9P/1//b/9f/0//P/8v/y//L/8v/y//P/
9P/1//b/9f/0//P/8v/y//L/8v/y//T/9P/0//T/8v/y//L/8v/y//L/8v/x//P/9f/2
//b/9v/3//f/9//5//v//f///wEAAQD///3///8AAAAAAQADAAIAAgACAAIABgAIAAoA
CQAJAAgACAAFAAQABAAEAAIAAQABAP7//P/8//z/+//7//n/+v/6//f/9f/z//P/8P/u
/+3/7f/v/+//7f/t/+7/8P/x//L/8v/z//P/8v/w/+3/7f/p/+H/3//d/+H/5//s//H/
9//7//3/BwAaACwAOQBKAFkAYQBYADwAHwATAAsA/v/6/wcAEQAMAAEA9//t/+3/7//x
//D/8P/u/+z/7//x//H/8P/v//H/8//1//P/8//z//D/8P/v/+7/7f/t/+7/7v/v/+//
7//w//H/8v/y//P/8v/x//D/8P/w//D/8P/w/+//7//v/+//7//v//D/8f/x//D/8P/w
/+7/7v/u/+7/8P/x//L/8//x//D/7//x/+//7f/v/+//8f/x//H/8v/y//H/8f/x/+//
8P/x//H/8//z//T/9P/y//L/8v/z//X/9v/3//j/+v/6//r/+v/5//j/+P/2//r//P/+
//7/AAABAAIAAwACAAMABgAHAAkACQAKAAsACgALAA0ADgARABMAFgAXABUAFQAWABYA
FgAVABQAFAAWABYAFgAWABYAFgAWABUAFQAVABMAEQAOAAoACAAGAAQAAgABAAEAAQAA
AP////////v/+//6//z//P/8//z//P/5//n/+P/3//b/9f/0//T/9P/0//T/9f/2//b/
9//3//j/+P/2//X/9f/0//P/9v/4//n/+f/2//X/9P/z//L/8v/y//P/8//z//P/8//1
//X/9v/2//j/+P/5//n/+f/5//n/+f/1//T/8//y//b/9//4//n/+//8//z//f/8//v/
+f/3//X/9v/3//f/+f/5//n/+f/5//n/+f/6//j/9//3//f/+v/6//v//P/5//j/9v/1
//f/+P/5//r/9//2//b/9//5//n/+f/5//f/9v/0//P/9P/2//f/9//1//X/9P/0//T/
9P/z//P/8//z//P/8//z//T/9P/1//f/9//3//f/9f/1//P/8//z//P/8v/y//P/8//y
//L/9P/1//X/9f/0//T/9f/1//P/8//0//T/8//z//P/8//y//L/8v/y//L/8//z//P/
8//z//P/8//z//P/8//y//L/8//z//P/8v/y//L/8//z//P/8//1//f/9P/1//b/9v/0
//T/9P/0//L/8v/y//L/9P/0//T/9P/0//T/9P/0//T/9P/0//T/9P/0//T/9P/2//b/
9v/2//P/8v/x//D/8v/y//H/8f/1//b/9v/4//f/9//3//j/+f/6//v///8CAAMABAAG
AAYABQAFAAUAAwACAAEAAAAEAAYACAAJAAkACAAIAAcACAAIAAgABAABAAEA/v/8//z/
/P/7//r/9//3//b/9f/z//H/8f/v/+7/7v/v/+//8f/v/+//7//t/+z/6//q/+v/7f/u
/+z/7f/x/+//6f/f/93/3f/f/+L/6//1//v///8LABwALgA/AFAAXQBlAF4ARAAnABEA
CQACAPz/AwANAA4AAwD3/+//6//t/+//7P/s/+7/8P/z//X/9f/0//P/8//x//H/7//v
/+//7f/u/+7/7v/v/+//8P/w//D/8f/y//T/8//y//D/7//t/+3/7f/u//D/8P/w//D/
8f/x//H/8f/v/+//8P/x//H/8P/w//D/8P/w//D/8P/z//P/8//z//D/8P/w//P/8f/v
//H/8f/x//H/8f/y//L/8f/x//H/8//0//X/9f/0//P/8//y//P/9P/1//f/9f/2//f/
+P/6//r/+v/6//3//v8AAAAAAAACAAQABAACAAMABAAFAAgACQAMAA0ADQANAA4ADwAO
AA8AEQASABIAEwAVABUAFgAXABkAGgAaABkAGAAYABgAGAAYABgAGAAYABgAFwAVABUA
EwARABEADgANAAwACQAGAAQAAwADAAIAAQABAAIA//8AAAAA///+//3//P/8//n/+f/4
//b/9v/2//b/+P/4//j/+P/4//j/9//3//X/9v/2//T/9v/3//f/9//1//b/9v/1//f/
9//3//f/9v/2//b/9//3//f/9//3//n/+f/6//r/+P/4//n/+f/3//f/9//3//f/+P/5
//r/+//7//v/+//7//z//P/9//3//f/8//v/+//8//3//f/8//v/+v/5//v/+//7//z/
/P/7//v/+//7//r/+v/6//r/+v/5//n/+v/6//r/+v/3//b/9v/3//n/+f/5//n/+v/6
//n/+f/5//r/+v/5//n/+f/4//j/+P/4//f/9//3//f/9//3//f/+P/4//n/+f/5//n/
+f/5//n/9//3//f/9//2//b/9//3//b/9v/2//f/9//3//b/9v/3//f/9//3//j/+P/1
//X/9f/1//X/9v/3//j/9v/3//f/9//1//X/9f/1//b/9//4//j/9v/3//f/9//3//j/
+f/7//r/+f/4//n/9//6//v/+v/6//n/+P/3//b/9v/2//b/9v/2//b/9v/2//b/9v/2
//b/+P/4//j/+P/4//j/+P/4//f/9v/1//T/9f/2//f/+P/4//j/+P/4//X/9f/3//j/
+v/8//3//f/7//z//f/+/wEABQAHAAcABwAIAAgABwAHAAcABgAGAAQABAAIAAoADgAP
AA8ADgAOAA0ADAAMAAwACAAHAAcABAACAAIAAgD///7/+//7//z/+//5//f/9//1//T/
9P/1//X/9f/z//H/8f/y//L/8P/w//H/8f/0//T/8//x/+//6//n/+X/5f/p/+z/8f/7
/wMABQAPACAAMAA9AEoAVwBhAFoAOgAbAA8ABwD8//r/BQANAAwABQD7//P/8f/z//H/
7v/y//b/9P/x//X/+//4//X/9//5//n/9f/z//X/9//4//j/+P/3//f/+P/4//X/9f/1
//b/+P/4//f/9//1//X/9f/2//b/9v/2//b/9//3//f/9//3//f/+P/5//f/9v/2//b/
+P/4//j/+P/3//f/9//3//b/9v/2//n/+f/3//n/+f/3//f/9//4//n/+f/6//v/+f/6
//v/+//5//n/+v/6//z//P/8//3//f/+////AAD+//7//v/+////AAACAAIABAAGAAgA
CAAKAAsADAANAA4ADwASABMAEQARABIAEwAWABcAGQAaABgAGQAbABsAGwAbABwAHAAf
AB8AHwAgAB4AHgAeAB4AHAAcABwAGwAbABsAGQAXABcAFAATABIAEAAOAA0ADQALAAoA
CQAJAAcAAwADAAIAAgACAAIAAgACAP/////+////AAABAAIAAAAAAAAAAAAAAAAA////
////AAAAAP7/AAABAAEAAQD//wAAAAD//////////////v/+//7////9//3//f/9////
//8AAAAA/v/+/////////////////wAAAAAAAAAA/////////////wAAAAABAAEAAQAA
AP////8AAAEAAQADAAMAAwADAAMAAwADAAQAAwABAAAA//8AAAAAAQACAAIAAgABAAEA
AAAAAAAAAAABAAAAAAABAAAA///+//3//f/+//7//////wAAAAD////////+//7///8A
AAAAAQD///////////3//v/+/////////////////////f/9//3//f/8//z/+//7//r/
+v/8//3//f/9//z//P/9//3//////wAAAAD9//3//f/9//z//P/8//z//v/////////9
//3//f/9//3//f/9//z//P/9//3//f/8//z//P/9/////////wEA///8//3//v/8//r/
+v/6//r//P/8//z//P/+//7//v/+//z//P/8//z//v/+//7//v/+//7//v/+//z//P/8
//z//P/8//z//P/9//3///8AAAAAAgADAAMAAQACAAMABAADAAcACQAJAAsADAAMAAsA
CwALAAoACgAMAAwAEAASABQAFQAVABQAEgARABAAEAAQAAwACwALAAgABgAGAAYABAAC
AP7//f/9//3//P/7//v/+f/4//j/+f/5//n/9//3//f/+P/4//j/+P/5//n/+v/4//f/
9f/1/+//5//l/+n/6//u//f/AQAJAA0AEwAgAC4APQBOAFkAXwBUADYAGQAPAAkAAAD+
/wkAEwAQAAMA9//v/+//8//1//L/8v/2//r/+//9//3//P/9//v/+f/7//3/+f/5//n/
+v/6//r/+f/5//r/+v/7//v/+//8//v/+v/4//f/+f/5//n/+v/6//r/+v/6//f/9//3
//f/+f/5//r/+//7//r/+v/6//r/+v/6//r/+f/5//n/+f/6//r/+v/9//v/+f/7//v/
+//7//v//P/+//3//f/9//3//v///////v/9//3//P/8//z//P/9////AAABAAIAAwAE
AAUABgAGAAYABwAGAAgACgAMAAwACgALAAwADQAQABEAFAAVABUAFQAWABcAGAAZABsA
HAAcAB0AHwAfAB0AHQAeAB4AHwAfAB8AIAAjACQAJQAmACMAIgAhAB8AHQAdABsAGQAZ
ABYAFQAUABQAEgARABEADwAOAA0ADQAMAAcABgAEAAYABgAGAAYABgADAAMAAgACAAIA
AgACAAAAAAAAAAAAAAAAAP///////wAAAAD+/wAAAQABAAEA//8AAAAA//8BAAEAAQAB
AAAAAAAAAAEA//////////8BAAEAAgACAAQABAAFAAUABAADAAIAAQAAAAAAAAAAAAMA
AwADAAMAAwAEAAQABQAFAAUABAADAAIAAgACAAEAAgADAAQABQADAAMAAwAEAAQAAwAD
AAMAAwACAAIAAgACAAIAAQABAAMABAAFAAYAAwACAAIAAwABAAEAAQABAAAAAAD/////
AAACAAMAAwACAAEA///+//z//P/7//v//P/9//7///8AAAIAAwAFAAMAAQD///3/////
//3//f8AAAEAAQACAAEAAQAAAAAA/v/////////8//z//f/9/wAAAQADAAQAAQABAAEA
AQD///7//f/8//z//f/9//3/AAABAAIAAwABAAEAAQAAAP3//f/8//v//f/+////AQAA
AP///v///wEABAABAP7/AAD///7//f/8//z//P/8//z//v/+//7//v8AAAAAAAAAAAAA
AAAAAAAAAAAAAAAAAAD///7//f/8//z/+//7//3/AAAAAAIAAwAFAAUABgAHAAcABwAK
AAsADQANAA4ADgANAA0ADQAMAAoACgAKAA4AEgAUABUAFQAVABYAFgAWABMAEgANAAsA
DQAKAAgACAAJAAkACQAHAAQAAgAAAP3/+//7//n/+P/4//n/+f/5//n/+f/5//r//P/8
//z//f/5//j/+v/9//v/9//x/+3/6f/r/+//8v/1//3/AwAHAA8AIgAyAEEAUgBlAHEA
bABQAC8AGQAPAAgACgATABsAGAAPAAUA/f/5//X/9//4//j/+v8AAAEAAQABAAAA/f/3
//f/9//1//X/+f/3//j/+P/4//f/9//4//j/+f/5//n/+v/5//j/9v/1//b/9//4//r/
+v/6//r/+v/4//f/9v/1//b/9//5//v/+f/4//j/+P/5//r/+//8//r/+f/4//f/9v/2
//b/+f/5//f/+f/5//v/+//7//z/+v/5//n/+f/5//r/+//7//z//f///wAA/v/+//7/
///+//7//v/+////AAABAAIAAQACAAQABAAEAAYACAAIAAYABwAIAAkADAANABAAEQAR
ABEAEgATABQAFQAXABgAGgAbAB0AHQAdAB0AHgAeAB0AHQAdAB4AHgAeAB4AHgAcABwA
HAAbABwAHQAcABsAFwAUABMAEgAOAAwACwALAAsACgAJAAkABwADAAMAAgACAAIAAgAC
AAMAAQACAAIAAQAAAP///v8AAAAAAAAAAP///v/8//v/+//8//z/+v/7//3//v////7/
/v/9//v/+//7//v/+//8//z//P/9/////////////v/9//3//P/6//r/+//7//z//f/+
/////P/8//z//P/+////AAABAP//AAAAAAEA//////7//f/+/wAAAgADAAEAAQABAAEA
AQABAAEAAgACAAEAAQABAAEAAAAAAAAAAAAAAP////8AAAAAAAAAAP///v/+/////f/9
//3//f/8//z/+//7//3//v/+//3/+//7//r/+v/8//z/+//7//v/+//7//v/+f/6//r/
+//7//v/+//7//3//f/7//v//f/9//z//P/7//v/+v/6//r/+//7//v//P/8//3//f/8
//v/+//6//r/+//8//3/+v/6//r/+v/4//n/+f/5//v/+//7//v/+//7//v/+v/4//n/
+f/5//r/+v/6//v/+//7//v//f/7//r/+//8//r/+P/4//j/+P/6//r/+v/6//r/+v/6
//r//P/8//z//P/6//r/+v/6//j/+P/4//j/+v/6//r/+v/8//z/+//7//z//P/7//z/
////////AAD//wAAAQAFAAkACQAJAAoACAAHAAcABwAGAAYABgAGAAoADAAOAA8ADwAO
AA4ADQAMAAwADAAIAAcABwAEAAIAAgACAAEAAAD9//3//P/7//v/+f/5//f/9P/0//X/
9f/z//H/8f/x//P/9P/1//b/9//1//L/8v/z//H/7//t/+f/5f/n/+f/6v/v//n/AQAF
AA0AHgAuAD0ATgBbAGUAYABGACUAEwAJAAAA+v8DABEAFAAJAPv/9f/z/+//8f/0//b/
9P/0//f/+//5//j/9//3//f/9//3//P/8//0//b/9//4//X/9f/2//b/8//z//P/9P/2
//b/9f/1//f/9//3//j/9v/2//b/9v/1//X/9f/1//P/8//0//X/9f/0//T/9P/2//b/
9v/2//X/9f/1//X/9P/0//T/9//3//X/9//3//X/9f/1//b/+P/3//f/9//5//r/+//7
//r/+f/5//j/+v/6//r/+//5//r/+//8//7//v/+//7//f/+/wAAAAAAAAIABAAEAAQA
BQAGAAcABgAHAAoACwANAA0ADgAPAA4ADwARABIAFAAVABcAFwAXABcAGAAYABsAGwAb
ABwAHgAeAB4AHgAaABoAGgAZABcAFwAVABMAEgAQABAAEAAOAAwACwALAAkACAAHAAcA
BwADAAMAAgACAAIAAgACAAIA//////7//P/8//z//P/8//z//P/8//z//P/7//v//f/+
//7//P/8//3//f/9//r/+v/5//f/+P/5//r/+//6//r/+v/7//v/+//7//v/+//7//z/
/P/6//r/+//7//3//f/9//3/+v/6//r/+v/9//3//f/9//3//v/+//////////7//f/9
//7///////3//f/9//3//v///wAAAgAAAP///////////v/+//7//v/+//3//f/+//7/
/v/+/////v/+///////////////8//z/+//7//v//P/8//v/+//7//r/+v/7//z//P/9
//3//f/9//3/+//8//z//f/9//3//f/9//3//f/7//v/+//7//r/+v/9//3//P/8//z/
/f/9//3//P/8//3//f/9//3//v/+//3//f/9//3//v/+//7//v/8//3//f/9////////
/////v/9//z/+v/9////AAABAP7//v/+////////////AQD///z//f8AAP7//f/8//v/
+v/7//z//f/+//7//v/+//7//v/+//7//v/+//7//v/+//z//P/8//z//f/+////AAD/
////AQACAAIABAAFAAUABQAGAAcACAAHAAsADQANAA0ADgAOAA0ADQANAAwADAAMAAwA
EAASABQAFQAVABQAEgARABAAEAASAA4ADQANAAoACAAIAAgACQAIAAUABQAEAAMAAQD/
//3/+//6//r//f/9//3/+//7//v//P/8//z//P/9//3/AAD+//v/9//1//P/7//t/+//
9f/4/wEACQALABMAHwAuADwATwBiAGUAYwBQAC4AFQANAAcAAgAIABEAFQAQAAkA///3
//f/+f/5//r/+v/8/wAAAQADAAUAAgD//wEAAwABAP//AQADAAEAAgACAAIAAQABAAIA
AgABAAEAAQACAAQABAADAAMAAwADAAMABAADAAIAAQAAAAAAAQACAAMAAwADAAQABQAE
AAIAAQAAAAEAAgADAAQABAADAAIAAQABAAIAAwAHAAMAAQADAAMABQAFAAUABgAGAAUA
BQAFAAUABgAHAAcABwAHAAgACAAIAAgACAAJAAkACgALAAwADgAOAA4ADgANAA4AEAAQ
ABAAEgAUABQAFgAXABgAGQAaABsAHgAfACEAIQAiACMAJAAlACcAKAAmACcAKQApACsA
KwAsACwALQAtAC0ALgAwADAAMAAwACwALAAsACsAKwArACkAJwAlACIAIQAgACAAHgAd
AB0AGQAYABcAFwAXABMAEwASABIAEgASABIAFAARABEAEAASABIAEgASABAAEAAQABAA
EgASABEAEQARABIAEgAQAA4ADwAPAA8AEQASABIAEQARABEAEQARABAAEAAQABEAEQAR
ABEAEQATABMAFAAUABMAEgASABEAEwATABMAEwAQABAAEAAQABEAEQARABEAEwAUABQA
FQAVAA==
         </WaveFormData>
      </LeadData>
      <LeadData>
         <LeadByteCountTotal>10000</LeadByteCountTotal>
         <LeadTimeOffset>0</LeadTimeOffset>
         <LeadSampleCountTotal>5000</LeadSampleCountTotal>
         <LeadAmplitudeUnitsPerBit>4.88</LeadAmplitudeUnitsPerBit>
         <LeadAmplitudeUnits>��V</LeadAmplitudeUnits>
         <LeadHighLimit>2147483647</LeadHighLimit>
         <LeadLowLimit>268435456</LeadLowLimit>
         <LeadID>V1</LeadID>
         <LeadOffsetFirstSample>0</LeadOffsetFirstSample>
         <FirstSampleBaseline>0</FirstSampleBaseline>
         <LeadSampleSize>2</LeadSampleSize>
         <LeadOff>FALSE</LeadOff>
         <BaselineSway>FALSE</BaselineSway>
         <ExcessiveACNoise>FALSE</ExcessiveACNoise>
         <MuscleNoise>FALSE</MuscleNoise>
         <LeadDataCRC32>2435302259</LeadDataCRC32>
         <WaveFormData>
CgAKAAoACgAIAAgACAAIAAoACgAKAAoACAAIAAgACAAIAAgACAAIAAYABgAGAAYABAAE
AAQABAAEAAQABAAEAAIAAgACAAIAAgACAAIAAgAEAAQABAAEAAIAAgACAAIAAgACAAIA
AgACAAIAAgACAAAAAAAAAAAAAAAAAAAAAAAAAAAAAAAAAAAAAAAAAAAA/v/+//7//v8A
AAAAAAAAAP7//v/+//7//P/8//z//P/8//z//P/8//r/+v/6//r//P/8//z//P/6//r/
+v/6//r/+v/6//r/+v/6//r/+v/5//j/9//2//j/+P/4//j/+P/4//j/+P/4//j/+P/4
//j/+P/4//j/+P/4//j/+P/2//b/9v/2//b/9v/2//b/9f/0//P/8v/y//L/8v/y//L/
8v/y//L/8v/y//L/8v/w//D/8P/w//D/8P/w//D/8P/w//D/8P/w//D/8P/w/+7/7v/u
/+7/7v/u/+7/7v/u/+7/7v/u/+7/7v/u/+7/8f/x//H/8f/v/+//8P/x//H/8f/x//H/
7f/s/+z/7P/s/+z/6//p/+f/5//n/+f/6P/o/+f/5//m/+b/5v/n/+j/6P/o/+j/6P/n
/+f/6P/n/+b/5//n/+n/6v/r/+v/6//r/+v/6//r/+v/6//r/+3/7f/t/+3/7v/u/+7/
7v/t/+//8P/0//j//v8AAAEA///9//3//f///wIAAgAAAPn/6P/N/7b/pf+c/53/n/+c
/5T/j/+M/4n/h/+H/4z/jv+Q/5D/jf+L/5P/nv+k/6n/sv+6/8T/yv/O/9H/1f/b/+H/
4//l/+f/6f/p/+n/7P/s/+3/7f/r/+z/7f/u/+7/7v/u/+//7f/u/+7/7v/w/+//7//w
//D/8P/w//H/8f/x//H/8f/x//H/8f/x//P/8//z//P/9f/1//X/9f/1//T/8//y//P/
8//0//T/9P/z//P/9P/y//L/8v/y//P/8//z//P/8//z//P/8v/y//L/8v/z//P/8//z
//P/8f/x//H/8f/x//D/8P/w/+7/7v/t/+3/6v/q/+n/6f/n/+f/5v/m/+X/5P/j/+L/
4v/h/+H/4P/e/97/3v/e/9v/2//b/9v/3P/b/9v/2//Z/9j/2P/X/9f/1//Y/9j/2P/Z
/9r/2v/c/93/3f/e/97/4P/g/+D/3v/e/9//3//f/9//3//g/+L/4v/i/+L/4v/j/+P/
4//l/+X/5f/l/+P/4//j/+P/5v/m/+b/5v/m/+b/5v/m/+b/5v/m/+b/6P/o/+j/6P/o
/+j/6f/p/+n/6f/p/+r/7P/s/+z/7P/q/+r/6v/q/+z/7P/s/+z/7P/s/+z/7P/v/+//
7//v/+7/7v/u/+7/7v/u/+7/7v/w//D/8P/w//D/8P/w//D/8P/w//D/8P/w//D/7v/u
/+//7//v/+//7//w//D/7//v/+//7//w//D/8P/w//D/8v/x//H/8f/x//H/8f/x//H/
8f/x//H/8f/x//D/8P/w//D/8f/x//H/8f/x//H/8f/x//H/8f/z//P/8//z//H/8f/x
//H/8f/x//H/8f/x//H/8f/x//P/8//z//P/8f/x//H/8f/x//H/8f/x//H/8P/w//H/
7//v/+//7//v/+//7v/u//D/8f/x//H/8P/w//D/8P/y//L/8v/y//D/8P/w//D/8P/w
//D/8P/w//D/7//v/+//8f/v/+//8P/u/+7/7v/u/+7/7v/u/+7/8P/w//D/8P/w//D/
8P/w//D/8P/w//D/7v/u/+7/7v/u/+7/7v/u/+7/7v/u/+7/7v/u/+7/7v/u/+7/7v/u
/+7/7v/u/+7/7v/u/+7/7v/u/+7/7v/u//D/8P/w//H/7//v/+//7//v//D/8f/x//H/
8f/x/+//7v/u/+7/7v/u/+3/6//p/+v/6//r/+z/7P/r/+v/6v/q/+r/6//s/+7/7v/u
/+7/7f/t/+7/7v/s/+7/7//v//H/8//0//X/8//z//P/8//z//P/8//z//P/8//z//T/
9P/0//T/9f/3//r//v8CAAgACgALAAkABwAFAAcACQAMAAwADAAFAPb/3f/G/7X/rP+p
/6n/pv+e/5n/lv+V/5P/lf+Y/5r/nv+e/5n/l/+h/67/tv+5/8L/zP/S/9j/3v/j/+f/
6f/t//H/8//3//n/+f/5//r/+v/7//v//f/+////AAD+//7//v//////AAAAAAAAAAD/
////AAAAAAAAAAABAAEAAQABAAEAAwADAAMAAwADAAMAAwADAAMAAwADAAMABAAEAAQA
BAADAAMABAAEAAYABQAFAAYABgAGAAYABgAHAAcABwAHAAcABwAHAAYABgAGAAYABwAH
AAcABwAHAAcABwAHAAcABwAGAAYABgAEAAQAAwADAAQABAADAAMABQAFAAQABAADAAIA
AQAAAAIAAQABAAAAAAAAAAAAAAD//////////wAA///////////+//7//f/9//3//v/+
//7///8AAAAAAAABAAEAAgACAAQABAAEAAIAAgADAAMABQAFAAUABgAGAAYABgAGAAYA
BwAHAAcABwAHAAcABwAHAAcABwAHAAgACAAIAAgABgAGAAYABgAIAAgACAAIAAgACAAI
AAgACAAIAAkACQAJAAkACQAKAAoACgAKAAoACgAKAAoACgAIAAgACAAIAAkACgALAAwA
DQANAA0ADQAMAAwADAAMAAwADAAMAAwACgAKAAoACgAKAAoACgAKAAwADAAMAAwADAAM
AAoACgALAAsACwALAAoACgAJAAcACQAJAAkACgAIAAgACAAIAAoACQAJAAkACQAJAAkA
CQAJAAkACQAJAAkACQAIAAgACAAIAAkACQAJAAkACQAJAAkACQAJAAkACwALAAsACwAN
AA0ADQANAAsACwALAAsADQANAA0ADQANAA0ADQANAA0ADQANAA0ACwALAAsACwALAAoA
CgALAAsACwALAAsACwALAAoACgAKAAsACwALAAwADAAMAAwADAAMAAwADAAMAAwADAAM
AAwADAAMAAwADgAOAA0ADQANAA0ADQANABAADgAOAA4ADgAMAAwADAAMAA4ADgAOAA4A
DAAMAAwADAAMAAwADAAMAAwADAAMAAwADAAMAAwADAAOAA4ADgAOAA4ADgAOAA4ADAAM
AAwADAAOAA4ADgAOAA4ADgAOAA4AEAAQABAAEAARABEAEQARABEAEQASABMAFAAVABYA
FwAVABQAFAAUABQAFAATABEADwAPAA8ADwAQABAADwAPABAAEAAQABEAEgASABIAEgAQ
AA8ADwAQABAAEAASABMAEwAUABUAFQATABMAEwATABMAEwATABMAEwATABMAEwASABIA
EgASABUAFwAYABwAIAAkACgAJwAjACEAIwAlACcAKAAoACYAHQAEAOn/1v/L/8T/xf/D
/77/uv+5/7b/s/+3/7n/uv+8/77/vP+5/7v/xf/O/9b/3f/k/+z/8v/2//7/BQAHAAsA
DwATABUAFQAXABcAFwAWABYAFwAXABkAGgAbABwAGgAaABoAGwAdAB4AHgAeACAAHwAf
ACAAHgAeAB4AHwAdAB0AHQAdAB0AHQAdAB0AHQAdAB0AHQAdAB0AHQAdAB4AHgAeAB4A
HwAfACAAIAAeAB0AHQAeAB4AHgAeAB4AIQAhACEAIQAfAB8AHwAeACAAIAAgACEAIwAj
ACMAIwAjACMAIwAjACMAIgAiACIAIAAgAB8AHwAgACAAHwAfAB8AHwAeAB4AHQAcABsA
GgAaABkAGQAYABYAFgAWABYAEwATABMAEwAUABMAEwATABUAFAAUABMAEwATABQAFAAU
ABUAFgAWABYAFwAXABgAGgAcABwAHAAcABwAHQAdAB0AHQAdAB4AHgAeAB4AHgAeAB8A
HwAfAB0AHQAdAB0AHwAfAB8AHwAiACIAIgAiACIAIgAiACIAIAAgACAAIAAgACAAIAAg
ACAAIAAhACEAIQAhACEAIgAiACIAIgAiACQAJAAkACQAIgAiACIAIgAiACIAIgAiACMA
IwAjACMAIAAgACAAIAAeAB4AHgAeACAAIAAgACAAHwAeAB0AHAAeAB4AHgAeAB4AHgAc
ABwAGwAbABsAGwAbABwAHAAbABkAGQAZABoAGgAaABoAGgAZABcAFgAVABcAFwAXABcA
FgAVABQAEwATABMAEgASABIAEgATABMAEQARABEAEQAPAA8ADwAPABEAEQARABEAEQAR
ABEAEQARABEAEQARAA8ADwAPAA8ADwAPAA8ADwAPAA8ADwAPAA8ADwAPAA8ADwAOAA4A
DwARABEAEQARAA8ADwAOAA4ADgAPAA8ADwAQABAAEAAQABAAEAAQABAADgAOAA4ADgAQ
ABAAEAAQAA4ADgANAA0ADwAPAA8AEQAQAA4ADgAOAA4ADgAOAA4ADgAOAA4ADgAOABAA
EAAQABAAEAAQABAAEAAQABAAEAAQABAAEAAQABAAEAAQABAAEAASABIAEgASABIAEgAS
ABIAEwATABMAEwARABEAEgATABUAFQAVABUAEwASABIAEgAQABAADwANAAsACwALAAsA
DAAMAAsACwAKAAoACgALAAoACgAKAAoACgAJAAkACgAKAAoADAANAA0ADgAPAA8ADwAP
AA8ADwARABEAEQARAA8ADwAPAA8AEgASABIAEgAVABUAGAAcACAAIgAmACcAJwAjACEA
IwAnACgAKAAmAB8ADgD3/+D/z//G/8X/xf/C/7z/uf+2/7X/tf+1/7b/uP+4/7r/uf+1
/7v/xv/O/9X/3v/m/+z/8v/4//v//f8DAAUABwALAA8AEQARABEAEgASABMAEwATABQA
FQAWABQAFAAUABUAFwAYABgAGAAYABcAFwAYABgAGAAYABkAFwAXABcAFwAZABkAGQAZ
ABcAFwAXABcAFQAVABUAFQAWABYAFgAWABUAFQAWABYAFgAVABUAFgAWABYAFgAWABUA
FQAVABUAFwAXABcAFgAUABQAFAAVABUAFQAVABUAFQAVABUAFQAVABQAFAAUABIAEgAR
ABEAEAAQAA8ADwAPAA8ADgAOAA8ADgANAAwACgAJAAkACAAGAAYABgAGAAcABwAHAAcA
BgAFAAUABQADAAIAAgABAAEAAQACAAIAAgADAAQABAACAAMAAwAEAAQABgAGAAYABgAG
AAcABwAHAAcABwAIAAgACAAIAAgABgAHAAcABwAHAAcABwAHAAcABwAHAAcABgAGAAYA
BgAGAAYABgAGAAYABgAGAAYABAAEAAQABAAGAAYABwAHAAcABwAHAAgABgAGAAYABgAG
AAYABgAGAAYABgAGAAYABAAEAAQABAAFAAUABQAFAAIAAgACAAIAAgACAAIAAgACAAIA
AgACAAAAAAAAAAAAAAAAAAAAAAACAAIAAAAAAP////////////8AAAAA//8BAAEAAQAC
AAEAAAD///7//////wAAAQABAAEAAQABAAEAAQABAAEAAQABAAAAAAAAAAAAAQABAAEA
AQABAAEAAQABAAEAAQABAAEAAQABAP///////////f/9//3//f//////////////////
/////f/9//3//f/9//3//f/9/////v/+///////////////9//3//P/8//z//f/9//3/
/P/8//z//P/8//z//P/8//z//P/8//z//P/8//z//P/6//r/+f/5//v/+//7//n/+v/6
//r/+v/6//r/+v/6//r/+v/6//r/+v/4//j/+P/4//j/+P/4//j/+P/4//j/+P/4//j/
+P/4//j/+P/4//j/+P/4//j/+P/4//j/+P/5//v/+//7//v/+f/6//v/+//7//v/+//5
//j/+P/4//j/+P/3//X/8//z//P/8//0//X/9f/2//b/9P/0//X/9v/2//b/9v/2//X/
9f/2//b/9v/4//n/+f/4//n/+f/5//n/+f/5//n/+f/5//n/+f/5//n/+f/6//z//P/6
//n/+//8/wAABgAKAAwADwANAAsACQALAA0AEAAQAA4ABwD4/+H/yv+3/6z/qf+t/6r/
ov+d/5r/l/+X/5f/mP+a/57/ov+d/5n/of+s/7T/u//E/8z/0v/Y/97/4//n/+v/7//1
//n/+v/7//r/+f/8//z//f/9//3//v///wAAAAAAAAAAAQABAAIAAgACAAIAAQABAAIA
BAAEAAQABQAFAAUABQAFAAMAAwADAAMABQAFAAUABQAFAAUABQAFAAYABgAGAAYABQAF
AAYABgAGAAUABQAGAAYABgAGAAYABQAFAAUABQAFAAUABQAEAAYABgAGAAcABQAFAAUA
BQAHAAcABwAHAAcABgAGAAYACAAIAAcABwAGAAYABQAFAAUABQAEAAQABQAEAAMAAgAC
AAEAAQAAAAAAAAAAAAAA///////////+//3//f/9/////v/+//3//f/9//7//v/+////
AAAAAAAAAQABAAIAAAACAAIAAgAEAAQABQAFAAcABwAHAAgABgAGAAYABgAIAAkACQAJ
AAcABwAHAAcACQAJAAkACQAKAAoACgAKAAgACAAIAAgACgAKAAoACgAKAAoACgAKAAwA
DAANAA0ACwALAAsADAAMAAwADAAMAAwADAAMAAwADAAMAAwADAAMAAwADAAMAA0ADQAN
AA0ADAAMAAwADAAMAAwADAAMAA4ADgAOAA4ADgAOAA4ADgAMAAwADAAMAAwADAAKAAoA
CwALAAsACwALAAwADAALAAsACwALAAwADAAMAAwADAAMAAsACwALAA0ADQANAA0ADQAN
AA0ADQANAA0ADAAMAAwADAANAA0ADwAPAA8ADwAPAA8ADwAPAA8ADwAPAA8ADwAPAA8A
DwAPAA8ADwAPAA8ADwAPAA8ADwAPAA8ADwARABEAEQARABEAEQARABEAEQAQABAAEQAR
ABEAEQARAA8ADwAOAA4AEAARABEAEQAQABAAEAAQABAAEAAQABAAEgASABIAEgASABIA
EgASABAAEAAPAA8AEQARABEAEQAQAA4ADgAOAA4ADgAOAA4ADgAMAAwADAAMAAwADAAM
AAwADAAMAAwADAAMAAwADAAMAAwADAAMAAwACgAKAAoACgAIAAgACAAIAAcABgAFAAQA
AgADAAMAAwABAAEAAQACAAEAAQABAAEAAQD///7//v/+//7//v/9//n/9//3//f/9//4
//j/9//3//b/9v/2//f/+P/4//j/+v/6//n/+f/6//r/+v/8//3//f/+/////f/9//3/
/f/9//3//f/9/////////////f/+//7//v/+//////8CAAYACgAMAA4AEQAPAAsACwAN
AA8AEgAUABAACQD6/+H/yv+3/67/rf+r/6b/oP+b/5j/l/+V/5f/mv+e/6D/oP+d/53/
pf+w/7j/v//I/9D/1v/a/+D/5//r/+//8f/1//f/+f/7//v/+//+//7///////3//v//
/wAAAAAAAAAAAQD//wAAAAAAAAAA/////wAAAAAAAAAAAQABAAEAAQABAP//////////
/f/9//3//f///////////wAAAAAAAAAA/////wAAAAAAAP////8AAAAAAAAAAAAAAQAB
AAEAAQABAAEAAQAAAAIAAgACAAMAAQABAAEAAQABAAEAAQABAP///v/+//7//v/+//3/
/f/+//7//f/9//3//f/8//z/+//6//n/+P/4//f/9//2//b/9v/2//b/9f/1//X/9f/y
//H/8f/x//H/8P/w/+//8f/x//L/8v/0//X/9v/2//b/9//3//j/+v/8//z//P/6//r/
+//7//3//f/9//7//v/+//7//v/+/////////////////////f/9//3//f8AAAAAAAAA
AAAAAAAAAAAAAAAAAAAAAAAAAAAAAAAAAP7//v//////AQABAAEAAgAAAAAAAAAAAAIA
AgACAAIABAAEAAQABAACAAIAAgACAAMAAwADAAMABAAEAAQABAAEAAQABAAEAAIAAgAC
AAIAAgACAAIAAgACAAIAAgACAAIAAgAAAAAAAQABAAEAAQADAAQABAADAAMAAwADAAQA
AgACAAIAAgAEAAMAAwADAAMAAwADAAMAAwADAAMAAwADAAMAAgACAAIAAgADAAMAAwAD
AAMAAwADAAMAAwADAAMAAwADAAMAAwADAAMAAwAFAAUABQAFAAMAAwADAAMABQAFAAUA
BQAFAAUABQAFAAUABQAFAAUABQAEAAQABQAFAAUABQAFAAUABQAEAAQABgAHAAcABwAE
AAQABAAEAAYABgAGAAYABgAGAAYABgAGAAYABgAGAAgACAAHAAcABwAFAAcABwAIAAgA
CAAIAAgACAAIAAgACAAKAAoACgAKAAoACgAKAAoACgAKAAoACgAIAAgACAAIAAgACAAI
AAgACQAKAAsADAAMAAwADAAMAAwADQANAA0ADQANAA0ADgAPAA8ADwAPABEADwAOAA4A
DgAOAA4ADQALAAkACQAJAAsADAAMAAsACwAKAAoACgALAAwADAAMAA4ADgANAA0ADgAO
AA4AEAAPAA8AEAARABMAEwATABMAFQAVABUAFQATABMAEwATABMAFAAUABQAFgAVABcA
GAAcACAAJAAqACsAKQAnACcAJQAnACoAKAAmACEAEgD7/+L/0f/I/8f/xf/C/7z/t/+0
/7P/tf+3/7j/uv++/77/u/+5/8H/yv/S/9v/5P/s//L/+v/+/wMABwALABEAEwATABcA
GQAZABkAGAAYABkAGQAZABoAGwAcABwAHAAcAB0AHQAeAB4AHgAcABsAGwAcABwAHAAc
AB0AHQAdAB0AHQAdAB0AHQAdAB8AHwAfAB8AHQAdAB0AHQAeAB4AHgAeAB0AHQAeAB4A
HgAdAB0AHgAcABwAHAAcABsAGwAbABsAGwAbABsAGgAaABoAGgAbABkAGQAZABkAGQAZ
ABkAGQAZABgAGAAYABYAFgAVABUAFgAWABUAFQATABMAEgASABMAEgARABAADgANAA0A
DAAMAAwADAAMAAsACwALAAsACgAJAAkACQAHAAYABgAFAAgACQALAAwACgALAAwADAAM
AA0ADQAOAAwADgAOAA4AEAAQABEAEQARABEAEQASABAAEAAQABAAEAARABEAEQATABMA
EwATABMAEwATABMAFAAUABQAFAAUABQAFAAUABIAEgASABIAEgASABIAEgASABIAEwAT
ABMAEwATABQAFgAWABYAFgAVABQAEwASABQAFAAUABQAFgAWABYAFgAWABUAFAATABIA
EgASABIAEgASABIAEgASABIAEgASABEAEAAPAA4ADAAMAAwADAAOAA4ADAAMAAsACwAL
AAsACQAKAAoACQALAAsACwAMAAoACgAKAAoACgAJAAkACQAJAAkACQAJAAkACQAJAAkA
CQAJAAgACAAIAAgACQAJAAcABwAHAAcABwAHAAcABwAHAAcABwAHAAcABwAHAAcABwAH
AAcABwAFAAUABQAFAAUABQAFAAUABQAFAAUABQAHAAcABwAHAAUABAAEAAUABQAFAAUA
BQAHAAcABgAGAAQABQAFAAUAAgACAAIAAgACAAIAAgACAAQABAAEAAQABAAEAAQABAAC
AAIAAQABAAMAAwABAAMAAgACAAIAAgACAAIAAgACAAIAAgACAAIAAgACAAIAAgACAAQA
BAAEAAQAAgACAAIAAgAEAAQABAAEAAQABAAEAAQAAgACAAMAAwADAAMAAwADAAIAAwAD
AAMABQAFAAMAAgAAAAAAAAAAAP///f/7//v//f/9//7//v/8//v/+f/4//r/+//8//z/
+v/6//r/+f/5//r/+v/6//7//////wAA///////////9//3//f/9/////////////f/9
//7//v/+//7///8BAAQABAAIAA4AEAARABEADQAPABEAEQASABQAEgALAAAA5//O/7v/
sP+t/7H/sP+o/6X/oP+d/53/nf+e/6L/pP+m/6P/of+l/7D/uP/B/8j/zv/U/9r/4v/p
/+//8//1//f/+f/7//3//f/9//7//v////////8AAAEAAgAEAAQABAAFAAQABAADAAIA
BAADAAMABAAEAAQABAAFAAMAAwADAAMAAQABAAEAAQADAAMAAwADAAMAAwADAAMABAAE
AAQABAADAAMABAAEAAIAAQABAAIABAAEAAQABAADAAMAAwADAAMAAwADAAIAAAAAAAAA
AQADAAMAAwADAAEAAQABAAEAAQAAAAAAAAAAAAAA//////7//v/9//3/+//7//r/+v/7
//r/+f/4//j/9//3//b/9P/0//T/9P/z//P/8//z//D/7//v/+//8f/w//D/7//t/+3/
7v/u/+7/7//w//D/8P/x//H/8v/w//L/8v/y//L/8v/z//P/8//z//P/9P/0//T/9P/0
//L/8//z//P/8//z//P/8//x//H/8f/x//T/9P/0//T/9P/0//T/9P/0//T/9P/0//T/
9P/0//T/9P/0//X/9f/z//P/8//0//T/9P/0//T/9v/2//b/9v/0//T/9P/0//T/9P/0
//T/9f/1//X/9f/0//T/9P/0//T/9P/0//T/9P/0//T/9P/0//T/9P/0//L/8v/y//L/
9P/0//L/8v/x//H/8f/x//H/8v/y//H/8//z//P/9P/y//L/8v/y//T/8//z//P/8//z
//P/8//z//P/8//z//X/9f/0//T/9P/0//X/9f/1//X/9f/1//P/8//z//P/8//z//P/
8//1//X/9f/1//P/8//z//P/8//z//P/8//z//P/8//z//P/8//z//P/9f/1//X/9f/z
//L/8v/z//X/9f/1//X/9//3//b/9v/2//f/9//3//T/9P/0//T/9v/2//b/9v/2//b/
9v/2//b/9v/2//b/9v/2//X/9f/1//X/9f/3//j/9v/2//b/9v/2//b/9v/2//j/+P/4
//j/9v/2//b/9v/4//j/+P/4//j/+P/4//j/+P/4//j/+P/4//j/+P/4//r/+v/6//v/
/f/9//3//f/7//z//f/9//3//f/9//v/+v/6//r/+v/8//v/+f/3//n/+f/5//r/+P/3
//f/9v/2//b/9//4//r/+v/6//r/+f/5//r/+v/4//r/+//7//7/////////////////
///9//3//f/9/////////wAAAAAAAAIAAQADAAQACAAMAA4AEgAXABcAEwARABEAEwAU
ABYAFgARAAQA7f/U/8H/tv+z/7X/tP+s/6X/ov+h/5//of+i/6L/pP+o/6P/n/+l/7L/
vP/D/8z/0v/a/+D/5P/p/+//8//3//v//////wEAAQABAAQABAAFAAUABQAGAAcACAAI
AAgACAAJAAkACgAKAAoACgAJAAkACgAKAAoACgALAAkACQAJAAkACwALAAsACwALAAsA
CwALAA0ADQANAA0ADAAMAAwADAANAA0ADgAOAA4ADQANAA4ADAAMAAwADAANAA0ADQAN
AA8ADwAPAA4ADgAOAA4ADwAPAA8ADwAPAA0ADQANAA0ADwAOAA4ADgAQABAADwAPAAwA
DAALAAsACwALAAoACgAJAAgABwAGAAYABQAFAAQABAAEAAQABAADAAMAAwADAAIAAQAB
AAEAAQAAAAAA////////AAAAAAAAAQACAAIAAAABAAEAAgAEAAYABgAGAAgACAAJAAkA
CQAJAAkACgAMAAwADAAMAAoACwALAAsADQANAA0ADQAPAA8ADwAPABAAEAAQABAAEAAQ
ABAAEAAQABAAEAAQABAAEAAQABAAEAAQABEAEQAPAA8ADwAQABAAEAAQABAAEAAQABAA
EAAQABAAEAAQABAAEAAQABAADwAPAA8ADwAQABAAEAAQAA4ADgAOAA4ADgAOAA4ADgAQ
ABAAEAAQAA4ADgAOAA4AEAAQAA4ADgANAA0ADQANAA8AEAAQAA8ADwAPAA8AEAAQABAA
EAAQABEAEQASABMAEQARABEAEQATABMAEwATABUAFQAUABQAEgASABMAEwAVABUAFQAV
ABUAFQAVABUAFQAVABUAFQAXABcAFwAXABcAFwAXABcAFwAXABcAFwAXABcAFwAXABcA
FwAXABcAFwAXABcAFwAXABYAFgAXABcAFwAXABcAFQAVABQAFAAUABUAFQAVABYAFgAW
ABYAFQAUABMAEgAQABAAEAAQAA4ADgAOAA4ADgAOAA0ADQAPAA8ADQAPABAADwAOAA0A
DAAKAAoACgAKAAoACgAKAAoADAAMAAwADAAKAAoACgAKAAwADAAMAAwADAAMAAwADAAO
AA4ADgAOAAwADQANAA0ADQANAA0ADgARABEAEQARABAADQALAAoACgAKAAoACQAHAAUA
BQAFAAUABgAGAAUABQAEAAQABAAHAAgACAAIAAYABgAFAAUABgAGAAYACAALAAsADAAN
AAsACwALAAsADQANAA0ADQANAA0ADQANAA0ADgAOAA4ADgAPAA8AEgAWABwAIAAiACEA
HwAfAB8AIQAjACQAIgAeABUABADt/9b/yf/E/8X/w//A/7z/t/+y/6//sf+z/7b/uP+6
/7j/s/+1/8H/zP/S/9v/5P/o//D/9v/6/wEABQAJAAsADwARABUAFwAXABcAGAAYABkA
GQAbABwAHQAeAB4AHgAeAB8AHwAgACAAIAAiACEAIQAiACIAIgAiACMAIwAjACMAIwAl
ACUAJQAlACcAJwAnACcAJwAnACcAJwAoACgAKAAoACkAKQAqACoAKgApACkAKgAsACwA
LAAsAC0ALQAtAC0ALQAtAC0ALAAuAC4ALgAvAC8ALwAvAC8ALwAvAC8ALwAxADAAMAAw
ADAAMAAvAC8ALgAuAC0ALQAvAC8ALgAuAC0ALAArACoALAArACsAKgAsACwALAAsACkA
KQApACkAKgApACkAKQApACgAKAAnACcAJwAoACgAKgArACwALAAsAC0ALQAuACwALgAu
AC4ALAAsAC0ALQAtAC0ALQAuACwALAAsACwALAAtAC0ALQArACsAKwArAC0ALQAtAC0A
LAAsACwALAAsACwALAAsACwALAAsACwALAAsACwALAAsACwALQAtAC0ALQAtAC4ALgAu
AC4ALgAuAC4ALgAuADAAMAAwADAAMgAyADIAMgAxADEAMQAxADIAMgAyADIAMgAyADIA
MgAyAA==
         </WaveFormData>
      </LeadData>
      <LeadData>
         <LeadByteCountTotal>10000</LeadByteCountTotal>
         <LeadTimeOffset>0</LeadTimeOffset>
         <LeadSampleCountTotal>5000</LeadSampleCountTotal>
         <LeadAmplitudeUnitsPerBit>4.88</LeadAmplitudeUnitsPerBit>
         <LeadAmplitudeUnits>��V</LeadAmplitudeUnits>
         <LeadHighLimit>2147483647</LeadHighLimit>
         <LeadLowLimit>268435456</LeadLowLimit>
         <LeadID>V2</LeadID>
         <LeadOffsetFirstSample>0</LeadOffsetFirstSample>
         <FirstSampleBaseline>0</FirstSampleBaseline>
         <LeadSampleSize>2</LeadSampleSize>
         <LeadOff>FALSE</LeadOff>
         <BaselineSway>FALSE</BaselineSway>
         <ExcessiveACNoise>FALSE</ExcessiveACNoise>
         <MuscleNoise>FALSE</MuscleNoise>
         <LeadDataCRC32>3591687678</LeadDataCRC32>
         <WaveFormData>
AgACAAIAAgAEAAQABAAEAAQABAAEAAQABAAEAAQABAACAAIAAgACAAQABAAEAAQABAAE
AAQABAACAAIAAgACAAIAAgACAAIAAgACAAIAAgACAAIAAgACAAAAAAAAAAAAAAAAAAAA
AAAAAAAAAAAAAP7//v/+//7/AAAAAAAAAAD+//7//v/+//7//v/+//7//v/+//7//v/+
//7//v/+//z//P/8//z//P/8//z//P/8//z//P/8//z//P/8//z//v/+//7//v/8//z/
/P/8//z//P/8//z//P/8//z//P/6//r/+v/6//r/+v/6//r//P/8//z//P/8//z//P/8
//z//P/8//z//P/8//z//P/6//r/+v/6//r/+v/6//r/+P/4//j/+P/6//r/+v/6//r/
+v/6//r//P/8//z//P/6//r/+v/6//j/+P/4//j/+v/6//r/+v/6//r/+v/6//j/+P/4
//j/+v/6//r/+v/6//r/+v/6//j/+v/6//r//P/9//3//f/9//3//f///wAAAQACAAMA
AQAAAAAAAQABAAEAAQABAAEAAQABAAEAAQABAP/////9//3//f/+//7//v/+//7//P/6
//r/+v/6//r/+v/6//z//P/6//r/+f/4//f/9//4//j/+P/4//j/+f/5//n/+f/5//n/
+f/5//3/AQAGAA4AGAAdACMAIwAjACwAPQBQAGIAcgB9AH8AZwAzAPr/zf+t/4z/af9F
/yP/Bf/x/u7++P4E/xT/I/8z/z//Qv9K/1z/cf9//4n/l/+n/7n/xv/O/9j/4f/m/+3/
9P/5//r//f/+////AAABAAMABQADAAQABQAGAAgACAAJAAkACQAJAAkACgAMAA0ADQAN
AAsACwAMAA0ADQANAA0ADgAQAA8ADwARABEAEQARABEAEgASABQAFAAVABUAFQAVABYA
FwAXABcAFwAYABkAGQAZABoAGwAbABsAHAAdAB4AHwAgACEAIQAhACEAIQAjACUAJgAn
ACgAJwAnACgAKAAqACoAKwArAC0ALQAtAC0ALQAtAC0ALQAtAC0ALQAtAC0ALQAsACwA
KwArACkAKAAnACcAJwAmACMAIgAiACEAHgAcABoAGAAYABUAFQARAA4ADQAMAAoACQAI
AAgACAAKAAkABwAHAAcABgAGAAUABAAEAAQABAAEAAQABAAEAAQABAAEAAMAAwADAAIA
AgAEAAMAAwADAAAAAAAAAP////////////8BAAEAAQABAP////////7///8AAAEAAgAC
AAIAAgACAAAAAAAAAAAAAAACAAAAAAAAAAAAAQABAAEAAQABAAEAAQABAAEAAQABAAIA
AgACAAIAAQABAAEAAQABAAEAAQABAAEAAQABAAEAAQABAAIAAgABAAAAAAAAAAEAAQAB
AAAAAAAAAAAA////////AAAAAP///////wAAAAAAAAAA/v/+//7//v/9//3//f/9////
///////////////////8//z//P/8//3//v/+/////f/9//3//f/9//3//f/9//3//f/9
//3//P/8//3//f/+//7//v/+//7//v/+//7//v/+//7//v/+//7//f/9//7//v/+//7/
/P/8//z/+//7//z//P/8//7////////////////////////////+//7//////////f/9
//3//v8AAP7//v/+/wAAAAD8//3//v/8//z//P/8//7//v/+//7//v/+//7//v/+//7/
/v/+//7//v/+//7//P/8//z//P/8//z//P/8//z//P/8//z//P/8//z//P/8//z//P/8
//z//P/8//z//P/8//z//P/+//7//v/+//7//v/+//7/AQABAAEAAQABAAEAAwAEAAMA
BAAFAAUABgAGAAcABwAHAAcABwAHAAcABwAHAAcABwAFAAUAAwADAAMABAAEAAQABAAE
AAIAAgACAAIAAgAAAAAAAAAAAAIAAAAAAP///P/7//v//P/8//z//P/8//3//f/9//3/
/f/9//////8DAAcADAASABoAIQAlACUAJwAyAEEAVABmAHQAgwCLAHkARQAKANv/uf+S
/2v/Rf8f///+6f7o/vT+AP8M/x3/L/87/z7/RP9Y/3H/f/+J/5n/qf+5/8b/0v/c/+P/
6v/x//j/+//+/wEAAgADAAQABQAHAAkACwAMAA0ADgAMAAwADQANAA0ADQANAA4AEAAR
ABEAEQAPAA8AEAARABEAEQARABIAFAATABMAFQATABMAEwATABYAFgAYABgAGQAZABkA
GQAaABsAGwAbABsAHAAdAB0AHQAeAB8AHwAfACAAIQAiACMAJAAlACUAIwAjACMAJQAp
ACoAKwAsACsAKwAsACwALgAuAC8ALwAxADEAMQAxADEAMQAxADEAMQAxADEAMQAvAC8A
LgAuAC8ALwAtACwAKwArACsAKgApACgAKAAnACYAJAAiACAAHgAbABsAFwAWABUAFAAS
ABEAEAAQABAAEgARAA8ADwAPAA4ADgANAAwADAAMAAwACgAKAAoACgAKAAoACgAJAAcA
BwAGAAYABgAFAAUABQAGAAYABgAFAAUABQAFAAUAAwADAAMAAwAFAAUABQAEAAQABAAE
AAQAAgACAAIAAgACAAIAAgACAAIABAACAAIABAAEAAUABQAFAAUABQAFAAUABQAFAAUA
BQAGAAYABgAGAAUABQAFAAUABQAFAAUAAwADAAMAAwADAAMAAwAEAAQAAwACAAIABAAF
AAUABQAEAAQABAAEAAMAAwADAAQABAADAAMAAwAAAAAAAAAAAAIAAgACAAIA////////
//8BAAEAAQABAAEAAQABAAEAAAAAAAAAAAD+//7//f/9////////////////////////
//////////z//P/9//3//v/+//7//v/+//7//v/+/wAAAAAAAAAAAAAAAP////8AAAAA
AAAAAP7//v/+//3//f/+//7//v/+/////////wEAAQABAAEA/////////v/+////////
//3//f/9//7/AAD+//7//v8AAAAA/v/9/wAA/v/+//7//v/8//z//P/8//7//v/+//7/
/v/+//7//v/+//7//v/+//7//v/+//7//v/+//7//v/+//7//v/+//7//v/+//7//v/+
//7//v8AAAAAAAAAAP7//v/+//7//v8AAAAAAAAAAAEAAQABAAEAAQABAAMABgAHAAgA
CQAJAAgACAAJAAkACQAJAAkACAAHAAYABQAHAAcABQAFAAEAAQABAAIAAgACAAIAAgAC
AAAAAAAAAP7//v/+//7//v/+//z//P/7//r/+f/5//z//P/8//z//P/9//3//f/7//v/
+//7//3/AwAHAAwAFAAcACUAJwAlACsAOgBNAF4AbgB8AI0AiwBjACMA7v/H/6P/ev9R
/y3/Df/1/uf+7v78/gr/Fv8n/zf/P/9C/1D/ZP91/4P/j/+f/6//vf/I/9b/4v/n/+z/
8//4//3//v8BAAIAAwACAAMABQAHAAcACAAJAAoACgAKAAsACwANAA0ADQAOAA4ADwAP
AA8ADwAPABAAEQARABEAEQASABAADwAPABEAEwATABMAEwAUABQAFgAWABcAFwAXABcA
FgAXABcAFwAZABoAGwAbABsAHAAdAB0AHQAeAB8AIAAfACAAIQAhACEAIQAhACMAJwAo
ACkAKgArACsALAAsACwALAAtAC0ALwAvAC8ALwAvAC8ALwAvAC8ALwAvAC8ALwAvAC4A
LgArACsAKQAoACkAKQApACgAJQAkACQAIwAiACAAHgAcAB4AGwAbABcAFgAVABQAEgAT
ABIAEgASABIAEQAPAA8AEQAQABAADwAMAAwADAAMAAoACgAKAAoACgAKAAoACQAJAAkA
CAAIAAYABQAFAAUABgAGAAYABQAFAAUABQAFAAMAAwADAAMAAwADAAMAAgACAAIAAgAC
AAIAAgACAAIAAgACAAIAAgAEAAYABAAEAAQABAAFAAUABQAFAAUABQADAAMAAwADAAQA
BgAHAAgABgAFAAUABQADAAMAAwADAAUABQAFAAUAAwADAAMABAAEAAMAAgACAAIAAwAD
AAMAAAAAAAAAAAD///////8AAAAA/////////v/+//7//v/9//z/+//6//v/+//7//v/
+f/5//n/+f/5//n/+f/5//r/+v/6//r/+v/6//n/+f/3//f/9//3//n/+f/5//n/9//3
//f/9//4//j/+f/5//j/+P/4//j/+P/4//j/+P/4//j/+P/4//j/+P/3//f/+P/4//j/
+P/6//r/+v/5//f/+P/4//j/+P/5//n/+f/5//n/+f/5//n/+f/5//j/+P/5//n/+f/7
//v/+//8//r/+P/4//j/+P/2//j/+f/4//j/+P/4//j/+v/6//r/+v/4//j/+P/4//r/
+v/6//r/+v/6//r/+v/6//r/+v/6//j/+P/4//j/+P/4//j/+P/6//r/+v/6//j/+v/6
//r/+v/7//v/+//7//v/+//9/wAAAQACAAMAAwACAAIAAwADAAMAAwADAAMAAwADAAMA
AwADAAEAAQD///////8AAP7//v/+//7//v/8//z//P/8//z//P/8//7//v/8//z/+//6
//n/+f/6//r/+v/6//j/+f/5//n/+f/5//n/+f/9////AwAIABAAFgAfACMAIwAjAC4A
PQBQAGQAdACBAIcAcwA/AAQA1/+1/5D/af9F/yX/B//x/u7++P4E/xL/If8v/zv/Qv9G
/1b/a/99/4n/mf+p/7f/xP/Q/9j/3//k/+v/8P/3//r//f/+////AAABAAMABQAFAAYA
BwAIAAgACAAJAAkADAANAA4AEAAPAA8ADgANAA8ADwAQABEAEQARABEAEgAQAA8ADwAR
ABEAEQARABEAEAAQABIAEgAUABUAFgAXABYAFwAXABcAFwAYABkAGQAbABwAHQAdABsA
HAAdAB4AIQAiACMAIwAjACMAIwAlACUAJgAnACgAKwArACwALAAsACwALQAtAC0ALQAt
AC0ALwAvAC8ALwAvAC8ALwAvAC0ALQAsACwAKwArACkAKAAnACcAJwAmACcAJgAmACUA
JAAiACAAHgAcABkAGQAVABIAEQAQAA4ADQAMAAwADAAMAAsACQAJAAkACAAIAAcABAAE
AAQABAAEAAQABAAEAAIAAgACAAEAAwADAAIAAgACAAEAAQABAAIAAgACAAEAAQABAAEA
AQD//////////wEAAQABAAAA/v/+//7//v8AAAAAAAAAAAIAAgACAAIAAAACAAAAAAD+
//7/////////////////AQABAAEAAQABAAIAAgACAAAA////////////////////////
/////wEAAQABAAIAAAD///7//v/+//////////7//v/+//7//f/9//3//v8AAP//////
//z//P/8//z//v/+//7//v/7//v/+//7//3//f/9//3/+//7//v/+//6//r/+v/6//z/
/P/7//v/+f/5//n/+f/5//n/+f/5//n/+f/5//n/9v/2//f/9//4//j/+P/4//b/9v/2
//b/9v/2//b/9v/2//b/9f/1//j/+P/4//j/9v/2//b/9f/z//T/9P/0//b/9//3//f/
9//3//f/9//3//f/9//2//T/9f/1//X/9f/1//X/9v/2//T/9P/0//T/9P/0//X/9P/2
//b/9v/2//b/9v/2//b/9v/2//b/9v/2//b/9v/2//T/9P/0//T/9P/0//T/9P/0//T/
9P/0//b/9v/2//b/9P/0//T/9P/2//b/9v/2//f/9//3//f/9//3//n/+v/7//z//f/9
//r/+v/7//v//P/9//7////+//3//P/7//z/+//8//v/+f/5//r/+v/6//r/+v/4//b/
9v/2//b/9v/2//b/9v/2//T/9P/z//L/8f/x//L/9P/0//T/9P/z//P/8//z//X/9//3
//f/+//9/wQADAAUABkAHwAhACEAKgA7AEwAXgBuAHkAfQBrADsAAgDR/63/jP9n/0P/
If///un+5P7u/vr+Bv8X/yv/Of8+/0T/Vv9r/3n/hf+V/6X/s//C/8z/1v/d/+L/6f/y
//f/+P/7//z//f/+////AQADAAMABAAFAAYACAAIAAkACQAJAAkACQAKAAgACQAJAAkA
CQAJAAoACwANAA0ADQAOAA4ADQANAA8ADwAPAA8ADwAOAA4AEAAQABEAEQARABEAFAAV
ABUAFQAVABYAFwAXABcAGAAZABkAFwAYABkAGgAbABwAHQAdAB4AHwAgACMAJAAkACQA
JAAlACUAJgAmACgAKAApACkAKwArACsAKwArACsAKwArACsAKwArACsAKQApACgAKAAp
ACkAJwAmACMAIwAjACIAIQAgACAAHwAcABoAGAAWABgAFQAVABEADgANAAwACgAJAAgA
CAAIAAgABwAFAAUABQAEAAQAAwAEAAQABAAEAAQABAAEAAQAAgACAAIAAQABAAEAAAAA
AAAA/////////v/+//7//f///////////////////////////////v/+//7//v/+//7/
/v/+//7//v/+//7//v/+/wAA/v/+//7//v///////////////////////////wEAAgAC
AAIAAgABAAEAAQABAAEAAQABAAEAAQABAAEAAQABAAEAAgACAAEAAAAAAAAAAQABAAEA
AAAAAAAAAAABAAEAAQACAAAA////////AAAAAAAAAAAAAAAAAAAAAP///////////f/9
//3//f/9//3//f/9//7//v/+//7//v/+//3//f/7//v/+//7//v/+//7//v/+//7//v/
+//6//r/+//7//r/+v/6//r/+P/4//j/+P/6//r/+v/6//z//P/7//v/+v/6//r/+v/8
//z//P/7//n/+v/6//r/+P/5//n/+f/7//v/+//7//n/+f/5//j/+v/7//v/+//7//v/
+//8//z/+v/6//r/+v/6//r/+//6//z//P/8//z//P/8//z//P/6//r/+v/6//r/+v/6
//r/+v/6//r/+v/6//r/+v/6//r/+v/6//r/+v/6//r/+v/6//r/+v/6//r/+v/8//z/
/v/+/////////////////wEAAgADAAQAAwADAAIAAgADAAMAAwADAAMAAwADAAMAAwAD
AAMAAQABAP///////wIAAgACAAIAAAD+//z//P/8//z//P/8//z//P/8//r/+v/5//j/
9//3//j/+P/4//j/+P/5//n/+f/5//n/+f/5//n/+/8BAAYADgAUABsAIwAjACUAMABB
AFIAYgByAIEAhwB1AEEABgDX/7X/jv9j/zn/F//3/uP+4P7s/vr+CP8X/yn/N/86/0L/
VP9p/3n/h/+X/6f/tf/C/87/2P/h/+b/7f/0//f/+v/9//7///8CAAMABQAHAAUABgAH
AAgACgAKAAsACwALAAsACwAMAAwADQANAA0ADQANAA4ADwAPAA8ADwAQABAADwAPABEA
EQARABEAEQASABIAFAAUABcAFwAXABcAFgAXABcAFwAXABgAGQAZABkAGgAbABsAHQAe
AB8AIAAfACAAIQAhACMAIwAjACUAJQAmACcAKAApACkAKgAqACwALAAtAC0ALQAtAC0A
LQAvAC8ALwAvAC8ALwAvAC8ALQAtACwALAArACsAKQAoACcAJwAnACYAJQAkACQAIwAk
ACIAIAAeABwAGQAZABUAFAATABIAEAARABAAEAAQAA4ADQALAAsACwAKAAoACQAIAAgA
CAAIAAgACAAIAAgABgAGAAYABQAHAAcABgAGAAYABQAFAAUAAgACAAIAAQABAAEAAQAB
AAMAAwADAAMAAgABAAAA/v8AAAAAAAAAAAAAAAAAAAAAAgACAAIAAgAAAAIAAAAAAAAA
AAABAAEAAQABAAEAAQABAAEAAQABAAEAAgACAAIABAADAAMAAwADAAMAAwADAAEAAQAB
AAEAAwADAAMABAACAAEAAAAAAAIAAwADAAMAAQAAAP///v/+////AAACAAAA////////
AAAAAAAAAAAAAAAAAAAAAP/////////////////////9//3//f/9//7//v/+//7//P/8
//v/+//9//3//f/9//3//f/9//3//f/9//3//f/8//z//f/9//z//P/8//z//P/8//z/
/P/8//z//P/8//z//P/7//v//P/8//z//P/+//7//v/9//3//v/+//7//v/////////+
//3//P/7//3//f/9//z//v/////////+//3//P/8//7//P/8//z//P/8//7////+//7/
/v/+//7//v/+//7//v/+//7//v/+//z//P/8//z//P/8//z//P/8//z//P/8//z//P/8
//z//v/+//7//v/8//z//v/+//7//v////////////////8DAAQABQAGAAcABwAGAAYA
BwAHAAcABwAHAAcABwAHAAcABwAHAAUABQADAAMAAwAEAAQABAAEAAQAAgAAAAAAAAAA
AAAAAAD+//7//v/8//7//f/8//v/+//8//z//P/8//z//f/9//v/+//7//v/+//9////
AwAKABIAGgAhACcAJwApADIAQQBSAGQAdACDAI0AfwBNABAA3/+9/5b/af9B/x3///7r
/ur+9P4C/w7/G/8t/zv/QP9G/1j/a/95/4f/lf+n/7n/xv/Q/9r/4f/q//P/9v/3//z/
//8AAAEAAAABAAMABQAHAAgACQAKAAwADAANAA0ADQANAA0ADgAOAA8ADwAPABEAEQAS
ABMAEQARABEAEgASABEAEQATABMAEwATABMAFAAUABYAFgAXABcAFwAXABgAGQAZABkA
GwAcAB0AHQAbABwAHQAdAB0AHgAfACAAIQAiACMAIwAjACMAIwAlACUAJgAnACgAKQAp
ACoAKgAsACwALQAtAC8ALwAvAC8ALwAvAC8ALwAvAC8ALwAvAC8ALwAuAC4ALQAtACsA
KgArACsAKwAqACkAKAAoACcAJgAkACIAIAAeABsAGwAXABgAFwAWABQAEwASABIAEgAU
ABMAEQARABAADgANAAsADAAMAAwADAAMAAwADAAMAAoACgAKAAkABwAHAAYABgAIAAcA
BwAHAAYABgAGAAUABQAFAAUABQAFAAUABQAFAAUABQAFAAQAAgACAAIAAgACAAIAAgAC
AAIAAgACAAIABAAGAAQABAACAAIAAwADAAMAAwADAAMABAAFAAYABwAFAAYABgAGAAYA
BQAFAAUABQAFAAUABQAFAAUABQAFAAUABQAFAAYABgAFAAQABAAEAAUABQAFAAQABAAE
AAQAAwADAAMABAAEAAMAAwADAAIAAgACAAIAAgACAAIAAgABAAEAAQABAAEAAQABAAEA
AQABAAEAAQACAAIAAgACAAAAAAD//////////////////////////////////////v/+
///////8//z//P/8//3//v///wAAAAAAAAAAAAD+//7//f/9//7//v/+//7//v/+//7/
/f///wAAAAAAAP7//////////f/9//3//f/9//3//f/8//z//f/9//3//v///wAAAgAB
AP7//f/8/wAA/v/8//3//P/+//7//v/+//7//v/+//7//v/+//7//v/8//z//P/8//7/
/v/+//7//v/+//7//v8AAAAAAAAAAAAAAAAAAAIAAAAAAAAAAQABAAEAAQABAAEAAwAE
AAUABgAHAAcABgAGAAcABwAHAAcABwAHAAcABwAHAAcABwAFAAUAAwADAAMABAAEAAQA
BAAEAAIAAAD+//7//v/+////AAABAAIA/v/+//3//P/7//v//P/8//r/+v/6//v//f/9
//3//f/7//v/+/8BAAMACAAOABgAHwAjACcAKQAyAD8AUABiAHAAewCDAHcASQAMANv/
t/+W/3P/S/8p/wv/9f7s/vb+BP8Q/x//Mf8//0T/SP9W/2v/e/+J/5f/p/+1/8L/0P/c
/+X/6v/x//b/+/8AAAMABAAFAAUABQAGAAcACQAKAAsADAANAA4AEAARABIAEQAQABAA
EAARABEAEQATABMAFAAVABUAFQAVABYAFAATABMAFQAXABcAFwAXABgAGAAaABoAGwAb
ABsAGwAcAB0AHQAdABsAHAAdAB0AHwAgACEAIQAhACIAIwAkACMAJAAlACUAJwAnACcA
KQArACwALQAuAC8ALwAwADAALgAuAC8ALwAzADMAMwAzADMAMwAzADMANQA1ADUANQA1
ADUANAA0ADEAMQAvAC4ALQAtAC0ALAApACgAKAAnACYAJAAiACAAIAAdAB0AGQAYABcA
FgAUABMAEgASABIAEgARAA8ADwANAAwADAALAAwADAAMAAwACgAKAAoACgAIAAgACAAH
AAcABwAGAAYABgAFAAUABQAEAAQABAADAAUABQAFAAUABQAFAAUABQAFAAUABQAEAAQA
BAAEAAQABAAEAAQABAACAAIAAgACAAIABAACAAIABAAEAAUABQADAAMAAwADAAMAAwAD
AAMAAQACAAIAAgACAAEAAQABAAEAAQABAAEAAQABAAEAAQABAAEAAQACAAAA///+//7/
AAABAAEAAQAAAAAAAAAAAP///////wAA/v/9//3//f/+//7//v/+//z//P/8//z//f/9
//3//f/9//3//f/9//v/+//7//v//P/8//z//P/8//z/+//7//v/+//7//v/+//7//v/
+//7//v/+//7//j/+P/5//n/+v/6//r/+v/6//r/+v/6//j/+P/4//j/+v/6//n/+f/6
//r/+v/6//r/+v/6//n/+//8//z//P/6//v/+//7//n/+f/5//n/+//7//v/+v/8//3/
/f/9//3//f/9//7/AAD+//7//v/+//z//v////7/AAAAAAAAAAD+//7//v/+//7//v/+
//7//v/+//7//v/+//7//v/+//7//v/+//7//v/+//7//v/+//7//v/+/wAAAAAAAAAA
AwADAAMAAwABAAEAAwAEAAUABgAHAAcABgAGAAcABwAHAAcABwAHAAcABwAHAAcABwAF
AAUAAwADAAMABAAEAAQABAAEAAIAAAAAAAAAAAAAAAAAAAAAAAIAAAAAAP///v/9//3/
/v/9//z/+//6//3//f/9//3//f/9//3//f///wMACAAQABYAHQAnACkAJwAuAD8ATgBg
AHIAfwCHAHsATQASAN//uf+Y/3H/S/8l/wX/7f7m/vD+/P4I/xX/Kf85/zz/QP9S/2n/
e/+H/5f/pf+z/8L/zv/W/9//6P/v//T/+f/6//3//v///wAAAQADAAUABQAGAAcACAAI
AAgACQAJAAkACQAJAAoADAANAA0ADQANAA0ADgAPAA0ADQANAA4AEAAPAA8AEQARABEA
EQARABAAEAASABIAEwATABMAEwAUABUAFQAVABcAGAAZABkAFwAYABkAGQAZABoAGwAc
ABsAHAAdAB0AHwAfAB8AIQAhACIAIwAkACUAJQAmACYAKAAoACkAKQArACsAKwArACsA
KwArACsAKwArACsAKwApACkAKAAoACkAKQAnACYAJQAlACUAJAAjACIAIgAhAB4AHAAa
ABgAGAAVABUAEQAQAA8ADgAMAAsACgAKAAoACgAJAAcABwAHAAYABgAFAAQABAAEAAQA
AgACAAIAAgAAAAAAAAD////////+//7//v/9//3//f/+//7//v/9//v/+//7//v/+//7
//v/+//7//v/+//6//r/+v/6//r//P/8//z//P/6//r/+v/6//z//v/8//z//P/8//3/
/f/7//v/+//7//3//f/9//3/+//8//z//P/8//v/+//7//v/+//7//v/+//7//v/+//9
//3//f/+//7//f/8//z//P/9//3//f/6//r/+v/6//v/+//7//z//P/7//v/+//6//r/
+v/6//r/+v/6//r/+f/5//n/+f/7//v/+//7//n/+f/5//n/+P/4//j/+P/6//r/+f/5
//n/+f/5//n/+f/5//n/+f/5//n/+f/5//j/+P/5//n/+P/4//j/+P/6//r/+v/6//r/
+v/6//r/+v/6//n/+f/6//r/+v/6//r/+v/6//n/+f/6//r/+v/6//v/+//7//v/+//7
//v/+//7//v/+v/6//v/+//7//v/+//7//z//v/8//z//P/8//z//P///wAA/f/8//v/
+v/8//z//P/8//z//P/8//z//P/8//z//P/6//r/+v/6//z//P/8//z//P/8//z//P/+
//7/AAAAAP7//v//////AQABAAEAAQADAAQABQAGAAUABQAEAAQABwAHAAcABwAFAAUA
BQAFAAcABwAHAAUABQADAAMAAwACAAIAAgACAAIAAAD+//7/AAAAAAAAAAAAAAAAAAD+
//z/+//6//n/+f/6//r/+v/6//r/+//7//v/+//7//v//f/9////BQAMABYAHgAlACcA
JQArADoASwBaAGoAegCHAIkAawAvAPb/zf+p/4D/V/8z/xP/9/7p/ur++P4G/xL/I/81
/z3/QP9K/2L/df+D/5H/of+x/7//yv/W/+D/5//u//P/+P/7/wAAAwAEAAUABAAFAAcA
CQAJAAoACwAMAAwADAANAA0ADwAPAA8AEAAQABEAEQARABEAEQASABMAEQARABEAEgAU
ABMAEwAVABUAFQAVABUAFgAWABgAGAAZABkAGQAZABwAHQAdAB0AHAAcABwAGwAdAB4A
HwAfAB8AIAAhACIAIQAiACMAIwAlACUAJQAnACcAKAApACoALQAtAC4ALgAuAC4ALwAv
ADEAMQAxADEAMwAzADMAMwAxADEAMQAxAC8ALwAuAC4ALwAvAC0ALAArACsAKwAqACkA
KAAoACcAJgAkACIAIAAgAB0AHQAZABoAGQAYABYAFwAWABYAFgAUABMAEQARABMAEgAS
ABEAEAAQABAAEAAOAA4ADgAOAAwADAAMAAsADQANAAwADAALAAkACAAHAAcACAAJAAkA
CQAJAAkACQAJAAkACQAJAAcABwAHAAYACAAIAAgACAAIAAgACAAIAAgACAAIAAgACAAK
AAgACAAIAAgACQAJAAcABwAHAAcACQAJAAkACQAJAAoACgAKAAoACQAJAAkACQAJAAkA
CQAHAA==
         </WaveFormData>
      </LeadData>
      <LeadData>
         <LeadByteCountTotal>10000</LeadByteCountTotal>
         <LeadTimeOffset>0</LeadTimeOffset>
         <LeadSampleCountTotal>5000</LeadSampleCountTotal>
         <LeadAmplitudeUnitsPerBit>4.88</LeadAmplitudeUnitsPerBit>
         <LeadAmplitudeUnits>��V</LeadAmplitudeUnits>
         <LeadHighLimit>2147483647</LeadHighLimit>
         <LeadLowLimit>268435456</LeadLowLimit>
         <LeadID>V3</LeadID>
         <LeadOffsetFirstSample>0</LeadOffsetFirstSample>
         <FirstSampleBaseline>0</FirstSampleBaseline>
         <LeadSampleSize>2</LeadSampleSize>
         <LeadOff>FALSE</LeadOff>
         <BaselineSway>FALSE</BaselineSway>
         <ExcessiveACNoise>FALSE</ExcessiveACNoise>
         <MuscleNoise>FALSE</MuscleNoise>
         <LeadDataCRC32>1210375331</LeadDataCRC32>
         <WaveFormData>
/v/+//7//v/+//7//v/+/wAAAAAAAAAA/v/+//7//v8AAAAAAAAAAAIAAgACAAIAAgAC
AAIAAgAAAAAAAAAAAAAAAAAAAAAAAgACAAIAAgAEAAQABAAEAAIAAgACAAIABAAEAAQA
BAAEAAQABAAEAAMAAgABAAAAAAAAAAAAAAAAAAAAAAAAAAAAAAAAAAAAAAAAAAAAAAAA
AAAAAAAAAAAAAAAAAAAAAAAAAAAAAAAAAAAAAAAAAAAAAAAAAAAAAAAAAAAAAAAAAAAA
AAAAAAAAAAAAAAAAAAAAAAAAAAAAAAAAAAAAAAAAAAAAAAAAAAAAAAAAAAAAAAAAAAAA
AAIAAgACAAIAAAAAAAAAAAACAAIAAgACAAIAAgACAAIAAAAAAAAAAAAAAAAAAAAAAAIA
AgACAAIABAAEAAQABAACAAIAAgACAAIAAgACAAIABAAEAAQABAAEAAQABAAEAAIAAgAC
AAIAAgACAAIAAgACAAIAAgACAAQABAAEAAQABwAIAAkACQAJAAkACwAMAA0ADwAQABEA
EQARABEAEQAQABAAEQARABEAEQASABMAEwATABIAEgAPAA4ADgAOAA4ADQANAAsACAAH
AAYABQAFAAUABQAFAAUAAwACAAEA///+//7//v/+//7//v/+////////////////////
/////wIABQAJAA8AFQAaACQAJgApADMARQBbAHIAjgCuAMsA0QC2AIsAZwBJABQAy/+M
/1P/Gv/3/vX+Af8M/xf/Iv8x/z//Q/9F/1X/av91/3//jv+g/7H/vv/I/9P/3f/j/+r/
7//0//f/+f/5//n//P/9////AAAAAAEAAgACAAMABAAEAAQABAAFAAUABQAIAAgACAAJ
AAkACQAJAAoACAAJAAkACgAKAAoACgALAAkACQAKAAsADQANAA0ADgAQABAAEQARABEA
EgASABIAEQARABEAEgASABMAEwATABMAFAAWABYAFgAWABYAFgAXABcAFwAZABsAGwAd
AB0AHQAeAB8AHwAfACAAIgAiACMAJAAmACcAJwAnACcAJwAoACgAKAAoACkAKQApACkA
JgAmACYAJQAkACQAJAAjACIAIQAhACAAHwAeAB0AHAAdABwAGwAaABgAGAAYABgAFgAW
ABYAFQATABMAEwASABIAEgATABMAEQARABEADgAOAA4ADgANAA8ADwANAAwADAAMAAwA
DAAMAAsACwAKAAgABwAHAAcABQAFAAUABAAGAAYABgAGAAQAAwADAAMABQAFAAUABAAE
AAUABgAHAAYABAACAAEAAQACAAQAAgABAAEAAgADAAEAAQACAAIAAAAAAAAAAAACAAIA
AwADAAIAAgACAAMAAQABAAEAAQABAAEAAQABAAEAAAD/////AAABAAIAAwABAAEAAQAB
AAEAAAD/////AAAAAAAAAAAAAP///v/+//7//v/+//7//P/8//v/+//7//r/+v/6//v/
+//7//v/+f/5//n/+f/5//n/+f/5//v/+f/5//n/9//2//b/9v/4//j/+P/4//b/9v/2
//b/9v/2//b/9v/4//j/+P/4//j/+P/4//j/+P/4//j/+P/6//r/+v/6//r/+v/5//n/
9//3//f/9v/4//j/+P/4//r/+v/6//r/+//7//v//P/8//z//P/8//r/+v/6//r/+P/4
//j/+f/7//r/+v/7//z//P/6//v//P/6//r/+v/6//r/+v/6//r/+v/6//r/+v/6//r/
+v/6//r/+v/6//r/+P/4//j/+P/4//j/+P/4//j/+P/4//j/+P/4//j/+P/4//j/+P/4
//j/+P/4//j/+v/6//r/+v/6//r/+v/6//z//P/8//3//v///////////wEAAgADAAUA
BgAHAAcABwAHAAcACAAIAAkACQAJAAkACgALAAsACQAIAAgABwAIAAgACAAIAAcABwAF
AAQAAwACAAEAAQD//////////////v/9//v/+v/6//r/+v/6//r/+v/7//v/+//7//v/
+f/7//v/+//+/wEABQALABEAGAAgACIAJwAxAEMAVwBqAIQApgDHANEAuACPAG8ATwAY
AM//kv9b/yT/Af///g3/GP8f/yz/O/9F/0f/R/9X/27/ef+B/5D/ov+x/8D/zP/V/93/
5f/s//H/9P/5//v/+//7//7///8BAAIABAAFAAYABgAFAAYABgAGAAYABwAHAAcACAAI
AAgACQAJAAkACQAKAAwADQANAA4AEAAQABAAEQAPAA8AEAARABIAEwAUABYAFAAUABUA
FQAVABYAFgAWABkAGQAZABoAGgAbABsAGwAbABwAHgAeACAAIAAgACAAHwAfAB8AIQAj
ACMAJQAlACMAJAAlACUAIwAkACYAJgAmACYAJwAnACUAJQAlACUAJgAmACYAJgAlACUA
JQAlACQAJAAkACMAIgAiACIAIQAgAB8AHwAeAB0AHAAbABoAFwAWABUAFAASABIAEgAS
ABIAEgASABEAEwATABMAEgASABIAEwATABEAEQARAA4ADgAOAA4ADQANAA0ACwAKAAgA
CAAIAAgACAAHAAcABgAGAAUABQAFAAMAAwADAAIAAgACAAIAAgAEAAMAAwADAAMAAwAD
AAIAAAABAAIAAwAFAAQAAwADAAMABAAGAAQAAwADAAQABQADAAMABAAEAAQABAAEAAQA
BgAGAAcABwAGAAYABgAHAAcABwAHAAcABwAHAAcABwAHAAYABQAFAAcABwAHAAcABwAH
AAcABwAJAAgABwAHAAcABgAFAAQABgAFAAQABAACAAIAAgACAAIAAgABAAEA///+//7/
/v/+////AAABAAEAAQABAAEAAQABAAEAAQABAP///////wEAAAAAAAAAAAAAAAAAAAD+
//7//v/+//7//v/+//7//P/8//z//P/8//z//P/8//7//v/+//7//v/+//7//v/+//7/
/f/9//v/+//7//r/+v/6//r/+v/6//r/+v/6//n/+f/5//r/+P/4//j/+P/6//r/+v/6
//n/+P/3//f/9//2//b/9//4//j/9P/z//T/9P/0//T/9P/y//L/8v/y//L/8v/y//L/
9P/0//T/9P/0//T/9P/0//b/9v/2//b/9v/2//b/9v/0//T/9P/0//b/9v/2//b/9v/2
//b/9v/2//b/9v/2//b/9v/2//b/+P/4//j/+P/5//r/+//7//3//f///wAAAwAFAAYA
BwAFAAUABQAFAAgACAAJAAkACQAJAAoACwALAAsACgAKAAkACAAIAAgACAAHAAcABQAE
AAMAAgABAAEAAQABAAEA///9//z/+//5//j/+P/4//r/+v/6//r/+f/5//n/+f/5//n/
+f/5//v/AAADAAcACwATABwAIgAkACsAOwBNAF8AdACQALQAzQDBAJoAcwBVACsA6v+n
/3L/Qf8a/wn/Ef8d/yb/Lf84/0n/T/9P/1X/Zf92/4H/i/+a/6z/uf/G/9T/3//l/+n/
8P/1//r//P/9//z/+//6//v//f/+/wAAAQACAAIAAQACAAIAAgAEAAUABQAFAAQABAAE
AAUABQAFAAUABgAEAAUABQAGAAQABAAEAAUABQAFAAYABwAFAAUABQAGAAQABAAFAAUA
BQAGAAYABgAHAAcABwAIAAgACQAJAAkABwAIAAoACgAMAAwADAAMAA0ADQANAA8AEgAT
ABYAFwAXABgAGQAZABkAGgAcABwAHAAcAB0AHQAfAB8AHwAfACAAIAAgACAAHwAfAB8A
HwAcABwAHAAbABwAHAAcABsAHAAbABsAGgAZABgAFwAWABcAFgAVABQAEAAQABAAEAAS
ABIAEgARAA8ADwAPAA4AEAAQABEAEQAPAA8ADwAMAAwADAAMAAsADAANAAwADAAKAAoA
CgAKAAoACQAJAAgACQAJAAoACwALAAsACwAKAAkACAAHAAYABwAHAAgACQAJAAkACQAI
AAYABwAIAAkACQAIAAcABwAJAAoADAAKAAsACwAMAA0ADAALAAsACgALAAwADQAOABAA
EAARABEADgAOAA4ADwANAAsACQAHAAcABwAHAAcABAACAAAA////////////////////
/////f/8//v/+//8//z//P/8//z/+//6//r/+v/6//r/+v/5//j/9v/1//f/9v/2//b/
8//z//P/8//z//P/8//z//X/9f/1//X/9f/z//P/8//x//D/8P/w/+7/7v/u/+7/8P/w
//D/8P/w//D/8P/w//D/8P/w//D/7v/u/+7/7v/w//D/8P/w//D/8P/w//D/8P/w/+//
7//x//H/8f/w//D/8P/w//D/8P/w//D/8P/x//H/8f/y//L/8v/y//L/9P/0//T/9P/1
//b/9//5//n/+P/4//n/+P/4//r/+//8//z//P/8//z//v/+//7//v/+//7//v/+////
AAABAAIAAgACAAIAAgAEAAQABAAEAAQABAAEAAQABAAEAAQABAAEAAQABAAEAAEAAAD/
//7///8AAAEAAQD/////AQACAAUABwAIAAkACQAJAAkACQAIAAgACQAJAAsACwAMAA0A
DQANAAwADAALAAoACgAKAAgABwAHAAUABgAFAAQAAwADAAMAAwADAAUAAwACAAEA/f/8
//z//P/8//z//P/8//z/+//6//n/+v/7//z//f8BAAIABQAJAA0AEwAcACIAJgApADMA
RwBbAHAAigCoAMUAzQC2AI0AawBLABgA0/+W/2X/NP8P/wn/Ff8i/yv/Mv8//0n/Tf9R
/13/bv9//4v/mv+q/7n/xv/S/9n/4f/p//D/9//8/wAAAwAEAAUACAAJAAsADAAMAA0A
DgAOAA8AEAAQABAAEgATABMAEwASABIAEgATABMAEwATABQAFAAVABUAFgAWABYAFgAX
ABUAFQAWABcAFQAVABUAFgAWABYAFwAXABcAGAAYABgAFwAXABcAGAAZABsAHAAdABsA
HAAeAB4AIQAiACMAJAAlACUAJQAnACUAJQAnACcAKAAqACwALQAtAC4AMAAwAC8ALgAu
AC0ALwAvAC8ALwAwADAAMAAwADEAMQAxADEAMAAwADAALwAwADAAMAAvAC8ALwAwADAA
LwAuAC0ALAApACgAJwAmACIAIgAiACIAIwAkACUAJQAlACUAJQAkACIAIgAjACMAIQAh
ACEAHgAgACAAIAAfAB0AHQAbABoAHQAeAB8AIAAeAB0AHQAcABwAGwAbABsAGwAbABsA
GgAaABoAGgAaABwAGwAbABsAGwAbABsAGgAYABkAGgAbAB0AHAAbABsAGQAaABwAGgAX
ABcAGAAZABsAGwAcABwAHAAcABwAHAAdAB4AIAAhAB4AHgAeAB8AIQAhACEAIQAjACMA
IwAjACQAIgAgAB8AHwAfAB8AHwAhACEAIQAhACEAIAAfAB8AHgAeAB4AHgAeAB0AHAAc
ABoAGgAaABoAHAAcABsAGwAaABgAFwAWABUAFQAVABUAEwATABMAEwATABMAEwATABMA
EQARABEAEQAQABAAEAAOAA4ADgAOAA4ADgAOAA4ADAAMAAwADAAOAA4ADgAOAA0ADAAL
AAoACgAKAAoACgAKAAoACgAKAAgACAAHAAcABgAFAAQAAgD///7//f/8//v/+v/5//j/
9//3//f/+P/2//b/9v/2//T/9P/0//T/8v/y//L/8//x//D/8P/x//D/7v/w/+//7v/w
//D/8P/w//D/8P/w//D/8P/w//D/8P/w//D/8P/w/+7/7v/u/+7/7v/u/+7/7v/u/+7/
7v/u/+7/7v/u/+7/7v/u/+7/7v/u/+7/7v/v/+7/7//v/+//7f/v//D/8f/x//L/8//z
//P/8//z//T/9P/1//X/9f/1//b/9//3//n/+P/4//f/9P/0//T/9P/z//P/8f/w/+3/
7P/r/+v/6//r/+v/6//r/+r/6f/n/+X/5P/j/+L/5P/k/+T/5f/j/+P/4//j/+X/5f/l
/+X/5v/n/+v/8//5//7/BgAMAA8AGQArAD8AVgBuAIwArwC5AKIAeQBVADUABAC9/3z/
Q/8I/9/+1/7j/u7+9/4E/xX/Jf8n/yv/N/9M/1v/Zf92/4b/lf+i/67/uf/B/8f/zv/X
/9z/3f/f/9//3//i/+P/5f/m/+b/5//o/+j/6//s/+z/7P/s/+3/7f/t/+7/7v/u/+//
7//v/+//8P/u/+//7//w//L/8v/y//P/8//z//T/9f/1//X/9f/2//b/9v/3//f/9//4
//j/+P/5//n/+f/6//r/+//7//v/+f/6//z//P/9//7///8AAAMAAwADAAUAAwADAAUA
BQAFAAYABwAHAAcACAAKAAoADAAMAA0ADQALAAsACwALAAwADAAMAAwACwALAAsACwAM
AAwADAALAAgACAAIAAcACAAHAAcABgAFAAQAAwACAAEAAAD///7//v/+//7//v/8//z/
/P/7//n/+f/5//j/+P/4//n/+f/5//n/+f/2//b/9v/2//X/9f/1//P/8v/y//L/8v/y
//L/8f/x//D/8P/v/+//7//v/+//7//u/+7/7v/u/+7/8P/v/+//7//v/+//7//u/+7/
7//w//H/7//u/+3/7f/v//D/8v/w/+//7//w//H/8f/x//L/8v/y//L/8v/y//L/8v/z
//P/8v/y//L/8//z//P/8//z//P/8//z//P/8//y//H/8f/y//P/9P/1//P/8//z//P/
9f/0//P/8//2//b/9v/2//b/9f/0//T/9P/0//T/9P/2//b/9f/1//X/9P/0//T/8//z
//P/8//1//X/9f/1//X/9f/1//X/9//1//X/9f/1//T/9P/0//T/9P/0//T/9P/0//T/
9P/0//T/9P/0//b/9v/2//b/9P/0//T/9P/2//b/9v/2//b/9v/2//b/9v/2//X/9f/3
//f/9//2//b/9v/2//b/9P/0//T/9P/1//X/9f/2//b/9v/2//b/9v/2//b/9v/2//b/
9v/3//f/9v/2//f/9v/2//b/9//2//b/9v/2//b/+P/4//j/+P/4//j/+P/4//j/+P/4
//j/9v/2//b/9v/2//b/9v/2//b/9v/2//b/+P/4//j/+P/4//j/+P/4//r/+v/6//r/
+v/7//z//f////////8BAAIAAwAFAAYABwAHAAcABwAHAAgACAAJAAsACwALAAwACwAL
AAsACgAMAAsACgAKAAgACAAHAAcABQAEAAMAAgADAAMAAwADAAEAAQD///7//f/7//r/
+v/8//z//P/8//z//f/9//3//f/9//3//f/9////AAADAAkADwATABwAJAAmACkANQBJ
AF0AcACIAKwAywDTALwAkwBvAFEAGADP/5D/W/8k/wP///4N/xr/Jf8w/z//Tf9P/1H/
X/9w/3//i/+a/6z/u//I/9T/3//n/+3/9P/7//7/AQADAAMAAwAGAAcACQAKAAoACwAM
AAwADQAOAA4ADgAQABEAEQARABIAEgASABMAEwATABMAFAASABMAEwAUABQAFAAUABUA
FQAVABYAFwAXABcAFwAYABoAGgAbABsAGQAaABoAGgAbABsAGwAcABwAHQAdAB0AHwAg
ACIAIgAiACIAIgAiACMAIwAjACUAIwAjACUAJQAlACYAJwAnACcAKAAqACoAKgAqACsA
KwArACsAKwArACwALAAsACwAKwArACsAKwAqACoAKgApACgAKAAoACcAKAAnACcAJgAn
ACYAJQAkACEAIAAfAB4AHgAeAB4AHgAeAB4AHgAdAB0AHQAdABwAGgAaABsAGwAZABkA
GQAWABgAGAAYABcAFwAXABUAFAAWABYAFgAWABQAEwATABIAEgARABEAEQATABMAEwAS
ABQAFAAUABQAEgARABEAEQARABEAEQAQABAAEQASABMAEwASABEAEQARABIAFAASABEA
EQASABMAEwATABQAFAAUABQAFAAUABQAFAAVABUAFAAUABQAFQAVABUAFQAVABMAEwAT
ABMAFQAUABMAEwAVABUAFQAVABMAEwATABMAFQAUABMAEwAUABQAFAAUABQAEwASABIA
EgASABIAEgASABIAEQARABEAEAAQABAAEQARABEAEQAPAA8ADwAPAA8ADwAPAA8ADwAN
AA0ADQANAAwADAAMAAwADAAMAAwADAAMAAwADAAOAA4ADgAOAAwADAAMAAwADgAOAA4A
DgAMAAwADAAMAAwADAAMAAwADgAOAA0ADQANAA0ADQAMAA4ADgAOAA4ADgAOAA4ADgAN
AA0ADQAOAA4ADgAOAA4ADgAOAA4ADgAMAAwADAANAA0ADAAMAA0ADAAKAAwADQAMAAwA
DAAMAAwADAAMAAwADAAMAAwADAAMAAwADAAMAAwADgAOAA4ADgAMAAwADAAMAAwADAAM
AAwADgAOAA4ADgAOAA4ADgAOABAAEQASABMAEQARABEAEwAUABUAFwAYABsAGwAbABsA
GQAaABoAGwAbABsAGwAcAB0AHQAdABwAHAAbABoAGgAYABgAFwAXABcAFgAVABQAEQAR
ABEAEQARABEADwAOAA0ACwAKAAoACAAIAAgACAAIAAkACQAJAAsACwALAAsACwANAA4A
EQAVABsAIQAoADAANAA3AEEAUQBlAHgAkACwANEA2wDEAJsAdQBXACIA2/+e/2v/Ov8b
/xn/Jf8y/zn/QP9P/1v/Xf9f/2n/ev+J/5X/pP+0/8P/0P/c/+f/7f/1//7/AQACAAYA
CQAKAAsACgALAA0ADgASABMAFAAUABcAGAAYABgAGAAZABkAGQAaABoAGgAbABsAGwAb
ABwAHAAdAB0AHgAeAB4AHgAfAB8AHwAgACEAIQAhACEAIgAgACAAIQAhACIAJAAlACYA
JQAlACUAJgAmACcAJwAnACcAKAAqACoALAAsACwALAAtAC0ALQAvAC8ALwAxADEAMwA0
ADUANQA1ADYAOAA4ADgAOAA5ADkAOQA5ADkAOQA6ADoAOgA6ADsAOwA7ADsAOgA6ADoA
OQA6ADoAOgA5ADoAOQA5ADgANwA2ADUANAAzADIAMQAwADAAMAAwADAAMAAwADAALwAx
ADEAMQAwAC8ALgAuAC0ALQAtAC0AKgAsACwALAArACsAKwApACgAJgAmACYAJgAoACcA
JwAmACQAIwAjACMAIwAjACMAIgAkACQAJAAkACQAIwAjACMAIQAhACEAIAAeAB8AIAAh
ACEAIAAfAB8AHwAgACIAIAAdAB0AHgAfACEAIQAiACIAJAAkACQAJAAiACIAIwAjACAA
IAAgACEAIQAhACEAIQAhACEAIQAhACIAIAAeAB0AHgAfACAAIQAfAB8AHwAfAB8AHgAd
AB0AHAAcABwAHAAcABsAGgAaABwAHAAcABwAHgAeAB0AHQAbABoAGgAaABkAGQAZABkA
GQAZABkAGQAbABsAGwAbABsAGQAZABkAFwAWABYAFgAYABgAGAAYABYAFgAWABYAGAAY
ABgAGAAWABYAFgAWABcAGAAZABoAGgAaABoAGgAZABgAFwAWABgAGAAXABcAGQAZABkA
GAAZABoAGwAcABoAGgAaABoAGQAZABkAGgAYABgAGAAYABoAGgAaABoAHAAcABwAHQAc
ABoAGQAZABoAGgAWABcAGAAYABgAGAAYABgAGAAYABgAGAAYABgAGAAWABYAFgAWABgA
GAAYABgAGAAYABgAGAAaABoAGgAaABgAGAAYABgAGgAaABsAHAAbABsAGwAbABsAHAAd
AB8AHgAfAB8AHwAfAB8AIAAgAB8AHwAfAB8AIgAjACMAIwAgACAAHwAeACAAIAAgAB8A
HwAdABwAGwAaABkAGQAZABoAGwAcABsAGAAXABUAFAAWABYAFgAWABYAFgAXABcAGQAZ
ABkAGQAZABkAGwAcAB8AIQAnAC0AMgA6AEIARwBPAGEAcwCGAJwAugDdAOsA1ACpAIMA
YwA0APH/sP95/0T/Hf8T/x//LP8z/z7/Tf9b/1//Yf9p/37/jf+b/6j/uP/H/9b/5P/v
//n///8EAAsAEAAVABcAFwAXABYAFwAZABoAGgAbABwAHAAeACAAIQAiACAAIQAhACEA
IgAiACIAIwAjACMAIwAkACMAIwAiACIAIAAgACAAIQAjACMAJAAlACUAJQAlACYAJgAm
ACcAJwAnACgAKAAoACcAJwAnACgAKgArACsAKwArACwALgAuADAAMAAwADAAMQAxADEA
MwA0ADUAOAA5ADkAOgA7ADsAOQA6ADwAPAA9AD4AQABBAD8APwA/AD8AQABAAEAAQAA/
AD8APwA/AD4APgA+AD0APAA8ADwAOwA6ADkAOQA4ADcANgA1ADQAMQAwAC8ALgAqACoA
KgAqACgAKAAoACcAKQApACkAKAAnACYAJgAlACUAJQAlACIAJAAkACQAIwAjACMAIQAg
ACIAIgAiACIAIgAhACEAIAAgAB8AHwAfACEAIQAhACAAIAAgACAAIAAgAB8AHwAfAB8A
HwAfAB4AHgAfACAAIQAgAB4AHAAbABsAHAAeABwAHAAdAB8AIQAgAB8AHwAeAB4AHgAe
AB4AHAAcAB0AHQAcABwAHAAdABsAGwAbABsAGwAbABsAGwAcABoAGAAXABkAGQAZABkA
GQAZABkAGQAZABgAFwAXABYAFgAWABYAFgAVABQAFAAUABQAFAAUABQAFAATABMAEwAS
ABIAEgARABEAEQARAA8ADwAPAA8ADwAPAA8ADwAPAA0ADQANAA0ADAAMAAwADgAOAA4A
DgAMAAwADAAMAAoACgAKAAoACgAKAAoACgAKAAoACgAKAAgACAAIAAgACgAKAAoACgAK
AAoACQAJAAkACQAJAAgACgAKAAoACgAKAAoACgAKAAkACQAJAAoACgAKAAoACgAKAAoA
CgAKAAoACgAKAAsACwAKAAoACwAKAAoADAALAAwADAAMAAwADAAKAAoACgAKAAwADAAM
AAwACgAKAAoACgAKAAoACgAKAAwADAAMAAwADAAMAAwADAAMAAwADAAMAA4ADgAOAA8A
EgATABMAEwATABUAFgAXABcAGAAZABkAGwAbABsAHAAcAB0AHQAdAB0AHgAfAB8AHQAc
ABwAGwAaABoAGgAaABsAGwAZABgAFQAUABMAEwAVABUAFQAVABMAEgARAA8ADgAOAA4A
DgAOAA4ADgAPABEAEQARABEAEQATABMAEwASABcAGwAfACUALAA4ADwAPQBHAFkAbQCA
AJgAuADZAOkA2ACvAIkAaQA8APf/tv97/0D/F/8P/xv/KP8v/zj/R/9X/13/W/9p/37/
j/+Z/6j/uP/H/9T/4P/r//X///8GAA0AEAAVABcAFwAXABoAGwAdAB4AIAAhACIAIgAh
ACIAIgAiACQAJQAlACUAJgAmACYAJwApACkAKQAqACoAKwArACwALAAsACwALQAtAC0A
LgAvAC8ALwAvADAAMgAyADMAMwAzADQANAA0ADUANQA1ADYANQA1ADQAMwAwADAAMQAw
AC0ALAArACoAKgApACgAKQAmACUAJgAlACIAIgAiACEAHwAgACIAIgAgACAAIQAhAB8A
HwAfAB8AHwAeAB0AHAAaABkAGAAXABUAFAATABEADwAOAA0ACwAKAAkACQAIAAQAAgAA
AP7//f/8//v/+v/2//b/9v/2//T/9P/0//P/8v/x//D/7v/s/+z/7f/t/+n/6f/p/+b/
5P/k/+T/4//j/+P/4f/g/97/3v/e/97/3P/b/9v/2v/c/9v/2//b/9r/2f/Y/9b/1P/U
/9T/1P/S/9H/0f/R/8//z//P/87/zv/P/9D/0f/Q/87/zP/L/8v/zP/O/8z/y//L/8z/
zf/L/8v/zP/M/8z/zP/M/8z/zv/O/8//z//Q/9D/0P/R/8//z//P/8//z//P/8//z//Q
/9D/0P/R/9P/0//T/9P/1f/V/9X/1f/V/9T/0//T/9b/1v/W/9b/2P/X/9b/1v/W/9b/
1v/W/9b/1v/V/9X/1f/U/9T/1P/V/9X/1f/V/9P/0//T/9P/0//T/9P/0//V/9P/0//T
/9P/0v/S/9L/0v/S/9L/0v/U/9T/1P/U/9T/1P/U/9T/1P/U/9T/1P/U/9T/1P/U/9T/
1P/U/9T/1v/W/9b/1v/W/9b/1f/V/9X/1f/V/9T/1P/U/9T/1P/U/9T/1P/U/9X/1f/V
/9b/1P/U/9T/1P/U/9T/1P/U/9b/1v/W/9f/1//W/9b/1//Y/9j/2P/Z/9r/2P/Y/9j/
2P/Y/9j/2P/Y/9r/2v/a/9r/2P/Y/9j/2P/Y/9j/2P/Y/9j/2P/Y/9j/2P/Y/9j/2P/Z
/9r/2//c/9z/3f/e/9//4f/h/+H/4//i/+P/5f/m/+f/5//n/+f/5//o/+j/6f/p/+n/
6f/q/+v/6//r/+r/6v/p/+j/6P/m/+b/5f/l/+P/4v/h/+D/4f/h/+H/4f/f/9//3f/c
/9v/2f/Y/9j/2v/a/9r/2v/a/9v/2//b/9z/3f/e/9//4f/h/+L/5f/p/+//9/8AAAgA
DAARACMANQBFAFoAdgCYALEArwCMAGEAPwAZANj/k/9c/yv/AP/r/vH+//4K/xH/IP8v
/zn/Of89/0//Yv9v/3n/iv+a/6n/tv/A/8n/0f/Z/97/4//m/+v/7f/t/+3/8P/x//P/
9P/0//X/9v/2//f/+P/4//j/+v/7//v/+//6//r/+v/7//3//f/9//7//f/9//z//P/+
//7//v////////8AAAEAAwADAAMABAAEAAQABQAFAAUABgAGAAYABQAFAAUABgAIAAkA
CQAJAAcACAAKAAoACgAKAAoACgANAA0ADQAPABEAEQATABMAEwAUABUAFQAVABYAGAAY
ABgAGAAZABkAGgAbABwAHQAgACAAIAAgAB8AHwAfAB8AHgAeAB4AHQAeAB4AHgAdABwA
GwAbABoAGQAYABcAFgAXABYAFQAUABIAEgASABIAEgASABIAEQARABEAEQAQABIAEgAT
ABMADwAPAA8ADAAOAA4ADgANAA0ADQALAAoADAAMAAwADAAKAAkACQAIAAoACQAJAAkA
CQAJAAkACAAKAAoACgAKAAgABwAHAAcABwAHAAcABgAEAAUABgAHAAcABgAFAAUABQAG
AAgABgAFAAUABgAHAAcABwAIAAgACAAIAAgACAAKAAoACwALAAoACgAKAAsADQANAA0A
DQANAA==
         </WaveFormData>
      </LeadData>
      <LeadData>
         <LeadByteCountTotal>10000</LeadByteCountTotal>
         <LeadTimeOffset>0</LeadTimeOffset>
         <LeadSampleCountTotal>5000</LeadSampleCountTotal>
         <LeadAmplitudeUnitsPerBit>4.88</LeadAmplitudeUnitsPerBit>
         <LeadAmplitudeUnits>��V</LeadAmplitudeUnits>
         <LeadHighLimit>2147483647</LeadHighLimit>
         <LeadLowLimit>268435456</LeadLowLimit>
         <LeadID>V4</LeadID>
         <LeadOffsetFirstSample>0</LeadOffsetFirstSample>
         <FirstSampleBaseline>0</FirstSampleBaseline>
         <LeadSampleSize>2</LeadSampleSize>
         <LeadOff>FALSE</LeadOff>
         <BaselineSway>FALSE</BaselineSway>
         <ExcessiveACNoise>FALSE</ExcessiveACNoise>
         <MuscleNoise>FALSE</MuscleNoise>
         <LeadDataCRC32>1741319553</LeadDataCRC32>
         <WaveFormData>
9P/0//T/9P/2//b/9v/2//b/9v/2//b/9v/2//b/9v/4//j/+P/4//r/+v/6//r/+P/4
//j/+P/2//b/9v/2//j/+P/4//j/+P/4//j/+P/2//b/9v/2//T/9P/0//T/9P/0//T/
9P/2//b/9v/2//X/9P/z//L/8v/y//L/8v/z//T/9f/2//b/9v/2//b/9v/2//b/9v/2
//b/9v/2//b/9v/2//b/9v/2//b/9v/0//T/9P/0//b/9v/2//b/9v/2//b/9v/2//b/
9v/2//b/9v/2//b/9v/2//b/9v/0//T/9P/0//T/9P/0//T/8v/y//L/8v/z//T/9f/2
//j/+P/4//j/9v/2//b/9v/4//j/+P/4//r/+v/6//r/+P/4//j/+P/4//j/+P/4//r/
+v/6//r/+v/6//r/+v/4//j/+P/4//j/+P/4//j/+v/6//r/+v/6//r/+v/6//j/+P/4
//j/+v/6//r/+v/6//r/+v/6//r/+v/7//v//////wAAAAAAAAAAAgACAAQABQAGAAcA
BQAFAAUABQAFAAUABQAGAAcACAAJAAoACgAKAAkACAAGAAYABwAHAAcABgAGAAQAAQAA
AP7//f/8//z//P/7//z//P/7//r/9f/1//T/9P/2//b/9v/2//b/9//3//f/9//3//j/
+P/4//j/+//7//z//P8BAAgAEAAYACUAOgBTAG0AigCzAOMAAwESARQBEgH7ALUAVAAH
AL3/b/9E/0j/WP9h/2b/aP9u/3j/dv9w/3b/hP+M/5P/nP+p/7f/wf/M/9T/2//f/+X/
6//v/+//8v/z//P/9f/1//f/+P/4//r/+//7//v/+//9//3//f/9//3//v8AAAAAAAAA
AP7//v/+//////8AAAAAAAABAAEAAQACAAEAAQAAAAAAAQACAAQABQADAAMAAwAEAAYA
BgAGAAYABAAEAAQABAAGAAcABwAHAAkACQAKAAoACgALAAsADAAKAAsACwALAA0ADgAO
AA4AEAAQABIAEgAQABEAEgATABUAFQAXABcAFQAVABYAFgAXABcAFwAXABoAGgAaABsA
GQAZABkAGQAbABoAGgAaABkAGAAXABYAGAAYABcAFwAXABcAFwAWABUAFQAWABYAFAAT
ABMAEwATABMAEgASABIAEQARABAAEAAQABAADwAPAA8ADgAOAA0ADQALAAsACwALAAwA
DAALAAoACgAKAAoACgAJAAkABwAGAAYABgAIAAgACAAIAAgACAAIAAcABwAHAAcACAAI
AAgACAAIAAcABQAEAAMABQAFAAUABAAGAAYABgAFAAUABgAGAAYABAAFAAYABgAIAAgA
CAAIAAgABwAHAAcABQAFAAYABgAIAAgACAAIAAoACgALAAsACwALAAwADAAKAAoACgAK
AAkACQAJAAkACwAKAAoACwAJAAkACQAIAAoACgALAAsACQAIAAgACAAIAAcABwAHAAcA
BwAIAAgACAAIAAgACAAIAAgACAAIAAoACgAKAAoACQAIAAgACAAIAAgACAAIAAYABgAG
AAYACAAIAAgACAAKAAoACgAKAAoACgAKAAoACgAKAAkACQAKAAoACgAKAAgACAAJAAkA
BwAHAAcABwAFAAUABQAFAAcABwAHAAcACQAJAAkACQAJAAkACQAJAAcABwAHAAcABQAF
AAUABQAHAAYABgAGAAgACAAGAAYACAAGAAYABgAGAAQABAAEAAQABAAEAAQABAAGAAYA
BgAGAAYABgAGAAYABAAEAAQABAACAAIAAgACAAQABAAEAAQABAAEAAQABAAEAAQABAAE
AAQABAAEAAQABAAEAAQABAAEAAQABAAEAAQABQAFAAcABwAIAAgACAAIAAoACgAMAA0A
DgAPAA8AEQARABEAEQARABEAEgATABQAFQAWABYAFAATABIAEgASABMAEwARABAAEAAO
AA0ADgAMAAsACgAIAAgABwAGAAgABwAGAAMAAwACAAIAAgACAAIAAgACAAMAAwADAAMA
AwAEAAQABAAEAAcABwAGAAgADQAUABoAJAAvAEIAVwBrAIYArQDZAPcAAgECAf4A5wCj
AEoAAwDD/4H/Xv9i/3T/ff+A/4L/hv+M/4r/gv+I/5b/nP+h/6z/uf/F/9H/2v/i/+n/
7f/z//f/+//9/wAAAQABAAMAAwAFAAYABAAGAAcABwAHAAcACQAJAAkACQAJAAoACgAK
AAoACgAKAAoACgALAAkACgAKAAoACwALAAsADAALAAsACgAKAAwADAANAA0ACwALAAsA
DAAKAAoACgAKAAwADAAMAAwACgALAAsACwANAA0ADgAOAA4ADwAPABAADgAPAA8ADwAR
ABIAEgASABIAEgAUABQAFAAVABYAFwAVABUAFwAXABcAFwAYABgAGwAbABsAGwAaABoA
GgAbABsAGwAbABsAGwAaABoAGgAcABwAHAAcABwAHAAbABsAGgAZABgAFgAXABcAGAAY
ABgAFwAXABcAGQAZABgAGAAYABcAFwAWABQAFAAUABMAEQARABAAEAARABEADwAPAA0A
DQAOAA4ADQAMAAwADAAMAAwACwALAA0ADAAMAAwACgAKAAoACgAIAAgACAAHAAcABwAH
AAgABgAGAAYABgAEAAMAAwADAAMAAwADAAIABAAEAAQAAwADAAQABAAEAAQABQAGAAYA
BgAGAAYABgAEAAMAAwADAAUABQAGAAYABAAEAAQABAAEAAQABQAFAAUABQAGAAYABgAG
AAYABgAFAAUABQAFAAUABAAEAAUABQAFAAUABAAGAAYABwAHAAUABAAEAAQABAADAAMA
AwABAAEAAgACAAAAAAAAAAAAAAAAAAAAAAAAAAAAAAAAAAEAAAAAAAAAAAAAAAAAAAD+
//7//v/+//7//v/+//7//P/8//z//P/+//7//v/+//7//v/9//3//v/+//7//v/8//z/
/f/9//v/+//7//v//f/9//3//f/9//3//f/9//3//f/9//3//f/9//3//f/9//3//f/9
//v/+//7//v/+//6//r/+v/+//7//v/8//z//P/8//z//P/6//r/+v/6//r/+v/6//r/
/P/8//z//P/8//z//P/8//z//P/8//z//P/8//z//P/8//z//P/8//z//P/8//z//P/8
//z//P/8//z//P/8//z//P/8//z//P/8//3//f//////AAAAAP7//v8AAAAABAAFAAYA
BwAHAAcABwAHAAcABwAHAAgACQAKAAsADAAMAAwACwAKAAgACAAJAAkABwAGAAYABAAF
AAQAAgABAAAAAAAAAP///v/+//3//P/5//n/+P/4//r/+v/6//r/+v/7//v/+//5//n/
+v/6//r//P///////v8AAAcADgAWACAAMQBGAFcAawCKALUA1wDlAOYA5ADWAKUAUwAG
AM3/lf9p/17/bP96/3//fv+A/4b/iv+E/4D/iP+S/5j/n/+q/7f/wf/L/9b/4P/l/+f/
6//x//P/8//2//f/9//3//f/+f/6//j/+v/7//v/+//7//3//f////////8AAAAAAAAA
AAAA/v/+//7///8BAAIAAgACAAAA///+//7///////7//v/+//7//////////////wAA
AAAAAAAAAAACAAIAAgACAAIAAwADAAMAAwADAAQABAACAAMAAwAEAAYABwAHAAcACwAM
AAwADAAMAAwADgAOAAwADQAOAA8ADwAPABEAEQAPAA8AEAAQABMAEwATABMAEgASABIA
EwATABMAEwATABUAFAAUABQAFAAUABQAFAAUABQAEwATABUAFQAVABQAEgARABEAEAAR
ABEAEgATABIAEQAPAA4ADwAPABAAEAAPAA4ADQALAAkACQAIAAgACQAJAAcABwAFAAUA
BgAGAAUABAAEAAQABAAEAAMAAwAFAAQABAAEAAMAAgABAAAAAgACAAIAAQD///////8A
AP7//v/+//7/AAD////////////////+/wAAAAAAAP///f/+//7//v8AAAEAAgACAAIA
AgACAAIAAgABAAEAAQD/////AAAAAAIAAgACAAIAAQAAAAAA//8BAAEAAgACAAIAAgAC
AAIAAQABAAEAAQABAAAAAAABAAEAAQABAAAA/v/+///////+//z/+//6//z/+//7//v/
9//3//j/+P/4//j/+P/4//j/+P/4//j/+P/4//j/+P/3//b/9v/2//j/+P/4//j/+P/4
//j/+P/4//j/+P/4//j/+P/4//j/+P/4//j/+P/4//j/9//3//b/9v/2//b/9v/2//f/
9//3//f/9//3//X/9f/1//X/9//3//f/9//5//n/+f/5//f/9//3//f/9//3//f/9//5
//n/+f/5//j/9v/1//T/9P/0//b/+P/2//b/9v/2//b/+P/4//j/+P/3//b/9f/0//X/
9v/3//j/+P/4//j/+P/2//b/9v/2//j/+P/4//j/9v/2//b/9v/2//b/9v/2//b/9v/3
//f/+f/5//r/+v/6//r//P/8/wAAAQACAAMAAQABAAEAAQD///////8AAAEAAgADAAQA
BQAGAAYABgAGAAYABwAHAAMAAgACAAAA///+//z/+//6//r/+v/5//r/+v/5//j/8//z
//L/8v/y//L/8v/y//L/8//z//P/9f/1//b/9v/4//j/+f/5//j/+P/7/wAACAAQAB8A
NABLAGEAfAChAMkA5QDyAPIA7gDXAJUAPgD5/7//f/9W/1b/Zv9x/3T/dP92/3r/ev94
/3r/gv+M/5X/oP+t/7n/w//K/9D/1f/b/+P/5//r/+//8v/z//P/9f/1//f/+P/2//j/
+f/5//n/+f/7//v/+//7//v//P/8//z//P/8//z//P/8//3/+//8//z//P/7//v/+//8
//3//f/8//z//P/8//3//f////////8AAAAAAAAAAAAA/v/+//7//v8AAAEAAQABAP//
//8AAAAAAQADAAQABgAFAAUABAADAAQABAADAAIAAwAEAAcACAAIAAkACgALAAgABwAI
AAcACAAJAAsADAALAAsACwALAA4ADgAOAA8ADQANAA0ADQANAAwADAAMAAwADAAMAAwA
DAAMAAsACwAJAAkACQAIAAUABQAGAAYACAAHAAcABwAJAAkACAAIAAYABQAFAAQABAAE
AAQAAwABAAEAAAAAAP3//f/7//v//P/9////AAD+//z/+//6//j/+P/3//f/+P/4//n/
+v/6//r/+v/6//r/+v/6//n/9f/1//X/9v/4//j/+P/4//j/9//3//f/9v/1//T/8v/y
//L/8v/x//P/9P/0//T/9P/1//b/9v/4//j/+P/4//b/9f/1//X/9f/1//b/9v/4//j/
+P/4//j/+P/5//n/9//3//j/+P/6//r/+v/6//v/+//7//v/+v/4//f/9//5//n/+f/4
//b/9v/3//f/+f/4//j/+P/2//X/9f/1//T/9f/3//j/9//2//X/9P/2//b/9v/2//b/
9v/2//b/8//y//L/8v/w//D/8P/w//D/8P/w//D/8v/y//L/8v/y//L/8v/y//D/8P/w
//D/8v/y//H/8f/y//L/8v/y//L/8v/z//P/8//z//P/8//x//H/8f/x//P/8//z//P/
9f/1//X/9f/z//P/8//z//P/8//z//P/8//z//P/8//z//L/8v/y//D/8P/w//L/8v/y
//L/8v/y//T/9P/0//T/9P/0//T/9P/y//L/8v/y//L/8v/y//L/8v/y//L/8v/y//L/
8v/y//T/9P/0//T/8v/y//L/8v/0//X/9f/3//f/+P/4//j/9v/4//j/+v/9//7/////
////////////AQABAAIAAwAEAAUABgAGAAYABQAEAAQAAgADAAMAAQACAAIAAAD///z/
+v/5//j/+P/4//f/9v/4//f/9v/z//H/8P/w//D/8v/y//L/8v/x//H/8f/x//X/9v/0
//L/8v/z//X/9v/4//n/AgAKABIAHwAyAEkAYQB8AKUA0QD1AAYBCAEIAfkAuwBaAAkA
xf95/0b/RP9U/13/Yv9m/2r/cv9y/2z/cv+A/4j/j/+a/6f/s/+9/8b/0P/X/9v/3//l
/+n/6//u/+//7//v/+//8f/y//L/9P/1//X/9//3//n/+f/3//f/9//4//b/9v/2//b/
+P/4//j/+f/5//r/+v/6//n/+f/5//r//f/9//z//P/8//z//f/9//3//f/9//7//P/8
//z//P/+//7//v/+//7//////////f/9//7//v8AAAEAAQACAAQABQAFAAUABQAGAAYA
BgAGAAYACAAIAAYABwAIAAkACwALAA0ADQANAA0ADgAOAA0ADQANAA0AEAAQABAAEQAR
ABEAEQARABAADgANAAwADgAOAA4ADgAOAA4ADQANAA0ADQANAAwADQANAA4ADgAMAAsA
CwALAAkACQAIAAgACAAHAAcABgAIAAgACAAHAAcABwAGAAYAAwADAAEAAQD/////AAAA
AAEAAAAAAAAAAAAAAP////////7//v/+//7//v/+//7//v/+//7//f/7//v/+//8//z/
/P/8//z//P/7//v/+//9//3//f/8//r/+v/6//n/+v/8//3//v/8//3//v/+//7//v/+
//7//P/7//v/+//8//3///8AAAAAAAAAAAAAAAAAAAEAAQABAAEAAgACAAAAAAAAAAAA
//////////8BAAAAAAABAAEAAQABAAAAAAAAAAEAAQABAAAAAAAAAP7//f/9//3/+//7
//z//P/+//7//v/+//7//v/+//7//v/+//7//v/9//z//P/8//7//v/+//7//v/+//7/
/v/+//7//v/+//7//v/+//7//P/8//z//P/+//7//f/9//7//v/+//7//P/8//3//f/9
//3//f/9//3//f/9//3//f/9//3//f/9//3//f/9//3//f/9//3//f/9//3//f/9//3/
/f/9/////v/+//7//P/8//z//P/+//7//v/+//7//v/+//7//v/+//7//v/+//7//v/+
//7//P/8//z//P/8//z//P/8//z//P/8//z//P/8//z//P/+//7//v/+//7//v/+////
/f//////AAACAAIAAgAEAAQABgAHAAgABwAHAAcABwAJAAkACQAJAAoACwAMAA0ADgAO
AA4ADQAMAAwADAANAA0ACwAKAAoACAAHAAYABAAFAAQABAAEAAMAAgACAAEA/v/7//v/
+v/6//r/+v/6//z//P/9//3/+//7//v//P/6//r//P//////AAAAAAUADAAUABwAKQBA
AFMAZwCAAKkA0QDtAPoA+gD0AN0AmQA8APX/uf95/1b/Wv9s/3X/ev9+/4L/iP+G/4D/
gv+O/5b/nf+o/7X/w//L/9T/3P/j/+f/6//z//X/9//6//v/+//9//3///8AAP//AAAA
AP//AQABAAMAAwADAAMAAwAEAAQABAAEAAQAAgACAAIAAwADAAQABAAEAAUABQAFAAYA
BQAFAAQABAAEAAQABQAFAAcABwAHAAgACAAIAAgACAAIAAgACAAIAAgACQAJAAkACwAL
AAwADAAMAA0ADQAOAA4ADwAPAA8AEAAQAA8ADgAQABAAEgASABIAEwAUABUAEwATABUA
FQATABMAFAAUABcAFwAXABcAGAAYABgAGQAZABkAGQAZABkAGAAYABgAGAAYABgAGAAa
ABoAGQAZABkAGQAZABgAFwAXABgAGAAYABcAFwAXABcAFwAWABYAFgAVABUAFAAUABQA
FAATABEAEQAQABAAEQARAA8ADwANAA0ADgAOAA0ADAAMAAwADAAMAAsACwALAAoACgAK
AAwADAAMAAwACgAKAAoACQAJAAkACQAKAAgACAAIAAgACgAJAAkACQAJAAkACQAIAAgA
CAAIAAcABwAIAAgACAAKAAsADAAMAAoACgAKAAoADAALAAsACwALAAsADAAMAAoACgAK
AAoADAAMAA0ADQANAA0ADgAOAAwADAAMAAwADQANAA0ADQAPAA4ADgAPAA0ADQANAAwA
DAAMAA0ADQANAAwADAAMAA4ADQANAA0ADQANAA4ADgAMAAwADAAMAAwADAAMAAwADAAM
AAwADAALAAoACgAKAAoACgAKAAoADAAMAAwADAAKAAoACgAKAAoACgAKAAoACAAIAAgA
CAAGAAYABQAFAAYABgAGAAYABgAGAAcABwAFAAUABQAFAAUABQAFAAUABQAFAAUABQAD
AAMAAwADAAMAAwADAAMAAwADAAMAAwABAAEAAQABAAMAAgACAAIAAAAAAAIAAgAAAAIA
AgACAAIAAgACAAIAAgACAAIAAgACAAAAAAAAAAAAAAAAAAAAAAAAAAAAAAAAAAAAAAAA
AAAAAAAAAAAAAAD+//7//v///wEAAwADAAQABAAEAAQABgAEAAYABwAIAAsACwALAAsA
CQAJAAkACQAKAAsADAANAA4ADgAOAA0ADAAMAAwADQALAAkACAAIAAYABQAEAAIAAwAC
AAIAAgD///7//v/9//7/+//7//r/+P/4//j/+P/4//j/+f/5//n/+f/5//r/+P/4//j/
+f/7//z//P8BAAoAEgAaACUANgBLAF8AeACdAMMA3QDmAOIA3ADDAH8AKgDn/7H/ff9g
/2L/dv9//4D/fv+C/4r/iP+A/4L/jv+W/53/pv+z/8H/yf/S/9r/3//l/+v/7f/t//H/
9P/1//X/9P/z//T/9P/1//j/+v/7//v/+//9//3/+//7//v//P/8//z//P/8//7//v/+
/////f/+//7//v/7//v/+//8//3//f/8//z//P/8//3//f/7//v/+//8//3//v///wAA
AAAAAAAAAAD+/////////wEAAQACAAIAAgADAAMABAAEAAUABQAFAAUABgAGAAYABgAG
AAgACAAKAAsADAANAA0ADQAPAA8ADgANAA0ADAAPAA8ADwAPABIAEgASABMAEgARABAA
DwAQABAAEQASABIAEgASABIAEgASABEAEQAPAA8ADwAOAA8ADwAQABAAEAAPAA8ADwAP
AA8ADgAOAA0ACwAKAAgACgAKAAoACQAJAAkACAAIAAUABQADAAMAAwADAAQABAAFAAQA
BAAEAAIAAgABAAEAAgACAAMABAACAAIAAgACAAIAAgACAAEA////////AAD+//7//v/+
/wAA/////////f/9//3//P/9//7///////3//v/+//7//v///wAAAAD+//7//v/+//7/
/f/9//3//////wAAAAAAAAAAAAAAAAAAAAABAAEAAQABAAIAAgAAAAAAAAAAAAEAAQAB
AAEA///+//7////////////+/wAAAAABAAEAAQAAAAAAAAD+//3//f/9//v/+//8//z/
/P/8//z//P/9//7///8AAP7//v/+//7/+//6//r/+v/6//r/+v/6//r/+v/6//r/+v/6
//r/+v/6//r/+v/6//z//P/8//z//P/8//v/+//7//r/+f/4//j/+P/5//n/+f/5//n/
+f/7//v/+//7//n/+f/5//n/9//3//f/9//1//X/9f/1//b/9//4//n//P/9//7////+
//z/+//6//z//P/4//j/+v/4//j/+P/4//n/+v/7//z/+v/6//r/+v/4//j/+P/4//j/
+P/4//j/+P/4//j/+P/6//r/+v/6//r/+v/6//r/+//7//3//f/8//z//P/8//7//v8A
AAEAAgADAAMAAwADAAMAAwADAAMABAAFAAYABwAIAAgACAAHAAYABgAGAAkACQAHAAYA
BAACAAEAAAAAAP///v/+/////////wAA/v/8//j/9//0//T/9P/0//T/9P/0//X/9//3
//f/9//2//j/+P/4//n/+f/4//r///8IABIAGgAnADoATwBhAHoAnwDLAO8A/AD8AP4A
6wCvAFQABwDF/3//VP9O/1z/a/9w/3D/dP98/37/dv94/4T/jv+V/6D/q/+3/8X/zv/W
/9v/4f/n/+v/7f/x//T/9f/1//T/8//0//T/9v/4//n/+f/7//v//f/9//v/+//7//z/
+//6//n/+P/5//r/+//9//r/+v/5//j/+f/5//n/+v/8//3//f/+//z//P/9//3/////
////AAAAAAAAAAAAAP7//v/+//7///8BAAIAAwABAAEAAgACAAQABQAFAAYABgAHAAcA
BwAJAAoACgAKAAgACAAKAAoADAANAA4ADwARABEAEwATABMAEwAUABQAEwATABMAEwAW
ABYAFgAXABUAFQAVABUAFQAUABQAFAAUABQAFAAUABQAFAATABMAEwATABMAEgATABMA
FAAUABIAEQARABEAEwATABIAEgASABEAEQAQAA4ADgAOAA0ADQANAAwADAAJAAkABwAH
AAcABwAIAAgABwAGAAYABgAIAAgABwAHAAUABAAEAAQABAAEAAQABAACAAIAAgABAAEA
AQABAAIAAAAAAAAAAAD+//3//f/9//////////7//P/8//z/+//5//r/+v/6//j/+f/6
//r/+P/4//j/+P/4//f/9//3//f/9//4//j/+v/6//r/+v/4//j/+f/5//n/+f/6//r/
+v/6//r/+v/3//f/9//3//f/9v/2//f/+f/5//n/+P/2//b/9//3//n/+P/4//j/+v/5
//n/+f/1//X/9v/2//b/9v/2//b/9v/2//b/9v/0//T/9P/0//P/8v/y//L/9P/0//T/
9P/0//T/9P/0//P/8v/x//D/8P/w//D/8P/y//L/8v/y//D/8P/v/+//8v/y//L/8v/w
//D/8f/x//H/8f/x//H/8//z//P/8//z//P/8//z//H/8f/x//H/8f/x//H/8f/x//H/
8f/x/+//7//v/+//8f/w//D/8P/y//D/8v/y//L/8v/y//L/8v/w//D/8P/w//D/8P/w
//D/7v/u/+7/7v/w//D/8P/w/+7/7v/u/+7/8P/w//D/8P/w//D/8P/w//D/8f/x//P/
9f/2//b/9v/2//j/+P/6//v//P/9//3/+//7//v/+//5//n/+v/7//7///8AAAAAAgAB
AAAAAAD//////v/7//r/+v/4//f/9v/0//P/8v/y//L/8f/w//D/7//u/+v/6//q/+r/
6v/o/+j/6P/o/+v/6//r/+v/6//u/+7/7P/s/+3/7//w//D/9f/8/wQACgAVACwAQQBV
AG4AkwC/AOMA9AD2APQA5wCxAFYABwC//3f/SP9C/1T/X/9i/2L/Zv9w/3L/bP9u/3r/
gv+L/5T/of+r/7X/vv/G/8//1//b/9//4//j/+b/5//n/+n/6f/r/+z/7P/u/+//7//t
/+3/7//v//H/8f/x//L/8v/y//L/8v/0//T/9P/1//P/9P/0//T/9f/1//X/9v/3//f/
9v/2//T/9P/1//X/9f/1//X/9v/4//j/+P/4//j/+P/4//j/9v/3//f/9//3//f/+P/4
//j/+f/5//r/+v/7//v/+//9//7//v/+//7//v8AAAAAAAABAAIAAwADAAMABQAFAAUA
BQAGAAYABwAHAAcABwAIAAgACAAJAAkACQAJAAkACQAIAAgACAAJAAoACwAMAAoACgAJ
AAkACgALAAwADAALAAsADAAMAAoACQAJAAkACwALAAoACgAKAAkACQAIAAgACAAIAAcA
BwAHAAYABgAFAAUAAwADAAMAAwAEAAQAAwACAAIAAgAEAAQAAwADAAMAAgACAAIAAAAA
AAAAAAACAAIAAgABAAEAAQABAAIAAgACAAIAAgAAAP///////wAAAQACAAIAAAAAAAAA
//8BAAIAAgACAAIAAwAEAAQABgAGAAYABgAGAAUABQAFAAUABQAGAAYABAAEAAQABAAG
AAYABwAHAAcABwAIAAgABgAGAAYABgAFAAUABQAFAAUABAAEAAUABwAHAAcABgAGAAYA
BwAHAAcABgAGAAYABgAFAAUABQAFAAUABgAGAAQABAAEAAQAAgACAAIAAgAEAAQABAAE
AAMAAgACAAIAAgACAAIAAgAAAAAAAAAAAAIAAgACAAIAAgACAAIAAgACAAIAAgACAAQA
BAADAAMABAAEAAQABAAEAAQABQAFAAUABQAFAAUABQAFAAUABQADAAMAAwADAAUABQAF
AAUABQAFAAUABQAFAAUABQAFAAUABQAFAAUABQAEAAQABAAGAAYABAAGAAYABAAEAAQA
BAAEAAQABAAEAAYABgAGAAYABgAGAAYABgAEAAQABAAEAAQABAAEAAQAAgACAAIAAgAD
AAQABQAHAAcACQAJAAoADAAMAAwADgAOABAAEQASABMAEwATABMAEQARABEAEQASABMA
FAAVABgAGAAYABcAFgAWABYAFwAVABMAEgASABAADwAOAAwADQAMAAwADAALAAoACgAJ
AAgABQAFAAQABAAEAAQABAAEAAQABQAFAAUABQAFAAYACAAIAAgACQAHAAoADgAVABwA
IgAuAD8AVABjAHcAlgC/AOMA+QD8APQA5gC7AGkAGgDf/6X/df9m/3L/gv+J/4r/iv+Q
/5b/kP+M/5T/oP+m/63/uv/F/9H/3f/k/+r/8f/1//n//f///wMABgAHAAcABwAHAAkA
CgAIAAoACwALAA0ADQAPAA8ADwAPAA8AEAASABIAEgASABAAEAAQABEADwAQABAAEAAQ
ABEAEgAUABMAEwASABIAEgASABMAEwATABMAEwAUABIAEgASABIAFAAUABQAFAAUABUA
FQAVABcAFwAYABgAFgAXABcAGAAaABsAGwAbABsAHAAcABwAHAAcAB4AHgAeAB8AIAAh
ACEAIQAjACMAJQAlACYAJgApACkAKQApACgAKAAoACkAJwAnACcAJwAoACgAKQAqACoA
KgAqACoAKAAoACcAJwApACkAKQAoACcAJwAoACgAKAAnACcAJwAnACcAJgAmACcAJwAo
ACgAJgAmACYAJQAlACUAJAAkACMAIwAhACEAHwAfACAAIAAdABwAHAAcABwAHAAbABsA
HQAcABwAHAAeAB4AHgAeAB0AHAAbABkAGAAZABoAHAAcABwAHAAcABwAGwAbABsAGwAb
ABsAGgAaABoAGgAZABkAGgAaABoAGgAbABwAHAAcABwAHAAcAB4AHQAdAB0AGwAbABwA
HAAeAA==
         </WaveFormData>
      </LeadData>
      <LeadData>
         <LeadByteCountTotal>10000</LeadByteCountTotal>
         <LeadTimeOffset>0</LeadTimeOffset>
         <LeadSampleCountTotal>5000</LeadSampleCountTotal>
         <LeadAmplitudeUnitsPerBit>4.88</LeadAmplitudeUnitsPerBit>
         <LeadAmplitudeUnits>��V</LeadAmplitudeUnits>
         <LeadHighLimit>2147483647</LeadHighLimit>
         <LeadLowLimit>268435456</LeadLowLimit>
         <LeadID>V5</LeadID>
         <LeadOffsetFirstSample>0</LeadOffsetFirstSample>
         <FirstSampleBaseline>0</FirstSampleBaseline>
         <LeadSampleSize>2</LeadSampleSize>
         <LeadOff>FALSE</LeadOff>
         <BaselineSway>FALSE</BaselineSway>
         <ExcessiveACNoise>FALSE</ExcessiveACNoise>
         <MuscleNoise>FALSE</MuscleNoise>
         <LeadDataCRC32>205712107</LeadDataCRC32>
         <WaveFormData>
8P/w//D/8P/y//L/8v/y//L/8v/y//L/8v/y//L/8v/0//T/9P/0//X/9v/3//j/+P/4
//j/+P/4//j/+P/4//j/+P/4//j/+v/6//r/+v/8//z//P/8//v/+v/5//j/+v/6//r/
+v/8//z//P/8//n/+P/3//b/9v/2//b/9v/4//j/+P/4//r/+v/6//r/+f/4//f/9v/2
//b/9v/2//j/+P/4//j/+P/4//j/+P/1//T/8//y//T/9v/4//r/+v/6//r/+v/4//j/
+P/4//j/+P/4//j/+v/6//r/+v/4//j/+P/4//j/+P/4//j/9//2//X/9P/1//b/9//4
//v//P/9//7/+v/4//b/9P/1//b/9//4//r/+v/6//r/+v/6//r/+v/4//j/+P/4//b/
9v/2//b/+P/4//j/+P/3//b/9f/0//b/9v/2//b/9//4//n/+v/5//j/9//2//b/9v/2
//b/9v/2//b/9v/4//j/+P/4//b/+P/5//n//f/+////AAAAAAAAAQACAAYABgAHAAgA
BgAGAAcABwAGAAYABgAGAAgACQALAAwADgAMAAwADAALAAoACQAHAAgABwAGAAUABgAF
AAQAAwACAAAA///9/////v/9//r/+P/3//b/9v/2//f/9//3//X/9f/1//T/9P/0//T/
9P/1//X/9f/z//H/6//p/+z/8v/8/w4AJwBCAFsAewCqAN0ADQEwAVABZQFNAfQAgAAo
ANn/hv9l/3H/gP+H/4z/jf+R/5b/mf+X/5r/o/+n/6z/sv+7/8X/y//T/9v/4f/k/+n/
7P/u/+7/8P/w//H/8//z//P/8//0//f/+v/7//n/+v/7//z//P/7//v/+//7//z//f/+
//7//////wAA/v/+//7//v/+//7//v/+//z//v/+//7/AAABAAMABQAEAAMAAwADAAUA
BQAFAAQABAADAAMABQAEAAQABQAFAAYABgAHAAcACAAIAAoACgAIAAkACgAKAAwADAAL
AAoADAAOABAAEQAQAA8ADwAPABAAEQASABUAFwAXABcAFwAaABsAHAAdAB0AHwAgACAA
IAAgACAAHwAhACAAHwAfAB0AHQAeAB4AIAAgACAAIAAiACIAIQAhAB4AHQAdABwAGgAZ
ABgAFgAYABYAFgAVABQAEwASABEAEQARABIAEgAQABAAEAAOAA0ACwALAAoACwALAAsA
CwALAAoACgAKAAoACgAJAAkACAAGAAUABAAFAAYABwAIAAYABgAGAAUABwAHAAcABgAI
AAgACgAKAAcABgAFAAUABwAFAAUABAAHAAgACQAKAAkACAAIAAcABwAHAAcACAAKAAoA
CAAIAAkACQAJAAkACAAIAAkACAAJAAoACwANAA8ADwAPAA8AEQARABIAEgAQABAAEAAQ
ABAAEAAQABAAEgASABIAEwASABEAEAAOAA8AEAASABMAFAATABIAEAAQABAAEAAQABAA
EAAQABAADgAOAA4ADgANAA0ADgAPAA8ADwAOAA4ADwAOAA4ADQAMAAwADAALAA0ADQAN
AA4ADgAOAA4ADgAQABAAEAAQABIAEgATABMAEwARABEAEgASABIAEgASABEADgAPAA4A
DgAOAA0ADQALAAwADAANAA0ADwAPAA8ADgAOAA4ADgAPAA8AEAAQAA8ADgANAAwACAAI
AAgACQAKAAsADAANAAsADQANAA0ADgANAAwACwAKAAoACgAKAAoADAAMAAwADAAMAAwA
DAAMAA4ADgAOAA4ADAAMAAwADAAMAAwADAAMAAwADAAMAAwADAAMAAwADAAMAAwADAAM
AAwADAAMAAwADAAMAAwADAANAA4ADwAQABAAEQARABIAEgASABIAEgAQABEAEgAUABYA
FwAYABgAGAAZABkAGAAWABYAFgAYABkAGwAcAB4AGgAaABoAGgAaABoAGQAYABkAGAAX
ABYAFQAUABMAEwAQABAADwAPABAADwAMAAoACQAIAAgACAAHAAcABwAHAAkACQAIAAgA
BgAGAAgABwAHAAcABQABAP////8CAAoAFAAiADkATgBjAH8ArADdAAUBJgFCAVEBOQHi
AHgAKgDl/5z/ff+J/5z/pf+m/6f/q/+u/6//rf+y/7f/uf+6/8D/yf/T/93/4//p/+//
8v/1//j/+v/7//z/+//7//n/+f/5//n/+f/7//3//f/7//z//f/+//7//f/9//3//P/8
//z//P/8//3//f/+/wAAAAAAAAAAAAAAAAAAAAD+/wAAAAAAAAEAAQACAAMAAQABAAIA
AwABAAEAAQAAAP////8AAAMAAgACAAMAAwACAAIAAwADAAYABgAIAAgACAAJAAoACgAL
AAwADAAMAA4AEAASABMAFAAVABcAGQAZABkAGQAbABsAGwAbABsAHAAdAB4AHwAfACEA
IgAiACEAIgAjACMAJQAkACMAIwAkACUAJwAoACcAJgAlACQAIgAiACEAIQAiACEAIQAg
AB0AHQAdABwAHAAaABoAGQAWABUAFAATABAADwAPAA4ADgAOAA4ADAANAAsACwAKAAcA
BwAHAAcABwAGAAYABgAGAAYABQAFAAUABAAEAAQAAgACAAIAAgAAAAAAAAD//wEAAQAB
AAAAAgACAAQABAAFAAQAAwADAAUAAwADAAIAAwAEAAUABgAEAAQABQAFAAcABwAHAAgA
BgAGAAQABAAEAAMAAgABAAEAAgAEAAQAAgACAAIAAwADAAMAAwADAAMAAwAEAAQABgAG
AAYABgAIAAgACAAIAAYABgAGAAcACQAJAAkACAAKAAoACwALAAwACwAKAAgACAAIAAgA
CAAIAAgACAAIAAYABgAGAAYABQAFAAYABwAJAAkACAAIAAgACAAJAAkACQAKAAsACwAJ
AAkACQAKAAkACAAHAAYABgAGAAYABgAGAAYABwAHAAcABQAFAAYABwAIAAkACgAIAAYA
CAAIAAYABgAFAAUABQAGAAYABwAFAAcABwAHAAYABgAGAAYAAwADAAQABAAEAAQABAAE
AAIAAgACAAMAAQABAAEAAQAFAAUAAwABAAIAAgACAAIAAgAAAAAAAAAAAP7//v/+//7/
/v/+//7//v/+//7//v/+/wAAAAAAAAAAAAAAAAAAAAD+//7//v/+//7//v/+//7/AAAA
AAAAAAD///7//f/8//v/+v/5//j/9//4//j/9//4//j/+P/4//f/9v/2//b/+P/4//n/
+v/4//j/+f/5//b/9v/2//b/+P/5//v//P/+//z//P/8//r/+v/6//n/9v/1//T/8//y
//H/8P/v/+//7v/u/+3/6//q/+n/5v/m/+X/5P/k/+T/5f/l/+X/4//j/+P/4v/g/+D/
4P/g/+P/5f/j/+H/3f/Z/9v/4v/o//T/CgAhADQASQBtAJoAxQDjAPwAEgENAc8AaAAQ
AND/j/9i/1//c/+A/4P/hP+F/4v/jv+P/43/kv+X/5v/oP+o/7H/uf/B/8n/0f/T/9b/
2//c/97/3//g/9//3//f/9//3//f/9//4f/j/+P/4f/i/+P/5P/m/+X/5f/l/+T/5P/k
/+T/4v/j/+P/5P/m/+b/5v/m/+X/5P/j/+L/4P/i/+L/4v/f/9//4P/h/+D/3//f/9//
3//f/9//3v/d/93/3v/h/+D/4P/h/+H/4P/g/+H/4f/g/97/3v/c/9//4f/j/+T/5//o
/+j/6P/o/+r/7P/t/+3/7f/u/+//7//v/+//8f/y//P/9P/1//X/9f/1//X/9f/3//j/
+P/5//r/+//7//z//P/8//3//////wAAAAAAAAAAAAAAAAEAAgACAAMA///9//z/+v/6
//v//P/8//r/+P/4//f/9v/1//T/8//x/+//7v/s/+v/6v/p/+b/5//l/+X/5P/j/+P/
4//j/+L/4P/f/97/3//g/+D/4f/h/+D/4P/g/97/3P/a/9j/2v/a/9r/2f/b/9v/2//a
/9j/2P/a/9r/2//a/9n/2f/a/9f/1v/U/9X/1v/X/9j/1v/W/9f/1//Z/9n/2f/a/9r/
2v/Y/9j/1//X/9f/1//V/9b/2P/Y/9r/2v/a/9v/2v/Z/9j/1//Z/9n/2v/a/9z/3P/c
/9z/2v/a/9r/2v/a/9r/2v/b/93/3f/d/9z/3P/c/93/3f/e/93/3P/a/9z/3P/c/9z/
2//a/9n/2P/Y/9j/2P/Y/9X/1f/W/9f/2f/Z/9j/2P/Z/9j/2P/X/9f/2P/Z/9n/1//X
/9f/2P/a/9r/2v/a/9r/2v/a/9r/3P/c/93/3f/d/9v/2//c/9z/3P/c/9z/2v/Y/9r/
2v/b/9z/3P/d/93/3v/e/9//3f/f/9//3//f/+D/4f/i/+D/3//f/97/4P/g/+D/4P/h
/+L/4//l/+L/4f/g/9//3//f/+H/4f/e/9//4P/h/+L/4v/i/+L/4v/f/97/3f/c/9//
4P/h/+L/4v/i/+L/4v/i/+L/4v/i/+D/4P/g/+D/4v/i/+L/4v/k/+T/5P/k/+T/5v/n
/+f/6P/o/+j/6P/o/+j/6f/q/+7/7v/v//D/7v/u/+//7//s/+z/7P/s//D/8f/z//T/
+P/2//b/9v/4//j/+P/3//b/9f/0//P/8v/x//D/7//v/+7/7v/t/+//7v/t/+r/5v/l
/+T/5P/m/+f/5//n/+n/6f/p/+j/6P/o/+j/6P/t/+v/6f/p/+P/3f/Z/9r/3v/q//7/
GQA0AEsAawCSAL8A5wAMASwBOwElAdIAagAcANf/jv9p/3H/gP+H/4r/i/+N/5D/lf+X
/5j/m/+h/6j/sv+7/8P/yf/N/8//0//Y/93/4P/k/+f/6v/r/+3/7//v/+//7//u/+//
8P/v/+3/7v/v//D/8v/x//H/8f/u/+7/7v/u/+7/7//v//D/8f/y//P/9P/y//L/8v/y
//D/8v/y//L/8f/x//L/8//x//H/8v/z//P/8//z//L/8v/x//H/8//y//L/8//z//L/
8v/z//P/9f/2//n/+v/5//n/+f/4//X/9P/y//D/8//2//n/+//7//v//P/9//r/+f/4
//n//f///wEAAwADAAMAAwADAAEAAwAEAAQABwAIAAkACQAHAAYABQAFAAcABwAIAAgA
CAAIAAgACAAGAAYABQAFAAQAAwADAAIAAQABAAEAAAACAAAAAAD///7//f/8//v/+P/3
//f/9v/4//j/+P/2//X/8//z//L/8v/z//T/9f/y//D/7//u/+7/7v/t/+3/8P/w//H/
8v/w//D/8P/w//D/8P/w/+//7P/r/+r/6P/q/+r/7P/s/+3/7P/r/+v/7P/p/+j/5v/m
/+b/5v/m/+j/6P/p/+n/5//n/+f/6P/r/+z/6//s/+z/6//q/+n/6//s/+7/7v/v//D/
8f/z//H/8f/x//H/8P/v/+//7v/w//D/8P/w//L/8v/y//L/8f/w/+//7//x//H/8f/w
/+7/7v/v/+//8v/z//T/9P/z//L/8f/w//D/8P/w//D/7v/u/+7/7v/t/+3/7v/v/+//
7//u/+7/7f/s/+z/6//p/+r/6//r/+n/6f/p/+r/6//s/+3/7v/s/+z/7P/s/+z/7P/t
/+3/7//t/+3/7v/w//D/8P/w//D/7v/w//D/8P/w/+//7//t/+7/7v/v//H/8//z//P/
8v/y//L/8v/x//H/8v/y//L/8v/y//L/8P/w//D/8f/x//H/8f/x//H/8f/x//H/8v/0
//T/9P/0//T/9P/0//T/9P/0//T/9P/y//L/8v/y//L/8v/y//L/8P/w//D/8P/y//L/
8v/y//T/9P/0//T/8v/y//L/8v/2//f/9//4//r/+v/6//r/+v/7//z//v/+////AAAA
AAIAAwADAAIAAgACAAIABAAFAAcACAAKAAgACAAIAAgACAAIAAcABgAFAAQAAwACAAEA
AAD//////v/+//3//f/8//v/+P/2//X/9P/0//T/9//3//f/9//3//f/9v/2//j/+v/4
//f/9//3//X/8//v/+//8v/4/wQAEgAnAEAAVwBzAJwA0QABASgBSAFdAU8BAgGQADYA
6/+Y/2n/b/+C/4n/jv+R/5P/mP+b/5n/nv+n/6v/rv+2/73/xf/L/9P/2//f/+T/6f/u
//D/8f/y//H/8f/v/+//7//v//H/8//1//X/9//4//n/+v/4//f/9//3//b/9v/2//b/
9v/3//f/+P/6//r/+v/6//r/+v/6//r/+v/8//z//P/7//v//P/9//v/+//8//3//f/9
//3//P/8//v/+//9//z//P/9//3//P/8//3//f/+//7/AAAAAAAAAQACAAIAAgACAAEA
AAAAAAIABAAFAAMAAwAEAAUABgAHAAgACwAMAA0ADgAPAA0ADQANAA0ADwARABIAEgAT
ABQAFQAVABMAEgARABEAEQARABIAEgASABIAEgASABIAEgARABEAEAAPAA8ADgALAAsA
CwAKAAoACAAIAAcABgAFAAQAAwACAAEAAQAAAP7//v/+//z//f/7//v/+v/3//f/9//3
//n/+P/4//j/9v/2//X/9f/1//T/9P/0//X/9v/3//j/9v/2//b/9f/1//X/9f/0//X/
9v/5//r/+f/4//f/9//7//n/+f/4//f/9v/1//T/9v/2//f/9//3//f/9//4//j/+P/2
//b/9//3//f/9//3//j/+v/6//r/+v/6//v/+//7//v/+//7//v//P/8//z//P/8//z/
+v/6//r/+v/8//z//P/9//3//f/9//z//v/+//////8BAAEAAQAAAAAAAAAAAAAAAgAC
AAIAAgAAAAAAAAAAAAIAAwAFAAcABQAFAAQABAADAAIAAgABAAMABAAFAAUABQAFAAUA
BgAGAAYABgAGAAgACAAIAAgABwAGAAYABQAIAAcACAAKAAgACAAIAAgACAAGAAgACAAK
AAoACQAJAAcACAAIAAkABwAJAAkACQAJAAoACwAMAAkACQAKAAoACAAIAAgACAAIAAgA
CAAJAAkACQAJAAkACQAHAAcABQAGAAgACAAIAAgACAAIAAgACAAFAAQAAwACAAQABAAE
AAQAAgACAAIAAgAAAAAAAAAAAAIAAgACAAIAAgACAAIAAgAFAAYABwAIAAYABgAIAAkA
CQAKAAoACgAMAAwADAANAAwADgAOAA8AEgASABIAEwAVABQAFAAUABQAFgAXABkAGgAc
ABoAGgAaABoAGgAaABoAGgAaABoAGwAaABkAGAAXABcAFgAWABUAFQAUABMADwAMAAoA
CAAIAAgACQAJAAsACwALAAsACAAIAAgACAAEAAUABwAHAAcAAwD/////AgAKABQAKAA/
AFQAaQCFALAA3QAHASgBQgFNATUB3gB0ACQA4f+e/3//i/+c/6X/qP+p/63/sv+1/7P/
tP+5/7//xP/M/9X/3f/l/+3/8//3//r///8EAAYACgAMAAwADQAQABEAEgATABEAEwAV
ABUAEwAUABUAFgAWABUAFQAVABUAFgAXABgAFgAXABcAGAAZABoAGwAcABoAGgAaABoA
GAAYABYAFAATABMAFAAVABUAFQAWABcAFQAVABUAFAASABEAEQATABIAEgATABMAEwAU
ABYAFwAYABgAGgAaABoAGwAcABwAGgAaABkAGAAZABwAHwAhACMAIwAkACUAJQAlACUA
JwApACkAKQApACsAKwArACsALAAvADEAMgAxADIAMwAzADUANAAzADMAMQAxADIAMgA0
ADQANAA0ADQANAAzADMANAAzADMAMgAzADMAMwAyADAALgAuAC0ALAArACoAKQAqACkA
KQAoACcAJgAlACIAIQAfAB8AHgAbABsAGwAbABkAGAAYABgAFgAWABUAFQAWABYAFwAY
ABgAGAAYABgAFgAWABYAFQAXABcAFwAWABQAFAAWABYAFQAUABMAEwAXABUAFQAUABYA
FgAWABYAFgAWABcAFwAZABkAGQAaABgAGAAWABYAGQAZABkAGQAZABoAHAAcABsAGgAZ
ABkAGQAZABkAGQAZABkAGgAaABgAGAAYABgAGAAYABgAGAAZABoAGwAdABsAGwAbABoA
GAAYABkAGQAaABkAGAAWABgAGAAYABgAGAAYABgAGAAWABYAFgAWABUAFQAWABcAFwAX
ABYAFgAYABgAGQAZABcAGAAZABkAGQAZABkAGgAYABgAGAAYABYAFgAWABYAFwAYABoA
GwAaABcAFgAWABgAGAAYABgAGAAWABgAGAAYABgAFwAXABcAGAAYABkAGAAZABgAFwAY
ABgAGAAYABkAGQAaABoAGAAYABgAGAAYABgAGAAZABcAFwAXABcAGQAXABkAGwAaABwA
HAAcABwAHAAcABwAHAAbABoAGQAYABYAFgAWABYAFgAWABYAFgAYABgAGAAYABYAFgAW
ABYAFgAWABYAFgAUABQAFgAXABcAGAAYABgAGAAYABgAGQAZABoAGQAZABoAGgAaABsA
GwAaABoAGgAaABwAHQAfAB4AIAAeAB4AIAAgACAAIAAfAB4AHQAcABsAGgAZABgAGQAZ
ABgAGAAXABcAFgAVABAADgANAAwADAAMAA0ADQAPAA8ADwAPAA4ADgAOAA4ADAALAAsA
CwALAAkABQAHAAwAEAAYACYANwBMAF8AfQCmANEA+QAUASoBNQEZAcIAXAAUANf/mP+B
/43/oP+p/6j/qf+r/7D/sf+v/7D/t/+9/8D/yP/P/9n/4f/n/+3/8f/2//n/+v/6//7/
AAAAAAEAAQABAAEAAQABAAMABQAFAAcACAAJAAoACQAHAAYABQAFAAYABwAIAAgACQAJ
AAoACAAIAAgACAAGAAYABgAGAAQABgAGAAYAAwADAAQABQADAAMABAAFAAcABwAHAAYA
BQAFAAYACQAIAAgACQAJAAgACAAJAAkADAAMAA4ADgANAA0ADQAMAAoACgAJAAgACgAM
AA4ADwARABEAEgATABMAEwATABUAFAATABIAEQATABMAEwATABQAFwAZABoAGAAYABgA
FwAZABgAFwAXABkAGQAaABoAHAAcABwAHAAaABoAGQAZABkAGQAaABoAGwAbABsAGgAa
ABgAGAAXABMAEQAPAA0ADQANAA4ADgAQABAAEAAOAAsACQAJAAgABwAHAAcABwAIAAgA
CQAKAAkACAAGAAUABwAGAAYABgAIAAgACAAIAAoACgAKAAkABgAFAAQAAgAAAAAAAgAC
AAQABAAEAAUABgADAAIAAAAAAAAAAAAAAP7//v//////AgADAAQABgAFAAQAAQAAAAEA
AQABAAEAAQACAAQABAACAAIAAgADAAMAAwADAAMABQAFAAYABgAEAAQABAAEAAQABAAE
AAQAAgACAAIAAwABAAEAAQAAAAAAAAABAAEAAwADAAMAAgABAAAA///+//7//v/+//7/
/v/+//7//v8AAAEAAwAFAAMAAwACAAIA///+//7//f/9//7//////wEAAQABAAIAAQAA
AP///v8AAAAAAAAAAAIAAgADAAMAAwABAAEAAgABAAAA///+//z/+v/8//z//f/+//7/
/////wAAAAABAAAAAQAAAP//AAAAAAAAAAD+//3//f/8//3//v///wAAAAACAAQABwAG
AAUABAADAAMAAwD/////AAD+//7//v/+/wEAAgADAAQAAQAAAP///v/+//7//v/+////
AAABAAIAAAAAAAAAAAACAAIAAgACAAIAAgACAAQABgAHAAkACgAJAAgABwAGAAcACAAK
AAoACwAMAAwADAALAAsACgAKAAoACgAMAA0ADQAOABAADgAQABAAEAAQABEAEQARABEA
DgALAAgABQAGAAUABQAEAAUABQAGAAYABAAAAP3/+//6//r/+v/7//n/+f/5//n/+//6
//r/+v/6//j/+f/5//X/8//x/+3/7f/0//z/BgAWAC0ARABXAHMAmgDLAPkAHgE8AVMB
RQH2AIgAMgDp/5r/cf93/4b/j/+S/5P/lf+a/5//nf+g/6f/rf+w/7b/v//L/9P/2//h
/+X/6P/p/+7/8P/z//b/9//5//b/9f/0//P/9P/3//r/+//9//7///8AAP7//f/9//3/
+//6//n/+P/7//3//v8AAP7//P/6//j/+f/6//v//P/9/wAAAQACAAEAAQACAAMAAwAD
AAQABQADAAMAAwACAAAA/////wEAAwAEAAYABwAGAAYABwAHAAYABgAIAAgACAAJAAoA
CgANAA4ADgAOAA0ADgAPAA8AEAARABMAFQAXABcAFwAZABsAGwAbABsAGwAbABsAGwAd
AB8AIAAgAB8AIAAhACEAHwAeAB0AHQAfAB8AIAAgACIAIgAiACIAIAAgAB8AHwAgAB8A
HwAeABsAGwAbABoAHAAaABoAGQAWABUAFAATABQAEwATABIAEAAQABAADgANAAsACwAK
AAkACQAJAAkACQAIAAgACAAKAAoACQAJAAgABgAFAAQABgAGAAYABgAGAAYABgAFAAUA
BQAFAAQAAgACAAQABAABAAAA/////wMAAQABAAAAAQACAAMABAACAAIAAwADAAUABQAF
AAYABAAEAAIAAgADAAMAAwADAAMABAAGAAYACAAIAAgACQAHAAcABwAHAAcABwAIAAgA
CgAKAAoACgAJAAgABwAGAAgACAAIAAkACwALAAsACgAJAAgACAAHAAsACwALAAoACgAK
AAoACgAIAAgACAAIAAgACAAIAAgACQAJAAoACwALAAsACgAKAAcABgAGAAUABQAGAAcA
BwAHAAcABwAIAAUABAADAAIABAAEAAQABAAEAAQABQAFAAQAAQAAAAAAAgACAAIAAgAE
AAIABAAEAAYABgAFAAUABQAGAAYABwAHAAkACQAJAAYABgAGAAYABwAHAAgACAAIAAgA
CAAIAAQABAAEAAUABwAHAAcABwAHAAUABQAFAAQABgAGAAYABgAGAAYABgAGAAYABgAG
AAYABgAGAAYABgAIAAgACAAIAAgACAAIAAgACAAIAAgACAAGAAYABgAGAAoACwALAAwA
CgAKAAoACgAMAA0ADgAQABAAEQASABIAEgATABMAEgAQABAAEAASABUAFwAYABoAGgAa
ABoAGgAZABgAFgAUABMAEgARABAADwAOAA0ADQAMAAwACwALAAoACQAGAAQABAAEAAUA
BgAGAAUABAADAAMAAwACAAIABgAIAAgABwAHAAcABQABAP3//f8AAAYADgAcADEASgBf
AHsAogDVAAEBJAFCAVUBTwEKAaAARAD7/6z/e/9//5L/m/+c/53/of+o/63/rf+w/7f/
u//A/8T/zf/X/9//5f/r//P/+v/9/wAAAgACAAQABAAFAAcABwAHAAcACAALAA4ADwAN
AA4ADwAQAA4ADQANAA0ADQAOAA8AEAAQABEAEQASABQAFAAUABQAFgAWABYAFgAUABYA
FgAWABMAEwAUABUAEwATABQAFQAVABUAFQAUABMAEwAUABcAFgAWABcAFwAYABgAGQAZ
ABgAGAAaABoAGgAbABwAHAAdAB4AHgAeABwAHgAgACEAIwAjACQAJQAnACcAJwApAC4A
LwAwADEAMwAzADMAMwAzADUANgA2ADcAOAA5ADkANwA2ADUANQA4ADkAOwA8ADsAOgA5
ADgAOgA6ADkAOQA4ADcANwA2ADUANQA1ADQANgA0ADQAMwAyADEAMAAvAC4ALQAtACwA
LAAsACwAKgArACkAKQAoACcAJwAnACcAKQAoACgAKAAoACgAJwAnACcAJgAmACYAJgAm
ACYAJgAnACgAKQApACkAKQApACgAJgAmACgAKAAmACQAIgAhACYAJQAmACYAJQAkACMA
IgAgACAAIQAhACMAIwAjACQAJgAmACQAJAAjACMAIwAjACEAIgAkACQAIgAiACIAIwAl
ACUAJQAlACcAJwAoACgAJgAmACYAJgAkACQAJAAkACYAJgAmACcAKQApACkAKAAmACYA
JwAnACcAJwAnACYAJAAkACQAJAAnACgAKQAqACgAKAAoACgAJQAlACYAJwApACkAKAAo
ACcAJgAmACUAJQAmACcAJwAnACcAJwAoACkAKgArACwAKgAqACoAKgAoACgAKQApACkA
JwAnACgAJwAmACUAJAAlACQAJwAoACYAJgAlACUAIwAkACQAJQAjACUAJQAlACYAJgAm
ACYAJwAnACgAKAAnACYAJQAkACQAJAAkACUAIwAjACMAIwAjACMAIwAjACIAIgAiACIA
IgAkACQAJAAkACYAJgAmACYAJgAmACYAJgAoACgAKAAoACYAJgAmACYAJAAkACQAJAAl
ACYAKQArACsALAAsACwALAAsACwALQAwADIAMgAzADYANgA2ADcANQA0ADQANAA0ADYA
NwA5ADwAPgA8ADwAPgA+AD4APgA7ADoAOQA4ADkAOAA3ADYAMwAzADIAMgAxADEAMAAv
AC4ALAArACoAKAAoACkAKQArACsAKwArACwALAAsACwALAArACsAKQAlACMAIQAjACoA
MgBAAFQAaQB6AI8AsQDeAAkBLQFIAVoBVQEdAbgAWgAYANf/qP+f/63/vP/F/8j/x//N
/9L/0//P/9b/2//f/+T/7P/1////BQALABEAFQAYABsAHAAeACIAJAAkACUAJwAnACcA
JwAkACUAJgAlACMAJAAlACYAJAAjACMAIwAkACQAJAAkACIAIwAjACQAIwAiACEAIAAh
ACIAIwAkACEAIgAhACAAHQAdAB4AHwAdAB0AHgAfAB4AHQAcABoAGgAZABkAGwAbABoA
GgAZABoAGgAbABsAGwAaABsAGgAcAB0AHgAeACEAIgAiACIAIgAkACYAJwAnACcAKAAp
ACcAJwAnACkAKwArACsAKwAsAC0ALgAvAC0ALwAwADAALwAwADEAMQAyADIAMgAzADUA
NQA2ADYANAA0ADQANAAyADIAMQAxADAALwAvAC4AKwArACsAKgApACYAJQAjACQAJQAm
ACcAJgAlACUAJAAkACQAJAAiACEAHwAfAB4AHwAfAB8AHwAeABwAGwAaABwAHAAbABsA
HQAcABwAHAAeAB4AHgAeABwAHAAcABsAHQAdAB0AHAAbABoAGwAaABcAFgAVABUAFwAV
ABUAFAAUABQAFAAUABIAEgATABMAEgARABAAEAASABIAEAAQABEAEQARABEAEAAQABEA
EAASAA==
         </WaveFormData>
      </LeadData>
      <LeadData>
         <LeadByteCountTotal>10000</LeadByteCountTotal>
         <LeadTimeOffset>0</LeadTimeOffset>
         <LeadSampleCountTotal>5000</LeadSampleCountTotal>
         <LeadAmplitudeUnitsPerBit>4.88</LeadAmplitudeUnitsPerBit>
         <LeadAmplitudeUnits>��V</LeadAmplitudeUnits>
         <LeadHighLimit>2147483647</LeadHighLimit>
         <LeadLowLimit>268435456</LeadLowLimit>
         <LeadID>V6</LeadID>
         <LeadOffsetFirstSample>0</LeadOffsetFirstSample>
         <FirstSampleBaseline>0</FirstSampleBaseline>
         <LeadSampleSize>2</LeadSampleSize>
         <LeadOff>FALSE</LeadOff>
         <BaselineSway>FALSE</BaselineSway>
         <ExcessiveACNoise>FALSE</ExcessiveACNoise>
         <MuscleNoise>FALSE</MuscleNoise>
         <LeadDataCRC32>2164367500</LeadDataCRC32>
         <WaveFormData>
DAAMAAwADAAPABAAEQASABAAEAAQABAADgAOAA4ADgAOAA4ADgAOAA8AEAARABIAEAAQ
ABAAEAAQABAAEAAQAA0ADAALAAoACgAKAAoACgAMAAwADAAMAAoACAAGAAQABgAGAAYA
BgAGAAYABgAGAAQAAgAAAP7///8AAAEAAgABAAAA///+/wAAAAAAAAAA///+//3//P/6
//r/+v/6//r/+v/6//r/+v/6//r/+v/3//b/9f/0//b/9v/2//b/+P/4//j/+P/4//j/
+P/4//b/9v/2//b/9f/0//P/8v/y//L/8v/y//T/9P/0//T/8//y//H/8P/y//L/8v/y
//P/9P/1//b/8//y//H/8P/w//D/8P/w//D/8P/w//D/7//u/+3/7P/s/+z/7P/s/+7/
7v/u/+7/7v/u/+7/7v/u/+7/7v/u/+z/7P/s/+z/7v/u/+7/7v/s/+z/7P/s/+v/6v/p
/+j/6P/o/+j/6P/q/+r/6v/q/+n/6v/p/+f/6//t/+//8f/v/+7/7v/w/+7/7//w//D/
8f/x//L/8v/y//H/8f/x//D/8//0//f/9f/1//X/9f/z//H/8P/u/+r/6f/o/+f/5v/m
/+b/5P/i/+D/3//e/9//3v/d/9v/2P/X/9b/1v/V/9X/1f/V/9X/1f/U/9P/0f/R/9H/
0f/S/9D/zv/N/8r/w/++/7z/wv/H/9D/4P/y/wUAHgA/AGIAgQCiAMIA1gDGAIoAPgAJ
AN//tv+h/6j/sf+x/7H/rf+o/6r/q/+r/6n/q/+r/6v/r/+z/7n/vf/B/8b/yP/J/8n/
zv/N/8z/zP/M/8z/zf/O/8//0P/P/9H/0//U/9T/1P/U/9X/1f/V/9X/1f/W/9b/1v/X
/9f/1//X/9j/1v/W/9b/1v/Y/9f/1//X/9f/1//X/9f/2f/a/9z/3f/e/9//3//f/9//
4P/h/+H/4f/h/+H/4f/e/97/3v/g/+L/4v/k/+X/5//m/+b/5v/l/+b/5v/o/+n/6v/q
/+r/6v/q/+z/7v/u/+3/7f/s//D/8P/x//H/8f/y//L/9P/4//n/+v/7//7///8BAAIA
BQAGAAcABwAJAAkACQAJAAkACgAKAAsACQAJAAkACQAMAA0ADgANAAoACQAIAAcAAwAD
AAIAAQAAAP7//f/8//j/9v/1//P/8f/x//L/8v/w//D/7v/t/+7/7f/s/+v/7P/s/+z/
7P/p/+j/6P/o/+r/6v/q/+n/5//n/+f/5//o/+n/6v/r/+n/6f/p/+n/6//r/+r/6v/s
/+z/7f/t/+n/6f/q/+r/6f/o/+f/5v/n/+j/6f/q/+j/6P/o/+j/5v/o/+r/6//t/+3/
7f/t/+z/7P/s/+z/6//q/+n/6P/s/+7/8P/x//L/8v/x//H/8f/y//L/8v/y//L/8v/y
//L/8v/x//H/8//0//T/9v/2//b/9P/z//P/9P/2//f/9v/0//P/8f/y//L/8//z//H/
8f/x//H/8f/x//L/8v/w//D/8P/x//P/8//z//P/8v/x//H/8f/z//P/8//y//D/8f/x
//P/8f/x//H/8f/y//L/8//0//b/9v/2//f/9//2//b/9v/1//X/9P/0//L/8v/z//P/
8v/y//H/8f/y//L/8v/x//L/8//0//b/+P/4//n/+f/7//v/+v/6//j/+P/4//f/9v/1
//X/9P/4//n/+v/7//3////7//r//P/8//z//P/8//r/+v/6//r//P/8//z//P/+//7/
/v/+/wAAAAAAAAAA/v/+//7//v/+//7//v/+//7//v/+//7//v/+//7//v/+//7//v/+
//7//v/+//7//v/+//7//v/+//7//v///wEAAQAAAP///////////v/8//3/AAAAAAMA
BAAEAAUAAwAEAAQAAgABAAEAAQACAAUABgAJAAkACQAJAAkACQAHAAgACAAGAAcABgAF
AAQABAAEAAIAAQAAAAAAAAD//wAA///9//r/9//2//b/9//3//f/9//3//f/9v/1//X/
8f/z//X/+P/4//b/8f/s/+n/5v/m/+r/8f/6/woAGgAlADgAWQB+AJ8AvgDaAOwA2gCe
AFgAKQD//9b/xf/M/9X/1f/V/9P/0P/Q/83/zf/P/8//zf/N/9H/2f/d/+H/5//q/+z/
7f/v//D/8f/w//D/8P/w//L/8v/y//L/8f/z//X/9v/4//j/+P/5//f/9//3//f/+P/4
//j/+f/5//n/+f/6//r/+v/6//r/+P/3//f/9//5//n/+f/5//r/+v/7//v/+v/7//v/
+//7//z//f/9//3//f/9//3//P/8//z//v8AAAAAAgADAAMAAgACAAIAAQAAAP7//v8B
AAIAAgACAAIAAgAEAAYACQAJAAoACgAMAAwADQANAAwADAALAAwADwARABMAFQAWABcA
GQAaABsAHAAdAB0AHwAfAB8AHwAgACIAIwAlACQAIwAiACEAIQAhACEAHwAeAB0AHAAb
ABcAFwAWABUAFAASABEAEAAQAA4ADQALAAcABQAEAAIAAAAAAP7//f/8//v/+v/5//b/
9v/2//b/8//y//L/8v/w//D/8P/v/+//7//v/+//7//v/+//7//x//H/8f/x//D/7//t
/+z/7v/u/+//7//r/+v/7P/s/+r/6v/q/+r/7P/s/+z/7P/s/+z/7P/s/+7/8P/y//P/
8//z//P/8//y//L/8v/y//L/8v/y//L/8f/y//P/8//y//L/8f/x//H/8v/y//L/8P/w
//D/8P/x//L/8v/z//H/8v/y//T/8v/y//D/7//w//D/8f/x//H/8P/w/+//7v/u/+//
7//v/+//7//v/+3/7f/u/+7/8P/w//D/8f/x//H/8f/x//P/8//0//X/9v/3//j/+P/4
//n/+f/7//n/+f/5//n/+//6//r/+v/6//r/+v/7//v/+v/6//r/+v/7//v//P/6//r/
+//7//r/+v/5//n/+//8//3//f/9//3//f/+/wAAAAABAAEAAQABAAAAAAAAAAAAAAD/
//////8AAAAAAQABAAEAAQAFAAUABQAEAAQABAAEAAQABAAEAAQABAAEAAIAAgACAAIA
AAAAAAAAAAACAAIAAgACAAEAAAD///7//v/+//7//v/+//7//v/+/wAAAAAAAAAAAgAC
AAIAAgAAAAAAAAAAAAIAAgACAAIAAQAEAAUABQAFAAUABQAFAAIAAgADAAYABwAJAAsA
DAALAAsADAAMAAgABwAHAAcACQANAA8AEwAVABUAFQAVABMAEwAUABQAEAAPAA4ADQAM
AAwADAAKAAsACgAKAAoACAAGAAQAAQD+//3//P/8/////////////f/9//z/+//7//v/
+//7/wAAAAD+//n/8v/r/+r/7v/0////DgAgAC4APQBWAHsAnAC1AM4A5gDmALwAdgA8
ABUA7//U/9P/3v/h/93/2//Z/9j/2v/d/93/2//b/9v/3f/h/+n/7f/x//X//P/8//v/
/f8AAAEAAAAAAAAAAAABAAIAAwAEAAQABQAGAAYABAAEAAQABQAHAAcABwAHAAgACAAI
AAkABwAHAAcACAAKAAoACgAKAAgABwAHAAcABwAHAAcABwAGAAYABwAHAAcABwAGAAUA
BwAIAAkACQAJAAkACQAJAAoACgAKAAwACgAKAAwADQAKAAgABwAGAAsADgAQABQAFwAY
ABgAGAAYABgAGgAcABwAGwAbABoAHAAcAB0AHQAfACAAIAAiACYAJwAoACkAKAApACsA
LAAvADAAMQAxADMAMwAzADMANAA2ADcAOQA5ADkAOQA5ADsAOwA7ADkAOAA3ADYANQA1
ADUANAAzADMAMgAyADIAMQAwADAALwArACkAKAAmACQAJAAiACEAIwAjACMAIwAkACQA
JAAkACAAHgAdABwAHwAgACEAIQAjACMAIwAjACEAHwAdABsAHAAdAB4AHwAhACEAIAAg
ACAAIAAhACEAHwAfACAAIAAdABwAGwAaABwAHgAgACIAIAAgACAAIAAgACIAJAAlACgA
KQAqACsAKAAoACgAKAAlACQAIwAiACYAKAAqACsAKQAoACYAJQAnACgAKAAoACoAKgAq
ACoAKAAoACcAJwAmACYAJQAmACgAKAAmACUAJgAmACcAJwAmACQAIwAhACIAIgAjACMA
IgAhACAAHwAdAB0AHgAeAB4AHgAeAB8AIQAhACEAIQAiACEAIQAhACAAHwAeABwAHgAf
AB8AIQAjACMAIwAjACEAIAAgACAAIAAgACAAIQAfAB4AHgAeAB0AHQAcABwAGwAaABoA
GQAbABwAHAAdAB4AHgAeAB0AGwAbABsAHAAfACAAIgAjACIAIQAfAB4AHAAcABwAGwAe
AB8AIQAiACAAHwAeAB0AHQAdAB0AHAAcAB4AHgAeAB4AHwAgACEAIgAfAB4AHQAcAB8A
IAAhACIAJAAkACQAJAAiACIAIgAiACEAIAAfAB4AHgAeAB4AHgAcABwAHAAcAB0AIAAh
ACEAIQAhACEAIQAgACAAIQAkACQAJQAmACYAKQApACoAKgAmACUAJQAlACYAKQAqAC0A
LQAtAC0ALQAvAC8AMAAwAC4ALQAsACsAKgAqACoAKAAnACYAJgAmACcAJgAlACMAHgAd
ABwAHAAdAB0AHQAdABsAGwAaABkAHAAdAB4AHwAkACIAIAAdABYADwAIAAYACAARACAA
NgBKAFcAagCJAKgAxwDqAAoBHAEKAdAAjABfADcACgD1//r/AwABAP//+//2//T/9//3
//X/9f/5////BQAJAAsADQALAAoADAAPAA8ADgAPABIAFAAWABgAGAAYABgAGAAWABcA
GAAYABgAGAAYABkAGQAZABkAGQAYABgAGAAZABcAFwAXABgAGQAaABsAHAAaABkAGQAZ
ABoAGwAcAB0AGwAaABoAGQAcAB0AHQAdAB8AIAAhACEAHgAdABwAGwAbABwAHQAgAB8A
HgAfAB8AIQAiACQAJgAmACYAJQAmACMAIgAgAB4AIQAiACUAKAAqACsALQAuACwAKgAp
ACcAKwAuADAANAA0ADUANgA3ADYANwA5ADoAOwA8AD0APQA8ADsAOgA5ADsAPgBAAEMA
RQBFAEUARQBEAEMAQgA/AD4APQA8ADsAOQA5ADgANwA2ADQAMwAyADAALgAtACsAJQAj
ACIAIAAiACQAJAAlACMAIQAfAB0AHgAeAB4AHgAbABoAGgAaABkAGAAXABUAFwAXABcA
FwAWABUAFAATABMAEwATABMAEwATABIAEgASABIAEwATABMAEwAUABQAEgAQAA4ADAAM
AAwADAAMAA4ADgAOAA4ADgAQABIAEwAVABUAFQAVABEAEAAPAA4ADwAQABEAEgAVABYA
FwAXABYAFgAVABUAFAAUABMAEgATABQAFQAWABQAFAATABMAEQASABIAFAAWABYAFAAT
ABEAEAAQAA8AEQAQABAADwANAAwADAALAA0ADQANAA0ACQAJAAoACgAIAAgACAAJAAkA
CQAJAAkABgAFAAUABQADAAMAAwACAAQABQAFAAcABQAFAAUABQAHAAYABgAGAAQABAAE
AAUABQAEAAQABAAFAAUABAAEAAQABAAFAAUABQAEAAIAAQAEAAQABAADAAUABQAFAAYA
BQAEAAQAAwAFAAUABAAEAAMAAgABAP///f/9//7//v//////////////AQABAAAA/v8A
AAAAAAAAAAAAAAAAAAAAAgACAAIAAgABAAAA///+//7//v/+//7//v/+//7//v8AAAAA
AAAAAAAAAAAAAAAA///+//3//f8AAAEAAQABAAEAAQABAAAAAgADAAYABgAGAAYABQAF
AAUABgAGAAQABQAFAAUABgAHAAgACwALAAkACQAJAAkACQAKAAoACAAHAAYABQAEAAQA
BAACAAEA/v/+//7//f/+//3/+//4//X/9P/0//X/9//3//f/9//1//T/8//z//f/+f/1
//T/9P/0/+//7P/n/+L/4v/m/+3/9v8GABoAKQA6AFcAfAChAMIA4AD2AOwAtgBsADcA
DQDg/8f/zP/V/9P/0f/P/87/zv/P/9P/0//R/83/zf/T/9f/2//f/+P/5v/q/+v/7//y
//P/8//y//H/8P/w//D/8P/w//P/9f/3//j/+v/6//r/+//5//n/+f/5//b/9v/2//f/
+f/5//n/+v/6//r/+v/6//j/9//3//f/9//3//f/9//4//j/+f/5//r/+//7//v/+//8
//3//f/9//3//f/9//z//P/8//7//P/8//7///8AAAAAAQACAAMABAAEAAYABQAGAAYA
BgAGAAYACAAKAAsACwAMAAwADwAQABIAEwAXABgAGAAaABsAGwAbABsAHgAfACEAIgAl
ACYAJwAnACUAJQAlACUAKAAqACsALQAvAC8ALwAvAC8ALwAvAC0AKwApACcAJQAkACUA
JQAlACMAIAAeABwAGgAYABcAFQASABEAEQAQABAAEAAOAA0ADAALAAoACQAGAAYABgAG
AAgACAAJAAoACQAIAAcABQAHAAcABwAHAAgACQAKAAsACQAJAAkACQAIAAcABQAEAAcA
CAAKAAsABwAHAAgACAAJAAoACwAMAAsACgAJAAgACAAIAAgACAAIAAoADAANAAwACwAK
AAkACgAKAAoACgAMAAwADAAMAAwADAAMAAsADQAOAA4ADwARABIAEgASABAAEAAQABAA
EAAQAA8ADwAQABIAEwAWABYAFgAUABMAEgASABMAEwAVABQAFAATABAAEAARABEAEQAR
ABEAEQAPAA8AEAAQABEAEgATABUAFQAVABUAFQASABEAEQARABEAEQARABAADwAPAA4A
DwAPAA8ADwAPAA8ADgAOAA4ADAAMAAwADQAOAA4ADwAQABEAEQAQABAADwAOAA4ADQAQ
ABAADwAPAA8ADgANAAsACwALAAsADAAOAA4ADwAPAA4ADQALAAoADAAMAAwACwALAAsA
DAAMAA0ADQANAA0ACwALAAkABgAGAAcACAAJAAoACwAMAA0ADgANAAwACwAKAAwADAAM
AAwACgAKAAoACgAKAAoACgAKAAwADAAMAAwACgAKAAoACgANAA4ADwAQAA8ADwARABEA
EQARABEAEQATABIAEgATABQAFAAVABYAFgAXABcAGAAaABgAFwAXABUAFgAZABoAHAAb
ABoAGQAcAB0AHgAgACEAIAAgACAAHQAcABwAHAAaABkAGAAYABgAFwAWABUAEQAOAA0A
DAAOAA8ADwAPABIAEwAUABQAEQARABEAEQARABIAFAAUABEADAAHAAIABAAKABEAHAAs
ADwARwBcAHsAngDBAOAA+AAGAfQAugB0AEMAHQD4/+X/7P/3//n/9f/z//D/8P/x//P/
8//z//P/9f/5////AwAFAAkADAAQAA8ADwASABMAFgAWABYAFgAXABgAGQAaABoAGwAc
ABwAGwAaABkAGQAbABsAGwAbABoAGgAaABsAGgAZABgAGAAYABgAGAAYABoAGQAZABkA
GAAXABYAFQAUABQAFQAVABgAGQAZABkAGQAaABsAGwAaABkAGAAXABYAFgAWABgAGgAa
ABwAHQAbABoAGgAaABkAGgAaABwAHQAeAB4AHgAfACAAIwAmACcAJwAoACgAKgAqACsA
KwAsACwAKwAsACwALQAuAC8AMgAzADUANgA3ADgAOQA5ADkAOQA5ADkAOgA8AD0APwA/
AD8APwA/AD8APwA/AD0APAA7ADoAOQA1ADUANAAzADIAMAAvAC4ALAAqACkAJwAkACMA
IwAiACAAIAAeAB0AHAAbABoAGQAWABYAFgAWABQAEgARABAADgAOAA4ADQAPAA8ADwAP
ABEAEQARABEADwAPAA8ADwAPAA8ADgAOAAwADAANAA0ADQANAA4ADgAPABAAEQASABQA
FAAUABQAFAAUABQAFAASABQAFgAXABQAEwASABEAEQASABMAFAAUABQAFAAUABMAFAAV
ABUAFAAUABMAEwAVABYAFgAWABQAFAAUABQAEgASABEAEQASABQAFQAYABgAGAAWABUA
EgASABMAEwATABIAEgARABAAEAARABEADwAPAA8ADwANAA0ADgAOAAwADAAMAA0ADwAP
AA8ADwAQAA8ADwAPAA4ADQAMAAoADAANAA0ADwAPAA8ADwAPAA0ADAAMAAwADQAOAA8A
EQAPAA4ADgAOAA0ADQAMAAwADgAOAA8ADwAQABAADwAPABAAEAAQAA8ADQANAA0ADgAQ
ABAAEQARABEAEQAQABAAEAAQABAADwARABEAEgASABEAEQARABEAEwATABcAFgAUABYA
FgAWABYAFgAWABYAFgAWABYAFgAWABYAFgAWABYAFgAWABYAFgAYABgAGAAYABYAFgAW
ABYAFAAUABQAFAATABMAFQAVABcAFwAXABcAGQAYABgAGQAcABwAHQAeACAAIQAhACIA
JAAiACEAIQAjACQAJwAoACoAKQAoACcAKQApACkAKgAoACYAJQAkACMAIgAiACIAIgAh
ACAAIAAgAB8AHgAdABsAGAAXABYAFAAVABUAFQAXABcAFwAWABMAEwATABMAEQAQABAA
EAAPAAwACQAIAAgADAATABwAJgAyAD8AVgB5AJwAvQDaAPAA/ADoAKwAbABBABsA9v/n
/+7/+f/7//f/8//w//D/8f/v/+3/7f/t/+3/7//1//v///8DAAYABgAJAAsACgAJAAsA
DAANAA4ADgAOAA4ADgAOAA8AEAAQABEAEgATABUAEgARABAADwAQABAAEAARABMAEwAT
ABQAFAAUABQAFAAUABMAEwATABEAEQARABEAFAAUABUAFQAUABUAFQAVABUAFgAXABcA
GQAZABkAGQAYABgAGAAaABcAFgAXABcAGwAcAB4AIAAgACAAHwAgACAAIAAfAB4AHgAe
ACAAIgAmACcAKQAqACwALAAtAC0ALgAuAC0ALgAuAC8AMAAxADQANQA3ADgANwA2ADUA
MwA1ADUANQA1ADgAOgA7AD0APwA/AD8APwA8ADsAOgA3ADgANwA2ADUANQA1ADQAMwAy
ADAALwAuACkAJgAkACEAIAAfAB8AHgAhACIAIQAhAB0AGwAZABcAFAAUABQAFAAVABQA
FAAUABIAEgASABEADwAPAA8ADwARABEAEQARABMAEwATABMAEAAPAA0ADAAMAAwADQAN
AAwADQAPABAAEAAQABAAEAAOAA4ADgAOAAwADAAMAAwADQAQABMAFQATABMAEwATABIA
EgASABIAEgASABIAEgARABIAEwATABQAFAATABMAEwAUABQAFAASABIAEgASABAAEAAP
AA8ADwAQABAAEgAQABAADgANAAwADAANAA0ADgAOAA8ADwAMAAwADQANAA0ADQANAA0A
DQANAA4ADgAMAAwADAANAAsACwALAAsACQAHAAYABQADAAMAAwACAAMABQAGAAkACQAJ
AAkACQAGAAQAAwACAAMABAAFAAcACQAIAAgACAAFAAUABAAEAAIAAgADAAMABQAGAAYA
BwAKAAoACgAJAAgABwAGAAYABQAEAAQAAwAFAAUABAAEAAYABgAGAAUACAAJAAsADAAK
AAkACAAHAAcABwAFAAIAAgAFAAYABwAIAAgACAAIAAgABQAEAAMAAgACAAIAAgACAAUA
BgAHAAgABwAGAAUABAAEAAQABAAEAAMAAgACAAQABwAJAAsADQAKAAkABwAGAAkADAAM
AA0ADAAMAA0ADQAQABAADgANAAsACwAMAA8ADgARABEAEQAQAA8ADgANABIAFAAUABUA
EgAPAAwACgAIAAYABQAEAAYACAAJAAoACAAFAAEA///+//7/////////////////AAD/
///////7//v//P/6//j/9//y/+3/7P/s//L/+f8GABQAJAAxAEIAXQCCAKcAxADeAPIA
5gCyAGwAOQAPAOT/y//Q/9n/2f/V/9H/zP/O/9P/1f/T/9P/z//P/9H/1//d/+P/6f/u
//L/8f/x//D/7//w//D/8P/w//D/8P/w//D/8f/z//X/9v/3//j/+f/7//n/+f/5//n/
9v/2//b/9//4//n/+v/8//n/+P/3//b/+P/3//f/9//5//n/+f/5//r/+v/7//v//P/9
//3//f/7//z//f/9//z/+//6//n/+//8//3/AAD+//7/AAABAAAA/v/9//z///8AAAAA
AgAFAAYABgAGAAYABgAIAAoACQAJAAoACgAMAAwADQANAA8AEAAQABIAEgATABQAFQAY
ABkAGwAcABsAHAAdAB0AGwAbABsAGwAaABwAHQAfACAAIQAiACMAIgAhACAAHQAeAB0A
HAAbABkAGQAYABcAFwAWABYAFgATABAADgALAAkACQAKAAoACQAIAAUAAwAAAP///v/9
//r/+v/6//r/+//6//r/+v/7//z//f/9//r/+f/4//f/+f/5//n/+f/5//n/+f/5//n/
+f/4//j/9//2//b/9f/y//H/8f/w//H/8v/z//T/9v/2//b/9v/0//T/9P/0//T/9v/4
//n/9//3//f/9//2//b/9v/2//f/+P/5//r/+f/6//v/+//6//r/+f/5//n/+v/6//r/
+//8//3//v/8//z/+//7//v//P/8//7//v/+//z/+//4//j/+f/5//r/+v/7//v/+v/6
//v/+//6//n/+P/3//f/9//4//j/+v/6//r/+//5//n/+f/5//j/9//3//f/9//3//f/
9v/2//f/9//5//j/9//2//X/9//2//b/9v/2//b/9v/3//X/9P/0//T/8//z//L/8v/1
//b/+P/5//j/+P/3//f/+P/4//j/9//3//f/9//4//b/9v/3//f/+f/5//j/+P/4//j/
+P/3//X/9f/2//b/9f/1//X/9f/x//H/9f/4//j/+P/4//j/+P/2//b/9v/2//b/9v/2
//b/+P/4//j/+P/6//r/+v/6//r/+v/6//r/+v/6//r/+v/5//j/9//3//r/+//7//v/
/f/9//3//P/8//3/AAAAAAMABAAEAAUAAwAEAAQAAgADAAMAAwAEAAkACgANAA0ADwAP
AA8ADwANAA4ADgAMAA0ADAALAAoACgAKAAgABwAIAAgACAAHAAYABQADAAAAAQAAAAAA
AQABAAEAAQABAAEAAAD/////AwADAAMABAACAAIA///6//P/7v/w//T/+f8EABQAJAAx
AEIAXwCEAKcAxADgAPYA9ADGAH4AQQAVAO7/1f/Y/+H/4//h/9v/2v/a/9v/3f/d/9//
3//f/+H/5f/p/+v/7f/y//j//f////7////+//7//v/+////AAABAAIAAwAFAAcACAAH
AAYABQAFAAUABQAFAAUABQAGAAcACQAJAAkACQAKAAwADAAMAAwADQANAA4ADwAPAA8A
DwAPAA4ADgAPAA8AEAARABEAEQATABQAFQAVABYAFwAYABkAGAAYABgAGgAaABoAHAAd
AB8AHgAeAB4AHQAeAB4AIAAiACQAJQAmACQAJAAmACgAKgArAC0ALgAwADAAMQAxADQA
NgA3ADoAOwA7ADsAOwA8AD0APwBAAEIARABGAEcARwBHAEcARwBIAEoASwBNAEsASwBL
AEsATABNAE4ATQBMAEsASgBJAEUARQBEAEMAQwBCAEIAQgBAAD4APQA7ADgANwA3ADYA
OAA4ADYANQAyADEAMAAvADEAMgAzADQAMwAyADIAMgA0ADQANAAzADMAMwAzADMAMgAx
ADAALwAwADEAMgAzADMAMwAyADIAMgAyADMAMwAvAC8AMAAwADMANAA1ADYANQA0ADMA
MgAxADAALwAuADAAMgA0ADUANgA3ADgAOQA2ADYANgA2ADgAOAA4ADgANwA4ADkAOQA6
ADoAOQA5ADsAPAA8ADwAPAA8ADwAPAA6ADoAOQA5ADsAPAA8AD4AQABAAD4APQA8ADwA
PQA9AD0APAA8ADsAOgA6ADsAOwA+AD8AQABBAEEAQQBCAEIAQQBAAD8APwA/AD8APwA/
AD4APQA9AD0APQA9AD0APAA+AD8APwBBAEIAQwBEAEUAQwBCAEIAQgBBAEAAPwA/AD8A
PgA+AD4AOwA7ADoAOgA+AEAAQwBFAEUARABCAEEAQQBAAD8APQA8ADsAOgA6ADgAOAA5
ADkAOwA7ADoAOgA6ADoAOgA5ADsAOwA8ADwAPwA/AD8APwBBAEEAPwBAAEAAQABAAEAA
QAA+AD4APgA+AD4APgA+AD4AQABAAEAAQAA/AD4APQA8ADwAPAA8ADwAOgA6ADoAOgA8
AD0AQABBAD8APwA/AD8APwA+AD4APwBCAEIAQwBEAEQARQBFAEYARgBEAEMAQwBBAEIA
RQBGAEsASwBLAEsATABNAE4AUABOAEwASwBKAEcARgBGAEYARgBFAEQARABCAEEAQAA/
AD8APAA7ADoAOAA5ADkAOQA3ADcANwA2ADYANwA4ADkAOQA4ADgANAAvACwAKQAoACoA
MAA7AEoAWABkAHMAjgCvANIA8wAQASQBJgH+ALYAegBRAC0AEgAPABgAHQAfAB0AGQAW
ABoAHQAdAB0AHQAdAB8AIwAnAC0AMQAzADYAOAA5ADkAOgA9AEEAQgBDAEQARABEAEQA
RABCAEMARABEAEQARABEAEUARQBFAEUARQBGAEYARgBHAEcARwBHAEgARwBGAEUARABH
AEcASABJAEkASQBJAEkASABIAEkASQBMAE0ATQBNAEsATABNAE0ATwBPAE8ATwBOAE4A
TgBQAFAAUABSAFMAUQBQAFAAUABRAFIAUgBUAFcAWABYAFgAVgBWAFgAWgBcAF0AXwBg
AGEAYABgAF8AYQBiAGIAZABkAGUAZgBnAGYAZwBpAGoAawBsAG0AbQBvAG8AbwBvAHAA
cgBzAHUAcwBzAHMAcwBzAHMAcwBxAHIAcQBwAG8AbABrAGkAZwBmAGQAYwBiAGMAYgBi
AGEAYABfAF8AXgBeAF4AXABbAFwAWwBaAFkAWgBaAFoAWgBXAFYAVgBWAFYAVgBWAFUA
VQBVAFUAVQBWAFcAWABZAFkAWQBZAFkAWwBbAFoAWgBcAFwAXQBdAF0AXQBeAF4AXABc
AFwAXABeAF4AXgBeAGAAYABgAGAAXgBgAGIAYwBlAGUAZQBlAGYAZgBmAGYAZgBmAGYA
ZgBpAA==
         </WaveFormData>
      </LeadData>
   </Waveform>
</RestingECG>
