# Supplementary material for: Detection of Left Atrial Enlargement Using a Convolutional Neural Network-Enabled Electrocardiogram
Source: Front Cardiovasc Med. 2020 Dec 17;7:609976. doi: 10.3389/fcvm.2020.609976 (PMC7773668; doi:10.3389/fcvm.2020.609976)
Supplement: Supplementary file 5 [file Data_Sheet_5.ZIP › normal4/1802037046_5952_0000001A.XML]

<?xml version="1.0" encoding="Windows-1252"?>
<!DOCTYPE RestingECG SYSTEM "restecg.dtd">
<RestingECG>
   <PatientDemographics>
      <PatientID>1802037046</PatientID>
      <PatientAge>72</PatientAge>
      <AgeUnits>Years</AgeUnits>
      <Gender>Male</Gender>
      <PatientLastName>fengyingjia</PatientLastName>
   </PatientDemographics>
   <TestDemographics>
      <DataType>Resting</DataType>
      <Site>1</Site>
      <AcquisitionDevice>MAC55</AcquisitionDevice>
      <Status>Unconfirmed</Status>
      <Priority>Normal</Priority>
      <AcquisitionTime>09:54:35</AcquisitionTime>
      <AcquisitionDate>05-09-2017</AcquisitionDate>
      <CartNumber>1</CartNumber>
      <AcquisitionSoftwareVersion>009C</AcquisitionSoftwareVersion>
      <XMLSourceVersion>MAC5000 v1.0</XMLSourceVersion>
   </TestDemographics>
   <RestingECGMeasurements>
      <VentricularRate>76</VentricularRate>
      <AtrialRate>76</AtrialRate>
      <PRInterval>148</PRInterval>
      <QRSDuration>78</QRSDuration>
      <QTInterval>384</QTInterval>
      <QTCorrected>432</QTCorrected>
      <PAxis>43</PAxis>
      <RAxis>-11</RAxis>
      <TAxis>25</TAxis>
      <QRSCount>12</QRSCount>
      <QOnset>229</QOnset>
      <QOffset>268</QOffset>
      <POnset>155</POnset>
      <POffset>209</POffset>
      <TOffset>421</TOffset>
      <ECGSampleBase>500</ECGSampleBase>
      <ECGSampleExponent>0</ECGSampleExponent>
   </RestingECGMeasurements>
   <Diagnosis>
      <Modality>Resting</Modality>
         <StatementCount>2</StatementCount>
         <LabelText>12SL ��ϳ���</LabelText>
      <DiagnosisStatement>
         <StmtFlag>ENDSLINE</StmtFlag>
         <StmtText>�������</StmtText>
      </DiagnosisStatement>
      <DiagnosisStatement>
         <StmtFlag>ENDSLINE</StmtFlag>
         <StmtText>���� ECG</StmtText>
      </DiagnosisStatement>
   </Diagnosis>
   <Waveform>
      <WaveformType>Rhythm</WaveformType>
      <WaveformStartTime>0</WaveformStartTime>
      <NumberofLeads>8</NumberofLeads>
      <SampleType>CONTINUOUS_SAMPLES</SampleType>
      <SampleBase>500</SampleBase>
      <SampleExponent>0</SampleExponent>
      <HighPassFilter>16</HighPassFilter>
      <LowPassFilter>150</LowPassFilter>
      <ACFilter>NONE</ACFilter>
      <LeadData>
         <LeadByteCountTotal>10000</LeadByteCountTotal>
         <LeadTimeOffset>0</LeadTimeOffset>
         <LeadSampleCountTotal>5000</LeadSampleCountTotal>
         <LeadAmplitudeUnitsPerBit>4.88</LeadAmplitudeUnitsPerBit>
         <LeadAmplitudeUnits>��V</LeadAmplitudeUnits>
         <LeadHighLimit>2147483647</LeadHighLimit>
         <LeadLowLimit>268435456</LeadLowLimit>
         <LeadID>I</LeadID>
         <LeadOffsetFirstSample>0</LeadOffsetFirstSample>
         <FirstSampleBaseline>0</FirstSampleBaseline>
         <LeadSampleSize>2</LeadSampleSize>
         <LeadOff>FALSE</LeadOff>
         <BaselineSway>FALSE</BaselineSway>
         <ExcessiveACNoise>FALSE</ExcessiveACNoise>
         <MuscleNoise>FALSE</MuscleNoise>
         <LeadDataCRC32>322314824</LeadDataCRC32>
         <WaveFormData>
8v/y//L/8v/0//T/9P/0//b/9v/2//b/9//4//n/+v/8//z//P/8//7//v/+//7/AAAA
AAAAAAD+//7//v/+/wEAAgADAAQAAgACAAIAAgADAAQABQAGAAMAAgABAAAA/v/+//7/
/v/8//z//P/8//r/+v/6//r/+f/4//f/9v/0//T/9P/0//H/8P/v/+7/7v/u/+7/7v/u
/+7/7v/u//D/8P/w//D/7v/u/+7/7v/r/+r/6f/o/+r/7P/u//D/7v/u/+7/7v/s/+z/
7P/s/+7/7v/u/+7/7P/s/+z/7P/u/+7/7v/u/+//8P/x//L/7//u/+3/7P/u/+7/7v/u
/+3/7P/r/+r/7P/s/+z/7P/u/+7/7v/u/+3/7P/r/+r/7P/s/+z/7P/s/+z/7P/s/+r/
6v/q/+r/6v/q/+r/6v/q/+r/6v/q/+z/7P/s/+z/6//q/+n/6P/q/+r/6v/q/+j/6P/o
/+j/6v/q/+r/6v/p/+j/5//m/+f/6P/p/+r/6v/q/+j/6P/p/+n/6P/o/+j/6P/o/+j/
5v/m/+b/5v/k/+X/5f/m/+b/5//n/+j/6//r/+v/7P/w//D/8P/w//D/8f/y//L/8P/w
//P/9f/2//j//P/9//r/+f/5//n/+f/6//r/+f/4//f/9//2//T/9P/0//T/8//w/+z/
6P/m/+b/4//h/+P/4//i/+L/4f/h/+D/4P/g/+D/3//f/9//4f/h/+D/3v/d/93/3v/e
/97/3f/b/9z/2f/T/8//0v/R/8//2P/o//f/DQAsAE0AcQCWALYAyADNAMQAsACUAG4A
TAA3ACoAFQD2/+P/4f/i/93/2f/c/9//2//h/+v/4v/d/+L/3//f/93/3P/a/9n/2f/Y
/9v/2//b/9n/1//X/9f/1//X/9f/1//Y/9n/2f/Z/9j/2P/Y/9n/2f/Z/9n/2f/Z/9n/
2f/Z/9r/2v/a/9r/2v/c/9z/3f/d/9z/2//a/9n/2v/a/9r/2v/c/9z/3P/d/97/3v/e
/9//4f/h/+H/4f/f/9//3//h/+L/4v/i/+P/5f/k/+T/5f/o/+n/6v/r/+3/7v/u/+7/
7f/v/+//7//y//T/9P/0//L/9P/0//T/9v/2//f/9//1//X/9v/2//b/9//3//j/+P/4
//j/+P/2//b/9v/3//n/+f/5//n/9//2//b/9f/z//L/8f/w/+7/7//w//H/7v/u/+z/
6//r/+v/6//r/+v/6v/p/+n/6f/p/+n/6f/q/+r/6//r/+j/5//n/+f/6P/o/+f/5//n
/+n/6f/n/+X/5//n/+f/6P/o/+b/5v/m/+b/5//n/+j/6P/p/+n/6P/o/+j/6P/n/+b/
5f/k/+f/6f/q/+r/6v/q/+r/6//q/+r/6v/p/+n/6v/q/+r/6v/q/+r/6v/s/+r/7P/s
/+r/6v/q/+r/6//r/+r/6v/o/+j/6P/o/+n/6v/r/+3/6//r/+n/6f/p/+n/6f/p/+v/
7f/r/+v/6//r/+r/6v/r/+v/6//r/+z/7P/q/+r/6P/o/+j/6P/n/+j/6v/r/+r/6v/q
/+r/6v/q/+r/6v/s/+z/7P/t/+v/7P/s/+3/7f/u/+//7//v//D/8v/y//D/8P/y//P/
9v/2//b/9v/5//v/+//8///////+//3/+//7//v//P/+////AAABAP3/+v/4//b/9//4
//j/9v/w/+z/7P/s/+r/6f/q/+v/6P/o/+f/5//o/+j/6P/o/+f/5//n/+n/5//m/+b/
5f/l/+b/5v/m/+X/5//o/+f/4//d/9r/1//Z/9z/4P/r/w0ALABBAF0AhgCmALwAxwDC
ALIAnAB4AFIANwAmABkACADv/+H/4P/f/9v/3v/j/+f/6//p/+b/5f/i/+H/4f/f/97/
3v/f/+H/4v/h/+H/4f/f/+H/4f/h/+H/4f/h/+H/4v/j/+P/4//i/+L/4v/j/+P/4f/h
/+H/4f/i/+P/5P/m/+b/5v/m/+b/5v/m/+f/5//n/+f/5//n/+j/6P/o/+j/6v/q/+r/
6//s/+z/7P/t/+3/7f/t/+3/7f/t/+3/7//x//D/7//v//L/8v/z//X/8//z//P/8//2
//j/+f/6//v//f/9//3/AAACAAIAAgACAAQABAAEAAIAAgADAAMAAwADAAQABAAEAAUA
BQAGAAQABAAEAAQABgAGAAYABwAFAAUABQAFAAMAAgACAAEAAQAAAP///v/7//v/+//7
//r/+v/4//f/+f/5//n/+f/3//b/9f/1//X/9f/1//X/9v/2//f/9//4//f/9//3//j/
+P/3//f/8//1//X/8//2//n/+v/7//r/+v/4//j/+v/6//v/+//5//j/+P/3//b/9v/2
//b/+P/4//j/+P/3//f/9v/0//b/9v/2//f/9v/2//b/9f/3//j/+P/4//j/+P/4//j/
+v/4//r/+v/8//z//P/8//3//f/8//z/+v/6//r/+v/6//r/+v/7//z//f/8//3//f/9
//3//f/9/////f/9//r/+f/3//b/+f/7//3////8//z//P/8//z//P/8//z//P/8//z/
/P/4//j/+f/5//n/+v/7//z/+v/6//r/+v/6//r/+v/7//v//P/8//3///8AAAEAAQAB
AAIABAAEAAIAAgAEAAUABwAIAAkACgALAA0ADQAOABMAEwASABEAEwATABMAFAASABEA
EAAPABAAEAARABIAEAAQAA8ADAAKAAYABgAGAAMAAQABAAEAAAAAAP/////+//7//v/+
//z/+//6//v//P/8//3//f/9//7//v/+//3//f/8//n/9//3//L/7//x//b/AgARACcA
RABjAH8AoADAANIA1wDQAMAAqgCGAGIASwBAAC8AGgAJAP///v/7//f/+v8DAAcABwAF
AAIAAQAAAP3//f/7//r/+v/7//3//v/////////9//3//f/9//3/+//7//v//P/9//3/
/f/8//7//v/////////////////9//3//f/+//7//v/+//7//v/+///////9//3//f/9
//7//v/+//7///8AAAEAAwACAAIAAgADAAUABQAFAAUAAgABAAAAAQAHAAgACQALAA0A
DAAMAA0ADAANAA4ADwAPABAAEAAQAA8AEQARABEAEgAUABQAFAAWABgAGAAYABYAFgAX
ABcAGQAZABoAGgAcAB0AHQAeABwAHAAcABwAHAAcABwAHQAbABsAGwAbABkAGAAYABcA
FwAWABUAFAAPAA8ADwAPABAAEAAOAA0ACwALAAsACwAMAAwADAANAA0ADQANAA0ACgAK
AAsACwAMAAsACwALAAoACgAJAAkABQAHAAcABQAGAAkACgALAAoACgAIAAgACgAKAAsA
CwAJAAgACAAHAAYABgAGAAYABgAGAAYABgAGAAcABwAGAAgACAAIAAkACAAIAAgABwAJ
AAoACgAKAAgACAAIAAgACgAIAAoACgAKAAoACgAKAAkACQAIAAgACgAKAAoACgAMAAwA
DAANAAsACwAJAAkACwALAAsACwAJAAsACQAJAAsACwAKAAoACwALAAsACwAIAAgACAAI
AAgACAAKAAsABwACAAAACgAUABAADgAMAAoACAAIAAkACQAGAAYABgAGAAgACAAIAAgA
CAAIAAgACQAHAAgACAAJAAkACgALAAsACwAMAA4ADgAQABAAEgATABIAEgASABIAFQAX
ABcAGAAbABsAGgAZABkAGQAZABoAHAAbABoAGQAXABYAFgAWABYAFgAVABIADgAKAAoA
CgAJAAcABwAHAAUABAACAAEA/v/+//7//v/+////AAADAAMAAgACAAEA//8AAAAAAAD/
/wMAAgD7//n/9f/w/+//8f/6/wYAEwAnAEAAXQB/AKAAwgDcAOkA5gDQALYAlgBuAFEA
RAAzABoACQABAP7/+//7//7/AQAFAAUABQACAP///v/9//3/+//6//v/+//8//z/+//7
//v/+f/5//n/+f/5//n/+f/5//r/+//7//v/+v/7//z//v///wMABQAHAAkABwAFAAMA
AgD///z/+f/2//f/+P/6//v//P/9//7///8CAAIAAgACAP///v/9//3/AAACAAQABwAF
AAUABQAFAAMAAwADAAUACgAKAAoACwAJAAgACAAJAAwADQAOAA8ADwAQABAAEAARABMA
EwATABQAFgAWABYAFAAWABYAFgAYABgAGQAZABkAGQAaABoAGgAbABsAHAAeAB4AHgAe
ABwAHAAcAB0AHQAdAB0AHQAbABoAGgAZABcAFgAVABQAEwATABMAEwARABAADQALAA4A
DwAQABEAEAAOAAwACwANAA0ADQANAAoACgALAAsACgAJAAkACQAKAAoACQAJAAcACQAJ
AAcABQAHAAcABwAIAAgABgAGAAQABAAFAAUABgAGAAcABwAGAAYABgAGAAQABAAEAAQA
BAAFAAUABAAEAAQABAAFAAYABgAGAAUABQAGAAYABgAGAAYABgAGAAgABgAIAAgABQAE
AAMAAgAGAAkACwAOAA0ADAALAAoACAAIAAgACQAHAAcABQAFAAUABQAFAAUABQAHAAUA
BQAFAAUABAAEAAMAAwADAAMAAgACAAIAAgD///7//////////v/+//7//v///////f/+
//7//v/+//7//v/+///////+//7//v/+////AAABAAIAAAAAAAAAAQABAAIAAgADAAQA
BgAIAAkABwAIAAoACgALAAwADwARABQAFAAUABQAFQAXABcAGAAZABkAGAAXABYAFQAU
ABQAFQAVABUAFQATABIAEgASABMAFAAUABIACgAEAAIAAAD9//v/+//7//v//P/8//3/
+v/6//r/+v/3//f/9//5//n/+P/4//f/9//4//j/+P/5//n/+P/z/+3/6f/s/+3/6//0
/wYAGQAvAFAAcwCRALYA2gDqAOkA2ADCAKQAfABcAEkANAAVAP7/AQD///T/8f/5//7/
/////////f/6//n/+P/1//X/8//y/+//7//w//D/7//v/+//7f/t/+3/7f/t/+3/7f/t
/+7/7//v/+//7v/u/+7/7//v/+3/7f/t/+3/7f/t/+3/7v/w//D/8P/w//D/8P/x//H/
8P/v/+7/7f/w//L/9P/2//T/9P/0//X/9v/2//b/9//3//f/9//3//f/9//3//n/+f/4
//f/9//5//r//P////7///8AAAEA//8AAAAAAAD//wEAAQABAAQABgAGAAYABQAGAAUA
BAAEAAQABQAFAAUABQAGAAYABwAJAAoADAAMAAwADAAMAAoACgAKAAsADQANAA0ADQAL
AAoACgAJAAcABgAFAAQAAwADAAMAAwAEAAQAAgABAAEAAQABAAEAAQAAAP/////+//3/
/P/7//r/+v/7//v/+//7//z//f/8//z/+//7//v//f/9//v/+f/7//v/+//8//z/+v/6
//j/+P/5//n/+P/4//n/+f/4//j/+P/4//j/+P/4//j/+v/7//v/+v/4//j/+P/5//r/
+v/6//n/+f/6//r/+v/5//j/9//2//n/+P/7//z//P/8//z//P/7//v/+v/6//r/+v/6
//r/+P/4//j/+f/7//v/+f/5//j/9//2//X/9//5//f/9//3//f/9v/2//X/9f/1//X/
9v/2//b/9v/y//L/9P/1//H/8v/2//j/+P/2//b/9v/2//T/9P/1//X/8v/y//L/8v/0
//T/9P/0//T/9P/0//X/9f/2//b/9//1//b/9//3//n/+v/8//z/+v/6//z//f/+//7/
/v/+/wEAAwADAAQACQAJAAgABwAFAAUABQAGAAgABwAGAAUAAwACAAIAAgACAAIAAQD+
//j/9P/0//T/8//x//H/8f/u/+7/7f/t/+7/7v/u/+7/6//r/+v/7f/u/+7/7//v/+//
8P/w//D/6f/r/+z/5//l/+P/4P/d/93/4v/u////EwAyAFEAcQCWALYAzADXANIAwACm
AIQAYABHADgAJQAKAPf/7f/o/+P/4//m/+3/7//v/+3/6v/l/+T/5f/n/+f/6P/l/+X/
5v/m/+X/5f/l/+P/5P/l/+b/5//l/+X/5f/m/+f/5//n/+b/6P/o/+n/6f/n/+f/5//n
/+X/5f/l/+b/6P/o/+j/6P/o/+j/6f/p/+n/6f/p/+n/6f/o/+f/5v/n/+j/6f/r/+v/
6v/p/+n/6//r/+v/6//r/+v/6//t/+//7v/t/+3/7v/u/+//8f/w//H/8v/z//P/9P/0
//T/8//1//X/9f/0//b/9v/2//j/+v/6//r//P/8//3//f/9//3//v/+//7//////wAA
AgACAAIAAgAAAAAAAAABAP//////////+//6//r/+f/7//r/+f/4//T/8//y//H/8v/y
//D/7//x//H/8f/x//P/8v/x//H/8f/x//H/8f/v/+7/7v/t/+z/6//r/+v/7v/u/+3/
7f/p/+v/6//p/+n/6//r/+v/6v/q/+j/6P/q/+r/6//r/+r/6v/r/+v/6v/q/+r/6v/r
/+z/7f/u/+z/6//p/+b/6P/o/+j/6f/q/+r/6v/p/+f/6P/o/+j/6v/q/+r/6v/q/+j/
6v/q/+z/7P/s/+z/7P/r/+n/6P/o/+j/6P/o/+r/6v/q/+v/6//r/+n/6f/o/+f/5v/l
/+b/6f/o/+n/6f/p/+j/6P/r/+v/6//r/+n/6P/n/+b/7P/q/+n/6P/n/+b/5v/m/+f/
5//k/+T/5P/k/+T/5P/k/+T/5f/m/+f/6f/p/+r/6v/r/+r/6v/q/+n/6f/q/+z/7P/s
/+z/7v/v//H/8v/z//T/9v/3//b/9v/5//n/+P/3//f/9//3//j/+v/5//j/9//2//T/
8//y//T/9P/z//D/7f/q/+v/7P/o/+X/5P/j/+L/4v/h/+H/4P/g/+D/4P/h/+H/4f/j
/+H/4P/g/9//3//g/+D/4P/h/9n/0P/j/+//2//S/9n/3f/g/+b/8/8HAB4AOwBdAH4A
mgCyAL8AvACqAJIAbgBGAC8AIgATAP7/6//h/97/2//Z/9j/3//j/+P/4f/m/+n/5P/i
/+H/3v/c/9z/3f/f/+D/4P/f/97/2//b/9v/2//b/9v/2//b/9z/3f/d/93/3P/d/97/
4P/h/+D/3//e/93/3//f/9//4P/h/+L/4//k/+T/5P/l/+X/4//j/+P/4//k/+T/5P/k
/+b/5v/m/+f/5v/m/+b/5//k/+P/4v/h/+T/5//q/+//7//u/+3/7f/t/+z/7P/t/+7/
7//w//H/8f/y//L/8v/z//X/9f/1//j/+v/6//r/+P/6//r/+v/6//r/+//7//v/+//8
//z//P/9//3//v8AAAAAAAAAAAAAAAAAAAEA//////////////7//v/9//3//P/7//r/
9f/1//X/9f/1//b/9f/1//P/8//z//P/8//y//H/8f/x//H/8f/x//L/8v/z//P/8f/v
/+7/7f/x//L/8v/z/+//8f/x/+//7f/v/+//7//w//D/7v/u/+7/7v/v/+//8P/w//H/
8f/u/+7/7v/u/+7/7v/u/+7/8P/x//H/8P/w//D/8P/x//L/8v/y//H/8f/y//L/8v/y
//L/8v/y//D/7v/w//D/8P/w//D/8P/x//H/8P/w//L/8v/y//L/8v/y//L/8//x//H/
7//v//H/8f/x//H/8//1//P/8//x//H/8P/w//H/8f/x//H/8v/y//L/8v/u/+7/8P/x
//n/9v/w//H/8v/z//T/8v/y//P/8//0//T/9P/0//T/9P/0//T/9P/0//T/9f/3//j/
+P/5//f/+P/5//n/+f/6//z//P/8//z//v///wAAAAAAAAAAAwAFAAUABgAJAAkACAAH
AAcABwAHAAgACAAHAAYABQAFAAQABAAEAAYABgAFAAIAAAD8//z//P/5//f/9//3//T/
9P/z//P/8v/y//L/8v/y//P/9P/3//X/9P/0//P/8//0//T/9P/x//H/8v/z//X/8//q
/+X/6//y//b/AQATACoARQBdAIAArADEAM0AzgDGAK4AjgBqAEkAOgAvABwABwD9//b/
8//z//T/9//5//n/+//6//X/9P/z//P/8f/w/+//7//w//D/7//v/+//7f/v/+//7//v
/+//7//v//D/7//v/+//7v/w//D/8f/x//H/8f/x//H/8//z//P/9P/y//L/8v/y//T/
9P/1//X/8//z//P/8//0//T/9P/0//b/9v/2//f/+P/4//j/+f/7//v/+//7//n/+f/5
//v//P/8//z//f////7//v///wAAAQACAAMAAwAEAAQABAADAAUABQAFAAYACAAIAAgA
CgAMAAwADAAMAAwADQANAA0ADQAOAA4ADgAPAA8AEAAOAA4ADgAOAA8AEAARABMAEQAR
ABEAEQAPAA4ADgANAAsACgAJAAgABwAHAAcABwAGAAYABAADAAEAAQABAAEAAwACAAEA
AQABAAEAAQABAP7//v//////AAD////////+//7//f/9//z///8AAP////8BAAEAAQAE
AAQAAgACAAEAAAAAAP///v/+///////+//7//v/+/wEAAgADAAQAAgADAAMAAgACAAIA
AgADAAMAAgABAP////8AAAAAAAACAAIAAgACAAIAAAACAAIABAAEAAQABAADAAMAAgAC
AAQABAAEAAQAAwACAAEAAQABAAEA/////wAAAQACAAMAAQADAAEAAQADAAMAAgACAAMA
AwADAAMAAgACAAIAAgACAAIABAAFAAMAAgACAAIABAADAAMAAwABAAEAAgACAAMAAwAE
AAUABQAEAAQABAACAAAA///9//7/BgAIAAgACAAIAAUABAAEAAMAAgACAAIAAgAEAAQA
BAAEAAIAAgACAAMAAwAEAAQABQAFAAYABwAHAAcACAAKAAoADAAMAA4ADwAOAA4ADgAO
ABMAFQAVABYAFwAXABYAFQAVABUAFQAWABYAFQAUABMAEwASABIAEgASABIAEQAOAAoA
BgAGAAYAAwABAAEAAQAAAAAA//////7//v/+//7/+//7//v//f/9//z//P/7//3//v/+
//7////5//T/9f/3/+//7v/z//X/+v8OAB0ALQBUAIcAowC6ANoA7ADlANQAwACgAHIA
UgBLADoAHwAQAAkABQAAAP3///8CAAUABQADAAEA/v/9//z/+f/5//f/9v/3//f/+P/4
//f/9//3//X/9//3//f/9//1//X/9f/2//X/9f/1//T/9f/2//j/+f/3//f/9//3//f/
9//3//j/+P/4//j/+P/6//r/+//7//v/+//7//v//P/8//z//P/8//z//P/9//7//v/+
/////f/9//3//f/8//v/+v/7/wEAAgADAAUAAwACAAIAAwAGAAcACAAJAAcACAAIAAgA
CQALAAsACwAKAAwADAAMAA4AEAAQABAAEgASABMAEwARABEAEgASABIAEwATABQAFAAU
ABQAFAAUABQAFAAVABUAFQAVABUAEwASABIAEQATABIAEQAQAA0ADQANAA0ACgAKAAgA
BwAJAAkACQAJAAcABgAFAAUAAwADAAMAAwAEAAQABQAFAAMAAQAAAP//AgAEAAUABwAD
AAUABQADAAMABQAFAAUABgAGAAQABAACAAIAAwADAAIAAgADAAMAAgACAAIAAgAEAAQA
BAAEAAIAAwADAAIABAAEAAQABQAGAAYABgAFAAMABAAEAAQABgAGAAYABgAGAAQABgAG
AAQABAAEAAQABQAFAAQABAAEAAQABAAEAAIAAgACAAMABgAHAAYABwAGAAUABAADAAQA
BwAGAAcABAADAAEAAAAEAAUABgAHAAQABAAEAAQA/v/2/wIAEQAIAAcABgAFAAQAAgAC
AAMAAwAEAAQABAAEAAQABAAEAAQAAgACAAIAAwAFAAYABgAHAAUABgAHAAcABwAIAAoA
CgAMAAwADgAPABAAEAAQABAAEwAVABUAFgAZABkAGAAXABcAFwAXABgAFgAVABQAEwAV
ABQAFAAUABQAFAATABAACgAGAAYABgABAP///////wAAAAD//////P/8//z//P/8//3/
/v8BAP7//P/7//n/+v/8//3//v/9//3//P/3//P/7//u/+//8//6/wIAFQA5AFgAdQCZ
ALwA2gDuAOsA3ADCAKAAegBcAEsAPAAlABAAAQD///7/+f/5/wAABQADAP///f8AAP3/
+P/5//n/9//2//X/9f/2//b/+f/5//n/9//3//f/9//3//n/+f/5//r/+f/5//n/+P/4
//j/+f/5//f/9//3//f/+P/5//r//P/6//r/+v/6//r/+v/7//v/+//7//v/+//6//r/
+v/6//r/+v/6//v//v/+//7///////////////3//f/9////AgACAAIAAwADAAIAAgAD
AAQABQAGAAcABQAGAAYABgAJAA0ADwARABEAEgARABAAEAASABIAEgASABIAEwATABEA
EQASABIAEgATABMAFAAUABQAFAAUABMAEgARABEAEwAVABcAGQAWABQAEwARAA8ADgAN
AAwACwALAAsACwAMAAwACgAJAAkACQAJAAkABwAGAAUABQAFAAUABQAFAAMAAgACAAEA
AwADAAQABQAGAAYABQAFAAIAAwACAP//AAADAAQABQAGAAYABAAEAAYABgAHAAcABQAE
AAQAAwACAAIAAgACAAQABAAEAAQAAgADAAMAAgACAAIAAgADAAQABAAEAAMAAQACAAIA
AgAEAAQABAAEAAIAAAACAAIAAgACAAIAAgADAAMAAgACAAAAAAAAAAAAAQACAAMABQAF
AAUAAwADAAMAAwADAAMAAgADAAAA//8AAAEAAQACAAMAAwADAAMA///+//3//P/8//7/
AgAFAAMAAgACAAIAAgACAAIAAgACAAIAAgACAAMAAwABAAAA///+/wAAAAAAAAAAAAAA
AAAAAQABAAIAAgADAAMABAAFAAUAAwAEAAYABgAHAAgACwANAAwADAAMAAwAEQATABMA
FAAXABcAFgAVABQAEwASABIAEAAPAA4ADQARABIAFAAWABUAFAASAA4ADAAIAAgACAAE
AAEAAAD//wAAAAD/////AAAAAAAAAAD+//3//P/9//3//P/8//v/+f/6//r/+v/7//3/
/P/7//f/9f/w/+f/4f/y/wYADQAdADoAVQB1AJgAvADUAOEA5ADcAMQAngB2AFsATAA7
ACQADwADAAIA/f/1//b//f8DAAUA///+/wEAAAD+//3/+v/4//b/9f/1//T/9v/3//j/
9//1//X/9f/1//f/9//3//j/+P/3//b/9P/0//T/9f/1//X/9f/1//X/8//z//P/9P/2
//b/9v/2//b/9v/3//f/9//3//f/9//4//j/+P/4//b/9v/2//f/+f/6//v//f/9//3/
/f/9//3//f/9////AQAAAP////8BAAAAAAABAAAAAQACAAMAAQACAAIAAgADAAUABQAF
AAgACgAKAAoACAAKAAoACgAKAAoACwALAAsACwAMAAwACgALAAsADAAOAA4ADgAOAA4A
DgAOAA8AEQARABEAEQARABAAEAAPAA4ADAAKAAgABgAHAAgACQAKAAoACAAHAAUABQAF
AAUABQAEAAMAAwABAAEAAQABAAIAAgADAAMABAADAAMAAwACAAIAAQABAP7////+//v/
+//9//3//f///wAA//8AAP///v/+//3//v/+//////8AAAAAAAAAAAAAAAAAAAAA/v//
/////v8AAAAAAAABAAIAAgACAAEAAQACAAIAAgAAAAAAAAAAAAAA/v8AAAAAAAAAAAAA
AAADAAMAAgACAAAAAAAAAAAAAgACAAIAAwADAAMAAQABAP///////////f////3//f//
/////v/+/////////////v/+//7//v/9//7/AQADAAEA/P/+/wAA/v/+//7//v/+//7/
//////z//P/8//z//v/+//7//v/8//z//P/9//3//v/+/////f/+/////////wAAAgAC
AAAAAAACAAMABwAIAAkACgALAA0ADQAOAA8ADwAOAA0ADgAPABAAEgAQAA8ADgANAA4A
DgAPABAADgAOAA0ACgAIAAQABAAEAAEA/////////P/8//v/+//7//z//f/+//v/+//7
//3/+//6//r/+f/6//z//f/+//n/+f/4//f/9f/z//D/7f/v//T/CAAdAC0ARABjAIkA
rADEANIA0wDGAK4AjgB4AFwAQQA2ACsAFAADAAEA/v/5//X/+P///wMAAQADAAIA//8A
AP3//f/7//r/+//7//z//P/7//v/+//5//n/+f/5//n/9//3//f/+P/7//v/+//6//r/
+v/7//v/+//7//v/+//7//v/+//8//n/+P/3//b/9//4//r/+//5//n/+f/5//j/+P/4
//j/+P/4//j/+f/6//r/+v/7//3//f/9//3/////////AQADAAIAAQABAAEAAAAAAAEA
AwAFAAcACQAHAAgACAAIAAkACwALAAsACgAMAAwADAAPABIAEwAUABIAEgATABMAEwAT
ABQAFAAUABUAFQAWABQAFAAUABQAFgAWABYAFwAVABUAFQAVABMAEgASABEAEwASABEA
EAANAA0ADQANAAwADAAKAAkACQAJAAkACQAHAAYABQAFAAUABQAFAAUABAAEAAUABQAE
AAMAAwADAAQABAADAAMAAQADAAMAAQD//wEAAQABAAIAAgAAAAAA/v/+/////////wAA
AgADAAIAAgACAAIABAAEAAQABAADAAMAAgAAAAEAAgADAAUABgAGAAYABQADAAQABAAE
AAUABgAHAAgABgAEAAYABgAIAAgACAAIAAcABwAGAAYABAAEAAQABAAEAAQABAAFAAMA
AwABAAEAAAD///7//f///wEA/////wEAAQAAAAAAAAD///7//f/9//7///8AAPz//P/+
///////+//7//v8AAP////////////8AAAAA/f/9//7///8BAAAAAAAAAAAAAAABAAEA
BAAFAAUABQAFAAUABwAJAAcABwAIAAoACgAKAAsADAAOAA4ADgAOABIAEwAUABgAGAAZ
ABoAGgAaABgAFgAUABYAEAASABQAFAAUABQAEgASABIAEgAPAA4ADQAMAAgABgAEAAIA
AAAAAA==
         </WaveFormData>
      </LeadData>
      <LeadData>
         <LeadByteCountTotal>10000</LeadByteCountTotal>
         <LeadTimeOffset>0</LeadTimeOffset>
         <LeadSampleCountTotal>5000</LeadSampleCountTotal>
         <LeadAmplitudeUnitsPerBit>4.88</LeadAmplitudeUnitsPerBit>
         <LeadAmplitudeUnits>��V</LeadAmplitudeUnits>
         <LeadHighLimit>2147483647</LeadHighLimit>
         <LeadLowLimit>268435456</LeadLowLimit>
         <LeadID>II</LeadID>
         <LeadOffsetFirstSample>0</LeadOffsetFirstSample>
         <FirstSampleBaseline>0</FirstSampleBaseline>
         <LeadSampleSize>2</LeadSampleSize>
         <LeadOff>FALSE</LeadOff>
         <BaselineSway>FALSE</BaselineSway>
         <ExcessiveACNoise>FALSE</ExcessiveACNoise>
         <MuscleNoise>FALSE</MuscleNoise>
         <LeadDataCRC32>2030408840</LeadDataCRC32>
         <WaveFormData>
7P/s/+z/7P/u/+7/7v/u/+7/7v/u/+7/7//w//H/8v/0//T/9P/0//b/9v/2//b/+P/4
//j/+P/4//j/+P/4//r/+v/6//r/+v/6//r/+v/8//z//P/8//n/+P/3//b/9v/2//b/
9v/0//T/9P/0//L/8v/y//L/8P/w//D/8P/v/+7/7f/s/+v/6v/p/+j/6P/o/+j/6P/n
/+b/5f/k/+b/5v/m/+b/5v/m/+b/5v/l/+T/4//i/+T/5v/o/+r/6f/o/+f/5v/m/+b/
5v/m/+b/5v/m/+b/6P/o/+j/6P/o/+j/6P/o/+n/6v/r/+z/6//q/+n/6P/q/+r/6v/q
/+n/6P/n/+b/6P/o/+j/6P/q/+r/6v/q/+n/6P/n/+b/5v/m/+b/5v/m/+b/5v/m/+j/
6P/o/+j/5v/m/+b/5v/o/+j/6P/o/+r/6v/q/+r/6P/m/+T/4v/l/+b/5//o/+j/6P/o
/+j/5v/m/+b/5v/j/+L/4f/g/+P/5P/l/+b/5v/m/+X/5f/n/+f/5//n/+X/5f/l/+X/
5//n/+f/5//m/+b/5//q/+z/7P/v//L/8//1//b/9//7//v/+v/6//j/+P/4//j/9P/0
//f/+//+/wAAAgAAAPz/+v/4//j/9P/z/+//7v/s/+z/7f/u/+z/6f/o/+f/6P/k/+H/
4f/k/+T/4v/h/+H/4//h/+D/4P/g/+D/4P/e/97/3P/c/9r/3P/c/9v/2//b/9v/2//c
/9z/2//b/93/3//j/+n/9v/6//f/9f/w/+f/5//v//n/BwAaAC4AOwA4ACAACAD+/wAA
///u/9L/uv+q/6b/qf+o/6j/sP+5/8D/wv/Q/+H/3P/Y/97/3f/c/9v/2//d/93/3v/e
/97/3//f/97/3P/c/9z/3P/e/9//4P/h/+P/4//j/+P/4//i/+L/4f/g/+D/3//f/97/
3v/e/97/3v/e/+H/4f/h/+L/5P/l/+P/5f/j/+H/4f/i/+L/4//i/+L/4v/i/+D/4P/h
/+H/5f/m/+f/6P/m/+X/5f/p/+r/6v/q/+z/7P/r/+v/7v/w/+//7//v//D/8v/w//D/
8P/x//P/8//3//j/+P/3//f/9//4//j/+v/6//v//f////7//v/+//z//f/9//3//P/8
//z//P/5//j/9//4//r/+v/8//7//v//////AAD9//z/+f/1//X/9//3//f/9f/1//P/
8v/y//L/8v/y//T/8v/w//D/7v/u/+//8P/u/+z/6f/r/+7/7f/u/+//8f/x/+//7//v
//D/8P/u/+z/7v/x/+7/7v/u/+7/7f/q/+v/7P/r/+z/6v/s/+7/7//x//X/9//1//X/
9P/y//T/9v/3//j/+P/4//j/+P/1//T/8//y//T/9v/3//j/9//4//n/+P/5//X/9f/1
//T/9P/0//T/9v/2//b/9v/3//j/+f/7//v//P/8//z/+f/5//j/+P/4//f/9v/2//T/
9v/2//X/9f/3//P/8//4//r/+//8//7/+//5//j/+v/6//r/+v/3//f/9//3//n/+f/5
//n/+//7//v/+//9//3//v/+//3/AAACAAIAAwAGAAkACwANAA8AEgATABAAEAAQABAA
EgASABAAEAAVABkAGgAcAB4AHAAYABYAFgAWABIAEQAMAAoACQAIAAkACgAKAAcACQAJ
AAkABgACAAEAAAD+//3/+//7//3//P/8//3//v/+//7//v/+//r/+v/6//z//P/7//v/
+//5//n/+v/6//f/+f/7//v//f8BAAgADgARABEABgD9/wkAEwATACEAOgBQAGMAagBY
ADgAIgAcAB8AFgD+/+T/1P/M/8v/yv/G/8b/z//a/+T/8P/3//r/+v/6//j/+P/4//n/
+//7//z//P/6//v/+//6//v//P/9//7//v/9//z/+//9//3//f/9/wEAAgAEAAUABQAE
AAIAAQAAAAAAAAAAAAEAAgAGAAcABgAGAAcABwAGAAcABAABAAEAAgACAAMAAgACAAIA
AgAEAAQABQAFAAcACAAJAAoACwALAAwAEQARABAADwAQABMAEwAUABgAFwAVABQAEwAV
ABgAFwAYABkAGQAaABkAGQAaABoAGQAbABsAHAAcAB0AHgAgACMAJQAkACQAJAAkACUA
JQAlACQAJAAkACQAJwAoACkALAAoACQAIgAgAB8AHwAeAB4AHwAgAB8AHQAdAB8AHwAf
AB8AHwAdABwAGwAaABkAGAAbABoAGQAaABoAGgAbABwAGgAYABUAFwAXABUAFQAVABcA
FwAVABUAFQAWABYAFAAWABgAGwAYABwAHAAcABsAGQAbAB0AHQAcABgAGAAYABUAFQAX
ABcAGQAbABwAHAAaABoAGQAYABgAGAAYABgAGAAYABgAGAAbABwAHAAcABsAHAAdABwA
HgAbABwAHQAcABwAHAAcAB0AHgAfACAAHgAeAB4AHwAeAB4AHQAcABwAHQAdAB4AHAAb
ABoAGgAbAB4AHwAfAB4AHwAaABkAHQAeAB4AHgAeAB0AHQAdAB0AHQAdABwAHgAeAB4A
HgAbABsAGwAbABwAHQAeAB8AHgAdABwAGwAZABkAGgAaABsAHgAgACAAJAAoACwALwAy
ADMANQA1ADIAMgAyADIANAA0ADIAMgAzADcAOAA6AD4APAA4ADYANgA2ADIAMQArACoA
KgAqAC0ALgAuACsAJwAlACMAHgAdAB0AHQAcABsAGQAZABsAGwAaABoAGgAaABoAGgAa
ABcAFgAVABYAGAAXABcAFwAWABUAFQAUABcAFwAXABcAGwAjACoALAAvADEALAAlACcA
LwA5AEcAWgBwAIEAgABsAFAAPgA6ADsALgAUAPz/7v/o/+X/4v/i/+b/8f/8/wQADAAT
ABQAFAAWABQAFAAUABUAFwAXABgAGAAWABcAFwAWABQAFAAUABQAFQAVABUAFQAXABcA
FwAXABgAGAAZABkAGgAaABkAGQAYABgAGAAYABcAFgAYABcAFAAUABUAFQAVABcAFQAT
ABQAFgAXABkAGgAaABoAGgAYABgAGQAZABoAGgAaABoAGAAXABcAGwAdAB4AHwAiACAA
HwAfACIAIgAhACEAIQAiACQAIgAiACYAJwApACkAKQAqACoAKQArACsALAAsACoAKgAr
AC0ALQAsACwALAAsAC0ALQAtAC4ALgAuAC4ALgAuAC4AMAAwAC4ALgAuACsAKwAqACoA
KgAqACgAJQAjACUAJQAlACUAJQAjACIAIQAgAB8AHgAfAB4AHQAeAB4AHgAfACAAIAAe
ABsAHQAfAB0AHQAdAB4AHQAaABkAFwAYABgAFgAZABwAIAAeAB8AHgAdABsAGwAdAB8A
HwAcABgAGAAYABcAFwAZABkAFwAZABoAGgAcABwAGwAaABoAGgAaABoAHAAcABwAHAAb
ABwAHAAcABoAHAAeAB4AHQAZABkAGQAaABoAGgAaABoAGgAaABoAGgAaABoAGwAZABoA
GgAaABsAGwAaABoAGwAbABsAHAAaABwAHAAbABsAHQAZABkAGQAaABoAGgAYABcAFwAX
ABkAGQAZABkAFwASAA4AGgAiAB4AHAAaABgAFwAXABcAFwAWABUAFAATABUAFQAVABUA
FQAVABYAFgAVABgAGgAaAB0AIAAjACUAJAAlACcAJwAnACgAKQAqACkAKAAlACQAJQAp
ACoALAAwAC4AKgAoACQAJAAgAB8AHQAcABwAHAAdAB4AHgAbABgAFwAWABIADwAPAA8A
DgANAAsACwANAAoACAAHAAYABQAEAAMAAgADAAQABQAIAAYABQAFAAUABAADAAMAAgAB
AAcABwADAAMABwAMABAAFwAbABoAEQAPABUAHwArADwAUgBnAG4AXAA6ACAAHgAhABQA
+v/i/9L/yv/H/8b/xv/Q/9v/5P/q//L/9//4//j/+P/6//r/+v/7//v/+//8//z//P/9
//3//P/8//z//P/8//v/+//7//v//P/9//7///8AAAAAAQABAAQABgAHAAkABQAEAAMA
AgD9//r/+v/3//f/+P/6//v//f////3/+//8//7///8BAAAA/v/8//r//v8AAAMABQAF
AAQAAwACAAIAAQABAAUABAAEAAQABgAEAAMAAwAGAAYABQAFAAUACAAKAAgACAAKAAsA
DQANAA0ADgAOAA0ADQANAA4ADgAQABAAEQATABEAEAAQABAAEgATABMAEwAUABQAFAAU
ABIAEgASABQAFAASABIAEgAPAA8ADgAOAAwADAAKAAcABwAJAAkACQAIAAcABAACAAMA
BAAFAAYABQACAP///v/+//7///8AAP7//P/5//v//f/7//v/+//9//3/+//7//v//P/8
//r/+P/6//3/+v/7//r/+f/3//X/9//5//n/+f/2//f/+P/5//n/+//7//j/+f/5//j/
+P/4//f/9v/4//j/+P/4//j/+P/4//j/+f/6//r/+v/5//r/+//6//v/9//3//f/9P/0
//T/9P/4//r//P/+//z//P/8//3//P/8//v/+v/5//n/+P/4//j/9//2//b/9P/2//b/
9f/3//n/9f/1//T/9P/z//L/9P/z//P/8//y//H/8P/v//H/8P/w//L/8P/x//H/7//w
/+7/7v/u/+7/7//v/+//7//x//H/8f/x//H/8f/x//H/8//z//T/9P/1//j/+v/6////
AgAFAAcABQAFAAYABQAFAAYABwAIAAYABgAEAAQABwALAAwADgAOAAwACAAGAAIAAgD+
//3//P/8//3//v/9//7//v/7//j/9//2//L/7f/t/+3/7P/p/+f/5//p/+f/5v/m/+b/
5v/m/+b/5v/k/+T/5P/m/+b/5f/l/+X/5f/l/+b/5v/l/+X/5f/l/+n/7//8/wIA///9
//j/9f/1/wEADQAXACoARABNAEAAJAAKAAAABgAFAOr/zP+0/6r/tP+1/6z/sP/A/8v/
0P/W/9z/3//g/+D/4P/g/+D/4P/h/9//3//g/+D/4P/h/+H/4P/g/+D/4P/g/9//3//f
/9//4f/h/+H/4f/h/+D/4P/f/+D/4P/f/9//4P/g/+D/4P/e/97/4f/h/+D/4P/h/+H/
3//h/9//3f/f/+L/5P/n/+b/5v/m/+b/5v/m/+f/5//m/+b/5v/m/+j/5//n/+v/6f/o
/+f/6P/r/+v/7P/w//D/7//v/+//7//w/+3/7P/u/+//8f/x//X/9v/2//X/9P/z//P/
8v/y//L/8//1//P/8v/y//L/9P/1//X/9f/0//T/9P/0//X/9v/3//r//P/6//r/+v/5
//n/+P/4//b/9v/0//H/7//x//H/8f/x//H/7//u/+7/7v/u/+7/7v/s/+r/6v/p/+j/
6P/o/+j/5v/j/+X/5//n/+n/6//s/+v/6P/n/+j/6v/r/+r/6f/q/+z/6P/o/+j/6P/n
/+f/6f/r/+v/6v/m/+b/5v/n/+f/6f/p/+j/6f/p/+j/6P/o/+f/5v/o/+j/6P/o/+r/
6v/q/+r/6//s/+z/7P/p/+r/6//q/+r/5//o/+n/6v/q/+r/6v/o/+j/6P/o/+b/5v/m
/+f/5f/m/+b/5v/n/+f/5v/m/+P/4f/f/97/3//i/+P/4//m/+n/5v/n/+j/6P/n/+b/
5v/l/+X/5f/l/+X/5f/l/+H/4v/k/+b/5P/m/+b/5v/m/+X/5f/l/+X/5P/j/+L/4f/i
/+P/5P/l/+P/4//k/+T/5//q/+z/7P/t//D/8//1//j/+f/7//v//P/8//z//P/5//j/
9f/0//f/+//8//7/AgAAAPz/+v/4//j/9P/z//H/8P/w//D/7//w//D/7f/s/+v/6v/m
/+H/4f/h/+D/3//d/93/3//d/9z/3P/c/93/3v/f/+D/2//a/9n/2v/b/9v/3P/d/97/
3//h/+L/3//h/+P/4f/j/+n/8P/y//X/9//y/+v/6//v//f/AwAUACQANQA2ACIABgDy
//L/9f/s/9T/uv+s/6z/qf+i/6D/pv+x/7z/xv/Q/9P/0v/O/9D/1P/W/9j/2//a/9n/
2f/Y/9f/1//W/9T/2P/a/9z/3v/e/93/3P/b/9n/2f/Z/9n/2//c/97/3//g/+D/3//f
/9z/3P/c/9z/3v/e/+H/4f/d/9z/3P/b/9z/3//e/93/2//c/9z/3f/g/+D/4P/g/97/
3v/f/9//4P/g/+D/4P/e/93/3f/h/9//3v/d/97/3//f/+D/5P/l/+X/5v/n/+f/6P/l
/+T/5P/l/+f/5//p/+r/6v/p/+r/6//t/+7/7P/s/+3/7//v/+7/7v/u/+z/7f/t/+3/
8P/w//D/8P/y//L/8v/0//T/8v/y//L/7//v/+7/7v/v//D/7//t/+r/6//q/+n/6P/n
/+T/4v/l/+b/5//o/+r/6P/m/+b/6P/o/+n/6v/o/+b/4//l/+P/4f/h/+H/5f/l/+P/
4//j/+T/5P/i/+L/5P/n/+T/5v/m/+b/5f/n/+n/6//r/+n/5P/j/+L/4P/f/+D/3//j
/+f/6v/s/+n/6P/m/+T/4v/i/+L/4v/k/+T/5P/k/+X/5v/m/+b/5//q/+3/7v/t/+n/
6f/p/+f/5v/l/+T/5v/m/+b/5v/m/+b/5v/n/+f/6P/o/+j/6f/p/+j/6P/n/+X/4//i
/+T/5v/m/+X/5f/n/+P/4//m/+j/6f/q/+j/5//n/+f/6//m/+X/5P/j/+L/4//l/+f/
6f/o/+f/5v/l/+P/4//j/+P/5v/n/+n/6v/r/+7/8P/w//D/8v/0//X/+P/5//v/+//8
//z//P/8//3//v/9//7/AQAFAAYACAAKAAgABAACAP3//P/3//X/8f/w//D/8P/y//T/
9f/z//D/7//u/+r/5//n/+f/5v/j/+H/4f/j/9//3v/e/97/3v/e/97/3v/f/+D/4f/k
/+L/4f/h/+H/4P/f/9//3v/j/93/0//j//P/5f/m//b//f8BAPz/9f/x//X/AQAPAB4A
MgBJAFIAPgAcAAYA/v/9//b/4v/K/7z/uv+7/7T/rP+q/7H/vv/K/9T/2f/e/+D/3v/d
/9z/2//b/9z/3f/f/+D/3v/f/9//3v/g/+D/4P/g/+P/4//j/+P/5f/l/+X/5f/m/+b/
5//n/+b/5P/h/9//3//g/+H/4v/k/+T/5//n/+f/6P/q/+v/6f/r/+n/5//n/+j/6P/p
/+z/7P/s/+z/6v/q/+v/6//o/+b/5P/i/+b/6f/t//X/8//y//H/8v/w/+3/6//s/+7/
7f/t/+3/8P/y//D/8P/x//H/8v/x//X/9v/2//X/9//3//j/+P/6//r/+//9//z/+v/5
//j/+P/5//n/+f/8//z//P/8//z//P/8//7//v/8//z//P/7//v/+v/6//z//P/6//f/
9f/3//f/9//3//f/9f/0//T/9P/0//T/9P/y//D/8P/u/+7/7//w//D/7v/r/+3/6//p
/+n/6f/t/+//7//x/+//8P/w/+7/7P/u//H/7v/w//D/8P/v/+3/7//x//H/8f/u/+//
8P/t/+3/7//v/+3/7//w//D/8v/0//X/9v/z//L/8f/w//H/8v/z//T/9f/2//b/9v/1
//b/9//2//X/8f/x//H/8f/y//P/9P/0//T/9P/0//L/8v/y//P/9f/2//b/9v/0//P/
8f/w//H/8f/x//L/9P/2//b/9f/1//f/8//z//P/9P/0//T/9f/1//b/9//1//X/9f/1
//3//P/2//f/+P/5//r/+P/3//b/9f/2//f/+P/5//n/+f/5//n/9//3//j/+P/3//r/
/P/8/wEABAAHAAkACgALAA0ADQANAA4ADwAQAA8ADgALAAoADwATABQAFgAaABgAFAAS
ABAAEAAMAAsABQAEAAQABAADAAQABAABAAIAAwAEAAIA/f/9//3//P/3//X/9f/3//X/
9P/0//T/9P/0//T/9P/1//b/9//6//j/9//3//f/9f/1//b/9v/1//X/9//3//v/AQAA
AAYAEQAZABQACwAHAAsAFQAdAC4ATABjAGgAXgBCACQAGAAZABIA/P/m/9T/zP/J/8T/
wv/I/9H/2v/i/+j/8f/0//L/9P/0//T/9P/1//X/9f/2//b/9v/3//f/9v/3//j/+f/6
//n/+f/5//n/+f/5//n/+f/4//j/+f/5//r/+v/5//n/+v/6//r/+v/5//j/+v/5//f/
+P/6//v/+//9//v/+f/5//r/+v/7//7//v/+//7//P/8//3//f///wAAAQACAAIAAQAB
AAUABQAEAAMABAAGAAUABQAIAAYABQAFAAUACAAKAAgACAAIAAkACwALAA8AEAAQAA8A
EQARABIAEgASABIAEwAVABUAFAAUABQAFgAXABcAFwAXABYAFQAUABcAGAAZABwAGgAY
ABgAGAAVABUAFAAUABYAFgAUABEADQAPAA8ADwAPAA8ADQAMAAwADAAMAAwADAAKAAgA
CAAIAAgACQAKAAoACAAFAAcACAAHAAgACQAKAAkABgAFAAUABgAGAAQABAAGAAkABgAK
AAoACgAJAAYABwAIAAcABwAEAAUABgAHAAcACQAJAAsADQAOAA4ADAAMAAsACgAKAAoA
CgAKAAgACAAIAAgABwAIAAgACAAJAAwADwAQAA8ACwALAAsACgAKAAoACgAKAAoACgAK
AAwADAAMAA0ADAAMAAsACgAJAAkACAAIAAkACQAJAAoACAAKAAoACQAJAAsABwAHAAkA
CgAKAAoACgAJAAkACQALAAsACwALAAsACgAKAAwACwAJAAgABwAHAAYABgAGAAcABwAI
AAkABwAHAAcABwAGAAQAAgAAAAAACgAKAAoACgAKAAcABwAHAAcABwAHAAcABwAJAAkA
CQAJAAcABwAIAAgACwAOABAAEAATABYAGQAbABsAGwAcABsAGwAcAB0AHgAcABwAGgAa
AB0AIQAiACQAJAAiAB4AHAAYABgAFAATAA8ADgAOAA4AEQASABIADwAMAAsACgAGAAQA
BQAGAAYAAwABAAEAAwD///7//v/+//7//v/+//7//P/8//z//v8AAP////////3//f/+
//7////7//n/AQAJAA0AFAAcABkAEwAQAAkABwAbADcAQQBMAGQAcQBcADoAJAAcABgA
CwD4/+D/zv/K/8r/yf/I/8z/1v/j/+j/8P/2//f/+P/6//z//P/8//z//f/7//v//P/8
//z//f/9//z/+v/6//r/+v/7//v/+//7//3//f/9//3/AAAAAAEAAQABAAAA/v/9//7/
/v/+//7/AAAAAAMAAwACAAIAAwADAAMABQADAAEA//8AAAAAAQAAAAAAAAAAAAIAAgAD
AAMABAAEAAQABAADAAEAAAADAAYACAAKAA4ACwAJAAgACgALAAsADAANABAAEgAQABAA
EgATABUAFQAWABYAFQATABMAEwAUABQAFAAUABUAFwAXABYAFgAWABYAFwAXABcAGAAY
ABgAGAAYABgAGAAaABoAGAAYABgAFwAXABYAFgAYABgAFgATABMAFQAVABUAEwATABEA
EAAQABAAEAAQAA4ADAAKAAoACAAIAAkACgAMAAoABwAJAAYAAwACAAEABwAJAAkACwAK
AAoACQAGAAYACAALAAgACgAKAAoACQAHAAkACwALAAwACAAIAAgACQAJAAsACwAJAAsA
DAAMAAwADAALAAoADAAMAAwADAAMAAwADAAMAAsADAAMAAwADAAOABAAEAARAA0ADQAN
AAwADAAMAAwACgAKAAoACgAMAAwADAANAAwADAALAAoADAANAA0ADgAMAAsACgAKAAwA
DgAOAA0ACgALAAYABQAIAAoACwAMAAwACwALAAsAAwD9/wkAGQAQAA0ADAALAAoABwAH
AAcABwAJAAkACQAJAAkACQAJAAkACQAJAAoACgANABAAEgASABUAGAAbAB0AHAAdAB8A
HwAgACAAIAAgACAAIAAeAB4AIQAlACYAKAAoACYAIgAgABwAHAAYABcAFQAUABQAFAAV
ABYAFgATABIAEQAQAAwACQAJAAkACAAFAAMAAwAFAAUABAAEAAQAAgACAAIAAgABAAIA
AwAGAAMAAQAAAP//AQABAAIAAgADAAMAAwAFAAkAEQAYABwAHwAZAAwACQAXAB8AJQAz
AEQAXABtAF4AQAAkABoAHgAXAAAA5v/W/87/zP/N/8z/0P/a/+X/7P/y//T/+f8AAAAA
+v/7//z//f////////8AAAAAAgADAAMAAgACAAIAAgACAAEAAQABAAEA///////////+
//7//////wAAAAD///////8AAAEAAgACAAIABQAFAAMABAAGAAcABgAHAAQAAQABAAIA
AgADAAQABAAEAAQABgAGAAcABwAIAAgACAAIAAYABQAFAAkADAAMAAwADgAMAAsACwAO
AA4ADQANAA0ADAAOAAwADAARABMAFgAXABgAGAAXABUAFQAVABYAFgAYABgAGQAbABsA
GgAaABoAGgAbABsAGwAaABoAGgAaABkAGAAXABgAGwAaABsAHAAZABkAGAAYABcAFgAT
AA8AEAATABQAFQAXABcAFQAUABQAFAAUABQAEgAOAAoACAAJAAoADAAOAAwACgAHAAkA
CgAJAAoACwALAAsACQAJAAgACAAHAAQABwAKAA4ADAAPABAAEQARABAAEQASABEADgAK
AAoACgAJAAkACwALAAsADQAOAA4ADgAOAA0ADAAMAAwADAAMAAwADAAMAAwADQAOAA4A
DgAOABAAEgASAA8ACwALAAsADAAMAAwADAAMAAwADAAMAAwADAAMAA0ADQAOAA4ADgAN
AA0ADAAMAAoACQAIAAgACAAKAAoACQAJAAsABwAHAAsADAAMAAwACQAHAAYABQAJAAsA
DQAPAA0ADAAMAA4ADgAKAAoACgAKAAoACQAJAAkACQAHAAcABwAHAAcABwAHAAcACQAJ
AAoACgAKAAwADQAMABEAFAAXABkAGAAZABsAGwAcABwAHAAcABoAGgAYABgAGwAfACAA
IgAlACQAIQAgABwAHAAYABcAEwASABIAEgAVABYAFgATABAADwAOAAoACQAJAAkACAAE
AAEAAAABAAEAAAAAAAAA/v/+//7//v/6//r/+v/8//7//f/9//3//P/7//v/+v/5//v/
+//9/wEABwAMAAwACwAZACIAFwANABEAFwAhADIARgBZAGAAVgBCACYAFgAXABIA+v/g
/87/yv/L/8r/xv/G/8//3v/o/+7/7//y//j/+v/5//j/9//3//n/+f/6//r//P/9//3/
/P/7//r/+f/4//n/+f/5//n/+//7//v/+//7//r/+v/5//r/+v/5//n/+P/4//j/+P/6
//r//f/9//j/+P/5//n/+f/7//n/9//1//b/9v/3//r/+v/6//r/+//8//7///8CAAIA
AgACAAEA///+/wEAAAAAAAAAAgAAAP////8CAAQAAwADAAMABAAGAAQABAAEAAUABwAH
AAkACgAKAAkABwAHAAgACAAGAAYABwAJAAwADAANAA4ADAANAA0ADQAMAAwADAAMAA4A
DgAOABAAEgAQABAAEAARABEAEAAQABAAEAAOAAsABwAJAAkACQALAAsACQAIAAoACgAK
AAoACgAIAAYABgAFAAQABAAEAAYABAABAAMAAwABAAEAAQAEAAUABAAFAAQABAADAAAA
/v8AAAMAAAACAAIAAgABAAAAAQACAAEAAgD+//7//v///wEABQAHAAQABQAFAAQAAwAC
AAAA/v8BAAIAAwAEAAcACAAJAAoACQAIAAYABAAEAAYACAAIAAcAAwADAAMAAQAAAP//
/v/8//z//P/8//3//v///wEAAgAEAAUABgAFAAUABAAEAAMAAQD///7//v8AAAAA//8C
AAUAAgADAAIAAgABAAAA/f/7//r/+f/9////AQADAAMAAAAAAP7//P/8//z//P/7//v/
+//7//z//f/+////AQABAAEAAQAAAP/////+/wEABAAGAAYABwAKAA0ADwAOAA8AEQAR
AA4ADgAOAA4AEQASABEAEgAXABsAHAAeAB8AHAAXABQAFQAWABMAEwAOAAwACwAKAAsA
DAAMAAkACgAJAAgABAABAAEAAQAAAP7//f/+/wEA/v/8//v/+v/4//j/+P/4//j/+P/4
//r/+P/3//f/9//5//n/+v/6//X/9f/3//n///8FAAwAEAATABEACgAFAAUACQAVACsA
QgBWAGUAXAA+ABwADgAaABUA9v/g/9b/zP/K/8n/xP/A/8b/z//a/+T/6v/x//L/8P/y
//D/8P/w//H/8//z//T/9P/0//X/9f/0//L/8v/y//L/8//z//P/8//1//X/9f/1//P/
8v/y//H/8v/y//H/8f/w//D/8P/w/+7/7v/x//H/7//w//L/8//x//P/8f/v/+//8P/w
//H/8v/y//L/8v/w//D/8f/x//P/9P/1//b/+P/3//f/+//5//j/9//4//j/9//3//r/
/P/7//v/+//8//7//P/8//7///8BAAEAAwAEAAQAAwAEAAUABwAIAAYABgAHAAkACwAK
AAoACgAKAAsACwALAAsACgAJAAgACQAKAAsADgAMAAoACgAKAAkACQAIAAgACgAKAAgA
BQAFAAcABwAHAAUABQADAAIAAAAAAAAAAAD///z/+f/4//r/+v/7//z//P/6//f/+f/6
//n/+v/7//v/+//5//n/+f/6//r/+P/2//j/+//4//z//P/8//v/+P/5//r/+f/7//j/
+f/6//n/+f/7//v/+//9//7//v/8//z/+//6//v//P/9//7//v/+//7//v/+//7//f/8
//3/AAADAAQAAwD///////8AAAAAAAAAAP7//v/+//7//P/8//z//f/9//7//v/+//3/
/f/8//z/+v/5//j/+P/5//z//f/9////AQD9//3//P/8//v/+v/8//v/+//7//v/+//7
//v/+f/4//j/+v/4//f/9//3//j/+P/5//r/+//7//z//f/8//v/+v/5//r/+v/6//r/
//8DAAcACQAKAAwADAAMAA0ADgASABYAFAASABIAEgAUABIAEQARABYAGQAaABsAGwAb
ABsAGwAXABUAEwARAAsAAwAEAAcACAAJAAoACQAIAAcABgADAAIAAQAAAP7//P/6//j/
9v/2/w==
         </WaveFormData>
      </LeadData>
      <LeadData>
         <LeadByteCountTotal>10000</LeadByteCountTotal>
         <LeadTimeOffset>0</LeadTimeOffset>
         <LeadSampleCountTotal>5000</LeadSampleCountTotal>
         <LeadAmplitudeUnitsPerBit>4.88</LeadAmplitudeUnitsPerBit>
         <LeadAmplitudeUnits>��V</LeadAmplitudeUnits>
         <LeadHighLimit>2147483647</LeadHighLimit>
         <LeadLowLimit>268435456</LeadLowLimit>
         <LeadID>V1</LeadID>
         <LeadOffsetFirstSample>0</LeadOffsetFirstSample>
         <FirstSampleBaseline>0</FirstSampleBaseline>
         <LeadSampleSize>2</LeadSampleSize>
         <LeadOff>FALSE</LeadOff>
         <BaselineSway>FALSE</BaselineSway>
         <ExcessiveACNoise>FALSE</ExcessiveACNoise>
         <MuscleNoise>FALSE</MuscleNoise>
         <LeadDataCRC32>511728501</LeadDataCRC32>
         <WaveFormData>
AAAAAAAAAAAAAAAAAAAAAP7//v/+//7//v/+//7//v/+//7//v/+//7//v/+//7//v/+
//7//v/+//7//v/+//z//P/8//z//P/8//z//P/8//z//P/8//r/+v/6//r/+v/6//r/
+v/6//r/+v/6//r/+v/6//r/+P/4//j/+P/2//b/9v/2//b/9v/2//b/9v/2//b/9v/2
//b/9v/2//b/9v/2//b/9v/2//b/9v/0//T/9P/0//X/9v/3//j/9v/2//b/9v/2//b/
9v/2//b/9v/2//b/9P/0//T/9P/0//T/9P/0//b/9v/2//b/9P/0//T/9P/0//T/9P/0
//L/8v/y//L/8v/y//L/8v/w//D/8P/w//D/8P/w//D/8v/y//L/8v/w//D/8P/w//D/
8P/w//D/8v/y//L/8v/w//D/8P/w/+7/7v/u/+7/7P/s/+z/7P/s/+z/7P/s/+z/7P/s
/+z/7f/u/+//8P/u/+7/7v/u/+7/7v/u/+7/8P/w//D/8P/t/+3/7f/t/+z/7P/t/+3/
7f/s/+z/7P/u/+7/7v/w//H/8//0//T/9//6//r/+////wAAAAAAAP7//f/8//z/+//7
//v/+//4//T/7f/o/9//2f/V/9T/1v/X/9j/2P/Z/9n/2f/Z/9r/2v/c/97/3//i/+T/
5v/o/+j/6P/o/+j/6v/q/+n/6f/p/+j/6P/o/+n/6v/q/+z/7f/t/+3/7P/s/+z/7f/t
/+3/7f/t//P/9f/4////DAAXACEAKwA3AD0APAA4ADYAMQAiAAgA7v/X/8b/wP+8/7//
yP/G/7L/oP+V/4//iP+K/5f/p/+1/8T/0f/e/+r/7//x//X/9v/2//f/9//3//j/+P/4
//r/+v/6//r/+P/4//n/+f/5//n/+v/6//3//f/8//z//f/9//3//f/9//3//v/+//z/
/P/8//z//v/+///////+//7//v////3//f/9//3//////////////////////wEAAQAB
AAEAAQABAAEAAQADAAMAAwADAAIAAQAAAP//AAAAAAAAAAABAAEAAAAAAAIAAgACAAEA
//////////////////////////////////////7//v/+//7//f/9/////v/+//7/AAAA
AAAAAAD///////////3//v//////AQABAAEAAQABAAEAAQABAAEAAQABAAEAAQABAAAA
AAAAAAAAAAAAAP7//v/9//3/AAAAAAAAAAACAAIAAQABAAEAAQABAAEAAQABAAIAAgAF
AAUABQAFAAMABAAEAAQABgAGAAYABgAIAAgACAAJAAcABwAHAAcABwAGAAUABQADAAMA
BAAFAAYABwAHAAcABQAFAAYABgAHAAgACAAIAAgACQAJAAgABgAGAAUABQAFAAUABQAF
AAUABAAEAAQABQAFAAUAAwABAAIAAwADAAIAAQABAAEAAgACAAIAAwADAAMAAwADAAEA
AQABAAAAAgACAAEAAAAAAAAAAAAAAP///////wAA/v/+//7//v8AAAAA///////////+
//7//f/9//3//P/8//z//P/8//r//P/9////AgACAAUACAAGAAcACQAKAAwADAAMAAsA
CAAIAAcABwAHAAcABgACAPz/+P/y/+3/6P/m/+X/5f/l/+T/4v/h/+L/4//l/+b/5v/o
/+v/7v/y//T/9v/2//b/9v/2//j/9v/1//X/9f/2//b/9v/3//j/+P/4//n/+P/3//f/
9v/3//n/+v/7//v/+//9////AgAHAA4AFwAjAC0AMwA7AEQAQgA4ADUAMAAcAAIA7f/e
/9L/0P/V/+D/6P/e/8r/u/+z/6j/nv+h/63/vf/I/9f/4v/q//H/+f/7//r/+v/7//v/
+//8//z//P/8//z//P/8//7//v//////AQABAAIAAgADAAMAAgACAAEAAQABAAEAAwAD
AAQABAAEAAQABAAEAAQABAAFAAUABAAEAAQABQAFAAUABQAFAAUABQAFAAUABQAFAAUA
BQAFAAUABQAFAAMAAwADAAMAAwADAAMAAwADAAMAAwADAAAAAAAAAAAA//////7//v//
/wAAAQABAAEAAQABAAEAAQABAAEAAQABAAEAAQABAP/////+//7//v/+//3//f////7/
/v/+//7//v/+//7//f/9//3//f/9//7//////wEAAQABAAEAAQABAAEAAQABAAEAAQAB
AP/////+//7///8AAAEAAgACAAIAAQABAAQABAAEAAQABgAGAAUABQAGAAcACAAJAAkA
CQAKAAoACgAJAAgABwAIAAoACwAMAAoACgAKAAoACgAKAAoACwANAA0ADQANAA0ADAAL
AAsACwALAAwADQALAAsACgAJAAsACwAMAAwACwAKAAgABgAIAAkACQAIAAoACgAJAAkA
CQAJAAkACQALAAoACgAKAAsACwALAAkACQAKAAsACwAMAAsACwALAAwADAAMAA0ACwAL
AAsACwAJAAkACQAIAAYABgAFAAQABQAGAAcACAAFAAUABwAHAAYABgAGAAYABAAEAAQA
BAAEAAQAAwADAAQABQAFAAYABQAFAAUABAAGAAYABgAGAAYACAAJAAsADAAMAA8AEgAS
ABMAFQAWABgAGAAYABcAFgAWABUAFQAVABUAFAAQAAsABgD///n/9f/0//T/9f/2//b/
9f/1//b/9//5//r/+v/8////AgAEAAYACAAIAAgACAAIAAoACQAHAAYABQAGAAYABgAH
AAgACAAIAAkACwALAAwADAAMAA0ADQANAA0ADQAPABEAFgAdACYALwA3AEEASwBVAFYA
VABQAEsAQAAqABIA/f/o/+D/4P/l//D/8P/g/8r/v/+3/7D/rP+z/8P/0f/g/+//+v8A
AAcACwANAA4ADgAPAA8ADwAQABAAEAASABIAEgASABIAEgATABMAEwATABQAFAAVABUA
FAAUABMAEwATABMAEwATABQAFAAWABYAFgAWABYAFgAXABcAFgAWABYAFwAVABUAFQAV
ABUAFQAVABUAFQAVABUAFQATABMAEwATABUAFQAVABUAFAATABIAEQATABMAEwATABIA
EgASABIAEwATABIAEgASABIAEgARAA8ADwAPAA8AEQARABEAEQARABEAEQARABMAEwAS
ABIAEgASABEAEQARABAAEAAQABAAEAAQABAADwAPAA8ADwAPABAAEQARABEAEQARABEA
EwATABMAEwARABEAEQARABEAEQAQABAAEAAQABAAEAAOAA4ADQANAA4ADgAOAA4AEAAQ
AA8ADwAPAA8ADwAPAA0ADQAOAA4ADwAPAA8ADwARABIAEgASABAAEAAQABAAEAAQABAA
EQARABEAEQARABMAEgARABEAEQARABIAEwARABEAEAAPABEAEQASABIAEAAQAA8ADgAM
AA0ADQAMAA4ADgANAA0ADQANAA0ADQAPAA4ADgAOAA0ADQANAAsACQAKAAsACwAMAAsA
CwALAAoACgAKAAsACQAJAAkACQAJAAkACQAIAAgACAAHAAYABgAGAAYABgADAAMABQAF
AAQABAAEAAQABQADAAIABgAKAAkACAAHAAYABgAGAAUABQAFAAUABAAEAAUABQAFAAQA
AgACAAIAAgACAAQABQAHAAgACAALAA4ADgAPABEAEgAUABQAFAATABAAEAAPAA8ADQAN
AAwACAADAP7/9//x/+v/6v/q/+v/7P/s/+v/6//r/+v/7P/s/+z/7v/x//T/+P/6//z/
/P/8//z//P/+//7//f/9//3//P/8//z//f/+//7//v///wEAAQACAAIAAAABAAEAAQAB
AAUABQAHAAoADwAYACEALQA3AEMASwBQAE4ATABHADgAIgAIAO3/2P/O/8r/x//M/8z/
uP+m/53/mf+U/5T/of+x/8H/0v/h/+r/9P/9////AQAEAAQABQAFAAUABgAGAAYACAAI
AAgACAAIAAgACQAJAAkACQAKAAoADQANAAwADAANAA0ADQANAA4ADwARABIAEQAQAA8A
DgAOAA4ADwAPABAAEAAQABEAEQARABEAEQARABEAEQARAA8ADwAPAA8AEQARABEAEQAR
ABEAEQARABMAEwATABMAEwATABMAEwASABIAEgASABUAFQAUABQAFgAWABYAFQAVABUA
FQAVABUAFQAVABUAFQAVABUAFQAVABUAFAAUABIAEgARABEAEwASABIAEgAQABAAEAAQ
AA8ADwAPAA8ADwAQABEAEQARABEAEQARAA8ADwAPAA8ADwAPAA8ADwANAA0ADAAMAA4A
DgAOAA4ADAAMAAsACwAMAAwADAAMAAwADAALAAsADQANAA0ADQANAA0ADgAOAA0ADQAN
AA0ADQAOAA4ADgAOAA4ADgAOAAwADAAMAA0ADQANAA0ADQAPAA4ADQANAA0ADQAOAA8A
DwAPAA4ADQANAA0ADgAOAA4ADgANAAwADAANAA0ADAAKAAoACQAJAAsACwALAAsACQAI
AAgACAAKAAsADAALAAoACgAKAAkACAAHAAcABwAGAAYABgAHAAUABQAFAAUABwAHAAcA
BgAIAAgABwAGAAQABAAEAAQAAwADAAUABQACAAIAAgACAAEAAQACAAIAAgAEAAEAAQAA
AAAAAAAAAAAAAgACAAEAAQABAAEAAAAAAAEAAQABAAAAAgACAAIAAgACAAQABQAHAAkA
CgAOABIAEgATABUAFgAWABYAFgAVABIAEgARABEAEwATABIADgAGAAAA+P/x/+//7v/u
/+//8P/w/+//7//v/+//8P/w//H/8v/0//b/+//+/wEAAgAAAAAAAAACAAAA////////
AAAAAAAAAQAAAAAAAAABAAMAAwAEAAQAAgADAAMAAwAFAAcACQANABAAFwAiAC8AOQBD
AE8AVwBWAFIAUgBFADAAFgD6/9//0v/Q/8z/y//Q/8T/qv+c/5f/lf+U/5z/q/+9/83/
3v/p//T//P8BAAMABQAGAAYABwAHAAUABgAGAAYACAAIAAgACAAIAAgACQAJAAcABwAI
AAgACwALAAoACgAJAAkACQAJAAkACQAKAAoACgAKAAoACgAIAAgACQAJAAoACgAKAAsA
CgAJAAgABwAIAAkACgALAAkACQAJAAkACwALAAsACwAJAAkACQAJAAkACQAJAAkACQAJ
AAkACQAKAAoACgAKAAsACwAKAAoACgAKAAoACQAJAAkACQAJAAcABwAHAAcABwAHAAcA
BwAFAAUABAAEAAYABgAFAAUABQAEAAQABAAEAAQABAAEAAUABQAFAAUABAAEAAQAAwAF
AAUABQAFAAMAAwADAAMABQAFAAUABQAHAAcABgAGAAYABgAGAAYABAAEAAMAAwAEAAQA
BAAEAAQABAADAAMAAwADAAMAAwADAAMABAAEAAUABQAFAAUABQAGAAYABgAGAAYABgAG
AAgACAAIAAkABwAHAAcABwAJAAgABwAHAAkACQAKAAsACwALAAoACQAHAAcACAAIAAgA
CAAHAAYABgAHAAcABgAGAAYABQAFAAcABwAHAAcABQAEAAQABAAFAAUABQADAAQABgAI
AAkABgAFAAUABQAGAAYABgAHAAcABwAHAAcABwAHAAcABgAEAAQAAwACAAIAAgACAAIA
AwADAAUABQACAAIAAgACAAEAAwAEAAYABAACAAIAAgACAAIAAgABAAEAAwADAAIAAgAD
AAMAAwACAAIAAgACAAIABAAGAAcACQAKAAoADQAQABIAEwAVABYAFgAWABYAFQAWABYA
FQAVABUAFQAUABAACQAEAP3/9//y//D/7//v//L/8v/x//H/8//z//T/9P/0//b/+f/8
//7/AAACAAIABAAEAAQABgAFAAMAAgABAAIAAgACAAMABAAEAAQABQAFAAUABgAGAAYA
BwAHAAcABQAHAAkACwAQABkAIAApADUAQQBJAFEAVABSAE4ASwBAACgADgD3/+b/3P/c
/9//5v/o/9b/vv+z/6//pv+i/6n/u//H/9b/5f/w//j///8DAAMABgAGAAcABwAJAAoA
CgAKAAwADAAMAAwACwAKAAoACQAKAAsADQAOAA8ADwAOAA4ADwAPAA8ADwAPAA8AEAAQ
ABAAEAAQABAADgAOAA8ADwAOAA4ADgAPAA0ADQANAA0ADQANAA0ADQAPAA8ADwAPAA8A
DwAPAA8ADwAPAA8ADwAPAA8ADwAPAA0ADQANAA0ACgAKAAoACgANAA0ADAAMAAwADAAM
AAsACwALAAsACwALAAsACwALAAkACQAJAAkACwALAAoACgAMAAwACwALAAsACgAKAAoA
CQAIAAcABgAFAAUABQAFAAcACAAJAAkACAAHAAYABQAFAAUABQAFAAUABQAFAAUABwAH
AAYABgAEAAQABAAEAAIAAgABAAEAAgACAAIAAgACAAIAAQABAAEAAQABAAEAAwADAAQA
BAADAAMAAwADAAMABAAEAAQABAAEAAQABAAEAAQABAAFAAcABwAHAAcACQAIAAcABwAH
AAcACAAJAAkACQAIAAcACAAJAAsADAAKAAoACQAIAAYABwAHAAYABgAGAAUABQADAAMA
AwADAAUABAAEAAQAAwADAAMAAQADAAQABQAFAAIAAQABAAEAAAAAAAAAAQABAAEAAQAB
AAEAAQABAAAAAAAAAP///v///wAAAQACAP////8BAAEABAAEAAIAAgACAAIAAgACAAEA
AQADAAMAAgACAAEAAQABAAAAAAAAAAAAAAACAAQABQAHAAgACAALAA4AEAARABMAFAAS
ABIAEgARAA4ADgANAA0ADQANAAwACAACAP7/+P/z//H/8P/w//H/8P/w/+//7//v/+//
8P/w//T/9v/5//z//P/+/wAAAAD+//7//v8AAAIAAQABAAEAAAAAAAAAAQACAAIAAgAD
AAIAAQABAAAAAQADAAQABQAFAP////8JABIAEwAYACMALwA5AEEASQBOAEwASABHAD4A
KAAOAPv/6v/g/+D/5//w//b/6v/U/8P/uf+w/6j/rf+7/8v/2v/l//D/9v/9/wMABQAI
AAgACQAJAAsADAAMAAwADAAMAAwADAAMAAwADQANAA0ADQAOAA4ADQANAAwADAANAA0A
DQANAA0ADQAOAA4ADgAOAA4ADgAOAA4ADwAPAAwADAAMAA0ADQANAA0ADQAPAA8ADwAP
AA4ADQAMAAsACwALAAsACwALAAsACwALAA0ADQANAA0ADQANAA0ADQAOAA4ADgAOAA8A
DwAOAA4ADAAMAAwACwALAAsACwALAAsACwALAAsACwALAAsACwALAAsACgAKAAoACgAJ
AAkACQAIAAgACAAIAAgACAAIAAkACQAJAAkACQAKAAsACwALAAsACwALAAsACwALAAsA
CwALAAsACwALAAsACgAKAAwADAAMAAwACgAKAAkACQAMAAwADAAMAAoACgAJAAkACQAJ
AAkACQALAAsADAAMAA0ADQANAA0ADQAOAA4ADgAMAAwADAAMAAwADAAMAA0ADwAPAA8A
DwAQABAAEAARAA8ADwAQABEADwAPAA4ADQANAA0ADgAOAAwADAALAAoACgALAAsACgAK
AAoACQAJAAkACQAJAAkACQAIAAgACAAJAAkACQAHAAUABgAHAAcACAAHAAcABwAGAAYA
BgAHAAUABQAFAAUABQAFAAUABAAEAAQAAwACAAQABAAEAAQAAwADAAUABQACAAIAAgAC
AAUAAwACAAIAAgACAAIABAAEAAMAAwADAAMAAgACAAEAAQABAAAAAgACAAIAAgAAAAIA
AwAFAAQABAAHAAoACgALAA0ADgAOAA4ADgANAAoACgAJAAkABwAHAAYAAgD+//r/9P/v
/+r/6P/n/+f/6f/q/+r/6//r/+v/7P/s/+z/7v/x//T/+P/6//z//P/8//z//P/+//z/
+//7//v/+v/6//r/+//8//z//P/9//3//f/+//7//v//////////////AQADAAYACwAS
ABsAJQAvADkAQwBKAEgARABBADoALAAUAPv/5v/Y/9b/1f/a/97/1P++/63/pf+c/5b/
nf+t/73/yv/Z/+b/7v/3//3//f/+//7/////////AAAAAAAAAgACAAIAAgACAAIAAwAD
AAMAAwAEAAQABQAFAAQABAAHAAcABwAHAAUABQAGAAYABgAGAAYABgAGAAYABwAHAAgA
CAAIAAkABwAHAAcABwAJAAkACQAJAAkACQAJAAkACQAJAAkACQAJAAkACQAJAAkACQAJ
AAkACQAJAAkACQAIAAgACAAIAAsACwAKAAoACgAKAAoACQAJAAkACQAJAAcABwAHAAcA
BwAHAAcABwAFAAUABAAEAAYABgAFAAUAAwACAAIAAgAAAAAAAAAAAAAAAQACAAMAAQAC
AAMAAwABAAEAAQABAAEAAQABAAEAAQABAAEAAQADAAMAAgACAAIAAgACAAIAAgACAAEA
AQACAAIAAgACAAIAAgABAAEAAwADAAMAAwABAAEAAgACAAMAAwADAAMAAwAEAAQABAAE
AAQABAAEAAIAAgACAAMAAwADAAMAAwADAAIAAQABAAIAAwAFAAcABQAFAAQAAwAFAAUA
BgAGAAQABAADAAIABAAFAAUABAAEAAQAAwADAAEAAQABAAEAAwACAAIAAgACAAEAAAD9
//3//v///////v/9//3//f/8//z//P/9//3//f/9//3//f/9//3//P/8//z/+//6//r/
+v/6//r/+f/5//v/+//6//r/+v/6//n/+f/6//r//P/8//v/+//5//n/+v/6//n/+f/5
//j/+P/4//n/+//5//n/+P/3//b/+v/6//r/+v/6//j/+P/3//f/+f/5//j/+P/5//n/
+f/4//j/+P/4//j/+P/6//v//f/+//7/AQAEAAQABQAHAAgACAAIAAgABwAEAAQAAwAD
AAMAAwACAP7/9//y/+v/5f/i/+L/4//l/+T/5P/j/+P/4f/h/+L/4v/m/+j/6//u//D/
8v/0//T/9P/0//T/9v/2//X/9f/1//T/9P/0//X/9v/2//b/9//3//f/+P/4//j/+f/5
//n/+f/5//v///8GAA8AGAAlAC8AOQBFAEkARABGAEYANwAeAAQA6v/R/8b/xv/C/8H/
wP+u/5j/jv+L/4X/hv+S/6P/s//F/9T/3f/m//D/9f/1//f/9v/2//f/9//5//r/+v/6
//r/+v/6//r/+v/6//v/+//7//v//P/8//3//f/8//z//v///wAAAQABAAEAAgACAAIA
AgACAAIAAgACAAMAAwACAAIAAgADAAMAAwADAAMAAwADAAMAAwADAAMAAwADAAMAAwAD
AAMAAwADAAMAAwACAAEAAAD//wAAAQACAAMAAgACAAIAAgADAAMAAgACAAIAAgACAAEA
AQABAAEAAQABAAEAAQABAAEAAQABAAEAAwADAAIAAgACAAIAAQABAP///v/+//7//v/+
//7//v////////////3//v/////////////////9//3//f/9//3//f/9//3//P/7//n/
+P/4//j/+P/4//j/+P/3//f/+P/4//j/+P/6//r/+f/5//f/9//3//f/+P/5//v//P/7
//v/+//7//v//P/8//z/+v/6//r/+v/6//r/+v/7//v/+//7//v//f/8//v/+//7//v/
/P/9//v/+//6//n/+f/5//r/+v/8//z/+//6//r/+//7//r/+v/6//n/+f/5//n/+f/5
//n/+P/4//j/+f/5//n/9//3//j/+f/5//j/9//3//f/9v/2//b/9//1//X/9f/1//f/
9//3//b/9v/2//X/9P/2//b/9v/2//P/8//1//X/8v/w//L/+P/2//T/9P/0//T/8v/y
//H/8f/z//P/8v/y//H/8f/x//D/8P/w//D/8P/y//T/9f/3//r/+v/9/wAAAAABAAMA
BAACAAIAAgABAAAAAAD//////f/9//z/+P/v/+r/4//d/9r/2v/b/93/3P/c/9v/2//b
/9v/3P/c/97/4P/j/+b/6P/q/+z/7P/s/+z/7P/u/+7/7f/t/+3/7P/s/+z/7f/w//D/
8P/x/+//7//w//D/8v/z//P/8//z//P/9f/3//7/BQAQAB0AKQA1AD0AQwBGAEQAQAA1
ACAABgDs/9H/xv/C/77/v//E/7b/nv+S/4//h/+E/4z/nf+r/7//0P/Z/+L/7P/z//X/
9f/2//b/9//3//X/9v/2//b/+P/4//j/+P/6//r/+//7//v/+//8//z//f/9//z//P/9
//3//f/9//3//f/+//7/AAAAAAAAAAD+//7///////7//v/+////AQABAAEAAQABAAEA
AQABAAEAAQABAAEAAQABAAEAAQABAAEAAQABAAEAAQABAAEAAwADAAMAAwACAAIAAgAC
AAEAAQAAAAAAAAAAAAAA//8AAAEAAgADAAEAAQABAAEAAQABAAEAAQACAAMAAwAEAAIA
AgABAAEAAQAAAAAAAAD+//7//v/+//3//f/9//3//v8AAAIAAwABAAEAAQABAAEAAQAB
AAEA///////////9//3//P/8//7//v/+//7/AAAAAP/////+//7//v/+/wAAAAD/////
//////////8BAAEAAgACAAEAAQABAAEA//8AAAAAAAACAAIAAgACAAQABAAEAAUAAwAD
AAMAAwAFAAQAAwADAAMAAwAEAAUAAwADAAIAAQADAAMABAAEAAYABgAFAAQAAgADAAMA
AgACAAIAAQABAAEAAQABAAEAAwACAAIAAgADAAMAAwABAP//AAABAAEAAgABAAEAAQAA
AAAAAAABAAEAAQABAAEA/////////v///wAAAAAAAAIAAgACAAIA/////wEAAQACAAIA
AgACAP////8AAAAAAAD+/wAAAAAAAAAAAAAAAP///////////v/+//////////7//v/+
//7//v/8//7///8BAAIAAgAFAAgACgALAA0ADgAOAA4ADgANAAoACgAJAAkACwALAAoA
BgAAAPz/9v/x/+z/6v/p/+n/6v/q/+n/6f/n/+f/6P/o/+r/7P/v//L/9f/4//v//P/8
//z//P/+//7//f/9//3//P/8//z//f/8//z//P/9//////8AAAAAAAABAAEAAQD/////
AwADAAYACwASABsAIwAzAEEASQBMAE4ASABDADwAKAAMAPX/4v/Y/9L/0//Y/+D/1v++
/63/pf+e/5j/m/+r/7v/yv/b/+b/7P/1//v///8AAAAAAQABAP//AAAAAAAAAgACAAIA
AgAEAAQABQAFAAMAAwAEAAQABwAHAAYABgAJAAkACQAJAAcABwAIAAgACgAKAAoACgAJ
AAgACAAHAAcACAAJAAsACwALAAsACwANAA0ADQANAAwACwAKAAkACwALAAsACwALAAsA
CwALAA0ADQANAA0ADQANAA0ADQAOAA4ADgAOAA0ADQAMAAwACgAKAAoACQALAAsACwAL
AAsACwALAAsACQAJAAkACQAHAAcABgAGAAgACAAHAAcACAAIAAkACgAMAAwADAAMAAsA
CwALAAsACQAKAAsACwALAAsACwALAAsACwALAAsADQANAA0ADQALAAsACgAKAAoACgAK
AAoACAAIAAcABwAIAAgACAAIAAgACAAHAAcACQAJAAkACQAHAAcACAAIAAgABwAGAAUA
BQAGAAYABgAIAAgACAAIAAcABgAFAAUABwAHAAcABwAFAAQAAwADAAUABQAGAAcABQAF
AAQAAwAFAAUABgAGAAYABgAFAAQABAAFAAUABAACAAIAAQABAAMAAwADAAMABQAEAAQA
BAAFAAUABQADAAEAAgADAAMAAAD///////8AAAAAAAABAAEAAQABAAEA/////////v8A
AAAA///+//7//v/+//7//////wEAAQD+//7//v/+//3//f/+//7//P/8//z//P/8//z/
+//7//v/+//6//r/+v/5//j/9v/4//j/+P/4//j/+v/7//3//v/+/wEABAAEAAUABwAI
AAcABgAFAAMABAAEAAMAAwAFAAUABAAAAPn/9P/t/+f/5f/k/+T/5f/o/+j/5//n/+n/
6f/q/+r/7P/u//H/9P/2//j/+v/6//n/+P/3//j/+P/3//f/9//4//j/+P/5//r/+v/6
//v/+v/5//n/+P/4//n/+f/5//v/+////wEABgANABYAIwAtADcAPwBDAEIAPgA+ADkA
KgAOAPj/5//W/9L/1P/h/+r/4P/M/7r/r/+n/57/nv+r/7v/x//W/+H/6P/y//n/+//7
//r/+v/7//v/+//8//z//P/+//7//v/+//7//v///////f/9//7//v///////v/+////
/////////////wAAAAAAAAAAAAAAAP///v/+//3//v/+//7///////////////3//f/9
//3//f/9//3//f/9//3//f/9//3//f/9//3////////////9//3//f/9//z//P/8//z/
/f/9//z//P/8//z//P/7//v/+//7//v/+f/5//n/+f/7//v/+//7//v/+//6//r/+v/6
//n/+f/5//j/+P/4//j/+P/4//j/+f/5//n/+f/3//j/+f/5//n/+f/5//n/+f/5//n/
+f/5//n/+f/5//v/+//6//r/+P/4//j/+P/2//b/9f/1//b/9v/2//b/9v/2//X/9f/1
//X/9f/1//X/9f/2//b/9v/1//T/8//z//T/9P/0//T/9P/0//T/8v/y//L/8//z//P/
8//z//X/9P/z//P/8//z//T/9f/z//P/8v/x/+//7//w//D/8v/y//H/8P/u/+//7//u
//D/8P/v/+//7f/t/+3/7f/t/+z/7P/s/+v/6//r/+n/6f/q/+v/6//s/+v/6//r/+j/
6P/o/+n/5//n/+f/5//n/+f/5//m/+j/6P/n/+b/6P/o/+j/6P/n/+f/6f/p/+j/6P/o
/+j/6f/p/+r/6v/q/+r/6f/p/+n/6f/q/+r/6f/p/+n/6P/o/+j/6f/r/+r/6//r/+v/
6//s/+z/6//v//H/8v/1//f/9//4//j/+f/5//f/9//5//j/9//1//T/8//y//H/6//l
/9//2//X/9X/0//S/9j/1//W/9b/1v/W/9b/1//Y/9n/2v/d/+D/4//m/+j/6P/o/+j/
6v/q/w==
         </WaveFormData>
      </LeadData>
      <LeadData>
         <LeadByteCountTotal>10000</LeadByteCountTotal>
         <LeadTimeOffset>0</LeadTimeOffset>
         <LeadSampleCountTotal>5000</LeadSampleCountTotal>
         <LeadAmplitudeUnitsPerBit>4.88</LeadAmplitudeUnitsPerBit>
         <LeadAmplitudeUnits>��V</LeadAmplitudeUnits>
         <LeadHighLimit>2147483647</LeadHighLimit>
         <LeadLowLimit>268435456</LeadLowLimit>
         <LeadID>V2</LeadID>
         <LeadOffsetFirstSample>0</LeadOffsetFirstSample>
         <FirstSampleBaseline>0</FirstSampleBaseline>
         <LeadSampleSize>2</LeadSampleSize>
         <LeadOff>FALSE</LeadOff>
         <BaselineSway>FALSE</BaselineSway>
         <ExcessiveACNoise>FALSE</ExcessiveACNoise>
         <MuscleNoise>FALSE</MuscleNoise>
         <LeadDataCRC32>1859792505</LeadDataCRC32>
         <WaveFormData>
EAAQABAAEAATABQAFQAWABoAHAAeACAAIgAkACYAKAArACwALQAuAC8AMAAxADIAMwA0
ADUANgA0ADQANAA0ADYANgA2ADYANAA0ADQANAAyADIAMgAyADAALgAsACoAKAAmACQA
IgAeABwAGgAYABUAEgAPAAwACQAIAAcABgAEAAIAAAD+//v/+v/5//j/9v/2//b/9v/2
//b/9v/2//b/9v/2//b/+P/4//j/+P/2//b/9v/2//f/+P/5//r/+v/6//r/+v/6//r/
+v/6//z//P/8//z/+v/6//r/+v/6//r/+v/6//r/+v/6//r/+P/4//j/+P/4//j/+P/4
//b/9v/2//b/9v/2//b/9v/0//T/9P/0//T/9P/0//T/9P/0//T/9P/z//L/8f/w/+7/
7v/u/+7/8P/w//D/8P/u/+7/7v/u//D/8P/w//D/7v/u/+7/7v/u/+7/7v/u/+7/7v/u
/+7/7v/u/+7/7v/t/+z/6//q/+z/7P/s/+z/7P/s/+z/7P/s/+z/7P/s/+z/6//r/+v/
6//s/+z/7P/s/+z/7P/t/+//8P/x//H/9P/1//b/9//4//n/+v/6//v/+//7//v/+//8
//7//v/8//v/+f/3//D/6v/j/9//3//g/+D/3v/a/9j/1v/W/9X/1f/X/9n/2v/c/9z/
3f/b/9v/2f/X/9n/2f/Z/9f/1//X/9f/1//X/9j/2P/Y/9r/2v/a/9r/3P/c/9z/3P/c
/9z/3P/c/97/3v/c/93/5v/0/wcAJQBQAHQAlACxAM4A8QASARsBDwHoAKkAYwASALz/
df9E/yT///7Q/r7+2P77/hr/QP9s/5H/qv+8/8v/z//S/9T/1//Y/9j/2P/X/9j/2f/a
/9v/3P/c/9z/2v/c/9z/3P/f/9//3//g/+L/4//j/+T/5P/l/+X/5f/m/+b/5//o/+j/
6P/o/+n/6//r/+z/7P/s/+v/6//q/+j/6f/p/+r/6v/r/+v/6//u/+7/8P/x//D/8P/x
//L/8//0//X/9v/3//f/+P/7//z//f/+////AgACAAQABQAIAAoACwAOABAAEgAUABUA
GAAYABoAHAAfACEAIgAjACQAJQAlACYAKAAnACcAJwAmACYAJQAjACMAIwAjACMAIwAi
ACEAIAAgAB8AHwAdABoAGQAYABQAEgAQAA0ACwAKAAgABAABAP7/+//5//f/9//1//T/
8//v/+7/7v/t/+r/6v/p/+f/5v/m/+b/5//p/+j/6P/o/+j/6P/o/+j/6P/n/+f/5//o
/+n/6v/q/+j/6v/r/+v/7f/t/+3/7f/v/+//8P/w//D/8P/w//D/8f/x//H/8v/x//D/
7//u//D/8P/w//D/8P/w//H/8f/x//H/8f/w//D/8P/x//H/8P/w//D/8P/u/+7/7v/t
/+3/7P/r/+v/6f/p/+n/6f/p/+j/6P/o/+r/6v/p/+j/6f/p/+j/6P/p/+n/6f/n/+n/
6f/p/+n/6f/p/+j/6P/o/+j/6P/n/+j/5v/m/+b/5P/k/+T/5P/m/+b/5v/m/+T/5P/k
/+P/4//j/+P/5P/k/+T/5P/k/+L/4//l/+b/6f/p/+z/7f/t/+3/7f/t/+//8P/y//P/
9f/1//X/9v/4//j/+P/3//f/9f/v/+r/4v/f/9//4P/g/97/3P/a/9r/2v/b/9v/2//d
/+D/4v/k/+X/5f/l/+P/4f/h/+H/3//d/93/3f/f/9//3//g/+L/4v/i/+L/4P/g/+D/
4P/i/+L/4v/i/+T/5P/m/+b/5v/p/+7/9v8FAB0APgBkAIwArQDIAOkADAEfAR0BCgHb
AJ0AWAAOAMX/jv9o/0//Kv8A//r+Ef8q/0T/Zv+N/67/xP/R/9n/4P/i/+P/5P/k/+T/
5f/m/+f/6P/p/+r/6v/q/+r/7P/s/+z/7//v/+//8P/w//H/8f/y//H/8f/w/+//8P/w
//H/8v/z//T/9f/3//X/9f/2//b/9//3//j/+P/6//v/+//8//7//////////v/+/wAA
AQACAAIAAwAEAAUABgAHAAgACQAJAAoADQAMAA0ADgAPABIAEgAUABUAFwAYABgAGgAe
ACAAIgAjACYAJgAoACoALQAvADAAMQAyADMAMwA0ADIAMQAxADEALwAwADAALwAvAC8A
LwAvAC0ALAArACoAKAAnACcAJQAmACUAJAAgAB4AHAAZABcAFQAUABEADwAOAAsACQAH
AAUAAwACAAEAAQAAAAAA///8//z/+//5//r/+v/6//v/+//6//r/+v/8//z//P/8//z/
+//7//v/+//7//v/+v/8//7///////7//f/8//v//f/9//7//v/+//7//v/+/wAAAQAC
AAQAAgACAAIAAgAEAAQABAAEAAQABAAFAAUABQAFAAUABAAEAAQABQAFAAQABAAEAAQA
AgACAAIAAQADAAIAAQABAAEAAQABAAEA///+//7//v/+//7//f/8//z//f/9//7/////
/////f/7//v/+//7//n/+f/4//j/+v/6//r/+f/4//j/+P/4//f/9v/2//j/9v/2//b/
9v/0//T/9P/0//b/9v/2//X/9f/1//X/9v/2//b/9v/2//b/9//5//r//f/9/wAAAQAC
AAMABAAFAAUABAAEAAMAAwADAAMABAAGAAYABgAFAAMAAQD7//b/8P/t/+3/7v/w/+7/
7P/q/+r/6v/r/+v/7f/v//L/9P/0//X/9f/1//P/8f/x//H/7//t/+3/7f/v/+//7//w
//D/8P/w//D/7v/u/+7/7v/w//D/8P/w/+7/8P/w//D/8v/1//r/BAAVADEAVgB+AKAA
vwDeAP8AHgEtASUBCgHTAJMAUAACALv/iP9m/0v/Iv8E/wz/Jf8+/1z/gv+p/8b/1v/h
/+n/7P/s/+3/7v/u/+7/8f/y//P/9P/z//T/9P/0//b/+P/4//j/9//3//f/+P/4//n/
+f/6//j/+f/5//n/+v/6//v//P/8//z//P/9//3//f/+//7//////wAAAAAAAAEAAQAC
AAIAAwADAAMABAAEAAYABwAGAAYABwAIAAsADAANAA4ADQANAA4AEQAUABUAFgAXABgA
GAAaABsAHgAgACEAJAAoACoALAAtAC4ALgAwADIANQA3ADgAOQA6ADsAOwA8AD4APQA9
AD0APQA+AD4APQA7ADsAOwA7ADkAOAA3ADYANAAzADMAMQAyADEAMAAsACoAKAAlACMA
IAAeABoAFwAWABMAEQAPAA0ACwAKAAkABwAGAAYABQAEAAQAAwABAAAAAAAAAAEAAQAA
AAAAAAAAAAAAAAAAAAAA/////////////////v8AAAIAAwADAAIAAQAAAP//AQABAAIA
AgACAAIAAgACAAMAAwADAAQABAAEAAQABAAEAAQABAAEAAYABgAHAAcABQAFAAUABAAE
AAQABQAFAAYABgAGAAYABAAEAAQAAwAFAAQAAwADAAMAAwADAAMAAwACAAIAAgAEAAQA
AwACAAMAAwACAAIAAwADAAMAAQADAAMAAwADAAEAAQAAAAAAAAAAAAAA///+//7//v/+
/////v/+////AAD+//z/AAACAAAAAAAAAAAAAAAAAAAAAAD+//7//v/9/////////wAA
/v/+//7//v/8//3///8AAAMAAwAGAAcACAAJAAoACwAOAA4ADwAPAA8ADwAPABAAEgAS
ABIAEQARAA8ACQAEAPz/+f/5//r/+v/4//b/9P/w//D/8f/x//H/8//2//j/+P/5//n/
+f/5//f/9//3//X/8//z//P/8//z//P/9P/0//T/9P/0//T/9P/0//T/8v/y//L/8v/y
//b/9v/0//b/9//6/wQAFQAxAFYAgACiAMEA4gABASIBNQE1ARYB3QCdAFwAAgCn/2z/
SP8n//7+5P7w/g//MP9U/4D/q//E/9L/3//p/+r/6v/t/+7/7v/u/+//8P/x//L/8f/y
//L/8v/0//b/9v/2//X/9f/1//b/+P/5//n/+v/6//v/+//7//3//v8AAAIAAAAAAAAA
AQD/////AAAAAAIAAwAFAAYACAAJAAkACgAKAAsACwALAAoACgAMAA0ADwAQABIAFAAT
ABQAFQAWABcAFwAYABsAHAAdAB4AHwAiACIAJAAlACkALAAuADIAMgA0ADYANwA8ADwA
PgBAAEEAQwBEAEUARgBHAEcASABKAEkASQBJAEsATABMAEsASwBLAEsASwBLAEoASQBI
AEYARQBFAEMAQAA/AD4AOgA4ADYAMwAxAC4ALAAoACUAJAAhAB8AHQAZABcAFgAVABMA
EgASABEAEAAQAA8ADQAMAAwADAANAAsACgAKAAoADAAMAAwADAAOAA0ADQANAA0ADQAN
AAwACgAMAA0ADQANAA0ADQANAA0ADQAOAA4ADgAOAA4ADgANAA0ADQAOAA4ADgAOAA4A
DgAOAA4ADgAMAAwADQANAA8ADwAPAA4ADgAOAA8ADwAMAAwADAAMAAwADAAMAAsACwAK
AAkACQALAAsACwALAAsACgAKAAoACAAIAAcABgAFAAUABAAEAAUABQAFAAMAAwADAAMA
AwADAAMAAgACAAIAAgACAAEA/v/+//7//v/9//z//P/9//z//P/8//z/+v/7//r/+v/6
//r/+v/6//r/+v/6//r/+v/6//r/+v/5//n/+f/5//r/+v/6//r/+v/8//3///8AAAMA
AwAGAAcACAAJAAoACwAOAA4ADwAPAA8ADwAPABAAFAAUABQAEwAOAAsABAD+//j/9f/1
//b/9P/y//D/7v/s/+z/7f/t/+7/7//x//L/9P/1//X/9f/x/+//7//v//H/7//v/+//
7f/t/+3/7v/u/+7/7v/u/+7/7v/u/+7/7v/u/+7/7v/w//D/8P/y//D/8f/6/wwAHwBB
AGwAlAC0ANMA9AAXATIBOwEnAfIAswBzAB4Avv93/0r/Jv/5/tT+2P76/hv/QP9u/5z/
u//M/9j/4//n/+r/7P/t/+7/7v/u/+3/7v/v//D/8//0//T/9P/y//T/9P/0//X/9f/1
//b/9P/1//X/9v/2//f/9//3//r/+v/7//z//P/8//z//f//////AAAAAP////8AAAAA
AAABAAEAAgADAAUABgAHAAgACAAKAAsADgAOAA8AEAARABIAEwAUABUAFQAWABkAGgAb
ABwAHQAiACIAJAAlACgAKgArAC4AMAAyADQANQA2ADYAOAA6ADsAPQA+AD8AQABBAEEA
QgBCAEEAQQBBAEEAQgBCAEEAQQBBAEEAQQA/AD4APQA8ADgANwA3ADUAMwAxAC8AKgAq
ACgAJQAjAB4AHAAYABUAFAARAA8ADQALAAkACAAHAAMAAgACAAEAAAAAAP///f/+//7/
/v///////v/+//7/AAAAAAAAAAAAAP///////wEAAQABAAAAAAACAAMAAwAFAAUABQAF
AAMAAwAEAAQABAAEAAQABAAFAAUABQAGAAYABgAGAAYABgAGAAYABgAEAAQABQAFAAMA
AwADAAIABAAEAAUABQACAAIAAgACAAIAAgACAAEAAQAAAP///////////////////v/+
//7//P/8//v/+v/6//v/+//8//3//f/9//v/+//7//v/+//5//n/+P/4//j/+P/4//f/
+P/4//j/+P/5//j/+P/5//j/+P/6//r/+v/6//r/+v/6//r/+v/6//r//P/8//z/+//7
//v/+//8//z//P/8//z//P/9////AAD/////AgADAAQABQAGAAcACgAKAAsACwANAA0A
DQAOABAAEAAQAA8ADQALAAUAAAD5//X/9P/0//T/8v/w/+7/7P/s/+3/7f/v//H/9P/2
//j/+f/5//n/+f/3//f/9//3//X/9f/1//X/9f/1//b/9v/2//b/9v/4//j/+P/4//j/
+P/4//j/+P/6//z//P/+////AgAMAB8AOQBeAIQAqADHAOQABwEoATsBNwEeAecAowBc
AAgAuf+A/1z/Of8M/+z++P4V/zT/VP98/6P/xP/Y/+P/7f/y//L/9f/2//b/9v/4//r/
/P/+////AAAAAAAAAAACAAIAAgAFAAUABQAGAAYABwAHAAgACAAJAAkACQAIAAgACQAK
AAkACAAHAAcACQAJAAoACgANAA0ADgAOAA4ADwAPABAADgAPAA8ADwAQABAAEgATABIA
EgATABQAFwAYABkAGgAbABsAHAAfAB4AHwAgACEAIgAgACAAHwAfAB4AHAAcABsAHAAd
AB0AHgAeACAAIgAhACMAJAAlACYAJwAnACgAKQApACoAKwArACwALAArACsAKwArACsA
KQAoACcAJgAkACMAIwAhACAAHwAeABoAGAAWABMAEQAQAA4ACgAHAAQAAQD///3//f/7
//r/+f/1//T/9P/z//D/8P/v/+3/7v/u/+7/7//u/+z/6//q/+z/7P/s/+z/7f/t/+7/
7//v/+//7//u/+7/8P/x//H/8f/x//H/8f/x//H/8v/y//P/9P/1//b/9f/1//X/9v/2
//b/9v/2//b/9v/2//b/9//4//r/+//5//n/+f/4//b/9v/3//f/9v/2//b/9v/2//b/
9v/1//f/9v/1//X/8//z//P/8//z//L/8v/y//D/8P/v/+7/7//v/+7/7v/u/+3/7P/p
/+v/6//r/+v/6//r/+r/6v/s/+z/7P/r/+r/6v/q/+r/7f/s/+r/6v/q/+r/6P/o/+j/
6P/o/+j/6P/n/+f/5//n/+j/6P/o/+j/6P/o/+n/6//s/+3/7f/w//H/8P/x//L/8//0
//T/9f/1//X/9f/1//b/+v/6//r/+f/1//P/7f/o/+P/4f/i/+T/5P/i/+D/3v/c/9z/
3f/d/+H/4//m/+j/6f/r/+z/7f/p/+f/5//n/+f/5f/l/+X/5f/l/+X/5v/m/+b/5v/m
/+j/6P/o/+j/6P/o/+j/6P/o/+b/5v/s//L/7//y//z/DQAlAEgAcACUALMA0gDzABQB
JQEfAQwB3QChAGIAGADP/5b/cv9V/zD/DP8I/yH/PP9W/3r/n/+8/9D/2//l/+z/7P/r
/+z/7P/s/+//8P/x//L/8//0//T/9P/0//b/9v/2//f/9//3//j/+P/5//n/+v/6//v/
+//7//r/+v/7//z//P/8//z//f/9//3//v/+//3//f/+//7//v//////AAAAAAEAAQAB
AAAAAAACAAMAAgACAAMABAADAAQABQAGAAgACQALAA8AEAARABIAEwAUABQAFgAXABoA
HAAdACAAIAAiACQAJQAoACgAKgAsAC0ALwAwADEAMAAxADEAMgAyADEAMQAxADEAMgAy
ADEAMQAxADEAMQAvAC4ALQAsACwAKwArACkAKAAnACYAIgAiACAAHQAbABkAGAAVABMA
EAANAAsACQAJAAcABgAFAAEAAAAAAP///v/+//3/+//8//z//P/9//v/+v/6//r/+P/4
//j/+P/6//n/+f/5//n/+f/5//j/9v/4//n/+f/5//n/+f/5//n/+f/6//r/+v/6//r/
+v/9//3//f/+//7//v/+//7/AAAAAAAAAAAAAAAAAQABAP////////7//v/+///////+
//7//v/+//z//P/8//v/+//6//n/+f/5//n/+f/5//f/9v/2//b/9v/2//X/9P/1//X/
9P/0//P/8//z//H/8//z//P/8//z//P/8v/y//L/8v/y//H/8P/w//D/8P/v/+7/7v/v
//D/8P/s/+7/7v/u/+7/7v/u/+7/7v/u/+7/7v/t/+3/7f/t/+7/8P/w//D/8P/u/+//
8f/y//H/8f/0//X/9P/1//b/9//4//j/+f/5//n/+f/5//r//P/8//z/+//7//n/8//u
/+b/4//j/+T/5v/k/+L/4P/e/97/3//f/+H/4//m/+j/6f/r/+z/7f/r/+n/6f/p/+n/
5//n/+f/5//n/+f/6P/o/+j/6P/o/+j/6P/o/+j/6v/q/+r/6v/o/+j/7P/s/+7/7//w
//b/BwAdADoAYgCIAKkAyADlAAgBIwEnARQB6QCtAG4AJADR/5D/aP9L/yb/AP/6/hH/
Kv9I/2z/lf+0/8j/0//d/+L/4v/l/+b/5v/m/+n/6v/r/+z/7f/u/+7/7v/u//D/8P/w
//H/8f/x//L/9P/1//X/9v/2//f/9//3//j/+P/5//r//P/8//z//f/9//3//v/+////
//8AAAAAAAABAAEAAgACAAMAAwADAAIAAgAEAAUABAAEAAUABgAJAAoACwAMAA0ADQAO
ABEAEgATABQAFQAWABYAGAAZABwAHgAfACIAIgAkACYAJwAqACoALAAuAC0ALwAwADEA
MgAzADMANAA2ADUANQA1ADUANgA2ADUANQA1ADUANQAzADIAMQAwADAALwAvAC0ALAAr
ACoAJgAmACQAIQAfABwAGgAWABMAEgAPAA0ACwAJAAcABgAFAAMAAgACAAEA/v/+//3/
+//6//r/+v/7//n/+P/4//j/+P/4//j/+P/4//f/9//3//n/+f/5//j/9v/4//n/+f/5
//n/+f/5//n/+f/6//r//P/8//z//P/9//3//f/+/wAAAAAAAAAAAAAAAAAAAAAAAAAA
AQABAP////////7//v/+///////+//7//v/+//3//P/7//n/+//6//n/+f/5//n/+f/5
//f/9v/2//b/9v/2//X/9P/z//P/8v/y//P/8//z//H/8f/x//H/8f/x//H/8P/w//D/
8P/w/+//7v/u/+7/7v/v/+7/7v/v/+7/7v/u/+7/7v/t/+z/7P/u/+7/7//v/+3/7f/t
/+3/7f/u/+7/7v/t/+3/7P/r/+v/7v/u/+7/7v/u/+7/7v/u/+7/7v/u/+7/7f/r/+v/
6//s/+r/6v/q/+r/6v/r/+3/7v/v/+//8v/z//T/9f/2//f/+v/6//v/+//7//v/+//8
//z//P/8//v/+P/1/+7/6P/k/+H/4f/i/+L/4P/e/9z/2v/a/9v/2//b/93/4P/i/+L/
4//j/+P/4f/f/9//3//d/9v/2//b/93/3f/d/97/3P/c/9z/3P/c/9z/3P/c/97/3v/e
/97/4P/g/+D/4v/i/+P/7P/8/xUAOQBkAIYApADHAO4ADwEiASUBCwHUAJUAVQD+/6D/
X/86/xj/6/7Q/tr++v4Z/z7/aP+S/63/vP/I/9H/1f/W/9j/2f/a/9r/2v/b/9z/3f/e
/9//4P/g/+D/4P/i/+L/4v/j/+P/4//k/+L/4//j/+T/5P/l/+X/5f/m/+b/5//o/+r/
6v/q/+v/7f/t/+7/7v/v/+//8P/w//D/8f/x//L/8v/z//P/8//2//b/+P/5//r/+v/7
//z/+//8//3//v//////AAADAAUABwAJAAsADgAOABAAEQASABQAFQAYABoAHAAeAB8A
IgAiACQAJgAlACcAKAApACwALQAtAC4ALgAtAC0ALQAvADAAMAAvAC8ALwAvAC8ALQAs
ACsAKgAoACcAJwAlACQAIwAiAB4AHAAaABcAFQASABAADAAJAAYAAwABAP///f/7//r/
+f/1//T/9P/z//L/8v/x/+//7P/s/+z/7f/t/+z/7P/s/+r/6v/q/+r/6//r/+z/7f/t
/+3/7f/s/+z/7v/v/+//7//v/+//7//v/+//8P/w//L/8v/y//L/8//z//P/9P/y//L/
8v/y//L/8v/y//L/8v/y//P/8//z//P/8//y//L/8v/z//P/8v/y//L/8v/y//L/8v/x
//H/8P/v/+//7//v/+//7//t/+z/7P/s/+z/7P/r/+r/6v/r/+v/7P/r/+v/6//p/+v/
6//r/+v/6f/p/+j/6P/q/+r/6v/p/+j/6P/o/+j/5f/i/+b/6//o/+b/5v/m/+b/5v/m
/+b/5v/k/+T/5P/j/+X/5f/l/+b/5v/m/+b/5v/m/+f/6f/q/+v/6//u/+//8P/x//L/
8//2//b/9//3//f/9//3//j/+P/4//j/9//0//H/6v/k/9//3f/e/+D/4P/e/9z/2v/Y
/9j/2f/Z/9v/3f/g/+L/4P/h/+H/4f/h/9//3//f/9//3f/d/93/3f/d/93/3v/e/97/
3v/e/9z/3P/c/9z/3P/c/9z/3P/c/97/3v/e/97/3//m//b/DwAxAFoAgACkAMUA5AAH
ASIBKQEVAd4AnwBdAAQApv9j/zr/GP/t/sr+zv7w/hP/Nv9i/47/rf+8/8r/1f/Z/9r/
3P/d/97/3v/e/9//4P/h/+L/5f/m/+b/5v/m/+j/6P/o/+v/6//r/+z/6v/r/+v/7P/u
/+//7//v/+7/7v/v//D/8v/y//L/8//x//H/8v/y//H/8f/y//L/9P/1//X/9v/2//f/
9//3//b/9v/4//n/+v/6//v//P///wAAAQACAAMAAwAEAAcACQALAA0ADwAQABAAEgAT
ABYAGAAZABwAHgAgACIAIwAnACgAKwAuAC0ALwAwADEAMgAzADMANAA2ADUANQA1ADMA
NAA0ADMAMwAzADMAMwAxADAALwAuACwAKwArACkAKgApACgAJAAgAB4AGwAZABYAFAAQ
AA0ADAAJAAcABQABAP///v/9//n/+P/4//f/9v/2//X/8//y//L/8v/z//P/8v/y//L/
9P/0//T/9P/2//X/9f/1//X/9f/1//T/9P/2//f/9//3//f/9//3//n/+f/6//r/+v/6
//r/+v/7//v/+//8//z//P/8//z/+v/6//r/+v/6//r/+//7//v/+//7//r/+P/4//n/
+f/4//j/+P/4//f/9v/1//P/8//y//H/8f/x//H/8f/x//H/8P/w//D/8v/y//H/8P/v
/+//7v/u/+//7//v/+3/7f/t/+3/7f/v/+//7v/u/+7/7v/u/+3/6v/q/+r/6v/q/+r/
6//t/+3/7P/r/+r/6v/o/+j/6P/o/+j/6v/q/+r/6v/q/+r/6v/p/+n/6f/p/+r/7P/s
/+z/7P/s/+3/7//w/+//7//y//P/9v/3//j/+f/8//z//f/9//3//f/9//7/AgACAAIA
AQD///3/9//y/+r/5//n/+j/6v/o/+b/5P/g/+D/4f/h/+P/5f/o/+r/6//t/+7/7//t
/+v/6//r/+n/5//n/+f/6f/p/+n/6v/q/+r/6v/q/+z/7P/s/+z/7P/s/+z/7P/s/+7/
8P/w//D/7//w//b/AwAfAEYAbgCSALMA0gDxABYBLwEvARwB8QCzAHAAHgDJ/4r/Yv9D
/xj/8v7s/gn/JP9C/2r/k/+2/87/2f/j/+r/7P/t/+7/7v/u/+3/7v/v//D/8//0//T/
9P/2//j/+P/4//v/+//7//z//P/9//3//v/9//3//P/7//r/+v/7//z//v/+//7////9
//3//v/+/wEAAQACAAIAAgADAAMABAAEAAUABQAFAAYABgAIAAkACgAKAAsADAANAA4A
DwAQAA8ADwAQABMAFAAVABYAFwAcABwAHgAfACAAIgAjACYAJgAoACoAKwAuAC4AMAAy
ADUANwA4ADkAPAA9AD0APgA+AD0APQA9AD0APgA+AD0APwA/AD8APwA/AD4APQA8ADoA
OQA5ADcANAAzADIALgAuACwAKQAnACYAJAAgAB0AHAAZABcAFQATABEAEAAPAAwACgAJ
AAcABAAEAAMAAQAAAAAAAAABAP///v/+//7/AAAAAAAAAAD+//3//f/9//3//f/9//z/
/v8AAAEAAQACAAMABAAFAAQAAwADAAIABAAEAAQABAAFAAUABQAGAAYABgAGAAYACAAI
AAgACAAGAAYABwAHAAUABQAFAAQABAAEAAUABQACAAIAAgACAAIAAgACAAEAAgACAAIA
AwAFAAUABQAFAAMAAgACAAIAAAAAAP///v///////v/+//////////3/+//7//v/+//9
//3//P/8//r/+v/6//n/+f/6//v//P/7//r/+v/7//r/+P/4//j/+P/4//j/+P/4//j/
+P/4//b/9v/2//X/9f/1//X/9v/2//b/9v/2//b/9//5//r/+//7//7///8AAAEAAgAD
AAIAAgADAAMABQAFAAUABgAIAAgACAAHAAMAAQD7//b/8f/v//D/8v/0//L/8P/u/+7/
7v/v/+//8//1//j/+v/6//v/+//7//j/9f/0//P/8//x//H/8f/z//P/8//0//P/8v/x
//D/7f/s/+v/6v/s/+z/7P/s/+z/7P/u/+7/7v/x//j/BAAZADkAYACEAKYAwwDkAAcB
HgEfARMB7gCzAHMALgDm/6f/eP9e/z//Ev8A/xT/L/9I/2b/jP+v/8b/0v/d/+X/5v/m
/+X/5v/m/+b/5//o/+n/6v/r/+z/7P/s/+3/8P/x//L/9f/1//X/9v/4//n/+f/6//r/
+//7//v//P/8//3//v/+//7//v////////8AAAAAAQABAAIAAgACAAMAAwAEAAIAAwAD
AAMAAgACAAQABQAEAAQABQAGAAcACAAJAAoADQANAA4AEQAQABEAEgATABQAFAAWABcA
GgAcAB0AIAAgACIAJAAlACYAJgAoACoAKQArACwALQAwADEAMQAyADQAMwAzADMAMQAy
ADIAMQAxADEAMQAxADEAMAAvAC4ALgAtAC0AKwAqACkAKAAkACIAIAAdABsAGgAYABQA
EQASAA8ADQALAAsACQAIAAcAAwACAAIAAQD///7//P/5//j/+P/4//n/9//2//b/9v/2
//b/9v/2//j/9//3//f/9//3//f/9v/0//b/9//3//n/+f/5//n/+f/5//r/+v/6//r/
+v/6//v/+//7//z//P/8//z//P/8//z//P/8//z//P/9//3//f/9//3//P/6//r/+//7
//z//P/8//z/+v/6//r/+f/7//r/+f/5//f/9//3//f/9//2//b/9v/2//b/9f/0//P/
8//y//L/8v/x//D/7f/v/+//7//v/+//7//u/+7/7v/u/+7/7f/s/+z/7P/s/+3/7P/s
/+3/7f/s/+v/6v/s/+v/6v/q/+j/6P/p/+n/5//n/+f/5//l/+b/5v/m/+b/5//n/+f/
5//o/+j/6v/r/+z/7f/u//H/8v/y//P/9P/1//X/9f/4//j/9//3//n/+v/6//r/9//z
/+//7P/o/+X/4v/f/+T/4f/g/9//3v/d/9z/3f/e/9//4P/i/+T/5v/o/+f/5v/l/+T/
5P/k/w==
         </WaveFormData>
      </LeadData>
      <LeadData>
         <LeadByteCountTotal>10000</LeadByteCountTotal>
         <LeadTimeOffset>0</LeadTimeOffset>
         <LeadSampleCountTotal>5000</LeadSampleCountTotal>
         <LeadAmplitudeUnitsPerBit>4.88</LeadAmplitudeUnitsPerBit>
         <LeadAmplitudeUnits>��V</LeadAmplitudeUnits>
         <LeadHighLimit>2147483647</LeadHighLimit>
         <LeadLowLimit>268435456</LeadLowLimit>
         <LeadID>V3</LeadID>
         <LeadOffsetFirstSample>0</LeadOffsetFirstSample>
         <FirstSampleBaseline>0</FirstSampleBaseline>
         <LeadSampleSize>2</LeadSampleSize>
         <LeadOff>FALSE</LeadOff>
         <BaselineSway>FALSE</BaselineSway>
         <ExcessiveACNoise>FALSE</ExcessiveACNoise>
         <MuscleNoise>FALSE</MuscleNoise>
         <LeadDataCRC32>2438285172</LeadDataCRC32>
         <WaveFormData>
BgAGAAYABgAJAAoACwAMAA0ADgAPABAAEQASABMAFAAWABYAFgAWABgAGAAYABgAGgAa
ABoAGgAaABoAGgAaABoAGgAaABoAGgAaABoAGgAaABoAGgAaABgAGAAYABgAFwAWABUA
FAATABIAEQAQAA4ADAAKAAgABQAEAAMAAgABAAAA///+//v/+v/5//j/9v/2//b/9v/0
//T/9P/0//T/9P/0//T/9P/0//T/9P/y//L/8v/y//T/9P/0//T/8v/y//L/8v/y//L/
8v/y//T/9P/0//T/9P/0//T/9P/0//T/9P/0//b/9v/2//b/9P/0//T/9P/2//b/9v/2
//T/9P/0//T/9P/0//T/9P/0//T/9P/0//L/8v/y//L/8v/y//L/8v/w//D/8P/w/+7/
7v/u/+7/8P/w//D/8P/u/+7/7v/u/+7/7v/u/+7/7v/u/+7/7v/s/+z/7P/s/+z/7P/s
/+z/7P/s/+z/7P/q/+r/6v/q/+z/7P/s/+z/7v/u/+3/7f/s/+z/6//r/+v/6v/q/+r/
6v/r/+v/6v/q/+r/6//t/+7/7//w//H/9P/2//f/+P/5//v//P/9//3//f/9//3//f/+
/wEAAQACAAIAAAD9//n/8v/r/+n/6f/p/+j/5f/j/+L/4f/h/+H/4f/i/+T/5//o/+j/
6f/p/+n/5//k/+b/5v/l/+T/5P/j/+P/5P/k/+T/5f/l/+X/5f/l/+X/5f/m/+b/5v/o
/+j/6P/o/+j/6v/r/+//+f8HABYALwBLAGYAfwCbALkA2QD6AAcB/wDYAJkATQAAAMP/
lv9s/0T/FP/i/tH+6/4N/yz/Uf97/6D/uP/L/9f/3f/g/+X/5//n/+f/6P/p/+r/6//s
/+//8P/w//D/7v/v/+//8f/x//H/8f/x//T/9P/1//X/8//z//T/9P/0//X/9f/1//f/
9//3//j/+P/3//f/+P/3//f/+f/5//j/+P/5//n/+f/4//j/+f/6//r/+v/7//n/+v/7
//z//P/8//////8AAAAAAgADAAEAAwAEAAQABgAHAAgACQAIAAkACwAMAA4ADwAPABAA
EQASABQAFgAXABkAGQAZABoAGgAaABsAGQAZABkAGQAZABkAGQAZABkAGQAaABsAHQAd
AB0AHQAdAB0AHQAdABwAHAAcABoAGQAYABcAFgAUABIADwAMAAwACgAIAAUABAACAAIA
AgABAP///v/8//z/+v/6//r/+P/4//j/+P/5//j/+P/4//b/9v/2//b/+P/5//n/+P/4
//n/+f/5//f/+f/5//n/+//7//v/+//8//3//v/+//7//v/+//7//f/+///////+//7/
/v/+/wEAAQAAAAAAAQABAAEAAQACAAEAAQACAAAAAAAAAAAAAAD/////AAAAAP/////+
//7//P/8//z//v/9//z//P/6//r/+v/6//r/+v/5//j/+f/5//r/+v/6//n/+f/5//r/
+v/4//j/+f/5//n/+f/4//f/9v/2//f/9//5//j/9v/2//b/9v/2//f/+f/6//f/9//3
//b/9v/2//b/9//3//b/9v/2//f/+f/6//v//P/9/wAAAgADAAQABQAHAAgACQAJAAkA
CwALAAsADAAPAA8AEAAQABAADQAJAAIA+v/3//b/9f/z/+//7P/q/+v/6//r/+v/7P/u
//H/8v/y//P/8//z//H/7v/u/+7/6//q/+r/6f/r/+z/7P/s/+3/7f/t/+3/7P/r/+r/
6v/q/+r/6v/q/+r/6v/q/+r/6//v//X//f8MACEAOQBWAHkAmQC3ANsAAgEdASMBFAHl
AJ8AUgALAM7/mP9o/z7/DP/f/tn+9/4U/y//Vf98/57/tf/D/83/0v/T/9X/1f/V/9b/
1//Y/9n/2v/d/97/3v/e/+D/4f/h/+P/4//j/+P/4//m/+b/5//n/+X/5f/m/+b/5v/n
/+f/5//n/+f/5//o/+r/6f/p/+r/7f/t/+//7//u/+7/7//v//D/8P/x//P/9v/2//b/
9//3//j/+f/6//r/+v/9//3//P/8//7////9////AAAAAAEAAwAFAAcACAAJAAsADAAM
AA0ADQAOABEAEgAUABYAFwAZABkAGQAcABwAHAAdAB8AHwAfAB8AHgAdABwAGwAbABsA
HAAdAB0AHQAdAB0AHQAdAB0AHQAeAB4AHgAcABsAGgAZABgAFwAWABQAEgAQAA4ADAAJ
AAgABgAGAAYABQADAAIAAAD+//z//P/8//r/+v/6//r/9//2//b/9v/2//b/9v/2//b/
9//3//b/9v/3//f/9//5//v/+//7//v/+//7//v//P/9//7//v/8//z//P/8////AAAB
AAEAAgACAAIAAgADAAMAAgACAAMAAwADAAMABAADAAMABAAGAAYABgAGAAYABQAFAAYA
BQAFAAYABgAIAAYABgAGAAgABwAGAAYABgAGAAYABgAGAAYABQAEAAUABQAGAAYABAAD
AAMAAwAEAAQAAgACAAEAAQABAAEAAwADAAMABAABAAEAAwADAAEAAQAAAAAAAAAAAAAA
AAD9//3//v/+//////////7//v/+//7///////7//v/+////AQACAAMABgAHAAoADAAN
AA4ADwARABEAEQAQAA8AEQARABEAEgAVABUAFgAWABQAEQANAAYA///9//3//f/8//n/
9//2//X/9f/1//X/9P/2//n/+v/8//3//f/9//n/9v/2//b/8//y//L/8f/z//T/9P/0
//P/8//z//P/8//z//P/9P/0//T/9P/0//T/9P/0//b/9//7/wEACwAcADUAVQB0AJMA
tQDZAP0AIgE5ATkBIAHnAJ8AUgALAND/mP9o/zr/BP/l/vH+Ef8s/0//e/+g/7z/z//b
/+P/5v/p/+n/6f/p/+r/6//s/+3/7v/v//D/8P/w//D/8f/x//P/8f/x//H/8f/y//L/
8//z//P/8//0//T/9P/1//X/9f/1//X/9f/2//b/9f/1//b/9//3//n/+f/4//j/+f/5
//n/+P/4//n//P/8//z//f/9//7///8AAP7//v8BAAEA/v/+/wAAAQACAAUABwAIAAgA
CQAKAAsADAANAA8AEAASABMAEwAUABUAFgAYABoAGQAbABsAGwAeAB4AHgAfAB0AHQAd
AB0AHQAdAB0AHQAdAB0AHgAfAB4AHQAcABsAHQAdAB0AHQAdABwAGwAYABcAFgAVABQA
FQAUABIAEAAOAAwACgAHAAYABAAEAAQAAQD///7//P/7//r/+//8//r/+v/6//r/+f/4
//j/+P/4//j/+P/4//b/9//3//b/9v/3//f/9//5//v/+//7//n/+f/5//n/+v/7//z/
/P/8//z//P/8//v//P/9//3//v/+//7//v///////v/+/////////////v/9//3//v/+
//7//v/+//7//f/9//7//f/9//7//v/+//z//P/8//z/+//6//r//P/8//z//P/8//z/
+//6//n/+f/6//r/+v/5//n/+f/4//j/9v/2//f/9//3//f/+P/3//b/9v/1//X/9//3
//f/9//2//b/9v/0//P/9//6//n/+P/3//b/9f/1//b/9v/1//X/9f/0//T/9P/0//X/
9f/0//T/9P/1//f/+P/5//r/+//+/wAAAQACAAMABQAGAAcABwAHAAcABwAHAAgACQAJ
AAoACgAKAAcAAwD8//X/8//z//P/8v/v/+3/7P/r/+v/6//r/+z/7v/x//L/8v/z//P/
8//x/+7/7v/u/+3/7P/s/+v/6//s/+z/7P/t/+3/7f/t/+//7//v//D/7v/u/+7/7v/u
//D/8v/w//P/9f/5/wMAFAAtAEsAagCHAKcAyQDrAA4BKQEvARIB1wCPAEIA+f+6/4b/
Vv8o//b+2f7n/g3/Lv9T/4H/qP/A/8//2//j/+b/5//r/+v/6//s/+v/7P/t/+7/7//w
//D/8P/w//H/8f/z//P/8//z//P/9v/2//f/9//3//f/+P/4//v//f/+/////v/9//z/
/P/6//n/+f/6//v/+//9//3//v/+//////8BAAAAAAABAAAAAAAAAAEAAgAEAAYACAAI
AAgACwALAAoACgAMAA0ADwARABIAEgAUABUAFgAXABgAGQAbABwAHgAfAB8AIAAhACIA
JAAmACcAKQApACkAKgAqACoAKwAtAC0ALQAtAC0ALQAtAC0AKwArACwALQAtAC0ALQAt
AC0ALQAtAC0ALAAsACwAKgApACgAJwAmACMAIgAgAB4AHAAaABgAFQASABAAEAAQAA8A
DQAMAAoACAAGAAYABgAEAAQABAAEAAMAAgACAAIAAgACAAIAAgACAAMAAwACAAIAAwAD
AAMAAwAFAAUABQAFAAUABQAFAAQABQAGAAYABgAGAAYABgAHAAgACQAJAAoACgAKAAoA
CwALAAoACgAJAAkACQAJAAoACQAJAAoACAAIAAgACAAIAAcABwAIAAcABwAIAAgABgAE
AAQABAAFAAUABQAGAAQABAAEAAQAAgACAAEAAAABAAEAAgACAAAA////////AAAAAP7/
/v/9//3//f/9//7//f/8//z/+//7//3//f/7//v/+v/6//r/+v/5//n/+f/5//n/+f/4
//j/+P/4//j/+f/5//r/+v/5//n/+f/4//r/+v/6//v/+//6//r/+v/7//3//v///wEA
AwAHAAoACQAKAAsADQAOAA8ADwAPAA8ADwAPABAAFQAVABYAFgATAA8ACgACAPn/9//3
//f/9v/z//H/8P/v/+//7//v/+7/8P/z//T/9v/3//f/9//1//L/8v/y//P/8v/y//H/
8f/y//L/8v/x//H/8f/x//P/8//z//T/8v/y//L/8v/y//T/9P/2//f/+/8FABUAKABB
AF8AfACXALcA1QD3ABQBIQEPAdoAlQBLAAAAwf+S/2T/NP8C/9r+3f7//iH/Qv9v/5n/
uP/I/9X/3//j/+b/6f/p/+n/6f/q/+n/6v/r/+z/6//s/+z/7P/s/+3/7f/v/+//7//v
/+//8P/w//H/8f/v/+//8P/w//D/8f/x//H/8f/x//H/8v/0//P/8//0//P/8//1//X/
9P/0//X/9f/3//b/9v/3//j/+P/4//n/+f/6//v//P/6//r//f/9//z//P/+/////f//
/wAAAAABAAMABQAHAAYABwAJAAoACgALAAsADAALAAwADgAQABEAEwATABMAEgASABIA
EwAVABUAFQAVABcAFwAXABcAFQAVABYAFwAXABcAFwAXABUAFQAVABUAFgAWABYAFAAT
ABIAEQAQABEAEAAOAAwADAAKAAgABQAGAAQABAAEAAEA///+//z//P/6//r/+v/6//r/
+v/6//n/+P/4//j/+P/4//j/+P/4//n/+f/4//r/+//7//v/+//9//3//f//////////
/wAAAQACAAIAAgACAAIAAgABAAIAAwADAAQABAAEAAQABwAHAAYABgAFAAUABQAFAAYA
BQAFAAYABgAGAAYABgAGAAUABQAGAAcABwAIAAgACAAGAAYABgAGAAUABAAEAAQABAAE
AAQAAgACAAEAAAABAAEAAgACAAIAAQABAAEAAgACAAAAAAABAAEAAQABAAAA///+//7/
/f/9/////////////v/+/wAAAAABAAEAAgACAAIAAgACAAEAAQACAAIAAwADAAMAAgAC
AAIAAgADAAMAAgACAAIAAwAFAAYABwAIAAkADAAOABEAEgATABUAGAAZABkAGQAbABsA
GwAcAB8AHwAgACAAHgAbABcAEAAHAAUABQAFAAQAAQD///7///////////8CAAQABwAI
AAYABwAHAAcABwAEAAQABAABAAAAAAD//wEAAgACAAIAAwADAAMAAwAFAAUABQAGAAQA
BAAEAAQABAAGAAYABAAJAA0AEwAfADAARQBhAH4AmQC3ANUA9QAYAS0BMQEYAeEAlwBM
AAkA0v+k/3j/Rv8Q//H+/f4d/zz/X/+F/6r/yv/f/+3/9f/6//v//f/9//3//v8BAAIA
AwAEAAUABgAGAAYACAAJAAkACwALAAsACwALAAoACgALAAsADQANAA4ADgAOAA8ADwAP
AA0ADQANAA4ADwAPABAAEgARABEAEwATABIAEgATABMAEwASABIAEwAUABQAFAAVABUA
FgAXABgAGAAYABsAGwAbABwAHwAhACAAIQAhACAAIgAjACQAJQAmACcAKQAqACoAKwAr
ACwALQAuADAAMgAzADUANQA1ADQANAA0ADUANQA1ADUANQA3ADcANwA3ADcANwA4ADkA
NwA3ADcANwA3ADcANwA3ADoAOgA6ADgANwA2ADUANAAzADIAMAAuAC4ALAAqACcAKAAm
ACYAJgAjACEAIAAeAB0AHAAdAB4AHAAcABwAHAAZABgAGAAYABgAGAAYABgAGQAbABwA
HAAcAB0AHQAdABwAHQAcABsAGwAbABsAGwAcAB0AHgAeACAAIAAgACAAIAAgACAAHwAg
ACAAIAAgAB8AHwAeAB4AIQAhACEAIQAgAB8AHwAgAB4AHgAeAB4AHgAdAB0AHgAeAB0A
HQAcAB4AHAAcABwAHAAbABoAGgAaABoAGgAaABoAGgAZABgAFwAXABgAGAAWABUAFQAV
ABYAFgAUABQAFQAVABUAFQAVABUAFQAWABIAEQASABEAEwAUABMAEgARABAADwAPABAA
EAAPAA8ADwAOAA4ADgAOAA8ADwAOAA4ADgAPABEAEgATABQAFQAYABoAGwAcAB0AHwAf
AB8AHgAdAB8AHwAfACAAIQAhACIAIgAiAB8AGwAUAA8ADQANAA0ACgAHAAUABAABAAEA
AQABAAMABgAKAAwACgALAAsACwAHAAQABAAEAAMAAgACAAEA//8AAAAAAAABAAEAAQAB
AAMAAwADAAQAAgACAAIAAgAEAAAA/v8EAAsABwAJABcAJgA9AFsAegCZALsA4QAFAS4B
RwFRAUQBEQHLAIAAOQD4/7z/iP9Y/yL/+f75/hn/Ov9X/3//pP/C/9f/5//z//r/+//8
//v/+v/6//3//v///wAAAQACAAIAAgAAAAEAAQADAAMAAwADAAMABAAEAAUABQAFAAUA
BgAGAAQABQAFAAUABwAHAAcACAAKAAkACQAKAAkACQALAAsACgAKAAsACwAMAAwADQAP
ABAAEAAQABEADwAQABEAEgARABAAEgARABEAEgAVABcAGQAbABwAHAAcAB0AHgAfACAA
IQAjACQAJgAnACcAKAAnACgAKgAsAC0ALwAvAC8ALgAuAC4ALwAvAC8ALwAvAC8ALwAv
AC8ALwAvADAAMQAvAC8ALwAvAC8ALwAvAC8ALwAuAC0AKgApACgAJwAmACUAJAAiACAA
HAAaABgAFQAWABQAFAAUABEADwAOAAwADAAKAAoACgAKAAoACgAKAAkACAAIAAgABwAG
AAUABAAGAAcABwAGAAYABwAHAAcABQAHAAcABwAJAAkACQAJAAgACQAKAAoACgAKAAoA
CgAJAAoACwALAAwADAAMAAwADwAPAA4ADgAPAA8ADwAPAA4ADQANAA4ADgAOAA4ADgAO
AA0ADQAOAA4ADQANAAwADAAKAAoACgAMAAsACgAKAAgACAAIAAgACAAIAAcABgAFAAUA
BgAGAAQAAwADAAMABAAEAAIAAgABAAEAAQABAAIAAQAAAAAA/f/9///////+//3/+//6
//z//P/6//r/+v/6//r/+//7//z//P/7//v/+//6//r/+v/6//v/+//6//r/+v/5//v/
/P/9//z//f8AAAIAAwAEAAUABwAGAAcABwAHAAkACQAJAAoADQANAA4ADgAOAAsABwAA
APj/9f/0//P/9P/x/+//7v/r/+v/6//r/+7/8P/z//T/9v/3//f/9//z//D/8P/w/+3/
7P/s/+v/6//s/+z/7P/t/+3/7f/t/+3/7f/t/+7/7P/s/+z/7P/q/+r/7P/s/+//8f/z
//n/CgAfADsAXAB7AJ0AwwDlAAwBMQE/ATIBBQHBAHQAJwDi/6j/dP9G/xD/4/7f/v3+
HP89/2f/kv+w/8X/0//b/+D/4f/j/+P/4//k/+X/5v/n/+j/6f/q/+r/6v/s/+3/7f/v
/+//7//v/+//8P/w//H/8f/x//H/8v/y//D/8f/x//H/8//z//P/9P/0//P/8//0//P/
8//1//X/9v/2//f/9//3//b/9v/3//j/+P/4//n/+//8//3//v/+//7/AQABAP7//v8A
AAEAAQADAAQABAAEAAUABgAHAAgACQALAAwADgAPAA8AEAAPABAAEgAUABMAFQAVABUA
FgAWABYAFwAXABcAFwAXABUAFQAVABUAFQAVABYAFwAWABUAFAATABUAFQAVABUAFAAU
ABQAEgARABAADwAOAA0ADAAKAAgABgAEAAIA///8//r/+v/6//f/9f/0//L/8v/w//D/
8P/s/+z/7P/s/+v/6v/q/+r/6v/q/+r/6v/q/+v/6//q/+r/6//r/+v/6f/r/+v/6//t
/+3/7f/t/+z/7f/u/+7/7v/u/+7/7v/v//D/8f/x//L/8v/y//L/9f/1//T/9P/1//X/
9f/1//T/8//z//T/9P/0//T/9P/0//P/8//0//T/8//z//L/8v/w//D/8P/y//H/8P/w
//D/8P/w//D/7v/u/+3/7P/r/+v/7P/s/+z/6//r/+v/6v/q/+j/6P/n/+f/5//n/+j/
5//m/+b/5f/l/+f/5//l/+X/5P/k/+b/5v/l/+X/4//j/+P/4//k/+T/5P/k/+P/4//j
/+T/5P/k/+T/5P/h/+D/3//f/+D/4v/i/+L/4v/i/+H/4f/i/+L/4f/h/+H/4P/g/+D/
4P/h/+H/4P/g/+D/4//l/+b/5//o/+n/7P/u/+//8P/x//P/8v/z//P/8//1//X/9f/2
//n/+f/6//r/9v/z/+//6P/j/+H/4f/h/+D/3f/b/9r/2f/Z/9n/2f/a/9z/3//g/+D/
4f/h/+H/4f/e/97/3v/b/9r/2v/Z/9v/3P/c/9z/3f/d/93/3f/d/93/3f/e/97/3v/e
/97/3v/e/9z/4P/h/+X/7/8BABYAMwBVAHAAjQCzANsA/wAYASEBCwHQAIkAPwD0/7H/
fv9Q/yD/6v7M/tf++f4d/0D/a/+T/6z/uv/J/9H/1f/Y/9n/2f/Z/9n/2v/d/97/3//g
/9//4P/g/+D/4P/h/+H/4//l/+X/5f/l/+b/5v/n/+f/5//n/+j/6P/m/+f/5//n/+f/
5//n/+j/6v/p/+n/6v/p/+n/6//r/+z/7P/t/+3/7//u/+7/7//w//D/8P/x//H/8v/z
//T/9P/0//f/9//0//T/9v/3//j/+//9//7//v///wAAAQACAAMABQAGAAYABwAHAAgA
CwAMAA4AEAAPABEAEQARABAAEAAQABEAEwATABMAEwARABEAEQARABEAEQASABMAEQAR
ABEAEQATABMAEwATABQAFAAUABIAEQAQAA8ADgALAAoACAAGAAYABAACAP///v/8//z/
/P/5//f/9v/0//T/8v/y//L/8P/w//D/8P/w//D/8f/y//D/8P/w//D/8v/z//P/8v/y
//P/8//z//X/9//3//f/9f/1//X/9f/2//f/+P/4//j/+P/4//j/9//4//n/+f/6//r/
+v/6//v/+//6//r/+//7//v/+//6//n/+f/6//j/+P/4//j/+v/5//n/+v/5//n/+v/6
//r/+P/4//j/+v/5//j/+P/4//j/+P/4//j/+P/3//b/9//3//j/+P/2//X/9f/1//b/
9v/0//T/8//z//P/8//z//P/8//0//H/8f/z//P/7//t//L/9v/0//L/8v/y//L/8f/x
//L/8v/x//H/8f/w//D/8P/w//H/8f/w//D/8P/x//P/9P/1//j/+f/8//7///8AAAEA
AwAEAAUABQAFAAUABQAFAAYACQAJAAoACgAHAAMA/v/2//H/7//v/+//7P/p/+f/5v/l
/+X/5f/l/+j/6v/t/+7/7P/t/+3/7f/r/+j/6P/o/+n/6P/o/+f/5f/m/+b/5v/p/+n/
6f/p/+f/5//n/+j/6v/q/+r/6v/q/+r/6v/q/+3/8f/5/wcAHAA3AFMAbgCPALEAzwDx
AA4BGQEHAdIAjQBDAPb/t/+I/1r/Lv/8/tj+2/79/h3/QP9r/5X/sP/C/8//2f/f/97/
3//h/+H/4f/i/+H/4v/j/+T/5//o/+j/6P/o/+n/6f/r/+3/7f/t/+3/7v/u/+//7//x
//H/8v/y//L/8//z//P/9f/1//X/9v/0//P/8//0//P/8//1//X/9P/0//X/9f/3//b/
9v/3//b/9v/2//f/+f/6//v//P/8//z///////7//v8AAAEAAwAFAAYABgAGAAcACAAJ
AAgACQALAAwADAANAA0ADgARABIAFAAWABcAGQAZABkAGAAYABgAGQAbABsAGwAbABkA
GQAZABkAGQAZABoAGwAZABkAGQAZABsAGwAbABsAHgAeAB4AHAAbABoAGQAYABUAFAAS
ABAADwAOAA0ACwAIAAYABgAGAAUAAwACAAAA///+////AAD+//7//v/+//v/+v/6//r/
/P/8//z//P/8//3//f/8//z//f/9//3/+//9//3//f///////////wAAAQACAAIAAgAC
AAIAAgADAAQABQAFAAYABgAGAAYABwAHAAYABgAHAAcABwAHAAgABwAHAAgABgAGAAYA
BgAIAAcABwAIAAgABwAHAAYABgAEAAQABAAEAAMAAgACAAIAAgACAAIABAAEAAMAAgAB
AAEAAgACAAIAAQABAAEAAgACAAAAAAABAAEAAQABAAIAAQAAAAAA/////wEAAQABAAEA
AAAAAAIAAgABAAEAAQAAAAAAAAAAAAAAAQABAAIAAgABAAEAAQAAAAAAAAAAAAEAAgAC
AAMABAAEAAUABQAFAAYABwAKAAwADwAQABEAEwAWABcAFwAXABcAFwAXABgAHQAdAB4A
HgAeABsAFwAQAAcABQAFAAUABAABAP///v/7//v/+//7//z//v8BAAIAAwAFAAYABwAF
AAIAAgACAAEAAAAAAP////8AAAAAAAABAAEAAQABAAEAAQABAAIAAAAAAAAAAAAAAAAA
AAACAAMAAwAHAA8AGgAzAFMAcACLAKsAywDtABABLQE1ASYB+QC5AGoAHwDg/7D/gv9U
/yD/8/7z/hH/Lv9N/3X/oP/C/9f/5f/t//T/9//5//n/+f/6//v//P/9//7/AQACAAIA
AgACAAMAAwAFAAUABQAFAAUABgAGAAcABwAFAAUABgAGAAQABQAFAAUABwAHAAcACAAG
AAUABQAGAAcABwAJAAkACAAIAAkACQAJAAgACAAJAAgACAAIAAkACQAKAAsADAAKAAoA
DQANAAwADAAOAA8ADQAPABAAEAARABMAFQAXABYAFwAZABoAHAAdAB0AHgAhACIAJAAm
ACUAJwAnACcAKAAoACgAKQApACkAKQApACoAKwAsAC0ALQAtAC4ALwAxADEAMQAxADMA
MwAzADMAMwAyADEALgAuAC4ALgAuAC0ALAAqACgAKAAmACQAIQAgAB4AHgAeABwAGQAX
ABQAFAASABIAEgAQABAAEAAQAA8ADgAOAA4AEAAQABAAEAAQABEAEQAQAA4ADwAPAA8A
DwARABEAEQASABMAFAAVABUAFQAVABQAFgAWABYAFgAVABYAFwAXABYAFgAWABYAFQAV
ABQAFAAVABUAFQAVABIAEQARABIAEgASABIAEgASABEAEQASABEAEQASABIAEgAQABAA
EAAQAA8ADgAOAA4ADgAOAA4ADAAMAAsACgAJAAkACgAKAAwACwALAAsACwAKAAcABgAH
AAcABwAHAAYABQAEAAQABAAFAAgACQAJAAkACAAIAAYACAAFAAQABAAEAAQABAADAAMA
BAAEAAUABQAFAAQAAgACAAIAAwAFAAQABAAEAAUABwAIAAkACgALAA4AEAARABIAEwAV
ABQAFQAVABUAFgAXABgAGgAfAB8AIAAgABwAGQAVAA4ACQAHAAcABwAGAAMAAQAAAP//
////////AgAEAAcACAAGAAcABwAHAAMAAAAAAAAA///+//7//f///wAAAAAAAP//////
/////f/9//3//v8AAAAAAAAAAAAAAAACAAIAAwAHAA0AHQAyAE0AawCKAKkAzwDzAB0B
QAFLAUcBIgHhAJUASAAJAND/mP9q/zj/Bv/1/hH/L/9M/3H/mf+6/9L/4f/t//P/9v/3
//f/9//3//j/+f/6//v//P/9//7//v/+//7//////wEA//////////8CAAIAAwADAAMA
AwAEAAQAAgADAAMAAwAFAAUABQAGAAQAAwADAAQABQAFAAcABwAIAAgACQAJAAcABgAG
AAcACAAIAAgACQAJAAoACwAMAAwADAAPAA8ADAAMAA4ADwAPABEAEgASABIAEwAUABUA
FgAXABkAGgAaABsAGwAcAB8AIAAiACQAJAAlACQAIwAmACYAJgAnACcAJwAnACcAJwAn
ACcAJwAlACUAJgAnACcAJwAnACcAKQApACkAKQAoACgAKAAmACMAIgAhACAAHwAeABwA
GgAYABYAFAARABIAEAAQABAADQALAAoACAAGAAQABAAEAAIAAgACAAIAAQAAAAAAAAD+
//7//v/+//7///////7//P/9//3//f///wEAAQABAAEAAQABAAEAAQABAAEAAAACAAIA
AgACAAEAAgADAAMABgAGAAYABgAHAAcABgAGAAcABwAHAAcACAAHAAcACAAGAAYABgAG
AAgABwAHAAgACAAHAAcABgAGAAQABAAEAAQAAwACAAIAAgACAAIAAgACAAIAAQAAAP//
//8AAAAA///9//z/+//+//7//P/8//3//f/9//3//v/9//z//P/5//n/+//7//v/+//6
//r/+v/6//n/+f/7//v/+//7//r/+v/6//r/+f/5//n/+v/4//j/+P/4//r/+v/6//v/
/P/8//z//P///wEAAwAGAAcACAAKAA0ADQANAA4ADgAPAA8ADwAOAA8ADgAQABIAEwAN
AAcABAAAAP3/+v/3//n/9f/0//L/8v/y//L/8//0//X/9v/3//j/+f/6//n/+P/3//b/
9P/0/w==
         </WaveFormData>
      </LeadData>
      <LeadData>
         <LeadByteCountTotal>10000</LeadByteCountTotal>
         <LeadTimeOffset>0</LeadTimeOffset>
         <LeadSampleCountTotal>5000</LeadSampleCountTotal>
         <LeadAmplitudeUnitsPerBit>4.88</LeadAmplitudeUnitsPerBit>
         <LeadAmplitudeUnits>��V</LeadAmplitudeUnits>
         <LeadHighLimit>2147483647</LeadHighLimit>
         <LeadLowLimit>268435456</LeadLowLimit>
         <LeadID>V4</LeadID>
         <LeadOffsetFirstSample>0</LeadOffsetFirstSample>
         <FirstSampleBaseline>0</FirstSampleBaseline>
         <LeadSampleSize>2</LeadSampleSize>
         <LeadOff>FALSE</LeadOff>
         <BaselineSway>FALSE</BaselineSway>
         <ExcessiveACNoise>FALSE</ExcessiveACNoise>
         <MuscleNoise>FALSE</MuscleNoise>
         <LeadDataCRC32>3094436863</LeadDataCRC32>
         <WaveFormData>
5P/k/+T/5P/m/+b/5v/m/+b/5v/m/+b/6P/o/+j/6P/q/+r/6v/q/+z/7P/s/+z/7P/s
/+z/7P/s/+z/7P/s/+z/7P/s/+z/7v/u/+7/7v/x//L/8//0//b/9v/2//b/9v/2//b/
9v/2//b/9v/2//X/9P/z//L/8P/w//D/8P/v/+7/7f/s/+v/6v/p/+j/5v/m/+b/5v/m
/+b/5v/m/+j/6P/o/+j/5v/m/+b/5v/k/+T/5P/k/+X/5v/n/+j/6P/o/+j/6P/o/+j/
6P/o/+r/6v/q/+r/7P/s/+z/7P/u/+7/7v/u/+7/7v/u/+7/7P/s/+z/7P/u/+7/7v/u
/+7/7v/u/+7/7v/u/+7/7v/u/+7/7v/u/+z/7P/s/+z/7P/s/+z/7P/s/+z/7P/s/+z/
7P/s/+z/7P/s/+z/7P/s/+z/7P/s/+z/7P/s/+z/6v/q/+r/6v/s/+z/7P/s/+z/7P/s
/+z/6v/q/+r/6v/q/+r/6v/q/+z/7P/s/+z/7v/u/+7/7v/u/+3/7f/t/+//7//u/+7/
7//v/+//7//v/+7/7f/u//D/8f/0//j/9//4//j/+f/7//z//f/9/wAAAAAAAAAA/v//
/wIAAgAGAAYABgAFAAEA+//3//b/+P/1//T/8v/v/+7/7P/r/+v/6//r/+3/8P/w//D/
8P/y//H/7v/t/+v/6//q/+n/6f/q/+v/7f/t/+3/7f/t/+v/6//r/+v/7P/s/+v/6//r
/+v/6//q/+7/8P/y//X//v8IABIAIgAvAD0ATwBrAIQAngC7AM4AygCiAGAAGADj/8n/
uv+i/4f/av9L/zz/Rf9S/2P/ev+W/67/v//R/93/4P/j/+f/5f/m/+f/6P/m/+b/5//n
/+n/6f/q/+r/6v/s/+z/7P/q/+r/6v/q/+3/7f/t/+3/7f/t/+7/7v/u/+7/7v/v//H/
8f/x//H/7//v/+//8P/w//D/8f/x//D/7//u/+3/7//v//D/8f/x//D/7//v//H/8//z
//P/9f/1//X/9v/1//X/9f/1//X/9f/3//f/9//4//j/+v/5//n/+f/5//v//P/9//3/
/f////////////////8AAAMAAwADAAMAAQABAAEAAgAEAAMAAwAEAAMAAwADAAQABgAH
AAcACQAJAAkACgALAA0ADQANAA0ADQAOAA4ADgAMAAoACAAHAAgABwAGAAYABAADAAAA
/v/9//3//v/////////+//3//f/9//3//f/7//r/+P/3//j/+f/6//r//P/8//z/+//5
//n/+P/4//r/+//8/////v/+//3//P/+//7//v/+/wAAAQACAAIAAAAAAAAAAQD/////
AAABAAMAAwADAAMABQAFAAUABQADAAQABAAEAAYABgAGAAYABAAEAAQABAAEAAMAAwAD
AAEAAQABAAIAAwAEAAUABAAEAAQABAAEAAMAAwAEAAQAAgABAAEAAQAAAAAAAAD/////
////////AAABAAEAAgACAAEAAQABAAEAAAAAAP7//P/8//z//P/9//7///////3//f/9
//3//P/8//3//f/9//3//v/+//z//v//////AQAEAAUABgAHAAkADAAOAA4ADQANAAwA
DgAOAA4ADwAUABQAFgAWABgAFwATAA0ABgAEAAMA///8//r/+P/4//r/+//8//3//P/9
//3//P/+//7//v/9//r/+f/5//n/+P/3//b/9v/4//n/+f/5//f/9//3//f/+P/5//v/
/P/6//n/+P/3//f/+v/8//r/+v/9/wIACAAUACQAMwBDAF0AfwCgAMIA5QACARAB/ADG
AHoAMwAHAPD/1v+3/5r/d/9W/0//XP9p/3b/jv+s/8X/1f/h/+j/6//t//D/8v/0//b/
8//y//L/8f/z//P/9P/0//T/9v/2//b/+P/4//j/+P/3//f/9//3//j/+f/7//z/+//6
//n/+f/7//v/+//7//v/+//7//z//f/+/wAAAQD///3/+//5//v/+//8//3/AAAAAAAA
AQAAAAEAAAD//wAAAQACAAQAAwADAAMAAwAFAAUABwAHAAUABgAGAAgACgALAAwADQAN
AA4ADwAPAA0ADwAPAA8ADwAPAA8AEAATABMAEwATABMAEwATABQAEgARABEAEgAUABUA
FgAYABgAGQAZABsAGwAbABwAHQAdAB0AHQAdAB0AHgAeAB4AHgAcABoAGQAYABcAFgAW
ABcAFwAVABQAEAAPAA8ADwAPAA8ADgANAA0ADQANAA0ADAAMAAsACwAKAAkACAAGAAcA
CAAJAAkACQAJAAgACAAJAAkACQALAA0ADgAOAA4AEAAQABAAEAAPAA8ADwAOAA4ADgAO
AA8AEQARABIAEwARABEAEQARABEAEQARABEADwAQABAAEAATABQAFQAWABYAFgAWABYA
FgAVABUAFQAVABUAFQAWABYAFgAWABQAFAAUABQAFAAVABUAFgAWABYAFQAVABUAFQAU
ABMAEQATABMAEwATABEAEQAQABAAEgARABEAEQATABIAEgASABQAFAAUABAAEAAQABAA
EAAOAA4ADgANAA8ADwAPAA8ADQAMAAwACwALAAsADAAMAA4AEAARABEAEwAWABcAGAAY
ABkAGwAcABwAGwAbABoAHAAcABwAHQAgACAAIgAiACIAIQAdABcAEwASABIADwAOAAwA
CgAKAAcABwAHAAcABQAHAAgACAAIAAgACAAHAAIAAQABAAEA/v/9//z//P/+////////
//3//f/9//3/+//7//z//P/7//v/+//7//3//P/8//z//v8DAAYADgAcAC4AQQBTAGsA
jQCyANQA+QAWARwB/AC+AHIALwAJAPD/0v+v/4z/Z/9O/03/XP9p/4D/nv+4/8v/2//l
/+r/7f/v/+3/7v/v//D/8v/y//P/8//z//P/9P/0//L/9P/0//T/9P/0//T/9P/3//f/
9//3//f/9//4//j/+v/6//r/+//5//n/+f/5//f/9//3//j/+P/4//n/+f/5//n/+f/5
//f/9//4//n/+//6//n/+f/3//n/+f/5//n/+f/5//r/+f/5//n/+f/6//v//v////3/
/v/+/wAAAQABAAEAAQADAAQABQAFAAMABQAFAAUABQAFAAUABgAHAAcABwAHAAcABwAH
AAgACAAHAAcACAAHAAcABwAIAAoACwALAA0ADQANAA4ADwAPAA8ADwAPAA0ADgAOAA4A
EAAOAAwACwAIAAcABgAGAAcABwAFAAQAAAD////////9//3//P/7//v/+//7//v/+v/6
//n/+f/3//f/9//2//b/9v/2//X/9f/1//T/9P/3//f/9//5//f/+P/4//j/+P/4//j/
+P/4//n/+v/6//z//P/8//3/+//7//z//f/9//3//f/9//3//f/9//3//f/+//7//v8A
AAAAAAAAAAAAAAAAAAAAAAD///////////////8AAAAAAAAAAP7//v/+//7//v/9//3/
/v/+/wAA////////AAAAAAAA///////////////////+//7//v/9//3//f/9//z//P/8
//7//v/+//7//P/6//n//f8AAP7//v/+//7//P/8//z/+//7//v/+//7//z//P/9//3/
+//7//z//P/8//7/////////AgADAAQABgAHAAkACgALAAsADAAMAAwADAAMAA0AEAAQ
ABIAEgAUABMADwAJAAMAAgACAP///v/8//r/+v/5//n/+f/5//f/+f/6//r/+v/6//r/
+f/2//X/9f/1//T/8//y//L/8P/x//H/8f/z//P/8//z//X/9f/2//b/9f/1//X/9f/1
//b/9v/2//j/+/8AAAgAFgAmADcASQBbAHkAmgC6ANsA+AAEAegAqABaABUA7f/Y/77/
n/9+/1//SP9J/1j/Z/+A/6D/vP/N/9n/4//o/+n/6//r/+z/7f/u/+7/7v/v/+//8f/x
//L/8v/y//T/9P/0//T/9P/0//T/9//3//f/9//3//f/+P/4//n/+v/7//3/+//7//v/
+//6//n/+P/4//j/+P/5//n/+//7//v/+//7//v//P/9//z/+v/4//f/+P/7//z//f/9
//3//f/+/////////////////wEAAQD//wAAAAACAAMAAwADAAMABQAGAAcABwAHAAkA
CQAJAAsACwALAAwACwALAAsACwALAAsACwAMAA4ADQANAA4ADwAPAA8AEAAQABEAEQAT
ABMAEwAUABUAFwAXABcAFwAVABYAFgAWABQAEgAQAA8AEAAPAA4ADgALAAsACQAIAAgA
BwAHAAcABQAFAAQAAwADAAMAAwADAAAAAAD//////////////v8AAAAAAAD////////+
//7/////////AQABAAIAAgACAAIAAgACAAIAAgADAAQABAAGAAYABgAHAAUABQAGAAcA
BwAHAAcABwAJAAkACQAJAAkACgAKAAoACgAKAAoACgAKAAoACgAKAAoACQAJAAkABwAH
AAcACAAKAAoACgAIAAgACAAIAAgACAAHAAcABgAEAAMAAwADAAQABAAEAAMAAwADAAMA
AwADAAMAAgACAAIAAQABAAEAAQAAAAAAAAAAAAAAAAAAAAAAAAD///////////7//v/+
//7//v/+//7//v/+//7//f/9//3//f/9//7//v///////////wAAAAACAAQABQAFAAcA
CgALAAwADgAPABEAEgATABMAFAAUABQAFAAUABUAGgAaABwAHAAZABcAEgALAAcABgAG
AAMABAACAAAAAAD/////////////AQACAAIAAgACAAIAAQD+//3//f/9//z/+//6//r/
+v/7//v/+//7//v/+//7//v/+//8//z/+//7//v/+//7//r/+v/8/wAABQAOABoAJgA2
AEUAVQBrAIkAqADEAN8A8gDkAK4AZAAcAOv/1//I/6r/i/9q/1H/Tv9b/2j/e/+a/7j/
zP/b/+X/6//u//H/8//x//L/8//0//T/9P/1//X/9f/1//b/9v/2//j/+P/4//j/+P/4
//j/+f/5//n/+f/5//n/+v/6//r/+v/6//v/+//7//v/+//7//v/+//8//r/+v/7//v/
+//7//v/+//9//3//v///////v/9//3//f////////////////8AAAEAAQABAAEA////
/wEAAQADAAQABAAGAAUABQAFAAUABQAGAAcABwAFAAcABwAHAAcABwAHAAgABwAHAAcA
BwAJAAkACQAKAAoACQAJAAoACwALAAsADAAMAA0ADQAPAA8ADwAQABEAEwATABMAEwAR
ABIAEgASABIAEAAOAA0ADAALAAoACgAJAAkABwAGAAYABQAFAAUABQAFAAQAAwAAAP//
/v/9//7//v/9//3//f/9//3//P/6//r/+v/5//v/+//6//r/+//7//v//f/9//7//v/+
/wAAAAAAAAAAAAABAAIAAgAAAAAAAAABAAEAAQACAAMAAQABAAEAAQABAAEAAQABAAMA
BAAEAAQABAAEAAQABAAEAAQABAAEAAQAAwADAAMABQAFAAUABgAEAAQABAACAAAAAAAA
AAAA/////wAAAAACAAEAAQABAAEAAAD///3///////////8BAAEAAAAAAP7//f/9//3/
/f/8//z//P/6//r/+v/6//z//P/9//3//v/8//z//P/8//z//P/8//v/+v/5//j/9//4
//j/+f/5//v/+//8//z/+v/8//3//f///wIAAwAEAAQABQAHAAgACQAJAAoACgALAAwA
DQAPABEAEAARABAAEAAPAAsABQADAAIAAgD///z/+v/4//j/+f/5//n/+f/5//v//P/8
//r/+v/6//n/9v/1//X/9f/0//P/8v/y//L/8//z//P/8v/x//D/7//w//H/8//0//X/
9f/1//X/8//y//D/8P/2//v/AgAMABoAKAA3AEcAWwB1AJIArADJAOIA6ADKAIoAQAAB
AOH/0v++/6H/gP9b/0b/R/9U/2P/eP+U/67/wf/P/9f/3v/j/+f/5//o/+n/6v/s/+z/
7f/t/+3/7f/u/+7/8P/y//L/8v/y//L/8v/y//H/8f/x//H/8//z//T/9P/0//T/9P/1
//P/8//z//P/9P/1//b/+P/2//b/9//3//n/+f/5//n/9//3//j/+f/3//b/9f/1//b/
+f/6//v/+//7//v//P/7//v/+//7//v/+//9//3///8AAAAAAgADAAMAAwADAAEAAgAD
AAMABQAHAAcABwAHAAcABwAIAAkACQAJAAkACwALAAsADAALAAkACAAIAAoACwAMAA4A
DAANAA0ADwARABEAEgATABUAFQAVABUAFgAYABkAGgAaABgAFgAVABUAFQAVABYAFAAT
ABAADgAMAAsACwALAAsACwAKAAkACwALAAsACwAMAAwACwALAAgABwAGAAQABQAGAAcA
BwAHAAcABgAGAAkACQAJAAsACwAMAAwADAAKAAoACgAKAAoACwAMAAwADAAMAAwADQAP
AA8AEAARAA8ADwAPAA8AEAARABIAEwATABQAFAAUABQAFAAUABQAFAAUABQAFAAUABMA
EwATABMAEwATABQAFQAWABcAFgATABIAEQAQABMAEwAUABQAEgARABEAEQAQABAAEAAP
ABEAEQARABEAEQARABAAEAASABMAFQAXABYAFAATABIAEgAQABAAEAAQABAAEAAQABAA
DwARABEAEQARABIAEgATABMAFQAVABYAFgAWABgAGQAZABoAHAAcABwAHwAhACQAJgAm
ACUAJQAkACYAJgAmACcAKgAqACwALAAtAC0AKgAlAB8AHgAeABsAGAAWABQAFAATABMA
EwATABYAGQAbABwAGwAaABkAFwAVABUAFgAXABMAEQAPAA4ADgAPAA8ADwAPAA8ADwAP
ABAAEQATABQAEgARABAADwATABAACgAOABYAFQAaACYANABGAFsAawB9AJkAwgDoAA0B
MAFCATIB+ACmAF0AMQAWAPj/1f+y/43/bP9l/3T/gf+Q/6z/yv/h//H/+/8CAAcACwAJ
AAoACwAMAAoACgALAAsADAANAA8AEAAPABAADwAOABAAEAAQABAAEwATABMAEwAVABUA
FgAWABMAEgARABEAEwATABMAEwARABEAEQASABUAFgAYABkAFgAVABQAEwAUABUAFwAZ
ABcAFgAVABUAEwAVABUAFQAVABUAFQAWABcAFwAXABcAGQAZABsAGwAZABoAGgAcAB8A
HwAfAB8AHwAgACEAIQAfACEAIQAhACEAIQAhACIAJQAlACUAJQAjACMAIwAkACIAIQAh
ACIAJQAlACUAJgAmACcAJwApACkAKQAqACsAKQApACkAKQAoACgAJwAmACkAKAAnACcA
JQAjACEAIAAhACEAHwAeABoAGQAZABkAGQAZABgAFwAUABMAEgARABEAEgASABMAEgAR
ABAADgAOAA4ADgANAA0ADQAMAAwADAALAAoACwANAA4ADgAOAAwADAAMAAwADgAPABAA
EAANAAwACwALAAsACwAMAA0ADwAPAA8ADwAPAA8ADwAPAA0ADgAOAA4ADgAOAA4ADgAO
AA4ADgAOAAwACwALAAsADQANAA0ADgAMAAwADAAKAAkACAAHAAYABwAHAAgACAAGAAUA
BQAFAAUABAADAAEAAwADAAMAAwABAAEAAAAAAAIAAQABAAEAAQAAAAAAAAD+//7//v/+
/wAA/v/+//7//v/+//7//v/+//7//f/9//3//f/9//7//v///////P/7//v/+v/6//z/
/f/9//3/AAABAAIABAAFAAcACAAHAAcACAAIAAcABgAFAAUACAAIAAoACgAMAAsABwAB
APv/+v/6//f/+P/2//T/9P/x//H/8f/x//L/9f/3//j/+P/4//j/9//y//H/8f/x/+7/
7f/s/+z/7P/t/+3/7f/t/+3/7f/t/+3/7f/u/+7/6//r/+v/6//p/+r/6v/s/+7/8f/0
//z/CAAaACsAPQBRAG8AlgC4AN0ABAEaAQwB2ACMAD0ABwDq/87/rf+M/2f/SP9B/0r/
V/9o/4b/pP+7/8n/1f/e/+H/4f/h/+L/4//k/+L/4v/j/+P/5f/l/+b/5v/m/+j/6P/o
/+r/6v/q/+r/6//r/+v/6//p/+n/6v/q/+z/7P/s/+3/7f/t/+3/7f/r/+v/6//s/+7/
7v/v/+//7//v/+//7//t/+3/7v/v//H/8P/v/+//7f/v/+//7//x//H/8f/y//H/8f/x
//H/8//z//X/9f/1//b/9v/4//f/9//3//f/+f/6//v/+//7//3//f/9/////////wAA
//////////8BAAEAAQACAAIAAQABAAIAAwADAAMABAAEAAUABQAHAAkACQAKAAsACwAL
AAsACwALAAwADAAMAAwACgAIAAcABgAFAAQABAAFAAUAAwACAAIAAQABAAEA/v/9//v/
+f/5//n/+f/5//j/+P/3//f/9//3//f/9v/2//b/9v/1//X/9f/0//T/9f/1//X/9//3
//j/+P/4//b/9v/2//b/+P/5//r/+v/4//j/+P/5//v/+//8//3//f/9//3//f/9//3/
/f/9//3//v/+//7//P/8//z//P/+//7//v/+//7//f/9//3/+//7//v//P/8//z//P/6
//z//P/8//z//f/9//7//v/+//3//f/9//7//v/+//3//f/9//3//f/9//3//P/8//z/
+//7//v/+//6//r/+v/8//z//P/8//z//P/7//v/+//7//r/+v/6//r/+v/6//r/+v/6
//v/+//7//v/+//6//n/+P/3//j//P/6//r/+v/6//r/+v/6//n/+f/5//n/+f/4//j/
+f/5//f/9//4//j/+v/8//3//f///wIAAwAEAAQABQAHAAgACQAJAAoACgAMAAwADAAN
AA4ADgAQABAADgANAAkAAwABAAAAAAD9//z/+v/4//j/9//3//f/9//3//n/+v/6//r/
+v/6//n/9v/1//X/9f/0//P/8v/y//L/8//z//P/8//z//P/8//z//P/9P/0//P/8//z
//P/8//w//D/9P/4//3/BAAUACIAMgBDAFUAbQCRALgA2gD1AAIB7ACuAF4AFgDr/9P/
vP+e/33/Wv9F/0T/U/9k/3n/mP+y/8T/0f/b/+H/4v/l/+X/4//k/+X/5v/o/+j/6f/p
/+v/6//s/+z/6v/s/+z/7P/s/+z/7P/s/+//7//v/+//8f/x//L/8v/w//D/8P/x//H/
8f/x//H/8f/x//H/8v/0//T/9f/1//P/8//z//P/8//z//T/9f/1//T/8//z//P/9f/1
//X/9f/1//X/9v/1//X/9f/1//f/9//5//n/+f/6//r//P/7//v/+//7//n/+v/7//v/
+//9//3//f/7//v/+//8//3//f/9//3//f/9//3//v/+//3//f/+/////////wAA/v//
////AQADAAMABAAFAAUABQAFAAUABQAGAAYABgAGAAQAAgABAAIAAQAAAAAA//////3/
/P/4//f/9//3//X/9f/0//P/8//z//P/8//y//L/8f/x//H/8f/x//D/8f/y//P/8//z
//P/8v/y//P/8//z//X/8//0//T/9P/2//b/9v/2//b/9//4//j/+P/4//j/+f/5//n/
+v/7//n/+f/5//n/+f/5//n/+f/7//z//P/8//z//P/8//z//P/8//z//P/8//v/+//7
//v/+//7//z/+v/6//r/+P/6//r/+v/6//n/+f/6//r/+v/5//n/+f/4//j/+P/3//f/
9//3//f/9f/1//T/9P/2//X/9f/1//X/9P/0//T/8v/w//T/+P/2//T/9P/0//T/8v/y
//L/8f/z//P/8//z//L/8v/z//P/8f/x//L/8v/0//b/9//3//n//P/9//7//v///wEA
AgADAAMABAAEAAQABAAEAAUACAAIAAoACgAIAAcAAwD9//n/+P/4//X/9P/y//D/8P/x
//H/8f/x//H/8//0//T/8v/y//L/8f/w/+//7//v/+7/7f/s/+z/7P/t/+3/7f/t/+3/
7f/t/+v/6//s/+z/7f/t/+3/7f/t/+7/7v/w//T/+f8AAAoAGAAmADMAQwBdAH0AmAC2
ANMA5ADUAJwAUgAMAN//y/+6/5z/ff9e/0f/Qv9P/17/cf+O/6z/wP/N/9f/3f/g/+H/
4f/j/+T/5f/m/+b/5v/n/+f/6f/p/+r/6v/q/+z/7P/s/+z/7P/s/+z/7f/t/+3/7f/t
/+3/7v/u/+7/7v/u/+//8f/x//H/8f/x//H/8f/y//D/8P/x//H/8f/x//H/8f/x//H/
8v/z//P/8v/x//H/7//x//H/8f/z//P/8//0//X/9f/1//X/9f/1//f/9//3//j/+P/6
//r/+f/4//f/+f/6//v/+//7//3//f/9/////////wAA//////////////////8AAAAA
/////wAA////////AAACAAMAAwAFAAcABwAIAAkACQAJAAkACQAJAAoACgAKAAgABgAE
AAMAAwADAAMABAACAAEA/v/8//r/+f/5//n/9//3//b/9f/2//f/+P/5//f/9v/0//P/
9P/1//b/9v/4//j/+P/3//f/9//2//b/9f/1//X/9//3//j/+P/4//r/+v/6//r/+v/7
//z//P/8//z//P/9//v/+//8//3/////////////////////////AAAAAAAAAgACAAIA
AgACAAIAAgACAAEA///+//3//v///wAAAgACAAIAAgAAAAAAAAAAAAAAAQABAAIAAgAA
AP///////wIAAgACAAEAAQABAAEAAQD//////v/+//////8AAAEAAAD+//3//P/9//7/
//8AAAIAAgABAAEAAQAAAAAAAAAAAAAAAgACAAIAAQABAAEAAQABAAAAAAABAAEAAQAB
AAIAAgACAAQABQAFAAcACgALAAwADAANAA8AEAARABEAEgASABAAEAAQABEAFgAWABgA
GAAaABkAFQAPAAsACgAKAAcACAAGAAQABAAAAP///v/9//3///8AAAAAAQACAAMAAwD+
//3//f/9//3//f/9//7//P/9//3//f/9//3//f/9//v/+//8//z//f/9//3//f/9//7/
/v8AAAIABQAKABAAGgAqAD0ASwBbAHcAlACyANMA9AAEAfIAvAB4AC0A+f/i/87/sf+S
/3H/Vv9T/17/af94/5T/tP/N/93/5//u//H/8//1//b/9//4//j/+P/5//n/+//7//z/
/P/6//z//P/8//r/+v/6//r//f/9//3//f//////AAAAAP7//v/+////AQABAAEAAQAB
AAEAAQACAAIAAgADAAMAAwADAAMAAwABAAEAAgADAAUABAADAAMABQAHAAcABwAHAAcA
BwAIAAcABwAHAAcACAAJAAwADQALAAwADAAOAA8ADwAPAA8ADQAOAA8ADwARABMAEwAT
ABMAEwATABQAEwATABMAEwAVABUAFQAWABQAEwATABQAFQAVABUAFgAYABkAGQAbAB0A
HQAeAB8AHwAfAB8AHwAhACIAIgAiACMAIgAhACEAIAAfAB4AHgAfAB8AHQAcABwAGwAb
ABsAGQAZABgAFwAWABUAFAATABQAFAATABMAEQARABEAEAATABQAFQAVABIAEQAPAA4A
DwAPAA8AEQASABQAFQAWABQAFAAUABQAFgAXABgAGAAYABgAGAAZABkAGQAaABsAGQAZ
ABkAGQAXABcAFwAXABkAGgAaABoAHAAcABwAHAAaABoAGgAaABwAGwAbABsAGQAZABkA
GgAcABwAHAAaABkAGAAXABYAGAAZABsAHAAaABkAGQAZABoAGgAaABkAGQAZABkAGQAY
ABcAFQAUABUAFQAWABcAGQAYABgAGAAZABoAGwAcABoAHgAdABgAFgAWABYAFgAWABYA
FgAVABYAFwAYABkAFQAUABQAEwAWABcAGQAaABwAHgAfAB8AHwAgAB8AHgAgACEAIwAk
ACcAJwAoACgAKgAqACoAKwAsACwALgAuADAALwArACUAIwAiACIAHwAeABwAGgAaABcA
FwAXABcAGAAbAB0AHgAeAB4AHgAdABkAFwAWABUAFAATABIAEgAUABUAFQAVABUAFQAV
ABUAEwATABQAFAAUABUAFgAXABMAFAAUABYAGgAfACYALgA8AE4AYQBzAJEAtwDeAAYB
KwFCAToBDAHEAHYAOwAfAAQA3v+//5z/ef9s/3f/gv+P/6b/xP/c/+//+/8BAAYABwAJ
AAcACAAJAAoADAAMAA0ADQALAAsADAAMAAwADgAOAA4AEAAQABAAEAAQAA8ADgANAA0A
DQAOAA4ADgAOAA4ADwARABEAEQARAA8ADwAPABAADgAOAA8ADwAPAA8ADwAPAA4ADQAN
AA0ADQAMAAsACwALAA0ADQANAA4ADwAQABIAEgARABAADwARABEAEwATABIAEgARABIA
EwATABMAEwARABIAEwATABUAFwAXABcAFwAXABcAGAAZABkAGQAZABkAGQAZABoAGgAZ
ABkAGgAZABkAGQAaABoAGwAbAB0AHwAfACAAIQAhACEAIQAhAB8AIAAgACAAIQAgAB8A
HwAeAB0AHAAcABsAGwAZABgAFAATABMAEwARABEAEAAPAA8ADwAPAA8ADAAMAAsACwAN
AA0ADQAMAAoACgAKAAkACQAJAAgACAAJAAkACQALAAkACgAKAAoACgAKAAoACgAKAAsA
DAAMAA4ADgAOAA8ADwAPABAAEQAPAA8ADwAPAA8ADwAPAA8AEQASABIAEgAQABAAEAAQ
ABIAEgASABIAEAAPAA8ADwAPAA8ADwAQABAAEAAQAA4ADAAMAAwADAALAAsADAAMAAwA
CwALAAsACwAKAAkABwAJAAkACQAJAAsACwAKAAoACgAJAAkACQAJAAgACAAIAAgACAAI
AAgABgAGAAUABQAHAAcABgAGAAgACAAIAAgABgAGAAYABwAFAAUABQAFAAcABwAHAAcA
CgALAA0ADQANAA4AEAASABIAFAAVABYAGAAYABgAGAAYABgAGAAZABwAHAAcAB0AHQAb
ABkAFwATABAADQAKAAwACgAIAAgACAAIAAgACgAKAAoACgAMAAwADAAMAAkACAAHAAYA
BAAEAA==
         </WaveFormData>
      </LeadData>
      <LeadData>
         <LeadByteCountTotal>10000</LeadByteCountTotal>
         <LeadTimeOffset>0</LeadTimeOffset>
         <LeadSampleCountTotal>5000</LeadSampleCountTotal>
         <LeadAmplitudeUnitsPerBit>4.88</LeadAmplitudeUnitsPerBit>
         <LeadAmplitudeUnits>��V</LeadAmplitudeUnits>
         <LeadHighLimit>2147483647</LeadHighLimit>
         <LeadLowLimit>268435456</LeadLowLimit>
         <LeadID>V5</LeadID>
         <LeadOffsetFirstSample>0</LeadOffsetFirstSample>
         <FirstSampleBaseline>0</FirstSampleBaseline>
         <LeadSampleSize>2</LeadSampleSize>
         <LeadOff>FALSE</LeadOff>
         <BaselineSway>FALSE</BaselineSway>
         <ExcessiveACNoise>FALSE</ExcessiveACNoise>
         <MuscleNoise>FALSE</MuscleNoise>
         <LeadDataCRC32>3603653695</LeadDataCRC32>
         <WaveFormData>
BgAGAAYABgAGAAYABgAGAAgACAAIAAgACgAKAAoACgALAAwADQAOABAAEAAQABAAEAAQ
ABAAEAASABIAEgASABQAFAAUABQAFgAWABYAFgAYABgAGAAYABoAGgAaABoAGgAaABoA
GgAYABgAGAAYABcAFgAVABQAEgASABIAEgARABAADwAOAAwADAAMAAwADgAOAA4ADgAO
AA4ADgAOABAAEAAQABAAEAAQABAAEAAPAA4ADQAMAA0ADgAPABAAEAAQABAAEAASABIA
EgASABQAFAAUABQAFgAWABYAFgAYABgAGAAYABgAGAAYABgAFgAWABYAFgAXABgAGQAa
ABoAGgAaABoAGgAaABoAGgAaABoAGgAaABoAGgAaABoAGgAaABoAGgAaABoAGgAaABgA
GAAYABgAGAAYABgAGAAaABoAGgAaABgAGAAYABgAGAAYABgAGAAaABoAGgAaABoAGgAa
ABoAGAAYABgAGAAYABgAGAAYABsAHAAdAB4AHgAeAB4AHQAdABwAHAAdAB0AHQAdABwA
HgAeAB4AHgAcABwAHAAeACEAIgAkACQAJAAlACYAKAAoACoAKgAqACsAKwArACsAKQAq
ACwALQAvAC8ALwAvAC0AKQAnACYAJgAlACMAIgAhAB8AHwAfAB0AHQAdAB4AIAAgACAA
IAAhAB8AHQAbABkAGQAYABcAFgAWABcAFwAVABUAFQAVABQAFAAUABUAFQAVABUAFQAV
ABUAFAAUABYAFwAZABwAJAArADMAPgBIAFAAYAB6AJEArADFANsA2ACzAHcAOAAOAAEA
+f/o/9L/u/+m/53/n/+p/7L/wP/U/+b/8v///wgACgAMABEADwAPAA8ADwAPAA8AEAAQ
ABAAEAARABEAEgATABMAEwATABMAEwATABEAEQARABAAEAARABEAEQAQABAAEAAQABIA
EgASABIAEAAQABAAEAASABIAEgASABEAEAAOAA0ADwAPAA8AEAAOAA4ADgAOAA4ADgAP
AA8AEQASABMAFQAVABUAFQAVABUAFQAWABYAFgAVABUAFQAUABQAFAAUABYAFwAXABcA
GAAZABoAGgAYABcAFwAYABoAGwAbABsAGwAcABwAHAAeAB4AHgAfAB8AHgAdAB4AHAAc
AB0AHgAfAB8AIQAiACQAIwAjACMAIwAjACQAJAAjACEAHgAcAB0AHAAcABsAGQAYABYA
FAAUABQAFQAWABgAFgAVABQAEQARABEAEQAOAA0ADAAJAAsADAANAA4AEAAQAA8ADwAL
AAoACQAIAAoADAANAA4ADQANAAwACwANAA0ADQAMAAwADQAQABEADwAPABAAEQAOAA4A
DQAMAA4ADgAOAA0ADwAPAA8ADwAOAA8ADwAOAA4AEQARABEADwAPAA8ADgAOAA4ADQAN
AAwACwALAAsADQAOAA4ADwANAAwADAAMAA0ADQANAA0ACwALAAsACwALAAsACgAKAAgA
CQAJAAkACgAKAAkACQAMAAwADAAMAAoACQAJAAgACAAIAAgACAAKAAkACQAIAAYABwAH
AAcABwAGAAYABgAIAAgACAAIAAYACAAJAAoADgAOABAAEQASABQAFAAWABMAEgASABEA
EQARABEAEgAWABcAGQAZABwAHQAaABcAEwAQAA4ACwAHAAYABQADAAYABwAIAAkABgAG
AAUABAAGAAYABQADAAEA/////////v/9//z//P/9//3//f/9//v/+//6//r/+//9//7/
///+//3//P/7//j/+v/8//3/+//+/wAABQAPABwAKAA0AEoAaACJAKoAzQDrAPoA6QCz
AGgAKAAHAPn/6P/S/73/pP+R/43/k/+a/57/rv/C/9T/4f/o/+z/7v/x//L/8//0//X/
9P/z//P/8v/y//L/8//z//L/8//z//P/9f/1//X/9f/1//X/9f/0//X/9//4//n/9//2
//X/9P/y//L/8v/y//T/9P/0//T/9f/2//f/+P/1//T/8v/x//P/8//z//T/9f/2//f/
+P/2//b/9//3//j/+P/4//n/+f/5//n/+f/5//n/+v/6//r/+f/5//n/+//8//3//v8A
AAEAAQABAP////////7/AAD/////AAACAAMAAwADAAMABAAEAAQAAgACAAIAAwAEAAQA
BAAGAAgACAAJAAoACwALAA0ADgAOAA0ADQANAA8ADwAQABAADwANAAoACAAHAAYABgAF
AAYABgAFAAQAAQAAAAAAAAABAAAAAAAAAP3//f/9//3/+//7//v/+f/4//j/+P/4//r/
+v/5//n/+v/6//r/+v/5//r/+v/6//3///8AAAEA/////////v/9//3///////////8A
AAEAAwAEAAQABAACAAIAAgABAAEAAQABAAEAAAABAAEAAAABAAUABgAHAAcABwAHAAYA
BgAGAAUABQAFAAUABgAHAAYABgAFAAUAAwACAAIAAgAEAAUABgAHAAUABQAFAAUABQAF
AAQABAAGAAcABwAHAAUABAACAAEABAAEAAQABAAGAAUABQAFAAUABwAGAAQAAgACAAIA
AgAEAAMAAwACAAIAAwADAAMAAQAAAAAAAAACAAIAAgACAAQABgAHAAgACgAKAAwADQAM
AA4ADgAQABAAEAARABEAEQARABEAEgASABMAFQAVABYAFwAUABEADwAOAA4ADQALAAoA
CQAHAAUABQAFAAUABQAGAAYABgAIAAgABwAFAAEA/////////P/7//r/+v/9//3//f/9
//3//f/8//z/+v/7//v/+//5//n/+f/5//z//P/8//v//f/+/wIACQARAB4ALAA6AE4A
bgCTALQA1QD1AP4A4wClAFwAJAALAP3/6P/Q/7f/nv+N/4n/jf+U/6L/tv/K/9b/4f/q
/+z/7v/x/+//7//v/+//7//v//D/8P/y//L/8//z//L/8//z//P/8//z//P/8//1//X/
9f/0//L/8//z//P/9v/2//b/9v/0//T/9P/0//P/8v/x//D/8P/w//D/8P/w//D/7//v
//H/8f/x//L/8v/y//L/8v/w//D/8f/x//L/8v/y//P/8f/x//H/8f/0//X/9//4//f/
9//4//n/+v/6//r/+v/6//v/+//7//r/+//8//z//P/7//v//P/+////////////AAAA
AAAAAAAAAAAAAQAAAAAAAAACAAQABAAFAAYABwAHAAkACgAKAAkACQAJAAcABwAIAAgA
CAAHAAUABAADAAIAAgABAP7//v/9//z/+//6//r/+v/6//j/9//2//X/9f/1//X/9f/1
//X/8//w//D/8P/w//D/8P/v/+//7v/u/+7/7v/x//L/8v/y//L/8//z//P/8//z//P/
8v/z//P/9f/1//f/9//4//n/9//4//j/+P/6//r/+v/5//n/+f/5//n/+v/7//v/+v/4
//v/+//7//n/+f/5//j/+v/6//n/+f/3//f/+P/5//r/+v/5//n/+P/4//n/+v/5//n/
+f/5//v/+//7//v/+//7//r/+v/6//v/+//7//r/+v/5//n/+P/4//j/+P/4//f/9//3
//f/9//4//j/9v/1//X/9//6//j/+P/4//j/9v/1//X/9P/0//X/9f/1//X/9P/0//T/
9P/0//T/9P/y//T/9f/2//j/+P/6//v//P/+//7/AAACAAIAAwADAAEAAQABAAIABAAF
AAcABwAHAAcAAwD///v/+v/6//n/+f/4//f/9f/3//f/9//3//X/9v/2//b/9v/2//X/
8//z//H/8f/x/+7/7f/s/+z/7f/t/+3/7f/v/+//7v/u/+7/7//v/+//7//v/+//7//w
//D/8P/v//H/9P/4////CQAWACIALgA8AFYAdwCWALUA0wDiAMsAkQBIAAwA8f/p/9j/
wP+p/5L/gf9//4X/jv+e/7T/yP/W/9//5v/q/+r/6//t/+3/7f/t/+3/7f/u/+7/7v/u
/+//7//w//H/8f/x//H/8f/x//H/8//z//P/8v/y//P/8//z//X/9v/3//j/9//2//X/
9P/z//L/8f/w//L/8v/y//L/8v/y//H/8f/z//P/8//0//L/8v/y//L/9P/0//X/9f/2
//b/9v/3//f/9//3//f/9//3//j/+P/5//n/+v/7//7//v/+//7//v////////8AAAEA
AgACAAIAAQABAAIAAgADAAMAAwADAAQABAAEAAYABgAGAAcACAAIAAgACgAKAAoACwAM
AA0ADQAPABAAEgARABEAEQARABEAEgASABAADwANAAwACwAKAAoACQAIAAgABwAGAAUA
BAAEAAQABAACAAEAAAAAAAEAAgADAAIAAQAAAP3//v/+//7//v/+//7//f/9//7//v/+
//7//f/+//7//v///////v/9//////////7//////wEAAQABAAEAAgADAAEAAgACAAIA
BAAEAAQAAwAFAAUABQAFAAYABwAHAAYABQAHAAYABQAHAAcABwAGAAYABgAFAAUABAAD
AAMAAwAFAAYABgAHAAUABAAEAAQAAwADAAMAAwADAAMAAwADAAEAAQAAAAAAAAABAAEA
AQAAAAAA/////wAAAAAAAAAAAAD/////////////AAAAAAAA//////////////3//f/8
//z//P/8//z//v/9//3//P/8//3//f/9/////v/+//7/AAAAAAAAAAAAAAIAAwAEAAgA
CAAKAAsADAAOAA4AEAASABIAEwATABMAEwATABQAFgAXABkAGQAYABcAEgANAAkACAAI
AAcABwAGAAUAAwAFAAUABQAFAAMABAAEAAQABAAEAAMAAQD///3//f/9//z/+//6//r/
+//7//v/+//7//v/+v/6//r/+//7//v/+//7//v/+//8//z//P/7//3/AgAMABUAHwAq
ADQAQABUAHAAiwCmAMEA1wDOAJ8AWQAaAPb/7f/l/9D/uP+f/4z/i/+P/5X/oP+2/8z/
2v/k/+3/8P/y//T/9f/z//P/8//z//P/8//0//T/9v/2//f/9//2//f/9//3//n/+f/5
//n/+//7//v/+v/6//v/+//7//r/+v/6//r/+v/6//r/+v/6//r/+v/6//j/+P/4//j/
+P/4//f/9//4//n/+v/8//r/+v/6//r/+v/6//v/+//6//r/+v/7//3//f/9//3/+//7
//z//P//////AAABAAAAAAAAAAAAAgADAAMAAwAEAAUABgAGAAYABQAFAAYABAAFAAUA
BQAHAAgACAAIAAgACAAIAAkACgAKAAoADAAMAAwADQAOAA8ADwARABIAFAATABMAEwAR
ABEAEgASABQAEwARABAADQAMAAwACwAMAAwACwAKAAkACAAIAAgACgAIAAcABgADAAMA
AwADAAMAAwADAAEAAQACAAMABAAEAAQAAwADAAQABAAEAAQABQAGAAYABgAGAAcABwAH
AAkACQAJAAgACQAJAAsACwAKAAkACQAJAAcACAAIAAgACAAIAAgABwAJAAkACQAJAAoA
CwALAAoACgANAA0ADQALAAsACwAKAAoACgAJAAkACgALAA0ADwAOAA4ADQANAAsACgAK
AAoACQAJAAkACQALAAsACwALAAsACwAKAAoADAANAA0ADQAOAA4ADQANAAwADAAMAAwA
CgAJAAkACQAJAAkACgAKAAoACwANAA0ADAAMAAwADAAMAAwACwALAAoACAAJAAkACQAJ
AAgACAAIAAkACgALAAwADAAOAA8AEAAQABAAEgATABQAFgAWABgAGgAaABsAGwAdAB0A
HQAeACAAIQAjACMAIQAhAB0AGQAXABYAFgAVABEAEAAPAA0ADwAPAA8ADwARABIAEgAS
ABAAEAAPAA0ACwAJAAkACQAKAAkACAAIAAcABwAHAAcABAADAAEAAAADAAUABgAHAAcA
BwAHAAcABAAEAAQAAwAFAAoAEgAZACEALAA4AEQAVABsAIkApAC9ANcA4ADDAIcAQgAM
APn/9f/o/9T/u/+i/5X/k/+Z/57/rP/A/9L/4P/r//D/8v/2//n/+v/7//z//f//////
AAAAAP7//v//////AgADAAMAAwADAAMAAwADAAEAAQABAAAAAAABAAEAAQAEAAQABAAE
AAIAAgACAAIABAAEAAQABAACAAIAAgACAAQABAADAAMABQAFAAUABgAFAAQAAwACAAMA
BAAGAAcACAAIAAgACQAJAAkACQAJAAgABwAHAAYACQAJAAoACwANAA4ADwAQAA8ADwAO
AA0ADgAPABAAEAASABEAEQASABAAEQARABEADwAQABAAEAAOAA4ADgAPABEAEgATABYA
FAAUABUAFgAXABcAGQAaABwAGwAbABsAHQAdAB4AHgAdABsAGAAWABgAGAAZABkAFgAU
ABEADgANAAwADAAMAAwACgAJAAgACQAJAAkACQAJAAkACQAHAAUABAADAAIAAgACAAEA
AQACAAIAAgACAAUABgAGAAYACAAJAAkACQAHAAcABwAGAAUABQAHAAcACQAJAAoACwAN
AA4ADgAOAAwADAAMAAsADQANAA0ADQAOAA8ADwAOAA4AEQARABEAEQARABEAEAAOAA4A
DQANAA8ADwAQABEAEwAUABQAFQAQAA4ADQAMAA8ADwAPAA8ADwAPAA8ADwANAA0ADAAM
AAwADQANAA0ADAAMAAsACwANAA4ADwAQAA8ADQAMAAsACwAKAAoACgAKAAoACgAJAAkA
CAAKAAsACwALAAkACAAIAAgACQAKAAsADAAKAAwADQAOAA8ADgAPAA8AEQAUABUAGAAW
ABYAFwAXABkAGQAZABoAHAAdAB8AHwAfAB8AGwAXABMAEgASABEADwAOAA0ACwALAAsA
CwALAA0ADgAOAA4ADQAMAAoABwAGAAUABgAHAAUAAwABAAAAAQABAAEAAQABAAEAAAAA
AAIAAwADAAMAAgABAAAA//8CAP7/+P/7/wEAAgAGABEAGwAqADoARABUAG4AkwC2ANkA
+wAUAQUBywB8ADoAGQALAPb/3v/F/6z/mf+R/5f/nP+k/7T/zP/c/+f/7v/y//b/+f/5
//n/+f/5//n/+f/6//r//P/8//3//f/9//3//P/7//n/+f/5//n/+v/7//z//P/+////
//////3//P/7//r//P/8//z//P/8//z//P/8////AAABAAIAAQAAAP7//f/9//3//f/+
//7//v/+//7//v/+//////8CAAIAAgADAAUABQAFAAUAAwADAAQABAAFAAUABgAHAAoA
CgAKAAoACgALAAsACwALAAsACwAKAAwACwALAAwADQAPABAAEQAPABAAEAAQABAAEAAQ
ABEAFAAUABQAFgAYABgAGQAaABoAGQAaABoAGAAXABcAFwAVABUAFgAWABcAFwAWABYA
FAASABEADwAPABAAEAAQAA4ADAALAAoACgAIAAcABgACAAEAAAD//wAAAQACAAEAAAAA
AAAAAAD+//7//f/9//z//P/8//z//P/8//v/+v/+//////////////////7//////wEA
AQAAAP//////////AAAAAAAAAgACAAIAAQADAAMAAwADAAMAAwACAAAAAAADAAMAAwAD
AAMAAwACAAEAAAD+//3//v///wEAAwACAAIAAQABAP3//P/8//z//f/9//3//f//////
//////3//f/8//z/+v/7//v/+//6//r/+f/5//r/+v/6//r//P/7//v/+//5//n/+v/6
//r/+f/4//r/+v/6//r/+v/5//n/+P/4//n/+f/5//v/+v/6//r/+P/4//j/+P/2//j/
+f/6//7//v8AAAEABAAGAAYACAAGAAYABwAHAAUABQAFAAYACgALAA0ADQANAA0ACQAF
AAMAAgACAAEA///+//3/+//5//n/+f/5//v//P/8//z//P/8//v/+f/1//P/8//z//L/
8f/w//D/7//v/+//7//x//H/8P/w//D/8f/x//H/7//v/+//7//u/+7/7v/v/+//8v/0
//n/AwAQAB4AKgA8AFYAeQCaAL0A4QD6AO8AvwB2ADAABwD3/+b/zv+1/5z/h/+B/4P/
hv+Q/6T/vP/K/9X/3v/k/+T/5f/l/+X/5f/l/+P/4//k/+T/5v/m/+f/5//o/+n/6f/p
/+n/6f/p/+n/6//r/+v/6v/q/+v/6//r/+7/7v/u/+7/7v/u/+7/7v/u/+7/7v/u/+7/
7v/u/+7/7v/u/+3/7f/t/+3/7f/u/+//8P/x//L/8f/w//D/7//w//D/8P/x//P/8//z
//P/8//z//T/9P/1//X/9v/3//j/+P/4//j/+P/5//n/+f/6//v//P/8//z/+//7//z/
/P/9//3//f/9//7//v/+//7//v/+////AAAAAAAAAgAAAAAAAQACAAUABQAHAAgABgAF
AAUABQAHAAcACAAIAAgABwAFAAQAAwACAAIAAQAAAAAA///+/////v/+//7//P/6//n/
+P/3//f/9//3//n/+f/5//f/9P/0//T/9P/0//T/8//z//L/8v/y//L/8//0//T/9P/2
//f/9//3//X/9f/1//T/9f/1//f/9//3//f/+P/5//n/+v/6//r/+v/6//r/+f/5//n/
+f/5//r/+//7//r/+P/7//v/+//7//v/+//6//r/+v/5//n/9//3//j/+f/4//j/9//3
//b/9v/3//j/9//3//f/9//3//f/9//3//f/9//2//b/9v/3//f/9//4//j/9//3//j/
+P/4//j/+P/3//f/9//3//f/+P/4//j/9//3//f/9//3//X/9//1//X/9f/1//T/9f/2
//j/9//3//f/9//3//b/9f/0//P/9v/2//b/9v/2//b/9f/1//T/9v/3//f/9//3//b/
9v/2//b/9v/2//b/9v/4//n/+v/8//z//v///wAAAgACAAQABAAEAAUABQAFAAUABQAG
AAYABwAJAAkACQAJAAUAAQD///7//v/9//n/+P/3//X/9//3//f/9//3//j/+P/4//b/
9v/1//P/8//x//H/8f/w/+//7v/u//H/8f/x//H/8f/x//D/8P/w//H/8f/x/+//7//v
/+//8P/u/+z/7//z//j//v8JABUAIAAsADoAUAByAJcAtgDRAOMA0gCZAE8AEADy/+f/
1//A/6j/kf+C/3//hf+N/5r/rv/C/9D/2P/f/+L/5P/m/+f/5//n/+f/5//n/+f/6P/o
/+j/6P/p/+n/6v/r/+v/6//r/+v/6//r/+3/7f/t/+z/7P/t/+3/7f/s/+z/7P/s/+z/
7P/s/+z/7P/s/+z/7P/u/+7/7v/u/+z/7P/r/+v/6//r/+v/7P/u/+7/7v/u/+7/7v/v
/+//7v/u/+7/7//t/+3/7f/t//D/8f/z//T/8//z//T/9f/0//T/9P/0//T/9f/1//X/
9v/3//j/+P/4//f/9//4//j/+f/5//n/+f/6//r/+v/6//r/+v/7//7//v/+/wAA/v/+
////AAABAAEAAwAEAAQAAwADAAMAAwADAAQABAAEAAMAAQAAAAEAAAAAAP//AAAAAP//
/v/9//z//P/8//r/+P/3//b/9//3//f/9//3//f/9//1//b/9v/2//b/9//4//j/+f/4
//j/+P/4//n/+v/6//r//P/9//3//f/9//3//f/8//3//f///////////wAAAQABAAIA
AgACAAAAAAAAAP//AQABAAEAAQACAAMAAwACAAAAAwADAAMAAwADAAMAAgAEAAQAAwAD
AAMAAwAEAAUABgAGAAUABQAFAAQABAAEAAMAAwADAAMABQAFAAUABQAFAAUABAAEAAQA
BQAFAAUABAAEAAMAAwAGAAYABgAGAAYABQAFAAUAAQD//wQACgAGAAQABAAEAAQABgAF
AAUABAAEAAUABQAFAAUABAAEAAQABAAEAAQABAAEAAYABwAIAAwADAAOAA8AEAASABIA
FAASABIAEwATABUAFQAVABYAFgAXABkAGQAZABkAFQARAA0ADAAMAAsACQAIAAcABQAH
AAcABwAHAAcACAAIAAgABwAGAAQAAQAAAP//AAABAAAA///+//7////////////9//3/
/P/8//z//f/9//3//f/9//3//f/+//z//v///wMABgAMABUAHwAqADAAPABUAHAAiwCk
AMEA1QDMAJkAUwAWAPb/7//j/87/tv+h/5D/i/+R/5n/pP+4/87/3P/m/+3/8v/0//b/
9f/3//f/9//3//f/9//4//j/+v/6//v/+//6//v/+//7//v/+//7//v//f/9//3//P/8
//3//f/9//7//v/+//7/AAAAAAAAAAAAAAAAAAAAAP7//v/+//7//v/+//3//f//////
//8AAAIAAgACAAIAAAAAAAEAAQACAAIAAgADAAUABQAFAAUABQAFAAYABgAFAAUABgAH
AAYABgAGAAYABwAJAAoACwAMAA0ADgAOAA4ADQANAA4ADgAPAA8ADwARABIAEgASABIA
EgASABMAEwASABEAEgAUABQAFQAWABcAFwAZABoAGgAZABkAGQAZABkAGgAaABwAGwAZ
ABgAGAAYABkAGQAXABYAFAASABEAEAAQABAADgAMAAsACgAMAA0ADgAPAA4ADQAMAAkA
CgAKAAoACgAMAAwACwALAAoACgAKAAoACQAKAAoACgAMAA0ADQANAA0ADQANAAwADQAN
AA8ADwAPAA8AEAARABAAEAAPAA4ADwAQABEAEQARABEAEQARABIAEwATABIAEgAVABUA
FQAVABUAFQAUABMAEgAQAA8AEQARABIAEwAUABQAEwATABMAEgASABIAEQARABEAEQAR
ABEAEQARABMAEwASABIAEgATABMAEwAQABAADwAPABIAEgASABIAEQAPAA4ADQAOAA8A
EQASABIAEQARABEAEQAQABAAEAAQABAAEgARABEAEAASABMAEwATABEAEAAQABAAEgAS
ABIAEgASABQAFQAWABgAGAAaABsAGgAcABwAHgAeAB4AHwAfAB8AHwAfACAAIwAlACgA
KQArACsAJwAjAB8AHgAeAB0AGwAaABkAFwAWABUAFAATABUAFgAWABYAGAAYABcAFQAR
AA8ADwAPAA8ADwAPABAADwAPAA8ADwARABEAEAAQAA4ADwAPAA8ADwAPAA8ADwAQABAA
EAAPABEAFgAaAB8AJwA2AEYATgBYAHAAjwCsAMkA6QD8APEAvwB8ADoAEQAFAPr/5v/R
/7r/qf+l/6v/rv+2/8j/3v/w//3/BAAGAAoACwAMAA0ADgAPAA8ADwAQABAAEQASABQA
FQAUABUAFQAVABQAEwASABEAEwATABMAEgATABUAFgAXABYAFgAWABYAFAAUABQAFAAW
ABYAFgAWABYAFgAWABYAGAAYABcAFwAVABUAFQAWABYAFgAWABYAFwAYABoAGwAbABoA
GQAZABcAFwAXABcAGAAZABsAHAAbABsAHAAdAB4AHgAeAB4AHgAfAB8AHwAiACMAJAAk
ACIAIQAhACIAIgAjACMAIwAjACQAJAAkACIAIgAiACMAIgAiACIAJAAlACYAKAAqAC0A
LQAvADAAMAAvAC8ALwAxADEAMgAyADIAMQAvAC4ALAAqACkAJwApACoAKgAqACkAKAAo
ACgAKAAmACUAJAAiACEAIAAfACEAIQAhAB8AHAAcABwAHAAeACAAIQAjACEAIAAfAB4A
HgAeAB0AHAAeAB8AHwAfACEAIQAhACAAIQAhACMAIwAkACUAJwApACkAKgAqACoAKQAo
ACcAJQAnACcAJwAnACgAKQApACgAJgApACkAKQApACkAKQAoACgAKAAnACcAJwAnACgA
KQAsACwAKwArACcAJgAmACYAKgArACwALQAsACsAKgApACkAKQAoACgAKAApACkAKQAm
ACYAJQAlACYAJgAmACYAJwAnACgAKQAqACsALQAuACwALwAvACwAKgAqACoAKgAsACsA
KwAqAC0ALwAwADEALgAsACsAKgAtAC4ALwAwADIANAA1ADYANwA2ADcANwA6ADwAPAA+
AD4APgA/AD8AQQBBAEEAQgBEAEUARwBHAEcARwBDAD8APgA+AD8APwA9ADwAOwA5ADcA
NwA3ADcAOQA6ADoAOgA8ADwAOwA5ADYAMwAyADEAMgAxADAAMAAzADMAMwAzADUANQA0
ADQANAA1ADUANQA3ADcANwA3ADIANAA0ADUAOQA8AEAARwBRAGAAbgB6AJQAuADfAAYB
JwFBAT4BEwHLAIIAUgBDADEAFgD+/+n/1P/L/8//0//Y/+T/+P8MABoAIQAoACoAKgAr
ACkAKQApACkAKgArAC0ALgAtACwALAArACwALQAtAC0AMAAxADIAMwAwAC8ALgAsACwA
LQAtAC0AMAAwADAAMAAuAC4ALgAuADAAMAAwADAALgAuAC4ALgAsACwAKwArACsAKwAr
ACwALgAuAC4ALgAtACwALAArAC0ALgAvADEAMAAvAC4ALQAvAC8AMAAwAC8ALwAwADEA
MQAwAC8ALgAwADEAMQAxADIAMwA0ADQANAAzADMANAA0ADUANQA1ADMANAA0ADQANAA0
ADQANQA0ADQANAA2ADYANgA3ADgANwA3ADkAOgA8ADsAOwA7ADsAOwA8ADwAPAA7ADkA
OAA5ADgAOAA3ADQANAAzADIALwAuAC4ALgAuACwAKwAqACkAKQApACkAJwAnACcAJQAl
ACYAJwAoACYAJgAlACUAJAAkACQAJAAjACQAJAAkACQAJQAlACUAJQAlACUAJAAkACUA
KAApACkAKQAqACsAKQAqACoAKgAsACwALAArACsAKwArACsALgAvAC8ALgAsAC8ALwAv
ADEAMQAxADAALgAuAC0ALQAtAC0ALgAvADAAMAAvAC8ALwAuAC4ALgAvAC8ALwAvAC0A
LQAtAC0AKwArACoAKgAqACsAKwArACsALAAsAC0ALAAsACwALAAsACsAKwArACsAKwAs
ACwALAArACsAKwAtAC0AKwAtAC0ALQAtAC0AKwArACsALAArACsAKwArACwALAAsACwA
LwAxADIANQA0ADQANQA1ADgAOQA6ADoAOgA7ADwAPQA9AD4APgA/AEAAQQBAAEEAQQBB
AEEAQQA9ADsAOQA3ADgANwA2ADQANAA0ADQANAA0ADQANAA0ADQANAA0ADIAMAAuACwA
KgAqAA==
         </WaveFormData>
      </LeadData>
      <LeadData>
         <LeadByteCountTotal>10000</LeadByteCountTotal>
         <LeadTimeOffset>0</LeadTimeOffset>
         <LeadSampleCountTotal>5000</LeadSampleCountTotal>
         <LeadAmplitudeUnitsPerBit>4.88</LeadAmplitudeUnitsPerBit>
         <LeadAmplitudeUnits>��V</LeadAmplitudeUnits>
         <LeadHighLimit>2147483647</LeadHighLimit>
         <LeadLowLimit>268435456</LeadLowLimit>
         <LeadID>V6</LeadID>
         <LeadOffsetFirstSample>0</LeadOffsetFirstSample>
         <FirstSampleBaseline>0</FirstSampleBaseline>
         <LeadSampleSize>2</LeadSampleSize>
         <LeadOff>FALSE</LeadOff>
         <BaselineSway>FALSE</BaselineSway>
         <ExcessiveACNoise>FALSE</ExcessiveACNoise>
         <MuscleNoise>FALSE</MuscleNoise>
         <LeadDataCRC32>43977080</LeadDataCRC32>
         <WaveFormData>
/P/8//z//P/8//z//P/8//7//v/+//7/AAAAAAAAAAACAAIAAgACAAQABAAEAAQABgAG
AAYABgAIAAgACAAIAAkACgALAAwADgAOAA4ADgAQABAAEAAQABAAEAAQABAAEgASABIA
EgASABIAEgASABAAEAAQABAADgAOAA4ADgAMAAwADAAMAAoACgAKAAoACgAKAAoACgAK
AAoACgAKAAwADAAMAAwADAAMAAwADAAKAAoACgAKAAsADAANAA4ADAAMAAwADAAMAAwA
DAAMAA4ADgAOAA4AEAAQABAAEAASABIAEgASABQAFAAUABQAEgASABIAEgATABQAFQAW
ABYAFgAWABYAFgAWABYAFgAWABYAFgAWABQAFAAUABQAFAAUABQAFAASABIAEgASABIA
EgASABIAEgASABIAEgASABIAEgASABIAEgASABIAEgASABIAEgAUABQAFAAUABIAEgAS
ABIAEQAQAA8ADgAOAA4ADgAOAA8AEAARABIAEgASABIAEgASABIAEgARABEAEAAQABEA
EQAQABAAEAAOAA4ADgAQABMAFAAVABYAFQAWABcAGAAbABsAGwAbABsAHAAcABwAGwAc
ABwAHAAgACEAIQAhACEAHgAcABwAHAAbABkAGAAVABUAFQAVABQAEwATABMAFQAUABMA
EgARABEAEAAOAAsACgAJAAgACgALAAsACwANAA0ADQALAAsACwALAAsACQAJAAkACQAL
AAwADAAMAAwADAAOABEAFwAaABwAIAAjACYAMgBFAFgAawCAAJUAnACIAGAANwAfABwA
GAAJAPr/6P/W/87/zv/P/9H/2P/i/+z/9P/8/wIAAQACAAUAAwADAAMAAwADAAMAAwAD
AAMAAwADAAMAAwAEAAQABAAGAAYABgAGAAQABAAFAAUABQAEAAQABAAEAAQABAAEAAQA
BQAGAAYABwAHAAcACQAJAAkACQAJAAgABwAHAAgACQAKAAoACgAKAAoACgAKAAoACgAK
AAoADQAPABAAEAAQAA4AEAAQAA4ADwAPAA4ADQANAA0ADwAPABAAEAARABUAFgAWABYA
FwAXABcAFwAXABgAGAAYABYAFwAXABcAFwAXABgAGQAbABwAHAAcABoAGgAbABsAGwAb
ABsAHQAdAB4AHgAfAB8AHwAfAB8AHwAfAB8AHwAcABsAGQAYABkAGAAYABgAFgAVABQA
FAAWABYAFwAXABUAFQATABMAFAATABMAFAATABEAEAAPABEAEgAUABUAEwATABIAEgAO
AA0ADAALAA4AEAARABEADwAQABAAEAASABIAEgASABQAFAAUABUAEwAUABQAFQAUABMA
EAAPABIAEwATABMAFQAVABUAFgAUABQAFAAUABUAFgAWABYAFgAWABUAFQATABIAEgAS
ABAAEAAQABAAEgASABIAEgAQAA8ADwAPABEAEQARABIAEAAQABAAEAAQABAAEAAQAA4A
DgAOAA4ADgAOAA0ADQANAA0ADQANAAwACgAKAAgACgAKAAoACgAKAAoACgAKAAgABwAH
AAYACAAJAAkACAAIAAgACAAIAAYACAAJAAoADAAOABAAEgATABQAFQAVABIAEQAQABAA
EAAQABAAEgAVABYAGAAZABkAGQAXABQAEQAQAA8ADQAJAAgABwAHAAoACwALAAsACAAH
AAYABAADAAIAAQABAAIAAAD///7//f/8//z//f/9//3//f/9//v/+f/5//n/+f/5//n/
+f/4//f/9v/2//T/9v/4//j/+P/5//3/AAAGAAwADwAUACIANwBOAGkAhgChALQAsACO
AFsAMwAgABgADQD8/+z/3P/Q/8z/zf/L/8j/zv/Y/+L/6v/u//H/8v/1//X/9f/1//X/
8v/x//D/7//w//H/8v/z//H/8v/y//L/9P/0//T/9P/0//T/9f/1//X/9P/0//T/8v/y
//L/8v/w//H/8v/y//X/9f/1//f/9v/1//T/8//y//H/8f/y//H/8v/y//L/8//0//X/
9v/2//b/9v/2//X/9//4//j/9v/0//b/9v/0//X/9f/0//X/9f/1//f/+f/6//r/+//8
//z/+//6//v/+//7//v//f/+//7//v8AAAEAAQABAAEAAQACAAMAAAAAAP///v8AAAAA
AQABAP///////wEAAQACAAIAAwAFAAUABQAFAAUABQAFAAUAAgABAP///v/9//z//P/8
//r/+f/4//j/9v/2//f/9//3//f/9f/1//L/8f/x//L/8v/x//H/8f/w//D/8f/x//P/
8//y//L/8f/x//H/8f/y//L/8f/v//H/8v/y//L/8P/w//D/8P/u/+7/7v/v/+3/7v/u
/+//8f/x/+//7//u/+//7//v/+3/7f/t/+7/7v/u/+7/7v/w//L/8//0//L/8v/x//H/
8f/w//D/8P/w//D/8P/w//D/8P/w//D/7v/t/+3/7f/r/+v/6//s/+z/7P/s/+z/7P/s
/+z/7P/s/+z/7P/s/+v/6v/o/+f/6f/p/+n/6f/m/+b/6P/o/+n/6f/o/+j/5v/m/+b/
5v/m/+b/5v/m/+b/5f/l/+T/5P/l/+X/5P/k/+T/5P/k/+T/5v/n/+j/6f/q/+v/7P/t
/+7/7//v/+3/7f/t/+7/7v/u/+7/8P/x//L/9P/1//f/9//1//L/8P/w//D/7//t/+z/
6//r/+v/6//q/+n/5//n/+f/5v/n/+b/5f/l/+L/4P/f/97/3f/c/9z/3f/b/9v/2//b
/9v/2f/Z/9n/1//X/9f/1//Z/9n/2f/a/9j/2P/Y/9j/2v/b/93/4P/m/+7/9f/8/wgA
HwA4AFEAagCHAJYAjABmADcAEwAGAP7/7//c/8j/uP+s/6j/p/+l/6j/tP++/8b/zP/Q
/9H/0P/R/8//z//P/8//0f/R/9H/0f/R/9H/0f/R/9P/1P/U/9T/0v/S/9L/0v/Q/9D/
0f/R/9P/0v/S/9L/1P/U/9T/1P/S/9P/1P/U/9T/0//S/9P/0//T/9P/0//U/9P/0//U
/9P/1P/U/9T/1v/W/9b/1v/W/9b/1v/W/9X/1//Y/9j/2P/W/9j/2P/Z/9v/3P/c/9v/
2//b/93/3f/e/97/3//h/+L/4v/i/+P/4//j/+P/4//k/+T/5P/m/+f/5//n/+f/5//o
/+n/5//o/+j/6P/o/+j/6f/p/+v/6//r/+3/7f/u/+7/7//v/+//7//v/+3/7f/t/+3/
7v/t/+v/6v/p/+j/6P/o/+j/5//m/+b/5P/k/+X/5f/l/+X/4//j/+T/4//j/+T/5P/j
/+P/4//g/+D/4f/h/+H/4f/g/+D/3//f/9//3//j/+T/5P/j/+H/4v/i/+L/4P/g/+D/
4P/i/+L/4v/j/+P/5P/k/+X/5f/l/+P/4//i/+P/4//j/+P/4//j/+T/5v/m/+b/5v/n
/+j/6P/o/+j/6P/n/+f/6f/o/+j/6P/o/+j/6P/o/+j/6P/o/+j/6P/n/+f/5//n/+f/
5//o/+j/6P/o/+j/6P/o/+j/6P/o/+j/6P/o/+j/6P/n/+f/6f/p/+n/6f/m/+b/6P/o
/+f/5//o/+j/6P/n/+X/6f/s/+r/6v/q/+r/6v/q/+r/6v/q/+n/6f/o/+r/6//r/+r/
6v/q/+r/6v/q/+z/7f/u/+//8P/x//L/8//0//X/9f/3//f/9//4//j/+P/4//r/+//8
//7///8BAAEA///8//j/+P/4//f/9f/0//P/8//1//X/9P/z//P/8//z//L/8//y//H/
8f/w/+7/7f/s/+v/6v/q/+v/6f/p/+n/6f/q/+n/6v/r/+v/6//r/+v/6v/p/+j/6P/o
/+r/6v/o/+r/7f/v//L/+v8CAAUACgASACMAOgBRAGoAgwCUAJAAcAA/ABkACgAIAP3/
6v/W/8b/uv+2/7f/t/++/8r/1P/c/+L/5v/n/+b/5//n/+f/5//n/+n/6f/p/+n/6//r
/+v/6//t/+7/7v/u/+z/7P/s/+z/7v/u/+//7//x//D/8P/w//P/9P/1//b/8//z//P/
8v/x//H/8f/z//X/9f/1//X/9f/1//b/+P/5//r/+v/6//j/+P/4//j/+f/6//v//P/7
//3//v/+//7//P/+//7///8BAAIAAgADAAMAAwAFAAUABgAGAAcACAAIAAcABgAHAAcA
BwAHAAkACgAKAAoACAAJAAkACQALAAsADAANAAsADAAMAAwADgAOAA8ADwARABEAEQAT
ABMAFAAUABUAEwATABMAEwATABMAEwATABIAEQAPAA4ADwAOAA4ADgAOAA0ADAAMAAwA
DAANAA0ACwALAAkACQAKAAkACQAKAAgABwAHAAcACAAIAAkACQAHAAcABgAGAAQABQAG
AAcACAAIAAcABQAFAAYABgAGAAYABgAGAAYACAAIAAgACQAJAAoACgALAAsACwAJAAkA
CgALAAsACwANAA0ADQAOAA4ADgAOAA4ADwAQABAAEAAQABAADwAPABEAEAAQABAAEAAQ
ABAAEAARABIAEwAUABQAEwATABMAEwATABMAFAASABIAEgASABIAEgASABIAEgASABIA
EgASABIAEQARABEAEQARABEADgAOABAAEAAPAA8AEAAQABAADwAPAA8ADwAPAA8ADwAQ
ABAAEAAQABAAEgASABIAEgAUABMAEwASABIAEwATABIAFAAUABQAFAAWABgAGQAaABsA
HAAdAB4AHwAgACEAIQAiACMAJAAmACQAJAAkACYAKQAqACwALQAtAC0AKwAoACQAJAAk
ACMAIwAiACEAIQAhACEAIAAfAB8AHwAfAB4AHwAeAB0AHQAaABgAFwAWABcAFgAWABcA
FwAXABcAFwAZABcAFwAXABcAFwAXABcAFQAVABUAFgAWABYAFAAWABgAGwAhACgALgAy
ADUAPABIAFsAcACFAJwAsQC2AJoAbgBDAC8AMAAqABkABgDy/+T/5P/k/+P/5//y/wAA
CAAOABIAFAAVABYAFwAVABUAFQAVABUAFQAVABUAFwAXABcAFwAXABgAGAAYABgAGAAY
ABgAGAAYABkAGQAZABgAGAAYABoAGgAaABoAGgAbABwAHAAbABsAGwAdAB0AHQAdAB0A
HgAdAB0AHgAfACAAIAAgACAAIAAgACAAIgAiACIAIgAhACMAJAAkACYAJAAmACYAJAAl
ACUAJAAkACUAJgApACcAKAAoACkAKQAqACoAKgArACsAKwArACsALAAsACwAKgArACsA
KwAtAC0ALgAvAC0ALgAuAC4ALgAuAC8ALwAvAC8ALwAxAC8AMAAwADEAMQAxADEAMQAx
ADEAMQAxADAALwAtACwAKwAqACoAKgAqACkAKAAoACYAJgAnACcAKQApACcAJwAkACMA
IwAkACIAIQAhACEAIgAiACMAIwAhACEAIAAgAB4AHwAgACEAIgAiACEAHwAdAB4AHgAe
AB8AIAAhACIAIQAgAB8AHwAfACAAIAAhACIAIwAiACMAIgAjACMAIwAjACMAIwAkACYA
JgAmACYAJQAmACYAJgAmACYAJQAlACMAIgAiACIAIwAkACUAJgAmACYAJgAmACQAIwAj
ACMAIQAhACEAIgAiACIAIgAiACAAIAAgACAAHgAeAB4AHgAfACAAIAAhAB8AHwAfAB8A
HAAcAB4AHgAdAB0AHgAeAB4AHwAfAB0AHgAcABwAHAAcABwAHAAcABwAHAAbABsAGgAc
AB0AHQAcABwAHAAcABwAHAAeAB8AIAAfACAAIQAiACMAJAAlACUAJQAlACUAJgAoACgA
KAAqACkAKgAsAC0AKwArACkAJgAmACYAJgAlACIAIAAeAB0AHQAdABwAGwAdAB0AHQAc
ABoAGAAWABUAFgAUABMAEgARABAAEAARABEAEQARABEADwANAA0ADQAPAA8ADwAPAA8A
DwAPABAADgAMAAwACgAMAA8AEwAYAB4AIgAlACoANgBHAFwAcQCEAJsAqgCeAHoASwAp
ACAAHgAVAAYA8v/i/9r/1v/T/9P/1v/g/+r/9P/4//z//f8AAAEAAwADAAMAAwADAAMA
AwADAAMAAwADAAMABQAGAAYABgAEAAQABAAEAAIAAgADAAMABAAEAAUABgAIAAgACAAI
AAcABwAHAAYABwAHAAcACQAHAAcABwAHAAcABwAIAAoACgAKAAkACAAIAAgACAAIAAgA
CAAIAAgACQALAAwADAAKAAgACgAKAAoACwALAAoADAANAA4AEQATABQAFAAVABUAFAAS
ABAAEwATABMAEwATABQAFAAUABIAEwATABMAEwATABQAFQATABQAFAAUABYAFgAXABcA
GAAZABoAHQAeACAAIQAjACIAIQAgAB8AHQAdAB0AHQAeAB0AGwAaABoAGgAbABwAGQAX
ABUAFAAUABQAFQAVABcAFwAVABUAEgARABEAEgASABEAEQARAA4ADgAPAA8ADwAPAA4A
DgAMAA0ADgAPAA4ADgANAAsADQAOAA4ADgAOAA4ADgAOAA4ADgAOAA8ADwAQABAAEQAS
ABMAEgATABMAEwASABEADwAPAA8AEAAQABAAEAAQABEAEgASABIAEgASABEAEQARABAA
EAAQABIAEgASABIAFAAUABQAFAATABEAEAAPAA0ADQANAA4ADgAOAA4ADgAMAAwADAAM
AA4ADgAOAA4ADAAMAAsACwANAA0ADQANAAgACAAKAAoACQAIAAYABgAGAAYABgAGAAYA
BgAGAAUABQAEAAIAAwADAAIAAwAEAAUABgAGAAgACQAKAAoACgAKAAoADAAOABAAEQAQ
AA8ADgAOABAAEAAQABIAEQASABQAFQAUABMAEAAMAAwADAAMAAsABwAGAAUABQAFAAUA
BAADAAMAAwADAAIA///+//3//f/+//z/+//6//b/9P/z//P/9f/1//X/9f/3//X/9f/1
//P/8//z//P/8f/x//H/8v/y/+7/6v/w//b/8//1//7/BgAOABMAGAAgADEATABlAIAA
nQC2ALgAmABlADkAJAAaAA0A+v/m/9b/yv/G/8P/v/++/8j/1P/a/+L/5v/p/+r/6//p
/+n/6f/p/+r/6//s/+3/6//r/+v/6//p/+r/6v/q/+n/6P/n/+b/6P/o/+n/6f/q/+r/
6//s/+r/6v/q/+r/7P/t/+7/7v/t/+3/7f/v//H/8f/x//H/7//t/+z/7P/r/+z/7P/s
/+r/6v/q/+r/7P/s/+z/7P/s/+3/7f/s/+3/7P/v//D/7v/v/+//7v/t/+3/7f/v//H/
8v/y//P/9P/0//P/8v/x//H/8f/x//P/9P/0//T/9v/3//f/9//3//f/+P/5//n/+v/6
//r//P/8//3//f/9//3//f//////AAAAAAEA/v/9//z/+//8//3//v///wAA///9//z/
+v/4//f/9v/3//f/9//4//f/9v/2//X/8//z//H/8f/v/+3/7P/s/+7/7//x//P/8P/w
//H/8f/x//H/8P/w/+//7//v/+//7v/u/+3/6//u//D/8f/y//H/8P/v/+7/8P/w//D/
8f/x//L/8v/z//P/8//x//H/8v/z//P/8//x//H/8f/y//T/9P/0//T/9//4//j/+P/2
//b/9f/1//X/9P/0//T/9v/2//b/9v/0//T/9P/0//L/8f/x//H/8//z//P/9P/0//T/
9P/0//T/9P/0//T/9P/0//T/9P/0//T/8//z//P/8//z//P/8v/y//T/9P/x//H/8v/y
//L/8f/w//D/8P/w//D/8P/w//D/8P/y//H/8f/w//D/8f/x//D/7v/u/+7/7v/s/+7/
7//w//L/9P/2//j/+f/6//v/+//9//3//f/+//3//P/7//z///8AAAIAAwADAAMAAQD+
//r/+v/6//n/+f/4//f/9//1//X/9P/z//X/9f/1//T/8//y//H/8f/w/+7/7f/s/+v/
6v/q/+v/6f/p/+n/6f/r/+n/6f/p/+n/6f/p/+n/6f/p/+n/6v/q/+r/6v/o/+j/6//t
//D/+P8AAAcADAASACMAPABTAG4AjQCmAKgAkABhADEAGgASAAcA9v/k/9L/wv+8/7v/
uf+6/8L/zP/W/9z/4v/l/+T/5f/j/+P/4//j/+P/4//j/+P/4//j/+P/4//l/+b/5v/m
/+T/5P/k/+T/5P/k/+X/5f/l/+T/5P/k/+b/5v/m/+b/5v/n/+j/6P/p/+n/6f/r/+v/
6//r/+v/6v/p/+n/6v/p/+r/6v/q/+v/7P/t/+7/8P/w//D/8P/x//P/9P/0//L/8P/y
//L/8v/z//P/8v/y//P/9P/3//n/+v/6//v//P/8//v/+v/7//v/+//7//v//P/8//z/
/P/9//3//f//////AAABAP//AAAAAAAAAAAAAAEAAQABAAEAAQADAAMABAAEAAUABQAF
AAUABQAFAAUABQAFAAYABQADAAIAAQAAAAAAAAAAAP///v/+//z//P/9//3//P/7//j/
9//4//f/9//4//j/9//3//f/9P/0//X/9f/z//P/8v/y//D/8f/y//P/8//0//T/8//1
//b/9v/2//X/9P/z//L/9P/0//T/9f/1//b/9v/3//n/+f/3//f/9v/3//f/9//3//f/
9//4//r/+v/6//r/+f/6//r/+v/6//r/+f/5//v/+v/6//r/+P/4//j/+P/4//j/+P/4
//r/+f/5//n/+f/5//n/+v/4//j/+P/4//j/+P/4//j/+v/6//r/+v/6//r/+f/5//v/
+//7//v/+P/4//r/+v/5//n/+v/6//r/+f/5//n/+//7//v/+//7//v/+//7//v/+//7
//r//P/9//3//f/8//v/+v/6//n//P/8//z//P/8//z//P/8//z//v/9//3//P/8//3/
/f/8//z//P/8//z//P/+////AAABAAIAAwAEAAUABgAHAAcACQAJAAkACgAKAAoACgAM
AAsADAAOAA8ADwAPAA0ACgAIAAgACAAHAAUABAADAAMABQAFAAQAAwADAAMAAwACAAEA
AAD////////+//7//v////7//v///wEAAQABAAEAAQD/////////////////////////
/wAAAAD+//z/AAAEAAcACwASABYAGgAhACgANgBPAGwAgQCWAK0AqgCIAFoAMQAhABoA
EAD//+r/2v/Q/8z/zP/N/9H/3P/o/+7/9P/4//j/+f/6//v/+f/5//n/+f/5//n/+f/5
//v/+//7//v/+f/6//r/+v/6//r/+v/6//z//P/9//3//f/8//z//P/8//z//P/8//z/
/f/+//7//f/9//3///8BAAEAAQABAAAA/////wAAAQACAAIAAgAAAAAAAAAAAAIAAgAC
AAIAAQADAAQABAACAAAAAgACAAQABQAFAAQABQAFAAUABwAFAAYABgAHAAcACAAIAAgA
CQAJAAkACQAJAAoACgAKAAwADQANAA0ACwALAAwADQANAA4ADgAOABAAEAARABEAEQAR
ABEAEwARABIAEgATABUAFQAVABUAFQAVABUAFQAUABMAEQAQABEAEAAQABAAEAAPAA4A
DgAMAAwADQANAAsACwAJAAkACgAJAAkACgAKAAkACQAJAAYABgAHAAcACAAJAAkACgAJ
AAkACQAJAAoACgAJAAcACQAKAAoACgAKAAoACgAKAAoACgAKAAsACwAMAAwADQANAA0A
CwALAA4ADwAPAA8ADwAPAA8AEAAQABAAEAAQAA8AEAAQABAAEgASABEAEQATABIAEgAS
ABIAEgASABIAEAAQABAAEAASABEAEQARAA8ADwAPABAAEgASABIAEgAQABAAEAAQABAA
EAAQABAADgAOAA0ADQAOAA8AEAARAA4ADgAQABAACwAJAAwAEgAOAAwADAAMAAwADAAM
AAwADAAMAAsACwAKAAoACwALAAoACgAKAAoACgAKAAwADQAOAA8AEAARABIAEwAUABUA
FQAVABUAFQAWABgAGAAYABoAGQAaABwAHQAdAB0AGwAYABQAFAAUABMAEQAQAA8ADwAR
ABEAEAAPAA8ADwAPAA4ACwAKAAkACQAIAAYABQAEAAQABAAFAAcABQAFAAUABQAHAAUA
BQAFAAMAAwADAAMAAwADAAMABAAEAAQABAAGAAgACwAPABQAGAAcAB0AIgAyAEcAWgBt
AIQAmQCcAIAAUgArABkAGAAQAP//7P/c/9D/yv/M/83/0f/a/+b/8P/0//b/+P/7//z/
+//7//v/+//7//n/+f/5//n/+//7//v/+//5//r/+v/6//r/+v/6//r/+v/6//v/+//7
//r/+v/6//r/+v/6//r/+v/7//z//P////////8BAP///////////v/9//3//v///wAA
AAAAAP7//v/+//7///8AAAEAAgABAAMABAAEAAQAAgAEAAQABAAFAAUABAADAAMAAwAF
AAMABAAEAAUABQAGAAYABgAJAAkACQAJAAcACAAIAAgACAAJAAkACQALAAsADAANAAsA
DAAMAAwADAAMAA0ADQANAA0ADQAPAA4ADgANAA0ACwALAAsACwANAA0ADQANAAwACwAJ
AAgACQAIAAgACAAGAAUABAAEAAMAAgACAAEAAQABAP//////////AAACAAAA////////
/P/8//3//f///////v/+//7///8AAAEAAQACAAIAAQD//wAAAAAAAAAAAAAAAAAAAAAA
AAAAAQADAAQABAAFAAMAAwABAAEAAwAFAAYABwAFAAUABQAGAAYABgAGAAYABwAIAAgA
CAAIAAgABwAHAAUABAAEAAQABQAGAAcACAAKAAoACgAKAAgABwAHAAcABQAFAAUABgAG
AAYABgAGAAgACAAIAAgACAAIAAgACAAIAAgABwAHAAkACQAJAAkABAAEAAYABgAHAAcA
CAAIAAYABQAFAAUABwAGAAgACAAIAAgACAAIAAgACAAKAAkACQAIAAYABwAHAAYACAAI
AAgACAAGAAgACQAKAA0ADgAPABAADwAQABEAEQARABEAEQASABIAEgASABQAFgAYABsA
HQAfAB8AHQAaABYAFgAWABUAEQAQAA8ADwANAA0ADAALAAwADQAOAA4ACwAKAAkACQAK
AAgABwAGAAYABgAHAAkABwAHAAcABwAHAAUABQAFAAUABQAFAAUABQAFAAUABgAEAAIA
BAAGAAYACQANABAAEgAaACMAJAAqADsAUABnAH4AlwCuAKwAkgBnADsAJgAkAB0ADgD8
/+z/4v/g/9//3f/c/+T/8P/6/wAABAAFAAYABwAIAAkACgALAA0ADQANAA0ADQANAA0A
DQANAA4ADgAOAAwADAAMAAwADgAOAA8ADwARABAAEAAQABAAEAAQABAADgAPABAAEAAR
ABEAEQATABEAEQARABEAEQARABIAFAATABQAFAAUABYAFgAWABYAFgAWABYAFgAXABkA
GgAaABkAFgAXABYAFwAZABoAGgAbABsAGwAdABwAHAAbABsAHwAgACAAIAAhACEAIQAh
AB8AIAAgACAAIgAjACMAIwAjACMAJAAlACUAJgAmACYAJAAkACUAJQAlACUAJQAnACkA
KgAqACsAKwArACsAKwAtAC0ALQAtACwAKwApACgAJQAkACQAJAAkACUAJgAoACYAJgAn
ACcAJgAlACIAIQAeAB0AHQAeAB8AHwAgACEAHgAeAB8AHwAgACEAIQAiAB0AHQAdAB0A
HgAeAB0AGwAdAB4AHgAeAB4AHgAeAB4AHgAeAB4AHwAiACQAJQAnACUAJQAjACMAIgAj
ACMAIwAjACMAIwAkACQAJAAkACQAIwAkACQAJAAkACQAIwAjACMAIgAiACIAIgAiACIA
IgAjACQAJQAmACQAIwAjACMAJQAlACUAJgAkACQAJAAkACQAJAAkACQAIgAiACIAIgAg
ACAAHwAfAB8AHwAfAB8AHwAgACMAJAAjACMAJAAkACAAIQAhACAAIgAiACIAIgAgACAA
IAAgACEAIQAiACIAIQAhACAAHgAgACAAIAAgAB4AIAAhACIAIwAkACUAJgAnACgAKQAp
ACcAJwAnACgAKQAqACsALgAvADAAMgAzADIAMQAuACoAKQAqACsAKwAnACYAJQAlACQA
IwAhAB8AIAAhACIAIgAhACAAHwAfAB0AGgAYABYAFQAUABQAFQAVABUAFQAVABUAEwAT
ABMAEwATABMAEwATABMAEwAUABIAEAAQABIAFAAXABkAHgAkAC4AMwA6AEoAYwB+AJsA
uADRANgAwgCUAGMARQA+ADIAHQAOAP7/8P/q/+r/5f/j/+j/8v/8/wQACAAKAA0ADAAN
AAwACwAKAAkACwALAAsACwALAAsACwALAAkACgAKAAoADAAMAAwADAALAAoACgAJAAoA
CgALAAwADQAOAA8AEAAOAA8AEAAQABAADwAOAA8ADQANAA0ADQAOAA0ADQAOAA0ADgAO
AA4AEAAQABAAEAAOAA4ADgAOABAAEwAVABYAFQASABMAEgASABMAEwASABIAEwAUABcA
FQAWABYAFwAXABgAGAAYABsAGwAbABsAGQAaABoAGgAcAB0AHQAdAB8AHwAgACEAHwAg
ACAAIAAgACAAIQAhACEAIQAhACMAIwAkACQAJQAlACUAJQAlACUAJQAlACUAJgAlACMA
IgAjACIAIgAiAB4AHQAcABwAGgAaABsAGwAZABkAFwAXABYAFQAVABYAFgAVABUAFQAW
ABYAFwAXABcAFwAWABYAFQAVABUAFQAWABYAFQATABUAFgAWABYAFgAWABYAFgAUABQA
FAAVABUAFgAWABcAGQAZABcAFwAWABcAFwAXABUAFQAVABYAGAAYABgAGAAZABoAGgAa
ABwAHAAbABsAGQAYABgAGAAYABgAGAAYABoAGgAaABoAGgAZABkAGQAZABkAGQAaABgA
GAAYABgAGAAYABgAGAAYABgAGAAYABoAGgAZABkAFwAXABcAFwAVABYAGQAaABcAFwAY
ABgAGAAXABcAFwAZABkAGQAZABkAGQAZABkAFwAXABcAFgAWABcAFwAXABkAGQAZABoA
HQAeAB4AHgAeAB4AHwAhACEAIgAkACUAJwAnACYAJgAmACYAJwAnACgAKQArAC0ALgAu
AC4ALQArACkAJwAlACQAIQAgACIAIgAiACIAIgAiACIAIgAgACAAIAAgAB4AHAAaABgA
GAAYAA==
         </WaveFormData>
      </LeadData>
   </Waveform>
</RestingECG>
