# Supplementary material for: Detection of Left Atrial Enlargement Using a Convolutional Neural Network-Enabled Electrocardiogram
Source: Front Cardiovasc Med. 2020 Dec 17;7:609976. doi: 10.3389/fcvm.2020.609976 (PMC7773668; doi:10.3389/fcvm.2020.609976)
Supplement: Supplementary file 5 [file Data_Sheet_5.ZIP › normal4/1802037050_5955_0000001D.XML]

<?xml version="1.0" encoding="Windows-1252"?>
<!DOCTYPE RestingECG SYSTEM "restecg.dtd">
<RestingECG>
   <PatientDemographics>
      <PatientID>1802037050</PatientID>
      <PatientAge>67</PatientAge>
      <AgeUnits>Years</AgeUnits>
      <Gender>Female</Gender>
      <PatientLastName>liangxingmei</PatientLastName>
   </PatientDemographics>
   <TestDemographics>
      <DataType>Resting</DataType>
      <Site>1</Site>
      <AcquisitionDevice>MAC55</AcquisitionDevice>
      <Status>Unconfirmed</Status>
      <Priority>Normal</Priority>
      <AcquisitionTime>10:03:43</AcquisitionTime>
      <AcquisitionDate>05-09-2017</AcquisitionDate>
      <CartNumber>1</CartNumber>
      <AcquisitionSoftwareVersion>009C</AcquisitionSoftwareVersion>
      <XMLSourceVersion>MAC5000 v1.0</XMLSourceVersion>
   </TestDemographics>
   <RestingECGMeasurements>
      <VentricularRate>78</VentricularRate>
      <AtrialRate>78</AtrialRate>
      <PRInterval>134</PRInterval>
      <QRSDuration>78</QRSDuration>
      <QTInterval>378</QTInterval>
      <QTCorrected>430</QTCorrected>
      <PAxis>50</PAxis>
      <RAxis>35</RAxis>
      <TAxis>102</TAxis>
      <QRSCount>13</QRSCount>
      <QOnset>219</QOnset>
      <QOffset>258</QOffset>
      <POnset>152</POnset>
      <POffset>197</POffset>
      <TOffset>408</TOffset>
      <ECGSampleBase>500</ECGSampleBase>
      <ECGSampleExponent>0</ECGSampleExponent>
   </RestingECGMeasurements>
   <Diagnosis>
      <Modality>Resting</Modality>
         <StatementCount>4</StatementCount>
         <LabelText>12SL ��ϳ���</LabelText>
      <DiagnosisStatement>
         <StmtText>�������</StmtText>
      </DiagnosisStatement>
      <DiagnosisStatement>
         <StmtFlag>ENDSLINE</StmtFlag>
         <StmtText>��������ɲ���</StmtText>
      </DiagnosisStatement>
      <DiagnosisStatement>
         <StmtFlag>ENDSLINE</StmtFlag>
         <StmtText>QRS-T �Ƕ��쳣���ɿ���Ϊԭ����T���ı�</StmtText>
      </DiagnosisStatement>
      <DiagnosisStatement>
         <StmtFlag>ENDSLINE</StmtFlag>
         <StmtText>�쳣 ECG</StmtText>
      </DiagnosisStatement>
   </Diagnosis>
   <Waveform>
      <WaveformType>Rhythm</WaveformType>
      <WaveformStartTime>0</WaveformStartTime>
      <NumberofLeads>8</NumberofLeads>
      <SampleType>CONTINUOUS_SAMPLES</SampleType>
      <SampleBase>500</SampleBase>
      <SampleExponent>0</SampleExponent>
      <HighPassFilter>16</HighPassFilter>
      <LowPassFilter>150</LowPassFilter>
      <ACFilter>NONE</ACFilter>
      <LeadData>
         <LeadByteCountTotal>10000</LeadByteCountTotal>
         <LeadTimeOffset>0</LeadTimeOffset>
         <LeadSampleCountTotal>5000</LeadSampleCountTotal>
         <LeadAmplitudeUnitsPerBit>4.88</LeadAmplitudeUnitsPerBit>
         <LeadAmplitudeUnits>��V</LeadAmplitudeUnits>
         <LeadHighLimit>2147483647</LeadHighLimit>
         <LeadLowLimit>268435456</LeadLowLimit>
         <LeadID>I</LeadID>
         <LeadOffsetFirstSample>0</LeadOffsetFirstSample>
         <FirstSampleBaseline>0</FirstSampleBaseline>
         <LeadSampleSize>2</LeadSampleSize>
         <LeadOff>FALSE</LeadOff>
         <BaselineSway>FALSE</BaselineSway>
         <ExcessiveACNoise>FALSE</ExcessiveACNoise>
         <MuscleNoise>FALSE</MuscleNoise>
         <LeadDataCRC32>2983210378</LeadDataCRC32>
         <WaveFormData>
+v/7//z//P/6//r/+//7//v/+//7//r/+P/3//f/9/8HAAkADAASABEAAQD2//b/BAAY
ACUALABAAF4AdwCRALEA0gDwAAgBEgERAQsB8wDFAIoAVAAnABUAEgANAAwACwAEAAUA
BwD9//X/+f////3/+//5//n/+v/5//X/8v/z//X/9//3//v/+//4//j/+f/4//b/9f/0
//b/9v/3//n/+f/3//f/9//5//r/+v/5//b/9P/z//L/8v/3//r//P/2//X/9f/0//P/
8//z//X/9//4//n/+f/4//f/9//4//f/9v/2//X/9f/z//P/8//2//b/9P/0//X/9v/2
//T/8v/z//P/8//1//X/8//z//D/8P/v/+//8v/y//H/8f/1//X/8//y//D/7v/u/+r/
6v/u/+//8f/x/+//7//w/+7/7//w//H/9v/2//X/8v/y//T/9v/3//n/+P/3//b/+P/7
//z//P/6//r/+v/6//z//P/8//v/+v/6//r/+//9//3//f/+//7/+//7//z/+f/4//f/
9f/2//n/+v/7//j/+P/6//f/9f/4//r/+//7//z//v8AAP3/+f/0//H/9f/4//r//f/7
//r/+P/2//b/9v/1//X/9v/1//T/8f/z//T/9//5//z//P/9//7/+//6//n/+P/2//T/
9v/3//n/+v/6//r/+P/4//j/+P/3//f/+P/4//n/+f/2//j/+v/7//z//f/8//j/9//3
//n/+v/6//r/+P/4//j/9//5//r//P/+//r/+P/2//b/+f/5//n/+f/2//X/9//2//T/
9f/2//j/+P/3//f/9v/4//f/9//4//7/+v/2//v//P/3//T/8f/u//H/9P/3//7/+//2
//P/9P/1//b/9//4//X/9f/3//j/+v/6//z//P/+//7//f/9//r/+f/6//n//P/8//3/
AQACAAIABQAFAAMAAgACAAIAAgAEAAQAAgAEAAQABAADAP///v/8//f/9v/3//n/+P/2
//T/9P/0//j/+P/2//j/+f/6//r/+P/3//f/9v/1//f/9//2//b/8//z//P/9f/7//z/
+v/5////BAAAAAQADgAbACQANgBUAHMAjQCnAMIA1ADgAOoA8wDxANkAqwB+AFAAIwAN
AAwADQAOAA0ABAD9//3////9//f/8f/1//X/9f/3//r/+f/z/+7/7f/x//P/8//3//r/
+P/5//v/+P/0//H/7v/z//b/+v////r/9f/y/+//8P/y//P/8//x//D/8P/w//H/9f/3
//j/9//3//j/+P/1//X/9f/3//b/9v/2//X/9P/z//P/9P/z//L/8v/x//L/8f/y//P/
8v/y//D/8P/y//T/9f/0//b/9//3//f/9f/z/+//7f/u//D/8f/z//L/8v/x//H/8//z
//H/8P/w//D/8v/w/+//8v/y//P/8//x//H/8v/w/+//7v/t//H/8v/y//D/8v/0//b/
9//6//r/+v/6//7/AwAGAAgAAwAAAP3/+v/9//7//////wAAAAAAAAEAAQABAAEAAgAE
AAEAAQACAAIAAgACAAEAAAABAAAA///8//z//v/7//r//P/9//3//v8AAAMABgADAAEA
/v/9//z//P/7//v//f/+//7//v/7//r/+P/3//z///8CAAMAAAD+//7//f///wAAAgAE
AAAA/v/8//r/9v/0//b/9//8/wAAAwAGAAQAAgAAAP7//f/9//7//v8AAAEA//8CAAEA
AQABAAEA/f/4//b/9f/4//r/+//8//7/AAACAAMAAwACAAIAAgAAAP7//P/8/wAAAQAC
AAMA/f/7//z/+v/4//n/+v/8//7//f/9//z/+v/5//n/+v/8/wQACAAEAAIAAAD+//7/
/v/+/wIAAgD+//z//v8AAAAAAAAAAAEAAQADAAQAAQAAAAEAAAD+//7//f/9/wAAAQAE
AAUAAgAAAP//AQAGAAgADQAPAAwACAAFAAIAAwAGAAcABgAHAAgACQAJAAcABgAEAP//
AAABAAMAAgD///z/+//6//r/+v/4//r//f8AAAIAAgD9//v/+P/1//j/+f/5//r/+v/7
//z////9//z/AgABAP3/AgAKABAAGAAfACoAPgBaAHsAnQDDAOYA/AAKARQBGQEHAeMA
twCGAFIAKwAdABwAGQAKAP///v/5//X/9////wUA///3//f/9f/1//b//P/7//v////+
//3/+v/7//v/9v/0//P/9f/0//T/9P/z//L/8v/z//b/9f/2//f/9f/2//b/9f/1//T/
9P/0//H/8//z//L/8v/z//X/9v/2//f/+P/7//j/9v/0//H/8f/x//L/9P/0//T/9f/1
//b/9f/2//f/9v/2//T/9P/z//L/8P/s/+3/7//w//H/8f/x/+//7//s/+z/6//r/+3/
7v/u/+//7//v/+3/7P/s/+z/7v/s/+v/7v/u/+//7v/r/+r/6v/t/+//8f/z//X/9P/y
/+7/8P/y//T/9f/2//b/9v/2//T/9//4//j/+v/8//7/AAD///z/+f/1//f/+v/9/wEA
////////AAD+//n/9//2//v//v8BAAMAAwAFAAUABQD///z/+//1//X/+P/6//v/+v/6
//v//P/+//////8BAP7//P/5//f/+f/6//r/+v/8//z/+//7//////////3/+v/6//z/
/f/8//r/+f/4//r/+v/6//r/9//0//X/9f/3//j/+P/4//n/+v/7//z/+v/5//n/+P/5
//n/9v/4//r/+//8//3/+//4//j/+f/5//r/+v/6//n/+P/3//X/9//4//r//P/5//j/
9//4//n/+f/5//n/+f/7/wAAAgD8//v/+v/6//3//f/+//7/+v/3//X/9P/y//T/8v/x
//P/9f/3//n/+//1//D/8v/0//b/+P/5//r/+/8AAP3/+P/1//b/9//4//n/+v/2//X/
9v/2//r//P8AAAIA///+//z/+//6//n/+v/5//r/+v/7///////+/wAA//8CAAIAAwAE
AAMABAADAAAAAgACAAIAAQADAAQABAABAP3/+//6//b/8//w/+//7v/y//L/8P/y//P/
9P/0//L/9//7//7/AQD+//v/9//0//L/8f/w//H/9f/8/wAA///3//D/9v8IABYAHwAi
ADAASABhAH0AqQDOAOQA9gAIAREBDQH5AM8AmgBoADcAEwAIAA0AEAAHAP7/AQAFAAEA
AQAHAAEA///7//f/9f/0//P/7//s/+3/7//x//H/9f/1//D/7v/t/+7/7v/v//D/8P/w
//H/8//w/+3/7P/r/+3/8P/y//P/8f/w//D/8P/w//P/9P/0//T/9f/3//j/8//v/+v/
6f/u//D/8v/z//D/7//v//D/8P/w//H/8f/x/+//7//v/+//7v/r/+r/7v/w//H/8P/v
/+//7v/t/+v/6//p/+n/6f/q/+r/6//q/+r/6f/p/+3/7f/r/+r/6v/q/+z/6v/l/+j/
6P/p/+f/5f/l/+b/4//j/+P/4//o/+r/6//q/+j/6P/o/+f/7f/w//P/9v/4//v//P/8
//v/+v/5//j/+P/4//j/9//2//b/9v/3//f/9//3//j/+v/5//v//v/6//j/9v/z//b/
+f/6//v/+P/2//b/8f/w//T/9//5//b/9v/3//j/9v/z/+//7f/x//L/8v/z//T/9v/3
//j/9//2//T/8//3//f/9//1//b/9v/4//n/+P/2//X/9P/z//L/8f/w//H/8P/z//X/
9v/4//n/+v/2//T/8v/w//T/9//7//7//f/7//b/9v/2//X/9P/z//b/9P/1//f/9f/2
//b/9v/4//j/+P/3//T/8v/x//D/AAD0//X/9v/3//j/9f/0//P/9v/2//L/8P/y//b/
+P/6//z/9//1//X/9P/0//T/9v/2//j/+P/3//f/9f/1//f/9//5//r//P8BAAEAAAAC
AAEAAwACAAIAAgAEAAYABgAEAAIAAAD+//v/+//8//z/+f/4//f/9//0//L/8P/w//D/
8P/w/+7/8P/x//L/8v/w//H/8//0//X/8//x/+7/7P/w//P/9v/7//f/9P/4//v/+//8
/wgAFAAcACcAMgBEAF4AewCVAK8AzADiAOwA8gDzAN0ArQB1AEgAIgALAAkADgANAAgA
AwD4//H/8//1//X/8//x//P/8f/v/+//8P/z//H/8P/z//H/8f/v//H/8//w//D/8f/z
//L/8v/y/+//7v/u/+//8//z//X/9//3//j/+P/3//T/8v/x//D/8f/1//f/+P/z//P/
9P/0//D/7//u/+//8//0//X/9f/0//P/8//0//b/9v/3//f/9P/x//D/7//y//L/8P/w
//T/9v/3//b/8//z//L/8f/y//P/8v/z//D/8P/v/+//8v/y//H/8f/2//f/9v/2//P/
8v/z//D/6//u/+7/7//x/+//7//w//P/9f/3//n/+v/4//X/8P/x//T/9//5//3//v//
/wAA/v////7//P/8//z//P/8//z//P/8//v/+v/6//r/+//9////AQAEAAIA/f/7//r/
/P/+/wAAAQD+//3/+v/3//j/+P/6//f/9//6//z//f/6//r/+//8//7//f/7//v/+//6
//j/9//2//b/9f/0//n//P/+/wEAAAD///7/+//3//b/9//3//r/+v/7//z//P/8//z/
/P/7//r//f////3//P/6//j/+f/6//v//P/5//n/+v/6//n/+f/2//j/+v/7//z//f/7
//j/+P/5//z//v///wAA///+//3/+//5//b/9P/y//X/+P/7/wAA/v/9//z/+//3//f/
+v/6//v//f///wIAAAD9//v/+P/7//v//P/+//3//v/7//n/+f/5//n/+f/5//n/+f/6
//z//P/8//3//P/8//z//P/7//j/9f/2//r/+P/4//n//f8CAAQAAQAAAP///v/8//r/
+P/6//3/+v/5//z/+//6//n/+P/4//n//P/+//z//P/+//7/AAAAAP//////////AQAB
AAEAAAAAAAMABgAGAAkACQAHAAQAAgAAAAMABgAHAAYABwAIAAkACQAGAAYABQABAPv/
+f/4//T/9v/0//T/9P/3//j/9//6//v//P/8//r/+f/5//j/9//4//n/+f/6//f/9f/z
//P/+f8AAAQAAwABAAYADgAQABYAKQBCAFoAdgCVALUA1wDyAAQBEAEWAQsB6QCzAH0A
TAAkABEACwAGAAUACgANAAoAAQD9//v/+f/5//X/7//w/+//8P/y//b/8//x//P/8v/x
/+7/7//z//L/9P/3//f/9v/2//b/9v/2//f/+f/2//P/8v/x//D/8P/v/+3/8f/y//T/
9v/x//P/8//y/+//7//w//D/8P/x//L/9f/2//b/9v/1//T/8//z//T/8f/w//D/7//x
/+//7//v//D/8P/u/+7/7//w//D/7v/w//P/9f/3//T/8f/s/+n/6v/s/+3/7//u/+7/
7f/t/+v/6f/l/+L/5P/m/+r/6v/m/+j/5//n/+n/5//n/+j/6v/t//D/8//0//L/7//q
/+v/7v/x//P/8//y//H/8P/z//f/+f/6//z//P/8//z//f/8//v/+f/7//z//f////z/
+//6//r//P/7//3/AAD9//z/+//5//f/+f/5//n//P/+/wIAAQD9//7//v/9//r/+v/7
//z//v/9//v/+//8//z/+//7//7/AAABAAIA/f/6//b/8//2//f/+P/3//f/+P/7//3/
+//6//r/+v/9//7///8AAPr/9v/2//X/9//4//j/+P/6//r/+v/6//r/+//9//7/AQAB
AP7/AAD8//n/9v/z//X/9P/2//n/+v/8//3//v/7//r/+f/3//j/+P/5//r/+f/4//f/
+P/7//v/+//7//f/9//6//r/9//3//f/+P/6//v//f/+//3/+//6//r/9//4//X/8//2
//f/+P/5//f/9f/4//v//P/9//7//P/6//j/+v/5//T/8f/y//b/+P/6//z/+P/3//j/
+P/6//r//P/8//z//P/7//v/+v/5//r/+f/9//7/AAAFAAYABAAFAAMABAAEAAUABgAJ
AAwADQAMAAcABAABAP3///8AAAAA/f/8//v/+//4//j/9v/2//b/9v/2//T/9v/1//b/
9v/0//b/9//3//f/+f/5//j/+P/3//f/9//5//P/7v/4//v/9//4/wYAEgAcACkANgBG
AF4AdQCPALkA4ADyAPwADgEVAQEB1QChAHAARAAjABUAEAALAAQA///8//f/9f/1//n/
/f/9////+v/3//b/9v/3//P/8P/x//T/9f/0//f/9//y//D/7//w//D/8f/y//T/9P/1
//f/9P/x//D/7//x//T/9v/3//T/8v/x//D/8P/z//T/9P/x//H/8v/y/+//7//v//H/
8//0//X/9f/y/+//7f/s//D/8v/1//f/+f/3//f/9//2//T/8P/u/+//8P/w/+7/8P/x
//H/8f/y//P/8v/z/+7/7P/p/+f/6v/q/+n/6f/v//H/8f/y/+z/6P/m/+D/4v/o/+v/
7//u/+v/6v/q/+z/7f/u/+//8v/y//H/7v/u//D/8v/z//f/+P/5//r/+f/7//v/+v/3
//b/9f/0//n//P///wEA///+//3//f/6//n/+P/4//n/9//4//r//P/8//z/+//5//v/
+//7//z//P/+//v/+P/6//v/+//6//r/+//8//r/+f/3//f/+//8//z//f/6//r/+f/4
//v//P/8//3//P/7//r/9//1//T/9f/1//j/+P/5//r/+f/4//f/9v/4//j//P////7/
/v/9//z/+//6//n/+P/4//n/+//8//v/+f/0//T/9//5//v//f8AAP7///8BAP3//P/6
//j/+P/4//j/9//3//b/9v/2//f/+P/5//z/+//7//v/+//5//n//P/8//v/+//7//z/
+//5//j/9v/4//f/9//4//v//v/9//3//P/7//r/+f/7//r/+f/4//f/9v/4//j/+P/8
//3/+v/5//z/+v/4//b/9P/2//f/+v/8//v/+v/7//r/+//8//z//f//////AQABAP3/
+v/4//n///8CAAgACwAJAAYABAACAAQABgAGAAQABgAIAAoACwAJAAgABgABAAAA////
//z/+v/2//T/8v/0//T/8v/0//j//P///wAA+//5//b/8//1//X/9P/0//T/9f/2//n/
9//6//j/9//9/wQAAgAEAAwAEwAgADoAUgBnAH8AoQDGAOAA9AACAQ0BDQH9ANcApgBw
AEEAIwASAAsADgAJAPb/8f/5///////9//n/+f/5//f/9//4//r/9//1//f/8//x/+3/
7f/y//L/9f/5//f/9P/y//D/8f/y//T/9//1//P/8//z//L/8v/x/+//8P/w//H/8v/y
//X/9v/2//L/8f/x//D/8f/z//X/+f/5//j/9//1//L/8f/x//L/8f/w//D/7//x/+//
7//v//L/9P/0//b/8//y//D/7P/u/+//7//v/+//7//t/+3/7f/u/+7/7//u/+7/7f/t
/+3/7f/r/+r/6//s/+//7v/r/+7/7v/v/+3/6//r/+z/6//r/+v/6//t/+z/6v/m/+r/
7v/y//X/+P/4//j/+P/2//n/+v/6//r/+v/6//r/+//6//n/9//4//r//P////7//f/8
//z/+//3//b/9v/4//r//P/9//r/+//6//n/+//8/////f/2//b/9f/z//P/9P/2//j/
+f/5//j/+f/4//b/8//x//L/9P/1//b/9//4//j/+f/5//f/9f/x//X/+P/9/wEA/f/6
//j/9v/4//j/+P/4//T/8v/0//X/9//4//j/+P/5//r/+//8//n/+f/6//r//f/9//r/
/P/8//v/+v/5//f/9P/0//X/+P/6//v//P/7//r/+f/3//f/9v/2//b/9v/2//b/+P/3
//f/9//3//j/+f/9//7/+f/3//X/9P/3//f/+P/4//j/9//3//j/+P/6//j/9//5//X/
9//7//z/+v/4//b/9P/3//j/+f/+//7/+v/4//r/9//2//X/9P/0//X/+P/6//n/+P/5
//j/+v/8//3////9//v/+//5//n/+P/4//v///8AAAQABQADAAIAAgACAAUACgANAA4A
CQAGAAMA//8DAAYACAAHAAAA+//3//D/8v/w//D/8P/1//b/9f/4//b/9v/1//L/9f/3
//j/+f/3//f/9v/2//P/8//z//X/9f/4//7/AwABAP7/AgAOABgAJQAyAEQAXAB7AJ8A
uwDQAOQA9gACAf8A5wC/AI8AYgA8ABcABQAIAAsABAABAAAA///9///////5//X/+f/3
//X/9f/2//j/9f/z//X/8//z//H/8//4//b/9//5//f/9P/y//D/8//2//r////8//f/
9P/x//P/9P/0//P/+P/6//3/AAD7//v/+f/2//P/8//0//T/8//z//P/9f/2//b/9v/1
//T/8//z//T/8//y//L/8f/0//P/9P/1//X/9P/x//D/9f/4//r/+v/2//X/8//x//P/
8//x//H/8//0//T/9f/0//L/7//t//D/8f/w//D/8v/y//T/8v/u//D/7//v//H/8f/z
//b/9P/z//L/8f/2//b/9f/y//L/9P/2//f/+f/4//f/9v/4//3/AAACAAAAAAAAAAAA
AQAAAP///f/9//7///8BAAAA///+//7/AAD9//3//v/8//z//P/7//3//////////v/+
/wAA/f/4//j/9//1//f/+v/+/wIAAQD///z/+//5//j/9v/1//b/+P/5//r/+v/6//n/
+f/9//3//f/7//r/+v/8//3/+//6//r/+v/8//z//P/8//r/+P/6//v//P/+////AAD9
//z/+//6//n/+f/6//r/+//7//j/+v/7//v/+//7//3/+v/6//v/+//8//z//P/8//z/
/P/7//r/+P/3//b/9v/2//b/+P/6//v//P/9//n/+f/8//z/+f/5//n/+v/8//v/+//6
//n/9//2//b/+P/8//z//f/8//v/+v/5//H/9//9/wAA/P/6//j/9v/4//j/+P/8//r/
9v/0//b/9v/2//b/9v/3//f/+f/6//v//P///wAA/v/8//n/9//4//n//P/9//3//P/8
///////+/wAA//8BAAIABAAGAAYACAAIAAYABgAGAAYABQAEAAQAAwD///j/9f/z/+7/
8v/y//T/9v/2//b/9P/2//X/9v/2//T/9P/1//X/9f/3//f/9v/2//X/9f/1//f/9//4
//z////9//z/BAAUACIAKQA0AEwAZgCDAKkA0QDyAAQBDAEUAQ8B7QC9AI8AaAA8ABUA
BwAEAAEA/v/9//7//f/3//X/9/8BAAMA9f/y/+//7v/u//P/8f/w//P/8//z//H/8//y
/+7/7f/t/+7/7v/v//D/7v/u/+//8f/0//P/9P/1//T/9P/z//H/8//y//L/8v/u/+//
7v/s/+z/7f/v//D/7f/t/+3/7//y//L/8v/x/+7/7f/t/+7/7//w//L/8//w/+3/7P/r
/+//8P/v//D/7//w//D/7v/t/+3/7P/r/+7/7//u/+//7P/s/+v/6//p/+j/5v/l/+n/
6f/n/+b/6P/q/+7/7v/p/+r/6P/n/+j/5//o/+r/7P/t/+7/7//0//T/8//w/+7/7v/u
/+3/8P/w//D/8P/z//f/+f/6//j/+P/4//j/+//8//3//f/5//j/9//3//n/+f/5//r/
/P/5//n/+v/4//j/+P/3//n/+//7//v//f/+/wEA///7//z//P/7//n/+P/4//j/+v/5
//f/9//3//b/9P/z//b/+P/5//r/+v/6//n/+f/9//3//f/7//j/9v/2//X/9//2//b/
9v/3//j/+f/6//f/9P/1//X/9P/0//P/8v/1//b/9//4//b/9f/1//T/9v/3//X/+P/6
//v//P/9//v/9v/0//P/9v/4//n/+v/3//b/9f/z//X/9v/4//r/9//2//X/9v/3//f/
/f/9//j/+P/4//j/+P/3//b/9f/4//j/9P/y//T/9P/0//T/9P/0//X/+P/6//z//P/+
//7/+//4//T/8f/0//f//P///////v/+/wEAAgACAAUABQADAAIAAgACAAIABAAEAAIA
BAAGAAgACQAFAAQAAgD9//n/9//2//L/9f/0//X/9v/3//b/8//0//b/+P/5//j/9//3
//b/9f/2//f/9//4//T/8//y//P/9//0//r/AQABAPz//P8EAAwAGQAkAC4AQABfAIEA
oQDAAOAA+gAKAREBEQEBAdcApAByAEEAHQAQAA0ABgD///7//f8BAP//9//3/wEAAwD8
//f/9P/y//b/8//x//P/8f/x/+//8f/x/+7/7v/v//L/8v/z//T/8v/y//P/9f/4//f/
+P/5//b/9v/1//P/8f/w//D/8P/x//X/9//4//L/8f/x//D/8v/z//T/9//2//T/8v/v
/+//7//w//L/8//0//b/9//1//P/8//z//P/8v/v/+7/7//w//D/7v/u/+//7//v//D/
8f/w//H/8f/y//L/8//y//L/8f/x//P/8//x//D/7v/u//D/7v/q/+z/6//r/+z/6//s
/+7/7P/t/+7/7//0//T/8//w/+//8P/x//H/9f/2//f/+P/3//n/+f/4//v//P/9//7/
/v/+//7//f/7//r/+f/5//r/+//8//7//P/5//n/+v/6//r/+v/5//v//f/9//3/+v/4
//j/8//0//j/+//9//r/+P/3//b/+f/5//j/+f/4//j/9//3//f/+P/4//j/+P/4//f/
9//7//v/+//5//f/9v/3//f/9//2//b/9v/4//j/+P/4//f/9v/5//v/9//2//T/8v/1
//b/9//4//T/8//z//L/9f/1//L/9P/4//n/+v/7//v/+P/4//n/9v/2//X/9P/3//j/
+f/5//j/9v/1//T/9v/2//b/+P/1//P/8f/v//H/7//y//j/+v/6//r/+v/4//b/9P/2
//j/9v/2//r/9//2//X/9P/z//P/9f/2//T/9P/2//b/+P/4//f/9//5//n/+//7//n/
+P/4//v//v/+/wEAAQACAAIAAwAEAAMABAADAAAAAgACAAIAAQD///7//P/3//b/9//5
//j/9v/0//T/9P/z//L/7//w//L/9P/1//T/9P/1//X/9f/1//X/9P/0//P/8//z//X/
9f/0//b//f8FAAIAAAAIABQAHwAsAEAAWABvAIcApwDGANoA5gDwAPkA8QDPAJ8AdABK
ABkAAQAGAAkAAAD//wIA/f/9/wMAAwD3/+3/7f/u/+3/7v/w//P/8f/w//P/8P/v/+z/
7f/w/+7/7//x//P/8v/y//L/8f/w//D/8f/0//P/9P/1//L/8v/x/+//8f/w//D/8P/t
/+//7//u/+3/7f/u/+7/7v/v//D/8//x//D/7//t/+//7//w//L/9P/0//X/9f/x/+3/
6//p/+7/8P/w//L/7//u/+z/6P/s/+//8f/z//D/7//s/+v/6v/q/+n/6f/r/+z/7P/t
/+z/6//o/+b/6P/q/+7/7v/t//D/8P/x/+7/6f/m/+T/6P/r/+7/8f/x//D/7v/q/+z/
8P/0//f/9//0//H/7v/x//X/9//4//j/+P/4//j/9//0//H/7f/w//L/9P/3//j/+f/6
//z/+f/z//D/7v/y//T/9v/3//b/9//2//X/9v/2//j/9f/x//L/8v/x//D/8P/x//L/
9P/z//H/8f/y//L/8f/x/+7/7v/t/+z/7v/u/+3/7f/x//H/8f/v/+//8P/z//X/9f/0
//T/9P/0//T/9P/0//D/7v/w//H/7f/s//D/8v/y//L/8v/y//D/8P/w//T/9f/y//H/
9P/z//L/8f/w//H/8f/z//T/9P/0//b/9v/1//T/8v/x//P/8//1//X/9//2//b/+f/6
//r//f/9/wAAAAABAAIA///+//v/9v/2//b/9v/1//T/9P/z/+//7//v//D/7v/v/+7/
7//w//H/8P/t/+7/7v/u/+3/6v/o/+n/6f/p/+r/6//r/+z/6//r/+v/7f/p/+r/7P/v
//P/9v/+/wYADgAVAB4AMgBKAGMAfwChAL4A0gDgAOYA4QDPAK0AgQBYADIAEQABAPz/
9f/w/+//6v/r/+3/8//9////7//l/+b/5f/m/+j/6v/n/+X/5//p/+n/5//p/+r/5v/l
/+X/6P/q/+3/8P/t/+r/6P/n/+n/6f/r/+3/7//w//D/7//s/+j/5f/i/+P/5//p/+r/
5f/l/+b/5v/l/+X/5f/n/+r/6v/q/+n/5//l/+T/5P/l/+b/6P/p/+n/5//n/+f/6v/q
/+j/6P/p/+r/6v/o/+j/6f/p/+n/6f/p/+f/5//j/+L/4P/f/+P/5P/k/+X/5v/l/+L/
4P/e/97/4P/e/9z/4P/h/+P/5P/j/+T/5v/l/+X/5f/l/+v/7P/s/+r/6f/q/+v/6//w
//D/8P/w/+7/7//u/+z/7v/u/+7/7v/y//L/8v/x/+7/7P/q/+n/6v/r/+z/7v/s/+n/
6f/q/+z/7P/s/+v/6//t/+3/7f/q/+r/7P/p/+f/6v/s/+3/6f/o/+j/6P/p/+n/6P/p
/+z/7P/r/+v/6f/q/+r/6v/s/+z/6//r/+v/6f/n/+P/5f/m/+n/6//p/+j/6P/o/+X/
5P/j/+L/5P/k/+j/6//o/+j/5//m/+T/5P/k/+T/5v/n/+n/6v/p/+f/4v/i/+f/6f/r
/+3/7P/o/+f/5//l/+T/4v/g/+T/5v/o/+n/6P/m/+X/5P/i/+L/4v/k/+T/4//i/+H/
4//l/+r/7P/o/+f/5v/m/+b/5f/l/+T/5v/l/+X/5v/j/+T/4f/f/9//3//f/9//4//l
/+f/6v/p/+j/5//n/+f/5v/l/+T/4f/e/9v/3P/i/+L/5P/n/+b/5P/j/+T/4v/i/+D/
3v/d/93/4f/l/+X/5f/l/+X/4v/j/+b/5f/h/+D/4f/d/9z/3v/j/+P/5P/h/+z/7P/n
/+T/4f/e/9//4P/h/+L/5P/k/+T/5P/h/+D/3//e/+D/4P/g/+D/3v/e/97/3v/g/+D/
4P/g/w==
         </WaveFormData>
      </LeadData>
      <LeadData>
         <LeadByteCountTotal>10000</LeadByteCountTotal>
         <LeadTimeOffset>0</LeadTimeOffset>
         <LeadSampleCountTotal>5000</LeadSampleCountTotal>
         <LeadAmplitudeUnitsPerBit>4.88</LeadAmplitudeUnitsPerBit>
         <LeadAmplitudeUnits>��V</LeadAmplitudeUnits>
         <LeadHighLimit>2147483647</LeadHighLimit>
         <LeadLowLimit>268435456</LeadLowLimit>
         <LeadID>II</LeadID>
         <LeadOffsetFirstSample>0</LeadOffsetFirstSample>
         <FirstSampleBaseline>0</FirstSampleBaseline>
         <LeadSampleSize>2</LeadSampleSize>
         <LeadOff>FALSE</LeadOff>
         <BaselineSway>FALSE</BaselineSway>
         <ExcessiveACNoise>FALSE</ExcessiveACNoise>
         <MuscleNoise>FALSE</MuscleNoise>
         <LeadDataCRC32>1099306598</LeadDataCRC32>
         <WaveFormData>
8//z//P/8//x//H/8f/x//H/8f/x//H/8//z//P/8//0//L/8f/x//P/9v/9/wUADQAR
ABgAGwAkADYAVgB5AJYAqQC4AMsA2gDhAOkA7gDeALwAkgByAF8ATAA7AC8AIAATAA4A
DAAKAAQA/P/2//b/+P/3//b/9P/z//P/8v/x/+//7v/u/+7/7//v/+//7//x//L/8v/y
/+//7//v/+//8P/w//D/8P/u/+7/7v/u/+7/7//x//L/8f/w/+//7v/w//D/8P/w//D/
8P/w//D/7//v/+7/7v/u/+//8f/x//P/8//z//P/8//0//T/9f/1//X/9f/2//T/9f/3
//j/+v/6//z//f///wAAAQACAAIAAgADAAMABgAHAAgACAAJAAsADAAOAA8AEQARABEA
DwAPABEAEwAUABUAGAAZABcAFwAXABgAFgAWABYAFgAVABQAFAATABIAEAAOAAwADgAM
AAsACgAHAAUAAwACAAEAAQD///7/////////AAD+//z/+//7//v/+v/4//j/9v/3//f/
9//5//n/+f/5//r/+v/6//r/+v/7//v/+//4//f/9v/1//f/9//3//f/9//3//f/9//3
//f/9//2//j/+P/5//n/9//3//f/9//5//r/+v/6//n/+f/6//r/+f/3//b/9f/1//b/
9//4//b/9v/2//f/9v/1//T/8//z//T/9f/2//X/9f/1//X/9P/0//P/8v/z//P/8//z
//P/8//z//P/8f/x//H/8P/y//L/8v/y//L/8v/y//L/8v/x//H/8f/x//H/8P/w/+//
7//v/+//7//v/+//7//t/+3/7f/t/+//7//w//D/8P/u/+7/7v/u/+//7//w//H/8P/v
/+7/7f/t/+3/7v/u/+7/7v/w//P/9P/2//f/+f/6//v//P/+/wAAAAD//////f/9//3/
/v///wAAAQABAAEAAQD+/wAA/v/+///////+//7//v/+//z/+v/4//X/8//w/+//7P/q
/+n/6f/p/+j/6f/p/+n/6//r/+v/6//q/+n/6P/n/+n/6f/p/+n/5//n/+f/6P/o/+v/
6//p/+z/8//7/wUACQAOABUAHgAwAFIAdwCUAKcAuADLANwA5wDtAO4A3AC2AIwAagBX
AEQAMQAjABgACwACAP7//P/4//L/7v/u/+z/6//q/+j/6f/p/+j/5//l/+T/5P/k/+X/
5f/l/+X/4//k/+T/5P/k/+X/5v/n/+b/5v/m/+b/5P/k/+T/5P/l/+X/5v/m/+T/5P/k
/+T/5v/m/+b/5v/o/+j/6P/o/+f/5//m/+b/6P/p/+v/6//p/+n/6f/p/+n/6v/q/+v/
6//r/+v/7P/q/+v/7f/u//D/8P/y//P/8f/y//P/9P/2//j/+//9//7///8AAAAAAAAB
AAEAAgAEAAcACAAJAAcABwAJAAsACwALAA0ADQANAA0ADQAOAAwADAAMAAwADAAMAA0A
DQAMAAoACAAGAAQAAgABAAAAAAD///7//v/8//v/+P/2//j/9//2//b/8//y//L/8//z
//L/8P/w//L/8//z//P/8//z//P/8//w//D/8P/w//L/8//z//P/8f/x//H/8f/z//P/
8//z//H/8f/x//H/8//z//P/8v/w//D/8f/x//L/8//0//X/9P/0//P/8v/y//P/9f/2
//X/8//y//H/7v/u/+7/7v/w//L/9P/3//X/9f/1//X/8v/y//L/8v/x//H/8f/x/+//
8P/w//D/7//v/+//7//v/+//7//v//H/8f/x//D/8P/w//D/8P/w//D/8P/w//D/7//v
/+//7//v/+7/7v/v/+//7//v/+//7//v/+//7f/t/+3/7f/t/+//8P/u/+7/7v/u/+7/
7f/t/+3/7f/t/+3/7f/t/+3/7v/u/+7/7v/w//P/+P/6//v//f/7//v/+//8//r/+v/5
//n/9//3//f/+P/5//r/+//7//3//f/6//z//P/8//3//f/9//z/+//6//n/+P/3//X/
8v/w//D/7v/q/+n/6f/p/+j/6f/p/+n/6f/p/+n/6f/p/+n/6f/p/+n/6f/p/+n/6//r
/+v/7P/s/+3/7f/v//D/9////wcADQAUABkAIgA+AGQAhQCaAK0AwgDXAOgA8wD3APQA
2ACoAHwAXgBNADoAKQAdABAABQAAAP7//P/4//L/8P/u/+z/6//q/+j/6P/p/+n/6f/n
/+b/5v/m/+X/5f/l/+X/5f/m/+b/5v/l/+X/5f/l/+b/5v/m/+b/5v/m/+b/5v/l/+X/
5v/m/+b/5v/m/+b/5P/k/+T/5P/m/+b/5v/m/+f/5//m/+b/5P/l/+f/5//n/+f/5//n
/+f/6P/o/+n/6//r/+v/7P/u/+//8f/y//H/8P/x//H/8//0//X/9v/1//b/+P/5//r/
+//8//z//f///wAAAgADAAUABQAFAAcABwAJAAsACQAJAAsACwANAA0ADQAOAA4ADgAO
AA4ACwAKAAoACQAKAAgABgAEAAMAAAD+//z//f/7//n/+P/5//n/9//2//X/8//x//D/
8P/w//H/8//y//D/7f/s/+3/7//w//H/7//v/+//7//u/+7/7v/u/+7/7//v/+//7//v
/+//7//x//H/8f/x//H/8f/x//H/7//v/+//7v/w//D/8f/x/+//7//v/+//7//w//D/
8P/v/+//8P/w//D/7//v/+//8P/w//D/8P/w//D/8P/x/+//7//v/+//7v/u/+7/7v/t
/+3/7f/t/+//8P/w//D/7f/t/+3/7f/t/+3/7f/t/+3/7f/t/+z/7v/u/+7/7v/s/+z/
7P/s/+7/7f/t/+3/7f/t/+z/7P/r/+v/6//r/+v/6//r/+v/7f/t/+3/7f/r/+v/7P/s
/+z/7P/s/+z/6v/p/+r/7P/s/+z/7P/s/+v/6//r/+v/6//r/+v/7f/t/+7/7v/s/+z/
7v/x//T/9v/3//n/+//7//v//P/8//z/+//7//n/+f/5//r//P/+/wAAAQD//////P/+
//7//v///////f/8//v/+v/7//r/+f/3//P/8P/v/+z/6P/n/+f/5//m/+f/5//n/+f/
5//n/+f/6P/p/+r/6//p/+n/6f/p/+f/5//n/+j/6P/r/+3/7//w//P/+f8DAAsADgAT
ABoAKABEAG0AigCbAK4AwQDSAN8A5wDsAOQAxACaAHQAWQBGADUAJwAcAA8ABgAEAAIA
/P/2//L/8v/y//H/8P/u/+z/6//p/+f/6f/o/+j/6P/p/+n/6f/p/+f/6P/o/+j/6f/p
/+n/6f/p/+j/5//m/+b/5v/m/+b/5v/n/+n/6v/o/+j/6P/o/+r/6v/q/+r/6v/q/+r/
6v/q/+n/5//m/+b/5//p/+n/6v/r/+z/7f/t/+7/7v/v/+3/7f/t/+7/7v/v//H/8v/0
//T/9v/3//X/9v/3//j/+f/6//z//f8AAAEAAgACAAEAAwAEAAYACQALAAsACwANAA0A
DwARABAADwAQAA8AEQARABEAEgASABIAEgASABEAEAAQAA8ADgAMAAoACAAIAAYABQAE
AAMAAQD///7//f/9//v/+v/6//n/+P/4//X/9P/0//X/9v/2//X/9v/2//f/9//3//b/
9f/0//P/9P/0//T/9P/2//f/9//3//X/9f/1//X/8//z//P/8//1//X/9f/1//f/9//3
//b/9P/0//X/9f/z//P/8//z//T/9v/3//j/9f/1//b/9v/4//f/9//3//b/9v/2//b/
9v/2//b/9//4//n/+v/7//f/9v/1//T/8//z//P/8//z//T/9P/0//X/9f/1//X/9f/1
//X/9f/z//P/8//y//L/8v/y//L/8v/w//L/8v/y//L/9P/z//P/8//x//H/8f/x//P/
8//0//T/9f/2//n//f///wAAAAABAAEAAQABAAIAAQAAAP7//f/+////AAACAAMABAAF
AAUABAADAP//AAADAAQABgAHAAIAAAD+//z//f/8//v/+f/z//D/7//s/+z/6//r/+v/
7v/v/+//7//t/+3/7f/t/+3/7f/t/+3/7f/t/+3/7f/t/+3/7f/u/+7/7//v//H/9v/9
/wUADQATAB4AJQAyAE4AdgCXAKgAuQDMANkA4ADnAPMA6gDEAJgAeABkAFUAQgAxACMA
FgANAAgABAAAAPr/8v/w//T/9P/z//L/8P/t/+3/7P/r/+3/7P/s/+z/6f/p/+n/6f/r
/+z/7P/s/+v/6//r/+v/7P/s/+z/7P/s/+z/7P/s/+v/6//s/+z/7P/s/+z/7P/s/+z/
7P/s/+z/7P/s/+z/7f/t/+z/7P/u/+//8f/x/+//7//v/+//7//w//D/8f/z//P/8//0
//T/9f/3//j/+P/4//r/+//5//r/+//8////AAACAAMABAAFAAYABgAJAAsADAAOAA0A
DwAPAA8AEQARABMAFQATABMAFQAVABUAFQAVABYAFAAUABQAFAAVABQAFAATABAADgAM
AAoACgAIAAcABgADAAEA///+///////9//z//P/7//r/+v/7//r/+v/7//v/+v/4//j/
9v/3//f/9//5//n/+f/5//j/+P/4//j/+P/5//n/+f/5//n/+f/5//j/9//2//X/9v/3
//j/+f/5//n/+f/4//j/+P/5//n/+f/5//n/+f/5//r/+v/6//n/+f/6//r//P/7//v/
+//4//j/+P/4//r/+v/6//v/+f/5//n/+f/4//j/+P/4//f/9//3//f/9//4//j/+P/1
//X/9f/1//X/9f/1//X/9f/1//X/9P/2//b/9v/2//b/9v/2//b/9v/1//X/9f/1//X/
9P/0//X/9f/1//X/9f/1//X/9f/1//X/9f/1//P/8//0//T/9P/0//T/9P/y//P/9P/0
//P/8//y//L/8//z//P/8//z//P/9f/1//T/9P/z//L/8v/z//b/9P/0//T/9P/0//P/
8//z//X/9f/1//X/9//3//j/+P/4//j/+v/9//7//v/9//3//P/7//r/+v/4//j/9//3
//b/9f/0//T/9v/4//r/+//6//n/9f/2//j/+P/5//n/+v/6//r/+v/7//r/+f/3//T/
8v/y//D/8P/v/+//7//u/+//7//v//H/8f/x//H/8f/x//H/8f/x//H/8f/x//H/8f/x
//L/8v/z//X/9//8/wcADQATABkAHgApAEAAZgCIAKEAtADLAN4A7QD0APsA9wDcAK4A
hABoAFYAQQAwACMAFQAMAAkACAAEAP7/+v/4//b/9v/0//P/8v/w//H/8f/w/+//7v/s
/+v/6v/s/+3/7v/v/+7/7v/t/+z/7f/t/+3/7f/u/+7/7v/u/+z/7P/s/+z/6//r/+z/
7P/s/+z/7P/s/+r/6v/q/+r/6//s/+3/7v/u/+3/6//q/+z/7f/v/+//7f/t/+3/7f/v
//D/8P/x//P/8//z//T/8v/z//X/9v/2//b/+P/5//n/+v/7//z//f/+/wAAAQAEAAUA
BgAGAAUABwAIAAoACwANAA0ADQANAA0ADwARABEAEQATABMAEwATABMAFAAUABQAFAAU
ABEAEAAQAA8AEAAOAAwACgAKAAgABwAGAAcABQADAAIAAQABAP///v/+//3//P/8//v/
+v/6//v/+//6//j/+P/4//n/+f/5//f/9//3//f/9v/2//b/9v/2//f/9//3//n/+f/5
//n/+f/5//n/+f/3//f/9//3//n/+f/5//j/+v/6//v/+//5//n/+f/5//v//P/8//z/
+f/5//r/+v/8//v/+//7//r/+v/6//r/+P/4//j/+f/5//n/+f/5//j/+P/4//j/+f/5
//n/+f/5//r/+v/6//f/9//3//f/9//3//f/9//1//X/9f/0//T/9P/0//T/9P/0//T/
9P/0//P/8//z//T/9f/1//b/9v/1//T/8//1//X/9f/1//P/8//z//P/8//z//T/9P/0
//T/9P/0//b/9f/2//T/9P/0//T/9P/z//P/8//x//H/8f/x//P/8//0//T/9P/0//b/
+f/6//z//f///wIAAwAEAAYABAAEAAMAAwADAAMAAwAEAAUABgAHAAcABwAHAAQABgAI
AAgACQAJAAUABAADAAIAAwACAAEA///7//j/9//0//D/7//v/+//8P/x//H/8f/v/+//
7//v//H/8f/x//H/8f/x//H/8f/v/+//7//w//b/9//3//X/9v/9/wcADwAVABwAIQAq
AEQAagCNAKAAsQDGANkA5gDvAPcA9gDaAKwAgABiAE8APAArAB8AFgANAAoACAAEAPz/
9v/0//T/9v/1//T/8v/v/+//7v/t/+3/7P/s/+z/7f/t/+3/7f/r/+z/7P/s/+3/7f/t
/+3/7f/s/+v/6v/r/+z/7f/u/+3/7f/u/+7/7P/s/+z/7P/u/+7/7v/u/+z/7P/s/+z/
7f/t/+z/7P/s/+3/7//v/+//7//v/+//8f/y//L/8//x//H/8f/y//L/8//1//b/9P/0
//b/9//5//r/+//8//3//v8AAAEAAgADAAQABAADAAUABgAIAAsADQANAA0ADQANAA8A
EQARABEAEwATABMAEwATABQAFgAWABYAFgATABIAEgARABIAEAAOAAwACgAIAAcABgAD
AAEA///+/wAAAQAAAAAA///9//v/+v/5//j/+P/5//v/+v/4//j/9v/3//f/9//3//f/
9//3//j/+P/4//j/9v/3//f/9//5//n/+f/5//f/9//3//f/+f/5//n/+f/5//n/+f/4
//j/+P/5//n/+f/5//n/+f/3//j/+P/4//f/9//4//j/+v/5//n/+f/4//j/+P/4//b/
9v/2//f/9//3//f/9//2//b/9v/2//X/9f/1//X/9f/2//b/9v/z//P/8//z//X/9f/1
//X/9f/1//X/9P/2//b/9v/2//T/9P/0//T/9v/1//X/9f/1//X/9P/0//P/8//z//P/
9f/1//X/9f/z//P/8//z//P/8//0//T/8v/y//L/8v/y//T/9P/0//T/9P/y//H/8f/x
//P/8//z//P/8f/x//L/8v/y//L/9P/3//r//P/9////////////AAACAAIAAQABAP//
/////wAAAwAEAAUABQAFAAUAAgAEAAQABAAFAAUABQAEAAMAAgD///7//f/7//f/9P/z
//D/7P/r/+v/6//q/+v/6//r/+3/7f/t/+3/7f/t/+3/7f/v/+//7//v/+3/7f/t/+7/
8P/v/+//7f/w//f//f8FAAkADgAVABoAJAA+AGMAiACbAKgAuwDOANkA3wDmAOQAxgCe
AHwAZQBQAD8ALwAiABcADAAEAAIAAgD+//b/9P/z//H/7//s/+z/7f/t/+3/7f/s/+z/
7P/p/+n/6f/p/+n/6v/q/+r/6f/p/+n/6f/q/+r/6v/q/+r/6v/q/+r/6f/p/+r/6v/s
/+z/7P/s/+r/6v/q/+r/6v/q/+r/6v/r/+v/6v/q/+r/6//t/+3/7f/t/+3/7f/t/+7/
7v/v//H/8f/x//L/8P/x//P/9P/y//L/9P/1//f/+P/5//r/+f/6//z//f8AAAEAAgAC
AAMABQAGAAgACQALAAsACwALAAsADQAPAA0ADQAPAA8ADwAPAA8AEAAQABAAEAAQABIA
EgATABMAEgAQAA4ADAAMAAoACQAIAAUAAwABAAAA/f/9//v/+v/8//v/+v/6//f/9v/2
//f/9f/0//L/8v/z//X/9v/3//X/9f/1//X/9v/2//b/9v/2//f/9//3//b/9f/0//P/
9f/1//X/9f/1//X/9f/1//X/9f/1//T/9v/2//f/9//2//X/9P/z//T/9v/3//j/9f/1
//b/9v/4//f/9//3//T/9P/0//T/9P/0//T/9f/1//X/9f/1//L/8v/y//L/8//z//P/
8//x//L/8v/y//H/8f/x//H/8f/x//H/8f/x//H/8f/w//D/8P/w//D/8P/w//D/8P/u
/+3/7f/t/+7/7//v//D/7//v/+//7//t/+3/7f/t/+//7//v/+//7f/t/+7/7v/u//D/
8P/u//D/7v/u/+7/7v/w/+//7//v//H/8f/x//H/8P/v/+//7v/w//D/8v/1//b/+P/5
//v/+//7//v//P/+//7//f/9//3//f/9//7/AAACAAQABQADAAMAAAACAAIAAgADAAMA
///+//3//P/7//r/+f/3//X/8v/x/+7/6v/p/+n/6f/q/+v/6//r/+v/6//r/+v/6f/p
/+n/6f/r/+v/6//r/+v/6//r/+z/6v/p/+n/7f/y//f///8HAAsADgAXACIAOgBgAIUA
mgCrAL4AzQDYAN0A5QDkAMgAngB+AGoAWQBEADEAIwAYAA0ABgACAP7/+v/y/+7/7v/u
/+3/7P/q/+v/6//q/+n/5//m/+b/5v/m/+f/6P/p/+j/6P/n/+b/5//n/+f/5//m/+b/
5v/m/+b/5v/m/+b/5//n/+j/6P/o/+j/6P/o/+b/5v/m/+b/5v/m/+b/5v/n/+f/5v/m
/+j/6f/r/+v/7f/t/+3/7f/s/+z/6//r/+3/7f/t/+7/7P/t/+//8P/w//D/8v/z//H/
8v/z//T/9//4//r/+//8//3//v/+/wEAAwAEAAYABwAJAAkACQAHAAcACQALAAsACwAN
AA0ADQANAA0ADgAOAA4ADgAOAA0ADAAMAAsACgAIAAYABAAGAAQAAwACAAMAAQD///7/
+//7//n/+P/4//f/9v/2//X/9P/0//X/9f/0//L/8v/w//H/8f/x//P/8//z//P/9P/0
//T/9P/z//P/8v/x//L/8//0//X/8//z//P/8//z//P/8//z//X/9f/1//T/9P/0//X/
9f/1//X/9f/1//X/9v/2//b/8//z//T/9P/0//P/8//z//L/8v/y//L/9P/0//T/9f/z
//P/8//z//L/8v/y//L/8//z//P/8//z//T/9P/0//P/8//z//P/8f/x//H/8f/x//H/
8f/w//D/8P/w//D/8P/w//D/8P/w/+//7//v//H/8f/w//D/8f/x//H/8f/x//H/8f/x
//H/8f/x//H/8f/x//L/8v/w//D/8P/w//D/8f/w/+7/7v/u/+7/7v/v/+//8P/x//H/
8f/x//H/7//v//D/8P/x//L/9f/5//z//v///wEAAQABAAEAAgACAAIAAQABAAEAAQAB
AAIAAwAEAAUABQAFAAUAAgAEAAQABAAFAAUABQAEAAMAAgD///7//f/7//X/8v/x/+7/
7v/t/+3/7f/w//H/8f/x//D/7//u/+3/7//v/+//7//t/+3/7f/t/+//7//v//D/8v/x
//H/8//4/wEACQAPABUAGgAhADIAUgB0AI8ApgC7AM4A4QDsAPMA+QDqAMQAkgBsAFQA
QQAwACMAGQAOAAcABgAEAP7/9v/0//T/9P/y//H/8P/u/+3/7f/s/+v/7f/s/+z/7P/p
/+n/6f/p/+v/7P/s/+z/6//r/+v/6//s/+z/7P/s/+z/7P/s/+z/6//r/+z/7P/s/+z/
7P/s/+z/7P/s/+z/7P/s/+z/7P/v/+//7v/u/+3/7f/u/+3/7//v/+//7//v//D/8P/x
//H/8f/x//L/8v/z//X/9v/0//T/9v/3//n/+v/7//z//f/+/wAAAQAAAAEAAgACAAUA
BwAIAAoACwANAA0ADQANAA0ADwARABEAEQATABMAEwATABMAFAAUABQAFAAUABEAEAAQ
AA8AEAAOAAwACgAMAAoACQAIAAUAAwABAAAA//////3//P/6//n/+P/4//n/+P/4//n/
+f/4//b/9v/1//X/9P/z//b/9//4//n/9//2//X/9P/2//f/9//3//X/9f/1//X/9//3
//f/9//1//X/9f/1//X/9f/1//T/9v/2//f/9//3//f/9//3//X/9v/2//b/9//3//j/
+P/2//X/9f/1//b/9v/2//b/9v/2//b/9//1//X/9f/1//T/9P/0//T/8//z//P/8//1
//b/9v/2//P/8//z//P/8//z//P/8//z//P/8//y//D/8P/w//D/8v/y//L/8v/0//X/
8//x//D/8P/w//D/8P/w/+//7//v//H/8f/x//H/7//v//D/8P/w//D/8v/1//r//P/9
////////////AAD+//7//f/9//3//f/9//7//f/+/////////////P/+/wAAAAABAAEA
///+//3//P/7//r/+f/3//P/8P/v/+z/7P/r/+v/6//q/+v/6//r/+3/7f/t/+3/6//r
/+v/6//p/+n/6f/p/+v/6//r/+z/7P/t/+//7//w//H/9/8DAAsADgATABgAJABAAGMA
ggCZAKoAvwDSAN8A5QDuAOgAyACeAHgAXQBKADcAKQAeABMACgAEAAAA/P/2//T/8v/w
/+//7v/s/+v/6//q/+n/6f/o/+j/6P/l/+X/5f/l/+f/6P/o/+j/5//n/+f/5//m/+b/
5v/m/+j/6P/o/+j/5//n/+j/6P/m/+b/5v/m/+f/6P/p/+r/6P/o/+j/6P/n/+f/5v/m
/+j/6f/r/+v/6f/p/+n/6f/r/+z/7P/t/+3/7f/t/+7/7f/t/+7/7v/u/+7/8P/x//P/
9P/1//b/+f/6//z//f/+////AAAAAP//AQACAAQABwAJAAkACQAHAAcACQALAA0ADQAP
AA8ADwAPAA8AEAASABIAEgASAA8ADgAOAA0ADAAKAAgABgAEAAIAAQAAAP///f/7//r/
+//7//n/+P/2//X/9P/0//P/8v/y//P/8//y//D/8P/w//H/8f/x//H/8f/x//H/7v/u
/+7/7v/w//H/8f/x//H/8f/x//H/7//v/+//7//v/+//7//v/+//7//v/+7/7v/u/+//
7//x//H/8f/x/+//8P/w//D/7//v//D/8P/y//H/8f/x/+7/7v/u/+7/7v/u/+7/7//u
/+3/7P/r/+v/7P/t/+7/7f/t/+3/7f/s/+z/6//q/+v/6//r/+v/6f/p/+n/6f/r/+v/
6//q/+j/6P/o/+j/5v/m/+b/5v/m/+X/5f/l/+X/5//m/+j/6v/q/+r/6v/o/+f/5//n
/+f/5//n/+f/5//n/+j/6P/o/+j/6v/t//D/8v/z//X/9f/1//X/9v/0//T/8//z//X/
9f/1//b/9//4//n/+f/7//v/+P/6//r/+v/7//v/9//2//X/9P/x//D/7//t/+v/6P/n
/+T/4P/f/9//3//i/+P/4//j/+P/4//j/+P/5f/l/+X/5f/j/+P/4//j/+X/5f/l/+b/
6P/j/+P/5f/o/+3/9/8DAAcACAANABoALgBOAHUAkACfALAAxQDUANcA2wDcAMoApACC
AGoAVwBEADEAJQAUAAUA/P/4//j/9v/w/+r/6P/o/+f/5v/k/+X/5f/k/+P/4//i/+L/
4v/g/9//3v/d/+D/4v/j/+T/4v/h/+D/3//i/+L/4v/i/+L/4v/i/+L/4f/h/+L/4v/g
/+D/4P/g/+H/4v/j/+T/4//i/+H/4P/j/+P/4v/i/+L/4//l/+X/4//j/+P/4//j/+T/
5P/l/+X/5f/l/+b/6P/p/+v/7P/s/+z/7v/v/+3/7v/v//D/8f/y//T/9f/4//n/+v/6
//n/+//8//7///8BAAEAAQADAAMABQAHAAUABQAHAAcABQAFAAUABgAIAAgACAAIAAUA
BAAEAAMAAgAAAP7//P/8//r/+f/4//f/9f/z//L/8f/x/+//7v/w/+//7v/u/+3/7P/s
/+3/6//q/+j/6P/o/+n/6f/p/+n/6f/p/+n/5v/m/+b/5v/m/+f/5//n/+f/5//n/+f/
6P/p/+r/6//r/+v/6//r/+n/6f/p/+j/5v/m/+f/5//p/+n/6f/p/+f/6P/o/+j/6P/p
/+v/7P/q/+n/6f/p/+r/6v/q/+r/5v/o/+r/6v/q/+r/6v/q/+z/6//r/+v/6P/n/+b/
5f/o/+n/6//s/+z/7P/u//H/9P/2//f/+f/3//f/9//4//f/9v/0//P/9f/1//X/9v/2
//b/9v/1//X/9f/y//T/9v/2//f/9//z//L/8f/w/+3/7P/r/+n/5P/g/97/2v/b/9v/
3P/d/97/3//f/9//3//f/9//3//f/9//3//f/93/3f/d/93/3//f/9//4P/g/9//3//f
/+D/5f/v//v/AwAKABEAGgA2AFwAfwCWAKsAvgDTAOIA6QDtAOoAzgCcAHAAWABJADYA
IQATAAYA+//2//T/8v/u/+j/5P/i/+L/4f/g/97/2//b/9r/2f/a/9r/2//c/9n/2f/Z
/9n/2f/a/9r/2v/Z/9n/2f/Z/9z/3P/c/9z/2v/a/9r/2v/X/9f/2P/Y/9r/2v/a/9r/
2v/a/9r/2v/a/9r/2v/a/9v/2//a/9r/2v/b/93/3f/d/93/3f/d/9//4P/g/+H/4f/h
/+H/4v/i/+P/5f/m/+b/5v/o/+n/6f/q/+v/7P/t/+7/8P/x//L/8//0//T/9//5//r/
/P/8//3//P/7//3//f///wEAAQABAAMAAwADAAMAAwAEAAQABAAEAAQAAQAAAAAA///+
//z/+v/4//j/9v/1//T/8f/v/+3/7P/t/+3/6//q/+n/5//l/+T/5P/k/+X/5//n/+b/
5P/k/+T/5f/l/+X/5f/l/+X/5f/k/+T/5P/k/+T/5f/l/+X/5//n/+f/5//m/+X/5P/j
/+T/5f/m/+f/5f/l/+X/5P/k/+T/5f/l/+P/4//j/+P/4f/i/+L/4v/j/+P/5P/k/+L/
4f/h/+H/4v/i/+L/4v/g/+D/4P/h/9//3//f/9//3//g/+H/4v/f/9//3//f/93/3v/e
/97/3//f/9//3//d/93/3f/d/9//3//f/97/3v/e/97/3v/c/9z/3P/c/97/3f/d/93/
3f/d/9z/3P/d/93/3f/d/9v/2//b/9v/3f/d/93/3f/d/93/3v/e/93/3P/b/9r/2v/b
/9z/3P/b/9v/2v/a/9n/2f/Z/9n/2f/Z/9v/2//Z/9r/2v/a/9j/2f/b/93/3f/b/9z/
2v/Y/9j/2P/Y/9j/2P/Y/9j/2P/Z/9n/2v/a/9r/2f/Y/9b/1v/X/9f/2f/Z/9f/1v/W
/9b/1v/W/9j/2P/Y/9j/2P/Y/9j/2P/Y/9j/2P/Y/9b/1v/W/9b/1v/W/9b/1v/W/9b/
1v/W/w==
         </WaveFormData>
      </LeadData>
      <LeadData>
         <LeadByteCountTotal>10000</LeadByteCountTotal>
         <LeadTimeOffset>0</LeadTimeOffset>
         <LeadSampleCountTotal>5000</LeadSampleCountTotal>
         <LeadAmplitudeUnitsPerBit>4.88</LeadAmplitudeUnitsPerBit>
         <LeadAmplitudeUnits>��V</LeadAmplitudeUnits>
         <LeadHighLimit>2147483647</LeadHighLimit>
         <LeadLowLimit>268435456</LeadLowLimit>
         <LeadID>V1</LeadID>
         <LeadOffsetFirstSample>0</LeadOffsetFirstSample>
         <FirstSampleBaseline>0</FirstSampleBaseline>
         <LeadSampleSize>2</LeadSampleSize>
         <LeadOff>FALSE</LeadOff>
         <BaselineSway>FALSE</BaselineSway>
         <ExcessiveACNoise>FALSE</ExcessiveACNoise>
         <MuscleNoise>FALSE</MuscleNoise>
         <LeadDataCRC32>168569963</LeadDataCRC32>
         <WaveFormData>
///+//7//v///wAAAAAAAP/////+//7//v/+///////+//7//f/9////BQASABwAHwAd
ABkAFQANAPr/3f+7/5r/fP9h/0X/JP8D/+7+6P77/hv/O/9a/3P/i/+j/7j/xP/P/9v/
4P/p//H/+P/6////AwAEAAQABAAFAAcACAAJAAcACAAJAAkACQAJAAoACwALAAsADQAN
AAsACwALAAsACwANAA0ADQAOAA4ADgAOABEAEQARABIAEQAQAA8ADgAPABEAEgATABEA
EQARABEADwAPABAAEAAQABAAEgATABQAFQAWABcAFgAYABgAFwAVABcAGAAZABkAGQAa
ABsAHQAdAB8AHwAfAB4AHwAfACAAIgAjACYAJgAmACYAJQAlACUAJQAlACgAKAAnACcA
JwAnACYAJgAkACQAJAAjACMAIQAgACAAIAAdAB0AHQAcABoAGgAZABYAEwATABIAEwAQ
AA4ADgANAAsACgAIAAkABwAGAAYABgAHAAgACQAHAAYABQAEAAUABgAGAAYABAAEAAQA
BgAJAAkABwAHAAUABAAEAAUABQAFAAUABQAHAAYABgAGAAgACAAJAAoACAAIAAgACAAI
AAcABwAHAAcACAAIAAgACQAJAAkACgAKAAgACAAIAAYABgAGAAYACAAJAAkACQAIAAcA
BQAEAAcABwAHAAgACAAHAAUABAAEAAQAAwADAAUABQAFAAQAAgADAAMAAwAGAAYABQAE
AAMAAwACAAEAAwADAAMAAgACAAIAAQABAAQABAAEAAIABAAEAAQAAwABAAEAAQABAP//
//8AAAAAAQACAAQABQADAAMAAwACAAAAAgAEAAIAAAAAAAAAAAAAAP////////////8A
AAAAAAD//////////wEAAwADAAMAAgADAAMAAgADAAUABwAIAAgABwAGAAMAAQD///7/
/f/9//z//P/8//v/+f/4//b/9f/1//X/9//5//n/+//8//z//P/8//z//f///wAAAAD/
//7//f/8//7//v/+//3//v/+//7///8AAAAAAAABAAEAAAAAAAAA/v///////v/+/wEA
AwADAAcAEAAYAB0AGQAVABUADQD4/9n/t/+Y/37/Z/9N/yz/C//0/vD+A/8j/z//WP9x
/4v/o/+4/8j/1f/f/+b/6f/t//T//P//////AAAAAAAAAwAFAAYABwAFAAYABwAHAAcA
BwAIAAkACQAJAAsACwALAAsACwALAAsADQANAA0ADAAMAAwADAAPAA8ADwAQAA4ADgAO
AA4AEAARABEAEQARABEAEQARAA8ADwAQABAAEAAQABIAEwAVABUAFQAVABYAGAAYABcA
FwAZABoAGwAZABkAGgAbABsAGwAdAB0AHAAcAB4AHwAgACIAIwAmACcAKAApACkAJwAn
ACcAJwAqACoAKQApACgAJwAlACQAJgAmACYAJQAnACUAJAAkACEAHQAcABsAGwAaABsA
GwAYABUAFQAUABIADgALAAoADQANAA4ADgAMAAkABwAGAAcABwAHAAcABAAEAAQABAAC
AAIAAQAAAAIAAgACAAQAAwADAAEAAQADAAIAAgADAAcABwAHAAcABgAEAAMAAgADAAQA
BgAIAAYABgAGAAYACAAHAAcABwAFAAYABgAGAAUABQAFAAYABgAEAAQABAAEAAQABAAE
AAYABwAHAAcABQAFAAQABAAGAAUABAAEAAUABQAEAAQABAAEAAMAAwADAAMAAwACAAAA
AQABAAEABQAGAAYABgAFAAUABAADAAIAAQAAAP7/AAAAAP////8CAAIAAgAAAAAAAAAA
AP////////////8BAAEAAgACAAAAAAABAAEA/////////v/+//7//P/+//7//v/+//v/
+//7//v//f/+//7//v/9//3//f/9//v//f/9//3/AgAFAAcACAAIAAkACgAKAAsACQAH
AAMAAQD///7//f/5//b/9P/y//P/8//0//T/8f/x//H/8//0//X/+P/6//j/+P/4//j/
+P/5//n/+P/7//z//f/+//z//P/8//v/+v/6//r/+//8//z//P/9//3//P/8//z//P/9
//3//P/8//3/+////wcAEAAWABcAEwAPAAsA+//e/73/mf94/1z/Qf8d//z+3/7S/tj+
8/4X/zv/Wv93/5H/p/+8/8r/1f/f/+j/8f/1//j//P//////AAAAAAAA//8BAAIAAwAD
AAQABQAFAAUABQAGAAcACgALAA4ADwAOAA0ADAALAA4AEQASABMAEAAQABAAEAAPAA8A
DwAQABAAEAAQABAADgAPAA8ADwAPAA8ADwAPABAAEQATABQAFAAUABYAFwAXABcAFwAX
ABcAGAAXABUAFgAZABsAHQAdAB0AHgAfAB8AHwAhACEAJAAkACYAJwAnACgAKAAqACsA
LAAtAC0ALQAtAC0ALQAuAC4ALQAtAC0ALQAsACwAKgAqACoAKQApACcAJgAmACYAIwAj
ACMAIQAeAB0AGwAaABcAFwAWABMAEAAOAA4ADQALAAoACAAIAAcABwAIAAYABQAEAAMA
BAAEAAQABAAEAAQAAwACAAIAAgACAAQAAwADAAEAAQACAAIAAwAFAAYABQAEAAMAAwAC
AAIAAgAAAAAAAQACAAQABAAEAAQABAADAAMAAwADAAQABAAEAAEAAQABAAIABgAEAAQA
BAAEAAQABAAEAAIAAwADAAMABAAFAAUABgAEAAMAAgACAAUABQAEAAQAAgACAAEAAQD/
///////+/wAAAQABAAEAAgACAAEAAAACAAMAAwADAAEAAQABAAAAAAAAAP////8CAAIA
AgAAAP7//v/+//3//f/9//3//f//////AAAAAP///v/+//3//v///wAAAAD+//7//v/+
/wAAAAD////////9//7//v/+//7//v/9//3//f/9//3//v/+//7//////////////wEA
AQABAAIAAwADAAIAAwAFAAcACAAJAAcABQABAP///f/8//v//P/6//n/+P/4//f/9//2
//X/9f/1//f/9f/1//f/+P/4//j/+P/4//v//f/+//7//P/8//z//P/8//z//P/7//r/
+v/6//v/+//6//n/+f/7//r/+v/6//z//f/9//z//P/7//3///8FAAwAEgAVABUAEQAR
AA0A+P/b/7f/kP9y/13/Qf8c//n+4v7a/un+Cf8t/0z/af+D/5v/sP/A/83/1f/a/+H/
5//s//T/+f/8//7///8AAP//AQACAAMAAwAEAAUABQAHAAcACAAJAAcABwAJAAkACgAL
AAwADQALAA0ADQANAAwADAAMAAwADQANAA0ADgAMAAwADAAMAAwADQANAA0ADgAPABAA
EQAQAA8ADwAOABAAEAASABMAEQARABEAEQATABYAFwAXABUAFwAYABkAGQAZABoAGwAb
ABsAHQAdAB4AHgAgACEAIgAkACUAKAAoACgAKAAnACcAJwAnACcAKAAoACcAJwAoACkA
KQAqACoAKgAqACkAKQAnACYAJgAkACEAIQAhACAAHgAeAB0AGQAVABQAEgATABAADgAO
AA4ADQANAAwACwAJAAgACAAJAAkACQAJAAcABgAFAAQABgAGAAUABAAEAAQABAAGAAcA
BwAFAAUABQAEAAQABQAFAAUABQAFAAYABgAHAAgABgAGAAcACAAIAAgACAAIAAgABwAH
AAcABwAIAAgACAAHAAcABwAIAAgABgAGAAYACAAIAAgACAAKAAsACwALAAoACQAHAAYA
BwAHAAcACAAJAAkACAAIAAcABgAEAAMABAAFAAYABgAEAAUABQAFAAgACAAHAAYABAAF
AAUABQAEAAMAAgAAAAMABAAEAAUAAgAEAAQABAAEAAQABQAFAAUABQAFAAYABgAGAAQA
AwACAAEABAAHAAgACQAJAAsADAAMAA4ADwAQABAADgALAAgAAwABAP///v/9//3//P/8
//z/+v/5//n/+P/5//n/+f/7//3//f///wAA/v/+//7//v/9////AAAAAP7//v/+//7/
AQACAAMAAwAAAAAAAAABAAAAAAAAAAEAAwACAAIAAgAAAAEAAQAAAAIABQAFAAcADQAU
ABgAFwAVABUAEwAFAOr/x/+n/4z/dP9b/zv/Fv/7/vT+Av8f/z//W/90/43/o/+1/8T/
0P/d/+X/6v/t//P/+v8AAP////8AAAAAAAABAAMABAAFAAcACAAJAAkACAAHAAcABwAJ
AAkACwALAAsACwALAAsACgALAAoACQAIAAgACAAIAAsACwALAAwACwAKAAkACAAIAAkA
CQAJAAoACwAMAA0ACwALAAwADAAKAAoADAANAA0ADQANAA0AEAASABIAEQAPABEAEgAT
ABEAEQASABMAFQAVABcAFwAYABgAGgAbABkAGgAaABwAHQAeAB8AHwAfAB8AHwAfAB4A
HgAdAB0AHwAfAB4AHgAcABwAHAAbABoAFwAVABQAFAATABUAFwAVABIAEQAPAA4ACwAL
AAoACwAIAAYABgAEAAMAAwACAAMAAQAAAAAAAQABAAEAAQD+//7//v/+/wAAAAD///7/
/v/+//7/AAADAAMAAQABAP///v/+//////////////8AAAAAAQACAAEAAAAAAAAAAgAC
AAIAAgAEAAMAAwADAAAAAAD///7//v///wAAAgAEAAIAAgACAAAAAAAAAAAAAgADAAMA
AwABAAEAAAAAAAEAAQABAAIAAgABAP///v8AAAAA//////////////7//v////////8A
AAAA///+//z//f/9//3//f/9//3//P/+//7//f/9//z//P/8//r//P/8//z/+//7//v/
+//7//n/+f/6//r/+v/6//v/+//7//v/+//6//r/+v/6//r//P/8//v/+//7//v/+//7
//n/+v/6//j/+v/6//r/+P/6//v//P/8//r/+v/6//r/+v/5//j/+P/4//j/+P/5//n/
+f/5//v//P/8//z//f/9//3//f///wEAAQABAAIAAwADAAIAAQABAAEAAAABAP///f/5
//b/8//x/+//8f/w//D/8P/y//H/8f/w/+//7//v//H/8f/x//P/9P/y//L/8v/y//T/
9//5//r/+P/4//j/+P/4//j/+P/3//j/+P/4//n/+f/4//f/9//4//j/+f/6//z//f/9
//z/+P/5//3/BQARABgAGAATABEACQD3/9n/uP+Z/3v/Yv9E/x//+/7c/s3+1P7y/hn/
P/9f/3z/l/+r/7n/wv/O/9n/4//q//H/9//6//z//f8BAAIAAgACAAMABQAGAAcABAAE
AAQAAwAGAAcACQALAAoACQAKAAkACwALAAsACwAMAA8AEAARAA8ADgANAAwADwAPAA8A
EAAQABAAEAAQAA8ADwAOAA0ADgAPABAAEQAPAA8AEAAQABIAEgAUABUAEwATABMAEwAW
ABgAGAAXABgAGwAdAB8AHQAdAB4AHwAfAB8AIQAhACMAJAAnACkAKAAoACcAKAApACoA
KwArAC0ALQAtAC0ALgAuAC0ALQAtAC0ALAAsACwALAAsACsAKwApACgAKAAmACMAIwAj
ACIAIAAgAB8AHAAZABkAGAAVABIAEAAQAA4ADQANAAwADQALAAoACgAHAAcABwAHAAQA
BAAEAAQABgAGAAUABAAFAAYABwAKAAkACQAHAAcABQAEAAQABQAHAAcABwAHAAkACAAI
AAgABgAGAAcACAAGAAYABgAGAAYABQAFAAUACAAKAAsADAAIAAcABgAGAAoACAAIAAgA
BgAGAAYABgAIAAkACQAJAAkACQAIAAgACAAHAAYABgAHAAcABgAGAAYABgAFAAUAAwAD
AAMAAgAEAAcACQALAAkACAAGAAQABAAFAAUABQAFAAUABQAEAAYABgAFAAUABAAEAAQA
AgABAAAA///9////AQADAAUAAwADAAQABAACAAIAAwADAAEAAQABAAAAAgACAAIAAgAE
AAQAAwADAAMABQACAAAAAAAAAAAAAgADAAQABQAEAAQAAwACAAMAAwADAAMAAQADAAMA
AwADAAUABgAGAAcACQALAAwACQAHAAUAAQACAAEAAQABAAAA/v/9//z/+v/5//n/+P/1
//X/9f/3//f/9//5//r/+//8//3//v/+///////+/wAAAAAAAAAAAAAAAAAA///8//z/
/P/9////AAABAAMAAQAAAAAAAAD+///////+/wYACwAHAAUACwAUABoAGwAZABUADwAB
AOT/w/+h/4L/ZP9J/yn/Av/j/tj+5P7//iP/Q/9i/3//mf+x/8D/zP/X/+P/6v/x//P/
+P/6//3/AAACAAMABAAFAAcACAAJAAcACAAJAAkABwAHAAgACQALAAsADQANAA8ADwAP
AA8ADQAPAA8ADwAOAA4ADgAOAA8ADwAPABAAEgASABIAEgAQABEAEQARAA8ADwAPAA8A
EQARABIAEgAUABQAFgAXABUAFQAVABUAFgAYABgAFwAXABkAGgAbABwAHQAfACEAHwAf
ACEAIQAiACIAJAAlACYAKAApACwALAAsACwAKwApACkAKQApAC0ALgAuAC8ALwAvAC4A
LgAuAC4ALgAtACwAKQAnACYAJQAjACQAJQAiACAAIAAfABwAGQAZABgAFwAUABIAEgAR
AA8ADgAMAA0ACwAKAAoABwAHAAcABwAHAAgACQAKAAoACgAJAAgABwAGAAUABgAIAAkA
CAAJAAcABgAGAAcABwAHAAcABwAJAAgACAAIAAYABgAHAAgACgAKAAoACgAIAAcABwAH
AAUABgAGAAYABgAHAAgACgAKAAgACAAIAAsADAANAA4ADAANAA0ADQAMAAsACQAIAAoA
CQAIAAgABwAHAAYABgAIAAgABwAHAAcABwAHAAYABgAHAAcABwAHAAYABAACAAQABQAF
AAUABQAFAAUABAAGAAYABQAFAAQABAAEAAIABAAEAAQAAwABAAEAAQABAAEAAQACAAIA
BAAEAAUABQAFAAUABQAEAAIAAgACAAIAAgACAAEAAQADAAQABAAEAAQABAABAAEAAQAB
AAEAAgACAAIABQAFAAUABQAEAAUABAADAAcACQAKAAoACgALAAwADAAMAAsACgAHAAkA
BwAGAAUAAQD+//z/+v/7//v//P/8//j/9//2//f/+P/5//z//v/+//7//v/+//3///8A
AAAAAQACAAMABAACAAIAAgABAAAAAAAAAAEABAAEAAQABQAFAAQABAAEAAMAAwACAAAA
AAABAAEAAwAFAA4AGgAhAB8AGwAXAA8AAADp/83/rP+K/2//Vf82/xP/9v7o/vP+Df8t
/0z/af+F/53/sv/A/9H/3f/g/+X/7f/4/wAAAwAEAAQAAwACAAUABwAIAAkACwAMAA0A
DQALAAsADAANAA8ADwARABEADwAPAA8ADwARABMAEwATABAAEAAQABAAEAAPAA4ADgAR
ABIAEwAUABIAEwATABMAEQARABEAEQATABMAFAAUABYAFgAYABkAGQAZABkAGQAXABgA
FwAVABcAGQAaABsAGQAZABoAGwAcAB0AIAAhACIAIgAkACUAJAAkACMAJAAmACgAKgAr
ACsAKwArACsAKgAqACkAKQArACsAKgAqACkAKAAnACUAJgAlACUAJgAkACEAIQAhACAA
HgAeAB0AGgAXABcAFgAVABIAEAAQABAADwAPAA4ADQALAAoACgAJAAkACQAJAAoACgAK
AAoACQAIAAYABAAGAAYABgAIAAkACQAHAAcABQAEAAQABQAJAAkACQAJAAkACAAIAAgA
BgAGAAcACAAGAAYABgAGAAcABwAIAAkACQAKAAoACgAIAAcABgAGAAgABgAGAAYACAAI
AAgACAAIAAkACQAJAAsACwAKAAoACQAHAAUABAAFAAUABAAEAAQABAADAAMABQAFAAUA
BAAGAAcABwAHAAYABgAFAAQAAgADAAMAAwADAAMAAwACAAQABAADAAMABAAEAAQAAgAB
AAAA///9/wAAAQACAAMAAwADAAQABAACAAIAAwADAAUABQAFAAQAAgACAAIAAgACAAQA
AwADAAIAAgACAAIAAgD//////////wEAAgACAAIAAQABAAEAAQADAAUABQAFAAcACQAK
AAoACAAJAAoACgAMAAsACgAHAAUAAwACAAEAAgAAAP///v/8//v/+//6//j/9//2//f/
9//3//n/+v/5//j/9//2//v///8CAAQAAgACAAIAAgACAAIAAgABAAIAAgACAAMAAQAA
AP////8AAAAAAQACAAAAAQABAAAAAAD//wEABQALABQAHAAdABcAFQARAAcA8v/V/7H/
kP96/2P/Rf8g/wP/9v7+/hf/Nf9R/27/if+f/6//wP/O/9n/4//o/+3/8//6//7/////
/wAAAAAAAAEAAwAEAAUABwAIAAkACQAHAAcACAAJAAkACQALAAsACQAJAAkACQALAA0A
DQANAA4ADgAOAA4ADgANAAwADAAMAAwADAAMAA4ADwAPAA8AEQARABEAEQAPAA8AEAAQ
ABIAEgAUABUAEwATABMAEwASABQAFAATABUAFwAYABkAFgAVABUAFQAXABkAHQAfAB8A
HgAfAB8AHQAeAB4AIAAiACQAJgAnACUAJQAlACUAJgAmACUAJQAjACMAIgAiACIAIgAi
ACEAIQAfAB4AHgAcABkAGQAZABkAGAAZABkAFAARABEAEAANAAoACAAIAAsACwAMAAwA
CQAHAAYABgAFAAUABQAFAAQABAAEAAQABgAGAAUABAACAAIAAgAEAAMAAwABAAEAAgAC
AAMABQAGAAUABAADAAUABAAEAAQABgAGAAcACAAIAAgACAAIAAoACQAJAAkABwAIAAgA
CAAJAAkACQAKAAsACAAHAAYABgAGAAYABgAIAAkACQAJAAgABwAFAAQABQAFAAUABgAJ
AAkACAAIAAYABgAFAAUABwAHAAcABgAFAAUABAADAAQABAADAAIAAAABAAEAAQADAAMA
AwACAAMABAAEAAUABAAEAAQAAgAAAAAAAAD//wAAAQACAAMAAwADAAQABAAEAAQABQAF
AAQAAwACAAAAAAAAAAAAAAACAAIAAQABAAMAAQD9//z//f/+////AAD/////////////
AAAAAAAAAwADAAMAAwACAAMAAgABAAUABwAIAAgACAAJAAoACgAJAAcABQABAAEA///+
//3//P/6//n/+P/2//X/9f/0//H/8f/x//P/9P/1//j/+v/6//r/+v/6//v//f/+//7/
/v/+//7//v/8//z//P/7//r/+v/6//v//v/+//7///////7//v/+/wAAAQABAAAAAgAB
AAEABQAPABoAHAAXABMAEQAJAO//zv+n/4f/bP9S/zH/Df/s/tX+1P7q/g3/Lf9P/3D/
jf+l/7f/wv/O/9f/4f/s//P/+f/8//z///8BAAIAAgACAAUABwAIAAkABwAIAAkACQAJ
AAkACgALAA0ADQAPAA8ADQANAA0ADQANAA8ADwAPAA4ADgAOAA4ADwAPAA8AEAARABIA
EwAUABEAEQAQAA8AEgATABQAFQATABMAFAAUABIAEgAUABUAFwAXABcAFwAaABwAHAAb
ABoAGwAbABsAHQAdAB4AHwAhACEAIwAjACQAJAAmACcAJQAmACYAKAArACwALQAtACsA
KwArACsALAAsACsAKwAsAC0ALQAuACwALAAsACsAKQAnACYAJgAjAB8AHgAdAB0AHAAd
AB0AGgAXABcAFgATABAADgAOAAwACwALAAoACQAHAAYABgAFAAUABQAFAAYABgAGAAYA
BgAGAAUABAACAAIAAgAEAAcABwAFAAUABAACAAEAAQAFAAUABQAFAAUABAAEAAQABAAE
AAUABgAEAAQABAAEAAQAAwADAAMABAAGAAcACAAFAAUABQAGAAoACAAIAAgACAAIAAgA
CAAHAAcABgAFAAYABwAHAAgACAAHAAYABgAFAAUABAAEAAYABgAFAAUAAwADAAMAAgAC
AAMAAwADAAUABgAGAAYABAAFAAUABQAFAAUABQAEAAIAAgABAAEABAAEAAQAAgACAAAA
/P/9/wAAAgACAAIAAgABAAEAAQABAAMABAAEAAQAAwADAAMAAwADAAUABQAFAAcACQAK
AAoADQAPABEAEgAOAAsACAADAAEA///+//3//P/6//n/+P/6//n/+f/4//b/9f/0//X/
9f/1//f/+P/5//r/+//8//3///8AAAAAAAAAAAAAAAAAAAAAAAD///7//v/+////AAAA
AAAAAQAAAP7//f/8////AQACAAIAAAABAP////8DAAoAEAAXABkAFQAVABMABADl/8H/
oP+C/2n/T/8q/wX/5v7c/uX+A/8l/0j/af+D/53/sv/C/8//1//g/+f/7//2//j//f8A
AAIAAwAEAAMABQAGAAcACQAKAAsACwAJAAkACgALAA0ADQAPAA8ADwAPAA8ADwAOAA8A
DgANAA0ADgAPABAADwAPAA8AEAAQABAAEAAQABIAEwATABMAEQARABEAEQASABMAFQAW
ABYAFgAYABkAFwAXABcAFwAaABwAHAAbABsAHQAeAB8AIAAhACMAJQAkACMAJAAjACYA
JgAoACkAKAAoACcAKAArACwALQAtAC0ALQAtAC0ALgAuAC0ALQAvAC8ALgAuACwALAAs
ACsAKwApACgAKAAoACUAJQAlACMAIAAfAB0AHAAZABkAGAAZABYAFAAUABIAEQARABAA
DQALAAoACgAJAAkACQAJAAoACgAKAAoACAAIAAcABgAGAAYABgAIAAkACQAHAAcABwAG
AAYABwALAAsACwALAAsACgAKAAoACAAIAAkACgAMAAwADAAMAAwACwALAAsACwAMAAwA
DAAJAAkACQAKAAwACgAKAAoADAAMAAwADAAMAA0ADQANAA0ADQAMAAwADQANAA0ADgAO
AA0ACwAKAAsADAAMAA0ACwALAAsACgAIAAkACQAJAAwADAALAAoACgALAAsACwAJAAkA
CQAIAAgACAAHAAcACQAKAAsACgAMAAwADAALAAcABQAFAAYABwAIAAkACgAIAAcABgAF
AAcACAAIAAgACwALAAsACwALAA0ADQANAA0ADwAQABAAEAARABIAEgARAA8ADQAJAAsA
CQAIAAcABAACAAEAAAAAAP/////+/////////wEAAQABAAMABAAFAAYABwAIAAYABwAH
AAYABgAGAAYABgAEAAQABAADAAUABgAHAAkACAAIAAgACQAHAAYABgAGAAgACQAJAAgA
CAAHAAcABwALABYAIAAnACMAHwAbABEA/P/h/8H/ov+K/3f/Xf86/xX/+v76/hH/L/9L
/2z/if+d/7P/xP/Q/9v/5f/s/+//9f8AAAoACwALAAoACAAGAAgACwANAA8ADwAQABEA
EQAPAA8AEAARABEAEQATABMAEQARABEAEQAPABEAEQARABEAEgATABQAFAATABIAEgAU
ABQAFAAUABMAEwASABEAEgATABQAFQAVABUAFgAWABQAFAAWABcAFQAVABUAFQAUABYA
FgAVABUAFwAYABkAGgAbAB0AHwAdAB0AHwAfACAAIAAiACMAIgAiACEAIgAkACYAKAAp
ACcAJwAnACcAJwAmACQAIwAlACUAJAAkACQAJAAkACMAIQAfAB4AHgAdABsAHAAdABwA
GgAaABkAFwAVABYAFgAVABIAEAAQABIAEQARABAADwANAAwADAAJAAkACQAJAAgACAAI
AAgACgAKAAkACAAKAAoACgAMAA0ADQALAAsACQAIAAgACQANAA0ADQANAAwACgAJAAgA
CAAIAAkACgALAAwADQAOAA4ADQANAA0ACwAMAAwADAALAAsACwAMAA4ADAAMAAwACgAK
AAoACgAKAAsACwALAA0ADQAMAAwADAAJAAgACAAIAAgACAAIAAkACQAJAAkACAAIAAcA
BgAJAAkACQAJAAcACQAJAAkADAAPABEAEgASABMAFAAUABEADQAJAAMAAwABAAAA///8
//r/+f/4//j/9//3//b/+P/5//r//f/7//v//f/+//3//P/7//r/+//9//7//v/8//z/
/P/8//z//P/8//v//P/8//z//f8AAAAAAAABAP7//P/7//r//f///wAAAAACAAEAAQAB
AAUADAAUABcAFwATAA8AAQDo/8n/p/+I/3D/Wf89/xz/Af/0/vj+D/8t/0f/Yv99/5f/
rf+8/8b/0//f/+b/6f/t//L/+P/7//v//P/8//z/+//9//7///8BAAIAAwADAAMAAwAE
AAUABAADAAQAAwAEAAUABgAHAAYABwAGAAUABgAGAAYABgAJAAkACQAKAAgACAAIAAgA
CgALAAsACwAKAAkACAAHAAkACQAKAAoACwAMAA8AEQAQAA8ADgANAA4AEAAQAA8ADwAR
ABIAEwAVABUAFgAXABUAFQAXABcAGQAaAB0AHwAhACIAIgAkACIAIgAiACEAIgAjACQA
JQAjACIAIAAfACAAIQAhACIAIgAiACIAIQAhAB8AHgAeABoAFwAXABcAFAASABIAEQAO
AAsACwAKAAoACAAHAAgACAAHAAcABgAFAAMAAgACAP//////////AAAAAAAAAAACAAIA
AQAAAAIAAgACAAQAAwADAAEAAQABAAAAAAABAAMAAwADAAMAAwACAAIAAgAAAAAAAQAC
AAMABAAFAAYABAADAAMAAwABAAIAAgACAAIAAwAEAAYABwAEAAMAAgADAAQABQAGAAUA
BQAEAAMABQAFAAQABAACAAEAAAAAAAEAAQAAAAAAAQACAAIAAwABAAEAAQAAAP7/////
/////v/+//3//P/9////AAABAP////////7//P/8//v/+//+//7//v/8//3//v//////
/P/7//r/+f/6//v//f/+//z//P/9//3/+//7//v/+v/8//z//P/8//3//v/+/////f/9
//3//f/7//z//P/6//v//P/9//z//v///wAAAAD9//z/+//6//z///////7//P/8//z/
/P/7//v//P/9//7//v/9//z//P/7//v//P////////8AAP7//f/8//z//v8AAPv/+v/8
//z//P/8//z//P/8//z//v/+//7//v/8//z//P/8//7//v/+//7//v/+//7//v/8//z/
/P/8/w==
         </WaveFormData>
      </LeadData>
      <LeadData>
         <LeadByteCountTotal>10000</LeadByteCountTotal>
         <LeadTimeOffset>0</LeadTimeOffset>
         <LeadSampleCountTotal>5000</LeadSampleCountTotal>
         <LeadAmplitudeUnitsPerBit>4.88</LeadAmplitudeUnitsPerBit>
         <LeadAmplitudeUnits>��V</LeadAmplitudeUnits>
         <LeadHighLimit>2147483647</LeadHighLimit>
         <LeadLowLimit>268435456</LeadLowLimit>
         <LeadID>V2</LeadID>
         <LeadOffsetFirstSample>0</LeadOffsetFirstSample>
         <FirstSampleBaseline>0</FirstSampleBaseline>
         <LeadSampleSize>2</LeadSampleSize>
         <LeadOff>FALSE</LeadOff>
         <BaselineSway>FALSE</BaselineSway>
         <ExcessiveACNoise>FALSE</ExcessiveACNoise>
         <MuscleNoise>FALSE</MuscleNoise>
         <LeadDataCRC32>453478035</LeadDataCRC32>
         <WaveFormData>
/P/8//z/+//9//3//f///wEAAQABAAEAAQABAAIAAwD9////AAADAAsAGAAnADkARwBO
AFcAXQBaAFkAWABYAFwAYwBiAFkARQAmAP3/0P+y/5//iP90/3f/kf+t/8H/zf/a/+H/
5//u//X//f8BAAIABAAFAAYABwAHAAkACgAKAAgACAAJAAkACQALAAwADAALAA0ADQAP
AA8ADwAQABAAEAARABEAEQAPAA8ADwAQABMAEwATABMAEgARABAAEQAUABUAFgAXABQA
FQAUABMAFQAVABUAFgAYABoAGwAdABwAGwAaABoAHAAeAB8AHwAeAB8AIAAgACIAIgAk
ACYAJwAoACoAKwApACsALQAuADEAMgAzADMAMQAzADMANAAyADIAMgAzADQANQA1ADYA
MwAxADAALwAvAC8ALgAtAC0ALAAqACgAJAAkACQAIwAjACEAHwAdABsAGQAXABcAFgAU
ABMAEgAPAA0ACwAHAAcABgAGAAUAAgACAAIAAAD+//3//f/8//3//v////7//v/+//7/
//////3//f/9//z//P/8//z/+v/6//r/+//7//v/+f/5//v//P/9//3//f/8//v/+v/7
//v/+//7//z//f/9//z//v/+//7//v/8//z//P/+//3//f/9//z//f/9//3/+//7//v/
+//7//3//v/+//7//f/9//3//f/7//z//P/7//n/+f/4//b/9f/1//X/9f/2//b/9v/1
//T/9P/z//L/8v/y//P/9f/z//L/8f/x//H/8v/y//H/8f/y//L/8P/s/+z/7P/u//D/
8P/w//D/7v/t/+v/6//p/+r/6//r/+v/7f/v/+3/6v/r/+z/7f/u/+7/7f/s/+z/6v/s
/+7/7P/q/+r/6v/q/+j/6f/p/+r/6v/s/+3/7v/v//D/8f/z//L/7//u/+v/6P/n/+f/
5//q/+r/6//r/+j/5v/l/+T/5P/k/+T/5P/k/+X/5f/l/+P/4//k/+T/5P/k/+T/5P/g
/+D/4P/g/+L/4v/i/+L/4f/g/97/3f/f/9//4f/h/+P/4//j/+P/4P/g/+D/3//h/+b/
6//z//r/CQAbACkAMgA7AD8APgA1ADAAMAA2AD0AQAA7ACcACADh/7b/mP+H/3T/Xv9f
/3X/kf+h/6//vP/H/8v/zv/V/9//5//o/+f/5//n/+f/6f/r/+z/7P/q/+r/6//r/+v/
7f/u/+7/7//x//H/8//x//H/8v/y//L/8//z//P/8//z//P/9P/2//f/+P/5//b/9f/0
//X/9v/3//j/+f/3//n/+f/5//f/9//3//j/+//+/wAAAwABAAEAAQACAAQABgAHAAcA
BQAHAAkACgAKAAoADAAOAA8AEAASABMAFQAXABkAGgAbABwAHQAdABsAHQAdAB4AHgAe
AB4AHwAhACEAIAAgACAAHwAfAB8AHwAfAB4AHQAbABoAGAAWABQAFAAUABMAFAATABIA
EQALAAkABwAHAAQAAgABAAAAAgABAAAA/f/7//r/+v/5//r/+v/6//j/9v/1//X/9P/2
//b/9v/0//P/8v/x//H/8v/x//L/8//2//b/9v/2//b/9v/2//f/9f/1//P/8//1//b/
9//3//f/9v/1//T/9v/3//j/+f/4//n/+f/4//j/+P/4//j/+P/4//j/+v/4//n/+v/6
//r/+//8//v/+f/5//n/+f/6//z//f/+//3//f/9//3/+//8//z/+//9//3//P/6//n/
+f/5//n/+//8//3//f/8//z/+//6//f/9v/2//f/+f/4//f/9//1//b/9v/1//f/+P/4
//b/9P/0//T/9v/4//j/+P/4//r/+f/3//f/9f/2//f/9//3//X/9P/1//b/9//4//b/
9f/0//T/9v/4//r/+P/2//b/9v/2//T/9f/1//b/9//6//z//v/+//7//v///wEA////
//3/+v/5//n/+f/3//b/9v/1//X/9P/0//T/8v/y//L/8v/0//X/9f/1//X/9f/2//b/
9P/0//T/9P/0//T/9P/0//L/8v/y//L/8//0//T/9f/1//X/9//3//X/9f/1//X/8//0
//X/9f/1//r//f8HABQAIQAxAD8ASgBRAFEATABNAFIAWABgAGkAbABhAEcAKAD9/87/
rv+Z/4D/cP97/5X/qf+7/83/2P/f/+n/8P/z//n//f/8//3//f/9//3//f///wAAAAD+
//7/////////AQACAAIABAAHAAgACwAJAAkACgAKAAoACwALAAsACQAJAAkACgALAAsA
CwALAA0ADQANAA8ADgANAAwACwANAA8ADwAPAA8ADwAPABAAEgAUABUAFwAVABUAFQAW
ABQAFgAXABcAGAAbAB4AIAAhACIAJQAoACgAKAApACkAKgAtADAAMgAxADIAMwAzADMA
NQA1ADYANAA0ADQANQA3ADcANgA2ADQAMwAzADMAMwAzADIAMQAvAC4ALAAqACgAKAAo
ACcAJQAjACEAHwAcABsAGgAbABYAFAATABIAEAAPAA4ACwALAAoACgAJAAYABgAGAAQA
BgAFAAUABAAEAAQABAACAAQABAAEAAUAAgD///7//f8AAAIABAAGAAYABgAGAAcABgAF
AAIAAQADAAQABQAFAAQABAAEAAQABQAFAAUABQAEAAUABQAEAAQABAAEAAQABgAGAAYA
CAAHAAcABwAGAAYABwAIAAcACQAJAAkACQAGAAYABQAEAAQABQAGAAcABQAGAAYABQAH
AAcABgAEAAUABQAFAAUABQAEAAMAAQADAAQABAAEAAEAAAAAAAEAAwACAAEAAQABAAIA
AgABAAEAAgACAAAA/v/+//7/AAAAAAAAAAAAAAAA///9//3/AAACAAQABQAEAAMAAgAB
AAIAAgABAAEAAAABAAAA/v/+//7//v8AAP///v/+//z//v8AAP7///8AAAEAAgABAAEA
AAAAAAAAAgADAAQABQAGAAcACQAJAAcABwAFAAYABQAFAAUABwAGAAYABQABAAAAAAAA
AAEAAgADAAQAAwADAAIAAQADAAMABAAEAAQABAAEAAQAAAAAAAAAAAAAAAAAAAAAAP7/
/v/9//3//f/9//////8BAAEAAQABAAEAAgADAAMAAwAEAAcADQAWACUAMQA/AEoAVQBb
AFwAWQBYAFgAWgBhAGoAZwBTADQAEQDk/7z/pf+O/3j/c/+N/6n/u//N/9r/4f/l/+z/
7//z//3/AgAFAAUABQAFAAMABQAGAAYABwAIAAoACwALAA0ADgAOAA4ADwAOAA8ADgAP
ABEAEgAQABEAEQARABEAEQARABIAEwATABMAEwARABEAEQATABUAFQAVABUAFgAZABoA
GwAaABkAGAAYABgAGgAbAB0AHQAdAB0AHgAgACIAIwAjACEAIwAlACYAJgAmACgAKgAr
ACwALgAvADEAMwA1ADYANQA2ADcANwA1ADcANwA4ADoAOgA6ADsAOwA7ADoAOgA8ADsA
OwA7ADsAOwA6ADkANwA2ADQAMgAwADAAMAAvADEALwAtACsAJAAhAB4AHQAbABoAGgAa
ABoAGQAYABUAEQAQABAADwAQABAAEAAOAAwACwALAAoADAAMAAwACgAIAAgACAAJAAkA
BwAHAAcACgAKAAoACgAIAAgACAAJAAkACQAHAAcABwAIAAkACQAMAAwADAAMAAkACQAJ
AAkACgALAAsACgAMAAwADAAMAAoACgAKAAwADAANAA4ADgAPAA8ADwANAAsACwALAAsA
DQAOAA4ADgALAAsACwALAAsADAAMAAsADQANAAwACgAHAAcABwAHAAoACgAKAAkACAAI
AAcABgAHAAYABgAHAAcABgAFAAUAAQAGAAYABgAGAAYABAADAAIAAgAAAAIABAACAP//
/v/9//z//f///wAAAgAEAAYABwAIAAYABgAGAAcABgADAAIA////////AAABAP///v/+
//3/+//6//r/+v/4//j/+P/4//j/+f/5//n/+f/5//r/+v/3//b/9f/0//T/9P/0//T/
9v/2//b/9v/2//b/9f/1//X/9f/3//f/9v/1//T/8//1//b/9//3//n//P8BAAkAGAAn
ADcAQwBOAFcAWQBYAFMATABOAFQAVQBOADkAGQD0/8v/qv+U/33/Zv9i/3v/mf+r/7n/
x//Q/9f/2//i/+v/8//3//b/9f/1//X/9f/0//X/9f/0//b/9v/3//f/9v/3//f/9v/3
//n/+f/7//n/+f/6//r/+f/5//j/9//5//n/+f/6//n/+f/5//n/9//3//f/+f/7//v/
+//7//v//f/9//3/+//7//v//P/8//7///8BAP///////wAAAQAEAAYABwAFAAcACQAK
AAgACAAKAAwADwAQABIAEwATABUAFwAYABcAGAAZABkAFwAZABkAGgAcABwAHAAdABwA
GwAZABgAGgAZABkAGQAXABcAFgAVABEAEAAOAAwACwAMAA0ADQAKAAcABAABAAAA///+
/////v/8//v/+v/3//X/8//v//D/8P/x//H/7v/u/+7/7P/q/+n/6f/o/+j/6P/o/+b/
6P/o/+j/6f/q/+n/6v/r/+n/6P/n/+b/5//o/+n/6//r/+v/6f/p/+f/6P/p/+n/6//s
/+3/7v/t/+3/7f/t/+3/7f/s/+r/6v/q/+r/6v/r/+z/7f/w/+7/7//w//D/7v/t/+z/
6f/q/+v/7P/t/+3/7v/u/+7/7f/t/+3/7f/t/+7/7v/t/+v/6//q/+j/6f/p/+n/6f/o
/+j/6P/n/+X/5v/m/+b/5//m/+b/5//p/+j/5//n/+X/5v/m/+X/5f/m/+b/5P/k/+T/
5P/m/+T/5P/k/+T/5v/l/+P/4//j/+T/5f/l/+f/5//n/+f/5v/m/+X/5f/k/+X/5v/n
/+X/5P/j/+L/5P/k/+T/4//k/+f/6P/p/+X/5f/l/+b/5f/j/+T/5P/k/+T/5P/l/+X/
5f/m/+j/6v/s/+r/7P/s/+z/7P/s/+3/7f/u/+7/8P/x//L/8v/y//L/8//1//P/8//x
/+7/6//p/+f/6f/o/+j/5//n/+b/5v/m/+b/5v/m/+b/5v/n/+f/5//l/+X/5v/m/+b/
6P/q/+z/6P/o/+j/6P/n/+b/5f/k/+b/5v/l/+X/5f/l/+f/5//p/+n/6f/p/+n/6v/r
/+v/6//w//n/AwAQAB8ALQA3AEIAQwA/AEAARQBMAFgAYABhAFQAPQAbAPL/xf+o/5T/
e/9q/3b/k/+n/7H/vf/H/87/1//f/+b/7f/v/+//8v/x//H/8f/x//H/8//0//T/9P/0
//X/9f/3//n/+v/6//r/+//6//v/+f/5//r/+v/7//3//v///////////wAAAQABAAEA
AQABAAEAAQADAAMAAwADAAMABQAHAAcABwAGAAUABAAEAAUACAAKAA0ACwALAAsADAAM
AA4ADwAPAA8AEQATABQAFAAUABYAGAAYABgAGQAZABoAHQAgACIAIQAiACMAIwAlACcA
JwAoACgAKAAoACkAJwAnACYAJgAmACUAJQAlACMAIwAiACEAHwAeABwAGgAYABgAGAAX
ABkAFwAVABMAEQAPAA0ADQAKAAgABwAGAAgABwAGAAMAAQAAAAAA//8AAAAAAAD+//7/
/f/9//z/+v/6//r/+P/5//r/+//9//v/+f/5//n/+P/4//j/+P/6//r/+v/7//3//f/7
//v/+f/6//v/+//7//r/+f/4//n/+f/5//n/+//9//7//v/8//z//P/8//7//v/+/wAA
/f/9//3//P/8//3//v/9//7///8AAAEA//8AAAAAAAD///////////z//P/7//n/+v/7
//v/+v/8//3//v///////v/9//v/+f/6//r/+v/5//j/+P/5//r/+v/6//v/+f/6//r/
+f/5//r/+v/4//f/+P/5//z/+f/4//f/9v/5//n/+P/5//j/+P/4//f/+f/5//n/+f/4
//j/9//3//b/9//2//b/9v/2//b/+P/3//b/9v/0//b/+P/2//j/+P/4//j/9v/3//f/
+P/6//z//f/+//z//P/8//3//f/7//v/+f/4//f/9//3//f/9v/2//X/9f/0//T/9P/z
//L/8f/w//L/8//z//P/9P/1//f/+P/1//T/8//y//L/8v/y//L/8P/w//D/8P/w//D/
7//v//H/8f/z//P/8f/x//H/8f/x//L/8//z//n//v8BAAUAEgAjADEAQQBMAFMAVQBU
AFMAVgBeAGQAZwBqAF8APwAYAO3/wP+g/4n/bv9i/3X/l/+r/7v/yf/S/9n/4f/m/+v/
8//5//r/+//7//v/+//6//v/+//6//v//P/+//////8BAAIAAgABAAMAAwAFAAMAAwAE
AAQABgAHAAcABwAFAAUABQAGAAkACQAJAAkACQAJAAkACwANAA0ADQANAAsADQANAA0A
DwAPAA8AEAAOABAAEQATABMAEwATABQAEgAUABUAFQAXABkAGwAcAB0AHgAhACQAIwAk
ACYAJwAlACcAKQAqACwALgAwADEAMQAzADMANAAyADIAMgAzADYANwA3ADgANQAzADIA
MQAxADEAMAAvACsAKgAoACYAJgAmACYAJQAkACEAHgAbABkAFwAVABUAEwASABIAEgAQ
AA8ADgALAAsACgAKAAkABwAGAAUAAgAFAAUABgAGAAQABAAEAAIAAQAAAP////8BAP//
//////7//v/+//7//v/+//7///8BAAEA////////AAABAAEAAgACAAIAAgD/////////
/wAAAQABAAAAAAAAAAAAAAACAAIAAgAEAAIAAwAEAAQAAwADAAMAAQABAAEAAQABAAEA
AgACAAIA//////////8BAAIAAgABAAEAAQAAAP7////////////9//z/+//5//r//P/9
//7////+//7///////7//f/9//v//P/8//v/+//8//z/+v/4//j/+P/6//z//P/8//z/
/P/7//n/+f/5//r/+//7//v/+//7//v/+v/6//n/+f/8//z//P/8//z//P/6//n/+P/4
//j/+v/8//r/+//8//3//v/8//3//f/+//7/AAABAAIAAgACAAIAAwAFAAMAAwABAAEA
AQACAAMAAgAAAP///f/9//z//P/8//z//P/8//z/+v/7//v/+//5//n/+v/6//j/+P/4
//j/9//4//n/+v/4//j/+P/4//b/9v/1//X/9//3//n/+f/7//v/+//7//r/+v/6//n/
+f/4//v/AwAMABcAJwA3AEQATQBTAFQAUQBQAFQAWABfAGQAXwBNACoAAwDW/7D/l/+C
/27/Z/99/5v/r/+9/87/2f/f/+T/6//x//f/+v/5//n/+f/5//r//f///wAAAAAAAAEA
AQD+///////+/wEABQAHAAsABgAFAAUABAAHAAkACgALAAkACQAJAAoACgAJAAgABwAJ
AAkACQALAAkACQAJAAkACwANAA0ADQALAAsACwAMAA4AEAARABMAEQARABEAEgASABQA
FQAVABcAGQAbABwAHAAcAB4AIAAfACAAIgAjACUAJwApACoAKQAqACsAKwAsAC8AMAAy
ADEAMAAvAC8AMQAxADAAMAAuAC0ALQAtACwAKwApACcAJwAoACgAKAAjACIAIQAfACAA
HwAeAB0AGwAZABcAFwASABAADwAOAA4ADQAMAAkABwAGAAYABQACAAIAAgAAAAIAAQAB
AAAA/v/+//7//P/6//r/+v/7//3/+//7//v//P/8//z//P/9//7///8BAP7//f/6//n/
+//8//3//f/+//7//v/+/////////////v///////v/+//7//v/+//7//v/+/wAA/f/9
//3//P/+////AAD//wEAAQABAAEA//8AAAAAAAD///////////z//P/7//n/+//7//r/
+P/4//n/+v/7//r/+v/6//n/9//4//j/+P/3//b/9v/3//n/+P/3//f/+f/6//r/+f/2
//b/9f/y//H/8v/z//b/9f/0//P/8v/0//P/8f/x//H/8v/z//P/8f/x//H/8f/y//T/
8f/v/+7/8P/w//D/8P/y//H/8P/w/+//8P/x/+7/8P/w//D/8P/w//H/8f/y//H/8v/y
//L/8v/y//L/8//0//P/9P/z//D/7//v/+//7//u/+7/7f/p/+j/6P/o/+j/6P/o/+j/
6P/p/+n/6f/o/+f/5//m/+b/6P/q/+z/6f/o/+f/5v/m/+b/5v/m/+b/5v/l/+X/5P/j
/+T/4//k/+X/5v/n/+b/5v/m/+X/5f/o/+//+f8GABUAIwAxADoAQQBDAEIAPwA8AD4A
SABNAEgANQAVAPL/y/+k/4z/d/9e/1b/af+H/5v/q/+7/8T/y//R/9b/2//j/+f/6P/r
/+v/6//r/+n/6//s/+z/7v/u/+//7//t/+//8P/w/+//8f/x//P/8v/z//X/9v/4//n/
+f/5//f/9//3//j/+P/3//b/9f/3//f/9//5//v/+//7//v/+f/7//v/+//9//3//f/+
//7/AAABAAMABQAFAAUABgAEAAYABwAHAAcACQALAAwACwAKAAsADAAQABIAFQAXABQA
FQAWABYAGAAaABwAHQAdAB8AHwAgAB4AHgAeAB8AHwAfAB4AHgAcABsAGwAbABkAGQAY
ABcAFwAWABQAEgASABIAEgARABMAEQAPAA0ACwAJAAcABwACAAAA///+//7//f/8//n/
+f/4//j/9//2//b/9v/0//T/8//z//L/9P/0//T/8v/w//D/8P/x//P/8f/x//H/8P/w
//D/8P/w//D/8P/x//P/8//x//H/8f/y//P/8//2//b/9v/2//X/9f/1//X/9P/1//X/
9P/0//T/9P/0//X/9v/3//r/+f/5//n/+P/5//n/+f/3//b/9f/0//P/9f/2//b/9v/3
//f/9//3//X/9v/2//X/9//3//b/9P/x//H/8f/x//L/8v/y//H/7//w//D/8P/v/+7/
7v/v//D/8P/w//H/7//w//D/7//v//D/8P/u/+7/7v/u//D/7v/u/+7/7v/w/+//7f/t
/+v/7P/t/+3/7f/t/+3/7f/u/+7/7f/t/+z/6//q/+r/7P/s/+z/7P/s/+v/6v/q/+z/
7v/w/+7/7P/s/+z/7P/u/+//7//w//D/8v/z//T/9P/0//T/9f/1//P/8//x//D/7//v
/+//7//u/+7/7f/r/+r/6v/q/+r/6v/q/+r/6v/r/+v/6//r/+v/7P/s/+z/7P/s/+z/
6P/o/+j/6P/n/+b/5f/k/+f/6P/o/+n/6f/p/+v/6//q/+n/6P/n/+f/6P/p/+n/7//y
//X//f8MAB8AMQA7AEAAQQA/ADwAOwBAAEoAVABXAFAAPQAhAPr/y/+o/47/c/9e/2T/
f/+Z/6n/t//F/87/0//d/+T/6f/r/+3/8P/v/+//7//v//H/8//0//T/9P/0//X/9f/1
//f/+P/4//n/+//7//3/+f/5//r/+v/7//3//v///////////wAAAAD///7//f/+////
AAADAAEAAQABAAEAAwAFAAUABQAFAAUABQAGAAQABgAHAAkACwALAAsADAAOABAAEQAR
AA8AEQATABQAEgASABQAFgAYABoAHQAfAB8AIQAjACQAIwAkACUAJQAmACkAKgAsACoA
KgAqACsAKwArACoAKgAsACsAKwArACgAJwAlACMAIwAiACAAHgAcABwAHAAbABsAGQAX
ABUAEgARABAAEQAMAAoACQAIAAcABQADAP///f/8//z/+//6//r/+v/4//n/+f/6//r/
+f/4//f/9P/1//b/9//5//n/9//3//f/9f/0//P/8v/0//b/+P/7//r/+f/2//X/9//4
//n/+f/6//r/+v/6//n/+f/5//n/+P/5//n/+P/4//j/+P/4//r/+v/6//z//P/9//7/
/v/7//v/+//5//z//f/+/////f/+//7//v/9//3//f/9//3//v/+//3//f/9//z/+v/7
//v/+//7//r/+v/6//n/9//4//j/+P/5//j/+P/5//n/+P/3//f/+f/6//r/+f/5//j/
9P/0//b/9//4//n/+v/4//f/9v/2//b/+P/6//j/+P/4//j/+P/2//f/9//4//r//P/9
//7/AAAAAAAAAQD///3//f/7//z/+//7//v/+v/4//f/9f/1//T/9P/0//T/9P/0//T/
9P/1//X/9f/3//f/+P/4//b/9v/2//b/9P/0//T/9P/0//T/9P/0//b/9v/1//X/8//z
//X/9f/0//P/8v/x//L/9P/2//f/9//4//n///8GABMAIwA3AEYATQBRAFAATQBKAEoA
UABbAGIAYQBRADAABwDa/7L/lf+A/2z/Zf97/5v/sf+9/8r/0//Z/+D/6//z//n//P/9
//3//f/9//3///8AAAAAAAAAAAEAAQABAAMABAAEAAUABwAHAAkABwAHAAgACAAGAAcA
BwAHAAgACQAKAAwACwALAAsACwALAAsACwANAA0ADQANAA0ADQAPAA8ADwARABEAEQAS
ABAAEgATABUAFQAVABUAFgAUABYAFwAXABgAGwAeACAAIgAiACQAJgAlACYAKAApACsA
LQAvADAAMAAwADAALwAwADMANAA2ADQANAA0ADUANwA3ADYANgA3ADcAOAA5ADYANQAz
ADEAMQAwAC4ALAAoACgAKAAnACcAJQAjACEAHwAdABsAGwAXABQAEgAQAA4ADQAMAAkA
BwAGAAYABQACAAIAAgAAAAEAAQACAAIAAAAAAAAA/v/+//7//v////3/+//7//v///8A
AAEAAgABAAAA///////////9//3//f/+//////8AAAAAAAAAAP//////////AAABAAEA
AAD///7//f/8//7//v/+/wAAAgADAAQABAABAAEAAQD//wEAAQABAAEAAQACAAIAAgD/
/////////wAAAgADAAMAAgABAP///P/9//3//f/9//7//v/+//3//f/+//7//v/9//z/
/P/9//3//P/7//v/+//8//z/+//7//z//P/6//j/+P/6//r/+v/6//r/+v/4//f/9v/2
//T/9v/4//b/9v/2//b/9v/4//n/+f/6//r//P/9//7//P/8//z//f/9//v/+//5//r/
+f/5//n/+f/4//j/9//1//T/9P/0//L/8v/y//L/8//1//b/9//3//f/+P/4//X/9P/z
//L/8P/w//D/8P/y//L/8v/y//L/8v/x//H/7//v//H/8f/x//H/8f/x//L/9P/2//f/
8//0//v///8IABkALQA9AEYATQBRAFAATQBMAEwAUgBVAFQASwAvAAgA2/+0/57/h/9u
/2T/cf+J/5//sf+9/8j/0//b/+D/5//x//n/+v/4//f/9v/1//X/9//4//j/+v/6//v/
+//5//v//P/8//v//f/9/////f/9//7//v/+//////////3//f/9//7///////////8B
AAEAAQADAAIAAQAAAP//AQADAAMAAwABAAEAAQACAAAAAgADAAUABwAHAAcACAAIAAoA
CwALAAsADQAPABAAEAAQABIAFAATABIAEgARABQAFwAaABwAHAAcABwAGwAdAB8AHwAg
ACAAIAAgACEAHgAdABsAGgAcABsAGwAbABoAGQAXABUAFQAUABIAEAAOAA4ADgANAAsA
CQAHAAUAAwADAAMABQD///z/+v/4//r/+f/4//X/8//y//L/8f/v/+7/7f/q/+z/6//r
/+r/6v/q/+r/6P/o/+j/6P/p/+f/5f/l/+X/5P/k/+T/5P/m/+b/5v/n/+X/5f/j/+P/
4//k/+X/5f/l/+T/4//i/+T/5f/m/+f/6P/p/+n/6P/n/+b/5f/k/+T/5P/k/+b/5f/l
/+X/5P/l/+X/5f/j/+X/5f/l/+X/4//k/+L/4v/i/+L/4v/i/+L/4f/g/+D/3f/e/9//
3P/e/97/3v/e/9z/3f/d/97/3v/g/+H/4v/h/+D/3//f/97/2//a/9f/1//X/9j/2f/X
/9T/0v/P/83/zP/M/8z/zv/O/87/zv/O/8//z//P/83/zf/O/87/yf/I/8f/xv/G/8b/
xv/G/8b/xv/G/8b/xv/G/8X/xf/G/8f/yv/L/8r/yf/I/8f/yf/K/8v/y//N/87/0f/X
/+L/8/8DABEAHgAjACMAHgAdABwAHAAiACkAKgAdAAUA5v+9/5T/eP9j/0b/Nv9J/2n/
f/+L/5f/pP+r/7H/tv+9/8X/y//M/8v/y//L/8v/yf/L/8z/zP/O/87/z//P/83/z//Q
/9D/z//R/9H/0//S/9P/1f/W/9X/1f/U/9P/1f/V/9X/1v/V/9X/1f/V/9b/1//Y/9v/
2//b/9v/2//Z/9v/2//b/9z/3f/e/+D/3//g/+D/4f/j/+P/4//k/+T/5v/n/+f/5//p
/+v/7P/u/+7/8P/y//L/8v/z//P/9P/3//r//P/9//7///////7////+//7///8AAAEA
AwABAAEAAAAAAAIAAQABAAEA/v/9//v/+f/4//j/9//2//L/8v/y//H/8P/t/+r/5//k
/+P/4v/j/+D/3v/d/9z/2//Z/9f/0//T/9L/0v/R/9D/0P/Q/87/z//P/9D/0P/Q/9D/
0P/O/87/zv/O/8//0f/P/8//z//P/87/zf/M/83/zv/P/9H/z//P/83/zf/L/8z/zf/N
/9D/0P/Q/9D/zf/N/83/zf/O/8//z//O/9D/0P/Q/9D/zv/O/87/0P/O/8//0P/Q/8//
z//P/83/zv/P/9D/0f/Q/9D/z//O/87/z//Q/9H/0f/S/9L/0f/P/8//zv/M/8v/y//L
/8v/yv/K/8r/yf/K/8z/zf/O/8v/yv/K/8v/yf/I/8f/x//K/8z/zf/N/8z/zP/L/8j/
xP/E/8T/xv/H/8j/yf/K/8r/yf/H/8f/x//I/8n/yf/H/8f/x//H/8b/xv/F/8X/xv/H
/8j/yf/I/8b/xP/C/8X/xv/H/8f/xf/H/8f/x//D/8P/w//E/8X/xf/G/8f/xf/F/8X/
xv/G/8X/xf/F/8T/xP/E/8f/x//G/8X/w//G/8f/yP/J/8j/xf/E/8P/xf/H/8P/wv/E
/8T/xP/E/8b/xv/G/8b/xP/E/8T/xP/E/8T/xP/E/8b/xv/G/8b/xv/G/8b/xv/E/8T/
xP/E/w==
         </WaveFormData>
      </LeadData>
      <LeadData>
         <LeadByteCountTotal>10000</LeadByteCountTotal>
         <LeadTimeOffset>0</LeadTimeOffset>
         <LeadSampleCountTotal>5000</LeadSampleCountTotal>
         <LeadAmplitudeUnitsPerBit>4.88</LeadAmplitudeUnitsPerBit>
         <LeadAmplitudeUnits>��V</LeadAmplitudeUnits>
         <LeadHighLimit>2147483647</LeadHighLimit>
         <LeadLowLimit>268435456</LeadLowLimit>
         <LeadID>V3</LeadID>
         <LeadOffsetFirstSample>0</LeadOffsetFirstSample>
         <FirstSampleBaseline>0</FirstSampleBaseline>
         <LeadSampleSize>2</LeadSampleSize>
         <LeadOff>FALSE</LeadOff>
         <BaselineSway>FALSE</BaselineSway>
         <ExcessiveACNoise>FALSE</ExcessiveACNoise>
         <MuscleNoise>FALSE</MuscleNoise>
         <LeadDataCRC32>3160733698</LeadDataCRC32>
         <WaveFormData>
vP+7/7v/u/++/8D/wf/C/8L/w//E/8X/w//D/8P/wf/C/8b/yf/L/9D/2P/k//L/AgAP
ABwAKwAwADMAOAA/AEkAVQBZAFYASgAxAAsA3v+5/5z/ef9a/1f/a/+F/5f/ov+n/6v/
rf+y/7j/vv/E/8b/yP/K/8z/zv/K/8r/yP/G/8f/xv/H/8b/xv/I/8v/zP/L/83/zP/K
/87/0P/S/9T/0v/T/9T/zv/S/9P/0//S/9T/1P/U/9L/1P/T/9H/z//T/9X/1v/W/9X/
1P/S/9D/1P/V/9b/1//Z/9r/2v/c/9v/2P/Z/9n/3P/e/+L/4//g/97/2v/c/9//4P/i
/+X/5P/k/+j/6P/m/+j/6v/q//D/7//z//b/9P/z//P/8f/x//L/9f/3//n/+f/5//n/
9//2//L/8f/0//X/9f/2//X/8v/w/+//8P/x//H/8f/v//D/8P/s/+n/6f/o/+T/5f/m
/+f/6f/m/+L/3f/Z/9n/2v/b/9n/1//Y/9j/1f/R/9D/0P/S/9X/1P/U/9T/0//S/8//
zv/Q/9H/0f/R/8//z//P/9H/zv/N/8z/zf/S/9H/0P/R/9D/0P/P/8//0//T/9P/0//U
/9T/1f/W/9X/1f/V/9T/0//W/9r/3//b/9r/2P/W/9n/3f/b/9z/3P/d/97/3v/f/97/
2//a/97/3//h/+T/4//h/9//3f/h/+L/4P/h/97/3v/e/97/3P/b/9n/1//a/9v/2//c
/9j/1//V/9L/1P/V/9f/2v/Y/9f/1v/W/9P/1f/V/9T/1//Y/9n/2v/W/9T/0v/R/9T/
1f/X/9n/2v/Z/9X/1P/T/9P/0//S/9j/3P/e/9r/1v/W/9b/1v/W/9j/2v/b/93/3P/c
/9r/2P/Y/9X/1f/W/9f/2P/b/97/3P/c/9r/2P/a/93/4f/k/+L/4P/e/9z/2v/Y/9f/
1//X/9z/3v/f/9v/2f/W/9P/1P/W/9j/3P/Z/9j/1//W/9j/2P/X/9b/1v/V/9j/2f/W
/9T/0f/P/9L/1P/W/9j/1f/T/9H/z//R/9L/0//T/9b/1//Y/9n/2P/X/9T/0P/W/93/
4//o/+7/+v8IABgAJQAyAD0ARABFAEgATwBdAGkAcQByAGQASwAnAPz/2//A/53/ev9x
/4P/mf+p/7b/w//J/8v/zP/O/9b/3v/g/9//4P/h/+L/4P/g/97/3P/e/9z/3P/a/9v/
3v/i/+T/4v/j/+H/3v/h/+L/4//k/+P/5f/n/+L/5P/l/+X/5P/o/+r/7P/s/+z/6f/l
/+H/5f/n/+j/6P/o/+j/5//m/+f/5//n/+f/7P/u/+//8v/v/+z/7f/t//D/8v/2//f/
9f/0//H/9P/0//T/9f/3//j/+P/8//z/+//8//3//P8BAP//AgAEAAMAAwAEAAMAAgAC
AAQABQAGAAcACAAJAAcABgACAAEABQAHAAgACgAHAAQAAgABAAEAAQAAAP//AgAEAAUA
AgD9//v/+P/y//L/8v/y//P/8P/u/+v/6f/o/+j/6P/l/+b/6P/p/+f/4//g/97/3v/g
/+D/4f/i/+D/3v/a/9j/2v/b/9v/2//e/9//4P/j/9//3f/b/9v/3v/d/9z/3f/c/9z/
2//b/93/3f/d/93/3//g/+L/5P/h/+H/4f/g/9//4P/i/+X/4v/i/+H/4P/g/+P/4P/g
/+P/5f/n/+j/5v/k/+D/3v/i/+P/5f/o/+j/5//m/+X/5P/k/+H/4f/h/+L/4//k/+H/
3//c/9n/3v/h/+P/5v/j/+H/3v/a/9j/1//X/9j/2//b/9v/3P/W/9f/1v/U/9X/1v/X
/9j/1P/U/9T/1f/X/9f/2P/Z/9v/2//Y/9j/1f/V/9X/1P/W/9j/2v/Y/9j/2P/Y/9X/
1P/S/9H/1//a/9v/3P/Z/9X/1P/U/9b/1v/Y/9r/3P/e/97/3v/d/93/3v/e/+H/4v/j
/+T/4P/c/9n/1//X/9r/2v/Z/9f/1//W/9X/0//S/9H/0v/T/9T/1f/W/9X/1P/S/9D/
0P/P/9L/0//S/9L/0f/R/8//zv/N/8z/z//R/9P/1f/T/9L/0f/P/9H/0f/R/9H/0f/T
/9P/0v/O/9H/1//g//D//v8KABgAJQAuADEANgBBAFAAYQBzAIEAhwCAAGoASwAhAPT/
0f+0/5H/dv95/4n/lf+h/7D/u//D/8//1v/W/9j/2v/W/9b/1v/W/9b/2P/a/9r/2v/X
/9T/0//Q/9P/1v/a/9z/3P/f/9//3v/e/97/3v/e/+H/5f/p/+b/5v/l/+P/4P/j/+T/
5f/k/+b/5//n/+f/5f/l/+T/4v/m/+j/6f/q/+r/6f/o/+f/6v/s/+3/8P/w/+7/8P/x
/+//7v/v/+3/8f/0//X//P/7//r/+v/7//z//P8AAAAAAgAEAAYABgAHAAMABAAEAAcA
CQAMAA0ACAAGAAYABQAGAAcACAAJAAgACAAFAAUAAwADAAIAAgAFAAQABAAFAAAA///9
//v//f/+//7/+v/4//n/+f/2//T/8v/w/+//7//u/+z/6//p/+j/5//j/+P/5P/k/+H/
4f/g/+D/4v/g/97/3f/c/9//4P/f/+D/3v/b/9f/0//W/9n/3P/h/9//3//f/+H/3//b
/9f/1f/Y/9r/2//d/93/2//Z/9f/1//Y/9r/3P/a/9v/3P/c/9b/1v/X/9n/3P/e/9//
4P/e/9//2v/Y/9v/3f/f/+D/4v/i/+D/4P/d/9v/2v/a/93/3//h/+P/4v/g/9v/2f/b
/9z/3f/e/93/3f/c/9v/2f/X/9T/0v/U/9f/2f/a/9j/1f/T/9L/0//T/9P/1P/S/9X/
1v/W/9P/0v/R/9D/0f/S/9P/1f/T/9H/0P/P/9P/0//Q/9D/0//V/9f/2P/V/9T/0//S
/9X/1v/Y/9n/0v/S/9D/0v/S/9L/0v/S/9T/1f/X/9b/1v/U/9L/1P/T/9X/2P/V/9T/
1f/W/9X/1v/V/9T/1//Z/9z/3v/a/9j/1v/U/9T/1P/V/9f/1f/Y/9j/1//T/9P/0v/R
/9L/1P/W/9r/1v/U/9L/0P/U/9b/1//Y/9f/1f/X/9f/1f/U/9L/0f/T/9T/1f/W/9P/
0f/P/83/z//Q/9H/0f/P/8//z//P/8//0f/R/9D/2P/X/9n/2v/g/+z/+P8IABcAJgAz
ADoAOwBAAEkAUwBhAG8AcgBmAE8ALQAAANP/sv+N/2z/Zf93/4//nf+s/7f/t/+3/7z/
vv/E/87/1v/W/9b/1v/W/9L/0v/Q/87/0P/Q/9L/0v/S/9T/1//Y/9X/1//W/9T/1v/Y
/9r/3P/a/9v/3P/W/9n/2//c/9z/3P/c/9z/2v/b/9v/2v/Z/9v/3f/e/97/3//g/+D/
4P/h/+H/4f/h/+P/5P/k/+b/5v/k/+b/5//q/+z/8P/x/+7/7P/o/+r/7f/u//D/8//y
//L/9v/2//j/+v/8//z////9/wAAAgAAAP/////9//7/AAAEAAcABgAFAAQAAwAEAAQA
AQABAAQABQAFAAYABAAAAP3/+//8//3//f/9//v//P/8//j/8v/x/+//6v/r/+z/7f/v
/+3/6v/m/+P/5f/m/+f/5f/j/+T/5P/h/93/3P/c/97/3//e/97/3v/b/9r/1//W/9r/
2//b/9v/2//b/9v/3f/a/9n/2P/Z/97/3f/c/93/2//a/9j/1//b/93/3//h/93/3P/c
/9z/3P/d/97/3v/d/97/4P/j/+H/4P/e/9z/4P/l/+T/5v/k/+X/5v/m/+X/5P/h/+D/
4//j/+T/5v/l/+P/4f/f/+L/5P/j/+X/4v/i/+L/4v/i/+H/3//d/9//4f/i/+T/4P/f
/93/2v/d/93/3v/g/97/3f/c/9z/0//a/93/3v/f/+D/3P/c/9v/2//b/9z/2//a/9v/
2f/a/9z/2//a/9v/3P/e/+L/5P/m/+P/4//k/+T/4//i/+H/4P/i/+L/4//l/+D/4v/h
/9//3v/f/9//3//e/97/3v/g/97/3v/e/97/4P/i/+P/5P/f/9v/2//Z/9r/3P/d/9//
3v/e/97/3v/b/9v/2//b/93/3v/f/9//3P/b/9r/2f/e/+H/4v/i/+b/5//n/+7/+v8K
ABwALgA/AEwAUwBWAFcAWgBnAHUAfQB7AG4AUgAtAAEA3P+//5z/e/9y/4f/n/+v/7n/
wv/H/8v/z//W/+D/6v/w//D/7f/s/+v/6v/n/+j/5//m/+r/6v/s/+z/6f/q/+z/7P/v
//P/9P/0//T/9P/0//T/8//1//f/8v/1//f/+P/4//f/9v/1//L/9v/3//f/9//5//n/
+P/2//f/+P/4//j/+v/7//z//f/9//z/+v/6//3//P///wEAAQACAAUABQAFAAQAAQAE
AAUABgAIAAsACwAKAA0ADAAPABIAFQAWABgAFQAXABgAFwAXABgAFwAZABoAHQAfABsA
GQAXABUAGgAcABsAHQAcABsAGQAYABcAFAASABEAEgATABMAEwAQAA4ACwAEAAMABQAG
AAQAAwACAAEAAQD9//r/9v/z//T/9v/4//f/9f/0//L/7f/s/+z/7f/w/+7/7P/r/+r/
6v/q/+j/6P/t/+//8P/x/+3/6//p/+n/7P/t/+7/8f/y/+//7P/r/+r/6v/p/+n/7f/v
//H/8//x//D/8P/w//D/8f/y//L/7v/u/+//8f/v//D/8P/w//H/9f/z//T/8f/v/+3/
6v/v//D/7//w//D/7//v//D/7v/t/+z/6//v//D/7v/v/+v/6v/p/+j/6//r/+r/6f/n
/+f/5v/m/+X/5f/k/+L/5f/l/+b/6P/n/+X/4//i/+D/4//k/+T/4//i/+H/4P/e/97/
3v/f/+D/4f/j/+X/4//h/9z/2v/d/9//4f/i/+L/4v/i/+L/4P/g/+H/4f/k/+L/4v/i
/9//3f/d/9v/3P/d/9//4f/h/+H/4//g/9z/3P/d/97/4P/g/+D/3f/c/9v/2v/b/9z/
3P/d/+D/4v/i/+L/4P/d/93/3v/h/+L/5f/o/+X/5v/l/+T/5P/l/+f/6P/o/+j/6P/o
/+P/3v/a/9f/1//c/97/3//c/9v/2f/X/9f/2P/Z/9z/2v/a/9r/2v/X/9b/1P/S/9b/
1//c/9//2v/Y/9X/0//U/9T/1P/U/9T/1f/W/9f/1//W/9X/0//V/9f/2f/b/9r/2//a
/9j/2P/d/+X/8v8AAAwAGgAmAC8ANAA7AEYAVQBoAH0AiwCPAIcAbgBQACkA///e/8H/
nP9//4T/lf+h/6n/s/+8/8P/zf/V/9r/3v/e/9r/2v/Z/9r/2//c/9z/3v/e/97/3f/a
/9n/1v/a/97/4//m/+L/4//h/97/3//g/+H/4v/j/+f/6//o/+j/5//l/+L/5v/o/+r/
6v/s/+v/6f/n/+j/6f/p/+j/7P/u/+//8P/t/+v/6f/n/+v/7v/w//T/8f/u/+//7//x
//L/9f/1//j/+P/2//r/9//2//b/9//6//r//v/+//z//v8AAAAAAgD//wEAAgAFAAcA
CgALAAcABgAHAAcACAAJAAoACwALAAoABgAFAAcABwAGAAYABgAEAAMAAwD+//3/+//5
//v//v8AAP7/+f/5//j/9P/1//T/8//z//P/8v/w/+//7f/s/+v/5//q/+z/7f/r/+f/
5v/m/+j/6P/m/+X/5P/m/+j/6P/q/+j/5//l/+P/5v/n/+j/6//q/+n/6P/p/+z/6//q
/+v/7v/u/+3/7f/t/+v/6f/n/+j/6v/t//D/7//v/+//7v/r/+z/7v/x//P/9v/4//r/
+f/7//f/9v/5//3/AQAEAAYABgAEAAQABwAHAAgACgAMAA0ADgAPAA4ADgALAAsAEAAU
ABgAHAAgACEAIQAhACMAJQAmACgALAAvADEAMgA0ADUANwA6AEYAUQBcAGgAaABrAGwA
bABrAGoAaQBoAGYAZgBmAGcAYwBfAFwAWQBdAF0AWgBaAFUAUwBRAE4ATgBOAE4ATgBM
AEwATQBNAEIAQgBCAEQARABEAEQARABEAEMAQwBCAEIAQAA+AEEAPwBAAEIAQAA+AD4A
PgBAAEIAQgBCAEAAPwA/AD4AOwA6ADkAOAA3ADYANgA3ADMANAAyAC8ALwAvAC4ALQAp
ACgAJwAoACcAJgAlACQAJgAoACkAKgAmACEAIAAdAB4AHgAdAB0AGwAaABkAGAAUABMA
EgARABMAFAAVABUAEwARAA8ADQAPABEAEQAQABgAGQAXABoAJAAyAEIAVgBnAHAAdQB4
AIEAigCXAKcAsQC7ALYAngB5AEsAGgDx/87/qf+U/6P/vf/P/9n/4v/n/+v/7//0//r/
BAAKAAoABwAGAAUABAACAAIAAAD+/wAAAAACAAIA//8AAAIAAgAEAAcABwAGAAQABAAE
AAQAAwAFAAcAAgAGAAcABwAGAAQABAAEAAIACAAJAAkACQAJAAkACAAGAAYABgAFAAQA
BgAHAAgACQAJAAgABgAGAAcABgAJAAsACgAKAAwACwAMAAwACgAOABIAFAAXABsAGgAY
ABoAGAAZABwAHwAgACQAIQAjACQAIwAjACQAIwAkACQAJgAnACYAJQAkACMAIgAiAB8A
HwAfAB8AHgAeAB0AGgAYABcAGAAZABkAGQAVABQAEgAMAAwADQANAAoACQAIAAcABwAG
AAQAAQD//wAAAAAAAP3/+//6//j/8//1//b/+P/8//v/+P/2//T/8v/y//D/8P/0//X/
9f/1//P/8f/v/+//8f/x//H/8//z//H/7//v/+7/7v/t/+3/8P/x//L/8//v/+7/7v/u
//D/8f/y//L/7//w//L/9f/0//T/8//y//P/9//1//b/8//z//P/8v/0//T/8v/y//L/
8f/x//L/8P/v/+7/7f/v//D/7v/v/+3/7P/r/+r/6//r/+r/6f/o/+f/5f/k/+T/5f/l
/+T/5//n/+j/6v/o/+X/4v/g/+D/4//k/+T/4v/i/+L/4v/f/97/3f/d/9//4f/k/+f/
5f/j/97/3P/f/+H/4//k/+P/4v/h/+D/3//e/97/3f/k/+b/5f/k/+P/4v/f/97/3P/b
/+D/4v/i/+L/4P/d/93/3v/g/+D/4v/k/+P/5P/j/+L/3//f/+D/4P/j/+T/5f/m/+T/
4v/h/+H/3//i/+L/4f/f/9//3v/d/9r/2v/a/9z/3f/e/9//4P/d/9z/2v/Y/9j/1//a
/9v/3P/c/9v/2//Y/9j/2P/Y/9j/2f/a/9v/2//a/9n/1//a/9v/3P/d/9z/3f/c/9r/
1v/X/9v/4v/s//j/BgAWACEALAA1ADwAQQBKAFkAZwB1AH0AfABsAE0AJwD+/9n/uv+d
/37/bf97/5H/nf+q/7n/w//L/9D/1v/a/9z/3P/a/9r/2v/a/93/4P/h/+L/4f/e/93/
2v/a/9z/3//g/+P/5//o/+j/5f/k/+P/4v/m/+v/8P/u/+3/7f/s/+r/6//s/+3/7P/v
/+//7v/t/+v/6//q/+j/7v/w//H/8v/x/+//7f/r//D/8v/z//b/9v/0//b/9//0//T/
9v/1//r//P/8/wIAAAD+//3//f///wAABQAGAAQABgAIAAgACAAFAAcACAAMAA8AEwAV
ABAADgAOAA0AEAARABIAEwATABIADgANAAsACwAKAAoADgAOAA8AEQALAAkABgADAAYA
CAAJAAYABQAFAAQAAAD+//z/+v/5//r/+v/5//n/9v/0//L/7f/v//D/8P/t/+v/6v/q
/+z/6f/m/+T/4v/l/+b/5f/m/+T/4//h/9//4P/h/+L/5f/m/+f/6P/r/+v/5//j/+H/
5P/m/+f/6f/o/+f/5v/l/+f/6P/q/+z/6v/r/+z/7P/o/+j/6f/r/+z/7v/v//D/7v/v
/+r/6P/s/+//8v/0//b/9v/0//T/8f/v/+7/7v/y//P/9P/1//L/8P/r/+n/6//s/+3/
7v/v/+//7v/t/+z/6//p/+j/6v/r/+v/6v/n/+X/5P/k/+f/5//n/+j/5v/p/+r/6v/m
/+T/4v/g/+L/5P/m/+n/5f/j/+L/4f/k/+X/4//k/+T/5f/m/+b/4//i/+H/4P/o/+z/
6//n/+T/4v/i/+L/4v/k/+b/5//p/+j/6P/m/+T/5f/j/+T/5v/o/+j/6v/s/+j/6P/m
/+T/5f/n/+r/7P/q/+r/6v/q/+j/5v/l/+X/5P/o/+n/6f/l/+P/4P/d/97/4P/i/+b/
5f/k/+P/4v/g/+D/3//e/+D/4f/m/+n/5P/i/9//3f/e/+D/4v/k/+L/4f/g/9//3//e
/93/2//f/+H/4//l/+T/4//g/9z/4P/n/+3/9v8AAAwAGAAmADMAQABJAFAAVQBcAGkA
dwB/AH0AcABWADcAEwDs/83/qv+F/3L/ff+T/6X/tf/E/83/0//V/9b/1v/c/+L/5P/l
/+b/5//o/+b/5v/k/+L/5P/i/+L/4P/h/+T/6P/q/+b/5//l/+L/5v/o/+r/7P/q/+3/
8P/s/+z/7f/t/+z/7v/u/+7/7P/u/+3/6//p/+3/7//w//D/8f/w/+7/7P/v/+//7//v
//L/9P/1//j/9//0//X/9f/2//j//P/9//v/+v/3//r/+f/4//j/+f/8//7/BAAGAAIA
AgACAAAABgAFAAkADAAJAAkACgAJAAYABgAIAAkACwALAAsACwAJAAgABAADAAYABwAH
AAgABQACAAAA/////////v/9//7/AAABAP7/+v/5//f/8v/y//L/8v/z//D/7v/r/+n/
6P/o/+j/5f/m/+j/6f/n/+L/4P/f/+D/4f/g/+D/4P/e/97/3P/c/93/3f/c/9v/3P/d
/97/4f/d/9v/2f/Z/97/3f/c/93/3f/c/9r/2f/d/93/3f/d/93/3v/g/+L/3v/d/9z/
2v/a/9z/3//j/+H/4v/i/+L/4P/j/+D/4P/i/+P/5P/k/+L/4P/c/9r/3P/d/9//4v/i
/+H/4P/f/97/3v/b/9v/3P/e/+D/4v/g/93/2f/V/9f/2f/a/9z/2f/Z/9j/1v/U/9P/
0//U/9b/1//Y/9r/1P/V/9T/0v/V/9b/1//Y/9X/1P/T/9P/0//T/9T/1f/X/9f/1P/U
/9H/0f/R/9D/0f/S/9P/1P/S/9L/0//T/9D/0P/Q/9T/1v/W/9b/1v/T/9L/0P/P/9X/
2P/Z/9r/1//T/9L/0v/U/9T/1v/Y/9r/3P/c/9z/2v/Z/9n/2P/Z/9r/2//c/9f/1P/S
/9H/0f/U/9T/0//T/9P/0v/R/83/zP/L/8z/z//Q/9H/0v/Q/9D/z//O/8//zf/P/8//
0P/Q/8//z//M/8r/yP/G/8j/y//O/9H/z//O/83/y//J/8n/yf/J/8z/z//Q/9D/0P/R
/9X/3P/s/wAAFAAgACcALgAvADIAPQBMAF8AcwB9AHsAbgBQACkA+//U/7P/jP9t/2z/
gf+T/53/o/+u/7X/u//D/8z/0v/U/9T/0v/O/87/zv/O/8//0v/T/9T/0v/Q/9D/zv/O
/9D/0//U/9X/2f/a/9r/2P/W/9T/0v/U/9n/3v/c/9z/3f/d/9z/3P/c/9z/2v/g/+H/
4f/h/97/3f/b/9j/3f/g/+L/5P/k/+P/4v/h/+L/4v/h/+L/5f/k/+f/6f/o/+j/6v/p
/+v/7P/r//D/7v/u/+//8f/0//T/+P/4//n//P///wAAAAD7//v/+v/+/wEABQAHAAMA
AgADAAMAAQABAAEAAQAFAAYABAAFAAEA///8//r//P/8//3////8//v/+f/3//n/+v/6
//b/9v/3//f/9P/x/+7/6//p/+n/6P/m/+X/4f/g/9//2//d/97/3v/b/9z/3P/d/+D/
3P/Y/9X/0v/W/9j/2P/a/9r/2f/X/9X/1P/T/9L/0//V/9f/2f/d/9v/1//T/9H/1f/W
/9b/1//X/9f/1//X/9T/1P/V/9b/2P/Z/9r/2v/V/9T/1P/V/9j/2v/b/9z/2v/d/9r/
2v/Y/9n/2v/a/93/3v/d/97/2//Z/9j/2P/b/9v/2//b/9r/2v/X/9f/1v/W/9b/1v/X
/9f/1v/V/9T/0//R/9D/0v/T/9P/0v/Q/8//z//Q/87/zf/M/8z/y//P/9H/0v/M/8r/
yP/I/8z/z//Q/9H/0v/N/8z/yv/J/8z/zv/O/87/0P/N/83/zv/L/8r/y//M/8//0v/T
/9T/0//T/9T/1P/U/9T/1P/U/9P/0v/S/9P/z//Q/87/y//M/83/zf/N/8v/yv/J/8r/
yv/K/8r/yv/L/8z/zP/M/8r/x//I/8f/yP/I/8f/x//F/8T/w//C/8P/w//D/8P/xv/G
/8b/xf/D/8H/v/+9/8H/xf/H/8j/xv/D/8P/xv/Q/97/8P8EABUAHgAjACYAJwAuADkA
SwBfAG0AcABkAEcAHwDy/8f/pP+D/2b/W/9p/3//jf+W/5//pf+t/7T/vv/I/8z/zv/L
/8r/yf/I/8j/yv/K/8r/y//K/8v/yv/H/8j/yv/K/83/0f/S/9L/0f/Q/8//zv/M/8//
0v/O/9H/0//U/9T/0v/S/9L/0P/W/9f/1//X/9b/1f/T/9D/1f/W/9b/1v/Z/9n/2f/Z
/9j/2P/X/9j/2//a/93/3//d/9z/3f/b/93/3v/d/+L/4//k/+b/6f/n/+b/6f/o/+v/
7v/x//L/8//v//D/8P/z//X/+P/5//b/9v/4//n/+P/3//b/9f/6//z/+//9//v/+f/2
//T/9v/0//P/8//v/+//7v/t/+z/7P/r/+b/5v/n/+f/5P/h/97/2//Z/9j/1v/T/9H/
0P/Q/9D/zf/K/8r/yf/F/8f/yP/K/87/zP/I/8X/wv/D/8T/w//E/8X/xf/E/8P/w//D
/8P/xf/H/8f/x//J/8n/xf/B/7//wf/C/8L/w//F/8X/xf/F/8H/wP/A/8D/w//F/8f/
yP/B/8D/wP/B/8P/xP/E/8T/xf/J/8f/yP/G/8X/xP/C/8f/yP/H/8j/x//F/8T/xP/D
/8P/w//D/8f/yP/G/8f/xP/C/8D/vv/B/8H/wP+//77/vf+7/7r/vP+9/73/vP+8/7v/
u/+8/7v/uf+3/7b/tf+5/7v/vP+5/7j/t/+2/7L/tv+6/7z/uv+6/7r/uv+2/7b/tf+1
/7r/vP+8/7z/u/+3/7b/tv+3/7j/u/++/77/wP/A/8D/vv+9/73/vP+9/77/v//A/7z/
uv+5/7n/uP+8/73/vf+7/7v/uv+5/7f/tv+1/7b/uf+6/7v/vP+7/7r/uP+2/7X/s/+1
/7X/tP+0/7P/s/+y/7L/sv+y/7T/tf+2/7f/tv+0/7L/r/+w/7H/sv+z/7f/uf+5/7j/
sv+z/7n/wP/I/9r/7v/+/wkAEAAXABwAIwAsADsASwBVAFcAUAA4ABEA4/+8/6H/hv9l
/1L/V/9n/3X/gf+K/5X/n/+n/6z/tP+8/8L/wv++/7z/uv+4/7v/vv+//8D/vv+8/7z/
uv+7/77/wv/E/8T/x//H/8b/xf/E/8P/wv/D/8f/y//I/8f/x//G/8T/x//I/8n/yP/M
/83/zf/N/8v/y//K/8j/zf/Q/9L/1P/T/9H/z//N/9H/0v/S/9T/1f/U/9f/2f/Y/9j/
2v/Z/9z/3v/e/+T/4f/g/+D/4f/g/+D/5P/k/+b/6v/u//D/8f/t/+7/7v/w//P/9//5
//b/9v/4//n/9//3//f/9//7//z/+v/7//r/+f/3//b/+P/4//n/+//4//f/9f/z//P/
9P/0//D/8f/z//T/8v/u/+z/6v/p/+v/7P/s/+3/6v/q/+r/5//o/+r/6//p/+n/6v/s
//D/7v/s/+v/6v/u//D/8P/y//L/8f/v/+3/7v/v//D/8//0//X/9v/5//j/9f/y//H/
9v/4//n/+//7//n/9//1//j/+v/9/wAAAQADAAUABgABAAAAAAABAAMABgAIAAoABwAJ
AAUABAAFAAcACQAKAA8AEAAPABAADAALAA0AEAARABIAEwAUABEAEAAOAA0ADgAQABAA
EAATABEAEgAUABIAEAAQABAAEgAWABgAGgAWABUAFQAUABQAFAAUABQAFQAUABQAFQAP
ABAADgALAAwADQANAA0ACgAKAAoADAAOAA4ADgAOABAAEAAPAA4ACQAFAAUAAwAEAAYA
BwAJAAUABAADAAIAAgADAAQABQAHAAgACQAJAAYABQAEAAMACAALAAwADAAKAAkACwAQ
ABoAKAA6AE4AXQBmAGkAaABtAHYAgwCTAKMAqwCmAJAAcQBHABYA8//S/6v/lP+h/73/
zf/T/9r/4f/n/+3/9P/6/wIACgAKAAYABAACAAAA/v8AAAAAAAABAAAAAQAAAP//AAAC
AAIABAAHAAcABgAEAAQABAAEAAMABQAHAAIABgAHAAcABgADAAIAAQD+/wMABQAGAAcA
BAADAAEA/v///wAAAAAAAAIAAwAEAAUABQAEAAIAAgAEAAQACAALAAkACAAJAAcACQAK
AAkADgAQABAAEQATABAADgAQAA4AEgAWABoAHAAcABkAGwAcABoAGwAdAB0AHQAeACEA
IwAfAB0AGwAZAB0AHgAcAB0AGQAXABQAEgATABIAEgATABEAEQAQAA8ADAAKAAcAAAAB
AAMABAACAP///P/5//f/9v/0//H/7//w//D/8P/t/+r/6v/p/+X/5//o/+r/7v/s/+j/
5f/i/+T/5P/i/+L/5P/l/+X/5f/i/+H/4P/h/+T/5f/m/+n/6f/l/+H/3//g/+D/3//f
/+P/4//j/+P/3//e/97/3v/f/+H/4//k/+D/4P/h/+P/4v/i/+H/4P/i/+X/4v/i/9//
3//f/97/4f/i/+H/4v/h/9//3v/e/9//3//f/9//4f/i/+D/4f/d/9z/2//a/93/3f/c
/9v/2v/Z/9f/1v/X/9n/2v/a/9r/2f/Z/9r/1//V/9P/0v/S/9f/2v/c/9r/2P/W/9T/
0v/S/9L/0//U/9X/1//Z/9n/1//S/9D/0//V/9f/2P/W/9T/0v/Q/9D/0P/R/9H/1P/S
/9L/0v/P/83/zf/L/87/z//R/9P/0f/P/8//yv/I/8j/yf/K/8v/zP/N/87/zf/L/8n/
x//J/8r/y//M/8n/yP/H/8X/x//I/8n/x//K/8v/zf/R/8z/yf/H/8T/yP/O/8z/yv/J
/8j/x//G/8j/yP/I/8j/yP/I/8j/yP/F/8T/w//C/8T/xv/I/8r/yf/I/8f/xv/G/8b/
xv/G/w==
         </WaveFormData>
      </LeadData>
      <LeadData>
         <LeadByteCountTotal>10000</LeadByteCountTotal>
         <LeadTimeOffset>0</LeadTimeOffset>
         <LeadSampleCountTotal>5000</LeadSampleCountTotal>
         <LeadAmplitudeUnitsPerBit>4.88</LeadAmplitudeUnitsPerBit>
         <LeadAmplitudeUnits>��V</LeadAmplitudeUnits>
         <LeadHighLimit>2147483647</LeadHighLimit>
         <LeadLowLimit>268435456</LeadLowLimit>
         <LeadID>V4</LeadID>
         <LeadOffsetFirstSample>0</LeadOffsetFirstSample>
         <FirstSampleBaseline>0</FirstSampleBaseline>
         <LeadSampleSize>2</LeadSampleSize>
         <LeadOff>FALSE</LeadOff>
         <BaselineSway>FALSE</BaselineSway>
         <ExcessiveACNoise>FALSE</ExcessiveACNoise>
         <MuscleNoise>FALSE</MuscleNoise>
         <LeadDataCRC32>1538002042</LeadDataCRC32>
         <WaveFormData>
8v/y//H/7//x//H/8f/y//L/8v/y//L/9P/0//X/9f/1//T/8f/u//T///8QACEAMAA4
AEYAVQBhAHEAiACkALsAygDUANQAzACxAI8AbQBNACMA8v/U/9H/2//h/+H/2//a/9//
5P/r//H/8v/x//H/8v/z//L/8v/z//T/9f/1//L/8v/x//D/8//0//b/9//1//f/+P/4
//n/+f/5//n/+P/5//n/+f/5//j/9//2//f/+f/6//r/+f/4//j/9//8//3//v/+//z/
/P/8//z//P/9//3//f/+/wAAAgAEAAIAAQABAAIAAgAEAAQABAAFAAcACgALAAgABwAI
AAgACgAMAA4ADwARABMAFQAWABUAFgAVABUAGAAZABsAHAAbABoAGgAaABwAHQAcAB8A
HgAcABsAGgAcABwAHAAbABsAGwAbABkAFwAXABcAGAAWABUAEwATABIAEwAUABQAEwAQ
AA8ADwAOAAwACwAJAAUABQAFAAUABQAFAAUABQAEAAMAAgAAAAEAAgADAAMAAAD+//3/
/f///////v/+/wEAAgADAAQAAQABAAAA///9//3//P/8/wAAAQACAAMAAAD//////v//
/wAAAQACAAIAAwADAAMABAAFAAYABwAHAAcABQAFAAQAAwACAAIABAAEAAQABAACAAIA
AgACAAQABAAEAAQABAAEAAQABAAFAAUABAAEAAQABAAEAAMAAgACAAMAAwABAAEAAQAA
AAEAAQABAAEA//8AAAAA/////wAAAAD//wAAAQABAAEA//////7//v8AAAAAAAAAAAAA
AAD//////f/+//7//v////////////v//f////7//P/9//7///8AAP7//v/+//v/+//9
//3//f/8//v//P/7//z//P/9//7//v8AAAIAAwADAAMAAwADAAMAAwADAAEAAAAAAP//
/v8BAAMABAABAAAAAAAAAAAAAAAAAAEAAQAAAAAA////////AAAAAP///f/8//v/+f/2
//X/9f/2//T/9P/0//T/9v/1//P/9f/1//X/9v/2//b/9v/2//b/9v/3//f/9//2//n/
/P8AAAUAFAAnADwASABUAGEAbQB7AJIAsgDRAOgA9AD6APAA1wCzAI0AZQA3AAIA3v/Z
/9//4f/h/+H/5P/n/+r/7f/v//b/+//7//r/+f/2//T/9f/2//f/9//2//b/9f/0//b/
9v/3//f/9//5//r/+v/3//f/9//3//v//f/+///////+//3//P/+///////+//3//P/8
//v//f/9//3//P/+//7//v/+//z//f/9//3///8AAAEAAgACAAEAAQACAAAAAgACAAIA
BAAFAAcABwAFAAUABwAIAAcACAAJAAkACwANAA8AEAAQABIAEgATABUAFQAWABYAFAAU
ABUAFgAXABcAFQAXABcAFgAWABYAGAAYABgAFwAXABcAFwAVABMAEwATABQAFgAVABMA
EwAPAA8ADwAOAAsACAAHAAcACQAIAAgABwADAAMAAwADAAIAAQAAAP///////////v/+
//7//v/9//3//P/8//3///////7//v/8//z//P/8//7//////////v/9//v/+v/8//3/
/v////7//f/9//z//v/+//7//v8AAAEAAQABAAAA///+//3/AQABAP/////9//3//f/+
//7//v/+//7//v/+//7//v/+//7//v/+/wAAAAAAAAAA//////7//v/8//z//P/7//r/
+v/7//v//P/9//7//v/7//v/+//7//r/+v/5//f/9//4//j/9//5//n/+P/3//X/9f/0
//T/9f/2//f/+P/4//j/9//3//X/9v/2//b/9//3//f/9//1//P/8v/1//b/9//4//f/
9v/1//H/8//1//X/9f/z//P/9f/1//T/9P/1//b/9//6//3////9//3//f/9//3//f/9
//v/+//8//z//P/5//n/+P/z//X/9v/3//j/9v/2//f/9//2//b/9f/1//f/+P/4//f/
8//y//H/7//w/+//7//w/+7/7v/u/+7/7v/t/+v/7f/v/+//8P/w/+7/7v/u/+7/7v/v
/+//7//w//P/9P/6/wMADgAfADAAQABQAFsAZwB9AJoAuADPAOQA8gD2AOoAzwCtAIUA
VQAfAOr/0P/R/9f/1f/b/9//4P/j/+r/7f/t//D/8//z//H/8f/v/+7/7P/s/+z/6//r
/+z/7P/s/+7/7v/v/+//8f/z//T/9P/z//P/8//z//L/8//z//P/9v/2//b/9v/0//X/
9f/0//b/9v/3//f/+P/3//b/9P/2//b/9v/2//j/+f/5//n/+P/4//j/+P/6//n/+f/6
//j/+v/6//r//P/9//////8BAAEAAwAEAAMABAAFAAUABwAJAAsADAAMAA4ADgAPAA8A
DwAQABAAEgASABMAFAATABMAEQATABMAEgASABIAEgASABIAEQAPAA8ADwANAA8ADwAP
ABAADgANAAsACwALAAsACwAKAAcABAADAAMAAAD+//3/+//6//v//P/9//n/9//1//P/
9f/1//X/9P/2//b/9v/1//P/8v/y//P/8f/x//D/8P/x//L/8//0//L/8//z//P/8//z
//L/8v/x//H/8f/x//L/8//1//b/9f/0//P/8v/w//H/8f/x//H/8f/x//H/8//z//H/
8f/z//P/8//0//L/8v/y//L/8//0//X/9v/0//T/9P/0//L/8v/y//L/8v/z//P/9P/y
//L/8v/x//D/8P/x//H/8f/x//H/8P/v/+//7//v//H/8v/y//H/8P/w/+//7f/u/+//
7//v/+//7//u/+7/7f/s/+v/6v/r/+z/7P/t/+z/7P/r/+r/6//t/+//8f/v/+//7//w
/+3/7P/s/+v/6//t//D/7//u/+3/7P/q/+r/6v/n/+n/6//r/+v/6f/p/+v/6//s/+z/
7f/u/+z/7v/w//H/8//z//P/8//1//X/9f/z//H/8v/y//L/8//1//b/8//w//D/8P/w
//L/8v/z//P/8P/w/+//7//t/+7/7v/t/+z/7P/s/+v/6f/n/+b/5v/k/+T/5P/k/+b/
5f/j/+X/5P/j/+P/4v/j/+T/5f/m/+b/5//n/+f/5v/n/+r/8P/3/wIADwAcACoANgBD
AFEAXQB0AJIAqwC+AMwA1ADMALkAnQB3AFEAJwD0/8z/wf/L/8//y//P/9L/0//U/9v/
3f/e/+P/5f/n/+f/5f/k/+T/5P/k/+P/4//k/+T/5P/m/+b/5//n/+b/5//n/+b/5v/n
/+j/6f/q/+v/6//r/+v/6v/p/+j/6v/t/+//8P/t/+z/7P/r/+3/7f/t/+z/7//w//H/
8v/w/+//7f/r/+z/7v/w//L/8v/x//H/8v/0//b/9v/2//b/9//5//n/9//3//n/+v/+
/wAAAgADAAIAAwAEAAQAAgAEAAQABQAJAAkACgAKAAoACgALAAwACwALAAkACwAMAAwA
DQAOAA4ADgAOAA0ADwAPAA8ADQALAAsACwAMAA8ADwAOAA8ACQAHAAUAAgADAAAA////
/wAA/v/9//v/+v/7//z//f/+//3//P/7//n/9//1//L/9P/0//T/8//z//L/8v/z//H/
8f/w//D/8f/y//P/9P/y//P/8//z//P/8//y//L/9P/1//b/9//2//X/9f/0//b/9v/2
//b/+P/5//n/+f/2//X/9P/z//b/9//2//f/+f/5//n/+v/6//r/+v/6//r/+v/6//r/
/P/8//z//P/9//7///8AAP3/+//4//b/+f/6//v/+//4//j/+f/5//f/9//3//b/9//3
//f/9//3//j/+P/3//n/+v/6//n/8f/4//j/+P/4//j/+P/4//j/9f/3//n/+f/5//j/
9//4//f/+f/6//z//v/+/wAAAgADAAEAAQABAAEAAQABAAEA/////wAAAAAAAAIAAwAD
AP///f/8//v/+v/8//z//f/9//7//v/9//3//f/+//7//f/4//b/9P/x//P/8//0//b/
9P/0//T/9P/0//P/8f/z//X/9f/2//b/9v/2//b/9v/0//X/9f/1//r//f8AAAYAFQAk
ADMAQABQAGIAcwCDAJkAtADSAOkA8ADyAOgA0ACxAJEAbQA9AAUA3P/U/93/4//j/+P/
5f/q/+//8v/1//f/+v/9//3//f/9//v/+v/6//r/+v/5//f/+P/4//j/+P/4//n/+f/7
//3//v/+/////////////f/9//z/+//+//7//v/+//7///////7//P/8//3//f8BAAEA
AQAAAAIAAgACAAIAAAABAAEAAQADAAQABQAGAAQAAwADAAQABgAIAAgACAAIAAkACwAL
AAkACQALAAwADgAQABIAEwARABMAFQAWABYAGAAYABkAGQAZABoAGgAcABwAHQAeAB8A
HwAdAB8AHwAeAB4AHgAeAB4AHgAdABwAGwAaABcAGQAZABkAGgAYABcAFQAVABMAEwAT
ABIAEQAOAA0ADQAKAAgABwAFAAQABQAGAAcABgAFAAQAAwACAAEAAAD+/wAAAAAAAP//
/f/8//z//f/+//////8AAAAAAAAAAAAA/v///////////////v/+//3//f/9//3//v//
/wEAAgACAAIAAgACAP/////+//3//v///wAAAQADAAMAAQABAP///////wAAAAAAAAAA
AAAAAAAAAAAAAAIAAgACAAIAAAAAAAAAAAD//////v/+//7//v/+//3/+v/6//v/+//7
//v/+//6//n/+f/5//n/9//4//j/9//6//z//f/9//z/+//5//f/+f/5//j/+P/2//b/
9v/2//b/9v/1//X/9//4//j/+P/1//X/9f/1//f/9//3//j/9v/2//f/9//1//X/9f/0
//b/9v/2//T/9P/2//b/9v/4//n/+f/4//f/9v/2//X/8//z//T/9P/0//T/9P/2//b/
9v/z//X/9//3//f/9//3//n/+f/4//j/+f/6//r//P/+/////f/9//3//f/9//3//f/7
//j/+P/3//b/9P/1//X/8f/x//L/8//0//T/9P/1//X/9P/0//P/8//z//T/9P/z//L/
8v/y//H/8P/v/+//8P/u/+7/7v/u//D/7//t/+//8f/x//L/8v/w//D/8P/w//H/8//0
//X/9P/3//r/AAANAB4ALwBAAFAAXABnAH0AmwC8ANgA6wD2APoA7ADSAK8AhwBdACcA
8f/Y/9r/4f/f/93/3f/d/+D/5//s//H/9f/2//f/9//2//X/8v/w//D/8P/w/+//8f/y
//L/8v/w//D/8f/x//H/8//0//T/8//z//P/8//2//f/9//3//b/9v/2//b/9v/3//f/
9v/4//j/+f/5//r/+f/4//b/9//4//n/+v/5//n/+P/3//X/9v/3//j/+f/5//r//P/6
//z//P/8//z//f///////////wEAAgAAAAAAAAD//wIABQAIAAoACQAKAAkACQANAA0A
DgAOABAAEAARABIAEgARAA4ADwAQABAAEQASABAAEAAQAA8ADwAPAA8ADQANAA0ADQAO
AA4ADQALAAsACgALAAwADAAJAAYABQAFAAYABAADAAEAAQABAAEAAQD///3/+//5//r/
+//8//z/+//6//n/9//5//j/+P/5//n/+f/4//j/9//2//X/9P/2//f/9//3//n/+f/4
//j/+f/5//n/+f/3//f/+P/4//b/9v/2//b/+f/7//z//f/8//v/+v/5//v/+//5//n/
+f/5//n/+v/6//r/+v/6//v//P/9//7//P/8//z//P/8//z//P/8//n/+f/4//j/+P/4
//j/9//5//r//P/9//z/+//6//j/9//3//f/9//1//b/9v/1//P/9P/0//P/9f/1//T/
8//z//P/8v/y//T/9P/0//T/8v/y//H/8f/v//D/8P/w//H/8f/x//H/8//z//P/9P/y
//L/8//z//P/9f/y//D/8P/w//D/8v/y//L/7//x//P/8//z//L/8f/y//H/8v/y//P/
9P/y//T/9v/3//n/+f/5//n/9//3//f/9f/z//T/9P/0//X/9//4//X/8v/y//L/8v/w
//D/8f/x//H/8v/y//P/8//0//T/8//v/+7/7f/r/+r/6f/p/+r/6v/q/+r/6v/s/+v/
6f/r/+n/6f/q/+r/6v/q/+r/6v/o/+n/6f/p//D/9//2//j/AQAOAB0ALAA8AEoAVwBn
AH0AnAC+ANMA3gDqAOoA1gC3AJcAcwBFAA0A2v/C/8n/z//P/9P/1//a/9//5P/n/+n/
6v/r/+v/7P/t/+z/7P/q/+r/6v/p/+f/6P/o/+j/6f/q/+z/7f/s/+3/7f/s/+3/7f/t
/+3/7v/v/+//7//w//D/8P/w//H/8//0//T/8v/y//P/8//1//X/9f/0//T/9P/0//T/
8v/z//P/8//0//b/+P/6//n/9//2//b/9v/4//j/+P/6//v//f/9//3//f///wAAAQAC
AAMAAwABAAMABQAGAAcACgALAA0ADQANAA4ADgANAAwADAAMAA8AEQARABUAEwAQAA4A
DAANAA4ADwAPAA0ADQANAAsACwALAAsADAAMAAsACQAJAAcABwAHAAYABwAEAAMAAwAC
AAAA///9//v/+//7//v/+P/3//b/9f/3//f/9//2//T/9P/0//P/8//y//L/8//z//P/
8v/y//T/9P/0//T/8//z//L/8f/y//P/8//0//P/8//z//P/8//z//T/9P/0//T/9P/0
//T/9f/1//X/9f/1//X/9f/5//n/9//3//X/9f/1//b/9//4//n/+v/3//b/9f/0//b/
9v/2//b/9v/2//b/9v/1//X/9P/0//b/9v/2//X/8//y//L/8f/v/+//7//u/+7/7//w
//H/8f/y//L/8f/x//L/8v/x/+//7//u/+3/7//v/+7/7v/s/+z/7P/s/+7/7v/t/+3/
7//w//D/8P/t/+3/7f/t/+v/6//r/+z/7v/u/+//7//t/+z/7P/s/+z/7P/s/+z/7P/p
/+n/6//r/+v/7f/t/+//7//s/+z/7f/u/+//8v/1//f/9v/1//T/8//1//X/9f/z//T/
9v/3//j/9//3//b/8f/x//L/8//0//L/8v/z//P/8v/y//H/8f/v//D/8P/v/+v/6v/p
/+f/6f/p/+r/7P/q/+r/6v/q/+n/5//k/+X/5v/n/+n/6v/q/+r/6v/q/+j/6f/p/+n/
7P/t/+7/8P/1//7/DQAgADAAPgBLAFMAXQByAI4ArQDEAM4A1ADMALMAlQBzAE8AJQD0
/87/w//N/9f/2f/Z/97/3f/e/+H/5f/o/+3/7f/r/+v/6f/o/+j/6P/o/+f/6P/q/+v/
7P/p/+j/6P/n/+r/7f/v//D/7v/t/+z/6//s/+3/7f/t/+//8P/x//L/8f/x//D/7v/v
//D/8v/z//P/8//z//L/8f/w/+//7v/w//H/8f/x//H/8v/z//T/9v/1//X/9v/2//j/
+P/4//b/9//5//n/+//7//3//v/9//7//////wEAAwAFAAYABAAGAAYABwAJAAkACgAK
AAwADAANAA4ADwAPAA0ADwAPAA4ADgAOAA4ADgAOAA0ADwAPAA8ADQALAAsACwAMAA0A
DQAMAA0ACAAHAAYABAAGAAQABAAFAAIAAAD///3/+//7//v/+//6//n/+P/3//n/+f/5
//j/9v/2//b/9f/3//b/9v/3//b/9f/z//L/9P/0//T/9P/2//f/9//3//X/9f/0//T/
9f/1//X/9f/3//f/+P/4//j/+P/4//j/+P/5//n/+f/5//n/+f/5//n/+f/3//f/+f/5
//n/+v/6//r/+v/6//v//P/9//7//P/8//z//P/6//r/+v/6//n/+f/4//j/+P/4//j/
9//3//j/+v/7//v/+//7//r/9v/1//T/8//0//b/9//3//f/+P/4//f/+P/5//n/+f/4
//f/9f/0//T/9P/0//T/9P/0//P/8//z//T/9P/0//T/9f/2//f/9v/1//T/9P/0//T/
9f/z//T/9v/2//b/9v/0//T/9P/x//P/9f/1//X/9f/1//f/9//4//j/+f/6//r//P/+
/////v/9//z/+//+////AAD/////AAAAAAAAAAABAAEA/f/8//z//P/8//v/+v/6//n/
+f/6//r/+//6//r/+f/3//j/+P/4//f/9P/z//P/9P/y//L/8v/y//P/8//y//X/9P/z
//P/8v/z//T/9f/2//b/9//3//f/9v/3//r/AAANABwAKwA8AEgAVABjAHEAgwCeAL4A
1wDmAOwA5ADOAK8AjwBtAEMADQDi/9b/4f/p/+f/5//n/+b/6f/s/+//8//4//n/+f/3
//f/9f/0//b/9v/2//X/9f/2//b/9v/0//T/9f/1//X/9//4//j/9f/1//X/9f/3//n/
+v/7//r/+v/6//r/+f/5//j/9v/5//r//P/9//3//f/9//z//P/8//z//P/6//v/+//7
//3//v///wAAAQABAAIABAABAAIAAQAAAAIAAwAFAAUABAADAAQABAAGAAgACgALAAoA
CwAMAAwADgAQABAAEQATABMAFAAUABIAEgATABQAFQAVABMAFQAVABQAFAAUABMAEgAR
AA8AEAARABIAEQAPAA8ADwAQABAADwANAA0ADQANAA0ADAAJAAYABQAFAAYABAADAAEA
//////////8AAP///v/9//3//f/9//z/+v/6//r/+f/7//r/+v/7//n/+f/4//j/+P/4
//j/+P/6//v/+//7//n/+f/4//j/+f/5//n/+f/7//v//P/8//r/+v/6//r/+v/7//v/
+//5//n/+f/5//3//f/7//v/+//7//v//P/6//r/+v/6//r/+v/6//r/+P/4//j/+P/6
//r/+v/6//n/+f/4//j/+P/4//j/9//0//T/9f/1//X/9f/1//T/8//z//P/8//x//L/
8v/x//P/9P/0//P/8//z//L/8f/x//H/8P/w//D/8P/w//D/8v/y//H/8f/v//D/8P/w
/+//7//v/+//7f/t/+3/7v/u/+7/7//v//H/7f/r/+r/6//s/+3/7v/u/+7/7v/r/+v/
7f/t/+3/6//r/+3/7f/u/+7/7//w/+7/8P/y//P/9P/1//b/9//1//X/9f/z//H/8v/y
//L/9P/1//X/8f/u/+7/7v/u//D/8P/x//H/7v/u/+3/7f/t/+7/7v/t/+3/7P/r/+n/
5v/l/+X/5v/m/+b/5v/m/+b/5f/j/+X/5//n/+j/6P/n/+b/5f/k/+b/5//n/+f/7P/v
//D/9P///xAAIwAwADoASABTAGUAfwCeALgAzQDYAOAA3ADKAKkAhQBdACkA7f/E/8D/
y//P/8//0//V/9j/3f/g/+P/5f/k/+X/6f/r/+v/6f/o/+f/5v/l/+P/5f/m/+b/5v/m
/+b/5//n/+X/5//o/+j/6f/p/+n/6f/q/+v/6//r/+7/7v/u/+7/7f/t/+z/6v/t/+7/
8P/x//D/7//u/+z/7v/u/+7/7v/u/+//7//v/+3/7v/v//D/8P/v/+//8P/x//T/9f/2
//P/8//0//P/9f/1//f/+P/7//z//f/9//3///8BAAIAAAACAAIAAwAHAAcACAAIAAoA
CgALAAwADAALAAgACQALAAoACgAKAAoACgAKAAkABwAHAAcABQAFAAUABQAGAAgABwAF
AAUAAwADAAMAAgABAP7//f/9//r/+P/3//X/8//z//P/8//0//P/8v/x//H/8f/x//D/
7v/u/+7/7f/v/+7/7v/v/+//7//u/+7/7f/s/+v/6v/s/+3/7f/t/+//7//u/+7/7f/t
/+3/7f/v/+//8P/w/+7/7v/u/+7/7v/v/+//7//v/+//7//v//H/8f/v/+//8P/x//L/
9P/z//L/8f/w//L/8v/y//L/9P/0//T/9P/z//L/8f/w//H/8f/w//D/7v/u/+7/7f/s
/+z/7f/t/+//7//v/+7/7P/r/+r/6f/q/+z/7f/t/+z/7P/r/+n/6v/r/+v/6//v/+3/
6P/m/+j/6P/o/+j/6P/q/+r/6v/n/+n/6//r/+v/6v/p/+r/6f/o/+j/6f/q/+r/7P/u
/+//8P/x//L/8//y//H/8P/t/+3/7v/u/+7/7v/v/+//6//q/+r/6v/q/+z/7P/t/+3/
6//q/+j/5//p/+r/6v/p/+n/6P/n/+X/4//h/+D/4P/i/+L/4v/i/+L/4f/f/+H/4f/h
/+L/4v/g/+D/4P/g/+H/4//k/+X/5v/l/+b/6P/t//b/BQAWACgANgA/AEsAWwBuAIgA
pQC8AMoA0gDOALsAmwB5AFMAJwDw/8b/uf/B/8n/zf/P/9L/0//U/9f/2//e/+H/5f/n
/+f/5f/k/+L/4v/i/+H/4//k/+T/5P/k/+T/5f/l/+T/5f/l/+T/5P/l/+b/5//n/+f/
5v/l/+f/6P/p/+r/6v/r/+v/6v/o/+j/6f/p/+3/7f/t/+z/6v/q/+r/6v/s/+3/7f/t
/+3/7v/v//D/7v/t/+3/7v/w//L/8v/y//D/8f/z//P/9f/1//f/+P/3//j/+f/5//v/
/f///wAAAgAEAAQABQAFAAUABgAGAAgACAAJAAoADQANAAsADQANAAwADAAMAAwADAAM
AAsACwALAAsACQAJAAkACQAKAAwACwAJAAkABQAFAAUABAACAP7//P/7//r/+P/3//X/
8//z//P/8//y//H/8P/v/+7/7f/s/+r/7P/s/+z/6//s/+z/7f/v/+z/6//p/+j/6f/q
/+v/7P/s/+3/7f/t/+7/7//v//D/7v/t/+z/6//t/+3/7v/u/+z/7P/s/+z/7v/v/+//
7//t/+3/7f/t//H/8f/v/+//8f/x//H/8v/y//L/8v/y//D/8P/w//D/8P/w//D/8P/u
/+7/7v/u//H/8//0//b/9P/y//D/7f/q/+r/6//r/+z/7f/u/+7/7f/t/+3/7f/t/+7/
7v/t/+3/7v/u/+3/7f/t/+z/6//t/+3/7P/s/+r/7P/s/+r/6v/q/+r/6v/s/+z/7P/p
/+n/6//r/+v/7f/t/+//7//u/+7/7//w/+//8P/x//H/8v/z//T/9f/1//X/9f/z//X/
9v/2//b/9P/1//X/8f/u/+7/7v/u//D/8v/1//f/8//y//D/7//v//D/8P/v/+v/6v/p
/+f/6P/n/+f/6P/r/+z/7f/u/+z/6//p/+v/6//r/+z/7P/u/+7/7v/u/+z/7f/t/+3/
7v/x//T/9v/5/woAIwA0AD4ASABVAGMAdwCQALAAyQDYAN4A4ADQALEAjQBrAEUAEwDk
/9L/1//f/9//3f/d/9z/2//g/+X/6f/y//X/9f/z//P/8f/w//D/8P/w/+//7//w//D/
8P/w//D/8f/x//H/8//0//T/8f/x//H/8f/z//X/9v/3//b/9v/2//b/9P/1//X/9P/2
//b/9//3//v/+//7//r/+P/4//j/+P/6//v/+//7//v//P/9//7//f/7//r/+v/8/wAA
AgAEAAEAAQACAAEABAAFAAgACgAHAAYABQADAAYACQAMAA4AEAASABIAEwATABMAFAAU
ABcAGAAaABwAGgAZABYAFwAXABYAFgAWABgAGAAYABcAFQAVABUAEwAUABUAFgAYABcA
FQASABEAEAARABIAEgATABAADwAPAA0ACgAIAAUABQAFAAUABQAEAAMAAgABAP//////
//7/AQACAAMAAwACAAAA///////////+//7//P/8//z//P/8//3//f/9//7//////wAA
AQABAAEAAQD/////AAAAAAIAAgACAAIAAgADAAMAAwAFAAUABQAFAAYABQACAAEAAwAD
AAMABAAEAAQABAAEAAYABgAGAAYABgAKAAoABgAEAAQABAAEAAUABgAHAAUABAAFAAQA
AwAEAAUACAAJAAUABAAEAAQABgAIAAoACwALAAsACwALAAoACQAIAAUABwAIAAgACAAH
AAcABgABAP///v/9//z///8AAAIAAwACAAIAAQABAAAAAAD///3/+f/4//f/9f/0//P/
8//0//b/9v/2//b/9v/1//P/9f/3//f/+P/4//b/9v/2//b/+P/5//n/+f/4//n//P8A
AAcAFAAnADoATABaAGcAdwCPAK4AzgDpAPoACAEKAf4A4QC7AJEAYQAlAOz/1P/b/+X/
4//j/+X/5v/p/+7/8f/x//T/+f/7//n/+f/3//b/9v/2//b/9f/z//T/9P/0//T/9P/1
//X/9P/1//X/9P/0//X/9v/3//f/9//2//X/+P/4//j/+P/4//n/+f/4//j/+P/5//n/
/f/9//3//P/6//r/+v/6//z//f/9//3//f/+////AAD///3//P/8//7/AAAAAAAAAAAB
AAMAAwADAAMABQAGAAUABgAHAAcABwAJAAsADAANABAAEQATABQAEwATABIAEwAUABYA
GAAYABcAFAAVABMAEgASABIAFAAUABQAEwATABMAEwARAA8ADwAPABAAEAAPAA0ADQAJ
AAkACQAIAAkABgAFAAUAAgAAAP///f/5//n/+f/5//r/+f/4//f/9f/1//X/9P/2//b/
9v/1//X/9P/0//X/9f/1//T/9P/2//b/9v/2//T/9f/1//X/9//3//b/9v/2//X/9P/z
//X/9f/2//b/9v/2//b/9v/0//X/9f/1//f/9//3//f/9v/1//L/8f/z//P/8//0//b/
9v/2//b/9f/0//P/8v/0//T/9P/0//T/9P/0//T/9f/1//T/9P/0//T/9P/z//H/8P/w
/+//8f/x//H/8P/v/+//7//v/+3/7v/u/+3/7f/u/+7/7f/v/+//7v/t/+//7//u/+7/
7f/s/+v/6v/r/+z/7P/t/+3/7v/u/+7/6//r/+v/6//t/+3/7f/u/+3/7P/s/+v/6//r
/+v/6v/q/+r/6v/o/+j/6v/q/+r/7P/t/+3/7P/r/+r/6v/p/+n/6f/q/+v/6//r/+v/
6//p/+r/6v/q/+j/6P/o/+j/6P/o/+j/6P/q/+r/6v/q/+n/6P/o/+j/6P/o/+T/5P/n
/+j/6f/q/+j/6P/o/+j/5v/m/+b/5v/o/+j/6P/o/+b/5v/m/+b/5//o/+n/6v/o/+j/
6P/o/w==
         </WaveFormData>
      </LeadData>
      <LeadData>
         <LeadByteCountTotal>10000</LeadByteCountTotal>
         <LeadTimeOffset>0</LeadTimeOffset>
         <LeadSampleCountTotal>5000</LeadSampleCountTotal>
         <LeadAmplitudeUnitsPerBit>4.88</LeadAmplitudeUnitsPerBit>
         <LeadAmplitudeUnits>��V</LeadAmplitudeUnits>
         <LeadHighLimit>2147483647</LeadHighLimit>
         <LeadLowLimit>268435456</LeadLowLimit>
         <LeadID>V5</LeadID>
         <LeadOffsetFirstSample>0</LeadOffsetFirstSample>
         <FirstSampleBaseline>0</FirstSampleBaseline>
         <LeadSampleSize>2</LeadSampleSize>
         <LeadOff>FALSE</LeadOff>
         <BaselineSway>FALSE</BaselineSway>
         <ExcessiveACNoise>FALSE</ExcessiveACNoise>
         <MuscleNoise>FALSE</MuscleNoise>
         <LeadDataCRC32>129074406</LeadDataCRC32>
         <WaveFormData>
2f/Y/9j/1//Y/9r/3P/d/9//3//f/9//4f/i/+L/4f/f/9//2//Z/+D/6v/4/wYAFAAc
ACgANgBIAF8AfACfAMAA2wDtAPoA+wDvANgAuwCTAF8AIwD4/+v/7//u/+r/4v/b/9r/
3P/h/+T/5f/i/+P/5P/l/+T/5P/m/+f/5//m/+X/5P/j/+D/4v/j/+T/5P/k/+T/5P/k
/+T/5P/k/+T/4v/j/+P/4//h/+D/3//g/+H/4v/j/+T/4//h/+D/3//k/+X/5f/l/+P/
5P/k/+P/4//i/+L/4v/k/+T/5v/m/+b/5f/l/+X/5f/n/+j/6P/p/+r/7P/t/+v/6//r
/+z/7P/t/+3/7//v//D/8f/x//D/8f/w//D/8//z//T/9P/0//T/9f/3//j/+P/4//j/
+P/4//j/+P/7//z//P/8//3//f/+//7//v/+//7/AAD///7//f/8//z//f/+//7//v/9
//z/+//6//r/+P/3//P/8//0//T/9P/0//T/9f/y//H/8f/x//L/9P/1//T/8P/v//D/
7//w/+//7v/u/+//8P/x//P/8//y//H/8P/w/+//7v/s/+7/7//x//P/8f/w/+//7v/v
//D/8f/y//L/8//z//P/9v/3//f/+P/2//b/9v/1//L/8v/z//T/9//3//b/9P/2//b/
9v/4//j/+P/4//j/9//3//j/+//7//r//P/7//r/+v/6//f/9v/3//j/+v/7//r/+f/4
//n/+f/4//b/+P/3//f/+P/2//b/9v/2//j/+P/3//f/9f/1//X/9P/2//f/9//2//T/
9//3//f/9//2//T/9P/2//f/+P/4//j/+P/5//n/+P/5//r/+//8//v/+//6//n/+f/5
//r/+v/4//j/+v/6//r/+v/6//v//v///wAAAgADAAMABAAGAAYABQAFAAUABAADAAMA
AgADAAUABgAFAAcABgAGAAYABgAHAAgACAAGAAUABAAEAAYABgAGAAQABQAEAAEAAAD+
//3//f/9//3//f/9//3//v/+//3//f/8//3//f/9//3//f/9//3//v/+//3//f/7////
AQACAAYAEAAiADQAQgBMAFwAbgCFAKQAywD0ABMBKwE8AT8BMwEYAfUAxwCLAEkAGgAN
AA0ACgAEAAIA///+//7///8AAAUACAAHAAYABQACAAAAAgADAAMAAgACAAIAAgAAAAAA
AQACAAIABAAEAAQABAACAAIAAgACAAUABwAIAAkABwAGAAUABgAIAAgACAAIAAcABQAE
AAMABQAFAAQAAwAFAAYABgAFAAUABAAEAAQABgAGAAgACAAKAAkACQAJAAkACwAMAAwA
DAAMAA0ADQANAA0ADQAOAA4ADwAPABEAEwAUABUAFQAVABcAFwAYABcAFwAYABgAGAAY
ABkAGwAcABwAHAAcABoAGgAaABoAGwAcABwAHAAdAB0AHgAeABwAHAAcAB4AHwAgACEA
IgAhACEAIQAgAB4AHQAcABsAGwAcABsAGwAZABkAGgAaABcAFgAVABUAFAATABMAEwAR
ABIAEgAQAA0ADQAPAA8ADwAPAA8AEAASABIAEgATABIAEgASABIAEgARABAADgAPAA8A
EAARABIAEgASABIAEgASABIAEgAUABUAFQAVABMAEwASABIAEwAUABUAFQASABIAEwAU
ABUAFQAUABIAEgASABIAFAASABIAEgASABEAEQASABUAEwASABQAEwAQABAAEAANAA0A
DQANAA4AEgASABIAEgASABEADwAMAAwACwALAAwADAAMAAwADAAMAAwACwALAAkACQAJ
AAgACgALAAsACgAKAA0ADQANAAsACgAIAAgACAAJAAoACgAKAAYABgAHAAgACQAKAAcA
BwAGAAUABwAHAAgACAAGAAYACAAIAAgACAAIAAkADAANAA4AEAASABEAEQASABIAEQAR
ABEADwAPABAAEAAPAA8ADgALAA0ADAAMAAwADAANAA4ADgAOAA0ADAAMAA4ADgAOAAwA
CgAIAAQAAgACAAEAAQABAAEAAQABAAEAAAAAAP////8BAAMABAAFAAMAAwADAAMAAgAC
AAEAAQADAAcABwAKABIAGAAkADIAQgBQAF4AcgCNALIA1QD0AA8BJwE2ATUBJwEQAesA
tQBzADEACgAFAAMA/P/8//7/+//8//7/AQD+//3/AAABAAAA///8//r/+P/5//n/+P/4
//j/+P/2//j/+f/6//r/+v/6//r/+v/6//r/+v/6//j/+f/5//n/+P/4//j/+v/6//r/
+v/6//r/+f/5//n/+v/5//f/9f/z//T/9P/z//X/9P/0//T/8v/y//T/9P/y//H/8f/x
//D/8f/x//D/8v/y//P/8//0//X/9v/4//f/9//2//f/9//4//n/+f/7//3//f/+//3/
/f/+//7//v/+////AQAAAAAAAAAAAAAAAAAAAAAAAwAEAAQABAADAAMABAAEAAUABgAH
AAoACgAKAAoACgALAAsACwAKAAoACQAIAAcABAAEAAIAAQAAAAEAAwAEAAAA/v/8//v/
+v/5//n/+f/5//r/+v/4//X/9f/3//f/9P/z//L/8v/1//b/9//5//n/+P/3//b/+P/3
//b/9P/0//P/8//z//b/9v/2//b/9P/0//T/9P/z//P/8v/x//H/8f/w//D/8f/y//P/
8//w//D/8f/y//H/8f/w/+7/8P/w//D/8v/v/+7/7f/s/+z/6//r/+3/6//q/+z/6//q
/+r/6v/n/+b/5//o/+r/6f/o/+f/5v/o/+n/6f/o/+j/5//n/+j/5//m/+X/5P/m/+b/
5f/l/+X/5f/l/+T/4//j/+L/4P/i/+X/5f/l/+P/4v/g/+D/4f/j/+X/5v/m/+b/5f/j
/+H/4f/i/+P/4f/h/+L/4v/i/+L/4v/h/+H/4P/f/+H/4f/i/+L/4v/i/+T/5P/i/+L/
4v/j/+L/4//k/+b/5//n/+j/6v/s/+v/6//r/+v/6//s/+z/7f/v//D/7//v/+7/7v/u
//D/8f/y//L/8f/v/+3/7P/q/+r/6v/o/+j/6P/m/+b/5f/j/+L/4f/f/9//3//f/+D/
4P/f/9//3//f/97/3f/d/93/3f/d/+D/4P/f/9//3//d/93/4v/q//T//P8IABQAHgAs
ADwATwBsAI8AsADJAOMA9AD5APMA4ADDAJsAaQArAPb/4f/j/+L/2v/Y/9f/0v/S/9X/
1v/V/9j/2f/b/9v/2f/Y/9j/2f/Z/9j/2P/Y/9j/1v/W/9f/2P/Y/9b/1v/W/9b/1v/W
/9b/1v/U/9X/1f/V/9P/0v/R/9L/0//U/9X/1v/V/9P/0v/R/9X/1f/U/9P/1v/Y/9n/
2f/X/9T/0v/Q/9P/1P/X/9j/2v/Z/9n/2f/b/93/3v/e/9z/3P/d/93/3//f/9//4P/h
/+P/5P/n/+X/5v/n/+f/5//p/+n/6v/t/+3/7v/u/+7/7v/v//H/8v/y//L/8v/z//T/
9f/2//f/+P/4//j/+//7//z//P/+//7//v8AAAIAAgACAAIA/v/9//z/+v/6//n/+P/3
//b/9v/0//P/9P/1//f/+P/3//b/9f/1//P/8f/w/+//8P/y//P/8v/x//H/8//z//L/
8f/w//D/8f/y//P/9f/2//b/9v/2//b/9f/0//L/9P/1//f/+f/6//r/+v/6//r/+v/6
//r//P/9//3//f/8//v/+f/4//n/+v/7//v//P/8//3//v///////v/8//z//P/8//7/
/v/+//7//v/+////AQAFAAMAAAAAAP3/+//8//3/+//5//n/+f/6//v/+v/5//j/+v/7
//v/+v/8//v/+//8//z//P/8//z/9P/8//z//P/8//z/+f/5//j/9//5//n/+v/6//n/
+P/5//j/+//8//3///8AAAEAAgAEAAMAAQAAAAAAAgABAAEAAQABAAEAAgACAAAAAQAB
AP///f/8//z//P/8//3//v/+/wAA///+//7//v/+//7//P/4//b/8v/w//P/8//0//X/
9f/1//X/9f/y//L/8f/x//T/9f/1//X/9f/1//X/9f/0//T/8//z//X/+f/7/wAACAAW
ACIAMABAAFIAZAB8AJsAvgDnAAYBGwEpASwBHQEHAe4AyQCNAEcAEwAAAAUAAQD6//j/
9P/z//b/+P/5//z//f/+//////////3//P/6//v/+//6//r/+v/6//j/+P/5//r/+v/7
//z//f/+//7//v/+//7//f/9//z/+//8//z//P/+/wAAAAAAAAAA/v/9//3//f8BAAEA
AAD//wAAAgADAAMAAQAAAAAAAAACAAIABAAEAAQAAwADAAMABQAHAAgACAAIAAgACQAJ
AAkACQAJAAoACwANAA4AEQARABIAEwATABUAFwAXABgAGQAZABoAGgAaABoAGwAdACAA
IAAgACAAIQAiACMAJAAjACQAJAAkACMAIwAkACQAJQAmACcAKgAoACgAKAAoACkAKQAp
ACgAKAAnACYAJQAiACIAIAAfAB4AHwAhACIAIQAgAB8AHwAeAB0AHQAdAB0AHgAeABwA
GwAbAB0AHQAdAB0AHQAeABwAHAAcAB0AHAAcABwAHAAfAB8AHwAeABwAGwAbABsAHQAe
AB8AIAAiACIAIgAiAB8AHwAeAB0AHwAfAB4AHgAfACAAIQAhAB4AHgAfACAAHwAfAB4A
HAAfACAAIQAkACQAJAAkACQAIwAjACQAJwAnACYAKAAnACYAJgAmACMAIgAjACQAJgAm
ACYAJgAmACcAJwAmACQAJAAjACMAJAAnACgAKQAqACkAKAAmACUAIwAjACMAIgAiACMA
IwAiACEAIwAiACEAIgAiACEAIgAgACEAIgAiACQAJAAjACEAIwAjACQAJQAjACMAIQAg
ACAAIAAhACEAHwAhACEAIQAhACQAJgAjAB8AHwAhACMAIAAgACAAIAAgACAAIAAgACEA
IQAhACMAIwAkACQAJgAmACgAKAAmACYAJgAnACgAKQAqACwAKgApACkAKgAoACcAJwAn
ACQAIwAjACIAIAAhACEAHwAfAB4AHgAeAB4AHwAgACAAHgAdABwAHAAcABwAHAAaABwA
HAAaABoAGAAXABcAFwAWABUAFAATABIAEgARABEAFAAVABUAFQATABMAEwATABYAFgAV
ABUAFQAVABcAHAAmADQAQgBSAGAAcACCAJ4AwwDqAAsBJgE9AUsBSgE7ASMB/gDNAIsA
SwAjAB4AHwAXABIADAAIAAkADgAQABEAEgATABIAEwASABEADgAMAAoACwALAAoADAAM
AAwACgAIAAkACgAKAAgACAAIAAgABgAGAAYABgAIAAkACQAJAAgACAAIAAoACQAIAAcA
BgAGAAUABQAFAAYABQADAAEAAQACAAIAAQAAAP7//f/8//z//P/+//7//P/7//v/+//5
//v//P/8//r/+v/7//v/+//7//v//P/7//v/+v/7//3//v///////f//////AAD/////
AAAAAAIAAgADAAUABAAEAAQABAAEAAQABAAEAAUABgAGAAYABQAFAAYABgAGAAYABgAI
AAgACAAIAAgABwAHAAcABgAEAAMAAgABAAIAAgAAAP///////wAAAAD9//z/+//7//z/
+//7//v/+P/4//f/9P/1//X/9//3//b/9f/0//T/8//y//H/8f/y//L/8v/y//X/9f/1
//T/9P/z//P/8//0//T/9P/0//L/8v/y//L/9f/3//j/+f/4//f/9f/0//X/9v/3//f/
9v/2//f/+P/3//f/9v/0//X/9v/3//r/+f/4//f/9v/2//X/9f/3//b/9P/1//P/8v/y
//L/7//v//H/8//2//X/9P/z//L/8//z//L/8P/w/+//7//w//D/8P/w//D/7v/u/+3/
7f/r/+v/6//q/+r/6//r/+r/6f/r/+r/6f/n/+b/5P/k/+L/4//k/+T/5f/m/+b/5f/l
/+X/5v/n/+X/5//m/+X/5P/j/+L/4v/j/+P/4//j/+P/5P/k/+L/4v/k/+T/5P/k/+T/
5f/m/+f/6P/q/+z/6//r/+z/7P/r/+v/6//q/+n/6f/o/+r/6//r/+n/5//m/+b/5v/k
/+X/5v/m/+f/5//n/+j/6P/o/+j/5v/j/+L/3//e/9z/2//b/9v/2f/Z/9n/2f/Y/9j/
1//X/9b/1//X/9f/1//X/9f/1//W/9b/1f/V/9n/3f/d/97/5v/u//r/CAAWACIAMgBG
AGMAiACxAM4A4wD5AAYBAQHtANgAtQCDAEEAAQDc/9v/2//W/9T/1v/V/9b/2v/d/9z/
3f/e/93/3//f/93/3P/c/93/3f/c/97/3v/e/9z/3f/f/+H/4v/g/+D/4P/g/+D/4P/g
/+D/3v/f/9//3//e/97/3v/g/+L/4v/i/+L/4v/h/+H/4f/j/+P/4v/h/9//4P/g/9//
3v/c/9v/2v/a/9r/3P/c/9r/2f/Z/9n/1//Z/9r/2v/c/9z/3f/d/93/3f/d/97/3P/d
/93/3//f/+D/4f/h/+L/5f/m/+j/6P/n/+f/5v/k/+T/5f/n/+v/7P/t/+7/7P/q/+j/
5v/n/+j/6P/o/+f/5//o/+j/6P/o/+j/6v/o/+j/6P/o/+X/5f/l/+T/5P/j/+L/4f/i
/+L/4P/f/9z/2//b/9r/1//W/9X/1f/V/9X/1v/X/9X/1v/W/9T/0//T/9X/1f/U/9P/
0v/S/9L/0v/S/9P/0v/S/9L/0v/T/9P/0//S/9P/0//U/9X/1P/U/9T/1P/U/9T/1P/U
/9T/1f/V/9X/0//T/9L/0v/T/9T/1f/V/9P/0v/S/9L/0//T/9L/0P/O/87/zv/Q/87/
zv/O/87/zv/N/83/z//N/8z/zv/N/8z/zP/M/8n/yf/J/8n/yv/J/8j/x//G/8r/y//L
/8r/y//L/8z/zv/O/87/zv/O/87/zv/N/83/zf/N/83/zP/M/83/zf/M/8r/zf/N/83/
zv/O/83/zv/M/83/zv/O/87/zv/N/8v/zf/N/87/z//P/87/zv/O/87/zv/N/83/zP/L
/8v/y//M/8z/zv/O/9D/0P/O/87/zv/P/9H/0//V/9j/1v/V/9X/1v/W/9X/1f/V/9j/
2f/b/9z/2v/b/9v/2f/b/9r/2v/a/9r/2//c/9z/3P/b/9r/2v/Y/9j/2P/W/9f/1v/T
/9L/0//T/9T/1f/V/9X/1f/V/9T/1P/T/9P/1f/X/9j/2f/b/9v/2//b/9r/2v/Z/9n/
3f/b/93/4P/k/+r/9v8EABIAIAAsADgASQBkAIkArgDJAN8A7gDzAOkA1AC9AJsAZwAr
APj/4f/f/+L/3v/a/93/3P/Y/9f/2v/b/97/3f/b/9v/2f/Y/9j/2f/Z/9j/2v/a/9r/
2P/W/9f/2P/Y/9n/2v/b/9z/2//a/9n/2P/a/9v/2//b/9z/3P/c/97/3P/c/9z/3P/d
/93/3v/f/+H/4f/g/9//3f/e/97/3f/f/97/3v/e/+D/4P/i/+L/5P/j/+P/4//j/+X/
5v/m/+b/5v/n/+f/6f/p/+n/6v/s/+3/7f/v/+//8P/x//H/8f/z//P/9P/1//X/9v/2
//b/9v/3//n/+v/6//r/+v/4//j/+P/4//n/+v/6//r//f/9//7//v/9//z/+//8////
AAABAAIA/////////v///////////wAAAAD+//3/+f/5//r/+v/5//j/9//3//j/9//3
//f/9f/2//b/9P/1//X/9//3//T/8//y//L/9P/0//T/9f/2//b/9v/2//f/9//3//b/
9v/1//X/9f/4//j/+P/4//r/+v/6//r/+v/7//v/+//7//v/+v/6//r/+v/6//n/9v/2
//f/+P/3//f/9v/0//f/+P/5//z/+//6//n/+P/3//f/+P/7//n/+P/6//n/+P/4//j/
9f/2//f/+P/6//r/+v/6//r/+v/5//f/9P/1//X/9v/4//j/+P/4//j/+P/4//f/9//3
//f/9//2//j/+f/5//j/+P/7//v/+//9//z/+v/6//z//f/+//7//P/8//v/+f/9//3/
/P/7//j/+f/6//v//P/9//3//P/7//v/+//8//z//v/+/wAAAAD+//7//v///wIAAwAE
AAYABAADAAMABAAFAAUABgAHAAcABwAIAAgACgALAAsACQAJAAgACAAIAAYABwAIAAgA
CAAHAAYABgAFAAQAAwAAAAIAAgAAAAAAAAD//////////////////wAAAAD/////////
//7//f/+////AAABAAIAAgABAAEAAwADAAUACgASAB4ALAA6AEQAVABkAHgAkwC4AN8A
AgEbAS0BMAEnARMBAAHdAKkAZwAtABYAFwAXABIADgAMAAcABgAGAAcACgANAA4ADQAP
AA8ADQAMAAwADQANAAwADgAOAA4ADAAMAA0ADgAOABAAEAAQABAAEAAQABAAEAASABMA
EwATABIAEgASABQAEwASABEAEAATABMAFAAVABcAFwAWABUAEwAUABQAEwAVABQAFAAU
ABYAFgAYABgAGQAZABoAGwAaABsAGwAaABoAGgAbABsAGgAZABgAGAAbAB0AHgAhACAA
IAAgAB8AHwAhACEAIgAjACMAJAAkACIAIgAjACUAJgAmACYAJgAmACYAJgAmACUAJgAm
ACYAJwAnACgAKAAoACgAKAAqACoAKgAqACoAKQApACkAKAAnACUAIwAhACIAIgAgAB8A
GwAbABwAHAAbABoAGQAZABgAFwAXABcAFQAWABYAFAATABMAFQAVABQAEwASABIAEAAQ
ABAAEQASABIAEgASABIAEQAQAA4ADQANAA4ADwASABIAEgASABEAEAAPAA4ADAANAA0A
DQALAAsACgAKAA0ADgAPAA8ADAAMAA0ADgANAA0ADAAKAAwADAAMAA4ADAAMAAwADAAM
AAsACwANAAwADAAPAA8ADQAOAA8ADQALAAsACwAMAAwADAAMAAwADAANAA0ADAAMAAsA
CwAMAAwADAAMAAwADAAMAAsACwAHAAcABwAGAAYABwAHAAYACAALAAsACwAJAAgABgAG
AAYABwAIAAgABgAGAAUAAwAFAAUABgAHAAkABwADAAIABAAEAAQABAAFAAUABAADAAQA
BQAHAAgABgAGAAgACAAKAAoACgALAAwADQAOABAAEgARABEAEgAQAA8ADwAPAA8ADwAQ
ABAAEAARABEADwAOAAwACwAKAAoACwAMAAwADAALAAoACgAIAAgACAAGAAcABgADAAIA
AAD////////9//3//f/9//7//v/9//3//v/////////9//3//f/9/wAAAAD/////AwAF
AAUACAAQACAALgA6AEQAUABgAHgAmQC8AN8A/AARASEBKAEhAQsB8ADHAIkAQQAJAPz/
///9//j/+P/2//X/9v/6//3//P/5//j/+//9//3/+//6//j/+f/5//j/+P/4//j/9v/2
//f/+P/4//b/9v/2//b/9P/0//T/9P/2//f/9//3//j/+P/4//r/+f/4//f/9v/4//f/
9//3//j/9//1//P/8//0//T/8//z//L/8v/y//H/8P/x//D/7v/t/+3/7f/v//H/8v/y
//H/8P/w/+//7//v/+//8P/x//P/9P/3//X/9v/3//f/9//5//n/+v/9//3//v/+//7/
/v///wEAAAAAAAAAAAACAAIAAgACAAMABAAEAAQABQAFAAYABgAEAAQABAAGAAgACAAI
AAgABwAHAAcABgAEAAMAAgABAP///v/7//n/9f/1//b/9v/1//T/8//z//L/8f/x//H/
8P/w/+//7P/p/+n/6//r/+z/6//q/+r/5//m/+X/5f/o/+j/6P/o/+r/6f/o/+b/5f/l
/+b/5//o/+j/6P/o/+j/6P/o/+j/6P/p/+n/6f/n/+f/5v/m/+X/5v/n/+f/5v/m/+f/
6P/o/+f/5f/i/+T/5P/k/+b/5P/k/+T/5P/g/9//3//h/9//3v/g/9//3P/c/9z/2f/Z
/9n/2f/a/9r/2v/a/9r/2f/Z/9j/1v/Y/9f/1//Y/9f/1v/V/9T/1v/W/9X/1f/V/9X/
0f/Q/9D/0P/Q/9D/0P/R/9H/0P/P/8//z//Q/9D/zv/O/9D/0P/O/87/zv/P/9L/0//U
/9b/2P/X/9f/2P/V/9P/0v/R/8//z//Q/9D/0v/T/9P/0f/R/9D/0P/Q/9L/0//U/9T/
0v/R/9D/0P/S/9L/0v/Q/8//zv/L/8r/yP/H/8f/x//J/8n/yf/J/8r/yv/J/8n/zP/N
/83/zf/L/8v/y//L/83/zv/O/8//zf/P/8//0P/U/9r/5P/w//7/CgAUACQANwBSAHMA
lgCzAMsA3gDpAOEAzACzAI8AWwAbAOL/yf/J/8r/xv/E/8P/wP++/7//wv/D/8T/xf/H
/8f/xf/E/8L/w//D/8L/wv/C/8L/wP/A/8H/wv/C/8H/wP+//77/vv++/77/vv+8/73/
vf+9/77/vv++/8D/wP/A/8D/wP/C/8H/wf/B/8P/w//C/8H/wf/C/8L/wf/D/8L/wv/C
/8L/wv/E/8T/wv/B/8H/wf+//8H/wv/C/8T/xP/F/8X/xf/F/8X/xv/E/8X/xf/H/8X/
xv/H/8f/yf/L/8v/zP/N/83/zv/O/9D/0P/R/9P/1P/U/9T/1P/W/9b/1v/W/9X/1v/W
/9b/1//X/9j/2P/Y/9j/2P/a/9z/3P/c/9z/3P/d/97/3v/d/9v/2f/X/9b/1v/U/9P/
0f/R/9L/0v/T/9L/0f/R/87/zf/N/83/z//Q/9D/zv/O/8//0v/T/9H/z//N/8z/zf/O
/8//0f/S/9L/0v/S/9X/1f/V/9T/0P/P/8//z//Q/9D/0P/Q/9D/0P/Q/9D/0v/T/9P/
0//R/9H/0P/Q/9P/1P/V/9X/1P/U/9X/1v/X/9f/1v/U/9T/1P/U/9b/1v/W/9b/1v/U
/9P/0//V/9j/2P/b/9v/1//W/9X/0f/R/9H/0f/S/9T/1P/U/9T/1v/X/9f/1v/W/9X/
1f/W/9b/1v/W/9b/1v/W/9X/1f/V/9X/1f/U/9T/1//X/9T/1P/U/9T/1P/V/9X/1P/T
/9H/0f/S/9L/1P/U/9b/1v/Y/9j/2P/Z/9n/2f/Z/9r/3P/b/9v/3P/e/93/3f/d/9//
3//g/+D/3//f/97/2//b/9r/2v/a/9z/3//i/+T/4//h/9//3v/e/97/3v/c/9r/2P/U
/9L/1P/T/9P/0//W/9f/2P/Z/9b/1v/V/9X/1f/V/9T/0//V/9X/1f/V/9b/1v/V/9X/
1//X/9v/3v/g/+z//v8QABoAIAAwAEYAYQCAAKkAzgDlAPkABgEBAesA0ACzAIcASQAL
AOz/6f/n/+L/3v/Y/9P/0P/S/9X/1v/b/97/2//b/9v/2f/Y/9b/1//X/9b/1v/W/9b/
1P/U/9X/1v/W/9b/1v/W/9b/1v/W/9b/1v/Y/9n/2f/Z/9j/2P/Y/9r/2v/a/9r/2v/a
/9n/2f/Z/9v/2//a/9n/2f/a/9r/2f/b/9r/2v/a/9z/3P/e/97/3P/b/9v/2//e/+H/
4//k/+L/4v/j/+P/5P/l/+b/6P/k/+P/4f/h/+L/5P/m/+f/6f/r/+v/7P/s/+v/6//q
/+v/7P/u//H/7//u/+3/7P/s/+z/7P/s/+7/8P/x//L/8v/x//H/8P/x//L/8//2//X/
9P/z//L/8v/z//T/9P/0//P/8v/x/+7/7v/s/+v/6f/p/+r/6v/p/+j/5//n/+b/5f/l
/+X/5v/o/+n/6P/m/+X/5v/l/+T/4//i/+L/4v/i/+L/4//i/+L/4v/i/+P/4//j/+L/
4v/j/+X/5//l/+T/4//i/+X/5v/n/+j/5v/n/+f/5//o/+n/6f/q/+n/6P/n/+X/5P/k
/+X/5v/n/+f/5v/k/+X/5v/n/+r/6P/q/+r/6P/o/+j/6P/o/+n/6f/o/+f/5v/l/+X/
5P/l/+b/6f/q/+n/6P/n/+f/6f/r/+3/8P/v/+3/7P/s/+7/7f/t/+3/7//v//D/8P/u
/+//7//t/+v/6v/q/+r/6//t/+//8P/y//H/8P/w/+//7v/t/+r/5//m/+P/4v/k/+P/
4//j/+X/5f/l/+X/5f/m/+b/5//q/+v/6//r/+n/6f/p/+n/7f/u/+7/7//v//H/8//2
//z/BAASACQANABGAFYAbACNALQA3QAAAR8BNQFEAUMBMQEUAekAswBrACUAAgABAAUA
/P/4//b/8//0//b/9//2//f//P/9//v/+//5//j/+v/7//v/+v/4//j/+P/2//f/+f/7
//z/+v/6//r/+v/7//z//f/+//3//f/8//v//P/8//z//v8AAAAAAAAAAAAA////////
AgADAAMAAwABAAIAAgABAAMAAgACAAIABAAEAAYABgAEAAMAAwADAAMABQAGAAYABgAG
AAcABwAHAAcABwAIAAoACwALAA0ADQAOAA8ADwARABMAEwAUABMAEwAUABQAFwAYABoA
HQAdABwAGwAaABoAGgAaABoAGwAcABwAHAAfAB8AIAAgAB4AHgAeACAAHwAeAB0AHAAb
ABsAGwAaABoAGQAYABcAFgAWABQAEwAPAA8AEAAQABAAEAAQABEAEgARABEAEQAPABAA
EAAOAA8ADwARABEAEAAPAA4ADgAQABAAEAARABIAEgASABIAEwATABMAEgAQAA8ADwAP
ABAAEAAQABAAEAAQABAAEAAOAA8ADwAPAA8ADwAOAA4ADAAMAAwACwAMAAwADQAOAA8A
DwAOAAwACgAKAAoADAAKAAoACgAKAAkACQAKAA0ADQAMAA4ADQAKAAoACgAHAAMAAwAD
AAQABAAEAAQABAAGAAcABwAGAAQAAwADAAQABAAEAAQABAAEAAQAAwADAAMAAwADAAIA
AQABAAAA/v8AAAMAAwADAAUABAACAAIAAAABAAIAAgAEAAQAAwABAP////8AAAEA////
//3//P/8//z//f/9//v//f/9//3/+//+/wAA/f/6//n/+v/7//r/+v/7//3//P/8//z/
/P/7//r/+f/4//r/+f/4//j/+v/6//n/+f/5//n/+f/5//r/+v/4//j/+f/6//b/9P/1
//b/9//4//j/+P/4//j/9v/2//b/9v/4//j/+P/4//b/9v/2//b/9v/2//b/9v/2//b/
9v/2/w==
         </WaveFormData>
      </LeadData>
      <LeadData>
         <LeadByteCountTotal>10000</LeadByteCountTotal>
         <LeadTimeOffset>0</LeadTimeOffset>
         <LeadSampleCountTotal>5000</LeadSampleCountTotal>
         <LeadAmplitudeUnitsPerBit>4.88</LeadAmplitudeUnitsPerBit>
         <LeadAmplitudeUnits>��V</LeadAmplitudeUnits>
         <LeadHighLimit>2147483647</LeadHighLimit>
         <LeadLowLimit>268435456</LeadLowLimit>
         <LeadID>V6</LeadID>
         <LeadOffsetFirstSample>0</LeadOffsetFirstSample>
         <FirstSampleBaseline>0</FirstSampleBaseline>
         <LeadSampleSize>2</LeadSampleSize>
         <LeadOff>FALSE</LeadOff>
         <BaselineSway>FALSE</BaselineSway>
         <ExcessiveACNoise>FALSE</ExcessiveACNoise>
         <MuscleNoise>FALSE</MuscleNoise>
         <LeadDataCRC32>3282934184</LeadDataCRC32>
         <WaveFormData>
DQANAAwADAAOAA8ADwAPABEAEQARABEAEQARABEAEQAOAA4ADAAMABAAGAAiACwANAA6
AEQATwBgAHQAkwC4ANkA9gAOASABKwEsASEBEAHwAL4AgQBPADkAMwAsACMAGAAQAA0A
DAAPABAADgAJAAcACQAJAAkACQAIAAkACgAKAAcABwAGAAUABwAHAAcABwAJAAoACgAK
AAgACAAGAAYABwAJAAkACQAGAAYABQAEAAcACAAIAAkACAAHAAYABQAGAAcACAAJAAcA
BwAHAAYABgAGAAYABwAHAAcACQAJAAgABwAHAAgABgAGAAcACAAGAAYABgAGAAYABgAH
AAgACAAIAAgACAAHAAcACAAIAAcACAAIAAgACQAKAAwADgANAAwADAAMAAoACwAMAAwA
DwANAAwADAANAA4ADgAOAA0ADQANAA0ADQAOAA4AEAAOAA4ADwAPABAAEAAQABAADgAO
AA0ADQALAAoACQAIAAYABQAEAAMAAwADAAIAAgD//////////wAAAQACAAIAAAAAAAAA
AAAAAP////////3//P/8//3//P/8//v/+//6//j/9v/1//j/+P/4//n/+P/3//b/9f/3
//b/9v/2//j/+P/5//n/+v/6//r/+v/6//n/9//1//P/8//z//P/9f/1//X/9v/2//b/
9P/0//T/9P/0//T/8v/y//L/8f/x//H/8f/x//D/7//v/+7/7v/t/+3/7f/v/+//7//v
/+3/7f/t/+3/7f/t/+3/7f/t/+3/7f/t/+7/7v/u/+3/6//r/+v/6//r/+r/6v/q/+r/
6//r/+v/6f/p/+n/6f/p/+v/7f/t/+n/6v/q/+n/6P/p/+r/6//s/+z/6//r/+r/6P/p
/+n/6f/p/+n/6f/p/+f/6P/o/+n/7P/s/+z/7v/x//H/8f/x/+//7//t/+3/6//s/+z/
7f/v//D/8f/y//L/8v/x//H/8v/y//T/9P/0//P/8v/y//H/8f/w/+//8P/t/+v/6f/n
/+b/5v/m/+b/5v/m/+f/5f/k/+T/5P/n/+f/5//n/+f/5//n/+f/5f/l/+X/5v/o/+r/
6v/q/+z/8v8AAA4AFgAiAC8AQgBYAHUAnADDAOQAAAEYASUBJgEbAQQB3ACkAGMALwAX
ABEACAD///j/8v/t/+r/6//s/+7/8f/v/+z/6//q/+n/6P/p/+r/6v/o/+n/6f/p/+f/
5//n/+f/6f/q/+r/6v/o/+j/5v/m/+j/6//s/+3/6//s/+z/7P/u/+7/7f/t/+v/6//r
/+v/7f/t/+3/7f/t/+3/7f/s/+r/6v/q/+v/7f/t/+//7//w/+//7//w//D/8P/x//L/
8v/y//L/8v/y//L/8//0//L/8v/y//L/9f/1//b/9v/1//b/9v/2//b/9v/3//j/+P/4
//n/+v/8//3//v/+/wEA///+//7/AQACAAIAAgAFAAUABQAFAAUABgAGAAgACgAKAAsA
CwAKAAoACgAKAAYABgAFAAUABgAGAAYABgAFAAUABQAFAAUABQAEAAQABQAFAAUABQAH
AAcABwAGAAUABAADAAIAAwADAAQABQAFAAQABAAFAAgACAAHAAcABQAEAAMAAwAGAAYA
BgAHAAcABwAHAAcABwAGAAYABgAIAAgACQAJAAgACAAIAAgACQAJAAgABwAHAAcABwAH
AAcABwAHAAgACAAIAAYABgAKAAoACgAKAAwADAAMAAsACwALAAsACwALAAsADAAMAAwA
CwALAAsADgAPABAAEQAQAA8ADgANAAsACwALAAsADQANAA0ADQAQABAAEAAPAA4ADQAM
AAsADQAMAAwADAAOAA8ADwAPAA8ADwAPAA8ADgAPABAADwAPAA4ADAAOAA4ADgAOAAwA
CwALAAoACgALAAsACwALAAsACwALAA0ADgAOAA8AEgASABIAFAATABMAEwATABMAEwAR
ABEAEQASABIAEwASABIAEgASABUAFgAWABcAFgAWABgAGAAWABUAFAAUABQAFQAVABUA
EgAPAA0ACwANAAwADAAMAAoACgAKAAsACwAKAAoACgANAA0ADQANAA0ADQANAA0ADQAN
AA0ADgAQABIAEgAUABgAHgAkADAAPABIAFMAZACAAKMAxgDlAAIBHgE2AUEBQAE3AR4B
8ACwAG8AQQAzACsAIgAfABwAFgAVABYAFQASABAAEQARAA4ADQAMAAsABwAHAAcABgAG
AAcABwAHAAkACQAJAAkACwAMAAwADAAOAA4ADAAMAAsADQANAA0ACwAMAAwADAAMAAwA
CwALAA0ADQANAA0ACwALAAsACwALAAsACwAKAAwADAAMAA0ACwALAA0ADQAMAAsACwAM
AAoACgALAAwADAAMAAwADAANAA4AEAASABAAEAAQABAAEQARABIAEgAVABYAFgAWABMA
EgASABIAFAAUABUAFgAUABUAFgAWABkAFwAWABYAGQAaABoAGgAZABkAGQAZABsAHAAc
AB4AHgAeAB8AHwAeAB4AHgAeAB4AHgAdAB0AHAAaABgAFgAWABcAGAAZABYAFQATABIA
EwATABMAEwAVABUAFQAUABIAEgASABIAEAAPAA8ADwASABIAEwAVABQAFAATABMAFQAU
ABMAEwASABIAEgATABUAFQAVABUAFAASABEAEAAQABAAEQARABAAEAAQABAAEwATABIA
EQARABEAEQARABEAEQARABIAEgASABAAEAASABIAEgASABIAEgASABEAEwATABMAEwAT
ABMAFAAUABQAEwATABMAEwATABMAEwARABEAEQARABMAEwATABMAEwATABMAEwAUABQA
FAATABUAFQAVABUAFAASABEAEAARABMAFAAVABQAEwASABEAEwAVABcAFwAVABQAFAAV
ABUAFAAUABQAFAAWABYAFAAUABQAFAASABEAEQAQABEAEwAUABUAEwATABMAEwATABQA
FAAVABYAFgAWABgAGQAZABkAGQAZABkAFwAXABcAGAAYABkAGwAcAB0AHgAdABwAGgAZ
ABwAHAAeAB4AHAAbABoAGgAZABkAGAAXABgAFQATABEADwAOAA4ADgAQABAAEAARABEA
EAAQABAADgANAAwACwALAAsACwALAA0ADQANAA4ADgAMAAwADgAWABwAIgAoADIAOgBF
AFQAaACFAKgAyQDmAAIBGAEnASoBJQEYAfoAygCPAFcAOQAzACoAHQAWABIACwAIAAkA
CAAGAAcACQAKAAkACAAHAAUABQAFAAQAAwADAAIAAQABAAEAAQABAAEAAgACAAIAAgAC
AAAAAAABAAMAAwADAAIAAgABAAAAAwAEAAQABQAEAAMAAgABAAMAAwADAAMABAAFAAYA
BgAEAAIAAAD//wAAAQAEAAUABgAFAAUABgAEAAQABQAGAAQABAAEAAQABAAEAAUABgAG
AAYABgAGAAkACQAKAAoACgAKAAkACAAGAAYABwAIAAYABgAHAAgACgALAAwADAAPAA0A
DAAMAAsADAAMAAwADQANAA0ADQANAA4ADgAQABAAEAARABEADQAMAAsACgAIAAgABwAH
AAkACAAHAAYABQAFAAUABQAFAAUABAAEAAIAAQAAAP///f/9//3//P/+//7//v/+//z/
+//7//v/+//6//r/+//7//r/+P/3//f/9v/1//X/+f/6//v//f/8//v/+v/5//n/+P/4
//j/+P/4//n/+f/1//T/8//y//X/9f/0//P/9f/1//X/9f/z//P/8//0//T/9P/y//L/
8v/y//L/8v/0//T/9P/z//D/7//u/+3/8P/x//P/9P/y//H/8f/x/+//7//v/+//7f/t
/+3/7f/t/+3/7f/t/+3/7f/t/+3/6v/w/+7/7v/u/+7/7P/r/+v/6v/s/+3/7f/t/+z/
6//q/+n/6//s/+z/7f/u/+7/7v/w//H/8f/x//H/7//v/+3/7f/t/+7/7v/v//L/8v/y
//L/7//u/+z/6//s/+z/7v/u/+z/6//q/+r/6//r/+r/6f/n/+P/4P/d/9//3v/e/97/
3P/c/9z/3f/d/9z/3P/c/9v/2//b/9v/2//b/9v/2//Z/9n/2f/a/9r/3P/e/+D/5v/u
//b/AAAKABgAKwBCAGAAhQCuAM8A6gD+AAoBCQEAAfEA1ACcAFoAHwADAP3/9f/q/+P/
3P/a/9v/2v/b/9r/2v/Z/9f/1v/V/9T/0//R/9H/0f/Q/87/z//P/8//z//P/8//z//P
/9D/0P/Q/9D/0P/O/87/zv/P/87/zf/N/87/zv/O/8//0P/Q/9H/z//P/8//z//R/9H/
0f/R/9P/0//T/9L/0P/Q/9D/0f/R/9H/0//T/9D/z//P/9D/0f/S/9T/1v/U/9T/1P/U
/9L/0v/T/9T/1//Y/9n/2v/Z/9n/2v/a/9v/3P/c/9z/3P/c/93/3v/e/97/3//g/+L/
4//k/+T/6f/n/+b/5v/n/+j/6P/o/+n/6f/p/+n/6f/q/+r/7P/q/+r/6//r/+r/6v/q
/+r/6P/o/+f/5//l/+T/4//i/+P/4//j/+P/4//j/+L/4v/g/9//3v/d/93/3f/d/9z/
3P/c/9z/3P/f/9//4P/h/+H/4P/g/+H/4P/g/9//3//h/+D/3//f/97/3v/e/9//4f/h
/+H/4f/j/+L/4v/i/+D/4P/h/+H/4P/g/+D/4P/i/+P/4//j/+H/4f/h/+H/4//j/+P/
5P/m/+b/5P/k/+j/6P/o/+j/5v/m/+b/5f/l/+X/5f/l/+f/5//o/+j/6P/n/+f/5//l
/+X/5f/l/+X/5f/l/+X/5f/l/+X/5f/o/+n/6v/r/+v/6v/p/+f/5//n/+f/5//p/+j/
6P/o/+j/6f/p/+n/6//r/+v/6//q/+v/7P/r/+3/7P/s/+3/7f/s/+z/7P/q/+r/6v/q
/+r/6v/q/+n/6v/r/+z/7f/v//H/8f/x/+7/7v/u/+//7//v/+7/7v/u/+7/7v/w/+//
7//u//D/8f/x//H/8//z//P/8//z//T/9P/1//j/+P/4//r/+f/5//n/+f/5//n/9//3
//X/9v/2//f/9v/2//b/9v/4//j/9//3//j/+P/6//r/+P/3//b/9v/2//f/9//3//f/
9f/0//P/8//y//L/8v/w//D/8P/x//H/8P/w//D/8v/z//T/9f/z//P/8//z//T/9f/2
//j/+P/4//j//P8CAAwAGAAkADIAPABPAGwAjgCxANQA8QAKAR4BKAEnARwBBQHaAJwA
WAAtAB8AGQAPAAYA///4//b/+f/6//f/+P/4//n/+f/2//X/9P/z//H/8f/x//D/8P/x
//H/8f/v/+//7//v/+3/7v/u/+7/8P/w/+7/7v/v//H/8f/x//H/8v/y//L/8v/y//H/
8f/x//H/8f/x/+//7//v/+//8f/x//H/8P/w//D/8P/x//H/8f/z//P/9P/z//P/9P/0
//T/9f/2//T/9P/0//T/9P/0//X/9v/0//T/9P/0//b/9//5//r/+f/6//r/+v/6//r/
+//8//7//v///wAA/v///wAAAAADAAEAAAAAAAIABAAFAAYABwAHAAcABwAJAAoACgAM
AAwADAANAA0ADAAMAAwADAAKAAoACQAJAAkACAAHAAYABwAHAAcABwADAAMAAgACAAMA
AwADAAMAAQABAAEAAAAAAAAAAAAAAAIAAQABAAEAAAD+//3//f/+//7//f/9//7//v/+
/////v/+//7////9//3//f/9//v/+v/6//r/+//8//7////+//7//v/+//3//f/8//v/
+//7//v/+//5//n/+f/6//z//P/6//r//P/8//z//P/6//r/+v/5//f/9//3//f/9//3
//j/+P/6//v//f///////////////v/9//z/+//9//3//f/9//3//f/9//3//v/+//7/
/f/9//3//f/9/////v/+//7//P/9//3//f/9//3//f/9//z//f/+//3////+//7////9
//z//P/8//7/AAD+//z//P/8//z//f/9//7//v8AAAEAAQABAP////////////8AAAAA
AQACAAIAAgAEAAcABwAHAAcABwAHAAUABQADAAQABAAFAAcACAAJAAoACAAIAAcABwAG
AAYACAAIAAkACQAJAAoABwAHAAYABQACAP///f/7//v/+v/6//r/+v/6//r/+//7//r/
+v/6//v/+//7//v/+//7//v/+//7//v/+//8/wAAAgACAAIACAAOABYAIAAqADIAPwBU
AHAAkwC6ANkA8AAMASABIwEgARcBAgHWAJYAVQArACEAGwAQAAsABgACAAMABAAFAAIA
AAABAP//AAD///7//f/7//v/+//6//j/+f/5//n/+v/7//z//f/7//z//P/8//z//P/6
//r/+//9//3//f/7//z//P/8//3//v/+///////////////9//3//f/9//////////7/
/f/8//v/+//9//3///////3/+//6//r//P/8//3//v8AAAAAAAAAAAIAAgADAAQABAAE
AAQABAADAAMABAAEAAYACAAJAAoACAAIAAkACgAHAAYABgAGAAoADQAQABIAEwAPAAwA
CgANAA4ADgAOAA0ADQANAA0ADQAOAA4AEAAQABAAEQARABAAEAAQABAAEAAQAA8ADwAR
ABAADwAOAAsACwALAAsACQAJAAgACAAJAAkACQAJAAcABwAHAAYABAAEAAQABAAEAAMA
AwADAAUABAAEAAUABAAEAAMAAwADAAIAAQABAAMABAAFAAcABQAFAAUABQAFAAQABAAE
AAQABAAFAAUAAgACAAIAAgAEAAUABQAFAAUABQAFAAUABQAFAAUABgAFAAQAAQAAAAIA
AgACAAIABAAEAAQAAwABAAEAAQABAAMAAwAEAAQAAgABAAEAAQD//////////wAAAQAC
AAMAAwADAAMAAwADAAMAAwADAAMAAgABAP////////////8AAAAAAQACAAIAAwADAAMA
BQAFAAUABQAGAAcACAAHAAYABAADAAMABQAEAAQABAACAAIAAAAAAAAAAAAAAP/////+
//7/////////AAABAAIAAwACAAIAAQABAAQABAAEAAYABQAFAAUABQAHAAcABQAFAAYA
CAAJAAsACwAKAAkACAAKAAoACQAJAAwADAAOAA4ADQALAAkACAAHAAcABgAFAAQAAQD/
//3////+//7//v/8//z//P/9//z/+v/5//j/+//7//v/+//7//v/+//7//n/+f/5//r/
/P/6//z//v8AAAQADAAYACIALgA5AEQAVgBxAJQAuQDYAPAABgEXARoBEwEKAfQAxgCJ
AFEALwAnACIAFwAQABAACwAEAAMAAgACAAMAAwAAAP///v/9//v/+//7//r/+//9//7/
///8//v/+v/5//r//P/9//7//P/8//r/+v/7//3//f/9////AAAAAAAA/v/+//3//f/9
//3//f/9//3//f/9//3//f/9//3//P/+//7//v////3//f//////AAD/////AAD+//7/
//8AAP///v/9//z//v/+////AAAAAAAAAAAAAAEAAQACAAIAAwAEAAQABAAEAAQABQAG
AAYABgAHAAgACAAJAAoACgALAAkACAAIAAsADAAMAAwADwAPAA8ADwAOAA4ADQAOAA8A
EAASABMAEQAQAA8ADgANAA4ADgAPAA0ADAALAAoABwAHAAcABwAFAAUABAAEAAEAAQAB
AAEAAQABAAEAAAAAAAAAAAAAAAAA/////////f/8//z//f8AAAAA/////////v/9//3/
/P/8//z//f/+////AAABAAEAAAAAAAAA/v/+///////+//7//v/+//3//f/8//v/+//7
//v/+//9//3//f/+/wAAAAD+//7////+//3//P/6//r/+v/5//n/+f/5//n/9//3//j/
+P/4//f/9//3//n/+f/5//n/9v/1//T/8//1//X/9f/1//X/9f/1//X/9P/0//T/8//z
//P/8//z//H/8P/w//D/7v/v/+//7//v/+//7//v/+7/7//w/+//7f/s/+z/7f/t/+7/
7v/q/+r/7P/s/+z/7P/s/+v/6//q/+j/6f/p/+n/6v/r/+z/7f/r/+z/7P/t/+7/7v/u
//D/8P/v/+7/7f/u/+//7v/v/+3/7v/u/+//8P/w//D/8P/w//D/7//v/+7/7v/w//D/
8P/v/+7/7v/r/+v/6v/p/+n/5//m/+X/4//i/+L/4v/i/+L/4v/j/+P/4v/i/+L/4f/h
/+H/4f/j/+P/4//j/+P/4//j/+T/5P/k/+L/5v/s//L//v8IABAAHAArAD4AWAB9AKIA
xQDkAP4ADAENAQoBAQHoALYAdAA5ABcAEQAJAP7/9//y/+r/4//i/+H/4v/k/+X/4//k
/+P/4v/h/+H/4f/h/+D/3v/f/9//3//d/93/3f/d/9//4P/g/+D/4v/i/+D/4P/j/+X/
5f/l/+P/5P/k/+T/4//i/+D/3//i/+P/5P/l/+X/5f/l/+X/4//j/+P/4v/k/+T/5P/l
/+X/5f/n/+f/5//n/+j/6v/o/+j/6f/q/+z/7P/s/+z/6//q/+r/6v/t/+7/7//w/+//
7//w//D/8f/y//L/8v/0//T/9f/2//b/9v/3//j/+P/5//r/+v/9//v/+v/6//v//P/8
//z//////////////wAAAAACAAIAAgADAAMAAgACAAIAAgD+//7//f/9/////v/9//z/
/f/9//3//f/7//v/+v/6//v/+//7//v/+//7//v/+v/6//r/+v/6//z/+//7//v/+f/4
//j/+f/8//z/+//7//v/+v/5//n/+v/6//r/+//9//3//f/9//3//P/8//z//P/8//3/
/f/8//z//P/8///////+//3//f/9//3//f/7//v/+//8//z//P/6//r/+v/6//r/+v/8
//z//P/7//v/+//7//v/+//7//z//P/6//n/+f/5//v/+//7//v/+f/5//n/+f/7//v/
+//7//3//f/9//3//P/8//z/+//5//n/+f/5//n/+P/4//j/+v/7//v/+//6//n/+P/3
//f/+f/7//v/+v/4//f/9//5//j/+P/4//z/+v/4//b/+P/4//j/+P/4//f/9//2//j/
+f/5//n/+P/3//b/9f/2//j/+f/7//z//P/8//7///////////8BAAEA//////3//v/+
////AAAAAAAAAAD+//7//f/9/wAAAAACAAIAAAD///7//v///////v/9//7/+//5//f/
9f/0//T/9P/0//T/9P/1//X/9P/0//T/9f/1//X/9f/z//P/8//z//X/9f/1//b/+P/4
//j/+v8CAAwAFgAeACQAMABBAFoAegCfAMAA3wD4ABABIAElASABEQHyALoAcgA3ACEA
GwARAAoABQACAPz/+//+//3/+v/2//X/+f/6//n/+P/3//X/9f/1//T/8v/z//P/8//1
//X/9f/1//X/9v/2//b/9v/2//T/9P/1//f/9//3//f/+P/4//j/9v/2//X/9f/2//f/
+P/5//n/+f/5//n/+f/5//n/+P/2//b/9v/3//f/9//5//n/9v/1//X/9v/3//j/+v/8
//v/+v/5//j/+P/4//n/+v/8//z//P/8//3//f/+//7///8AAAAAAAACAAIAAwAEAAIA
AgADAAQABAAFAAYABgAJAAcABgAGAAcACAAIAAgABwAHAAcABwAHAAgACAAKAAsADAAO
AA8ADgAOAA4ADgAOAA4ADQANAAsACgAJAAgABQAFAAUABQAFAAUABAAEAAUABQAFAAUA
BQAFAAUABAACAAIAAgACAAQAAwADAAMAAgAAAP////8BAAIAAgADAAMAAgABAAEAAAAA
AAAAAQABAAEAAQABAAMAAgACAAIAAgACAAMAAwAAAAAAAAAAAAEAAQAAAP//AAABAAIA
AwABAAEAAQACAAIAAgAAAAAABAAEAAQABAACAAIAAgABAAMAAwADAAMAAwADAAQABAAC
AAEAAQABAAIAAwAEAAUAAwADAAMAAwAFAAUABQAFAAMAAwADAAMABQAGAAcABwAJAAkA
BwAHAAgACAAIAAgACAAIAAcABwAGAAYABwAHAAcABQAFAAUABQAFAAYABgAHAAgACAAI
AAoACwALAAsACwAKAAkABgAFAAcACAAIAAkACgAKAAoACgAJAAgABgAFAAcACAALAAwA
CgAJAAgACAAJAAkACAAHAAcABQAEAAMAAQAAAAAAAAABAAIAAwAFAAMAAgACAAIAAwAD
AAMAAwABAAEAAQABAAMAAwADAAQAAgAEAAQABAAGAAwAFAAeACgAMAA3AEYAWgB1AJYA
uQDaAPQADAEfASQBHwEUAfoAzACNAFEAMQAnACAAGQASAA4ABwAEAAMABAAGAAMAAwAE
AAMAAgABAP////////7//v////////8BAAEAAQABAP//AAAAAAAAAgACAAAAAAAAAAEA
AAD/////AAAAAAAAAAAAAP/////9//3//f/9//7///8AAAEA/////////v8AAAAAAAAB
AAMAAwAFAAUABAADAAMABAAEAAQABQAGAAgACAAIAAgABgAGAAcACAAIAAgACAAIAAcA
BwAIAAgACQAKAAoACgAMAAwADQAOAAwADAANAA4ADwARABMAFAAXABUAFAAUABUAFgAW
ABYAFQAVABUAFQAVABYAFgAYABgAGAAZABkAGAAYABgAGAAUABQAEwATABEAEAAPAA4A
CwALAAsACwAJAAkACAAIAAUABQAFAAUABwAHAAcABgAEAAQABAAEAAIAAQABAAEAAwAC
AAIAAwAEAAQAAwADAAUABAADAAMAAwACAAEAAQABAAEAAQABAAEAAAAAAAAA/v/+////
///+//7//v/+/wEAAQAAAP///f/9//3//f/7//v/+//8//z//P/6//r//v/+//7//v/7
//r/+f/3//r/+//8//3//P/7//v/+v/5//f/9v/1//f/9//3//f/9//3//f/9//1//X/
9f/1//X/9f/1//X/9P/0//T/8//1//X/9f/1//P/9P/0//T/9P/0//T/9P/0//P/8//y
//L/8//z//P/8//z//P/8//1//b/9v/3//j/+P/4//r/+v/5//j/9//5//n/9//3//n/
+v/6//v/+//6//n/+P/6//r/+f/5//z//P/+//7//f/7//n/+P/3//f/9v/1//H/7f/q
/+f/6f/o/+j/6P/r/+z/7f/v/+7/7P/r/+r/6f/p/+n/6f/p/+n/6f/p/+v/6//r/+z/
7P/s/+z/6v/q//L//v8KABIAHAAtAEIAWgB7AKQAyQDiAPoADgEVAQ4BAQHwAMoAjABL
ACMAFQALAAAA+f/0/+r/5f/m/+X/5P/o/+v/6f/n/+X/4//h/93/3f/d/9z/2v/b/9v/
2//b/9v/2//b/9v/3P/c/9z/3P/c/9r/2v/a/9v/2v/Z/9n/2v/a/9r/2v/a/9n/2f/X
/9f/1//X/9f/1//X/9f/1//X/9f/1v/U/9T/1P/V/9T/0//U/9P/0f/P/87/zv/R/9L/
1P/W/9T/1P/U/9T/1P/U/9X/1v/V/9T/0//S/9T/1f/X/9j/2f/a/9r/2v/Y/9j/2f/a
/9r/2v/b/9z/2//b/9v/2v/b/9n/2P/Y/9r/3P/d/97/3f/d/93/3f/f/+D/4P/i/+H/
4P/g/9//4P/g/+D/4P/d/9z/2v/Z/9r/2v/a/9r/2P/X/9b/1f/V/9X/1P/U/9L/0f/Q
/8//z//P/8//zv/O/87/zv/O/87/zf/N/83/y//K/8r/y//K/8r/yf/J/8r/yv/K/8v/
zP/M/8z/zf/K/8n/yP/H/8j/yP/J/8r/yv/K/8v/y//M/8z/zP/M/8v/y//K/8n/yf/J
/8n/yf/J/8n/yf/K/8z/zP/K/8r/zP/M/8z/zP/K/8r/yv/K/8r/yf/J/8j/yP/J/8n/
yf/J/8n/yf/J/8v/zP/M/83/zv/O/87/0P/Q/8//zv/N/8//z//N/83/z//Q/9D/0f/Q
/9D/0P/Q/8//zv/M/8v/zf/O/9H/0v/Q/8//zv/O/8v/y//K/8n/x//D/8D/vf+//77/
vv++/8D/wP/A/8H/wf/A/8D/wP/B/8H/wf/B/8H/wf/B/8H/w//D/8P/xP/E/8T/xv/I
/8r/0P/Y/+T/8P/8/wsAIgBEAGsAkACzANQA8AAEAQsBCAH7AOAArgBoACEA9f/t/+n/
3v/X/9L/zv/L/8r/yf/G/8T/x//J/8j/x//G/8X/w//D/8P/wv/C/8P/w//D/8P/w//D
/8P/wf/C/8L/wv/D/8T/w//E/8P/xf/F/8X/w//E/8T/xP/F/8b/xv/H/8f/x//H/8f/
yP/J/8r/y//N/83/zf/M/8z/zP/M/83/zv/P/9L/0//Q/8//z//Q/9L/0v/T/9T/1P/U
/9T/1P/U/9T/1f/W/9b/1v/W/9b/2f/Z/9r/2v/d/97/3v/e/9z/3P/d/97/3//g/+L/
5P/k/+X/5v/m/+n/5//m/+b/6P/q/+v/7P/u/+//8P/x//D/8P/v//D/8P/w//H/8f/w
//D/8P/w//D/8P/v/+//7//u/+3/7P/r/+v/6//r/+r/6//r/+z/6f/p/+n/6f/r/+v/
6//q/+z/7P/s/+z/7P/r/+v/6//t/+z/7P/t/+z/7P/r/+v/7P/s/+z/7f/s/+z/7P/t
/+3/7f/t/+3/7//u/+7/7v/u/+7/7//v//D/8P/w//D/7//v/+7/7f/v/+//7//v//H/
8f/x//L/8P/w/+7/7v/u/+7/7v/u//D/8P/w/+//8f/x//H/8f/x//H/8v/y//D/7//v
/+//8f/x//H/8f/z//P/8//z//H/8f/x//H/8//z//P/8//2//b/9v/1//f/9//3//f/
9v/0//P/8v/0//X/9f/1//f/9//3//f/+P/5//r/+f/5//j/+P/5//f/9v/2//b/9v/2
//b/9v/2//b/9v/1//X/9f/1//X/9//5//n/+f/3//b/9f/1//X/9f/2//f/+P/4//j/
+P/2//f/+P/5//n/+P/3//f/+P/4//j/+f/5//n/+f/5//n/+P/4//n/+v/7//b/9v/3
//j/+f/6//r/+v/6//r/+P/4//j/+P/4//j/+P/4//j/+P/4//j/+v/6//r/+v/6//r/
+v/6/w==
         </WaveFormData>
      </LeadData>
   </Waveform>
</RestingECG>
