# Supplementary material for: Detection of Left Atrial Enlargement Using a Convolutional Neural Network-Enabled Electrocardiogram
Source: Front Cardiovasc Med. 2020 Dec 17;7:609976. doi: 10.3389/fcvm.2020.609976 (PMC7773668; doi:10.3389/fcvm.2020.609976)
Supplement: Supplementary file 5 [file Data_Sheet_5.ZIP › normal4/1802037051_5951_00000019.XML]

<?xml version="1.0" encoding="Windows-1252"?>
<!DOCTYPE RestingECG SYSTEM "restecg.dtd">
<RestingECG>
   <PatientDemographics>
      <PatientID>1802037051</PatientID>
      <PatientAge>71</PatientAge>
      <AgeUnits>Years</AgeUnits>
      <Gender>Male</Gender>
      <PatientLastName>cuijicai</PatientLastName>
   </PatientDemographics>
   <TestDemographics>
      <DataType>Resting</DataType>
      <Site>1</Site>
      <AcquisitionDevice>MAC55</AcquisitionDevice>
      <Status>Unconfirmed</Status>
      <Priority>Normal</Priority>
      <AcquisitionTime>09:52:30</AcquisitionTime>
      <AcquisitionDate>05-09-2017</AcquisitionDate>
      <CartNumber>1</CartNumber>
      <AcquisitionSoftwareVersion>009C</AcquisitionSoftwareVersion>
      <XMLSourceVersion>MAC5000 v1.0</XMLSourceVersion>
   </TestDemographics>
   <RestingECGMeasurements>
      <VentricularRate>60</VentricularRate>
      <AtrialRate>60</AtrialRate>
      <PRInterval>122</PRInterval>
      <QRSDuration>100</QRSDuration>
      <QTInterval>404</QTInterval>
      <QTCorrected>404</QTCorrected>
      <PAxis>63</PAxis>
      <RAxis>73</RAxis>
      <TAxis>72</TAxis>
      <QRSCount>10</QRSCount>
      <QOnset>218</QOnset>
      <QOffset>268</QOffset>
      <POnset>157</POnset>
      <POffset>205</POffset>
      <TOffset>420</TOffset>
      <ECGSampleBase>500</ECGSampleBase>
      <ECGSampleExponent>0</ECGSampleExponent>
   </RestingECGMeasurements>
   <Diagnosis>
      <Modality>Resting</Modality>
         <StatementCount>4</StatementCount>
         <LabelText>12SL ��ϳ���</LabelText>
      <DiagnosisStatement>
         <StmtText>�������</StmtText>
      </DiagnosisStatement>
      <DiagnosisStatement>
         <StmtText>��ż��</StmtText>
      </DiagnosisStatement>
      <DiagnosisStatement>
         <StmtFlag>ENDSLINE</StmtFlag>
         <StmtText>�����粫</StmtText>
      </DiagnosisStatement>
      <DiagnosisStatement>
         <StmtFlag>ENDSLINE</StmtFlag>
         <StmtText>�ٽ� ECG</StmtText>
      </DiagnosisStatement>
   </Diagnosis>
   <Waveform>
      <WaveformType>Rhythm</WaveformType>
      <WaveformStartTime>0</WaveformStartTime>
      <NumberofLeads>8</NumberofLeads>
      <SampleType>CONTINUOUS_SAMPLES</SampleType>
      <SampleBase>500</SampleBase>
      <SampleExponent>0</SampleExponent>
      <HighPassFilter>16</HighPassFilter>
      <LowPassFilter>150</LowPassFilter>
      <ACFilter>NONE</ACFilter>
      <LeadData>
         <LeadByteCountTotal>10000</LeadByteCountTotal>
         <LeadTimeOffset>0</LeadTimeOffset>
         <LeadSampleCountTotal>5000</LeadSampleCountTotal>
         <LeadAmplitudeUnitsPerBit>4.88</LeadAmplitudeUnitsPerBit>
         <LeadAmplitudeUnits>��V</LeadAmplitudeUnits>
         <LeadHighLimit>2147483647</LeadHighLimit>
         <LeadLowLimit>268435456</LeadLowLimit>
         <LeadID>I</LeadID>
         <LeadOffsetFirstSample>0</LeadOffsetFirstSample>
         <FirstSampleBaseline>0</FirstSampleBaseline>
         <LeadSampleSize>2</LeadSampleSize>
         <LeadOff>FALSE</LeadOff>
         <BaselineSway>FALSE</BaselineSway>
         <ExcessiveACNoise>FALSE</ExcessiveACNoise>
         <MuscleNoise>TRUE</MuscleNoise>
         <LeadDataCRC32>3854372195</LeadDataCRC32>
         <WaveFormData>
8P/3//f/8v/3//7/AQAEAP3/9f/3//v/9P/y//b/9v/1//b/+v/2//H/7//s/+n/6f/s
/+z/6//s/+v/6f/p/+P/8P/0/+7/7v/t/+v/8f/w/+v/7//3//r/AwAZACsAMwA9AEUA
SQBRAFIATwBGAC4ADAACAP3/7P/o//b/8//p/+//8//q/9z/4v/y/+7/6v/r/+f/4//u
//n/8//s/+7/7//p/+H/5P/o/+v/7P/v//D/7//s/+//8v/y//L/7f/q/+n/6P/o/+r/
7P/u//D/8v/0//f/8//x/+//6P/p/+n/7f/z//X/8f/x//H/8f/y//T/9f/0//P/9P/z
//D/8//0/+//7P/t/+//8f/u//H/8f/w/+7/7//0//f/9v/y//H/8P/3//n/9v/2//f/
9v/1//f/+v/8////AQD8//f/9v/2//3/AgADAAIA//8AAAEABQAEAAMA/f/+/wUABAAA
AAMACgAJAAUABwALAA0ABgAEAAgACQAJAAoACwAMAA8AEAALAAkACQAHAAEAAwAFAAUA
AwACAAMABAD///v/9//0//X/9f/2//f/+v/4//n//P/2//T/9P/y//D/7P/u//b/+v/7
//r/+v/2//P/9f/w/+//8P/z//j/+f/1/+z/5f/p/+v/7f/w//b/+P/1//T/8f/v/+//
9P/2//T/8v/y//L/8f/v/+7/8f/y//L/8v/w//H/8//x//H/8f/v/+//9//3//D/8P/z
//P/8//3//j/+P/4//j/9f/x//L/8v/2//b/9v/3//f/8v/y//T/9f/x/+3/7//y//X/
+P/5//T/8f/w/+z/8//2//L/8v/0//L/9v/9//j/9v/1//f/+f/4//P/8//2//r/9v/w
//P/9P/1//r/+v/z/+3/7//w/+//8P/x//T/+P/2//b/9f/2//z/+//y//D/9f/6//n/
9f/2//r/+v/1//L/8f/1//X/9f/1//L/9v/5//T/9P/3//X/8P/y//X/9//7//3/9v/y
//D/8P/w//L//P/7//D/6v/x//f/9//3//n/9f/9//3/+P/z//D/7f/q/+r/7//4//3/
+f/5//b/9v/z/+z/9/8EAAEAAAD///7/+//6//n/+P/2//T/8v/w//H/8v/z//T/+P/6
//z//v/5//b/8//w//L/9P/2//j/9//2//X/9P/0//T/9P/0//b/+P/6//z/+f/4//f/
9v/1//T/8//y//D/8P/w//D/9f/2//b/+f/8//j/8P/z//T/8P/y//X/9v/z//b/8//1
//T/9P/1//f/+//4//z/+//7//n/9//8/wAAAgAGAAIAAAD4//H/9P/6//j/+P/9////
/f/8/wMAAQD5//b/AgAFAAMACAAHAAIA/f/1//L/9//+//b/9//8//3/+v/5//v/9f/x
//T/9P/0//X/8//w/+z/6P/q/+v/7v/3//T/6v/s//r////r/9n/5v///wEA+/8CAA8A
IQArADUAQQBJAE8AVQBMADkALAAgABYAFAAHAPr/+P/2/+3/5f/n/+v/6P/m/+7/9P/s
/+j/7//5//f/7P/n/+3/5v/g//f/BwD1//P/9P/0//L/8f/w/+3/6P/t//D/8P/w/+7/
7P/s/+z/7v/w//L/9P/w//D/8P/x//P/9f/3//T/8P/v//L/9//3//P/8//z//D/8P/x
//H/8//z//X/9f/2//v//v/7//D/6//n/+P/6P/v//P/9v/1//X/+f/7//v/+P/4//j/
/P/7//X/8v/1//b/9//7//r/+v/7//v//f/9/wEABgAGAAYAAgD8//z/AAAEAAsACQAF
APz/+v8FAAYABAAJAAsABwAAAP//CgAPAAsADAAPAA8ADgAOAAsACgALAAoABgAFAAYA
BQABAAMABQAFAAMAAgADAAQAAAD9//r/+P/1//P/8v/x//T/9P/3//z/9//2//f/9v/z
/+7/7//2//f/9f/x/+7/7v/v//X/9P/s/+r/6v/s//P/8//u/+v/8P/x//L/9P/3//j/
9P/y//H/7//v//T/9f/y/+//7v/t/+3/7P/s//T/+P/7//7/+P/1//P/7f/u/+//7v/v
//P/8//s/+z/8//1//f//f/6//j/9v/0//L/7//x//L/8v/y//L/8//2//L/8//2//f/
8//v//H/8f/z//X/9f/1//P/8//w//f/+v/2//b/9v/y//T/+f/3//b/9v/5//v//P/5
//v/+//+//n/8v/2//j/+v8AAAQA///7////AgABAAIAAwAAAAIA/v/8//v//P8CAAEA
/P/6////BAAEAAEAAwAIAAgABQAEAAUABQADAAEA//8CAAgADQAKAAoADQALAAYAAQD/
//z/+/8BAP7//v8AAAEAAgAFABAADwAEAP7/BQAJAAcABQAFAAAABwAGAAAAAQAEAAcA
CgACAAEABAADAP/////8//z/AwACAPv/+v/6//r/+v/6//v//P/9//7/AAACAAQABgAB
AP7/+//4//v//P/9//7//f/8//v/+v/7//z//f/+//3//P/7//r/9//2//X/9P/4//r/
+////wIA/v/2//n//f/6//3/AQABAP3////7//r/+P/3//f/+f/7//b/+P/7//3//f/9
////AAD//wAAAwAGAAMAAQADAAYAAQD+/wMABwAHAAgADQALAAMAAAAFAAUAAAACAAcA
CAAJAAcAAAADAAgA/v/6//7//v/6//3/AQD9//v/+P/2//T/8//3//j/+P/4//X/8f/v
//P/8v/4//T/9v/3//X/9//8//v///8JAAoACQAXADUAQQBBAE8AUwBLAFYAXwA+ABYA
CgAOAAkA/v/8//z/9f/x//P/9f/w/+z/9P/4//T/9P/3//P/9f/2/+3/5//u//T/9f//
/w0ABgACAP3/9v/2//b/9P/w//P/9v/2//b/9P/y//L/8v/0//b/+P/6//X/9P/z//P/
9v/3//j/9P/2//f//P8DAAAA+//6//n/9f/0//T/8//0//X/+P/5//n//f////v/9v/3
//n/+//6//3//f/8//f/9f/3//f//P/8////AgAEAAMA/f/6//r/+v/6//3/AAAAAAEA
AQD9//v//f8AAAYACgAKAAgAAgACAAIABQAJAAsACAAMABIAEgAPABMAEwANAAQAAQAN
ABUAFAAYABUAEwAQAA4ADgAOABAAEAALAAsADQANAAgACwAOAA8ACQAGAAUABAACAAEA
AAAAAP7//f/9//3//f/6//r//P/7//z///8AAPz/9v/2//z//f/7//f/9P/2//n/AQAC
APr/9v/0//T//f/9//j/9f/3//f/9//4//v//P/4//b/9v/1//b//P/+//z/+v/6//r/
+f/3//b/9//2//T/8v/3//v/AAABAP3/+//3//X//P/9//f/+P/7//v/+/////z/+v/4
//b/9//1//j/+v/+//7//v////3/+P/4//r//f/7//n//f///wEAAwADAP7/+//6//b/
/P8AAP3//v/8//b/9v/5//X/9P/0//f/+v/6//b/9//7/wAA/f/4//r//P/+/wQABAD7
//P/8//3//f/+f/7//v//v/7//r/9v/2//v/+f/z//L/+P/+//r/9f/1//j/+f/3//f/
+f/6//n/+P/3//f//P8AAPz/+v/9//v/9v/2//f/9//5//3/+P/2//b/9v/2//j/AgAC
APj/8//7//v/+f/3//f/8//7//v/9v/y//L/8v/y//H/9f/9/wEA+//5//T/8v/7//j/
+f/8//n/+P/3//b/+P/4//j/+P/5//r/+//8//7//v/+//7/+v/4//b/9P/1//b/9//4
//r/+v/6//r/+f/4//f/9v/0//T/9P/0//L/8v/y//L/9f/4//v//v/9//z/+//4//j/
+f////z/8f/z//X/8P/0//n//v/9//7/+//7//r/9//3//b/9//0//b/+f/7////AQAE
AAYA/v/6//n/+P/4//n//P8CAPz/+P/+/wEAAgAEAAoACQADAAAABwAHAAAAAgAGAAYA
CAAHAAMACQALAP7/+P/4//z/+v/8/wEA+v/1//P/8P/y//X/+//+//v/+P/1//H/9//9
//T/8v/6//j/8f/n/+f/+P////v/BwAWAB8AIQAhADEARQBNAFMAVwBSAEkAQgAuABgA
DgAJAAoABgD4//P/9//z/+n/6P/w//D/8P/6//7/+f/3//n/+v/3//H/8P/y//H/9f/9
//r/+v/5//b/9v/2//T/8P/0//j/+f/6//j/9v/2//b/9f/2//f/+P/5//r/+//9//n/
9//1/+7/8f/z//n/AQD+//f/9P/x//P/9v/6//3/+f/3//f/9f/2//v//v/7//T/8//z
//P/9P/5//v//P/5//n//f///////P/8//z/AQABAPz/+v/6//r/+v/9//z//P/9//3/
/P/7//7/AgACAAQAAgD+//z//v8AAAUACQALAAgADAARABAADAAPABQAEQALAAsAFAAZ
ABUAFgAUABEADQAKAAsADAAPABAADwAPABEAEQAJAAsADQANAAsACgALAAwABgABAPz/
+P/9////AgAFAAEA/P/6//r//P/+/wIABAD9//b/9f/6//7////+//7//P/7/////P/0
//L/8v/0//v/+//2//P/9v/3//j/+v/8//z/9//0//b/9//6/wIA///6//X/8v/3//n/
+v/8//3//P/6//j/+f/7//7//f/7//v/+f/5//3//f/2//b/+P/3//b/+f/6//r/+v/6
//j/9f/3//j/+v/6//r/+//8//j/+f/8/wAA/f/6//3/+v/7//z/+//5//f/9//0//v/
/v/6//r/+P/0//b/+//5//j/+P/7//3//P/3//f//f8CAP//+v/4//b/9P/2//v/9//0
//n//P/7//z//f/7//7/+//6//b/9v/7//n/9P/y//f//P/4//P/8//2//3//f///wMA
AAD7//b/8f/z//r/AAD+//z////9//j/9v/3//f/+f/7//b/9P/0//L/8v/0//7/AAD4
//X////+//v/+P/3//P/+//7//b/9P/0//T/9P/z//f///8DAPv/+f/0//L/5/8EAAcA
8v/1//b/9//4//j/+P/4//j/9v/2//b/9v/2//b/9v/2//n//P///wIA/v/8//r/+P/6
//r/+v/6//z//P/8//z/+v/6//r/+v/6//r/+v/6//j/+P/4//j/9//1//b//P/7//T/
+P/8//T/9P/1//b/9P/4//b/9//1//T/9P/z//j/9v/7/wEABQAFAAUABgAEAAAA/v//
/wIA///9//3/AgD9//r/AQACAAEAAQAFAAUA///+/wcABAD+////AgAEAAQAAQD7////
BQD8//r///8AAP3//v////j/8//x//T/9f/3//z/+//5//f/9f/7//P/9f/0/+L/6v8E
AP//7//5/wYAAwAFAA0AFAAVAB0AKwA9AE8AVwBbAFEASABHADYAFAAGAA4ADQAAAPj/
8v/v/+v/5f/z/wgAAgD2//D/6v/2/wUA+f/n/+z/8//1//z/AgD5/+//8//2//j/+f/4
//3//v/9//r/+v/6//f/9P/z//L/8//0//f/+v/9/wAA/P/8//z//f/6//n/+P/y//H/
8f/1//v/+//3//f/9//0//T/9f/1//b/9//6//v//P8BAAQAAQD5//f/9v/1//j//f//
/wAA/f/9/wEAAwD///r/+P/2//3////8//z//v/+//7/AQAAAAAAAQABAAAA//8CAAYA
CwAQABEAEAAIAAYABAAFAAoACwAHAAoAFAAUABEAFQAaABcAEQARABYAFwAPAAwADgAP
AA8AEAAQABAAEgASABAAEQAUABUACwALAAsACQAEAAIAAgACAAEAAQABAAIAAgABAAEA
AQAAAPz/+//8//r/+v/8//z/+v/0//T/+v8AAAEAAAAAAP//+v/3//b/9f/0//f/+P/5
//r/+P/2//T/8v/1//j/+//+//v/+v/5//j/9v/2//b/9v/3//j/+f/6//r/+v/6//r/
+v/6//r/+v/5//j/9//2//f/+P/5//r/+P/4//j/+P/6//r/+v/6//3//v///wAA/v/+
//7//v/6//b/9P/+/w4ADAD8//L/9v8CAAgABAACAAwAHAAcAB4ALAAyACwALgA+AEwA
UgBUAFIAUgBUAFgAYgBkAFoAWABgAFoATgBSAFYAVgBeAF4AYABqAGwAZABmAHIAeABy
AGgAZABcAEgARABWAFQAQAA4ADIAKAAkACIAIAAeABwAFAAOAAgAAgD9//r/9//0//H/
8P/v/+7/7P/s/+z/7P/t/+7/7//w/+7/7v/u/+7/7//w//H/8v/w//D/8P/w/+7/7v/u
/+7/7v/u/+7/7v/y//T/9v/4//P/8P/t/+r/7P/u//D/8v/v/+z/6f/m/+j/6P/o/+j/
5v/k/+L/4P/g/+D/4P/g/97/3v/e/97/2//a/9n/2P/W/9b/1v/W/9j/2v/c/97/2v/Y
/9b/1P/S/9L/0v/S/9X/2P/b/97/3v/e/97/3v/f/+D/4f/i/+X/5v/n/+j/5v/m/+b/
5v/p/+z/7//y//T/9v/4//r/9//2//X/9P/3//j/+f/6//3//v///wAA/v/+//7//v/9
//z/+//6//z//v8AAAIAAgACAAIAAgABAAAA///+//n/9v/z//D/8//2//n//P/9//7/
//8AAP///v/9//z/+v/6//r/+v/3//b/9f/0//f/+P/5//r//f/+////AAD+//z/+v/4
//r/+v/6//r/+v/6//r/+v/7//z//f/+//z//P/8//z/+v/6//r/+v/8//z//P/8//v/
+v/5//j/+v/6//r/+v///wIABQAIAAIA/P/2//D/8//2//n//P/9//7///8AAP3/+v/3
//T/9v/2//b/9v/5//r/+//8////AAABAAIAAAD+//z/+v/7//z//f/+//3//P/7//r/
/P/+/wAAAgABAAAA///+//v/+P/1//L/9f/2//f/+P/8//7/AAACAP///P/5//b/+f/6
//v//P/8//z//P/8//r/+v/6//r/+//8//3//v/6//j/9v/0//n//P///wIA///+//3/
/P/4//b/9P/y//X/9v/3//j/+//8//3//v/9//z/+//6//v//P/9//7/+//6//n/+P/7
//7/AQAEAAEA/v/7//j/+P/4//j/+P/6//r/+v/6//3//v///wAA/v/8//r/+P/7//z/
/f/+//3//P/7//r/+P/4//j/+P/7//z//f/+//z/+v/4//b/+P/6//z//v/+//7//v/+
//v/+v/5//j/+f/6//v//P/+//7//v/+//r/+P/2//T/+f/8////AgD9//r/9//0//j/
+v/8//7//f/8//v/+v/4//j/+P/4//r/+v/6//r//P/8//z//P/8//z//P/8//v/+v/5
//j/+P/4//j/+P/7//z//f/+//v/+v/5//j/+v/6//r/+v/6//r/+v/6//z//P/8//z/
+v/6//r/+v/6//r/+v/6//r/+v/6//r/+v/6//r/+v/8//z//P/8//3//v///wAA+//4
//X/8v/0//b/+P/6//v//P/9//7/+//6//n/+P/6//r/+v/6//v//P/9//7/+v/4//b/
9P/3//j/+f/6//r/+v/6//r//P/+/wAAAgD9//r/9//0//T/9P/0//T/+f/8////AgAA
AP7//P/6//r/+v/6//r/+f/4//f/9v/5//r/+//6//r/+/8BAP7/8//1//f/8v/2//v/
AAD//wAA/f/9//z//v//////AQD6//z///8BAP////8AAAAA/P/8////AgABAP////8C
AP///v8HAA0ADAAMABAADQABAPr//f/5//r/AAAIAAwACgAFAP3///8JAAIAAgAIAAcA
AgABAAMA/f/5//j/9v/2//f/+//8//j/9v/0//H/+/////z/AAAGAPj/7f/5/wEA9P/z
/wMABwAOAB8AIwAhADEASQBbAGEAVwBMAEsARgAyACQAGAAHAPr/+P/y/+//+f////X/
8P/4//r/8v/u//T/9//5////+v/r/+n//v8EAPf/9f/3//r//P/9//z/+//6//f/8v/4
//z//f/+//n/9v/1//T/9//6//3/AAD9//z/+//7//j/9//2//D/8v/z//j///8CAP//
AAABAPz/+v/5//f/9f/1//f/9//4//3/AAD9//j/+f/7//3/+v/7//n/9v/3//v/AwAJ
AAcAAgAAAP7/AQABAPz/+v/6//r/+v/9/wAAAAABAAEA/f/7//3/AAAHAAwADQAMAAMA
AAD9//3/AQADAAAABAAMAAwACQANABAADQAHAAcADgARAAsACgALAAsACgAKAAkACgAN
AA4ADAANABAAEQALAA0ADwAPAA8ADgAPABAADQALAAkACAAHAAUABAADAAUAAgACAAQA
BQAGAAkACgADAPr/9//6//3//f/7//r//P/9/wMAAgD5//b/9f/2/wAAAwABAAEAAgAB
AAAAAAABAAIA/v/8//z/+//8/wIAAwAAAP3//P///////v/+/wIAAgABAAAA/P/7//v/
9//7//3//f///wMAAwD8//z//v/9//z///8CAAIAAgACAP7/+//9//7/AwAEAAUABwAF
AP7//P/8//7/+//4//v//P///wIAAwD///3//f/6//3//v/4//b/+//6////BwAEAAIA
AQADAAAA/v/4//f//f8CAP//+v/3//b/9f/4/wAA/f/7/wEA/v/7//r/+f/7/wAA//8A
APv/+v/+//v/+P/4////BgAAAPn/9//4//z/+//8/////f/7//n/9//2//r//f/4//v/
///+//r/+v/7//v//f////r/+P/4//f/+P/7/wYAAwD2/+7/8//4//n/+v/9//r/AQAA
APr/+v/8//7/AAD6//v/AAABAPr/+f/1//T//f/8//v//v/+//7//v/+//7//v/+//7/
+v/4//b/9P/1//b/9//4//r//P/+/wAAAQACAAMABAD+//n/9//6//n/9P/6/wAA+f/6
//z//v/9/wIAAQADAP///v/+//3//P/2//f/+f/+////AAACAAAA/v/+/wEABgADAAEA
AQAEAP///P8DAAcABwAIAA0ADgAHAAUADQAMAAYABwAKAAgACAAFAP//BgANAAUABAAF
AAQA///+////+v/3//f/9v/1//X/+P/7//v/+//7//f/8//5//b/7P/w//j/+f/9////
+v///wcAAwAKABkAIwAxAD8ASQBVAFsAVQBQAE8AQAAmABgAFgALAAQABgD8/+//7//z
//X/+P/8//j/9v/+//z/8//3//f/8v/5//3/9v/8/wcA/f/z//T/9v/3//b/+v/8//z/
+v/6//z/+//6//r/+v/8//7/+//8//3//v/6//r/+v/7//3///8BAP7/+f/3//n//f/+
//v//P/9//z//P/9//3/+v/5//r/+f/6////AgD///v/+//8//3///8DAAQABAD/////
AwAFAAYABAAFAAYACAAHAAEA/v8AAAAAAAADAAUABgAIAAkABQABAAEAAgAHAAwADQAM
AAoACgAKAA0ADgANAAcACAATABQAEgAXABwAGQATABMAGAAbABUAFAAXABcAFgAWABEA
EAARABAACwALAA0ADQALAA8AEwAVABAADAAKAAgABwAFAAMAAgAFAAUABgAHAAQAAAD/
/wAA/v/+/wAAAAD6//T/9P/6///////9//z/+f/5//7//P/4//b/9v/4/wIAAwD///3/
/P/5//b/9P/8/wIAAwAGAP//+//5//z/AAD+//z//P/7//v/+v/6//z//P/7//r//P/9
/////f///////f/9/wAA///3//b/+f/5//n//f/9//z/+//6//z/+////wIA///8//n/
9//5//b/+P/8/wAA///+/wMAAQABAAEA///9//v/+//4//v//v/6//r/+//4//v/AQD+
//z/+//9/////v/5//n//P8AAPz/9v/3//j/+f/+/wUAAQD+/wMAAAD9//z/+//7//7/
+//6//n/+v8AAP//9//0//j//P/7//f/+P/8/////f/9////AQD///3/+//4//z////6
//n/+//4//L/9P/3//n//f8DAP7//P/8//f/9v/3/wAAAwD6//b////+//v/+P/3//f/
AQADAAAA+//6//n/+P/2//n/AAADAP7//f/5//j/9//4//P/9P/3//j/+f/6//r/+v/6
//r/+//8//3//v/8//z//P/8//z//P/8//z/+//6//n/+P/6//r/+v/6//7/AAAAAP//
/v8CAP3/9P/1//j/9P/2//z/AAD+/wIA//////7//v/8//v//P/2//v///8CAAMAAwAE
AAQAAgAAAAMABgADAAAA//8BAPv/+/8DAAgACQAHAAsACAD///3/BQAGAAIABgAKAAoA
CgAFAP//AwAJAP7//P8AAAAA+v/6//3/+P/2//f/9//3//n//P/8//v/+P/3//X/9f//
/wQA+P/4//7/+f/3////AAD3//P/AwASABUAHQAtAEEASwBNAFUAWQBUAEcAOAAoABoA
EgANAAwAAADu/+v/+f8BAPf/6P/w//z/+P/2//j/8f/x//n/+v/1//X/+v/8//n/9f/z
//b/+P/5//j/+v/6//j/9P/4//z//f/+//r/+P/4//j/+v/8//7/AAD7//j/9f/z//f/
+/////7/+//5//v////9//n/+f/5//T/9P/1//X/+P/7/wAAAwAAAAEAAAD5//T/9f/3
//n/+/8BAAQABgD///v/+//5//v/+P/4//j/AAABAP3//P8AAAAAAAADAAEAAAAAAP//
AAD//wIABgAKAA4ADgAMAAcABgAFAAcACgALAAcACgAQABAADQARABEADQAGAAUADwAV
ABIAFAAVABUAFAAUABEAEAARABAAEQATABcAGQAOAA0ADAAJAAgACAAKAAwACQAHAAUA
BAABAP///v/9/wAAAAADAAgAAwAAAP///P/7//b/9//+/wAA///8//r/9//3//z/+v/2
//b/+P/8/wAA///5//X/+v/9/wAABAAGAAYAAQD+//n/9f/z//b/+//6//n/+v/6//n/
9//2//n/+v/6//r/+P/5//v/+f/7//3//f///wIA///1//L/+P/5//r///8AAAAAAAAA
AP3/+f/6//r/+v/6//r/+//+//r/+//+//3/+f/1//f/+P/7//7///////3//f/6//7/
AAD7//r//P/4//r////9//z//P////3//P/3//f/+/8AAP3/+P/4//j/+P/8//7/+f/1
//n/9//1//X/9f/4//7//v8AAPz//P8BAP//+P/2//v/AAD+//n/+f/8//3/+//7//3/
/f/7//n/9//3//z/AAD8//v//f/6//T/9v/5//v///8AAPr/9//2//T/9P/2/wAAAQD4
//T//f/9//n/9f/z//P//f////z/+v/6//r/+v/2//f//P/9//z//f/7//z/BQACAPv/
+v/4//j/+P/4//b/9v/2//b/9//4//n/+v/7//z//f/+//z//P/8//z/+v/4//b/9P/0
//T/9P/0//b/+P/6//z//v/+//z/+f/6/wAA/f/2//z/AAD9/wAAAAAAAPr/+v/4//n/
+f/6//v/+//9//j/+v/9/////////wAAAAD+//7/AQAEAAEA/v/9////+f/4/wEABwAJ
AAgADQALAAMA/v8FAAUAAAABAAQAAwACAAEA/f8DAAsABAACAAYABgD+//z//f/2//X/
9//4//n/9v/4//f/9f/3//f/9v/3/wEA/P/o/+j/9v/v/+f/9f/8//X//f8HAA4AEQAZ
AC8ANwA/AFMAXQBVAFAAUQBIADAAFgAGAAkAFgAQAPj/3f/f//v//f/u//D/+P/2//b/
+v/3//f/+//0/+n/6//u//L/9f/3//3/+v/6//n/9v/2//b/9P/w//T/+P/5//r/+P/2
//b/9v/0//T/9P/0//T/9v/4//v//f/9//3/+P/1//X/+f////3/+f/5//n/9v/2//f/
9//1//X/9//3//f/+//9//n/9f/3//r//f/7//3//P/6//n/+f/9/////f/6//r/+v//
////+v/4//3//v///wMAAgACAAMAAwAAAP3//v8AAAYACgAKAAgABgAGAAYACQAJAAkA
BAAGAAwADAAJAA0AEQAPAAoACwARABUAEAAQABMAEwASABIADgAOABAAEAANAA0ADwAP
AAoADQAQABEADAAIAAYABAAFAAUABQAGAAgABwAHAAcAAQD6//b/9P/2//j//P/+//n/
8v/x//b//P/9//z//P/5//n//v/8//f/9v/3//r/AwADAP7/+//5//f/9f/0//v//v/8
//z/9//z//H/9P/3//b/9f/2//v//f/+/wAA/f/6//b/8v/1//f/+v/5//j/9//0//P/
/f////r//P/7//n/9//5//j/9v/0//L/8//z//j//P/8//z//P/9//v/9v/2//j/+v/3
//T/9//3//n/+//7//v/+f/5//b//f8CAAAAAgD8//T/8v/z//T/9v/5////+//4//H/
7//3//7//f/6//f/9P/x//L/+v/3//X/+//6//f/9v/1//n//v/9//7/+f/4//z/+f/0
//L/9//8//r/9f/1//j//P/7//z////8//n/9v/z//H/9P/2//D/9P/5//n/9v/0//X/
9f/3//3/+v/6//z/+P/2//b//v/9//L/7P/z//j/9//2//f/9P/7//r/9P/1//b/9//4
//L/8f/0//P/9f/5//r//v/5//r//f/8//n/+P/3//b/8//y//H/8P/z//T/9f/2//T/
9P/0//T/8v/y//L/8v/1//b/9//4//b/9v/2//b/8//y//H/8P/y//T/9v/4//j/+P/4
//j/+v/6//r/+v/5//j/9//2//j/+P/4//j/+//8//3//v/8//z//P/8//z//P/8//z/
/v8AAAIABAACAAAA/v/8//z//P/8//z//v8AAAIABAAAAPz/+P/0//b/+P/6//z/+v/4
//b/9P/0//T/9P/0//b/9v/2//b/9f/0//P/8v/0//T/9P/0//f/+P/5//r/+v/6//r/
+v8AAA==
         </WaveFormData>
      </LeadData>
      <LeadData>
         <LeadByteCountTotal>10000</LeadByteCountTotal>
         <LeadTimeOffset>0</LeadTimeOffset>
         <LeadSampleCountTotal>5000</LeadSampleCountTotal>
         <LeadAmplitudeUnitsPerBit>4.88</LeadAmplitudeUnitsPerBit>
         <LeadAmplitudeUnits>��V</LeadAmplitudeUnits>
         <LeadHighLimit>2147483647</LeadHighLimit>
         <LeadLowLimit>268435456</LeadLowLimit>
         <LeadID>II</LeadID>
         <LeadOffsetFirstSample>0</LeadOffsetFirstSample>
         <FirstSampleBaseline>0</FirstSampleBaseline>
         <LeadSampleSize>2</LeadSampleSize>
         <LeadOff>FALSE</LeadOff>
         <BaselineSway>FALSE</BaselineSway>
         <ExcessiveACNoise>FALSE</ExcessiveACNoise>
         <MuscleNoise>TRUE</MuscleNoise>
         <LeadDataCRC32>613429297</LeadDataCRC32>
         <WaveFormData>
//////v/9v/0//L/7P/s/+//7//y//L/8P/s/+v/6v/k/+P/4v/f/9r/2v/a/9r/3f/f
/+D/3//c/9v/2f/W/9T/2//a/9P/1P/M/8T/xf/P/97/9v8NABgAKwBOAHQAlwDHAPIA
BQEKAQ4BDwH/ANYAqACLAGsAPAArADQAKgAVABsAIwAbABUAGgAZABAADQAIAP3/8//3
//r/8v/q/+n/6f/k/9v/3P/e/+D/4v/i/+H/4f/e/9z/3//h/+H/3f/d/93/3f/b/9z/
4f/i/+H/3//f/+L/5f/i/97/3f/c/9r/2f/e/97/3f/j/+X/3//h/+P/4//g/9//3v/d
/+D/4//m/+f/5P/k/+P/4v/m/+n/6v/o/+X/5P/n/+f/5f/l/+X/5f/o/+v/6f/p/+7/
8v/z//T/8//1//X/9f/1//f//P/9//z//v8DAAMABQAHAAwADgAQABQAEwAVABYAFwAW
ABUAHAAbABwAIAAoACgAKAAoACoAKgAvADEAMQAvADMAMAApACsALAAlAB8AHwAeABkA
FQAQAAsACAAFAAIAAAD9//z/+f/5//n/9//0//T/9P/v/+v/6//t/+v/6P/m/+j/6f/t
/+v/6f/p/+n/6f/p/+b/5v/l/+X/6//r/+b/4//k/+P/4P/h/+b/5P/k/+T/5P/k/+T/
5v/l/+T/5f/o/+f/5//l/+X/5P/k/+T/5f/m/+f/6P/q/+v/6v/l/+P/5f/l/+X/5f/o
/+j/6P/o/+f/5//p/+r/6P/n/+b/5f/r/+r/6P/t/+r/5v/l/+b/5f/k/+D/3//i/+P/
5//o/+P/4f/e/93/4//o/+f/6P/m/+f/6f/r/+f/5P/j/+P/4v/k/+L/4v/j/+b/5f/l
/+X/5f/m/+b/5f/i/+H/4f/j/+P/5P/k/+b/5f/l/+j/5v/j/+X/5//f/9//5v/p/+b/
5f/l/+f/5f/k/+H/3v/e/97/4v/i/+L/6v/s/+n/6P/o/+f/5P/k/+T/5P/m/+T/5P/k
/+T/5f/i/+H/5//n/+f/5f/p/+j/5P/j/+P/4//k/+T/4//j/+P/4v/h/+L/4//o/+r/
7f/t/+n/5//l/+D/4//s/+z/7P/s/+z/5//k/+H/3v/h/+L/4//k/+X/5v/n/+j/5v/m
/+b/5v/k/+T/5P/k/+b/5v/m/+b/4//i/+H/4P/j/+T/5f/m/+j/6P/o/+j/5//m/+X/
5P/k/+T/5P/k/+P/4v/h/+D/5P/k/+b/6f/o/+X/5v/n/+P/4f/h/+P/5P/j/+P/4v/j
/+T/5f/q/+z/8//x//L/9P/0//L/8v/3//f/9//1//j/9//2//T/9v/8//7/AAAEAAYA
BAAEAAcAAwD9//v//f/5//T/9P/x/+r/6f/p/+j/6v/p/+b/5f/n/+n/6P/k/+L/3v/a
/9z/3P/c/9z/3P/b/9j/1//Z/9r/2v/c/9v/0v/R/9D/yP/C/8X/1f/u/wIADwAiADUA
TABqAJcAxwDmAPUA/gD6AOsA2wC6AJYAgwBpADwAIwAkAB4ADQARABsAFwAPABIAGQAM
AAEACAAHAP3/9f/w//D/5v/d/+n/7v/d/9z/3P/c/9z/3//f/+D/3v/c/9//4f/h/97/
3f/c/9v/2v/a/97/3v/c/9n/2P/a/+H/4P/e/9//3P/a/9n/3v/f/93/4v/j/9//4f/j
/+P/4P/d/9r/1//Z/93/4f/j/+P/5P/k/+T/5f/n/+f/5P/k/+T/6P/p/+f/5//n/+f/
6P/r/+n/6f/u//L/8//0//P/9f/1//X/8//1//r/+//+/wIACQALAAoACQALAAoACwAQ
ABAAEwAZAB0AHwAhACEAHQAbABwAJwAoACkAKgAqACoALwAxACwAKQAsACgAJAAnACkA
IwAiACMAIwAfABkAFAAPAAwABwAEAAIA///+//v/+//7//n/9v/2//b/7//r/+v/7f/o
/+T/4f/i/+X/6f/n/+X/5//n/+f/5//l/+b/5v/n/+3/7f/o/+X/5//n/+X/5//p/+b/
5f/k/+P/4v/h/+L/5P/k/+b/6v/n/+X/4f/f/+T/5v/o/+v/6P/n/+b/5v/s/+7/7P/t
/+n/5//l/+P/6v/u//L/9v/v/+3/7f/s/+v/6f/n/+X/6v/o/+X/6f/n/+T/5P/m/+j/
6v/p/+v/6P/n/+n/6P/n/+f/5v/n/+r/7P/o/+b/5v/n/+n/6//p/+j/6f/r/+v/7P/p
/+j/6f/s/+v/6//p/+n/6v/q/+v/6v/r/+3/8P/x//P/9P/y//H/8f/0//X/8//2//n/
8//z//r//f/2//X/9f/3//b/9v/0//L/8f/y//f/+P/0//r/+v/1//X/9v/2//T/9v/2
//b/+P/2//T/8v/w//L/8P/w//f/9P/z//D/8//1//L/8v/z//L/8v/x/+//8//1//b/
9//1//P/9f/0//f/9//z//H/8f/y//P/9P/x//D/7//u/+3/7P/r/+r/6//s/+3/7v/w
//D/8P/w/+7/7v/u/+7/6//q/+n/6P/p/+r/6//s/+r/6v/q/+r/5//m/+X/5P/n/+j/
6//v/+//7f/v//H/7f/r/+v/7f/v/+//8P/w/+7/7v/u//L/8//5//b/9v/3//b/8//y
//v//f//////AwADAAMAAgABAAQAAwACAAgADAAMAA4AEAANAAgABwAHAAMA/v/+//7/
+P/4//n/9//6//r/+P/y//H/8P/s/+z/7P/q/+j/5//m/+X/5P/l/+X/4//j/+H/4P/e
/97/4//k/9//2v/U/8z/zf/b/+7/AAATACAAKwBEAHoApQC/AOYAAwEGAQgBCQH1ANIA
sACVAHcAVAA3ACwAJgAjACEAIQAfABsAGgAXABYAFwAQAAUAAwAFAAAA+v/w/+v/5//w
//f/8v/w/+7/7P/p/+f/5v/i/97/4f/j/+P/5P/l/+b/5//i/+L/5v/m/+P/4f/h/+T/
5v/k/+H/4f/j/+T/5v/u/+v/5//q/+n/5f/n/+n/6f/q/+n/6P/n/+T/5f/m/+X/5//q
/+z/7v/w//H/8P/s/+f/5v/p/+n/7v/x//T/9//3//n/9v/1//X/+P/4//j/+f/7//v/
+//9////BAAFAAMABgAMAA0ADAALAA0ADAATABoAHAAhACQAJQAkACMAJgAjACIAJAAt
AC4ALwAwADIAMgA3ADkANQAxADMALgArAC8AMgAtACsAKwAqACUAIQAcABcAFAAPAAwA
CgAHAAMA///+//3//f/6//r/+v/3//X/9//7//f/9P/y//T/8//3//X/8//z//P/8//z
/+//7v/s/+v/8v/z/+//7f/t/+3/6//t//L/8P/w//D/8P/w//D/8v/w/+7/7v/w//H/
8f/v/+//7//u/+3/7f/v//H/8//2//f/9v/x/+//8P/x//L/8//z//L/8f/w/+v/6//t
/+7/8v/z//T/9f/2//L/7f/v//P/8v/0//j/9v/2//P/8//y//H/8//y/+7/7f/r/+v/
8P/y/+7/7P/q/+v/7f/v/+v/6P/n/+f/6v/s/+r/6v/s/+7/7P/r/+z/7f/v//D/7f/q
/+n/6f/q/+v/7f/u/+z/6//r/+7/6v/n/+n/6//l/+X/7P/v/+j/5//n/+n/6P/o/+b/
5P/k/+b/7P/u/+n/7v/t/+f/5f/m/+b/5P/m/+j/6v/u/+v/6v/p/+j/6f/m/+X/6//p
/+n/5//r/+n/5v/m/+f/5//o/+j/5//p/+n/6P/n/+X/5f/p/+r/6f/p/+X/4//n/+b/
5f/u/+z/6v/o/+b/6P/o/+j/6P/o/+j/6P/o/+j/6P/o/+j/6P/o/+j/6P/o/+j/6P/o
/+j/6P/o/+j/5//m/+X/5P/l/+b/5//o/+b/5v/m/+b/5//o/+n/6v/s/+z/7P/q/+r/
6//r/+n/6P/p/+b/4//m/+n/7P/t/+3/7P/r/+r/7P/w//H/9//x//D/8//y//L/9P/9
/////v/7//7//f/7//r/+v/+////AAAFAAgABwAIAA4ADQAHAAcABwADAPv/+v/3//D/
8f/z//T/+P/4//b/8v/x//D/7P/r/+r/5f/i/+L/4v/j/+T/5v/n/+L/4f/g/97/3P/g
/+H/4P/f/9b/zv/G/8f/3f/w//j/DQAiADMASgBsAJcAxQDqAAUBEAESAQ0BCQHsALoA
kwB3AFoAPQAqACYAJQAhAB8AHwAfABgAGwAmABsADAAFAAUABQD8//b/9v/1/+//4v/l
/+f/6P/p/+r/7P/r/+v/6P/l/+f/6P/n/+X/5f/l/+X/5P/k/+j/6P/l/+P/4//m/+r/
6P/l/+X/5f/k/+T/6v/n/+P/5v/l/+T/5//q/+v/6P/n/+b/5f/j/+X/5//n/+n/6v/q
/+r/8P/z//T/8v/v/+7/8f/x//H/8f/x//H/8v/1//P/8//z//b/9v/2//n/+//7//v/
+//9/wIAAwABAAQACgALAAsACwAOAA4AFAAaABsAHwAhACMAIwAjACYAIwAiACQALQAu
AC8AMAAuAC4AMwA1ADMAMQA1ADIALgAxADMALQApACkAKAAjAB4AGgAWABQADwAMAAoA
BwAGAAMAAwADAP///P/8//z/9//z//P/9f/0//L/8f/0//P/9//1//P/8//z//P/8//x
//L/8v/z//j/9//x/+3/8f/x/+//8f/x/+7/7f/s/+7/8P/y//b/8f/u/+3/7v/x//H/
7//v//D/8P/w//H/8f/x//H/8v/0//T/8P/v/+3/7f/t/+3/8P/w//D/8P/u/+//8v/0
//H/7//t/+v/8f/w/+7/8//0//L/8//2//T/8v/t/+v/7f/t//D/8P/v/+//7v/v//H/
8v/t/+r/6v/r/+3/7//p/+b/5f/l/+v/8P/x//T/8f/y/+//7f/q/+n/6f/o/+z/7P/u
//H/7//t/+z/6v/p/+f/5v/o/+j/5f/n/+n/5f/l/+z/7//q/+n/6f/r/+3/7v/t/+z/
6P/o/+z/7P/o/+7/7v/p/+r/7P/t/+z/6//q/+n/6v/q/+r/6v/q/+f/4v/f/+P/5//p
/+n/7//v/+z/7P/t/+r/6v/p/+f/5f/l/+T/4//l/+f/7f/w/+7/6//k/9//3//y//H/
5v/p/+r/6//s/+v/6v/p/+j/6f/q/+v/7P/r/+r/6f/o/+r/6v/q/+r/6f/o/+f/5v/n
/+j/6f/q/+j/6P/o/+j/6v/q/+r/6v/q/+r/6v/q/+r/6v/q/+r/5//m/+b/5f/l/+n/
7f/t/+r/6f/q/+v/6//s/+z/7P/r/+r/7f/t//X/9P/2//z//P/6//r/AQD//////f8B
AAEAAQAAAAAAAwACAAEABAAEAAIAAgAHAAUAAQABAAEA/v/6//v/+v/1//b/+P/5//r/
+P/0/+7/8P/w/+3/7f/r/+f/4//i/+X/5v/n/+n/5v/j/+L/4f/g/+L/4P/Z/9T/1//e
/9T/xv/R/+f/+v8QACEALgBBAF4AiAC1ANkA9gAFAQYB/gD9AOUAtACOAH8AZwBGADEA
KgAoACEAFwAfAC0AIwAYABkAFgARAAwAAwD9//3//P/4//T/8//x/+z/7f/s/+z/7P/s
/+v/6f/o/+T/4f/j/+T/4//k/+X/5v/n/+X/5v/r/+z/6v/n/+b/6P/r/+j/5P/j/+T/
5P/l/+z/6f/l/+j/5//l/+f/6f/p/+v/6//r/+v/6f/r/+3/7f/q/+r/6f/o/+7/8f/y
//D/7P/s//D/8f/w/+//7v/t//H/9f/0//X/9f/4//j/+P/7//3//f/9//z//f8BAAEA
AwAGAAwADQAQABEAFQAWABgAHAAbAB0AHwAhACEAIQAnACcAKQAuADMAMgAxADAAMAAw
ADUANwA3ADcAPQA8ADIAMwAzACsAJgAlACMAHQAcABgAFAASABAADgANAAsABgADAAMA
AwAAAPz/+//6//b/8//0//f/8v/u/+v/7P/x//f/9//3//f/7P/t/+7/7//w//H/8v/z
//T/8f/w/+//7v/u/+7/7v/u//L/9P/2//j/9P/y//D/7v/w//D/8P/w//D/8P/w//D/
8f/y//P/9P/y//L/8v/y//D/8P/w//D/8f/y//P/9P/z//L/8f/w//T/9v/4//r/9P/0
//L/8P/w/+7/6v/0//7/+v/6/wAABgAOABQAFAAWACAAKAAuAC4ALgAqACAAFgAUAA4A
+P/a/7T/kP96/2b/Vv9A/yj/Iv8i/xr/Dv8O/wz/Cv8I/wz/Fv8Y/xb/GP8a/xj/KP86
/0L/SP9U/1r/bv+S/6b/qv+0/7z/wv/S/9f/2v/d/+D/5v/q/+7/8v/1//j/+//+/wAA
AAAAAAAA/P/6//j/9v/5//z///8CAAEAAAD///7//v/+//7//v8CAAQABgAIAA4AFAAa
ACAAJAAmACgAKgAvADIANQA4ADcANgA1ADQAOAA8AEAARABJAEwATwBSAFYAWgBeAGIA
ZwBqAG0AcAB0AHgAfACAAIcAjACRAJYAnQCiAKcArACyALYAugC+AMcAzgDVANwA3gDg
AOIA5ADoAOwA8AD0APUA9gD3APgA9ADyAPAA7gDqAOYA4gDeANkA1ADPAMoAwgC6ALIA
qgCjAJ4AmQCUAIsAhAB9AHYAbwBoAGEAWgBWAFIATgBKAEQAQAA8ADgAMwAwAC0AKgAl
ACIAHwAcABoAGgAaABoAFgAUABIAEAAOAAwACgAIAAsADAANAA4ADAAKAAgABgAIAAgA
CAAIAAQAAgAAAP7//P/8//z//P/+//7//v/+//7//v/+//7//P/8//z//P/+//7//v/+
//3//P/7//r/+P/4//j/+P/5//r/+//8//r/+v/6//r/+P/2//T/8v/0//b/+P/6//j/
9v/0//L/9P/0//T/9P/0//T/9P/0//T/9P/0//T/9v/2//b/9v/0//T/9P/0//L/8v/y
//L/8f/w/+//7v/x//L/8//0//X/9v/3//j/9v/0//L/8P/y//L/8v/y//T/9P/0//T/
8//y//H/8P/y//L/8v/y//T/9P/0//T/8//y//H/8P/x//L/8//0//P/8v/x//D/8v/y
//L/8v/y//L/8v/y//T/9P/0//T/8//y//H/8P/y//L/8v/y//P/9P/1//b/9f/0//P/
8v/x//D/7//u//D/8P/w//D/8v/y//L/8v/w//D/8P/w//D/8P/w//D/8v/y//L/8v/w
//D/8P/w//H/8v/z//T/8v/y//L/8v/0//T/9P/0//T/9P/0//T/8//y//H/8P/y//L/
8v/y//D/8P/w//D/8v/y//L/8v/0//T/9P/0//P/8v/x//D/8P/w//D/8P/z//T/9f/2
//T/9P/0//T/9P/0//T/9P/y//L/8v/y//H/8P/v/+7/7//w//H/8v/z//T/9f/2//X/
9P/z//L/9P/0//T/9P/z//L/8f/w//D/8P/w//D/8f/y//P/9P/y//L/8v/y//D/8P/w
//D/8f/y//P/9P/0//T/9P/0//T/9P/0//T/9P/0//T/9P/0//T/9P/0//L/8v/y//L/
8v/y//L/8v/z//T/9f/2//T/9P/0//T/9v/2//b/9v/0//L/8P/u//H/9P/3//r/+P/2
//T/8v/x//D/7//u//H/8v/z//T/9P/0//T/9P/y//L/8v/y//P/9P/1//b/9f/0//P/
8v/w//D/8P/w//L/8v/y//L/8//0//X/9v/1//T/8//y//L/8v/y//L/9P/0//T/9P/2
//b/9v/2//X/9P/z//L/8v/y//L/8v/y//L/8v/w//D/8f/x/+//8//1//P/8f/x//P/
9f/1//b/9v/2//b/9f/4//j//f/7//z/AQACAAIAAgAJAAkACAAFAAgABwAHAAYABgAK
AAoACgAOABAADgAOABMAEQALAAsACwAHAAYACAAIAAQAAQABAAAAAgACAAAA/P/7//v/
+P/4//j/9P/w/+//7v/s/+z/7f/t/+3/7f/t/+z/8P/o/+f/7P/n/97/2P/a/9v/3f/2
/xQAHwAsAEcAYAB8AKcA3wAIARMBFAEYAR0BCQHYAK4AmQB7AFYAPQAwACwALwAvAC0A
KQAnACYAIQAeABkAEAALAAsADQD+/+7/+P8FAP//9v/v//H/8v/z//T/8//x//D/7P/q
/+3/7//v/+v/6//r/+v/6v/q/+7/7v/t/+v/6//u//H/7v/q/+n/6v/q/+v/8v/w/+3/
8f/x/+v/7f/v/+//7v/t/+z/6//t/+//8f/x/+//8P/w//D/8P/x//D/7P/t/+7/8//1
//b/9//4//n/+f/7//j/9//5//z//P/8//3/////////AQADAAgACQAIAAoADwAPAA0A
DQAQABAAEgAWABUAFwAbAB0AHQAdACMAIwAlACoALwAuAC0ALAApACgALAAtAC4ALQAy
ADAALgAzADcAMwAxADEAMAArACoAKAAmACYAJQAiACAAHQAYABUAFQAVABIADgANAAwA
CAAFAAYACQAFAAIAAAACAAIABQACAP//AgADAAQABQD///7//P/7/wIAAwD///3//f/9
//v//f////z/+//6//z//v8AAAQAAQD+//3//v/8//v/+P/3//v//P/9/////f/7//n/
+P/8//z/+P/3//r/+//8//3//f/8//v/+v/2//X/9v/2//n/+f/5//n/+v/4//X/+f/3
//T/9P/2//T/9P/x//H/8//1//r//P/3//X/8v/x//H/8v/t/+r/7f/v//L/9f/y//D/
8P/x//T/9v/0//T/8v/0//L/8f/w/+//7//u//H/8P/x//P/8P/v/+//7v/x//H/8v/2
//P/7//w//H/6v/p/+//8f/s/+v/6//t//D/8P/u/+z/6v/q/+7/7v/q//D/8P/r/+3/
7v/u/+z/6//q/+n/6v/t/+7/7//w//H/7v/t//P/8f/v/+v/7f/s/+j/5//n/+v/7v/w
//H/8P/v/+3/6//r/+v/7//w/+//7//r/+n/7f/q/+n/7P/q/+r/6v/q/+v/7P/t/+7/
6//q/+n/6P/o/+j/6P/o/+r/7P/u//D/7v/u/+7/7v/s/+z/7f/t/+z/7//y//H/7v/t
/+7/7//t/+7/7v/u/+//8P/1//f/+v/2//X/+P/6//r//P8FAAMAAQD9////AAABAAEA
AgAGAAYABgAKAAwACgAKAA8ADwALAAsACwAFAAAAAAD+//b/9v/3//f//v8AAAAA/v/7
//j/8v/v/+z/6f/m/+b/6f/q/+v/7f/r/+n/6f/p/+z/5v/m/+X/2v/R/9T/1P/Q/9X/
4f/4/xAAGwAoADkAUAB4AJ8AvQDgAPsABAEEAQcB+wDWALIAlwB7AF4ARwA6ACwAJwAp
AC0AKwAjABgAGwAoACEAEAATABEAAwD6/wAA/v/3//v/+P/v/+7/7v/u/+7/7v/t/+3/
6v/p/+3/8P/x/+7/7f/s/+v/6v/q/+7/7v/s/+n/6P/q/+//7v/s/+3/7P/q/+n/7v/u
/+v/7//v/+z/7//y//P/8f/v/+3/6//s/+//8v/z//H/8v/y//L/8//1//X/8v/z//T/
+f/7//r/+f/4//f/+P/7//n/+f/7//7//v/+/wEAAwADAAMAAwAFAAoACwALAA4AFAAV
ABQAEwAVABQAFgAaABkAGwAiACcAKgAtAC8ALQAtADAANAAyADAALgAxADIAOAA7ADkA
NwA7ADgALwAxADIAKwAqACsAKwAnACQAIAAcABoAFQASABAADQAMAAkACQAJAAgABgAH
AAgAAgD9//z//f/9//r/+P/6//n//f/7//n/+f/5//n/+f/0//T/8//z//3////8//v/
+f/3//P/8//4//j/+v/8//n/+P/3//j/+P/2//b/+P/7//v/+f/5//n/+P/3//f/+P/5
//r//P/9//z/9//1//f/9//3//f/+f/4//f/9v/1//X/9//4//f/9//3//f/+f/2//L/
9f/z//D/8P/y//X/+P/4//v/+v/5//v/+v/2//X/8//z//T/9v/y//D/8P/x//P/9f/y
//D/8P/x//L/9P/y//L/8P/y//D/7//y//P/9f/2//X/8v/x//H/8//z//T/9P/0//P/
8//2//T/8f/z//X/7f/t//T/9//0//P/8//1//b/9v/0//L/8v/y//b/9v/z//j/9//x
/+//8P/w/+7/7//w//H/9P/0//T/9P/0//L/7v/s//H/8v/z//L/9//2//L/8f/x//H/
8v/y//H/8f/x//D/7//x//H/9f/2//f/9//z//H/8//2//P/8P/y//L/8v/y//H/8P/v
/+7/7//w//H/8v/0//T/9P/0//L/8v/y//L/8v/y//L/8v/w//D/8P/w//L/8v/w//D/
7//v/+3/7//x/+//7f/t//D/8//0//b/9P/0//T/9P/4//n////8//7/AgACAAAA/v8F
AAUABQAFAAkACQAJAAcABgAJAAgACgAOABAADgARABcAFgATABAADwAKAAQAAgAAAPr/
+v/8//3/AQACAP3/+P/2//T/8f/x//H/7//u/+7/7v/u/+z/7f/t/+v/6f/p/+j/5v/s
//X/6P/d/9r/2P/W/93/6f/0/wYAIQAyAEEAXgCGAK8A2QAAARcBGgEWARUBBQHeALAA
jQBrAFQAQwA2ACwAKwArACMAIwAtADAAKQAaABEAFAAXAA8ABQAEAAIA/P/3//n/9v/x
//D/8P/w//D/8P/v/+//7P/s/+//8f/x/+3/7f/t/+3/6P/o/+z/7P/p/+f/5//q//D/
8P/v//H/8P/u/+3/8v/w/+3/8f/x/+r/6//s/+v/7P/t/+7/7//v//H/8//z//L/8v/x
//D/9f/3//f/9P/y//L/9v/3//b/9f/0//P/+f/9//z//f/+/wAA///+/wEAAwADAAMA
BQAHAAwADQANABAAFgAXABcAFwAaABoAHAAgAB8AIQAlACcAJwAnACkAJwAnACoANAA2
ADgAOgA4ADgAPQA/ADoANwA6ADYAMQA1ADgAMwAtACsAKAAhACAAHgAcABwAFwAUABIA
DwAKAAcABwAHAAYABAAFAAYAAQD9//3////9//r/+P/6//r//f/6//f/9f/1//X/9f/1
//b/9v/3//z/+//1//H/9f/3//f/+//7//j/9//2//X/9P/z//T/9f/0//X/+P/3//f/
9f/1//j/+P/4//n/9//3//f/+P/6//r/9v/1//P/8//z//P/9//4//n/+v/5//n/+//8
//v/+f/3//X/+P/2//P/9//4//b/9//6//j/+P/1//X/9P/z//X/9P/0//P/8f/x//L/
9P/w/+7/8P/x//P/9f/0//L/8v/z//L/9P/y//L/8P/y//D/7//v/+//8P/w//H/8P/x
//P/8P/v/+//7v/v/+//8P/0//L/7//x//P/7//v//b/+f/y//H/8f/z//L/8v/w/+7/
7P/s//D/8P/v//b/9//z//D/8P/v/+z/6v/q/+r/7P/u//D/8v/0//L/7v/s//H/7//v
/+3/8f/x/+7/7v/v//D/8v/z//P/8v/x/+//7f/t/+3/8f/y//X/9f/x/+//9//2/+v/
6v/s/+7/8P/y//D/8P/w//D/8v/y//L/8v/y//L/8v/y//L/8v/y//L/8f/w/+//7v/v
//D/8f/y//T/9P/0//T/9P/0//L/8v/z//P/8f/z//X/8//x//H/9f/3//f/+P/2//b/
9v/2//r/+/8BAP7/AAAEAAQAAgACAAkACQAJAAYACQAIAAcABwAIAA0ADgAOABIAFAAS
ABEAFQASAA0ADgAPAAwACAAGAAQA/v/+/wEAAQAEAAQABAAAAP///v/5//f/9f/x/+3/
7P/r/+r/7f/v//D/7//w//H/8f/w/+z/4//g/+v/6v/a/9b/3f/j/+z/BgAZACYAMwBS
AIAApwDJAPQAFQEcASABIwEVAfAAwgCbAIcAdABRADYAKgArADkAOQArACsAMgAvACgA
IQAYABMAEwALAAIAAAACAAEA+//6//n/9//2//X/9P/z//H/8P/s/+z/8f/1//f/8//z
//P/8//v/+7/8f/w//H/8f/z//j/+f/2//L/8f/z//L/8v/4//T/8f/1//X/8v/1//j/
+f/2//X/9P/z//H/8//1//X/9v/4//n/+v/6//v/+v/2//b/9v/6//v/+//7//v/+//8
/////f/9//3/AAAAAAAABAAHAAgACQAHAAkADgAPAA0AEAAWABcAGAAZAB0AHgAhACYA
JgApAC0ALwAvAC8AMQAvAC8AMgA6ADoAOgA6ADwAPABBAEMARABDAEgARgA/AEEAQgA7
ADUANQA0AC8AKgAmACIAIAAfABwAGgAXABYAEwATABMADgAKAAkACAADAP////8BAAIA
AAD//wIAAQAFAAMAAQACAAMABAAFAAAAAAD/////BQAFAAAA/f/9//3/+//9/wIAAgAE
AAYAAwACAAEAAgD+//z//P/+/wEAAwADAAUABAAEAAQABQACAAEAAAAAAAIAAgD+//3/
/v///wAAAQAFAAYABwAIAAQAAwAEAAQAAgABAAAA//8FAAQAAgAHAAcABAAEAAYABQAE
AAAA//8BAAEABAAEAAEA///8//v/AgAGAAQABAABAAEAAgADAAMAAgADAAUABAAEAAAA
/v///wIAAQABAAAA//////7/AAAAAAIABQADAAEAAAD+/wEAAQACAAYABgADAAUABwAA
AP//BQAHAAEA///+////AgAEAAQABAABAAAAAwACAP//BAADAP3///8CAAQABAABAAAA
//8AAAIAAgACAAIABQACAAEABwAGAAUAAgAFAAcABAAEAAUAAwAEAAQAAwAFAAUABAAD
AAAA//8CAAIABgAJAAgACQANAAAA+/8GAAYABgAGAAYABAAEAAQABAADAAIAAQAAAAMA
BAAFAAYABQAEAAMAAgAFAAYABwAIAAYABgAGAAYABQAEAAMAAgAFAAgACwAOAAsACgAJ
AAgACQAKAAsADAAOABAAEgAUABIAEgASABIAFQAWABcAGAAaABoAGgAaAB4AIAAiACQA
JwAoACkAKgApACgAJwAmACQAIgAgAB4AGwAaABkAGAAWABQAEgAQABAAEAAQABAADAAK
AAgABgAGAAYABgAGAAYABgAGAAYABgAGAAYABgADAAIAAQAAAP3/+v/3//T/BQAUACMA
MgA9AA==
         </WaveFormData>
      </LeadData>
      <LeadData>
         <LeadByteCountTotal>10000</LeadByteCountTotal>
         <LeadTimeOffset>0</LeadTimeOffset>
         <LeadSampleCountTotal>5000</LeadSampleCountTotal>
         <LeadAmplitudeUnitsPerBit>4.88</LeadAmplitudeUnitsPerBit>
         <LeadAmplitudeUnits>��V</LeadAmplitudeUnits>
         <LeadHighLimit>2147483647</LeadHighLimit>
         <LeadLowLimit>268435456</LeadLowLimit>
         <LeadID>V1</LeadID>
         <LeadOffsetFirstSample>0</LeadOffsetFirstSample>
         <FirstSampleBaseline>0</FirstSampleBaseline>
         <LeadSampleSize>2</LeadSampleSize>
         <LeadOff>FALSE</LeadOff>
         <BaselineSway>FALSE</BaselineSway>
         <ExcessiveACNoise>FALSE</ExcessiveACNoise>
         <MuscleNoise>TRUE</MuscleNoise>
         <LeadDataCRC32>1319703708</LeadDataCRC32>
         <WaveFormData>
7//u/+3/7f/w//P/8v/z//X/9//1//L/8v/y//L/9P/z//P/8v/w//D/8P/y//P/9v/4
//n/+v/3//b/9v/1//v//P/8/wIACAALABIAHAAcABoAGgAcACAAHAAHANz/qP+E/3P/
XP9I/zr/Jf8W/xn/Hf8U/xT/Iv82/0z/WP9p/4X/l/+i/67/tf+4/8X/0//a/+D/5//s
//D/8f/z//r/BAANAA0ADwAOAAwACgAKAAoADQANAAkACwAPAA8ADgAPABMAFQATABMA
EwATABQAFAAUABgAGQAXABcAFwAaABoAGQAZABwAHAAdAB8AHgAdABwAGwAcAB4AHwAh
AB8AHwAiACMAIgAjACMAIwAmACkAKwAuACwAKwAqACgAKQAsAC8AMQAyADMANQA2ADwA
PgBAAEIAQgBCAEIAQgBIAEkASQBGAEUARwBJAEgASgBNAE8ATwBNAE8ATwBNAEoARwBD
AD8AQQBBAEAAPgA/AD8APQA6ADYAMgAwACwAJwAmACUAIQAbABoAGgAYABIADgALAAcA
CAAHAAUABAABAAAA/v/7//r//f/+//7/+//7//v/+f/4//j/+P/5//v/+v/6//n/9v/1
//b/9v/5//n/+f/5//f/9//2//b/+P/6//v//P/7//v/+v/5//z//P/8//z//P/8//z/
+//4//j/+P/4//f/9//4//j/+v/5//j/+P/7//v/+v/5//v//P/8//z//v/+//3/+//6
//j/+P/4//b/9v/2//b/+P/4//f/9//3//f/9//2//b/9//3//f/9P/0//T/9P/3//n/
+v/9//n/9//2//b/+f/7//j/+P/2//f/9//4//b/9P/w//D/9P/0//b/+P/7//v/+//7
//f/9v/z//L/9P/0//X/9f/z//b/9//4//n/+f/5//r/+P/3//f/+P/2//b/9v/2//b/
9//4//f/9//3//f/9//1//f/+f/5//j/9//0//P/8//1//X/9f/2//P/9P/1//T/8//4
//f/9//1//b/9v/3//n//P////f/9P/1//X/9//3//f/9//5//j/+P/4//n/+v/5//r/
+f/8//v/9//x/+3/7P/0//f/+P/5//r/+f/4//f/9v/4//j/+P/4//j/+P/4//j/9f/0
//P/8v/0//b/+P/6//f/9v/1//T/9P/0//T/9P/2//b/9v/2//j/+P/4//j/9//2//X/
9P/1//b/9//4//j/+P/4//j/+v/7//3/+//6//r/+v/6//j/+f/5//f/9//3//b/9P/2
//j/+v/9//7//v/9//z/AAABAAAABAACAAAAAAD+/////P/5//T/8//z//T/9P/u/+z/
6v/q/+n/6f/p/+n/6f/p/+r/7//x//H/8//1//b/8//v/+z/7v/u//D/8v/z//P/8v/y
//P/9v/4//n/+P/4//j/+P/4//n/+f/5//r//v8CAAAABQAUABwAFgASABQAHAAoACYA
DQDi/7b/lv+F/3z/cP9m/1P/Sv9P/0X/MP8u/zb/Qv9W/2j/df+J/5n/ov+w/8H/zP/P
/9H/2P/i/+n/6v/w//X/9f/2//z/AwAHAAsADAAMAAwADQAOABIAEwAPABEAFQAVAA8A
DwASABMAEwATABMAEwASABIAEgAWABcAFQAVABUAFQAUABIAEQATABQAFgAZABsAGwAb
ABsAGwAcABwAHQAcABsAHQAdAB8AIQAiACMAJAAlACUAJgAkACUAJgAmACUAJgAnACcA
KQArAC4AMAAxADIAMwA0ADMANAA1ADYAOAA5ADkANgA3ADsAPwBAADwAOwA5ADUANwA5
ADkANwA3ADUAMgAvAC0ALQAsACoAKQApACcAJAAfABwAGwAYABYAFgAWABMADAAKAAkA
BgAGAAYABwAHAAQAAwABAAAA/P/8//v/+f/5//v/+//6//n/+f/5//f/+P/4//j/+f/5
//j/+P/3//j/+f/8//7//v/9//z/+//7//v/+v/6//3//v/+//7//f/9//z/+//8//z/
/P/8//7//v/+//3/+//6//n/+P/7//v//P/8//7//f/8//z//f/9//z/+//9//7//v/+
//7//P/5//X/+f/6//3/AAD+//7//v/+//z//P/7//v/+//7//v/+v/5//n/+P/3//n/
+v/7//z//P/9//3///////3//P/8/wAAAwABAAIAAAD///3//P/9//z/+f/6//r/+v/8
//7/AQABAAEAAQD+//7//P/8//z//P/9//3/+//+////AAD///////8AAAMAAwAEAAYA
BAAEAAQABAABAAEAAQD//wAAAQACAAMA/v///wAA//8BAAEA//////7////+//3////9
////AQD9//v////9/////f/+//7/+//7//z//f/7//r//f////3//f/9//3////+//7/
/v/8//z/+v/6//r//v/+//v//f/7//z//P/8//z//P/8//r/+v/6//r/+v/6//r/+v/8
//z//P/8//z//P/8//z/+//6//n/+P/4//j/+P/4//j/+P/4//j/+v/6//r/+v/6//v/
/f/7//j/+P/4//j/+v/7//v/+f/7//v/+v/4//r/+v/6//v///8AAAAAAAACAAEA/v8A
AAMABAAHAAgABQAAAPv/9P/v/+//8P/w/+//7v/t/+7/7P/r/+r/6f/q/+n/6f/t//H/
8f/z//X/+P/3//X/9P/z//L/8//0//b/9//3//j/+v/8//3//f/7//r/+f/4//j/+f/5
//n//v8CAAQABgALABAAGgAgABoAEgAWACAAHgALAOr/vP+Q/3n/cv9m/1z/Tf8+/z//
P/8y/yr/Mv9A/0z/Vv9t/4f/k/+a/6j/sf+6/8f/1f/g/+T/6//w//D/7//v//L/9v/7
/wEACAAKAAsADAAMAAwADwAPAA8AEQAVABUADwAPABIAEwAUABUAFgAXABUAFAATABYA
FwAVABUAFQAXABgAGAAZABgAGAAZABsAHAAdAB4AHwAeAB4AHQAdAB0AHQAgACEAJAAl
ACUAJQAkACUAJQAmACUAJQAlACQAJwAqAC0ALwAyADMANQA2ADcAOAA5ADoAOgA6ADoA
OgBAAEMARQBEAEIARQBIAEgARQBFAEQAQQBCAEUARgBFAEMAQQA+ADsAOwA7ADoAOAA3
ADcANQAyAC8ALAArACgAJwAmACUAIQAXABQAEgAOAA4ADAALAAkABwAFAAIAAAD+//7/
/f/7//n/+//7//r/+f/5//n/9//0//T/9P/1//b/9v/3//f/+f/5//v//P/5//f/9f/z
//X/9f/0//T/9v/4//n/+v/4//n/+f/5//r/+v/6//r/+v/6//r/+f/2//b/9v/2//n/
+f/6//r/+v/5//j/+P/5//n/+P/3//r//P/9//7////+//z/+f/4//b/9v/2//f/+P/5
//r/+f/4//b/9f/1//X/9f/0//f/+f/6//v/+f/4//f/9v/2//f/9//5//f/9f/0//T/
9v/3//P/8v/z//X/9v/4//f/9P/v/+7/8f/y//X/+P/7//v/+//7//r/+v/4//j/+v/6
//v/+//3//j/9//2//j/+f/6//z//P/7//v//P/6//r/+v/6//f/9//3//X/9f/1//X/
9f/0//f/+v/7//j/9//0//P/9v/5//r/+//9//n/+f/5//f/9//9//3//P/5//n/+P/3
//f/+P/5//b/9v/6//3//P/7//r/+f/5//j/+P/4//j/+P/2//b/9v/6//r/9//5//v/
+v/8//v/+v/5//j/+//8//3//v/9//z/+//6//r/+v/6//r/+v/6//r/+v/8//z//P/8
//j/9v/0//L/9v/4//r//P/6//r/+v/6//j/+P/4//j/+f/6//v//P/+//7//v///wAA
/f/7//r/+P/4//j/+f/3//X/+P/5//r/+v/7//z/+v/7//3//v/8//z///////v//v8A
AAAABgAIAAkABgD///b/8f/v//L/8v/u/+z/7P/s/+3/7f/s/+v/6f/n/+n/7f/x//H/
8v/z//T/8f/w/+7/7v/u//H/9P/2//f/9v/2//b/+P/4//f/9//2//b/9v/2//f/9f/3
//z/AAD8//7/CQAUAB4AJAAgABoAHgAkABwADQDu/7z/iv9x/2L/Tv9A/zH/Jv8j/x//
Fv8U/yT/OP9G/1T/af9//5H/mv+i/6v/uP/J/9H/1P/g/+v/7v/w//P/9f/6/wAAAQAH
AA0ADgAOAA4ADgAOABEAEQAOAA8AEgARAA0ADQAQABEAFAAVABYAFwAVABQAEwAWABoA
GQAaABsAGwAaABgAFwAZABoAHAAfAB4AHQAcABsAHgAgACEAIwAhAB8AIAAfACIAIwAj
ACMAJwApACoALAAuAC8AMAAwAC8AMAAxADEANAA1ADcAOAA5ADoAOwA8AD4AQABCAEQA
RgBFAEMAPgBBAEcATQBQAE4ATwBPAE0ATwBRAFEATwBPAE0ASgBHAEYARQBDAEAAPQA9
ADsAOAA3ADQAMwAwACwAKgAoACMAHgAcABsAGAATABAADgALAAgABwAFAAQABQAGAAYA
BQAAAAEAAAD+//3//f/9//v/+v/6//r/+//6//j/9//1//b/9//6//z//v/9//z/+//5
//n/+P/4//j/+P/3//b/+P/5//n/+f/4//j/+P/4//r/+v/6//n/+P/4//j/+P/7//v/
/P/8//r/+f/4//j/+//7//r/+f/5//r/+v/6//r/+v/5//f/9v/0//T/9P/1//b/9//4
//j/+P/3//f/9//3//f/9v/4//n/+f/5//j/+P/4//j/9v/3//f/+f/2//P/8f/w//P/
9f/y//L/8//1//b/+P/3//T/7//u//P/9P/3//r/+f/3//X/8//z//T/8//0//b/9v/3
//f/8v/0//T/9P/z//P/8//0//b/9f/1//b/9v/2//b/9v/0//P/8v/v//H/8f/x//H/
8f/z//X/9f/y//H/7v/t//H/8//z//P/9v/z//T/9f/1//X/+//7//f/8//y//D/8f/z
//b/+f/0//L/9P/1//T/8//y//H/8//y//L/8v/y//L/8P/w//T/+P/4//X/8//z//L/
8v/z//T/9f/2//b/9v/2//b/9v/2//b/9v/0//T/9P/0//L/8v/y//L/8v/y//L/8v/1
//b/9//4//f/9v/1//T/9v/2//b/9v/0//T/9P/0//T/9P/0//T/8//1//P/8v/z//T/
9f/2//n/+f/3//r//f/9//z//P/6//r/+//9////AAABAAUAAwABAAQABgAEAAQAAgD/
//v/9//x/+//8f/y//L/7v/v/+7/7//x//H/8f/x//D/7P/r/+7/8f/y//X/+P/7//n/
9v/0//T/8v/0//b/9//4//j/+f/6//v/+//6//r/+P/4//j/+P/7/wEAAQD+/wQADAAQ
ABMAGgAaABQACgAGABAAHAAiABEA6v+2/5L/h/+G/37/cv9l/2D/X/9P/zr/Nv9A/0z/
Xv9u/3//jf+d/67/tv+9/8z/2f/f/+D/5P/v//b/9P/z//P/+v8EAA0AEQATABIAEAAO
ABAAEAATABMAEQATABcAFwASABEAEwATABQAFQAWABcAFAAUABQAGAAdABsAGwAbABoA
GgAZABkAGgAaABsAHQAdAB0AHQAdABwAHAAbABsAHAAdACEAIwAjACMAIgAhACIAIwAj
ACQAJAAlACYAJgAmACgAKgArACwALQAvADAAMgAyADIAMgAxADIAMwA0ADgAOQA5ADYA
NAA3ADoAOgA4ADkAOQA3ADcAOQA5ADcANAAxAC0AKQAqACsAKwAqACgAJwAkACAAHwAc
ABsAGAAXABYAFQARAAgABgAFAAIAAQD+//z/+f/8//3//f/+//z//P/7//n/9P/1//T/
8v/0//X/9v/1//b/9v/2//f/9P/y//H/7//y//P/9v/4//T/7P/u//D/8v/0//T/9P/0
//T/9f/2//f/+P/3//b/9f/0//b/9v/2//b/9v/2//b/9v/2//b/9v/2//T/9P/0//T/
9v/2//b/9v/2//b/9v/2//X/9P/z//L/9f/2//f/+P/1//T/8//y//X/9v/3//j//P/4
//T/8v/u/+7/8P/0//T/8P/s/+b/3v/Y/9T/zv/I/8T/uv+s/6D/lP+O/4z/kP+c/6T/
rv/A/8j/xP/A/8L/yP/S/9j/3v/q//j/+v/0//D/7v/k/8r/sP+m/5b/hP+C/4D/fP+E
/4r/iP+I/5T/ov+w/7T/vP/E/8z/0v/e/+L/5P/m/+j/7v/y//b/+v/9//7///8AAAAA
AAAAAAAA/f/8//v/+v/7//z//f/+/wMABgAJAAwACwAKAAkACAAMAA4AEAASABIAEgAS
ABIAEAAOAAwACgAJAAgABwAGAAQABAAEAAQAAgACAAIAAgAAAAAAAAAAAP7//v/+//7/
//8AAAEAAgD///7//f/8//7//v/+//7///8AAAEAAgAFAAYABwAIAAoADAAOABAAEgAS
ABIAEgAWABoAHgAiACQAJAAkACQAKAAqACwALgAvADAAMQAyADQANgA4ADoANwA2ADUA
NAAzADIAMQAwAC0ALAArACoAKAAmACQAIgAiACIAIgAiAB8AHAAZABYAEwASABEAEAAR
ABIAEwAUABIAEAAOAAwACQAIAAcABgAEAAQABAAEAAYABgAGAAYABQAEAAMAAgAAAP7/
/P/6//3//v///wAAAgACAAIAAgABAAAA///+//v/+v/5//j/+v/6//r/+v/7//z//f/+
//3//P/7//r/+P/4//j/+P/2//b/9v/2//j/+v/8//7//P/6//j/9v/3//j/+f/6//j/
+P/4//j/+P/4//j/+P/1//T/8//y//T/9v/4//r/+P/4//j/+P/4//j/+P/4//j/+P/4
//j/+P/4//j/+P/3//b/9f/0//b/9v/2//b/9v/2//b/9v/z//L/8f/w//T/9v/4//r/
+f/4//f/9v/4//j/+P/4//j/+P/4//j/9v/2//b/9v/1//T/8//y//T/9P/0//T/8v/y
//L/8v/0//b/+P/6//n/+P/3//b/9P/0//T/9P/3//j/+f/6//j/+P/4//j/9v/2//b/
9v/4//j/+P/4//b/9v/2//b/9v/2//b/9v/3//j/+f/6//j/+P/4//j/9v/2//b/9v/2
//b/9v/2//f/+P/5//r//P/8//z//P/6//r/+v/6//n/+P/3//b/+f/6//v//P/6//r/
+v/6//j/+P/4//j/+f/6//v//P/6//r/+v/6//r/+v/6//r/+v/6//r/+v/6//r/+v/6
//3//v///wAA///+//3//P/6//r/+v/6//v//P/9//7//v/+//7//v/8//z//P/8//r/
+v/6//r//P/8//z//P/9//7///8AAP7//v/+//7//P/8//z//P/8//z//P/8////AAAB
AAIAAAAAAAAAAAAAAAAAAAAAAP///v/9//z//P/8//z//P/+//7//v/+//7//v/+//7/
+//6//n/+P/8//7/AAACAAEAAAD///7///8AAAEAAgD///z/+f/2//r//P/+/wAA/v/+
//7//v/+//7//v/+//3//P/7//r/+//8//3//v8AAAAAAAAAAAAAAAAAAAAA/v/+//7/
/v///wAAAQACAP7//P/6//j/+v/8//7/AAD9//z/+//6//z//v8AAAIAAQAAAP///v8A
AAAAAAAAAP///v/9//z//f/+////AAD+//7//v///////f/8//z//P/8//z//f8AAP//
AwAFAAQAAgABAAAA/v///wEAAgADAAQACAAJAAcACgAMAAwAEAAQAA8ACgADAPz/+f/5
//n/+P/z//D/8P/w//H/8f/x//H/8P/v/+//8//3//f/+v/9/wAA///8//r/+v/6//r/
/P/9//3/+v/6//r//P/+////AQACAAIAAgACAAMA//8BAAYACgAMABAAFwAcAB4AIAAk
ACoALgAuACQADwDi/67/kP+D/2z/Wv9Q/zv/Jv8l/yP/Hv8m/zb/RP9S/2T/e/+V/6n/
tP+8/7//yP/X/+P/6v/w//f/AAAAAP3/BQAMAAoADwAVABcAGAAYABgAFgAWABkAGQAX
ABkAHQAdABoAGwAfACEAHwAfAB8AHwAgACAAIAAkACcAJQAlACUAJgAmACUAJQAkACQA
JQAnACkAKQApACkAKwAsACwALQAqACkAKwArAC0ALwAwADEAMAAxADEAMgAzADUANwA4
ADoAPAA+AD8APgA9AD0APABCAEQARgBIAEsATABNAE4AUQBRAFAATABOAFEAVABUAFUA
VwBYAFcAWQBbAFsAWQBZAFcAVABRAFIAUwBTAFIAUQBRAE8ATABJAEYARQBCAD8APgA9
ADkAMgAwAC8ALAApACYAJAAhAB0AGQAUABAADwAQABAADwAMAA0ADAAKAAYABQAEAAEA
/v/+//7///8BAAIABAAFAAEA//////7/AQABAAEAAQAAAP///f/8//v//P/8//z//v8B
AAMABQACAAAA/v/8//7//v/+//3//v/+//7//v//////AAAAAP3/+//5//j/+//7//r/
+f/7//z//P/8/wIABAAFAAUAAwAAAP///v/9//z/+//6//v//P/8//3//////////v/8
//3//f/9//z//P/8//z//P/9//3////7//n/+P/4//7/AQD//wAA//////7//v8AAP7/
+v/6//r/+v/8//7//v/9//z/+//9//7//f/+//z//P/9//3/+P/6//r/+v/9//3//f/+
//3/+//6//r/+v/6//r/+v/6//v//P/7//v/+//7//v/+//9/////////////f/9//3/
/////////P/3//b/9f/3//n/AQADAAIA//////7//f/9//7////6//j/+v/7//3///8B
AAMAAAD+//3//P/8//z/+v/6//3/AgADAAEA/f/9//z/+v/7//z//f/+//7//v/+//7/
//8AAAEAAgAAAP7//P/6//v//P/9//7//v/+//7//v8BAAMAAQAAAP7//v/+//7/////
//3/AAABAAEAAAAAAAMABAAGAAkACQAIAAcACQALAAkADAAOAA4AEAAQAA8ACAADAPz/
+f/5//r/+v/2//P/8P/v/+//8P/x//L/8v/w/+//8v/1//T/9f/2//f/+v/6//v//v/7
//z//f/9//3//P/8//z/AAABAAEAAgAAAAAAAAAAAAUAAQD//wIABgAIAA4AEQAUACAA
JAAYABAAFAAaAB4AFwAAANz/tv+d/5T/jP+E/3n/av9l/2P/Uv9C/0D/SP9Y/2j/cf+D
/5v/pv+q/7P/wv/P/9X/3P/o//P/+v/8//v/+f/4//z/BQANABIAFAAVABYAFAAUABcA
FwAUABUAGAAXABMAEwAWABcAGAAZABoAGwAZABgAFwAaAB8AHQAdAB0AHAAcABsAGwAe
AB4AHwAhACEAIQAhACEAHwAeABwAGwAeACEAJwArACoAKQAnACUAKAApACkAKgAqACsA
LAAsACoALAAuAC8AMgAzADUANgA4ADgAOAA4ADkAOgA7ADwAPgA/AD8APAA8AD8AQgBC
AEEAQQBAAD0APwBBAEEAPwA/AD0AOgA3ADUANQA0ADIAMQAxAC8ALAAqACgAKAAmACEA
IAAfABsAFAASABEADgALAAgABgADAAUABQAEAAQAAgACAAEA/////wEAAQAAAAEAAQAB
AP///v/+//7////9//z//P/7//r/+f/6//r//P/7//r/+f/5//n/+P/4//n/+v/6//r/
/f///wAAAQAAAAAAAAAAAP7//v/+//3//P/8//z//P/9//3//v/+//7//f/8//z//f/9
//z/+//6//r/+f/4//3/AAACAAMAAAD+//7//v/8//z//P/8//3//v/+/////f/9//3/
/P/6//v/+//7//v//P/9//7//f/9//z//f/+//3//f/+/wAAAQD9//z/+//7//r/+v/8
//z/+v/8//v/+v/7//z//v///wAAAQAAAAAA/v/+//z//P/9//3/+v/8//z//P/9//3/
/f/+//7//f/9//7//v/+//7//v/+////AAD///3//f/9//3/+f/7//3//f///////f/9
/wAAAwAEAAUAAwD9//v/+f/6//v/AgADAAIA//////7//v///wEAAwD+//z//v////3/
/f/9//3//v/+////AAD///7/+//6//z/AAAAAP3/+//7//z/AgAEAAQABAAEAAEAAAD/
//7/AAAAAAAAAAAAAAAAAAAAAP7//v/+//7//v/+//7//v/8//z//P/8//r/+v/7//3/
/f/+/wAAAgABAAAAAAD//wAABAAGAAcAAwACAAEAAAD//wEAAgACAAUACQAKAAkACgAM
AAwADgANAAsABQD///b/8//z//T/9//0//P/8v/y//P/8//z//H/8P/v/+//8//3//f/
+f/6//v/+P/0//T/9P/0//b/+f/7//z//P/7//r/+//7//7/AAABAAIAAQAAAAAA//8D
AAYABgAGAAgADwAaACIAJAAgACAAKAAqACAACwDm/7D/hP9z/2r/Xv9U/0P/Mv8z/y3/
Hv8e/y7/Rv9a/2j/e/+P/5v/qP+4/8P/zv/Z/9//4v/m/+//9P/2//f//f8CAAgADwAP
ABEAEgASABIAFAAUABcAFwAVABcAGwAbABoAGwAfACEAHgAbABgAFQAYABoAHAAiACUA
IwAjACMAIgAiACEAIQAiACIAIwAlACUAJQAlACUAJwAoACgAKQArACsALgAvAC4ALwAv
AC8AMAAxADEAMgAzADUANwA4ADYAOAA6ADsAOgA7AD0APgBDAEQARQBGAEoATABOAFAA
UgBTAFMAUABOAFEAVABUAFcAWQBaAFkAWABZAFgAVQBVAFMAUABNAE0ATQBMAEoARwBH
AEUAQgA/ADwAOwA4ADMAMgAxAC0AJwAmACYAJAAeABoAFwATABQAEwARABAADAAMAAsA
CQAHAAkACQAIAAcABwAHAAUABwAIAAkACwAHAAQAAgD//wEAAwAHAAoACgAJAAgABwAF
AAUABAAEAAUABgAGAAYABgAHAAcABwAHAAYABQAEAAUABgAHAAcABgAGAAYABgAJAAkA
CgAKAAcABQADAAIABQAFAAQAAwACAAIAAQAAAAYACAAJAAkACQAIAAkACgAIAAYABAAC
AAQABAADAAMABQAFAAUABAACAAMAAwADAAQABAAEAAQABAAFAAUABwADAAEAAAAAAAMA
BQACAAIAAgADAAMABAAHAAYAAwAEAAgACAAKAAwACgAHAAQAAQAEAAYABgAIAAcABgAG
AAUABAAGAAYABgAFAAUABQAGAAUAAwACAAIABAAEAAQABAAEAAUABgAFAAUABQAFAAUA
AwAFAAcABwAJAAkABwAHAAcABwAFAAMABQABAAEAAQACAAMACgALAAgABQAFAAQAAgAB
AAEAAQD//wAABQAJAAgABwAGAAUABwAGAAYABgAGAAYABAAEAAgADAAMAAkAAwD///r/
AAADAAYACQAMAAoACAAGAAQABgAGAAYABgAFAAQAAwACAAMABAAFAAYAAwACAAEAAAAB
AAIAAwAEAAQABAAEAAQABwAIAAoADQAIAAYABQAEAAQABAAFAAUABgAKAAwADQALAAoA
CQAIAAkACwAMAAwADgARABEADwASABQAFAAWABMAEQALAAUA///9//7/AAD8//b/8v/u
//L/9f/3//n/+//6//n/+f/8/////v///wEAAwABAP7//v/+//7/AAABAAEAAAD+//7/
/v8AAAEAAQACAAIAAgADAAQABgAHAAEA/v8GABIAFgARABoAKAAqACYAJAAqAC4AJgAV
APj/yP+Y/4H/cv9Y/0T/Nf8k/yP/H/8W/x7/MP86/0T/XP9z/4v/l/+e/6z/vf/G/8//
1f/a/+D/4//o/+7/8//5//7//v8FAAkADAAMAAsACgAJAAgACgAJAAwAEQAYABsAFgAV
ABcAFwAWABUAFAATABIAEgASABYAFwAVABUAFQAYABgAFwAXABcAFgAWABcAGgAbABwA
HQAcABwAGwAbAB0AHQAgACEAJAAlACUAJQAkACUAJQAmACkAKwAtAC4ALAAuADAAMQAy
ADMANQA2ADYANgA2ADYAOAA6ADwAPgBEAEcASQBIAEQARQBGAEQARQBHAEgARwBHAEkA
SQBHAEUAQwBAAD0APAA7ADkANgA2ADcANgA0AC8AKgAnACIAIQAiACMAIQAZABYAFAAQ
AAsACAAGAAMAAQD///z/+v/2//b/9f/z//H/8//z//L/8//z//P/8f/u/+7/7v/v/+3/
7P/s/+v/7f/t/+//8P/z//P/8//z//L/8f/v/+7/7f/u/+7/7v/s/+3/7f/t//D/8P/w
//D/7//u/+3/6//r/+z/7f/u/+z/6//r/+r/7P/r/+r/6v/t/+3/7P/r/+n/6v/q/+r/
7P/s/+v/6f/p/+j/6f/q/+v/7P/t/+7/7P/q/+f/5f/o/+n/6v/q/+n/6f/o/+f/5//o
/+n/6v/q/+v/6//t/+n/5//m/+b/6f/r/+j/6P/n/+f/5v/m/+j/5v/i/+L/5v/m/+j/
6v/p/+f/5f/j/+b/6P/o/+r/5//m/+b/5f/k/+b/5v/m/+X/5f/l/+b/6P/n/+f/6P/m
/+b/5v/m/+P/4//j/+H/5P/l/+b/5//k/+X/5v/l/+b/5//m/+f/6f/r/+v/6//q/+X/
5P/j/+P/4//p/+n/6v/n/+f/5v/k/+X/5//p/+b/5P/m/+f/6f/p/+n/6f/o/+b/5f/k
/+T/5P/i/+L/5v/q/+r/5//r/+X/5v/q/+f/5v/l/+T/5v/m/+b/5v/m/+b/5v/m/+j/
6P/o/+j/5v/m/+b/5v/m/+b/5v/m/+j/6P/o/+j/5v/m/+b/5v/o/+j/6P/o/+j/6P/o
/+j/6v/q/+r/6v/r/+z/7f/u//D/8P/w//D/8P/w//D/8P/t/+z/6//q/+X/4v/f/9z/
2v/a/9r/2v/a/9r/2v/a/93/3v/f/+D/4v/i/+L/4v/k/+T/5P/k/+P/4v/h/+D/4//k
/+X/5v/n/+j/6f/q/+n/6P/n/+b/6v/s/+7/8P/u/+7/7v/u//L/9v/6//7/AQAEAAcA
CgAHAA==
         </WaveFormData>
      </LeadData>
      <LeadData>
         <LeadByteCountTotal>10000</LeadByteCountTotal>
         <LeadTimeOffset>0</LeadTimeOffset>
         <LeadSampleCountTotal>5000</LeadSampleCountTotal>
         <LeadAmplitudeUnitsPerBit>4.88</LeadAmplitudeUnitsPerBit>
         <LeadAmplitudeUnits>��V</LeadAmplitudeUnits>
         <LeadHighLimit>2147483647</LeadHighLimit>
         <LeadLowLimit>268435456</LeadLowLimit>
         <LeadID>V2</LeadID>
         <LeadOffsetFirstSample>0</LeadOffsetFirstSample>
         <FirstSampleBaseline>0</FirstSampleBaseline>
         <LeadSampleSize>2</LeadSampleSize>
         <LeadOff>FALSE</LeadOff>
         <BaselineSway>FALSE</BaselineSway>
         <ExcessiveACNoise>FALSE</ExcessiveACNoise>
         <MuscleNoise>TRUE</MuscleNoise>
         <LeadDataCRC32>2338456204</LeadDataCRC32>
         <WaveFormData>
EwATABMAFAAVABYAFAASABMAEwASABAAEAAOAA4ADwANAA4AEAAQAA4ADgAOAA4ADgAR
ABIAEgAQABEAEgASABYAFQAUAB0AJwAtADQAOwA/AEgAWABtAHgAcABSABwA3v+5/6f/
j/9z/2T/TP8t/yb/LP8n/yf/Mv9D/1T/Yv91/5D/pP+0/8f/1v/c/+X/8P/4//3/AQAI
AAwADwATABkAIAApAC0ALgAwADAALgAsAC4ALwAvAC8ALwAyADQANQA2ADgAOgA4ADYA
OAA7ADkAOQA6ADwAPgA+AD0APQA8ADwAPAA/AEMAQwBEAEQAQgBCAEUARgBGAEYASQBM
AE4ATQBNAFAAUgBSAFMAUwBVAFcAWQBaAF4AXwBgAGEAYgBlAGgAawBrAG4AcAB0AHcA
eAB7AH8AgwCGAIcAhgCNAJQAmACaAJkAnACfAJ8AowCmAKgAqACpAKwArACsAKoAqgCp
AKkAqACoAKgApwCnAKYApACgAJkAlgCUAJAAiACDAH8AegBzAG0AaABhAFkAVABMAEcA
RQBAADkAMwAwAC4AKwAoACUAJAAjACEAHQAbABoAGgAVABQAFAAUABQAEwARAA8ADwAN
AA0ADgAQAA8ADwAPAA0ADQANAA0ADwARABIAEwASAA8ADgANAA8AEAARABMAEwATABMA
EwASABIAEgATABMAEwATABMAEwASABAADgAQABAADwAPAA8AEgAQAA4ADgAPABAAEAAQ
ABAADwAOAAwADAAOAA8ADgAOAA0ADQANAA0ADQANAA4ADQANAA4ADQANAA0ADAALAAsA
CwAMAAwADAALAAsADwAQABEAEQAQABAADwAOAA8ADQANAA0ACwALAAoABwAJAAoADAAO
AAwACgAIAAcABwAGAAYABgAHAAcACAAHAAQAAwACAAMAAwACAAIAAgACAAMABQABAP//
AAAAAAAAAQABAAEAAQD//wEAAgAEAAYABgADAAMAAQACAAIAAQAAAAAA///+//7///8D
AAQABAACAAEAAQABAAEAAgACAP///P/7//r//P/8//v/+////////v/+//3//f/9//3/
/P/8//v/+v/4//j/9v/4//r/+v/6//r/+f/4//f/9v/0//T/9P/0//b/9v/2//b/9P/y
//D/7v/w//L/9P/2//P/8v/x//D/7v/u/+7/7v/u/+7/7v/u/+7/7v/u/+7/7P/s/+z/
7P/s/+z/7P/s/+r/6v/q/+r/6//s/+z/7P/q/+v/7f/t/+z/6f/o/+j/6P/n/+b/5f/l
/+f/6P/o/+b/6P/o/+j/6//p/+r/7//u/+3/7P/t/+v/6f/n/+P/4v/k/+T/4//g/9//
3v/d/9z/3P/c/93/3f/d/97/4f/k/+T/5P/k/+H/3f/Y/9b/1v/Y/9v/3f/c/97/3v/e
/97/3v/e/9v/3f/d/9z/3P/d/97/3v/e/93/5v/v//P/9/8CAAsACwAQACIAPQBOAEYA
IgDm/6j/ff9n/1X/Pf8q/xb/C/8M/wT/+/77/gT/D/8g/zL/Rf9e/3D/fv+N/6D/rv+3
/77/wv/J/8//1P/Y/9v/4f/l/+r/8f/x//H/9P/1//T/9//6//z//f/9//3/AAACAAEA
AAAAAAAAAgAAAAIABQABAAEAAgAEAAQABAADAAMABgAGAAYACQAJAAkACgAKAAwADAAP
ABAADgAOABEAFAATABEAEAASABgAGgAdAB8AHgAfACAAIAAlACcAKQArACsALQAvADEA
NQA4ADoAPgBCAEIARABHAEoATgBQAFAAVQBaAFwAXABfAGQAaQBrAGsAbABsAGoAbQBw
AHAAcABwAHAAbwBvAGwAbABsAGsAawBqAGgAZABdAFoAWABUAE4ASQBFAEAANwAxACwA
JQAhAB4AGAAVABEADAAFAP//AAD+//v/+P/1//T/8//x/+3/6//q/+r/6P/o/+n/6v/s
/+v/6f/n/+f/5f/l/+b/5P/j/+P/4//l/+X/5f/l/+j/6f/p/+n/5//l/+X/5f/o/+j/
6P/p/+n/6f/p/+n/6P/o/+j/6f/p/+n/6f/p/+v/7P/s/+z/6v/q/+n/6f/s//D/7//u
/+v/6//r/+r/7P/u/+//8P/v/+7/7//v/+7/7v/t/+3/7//v/+//7//t/+v/6v/q/+7/
7//w//D/7//v/+//8P/w//D/7//v//H/8v/z//P/8f/y//L/8v/x/+//7//v//D/8f/x
/+//7//w//L/9P/y//L/8v/z//H/8P/w//D/8//z//T/8//1//X/9f/3//j/+P/5//r/
+P/5//v/9//2//b/9f/0//X/9f/1//X/8f/z//T/9v/2//b/8//z//P/9P/0//P/9v/4
//n/+v/4//f/+f/4//j/9v/1//X/8//z//T/9P/2//T/9P/0//b/9v/1//X/9//3//b/
9v/3//f/9//3//f/+P/4//j/+P/2//j/+P/4//j/+P/4//f/9v/1//T/9P/0//T/9P/3
//j/+f/6//n/+P/3//b/+P/4//j/+P/4//j/+P/4//j/+P/4//j/+P/4//j/+P/6//r/
+f/4//j/+f/7//v/+//5//n/+v/7//v/+//7//v//f/+//7/AAACAAIAAgACAP////8D
AAcABwAHAAkABwAFAAMA///6//z//P/7//n/+f/5//n/9//4//n/+//7//v//P///wIA
AgACAAIA///9//r/+v/6//r/+//7//z//v/+//7/AAAAAAAA/f/+//3/+//6//3//v/+
//7/AwAIAA0AEwAZACAAJwAtADAAOABLAF4AXABCAA4Azv+Z/4H/df9d/0j/Nv8j/x7/
IP8d/xv/Iv8v/zz/SP9d/3j/iv+Y/6n/uP/E/8//3P/k/+f/7f/2//z/+//9/wEACAAN
ABMAFgAaABwAHAAeACAAIQAhAB8AHwAiACQAJgAmACcAKAAoACYAKAArACkAKQAqACwA
LQAsACoAKQArACwALQAxADEAMQAyADIAMwA0ADgAOgA4ADgAOwA+AD0AOwA6ADwAQgBC
AEMAQwBFAEcASQBKAEwATQBOAE8AUQBVAFkAXQBeAGAAYQBkAGYAZgBoAGsAcgB2AHgA
eACAAIYAiQCKAIkAjACPAI8AjwCSAJQAlACYAJwAnQCeAJ4AngCdAJ0AmgCaAJoAmQCV
AJQAkgCOAIsAiACGAIIAfgB5AHUAcABoAGEAWwBTAFAATABFAEEAOwA2AC8AKQAoACYA
IwAgAB0AHAAbABkAFgATABEAEAANAAwADAAMAA4ADQALAAkACgAJAAoADAAJAAcABgAF
AAUABQAFAAUABgAHAAcABwAIAAcACAAJAAcABgAFAAUABQAFAAUABQACAAIAAgADAAUA
BQAFAAUABQAEAAIAAAACAAIAAQABAAMABgAEAAIAAAABAAIAAgAAAAAA///+//z//P/+
/////v/+//3//f/6//n/+P/3//n/+f/6//z//P/7//r/+P/3//f/9//4//j/+P/3//f/
9f/0//P/8f/z//T/9P/0//P/8f/x//H/8P/x//H/7//u/+7/7//w/+7/7v/u/+//8f/w
//D/8P/u/+3/7f/r/+3/7f/t/+//7v/s/+v/6v/q/+v/7f/p/+v/7P/s/+z/6v/p/+j/
5//n/+n/6v/s/+v/6v/m/+X/5//o/+j/5//o/+r/6//s/+v/6//u/+7/7P/q/+n/6f/n
/+f/6P/o/+r/6P/o/+j/6P/o/+f/5//r/+v/6v/q/+n/6f/p/+n/6f/q/+r/6v/o/+j/
6P/s/+v/6v/p/+j/6v/q/+r/6v/q/+r/6v/q/+j/6P/o/+j/6f/q/+v/7P/q/+r/6v/q
/+j/6P/o/+j/5v/m/+b/5v/n/+j/6f/q/+r/6v/q/+r/6v/q/+r/6v/q/+r/6v/q/+n/
6P/o/+n/6//r/+v/6f/r/+z/7f/t/+v/6//r/+3/8P/w//D/8v/x//D/8f/t/+//8//1
//X/9v/5//b/9f/w/+v/5//o/+r/6f/m/+X/5v/l/+X/5v/l/+f/5//n/+j/6//u/+7/
8P/w/+//7f/s/+z/6v/q/+n/6f/q/+z/7P/s/+z/7P/q/+f/6f/p/+r/6v/r/+z/6v/s
//H/9P/7////AwAKABcAIQAmACwAQQBQAEwANAAEAML/if9z/2X/T/88/yr/E/8G/wL/
/f7//gz/G/8k/zT/S/9k/3j/hv+V/6L/sv/D/8r/zv/V/93/4v/k/+f/7f/1//z////9
/wEABgAJAAoACgAMAA0ADQALAAsADgAQABIAEgATABQAFAASABQAFwAVABUAFgAYABsA
HAAcAB0AHQAcABsAHQAfAB8AIAAgACAAIAAjACQAJQAmACoALgAtACsAKgAsADAAMAAx
ADEANQA3ADkAOgA9AD8AQQBDAEIARQBIAEsASwBOAFAAVABXAFgAWwBfAGYAagBsAGwA
cAB0AHUAdAB2AHoAfgB/AIEAhACGAIYAiQCMAIwAjACMAIwAiwCLAIoAigCKAIkAhQCE
AIIAfgB7AHgAdgByAGoAZQBhAFwAVQBPAEoAQwA+ADoAMwAvACoAJAAcABUAFgAUABEA
DgAHAAYABQADAAMAAQAAAAAA+//6//r/+v/6//n/9//1//P/8f/x//L/8//z//T/9f/z
//P/8//z//L/8//z//P/9f/z//P/8//2//b/9v/3//X/9f/1//X/9v/2//b/9//3//f/
9//3//r/+v/5//j/+P/4//f/9//7//7//P/6//j/+f/6//r/+v/6//n/+P/2//b/+P/5
//z//P/7//v/+//7//v/+//6//n/+f/6//n/+f/5//j/+f/5//n/+v/4//j/9//3//b/
9v/2//X/9v/4//n/+v/4//X/9P/z//b/+f/7//v/9//2//b/9v/3//j/+f/7//3//P/8
//z/+v/5//n/9//3//f/9//5//n/+P/4//j/+P/5//v/9//3//j/+P/4//f/9//3//f/
9//5//r//P/6//r/9//3//f/+P/4//f/9//4//j/+P/4//n//f/+//3/+v/4//f/+P/5
//v//P/6//j/+P/4//j/+P/3//f/+//7//r/+v/6//v//P/9//z//P/7//r//P/+//7/
/P/6//r/+v/6//z//P/8//z//P/8//z//P/8//z//P/8//r/+v/6//r/+P/4//j/+P/7
//z//f/+//z//P/8//z//P/8//z//P/8//z//P/8//z//P/8//z//P/7//r/+v/7//3/
/f/9//v/+//8//3//////////////wAAAAAAAAQABAAEAAYAAwADAAcACQAIAAcACAAD
AP///f/5//b/+f/6//r/+P/5//j/9//3//b/9//5//n/+f/6//3/AAAAAAAAAAD///z/
+P/3//T/9P/1//X/9v/6//r/+v/6//n/+P/0//X/9v/2//f/+f/4//j/+P/7/wQADQAT
ABkAIgAnACcALgA8AFMAXgBWADYA/P+4/4n/d/9n/1P/Qv8y/yn/Iv8c/xX/Gf8m/zP/
QP9O/2H/eP+M/5z/p/+2/8j/1f/c/+D/5f/x//j/+P/3//n///8GAAkACwAMABAAEgAS
ABQAFgAXABcAFwAXABoAHAAcABwAHQAeABwAGgAcAB8AHQAdAB4AIAAjACQAJAAlACUA
JAAjACUAJgAlACUAJAAmACYAKQAqACkAKAAqACwALgAvADEANgA5ADgAOAA3ADgAOQA6
ADoAPQA/AEEAQwBGAEkATABPAE8AUgBUAFgAWABYAFoAXQBiAGYAaABoAG0AcgB0AHQA
dQB4AHsAewB+AIIAhQCGAIUAiACIAIgAhQCEAIIAgQCAAIAAgAB/AH0AfAB6AHYAcABs
AGkAZABgAFsAVwBSAEkAQwA+ADcAMwAwACoAJwAkACAAGgAVABYAFAARAA4ACAAGAAQA
AQAAAP////8AAP///v/+//7//f/7//j/9f/4//f/+P/6//j/8v/1//b/9//4//r/+v/6
//r/+P/4//j/+P/1//T/8//y//T/9v/4//r/+f/4//f/9v/3//j/+f/6//j/+P/4//j/
+P/4//j/+P/4//j/+P/4//b/9v/2//b/+P/4//j/+P/4//j/+P/4//n/+v/7//z/+v/6
//j/+P/4//j/9v/4//r/+v/4//b/8v/s/+r/6v/q/+z/7P/w//b/AgASACgARgBoAHgA
fAB8AHIAZABWAEwASgBCADIAKgAsACoAIgAUAAoAAgD4/+r/4v/k/+T/6P/s/+r/6P/q
/+L/zv/C/8T/yv/S/9z/5v/u//L/9P/8//7//v/+//7//P/8//z//P/8//z//P/8//v/
+v/5//j/9v/0//L/8P/y//T/9v/4//r/+v/6//r/+P/4//j/+P/5//r/+//8//7//v/+
//7//v/+//7//v/+//7//v/+//z//P/8//z/+//6//n/+P/3//b/9f/0//P/8v/x//D/
7v/u/+7/7v/r/+r/6f/o/+j/6P/o/+j/6v/q/+r/6v/r/+z/7f/u//P/9v/5//z/AQAE
AAcACgARABYAGwAgACUAKAArAC4AMwA2ADkAPABBAEQARwBKAE0ATgBPAFAAUABQAFAA
UABNAEwASwBKAEYARABCAEAAPQA8ADsAOgA3ADQAMQAuACoAKAAmACQAIgAgAB4AHAAb
ABoAGQAYABYAFAASABAADgAMAAoACAAGAAQAAgAAAAEAAgADAAQAAgAAAP7//P/6//r/
+v/6//f/9v/1//T/9v/2//b/9v/0//T/9P/0//L/8v/y//L/7//u/+3/7P/t/+7/7//w
/+7/7v/u/+7/7P/s/+z/7P/s/+z/7P/s/+r/6v/q/+r/6v/q/+r/6v/r/+z/7f/u/+3/
7P/r/+r/6v/q/+r/6v/p/+j/5//m/+n/6v/r/+z/6//q/+n/6P/m/+b/5v/m/+b/5v/m
/+b/5v/m/+b/5v/m/+b/5v/m/+j/6P/o/+j/5//m/+X/5P/k/+T/5P/k/+T/5P/k/+T/
4v/i/+L/4v/j/+T/5f/m/+j/6P/o/+j/5//m/+X/5P/j/+L/4f/g/+H/4v/j/+T/5P/k
/+T/5P/k/+T/5P/k/+T/5P/k/+T/5P/k/+T/5P/l/+b/5//o/+b/5v/m/+b/5P/k/+T/
5P/l/+b/5//o/+j/6P/o/+j/5v/m/+b/5v/o/+j/6P/o/+f/5v/l/+T/5P/k/+T/5P/k
/+T/5P/k/+f/6P/p/+r/6P/o/+j/6P/o/+j/6P/o/+f/5v/l/+T/5P/k/+T/5P/l/+b/
5//o/+b/5v/m/+b/5//o/+n/6v/p/+j/5//m/+j/6P/o/+j/5v/m/+b/5v/m/+b/5v/m
/+j/6P/o/+j/5v/m/+b/5v/o/+j/6P/o/+b/5v/m/+b/6P/o/+j/6P/q/+r/6v/q/+n/
6P/n/+b/6P/o/+j/6P/m/+b/5v/m/+j/6P/o/+j/5v/m/+b/5v/o/+j/6P/o/+j/6P/o
/+j/6P/o/+j/6P/m/+b/5v/m/+j/6P/o/+j/6P/o/+j/6P/m/+b/5v/m/+b/5v/m/+b/
5v/m/+b/5v/m/+b/5v/m/+j/6P/o/+j/6P/o/+j/6P/l/+T/4//i/+T/5P/k/+T/5v/m
/+b/5v/k/+T/5P/k/+b/5v/m/+b/5v/m/+b/5v/k/+T/5P/k/+X/5v/n/+j/5v/m/+b/
5v/k/+T/5P/k/+b/5v/m/+b/5P/k/+T/5P/k/+T/5P/k/+b/5v/m/+b/5P/k/+T/5P/m
/+b/5v/m/+T/5P/k/+T/5v/m/+b/5v/k/+T/5P/k/+P/4v/i/+P/5f/l/+X/4//l/+b/
5//n/+X/5f/l/+f/6P/o/+j/6v/s/+z/7v/r/+v/7//x//H/8f/z/+//7f/t/+n/5v/o
/+f/5f/h/9//3P/b/9v/3P/f/+H/4f/h/+D/4//m/+b/5//o/+j/5//j/+L/3//e/+H/
4f/i/+T/4//i/+H/4P/j/+H/5P/l/+T/5P/l/+b/5P/i/+X/6v/t//X/AQAMABEAEwAg
ADYARQBEADIACgDK/4r/a/9f/0n/Nf8s/xT/9f7u/vj++f7//gr/Ff8i/zb/T/9m/3b/
iv+X/6D/sP+9/8T/xv/N/9X/3P/e/9//7f/1//L/8//5//r//v8AAAAAAAACAAMAAwAB
AAEABAAGAAgACAAJAAoACgAIAAoADQALAAsADAAOABIAEgARABEAEgASABIAFQAWABUA
FQAUABYAFgAZABoAHAAcAB8AIgAiACEAIQAkACgAKAApACkAKQApACkAKAAvADEAMwA1
ADYAOQA8AD8APwBCAEQASABMAEwATgBRAFQAWABaAFoAXwBkAGYAZgBnAGoAbQBtAHEA
dgB6AHwAegB8AHsAegB4AHgAdwB3AHkAegB7AHsAeQB4AHYAcgBuAGwAawBoAGMAXwBc
AFgAUgBNAEkAQwBAADwANQAxAC0AKAAhABsAGAAWABMAEAALAAoACQAHAAQAAQD///7/
+v/4//f/9v/4//n/+f/5//b/8//y//L/8v/x//H/8f/v/+//7//v//D/8f/x//H/8v/x
//L/8//z//L/8f/x//H/8f/x//H/8v/y//L/8//x//H/8f/x//T/9P/z//L/8f/w/+7/
7f/x//T/8v/w//H/8//1//b/9f/0//L/8P/w//D/8v/z//L/8v/x//H/7//v/+//7//v
/+//8P/y//L/8f/w/+7/7f/t/+3/7v/w//D/7//v/+7/7v/u/+3/7f/u/+7/7v/t/+v/
6//r/+7/7//v/+3/6v/q/+v/7P/s/+z/7P/t/+//7v/u/+7/7P/r/+v/6f/p/+n/6f/r
/+3/7P/s/+z/6v/r/+3/6f/r/+z/7P/s/+n/6f/p/+n/6f/r/+z/7v/u/+7/6//r/+v/
7P/s/+v/6//s/+z/7P/p/+n/7P/s/+z/6v/p/+n/6f/p/+r/6v/q/+j/6P/o/+z/7v/v
//H/8f/v/+z/6v/p/+n/6f/p/+v/7P/s/+z/7P/q/+r/6v/o/+j/6P/o/+r/6v/q/+r/
7P/s/+z/7P/q/+r/6v/q/+z/7P/s/+z/6//q/+n/6P/q/+v/7P/u/+7/7//u/+3/6//r
/+z/7f/t/+3/7f/t//D/8v/z//T/9f/0//P/9P/y//P/+P/7//r/+f/6//X/9f/z/+//
7P/u/+7/7f/q/+n/6P/n/+f/5v/n/+n/6f/n/+j/6//u/+z/7P/s/+v/6//q/+z/7P/r
/+v/6v/q/+z/7P/s/+z/7P/s/+n/6//p/+j/6P/p/+7/7P/s/+//8v/3////BQAMABkA
HQAYACIAOQBKAEwAPgAYAN7/of99/2//Xf9I/zT/If8a/xb/Ef8N/xL/G/8o/zj/Q/9a
/3b/hP+N/6D/tP/B/8j/zP/V/9//5P/m/+n/6//v//b/+//9/wAABAAGAAYABgAIAAkA
CQAJAAkADAAOAAwADAANAA4ADwAOABEAFQARABEAEgAUABYAFgAVABUAFgAWABYAGQAZ
ABkAGgAaABwAHAAfACAAHwAeACAAIgAkACMAIwAmACkAKAAoACcAKgArACwALAAxADMA
NQA3ADcAOQA7AD0AQQBEAEYASgBKAEoATABPAFQAWABaAFoAXgBkAGcAaABpAGwAbwBv
AHEAdAB2AHYAdgB4AHcAdgB4AHgAdwB3AHQAdAB0AHMAcABuAGsAZgBhAF4AXABYAFQA
TwBLAEYAPwA5ADQALQAoACQAHQAZABcAEgALAAUABgAEAAEA/v/3//b/9f/z//T/8//z
//T/8P/u/+3/7P/u/+3/6//p/+f/5f/l/+b/5//n/+j/6f/m/+X/5P/j/+X/5//o/+n/
5//l/+X/5f/m/+b/5v/n/+n/6f/p/+n/5v/m/+b/5//o/+n/6v/r/+r/6v/p/+j/6v/q
/+n/6f/p/+z/6v/o/+n/6//t/+7/7f/s/+r/6P/q/+r/7P/t/+z/7P/r/+v/7f/t/+3/
7f/r/+n/6P/o/+v/6//r/+r/6f/p/+n/6v/s/+z/6//r/+r/6v/q/+n/5//o/+j/6P/p
/+f/5//n/+b/5//n/+X/5v/m/+f/6P/q/+r/6v/r/+r/6P/n/+b/6f/p/+r/6f/o/+f/
5v/n/+f/5v/m/+b/6P/p/+v/5//n/+j/6P/o/+f/5//n/+f/4//l/+b/6P/p/+r/6P/p
/+n/6v/q/+n/5//o/+j/6P/l/+X/6P/o/+j/5v/l/+X/5//n/+j/6P/o/+b/5v/m/+b/
5v/l/+X/6v/r/+v/7P/o/+f/5v/l/+b/6P/p/+r/6v/o/+j/6P/o/+j/6P/o/+j/6P/o
/+j/6v/q/+r/6v/q/+r/6v/q/+j/6P/o/+j/6v/q/+r/6v/q/+r/6v/q/+r/6v/q/+n/
6P/o/+n/6//r/+v/6f/p/+z/7f/t/+3/6//r/+3/7v/u/+7/8P/w//H/9P/y//P/9v/3
//b/9f/3//P/8f/v/+3/6v/s/+z/6v/m/+T/4v/i/+P/5f/n/+f/5//n/+j/6f/s/+z/
7P/u/+3/6//o/+j/5v/m/+f/6f/q/+z/7P/q/+r/6v/q/+f/6f/p/+j/6v/r/+z/7P/s
//H/9P/3//3/BwAQABcAGwAiAC4ARQBMAD4AIADq/6b/ef9t/13/Rf8y/xz/B/8C/wL/
+/79/gz/If8u/zz/Uf9m/3b/iv+f/6z/uP/H/87/0P/T/9n/4v/m/+X/6//z//r///8B
AAIABgAIAAgABgAIAAkACQAJAAkADAAOAA4ADgAPABAAEAAOABAAEwARABEAEgAUABYA
FgAVABUAFgAWABYAGQAbABsAHAAcABsAGgAcABwAHQAeACIAJgAoACcAJwAqAC0ALAAs
ACsALgAvADAAMAA1ADcAOQA7ADoAPQBAAEMARgBKAE0AUgBSAFIAVABXAFwAYABiAGIA
aABuAHEAcgBxAHQAdwB3AHoAfgCBAIIAggCEAIMAggCDAIQAhACFAIMAggCBAH8AfwB+
AHwAeABzAHAAbgBqAGMAXQBYAFIASwBFAEAAOQA0ADAAKQAlACEAHAAVAA8ADAAKAAcA
BAD///7//f/7//n/9//2//b/9P/0//X/9v/0//P/8f/v/+//7f/t/+7/7v/t/+3/7f/r
/+v/6//r/+z/7f/t/+3/7v/t/+7/7//v/+7/7f/t/+//7//v/+//8P/w//D/8f/v/+//
7//v/+7/7v/t/+z/7v/u/+3/7f/u//D/7f/q/+3/7//x//L/8P/w/+//7v/u/+7/8P/x
//H/8P/u/+3/7f/t/+3/7f/u/+3/7f/u/+//7//v/+7/7f/t/+3/7v/s/+z/6//r/+z/
7P/s/+v/6//s/+z/7P/t/+v/6//r/+z/7f/t/+v/6P/o/+n/6v/s/+z/7P/t/+//7v/u
/+7/7P/r/+v/6f/r/+v/6//t/+z/6v/p/+j/6f/r/+7/6//t/+7/7v/u/+v/6//r/+v/
5//p/+r/7P/u/+7/6//r/+n/6v/q/+n/5//o/+j/6P/o/+n/7f/u/+7/7P/r/+v/6//r
/+z/7P/u/+z/7P/s/+z/7P/r/+v/6v/p/+f/5v/m/+f/6P/p/+v/7P/s/+z/6v/o/+b/
6P/r/+z/7f/u/+v/6v/p/+j/6v/q/+r/6v/o/+j/6P/o/+j/6P/o/+j/6v/q/+r/6v/r
/+z/7f/u/+z/7P/s/+z/6//q/+n/5//m/+b/5//p/+r/6//q/+v/6v/r/+v/6//r/+v/
7f/u/+7/7v/w//D/8v/0//H/8f/z//X/9f/1//X/8f/v/+3/6//o/+r/6v/p/+b/5f/k
/+L/4f/h/+H/5P/l/+b/6P/r/+7/7v/u/+z/6//p/+b/5v/k/+T/5f/n/+j/6v/q/+n/
6P/n/+b/5P/n/+j/6P/m/+f/6P/o/+b/5//s//3/AwADAAoAEwAXABwAKAA/AEwARAAu
AAQAxP+N/3X/Z/9N/zj/JP8F//r++v7z/vn+CP8P/xz/MP9J/2L/cv+A/5P/pv+y/7n/
xP/M/9H/1//c/+L/5f/t//X/9v/5//3//v8CAAQABAAEAAYABwAHAAcABwAKAAwADAAM
AA0ADgAOAAwADgARABEAEQASABQAFQAUABIAEQATABQAFQAZABgAFwAXABYAFwAYABwA
HgAcABwAHwAiACIAIQAhACQAKQAqACwALQAuAC8AMAAwADMANQA3ADkAPAA/AEIARQBH
AEoATABQAFEAUABRAFMAWQBeAGEAYgBoAG4AcQByAHEAdAB3AHcAewB+AIAAgACBAIQA
hACEAIQAhACDAIMAggCCAIIAgQB9AHwAegB2AHEAbgBsAGgAZABfAFsAVgBOAEcAQQA5
ADIALgAnACMAHwAaABMADQALAAgABAAAAPv/+v/5//f/9v/1//X/9v/w/+7/7f/s/+3/
7f/s/+v/6//p/+n/6v/q/+n/6f/p/+f/5//n/+f/6v/r/+v/6//p/+f/5//n/+n/6v/r
/+3/6//r/+v/6//q/+r/6v/r/+r/6f/o/+f/6f/q/+r/6v/o/+j/5//n/+n/7P/q/+j/
5v/n/+j/6P/q/+r/6f/o/+n/6v/t/+//7//u/+z/6//p/+n/6f/p/+b/5f/l/+b/6f/p
/+n/6P/n/+f/5//o/+b/5v/l/+X/5//o/+n/6f/o/+j/5//m/+b/5f/m/+f/5v/n/+f/
5f/k/+T/5f/m/+j/6P/o/+n/5//m/+b/5v/k/+P/4//h/+L/4//k/+f/5//m/+b/5v/k
/+X/5//j/+H/4v/i/+L/4v/j/+T/5f/j/+X/5v/o/+b/5v/j/+P/5f/m/+b/5f/k/+T/
4//i/+H/4f/k/+T/5P/i/+H/4f/j/+P/5P/k/+T/4v/i/+L/4v/i/+H/4f/j/+P/4v/i
/9//3//f/9//4f/i/+L/4v/m/97/3v/i/+H/4P/f/97/4P/i/+T/5v/j/+L/4f/g/+L/
4v/i/+L/4v/i/+L/4v/i/+L/4v/i/+L/4v/i/+L/4v/i/+L/4v/i/+L/4v/i/+T/5P/k
/+T/5P/k/+T/5P/l/+b/5//o/+j/6P/o/+j/6v/q/+r/6v/o/+j/6P/o/+X/4v/f/9z/
3P/c/9z/3P/c/9z/3P/c/93/3v/f/+D/4f/i/+P/5P/j/+L/4f/g/97/3v/e/97/3P/c
/9z/3P/d/97/3//g/97/3v/e/97/4P/g/+D/4P/j/+b/6f/s//H/9v/7/wAADAAWACAA
KgAwAA==
         </WaveFormData>
      </LeadData>
      <LeadData>
         <LeadByteCountTotal>10000</LeadByteCountTotal>
         <LeadTimeOffset>0</LeadTimeOffset>
         <LeadSampleCountTotal>5000</LeadSampleCountTotal>
         <LeadAmplitudeUnitsPerBit>4.88</LeadAmplitudeUnitsPerBit>
         <LeadAmplitudeUnits>��V</LeadAmplitudeUnits>
         <LeadHighLimit>2147483647</LeadHighLimit>
         <LeadLowLimit>268435456</LeadLowLimit>
         <LeadID>V3</LeadID>
         <LeadOffsetFirstSample>0</LeadOffsetFirstSample>
         <FirstSampleBaseline>0</FirstSampleBaseline>
         <LeadSampleSize>2</LeadSampleSize>
         <LeadOff>FALSE</LeadOff>
         <BaselineSway>FALSE</BaselineSway>
         <ExcessiveACNoise>FALSE</ExcessiveACNoise>
         <MuscleNoise>TRUE</MuscleNoise>
         <LeadDataCRC32>3187635999</LeadDataCRC32>
         <WaveFormData>
5v/m/+b/5v/l/+P/4f/f/+P/5v/k/+L/4P/g/97/3v/d/9z/2v/Y/9j/1//W/9X/1v/X
/9j/2f/Y/9j/1//W/9z/2v/Y/97/4//m/+z/9/8IACYATwB3AJcAtADNANYA3wD/ACMB
JQESAfYAxACCAEcACwDM/5j/dP9l/2P/X/9i/3T/hf+S/6X/s/+5/7//yP/L/8v/zv/T
/9X/1v/Z/93/5P/u//D/7//w//D/8P/v//D/8v/y//H/8f/z//X/9//3//n/+v/6//r/
+//7//n/+f/6//3/AQABAAEAAwABAAEAAQADAAUABQAIAAoACAAKAAsADAAPABAAEQAT
ABYAFgAYABkAGgAcAB8AHwAiACQAJQAmACcAKwAuAC8AMAA1ADgAOQA7AD0APwBEAEgA
TABRAFYAVgBaAFsAXwBnAGsAcQB2AHgAewCAAIMAiQCMAJEAkwCXAJwAnwChAKMApACk
AKYAqACpAKkAqgCtAK4ArgCtAKoApwCkAKEAmgCWAJMAjQCIAIAAfAB0AGoAYwBbAFEA
SQBCADoAMQAtACgAIwAdABYAEQAPAAsABgACAAAA///8//j/9//1//P/8v/w/+7/7v/u
/+3/7f/v/+//7v/t/+v/6v/p/+n/7f/u/+3/7v/u/+3/6v/p/+v/7P/t/+7/7P/s/+z/
7P/r/+v/7P/t/+3/7f/t/+3/7f/s/+v/6f/r/+v/6v/q/+z/7v/s/+r/6v/r/+v/7P/u
/+//7//s/+r/6//t/+7/7v/t/+3/7f/v/+//7//v/+7/7v/t/+3/7v/u/+7/7f/q/+j/
6P/p/+f/5v/m/+b/6f/q/+v/6v/p/+j/6P/n/+b/5f/k/+T/4//i/+H/4P/h/+P/5f/n
/+j/5f/j/+L/4v/i/+P/4//l/+T/4//i/+H/3//e/9//4f/g/+D/4P/g/+H/4//h/+D/
4P/g/+D/4P/f/9//3//f/93/3//i/+T/4//g/9//3f/f/9//3f/b/9v/2//b/93/3//h
/+H/4f/g/9//3//h/+L/4v/i/97/3f/c/9v/3f/d/9z/3P/f/97/3//g/+D/4P/f/9//
3f/e/97/3v/b/93/3P/c/93/3v/f/+D/3//e/93/3P/c/9z/3P/c/93/3v/f/+D/3f/c
/9v/2v/d/97/3//g/97/3v/e/97/3P/c/9z/3P/c/9z/3P/c/9z/3P/c/9z/2v/a/9r/
2v/c/9z/3P/c/9r/2v/a/9r/3P/d/93/3P/c/93/3v/e/93/3f/d/93/3P/c/9z/3P/d
/93/3//g/+D/5P/k/+T/5f/m/+f/6//q/+n/5//m/+f/5//n/+X/5f/l/+b/5v/m/+X/
5P/k/+P/4//j/+L/5P/k/+T/5f/n/+f/5//o/+b/4f/c/9j/2//a/9v/3P/e/93/3P/c
/9n/2P/X/9f/2f/Z/9n/2f/Y/9j/2P/Y/9r/3v/k/+n/7P/4/wkAGgA2AF0AhQCrAMgA
1QDWAN0A8QAHAQMB7ADMAJwAbAA5APv/wv+U/27/W/9b/13/ZP94/4n/lP+j/7P/v//F
/8j/yf/N/9D/0//X/9r/3f/h/+b/6v/q/+r/7P/t/+7/8v/0//f/+P/3//f/+f/7//r/
+f/6//r//P/8//3//f/7//v//P///////////wEAAwADAAMABQAHAAcACgAMAAwADgAP
ABAAEAAQABAAEQAQABAAEgATABgAHAAhACMAIwAkACQAJAAlACkALAAtACwAMQA0ADUA
OwA9AD8ARABFAEgATABQAFMAWABaAF8AYgBlAGoAbgB0AHkAgACFAIYAiACMAI0AkQCW
AJkAmwCdAJ4AngCgAKIAowCjAKQApgCmAKUAowCgAJ0AmgCXAJEAjACIAIEAeABwAGwA
ZABdAFcAUABHAD8AOAAwACcAIQAcABcAEQAMAAcABQABAPz/+P/2//X/9P/w/+//7f/v
/+7/7P/q/+j/6P/n/+f/5f/l/+T/4//l/+T/4//j/+b/5v/k/+T/4//j/+H/4f/k/+T/
5P/k/+L/4v/i/+L/4P/f/9//3//h/+H/4f/h/+P/5P/l/+X/4//j/+L/4v/l/+j/5//m
/+P/4//i/+L/5f/n/+j/5v/m/+f/6f/q/+n/5//m/+X/5f/l/+X/5f/j/+L/4P/f/+P/
5P/l/+X/4v/g/+D/4f/h/+D/4P/g/+H/4v/j/+L/4P/g/+H/4f/g/9//3v/e/9z/3P/c
/9z/3f/d/93/3f/f/93/3P/c/9r/2v/b/9v/3f/c/9v/2v/b/9v/3P/f/+H/4P/g/+D/
4P/h/+P/4f/f/97/3f/c/9z/2//b/9v/2f/X/9n/3P/e/93/2v/Z/9f/2f/Z/9f/2f/b
/93/3//c/93/3v/d/9v/2v/Z/9n/2f/a/9r/2v/Z/9n/2f/Z/9v/2//a/9r/2v/Y/9j/
2P/a/9r/2f/Z/9n/2v/a/9r/2f/X/9r/2v/a/9r/2v/a/9n/2P/X/9b/1v/W/9b/1v/X
/9j/2f/a/9j/2P/Y/9j/2P/Y/9j/2P/Y/9j/2P/Y/9j/2P/Y/9j/1v/W/9b/1v/W/9f/
1//W/9b/1//Y/9j/1//X/9f/1//Y/9j/2P/Y/9v/2//d/97/3v/i/+L/4v/g/+D/4P/j
/+f/5//m/+b/6P/n/+b/4//i/+H/4f/g/+D/3//e/97/3P/d/97/3v/e/97/3v/f/+H/
4f/h/+L/4v/f/9z/2v/c/9r/2v/a/9z/2//a/9r/2f/Y/9f/1//W/9X/1P/T/9b/1v/W
/9b/2P/c/+D/5f/q//D/+/8MACIAQQBpAI0ArADBAMgAxQDRAO0A+QDoAMgAoABqADUA
///G/5L/bv9Z/1H/T/9Y/2r/ef+G/5f/o/+r/7f/wv/F/8X/yv/T/9f/1v/X/9n/3v/k
/+j/6v/s/+3/7v/v//D/8v/y//H/8f/z//X/9//3//n/+v/8//z//f/9//3//f/+/wEA
AAD///7///8CAAMABAAHAAUABQAIAAoADAAOAA8AEAARABIAEwAVABUAFAAVABUAGgAc
AB8AHwAhACQAJgAoACgAKwAtAC0AMAA1ADgAOQA9AD8AQQBGAEUASABMAFAAVQBaAFwA
YQBoAGsAcAB0AHUAeQB/AIMAhgCIAIwAjQCSAJgAnACfAKMApACkAKYAqACpAKkAqgCq
AKoAqQCnAKgApQCiAJ8AmgCWAJMAjQCEAHwAeABwAGcAYQBaAFEASgBCADkALwApACQA
HwAZABIADQALAAcAAgD+//z/+//4//T/8//x//H/8P/u/+z/7f/u/+7/7//s/+v/6f/n
/+n/6P/n/+f/6v/q/+j/6P/r/+v/6f/p/+n/6P/n/+b/5v/m/+b/5v/l/+X/5v/n/+n/
6f/p/+n/6P/o/+j/5//p/+n/6P/o/+z/7v/s/+r/6v/r/+v/7P/s/+3/7f/q/+r/6//t
/+7/7v/t/+3/7f/q/+n/6P/n/+j/6v/r/+3/7f/s/+v/6f/q/+j/6P/p/+n/6P/o/+j/
5v/m/+b/5P/l/+b/6P/p/+f/5f/j/+L/5P/k/+T/5P/j/+P/4//j/+P/4f/g/+D/4v/i
/+P/4//h/+D/3//e/9//3//g/+P/4f/g/+D/4P/f/9//4P/d/97/3v/e/97/3v/d/93/
3f/f/93/3//i/+H/3//b/9n/2//d/93/2//e/9//4P/h/9//4f/j/+P/3//e/93/3f/b
/9z/3P/c/93/3f/d/93/3f/d/9z/3P/g/97/3v/e/9z/3P/b/9v/3f/e/97/3v/b/9v/
2v/e/97/3v/e/97/3v/e/97/3v/e/97/3v/e/9z/3P/c/9z/3v/e/97/3v/c/9z/3P/c
/9z/3P/c/9z/2v/a/9r/2v/b/9z/3f/e/97/3v/e/97/3v/e/97/3v/e/97/3v/f/93/
3P/c/93/3v/e/93/3f/f/9//4P/g/97/3v/f/9//4f/i/+L/5v/k/+T/5P/k/+b/6f/r
/+v/6//s/+3/7f/r/+f/5v/l/+b/5v/k/+P/4v/i/+L/4//k/+T/5P/k/+L/4//j/+P/
4//k/+b/4//h/+D/4f/g/97/3v/e/93/3v/e/93/3P/a/9n/2P/X/9n/2f/a/9r/2P/a
/97/4P/i/+X/6P/u//n/DgAmAEUAawCPAKoAxQDWANsA6QALAR0BEgH2ANAAmABZABcA
2P+m/4L/a/9f/13/Yv9w/4H/jv+d/6n/t//F/8r/yf/N/9L/1f/T/9b/2f/h/+j/6v/o
/+v/7v/w//L/8//0//b/9v/z//P/9f/3//n/+f/7//z//v/+///////9//3//v8BAAUA
BQAFAAcABgAFAAQABQAHAAcACgAMAAwADgAPABAAEwAUABUAFwAXABYAFwAXABgAGgAd
AB0AIQAkACYAKAAnACsALgAvADAANQA4ADkAOwA9AD8ARABHAEoATgBSAFcAXABeAGMA
ZwBpAG0AcAB0AHkAgACFAIkAjACRAJMAlwCcAJ8AoQClAKYApgCoAKoAqwCrAKwAqgCq
AKkApwCpAKcApQCjAJ4AmgCXAJEAigCCAH4AdgBtAGcAYABXAE4ARgA9ADMALwAqACUA
HwAXABEADgAJAAgABAACAAEA/P/4//f/9f/z//L/8P/u/+z/7P/r/+v/7f/t/+z/6//r
/+r/6f/p/+r/6v/o/+j/6f/p/+f/5//q/+r/6v/q/+n/6P/n/+b/5v/n/+n/6//p/+n/
6f/p/+z/7P/s/+v/6//r/+r/6v/u//D/7v/s/+r/6//r/+z/7P/t/+3/6v/p/+n/6v/q
/+z/6//r/+v/6//r/+v/6//q/+r/6f/p/+r/6v/q/+n/6P/m/+b/5//n/+b/5v/m/+T/
5P/k/+L/4//k/+b/5//j/+H/3//e/+L/5P/m/+j/5f/j/+H/3//j/+H/4P/g/+H/4v/k
/+X/5P/i/+D/3v/e/93/3f/f/9//3v/e/97/3P/d/9//3f/a/9r/2v/a/9z/2//b/9v/
2//Z/9v/3v/e/93/2v/Z/9f/2f/Z/9f/2f/Z/9n/2f/b/93/3//f/9z/2v/Y/9f/2f/a
/9r/2v/Z/9n/2f/Z/9r/2f/X/9b/2f/Y/9n/2v/a/9r/2f/Z/9f/2P/Y/9j/1//b/9z/
2v/a/9r/2v/a/9j/2P/Y/9j/2v/a/9r/2v/a/9r/2v/a/9n/2P/X/9b/1v/W/9b/1v/X
/9j/2f/a/9j/2P/Y/9j/2v/a/9r/2v/Z/9j/1//W/9j/2P/Y/9j/1//X/9b/1v/Z/9r/
2v/Z/9f/1//X/9j/2f/a/9v/3f/b/93/3v/e/+L/4v/i/+L/4P/g/+P/5f/j/+L/4v/i
/+H/4P/d/93/3//g/+D/3v/f/97/3v/e/97/3v/d/9z/3v/e/9//3//h/+H/4v/k/+D/
3P/Z/9j/1v/W/9b/1v/V/9T/1P/T/9D/z//P/8//z//P/8//0P/Q/9D/0P/S/9j/4P/l
/+z/+P8FABgANgBZAH0AnQC4AMsAygDFANMA4wDfAMQAoAB2AEQADQDR/57/dv9Y/0n/
Sf9N/1b/Zv93/4r/l/+h/7H/vf/A/8H/xf/O/9P/0//U/9X/2f/e/+L/5P/m/+j/6f/q
/+3/7v/w//D/8f/x//P/9f/z//P/9f/2//T/9P/1//X/9f/1//b/+f/9//3//f//////
/////wEAAAD//wEAAgACAAQABQAGAAcACAAJAAsADwAQABMAFQAXABgAGgAZABgAGgAb
ABwAHQAhACQAJQAnAC0AMQAzADcAOQA7AEAAQABCAEUASABNAFIAVABZAF4AYQBmAGoA
bQBxAHcAewB/AIIAhwCJAIsAkACTAJUAlQCWAJYAmACaAJsAmwCcAJoAmgCZAJcAlQCR
AI0AiQCEAIAAfQB3AG8AZgBhAFgATwBJAEIAOQA1AC4AJgAdABkAFAAPAAkAAQD7//j/
8//x/+7/7f/t/+z/6P/n/+X/5P/i/9//3P/d/97/3v/f/93/2P/Z/9r/2//c/9z/3P/c
/9z/3P/c/9z/3P/a/9j/1v/U/9b/2P/a/9z/2//a/9n/2P/Z/9r/2//c/9z/3P/c/9z/
3P/c/9z/3P/c/9z/3P/c/9r/2v/a/9r/3P/c/9z/3P/c/9z/3P/c/93/3v/f/+D/3P/c
/9z/3P/c/97/3v/e/+L/5P/m/+z/7v/u//L//v8OAB4ALgBGAGgAjgC2AOAAGAFQAWAB
SgEeAd4ApAB6AFIAKgD6/8r/qP+Q/3T/WP9G/z7/PP9E/1D/YP94/5L/rv/A/8b/zP/W
/87/vv+2/7r/vv/I/9T/3P/g/+L/4v/k/+P/4v/h/+D/3f/c/9v/2v/d/97/3//g/97/
3v/e/97/3P/a/9j/1v/Y/9r/3P/e/+H/4v/j/+T/5v/m/+b/5v/p/+r/6//s//H/9P/3
//r//P/+/wAAAgADAAQABQAGAAgACAAIAAgACAAIAAgACAAJAAoACwAMAA0ADgAPABAA
EgAUABYAGAAbABwAHQAeACMAJgApACwAMwA4AD0AQgBIAE4AVABaAGUAbgB3AIAAigCU
AJ4AqACzAL4AyQDUANsA4gDpAPAA9gD6AP4AAgEEAQYBCAEKAQgBBgEEAQIB/QD4APMA
7gDmAN4A1gDOAMQAvAC0AKwApACcAJQAjACDAHwAdQBuAGcAYABZAFIATABGAEAAOgA1
ADIALwAsACYAIgAeABoAFgASAA4ACgAHAAQAAQD+//7//v/+//7/+v/4//b/9P/x//D/
7//u/+v/6v/p/+j/6v/q/+r/6v/p/+j/5//m/+X/5P/j/+L/4f/g/9//3v/f/+D/4f/i
/+H/4P/f/97/3v/e/97/3v/e/97/3v/e/9z/3P/c/9z/2v/a/9r/2v/b/9z/3f/e/9z/
3P/c/9z/3P/c/9z/3P/Z/9j/1//W/9n/2v/b/9z/2//a/9n/2P/W/9b/1v/W/9j/2P/Y
/9j/1v/W/9b/1v/Y/9j/2P/Y/9b/1v/W/9b/1v/W/9b/1v/W/9b/1v/W/9T/1P/U/9T/
1P/U/9T/1P/W/9b/1v/W/9f/2P/Z/9r/2P/Y/9j/2P/X/9b/1f/U/9X/1v/X/9j/1v/W
/9b/1v/W/9b/1v/W/9j/2P/Y/9j/1//W/9X/1P/V/9b/1//Y/9b/1v/W/9b/1v/W/9b/
1v/Y/9j/2P/Y/9j/2P/Y/9j/1v/W/9b/1v/Y/9j/2P/Y/9b/1v/W/9b/1v/W/9b/1v/W
/9b/1v/W/9n/2v/b/9z/2//a/9n/2P/a/9r/2v/a/9n/2P/X/9b/2P/Y/9j/2P/a/9r/
2v/a/9j/2P/Y/9j/2f/a/9v/3P/a/9r/2v/a/9z/3P/c/9z/2v/a/9r/2v/a/9r/2v/a
/9z/3P/c/9z/2v/a/9r/2v/c/9z/3P/c/9r/2v/a/9r/2v/a/9r/2v/b/9z/3f/e/93/
3P/b/9r/3P/c/9z/3P/a/9r/2v/a/9z/3P/c/9z/2v/a/9r/2v/c/9z/3P/c/9z/3P/c
/9z/3v/e/97/3v/d/9z/2//a/9v/3P/d/97/3P/c/9z/3P/c/9z/3P/c/9z/3P/c/9z/
2v/a/9r/2v/c/9z/3P/c/9z/3P/c/9z/3P/c/9z/3P/a/9r/2v/a/9z/3P/c/9z/3P/c
/9z/3P/a/9r/2v/a/9r/2v/a/9r/3P/c/9z/3P/b/9r/2f/Y/9v/3P/d/97/3f/c/9v/
2v/a/9r/2v/a/9z/3P/c/9z/2v/a/9r/2v/a/9r/2v/a/9z/3P/c/9z/2v/a/9r/2v/b
/9z/3f/e/9z/3P/c/9z/3v/e/97/3v/c/9z/3P/d/9v/2v/a/9v/3v/e/93/3f/d/93/
3v/e/97/3v/f/9//3//g/+D/5P/m/+b/5v/m/+j/6//t/+3/6v/q/+r/6f/q/+f/5//n
/+f/5v/j/+H/4P/g/+D/4f/j/+T/5f/m/+T/5f/l/+X/5//o/+r/5//i/+D/4P/e/+D/
4P/g/9//3P/c/9v/2v/b/9v/2//b/9v/2//c/9z/3P/Y/9z/3v/g/+f/8P/8/wUAFAA2
AF8AfQCVAKwAuQC6AL8A3QD9APkA6ADUAKgAZAAtAP3/yv+g/4D/a/9j/2f/bv98/4v/
nv+p/7P/v//L/87/y//P/9L/1//X/9j/4//t/+j/6P/u/+7/8P/x//L/8//0//b/9v/z
//P/9f/3//n/+f/7//z/+v/6//v/+//7//v//P///wIAAwAEAAcABQAFAAUABwAHAAcA
CgAMAAoADAANAA4AEQASABMAFQAUABQAFgAXABoAHAAfAB8AHwAgACAAIAAhACUAKAAp
ACoALwAyADMANgA3ADgAPAA9AEAARABIAEoATgBPAFMAVQBXAFsAXgBeAGEAZgBpAG8A
cgB3AHkAeQB8AH0AfQB9AH4AfgCAAIUAhwCIAIoAiACIAIcAhQCFAIMAgQB/AH0AegB4
AHMAbwBqAGkAZABgAF0AWQBTAFAASgBDADsAOAA0ADAAKwAlACEAIAAdABgAFAASABEA
DAAIAAcABQAIAAgABwAGAAMAAgAAAP///f/9//z/+//7//r/+f/5//z//P/6//r//f/9
//v/+//7//r/+f/4//n/+v/7//z/+//7//z//f/7//v/+//7//z//P/8//v/+v/5//f/
9v/6//z/+v/4//n/+//8//7//f/9//z/+P/2//f/+f/6//j/9//3//f/9f/1//X/9f/2
//b/9f/1//P/8v/x/+//8P/u/+7/7//x//D/8P/w/+7/7v/u/+z/7P/s/+3/7f/r/+n/
5//m/+j/6P/o/+j/5//n/+f/5//p/+f/5v/m/+b/5v/n/+f/5f/k/+P/4v/i/+H/4f/j
/+X/5P/k/+T/4v/j/+X/4//i/+L/4v/i/+L/4f/h/+H/4v/h/+T/6P/o/+f/5P/j/+H/
4//j/+H/4//j/+P/4//h/+P/5f/l/+P/4v/h/+H/4f/i/+L/4v/f/9//3//f/+P/5f/m
/+j/5//k/+P/4v/i/+L/4f/h/+P/5P/k/+T/4//h/+D/4P/g/+D/4P/g/+D/4P/g/+D/
4f/i/+P/5P/i/+L/4v/i/+L/4v/i/+L/4f/g/9//3v/i/+P/4//k/+T/5P/j/+H/4f/h
/+H/4v/i/+L/4v/j/+T/5//p/+r/7f/s/+v/6v/s/+z/7//x/+//7v/u/+7/6//q/+f/
5//p/+r/6v/o/+n/6P/o/+j/5//o/+j/6P/o/+j/6f/p/+f/5//o/+r/6v/o/+f/6P/k
/+T/5P/k/+P/4v/i/+H/4v/h/+H/4f/g/9//3v/e/+D/4P/g/+T/5P/k/+v/8P/4/wkA
GgAqAEsAcwCVAK4AxQDYANkA2wDrAPcA6ADKAKQAdABDAA0A1P+o/4L/Y/9b/13/Xv9s
/3//jP+X/6f/uf/H/8z/zf/T/9r/3f/d/+D/3//j/+j/8P/0//b/+P/5//r/+v/6//v/
+v/7//v//f////3//f///wAAAgACAAMAAwADAAMABAAHAAcABwAHAAkACwALAAsADQAL
AAsADgAQABIAFAAVABYAFQAWABcAGQAbABwAHwAhACMAJAAmACUAJgAoACkAKgAtADEA
NAA1ADQAOQA8AD0AQgBFAEgATgBNAFAAVABYAFsAYABiAGcAbABvAHQAeAB5AH0AgwCH
AIkAjACRAJMAkwCYAJsAnQCgAKIAowCmAKcApwCmAKYApACkAKMAoQCeAJsAmACVAJIA
jgCLAIUAfAB0AHAAaABfAFkAUgBJAEUAPgA2AC0AKQAkAB8AGQASAA0ACwAHAAYAAgAA
AP//+v/2//X/8//z//L/8P/u/+z/7P/r/+v/7P/t/+3/7f/s/+r/6P/n/+r/6v/o/+j/
5//n/+X/5f/m/+b/5v/m/+f/6P/p/+r/5//n/+j/6f/r/+v/6//r/+r/6v/q/+n/6//r
/+r/6v/q/+z/6v/o/+n/6//s/+7/7f/t/+z/6P/q/+v/7f/u/+3/6//q/+n/6v/r/+z/
7f/p/+j/5v/l/+j/6P/o/+f/6P/m/+b/5//p/+j/6P/o/+f/5v/l/+L/4v/i/+P/4//i
/+H/4P/g/+D/4P/g/+D/3//f/9//3//i/+H/4f/i/9//3v/e/93/3v/e/97/3v/e/93/
3f/f/93/3P/c/9z/3v/f/+H/3//e/97/3v/e/9z/2//b/9v/2//Z/9v/3v/f/9//3f/d
/93/3//f/93/2//b/9v/2//Z/9v/3f/d/93/3P/b/9v/2//c/9z/3P/b/9v/2//b/9v/
2//a/9r/3//e/9//4P/d/9z/2v/Z/9v/3P/c/9z/3f/f/97/3P/c/9z/3P/c/9z/3P/c
/9z/3v/e/97/3v/c/9z/3P/c/9z/3P/c/9z/2v/a/9r/2v/c/9z/3P/c/9z/3P/d/93/
2v/a/9v/3P/c/9v/2//b/93/3v/e/97/3v/f/9//4f/g/+D/5P/k/+X/5v/n/+j/6//t
/+3/7P/s/+z/6//q/+f/5//n/+j/5//k/+L/4P/h/+L/5P/m/+T/5P/k/+T/5f/l/+X/
5f/m/+j/5f/i/+D/4P/e/97/3v/e/93/3P/e/93/3P/b/9n/2f/Z/9n/2f/a/9r/2v/c
/+D/4P/g/+P/7P/4/wMAFAAwAFUAewCZALIAyQDSANMA5wAJAREB+ADYAKoAbgAzAPX/
uv+M/3D/Zf9f/13/Yv9y/3//kv+l/7P/vf/J/87/zf/N/9L/1//X/9j/3f/j/+r/7v/w
//D/8v/z//T/8//0//b/9v/3//f/+f/7//v/+//9//7//v/+////////////AAADAAUA
BQAFAAcABwAHAAcACQALAAsADgAQAA4AEAARABIAFQAWABcAGQAcABwAHgAfACEAIgAk
ACMAJAAmACcAKAArAC8AMgAzADMANwA5ADkAPgBBAEQASgBJAEwAUABUAFkAXgBgAGUA
agBtAHIAdgB4AHsAgACDAIkAjACRAJMAkwCYAJsAnQChAKIAogCkAKYApwCnAKgAqgCq
AKkApwCkAKEAngCbAJgAlACRAIsAggB6AHYAbgBlAF8AWABPAEkAQgA6ADEAKwAmACEA
GwAUAA8ADQAJAAQAAAD+//3/+//4//j/9//1//T/8v/w/+7/7v/t/+3/7f/t/+z/6//t
/+z/6//r/+z/7P/q/+r/7f/t/+v/6//q/+r/6v/q/+z/7P/s/+z/7f/t/+7/7//t/+3/
7f/t/+z/7P/s/+v/7f/t/+z/7P/t/+7/6//o/+v/7f/u//D/7v/v/+//7P/s/+3/7//w
/+7/7f/t/+3/6//r/+v/6//q/+r/6f/p/+z/7P/s/+v/6v/o/+j/6f/p/+j/6P/o/+j/
6P/o/+b/5v/m/+f/5//m/+X/5P/k/+b/5v/m/+b/4//j/+P/4//l/+P/4v/i/+L/4v/j
/+P/4//i/+H/4P/g/9//3//h/9//3v/e/97/4P/h/+P/4f/i/+L/4v/i/+D/3//f/9//
3//d/9//4v/i/+H/3v/d/93/3//f/93/3f/d/93/3f/f/+H/4//j/+H/4P/f/9//3//g
/+D/4P/f/9//3//f/+H/4f/g/+D/4f/e/93/3P/d/97/3v/f/9//4P/g/+D/3//f/9z/
3P/f/+D/4f/i/+H/4P/f/97/3v/e/97/3v/e/97/3v/e/97/3v/e/97/3v/e/97/3v/f
/+D/4f/i/+D/4P/g/+D/3//e/97/3f/c/9z/3f/e/+D/3//f/9//4f/i/+L/4v/g/+H/
4f/j/+L/4v/m/+b/6P/o/+j/6P/p/+v/6//q/+r/6v/p/+j/5//n/+f/6P/o/+b/5f/k
/+P/4v/i/+L/4//k/+X/5v/p/+n/6f/p/+n/6v/m/+L/4P/g/97/3v/g/+D/3//e/9z/
2//a/9n/2v/b/9z/3f/b/9z/3P/c/9j/1v/c/+z/7//s//L///8KACAARQBtAI0AqADD
ANoA3wDvABEBIwEUAfoA0gCUAFkAGwDY/6b/hv9p/1v/X/9m/3T/gf+O/6H/s/+7/8P/
yP/L/8//0v/X/9n/2v/h/+X/6P/s/+7/8P/y//P/9P/z//T/9v/2//f/9//5//v/+//7
//3//v/+//7//////wEAAQACAAUABAADAAIAAwAGAAcACAALAAoACQALAAwADgAQABEA
EgATABQAFQAXABgAGAAaABsAIAAiACUAJQAmACgAKQAqACsALwAyADMANgA7AD4APwBD
AEUARwBMAEwATgBRAFQAWABeAGEAZwBuAHEAdgB6AHsAfwCFAIkAiwCOAJMAlQCZAJ4A
oQCjAKYAqACpAKwArgCvAK8AsACwALAArwCtAK4AqwCoAKUAogCeAJsAlQCOAIYAggB6
AHIAawBjAFkAUwBMAEQAOwAyACwAJgAfABgAEwARAA0ADAAIAAYABQD///r/+P/1//j/
+P/3//b/8v/y//H/8f/x//H/8P/v/+3/7P/r/+v/7v/u/+z/7P/t/+3/6//r/+3/7v/v
//D/7v/u/+7/7v/t/+3/7v/v/+7/7f/s/+v/7v/u/+7/7f/r/+v/6v/q/+7/8P/u/+z/
6v/r/+v/7P/s/+3/7f/q/+3/7//y//T/8f/v/+7/7f/r/+v/6//r/+r/6v/p/+n/6v/q
/+r/6f/o/+b/5v/n/+X/5P/k/+T/5f/m/+f/5v/m/+b/5//n/+j/5//m/+b/5f/k/+P/
4v/f/9//3//f/+T/4//j/+T/4v/i/+P/4//h/+D/3//e/+D/3//f/+H/4f/g/+D/4P/e
/9//4f/f/97/3v/e/97/4P/f/9//3//h/9//4f/k/+P/4f/d/9v/3P/f/+D/3//d/93/
3f/d/9v/3f/f/9//3//e/93/3f/d/97/3v/e/93/3f/d/93/3//f/97/3v/e/9z/3P/c
/9z/3P/b/9v/2//c/9z/3P/f/9n/2P/e/93/3P/b/9r/3f/e/9//4P/f/97/3f/c/9z/
3P/c/9z/3P/c/9z/3P/c/9z/3P/c/9z/3P/c/9z/3P/c/9z/3P/c/9z/3P/c/97/3v/e
/97/3//g/+H/4v/k/+T/5P/k/+b/5v/m/+b/6P/o/+j/6P/o/+j/6P/o/+X/5P/j/+L/
4v/i/+L/4v/k/+T/5P/k/+T/5P/k/+T/5v/m/+b/5v/k/+T/5P/k/+P/4v/h/+D/3f/c
/9v/2v/a/9r/2v/a/9r/2v/a/9r/2v/a/9r/2v/c/97/4P/i/+v/8v/5/wAAHAA4AFQA
cACDAA==
         </WaveFormData>
      </LeadData>
      <LeadData>
         <LeadByteCountTotal>10000</LeadByteCountTotal>
         <LeadTimeOffset>0</LeadTimeOffset>
         <LeadSampleCountTotal>5000</LeadSampleCountTotal>
         <LeadAmplitudeUnitsPerBit>4.88</LeadAmplitudeUnitsPerBit>
         <LeadAmplitudeUnits>��V</LeadAmplitudeUnits>
         <LeadHighLimit>2147483647</LeadHighLimit>
         <LeadLowLimit>268435456</LeadLowLimit>
         <LeadID>V4</LeadID>
         <LeadOffsetFirstSample>0</LeadOffsetFirstSample>
         <FirstSampleBaseline>0</FirstSampleBaseline>
         <LeadSampleSize>2</LeadSampleSize>
         <LeadOff>FALSE</LeadOff>
         <BaselineSway>FALSE</BaselineSway>
         <ExcessiveACNoise>FALSE</ExcessiveACNoise>
         <MuscleNoise>TRUE</MuscleNoise>
         <LeadDataCRC32>2684296030</LeadDataCRC32>
         <WaveFormData>
6f/p/+f/5//j/+L/4P/f/+L/5f/j/+L/3//e/9z/3P/Z/9n/1//X/9b/0//T/9P/1f/W
/9b/1//X/9b/1f/U/9j/1P/S/9L/1P/Q/9D/0//e//r/IgBGAHAApgDgAB0BYgG2AQMC
KgI2AjACCgLAAVsB9QCYAEYAAQDZ/8r/vP+y/7j/wP/E/9D/1v/V/9f/2//a/9b/1P/X
/9f/1P/W/9j/3P/i/+T/4v/i/+H/3//f/97/3v/d/9z/3P/g/+H/4//j/+X/5f/m/+b/
5v/m/+P/4//j/+b/5//o/+n/6//r/+r/6f/o/+r/6v/t/+3/6//s/+3/7v/w//D/8f/z
//b/9v/3//j/+P/6//v/+//9//7///////7/AQADAAMABAAHAAkACgAKAA4ADwARABQA
FwAYABsAHQAfACAAIQAoACsAMAAyADIANgA6AD0AQgBGAEgASQBNAFMAVQBYAFgAWwBd
AF8AYABiAGQAZgBpAGwAbwBtAGsAbABtAG0AZwBnAGcAZQBiAF8AXQBWAE8ATABFAD8A
OgAzACoAIwAgABwAGAASAA4ACQAHAAUA///7//n/+f/0//P/7//v/+//7v/r/+n/6P/o
/+j/6P/p/+j/6f/p/+b/5f/l/+T/5//o/+f/6P/o/+f/4//i/+T/5f/m/+f/5f/l/+X/
5f/k/+T/5v/m/+f/5//n/+f/5//n/+b/4//l/+X/5f/l/+b/5v/m/+P/5f/m/+b/5//p
/+n/6P/o/+X/5P/m/+X/5//m/+X/5f/m/+b/5//o/+j/6P/o/+j/6P/o/+j/6P/n/+X/
5f/l/+T/4//h/+D/5P/l/+X/5v/j/+P/4//j/+P/4v/g/+D/3//f/9//3v/h/+L/4//k
/+L/4f/g/9//3//e/97/3v/g/+D/4f/i/9//3f/c/9z/3f/f/+D/4f/h/+H/5P/i/97/
3v/e/97/4P/f/97/3v/b/9v/3f/f/+L/4v/f/93/2//c/93/3f/c/9v/2v/Z/9n/2v/d
/+D/4P/f/93/3f/d/97/3v/e/9v/2v/a/9v/2//b/9v/3P/e/9//4P/g/9//3v/d/9n/
3f/e/97/3//b/9z/2//c/93/3v/f/+D/3f/c/9v/2v/c/9z/3P/c/93/3v/f/+D/3v/c
/9r/2P/a/9z/3v/g/97/3v/e/97/3v/e/97/3v/d/9z/2//a/9v/3P/d/97/3P/c/9z/
3P/c/9z/3P/c/9z/3P/c/9z/3v/f/9//3v/g/+D/4f/h/9//3v/d/9z/3f/d/97/3v/e
/97/4f/h/+D/4//j/+T/5//n/+b/6//r/+n/5//l/+j/6f/q/+r/5v/p/+r/6v/s/+3/
7P/t/+r/6v/p/+n/6v/p/+r/6v/s/+v/6//t/+z/5v/h/93/3//e/9//3//f/93/3f/c
/9v/2//b/9r/2v/Z/9n/2v/Z/9j/1//W/9b/2P/a/9j/1v/c/+X/9P8SADYAXACMAMAA
9gAvAXQBwgEFAigCLgIeAvQBrgFJAd0AiABAAPv/0f/E/77/vP/A/8L/wv/K/9T/2f/b
/9v/2P/Y/9r/2f/Z/9r/2v/a/97/3v/c/9z/3v/f/9//4v/k/+f/6f/m/+b/6v/r/+n/
5//n/+X/6P/o/+j/6P/n/+f/5//q/+r/6v/q/+v/7P/s/+z/7P/u/+7/8f/x//H/8v/z
//T/8//y//L/8//0//T/9f/2//z/AAADAAUABAAEAAQAAwACAAUABwAHAAgACwANAA4A
EAAUABUAFwAbAB0AHQAfACIAJQAnACkALwAxADUANgA6AEAARgBLAEsATgBPAE8AVQBb
AF0AYABgAGMAZQBnAGkAbABvAHIAdAB2AHgAdQB1AHYAdwB3AHAAbwBuAGsAZABhAF8A
WABTAFAASQBDAD0ANwAvACkAJAAgABwAFgAQAAsACQAHAAIA/f/6//n/9//3//T/9f/1
//T/8f/v//D/8P/w//D/7v/s/+z/6//p/+n/6v/q/+z/7P/q/+r/6f/p/+b/5v/o/+n/
6v/r/+r/6f/o/+f/5v/m/+j/6P/p/+n/6f/p/+v/7f/u/+3/7P/r/+r/6f/t/+7/7//t
/+z/7P/r/+v/7P/t/+3/7v/u/+7/8f/x//D/7v/s/+v/7f/s/+z/7P/r/+r/6f/o/+v/
7P/t/+7/6//p/+n/6f/p/+n/6P/o/+r/6//r/+z/6v/p/+j/5//p/+j/5v/m/+b/5f/k
/+L/5f/m/+f/6P/o/+f/5v/l/+X/5P/k/+T/5f/k/+T/5P/m/+X/5f/m/+j/6f/p/+n/
5//n/+r/6P/k/+T/5P/k/+b/5f/k/+T/4f/h/+P/5f/m/+b/4//h/9//4P/h/+H/4//l
/+f/6f/n/+b/5//o/+b/5f/j/+P/4f/i/+L/4v/h/+D/4P/h/+L/4//k/+b/5v/l/+T/
4v/k/+T/5P/h/+P/5P/k/+X/4f/g/+P/4v/i/+L/4v/i/+H/4P/f/97/4P/g/+D/4P/h
/+L/4//k/+P/4v/h/+D/4P/g/+D/4P/g/+D/4P/g/97/3v/e/97/3v/e/97/3v/g/+H/
4f/g/+D/4P/h/+H/3v/e/97/3v/h/+H/4v/i/+L/4v/l/+X/5v/p/+n/6v/o/+f/5f/p
/+3/7f/t/+3/7f/t/+3/7P/o/+v/7P/s/+v/6//p/+n/6f/q/+r/6//t/+v/6//q/+r/
6f/p/+v/6//o/+b/5f/m/+T/5P/j/+P/4f/h/+D/3//f/9//3v/d/9v/2v/a/9z/3P/c
/9z/3P/e/97/3P/a/9r/3f/q/wIAIgBGAHIApgDgAB8BXgGoAfUBLAI+AjgCHALiAYUB
GQG2AGIAFwDh/8b/uv+4/7z/vP/A/8r/0P/T/9f/3f/c/9j/2P/d/93/3P/a/9r/2v/e
/+D/4v/k/+X/5f/m/+b/5//n/+L/4v/m/+f/6f/p/+v/6//s/+z/7P/s/+3/7f/t//D/
7//u/+3/7f/v//D/8f/y//D/8P/z//P/9f/2//f/+P/4//j/+f/7//n/+P/4//j/+//+
/wAAAQADAAQABQAFAAUABwAIAAcACQANABAAEgATABYAFgAXABkAGwAbAB0AIQAlACgA
KwAxADMANwA4ADoAPgBCAEUARgBKAEwATQBSAFkAXABgAGAAYwBlAGcAagBsAG4AcABy
AHQAdgBzAHMAdAB1AHUAcQBxAHEAbwBnAGMAYABYAFIAUABKAEUAPwA5ADEAKwAkACAA
HAAWABAACwAJAAcAAQD9//v/+//4//f/8//z//P/8v/v/+3/7//w//H/8v/w/+z/6v/n
/+f/5//o/+j/6v/q/+j/6P/r/+v/6P/o/+f/5//n/+f/5//n/+f/5//k/+T/5v/m/+f/
5//n/+f/5v/n/+f/5f/m/+f/6P/p/+z/7P/s/+n/6f/q/+r/6//r/+v/6v/q/+j/6P/r
/+v/7f/s/+v/6//q/+j/5//m/+j/6v/s/+7/7f/s/+v/6v/p/+f/5//n/+f/5//m/+b/
5v/l/+P/4v/i/+P/5P/l/+P/4v/g/+D/4f/h/+H/4P/g/+D/4P/g/+H/4f/h/+H/4//i
/+L/4v/f/97/3v/e/+D/3//f/+D/3v/f/9//3//d/93/4P/e/9z/3P/c/9z/3P/b/9r/
2v/b/9v/3f/f/97/3v/b/9n/2f/a/9v/2//c/93/3v/f/9z/3P/e/+D/3v/d/9v/2//Z
/9r/2v/a/9v/2v/a/9v/2//b/9v/3P/d/93/3f/c/9r/2v/a/9f/2v/c/93/3//b/9z/
2f/c/9z/3P/c/9z/3P/c/9z/3P/c/9z/3P/c/9r/2v/a/9r/3P/c/9z/3P/c/9z/3P/c
/9r/2v/a/9r/2P/Y/9j/2P/Z/9r/2//c/9z/3P/c/9z/3P/c/9z/3P/c/9z/3P/d/9v/
2v/a/9r/3f/d/9z/3P/c/9z/3f/d/9z/3P/c/9z/3//f/+D/4//i/+L/4f/f/97/4//m
/+f/6P/p/+r/6//q/+j/5f/n/+j/6P/n/+f/5//n/+f/6P/o/+n/6f/n/+X/5P/k/+P/
4//l/+f/5P/k/+P/4v/g/+D/3//f/93/3//e/9v/2//a/9j/1//V/9X/1v/W/9b/1v/W
/9r/2v/Y/9T/1P/S/9f/5v/8/xgAOgBkAJQA0AATAVQBmgHnASICNgI0AhwC4gGBAQ8B
rgBcABcA4//G/7j/tP+2/7r/vv/G/8z/0//d/93/1v/W/9j/1//V/9T/1P/a/97/3v/c
/97/4P/h/+H/4P/g/+H/4f/c/9z/4P/h/+P/4//l/+X/6P/o/+j/6P/l/+X/5f/o/+r/
6v/q/+v/6//q/+n/6P/p/+r/7v/v/+3/7v/v//D/8f/y//T/9//1//T/9P/0//T/9v/3
//f/+v/8//7///8AAAMABQAFAAQABwAJAAoACgAOAA8AEQAVABcAFwAZAB4AIQAjACUA
KAApACwALAAvADQAOQA9AEAARABGAEcATQBTAFUAWABYAFsAXQBfAGIAZABmAGgAaQBq
AGsAZwBqAGwAbgBvAGoAaQBoAGUAYgBfAF0AVgBPAEwARQA/ADkAMwArACUAIAAcABgA
EgAKAAUAAwABAP//+//5//n/9f/z/+7/7f/t/+z/6f/n/+b/5v/m/+b/6P/m/+b/5f/j
/+P/5P/k/+X/5P/h/+D/3//f/9z/3P/e/9//4P/h/97/3f/c/9v/2//c/9//4P/h/+H/
4f/h/+L/4//j/+H/3//f/9//3//k/+T/5P/h/9//4P/g/+H/4f/h/+D/4P/f/97/4P/f
/+L/4v/i/+P/4//i/+L/4v/i/+L/4v/i/+L/4v/i/+L/3//d/93/3f/d/93/3P/c/93/
3f/c/9z/3P/d/97/3//d/9r/1v/U/9j/2//e/+D/3v/c/9r/2P/Z/9n/2f/Z/9z/3P/d
/97/2v/Y/9f/1v/Y/9f/1//Y/9r/2//b/9v/2P/X/9n/1v/W/9b/1v/W/9j/1//W/9b/
1f/V/9f/2f/a/9r/1//V/9P/1P/V/9X/1//X/9f/1//Y/9j/2v/c/9j/1//V/9X/1//Y
/9j/2P/V/9T/1P/V/9P/0//T/9T/1v/X/9j/2P/a/9r/2v/X/9b/1v/V/9X/1//a/9n/
1v/Y/9j/2P/Y/9f/1v/V/9T/1v/W/9b/1v/Y/9j/2P/Y/9f/1v/V/9T/1P/U/9T/1P/V
/9b/1//Y/9b/1v/W/9b/1v/W/9b/1v/U/9T/1P/U/9b/1v/W/9b/1v/V/9P/0v/T/9X/
1v/W/9b/1v/W/9f/2f/a/9r/2v/Y/9v/2//c/+H/4f/i/+L/4P/d/+D/4f/h/+H/4f/h
/9//3//e/9z/4P/i/+P/4//l/+P/4//j/+P/4v/i/+H/4f/h/+D/4P/g/+H/5P/n/+L/
4P/f/97/2//a/9j/1//V/9X/1P/R/8//z//O/87/z//P/9D/0P/Q/9L/0v/S/9T/1P/U
/9b/2v/h//T/FAA0AFgAhgC+AP4APQF8AcIBAwImAioCGALuAZwBLwHLAHoAMADx/8f/
tv+w/7D/rv+w/7z/xP/I/9P/2f/X/9L/0v/W/9n/1//U/9L/1P/W/9j/2v/a/9z/3f/d
/+D/4P/h/+H/3P/c/+D/4f/h/+H/4//j/+T/5P/k/+T/4//j/+P/5v/o/+j/6P/p/+r/
6v/q/+r/6f/o/+r/6f/p/+r/6//s/+7/7v/v//H/8//0//b/+P/5//r/+v/5//n/+v/7
//v//P///wEAAQADAAcACgAMAA4AEgATABUAFwAZABkAGwAgACMAJQAnAC0ALwAzADQA
NgA6AD4AQQBGAEoATABNAFMAWQBbAF4AYABjAGUAZwBqAGwAbgBwAHEAcgBzAG8AbQBu
AG8AbwBpAGkAaQBnAF8AWwBYAFAASQBGAD8AOQA3ADEAKQAjABwAGAAUAA4ABQD///z/
+f/2//P/8v/z//L/8f/t/+3/7P/q/+b/4//k/+T/5P/k/+L/3P/f/+D/4f/i/+L/4v/i
/+L/4v/i/+L/4v/g/97/3P/a/93/3v/f/+D/3//e/93/3P/e/97/3v/e/9//4P/h/+L/
4P/g/+D/4P/g/+D/4P/g/97/3v/e/97/3//g/+H/4v/g/+D/4P/g/+L/4v/i/+L/4P/g
/+D/4P/i/+L/4v/k/+b/6v/w//j/AgAGAAwAGAAqADoASgBkAIQAoAC2AM4A7gAOARgB
CAHwAMYAoACQAIoAeABeAEAAKgAUAPr/5P/a/9z/5v/8/xQAKAA6AEIAQAA4ACoAIAAc
AAwA9P/i/9j/1P/W/9z/3v/g/+D/3v/g/93/3P/b/9r/1//W/9X/1P/X/9j/2f/a/9r/
2v/a/9r/1v/U/9L/0P/T/9T/1f/W/9f/2P/Z/9r/3P/c/9z/3P/f/+D/4f/i/+b/6v/u
//L/9f/2//f/+P/7//z//f/+////AAABAAIABAAEAAQABAAHAAgACQAKAAsADAANAA4A
EwAWABkAHAAfACAAIQAiACYAKgAuADIANwA8AEEARgBNAFIAVwBcAGQAbAB0AHwAhACM
AJQAnAClAK4AtwDAAMUAygDPANQA2ADcAOAA5ADnAOgA6QDqAOcA5gDlAOQA3wDcANkA
1gDPAMgAwQC6ALIAqgCiAJoAkwCMAIUAfgB1AG4AZwBgAFkAUgBLAEQAPQA4ADMALgAp
ACYAIwAgABwAGAAUABAACwAIAAUAAgAAAP7//P/6//r/+v/6//r/+P/2//T/8v/x//D/
7//u/+v/6v/p/+j/6f/q/+v/7P/r/+r/6f/o/+f/5v/l/+T/4//i/+H/4P/j/+T/5f/m
/+X/5P/j/+L/4P/g/+D/4P/g/+D/4P/g/97/3v/e/97/3P/c/9z/3P/d/97/3//g/9//
3v/d/9z/2v/a/9r/2v/Y/9j/2P/Y/9r/3P/e/+D/3f/c/9v/2v/Y/9j/2P/Y/9j/2P/Y
/9j/2P/Y/9j/2P/Y/9j/2P/Y/9j/2P/Y/9j/1v/W/9b/1v/W/9b/1v/W/9b/1v/W/9b/
1v/W/9b/1v/W/9b/1v/W/9n/2v/b/9z/2f/Y/9f/1v/U/9T/1P/U/9f/2P/Z/9r/2P/Y
/9j/2P/W/9b/1v/W/9j/2P/Y/9j/1v/W/9b/1v/X/9j/2f/a/9j/2P/Y/9j/2P/Y/9j/
2P/a/9r/2v/a/9r/2v/a/9r/2P/Y/9j/2P/a/9r/2v/a/9n/2P/X/9b/2P/Y/9j/2P/Y
/9j/2P/Y/9n/2v/b/9z/2v/a/9r/2v/a/9r/2v/a/9j/2P/Y/9j/2P/Y/9j/2P/Z/9r/
2//c/9v/2v/Z/9j/2f/a/9v/3P/b/9r/2f/Y/9r/2v/a/9r/2P/Y/9j/2P/Y/9j/2P/Y
/9r/2v/a/9r/2P/Y/9j/2P/Y/9j/2P/Y/9n/2v/b/9z/2//a/9n/2P/Z/9r/2//c/9v/
2v/Z/9j/2v/a/9r/2v/a/9r/2v/a/9r/2v/a/9r/2v/a/9r/2v/c/9z/3P/c/9r/2v/a
/9r/3P/c/9z/3P/a/9r/2v/a/9z/3P/c/9z/3P/c/9z/3P/c/9z/3P/c/9z/3P/c/9z/
2v/a/9r/2v/c/9z/3P/c/97/3v/e/97/3v/e/97/3v/b/9r/2f/Y/9n/2v/b/9z/3P/c
/9z/3P/a/9r/2v/a/9z/3P/c/9z/3v/e/97/3v/d/9z/2//a/9v/3P/d/97/3P/c/9z/
3P/c/9z/3P/c/97/3v/e/97/3f/c/9v/2v/c/9z/3P/c/97/3v/e/97/3f/c/9v/2v/b
/9z/3f/e/9z/3P/c/9z/3v/e/97/3v/d/9z/2//b/9v/2v/a/9r/3f/d/9z/3P/c/9z/
3f/d/9z/3P/c/9z/3f/d/97/4f/i/+T/5f/l/+X/6f/r/+v/6f/p/+n/6f/p/+j/5v/p
/+j/6P/n/+f/5f/l/+X/5v/n/+n/6v/p/+n/6P/o/+f/5//p/+v/6P/k/+P/4v/g/+L/
4f/h/9//3f/c/9n/2f/b/9r/2v/Z/9n/2v/a/9r/2v/W/9j/2P/U/9T/2P/a/9v/6P8K
ADAATgByAKYA3gAVAVQBpAHtAQ4CGAIYAvgBqgFFAeUAlgBOAAsA3f/G/8D/vP+6/8D/
yv/Q/9T/2f/f/93/1v/W/9b/2f/X/9T/3P/i/9z/2P/c/9z/3v/f/9//4P/g/+H/4f/c
/9z/4P/h/+H/4f/j/+P/4v/i/+L/4v/h/+H/4f/k/+X/5v/n/+n/6v/q/+r/6v/o/+j/
6//r/+v/7P/t/+7/8P/w//H/8//z//L/8v/y//T/9v/3//f/9P/0//T/8//2//n/+//7
//r//f///wAAAQAEAAQABQAJAAsACwANAA8AEQASABMAFwAXABkAGAAZABwAHwAhACYA
KgAsAC0ALwAzADMANAAzADUANgA3ADsAPgBBAEQAQwBEAEUAQQBCAEQARgBHAEQARQBG
AEUAQwBDAEQAQAA9AD4AOwA5ADgAMwAsACcAJAAiACAAHAAYABUAFQAVAA4ACQAGAAUA
AgABAP3//f8AAAAA/v/9//v/+v/5//j/9v/0//T/8//x//H/8v/y//T/9P/y//L/9P/1
//P/9P/z//P/8//z//P/8//z//P/9P/0//b/9v/1//X/9f/1//X/9f/0//H/7//v/+//
7//0//T/9P/x//H/8v/y//P/8f/x//D/8P/w//D/8//z//P/8v/x//H/7//u/+7/7v/w
//D/8P/w/+3/7P/r/+r/6//p/+n/6f/r/+v/6v/q/+n/6f/o/+j/6f/p/+n/6f/n/+b/
5P/k/+f/5//n/+b/5P/k/+T/5P/j/+P/4//j/+T/5P/l/+b/4//i/+L/4v/i/+H/4f/i
/+L/4//j/+P/4f/h/+T/4v/h/+L/4//k/+L/4f/g/+D/4f/h/+P/5f/m/+b/4//h/9//
4P/h/+H/4f/h/+H/4f/i/+L/5P/m/+L/4f/f/9//3//g/+D/4P/h/+D/4P/h/+P/5f/n
/+r/5//l/+P/4P/g/+D/4P/d/+D/4v/j/+X/4//e/9//4P/e/97/3v/e/97/3v/e/97/
3//g/+H/4v/g/+D/4P/g/+L/4v/i/+L/3//e/93/3P/f/+H/4v/k/+H/4f/g/97/3v/e
/97/3//h/+L/4v/i/+P/5//o/+r/6v/p/+n/6P/p/+f/6//t/+3/7f/t/+3/6//r/+r/
6P/t/+7/7v/t/+//7f/t/+3/7v/u/+//7//r/+v/6v/q/+j/5//o/+n/6P/o/+n/6v/o
/+j/5//n/+T/4//h/93/3v/f/9//4P/e/93/3f/c/+D/4P/e/97/3v/c/9z/3v/g/+n/
9P8IACoATgBwAJgA0AATAVYBmgHhARYCLAIqAg4C1gF/ARUBtgBuACkA7f/Q/8T/vv/A
/8L/wv/G/9D/1//f/+H/3v/g/+L/4//j/+D/3v/e/+L/5v/o/+r/7P/t/+3/6//q/+r/
6f/o/+j/7P/t/+v/6//t/+3/7//w//H/8v/v/+//7//y//T/9P/0//X/9v/2//b/9v/2
//b/+f/5//n/+v/7//z//P/8//3///8CAAIAAwAEAAQABgAHAAcABwAIAAkACQAKAA0A
DwAPAA4AEQATABQAFwAcAB4AIQAjACUAJQAnACoALQAvADEAOQA7AD8AQABCAEYASgBN
AE4AUgBUAFUAWQBfAGEAZABmAGkAawBtAGwAbgBwAHIAdAB2AHgAdQB1AHYAdwB3AHEA
cQBxAG8AaQBlAGIAWgBTAFAASQBDAEEAOwAzAC0AKAAkACAAGgAUAA8ADQALAAgABQAE
AAUAAQD///r/+f/5//j/9f/z//D/8P/w//D/8f/w//H/8f/u/+3/7f/s/+7/7v/s/+z/
7f/t/+r/6v/r/+v/6//r/+z/7f/u/+//7P/s/+7/7v/v/+//7//v/+7/7//v/+3/7//v
/+//7//x//D/7//r/+z/7v/v//H/8P/v/+3/7P/u/+7/8f/x/+//7v/t/+3/7v/u/+//
8P/t/+z/6//q/+z/7P/s/+z/6//p/+n/6f/r/+v/6v/q/+n/6f/o/+j/5f/l/+X/5f/n
/+b/5P/k/+X/5f/l/+T/5P/k/+T/5P/n/+f/5//n/+T/4v/h/+D/4v/i/+P/5P/i/+H/
4f/i/+D/4f/h/+H/4//j/+b/5P/k/+T/5P/k/+L/4f/g/+D/3//f/+H/4//m/+b/4//h
/+H/4v/j/+P/4v/h/+D/3//e/97/4P/i/+L/4f/f/9//3//g/+D/4P/f/97/3v/f/93/
3f/d/97/4v/j/+T/5P/h/+D/3//b/9//4P/g/+H/4f/i/9//3v/e/97/3v/e/97/3v/e
/97/3//g/+H/4v/g/+D/4P/g/97/3v/e/97/3v/e/97/3v/e/97/3v/e/9z/3P/d/93/
3v/e/97/3//f/97/3v/e/+D/4f/h/+L/4f/g/9//4f/h/+L/5f/l/+f/6P/o/+f/6//t
/+3/7f/r/+v/6//r/+r/6P/r/+z/6v/p/+n/5//o/+n/6//s/+v/6//p/+n/6P/o/+f/
5//p/+v/6P/m/+X/5P/i/+L/4f/h/9//3//g/93/3f/d/9z/3P/b/9v/2v/a/9r/2v/a
/97/3P/W/9T/2P/a/9//7P8IACwAUgB6AK4A7AAtAWoBtgEFAjICOgIwAg4CxgFfAfEA
kgBCAAMA3f/I/7z/uP+4/7r/xP/S/9r/3//h/+P/3v/a/9r/3f/b/9j/2v/c/+L/5v/m
/+X/5v/m/+X/5v/m/+f/5//k/+T/6P/p/+f/5//p/+n/6v/q/+r/6v/r/+v/6//u/+7/
7v/u/+//8P/w//D/8P/y//L/9f/1//P/9P/1//b/+P/4//n/+//8//z//f/+////AAAA
AP//AQACAAMAAwAGAAkACwALAAsADQAOAA4AEgAWABcAGQAZABsAGwAdACIAJQAnACkA
LwAxADUANgA3ADoAPQA/AEUASgBNAE8AUgBXAFgAWgBcAF8AYQBjAGQAZgBoAGoAbABu
AHAAbQBrAGwAbQBtAGkAaQBpAGcAYABdAFsAVABOAEwARgBBAD0ANwAvACkAIgAeABoA
FAAOAAkABwAFAAEA/f/7//v/+f/5//b/9//2//T/8P/t/+z/7P/s/+z/7P/q/+r/6f/p
/+n/6v/q/+r/6v/o/+j/6//r/+j/6P/n/+f/5//n/+n/6f/p/+n/6P/o/+r/6v/p/+n/
6f/p/+j/6f/p/+f/6f/p/+n/6f/r/+r/6f/l/+b/6P/p/+v/6//r/+r/6v/p/+j/6v/p
/+n/6P/n/+f/6f/o/+j/6P/m/+b/5v/m/+j/6P/o/+j/5//l/+X/5f/j/+P/4v/i/+P/
4//i/+L/4f/h/+H/4f/j/+L/4P/g/+H/4f/h/+D/3v/e/97/3v/f/9//3//f/9//3v/e
/97/3//e/97/3v/c/9v/2//c/9v/2//a/9n/2//b/97/3P/b/9z/3f/e/9z/2//a/9r/
2f/Z/9v/3f/e/97/2//Z/9n/2v/b/9v/2f/Z/9n/2f/Z/9r/3f/g/9z/2//Z/9n/2f/a
/9r/2v/b/9r/2v/b/9v/2//b/9z/3P/b/9r/2P/a/9r/2v/X/9n/2v/a/9v/2f/a/9X/
1v/Z/9r/2//c/9v/2v/Z/9j/2P/Y/9j/2P/W/9b/1v/W/9j/2P/Y/9j/2P/Y/9j/2P/a
/9r/2v/a/9j/2P/Y/9j/1v/W/9f/1//W/9b/1v/X/9f/1v/W/9b/2P/Z/9n/2v/Y/9j/
2P/b/9v/3P/f/9//4v/i/+H/3//h/+P/4//j/+P/4//j/+P/4v/g/+P/5P/k/+P/4//h
/+D/3//f/97/4v/j/+L/4//k/+T/4//j/+L/4//f/9z/3f/c/9r/2v/b/9v/2f/Z/9f/
0//S/9H/0//U/9T/1f/U/9T/1P/U/9D/zP/S/9r/2P/S/9D/0//c/+7/EAA2AFoAhgDE
AAcBSAGOAd0BFAIoAiYCEALSAXMBBwGkAFgAFQDb/7z/tP+y/7T/tv+6/8T/zv/R/9P/
0//S/9L/0v/R/9P/0v/W/9j/1v/W/9b/2P/a/9v/2//a/9r/2//b/9r/2v/e/9//3//f
/+H/4f/g/+D/4P/g/+D/4f/i/+b/5f/k/+P/4//k/+T/5P/k/+H/4P/i/+H/5P/m/+j/
6v/q/+r/6//t/+7/7v/v//D/8v/0//X/9f/1//b/9//3//b/+f/7//v//f8BAAQABgAI
AAwADQAPABAAEQAQABEAFgAZABsAHQAlACcAKwAsAC4AMgA2ADkAOgA+AEAAQQBFAEsA
TQBQAFIAVQBXAFkAXABeAGAAYgBkAGYAaABlAGUAZgBnAGcAZQBlAGUAYwBeAFsAWQBS
AE0ASgBDAD0ANwAxACkAIwAdABgAEwAMAAgAAwABAP///P/5//j/+f/z//H/7P/r/+7/
7v/s/+v/6P/o/+j/6P/o/+b/5v/l/+H/4f/i/+L/5P/k/+L/4v/j/+P/4P/g/+T/5f/m
/+f/5//n/+f/5//l/+T/5f/k/+H/4f/h/+H/5P/l/+X/4//j/+P/4//j/+T/5P/k/+H/
3//g/+D/4f/h/+H/4P/g/+T/5v/r/+3/7P/q/+j/5//m/+T/4//i/+D/4P/g/+D/4v/i
/+L/4v/h/9//3//f/9//3//e/97/4f/h/+D/4P/f/9//3//f/+H/4P/e/97/3P/b/9r/
2P/Y/9j/2P/Y/9v/3f/f/+H/3v/c/9v/2v/b/9r/2v/a/9r/2f/Z/9r/2v/b/9v/2//b
/9v/3v/c/9j/2P/Y/9j/2P/X/9b/1v/W/9f/2v/d/93/3P/Y/9X/1v/Y/9r/2//a/9n/
2P/X/9j/2P/a/9z/2P/X/9X/1f/V/9b/1v/W/9f/1v/W/9f/2f/Z/9n/2v/Y/9f/1v/U
/9b/1v/W/9P/1f/W/9b/1//Z/9D/z//U/9L/0v/S/9L/1v/Y/9r/3P/Z/9j/1//W/9b/
1v/W/9b/1P/U/9T/1P/W/9b/1v/W/9b/1v/W/9b/1v/W/9b/1v/W/9b/1v/W/9f/2P/Z
/9r/2v/a/9r/2v/a/9r/2v/a/93/3v/f/+D/4P/g/+D/4P/i/+L/4v/i/9//3v/d/9z/
3//g/+H/4v/i/+L/4v/i/+T/5P/k/+T/4//i/+H/4P/e/97/3v/e/9z/3P/c/9z/2v/Y
/9b/1P/U/9T/1P/U/9L/0v/S/9L/0P/Q/9D/0P/Q/9D/0P/Q/9P/1v/Z/9z/+f8UAC8A
SgBkAA==
         </WaveFormData>
      </LeadData>
      <LeadData>
         <LeadByteCountTotal>10000</LeadByteCountTotal>
         <LeadTimeOffset>0</LeadTimeOffset>
         <LeadSampleCountTotal>5000</LeadSampleCountTotal>
         <LeadAmplitudeUnitsPerBit>4.88</LeadAmplitudeUnitsPerBit>
         <LeadAmplitudeUnits>��V</LeadAmplitudeUnits>
         <LeadHighLimit>2147483647</LeadHighLimit>
         <LeadLowLimit>268435456</LeadLowLimit>
         <LeadID>V5</LeadID>
         <LeadOffsetFirstSample>0</LeadOffsetFirstSample>
         <FirstSampleBaseline>0</FirstSampleBaseline>
         <LeadSampleSize>2</LeadSampleSize>
         <LeadOff>FALSE</LeadOff>
         <BaselineSway>FALSE</BaselineSway>
         <ExcessiveACNoise>FALSE</ExcessiveACNoise>
         <MuscleNoise>TRUE</MuscleNoise>
         <LeadDataCRC32>3267408919</LeadDataCRC32>
         <WaveFormData>
+v/6//j/+P/2//T/8v/w//P/9P/0//P/8//z//H/7//u/+z/6f/n/+X/5P/k/+P/5P/l
/+b/5v/k/+X/5f/k/+r/6P/i/+L/4v/e/9z/3f/j//f/EQAoAEEAZQCNALgA6QAlAVkB
cAFzAW0BUgEgAeIApQBwADwAEAD1/+j/3v/W/9z/4P/g/+b/6P/n/+j/6v/q/+b/4f/k
/+j/5P/i/+P/5//w//H/7f/s/+r/6P/o/+n/6f/o/+j/6P/r/+v/7f/t/+//7//v/+//
7//u/+z/6//r/+z/7v/v/+//8P/u/+7/7P/u//D/8P/x//L/8v/y//T/9P/y//P/8//z
//T/9f/3//j/+v/6//n/+P/5//r//P/9//v/+//+//7//v8AAAIAAgACAAMABAAFAAoA
CwANAA8ADgAPAA8ADwATABgAGgAcABwAHgAfAB8AIwAnACkAKwAvADIANQA3ADYANwA3
ADcANwA6ADwAPgBCAEQARgBHAEcASQBJAEkARwBGAEYARABCAEEAQAA8ADcANAAvACwA
KAAjAB0AGQAYABYAEwAPAAwACQAHAAcAAwD///7//f/8//v/+//5//f/9v/0//P/8f/x
//H/8v/0//L/8v/x/+//7//v/+//8f/y//H/8v/x//H/7v/u//D/8f/y//P/8v/z//P/
8//x//H/8v/0//T/9P/z//P/8//z//L/8f/z//P/8v/y//L/8//z//D/8P/x//H/8v/0
//X/9f/z//H/8P/x//L/8f/x//H/8f/z//P/9P/2//T/9P/y//L/8//0//T/8v/y//H/
8f/y//D/8P/v/+//8v/z//T/9P/x//H/8f/x/+//7v/u/+7/6//r/+v/6v/t/+//8//2
//T/8v/v/+3/6//r/+v/6v/t/+7/7//w/+7/7f/p/+v/7P/t/+z/7f/t/+7/7//v/+z/
7P/s/+z/7v/s/+z/7f/r/+v/6//s/+7/7v/t/+r/6P/q/+r/6v/o/+j/6P/o/+j/6f/t
/+7/7v/t/+3/7P/u/+7/7v/v/+z/6v/p/+r/6v/q/+r/6v/s/+3/7f/t/+v/6//r/+r/
6v/r/+v/6//p/+f/5v/m/+n/6v/r/+z/6//q/+n/6P/m/+b/5v/m/+n/6v/r/+z/6v/o
/+b/5P/n/+j/6f/q/+r/6v/q/+r/6P/o/+j/6P/m/+b/5v/m/+j/6P/o/+j/6P/o/+j/
6P/o/+j/6P/o/+b/5v/m/+b/6f/r/+z/7f/r/+v/7P/s/+r/6P/n/+b/5//n/+f/5//q
/+r/6v/q/+n/7P/s/+3/8P/u/+3/8v/y/+//7v/t/+7/7//w//D/8P/w//P/8//0//b/
9//3//b/+P/3//b/+P/2//b/9v/3//j/+f/6//f/8//u/+v/7v/t/+z/7f/q/+j/5//l
/+b/5v/l/+X/5f/l/+T/5P/j/+P/4v/i/+D/4v/m/+L/3v/i/+f/7f8BABkAMABRAHcA
mwDGAPsANQFhAXgBeQFrAUwBHAHcAJsAYgA0AAYA5//c/9r/2v/c/97/3v/g/+T/5//m
/+T/4v/i/+X/5P/k/+T/5v/l/+f/6P/n/+X/5v/m/+b/6f/r/+z/7P/q/+r/7f/t/+z/
6//s/+v/6//r/+v/6v/q/+v/7f/w//D/7//t/+z/7P/s/+r/7P/s/+z/7f/u/+7/7v/w
//D/7v/v/+//7//u/+3/7f/s//L/9v/5//z/+//6//r/+f/4//f/+f/4//n//P///wAA
AgADAAQABQAHAAcACAAJAAkACwAMAA0AEAAUABUAFgAbACAAJAAnACcAKQApACkALQAw
ADMANQA1ADcAOAA5ADsAPgBAAEIARQBGAEcARwBHAEkASQBJAEcARgBGAEQAPwA9ADsA
NgAxAC4AKQAmACQAHwAZABUAEAAOAAsABwAEAAEA//////v/9//2//X/8//z//T/8//x
//D/7v/t/+v/6//r/+z/7P/q/+r/6f/p/+n/6f/p/+z/7P/q/+r/6v/p/+X/5P/n/+f/
5//n/+f/5//m/+X/4//j/+T/5v/m/+b/5f/l/+n/6//s/+3/6v/p/+f/5v/r/+3/7v/s
/+n/6f/o/+j/6v/r/+v/6f/p/+r/7f/w//D/7//u/+3/7P/r/+v/7P/r/+r/5//m/+j/
6v/r/+r/6v/p/+n/6v/r/+z/7P/t/+//7//v/+7/6//r/+v/6//r/+r/6v/q/+f/5//n
/+b/5v/n/+r/7P/q/+r/6f/p/+f/5//n/+b/6P/o/+j/6P/p/+n/5v/p/+z/7f/s/+3/
6//s/+3/7f/q/+r/6v/q/+r/6P/o/+n/5//n/+f/6P/o/+j/5//k/+T/5v/m/+b/6P/q
/+z/7v/q/+n/6//q/+j/5//n/+b/5P/k/+T/5f/l/+T/5P/m/+f/6P/p/+r/6v/p/+f/
5f/n/+f/5//m/+b/5//n/+f/5f/l/+j/6P/o/+j/6P/o/+X/5P/j/+L/4v/i/+L/4v/l
/+b/5//o/+f/5v/l/+T/5P/k/+T/5P/k/+T/5P/k/+T/5P/k/+T/4v/i/+L/4v/k/+X/
5f/l/+X/5f/m/+b/4//i/+L/4v/k/+X/5v/n/+b/5v/m/+b/5//q/+r/6//r/+j/5v/q
/+//7f/t/+3/7v/v//D/8P/v/+7/8P/v//H/8v/y//H/7//y//L/8v/y//D/8P/w//L/
8v/y//L/8P/v/+3/7f/v/+3/6//r/+v/6v/q/+n/5v/m/+X/5f/j/+P/4v/i/+X/5f/k
/+T/5P/o/+b/5v/k/+T/4//p//f/CQAgAD0AYQCNALoA5wAbAU0BcAF5AW8BXAE0AfoA
vQCCAEwAHAD3/+L/2P/Y/9z/2v/a/97/4v/h/+L/5v/m/+L/4f/m/+j/5v/i/+P/4//m
/+f/6f/q/+r/6v/q/+v/6//q/+b/5v/p/+n/6//r/+3/7f/r/+v/6//q/+r/6//t//D/
8P/v/+3/7P/t/+7/7f/w//D/8P/x//L/8v/y//T/9P/0//X/9f/1//T/8//z//L/9//4
//j/+P/5//r//P/9//z/+//9//z//f8AAAMABAAFAAUABQAFAAUABQAGAAcACgANAA8A
EQAWABoAGwAcAB0AIAAiACMAJAAnACgAKQAsADAANAA3ADkAOwA8AD0APQBAAEIARABH
AEgASQBJAEsATQBNAE0ATABKAEkARgBAAD8APgA6ADkANgAxAC4AKgAlAB8AGwAYABYA
EwAPAAoABwAFAAUAAgD////////6//n/+f/3//n/+P/2//X/9v/3//j/+v/4//T/8v/v
//D/8f/y//P/8v/y//D/8P/z//P/8P/w/+//7//v/+//8P/x//H/8f/v/+//8P/y//D/
8P/v/+//8P/x//H/8f/z//P/8v/y//b/9//3//T/9P/1//X/9v/2//f/9//1//L/8v/0
//b/9//3//f/9//1//P/8v/y//b/+P/4//r/+P/4//f/9P/0//P/8//0//T/9P/z//P/
8v/x//D/7v/w//H/8v/z//L/8P/v/+7/7//v/+//7v/t/+3/7//w//D/8P/v/+//8P/x
//L/8v/x//D/7//u//H/8f/u//H/7//v/+3/7f/t/+7/7//v/+z/7P/s/+z/7P/q/+r/
6//t/+3/7f/u/+z/7P/r/+j/6P/q/+r/6v/t/+7/7//w/+7/7f/v/+7/7P/r/+v/6v/o
/+j/6P/p/+v/6v/q/+z/7P/s/+z/7P/t/+3/7P/r/+n/6f/p/+j/6f/r/+z/7f/r/+v/
6v/s/+z/7P/s/+z/7P/s/+z/7P/s/+z/7P/s/+r/6v/q/+r/7P/s/+z/7P/s/+z/7P/s
/+r/6v/q/+r/6f/o/+f/5v/n/+j/6f/q/+z/7P/s/+z/7P/s/+z/7P/s/+z/7P/t/+v/
6//r/+v/7P/s/+v/6v/s/+z/7f/t/+v/6//s/+z/7P/s/+3/8P/v/+//8P/s/+z/8P/z
//H/8v/z//T/9f/z//L/8v/y//P/8//z//T/9f/1//b/+v/4//j/+P/2//b/9v/2//b/
9v/2//b/9f/z//P/8//x//H/8f/w/+7/7//t/+z/7P/q/+n/6P/n/+b/5v/n/+f/5P/k
/+j/6v/m/+T/4v/g/+H/7f/5/wkAHgA3AFcAgQCyAOMAFQFHAWwBdwFxAWABOgH8ALcA
fABKACAA+//i/9j/1v/a/9z/3v/e/+D/5f/s/+r/5P/m/+f/5v/k/+L/4v/n/+n/6P/l
/+b/6P/p/+r/7P/t/+3/7P/p/+j/6v/p/+v/6//t/+3/7//v/+//7v/r/+v/7P/u//H/
8f/w//D/7//u/+v/7P/t/+7/8P/y//D/8P/y//L/9P/1//X/9f/0//P/8//y//P/9P/0
//T/9f/2//j/+f/5//n//P/8//z//v8AAAAAAAABAAIAAwAHAAcACAAJAA0ADwAQABEA
EQAUABQAFAAWABoAHQAfACEAJQAnACkAKwAuADEAMwA1ADcAOAA5ADkAPAA+AEAAQABA
AEAAPwBCAEUARgBHAEYARABDAEAAPgA9ADwAOAA1ADIALQAqACcAIQAaABUAFAASAA8A
CwAFAAEA/v/9//3/+//8//3/9//1//T/8f/v/+7/7P/r/+v/6//r/+z/7v/s/+z/6//r
/+v/6//r/+v/6v/n/+b/5//n/+T/5P/n/+f/5//n/+f/5//m/+X/5P/l/+f/6v/o/+j/
5//n/+j/6f/p/+n/5//n/+b/5v/q/+v/6//o/+r/6//r/+z/6v/r/+v/6f/n/+b/5//o
/+v/6//r/+v/6v/p/+n/6v/s/+z/6v/q/+v/7P/s/+r/6P/n/+f/6P/q/+r/6f/p/+r/
6f/o/+b/5v/n/+j/6f/n/+T/4v/g/+L/5f/o/+r/6P/n/+j/6P/m/+b/5f/l/+b/5//o
/+j/5f/k/+P/4v/l/+X/4v/l/+b/5//m/+f/5v/m/+b/5f/i/+L/4v/i/+T/4v/i/+P/
5f/l/+X/5v/o/+j/5//k/+P/5P/j/+L/4v/i/+L/4v/i/+P/5//o/+j/5//n/+b/5v/m
/+b/5//m/+T/4//k/+P/4v/h/+D/5P/l/+X/5f/n/+f/5//m/+X/5f/k/+P/5f/n/+b/
5P/k/+T/5P/k/+T/5P/k/+T/5P/k/+T/5P/k/+T/5P/k/+L/4v/i/+L/4P/g/+D/4P/i
/+T/5v/o/+b/5v/m/+b/6P/o/+j/6P/n/+b/5f/k/+T/5P/k/+T/5P/j/+L/4f/i/+T/
5f/l/+T/5P/k/+X/5f/l/+X/5v/o/+j/6P/p/+z/7P/t/+//6v/o/+z/7//r/+v/6//r
/+n/6f/o/+j/6//v//D/8f/y//L/8f/x//H/8P/v/+7/7v/u/+7/7v/v//D/8f/y//P/
8f/x//H/7v/r/+r/6P/k/+P/4f/g/97/3f/d/93/3f/c/9z/3f/d/+D/4P/g/+L/5P/k
/+T/5v/p//X/BwAdADIATwB3AKUA1gAHATkBZQF8AXsBaQFIAQ4ByACJAFQAKAACAOX/
1v/S/9L/0P/S/9j/2v/a/+P/6P/m/+L/4v/n/+j/5v/i/+D/3//j/+T/5//n/+j/6P/o
/+r/6//r/+r/6P/o/+v/6//p/+n/6//r/+v/6//r/+r/6f/p/+r/7P/v/+//7v/u//D/
8P/u//D/7f/s/+z/7P/u/+7/8P/w//D/8f/x//H/8v/z//X/9v/3//j/+P/4//f/9v/2
//X/9v/3//v//P/+/wAAAgACAAQABQAGAAcABwAHAAgACQANAA8AEAARABYAGgAbABwA
HAAeAB8AHwAiACcAKgAtADAANAA4ADsAOQA7ADwAPQBBAEQARgBIAEgASABIAEcARQBH
AEcARwBHAEYARgBEAD0AOwA5ADQAMQAuACkAJgAmACEAGwAXABIAEAANAAkAAQD9//r/
+f/5//f/+P/5//j/9//3//X/8v/w/+3/6//r/+v/6//s/+r/6P/p/+r/6//s/+7/7v/u
/+7/7P/s/+z/7P/q/+j/5v/k/+f/6P/p/+r/6f/o/+f/5v/n/+j/6f/q/+z/7P/s/+z/
6v/q/+r/6v/q/+r/6v/q/+r/6v/q/+r/7P/s/+z/7P/s/+z/7P/s/+7/7v/u/+7/7v/u
/+7/7v/u/+7/7P/u//D/9P/4//7/BAAGAAYACgAUACAAKgA6AE4AXABqAHgAiACaAKIA
ogCgAJoAlACWAJwAngCYAI4AiACEAHoAdAByAHYAfgCKAJQAngCmAK4AsgCwAKYAoACe
AJAAeABiAFQASABAADoAMgAsACQAGgAUAA0ACAADAP7/9//y/+3/6P/l/+T/4//i/+D/
4P/g/+D/3v/c/9r/2P/Y/9j/2P/Y/9r/2v/a/9r/3P/c/9z/3P/e/97/3v/e/+D/4v/k
/+b/5//o/+n/6v/s/+z/7P/s/+z/7P/s/+z/6v/q/+r/6v/s/+z/7P/s/+r/6v/q/+r/
6//s/+3/7v/u/+7/7v/u/+7/7v/u/+7/8f/y//P/9P/1//b/9//4//3/AAADAAYACQAM
AA8AEgAYABwAIAAkACgAKgAsAC4AMgA0ADYAOAA9AEAAQwBGAEkASgBLAEwATQBOAE8A
UABPAE4ATQBMAEgARgBEAEIAQQBAAD8APgA6ADgANgA0ADAALAAoACQAIgAgAB4AHAAZ
ABgAFwAWABQAEgAQAA4ACwAIAAUAAgABAAAA///+////AAABAAIA///+//3//P/6//r/
+v/6//j/9v/0//L/9f/2//f/+P/3//b/9f/0//L/8v/y//L/8f/w/+//7v/x//L/8//0
//P/8v/x//D/8P/w//D/8P/w//D/8P/w/+7/7v/u/+7/7P/s/+z/7P/v//D/8f/y//H/
8P/v/+7/7P/s/+z/7P/q/+r/6v/q/+z/7v/w//L/8f/w/+//7v/t/+z/6//q/+z/7P/s
/+z/7P/s/+z/7P/u/+7/7v/u/+7/7v/u/+7/7P/s/+z/7P/q/+r/6v/q/+z/7P/s/+z/
6v/q/+r/6v/q/+r/6v/q/+z/7v/w//L/7//u/+3/7P/q/+r/6v/q/+v/7P/t/+7/7P/s
/+z/7P/u/+7/7v/u/+7/7v/u/+7/7P/s/+z/7P/t/+7/7//w/+//7v/t/+z/7P/s/+z/
7P/u/+7/7v/u/+z/7P/s/+z/7v/u/+7/7v/u/+7/7v/u/+z/7P/s/+z/7P/s/+z/7P/s
/+z/7P/s/+3/7v/v//D/7//u/+3/7P/u/+7/7v/u/+3/7P/r/+r/7P/s/+z/7P/t/+7/
7//w/+//7v/t/+z/7f/u/+//8P/v/+7/7f/s/+7/7v/u/+7/7P/s/+z/7P/s/+z/7P/s
/+7/7v/u/+7/7f/s/+v/6v/s/+z/7P/s/+z/7P/s/+z/7P/s/+z/7P/u/+7/7v/u/+3/
7P/r/+r/7P/s/+z/7P/s/+z/7P/s/+7/7v/u/+7/7P/s/+z/7P/s/+z/7P/s/+r/6v/q
/+r/6//s/+3/7v/t/+z/6//q/+3/7v/v//D/7v/u/+7/7v/s/+z/7P/s/+z/7P/s/+z/
6v/q/+r/6v/r/+z/7f/u/+7/7v/u/+7/7v/u/+7/7v/r/+r/6f/o/+r/6v/q/+r/6//s
/+3/7v/s/+z/7P/s/+z/7P/s/+z/7v/u/+7/7v/t/+z/6//q/+v/7P/t/+7/7f/s/+v/
6v/q/+r/6v/q/+z/7P/s/+z/6//q/+n/6P/q/+r/6v/q/+z/7P/s/+z/6//q/+n/6P/p
/+r/6//s/+r/6v/q/+r/7P/s/+z/7P/r/+r/6f/p/+f/5//n/+f/6f/q/+r/6v/o/+j/
6f/p/+v/6//s/+z/7P/s/+3/8P/w//H/8//w//D/9P/3//X/8//z//P/8//z//L/8v/y
//T/8//y//L/8P/v/+//8v/0//b/+P/4//b/9v/2//b/9//4//n/+f/0//P/8v/v//D/
8f/x//D/7v/r/+n/6P/p/+n/6f/p/+j/6P/p/+n/6P/k/+T/5P/i/+T/5v/o/+X/6/8B
ABsALABDAGcAkQC4AOcAIQFVAWYBaQFnAVABGAHWAJsAagA+ABYA9f/g/9z/3v/e/+D/
5P/m/+b/6f/u/+z/5v/k/+f/6v/o/+T/7P/x/+n/5v/r/+v/7P/s/+z/7P/t/+3/7P/o
/+j/6//r/+v/6//t/+3/7f/t/+3/7P/r/+v/7P/u//H/8f/w//D/8v/y//D/8v/w//D/
8f/y//D/8P/y//L/9P/1//X/9f/1//X/9v/2//j/+P/3//b/9P/0//X/9f/3//f/+v/6
//r//P/+//7///////////8DAAMABAAFAAUABwAIAAkACgAMAAsACgALAA4AEAARABYA
GwAeACEAIAAgACAAHwAfACEAIgAjACYAKgAtADAAMAAwADAALwAwADMANAA1ADcANgA2
ADQANAA1ADYANAA1ADQAMQAwADAAKwAlACEAHwAeABwAGQAVABMAEgATAA8ACwAKAAkA
BAADAAMAAQADAAQABAAFAAEAAQABAAIAAAD+//7//f/7//v/+//7//z//P/6//r//v//
//3//v/+//3//P/7//z//f/9//3//f/9//7/AAD8//z/+//7//r/+//7//v/+f/5//j/
+P/8//3//f/6//z//f/9//7//P/9//3/+//6//r//P/+//3//f/9//3/+v/5//n/+v/8
//z/+v/6//j/+P/3//T/9f/1//b/+P/6//r/+f/5//r/+f/4//b/9v/3//j/+f/4//b/
9f/0//T/9f/2//b/8//z//X/9v/2//b/9f/1//f/9//3//b/9P/0//T/9P/0//P/7//x
//L/8//y//P/8f/y//P/8//0//T/9P/0//T/8v/y//P/8//z//P/9P/1//b/9v/0//P/
9P/z//L/8v/y//L/8v/x//H/9P/0//L/8f/x//D/8P/w//D/8f/x//D/8P/y//b/+P/6
//z/+f/3//T/8f/x//H/8f/w//H/8//0//X/8//z//L/8P/w//D/8P/w/+7/7v/u/+7/
8f/y//P/9P/0//T/9P/0//b/9v/2//b/9P/y//D/7v/y//P/9P/1//T/9P/z//H/8P/w
//D/8f/x//H/8f/y//X/9v/3//n/+v/4//f/9//1//T/+f/9//v/+//7//v/+P/3//X/
9P/3//v//P/9//7//v/9//3/AAAAAAAAAAD+//7//v/+//3//P/7//r//P/7//z//f/9
//v/+//6//f/9f/y//D/8v/x//H/8f/w/+7/7f/t//P/8v/w//D/8P/s/+7/8P/u//P/
+f8DABsANABHAGMAiwC+AO8AJQFXAXwBiQGDAWoBPgECAcEAiABYACwABQDu/+b/4v/i
/+b/5v/m/+j/7f/y//T/8P/u//H/9P/y//D/8P/v//H/9P/1//f/+P/4//j/9v/3//f/
9v/0//T/9//3//X/9f/3//f/+f/5//n/+P/5//n/+v/8//3//f/8//z//v/+//z//v/8
//z//f/+//7//v8AAAAA/v////////8CAAMABQAGAAgACAAHAAYABgAGAAcABwAJAAkA
DAAMAAoADAAOAA4AEgATABQAFQAXABcAGAAZABsAHQAeAB8AJAAoACkAKgArAC4AMAAx
ADMANwA5ADsAPQBAAEMARQBFAEcASABJAEkATABOAFAAUQBSAFMAUwBRAFMAUwBTAFMA
UgBSAFAASgBJAEgARAA/ADwANwA0ADQALwApACUAIAAeABsAFwATABEAEAARABAADQAN
AA0ACQAHAAYAAwAFAAQAAgABAP3//f/9//7/AAD+//7//f/6//n/+P/3//n/+v/5//r/
+//7//j/+P/7//v/+//7//7//////////P/7//v//P/7//z//P/9//3//f/8//v/+//7
//r/+v/8//3//f/6//z//f/9//7/+//7//r/9//3//j/+//+//z/+//6//n/+f/5//r/
/P/7//r/9//2//j/+v/7//r/+P/3//f/+P/6//r/+f/5//n/+f/5//j/9f/1//X/9f/3
//b/9v/2//X/9f/1//T/9f/1//f/+P/6//r/+f/5//j/9//2//T/9v/2//b/9v/2//X/
8f/z//H/8f/v/+//8P/y//T/9f/0//T/9P/0//L/8P/w//H/8f/x//H/8v/0//T/8//w
//L/9P/0//T/8f/w/+//7v/t/+3/8P/w//D/7//v/+7/7v/u/+7/7//v/+7/7v/w/+//
7v/t/+z/8P/x//H/8f/w/+//7v/s/+7/7//v/+//8f/x/+7/7v/s/+z/7P/s/+7/7v/u
/+7/8P/w//D/8P/u/+7/7v/u/+z/7P/s/+z/7P/s/+z/7P/u/+7/7v/u/+z/7P/t/+3/
6//r/+v/7P/t/+3/7f/u/+7/7//v/+//7f/u/+7/7v/s/+3/8P/w//L/9f/z//L/9P/3
//X/9f/z//P/8//z//T/9P/0//f/9v/1//X/9P/1//X/+P/4//j/+P/2//b/9P/0//T/
9P/2//b/9f/z//P/8//x/+//7//u/+z/6//r/+r/6v/p/+f/5//n/+b/5v/n/+f/5v/m
/+j/5v/g/9z/4P/i/+P/6////xUALABFAGcAkwDCAO8AJQFbAXgBdwFtAVIBJAHiAKEA
ZgA0AA4A9//m/9z/2v/Y/9b/3P/m/+r/6//u//D/6v/m/+X/6P/o/+b/5v/n/+v/7v/t
/+v/7P/s/+z/7P/t/+3/7P/s/+z/7//v/+3/7f/v/+//7f/t/+3/7P/t/+3/7v/w/+//
7//u/+7/8P/w/+7/8P/y//L/8//0//L/8v/0//T/9P/1//X/9f/3//f/+P/4//r/+v/5
//j/+P/4//n/+f/6//v///8AAP3//v////7/AQADAAUABwAHAAcACAAJAAsADQAOAA8A
FAAYABkAGgAZABwAHgAfACIAJwAqAC0ALAAuADAAMQAyADUANwA5ADkAPAA+AEAAQwBE
AEUARQBDAEUARQBFAEUARABEAEIAPgA9ADwAOAA3ADQALwAsACgAIwAdABkAFAASAA8A
CwAIAAUAAwADAP7/+//7//v/+f/5//r/+f/4//b/8//x/+//7//v//D/8v/w//D/7//t
/+3/7f/t//D/8P/u/+7/7//v/+z/7P/r/+v/6//r/+7/7//v/+//7f/t/+7/8P/u/+7/
7f/t/+z/7f/t/+3/7f/t/+z/7P/t/+3/7P/o/+v/7f/u//D/7v/v/+//7f/q/+r/7P/u
/+3/7f/t/+3/7P/r/+v/7P/s/+z/6v/q/+3/7v/u/+z/6v/p/+n/6v/o/+j/5//n/+n/
6f/p/+j/5//n/+f/5//p/+j/6P/o/+f/5//n/+b/4//j/+X/5v/m/+b/5f/l/+X/5f/l
/+T/5v/m/+b/5v/l/+X/4v/l/+T/4//g/9//4f/i/+P/4//k/+T/5P/k/+T/4v/i/+P/
4v/h/+D/4P/h/+L/4v/g/+D/4v/i/+L/4P/g/+D/4P/g/+H/5f/m/+L/4f/h/+D/4P/g
/+D/4f/h/+D/4P/i/+L/4v/i/+L/4v/h/9//3f/e/9//4P/g/+D/4f/h/+H/4f/h/9z/
3P/f/+D/4f/i/+H/4P/f/97/3v/e/97/3v/g/+D/4P/g/97/3v/e/97/4P/g/+D/4P/i
/+L/4v/i/+D/4P/g/+D/3//e/97/3f/d/93/3f/e/97/3f/c/9z/3f/f/+D/4f/g/+D/
3//e/+D/4f/k/+T/5f/n/+T/4v/m/+n/5//n/+f/5//n/+f/6P/o/+j/6//q/+n/6f/o
/+X/5f/o/+j/6f/q/+n/6v/q/+r/6v/q/+j/6P/n/+X/5f/l/+P/4f/i/+L/4f/h/9z/
2v/Z/9f/2v/b/9z/3P/a/9v/2//a/9b/1P/Y/+D/3v/W/9T/1f/Z/+X/+/8UACkARwBv
AKIA0QADATcBWgFlAWEBTgEmAegApwBoADoAEgDr/9L/zP/O/9L/0P/M/9L/2P/Z/9j/
2P/Y/9j/2f/Y/9j/2P/a/9n/1//a/9n/2//c/9z/3P/a/9v/2//a/9v/3P/g/+H/3//f
/+H/4f/f/9//3//e/9//3//g/+L/4v/h/9//3v/g/+D/3v/g/93/3P/c/9z/3//g/+P/
5P/k/+X/5f/l/+P/4//k/+T/5//o/+j/6P/q/+r/6//r/+n/6f/s/+z/7f/w//P/9P/2
//f/+P/5//j/9//3//f/+v/9////AQAGAAoACwAMAA0AEAASABMAFAAXABgAGQAdACAA
IwAlACUAJwAoACkAKwAuADAAMgAzADQANQA1ADUANwA3ADcAOQA4ADgANgAwAC8ALgAq
ACcAJAAfABwAHAAXABEADQAJAAYAAgD9//r/9//1//X/8//x//L/8//u/+v/6f/l/+j/
6P/n/+f/4//j/+P/5P/m/+T/5P/j/+L/4f/g/9//4v/i/+D/4P/j/+P/4P/g/+H/4f/h
/+H/5P/l/+X/5f/h/+H/4v/k/+D/4P/f/9//4v/j/+P/4//i/+H/3//e/+L/4//j/+D/
3v/f/9//4P/g/+H/4f/f/+D/4v/m/+r/6P/n/+b/5f/i/+H/4f/i/+H/4P/d/9z/3v/g
/+H/4P/g/9//3//g/97/3v/d/93/4P/h/+L/4v/f/9//3//f/9//3v/e/97/3f/d/93/
3P/Z/9n/2//c/9//4P/g/+H/3//f/9//3v/c/9z/3P/c/9//3//c/9//3f/d/9v/2//b
/9z/3f/d/9v/2v/Z/9j/2f/Y/9n/2//d/93/3f/e/9z/3P/b/9j/2v/c/9z/3P/a/9r/
2v/a/9n/2f/c/9z/2v/Z/9n/2P/W/9b/1v/X/9j/2P/Z/9z/2v/a/9r/2v/Z/9n/2P/X
/9n/2f/Z/9j/2P/Z/9n/2f/d/9X/0v/W/9X/1P/T/9L/1v/Y/9r/3P/b/9r/2f/Y/9b/
1v/W/9b/1v/W/9b/1v/Y/9j/2P/Y/9f/1v/V/9T/1f/W/9f/2P/W/9b/1v/W/9f/2P/Z
/9r/2v/a/9r/2v/Y/9j/2P/Y/9n/2v/b/9z/3P/c/9z/3P/f/+D/4f/i/9//3v/d/9z/
3v/e/97/3v/f/+D/4f/i/+P/5P/l/+b/5P/k/+T/5P/i/+L/4v/i/+H/4P/f/97/3P/a
/9j/1v/U/9T/1P/U/9L/0v/S/9L/0P/Q/9D/0P/Q/9D/0P/Q/9L/0v/S/9L/5P/2/wgA
GgAtAA==
         </WaveFormData>
      </LeadData>
      <LeadData>
         <LeadByteCountTotal>10000</LeadByteCountTotal>
         <LeadTimeOffset>0</LeadTimeOffset>
         <LeadSampleCountTotal>5000</LeadSampleCountTotal>
         <LeadAmplitudeUnitsPerBit>4.88</LeadAmplitudeUnitsPerBit>
         <LeadAmplitudeUnits>��V</LeadAmplitudeUnits>
         <LeadHighLimit>2147483647</LeadHighLimit>
         <LeadLowLimit>268435456</LeadLowLimit>
         <LeadID>V6</LeadID>
         <LeadOffsetFirstSample>0</LeadOffsetFirstSample>
         <FirstSampleBaseline>0</FirstSampleBaseline>
         <LeadSampleSize>2</LeadSampleSize>
         <LeadOff>FALSE</LeadOff>
         <BaselineSway>FALSE</BaselineSway>
         <ExcessiveACNoise>FALSE</ExcessiveACNoise>
         <MuscleNoise>TRUE</MuscleNoise>
         <LeadDataCRC32>1992936268</LeadDataCRC32>
         <WaveFormData>
EQAPAAwADAAIAAQA///7/wEAAwAFAAQAAgACAP/////8//n/9//0//b/9v/3//f/9f/0
//P/8v/1//b/9//2//z/+P/v/+v/6v/m/+T/5//u/wAAFAAgAC8ARABgAIAAqwDcAAQB
FQEWAREBAAHcALEAjABuAE8AMAAfABUACQD7//v//f/8/wIABQABAAIABQACAPf/8f/z
//T/8//1//f//f8BAAAA+//4//X/8v/1//f/+P/4//T/9P/3//f/9P/0//T/9v/4//n/
+//9//j/9P/x//D/9P/3//n//P/7//n/+P/3//X/9f/2//f/+v/9//7////7//r/+P/3
//n/+f/9//////8AAP///v/9//3//f/9//7///8CAAMAAQADAP///f8BAAEAAQADAAUA
BwAKAA0ADQALAAkACQANABMAFwAXABQAFQASABAAFAAZAB0AHwAhACUAJwAoACoAJgAk
ACIAJAAoACwALQAuADEAMwAxADIANgA3ADgANgA0ADgANgAvAC4ALgAsAC0AKgAqACkA
JAAeABYAEAARABMAEgAPAA4ADAALAAsABgAEAAMAAQADAAEAAgADAAAA/v/7//f/+P/5
//r/+//7//r/+f/5//f/9v/1//X/+v/8//z//v/7//n/9f/z//b/+P/6//z//P/8//3/
/f/4//f/9//2//f/+f/8//7/+v/4//X/8//2//j/+f/7//z//f/6//j/9P/2//b/9//5
//v//f/9//n/9//1//X/9//4//j/+P/5//n/+v/8//n/+P/3//b/+P/6//z//P/6//n/
9//1//f/9//2//b/+f/6//r/+//5//f/9//3//f/9//4//n/9f/z//P/8f/z//b/+v/9
//v/+f/1//P/8//y//H/8P/y//X/+P/5//b/8//w/+//9P/2//f/9//3//f/9//3//b/
9f/0//L/9v/4//n/+v/2//b/9f/2//n/+v/3//b/9f/1//T/8//z//L/8P/v//L/9f/2
//n/9f/0//P/8v/z//X/+P/6//b/9P/y//D/8P/w/+//7v/y//X/9//5//f/9f/z/+7/
8f/z//T/9f/1//L/7v/u/+//8P/x//L/9P/0//T/9P/y//D/7v/s//D/8v/0//b/9P/y
//D/7v/w//D/8P/w//L/9P/2//j/9P/y//D/7v/v//D/8f/y//L/8v/y//L/7//u/+3/
7P/u//D/8v/0//D/7v/s/+r/7f/w//P/9//3//f/9//3//T/8f/v/+7/8P/x//L/8//x
/+//7v/s/+//8f/1//f/+P/2//f//f/7//f/9f/0//j/+//9//7/+//5//j/9f/4//v/
AAADAAIAAQACAAMA///8//z//P/+////AQAFAAAA+//z/+7/8//z//b/+f/2//T/8f/v
/+7/7v/t/+z/7v/w//L/9v/x/+7/6f/k/+j/7f/v/+z/5v/o/+v/7P/0/wYAHAA5AFYA
cACMALMA3AD4AAUBCgEDAfQA2gCxAIgAYgA/ABoAAwD7//n/+////wMA/v/6//n/9//0
//H/7v/z//f/9//2//X/8//v/+//7//w//H/8v/z//T/9P/1//X/9P/0//T/9//3//X/
9P/z//T/8//x//D/7//y//T/9//8//n/9//0//L/9P/z//P/8//0//X/9//5//b/9//2
//X/+P/6//v//f/6//X/9P/x//b//P8AAAQAAQABAAEAAQD+//v/+v/3//r/AQACAAUA
BQAFAAUABwAFAAUABgAHAAkACQAJAAsACwANAA0ACQAOABcAHAAiAB8AHwAeABsAHwAj
ACUAJgAsACoAKgAqACgAKgAsACsALwA1ADoAOwA4ADoAOQA4ADgANgA6ADgAMQAwADAA
LgApACQAIgAfACEAIAAdABwAGQAXABIACwAJAAgACAAJAAYABAADAAEAAAD9//3//f//
/wAAAAD///z/+//6//n/+//6//n/+f/7//z//f////3//P/5//j/+v/7//r/+//7//r/
+f/4//j/+P/5//n/+f/5//r/+v/2//X/9f/0//n//P/+/wEA///8//j/9f/5//3//f/+
//v//P/7//v/+f/5//n/9//7//3///8DAAIAAAD9//r//P/7//v//P/8//z//P/8//v/
+v/5//b/9//5//r/+//9//3//P/8//3//v/+/////////wEAAwD+//v/+f/3//j/+f/8
//3/+v/6//v/+//9//3/+//7//z//P/8//z/+v/5//j/9f/5//v//f8BAAAAAAD///3/
//////////8BAAEAAQAAAP7//P/5//b/9//6//z/AAD9//z/9//0//X/9//4//n//f8A
AAIABQAAAP///P/7//v//P/9//7//P/7//v/+v/6//r/+v/6//3/AAACAAQAAgD///v/
9//5//v//f/8//3//f/8//v/+f/6//7/AgAAAAAAAAAAAP3/+v/3//T/9v/4//r//P/+
//7//v/+//v/+v/5//j/+//8//3//v/6//j/9v/0//j/+v/8//7/+//6//n/+P/5//r/
+//9////////////+v/3//X/9P/5//v//f////7//f/9//z//P/9/wAAAQABAP7//v8D
AAEA/////wAAAgAFAAcACAAGAAUABQADAAUABQAHAAcABwAHAAkACwAHAAQABAAEAAUA
BQAGAAkABwAFAAAA/v8BAP//AAABAAAAAAD//////P/6//f/9P/3//j/+f/8//v/+v/3
//T/9v/5//v/+v/6//b/8//0//r/BAAUAC0ASgBuAJAAswDWAPYACwEOAQsBAgHwAM8A
qgCGAF8APAAdAAsAAQABAAUABQAGAAYAAwD9//r/+//8//n/+/8DAAQAAQD9//f/9f/1
//j/+//8//3//v/+///////+//n/+P/6//n//P/+/wAABAAAAP3/+//5//v//P/+/wIA
AAD///3//P/+//3//f/9//7///8BAAMAAAABAAAA//8CAAQABQAHAAQAAQACAAEAAgAE
AAQABAAHAAkACwANAAgABQAEAAEAAwAJAAkACwALAAsACwANAAoACQAJAAkADwARABMA
FwAWABkAGgAXABoAHwAgACIAIQAjACQAIwAlACkAKwAsADMAMgAzADQAMwA0ADUAMwA3
ADsAPgA9AD8AQgBCAEIAQAA8AD4AOgA4ADgAOQA4ADQALgArACcAKAAmACIAIAAdAB0A
GgAVAA8ADAAKAAkACQAKAAwADQAKAAUAAwABAAIABAAFAAUABwAHAAcABwAEAAAA/P/5
//v//v8BAAUABAACAP7//P8AAAEAAAABAAAAAAAAAAAA/f/8//z/+//7//3/AAACAP//
/f/8//r/+//8//z//f8AAAAA/////wAAAQD+//z//v8CAAQABwAFAAMAAQD9////////
/wEAAgACAAEAAAD9//v/+v/6////AgAFAAgABAACAAAA/P/9////AAABAAEAAQAAAAAA
/f/6//b/8//4//v/AAAFAP//+//4//X/+P/5//z//f/8//z//f/9//7//f/6//n//P/+
/wAAAgD+//v/+P/z//X/9//5//3//P/8//v/+f/6//n/+P/3//j/+f/6//r/9//2//T/
8v/1//j/+v/+//z//P/4//b/8//z//L/8f/2//r//f8BAP7//f/6//n/+f/6//v//P/4
//f/9//2//T/9P/0//T/9//6//z//v/9//v/+P/1//f/9//3//T/+P/5//n/+f/x//T/
9v/8//7//v/+//7//P/6//j/9v/3//j/+f/6//j/+P/4//j/9v/2//b/9v/4//r//P/+
//r/+P/2//T/9v/2//b/9v/4//j/+P/4//b/9v/2//b/+f/6//v//P/7//r/+f/4//r/
+//7//v/+//7//r/+f/4//j/+P/3//r/+//8//3//P/6//j/9//6//v/+//4//r/////
//3///8AAAAAAQADAAIAAgADAAMAAQD///3/AQADAAUABwAHAAkABwAEAAMAAgABAP//
AAADAAQABQABAAAA///7//z//f/8//z//P/7//r/+v/3//T/8v/w//P/9v/3//j/8v/s
/+7/8f/v/+7/8P/u/+3/9v/8/wIADgAfADYAWACCAKsA0ADyAAcBDgEJAQQB8gDLAJ4A
egBbADoAHQAFAPn/9//5////AAAAAP////8AAPv/9P/z//X/+f/6//v/+f/3//f/8//s
//D/8v/0//b/9//5//r/+v/1//L/8v/v//H/9P/3//z/+//5//j/9//1//T/9P/2//r/
+//7//z/+P/1//P/8f/y//X/+f/9//v/+//5//f/+f/6//r/+//9//v//f/9//r/+v/4
//b/+P/7//7/AQD+//3//v/9//3/AQD/////BAAFAAYACQAHAAUABAADAAkACwANABEA
DwARABEADQAOABMAFAAWABkAHQAgACEAHwAhACEAIAAoACgAKgAsACoALAAuAC0ALAAv
ADEALwAxADYAOAA6ADYAMgA0ADAAMAAyADUANgAyACwAKQAlACIAHgAYABQAFQAXABYA
EwANAAgABAABAAQABgAJAAsABgABAP///f/8//z/+//5//r/+//8//3/+//6//n/+f/7
//z//f////7//P/4//b/9f/1//P/8//4//r//P/+//v/+P/2//P/8//1//j/+v/2//X/
9f/0//X/9v/2//f/+f/6//r/+//6//v/+P/2//b/+v/8/////f/7//n/9f/z//P/8//1
//j/+v/7//z/+v/3//X/9P/2//j/+v/8//v/+v/5//b/9P/1//X/9f/4//n/+f/6//j/
9v/z//H/9f/3//v////6//X/8f/t//D/8//4//v/+P/4//n/+f/5//f/8//x//b/+P/6
//z/9//1//P/7//w//H/8v/1//n/+v/6//n/9//1//P/8f/y//P/9P/0//P/8v/w/+7/
7//y//T/+P/6//r/9v/0//D/7//t/+v/7v/w//H/8//x//P/8//1//P/9P/1//b/9//3
//j/+P/y//D/7v/s/+7/8P/x//L/8//z//L/8f/z//P/8//w//L/8//z//P/7//w//D/
7v/x//L/8//0//H/8P/v/+7/7v/u/+7/7v/v//D/8f/y/+7/7P/q/+j/6v/s/+7/8P/y
//L/8v/y//H/8P/v/+7/8f/y//P/9P/w/+7/7P/q/+3/7v/v//D/7v/s/+v/6f/s/+3/
7v/u//D/8f/z//X/8//x/+//7f/v//L/9P/2//b/+P/4//f/8//y//b/9f/0//X/9//4
//f/9f/y//D/9P/5//z////+/////v/9//r/+//8//n/9//4//n/+v/3//f/+f/5//v/
+v/8//7/+f/3//X/8f/w/+7/7f/s/+7/7f/s/+z/6P/m/+b/5P/o/+z/7v/s/+3/7f/o
/+T/5P/p//T/BAAUACIAMwBMAGoAjACxANgA/AAPARIBCQHyAMgAlQBsAE4AMwAaAAkA
///5//P/6//p/+z/6v/p//P/+v/5//b/8//1//P/7v/p/+n/6//v//P/8v/x//D/7//u
/+7/7//v/+7/7f/u//L/8//w/+7/7P/s/+7/7//x//P/8v/w/+//8P/z//P/8v/y//P/
8//0//X/7//t/+z/6//t//H/8//1//T/9P/z//P/9P/z//b/9//6//z//P/8//f/9f/z
//H/9f/3//v//f/8/////P/7/////////wEAAwADAAQABQAEAAMAAgADAAkADwATABMA
EAARAA4ADAAPABMAFgAXAB0AIwAnACoAKQAkACEAHgAiACgALgAxAC8AMQAyAC8ALQAw
ADAAMAAzADIANwA2AC4AKgAnACIAIwAgACAAHwAbABgAEwAQAA4ADQAJAAMAAgAAAP//
///8//r/+f/3//n/+f/8////+//4//T/7//v/+//7//v//X/8P/y//L/8v/y//L/8v/y
//L/9f/2//f/+P/0//D/7P/o/+v/7v/x//T/8f/w/+//7v/w//D/8P/w//L/9P/2//j/
9f/y/+//7P/w//L/9P/2//P/8v/x//D/8P/w//D/8P/z//T/9f/2//X/9P/z//L/9P/2
//r/+v/4//b/8P/u//L/9v/8/wYADAAQAA4ACgAOABQAHAAoADoARgBOAFIAWABeAFwA
VABOAEoASABMAFIAUgBIAD4ANAAuACgAJgAmACoAMAA0ADYANgA2ADYANgA0ADIANAA4
ADIAJAAYAA4ACgAKAAoADAAOAA4ADAAKAAQAAAD8//j/9//2//X/9P/0//T/9P/0//H/
8P/v/+7/7v/u/+7/7v/t/+z/6//q/+v/7P/t/+7/8P/w//D/8P/v/+7/7f/s//H/9P/3
//r/+P/4//j/+P/6//z//v8AAAAAAAAAAAAA///+//3//P8BAAQABwAKAAcABgAFAAQA
BwAKAA0AEAAQABAAEAAQAA4ADgAOAA4AEgAWABoAHgAcABwAHAAcACAAJAAoACwALwAy
ADUAOAA6ADwAPgBAAEMARgBJAEwASwBKAEkASABMAE4AUABSAFIAUgBSAFIATwBOAE0A
TABMAEwATABMAEcAQgA9ADgAOgA6ADoAOgA4ADYANAAyACwAKAAkACAAIAAgACAAIAAc
ABoAGAAWABUAFAATABIAEAAOAAwACgAIAAYABAACAAUACAALAA4ACwAIAAUAAgAEAAQA
BAAEAAEAAAD///7/AAAAAAAAAAADAAQABQAGAAIAAAD+//z//v/+//7//v///wAAAQAC
AAAA/v/8//r//f/+////AAD+//z/+v/4//n/+v/7//z//P/8//z//P/6//r/+v/6//v/
/P/9//7/+v/4//b/9P/1//b/9//4//r//P/+/wAA/P/6//j/9v/5//r/+//8//r/+P/2
//T/9v/4//r//P/+//7//v/+//v/+v/5//j/+f/6//v//P/4//b/9P/y//X/9v/3//j/
+P/4//j/+P/3//b/9f/0//n//P///wIA///8//n/9v/2//b/9v/2//n/+v/7//z/+v/4
//b/9P/4//r//P/+//r/+P/2//T/9f/2//f/+P/5//r/+//8//n/+P/3//b/+f/6//v/
/P/5//j/9//2//f/+P/5//r/+v/6//r/+v/5//j/9//2//n/+v/7//z/+v/4//b/9P/1
//b/9//4//v//P/9//7//P/6//j/9v/4//r//P/+//r/+P/2//T/9//4//n/+v/7//z/
/f/+//r/+P/2//T/9//6//3/AAD9//r/9//0//f/+P/5//r/+v/6//r/+v/3//b/9f/0
//j/+v/8//7/+v/4//b/9P/1//b/9//4//r/+v/6//r/9//2//X/9P/3//r//f8AAP3/
+v/3//T/9//4//n/+v/6//r/+v/6//j/+P/4//j/+v/8//7/AAD+//z/+v/4//j/+P/4
//j/+f/6//v//P/6//j/9v/0//f/+v/9/wAA/P/6//j/9v/4//j/+P/4//r/+v/6//r/
9v/0//L/8P/1//j/+//+//v/+v/5//j/+f/6//v//P/7//r/+f/4//f/9v/1//T/+P/6
//z//v/8//r/+P/2//f/+P/5//r//P/8//z//P/4//b/9P/y//X/+P/7//7/+v/4//b/
9P/1//b/9//4//r/+v/6//r/+P/2//T/8v/0//b/+P/6//f/9v/1//T/9v/2//b/9v/5
//r/+//8//r/+P/2//T/+P/6//z//v/6//j/9v/0//T/9f/1//X/+P/5//n/+f/3//b/
9f/z//X/9//5//v/+f/4//f/9//7//3//v/8//3/AwAEAAMAAQAAAP7//f///wAAAgAF
AAMAAQD///3/AQABAAEAAQAGAAkACAAGAAUABAADAAEAAwAHAAkACwAFAAIA///5//v/
/f/9//7/+v/5//j/+P/1//T/9P/0//b/+v/8//7/+P/w/+7/7f/r/+z/8v/0//H/8v8C
ABQAHAArAEYAaACKAK8A3gAAAQ0BDAENAQAB3ACvAIwAcABVADQAFwAFAP3/+//7////
BAAEAAEAAwAEAP3/9P/x//X/+//6//n/AQADAPn/8f/y//P/9P/1//b/9//5//r/+v/0
//L/8//x//T/9v/4//z/+v/3//X/8//z//L/8v/0//f/+f/6//z/+v/3//X/8//0//X/
9//5//b/9//2//X/9//4//j/+f/6//n//P/9//r/+v/4//b/+P/5//r/+//5//n/+//7
//n//f/7//v/////////AQAAAP///////wIAAwAEAAcABwAJAAkABQADAAcABwAIAA4A
EwAXABkAFQAVABMAEAAWABYAGAAaABwAIAAkACUAJAAlACUAIQAjACgAKgAsACkAJgAp
ACYAJwAqAC4AMAAwACwAKwApACUAIgAdABoAGwAdABwAGQATABAADgANAAwADAANAA0A
CwAHAAYABQAGAAgACQAJAAkACQAJAAkABwAEAAEA/////wAAAQADAAIAAgAAAAAABAAF
AAQABQAEAAQABAAEAAIAAAD///3///8BAAQABgACAAEAAQAAAP7//v/9//3/AAAAAP//
///+/////P/6//r//v8AAAMAAQABAAEA///9//3//f///wEAAgACAAIA/v/7//n/+P/8
//7/AAACAP7//P/6//b/+P/5//n/+f/8//3//f/+//z/+v/3//X/+P/5//z////6//f/
9f/z//X/9f/3//f/+P/4//n/+f/4//f/9P/z//j/+v/8//7/+v/5//j/9f/0//P/8v/z
//b/+P/5//n/+f/3//X/8//2//f/+P/4//f/9v/0//L/8v/0//X/+P/6//z/+v/6//b/
9f/z//H/8//0//T/9f/z//X/9f/3//L/8v/y//L/9P/1//f/+P/0//L/8P/u//X/+v/+
/wIA/v/7//f/8//y//H/8P/s//H/9f/4//v/8//u/+7/8P/x//L/8//0//H/8P/v/+7/
7//w//H/8v/0//b/+P/6//j/9v/0//L/8v/y//L/8v/0//T/9f/1//L/8f/w/+7/7//x
//T/9//1//P/8f/v//L/9v/5//z/+f/6//n/9//0//T/+f/5//r/+//9//7//P/5//X/
8v/2//v//v8BAAAAAQAAAP///v///wAA/f/9//7///8AAPz/+f/4//X/+P/4//v//v/5
//n/+f/3//P/8P/u/+z/7v/v//D/8v/v/+z/6//o//D/8v/0//T/8f/r/+j/5P/g/+X/
7P/2/woAHAApADgAUAByAJsAxADsAAkBFgETAQIB5AC3AIoAaABNADAAGQALAAMA+//1
//X/8v/s/+//9f/8//3/9v/x//H/7//u/+v/6//t//H/9f/4//f/9v/1//T/8//z//L/
8P/v//D/9P/1//L/8P/u/+7/8P/x//P/9f/0//L/8f/y//P/8//y//L/9P/1//f/+f/1
//P/8v/x//L/9f/2//f/9v/2//X/9f/2//X/+P/5//z//v/+//7/+v/3//T/8f/1//f/
+//9//z////8//v/////////AQACAAMABQAHAAYABQAEAAUACQAPABMAEwARABUAFQAW
ABYAGQAbABsAHgAjACYAKAAoACQAIgAgACMAKAAtAC8ALwAxADIALwAtADAAMAAwADMA
MgA3ADYALwAsACoAJgAlACIAIgAhAB8AHAAXABQAEgARAA0ABwAGAAYABwAJAAQAAgAB
AP/////9//7////9//z/+v/3//b/9f/0//P/9//4//n/+//2//L/7v/r//D/8v/y//T/
9P/z//D/7//w//D/8P/w//T/9v/5//v/9v/z//H/7v/w//P/9//6//j/9v/z//H/8v/y
//H/8f/2//n/+P/4//X/9v/1//X/9//3//f/9f/1//X/9f/3//f/9v/0//L/9v/3//n/
/P/5//b/8//w//P/9v/5//r/+f/5//j/9//1//X/9P/0//f/+P/4//n/9f/z//P/8//z
//P/9P/1//X/9f/3//f/9f/0//T/8//3//n/+f/7//n/9v/z//D/8v/1//j/+f/4//f/
9v/3//X/9P/y/+//8//1//f/+f/4//f/9v/0//X/9v/2//b/9f/2//b/+P/6//r/9v/0
//b/+f/7//3/+//4//T/8f/0//f/+P/7//b/9v/2//b/9f/1//b/9v/2//j/+v/8//j/
9v/z//D/9v/5//v//f/6//n/+P/0//b/9//3//f/AQACAAAA/P/4//b/9P/y//b/+P/6
//z/+v/6//r/+v/4//j/+P/4//v//P/9//7//P/6//j/9v/4//r//P/+//3//P/7//r/
+f/5//n/+f/7//z//f////7//f/7//n//P/9//7/AAD///7//v8AAAEAAQD+//7/BgAH
AAYABwAGAAQAAwABAAIABAAHAAsACAAHAAYABwAHAAcABwAJAA4ADQALAAwACAAGAAMA
AQAFAAcACQAIAAoACgAHAAcABAABAP///P/9//7/AAABAP7//P/6//j//P/+/wAAAAAC
AAAA+//v/+j/7P/w//P//P8KABwALAA5AEwAbACQALUA4gAOASMBIgEZAQoB6AC7AI4A
bgBPADYAJwAZAA0ABQD///3/AAAKAA8AEQASABEACAD///3//f/+////AQADAAkACwAG
AAQAAgAAAP7/AQADAAQABAACAAIABQAFAAMAAgABAAIABQAFAAYABwADAAAA/v/+/wIA
AwADAAQAAgABAAEAAQABAAEAAgADAAUABwAHAAcABAAEAAMAAwAFAAUACQALAAoACgAI
AAYABQAFAAUABQAHAAkADQAPAAsACwAFAAEABQAHAAkADQANAA0ADgAPAA8ADwAPABEA
FgAbAB4AHQAZABsAGQAYABwAIQAlACcAJgApACoAKgAsACoAKgAqAC4AMgA2ADcANQA3
ADgANQA2ADoAOwA8ADoAOAA8ADoAMwAyADIAMAAxAC4ALgAtACkAJAAdABgAGAAZABcA
EwASABAADwAPAAsACAAGAAMABwAHAAoADQAIAAYAAwD//wAAAQACAAMAAwACAAEAAQD+
//7//v///wMABAADAAQAAgABAP7//f/+//7//v/+/wAAAAABAAEA/f/9//7//v8AAAEA
AwAEAAEAAAD+//3/AQACAAIAAwADAAMA///8//v//v///wEABAAFAAYABQABAP///f/9
/wEAAgACAAIAAgABAAEAAgD///7//f/8/wAAAgAEAAQAAAD///3/+//+//////8AAP7/
/v/9//3//P/7//z//f/9//3//v////z/+//8//v//P/8//3//f/9//3/+//7//r/+v/6
//r/+//9///////7//n/9//3//n/+v/6//n/+//7//v/+//5//n/+f/4//v//P/8//z/
+P/4//f/+P/6//z/+v/6//z//f/9//3/+//6//j/9//7////AQAFAP7//P/6//j/+v/7
//3//v/6//r/+v/6//n/+v/6//r//P/9//3//f/8//v/+v/2//v//f/+///////8//b/
9P/3//j/+f/6//v//P/9//7//P/6//j/9v/4//r//P/+//3//P/7//r/+P/4//j/+P/6
//z//v8AAP7//P/6//j/+v/6//r/+v/5//n/+f/5//n/+P/3//f/+//9//7////9//v/
+f/4//r//P///wQABAADAP///v8BAAEA/////wEAAgAEAAUAAwACAAIAAwAGAAcACAAL
AAgABwAGAAcACgAJAAcACAAJAAoACgALAAkABwAFAAAAAwAEAAIAAwAFAAMAAgAAAP3/
+v/4//X/9//6//3/AAD+//z/+v/2//b/9v/9/wUAAAD2/+7/6//u//j/DAAiADMARgBi
AIYAqwDQAPQADwEYARsBFgH+ANUApAB4AFkAOgAbAAsACQALAA0ACQACAAIAAwABAP7/
//8CAAMABQADAAAA+//5//f/9//7//7///8AAAEAAgD+//3/+//4//n//P8CAAUAAgAC
AAIABAABAP///v/9////AAACAAYAAgD///v/+P/6//v//f////r/+f/5//n/+//9//3/
/f/+/wAAAQADAAEA/f/9//v///8CAAMABAADAAMAAwADAAEAAQADAAMABwANAA0ADwAO
AA0ADAANAA8ADwAQABEAEwATABMAFQAVABkAGwAZABsAIQAjACYAJAAlACUAIwAmACsA
LgAwADIAMAAwADAAMwA2ADkAOQA9AEEARABDAEEAQgBAAD4AQQBAAEUARAA/AD4APgA8
ADkANAAyAC8AMQAwAC0ALAAmACMAHQAVABQAFAAVABcAFQAUABQAEwAQAAsACQAHAAsA
DgAQABEADQALAAkABwAKAAoACgALAAgACAAIAAkACQAIAAUABAAJAAsACwANAAoACAAG
AAQABgAIAAsADQAJAAkACgAKAAcABQAEAAIABQAIAAoADQALAAgABAABAAYACQAIAAgA
BQAGAAUABQAEAAMAAgD//wUACQANABMAEQAOAAoABgAHAAcACAAKAAgABgAEAAIAAwAE
AAUABAAFAAcACAAJAAUAAwAAAP7/AwAGAAgACwAKAAkACgALAAkABwAGAAUABwAHAAkA
CQAEAAIAAQD//wQABwAIAAsACwAKAAkACAAGAAUABAABAAQABwAKAA8ADAAKAAcAAwAG
AAcACAAJAAYABQAEAAIABAAEAAMAAgAGAAoADQASAA0ACgADAP7/AgAFAAcACQAIAAgA
BwAHAAQABQAEAAUABAAGAAgACgAFAAMAAgAAAAMABgAJAAwACgAKAAkACAAGAAUAAwAB
AAUABwAJAAgABgAFAAMAAQAHAAQABAAIAAYABAACAAAAAwAGAAkADAAPABAAEQASABAA
DgAMAAoADQAOAA8AEAAQABAAEAAQAA0ADAALAAoADgAQABIAFAAQAA4ADAAKAA0AEAAT
ABYAFAAUABQAFAATABIAEQAQABQAFgAYABoAGAAWABQAEgAVABgAGwAeAB0AHAAbABoA
GAAYABgAGAAcAB4AIAAiACEAIAAfAB4AIAAgACAAIAAgACAAIAAgAB4AHAAaABgAFgAW
ABYAFgAUABIAEAAOAA8AEAARABIAEAAQABAAEAAOAAwACgAIAAsADAANAA4AGQAkAC8A
OgBIAA==
         </WaveFormData>
      </LeadData>
   </Waveform>
</RestingECG>
