# Supplementary material for: Detection of Left Atrial Enlargement Using a Convolutional Neural Network-Enabled Electrocardiogram
Source: Front Cardiovasc Med. 2020 Dec 17;7:609976. doi: 10.3389/fcvm.2020.609976 (PMC7773668; doi:10.3389/fcvm.2020.609976)
Supplement: Supplementary file 5 [file Data_Sheet_5.ZIP › normal4/1802037052_5953_0000001B.XML]

<?xml version="1.0" encoding="Windows-1252"?>
<!DOCTYPE RestingECG SYSTEM "restecg.dtd">
<RestingECG>
   <PatientDemographics>
      <PatientID>1802037052</PatientID>
      <PatientAge>69</PatientAge>
      <AgeUnits>Years</AgeUnits>
      <Gender>Female</Gender>
      <PatientLastName>cuiliansong</PatientLastName>
   </PatientDemographics>
   <TestDemographics>
      <DataType>Resting</DataType>
      <Site>1</Site>
      <AcquisitionDevice>MAC55</AcquisitionDevice>
      <Status>Unconfirmed</Status>
      <Priority>Normal</Priority>
      <AcquisitionTime>09:57:22</AcquisitionTime>
      <AcquisitionDate>05-09-2017</AcquisitionDate>
      <CartNumber>1</CartNumber>
      <AcquisitionSoftwareVersion>009C</AcquisitionSoftwareVersion>
      <XMLSourceVersion>MAC5000 v1.0</XMLSourceVersion>
   </TestDemographics>
   <RestingECGMeasurements>
      <VentricularRate>79</VentricularRate>
      <AtrialRate>79</AtrialRate>
      <PRInterval>136</PRInterval>
      <QRSDuration>82</QRSDuration>
      <QTInterval>366</QTInterval>
      <QTCorrected>419</QTCorrected>
      <PAxis>76</PAxis>
      <RAxis>52</RAxis>
      <TAxis>59</TAxis>
      <QRSCount>13</QRSCount>
      <QOnset>221</QOnset>
      <QOffset>262</QOffset>
      <POnset>153</POnset>
      <POffset>199</POffset>
      <TOffset>404</TOffset>
      <ECGSampleBase>500</ECGSampleBase>
      <ECGSampleExponent>0</ECGSampleExponent>
   </RestingECGMeasurements>
   <Diagnosis>
      <Modality>Resting</Modality>
         <StatementCount>4</StatementCount>
         <LabelText>12SL ��ϳ���</LabelText>
      <DiagnosisStatement>
         <StmtFlag>ENDSLINE</StmtFlag>
         <StmtText>�������</StmtText>
      </DiagnosisStatement>
      <DiagnosisStatement>
         <StmtFlag>ENDSLINE</StmtFlag>
         <StmtText>���ķ�����</StmtText>
      </DiagnosisStatement>
      <DiagnosisStatement>
         <StmtFlag>ENDSLINE</StmtFlag>
         <StmtText>ST ���쳣����������ػ�����</StmtText>
      </DiagnosisStatement>
      <DiagnosisStatement>
         <StmtFlag>ENDSLINE</StmtFlag>
         <StmtText>�쳣 ECG</StmtText>
      </DiagnosisStatement>
   </Diagnosis>
   <Waveform>
      <WaveformType>Rhythm</WaveformType>
      <WaveformStartTime>0</WaveformStartTime>
      <NumberofLeads>8</NumberofLeads>
      <SampleType>CONTINUOUS_SAMPLES</SampleType>
      <SampleBase>500</SampleBase>
      <SampleExponent>0</SampleExponent>
      <HighPassFilter>16</HighPassFilter>
      <LowPassFilter>150</LowPassFilter>
      <ACFilter>NONE</ACFilter>
      <LeadData>
         <LeadByteCountTotal>10000</LeadByteCountTotal>
         <LeadTimeOffset>0</LeadTimeOffset>
         <LeadSampleCountTotal>5000</LeadSampleCountTotal>
         <LeadAmplitudeUnitsPerBit>4.88</LeadAmplitudeUnitsPerBit>
         <LeadAmplitudeUnits>��V</LeadAmplitudeUnits>
         <LeadHighLimit>2147483647</LeadHighLimit>
         <LeadLowLimit>268435456</LeadLowLimit>
         <LeadID>I</LeadID>
         <LeadOffsetFirstSample>0</LeadOffsetFirstSample>
         <FirstSampleBaseline>0</FirstSampleBaseline>
         <LeadSampleSize>2</LeadSampleSize>
         <LeadOff>FALSE</LeadOff>
         <BaselineSway>FALSE</BaselineSway>
         <ExcessiveACNoise>FALSE</ExcessiveACNoise>
         <MuscleNoise>FALSE</MuscleNoise>
         <LeadDataCRC32>3942706874</LeadDataCRC32>
         <WaveFormData>
9P/0//T/9P/z//L/8f/w//P/9P/1//b/9f/0//P/8v/y//L/8v/y//T/9v/4//r/+P/2
//T/8v/0//b/+P/6//z//P/8//z///8AAAEAAgAEAAQABAAEAAQABAAEAAQACAAKAAwA
DgAQABAAEAAQABMAFAAVABYAGgAcAB4AIAAcABoAGAAWABgAGAAYABgAFwAWABUAFAAR
ABAADwAOAA0ADAALAAoABwAGAAUABAACAAAA/v/8//r/+v/6//r/+//8//3//v/7//r/
+f/4//f/9v/1//T/9v/2//b/9v/2//b/9v/2//T/9P/0//T/9P/0//T/9P/z//L/8f/w
//D/8P/w//D/8f/y//P/9P/1//b/9//4//f/9v/1//T/9P/0//T/9P/y//L/8v/y//X/
9v/3//j/+P/4//j/+P/4//j/+P/4//b/9v/2//b/+P/4//j/+P/6//r/+v/6//z//P/8
//z/+v/4//b/9P/2//b/9v/2//j/+P/4//j/9//2//X/9P/0//T/9P/0//X/9v/3//j/
9v/2//b/9v/4//j/+P/4//b/9P/y//D/8//0//T/9f/3//f/9//3//j/8//x/+7/7//w
//P/9f/4//n/+v/6//j/+P/2//T/+P/4//b/9f/3//r//P/8//r/+//7//3////8//7/
//8EAAQABQAGAAkABwAIAAkABgAEAP//+f/6//n/+v/3//T/8f/u/+3/8P/w/+//7//x
//L/8//2//P/8f/w//D/8//z//P/9P/z//P/8v/x//H/+P/6//r/+P/z//P//f8DAPz/
//8QACIALgA7AEoAVgBoAIEAjwCQAJEAlQCTAIQAcwBfAEYAKgAUAAsAAwD8//r/8//v
//H/8f/t//H/8v/u/+r/7//v/+//8P/x/+//7//v/+//7//s/+z/7f/u/+3/6f/q/+3/
7v/w//H/8//z//P/9P/z//L/7//u//D/7v/u//D/8f/x//L/8//w//H/8P/v//L/8v/y
//L/9P/z//P/8//y//L/8//2//b/9f/1//X/9//3//n/+f/2//b/9//4//b/+P/6//r/
+//8//7/AgACAAIAAgACAAEAAgACAAQACgAMAA4ADwAMAA4ADwAOABAAEAAOABAAFAAU
ABQAFgAZABcAFgAVABcAFwAXABYAEgAPAAwACgAMAAoACgAKAAsACwAJAAoACAAGAAIA
//////3/+//7//r/+v/6//j/+f/3//f/9//0//T/8//y//b/9//0//X/9f/1//T/9P/2
//f/9//3//b/9f/0//P/9f/1//X/9f/0//P/8v/v//H/9f/5//j/9f/y/+//7P/u//D/
8v/0//P/9f/z//P/9f/2//f/+P/0//b/9//3//P/8v/y//L/9v/2//P/8//0//T/9P/0
//b/9//4//r/+P/4//n/+f/3//T/9P/1//j/+P/4//f/9f/0//T/8//1//X/9f/0//b/
9v/2//X/8//z//X/9f/2//b/9//3//P/8v/y//H/8v/0//X/9v/4//X/9f/1//b/9//4
//n/7f/u//H/8v/z//T/9P/0//P/8//2//f/+P/5//n/9f/0//L/8v/y//T/9f/2//f/
+P/4//b/9v/0//L/9v/2//T/8//z//b/+P/4//v//f/+/wEAAAD8//3//f8CAAIAAwAE
AAYAAwADAAMAAAAAAP3/+f/8//v//P/5//n/9//1//X/9f/0//L/8f/x//L/8//2//X/
8//y//L/9P/z//L/8v/x//H/8P/v/+v/6v/u//b//P/9//3//f////7//f8EAA4AHAAx
AEYAVABmAHsAiwCMAI8AlwCVAIQAdQBpAFQAMgAaAA8ABwD8//T/9f/1//H/7//r/+n/
7P/s/+j/5//q/+v/7f/v/+z/6//q/+n/6//q/+z/7//x//H/7v/w//D/8P/x//H/7//t
/+v/6v/t/+7/7f/u//D/7v/u//D/7//t/+z/6//u//H/8v/z//L/8v/y//L/9P/z//P/
8//z//L/8v/0//T/8//z//P/8f/x//P/8//0//T/9f/2//b/+P/6//r/+v/6//v//v/+
//7//v/+////AAAAAAIABgAIAAoACwALAA4AEAAQABAAEAAOABAAFAAUABQAFgAbABkA
GAAXABcAFwAXABYAFwAVABMAEgAPAAwACwAKAAgABwAEAAQABgAGAAQAAwACAP///P/7
//z//P/8//r/+//5//n/+f/4//j/9//2//j/+f/2//f/9v/1//P/8v/w//H/8f/x//P/
8//z//P/8//z//P/8//1//X/9f/z//X/9//5//b/9v/2//b/9v/1//T/8//y//T/9//2
//f/9f/0//P/8v/w//L/8//z//H/8v/0//b/+v/6//f/9//2//b/9v/2//X/9f/1//b/
9P/0//X/9f/3//T/9P/1//b/9v/2//X/9v/2//f/9//5//n/+f/4//f/9v/1//P/9P/1
//j/+f/7//r/+v/5//b/9v/3//f/9f/0//L/8P/1//P/9P/1//f/9v/0//T/9P/0//j/
+P/3//f/9P/z//L/8f/2//P/8//y//T/9P/2//f/9f/1//X/9P/z//T/8//y//X/9v/1
//X/9//6//z//P/+//////8BAAAA/P/9//3/AgACAAMABAAIAAUABQAFAAQABAABAP3/
///9//3/+f/4//X/8v/x//L/8v/x//H/7v/u/+7/8P/x//H/8v/0//L/8f/w//D/8v/z
//P/8//1//T/9v/8//b/8//1//n/+f/+/wMACAAMABoALwBAAE4AYgB3AH8AggCFAIsA
hQB4AGsAXQBAACAACAD///f/8v/y//H/6//t/+v/5//r/+7/6v/u//P/8f/v/+7/7f/w
//H/8v/z//L/7v/t/+3/8P/x/+//8v/y//L/8//z//H/8f/x//L/8P/w/+7/7v/x//D/
8f/0//P/8f/w/+//8v/1//b/9//2//T/8v/w//H/8f/y//P/9v/2//f/+v/8//v/+//7
//r/+f/6//n/+f/6//z//v/8//7/AAAAAAIAAgADAAYABwAIAAkACgALAAwADAAOABEA
EgATABMAEwAWABgAGAAZABgAFQAWABkAGgAbAB4AIwAhACAAHwAeAB0AHAAaABkAFwAV
ABQAFgAUABQAFAASAA8ACgAIAAkACgAJAAkACAAFAAIAAQD///7//f/6//z/+//8//3/
+//8//z//P/9//3/+f/5//j/9//1//T/9f/3//j/+f/5//n/+f/5//j/9//2//X/9f/1
//X/8//0//f/+v/4//b/9v/2//b/9v/2//b/9v/3//n/9//3//j/+P/4//j/+P/6//v/
+//6//r/+//8//3//P/4//f/+P/4//j/+P/6//v//P/+//v/+v/6//n//P/6//v//f/+
//7//v/9//v/+v/6//n/+v/7//z//P/8//z//P/7//r/+f/6//n/+//6//r/+f/8//j/
8f/2//f/+P/5//r/+//6//j/9//2//X/9P/z//j/9//5//r/+P/4//r/+//6//n/+P/2
//b/+P/4//j//P/8//r/+f/5//z//v/+//3//f/8//3/AQD+/wAAAQAGAAYABwAIAAkA
BQAEAAMABAAEAAEA/f/6//f/9v/x//X/9f/1//f/9//2//T/8//0//T/9P/2//b/9f/1
//b/9P/z//L/8v/1//f/+P/5//P/8v/0//j/+v/5//f/+f/7//7/BwAOABQAIgAzAEIA
TgBeAG0AewCEAIsAhQB5AHAAawBbAD4AJgAUAP//7//w//T/7//p/+f/6//r/+v/8v/0
/+7/6f/s/+3/7//x//H/8f/x//H/8f/u/+7/7//x//H/7v/w//H/8v/0//X/9P/z//L/
8v/y//L/8P/w//L/8P/w//L/9P/z//P/8//x//P/8//z//b/9v/2//b/9P/z//P/8//y
//L/8//2//f/9//4//n/+P/3//j/9//3//j/+v/8//v//P/9//z//v/+////AgAFAAYA
BwAIAAgACAAHAAgACwAMAA0ADQAPABQAGAAaABsAGgAXABgAGAAYABgAGgAfAB0AHAAb
AB0AHQAdABwAGQAXABUAFAARAA4ADQAMAA4ADQAKAAoACAAGAAIA//8BAP///f/9//z/
/P/8//r/+//5//n/+f/3//j/+P/4//f/9//z//P/9f/1//T/9P/1//f/+P/5//f/9f/z
//H/8//1//f/+f/3//f/9//1//P/9f/3//T/9f/2//f/+P/3//b/9f/0//f/+f/3//f/
+P/4//j/+P/2//j/+f/5//b/9v/3//j/+v/6//f/9//4//j/+P/4//n/+f/5//r/+v/6
//v/+//4//T/8//z//X/9v/3//f/+P/4//n/+f/3//f/9//2//f/+P/5//n/+v/7//7/
///7//j/9v/z//P/9P/2//f/9f/2//b/9v/2//P/8//z//b/9//4//n/+f/9//b/9v/2
//b/9v/2//b/9f/1//f/9//3//f/+v/3//f/9v/z//L/8//z//T/9f/2//b/9v/4//j/
+P/7//z/+//7//r//P/9//z/+//7//r/+/8AAP7/AQADAAQABAAFAAYACwAJAAoACwAH
AAYAAgD9//v/+f/5//X/+P/3//b/9//2//b/9f/1//L/8v/y//T/9P/z//P/9P/2//X/
9P/0//T/9f/1//X/9f/w//T/9v/0//X/+f/5////BAALABQAIAAsADkASgBmAH4AhQCL
AJgAmwCXAI0AeABjAE8AOAAkABQABwD7//b/+P/5//P/7//v/+//7//y//L/8v/x//H/
8f/y//P/8f/x//H/8f/v/+z/7P/t//D/8f/v//L/8v/y//P/8//x//H/8f/y//T/9P/y
//L/8v/w//D/8v/w/+//7//v//H/8//z//P/9v/2//b/9v/z//H/8P/v//T/9v/5//7/
+//5//j/9//1//X/9//3//T/9P/1//b/+f/8////AAACAAIAAwAGAAYABgAGAAYABwAI
AAgACgANAA4ADwAPABEAFAAWABYAFwAWABMAFAAWABYAFgAYAB4AHQAdAB0AGQAXABUA
EgATABMAEwAUABUAEgARABAADgANAAoACgAJAAgABQADAAEA///9//3//v/+//7//P/5
//f/9//3//f/+P/4//j//P/9//r/+//5//n/+P/4//b/9//3//f/+f/5//n/+f/4//f/
9v/1//j/+f/6//n/9//3//f/8v/0//T/9P/0//T/9P/0//T/9f/3//X/9f/5//r/+//8
//j/+P/3//X/9f/2//j/+v/8//z/+f/5//f/9v/1//T/+P/5//r//P/7//r/+v/5//r/
+P/5//v/+v/6//r/+f/2//b/9//3//f/9//3//b/9//4//n/+f/3//f/+f/5//f/9v/2
//X/9f/2//j/+f/3//j/+P/4//n/9f/0//P/9P/1//b/9//4//n/+v/7//r/+v/4//j/
8P/y//P/9P/1//b/+P/4//f/9//5//n/+f/5//v/9//2//T/9f/2//n/+//5//n/+f/4
//b/+P/4//j//P/8//r/+f/3//r//P/8//3///8AAAMAAgD+//////8EAAQABQAGAAcA
AwACAAEABAAGAAUAAwACAP///v/5//n/9//1//X/+P/4//f/9//1//T/8//0//T/8//z
//T/9v/1//T/9P/y//P/8//z//X/9v/4//r/+P/3////BQAFAAoACwAQABgAJAA3AE4A
YgBwAH8AjQCWAJ0AmwCNAIQAfwBnAEQALAAeAA8AAwD+//j/8//1//f/8f/p/+n/8v/6
//z//f/6//f/9f/z//H/8f/x//H/8//w//D/8f/z//P/8P/y//D/8P/x//H/8f/x//H/
8v/w//D/7v/u//H/8P/x//T/8v/x//H/8f/x//P/8//z//b/9v/2//b/9P/x/+//7f/x
//T/+P/+//v/+f/4//f/+f/5//v/+//5//j/+P/4//r//P/+//7//f/8//z//v8BAAIA
AwAEAAcACAAIAAoADQAOAA8ADwANABAAEgASABUAFgAVABgAFwAWABUAFgAbABkAGAAX
ABkAGQAZABgAGAAXABYAFgATABAADwAOAA4ADQAKAAoABwAGAAMAAQADAAMAAwAFAAIA
AgACAAAA/P/5//j/9//4//r/+//8//z/+//2//X/9//5//r//P/5//n/+P/3//j/+f/6
//v/+//7//v/+//7//v/+//5//n/+//9//r/+P/4//j/+P/4//j/+P/4//f/+f/3//f/
+v/6//r/+v/2//j/+f/5//f/+P/6//z//f/8//j/9//5//r/+//8//r/+f/4//j/+f/6
//z//f/7//j/+P/5//r/+v/6//n/+//8//7////8//v/+v/4//j/+P/4//f/9//3//n/
+f/7//r/+v/5//r/+v/7//v//f/+//7//v/9//n/+P/3//n/+f/5//n/9//3//f/9//6
//r/+P/4//z/AgD///z/+f/2//n/+v/6//v/+//7//v/+//8//n/+f/4//r/+v/8//3/
+//7//v/+v/4//r/+v/6//r/+v/4//f/+P/8////AAD9//3//P/9/wIAAAADAAUACgAK
AAsADAAOAAsACwALAAkACAAEAP//AQD/////+//7//n/9//3//b/9v/1//X/9f/2//f/
+v/5//f/9v/2//j/9//2//b/9v/3//f/9//x//b//P/4//j/+//9////AQAEAAkAEgAa
ACgAPQBQAGAAdACFAI0AjACRAJMAiQCAAHUAWwA8ACYAEAD///X/8v/q/+n/7f/z//X/
9f/z//L/8v/0//P/8//z//T/9f/z//P/8//z//H/7v/u/+//8v/z//H/9P/y//L/8//z
//P/8//z//T/9//4//f/+P/3//T/8//0//b/9f/1//X/8//1//X/9f/2//b/9v/2//f/
9//4//n/+P/4//n//P/8//v/+//7//v/+//9//3//P/8//3//v/8//7/AAAAAAIAAgAD
AAYACAAKAAwADgAOAA4ADQAOABIAFAAWABcAFQAYABoAGgAbABoAFwAYABwAHgAgACQA
JQAjACIAIQAgAB8AHgAcAB4AHQAcABwAGwAYABcAFgATABEADQAMAAwADAAKAAkABwAF
AAMAAwACAAIAAgAAAP3/+//7//v//f/+//7//v/9//3/+f/5//v/+//6//r//P/9//3/
/f/6//n/+P/3//n/+f/5//n/+//7//v/+f/4//n/+v/2//b/9v/2//b/+f/6//v//P/9
/////f/9//3//P/7//r/+P/6//v/+//2//b/9//4//v//P/6//v//v/+//7//v/9//3/
/f/+//7//v/////////8//z//f/9//z/+//5//v//P/+/////P/7//r/+P/5//r/+//7
//v/+//9//3//f/8//z/+//6//r/+//7//r/+v/5//j/+P/1//X/9f///wAA/f/8//v/
+v/7//r/+P/3//n/+f/5//n/+v/3//f/9v/4//j/+v/7//v/+//7//r/+P/6//r/+v/+
//7//P/7//n//P/+//7///8BAAIABQAEAAAAAQABAAYABgAHAAgACAAFAAUABQAEAAQA
AQD9/////f/9//n/+P/1//L/8f/z//T/9P/1//b/9v/2//j/+P/3//f/+P/2//X/9P/0
//P/8//y//H/8//6/wAABAACAP//+//5//3/AgAFABIAJAAuADkASgBaAGgAewCHAIYA
hwCLAIMAbABZAEkAMAAaAAoA+//t/+z/7v/t/+X/5f/v/+3/5//w//r/+P/z//L/8f/x
//H/8f/x//H/8f/0//L/8//1//X/8//u/+7/8f/y//T/9f/1//X/9f/2//b/9v/0//T/
9v/0//T/9v/1//P/8v/x//P/9f/1//X/9v/2//b/9v/2//X/9f/1//b/9v/3//r/9//1
//T/8//2//f/+v/7//z//P/9//7//v8AAAIAAgACAAIAAwAGAAQABAAEAAQABgAIAAkA
DAAPABAAEQARAA4AEAARABAAFQAYABkAHgAdABwAGwAcABwAGQAXABUAGAAZABoAGgAa
ABkAGAAYABQAEAAOAAwACQAHAAMAAgAEAAQAAgABAAEA///9//3//P/8//z/+v/3//X/
9f/1//f/+P/4//j/9//3//P/8//z//P/8v/y//H/8f/w/+//8f/z//X/9//2//X/9P/z
//P/8//z//H/7//x//P/8P/x//L/8//0//b/9v/2//b/9v/3//T/8//1//b/9//4//T/
9v/3//f/9P/0//X/9v/6//r/9//3//f/9v/1//T/+P/5//r//P/5//j/+P/3//r/+P/5
//v/+//6//n/9//2//b/9//3//f/9//3//b/+P/4//j/9//3//f/+f/5//j/9v/1//P/
8v/y//P/8//0//b/9//4//j/9f/1//X/8//z//P/8//z//P/8//z//j/8P/2//7/+v/4
//j/+P/4//f/9v/0//P/8f/x//H/8f/2//P/8//y//P/9P/3//n/+P/3//b/9P/1//j/
+f/6//r/+v/4//f/9f/4//r/+v/8//3//f///wEA/v8AAAEAAwACAAIAAgAGAAMAAwAD
AAUABgAEAAEAAAD9//z/9//1//P/8f/x//P/9P/0//X/8f/w/+//8P/y//H/8f/y//T/
8//y//L/9P/1//X/9f/3//L/7v/y//T/9f/5//v//f8AAAcADgAYACQALwA+AFIAaAB9
AIkAigCLAI8AiwCEAHkAZQBIAC4AHAAJAPv/+v/6//X/8//1/+//6f/t/+7/6v/q/+3/
7v/v//H/8//z//P/8//z//H/7v/u/+//7//v/+z/7v/u/+7/7//v/+3/7f/t/+7/7v/u
/+z/7P/v/+7/7//y//D/7//v/+//8P/z//T/9f/1//T/8//y//T/8//z//P/8v/y//P/
9v/0//P/8//z//P/8//1//X/9P/0//X/9v/4//r//P/8//v/+v/6//z/AAACAAQABgAH
AAgACAAKAAoACgAKAAkACwAQABQAFgAVABQAEQASABYAFgAWABgAGQAXABYAFQAXABcA
FwAWABYAFQAUABQAEgAOAAwACgANAA0ACwAMAAkACAAFAAMAAgD///z/+//8//z//P/6
//n/9//3//f/+P/6//v//P/6//n/9P/z//H/8f/w//D/8//1//b/9//2//X/9P/z//T/
9f/2//f/9//3//f/9f/z//X/9//0//X/9v/3//j/9//2//X/9P/3//n/9//3//f/9v/1
//T/8//2//j/+f/0//T/9f/2//b/9v/z//P/9v/2//b/9v/5//n/+f/6//n/+P/4//f/
9//0//T/9f/3//j/+f/5//X/9P/0//P/9f/3//n/+v/3//b/9f/z//b/9//6//v/+v/4
//f/9f/0//T/9f/1//X/9v/2//b/+P/1//X/9f/3//f/9//3//X/9f/1//X/9P/0//L/
8v/z//X/9//4//P/9//z//D/8v/0//b/+P/4//b/8//x//L/8//0//X/+v/3//f/9v/0
//T/9v/3//X/9f/1//T/9v/4//j/+P/4//j/9v/1//X/+P/6//r/+//9//7/AQADAAAA
AgADAAIAAAD///7/AgABAAMABQAGAAYAAwD///7/+//6//X/+P/3//b/9//1//T/8v/x
//L/8v/y//T/9v/1//X/9v/0//H/7v/s/+3/7//w//H/7f/y//L/+P/+////AwADAP3/
/v///wIADAAgAC8APABQAGYAdwCLAJQAjwCNAI0AiAB/AHkAYgA8ACQAFwAJAPr/9P/3
//H/6//z//f/8//2//r/8P/p/+r/6//t/+//8f/x//H/8f/x/+7/7v/v//H/8f/u//D/
7f/s/+z/6//t/+//8f/0//P/8v/v/+7/8v/w//D/8v/w/+//7//v/+3/7//v/+//8f/y
//P/9P/0//P/8//z//L/8P/v//D/8//z//T/9f/3//f/+f/5//j/+P/5//r/+P/6//z/
/P/+//7///8CAAAAAAAAAAAA//8AAAAAAgAHAAoADQAPAA0ADgAOAAwAEQAUABUAGgAa
ABoAGgAcAB4AGwAZABcAFwAXABcAFgAXABUAEwASABQAEgASABIAFAATABAAEAAMAAoA
BgADAAQAAwACAAMABAAEAAQAAgD///v/+f/3//n/+v/6//r//f/9//n/+f/5//n/+P/4
//j/+f/5//n/9//3//f/9//5//n/+f/5//j/9//2//P/9P/3//r/+P/6//r/+v/6//f/
9v/1//T/9f/3//X/9f/4//j/+P/4//b/+P/5//n/9//4//r//P/9//z/+P/3//r/+v/6
//r/+P/3//b/9v/5//r//P/9//3/+v/6//v/+v/6//r/+f/4//j/+f/5//n/+f/5//j/
+f/6//v/+//4//f/+P/3//n/+P/4//f/9v/2//f/9//5//r/+v/6//7/+//7//v/+v/5
//j/9//3//f/9//3//j/+v/y/+r/8P/z//T/9f/2//j/+P/3//f/9//3//f/9//7//n/
+v/6//r/+v/8//3//P/7//r/+P/7//7///8AAP///P/3//P/9//8/wAAAgABAAEAAAAB
AAIA/v//////BQAGAAgACgAKAAcABwAHAAcACAAGAAMAAAD9//z/9//3//X/8//z//X/
9v/2//f/9f/0//P/9P/2//X/9f/2//j/9//2//b/9P/1//X/9f/5//L/7v/y//r//f8B
AAEAAQAEAAkADgAYACgANQBGAFoAbgB9AI0AlgCRAI0AhwB6AGsAVQA8ACQADAD7//f/
8v/q/+3/7//r/+n/6//r/+r/6v/4/wEA/f/7//r/+f/3//X/8//x//P/8P/w//H/9f/1
//L/9P/1//b/+P/5//j/9//2//b/9f/0//H/8P/0//T/9v/6//n/9//2//X/8//1//X/
9f/3//j/+f/6//n/9//2//X/9//4//r//v/9//v/+v/5//z//f8AAAEA/f/8//z//P8B
AAYACwAOAAoACAAHAAgACwAMAA0ADgARABIAEgAUABQAFAAUABMAFgAaAB0AHgAeAB4A
HAAeAB4AHgAeACAAJgAlACUAJQAiACEAIAAeAB8AHQAbABoAGgAYABgAGAAWABUAEgAS
AA4ADAAIAAUABwAFAAMAAwAEAAQABAACAP///f/9//3//f/+//7//v8CAAMAAAABAP7/
/f/7//r/+P/5//n/+f/8//3//v////z/+//6//n/+f/5//n/9//3//n/+//4//r/+v/6
//r/+v/6//r/+v/9/////f/9//7//v/+//7/+v/8//3//f/6//r/+//8/wEAAgAAAAEA
AQAAAP///v/8//v/+v/6//7/AAADAAUABAAAAP////8AAAAAAAD///7//v//////AQAB
AAEAAAD+//7//v/9//3//f/////////+//7//f/6//r/+//7//z//v///wAA/v/9//v/
+//8//3//v///wAAAAD+//v/+f/6//v//P/9/wEA//8AAAAA/f/8//3//f/7//v/+//6
//7/AgAEAAYABwAGAAMAAQABAAQABgAGAAUABQAEAAUACQAGAAgACQANAA4AEAASABEA
DQAMAAsADAAMAAkABQAEAAEAAAD7//v/+f/3//f//P/+////AQD+//7//v8AAP7//f/9
//7//P/7//r/+v/9////AAABAAEAAgAAAP7//v8DAAsACQAHAAoAEwAcACoAOABLAFwA
ZgB0AIUAjwCSAJEAjwCFAHYAZQBPADQAHgAQAAcABQD8//L/9//1/+3/8f/7//3//v8A
APr/9f/3//f/+P/5//3///8BAAMAAAD6//f/9f/3//f/9P/2//b/9v/3//f/+//9////
AgAAAAAA/v/+//7//P/8//7//f/7//r/+f/6//3//v////7//v/+//7//v/9//3//f/+
//7///8CAAIAAQABAAEAAgADAAYABwAEAAQABQAGAAgACgAMAAwACQAIAAgACgAMAA4A
EAASABUAFgAWABgAGwAcAB0AHQAfACIAJAAkACQAJAAiACQAJgAmACYAKAAqACcAJQAj
ACUAJQAlACQAIwAhAB8AHgAbABgAFwAWABYAFQASABIAEwASAA8ADQANAAsACQAJAAoA
CgAKAAgABwAFAAUABQAEAAQAAwACAAUABQABAAEAAgADAAMABAACAAEA///9/wAAAQAC
AAMAAQABAAEAAQACAAMABAADAAAAAQACAP7///8AAAEAAgABAAAA///+/wAAAwACAAMA
BAAEAAQABAAAAAIAAwADAAAAAAABAAIABAAEAAEAAQADAAQABQAGAAkACQAJAAoACQAI
AAgABwAHAAQABAAFAAgACAAIAAcABAAEAAUABQADAAMAAwACAAUABgAHAAcABAADAAQA
AwAFAAQABAADAAIAAgADAAMABAAGAAcACAAIAAUABQAFAAIAAQAAAP//AwAFAAMA/v8B
AAIAAwAEAAYABgAFAAUABAADAAIAAQAFAAMABAAEAAAA/v/+//3/AQAFAAkADAAKAAwA
DAAMAAoACAAEAAEAAgAGAAkACgAKAAsACwANABAADgARABMAFAAUABUAFgAVABEAEAAP
ABEAEgAQAA0ACwAJAAkABQAGAAUABAAFAAMAAgAAAP//AAAAAAAAAgAEAAMAAwAEAAIA
AQAAAAAA//////7//f8LABAABAAAAAYADQALAAkACQASABsAJgAuADoARwBWAGwAgACP
AJcAnAClAK8AoQCIAHsAcQBUADYAJgAbABEAEAAOAAUA///9//3///8DAAgABgAAAAEA
AAD//////////////////wEA/v/+////AgADAAEABAADAAIAAgABAP///////wAAAQAC
AAEAAgAAAPz/+v/6//7///8BAAMAAwAFAAUABQAGAAYABgAGAAYABQAFAAUABQAEAAQA
BgAIAAcABwAHAAkACQALAAsACAAIAAkACgAJAAoACwAKAAsADAAOABIAFQAWABcAGAAX
ABgAGAAaABsAHAAdAB0AIAAkACcAKAApACgAJQAmACoAKgAqACwALQApACYAIwArAC8A
KwAqAA==
         </WaveFormData>
      </LeadData>
      <LeadData>
         <LeadByteCountTotal>10000</LeadByteCountTotal>
         <LeadTimeOffset>0</LeadTimeOffset>
         <LeadSampleCountTotal>5000</LeadSampleCountTotal>
         <LeadAmplitudeUnitsPerBit>4.88</LeadAmplitudeUnitsPerBit>
         <LeadAmplitudeUnits>��V</LeadAmplitudeUnits>
         <LeadHighLimit>2147483647</LeadHighLimit>
         <LeadLowLimit>268435456</LeadLowLimit>
         <LeadID>II</LeadID>
         <LeadOffsetFirstSample>0</LeadOffsetFirstSample>
         <FirstSampleBaseline>0</FirstSampleBaseline>
         <LeadSampleSize>2</LeadSampleSize>
         <LeadOff>FALSE</LeadOff>
         <BaselineSway>FALSE</BaselineSway>
         <ExcessiveACNoise>FALSE</ExcessiveACNoise>
         <MuscleNoise>FALSE</MuscleNoise>
         <LeadDataCRC32>1861446267</LeadDataCRC32>
         <WaveFormData>
4P/g/+D/4P/g/+D/4P/g/+D/4P/g/+D/4P/g/+D/4P/g/+D/4P/g/+P/5P/l/+b/5P/k
/+T/5P/n/+j/6f/q/+v/7P/t/+7/8P/w//D/8P/0//b/+P/6//v//P/9//7/AgAEAAYA
CAAJAAoACwAMABAAEgAUABYAGQAcAB8AIgAfAB4AHQAcAB0AHgAfACAAHwAeAB0AHAAb
ABoAGQAYABYAFgAWABYAEwAQAA0ACgAGAAQAAgAAAP7//v/+//7//v/+//7//v/7//r/
+f/4//X/9P/z//L/9P/0//T/9P/y//L/8v/y//D/8P/w//D/8v/y//L/8v/x//D/7//u
/+7/7v/u/+7/8f/y//P/9P/2//b/9v/2//X/9P/z//L/8//0//X/9v/1//T/8//y//X/
9v/3//j/+P/4//j/+P/4//j/+P/4//f/9v/1//T/9v/2//b/9v/3//j/+f/6//j/+P/4
//j/9v/2//b/9v/0//T/9P/0//f/+P/5//r/+f/4//f/9v/1//T/8//y//P/9P/1//b/
9P/0//T/9P/2//b/9v/2//P/8v/x//D/8f/y//L/8//2//b/9//3//P/8f/v/+3/7//w
//T/9v/6//z///8CAAEAAgABAP//AgADAAQABwAJAA8AEgAXABkAHgAfAB8AIwAkACQA
JAAoACsALQAuADAAMgAwAC0AKAAhABsAFQATAA4ABQAAAPv/8v/v/+7/6//p/+n/5//n
/+j/6f/q/+j/6P/o/+b/5//o/+f/6P/o/+f/5f/k/+n/5//o/+v/5v/c/9z/6f/z//f/
AgAcADgATQBfAHcAjACkALsA0ADcAOgA8gDpAMoAkwBXADIAIQARAAQA/f/5//b/9v/2
//X/8f/u/+3/6f/i/+H/4P/f/+D/4f/i/9//3f/c/93/3f/a/9r/3P/c/9z/2//b/93/
3v/f/+H/4//j/+P/4//h/+D/3//e/+D/4P/e/+D/4f/i/+P/5f/j/+P/4//i/+X/5f/l
/+T/5v/l/+X/5f/l/+b/5v/o/+r/6f/p/+v/6f/r/+v/6//t/+3/7//v//D/8f/y//P/
9f/1//X/+f/9//3//v8AAP//AQADAAYACwANAA8ADwAOABIAFgAXABkAGgAaABsAIQAi
ACMAJAAmACYAJAAkACUAJQAlACQAIAAfAB8AHgAfAB0AGgAZABkAGAAYABcAEwARAAwA
CAAGAAYAAwADAAIAAQAAAP7////6//n/+f/3//b/9f/0//j/9v/1//X/9f/1//X/9P/2
//b/9v/0//b/9f/z//H/8v/1//b/9v/1//T/8//y//X/9//4//n/9f/z//L/8P/y//D/
8v/z//b/9v/2//b/+P/5//v/+f/6//r/+v/5//b/9f/3//b/9v/4//b/9f/2//f/9//4
//r/+v/9//3/+//7//v/+v/6//n/+f/5//3/+//6//r/+f/4//f/9v/4//j/9//3//n/
+f/5//b/9v/3//f/+P/8//j/+P/4//f/9v/1//L/9f/3//j/+P/2//f/9//3//f/9//3
//X/9f/0//b/9v/2//b/9P/0//P/8//3//j/+v/7//j/9//2//X/8v/y//X/9v/4//r/
/f8AAP7/AAAAAP//AwADAAMABQAJAA8AEgAXABoAIAAiACMAJAAkACMAIgAnACkAKgAq
ACoALAAqACcAJQAfABoAFQAUABAACAAEAAAA+P/2//b/8v/v/+7/6//s/+z/7P/s/+v/
6v/p/+b/6P/o/+b/5v/n/+f/5v/m/+P/4f/e/+H/5v/m/+T/6//z//n/AAASACgAPwBb
AHEAhACeALkAygDYAOYA8ADnAMoAmwBhADIAGQAJAAAA/f/5//L/8v/y//H/8f/w/+v/
5f/g/9n/2P/Y/9r/3P/e/9z/2//b/93/3P/a/9v/3v/i/+L/4f/h/+L/4v/i/+P/4P/f
/97/3f/f/+D/4f/i/+D/4P/e/+D/4P/g/+D/4f/k/+X/5v/m/+n/6f/p/+j/6P/n/+f/
5//o/+j/5//o/+r/6f/p/+v/6f/r/+v/6//t/+3/7//v//H/8//1//f/9//3//f/+//7
//v//P/+//3///8BAAQACQALAA0ADQAQABQAGAAZABoAGgAZABkAIAAiACQAJgAmACYA
JAAkACUAJQAlACQAJQAlACYAJgAiAB8AGwAZABYAFAATABEAEQARAA4ADAAIAAYAAQD/
/wEAAQABAAAAAQD8//v/+//4//b/9P/y//f/9v/2//f/9f/1//X/9P/x//D/7//s/+//
7//u/+3/7v/x//L/8v/0//T/9P/0//T/9f/1//X/8f/x//L/8v/y//D/8v/z//L/8v/y
//L/8P/x//P/8f/x//L/8//z//P/8//2//b/9v/4//b/9f/3//f/9v/2//X/9P/2//X/
8//z//P/8v/z//P/9P/1//X/8//y//L/8v/y//L/8v/z//T/9P/1//P/8//z//D/8f/z
//T/9v/2//L/8v/y//L/8v/y//D/8f/x//D/7v/u/+//7//v//H/8P/y//L/8v/y//L/
8v/x//H/7//u/+7/7f/r/+v/6//r/+z/7v/z//b/9f/0//T/9P/3//r/+//7//7///8A
AAMABgALAA0AEQAWABwAHgAfACAAIAAfAB4AIAAhACEAIAAiACYAJgAlACAAGQATAA0A
CgAGAP7/+v/z/+r/5//m/+f/5f/l/+P/4P/g/+D/4P/j/+T/5f/k/+P/4v/f/97/4P/h
/+H/4v/f/93/4v/l/+D/2P/W/9f/2//l//T/AgAOACUAQwBbAHIAiACbAKgAvADQAOAA
3wDOAKsAdQBIAC8AGQAEAPn/9//6//j/8v/x/+3/6P/p/+f/4P/f/+D/2//a/9n/2P/a
/9n/2f/b/9f/1P/U/9b/2//c/9z/3f/b/9r/2f/Z/9v/2//b/9v/2v/a/9r/2v/Y/9j/
1v/Y/9j/2P/Y/9n/3P/d/97/3v/c/9v/2v/Y/9n/2f/a/9v/3//g/+D/4v/k/+P/4//l
/+H/4f/f/93/3//h/+X/5//o/+n/6v/r/+z/7f/u//P/9P/z//P/9P/3//n/+//+/wEA
AwAFAAUABAAIAAwADQANAA4ADgAPABMAFAAVABYAGQAaABkAGgAZABkAGQAYABYAFQAV
ABQAFQATABAADwAKAAgABwAFAAYABwAFAAQA/v/8//f/9f/0//P/8v/w//P/8P/x//P/
8f/w/+//7v/x//D/8P/x/+z/6//q/+j/6//s/+3/7P/s/+v/6f/n/+n/6//r/+r/6P/o
/+j/6P/p/+v/7P/t/+n/6f/q/+r/7P/q/+z/7f/s/+z/7P/s/+z/7f/v/+3/7P/s/+z/
6//t/+3/8P/w//H/8v/v/+3/6//r/+r/6v/t//D/9v/5//f/9f/z//D/8P/v/+//7//y
//H/8f/y//H/8P/v/+7/7//w//D/8f/v/+//7//s/+z/7f/t/+7/8v/u/+7/7v/s/+z/
5v/m/+j/6v/s/+7/7v/u/+3/7f/s/+r/6f/n/+v/7f/v//H/7//u//D/8P/x//L/9P/2
//f/+v/7//v/+//7//v//f8BAAcACgAPABMAGAAZABkAHQAeAB4AHgAjACUAJgAmACQA
JgAkACEAHwAZABQADwAIAAIA+P/y//H/6v/p/+r/5//l/+X/4//h/+D/3//e/+H/4v/j
/+L/3//e/9v/2v/d/9//4P/i/93/2//c/93/2v/Y/9j/1//Z/+f/9v8GABgALwBJAF0A
bgCEAJkArADAANAA4ADlANQAsQB7AEwANwAnAAoA+f/3//T/7P/s/+//7f/m/+P/5f/k
/93/2P/Z/9r/2//c/9r/2f/Z/9v/1//U/9T/1v/Y/9j/1//X/9r/2v/a/9v/2f/Z/9n/
2f/a/9r/2v/a/9j/2P/W/9j/2f/a/9v/3f/c/93/3v/e/93/3f/d/9z/3v/d/93/3f/d
/97/3v/g/+L/4f/h/+P/4//l/+X/5f/n/+f/6f/p/+n/6f/p/+n/6//r/+v/7//0//X/
9//6//r/+//8//7///8BAAMAAwAGAAwAEgAVABYAFgAVABUAFwAYABkAGgAdAB4AHQAe
AB8AHwAfAB4AHQAdAB4AHgAcABkAFQATABIAEAAPAA0ACgAJAAUAAgAAAAAA/f/9//v/
+//7//r/+v/2//b/9//0//T/9P/0//P/8P/u/+3/7v/v//D/8P/z//T/9f/0//T/8f/t
/+n/7P/v//D/8P/y//L/8v/y//D/8f/x//H/8v/z//X/9v/1//L/8//z//T/9P/0//T/
9v/3//n/9//2//b/9v/1//P/8//2//b/9v/4//b/9f/3//f/9v/2//b/9v/5//n/+f/5
//n/+P/1//P/8v/x//b/9f/1//b/9v/2//b/9v/0//T/8//z//T/9f/2//T/9v/3//f/
+P/3//L/8f/w//H/8v/z//L/8v/z//P/8v/w//H/8f/x//L/8//0//P/9f/3//T/9P/0
//T/9P/z//L/8P/v//D/8P/x//H/8f/x//H/8f/v/+7/8P/w//P/9P/2//j/+//+////
//8CAAMABAAHAAkADwASABcAFgAaABoAGQAeACAAIQAiACMAJQAmACYAKQAsACsAKQAn
ACEAHAAXABEACgD///j/9//w/+//8P/v/+3/7f/r/+f/5v/l/+T/5v/m/+b/5P/m/+b/
5P/k/+X/5f/k/+T/5f/l/+T/4f/e/9r/2v/j//P/AQAQACIAOABPAGMAdwCWALQAwQDQ
AOQA7gDsANsAsABvAD0AJgAZAAkA/v/3//P/+P/6//L/7//x/+z/5//l/+b/5f/i/9//
3v/d/9z/3v/d/93/3//d/9r/2v/c/97/3v/d/93/3P/c/9z/3f/d/93/3f/d/+D/4P/g
/+D/4P/g/97/4P/e/97/3v/f/+L/4//k/+T/5v/n/+j/6P/m/+P/4f/f/+X/6P/q/+7/
7P/p/+f/5//p/+v/6//r/+n/6f/r/+v/7v/x//T/9//5//n/+f/9//3//f/+/wAAAwAF
AAcACgALAA0ADwAPABIAFgAaABsAHAAcABsAGwAdAB4AHwAgACQAJgAmACgAJQAjACEA
HgAgACEAIwAkACMAIQAeAB0AGQAWABQAEQARABEADgAMAAgABgABAP//AQABAAEAAAD9
//j/9//3//b/9v/2//b/+f/4//j/+f/1//X/9f/0//T/9P/0//L/9//3//b/9f/y//P/
8v/w//P/9P/1//b/9P/z//H/7//u/+//8f/y//T/8v/0//X/9f/0//P/8v/0//f/+//7
//j/9v/0//H/8v/z//f/+P/6//z/+v/5//j/9//1//T/9//4//z//f/7//v/+//6//r/
+f/5//n//f/7//r/+v/5//j/9//2//b/9v/1//X/9v/3//j/9v/2//f/9//4//n/9P/z
//L/8//0//X/9P/0//X/9f/0//P/8//y//H/8v/z//T/8//0//X/9//4//f/9//1//X/
7f/u/+//8P/x//L/9P/0//P/8//0//T/9f/1//T/8//y//H/8//0//j/+v/6//r/+//8
//v//v//////AgADAAQABwAIAA0ADwATABgAHgAgACEAIgAiACEAIAAjACUAJgAmACMA
JAAhAB0AHgAbABkAFwAVABAABwACAP3/9P/x//D/7f/r/+v/6f/o/+j/6P/o/+j/6P/o
/+b/5v/m/+T/5P/n/+f/5v/m/+n/5//m/+X/4v/e/+L/6f/v//v/DAAaACwAQwBfAHsA
kgCmALcAygDaAOYA7gDfAMAAkQBTACIAEQALAAAA9//1//L/8P/2//f/8f/m/+H/5f/o
/+f/5v/h/+D/3//e/93/2//a/9v/3P/a/9v/3v/g/+D/3//f/9//3v/d/93/3//f/9//
3//e/97/3v/e/+H/4v/h/+T/4v/i/+L/4//h/+H/4f/g/+L/4//k/+T/4//h/+D/3//m
/+r/7f/y//H/7//u/+//8f/z//P/8//x//H/8//z//P/9f/3//n/+f/5//n//f8AAAEA
AwAGAAcACQALAA4AEwAVABcAFwAWABoAHgAfACMAJAAkACUAJwAoACkAKgAsACwAKgAq
AC0ALQAtACwAKQApACoAKgApACcAJAAjACAAHgAdABsAGQAXABIADgAPABAADgAPAA4A
DQAMAAoABgAAAP7//f/+/wAAAgAEAAIA/v/7//n/+v/9/wAAAgD///7//f/6//3//f/8
//v//P///wAAAAD+//7//v/+//7//////////f/9//7//v/8//r//P/9//7//v/+//7/
/v///wEA//8AAAAAAAD///////8CAAIAAQACAP///f///wEAAgAEAAIAAAABAP//AgAD
AAQABAADAAEAAAD//////f/8//z/AAACAAQABgAEAAIA///9//3//f/9//r/+//9//7/
AAAAAPz//P/8//z//P/8//r//P/9//3//P/7//v/+v/5//r/+//8//v/+//7//z//P/8
//v/+P/3//v/AgAAAP7//P/6//v//P/8//3/+//6//r/+f/7//v/+//7//r/+v/9//7/
//8AAAIABAADAAYABwAHAAkACQAJAAsAEQAXABoAHwAeACIAIgAhACYAKAApACoALgAx
ADMANAAwADAALAAnACMAHQAYABMAEQAMAAMA/v/7//T/8//0//H/7//v/+3/7f/u/+//
8P/u/+7/7v/s/+z/7P/q/+r/7f/t/+z/7P/n/+v/8P/t/+j/5v/m/+f/7f/1/wIAFgAu
AEMAWQBtAIIAmACvAL4AygDeAOoA4QDEAJMAWwA8AC8AHwAKAAEA///2//L/+P/9//3/
+P/x/+3/7v/t/+j/5v/m/+b/5v/m/+X/5f/n/+T/4P/f/+D/4//k/+T/5f/l/+T/4//j
/+P/4//j/+P/5v/m/+b/5v/k/+T/4v/k/+X/5v/n/+n/6f/p/+n/6P/p/+n/6f/o/+n/
6f/q/+v/6//s/+z/7v/w/+//7//x/+//8f/x//H/8P/v//D/7//y//X/+P/7//r/+f/4
//v//////wAAAgAFAAcACQAMAA0ADwARABEAEAAUABgAGQAaABoAGQAZACAAIgAkACYA
KgAqACgAKAAlACMAIQAeAB8AIQAkACYAJwAlACIAIQAaABYAEwAPABAAEQAPAA4ACgAI
AAMAAQADAAMAAwACAAEA/P/7//v//P/8//z//P/7//j/9v/1//b/9//4//j/+P/4//j/
9v/3//f/9v/1//X/9//3//b/+P/4//j/+P/3//f/9v/1//T/9f/3//j/+v/4//r/+//8
//z//P/8//r/+//9//v/+P/4//j/9//1//X/+P/4//v//v/9//3///////7//v/8//z/
//////////////7//P/7//v/+//7//n/+P/4//v//P/9//7/+//6//j/9//3//f/9//0
//b/9//3//j/+v/2//b/9v/2//b/9v/0//T/8//x/+7/8f/z//T/9f/5//r/+P/2//T/
8v/0//T/8//z//b/9v/3//f/9f/1//X/9f/2//b/+f/6//v//P/+/wAAAAACAAIAAQAG
AAcACAALAA4AEwAVABkAHAAiACQAJQAmACYAJQAkACgAKwAtAC4ALQAuACsAJwAjAB0A
GAATAA0ACAD///r/9f/s/+n/6P/p/+n/6//r/+z/7P/s/+z/6//q/+n/5v/o/+j/5v/m
/+b/5f/j/+L/5//v/+7/6f/o/+b/4v/l/+//9//+/xIALgBDAFcAawB+AJIArwDKANYA
4ADsAOcAwACJAF8ASgA5ACEACAD7//X/+P/4//D/8f/3//L/5//n/+z/7f/m/+P/4v/h
/+D/4v/h/+H/4//i/+D/4f/k/+L/4P/d/9v/3//g/+H/4//h/+H/4f/h/+H/4P/f/97/
4f/i/+H/5P/i/+L/4v/j/+P/4//j/+L/5P/l/+b/5v/m/+X/5f/l/+X/5v/m/+j/5//l
/+T/5f/o/+v/7P/t/+//7//x//H/8v/z//T/9f/1//X/9f/5//v/+//8//7/AQADAAUA
CAAJAAsADQANAAsADgARABEAFgAaAB0AIQAiACIAIgAiACIAIgAgACAAIwAjACMAIgAf
AB8AIAAgAB8AHQAaABkAFgAUABMAEQASABEADQAKAAkACAAEAAMAAgABAAAA/v////r/
+f/5//r/+v/6//r/+v/4//f/9//z//P/8//y//D/8P/w/+7/8//1//b/9//2//f/9v/0
//L/8v/y//L/8v/z//P/8//y//P/9f/2//j/9v/4//n/+f/4//f/9v/4//n/+//5//j/
+P/4//f/9//3//r/+v/8//7//P/7//r/+f/3//b/9//4//z//f/7//v/+//6//z/+//7
//v/+//5//j/+P/6//r/+v/6//j/+P/3//f/+f/5//n/9v/2//f/9//4//f/8v/x//D/
8f/y//P/8v/2//f/9//2//b/9//3//f/9f/1//X/8//x//H/8v/y//n/9f/9/wEA+v/4
//j/+P/4//X/9P/y//H/8v/y//P/8//z//P/8//z//P/9P/4//r/+P/4//n/+v/+/wIA
BAAFAAcABwAHAAkACwARABQAGQAbACAAIQAhACEAIgAiACIAIwAlACYAJgApACwAKwAp
ACgAIwAfABsAFgAQAAYAAAD6//L/8P/w//H/7//v/+3/6//q/+n/6P/p/+r/6//q/+z/
7P/q/+r/6v/p/+f/5v/p/+f/4v/j/+T/4v/i/+X/6f/1/wgAGgAwAEcAWwBvAIoAngCz
AMwA3gDmAOoA5wDQAKMAYwAyABsAEwACAPn/+f/6//r/+v/5//H/8P/t/+P/3v/d/+L/
4v/i/+L/4v/k/+P/4//l/+D/3P/b/9z/3v/e/93/3f/g/+D/4P/h/9//3//f/9//4P/g
/+D/4P/g/+D/3v/g/+L/4v/i/+P/5f/n/+n/6v/o/+f/5v/k/+T/4//j/+P/5//o/+j/
6v/q/+n/6f/r/+r/6//q/+n/6//r/+3/7f/x//P/9f/3//b/9f/0//f//P/9////AgAD
AAUABwAKAAwADQAOAA0ADwAUABkAGwAdAB4AHgAfACIAIgAiACIAJQAmACUAJgAlACUA
JQAkACUAJQAmACYAJAAhAB0AGwAbABoAGgAZABYAFQARAA4ACAAGAAEA//8AAAEAAgAC
AP//+v/5//n/+//8//3//v/+//r/9//1//H/8f/x//D/8f/y//P/8v/1//X/9P/z//P/
9f/1//T/9v/2//b/9v/1//X/9P/z//L/8//1//b/9P/y//T/9f/2//b/9v/2//X/9f/2
//P/9P/2//j/+f/4//f/+f/4//n/+v/3//X/9//3//b/9v/5//r//v////7//f/8//r/
+v/5//n/+f/7//n/+P/4//f/9v/1//T/+P/6//v//f/5//f/9f/w//P/9f/2//j/+f/0
//P/8v/0//T/9P/y//T/9f/1//T/8v/z//P/8//1//X/9f/z//P/8//0//T/9f/1//P/
8//1//b/9v/2//L/9P/w/+7/8v/0//b/+P/1//T/8v/x//L/8v/z//P/9f/1//X/9f/0
//T/9//4//j/+P/5//r//P8AAAIAAwAEAAMAAgADAAcADQAQABUAGAAeACAAIQAlACYA
JgAmACcAJwAmACQAJwAqACkAJwAlAB8AGgAVABIADgAGAAIA/f/0//H/8P/x/+//7//t
/+z/7P/s/+z/7P/s/+z/6v/n/+b/4//i/+X/5f/k/+T/4f/l/+r/7f/s/+r/6v/n/+n/
9f8CAAwAIgA7AFMAZwCAAJgArQDGANgA4ADiAN0AzgCtAHcAQAAdAA8ACAD9//H/7v/y
//T/8//3//b/7f/t/+7/5f/c/9v/3P/d/97/3//f/+D/4//h/97/3v/g/+D/4P/f/9//
3v/e/97/3//g/+H/4v/j/+L/4v/i/+L/4//k/+P/5v/k/+T/5P/l/+P/4//j/+L/5v/n
/+j/6P/o/+f/5//n/+j/6P/n/+j/6f/p/+r/7f/t/+//7//v//D/8f/0//X/9v/3//j/
+f/3//f/9//7//v/+//8//7///8BAAMABgAMAA8AEgATABEAFAAXABcAHQAgACIAJQAo
ACgAKAAoACgAKAAmACYAKQApACkAKAAmACUAJQAkACQAIwAhACEAHwAeAB4AHQAZABcA
EgAOAA4ADgALAAsACQAJAAkACAAFAP7/+//5//r/+v/6//r//f/8//z//f/5//n/+f/4
//r/+v/6//j/+v/5//f/9f/3//n/+f/4//f/9v/1//T/9v/3//f/9//4//n/+//8//n/
9v/3//f/+v/6//r/+v/4//n/+//5//r/+v/6//n/+//7//7//v/9//7/+//5//z//f/9
//7/+v/4//n/9//4//n/+v/6//3//f/+///////9//z//P/6//r/+v/6//j/+P/3//f/
+P/5//r/+P/2//f/9//4//r/9v/2//b/9P/0//T/8v/2//f/9//2//f/+f/6//v/+P/3
//b/8//1//X/9v/2//f/+//z/+3/8P/y//L/8v/y//L/8v/x//H/9P/0//X/9f/3//f/
9//3//b/9v/5//r/+f/6//z//v8AAAQABgAHAAcABQADAAMACQARABYAHQAeACIAIgAh
ACEAIgAiACIAIwAlACYAJgAoACoAKAAlACUAHwAaABUAEAAKAAAA+v/4//D/7v/u/+7/
7f/u/+3/6v/o/+b/5P/n/+j/6f/o/+b/5v/k/+T/5//n/+b/5v/p/+H/3P/d/+D/4P/i
/+X/6//1/wIAEAAiADcATwBlAIAAlgCpALwA0ADYAOAA4wDKAJsAZwBIADkAIQAGAPn/
9f/y//T/+P/5//f/8v/r/+X/4v/p/+7/6//q/+n/6P/m/+P/4f/h/93/2v/a/9z/4P/g
/9//3//h/+L/4//l/+P/4//j/+P/4f/g/9//3v/f/+D/3//i/+L/4v/i/+P/5P/l/+b/
5v/m/+X/5P/i/+L/4f/h/+H/5f/m/+b/6P/q/+n/6f/r/+v/7f/t/+3/6v/p/+r/6f/u
//P/+P/9//v/+f/3//n/+f/5//r//P/+/wEABAAIAAkACQAJAAcACQAOABMAFQAVABYA
FgAXABwAHgAgACIAIwAiAB8AHgAfAB8AHwAeAB8AHwAgACAAIQAfABwAGwAWABQAEwAR
AA4ADQAJAAYABAAEAAEAAQABAAEAAQAAAP7/+P/2//X/9v/2//b/9v/5//j/+P/5//b/
9f/0//L/8v/y//L/8P/1//X/9P/z//L/8//y//D/8v/y//L/8v/0//X/9f/1//H/8f/y
//L/8v/w//L/8//2//b/9v/2//b/9//5//f/9P/0//T/8//1//X/+P/4//r//P/6//n/
+f/5//j/+P/2//T/9f/z//j/+//+/wAA///9//z/+//7//n/+P/4//r/+v/6//r/+P/4
//f/9//3//f/9//0//L/8//z//T/+P/0//T/9P/2//b/9v/0//j/+f/5//j/9v/z//H/
8f/0//X/9v/3//j/9f/0//L/8f/0//T/9f/1//X/9f/1//X/8v/y//X/9v/1//b/+P/6
//3/AgAFAAcACAAHAAYABwAOABUAGQAfAB8AIgAhAB8AIwAkACQAJAApAC0AMAAyADAA
MAAsACcAIwAdABgAEwANAAYA+//0//L/6v/o/+j/7P/t//D/8f/v/+7/7f/s/+v/6v/p
/+b/6P/o/+b/5v/o/+n/6f/q/+3/7f/m/+H/4P/g/+T/6f/t//n/CAAaADIASwBlAHsA
igCaALEAygDaAOYA5gDdALoAhwBZAEAALwAZAAoAAwD9//b/9v/4//H/8f/0//P/7//s
/+X/3v/e/97/3v/e/+D/4f/j/+f/5P/g/9//4P/f/97/3P/b/97/3v/e/9//4f/j/+X/
5//n/+b/5f/k/+b/5v/k/+b/5P/i/+D/3//j/+X/5//o/+f/5//n/+b/5v/l/+X/5f/n
/+j/6P/q/+j/5//n/+n/6//v//H/8//w/+//8P/v//P/9f/3//n/+P/3//b/+f/8//3/
//8CAAMABQAHAAoADQAPABEAEQASABYAGgAbAB8AIAAgACEAIwAkACUAJgAoACgAJgAm
ACcAJwAnACYAJQAlACYAJgAiAB8AGwAZABcAFgAWABUAFgAVABEADgAKAAgAAwABAAMA
AwADAAIAAgD+//7////7//r/+f/4//z/+v/5//n/+f/5//n/+P/3//b/9f/y//b/9//3
//f/9//5//n/+P/7//z//f/+//r/+f/3//X/9P/1//f/+P/4//b/+P/5//z//P/8//z/
+//7//z/+f/4//j/+P/3//n/+f/8//z//v8AAP7//f/+//////8AAAAAAAADAAMAAAD/
//7//P/+//3//f/9/wAA/////wAA/P/6//j/9v/3//j/+P/5//v//f////7/+//7//r/
+v/+//r/+v/6//j/+P/4//b/+//9//7//v/9//3//P/7//j/9//2//P/+f/5//T/9P/3
//j/+f/6//r/+v/5//n/+P/4//n/+f/7//v/+//7//j/9v/3//b//P8AAAUACgAJAAwA
DQANAA0ACwAJAAkADwAVABgAHQAfACQAJQAlACgAKgArACwALQAvADAAMAAuADAALgAr
ACsAJQAgABsAFQAQAAcAAgAAAPj/9v/2//T/8f/w/+3/7v/u/+7/7v/v//D/8f/w/+7/
7v/s/+z/7P/r/+n/6P/z//X/7v/n/+z/7v/s/+n/8/8FABgAKgBAAFkAbwCBAJgArgDB
ANYA5gD0APwA7wDKAJEAVwAwAB8AEwAGAP//AQAEAAAA+v/3//f/9P/v/+//7v/r/+r/
5f/k/+P/4v/i/+H/4f/j/+T/4v/j/+b/6P/o/+f/5//o/+j/6P/p/+j/5//m/+X/5//o
/+n/6v/o/+b/4v/i/+T/5v/o/+v/7v/v//D/8P/v/+//7//u//D/7//v/+//7//w//D/
8v/w/+//7//x//P/9f/1//X/9f/1//f/9//2//f/+P/5//z//f/+/wMABwAHAAgACgAN
AA8AEQAUABYAFwAYABcAGgAeACIAIwAlACYAJgAnAC0ALgAvADAAMAAuACoAKAAxADcA
MwAwAA==
         </WaveFormData>
      </LeadData>
      <LeadData>
         <LeadByteCountTotal>10000</LeadByteCountTotal>
         <LeadTimeOffset>0</LeadTimeOffset>
         <LeadSampleCountTotal>5000</LeadSampleCountTotal>
         <LeadAmplitudeUnitsPerBit>4.88</LeadAmplitudeUnitsPerBit>
         <LeadAmplitudeUnits>��V</LeadAmplitudeUnits>
         <LeadHighLimit>2147483647</LeadHighLimit>
         <LeadLowLimit>268435456</LeadLowLimit>
         <LeadID>V1</LeadID>
         <LeadOffsetFirstSample>0</LeadOffsetFirstSample>
         <FirstSampleBaseline>0</FirstSampleBaseline>
         <LeadSampleSize>2</LeadSampleSize>
         <LeadOff>FALSE</LeadOff>
         <BaselineSway>FALSE</BaselineSway>
         <ExcessiveACNoise>FALSE</ExcessiveACNoise>
         <MuscleNoise>FALSE</MuscleNoise>
         <LeadDataCRC32>1658594492</LeadDataCRC32>
         <WaveFormData>
EgASABIAEgASABIAEgASABIAEgASABIAEgASABIAEgAQABAAEAAQABIAEgASABIAEgAS
ABIAEgAUABQAFAAUABQAFAAUABQAFAAUABQAFAASABIAEgASABIAEgASABIAEAAQABAA
EAAQABAAEAAQAA8ADgANAAwADgAOAA4ADgAMAAoACAAGAAYABgAGAAYACAAIAAgACAAI
AAgACAAIAAYABgAGAAYABAAEAAQABAACAAIAAgACAAQABAAEAAQABAAEAAQABAACAAIA
AgACAAIAAgACAAIAAgACAAIAAgAAAAAAAAAAAAAAAAAAAAAAAgACAAIAAgAAAAAAAAAA
AAAAAAAAAAAAAgACAAIAAgACAAIAAgACAAAAAAAAAAAAAAAAAAAAAAD+//7//v/+////
AAABAAIAAAAAAAAAAAACAAIAAgACAAEAAAD///7//v/+//7//v8AAAAAAAAAAP7//v/+
//7//v/+//7//v/+//7//v/+//7//v/+//7//v/+//7//v/+//7//v/+//7//v/+//7/
/v/+//7//v8AAAAAAAAAAP7//v/+//7//v/+//7//v8AAAEAAQABAAAA///+//3//f/9
//7///8CAAQABwALAAwADQANAA0ADgAQABIAFAAYABoAGgAZABYAEAAJAAMA/f/6//f/
9P/0//P/8f/x/+z/7P/r/+v/6f/p/+n/7f/x//P/9f/3//f/9//4//n/+f/5//n/+f/7
//z//P/8//z//f/9//3//f/9//3//f/9//3//P/8//3/+f/4//f/9//2//j//P/8//7/
/v/2/+b/0v+6/6X/kP98/2r/X/9V/0n/M/8k/yb/Of9X/3D/hP+T/5j/o/+5/8r/1v/g
/+X/6//x//f//P8DAAYABgAHAAcACAAJAAoACgAKAAsADAAMAAwADQAMAAwADAAMAA4A
DgAOAA8AEQARABIAEgAQABAAEAAQABIAEgASABIAEgARABEAEgATABMAEwAUABQAFAAU
ABQAFAATABIAEgASABMAEwATABUAFAAUABUAEwAUABQAFAAVABYAFwAYABgAGQAZABkA
GgAaABoAGwAbABsAGwAbABsAGwAbABsAHQAcABwAGwAcABsAGwAbABkAGQAXABcAGAAX
ABcAFwAVABQAEwATABIAEgASABIAEQAQAA8ADgAMAAsACwALAA0ADQANAAwACwAKAAcA
BgAGAAYABQAEAAQABAAEAAQAAgACAAEAAQD///7//v///wEAAQABAAAA/v/9//3//v8A
AAAAAAAAAAEAAAD9//r//f///wAAAQAAAAAA///+/wAAAAABAAEAAAD///7//f/+//3/
/f/9/wEAAQABAAEAAQABAAMAAwACAAIAAgAAAP7/AQABAAEAAQABAAEAAQABAAAAAAAA
AP///////wAA//////////8BAAEAAAAAAAIAAgABAP////8BAAEAAAAAAAAA/////wAA
AAAAAP///f/+//7//v8AAAAAAAABAAEAAQAAAAAAAAAAAAAAAAACAAIAAgACAAEAAAD/
//3/AwACAAAAAAAAAAAAAAAAAAAAAAAAAAEAAQABAAEAAQABAAEA/////wAAAQABAAIA
BAAHAAcACQAKAAsADwASABUAGAAaABwAHAAbABgAEgALAAUAAQD+//v/+P/2//X/8//z
/+7/7v/t/+3/7f/t/+3/8f/z//X/9//5//v/+//8//3//f/9//3//f/9//7//v/+//z/
/f/9//3//////////////////v/+//3/+//4//X/9f/4//z/AAACAAQAAgD+//L/4P/K
/7P/mP+G/3T/Z/9Z/0X/Kf8U/xT/Jf9B/1r/cP9//4r/nf+1/8j/0v/a/+H/6f/x//f/
/v8BAAQABgAJAAkACgALAAwADAAMAA0ADgAOAA4ADwAQABAAEAAQABIAEgASABMAEQAR
ABIAEgASABIAEgASABQAFAAUABQAFgAVABUAFgAXABcAFwAYABcAFgAVABQAFQAVABUA
FgAUABUAFQAVABYAFgAXABkAGQAaABoAGgAaABoAGgAaABwAHQAdAB0AIAAgACAAIQAh
ACEAIQAhACMAIwAjACMAIQAgACAAHwAfAB8AIAAhACEAIQAfAB8AIAAfAB8AHwAeABwA
GgAZABgAGAAYABgAFgAWABYAFgAVABMAEgARABAADwAOAAwADgAOAAwADAAKAAoACQAI
AAcABgAFAAQABQAGAAYABwAHAAYABgAHAAcABwAHAAYABAADAAMABAAEAAQABAAEAAQA
BAACAAAAAAABAAEAAQABAAIAAgACAAIAAgADAAMABAAFAAYABwAEAAMAAwADAAUABQAF
AAUABwAHAAkACQAHAAYABQACAAEABQAGAAcACQAJAAkACQAHAAYABgAGAAUABQAFAAYA
BwAHAAcABwAFAAUABAAEAAYABgAFAAMAAwAFAAUABAAGAAYABQAFAAQABAAEAAMABAAG
AAcACAAHAAYABQAFAAUABQAEAAQABAAEAAQABAAEAAQABAAEAAYABAADAAIAAQAAAAEA
AgADAAQABgAHAAcABwAFAAUABQAFAAUABQAGAAcABwAIAAoADQANAA8AEAARABYAGAAa
ABwAHgAgACAAHwAaABQADQAHAAUAAgD///z/+f/3//T/8//y//L/8f/x//H/8f/x//X/
9f/3//n/+//7//v//P/9//v/+//7//v//P/+////AAD+/////////wAAAQACAAMAAwAD
AAIAAgABAP///v/9////AAD+//7//P/8//z/+P/q/9j/xv+1/6L/kP+A/3H/Z/9h/13/
VP9O/1X/cf+Q/6b/tf/C/7//vf/M/+D/7P/z//v//f///wAAAwAIAAwADQANAA4ADwAQ
ABAAEAARABIAEgASABMAFAAUABQAFAAUABQAFAAVABUAFQAWABYAFgAWABYAFgAWABYA
FgAWABQAEwATABQAFQAVABUAFgAVABQAEwASABQAEwASABIAEgATABMAEwAUABQAFQAX
ABUAFgAWABYAFAAUABQAFAASABMAEwATABIAEgASABMAEgARABAADwARABEAEQARAA8A
DgAOAA0ACgAJAAkACQAHAAcABQAFAAYABQAFAAUABwAGAAUABQAEAAQABAAEAAIAAgAC
AAIABAADAAMAAwAFAAUABQAEAAUABgAFAAYACAAIAAcABgAFAAQAAwACAAUABgAGAAcA
CQAIAAgACQAGAAUABAACAAMAAwAEAAYABgAGAAYABgAIAAgABgAEAAQABQAFAAUABQAG
AAYABgAIAAgACQAJAAkACQAJAAkACAAHAAcABwAHAAcABwAHAAUABQAHAAcABwAIAAkA
CAAFAAcABgAFAAcABwAHAAcABQAEAAQABAAFAAUABQAGAAUABQAFAAUABwAHAAYABgAE
AAQAAwABAAUABwAHAAYABAAEAAMAAwAGAAYABgAFAAUABgAGAAYABgAGAAYABwADAAUA
AgACAAMABAAFAAYACAAIAAgACAAGAAcABwAHAAcABwAHAAcABQAFAAYABwAHAAgACgAN
AA8AEQASABMAFgAYABoAHAAgACIAIgAhAB4AGAARAAsABQACAP///P/6//n/9//3//T/
9P/z//P/8//z//P/9//4//n/+v/7//3//f/+/////f/9//3//f///wAAAAAAAAIAAwAD
AAMAAwADAAMAAwAHAAcABgAGAAMAAwAEAAMAAQAAAAAA/v/6//z//P/0/+b/2P/G/7H/
mv+I/3r/b/9h/1n/U/9M/0b/Uf9t/47/pP+3/8T/x//H/9D/3v/q//P/+//9////BAAJ
AAoACgAOAA8AEQATABMAEgARABEAEgASABIAEwAUABQAFAAUABQAFAAUABUAFwAXABgA
GAAXABYAFQAUABQAFAAUABQAFAATABMAFAATABMAEwAUABYAFgAWABYAFgAVABQAFAAU
ABUAFQAVABUAFAAUABUAEwAUABQAFAASABIAEgASABIAEwATABMAFgAWABYAFwAWABUA
FAATABEAEQARABEAEQAQABAADwAPAA8AEAARABAADwAMAAsACgAJAAkACQALAAoACQAJ
AAgACAAIAAgACAAIAAgACAAIAAcABwAHAAcABwAHAAYABgAGAAQABAAFAAYABgAGAAYA
BgAGAAYABgAGAAUABQADAAIAAgADAAMAAwADAAIABAADAAMABAAEAAQABAAEAAUABAAB
AP7///8BAAIAAwAFAAYABgAGAAUABAAEAAMABAAFAAYABwAEAAMAAwADAAUABQAFAAUA
AwADAAUABQADAAIAAQD+//7/AQABAAEAAQABAAEAAQADAAIAAgACAAEAAQABAAIAAQAB
AAEAAQABAAEAAAAAAAIAAgABAP////8BAAEAAAACAAIAAQABAAIAAgACAAEAAQACAAIA
AgAAAAAAAAABAAEAAQAAAAAAAgACAAIAAgACAAIAAgACAAIAAgACAAEAAwABAAIABAAE
AAQABAACAAIAAgACAAAAAQABAAEAAQABAAEAAQABAAEAAgADAAMABAAGAAkACwANAA4A
DwASABQAFgAYABoAHAAcABsAFgAQAAkAAwD///z/+f/2//T/8//x//H/7v/u/+3/7f/v
/+//7//z//X/9//5//v/+//7//z//f/7//v/+//7//n/+v/6//r//P/9//3//f/9//3/
/f/9///////+//7//f/9//r/9//7//r/+P/6/wAAAgD+//T/5P/S/7z/of+M/3z/bP9f
/1X/Qf8r/yT/LP9D/2P/ev+K/5P/nv+v/8P/1P/e/+L/6f/z//f/+/8AAAUACgAKAAkA
CQAKAAsADgAOAA4ADwAOAA4ADgAPABAAEAAQABAAEAAQABAAEQARABEAEgASABIAEgAS
ABIAEgASABIAEgAUABMAEwAUABUAFQAVABYAGAAYABgAGAAXABUAEwASABMAFQAWABcA
FQAUABQAFQAXABgAGAAYABgAGAAYABgAGgAbABsAGwAeAB4AHgAfAB8AHwAfAB8AHwAf
AB8AHwAfAB4AHgAdAB4AHQAdAB0AGwAbABkAGQAWABUAFQAVABYAFgAWABcAFQAUABMA
EgASABIAEgASABIAEQARABEAEAAPAA4ADAAMAAwACgAKAAkACAAGAAQABgAGAAYABgAG
AAYABQAFAAMAAgACAAMABQAFAAUABAAEAAMAAwAEAAIAAgACAAIABgAGAAQAAgAAAAEA
AQABAAEAAgACAAIAAgACAAMAAwABAAEAAQABAAEAAQACAAMAAwADAAMAAwAFAAUABwAH
AAUABAADAAAAAAADAAMAAwAFAAUABQAFAAMAAgACAAIAAwADAAMABAADAAMAAwADAAMA
AwACAAIABAAEAAMAAQABAAMAAwACAAIAAgABAAEABAAEAAQAAwABAAIAAgACAAQABAAE
AAUABQAFAAQABAAEAAQABAAEAAIAAgACAAIAAgACAAIAAQABAAEAAwADAAQABAAEAAQA
AgAAAAIAAgACAAIAAgACAAIAAgAEAAUABQAFAAQAAwACAAEAAwADAAQABQAFAAYACAAL
AAsADQAOAA8AFAAWABgAGgAaABwAHAAbABgAEgALAAUAAQD+//v/+P/2//X/8//z/+7/
7v/t/+3/7//v/+//8//3//n/+//9//3//f/+/////f/9//3//f/9//7//v/+//z//f/9
//3//f/9//3//f8BAAEAAAAAAAEA///8//n/+f/6//z/AAAAAAQACAAAAOz/2v/G/6//
mP+E/3L/Yf9T/z3/Jf8U/xb/K/9H/17/dP+F/5D/of+3/8r/1v/g/+n/7f/v//f/AAAF
AAYACAALAAsADAANAAwADAAMAA0AEAAQABAAEQASABIAEgASABIAEgASABMAFQAVABYA
FgAUABQAFAAUABYAFgAWABYAGAAXABcAGAAYABcAFgAWABYAFgAWABYAGAAXABYAFgAX
ABkAGgAbABkAGAAYABkAGQAaABoAGgAYABgAGAAYABoAGwAbABsAHAAcABwAHQAfAB8A
HwAfACEAIQAhACEAIgAiACMAIwAgAB8AHwAfACEAIQAfAB8AHgAdAB0AHQAcABoAGAAX
ABYAFgAWABYAFQAUABMAEgASABEAEQARABAADwAOAAwACwAKAAcABgAIAAgABwAGAAYA
BgAGAAYABQAEAAIAAQADAAIAAgADAAIAAQAAAP7//////wAAAgAAAAAAAAAAAAAAAAD+
//z//v/////////9//7//v/+/wAAAAABAAEAAQABAAEAAQAAAP///////wMAAwADAAMA
AQABAAMAAwAEAAQABAACAAIABQAFAAUAAwADAAMAAwAFAAQABAAEAAMAAwADAAQABAAD
AAIAAQABAAEAAAAAAAAAAAD///3/AAADAAQABAACAAIAAQABAAIAAgACAAEAAQACAAIA
AgACAAIAAgADAAMAAwACAAIAAgACAAIAAgABAAAA///+/wAAAAAAAP//AQABAAMAAwAC
AAIAAgACAAQABAABAAAA///+////AAABAAIAAAABAAEAAQADAAMAAwADAAMAAwAEAAUA
AwAEAAYACQALAA0ADgAPABIAFAAWABgAHAAeAB4AHQAYABIACwAFAP///P/5//b/8v/x
/+//7//v//D/8P/x/+//7//v//P/8//1//f/+f/6//v//f////3//f/9//3///8AAAAA
AAD+////////////////////AQABAAAAAAD//////v/7//n/+v/6//z//P/+//7/9v/m
/9L/vv+r/5j/hv94/23/Y/9b/1H/RP9E/1v/ff+U/6b/s/+2/7n/xf/U/97/6v/z//n/
+//9/wIABwAKAAwACwALAAwADQAQABAAEAARABIAEgASABMAEwASABEAEAASABIAEgAT
ABIAEQARABAAEgASABIAEgASABIAEgASABMAEwAUABYAFgAVABQAFAATABIAEQAQABEA
EQARABIAEgATABMAEwASABAADwAPABAAEgATABQAEwASABEAEAAOAA8ADwAPAA8ADgAN
AA0ADgAPABAAEQAQAA8ADgANAA8ADgAOAA0ACwAJAAgABwAHAAcABQAFAAYABQAFAAUA
AwACAAEAAQACAAIAAgACAAAAAAAAAAAAAgABAAEAAQADAAMAAwACAAUABgAFAAYABgAG
AAUABAACAAIAAgACAAIAAgABAAEAAwACAAIAAwAFAAUABQAEAAMAAQAAAAAAAQACAAMA
BAAEAAQAAgAAAAAAAQABAAEAAwAEAAQABAADAAIAAgABAAMAAwADAAMAAgABAAEAAQAB
AAEAAQABAAIAAwAGAAcABQAEAAMAAAD+/wEAAQABAAMAAwADAAMAAQAAAAAAAAABAAEA
AQACAAMAAwADAAMAAwADAAIAAgACAAIAAQD//wMABQAFAAQABAAEAAMAAwACAAIAAgAB
AAMABAAEAAQABAAEAAQABQAFAAUABAAEAAIAAgACAAIABAAEAAQABAAIAAgABgAGAAYA
BgAFAAQAAwACAAMABQAGAAcABwAHAAcABwAHAAcACAAJAAkACgAMAA8ADwARABIAEwAX
ABoAHQAgACEAIgAhAB8AGAASAAsABQADAAAA/f/6//j/9//1//X/9P/0//P/8//z//P/
8//3//f/+f/7//3/+//7//z//f//////////////AAAAAAAAAAABAAEAAQAAAP///v/9
/wEAAQAAAAAAAwADAAAA/f///wAA/P/6//j/+P/2/+r/2v/I/7T/of+O/37/dP9r/1//
V/9P/0j/TP9j/4f/ov+0/8P/yP/D/8f/2P/m/+z/9f/9/////f8AAAcADAAOAA4ADQAN
AA0ADwAQABEAEwASABIAEgATABIAEgASABIAFAAUABQAFQATABMAFAAUABIAEgASABIA
EgASABIAEgASABEAEQASABEAEQARABIAFAAUABQAFAATABEADwAOABAAEQARABEAEQAQ
ABAAEQAPABAAEAAQABAAEAAQABAAEAARABEAEQASABIAEgATABEAEQARABEADwAPAA8A
DwANAAwADAALAAgABwAHAAcACgALAAoACwAKAAkACQAJAAcABgAFAAUABAAEAAQABAAE
AAQABAAEAAYABQAFAAUABwAHAAcABgAGAAYABAAEAAQABAADAAIAAgACAAIAAgACAAIA
AQABAP///v/+////AQABAAEAAAAAAP////8AAAAAAAAAAAAAAgACAAAA/v8AAAEAAQAB
AP//AAAAAAAAAAAAAAEAAQD///////////7//f/9//3/////////////////AQABAAAA
AAAAAP7//P/////////9//3//f/9//3//P/8//z//f/9//3//v////////////3//f/8
//z//v/+//3/+//9///////+//7//v/9//3//v/+//7//f///wAAAAAAAP///v/9//3/
//////7//v/+//7//v/+/wAAAAAAAAAA/v/+//7//f/7//v//f/9/wAAAgACAAIAAAAA
AAAAAAAAAP7//v/+//7//P/9//3//f////////////////8AAAEA//8AAAIABQAJAAsA
DAANABAAEgAUABYAGAAaABoAGQAWABAACQADAP3/+v/3//T/8v/x/+//7//u/+7/7f/t
/+v/6//r/+//8//1//f/+f/5//n/+v/7//n/+f/5//n/+f/6//r/+v/6//v/+//7//3/
/f/9//3//f/9//z//P/7//v/+v/3//n/+v/6//r/+v/+/wIA/P/w/97/yP+z/5z/hv9y
/2f/X/9N/zP/Iv8g/zP/Tf9k/3r/i/+U/53/s//I/9T/4P/n/+3/8//3//r///8EAAYA
CQAJAAoACwAMAAwADAANAAwADAAMAA0ADgAOAA4ADgAQABAAEAARAA8ADwAQABAAEgAS
ABIAEgAQABAAEAAQABEAEQASABQAFQAVABUAFgAVABQAEwASABQAEwASABIAFAAVABUA
FQAXABYAFgAXABUAFgAWABYAGAAYABgAGAAYABkAGQAZABoAGgAaABsAHQAdAB0AHQAd
AB0AHQAdAB0AHAAcABsAHAAbABsAGwAcAB0AHAAdABsAGQAYABcAFwAWABUAFQASABIA
EgASABAAEAAQABAADgANAA0ADQANAA0ADQAMAAwADAAKAAoACQAIAAYABAAFAAYABwAI
AAcABgAEAAMABgAGAAcACQAIAAcABgAEAAMAAQAAAAAAAgACAAIAAgAEAAQAAgAAAAAA
AQABAAEAAQACAAIAAgACAAIAAwADAAMAAwADAAMABAADAAMAAwADAAMAAwADAAEAAQAD
AAMABAAEAAQAAgD+/wEAAQABAAMAAwADAAMAAwACAAIAAgACAAMABAAGAAYABQAEAAMA
AwADAAIAAgACAAIAAQD/////AQABAAAAAwAEAAQABQADAAIAAQD//wEAAgACAAIAAAAA
AAAAAQABAAEAAAAAAAEAAgADAAQAAgACAAIAAgACAAIAAgABAAMAAwAFAAUAAgACAAIA
AgAEAAQABAAEAAIAAgAAAAAAAQACAAMABAADAAIAAQAAAAAAAQABAAEAAwADAAMAAwAB
AAEAAgADAAEAAgAEAAcACgANAA8AEQATABQAFQAWABgAGgAaABkAFgAQAAkAAwABAP7/
+//4//T/8//x//H/8P/w/+//7//u/+3/7P/v//L/9f/4//v/+f/5//r/+//9//3//f/9
//v//P/8//z//v/////////9//3//f/9///////+//7//f/9//7//f/5//z//P/8//7/
AgAGAAIA+P/o/9L/u/+i/47/fP9t/2H/T/8x/xb/FP8l/z//WP9q/3v/iP+X/6v/wP/O
/9j/4f/p//H/9f/6/wMABgAIAAkACQAKAAsADgAOAA4ADwAQABAAEAARABIAEgASABIA
EgASABIAEwATABMAFAAUABYAFgAWABYAFgAWABYAFgAUABMAEwAUABUAFQAVABYAGAAY
ABgAGAAYABcAFgAWABYAFwAXABcAFwAWABYAFwAXABgAGAAYABoAGgAaABoAHAAdAB0A
HQAeAB4AHgAfAB8AHwAfAB8AIQAhACEAIQAiACIAIwAjACAAHwAfAB8AHwAfAB0AHQAc
ABsAGwAbABsAGgAZABkAFgAWABYAFgAUABQAFAAUABIAEQARABEAEQARABEAEAAPAA4A
CwAKAAoACgAJAAgACAAIAAgACAAGAAYABQAFAAcABgAGAAcABQAFAAUABAAEAAMAAwAE
AAQABAAEAAQABAAEAAIAAAABAAMABAAFAAQABAADAAIAAgACAAMAAwAFAAUABQAFAAIA
AQABAAEAAwADAAMAAwADAAMABQAFAAQABAAEAAIAAQAFAAYABwAGAAUABAADAAYABgAH
AAgABQAFAAUABgAFAAUABQAFAAQAAwABAAAAAwAEAAQAAwAEAAUABAACAAUABgAGAAcA
BwAGAAUAAwADAAQABAAEAAQABAAEAAUABQAFAAQABAAEAAQABAAEAAYABgAGAAYACAAI
AAgABwAEAAMABAADAAAAAAACAAIABAAEAAQABAAEAAIAAgACAAIABAAFAAUABQADAAMA
AwADAAUABQAGAAcACQAKAAwADwAOAA8ADwAPABUAGAAbAB4AHgAgACAAHwAYABIACwAF
AAEA/v/7//j/+P/3//X/9f/w//D/7//v/+//7//v//P/9v/5//z////+//3//f/9////
//////////8AAAAAAAD+////////////////////AwADAAIAAgADAAMAAAD//wEAAAD+
//r/+v/8//z/9P/o/9b/wv+t/5z/jv9+/3H/a/9j/1n/Uv9Q/1v/d/+W/67/vf/G/8H/
w//S/+D/6P/x//n//f///wAABQAKAAwADQANAA4ADwASABIAEgATABIAEgASABMAEgAS
ABIAEgATABQAFQAXABUAFQAWABYAFAAUABQAFAAWABYAFgAWABUAEwASABIAFQAVABUA
FgAWABYAFgAWABQAEwASABIAEgATABMAEwARABAAEAARABMAFAAUABQAEgASABIAEgAS
ABMAEwATABIAEgASABMAEwATABMAEwARAA8ADQALAA0ADAAMAAsACAAHAAcABwAGAAUA
AgABAAIAAQABAAEAAwACAAEAAQABAAIAAwAEAAMAAgABAAAAAQABAAIAAwAFAAUABQAE
AAYABgAEAAQAAgACAAEAAAABAAIAAwAEAAYABgAFAAUABQAEAAQABQAGAAcACAAIAAcA
BQAEAAQABAAEAAQABAAHAAgABwAGAAQABQAFAAUAAwAEAAQABAAGAAYABwAHAAcABwAH
AAcACAAHAAcABwAHAAcABwAHAAUABQAHAAcABgAGAAYABAAAAAMAAwADAAQABQAGAAcA
BgAEAAMAAgAAAP///v/+/wEAAwAFAAcABQAFAAQABAAEAAQAAwABAAIAAwACAAAAAgAC
AAEAAQAEAAQABAADAAEAAgACAAIAAAAAAAAAAQADAAMAAgACAAQABAAEAAQABgAEAAAA
AAACAAQABAAEAAQABAAEAAQABAACAAMAAwADAAMAAwADAAMAAQABAAIAAwADAAQABgAJ
AA4AEQATABUAFwAYABkAGgAaABwAHAAbABYAEAAJAAMA/f/6//f/9P/0//P/8f/x/+z/
7P/r/+v/7f/t/+3/8f/z//X/9//5//j/9//3//f/+f/7//3////+//7//f/8//z//f/9
//3///////////8BAAEAAAAAAAEA///8//v/+//8//z/+v/2//b/9P/o/9j/xv+0/5//
iv94/2j/Xf9Z/1H/Rf8+/0T/Xf9//5b/qP+5/77/v//J/9r/5P/o/+//9f/7/wEABAAH
AAgACAALAAsADAANAA4ADgAOAA8AEAAQABAAEQAPAA4ADQAMAA4ADgAOAA8AEQARABIA
EgAQABAAEAAQABEAEgATABQAEgARABEAEgASABEAEAAQABAAEAAQABAAEgARABAAEAAQ
ABEAEQARABEAEAAQABEAEQASABIAEgAQABAAEAAQABIAEwATABMAEwASABEAEQARABEA
EQARABEAEQARABEAEQAQABAADwAQAA8ADwAPAA0ADQALAAsACAAHAAcABwAJAAgABwAH
AAYABgAGAAYABgAGAAYABgAEAAMAAwADAAUABQAFAAQABgAGAAQABAACAAIAAQAAAAIA
AgACAAIAAgACAAEAAQAAAP7//f/9//////////7//v/9//3//v/8//z//P/8//7//v/8
//r//P/9//3//f///wAAAAAAAP///v/+//3//f/9//3//f/+//3//f/9////////////
/v/9//7//f/6//r/+v/4//j/+//7//v/+//7//v/+//7//r/+v/6//r/+//8//7//v/9
//z/+//7//v/+v/6//z//P/7//n/+P/5//j/9v/3//j/+P/5//r/+v/6//n/+f/6//r/
+v/8//z//P/9//v/+//6//r/+//8//3//v/9//z/+//6//z//P/8//v////9//3//v/8
//z//P/8//z//P/8//z//P/9//3//f/9//3//f/9//v/+//8//3//v8AAAMABwAHAAkA
CgALAAwADgAQABIAFAAWABYAFQAQAAoAAwD9//r/+P/2//T/8P/v/+3/7f/q/+r/6f/p
/+f/5//n/+v/7v/x//T/9//5//n/+v/7//r/+f/4//f/9f/2//b/9v/3//n/+v/7//n/
+f/5//n/+f/5//j/+P/7//n/+P/z//X/+v/4//j/+v8AAP7/9P/m/9T/vv+l/4z/eP9o
/13/U/89/yP/GP8e/zH/Tf9o/3z/h/+Q/6X/vf/O/9b/3P/j/+n/8f/1//r///8EAAYA
BgAFAAUABQAGAAYABgAHAAkACgALAA0ADAAMAAwADAAOAA4ADgAPAA0ADQAOAA4ADgAO
AA4ADgAOAA4ADgAOAA4ADQANAA4AEQARABEAEgAUABQAFAAUABQAEwASABIAEgATABMA
EwARABAAEAARABIAFAAVABYAFgAWABYAFgAWABcAFwAXABoAGgAaABsAGwAbABsAGwAc
AB0AHgAfAB8AHgAeAB0AGgAZABkAGQAbABsAGQAZABgAFwAXABcAFgAUABIAEQAUABQA
EgAQAA==
         </WaveFormData>
      </LeadData>
      <LeadData>
         <LeadByteCountTotal>10000</LeadByteCountTotal>
         <LeadTimeOffset>0</LeadTimeOffset>
         <LeadSampleCountTotal>5000</LeadSampleCountTotal>
         <LeadAmplitudeUnitsPerBit>4.88</LeadAmplitudeUnitsPerBit>
         <LeadAmplitudeUnits>��V</LeadAmplitudeUnits>
         <LeadHighLimit>2147483647</LeadHighLimit>
         <LeadLowLimit>268435456</LeadLowLimit>
         <LeadID>V2</LeadID>
         <LeadOffsetFirstSample>0</LeadOffsetFirstSample>
         <FirstSampleBaseline>0</FirstSampleBaseline>
         <LeadSampleSize>2</LeadSampleSize>
         <LeadOff>FALSE</LeadOff>
         <BaselineSway>FALSE</BaselineSway>
         <ExcessiveACNoise>FALSE</ExcessiveACNoise>
         <MuscleNoise>FALSE</MuscleNoise>
         <LeadDataCRC32>701345011</LeadDataCRC32>
         <WaveFormData>
CgAKAAoACgAMAAwADAAMAA8AEAARABIAFQAWABcAGAAbABwAHQAeACAAIgAkACYAKgAs
AC4AMAA1ADgAOwA+AEIARgBKAE4AUwBYAF0AYgBpAG4AcwB4AH8AhACJAI4AlACYAJwA
oACjAKYAqQCsAK8AsACxALIAtAC0ALQAtACyALAArgCsAKkApgCjAKAAmgCUAI4AiACB
AHoAcwBsAGMAXABVAE4ARQA+ADcAMAAqACQAHgAYABQAEAAMAAgABQACAP///P/5//j/
9//2//P/8v/x//D/7//u/+3/7P/r/+r/6f/o/+j/6P/o/+j/6P/o/+j/6P/o/+j/6P/o
/+r/6v/q/+r/6//s/+3/7v/w//D/8P/w//L/8v/y//L/8//0//X/9v/2//b/9v/2//f/
+P/5//r/+v/6//r/+v/8//z//P/8//r/+v/6//r/+v/6//r/+v/6//r/+v/6//n/+P/3
//b/9v/2//b/9v/1//T/8//y//L/8v/y//L/8P/w//D/8P/w//D/8P/w/+7/7v/u/+7/
7v/u/+7/7v/u/+7/7v/u/+z/7P/s/+z/7P/s/+z/7P/q/+v/6//r/+n/6P/o/+j/6P/o
/+j/6f/r/+z/7f/x//D/8P/w//D/8v/z//P/8//0//X/9f/1//T/8//x/+3/6//p/+n/
5v/m/+X/4//j/+H/4P/g/+D/3v/e/97/3//j/+X/5f/l/+X/5P/k/+T/4v/i/+L/4f/j
/+T/5P/k/+X/5f/l/+X/5f/l/+X/5f/k/+T/5P/k/+b/5v/o/+v/9P8EABkALgA0ACwA
FwD7/9H/nf9t/0z/OP8q/x7/B//g/rf+lv5+/nX+g/6g/rD+vv7Z/vb+Ev8x/1D/av+A
/5L/pf+4/8f/0v/c/+L/5v/p/+v/7f/x//D/8v/0//X/9v/3//j/+f/6//v/+//7////
AAAAAAEABAAEAAQABQAFAAUABQAHAAoACgALAAwADgAOAA8AEQARABIAEwAVABYAGAAY
ABoAHQAdAB4AIQAiACQAJgAoACsALgAyADcAOAA7AD8AQgBHAEwAUABUAFsAYQBmAGkA
cQB3AH0AgwCJAI4AlQCZAJ8ApACqAK8AsgC1ALoAvQDAAMMAxgDKAMoAywDLAMoAygDK
AMgAxwDFAMEAvQC4ALIArQCoAKMAmwCTAIwAhAB7AHMAawBiAFsAUgBKAEQAOQAzACwA
JQAgABoAFQARAAwACQAFAAMA///9//r/+P/z//L/8f/w//H/8f/w/+//7v/t/+v/6//r
/+v/6//q/+r/6v/o/+j/6v/s/+z/7P/s/+z/7P/s/+3/7//v/+//7f/v/+//7//t/+3/
7//w//L/9P/1//b/9v/5//n/+P/4//n/+v/6//j/+P/4//n/+f/5//n/+v/8//v/+//8
//r/+v/6//r/+//7//v/+f/5//n/+f/5//n/+f/5//j/9//3//f/9f/1//X/9f/1//T/
9P/z//L/8v/y//L/8v/x//H/7//v/+3/7f/t/+3/7//v/+//7//v/+7/7v/u/+z/7P/r
/+v/7//u/+z/7P/s/+z/6v/q/+r/6v/q/+v/6//r/+v/6v/q/+r/6v/q/+r/6//s/+z/
7P/v//D/8P/w//D/8v/z//P/8//0//X/9f/1//b/9f/z/+//7f/r/+v/6P/o/+f/5f/l
/+H/4P/g/+D/4P/g/+D/4f/j/+X/5f/l/+f/5v/m/+b/5P/k/+T/4//j/+T/5P/k/+X/
5f/l/+X/5f/l/+X/5f/m/+b/5v/m/+b/5v/k/+f/8P8CABkAMAA8ADgAIwAHAOH/sf+F
/2L/Sv8+/zb/Hf/y/sf+oP6E/nX+f/6c/rL+wP7T/u7+DP8t/0z/ZP94/47/o/+2/8X/
0P/Y/97/4v/p/+v/7f/x//L/9P/2//f/+P/5//r/+//9////AAABAAEAAgACAAMABAAE
AAQABQAHAAcABwAJAAoACgALAAwADgAOAA8AEQATABQAFQAXABYAGAAYABoAHAAdAB8A
IwAkACYAKAAqAC4AMAAzADcAOgA9AEEARABJAE4AUgBWAFwAYwBpAG0AcQB3AH0AgwCL
AJAAlwCbAKIAqACvALUAvAC/AMQAxwDJAMsAzQDQANIA0wDTANIA0gDSANAAzwDOAMsA
yADEAL4AuQC0AK8AqAChAJsAlACIAH8AdgBsAGQAWgBRAEoAQwA9ADYALwApACIAHAAX
ABAADQAJAAcABQADAAAA/v/7//r/+f/4//f/9//2//X/9P/z//H/8f/z//P/8//y//L/
8v/w//D/7v/w//D/8P/w//D/8P/w//P/9f/1//X/9f/3//f/9//1//X/9//4//n/+v/6
//r/+v/9//3//P/7//v/+//6//3//v///wEA////////AAD+//3//f/+//z//P/8//z/
/P/9//7//f/7//v/+//7//n/+f/5//j/+f/5//n/9//1//X/9f/1//b/9v/1//T/9v/2
//b/9v/1//X/8//z//P/8//z//P/8v/x//D/7//x//D/8P/w//L/8P/u/+7/7v/u//D/
8P/w//D/8P/x//H/8f/v/+7/7v/u//D/8P/w//H/8P/w//D/8//0//T/9P/0//j/+f/5
//n/+v/7//v/+//4//f/9f/x//H/7//v/+z/6v/p/+f/5//n/+b/5v/m/+T/5P/k/+X/
5//p/+n/6f/p/+j/6P/o/+b/5v/m/+X/6P/q/+v/7P/r/+v/6//r/+3/7f/t/+3/7P/s
/+z/7P/q/+z/7v/v//b/AAANAB4AKgAuACkAEwDv/8X/kf9e/zz/Jv8Y/wf/6P7D/p7+
gP5r/m/+iv6i/rL+y/7q/gb/I/9E/2T/fP+S/6X/tP/F/9L/3P/k/+z/7//x//P/9//6
//z//v////7///8AAAEABAAFAAUABQAHAAgACAAJAAoACgAKAAsACwALAAsADQAOAA4A
DwAQAA4ADgAPABEAEwAUABUAFwAYABoAGgAcAB0AHQAeACEAJAAmACgAKgAsAC4AMQA1
ADYAOQA9AEAAQwBIAEwAUABUAFkAXQBfAGMAaQBvAHUAeQB+AIUAiQCNAJIAmACdAKAA
owCoAKsAqwCtAK8AsgCyALMAswCyALIAsgCwAK8AsACtAKoApgCkAJ8AmgCVAJAAiQCD
AHwAdQBtAGUAXABXAE4ARgBAADoANQAvACkAJgAgABsAFwAQAA0ACQAHAAQAAwABAAAA
///+//3//P/6//n/9//1//T/8//x//H/8f/x//H/8P/x//L/8f/y//D/8v/y//L/8P/w
//D/8P/z//X/9f/1//f/+f/5//n/9//3//n/+v/7//z//P/8//r//f/9//z//v///wAA
AAD+//7//v///wAAAQACAAQAAgABAAEAAgACAAIAAgACAP////////3////////////9
//3//f/8//3//f/9//v/+f/5//n/+f/6//r/+f/4//j/+P/4//j/9//3//X/9f/z//X/
8//0//T/9P/0//T/9P/0//T/9P/z//P/8v/x//L/8v/z//T/8v/y//L/8//y//L/8v/1
//b/9v/2//b/+v/7//v/+//8//3//f/9//r/+f/3//P/7//t/+3/6v/s/+v/6f/p/+f/
5v/m/+b/6P/o/+j/6f/q/+v/6v/p/+v/6v/q/+r/6v/q/+r/6f/p/+r/6v/q/+v/6//r
/+v/6//r/+v/6//u/+7/7v/u/+7/7v/w//H/+P8CAA8AHAAoAC4AJQAJAOf/u/+F/1b/
Nv8i/xj/Df/s/sP+ov6E/m/+c/6Q/qb+uP7T/vD+DP8p/0b/Yv98/5D/o/+2/8X/0v/e
/+T/6P/v//H/8//3//b/+P/6//v//v///wAAAQACAAMAAwADAAMABAAEAAUACAAIAAgA
CQAJAAkACQALAAoACgALAAwADAAMAA0ADwARABIAEwAVABQAFgAWABgAGwAbABwAHwAi
ACQAJgAoACgAKgAtADEAMgA1ADkAPAA/AEQASABMAFAAVQBZAFsAYQBnAG0AcwB3AHwA
gwCHAI0AkgCYAJ0AoQCjAKcAqQCsAK8AsgC2ALYAtwC3ALYAtgC2ALQAswC0ALEArgCq
AKYAoQCcAJcAkgCLAIUAfgB3AG8AZwBeAFcATgBGAEAAOQAzACwAJQAiABwAFwATAA4A
CwAHAAUAAwABAP7//P/5//j/9//2//P/8//y//H/8P/v/+3/7f/v/+//7//u/+3/7P/p
/+j/6P/q/+r/6v/r/+z/7f/u/+3/7//v/+//8f/z//P/8//z//P/9f/2//X/9v/2//b/
+P/7//v/+v/4//n/+v/6//z//P/8//3//f/9//3//v/+//3//f/+//7//v/+//7//f/9
//3/+//5//n/+f/5//n/+f/5//j/9//3//f/9f/1//X/9f/1//T/9P/z//L/8v/y//L/
8v/x//H/7//v/+//7//v/+//7//v/+//7//v/+7/7v/u/+7/7v/t/+3/7//t/+7/7v/u
/+7/7v/s/+z/7P/s/+r/6//r/+v/7f/s/+z/7P/s/+z/7P/t/+7/7v/u//H/8v/y//L/
8v/0//X/9f/1//T/9f/1//X/9P/z//H/7f/t/+v/6//o/+j/5//l/+X/5f/k/+T/5P/i
/+L/4v/j/+X/5//n/+f/5//m/+b/5v/m/+b/5v/l/+P/5P/k/+T/5//n/+f/5//n/+f/
5//n/+b/5v/m/+b/6P/q/+r/7//8/woAHQAuADYALAATAO//wf+N/2H/RP8y/yr/GP/3
/tD+qf6K/nb+df6L/qj+tv7G/uf+BP8i/z//Xv90/4b/mv+v/8D/y//Y/+D/6P/q/+z/
7f/u//H/8//2//n/+//6//v//P/9//7/////////AQACAAIAAwAEAAQABAAFAAkACQAJ
AAsADAAMAA0ADgAMAAwADQAPABEAEgATABUAGAAaABoAHAAbABsAHAAfACUAKAArAC4A
LwAwADIANQA5AD0AQgBGAEcATABQAFQAWwBhAGYAaQBxAHcAfQCDAIsAkACXAJsAoQCm
AKwAsQC2ALkAvgDBAMMAxQDHAMoAygDLAMsAygDIAMgAxgDFAMYAwwDAALwAtwCxAKsA
pQCeAJcAkQCKAH8AdwBvAGYAXgBUAEsARAA9ADcAMAApACMAHAAWABEADgALAAcABQAB
AP///P/6//f/9v/1//T/9f/1//T/8//y//H/7//v/+//7//v/+7/7v/u/+z/7P/q/+z/
7P/s/+7/7v/u/+7/7f/v/+//7//v//H/8f/x//L/8//2//j/+P/4//f/9v/3//v//P/8
//v/+//7//r//P/8//z//f////////8AAP///f/8//z//v/+//7//v/9//3//f/7//v/
+//7//v/+//7//v/+v/3//f/9//1//X/9f/1//X/9P/0//P/8v/y//L/8v/y//P/8//x
//H/8f/x//H/8f/v/+//7//v/+//7v/u/+7/7v/u/+3/7f/t/+3/7f/t/+3/7f/s/+z/
7P/s/+z/7P/s/+z/7P/s/+z/7P/s/+3/7f/t/+v/6v/q/+r/7P/s/+z/7f/u/+7/7v/x
//D/8P/w//D/9P/1//X/9f/0//X/9f/1//X/9f/0//H/7//t/+3/6v/q/+n/5//n/+T/
4v/h/+D/4v/i/+L/4//n/+n/6f/p/+f/5v/m/+b/5v/m/+b/5f/l/+b/5v/m/+f/5//n
/+f/5f/l/+X/5f/o/+j/6P/o/+r/6P/o/+3/9v8IAB8ANAA6ADYAIwAFANn/p/9//17/
SP8+/zD/E//m/rv+mv6A/nX+h/6m/rb+wv7d/vr+FP8z/1L/av+C/5j/q/+4/8f/1v/g
/+T/6P/s/+3/7v/x//L/9P/2//f/+v/7//z//f8AAAEAAQABAAEAAgACAAMABgAGAAYA
BwAJAAkACQALAAwADAANAA4AEAAQABEAEwAUABQAFAAVABgAGgAaABwAHwAfACAAIwAo
ACoALAAuAC4AMAAzADcAOgA9AEEARABJAE4AUgBWAFsAYQBmAGkAcQB3AH0AgwCLAJAA
lwCbAKEApgCsALEAuAC7AMAAwwDDAMUAxwDKAM4AzwDPAM4A0ADQAM4AzQDKAMcAxADA
ALoAtQCwAKsApQCdAJYAjgCDAHsAcwBqAGEAWABQAEoAPgA3AC8AJwAkAB4AGQAVAA4A
CwAHAAUA///9//r/+P/3//b/9f/0//L/8f/v/+3/7f/t/+z/7f/t/+3/7f/s/+z/7P/q
/+r/7P/u/+7/7v/s/+z/7P/s/+3/7//v/+//7//x//H/8f/v/+//8f/y//T/9v/3//j/
9//5//j/9v/4//n/+v/6//z//P/8//3/+//7//v//P/8//v/+//8//v/+v/5//j/+P/5
//r/+f/3//f/9//3//X/9f/1//T/9P/1//b/9f/1//X/9f/1//T/9P/z//L/8P/w//D/
8P/x//H/7//v/+//7//v/+//7//v/+//7//t/+z/7P/s/+z/7P/r/+v/6//r/+v/6//t
/+3/7P/s/+7/8P/t/+z/6//q/+r/6v/q/+r/6v/r/+v/6//t/+z/7P/s/+7/7v/u/+//
7v/u/+7/8f/w//D/8P/w//L/8//z//P/9v/3//f/9//2//X/8//v/+3/6//r/+j/6P/n
/+X/5f/l/+T/5P/k/+L/4v/i/+P/5f/n/+f/5//n/+b/5v/m/+b/5v/m/+X/5//o/+j/
6P/o/+f/5v/l/+f/5//n/+f/6P/o/+j/6P/o/+j/6v/t//T/AgATACQAMgA0ACUACQDh
/6//e/9S/zT/JP8a/wP/2v6x/pD+dv5v/n/+mv6o/rr+1/7y/hL/M/9O/2j/gv+Y/6v/
uv/H/9L/3v/k/+j/7f/v//H/9f/4//r//P/9//z//f/+////AAABAAEAAQADAAQABAAF
AAQABAAEAAUACQAJAAkACwAKAAoACwAMAA4ADgAPABEAEgASABIAEwAUABYAFgAYABsA
GwAcAB8AIAAiACQAJgAoACoALQAxADYAOQA9AEAAQgBGAEkATABRAFcAXABfAGUAawBx
AHcAewCAAIcAiwCPAJQAmgCfAKIApQCqAK0ArQCvALEAtAC0ALUAtQC0ALYAtgC0ALMA
sACtAKoApgCkAJ8AmgCVAJIAiwCFAH4AdwBvAGcAXgBXAE4ARgBAADoANQAvACkAJAAe
ABkAFQAOAAsABwAFAAMAAQD+//z/+f/4//f/9v/1//X/9P/z//L/8f/v/+//8f/x//H/
8P/u/+7/7P/s/+7/8P/w//D/8P/w//D/8P/x//P/8//z//P/9f/1//X/9f/1//f/+P/5
//r/+v/6//r//f/9//z/+v/7//z//P/+//7//v///////////wAAAAD/////AAD+//7/
/v/+//////////3//f/9//3//f/7//v/+//6//v/+//7//n/+f/5//n/+f/4//j/9//2
//j/+P/4//j/+f/5//f/9//2//X/9P/z//P/8//z//P/9f/0//T/9P/2//b/9f/0//P/
8v/w//D/8P/w//L/8//z//P/8f/w//D/8P/y//L/8v/z//T/9P/0//f/9v/2//b/9v/6
//v/+//7//z//f/9//3/+v/5//f/8//w/+3/7P/o/+r/6f/n/+f/5//m/+b/5v/m/+b/
5v/n/+n/6//r/+v/6f/o/+j/6P/q/+r/6v/p/+f/6P/o/+j/6f/p/+n/6f/p/+n/6f/p
/+r/6v/q/+r/7P/s/+7/8//+/woAFQAkAC4AKgAVAPH/yf+X/2P/QP8m/xj/EP/7/tL+
q/6K/nD+bf6F/qL+sv7I/uf+Av8c/zf/Vv9w/4b/nP+x/8L/yf/S/97/5v/q/+3/7//x
//X/+P/6//z//f/+////AAABAAAAAQABAAEAAwAEAAQABQAGAAYABgAHAAcABwAHAAkA
CAAIAAkACgAMAAwADQAPAA8AEAARABMAFAAWABYAGAAZABkAGgAdAB4AIAAiACQAKAAq
AC0AMQA0ADcAOwA+AD8ARABIAEwAUQBXAFwAXwBjAGkAbwB1AHsAgACHAIsAjwCUAJoA
nwCkAKcArACvALAAsQCyALQAtwC5ALoAugC6ALoAuAC3ALQAsQCuAKoAqACjAJ4AmQCS
AIsAhQB+AHYAbwBoAGAAWQBQAEgAQgA7ADUALgAnACQAHgAZABUADgALAAcABQABAP//
/P/6//n/+P/3//b/8//z//L/8f/w/+//7f/t/+v/6//r/+r/6//s/+v/7P/q/+z/7P/s
/+z/7P/s/+z/7//x//H/8f/z//X/9f/1//P/8//1//b/9//4//j/+P/4//v/+//6//j/
+f/6//r//P/8//z//f/9//3//f/+//z/+//7//z//P/8//z//P/9//3//f/7//v/+//7
//v/+f/5//n/+P/5//n/+f/3//X/9f/1//X/9v/2//X/9P/0//T/9P/0//H/8f/v/+//
8f/x//H/8f/x//H/8f/x//H/8P/w//D/7v/u/+3/7f/r/+v/6//r/+//7//y//D/7v/u
/+7/7v/u/+7/7v/u/+7/7P/t/+3/7f/t/+z/7P/s/+z/7P/s/+3/7v/u/+7/8f/0//T/
9P/0//T/9f/1//X/+P/5//n/+f/4//f/9f/x/+3/6//r/+j/6P/n/+X/5f/j/+L/4v/i
/+L/4v/i/+P/5f/n/+f/5//p/+j/6P/o/+b/5v/m/+X/4//k/+T/5P/n/+f/5//n/+n/
6f/p/+n/6P/o/+j/6P/m/+b/6P/r//b/BAAVACgANAAyACUACQDj/7H/f/9Y/z7/LP8g
/wv/6P69/pb+fP5v/nn+mP6q/rj+0/7y/g7/Lf9O/2b/fP+Q/6P/uP/F/9D/2v/i/+j/
6//t/+//8//0//b/+P/5//j/+f/6//v//v////////8DAAQABAAFAAQABAAEAAUABwAH
AAcACQAKAAoACwAMAA4ADgAPABEAEwAUABUAFwAWABgAGAAaABsAGwAcAB8AIgAkACYA
KAAsAC4AMQA1ADgAOwA/AEIARQBKAE4AUgBZAF8AZABnAG0AcwB5AH8AhwCMAJMAlwCd
AKIAqACtALQAtwC8AL8AwwDFAMcAygDOAM8AzwDOAMwAzADKAMkAygDHAMQAwAC8ALcA
sgCtAKcAnwCYAJAAhwB/AHcAbgBlAFwAVABOAEMAPQA2AC8AKQAiABwAFwASAA8ACwAJ
AAMAAQD+//z/+//6//n/+P/1//X/9P/z//D/7//t/+3/7f/t/+3/7P/u/+7/7P/s/+r/
7P/s/+z/7P/s/+z/7P/t/+//7//v/+//8f/x//H/8f/x//P/9P/z//T/9P/0//b/+f/5
//j/+v/7//z//P/6//r/+v/7//v/+//7//z//P/7//v//P/+//7//v/+//v/+//7//n/
+f/5//n/+f/5//n/+f/4//X/9f/1//P/9v/3//j/+f/3//b/9P/y//T/9P/0//T/8f/x
/+//7//v/+//7//v//H/8f/x//H/7//u/+7/7v/u/+7/7f/t/+v/6//r/+v/7f/t/+z/
7P/u/+7/7v/u/+z/7P/s/+r/7P/s/+z/7P/s/+z/7P/s/+r/6//r/+v/6//q/+r/6v/q
/+r/6v/r/+r/6v/q/+3/7//w//H/8v/0//X/9f/1//b/9//3//f/+P/3//X/8f/x/+//
7//s/+v/6f/m/+X/4//i/+L/4v/i/+L/4v/j/+f/6f/p/+n/6P/m/+X/5P/m/+b/5v/l
/+X/5v/m/+b/5//n/+f/5//l/+X/5f/l/+b/5v/m/+b/5P/m/+r/7f/y/wAAEwAqADgA
PAAxABUA8f/D/5H/bP9Q/0D/Nv8l/wL/1f6o/oj+ef5//pr+sv68/s3+6v4G/yH/Qv9i
/3j/iv+h/7b/w//O/9z/4v/k/+f/6f/r/+//8v/0//b/9//6//v//P/9//7/////////
//8AAAAAAQAEAAQABAAFAAcABwAHAAkADAAMAA0ADgAQABAAEQATABQAFAAUABUAGAAa
ABoAHAAdAB0AHgAhACIAJAAmACgAKwAuADIANwA6AD0AQQBEAEcATABQAFQAWwBhAGYA
aQBvAHUAewCBAIcAjACTAJcAnwCkAKoArwC1ALkAvwDDAMcAyQDLAM4A0QDTANQA1ADS
ANIA0ADPANAAzQDKAMYAwgC9ALgAswCsAKUAnwCYAI8AhwB/AHYAbgBkAFsAVABKAEMA
OwAzACwAJgAhAB0AFgATAA8ADQAIAAUAAQD+//n/+P/3//b/9f/1//T/8//y//H/7//v
/+//7//v/+7/7v/u/+z/7P/u//D/8P/w/+//7v/t/+z/7f/v/+//7//w//P/9P/1//P/
8//1//b/9f/2//b/9v/4//v/+//6//r/+//8//z//P/8//z//f/8//v/+v/6//v/+//8
//7//P/8//z//P/7//v/+//5//n/+f/5//n/+//7//v/+v/4//f/9v/z//X/9f/1//X/
9v/2//X/9P/y//L/8v/y//P/8//x//H/7//v/+//7//x//H/8f/x/+//7v/u/+7/8P/w
/+//7//t/+3/7f/t/+n/6f/s/+z/7P/u/+7/7v/u/+z/7P/s/+z/6v/r/+v/6//t/+z/
7P/s/+7/7v/u/+//8P/w//D/8//y//L/8v/y//b/9//3//f/+P/5//n/+f/6//n/9//z
//D/7f/s/+j/6P/n/+X/5f/l/+T/5P/k/+T/5P/k/+X/6f/r/+v/6//q/+j/5//m/+b/
5v/m/+X/5f/m/+b/5v/n/+f/5//n/+n/6f/p/+n/6v/q/+r/6v/q/+z/6v/t//j/AgAP
AB4ALAAwACUACQDl/7f/f/9Q/zT/JP8a/wX/4v63/pL+dv5r/nn+kP6i/rb+1f7y/g7/
K/9K/2b/fP+S/6n/uv/F/9D/2v/m/+7/8f/z//X/+f/4//r//P/9//z//f/+////AgAD
AAMAAwAFAAYABgAHAAYABgAGAAcABwAHAAcACQAMAAwADQAOAAwADAANAA8AEwAUABUA
FwAYABoAGgAcABsAGwAcAB8AIAAiACQAJgAoACoALQAxADYAOQA9AEAAQQBGAEoATgBT
AFkAXgBhAGYAawBwAHUAeQB+AIUAiQCOAJIAlwCbAKIApQCqAK0ArgCvALAAsgCyALMA
swCyALQAtACyALEAsgCvAKwAqAClAKEAnQCZAJMAiwCEAHwAdQBvAGkAYgBdAFQATABG
AD8AOQAyACsAKAAiAB0AGQAUABEADQALAAcABQACAAAA///+//3//P/5//n/+P/3//b/
9f/z//P/8f/x//H/8P/x//L/8f/y//D/8v/y//L/8v/y//L/8v/1//f/9//3//X/9//3
//f/9//3//n/+v/7//z//P/8//r//f/9//z//v///wAAAAD+//7//v///wAAAQACAAQA
AgABAAEAAgD///7//f/8//3///8BAAEAAQABAAEAAQD////////+//3//f/9//v/+//7
//v/+//6//r/+f/4//j/+P/4//j/9f/1//P/8//0//X/9v/3//X/9f/1//X/9//2//L/
8v/0//L/8v/y//L/8v/y//L/8v/w//H/8f/x//H/8P/w//D/8P/w//D/8f/w//D/8P/z
//b/9v/2//b/+P/5//n/+f/6//v/+//7//n/9//0/+//6//p/+n/5v/n/+f/5v/n/+P/
4v/i/+L/5P/k/+T/5f/l/+f/5//n/+X/5P/k/+T/5//o/+n/6f/n/+j/6P/o/+f/5//n
/+f/6f/p/+n/6f/q/+r/6v/q/+r/6v/q//H//P8MABsAJgAqACYAEQDv/8X/kf9h/0D/
KP8Y/w7/8/7O/qf+hP5s/m/+h/6g/rD+xv7l/gT/Hv89/1r/cv+G/5r/rf++/8v/1v/g
/+T/5v/r/+3/7//z//b/+P/6//v/+v/7//z//f/8//3//f/9/wEAAgACAAMABAAEAAQA
BQAFAAUABQAHAAgACAAJAAoACAAIAAkACwANAA4ADwARABAAEgASABQAFwAXABgAGwAe
ACAAIgAkACQAJgApAC0AMgA1ADkAPAA9AEIARgBKAE8AVQBaAF0AYQBnAG0AcwB5AH4A
hQCJAI8AlACaAJ8ApACnAKwArwCxALMAtQC4ALoAuwC7ALoAuAC4ALYAtQC0ALEArgCq
AKYAoQCcAJcAkgCLAIUAfgB1AG0AZQBcAFUATABEAD4ANwAxACoAIwAcABYAEQANAAkA
BwAEAAMA///9//r/+P/1//T/8//y//D/7//t/+v/7P/r/+n/6f/n/+f/5//m/+j/6P/m
/+b/5v/o/+j/6P/p/+r/6//s/+z/7f/s/+v/7f/v/+//7//x//H/8//0//X/9v/2//b/
9f/3//b/9P/2//f/+P/4//r/+v/6//v/+//7//v//P/8//v/+//8//z//P/8//z/+//7
//v/+f/5//n/+f/5//n/+f/5//j/9v/1//T/8f/y//P/9P/1//b/9v/1//T/8//y//H/
8P/x//H/7//v/+3/7f/t/+3/7v/v//D/8f/v/+7/7v/u/+z/7P/r/+v/7f/r/+n/7P/s
/+z/7P/s/+z/7P/s/+z/6v/r/+v/6//t/+z/7P/s/+r/6v/q/+v/7v/u/+7/8f/y//L/
8v/y//L/8//z//P/9P/1//X/9f/0//P/8f/t/+3/6//r/+j/5v/l/+P/4//h/+D/4P/g
/+D/4P/g/+H/5f/n/+f/5//n/+b/5v/m/+T/5P/k/+P/4//k/+T/5P/l/+X/5f/l/+f/
5//n/+f/5//m/+X/5P/m/+j/6v/t//j/DAAfADAAOAA0AB0A+//R/5//c/9S/zr/LP8g
/wP/2v6v/o7+eP5x/oH+nv6y/sL+3f76/hr/Of9Y/27/gP+W/6n/uv/H/9L/3P/k/+j/
6v/r/+z/7//y//T/9v/3//r/+//8//3//v////////8BAAIAAgADAAIAAgACAAMABwAH
AAcACQAIAAgACQAKAAsADAAOABEAEwAUABUAFwAWABgAGAAaAB0AHQAeACEAJAAmACgA
KgAsAC4AMQA1ADoAPQBBAEQASQBOAFIAVgBZAF8AZABnAG4AdQB8AIMAiQCOAJUAmQCg
AKYArQCzALgAuwDAAMMAxQDHAMkAzADQANEA0QDQANAA0ADOAM0AywDHAMMAvgC+ALsA
tACtAA==
         </WaveFormData>
      </LeadData>
      <LeadData>
         <LeadByteCountTotal>10000</LeadByteCountTotal>
         <LeadTimeOffset>0</LeadTimeOffset>
         <LeadSampleCountTotal>5000</LeadSampleCountTotal>
         <LeadAmplitudeUnitsPerBit>4.88</LeadAmplitudeUnitsPerBit>
         <LeadAmplitudeUnits>��V</LeadAmplitudeUnits>
         <LeadHighLimit>2147483647</LeadHighLimit>
         <LeadLowLimit>268435456</LeadLowLimit>
         <LeadID>V3</LeadID>
         <LeadOffsetFirstSample>0</LeadOffsetFirstSample>
         <FirstSampleBaseline>0</FirstSampleBaseline>
         <LeadSampleSize>2</LeadSampleSize>
         <LeadOff>FALSE</LeadOff>
         <BaselineSway>FALSE</BaselineSway>
         <ExcessiveACNoise>FALSE</ExcessiveACNoise>
         <MuscleNoise>FALSE</MuscleNoise>
         <LeadDataCRC32>559303007</LeadDataCRC32>
         <WaveFormData>
5P/k/+T/5P/m/+b/5v/m/+f/6P/p/+r/7f/u/+//8P/y//L/8v/y//T/9v/4//r//v8A
AAIABAAHAAoADQAQABMAFgAZABwAIgAmACoALgA0ADoAQABGAE0AUgBXAFwAYwBoAG0A
cgB3AHwAgQCGAIkAjACPAJIAlgCYAJoAnACbAJoAmQCYAJYAlACSAJAAigCGAIIAfgB3
AHAAaQBiAFkAUgBLAEQAPQA2AC8AKAAhABoAEwAMAAYAAgD+//r/9//0//H/7v/r/+r/
6f/o/+X/5P/j/+L/4f/g/9//3v/e/97/3v/e/9z/3P/c/9z/3v/e/97/3v/c/9z/3P/c
/97/3v/e/97/3//g/+H/4v/j/+T/5f/m/+b/5v/m/+b/5//o/+n/6v/q/+r/6v/q/+v/
7P/t/+7/8P/w//D/8P/y//L/8v/y//D/8P/w//D/7v/u/+7/7v/u/+7/7v/u/+z/7P/s
/+z/6v/q/+r/6v/o/+j/6P/o/+j/6P/o/+j/5//m/+X/5P/i/+L/4v/i/+T/5P/k/+T/
4//i/+H/4P/g/+D/4P/g/97/3v/e/97/3v/e/97/3v/f/9//3//f/93/3P/b/9v/3P/c
/9z/3f/e/9//4v/k/+T/5P/k/+X/5v/n/+f/6f/o/+r/6//t//D/8P/w/+3/7f/s/+v/
6v/s/+z/6//r/+j/6P/o/+j/5v/k/+L/4v/i/+L/4P/f/97/2v/Z/9n/1//W/9X/1P/W
/9f/1//X/9f/2P/Y/9f/1//X/9f/2P/Y/9j/1//X/9r/2P/a/9//4//o//L/AwAQABgA
JAAzAEMAVABnAIMAogDDAOEA9ADyAOcA2wDEAJoAXgATALv/e/9d/1H/T/9i/3f/hf+S
/5//rP+4/7//xf/K/87/zP/O/87/0P/R/9D/0f/S/9P/0//T/9P/1P/U/9X/1f/W/9f/
1//Y/9j/2v/b/93/3v/e/93/3f/d/+D/4f/h/+H/4v/i/+P/5f/l/+X/6P/p/+r/6//s
/+z/7P/u/+7/8P/y//T/9f/3//r//P/9/wAAAQAEAAcACQAMAA8AEgAUABsAHwAjACcA
KQAtADQAOgA+AEMASgBPAFQAWwBgAGYAawBxAHYAewCCAIYAigCMAI8AkwCUAJQAlwCa
AJoAmgCYAJgAlgCTAJIAjgCMAIkAhQB+AHgAcQBqAGMAWwBSAEwARQA+ADgALgAoACEA
GgAXABEADAAHAAIA/v/6//b/9f/y/+//7P/p/+n/6P/o/+n/5//m/+X/5f/k/+P/4//l
/+T/4//j/+P/4v/h/+D/4P/h/+L/4//h/+H/4f/i/+P/5f/l/+X/5P/l/+X/5f/l/+b/
5v/m/+v/6//r/+z/7P/s/+z/7f/v/+//7//v/+3/7v/u/+//7//w//D/8P/y//L/8v/y
//D/8P/w//D/8v/y//D/8P/w//D/8P/w//H/8P/v/+//7//u/+z/7P/r/+v/6//r/+v/
6//q/+j/6P/o/+j/5v/m/+X/5f/k/+T/5f/l/+X/5f/k/+T/5P/k/+P/4//j/+H/4P/g
/+D/5f/i/+L/4v/i/+L/4P/g/+D/4P/j/+P/4//j/+H/4P/f/9//4P/g/+D/4f/j/+P/
5f/m/+b/5v/m/+f/6P/p/+n/6//s/+7/7//x//T/9P/0//H/8f/w/+//7v/w//D/7//v
/+3/7P/r/+r/6v/o/+b/5v/m/+b/5P/j/+T/4P/f/9//3f/c/9v/2v/a/9v/2//b/9v/
3P/c/9v/2//b/9v/3P/c/9z/2//b/9z/3P/c/9//4//q//T/AwASABwAJAAxAEMAVABp
AIcAqADLAO8AAAEEAQEB+wDmAMAAigBDAOn/mf9v/13/W/9o/3v/if+U/6H/sP+8/8P/
yf/M/8z/zv/Q/9D/0v/T/9L/0//U/9X/1f/V/9X/1v/X/9n/2v/c/9v/2//c/9z/2//b
/9z/3P/f/9//4P/h/+D/4f/h/+H/4v/i/+P/5f/n/+f/6v/r/+v/6//r/+r/6//u/+//
8v/y//T/9f/3//r//P/9/wAAAQAEAAcACQAKAA0AEAASABkAHQAhACUAJgApAC8ANAA6
AD8ARgBLAFIAWQBeAGQAaQBvAHQAeQB+AIIAhgCIAI0AkQCSAJIAkwCWAJYAlgCYAJgA
lgCTAJQAkACOAIsAiQCEAIAAewBzAGsAYgBYAFAASQBCADwANQAwACoAJAAdABcAEgAN
AAYAAgD+//r/+f/2//P/8P/w//H/8f/y/+//7f/s/+v/7f/s/+v/6//r/+r/6f/p/+j/
6P/o/+j/6f/p/+n/6f/n/+f/5//o/+v/7f/t/+3/7v/v/+//7//t/+7/7v/u/+//7//v
//D/9P/0//T/9f/z//P/8//z//T/9v/3//n/+P/4//f/9v/0//T/9P/0//b/9v/2//b/
9v/2//T/9P/0//T/9P/0//H/8P/v/+//8f/y//L/9P/z//H/7//t/+7/7//v/+7/7v/u
/+7/7P/s/+v/6//q/+z/7f/t/+3/7P/q/+n/6P/q/+n/6f/p/+n/6P/o/+j/6P/o/+j/
6P/o/+j/5//n/+f/5//n/+b/5f/l/+f/6P/p/+v/6v/p/+r/6v/q/+r/6v/r/+3/7//w
//P/9P/2//f/+f/4//j/+P/1//f/9v/1//T/8v/y//H/8f/y//L/8v/y//D/7v/s/+z/
6v/q/+j/5//m/+L/4f/h/9//3v/d/9z/3f/f/+D/4f/h/+L/4v/h/+P/4//j/+T/4//i
/+D/3//a/97/5P/n/+n/7v/0/wEADgAaACQALwA7AEgAVwBlAH4AlwCtAMAAxgC5AKEA
ggBaACwA8/+t/3P/U/9D/z//Uv9t/4H/kP+d/6r/tP+//83/0v/W/9r/2v/a/9z/3f/e
/9//4P/h/+P/4//j/+T/5P/l/+X/5v/p/+n/6v/q/+v/6//s/+z/6//r/+z/7f/s/+3/
7f/t//D/8P/x//P/8v/x//P/8//3//n/+//8//r//P/8//7/AgAEAAUABwAKAAwADQAQ
ABMAFgAZABsAHgAhACQAJgApAC0AMQA1ADoAPwBHAE4AUgBXAF4AYwBoAG8AdAB6AIEA
hwCMAJEAlgCaAJ4AoACiAKUApQCkAKUAqACoAKgAqQCqAKkApwClAKAAnQCZAJMAjACG
AH8AdgBvAGcAXgBYAFEASgBEADoANAAtACYAIQAbABYAEQALAAYAAQD8//3/+v/3//T/
8//z//L/8v/v/+3/7P/r/+v/6v/p/+n/5//m/+X/5f/o/+j/6P/o/+f/5//n/+f/5f/l
/+X/5v/p/+v/6//r/+z/7f/t/+3/7v/w//H/8v/z//P/8//0//T/9P/0//X/9//3//f/
9//1//b/9v/3//n/+v/6//r/+P/4//j/+P/4//j/+P/4//b/9v/0//T/9v/2//b/9v/3
//b/9f/1//P/8v/w//D/8f/x//H/8f/x//H/8P/u/+z/7P/s/+r/6v/p/+n/6P/m/+n/
6f/m/+b/5v/m/+b/5//o/+n/6v/o/+f/5v/l/+b/5v/m/+f/5v/m/+b/5//m/+X/5v/m
/+j/6P/o/+n/7P/t/+3/7//y//T/9f/3//b/9v/2//P/8//y//H/8P/y//L/8f/x/+//
7v/t/+z/6//q/+n/6v/p/+j/5f/j/+L/3v/d/93/3//e/93/3P/c/93/3f/d/9v/3P/c
/9v/3f/d/93/3v/e/97/3f/d/9z/3P/g/+P/5f/q//L//f8OABwAKAAzAD8ATABXAGcA
egCTALMAygDMALkAnwCEAFwAMAD7/7X/d/9X/0P/Pf9Q/2f/d/+K/5f/pP+w/73/x//O
/9L/0v/T/9T/1//Z/9j/2f/a/9v/3f/d/93/3v/e/9//3//g/9//3//g/+D/4//j/+T/
5P/j/+P/5P/l/+b/5//n/+f/6P/o/+n/6//r/+v/7v/v//D/8f/y//L/8v/0//T/9v/6
//z//f///wAAAgADAAYACQAMAA8AEQAUABcAGgAcAB8AIwAnACsAMQA1ADwAQgBGAEsA
UgBXAFwAYwBoAG4AdQB7AIAAhQCKAI4AkgCUAJcAmwCcAJwAnQCgAKAAoACiAKIAoACd
AJsAlgCTAI8AiwCEAH4AdwBuAGcAXwBWAEwARQA+ADgAMAAqACMAHAAXABEADAAHAAQA
AAD8//j/9//0//H/7v/r/+v/6v/q/+f/5f/k/+P/4//i/+H/4f/j/+L/4f/h/+H/4P/f
/97/3//f/9//3//h/+H/4f/i/+H/4//j/+P/5v/n/+f/5//p/+r/6v/q/+v/6//r/+z/
7v/u/+7/7//v/+//7//v/+//8P/w//H/8f/y//L/8v/0//T/9P/0//T/9P/0//T/9P/0
//L/8v/x//D/7//u/+//7v/t/+3/7f/s/+r/6v/r/+v/6//r/+n/6f/o/+b/6P/o/+j/
5v/m/+X/5f/k/+L/4//j/+P/4//i/+L/4v/i/+H/4f/h/+P/4v/i/+L/4f/h/+L/4P/g
/+D/4P/g/+D/4P/g/9//3//f/9//4f/g/9//3//e/97/3v/f/+H/4f/j/+T/5v/m/+b/
5//o/+n/6f/r/+r/7P/t/+//8v/y//L/7//t/+z/6//q/+z/7P/r/+v/6v/q/+r/6v/o
/+b/5P/k/+T/5P/i/+H/4P/c/9v/2//b/9r/2f/Y/9j/2f/Z/9n/2f/a/9r/2f/Z/9n/
2f/a/9r/2v/Z/9n/3P/e/97/4f/l/+r/9P8FABYAIgAsAD0ASwBaAHEAjQCwANEA6wDy
AO4A4QDRALIAggBCAPP/of9t/1n/Uf9Z/27/gf+N/5j/pf+0/7z/w//L/87/0P/Q/87/
zv/Q/9H/1P/V/9b/1//V/9X/1f/W/9b/1//X/9j/2f/Z/9r/2v/b/9v/3P/c/9//3//g
/+H/4v/j/+P/4//i/+L/4//l/+f/5//q/+v/7P/t/+7/7v/s/+7/7v/w//P/9v/4//v/
+v/8//3/AAADAAYACQALAA4AEQAUABYAGwAfACMAJwArAC8ANgA8AEAARQBMAFEAVgBd
AGIAaABvAHUAegB/AIIAhgCKAIwAkQCVAJYAlgCVAJgAmACYAJkAmgCZAJcAlQCQAI0A
iQCGAIAAewB1AG4AZwBfAFYATABFAD4AOAAyACwAJQAeABgAEQALAAUAAQD+//v/+P/3
//T/8f/u/+v/6//q/+r/6//p/+j/5//n/+b/5f/l/+X/5P/j/+P/5P/k/+T/5P/h/+H/
4f/h/+L/4//k/+b/5v/n/+b/5f/m/+f/5//n/+n/6v/q/+r/7P/r/+r/6v/t/+7/7//x
//D/7//u/+3/7//w//D/8f/z//T/9P/0//L/8v/y//L/9P/0//T/9P/0//T/8v/y//D/
8P/w//D/8f/w/+//7//v/+7/7P/s/+v/6//r/+v/7f/t/+z/6v/q/+r/6v/o/+j/5//n
/+b/5v/n/+f/5//n/+b/5v/m/+T/4//j/+P/5f/k/+T/5P/j/+P/4f/j/+P/4v/i/+P/
4//i/+L/4v/i/+L/4v/i/+L/4v/j/+P/4//j/+P/4v/h/+H/4v/i/+L/4//l/+X/5//o
/+n/6P/n/+f/6v/r/+v/7f/s/+7/7//x//T/9P/0//H/8f/w/+//7v/u/+7/7f/t/+v/
6v/p/+j/6f/o/+f/6P/o/+j/5v/l/+L/3v/d/93/3f/c/9v/2v/a/9v/2//b/9v/3P/c
/9v/2//b/9v/3P/c/9z/2//b/97/3v/e/+H/5f/s//b/BQAQABwAKgA3AEcAWABxAJEA
sgDTAPEAAAEAAfsA9QDeALIAfAAzANX/i/9t/2H/W/9s/4H/j/+a/6n/tP+8/8P/zf/S
/9L/0v/Q/9D/0v/T/9L/0//U/9X/1//X/9f/2P/Y/9n/2f/a/9n/2f/a/9r/3f/d/97/
3v/f/9//4P/h/+L/4//j/+P/5P/k/+X/5//l/+X/6P/p/+r/6//s/+z/7v/w//D/8v/0
//b/9//5//j/+v/7//7///8CAAUABwAKAA0AEAASABUAGQAdACEAIwAnAC4ANAA4AD0A
RABJAE4AVQBaAGAAZwBtAHIAdwB6AH4AggCEAIsAjwCQAJAAkwCWAJYAlgCUAJQAkgCP
AJAAjACKAIcAggB8AHcAcQBsAGUAXQBUAE4ARwBAADoAMQAqACIAGgAXABEADAAHAAQA
AAD8//j/9f/y/+//7P/r/+v/6v/q/+j/5f/j/+H/4v/i/+L/4//l/+T/4//j/+P/4v/h
/+D/4f/h/+H/4f/h/+H/4f/i/+X/5//n/+f/5v/n/+f/5//l/+b/5v/m/+v/6//r/+z/
7f/s/+v/6//s/+3/7v/v/+//8P/w//H/8f/y//L/8v/w//D/8P/w/+7/7v/u/+7/8P/w
/+7/7v/u/+7/7v/u/+v/6v/p/+n/6v/q/+n/6v/t/+3/7f/t/+v/6//q/+j/5v/m/+b/
5P/l/+X/5v/m/+j/6f/p/+n/5//m/+b/5v/l/+P/4v/h/+H/4P/g/+D/3//f/93/3//h
/+D/4P/h/+f/5v/k/+L/4P/e/97/3v/e/97/3f/d/93/3f/f/97/3f/d/97/3v/e/9//
3//f/+H/4v/k/+T/5P/l/+T/5f/l/+f/6v/s/+3/7//w//D/8P/t/+3/7P/r/+r/6v/q
/+n/6f/o/+j/6P/o/+T/4v/g/+D/4f/i/+H/4f/e/9r/2f/Z/9v/2v/Z/9j/2v/b/9v/
2//a/9r/2f/X/9f/1//X/9j/2P/Y/9f/1//Y/9j/2P/b/9//5P/w////DgAcACYAMQA7
AEYAVwBrAIIAnwC9AMwAyAC1AJ8AhABaACQA3f+R/13/Sf8//0n/Yv9z/4H/kv+h/67/
uP+//8X/yv/M/87/0f/S/9X/1//a/9v/3P/d/9z/2//a/9r/3P/d/93/3v/d/93/3v/e
/93/3f/e/97/4P/h/+P/5f/k/+X/5f/l/+b/5v/n/+n/5//n/+r/6//u/+//8P/w//L/
9P/0//b/9v/4//n/+//6//z//f8AAAQACAAMAA8AEgAVABgAGgAfACMAJwArAC8AMwA6
AEAAQgBHAE4AUwBYAF8AZABqAG8AdQB6AH8AhACIAIwAjgCRAJUAlgCWAJUAmACYAJgA
mACYAJYAkwCUAJAAjgCLAIcAgAB6AHMAbABlAF0AVABNAEcAQQA8ADQALgAnACAAGwAV
ABAACwAEAAAA/P/4//X/8v/v/+z/6//r/+r/6v/r/+n/6P/n/+f/5v/l/+X/5f/k/+P/
4//j/+L/4f/g/+H/4f/h/+H/4f/h/+H/4v/j/+X/5f/l/+j/6f/p/+n/5//o/+j/6P/s
/+3/7v/w//D/8P/w//H/7//v/+//7//w//L/8//1//P/9P/0//T/9P/0//T/9P/y//L/
8v/y//P/9P/z//T/8//y//H/8P/v/+7/7f/t/+//7v/s/+z/7//v/+//7//t/+3/7P/q
/+r/6v/q/+j/6f/p/+r/6v/n/+f/5v/l/+X/5P/k/+T/5v/l/+X/5f/p/+r/5//m/+X/
5P/j/+L/4f/g/+L/4//k/+X/4//i/+H/4f/i/+L/4v/j/+X/5f/n/+j/6f/o/+f/5//r
/+3/7v/x//D/8v/z//X/9P/0//T/8f/w/+7/7P/q/+3/7v/u/+//7f/s/+v/6v/m/+T/
4v/i/+L/4v/g/9//3v/a/9n/2f/b/9r/2f/Y/9j/2f/Z/9n/1//Y/9j/1//X/9f/1//Y
/9j/2P/X/9f/2v/c/9z/4f/l/+z/9P8DABQAIAAoADEAPQBKAFkAbwCEAJ0AuwDKALwA
oQCFAGIANAACAMX/g/9d/0n/Pf9D/1j/bf+B/47/m/+u/7r/v//F/8r/zv/Q/9D/0P/S
/9P/1f/X/9n/2//Z/9n/2f/a/9r/2//b/9z/3f/d/97/3v/f/9//4P/g/9//3//g/+H/
4v/j/+P/4//m/+b/5//p/+f/5//q/+v/7v/v//D/8P/w//L/8v/0//T/9v/3//n//P/+
////AgAFAAgACwANABAAEwAWABgAHQAhACUAKQAtADEAOAA+AEQASQBQAFUAWABfAGQA
agBvAHUAegB/AIMAhgCJAIoAkACVAJcAmACXAJoAmgCaAJgAmACWAJMAkACMAIoAhwCB
AHoAdABtAGcAYQBaAFIASgBDADwANgAuACgAIQAaABUADwAKAAUAAAD8//j/9P/z//D/
7f/q/+n/6f/o/+j/5//l/+T/4//h/+D/3//f/9//3v/d/93/4P/g/+D/4P/f/9//3//f
/9//3//f/+D/4f/j/+P/4//m/+f/5//n/+f/6P/o/+j/6//r/+v/7P/s/+z/7P/t/+//
7//v/+//8f/y//L/8//x//L/8v/y//L/8v/y//L/8v/y//L/8v/0//T/8v/y//D/8P/w
//D/7f/s/+v/6//t/+z/6v/q/+n/6f/p/+n/6//r/+r/6P/o/+j/6P/m/+T/4//j/+L/
5P/l/+X/5f/j/+L/4v/i/+T/4//j/+P/4f/g/+D/4P/f/9//3f/f/+H/4v/k/+X/4v/g
/+D/4P/g/+D/4P/g/+D/3//f/9//3//h/+D/3//f/+D/4P/g/+H/4f/h/+P/5P/m/+b/
5v/n/+j/6f/p/+v/7P/u/+//8f/y//L/8v/v/+//7v/t/+z/7P/s/+v/6//q/+r/6v/q
/+j/5v/k/+T/5P/k/+L/4f/g/9z/2//b/9v/2v/Z/9j/1v/X/9f/1//Z/9r/2v/Z/9v/
2//b/9z/2//a/9j/1//Y/9r/2v/d/+P/6v/y//3/DAAYACQAMwBDAFIAZQB9AJoAuQDV
AOwA8ADlANcAxACiAG4AKwDR/4f/Zf9X/1P/Yv95/4f/kv+f/6r/uP/B/8X/yv/M/9D/
0P/Q/9L/0//U/9X/1v/X/9X/1f/V/9b/1v/X/9f/2P/b/9v/3P/c/93/3f/e/97/3f/d
/97/3//g/+H/4f/h/+L/4v/j/+X/5v/n/+v/7f/t/+3/7f/s/+z/7v/u//D/9P/2//f/
+f/6//z//f8AAAIABAAGAAcACgANABAAEgAXABsAHwAjACUAKQAwADYAOgA/AEYASwBQ
AFcAXABiAGkAbwB0AHkAfgCCAIYAiACPAJMAlACUAJUAmACYAJgAmQCaAJkAlwCWAJIA
kACNAIoAhAB/AHkAdABtAGUAXABUAE0ARgBAADgAMgArACQAHgAXABEACwAHAAQAAQD+
//z/+P/0//D/7//v/+7/7v/r/+n/6P/n/+b/5P/i/+H/4//i/+H/4f/k/+T/5P/k/+H/
4f/h/+H/4f/h/+H/4v/h/+P/4//j/+T/5f/l/+X/5f/m/+b/5v/n/+f/5//o/+r/6v/q
/+v/7f/t/+3/7f/t/+7/7v/v/+//8P/w//D/8P/w//D/8P/y//L/8v/y//D/8P/u/+7/
8P/w//D/8P/v/+7/7f/t/+v/6v/o/+j/6v/r/+z/7f/s/+v/6f/m/+j/6P/o/+b/5v/l
/+X/5P/i/+P/4//j/+X/5P/k/+T/4v/h/+H/4f/j/+L/4v/i/+H/4f/f/+H/3//e/97/
3//h/+H/4f/h/+H/4f/f/9z/3f/e/9//4P/e/97/3v/e/9//3//f/9//4f/g/9//3//e
/97/3v/f/9//3//h/+L/5v/m/+b/5//m/+f/5//p/+r/7P/t/+//8f/y//P/8f/x//D/
7//u/+z/7P/r/+v/6v/q/+r/6v/o/+b/5P/k/+b/5v/k/+P/4f/c/9r/2f/b/9r/2f/Y
/9j/2f/Z/9n/2f/a/9r/2f/X/9f/1//Y/9r/2v/Z/9n/2P/a/97/4f/l/+j/7v/7/wgA
FgAgACsAOwBMAF8AeQCYALkA2wD0APwA+wDvAN4AxACWAFUA//+n/3P/Yf9Z/2D/c/+H
/5T/n/+u/7r/wf/H/87/zv/O/8z/zP/O/8//0v/T/9T/1f/V/9X/1f/W/9b/1//X/9j/
2f/Z/9r/2v/b/9v/3P/c/93/3f/e/9//4P/h/+H/4f/i/+L/4//l/+P/4//m/+f/6v/r
/+z/7P/s/+7/7v/w//H/8v/y//P/9v/4//n//P/9/wAAAwAFAAgACwAOABAAFQAZAB0A
IQAjACcALgA0ADYAOwBCAEcASgBRAFYAXABjAGkAbgBzAHgAfACAAIIAiACNAI8AkACR
AJQAlACUAJUAlgCVAJMAkwCQAI8AjQCKAIQAfwB5AHMAbQBmAF4AVwBRAEsARgA7ADQA
LAAkAB8AGQAUAA8ACwAIAAUAAgAAAPz/+P/0/+7/7f/r/+r/6v/p/+n/6f/p/+j/5//n
/+f/5v/l/+X/5P/k/+T/5P/l/+X/5f/l/+P/4//j/+T/5f/n/+f/5//o/+n/6f/p/+f/
6P/o/+j/6f/p/+n/6v/u/+7/7v/v//H/8f/x//H/7//w//D/8f/w//D/7//u//D/8v/0
//b/9P/0//T/9P/z//L/7//u//D/8P/w//D/8v/y//L/8//x/+7/6v/o/+r/6//s/+3/
7f/t/+z/6v/q/+r/6v/o/+j/5//n/+b/5v/n/+f/5//n/+b/5v/m/+b/5f/l/+X/5//m
/+b/5v/j/+P/4f/j/9//4P/k/+X/5P/k/+T/5P/k/+L/4v/i/+L/4v/h/+D/3//i/+L/
4v/j/+b/5v/m/+f/5f/l/+f/6P/o/+j/6P/p/+j/6f/p/+v/7f/w//L/9f/4//j/+P/1
//T/8v/w/+7/7v/u/+3/7f/s/+z/7P/s/+r/6P/m/+b/5//o/+f/5//l/+D/3v/d/93/
3P/b/9r/2P/Z/9n/2f/c/97/3//f/97/3f/c/9z/3v/e/93/3f/i/+L/4P/j/+f/6v/u
//v/DAAaACQALwA7AEYAUQBfAHgAmQC5AMoAxACxAJcAdgBMABoA1/+R/2X/T/9B/0f/
XP9x/3//jv+d/6z/uv/B/8X/zP/U/9r/2P/Y/9r/2//c/93/3v/f/9//3//f/+D/3v/f
/9//4P/i/+P/5f/m/+b/5f/l/+T/5//n/+j/6f/s/+3/7f/t/+v/6v/q/+v/7v/v//P/
9f/0//X/9v/2//b/+P/4//r/+v/8//3///8CAAQABQAIAA0AEAATABUAFgAZABwAHgAk
ACkALgAzADUAOQBAAEYASABNAFQAWQBeAGUAagBwAHgAfwCFAIsAjQCQAJMAlACYAJsA
mwCaAJwAoAChAKIApACkAKIAnwCcAJgAlgCTAI0AhgCAAHkAcwBtAGYAXgBYAFEASgBE
ADsANAAsACQAHwAZABQADwAIAAQAAAD8//v/+P/1//L/8f/x//D/8P/u/+v/6f/n/+j/
6P/o/+n/6P/m/+T/4//m/+b/5v/m/+P/4//j/+P/4f/h/+H/4v/k/+f/6P/p/+r/6//r
/+v/6//s/+z/7P/v/+//7//w//D/8P/w//H/8v/z//T/9f/y//L/8f/x//T/9v/3//j/
9v/2//b/9v/z//L/8f/w//L/9P/0//b/9P/0//T/9P/x//D/7//v/+//7v/s/+z/7f/t
/+3/7f/r/+v/6v/o/+j/6P/o/+b/5v/l/+X/5P/m/+f/5//n/+X/5P/k/+T/5P/l/+H/
4f/i/+L/4v/i/+L/4f/g/9//3v/f/9//3//f/9//3v/d/93/3v/e/97/3//f/9//4f/i
/+b/5v/m/+f/5v/n/+f/6f/q/+z/7f/v//D/8P/w/+3/7P/q/+j/5v/n/+j/6P/p/+b/
5v/m/+b/5P/i/+D/4P/f/97/2//Z/9b/0v/R/9H/0//U/9X/1v/U/9X/1f/V/9P/1P/U
/9P/1f/V/9X/1v/W/9b/1f/V/9b/1v/W/93/4//q//T/AQAOABoAJgAxAD0ATABfAHUA
jAClAL0AygC+AKUAhwBkADoABgDB/33/V/9F/zv/Rf9e/2//ff+M/5v/pv+y/73/w//I
/8r/yv/M/8z/zv/P/9D/0f/S/9P/0//T/9P/1P/S/9P/0//U/9f/1//Y/9j/2f/Z/9r/
2v/b/9v/3P/d/+D/4f/h/+H/4P/g/+H/4//j/+P/5v/n/+b/5//o/+j/6v/s/+z/7v/w
//L/8//1//T/9v/3//r///8CAAUABwAKAA0AEAASABcAGwAfACMAJwArADIAOAA8AEEA
SABNAFIAWQBeAGQAawBxAHYAewCAAIQAiACKAI0AkQCSAJIAkwCWAJYAlgCUAJQAkgCP
AIwAiACGAIMAgAB6AHUAbwBmAF8AVwBOAEQAPQA2ADAAKAAiABsAFAANAAcAAgD9//n/
9v/z//D/7//s/+n/5v/j/+P/4v/i/9//3f/c/9v/2//a/9n/2f/Z/9j/1//X/9j/2P/Y
/9j/1//X/9f/1//Y/9n/2v/c/9z/3f/c/9v/3P/d/93/3f/f/+D/4P/g/+H/4f/h/+L/
5P/k/+T/5f/l/+X/5f/l/+f/6P/o/+n/6f/q/+r/6v/q/+r/6v/q/+r/6v/q/+r/6v/q
/+j/6P/o/+j/6P/o/+n/6P/n/+f/5v/k/+H/4P/j/+P/4//j/+P/4//i/+D/3v/e/97/
3P/e/93/3f/c/9r/2//b/9v/3f/c/9z/3P/a/9n/2f/Z/9f/1v/W/9b/2f/X/9f/2P/Y
/9j/2P/Y/9b/1v/W/9b/1//X/9f/1//X/9b/1f/V/9T/1P/U/9X/2P/Z/9z/3v/e/97/
3v/f/97/3//f/+H/4v/k/+X/5//q/+r/6v/n/+f/5v/l/+T/5P/k/+P/4//g/+D/4P/g
/97/3P/a/9r/3P/c/9r/2f/Y/9T/0//T/9H/0P/P/87/zv/P/8//z//P/9D/0P/P/8//
z//P/9D/zv/O/83/zf/Q/9L/1P/X/9v/5P/u//n/CAAWACIALwA/AFIAaQCFAKQAxQDh
APAA7gDjANcAvgCWAFgADQC1/3f/W/9N/03/YP93/4P/jP+Z/6b/sv+3/73/wv/G/8b/
xP/E/8b/x//G/8f/yP/J/8r/y//M/87/zP/N/83/zv/P/8//0P/Q/9H/0f/S/9L/0//T
/9T/1f/U/9X/1f/V/9f/2P/a/93/3f/d/+D/4f/g/+H/4v/i/+L/5P/k/+b/6P/q/+v/
7f/u//D/8f/0//f/+v/9////AgAFAAgACgAOABEAFAAXAB0AIQAoAC4AMAA1ADwAQQBI
AE8AVABaAF8AZQBqAG8AdAB4AHwAfgCFAIkAigCKAI0AkACQAJAAjgCOAIwAiQCOAIwA
iACDAA==
         </WaveFormData>
      </LeadData>
      <LeadData>
         <LeadByteCountTotal>10000</LeadByteCountTotal>
         <LeadTimeOffset>0</LeadTimeOffset>
         <LeadSampleCountTotal>5000</LeadSampleCountTotal>
         <LeadAmplitudeUnitsPerBit>4.88</LeadAmplitudeUnitsPerBit>
         <LeadAmplitudeUnits>��V</LeadAmplitudeUnits>
         <LeadHighLimit>2147483647</LeadHighLimit>
         <LeadLowLimit>268435456</LeadLowLimit>
         <LeadID>V4</LeadID>
         <LeadOffsetFirstSample>0</LeadOffsetFirstSample>
         <FirstSampleBaseline>0</FirstSampleBaseline>
         <LeadSampleSize>2</LeadSampleSize>
         <LeadOff>FALSE</LeadOff>
         <BaselineSway>FALSE</BaselineSway>
         <ExcessiveACNoise>FALSE</ExcessiveACNoise>
         <MuscleNoise>FALSE</MuscleNoise>
         <LeadDataCRC32>3158858339</LeadDataCRC32>
         <WaveFormData>
2v/a/9r/2v/a/9r/2v/a/93/3v/f/+D/4P/g/+D/4P/g/+D/4P/g/+P/5P/l/+b/6f/q
/+v/7P/v//D/8f/y//X/9v/3//j/+//+/wEABAAIAAoADAAOABMAFgAZABwAIAAkACgA
LAAwADQAOAA8AD8AQABBAEIARQBIAEsATgBMAEwATABMAEoASgBKAEoASABGAEQAQgA+
ADoANgAyAC0AKgAnACQAHwAcABkAFgAQAAwACAAEAAEA/v/7//j/9f/0//P/8v/v/+7/
7f/s/+r/6v/q/+r/6f/o/+f/5v/m/+b/5v/m/+T/5P/k/+T/5P/k/+T/5P/k/+T/5P/k
/+T/5P/k/+T/5f/m/+f/6P/q/+r/6v/q/+j/6P/o/+j/6//s/+3/7v/s/+z/7P/s/+3/
7v/v//D/8P/w//D/8P/y//L/8v/y//D/8P/w//D/8P/w//D/8P/w//D/8P/w/+7/7v/u
/+7/7v/u/+7/7v/s/+z/7P/s/+z/7P/s/+z/6v/q/+r/6v/q/+r/6v/q/+r/6v/q/+r/
6P/o/+j/6P/o/+j/6P/o/+j/6P/o/+j/5v/m/+X/5f/o/+j/6P/p/+j/5//k/+X/5f/l
/+X/5v/p/+r/7P/u/+3/7f/u/+//7f/v/+//8f/0//f/+f/7//z//v/+//z//P/8//z/
/P/+//////////z//P/9//3/+v/4//b/9P/z//H/7v/s/+r/5v/l/+T/4v/i/+L/4P/i
/+P/4//i/+L/4v/i/+L/4v/i/+L/4v/i/+D/3//f/+P/4v/i/+X/5P/k/+n/8v/7/wQA
FQAqAEUAYQCAAKYA0gD8ACMBRAFcAW8BeAFpATgB6AB+ACAA5f/F/67/pf+r/7X/uv+/
/8X/yv/Q/9T/1v/Y/9j/1//X/9f/2P/Y/9b/1v/X/9f/1//X/9f/1//X/9j/2P/Y/9v/
2//b/9v/3P/c/9z/3f/b/9v/2//d/97/3v/e/97/3//g/+H/4v/h/+H/4f/k/+T/5P/l
/+X/5//n/+f/6P/o/+n/6v/r/+3/7f/u//D/8P/x//P/9P/3//n/+v/7//7/AAABAAIA
AwAGAAoADQASABUAFgAZABsAHgAjACYAKAAsADAAMwA3ADsAPwBCAEQARwBIAEgATABN
AE8AUABPAE8ATwBPAE4ATQBMAEsASQBGAEMAPgA8ADcAMwAwAC4AKAAkACEAHQAZABUA
EQAOAAwACAAFAAEA/v/+//v/+f/3//X/8v/x//H/8f/x//H/8f/w/+//7f/t/+3/7P/u
/+7/7v/u/+z/7P/r/+r/6//s/+3/7v/s/+z/7P/s/+3/7f/t/+7/7P/s/+z/7P/s/+z/
7P/t//D/8f/x//H/8f/y//L/8//z//P/9P/0//H/8f/y//L/8//z//P/8//2//b/9//3
//b/9v/3//f/9f/1//X/8v/z//T/9f/3//X/9P/z//L/8v/y//L/8v/y//L/8v/z//H/
8P/w/+7/8P/w//D/8P/x//D/8P/w/+7/7v/t/+3/7//v/+//7//v/+//7//v/+3/7f/r
/+v/7//u/+7/7v/u/+7/7P/s/+v/6//s/+z/7P/t/+3/7f/r/+3/6//r/+v/7P/u/+7/
7//w//H/8f/y//P/8//1//X/9//4//v//f///wAAAgACAAAAAAAAAAAAAAAAAAEAAQAB
AP7//v///////v/8//r/+P/3//X/8v/w//D/7P/r/+r/6P/o/+j/5v/m/+f/5//m/+b/
5v/m/+b/5v/m/+b/5v/o/+b/5f/l/+X/5v/k/+X/6P/q/+3/9v///wgAEwAmAD0AWQB6
AJ4AxgDwABkBOAFQAWcBdAFpAUQB/gCaADQA7//N/7j/r/+z/7n/vP/B/8f/zv/W/9j/
2P/Y/9j/2f/Z/9n/2v/a/9r/2v/b/9v/2//b/9v/2//d/97/3v/e/9//3//f/9//3v/e
/97/3//f/9//3//h/+D/4P/g/+D/4v/i/+L/4v/l/+X/5f/o/+f/5v/m/+X/5//n/+f/
6P/o/+n/6v/r/+3/7f/u//D/8P/x//P/9P/z//X/9v/3//v//v8AAAIAAgAEAAcACQAM
AA8AEAATABoAHgAkACgAKgAuADIANQA2ADkAPAA+AEAAQwBEAEQARgBHAEkASgBNAE0A
TQBNAE0ATQBNAE0ATABKAEgARABBADsANgAyAC4AKAAkACEAHgAbABgAFQAQAA4ACgAH
AAEA/v/+//v/+//5//f/9P/0//X/9v/3//X/9f/0//P/8f/x//H/8P/w//D/8P/w//D/
8P/v/+7/8P/w//D/8P/v/+7/7f/s/+//7//v//D/8P/w//D/8P/w//D/8P/x//L/8//z
//P/8//0//T/9f/z//P/9P/0//T/9f/3//j/+P/3//b/9f/1//T/9P/z//P/9P/2//f/
9v/1//T/8P/x//L/8//1//X/9P/z//L/8//0//X/9v/z//L/8f/x//L/8v/z//L/8v/y
//L/8v/x//D/8P/w//D/8P/v/+//7v/t/+z/6//s/+3/7v/v/+//8P/u/+7/7v/u/+z/
7P/r/+v/7P/s/+z/7f/r/+v/6f/r/+7/7//w//L/7//u/+7/7v/t/+3/7v/v//L/9f/2
//n/+v/9////AQABAAIAAQD+/wAAAAAAAAAA/v////////8AAAAAAQABAP7//P/6//j/
9f/z//D/7v/u/+r/6f/o/+f/5v/l/+L/5f/n/+j/6P/n/+b/5f/k/+f/6P/p/+r/6v/m
/+P/4f/d/+D/5v/n/+b/5v/p//D/+f8AAA0AHgAzAE8AbACQALgA4AAFASgBSAFdAWQB
WwE6AfoAngA8APn/0f+u/5n/of+v/7b/vf/F/8r/yv/Q/9b/2v/e/93/2//b/9z/3P/a
/9r/2//b/93/3f/d/93/2//c/9z/3P/g/+H/4v/j/+L/4v/i/+P/4v/h/+D/4f/i/+L/
4v/i/+T/5P/k/+T/4v/h/+D/4v/m/+j/6//t/+n/5//l/+T/6P/r/+7/8f/v/+//8P/y
//T/9f/3//j/+f/7//z//f///wAAAAAAAAUACgAQABUAGQAdAB8AIwAlACgALQAwADIA
NgA6AD0AQwBHAEsATgBPAFEAUQBQAFQAVQBXAFgAWgBbAFwAXQBZAFcAVQBTAFAATgBM
AEgAQwA9ADgANAAxACwAKQAnACEAHQAZABUAEwASAA8ADQAGAAIAAQD9//v/+f/3//T/
9f/1//X/9f/x//H/8P/v//H/8f/x//D/7f/s/+v/6v/s/+z/6//q/+v/7P/t/+7/7P/s
/+z/7P/u/+//8P/y//H/8P/v/+7/8f/y//P/9f/1//X/9P/z//P/9P/0//X/9f/1//b/
9v/0//P/8//y//X/9//5//v/+//6//r/+f/2//b/9//3//X/9f/1//L/9P/0//T/9f/2
//b/9v/2//P/8v/x//D/8v/y//L/8//z//L/8v/w/+7/7v/u/+7/6//q/+r/6v/q/+7/
7f/q/+j/6P/o/+j/6//s/+z/7f/t/+z/6//r/+3/7f/r/+3/7P/r/+r/6v/o/+j/6f/q
/+v/6//s/+3/7v/x//L/9f/2//n/+//9//3//v/9//r/+v/6//r/+v/8//3//f/9//v/
+v/6//n/+P/4//j/+P/0//H/7f/q/+r/5v/l/+T/4v/i/+L/4P/i/+P/4//i/+H/4P/f
/97/3//g/+H/4v/k/+L/4f/h/9//4v/k/+P/4v/i/+X/6P/x//7/DQAgADsAVwB2AJYA
vADmABUBPAFaAW0BeAF1AVIBEAG2AE4AAQDT/6z/l/+f/6n/sP+3/73/vv/G/87/1P/Y
/9j/1f/X/9f/2P/Y/9f/1v/W/9X/1//X/9f/1//Z/9r/2v/a/9r/2f/Y/9f/2f/a/9v/
3f/b/9v/2//d/+D/4P/g/+D/3//e/93/3P/e/9//4P/k/+T/5P/l/+X/4//j/+P/5P/m
/+f/6P/p/+v/6//s/+7/8P/x//P/9P/z//X/9v/3//z//v///wAABQAIAAwADwAQABMA
FAAXABsAHgAjACYALAAwADQANwA6AD0AQABCAEYASQBKAEoATABNAE8AUABTAFMAUwBT
AFEATwBNAEsASQBGAEMAPgA8ADcAMwAwACsAJAAfABsAGQAVABEADQAIAAYAAgD///3/
+v/6//f/9//1//P/8P/t/+3/7f/t/+v/6//q/+n/6f/p/+n/6P/p/+r/6//s/+n/6P/m
/+T/5v/m/+b/5v/m/+b/5v/m/+X/5f/l/+b/5//o/+n/6v/s/+z/7P/t/+z/7f/t/+3/
7f/u/+7/7//t/+3/7v/u/+//7//w//D/8f/x//H/8f/y//L/8//z//T/9P/1//X/8//z
//P/8P/u/+7/7v/v//H/8P/v/+7/7v/u/+7/7v/u/+7/7v/v/+3/7P/s/+r/7P/s/+z/
7P/r/+r/6v/q/+r/6v/p/+n/6f/p/+n/6f/p/+n/6f/p/+n/6f/n/+f/5//p/+r/6P/o
/+j/6P/o/+j/5//n/+b/5v/m/+f/5//n/+X/5//n/+f/5//o/+r/6v/r/+z/7f/t/+7/
7//v//H/8f/z//L/9f/3//n//P/+//7//P/8//z//P/8//7//////////v/+///////8
//r/+P/2//P/8f/u/+z/7P/o/+f/5v/m/+b/5v/k/+L/4//j/+L/5P/k/+T/5P/i/+L/
4v/i/+T/4v/h/+H/5f/m/+b/5f/m/+b/5//y/wEAEAAfADYAUQBvAJAAuADiAA4BMQFO
AWQBcwF0AVsBHAHAAFgABgDX/73/rP+r/7P/u/++/8H/yf/S/9T/1v/Y/9r/3P/b/9r/
2f/Z/9j/2v/a/9v/2//Z/9n/2f/Z/9n/2v/a/9r/3f/d/93/3f/c/9z/3P/d/9//3//f
/+H/4v/i/+L/4v/g/+D/4P/g/+P/4//j/+b/5v/m/+f/5//l/+X/5f/m/+n/6//t/+//
7f/t/+7/8P/y//P/9f/2//f/+f/6//v//v8AAAEAAgAHAAoADgARABQAFwAYABsAHQAg
ACUAKAAsADAANAA3ADoAPQBAAEIARgBJAEoASgBKAEsATQBOAFEAUQBRAFEATwBNAEsA
SQBKAEgARgBCAEAAOwA3ADQALgAoACQAIQAfABsAFwATAA8ADAAHAAMAAAD+/////f/7
//n/9//0//H/8f/x//H/8P/x//H/8f/v/+//7//u/+7/7v/u/+7/8P/w/+//7v/s/+z/
7P/s/+7/7v/u/+7/7f/t/+3/7v/s/+z/7P/s/+3/7v/v//H/8f/x//D/7//w//L/8//1
//T/8//z//L/8//z//T/9P/3//f/9//3//f/9v/2//X/9v/2//f/9//3//f/9//0//T/
9P/0//X/9//2//X/9P/y//L/8v/y//L/8v/y//P/8//y//L/8P/y//L/8v/y//H/8P/w
//D/8P/w/+//7//v/+//7//v/+3/7f/t/+3/7//v/+3/7f/v/+//7//v/+7/7v/v/+//
7P/s/+z/7P/s/+z/7P/s/+v/6//s/+z/7P/t/+v/6//p/+v/7f/t/+3/7v/w//D/8f/y
//H/8f/y//P/9f/3//f/+f/5//v//P/9/wAAAgACAAAAAAAAAAAAAAACAAMAAwADAAEA
AAAAAP///f/8//v/+v/5//f/9P/y//D/7P/r/+r/6P/o/+j/5v/m/+f/5//m/+b/5v/m
/+b/5v/m/+b/5v/o/+b/5f/l/+n/6P/m/+f/6P/q/+3/9P/9/wgAGwAuAEMAXwCEAKoA
0gD4AB0BOgFQAWUBcAFhATIB5gCAAB4A4//L/7r/r/+z/7v/wP/H/83/0v/U/9b/3P/e
/97/3f/b/9v/3P/c/9r/2v/b/9v/3f/d/93/3f/f/+D/4P/g/+D/3//e/93/4P/g/+D/
4f/f/9//3//h/+T/5P/k/+T/5v/m/+b/5v/m/+X/5P/m/+j/6P/p/+n/6f/p/+n/6v/s
/+3/7v/v/+//7//w//L/8//z//T/9P/1//f/+P/5//r//P/9//7/AQAEAAgACwAOABEA
EgAVABkAHAAhACQAKAAsADAAMwA1ADcAOQA6AEAAQwBEAEQASABJAEsATABLAEsASwBL
AEoASQBIAEcARABCAEAAPAA8ADcAMwAwAC4AKAAkACEAHAAXABIADQALAAoABwAFAAEA
/v/+//v/+f/3//X/8v/z//P/8//z//D/7//t/+v/7P/t/+7/7v/u/+7/7v/u/+z/7P/r
/+r/7P/s/+z/7P/q/+r/6v/q/+3/7f/t/+7/7v/u/+7/7v/s/+z/7P/t//D/8f/x//H/
8P/w/+//7//w//H/8//0//P/8//0//T/8//z//P/8//0//T/9f/1//L/8v/z//P/9f/1
//X/8v/y//L/8v/z//L/8P/u/+z/7//w//H/8v/0//T/9P/1//P/8v/y//D/7//u/+3/
7P/s/+z/7f/u//D/8P/v/+//7f/t/+3/7f/r/+v/6//r/+n/6f/n/+f/6f/p/+n/6f/p
/+r/7P/t//D/8P/u/+z/6v/o/+j/6P/n/+f/6v/q/+r/6//t/+3/6//t/+3/7f/t/+7/
7f/s/+z/7P/v/+//8P/x/+//8f/x//P/9v/5//v//f/+/wAAAAD+//7//v/+//7//v//
///////+//7///////n/9v/z//D/8v/x/+//7v/s/+j/5//m/+b/5v/m/+T/5v/n/+f/
5v/l/+T/4//i/+T/5P/k/+T/5P/i/+H/4f/h/+D/4P/h/+D/5P/r//L//f8KABcAKAA7
AFcAeACaAL4A5AALASwBRAFRAVQBQwEUAcQAXgAIANf/u/+g/53/q/+z/7j/w//J/8z/
0P/S/9T/1v/W/9X/2P/Z/9v/3P/e/97/3//f/93/2//Z/9f/2f/a/9r/2v/b/9v/2//b
/9r/2v/a/9v/3P/d/97/4f/i/+L/4v/i/+D/4P/g/+D/4P/f/97/4P/j/+T/5v/n/+f/
5//n/+j/6P/p/+r/6//p/+n/6v/s//D/8f/z//T/9f/3//j/+f/6//z//f/+/wMABgAK
AA0AEAATABQAFwAbAB4AIwAmACwAMAA0ADcAOgA9AEAAQgBFAEcARwBGAEgASQBLAEwA
TQBNAE0ATQBPAE8ATwBPAEsARgBBADoAOQA1ADIAMAAuACgAJAAhAB0AGQAVABEADgAM
AAgABQAAAPz/+//3//X/8//x/+7/7f/t/+3/7f/t/+3/7P/r/+v/6//r/+r/6v/q/+r/
6v/o/+j/5//m/+j/6P/o/+j/5v/m/+b/5v/p/+n/6f/q/+r/6v/q/+r/6f/o/+f/5//q
/+3/7//x//H/8v/y//P/8P/v/+//7v/v/+//8P/w/+//7//v/+//8f/y//T/9f/y//L/
8//z//T/9f/2//T/8//y//H/8f/w/+7/7P/q/+v/7P/t/+7/7//w//H/8//y//D/7//s
/+z/7P/s/+z/7P/s/+3/7v/r/+r/6P/n/+j/6f/q/+v/6f/p/+n/6f/v//D/7f/s/+v/
6v/n/+b/5P/j/+b/6P/q/+3/7P/r/+j/6f/p/+n/6f/q/+r/6v/r/+z/7P/r/+v/6//t
//H/8//3//b/+f/7//3//P/+//7//P/7//r/+f/4//v//f/+////+//6//r/+f/2//T/
8v/w/+3/6//o/+b/5v/i/+H/4P/g/+D/4P/e/+D/4f/h/+D/4P/g/+D/4P/e/97/3v/e
/+D/3v/d/93/3//i/+L/4f/i/+L/5f/s//v/CAAVACgAQwBjAIYArADQAPYAIwFMAWIB
awFqAVEBFgHCAF4AEADh/73/nv+X/5//p/+y/7f/vf/I/87/zv/Q/9T/1P/V/9P/0//U
/9T/1f/W/9j/2f/X/9f/1//X/9f/2P/Y/9j/1//X/9f/1//a/9r/2v/b/9v/2//b/93/
3v/e/97/3v/e/97/3v/e/9//3//f/+L/5P/k/+X/5f/l/+X/5f/m/+f/5//n/+f/6P/p
/+v/7v/u/+//8f/y//T/9//5//v//v8AAAEAAgAFAAgADAAPABIAFQAWABkAHwAiACcA
KgAtADAAMwA1ADcAOQA7ADwAQwBHAEkASgBKAEsATQBOAE8ATwBPAE8ATQBLAEkARwBE
AEIAQAA8ADwANwAzADAAKgAkACAAHQAbABcAEwAPAAwACgAGAAMA///8//z/+f/3//X/
8//w/+//7//v/+//7//v/+7/7f/r/+v/6//q/+r/6v/q/+r/7P/s/+v/6v/q/+r/6v/q
/+r/6v/q/+r/6//r/+v/7P/u/+7/7v/u/+7/7v/u/+//7v/v/+//7//v//D/8P/x//H/
8f/y//L/8//z//T/9P/1//X/9f/1//T/9P/1//X/9P/0//X/9f/3//f/9//0//T/9P/0
//X/9f/0//P/8v/y//L/8v/y//H/8P/v/+//7//u/+7/7P/t/+7/7//w/+7/7P/r/+r/
6//s/+z/7f/t/+3/7f/t/+3/7f/t/+3/6//r/+n/6f/p/+n/6f/p/+z/7v/v/+//7P/s
/+z/7P/s/+r/6v/p/+n/6v/q/+r/6//r/+v/6f/r/+n/6f/p/+r/6v/q/+v/7P/u/+//
8f/z//H/8//z//X/9v/5//v//f/+/wAAAAD+//z//P/8//z//v////////8AAAAAAQAB
AP7//P/6//j/9//1//L/8P/u/+r/6f/o/+b/5v/m/+T/4v/j/+P/4v/k/+T/5P/k/+b/
5v/m/+b/5v/k/+P/4//j/+T/5P/l/+j/6P/p/+7/9/8EABMAKABBAF8AfACgAMgA7gAV
AToBVgFnAXABaQFGAfwAmAAyAOv/y/+2/6n/r/+3/7z/wf/H/8z/0v/U/9b/1v/Y/9v/
2//b/9z/3P/c/9z/3f/d/9z/2//a/9n/2//c/9z/3P/f/9//3//f/9//3v/d/93/3//f
/9//4f/g/+D/4P/g/+L/4v/i/+L/5f/l/+X/6P/m/+b/5//n/+f/5//n/+j/6v/r/+z/
7f/v/+//8P/y//P/8//0//T/9f/3//j/+f/8//7///8AAAEABAAIAAsAEAATABQAFwAb
AB4AIwAmACkALAAvADEANgA5ADwAPgBEAEcASABIAEgASQBLAEwATgBPAFAAUQBQAE8A
TgBNAEwASgBIAEQAQgA9ADkANgAyACwAKAAlACMAHwAbABcAEwAQAAsABwAFAAIAAgD/
//3/+//5//b/9f/1//X/9f/x//H/8P/v/+3/7f/t/+z/7P/s/+z/7P/u/+7/7f/s/+z/
7P/s/+z/7P/s/+z/7P/t/+3/7f/u/+7/7v/u/+7/7P/s/+z/7f/s/+3/7f/t/+3/7v/u
/+//8f/x//L/8v/x//H/8v/y//P/8//z//P/8v/y//P/8//0//T/9f/1//X/9f/1//L/
9P/0//T/9f/z//L/8f/w//D/8P/w//D/8f/y//P/9f/y//D/7//s/+3/7v/v//D/7//u
/+7/7v/u/+7/7f/t/+3/7f/t/+3/6//r/+v/6//t/+3/6//r/+v/6//r/+v/6v/q/+v/
6//s/+z/7P/s/+z/6//p/+j/6f/q/+v/7P/q/+r/6f/p/+j/6P/o/+n/6//r/+n/6//p
/+n/6f/q/+r/6v/r/+z/7v/v//H/8//y//P/8v/z//T/9//5//v//v8AAAAA/v/+//7/
/v/+//7//////////v/+///////8//r/+P/2//f/9f/y//D/7P/o/+f/5v/o/+j/6P/m
/+T/5f/l/+T/5v/m/+b/5v/l/+T/4//i/+b/5P/j/+P/4//k/+j/6//q/+r/6//w//f/
AgAPAB4ANQBPAG4AkAC2ANwAAwEmAUQBWQFgAV0BRAEKAa4ASAD5/9H/vP+v/6v/tf+8
/8H/x//O/9T/1P/Y/9z/3P/Z/9f/1//Y/9j/2v/a/9v/2//b/9v/2//b/93/3v/e/97/
3f/d/93/3f/g/+D/4P/h/+H/4f/h/+P/4v/i/+L/4v/k/+T/5P/k/+P/4//j/+b/5v/m
/+f/5//n/+f/5//o/+j/6f/q/+v/7f/t/+7/8P/w//H/8//0//f/+f/6//v//v8AAAEA
AgADAAYACgANAA4AEQASABUAFwAaAB8AIgAmACoALgAxADQANwA6ADwAQQBFAEcASABI
AEkASwBMAE0ATQBNAE0ATQBNAE0ATQBMAEoASABEAEQAPwA7ADgANQAwAC0AKwAlACEA
HQAZABQAEgAOAAsACQAGAAYAAwABAP///f/6//b/9f/0//P/9P/1//X/9f/z//P/8//y
//L/8v/y//L/8P/w/+//7v/v//D/8f/y//H/8P/v/+7/8f/x//H/8v/y//L/8v/y//H/
8P/v/+//8P/x//H/8f/z//T/9P/1//f/9//4//j/9//3//j/+P/2//X/9P/z//f/+P/6
//v/+P/4//n/+f/2//X/9P/w//P/9P/1//f/+f/4//f/9v/z//L/8f/w//P/9P/1//f/
9//2//b/9P/y//L/8v/y/+//7v/u/+7/8P/w/+//7//x//H/8f/x/+//7//v/+//8f/x
/+//7//t/+3/7f/t/+j/6v/v/+//7v/w//D/8P/w/+//7v/s/+v/6//q/+n/6f/s/+3/
7P/v//H/8f/x//L/8f/w//D/8P/z//P/9P/1//L/8//y//P/9v/7////AwAGAAgACAAG
AAQAAgAAAP7/AAABAAEAAQAAAAAAAQABAP3/+v/3//T/9f/1//T/9P/w/+r/5//k/+b/
6P/q/+r/5//n/+b/5P/l/+b/5//o/+b/5v/m/+b/6//q/+r/6//r/+r/6P/p/+z/6P/p
/+7/+f8EABEAJgA/AFcAcgCSALoA5gATATIBSAFZAV4BTwEgAdIAcAAcAO3/y/+s/6H/
q/+z/7j/vf/F/8z/1P/U/9b/3P/i/+X/4v/h/+H/4P/i/+L/4//j/+H/4f/h/+H/4f/i
/+L/4v/j/+P/4//j/+T/5P/k/+X/5f/l/+X/5//q/+r/6v/q/+j/5v/k/+L/5f/n/+n/
7v/u/+7/7//v/+7/7f/s/+z/7f/t/+3/7f/v/+//8P/y//b/+f/9/wAAAAABAAEAAQAG
AAgACQAKAAsADgASABUAFgAZABoAHQAiACYALAAwADUAOgA/AEMARABFAEYARgBKAE0A
TgBOAFMAVQBYAFoAWQBZAFkAWQBaAFkAWABXAFQAUABMAEYARQBBAD4APAA4ADIALgAr
ACQAHwAaABUAEgAQAAwACQAHAAQABAABAP///f/7//j/9//3//f/9//y//H/7//t//D/
8f/y//L/8P/w//D/8P/w//D/7//u/+z/7P/s/+z/7P/s/+z/7P/u/+//8P/y//L/8v/y
//L/8P/w//D/8f/0//X/9f/1//T/9P/z//P/9v/3//n/+v/3//X/9P/y//X/9//5//v/
+//6//r/+f/3//b/9v/1//f/+f/7//r/+P/4//j/+f/4//b/9P/y//L/8v/y//L/9P/0
//T/9f/z//L/8v/w//D/8P/w//D/7f/s/+z/7P/u/+7/7f/t/+v/6//r/+v/7//v/+v/
6//s/+z/7P/s/+z/6v/q/+n/6f/o/+j/6P/p/+v/6//p/+v/6f/p/+n/6v/o/+j/6f/q
/+7/7//x//P/8P/x//D/8f/y//X/9//5//z//v/+//z/+//6//n/+P/6//v/+//7//r/
+v/7//v/+P/2//T/8v/w/+3/6f/m/+L/3v/d/9z/3//g/+H/4P/g/+H/4f/g/+D/4P/g
/+D/4P/g/+D/4P/i/+D/3//f/+H/4P/g/+P/5v/m/+n/8P/5/wgAHQAyAEsAaQCQALgA
3AAEAS0BTgFkAW8BagFRARgBwABYAAgA2/+5/6D/n/+p/7H/tP+7/8H/xv/M/9L/1P/W
/9b/1f/X/9f/2P/Y/9j/2P/Z/9n/1//X/9f/1//V/9b/1v/W/9j/2f/a/9v/3P/c/9z/
3f/d/93/3f/f/+L/4v/i/+L/4P/g/+D/4P/h/+H/4f/k/+L/4v/j/+P/5f/l/+X/5v/q
/+v/7P/t/+v/6//s/+7/8v/z//X/9v/1//f/+P/5//7/AAABAAIABQAIAAwADwASABUA
FgAZAB8AIgAnACoALAAwADQANwA8AD8AQgBEAEgASwBMAEwATABNAE8AUABRAFEAUQBR
AE8ATQBLAEkASgBIAEYAQgA+ADkANQAyACwAJgAiAB8AGwAXABMADwAMAAoABgADAP//
/P/8//n/+P/3//b/9P/x//H/8f/x/+//7//u/+3/7f/t/+3/7P/q/+r/6v/q/+z/7P/r
/+r/6v/q/+r/6v/r/+z/7f/u/+7/7f/s/+z/7P/s/+z/7P/u/+7/7v/v//D/8f/x//H/
7//w//D/8f/x//H/8v/y//P/8//0//T/9//3//f/9//2//b/9//3//j/+P/5//n/9//3
//f/9P/2//b/9v/3//n/+P/3//b/8//y//H/8P/y//L/8v/z//P/8v/y//D/7v/u/+7/
7v/u/+7/7//w/+7/7v/t/+3/7//v/+//7//t/+3/7f/t/+v/6//p/+n/7f/t/+v/7P/u
/+7/7v/u/+z/7P/r/+v/7P/s/+z/7f/t/+3/6//t/+v/6//r/+z/7f/u//D/8v/z//P/
9P/1//P/9f/1//f/9v/5//v//f8AAAIAAgAAAAIAAgACAAIAAAABAAEAAQAAAAAAAQAB
AP7//P/6//j/9//1//L/8P/w/+z/6//q/+j/6P/o/+b/5v/n/+f/5v/o/+j/6P/o/+b/
5v/m/+b/5v/k/+P/4//n/+j/6v/p/+r/7P/v//T///8OAB8ANABNAGsAjgCyANoAAgEn
AUgBYAFxAXgBaQE4AeQAegAcAOX/yf+0/63/t/+//8D/w//L/9L/1v/Y/9j/3P/e/93/
3P/b/9v/2v/a/9r/2//b/9z/3f/e/9//3f/e/97/3v/f/9//3//f/+D/4P/g/+H/4f/h
/+H/4//i/+L/4v/i/+T/5P/k/+T/5//n/+f/6v/o/+j/6f/p/+v/6//r/+z/7P/t/+7/
7//v/+//8P/y//T/9f/3//j/+f/7//z//f/+/wAAAQACAAcACgAOABEAEgAVABYAGQAf
ACIAJwAqACwAMAA0ADcAOgA9AEAAQgBIAEsATABMAFAAUQBTAFQAVABTAFIAUQBWAFcA
VABRAA==
         </WaveFormData>
      </LeadData>
      <LeadData>
         <LeadByteCountTotal>10000</LeadByteCountTotal>
         <LeadTimeOffset>0</LeadTimeOffset>
         <LeadSampleCountTotal>5000</LeadSampleCountTotal>
         <LeadAmplitudeUnitsPerBit>4.88</LeadAmplitudeUnitsPerBit>
         <LeadAmplitudeUnits>��V</LeadAmplitudeUnits>
         <LeadHighLimit>2147483647</LeadHighLimit>
         <LeadLowLimit>268435456</LeadLowLimit>
         <LeadID>V5</LeadID>
         <LeadOffsetFirstSample>0</LeadOffsetFirstSample>
         <FirstSampleBaseline>0</FirstSampleBaseline>
         <LeadSampleSize>2</LeadSampleSize>
         <LeadOff>FALSE</LeadOff>
         <BaselineSway>FALSE</BaselineSway>
         <ExcessiveACNoise>FALSE</ExcessiveACNoise>
         <MuscleNoise>FALSE</MuscleNoise>
         <LeadDataCRC32>1683550401</LeadDataCRC32>
         <WaveFormData>
4P/g/+D/4P/g/+D/4P/g/+L/4v/i/+L/5P/k/+T/5P/i/+L/4v/i/+X/5v/n/+j/6v/q
/+r/6v/t/+7/7//w//L/8v/y//L/9P/2//j/+v/8//7/AAACAAYACAAKAAwADwASABUA
GAAbAB4AIQAkACcAKAApACoALAAuADAAMgAyADIAMgAyADIAMgAyADIAMQAwAC8ALgAr
ACgAJQAiACAAHgAcABoAFgAUABIAEAALAAgABQACAAAA/v/8//r/+f/4//f/9v/1//T/
8//y//L/8v/y//L/8P/w//D/8P/u/+7/7v/u/+7/7v/u/+7/7v/u/+7/7v/s/+z/7P/s
/+z/7P/s/+z/7v/u/+7/7v/w//D/8P/w//D/8P/w//D/8f/y//P/9P/y//L/8v/y//P/
9P/1//b/9P/0//T/9P/1//b/9//4//j/+P/4//j/9v/2//b/9v/4//j/+P/4//b/9v/2
//b/9v/2//b/9v/0//T/9P/0//b/9v/2//b/9P/0//T/9P/0//T/9P/0//T/9P/0//T/
8v/y//L/8v/y//L/8v/y//L/8v/y//L/8P/x//H/8P/y//P/8//z//H/8P/w//H/8f/x
//L/8v/z//T/9v/5//n/+f/4//j/+v/6//r/+//7//7/AAACAAQABwAHAAUABQAGAAYA
BwAIAAkACgAKAAwADAAMAAwACAAFAAMAAgADAP///P/7//f/9P/z//P/8v/w/+7/7f/v
/+//7//v/+//7//v/+//7//v/+//7//v/+//7f/t//D/7//v//H/8f/v//H/9//+/wQA
EAAlADwAVQBwAJQAvADeAP0AGAEvAUEBSAFAARsB4QCYAFMAKAAMAPT/5v/j/+P/4v/i
/+T/5//p/+v/6v/q/+r/6v/q/+r/6v/p/+f/5//n/+f/5v/m/+b/5v/n/+f/5//n/+f/
6P/p/+n/6v/r/+z/7f/s/+v/6v/q/+z/7P/t/+3/7P/r/+v/7f/t/+3/7v/u//D/8P/w
//D/8v/x//H/8v/z//L/8v/y//T/9P/0//b/9//4//n/+v/6//v//P/8////AAABAAIA
AwAEAAgACgAMAA4AEAARABEAFAAXABoAGwAeACMAJgApACsALQAvADEAMgA0ADQAOQA6
ADsAPAA8ADwAPQA9ADsAOwA7ADoAOQA3ADQAMgAvACwAKgAnACUAIwAhAB8AGgAYABUA
EgAQABAADQALAAkABwAFAAQABgADAAEA///9//3//f/9//7//f/8//v/+v/6//z/+v/6
//v/+//7//v/+//6//n/+//8//z//P/6//r/+v/6//v/+//9//3//P/7//v/+v/5//n/
+f/5//v//P/9/////f/9//7//v/+//7///////3//f/9//7//P/8//z//P/8//3///8B
AP///////////////////v8AAAAAAAAAAAAAAAD/////AAAAAP///////////v/9////
/v/9//3//f/9//7//v/9//3//P/8//r/+//7//r//P/8//z//P/8//z//P/8//r/+f/5
//n//P/8//r/+v/6//r/+P/5//n/+P/6//v/+//7//v/+v/6//v/+f/5//r/+v/8//z/
/f////7//////wAAAAAAAAAAAQADAAYACAAKAAwADwAPAA0ADQAOAA4ADwAOAA8AEAAQ
ABAAEAAQABAAEAANAAsACgAJAAUAAgABAP3/+v/5//n/+f/4//f/9//3//f/9//3//X/
9f/1//X/9f/1//X/9f/1//X/8//z//T/9f/z//P/9f/1//f//f8EAAgAEgAhADYATwBu
AI4AsADUAPUAEAElATsBRgE+ASMB8QCqAGMAMAASAPz/8P/r/+f/5v/m/+b/6//v/+//
7v/s/+r/6v/s/+z/7P/r/+v/6//r/+v/6v/q/+r/6v/t/+3/7f/t/+3/7v/v/+//7f/t
/+3/7f/t/+3/7f/u/+z/7P/t/+3/7v/t/+3/7//v/+//8P/w//D/8P/w//D/8v/x//H/
8v/y//L/8//0//b/9v/2//j/9//4//n/+v/4//n/+v/6////AAABAAIAAQACAAYACAAI
AAoADAANABAAFAAYABwAGwAeACMAJgAlACcAKQArADEAMgA0ADQANQA2ADcAOAA4ADgA
OQA5ADoAOwA8ADwAPQA7ADgANgAyAC4AKwAnACQAIQAeABsAGgAYABUAEgAPAA4ACgAH
AAcABQADAAIABAABAP///f/9//3//f/9//z/+//6//n/9v/2//j/9v/4//n/+f/5//f/
9//2//X/9f/2//b/9v/0//T/9P/0//X/9f/3//f/9f/1//b/9v/z//P/8//z//X/9v/3
//n/+f/5//r/+v/3//b/9v/1//b/9//4//r/+P/4//j/+P/1//X/9v/3//n/+f/5//n/
+P/3//b/9P/2//b/9v/2//j/+P/3//f/9v/2//X/9f/0//X/9f/1//f/9v/1//X/8//z
//T/9P/1//X/9P/0//L/8//z//L/8P/w//D/8P/x//L/8//0//b/9P/x//D/7//u/+7/
7//v/+7/8P/x//H/8f/w/+7/7f/t//D/8f/z//T/8//y//L/8//x//H/8P/w//L/9P/2
//n/+//+/wAAAgAAAAMAAwABAP//AAAAAAEABAAFAAYABgAGAAYABgAGAAIA///9//z/
+v/1//H/7//u/+z/7P/t/+z/6v/o/+f/6P/p/+r/6//o/+f/5v/l/+f/6f/r/+3/6//p
/+X/4//m/+n/6f/n/+P/4f/l/+v/8P/4/wIADwAiADkAVgB2AJwAxADnAAIBHQEzATwB
OAEfAe8AqgBfACwADADs/9T/z//T/9T/1P/W/9f/1//Z/9z/3v/g/+D/3v/e/97/3f/d
/93/3f/d/97/3v/e/97/3v/d/9z/2//d/+D/4//l/+L/4f/g/9//3f/d/93/3v/e/97/
3//f/+D/3//f/+H/4P/f/9//3v/i/+L/4v/i/+D/3//f/+D/4//k/+b/6P/n/+b/5f/m
/+n/6v/r/+z/7v/v//D/8P/y//L/8v/y//X/9v/6//z/AQAEAAcACQAKAAwADgAQABMA
FgAbAB4AHQAfACEAIwAnACgAKgAqACsALAAtAC4AMAAyADUANwA1ADMAMQAuAC8ALQAq
ACgAJAAgAB0AGQAUABEADgALAAkACAAGAAQAAwACAP7/+//5//f/9f/0//H/7f/q/+f/
6v/r/+z/7f/q/+n/6P/n/+j/6P/q/+j/5v/n/+f/5//n/+f/5v/l/+P/5P/k/+T/5v/m
/+b/5v/n/+f/6f/p/+f/5//o/+j/6f/p/+n/6f/q/+r/6v/r/+n/6f/q/+r/7P/s/+3/
7f/s/+v/6v/q/+3/7v/v//D/7f/t/+7/7//t/+3/7f/t/+z/6//q/+j/6f/q/+v/7P/t
/+7/7v/v/+3/7P/q/+n/7P/t/+3/7f/t/+z/6//r/+n/6f/q/+r/6f/p/+j/6P/o/+v/
6//o/+b/5v/m/+b/5//p/+r/6v/o/+n/6f/p/+v/6v/q/+v/6v/p/+n/6P/o/+j/6f/r
/+r/6//r/+z/7f/u/+//8f/1//j/+v/8//r//f/9//v/+v/6//n/+f/7//3///8AAP7/
/v/+//7//f/7//r/+v/3//H/7P/p/+j/5v/m/+f/5//m/+X/5f/l/+X/5f/l/+T/4//i
/+H/4v/j/+T/5f/j/+P/4f/h/+D/4//n/+X/4//h/+P/5f/s//b/AAARACgAQwBeAH4A
oADEAOkACgEhATUBQgFCASsB+wC4AG0ANAAOAOz/1v/V/9P/0P/S/9T/0//V/9v/3v/g
/+D/3P/c/9z/3P/b/9v/2//b/9v/2v/a/9r/2v/b/9v/2//b/9n/2v/b/9v/3f/d/93/
3f/f/9//3//g/97/3v/f/9//3v/d/93/3//f/9//4P/g/+T/5P/k/+T/4v/h/+H/4v/k
/+T/5f/m/+j/6P/o/+r/6f/q/+v/7P/u/+//8P/w//H/8v/z//T/9//4//z//v8AAAIA
BAAFAAcACgANABAAEQAUABkAHAAfACEAIwAlACcAKAAqACoALQAuAC8AMAAxADIANAA1
ADQAMwAyADAALwAtACoAKAAnACQAIgAfABsAFwATAA8ADAAKAAcABAADAAIA/v/7//v/
+f/3//b/9v/z//H/7//v/+//7//v//D/7//u/+3/7P/s/+7/7P/u/+//7//v/+7/7f/r
/+n/6f/q/+r/6v/s/+z/7P/s/+n/6f/r/+v/7f/t/+7/7v/v/+//7//v//D/8P/w//H/
8f/x//L/8v/w//D/8f/x//P/8//z//T/9P/0//T/9P/1//X/9v/3//f/9//3//f/9f/1
//X/9P/0//T/9P/0//T/9P/z//P/8v/y//H/8f/y//P/8//z//P/8v/x//H/8//z//T/
9P/x//H/8P/w//D/8f/x//D/8P/w//D/8P/w//D/8P/w//D/7//v/+//8P/w//D/8P/w
//D/8P/u/+//7//u/+7/7//v/+//7//u/+7/7//v/+//8P/w//L/8v/z//X/9v/3//f/
+P/6//r/+v/7//v//v8AAAIAAgAFAAUAAwADAAQABAAFAAYABwAIAAgACgAKAAoACgAG
AAMAAQAAAP3/+f/2//X/8//w/+//7//v/+7/7f/t/+v/6//r/+v/7f/t/+3/7f/r/+v/
6//r/+3/7f/r/+v/7v/v/+//7f/t/+v/6//z//7/CgAYAC0ARABfAHwAoADGAOoABwEg
ATMBQwFEATIBBQHDAHoAPwAYAP7/7v/k/+P/4f/g/97/4v/l/+f/5//o/+r/6v/q/+n/
6P/n/+X/5//n/+f/5//m/+b/5v/m/+X/5f/l/+X/5//o/+n/6f/n/+f/5//n/+n/6f/p
/+r/6P/o/+n/6f/o/+f/5//p/+v/6//s/+z/7v/u/+7/7v/s/+v/6//s//D/8P/x//L/
8P/w//D/8v/z//T/9f/2//b/9//4//j/+//8//3//v8BAAIABgAIAAgACgAMAA0AEQAU
ABcAGgAbAB4AIwAmACcAKQArAC0ALwAwADIAMgAzADQANQA2ADcAOAA6ADsAOgA5ADgA
NgA2ADUAMwAyAC8ALAAqACcAIgAfABwAGQAXABYAFAASAA4ADAAHAAMABAADAAIAAgAA
AP3/+//5//n/+f/5//n/+f/5//n/+f/4//j/+v/4//b/9//3//f/+f/5//j/9//1//b/
9v/2//j/+P/4//j/9f/1//f/9//1//X/9v/2//f/9//3//f/9v/2//b/9//4//n/+//8
//n/+P/4//f/+f/5//n/+v/8//z//P/8//n/+f/6//v//f/9//3//f/9//3//f/8//z/
/P/8//z//v/+//3//f/6//r/+f/5//j/+f/5//n/+//6//n/+f/5//n/+v/6//n/+f/4
//j/+P/5//n/+P/4//j/+P/4//b/9v/2//b/+P/3//f/9//4//j/+f/5//f/9f/3//f/
9//2//b/9v/2//b/9P/1//X/9P/2//f/9//3//f/9v/2//f/9//3//j/+P/4//j/+f/7
//r/+//7//z//f/+////AQAAAAIAAwAEAAUACQAKAAkACQAKAAoACwAKAAsADAAMAAoA
CgAKAAoACQAHAAYABgAHAAMAAAD///n/9v/1//X/8//y//H/8f/x//H/8f/x//P/8//z
//P/8f/x//H/8f/z//P/8f/x//T/9f/z//P/8//z//X/+f/+/wgAGAAnADoAUwByAJYA
uADaAPcAEgElATcBQgE4ARcB3wCWAE8AIgAMAPr/6v/j/+P/5P/m/+r/6f/n/+n/7v/u
/+z/7P/s/+z/7P/r/+n/6f/p/+n/6v/q/+r/6v/r/+v/6//r/+n/6v/r/+v/7f/t/+3/
7f/r/+v/6//s/+z/7P/t/+3/7v/t/+3/7//u/+3/7f/s/+7/7v/u/+7/7v/t/+3/7v/y
//L/8//0//T/9P/0//b/9f/2//f/+P/4//n/+v/6//v//P/9//7///8AAAQABgAIAAoA
DAANAA8AEgAVABgAGQAcACEAJAAjACUAJwApAC0ALgAwADAANQA2ADcAOAA2ADYANwA3
ADcANwA3ADYANQAzADAALgAvACwAKgAnACQAIQAeABsAFgAUABEADgAMAAwACQAHAAcA
BQADAAIAAgD///3/+//7//v/+//7//n/9//1//P/8//0//f/9v/2//f/9//3//f/9//2
//X/8//0//T/9P/0//T/9P/0//X/9f/3//f/9f/1//b/9v/z//P/8//z//X/9v/3//n/
+P/3//f/9v/4//j/+f/5//n/+f/5//r/+P/4//j/+P/5//n/+v/7//j/9//2//X/9v/3
//j/+P/2//b/9v/2//T/9P/z//P/9f/2//b/9//2//f/9//3//f/9v/1//X/9P/z//P/
8v/y//P/8//0//b/9//3//b/9f/0//P/8v/w//D/8P/w/+7/7f/t/+3/7v/u/+//7//w
/+//8v/z//P/8v/x//D/7//u/+7/7//v/+7/7v/v/+//7//v/+7/7v/v/+3/7f/u/+7/
8P/w//H/8//0//X/9f/2//X/9P/z//P/9//6//z//v/+/wEAAQD//wEAAgACAAMAAgAD
AAQABAACAAIAAgACAP//+//4//b/9//z//D/7//u/+z/7P/t/+z/6v/o/+f/6f/p/+n/
6f/o/+f/5v/l/+f/5//n/+f/6f/p/+f/5//k/+P/4//h/+H/4//n/+v/9P/+/woAGQAu
AEUAZACGAKoAygDpAAYBHQEtATABIgEBAcMAdgA3ABIA9v/a/9D/0//T/9L/2P/Y/9f/
2f/Z/9r/3P/c/9r/3P/c/9z/2//c/93/3v/f/9v/2v/Z/9j/2f/Z/9n/2f/b/9z/3f/d
/9z/2//a/9n/2v/b/9z/3v/e/97/3//f/9z/2//b/93/2//b/9z/3P/g/+D/4P/g/+D/
3//f/+D/4v/i/+P/5P/k/+T/5P/m/+f/6P/p/+r/6v/r/+z/7P/s/+z/7P/s/+//8v/4
//z//P/+/wAAAQADAAYACQAMAA8AEgAXABoAGQAbAB0AHwAjACQAJgAmACkAKgArACwA
KwAqACoAKQAqACsALAAsACoAJwAjACAAIQAeABwAGQAWABMAEAANAAgABgADAAAA///+
//r/9//0//H/7v/s/+7/6//p/+f/5f/l/+X/5f/l/+X/5f/l/+T/5P/m/+T/5P/l/+X/
5f/i/+H/3//d/97/4P/h/+L/4P/g/+D/4P/h/+H/4//j/+P/4//k/+T/4P/f/97/3f/i
/+T/5v/p/+f/5//o/+j/5v/m/+f/5//l/+X/5f/m/+T/5P/k/+T/5v/n/+n/6//p/+n/
6f/p/+v/6//r/+r/5//m/+X/5P/k/+T/4//j/+P/5P/k/+X/5v/n/+f/5//l/+T/4//j
/+P/4//k/+T/5f/l/+T/5P/h/+H/4P/e/+H/4v/j/+T/4f/g/9//3v/k/+b/4//i/+H/
4P/f/9//3v/c/9//4f/i/+P/4f/g/+D/4f/f/9//4P/g/+L/4v/j/+X/4//j/+L/4v/l
/+b/5//p/+v/7v/w//L/8v/1//X/8//w//D/7//v//P/9f/3//j/9v/2//b/9v/y/+//
7f/s/+n/5f/i/+H/3v/c/9z/3f/f/97/3f/d/93/3f/d/93/3f/d/93/3f/b/9v/2//b
/93/3f/b/9v/3P/f/+H/4f/h/9//3//l/+7/+P8EABcAMABNAG4AkgCyANAA9wAaATEB
OQE6ASoBAQHBAHgAPQAaAPr/3P/O/8v/y//O/87/0v/X/9n/2f/a/97/4P/c/9v/2v/Z
/9f/2v/b/9z/3f/a/9r/2v/a/93/3f/d/93/2//c/93/3f/d/93/3f/d/9//3//f/+D/
4P/g/+H/4f/g/9//3//h/+H/4f/i/+L/5v/m/+b/5v/m/+X/5f/m/+b/5v/n/+j/6v/q
/+r/7P/t/+7/7//w//L/8//0//T/9//4//n/+v/9//7/AgAEAAYACAAKAAsACwAOABEA
FAAVABgAHQAgAB8AIQAjACUAKgAsAC8AMAAxADIAMwA0ADQANAA1ADUAMwAzADMAMgAv
AC0AKgAoACkAJgAkACEAHgAbABgAFQASABAADQAKAAkACAAEAAEA///9//v/+v/8//n/
9//1//X/9f/1//X/9P/z//L/8f/w//D/8v/w//D/8f/x//H/8//z//L/8f/x//L/8v/y
//D/8P/w//D/7//v//H/8f/z//P/9P/0//X/9f/1//X/9P/0//T/9f/1//X/9v/2//j/
+P/5//n/+f/5//n/+v/6//r/+v/6//n/+f/6//v/+//7//v/+//7//v/+//6//r/+v/6
//r/+v/6//n/+f/6//r/+f/5//n/+f/4//f/+f/4//f/9//5//n/+v/6//j/9//1//T/
9v/3//f/9v/2//b/9v/2//b/9v/2//b/9P/z//P/8//y//L/8//z//X/9//5//f/9P/2
//b/9v/2//T/9f/1//T/9P/1//X/9f/1//T/9P/1//X/9f/2//b/9P/0//X/9//6//v/
+//8//z//P/8//3//f8AAAIABAAGAAkACQAHAAcACAAIAAkACAAJAAoACgAMAAwADAAM
AAoABwAFAAQABQABAP7//f/5//b/9f/1//P/8v/x//H/7//v/+//7//x//H/8f/x//H/
8f/x//H/8f/x/+//7//u//H/8f/x//P/8//z//X/+v8EABIAIwA6AFMAbgCOALIA1ADz
ABIBKwE9AUQBQAEnAfUArABhACwAEgD6/+r/5//n/+b/5v/m/+f/6f/p/+r/6v/q/+z/
7P/s/+z/6//r/+v/6//r/+j/6P/o/+j/6f/p/+n/6f/r/+z/7f/t/+v/6//r/+v/6//r
/+v/7P/s/+z/7f/t/+z/6//r/+3/7//v//D/8P/x//D/7//u//D/7//v//D/8v/y//P/
9P/0//T/9P/2//X/9v/3//j/+v/7//z//P///wAAAQACAAEAAgAGAAgACgAMAA4ADwAR
ABQAFwAaABsAHgAjACYAKQArAC0ALwAzADQANgA2ADgAOAA4ADgAOwA8AD4APwA9AD0A
PQA8AD0AOwA4ADYANQAyADAALQAqACcAJAAhACAAHgAbABgAEwASAA4ACwALAAkABwAG
AAQAAQD///3////////////+//3//P/7//j/+P/6//j/+P/5//n/+f/7//v/+v/5//f/
+P/4//j/+P/4//j/+P/5//n/+//7//n/+f/6//r/+//7//v/+//6//r/+v/7//v/+//8
//z//P/8//3//f/9//3//f/+//7//v/+//7//f/9//7///8BAAEAAQABAP////////7/
/v/+//7//v/+//7//f/9//z//P/7//v//f///wAAAQAAAP7//P/7//3//f/+//7/+//7
//r/+v/6//v/+//6//z//P/8//z/+v/6//r/+v/8//v/+//7//r/+v/7//v/+f/3//n/
+f/7//v/+//7//n/+v/4//j/+f/6//v//P/7//v/+v/4//j/+f/5//n/+f/4//j/+f/5
//n/+v/6//j/+P/5//v//f///wAAAgAAAAAAAAABAAEABAAGAAgACgANAA0ACwANAA4A
DgAPAA4ADwAQABAAEAAQABAAEAAOAAsACQAIAAkABQACAAEA+//4//f/9//5//j/9//3
//X/9f/1//X/9//3//f/9//2//X/9P/z//X/9f/z//P/8v/1//n/+f/5//f/9//5//7/
BgASAB8AMgBLAGYAhACmAMgA6QAGAR8BMwE8ATgBKQH/ALwAcQA4ABgABADy/+f/5f/o
/+b/6P/t/+//7f/u//L/8P/u/+3/7P/r/+n/6v/r/+z/7f/s/+z/7P/s/+3/7f/t/+3/
7f/u/+//7//v/+//7//v/+//7//v//D/8P/w//H/8f/w/+//7//x/+//7//w//D/8P/w
//D/8P/y//H/8f/y//L/8v/z//T/9v/2//b/+P/5//r/+//8//z//f/+//7///8AAAEA
AgADAAQACAAKAAoADAAOAA8AEQAUABcAGgAbAB4AIwAmACcAKQArAC0AMwA0ADYANgA5
ADoAOwA8ADwAPAA9AD0APQA9AD0APAA9ADsAOAA2ADUAMgAwAC0ALAApACYAIwAgAB4A
GwAYABMAEgAOAAsACwAJAAcABgAGAAMAAQD///7//f/8//v//P/7//r/+f/6//r//P/6
//j/+f/5//n/+f/5//j/9//5//r/+v/6//n/+P/3//b/9//3//n/+f/3//f/+P/4//b/
9f/0//P/9v/2//b/9//3//f/+P/4//j/+P/5//n/+v/7//z//v/8//r/+P/2//j/+f/7
//3//P/7//r/+f/3//f/9//2//j/+P/4//j/+v/6//n/+f/2//b/9f/1//f/+f/6//v/
+f/4//f/9//2//X/9f/0//X/9f/0//T/9P/1//X/9P/0//T/9P/0//T/9P/0//T/9v/1
//X/9f/z//L/8v/x/+//7//x//H/8v/y//L/8v/y//H/8f/w/+7/7P/t/+3/7f/v//D/
8v/1//P/8//0//T/8//y//L/8//2//f/9//4//b/9v/2//f/+v/+/wEABAAEAAcABwAF
AAIAAgABAAEABAAFAAYABgAGAAYABgAGAAIA///9//z//f/5//b/9f/v/+r/5//l/+n/
6v/r/+3/6//r/+v/6//r/+v/6//r/+n/6f/p/+n/7P/t/+z/7f/q/+n/6f/p/+v/6f/n
/+v/8P/6/wQAFQAuAEcAYgCCAKgAzgDvAAwBIQExATgBLgELAdEAhgBHACIABADm/9b/
1f/X/9b/1v/Y/9n/2//d/97/4v/k/+T/4v/i/+L/4f/h/+H/4f/h/+L/4v/i/+L/4f/h
/+H/4f/f/+D/4f/h/+H/4f/h/+H/4f/h/+H/4v/j/+T/5v/n/+P/3//c/9v/3//h/+T/
5v/o/+j/6P/o/+b/5f/l/+b/5v/m/+f/6P/n/+b/5f/m/+n/7P/v//L/8P/x//L/8v/1
//b/9//4//f/+P/8//7/AgAEAAYABwAJAAwADwASABQAGAAeACIAIAAhACIAIwApACoA
LAAsADEAMgAzADQAMgAyADMAMwA1ADUANQA0ADAALQApACYAJwAmACYAJQAhAB0AGQAV
AA8ADAAIAAQAAwACAP7/+//7//n/9//2//T/8f/v/+3/7//v/+//7//s/+v/6v/p/+j/
6P/q/+j/6P/p/+n/6f/p/+n/6P/n/+T/5P/j/+L/5P/k/+T/5P/l/+X/5//n/+n/6f/q
/+r/6f/p/+n/6f/s/+z/7P/t/+z/6//r/+r/6//s/+7/7//s/+v/6v/q/+3/7v/v//D/
7f/t/+7/7//t/+v/6f/n/+v/7f/v//D/8P/w//D/8P/v/+7/7P/r/+z/7P/r/+v/7P/t
/+3/7f/r/+r/6f/p/+r/6//t/+7/7P/r/+n/6P/o/+n/6f/o/+j/6P/o/+j/7P/s/+z/
6v/q/+r/6v/q/+r/6P/p/+n/6P/m/+f/5//n/+n/6P/o/+n/6//r/+z/7P/q/+r/6//t
/+//8f/y//T/8v/y//L/8//z//b/+P/6//z///////3//f/+//7///8AAAEAAgACAAAA
AAAAAAAAAAD9//v/+v/4//P/7//t/+f/5P/j/+P/5f/m/+f/6f/n/+f/5//n/+n/6f/p
/+n/6f/p/+n/6f/p/+n/5//n/+r/6//r/+v/6//r/+3/8f/2/wIAEgAnAD4AXQCAAKIA
xADkAAcBIgE5AUUBQgEwAQcBxwB8AEEAHgAAAOb/3v/d/93/3P/c/9z/3//j/+f/6P/o
/+j/5P/m/+b/5v/l/+f/5//n/+f/6P/o/+j/6P/o/+f/5v/l/+f/6P/p/+n/6//r/+v/
6//r/+v/6//s/+7/7v/v/+//7P/r/+v/7f/v/+//8P/w//H/8P/v/+7/8P/v/+//8P/0
//T/9f/2//T/9P/0//b/9//4//n/+v/8//3//v/+/wMABAAFAAYABQAGAAoADAAOABAA
EgATABYAGgAeACIAIQAkACkALAAvADEAMwA1ADkAOgA8ADwAPQA+AD8AQABCAEIAQwBD
AEEAQQBBAEAAQQA/ADwAOgA3ADQAMgAvACwAKQAmACMAIAAeABsAGAAVABQAEAANAA0A
CwAJAAgACQAHAAYABQADAAMAAwADAAIAAQAAAP//AAAAAAIAAAD+/////////wEAAQAA
AP///f/+//7//v8BAAIAAwAEAAIAAQACAAEAAQABAAIAAgACAAMABAAFAAYABgAGAAcA
BQAFAAYABgAGAAYABwAHAAkACQAJAAoACwAMAA0ADgANAA0ADgAPAA8ADwAPAA8ADQAN
AA0ADAAMAAwADAAMAA4ADgANAA0ACgAKAAkACQAMAA0ADQANAA4ADgAOAA8ADgANAA0A
DAANAA0ADAAMAAoACwALAAoACwAMAA0ADgAMAAwADAAMAAoACQAJAAkADAAMAAsADAAM
AAwADAAMAAwADQANAAwADAANAA0ADQANAAwADAANAAsACwAMAAwADQAOABAAEwAUABUA
FQAWABUAFAATABMAFQAYABoAHAAeACEAIQAfACEAIgAiACMAIgAjACQAJAAkACQAJAAk
ACQAIQAfAB4AGwAXABQAEwARAA4ADQANAAsACgAJAAkACQAJAAkACQALAAsACwALAAsA
CwALAAsACQAJAAcABwAKAA0ADQANAA0ADwAPABEAGAAkADIARQBcAHcAlgC2ANgA+gAZ
ATQBSQFZAWIBWAE1AfkArgBrAEIAKAASAAQAAwADAAIA/v8CAAUABQAFAAYACAAIAAgA
BwAGAAUAAwADAAMAAwADAAMABAAFAAYABQAFAAUABQAHAAgACQAJAAcABwAHAAcACQAJ
AAkACgAJAAgACAAHAAcABwAIAAsACwALAAwADAAOAA4ADgAOAA4ADQANAA4AEAAQABEA
EgAQABAAEAASABMAFAAVABYAGAAZABoAGgAbABwAHQAeACEAIgAmACgAKAAqACwALQAx
ADQANwA6ADkAPABBAEQARQBHAEkASwBQAFIAVQBWAFkAWgBbAFwAWgBaAFsAWwBfAGEA
XQBcAA==
         </WaveFormData>
      </LeadData>
      <LeadData>
         <LeadByteCountTotal>10000</LeadByteCountTotal>
         <LeadTimeOffset>0</LeadTimeOffset>
         <LeadSampleCountTotal>5000</LeadSampleCountTotal>
         <LeadAmplitudeUnitsPerBit>4.88</LeadAmplitudeUnitsPerBit>
         <LeadAmplitudeUnits>��V</LeadAmplitudeUnits>
         <LeadHighLimit>2147483647</LeadHighLimit>
         <LeadLowLimit>268435456</LeadLowLimit>
         <LeadID>V6</LeadID>
         <LeadOffsetFirstSample>0</LeadOffsetFirstSample>
         <FirstSampleBaseline>0</FirstSampleBaseline>
         <LeadSampleSize>2</LeadSampleSize>
         <LeadOff>FALSE</LeadOff>
         <BaselineSway>FALSE</BaselineSway>
         <ExcessiveACNoise>FALSE</ExcessiveACNoise>
         <MuscleNoise>FALSE</MuscleNoise>
         <LeadDataCRC32>1536772865</LeadDataCRC32>
         <WaveFormData>
3v/e/97/3v/c/9z/3P/c/97/3v/e/97/4P/g/+D/4P/e/97/3v/e/+H/4v/j/+T/5v/m
/+b/5v/n/+j/6f/q/+z/7P/s/+z/7f/u/+//8P/y//T/9v/4//v//P/9//7/AgAEAAYA
CAAMAA4AEAASABMAFAAVABYAGgAcAB4AIAAeAB4AHgAeAB4AHgAeAB4AHAAcABwAHAAa
ABgAFgAUABEAEAAPAA4ACgAIAAYABAAAAP7//P/6//f/9v/1//T/8//y//H/8P/u/+7/
7v/u/+7/7v/u/+7/7f/s/+v/6v/q/+r/6v/q/+r/6v/q/+r/6v/q/+r/6v/o/+j/6P/o
/+j/6P/o/+j/6v/q/+r/6v/s/+z/7P/s/+z/7P/s/+z/7v/u/+7/7v/s/+z/7P/s/+//
8P/x//L/8P/w//D/8P/y//L/8v/y//D/8P/w//D/8P/w//D/8P/y//L/8v/y//H/8P/v
/+7/8P/w//D/8P/u/+7/7v/u//D/8P/w//D/7v/u/+7/7v/u/+7/7v/u/+7/7v/u/+7/
7v/u/+7/7v/u/+7/7v/u/+7/7v/u/+7/7P/s/+z/7P/u/+7/7v/v/+7/7f/s/+v/6//q
/+r/7P/t/+7/8P/y//P/8//z//T/8v/z//P/9P/2//f/+f/8//7/AQABAAAAAAABAAEA
AQADAAQABQAGAAYABgAGAAYAAgD///3/+//7//f/9P/y//D/7P/s/+z/6f/p/+n/6f/o
/+j/5//n/+n/6f/p/+n/6f/p/+j/6P/p/+n/5//n/+r/6P/o/+r/6P/n/+f/7P/x//f/
AgATACgAPgBVAHQAkwCwAMcA3gDwAP4ACQEBAegAvQCGAFUAMgAbAAUA9f/v/+r/6P/m
/+b/5v/n/+f/5f/l/+X/4//i/+L/4v/i/+H/4f/h/+H/3v/e/9//3//h/+H/4f/h/+H/
4v/i/+L/4//k/+X/5v/m/+X/5P/j/+b/5v/m/+b/5v/l/+X/5v/l/+X/5f/m/+f/5//n
/+f/6f/p/+n/6f/o/+j/6f/q/+z/6//r/+v/7P/s/+z/7v/v//D/8P/w//P/9P/1//b/
9f/2//j/+//9/wAAAQACAAIABAAHAAkACwANAA8AEgASABQAFgAZABwAHQAeAB8AIgAi
ACMAJQAlACUAJQAlACUAJQAlACMAIwAhACAAIAAeABsAGAAXABYAEwASABIADgAMAAkA
BgAGAAQAAQAAAP///f/8//r/+P/3//f/9f/1//X/9f/1//X/9f/1//T/9P/0//T/8//z
//P/8//z//P/8//z//L/9P/z//P/9P/z//P/8v/x//P/8//0//T/8//y//L/8f/w//D/
8P/w//L/8//0//X/9P/0//T/9P/2//b/9v/2//T/9f/1//b/9v/2//b/9v/2//b/9v/4
//j/+P/4//j/9//3//f/9v/4//j/+P/4//n/+f/4//j/+P/4//f/9//1//X/9f/1//f/
9//2//X/9f/1//b/9v/2//b/9f/1//P/9f/1//T/9v/2//b/9f/2//b/9v/2//T/9P/z
//P/9//2//b/9v/2//b/9P/0//T/9P/2//b/9v/3//b/9f/0//P/8//y//L/9P/0//T/
9f/2//n/+f/5//r/+v/7//v//P/+////AQAEAAQABwAHAAYABgAHAAcABwAJAAoACwAM
AAoACgAKAAoACgAHAAUAAwADAP///P/6//j/9P/0//T/8f/x//H/8f/w//D/7//v/+//
7//v/+//7//v/+7/7v/v/+//7f/t/+7/7v/s/+z/7v/v/+//9P/5//3/BgATACQAOgBT
AG4AiQCoAMMA2gDqAPwABwEDAe4AxwCUAF0AOAAfAAsA///3//D/7P/o/+j/6v/r/+v/
6f/p/+f/5//m/+b/5v/m/+X/5f/l/+X/5P/k/+X/5f/n/+f/5//n/+f/6P/o/+j/5v/m
/+b/5v/n/+f/5//n/+b/5v/m/+b/6P/n/+f/6P/p/+n/6f/q/+n/6f/p/+n/6//r/+v/
6//q/+r/6//s/+7/7f/t/+3/7v/u/+7/8P/v//D/8P/w//L/9P/2//j/9//4//r//f/7
//7///8AAAQABgAJAAsADQAPABEAFAAUABYAGAAbAB4AHwAgACEAJAAkACUAJwAnACcA
JwAnACgAKQAqACkAKAAnACcAKAAlACEAHQAbABsAFwAVABQAEgASABEAEAAMAAoABwAG
AAUAAwACAAAAAgABAAEA///9//3//f/9//3//f/9//z/+v/6//r/+f/7//v/+//7//v/
+//7//r/+v/5//n/+v/7//v/+v/5//v/+//8//z//P/8//3//f/6//r/+v/6//3//f/9
//3//v/+//7//v/9//z/+//6//3///8AAAIAAQAAAP///v/8//z//P/+//3//v///wAA
/////////v8AAAAAAAAAAP/////+//7/AAAAAP/////9//3//f/9//3//f/8//v//f/9
//7//v/+//7//f/9//3///////7//f/8//v/+f/7//z//f/+//7//P/7//r/+f/4//n/
+v/7//z//v/+//7////+//3//P/7//3//P/8//7//P/8//3//v/9//3//f/+////AQAC
AAQACAAJAAsADgANAA8ADgAMAAwADQANAA0ADwAQABEAEgASABIAEgASABAADQALAAkA
BgABAP3/+v/6//b/9v/2//f/9//3//f/+P/4//f/9//0//P/8v/x//T/9f/1//b/9P/z
//D/7//0//b/+P/0//D/7//v//T/+f///wgAEwAiADgAUQBuAIsAqgDFAN4A9AAIARMB
DwH+ANsApgBvAEgALQARAP3/8//y//D/7v/s/+z/6//r/+n/6//v//H/7v/u/+7/7v/r
/+v/6//r/+z/7P/t/+3/7P/r/+r/6f/s/+7/7//w/+//7v/t/+z/7//v/+//7//w//D/
8P/w/+7/7f/t/+7/7//v/+//8P/v/+//7//v//H/8f/x//H/8//0//b/+P/3//X/9P/z
//b/9v/2//j/+//8//z//P/7//z//f/+////AAACAAUABgAKAAwADgAQABIAFQAXABkA
GwAdACAAHgAgACIAJQAqACsALAAtAC0ALAAsAC0AMgAzADQANQA0ADMAMgAvAC8ALQAs
ACwAKAAlACIAIQAdABkAFwAWABUAFAASABAADgAMAAkACAAJAAcABgAEAAEA///+//v/
+v/7//z//f/7//v/+//6//j/+P/4//f/9//3//f/9//3//f/9//2//T/8//z//T/9//3
//b/9f/3//f/+P/4//j/+P/5//n/+v/6//r/+v/5//n/+f/5//n/+P/3//b/+f/6//v/
/P/5//n/+P/4//n/+v/7//z/+v/6//r//P/6//r/+v/6//j/9//2//T/9//4//n/+v/5
//n/+P/4//j/+P/3//f/9//3//f/9//3//f/9v/1//P/8//0//T/9P/0//P/8//z//X/
8//y//L/8v/y//L/9P/0//T/9P/y//L/8v/z//P/8//z//P/8//y//L/9P/z//L/8v/y
//X/9f/1//b/+P/5//n/+v/8//3///8CAAAAAwADAAIAAAABAAEAAQAEAAYACAAKAAgA
CAAIAAgACAAFAAMAAQD+//n/9f/y//L/7v/u/+7/7f/t/+3/7f/u/+7/7f/t/+v/6//r
/+v/7f/t/+z/7P/t/+3/6//r/+j/6v/s/+z/6P/n/+f/6P/v//f//v8LACAANgBPAGoA
hQCiAL8A2ADuAP4ACwELAfwA2wCoAHMASAApAA0A+f/z/+z/5v/k/+T/5P/j/+X/6f/r
/+n/5f/i/+L/4v/i/+P/4//j/+P/4v/i/+P/4//j/+P/4//j/+H/4v/i/+L/4v/i/+L/
4v/j/+P/4//j/+T/5P/k/+T/5P/j/+P/5P/l/+X/5f/m/+n/6f/p/+n/5//n/+f/5//q
/+r/6//s/+z/6//r/+v/7v/u/+7/8P/v//D/8P/w//P/9P/1//b/9//4//r//f/9/wAA
AQACAAQABgAJAAsADQAPABEAFAAWABgAGgAdAB4AHwAgACEAJAAkACUAJwApACkAKQAp
ACcAJwAnACUAJQAjACIAIgAgAB0AGgAZABUAEQAPAA4ACQAIAAYABAAEAAIA///+//3/
+//6//j/+P/3//f/9f/z//P/8//z//P/8//z//L/8v/y//L/8f/z//P/8//z//D/7//u
/+z/7f/t/+7/8P/x//H/8P/v/+3/7f/u/+7/8P/w//H/8f/y//L/8v/y//H/8f/x//H/
8v/y//L/8v/y//L/8v/y//T/9f/1//b/9P/0//T/9P/0//T/9P/2//b/9v/2//b/9f/1
//X/9P/0//T/9P/0//X/9f/0//T/9P/0//P/8//z//P/8//z//P/8//y//H/8//z//T/
9P/y//L/8f/x/+//8f/x//D/8v/y//L/8f/w//D/8P/w//D/8P/v/+//7//v//L/8P/w
//D/8P/w//D/8P/w/+7/7v/u/+//7//v/+//7//x//D/8P/y//D/8P/x//L/9f/1//X/
9v/2//f/9//4//j/+f/7//7//v8BAAEAAAACAAMAAwADAAUABgAHAAgACAAIAAgACAAG
AAMAAQD///v/9//0//L/8v/u/+7/7v/t/+3/7f/t/+r/6v/p/+n/6//r/+v/6//r/+v/
6v/q/+v/6//p/+n/6v/s/+r/6v/o/+X/5f/s//X///8MAB0AMABIAGMAfgCdALwA0wDm
APgABAEHAfkA2gCnAHIARQAmABEAAQD3//H/7v/o/+T/5P/m/+X/5f/n/+f/5//l/+L/
4v/i/+L/4//j/+P/4//g/+D/4f/h/+H/4f/h/+H/4//k/+T/5P/i/+L/4v/i/+X/5f/l
/+X/5P/k/+T/5P/k/+P/4//k/+f/5//n/+j/6f/p/+n/6f/n/+f/5//n/+n/6v/s/+7/
7f/r/+r/6f/u/+7/7v/w/+//8P/w//D/8//0//X/9v/3//j/+v/9//3/AAABAAIABAAG
AAkACwANAA8AEQAUABQAFgAYABsAHAAdAB4AHwAgACAAIQAjACcAJwAnACcAJgAlACQA
IQAiACEAIQAiACAAHQAaABkAFwATABEAEAAPAA4ADAAKAAcABAAAAP7//v/9//3//P/6
//n/+f/3//X/9f/1//X/9//3//f/9v/0//T/9P/z//P/8//z//P/9f/1//X/9P/y//H/
8f/y//X/9f/0//P/8f/x//L/8v/w//D/8f/x//H/8v/z//T/8//z//P/8//1//b/9//4
//f/9v/1//T/9P/1//X/9v/4//j/+P/4//b/9v/2//j/+P/4//j/+P/5//n/+f/4//b/
9v/2//b/+f/5//j/+P/2//b/9f/1//X/9f/1//X/9//3//b/9f/1//X/9v/2//b/9v/1
//X/8//1//X/9P/0//T/9P/z//T/9P/0//T/9v/2//X/9f/1//X/9f/2//b/9P/2//b/
8//y//L/8v/y//L/8v/y//L/8v/0//T/9P/1//P/8//z//P/9f/0//T/9v/2//b/9//4
//f/9//3//j/+v/7//v//P/8//3///8CAAQABwAHAAYABgAHAAcABwAHAAgACQAKAAgA
CAAIAAgABwAFAAQAAwADAP///P/6//b/8v/y//L/7//v/+//7//w//D/7//v/+//7//v
/+//7//v/+7/7v/x//H/7//v//D/8P/u/+7/7v/t/+//8v/1//3/DAAZACgAQABbAHgA
kwCwAMcA3ADuAPwABwH/AOYAvQCGAFEAMAAdAA0A/f/z//D/7v/u/+7/7v/p/+f/6//t
/+n/6f/m/+b/5v/m/+X/5f/l/+X/5v/m/+f/5//p/+n/6f/p/+j/6P/n/+b/6P/o/+j/
6P/n/+f/5//n/+r/6v/q/+r/7P/r/+v/7P/s/+v/6v/q/+v/6//r/+v/6//r/+v/6//u
/+7/7//w//D/7//v/+//8P/w//D/8v/x//L/8v/y//X/9v/3//j/9//4//r//f/9/wAA
AQACAAQABgAJAAsADQAPABEAFAASABQAFgAZABwAHQAeAB8AIgAiACMAJQAlACUAJQAl
ACcAJwAnACUAIwAhACAAIAAgAB0AGgAZABkAFQATABIADQAMAAoACAAHAAYABAAEAAMA
AQAAAP7//f/7//r/9//2//f/+P/5//j/9//2//T/9v/2//b/9f/1//X/9f/1//f/9//3
//b/9v/1//X/9v/2//X/8//x//L/8//1//b/9P/0//X/9f/y//L/8v/y//T/9f/2//f/
9v/2//b/9v/4//j/+P/4//j/+f/5//r/+v/6//r/+v/6//r/+v/8//n/+P/3//b/+P/5
//r/+v/6//r/+v/6//r/+f/3//b/+f/6//r/+//5//n/+f/5//n/+f/4//f/9f/1//b/
9v/3//j/+P/5//n/+//7//r/+P/4//j/9//2//b/9v/2//T/9P/z//P/8//z//P/9P/1
//T/9//4//n/+v/5//j/9//2//b/9v/2//b/9v/2//b/9//3//f/9//3//f/9v/2//j/
+P/4//n/+v/7//v/+//8//r/+//7//z/AAABAAMABgAGAAkACQAIAAoACwALAAsADQAO
AA8AEAAOAA4ADgAOAAsABwAEAAEAAQD9//r/+P/4//T/9P/0//H/8f/x//H/8f/y//L/
8//x//H/8f/x/+//7//u/+7/8f/x/+//7//u/+7/7v/s/+r/6//t//D/9/8BAAwAGQAs
AD4AVwB2AJMArgDJAOAA9AACAQcB/QDkALcAfABNADAAFwD///X/8f/s/+j/6v/q/+r/
6f/n/+f/6f/p/+f/6P/o/+j/6P/p/+n/6f/p/+X/5P/k/+P/5f/l/+X/5f/l/+b/5v/m
/+b/5v/m/+b/6f/p/+n/6f/q/+r/6v/q/+j/5//n/+j/6f/p/+n/6v/r/+v/6//r/+3/
7f/t/+3/7P/s/+3/7v/w/+//7//v//D/8P/w//L/8//0//T/9P/0//T/9P/0//j/+v/9
/wEAAQAEAAUABgAIAAoADQAPABEAEwAVABgAGAAaABwAHwAiACMAJAAlACgAKAApACsA
KgApACgAJwApACkAKQAnACcAJQAkACQAJAAhAB4AHQAbABcAFQAUAA8ADgAMAAoACgAI
AAUABAACAP///f/6//r/+f/5//f/9//3//f/9//1//X/9f/0//T/9P/0//P/8//z//P/
8//w/+//7v/s/+//7//w//L/8f/x//D/7//x//H/8v/y//L/8v/z//P/8P/w//D/8P/y
//P/9P/1//T/9P/0//T/8v/y//L/8v/y//P/8//0//T/9P/0//T/9v/2//b/+P/2//b/
9v/2//f/9//3//b/9f/0//P/8v/z//P/8v/y//T/9P/z//P/9P/1//b/9//2//X/8//x
//P/8//0//T/8v/y//H/8f/u/+//7v/s/+3/7v/v/+//7v/u/+7/7v/y//b/9P/y//D/
7v/s/+z/7P/s/+3/7v/v//H/7//v/+//7//v/+7/7v/w//D/8P/x//L/8f/x//H/8v/0
//X/9f/2//r/+//9/wAA/v8BAAEAAAD//////v/9/wAAAgAEAAYABQAEAAMAAgD+//v/
+f/3//X/8f/u/+z/6v/m/+b/5v/n/+f/5//n/+T/5P/j/+P/4//j/+P/4//j/+P/4v/i
/+X/5f/j/+P/4v/k/+T/5P/m/+P/4f/m/+3/9f8AABEAJgA+AFsAeACRAKwAywDmAPoA
AgEFAfsA3gCvAHgATQAwABUA+//p/+H/4P/e/9z/3v/i/+P/4f/h/+P/5f/j/+D/4P/g
/+D/4f/h/+H/4f/g/+D/4f/h/+H/4f/h/+H/4f/i/+L/4v/g/+D/4P/g/+H/4f/h/+H/
4//k/+X/5v/m/+X/5f/m/+f/5//n/+j/6//r/+v/6//p/+n/6f/p/+j/6P/p/+r/6//r
/+z/7f/u/+7/7v/w//H/8v/y//L/9f/2//f/+P/5//r//P///wEABAAFAAYABgAIAAsA
DQAPABEAEwAWABQAFgAYABsAHwAhACMAJQAkACQAJQAnACcAJwAnACcAJwAnACcAJQAj
ACEAIAAgAB8AHQAbABsAFwATABEAEAANAAwACgAIAAgABgADAAIAAQD///7//P/6//n/
+f/3//f/9//3//f/9f/1//X/9P/y//L/8v/x//P/8//z//P/9f/1//X/9P/0//P/8//0
//T/8//x/+//8f/x//L/8v/0//T/9f/1//b/9v/2//b/9f/1//X/9f/2//b/9v/2//j/
+P/4//j/+P/5//n/+v/6//r/+v/6//j/+P/4//r/+v/6//r/+v/7//v/+//6//r/+v/6
//r/+f/5//j/+P/6//r/+f/5//f/9//3//f/+f/5//j/9//5//n/+v/6//f/9v/0//P/
9f/3//f/9v/2//b/9v/1//X/9v/3//j/9v/2//X/9f/z//P/8//0//j/+P/6//r/9v/2
//b/9v/2//b/9v/2//b/9P/0//T/9f/1//X/9f/1//X/9P/0//b/9P/0//X/9v/4//n/
+v/8//r/+//7//z//v///wEABAAEAAcABwAGAAYABwAHAAcACQAKAAsADAAOAA4ADgAO
AA4ACwAJAAcABQABAP7//P/4//T/9P/0//P/8//z//P/8P/w/+//7//x//H/8f/x//H/
8f/w//D/8f/x/+//7//u//D/8P/u//D/8f/v//D/9f/9/wgAGQAsAEIAWQB0AJEArADD
AN4A9AAEAQsBCQH2ANEAmgBhADwAJQARAAEA+f/2//D/7v/u/+z/6//r/+n/6f/r/+v/
6v/q/+r/6v/p/+n/6f/p/+b/5v/n/+f/5//n/+f/5//p/+r/6v/q/+r/6v/q/+r/6//r
/+v/6//s/+z/7P/s/+z/6//r/+z/7//v/+//8P/w/+//7v/t/+3/7f/t/+3/8P/w//H/
8v/y//H/8f/x//L/8v/y//T/9f/2//b/9v/3//j/+f/6//n/+v/8////AQAEAAUABgAG
AAgACwANAA8AEQATABYAFgAYABoAHQAiACMAJAAlACQAJAAlACcAKwArACsAKwArACsA
KwApACkAJwAmACYAJgAjACAAHwAdABkAFwAWABMAEgAQAA4ACgAIAAUABAAFAAMAAgAA
AP7//f/9//v/+//7//v/+//5//n/+f/4//b/9v/2//X/9f/1//X/9f/3//f/9//2//b/
9f/1//b/9//3//b/9f/1//X/9v/2//T/9P/1//X/9v/2//b/9v/1//X/9f/1//b/9v/2
//b/+P/4//j/+P/2//f/9//4//j/+P/4//j/9v/2//b/+P/3//j/+f/6//n/+f/5//j/
+P/4//j/+P/5//n/+P/4//b/9v/1//X/+P/5//r/+//4//f/9f/z//T/9f/3//j/9v/2
//X/9f/1//f/9//2//b/9v/2//X/9P/0//T/9P/2//b/9f/1//P/8//z//T/9P/y//T/
9P/1//X/9f/0//T/8v/x//D/8f/y//P/9P/0//T/9P/0//L/8v/y//P/8//z//P/8//z
//L/8v/0//L/8v/z//T/+P/5//r//P/7//v/+v/6//z//f///wIAAgAFAAUABAAGAAcA
BwAHAAcACAAJAAoACgAKAAoACgAIAAUAAwABAAAA/f/7//r/9//y//H/8P/x//H/8f/x
/+7/7v/t/+3/7//v/+//7//t/+3/7P/s/+//7//t/+3/7P/u//L/8v/y/+//7//w//X/
+/8EAA8AIAA0AEsAZgCBAJ4AuQDSAOYA9gD9AP0A8gDTAKIAaQA8ACMAEQD///P/8P/u
/+z/6v/u/+3/6f/r/+3/6//n/+T/5P/k/+T/5f/l/+X/5f/m/+b/5//n/+X/5f/l/+X/
5f/m/+b/5v/o/+j/6P/o/+n/6f/p/+n/6P/o/+j/6P/o/+f/5//o/+f/5//n/+j/6//r
/+v/6//r/+v/6//r/+r/6v/r/+z/7v/t/+3/7f/w//D/8P/y//P/9P/0//T/9f/2//f/
+P/3//j/+v/9//3/AAABAAIAAgAEAAcACQALAA0ADwASABQAFgAYABsAHgAfACAAIQAk
ACQAJQAnACkAKQApACkAKQApACkAJwAoACcAJwAoACgAJQAiACEAHwAbABkAGAAVABQA
EgAQAA4ADAAJAAgABwAFAAQAAgAAAP/////9//v/+//7//v/+//7//v/+v/6//r/+v/5
//f/9//3//f/+f/5//n/+P/6//n/+f/6//r/+f/3//X/9//3//j/+P/6//r/+//7//n/
+P/3//b/+f/5//n/+f/4//j/+P/4//r/+v/6//r/+//9//7/AAD9//z/+//6//v//P/9
/wAA/P/8//z//P/7//v/+//6//r/+v/6//r//P/9//3//v/8//z/+//7//3//f/9//3/
/f/9//z/+//5//n/+v/6//z//P/7//v/+f/7//v/+v/8//z//P/7//j/+P/4//j/+//8
//z//f/8//v/+v/6//b/9v/4//j/+P/6//r/+v/6//n/+P/3//b/9v/2//b/9//4//n/
+v/7//v/+v/6//z/+v/6//v//P/+////AAACAAAAAQABAAIABgAHAAkADAAKAA0ADQAM
AAwADQANAA0ADwAQABEAEgASABIAEgASABAADQALAAkACQAFAAIAAAD9//j/9//2//b/
9//4//n/+v/6//n/+f/5//n/+f/5//j/9//1//T/9v/3//b/9//2//b/9P/0//b/9f/1
//b/+f8BAAwAGwAwAEYAXQB4AJUAtADRAOoA/AAMAREBCQHyAMcAjgBfAEIAJwANAP3/
+f/0//L/8P/w//D/7//t/+3/8f/1//f/9f/0//P/8v/x//H/8f/x//D/8P/x//H/7//v
/+//7//v//D/8P/w//D/8P/w//D/8f/x//H/8f/z//T/9f/2//T/8f/v/+7/8P/x//L/
9P/2//f/+P/5//f/9//3//f/9v/2//f/+P/2//X/9f/1//v//P/9/wAAAQACAAIAAgAD
AAQABQAGAAUABgAIAAsADQAQABEAEgASABQAFwAZAB0AHwAhACQAJAAmACgAKwAsAC0A
LgAvADIAMgAzADUANwA3ADcANwA5ADkAOQA3ADMAMQAwADAAMQAvAC0ALQApACUAIwAi
ABwAGgAXABQAFQAUABIAEgAQAA0ACwAIAAYABQAFAAMAAgADAAQABQADAAMAAwACAAAA
AAAAAP////////////8BAAEAAQAAAP///f/8//z//f/9//z/+//9//3//v/+/wAAAAAB
AAEAAAAAAAAAAAD///////////7//v/+//7/AQACAAMABAABAAEAAAAAAAMABAAFAAYA
BQAEAAMABAABAAAA///+/wEAAwAFAAYABQAEAAMAAgABAAEAAAAAAAAAAAD/////AQAB
AAEAAQD//////v/9//3//f/+//7//f/8//r/+f/7//3//f/8//r/+v/6//n//P/8//r/
+v/8//r/+v/6//r/+P/4//j/+P/3//b/9f/1//f/9//3//f/9//2//b/+P/2//b/9//4
//v/+//7//z/+v/7//v//P/+////AQAEAAQABwAHAAYABgAHAAcABwALAAwADQAOAA0A
DAALAAoACAAFAAMAAQD9//n/9v/0//D/7P/s/+z/7v/v//D/8f/u/+7/7f/t/+//7//v
/+//7//v/+7/7v/v/+//7f/t//D/8P/u/+7/7v/t/+//8P/1//3/DAAfADQATABrAIgA
owC+ANkA8AACAQwBCwH/AOQAtQB8AFEANAAZAAMA9//x/+7/6v/o/+j/6P/p/+v/6//t
/+v/5//o/+j/6P/o/+n/6f/p/+n/6P/o/+n/6f/o/+f/5v/l/+b/6P/p/+r/7P/s/+z/
7P/r/+v/6//r/+7/7v/u/+7/7v/t/+3/7v/t/+3/7f/u/+3/7f/t/+3/7//v/+//7//y
//L/8//0//L/8f/x//H/9v/2//b/+P/5//r/+v/6//3//v///wAA//8AAAIABQAFAAgA
CQAKAA4AEAATABUAFQAXABkAHAAeACAAIgAlACgAKQAqACsALAAsAC0ALwAvAC8ALwAv
ADEAMQAxAC8ALwAtACwALAAoACUAIgAhAB8AGwAZABgAFQAUABIAEAAMAAoABwAGAAcA
BQAEAAIABAADAAMAAQD9//3//f/9//3//f/9//z//P/8//z/+//7//v/+//7//v/+//7
//r/+v/5//n/+v/8//3//f/9//z/+//7//r/+v/6//v/+//8//z//P/8//3//f/9//3/
/v/+//7//v/8//z//P/8//7//////wAAAgACAAIAAgACAAIAAgAEAAQABAAEAAQAAwAD
AAMAAgACAAIAAgACAAMAAwACAAIAAQAAAP7//f/+////AAABAAMAAwACAAEAAAD/////
/v8AAAAA//////7////+//z//f/+///////+//7//v/+//z//P/7//v//f/9//3//v/+
//7//v/+//7//v/+//7//v/+//7///////////////3//P/8//7///8AAAIABAAFAAUA
BQAGAAQABQAFAAYACAAJAAsADgAOABEAEQAQABIAEwATABMAEwAUABUAFgAWABYAFgAW
ABYAEwARAA8ADQAJAAYABAACAP7//v/+//v/+//7//v/+v/6//n/+f/7//v/+//7//v/
+//6//r/+f/5//f/9//8//z//P/8//z/+//7//z/AwANABoAKQA8AFQAbQCIAKUAwADZ
APAABAEQARcBEQH6AMkAkABhAEAAKQAVAAkAAwAAAPr/+P/4//j/9//3//f/9//5//f/
9f/0//P/8v/z//P/8//z//T/9P/1//X/8//z//P/8//1//b/9v/2//T/9P/0//T/9//3
//f/9//2//b/9v/2//j/9//3//j/+f/5//n/+v/5//n/+f/5//n/+f/5//n//P/8//3/
/v/8//v/+//7/wAAAAAAAAIAAwAEAAQABAADAAQABQAGAAkACgAMAA8ADgAQABAAEAAU
ABYAGQAbABsAHQAfACIAJAAmACgAKwAwADEAMgAzADQANAA1ADcAOAA3ADYANQA7ADsA
OQA5AA==
         </WaveFormData>
      </LeadData>
   </Waveform>
</RestingECG>
