# Supplementary material for: Detection of Left Atrial Enlargement Using a Convolutional Neural Network-Enabled Electrocardiogram
Source: Front Cardiovasc Med. 2020 Dec 17;7:609976. doi: 10.3389/fcvm.2020.609976 (PMC7773668; doi:10.3389/fcvm.2020.609976)
Supplement: Supplementary file 5 [file Data_Sheet_5.ZIP › normal4/1802037059_5972_00000008.XML]

<?xml version="1.0" encoding="Windows-1252"?>
<!DOCTYPE RestingECG SYSTEM "restecg.dtd">
<RestingECG>
   <PatientDemographics>
      <PatientID>1802037059</PatientID>
      <PatientAge>65</PatientAge>
      <AgeUnits>Years</AgeUnits>
      <Gender>Female</Gender>
      <PatientLastName>gaohuanshan</PatientLastName>
   </PatientDemographics>
   <TestDemographics>
      <DataType>Resting</DataType>
      <Site>1</Site>
      <AcquisitionDevice>MAC55</AcquisitionDevice>
      <Status>Unconfirmed</Status>
      <Priority>Normal</Priority>
      <AcquisitionTime>09:27:19</AcquisitionTime>
      <AcquisitionDate>05-10-2017</AcquisitionDate>
      <CartNumber>1</CartNumber>
      <AcquisitionSoftwareVersion>009C</AcquisitionSoftwareVersion>
      <XMLSourceVersion>MAC5000 v1.0</XMLSourceVersion>
   </TestDemographics>
   <RestingECGMeasurements>
      <VentricularRate>80</VentricularRate>
      <AtrialRate>80</AtrialRate>
      <PRInterval>144</PRInterval>
      <QRSDuration>88</QRSDuration>
      <QTInterval>382</QTInterval>
      <QTCorrected>440</QTCorrected>
      <PAxis>57</PAxis>
      <RAxis>42</RAxis>
      <TAxis>44</TAxis>
      <QRSCount>13</QRSCount>
      <QOnset>227</QOnset>
      <QOffset>271</QOffset>
      <POnset>155</POnset>
      <POffset>210</POffset>
      <TOffset>418</TOffset>
      <ECGSampleBase>500</ECGSampleBase>
      <ECGSampleExponent>0</ECGSampleExponent>
   </RestingECGMeasurements>
   <Diagnosis>
      <Modality>Resting</Modality>
         <StatementCount>2</StatementCount>
         <LabelText>12SL ��ϳ���</LabelText>
      <DiagnosisStatement>
         <StmtFlag>ENDSLINE</StmtFlag>
         <StmtText>�������</StmtText>
      </DiagnosisStatement>
      <DiagnosisStatement>
         <StmtFlag>ENDSLINE</StmtFlag>
         <StmtText>���� ECG</StmtText>
      </DiagnosisStatement>
   </Diagnosis>
   <Waveform>
      <WaveformType>Rhythm</WaveformType>
      <WaveformStartTime>0</WaveformStartTime>
      <NumberofLeads>8</NumberofLeads>
      <SampleType>CONTINUOUS_SAMPLES</SampleType>
      <SampleBase>500</SampleBase>
      <SampleExponent>0</SampleExponent>
      <HighPassFilter>16</HighPassFilter>
      <LowPassFilter>150</LowPassFilter>
      <ACFilter>NONE</ACFilter>
      <LeadData>
         <LeadByteCountTotal>10000</LeadByteCountTotal>
         <LeadTimeOffset>0</LeadTimeOffset>
         <LeadSampleCountTotal>5000</LeadSampleCountTotal>
         <LeadAmplitudeUnitsPerBit>4.88</LeadAmplitudeUnitsPerBit>
         <LeadAmplitudeUnits>��V</LeadAmplitudeUnits>
         <LeadHighLimit>2147483647</LeadHighLimit>
         <LeadLowLimit>268435456</LeadLowLimit>
         <LeadID>I</LeadID>
         <LeadOffsetFirstSample>0</LeadOffsetFirstSample>
         <FirstSampleBaseline>0</FirstSampleBaseline>
         <LeadSampleSize>2</LeadSampleSize>
         <LeadOff>FALSE</LeadOff>
         <BaselineSway>FALSE</BaselineSway>
         <ExcessiveACNoise>FALSE</ExcessiveACNoise>
         <MuscleNoise>FALSE</MuscleNoise>
         <LeadDataCRC32>3794279185</LeadDataCRC32>
         <WaveFormData>
/P/8//z//P/6//r/+v/6//v//P/9//7//v/+//7//v8AAAAAAAAAAAEAAgADAAQABAAE
AAQABAAFAAYABwAIAAkACgALAAwADgAOAA4ADgAQABIAFAAWABgAGAAYABgAGwAcAB0A
HgAeAB4AHgAeAB4AHgAeAB4AIAAgACAAIAAdABwAGwAaABcAFgAVABQAEgAQAA4ADAAJ
AAgABwAGAAUABAADAAIAAQAAAP///v/+//7//v/+//z//P/8//z/+v/6//r/+v/8//z/
/P/8//v/+v/5//j/+f/6//v//P/6//r/+v/6//j/+P/4//j/+v/6//r/+v/5//j/9//2
//j/+P/4//j/9v/2//b/9v/2//b/9v/2//j/+P/4//j/9v/2//b/9v/4//j/+P/4//j/
+P/4//j/+P/4//j/+P/5//r/+//8//r/+v/6//r//P/8//z//P/8//z//P/8//7//v/+
//7//v/+//7//v/8//z//P/8//7//v/+//7//P/8//z//P/8//z//P/8//7//v/+//7/
/f/8//v/+//9//3//f/9//3//f/9//3//v/+//7///8BAAEAAQABAAEAAQABAAEAAwAF
AAUABgAFAAUABQAFAAYABgAGAAUABwAIAAoACwALAAoACQAIAAoACgAJAAgABwAFAAIA
AAAAAAAA/v/8//z/+//7//z/+v/5//n/+f/7//v/+//6//r/+v/6//r/+v/6//r/+v/8
//z//P/6//r/+f/5//r/+v/6////BwAVACYAOQBMAF4AbQB8AIgAkACOAIUAdwBkAEoA
MAAZAAMA8v/u/+z/6f/r/+//8P/w//D/8P/y//X/9v/3//j/9//4//j/+P/6//r/+v/6
//j/+P/4//n/+f/5//n/+f/7//v/+//7//n/+f/5//n//P/8//z//P/6//r/+v/6//r/
+v/6//r//P/8//z//f/7//3/+//7//z//f/+/////v/+//7//v/8//z//f/9//7///8A
AAIAAQAAAAAA//8CAAIAAgACAAIAAwADAAQAAwAEAAQABAAGAAgACQALAAoACwAMAA0A
EAARABIAEwATABQAFQAWABcAGQAZABsAHgAfAB8AIAAfACAAIAAgACMAJAAkACQAIgAj
ACMAIwAjACIAIQAgAB8AHgAdABwAFwAWABQAEgASABAADgANAAoACQAIAAcABgAGAAUA
BAADAAIAAgACAAAAAAD//////////////////////////////////////f/8//z//P/8
//z//P/8//7//v/9//3//f/9//3//f/7//v/+//7//z//P/8//z/+v/6//r/+v/8//z/
+//7//v/+//7//v/+f/5//j/+P/6//r/+v/6//j/+f/5//n/+//7//v/+//7//r/+v/7
//v/+//8//z//v/+//7//v/8//z//P/9//3//v///////v/+//7//f/9//z//v8AAAAA
AAAAAP7//v/+//7//v/+//7//v8AAAAAAAAAAAAA///+//3//////////////wAAAAAA
AAEAAQABAAEAAQADAAMAAwADAAMABQAFAAgACQAJAAkABwAIAAgACAAJAAkACgAMAA0A
DgAOAA4ADgAOAA4ADQAMAAsACQAGAAIAAAAAAP7//v/+//3//f/8//z/+//7//v/+//7
//v//P/8//z//P/6//r/+v/6//r/+v/6//r//v/8//3//f/6//j/+P/9/wUAEQAgADcA
SgBaAG0AgACOAJoAngCXAI0AfgBoAEYAKQAVAAIA9v/0//H/7f/x//b/9P/y//D/8v/z
//b/9//6//v/+v/4//j/+P/4//j/+P/4//j/+P/5//f/9//3//f/+P/5//r/+//5//n/
+f/5//r/+v/6//r//P/8//z//P/6//r/+v/6//z//P/8//3/+//9//v/+//7//v/+//7
//z//P/8//z//P/8//3//f////////8AAP7//v//////AAAAAAAAAAACAAMAAwAEAAQA
BAADAAIABQAGAAYABwAHAAcABwAHAAYABwAIAAkADgAQABIAFAAUABUAFAAVABgAGQAZ
ABoAGQAaABoAGgAdAB4AHgAeACAAIQAhACEAHwAeAB0AHAAcABwAHAAcABcAFgAUABIA
EgAQAA4ADQAMAAsACgAJAAQABAADAAIAAwACAAIAAgAAAAAA////////////////////
///////9//3//f/9//3//P/8//z/+v/6//r/+v/4//j/9//3//n/+f/5//n/9//3//f/
9//4//j/+P/4//j/+P/4//j/+P/4//f/9//3//f/9//3//X/9f/0//T/9v/2//b/9v/0
//X/9f/1//P/8//z//P/9f/0//T/9f/0//P/8//y//T/9P/0//T/8v/y//L/8//z//T/
9f/1//b/9v/2//X/8//y//T/9P/0//T/9v/2//b/9v/0//T/9P/0//X/9v/3//j/+P/3
//b/9f/1//X/9f/1//f/+P/4//j/9//3//f/9//5//v/+//7//n/+f/7//v//P/9//3/
/f///wAAAAAAAP7//f/9//7/AAACAAMABAACAAIAAgABAAAA///9//r/9v/0//T/8v/w
//D/7//v//L/8v/x//H/7//v/+//7//u/+7/7v/u//D/8P/w//D/7v/u/+7/7v/u//D/
8f/x//D/7v/s/+3/9f8DABYALwBGAFgAaQB6AIgAkgCUAIsAgQByAFYAOAAdAAcA9P/o
/+T/4f/h/+X/6v/o/+b/5P/i/+P/5v/n/+r/7f/u/+7/7P/q/+r/6v/q/+z/7P/s/+3/
6//r/+v/6//r/+v/6//r/+3/7f/t/+3/7P/s/+z/7P/u/+7/7v/u/+7/7v/u/+7/7P/s
/+z/7f/t/+//7f/t/+3/7f/t/+3/7v/u/+7/7v/u/+7/7//v/+3/7f/t/+7/8P/w//H/
8f/y//L/8v/y//L/8//z//T/9f/2//b/9v/1//b/9v/3//r/+//8//3//P/9//7///8D
AAQABQAGAAUABwAHAAkACgALAAsADAAPABAAEAAQAA8AEAAQABAAEAARABEAEQATABIA
EQAQAA0ADAALAAoACQAIAAYABAAAAP7//P/7//z/+//6//n/9v/2//X/9P/x//D/8P/w
//L/8v/x//H/7f/t/+3/7f/v/+//7//v/+//7//v/+//7//u/+7/7v/u/+7/7v/u/+z/
7P/r/+v/7f/t/+3/7f/t/+3/7f/t/+r/6v/q/+r/7P/s/+z/7P/q/+r/6f/p/+n/6f/p
/+n/6f/p/+j/6P/o/+j/6P/o/+j/6f/p/+n/5//n/+f/5//p/+j/6P/p/+f/5//o/+j/
6P/o/+j/6P/o/+j/6P/p/+j/6P/o/+f/5//o/+n/6f/n/+j/6P/o/+f/5//m/+b/6v/s
/+r/6v/q/+r/6v/q/+r/6v/q/+r/6v/q/+j/6P/o/+j/6f/p/+n/6f/p/+n/6f/p/+n/
6v/q/+r/7f/t/+3/7f/r/+3/7f/t/+//7//x//H/8P/x//H/8f/x//L/8v/y//P/8//0
//b/9v/2//X/9P/1//b/9//3//T/8//x/+7/6v/o/+j/5v/l/+b/5v/n/+f/5v/k/+P/
4//j/+P/4//i/+L/4v/i/+L/4v/i/+L/5P/k/+T/5P/g/+L/4//j/+T/4v/g/+P/6//1
/wYAGwAyAEYAWQBsAHwAhgCIAIEAcwBgAEYAJgANAPf/5P/a/9b/0f/P/9P/2P/Y/9b/
1v/Y/9n/3P/d/9z/3f/e/+D/4P/i/+L/4v/i/+D/4P/g/+H/3//f/9//3//g/+H/4v/j
/+H/4f/h/+H/5P/k/+T/5P/i/+L/4v/i/+L/4v/i/+L/5P/k/+T/5f/k/+X/4v/h/+L/
4//k/+X/5f/k/+P/4v/k/+T/5f/l/+f/5//n/+j/5v/m/+f/5//q/+r/6v/q/+j/6f/p
/+r/6//s/+z/7P/v//D/8P/x//D/8f/y//P/9v/3//j/+f/5//r/+//8//3//////wEA
BAAFAAUABgAFAAYABgAGAAkACgAKAAoACAAJAAkACQALAAoACQAIAAcABgAFAAQA///+
//z/+v/6//j/9v/1//L/8f/w/+//7v/u/+3/7P/r/+r/6v/q/+n/6P/m/+X/5P/l/+b/
5//l/+X/5f/l/+X/5f/l/+X/5//m/+b/5v/l/+T/4//i/+T/5P/j/+P/4//j/+P/4//j
/+P/4//j/+T/5P/k/+T/4//i/+H/4P/h/+L/4v/j/+L/4f/g/9//4f/h/+D/4P/i/+L/
4v/i/+H/4f/g/9//4P/h/+L/4//j/+L/4v/j/+P/4//k/+T/5P/k/+T/5P/i/+L/4v/j
/+T/5v/o/+n/5v/m/+b/5f/l/+b/5v/m/+f/5//m/+b/5v/m/+b/5v/m/+b/5v/o/+j/
6P/o/+b/5v/m/+b/6P/o/+j/6P/o/+f/5v/l/+b/5//o/+n/5//o/+j/6P/p/+n/6f/p
/+v/7f/t/+3/7P/r/+z/6//u/+//7//v/+//8P/w//D/7f/t/+7/8P/z//T/9P/0//P/
8v/x/+//7//v/+7/7P/o/+b/5v/k/+L/4v/h/+H/4v/i/+H/4f/h/+H/4f/h/+L/4v/i
/+L/4P/g/+D/4P/g/+D/4P/g/+L/5P/l/+P/4P/e/+D/5f/v//v/EAAlADYARgBXAGIA
bAB0AHIAaQBfAEwAMgAWAP//6f/a/9T/0v/T/9X/2f/a/9j/2P/Y/9j/2//e/9//4P/j
/+T/5P/i/+D/4P/g/+D/4f/i/+P/5f/j/+P/4//j/+P/4//j/+P/5f/l/+X/5f/k/+T/
5P/k/+X/5v/n/+j/5v/m/+b/5v/m/+b/5v/n/+f/6f/n/+f/5//n/+f/5//q/+r/6v/q
/+j/6P/p/+n/6//r/+v/7P/q/+r/6//r/+z/7P/s/+z/7f/v//D/8v/y//L/8f/w//H/
8v/y//P/9v/3//j/+f/4//n/+v/7////AAABAAIAAQADAAMABQAGAAcABwAIAAkACgAK
AAoACQAKAAoACgAKAAsACwALAAoACAAGAAQABQAEAAMAAgD///7//P/6//b/9P/y//H/
8v/x//D/7//s/+z/6//q/+n/6P/o/+j/6P/o/+f/5//l/+X/5f/l/+f/5//n/+f/5f/l
/+X/5f/n/+b/5v/m/+b/5v/m/+b/5v/m/+X/5f/n/+f/5//n/+X/5f/l/+X/5v/m/+b/
5v/m/+b/5v/m/+T/5P/j/+P/5P/l/+b/5//n/+f/5v/m/+j/6P/o/+j/6P/p/+n/6f/n
/+f/5//n/+j/6P/p/+v/6f/p/+r/6v/s/+z/7P/s/+7/7v/u/+//7v/u/+7/7f/t/+7/
7//v/+3/7v/u/+7/7//w//L/8v/y//L/8P/w//D/8P/y//L/8v/y//L/8v/y//L/8f/x
//H/8f/y//P/9P/1//T/9P/z//L/8//z//P/8//1//f/9//3//X/9f/3//f/+v/7//v/
+//5//r/+v/6//v/+//8//7///8AAAAAAAD+//7//v/9//3//f/8//r/9//0//P/8P/w
//D/7//v//L/8v/x//H/8P/v/+7/7f/t/+7/7//w/+7/7v/u/+7/7v/u/+7/7v/w//D/
7//v/+7/7P/s//P//f8LAB4ANQBGAFYAaQB6AIgAkACQAIkAfwBsAE4ALgAXAAUA9P/s
/+b/4//l/+v/6v/o/+b/5v/m/+n/7P/t//D/8f/u/+7/7v/u/+7/7v/u//D/8P/w//H/
7//v/+//7//x//H/8f/x/+//7//v/+//8P/w//D/8P/y//L/8v/y//D/8P/w//D/8v/y
//L/8//x//P/8f/x//H/8f/x//H/9P/0//T/9P/y//L/8//z//X/9f/1//b/9P/0//X/
9f/2//b/9v/2//j/+f/5//r/+v/6//n/+P/6//z//f//////////////AgADAAQABQAH
AAgACQAKAAsADQANAA8AEAARABEAEgATABQAFAAUABUAFgAWABYAGAAZABkAGQAXABYA
FQAUABMAEgARABAADwAOAAwACgAIAAYABAADAAIAAQAAAP///P/8//v/+v/7//r/+v/6
//j/+P/3//f/9f/1//X/9f/3//f/9//3//b/9f/0//P/9P/0//X/9v/2//b/9v/2//T/
9P/z//P/9P/1//b/9//1//X/9f/1//b/9v/2//b/9P/0//T/9P/0//T/8//z//X/9f/1
//X/9P/z//H/8P/y//L/8v/y//D/8f/x//H/8f/x//H/8f/z//L/8v/z//H/8f/y//L/
9P/0//T/9P/y//L/8v/z//P/9P/1//X/9v/2//b/9f/z//T/9P/0//X/9//2//b/9v/2
//b/9v/2//b/9v/2//j/+P/4//j/9//2//X/9P/2//f/+P/5//f/9//3//f/9//4//j/
+P/7//v/+//7//n/+//7//v//P/9/wAAAQAAAAEAAQABAAEAAgACAAIAAwADAAQABgAF
AAYABgAGAAgACAAIAAcABAADAAEA/v/8//r/+v/4//j/+P/3//f/9v/2//X/9f/3//f/
9//3//b/9v/2//b/9P/0//T/9P/2//b/9v/2//T/9P/1//X/9v/0//b/+/8DABMAJAA5
AEwAXgBzAIYAkgCaAJgAjwCDAHAAUgAyAB0ADQD8//L/7P/n/+f/7f/u/+7/7P/s/+z/
7//y//H/8v/x//L/9P/0//T/9P/0//T/8v/y//L/8//1//X/9f/1//X/9f/1//X/8//z
//P/8//2//b/9v/2//T/9P/0//T/9v/2//b/9v/0//T/9P/1//X/9//1//X/9//3//f/
9//2//b/9v/2//j/+P/5//n/+f/5//n/+v/4//j/+f/5//v//P/9//7//f/9//z//P//
/wAAAAAAAAEAAgACAAMAAgADAAQABQAHAAkACwANAA4ADgAOAA4AEQATABMAFQAWABcA
FwAYABcAGAAYABgAGgAcAB0AHgAcAB0AHQAdAB8AHgAdABwAGwAaABkAGAAVABQAEgAQ
ABAADgAMAAsACQAHAAUAAwACAAIAAQAAAP///v/+//7//P/8//v/+//7//v/+//7//n/
+f/5//n/+f/5//n/+f/7//r/+v/6//r/+v/6//r//P/8//v/+//5//n/+f/5//n/+f/5
//n/+P/4//j/+P/4//j/+P/4//r/+v/5//n/9//3//f/9//5//n/+P/4//b/9v/2//b/
9P/1//X/9f/3//f/9//3//X/9P/0//X/9f/1//b/9v/4//j/+P/4//b/9v/2//f/9//4
//n/+f/4//j/+P/3//f/+P/4//j/+//5//j/+P/4//j/+P/4//j/+P/4//j/+P/2//b/
9v/2//f/+P/5//r/+f/5//n/+f/5//n/+f/5//v//P/8//z/+//7//v/+//8////AAAB
AP////8BAAEABAAFAAUABQAFAAYABgAGAAMAAwAEAAYACQAKAAoACgAKAAoACgAJAAgA
BwAFAAIAAAD+//7//P/4//j/9//3//j/+P/3//f/9f/1//X/9f/2//b/9v/2//j/+P/4
//j/9v/2//b/9v/2//b/9//3//b/9P/w//P/+/8HABgALwBGAFoAbQCCAJAAnACiAJsA
jwCCAGoASAArABUA/v/w/+z/6f/n/+v/8P/w/+7/7P/q/+v/7P/x//L/8//0//T/9P/y
//L/8v/y//T/9P/0//X/9f/1//X/9f/z//P/8//z//X/9f/1//X/9P/0//T/9P/2//b/
9v/2//b/9v/2//b/9P/0//T/9f/3//n/9//3//X/9f/1//X/9v/2//b/9v/2//b/9//3
//f/9//3//j/+v/6//v/+//7//r/+f/4//n/+//8//7//f/+//7//v/9//7//v///wEA
AwAFAAcABwAHAAcABwALAAwADQAOAA8AEQARABMAFAAVABUAFgAZABoAGgAaABkAGgAa
ABoAHAAdAB0AHQAdABwAGwAaABkAGAAXABYAFQAUABIAEAAMAAoACAAHAAYABQAEAAMA
/v/+//3//P/7//r/+v/6//z//P/7//v/9//3//f/9//3//f/9//3//f/9//3//f/9//2
//b/9v/4//j/+P/4//j/+P/3//f/9//3//f/9//3//f/9//3//T/9P/0//T/9v/2//b/
9v/1//T/8v/x//L/8//0//X/9f/1//T/9P/y//L/8v/y//T/9f/1//X/8//z//P/8//1
//T/9P/1//P/8//0//T/9P/0//T/9P/2//b/9v/3//b/9v/2//X/9v/2//b/9f/1//b/
9v/2//X/9f/0//T/9f/2//f/+P/2//b/9f/2//j/+P/4//j/9v/2//b/9v/2//b/9v/2
//b/9v/2//b/9f/1//X/9f/3//f/9//3//f/+P/4//j/+f/5//n/+f/5//v/+//7//n/
+f/7//v//v///////////wAAAAAAAP////8AAAIAAwAEAAQABAACAAIAAgABAAIAAQD/
//z/+v/4//j/9v/0//T/8//z//b/9v/1//X/8//z//P/8//0//T/9P/0//T/9P/0//T/
8v/y//L/8v/2//b/9//1//L/8v/y//f///8LAB4ANQBKAFoAaQB2AIIAigCKAIMAdwBk
AEYALAATAPv/6v/k/+L/4f/l/+n/6v/o/+r/6P/m/+n/7P/x//L/8f/y//L/8P/w//D/
8P/w//L/8v/y//P/8f/x//H/8f/x//H/8f/x//P/8//z//P/8//y//H/8P/x//L/8//0
//L/8v/y//L/8v/y//L/8//z//X/8//z//P/8//z//P/9v/2//b/9v/0//T/9f/1//X/
9f/1//b/+P/4//n/+f/4//j/+P/4//r/+//7//z/+//8//z//P/9//7//v///wAAAQAC
AAMAAgADAAQABQAJAAoACwAMAAsADQANAA8AEgATABMAFAAVABYAFgAWABcAGAAYABgA
GAAZABkAGQAXABYAFQAUABMAEgARABAADwAOAAwACgAGAAQAAgABAAIAAQAAAP//+v/6
//n/+P/5//j/+P/4//b/9v/1//X/8//z//P/8//1//X/9f/1//P/8//z//P/9f/0//T/
9P/0//T/9P/0//T/9P/z//P/9f/1//X/9f/0//P/8v/x//L/8v/y//L/8v/y//L/8v/w
//D/7//v//H/8f/x//H/8f/x//D/8P/y//L/8v/y//L/8//z//P/8//z//P/8//1//T/
9P/1//P/8//0//T/9P/0//T/9P/0//T/9P/1//X/9v/3//f/+P/4//j/9//1//b/9v/2
//f/9//2//b/+P/4//b/9P/0//T/9P/2//b/9v/2//b/9v/2//b/9v/2//b/9v/3//f/
9//3//X/9f/1//X/9//4//j/+P/3//f/9//3//f/+f/5//n/+//7//3//f/8//3//f/9
////AAAAAAAA/f/9//7/AAABAAIAAgACAAQABAAEAAMAAAD///3/+v/6//j/+P/2//T/
9P/z//P/8v/y//H/8f/z//P/8//z//D/8P/w//D/8v/y//L/8v/y//L/8v/y//D/8v/z
//X/9P/y//D/8//7/wMAFAApAEAAUgBjAHYAhACMAIwAhwB9AG4AWAA8ACMADwD6/+z/
5v/h/+H/5f/q/+z/7P/s/+r/6//s/+3/7v/v//D/8v/y//D/8P/w//D/7v/u/+7/7//w
//H/8v/z//L/8f/w/+//8f/x//H/8f/y//L/8v/y//D/8P/w//D/8f/y//P/9P/y//L/
8v/z//P/9f/z//P/8//z//P/8//y//L/8v/y//T/9P/1//X/8//z//P/9P/2//b/9//3
//j/+P/4//j/+P/5//n/+v/7//z//P/8//v//P/8//3/AAABAAIAAwAEAAUABgAHAAcA
CAAJAAoADQAPAA8AEQASABMAEwAUABUAFgAWABYAGQAaABoAGgAYABkAGQAZABoAGgAa
ABoAGAAWABQAEgARABAADgAMAAoACAAGAAUAAgABAAAA///9//7//v/+//z/+v/5//j/
+v/6//n/+f/3//f/9//3//X/9f/1//X/9//3//f/9//1//T/9P/0//b/9v/2//b/9v/2
//X/9f/1//X/9f/1//X/9f/1//X/9P/0//T/9P/0//T/9P/0//b/9v/1//X/9P/z//L/
8f/z//P/8v/y//L/8v/y//L/8v/z//P/8//1//X/9f/1//P/8v/y//P/9f/1//b/9v/2
//b/9v/2//b/9v/2//f/9f/2//f/9//2//b/9v/1//f/+P/4//j/9f/2//j/+P/4//j/
+v/6//r/+v/5//j/9//2//j/+P/4//j/+f/5//n/+f/5//n/+f/5//v//P/8//z/+//7
//v/+//7//3//f/9//////8BAAEAAAABAAEAAQADAAQABAAEAAEAAQACAAQABwAIAAgA
CAAIAAgACAAHAAUAAwAAAPz//P/6//r/+P/2//b/9f/1//b/9v/1//X/9f/1//X/9f/0
//T/9P/0//b/9v/2//b/9f/0//P/8v/0//T/9f/1//T/9P/2//v/AwATACgAPQBSAGYA
eQCIAJIAmACUAIsAfQBqAEwAMAAZAAUA9P/u/+r/5f/n/+3/8P/u/+z/6v/q/+3/7v/v
//D/8f/y//T/9P/y//L/8v/y//L/8v/y//P/8//z//P/8//x//H/8f/x//L/8//0//X/
9P/0//T/9P/y//L/8v/y//T/9P/0//T/8v/y//L/8//1//f/9f/1//P/8//z//P/9v/2
//b/9v/2//b/9//3//X/9f/1//b/+P/4//n/+f/4//j/+P/4//r/+//7//z//f/+//7/
/v/9//7//v///wIAAwAEAAUABgAHAAgACQAJAAoACwAMAA8AEQARABMAEgATABMAFAAW
ABgAGQAaABkAGgAaABoAGgAbABsAGwAdABwAGwAaABgAFgAUABIAEQAQAA4ADAAKAAgA
BgAFAAQAAwACAAEAAAAAAP///v/7//r/+v/6//r/+v/5//n/9//3//f/9//3//f/9//3
//f/9//3//f/9//2//b/9v/4//j/+P/4//b/9v/1//X/9//3//f/9//3//f/9//3//b/
9v/2//b/9v/2//b/9v/0//T/8//z//P/8//z//P/9f/1//T/9P/y//L/8v/y//T/9f/1
//X/8//z//P/8//z//L/8v/z//X/9f/2//b/9f/0//P/8v/z//T/9f/3//b/9v/2//X/
9v/2//b/9f/3//j/+P/0//T/9P/0//T/9P/1//b/9//4//b/9v/2//b/9v/2//b/9v/5
//n/+f/5//f/9//3//f/+f/6//r/+v/5//n/+f/5//v//f/9//3//////wEAAQAAAAEA
AQABAAEAAgACAAIAAQABAAIABAAHAAgACAAIAAYABgAGAAUAAgABAP///P/8//r/+v/4
//T/9P/z//P/9v/2//X/9f/z//P/8//z//L/8v/y//L/9P/0//T/9P/0//T/9P/0//T/
8v/z//X/9P/w//L/9////w8AJAA9AFIAZgB5AIoAlgCcAJgAjwCDAG4AUAAyAB0ABQD0
/+z/6P/j/+X/6//u/+7/6v/q/+r/6f/q/+3/7v/x//L/8v/y//D/8P/w//D/8P/w//D/
8f/x//H/8f/x/+//7//v/+//8f/x//H/8f/w//D/8P/w//L/8v/y//L/8v/y//L/8v/w
//D/8P/x//P/9f/z//P/8//z//P/8//y//L/8v/y//T/9P/1//X/8//z//P/9P/2//b/
9//3//b/9v/2//b/9v/3//f/+P/7//z//P/8//v//P/8//3/AAABAAIAAwACAAMABAAF
AAcACAAJAAoADQAPAA8AEQAQABEAEQASABUAFgAWABYAFwAYABgAGAAYABkAGQAZABkA
GAAXABYAEwASABEAEAAPAA4ADAAKAAYABAACAAEAAAD///7//f/6//r/+f/4//X/9P/0
//T/9v/2//X/9f/z//P/8//z//P/8//z//P/8//z//P/8//x//D/8P/w//L/8v/y//L/
8v/y//H/8f/x//H/8f/x//H/8f/x//H/7v/u/+7/7v/w//D/8P/w/+7/7v/t/+3/7//v
/+//7//v/+//7v/u/+z/7P/s/+z/7v/v/+//7//t/+3/7f/t/+3/7P/s/+3/7//v//D/
8P/u/+7/7v/u//D/8P/w//H/7//w//H/8f/w//D/8P/v//H/8v/y//L/8f/x//D/8P/y
//L/9P/0//L/8P/w//D/8P/y//L/8v/y//D/8P/w//D/8P/w//D/8P/z//P/8//z//H/
8f/x//H/8//0//T/9P/z//P/8//z//H/8//z//P/9P/1//j/+f/5//n/+P/3//j/+v/7
//z/+//7//z//v/9//7//v/+/wAAAAAAAP///f/7//j/9P/0//L/8v/w//D/8P/v/+//
7v/u/+3/7f/v/+//7//v/+z/7P/s/+z/7v/u/+7/7v/u/+7/7v/u/+z/7v/v/+3/7v/s
/+z/8f/7/wcAGAAvAEQAVgBpAHgAhgCMAIgAfwBzAF4AQgAoABEA+f/o/+D/3P/Z/9n/
3f/i/+T/5P/i/+T/5f/m/+f/6P/p/+r/7v/s/+z/7P/s/+z/6v/q/+r/6//t/+3/7f/t
/+v/6//r/+v/7f/t/+3/7f/u/+7/7v/u/+3/7P/r/+r/6//s/+3/7v/s/+z/7P/t/+3/
7//t/+3/7//v/+//7//u/+7/7v/u//D/8P/x//H/7//v/+//8P/w//D/8f/x//T/9P/0
//T/8v/z//P/9P/3//j/+P/4//f/+P/4//n/+v/7//z//f8AAAEAAgADAAMABAAFAAYA
CQALAAsADQAMAA0ADQAOAA8AEAAQABAAEQASABIAEgASABMAEwATABUAFAATABIAEAAO
AAwACgAJAAgABgAEAAQAAgAAAP//+//5//f/9f/z//T/9P/0//P/8v/y//L/8P/w/+//
7//v/+//7//v/+7/7f/s/+v/7f/t/+3/7f/t/+z/7P/s/+z/7P/s/+z/7P/s/+v/6//p
/+n/6f/p/+v/6//r/+v/6P/o/+j/6P/o/+j/6P/o/+j/6P/n/+f/5//n/+f/5//p/+n/
6v/o/w==
         </WaveFormData>
      </LeadData>
      <LeadData>
         <LeadByteCountTotal>10000</LeadByteCountTotal>
         <LeadTimeOffset>0</LeadTimeOffset>
         <LeadSampleCountTotal>5000</LeadSampleCountTotal>
         <LeadAmplitudeUnitsPerBit>4.88</LeadAmplitudeUnitsPerBit>
         <LeadAmplitudeUnits>��V</LeadAmplitudeUnits>
         <LeadHighLimit>2147483647</LeadHighLimit>
         <LeadLowLimit>268435456</LeadLowLimit>
         <LeadID>II</LeadID>
         <LeadOffsetFirstSample>0</LeadOffsetFirstSample>
         <FirstSampleBaseline>0</FirstSampleBaseline>
         <LeadSampleSize>2</LeadSampleSize>
         <LeadOff>FALSE</LeadOff>
         <BaselineSway>FALSE</BaselineSway>
         <ExcessiveACNoise>FALSE</ExcessiveACNoise>
         <MuscleNoise>FALSE</MuscleNoise>
         <LeadDataCRC32>2406671612</LeadDataCRC32>
         <WaveFormData>
/P/8//z//P/8//z//P/8//7//v/+//7//v/+//7//v/+//7//v/+////AAABAAIABAAE
AAQABAAGAAYABgAGAAcACAAJAAoACwAMAA0ADgARABIAEwAUABYAFgAWABYAFwAYABkA
GgAbABwAHQAeACAAIAAgACAAIAAgACAAIAAeAB4AHgAeABsAGgAZABgAFQAUABMAEgAQ
AA4ADAAKAAkACAAHAAYABQAEAAMAAgAAAAAAAAAAAAIAAgACAAIAAAAAAAAAAAACAAIA
AgACAAEAAAD///7/AAAAAAAAAAAAAAAAAAAAAP7//v/+//7//v/+//7//v/+//7//v/+
//7//v/+//7//v/+//7//v/8//z//P/8//7//v/+//7//v/+//7//v/+//7//v/+//7/
/v/+//7//v/+//7//v8AAAAAAAAAAAAAAAAAAAAAAAAAAAAAAAAAAAAAAAAAAAAAAAAA
AAAAAAAAAAAAAAD+//7//v/+//7//v/+//7//v/+//7//v/+//7//v/+//7//f/9//3/
/f/9//z//P////////8AAP//AAABAAEAAgACAAMAAwAEAAYABwAIAAkACQAJAAkACwAM
AA0ADgASABMAFAAVABUAFQAUABMAEQAQAA8ADwAPAA8ADwAOAA0ADAAMAAwACQAHAAUA
AgAAAP7//P/6//v/+//6//r/+v/5//n/+P/4//j/+P/4//j/+P/3//f/9//3//f/9v/4
//b/+P/2//X/8//x//P/9f/3//r/AAAIAA4AHAAtAEAAVgBtAHoAgwCMAJQAjwB7AGQA
TQA/ADgANgA6AEAAPQAvACQAGwAVAA4ACQAIAAcABQAAAP3//f/7//r/+v/6//n/+f/5
//j/+P/4//f/9f/1//X/9f/3//b/9v/2//b/9v/3//f/9//3//b/9v/4//j/+P/4//f/
9//3//f/+f/5//n/+f/3//j/+P/4//r/+v/6//r/+f/6//r/+v/6//v/+//8//z//P/8
//z//P/8//3//v/+//7//////wEAAgADAAMAAgACAAMAAwAEAAUABgAHAAkACgALAAwA
DQAOAA8AEAARABIAEwAUABMAFAAVABYAGQAaABsAHAAbABwAHQAdAB8AIQAhACIAIgAi
ACIAIwAjACMAIQAhACAAHwAeAB0AHAAaABgAFgAVABMAEQAPAA4ADQAMAAsACgAJAAgA
BwAGAAUABAAEAAQAAwADAAMABQAEAAQABAADAAMAAwADAAEAAQABAAEAAQABAAEAAQAB
AAEAAQABAAEAAQABAAEAAQABAAEAAQAAAAAAAAAAAAIAAgACAAIAAAAAAAAAAAAAAP//
/////wEAAQABAAEAAQABAAEAAQABAAEAAgACAAEAAQABAAEAAQABAAEAAQACAAIAAQAB
AAIAAgACAAMAAwADAAQABAAEAAQAAwADAAUABQAFAAUABQAGAAYABgAEAAQABAAGAAYA
BgAGAAQABAAEAAQABAAEAAMAAwAFAAUABQAEAAIAAwADAAMABAAFAAYABwAJAAoACgAL
AAsADAAOAA8AEAARABEAEQAPABEAEgATABYAGAAZABoAGwAbABsAGgAXABUAFAATABUA
FQAVABUAFAATABIAEgASABEADwANAAoACAAGAAQAAgABAAEAAAAAAAAA//////7//v/+
//7//v/+//7//f/7//v/+//7//z//P/8//z//P/5//n/+f/5//n//f8AAAYADAAUACAA
LwBCAFgAbwCAAIkAkgCcAJkAiQByAFkAQwA6ADoAOgA+AD8AMwAkAB8AGQAQAAsADAAL
AAkACAAFAAMAAwACAAIAAgABAAEAAQAAAAAAAAD////////////////+//7//v/+//7/
///////////+//7/AAAAAAAAAAD//////////wEAAQABAAEAAQACAAIAAgACAAIAAgAC
AAMABAAEAAQAAgADAAMABAAEAAQABAAEAAYABgAHAAgABgAGAAcABwAHAAgACQAJAAoA
CgALAAsADAANAA4ADwAPABAAEQASABMAFAAVABYAGQAaABsAHAAdAB4AHwAgACEAIgAj
ACQAJwAoACkAKQApACsAKwAsACwALAAsAC0ALQAtACsAKwAqACkAKAAnACYAJAAiACAA
HwAdABsAGQAYABcAFgAVABIAEQAQAA8AEAAPAA4ADgAOAA0ADQANAAsACgAKAAoACwAL
AAsACwAJAAkACQAJAAkACQAJAAkACQAJAAkACQAJAAkACQAJAAkACQAJAAkACAAIAAgA
CAAIAAgACAAIAAgACAAIAAgACAAHAAcABwAHAAcABwAHAAcABwAHAAcABQAFAAYABgAF
AAUABQAFAAUABQAFAAUACAAIAAcABwAGAAYABgAHAAcABwAIAAgABgAGAAUABQAFAAUA
BQAFAAcACAAIAAgACAAIAAYABgAGAAYACAAIAAgACAAIAAgABwAHAAkACQAJAAgABgAH
AAcABwAIAAkACgALAA0ADgAOAA8ADQAOABAAEQASABMAEwATABMAFQAWABcAGAAaABsA
HAAdAB0AHQAcABkAFwAWABUAFQAVABUAFQAUABMAEgASABIAEQAPAA0ACgAIAAYABAAC
AAEAAQAAAAAAAAD//////v/+//7//v/8//z//P/7//3//f/9//3/+v/6//r/+v/6//n/
+f/5//n/+//9/wAABgAMABQAIAAzAEQAXABxAIIAiQCSAJgAkwCBAGoATwA7ADQANAA2
ADgANwApABwAFwATAAwACQAIAAUAAwACAP///f////7//P/8//v/+//7//r/+v/6//n/
+f/5//n/+f/7//r/+v/6//r/+v/7//v/+f/5//j/+P/6//r/+v/6//n/+f/5//n/+f/5
//n/+f/5//r/+v/6//z//P/8//z/+//8//z//P/8//3//f/+//z//P/8//z//v/+////
AAAAAAAAAQABAAEAAgADAAMABAAEAAUABQAFAAUABQAFAAcACAAJAAoACwAMAA0ADgAP
ABAAEQASABMAFAAVABYAFwAYABkAGgAbABwAHQAdAB0AHwAfACAAIAAgACAAIQAhACEA
HwAfABwAGwAaABkAGAAWABQAEgATABEADwANAAwACwAKAAkABgAFAAQAAwAEAAMAAgAC
AAIAAQABAAEA///+//7//v/9//3//f/9/////////////f/9//3//f/9//3//f/9//3/
/f/9//3/+//7//v/+//8//z//P/8//r/+v/6//r/+v/6//r/+v/6//n/+f/5//f/9//3
//f/+f/5//n/+f/3//f/+P/4//n/+f/5//n/+f/5//n/+f/6//r/+f/5//j/+P/4//n/
9//3//j/+P/4//j/9//3//f/9//3//f/9//4//j/+P/4//j/+P/4//j/+P/4//j/+P/4
//j/+P/4//j/+P/4//j/+P/4//j/9//3//f/9//3//b/9v/3//f/9//4//n/+v/7//v/
/P/8//3/+//8//7///8AAAEAAQABAAEAAwAEAAUABgAIAAkACgALAAsACwAKAAkABwAG
AAUAAwADAAMAAwAEAAMAAgACAAIAAQD///3/+v/4//b/9P/y//H/8f/w/+7/7v/t/+3/
7P/s/+z/7P/s/+z/7P/r/+n/6f/p/+n/6P/o/+j/6P/o/+f/5//l/+X/5//p/+z/8v/4
//7/CAAZACwAQABXAGgAcwB8AIYAhQB3AF4ARQAxACgAJgAoAC4ALQAjABYADQAFAP7/
+f/6//n/9//0/+3/7f/t/+z/7P/q/+n/6f/p/+r/6v/q/+n/5//n/+f/5//p/+j/6P/o
/+b/5v/n/+f/5//n/+b/5v/o/+j/6P/o/+n/6f/p/+n/6f/p/+n/6f/n/+j/6P/o/+j/
6P/o/+j/5//o/+j/6P/o/+n/6f/q/+z/7P/s/+z/6v/q/+v/7P/s/+z/7f/t/+3/7v/v
/+//8P/w//H/8f/y//P/9P/1//P/9P/1//b/9//4//n/+v/7//z//f/+//3//v///wAA
AwAEAAUABgAHAAgACQAJAAkACwALAAwACgAKAAoACwALAAsACQAJAAoACQAIAAcABgAE
AAIAAAABAP///f/7//r/+f/4//f/9P/z//L/8f/y//H/8P/w/+7/7f/t/+3/7//u/+7/
7v/r/+v/6//r/+v/6//r/+v/6//r/+v/6//p/+n/6f/p/+n/6f/p/+n/6f/p/+n/6f/o
/+j/6P/o/+r/6v/q/+r/6P/o/+j/6P/o/+f/5//n/+f/5//n/+f/5f/l/+X/5f/n/+f/
6P/o/+n/6f/p/+n/6f/p/+n/6f/q/+r/6f/p/+r/6v/q/+v/6//r/+z/7P/s/+z/6//r
/+3/7f/t/+3/6//s/+z/7P/s/+z/7P/s/+r/6v/q/+r/6v/q/+r/6v/q/+r/6v/q/+r/
6v/q/+j/6P/n/+f/5//n/+f/5v/m/+f/5//n/+j/6f/q/+v/6//s/+z/7f/r/+z/7v/v
//L/8//z//P/8//1//b/9//4//r/+//8//3//f/9//z/+//5//j/9//5//n/+f/5//b/
9f/0//T/8v/x/+//7f/s/+r/6P/m/+L/4f/h/+D/4P/g/9//3//g/+D/4P/g/+D/4P/g
/9//3//f/9//3//c/9z/3P/c/9z/2//b/9v/2//b/9//4v/o/+7/9v8GABcALABAAFUA
YgBrAHQAegB1AGMASgA1ACUAHAAcACIAJgAhABUACAABAPn/8v/v/+7/6//p/+b/4//j
/+P/4v/g/+D/3//f/9//3v/e/97/3f/f/9//3//f/9//3v/e/97/3P/c/93/3f/d/93/
3P/c/97/3v/e/97/3//f/9//3//f/9//3//f/9//4P/g/+D/4P/g/+D/4P/h/+L/4v/i
/+L/4//j/+T/5P/k/+T/5P/m/+b/5//o/+b/5v/n/+f/6f/q/+v/6//s/+z/7f/t/+z/
7f/u/+//7//w//H/8v/z//T/9f/2//f/+P/5//r/+//8//3//v///wAAAQACAAMABAAF
AAUABQAHAAcACAAIAAgACAAJAAcABwAFAAUABgAFAAQAAwACAAAA/v/8//v/+f/3//X/
8v/x//D/7//u/+3/7P/r/+z/6//q/+r/6v/p/+n/6f/p/+j/6P/o/+f/5//n/+f/5//n
/+f/5//n/+f/5//n/+f/5//n/+f/5//n/+f/5//n/+f/5//n/+b/5v/m/+b/5v/m/+b/
5v/m/+b/5v/m/+b/5f/l/+X/5f/l/+X/5f/l/+X/5f/l/+X/5f/m/+b/5//n/+f/5//n
/+f/5//n/+j/6P/n/+f/6P/o/+j/6f/p/+n/6v/q/+j/6P/n/+f/5//n/+f/5//p/+r/
6v/q/+j/6P/o/+j/6P/q/+j/6P/o/+j/6P/o/+j/6P/o/+j/5//n/+f/5//n/+b/5v/n
/+f/5//q/+v/7P/t/+3/7v/u/+//7//w//L/8//0//X/9f/1//X/9//4//n/+v/8//3/
/v/////////+//3/+//6//n/+f/5//n/+f/4//f/9v/2//j/9//1//P/7v/s/+r/6P/m
/+X/5f/k/+b/5v/l/+X/5P/k/+T/5P/k/+T/5P/j/+P/4//j/+P/4v/i/+L/4v/g/9//
3//f/9//4f/l/+j/7v/2//7/DAAdADAASABfAGoAcQB+AIQAewBlAE4AMwAhAB4AIAAi
ACQAHwATAAgAAQD5//T/8//y//H/7//s/+n/6f/p/+j/6P/o/+f/5//n/+b/5v/m/+X/
5f/l/+X/5f/l/+T/5P/k/+T/5P/l/+X/5f/l/+T/5P/m/+b/5v/m/+X/5f/l/+X/5f/l
/+X/5f/n/+j/6P/o/+j/6P/o/+j/5//o/+j/6P/o/+n/6f/q/+z/7P/s/+z/7P/s/+3/
7v/u/+7/7//v/+//8P/x//H/8v/y//P/8//y//P/9P/1//X/9v/3//j/+f/6//v//P//
/wAAAQACAAMABAAFAAYABwAIAAkACgANAA4ADwAPAA8AEQARABIAFAAUABQAFQATABMA
EQARABAADwAOAA0ACgAIAAYABAADAAEA///9//7//f/8//v/+P/3//b/9f/0//P/8v/y
//T/8//z//P/8f/w//D/8P/x//H/8f/x/+//7//v/+//8f/x//H/8f/x//H/8f/x/+//
7//v/+//8f/x//H/8f/w//D/8P/w//D/8P/w//D/7v/u/+7/7v/w/+//7//v/+//7//v
/+//7f/t/+3/7f/t/+3/7v/u/+//7//v/+//7//v/+//7//w//D/7//v//D/8P/w//H/
8f/x//L/8v/0//T/8//z//P/8//z//P/8f/y//L/8v/y//L/8v/y//T/9P/y//L/8v/y
//L/8v/y//L/8v/y//T/9P/z//P/8//z//P/8v/y//P/8//z//T/9f/2//f/9//4//j/
+f/7//z//v////7///////////8BAAIAAwAGAAgACQAKAAkACQAJAAgABwAFAAQAAwAD
AAMAAwADAAIAAQAAAAAAAAD///3/+//4//b/9P/y//D/7//v/+7/7P/s/+v/6//s/+z/
7P/s/+z/7P/s/+v/6f/p/+n/6f/q/+r/6v/q/+j/5//n/+f/5//p/+3/8v/2//7/CAAW
ACcAOgBUAGsAdAB9AIgAjACBAGsAVAA7ACkAJAAkACYAKAAjABcADAAHAP//+v/3//j/
9//1//L/7//v/+//7v/u/+7/7f/t/+3/7v/u/+7/7f/t/+3/7f/t/+3/7P/s/+z/6v/q
/+v/6//r/+v/6v/q/+z/7P/s/+z/6//r/+v/6//t/+3/7f/t/+3/7v/u/+7/7v/u/+7/
7v/v//D/8P/w//D/8f/x//L/8v/y//L/8v/0//T/9f/2//b/9v/3//f/9f/2//f/9//6
//r/+//7//z//f/+//////8AAAEAAgADAAQABQAGAAcACAAJAAoACwAMAA0ADgARABIA
EwAUABQAFAAUABMAFQAXABcAGAAYABgAGAAZABkAGQAXABcAFgAVABQAEwASABAADgAM
AAsACQAHAAUAAgABAAAA///+//3//P/7//z/+//6//r/+P/3//f/9//3//b/9v/2//f/
9//3//f/9//3//f/9//5//n/+f/5//f/9//3//f/+f/5//n/+f/3//f/9//3//b/9v/2
//b/9v/2//b/9v/2//b/9v/2//b/9f/1//X/8//z//P/8//z//P/8//z//P/8//0//T/
8//z//P/8//1//X/9f/1//T/9P/z//P/9P/0//T/9f/1//X/9v/2//b/9v/1//X/9//3
//f/9//3//j/+P/4//j/+P/4//j/+v/4//b/+P/4//b/9v/2//b/+P/4//j/+P/2//b/
9f/1//X/9f/1//T/9P/1//X/9f/2//f/+P/5//v//P/8//3//f/+/wAAAQACAAMAAwAD
AAMABQAGAAcACAAKAAsADAANAA0ADQAMAAsACQAIAAcABwAHAAcABwAEAAMAAgACAAQA
AwABAP///P/6//j/9v/0//P/8//y//L/8v/x//H/8P/w//D/8P/u/+7/7v/t/+//7//v
/+//7v/u/+7/7v/s/+v/6//r/+v/6//v//D/9P/6/wIADgAdADAARABbAG4AdwCCAIwA
jQB/AGgASwAzACYAJAAmACwALwAnABoAEQAJAAIA///8//v/+f/2//P/8//z//T/8v/w
/+//7//v//D/8P/w/+//7//v/+//7//v/+7/7v/u/+7/7v/v/+//7f/t/+z/7P/u/+7/
7v/u/+//7//v/+//7f/t/+3/7f/t/+7/7v/u/+7/7v/u/+7/7//w//D/8P/y//P/8//0
//L/8v/y//L/8v/y//P/9P/0//T/9f/1//X/9v/3//f/+P/4//n/+f/6//v//P/9//3/
/v///wAA//8AAAEAAgAFAAYABwAIAAkACgALAAwADQAOAA8AEAARABIAEwATABMAFQAV
ABYAFgAWABYAFwAXABcAFQAVABYAFQAUABMAEgAQAA4ADAALAAkABwAFAAQAAwACAAEA
AAD///7//f/8//v/+v/6//j/9//3//f/9//2//b/9v/3//f/9//3//X/9f/1//X/9f/1
//X/9f/3//f/9//3//X/9f/1//X/9f/1//X/9f/1//b/9//4//f/9v/1//T/9v/2//b/
9v/2//X/9f/1//X/9f/1//X/9f/1//X/9f/0//P/8//y//P/8//z//P/9f/1//X/9f/0
//T/8//z//b/9v/2//f/9//3//j/+P/4//j/9//3//X/9f/1//X/9//4//j/+P/4//j/
+P/4//b/9v/2//b/+P/4//j/+P/4//j/9//2//b/9v/2//b/+P/4//j/+P/2//b/9f/1
//X/9f/1//T/9P/1//X/9f/2//f/+P/5//n/+v/6//v/+f/6//z//f/+////////////
AQACAAMABgAIAAkACgALAAsACwAKAAkABwAGAAUABwAHAAcABwAEAAMAAgACAAIAAQD/
//3/+v/4//b/9P/y//H/8f/w//D/8P/v/+//7v/u/+7/7v/u/+7/7v/t/+3/7f/t/+3/
7P/s/+z/7P/s/+n/6f/p/+n/6f/t//D/9P/6/wQAEgAlADYATABhAG4AdwCAAIoAhQBz
AFoAQwAzACwAKgAuADQAMQAlABoAEQAJAAIA///+//v/9//0//H/7//v/+7/8P/w/+//
7//v/+7/7v/u/+3/6//r/+v/6//p/+j/6P/o/+r/6v/r/+v/6f/p/+j/6P/q/+r/6v/q
/+n/6f/p/+n/6f/p/+n/6f/p/+r/6v/q/+r/6v/q/+r/6//s/+z/7P/s/+3/7f/u/+7/
7v/u/+7/7v/u/+//8P/w//D/8f/x//H/8v/z//P/8v/y//P/8//0//X/9v/3//n/+v/7
//z/+//8//3//v///wAAAQACAAMABAAFAAYABwAIAAkACgALAAwADQANAA0ADwAPABAA
EgASABIAEwARABEADwAPAA4ADQAMAAsADAAKAAgABgAFAAMAAQD///7//f/8//v/+v/5
//j/9//2//X/9P/0//T/8//z//P/8f/w//D/8P/x//H/8f/x//D/7//u/+3/7//v/+//
7//v/+//7//v/+//7//v/+//7//v/+//7//u/+7/7v/u/+7/7v/u/+7/7v/u/+7/7v/s
/+v/6//r/+3/7f/t/+3/7f/t/+3/7f/t/+3/7v/u/+//7//v/+//7//v/+//7//w//D/
7//v//D/8P/w//H/7//v//D/8P/y//L/8f/x//P/8//z//P/8f/y//L/8v/y//L/8v/y
//L/8v/y//L/8v/y//L/8P/w//D/8P/w//D/8P/w//D/8P/v/+//7//v/+//7v/w//H/
8f/x//D/8f/y//P/8//0//T/9f/1//b/+P/5//r/+//7//v/+//9//7///8AAAIAAwAE
AAUABQAFAAQABQADAAIAAQD//////////wAA///+//7//P/7//n/9//2//T/8v/w/+z/
6//r/+r/6v/q/+n/6f/o/+j/6P/o/+b/5v/m/+X/5//n/+f/5//m/+b/5v/m/+T/4//j
/+P/4//l/+f/6v/u//T//P8GABkALABAAFkAagBzAHwAhgCHAHcAYABHADMAKAAmACgA
LAAtACEAFAALAAUA/v/5//j/9//z//D/7f/r/+3/7P/s/+z/6//r/+v/6P/o/+j/5//p
/+n/6f/p/+f/5v/m/+b/5v/m/+f/5//p/+n/6P/o/+j/6P/o/+j/5//n/+f/5//p/+n/
6f/p/+n/6v/q/+r/6v/q/+r/6v/r/+z/7P/s/+z/7f/t/+7/7P/s/+z/7P/u/+7/7//w
/+7/7v/v/+//7//w//H/8f/0//T/9f/1//T/9f/2//f/9//4//n/+v/9//7///8AAAEA
AgADAAQABQAGAAcACAAJAAoACwAMAA0ADgAPAA8ADwARABEAEgASABIAEgATABMAEwAR
ABEAEgARABAADwAOAAwACgAIAAcABQADAAEAAAD///7//f/8//v/+v/5//b/9f/0//T/
9P/z//P/8//z//L/8v/y/+//7//v/+//8f/x//H/8f/x//H/8f/x//H/8f/x//H/8f/x
//H/8f/x//H/8f/x//D/8P/w//D/8P/w//D/8P/w//D/8P/w//D/7//v/+//7//v/+//
7//v/+//7//v/+//7//w//D/7//v/+//7//v/+//7//v//D/8P/v/+//8P/w//D/8f/x
//H/8v/y//L/8v/x//H/8//z//P/8//x//L/8v/y//T/9P/0//T/9P/0//T/9P/0//T/
9P/0//T/9P/0//T/8//z//H/8f/x//D/8v/z//P/8//0//X/9v/3//f/+P/4//n/+//8
//7////+////////////AQACAAMABAAGAAcACAAJAAkACQAIAAUAAwACAAEAAQABAAEA
AQACAAEAAAAAAP7//f/7//n/9v/0//L/8P/w/+//7//u/+z/7P/r/+v/7P/s/+z/7P/q
/+r/6v/p/+n/6f/p/+n/6v/q/+r/6v/o/+f/5//n/+f/6//v//L/9v/+/wgAGAArAEAA
WgBtAHYAfwCKAIwAfQBpAE4ANQAnACQAJAAoACgAIQATAAoABQD///r/+f/4//X/8//w
/+//7//v/+7/7v/u/+3/7f/t/+z/7P/s/+v/6//r/+v/6//r/+r/6v/q/+z/7P/t/+3/
7f/t/+z/7P/s/+z/7P/s/+3/7f/t/+3/7f/t/+3/7f/t/+7/7v/u//D/8P/w//D/7//w
//D/8P/x//P/9P/2//b/9v/2//b/+P/4//n/+v/4//j/+f/5//n/+v/7//v//P/8//3/
/f/+////AAABAAMABAAFAAYABQAGAAcACAALAAwADQAOABEAEgATABQAFQAWABcAGAAZ
ABoAGwAbABsAHQAdAB4AHgAeAB4AHwAfAB8AHQAdABoAGQAYABcAFAASABAADgANAAsA
CQAHAAYABQAEAAMAAgABAAAA///+//3//P/8//z/+//7//v/+f/4//j/+P/5//n/+f/5
//n/+f/5//n/9//3//f/9//5//n/+f/5//n/+f/5//n/+f/5//n/+f/6//r/+v/6//j/
+P/4//j/+P/4//j/+P/4//f/9//3//f/9//3//f/9//3//f/9//1//X/9v/2//f/9//3
//f/9//3//f/9//2//b/9f/1//j/+P/4//n/9//3//j/+P/4//j/9//3//n/+f/5//n/
9//4//j/+P/4//r/+P/4//r/+v/6//r/+v/6//r/+v/6//j/+P/3//f/+f/5//n/+P/6
//v/+//7//r/+//8//3///8AAAAAAQD//wAAAgADAAQABQAFAAUABwAJAAoACwAKAAwA
DQAOAA8ADwAPAA4ACwAJAAgABwAHAAcABwAHAAYABQAEAAQABAADAAEA///8//r/+P/2
//T/8//z//L/8v/y//H/8f/y//L/8v/y//D/8P/w/+//8f/x//H/8f/w//D/8P/w/+7/
7f/t/+3/7//x//X/+P/8/wQADgAcAC0AQABYAG0AegCBAIwAkACFAG8AVgA7ACsAJgAo
ACwALgApAB0AEgANAAkAAgD//wAA/f/7//j/9f/1//X/9P/0//T/8//z//P/8v/y//L/
8f/z//P/8//z//H/8P/w//D/8v/y//P/8//z//P/8v/y//L/8v/y//L/8//z//P/8//z
//P/8//z//H/8v/y//L/8v/y//L/8v/z//T/9P/0//T/9f/1//b/9P/0//T/9P/2//b/
9//4//j/+P/5//n/9//4//n/+f/8//z//f/9//7///8AAAEAAQACAAMABAAFAAYABwAI
AAcACAAJAAoADQAOAA8AEAAPABAAEQASABMAFAAVABUAFwAZABkAGgAYABgAGAAZABsA
GwAZABkAFgAVABQAEwASABAADgAMAAsACQAHAAUABAADAAIAAQAAAP///v/9//r/+f/4
//j/+v/5//n/+f/5//j/+P/4//X/9f/1//X/9f/1//X/9f/1//X/9f/1//f/9//3//f/
9//3//f/9//1//X/9f/1//b/9v/2//b/9P/0//T/9P/0//T/9P/0//T/8//z//P/8//z
//P/8//z//P/8//z//H/8f/y//L/8//z//P/8//z//P/8//z//T/9P/z//P/9P/0//T/
9f/z//P/9P/0//b/9v/1//X/9f/1//X/9f/z//T/9P/0//T/9P/0//T/9v/2//b/9v/2
//b/9v/2//b/9P/0//T/9P/2//b/9v/2//b/9v/1//X/8//z//P/8v/0//X/9f/1//b/
9//4//n/+f/6//r/+//5//r//P/9//7///////////8BAAIAAwAEAAYABwAIAAsACwAL
AAoACQAHAAYABQAFAAUABQAFAAQAAwACAAIAAQD///z/+f/4//b/9P/y//D/7//v/+7/
7P/s/+v/6//s/+z/7P/s/+z/7P/s/+v/6//r/+v/6//s/+z/7P/s/+j/5//l/+X/5//p
/+v/7v/2//z/BAAOACEANgBKAF8AcAB7AIIAigCFAHMAWAA9AC0AJgAkACoALgApAB8A
FAANAAcAAAD9//z/+//1//D/7f/t/+3/7v/u/+z/6//r/+v/6v/q/+r/6f/r/+v/6//r
/+v/6v/q/+r/6P/o/+n/6f/p/+n/6P/o/+j/6P/o/+j/6f/p/+n/6f/p/+n/6f/p/+n/
6v/q/+r/6v/q/+r/6v/r/+z/7P/s/+z/7f/t/+7/7v/u/+7/7v/u/+7/7//w//D/8P/x
//H/8f/y//P/8//0//T/9f/1//b/9//4//n/+f/6//v//P/7//z//f/+////AAABAAIA
BQAGAAcACAAJAAoACwAMAAsADAANAA0ADQAPAA8AEAASABIAEgATABEAEQAPAA8AEAAP
AA4ADQAMAAoACAAGAAUAAwABAP///v/9//z/+//6//n/+P/3//b/9f/0//T/9P/z//P/
8//z//L/8v/y//H/8f/x//H/8f/x//H/8f/x//H/8f/x//H/8f/x//H/7//v/+//7//v
/+//7//v/+7/7v/u/+7/8P/w//D/8P/u/+7/7v/u//D/7//v/+//7f/t/+3/7f/t/+//
7//v/w==
         </WaveFormData>
      </LeadData>
      <LeadData>
         <LeadByteCountTotal>10000</LeadByteCountTotal>
         <LeadTimeOffset>0</LeadTimeOffset>
         <LeadSampleCountTotal>5000</LeadSampleCountTotal>
         <LeadAmplitudeUnitsPerBit>4.88</LeadAmplitudeUnitsPerBit>
         <LeadAmplitudeUnits>��V</LeadAmplitudeUnits>
         <LeadHighLimit>2147483647</LeadHighLimit>
         <LeadLowLimit>268435456</LeadLowLimit>
         <LeadID>V1</LeadID>
         <LeadOffsetFirstSample>0</LeadOffsetFirstSample>
         <FirstSampleBaseline>0</FirstSampleBaseline>
         <LeadSampleSize>2</LeadSampleSize>
         <LeadOff>FALSE</LeadOff>
         <BaselineSway>FALSE</BaselineSway>
         <ExcessiveACNoise>FALSE</ExcessiveACNoise>
         <MuscleNoise>FALSE</MuscleNoise>
         <LeadDataCRC32>3317402356</LeadDataCRC32>
         <WaveFormData>
AAAAAAAAAAAAAAAAAAAAAAAAAAAAAAAAAAAAAAAAAAD+//7//v/+//z//P/8//z//P/8
//z//P/6//r/+v/6//j/+P/4//j/9v/2//b/9v/1//T/8//y//H/8P/v/+7/7P/s/+z/
7P/q/+r/6v/q/+r/6v/q/+r/7P/s/+z/7P/u/+7/7v/u//D/8P/w//D/8f/y//P/9P/2
//b/9v/2//j/+P/4//j/+v/6//r/+v/6//r/+v/6//r/+v/6//r/+v/6//r/+v/6//r/
+v/6//z//P/8//z/+v/6//r/+v/8//z//P/8//r/+v/6//r/+v/6//r/+v/8//z//P/8
//z//P/8//z//P/8//z//P/+//7//v/+//z//P/8//z//P/8//z//P/8//z//P/8//7/
/v/+//7//P/8//z//P/8//z//P/8//7//v/+//7//P/8//z//P/8//z//P/8//z//P/8
//z/+v/6//r/+v/6//r/+v/6//r/+v/6//r/+v/6//r/+v/4//j/+P/4//r/+v/6//r/
+P/4//j/9//3//j/+P/4//v//P/9//3/+//9//3//v///wAAAQABAAMAAwADAAMAAAD/
//7/+//7//n/+P/3//b/9f/z//H/8f/w/+3/7P/s/+3/7f/t/+v/7f/u/+//9P/0//X/
9f/z//P/8//0//T/9f/1//X/9f/1//X/9f/z//P/8//z//X/9f/1//T/9P/1//X/9f/z
//P/8//1//b/+P/6//3/AQAEAAYACQAMAA4ADAALAAcAAQD1/+T/1P/J/73/qf+V/4f/
gf+B/4P/hP+I/5H/m/+i/6r/sv+8/8j/0//Y/93/3//i/+j/7f/u//H/8v/x//H/8//0
//T/9f/1//X/9f/1//X/9v/2//b/9v/2//f/9//3//j/+P/4//j/+P/4//j/+P/4//j/
+P/4//n/+f/5//n/+f/5//n/+f/5//f/9//3//f/+f/4//j/+P/4//j/+f/5//f/9//3
//f/+P/4//j/+P/2//b/9v/1//f/9//3//f/9//3//b/9v/0//T/9P/z//X/9P/0//P/
8f/x/+//7//x/+//7//v/+3/7P/r/+r/6v/p/+j/6P/n/+f/5//n/+X/5P/k/+T/5v/l
/+X/5f/l/+b/5//n/+f/6f/p/+n/7f/t/+7/7v/u/+//7//w//D/8P/x//H/8v/y//L/
8v/z//P/8//z//P/8//z//P/8f/y//L/8v/y//L/8v/y//L/8v/y//L/8v/y//L/8v/y
//L/8v/y//L/8v/y//L/9P/0//T/9P/y//L/8v/z//P/8//z//P/9f/1//X/9f/2//b/
9v/2//b/9v/2//b/9P/0//X/9f/1//b/9v/2//b/9v/2//b/9P/1//X/9f/1//X/9f/1
//X/9f/1//X/9f/1//X/9f/1//X/9f/1//X/9f/1//X/9f/1//T/9P/2//b/9v/0//T/
9P/0//T/9P/0//T/9P/0//T/9P/0//T/9P/0//P/8//0//T/9P/1//b/9//3//f/+f/5
//r/+//8//3///////////////7//f/8//f/9f/z//L/8f/w/+//7f/r/+v/6v/n/+b/
5v/n/+f/5//n/+n/6v/r/+7/7v/v/+//7//v/+//8P/w//H/8f/x//H/8f/x//P/8//z
//P/8//z//P/8//y//L/8//z//P/8//z//P/8f/0//b/9v/5////AgAGAAkADgAOAA4A
DwANAAUA+f/m/9L/w/+3/6P/i/91/2//cf9v/3L/fP+H/5P/nv+k/67/uP/E/8//2P/d
/+H/5P/m/+n/7P/x//T/8//z//X/9v/2//f/9//3//n/+f/5//r/+P/4//j/+P/7//v/
+//8//r/+v/6//r//P/8//z//P/8//z//P/9//3//f/9//3//f/9//3//f/9//3//f/9
//3//P/8//z//v/+///////9//3//f/9//7//v/+//7//v/+//7//f/9//3//f/9//3/
/f/8//z//P/8//z/+//9//z//P/7//3//f/7//v/+f/3//f/9//5//j/9//2//b/9f/0
//T/8//z//P/8//x//D/8P/w//D/7//v/+//8f/y//P/8//x//P/8//z//X/9f/2//b/
9v/3//f/+P/4//j/+f/5//r/+v/6//r/+f/5//n/+f/5//n/+f/5//n/+v/6//r/+v/6
//r/+v/8//z//P/8//z//P/8//z//v/+//7//v/+//7//v/+//7//v/+//7/AAAAAAAA
AQD//////////wEAAQABAAEAAAAAAAAAAAACAAIAAgACAAIAAgADAAMAAQACAAIAAgAE
AAQABAAEAAQABQAFAAUABQAFAAUABQAFAAUABQAFAAUABQAFAAUABQAFAAUABQADAAMA
AwADAAUABQAEAAQABAAEAAQABAAEAAQABAAEAAQABAAEAAQABAAEAAIAAgACAAIAAQAB
AAIAAgACAAMABAAFAAUABQAHAAcACAAJAAoACwALAAsACwALAAsACgAJAAgABQADAAEA
AAD///7//f/7//v/+//6//f/9P/0//X/9f/1//X/9//4//v//v/+//////////////8A
AAAAAQABAP///////////////////////////////wAAAAABAAEAAQABAAEAAQABAAIA
AgAEAAkADwASABYAGwAeAB4AHgAdABkAEQAFAPL/3v/P/8H/qf+P/3//e/97/33/gv+M
/5f/pf+u/7T/vP/I/9T/3//o/+//8f/y//b/+//+/wEAAgADAAMABQAGAAYABwAHAAcA
CQAJAAkACgAKAAoACgAKAAkACQAJAAoADAAMAAwADAAKAAoACgAKAAwADAAMAA0ADQAN
AA0ADQANAA0ADQANAA0ADQANAA0ADQAMAAwADAAOAA4ADwAPAA8ADwAPAA8ADgAOAA4A
DgAOAA4ADgANAA0ADQANAA0ADwAPAA4ADgAOAA4ADgANAA0ADAAMAAsACwALAAkACQAJ
AAcABwAHAAkACAAHAAYABgAFAAQABAADAAMAAwADAAMAAgACAAIAAgABAAEAAQABAAIA
AwADAAMABQAFAAUABwAHAAgACAAIAAkACQAKAAgACAAJAAkACgAKAAoACgALAAsACwAL
AAsACwALAAsADQAOAA4ADgAOAA4ADgAOABAAEAAQABAADgAOAA4ADgAOAA4ADgAOAA4A
DgAOAA4ADgAOAA4ADgAOAA4ADgAPAA8ADwAPAA8ADwAPAA8ADwASABIAEgASABIAEgAS
ABIAEgASABMAEwAVABYAFgAWABQAFAAUABQAFAAVABUAFQAXABcAFwAXABkAGQAZABkA
FwAXABcAFwAZABkAGQAZABkAGQAZABkAFwAXABYAFgAYABgAGAAXABkAGQAZABkAFwAY
ABgAGAAYABgAFgAWABYAFgAYABgAGAAYABgAGAAYABgAFQAVABYAFgAYABkAGgAbABsA
GwAdAB0AHgAfACAAIQAjACMAIwAjACEAIAAfAB4AHQAbABkAGAAXABYAFQATABEAEQAQ
AA0ADAAMAA0ADQALAAsADQAOAA8AEgASABMAFQAVABUAFQAWABYAFwAXABcAFwAXABcA
FwAXABcAFwAXABcAFwAXABYAFgAXABcAFwAXABcAFwAZABoAGgAcAB8AIwAmACgALQAw
ADAALgAtACsAIwAZAAoA+v/t/+P/1f/B/6//p/+n/6X/pv+s/7X/wf/K/9D/1v/i/+z/
9//+/wUABwAIAAwAEQAUABcAGgAZABkAGwAcABoAGwAbABsAHQAdAB0AHgAeAB4AHgAe
AB8AHwAfACAAHgAeAB4AHgAgACAAIAAgAB4AHgAeAB8AIQAhACEAIQAfAB8AHwAfAB8A
HwAfAB8AIQAgACAAIAAeAB4AHwAfAB8AHwAfAB8AIAAgACAAIAAeAB4AHgAdAB8AHwAf
AB8AHQAdABwAHAAaABoAGgAZABoAGgAbABsAGQAZABcAFwAXABUAFQAVABMAEgARABAA
EAAPAA4ADgAPAA8ADwAPAA0ADAAMAAwADAALAAsACwANAA4ADwAPAA8AEQARABEAFQAV
ABYAFgAUABUAFQAWABYAFgAXABcAGgAaABoAGgAbABsAGwAbABsAGwAbABsAGQAaABoA
GgAcABwAHAAcABwAHAAcABwAHAAcABwAHAAeAB4AHgAeAB4AHgAeAB4AHgAeAB4AHgAe
AB4AHgAfAB0AHQAdAB0AHwAfAB8AHwAeAB4AHgAeACAAIAAgACAAHgAeAB8AHwAdAB4A
HgAeAB4AHgAeAB4AHgAfAB8AHwAfAB8AHwAfAB8AHwAfAB8AHwAfAB8AHwAfAB8AHwAf
AB8AHwAfAB8AHwAfAB4AHgAeAB4AHgAdAB0AHQAdAB0AHQAdAB4AHAAcABwAHAAcABwA
HAAcAB4AHgAeAB4AHAAcABwAHAAbABsAHAAcABwAHQAeAB8AHwAfACEAIQAiACMAJAAl
ACUAJQAlACUAJQAkACMAIgAfAB0AGwAaABkAGAAXABUAEwATABIADwAOAA4ADwAPAA8A
DwARABIAEwAWABYAFwAXABcAFwAXABgAGAAZABkAGQAZABkAGQAZABkAGQAZABkAGQAZ
ABkAGgAaABsAGwAZABkAGQAZABkAGgAcACAAIwAnACoALAAvADIAMgAwAC8ALQAjABcA
CAD6/+3/4//P/7n/rf+p/6f/qf+q/7D/uf/B/8j/zv/Y/+T/8P/7/wIABQAHAAoADgAR
ABQAFwAaABsAGwAdAB4AHAAdAB0AHQAdAB0AHQAeAB4AHgAeAB4AHwAfAB8AIAAgACAA
IAAgAB4AHgAeAB4AHgAeAB4AHwAfAB8AHwAfAB8AHwAfAB8AHwAfAB8AHwAfAB4AHgAe
AB4AHgAfAB8AHQAdAB0AHQAeAB4AHgAeAB4AHgAeAB0AGwAbABsAGwAbABsAGgAaABoA
GgAaABkAGQAYABgAFwAXABcAFQAVABMAEQARABEAEwASABEAEAAQAA8ADgAOAA0ADQAN
AA0ADQAMAAwADAAMAAsACwALAA0ADgAPAA8ADQAPAA8ADwATABMAFAAUABYAFwAXABgA
GAAYABkAGQAaABoAGgAaABkAGQAZABkAGQAZABkAGQAZABoAGgAaABoAGgAaABoAGgAa
ABoAGgAaABoAGgAaABgAGAAYABgAGgAaABoAGgAaABoAGgAaABoAGgAaABsAGQAZABkA
GQAbABsAGwAbABwAHAAcABwAGgAaABoAGgAaABoAGwAbABkAGgAaABoAGgAaABoAGgAa
ABsAGwAbABkAGQAZABkAGQAZABkAGQAZABkAGQAZABkAGQAZABkAGQAZABkAGQAXABcA
FgAWABYAFgAWABUAFwAWABQAFAAUABQAFAAUABQAFAAUABQAFAAUABQAFAAUABQAEwAT
ABQAFAAUABUAFgAXABUAFQAXABcAGAAZABoAGwAdAB0AHQAdABsAGgAZABgAEwARAA8A
DgAPAA4ADQALAAcABwAGAAMAAgACAAMAAwADAAMABQAGAAcACgAKAAsACwALAAsACwAM
AAwADQANAAsACwALAAsACwALAAsACwALAAsACwALAAwADAANAA0ACwALAAsACwALAAwA
DgAQABUAGQAcACAAIwAoACgAKAAnACEAGQAJAPb/4v/V/8X/rf+V/4f/hf+F/4X/jP+W
/6P/r/+4/77/yP/U/97/5//w//X/9//6//7/AQAEAAkACgAJAAkACwAMAAoACwALAAsA
DQANAA0ADgAOAA4ADgAOAA8ADwAPABAAEAAQABAAEAAQABAAEAAQABAAEAAQABEADwAP
AA8ADwAPAA8ADwAPABEAEQARABEADwAOAA4ADgAQABAAEQARABEAEQARABEAEAAQABAA
EAAQABAAEAAPAA8ADwAPAA8ADwAPAA4ADgAOAA4ADgANAA0ADAAMAAsACwALAAkACQAL
AAkACQAJAAkACAAHAAYABgAFAAQABAADAAMAAwADAAMAAgACAAIAAgABAAEAAQABAAIA
AwADAAEAAwADAAMABQAFAAYABgAGAAcABwAIAAgACAAJAAkACgAKAAoACgAJAAkACQAJ
AAsACwALAAsACQAKAAoACgAKAAoACgAKAAoACgAKAAoACAAIAAgACAAKAAoACgAKAAoA
CgAKAAoACgAKAAoACgAIAAgACAAJAAkACQAJAAkACQAJAAkACQAKAAoACgAKAAoACgAK
AAoACgAKAAsACwAJAAoACgAKAAwADAAMAAwADAANAA0ADQANAA0ADQANAA0ADQANAA0A
CwALAAsACwALAAsACwALAAsACwALAAsACwALAAoACgAKAAoACgAJAAkACQALAAoACgAK
AAoACgAIAAgACAAIAAoACgAKAAoACgAKAAoACgAJAAkACgAKAAoACwAMAA0ADQANAA8A
DwAQABEAEgATABMAEwATABMAEQAQAA8ADgALAAkABwAGAAUABAADAAEA//////7/+//6
//r/+//7//v/+//9//7/AQAEAAQABQAFAAUABQAFAAQABAAFAAUABwAHAAcABwAFAAUA
BQAFAAUABQAFAAUABgAGAAcABwAHAAcABwAHAAcACAAKAAwADwAVABgAHAAhACQAJAAk
ACMAHQARAAEA7v/c/8//v/+n/43/gf9//3//f/+I/5L/n/+t/7b/vP/G/9D/2v/l/+7/
8//1//j//P8BAAQABQAIAAgABwAIAAgACgALAAsACwALAAsACwAMAA4ADgAOAA4ADQAN
AA0ADgAOAA4ADgAOAA4ADgAOAA4ADgAOAA4ADwAPAA8ADwAPAA8ADwAPAA8ADQANAA0A
DQAOAA4ADwAQAA4ADgAPAA8ADwAPAA8ADwAOAA4ADgAOAA4ADgAOAA0ADQANAA0ADQAN
AA0ADAAMAAwADAAMAAsACwAKAAoACQALAAsACQAJAAkABwAHAAcABwAGAAUABAAGAAUA
BAAEAAMAAwADAAMAAQAAAAAAAAACAAEAAQABAP//AAABAAEAAQADAAMAAwADAAMABAAE
AAQABQAFAAYACAAIAAkACQAIAAgACAAIAAkACQAJAAkACQAJAAkACQAHAAgACAAIAAoA
CgAKAAoACAAIAAgACAAIAAgACAAIAAgACAAIAAgACAAIAAgACAAIAAgACAAIAAgACAAI
AAkACQAJAAkACQAJAAkACQAJAAoACgAKAAoACgAKAAoACgAKAAoACwALAAsADAAMAAwA
DAAMAAwADAAMAA0ADQANAA0ADQANAA0ADQANAA0ADQANAA0ADQANAA8ADwAPAA8ADQAN
AA0ADQANAA0ADAAMAAwADAAMAAsACwALAAsACwAMAAwADAAMAAwACgAKAAoACgAMAAwA
DAAMAAwADAAMAAwACwALAAwADAAKAAsADAANAA8ADwARABEAEgATABQAFQATABMAEwAT
ABUAFAATABIADwANAAsACgAJAAgABwAFAAMAAwACAP///v/+///////9//3///8AAAEA
BAAEAAUABwAHAAcABwAIAAgACQAJAAcABwAHAAcABwAHAAcABwAHAAcABwAHAAgACAAJ
AAkABwAHAAcABwAJAAgACgAMAA8AEwAWABoAHQAgACIAIgAhAB8AFwANAPz/6v/b/9H/
wf+p/5X/jf+N/43/jv+U/53/qf+0/7r/wP/M/9j/4//u//X/9//4//r///8CAAUABgAH
AAcACQAKAAgACQAJAAkACwALAAsADAAOAA4ADgAOAA8ADwAPABAADgAOAA4ADgAOAA4A
DgAOABAAEAAQABEADwAPAA8ADwARABEAEQARABEAEQARABEADwAOAA4ADgAQABAAEQAR
AA8ADwAPAA8ADgAOAA4ADgAOAA4ADgANAA0ADQANAA0ADQANAAwADAAMAAwADAALAAsA
CgAKAAkACQAJAAcABwAHAAUABQAFAAUABAADAAIAAgABAAAAAAD9//3//f/9/////v/+
//7//P/7//v/+//7//z//f/9//3/////////AQABAAIAAgAEAAUABQAGAAYABgAHAAcA
CAAIAAgACAALAAsACwALAAsACwALAAsACwAMAAwADAAKAAoACgAKAAoACgAKAAoACAAI
AAgACAAKAAoACgAKAAoACgAKAAoACgAKAAoACgAKAAoACgALAA0ADQANAA0ACwALAAsA
CwAMAAwADAAMAAwADAAMAAwADgAOAA8ADwANAA4ADgAOAAwADAAMAAwADgAPAA8ADwAP
AA8ADwAPAA8ADwAPAA8ADwAPAA8ADwANAA0ADQANAA8ADwAPAA8ADQANAAwADAAMAAwA
DAALAA0ADQANAA0ADQANAA0ADQANAA0ADQAMAAoACgAKAAoADAAMAAwADAAMAAwADAAM
AAwADAAMAAwACwALAAwADAAMAA0ADgAPABEAEQATABMAEgATABQAFQAXABcAFwAXABcA
FgAVABQADwANAAsACgAJAAgABwAFAAMAAwACAP///v/+////////////AQACAAMABgAG
AAcABwAHAAcABwAIAAgACQAJAAkACQAJAAkACQAJAAkACQAHAAcABwAHAAgACAAJAAkA
CQAJAAkACQAJAAwADAAQABMAFwAaABwAHQAgACAAHgAdABkAEwAJAPr/7P/f/9P/wf+t
/5v/l/+Z/5v/nP+i/6n/sf+4/77/xv/S/97/6f/w//X/9//6//7/AwAGAAkACgAJAAkA
CwAMAAoACwALAAsACwALAAsADAAOAA4ADgAOAA0ADQANAA4ADgAOAA4ADgAOAA4ADgAO
AA4ADgAOAA8ADwAPAA8ADwAPAA8ADwAPAA0ADQANAA0ADQAMAAwADAAMAAwADQANAA0A
DQANAA0ADAAMAAwADAAMAAwADAALAAkACQAJAAkACwALAAoACgAKAAoACgAJAAcABgAG
AAUABQAFAAMAAwAFAAMAAwADAAEAAAD///7//v/9//z//P/7//v/+//7//n/+P/4//j/
+P/3//f/9//5//r/+//7//n/+//7//v//////wAAAAACAAMAAwAEAAQABAAFAAUABgAG
AAYABgAHAAcABwAHAAkACQAJAAkABwAIAAgACAAIAAgACAAIAAoACgAKAAoACAAIAAgA
CAAIAAgACAAIAAgACAAIAAgACAAIAAgACAAIAAgACAAJAAkACQAJAAkACQAJAAkACQAK
AAoACgAKAAoACgAKAAoACgAKAAsACwALAAwADAAMAAwADAAMAAwACgALAAsACwAJAAkA
CQAJAAsACwALAAsACwALAAsACwAJAAkACQAJAAkACQAJAAkACQAJAAgACAAKAAoACgAJ
AAkACQAJAAkACQAJAAoACgAKAAoACgAIAAgACAAIAAoACgAKAAoACAAIAAgACAAHAAcA
CAAIAAgACQAKAAsACwALAA0ADQAOAA8AEAARABEAEQARABEAEwASABEAEAANAAsACQAI
AAcABgAFAAMAAQABAAAA/f/8//z//f/9//v/+//9//7/AQAEAAQABQAFAAUABQAFAAQA
BAAFAAUABQAFAAUABQADAAMAAwADAAUABQAFAAUABAAEAAUABQAFAAUABQAFAAUABgAG
AAgACwAPABQAGAAbAB4AIAAgAB8AHQAXAAsA+v/o/9v/z/+9/6P/j/+J/4f/hf+I/5D/
m/+n/7L/uP++/8j/1P/d/+j/7//x//T/+P/7//7/AQAEAAUABQAHAAgABgAHAAcABwAH
AAcABwAIAAoACgAKAAoACwALAAsADAAKAAoACgAKAAoACgAKAAoACgAKAAoACwALAAsA
CwALAAsACwALAAsACwALAAsACwANAAwADAAMAAoACgALAAsADQANAA0ADQAKAAoACgAK
AAwADAAMAAsACwALAAsACwALAAsACgAKAAoACgAKAAkACQAIAAgABwAHAAcABQAFAAUA
AwADAAMAAQAAAP///v8AAP///v/+//3//f/9//3/+//6//r/+v/8//v/+//7//n/+v/7
//v//f//////////////AAAAAAAAAQABAAIABAAEAAUABQAEAAQABAAEAAUABQAFAAUA
BQAFAAUABQAFAAYABgAGAAYABgAGAAYABgAGAAYABgAGAAYABgAGAAYABgAGAAYABgAG
AAYABgAGAAYABgAGAAQABAAEAAUABQAFAAUABQAFAAUABQAFAAYABgAGAAYABgAGAAYA
BgAGAAYABwAHAAcACAAIAAgACAAIAAgACAAGAAcABwAHAAcABwAHAAcABwAHAAcABwAJ
AAkACQAJAAcABwAHAAcABwAHAAcABwAHAAcABgAGAAYABgAGAAUABwAGAAYABgAGAAYA
BAAEAAQABAAEAAQABAAEAAQABAAEAAQAAwADAAQABAAEAAUABgAHAAcABwAJAAkACgAL
AAwADQANAA0ADQANAAsACgAJAAgABQADAAEAAAD///7//f/7//n/+f/4//X/9P/0//X/
9f/3//f/+f/6//v//v/+/////f/9//3//f8AAAAAAQABAAEAAQABAAEA////////////
//////////7//v//////AQABAAEAAQABAAIABAAGAAkADwAUABgAGwAeAB4AHgAbABUA
CQD5/+b/1v/J/7X/m/+F/3v/e/99/3//hv+S/5//qf+w/7j/wv/O/9j/4f/o/+3/7//y
//b/+//+////AgABAAEAAwAEAAQABQAFAAUAAwADAAMABAAGAAYABgAGAAcABwAHAAgA
BgAGAAYABgAIAAgACAAIAAgACAAIAAkACQAJAAkACQAHAAcABwAHAAkACQAJAAkACQAI
AAgACAAGAAYABwAHAAcABwAHAAcABgAGAAYABgAGAAYABgAFAAUABQAFAAUABQAFAAQA
BAAGAAYABgAFAAUABAAEAAMAAwADAAEAAQABAP///////////v/9//z//P/7//r/+v/5
//n/+f/5//n/+P/4//j/+P/3//f/9//3//j/+f/5//n/+//7//v//f/9//7//v/+////
//8AAAAAAAABAAEAAgACAAIAAgABAAEAAQABAAEAAQABAAEAAQACAAIAAgACAAIAAgAC
AAIAAgACAAIAAgACAAIAAgACAAIAAgACAAIAAgACAAIAAgACAAIAAgAAAAAAAAABAAMA
AwADAAMAAQABAAEAAQAEAAQABAAEAAQABAAEAAQABAAEAAUABQAFAAYABgAGAAYABgAG
AAYABgAHAAcABwAHAAcABwAHAAcABwAHAAcABwAHAAcABwAHAAcABwAHAAcABwAHAAcA
BwAHAAYABgAIAAgABgAFAAYABgAGAAYABgAEAAQABAAEAAYABgAGAAYABAAEAAQABAAF
AAUABgAGAAYABwAIAAkABwAHAAkACQAMAA0ADgAPAA8ADwAPAA8ADQAMAAsACgAHAAUA
AwACAAMAAgABAP///f/9//z/+f/4//j/+f/5//n/+f/7//z//f8AAAAAAQABAAEAAQAB
AAQABAAFAAUAAwADAAMAAwADAAMAAwADAAMAAwADAAMAAgACAAMAAwADAAMAAwADAAMA
BAAGAAoADQARABYAGgAdACAAHgAcABsAFQANAP//6v/a/83/v/+p/5H/hf+D/4P/g/+K
/5T/of+t/7b/vP/E/9D/2v/l/+7/8f/z//b/+v/9/wAAAwAEAAUABQAHAAgABgAHAAcA
BwAJAAkACQAKAAwADAAMAAwACwALAAsADAAMAAwADAAMAAwADAAMAAwADAAMAAwADQAN
AA0ADQANAA0ADQANAA0ADQANAA0ADQAPAA4ADgAOAAwADAANAA0ADQANAA0ADQAOAA4A
DgAOAA4ADgAOAA0ACwALAAsACwALAAsACgAKAAoACgAKAAkACQAIAAgABwAHAAcABQAF
AAUAAwADAAMAAwACAAEAAAACAAEAAAAAAP3//f/9//3//f/8//z//P/+//3//f/9//v/
/P/9//3///8BAAEAAQABAAEAAgACAAQABQAFAAYABgAGAAcABwAGAAYABgAGAAkACQAJ
AAkACQAJAAkACQAJAAoACgAKAAoACgAKAAoACgAKAAoACgAKAAoACgAKAAoACgAKAAoA
CgAKAAoACgAKAAoACgAKAAgACAAIAAkACwALAAsACwALAAsACwALAA4ADgAOAA4ADgAO
AA4ADgAOAA4ADwAPAA0ADgAOAA4AEAAQABAAEAAQABEAEQARAA8ADwAPAA8ADwAPAA8A
DwARABEAEQARABEAEQARABEAEQARABEAEQARABEAEAAQAA4ADgAOAA0ADwAPAA8ADwAP
AA0ADQAPABAADgAOAA4ADgAOAA4ADgAOAA4ADgAOAA4ADgAOAA4ADgANAA0ADgAOABAA
EQASABMAEQARABMAEwAUABUAFgAXABkAGQAZABkAFwAWABUAFAATABEADwAOAAsACgAJ
AAcABQAFAAQAAQACAAIAAwADAAEAAQADAAQABQAIAAgACQAJAAkACQAJAAwADAANAA0A
CwALAAsACwALAAsACwALAAsACwALAAsACgAKAAsACwALAAsACwALAA0ADgAQABIAFQAX
ABoAHgAhACIAJAAiACEAHwAVAAkA+v/s/+H/1f/D/6//of+f/5//nf+g/6b/r/+5/8D/
xv/M/9b/4v/r//L/+f/7//z/AgAFAAgACQAKAAsACwANAA4ADgAPAA8ADwARABEAEQAS
ABIAEgASABIAEwATABMAFAASABIAEgASABQAFAAUABQAEgASABIAEwAVABUAFQAVABMA
EwATABMAEwATABMAEwAVABQAFAAUABQAFAAVABUAFQAVABUAFQAUABQAFAAUABQAFAAU
ABMAEwATABMAEwATABMAEgASABIAEgASABEADwAOAA4ADQANAA0ACwALAAsACQAJAAkA
CQAIAAcABgAIAAcABgAGAAMAAwADAAMAAwACAAIAAgACAAEAAQABAAEAAgADAAMAAwAF
AAUABQAJAAkACgAKAAwADQANAA4ADgAOAA8ADwAOAA4ADgAOABEAEQARABEAEQARABEA
EQARABIAEgASABIAEgASABIAEgASABIAEgASABIAEgASABIAEgASABIAEgASABIAEgAU
ABQAFAAUABQAFAAUABUAFQAVABUAFQAVABUAFQAVABYAFgAWABYAFgAWABYAFgAWABYA
FwAXAA==
         </WaveFormData>
      </LeadData>
      <LeadData>
         <LeadByteCountTotal>10000</LeadByteCountTotal>
         <LeadTimeOffset>0</LeadTimeOffset>
         <LeadSampleCountTotal>5000</LeadSampleCountTotal>
         <LeadAmplitudeUnitsPerBit>4.88</LeadAmplitudeUnitsPerBit>
         <LeadAmplitudeUnits>��V</LeadAmplitudeUnits>
         <LeadHighLimit>2147483647</LeadHighLimit>
         <LeadLowLimit>268435456</LeadLowLimit>
         <LeadID>V2</LeadID>
         <LeadOffsetFirstSample>0</LeadOffsetFirstSample>
         <FirstSampleBaseline>0</FirstSampleBaseline>
         <LeadSampleSize>2</LeadSampleSize>
         <LeadOff>FALSE</LeadOff>
         <BaselineSway>FALSE</BaselineSway>
         <ExcessiveACNoise>FALSE</ExcessiveACNoise>
         <MuscleNoise>FALSE</MuscleNoise>
         <LeadDataCRC32>1910709029</LeadDataCRC32>
         <WaveFormData>
BgAGAAYABgAHAAgACQAKAAoACgAKAAoADAAMAAwADAAOAA4ADgAOAAwADAAMAAwADQAO
AA8AEAAQABAAEAAQABAAEAAQABAAEQASABMAFAASABIAEgASABIAEgASABIAEQAQAA8A
DgAMAAwADAAMAAoACgAKAAoACAAIAAgACAAIAAgACAAIAAcABgAFAAQAAgACAAIAAgAB
AAAA///+//z//P/8//z/+v/6//r/+v/5//j/9//2//b/9v/2//b/9v/2//b/9v/0//T/
9P/0//b/9v/2//b/9P/0//T/9P/0//T/9P/0//T/9P/0//T/9P/0//T/9P/0//T/9P/0
//T/9P/0//T/9P/0//T/9P/0//T/9P/0//T/9P/0//T/9v/2//b/9v/2//b/9v/2//j/
+P/4//j/+P/4//j/+P/4//j/+P/4//r/+v/6//r/+v/6//r/+v/8//z//P/8//r/+v/6
//r/+v/6//r/+v/6//r/+v/6//j/+P/4//j/+P/4//j/+P/4//j/+P/3//X/9f/1//X/
9//3//b/9v/0//T/9P/1//f/+P/5//n/9//5//r/+//6//v//P/9/////////////v/+
//7//f/6//f/9f/0//T/8//y/+//7f/r/+v/6//r/+v/6//r/+3/7v/w//H/9P/0//T/
9P/w/+7/7f/t/+7/7v/u/+7/7//v/+//7v/s/+z/7P/r/+3/7f/t/+3/6//r/+v/7P/s
/+z/6v/s//H/9f/7/wEACQATACEANwBTAHEAjQChAKgAoQCMAGIAMwANAOP/rP9u/zv/
F//+/u/+6/73/g3/Jf86/0//ZP97/5L/pP+0/77/wv/K/9P/2f/g/+b/6f/o/+n/6//r
/+7/8P/x//L/8f/x//H/8//1//X/9f/2//b/9//3//f/9f/2//b/9v/2//b/9//3//f/
9//4//j/+f/5//n/+f/5//n/+f/6//r/+v/6//v/+//7//v//P/8//z//P/9//z//P/8
//z//v///////////wAAAAABAAEAAgACAAMAAwAEAAUABQADAAUABQAGAAYABgAHAAgA
CAAJAAkACQAKAAoACgAKAAoACgAKAAoACgAKAAkACQAJAAgACAAIAAcABwAFAAUABAAE
AAQABAABAAEAAAAAAAIAAAAAAP///v/9//z//P/6//n/+P/4//b/9f/0//P/8v/y//H/
8P/v/+//7v/u/+7/7f/t/+3/6v/q/+r/6v/s/+z/6//r/+v/6//r/+v/6//r/+v/6//r
/+r/6v/r/+n/6f/p/+n/6//r/+v/6//r/+v/6//r/+n/6f/p/+n/6//r/+v/6//s/+z/
7P/s/+z/7P/t/+3/7f/t/+3/7v/t/+3/7f/u/+7/7v/v/+//7//v//D/8P/w//D/8P/w
//P/8//z//P/8f/x//H/8f/x//H/8v/y//L/8v/y//L/9P/0//P/8//z//H/8v/y//L/
8v/y//L/8v/y//L/8f/x//H/8f/x//H/8f/w//D/8P/w//D/7//v//D/8f/z//P/9f/2
//X/9v/3//j/+f/5//n/+f/7//z//P/8//v/+P/1//P/8v/y//H/8P/t/+v/6f/p/+n/
6f/p/+n/6f/r/+z/7v/v//D/8P/w//D/7v/s/+v/6//s/+z/7P/s/+v/6//r/+r/6v/q
/+r/6f/p/+n/6f/p/+n/6f/p/+j/6P/o/+j/6v/t//H/9////wcADwAbADEASwBnAIMA
mQCiAKEAkABmADUACQDj/7L/dv85/w3/9P7h/tn+5f79/hv/NP9H/17/d/+K/5z/rP+6
/8D/xv/P/9f/3v/k/+f/6P/p/+v/6//s/+7/7//w//H/8f/x//P/8//z//P/9P/0//X/
9f/1//X/9v/2//b/+P/4//n/+f/5//n/+v/6//n/+f/5//n/+//7//v//P/6//r/+v/7
//3//f/9//7//v/+//7///8AAAAAAAAAAAIAAwADAAMAAwAEAAQABQAFAAYABgAHAAkA
CgALAAsACwANAA0ADgAQABAAEQASABIAEwATABMAEgASABIAEgAUABQAFAAUABIAEgAR
ABEAEwASABIAEgARABEADwAPAA4ADgAOAA4ADQANAAwADAAKAAgACAAHAAYABQAEAAQA
AgABAAAAAAD8//v/+v/5//j/+P/3//b/8//z//L/8v/0//P/8//z//L/8v/y//L/8v/y
//H/8f/x//H/8f/x//H/8f/x//H/8//y//L/8//z//P/8//z//P/8//z//P/9f/1//X/
9f/1//X/9f/1//X/9f/1//X/9v/2//b/9v/2//b/9//3//n/+f/5//r/+f/5//n/+v/8
//z//f/9//v/+//8//z//P/8//z//P/9//3//f/9//3//f/9//3//////wAAAAAAAAAA
AAAAAAAAAAD/////AQAAAP7//v/+//7//v/+//7//v/9//3//f/9//v/+//7//r//P/8
//z//P/9//3//v////////8BAAIAAwAEAAUABgAHAAcABwAHAAkACgAKAAoACQAGAAMA
AQAAAAAA///+//3/+//5//n/9//3//f/9//5//v//P/+////AAAAAAAAAAD+//z/+//7
//z//P/8//r/+f/5//n/+v/6//r/+v/5//n/+f/5//n/+f/5//n/+v/6//r/+v/6//v/
AQAHABEAGQAjADMARwBjAH8AlwCrALIArwCaAG4APQATAOv/tv94/z3/E//8/u/+7f77
/hX/M/9K/13/dP+N/6D/sv/C/87/1v/c/+P/6//y//b/+//6//v//f/9/wAAAgADAAQA
AwADAAMABQAHAAcABwAIAAgACQAJAAkACQAKAAoACgAKAAoACwALAA0ADQAOAA4ADQAN
AA0ADQAPAA8ADwAQABAAEAAQABEAEQARABEAEgASABIAEgATABYAFgAWABYAFAAVABUA
FQAXABgAGAAZABkAGgAaABsAGwAcAB0AHQAfACEAIQAiACIAIgAjACQAJgAnACcAJwAm
ACYAJgAmACYAJgAmACYAJgAmACUAJQAlACQAJAAkACUAJQAjACMAIAAgACAAIAAhACEA
IAAgACAAHgAeAB0AHAAbABoAGgAWABUAFAAUABIAEQAQAA8AEAAQAA8ADgANAA0ADAAM
AAoACQAJAAkACgAKAAoACgAKAAoACQAJAAkACQAJAAkACQAJAAkACQAHAAYABgAHAAkA
CQAJAAkABwAHAAcABwAJAAkACQAJAAkACQAJAAkACwALAAsACwAMAAwADAAMAAoACgAL
AAsACwALAAsADAANAA0ADQAOAAwADAANAA0ADwAPABAAEAAQABAAEAAQABEAEQARABEA
EQARABEAEQARABEAEgASABIAEgASABIAEgASABEAEQARABEAEQARABEAEQARABAAEAAQ
ABAAEAAQABAAEAAQABAAEAAPAA8ADwAPAA8ADwAPAA4ADgAOAA4ADgAPAA8AEAARABEA
EQATABQAEwAUABUAFgAYABkAGgAbABkAGgAaABoAGwAYABUAEwASABIAEQAQAA0ACwAJ
AAkACQAJAAkACQAJAAsADAAOAA8AEAAQABAAEAAOAAwACwANAA4ADgAOAA4ADQANAA0A
CgAKAAoACgALAAsACwALAAsACwALAAsADAAMAAwADAAOAA8AEwAZAB8AJwAvADkATQBl
AIMAnwC1AMAAvwCyAJAAYQA3ABEA4v+k/2f/O/8g/w//B/8P/yX/Qf9Y/2v/gP+V/6z/
wP/S/9z/4v/q//H/+f8CAAYACwAMAA0ADwAPAA4AEAARABIAEwATABMAFQAXABcAFwAY
ABgAGQAZABkAGQAaABoAGgAaABoAGwAbABsAGwAcABwAHQAdAB0AHQAfAB8AHwAgAB4A
HgAeAB8AHwAfAB8AIAAgACAAIAAhACIAIgAiACIAJAAlACUAJQAjACQAJAAlACUAJgAm
ACcAJwAoACkAKQAnACkAKQAqACwALAAtAC4ALAAtAC0ALQAuAC4ALgAuAC4ALgAuAC4A
LAAsACsAKwArACoAKgAqACkAKQAnACcAJgAmACYAJgAlACUAJAAkACQAIgAiACEAIQAh
ACEAIgAeAB0AHAAcABwAGwAaABkAGAAYABcAFgAXABcAFgAWABQAEwATABMAEgASABIA
EgASABIAEQARABEAEQARABEAEQARABEAEQATABIAEgATABEAEQARABEAEQARABEAEQAR
ABEAEQARABEAEQARABEAEwATABMAEwASABIAEgASABQAFAAVABUAEwATABMAFAATABMA
EwAUABQAFAAVABUAFQAVABYAFgAWABYAFgAWABcAFwAXABcAFwAXABcAFwAXABcAGAAY
ABgAGAAYABgAGAAYABcAFwAXABcAFwAXABcAFwAXABYAGAAYABYAFAAUABQAFAAWABYA
FgAWABUAFQAVABUAFQAVABUAFAAWABYAFgAWABUAFQAWABcAFwAXABkAGgAbABwAHQAe
AB0AHQAdAB0AHwAgACAAIAAdABoAFwAVABQAFAATABIADwANAAsACwALAAsACwALAA0A
DwAQABIAEwAUABQAFAAUABIAEAAPAA8AEAAQABAAEAAPAA8ADwAOAA4ADgAOAA0ADQAN
AA0ADwAPAA8ADwAOAA4ADgAOAA4AEQAXAB0AJQAtADcARQBbAHcAlwCxAMEAyAC/AKgA
fgBRACsAAQDI/4z/W/85/yT/E/8R/x3/M/9L/2D/df+M/6H/uP/K/9r/5P/q//D/9///
/wQACgANAA4ADwARABEAEAASABMAFAAXABcAFwAZABkAGQAZABoAGgAbABsAGwAZABoA
GgAaABoAGgAbABsAGwAbABwAHAAdAB0AHQAdAB0AHQAdAB4AHgAeAB4AHwAdAB0AHQAe
ACAAIAAgACEAIAAgACAAIAAgACEAIQAhACEAIgAiACMAIwAkACQAJQAlACYAJwAnACcA
KQApACoAKgAqACsALAAsAC0ALQAtACwALAAsACwALgAuAC4ALgAsACwAKwArAC0ALAAs
ACwAKwArACkAKQAmACYAJgAmACcAJwAmACYAJgAkACQAIwAkACMAIgAiACAAHwAeAB4A
GgAZABgAFwAYABgAFwAWABMAEwASABIAEgARABEAEQAQABAAEAAQABAAEAAPAA8ADwAP
AA8ADwAPAA8ADwAPAA8ADgAOAA8ADwAPAA8ADwAPAA8ADwAPAA8ADwAPAA8ADQANAA0A
DQANAA0ADQANAA4ADgAOAA4ADgAOAA8ADwARABEAEQASABEAEQARABIAEgASABMAEwAT
ABMAFAAUABIAEgASABIAFQAVABUAFQAVABUAFQAVABUAFQAWABYAFgAWABYAFgAUABQA
EwATABMAEwATABMAEwAUABIAEgASABIAEgASABIAEgARABEAEQARABEAEQARABAAEgAS
ABIAEgARABEAEgATABMAEwAVABYAFwAYABkAGgAbABsAGwAbABsAHAAcABwAGQAWABMA
EQAQABAADwAOAAsACQAHAAcABwAHAAcABwAJAAsADAAOAA8AEAAQABAADgAMAAoACQAJ
AAoACgAKAAoACQAJAAkACAAIAAgACAAHAAcABwAHAAcABwAHAAcABgAGAAYABgAIAAsA
DwAXAB8AJwAzAEMAWwB3AJEAqwC7AMAAuQCcAGwAPQAXAOv/tP92/0H/Hf8I//n+/f4N
/yf/Q/9a/2//hv+d/7D/wP/Q/9r/4P/m/+//9//8/wIABQAGAAcACQAJAAgACgALAAwA
DQANAA0ADwAPAA8ADwAQABAAEQARABEAEQASABIAEgAQABAAEQARABMAEwAUABQAEwAT
ABMAEwAVABUAFQAWABQAFAAUABUAFQAVABUAFgAYABgAGAAZABoAGgAaABoAGgAbABsA
GwAbABwAHAAdAB0AHgAeAB8AIQAiACMAIwAhACMAIwAkACYAJgAnACgAKAApACkAKQAq
ACoAKgAqACoAKgAqACoAKgAqACkAKQApACgAKAAoACcAJwAlACUAJAAkACQAJAAjACMA
IgAiACAAHgAeAB0AHAAbABoAGgAWABUAFAAUABIAEQAQAA8ADgAOAA0ADAAJAAkACAAI
AAoACQAJAAkACAAIAAgACAAGAAYABQAFAAcABwAHAAcABQAFAAUABQAFAAQABAAFAAUA
BQAFAAUABQAFAAUABQAFAAUABQAFAAUABQAFAAUABwAHAAcABwAIAAgACAAIAAYABgAH
AAcACQAJAAkACgAJAAkACQAKAAoACgALAAsACwALAAwADAAKAAoACgAKAAsACwALAAsA
CwALAAsACwALAAsADAAMAAwADAAMAAwADAAMAAsACwALAAsACwALAAsACwALAAoACgAK
AAoACgAKAAoACgAKAAkACQAJAAkACQAJAAkACAAIAAgACAAIAAkACQAKAAsACwALAA0A
DgANAA4ADwAQABMAEwATABMAEwAUABQAFAATABAADQALAAoACgAJAAgABQADAAEAAQAB
AAEAAQABAAEAAwAEAAYABwAIAAgACAAIAAYABAADAAEAAgACAAIABAADAAMAAwAAAAAA
AAAAAAEAAQABAAEAAQABAAEAAQAAAAAAAAAAAAIABQALABEAGQAhAC0APQBVAHMAjQCl
ALUAuACvAJAAYAAzAAsA4f+s/27/Nf8T//7+8f7z/gf/I/9B/1b/a/+C/5f/qv+8/8z/
1P/a/+L/6//x//j//P////7///8BAAEABAAGAAcACAAJAAkACQALAAsACwALAAwADAAN
AA0ADQANAA4ADgAOAA4ADgAPAA8ADwAPABAAEAAPAA8ADwAPABEAEQARABIAEAAQABAA
EQATABMAEwAUABQAFAAUABUAFgAWABYAFgAWABcAFwAXABcAGAAYABkAGQAaABoAGwAb
ABwAHQAdAB0AHwAfACAAIgAiACMAJAAiACMAIwAjACYAJgAmACYAJgAmACYAJgAmACYA
JQAlACcAJgAmACYAJQAlACMAIwAiACIAIgAiAB8AHwAeAB4AHgAcABwAGwAaABkAGAAY
ABQAEwASABIAEAAPAA4ADQAMAAwACwAKAAcABwAGAAYACAAHAAcABwAEAAQABAAEAAQA
BAADAAMAAwADAAMAAwADAAMAAwADAAMAAgACAAMAAwADAAMAAwAFAAUABQAFAAMAAwAD
AAMABQAFAAUABQAFAAUABQAFAAYABgAGAAYABgAGAAcABwAHAAcABwAIAAcABwAHAAgA
CAAIAAkACQAJAAkACgAKAAoACgAKAAoACwALAAsACwALAAsACwALAAsACwAMAAwACgAK
AAoACgAMAAwACwALAAsACwALAAsACwALAAsACgAKAAgACAAIAAgACAAIAAgACAAHAAcA
BwAHAAcABwAHAAYACAAIAAgACAAHAAcACAAJAAkACQALAAwADQAOAA8AEAAPAA8ADwAP
AA8AEAAQABAADwAMAAkABwAEAAQAAwACAAEA///9//3/+//7//v/+//7//3//v8AAAEA
AgACAAIAAgAAAP7//f/9//7//v/+//7//f/9//3//P/8//z//P/7//v/+//7//v/+//7
//v//P/8//z//P/+////AQAHAA8AFwAfACsAPQBVAHEAjQCjALAAswCoAIYAVQArAAUA
1v+Y/1n/Kf8M//n+8f77/g//K/9E/1f/bP+D/5r/rP++/8z/1P/Y/9//5//u//T/9//6
//v//f/9//z//v///wAAAQABAAEAAwAFAAUABQAGAAgACQAJAAkACQAKAAoACgAKAAoA
CwALAAsACwAMAAwADQANAA0ADQAPAA8ADwAQABAAEAAQABEADwAPAA8AEAAQABAAEAAR
ABIAEgASABIAEgATABMAEwATABQAFAAVABUAFgAWABcAFQAWABcAFwAZABsAGwAcABwA
HAAdAB4AHAAdAB0AHQAeAB4AHgAeABwAHAAcABwAHgAeAB0AHQAbABoAGgAaABkAGQAX
ABcAFgAWABYAFgAVABUAFAAUABYAFAAUABMAEgARABAAEAAQAA8ADgAOAAwACwAKAAkA
CAAIAAcABgAFAAUABAAEAAQAAwADAAMAAgACAAIAAgACAAIAAQABAAEAAQABAAEAAQAB
AAEAAQABAAAAAAABAAEAAQABAAEAAQABAAEAAQABAAEAAQABAAEAAQABAAEAAQABAAEA
AQACAAIAAgACAAIAAgADAAMAAwADAAMABAAFAAUABQAGAAQABAAFAAUABwAHAAgACAAI
AAgACAAIAAcABwAHAAcACQAJAAkACQAHAAcACAAIAAgACAAIAAgACAAIAAcABwAHAAcA
BwAHAAcABwAHAAYABgAGAAYABgAGAAYABgAGAAUABAADAAIABAAEAAQABAADAAMAAwAD
AAMAAwADAAIABAAEAAQABAADAAMABAAFAAcABwAJAAoACQAKAAsADAAPAA8ADwAPAA8A
EAAQABAADQAKAAcABQAGAAYABQAEAP///f/7//v/+//7//v/+//9////AAACAAEAAgAC
AAIAAgAAAP7//f///wAAAAAAAP7//f/9//3//P/8//z//P/7//v/+//7//3//f/9//3/
/P/8//z//P/+/wEABQALABMAHQAlADEARQBfAH0AmQCrALQAsQCcAHYARwAfAPX/wP+C
/03/K/8S/wX///4J/x//Of9M/2H/dv+N/6T/uP/G/9D/1v/c/+X/7f/0//j//f/+////
AQABAAEAAgACAAIABQAFAAUABwAHAAcABwAIAAYABwAHAAcACQAKAAoACgAIAAgACQAJ
AAsACwAMAAwACwALAAsACwALAAsACwAMAAwADAAMAA0ADQANAA0ADgAOAA4ADgAPAA4A
DgAOAA4AEAARABEAEQAPABAAEAARABEAEgASABMAEwAUABUAFQAVABcAFwAYABYAFgAX
ABgAGAAZABkAGQAaABoAGgAaABoAGgAaABoAGAAYABcAFwAXABYAFgAWABUAFQATABMA
EAAQABAAEAARABEAEAAQABAADgAOAA0ADAALAAoACgAKAAkACAAIAAYABQAEAAMABAAE
AAMAAgD//////v/+//7//f/9//3//P/8//z//P/8//z/+//7//3//f/9//3/+//7//v/
+//9//z//P/9//v/+//7//v/+//7//v/+//7//v/+//7//v/+//7//v/+//7//v/+//8
//z//P/8//z//P/9//3/////////AAD///////8AAAAAAAABAAEAAQABAAIAAgACAAIA
AgACAAMAAwADAAMAAwADAAMAAwADAAMABAAEAAQABAAEAAQABAAEAAMAAwAFAAUABQAF
AAMAAwADAAIABAAEAAQAAgACAAIAAgACAAIAAgACAAEAAQABAAEAAQABAAEAAAAAAAAA
AAAAAAMAAwAEAAUAAwADAAUABgAHAAgACQAKAAsACwALAAsACwAMAAwADAALAAgABQAD
AAIAAgABAAAA/f/7//n/+f/5//n/+f/5//n/+//8//7/AQACAAIAAgAAAP7//P/7//v/
/P/8//z//P/7//v/+//6//r/+v/6//v/+//7//v/+f/5//n/+f/6//r/+v/6//z//f8B
AAcADQAVAB8AKwA/AFkAdwCVAKkAtACzAKQAfgBPACUA///Q/5L/V/8r/w7//f7z/v3+
Ef8v/0b/Wf9s/4X/mv+s/77/zP/S/9j/4f/n/+7/8v/3//j/+f/7//v//P/+////AAAB
AAEAAQADAAUABQAFAAYABAAFAAUABQAFAAYABgAGAAgACAAJAAkABwAHAAgACAALAAsA
CwALAAkACQAJAAoADAAMAAwADQANAA0ADQAOAAwADAAMAA0ADgAOAA4ADgAQABEAEQAR
ABEAEgASABMAEwAUABQAFQAVABYAFwAXABcAGQAZABoAGgAaABsAHAAeAB8AHwAfACAA
IAAgACAAHgAeAB4AHgAgACAAHwAfAB0AHAAcABwAHQAdABsAGwAaABoAGgAaABcAFwAW
ABYAFgAUABQAEwASABEAEAAQAA4ADQAMAAwACgAJAAgABwAEAAQAAwACAAMAAwACAAIA
AgABAAEAAQD+//7//v/+/wAAAAD//////f/9//3//f////////////3//P/8//3//f/9
//3//f////////////3//f/9//3///////////////////////7//v/+//7/AAAAAAEA
AQABAAEAAQACAAEAAQABAAIAAgACAAMAAwADAAMABAAEAAQABAAEAAQABQAFAAUABQAF
AAUABQAFAAUABQAGAAYABAAEAAQABAAGAAYABQAFAAUABQAFAAUABQAEAAQABAAEAAQA
AgACAAIAAgADAAMAAwADAAEAAQABAAAAAgACAAIAAgADAAMABAAFAAMAAwAFAAYACQAK
AAsADAANAA0ADQANAA0ADgAOAA4ACwAIAAUAAwACAAIAAQAAAP3/+//5//n/+f/5//n/
+f/7//3//v8AAAEAAgACAAIAAAD+//z/+//7//z//P/8//z/+//7//v/+v/6//r/+v/5
//n/+f/5//n/+f/5//n/+v/6//r/+v/8////BQALABMAHQArAD0AVQBxAI0AowCvALAA
owCCAFAAJQD9/9H/mP9a/yf/B//0/uv+8/4J/yX/P/9U/2f/gP+V/6j/uv/G/9D/1v/c
/+X/6//w//T/9//4//n/+//7//z//v///wAA////////AQADAAMAAwAEAAIAAwADAAMA
AwAEAAQABAAGAAYABwAHAAUABQAGAAYACQAJAAkACQAHAAcABwAIAAoACgAKAAsACwAL
AAsADAAMAAwADAANAAwADAAMAAwADgAPAA8ADwAPABAAEAARABEAEgASABMAEwAUABUA
FQAVABcAFwAYABgAGAAZABoAHAAdAB0AHQAcABwAHAAcABwAHAAcABwAHAAcABsAGwAb
ABoAGgAaABsAGwAZABkAGAAYABgAGAAXABcAFgAWABQAEgASABEAEAAPAA4ADgAMAAsA
CgAKAAYABQAEAAMAAgACAAEAAAD//////v/+//7//f/9//3//P/8//z//P/8//z/+//7
//v/+//7//v/+//7//v/+//7//r/+v/7//n/+f/5//n/+f/5//n/+f/5//n/+f/5//v/
+//7//v/+//7//v/+//8//z//P/8//z//P/9//3//f/9//3//v/9//3//f/+//7//v//
/////////wAAAAACAAIAAgACAAEAAQABAAEAAwADAAMAAwABAAEAAgACAAIAAgACAAIA
AgACAAEAAQABAAMAAQABAAIAAAAAAAAAAAD+//7//v/+/////////////f/9//3//P/+
//7//v/+//////8AAAEAAQABAAMABAAHAAgACQAKAAkACQAJAAkACwAMAAwADAAJAAYA
AwABAAAAAAD///7/+//5//f/9//3//f/9//3//n/+//8//7///8AAAAAAAD+//z/+v/5
//n/+v/6//r/+P/3//f/9//4//j/+P/4//f/9//3//f/9//3//f/9//4//j/+P/4//j/
+/8BAAcAEQAZACUANQBNAGcAgwCbAKsArgCnAIwAXAAvAAcA3f+k/2T/Lf8L//b+6/7x
/gP/H/87/07/Y/96/4//ov+0/8T/zv/U/9r/4//p/+7/9P/3//j/+f/7//v/+v/8//3/
/v8BAAEAAQADAAMAAwADAAQAAgADAAMAAwAFAAYABgAGAAQABAAFAAUABQAFAAYABgAJ
AAkACQAJAAcABwAHAAgACgAKAAoACwALAAsACwAMAAwADAAMAA0ADgAOAA4ADgAOAA8A
DwAPAA8AEAAQABEAEQASABIAEwATABQAFQAVABMAFQAVABYAFgAWABcAGAAYABkAGQAZ
ABoAGgAaABoAGgAaABoAGgAaABoAGQAZABcAFgAWABYAFQAVABMAEwASABIAEgASABMA
EwASABIAFAASABIAEQAOAA0ADAAMAAwACwAKAAoABgAFAAQAAwAEAAQAAwACAAEAAQAA
AAAA/v/9//3//f/+//7//v/+//z//P/7//v//f/9//3//f/9//3//f/9//v/+v/6//v/
/f/9//3//f/7//v/+//7//v/+//7//v//f/9//3//f/9//3//f/9//7//v/+//7//v/+
//////////////8AAAEAAQABAAIAAAAAAAEAAQABAAEAAgACAAIAAgACAAIAAwADAAMA
AwAFAAUABQAFAAMAAwAEAAQABAAEAAQABAAEAAQAAwADAAMAAwADAAMAAwADAAMAAgAC
AAIAAgAEAAQAAgACAAIAAgAAAAAAAAAAAAEAAQABAAEAAQABAAEAAAAAAAAAAAAAAAEA
AQACAAMAAwADAAUABgAHAAgACQAKAAsACwALAAsACwAMAAwADAANAAoABwAFAAIAAgAB
AAAA/f/7//n/+f/5//n/+f/5//n/+//8//7/AQACAAIAAgABAP7/+//5//v//P/8//z/
+v/5//n/+f/4//j/+P/4//n/+f/5//n/+f/5//n/+f/4//j/+P/4//r//f8BAAcADwAV
AB8ALQBDAF0AewCVAKkAsgCtAJgAbgBBABsA8f+8/37/Sf8n/xD/Af/9/gn/H/85/07/
X/90/4v/ov+0/8L/zP/S/9r/4//p/+7/9P/3//j/+f/7//v//P/+////AAABAAEAAQAD
AAUABQAFAAYABAAFAAUABQAFAAYABgAGAAYABgAHAAcABwAHAAgACAALAAsACwALAAkA
CQAJAAoACgAKAAoACwALAAsACwAMAA4ADgAOAA8AEAAQABAAEAAOAA8ADwAPAA8AEAAQ
ABEAEQASABIAEwATABQAFQAVABUAFwAXABgAGAAYABkAGgAaABsAGwAbABoAGgAaABoA
GgAaABoAGgAaABoAGQAZABcAFgAWABYAFQAVABMAEwASABIAEgASABEAEQAQABAAEgAQ
ABAADwAOAA0ADAAMAAwACwAKAAoACAAHAAYABQAEAAQAAwACAAEAAQAAAAAA/v/9//3/
/f/+//7//v/+//7//v/9//3//f/9//3//f/9//3//f/9//3//P/8//3//f/9//3//f/9
//3//f/9//v/+//7//v//f/9//3//f/9//3//f/9//7//v/+//7//v/+////////////
//8AAA==
         </WaveFormData>
      </LeadData>
      <LeadData>
         <LeadByteCountTotal>10000</LeadByteCountTotal>
         <LeadTimeOffset>0</LeadTimeOffset>
         <LeadSampleCountTotal>5000</LeadSampleCountTotal>
         <LeadAmplitudeUnitsPerBit>4.88</LeadAmplitudeUnitsPerBit>
         <LeadAmplitudeUnits>��V</LeadAmplitudeUnits>
         <LeadHighLimit>2147483647</LeadHighLimit>
         <LeadLowLimit>268435456</LeadLowLimit>
         <LeadID>V3</LeadID>
         <LeadOffsetFirstSample>0</LeadOffsetFirstSample>
         <FirstSampleBaseline>0</FirstSampleBaseline>
         <LeadSampleSize>2</LeadSampleSize>
         <LeadOff>FALSE</LeadOff>
         <BaselineSway>FALSE</BaselineSway>
         <ExcessiveACNoise>FALSE</ExcessiveACNoise>
         <MuscleNoise>FALSE</MuscleNoise>
         <LeadDataCRC32>4005457786</LeadDataCRC32>
         <WaveFormData>
/P/8//z//P/+//7//v/+//7//v/+//7/AAAAAAAAAAAAAAAAAAAAAAIAAgACAAIAAwAE
AAUABgAIAAgACAAIAAkACgALAAwADgAOAA4ADgAQABAAEAAQABIAEgASABIAEgASABIA
EgASABIAEgASABIAEgASABIAEgASABIAEgASABIAEgASABEAEAAPAA4ACwAKAAkACAAF
AAQAAwACAAEAAAD///7//f/8//v/+v/5//j/9//2//T/9P/0//T/9P/0//T/9P/z//L/
8f/w//L/8v/y//L/8P/w//D/8P/w//D/8P/w//D/8P/w//D/7v/u/+7/7v/u/+7/7v/u
/+7/7v/u/+7/7P/s/+z/7P/s/+z/7P/s/+z/7P/s/+z/7P/s/+z/7P/s/+z/7P/s/+7/
7v/u/+7/8P/w//D/8P/y//L/8v/y//P/9P/1//b/+P/4//j/+P/6//r/+v/6//r/+v/6
//r/+v/6//r/+v/8//z//P/8//z//P/8//z//P/8//z//P/8//z//P/8//z//P/8//z/
/v/9//3//f/7//v//P/8//7/AAABAAEA/////wAAAAAAAAIAAwAEAAQABAAFAAUABwAH
AAcABwAHAAUABAAEAAQAAwACAP///P/6//r/+v/6//r/+//7//v//P/9//7/AAAAAAAA
/v/7//r/+f/5//f/9//3//f/9//3//f/9//2//b/9v/2//X/9f/2//b/9v/2//b/9v/2
//b/9v/2//f/+//+/wIABwAPAB4AMgBMAG0AlAC2ANQA7AD1AOYAygCyAJcAZAAiANv/
oP9w/07/Pf9C/1T/Zv9y/33/jP+a/6n/t//F/8z/z//V/9v/4//n/+3/8P/w//D/8f/y
//P/9P/1//b/9//3//f/9//3//j/+P/4//n/+v/6//r/+v/6//r/+v/7//v/+//7//v/
/P/8//z//P/8//3//f/9//3//f/9//3//f/+//7//v/+//7/////////AAAAAP//////
////AQABAAIAAgABAAEAAgACAAMAAwAEAAUABQAFAAYABgAGAAcACAAJAAkACgALAAsA
DAANAA4ADwAQABEAEgASABMAFAAUABQAFAAUABQAFAAWABYAFwAXABUAFQAVABUAFQAV
ABUAFQATABMAEgASAA8ADgANAAwACwAKAAkABgAGAAMAAgABAP///f/8//z/+v/5//j/
9//2//X/9P/z//P/8//z//L/8P/w/+//7//x//H/8f/w/+7/7v/u/+7/7v/u/+7/7v/s
/+z/7P/s/+j/5//m/+X/5f/k/+T/5P/k/+T/5P/k/+L/4v/i/+L/4v/i/+L/4v/i/+L/
4v/i/+T/5P/k/+T/5P/l/+X/5f/l/+X/5f/l/+b/5v/m/+b/5v/n/+f/5//n/+f/5//n
/+r/6v/q/+r/6f/p/+n/6f/r/+v/6//r/+r/6v/q/+r/7P/s/+z/7P/s/+z/7P/q/+r/
6v/q/+z/7P/s/+z/6v/q/+r/6v/q/+r/6f/p/+n/6f/p/+r/6v/q/+z/7f/v/+//7//w
//D/8P/y//P/9P/0//T/9f/1//f/9//3//f/9//1//T/9P/0//P/8v/v/+7/7P/s/+z/
7P/s/+3/7f/t/+7/7//w//D/8P/w//D/7f/s/+v/6f/p/+n/6f/p/+f/5//n/+f/5v/m
/+b/5v/l/+X/5v/m/+b/5v/m/+b/5v/m/+b/5v/n/+f/6v/u//P/+/8GABgALgBNAG4A
kACuAMoA2wDUALgAnACFAF4AHgDV/5j/Zv9E/zH/MP9C/1b/ZP9t/3z/jP+Z/6X/s/++
/8P/x//N/9P/2f/f/+L/4v/i/+P/5P/l/+b/5//o/+n/6f/p/+n/6f/q/+r/6v/r/+z/
7P/s/+z/7P/s/+z/7f/t/+3/7f/t/+7/7v/u/+7/7v/v/+//7//v/+//7//v/+//8P/w
//D/8P/w//H/8//z//T/9P/z//P/8//z//X/9f/2//b/9//3//j/+P/5//n/+v/7//v/
+//8//z//v///wAAAQADAAQABQAFAAYABwAIAAkACgALAAwADAANAA4ADgAOABAAEAAQ
ABAAEgASABMAEwATABMAEwATABMAEwATABMAFQAVABQAFAARABAADwAOAA0ADAALAAgA
CAAFAAQAAwABAP///v/+//z/+//6//n/9v/1//T/8//1//X/9f/0//T/9P/z//P/8//z
//P/8v/0//T/9P/0//L/8v/y//L/9P/0//T/9P/z//P/8//z//X/9P/0//T/9v/2//b/
9v/0//T/9P/0//b/9v/2//b/9v/2//b/9v/2//b/9v/2//b/9//3//f/9f/1//X/9f/4
//j/+P/4//j/+f/5//n/+f/5//n/+f/6//r/+v/6//v/+//7//v//f/9//3//f/8//z/
/P/8//z//P/8//z//v/8//z//P/8//z//P/8//z//P/8//z//P/8//z//P/7//v//f/9
//3//v/8//z//v///////////wAAAgACAAQABQAGAAYABgAHAAcACQAJAAkACwALAAkA
CAAIAAgABwAGAAMAAgAAAAAAAAAAAAAAAQABAAEAAgADAAYABgAGAAYAAgD///7//f//
//////////3/+//7//v//f/8//z//P/8//v/+//8//r/+v/6//r//P/8//z//P/8//v/
/f8AAAQACwATAB4AMgBKAGUAhgCoAMYA4gDvAOIAxACsAJMAZAAgANn/nv9w/1L/R/9M
/2D/dP9+/4f/lv+m/7P/v//N/9b/2//f/+X/6//x//X/+P/4//j/+f/6//v//P/9//7/
//////////8BAAIAAgACAAEAAgACAAIABAAEAAQABAADAAMAAwADAAUABgAGAAYABgAG
AAcABwAHAAcABwAHAAcABwAIAAgACAAIAAgACQAJAAkACgAKAA0ADQANAA0ADQANAA4A
DgAPAA8AEAAQABEAEQASABMAEwATABQAFAAWABcAGAAZABkAGgAbABsAHgAfACAAIQAg
ACEAIgAiACMAJAAkACQAKAAoACgAKAAqACoAKwArACsAKwArACsAKQApACkAKQArACsA
KgAqACkAKAAnACYAJQAkACMAIAAiAB8AHgAdABkAFwAWABYAFAATABIAEQASABEAEAAP
AA0ADQANAAwADgAOAA0ADQANAA0ADQAMAAwADAAMAAwADgAOAA4ADgAMAAwADAAMAA0A
DQANAA0ADQAMAAwADAAMAAwADAAMAAwADAAMAAwADAAMAAwADAAOAA4ADgAOAAwADAAM
AAwADAANAA0ADQANAA0ADQANAA4ADgAOAA4ADgAPAA8ADwANAA0ADQANABAAEAAQABAA
EQARABEAEQARABEAEQARABIAEgASABIAEgASABIAEgASABIAEgASABIAEgASABIAEgAS
ABAAEAAQABAAEgASABIAEgAQABAAEAAQABIAEgARABEAEQARABEAEgASABIAFAAVABUA
FQAVABYAFgAWABgAGQAcABwAHAAdABsAHQAdAB0AHQAdABsAGgAcABwAGwAaABcAFgAU
ABQAEgASABIAEwATABMAFAAVABYAFgAWABYAFgATABIAEQAPAA8ADwAPABEADwAPAA8A
DQAMAAwADAAOAA0ADQAOAA4ADgAOAA4ADgAOAA4ADgAOAA8AEQASABYAGwAfACoAPABU
AG8AkAC0ANQA7gABAfwA5ADMALUAjgBOAAUAxv+U/3D/W/9a/2r/gP+O/5f/pv+0/7//
zf/b/+T/6f/t//P/+f8BAAcACgAIAAgACQAKAAsADAANAA4ADwAPAA8ADwAPABAAEAAQ
ABMAFAAUABQAEgASABIAEgATABMAEwATABMAFAAUABQAFAAUABUAFQAVABUAFQAVABUA
FQAWABYAFgAWABYAFwAXABcAGAAYABcAFwAXABcAGQAZABoAGgAbABsAHAAcAB0AHQAe
AB8AHQAdAB4AHgAeAB8AIAAhACIAJAAmACcAJgAnACgAKQAqACsALAAsAC0ALgAuAC4A
MAAwADAAMAAwADAAMQAxADEAMQAxADEAMQAxADEAMQAxADEAMAAwAC8ALgAtACwALQAs
ACsAKAAmACMAIgAhACEAHwAeAB4AHAAbABoAGQAYABcAFgAVABUAFQAVABQAEgASABEA
EQATABMAEwASABIAEgASABIAEAAQABAAEAASABIAEgASAA8ADwAPAA8ADwAOAA4ADgAO
AA4ADgAOAA4ADgAOAA4AEAAQABAAEAAOAA4ADgAOABAAEAAQABAADgAPAA8ADwANAA0A
DQANAA4ADgAOAA4ADgAPAA8ADwARABEAEQARABIAEgASABIAEQARABEAEQARABEAEQAR
ABIAEgASABIAEgASABIAEgAQABAAEAAQABAAEAAQABAAEgAQABAADgAOAA4ADgAQABAA
EAAQABAAEAAQABAADgAOAA0ADQALAAsACwAMAAwADAAOAA8ADwAPAA8AEAASABIAFAAV
ABUAFAATABMAEwAVABUAFQAVABUAEwASABIAEgARABAADQAMAAoACgAIAAgACAAJAAsA
CwAMAA0ADAAMAAwADAAKAAcABgAFAAUABQAFAAUAAwABAAEAAQADAAIAAgACAAIAAQAB
AAIAAwAEAAUABgAIAAgACAAIAAoACwANABIAGAAfACcAOABMAGgAhwCuANIA8AAGAQ8B
AAHkAMwAsQB+ADoA8/+6/47/av9b/2L/dP+E/5D/m/+q/7r/y//Z/+X/7P/v//X/+/8D
AAcADQAOABAAEAARABIAEwAUABUAFgAXABcAFwAXABkAGgAaABoAGQAaABoAGgAaABoA
GgAaABsAGwAbABsAGwAcABwAHAAcABwAHQAdAB0AHQAdAB0AHwAfACAAIAAeAB4AHgAf
ACEAIQAiACIAIQAhACEAIQAhACEAIgAiACMAIwAkACQAJQAlACYAJwAnACcAKAAoACoA
KwAsAC0AKwAsAC0ALQAwADEAMgAzADIAMwA0ADQANQA2ADYANgA2ADYANgA2ADYANgA3
ADcANQAzADEALwAsACsAKgApACkAKQAoACgAJwAmACUAJAAhACAAHwAcAB4AGwAaABkA
FQATABIAEgAQAA8ADgANAAoACQAIAAcACQAJAAkACAAGAAYABQAFAAUABQAFAAQABAAE
AAQABAAEAAQABAAEAAQABAAEAAQABQAFAAUABQAFAAQABAAEAAYABgAGAAYABAAEAAQA
BAAEAAQABAAEAAQABAAEAAQABAAEAAQABAAEAAUABQAFAAUABQAFAAUABgAGAAYABgAI
AAkACQAJAAcABwAHAAcACgAKAAoACgAJAAkACQAJAAsACwALAAsADAAMAAwADAAKAAoA
CgAKAAwADAAMAAwADAAMAAoACgAKAAoACgAKAAoACgAKAAoACgAKAAoACgAJAAkACwAL
AAsADAAKAAoADAANAA8ADwAPABAAEAAQABIAEwAUABQAFAAVABUAFwAXABcAFQAVABMA
EgASABIAEQAQAA0ADAAKAAoADAAMAAwADQANAA0ADgAPAA4ADgAOAA4ADAAJAAgABwAH
AAcABwAHAAcABQAFAAUABQAEAAQABAACAAEAAQACAAQABAAEAAQAAgACAAIAAgACAAMA
BQAKAA4AFQAdACoAQABaAHcAmAC8ANgA8gD5AOQAyACwAJMAYgAcANf/nP9y/1b/Tf9U
/2r/fP+G/4//oP+w/73/yf/T/9z/4f/l/+3/8//3//v//v/+//7///8AAP//AAABAAIA
AwADAAMAAwADAAQABAAEAAUABgAGAAYACAAIAAgACAAHAAcABwAHAAkACgAKAAoACAAI
AAkACQAJAAkACQAJAAsACwAMAAwACgAKAAoACwANAA0ADgAOAA0ADQANAA0ADQANAA4A
DgAPAA8AEAAQABEAEQASABMAFQAVABYAFgAWABcAGAAZABsAHAAdAB0AHgAfACAAIQAi
ACMAJAAkACUAJgAmACYAKAAoACgAKAAoACgAKQApACsAKwArACsAKwArACsAKwArACsA
KgAqACkAKAAnACYAIwAiACEAHgAeABsAGgAZABcAFQAUABQAEgARABAADwAOAA0ADAAL
AAsACwALAAoACgAKAAkACQAJAAkACQAIAAgACAAIAAgABgAGAAYABgAIAAgACAAIAAcA
BwAHAAcABwAGAAYABgAIAAgACAAIAAYABgAGAAYACAAIAAgACAAIAAgACAAIAAgACAAI
AAgACAAJAAkACQAHAAcABwAHAAgACAAIAAgACAAJAAkACQAJAAkACQAJAAoACgAKAAoA
CQAJAAkACQALAAsACwALAAoACgAKAAoACgAKAAoACgAMAAwADAAMAAwADAAKAAoACgAK
AAoACgAKAAoACgAKAAoACgAKAAoACgAKAAkACQAJAAkACQAKAAoACgAMAA0ADQANAA0A
DgAOAA4AEAARABIAEgASABMAEwAVABUAFQAVABUAEwASABIAEgARABAACwAKAAgACAAK
AAoACgALAAkACQAKAAsADgAOAA4ADgAKAAcABgAFAAUABQAFAAUABQADAAMAAwADAAIA
AgACAAIAAQABAAIAAgACAAIAAgACAAIAAgACAAIAAwAHAAoADgATABsAKgA+AFgAdwCY
ALgA1ADsAPEA3gDCAKwAjwBaABQAz/+Y/27/Uv9L/1T/av98/4b/kf+g/67/uf/H/9X/
3P/h/+f/7f/z//n//f/+//7//v///wAAAQACAAMABAAFAAUABQAFAAcACAAIAAgABwAI
AAgACAAIAAgACAAIAAkACQAJAAkACQAKAAoACgAKAAoACwALAAsACwALAAsACwALAAwA
DAAMAAwADAANAA0ADQAOAA4ADwAPAA8ADwAPAA8AEAAQABEAEQASABIAFQAVABYAFwAV
ABUAFgAWABYAFwAYABkAGwAcAB0AHQAeAB8AIAAhACIAIwAkACQAJQAmACYAJgAqACoA
KgAqACoAKgArACsAKwArACsAKwAtAC0ALQAtACsAKwAqACoAKQAoACcAJgAnACYAJQAi
ACAAHQAcABsAGQAXABYAFgAUABMAEgARABAADwAOAA0ADQANAA0ADAAKAAoACQAJAAsA
CwALAAoACAAIAAgACAAIAAgACAAIAAgACAAIAAgABwAHAAcABwAJAAgACAAIAAgACAAI
AAgACAAIAAgACAAIAAgACAAIAAgACAAIAAgACAAIAAgACAAIAAkACQAJAAkACQAJAAkA
CgAKAAoACgAIAAkACQAJAAsACwALAAsADAAMAAwADAALAAsACwALAA0ADQANAA0ADAAM
AAwADAAMAAwADAAMAA4ADgAOAA4ADgAOAA4ADgAOAA4ADgAOAA4ADAAMAAwADAAMAAwA
DAAMAA4ADgANAA0ADQANAA0ADgAMAAwADgAPABEAEQARABIAEgASABQAFQAUABQAFAAV
ABUAFwAXABcAGQAZABcAFgAUABQAEwASAA8ADgAMAAwADAAMAAwADQANAA0ADgAPABAA
EAAQABAADgALAAoACQAJAAkACQAJAAkABwAHAAcABQAEAAQABAAEAAMAAwAEAAYABgAG
AAYABgAGAAYABgAGAAUABQAIAAwAEQAXACIAMgBIAGEAgACgAMIA3ADzAPIA2gC+AKcA
ggBIAP3/vP+K/2b/Uf9Q/2D/dv+E/4v/mP+m/7X/wf/N/9r/4f/l/+n/7//1//n//v8A
AAAAAQACAAEAAgADAAQABQAFAAUABQAHAAgACAAIAAcACAAIAAgACAAIAAgACAAJAAkA
CQAJAAkACgAKAAoACgAKAAsACwANAA0ADQANAA0ADQAOAA4ADAAMAAwADQANAA0ADgAO
AA8ADwAPAA8ADwAPABAAEAARABEAEgASABEAEQASABMAFQAVABYAFgAWABcAGAAZABkA
GgAbABsAHAAdAB4AHwAeAB8AIAAgACEAIgAiACIAJAAkACQAJAAmACYAJwAnACcAJwAn
ACcAJQAlACUAJQAlACUAJAAkACQAJAAkACQAIQAgAB8AHAAeABsAGgAZABcAFQAUABQA
EgARABAADwAQAA8ADgANAAsACwALAAoACgAKAAkACQAJAAkACQAIAAgACAAIAAgACAAI
AAgACAAIAAgACAAIAAcABwAHAAcABwAGAAYABgAGAAYABgAGAAYABgAGAAYABgAGAAYA
BgAGAAYABgAGAAQABAAEAAQABgAHAAcABwAHAAcABwAHAAYABgAGAAYACAAJAAkACQAJ
AAkACQAJAAgACAAIAAgACQAJAAkACQAJAAkACQAJAAoACgAKAAoACAAIAAgACAAKAAoA
CgAKAAgACAAIAAgACAAIAAgABwAJAAsACQAIAAYABgAGAAYACAAIAAgACAAIAAgACAAI
AAYABgAFAAUABwAHAAcACAAGAAYACAAJAAsACwALAAwADAAMAA4ADwAOAA4ADgAPAA0A
DwAPAA8AEQARAA8ADgAQABAADwAOAAkACAAGAAYABgAGAAYABwAHAAcACAAJAAoACgAK
AAoACAAFAAQAAwADAAMAAwADAAMAAQABAAEAAQAAAAAAAAAAAP////8AAP7//v/+//7/
AAAAAAAAAAAAAAEAAwAGAAoAEQAXACQANgBQAG8AkgC0ANQA7AD5AO4A1AC8AJ8AcgAu
AOX/qv9+/1z/Sf9M/17/cP98/4f/lP+i/7P/w//P/9b/2//f/+f/7f/x//f/+P/6//r/
+//8//v//P/9//7///////////8BAAIAAgACAAEAAgACAAIAAgACAAIAAgADAAMAAwAD
AAUABgAGAAYABAAEAAUABQAFAAUABQAFAAUABQAGAAYABAAEAAQABQAFAAUABgAGAAcA
BwAHAAcABwAHAAgACAAJAAkACgAKAAkACQAKAAsADQANAA4ADgAOAA8AEAARABEAEgAT
ABMAFAAVABYAFwAYABkAGgAaABsAHAAcABwAHAAcABwAHAAeAB4AHwAfAB0AHQAdAB0A
GwAbABsAGwAdAB0AHAAcAB0AHAAbABoAFwAWABUAEgASAA8ADgANAAkABwAGAAYABAAD
AAIAAQAAAP///v/9//3//f/9//z//P/8//v/+//7//v/+//6//r/+v/6//r/+v/6//r/
+v/6//r/+v/6//n/+f/5//n/9//2//b/9v/2//b/9v/2//T/9P/0//T/9P/0//T/9P/0
//T/9P/0//T/9P/0//T/9P/1//X/9f/1//X/9f/1//b/9v/2//b/9v/3//f/9//3//f/
9//3//r/+v/6//r/+v/5//j/9//3//f/9//3//r/+v/6//r/+P/4//j/+P/6//r/+v/6
//j/+P/4//j/+P/4//j/+P/4//j/+P/2//b/9v/2//b/9v/2//b/9P/0//P/8//z//P/
8//0//b/9v/4//n/9//3//f/+P/4//j/+v/7//z//P/8//3//f////////8BAAEA///+
//7//v/9//z/+f/4//b/9v/0//T/9P/1//f/9//4//n//P/8//z//P/6//f/9v/1//P/
8//z//P/9f/z//P/8//x//D/8P/w//L/8f/x//L/8P/w//D/8P/w//D/8P/w//L/8f/z
//b/+P/9/wUAEAAiADwAVwB6AJ4AvADYAOkA5ADKALIAnQB2ADgA7f+u/3z/Vv8//z7/
Tv9k/3L/ef+G/5b/o/+x/7//yv/R/9X/2//h/+f/6//s/+3/7v/w//L/8f/y//P/9P/1
//X/9f/1//b/+P/5//r/+f/6//r/+v/6//r/+v/6//v/+//7//v/+f/6//r/+v/6//r/
+//7//v/+//7//v//f/9//7//v/+//7//v////////8AAAAAAQABAAEAAQABAAEAAgAC
AAMAAwAEAAQABQAFAAYABwAJAAkACgAKAAoACwAMAA0ADQAOAA8ADwASABMAFAAVABYA
FwAYABgAGQAaABoAGgAcABwAHAAcABwAHAAdAB0AHwAfAB8AHwAfAB8AHwAfAB0AHQAc
ABwAHQAcABsAGgAZABgAFwAUABQAEQAQAA8ADwANAAwADAAIAAcABgAFAAYABQAEAAMA
AQABAAEAAAAAAAAA//////////////7//v/+//7//v/+//7//v/+//7//v/+//7//f/9
//3//f////7//v/+//7//v/+//7//v/+//7//v/8//z//P/8//7//v/+//7//v/+//7/
/v/8//3//f/9/////////////v/+//7//v8AAAEAAQABAAEAAQABAAEAAAAAAAAAAAAB
AAEAAQABAAEAAQABAAEAAgACAAIAAgACAAIAAgACAAIAAgACAAIABAAEAAIAAgACAAIA
AgACAAIAAgACAAIAAgACAAIAAgABAAEAAQABAAEAAgACAAIABAAFAAUABQAFAAYABwAI
AAsADQAMAAwADAANAAsADQANAA0ADQANAAsACgAKAAoACQAIAAUABAACAAIAAgACAAIA
AwADAAMABAAFAAYABgAGAAYAAgD///7//f////////////3/+//7//v//f/8//z//P/8
//v/+//8//r/+v/6//r//P/8//z//P/8//3///8AAAYADQAXACYAPABWAHcAmAC2ANQA
6gDpANAAtgCgAH8ARgD+/7v/iP9g/0r/R/9U/2r/ev+C/43/nP+q/7f/xf/R/9j/2//h
/+f/7f/x//X/9v/2//b/9//4//n/+v/7//z//f/9//3//f/9//7//v/+//3//v/+//7/
AAAAAAAAAAABAAEAAQABAP//AAAAAAAAAgACAAMAAwABAAEAAQABAAMAAwAEAAQABAAE
AAQABQADAAMABAAEAAUABQAFAAUABQAFAAYABgAJAAkACgAKAAsACwAMAA0ADQANAA4A
DgAOAA8AEAARABEAEgATABMAFgAXABgAGQAYABkAGgAaABsAHAAcABwAIAAgACAAIAAg
ACAAIQAhACEAIQAhACEAIwAjACMAIwAjACMAIgAiACEAIAAfAB4AGwAaABkAFgAYABUA
FAATABEADwAOAA4ADAALAAoACQAIAAcABgAFAAUABQAFAAQABAAEAAMAAwADAAMAAwAC
AAIAAgACAAIAAgACAAIAAgACAAIAAgACAAMAAwADAAMAAwACAAIAAgACAAIAAgACAAIA
AgACAAIAAgACAAIAAgACAAIAAgACAAIAAgACAAIAAgADAAMAAwAFAAUABQAFAAQABAAE
AAQABAAFAAUABQAFAAUABQAFAAQABAAEAAQABwAHAAcABwAHAAcABwAHAAgACAAIAAgA
CAAIAAgACAAKAAoACgAIAAoACAAIAAgACAAIAAgACAAIAAoACgAKAAoACAAIAAcABwAH
AAcABwAIAAgACAAKAAsACwALAAsADAAOAA4AEAARABIAEgASABMAEwAVABUAFQAVABUA
EwASABIAEgARABAADQAMAAoACgAKAAoACgALAAsACwAMAA0ADgAOAA4ADgAKAAcABgAF
AAcABwAHAAcABwAFAAUABQAFAAQABAAEAAIAAQABAAIAAgACAAIAAgAEAAQABAAEAAQA
BQAHAAoADgAVAB8ALABAAFoAdwCYALgA1ADsAPMA3gDCAKoAiwBWABAAy/+W/27/Vv9R
/1z/cP+C/4z/lf+k/7L/v//N/9n/4P/l/+n/7//1//n//f8AAAAAAAABAAIAAwAEAAUA
BgAHAAcABwAHAAkACgAKAAoACgAKAAkACAAKAAoACgAKAAsACwALAAsACwAMAAwADAAM
AAwADQANAA0ADQANAA0ADwAPABAAEAAQABAAEAARABEAEQASABIAEwATABMAEwARABEA
EgASABUAFQAWABYAFQAVABYAFwAXABcAGAAYABoAGwAcAB0AHQAeAB8AHwAgACEAIgAj
ACQAJQAmACYAJwAoACgAKAAqACoAKgAqACoAKgArACsAKwArACsAKwArACsAKwArAC0A
LQAsACwALQAsACsAKgAnACYAJQAiACQAIQAgAB8AHQAbABoAGgAaABkAGAAXABYAFQAU
ABMAEQARABEAEAASABIAEQARABEAEQARABAAEAAQABAAEAAQABAAEAAQABAAEAAQABAA
EQARABEAEQARABAAEAAQABAAEAAQABAAEAAQABAAEAAQABAAEAAQABAAEAAQABAAEAAQ
ABAAEAAOAA8ADwAPAA8ADwAPAA8AEAAQABAAEAAQABEAEQARABMAEwATABMAFAAUABQA
FAAVABUAFQAVABUAFQAVABUAFgAWABYAFgAWABYAFgAWABYAFgAWABYAFgAWABYAFgAW
ABYAFgAXABYAFAAUABQAFAAUABQAFAAUABQAFAAUABQAFgAWABUAFQATABMAEwAUABQA
FAAWABcAFwAXABcAGAAYABgAGgAbABwAHAAcAB0AHQAfAB8AHwAhACEAHwAeAB4AHgAd
ABwAFwAWABQAFAAUABQAFAAVABUAFQAWABcAGgAaABoAGgAWABMAEgARABEAEQARABEA
EwARABEAEQAPAA4ADgAOABAADwAPABAAEAAQABAAEAAQABAAEAAQABAAEQATABQAGAAd
ACUAMgBIAGAAfQCiAMQA5AD8AAcB+gDgAMoArwCAADoA8/+6/47/bv9f/2T/dv+I/5L/
m/+q/7j/xf/T/+H/6P/t//P/+f///wUACQAKAAwADAANAA4ADwAQABEAEgATABMAEwAT
ABUAFgAWABYAFQAWABYAFgAWABYAFgAWABcAFwAXABcAFwAYABgAGAAaABoAGwAbABkA
GQAZABkAGQAZABoAGgAaABoAGgAbABsAGwAcABwAHwAfAB8AHwAdAB0AHgAeAB8AHwAg
ACAAIQAhACIAIwAlACUAJgAmACgAKQAqACsAKwAsAC0ALQAuAC8AMAAxADIAMwA0ADQA
NQA2ADYANgA4ADgAOAA4ADgAOAA5ADkAOQA5ADkAOQA5ADkAOQA5ADcANwA2ADYANgA2
ADYANgA1ADQAMwAwADAALQAsACsAKwApACgAKAAkACMAIgAhACIAIQAgAB8AHQAdAB0A
HAAeAB4AHQAdAB0AHQAdABwAGgAaABoAGgAcABwAHAAcABwAHAAcABwAGwAbABsAGwAb
ABoAGgAaABoAGgAaABoAGgAaABoAGgAaABoAGgAaABoAGgAaABoAGgAaABoAGgAaABsA
GwAbAA==
         </WaveFormData>
      </LeadData>
      <LeadData>
         <LeadByteCountTotal>10000</LeadByteCountTotal>
         <LeadTimeOffset>0</LeadTimeOffset>
         <LeadSampleCountTotal>5000</LeadSampleCountTotal>
         <LeadAmplitudeUnitsPerBit>4.88</LeadAmplitudeUnitsPerBit>
         <LeadAmplitudeUnits>��V</LeadAmplitudeUnits>
         <LeadHighLimit>2147483647</LeadHighLimit>
         <LeadLowLimit>268435456</LeadLowLimit>
         <LeadID>V4</LeadID>
         <LeadOffsetFirstSample>0</LeadOffsetFirstSample>
         <FirstSampleBaseline>0</FirstSampleBaseline>
         <LeadSampleSize>2</LeadSampleSize>
         <LeadOff>FALSE</LeadOff>
         <BaselineSway>FALSE</BaselineSway>
         <ExcessiveACNoise>FALSE</ExcessiveACNoise>
         <MuscleNoise>FALSE</MuscleNoise>
         <LeadDataCRC32>1433116734</LeadDataCRC32>
         <WaveFormData>
+P/4//j/+P/6//r/+v/6//r/+v/6//r//P/8//z//P/+//7//v/+/wAAAAAAAAAAAQAC
AAMABAAEAAQABAAEAAcACAAJAAoADAAMAAwADAANAA4ADwAQABMAFAAVABYAFgAWABYA
FgAYABgAGAAYABgAGAAYABgAGgAaABoAGgAaABoAGgAaABcAFgAVABQAEQAQAA8ADgAN
AAwACwAKAAcABgAFAAQAAgACAAIAAgAAAAAAAAAAAP7//v/+//7//P/8//z//P/6//r/
+v/6//z//P/8//z//P/8//z//P/8//z//P/8//r/+v/6//r//P/8//z//P/8//z//P/8
//r/+v/6//r/+v/6//r/+v/6//r/+v/6//z//P/8//z//P/8//z//P/8//z//P/8//7/
/v/+//7/AAAAAAAAAAD+//7//v/+////AAABAAIABAAEAAQABAAEAAQABAAEAAQABAAE
AAQAAgACAAIAAgAEAAQABAAEAAQABAAEAAQABAAEAAQAAwADAAMAAwAEAAIAAgACAAIA
AwADAAMAAwABAAEAAQACAAIAAwAEAAUABQAGAAYABgAGAAgACAAIAAkACQAJAAoACgAL
AA0ADQANAA0ADQANAA8ADwANAAwACAAHAAcABgAIAAgACAAIAAYABgAHAAcACAAIAAcA
BQACAAEAAAD///3//f/9//z//v/+//3//f/7//r/+v/6//v/+//7//v/+//7//v/+//7
//n/+//7//r/+v/7//3/AQAHABEAIAAyAEgAZQCGAKQAvwDUANIAvwCxAKIAggBPABgA
5//A/6r/of+l/7L/u/+7/7v/v//D/8n/0v/a/93/3//h/+X/6f/t//H/8v/z//P/8//0
//L/8v/z//P/8//0//T/9P/0//T/9P/1//X/9f/1//X/9f/1//X/9v/2//b/9v/2//T/
9f/1//X/9f/1//X/9f/1//X/9f/2//T/9P/0//T/9P/0//X/9f/1//X/9f/2//b/9v/3
//f/9//3//j/+P/4//j/+f/5//r/+v/6//v/+f/7//v/+//6//v/+//9/wAAAAABAAIA
AQACAAMABAAHAAcACAAJAAgACQAKAAsADAANAA4ADgAOAA8ADwARABEAEQARABEAEgAS
ABIAEgAQABAAEAAPAA8ADgANAAwACwAKAAkABwADAAIAAAAAAP///v/8//z/+f/4//f/
9v/1//T/8//y//L/8v/y//H/7//v/+//7v/w//D/8P/v/+3/7f/t/+3/7f/t/+3/7f/t
/+3/7f/t/+3/7f/t/+3/7//v/+//7//t/+3/7f/t/+3/7f/t/+3/6//r/+v/6//r/+v/
6//r/+v/6//q/+r/7P/s/+z/7P/q/+v/6//r/+3/7f/t/+3/6//r/+v/6//s/+z/7P/s
/+z/7P/s/+3/7f/t/+3/7f/v/+//7//w/+7/7v/u/+7/7v/v/+//7//x//H/8P/u/+7/
7v/u/+//7//v/+//7v/u/+7/7v/w/+//7//v/+3/7f/t/+3/7v/u/+//8P/x//H/8v/y
//L/8v/0//T/9v/3//f/9//4//j/+f/7//n/+f/5//n/+f/5//n/9//0//L/8f/x//L/
8v/y//L/8v/y//L/8//x//L/8v/x//H/7v/t/+z/6f/p/+n/6f/q/+r/6v/p/+f/5//m
/+b/5v/l/+X/5f/n/+f/5//n/+X/5f/l/+X/5f/m/+b/5//n/+v/7//3/wIAEgAmAD0A
WgB2AJMArACwAJ8AkwCIAG4APwAKANv/tP+a/5H/kf+c/6f/qf+n/63/sf+3/77/xv/N
/9H/0//V/9n/3f/f/+D/4f/h/+H/4v/i/+L/4//j/+P/5P/k/+T/5P/k/+T/5f/l/+X/
5f/l/+X/5f/l/+b/5v/m/+b/5v/m/+f/5//n/+f/5//n/+f/5//n/+f/6P/m/+b/5v/m
/+j/6P/p/+n/6f/p/+n/6v/q/+r/6//r/+v/6//s/+z/7P/s/+3/7f/u/+7/7v/v//H/
8//z//P/8v/z//P/9f/3//j/+v/8//3//v///wAA/////wAAAQACAAMABAAFAAYABwAI
AAgACgALAAsADQALAAsACwALAAwADAAMAAwADAAMAAwACwALAAoACQAIAAcABgAFAAMA
AQAAAP7//v/7//r/+P/4//X/9P/z//L/8f/w/+//7v/u/+7/7v/t/+3/7f/t/+z/7P/s
/+z/6//t/+3/7f/t/+3/7f/t/+3/7//v/+//7//t/+3/7f/t/+3/7f/t/+3/7//v/+//
7//t/+3/7f/t/+//7//v/+//7f/t/+3/7f/v/+//7v/u/+7/7v/u/+7/7P/t/+3/7f/v
/+//7//v/+//7//v/+//8P/w//D/8P/w//D/8P/x//H/8f/x//H/8f/x//H/8v/y//L/
8v/y//L/8//z//P/9f/0//L/8v/y//L/8//z//P/8//0//T/9P/0//T/8//z//P/8//z
//P/8//0//T/9f/2//f/9//4//j/+v/6//z//P/8//3//f/9//7//v///wEAAQABAAEA
AQABAAEAAQD///7//P/7//v/+v/6//r/+v/8//z//P/9//3//v/+//3/+//4//f/9v/z
//P/8//z//L/8v/y//H/8//z//L/8v/y//H/8f/x//H/8f/x//H/8//z//P/8//x//D/
8P/x//P/+f///wcAFAAiADQATQBoAIQAoQC2ALQApQCZAIoAbgA/AAoA2/+4/6L/n/+j
/67/t/+3/7X/u//B/8f/0P/W/93/3//h/+X/6f/r/+3/8P/v/+//7//w//D/8P/x//H/
8f/y//L/8v/y//L/8v/z//P/8//z//P/9f/1//X/9v/0//T/9P/0//b/9//3//f/9//3
//f/9//3//f/9//4//j/+P/4//j/+P/4//n/+f/5//n/+f/6//r/+v/7//v/+f/5//r/
+v/8//z//f/9//7//v/+//////8BAAEAAQACAAMAAwAFAAYABgAHAAgACwAMAA0ADgAP
AA8AEAARABIAEwAUABUAFAAVABYAFgAWABcAFwAZABsAGwAbABsAHAAcABwAHAAcABwA
HAAbABsAGgAZABgAFwAWABUAEwARABAADgAOAAsACgAIAAgABwAGAAUABAAFAAQAAwAC
AAIAAgACAAEAAQABAAEAAAAAAAAAAAD//////////////////////////////////wEA
AQABAAEA//////////8BAAEAAQABAAEAAQABAAEA///////////////////////////+
//7//v/+//7//v/+////////////////////AQABAAEAAQAAAAAAAAAAAAIAAgACAAMA
AQABAAEAAQADAAMAAwAEAAQABAAEAAQAAgADAAMAAwAFAAUABQAFAAUABQAFAAUAAwAE
AAYABgAGAAYABQAFAAUABQAEAAQABAAEAAYABQAFAAUABQAFAAUABQAGAAYABwAIAAkA
CQAKAAoACgAKAAwADAAOAA8ADwAPAA4ADgAPABEAEwATABMAEwAVABUAFQATABAADgAN
AA0ADAAMAAwADAAMAAwADAANAA8AEAAQAA8ADQAKAAkACAAHAAcABwAHAAYABgAGAAUA
AwADAAIAAgAEAAMAAwADAAMAAwADAAMABQAFAAUABQADAAQABAAFAAUABwANABUAIgAy
AEQAWwB6AJQArwDIANAAwwC3AKwAlABrADQAAQDa/8D/sf+z/8L/zf/P/83/0f/V/9n/
4P/o/+//8f/z//X/+f///wMABAADAAMAAwAEAAYABgAHAAcABQAGAAYABgAGAAYABgAH
AAkACQAJAAkACQAJAAkACgAKAAoACgAKAAoACwALAAsACwALAAsACwALAAsACwAMAAwA
DAAMAAwADAAMAA0ADQANAA0ADQAOAA4ADgAPAA8AEQARABIAEgASABIAEwATABQAFAAU
ABUAFQAXABcAFwAYABkAGQAbABwAHAAdAB4AHwAgACEAIgAjACMAJAAlACYAJwAoACkA
KAApACoAKgAqACsAKwAtAC8ALwAvAC8AMgAyADIAMgAyADIAMgAxADEAMAAvAC4ALQAs
ACsAKQAlACQAIgAiACEAIAAeAB4AHQAcABsAGgAbABoAGQAYABgAGAAYABcAFQAVABUA
FAAWABYAFgAVABUAFQAVABUAFQAVABUAFQAVABUAFQAVABUAFQAVABUAFQAVABUAFQAT
ABMAEwATABUAFQAVABUAFQAVABUAFQATABMAEwATABQAFQAVABYAFAAUABQAFAASABMA
EwATABUAFQAVABUAFQAVABUAFQAYABgAGAAYABgAGAAYABkAFwAXABcAFwAZABkAGQAa
ABoAGgAaABoAHAAdAB0AHQAbABsAGwAbABsAGwAbABsAGwAbABoAGgAaABoAGgAbABsA
GwAbABwAHAAcABwAHAAbABsAGwAdAB0AHQAdABwAHAAdAB4AHwAfACAAIAAgACAAIgAi
ACIAIwAjACMAJAAkACUAJwAnACcAJwAnACcAJwAnACUAJgAkACMAIwAgACAAIAAgACEA
IgAjACUAIwAkACQAIwAhAB4AHQAcABkAGQAZABkAGAAYABgAFwAZABkAGAAYABgAFwAX
ABcAFwAXABcAFwAXABcAFwAXABcAFgAWABcAGwAfACUAMQBAAFIAaACFAKYAxADjAPYA
8gDhANEAwACcAGcAMAADAOD/yP+//8X/0v/Z/9n/2f/d/+P/6//0//r//f///wEABQAJ
AA8AEQASABMAEwATABQAEgASABMAEwATABQAFAAUABQAFAAUABUAFQAVABUAFQAVABUA
FQAWABQAFAAUABQAFgAXABcAFwAVABUAFQAVABUAFQAVABYAFgAWABYAFgAWABYAFwAX
ABkAGQAZABoAGAAYABkAGQAXABcAGAAYABoAGgAbABsAGgAaABoAGwAdAB8AHwAfAB4A
HwAfACEAIgAiACMAJAAlACYAJwAoACcAJwAoACkALAAtAC4ALwAuAC8AMAAwADIAMwAz
ADUAMwAzADMAMwA0ADQANAA0ADQANAA0ADMAMwAyADEAMAAvAC4ALQArACkAKAAmACYA
IwAiACAAIAAfAB4AHQAcABkAGAAXABYAFgAWABYAFQAVABUAFQAUABQAFAAUABMAEwAT
ABMAEwATABMAEwATABMAEwATABMAEQARABEAEQARABEAEQARABEAEQARABEADwAPAA8A
DwAPAA8ADwAPAA0ADQANAA0ADQANAAwADAAOAA4ADgAOAAwADQANAA0ADQANAA0ADQAN
AA0ADQANAA4ADgAOAA4AEAAQABAAEQAQAA8ADgANAA8ADwAPABAAEAAQABAAEAAOAA8A
DwAPAA8ADwAPAA8ADwAOAA4ADgAOAA4ADwAPAA8ADwAOAA4ADgAOAA4ADQANAA0ADQAN
AA0ADQAOAA4ADwAQABEAEQASABIAEAAQABIAEgAUABUAFQAVABYAFgAXABkAGAAXABYA
FQAXABcAFwAVABIAEAAPAA8ADgAOAA4ADgAOAA4ADgAPAA8AEAAQAA8ADQAKAAkACAAF
AAUABQAFAAYABgAGAAUAAwADAAIAAgACAAEAAQABAAMAAwADAAMAAQABAAEAAQD//wAA
AAABAAMACQAPABkAJgA2AEoAYwCAAJ4AuQDKAMQAswCpAJgAdABDABAA4//A/67/q/+x
/77/xf/D/8P/yf/P/9X/3P/k/+f/6f/t//H/9f/5//v//P/7//v/+//8//z//P/9//3/
/f/+//7//v/8//z//P/9//3//f/9//3//f/9//3//v/+//7//v/+//7/////////////
//////////////8AAAAAAAAAAAAAAAAAAAEAAQABAAEAAQACAAIAAgADAAMAAwADAAQA
BAAEAAQABQAFAAYABgAGAAcABwAJAAkACQAIAAkACQALAA4ADgAPABAADwAQABEAEgAT
ABMAFAAVABgAGQAaABsAGgAbABwAHAAeAB8AHwAhAB8AHwAfAB8AIgAiACIAIgAiACIA
IgAhAB8AHgAdABwAGwAaABkAFwAVABQAEgASAA8ADgAMAAwACwAKAAkACAAFAAQAAwAC
AAQABAAEAAMAAQABAAEAAAAAAAAAAAD//wEAAQABAAEA////////////////////////
///////////////////////////////////////////////////9//3//f/9//3//f/8
//z//v/+//7//v/8//3//f/9//3//f/9//3//f/9//3//f/8//z//P/8//7//v/+////
/f/9//3//f////////8AAP7//v/+//7//v///////////////////////////wAA/v/+
//7//v////////////7//v/+//7/AAD//////////////////wAAAAABAAIAAwADAAQA
BAAEAAQABgAGAAYABwAHAAcABgAGAAcACQAJAAkACQAJAAkACQAJAAcABAACAAEAAQAC
AAIAAgACAAIAAgACAAMAAwAEAAQAAwD///z/+//6//n/+f/5//n/+v/6//r/+f/3//f/
9v/2//j/9//3//f/9//3//f/9//3//f/9//3//X/9v/4//f/+f/9/wMADQAaACwAQABb
AHQAkACtALwAtAClAJsAjABoADUAAgDX/7T/pP+f/6X/tP+7/7n/u/+//8X/y//S/9r/
3//h/+X/6f/t//H/8//y//P/8//z//T/9P/0//X/9f/1//b/9v/2//b/9v/2//f/9//3
//f/9//3//f/9//4//r/+v/6//r/+P/5//n/+f/5//n/+f/5//n/+f/5//r/+v/6//r/
+v/8//z//f/9//v/+//7//z//P/8//3//f/9//3//v/+//7//v//////AgACAAIAAwAB
AAMAAwADAAQABQAFAAcACAAIAAkACgALAAwADQAOABEAEQASABMAFAAVABYAFwAYABkA
GgAaABoAGwAbAB0AHQAdAB0AHQAeAB4AHgAeAB4AHgAeAB0AHQAcABsAGgAXABYAFQAT
ABEAEAAOAA4ACwAKAAgACAAHAAYABQAEAAMAAgABAAAAAAAAAAAA///9//3//f/8//7/
/v/+//3//f/9//3//f/9//3//f/9//v/+//7//v/+//7//v/+//9//3//f/9//v/+//7
//v//f/9//3//f/9//3//f/9//3//f/9//3//f/9//z//P/6//r/+v/6//r/+//7//v/
+//7//v/+//7//v/+//7//z//P/8//z//P/8//z//f/7//v/+//7//3//f/9//7//P/8
//z//P/+//////////////////////////////8AAP7//v/+//7//f/9//3//f/+//7/
/v/+//7//f/9//3////////////+//7///8AAAEAAQACAAIAAgACAAQABAAEAAUABQAF
AAYABgAHAAkACQAJAAkACQAJAAkACQAHAAYABAADAAMAAgACAAIAAgACAAIAAgADAAMA
BAAEAAMAAQD+//3//P/7//v/+//7//r/+v/6//n/+f/5//j/+P/2//X/9f/1//X/9f/1
//X/9//3//f/9//3//b/9v/3//n//f8BAAcAEgAgADAARQBeAHgAlQCwALoArwChAJQA
gABXACIA8f/I/6z/n/+h/67/u/+//7v/vf/D/8f/zv/W/9//4f/j/+X/6f/t/+//8v/1
//X/9f/2//T/9P/1//X/9f/2//b/9v/2//b/9v/3//X/9f/1//X/9//3//f/+P/2//b/
9v/2//j/+f/5//n/+f/5//n/+f/5//n/+f/6//r/+v/6//r/+v/6//v/+//7//v/+//8
//z//P/9//3//f/9//7//v/+//7//////wAAAAAAAAEAAQADAAMAAwAEAAUABQAHAAYA
BgAHAAgACQAKAAsADAANAA0ADgAPABAAEQASABMAFAAVABYAFgAWABcAFwAZABkAGQAZ
ABkAGgAaABoAGgAaABoAGgAZABkAGAAXABYAFQAUABMAEQARABAADgAOAAsACgAIAAgA
BwAGAAUABAAFAAQAAwACAAAAAAAAAP///////////v/+//7//v/9////////////////
/////////////////wEAAQABAAEA////////////////////////////////////////
///////////////////+//7/AAAAAAAAAAD+////////////////////AQABAAEAAQAA
AAAAAAAAAAAAAAAAAAEAAwADAAMAAwADAAMAAwAEAAQABAAEAAQABAAFAAUABQAFAAUA
BQAFAAUABQAFAAUABQAFAAUABQAHAAUABwAEAAQABAAEAAQABAAFAAYABwAGAAYABgAG
AAYABQAFAAUABQAFAAUABQAGAAYABwAIAAsACwAMAAwADAAMAA4ADgAMAA0ADQANAA4A
DgAPABEAEQARABEAEQATABMAEwARABAADgANAA0ADAAMAAwADAAMAAwADAANAAsADAAM
AAsACwAIAAcABgADAAMAAwADAAIAAgACAAEAAwADAAIAAgACAAEAAQABAAEAAQABAAEA
AQABAAEAAQABAAAAAAABAAUACQAPABcAJAA2AEoAZQCEAKIAwQDWANgAyQC5AKoAjABb
ACAA8f/O/7j/rf+x/77/x//H/8X/yf/P/9X/3v/o/+v/7f/v//P/+f/7//3/AAABAAEA
AQACAAAAAAABAAEAAwAEAAQABAAEAAQABAAFAAUABQAFAAUABwAHAAcACAAGAAYABgAG
AAgACQAJAAkABwAHAAcABwAHAAcABwAIAAgACAAIAAgABgAGAAcABwAJAAkACQAKAAoA
CgALAAsACwALAAwADAAOAA4ADwAPAA4ADgAOAA8AEQATABMAEwAUABUAFQAXABYAFgAX
ABgAGQAaABsAHAAdAB0AHgAfACAAIQAiACMAIgAjACQAJAAmACcAJwApACkAKQApACkA
KAAoACgAKAAqACoAKgApACkAKAAnACYAJQAkACMAIQAhACAAHgAeABkAGAAWABYAFwAW
ABUAFAARABAADwAOAA4ADgAOAA0ADwAPAA8ADgAMAAwADAALAA0ADQANAA0ACwALAAsA
CwALAAsACwALAA0ADQANAA0ACwALAAsACwALAAsACwALAAkACQAJAAkABwAHAAcABwAH
AAcABwAHAAkACQAIAAgACgAKAAoACgAIAAkACQAJAAkACQAJAAkACwALAAsACwAKAAoA
CgAKAAwADAAMAA0ADQANAA0ADQANAA0ADQAOAA4ADgAOAA4ADAANAA0ADQANAA0ADQAN
AA0ADQANAA0ADQANAAwADAAMAAwADAALAAsACwALAAwADAAMAAwADAALAAsACwAJAAkA
CQAJAAwADAANAA4ADQANAA4ADgAOAA4AEAAQABAAEQARABEAEAAQABEAEwAVABUAFQAV
ABMAEwATABEAEgAQAA8ADwAMAAwADAAMAAwADAAMAA0ADQAOAA4ADQALAAgABwAGAAUA
BQAFAAUABAAEAAQAAwABAAEAAAAAAAIAAQABAAEAAQABAAEAAQABAAEAAQABAAEAAAAA
AAEAAQADAAkAEQAeADAAQgBbAHgAlgCzAMwA0gDFALcArgCUAGcAMAD9/9L/uP+r/63/
uP/D/8X/wf/F/8v/0f/Y/+L/6f/r/+3/7//z//f/+f/6//v/+//7//z//P/8//3//f/9
//7//v/+//7//v/+//////////////////////8AAP7//v/+//7//P/9//3//f//////
//////3//f/9//7//v/+//7//v8AAAAAAQABAP///////wAAAAAAAAEAAQABAAEAAgAC
AAIAAgADAAMABAAEAAQABQAFAAcABwAHAAgACQAJAAsACgAKAAsADAAPABAAEQASABMA
EwAUABUAFgAXABgAGQAaABsAHAAcABoAGwAbAB0AHwAfAB8AHwAeAB4AHgAeAB4AHgAe
AB0AHQAcABsAGgAZABgAFwAVABMAEgAQABAADQAMAAoACgAHAAYABQAEAAUABAADAAIA
AAAAAAAA///////////+//7//v/+//3//f/9//3//f/9//3//f/9//3//f/9//3//f/9
//3//f/9//3//f/9//v/+//7//v/+//7//v/+//7//v/+//7//n/+f/5//n/+//7//r/
+v/6//r/+v/6//r/+//7//v/+f/5//n/+f/7//v/+//7//r/+v/6//r/+v/6//r/+//7
//v/+//7//v/+//7//z//P/8//z//P/8//3//f/9//3//f/9//3//f/8//z//P/8//z/
+//7//v/+//8//z//P/8//z/+//7//v/+//7//v/+//+//7///8AAP////8AAAAAAgAC
AAQABAAEAAUABQAFAAYABgAHAAkABwAHAAcABwAHAAcABwAFAAQAAgABAAEAAAAAAAAA
AAAAAAAAAAABAAEAAgACAAEA///8//v/+v/5//n/+f/5//j/+P/4//f/9//3//b/9v/2
//X/9f/1//X/9f/1//X/9f/1//X/9f/1//T/9P/1//f//f8FAA8AHAAuAEIAXQB4AJYA
sQC8ALAAowCZAIQAXAApAPb/y/+s/6D/of+p/7T/uf+3/7n/v//F/8v/1P/a/93/3//j
/+X/6//t/+//8P/x//H/8f/y//D/8P/x//H/8f/y//L/8v/0//T/9P/1//P/8//z//P/
8//z//P/9P/0//T/9P/0//L/8//z//P/9f/1//X/9f/1//X/9f/2//b/9v/2//b/9v/2
//f/9//3//f/9//4//j/+P/5//n/9//3//j/+P/6//r/+//7//z//P/8//3//f//////
//8AAAEAAQADAAIAAgADAAQABwAIAAkACgALAAsADAANAA4ADwAQABEAEAARABIAEgAS
ABMAEwAVABcAFwAXABcAGAAYABgAGAAYABgAGAAXABcAFgAVABQAEQAQAA8ADQALAAoA
CAAIAAcABgAEAAQAAQAAAP///v////7//f/8//r/+v/6//n/+f/5//n/+P/4//j/+P/3
//f/9//3//f/+f/5//n/+f/3//f/9//3//n/+f/5//n/+f/5//n/+f/3//f/9//3//n/
+f/5//n/9//3//f/9//5//n/+f/5//n/+f/4//j/+P/4//j/+P/4//n/+f/5//n/+f/5
//n/+f/5//n/+f/6//r/+v/6//r/+v/6//v/+//7//v/+//7//v/+//8//z//P/8//z/
/P/9//3//f/9//3//f/9//7//P/8//z//P/7//v/+//7//7//v/+//7//P/7//v/+//9
//3//f/9//7//v///wAA/////wAAAAACAAIABAAEAAQABQAFAAUABgAGAAcACQAJAAkA
CQAJAAcABwAHAAUABAACAAEAAQAAAAAAAAAAAAAAAAAAAAEAAwAEAAQAAwD///z/+//6
//n/+f/5//n/9v/2//b/9f/3//f/9v/2//b/9f/1//X/9f/1//X/9f/1//X/9f/1//X/
9P/0//f/+f///wUADwAcACwAQABZAHQAjgCrALoAsgCjAJkAiABkADEA/P/R/7L/pP+j
/6v/uP/B/7//v//D/8n/z//Y/97/4//j/+X/6f/t//H/8f/y//P/8//z//T/9P/0//X/
9f/3//j/+P/4//j/+P/4//n/9//3//f/9//5//n/+f/6//r/+v/6//r/+v/7//v/+//7
//v/+//7//v/+//7//z//v/+//7//v/+//7//////////////wAAAAAAAAEAAQABAAEA
AgACAAIAAgADAAMABAAEAAQABQADAAUABQAFAAYABwAHAAkACgAKAAsADAAPABAAEQAS
ABEAEQASABMAFAAVABYAFwAYABkAGgAaABoAGwAbAB0AHQAdAB0AHQAeAB4AHgAeAB4A
HgAeAB0AHwAeAB0AHAAZABgAFwAVABUAFAASABIADwAOAAwADAALAAoACQAIAAkACAAH
AAYABAAEAAQAAwAFAAUABQAEAAQABAAEAAMAAwADAAMAAwAFAAUABQAFAAUABQAFAAUA
BQAFAAUABQAFAAUABQAFAAUABQAFAAUABQAFAAUABQAFAAUABQAFAAcABwAHAAcABwAH
AAYABgAGAAYABgAGAAYABwAHAAcABwAHAAcABwAHAAcABwAHAAgACAAIAAgACAAIAAgA
CQALAAsACwALAAkACQAJAAoADAAMAAwADAAMAA0ADQANAA0ADQANAA0ADwAPAA8ADwAP
AA0ADQANAA4ADgAOAA4ADgANAA0ADQANAA4ADgAOAA4ADgANAA0ADQAPAA8ADwAPABAA
EAARABIAEwATABQAFAASABIAFAAUABYAFwAXABcAGAAYABkAGwAdAB0AHQAdAB0AHQAd
ABsAGAAWABUAFQAWABYAFgAWABQAFAAUABUAFwAYABgAFwAVABIAEQAQAA8ADwAPAA8A
DgAOAA4ADQANAA0ADAAMAA4ADQANAA0ADQANAA0ADQANAA0ADQANAAsADAAMAAsADQAR
ABcAIQAwAEAAVABvAI4ArADJAN4A3ADPAMMAtgCWAGMAKgD7/9j/wv+7/7//zP/V/9X/
1f/Z/93/4//q//T/+f/7//3/AQADAAcACQAMAA0ADQANAA4AEAAQABEAEQAPABAAEAAQ
ABIAEgASABMAEwATABMAEwATABMAEwAUABQAFAAUABQAFAAVABUAFQAXABcAFwAXABUA
FQAVABYAFAAUABQAFAAVABYAGAAZABkAGQAZABoAHAAcAB0AHQAbABsAHAAcAB4AHgAf
AB8AIAAgACAAIQAhACMAIwAjACYAJwAnACkAKAAoACkAKgArACwALQAuADEAMQAyADMA
NAA1ADYANwA4ADkAOgA6ADoAOwA7AD0APQA9AD0APQA+AD4APgA+AD4APgA+AD0APwA+
AD0APAA7ADoAOQA3ADUANAAyADIAMQAwAC4ALgArACoAKQAoACkAKAAnACYAJAAkACQA
IwAjACMAIwAiACQAJAAkACMAIQAhACEAIQAjACMAIwAjACEAIQAhACEAIQAhACEAIQAh
ACEAIQAhAB8AHwAfAB8AIQAhACEAIQAhACEAIQAhACEAIQAhACEAIQAhACAAIAAgACAA
IAAgAA==
         </WaveFormData>
      </LeadData>
      <LeadData>
         <LeadByteCountTotal>10000</LeadByteCountTotal>
         <LeadTimeOffset>0</LeadTimeOffset>
         <LeadSampleCountTotal>5000</LeadSampleCountTotal>
         <LeadAmplitudeUnitsPerBit>4.88</LeadAmplitudeUnitsPerBit>
         <LeadAmplitudeUnits>��V</LeadAmplitudeUnits>
         <LeadHighLimit>2147483647</LeadHighLimit>
         <LeadLowLimit>268435456</LeadLowLimit>
         <LeadID>V5</LeadID>
         <LeadOffsetFirstSample>0</LeadOffsetFirstSample>
         <FirstSampleBaseline>0</FirstSampleBaseline>
         <LeadSampleSize>2</LeadSampleSize>
         <LeadOff>FALSE</LeadOff>
         <BaselineSway>FALSE</BaselineSway>
         <ExcessiveACNoise>FALSE</ExcessiveACNoise>
         <MuscleNoise>FALSE</MuscleNoise>
         <LeadDataCRC32>883129834</LeadDataCRC32>
         <WaveFormData>
DAAMAAwADAAMAAwADAAMAAwADAAMAAwADQAOAA8AEAAQABAAEAAQABIAEgASABIAEwAU
ABUAFgAYABgAGAAYABkAGgAbABwAHQAeAB8AIAAjACQAJQAmACcAKAApACoALAAsACwA
LAAuAC4ALgAuADAAMAAwADAAMAAwADAAMAAuAC4ALgAuACsAKgApACgAJgAkACIAIAAd
ABwAGwAaABcAFgAVABQAEgASABIAEgARABAADwAOAAwADAAMAAwACgAKAAoACgAIAAgA
CAAIAAoACgAKAAoACgAKAAoACgAMAAwADAAMAAsACgAJAAgACAAIAAgACAAKAAoACgAK
AAkACAAHAAYABgAGAAYABgAGAAYABgAGAAYABgAGAAYACAAIAAgACAAGAAYABgAGAAgA
CAAIAAgACAAIAAgACAAIAAgACAAIAAoACgAKAAoADAAMAAwADAAMAAwADAAMAAwADAAM
AAwACgAKAAoACgAMAAwADAAMAAwADAAMAAwACgAKAAoACgAKAAoACgAKAAoACgAKAAoA
CAAIAAgACAAIAAgACAAIAAkACQAKAAoACQAJAAsACwALAAwADAAMAA8ADwAPABAADgAP
ABEAEQARABEAEgATABEAEQARAA8ADQANAAwADAAOAA8ADwAPAA0ADQANAA0ADQANAAsA
CgAIAAYABQAEAAEAAQABAAEAAgACAAIAAgD///////////////////7//v/////////9
//3//v/9//z//P/8//z//f8BAAkAFQAmADkAUwBxAI8ArwDGAM4AxgC/ALQAnAB3AEsA
HgD6/+X/2v/e/+b/6v/m/+P/4//k/+T/6P/r/+7/7//v//H/9P/4//j/+v/4//j/+f/5
//n/+f/5//n/+f/5//r/+v/4//j/+P/4//j/+P/5//n/+f/5//n/+f/5//n/+f/5//n/
+f/5//r/+P/4//j/+P/4//j/+P/4//f/9//3//f/9//3//f/9//3//f/9//4//j/+P/5
//n/+f/5//n/+v/4//j/+f/5//z//P/8//3//f/9//3//v/9//7//////wIAAwAEAAUA
BgAHAAkACgAJAAoACwAMAA0ADgAPABEAEgATABQAFQAVABYAFwAYABYAFwAXABcAGAAY
ABgAGAAYABgAGAAXABQAEwARABAADwAMAAsACQAHAAUABAACAAEA///+//z//P/7//n/
+P/1//T/9P/0//P/8v/x//H/8P/w//D/8P/w//D/8P/w//D/7//v/+//7//v/+//7//v
/+//7//v/+//7v/u/+7/7f/t/+7/7v/s/+v/6//r/+v/6//r/+v/6//r/+v/6//p/+n/
6f/p/+n/6f/p/+n/6f/p/+n/6f/n/+b/5v/m/+b/5//n/+j/6P/o/+j/6P/q/+r/6//r
/+v/6//r/+v/6f/p/+n/6f/p/+n/6f/q/+r/6v/q/+r/6v/q/+v/7P/s/+z/6v/q/+r/
6v/q/+r/6v/q/+r/6P/o/+j/6P/o/+j/6P/o/+b/5v/m/+b/5v/n/+f/6P/q/+v/6//t
/+v/6//s/+z/7P/t/+3/7f/u/+7/7//x/+//7//v//D/8f/x//H/8f/v/+3/7f/s/+z/
7P/t/+3/7f/t/+3/7f/r/+v/6//p/+r/6P/m/+X/4v/h/+H/4f/h/+D/4P/g/+D/3//f
/9//3//f/9//3//e/97/3//f/93/3f/d/9z/3f/c/9z/3P/c/93/4f/l/+///P8LACEA
OwBVAHMAjgCaAJQAjwCKAHYAVQAtAAQA3v/H/7z/vP/C/8r/xv/B/8P/xP/E/8b/y//Q
/9H/0f/R/9T/1v/Y/9r/2P/Y/9n/2f/Z/9n/2f/Z/9n/2f/a/9r/2v/a/9r/2v/a/9r/
2//b/9v/2//b/9v/2//b/9v/2//b/9v/2//c/9r/2v/a/9r/3P/c/9z/3P/b/9v/2//b
/9v/2//b/9v/3f/d/93/3v/c/9z/3f/d/93/3f/d/97/3v/e/9//3//g/+D/4P/h/+P/
4//j/+T/5f/m/+f/5//o/+n/6v/r/+z/7f/v//D/7//w//H/8v/1//b/9//5//j/+f/6
//v//f/+////AAD+/////////wAAAAAAAAAAAgACAAIAAQD+//3/+//6//v/+P/3//X/
8//x//D/7v/r/+n/6P/m/+j/5//l/+T/4//i/+L/4v/j/+L/4f/h/97/3v/e/97/3v/e
/97/3v/g/9//3//f/9//3//f/9//4f/h/+H/4f/j/+L/4v/i/+H/4f/i/+L/5P/j/+P/
4//h/+H/4f/h/+P/4//j/+P/4f/h/+H/4f/j/+P/4//j/+P/4//j/+P/4//i/+L/4v/i
/+P/4//k/+T/5P/k/+T/5P/k/+X/5f/l/+X/5f/l/+X/5f/l/+X/5f/l/+X/5v/m/+b/
5v/m/+b/5v/n/+j/6P/o/+j/6P/o/+j/6P/o/+j/6P/o/+j/6P/o/+j/6P/o/+j/6P/o
/+j/6P/q/+v/6//s/+z/7f/t/+//7//v//D/8P/w//H/8f/x//T/9P/1//f/9//3//f/
+P/3//f/9//3//f/9f/1//T/9P/0//X/9f/1//X/9f/1//f/9//3//X/9P/y//D/7//u
/+3/7f/t/+3/7P/s/+z/7v/t/+3/7f/t/+3/7f/t/+z/7P/t/+3/7f/t/+3/7P/t/+z/
6v/s/+z/7//z//n/AwAOAB8ANQBNAGcAhwCgAKYAoACbAJQAgABbADMACgDm/9P/0P/Q
/9j/3P/Y/9P/1f/W/9j/2v/f/+L/5f/l/+X/6P/q/+z/7v/u/+7/7//v/+//7//v/+//
7//v//D/8P/y//L/8v/y//D/8P/x//H/8//z//P/8//z//P/8//z//P/8//z//T/9P/0
//T/9P/2//b/9v/2//f/9//3//f/9//3//f/9//5//n/+f/6//r/+v/7//v/+//7//v/
/P/+//7//////wAAAAAAAAEAAwADAAMABAAFAAYABwAHAAoACwAMAA0AEAARABMAFAAT
ABQAFQAWABkAGgAbAB0AHgAfACAAIQAjACQAJQAmACYAJwAnACcAKgAqACoAKgAqACoA
KgApACgAJwAlACQAJQAiACEAHwAdABsAGgAYABcAFQAUABIAFAATABEAEAAPAA4ADgAO
AA0ADAALAAsADAAMAAwADAAKAAoACgAKAAwACwALAAsADQANAA0ADQALAAsACwALAA0A
DAAMAAwADQANAA4ADgAOAA0ADQANAA8ADwAPAA8ADQANAA0ADQANAA0ADQANAA0ADQAN
AA0ADQANAA0ADQAPAA4ADgAOAAwADQANAA4ADgAOAA4ADgAOAA4ADwAPAA8ADwAPAA8A
DwAPAA8ADwARABEAEQASABQAFAAUABQAEgASABMAFAAUABQAFAAUABQAFAAUABQAFAAU
ABYAFgAWABYAFgAWABYAFgAUABQAFAAUABYAFgAWABYAFAAUABQAFAAWABcAFwAYABgA
GQAZABsAGwAbABwAHAAeAB8AHwAfAB4AHgAfACEAIwAjACMAJAAnACcAJwAnACMAIQAh
ACAAIAAgACEAIQAhACEAIQAhACMAIwAjACEAIAAeABwAGwAaABkAGQAZABsAGgAaABoA
GAAXABcAFwAZABkAGQAZABgAGAAZABkAGQAZABkAGAAXABgAFgAYABgAFwAZAB8AKwA4
AEcAXQB5AJMArwDMANwA2ADTAM4AvgCdAHEARgAiAAkA+v/6/wQADAAIAAMAAwACAAIA
BgALAA4ADwAPAA8AFAAYABoAGgAYABgAGQAZABsAGwAbABsAGQAZABoAGgAaABoAGgAa
ABsAHAAeAB8AHQAdAB0AHQAdAB0AHQAdAB0AHQAdAB4AHAAcABwAHAAeAB4AHgAeAB8A
HwAfAB8AHwAfAB8AHwAdAB0AHQAeAB4AHgAfAB8AIQAhACEAIgAiACIAIwAjACQAJAAk
ACUAJQAlACUAJgAlACYAJwAnACkAKwAtAC8ALgAvADEAMgAzADQANQA2ADcAOAA5ADsA
OgA7ADwAPQA/AEAAQQBCAEIAQwBDAEMARgBGAEYARgBEAEQARABDAEIAQQA/AD4APwA8
ADsAOQA1ADMAMgAwAC8ALQAsACoAKAAnACUAJAAlACQAJAAkACUAJAAjACMAIAAgACAA
IAAgACAAIAAgACIAIQAhACEAIAAfAB4AHQAfAB8AHwAfAB8AHgAeAB4AHwAfACAAIAAe
AB0AHQAdAB0AHQAdAB0AHwAfAB8AHwAdAB0AHQAdAB8AHwAfAB8AHQAdAB0AHQAdABwA
HAAcABwAHQAdAB4AHAAcABwAHAAeAB4AHwAfAB8AHwAfAB8AHwAfAB8AHwAfAB8AHwAg
ACAAIAAgACAAIgAiACMAJAAiACIAIgAiACAAIAAgACAAIAAgACAAIAAgACAAIAAiACIA
IgAiACIAIgAiACIAIAAgACAAIAAgACAAIAAgACAAIQAhACIAIgAjACMAJQAlACUAJgAm
ACYAJwAnACcAKAAoACkAKwArACsAKwAsAC0ALQAtAC0AKwApACkAKAAoACgAKQApACsA
KwArACsAKQApACkAJwAmACQAIgAhACAAHwAfAB8AHwAeAB4AHgAeAB0AHQAdABsAGwAb
ABsAHAAcAB0AHQAdAB0AHQAcABsAGAAYABoAGgAbACEAKQA1AEQAWQB1AJMAswDTAOoA
8ADoAOEA1AC6AJEAZQA6ABgAAQD6//z/BgAIAAIA//8BAAIABAAIAA0ADgANAA8ADwAS
ABYAFgAYABgAGAAZABkAFwAXABcAFwAXABcAGAAYABgAGAAYABgAGAAYABkAGQAZABkA
GQAZABcAFwAXABcAGQAZABkAGgAYABgAGAAYABgAGAAYABgAGwAbABsAGwAZABkAGQAZ
ABsAGwAbABwAGgAaABsAGwAbABsAGwAcABwAHAAdAB0AHgAeAB4AHwAhACEAIQAiACMA
JAAlACUAJgAnACgAKQAqACsALQAuAC8AMAAxADIANQA2ADcAOQA4ADkAOgA7ADsAPAA9
AD4APgA/AD8APwBAAEAAQABAAD4APgA+AD0APAA7ADkAOAA3ADQAMwAxADEALwAuACwA
KQAnACYAJAAiACEAHwAeAB0AHAAcABwAGwAaABkAGQAYABgAGAAYABYAFgAWABYAFgAV
ABUAFQAVABUAFQAVABUAFQAVABUAFwAWABYAFgAWABUAFQAUABQAEwATABMAEQARABEA
EQAPAA8ADwAPAA8ADwAPAA8ADwAPAA8ADwAPAA8ADwAPAA8ADgAOAA4ADAANAA0ADgAO
AA4ADgAOAA4ADgAPAA8AEQARABEAEQAPAA8ADwAPABEAEQARABIAEAAQABAAEAAQABAA
EQASABAAEAAQABAAEAAQAA4ADgAOAA4ADgAOAA4ADgAOAA4ADgAOAAwADAAMAAwADgAO
AA4ADgAMAA0ADQAOAA4ADwAPABEADwAPABAAEAASABMAEwATABIAEgATABUAFQAVABUA
FgAXABcAFwAXABMAEQARABAAEgASABMAEwARABEAEQARABEAEQARAA8ADgAMAAoACQAG
AAUABQAFAAUABAAEAAQABAADAAMAAwABAAEAAQABAAIAAgADAAMAAQABAAEAAAD///7/
/v/+/wAAAQAFAA0AFwAkADcATQBnAIMAowC4ALoAtACvAKYAjABnAD0AFAD0/+H/3P/g
/+b/6P/i/+H/4//k/+T/6P/r/+7/7f/v//H/9P/2//j/+P/2//b/9//3//f/9//3//f/
9//3//j/+P/4//j/+P/4//j/+P/5//n/9//3//f/9//3//f/9//3//n/+f/5//r/+P/4
//j/+P/4//j/+P/4//n/+f/5//n/+f/5//n/+f/5//n/+f/6//j/+P/5//n/+f/5//n/
+v/6//r/+//7//z//P/8//3/////////AAD//wAAAQABAAIAAwAEAAUABgAHAAkACgAL
AAwADQAOABEAEgATABUAFAAVABYAFwAXABgAGQAaABgAGQAZABkAGgAaABoAGgAaABoA
GgAZABgAFwAVABQAEwAQAA8ADQALAAkACAAGAAUAAwACAAAAAAD///3//P/7//r/+v/6
//n/+P/3//f/9v/2//b/9v/2//b/9v/2//j/9//3//f/9//3//f/9//3//f/9//3//f/
9v/2//b/9f/1//b/9v/2//X/9f/1//X/9f/1//X/9f/1//X/9f/1//X/9f/1//P/8//z
//P/9f/1//X/9f/1//T/9P/0//T/9f/1//b/9P/0//T/9P/0//T/9f/1//X/9f/1//X/
9f/1//X/9f/1//X/9f/2//b/9v/2//b/9v/2//f/+P/4//j/+P/4//j/+P/4//j/+P/4
//j/+P/4//j/+P/4//j/+P/4//j/+v/6//r/+v/6//r/+v/6//r/+//7//z//P/9//3/
////////AAAAAAIAAwADAAMAAgACAAMABQAFAAUABQAGAAcABwAHAAcABQADAAMAAgAC
AAIAAwADAAMAAwADAAMAAwADAAMAAQAAAP7//P/7//r/+f/5//n/+f/4//j/+P/2//X/
9f/1//f/9//3//f/9v/2//f/9//3//f/9//2//X/9v/0//T/9v/5//3/AwAPAB4ALwBH
AF8AewCZAKwArACoAKUAnACCAFsAMwAKAOr/2f/U/9j/4P/i/97/2//d/+D/4P/k/+f/
6v/t/+3/7//y//T/9v/2//T/9P/1//X/9f/1//X/9f/3//f/+P/4//j/+P/4//j/+P/4
//n/+f/3//f/9//3//n/+f/5//n/9//3//f/+P/6//r/+v/6//r/+v/6//r/+f/5//n/
+f/7//v/+//7//v/+//7//z//P/8//3//f/9//3//f/+//7//v//////AAAAAAAAAQAB
AAEAAQACAAMABAAFAAUABgAHAAgACQAKAAsADQAOAA8AEAARABIAEwAUABUAFwAYABkA
GgAbABsAHAAdAB4AHgAfAB8AHwAiACIAIgAiACAAIAAgAB8AHgAdABsAGgAZABYAFQAT
ABEADwAOAAwACwAJAAgABgAGAAUAAwACAAEAAAAAAAAA///+//3//f/8//z//P/8//z/
/P/8//z//P/7//v/+//7//v/+//7//v/+//7//v/+//6//r/+v/7//v//P/8//z/+//7
//v/+//7//v/+//9//3//f/9//v/+//7//v//f/9//3//f/7//v/+//7//3//P/8//z/
+v/7//v//P/8//z//P/8//z//P/9//3//f/9//3//f/9//3//f/9//3//f/9//7//v/+
//7//v8AAAAAAQACAAAAAAAAAAAAAAACAAIAAgACAAIAAgACAAIAAgACAAIAAgACAAIA
AgACAAIAAgACAAIABAAEAAQABAAEAAUABQAGAAYABwAHAAkACQAJAAoACgAKAAsACwAL
AAwADAANAA8AEQARABEAEgARABEAEQARAA8ADQANAAwADgAOAA8ADwAPAA8ADwAPAA8A
DwAPAA0ADAAKAAgABwAIAAcABwAHAAcABgAGAAYABAADAAMAAwADAAMAAwADAAIAAgAD
AAMABQAFAAUABAAFAAQAAgAEAAQABQAJAA8AFwAiAC8AQwBZAHMAkQCuAL4AvAC1ALAA
ogCDAFkALgAKAPH/5v/k/+z/9v/0/+//7f/u//D/8v/1//r//f/7//3//v8CAAQABgAG
AAYABwAHAAcABwAHAAcABwAHAAgACAAGAAYABgAGAAYABgAHAAcABwAHAAcABwAHAAcA
BwAHAAkACQAJAAoACgAKAAoACgAKAAoACgAKAAsACwALAAsACwALAAsACwANAA0ADQAO
AAwADAANAA0ACwALAAsADAAOAA4ADwAPAA4ADgAOAA8AEQARABEAEgATABQAFQAVABgA
GQAaABsAGgAbAB0AHgAdAB4AHwAgACMAJAAlACcAKAApACoAKwArACwALQAuAC4ALwAv
AC8AMAAwADAAMAAwADAAMAAvADAALwAtACwAKwAoACcAJQAjACEAIAAeAB0AGwAaABgA
GgAZABcAFgAVABQAFAAUABMAEgARABEAEAAQABAAEAAOAA4ADgAOAA4ADQANAA0ADwAP
AA8ADwAPAA8ADwAPABEAEAAQABAADwAPABAAEAAQAA8ADwAPAA8ADwAPAA8ADwAPAA8A
DwAPAA8ADwAPAA0ADQANAA0ADwAPAA8ADwARABAAEAAQAA4ADwAPABAAEAAQABAAEAAO
AA4ADwAPAA8ADwAPAA8AEQARABEAEQARABEAEQASABQAFAAUABQAFAAUABUAFgAUABQA
FAAUABQAFAAUABQAFAAUABQAFAAUABQAFAAUABQAFAAUABQAFAAUABQAFAAUABQAFAAU
ABQAFAAUABQAFAAUABQAFAAUABUAFQAWABgAGQAZABsAGQAZABoAGgAaABsAGwAbABwA
HAAdAB8AHwAfAB8AIAAhACEAIQAhAB8AHQAdABwAHAAcAB0AHQAdAB0AHQAdAB0AHQAd
ABsAGgAYABYAFQAUABMAEwATABEAEAAQABAAEgARABEAEQARABEAEQARABIAEgATABMA
EQARABEAEAAPAA4ADgAOAA4AEQAVABsAJwA0AEcAYQB/AJ0AvQDYAOAA3ADVAMoAsACL
AF0AMgAQAPv/8P/y//z/AAD8//f/9//2//j//P8BAAQAAwADAAUACgAMAA4ADgAOAA4A
DwAPAA0ADQANAA0ADwAPABAAEAAQABAAEAAQAA4ADgAPAA8ADwAPAA8ADwAPAA8ADwAP
ABEAEQARABIAEAAQABAAEAAQABAAEAAQABEAEQARABEAEQARABEAEQARABEAEQASABIA
EgATABMAFQAVABUAFgAWABYAFwAXABYAFgAWABcAGQAZABkAGgAZABoAGwAbAB4AHwAg
ACEAIAAhACMAJAAlACYAJwAoACsALAAtAC8ALgAvADAAMQAzADQANQA2ADYANwA3ADcA
NgA2ADYANgA2ADYANgA1ADQAMwAxADAALwAsACsAKQApACcAJgAkACEAHwAeABwAGgAZ
ABcAFgATABIAEgASABMAEgARABEAEAAQABAAEAAQABAAEAAQABAADwAPAA8ADwAPAA8A
DwAPAA8ADwAPAA8ADgAOAA4ADQANAA4ADgAMAAsACwALAAkACQAJAAkACwALAAsACwAL
AAsACwALAAsACwALAAsACwALAAsACwALAAoACgAKAAwADQANAA4ADgAOAA4ADgAOAA4A
DwAPAA8ADwAPAA8ADwAPAA8ADwAPAA8ADwAQABAAEAAQABAADgAOAA8AEAAQABAAEAAQ
ABAAEAAQABAAEAAQABAAEAAQABAAEAAOAA4ADgAOABAAEAAQABAADgAOAA4ADgAOAA4A
DgAOAA4ADwAPABAADgAPAA8AEQARABEAEgASABIAEwATABMAFAAUABUAFwAXABcAFwAY
ABcAFwAXABcAFwAVABUAFAASABIAEwATABEAEQARABEAEwATABMAEQAQAA4ADAALAAwA
CwALAAsACQAIAAgACAAIAAcABwAHAAcABwAHAAcABgAGAAcABwAHAAcABwAGAAcABgAE
AAQABAAFAAkADQAZACYANwBNAGcAgwChAL4AzADKAMUAwACuAI0AYQA2AA4A8//o/+b/
7v/2//T/7f/t/+7/7v/y//X/+v/7//v//f/+/wAAAgACAAIAAgADAAMAAwADAAMAAwAD
AAMABAAEAAQABAAEAAQAAgACAAMAAwADAAMAAwADAAMAAwADAAMAAwADAAMABAAEAAQA
BAAEAAQABAAEAAQAAwADAAMAAwADAAMAAwADAAMAAwADAAQABgAGAAcABwAFAAUABQAG
AAYABgAHAAcACgAKAAoACwALAAsACwAMAA0ADgAPAA8ADgAPABAAEQAUABUAFwAYABkA
GgAbABwAGwAcAB0AHwAiACMAJAAlACMAJAAlACYAJgAnACcAJwAoACgAKAAoACYAJgAm
ACUAJgAlACMAIgAfABwAGwAZABkAFwAWABQAEQAPAA4ADAAKAAkABwAGAAcABgAGAAYA
BQAEAAMAAwACAAIAAgACAAAAAAAAAAAAAAD////////////////////////////////+
//7//v/9//3//v/+//z/+//7//v//f/9//3//f/7//v/+//7//v/+//7//v/+//7//v/
+//5//n/+f/5//v/+v/6//r/+P/5//n/+v/6//r/+v/6//r/+v/7//v/+//7//v/+//7
//v/+//7//v/+//7//z//P/8//z//P/8//z//f/+//z//P/8//z//P/8//z//P/8//z/
/P/8//z//P/8//z//P/8//r/+v/6//r//P/8//z//P/8//3//f/+//z//f/9////AQAB
AAIAAgAAAAEAAQABAAIAAgADAAUABQAFAAUABgAFAAUABQAFAAUAAwADAAIAAgACAAMA
AwABAAEAAQABAAMAAwADAAEA///8//n/9//4//f/9//3//X/9P/0//T/9P/z//P/8//z
//P/8//z//L/8v/z//P/8//z//P/8v/x//D/8P/w//L/9f/5/wEADQAcAC8ARQBfAH0A
mwCqAKoApACfAJQAdgBPACUA/P/g/9P/0v/W/97/3v/Y/9X/1//Y/9r/4P/j/+b/5//n
/+n/7P/u/+7/7v/w//D/8f/x/+//7//v/+//7//v//D/8P/w//D/8P/w/+7/7v/v/+//
8f/x//H/8f/x//H/8f/x//H/8f/x//L/8v/y//L/8v/y//L/8v/y//P/8//z//P/8//z
//P/8//z//P/8//0//T/9P/1//X/9f/1//X/9v/2//b/9//3//j/+P/4//n/+//7//v/
/P/9//7//////wAAAQACAAMABAAFAAcACAAJAAoACwAMAA0ADgAPABEAEgATABQAFQAV
ABYAFwAYABoAGwAbABsAHAAcABwAHAAcABwAHAAbABoAGQAXABYAEwAQAA8ADQANAAsA
CgAIAAcABQAEAAIAAAD///3//P/9//z//P/8//v/+v/5//n/+P/4//j/+P/2//b/9v/2
//j/9//3//f/9//3//f/9//3//f/9//3//n/+P/4//j/9//3//j/+P/4//f/9//3//n/
+f/5//n/+f/5//n/+f/5//n/+f/5//n/+f/5//n/+f/5//n/+f/7//r/+v/6//r/+//7
//z//P/8//z//P/8//z//f/9//3//f/9//3///////////////////8AAAAAAAAAAAAA
/v/+////AAAAAAAAAgACAAIAAgACAAIAAgACAAIAAgACAAQABAAEAAQABAAEAAQABAAE
AAQABAAEAAYABwAHAAgABgAHAAcACQALAAsADAAMAAwADQANAA0ADgAOAA8AEQATABMA
EwAUABMAEwATABMAEwARABEAEAAQABAAEQARABMAEwATABMAEwATABMAEQAQAA4ADAAL
AAwACwALAAsACQAIAAgACAAKAAkACQAJAAkACQAJAAkACAAIAAkACQAJAAkACQAIAAkA
CAAIAAgACgANABEAGQAjADAAQwBZAHEAjQCpAMAAwAC6ALcArACQAGsAQQAYAPr/6//q
//D/+v/8//b/8//1//b/+P/6////BAADAAMABQAIAAoADAAMAAwADAANAA0ADQANAA0A
DQANAA0ADgAOABAAEAAQABAADgAOAA8ADwARABEAEQARABEAEQARABEAEwATABMAFAAU
ABQAFAAUABQAFAAUABQAFwAXABcAFwAXABcAFwAXABcAFwAXABgAGgAaABsAGwAZABkA
GQAaABsAHAAeAB8AHgAeAB4AHwAhACEAIQAiACUAJgAnACcAKAApACoAKwAsAC0ALwAw
ADEAMgAzADQANQA2ADcAOQA6ADsAPAA9AD0APgA/AEAAQgBDAEMAQwBEAEQARABEAEQA
RABEAEMARABDAEEAQAA/ADwAOwA5ADkANwA2ADQAMwAxADAALgAuAC0AKwAqACkAKAAo
ACgAKQAoACcAJwAoACgAKAAoACYAJgAmACYAKAAnACcAJwAnACcAJwAnACcAJwAnACcA
KQAoACgAKAAnACcAKAAoACgAJwAnACcAJwAnACcAJwAnACcAJwAnACkAKQApACkAKQAp
ACkAKQApACkAKQApACsAKgAqACoAKAApACkAKgAqACoAKgAqACwALAAtAC0ALQAtAC0A
LQAvAC8ALwAvAC8ALwAvADAAMAAwADAAMAAwADAAMQAyADIAMgAyADIANAA0ADQANAA0
ADIAMgA0ADQANAA0ADQANAA0ADQANAA0ADQANAA0ADQANAA0ADQANAA2ADYANgA2ADgA
OQA5ADoAOAA5ADkAOwA7ADsAPAA8AD4APwA/AD8AQABAAEEAQwBDAEMAQwBEAEUARQBF
AEUAQwBBAEEAQABAAEAAQQBBAEEAQQBBAEEAQQBBAEEAPwA+ADwAOgA5ADoAOQA5ADkA
OQA4ADgAOAA4ADcANwA3ADcANwA3ADcAOAA4ADkAOQA5ADkAOQA4ADcAOAA2ADQANAA3
ADsAQwBPAF4AcQCJAKcAxQDhAPwABAEAAfkA8gDaALMAhQBaADgAIwAaAB4AKAAsACYA
IwAjACQAJgAoAC0AMAAxADMANQA2ADgAOgA8ADwAPAA9AD0APQA9AD0APQA7ADsAPAA8
AD4APgA+AD4APgA+AD8APwA/AD8APwA/AD8APwA/AD8APwA/AD8AQABCAEIAQgBCAEIA
QgBCAEIAQQBBAEEAQQBDAEMAQwBDAEMAQwBDAEQARgBGAEcARwBHAEcARwBIAEgASABJ
AEkASgBKAEoASwBPAE8ATwBQAFEAUgBTAFMAVABVAFYAVwBYAFkAWwBcAF8AYABhAGIA
YwBkAGUAZwBqAGsAbABtAG0AbgBvAHAAcABxAHEAcQB0AHQAdAB0AHIAcgByAHEAcABv
AG0AbABrAGgAZwBlAGMAYQBgAF4AXwBdAFwAWgBYAFcAVQBUAFUAVABUAFQAUwBSAFEA
UQBQAFAAUABQAFAAUABQAFAAUABPAE8ATwBRAFEAUQBRAE8ATwBPAE8AUQBQAFAAUABP
AE8AUABQAE4ATQBNAE0ATwBPAE8ATwBPAE8ATwBPAE8ATwBPAE8AUQBRAFEAUQBRAFEA
UQBRAA==
         </WaveFormData>
      </LeadData>
      <LeadData>
         <LeadByteCountTotal>10000</LeadByteCountTotal>
         <LeadTimeOffset>0</LeadTimeOffset>
         <LeadSampleCountTotal>5000</LeadSampleCountTotal>
         <LeadAmplitudeUnitsPerBit>4.88</LeadAmplitudeUnitsPerBit>
         <LeadAmplitudeUnits>��V</LeadAmplitudeUnits>
         <LeadHighLimit>2147483647</LeadHighLimit>
         <LeadLowLimit>268435456</LeadLowLimit>
         <LeadID>V6</LeadID>
         <LeadOffsetFirstSample>0</LeadOffsetFirstSample>
         <FirstSampleBaseline>0</FirstSampleBaseline>
         <LeadSampleSize>2</LeadSampleSize>
         <LeadOff>FALSE</LeadOff>
         <BaselineSway>FALSE</BaselineSway>
         <ExcessiveACNoise>FALSE</ExcessiveACNoise>
         <MuscleNoise>FALSE</MuscleNoise>
         <LeadDataCRC32>1559849575</LeadDataCRC32>
         <WaveFormData>
7P/s/+z/7P/s/+z/7P/s/+z/7P/s/+z/7v/u/+7/7v/w//D/8P/w//D/8P/w//D/8f/y
//P/9P/2//b/9v/2//f/+P/5//r/+//8//3//v8BAAIAAwAEAAUABgAHAAgACgAKAAoA
CgALAAwADQAOABAAEAAQABAAEAAQABAAEAAOAA4ADgAOAAoACAAGAAQAAQAAAP///v/7
//r/+f/4//b/9P/y//D/7v/u/+7/7v/t/+z/6//q/+j/6P/o/+j/5v/m/+b/5v/k/+T/
5P/k/+b/5v/m/+b/5v/m/+b/5v/m/+b/5v/m/+T/5P/k/+T/5P/k/+T/5P/k/+T/5P/k
/+P/4v/h/+D/3v/e/97/3v/g/+D/4P/g/+D/4P/g/+D/4v/i/+L/4v/g/+D/4P/g/+L/
4v/i/+L/4v/i/+L/4v/i/+L/4v/i/+T/5P/k/+T/5P/k/+T/5P/k/+T/5P/k/+T/5P/k
/+T/5P/k/+T/5P/k/+T/5P/k/+T/5P/k/+T/4v/i/+L/4v/k/+T/5P/j/+H/4f/h/+H/
4f/h/+H/4f/h/+H/4f/h/+H/4v/j/+P/4//j/+T/5P/l/+X/5v/m/+f/5//n/+f/5//p
/+r/6v/r/+v/7P/s/+7/7v/u/+z/6f/p/+n/6f/r/+v/7P/s/+r/6v/q/+r/6v/o/+f/
5v/j/+H/4f/g/9//3//e/97/3v/e/97/3v/e/93/3f/d/93/3f/d/93/3f/d/93/3f/b
/9v/2//b/9r/2//Z/9n/2f/c/+H/7P/4/wkAHwA4AFQAcgCKAJUAlwCVAI8AgABmAEUA
IAD+/+v/4P/i/+n/6f/i/93/3P/Z/9X/1//Y/9f/1//X/9j/2v/d/97/3v/c/9z/3P/c
/9z/3P/c/9z/3P/c/9z/3P/c/9z/3P/d/9//3//f/9//3f/d/93/3f/d/93/3f/d/9//
3//g/+D/4P/g/+D/4P/h/+H/4f/h/9//4P/g/+D/4v/i/+L/4v/i/+P/4//j/+T/5P/k
/+T/5v/n/+f/5//m/+b/5v/n/+n/6f/p/+v/7P/s/+z/7f/u/+//8P/w//H/8v/z//T/
9f/2//f/+P/7//3//v///wAAAQACAAMAAwAEAAUABgAJAAoACwAMAAwADQANAA4ADgAO
AA4ADgAOAA0ADQAMAAoACQAHAAUABQACAAAA/v/9//v/+f/3//j/9v/1//P/8//y//D/
7//w/+//7v/t/+3/7f/s/+z/6v/q/+n/6f/r/+v/6v/q/+r/6v/q/+r/6v/q/+r/6v/q
/+r/6v/q/+r/6v/q/+r/6v/q/+r/6f/p/+n/6f/p/+n/6f/p/+n/6f/p/+n/6f/p/+j/
6P/o/+j/5//n/+f/6f/p/+n/6f/n/+j/6P/n/+n/6f/p/+n/6P/o/+j/6P/p/+r/6//s
/+r/6//r/+v/6//r/+v/6//t/+3/7f/t/+z/7P/s/+z/7v/u/+7/7v/w//D/8P/u/+7/
7v/u//D/8P/w//D/7f/t/+3/7f/t/+3/7f/t/+//7//v/+//7f/t/+7/7//x//H/8f/y
//L/8//z//T/9P/1//X/9f/1//X/9//4//j/+f/5//r/+v/6//r/+v/4//f/9//3//f/
9//3//j/+P/4//j/+P/4//j/9v/1//b/8//x//H/7v/t/+3/7P/u/+7/7v/u/+7/7v/t
/+3/6//r/+v/6//r/+v/6//r/+v/6//r/+v/6//q/+v/6f/p/+v/7P/v//b/AAAPACEA
NgBOAGoAhACTAJMAlQCVAIoAcgBVADIAEgD9//T/8v/1//f/8v/r/+j/5//l/+X/5v/n
/+n/6f/q/+r/6//u/+7/7P/s/+z/7P/s/+z/7P/s/+7/7v/u/+7/7P/s/+z/7f/t/+3/
7f/t/+//7//v/+//7//v/+//7//v/+//8P/w//D/8P/w//D/8f/x//H/8f/x//L/8v/y
//L/8v/y//L/8v/z//P/8//0//T/9P/0//b/9//3//f/9v/2//b/9//5//n/+f/7//z/
/P/8//3//v///wAAAAADAAQABQAGAAcACAAJAAoACQALAAwADQAOAA8AEAARABMAFAAV
ABYAGQAaABsAHAAaABsAGwAcABwAHAAcABwAHgAdAB0AHAAaABkAFwAVABcAFAASABAA
DwANAAsACQAIAAYABQADAAMAAgAAAP///v/9//z/+//7//v/+v/6//r/+v/5//n/+f/5
//j/+P/6//r/+v/6//r/+v/6//r/+v/6//r/+v/8//z//P/8//z//P/8//v/+//7//v/
+//7//v/+//7//v/+//7//v/+//6//r/+v/6//n/+f/5//v/+//7//v/+f/6//r/+f/7
//v/+//7//z//P/8//z//P/8//z//P/8//3//f/9//3//f/9//3////////////+//7/
/v/+/wAAAAAAAAAAAgAAAAAAAAAAAAAAAAAAAAAAAAABAAEAAQABAP//////////AQAB
AAEAAQABAAEAAgADAAMAAwADAAQABgAHAAcACAAGAAcABwAHAAcABwAJAAoACgALAAsA
DAAMAAwADAAMAAoACQAJAAkACQAJAAkACgAKAAoACgAKAAwADAAKAAkACAAFAAMAAwAC
AAEAAQAAAP7//v/+//7//v/+//3//f/9//3//f/9//3//f/9//3//f/9//3//f/9//r/
+f/5//n/+//+/wMACgAUACEAMwBIAGIAfgCWAKEAowCjAKEAkgB6AFsAOAAaAAkABAAE
AAcABwAAAPn/+P/3//X/9//6//v/+//7//r//P/9//7//v/+//7//v/+//7//v/+//7/
/v/+//7//v/+//7//v////3//f/9//3///////////////////////////8AAAAAAAAA
AAAAAAABAAEAAQABAAEAAgACAAIAAAAAAAAAAAAAAAEAAQABAAIAAgACAAIAAgADAAMA
AwAEAAQABAAFAAUABQAFAAcABgAGAAYABwAIAAkACgAKAAsADAANAA4AEQASABMAFAAT
ABUAFgAXABgAGQAaABsAHQAeAB8AIAAhACIAIwAkACQAJQAlACYAJgAmACYAJgAoACcA
JwAmACYAJQAjACEAIQAeABwAGgAZABcAFQATABIAEAAPAA0ADQAMAAoACQAKAAkACAAH
AAcABwAGAAYABgAGAAUABQADAAMAAgACAAQABAAEAAQABgAGAAYABgAEAAQABAAEAAQA
BAAEAAQABgAGAAYABQAHAAcABwAHAAcABwAHAAcABwAHAAcABwAHAAYABgAGAAYABQAF
AAUABQAFAAUABQAFAAYABgAFAAUABQAFAAUABgAGAAYABgAEAAQABAAEAAQABQAFAAUA
BQAFAAUABQAFAAUABQAFAAgACAAIAAgACAAIAAgACAAIAAgACAAIAAoACgAKAAoACgAI
AAgACAAIAAgACAAIAAgACAAHAAcABwAHAAcABwAHAAcABQAFAAUABQAHAAcACAAJAAkA
CQAJAAoACgALAAsADAAOAA8ADwAPAA0ADQAPABAAEgATABMAFAAWABYAFgAWABIAEQAR
ABEAEQARABEAEgAQABAAEAAQABAAEAAOAA0ADgALAAkACQAIAAcABwAGAAYABgAGAAYA
BAAEAAMAAwADAAMAAwADAAUABQAFAAUAAwADAAMAAwAFAAQAAwABAAEA//8AAAUADgAY
ACUANwBOAGgAggCcAK0AsQCzALEAqACSAHEATAAsABcACgAIAA8AEwAMAAUAAgABAP3/
+//+///////9//7/AAADAAQAAgACAAIAAgACAAIAAgACAAIAAgACAAIAAgACAAIAAgAD
AAUABQAFAAUAAwADAAMAAwAFAAUABQAFAAMAAwAEAAQABAAEAAQABAAFAAUABQAFAAUA
BgAGAAYABgAGAAYABgAEAAUABQAFAAYABgAGAAYACAAJAAkACQAIAAgACAAJAAkACQAJ
AAsACgAKAAoACwAMAA0ADgAOABEAEgATABQAFQAWABcAGAAZABsAHAAdABwAHQAeAB8A
IQAiACMAJAAnACgAKQAqACoAKwArACwALgAuAC4ALgAsACsAKwAqACoAKQAnACUAJQAi
ACAAHgAbABkAFwAVABQAEgARAA8ADwAOAAwACwAMAAsACgAJAAcABwAGAAYABAAEAAMA
AwAFAAUABAAEAAQABAAEAAQAAgACAAIAAgAEAAQABAAEAAMAAgABAAAAAgACAAIAAQAB
AAEAAQABAAEAAQABAAEAAwADAAMAAwABAAAAAAAAAAIAAQABAAEA/////////////wAA
AAD/////////////AAAAAAAAAAACAAIAAgACAAAAAQABAAEAAQABAAEAAQADAAMAAwAD
AAIAAgACAAIABAAEAAQABAACAAIAAgACAAIAAgACAAIABAACAAAAAgACAAIAAgACAAIA
AgACAAMAAwADAAMAAQABAAEAAQABAAEAAQABAAEAAQACAAMABQAFAAUABgAEAAUABQAG
AAQABQAFAAUABwAHAAkACgAIAAkACQAKAAoACgAKAAoACgAJAAkACQAHAAcABwAIAAoA
CgAKAAoACAAIAAYABQAGAAMAAQABAAAA//////7//v/+//7//v/+//7//f/9//v/+//7
//v//f/9//3//f/7//v/+//7//n/+P/5//n/+f/5//z/AwAMABgAKQA/AFwAeACUAKwA
twC3ALcArwCeAIIAXwA8AB4ACwACAAIACQAHAP7/+//6//f/9//3//r/+f/5//n/+P/6
//3//v/+//7//v/+//7//P/8//z//P/+//7//v/+//7//v/+////////////////////
/////////////////////wAAAAAAAAAAAAAAAAEAAQABAAEAAQACAAIAAgACAAIAAgAC
AAQABQAFAAUABAAEAAQABAAGAAcABwAHAAgACAAIAAkACQAJAAkACwAMAAwADAANAA4A
DwAQABAAEwAUABUAFgAXABgAGQAaABkAGwAcAB0AIAAhACIAIwAlACYAJwAoACkAKgAr
ACwALAAtAC0ALgAuAC4ALgAuADAALwAvAC4ALAArACkAJwAnACQAIgAgACEAHwAdABsA
GAAWABUAEwAVABQAEgARABAADwAOAA0ADQANAAwADAAMAAwACwALAAsACwAKAAoACgAK
AAoACgAKAAoACgAKAAoACgAKAAoACgAKAAoACgAIAAgACAAHAAkACQAJAAkABwAHAAcA
BwAHAAcABwAHAAcABgAGAAYABgAFAAUABQAHAAcABwAHAAcACAAIAAcABwAHAAcABwAI
AAgACAAIAAgACAAIAAgACgALAAsACwAJAAkACQAJAAkACQAJAAkACgAKAAoACgAMAAwA
DAAMAAwADAAMAAwADAAMAAoACgAKAAoADAAMAAwADAALAAsACwALAAkACQAJAAkACwAL
AAsACwAJAAkACgALAA0ADQANAA4ADAANAA0ADgAQABEAEQARAA8ADwARABIAEgATABMA
FAAWABYAFgAWABIAEQARABEAEQARABEAEgASABIAEgASABIAEgAQAA8AEAANAAsACwAK
AAkACQAIAAgACAAIAAgACAAIAAcABwAHAAcABwAHAAcABwAHAAcABwAHAAcABwAHAAYA
BQAFAAUABwAKAA8AFgAiADEAQwBaAHYAkgCoAK8ArwCxAK0AnACCAGMAQAAkABUADgAO
ABEAEQAKAAUABAADAAEAAQAEAAUAAwADAAQABgAHAAgACgAIAAgACAAIAAYABgAGAAYA
CAAIAAgACAAGAAYABgAHAAcABwAHAAcABwAHAAcABwAHAAcABwAHAAcABwAIAAgACAAI
AAgACAALAAsACwALAAsADAAMAAwADAAMAAwADAAMAA0ADQANAAwADAAMAAwADgAPAA8A
DwAQABAAEAARABEAEQARABMAFAAUABQAFQAWABcAGAAYABkAGgAbABwAHQAeAB8AIAAf
ACEAIgAjACYAJwAoACkAKQAqACsALAAtAC4ALwAwADAAMQAxADIAMgAyADIAMgAyADEA
MQAwADAALwAtACsAKwAoACYAJAAjACEAHwAdABwAGgAZABcAFwAWABQAEwASABEAEAAP
ABEAEQAQABAADgAOAA0ADQANAA0ADAAMAA4ADgAOAA4ADAAMAAwADAAMAAwADAAMAAwA
DAAMAAwADAAMAAwACwANAA0ADQANAAsACwALAAsACwALAAsACwAJAAgACAAIAAgABwAH
AAcACQAJAAkACQAHAAgACAAHAAkACQAJAAkACQAIAAcABgAGAAYABgAGAAYABwAHAAcA
BwAHAAcABwAHAAcABwAHAAgACAAIAAgACAAIAAgACAAIAAgACAAIAAgACAAIAAgACAAI
AAgACAAIAAgACAAIAAcABwAHAAcABwAHAAcABwAHAAcABwAHAAcABwAIAAkACQAJAAkA
CgAKAAsACwAMAAwADQANAA0ACwALAA0ADgAQABEAEQASABAAEAAQABAADgANAA0ADQAP
AA8ADwAQAA4ADgAOAA4AEAAQAA4ADQAKAAcABQAFAAQAAwADAAIAAgACAAIAAgACAAIA
AQABAAMAAwADAAMAAwADAAMAAwADAAMAAwADAAMAAgADAAMAAQADAAYACwASAB4ALwBB
AFgAcACMAKAApwCnAKsApwCWAHoAWwA4ABoADQAIAAgADQANAAYAAQAAAP3//f/9//7/
//8BAAMAAgAEAAUABgAEAAQABAAEAAQABAAEAAQABAAEAAQABAAEAAIAAgACAAMAAwAD
AAMAAwADAAMAAwADAAMAAwADAAMAAQABAAIAAgAEAAQABAAEAAMAAwADAAMAAwAEAAQA
BAAGAAYABgAGAAQABQAFAAUABgAGAAYABgAGAAcABwAHAAgACAAIAAkACwALAAsADQAO
AA4ADgAPAA4ADwAQABAAEQASABMAFAAVABYAFwAYABkAGwAcAB0AHgAfACAAIQAjACQA
JQAmACcAKAApACoAKgArACsALAAuAC4ALgAuACwAKwArACoAKgApACcAJQAlACIAIAAe
ABsAGQAXABUAFQAUABQAEwARABAADgANAA4ADQAMAAsACwALAAoACgAKAAoACQAJAAkA
CQAIAAgACAAIAAgACAAIAAgACAAIAAgACAAIAAgABgAGAAYABgAIAAgACAAHAAcABwAH
AAcABwAHAAcABwAHAAcABwAHAAcABgAGAAYABgAFAAUABQADAAMAAwADAAMABAAEAAMA
AwADAAMAAwACAAIAAgACAAIAAgACAAIAAAABAAEAAQABAAEAAQABAAEAAQABAAEAAAAA
AAAAAAAAAAAAAAAAAAAAAAAAAAAAAAACAAAAAAAAAAAAAAAAAAAA/v/+//7//v/9//3/
/f/9///////////////////////9//3//v///wEAAQABAAIAAAABAAEAAgACAAMAAwAD
AAMAAwAFAAYABgAHAAcACAAGAAYABgAGAAUABQAGAAcABwAHAAcACAAIAAgACAAIAAgA
CAAGAAUABAABAP/////+//3//f/8//z//P/8//z/+v/6//n/+f/5//n/+f/5//f/9//3
//f/9//3//f/9//1//T/8f/x//H/8f/y//f//P8EABEAHwA0AEwAZgCEAJcAmwCbAJ0A
lgCAAGEAQAAeAAkA/v/+/wEABwACAPn/9v/1//P/8//2//f/9//3//b/+P/5//z//P/8
//z//P/8//r/+v/6//r//P/8//z//P/6//r/+v/7//v/+//7//v/+//7//v/+//7//v/
+//7//3//f/+//7//v/+//7//v//////////////AAAAAAAA/v/+//7//v8AAAEAAQAB
AAAAAAAAAAAAAgADAAMAAwAEAAQABAAFAAUABQAFAAcABgAGAAYABwAIAAkACgAKAAsA
DAANAA4ADwAQABEAEgATABUAFgAXABgAGQAaABsAHQAeAB8AIAAfACAAIQAiACQAJQAl
ACYAJgAmACYAJgAmACUAJQAkACYAJQAjACEAIQAeABwAGgAZABcAFQATABAADgANAAsA
CwAKAAgABwAIAAcABgAFAAMAAwACAAIAAgACAAEAAQABAAEAAAAAAAAAAAAAAAAAAAAA
AAAAAAAAAAAAAAAAAAAAAAAAAAAAAAAAAAAA////////////////////////////////
//////7//v/+//z/+//7//v//f/9//3//f/9//7//v/9//3//f/9//3//v/+//7//v/8
//z//P/8//7//////////////////////////////wAAAAAAAAAA/v/+//7//v/+//7/
/v/+//7//v/+//7//P/8//z//P/+//7//v/8//z//P/8//z//v/+//7//v/9//3//f/9
//v/+//7//v/+//7//v/+//7//v//P/9//3//f/9//7//v//////AAAAAAEAAQABAAEA
AQADAAQAAgADAAMABAAGAAYABgAGAAQAAwADAAMAAQABAAEAAgACAAIAAgACAAIAAgAA
AP///v/7//n/+f/4//f/9//2//T/9P/0//T/9P/0//P/8//1//X/9f/1//X/9f/1//X/
9f/1//X/9f/z//L/8f/x//H/8//0//n/AgAMABsAMQBMAGgAhACeAKsArQCtAKkAmAB+
AFsANgAYAAMA+P/4///////4//P/8P/t/+v/7f/u/+//7//t/+z/8P/x//L/8v/y//L/
8v/y//D/8P/w//D/8v/y//L/8v/y//L/8v/z//H/8f/x//H/8//z//P/8//z//P/8//z
//P/8//0//T/9P/0//T/9P/z//P/8//z//P/9P/0//T/8v/y//L/8v/0//X/9f/1//b/
9v/2//b/9v/3//f/9//2//b/9v/3//f/9//3//n/+v/6//r/+//8//3//v/+////AAAB
AAIAAwAEAAUABgAHAAkACgALAA4ADwAQABEAEQASABMAFAAVABYAFwAYABoAGwAbABwA
GgAaABoAGgAcABsAGwAaABgAFwAVABMAEwAQAA4ADAALAAkABwAFAAIAAAD///3//f/8
//r/+f/4//f/9v/1//X/9f/0//T/9P/0//P/8//z//P/8v/y//T/9P/0//T/8v/y//L/
8v/y//L/8v/y//L/8v/y//L/8P/w//D/7//x//H/8f/x/+//7//v/+//7//v/+//7//x
//D/8P/w//L/8f/x//H/8f/x//H/8f/x//L/8v/x//P/8//z//P/9P/0//T/9P/0//T/
9P/0//T/9f/1//X/9//3//f/9//3//f/9//3//j/+P/4//j/+P/4//j/+P/6//r/+v/6
//j/+P/4//j/+P/4//j/+P/4//j/+P/4//j/+P/4//n/+f/5//n/9//3//f/9//3//f/
9//3//n/+f/6//v/+f/5//n/+v/8//3//f/+//7//////////////wEAAgACAAMAAwAE
AAQABAAEAAQABAADAAMAAwABAAEAAQACAAIAAgACAAIABAAEAAIAAQD+//v/+f/5//r/
+f/5//j/9v/2//b/9v/2//b/9f/1//f/9//3//f/9f/1//X/9f/1//X/9f/1//X/9P/z
//P/8f/x//T/+f8AAAwAGQArAEIAXAB2AJIAowCnAKcApwCeAIgAZwBEACIACQD+//z/
AQAFAAAA9//0//P/8f/x//L/9f/1//X/9P/0//f/+P/4//j/+P/4//j/+P/4//j/+P/4
//j/+P/4//j/+P/4//n/+f/5//n/+f/5//n/+f/5//n/+f/5//n/+f/5//r/+v/6//r/
+v/6//v/+//7//v/+//8//z//P/8//z//P/8//z//f/9//3/AAAAAAAAAAD+////////
/wAAAAAAAAEAAwADAAMABQAEAAQABAAFAAYABwAIAAgACQAKAAsADAANAA4ADwAQABEA
EwAUABUAFgAXABgAGQAbABwAHQAeAB0AHgAfACAAIAAhACEAIgAkACQAJAAkACIAIQAh
ACAAIgAhAB8AHQAdABoAGAAWABUAEwARAA8ADgAMAAsACQAHAAYABAADAAQAAwACAAEA
AQABAAAAAAAAAAAA///////////+//7//v/+//7//v/+//7//v/+//7//v/+//7//v/+
//7//v/+//7//v/9//3//f/9//3//f/9//3//f/9//3//f/9//3//P/8//z//v/9//3/
/f/9//3//f/9//3//v/+//3//f/9//3//f/+//7//v/+//7//v/+//7//P/9//3//f//
////////////////////AAAAAAAAAAAAAAAAAAAAAAAAAAAAAAAAAgACAAAAAAAAAAAA
AAAAAAAAAAABAAEAAQABAAEAAQABAAEAAQABAAEAAQADAAMABAAFAAMAAwADAAQABgAH
AAcACAAGAAcABwAHAAcABwAJAAoACgALAAsADAAMAAwADAAMAAwACwALAAsACQAJAAkA
CgAKAAoACgAKAAoACgAIAAcABgADAAEAAQACAAEAAQAAAP7//v/+//7//v/+//3//f/9
//3//f/9//3//f/9//3////////////9//z/+//5//v//f8CAAcAEAAcACsAPwBYAHQA
kACiAKUAqQCpAKEAjgByAE8ALAAUAAkABAAGAAkABwD+//v/+v/3//f/+f/8//3//f/9
//7/AAABAAAAAAAAAAAAAAAAAAAAAAAAAAAAAAAAAAAAAAAAAAAAAAABAP//////////
AQABAAEAAQABAAEAAQABAAEAAQACAAIAAgACAAIAAgABAAEAAQABAAMABAAEAAQABAAE
AAQABAAEAAUABQAFAAYABgAGAAYABgAHAAcABwAIAAgACAAJAAkACQAJAAsACgAKAAoA
CwAMAA0ADgAOAA8AEAARABIAEwAUABUAFgAXABkAGgAbABwAHQAeAB8AIQAiACMAJAAj
ACQAJQAmACgAKQApACoAKgAqACoAKgAqACkAKQAoACgAJwAlACMAIwAgAB4AHAAbABkA
FwAVABQAEgARAA8ADQAMAAoACQAKAAkACAAHAAYABQADAAIAAQAAAP7//f/7//v/+v/6
//j/+P/4//j/+P/4//j/+P/2//b/9v/2//b/9v/2//b/9P/0//T/8//z//P/8//z//X/
9f/1//X/8//z//P/8//z//L/8v/y//L/8f/x//H/8f/x//H/8f/x//L/8v/x/+//7//v
/+//8P/w//D/8P/w//D/8P/w/+7/7//v/+//7//v/+//7//v/+//7//v/+7/7v/u/+7/
8P/w//D/8P/w//D/8P/w//D/8P/w//D/8P/w//D/8P/w/+//7//v/+//7//v/+//7//v
/+//7//v/+//7//w//H/8f/x//H/8v/y//P/8//0//L/8//z//P/9f/1//f/+P/4//n/
+f/6//j/+P/4//j/+P/3//f/9//3//f/9//4//b/9v/2//b/9v/2//T/8//w/+3/6//r
/+z/6//r/+r/6P/o/+j/6P/q/+r/6f/p/+n/6f/p/+n/6f/p/+n/6f/p/+n/6f/p/+f/
5v/l/+X/5//p/+z/8f/6/wQAEwAnADwAVAByAIYAjQCNAI8AiwB4AFoAOwAYAPz/7//u
//D/9f/1/+7/6f/o/+f/5f/n/+z/7f/t/+//8v/0//f/+P/6//r/+v/6//r//P/8//z/
/P/+//7//v/+//7//v/+/////////////////////////////////////////wAAAAAA
AAAAAAAAAAEAAQABAAEAAQACAAIAAgACAAIAAgACAAIAAwADAAMABAAEAAQABAACAAMA
AwADAAYABgAGAAcABQAFAAUABwAIAAgACAAJAAoACwAMAAwACwAMAA0ADgARABIAEwAU
ABUAFwAYABkAGgAbABwAHQAfACAAIQAiACEAIgAjACQAJgAnACcAKAAmACYAJgAmACYA
JQAlACQAJgAlACMAIQAfABwAGgAYABkAFwAVABMAEgAQAA8ADQANAAwACgAJAAgABwAG
AAUABQAFAAQABAAEAAQAAwADAAMAAwACAAIABAAEAAQABAAEAAQABAAEAAQABAAEAAQA
BAAEAAQABAACAAIAAgABAAMAAwADAAMAAwADAAMAAwABAAEAAQABAAEAAAAAAAAAAAD/
//////8BAAEAAQABAP//AAAAAP////////////8AAAAAAAAAAAAAAAAAAAAAAAABAAEA
AQABAAEAAQABAAEAAQABAAEAAgACAAIAAgACAAIAAgACAAIAAgACAAIAAgACAAIAAgAC
AAIAAAACAAIAAgACAAIAAgAAAAAAAAAAAAEAAQABAAEA//////////8BAAEAAQABAAEA
AQACAAMAAwADAAMABAAEAAUABQAGAAQABQAFAAUABQAFAAcACAAIAAkACQAKAAoACgAK
AAoACgAJAAkACQAHAAcABwAIAAgACAAIAAgACgAKAAgABwAEAAEA//////7//f/9//z/
/v/+//7//v/+//7//f/9//v/+//7//v/+//7//v/+//9//3//f/9//n/+P/3//X/9f/3
//j///8IABQAIwA5AFIAbACIAKIArQCvALEArQCeAIIAXQA6ABwACQAAAAIABwAHAAAA
+f/4//X/8f/z//T/9//3//f/9v/4//n/+P/4//r/+v/6//r/+v/6//r/+v/4//j/+P/4
//r/+v/6//v/+//7//v/+//5//n/+f/5//n/+f/5//n/+f/5//r/+v/8//z//P/8//v/
+//7//v/+f/6//r/+v/8//z//P/8//z//f/9//3/AAAAAAAAAAAAAAEAAQABAAAAAAAA
AAEAAQABAAEAAwAEAAQABAAFAAgACQAKAAoACQAKAAsADAAPABAAEQASABMAFQAWABcA
GAAZABoAGwAfACAAIQAiACMAJAAlACYAJgAnACcAKAAoACgAKAAoACgAJwAnACYAJgAl
ACMAIQAfABwAGgAYABcAFQATABEAEgAQAA8ADQALAAoACAAHAAgABwAGAAUAAwADAAIA
AgACAAIAAQABAAEAAQAAAAAAAAAAAAAAAAACAAIAAgACAAAAAAAAAAAAAAAAAAAAAAAA
AAAAAAD/////////////AQABAAEAAQABAAEAAQABAP///v/+//7/AAD/////////////
/////w==
         </WaveFormData>
      </LeadData>
   </Waveform>
</RestingECG>
