# Supplementary material for: Detection of Left Atrial Enlargement Using a Convolutional Neural Network-Enabled Electrocardiogram
Source: Front Cardiovasc Med. 2020 Dec 17;7:609976. doi: 10.3389/fcvm.2020.609976 (PMC7773668; doi:10.3389/fcvm.2020.609976)
Supplement: Supplementary file 5 [file Data_Sheet_5.ZIP › normal4/1802037060_5984_0000000K.XML]

<?xml version="1.0" encoding="Windows-1252"?>
<!DOCTYPE RestingECG SYSTEM "restecg.dtd">
<RestingECG>
   <PatientDemographics>
      <PatientID>1802037060</PatientID>
      <PatientAge>91</PatientAge>
      <AgeUnits>Years</AgeUnits>
      <Gender>Male</Gender>
      <PatientLastName>chenmingbo</PatientLastName>
   </PatientDemographics>
   <TestDemographics>
      <DataType>Resting</DataType>
      <Site>1</Site>
      <AcquisitionDevice>MAC55</AcquisitionDevice>
      <Status>Unconfirmed</Status>
      <Priority>Normal</Priority>
      <AcquisitionTime>10:01:11</AcquisitionTime>
      <AcquisitionDate>05-10-2017</AcquisitionDate>
      <CartNumber>1</CartNumber>
      <AcquisitionSoftwareVersion>009C</AcquisitionSoftwareVersion>
      <XMLSourceVersion>MAC5000 v1.0</XMLSourceVersion>
   </TestDemographics>
   <RestingECGMeasurements>
      <VentricularRate>72</VentricularRate>
      <AtrialRate>72</AtrialRate>
      <PRInterval>170</PRInterval>
      <QRSDuration>88</QRSDuration>
      <QTInterval>406</QTInterval>
      <QTCorrected>444</QTCorrected>
      <PAxis>59</PAxis>
      <RAxis>29</RAxis>
      <TAxis>160</TAxis>
      <QRSCount>12</QRSCount>
      <QOnset>220</QOnset>
      <QOffset>264</QOffset>
      <POnset>135</POnset>
      <POffset>192</POffset>
      <TOffset>423</TOffset>
      <ECGSampleBase>500</ECGSampleBase>
      <ECGSampleExponent>0</ECGSampleExponent>
   </RestingECGMeasurements>
   <Diagnosis>
      <Modality>Resting</Modality>
         <StatementCount>6</StatementCount>
         <LabelText>12SL ��ϳ���</LabelText>
      <DiagnosisStatement>
         <StmtFlag>ENDSLINE</StmtFlag>
         <StmtText>�������</StmtText>
      </DiagnosisStatement>
      <DiagnosisStatement>
         <StmtText>����</StmtText>
      </DiagnosisStatement>
      <DiagnosisStatement>
         <StmtFlag>ENDSLINE</StmtFlag>
         <StmtText>���ķ�����</StmtText>
      </DiagnosisStatement>
      <DiagnosisStatement>
         <StmtText>�����ҷʴ�</StmtText>
      </DiagnosisStatement>
      <DiagnosisStatement>
         <StmtFlag>ENDSLINE</StmtFlag>
         <StmtText>�鸴�����쳣</StmtText>
      </DiagnosisStatement>
      <DiagnosisStatement>
         <StmtFlag>ENDSLINE</StmtFlag>
         <StmtText>�쳣 ECG</StmtText>
      </DiagnosisStatement>
   </Diagnosis>
   <Waveform>
      <WaveformType>Rhythm</WaveformType>
      <WaveformStartTime>0</WaveformStartTime>
      <NumberofLeads>8</NumberofLeads>
      <SampleType>CONTINUOUS_SAMPLES</SampleType>
      <SampleBase>500</SampleBase>
      <SampleExponent>0</SampleExponent>
      <HighPassFilter>16</HighPassFilter>
      <LowPassFilter>150</LowPassFilter>
      <ACFilter>NONE</ACFilter>
      <LeadData>
         <LeadByteCountTotal>10000</LeadByteCountTotal>
         <LeadTimeOffset>0</LeadTimeOffset>
         <LeadSampleCountTotal>5000</LeadSampleCountTotal>
         <LeadAmplitudeUnitsPerBit>4.88</LeadAmplitudeUnitsPerBit>
         <LeadAmplitudeUnits>��V</LeadAmplitudeUnits>
         <LeadHighLimit>2147483647</LeadHighLimit>
         <LeadLowLimit>268435456</LeadLowLimit>
         <LeadID>I</LeadID>
         <LeadOffsetFirstSample>0</LeadOffsetFirstSample>
         <FirstSampleBaseline>0</FirstSampleBaseline>
         <LeadSampleSize>2</LeadSampleSize>
         <LeadOff>FALSE</LeadOff>
         <BaselineSway>FALSE</BaselineSway>
         <ExcessiveACNoise>FALSE</ExcessiveACNoise>
         <MuscleNoise>FALSE</MuscleNoise>
         <LeadDataCRC32>1702029579</LeadDataCRC32>
         <WaveFormData>
8v/y//L/8v/0//T/9P/0//L/8v/y//L/8v/y//L/8v/0//T/9P/0//L/8v/y//L/9P/0
//T/9P/2//b/9v/2//X/9P/z//L/8//0//X/9v/0//T/9P/0//L/8v/y//L/8//0//X/
9v/0//T/9P/0//b/9v/2//b/9v/2//b/9v/2//b/9v/2//f/+P/5//r/9//2//X/9P/2
//b/9v/2//X/9P/z//L/8P/w//D/8P/w//D/8P/w//D/8P/w//D/8P/w//D/8P/y//L/
8v/y//T/9P/0//T/9v/2//b/9v/4//j/+P/4//v//P/9//7//f/8//v/+v/7//z//f/+
//7//v/+//7//P/8//z//P/9//7///8AAAAAAAAAAAAA/v/+//7//v/+//7//v/+//7/
/v/+//7//P/8//z//P/9//7///8AAP7//v/+//7/AAAAAAAAAAD///7//f/8//7//v/+
//7//v/+//7//v/+//7//v/+//z//P/8//z//P/8//z//P/+//7//v/+//7//v/+//7/
/f/8//v/+v/8//z//P/8//r/+v/6//r//P/8//z//P/8//z//P/8//7//v/+//7//P/8
//z//P/6//r/+v/6//z//P/8//z//P/8//z//P/8//z//P/8//z//P/8//z//v/+//7/
/v/+//7//v/+//7//v/+//7//P/8//z//P/8//z//P/8//7//v/+//7/AAAAAAAAAQAB
AAEAAgADAAEA//////////8AAAIAAgAAAAAAAgAAAAIABQAFAAgABwAHAAgACwAMAA0A
DQAPABEAEQARABMAEQARABAADwARAA8ADgANAAsACQAHAAYABQADAAEAAQAAAP7//f/9
//////////7/+//7//z//P/9//3//f/9//r/+v/6//r/+v/6//r/+v/6//r/+v/6//z/
+v/4//P/+f8AAP//+f/5//n/+/8FABEAHQAlAC8APABNAGgAjACvAMMAzwDZANkAygC6
AK4AmgBxAEcALwAfABEAAgDy//D/9P/2//b/9P/2//b/8//1//z/9//y//T/9P/0//T/
9P/0//T/9P/0//T/8//z//b/9v/1//X/9f/1//b/9v/0//T/9f/2//T/9P/0//T/9P/0
//X/9f/1//T/9P/0//T/9P/0//T/9P/0//T/9P/0//T/9P/1//P/8//z//P/9P/0//X/
9f/z//P/8v/y//X/9f/1//X/9f/1//X/9f/1//X/9f/1//f/+P/4//j/9//2//X/9P/0
//P/8//z//X/9P/0//T/9P/z//P/9P/z//L/8f/v/+7/7//v//D/8P/w//D/8P/w/+//
7//w//D/7//u/+7/7//v//D/8P/u/+7/7v/w//D/8P/x//H/8v/0//T/9v/4//n/+f/5
//f/+P/4//r/+v/6//r/+//7//z//P/8//z//P/8//z/+v/6//r/+v/7//z//f/+//z/
/P/8//z//P/9//3//f/9//z//P/8//z//P/8//z///////7//v/8//3//f/8//n/+f/7
//v//P/7//z//v/9//z/+v/5//v//P/8//v/+//7//r/+v/7//v/+v/6//r/+v/6//r/
+v/6//r/+v/6//r/+v/6//r/+//7//v/+//7//v/+//7//r/+v/6//r/+v/6//r/+f/5
//n/+f/5//n/+f/5//f/9//5//n/+f/5//r/+v/5//n/+f/7//v/+v/5//n/+f/5//r/
/P/7//n/+P/3//r/+v/6//r/9//3//f/9//6//r/+f/5//n/+v/6//j/+P/4//r/+v/5
//n/+f/6//j/+P/6//r/+//8//r/+v/6//r//P/9//3//f/8//3//f/7//v/+//7//z/
/v/+//7//v8AAP7//v8BAAEABAAFAAUABgAJAAoACwANAA8ADwAPAA4ADwAPAA8AEgAT
ABMAEQANAAsACQAHAAMAAgABAP////////7//P/5//n/+f/5//v/+v/5//n/+P/4//f/
9//3//f/9v/2//b/9v/2//b/+P/4//j/+P/2//b/9v/2//j/9//3//b/9//3//f/9f/z
//n/AwAPAB8ALQAyADsAVgB+AKMAvwDZAOkA7QDqANwA0ADCAKEAbQBFAC8AHQAKAPr/
8P/w//L/9P/0//T/8v/x//H/8v/x//L/8P/w//D/8P/u/+7/7v/u//D/8P/v/+//8P/w
/+//7//t/+3/7v/u/+7/7v/v//D/8P/w//D/8P/u/+7/7//v/+//7v/u/+7/8P/w//D/
8P/w//D/8P/w//D/8P/w//H/8f/x//H/8f/u/+7/7//v//H/8f/w//D/8f/x//H/8f/x
//H/8f/x//H/8f/x//H/8f/y//L/8v/y//L/8v/y//L/8f/x//H/7//u/+7/7v/v/+//
8P/y/+//7v/t/+v/6v/r/+v/7P/s/+z/7P/s/+v/6f/o/+j/6v/p/+j/6P/r/+v/7P/s
/+r/6v/q/+z/7v/u/+//7//w//L/8v/0//L/8//z//P/9f/2//b/+P/4//j/+P/5//n/
+v/6//r/+v/6//r/+v/4//j/+P/4//r/+v/6//r/+v/6//r/+v/4//n/+f/5//n/+P/4
//j/+v/6//r/+v/7//v/+v/6//r/+//7//r/9//3//n/+f/7//n/+f/6//r/+v/5//n/
+f/6//r/+f/3//f/9v/2//n/+f/4//j/+P/4//j/+P/6//r/+v/6//n/+P/3//b/+P/5
//n/+f/3//f/9//3//f/9v/2//b/9v/2//b/9v/3//f/9//3//f/9//3//f/9//3//n/
+f/1//X/9v/2//f/9//3//n/+f/4//f/9//1//X/9v/4//j/9//3//f/+P/4//j/+P/5
//n/+f/5//r/+v/5//n/+P/4//f/9P/2//b/+P/4//X/9f/1//b/9v/2//j/+P/3//f/
9//3//X/9v/2//b/+f/3//T/9v/4//j/+P/4//r/+//7//v//P/9//3/+//5//n/+f/6
//7//v/+//7/AAD+//7/AQABAAQABQAFAAQABwAIAAkACQALAAsACwAMAA8AEQATABEA
EQAQAA0ADQALAAkABwAFAAQAAwABAP7//f/7//j/+f/5//n/+f/3//b/9f/1//b/9v/1
//X/9f/1//T/9P/0//T/9P/0//b/9v/2//b/9P/0//T/9P/0//X/9//2//X/8//1//X/
8//1/wEAEQAhACkAMgBFAGAAggCrANMA8QD9AAMB/gDsANgAyAChAGcAPwAtAB8ADAD4
/+z/7v/0//T/8P/u//D/8//1//L/8f/w//D/8P/w//D/8P/w//D/8P/w//D/7//v/+7/
7v/t/+3/7//v//D/8P/s/+z/7f/u//D/8P/w//D/7v/u/+//7//v/+7/7v/u/+7/7v/u
/+7/8P/w//D/8P/u/+7/7v/v//H/8f/x//H/8P/w//H/8f/v/+//7v/u//H/8f/x//H/
7//v/+//7//x//H/8f/x//H/8v/y//L/8P/w//D/8P/y//H/8f/x//H/8P/w//D/7v/t
/+3/7v/u/+7/7v/t/+3/7f/s/+z/6v/q/+r/6v/s/+v/6//s/+r/6f/o/+j/6//r/+z/
7P/q/+r/6v/s/+z/7P/t/+3/7//y//P/9v/1//X/9P/z//X/9v/2//j/9v/2//b/9//3
//j/+P/4//r/+v/6//r/+v/6//r/+v/4//j/+P/4//r/+v/6//r/+P/5//n/+f/7//r/
+v/6//r/+v/6//r/+f/5//j/+P/6//v/+//6//n/+f/7//v/+f/3//f/+P/4//j/9//3
//f/+P/4//f/+f/5//j/+P/3//f/9v/2//j/+P/4//j/9v/2//b/9v/4//j/+P/4//j/
+f/5//n/+f/5//n/+f/7//r/+v/6//f/9v/1//T/9v/3//j/+f/5//n/+f/5//T/8//0
//P/9P/1//f/+P/3//f/9//5//f/9v/1//X/9//3//j/+v/4//f/9//3//r/+v/6//r/
+f/5//n/+f/4//j/9//3//n/+v/6//j/9v/2//j/+P/3//f/9//4//r/+P/4//j/+P/4
//j/+v/7//v/+//6//v/+//5//v/+//7//z//v/+//7//v8AAP7//v8BAAMABgAHAAcA
BgAJAAoACwALAA0ADQANAA0ADwAQABEAEwATABIADwAMAAkABgADAAEAAAD///3//P/9
//3//P/5//n/+f/5//v/+v/5//n/+P/4//f/9//1//X/9P/0//X/9v/3//j/+P/4//j/
+P/2//b/9v/2//b/9f/3//z/+//1//P/9f/3//3/BwAVACEALQA4AEsAZACEAKcAwwDV
AN8A2QDKALwAtACeAHMAQwArAB8ADwD+//D/7v/y//T/8v/w//L/9v/1//H/8v/1//L/
8P/w//D/8P/w//D/8P/w//L/8v/x//H/8v/y//H/8f/x//H/8v/y//D/8P/x//L/8v/y
//L/8v/y//L/8//z//X/9P/0//T/8//y//H/8P/x//L/8//0//L/8v/y//P/8//z//P/
8//0//T/9f/1//P/8//y//L/9f/1//X/9f/1//X/9f/1//P/8//z//P/9f/2//b/9v/2
//b/9v/2//b/9f/1//X/9f/0//T/9P/0//P/8//0//T/9P/0//P/8f/x//D/8P/w//D/
8P/w//D/7//v//D/8v/x//D/8P/w/+//7//u/+//8P/x//T/8//y//L/8f/0//b/9v/4
//j/+f/5//n/+f/6//r//P/6//r/+v/7//v//P/8//z//P/8//z//P/6//r/+v/6//z/
/P/8//z/+v/6//r/+v/8//3//f/9//v/+v/6//r/+v/6//r/+v/9//3//P/8//r/+//7
//r/+//7//3//f/9//v/+//8//z//P/7//v/+//8//z/+//7//v/+v/6//v/+//6//r/
/P/8//z//P/6//r/+v/6//r/+v/6//r//P/9//3//f/7//v/+//7//v/+v/6//r/+v/6
//r/+v/9//3//f/9//r/+f/4//f/9//5//3////8//v/+//6//v/+//7//3//f/8//v/
+//5//n/+v/8//z/+//7//v//P/8//z//P/5//n/+f/5//z//P/7//v//P/6//r/+v/6
//z//f/9//3//P/9//3/+//9//3//f/+//7//v/+//7//v/8//z///8BAAQABQAFAAcA
CwANAA8ADgAPAA4ADQAPABEAEgATABIAEQAPAAsACwAJAAcABQADAAIAAQD///3//f/8
//r/+//7//v/+//5//j/9//3//r/+v/5//n/+f/5//j/+P/4//j/+P/4//j/+P/4//j/
9v/2//b/9v/4//f/9//6////+//z//P/+/8DAA0AGwAnAC8AOgBRAHAAkgCzAMkA2QDh
AN0AzgDAALgAnABpAD0ALQAhAA0A+v/w//D/9v/4//b/9v/0//D/7//z//L/8f/y//D/
8P/w//D/8P/w//D/8P/y//L/8f/x//D/8P/v/+//8f/x//L/8v/w//D/8f/y//H/8P/v
/+7/8P/w//H/8f/v/+7/7v/u/+//8P/x//L/8v/y//L/8v/w//D/8P/x//H/8f/x//H/
8P/w//H/8f/x//H/8P/w//H/8f/x//H/8//z//P/8//y//H/8P/v//H/8v/y//L/8v/y
//L/8v/y//H/8f/x//L/8v/z//T/8//x//D/8P/w//D/8P/v/+3/7f/s/+z/7P/s/+z/
7P/s/+v/6//s/+z/6//q/+r/6//r/+z/7P/t/+7/7//y//H/8P/w/+//8P/y//L/9P/0
//X/9f/1//f/+P/4//r/+v/6//r/+//5//r/+v/6//r/+v/6//r//P/8//z//P/7//r/
+f/4//n/+v/7//z/+v/7//v/+//9//z//P/8//z//P/8//z/+//7//r/+v/8//3//f/8
//n/+f/7//v//f/7//v//P/6//r/+f/5//v//P/8//v/+//7//r/+v/5//n/+P/4//r/
+v/6//r//P/8//z//P/8//z//P/8//r/+//7//v/+f/5//n/+f/7//r/+v/6//r/+v/6
//r/+f/5//n/+f/7//v/+//7//n/+f/7//v/+f/5//r/+v/5//n/+f/7//v/+v/5//n/
+//7//z//v/9//v/+v/5//r/+v/6//r/+f/5//n/+f/4//j/9//3//j/+v/7//r/+P/4
//r/+v/7//v/+//8//r/+v/8//z/+//7//3//P/8//z//P/8//r/+//7//v//v//////
/f/9//3//f/+/wAAAAAAAAAAAgAAAAAAAwADAAYABwAHAAgACwAMAA0ADQAPAA8ADwAP
ABEAEgATABMAEwASAA8ADQALAAkABwADAAIAAQD////////+//z/+//7//v/+//7//r/
+f/5//r/+v/5//n/+f/5//j/+P/4//j/+P/4//j/+P/4//j/9v/2//b/9v/6//f/9f/2
//3/+//z//X/+/8BAAkAFwAlAC0AOgBRAGwAjgC1ANMA4QDtAO0A4ADSAMYAsgCFAFMA
OQAnABEAAAD2//D/8P/0//b/9P/0//T/8//3//b/7//u/+//8P/x//L/8P/w//D/8P/w
//D/7//v//D/8P/v/+//8f/x//L/8v/u/+7/7//w//L/8v/y//L/8v/y//P/8//x//D/
8P/w//D/8P/w//D/8v/y//L/8v/w//D/8P/x//P/8//z//P/8f/w//D/7//w//H/8f/y
//H/8f/x//H/8f/x//H/8f/x//H/8f/x//H/8v/y//L/8v/y//L/8v/0//P/8//z//H/
8P/w//D/8P/v/+//8P/w//D/8P/v/+3/7f/s/+z/7v/u/+7/7v/s/+v/6//s/+7/7f/s
/+z/6//r/+z/7P/s/+z/7P/u//D/8P/x//H/8P/y//L/9P/2//f/9//3//f/+P/4//r/
+v/6//r/+//9//7//v/+//z//P/8//z//P/8//z//P/8//z//P/8//z//P/8//z//P/9
//3//f/9//z//P/8//z//P/8//z//f/9//z//P/6//v/+//6//v/+//9//3////9//3/
/v/8//z/+//7//v//P/8//v/+//7//r/+v/7//v/+v/6//j/+P/4//j/+v/6//r/+v/6
//r/+v/6//j/+f/5//n/+f/5//n/+f/5//j/+P/4//j/+P/4//j/+f/5//n/+f/7//v/
+//7//n/+f/7//v/+v/7//3//v/6//n/+P/5//n/+P/3//f/9//3//j/+v/8//v/+//7
//r/+v/6//r/+f/5//n/+f/8//z/+//7//n/+v/6//j/+f/6//3//v/7//j/+//8//3/
/v/8//3//f/9/wAAAQABAP///f/9//3//v8AAAAAAAAAAAQAAgACAAUAAwAGAAcABwAK
AA0ADgAPAA0ADwAPAA8AEQATABQAFQAVABUAFAARAA8ADQALAAkABQAEAAMAAQD/////
/v/8//v/+//7//v//f/8//v/+//5//j/9v/1//b/9//3//j/+P/4//j/+P/4//j/+P/4
//b/9v/2//b/+P/3//n/+P/3//n/+f/1//X/+/8DAA0AHQArADYARwBiAIQAqwDRAOsA
9wD/APgA5gDQAL4AmQBjAD0ALQAdAAoA+v/w//D/9P/2//T/9P/0//X/9f/0//P/8v/y
//L/8v/y//H/8P/v/+7/7//w//D/8f/y//L/8f/x//P/8//0//T/8P/w//H/8v/y//L/
8v/y//D/8P/x//H/8//y//L/8v/y//L/8v/y//L/8v/y//L/8v/y//L/8//1//X/9f/1
//L/8v/z//P/8//z//L/8v/z//P/8//z//X/9f/1//X/8//z//P/8//z//T/9P/0//T/
9P/0//T/9P/z//P/8//z//L/8v/y//L/8f/x//L/9P/0//T/8//x//H/8P/w/+7/7v/u
/+7/7v/t/+3/7v/u/+3/7P/s/+3/7f/u/+7/8P/w//D/8v/y//L/8//z//L/9P/0//b/
9v/3//f/9//5//r/+v/8//r/+v/6//v/+//8//z//P/8//z//P/8//z//P/8//z//v/+
//7//v/8//z//P/8//z//f/9//3////+//7//v/8//z//P/8///////+//7//f/9//z/
+v/7//v//f/9//3/+//7//z/+v/6//n/+f/5//r/+v/5//v/+//6//r/+f/5//j/+P/5
//r/+//8//r/+v/6//r/+P/4//j/+P/5//v//P/9//v/+//7//v/+f/4//j/+P/6//r/
+v/6//n/+f/5//n/+//7//v/+//5//n/+//7//n/+f/6//r/+f/5//n/+//9//z/+//7
//r/+f/5//r/+//7//z//f/8//z//P/8//n/+f/5//n//P/8//v/+//9//7//v/8//v/
+v/7//r/+f/7//3//P/8//r/+v/6//r//P/9//3//f/9//3//P/5//r/+//8//7/AAAA
AAAAAAAAAP7//v8BAAEABAAFAAUACAALAAwADQALAA0ADQANAA0ADwAQABEAEQARABAA
DQALAAkABwAFAAUABAADAAEA//////7//P/7//v/+//7//n/+P/3//f/+P/4//f/9//5
//n/+P/4//j/+P/4//j/+P/4//j/+P/4//j/+P/4//j/9//3//j/+//7//n/9f/3//3/
BwAVACMAKQAwAEEAWgB4AJkAsQDBAMsAzwDGALQApgCYAHcASQApAB0AEQAEAPj/8P/w
//T/9P/0//T/9v/1//X/9P/z//L/8v/y//L/8v/y//L/8v/y//T/9P/z//P/8v/y//H/
8f/z//P/9P/0//L/8v/z//T/9P/0//T/9P/y//L/8//z//X/9P/0//T/8v/y//L/8v/y
//L/8v/y//T/9P/0//X/8//z//P/8//0//T/9f/1//X/9f/0//T/8//z//P/8//z//P/
8//z//P/8//z//P/9f/2//b/9v/0//T/9P/0//b/9f/1//X/9f/0//T/9P/0//P/8//0
//T/9P/0//P/8//z//L/8v/x//D/7//u/+//7//w//L/8P/v/+7/7v/v/+//8P/w/+7/
7v/u//D/8P/w//H/8f/y//T/9P/2//b/9//3//f/9//4//j/+v/8//z//P/9//v//P/8
//z//v/+//7//v/8//z//P/8//r/+v/6//r//P/8//z//P/8//3//f/9//3//P/8//z/
/P/8//z//P/9//3//P/8//7///////7//P/7//z/+//7//n/+f/6//z//P/7//v/+//8
//z/+//7//v/+v/6//3//f/8//z//P/8//z//P/8//z//P/8//r/+v/6//r//P/9//3/
/f/7//v/+//7//v/+v/6//r/+v/6//r/+v/9//3//f/9//3//f/9//3/+f/5//v/+//7
//v//P/8//n/+f/5//v/+//6//n/+f/7//v//P/+//7//f/9//3//P/8//z//P/9//3/
/f/9//7//v/9//3/+//8//z/+v/8//z//P/8//7/////////AAABAAEA///9//3//f/+
/wAAAAAAAAAAAAD+//7/AQADAAYABwAHAAgACwAMAA0ADwARABEAEQARABMAFAAVABQA
EwARAA0ADQALAAkABwADAAIAAQD////////+//z/+//7//v/+//7//r/+f/5//z//P/7
//v/+f/5//j/+P/5//r/+//8//v/+v/5//j/+P/4//j/+P/4//f/+f/6//v/+//7//f/
9/8BAA8AGwAlAC0AOABLAGoAigCpAMMA0wDdAN8A0gDEALgAogB5AE8ANwAlABEA/v/y
//T/+P/2//b/9v/0//b/+//5//T/8f/0//L/8v/y//L/8v/y//L/8v/w//D/7//v//L/
8v/x//H/8f/x//L/8v/w//D/8f/y//L/8v/y//L/8v/y//P/8//z//L/8v/y//L/8v/y
//L/8v/y//L/8v/y//L/8v/z//H/8f/x//H/8P/w//H/8f/y//P/8//0//P/8//z//P/
8//z//P/8//z//P/8//z//P/9P/0//T/9P/0//T/9P/y//H/8f/x//H/8P/w//D/8P/v
/+//8P/w//D/8P/v/+3/7f/s/+z/7P/s/+z/7P/u/+3/7f/u/+7/7f/s/+z/6//r/+z/
7P/s/+z/7P/u//D/8P/x//H/8P/y//L/9P/0//X/9f/1//f/+P/4//r/+v/6//r/+//7
//z//P/8//z//P/8//z//P/8//z//P/+//7//v/+//7//v/+//7//f/9//z/+//8//z/
/f/+//z//P/8//z//f/9//z//P/6//v/+//6//v/+//9//3////9//3//v/8//z/+//7
//v//P/8//v/+//7//r/+v/7//v/+v/6//z//P/8//z/+//6//n/+P/6//r/+v/6//j/
+f/5//n/+//7//v/+//5//j/+P/4//r/+v/6//r/+//7//v/+//7//v/+//7//v/+//9
//3/+//7//z//P/5//n/+f/7//3//P/7//v/+f/5//r//P/6//n/+f/5//z//P/8//z/
+//7//v/+//8//z//P/8//z//P/8//3//f/9//7///////3/////////AAABAAAA///+
/wIAAAAAAAMAAQAEAAUABQAIAAsADAANAA8AEQARABEAEAARABEAEQATABMAEgAPAA0A
CwAJAAcABQAEAAMAAQD//////v/8//v/+//7//v/+//6//n/+f/4//j/9//3//n/+f/4
//j/9v/2//b/9v/4//j/+P/4//j/+P/4//j/+P/3//f/9v/3//v/+//3//X/+/8DAA8A
HQApADIAQQBcAH4ApQDFAN0A6wDzAO4A4ADQAMQAowBtAEMALwAbAAgA+P/u//D/9P/2
//T/8v/0//f/8//y//X/9P/z//L/8f/w//L/8v/y//L/8P/w/+//7//y//L/8f/x/+//
7//w//D/8P/w//H/8v/x//D/7//u//H/8v/0//X/8v/w/+//7v/v//D/8f/y//L/8v/y
//L/8v/y//L/8//z//P/8//z//D/8P/x//H/8//z//L/8v/x//H/8f/x//P/8//z//P/
8//z//P/8//y//L/8f/w//L/8v/y//L/9P/z//P/8//x//D/8P/w//L/8f/x//L/8P/w
//D/7//t/+3/7P/s/+z/7P/s/+z/7P/r/+v/7P/s/+v/6v/q/+3/7f/u/+7/7v/u/+7/
8P/y//L/8//z//P/9P/z//T/9f/3//j/+f/4//j/9//4//r/+v/6//v/+//8//z//P/8
//z//P/8//z//P/8//z//P/8//z//P/8//z//P/8//z//f/9//3//f/8//z//P/8//z/
/P/8//3//f/8//z//P/9//3//P/9//3///////7/+//6//r//P/8//v/+//7//z//P/7
//v/+//6//r/+f/5//j/+P/6//r/+v/6//j/+P/4//j/+v/6//r/+v/4//n/+f/5//v/
+//7//v/+//6//r/+v/8//z//P/8//v/+//7//v/+//7//v/+//5//n/+//7//v/+//8
//z/+f/5//n/+//7//r/+f/5//f/9//4//r//P/7//v/+//8//z//P/8//v/+//7//v/
/P/8//v/+//7//z//P/6//r/+v/8//z/+f/5//n/+v/8//z//P/8//z//P/8//3//f/9
/wAAAQABAP//////////AAACAAIAAgACAAYABAAEAAcABgAIAAgABwAIAAsADAANAA4A
EQASABMAEgATABMAEwAUABUAFQATABEADwANAAsACQAIAAcABQABAAEAAAD+//3//f/9
//3/+//6//n/+f/8//z/+//7//n/+f/4//j/+P/4//j/+P/4//j/+P/4//r/+v/6//r/
+P/1//n//P/5//f/+//3//X//f8DAA0AHQAtADgARQBgAIIApwDJAOUA9wD/APoA6gDU
AMIAoQBtAEEALQAdAAwA+v/u/+7/9v/4//b/9P/2//f/9//0//X/9P/y//L/8v/y//L/
8v/y//L/9P/0//P/8//y//L/8f/x//H/8f/y//L/8P/w//H/8v/y//L/8v/y//T/9P/1
//X/8//y//L/8v/0//T/9P/0//b/9v/2//b/9P/0//T/9f/1//X/9f/1//T/9P/1//X/
9f/1//T/9P/1//X/9f/1//X/9f/1//X/9f/1//X/9f/z//T/9P/0//b/9v/2//b/9v/1
//X/9f/z//L/8v/y//P/8//0//b/9f/0//P/8f/w//H/8f/y//H/8P/v/+7/7v/t/+3/
7v/w/+//7v/u//H/8f/y//L/8P/w//D/8v/z//T/9v/3//b/+P/4//r/+P/5//n/+f/5
//r/+v/8//7//v/+/////f/+//7//v/+//7//v/+//7//v/+//7/AAAAAAAAAAAAAAAA
AAAAAP7////////////+//7//v/+//7//v/+/wEAAQAAAAAAAAABAAEAAAD/////AQAB
AP///f/9//7/AAAAAP///////wAAAAD//wEAAQAAAAAA//////7//v/+//7//v/+//z/
/P/8//z//f/+////AAD+///////////////////////+//7//v/+//7//v/+//3//f/9
//3//f/9//3//f/8//3/AAABAP7//f/9//z/+//7//v//f////7//f/9//3//f/+/wAA
/v/9//3//f/8//z//P/8/wEA///9//7//v/+//7//v8AAAEAAQABAAAAAQABAP//////
////AAAAAAAAAAAAAAQAAgACAAUABQAIAAkACQALAA8AEQATABIAEwASABEAEQATABQA
FQAVABUAFAARAA0ACwAJAAcABgAGAAYABQABAAEAAAD+//3//f/9//3//f/8//v/+//+
//7//f/9//3//f/8//z/+v/6//r/+v/6//r/+v/6//z//P/8//z/+v/9//3/+v/5//v/
+f/3//3/AwAJABcAJQAtADgASQBgAH4AnQC5AMkA1QDZANAAvgCuAJwAfQBRADMAJQAZ
AAgA+P/w//L/9v/6//r/+P/4//n/+//6//f/9v/2//b/9v/2//b/9v/2//b/+P/4//f/
9//2/w==
         </WaveFormData>
      </LeadData>
      <LeadData>
         <LeadByteCountTotal>10000</LeadByteCountTotal>
         <LeadTimeOffset>0</LeadTimeOffset>
         <LeadSampleCountTotal>5000</LeadSampleCountTotal>
         <LeadAmplitudeUnitsPerBit>4.88</LeadAmplitudeUnitsPerBit>
         <LeadAmplitudeUnits>��V</LeadAmplitudeUnits>
         <LeadHighLimit>2147483647</LeadHighLimit>
         <LeadLowLimit>268435456</LeadLowLimit>
         <LeadID>II</LeadID>
         <LeadOffsetFirstSample>0</LeadOffsetFirstSample>
         <FirstSampleBaseline>0</FirstSampleBaseline>
         <LeadSampleSize>2</LeadSampleSize>
         <LeadOff>FALSE</LeadOff>
         <BaselineSway>FALSE</BaselineSway>
         <ExcessiveACNoise>FALSE</ExcessiveACNoise>
         <MuscleNoise>FALSE</MuscleNoise>
         <LeadDataCRC32>2372438386</LeadDataCRC32>
         <WaveFormData>
8v/y//L/8v/0//T/9P/0//T/9P/0//T/9v/2//b/9v/z//L/8f/w//H/8v/z//T/9P/0
//T/9P/0//T/9P/0//T/9P/0//T/9P/0//T/9P/2//b/9v/2//T/9P/0//T/9v/2//b/
9v/0//T/9P/0//b/9v/2//b/9v/2//b/9v/2//b/9v/2//f/+P/5//r/+f/4//f/9v/2
//b/9v/2//j/+P/4//j/+P/4//j/+P/2//b/9v/2//X/9P/z//L/9P/0//T/9P/1//b/
9//4//b/9v/2//b/9//4//n/+v/7//z//f/+////AAABAAIAAAAAAAAAAAADAAQABQAG
AAQABAAEAAQABAAEAAQABAAGAAYABgAGAAQABAAEAAQAAwACAAEAAAABAAIAAwAEAAMA
AgABAAAAAgACAAIAAgACAAIAAgACAAIAAgACAAIAAgACAAIAAgD///7//f/8//7/AAAC
AAQABAAEAAQABAADAAIAAQAAAAEAAgADAAQABgAGAAYABgAEAAQABAAEAAIAAgACAAIA
BAAEAAQABAAEAAQABAAEAAMAAgABAAAAAQACAAMABAACAAIAAgACAAIAAgACAAIABAAE
AAQABAADAAIAAQAAAAEAAgADAAQAAwACAAEAAAD+//7//v/+/wAAAgAEAAYABQAEAAMA
AgACAAIAAgACAAIAAgACAAIAAAAAAAAAAAACAAIAAgACAAQABAAEAAQABgAIAA0AEQAR
ABAAEgAUABMAEwAUABQAFQAVABUAFwAaABwAHQAfACAAIAAfAB8AHQAbABoAGgAcABsA
GwAcABwAFwATABIADgAOAA8AFAAVABMAEgASAA0ACgAGAAAA///9//z//P/+//z/+//7
//r/+v/6//j/9//3//j/+P/6//n/+f/5//f/9v/2//X/9v/2//f/9//3//b/9v/0//b/
9v/y/+3/8P/1/+7/6//r/+f/5//1/wkAGwAuAEgAaQCKAK0A2AD/AA8BEwEVAQ0B9gDV
AKIAZQAzACYAMwA2ACwAJgAfABMADQARAA0ABgD///r/9P/1//n/9f/w//H/8f/x//H/
8f/x//H/8f/v/+//7v/u//D/8P/v/+//7v/u/+7/7v/t/+3/7f/t/+3/7v/u/+7/7P/s
/+z/7P/u/+7/7v/u//D/8P/w//D/7//v/+7/7v/w//D/8P/w/+7/7v/u/+7/7v/u/+7/
7v/u/+7/7v/v//H/8f/x//D/7v/u/+7/7v/w//D/8P/w//H/8f/x//H/7//v/+//7//v
/+//7//v//H/8f/x//H/7//v/+3/7//u/+3/7P/r/+z/6//s/+z/6v/q/+r/6v/s/+z/
7P/s/+v/6//r/+v/6//r/+v/6//q/+v/6//s/+z/7f/t/+3/8P/z//T/9f/4//r/+//7
//n/+//7//3//v/+//////////////8AAAAAAAAAAAAA/v/+//3//f/+////AAABAP//
/////////P/8//3//f/7//z//v////3//f/9//3//v/+//3//f/+//7//v/9//v/+//8
//3////+//7//v/+//3//f/9//3//v/+//7//v/+//3//f/9//7//v/+//z//f/9//z/
/v/+//7//v/+//7//v/+/wAAAQABAAAA/v/+//7//v/+//7//v/+//7//v/+//7//v//
/////v/8//z//P/8//7//v///////////wAAAAD9//3//f///////f/9//3//////wAA
AAD+//z//P/+/wAAAAAAAP///v/+//3//P/9//7//v//////AAD///3//f/9//7/AAD+
//7///8BAAAAAAD///7//f8AAAIAAgACAAIABwAJAAoACgALAA4ADwAPABEAEgASABMA
EQATABQAFgAXABkAGgAaABkAGQAZABcAFgAWABYAFQAVABYAFgARAA0ADAAKAAoADAAS
ABMAEQANAAwACgAIAAUAAAD9//v//P/8//z/+v/3//f/+P/4//j/9v/1//X/9P/0//T/
8//1//X/9P/0//X/9f/0//T/9f/1//X/9P/0//L/9P/0//T/8//0/+//6v/r/+v/5//j
/+f/8f8DABgAMABFAGAAhwCwANkA9wAJAQ0BCQH8AOsAzACXAFEAGgANABgAGgAUABUA
EwAHAAcACwAKAAMA/P/2//P/8f/x//D/8v/x//D/7//t/+3/7f/t/+3/7f/s/+z/7v/u
/+3/7f/s/+z/7P/s/+3/7f/t/+3/7f/u/+7/7v/s/+z/7P/s/+7/7v/u/+7/7P/s/+z/
7P/t/+3/7P/s/+7/7v/u/+7/7v/u/+7/7v/s/+z/7P/s/+7/7v/u/+//7//v/+//7v/s
/+z/7P/s/+z/7P/s/+z/7f/t/+3/7f/t/+3/7f/t/+//7//v/+//7f/t/+3/7f/u/+//
7v/x/+7/7f/s/+v/7f/r/+v/6v/q/+r/6v/q/+j/6P/o/+j/6f/p/+n/6f/r/+v/6//r
/+r/6//r/+z/7P/t/+3/7f/u//H/8v/z//T/9v/3//f/+f/7//v//f/8//z//f/9////
/////wAAAAAAAAAAAAD+//7//f/9//7///8AAAEA///////////+//7///////z//P/9
//3//f/9//3//f8AAAAA//////7//v/+//3//f/9//7///////7//v/+/wAA////////
//8AAAAAAAD///7//P/7//z//v///wAA/v///////v/+//7//v/+//z//P/8//z//v//
/////v/+//7//v/+//z//P/8//z//P/8//z//P/+///////+//z//P/8//z//v/+////
///7//v//P/8//3//f/9///////9//3//f/9//3//v/+//7//P/8//7//v/+//7//f/9
//7//v/+/wAAAAD//////f/+//3/+//9//3//v8AAP///v/+/////v/+//3//P/7//3/
/v8AAP7//v/9//z////8//v//v///wAAAQACAAcACQAKAAoADQAQABEAEQASABIAEQAR
ABEAEwAUABYAFgAXABcAFgAXABcAFwAVABQAFAAUABMAEQASABIADQAMAAwACwAMAAwA
EAAPAAsACgAKAAkACAAGAAIAAAD///3//P/7//j/+f/5//r/+v/6//j/9//3//b/9v/2
//X/9//3//b/9v/3//f/9v/2//f/9//3//b/9v/0//b/9v/2//X/9P/x/+z/6//t/+v/
6f/r//X/CQAeADAAQwBiAIEAngDDAOEA8QDzAPEA6ADVALQAfQA5AAgAAQASABgAGAAZ
ABUAEQARABMADgAHAAIAAAD///v/9//2//b/9f/0//P/8f/x//H/8f/x//H/8P/w//D/
8P/v/+//8P/w//D/8P/v/+//7//v//H/8v/y//L/8v/y//L/8v/w//D/8P/w/+7/7v/u
/+7/8f/x//D/8P/w//D/8P/w//H/8v/z//T/8//y//H/8P/w//D/8P/x//P/8//z//L/
8P/w//D/8P/y//L/8v/y//P/8//z//P/9f/1//X/9f/1//X/9f/1//P/8//z//P/8//z
//H/8//1//X/9f/1//X/8//z//L/9P/0//T/9P/2//b/9v/2//P/8f/v/+3/7v/v//D/
8f/y//P/8//0//L/8//z//P/9P/3//j/+f/5//r/+v/5//r//f/+/wEAAAAAAAEAAQD/
//////8AAAEAAgADAAQAAwACAAAA/////////////wAAAQACAAMAAAAAAAEAAQD+//7/
/////wEAAQABAAEAAgACAAEAAQAAAAAAAAD///////8AAAEAAwACAAIAAgAEAAMAAwAD
AAMABAAEAAQAAQAAAP7//f/9//7//v/+/wEAAwAEAAQABAAEAAQABAABAAAA///+////
AQACAAIABAAEAAQABAACAAIAAgACAAEAAAD///7///8BAAIAAgAEAAQABAAEAAEAAAAA
AP///////wAAAAD9//3//f///wEA/////////////wAAAAACAAAAAAACAAQABAAEAAMA
AAAAAP///v/+//7//f/9//7/AAAAAP///////wAAAgABAAAAAAABAP///v/8////AAAB
AAIACAALAA0ADgAPABIAEwATABIAEgARABEAEQATABQAFgAXABkAGgAaABoAGwAcABsA
GAAYABgAFwAVABYAFgARAA8ADgAMAAwADwAUABQAEQAOAAwACQAGAAMA/v/7//n/+v/6
//r/+P/5//n/+v/6//n/9v/0//P/9v/2//b/9f/1//X/9P/0//P/8//y//L/9f/1//X/
9P/y//D/8v/y//b/9f/0//H/7v/p/+f/6f/r/+///f8RACQAOgBZAHwAmwC8AN0A8QD5
AP0A8QDYAL0AmABhAC8AGAAhAC4ALAAiAB8AFwARABMADwAEAP///P/2//H/8//3//b/
8//x/+//7f/t/+3/7f/t/+v/6//q/+r/7P/s/+v/6//u/+7/7v/u/+z/6//q/+n/6v/s
/+3/7v/t/+z/6//q/+z/7P/s/+z/6v/q/+r/6v/p/+n/6P/o/+r/6v/q/+r/6P/o/+j/
6P/p/+r/6//s/+r/6v/q/+v/6//r/+v/6v/s/+z/7P/s/+z/7P/s/+z/7f/t/+3/7f/s
/+v/6v/p/+z/7f/u/+//7//v/+//7//u/+3/6v/r/+z/7f/u/+//7f/r/+v/6v/o/+j/
6P/o/+n/6v/r/+z/7f/t/+3/7f/s/+v/6v/p/+z/7f/t/+7/7P/t/+3/7f/u//H/8v/z
//b/+P/5//n/+P/5//j/+f/8//z//f/9/////////wAA///+//3//P/8//z/+//7//v/
+//7//v/+f/5//n/+f/5//r//P/9//n/+P/4//f/9//3//f/9//5//r/+v/7//v/+v/5
//f/+f/5//r/+//7//r/+v/6//j/9//3//f/+f/6//r/+v/8//z/+//7//n/+v/6//r/
/P/9//3//P/7//r/+f/4//n/+v/7//z//P/9//3//P/6//r/+v/6//r/+v/6//r//P/8
//z//P/8//3//f/8//v/+v/5//j/+//8//7////8//v/+//6//n/+f/5//v//f/7//v/
+//7//v//P/8//z/+v/6//z//P/8//z/+//5//r/+v/6//z//P/7//v//v///wAAAQAC
AAcACQAKAAoADwASABMAEwATABIAEAAPABAAEwAVABgAFwAZABoAGgAZABkAGQAXABgA
GAAYABcAFAAUABMADQAMAAwACwAMAAwAEAAPAAsABwAGAAQAAgABAPz/+f/3//b/9v/2
//T/8f/x//L/8v/y//D/7//v//L/8v/y//H/8//z//L/8v/x//H/8P/w/+//7//v/+7/
7v/s/+7/7v/u/+3/6v/p/+r/6f/j/+H/5f/v/wEAGQAwAEoAaQCOALMA3AD9AA0BEwET
AQUB8ADPAJoAVQAfABQAJwAqACAAHAATAAkACwAPAAkAAgD7//L/7v/x//H/7//w/+7/
7f/s/+v/6f/p/+n/6f/r/+v/6v/q/+j/6P/n/+f/6P/o/+j/6P/o/+n/6v/r/+r/6v/p
/+j/6v/q/+r/6v/o/+j/6P/o/+n/6v/r/+z/6//r/+r/6v/q/+r/6v/q/+r/6v/q/+r/
6P/o/+j/6P/o/+j/6P/p/+n/6f/p/+j/6v/q/+r/6v/o/+j/6P/o/+n/6f/p/+n/5//n
/+f/5//n/+f/5//n/+n/6f/p/+n/5//n/+X/5//n/+f/5//n/+f/5f/l/+T/5P/k/+T/
5P/k/+T/5P/k/+P/4//j/+P/4//j/+P/4//m/+f/5//o/+j/6f/p/+n/7P/v//D/8f/y
//T/9f/1//f/+f/5//v//P/8//3//f/7//v/+//8//z//P/8//z//v/+//3//f/8//v/
+v/5//r/+//8//3/+v/6//v/+//6//r/+//7//v/+//7//v/+v/6//n/+f/6//r/+v/5
//n/+f/6//v/+//6//r/+v/4//f/9//3//j/+v/7//z/+v/6//n/+f/3//j/+P/4//j/
+f/5//j/+v/6//r/+v/6//r/+v/6//r/+//7//r/+v/6//r/+v/6//r/+v/6//r/+v/6
//r/+v/7//v/+v/8//z//P/8//r/+v/7//v/+//7//z//P/7//v/+//9//v/+f/5//n/
+//7//z//P/8//r/+v/8//z//P/8//v/+f/6//r/+v/6//r/+f/5//r//P/8//v/+f/5
//r//P/8//z//f////7//v/9//z/+//9//7//v8AAAAAAAAAAAUABwAIAAgADQAQABEA
EQASABIAEQARABEAEwAUABYAFwAZABoAGgAXABcAFwAVABQAFAAUABMAEwAUABQADwAN
AAwACgAKAAsAEAAQAA0ACQAIAAYABAABAPz/+f/3//f/+P/5//j/9v/1//X/9P/2//T/
8//z//T/9P/0//P/8//z//L/8v/z//P/8v/y//H/8f/x//D/8v/w//L/8v/0//H/7P/p
/+z/6//l/+P/5f/r//f/CwAiADgAVwB8AJ0AxADvAAUBDQENAQUB8gDbALAAbwAtAAwA
EwAcABQAFAAVAAsAAQAHAAkAAgD9//b/8v/1//P/7f/u//D/7//u/+3/6//r/+v/6//t
/+3/7P/s/+z/7P/r/+v/7P/s/+z/7P/r/+v/6//r/+v/7P/s/+z/7P/s/+z/7P/u/+7/
7v/u/+7/7v/u/+7/7//v/+7/7v/u/+7/7v/u//D/8P/w//D/7//u/+3/7P/u/+7/7v/v
/+3/7f/t/+z/7P/s/+z/7P/s/+z/7P/s/+3/7f/t/+3/7//v/+//7//t/+3/7f/t/+3/
7f/t/+3/7//v/+3/7//t/+3/7f/t/+3/6//r/+r/7P/s/+z/7P/q/+r/6v/q/+n/6f/p
/+n/6f/p/+n/6f/q/+v/6//s/+7/7//v/+//7v/x//L/8//2//j/+f/5//v//f/9////
/v/+//////8BAAEAAQACAAAAAAAAAAAAAgACAAEAAQD/////////////////////AAAA
AAEAAQAAAAAAAQABAP//////////AAAAAP/////+//7//v/9//////8AAAEAAQAAAAAA
AAAAAP//////////AAAAAAAAAAAAAP///////wAAAAAAAP/////+//z//v/+//7//v8A
AAAAAAAAAP7///////7/AAAAAAAAAAAAAAAAAAAAAP7//v/+//7//v///////v8AAAAA
AAAAAAIAAgADAAMAAwADAAQABAAAAP///v///////f/9//3/+//7//z//P/+//z//P/+
/wAAAAAAAP///f/+//7//v8AAAAA//////3//v/9//v//P/9////AgD+//7/AQACAAMA
BAAJAAsADAAMABEAFAAVABUAFAASAA8ADQAOABEAEwAWABkAGwAcABwAGQAZABkAFwAW
ABYAFgAVABUAFgAWABEADwAOAAwADAALABAAEAANAAwADAALAAoABwACAP///f/6//r/
+v/4//f/9//4//j/+v/4//f/9//2//b/9v/1//f/9//2//b/9//3//b/9v/2//X/9P/y
//X/9P/3//j/+v/3//b/8f/s/+3/7//r/+n/7//7/wkAHAAuAEMAYAB/AJ4AvwDdAOkA
6wDrAOIAywCqAHMAMwAKAAcAGAAgACAAIwAfABMAEwAVAA4ABwACAPz/+//7//n/+P/4
//f/9v/1//L/8f/w/+//8P/x//H/8v/y//L/8f/x//D/8P/w//D/7//v/+//7//x//L/
8v/y//L/8v/y//L/8P/w//D/8P/y//L/8v/y//X/9f/0//T/8//y//H/8P/y//L/8v/y
//D/8P/w//D/8P/w//D/8f/z//P/8//y//L/8v/y//L/8P/w//D/8P/y//P/9P/1//P/
8//z//P/8//z//P/8//1//X/9f/1//T/8//w//H/8//z//P/8//1//P/8//y//L/8v/y
//L/9P/0//T/9P/y//H/8P/v/+3/7f/t/+3/7//x//L/9P/y//P/8//z//T/9//4//n/
+v/8//3//f/7//3//f////7//v//////AAABAAIABAAEAAQABAAEAAIAAgABAAEA////
/////////////////wAAAAABAAEA/v/+///////9//3//f/9////AAAAAAEAAAAAAAAA
///9//3//v////3//P/8//z//v/9//3//f/9//7//v/+//7//v/9//3/+//8//z//P/9
////AAAAAP7//v/+//7//P/8//z//P///wEAAgACAP///v/9//z//f/+////AAAAAAAA
AAAAAP/////+//z//v/+//7//v///wAAAgADAAAA//////7//v///wAAAwABAP//////
//////8AAAAAAgAAAAAAAgABAAAA///9//7/AAABAAIA///+//z/+//+/wAAAAD///3/
/f/+/wAA/v8CAAUAAwAAAAAAAAAAAAAABgAJAAsADAAMAA4ADgANABAAEgATABUAFQAX
ABgAGgAZABsAHAAcABsAGwAbABkAGgAaABoAGQAbABwAHAAXABMAEgAQABAADgASABEA
DQANAAwACgAIAAMA/v/7//n/+P/4//j/9v/2//f/+f/6//n/9v/0//P/8//y//H/7//y
//P/8//0//X/9f/0//T/8//z//P/8v/w/+7/8P/w//L/8f/w/+3/6v/n/+X/4f/j/+3/
/f8TACwAQABbAH4AnwDEAOUA+QD/AAUBBQH0ANUArAB3AEcALAAvAD4APAAyAC0AHwAP
ABEAEQAIAAEA/P/2//P/8//x//D/7v/t/+z/6//t/+3/7f/t/+v/6//q/+r/6v/q/+n/
6f/s/+z/7P/s/+n/6f/p/+n/6v/s/+3/7v/r/+r/6f/o/+j/6P/o/+j/6v/q/+r/6v/p
/+n/6P/o/+r/6v/q/+r/6P/o/+j/6P/q/+r/6v/q/+r/6v/q/+v/6f/p/+n/6P/o/+j/
6P/o/+r/6v/q/+r/6//r/+v/6//t/+3/7f/t/+z/6//q/+n/6f/p/+n/6f/r/+v/6f/r
/+n/6f/p/+n/6v/p/+r/6v/o/+j/6P/o/+j/6P/o/+j/5f/l/+X/5f/n/+f/5//n/+j/
6f/p/+r/6f/p/+j/5//p/+3/7//x//T/9v/3//f/9f/3//f/+f/6//r/+//7//v/+//7
//z//P/8//z//P/8//z/+//7//v/+//7//v//f/9//3//f/7//r/+v/5//j/+P/5//n/
9//3//f/9//4//j/9//3//n/+v/7//v/+v/5//n/+f/3//b/9v/2//f/9//4//n/9//4
//j/+P/4//j/9//3//j/+v/7//z/+v/7//v/+v/4//j/+P/4//j/+P/4//j/+f/7//z/
/P/6//r/+v/6//r/+v/6//r/+v/6//r/+v/6//v/+//6//v//P/9//7/+//6//r/+f/5
//n/+v/6//v/+//7//3//P/5//j/9//5//n/+v/6//r/+P/4//r/+P/4//j/9//4//r/
+//8//r/+v/5//n/+P/4//r/+v/7//z//f/+/wQABwAJAAoADQAQABEAEQAQABAADwAP
ABAAEwAVABgAGQAbABwAHAAbABsAGwAZABYAFgAWABUAFQAWABYAEQAPAA4ADAAMAAsA
EAAQAA0ACwAKAAgABgACAPz/+P/1//X/9v/3//b/8//z//T/9P/0//L/8f/x//L/8v/y
//H/8f/x//D/8P/z//P/8v/y//L/8f/w/+7/8P/u//D/8P/w/+3/7P/p/+j/6//p/+H/
3//r//3/EwAoAEIAXwCCAKcA0AD1AA0BFQEXAQ8B+gDdAK4AawAvABoAJQAuACQAHAAX
ABEACwALAAsABAD7//j/+v/3//P/7f/u/+7/7f/s/+v/6//r/+v/6//r/+v/6v/q/+r/
6v/p/+n/6v/q/+r/6v/p/+n/6f/p/+n/6v/q/+r/6v/q/+r/6v/q/+r/6v/q/+z/7P/s
/+z/6//r/+r/6v/s/+z/7P/s/+r/6v/q/+r/6v/q/+r/6v/s/+z/7P/t/+v/6//r/+r/
7P/s/+z/7P/s/+z/7P/s/+v/6//r/+v/6//r/+v/6//r/+v/6//r/+v/6//r/+v/6//r
/+n/6//r/+v/6//r/+v/6f/p/+j/5v/m/+b/5v/o/+j/6P/o/+f/5//n/+f/5f/l/+X/
5f/o/+n/6f/q/+z/7f/t/+3/7v/x//L/8//0//b/9//3//f/+f/5//v//P/8//3//f/9
//3//f/+/wAAAAAAAAAA/v/+//3//f///////////////////////P/8//3//f/7//z/
/v////3//f/9//3//v/+//3//f/+//7//v/9//3//f/+///////+//7//v/+//3//f/9
//3//v/+//7//v/+//3//f/9//7//v/+//7///////7//v/+//7//v/+//7//v/+//z/
/f/9//z//v/+//7//v/8//z//P/8//7//v/+//7//v///////v/+//7//v/+//7//v//
/////f/9//7//v/9//3//f///////f/9//3//f/9//7//v/+//z//P/+//7//v/+//3/
/f/+//7//v/+//7/AQACAAMABAAHAAkACgAKAA0AEAARABEAFAAUABMAEwARABMAFAAW
ABkAGwAcABwAGQAZABkAFwAWABYAFgAVABcAGAAYABMADgAMAAkACAALABAAEAANAAsA
CgAIAAYABQAAAP3/+//6//r/+v/4//X/9f/2//b/+P/2//X/9f/0//T/9P/z//X/9f/0
//T/9f/1//T/9P/z//P/8//y//T/8v/0//T/9P/z//D/7f/q/+3/7//r/+f/5//v/wEA
FAAoAEEAYgCFAKgA0QDxAP8AAwEDAfgA4wDGAJMATwAYAA0AHAAeABgAGwAVAAkACwAP
AAoAAwAAAPz/9f/1//f/9v/1//P/8f/v/+//7//v/+//7//v/+7/7v/u/+7/7f/t/+z/
7P/s/+z/7f/t/+3/7f/r/+z/7P/s/+3/7v/v//D/7//u/+3/7P/u/+7/7v/u/+//7//u
/+7/7v/u/+7/7v/s/+z/7P/s/+z/7P/s/+z/7v/u/+7/7//t/+3/7f/s/+7/7v/u/+7/
7v/u/+7/7v/t/+3/7f/t/+//7//v/+//7//v/+//7//v/+//7//v/+//7//t/+//7//v
/+//7//v/+3/7f/s/+z/7P/s/+z/6v/q/+r/6v/r/+v/6//r/+v/6//r/+v/7P/t/+3/
7v/w//H/8f/x//D/8//0//X/+P/6//v/+//5//v/+//9//7//v//////////////AAAA
AAAAAAAAAAAAAAD/////AQABAAEAAQD//////////wAAAAABAAEAAAAAAAEAAQD/////
/////wAAAAD/////AAAAAAAA//8BAAEAAgADAAIAAAD///7/AAD//////////wAAAAAA
AAAAAAD///////8AAAAAAAAAAAEAAQAAAAAAAAAAAAAAAgACAAIAAgAAAAEAAQAAAP7/
/v/+//7/AAAAAAAAAAAAAAAAAAAAAP7///////7/AAAAAAAAAAD+//7///////////8A
AAAA/f/9//3///////3//f/9//v/+//8//z//f/8//3/AAAAAAAAAAD///7//v/9//z/
/v/+//3//f/+/wAAAAD///3//f/+/wAA///+//7//////wAAAgACAAIAAgAHAAkACgAK
AA8AEgATABMAEgASABEAEQARABMAFAAWABcAGQAaABoAFwAXABcAFQAWABYAFgAVABUA
FgAWABEADQAMAAoACgAJAA4ADgALAAwADAALAAoABQAAAP3/+//6//r/+v/4//f/9//4
//j/+v/4//f/9//2//b/9v/1//P/8//y//L/9P/1//X/9v/1//X/9f/0//T/8v/0//T/
8P/v//T/9f/y//H/8//x/+v/7f/1////EgAoAD0AVgB3AJgAtwDTAOMA5wDlAN4AyQCs
AH8AQQAQAAUAEgAcABoAGwAXAA8AEQAZABQACwAEAP7/+f/1//P/9P/2//X/9P/z//P/
8//z//P/8//z//L/8v/x//D/7v/t//D/8P/w//D/8f/x//H/8f/v//D/8P/w/+7/7v/u
/+7/8P/w//D/8P/y//L/8v/y//H/8f/w//D/7v/u/+7/7v/w//D/8P/w//D/8P/w//D/
7v/u/+7/7//x//H/8f/w/+7/7v/u/+7/8P/w//D/8P/x//H/8f/x//H/8f/x//H/8//z
//P/8//y//H/8P/v//L/8//y//X/9P/z//L/8f/z//H/8f/w/+7/7v/u/+7/7v/u/+7/
7v/r/+v/6//r/+z/7f/u/+//7v/v/+//8P/y//P/8//z//P/9f/1//X/9P/2//f/9//3
//n/+f/7//3//v8AAAEAAAD///7//v/+//7//v/+//7//v/9//3//v///wAAAQAAAP//
/v/9//r/+v/7//v/+P/4//n/+f/6//v//P/9//3//P/6//n/+v/6//r/+f/8//3///8B
AAAA/v/9//z//P/7//v/+//7//z//P/8//7//v/9//3/+//8//z//P/7//v/+v/4//v/
/P/9//7//v/+//7//v/9//3//P/6//z//P/8//z//P/8//z//P/8//z//P/8//r/+//7
//r/+v/6//r/+v/7//z//v////r/+f/5//j/+f/5//n/+//8//v//P/9//r/+f/5//j/
9v/0//T/9v/4//j/+P/3//v//P/6//r//P/8//z//P8AAAMABQAGAAcACgALAAsADQAO
AA4ADwANAA8AEAASABEAEwAUABQAFQAVABUAEwATABQAFQAVABQAFAATAA0ACAAGAAMA
AgAGAAwADQALAAcABgAEAAIA/f/4//X/8//y//L/8v/w//H/8f/y//L/8P/u/+3/7f/s
/+z/7P/r/+3/7f/s/+z/6//r/+r/6v/s/+3/7v/u/+z/6v/s/+z/7P/v/+7/5//i/+H/
3f/b/9//5f/v/wMAGAAuAEsAbACNALIA2QDxAPkA+wD3AOYAywCgAGsAOQAiACUAMAAw
ACgAIQATAAUABQAJAAQA+f/y//D/8f/v/+v/6v/o/+f/5v/l/+X/5f/l/+X/5//n/+b/
5v/k/w==
         </WaveFormData>
      </LeadData>
      <LeadData>
         <LeadByteCountTotal>10000</LeadByteCountTotal>
         <LeadTimeOffset>0</LeadTimeOffset>
         <LeadSampleCountTotal>5000</LeadSampleCountTotal>
         <LeadAmplitudeUnitsPerBit>4.88</LeadAmplitudeUnitsPerBit>
         <LeadAmplitudeUnits>��V</LeadAmplitudeUnits>
         <LeadHighLimit>2147483647</LeadHighLimit>
         <LeadLowLimit>268435456</LeadLowLimit>
         <LeadID>V1</LeadID>
         <LeadOffsetFirstSample>0</LeadOffsetFirstSample>
         <FirstSampleBaseline>0</FirstSampleBaseline>
         <LeadSampleSize>2</LeadSampleSize>
         <LeadOff>FALSE</LeadOff>
         <BaselineSway>FALSE</BaselineSway>
         <ExcessiveACNoise>FALSE</ExcessiveACNoise>
         <MuscleNoise>FALSE</MuscleNoise>
         <LeadDataCRC32>478487723</LeadDataCRC32>
         <WaveFormData>
GgAaABoAGgAaABoAGgAaABoAGgAaABoAGgAaABoAGgAcABwAHAAcABwAHAAcABwAHAAc
ABwAHAAcABwAHAAcABwAHAAcABwAHgAeAB4AHgAeAB4AHgAeACAAIAAgACAAIgAiACIA
IgAiACIAIgAiACQAJAAkACQAJQAmACcAKAAqACoAKgAqACoAKgAqACoAKwAsAC0ALgAw
ADAAMAAwADAAMAAwADAAMAAwADAAMAAwADAAMAAwAC4ALgAuAC4ALAAsACwALAAqACgA
JgAkACMAIgAhACAAHQAcABsAGgAXABYAFQAUABIAEAAOAAwACQAIAAcABgAFAAQAAwAC
AAAAAAAAAAAAAAAAAAAAAAD+//7//v/+//7//v/+//7/AAAAAAAAAAD+//7//v/+/wAA
AAAAAAAA/v/+//7//v8AAAAAAAAAAP7//v/+//7/AAAAAAAAAAACAAIAAgACAAAAAAAA
AAAAAAAAAAAAAAACAAIAAgACAAIAAgACAAIAAAAAAAAAAAAAAAAAAAAAAAAAAAAAAAAA
/v/+//7//v/8//z//P/8//z//P/8//z/+v/6//r/+v/8//z//P/8//z//P/8//z/+v/6
//r/+v/8//z//P/8//r/+v/6//r/+v/6//r/+v/6//r/+v/6//r/+v/6//r/+v/6//r/
+v/4//j/+P/4//r/+v/6//r/+P/4//j/+P/4//j/+P/4//r/+v/6//r//P/8//3///8A
AAAAAQADAAIAAgACAAMAAwACAAIAAQAAAP7//v/+//z/+v/0/+3/6//n/+P/3P/b/9r/
2v/c/9z/3P/c/97/4f/i/+P/5v/n/+j/6//v//D/8v/y//L/8v/1//b/9//4//j/+P/4
//r/+//8//7//P/8//3//f//////AAAAAAAAAQABAAEA/////wAAAAD+//7//v/+//7/
/P/8//z//v8DAAUABwAOABUAFgARAAcA+f/q/9z/z/+2/5L/af8+/xr/Af/p/tT+y/7J
/sn+zP7f/gL/Iv8+/2D/hf+t/9P/6f/w//T/+f/+/wUACQAMABEAEQARABMAFAAVABYA
FwAYABgAGAAYABgAGAAZABoAGgAaABoAHAAdAB0AHQAdAB0AHQAdABsAGwAbABwAHgAf
AB8AHwAfAB8AHwAfACEAIQAhACEAIAAgACAAIQAjACMAIwAjACQAJAAkACQAJAAlACUA
JQAmACYAJgAmACgAKAAoACkAKQAqACoAKgAtAC4ALgAuADAAMAAxADIAMgAyADQANAA2
ADcAOAA4ADkAOgA6ADsAPgA+AD4APwA9AD4APgA+AD8APwA/AD8APwA+AD4APgA+AD4A
PwA/ADwAOwA6ADkAOQA4ADcANQA1ADMAMQAwACwAKgApACcAJQAjACEAHwAbABkAFwAV
ABEADwANAAwADQALAAsACQAGAAUABAADAAEAAAAAAAAA///////////////////+/wAA
AAAAAAAA/v/+//////8BAAEAAQABAAEAAQABAAEAAgACAAIAAgACAAIAAwADAAMAAwAD
AAMAAwADAAQABAAEAAQABAAEAAUABQAFAAUABQAGAAYABgAGAAYABgAGAAYABgAGAAUA
BwAIAAgACAAGAAUABQAFAAcABwAHAAcABAAEAAQABAAEAAQABAADAAUABQAFAAUAAwAD
AAMAAwACAAIAAgACAAEAAQABAAEAAQABAAEAAQABAAEAAQABAAEAAQAAAAAAAAAAAAAA
AAAAAP////////////////////////////////////////3//f/9//3//f/+//7////9
//3//f/9//v//P/8//z//f/8//7//v/+//7///8BAAIAAgADAAUABgAGAAgACQAJAAgA
CAAHAAQAAgACAAIAAQAAAP3/9//z/+//6//k/+H/4P/e/+D/4P/g/97/4P/h/+L/5f/o
/+n/6v/t//H/8v/0//T/9P/0//f/+P/5//r/+v/6//r/+//7//v//P/8//z//f/9//3/
/f/+//7//v///wEAAQABAAEAAgACAAIAAgAAAAAAAAAAAAIAAgACAAMABQAJABAAFwAe
AB0AFQANAP7/7v/f/87/tP+P/2L/Mv8N//H+1P7D/r3+uf66/sf+6v4O/yr/Sv9v/5X/
v//h//T/+P/9/wQABwALABAAEwAVABUAFwAYABkAGgAbABwAHAAcABwAHAAcAB0AHgAe
AB4AHgAeAB8AHwAfAB8AHwAfAB8AHwAfAB8AIAAeAB8AHwAfACEAIQAhACEAIQAhACEA
IQAgACAAIAAhACEAIQAhACEAIgAiACIAIgAiACMAIwAjACQAJAAkACQAJgAmACYAJwAn
ACgAKAAoACkAKgAqACoALAAsAC0ALgAuAC4AMAAwADIAMwA0ADQANQA2ADYANwA4ADgA
OAA5ADkAOgA6ADoAOQA5ADkAOQA7ADoAOgA6ADgAOAA5ADkANgA1ADQAMwA1ADQAMwAx
AC8ALQArACoAKAAmACUAIwAjACEAHwAdABkAFwAVABMAEQAPAA0ADAAJAAcABwAFAAYA
BQAEAAMAAwACAAIAAgD///////////////////7/AAAAAAAAAAD+//7/////////////
//////////////8AAAAAAAAAAAAAAAABAAEAAQABAAEAAQABAAEAAgACAAQABAAEAAQA
BQAFAAUABQADAAQABAAEAAYABgAGAAYABgAGAAYABQAFAAYABgAGAAQAAwADAAMAAwAD
AAMAAwAEAAQABAAEAAQABAAEAAMAAQABAAEAAQABAAEAAQABAAAAAAAAAAAA////////
///9//3//f/9//3//f/9//3///////7//v/8//z//P/8//z/+//7//v/+//7//v/+//7
//v/+//7//v/+//7//v/+f/5//n/+f/7//z//P/9//z/+//6//n/+f/6//r/+v/7//v/
/P/8//v/+//7//v//P/7//v//P/8//z//P/8//3///8AAAAAAwAFAAYABgAEAAUABQAE
AAQAAwAAAP7//v/+//3//P/5//P/7//r/+X/3v/b/9r/2v/c/9z/3P/c/97/3//g/+H/
5P/l/+b/5//r/+z/7v/w//D/8P/z//P/8//z//L/9P/0//X/9f/3//j/+P/4//n/+f/5
//n/+v/6//r/+//7//v/+//7//z//P/8//z//P/8//z//P/+//z//v8BAAMABwAMABMA
GgAZABMACQD+/+7/3//Q/7j/kf9m/zr/Ff/1/tr+yf7F/sH+xP7R/vL+FP8u/0z/bf+T
/7v/3f/w//T/9//6////AwAIAAsADQAPABEAEgATABQAEwAUABQAFAAUABQAFAAVABYA
FgAWABYAFgAXABcAFwAXABcAFwAXABcAFwAXABgAFgAXABcAFwAZABkAGQAZABkAGQAZ
ABkAHAAcABwAHQAbABsAGwAbABwAHAAcABwAHAAdAB0AHQAeAB4AHgAeACAAIAAgACEA
HwAgACAAIAAhACIAIgAiACIAIgAjACQAJAAkACYAJgAoACkAKgAqACsALAAsAC0ALgAu
AC4ALwAvADAAMAAwADEAMQAxADEAMQAwADAAMAAuAC4ALwAvADAALwAuAC0AKwAqACkA
JwAnACUAIwAiACIAIAAfAB0AHQAbABkAFwATABEADwANAAsACQAHAAYABQADAAMAAQAC
AAEAAAD///3//P/8//z//f/9//3//f/9//3//f/8//z//P/8//z//v/+///////9//3/
/f/9//v/+//7//v//v/+//7//v/+//7//////////////////////wAAAAAAAAAAAAAA
AAEAAQABAAEAAwAEAAQABAACAAIAAgACAAAAAAAAAP//AAACAAMABAACAAEAAQABAP//
/////////v/+//7//v8AAAAAAAD///3//f/9//3//v///wAAAQAAAAAAAAAAAP3//f/9
//3//////////////////////wEAAQAAAAAAAAAAAAAAAAAAAP//////////////////
AQABAAEAAQD//////////////////////v/+//3//f/9//3//f/9/wEAAAAAAAAAAAAA
AAAAAQADAAQABAAHAAkACgAKAAoACwALAAoACgAJAAYABAAEAAQAAwACAPz/9f/w/+v/
6f/i/9//3v/e/+D/4P/g/+D/4v/j/+T/5f/o/+n/6v/t//H/8v/0//T/9P/0//f/+P/5
//r/+v/6//r/+//7//3//v/+//7//f/9//3//f/+//7//v///wEAAQABAAEAAAAAAAAA
AAAAAAAAAAAAAAAAAgAEAAcACQALABAAGQAcABcADwAFAPb/6P/b/8b/pv99/1T/Mv8Z
/wH/6P7d/t3+3/7g/u3+DP8u/0r/ZP+H/6//1f/r//T/+P/9/wQACQANABAAEwAVABUA
FQAWABcAGAAZABoAGgAaABwAHAAcAB0AHAAcABwAHAAcAB0AHQAdAB0AHQAdAB0AHQAd
AB0AHgAgACEAIQAhAB8AHwAfAB8AHQAdAB0AHQAeAB4AHgAfACEAIQAhACEAIgAiACIA
IgAgACEAIQAhACIAIgAiACIAJgAmACYAJwAlACYAJgAmACcAKAAoACgAKAAoACkAKgAs
ACwALgAuAC4ALwAwADAAMQAyADIAMwA0ADQANAA1ADMANAA0ADQANwA3ADcANwA3ADYA
NgA2ADIAMgAzADMANAAzADIAMQAxADAALwAtAC0AKwApACgAJgAkACMAIQAhAB8AHQAb
ABsAGQAXABUAEQAPAA0ADAANAAsACwAJAAgABwAGAAUABQAEAAQABAAFAAUABQAFAAMA
AwADAAIAAgACAAIAAgACAAIAAwADAAMAAwADAAMAAwADAAMAAwACAAIAAgACAAQABAAF
AAUABQAFAAUABQAHAAcACAAIAAgACAAIAAgACQAJAAkACQAJAAoACgAKAAgACAAIAAgA
CgAKAAoACQAHAAgACAAIAAgABwAHAAcABwAHAAcABwAGAAYABgAGAAYABgAGAAUABQAF
AAUABQAFAAUABQAFAAQABAAEAAQAAwADAAMAAwADAAMAAwADAAMAAwADAAMAAwADAAIA
AgACAAIAAgACAAIAAQABAAEAAwADAAMAAwABAAEAAQABAAEAAQABAAEAAAACAAIAAgAC
AAUABwAIAAgACQALAAwADAAMAA0ADQAMAAsACQAFAAIAAgACAAEAAAD7//X/8f/t/+v/
5P/h/+D/4P/i/+L/4v/k/+b/5//o/+n/7P/t/+7/8f/1//b/+P/4//j/+P/7//z//f/+
//7//P/8//3//f/9//7//v/+////////////AAAAAAAAAQABAAEAAQABAAIAAgACAAIA
AgACAAIAAgACAAQABAAHAAsAEQAWAB0AHgAVAAkA+//o/9r/zf+w/4r/W/8w/wz/8f7X
/sT+vf67/rv+xP7h/gL/JP9G/2r/kf+7/9//8//4//z/AwAIAAsADwAUABUAFwAZABkA
GgAbABwAGwAcABwAHAAdAB4AHwAhACIAIgAiACIAIAAhACEAIQAjACMAIwAjACMAIwAj
ACQAJAAlACUAJQAlACUAJQAlACcAJwAnACcAKAAoACgAKQAnACcAJwAnACoAKgAqACoA
KgArACsAKwAsACwALAAsAC4ALgAuAC8ALwAwADAAMAAzADQANAA0ADYANgA3ADgAOgA6
ADwAPAA8AD0APgA+AEEAQgBCAEMARABEAEQARQBFAEYARgBGAEcARwBHAEcARQBEAEQA
RABCAEIAQwBDAEIAQQBAAD8APQA8ADsAOQA5ADcANQA0ADIAMAAvAC0AKQAnACUAIwAf
AB0AGwAZABcAFQATABIAEQAPAA8ADQAOAA0ADAALAAkACAAIAAgABwAHAAcABwAFAAUA
BQAEAAYABgAGAAYABgAGAAcABwAHAAcABwAHAAcABwAHAAcACAAIAAgACAAIAAgACQAJ
AAkACQAJAAkACQAJAAoACgAKAAoACgAKAAsACwALAAsACQAKAAoACgAMAAwADAAMAAoA
CgAKAAkACQAKAAoACgAKAAkACQAJAAkACQAJAAkACAAIAAgACAAIAAgACAAHAAcABwAH
AAcABQAFAAUABQAEAAQABAAEAAUABQAFAAUABQAFAAUABQAFAAUABQAFAAUABQAEAAQA
BAAEAAQABAAEAAMAAwADAAMAAwADAAMAAQABAAEAAQABAAEAAQABAAEAAQABAAEA//8A
AAAAAQD/////////////AAAAAAAA/////wAAAAD+//7//v/+/wEAAwAEAAQABQAHAAgA
CAAKAAsACwAKAAgABwAEAAIAAgACAAEAAAD7//X/8f/t/+n/4v/f/97/4P/i/+L/4v/g
/+L/4//k/+X/6P/p/+r/7f/x//L/9P/0//T/9P/3//j/+f/6//r/+P/4//n/+f/5//r/
+v/6//v/+//7//v//P/8//z//f/9//3//f/9//7//v/+//7//v/+//7//v8AAAAAAAAD
AAcACwASABkAHAAXAA0AAwDy/+L/1f/A/5z/b/9A/xj/+f7b/sb+uf6z/rH+uP7R/vb+
Fv84/17/g/+r/9H/6f/y//T/+/8AAAMACQAOAA8ADwARABMAFAAVABYAFQAWABYAFgAW
ABYAFgAXABgAGAAYABgAGAAZABkAGQAZABkAGQAZABkAGQAZABoAGAAZABkAGQAZABkA
GQAZABkAGQAZABkAGgAaABoAGwAbABsAGwAbAB4AHgAeAB4AHAAdAB0AHQAgACAAIAAg
ACAAIAAgACEAIwAkACQAJAAjACQAJAAkACYAJgAnACgAKgAqACwALAAsAC0ALgAuAC8A
MAAwADEAMgAyADIAMwA1ADYANgA2ADUANQA1ADUANQA0ADQANAAyADIAMwAzADIAMQAw
AC8ALQAsACsAKQApACcAJQAkACIAIAAfAB0AGwAZABcAFQATABEADwANAAsACQAHAAYA
AwABAAEA//8AAP///v/9//v/+v/6//r/+f/5//n/+f/5//n/+f/4//r/+v/6//r/+P/4
//n/+f/7//v/+//7//n/+f/5//n/+v/6//r/+v/6//r/+//7//3//f/9//3//f/9//7/
/v/8//z//P/8//3//f/9//3//f/+//7//v/+//7//v/+//7//v/+//3//f/+//7//v/+
//3//f/9//3//f/9//3//P/8//z//P/8//z//P/7//v/+//7//v/+//7//v/+//6//r/
+v/6//n/+f/5//n/+//7//v/+//5//n/+f/5//n/+f/4//j/+P/4//j/+P/4//f/9//3
//n/+f/5//n/9//3//f/9//3//f/9//3//f/9//3//f/9f/2//b/9//1//b/9v/2//b/
9v/3//n/+v/6//z///8BAAIAAgADAAMAAgACAAEA/v/8//z//P/7//r/9f/v/+v/5//h
/9r/1//W/9T/1v/W/9b/1v/Y/9n/2v/c/+D/4v/k/+X/6f/q/+z/7v/u/+7/8f/w//H/
8v/y//T/9P/1//X/9f/2//b/9v/1//X/9f/1//b/9v/2//f/9//3//f/9//4//j/+P/4
//j/+P/4//j/9v/2//j/+f/7////BgANABIAEQAJAAEA9v/m/9n/yv+w/43/Yv82/xX/
+/7g/s/+y/7J/sr+1f7w/hL/Lv9I/2n/j/+5/9f/6P/s/+//9P/5////BAAHAAkACwAL
AAwADQAOAA8AEAAQABAAEAAQABAAEQAUABQAFAAUABQAFQAVABUAEwATABMAEwAVABUA
FQAWABQAFQAVABUAFQAVABUAFQAXABcAFwAXABYAFgAWABcAGQAZABkAGQAaABoAGgAa
ABoAGwAbABsAHAAcABwAHAAcABwAHAAdAB0AHgAeAB4AIQAiACIAIgAiACIAIwAkACQA
JAAmACYAKAApACoAKgApACoAKgArACwALAAsAC0ALwAwADAAMAAxADEAMQAxAC8ALgAu
AC4ALgAuAC8ALwAuAC0ALAArACsAKgApACcAJwAlACMAIgAiACAAHwAdABkAFwAVABMA
EwARAA8ADQANAAsACQAIAAkABwAHAAUAAgABAAAA//8BAAAAAAAAAP//////////////
/////v/8//z//P/8//z//P/9//3///////////////////////7//v/+//7//v/+////
//////////////////8AAAAAAAAAAAAAAAD//////////wEAAgACAAIAAAAAAAAAAAD+
//7//v/9////AAAAAAAA/v/9//3//f////////////7//v/+//7//P/8//z/+//9//3/
/f/9/////////////v/+//7//v/8//v/+v/5//n/+f/5//n/+f/5//n/+f/5//n/+P/4
//j/+P/4//j/+P/3//f/9//5//n/+f/5//n/+f/5//n/+f/5//n/+f/5//n/+f/5//f/
+P/4//n/9//5//v/+f/4//r/+v/6//r//f///wAAAAABAAMABAAEAAIAAwADAAIAAgAB
AP7//P/6//r/+f/4//X/7//r/+f/4//c/9n/2P/W/9j/2P/Y/9r/3P/d/97/3//i/+P/
5P/n/+v/7P/u//D/8P/w//P/8v/z//T/9P/0//T/9f/1//f/+P/4//j/+f/5//n/+f/5
//j/9//3//n/+f/5//n/+v/6//r/+v/6//r/+v/6//r//P/+//////8FAAoAEQASAA8A
BQD7/+z/3P/R/77/nv93/0z/KP8R//v+4v7T/tH+0f7Q/tv+9P4W/zT/UP91/5//x//h
/+r/7v/z//r///8FAAgACQANAA8ADwAQABEAEgATABQAFAAUABQAFAAUABUAFgAWABYA
FgAWABcAFwAXABcAFwAXABcAGQAZABkAGgAaABsAGwAbABsAGwAbABsAGwAbABsAGwAc
ABwAHAAdAB8AHwAfAB8AHgAeAB4AHgAgACEAIQAhACQAJAAkACQAJAAkACQAJQAlACYA
JgAmACcAKAAoACgAKgAqACsALAAsACwALgAuADAAMQAyADIAMwA0ADQANQA2ADYANgA3
ADUANgA2ADYANQA1ADUANQA3ADYANgA2ADQANAA1ADUANgA1ADQAMwAxADAALwAtAC8A
LQArACoAKAAmACUAIwAhAB8AHQAbABkAFwAVABMAEwARAA8ADgALAAkACQAHAAgABwAG
AAUAAwACAAIAAgABAAEAAQABAAEAAQABAAAAAAAAAAAAAAAAAAAAAQABAAEAAQABAAEA
AwADAAMAAwACAAIAAgACAAQABAAFAAUABQAFAAUABQAFAAUABgAGAAYABgAGAAYABwAH
AAcABwAHAAgACAAIAAoACgAKAAoACAAIAAgABwAJAAoACgAKAAgABwAHAAcACQAJAAkA
CQAIAAgACAAIAAgACAAIAAcABwAHAAcABwAHAAcABwAHAAYABgAGAAYABQAFAAUABQAF
AAUABQAFAAUABQAFAAUAAwADAAIAAgAEAAQABAAEAAYABQAFAAUAAwADAAMAAwAFAAUA
BQAFAAMAAwADAAMAAwADAAMABAAEAAQABAAEAAcACQAKAAoACwANAA4ADgAOAA8ADwAO
AAwACwAIAAYABgAGAAUABAD9//f/8//v/+z/5v/k/+T/5v/o/+j/6P/m/+j/6f/q/+v/
7v/v//D/9f/5//r//P/8//z//P////7///8AAAAAAgACAAMAAwABAAIAAgACAAMAAwAD
AAMABgAGAAYABwAHAAcABwAHAAgACAAIAAgACAAIAAgACAAIAAgACAALAA8AEwAaAB8A
IAAbABEAAwDy/+L/1//A/5z/bf9A/xr/+/7f/sr+wf69/rv+wP7Z/vz+HP8+/2T/i/+3
/93/9f/8//7/BQAKAA8AEwAWABkAGQAbAB0AHgAfACAAIQAiACIAIgAkACQAJAAlACQA
JAAkACQAJAAlACUAJQAnACcAJwAnACcAJwAnACgAKAApACkAKQAnACcAJwAnACkAKQAp
ACkAKgAqACoAKwArACsAKwArACwALAAsACwAKgArACsAKwAuAC4ALgAuADAAMAAwADEA
LwAwADAAMAAzADQANAA0ADYANgA3ADgAOAA4ADoAOgA8AD0APgA+AD8AQABAAEEAQgBC
AEIAQwBFAEYARgBGAEUARQBFAEUARQBEAEQARABCAEIAQwBDAEIAQQBAAD8APQA8ADsA
OQA5ADcANQA0ADIAMAAvAC0AKwApACcAJQAjACEAHwAdABkAFwAVABQAEwARABEADwAO
AA0ADAALAAkACAAIAAgABwAHAAcABwAHAAcABwAGAAgACAAIAAgACAAIAAkACQAJAAkA
CQAJAAkACQAJAAkACAAIAAgACAAKAAoACwALAAkACQAJAAkACQAJAAoACgAKAAoACgAK
AAkACQAJAAkACQAKAAoACgAKAAoACgAKAAwADAAMAAsACwAMAAwADAAMAAsACwALAAkA
CQAJAAkACgAKAAoACgAIAAgACAAHAAcABwAHAAcABwAHAAcABwAGAAYABgAGAAcABwAH
AAcABQAFAAUABQAFAAUABQAFAAUABQAEAAQABAAEAAQABAAEAAMAAwADAAMAAwADAAMA
BQAFAAUABQADAAQABAAEAAQABAAFAAcACAAIAAkACwAMAAwADgAPAA8ADgAMAAsACAAG
AAYABgAFAAQA///5//X/8f/t/+b/4//i/+L/5P/k/+T/4//k/+T/5P/n/+r/6//s/+//
8//0//b/9v/2//b/+f/6//v//P/8//z//P/9//3//f/+//7//v///////////wAAAAAA
AAEAAQABAAEAAQAAAAAAAAAAAAAAAAAAAAAAAgAEAAQAAwAFAAkAEAAXAB4AHQAVAA0A
/v/u/+H/0v+2/5H/ZP84/xP/8/7Y/sX+vf65/rr+x/7o/gr/Kv9M/3H/l/+//9//8v/2
//v/AAAFAAsADgARABUAFQAVABYAFwAYABkAGgAaABoAHAAcABwAHQAeAB4AHgAeAB4A
HwAfAB8AHwAfAB8AHwAhACEAIQAiACIAIwAjACMAIQAhACEAIQAhACEAIQAhACIAIgAi
ACMAIwAjACMAIwAkACQAJAAkACQAJQAlACUAJgAmACYAJgAmACYAJgAnACkAKgAqACoA
KwAsACwALAAuAC4ALwAwADAAMAAyADIANAA1ADYANgA3ADgAOAA5ADoAOgA6ADsAPQA+
AD4APgA9AD0APQA9AD0APAA8ADwAPAA8AD0APQA6ADkAOAA3ADkAOAA3ADUAMwAxAC8A
LgAsACoAKQAnACcAJQAjACEAHwAdABsAGQAXABUAEwASABEADwAPAA0ADAALAAoACQAJ
AAgACAAIAAcABwAHAAcABwAHAAcABgAGAAYABgAGAAYABgAHAAcABwAHAAcABwAHAAcA
BwAHAAgACAAIAAgACAAIAAkACQAJAAkACQAJAAkACQAKAAoACgAKAAoACgALAAsACwAL
AAsADAAMAAwADAAMAAwADAAOAA4ADgANAAsADAAMAAwACgAJAAkACQAJAAkACQAJAAoA
CgAKAAoACgAKAAoACQAHAAcABwAHAAcABwAHAAcACAAIAAgACAAFAAUABQAFAAcABwAH
AAcABwAHAAcABwAHAAcABgAGAAYABgAGAAYABgAFAAUABQAHAAcABwAHAAUABQAFAAUA
AwADAAMAAwADAAMAAwADAAMABAAEAAUAAwADAAMAAwADAAQABAAEAAQABAAFAAcACAAI
AAsADQAOAA4ADgAPAA8ADgAOAA0ACgAIAAgACAAHAAYAAwD9//n/9f/v/+j/5f/k/+T/
5v/m/+b/5v/o/+n/6v/r/+7/7//w//P/9//4//r/+v/6//r//f/+////AAAAAAAAAAAB
AAEAAQACAAIAAgAFAAUABQAFAAQABAAEAAUABQAFAAUABQAGAAYABgAGAAgACAAIAAgA
CAAIAAoACwAJAAsAEgAbACIAIwAfABcADAD+/+//4P/I/6f/fP9Q/y//E//4/uP+3f7d
/uD+6f4C/yL/QP9c/3n/nf/F/+X/+P8AAAEABgANABEAFgAZABsAGwAdAB4AHwAgACEA
IgAiACIAJAAkACQAJQAkACQAJAAkACIAIwAjACMAJAAlACYAJwAnACcAJwAoACYAJwAn
ACcAJQAlACUAJQAnACcAJwAnACgAKAAoACkAJwAnACcAJwAoACgAKAAoACoAKwArACsA
LAAsACwALAAuAC4ALgAvAC8AMAAwADAAMQAyADIAMgA0ADQANQA2ADYANgA4ADgAOgA7
ADwAPAA9AD4APgA/AEIAQgBCAEMAQwBEAEQARABDAEMAQwBDAEUARABEAEQARABEAEUA
RQBEAEMAQgBBAEEAQAA/AD0APQA7ADkAOAA4ADYANQAzADEALwAtACsAKwApACcAJQAj
ACEAHwAeAB0AGwAbABkAGAAXABYAFQAXABYAFgAWABMAEwATABMAFQAVABUAFAAUABQA
FAAUABIAEgATABMAEwATABMAEwATABMAEwATABYAFgAWABYAFgAWABcAFwAVABUAFQAV
ABUAFQAWABYAGAAYABgAGAAZABkAGQAZABkAGgAaABoAGgAaABoAGgAaABoAGgAZABcA
GAAYABgAGgAZABkAGQAZABkAGQAZABgAGAAYABgAGAAYABgAFwAZABkAGQAZABcAFwAX
ABcAGAAYABgAGAAXABcAFwAXABkAGQAZABkAFwAXABcAFwAZABkAGAAYABgAGAAYABgA
GAAXABcAFwAVABUAFQAVABUAFQATABQAFQAWABcAGAAZABsAHAAcAB0AHwAgACAAHgAf
AB8AHgAeAB0AGgAYABoAGgAZABgAEgALAAYAAQD+//j/9v/2//j/+v/6//r/+v/8//3/
/v/9/wAAAQACAAUACQAKAAwADgAOAA4AEQASABMAFAAUABQAFAAVABUAFQAWABYAFgAV
ABUAFQAVABgAGAAYABkAGQAZABkAGQAYABgAGAAYABoAGgAaABoAGgAaABwAHQAfACMA
KAAxADgAMwApAB0ADgD+//H/4P/C/5n/bv9I/zH/Gf8A//H+7/7x/vL++f4W/zj/WP92
/5f/vf/l/wEADAASABkAHgAhACUAKgAtAC8AMQAzADQANQA2ADUANgA2ADYAOAA4ADgA
OQA6AA==
         </WaveFormData>
      </LeadData>
      <LeadData>
         <LeadByteCountTotal>10000</LeadByteCountTotal>
         <LeadTimeOffset>0</LeadTimeOffset>
         <LeadSampleCountTotal>5000</LeadSampleCountTotal>
         <LeadAmplitudeUnitsPerBit>4.88</LeadAmplitudeUnitsPerBit>
         <LeadAmplitudeUnits>��V</LeadAmplitudeUnits>
         <LeadHighLimit>2147483647</LeadHighLimit>
         <LeadLowLimit>268435456</LeadLowLimit>
         <LeadID>V2</LeadID>
         <LeadOffsetFirstSample>0</LeadOffsetFirstSample>
         <FirstSampleBaseline>0</FirstSampleBaseline>
         <LeadSampleSize>2</LeadSampleSize>
         <LeadOff>FALSE</LeadOff>
         <BaselineSway>FALSE</BaselineSway>
         <ExcessiveACNoise>FALSE</ExcessiveACNoise>
         <MuscleNoise>FALSE</MuscleNoise>
         <LeadDataCRC32>4191604617</LeadDataCRC32>
         <WaveFormData>
JgAmACYAJgAoACgAKAAoACoAKgAqACoALAAsACwALAAtAC4ALwAwADAAMAAwADAAMgAy
ADIAMgA0ADQANAA0ADUANgA3ADgAOQA6ADsAPAA+AD4APgA+AD8AQABBAEIAQwBEAEUA
RgBJAEoASwBMAE8AUABRAFIAVQBWAFcAWABbAFwAXQBeAGEAYgBjAGQAZwBoAGkAagBr
AGwAbQBuAG4AbgBuAG4AbQBsAGsAagBpAGgAZwBmAGUAZABjAGIAXgBcAFoAWABWAFQA
UgBQAEwASgBIAEYAQwBAAD0AOgA1ADIALwAsACkAJgAjACAAHQAaABcAFAAQAA4ADAAK
AAkACAAHAAYAAwACAAEAAAD///7//f/8//z//P/8//z//P/8//z//P/8//z//P/8//z/
/P/8//z//v/+//7//v///wAAAQACAAIAAgACAAIAAgACAAIAAgADAAQABQAGAAYABgAG
AAYABgAGAAYABgAIAAgACAAIAAYABgAGAAYABgAGAAYABgAGAAYABgAGAAYABgAGAAYA
BQAEAAMAAgACAAIAAgACAAAAAAAAAAAA/v/+//7//v/+//7//v/+//z//P/8//z/+v/6
//r/+v/4//j/+P/4//j/+P/4//j/+P/4//j/+P/2//b/9v/2//b/9v/2//b/9v/2//b/
9v/2//b/9v/2//b/9v/2//b/9P/0//T/9P/0//T/9P/0//b/9v/2//b/9v/2//b/+P/6
//v//P/8//r/+v/6//r/+//7//v/+v/5//f/9v/1//P/8P/r/+X/5//m/+T/4P/f/97/
3v/g/+H/4v/j/+X/5//o/+v/7P/s/+z/7v/v//H/8f/x/+//7f/t/+3/7v/v/+//7//v
//D/8f/y//P/8v/x//L/8f/x//H/8f/x//H/8f/x//H/8f/x//L/8v/y//L/8v/y//D/
8v/y//H/9f/+/wMABwAPAB8AKwArACcAGwD//93/vf+Y/2//SP8i/wL/4f6y/nn+QP4d
/hj+Gf4X/iz+Yf6m/uX+I/9h/53/xf/T/9n/4//s//X//f8EAAoACwANAA8AEQATABQA
FgAWABkAGgAbABwAHQAdAB4AHwAfACAAIgAjACQAJAAkACUAJQAlACYAJgAnACgAKQAq
ACoAKgAoACgAKQAqACoAKgArACsALgAuAC8AMAAuAC8AMQAxADIAMwA0ADUANAA1ADYA
NwA6ADsAPAA8AD0APwBAAEIAQQBDAEQARQBIAEsASwBNAE8AUABTAFUAVwBYAFoAXABe
AGAAYQBkAGcAaQBqAGwAbABuAG8AbwBwAHAAcABwAHIAcgByAHEAbwBuAG0AbABrAGgA
aABnAGYAYwBhAF8AXQBcAFkAVgBVAFEATwBNAEgARQBCAD4AOwA2ADIAMAAuACoAJgAi
AB4AGQAXABQAEgAQAA4ADQAJAAYABQADAAEAAQAAAP7////+//3//f/9//3//P/8//r/
+v/6//r/+v/6//r/+//9//3//f/+//3//f/9////////////AAACAAIAAgACAAIAAgAD
AAQABgAHAAcABwAHAAcABwAHAAgACAAIAAgACgAKAAoACgALAAsACwAKAAoACgAKAAoA
CQAJAAkACQAHAAcABgAGAAgACAAHAAcABQAEAAMAAgAEAAQABAAEAAEAAQABAAAAAAAA
AP////////7//v/+//3//P/8//z//P/8//z//P/8//z/+//7//v/+v/6//r/+v/6//r/
+v/5//n/+f/5//n/+f/5//n/+f/4//j/+P/4//j/+P/4//j/+P/4//j/9//3//f/9//3
//f/9//4//f/9//3//f/9//4//j/+P/4//j/+v/8//z//f/+//7//v/+/wAAAAABAAEA
AQAAAP///f/8//v/+v/4//b/8f/x//D/7P/o/+X/5P/k/+b/5//o/+f/6f/r/+z/8f/y
//L/8v/y//P/8//z//P/8f/x//H/8//0//X/9f/1//X/9f/1//X/9f/1//X/9//3//f/
9//3//f/9//3//n/+f/5//n/+v/6//r/+v/4//j/+P/4//z/+//9/wAABQALABUAIQAx
ADsAOQA1ACkABQDd/7r/lf9u/0T/HP/1/sz+lf5W/h/+/v35/f39Cv4v/nD+tf73/jX/
df+x/9H/2//j/+7/9//9/wYADAAPABEAFQAXABkAGgAcABwAHwAgACEAIgAjACMAJAAl
ACUAJgAmACcAKAAoACgAKQApACkAKgAqACsALAArACwALAAsAC4ALgAvADAAMAAwADEA
MQAyADIAMwA0ADIAMwA1ADUANgA3ADgAOQA6ADsAPAA9AD4APwBAAEAAQwBFAEYASABJ
AEsATABNAE4AUQBRAFMAVQBWAFkAWwBdAF4AYABiAGQAZgBnAGoAawBtAG4AcAByAHQA
dQB1AHYAdgB2AHYAdgB2AHYAdQB1AHQAcwByAHEAbgBuAG0AbABpAGcAZQBkAGQAYgBg
AF4AWQBWAFMAUABNAEoARgBFAEAAPAA6ADQAMAAsACgAJgAhAB8AHAAXABQAEQAPAA0A
CgAJAAcABAADAAEA/v/8//r/+P/3//f/9//2//b/9v/2//b/9v/2//b/9v/3//f/9//3
//j/+f/5//n/+//7//v/+//8//z//P/8//z//P/8//3//v/+////////////////////
AAAAAAAAAAD+//7//v/+//////////7//v/+//7//v/9//3//f/9//3//f/8//z//P/8
//v/+//7//r/+f/4//j/+P/4//j/9//3//f/9v/2//b/9f/1//X/9P/0//T/8//y//L/
8v/y//L/8v/y//L/8v/x//H/8f/w//D/8P/u/+7/7v/u/+//7//v/+//7//v/+//7//v
/+7/7v/u/+7/7v/u/+7/7P/s/+z/7P/t/+3/7f/t/+v/6//r/+z/6//r/+v/6//r/+v/
6//r/+z/7P/r/+v/7f/r/+r/6v/s/+z/7P/s/+7/8P/w//H/9P/0//T/9P/0//T/9f/1
//f/9v/1//P/8//z//P/8v/s/+f/5//m/+L/3v/b/9r/2P/a/9v/3P/d/9//4f/i/+X/
5v/m/+b/6P/p/+n/6f/p/+f/5//n/+X/5v/n/+f/6f/p/+n/6f/p/+n/6f/p/+v/6//r
/+v/6//r/+v/6//r/+v/6//r/+z/7P/s/+z/7v/u/+7/7v/u/+//8f/0//n/AQALABkA
KQAzADMAMQAnAAMA3f+8/5X/aP88/xL/5/64/n/+Qv4J/uj95f3n/fD9F/5Y/p/+4/4j
/2f/pf/H/8//1//g/+n/8//8/wIABQAHAAsADQAPABAAEgASABUAFgAXABgAGQAZABoA
GwAbABwAHgAfACAAIAAgACEAIQAhACIAIgAjACQAIwAkACQAJAAmACYAJwAoACgAKAAp
ACkALAAsAC0ALgAsAC0ALwAvADAAMQAyADMANAA1ADYANwA4ADkAOgA6ADsAPQA+AEAA
QQBDAEQARQBIAEsASwBNAE0ATgBRAFMAVQBWAFgAWgBcAF4AXwBiAGMAZQBmAGgAagBs
AG0AbQBuAG4AbgBuAHAAcABwAG8AbQBsAGsAagBpAGYAZgBlAGYAYwBhAF8AXQBcAFkA
VgBTAE8ATQBLAEoARwBEAEAAPwA6ADYANAAuACoAJgAiACAAGwAZABYAEQAOAAsACQAJ
AAYABQADAP/////+//z//f/8//v/+//5//n/+P/4//j/+P/4//j/+v/6//r/+//5//n/
+f/6//v/+//7//3//f/9//3//v8AAAAAAAAAAAAAAAABAAIAAAABAAEAAQADAAMAAwAD
AAQABAAEAAQABgAGAAYABgAFAAUABQAEAAIAAgACAAIAAwADAAMAAwADAAMAAgACAAIA
AgABAAEAAQAAAP///v8AAAAAAAAAAP////////7//v/+//3//f/9//z//P/8//n/+P/4
//j/+v/6//r/+v/6//r/+f/5//n/+P/4//j/+P/4//j/+P/3//f/9//3//f/9//3//f/
+f/4//j/+P/2//b/9v/2//b/9v/2//b/9f/1//X/9f/1//X/9f/2//X/9f/2//b/9v/2
//b/+P/6//r/+//8//z//P/8//z//P/9//3//f/8//v/+f/4//f/9v/0//D/6//r/+r/
6P/k/+H/4P/g/+L/4//k/+X/5//p/+r/7f/u/+7/7v/w//H/8f/x//H/7//v/+//7//w
//H/8f/v/+//7//v//D/8f/y//P/8//z//P/8//z//P/8//z//X/9f/1//X/9v/2//b/
9v/0//T/9P/0//T/9f/3//z/AwAJABEAHwAtAC8AKwAlAA8A6f/J/6j/f/9W/zD/EP/x
/sb+i/5O/if+Hv4b/hP+Iv5X/pr+2f4V/1f/lf+//9H/1//h/+z/9f/9/wIABgAJAA0A
DwARABMAFAAWABYAGQAaABsAHAAdAB0AHgAfAB8AIAAgACEAIgAiACIAIwAjACMAJAAk
ACUAJgAnACgAKAAoACgAKAApACoAKgAqACsAKwAqACoAKwAsAC4ALwAxADEAMgAzADQA
NQA0ADUANgA3ADoAOwA8ADwAPQA/AEAAQgBBAEMARABFAEQARwBHAEkASwBMAE8AUQBR
AFIAVABWAFgAWgBbAF4AXQBfAGAAYgBiAGQAZQBlAGYAZgBmAGYAZgBmAGYAZQBlAGQA
YwBiAF8AXABcAFsAWwBZAFgAVwBTAFIATwBMAE0ASQBHAEUAQgA/ADwAOAA3ADIALgAs
ACgAJAAgABwAGgAVABMAEAAPAAwACQAHAAUAAgABAP////////7//P/9//z/+//7//n/
+f/4//j/+P/4//j/+P/6//r/+v/7//n/+f/5//r/+//7//v//f/9//3//f/+/wAAAAAA
AAAAAAAAAAEAAgAAAAEAAQABAAMAAwADAAMABAAEAAQABAAEAAQABAAEAAMAAwADAAIA
BAAEAAQABAADAAMAAwADAAEAAQAAAAAAAgACAAEAAQABAAAA///+//7//v/+//7//f/9
//3//P/8//z/+//7//v/+v/6//r/+//6//r/+v/4//j/+P/4//r/+v/5//n/9//2//b/
9v/4//j/+P/4//f/9//3//f/9//3//f/9//3//b/9v/2//b/9P/2//b/9v/2//b/9v/2
//j/+v/6//v//P/8//z//P/8//z//f/9//z/+v/4//X/9P/z//L/8P/s/+f/5//m/+b/
4v/f/97/3v/g/+H/4v/l/+f/6f/q/+3/7v/u/+7/8P/x//H/8f/x/+//7//v/+//8P/x
//H/8f/x//H/8f/x//H/8f/x//P/8//z//P/9f/1//X/9f/z//P/8//z//T/9P/0//T/
9P/0//T/9P/2//f/+//+/wcADwAXACcAMQAvACkAGwD3/9H/sf+M/2X/Qv8e//z+2f6o
/mn+MP4R/gz+Df4R/jD+b/64/vf+Nf91/63/z//Z/+H/6//0//n/AQAIAAoADQAPABEA
EwAVABYAGAAYABsAHAAdAB4AHwAfACAAIQAhACIAIgAjACQAJAAmACcAJwAnACYAJgAn
ACgAKQAqACoAKgAqACoAKwAsAC4ALgAvAC8AMAAwADEAMgAwADEAMwAzADQANQA2ADcA
OAA5ADoAOwA8AD0APgA+AEEAQwBEAEYARwBJAEoASwBMAE8ATwBRAFMAVABXAFkAWwBc
AF4AYABkAGYAZwBqAGsAbQBuAHAAcgB0AHUAdQB2AHYAdgB2AHYAdgB2AHUAcwByAHEA
cABvAGwAbABrAGoAZwBlAGMAYQBgAF0AWgBZAFUAUwBRAEwASQBGAEIAPQA4ADQAMgAs
ACgAJAAgACAAGwAZABYAEwAQAA0ACwAJAAYABQADAAEAAQAAAP7//f/8//v/+//7//v/
+v/6//r/+v/6//r//P/8//z//f/9//3//f/+//3//f/9////////////AAACAAIAAgAC
AAIAAgADAAQABAAFAAUABQAFAAUABQAFAAYABgAGAAYABAAEAAQABAAHAAcABwAGAAYA
BgAGAAYABQAFAAUABQAFAAUABAAEAAIAAgABAAEAAwACAAEAAAAAAAAAAAAAAP//////
//7//v/+//3//f/7//r/+v/6//v/+v/6//r/+v/6//r/+v/6//r/+f/5//f/9v/2//b/
9v/2//b/9v/3//f/9//3//X/9f/1//X/9f/0//T/9P/0//T/9P/0//T/9P/0//T/8//z
//P/8//z//P/8//0//P/8//z//P/8//1//X/9P/0//T/9P/0//b/+P/4//n/+v/6//r/
+v/6//r/+//7//v/+v/5//f/+P/3//b/9P/w/+v/6//q/+b/4v/f/97/3//i/+T/5v/l
/+f/6f/q/+3/7v/u/+7/8P/x//H/8f/x/+//7//v/+//8P/x//H/8f/x//H/8f/x//H/
8f/x//P/8//z//P/8//z//P/8//z//P/8//z//L/8v/y//L/8v/y//L/8v/2//X/9f/8
/wMADQAVACEAMQA1ADEAKwAPAOf/xf+g/3f/UP8o/wT/2/6q/m/+Mv4D/vT99/3//Rr+
Uf6Y/t3+G/9b/5n/xf/X/93/5//w//f///8IAAwACwANABEAEwAVABYAGAAYABsAHAAd
AB4AHwAfACAAIQAhACIAJAAlACYAJgAkACUAJQAlACYAJgAnACgAKQAqACoAKgAqACoA
KwAsAC4ALgAvAC8AMAAwADEAMgAyADMANQA1ADYANwA4ADkAOAA5ADoAOwA+AD8AQABA
AEEAQwBEAEYARwBJAEoASwBMAE8ATwBRAFMAVABXAFkAWwBcAF4AYABiAGQAZQBoAGkA
awBsAG4AbgBwAHEAcQB0AHQAdAB0AHQAdAB0AHMAcQBwAG8AbgBtAGoAagBpAGoAZwBl
AGMAYQBgAF0AWgBZAFUAUwBRAE4ASwBIAEQAQQA8ADgANgAwACwAKAAkACQAHwAdABoA
FQASAA8ADQALAAgABwAFAAUABQAEAAIAAQAAAP///////////v/+//7//v/+//7//v/+
//7///////////8AAP///////wEAAQABAAEAAgACAAIAAgACAAIAAgADAAQABAAFAAUA
BQAFAAUABQAFAAQABAAEAAQABgAGAAYABgAHAAcABwAGAAQABAAEAAQAAwADAAMAAwAD
AAMAAgACAAIAAgABAAEAAQAAAP///v/+//7//v/+//3//f/9//z//P/8//v/+//7//r/
+v/6//n/+P/4//j/+v/6//r/+v/4//j/9//3//f/9v/2//b/+P/4//j/+P/3//f/9//3
//X/9f/1//X/9f/0//T/9P/2//b/9v/2//b/9v/2//b/9f/1//X/9f/z//T/9P/0//T/
9P/2//j/+P/5//v//P/9//7//P/8//3//f////7//f/7//v/+//7//r/9f/v/+7/7P/q
/+b/4//i/+H/4v/i/+L/4//l/+f/6P/r/+z/7P/s/+7/7//v/+//7//t/+3/7f/r/+z/
7f/t/+//7//v/+//7//v/+//7//w/+//7v/t/+7/7//w//H/8f/x//H/8f/w//D/8P/w
//L/8v/y//L/8v/z//X/+P/9/wUAEQAbACsANQAzADEAJwAHAN//vv+X/2z/Qv8a//P+
xv6P/lL+Gf74/fP99f36/SH+ZP6p/uv+Lf9x/6v/yf/T/9v/5P/t//f/AAAGAAkACwAN
AA8AEQASABQAFAAXABgAGwAcAB0AHQAeAB8AHwAgACAAIQAiACIAIgAjACMAIwAkACQA
JQAmACUAJgAmACYAKAAoACkAKgAqACoAKwArACwALAAtAC4ALgAvADEAMQA0ADUANgA3
ADYANwA4ADkAOgA7ADwAPAA7AD0APgBAAEMARQBGAEcASABLAEsATQBNAE4AUQBTAFUA
VgBYAFoAWgBcAF0AYABhAGMAZABmAGYAaABpAGkAawBsAG0AbgBsAGwAbABrAGsAagBp
AGgAaQBmAGYAZQBkAGEAXwBdAFsAWgBXAFQAVQBRAE8ATQBKAEcARABAAD0AOAA0ADIA
MAAsACgAJAAgABsAGQAWABUAEgAPAA0ACQAGAAUAAwABAAEAAAD+/////v/9//3/+//7
//r/+v/6//r/+v/6//z//P/8//3//f/9//3//v////////8BAAAA///+//7/AAAAAAAA
AAAAAAAAAQACAAIAAwADAAMAAwADAAMAAwAEAAQABAAEAAYABgAGAAYABQAFAAUABAAE
AAQABAAEAAMAAwADAAMAAwADAAIAAgAEAAQAAwADAAMAAgABAAAA/v/+//7//v/9//3/
/f/8//7//v/9//3//f/8//z//P/7//r/+v/6//j/+P/4//j/+P/4//f/9//3//b/9v/2
//b/9v/2//b/9f/1//X/9f/3//f/9//3//f/9v/2//b/9P/0//T/9P/2//b/9v/2//b/
9f/0//P/8f/z//P/9P/0//T/9P/0//T/9P/2//b/9//4//j/+P/4//j/+P/5//n/+f/4
//f/9f/0//P/8v/w/+z/5//n/+b/5P/g/93/3P/c/97/3//g/+H/4//l/+b/5//o/+j/
6P/s/+3/7f/t/+//7f/t/+3/7f/u/+//7//v/+//7//v/+3/7f/t/+3/7//v/+//7//v
/+//7//v/+//7//v/+//8P/w//D/8P/w//D/8P/w//D/8f/z//j//f8FAAsAFQAjACkA
IwAdAAkA5//H/6j/f/9W/zD/EP/3/tL+nf5g/jP+JP4j/hv+IP5J/or+zf4L/0v/h/+1
/8v/0//b/+b/7//3//z/AAAHAAkACQALAA0ADgAQABAAEwAUABUAFgAXABcAGAAZABkA
GgAaABsAHAAcABwAHQAdAB0AHgAeAB8AIAAhACIAIgAiACIAIgAjACQAJAAkACUAJQAm
ACYAJwAoACgAKQArACsAKgArACwALQAuAC8AMAAxADAAMQAyADIAMQAzADQANgA3ADkA
OgA7ADwAPwA/AEEAQQBCAEUARwBHAEgASgBMAE4AUABRAFQAUwBVAFYAWABaAFwAXQBd
AF4AXgBeAF4AXgBeAF4AXQBdAFwAWwBaAFsAWABYAFcAWABVAFMAUQBPAE4ASwBIAEkA
RQBDAEEAPgA7ADgANAAzAC4AKgAoACYAIgAeABoAGgAVABMAEAANAAoABwAFAAUAAgAB
AP//+//7//r/+P/5//j/9//3//f/9//2//b/9v/2//b/9v/2//b/9v/3//X/9f/1//b/
9//3//f/+f/5//n/+f/6//z//P/8//z/+v/6//v//P/8//3//f/9//3//f/9//3//v/+
//7//v8AAAAAAAAAAAEAAQABAAAAAAAAAAAAAAD///////////3//f/8//z//v/+//3/
/f/9//z/+//6//r/+v/6//r/+f/5//n/+P/4//j/9//3//f/9v/2//b/9f/0//T/9P/0
//T/9P/0//T/9P/z//P/8//y//L/8v/y//L/8v/y//H/8f/x//H/7//v/+//7//x//D/
8P/w//D/8P/w//D/8P/w//D/8P/w//D/8P/w//L/9P/0//X/9v/2//b/9v/2//b/9//3
//X/9P/z//H/8P/v/+7/7P/m/+H/4f/g/+D/3P/Z/9j/2f/c/97/4P/f/+H/4//k/+f/
6P/o/+j/7P/t/+3/7f/r/+n/6f/p/+n/6v/r/+v/7f/t/+3/7f/r/+v/6//r/+3/7f/t
/+3/7f/t/+3/7f/t/+3/7f/t/+7/7v/u/+7/7v/u/+7/7v/w/+//8//4////BwAPABsA
JwApACUAGQD5/9P/s/+S/2n/Qv8c//z+1/6o/m3+Mv4L/gD+A/4D/hz+U/6c/t/+Hf9d
/5v/w//R/9f/3//o//H/+f8AAAQABQAJAAsADQAPABAAEgASABUAFgAXABgAGQAZABgA
GQAZABoAHAAdAB4AHgAeAB8AHwAfACAAIAAhACIAIwAkACQAJAAkACQAJQAmACgAKAAp
ACkAKgAqACsALAAsAC0ALwAvADAAMQAyADMAMgAzADQANQA4ADkAOgA6ADsAPQA+AEAA
QQBDAEQARQBGAEkASQBLAE0ATgBRAFMAVQBWAFgAWgBcAF4AXwBiAGMAZQBmAGgAagBs
AG0AbQBuAG4AbgBuAG4AbgBuAG0AbQBsAGsAagBnAGQAZABjAGQAYQBfAF0AWQBYAFUA
UgBTAE8ATQBLAEYAQwBAADwAOQA0ADAALgAqACYAIgAeABwAFwAVABIADwAMAAkABwAF
AAIAAQD///3//f/8//r/+f/4//f/9//1//X/9P/0//b/9v/2//b/9v/2//b/9//3//f/
9//4//n/+f/5//v/+//7//v//P/+//7//v/+/wAAAAABAAIAAAABAAEAAQABAAEAAQAB
AAAAAAAAAAAAAgACAAIAAgABAAEAAQAAAAAAAAAAAAAA//////////8BAAEAAAAAAP7/
/v/9//3//f/8//v/+v/6//r/+v/6//n/+f/5//j/9v/2//X/9f/1//T/9P/0//P/8v/y
//L/8P/w//D/8P/y//L/8f/x//H/8P/w//D/7v/u/+7/7v/v/+//7//v/+//7//v/+//
7//u/+7/7v/u/+7/7v/u/+7/7v/v//L/8//1//b/9v/2//b/+P/4//n/+f/5//j/9//1
//b/9f/0//L/7v/p/+n/6P/k/+D/3f/c/9z/3v/f/+D/3//h/+P/5P/p/+r/6v/q/+z/
7f/t/+3/7f/r/+v/6//r/+z/7f/t/+v/6//r/+v/6//r/+v/6//v/+//7//v/+//7//v
/+//7//v/+//7//w//D/8P/w//D/8P/w//D/8P/z//X/9v/7/wUADwAZACcAMwAxAC8A
IQD9/9f/tv+P/2j/QP8Y//H+xP6N/lL+F/70/e398f38/SP+ZP6r/u/+Lf9v/6n/y//V
/9v/5v/x//f//v8EAAsADQAPABEAEwAUABgAGAAbABwAGwAcAB0AHQAeAB8AHwAgACAA
IQAiACIAJAAlACUAJQAmACYAJwAoACkAKgAqACoAKgAqACsALAAuAC4ALwAvADAAMAAx
ADIAMgAzADUANQA0ADUANgA3ADgAOQA6ADsAPAA9AD4APgBBAEMARABGAEcASQBKAEsA
SgBNAE0ATwBRAFIAVQBXAFsAXABeAGAAYABiAGMAZgBpAGsAbABuAG4AcABxAHEAdAB0
AHQAdAB0AHQAdABzAHMAcgBxAHAAbwBsAGwAawBqAGcAZQBjAGMAYgBfAFwAWQBVAFMA
UQBOAEsASABEAEMAPgA6ADgANAAwACwAKAAkAB8AHQAaABcAFAARAA8ADQAKAAkABwAF
AAUABAACAAEAAAD///////////7//v/+//7//v/+/wAAAAAAAAEAAQABAAEAAgABAAEA
AQADAAMAAwADAAQABAAEAAQABAAEAAQABQAGAAQABQAFAAUABwAHAAcABwAGAAYABgAG
AAYABgAGAAYABQAFAAUABAAGAAYABgAGAAUABQAFAAUAAwADAAIAAgACAAIAAQABAAMA
AgABAAAAAAAAAAAAAAD////////+//7//v/9//3////+//7//v/9//z//P/8//z//P/8
//z/+v/6//n/+f/5//j/+P/4//j/+P/4//j/9//3//f/9//3//f/9//3//f/9v/2//b/
9v/2//b/9v/2//b/9v/2//X/9f/1//X/9f/1//X/9v/1//b/9v/2//b/9v/4//r/+v/7
//7//v/+//7//v/+//////8BAAAA///9//7//f/8//r/9P/v/+//7v/r/+b/4v/g/+D/
4v/j/+T/5f/n/+n/6v/t/+7/7v/u//L/8//z//P/8v/v/+7/7f/t/+7/7//v/+//7//v
/+//7//v/+//7//x//H/8f/x/+//7//v/+//7//v/+//7//u/+7/7v/u//D/8P/w//D/
8v/x//P/9v/5////DQAZACcANQA5ADcAMQATAOn/xv+j/3b/Sv8e//v+0P6Z/lz+If78
/ff99/34/Rf+WP6f/t/+Hf9h/53/w//R/9n/4v/r//X//P8EAAcACwANAA8AEQASABQA
FAAXABgAGwAcAB0AHQAcAB0AHQAeAB4AHwAgACAAIAAhACEAIQAkACQAJQAmACUAJgAm
ACYAJgAmACcAKAAqACoAKwArACoAKgArACwALgAvADEAMQAwADEAMgAzADQANQA2ADcA
OAA5ADoAOgA7AD0APgBAAEEAQwBEAEUARABHAEcASQBLAEwATwBRAFMAVABWAFgAWgBc
AF0AYABfAGEAYgBkAGgAagBrAGsAbABsAGwAbABsAGwAbABrAGkAaABnAGYAZQBiAGIA
YQBiAF8AXQBbAFsAWgBXAFQAUwBPAE0ASwBKAEcARABAAD8AOgA2ADQAMgAuACoAJgAk
AB8AHQAaABcAFAARAA8ADQAKAAkABwAFAAUABAACAAEAAAD///////////7//v/+//7/
/v/+//z//P/8//3//f/9//3//v/9//3//f///////////wAAAgACAAIAAgACAAIAAwAE
AAIAAwADAAMABQAFAAUABQAGAAYABgAGAAYABgAGAAYABQAFAAUABAAGAAYABgAGAAMA
AwADAAMABQAFAAQABAACAAIAAQABAAEAAAD///7/AAAAAAAAAAD9//3//f/8//z//P/7
//v/+//6//r/+v/7//r/+v/6//r/+v/6//r/+P/4//f/9//5//j/+P/4//b/9v/2//b/
9//3//f/9//1//X/9f/1//f/9v/0//T/9f/2//f/+P/6//z//P/9//z//P/8//z//P/8
//3//f/9//z/+//5//r/+f/4//b/8P/r/+v/6v/o/+T/4f/g/+L/5P/l/+b/5f/n/+n/
6v/t/+7/7v/u//D/8f/x//H/8//x//H/8f/x//L/8//z//P/8//z//P/8//z//P/8//z
//P/8//z//P/8//z//P/8//z//P/8//y//L/8v/y//T/9P/0//T/9P/1//f/+v///wcA
DwAbAC0AMQApACMAEQDr/8v/rP+F/1r/Mv8S//X+0v6b/l7+Mf4i/h/+F/4c/k3+kP7P
/g3/S/+H/7n/0f/Z/+H/7P/z//v/BAAIAAkACwAPABEAEwAUABYAFgAZABoAGQAaABsA
GwAeAA==
         </WaveFormData>
      </LeadData>
      <LeadData>
         <LeadByteCountTotal>10000</LeadByteCountTotal>
         <LeadTimeOffset>0</LeadTimeOffset>
         <LeadSampleCountTotal>5000</LeadSampleCountTotal>
         <LeadAmplitudeUnitsPerBit>4.88</LeadAmplitudeUnitsPerBit>
         <LeadAmplitudeUnits>��V</LeadAmplitudeUnits>
         <LeadHighLimit>2147483647</LeadHighLimit>
         <LeadLowLimit>268435456</LeadLowLimit>
         <LeadID>V3</LeadID>
         <LeadOffsetFirstSample>0</LeadOffsetFirstSample>
         <FirstSampleBaseline>0</FirstSampleBaseline>
         <LeadSampleSize>2</LeadSampleSize>
         <LeadOff>FALSE</LeadOff>
         <BaselineSway>FALSE</BaselineSway>
         <ExcessiveACNoise>FALSE</ExcessiveACNoise>
         <MuscleNoise>FALSE</MuscleNoise>
         <LeadDataCRC32>2489908278</LeadDataCRC32>
         <WaveFormData>
HgAeAB4AHgAgACAAIAAgACIAIgAiACIAJAAkACQAJAAlACYAJwAoACoAKgAqACoAKwAs
AC0ALgAwADAAMAAwADEAMgAzADQANQA2ADcAOAA7ADwAPQA+AD8AQABBAEIARQBGAEcA
SABLAEwATQBOAFAAUgBUAFYAWABaAFwAXgBgAGIAZABmAGgAagBsAG4AcQByAHMAdAB1
AHYAdwB4AHgAeAB4AHgAdwB2AHUAdAByAHAAbgBsAGkAaABnAGYAYgBgAF4AXABaAFgA
VgBUAFAATgBMAEoARwBEAEEAPgA7ADgANQAyAC0AKgAnACQAIQAeABsAGAAUABIAEAAO
AAwACgAIAAYAAwACAAEAAAD///7//f/8//r/+v/6//r/+v/6//r/+v/6//r/+v/6//z/
/P/8//z//P/8//z//P/9//7///8AAAAAAAAAAAAAAQACAAMABAAGAAYABgAGAAYABgAG
AAYACAAIAAgACAAIAAgACAAIAAgACAAIAAgACAAIAAgACAAIAAgACAAIAAYABgAGAAYA
BAAEAAQABAACAAIAAgACAAAAAAAAAAAA/v/+//7//v/+//7//v/+//z//P/8//z/+v/6
//r/+v/5//j/9//2//T/9P/0//T/9v/2//b/9v/0//T/9P/0//T/9P/0//T/8v/y//L/
8v/y//L/8v/y//L/8v/y//L/8v/y//L/8v/y//L/8v/y//T/9P/0//T/9v/2//f/+P/5
//v//P/9//v//P/8//z/+//7//v/+//5//n/+f/5//f/8//x/+//7v/v/+3/6//o/+j/
6P/p/+z/7P/t/+7/7f/v//L/9P/0//T/9f/1//f/9f/0//H/7//v/+7/7v/s/+z/6//r
/+z/7f/u/+//7f/t/+3/7f/t/+3/7f/t/+v/6//r/+v/7f/t/+3/7v/s/+z/7P/s/+v/
7f/r/+r/8P/3//7/BAAKABkALAA3AD4ARQAzABQA/f/p/9P/xf+2/5//gf9I//P+mf5Q
/in+BP7S/dD9G/58/sn+Ef9a/5v/xf/U/9r/4//s//X/+/8CAAcACAAJAA0ADgAQABIA
FAAUABYAFwAWABgAGQAZABwAHQAdAB4AHwAgACEAIgAiACIAJAAkACQAJAAmACYAKQAr
ACsAKwAsAC0ALQAvADAAMAAwADIAMwAzADQANQA2ADcAOAA6ADsAOwA8AD0APQA+AD8A
QQBEAEUARgBHAEgASwBLAE0ATQBOAFEAUwBWAFgAWQBbAF0AXwBhAGMAZgBoAGoAbABu
AHAAcgB0AHUAdwB5AHsAfQB9AH4AfwB/AH8AgACAAIAAgACAAH4AfQB7AHoAeQB2AHUA
cwBxAG4AbABqAGgAZQBjAGIAXwBdAFoAVwBVAFIATgBLAEgARQBCAD8APAA3ADMAMAAu
ACkAJQAhAB4AHQAaABcAFQARAA4ADAAJAAkABwAGAAUAAQAAAAAA///+//3//P/8//z/
/P/8//z//P/8//3//f/+//7///8AAP7//v///wAAAgACAAIABAAFAAUABgAGAAYABwAH
AAgACQAJAAoACgAMAAwADAANAA4ADgAOAA4ADgAOAA4ADgAOAA4ADgAOAAwADAAMAAsA
DQANAA0ADQALAAsACwALAAsACwALAAoACgAJAAkABwAHAAcABwAHAAYABgAGAAYABAAE
AAMAAwACAAIAAAD//wAA/////wAAAAAAAAAAAAD////////+//7//P/8//z/+v/7//v/
+//7//v/+//6//v/+v/6//r/+P/5//n/+f/5//j/+P/4//j/+P/4//f/9f/2//f/+P/5
//n/+P/3//X/9v/2//b/9//2//b/9v/2//b/+f/6//v//f/+//////8AAAIAAgABAAEA
///////////////////7//v/+f/3//f/8v/v/+z/7P/s/+3/7v/u/+3/7v/v//H/9v/4
//j/+P/5//n/+f/3//b/8//x//H/8P/w//D/8P/v/+//7//v/+//7//v/+//7//v/+//
7//t/+3/7f/t/+//7//v/+//7//w//D/8P/w//D/7//v//H/8v/y//P/+P8AAAgAEQAi
ADMAOgBHAEkALgALAPX/4//V/8j/t/+h/3b/Nf/f/ob+Qf4W/ub9wP3f/Tr+k/7d/ij/
b/+t/9D/3P/h/+r/8//5/wAABwAKAAsADQAOABAAEgAWABYAGAAZABoAHAAdAB0AHgAf
AB8AIAAfACAAIQAiACQAJAAmACYAKAAoACoAKgApACsAKwArAC4ALwAvADEAMAAwADAA
MgAzADMANAA1ADYANwA4ADoAOwA7ADwAPQA/AEAAQQBDAEQARQBGAEcASABLAEsATQBP
AFAAUwBVAFYAWABZAFsAXQBfAGEAYwBmAGgAagBsAHAAcgB0AHYAdwB5AHsAfQCBAIEA
ggCDAIMAgwCEAIQAggCCAIIAgACBAH8AfgB9AHoAeQB3AHUAcgBwAG4AbABpAGcAZgBj
AF8AXABZAFcAVgBSAE8ATABJAEYAQwBAADkANQAyADAALQApACUAIgAdABoAFwAVABMA
EAAOAAsACQAHAAYABQABAAAAAAD//wAA///+//7//v/+//7//v/8//z//f/9//7//v//
/wAA/v/+////AAACAAIAAgAEAAMAAwAEAAQABgAHAAcACAAHAAcACAAIAAgACAAIAAkA
CgAKAAoACgAKAAoACgAKAAoACgAKAAoACgAKAAoACQAHAAcABwAHAAUABQAFAAUABQAF
AAUABAAEAAMAAwABAP///////////v/+//7//v/+//7//f/9//z//P/6//n/+v/5//n/
+v/4//j/+P/4//f/9//3//b/+P/2//b/9v/1//X/9P/z//P/8//z//L/8//y//L/8v/y
//P/8//z//P/8v/y//L/8P/w//D/7//v//D/8f/y//H/8f/w/+//7f/u/+7/7v/v/+//
7//v/+//7//v/+//8P/u/+7/7v/w//D/8P/w//P/9P/1//f/+v/7//v//P/6//r/+f/5
//v/+//7//v//P/9//7/+//5//f/9f/1//D/7f/q/+r/6f/p/+n/6P/r/+z/7f/v//D/
8v/y//L/9f/1//X/8//y/+//7f/t/+v/6v/p/+j/6f/p/+n/6f/p/+n/6f/p/+n/6f/p
/+n/6f/p/+n/6f/p/+n/6f/p/+n/6v/q/+r/6v/q/+n/6f/r/+z/7v/v//T//P8GAA8A
HgAtADYAQwBHACwACQD1/9//yf+2/6H/gf9S/xH/v/5q/if+/v3O/az9z/0o/oX+0f4c
/2f/pf/I/9L/2f/g/+n/8f/6////AgAFAAkACgAMAA4AEAAQABIAEwAUABYAFwAXABgA
GQAZABoAGwAcAB0AHgAcABwAHgAeACAAIAAiACIAIQAjACMAIwAmACcAJwApACgAKAAo
ACoAKwArACwALQAuAC8AMAAyADMAMwA0ADUANwA4ADkAOwA8AD0APgA/AEAAQwBDAEUA
RQBGAEkASwBOAFAAUQBTAFUAVwBZAFsAXABeAGAAYgBkAGYAaABqAGsAbQBvAHEAdQB1
AHYAdwB3AHcAeAB4AHgAeAB4AHYAcwBxAHAAbwBuAG0AawBpAGgAZgBkAGIAXwBdAFwA
WQBVAFIATwBNAE4ASgBHAEQAQwBAAD0AOgA1ADEALgAsACcAIwAfABwAGQAWABMAEQAR
AA4ADAAJAAcABQAEAAMAAQAAAAAA///8//v/+v/6//r/+v/6//r/+v/6//v/+//4//j/
+f/6//r/+v/7//z//P/8//z//v//////AAAAAAAAAQABAAIAAQABAAIAAgAEAAQABAAF
AAYABgAGAAYACAAIAAgACAAGAAYABgAGAAYABgAGAAUABwAHAAcABwAFAAUABQAFAAMA
AwADAAIAAgABAAEA//////////////7//v/+//7//v/+//3//f/8//z/+v/5//j/9//3
//j/9v/2//b/9v/3//f/9//2//b/9P/0//T/9P/1//X/9f/z//P/8//y//P/8v/y//L/
8v/z//P/8//z//L/8v/y//L/8v/y//H/7//w//H/8v/x//H/8P/v//H/8v/w//L/8v/y
//L/9f/2//f/+f/4//n/+f/6//r/+v/5//n/+//7//v/+//7//v/+//3//X/8//x//H/
7v/r/+j/6P/m/+f/6P/o/+v/7P/t/+//8v/0//T/9P/1//X/9f/z//L/7//t/+3/7P/s
/+z/7P/r/+v/6//r/+v/6//r/+v/6//r/+v/6//r/+v/6//r/+v/6//r/+v/6//s/+z/
7P/s/+z/6//r/+v/6v/u//P//P8CAAoAFQAmADEAOABDADkAFgD7/+n/0f+7/6r/l/95
/0b/9/6d/lL+Jf7+/cr9vv0D/mT+tf77/kj/jf+5/8z/0v/b/+T/7f/1//r///8CAAUA
BwAIAAoADAAOAA4AEAARABQAFgAXABcAFgAXABcAGAAbABwAHQAeABwAHAAeAB4AHgAe
ACAAIAAjACUAJQAlACQAJQAlACcAJgAmACYAKAApACkAKgArACwALQAuADAAMQAxADIA
MwA1ADYANwA5ADoAOwA8AD0AQABDAEMARQBGAEYASABJAEoATABNAE8AUQBTAFUAVwBY
AFoAXABeAGAAYgBkAGYAZwBpAGsAbQBvAG8AcABxAHEAcQByAHIAcgByAHIAcABvAG0A
bABrAGYAZQBjAGEAYgBgAF4AXABXAFUAVABRAFEATgBLAEkARgBCAD8APAA5ADYAMwAw
ACsAJwAkACIAHwAbABcAFAARAA4ACwAJAAcABAACAP/////9//z/+//3//b/9v/1//T/
8//y//L/9P/0//T/9P/y//L/8//z//L/8v/z//T/9v/2//f/+P/2//b/9v/4//v/+//8
//z//P/9//3//v//////AAAAAAAAAAAAAAEAAgACAAIAAgAEAAQABAAEAAIAAgACAAIA
BAAEAAQAAwADAAMAAwADAAMAAwADAAMAAwADAAMAAgACAAEAAQD//////////////v/+
//7//v/9//z/+v/5//r/+v/4//f/9//3//j/+v/5//j/9//2//f/9//3//b/9v/0//T/
9P/0//X/9f/1//X/9f/1//T/9f/0//T/9P/y//P/8//z//P/8v/y//T/8v/0//T/9P/0
//b/+P/6//3//P/9//3//v/8//z/+//7//n/+f/5//n/+f/5//n/9f/z//H/7//v/+7/
6//o/+j/6P/p/+r/6v/t/+7/7//x//L/9P/0//T/9//3//f/9f/y/+//7f/t/+z/7P/s
/+z/6//r/+v/6//t/+3/7f/t/+3/7f/t/+3/7f/t/+3/7f/r/+v/6//r/+v/7P/s/+z/
7P/s/+v/6//r/+7/8P/1//7/BgAMAB0ALgA1AEAAQwApAAoA9//l/9n/0f/E/7H/jf9Q
//f+mf5S/in++P3G/dj9Nf6W/t3+Jf9u/6v/zf/a/+D/6f/y//f//f8CAAcACAALAA0A
DgAQABIAFAAUABYAFwAYABoAGwAbABwAHQAdAB4AHwAgACEAIgAiACIAJAAkACQAJAAm
ACYAJQAnACcAJwAqACsAKwAtAC4ALgAuADAAMwAzADQANQA0ADUANgA4ADkAOQA6ADsA
PQA+AD8AQQBEAEUARgBHAEoATQBNAE8ATwBQAFMAVQBYAFoAWwBdAF8AYQBjAGUAaABq
AGwAbgByAHQAdgB4AHkAewB9AH8AgQCBAIIAgwCFAIUAhgCGAIQAhACEAIIAgQB/AH4A
fQB4AHcAdQBzAHIAcABuAGwAaQBnAGYAYwBhAF4AWwBZAFcAUgBOAEoARQBCAD8APAA3
ADMAMAAuACkAJQAhAB4AGwAYABUAEwAPAAwACgAHAAUAAwACAAEAAQAAAAAA///8//v/
+v/6//z//P/8//z//P/8//3//f/+//7///8AAAAAAAABAAIAAgACAAIABAADAAMABAAE
AAQABQAFAAYABwAHAAgACAAIAAgACAAJAAoACgAKAAoACgAKAAoACgAKAAoACgAKAAoA
CgAKAAkACQAJAAkACQAHAAcABwAHAAcABwAHAAYABgAFAAUAAwADAAMAAwADAAAAAAAA
AAAAAAAAAP/////+//7//P/7//z/+//7//z/+v/6//r/+v/5//n/+f/4//r/+P/4//j/
9v/3//f/9//3//f/9//2//X/9P/0//T/9P/1//X/9f/1//T/9P/0//T/9P/0//P/8//0
//X/9v/1//X/9P/z//P/9P/0//T/8//z//X/9P/0//T/9P/0//f/+P/5//v//v//////
AAAAAAAA/////////////////f/9//3/+f/5//f/9f/1//D/7f/q/+r/6v/r/+z/7P/t
/+7/7//x//T/9v/2//b/9//3//f/9f/y/+//7f/t/+7/7v/u/+7/7f/t/+3/7f/t/+3/
7f/t/+3/7f/t/+3/6//r/+v/6//r/+v/6//r/+3/7v/u/+7/7P/s/+v/6//v/+7/8P/z
//z/BAAKABcAKgA3AEAASQA5ABYA/f/r/9n/zf/C/6//jf9U/wX/qf5W/iP++P3E/cT9
D/5y/sP+C/9W/5f/w//W/97/5f/u//P/+/8EAAcABgAJAA0ADgAQABIAFAAUABYAFwAW
ABgAGQAZABoAGwAbABwAHQAeAB8AIAAgACAAIgAiACQAJAAmACYAJQAnACcAJwAqACsA
KwAtACwALAAsAC4ALwAvADAAMQAyADMANAA2ADkAOQA6ADsAPQA+AD8AQQBCAEMARABF
AEYASQBJAEsATQBOAFEAUwBSAFQAVQBXAFsAXQBfAGEAZABmAGgAagBsAG4AcAByAHMA
dQB3AHkAewB7AHwAfQB9AH0AfgB+AH4AfgB+AHwAewB5AHgAdwB0AHMAcQBvAGwAagBo
AGYAZQBjAGIAXwBdAFoAVwBVAFQAUABNAEoARwBEAEEAPgA3ADMAMAAuACkAJQAhAB4A
GwAYABUAEwARAA4ADAAJAAcABQAEAAMAAQAAAAAA///+//3//P/8//z//P/8//z//P/8
//3//f/8//z//f/+//z//P/9//7/AAAAAAAAAgABAAEAAgACAAIAAwADAAQABQAFAAYA
BgAGAAYABgAHAAgACAAIAAgACAAIAAgACAAIAAgACAAIAAgACAAIAAcABwAHAAcABwAF
AAUABQAFAAMAAwADAAIABAADAAMAAQABAAEAAQABAP7//v/+//7//P/8//v/+//8//z/
+v/5//r/+f/5//r/+v/6//r/+v/3//f/9//2//j/9v/2//b/9P/1//X/9f/1//X/9f/0
//X/9P/0//T/8v/z//P/8//1//T/9P/0//T/9P/0//P/8f/y//P/9P/y//L/9P/0//T/
9P/1//b/9//5//z//f/9//7//P/8//v/+//9//3//f/9//////////v/9//1//P/8//w
/+3/6v/q/+j/6f/q/+r/6//s/+3/7//y//T/9P/0//X/9f/1//P/8P/t/+v/6//q/+r/
6v/q/+v/6//r/+v/6//r/+v/6//p/+n/6f/p/+v/6//r/+v/6f/p/+n/6f/r/+z/7P/s
/+r/6v/p/+n/6f/q/+z/7//2//7/BgAPAB4ALwA4AEMARwAsAAcA8f/b/8P/sP+Z/3v/
TP8L/7n+Zv4j/vr9yv2m/cn9KP6F/tH+HP9r/6f/yP/S/9n/4P/p//H/+P///wIABQAH
AAgACgAMAA4ADgAQABEAEgAUABUAFQAYABkAGQAaABsAHAAdAB4AHgAeACAAIAAiACIA
JAAkACUAJwAnACcAKAApACkAKwAsACwALAAuAC0ALQAuAC8AMAAxADIANAA3ADcAOAA5
ADsAPAA9AD8APgA/AEAAQQBAAEMAQwBFAEcASABLAE0AUABSAFMAVQBXAFkAWwBdAF4A
YABiAGQAZgBoAGoAbABtAG8AcQBzAHUAdQB2AHcAeQB5AHoAegB4AHgAeAB2AHMAcQBw
AG8AbgBtAGsAaQBoAGYAZABiAGEAXwBeAFsAWQBWAFMAUQBOAEoARwBEAEEAPgA7ADgA
NQAxAC4ALAApACUAIQAeABsAGAAVABMADwAMAAoABwAHAAUABAADAP///v/+//3//P/7
//r/+v/6//r/+v/6//z//P/9//3//P/8//3//v/+//7///8AAP7//v/+/wAAAQABAAIA
AgAEAAUABQAGAAUABQAGAAYABgAGAAYABwAGAAYABgAGAAgACAAIAAgABgAGAAYABgAG
AAYABgAFAAUABQAFAAUAAQABAAEAAQADAAMAAwACAAIAAQABAP///v/9//z/+//8//z/
/P/8//z//P/7//v/+v/6//j/9//2//X/9f/2//b/9v/2//b/9f/1//X/9P/2//T/9P/0
//L/8//z//P/8//z//P/8v/z//L/8v/y//D/8f/x//H/8//y//L/8v/y//L/8v/x//D/
8P/w//D/7v/x//P/8//y//L/8v/y//L/9f/2//f/+f/6//v/+//8//r/+v/5//n/+//7
//v/+//7//v/+//3//P/8f/v/+//7f/r/+n/6v/p/+n/6f/o/+v/7P/t/+//8v/0//T/
9P/1//X/9f/z//L/7//t/+3/7P/s/+z/7P/r/+v/6//r/+v/6//r/+v/7f/t/+3/7f/r
/+v/6//r/+v/6//r/+v/6//s/+z/7P/s/+z/6//r/+n/6v/s//H/+P8AAAYAEQAiAC8A
NgBBADsAGgD//+3/1//F/7b/o/+L/2D/F/+9/mr+Nf4S/uD9wv3z/VT+qf7x/j7/g/+1
/8r/0v/b/+b/7//1//r///8EAAcACQAKAAwADgAOAA4AEAARABIAFAAVABUAFgAXABcA
GAAXABgAGQAaABwAHAAeAB4AHAAcAB4AHgAfACEAIQAhACAAIQAhACMAJAAkACQAJgAn
ACcAKAApACgAKQAqACwALwAvADAAMQAxADIAMwA1ADYANwA4ADkAOgA9AD0APwA/AEAA
QwBFAEgASgBLAE0ATQBPAFEAUwBWAFgAWgBcAFwAXgBgAGIAYwBlAGcAaQBtAG0AbgBv
AG8AbwBwAHAAbgBuAG4AbABrAGkAaABnAGYAZQBjAGEAXgBcAFoAWABXAFUAVABRAE8A
TABJAEcARgBCAD8APAA7ADgANQAyAC0AKQAmACQAIQAdABkAFgAVABIADwANAAsACAAG
AAMAAQD///7//f/7//r/+v/5//j/9//2//b/9v/2//b/9v/2//b/9//3//b/9v/3//j/
+v/6//v//P/6//r/+v/8//////8AAAAA/v//////AAADAAMABAAEAAQABAAEAAUABgAG
AAYABgAIAAgACAAIAAgACAAIAAgACAAIAAgABwAJAAkACQAJAAcABwAHAAcABwAHAAcA
BgAGAAUABQADAAMAAwADAAMAAgACAAIAAgACAAIAAQABAAAAAAD+//3//P/7//v//P/8
//z//P/8//v/+//7//r/+v/4//j/+P/4//n/+f/5//n/+f/5//j/9//2//b/9v/2//f/
9//3//f/9v/2//b/9v/2//b/9v/4//j/+P/4//v//P/9////AAABAAEAAgAAAAAA////
/////////////f/9//3/+f/3//X/8//z//D/7f/q/+r/7P/t/+7/7v/x//L/8//1//b/
+P/4//j/+f/5//n/9//2//P/8f/x//D/8P/w//D/8f/x//H/8f/x//H/8f/x/+//7//v
/+//7//v/+//7//x//H/8f/x/+//8P/w//D/8v/y//H/8f/x//D/9P/5/wIACgAQAB0A
LgA5AEIASQA1ABIA///v/93/1f/K/7v/m/9m/xP/t/5m/jX+Cv7S/c79G/6A/s/+F/9i
/6P/zf/c/+D/6f/w//f///8GAAkACgANAA8AEAASABQAFgAWABgAGQAcAB4AHwAfACAA
IQAhACIAIwAkACUAJgAmACYAKAAoACoAKgAsACwAKwAtAC0ALQAuAC8ALwAxADIAMgAy
ADQANQA1ADYANwA6ADsAPAA+AD8APwBAAEEAQQBCAEMARQBIAEkASgBLAEwATwBPAFEA
UwBUAFcAWQBaAFwAXQBfAGEAYwBlAGcAagBsAG4AcAByAHQAdgB4AHkAewB9AH8AgwCD
AIQAhQCFAIUAhgCGAIQAhACEAIIAgwCBAIAAfwB8AHsAeQB3AHYAdAByAHAAawBpAGgA
ZQBlAGIAXwBdAFwAWABVAFIATQBKAEcARAA/ADsAOAA2ADEALQApACYAIwAgAB0AGwAX
ABQAEgAPAA0ACwAKAAkABwAGAAYABQAGAAUABAAEAAQABAAEAAQABAAEAAUABQAGAAYA
BwAIAAgACAAJAAoACgAKAAoADAANAA0ADgAOAA4ADwAPABAAEQARABIAEgASABIAEgAT
ABQAFAAUABQAFgAWABYAFgAWABYAFgAWABYAFgAWABUAEwATABMAEwARABEAEQARAA8A
DwAPAA4AEAAPAA8ADQANAA0ADQANAAwADAAMAAwACgAKAAkACQAKAAoACAAHAAYABQAF
AAYABAAEAAQABAAFAAUABQAEAAYABAAEAAQAAgADAAMAAwABAAEAAQAAAAEAAAAAAAAA
AAABAAEAAQABAAIAAgACAAIAAgAFAAYABwAJAAoACwALAAwADgAOAA0ADQALAAsACwAL
AA0ADQANAAkABwAFAAMAAwD+//v/+P/4//j/+f/6//r/+//8//3///8CAAQABAAEAAUA
BQAFAAMAAgD///3//f/8//z//P/8//v/+//7//v/+//7//v/+//7//v/+//7//v/+//7
//v/+//7//v/+//7//z//P/8//z//P/7//v//f/+//7///8GAA4AGAAfAC4APQBGAFUA
VQA4ABMA///x/+H/1P/F/6v/gP8//+v+kv5J/hz+6P2+/eH9QP6f/uv+NP99/7n/3P/o
/+3/9v8BAAkADgATABgAGwAbABwAHgAgACQAJAAmACcAJgAoACkAKQAsAC0ALQAuAC8A
MAAxADIAMgAyADQANAA2ADYAOAA4ADkAOwA7ADsAPAA9AD0APwBCAEIAQgBEAEUARQBG
AEcASABJAEoATABNAE0ATgBPAFEAUgBTAFUAVgBXAFgAWQBaAF0AXQBfAGEAYgBlAGcA
agBsAG0AbwBxAHMAdQB3AHoAfAB+AIAAggCEAIYAiACJAIsAjQCPAJEAkQCSAJMAlQCV
AJYAlgCWAJYAlgCUAJEAjwCOAI0AiwCLAIoAiQCGAIQAggCAAH8AfQB8AHkAeQB2AHMA
cQBuAGoAZwBkAGEAXgBbAFgAUwBPAEwASgBFAEEAPQA6ADUAMgAvAC0AKwAoACYAIwAj
ACEAIAAfABsAGgAaABkAGgAZABgAGAAWABYAFgAWABgAGAAZABkAGAAYABkAGgAaABoA
GwAcABwAHAAcAB4AHwAfACAAIAAgACEAIQAiACEAIQAiACIAIgAiACIAIwAmACYAJgAm
ACYAJgAmACYAJAAkACQAJAAmACYAJgAlACMAIwAjACMAIwAjACMAIwAhACEAIQAgACIA
IQAhAB8AHwAfAB8AHwAcABwAHAAcABwAHAAbABsAHAAcABoAGQAaABkAGQAaABgAGAAY
ABgAFwAXABcAFgAYABYAFgAWABQAFQAVABUAFQAVABUAFAAUABQAFQAWABUAFQAUABMA
EwASABIAEgASABIAEgARABEAEgATABQAFQAVABQAEwATABIAFAAUABQAFAAXABgAGQAb
ABwAHQAdAB4AIAAgAB8AHwAhACEAIQAhACEAIQAhAB0AGwAZABcAFwASAA8ADAAMAAwA
DQAOAA4ADwAQABEAEwAUABYAFgAWABkAGQAZABcAFgATABEAEQAQABAAEAAQAA8ADwAP
AA8ADQANAA0ADQAOAA8AEAARAA8ADwAPAA8ADwAPAA8ADwAPABAAEAAQABIAEgARABEA
EQAQABIAEwAWAB4ALAA3AEQAVQBgAGsAdQBeADcAHwALAPP/3P/H/6v/gP9D//P+nv5Z
/i7+AP7U/en9Qv6h/u/+OP+D/8P/6v/6/wEACAARABsAIgApACoALQAxADIANAA2ADgA
OAA6ADsAPQBAAEIAQwBEAEUARQBGAEUARgBHAEgASABIAEoASgBLAEwATwBQAE8AUQBR
AFEAUABRAFEAUwBVAFYAVwBaAFsAWwBcAF0AXgBfAGAAYgBhAGEAYgBjAGcAaABpAGsA
bABtAG4AbwBwAHMAcwB1AHUAdgB5AHsAfAB+AH8AgQCDAIUAhwCJAIwAjgCQAJIAlACW
AJgAmgCZAJsAnQCfAKEAoQCiAKMApQClAKYApgCmAKYApgCkAKMAoQCgAJ8AngCdAJsA
mQCYAJYAlACSAJEAjwCOAIsAiwCIAIUAgwCEAIAAfQB6AHkAdgBzAHAAbQBpAGYAZABh
AF0AWQBWAFMAUABNAEsASQBGAEQAQQBBAD8APgA9ADkAOAA4ADcAOAA3ADYANgA2ADYA
NgA2ADYANgA3ADcANgA2ADcAOAA4ADgAOQA6ADwAPAA8AD4APwA/AEAAQABAAEEAQQBC
AEMAQwBEAEQARABEAEQARQBIAEgASABIAEgASABIAEgARgBGAEYARgBIAEgASABHAEUA
RQBFAEUARABFAEYARwBFAEUARQBEAEYARQBFAEMAQwBDAEMAQwBCAEIAQgBCAEIAQgBB
AEEAQgBCAEAAPwBAAD8APwBAAEAAQABAAEAAPwA/AD8APgBAAD4APgA+ADwAPQA9AD0A
PQA9AD0APAA9ADwAPAA8AD4APQA7ADwAPQA+AD8AQABDAEQARQBHAEgASQBJAEoASgBK
AEkASQBJAEkASQBJAEkASQBJAEUARQBDAEEAQQA+ADsAOAA4ADoAOwA8ADwAPQA+AD8A
QQBEAEYARgBGAEUARQBFAEMARABBAD8APwBAAEAAQABAAD8APwA/AD8APwA/AD8APwBB
AEEAQQBBAEEAQQBBAEEAQwBDAEMAQwBBAEIAQgBCAEMARABEAEUARQBGAEgASwBQAFoA
YABtAIIAjQCQAJsAlwB2AFsASQAzAB8AEAD9/+X/vP91/xv/yP6T/mz+Ov4c/lH+sv4H
/0//mv/f/xEALAA0AD0ARABNAFUAXABhAGIAZwBrAGwAbgBwAHIAcgB0AHUAdgB4AHkA
eQB6AA==
         </WaveFormData>
      </LeadData>
      <LeadData>
         <LeadByteCountTotal>10000</LeadByteCountTotal>
         <LeadTimeOffset>0</LeadTimeOffset>
         <LeadSampleCountTotal>5000</LeadSampleCountTotal>
         <LeadAmplitudeUnitsPerBit>4.88</LeadAmplitudeUnitsPerBit>
         <LeadAmplitudeUnits>��V</LeadAmplitudeUnits>
         <LeadHighLimit>2147483647</LeadHighLimit>
         <LeadLowLimit>268435456</LeadLowLimit>
         <LeadID>V4</LeadID>
         <LeadOffsetFirstSample>0</LeadOffsetFirstSample>
         <FirstSampleBaseline>0</FirstSampleBaseline>
         <LeadSampleSize>2</LeadSampleSize>
         <LeadOff>FALSE</LeadOff>
         <BaselineSway>FALSE</BaselineSway>
         <ExcessiveACNoise>FALSE</ExcessiveACNoise>
         <MuscleNoise>FALSE</MuscleNoise>
         <LeadDataCRC32>3868867753</LeadDataCRC32>
         <WaveFormData>
/v/+//7//v8AAAAAAAAAAAAAAAAAAAAAAgACAAIAAgAEAAQABAAEAAYABgAGAAYACAAI
AAgACAAKAAoACgAKAAwADAAMAAwADgAOAA4ADgAPABAAEQASABAAEAAQABAAEgAUABYA
GAAaABoAGgAaABwAHAAcABwAHwAgACEAIgAjACQAJQAmACgAKAAoACgAKAAoACgAKAAo
ACgAKAAoACcAJgAlACQAIQAgAB8AHgAaABgAFgAUABMAEgARABAADQAMAAsACgAJAAgA
BwAGAAQABAAEAAQABAAEAAQABAAEAAQABAAEAAYABgAGAAYABgAGAAYABgAEAAQABAAE
AAIAAgACAAIAAAAAAAAAAAD///7//f/8//z//P/8//z//P/8//z//P/+//7//v/+//7/
/v/+//7/AAAAAAAAAAACAAIAAgACAAQABAAEAAQABgAGAAYABgAHAAgACQAKAAoACgAK
AAoADAAMAAwADAAKAAoACgAKAAwADAAMAAwADAAMAAwADAAMAAwADAAMAAoACgAKAAoA
CgAKAAoACgAIAAgACAAIAAgACAAIAAgABwAGAAUABAAGAAYABgAGAAQABAAEAAQABAAE
AAQABAADAAIAAQAAAAAAAAAAAAAAAAAAAAAAAAAAAAAAAAAAAAIAAgACAAIAAAAAAAAA
AAD+//7//v/+/wAAAAAAAAAA/v/+//7//v/+//7//v/+/wAAAAAAAAAAAgACAAMABAAE
AAUABgAHAAkACQAIAAgACAAIAAkACgAKAAoACwALAAsACwAJAAgACAAHAAYAAwADAAMA
AwADAAMAAwADAAMAAwAEAAcACQALAAgACAAIAAcABQAEAP///f/7//r/+v/3//b/9v/2
//j/+P/4//j/+P/3//f/9//3//b/9v/2//T/9P/0//T/9P/0//T/9P/0//T/9P/0//T/
9P/0//H/8//3//r/+v/5//3/CgAeAD8AZwCIAJsAtQDaAAgBQgF3AZEBiAFVAfsAigAT
AKb/K/+X/k7+h/7m/h7/T/+L/7z/1v/i/+T/5f/q//D/8//3//v/+v/5//v/+//8//3/
/v/+/wAAAAABAAEAAQABAAEAAgACAAIABQAGAAYABgAFAAUABQAGAAYABwAHAAcACAAI
AAoACgAKAAoACwALAAoACgAKAAsADAAMAA0ADgAPAA8ADwAQABEAEQARABEAEAASABIA
EgATABQAFQAVABgAGQAZABkAGAAaABoAGgAcAB0AHgAfACAAIQAhACIAJQAlACUAJwAm
ACcAJwAnACsAKwArACsAKwArACsAKwApACgAJwAmACcAJwAlACQAIQAgAB4AHAAbABkA
FwAVABEADwAOAAwACQAIAAcABgAFAAQAAwADAAIAAgABAAEAAgACAAIAAgADAAMAAwAD
AAMAAwADAAMAAQABAAEAAQABAP/////+//3//f/8//z//P/8//v/+v/4//j/9v/2//f/
9//3//f/9//3//f/+P/4//j/+P/4//n/+f/5//r/+v/6//v/+//9//3//f/9//3//f/+
/////////wAAAAAAAAEAAQABAAEAAQABAAIAAgACAAIAAgACAAIAAgACAAIAAgACAAIA
BAADAAMAAwABAAAAAAAAAAIAAgACAAEA/////////f/////////+//v/+//8//z//P/7
//v/+//7//n/+f/5//n/+f/5//n/+f/3//f/9//3//f/9//3//X/9P/0//T/9v/2//b/
9v/2//b/9f/1//X/9f/1//X/9f/0//T/9P/0//T/9P/0//L/8v/z//P/8f/y//L/8f/w
//D/8f/z//H/8v/y//L/8//y//T/9P/0//T/9//4//r/+//6//v//f/9//3//v///wAA
AAAAAP///v8BAAEAAQABAP///v/+//3//P/5//f/9//1//X/9f/1//X/9f/3//j//f//
/wEA/v/+//7//f/7//r/9f/z//H/8P/w/+//7v/s/+z/7P/s/+z/7P/s/+v/6//r/+v/
6v/q/+r/6v/q/+r/6v/q/+r/6v/q/+r/6v/q/+r/6v/q/+z/6//p/+n/6v/s/+3/6//y
/wAAFQA3AFwAcwCFAKYA0AAGAUMBbwGAAWcBJwHMAFsA7P95/+v+av5X/qb+8v4j/1v/
kv+6/9T/3P/d/+D/5P/n/+n/7f/u/+//8f/x//L/8//y//L/9P/0//X/9f/1//X/9//4
//j/+P/3//j/+P/4//n/+f/5//r//P/9//3//f/8//z//v/+/wAAAAABAAEAAgACAAIA
AwAEAAQABQAGAAcABwAHAAgABwAHAAcABwAKAAwADAAMAA0ADgAPAA8AEAARABEAEQAS
ABQAFAAUABQAFQAWABcAGAAZABkAGgAdAB0AHQAfACAAIQAhACEAIwAjACMAIwAjACMA
IwAjACMAIgAhACAAHwAfAB0AHAAZABgAFgAUABMAEQAPAA0ACwAJAAgABgAFAAQAAwAC
AAEAAAD/////AAAAAP////8AAAAAAAAAAAEAAQABAAEAAQABAAEAAQD/////////////
/f/9//z/+//7//r/+v/4//j/9//2//f/+P/3//j/9//3//f/9//3//f/9//4//r/+v/6
//r/+f/5//n/+v/8//z//f/9//3//f/9//3//f/9//7/////////AAAAAAAAAQABAAEA
AQABAAEAAgAAAAAAAAAAAAAAAAAAAAAAAgACAAIAAgACAAEAAQABAP///v/+//7/AAAA
AAAA///////////9//3//f/9//z/+f/5//r/+v/8//v/+//7//v/+f/5//n/+f/5//n/
+f/5//f/9//3//f/9//3//f/9//2//b/9v/0//T/9P/0//T/9P/z//P/8//z//P/8//z
//L/8v/y//T/9P/0//T/8v/y//P/8//z//T/9P/z//D/8P/x//P/8f/y//L/8v/x//H/
8v/y//L/8v/x//D/8v/x//H/8v/y//L/8v/y//X/9v/4//n//P/9///////+//7//v/+
////AAAAAAAAAQABAAEAAQD///7//v/9//7/+//5//n/+P/3//b/9f/3//f/+f/6//v/
/f////z//v/+//3/+//8//f/9f/z//D/8P/v/+7/7v/u/+7/7v/u/+7/7v/t/+3/7f/t
/+z/7P/s/+z/7P/q/+r/6v/q/+v/7P/t/+7/7P/s/+z/7P/u/+3/7f/t/+7/8v/z//P/
+v8GABsAOwBaAGsAewCaAL4A5gAVATkBPgEfAd0AhAAXAKr/P//B/lr+Wf6k/uz+I/9b
/5D/vP/U/9z/3f/g/+L/5//r/+3/7v/v//H/8f/y//P/9v/2//j/+P/5//n/+f/5//n/
+v/6//r//f/+//7//v/9//3//f/+//7/////////AgACAAQABAAEAAQABQAFAAYABgAG
AAcABgAGAAcACAAJAAkACQAKAA0ADQANAA0ADgAQABAAEAAPABAAEQARABAAEQARABEA
FAAWABYAFgAYABkAGgAbABoAGwAbABwAHQAdAB0AHwAgACEAIQAhACMAIwAjACMAJQAl
ACUAJQAjACIAIQAgACEAIQAfAB4AGwAaABgAFgAVABMAEQAPAA0ACwAKAAgABQAEAAMA
AgD///7//f/9//7//v/9//3/AAAAAAAAAAABAAEAAQABAAEAAQABAAEAAQABAAEAAQAD
AAEAAQAAAP/////+//7//v/+//3//P/8//z/+v/6//v/+//7//v/+//7//v//P/6//r/
+v/6//v/+//7//z//P/8//3//f///////////wEAAQACAAMAAQABAAIAAgACAAMAAwAD
AAMAAwADAAQABAAEAAQABAAGAAYABgAGAAQABAAEAAQABAADAAMAAwADAAIAAgACAAQA
BAAEAAMAAwADAAMAAQABAAEAAQAAAP////8AAAAAAAD///////////3//f/9//v/+//7
//v/+//5//n/+f/7//v/+//7//v/+v/6//r//P/8//z//P/6//r/+f/5//f/9//3//f/
9//2//b/9v/2//b/9v/2//j/+P/5//n/9//4//j/9//0//T/9f/3//f/+P/4//r/+v/6
//r/+f/6//z//f8AAAEAAwADAAIAAgACAAIABQAGAAYABgAFAAUABQAFAAMAAgACAAEA
AAD9//v/+//7//v/+//7//z//f8AAAIABAAFAAYAAgACAAIAAQD///7/+f/3//X/9v/2
//X/9P/y//L/8v/y//L/8v/y//H/8f/x//H/8P/w//D/8P/w//L/8v/y//L/8P/w//D/
8P/y//L/8v/y//D/6//t//P/+P/6//v/AQAKABgAMQBZAHgAiQChAMQA5gAQAUEBXQFW
ASkB1QBoAPf/kP8d/5P+RP5v/tD+EP9D/3//sP/S/+D/4v/j/+j/7v/v/+//8//4//n/
+//7//z//f/+//7/AAAAAAMAAwADAAMAAQACAAIAAgADAAQABAAEAAcABwAHAAgACAAJ
AAkACQAIAAgACgAKAAwADAANAA0ADAAMAAwADQAOAA4ADwAQABMAEwATABQAEwATABMA
EwAWABgAGAAYABcAGAAZABkAHAAdAB0AHQAeACAAIAAgACQAJQAmACcAJgAnACcAKAAr
ACsAKwAtADAAMQAxADEAMQAxADEAMQAxADEAMQAxADMAMgAxADAALwAvAC0ALAArACoA
KAAmACQAIQAeABsAGwAZABgAFgATABIAEQAQABEAEAAPAA8ADgAOAA0ADQAOAA4ADgAO
AA0ADQANAA0ACwALAAsACwAJAAkACQAJAAkABwAHAAYABQAFAAQABAACAAIAAQAAAAAA
AAD+//7////////////9//3//f/+//7//v/+//7/AQABAAEAAgAAAAAAAQABAAUABQAF
AAUABQAFAAYABwAHAAcACAAIAAgACQAJAAkACwALAAsADAAMAAwADAAMAAwADAAMAAwA
CgAKAAoACgAKAAkACQAJAAsACgAKAAoACAAIAAgABwAHAAcABwAFAAUABQAFAAQAAwAD
AAQABAACAAEAAQABAAEA////////AQABAAEAAQD///3//f/9//3//f/9//3//f/8//z/
/P/6//r/+v/6//z//P/7//v/+//7//v/+//5//j/+P/4//j/+v/6//r/+P/6//r/+v/6
//3//v8AAAEAAgADAAUABQAEAAQABAAEAAMABAAEAAQAAwADAAMAAwADAAIAAgABAAIA
///9//3/+//7//v/+//9//3///8AAAEAAwAFAAIAAgACAAEA///8//f/9f/z//T/9P/z
//L/8v/y//L/8v/y//L/8v/x//H/8f/x//D/8P/w//D/8P/u/+7/7v/u/+7/7v/u/+7/
8P/w//D/8P/u/+3/7f/v//T/9P/z//n/CAAeAD8AZwCAAJMAtQDgABYBWAGPAaUBkgFV
AfUAggALAJj/Cf95/lT+pf78/ir/Xf+V/8D/2v/i/+T/5//o/+r/7f/x//P/9P/1//f/
9//4//n/+P/4//r/+v/9//3//f/9//3//v/+//7///8AAAAAAAABAAEAAQACAAIAAwAD
AAMAAgACAAQABAAEAAQABQAFAAgACAAIAAkACgAKAAsADAALAAsACwAMAA8ADwAPAA8A
EAASABIAEgARABIAEwATABYAFwAXABcAGAAaABoAGgAcAB0AHgAfACAAIQAhACIAIwAj
ACMAJQAoACkAKQApACsAKwArACsAKQApACkAKQArACoAKQAoACUAJQAjACIAHwAeABwA
GgAXABUAEwARABAADwAPAA4ACwAKAAkACAAJAAgABwAHAAYABgAFAAUABgAGAAYABgAH
AAcABwAHAAUABQAFAAUABQAFAAUABQADAAEAAQAAAP3//f/8//z//v/+//3//P/6//r/
+P/4//n/+f/5//n/+//7//v//P/8//z//P/8//3//f/9//7//v/+//////8BAAEAAQAB
AAEAAQACAAMAAwADAAQABAACAAMAAwADAAMAAwADAAQABAAEAAQABAAEAAQABAAEAAIA
AgACAAIABAADAAMAAwABAAAAAAAAAAAAAAAAAP///////////f/////////+//v/+//8
//z//P/7//v/+//7//n/+f/5//n/+f/5//n/+f/3//f/9//3//f/9//3//f/9v/2//b/
9v/2//b/9v/2//b/9f/1//X/9f/1//X/9f/0//T/9P/0//T/9P/0//L/8v/z//P/8//0
//T/8//y//L/8//1//P/9P/0//T/8//1//T/8v/0//T/9P/0//b/+P/7//3//P/9////
//8AAAAAAAAAAAEAAgACAAIAAQABAAEAAQABAAAAAAD///z/+f/3//f/+f/5//n/+f/5
//n/+//8//3///8BAP7//v/+//3/+//6//X/8//x//L/8v/x//D/7v/u/+7/7v/s/+z/
7P/r/+3/7f/t/+z/7P/s/+z/7P/s/+z/7P/s/+z/7P/s/+z/7P/s/+z/7P/s/+v/6f/r
/+7/8P/t/+///P8QACsAUQBuAH0AmQDCAPIALgFpAYcBfgFNAfkAkAAdALD/Lf+V/kz+
g/7e/hT/R/+B/67/zP/c/97/3//i/+b/6f/t/+//7v/v//H/8f/y//P/9P/0//b/9v/3
//f/9//3//f/+P/4//j/+//8//z//P/7//v/+//8//z//f/9//3//v/+/wAAAAAAAAAA
AQABAAQABAAEAAUABAAEAAUABgAHAAcABwAIAAsACwALAAsACgAMAAwADAAPABAAEQAR
ABAAEQARABEAFAAWABYAFgAWABcAGAAZABoAGwAbABwAHQAdAB0AHwAgACEAIQAhACMA
IwAjACMAIwAjACMAIwAjACIAIQAgAB0AHQAbABoAGQAYABYAFAATABEADwANAAsACQAI
AAYABQAEAAMAAgABAAAA/////wIAAgABAAEAAgACAAIAAgADAAMAAwADAAEAAQABAAEA
AQABAAEAAQABAP/////+//3//f/8//z//P/8//v/+v/6//r/+P/4//v/+//7//v/+//7
//v//P/8//z//P/8//v/+//7//z//v/+//////////////////////8AAAEAAQABAAIA
AgAAAAEAAQABAAMAAwADAAQABAAEAAQABAACAAIAAgACAAIAAgACAAIAAAD///////8B
AAAAAAAAAAAAAAAAAP///////////f/////////+//v/+//8//z//P/7//v/+//7//n/
+f/5//n/+f/5//n/+//5//n/+f/3//f/9//3//f/9v/2//b/9v/2//b/9v/2//b/9f/1
//X/9f/1//X/8//y//L/8v/0//T/9P/0//T/9P/1//X/8//0//T/8//2//T/9v/2//b/
9v/5//r//P/9//7///8BAAEAAAAAAAAAAAADAAQABAAEAAcABwAHAAcAAwACAAIAAQAA
AP3/+//7//n/+f/5//n/+f/5//v//P///wEAAwAAAAAAAAD///3//P/3//X/8//w//D/
7//u//D/8P/w//D/8P/w//D/7//t/+3/7f/s/+z/7P/s/+z/7P/s/+z/7P/u/+7/7v/u
/+7/7v/u/+7/7v/t/+3/7f/w//T/+f/5//7/DAAhAD0AWgBrAHkAlgC2ANwACQErAS4B
CwHLAHQACwCe/zP/tf5O/kv+nP7q/iH/W/+U/77/1v/e/9//4P/k/+f/6//t/+7/8f/1
//X/9v/3//b/9v/4//j/+f/5//n/+f/7//z//P/8//3//v/+//7/////////AAACAAMA
AwADAAIAAgAEAAQAAgACAAMAAwAFAAYABwAJAAgACAAJAAoACwALAAsADAANAA0ADQAN
AA4AEAAQABAAEQASABMAEwAUABUAFQAVABQAFgAWABYAGgAbABwAHQAcAB0AHQAeAB8A
HwAfACEAIgAjACMAIwAlACUAJQAlACUAJQAlACUAJwAmACUAJAAjACMAIQAgAB0AHAAa
ABgAFQATABEADwANAAsACgAIAAkACAAHAAYABQAEAAMAAwACAAIAAQABAAQABAAEAAQA
BwAHAAcABwAFAAUABQAFAAEAAQABAAEAAwABAAEAAAD//////v/+//7//v/9//z/+v/6
//j/+P/5//n/+f/5//v/+//7//z/+v/6//r/+v/8//3//v8AAP7//v//////////////
//8BAAEAAgADAAEAAQACAAIAAwAFAAYABwAGAAUABAAEAAYABgAGAAYABgAGAAYABgAG
AAYABgAGAAYABQAFAAUABQAEAAQABAAGAAYABgAFAAMAAwADAAEA/////////v/9//3/
/v/+//////8AAAEAAQD////////9//3//f/9//3/+//7//v/+f/5//n/+f/7//r/+v/6
//r/+v/6//r//P/8//v/+//5//n/+f/5//n/+P/4//j/+P/4//j/+P/4//j/+f/5//n/
+v/6//n/+P/4//v//f/6//j/+P/4//j/+v/8////AQAAAAEAAwADAAQABAAEAAQABQAG
AAYABgAHAAcABwAHAAUABAAEAAMABAABAP////////////////3//f///wAAAwAFAAcA
BAAEAAQAAwABAAEA/f/8//v/+P/4//f/9v/2//b/9v/2//b/9v/2//X/9f/1//X/9P/2
//b/9v/2//T/9P/0//T/9P/0//T/9P/2//b/9v/2//j/8//x//X/+v/+//3//f8KABwA
NwBbAH4AkQCnAMgA8AAmAV8BgQGEAWEBFwGsADEAvv9N/8P+Vv5l/sb+Dv89/3n/sv/U
/+D/5P/p/+7/9P/3//n/+f/8//v//f/9//7///8CAAIABAAEAAUABQAFAAUABQAGAAYA
BgAHAAgACAAIAAkACQAJAAoADAANAA0ADQAOAA4AEAAQABAAEAARABEAEAAQABAAEQAQ
ABAAEQASABMAEwATABQAFgAXABgAGQAZABoAGQAYABsAHAAdAB0AHAAdAB0AHQAeACAA
IAAgACIAIwAkACUAJgAnACcAKAArACsAKwAtACwALQAtAC0AMAAxADIAMwAxADEAMQAx
ADEAMAAvAC4ALQAtACsAKgAlACQAIgAgAB0AGwAZABcAFwAVABQAEgAPAA4ADQAMAAsA
CgAJAAkACAAIAAcABwAKAAoACgAKAAkACQAJAAkACwALAAsACwALAAsACwALAAoABwAG
AAQAAwADAAIAAgACAAIAAQAAAP7//v/8//z////////////9//3//f/+//7//v/+//7/
////////AAACAAIAAwADAAUABQAFAAUABQAFAAYABwAHAAcACAAIAAgACQAJAAkACQAJ
AAkACgAKAAoACgAKAAoACgAKAAoACgAKAAoACgAKAAkACQAJAAkACAAIAAgACAAIAAgA
BwAHAAcABwAFAAUABQAFAAQAAwADAAQABAACAAEAAQABAAMAAQABAAEA///////////9
//v/+//7//v/+//7//v/+//6//r/+v/6//r/+v/6//r/+v/5//n/9//3//f/9//5//j/
+P/4//j/+P/4//j/9v/4//n/+P/6//r/+v/6//3//v8AAAEAAgADAAUABQACAAIAAgAC
AAMABAAEAAQAAwADAAMAAwABAAAAAAD///7/+//5//n/+//7//v/+//7//v//f/+////
AQADAAAAAAAAAP///f/6//X/8//x//L/8v/x//D/8P/w//D/8P/w//D/8P/v/+//7//v
/+7/7v/u/+7/7v/u/+7/7v/u/+z/7P/s/+z/7v/u/+7/7v/s/+v/6//t//D/8v/x//P/
/v8SADMAWQB0AIcApwDQAAYBSAGFAakBogFxARkBqgAxAL7/N/+X/kr+hf7m/hz/Tf+H
/7j/1P/e/+D/4//m/+j/7f/x/+//7v/x//P/8//0//X/9P/0//b/9v/5//n/+f/5//n/
+v/6//r/+//8//z//P/9//3//f/+//7/////////AAAAAAIAAgACAAIAAwADAAYABgAG
AAcABgAGAAcACAAJAAkACQAKAAsACwALAAsADAAOAA4ADgARABIAEwATABQAFQAVABUA
FgAYABgAGAAaABsAHAAdAB4AHwAfACAAIwAjACMAJQAmACcAJwAnACcAJwAnACcAKQAp
ACkAKQApACgAJwAmACMAIwAhACAAHwAeABwAGgAZABcAFQATABEADwAOAAwACwAKAAkA
CAAJAAgABwAHAAgACAAHAAcACAAIAAgACAAJAAkACQAJAAkACQAJAAkABQAFAAUABQAF
AAMAAwACAAEAAQAAAAAAAAAAAP///v/+//7//P/8//3//f/9//3//f/9//3//v/+//7/
/v/+/////////wAAAAAAAAEAAQADAAMAAwADAAMAAwAEAAUABQAFAAYABgAGAAcABwAH
AAcABwAHAAgACAAIAAgACAAIAAgACAAIAAgACAAIAAgACAAHAAcABwAHAAYABgAGAAYA
BgAGAAUABQAFAAUAAwABAAEAAQAAAAEAAQACAAIAAgABAAEAAQABAP//////////////
///////9//3//f/9//3//f/9//3//P/8//z//P/8//z//P/8//z/+//7//v/+//7//v/
/f/8//z//P/8//z//v/+//7//v///wAAAgADAAQABQAHAAcACAAIAAgACAAHAAgACAAI
AAkACQAJAAkACQAIAAgABwAEAAEA/////////////////f/9////AAAFAAcACQAGAAYA
BgAFAAMAAgD9//v/+f/4//j/9//2//b/9v/2//b/9P/0//T/8//1//X/9f/0//T/9P/0
//T/9P/0//T/9P/0//T/9P/0//T/9P/0//T/9v/1//X/8//0//j/+f/5//7/CgAfAD8A
YABzAIMApgDSAAYBPwFvAXwBYQEhAcgAWwDs/3n/6f5o/l3+sv7+/i//Zf+c/8T/3v/m
/+f/6v/w//P/9f/3//r/+//8//v/+//7//7//v8AAAAAAQABAAEAAQADAAQABAAEAAMA
BAAEAAQABQAFAAUABgAIAAkACQAJAAoACgAMAAwACgAKAAsACwAOAA4ADgAPABAAEAAR
ABIAEwATABMAFAAVABUAFQAVABYAGAAYABgAGQAaABsAGwAcAB0AHQAdAB4AIAAgACAA
IgAjACQAJQAkACUAJQAmACkAKQApACsALAAtAC0ALQAvAC8ALwAvAC0ALQAtAC0ALwAu
AC0ALAApACkAJwAmACMAIgAgAB4AHwAdABsAGQAXABUAFAASABMAEgARABAAEQAQAA8A
DwAOAA4ADQANABAAEAAQABAAEQARABEAEQARABEAEQARAA8ADwAPAA8ADwANAA0ADAAL
AAsACgAKAAoACgAJAAgACAAIAAYABgAHAAcABwAHAAcABwAHAAgACgAKAAoACgAJAAkA
CQAKAAwADAANAA0ADQANAA0ADQANAA0ADgAPAA8ADwAQABAADgAPAA8ADwARABEAEQAS
ABAAEAAQABAAEAAQABAAEAASABIAEgASABAADwAPAA8AEQAQABAAEAAOAA4ADgANAA8A
DwAPAA0ADQANAA0ADAALAAsADAAMAAwACwALAAsADQALAAsACwALAAsACwALAA0ACwAL
AAsACwALAAsACwAJAAgACAAIAAgACAAIAAgACgAKAAkACQAJAAkACQAJAAcABgAGAAYA
CAAIAAgACAAGAAYABwAHAAUABgAGAAUABgAGAAcACQAHAAgACAAIAAgACAALAAwADgAP
ABAAEQATABMAFAAUABQAFAAVABYAFgAWABcAFwAXABcAFQAUABQAEwASAA8ADQANAA0A
DQANAA0ACwALAA0ADgARABMAFQASABMAFAAUABMAEAALAAkABwAGAAYABQAEAAYABgAG
AAYABAAEAAQAAwAFAAUABQAEAAQABAAEAAQABAAEAAQABAAEAAQABAAEAAQABAAEAAQA
BAADAAUABQAGAAYACwANABIAIAAzAE0AbgCDAJEAqADKAO4AFwE7AUQBKQHvAJwANQDI
/1//5f50/mH+qv76/jH/af+i/87/6P/y//X/9v/8////AwAFAAYACQALAAsADAANAA4A
DgAQABAAEQARABEAEQATABQAFAAUABUAFgAWABYAFQAVABUAFgAYABkAGQAZABoAGgAc
ABwAHAAcAB0AHQAeAB4AHgAfACAAIAAhACIAJQAlACUAJgAmACUAJAAjACYAKAAoACgA
JwAoACkAKQAsAC0ALQAtAC4AMAAwADAAMAAxADIAMwA0ADUANQA2ADcANwA3ADkAOgA7
ADsAOwA7ADsAOwA7AD0APQA9AD0AOwA6ADkAOAA3ADcANQA0ADMAMgAwAC4ALQArACkA
JwAjACEAIAAeAB4AHgAeAB4AHAAaABgAFwAZABoAGgAbAB4AHgAeAB4AHwAfAB8AHwAh
ACEAIQAhAB8AHwAfAB8AIQAfAB8AHgAdAB0AHAAcABwAHAAbABoAHAAcABoAGgAbABsA
GwAbAB0AHQAdAB4AHgAeAB4AHgAdAB0AHQAeAB4AHgAfAB8AIwAjACMAIwAjACMAJAAl
ACUAJQAmACYAJgAnACcAJwApACkAKQAqACgAKAAoACgAKAAoACgAKAAqACoAKgAqACgA
JwAnACcAKQAoACgAKAAqACoAKgApACgAJwAmACMAJQAlACUAJAAjACMAJAAkACYAJQAl
ACUAJQAjACMAIwAjACMAIwAjACMAIQAhACEAIQAhACEAIQAjACIAIgAiACAAIAAgACAA
IgAiACEAIQAfAB8AHwAfACEAIAAeACAAIQAiACMAJAAnACgAKgArACoAKwAtAC0ALgAu
AC4ALgAuAC4ALQAsAC8ALwAvAC8ALgAuAC8ALwAuACsAKQApACcAJwAnACcAJwAnACkA
KgAtAC8AMQAuADAAMAAvAC0AKgAlACMAIQAgACAAHwAeACAAIAAgACAAIAAgACAAHwAd
AB0AHQAcAB4AHgAeAB4AIAAgACAAIAAeAB4AHgAeAB8AIAAhACIAIAAhACEAIQAiACQA
JQApADgASABdAIEApAC5AM8A8gAYAUgBgQGlAaYBhQE7AdQAXQDo/3X/7f6I/pf+9v48
/2v/o//Y//r/DgAWABkAHAAeACMAJwArACoALQAtAC0ALgAvADAAMAAyADIAMwAzADMA
MwAzAA==
         </WaveFormData>
      </LeadData>
      <LeadData>
         <LeadByteCountTotal>10000</LeadByteCountTotal>
         <LeadTimeOffset>0</LeadTimeOffset>
         <LeadSampleCountTotal>5000</LeadSampleCountTotal>
         <LeadAmplitudeUnitsPerBit>4.88</LeadAmplitudeUnitsPerBit>
         <LeadAmplitudeUnits>��V</LeadAmplitudeUnits>
         <LeadHighLimit>2147483647</LeadHighLimit>
         <LeadLowLimit>268435456</LeadLowLimit>
         <LeadID>V5</LeadID>
         <LeadOffsetFirstSample>0</LeadOffsetFirstSample>
         <FirstSampleBaseline>0</FirstSampleBaseline>
         <LeadSampleSize>2</LeadSampleSize>
         <LeadOff>FALSE</LeadOff>
         <BaselineSway>FALSE</BaselineSway>
         <ExcessiveACNoise>FALSE</ExcessiveACNoise>
         <MuscleNoise>FALSE</MuscleNoise>
         <LeadDataCRC32>3931023423</LeadDataCRC32>
         <WaveFormData>
9P/0//T/9P/2//b/9v/2//T/9P/0//T/8v/y//L/8v/0//T/9P/0//T/9P/0//T/9P/0
//T/9P/0//T/9P/0//L/8v/y//L/8v/y//L/8v/z//T/9f/2//T/9P/0//T/9v/2//b/
9v/2//b/9v/2//b/9v/2//b/9//4//n/+v/6//r/+v/6//r/+v/6//r/9//2//X/9P/y
//L/8v/y//H/8P/v/+7/7P/q/+j/5v/k/+L/4P/e/9z/3P/c/9z/2f/Y/9f/1v/W/9b/
1v/W/9b/1v/W/9b/2P/a/9z/3v/h/+L/4//k/+b/6P/q/+z/7v/w//L/9P/2//b/9v/2
//j/+P/4//j/+v/6//r/+v/6//r/+v/6//r/+v/6//r//P/8//z//P/+//7//v/+//7/
/v/+//7/AAAAAAAAAAACAAIAAgACAAQABAAEAAQABAAEAAQABAAGAAYABgAGAAYABgAG
AAYABgAGAAYABgAIAAgACAAIAAgACAAIAAgACAAIAAgACAAIAAgACAAIAAYABgAGAAYA
BgAGAAYABgAEAAQABAAEAAQABAAEAAQAAgACAAIAAgAEAAQABAAEAAQABAAEAAQAAgAC
AAIAAgAAAAAAAAAAAAIAAgACAAIAAgACAAIAAgACAAIAAgACAAAAAAAAAAAAAAAAAAAA
AAD+//7//v/+//7//v/+//7//P/8//z//P/+//7//v/+/wAAAAAAAAAAAgACAAMABAAF
AAYABwAIAAcABwAHAAgACAAIAAgACAAKAAoACwAMAAoACgAKAAoACgAKAAoACAAJAAgA
CAAJAAsACwALAAsACQALAA4AEAAQAA8ADwAPAA0ACwAJAAUAAwACAAAAAAD9//z/+//7
//z//f/+/////f/9//3//f///////v/+//z//P/8//z//f/9//3//f/7//v/+//7//v/
/f/7//n/+P/8//z/9//y/+3/9P8LADEAYwCVAL8A8wA3AY8B+wFhAqICsgKSAkACygFB
Ab0AHwBh/+j+A/9T/3X/jf+2/9f/6v/x//H/7//x//T/9v/2//n/+f/2//j/+P/4//j/
+P/4//r/+v/6//r/+f/5//n/+v/6//r//f/9//3//v/8//z//P/8//z//P/9//3/+//8
//z//P/8//z//P/8//v/+//7//v//v/+//7//v8AAAAAAAAAAP//AAAAAP///f/9//7/
/v8AAAAAAAABAAEAAQABAAEA//8AAAAAAAAAAAAAAAAAAAAAAQABAAIAAgACAAIAAwAD
AAMAAwADAAQABAADAAIAAAD///7//f/6//r/9//2//b/9P/y//H/7//t/+v/6v/n/+X/
5f/j/+H/4P/f/97/3f/d/9z/3P/c/9v/2v/b/93/3//g/+H/4v/l/+f/6f/t/+//8f/x
//T/9v/2//f/+f/6//r/+//8//z//f/9//z//P/9//3/+//7//v/+//7//v/+//7//3/
/v/+//7//P/8//z//P/+////////////////////AAAAAAAAAQABAAEAAQABAAEAAQAC
AAIABAAFAAUABQAFAAQABAAEAAQABAAEAAUABgAGAAYABgAGAAYABgAGAAgABwAHAAcA
CAAIAAgACAAFAAUABQAGAAYABgAGAAYABAAEAAQABAAEAAQABAADAAMAAwADAAMAAQAC
AAIAAgAEAAIAAAAAAAAAAAABAAIAAgABAAEAAQAAAAAAAAAAAAAA/////wAAAAD/////
AAD+//3//f/+//7//v/+//7//v/+//3//f/+//7//////////v/9//z//P/8//3//v/8
//z//P/8//7//v///////f/+//7//v/+//7/AQACAAMABAAFAAYABwAHAAcACAAIAAgA
CAAIAAgACAAJAAoACgAKAAoACgAKAAoACAAGAAUABAAEAAUABQAFAAUABQAFAAcADAAO
AA4ADQANAA0ACwAJAAcAAwD///7//P/8//v/+v/5//n/+f/5//n/+f/5//n/+f/5//n/
+f/2//b/9v/2//b/9v/1//X/9//3//f/9//1//X/9f/1//X/9f/0//L/8v/v/+r/5f/k
/+//BwAtAF0AiQCzAOsAOQGZAQUCYAKSApACYgIMApkBGwGVAN//Jv/j/h3/V/9v/47/
tf/S/+X/6//p/+n/6v/s/+z/7f/t/+z/7P/s/+z/7P/s/+z/7v/u/+7/7v/t/+3/7//w
//D/8P/v/+//7//w//D/8P/w//D/8P/w//H/8f/v//D/8P/w//D/8P/w//D/8//z//P/
8//0//T/9P/0//T/9P/0//T/8//0//T/8//1//X/9v/2//b/9v/2//f/9//3//f/9//3
//j/+P/4//j/+P/4//j/+v/7//v//P/6//r/+v/7//v/+//7//v/+v/6//n/+P/4//f/
9v/1//T/9P/x//D/8P/u/+z/6//p/+f/5f/k/+H/3//f/93/2//a/9n/2P/X/9f/1v/W
/9X/1f/V/9f/1//Z/9r/2//c/9//4f/j/+X/5//p/+n/7v/w//D/8f/z//T/9P/1//b/
9v/3//f/+P/4//n/+f/5//n/+f/5//n/+f/5//n/+f/6//r/+v/6//r/+v/6//r/+//7
//v/+//7//v/+//8//z//P/9//3//f/9//3//f/9//7//v/+/////////////v/+//7/
AAAAAAAAAQABAAAA///+//7//v/+//7//v/9//3//f/+//7//v/+//3//f/9//7//v/+
//7//v/+//7//v/+//7//v/+//3/+//7//v/+//7//z//P/8//7//P/6//r/+v/6//v/
/P/6//n/+f/5//r/+v/6//r/+v/5//n/+v/4//f/9//4//j/9//3//j/+P/4//j/+P/4
//j/9//3//j/+P/5//n/+f/4//f/9v/4//j/+f/6//n/+P/3//b/9v/2//f/9//1//b/
9//3//f/9//2//X/9f/1//X/9v/2//b/9v/2//n/+v/7//z///8AAAEAAQD//wAAAAAA
AAIAAgACAAIAAwAEAAQABAACAAIAAgACAAIAAAD///7//P/9//3//f////////8BAAIA
BAAEAAMAAwADAAEA//////v/9//2//P/8v/w/+7/7//v/+//7//v/+//7//v/+3/7f/t
/+3/7v/u/+7/7v/s/+z/6//r/+3/7f/t/+3/7f/t/+3/7f/t/+3/7P/s/+r/6f/m/+H/
4v/t/wMAJwBVAHsAoQDZACEBcwHTASQCSgI+AgYCqgEzAbEAJwCB/+7+x/4D/z//Xf+A
/6f/yP/Z/9//3//d/97/3v/g/+H/4f/i/+L/4v/i/+L/4v/i/+T/5P/k/+T/4//j/+X/
5v/m/+b/6f/p/+n/6v/o/+j/6P/o/+j/6P/p/+n/5//o/+j/6P/q/+r/6v/q/+v/6//r
/+v/7P/s/+z/7P/s/+z/7P/s/+3/7v/u/+3/6//r/+z/7P/q/+r/6v/r/+v/6//r/+v/
7f/u/+7/7v/u/+7/7v/u/+z/7f/t/+7/7P/s/+z/7f/t/+3/7f/t/+r/6v/p/+j/6f/p
/+n/6f/n/+b/4v/g/9//3v/d/93/2v/X/9T/0v/R/8//z//N/83/zP/L/8r/x//H/8b/
xv/G/8X/xP/F/8f/yf/K/8v/0P/T/9X/1//X/9n/2//b/+D/4v/i/+P/5f/m/+b/5//p
/+r/7P/t/+7/7v/v/+//8f/x//H/8f/v/+//7//v/+//8P/w//D/8v/y//L/8v/w//H/
8f/x//P/8//z//P/9P/0//T/9f/1//X/9f/1//X/9f/2//b/9v/3//f/9//5//j/+P/4
//j/+P/4//n/+v/6//r/+v/4//j/+P/4//r/+f/5//n/+P/4//j/+P/5//n/+f/6//r/
+v/6//r//P/8//z//P/6//r/+v/5//n/+f/5//n/+//8//z//P/6//j/9v/2//b/9v/3
//j/+P/3//f/9//4//j/+P/4//j/9//3//j/+P/3//f/+P/4//f/9//4//j/+P/4//j/
+P/4//f/9//2//b/9//3//j/+P/4//j/9v/2//f/+P/3//b/9f/0//b/+P/4//j/+P/4
//j/+f/6//v//P/9//7/////////AAAAAAAAAQACAAMABAADAAQABAAEAAQABAAEAAQA
AgAAAP///v/+/////////wEAAQABAAMABgAIAAgABwAFAAUAAwABAAEA/f/5//j/9P/0
//P/8v/z//P/8//z//P/8//z//P/8//z//P/8//w//D/8P/w//H/8v/y//P/8f/x//H/
8f/x//H/8f/x/+//6f/q/+7/8v/v/+z/6f/u//3/GwBLAH0AowDRABUBXwG5AR0CYAJy
AlYCCAKUAQ0BiQD1/0P/yv7Z/iv/W/91/5z/w//a/+X/4//h/+P/5P/k/+T/5//r/+r/
6v/q/+r/6v/q/+r/7P/s/+7/7v/t/+3/7f/u/+7/7v/t/+3/7f/u//D/8P/w//D/7v/u
/+//7//x//L/8v/y//T/9P/0//T/8//z//P/8//0//T/9P/0//b/9v/2//b/9f/2//b/
9f/1//X/9v/2//b/9v/2//f/+f/5//n/+f/5//r/+v/6//r/+v/6//r//P/9//3//v/8
//z//P/9/////////////v/+//3//P/6//n/+P/3//f/+P/2//b/9v/0//L/8f/x/+//
7f/s/+r/5//m/+P/4//i/+H/4P/e/93/2//a/93/3f/d/9//3f/f/+D/4f/m/+n/6//t
/+//8f/z//P/9v/4//j/+f/7//z//P/9//z//P/9//3/AAAAAAEAAQD/////////////
//////////8AAAAAAAD+//7//v/+////AQACAAMABQAFAAUABQAEAAQABAAFAAcABwAH
AAcABwAHAAgACAAKAAsACwALAA0ADAAMAAwACgAKAAoACwAOAA4ADgAOAA4ADgAOAA4A
DgANAA0ADQAMAAwADAAMAA0ADQANAA4ADAAMAAwADAAMAAwADAAMAAwADAAMAAsACwAL
AAsACwAJAAoACgAKAAoACAAGAAYABwAIAAoADAALAAkACAAHAAgACAAIAAgACAAHAAcA
CAAIAAcABwAIAAoACQAJAAoACAAIAAgACAAIAAgABwAHAAgACAAHAAkACAAKAAoACgAK
AA0ADgAPABAAEQASABMAEwARABIAEgASABIAEgASABIAEwAUABQAFAAUABQAFAAUABYA
FAATABIAEAARABEAEQATABMAEwAVABYAGAAYABcAFQAVABMAEQARAA0ACQAIAAYABgAF
AAQAAwADAAMAAwADAAMAAwADAAMAAwADAAMAAgACAAIAAgACAAIAAQABAAEAAQABAAEA
AQABAAEAAQD//////v/+//7/+//y//P//v8VADsAawCVAL8A9wBDAaMBEwJzAqgCrgKE
AjACugE5AbMABQBF//T+K/9r/4H/m//C/9//8P/5//f/9f/1//T/9P/2//f/9//4//b/
9v/2//b/9v/2//j/+P/6//r/+f/5//n/+v/6//r/+f/5//n/+v/8//z//P/8//r/+v/7
//v/+//8//z//P/8//z//P/8////////////AAAAAAAAAAD+//7//v/+////AAAAAP//
/////wAAAAAAAAAAAAABAAEAAQABAAEAAQACAAIAAgACAAIAAgACAAIAAwADAAQABAAE
AAQABQADAAMAAwADAAQABAADAAIAAAD///7//f/8//z/+f/4//b/9P/y//H/8f/v/+3/
7P/p/+f/5//l/+X/5P/j/+L/4f/h/+D/4P/h/+H/4f/j/+P/5f/m/+f/6v/t/+//8f/z
//X/9//3//r//P/8//3///8AAAAAAQACAAIAAwADAAIAAgADAAMAAwADAAMAAwABAAEA
AQABAAMABAAEAAQABAAEAAQABAAEAAUABQAFAAUABQAFAAUABgAGAAYABwAJAAkACQAJ
AAcABwAIAAgACAAJAAkACQAJAAgACAAIAAgACAAIAAkACAAIAAgACAAIAAgACAAIAAgA
BwAHAAcACAAIAAgACAAHAAcABwAIAAYABgAGAAYABgAGAAYABgAGAAYABgAFAAMAAwAD
AAMAAwAEAAQABAAEAAIAAAAAAAIAAgADAAQAAgABAAEAAQAAAAAAAAAAAAIAAQABAAIA
AAD/////AAAAAP////8AAP7//v/+//7//v/+//3//f/8//z//f/9//z//P/8//z//P/8
//3//v/8//z//P/8//z//P/9//3//f/8//3//P/8//z//P/8//7/AAACAAQABQAGAAcA
BwAHAAgACAAIAAgACAAIAAgACQAKAAoACgAIAAgACAAIAAgABgAFAAQABAAFAAUABQAF
AAUABQAHAAoADAAMAAsACwALAAkABwAFAAEA/f/8//r/+v/5//j/9f/1//X/9f/1//X/
9f/1//X/9f/1//X/9P/0//T/9P/0//T/8//z//P/8//z//P/8f/x//H/8f/z//P/8P/u
//D/6//k/9//5v/5/xkARQBzAJkAzQATAWsB1QE9AoACkAJ0Ai4CxgFPAdUAMwBp/+r+
Af9H/2X/ff+k/8X/2v/l/+X/5f/l/+T/5v/o/+n/5//m/+j/6P/o/+j/5v/m/+j/6P/o
/+j/5//n/+f/6P/o/+j/6f/p/+n/6v/s/+z/7P/s/+3/7v/w//H/7//w//D/8P/w//D/
8P/w//H/8f/x//H/8v/y//L/8v/0//T/9P/0//X/9v/2//X/9f/1//b/9v/2//b/9v/3
//f/9//3//f/9//4//j/+P/4//j/+P/4//j/+f/5//r/+P/4//j/+f/3//f/9//3//b/
9v/1//T/9P/z//L/8f/w//D/7f/s/+r/6P/m/+X/5P/j/+L/4v/f/93/3f/b/9v/2v/Z
/9j/1//X/9b/1v/X/9f/1//Z/9n/2//c/93/4P/j/+X/5//p/+v/7f/t//D/8v/y//P/
9f/2//b/9//4//j/+f/5//r/+v/7//v/+//7//v/+//7//v/+//7//v//P/8//z//P/8
//z//P/8//3//f/9//3//f/9//3//v/+//7///////////////////8AAAAAAAABAAEA
AQABAAAAAAAAAAAAAAAAAAEAAAAAAAAAAAACAAIAAgACAAAA////////AAAAAAAAAAD/
//////8AAAAAAAAAAAAA/v/+//7//v/+//7//v/9//3//f/9//3/+//8//z//P/+//z/
+v/6//r/+v/7//z//P/7//v/+//6//r/+v/6//r/+f/5//r/+v/5//n/+v/6//n/+f/6
//j/+P/4//j/+P/4//f/9//4//j/+f/5//j/+P/4//j/+P/4//n/+v/4//j/+v/6//r/
+v/9//7///8AAAEAAgADAAMAAQACAAIAAgAEAAQABAAEAAUABgAGAAYABAAEAAQABAAG
AAQAAwACAAEAAQAAAP//////////AQAEAAYABgAFAAUABQADAAEA///7//f/9v/y//L/
8f/w//H/8f/x//H/8f/x//H/8f/v/+//7//v/+z/7P/s/+z/7P/s/+v/6//t/+3/7f/t
/+v/6//r/+v/6f/n/+b/6P/o/+n/6P/j/+L/7/8FACcAUQB5AJ8A0wAXAWkBxQESAjQC
JgLwAZYBHQGZAA8Aaf/Y/rP+9f4z/1X/fP+n/8b/1//b/9v/1//Y/9r/3P/d/93/3v/g
/+D/4P/g/+D/4P/i/+L/5P/k/+P/4//j/+T/5P/k/+X/5f/l/+b/5v/m/+b/5v/k/+T/
5f/l/+f/6P/o/+j/6P/o/+j/6P/r/+v/6//r/+v/6v/p/+j/6v/q/+r/6v/r/+z/7P/r
/+v/6//s/+z/7P/s/+z/7f/r/+v/6//r/+v/7P/s/+z/7v/u/+7/7v/s/+3/7f/u/+7/
7v/u/+//7f/t/+3/7f/s/+z/6//q/+r/6f/o/+f/5//o/+b/5v/i/+D/3v/d/9v/2f/X
/9b/0//R/9H/z//N/8z/y//K/8v/y//K/8r/yf/J/8n/y//N/8//0P/R/9L/1f/X/9n/
2//d/9//3//g/+L/4v/j/+P/5P/k/+X/6P/o/+n/6f/o/+j/6f/p/+v/6//r/+v/6f/p
/+n/6f/n/+j/6P/o/+r/6v/q/+r/6v/r/+v/6//u/+//8P/x//H/8P/v/+//7//v/+//
7//w//H/8//0//T/9f/1//X/9//2//b/9v/0//T/9P/1//b/9v/2//b/9v/2//b/9v/2
//X/9f/1//T/9P/0//T/8//z//P/9P/0//T/9P/0//T/9P/0//T/8//y//H/7//x//H/
8f/x//P/9P/0//T/9P/y//D/8P/u/+7/7//w//D/7//v/+//7//u/+3/7P/u/+3/7f/u
/+7/7f/t/+7/8P/v/+//8P/u/+7/7v/u/+7/7v/t/+3/7v/u/+//7//w//D/8P/w/+7/
7v/v//D/7v/u/+7/8P/w//D/8P/w//D/8//0//X/9v/5//r/+//7//r/+v/5//j/+f/6
//v//P/9//7//v/+//z//P/8//z//v/8//v/+v/8//3//f/9//v/+//7//3/AgAEAAQA
AwACAAEA/v/7//r/9//0//T/8P/w/+//7v/v/+//7//v/+3/7f/t/+3/7//v/+//7//u
/+7/7v/u/+7/7v/t/+3/7f/t/+3/7f/v/+//7//v/+//6f/o/+r/7P/t/+j/4f/m//f/
FQBDAHEAmQDHAAUBUQG3AR8CbAKMAnwCPALOAUUBuQAtAIH/7P7V/iP/Wf9v/5T/vf/U
/93/3//f/9//4v/m/+b/4//j/+T/5v/m/+b/5v/o/+j/6v/q/+r/6v/p/+n/6f/q/+r/
6v/p/+n/6f/q/+z/7P/s/+z/7v/u/+//7//v//D/8P/w//L/8v/y//L/8//z//P/8//y
//L/8v/y//L/8v/y//L/9P/2//f/9//1//X/9v/2//j/+P/4//n/9//3//f/9//5//r/
+v/6//z//P/8//z//v//////AAD+//7//v////////////////8AAAAAAAD+//3//P/7
//z//P/5//j/+P/2//T/8//v/+3/6//q/+n/5//n/+X/4//i/+H/4P/f/9//3v/e/9//
3//f/+H/4f/j/+T/5f/o/+v/7f/v//H/8//1//X/+P/6//r/+////wAAAAABAAAAAAAB
AAEAAgACAAMAAwADAAMAAwADAAEAAQABAAEAAgAEAAUABgAGAAYABgAGAAYABwAHAAcA
BwAHAAcABwAKAAoACgALAA0ADQANAA0ACwALAAwADAAMAA0ADQANAA8ADgAOAA4AEAAQ
ABAAEQAQABAAEAAQABAAEAAQABAAEgARABEAEQASABIAEgASABEAEQARABIAFAAUABQA
FAATABIAEQAQABAAEAAQAA8ADwAPAA8ADwAPABAAEAAQABAADgAMAAwADAAMAA0ADgAO
AA0ADQANAAwADAAMAAwADAALAAsADAAMAAsACwAMAA4ADQANAA4ADAAMAAwADAAOAA4A
DQANAAwADAANAA0ADgAOAA4ADgAOAA4ADgAOABEAEgATABQAFQAWABcAFwAVABYAFgAW
ABgAGAAYABgAGQAaABoAGgAYABgAGAAYABgAFgAVABQAFgAXABcAFwAZABkAGQAbABwA
HgAeAB0AGwAbABkAFwATAA8ACwAKAAoACgAJAAgABwAHAAcABwAHAAcABwAHAAcABwAH
AAcABgAGAAYABgAIAAgABwAHAAUABQAFAAUABQAFAAUABQAFAAMAAgAEAAQAAQD6//X/
/P8RADMAYQCNALcA6wAzAY0B+wFlAqoCvAKgAlgC7gFxAfEATQCD/wT/Hf9n/4P/mf++
/9//9P/7//v/+f/5//r//P/+//3/+//8//z//P/8//z//P/8//7//v/+//7//f/9//3/
/v/+//7/////////AAAAAAAAAAAAAAAAAAABAAEAAQACAAIAAgACAAIAAgACAAEAAQAB
AAEAAgACAAIAAgAEAAQABAAEAAMABAAEAAMAAwADAAQABAAGAAYABgAHAAcABwAHAAcA
BQAGAAYABgAGAAYABgAGAAYABwAHAAgABgAGAAYABwAHAAcABwAHAAYABgAFAAQABAAD
AAIAAQAAAAAA/f/8//r/+P/2//X/8//x/+//7v/r/+n/6f/n/+f/5v/l/+T/4//j/+L/
4v/l/+X/5f/n/+f/6f/q/+v/7P/v//H/8//3//n/+//7//7/AAAAAAEAAwAEAAQABQAG
AAYABwAHAAYABgAHAAcABwAHAAcABwAHAAcABwAHAAcACAAIAAgACAAIAAgACAAIAAkA
CQAJAAkACQAJAAkACgAKAAoACwALAAsACwALAAsACwAMAAwADAANAA0ADQANAAwADAAM
AAwADAAMAA0ADgAOAA4ADgAMAAwADAAMAA4ADQANAA0ADAAMAAwADAALAAsACwAMAAoA
CgAKAAoADAAMAAwADAAKAAoACgAJAAkACQAJAAkACQAKAAoACgAMAAoACAAIAAoACgAL
AAwACgAJAAkACQAIAAgACAAIAAgABwAHAAgACAAHAAcACAAIAAcABwAIAAgACAAIAAgA
CAAIAAcABwAIAAgACgAKAAoACgANAA4ADwAQABEAEgATABMAFQAWABYAFgAUABQAFAAU
ABUAFgAWABYAFgAWABYAFgAUABIAEQAQABAAEQARABEAEwATABMAFQAYABoAGgAZABcA
FwAVABMAEQANAAkACAAGAAYABQAEAAMAAwADAAMAAwADAAMAAwADAAMAAwADAAIAAgAC
AAIAAgACAAEAAQABAAEAAQABAAEAAQABAAEAAQABAAAA/v/8//3/+P/x//D/+/8RADUA
YwCLALMA7QA5AZcBAQJaAogChAJWAgICkQEXAY8A1/8i/+v+Kf9j/3n/mv/B/9z/7//3
//P/8//2//b/9v/3//n/+P/2//b/9v/2//j/+P/6//r/+v/6//n/+f/5//r/+v/6//v/
+//7//z//P/8//z//P/8//z//f/9//3//v/+//7//P/8//z//P///////////wAAAAAA
AAAAAAAAAAAAAAD//wAAAAD//wEAAQACAAIAAgACAAIAAwADAAMAAwADAAMABAAEAAQA
BAAEAAQABAAEAAUABQAGAAgACAAIAAkACQAJAAkACQAIAAgABwAGAAQAAwACAAEAAgAC
AP///v/8//r/+P/3//X/8//x//D/7//t/+3/6//p/+j/5//m/+X/5f/k/+T/5f/l/+X/
5//p/+v/7P/t/+7/8f/z//X/9//5//v/+//+/wAAAAABAAUABgAGAAcABgAGAAcABwAI
AAgACQAJAAkACQAJAAkACQAJAAkACQAJAAoACgAKAAoACgAKAAoADAANAA0ADQANAA0A
DQANAA4ADgAOAA8ADwAPAA8ADwAPAA8AEAAQABAAEQARABEAEQAQABAAEAAQABAAEAAR
ABAAEAAQABAAEAAQABAAEAAQAA8ADwAPABAAEAAQABAADwAPAA8AEAAQABAAEAAQABAA
EAAQABAADgAOAA4ADQANAA0ADQANAA8AEAAQABAAEgAQAA4ADgAOAA4ADwAQABIAEQAR
ABEAEAAQABAAEAAQAA8ADwAQAA4ADQANAA4AEAAPAA8AEAAQABAAEAAQAA4ADgANAA0A
DgAOAA8ADwAOAA4ADgAOAA4ADgAPABAAEAAQABAAEAAOAA4AEAAQABAAEAATABQAFQAW
ABcAGAAZABkAGQAaABoAGgAcABwAHAAcAB0AHgAeAB4AIAAgACAAIAAeABwAGwAaABoA
GwAbABsAGwAbABsAHQAgACIAIgAhACMAIwAhAB8AGwAXABMAEgAQABAADwAOAA8ADwAP
AA8ADQANAA0ADQAPAA8ADwAPAA4ADgAOAA4ADgAOAA0ADQANAA0ADQANAA0ADQANAA0A
DQANAA4ADAAKAAkACAAFAAIADQAhAEMAbwCZALsA6wAtAXsB0wEiAk4CSgIaAsYBUwHN
AEUAp/8Q/9f+D/9V/3f/mv/D/+T/9/////////8AAAIABAAFAAUABAAGAAYABgAGAAYA
BgAIAAgACgAKAAkACQAJAAoACgAKAAkACQAJAAoACAAIAAgACAAJAAoADAANAA8AEAAQ
ABAADgAOAA4ADgAPAA8ADwAPABAAEAAQABAAEQASABMAFAAUABQAEwARABEAEQASABIA
EgASABIAEwAVABUAFQAVABUAFgAWABYAFAAUABQAFAAUABUAFQAWABQAFAAUABUAFwAX
ABcAFwAWABYAFQAUABQAEwASABEAEAAQAA0ADAAKAAgABgAFAAMAAQD///7//f/7//v/
+f/3//b/9f/0//X/9f/0//T/9P/z//L/8//0//f/+f/7//z///8BAAMABwAJAAsACwAO
ABAAEAARABMAFAAUABUAGAAYABkAGQAaABoAGwAbAB0AHQAdAB0AHQAdAB0AHQAbABwA
HAAcAB0AHgAfACAAIAAhACEAIQAfAB8AHwAfACIAIgAiACMAJQAlACUAJQAlACUAJgAm
ACQAJQAlACUAJwAmACYAJgAoACgAKAApACgAKAAoACgAKAAoACgAKAAqACkAKQApACgA
KAAoACgAKQApACkAKgAsACwALAAsACsAKgApACgAKAAoACgAJwApACkAKQApACkAKgAq
ACoAKgAoACYAJgAoACgAKQAqACgAJwAnACcAJgAmACYAJgAnACcAKAAqACgAJwAnACgA
KAAnACcAKAAoACgAKAAoACwAKgApACwALgAuAC4ALgAxADIAMwA0ADMANAA1ADUANQA2
ADYANgA2ADYANgA2ADcAOAA4ADgAOgA6ADoAOgA8ADoAOQA4ADYANwA3ADcAOQA5ADkA
OwA9AD4APQA7ADwAPQA8ADsANwAzAC8ALgAuAC4ALQAsACsAKwArACsALQAtAC0ALQAr
ACsAKwArACwALAAsACwALAAsACsAKwArACsAKwArAC0ALQAtAC0ALQAtACwAKgAqACcA
IgAfACYANwBRAHsArQDXAAUBQwGNAesBUQKgAr4CrgJwAggCgQH3AGcAv/8y/xv/Zf+b
/7P/1v/5/xIAIQAnACkAJwAmACoALAAvAC8AMAAuAC4ALgAuADAAMAAyADIAMgAyADEA
MQAxAA==
         </WaveFormData>
      </LeadData>
      <LeadData>
         <LeadByteCountTotal>10000</LeadByteCountTotal>
         <LeadTimeOffset>0</LeadTimeOffset>
         <LeadSampleCountTotal>5000</LeadSampleCountTotal>
         <LeadAmplitudeUnitsPerBit>4.88</LeadAmplitudeUnitsPerBit>
         <LeadAmplitudeUnits>��V</LeadAmplitudeUnits>
         <LeadHighLimit>2147483647</LeadHighLimit>
         <LeadLowLimit>268435456</LeadLowLimit>
         <LeadID>V6</LeadID>
         <LeadOffsetFirstSample>0</LeadOffsetFirstSample>
         <FirstSampleBaseline>0</FirstSampleBaseline>
         <LeadSampleSize>2</LeadSampleSize>
         <LeadOff>FALSE</LeadOff>
         <BaselineSway>FALSE</BaselineSway>
         <ExcessiveACNoise>FALSE</ExcessiveACNoise>
         <MuscleNoise>FALSE</MuscleNoise>
         <LeadDataCRC32>1403627145</LeadDataCRC32>
         <WaveFormData>
7v/u/+7/7v/w//D/8P/w/+//7v/t/+z/7P/s/+z/7P/t/+7/7//w/+7/7v/u/+7/7v/u
/+7/7v/w//D/8P/w/+7/7v/u/+7/7v/u/+7/7v/w//D/8P/w/+//7v/t/+z/7f/u/+//
8P/u/+7/7v/u/+3/7P/r/+r/6v/q/+r/6v/s/+z/7P/s/+r/6v/q/+r/6P/m/+T/4v/g
/+D/4P/g/93/3P/b/9r/1//W/9X/1P/R/9D/z//O/87/zv/O/87/y//K/8n/yP/K/8r/
yv/K/83/zv/P/9D/0v/U/9b/2P/a/9z/3v/g/+X/6P/r/+7/8P/y//T/9v/4//j/+P/4
//n/+v/7//z//v/+//7//v/+//7//v/+/wAAAAAAAAAAAgACAAIAAgACAAIAAgACAAAA
AAAAAAAAAAAAAAAAAAABAAIAAwAEAAYABgAGAAYABQAEAAMAAgADAAQABQAGAAQABAAE
AAQABAAEAAQABAAFAAYABwAIAAcABgAFAAQAAwACAAEAAAADAAQABQAGAAYABgAGAAYA
BAAEAAQABAAEAAQABAAEAAYABgAGAAYABAAEAAQABAAEAAQABAAEAAQABAAEAAQABAAE
AAQABAAEAAQABAAEAAQABAAEAAQABgAGAAYABgAGAAYABgAGAAQABAAEAAQABgAGAAYA
BgAGAAYABgAGAAYABgAGAAYABAAEAAQABAAGAAYABgAGAAYABgAGAAYABwAIAAoADAAM
AA0ADgAPAA8ADwAPAA8ADwAPAA8AEAAQABEAEgASABMAEwATABMAEwATABIAEgAUABMA
EwATABUAFQAVABcAFgAWABkAGwAZABgAFgAVABQAEgAQAA4ACgAJAAcABQACAAEAAAAA
AAEAAgADAAQAAwABAAAA//8BAAEAAAAAAP///v/9//z//P/8//z//P/8//z//P/8//v/
+//5//j/9//5//f/9P/r/+T/6P/6/xgAQgBwAJsAzQAUAW8B3AFCAocCpQKjAn8CNALU
AW4B6AA6ALj/rv/R/9X/zf/X/+T/7f/x/+//7f/s/+z/7P/s/+3/6//p/+n/6P/o/+j/
6P/o/+j/6P/o/+j/6P/o/+b/5v/m/+b/6P/n/+f/5//l/+X/5f/l/+P/4//l/+X/5f/k
/+P/4//j/+P/4//i/+L/4v/i/+L/5P/k/+T/5P/j/+P/4//j/+P/4v/i/+L/4P/g/+H/
4f/h/+H/4P/g/+D/4P/g/+D/3v/e/97/3v/g/9//3//f/9//3//f/9//3f/c/9z/3P/c
/9z/2//a/9v/2v/Z/9n/1v/V/9T/0//Q/8//zP/L/8z/y//I/8f/yP/G/8X/xP/D/8L/
wf/A/7//v/+//7//v/+//7//v//A/8D/wf/C/8P/xv/I/8v/zf/P/9L/1P/Y/9v/3v/f
/+L/5P/m/+j/6v/r/+z/7//t//D/8P/w//L/8v/y//X/9P/z//L/8P/y//L/8v/z//P/
8v/y//L/8v/y//P/8//z//P/9P/0//P/8//z//P/8//z//P/8//z//T/9P/z//P/8//z
//P/8f/x//H/8f/x//H/8f/w//D/8P/w//H/8//z//P/8v/w//D/8P/v/+//7//v/+//
8f/x//H/8f/v/+//7//v/+//7//v/+7/7v/u/+7/7v/u/+7/7v/u/+7/7v/u/+7/7v/u
/+7/7v/w/+7/7v/v/+//7//v/+//7//u/+7/7v/u/+7/7v/v/+3/7P/s/+z/7P/s/+z/
7f/r/+v/6//r/+3/7f/t/+3/7f/t/+3/7f/s/+z/7P/t/+v/7P/t/+7/7f/u/+7/7v/v
/+3/7f/u/+7/7v/w//D/8P/w//D/8P/w//D/8//0//b/9//2//f/9//3//n/+f/5//n/
+f/6//r/+//8//z//f/9//3//f///////P/8//z/+//7//v/+//7//v//f/+//7/AwAF
AAUABAACAAEAAAD+//r/+P/0//P/8//x//D/7//s/+z/7P/s/+z/7P/s/+v/6//r/+v/
6//q/+r/6v/q/+r/6v/q/+r/6v/q/+r/6v/q/+r/6f/p/+v/6v/n/+X/4//i/9v/0v/O
/9b/6v8MADYAYQCLAMQAFQF6AegBRQJ/ApMChwJeAhYCwAFWAbQA/P+g/7H/xf+//8H/
zP/Z/+P/5//l/+L/4P/e/97/3f/d/9v/2//a/9r/2v/a/9r/2v/a/9r/2v/a/9r/3P/c
/9z/3P/c/9v/2//b/9v/2//b/9v/2//b/93/3f/d/9z/2//b/93/3f/d/9z/3P/c/9z/
3P/c/9z/3P/c/93/3f/d/93/3f/c/9z/3P/c/9z/3f/d/93/3f/c/9z/3P/c/9z/3P/e
/97/3v/e/9z/2//b/9v/2//b/9v/2//b/9r/2v/a/9z/3P/b/9r/2f/Y/9f/1//W/9X/
1P/T/9L/0f/O/83/zP/L/8j/x//G/8T/w//C/7//vv+9/7z/vf+9/73/vf+9/73/vf+9
/77/vv+//8D/wf/E/8b/yf/N/8//0v/U/9b/2f/c/93/4v/k/+b/6P/q/+v/7P/v/+//
8v/y//L/9P/0//T/9//1//X/9f/0//b/9v/2//f/+f/4//j/+P/4//j/+f/5//f/9//4
//j/+f/5//n/+f/5//n/+f/5//f/+P/4//f/9//3//f/9//5//n/+f/5//n/+f/5//j/
+v/6//r/+//6//n/+P/2//j/+P/4//f/9//3//f/9//3//f/9//3//X/9f/1//X/9//3
//f/9v/2//b/9v/2//b/9v/2//b/9P/0//T/9P/2//b/9v/2//b/9P/0//X/9f/1//X/
9f/1//T/9P/0//T/9P/0//X/9f/0//T/9P/0//T/9P/1//X/9f/1//X/9f/1//X/9f/1
//X/9f/1//b/9v/2//f/9v/2//b/9v/1//b/9v/2//f/9f/1//b/9P/0//b/9v/0//T/
9P/1//P/9P/0//T/9f/1//X/9v/2//b/9v/2//n/+v/8//3/AAABAAEAAQD/////////
////AAAAAAEAAgACAAMAAwADAAMABQAFAAQABAAEAAMAAwADAAMAAwADAAUABgAGAAcA
CQAJAAgACAAHAAYABAAEAAIA/v/9//n/9//2//X/9P/0//T/9P/0//T/9P/z//X/9f/1
//X/9P/0//T/9P/0//T/9P/0//T/9P/0//T/9P/0//P/8//1//b/8//z//H/7v/n/+D/
3P/k//b/FgBAAGkAkwDQAB0BegHiATsCbwJ5AmMCLgLaAXoBBgFkAML/fv+Z/7f/uf/B
/9L/4f/t/+//7f/q/+j/6P/o/+f/5//l/+b/5v/n/+j/6P/o/+j/6P/m/+b/5v/m/+j/
6P/o/+j/6v/p/+n/6f/p/+n/6f/p/+f/5//p/+n/6f/o/+f/5//p/+n/6f/o/+r/6v/q
/+r/6v/q/+r/6v/p/+n/6f/p/+v/6v/q/+r/7P/s/+3/7f/s/+v/6f/o/+j/6P/o/+j/
6P/o/+j/6P/o/+f/5//n/+n/6f/p/+n/5//m/+b/5v/m/+b/5f/k/+P/4v/h/+H/4P/f
/97/3f/c/9v/2P/X/9b/1f/S/9H/zv/M/8v/yv/J/8j/x//G/8f/x//H/8f/x//H/8f/
x//H/8b/xv/G/8f/yv/M/8//1f/X/9r/3P/c/9//4v/j/+b/6P/q/+z/7v/v//D/8//1
//j/+P/4//j/+P/4//v//f/9//3//P/8//z//P/9//3//P/8//z//P/8//3//f/7//v/
/P/8//3//f/9//3//f/9//3//f///wAAAAD///3//f/9//3//f/9//3//f/9//3//f/8
//z//P/8//3//////////v/8//z//P/7//n/+f/5//n/+f/5//n/+f/7//v/+//7//v/
+//7//r/+v/6//r/+v/7//z//f/+//3//P/7//r/+//8//3//v/9//r/+f/5//v/+//7
//v/+f/4//j/+P/5//r/+//9//3//P/8//z//P/8//z//f/8//v/+v/5//v/+//7//v/
/f/9//3//f/8//z//P/9//v//P/9//7//v/+//3//P/7//n/+f/6//z//P/+//7//v/+
//7/AgAEAAcACQAKAAsACwALAAsACwALAAsADAAOAA8AEQASABIAEwATABMAEwAVABUA
EgASABIAEQARABEAEQARABEAEwAUABQAGQAbABsAGgAWABUAFAASABAADgAKAAkABwAF
AAQAAwADAAQABQAGAAQABAAEAAMAAwADAAMAAwABAAAA///+/wEAAgADAAQAAgACAAIA
AgACAAIAAQABAP3//P/9///////8//f/8P/y/wAAHABEAHIAmwDLAAwBXQHAASgCcwKV
ApMCbQIiAsABVgHSACwAqv+Y/8P/0//P/9f/6P/1//v/+f/3//b/+P/2//T/9f/3//f/
9//2//b/9v/2//b/9v/2//f/+P/5//r/+f/4//f/9v/2//X/9f/1//b/9//4//n/+P/3
//j/9//5//j/9//3//n/+f/5//j/+P/4//j/+P/4//j/+P/4//v/+//7//v//f/8//z/
/P/7//r/+v/5//n/+f/4//j/+f/6//v//P/6//r/+v/6//j/9//3//f/+f/5//n/+f/7
//r/+v/6//j/+P/3//b/9f/0//P/8//w/+//7v/t/+7/7f/q/+n/6P/n/+T/4//k/+L/
4f/g/97/3P/a/9j/2P/Z/9r/2//a/9n/2P/X/9n/2v/c/97/3P/e/9//4f/n/+n/7P/u
//D/8//2//f/+v/8//7/AAAAAAEAAgAFAAMABgAGAAYACAAIAAgACwAJAAkACQAIAAgA
CAAIAAkABwAGAAYABgAEAAQABQAFAAcABwAIAAgABwAHAAcABwAFAAUABQAFAAcACAAI
AAcABQAFAAUABQAFAAUABQAFAAcABwAHAAYABQAEAAMAAwADAAMAAwACAAIAAgACAAEA
AwADAAMAAwABAAEAAQABAAEAAQABAAEAAQABAAEAAAAAAAAAAAAAAP7//v/+//7//v/+
//7//v/+//7//v/+//7//P/8//3//f/9//3//f/9//z//P/8//z//P/8//3/+//6//r/
+v/6//r/+v/7//n/+f/5//n/+f/5//n/+f/3//f/9//3//j/+P/4//f/+P/6//r/+v/6
//3//v8AAAEAAAABAAEAAQABAAEAAQABAP//AAAAAAEAAgACAAMAAwADAAMABQAFAAYA
BgAGAAUAAwADAAMAAwADAAUABgAGAAkACwALAAoACAAHAAYABAAAAP7/+v/5//f/9f/0
//P/8v/y//L/8v/w//D/8P/v/+//7//v/+//7v/u/+7/7v/u/+7/7v/u/+7/7v/u/+7/
7v/u/+3/7f/t/+z/6f/p/+f/4v/Z/9b/3v/w/xAAOgBiAIsAwwAOAWsB2AE4AnMCiwKD
AlsCFAK+AVoBwgASALD/vP/V/8v/x//R/9z/5//r/+f/5f/k/+D/4P/g/9//3//f/9//
3v/e/97/3P/c/9z/3P/c/9z/3P/c/9z/3P/c/9z/3P/b/9v/2//b/9v/2//b/9n/2f/b
/9v/2//a/9n/2f/Z/9n/2f/Y/9r/2v/a/9r/2v/a/9r/2v/Z/9n/2f/Z/9n/2P/Y/9j/
2P/Y/9n/2f/X/9f/1v/W/9j/2P/Y/9j/2P/Y/9j/2P/Y/9f/1//X/9f/1//X/9f/1f/U
/9T/1P/U/9T/0//S/9P/0v/R/9H/zv/N/8z/y//K/8n/xv/F/8T/w//A/7//vv+8/7v/
uv+5/7j/t/+2/7f/t/+3/7f/t/+3/7f/t/+4/7j/uf+6/73/wP/C/8X/x//J/8z/zv/S
/9X/2P/Z/97/4P/i/+T/5v/n/+j/6//q/+z/6//q/+z/7P/s/+//7f/t/+3/7P/s/+z/
7P/t/+//7v/u/+7/7v/u/+//7//v/+//8P/w/+3/7f/t/+3/7f/t/+3/7f/v//D/8P/v
/+3/7f/t/+3/7//v/+//7//t/+3/7f/s/+7/7v/u/+//7f/t/+3/7P/s/+z/7P/r/+v/
6//r/+v/7f/t/+3/7f/t/+3/7f/t/+3/7f/t/+z/7P/s/+z/7P/u/+7/7v/u/+z/7P/s
/+z/6//q/+n/6P/m/+T/5P/l/+X/5f/l/+X/5f/k/+T/5P/i/+L/4v/j/+X/5P/k/+T/
5P/k/+T/5f/l/+X/5f/l/+X/5f/l/+X/5f/l/+X/5f/k/+T/5P/l/+P/5P/l/+b/5f/m
/+b/5v/n/+X/5f/m/+T/5P/m/+b/5P/k/+b/5v/m/+b/5v/m/+n/6v/s/+3/7v/v/+//
7//v/+//7//v//H/8v/y//P/8v/y//P/8//1//X/9//3//T/9P/0//P/9f/1//X/9f/1
//f/+P/4//v//f/9//z/+v/5//j/9v/0//L/7v/t/+v/6f/o/+f/5v/m/+b/5v/m/+b/
5v/l/+X/5f/l/+X/5P/k/+T/5P/k/+T/5P/k/+T/5P/k/+T/5P/k/+P/4//l/+T/4f/f
/9//2v/R/8r/zP/c//b/HgBIAG8AowDsAEUBrgEYAmECgwKFAmkCMALiAYgBAAFGALr/
qv/H/8X/v//J/9T/3//l/+X/4f/g/97/3v/e/9//3f/b/93/3P/c/9z/2v/a/9r/2v/a
/9r/2v/a/9z/3P/c/9z/3v/d/93/3f/d/93/3f/d/93/3f/f/9//3//e/93/3f/f/9//
3//e/97/3v/e/97/3v/e/97/3v/f/9//3//f/+H/4P/g/+D/4P/g/+H/4f/h/+H/4P/g
/+D/4P/g/+D/4v/i/+L/4v/g/9//3//f/9//3//f/9//3//e/97/3v/e/97/3f/c/9v/
2v/Z/9n/1v/V/9T/0//U/9P/0P/P/8z/y//I/8f/yP/G/8X/xP/D/8L/wf/A/8H/wf/B
/8H/wf/B/8H/wf/E/8T/xf/G/8n/zP/O/9H/0//V/9j/2v/e/+H/5P/l/+j/6v/s/+7/
8P/x//L/9f/3//r/+v/6//r/+v/6//3//f/9//3//P/8//z//P/9//3//P/8//z//v/+
///////9//3//v/+///////////////////////9//7//v/9////////////////////
///9//3//f/8//z//P/8//3//f/9//3//P/+//7//v/9//3//f/9//3/+//7//v/+//7
//v/+//7//3//f/9//z//P/8//z//P/6//r/+v/6//r/+v/6//r//P/8//z//P/+//z/
/P/9//z/+//6//n//P/8//3//v/8//z//P/9//3//P/8//z//v/+//7////9//3//f/9
//3//f/9//3//f/9//3//f/+//7//v////3//v///wAA//8AAAAAAAD///7/AAAAAAAA
AAABAAIABAAFAAYABwAHAAcABwAHAAcABwAJAAoACgALAAwADAANAA0ADQANAA8ADwAQ
ABAAEAAPAA4ADQAMAAsACwANAA4ADgATABUAFQAUABAADwAOAAwACgAIAAQAAwABAP//
/v/9//7//v/+//7//v/+//7//f/8//v/+v/5//j/+P/4//j/+v/6//r/+v/6//r/+v/6
//j/+P/3//f/+f/4//f/9//3//b/8f/q/+T/7v8AAB4ARgBxAJsA1gAfAXoB4AE1AmUC
bQJZAiICzAFmAewATgCy/3L/kf+z/7f/wf/W/+X/8f/1//H/7P/s/+z/7P/r/+v/6//r
/+r/6v/q/+v/7P/t/+7/7P/s/+z/7P/u/+7/7v/u/+//7//w//H/8f/x//H/8f/w/+//
8P/v//H/8P/v/+//8f/x//H/8P/x//L/8//0//P/8v/x//D/8//z//P/8//1//T/9P/0
//T/9P/1//X/8//z//L/8v/0//T/9P/0//T/9P/0//T/9P/z//P/8//x//H/8f/x//P/
8v/y//L/8f/w/+7/7P/t/+z/6//r/+r/6f/o/+f/6P/n/+T/4//g/9//3P/b/9j/1v/V
/9T/0f/Q/8//zv/N/83/zf/N/87/z//Q/9H/0P/Q/9H/0v/V/9j/2v/d/+D/4f/j/+T/
5//r/+//8f/2//j/+v/8//z//f/+/wEA//8CAAIAAgAAAAAAAAADAAYABwAIAAgABgAG
AAYABwAFAAQABAAEAAYABgAHAAcABQAFAAYABgAGAAcACAAJAAgABwAGAAUAAwAEAAQA
AwAEAAUABgAHAAcABwAHAAcABwAHAAcABgAGAAYABgAHAAcABwAHAAYABgAGAAYABQAD
AAMAAwADAAQABQAGAAcABQAFAAUABQAFAAUABQAEAAQABAAEAAQAAwACAAEAAAABAAIA
AwAEAAYABgAGAAYABgAEAAQABQADAAMAAwADAAUABAAEAAQAAgACAAIAAwAFAAQABAAE
AAQABAAEAAUABwAHAAcABwAHAAcABwAHAAUABQAFAAUABAAEAAQABQAHAAgACQAKAAoA
CgAJAAgABQAFAAUABAAEAAcACAAJAAoACwAMAA4ADwASABMAEwATABAADwAOAA0AEAAS
ABMAFQAYABgAGQAZABgAFwAYABcAGAAYABgAFwAYABkAGgAbABoAGwAbABoAHwAhACEA
IAAdABsAGQAWABcAFgATABMADwANAAwACwAKAAoACgAKAAgACAAIAAcACAAJAAoACwAM
AAwADAAMAAoACgAKAAoACgAKAAoACgAMAAwACwALAAkABgABAAEABwAIAAEA+P/2/wYA
HgBEAG4AkwC/AP4AUQG2ASACbQKXAp8ChQJCAuIBegECAW4A4P+w/9P/5//f/+P/9P//
/wUABQADAAAAAAACAAAA//////3//f/8//z//P/8//z//P/8//z//P/8//z/+v/6//r/
+v/8//v/+//7//v/+//7//v/+//7//3//f/7//r/+f/5//3//f/9//z/+v/6//r/+v/4
//j/+P/4//n/+f/5//n/+//6//r/+v/6//r/+//7//n/+f/4//j/+P/4//j/+P/4//j/
+P/4//r/+f/5//n/9//3//f/9//2//T/8//y//P/9P/0//T/8//y//H/8f/w/+//7v/t
/+z/6//o/+f/5v/l/+L/4f/e/9z/2//a/9n/2P/X/9b/1//X/9f/1//X/9f/1//X/9r/
2v/b/9z/2//e/+D/4//l/+f/6v/s/+7/8f/0//X/+v/8//7/AAAAAAEAAgAFAAMABgAG
AAYABgAGAAYACQAHAAcABwAGAAUABAADAAMABAAEAAUABgAGAAYABwAHAAcABwAIAAgA
BwAHAAcABwAHAAcABwAHAAcACAAIAAcABQAFAAUABQAFAAUABQAFAAUABQAFAAQABAAE
AAQABQAFAAUABQAEAAQABAAEAAMAAwADAAMAAwADAAMAAwADAAEAAQABAAEAAwADAAMA
AgACAAIAAgACAAAAAAAAAAAAAAAAAAAAAAAAAAAAAAAAAP7//P/8//3//f/9//3//f/9
//z//P/8//z//P/8//3/+//6//r/+v/6//r/+v/7//v/+//7//v/+f/5//n/+f/7//v/
+//7//r/+v/6//v/+//6//n/+v/8//z//P/8//v//P/+////AAABAAEAAQD/////////
////AAAAAAEAAAAAAAEAAQABAAEAAwADAAIAAgACAAEAAwADAAMAAwADAAUABgAGAAcA
CQAJAAgABgAFAAQAAgD///z/9//1//P/8f/w/+//8P/w//D/8P/u/+7/7v/t/+3/7f/t
/+3/6v/q/+r/6v/q/+r/6v/q/+j/6P/o/+j/6P/o/+f/5//n/+b/5f/j/+P/4P/X/87/
0v/k/wIAKABQAHkAqwDwAEsBtAEcAmMCgwKFAmcCKgLaAYAB+gBGAMD/sv/P/8v/wf/J
/9b/4//n/+P/3//e/9z/3v/e/93/2//b/9v/2v/a/9r/2P/Y/9j/2P/Y/9j/2P/Y/9j/
2P/Y/9j/2v/Z/9n/2f/Z/9n/2f/Z/9f/1//Z/9n/2f/Y/9f/1//X/9f/1//W/9j/2P/Y
/9j/1v/W/9b/1v/X/9f/1//X/9n/2P/Y/9j/1v/W/9f/1//X/9f/1v/W/9b/1v/W/9b/
1v/W/9b/1v/W/9X/1f/V/9X/1f/V/9X/0//S/9L/0v/Q/9D/z//O/83/zP/L/8v/yv/J
/8j/x//G/8X/wv/B/8D/v/+8/7v/uv+4/7f/tv+3/7b/tf+0/7X/tf+1/7X/s/+z/7P/
s/+1/7b/uP+6/73/wP/C/8X/yf/L/87/0P/U/9f/2v/b/97/4P/i/+T/5P/l/+b/6f/p
/+z/7P/s/+z/7P/s/+//7//v/+//7v/u/+7/7v/v//H/8P/w//D/7v/u/+//7//v/+//
8P/w//H/8f/x//H/8f/x//H/8f/x//L/8v/x//H/8f/x//H/8f/x//H/8f/x//H/8f/w
//D/8P/w//H/8f/x//H/8P/w//D/8P/v/+//7//v/+//7//v/+//7//v/+//7//v/+//
7//v/+7/7v/u/+7/7v/u/+7/7v/u/+7/7v/u/+7/7v/u/+7/7v/w/+7/7v/v/+//7//v
/+//7//u/+7/7v/u/+7/7v/v/+//7v/u/+7/7v/u/+7/7//v/+//7//v/+//7//v/+//
7//v/+//7//y//D/8v/y//L/8v/z//T/9v/3//j/+f/5//n/+//7//v/+//7//z//P/9
//7//v///////f/9///////+//7//v/9//3//f/9//3//f///wAAAAADAAUABQAEAAIA
AQAAAP7//P/6//b/9f/z//H/8P/v/+7/7v/u/+7/7v/u/+7/7f/t/+3/7f/t/+7/7v/u
/+7/7v/u/+7/7v/u/+7/7v/u/+7/7v/t/+3/7f/u/+v/6f/n/+b/3//W/9L/2P/s/wwA
NABbAIUAwAAPAW4B3AE5Am8CgQJ3AkwCBAKwAUQBoADu/5r/r//D/7//wf/Q/93/5//r
/+f/5P/m/+T/4v/h/+P/4f/f/97/3v/e/+D/4P/g/+D/3v/e/97/3v/g/+D/4P/g/+D/
3//f/9//4f/h/+H/4f/f/9//4f/h/+P/4v/h/+H/4f/h/+H/4P/i/+L/4v/i/+L/4v/i
/+L/4f/h/+H/4f/j/+L/4v/i/+L/4v/j/+P/4//j/+L/4v/g/+D/4P/g/+D/4P/g/+D/
4v/h/+H/4f/f/9//3//f/9//3v/e/97/3v/e/93/3P/b/9r/2f/Z/9b/1f/U/9P/0v/R
/87/zf/M/8v/yP/H/8b/xP/D/8L/w//C/8H/wP+//7//v/+//8H/wf/B/8H/xP/E/8X/
xv/H/8r/zP/P/9P/1f/Y/9r/3P/f/+L/4//m/+j/6v/s//D/8f/y//X/8//2//b/9v/4
//j/+P/7//v/+//7//r/+v/6//r/+//7//r/+v/6//r/+v/7//v/+//7//z//P/7//v/
+//7//3//f/9//3//f/+//7//f/9//3//f/9//3//f/9//3/+//7//v/+v/6//r/+v/7
//v/+//7//r/+v/6//r/+f/5//n/+f/5//n/+f/5//n/+f/5//n/+f/5//n/+f/4//r/
+v/6//r/+P/4//j/+P/4//j/+P/4//r/+v/6//r//P/6//r/+//7//v/+//7//v/+v/6
//r/+v/6//r/+//7//r/+v/6//z//P/8//3//f/9//3//f/9//3//f/9//3//f/9//3/
/P/8//z//f/7//z//f/+//7//v/9//z//P/7//z//v/+//7/AAAAAAAAAAADAAQABgAH
AAYABwAHAAcABwAHAAcABwAHAAgACAAJAAoACgALAAsACwALAA0ADQAKAAoACgAJAAcA
BwAHAAcACQALAAwADAAPABEAEQAQABAADwAOAAwACAAGAAIAAQD///3//P/7//r/+v/6
//r/+P/4//j/9//4//n/+v/7//r/+v/6//r/+P/4//j/+P/4//j/+P/4//r/+v/5//n/
+f/4//f/9f/x//D/7f/m/+L/6v/8/xoAQABtAJMAxgAPAWYByAEhAlkCaQJXAiYC1AFu
AfgAYgDC/3D/h/+v/7f/vf/Q/9//6//x/+//7P/s/+z/7P/t/+3/6//r/+r/6v/q/+j/
6P/o/+j/6v/q/+r/6v/s/+z/7P/s/+r/6f/p/+n/5//n/+f/5//o/+n/7P/t/+//7v/t
/+3/7v/t/+z/6v/s/+z/7P/s/+z/7P/s/+z/7//v/+//7//t/+z/7P/s/+z/7P/t/+3/
7f/t/+z/7P/u/+7/7v/u/+7/7v/u/+7/7P/r/+v/6//t/+3/7f/t/+v/6v/q/+r/7P/s
/+v/6v/n/+b/5f/l/+T/4//i/+H/4P/f/9z/2//Y/9f/1P/T/9T/0v/R/9D/0f/Q/8//
zv/L/8v/y//L/83/zf/N/83/zP/M/83/zv/R/9T/1v/Z/9v/3f/g/+L/5v/p/+z/7f/w
//L/9P/2//b/9//4//v//f8AAAAAAAAAAAAAAAADAAUABQAFAAQABAAEAAQABQAFAAQA
BAAEAAUABgAIAAkACAAHAAcABgADAAMAAwADAAYABwAIAAkABwAIAAgABwAHAAcABwAH
AAUABQAFAAUABwAHAAcABgAGAAYABgAHAAkACQAJAAgABwAGAAUAAwAEAAUABgAHAAYA
BQAEAAMABQAFAAUABQAFAAUABQAEAAQABAAEAAQABgAGAAYABgAEAAQABAAEAAQABAAE
AAQABQAEAAUABwAHAAcABwAHAAcABgAGAAYABAAEAAQABQAFAAQABAAEAAIAAgACAAMA
BQAFAAUABQAGAAcACAAJAAsACQAHAAgACgAKAAoACgALAAwADgAPABIAEwATABMAEQAR
ABEAEQARABIAEgATABIAEgATABMAFAAVABgAGQAZABoAGwAbABkAGQAZABkAGwAdAB4A
HgAgACEAIAAeAB4AHQAcABoAGAAWABIAEQAPAA0ADAALAAoACgAKAAoACwAMAA0ADQAL
AAsACwALAAoACgAKAAoACgAKAAoACgAIAAgACAAIAAkACgAKAAsACwAKAAkABwAHAAQA
+//0//j/BAAaAEAAbgCZAMUAAgFPAa4BFAJlAosCkwJ7Aj4C4AF4AQABbADg/7D/zf/h
/93/4f/u//v/AwAFAAUAAgAAAAAAAgAFAAMAAQABAAAAAAAAAP7//v/+//7//v/+//7/
/v/+/w==
         </WaveFormData>
      </LeadData>
   </Waveform>
</RestingECG>
