# Supplementary material for: Detection of Left Atrial Enlargement Using a Convolutional Neural Network-Enabled Electrocardiogram
Source: Front Cardiovasc Med. 2020 Dec 17;7:609976. doi: 10.3389/fcvm.2020.609976 (PMC7773668; doi:10.3389/fcvm.2020.609976)
Supplement: Supplementary file 5 [file Data_Sheet_5.ZIP › normal4/1802037061_5985_0000000L.XML]

<?xml version="1.0" encoding="Windows-1252"?>
<!DOCTYPE RestingECG SYSTEM "restecg.dtd">
<RestingECG>
   <PatientDemographics>
      <PatientID>1802037061</PatientID>
      <PatientAge>80</PatientAge>
      <AgeUnits>Years</AgeUnits>
      <Gender>Female</Gender>
      <PatientLastName>guohuizhen</PatientLastName>
   </PatientDemographics>
   <TestDemographics>
      <DataType>Resting</DataType>
      <Site>1</Site>
      <AcquisitionDevice>MAC55</AcquisitionDevice>
      <Status>Unconfirmed</Status>
      <Priority>Normal</Priority>
      <AcquisitionTime>10:05:22</AcquisitionTime>
      <AcquisitionDate>05-10-2017</AcquisitionDate>
      <CartNumber>1</CartNumber>
      <AcquisitionSoftwareVersion>009C</AcquisitionSoftwareVersion>
      <XMLSourceVersion>MAC5000 v1.0</XMLSourceVersion>
   </TestDemographics>
   <RestingECGMeasurements>
      <VentricularRate>80</VentricularRate>
      <AtrialRate>80</AtrialRate>
      <PRInterval>194</PRInterval>
      <QRSDuration>86</QRSDuration>
      <QTInterval>406</QTInterval>
      <QTCorrected>468</QTCorrected>
      <PAxis>43</PAxis>
      <RAxis>-2</RAxis>
      <TAxis>28</TAxis>
      <QRSCount>13</QRSCount>
      <QOnset>228</QOnset>
      <QOffset>271</QOffset>
      <POnset>131</POnset>
      <POffset>180</POffset>
      <TOffset>431</TOffset>
      <ECGSampleBase>500</ECGSampleBase>
      <ECGSampleExponent>0</ECGSampleExponent>
   </RestingECGMeasurements>
   <Diagnosis>
      <Modality>Resting</Modality>
         <StatementCount>2</StatementCount>
         <LabelText>12SL ��ϳ���</LabelText>
      <DiagnosisStatement>
         <StmtFlag>ENDSLINE</StmtFlag>
         <StmtText>�������</StmtText>
      </DiagnosisStatement>
      <DiagnosisStatement>
         <StmtFlag>ENDSLINE</StmtFlag>
         <StmtText>���� ECG</StmtText>
      </DiagnosisStatement>
   </Diagnosis>
   <Waveform>
      <WaveformType>Rhythm</WaveformType>
      <WaveformStartTime>0</WaveformStartTime>
      <NumberofLeads>8</NumberofLeads>
      <SampleType>CONTINUOUS_SAMPLES</SampleType>
      <SampleBase>500</SampleBase>
      <SampleExponent>0</SampleExponent>
      <HighPassFilter>16</HighPassFilter>
      <LowPassFilter>150</LowPassFilter>
      <ACFilter>NONE</ACFilter>
      <LeadData>
         <LeadByteCountTotal>10000</LeadByteCountTotal>
         <LeadTimeOffset>0</LeadTimeOffset>
         <LeadSampleCountTotal>5000</LeadSampleCountTotal>
         <LeadAmplitudeUnitsPerBit>4.88</LeadAmplitudeUnitsPerBit>
         <LeadAmplitudeUnits>��V</LeadAmplitudeUnits>
         <LeadHighLimit>2147483647</LeadHighLimit>
         <LeadLowLimit>268435456</LeadLowLimit>
         <LeadID>I</LeadID>
         <LeadOffsetFirstSample>0</LeadOffsetFirstSample>
         <FirstSampleBaseline>0</FirstSampleBaseline>
         <LeadSampleSize>2</LeadSampleSize>
         <LeadOff>FALSE</LeadOff>
         <BaselineSway>FALSE</BaselineSway>
         <ExcessiveACNoise>FALSE</ExcessiveACNoise>
         <MuscleNoise>FALSE</MuscleNoise>
         <LeadDataCRC32>1259606615</LeadDataCRC32>
         <WaveFormData>
FAAUABQAFAARABAADwAOABAAEAAQABAAEgASABIAEgARABAADwAOAA0ADAALAAoACAAG
AAQAAgD///7//f/8//n/+P/3//b/8//y//H/8P/u/+7/7v/u/+3/7P/r/+r/6P/o/+j/
6P/n/+b/5f/k/+L/4v/i/+L/5P/k/+T/5P/m/+b/5v/m/+T/5P/k/+T/5P/k/+T/5P/j
/+L/4f/g/+P/5P/l/+b/4//i/+H/4P/i/+L/4v/i/+X/5v/n/+j/5f/k/+P/4v/i/+L/
4v/i/+T/5P/k/+T/4v/i/+L/4v/j/+T/5f/m/+X/5P/j/+L/4//k/+X/5v/m/+b/5v/m
/+T/5P/k/+T/5f/m/+f/6P/q/+r/6v/q/+3/7v/v/+//7P/q/+j/5//p/+r/6//s/+//
8v/z//T/9//4//j/+P/z//L/8v/y//L/8f/x//L/8//2//f/+P/0//T/8//s/+b/5P/k
/+X/4//k/+T/4//i/+L/4v/i/+T/5f/m/+f/5v/j/+H/4P/i/+L/4v/i/+L/4f/g/97/
3//f/9//4P/g/9//3//f/+L/4v/g/+D/4f/h/+H/4f/j/+P/4//j/+L/4f/h/+D/3v/d
/9j/0//T/9f/2//h/+//AwAVACkAQwBhAIAAogDDANwA5ADeAMQApACJAHQAXQBAACcA
EwAGAPf/6f/k/+X/5f/k/+b/5P/k/+j/6P/j/+L/5P/m/+L/4v/i/+L/4P/i/+L/4v/k
/+X/5f/l/+b/5v/m/+b/5v/l/+T/5P/k/+T/4//j/+T/5f/l/+X/5//o/+r/7P/r/+z/
7P/s/+r/6f/o/+f/6P/r/+z/7f/p/+v/6//r/+v/6//r/+z/7//v/+//7//t/+//7//u
/+//8v/0//X/8//z//T/9P/z//P/9f/1//j/+P/5//n/+//9//3///////////8AAAQA
BQAGAAcACAAHAAcACAAMAAwADgAPABIAEgASABYAFAATABMAFwAVABQAEgARABIAEwAV
ABYAEwATABMAEwAUABQAEgAOABAAEAAPAAwACgAIAAcABwACAAEAAAD+//7//P/8//r/
+P/2//T/9P/1//T/8//x//L/8//0//P/7//v/+//7//u/+3/7f/t/+3/6//r/+v/6P/o
/+j/6P/o/+j/6P/p/+r/6v/r/+z/7P/s/+z/6//r/+v/6//r/+3/7f/t/+3/7P/s/+z/
7P/u/+3/7f/t/+v/6//r/+z/7v/u/+7/7//t/+3/7f/u//D/7v/u/+7/7v/w//D/8P/u
/+7/7v/u/+3/7P/s/+z/7f/w/+7/7v/w//D/7//v//H/8v/y//D/7P/v//H/8P/w//D/
8P/w//D/8v/y//L/8v/y//P/9P/1//f/+P/5//n/+v/7//r/+//9////AAD///z/+//7
//7//v/9//3/AAAAAAIAAgAEAAIAAgABAPn/8f/t/+v/7v/v//H/8v/u/+z/6//q/+z/
7f/t/+3/7//v/+3/7P/r/+r/6f/o/+r/7f/v//H/7v/r/+n/5//o/+j/5//n/+r/7P/t
/+z/7v/v/+//7//t/+3/7f/t/+v/6f/n/+b/6v/q/+f/4v/l/+X/4f/d/9//6/8BABcA
KwA/AFcAcACOALEA0gDoAO4A5gDQALEAlgB7AGAASQAzABwADwADAPb/8//z//L/8P/y
//T/8v/q/+f/7P/y//D/7v/u/+7/7v/s/+7/7v/u/+3/7f/s/+v/7P/s/+z/7P/u/+//
8P/y//D/7v/r/+n/7f/v//D/8f/x//D/8P/w//P/9P/0//T/8//z//P/8//y//P/8v/x
//L/9f/2//f/9//3//f/+P/4//f/9v/1//b/+f/6//r/+f/6//r/+f/8//3///8AAAMA
AwAFAAUAAwACAAIAAQD//wEAAQADAAcABwAHAAgADQANAA0ADQAPAA8AEAASABIAEgAU
ABUAGAAYABgAHAAeAB0AHQAhACAAIAAfAB8AIQAhACIAIgAhACEAIQAhACIAIgAgABwA
HgAeAB0AGgAWABIADwANAAsACwALAAoACgAIAAgABgAEAAIAAAAAAP///v/9//v/+P/3
//b/8//y//P/9P/1//X/9f/2//f/9//1//X/9f/y//L/8v/y//T/9P/0//X/8//y//L/
8v/y//L/8v/x//L/8//0//X/8//z//P/8//2//b/9v/2//X/8//y//H/8f/x//H/8v/z
//T/9f/3//T/8//y//L/9P/y//L/8v/y//T/9P/0//T/9P/0//T/9P/0//X/9v/2//j/
9f/0//T/9P/z//P/9P/2//f/9v/2//f/9//3//n/+P/6//r/+v/6//n/+v/5//j/+v/6
//v//P/8//3//f/9/wAAAgAEAAQABgAHAAgACAAGAAQABAAFAAUABAACAAEAAwAEAAcA
CAAGAAQABAADAP3/9//1//X/8v/x//H/8P/w//D/8f/y//L/8//z//P/9f/1//P/8v/w
/+7/7P/q/+v/7f/u/+//7v/t/+3/7f/s/+z/6//r/+z/7v/v/+7/7v/v/+//7//v/+//
7//v//H/8f/x//L/8P/q/+n/6P/h/+H/4//r//n/CQAbAC8ARQBhAH8AnAC8ANsA9AD+
APoA5ADCAKcAkABzAFIAOwAnABYABwD7//j/9//1//j/+v/4//b/9v/2//P/8P/u//D/
7v/u/+7/7v/s/+7/7v/u/+7/7//v/+//8v/y//L/8v/z//P/8//0//X/9v/2//f/9//3
//b/9f/z//L/8v/y//P/9P/0//T/9//3//f/9//3//n/+f/5//X/9//3//f/9f/1//X/
9v/6//v//P/9//z//f/8//r/+P/6//v/+//9//3//v/+/wEAAQADAAMABgAGAAcABwAE
AAUABAAFAAcABwAHAAgACwALAAsACwAPAA8AEAASABYAFgAYABkAHAAcABwAIAAgAB8A
HwAjACYAJgAlACUAJQAlACYAJgAkACMAIgAhACAAIAAeABoAHAAcABsAGAAYABgAGQAb
ABQAEQAOAAoABgAEAAQAAgACAAAA/v/+/////v/9//v//f/9//3/+//3//f/9//3//b/
9f/1//X/9//1//X/9f/2//b/9v/2//T/9P/0//X/8//y//L/8v/y//L/8v/x//P/8//z
//P/9f/1//X/9f/0//L/8P/u//D/7//v/+//8P/x//L/9P/y//L/8v/z//P/8//z//T/
9v/0//T/9P/z//T/8//y//L/8v/y//L/8v/y//P/9P/3//r/+P/4//b/9v/1//X/9//4
//j/9v/2//f/9f/1//b/+P/4//j/+P/2//j/+P/4//n/+P/4//j/+f/7//z//f8AAAIA
BAAEAAIAAwAEAAQABgAEAAQABQAEAAQAAwADAAYABgAIAAgABgAEAAQAAwD8//X/8v/x
//P/8//0//T/8f/w//D/8P/u/+//7//v//H/8f/v/+7/7v/u/+7/7v/t/+3/7P/r/+z/
6//r/+v/7P/s/+v/6//p/+r/6v/o/+j/6f/p/+n/7P/t/+7/7//v/+//7//w/+z/7v/r
/+j/5f/f/93/4f/x/wUAFQAnAD0AVQBxAI4ArgDRAPAA/AD2AN4AwAChAIYAbQBUADsA
JQAUAAcA+f/w/+3/7//u/+z/8P/y//D/7P/t//D/8P/s/+r/6v/q/+r/6P/q/+r/6v/r
/+3/7v/v/+7/7v/u/+7/7//v/+//8P/w//D/7//v/+7/7f/r/+n/7P/s/+3/7v/y//T/
9f/2//T/8//y//H/7v/v/+7/7f/t//H/8//1//P/8//z//T/8//z//P/8//2//n/+v/6
//r//P/9//3/+v/5//n/+P/6//v//v///wAAAAABAAEAAAABAAAAAQAFAAUABQAGAAcA
BwAHAAcADgAPABEAFAAVABQAFQAVABUAFAATABYAGQAZABoAHwAgACAAHwAfAB8AHwAg
ACAAHAAbABoAGQAbABwAGwAYABgAGAAXABQAEQAOAAwACwAKAAkACAAGAAQAAgACAAAA
///+//3//v/8//r/+P/1//X/9f/1//P/7//v/+//7//s/+v/6//r/+3/6//r/+v/6//s
/+3/7v/t/+z/6//r/+v/6v/q/+r/7P/s/+z/6//s/+3/7v/v/+7/7f/s/+v/7P/s/+z/
7P/u/+3/7f/t/+//7//v//D/8v/y//L/8//y//H/8P/w/+7/7P/s/+z/7v/w//D/8P/x
//L/8//0//D/7v/t/+z/7f/w/+7/7v/u/+7/7f/t/+7/8P/x//D/7v/v//H/9P/y//L/
8v/y//D/8v/y//L/8//y//L/8v/1//f/+P/5//j/+v/8//z//P/9//7//v8AAP7//v//
/////v/8//v/+v/6//z//P/8//r/+v/5//T/7//u/+//7v/t/+3/7P/r/+r/6v/q/+z/
7f/t/+3/7f/t/+v/6v/s/+z/7P/s/+z/7f/t/+3/6//p/+j/5//q/+r/6f/p/+f/6P/o
/+b/6P/p/+n/6f/r/+v/6//r/+r/6f/o/+j/5v/m/+X/5P/j/9//3f/b/9//7f8DABcA
KwA/AFcAdACWALcA0ADiAOYA2AC6AJcAfgBpAFAAOQAlABYADQABAPb/8//x/+r/6P/w
//T/9P/y/+//6v/o/+T/5P/k/+T/5P/j/+b/5//o/+f/5//m/+X/6P/o/+j/6P/r/+v/
6//s/+z/7P/r/+v/7P/t/+3/7f/v/+7/7v/u/+3/7v/u/+7/8f/x//H/8f/x//P/8//z
//H/8//z//P/8f/x//H/8v/z//P/8//z//H/8//z//L/8v/0//X/9f/2//f/+f/6//n/
+f/7//v//P/8//3//f/9//////8BAAUABQAFAAYABwAHAAcABwALAAsADAAOABIAEgAU
ABUAFQAUABMAFgAWABUAFQAZABwAHAAbABsAGQAZABoAGgAXABcAFwAXABgAGAAWABIA
EgASABEADgANAAwADAANAAoACQAIAAYABAACAAIAAAAAAP7//P/8//r/+P/2//P/9v/3
//j/9//1//X/9f/1//H/7//u/+3/7f/r/+v/6//s/+z/7P/s/+7/8P/y//X/8//w/+7/
7P/q/+r/6v/p/+r/6//s/+3/7//v/+//7//w//D/8P/w//L/8f/x//H/7//v/+//8P/y
//L/8v/z//P/8//z//T/8f/u/+3/7P/q/+z/7P/s/+7/7v/u/+7/7v/u/+//8P/w//L/
7//u//D/8P/v/+//8f/y//L/8P/u/+//7//v/+//7v/u/+7/8P/y//T/9v/2//j/+P/4
//f/9v/2//b/9v/3//f/9//5//z///8AAAAAAQACAAIAAQD+//3//f///wAAAAABAAIA
AgAEAAQAAwAAAP///f/4//H/7v/t/+3/7f/u/+7/7f/s/+z/7P/s/+3/7f/t/+3/7f/r
/+r/6v/q/+r/6v/s/+3/7f/t/+z/6//r/+v/7v/u/+3/7f/r/+z/7P/q/+j/6f/p/+n/
6f/p/+n/6f/r/+v/6//s/+7/7P/r/+r/4//Z/9f/3//t//3/EwApAEEAWQBzAJAAsgDT
AOwA9ADsANgAvAChAIoAbQBMACsAFwAOAAMA8//o/+n/6//s/+z/8P/w//L/9P/x/+7/
7v/u/+7/7v/u/+7/6v/s/+z/7P/s/+3/7f/t/+7/7v/u/+7/7f/t/+3/7v/v//D/8P/x
//H/8f/w/+//7//u/+7/7v/v//D/8P/w//H/8f/x//H/8P/x//D/7//u//H/8v/z//T/
9f/2//j/+f/5//n/+f/3//n/+f/4//j/+v/7//v//f/9//7//v//////AQABAAAAAAAB
AAEAAgAFAAYACQAKAAkACAAIAAsACwALAAsADwAPABAAEgASABIAFAAVABcAGAAZAB4A
HgAdAB0AIQAgACAAHwAfACIAIwAlACYAJQAlACUAJQAjACIAHwAaABwAHAAbABgAGAAW
ABUAFQAQAA8ADgAMAAgABgAGAAQAAgAAAP7//v////7//f/7//r/+f/4//X/9P/1//b/
9//2//X/9f/1//X/8//z//P/9P/0//T/9P/0//T/9P/1//T/8v/x//D/8P/w//D/7//x
//H/8f/x//P/8//z//P/9P/0//T/9P/0//P/8//z//L/8f/w//D/8P/w//D/8f/y//P/
9P/2//X/8v/x//D/8v/0//T/9P/y//L/8v/y//L/8v/z//T/9f/4//b/9v/1//T/8v/x
//P/9P/0//L/8P/x//H/8f/z//L/9P/2//j/+v/7//7///8AAP3/+v/4//b/+P/7//3/
///+/wAAAgACAAIAAwAEAAQABgAEAAQABQAHAAgACAAJAAcABgAHAAYACAAGAAYABQD9
//X/8f/v/+//7//w//D/8f/w//D/8P/w//H/8f/x//H/8f/v/+7/7f/s/+v/6v/s/+3/
7f/t/+7/7f/t/+3/8P/w/+//7//t/+7/7v/s/+v/6//q/+n/6v/r/+z/7f/t/+3/7f/u
/+7/7P/p/+r/6f/j/9v/2f/n//n/DQAjADkATQBpAIwAqADHAOgA/gAAAfIA2AC3AJYA
ewBqAFMAMwAeABUABwD2//X/9f/u/+7/9v/2//D/7v/t/+r/7P/u/+7/7v/u/+7/7P/u
/+7/7v/u/+//7//v/+7/7v/u/+7/8f/x//H/8v/w//D/7//v//H/8//0//X/9P/y//H/
8P/x//L/8v/y//X/9f/1//X/8//1//X/9f/z//X/9f/1//X/9f/1//b/9//3//f/9//5
//v/+//6//r//P/9//3//f/9//7//v/+//3//v/9//z//P/9//3//v8BAAIABQAHAAcA
BwAIAAsACwALAAsAEQARABIAFAAWABYAGAAZABgAGAAYABwAHgAdAB0AIQAgACAAHwAf
ACEAIQAiACIAIwAjACMAIwAjACIAHwAaABsAHAAcABoAFwAUABIAEQAMAAsACgAIAAkA
CAAJAAgABQACAP///v/9//z/+//5//f/9//3//X/9P/1//b/9//2//X/9f/1//f/9f/1
//X/8f/w/+//7v/v//D/8f/z//X/9P/0//T/9f/2//f/9//0//P/8v/x//D/7//u/+3/
7//w//H/8v/y//H/8f/x//P/8//z//T/8f/w/+//7//v/+//7//w//H/8P/x//L/8//2
//f/+P/3//b/9f/0//L/8P/v/+7/8f/0//L/8v/y//L/8f/x/+//8P/w/+7/8P/x//H/
8f/1//T/9P/0//T/9P/0//X/+P/5//r/+f/4//j/+P/7//3//v///wIABAAGAAYABQAF
AAUABAAGAAQABAAFAAYABgAFAAUABAAEAAYABgAFAAIAAQD///r/8//w/+//7//v//D/
8P/v/+7/7v/u//D/8f/x//H/7//v/+3/7P/s/+z/7P/s/+r/6//r/+v/6//r/+z/7f/s
/+z/6//r/+v/7P/s/+r/6//t/+7/7//u/+3/7P/r/+n/6f/p/+r/7v/w/+3/5v/h/9//
2//Z/9//7/8FAB8AOQBNAGUAggCiAMMA5gD6AAAB9ADWAK8AkAB3AFoAPwArABwADwAB
APL/7//x//L/7v/s/+z/7P/s/+3/8P/w/+z/6v/q/+r/6v/r/+7/7//w/+3/7f/s/+v/
6v/q/+r/6v/t/+3/7f/u//D/8P/v/+//8f/z//T/9f/y//D/7//u/+//8P/w//D/8//z
//P/8//z//X/9f/1//T/9//4//n/+P/3//b/9v/1//X/9f/1//f/+f/5//j/+P/6//v/
+//7//v//P/8//v/+//9//3/AAAAAAEAAQADAAUABQAHAAkACQAJAAoADAALAAoACQAO
AA8AEQAUABYAFgAYABkAGQAYABcAGgAcABsAGwAfACAAIAAfAB8AHQAdAB4AHgAfAB8A
HwAfACEAIgAhAB4AGwAaABgAFAAQAA4ADQANAAwACwAKAAgABAACAAIAAAAAAP7//P/8
//n/+P/3//X/9v/3//j/9//z//P/8//z//L/8f/x//H/8//x//H/8f/w//D/8P/w//D/
8P/w//H/8f/w//D/8P/x//L/8//z//L/8f/w/+//8f/x//H/8f/x//D/7//u/+7/7f/t
/+3/7v/v//D/8v/w//D/8P/x//P/8//z//T/8v/w//D/8P/z//b/9//4//b/9P/y//D/
7//u/+7/7v/x//T/8v/y//T/9P/z//P/8//0//T/8v/y//P/8//z//H/9P/2//b/9v/2
//b/+P/4//j/9f/0//T/9P/z//X/9v/3//n//P///wAAAAABAAIAAgABAP7//f/9/wAA
AAD/////AgACAAQABAAGAAQABAADAPv/8//v/+3/6//r/+z/7P/t/+z/7P/s/+7/7//v
/+//7//v/+3/7P/u/+7/7v/u/+v/6//q/+n/6f/p/+r/6//s/+z/6//r/+z/7v/v/+7/
8P/x//H/8f/u/+v/6P/l/+f/5//n/+j/7P/q/+X/5P/l/+H/2//b/+f/8////xUAKQA/
AFkAdgCSAK8AzgDkAOYA2ADCAKMAhgBzAFoAPwAtABoACwD9//D/6f/v//L/7v/q/+7/
8P/y/+//6v/s//D/7f/s/+v/6v/p/+z/7f/u/+3/7f/s/+v/7f/u/+//8P/v/+//7//w
/+//7v/s/+v/7f/v//D/8f/w/+7/7f/s/+7/8P/x//L/9P/1//b/9//2//f/9v/1//D/
8f/w/+//7//v/+//8P/0//X/9v/3//f/+f/5//j/9//4//j/9//5//n/+v/6//3//f//
/////v/+///////+/////v///wQABQAGAAgACwALAAsACwAMAAsACwAMAA8AEAATABUA
FQAUABMAFgAXABcAGAAdAB4AHgAdAB0AGwAbABwAHAAbABsAGwAbAB0AHgAdABoAGAAY
ABcAFAAUABIAEQARAA4ADQAMAAoACAAGAAYABAACAAAA/v/+/////v/9//v/+f/3//X/
8f/x//H/8f/x/+7/7f/t/+3/8f/v/+//7//v//D/8f/y//H/8P/v/+//8P/w//H/8v/y
//L/8v/x//D/7//u/+3/7f/t/+3/7f/w//D/8P/w//L/8f/x//H/7//v/+//8P/w//D/
8P/x//P/8//z//T/9P/y//L/8v/y//T/9P/0//b/9v/2//b/9f/0//T/9P/z//b/9P/0
//L/8v/x//H/8f/y//L/8P/y//P/8//z//X/9P/y//L/8v/y//L/9P/4//r//P/8//z/
/f/+//z//f/9//3/AAACAAQABAADAAMAAwACAAUABAAFAAcABQAEAAIAAQAAAAAAAgAC
AAMAAgADAAMA/v/3//T/8//z//P/9P/0//L/8P/v/+7/7v/v/+//7//u/+3/6v/o/+n/
6v/r/+z/7f/v//D/8f/w/+//7//v/+7/7v/t/+3/7f/u/+7/7P/q/+v/6//r/+v/6//r
/+v/6//r/+v/7P/u/+7/7//u/+n/4f/b/9f/4f/x/wEAFwAzAEkAYQB8AJoAuwDaAPIA
9gDqAM4ArQCSAHsAYgBLADkAIgATAAUA/P/3//P/7v/u//L/8P/s//L/+f/6//b/9P/v
/+7/7f/s/+r/7P/s/+z/7f/v//D/8f/x//D/7//u//H/8f/x//L/8v/y//H/8f/y//P/
8//z//L/8P/v/+7/8f/y//L/8v/0//X/9v/3//f/+f/5//n/9f/3//f/9//1//X/9f/2
//f/9//3//f/9//5//n/+P/6//z//f/9//3//f/+//7//f/9//////8CAAIAAwADAAMA
BQAFAAcACQAJAAkACgALAAsACwALAA8ADwAQABIAFAAUABYAFwAaABoAGgAeABwAGwAb
AB8AIgAiACEAIQAjACMAJAAkACAAHwAeAB0AHwAgAB8AHAAdAB4AHgAcABgAFgAVABUA
FAATABIAEAANAAoACQAGAAYABAACAAIA///+//3/+//8//3//v/9//n/9//1//P/8//z
//T/9f/1//P/8//z//T/9P/0//T/8v/y//L/8//z//L/8v/y//T/9P/0//P/9f/1//X/
9f/z//P/8//z//b/9v/2//b/9P/z//P/8//x//H/8f/y//T/9v/4//v/+P/3//b/9v/z
//D/7//u/+//8v/z//T/9f/2//f/+P/2//T/8//y//X/+P/2//b/9v/2//X/9f/1//b/
9v/0//T/9f/1//X/9f/2//b/+P/2//b/9//4//n/+v/6//z//P/8//3//P/8//z//f//
/wAAAQAAAAIABAAEAAMAAwADAAIABAACAAIAAwAGAAYABQAFAAcACAALAAwACwAIAAcA
BQD7//P/7//t/+7/7//x//L/7//u/+7/7v/u/+//7//v//H/8f/v/+7/8P/w//D/8P/u
/+//7//v/+7/7f/t/+3/8P/w/+//7//u/+7/7f/q/+j/6f/p/+n/6//r/+v/6//r/+v/
6//s//D/7v/r/+j/5f/h/9v/3f/r//3/EwArAEMAWwB3AJgAugDZAPQAAgH+AOgAyACp
AJAAdwBgAEkALQAWAAkAAQD2//P/9f/2//b/8P/s//D/8v/x/+7/7P/u/+r/6v/q/+r/
6f/s/+3/7v/u/+//7//v//D/8P/w//D/7//v/+//8P/y//L/8f/x//T/9f/1//X/8//y
//L/8v/y//L/8f/w//P/8//z//P/8//1//X/9f/0//f/+P/5//f/9//3//j/+//7//v/
+//4//n/+P/2//b/+P/5//n/+//7//z//P//////AQABAAAAAAABAAEAAwAFAAUABwAI
AAcABgAGAAsACwALAAsADwAPABAAEgAXABgAGwAdAB4AHgAeACIAIAAdABsAHQAeAB4A
HQAdAB0AHQAeAB4AHwAfAB8AHwAiACIAIAAcABwAHAAbABgAGAAWABUAFQARAA8ADQAK
AAgABgAGAAQAAwACAAEAAgABAAAA///9//z/+//6//f/9f/1//X/9f/0//P/8//z//b/
9f/2//f/9P/0//T/9P/0//T/9P/1//X/9P/0//T/8v/y//L/8f/v/+//7//v/+//7//v
/+//8f/y//P/9P/y//H/8f/x/+//7//v//D/8P/w//D/8f/z//P/8//0//b/9P/0//T/
8//0//P/8v/w//D/8P/w//H/8v/0//b/9v/4//X/9P/1//b/9v/3//X/9v/2//T/8//z
//L/8f/z//D/9P/4//r/+v/6//r/+f/6//n/+P/5//j/+P/4//f/+f/6//v//f8AAAMA
BAADAAMAAwACAAQAAgACAAMABgAGAAUABQAFAAQABQAEAAYABAAEAAMA/P/1//L/8f/z
//P/9P/0//H/8P/w//D/8P/x//H/8f/x//H/7//u//H/8v/z//T/8f/x//D/7//r/+n/
6P/n/+r/6v/p/+n/6v/s/+3/7P/u/+//7//v/+3/7f/t/+3/6//r/+v/7P/q/+r/6//q
/+X/4f/f/+P/6f/x/wEAGwA1AE8AawCEAKIAxwDkAPoA/gDuAMwApwCMAHEAVgA/ACsA
GAAJAP3/8v/v//H/8v/y//L/9P/0//b/9//y//D/8v/w//D/8P/w/+z/7P/q/+j/6f/r
/+z/7f/u/+7/7v/u/+//7//v//D/8f/y//L/8//z//P/8v/x//P/8v/y//L/8v/y//H/
8P/y//P/9P/1//f/+f/5//n/9//5//n/+f/3//f/9//4//j/9//2//X/9v/5//r/+v/9
/wAAAgADAAAA//////7//f/9///////+//7/////////AQABAAMABwAHAAcACAANAA0A
DQANABEAEQASABQAFgAWABgAGQAYABgAGAAcAB4AHQAdACEAIgAiACEAIQAhACEAIgAi
ACEAIQAhACEAIQAgAB0AGAAaABoAGQAWABYAFAATABMAEwATABMAEgAPAAwACwAIAAIA
/v/6//j/+P/4//j/9//3//f/9//1//X/9f/1//X/9f/1//b/9//4//X/9P/z//L/8v/y
//L/8v/y//L/8//z//L/8v/y//T/9P/0//P/8f/x//H/8f/y//P/9P/1//X/9P/z//L/
9P/z//P/8//z//P/8//0//L/8v/y//P/9f/1//X/9v/2//T/9P/0//T/9v/2//b/9v/2
//b/9v/2//b/9//4//j/+v/3//b/+P/4//f/9//1//b/9v/0//T/9f/1//X/9//4//j/
+v/6//r/+P/4//j/+P/6//z//P/8//r/+P/3//b/+f/7//z//f/+/wAAAgACAAIAAwAE
AAQABAACAAIAAwAGAAYABQAFAAgACAAKAAoACAAGAAYABQAAAPn/9v/1//X/9f/2//b/
9f/0//T/9P/0//X/9f/1//T/8//w/+7/8P/w//D/8P/y//P/8//z//P/8//0//X/8v/w
/+3/6//t/+7/7v/s/+z/7f/t/+3/7v/v//D/8f/x//H/8f/y//L/9P/x/+r/5//l/9//
4f/p//f/CwAjADkATwBpAIgAqgDLAOYA9gD0AOIAvgCfAIoAcwBcAEUALwAcAA0A///4
//f/9f/0//b/9v/2//j/9v/z//T/7v/s/+7/8P/y//T/8P/y//L/8v/w//H/8f/x//P/
9P/1//b/9v/1//T/9P/2//b/9f/1//j/+f/5//n/9//2//b/9v/5//r/+v/6//n/+f/5
//n/+f/7//v/+//5//v/+//7//3//f/9//7//f/9//3//f///wEAAQAAAP7/AAABAAEA
AwADAAQABAAFAAUABwAHAAgACAAJAAkABwAJAAkACwANAA0ADQAOABMAEwATABMAFQAV
ABYAGAAYABgAGgAbAB0AHgAfACQAJgAlACUAKQAoACgAJwAnACkAKQAqACoAKwArACsA
KwArACoAJwAiACIAIgAhAB4AHgAcABsAGwAWABUAFAASABIAEAAQAA4ACgAIAAYABgAH
AAYABQADAAIAAQAAAP3//v///wAAAQD///3//P/7/////f/9//3//P/8//z//P/+//7/
/v///////v/+//7/+//6//n/9//5//n/+f/5//f/9//3//f/+f/6//v//P/8//v/+//7
//3//f/9//7//f/8//v/+//9//3//f/+/wAA/v/+//7/AAACAAIAAgABAAAA///+//v/
/P/8/w==
         </WaveFormData>
      </LeadData>
      <LeadData>
         <LeadByteCountTotal>10000</LeadByteCountTotal>
         <LeadTimeOffset>0</LeadTimeOffset>
         <LeadSampleCountTotal>5000</LeadSampleCountTotal>
         <LeadAmplitudeUnitsPerBit>4.88</LeadAmplitudeUnitsPerBit>
         <LeadAmplitudeUnits>��V</LeadAmplitudeUnits>
         <LeadHighLimit>2147483647</LeadHighLimit>
         <LeadLowLimit>268435456</LeadLowLimit>
         <LeadID>II</LeadID>
         <LeadOffsetFirstSample>0</LeadOffsetFirstSample>
         <FirstSampleBaseline>0</FirstSampleBaseline>
         <LeadSampleSize>2</LeadSampleSize>
         <LeadOff>FALSE</LeadOff>
         <BaselineSway>FALSE</BaselineSway>
         <ExcessiveACNoise>FALSE</ExcessiveACNoise>
         <MuscleNoise>FALSE</MuscleNoise>
         <LeadDataCRC32>3016717079</LeadDataCRC32>
         <WaveFormData>
AgACAAIAAgABAAAA///+/wAAAAAAAAAAAAAAAAAAAAD9//z/+//6//r/+v/6//r/9//2
//X/9P/w/+7/7P/q/+j/6P/o/+j/5//m/+X/5P/h/+D/3//e/9z/3P/c/9z/3f/e/9//
4P/d/9r/1//U/9f/2P/Z/9r/2P/Y/9j/2P/a/9r/2v/a/9z/3P/c/9z/2//a/9n/2P/Y
/9j/2P/Y/9n/2v/b/9z/2v/a/9r/2v/a/9r/2v/a/97/4P/i/+T/4f/g/9//3v/d/9z/
2//a/9v/3P/d/97/3P/c/9z/3P/d/97/3//g/9//3v/d/9z/3P/c/9z/3P/d/97/3//g
/+D/4P/g/+D/4v/k/+b/6P/o/+j/6P/r/+//8f/0//X/8f/u/+v/6v/s/+z/7f/v//P/
9P/0//T/9P/4//r/+P/z//H/7//r/+X/4f/g/9//4f/i/+P/5f/j/+P/4v/h/+P/3//d
/93/3P/c/9v/2f/a/9r/2v/a/9r/3P/c/9z/2v/Y/9X/1P/X/9f/1f/X/9n/2f/Z/9n/
2f/Z/9j/1//V/9X/1f/W/9j/2P/W/9b/1//Z/9n/2P/Z/9r/2//c/9n/2P/X/9b/1P/Y
/9r/2v/i//L//f8CAAAA/P/4//3/DQAgADcAUQBlAHMAdgBkADoAEgD2/97/y/++/7T/
qf+l/6f/r/+4/7//wv/E/8X/wv/H/8//0//V/9X/1//a/9r/2f/a/9n/2f/a/9r/2v/c
/93/3v/f/+H/4f/i/+L/4f/g/9//3//e/9z/2//a/97/4f/i/+H/5P/l/+b/5//n/+f/
5//n/+b/5f/k/+P/5f/m/+f/5//n/+j/6v/r/+b/5P/i/+D/4v/j/+T/5f/n/+j/6P/o
/+n/7P/u/+//7//u/+3/7v/u/+//7//v//H/8f/y//P/9f/1//f/+v/6//n/+P/4////
AQADAAUABQAEAAQAAwAHAAoADAAOAA4AEAARABIAFAAUABUAFwAVABQAEwASABIAEgAS
ABQAEgASABMAFQATABMADwAOAA8AEAAPAA4ADgANAAsACQAFAAQABAACAAEAAAAAAP3/
/f/9//v/+//6//r/+f/2//j//P/8//z/+f/3//X/8//0//T/8//0//P/8//z//P/8P/w
//D/8P/y//L/8v/z//X/9f/1//X/9v/2//b/9f/0//L/8f/w//L/9P/2//n/+P/6//j/
+P/3//f/+P/4//X/9P/0//T/9v/2//b/9//1//X/9f/2//j/9v/2//b/9v/4//j/+P/5
//n/+f/5//f/9//1//L/9//4//j/+P/5//r/+v/7//3//f/7//r/9v/9//3//v/+//7/
/v/+/wEABAAFAAcACwAMAAwADAAMAAwADAANAA8AEAAQAA8ADAAMABAAEgASABAADwAO
AAwABwAEAAQAAQD///7//f/7//z//f/9//v/+//3//X/9//4//r/+//1//L/8P/u/+7/
7v/w//D/8//z//P/8v/w//H/8f/v//L/8//0//X/8//x/+//7P/s/+3/7v/v//H/8v/z
//L/9P/1//f/9//0//T/9P/0//L/8P/u/+z/7v/w/+7/7P/u//j/BAAPABYAGAAaABoA
HwAnADIAQQBZAHMAiwCYAJAAdgBOACgACADr/9T/xv/B/7//wf/F/87/1//c/9z/3f/g
/+P/4f/d/9//6f/v/+z/7//v//H/8f/y//T/9f/2//X/9f/1//X/9f/1//b/9v/3//j/
+f/7//r/+P/3//b/9//5//n/9//5//n/+f/5//3//f/9//3//f/9//3//f/6//r/+v/5
//n/+v/8//3//v/+//7//v/9//3//f/9/wEAAgACAAIA/v8AAAEAAQAEAAQABAAGAAgA
CQAJAAkACgAJAAkACQAJAAkACwAOAA8ADwAPABAAFQAVABUAFQAZABoAHAAdAB0AHgAe
AB4AHgAgACEAIgAjACQAJgApACoAKgAqACoAKAAoACgAKgApACgAKAApACsAKwAnACYA
JgAmACQAIgAfAB0AGgAXABcAFgAWABQAFAAUABUAEwARABEADwAPAA0ADAAKAAYABQAG
AAMAAAAAAAEAAgADAAUABAACAAIAAwADAAMAAwAAAAAAAAAAAAIAAgACAAMAAQABAAEA
AQAAAAAAAAD//wEAAgAEAAYABQAEAAMAAwAEAAYABAAEAAEAAQACAAIAAAAAAAEAAgAD
AAQABQAHAAYABQAEAAQABgAEAAQABAAEAAYABgAGAAMAAwADAAMABAAFAAQAAgAEAAQA
AwACAAQABAADAAMABQAFAAMAAgAEAAUABQAHAAsADgAQABAAEAAQABMAFgAXABkAGwAa
ABgAFgAWABYAFgAXABcAGAAYABcAFgAWABoAHAAYABYAFQAUABAACQAEAAIAAgABAAEA
AQADAAQABQAFAAcABwADAAEA/v/8//v/+f/5//j/+P/4//j/+P/6//r//P/7//r/+P/2
//X/8//v//L/8//0//X/9f/1//X/9P/1//X/9f/1//b/9v/2//T/9v/3//n/+f/2//b/
9v/2//j/+P/4//j/9v/0//b/+P/+/wgAGAAhACgAJgAkACwANwBBAE4AZQB9AI0AlQCQ
AHYASgAeAPb/2P/D/7b/tP+1/7f/v//P/9j/3f/i/+b/6f/o/+f/6//x//H/7f/t//D/
8f/x//P/8//x//L/8v/y//L/8//0//X/9v/3//n/+v/8//z//P/9//3//P/8//z/+v/7
//r/9//3//f/9//3//v/+//7//v/+//7//v/+//9//7///////3//P/8//v/+v/6//r/
+v/+////AAABAAIAAgABAAAA/P/+//////8CAAIAAgAEAAQABQAFAAUACAAJAAsADQAK
AAkACgAMAAsACwALAAwAEgATABQAFQAXABgAGgAbABwAHgAfACAAIgAkACUAJgAmACYA
JwApACoAKgAqACoAKAAoACgAKgAlACQAJAAlACUAJQAhACAAIgAiACAAHgAfAB8AHgAd
ABkAFgAUABAADQAMAAwACQAJAAkABwAHAAYABgAFAAIABAAGAAQAAgABAAEAAQABAAEA
AAD+//7//f/9//3//f/+//7//v/+//7//v/+/////v/9//z/+//6//r/+v/5//z//P/9
//7/AAAAAAAAAQAAAAAA/P/6//n/+f/6//r/+//8//7/AAD+//7//v///wEAAQABAAIA
AgAAAAAAAAD+/wAAAAAAAAEAAQABAAEAAgADAAIAAAAEAAYABwAIAAgACAAHAAcABQAF
AAMAAgD+////AQADAAgACQAKAAsADAAOABAAEAARAA8ADgAMAAoACgAKAAoACwAOABAA
EQARAA4ADgASABQAFAASABEAEAAMAAUAAAD+//7//f/9//3//P/8//z/+//+/////P/7
//3//P/8//v/9//0//L/8P/v/+7/7//u//D/8f/y//L/8P/x//H/7//v/+//7//v/+3/
7f/t/+z/7P/t/+7/7//u/+7/7v/s/+z/7f/v/+//8P/w//D/8P/w//D/8P/w/+7/8P/w
/+7/8v/+/woAFwAgACIAHgAcACUAKwA2AEUAWwBvAH0AfgBoAEAAFgDy/9T/w/+2/6z/
r/+x/7f/xf/O/9H/1v/Y/9f/2v/b/93/3f/j/+n/6//q/+z/6//s/+v/6f/q/+r/6v/t
/+//8f/z//H/8f/y//L/8v/y//L/8//x//D/8P/w/+3/7f/r/+f/6f/r/+3/7//y//P/
9P/1//T/8//y//H/8P/w//D/7//w//D/8f/x//L/8v/y//L/8v/x//D/7//0//b/9//4
//b/+P/5//n/9//2//X/9v/5//v//P/9//3//f/+/////f/9////AgADAAMAAwAEAAUA
BQAFAAUADAAOABEAEwAWABgAGQAaABgAGAAXABYAFwAYABoAHQAgACAAIAAgAB8AHgAd
AB4AGAAWABUAFQAXABkAFwAYABgAGAAWABQAEQAPAAwACQAHAAYABgAEAAMAAgACAP//
/v////7////+//7//f/6//r//P/6//j/9v/1//T/8//x//D/7v/u//H/8f/x//H/8f/y
//P/9P/x//D/7//v/+//7//v/+//8f/y//P/8//1//T/9P/0//P/8v/x//H/8P/y//D/
8P/w//H/8//0//L/8v/z//T/9P/0//T/9f/z//P/8//0//T/8v/y//L/8v/0//T/9P/0
//X/9v/3//b/9f/y/+7/7//w//D/8P/w//D/7//v//H/8//z//T/9P/1//v//P/8//z/
/P/8//3/AAABAAMABAAEAAMAAgADAAQABQAHAAYABgAFAAMAAAAAAAQABgAIAAgACQAK
AAQA/f/4//b/9P/x/+//7f/v//D/8f/x/+//7//r/+n/6v/q/+v/6//o/+b/5f/k/+X/
5v/p/+r/6v/p/+j/5v/m/+f/5//l/+n/6f/p/+n/6P/n/+b/5P/j/+P/4//j/+L/4v/i
/+D/4v/j/+X/5f/l/+b/5//o/+f/5v/l/+T/3P/c/97/4v/m/+z/+P8BAAQACAAIAAgA
DwAbACQANwBVAGsAeQCAAHgAWAAsAAYA6v/T/8L/uP+1/7X/tf+9/8j/zf/M/8b/x//O
/9X/1//b/9v/2f/b/9r/3//f/+H/4f/f/+D/4P/g/97/3//g/+H/4f/h/+L/4v/k/+T/
5P/l/+f/5v/m/+b/5//p/+n/5//p/+n/6f/p/+j/5//m/+X/6P/p/+r/6//p/+r/6//r
/+j/6P/p/+n/6v/q/+r/6v/r/+v/6//r/+3/7v/u/+7/6v/s/+3/7f/v//D/8f/0//T/
9f/1//X/+f/5//r/+//6//n/+v/8//7///8AAAIAAgABAAAA//8GAAgACwANABAAEgAT
ABQAEgAUABUAFgAVABQAFAAVABcAGAAZABoAGgAaABoAHAAYABYAFQAVABcAFwATABIA
FAAUABIAEAAQAA8ADQALAAsACgAKAAgABQAEAAQAAQAAAAEAAAABAP///v/8//j/+f/8
//v/+v/5//n/+f/5//j/9v/z//L/8//z//P/8//y//L/8v/y//T/9v/4//v/+P/1//L/
7//w//D/8P/v//D/8P/x//L/8//0//X/9//3//j/9f/0//X/9f/2//b/9P/0//X/9v/4
//j/+P/5//n/+f/5//r/+f/2//X/9P/y//T/9P/0//P/8//z//P/9v/3//b/9P/2//b/
9f/0//X/9v/2//f/9//3//X/9P/0//X/9f/3//n/+v/8//7/AQACAAMABAAHAAoACwAN
AA0ADAAKAAgABgAGAAYABwALAAwADAALAAoACgAOABAADQAKAAgABgAGAAEA/v/+////
/f/8//v/+v/6//r/+f/7//v/9//1//T/8v/x/+//7//u/+7/7v/s/+z/7v/u/+7/7f/s
/+r/7P/t/+3/6//v/+//7//v/+3/7f/t/+z/7f/t/+3/7f/s/+z/7P/q/+j/6f/r/+v/
6v/q/+r/6v/s/+z/7P/s//L/8P/s//D/9P/8/wYAEwAYABYAFAAaACcAMQA+AFUAbwCF
AJEAiABsAEYAIAD6/+D/zf+4/67/rf+x/7//yf/K/8v/zv/S/9f/2P/X/93/4//j/9//
4f/o/+n/6f/r/+v/6//s/+z/7P/q/+v/7P/t/+//7//w//D/7v/u/+7/7//w//D/8f/y
//H/8//z//H/7//v/+//7//x//H/8f/x//P/8//z//P/8v/y//L/8f/x//L/9P/1//T/
9P/0//T/9f/1//X/9f/1//b/9v/2//b/+P/5//n//P/8//z//v/+/////////wAA////
////AgADAAYACgAIAAcABgAGAAsACwALAAsADQAOABAAEQAQABIAEwAUABUAGAAaABwA
HAAcAB0AHwAfAB4AHQAcAB8AIAAhACQAIwAiACIAIwAhAB8AGQAWABgAGAAWABQAFAAT
ABEADwAPAA4ADgAMAAoACAAHAAMAAQABAP////8AAAAA///8//v//P/5//b/+P/5//r/
+//5//j/9v/2//f/9//3//f/9v/2//b/9v/3//j/+f/7//r/+f/4//f/+P/4//j/9//3
//b/9v/2//f/+P/5//v/+v/8//r/+v/5//n/+v/6//b/9v/3//j/9v/2//b/9//6//v/
/P/+//v/+P/3//b/9//6//v//P/5//n/+f/5//r/+//6//j/+//8//z//P/6//r/+f/5
//n/+f/3//b/+P/5//n/+//9//7/AAACAAQABgAKAA4AEAATABAADgALAAgACgAKAAoA
CwANAA4ADgANAAwADAAQABIADgAMAAsACgAIAAMAAAAAAP3/+//6//n/+v/8//7////8
//v/9v/z//P/8v/y//H/8P/w//H/8v/y//L/9P/0//L/8f/w/+7/6//r/+r/5//q/+v/
7P/t/+//7//v/+7/7v/v//D/8f/w//D/8P/u/+z/6//r/+n/6//s/+3/7v/u/+7/7v/u
//D/8P/s/+7/8v/6/wIACwAWABwAHAAgACcALwA8AFEAZQB3AIkAjAB6AFgALgAEANj/
u/+2/7b/r/+t/7X/w//M/9P/2P/Y/9n/3v/f/93/4f/j/+H/5f/o/+v/6//t/+3/6//s
/+z/7P/t/+//8f/z//L/8f/x//D/8f/y//P/9f/0//L/8f/w//L/9f/2//X/9P/z//L/
8f/z//P/8//z//X/9f/1//X/8//0//X/9f/0//T/9f/1//b/9v/2//b/9f/1//X/9f/5
//r/+v/6//j/+v/7//v/+v/6//r//P/8//3//f/9//3//f/+////AQABAAMABgAIAAkA
CgAMAA0ADQANAA0AEwAUABYAFwAWABgAGQAaABgAGgAbABwAHQAeACAAIwAjACIAIQAg
ACIAIgAiACQAIwAiACIAIwAiACEAHAAaABwAHAAaABgAFwAVABIADwANAAwADAAKAAwA
DAANAAsACwALAAkACQAGAAYABQACAP//AAD9//r/+v/7//z//f/7//r/+P/4//r/+//8
//3/+P/2//T/8v/0//T/9P/1//b/9//4//n/+//8//3//f/5//b/9P/y//D/8P/w//H/
8//2//X/9v/2//f/+f/6//r/+v/7//z/+//6//n/+f/5//n/+f/6//j/9v/2//b/+P/8
//7/AAD+//3//P/7//j/9//0//D/9f/2//b/9v/4//j/9//3//f/9//1//T/9P/1//X/
9//7/wAAAAAAAAAAAAAAAAQACAAKAA0ACwAKAAgABgAJAAoACwANAA4ADgANAAsACAAI
AAwADgAOAAwACwAKAAUA///7//r/9//1//T/8//z//T/9f/1//f/9//z//H/8//y//L/
8f/v/+7/7v/u/+7/7v/w//D/8P/v/+7/7P/q/+v/6//p/+r/6f/o/+f/6f/r/+3/7v/t
/+3/7f/t/+3/7P/r/+j/6//t//D/8f/t/+z/6//q/+n/6P/n/+b/7v/u//D/7P/q//D/
/P8DAAgADAAQABQAHQAnAC4AOwBTAGkAeQB+AHIAVAAsAAIA5P/N/7z/sv+x/7P/t//B
/8z/0//Y/9r/2f/Y/9f/1f/Z/9//4//j/+b/5//n/+n/6f/q/+z/7f/u/+3/7f/t/+3/
6//r/+z/7P/u/+7/7v/v/+3/7P/s/+z/8P/z//T/8//w/+//7v/t/+7/7f/s/+v/7v/v
//D/8f/x//L/8//z//T/9P/1//X/9P/0//T/9P/y//H/8P/v//P/9P/0//T/8//2//j/
+f/5//j/9//4//b/9//3//f/+//7//z//f/+////AgAGAAUABQAFAAYABwAHAAcABwAM
AA4AEQATABMAFAAUABQAEgAUABUAFgAYABgAGQAbAB4AHgAeAB4AHAAaABgAGAAYABgA
GQAbABwAHQAaABoAGAAWABIADgAQAA8ADQALAAsACgAKAAgABQAEAAQAAQABAAEA////
//7//v/9//r/+v/8//r/+P/5//n/+f/5//n/+P/2//b/9f/1//X/9f/0//T/9P/0//L/
8v/y//P/9P/1//b/9//6//r/+v/5//b/9P/z//L/9f/2//f/+f/4//r/+P/4//T/8//z
//L/8v/y//P/9P/3//j/+f/7//r/+f/4//j/9v/0//T/9P/3//r/+//8//j/9//2//X/
9f/1//P/8P/2//j/+f/6//r/+v/5//n/9//3//X/9P/2//f/9//5//f//P/9//7///8A
AAUACAAJAAsACwAKAAgABgAEAAQABAAFAAgACgALAAsACAAIAAwADgAOAAwACwAKAAcA
AQD9//z/+f/3//b/9f/1//b/9//3//f/9//z//H/8P/u/+3/6//s/+z/7f/u/+3/7P/t
/+z/6v/p/+j/5v/o/+v/7f/t/+v/6f/n/+X/6P/p/+r/6v/p/+n/6f/p/+z/7P/s/+r/
7f/v//L/8//u/+r/5v/i/+T/5P/k/+T/6v/o/+T/5P/o/+7/9v8DABIAFAAMAA4AFwAj
ADAAPwBTAGsAfwCMAIAAYgA+ABYA+P/n/9b/xP/B/7//t/+3/8D/x//M/9T/1f/U/9X/
2f/d/9//3//f/+b/6f/p/+v/6//r/+z/7P/s/+v/6//r/+v/7v/v//H/8v/x//D/7//v
/+3/7P/s/+z/7f/v/+//7f/v/+//7//v//P/8//z//P/8//z//P/8//0//b/+P/5//X/
8v/w/+3/7v/u/+7/7v/w//H/8v/z//f/+P/4//j/9f/2//b/9f/3//j/+f/8//z//f/9
//3//f/9//7/////////AQAEAAcABwAHAAgACwALAAsACwAMAAwADQANAA8AEgAUABYA
FgAYABkAGgAcABwAHQAfACAAIAAgACAAHgAeAB4AIAAfAB4AHgAfACEAIQAdABwAGgAa
ABgAFgAXABcAFgAVABIAEAAPAAwACwAKAAoABwAHAAcABQAFAAYABgAFAAIA//8AAP3/
+v/6//v//P/9//z/+v/3//b/9//3//f/9//3//j/+f/6//n/+P/3//f/+P/5//r/+//8
//z//P/7//v/+v/6//r/9//2//X/9f/3//r/+f/6//n/+f/6//r/+P/4//n/+v/8//z/
/P/9//v/+//7//z//P/6//r/+v/6//z//P/8//z//f/+////AAABAAAA/v8AAAAA///+
//3//P/6//n/+f/5//f/9v/3//n/+v/9/wEAAgD+/wEAAgADAAQACAAMAA4AEQAUABQA
EwASAA8ADgANAA0AEQASABIAEQAPAA4AEQASABMAEgASABIADAAFAAAA/v/7//n/+P/3
//n/+v/7//v//P/9//r/+f/3//b/9v/1//P/8v/y//L/8v/y//T/9P/y//H/8P/u/+7/
7//v/+3/8P/x//L/8//z//P/8//y/+//7//v/+//7v/u/+7/7P/s/+3/7//v/+7/7v/u
/+7/8P/w//D/8P/y//L/8v/y//T/9v8CAA8AGAAaABYAGgAlAC8AOABHAFsAcwCHAJIA
hABiADgADgDs/9P/xP++/7v/uf+5/8P/0P/V/9T/1v/Z/97/3f/d/+X/7f/x//H/8P/x
/+//7//t/+v/7P/s/+z/7f/v//H/8//y//H/8f/w//L/8v/y//P/9f/0//T/9P/1//f/
9//1//T/8//y//H/8f/x//H/8f/0//X/9v/3//f/+P/5//n/9v/2//f/9//0//T/9P/0
//f/9//3//f/+f/6//r/+v/6//z//f/9//z//P/8//7//v////////8BAAEAAgADAAMA
AwAFAAgACQAJAAkACgANAA0ADQANABEAEgAUABUAFAAWABcAGAAaABwAHQAeABwAHAAd
AB8AIAAgACAAIAAhACIAIwAmACAAHgAdAB0AHgAfABwAHAAcABwAGgAYABgAFwAVABMA
EgASABMAEgAQAA4ADQAJAAcABwAFAAUABAAEAAMAAAABAAQAAwACAP///f/7//n/+//6
//j/+P/5//n/+f/5//r/+v/6//r/+P/4//j/+f/7//v/+//7//r/+v/6//n//P/8//3/
/v/8//z//P/9//z//v/8//z/+f/5//r/+v/6//r/+//8////AAABAAMAAgABAAAAAAD9
//r/+f/4//r//P/8//z//f/9//3//f/9//3/+//4//3//v/+//7//v/+//3//f/9//3/
+//6//r/+//7//3//v/+/wEAAAABAAIABAAGAAgACgANABAAEQATABMAEgAQAA4ADgAO
AA4ADwAPABAAEAAPAA4ADgASABQADwAMAAoACAAGAAEA/v/+/////f/8//v//f/+////
///8//v/9v/z//P/8v/y//H/7//u/+7/7v/w//D/8v/y//T/8//y//D/8v/z//P/8f/y
//H/8P/v/+//7//v/+7/7//v/+//7//u/+7/7v/s/+r/6//t/+3/7P/s/+z/7P/u/+7/
7v/u/+7/8P/w//D/+P8EAAoAEQAaAB4AGgAiAC8ANQBAAFkAcQCFAJEAigBuAEQAFgDq
/8j/t/+0/7j/s/+t/7n/y//S/9P/2v/g/+H/3P/Z/9//5f/n/+f/5//q/+v/6//t/+3/
7f/u/+7/7v/w//H/8v/z//P/8//0//T/8v/y//L/8//0//T/9f/2//f/+f/5//f/9f/1
//X/9f/1//X/9f/1//X/9f/1//X/9f/2//f/9//5//r//P/9//z//P/8//z//v///wAA
AQAAAAAA///+//v//P/8//v//f/+////AgACAAMAAwADAAUABQAGAAcABwAHAAkADAAM
AAsACgAKAA8ADwAPAA8AFQAWABgAGQAcAB4AHwAgAB4AIAAhACIAHwAeAB4AHwAgACAA
IAAgACIAIgAiACQAHwAeAB4AHwAhACEAHQAcABoAGgAYABYAGAAXABUAEwATABIAEgAQ
AA0ADAAMAAkABwAHAAUABQAEAAQAAwAAAAAAAgAAAP7/+//7//v/+//9//z/+v/6//z/
/f/+////+//6//n/+P/6//r/+v/7//v/+//7//v/+//6//n/9//3//b/9v/2//j/+P/4
//n//P/+//z//P/7//v//P/8//z//P/9//7//P/8//z//f/8//v/+v/6//3//P/9//7/
/v8AAAAAAAD8//v/+v/5//z//f/8//r///8AAAAAAAD///7//P/7//z//f/8//z/+f/5
//j/+f/1//j//P8EAAYACAAKAAwADAAOAA4ADwAPAA4ADAAKAAgACAAIAAkADAAOAA8A
DwAOAA4AEgAUABAADgANAAwACQADAP///v/8//n/9//1//j/+v/8//3//f/9//n/9//3
//b/9v/1//H/8P/w//D/8v/y//T/9P/0//P/8v/w//D/8f/x/+//7//v/+//7//t/+3/
7f/s/+n/6f/p/+n/7f/u/+//7v/u/+//8f/x/+//7v/t/+z/6v/q/+r/6v/o/+r/7v/w
//L/9v8CABEAFAAOAAwADgAXACUAMgA9AFUAbQB9AIQAegBaAC4ACADs/9f/xv+6/7f/
tf+3/7//zP/R/9T/2v/d/+L/5f/n/+v/7//r/+f/7P/s/+v/7P/r/+r/6v/p/+j/6f/r
/+3/7//v/+//8P/w/+7/7v/u/+//7//u/+7/7v/v//H/8f/v//D/8f/y//P/9P/z//L/
8f/v/+//7//v//L/9P/2//f/9v/2//f/9//0//T/9P/0//P/8//z//P/9//4//j/+P/5
//z//v////7//P/6//r/+P/5//n/+f/5//n/+v/7//v/+//9/wAABAAFAAYACAALAAsA
CwALAAwADAANAA0AEAASABMAFAAWABgAGQAaABoAGgAbAB0AHgAeAB4AHgAcABwAHAAe
AB4AHgAfACEAHwAdABcAFAAUABQAEgAQABEAEQAQAA8AEAAQABEAEAAOAAwACwAHAAIA
AQD+//3//P/8//v/+P/5//z/+//6//n/+f/5//n//P/8//v//P/7//n/9//1//T/9P/0
//T/9v/2//b/9//3//f/9//3//n/+v/7//v/+P/2//X/9P/3//j/+f/7//r/+v/2//T/
9P/1//f/+P/0//T/9f/2//X/9P/z//P/9v/3//j/+v/7//r/+//8//v//P/7//r/+P/3
//b/9f/2//f/9v/0//f/+P/4//j/+f/6//r/+//5//n/9//2//T/9f/1//f/+//8/wAA
AAD//wAAAAAAAAAAAAAFAAgACQALAAsACgAIAAYABAAEAAQABQAKAAwADQANAAsACgAN
AA4ADQAMAAwADAALAAUAAQAAAP3/+//6//n/+//8//3//f/7//v/9//1//P/8v/y//H/
8f/w//D/8P/u/+7/8P/w/+7/7f/s/+r/7P/t/+3/6//v/+//7//v//D/8f/y//L/8P/v
/+7/7f/u/+7/7v/s/+v/6//s/+v/7P/u//D/8v/y//L/8v/y/+7/8P/y//D/8P/4/wIA
DQAUABIAEgAWAB8AKwA2AEkAZwCDAJUAnACOAGYAMgAKAPL/2//K/8L/v/+7/7f/wf/O
/9X/1P/W/93/3P/b/+P/4//j/+f/5f/m/+z/7f/w//H/8f/y//L/8v/x//H/8f/x//P/
8//0//T/8v/y//L/8//z//L/8v/y//T/9//4//f/9v/1//T/8//1//X/9f/1//X/9f/1
//X/9f/2//f/9//3//j/+v/7//v//P/9//7//v/9//z/+//7//z//P/8//r//P/9//3/
/v/+//7/AAACAAMAAwADAAUABQAGAAcABgAFAAYACAAJAAkACQAKAA8ADwAPAA8AEwAU
ABYAFwAWABgAGQAaABsAHgAgACIAIgAiACMAJQAkACQAJAAkACQAJAAkACYAJAAkACUA
JwAmACUAIAAeACAAIAAeABwAGgAZABcAFQATABIAEgAQABEAEAAQAA0ACQAJAAcABwAI
AAgABwAEAAIABAACAAAAAgADAAQABQAEAAIA///+/////////////v/+//7//v///wAA
AQADAAMAAwADAAMAAgAAAP7/+//7//r/+v/6//j/+P/4//n/+//+//3//v//////AAAA
AP7//v///wAA/f/8//v/+//8//3//v8AAAIAAAAAAAAAAgAEAAQABAABAAEAAQABAP//
/////w==
         </WaveFormData>
      </LeadData>
      <LeadData>
         <LeadByteCountTotal>10000</LeadByteCountTotal>
         <LeadTimeOffset>0</LeadTimeOffset>
         <LeadSampleCountTotal>5000</LeadSampleCountTotal>
         <LeadAmplitudeUnitsPerBit>4.88</LeadAmplitudeUnitsPerBit>
         <LeadAmplitudeUnits>��V</LeadAmplitudeUnits>
         <LeadHighLimit>2147483647</LeadHighLimit>
         <LeadLowLimit>268435456</LeadLowLimit>
         <LeadID>V1</LeadID>
         <LeadOffsetFirstSample>0</LeadOffsetFirstSample>
         <FirstSampleBaseline>0</FirstSampleBaseline>
         <LeadSampleSize>2</LeadSampleSize>
         <LeadOff>FALSE</LeadOff>
         <BaselineSway>FALSE</BaselineSway>
         <ExcessiveACNoise>FALSE</ExcessiveACNoise>
         <MuscleNoise>FALSE</MuscleNoise>
         <LeadDataCRC32>3884532089</LeadDataCRC32>
         <WaveFormData>
+v/6//r/+v/3//b/9f/0//T/9P/0//T/9v/2//b/9v/1//T/8//y//D/8P/w//D/8v/y
//L/8v/0//T/9P/0//L/8v/y//L/8v/y//L/8v/y//L/8v/y//D/8P/w//D/8P/w//D/
8P/w//D/8P/w//D/8P/w//D/7v/u/+7/7v/u/+7/7v/u/+7/7v/u/+7/8P/w//D/8P/w
//D/8P/w//L/8v/y//L/8f/w/+//7v/u/+7/7v/u/+z/7P/s/+z/7v/u/+7/7v/w//D/
8P/w//D/8P/w//D/7v/u/+7/7v/w//D/8P/w//D/8P/w//D/8f/y//P/9P/0//T/9P/0
//T/9P/0//T/9v/2//b/9v/4//j/+P/2//j/+v/7//3//P/8//z/+//7//v/+//6//j/
9f/y/+//7v/t/+3/7f/s/+z/7f/t/+z/6//q/+r/6P/p/+n/6f/r/+7/8P/0//b/+P/5
//r/+//7//v/+v/7//z//f/+//////8AAAAAAAD///z/+//8//z//f/9////////////
///////////9//3//v/+//7//v/+//7//f/9//3//f8AAAAAAAAAAAAAAAAAAAEAAQAD
AAUACQAQABkAHwAfABsAGQAaAB8AHwASAPj/2v++/6L/iP9//4T/g/9v/1j/WP9p/4X/
o//C/97/9P8AAAQABwAJAAoACQAKAAoACwALAAoACAAHAAcACAAIAAgACAAIAAgACAAK
AAoACgAJAAcABgAGAAYABAAEAAUABQAHAAcABgAGAAYABwAHAAcACQAIAAgACAAIAAgA
CAAIAAYABwAHAAYABgAGAAcABwAIAAgACAAIAAYABgAGAAYABgAGAAYABgADAAMAAwAD
AAUABQAFAAUABQAFAAUABQAGAAYABgAGAAgACAAIAAgABgAFAAUABQAFAAUABAAEAAQA
BAACAAIA//////////////7//f/8//7//f/9//z/+v/5//j/+P/4//j/+P/2//T/9P/2
//T/8//z//P/8//1//X/9f/1//X/9f/1//X/9v/3//f/9//3//j/+f/5//n/+f/5//n/
+f/5//n/+f/5//r/+v/6//r/+v/6//r/+v/6//r/+v/4//j/+P/4//j/+P/4//j/+P/4
//f/9//3//f/+P/4//j/+P/4//j/+v/6//r/+v/8//z//P/8/////////////f/9//3/
/f/9//3//f/9//3//f/9//3////+//7//v/////////+//7//v/9//z//P/9//7//v/9
//3//f/7//3//P/7//v/+//8//z//P/8//v/+//7//r/+v/6//r/+f/7//3//P/+//7/
/v/+//v//P/9//3///8AAAAAAAABAAAA///+//z/+v/3//T/8f/w/+//7//v//D/8P/x
//H/8P/v/+7/7v/u/+//7//u/+7/7//v//L/9P/2//f/+v/7//v/+//4//j/+P/4//j/
+f/5//r/+v/7//v/+f/5//r/+v/7//3//f/9//3/+//7//v/+//9//3//f/+////AAAB
AAIAAgABAAEAAQABAAIAAgACAAAAAAAAAAAAAwADAAUABQALABAAFwAbAB0AGwAXABgA
GwAfABoACADo/8j/rP+O/3n/dv93/2v/VP9G/1H/a/+L/6r/yv/m//r/AgAHAAkACgAL
ABAAEgAPAA0AEAAOAAsACQAKAAoACgAIAAgACAAIAAYABgAGAAUABwAGAAYABgAGAAYA
BwAHAAUABQAEAAQABAAFAAUABQAHAAYABgAGAAQABAAEAAQABAAFAAUABAAGAAYABwAH
AAgACAAIAAgACAAIAAgACAAGAAYABgAGAAUABQAFAAUABAADAAIAAQADAAMAAwADAAQA
BAAEAAQAAgACAAIAAgACAAEAAQABAAEAAQAAAAAA/v/+//z//P/7//v/+//7//3//P/7
//r/+P/3//f/9v/0//P/8v/y//T/9P/0//L/9P/0//b/9P/1//X/9f/1//X/9f/1//X/
8//z//P/8//2//f/9//3//f/+P/5//n/+//7//v/+//5//n/+f/5//f/+P/4//j/+P/4
//j/+P/6//r/+v/6//v//P/9//7//P/8//z//P/9//7//v////////8AAAAAAgACAAIA
AgACAAIAAgACAAQABAAEAAQAAwADAAMAAwAEAAUABgAHAAYABQAEAAMABQAFAAUABQAG
AAYABwAIAAcABwAHAAYACAAIAAcABgAGAAcACAAIAAkACQAJAAcABwAGAAUABQAFAAYA
BgAGAAYABQAFAAUABgAGAAYABgAHAAcABwAHAAoACgAKAAoACgAKAAoADAAOAA8AEQAS
ABIAEgARABAADwAOAAwACgAHAAQAAwACAAEAAQD//wAAAAABAAAA/v/8//r//P/8//3/
/f/9//7/AAABAAYACAAKAAsACQAJAAgABwAGAAYABgAGAAYABwAHAAgACgALAAsACQAH
AAgACAAJAAsACwALAAsACQAJAAkACQAHAAcABwAIAAgACAAIAAgACAAHAAcABwAHAAgA
CAAIAAoACgAKAAoACQAJAA0AEwAXAB4AJQApACcAJQAnACoALwApABIA7P/I/6T/hP9u
/2v/bP9d/0n/RP9Q/2n/if+t/87/6P/8/wYADAAPABEAEgAVABgAFgAXABUAEgAQABEA
EQASABIAEgASABIAEgASABAAEAAQAA8ADwAOAA4ADgAOAA4ADwAPAA8ADwAOAA4ADAAN
AA0ADQANAAwADAAMAA4ADgAOAA4AEAARABEAEAAQABAAEQARAA4ADgAOAA4ADQAMAAsA
CgAMAAwADAAMAA0ADQANAA0ADAALAAoACQALAAsACwALAAwADAAMAAwADAAMAAwADAAM
AAsACwALAAkACQAIAAgACAAIAAYABgAFAAUABQAFAAUABAADAAIABAADAAMAAgACAAEA
AAAAAAAAAAAAAP7//v/+/wAA/v/7//v/+//7//n/+f/5//n/9//3//f/9//6//v/+//7
//r/+v/6//n/+//7//v/+//9//3//f/9//v//P/8//z//v/+//7//v/8//z//P/8//r/
+v/6//r/+v/6//r/+v/8//z/+//7//v/+//8//z//P/8//z//P/8//z//P/8//z//P/8
//z//f/9//3//f/7//v/+//7//v/+//7//v/+//7//v/+//7//r/+v/6//v/+//7//r/
+P/4//f/9v/0//X/9v/2//f/9//3//X/9//2//X/9f/z//T/9P/0//b/9f/1//X/9f/2
//f/+P/3//n/+f/5//r/+v/6//r/+v/6//z//v///wEAAgACAAIAAAD+//z/+v/4//b/
8//w/+3/7P/r/+v/6//s/+z/7f/t/+z/6//q/+z/7P/t/+3/7f/u//D/8f/0//b/+P/5
//r/+//7//v/+v/6//r/+v/6//v/+//8//r/+//7//n/+f/6//r/+//7//v/+//7//3/
/f/9//3/////////AAD///7//f/8//7//f/9//3///8AAAAAAAACAAIAAgACAAMAAwAH
AA0AEQAWAB0AIQAhAB8AHQAgACUAIwAUAPL/yv+s/47/dP9v/3T/bf9X/0b/Sv9h/4H/
of/A/9z/9P/+/wQACQALAAwAEQAUABQAFQAVABIADgANAAsADAAMAAwADAAMAAwADAAM
AAwADAALAAkACAAIAAgACAAIAAkACQALAAsACgAKAAoACwALAAsADQAMAAwADAAOAA4A
DgAOAAwADQANAAwACgAKAAsACwAKAAoACgAKAAoACgAKAAoADAAMAAwADAAJAAkACQAJ
AAsACwALAAsACgAJAAgABwAKAAoACgAKAAoACgAKAAoACAAHAAcABwAHAAcABgAGAAgA
CAAGAAYAAwADAAMAAwADAAIAAQAAAAIAAQABAAAAAAD///7//v/8//z//P/6//r/+v/8
//r/9//3//f/9//3//f/9//3//f/9//3//f/+v/7//v/+//7//z//f/9//3//f/9//3/
/v///wAAAQAAAAAA///+//7//v/+//7//v/+//7//v/+//7//v/+//3//P/7//r//P/8
//v/+//9//3//v/+//7//v/+//7//P/8//z//P///wAAAQACAAMAAwADAAMAAQABAAEA
AQABAAEAAQABAAMAAwADAAMAAwACAAIAAgABAAEAAQAAAAIAAgABAAAAAAABAAIAAgAD
AAMAAwABAAMAAgABAAEAAwAEAAQABAAEAAMAAwADAAAAAAAAAAAAAwADAAMABAAEAAQA
BAAEAAAAAgAEAAUABwAIAAgACAAIAAgACAAIAAgABgADAAAA/P/6//j/9//3//j/+P/5
//r/+v/6//r/+f/4//j/9//5//r//P/9/wAAAgAEAAUABQAFAAQAAwACAAIAAgACAAIA
AwADAAQABAAFAAUAAwADAAQABAAFAAcABwAHAAcABwAHAAcABwAFAAUABQAGAAYABgAG
AAYACAAHAAcABwAFAAYABgAGAAUABAADAAIAAwADAAUACQANABIAGwAdAB8AHQAZABgA
GQAdABoACgDs/8z/sP+U/4X/hv+J/33/Zv9e/2f/e/+Z/7z/2v/w/wAACgAPABEAEgAV
ABgAGAAVABMAEAAMAAsADQAOAA4ADgAQABAAEAAQAA8ADgANAAsADQAMAAwADAAMAAwA
DQANAA0ADQAMAAwADAANAA0ADQAPAA4ADgAOABAAEAAQABAAEAARABEAEAARABIAFAAV
ABMAEgARABAAEgASABIAEgARABAADwAOAA0ADQANAA0ADgAPABAAEQARABEAEQARABQA
FAAUABQAEgASABIAEgASABEAEQARABMAEwASABIAEAAQAA4ADgANAA0ADQANAA0ADAAL
AAoACAAHAAcABgAEAAMAAgACAAMABAAFAAQAAgACAAQAAgABAAEAAQABAP//////////
AQABAAEAAQACAAMAAwADAAUABgAHAAcABwAHAAcABwAHAAcABwAHAAcACAAIAAgACgAK
AAoACgAIAAgACAAIAAYABgAGAAYABAAEAAQABAAGAAYABQAFAAcABwAIAAgABgAGAAYA
BgAEAAQABAAEAAQABAAEAAQAAwADAAMAAwAEAAUABgAHAAUABQAFAAUAAwADAAMAAwAB
AAAAAAAAAAEAAQABAAAA/v/+//3//P/6//v//P/8//v/+//7//n/+//6//n/+f/3//j/
+P/4//j/9//3//f/+P/4//j/+P/5//n/+f/5//r/+v/7//r/+v/6//r/+v/4//r//P/9
//7//v/9//z/+f/4//f/9v/0//L/7//s/+v/6v/p/+n/6f/q/+r/6//p/+j/5//m/+b/
5v/n/+f/5//o/+r/6//v//L/9f/3//b/9//3//f/9//4//n/+v/8//3//f/+//z//f/9
//v//f/+//7/////////////////////////AQABAAEAAgAAAAAAAAAAAP7//f/9//3/
//8AAAAAAAD+//7//v/+/wEAAQAFAAsADwAWABsAHQAdABkAGQAgACUAIQAMAOj/xv+o
/4j/cv9x/3b/bf9V/0r/Uv9n/4P/pf/E/+D/8v/8/wIABQAHAAoACwAOABAAEwAPAAoA
CAAJAAcACAAIAAgACAAIAAgACAAKAAoACgAJAAsACgAKAAoACgAKAAsACwAJAAkACAAI
AAgACQAJAAkABwAGAAYABgAGAAYABgAGAAQABQAFAAQABAAEAAUABQAGAAYABgAGAAYA
BgAGAAYACAAIAAgACAAHAAcABwAHAAcABwAHAAcABwAHAAcABwAIAAgACAAIAAYABgAG
AAYABwAHAAgACQAJAAkACAAIAAYABgAEAAQAAQABAAEAAQADAAIAAQAAAP7//f/9//z/
/v/9//z//P/8//z//P/6//j/+P/6//j/+f/5//n/+f/3//f/9//3//f/9//3//f/+v/7
//v/+//7//z//f/9//z/+//6//n/+//7//v/+//7//z//P/8//z//P/8//z/+v/6//r/
+v/8//z//P/8//r/+v/6//r/+P/4//f/9//5//n/+v/6//r/+v/6//r/+v/6//r/+v/6
//r/+v/6//3//f/9//3//f/9//3//f/7//v/+//7//v/+//7//v/+//6//r/+v/7//v/
+//6//r/+v/5//j/+v/7//z//P/7//v/+//5//n/+P/3//f/+f/6//r/+v/4//f/9//3
//j/+P/4//j/9//3//f/9//6//z//P/8//z//P/8//7/AAABAAIAAgABAAAAAQAAAP//
/v/8//r/9//0/+//7v/t/+3/7//w//D/8f/x//D/7//u/+7/7v/v/+//8f/y//T/9f/4
//r//P/9//3//f/8//v//P/8//z//P/8//3//f/+/wAAAQABAP///f/+//7/////////
////////////////////////AAAAAAAAAAAAAAAA//////////8AAAAAAAAAAAAAAAAA
AAEAAQABAAMACQAQABcAHQAhAB8AHwAiACcAJQAYAPj/0P+u/4z/bv9j/2T/Xf9J/zb/
PP9T/2//jf+u/9D/5v/0//z///8BAAIABQAIAAoACQAJAAYABgAFAAUABgAGAAYABAAE
AAQABAACAAIAAgABAAEAAAAAAAAAAAAAAAEAAQD//////v/+////AQACAAMAAwACAAIA
AgACAAIAAgACAAIAAwADAAIAAgACAAMAAwACAAIAAgACAAAAAAAAAAAAAAAAAAAAAAAB
AAEAAQABAAIAAwAEAAUAAwADAAMAAwADAAIAAQAAAAAAAAAAAAAAAAD///////8BAAEA
AAAAAP7//v/8//z/+//7//v/+//7//r/+f/4//j/9//3//b/9P/z//L/8v/y//L/8v/w
//L/8v/0//L/8f/x//H/8f/v/+//7//v//H/8f/x//H/8f/x//D/7//t/+7/7//v//D/
8f/y//P/8f/x//H/8f/x//L/8v/y//T/9P/0//T/9v/2//b/9v/4//j/+P/4//b/9v/2
//b/+P/4//f/9//3//f/+P/4//b/9v/2//b/9//4//n/+v/8//z//P/8//z/+//6//n/
+//7//v/+//7//v/+//7//3//f/9//3//P/6//n/+P/3//f/9//2//f/+P/4//j/+P/5
//r/+v/6//n/+P/1//b/9v/2//f/9f/2//b/9v/0//P/8//z//L/8v/y//L/8f/x//H/
8f/0//T/9P/y//L/8v/y//D/8v/0//X/+f/6//r/+v/5//j/9//2//L/8P/t/+r/6f/o
/+f/5//n/+j/6P/p/+n/6P/n/+b/5P/k/+X/5f/j/+T/5v/n/+r/7P/u/+//8v/z//P/
8//0//T/9P/0//b/9//3//j/9v/3//f/9f/3//j/+P/5//n/+f/5//n/9//3//f/9//3
//f/9//4//j/+P/4//j/+P/3//f/9//4//r/+//8//r/+v/6//r/+//9//3/AQAFAAwA
EwAZABsAGQAXABYAGQAdABYAAADc/7z/oP+E/3f/fv+D/3H/WP9O/1n/cf+T/7T/1P/u
//z/BAAJAAsACgANAA4AEgATABUAFAAQAA0ADAAMAAsACgAIAAgACAAIAAYABgAGAAUA
BQAEAAQABAAFAAYACAAJAAkACQAIAAgABgAHAAcABwAJAAgACAAIAAgACAAIAAgACAAJ
AAkACAAKAAoACwALAAwADAAMAAwACwAKAAkACAAIAAgACAAIAAcABwAHAAcABQAFAAUA
BQAHAAcABwAHAAYABgAGAAYACAAIAAgACAAIAAcABwAHAAkACQAIAAgABQAEAAEAAAAB
AAEAAQABAAIAAgACAAIAAAD//////v/9//v/+f/4//j/+P/4//b/9v/2//j/9v/z//P/
8//z//T/9f/2//f/+f/5//n/+f/5//n/+P/3//n/+v/7//v//f/9//3//f/9//3//f/9
////AAAAAAAAAgACAAIAAgACAAIAAgACAAIAAgACAAIABAAEAAQABAAEAAQAAwADAAMA
AwAEAAQAAgACAAIAAgAEAAQABAAEAAIAAgACAAIAAwADAAMAAwABAAEAAQABAAMAAwAD
AAMABQAFAAUABQAEAAIAAQAAAAEAAQABAAAAAgACAAEAAAACAAMABAAEAAcABwAHAAUA
BQAEAAMAAwAFAAYABgAGAAUAAwACAAEAAQACAAMABAAFAAUABQAFAAYACAAKAAoACgAK
AAgACgAMAA0ADwAQABAAEAARABAADwAOAA4ADAAJAAYAAwACAAEAAQABAAIAAgADAAMA
AgABAAAAAgACAAMAAwADAAQABgAHAAgACgAMAA0ADgAPAA8ADwAMAAwADAAMAA4ADwAP
ABAADgAPAA8ADQAPABAAEAARABEAEQARABEAEQARABEAEQARABEAEQASABAAEAAQABAA
DgANAA0ADQALAAwADAAMAA4ADgAOAA4AEQATABMAFQAZACAAJwApACsAKwAlACQAJwAt
ACoAGAD6/9z/wP+m/5P/lP+Z/4v/cv9m/2//hf+j/8T/4v/8/w4AFgAbAB0AHAAbAB4A
HgAdAB0AHAAaABkAGAAYABcAFgAWABYAFgAWABYAFgAWABUAFQAUABQAFAASABIAEwAT
ABMAEwASABIAFAAVABUAFQATABIAEgASABIAEgASABIAEgATABMAEgAQABAAEQARABAA
EAAQABAAEgASABIAEgASABIAEgASABIAEwAUABUAEwATABMAEwATABMAEwATABQAFAAU
ABQAEgASABIAEgASABEAEQARABIAEwATABQAFAAUABIAEgAPAA8ADwAPAA0ADAALAAoA
CgAJAAkACAAKAAkACAAIAAYABgAGAAQAAgACAAQAAgADAAMAAwADAAQABQAGAAcABwAH
AAcABwAIAAkACQAJAAsADAANAA0ACwALAAsACwANAA0ADQANAA8AEAAQABAADwAOAA0A
DAAMAAwADAAMAAwADAAMAAwADAAMAAwADAAMAAwACwALAAsACwAMAAwADgAOAA4ADgAN
AAwACwAKAAgACAAIAAgABwAHAAcABwAJAAkACQAJAAkACQAJAAkABwAHAAcABwAJAAgA
CAAIAAcABwAHAAYACAAIAAcABgAGAAcACAAIAAcABwAHAAUABgAGAAYABwAFAAYABgAG
AAgABwAHAAcACAAIAAgACAAJAAkACQAJAAwACgAKAAgACAAIAAgABgAIAAoACwANAA4A
DgAOAA0ADAALAAoACgAIAAUAAgD///7//f/9//v//P/8//3////+//3//P/6//r/+//7
//v//P/+////BAAGAAgACQAKAAsACwALAAwADAAMAAwACgALAAsADAAKAAsACwAJAAoA
DAANAA8AEQARABEAEQAPAA8ADwAPAA8ADwAPABAADgAOAA4ADgAQAA8ADwAPAA8AEAAQ
ABAADgAOAA4ADgAPAA8AEQAVABkAHgAlACkAKwApACkAKAAtADMAMAAYAPD/zv+s/4z/
ef96/33/bf9W/1D/Xf93/5f/tv/W//D/AAAKABEAEQASABUAFgAYABsAGwAYABYAFQAU
ABQAEwASABQAFAAUABQAFAAUABQAEwATABIAEgASABIAEgATABMAEQARABAAEAASABMA
EwATABMAEgASABIAEgASABIAEgAUABUAFQAUABYAFgAXABcAFAAUABQAFAASABIAEgAS
ABIAEgASABIAEwATABMAEwATABMAEwATABMAEwATABMAFAAUABQAFAASABIAEgASABQA
EwATABMAEQARABAAEAASABIAEAAQABEAEQARABEAEQAQAA8ADgAQAA8ADwAOAAwACwAK
AAoACgAKAAoACAAIAAgACgAIAAYABQAEAAMABQAFAAUABQAFAAUABQAFAAYABwAHAAcA
BQAGAAcABwAFAAUABQAFAAcABwAHAAcABQAGAAYABgAGAAYABgAGAAQABAAEAAQABQAG
AAcACAAGAAYABgAGAAYABgAFAAUABQAFAAYABgAEAAQABAAEAAQABAAEAAQABAAEAAQA
BAAFAAUABQAFAAUABQAFAAUABAADAAIAAQACAAMABAAFAAMAAgACAAIABQAFAAUABAAE
AAQAAwACAAIAAwAEAAQABQAFAAUAAwAFAAQAAwADAAUABgAGAAYABgAFAAUABQAEAAQA
BAAEAAMAAwADAAMABAAEAAUABgAGAAYABAAEAAQABAAEAAYACAAJAAsADAAMAAwACQAI
AAcABgAEAAIA///8//n/+P/3//f/9//4//j/+f/3//b/9f/0//b/9v/3//f/+f/6//z/
/f8AAAIABAAFAAUABQAEAAMAAgACAAIAAgACAAMAAwAEAAYABwAHAAUABQAGAAYABwAF
AAUABQAFAAUABQAFAAUABQAFAAUABgAGAAYABgAGAAQAAwADAAMAAQACAAIAAgAEAAQA
BAAEAAUACQALAA0AEwAYAB8AJQAlACMAJQAsADEAKwAUAO7/yP+m/4T/bv9t/2z/Xf9H
/z7/TP9n/4f/q//K/+T/+P8CAAgADQARABIAEwAUABYAFwAVABIAEAAPAA0ADgAOAA4A
DAAMAAwADAAMAAwADAALAAsACgAKAAoACAAIAAkACQAJAAkACAAIAAgACQAJAAkABwAG
AAYABgAEAAQABAAEAAYABwAHAAYABAAEAAUABQAGAAYABgAGAAQABAAEAAQABgAGAAYA
BgAFAAUABQAFAAMAAwADAAMABAAFAAYABwAKAAoACgAKAAoACgAKAAoACgAJAAkACQAL
AAsACgAKAAoACgAIAAgACQAJAAkACQALAAoACQAIAAYABQAFAAQABAADAAIAAgACAAIA
AgAAAAAAAAACAAAAAQABAAEAAQAAAP///v/9/////////////v/////////9//7/////
/////////////////////////wAAAAAAAAIAAgACAAIAAgACAAIAAgAEAAQABAAEAAQA
BAAEAAQABAAEAAMAAwABAAEAAgACAAAAAAAAAAAA/v/+//7//v8AAAAAAAAAAAAA///+
//3/////////////////////////////////AQAAAAAAAAABAAEAAQAAAP7//v/9//z/
/f///wEAAgADAAMAAwABAAEAAAD///////8AAAAAAAACAAEAAQABAP7//v/+//7/AQAB
AAEAAQAAAAAAAwAEAAIAAgACAAIAAAACAAQABQAJAAoACgAKAAkACAAHAAYAAgAAAP3/
+v/5//j/9//3//f/+P/4//n/+P/2//T/8v/w//D/8f/x/+//8P/y//P/9v/4//r/+//8
//3//f/9//z//P/8//z/+v/7//v//P/+///////9////AAAAAAEAAAD///7//f//////
/////////////wAAAgACAAIAAgACAAEAAQABAP//AAAAAAAAAgACAAIAAgADAAMABQAJ
AA0AFAAbACEAIQAdABsAHAAhACUAHAACAOD/wv+m/4z/ff+C/4X/df9e/1b/Y/97/5v/
uv/Y//L/AAAIAAsADQAOAA8AEAASABMAFQAWABQAEQAQABAADwAOAA0ADAALAAoACAAI
AAgABwAHAAYABgAGAAYABgAHAAcACQAJAAgACAAIAAkACQAJAAgABgAFAAQABQAGAAcA
CAAHAAcABgAEAAIAAgADAAMAAgACAAIAAgACAAIAAgACAAQABAAEAAQAAQABAAEAAQAC
AAMABAAFAAMAAwADAAMABgAGAAYABgAEAAQABAAEAAYABQAFAAUAAwADAAIAAgAEAAQA
AgACAAMAAwADAAMAAAD+//z/+v/8//v/+//6//z/+//6//r/+f/4//f/9P/2//b/+P/2
//X/9f/1//X/9//3//f/9//1//X/9f/1//X/9f/0//P/9f/4//v//f/7//v/+//7//r/
+f/4//f/+P/6//v//P/8//z//P/8//r/+v/6//r/+P/4//j/+P/7//z//f/+//z//P/7
//v/+//7//z//P/6//r/+v/6//v//P/9//7//v/+//7//v/+//3//P/7//n/+f/5//n/
+f/5//n/+f/7//v/+//7//v/+v/6//r/+v/5//j/9v/4//j/9//2//b/9//4//j/+f/5
//n/9//5//j/9//3//X/9v/2//b/+P/3//f/9//0//T/9P/0//f/9//3//f/9v/2//f/
+P/6//j/9//2//X/9P/w//L/9P/1//f/+P/4//j/9//2//X/9P/w/+7/6//o/+f/5v/l
/+X/4//k/+T/5f/m/+b/5v/m/+j/6P/p/+n/6f/q/+z/7f/w//L/9P/1//b/9//3//f/
9v/2//b/9v/4//n/+f/6//j/+f/5//f/9//4//j/+f/7//v/+//7//v/+//7//v/+P/3
//b/9v/2//b/9v/2//j/9//3//f/9//4//j/+P/4//j/+P/4//n/+//9////AwAKABEA
FQAVABEADwASABcAGwAUAPr/2P+6/57/gv9z/3b/cf9f/0r/SP9Z/3P/k/+0/9D/6P/2
//z/AQABAAIAAwAEAAYABQAFAAYAAgD/////AAAAAAAA///+//3//P/9//7//////wEA
AAAAAAAA/v/+/////////////v/+//7//////////f/8//z//P/8//z//P/8//z//f/9
//z//P/8//3//f/6//r/+v/6//v//P/9//7//v/+//7//v/7//v/+//7//n/+f/5//n/
+f/5//n/+f/8//z//P/8//z//P/8//z//P/7//v/+//9//3//P/8//7//v/8//z/+//7
//v/+//7//r/+f/4//j/9//3//b/9P/z//L/8v/1//b/9//2//T/9P/2//T/9f/1//X/
9f/1//X/9f/1//P/8//z//P/8v/z//P/8//1//b/9//3//f/9//3//f/9//3//f/9//1
//b/9v/2//b/9v/2//b/9v/2//b/9v/2//b/9v/2//j/+P/4//j/+P/4//f/9//3//f/
+P/4//b/9v/2//b/9P/0//T/9P/2//b/9v/2//f/9//3//f/+f/5//n/+f/5//n/+f/5
//v/+//7//v/+//6//r/+v/9//3//f/8//7//v/9//z//v///wAAAAD////////9//3/
/v/9/w==
         </WaveFormData>
      </LeadData>
      <LeadData>
         <LeadByteCountTotal>10000</LeadByteCountTotal>
         <LeadTimeOffset>0</LeadTimeOffset>
         <LeadSampleCountTotal>5000</LeadSampleCountTotal>
         <LeadAmplitudeUnitsPerBit>4.88</LeadAmplitudeUnitsPerBit>
         <LeadAmplitudeUnits>��V</LeadAmplitudeUnits>
         <LeadHighLimit>2147483647</LeadHighLimit>
         <LeadLowLimit>268435456</LeadLowLimit>
         <LeadID>V2</LeadID>
         <LeadOffsetFirstSample>0</LeadOffsetFirstSample>
         <FirstSampleBaseline>0</FirstSampleBaseline>
         <LeadSampleSize>2</LeadSampleSize>
         <LeadOff>FALSE</LeadOff>
         <BaselineSway>FALSE</BaselineSway>
         <ExcessiveACNoise>FALSE</ExcessiveACNoise>
         <MuscleNoise>FALSE</MuscleNoise>
         <LeadDataCRC32>4134429795</LeadDataCRC32>
         <WaveFormData>
UABQAFAAUABPAE4ATQBMAEwATABMAEwASQBIAEcARgBDAEAAPQA6ADcANAAxAC4AKQAm
ACMAIAAbABgAFQASAA0ACgAHAAQAAAD+//z/+v/4//b/9P/y/+//7v/t/+z/6//q/+n/
6P/n/+b/5f/k/+T/5P/k/+T/5P/k/+T/5P/m/+b/5v/m/+T/5P/k/+T/5v/m/+b/5v/m
/+b/5v/m/+j/6P/o/+j/6P/o/+j/6P/o/+j/6P/o/+j/6P/o/+j/6P/o/+j/6P/o/+j/
6P/o/+r/6v/q/+r/6P/o/+j/6P/q/+r/6v/q/+j/6P/o/+j/6P/o/+j/6P/o/+j/6P/o
/+b/5v/m/+b/5//o/+n/6v/q/+r/6v/r/+v/7P/t/+7/7v/u/+3/7f/v/+//7//v/+3/
6//o/+b/5//n/+n/6f/n/+j/6P/o/+X/4v/h/+H/4//j/+T/5P/h/+H/4v/i/+L/4P/g
/+D/4P/g/9//3//h/+H/4f/h/+H/4v/i/+L/4P/g/9//3//g/+D/4P/g/9//3//f/9//
4f/h/+H/4f/h/+H/4f/h/+H/4f/h/+D/4P/g/+D/4P/h/+H/4f/g/+D/4f/h/+H/4//l
/+j/7v/0////DAAZACQAMgBIAGMAcwB1AGMATQA+ACUA/f/V/7D/gP9A/w7//v4P/zX/
Z/+V/7z/2//s//T/+f/6//z//v8AAAEA///+//v/9//1//T/8v/y//H/7//w//D/8P/w
//D/8f/x/+//7//v/+//8f/y//L/8v/y//P/8//z//X/9v/2//b/+P/4//n/+v/4//j/
+P/5//f/9//4//n/+v/8//z//P/8//z//v/+//7//v8AAAEAAgADAAMAAwAGAAYABwAJ
AAgACQAKAAsADAANAA4AEAAQABEAFAAUABcAGAAaABwAHwAhACIAJQAlACcAKgArAC4A
MQAzADMAMwA1ADcAOQA7AD4APwA/AEAAQQBDAEUARQBFAEUARgBGAEYARgBEAEIAQgBB
AEAAPwA+AD0AOgA5ADcANAAxAC4ALAApACYAJAAgAB4AGQAWABIAEAAMAAkACAAFAAMA
AAD9//r/+P/5//b/9P/y//L/8f/x/+7/7f/t/+z/6//r/+r/6v/q/+j/6P/p/+n/5//m
/+b/5v/p/+n/6f/p/+n/6f/p/+n/6f/p/+n/6f/q/+v/6//r/+r/6v/q/+r/6v/q/+r/
6//r/+v/6//r/+n/6f/r/+v/6//r/+z/7P/t/+z/7P/s/+r/6v/q/+r/6v/q/+r/6//p
/+n/6v/q/+r/6v/o/+b/6P/o/+j/6P/p/+n/5//n/+f/5//n/+j/5v/o/+r/6v/q/+r/
6v/q/+n/6//s/+3/8P/w//D/7//x//H/8f/x/+//7//t/+r/5v/l/+X/5//n/+f/6P/o
/+n/5//l/+X/5f/l/+X/5v/m/+X/5f/m/+T/5P/i/+L/5P/k/+T/4//h/+H/4f/h/+H/
4f/i/+L/5P/k/+T/4//j/+T/5P/k/+b/5f/l/+X/4//j/+P/4//j/+P/4//j/+P/4//j
/+P/5P/k/+T/5P/i/+P/4//j/+L/4v/j/+P/5f/l/+X/5v/q//L/+f8EABEAHAAqADwA
VQBtAHcAbwBXAEIALwARAOn/yP+g/2b/Kv8E/wX/I/9P/3v/pv/N/+b/8v/5//z//P/+
/wQABQADAAIAAQD///n/+P/2//b/9f/z//T/9P/0//L/8v/z//P/9f/1//X/9f/1//b/
9v/2//T/9f/1//X/9f/2//b/9v/4//j/+f/6//r/+v/6//v/+//7//z//f/+/wAAAAAA
AAAAAAACAAIAAgACAAQABQAGAAcABwAHAAgACAAJAAsADAANAA4ADwASABMAFAAWABgA
GQAcABwAHQAeACAAIgAjACUAJgApACsALQAwADEANAA3ADkAOQA9AD8AQQBDAEUASABJ
AEkASgBLAE0ATwBRAFEAUQBSAFIAUgBSAFAAUgBSAFEAUABPAE4ATQBKAEkARwBEAEEA
PgA8ADkANgAwACwAKgAlACQAIAAeABoAGAAWABIADwAKAAcABAACAP///P/6//j/9v/1
//X/8v/v/+//7v/t/+//7v/u/+7/6v/q/+v/6//t/+z/7P/s/+v/6//r/+v/6//r/+v/
6//t/+3/7f/t//D/8f/x//H/8P/w//D/8P/w//D/8P/x/+//7//v/+//8f/x//P/8//z
//P/9P/0//H/8P/w//D/8v/y//L/8v/y//L/8v/z//P/8//0//T/9P/0//L/8P/y//L/
8v/y//H/8f/v/+//8f/x//H/8v/y//L/8v/y//T/9P/0//T/9P/0//X/9//4//n/+P/4
//j/9//5//n/+f/5//n/+f/3//T/9P/z//P/9f/1//X/9v/2//X/8f/t/+v/6//r/+v/
7P/u/+3/7f/u//D/8P/u/+7/7f/s/+v/6f/r/+v/6//r/+3/7f/u/+7/7v/u/+7/7f/s
/+z/6//q/+z/6//r/+v/7f/t/+3/7f/r/+v/6//r/+3/7f/t/+3/7P/s/+z/7P/s/+3/
7f/t/+z/7P/t/+3/7f/t//H/+P/+/wYAEwAkADMAQgBWAG4AgQCDAHEATQAnAAgA5f/D
/6n/hv9S/xr/AP8G/yH/Sf93/6P/yP/j//D/9v/5//7/AgAGAAoACwAJAAYAAQD///3/
/P/6//r/+f/7//z//P/8//r/+v/7//v//f/9//3//f///wAAAAAAAAAAAQABAAEA//8A
AAAAAAACAAIAAwAEAAQABAAEAAUABwAHAAgACQAJAAoACQAIAAgACAAKAAoADAAMAA4A
DwASABMAEwATABQAFAAVABcAFgAXABgAGQAcAB0AHgAgACIAIwAmACYAKQAqACwALgAv
ADEAMgA1ADcAOQA8AD0APwBDAEYARwBJAEsATQBPAFEAVABVAFUAWABZAFsAXQBdAF0A
XQBeAF4AXgBeAFwAWgBaAFkAWABVAFQAUwBQAE8ATQBKAEcAQwBAADwAOAA2ADIAMAAr
ACYAIgAgABwAFgAUABAADQAKAAcABAACAAMAAAD+//z//P/7//v/+P/1//X/9P/z//P/
8v/y//L/8v/y//P/8//x//D/8P/w//H/8f/x//H/8f/x//H/8f/v/+//7//v//L/8//z
//P/9P/0//T/9P/y//L/8v/z//X/9f/1//X/9f/1//f/9//1//X/9v/2//b/9v/3//j/
+P/4//j/+P/2//b/9v/3//X/9f/2//b/9v/2//T/8v/z//T/9f/2//X/9f/z//P/9f/1
//X/9v/0//b/9v/2//j/+P/4//j/+P/5//v//P/9//z//P/8//v/+//7//v/+//7//v/
+f/2//T/8//z//X/9//3//j/+P/4//X/8v/x/+//7//v//D/8P/v/+//8P/w//D/7v/u
//D/8P/w/+//7//v/+//7//v/+//8P/w//D/8P/w/+//7//w//D/8P/w/+//7//v/+//
7//v/+//8f/x//H/8f/v/+//7//v/+7/7v/u/+7/7v/v/+//7//v//D/8v/z//H/8f/1
//r/AAAGABMAIgAzAEIAUABoAH8AiQB/AGEAPQAiAAUA3/+//57/av8s/wL//P4V/z3/
af+V/77/3f/u//b/+//+/wIACgAOAA0ADQAMAAcAAwABAAAA/v/+//3///8AAAAAAAAC
AAIAAwADAAIAAQAAAP//AQACAAIAAgACAAMAAwADAAEAAgACAAIAAgACAAMABAAFAAYA
BwAJAAgABwAHAAcACAAKAAoACgAKAAoADAAMAA4ADgAQABEAEgATABMAEwAUABQAFQAX
ABoAGwAcAB0AHAAdAB4AIAAiACMAJgAmACgAKgAtADAAMgAzADMANQA3ADkAPAA9AD4A
QQBDAEMARwBJAEsATQBNAFAAUQBRAFIAUwBVAFcAVwBXAFcAWABYAFgAWABWAFYAVgBV
AFQAUQBQAE8ATABLAEkARgBDAD4APAA5ADYAMgAuACwAJwAkACAAHgAaABYAFAAQAA0A
DAAJAAYABAABAP7//P/6//j/9//3//T/9f/1//T/8//x//D/8P/w/+z/7P/t/+3/7//u
/+7/7v/x//H/8f/x/+//7//v/+//8f/x//H/8f/0//X/9f/1//T/9P/0//T/9P/0//T/
9f/z//P/8//z//X/9f/3//f/9//3//j/+P/1//T/9P/0//T/9P/0//T/9v/2//b/9//3
//f/+P/4//b/9v/0//L/8//0//X/9v/3//f/9f/1//P/8//z//T/9P/0//b/9v/2//b/
9v/2//f/+f/6//v//v/+//7//f/9//3//f/9//3//f/7//j/9f/z//L/8//z//P/9P/0
//b/8//w/+//7f/t/+3/7v/w/+//7//w//D/8P/u/+7/7v/u/+7/7f/t/+3/7f/t/+3/
7f/u/+7/7v/u/+7/7f/r/+z/7P/s/+z/6//r/+v/6//r/+v/6//t/+3/7f/t/+v/6//r
/+v/7P/s/+z/7P/s/+3/7f/t/+r/6v/r/+v/6//r/+3/8P/2//z/BQAOABsAJgAyAEYA
XwB1AH0AdQBhAE4AOQAbAPX/1v+q/27/NP8W/xv/N/9j/5P/vv/f//T/AAAHAAgACAAM
ABAADwANAAgABQABAP3/+v/4//j/9//3//j/+P/4//b/9v/3//f/9//3//f/9//5//r/
+v/6//r/+//7//v/+f/6//r/+v/8//z//f/+//7//v/+/////f/9//7///8AAAIAAgAC
AAIAAgAEAAQAAgACAAQABQAEAAUABQAFAAgACAAJAAsADAANAA4ADwAQABEAEgAUABQA
FQAYABgAGQAaABwAHgAfACEAIgAlACcAKQAsAC0ALgAxADMAMwA3ADkAOwA9AD0AQABB
AEEAQgBDAEUARwBHAEcARwBIAEgASABIAEYARgBGAEUARABDAEIAQQA+AD0AOwA4ADUA
NAAyAC8ALAAqACYAJAAfABwAGAAWABIADgAMAAgABQAEAAEA/v/8//n/9v/0//L/8v/x
//H/7v/t/+3/7P/r/+n/6P/o/+j/5v/m/+f/5//p/+j/6P/o/+n/6f/p/+n/5//n/+f/
5//n/+f/5//n/+j/6f/p/+n/6v/q/+r/6v/q/+r/6v/r/+v/6//r/+v/6//r/+3/7f/t
/+3/7v/u/+//7v/u/+7/7v/u/+7/7v/s/+z/7P/t/+3/7f/u/+7/7v/u/+z/6v/s/+z/
7P/s/+3/7f/r/+v/6//r/+v/7P/s/+z/7P/s/+z/7f/t/+7/8P/w//D/8P/v//H/8v/z
//T/9P/0//P/8f/x//H/8f/z//P/8f/u/+z/6//r/+3/7f/t/+7/7v/u/+v/6P/n/+f/
5//n/+j/6P/n/+f/6P/q/+r/6P/o/+b/5v/m/+X/5//n/+f/5//n/+f/6P/o/+j/6P/o
/+f/5f/m/+b/5v/o/+f/5//n/+f/5//n/+f/5//n/+f/5//n/+f/5//n/+b/5v/m/+b/
5P/l/+X/5f/m/+b/5//n/+n/6f/r//D/+P8AAAsAGgApADQASABiAHcAgQBzAFMANQAc
APv/0/+1/5L/Xv8k/wL/BP8f/0X/cf+f/8b/3//q//L/9//6//7/AgAGAAkACQAGAAEA
//////z/+v/6//n/+f/6//r/+v/6//r/+//7//v/+//7//v/+//8//z//P/8//3//f/9
////AAAAAAAA/v/+////AAAAAAAAAAABAAEAAQACAAMABAAGAAYABgAGAAYACAAIAAgA
CAAKAAsADAANAA0ADQAQABAAEQATABIAEwAUABUAGAAZABoAHAAeAB8AIgAiACUAJgAo
ACoAKwAtAC4AMQAxADMANgA3ADoAPQA/AD8AQQBDAEUARwBJAEwATQBNAE4ATwBRAFMA
VQBVAFUAVgBWAFYAVgBUAFQAVABTAFIAUQBQAE8ATABJAEcARABBADwAOgA3ADQAMAAs
ACoAJQAiAB4AHAAYABIAEAAMAAkACAAFAAIAAAD///z/+v/4//T/8//z//D/7//v/+7/
7f/v/+7/7v/u/+z/7P/t/+3/7//u/+7/7v/t/+3/7f/t/+v/6//r/+v/7P/t/+7/7//v
/+//7v/t//D/8P/w//D/8v/y//L/8//z//P/8//z//H/8f/z//P/8f/x//L/8v/y//L/
8//0//L/8v/y//L/9P/0//T/9f/z//P/9P/0//T/9P/y//D/8v/y//L/8v/x//H/7//v
//H/8f/x//L/8P/w//D/8P/0//T/9P/0//T/9P/1//f/+P/5//j/+P/4//f/+P/5//r/
+//5//n/9//0//L/8f/x//P/8//z//T/9P/2//P/8P/v/+3/7f/t/+7/7v/t/+3/7v/u
/+7/7P/s/+r/6v/q/+n/6//r/+v/6//r/+v/7P/s/+7/7v/u/+3/7P/s/+v/6v/s/+v/
6//r/+v/6//r/+v/6//r/+v/6//r/+v/6//r/+r/6v/q/+r/6v/r/+v/6//s/+z/7f/t
/+3/7f/v//L/+P8AAAkAGAArADoASABeAHcAhQB7AF8AOQAUAPP/z/+z/5j/bP8y/wb/
+v4P/zH/Wf+F/7L/0//m//D/9f/4//z/AgAGAAcABwAEAAEA///9//z/+v/6//n/+f/6
//r/+v/6//r/+//7//v/+//7//v//f/+//7//v/+////////////AAAAAAAA/v/+////
AAACAAIAAgADAAMAAwAEAAUABAAGAAYABgAIAAgACgAKAAgACAAKAAsADAANAA0ADQAQ
ABAAEQATABQAFQAWABcAGgAbABwAHgAeAB8AIgAiACMAJAAmACgAKwAtAC4AMQA1ADcA
OgA7ADoAPQA/AD8AQwBFAEcASQBNAFAAUQBRAFAAUQBTAFUAVwBXAFcAWABYAFgAWABW
AFYAVgBVAFQAUwBSAFEATgBLAEkARgBDAEAAPgA7ADgAMgAuACwAJwAiAB4AHAAYABQA
EgAOAAsACAAFAAIAAAD9//r/+P/2//T/8//z//D/8f/x//D/7//x//D/8P/w/+7/7v/v
/+//7f/s/+z/7P/t/+3/7f/t/+3/7f/t/+3/7//v/+//7//w//H/8f/x//D/8P/w//D/
8v/y//L/8//z//P/8//z//X/9f/3//f/9v/1//X/9P/1//T/9P/0//b/9v/2//b/+P/4
//j/+f/4//f/9//2//b/9v/0//L/8//0//X/9v/1//X/8//z//P/8//z//T/9P/0//T/
9P/2//f/9v/4//j/+P/4//f/+f/6//v//v/+//7//f/9//3//f/9//3//f/7//j/9v/1
//X/9//3//f/+P/4//j/9f/y//H/7//v/+//8P/w/+//7//w//L/8v/w//D/7v/u/+7/
7f/v/+//7//v/+//7//w//D/7v/u/+7/7f/t/+7/7v/u//D/7//v/+//7//v/+//7//v
/+//7//v/+//7//v/+//7v/u/+7/7v/u/+//7//v/+7/7v/v/+//7//v/+//8v/6/wIA
CQAWACkANgBCAFgAbwCDAIcAdQBXADwAJQD//9n/vP+Q/1D/Fv/8/gX/J/9T/4P/sP/V
/+r/9P/9/wAAAAACAAgADQAPAA4ACwAHAAMAAAD+//7//f///wAAAAAAAP7//v//////
/f/9//3//f/+/wAAAQACAAIAAwADAAMABQAGAAYABgAFAAQABAAEAAQABAAEAAUABQAF
AAYABwAIAAoACgAKAAoACgAMAAwACgAKAAwADQAQABEAEQARABIAEgATABUAFAAVABYA
FwAaABsAHAAeAB4AHwAiACIAIwAkACYAKAArAC0ALgAxADMANQA4ADkAOAA7AD0APQBB
AEMARQBHAEkATABNAE0ATgBPAFEAUwBTAFMAUwBUAFQAVABUAFIAUgBSAFEAUABPAE4A
TQBKAEkARwBEAEEAPgA8ADkANgAwACwAKgAlACIAHgAcABgAFgAUABAADQAKAAcABAAC
AAEA/v/8//r/+P/3//f/9P/z//P/8v/x//H/8P/w//D/8P/w//H/8f/v/+7/7v/u/+//
7//v/+//7//v/+//7//x//H/8f/x//D/8f/x//H/8v/y//L/8v/y//L/8v/z//P/8//z
//P/9f/1//f/9//1//X/9v/2//X/9P/0//T/9P/0//T/9P/2//b/9v/3//X/9f/2//b/
9P/0//L/8P/x//L/8//0//P/8//x//H/8//z//P/9P/0//T/9P/0//T/9v/2//b/9v/2
//f/+f/6//v//P/8//z/+//7//v/+//7//v/+//5//b/9P/z//P/9f/1//X/9v/2//b/
8//w/+//7//v/+//8P/y//H/8f/y//D/8P/u/+7/7v/u/+7/7f/v/+//7//v/+3/7f/u
/+7/7P/s/+z/6//r/+z/7P/s/+z/6//r/+v/6f/p/+n/6f/p/+n/6f/p/+n/6f/p/+n/
6P/o/+j/6P/n/+f/5v/l/+b/5v/n/+f/5//p/+v/7P/u//b//f8EABMAIAAqADwAVwBt
AHcAbQBXAEQANQAXAPH/0P+q/27/MP8O/w3/K/9Z/4f/sP/V/+z/+P8BAAIAAAACAAYA
CQAHAAQA///7//n/9v/0//T/8//z//T/9P/0//T/9P/1//X/9f/1//X/9f/1//b/9v/2
//T/9f/1//X/9//4//j/+P/2//b/9//4//r/+v/6//v/+//7//z//f/8//7//v/+//z/
/P/+//7/AAAAAAIAAwACAAMAAwADAAUABgAIAAsACgALAAwADQAQABEAEgAUABQAFQAY
ABgAGQAaABwAHgAfACEAIgAlACkAKwAuAC8AMAAzADUANQA3ADkAOwA9AD0AQABBAEEA
QgBDAEUARwBJAEkASQBKAEoASgBKAEgASABIAEcARgBHAEYARQBCAEMAQQA+ADsAOAA2
ADMAMAAuACoAKAAjACIAHgAcABgAFAASAA4ACwAIAAUAAgAAAP///P/6//j/9P/z//P/
8P/v/+//7v/t/+v/6v/q/+r/6v/q/+v/6//r/+r/6v/q/+n/6f/p/+n/6v/r/+z/7f/r
/+v/6//r/+r/6//r/+v/6v/q/+r/6v/r/+z/7f/v/+//7//v/+//7f/t/+//7//v/+//
8P/w/+//7v/u/+7/8P/w//D/8P/w//D/8P/x/+//7//w//D/7//w/+//7v/u/+7/7v/u
/+//7//t/+3/7f/t/+3/7v/u/+7/7v/u//D/7//u/+7/7v/u/+7/7//x//L/8//2//b/
9v/1//X/9f/1//X/9//3//X/8v/u/+3/7f/v/+//7//w//D/7v/r/+j/5//n/+f/5//o
/+j/5//n/+j/6v/q/+j/6P/m/+b/5v/l/+f/5//n/+f/5v/l/+X/5P/k/+T/5P/j/+X/
5v/m/+b/5v/l/+X/5f/l/+X/5f/l/+P/4//j/+P/4//j/+P/4//i/+L/4v/i/+L/4//j
/+P/4v/i/+P/4//l/+X/5//q/+7/9P/9/woAFwAmADIARgBhAHUAfQBrAEkAKgANAOn/
wf+k/4D/Rv8O//T+/f4f/0n/df+i/8f/3v/q/+//8v/2//r//v8BAAMABAD///v/+f/3
//T/8//x//H/8v/y//L/8v/y//P/8//z//P/8//z//X/9v/2//b/9P/1//X/9f/3//j/
+P/4//j/+P/5//r/+v/6//r/+//7//v//P/9//7/AAAAAAAAAAAAAAIAAgACAAIABAAF
AAQABQAFAAUACAAIAAkACwAMAA0ADgAPABAAEQASABQAFgAXABoAGgAbABwAHgAgACMA
JQAmACkAKQArAC4ALwAyADUANwA3ADsAPQA/AEEAQQBEAEUARQBIAEkASwBNAE0ATQBN
AE4ATgBOAE4ATABOAE4ATQBMAEkASABHAEQAQwBBAD4AOwA6ADgANQAyAC4AKgAoACMA
IAAcABoAFgAQAA4ACgAHAAQAAQD+//z/+f/2//T/8v/y//H/8f/u/+v/6//q/+n/5//m
/+b/5v/k/+T/5f/l/+X/5P/k/+T/5f/l/+X/5f/l/+X/5f/l/+f/5//n/+f/6P/p/+n/
6f/q/+r/6v/q/+r/6v/q/+v/6//r/+v/6//r/+v/7f/t/+3/7f/u/+7/7//u/+7/7v/s
/+z/7P/s/+r/6v/q/+v/6//r/+z/7P/s/+z/6v/o/+n/6v/r/+z/6//r/+n/6f/p/+n/
6f/q/+r/6v/q/+r/6v/r/+v/6//t/+z/7P/s/+z/7P/t/+//8P/x//L/8v/y//H/8//z
//P/8//x//H/7//s/+z/6//r/+3/6//r/+z/7P/q/+f/5P/j/+T/5f/m/+j/6P/n/+f/
6P/m/+b/5P/k/+L/4v/i/+H/4//j/+P/4//j/+P/5P/k/+b/5v/m/+X/5f/m/+b/5v/k
/+P/4//j/+P/4//j/+P/4//j/+P/4//j/+P/4//j/+L/4v/i/+L/4v/j/+P/4//i/+L/
4//j/+X/5//p/+z/9P/8/wkAGgArADgASgBmAHkAewBnAEMAHQD6/9f/t/+d/3z/SP8Q
//L++P4T/zv/Z/+T/7r/1//k/+r/7//2//r//P/+///////8//n/9//1//T/8v/y//H/
8f/y//L/8v/y//L/8//z//X/9f/1//X/8//0//T/9P/2//f/9//3//f/+P/4//j/9v/2
//f/+P/4//j/+P/5//v/+//8//3//P/+//7//v8AAAAAAgACAAAAAAACAAMABAAFAAUA
BQAEAAQABQAHAAkACwANAA8ADgAPABAAEgAWABcAGgAaABwAHgAhACQAJQAnACgAKwAt
AC8AMgAzADQANwA5ADkAPQA/AEEAQwBHAEoASwBLAEwATQBPAFEATwBPAE8AUABQAFAA
UABOAE4ATgBNAEwASwBKAEkARgBFAEMAQAA9ADoAOAA1ADIALAAoACYAIQAcABgAFgAS
AA4ADAAIAAUABAABAP7//P/7//j/9v/0//D/7//v/+z/6//r/+r/6f/p/+j/6P/o/+j/
6P/p/+n/6f/o/+j/6P/p/+n/6f/p/+n/6f/p/+n/6f/p/+n/6f/o/+n/6f/p/+r/6v/q
/+r/6v/q/+r/6//t/+3/7f/t/+3/7f/v/+//7f/t/+7/7v/v/+7/7v/u/+7/7v/u/+7/
7v/u/+7/7//v/+//8P/w/+7/7v/s/+r/6//s/+3/7v/v/+//7f/t/+3/7f/t/+7/7P/s
/+z/7P/s/+v/7f/w//D/8P/w//D/7//x//L/8//2//b/9v/1//X/9f/1//X/9f/1//P/
8P/u/+3/7f/v/+//7//w//D/8P/t/+r/6f/n/+f/5//o/+b/5f/l/+b/5//o/+f/6P/o
/+j/6P/n/+f/5//n/+f/5f/l/+b/5v/o/+j/6P/n/+n/6v/q/+r/6P/n/+f/5//l/+X/
5f/l/+f/5//n/+f/5//n/+f/5//o/+j/6P/o/+b/5//n/+f/5v/m/+f/5//l/+f/5//q
//L/+v8BAA4AHQAoADQASgBlAHsAfwBvAFMAPAAnAAEA2/+6/4z/TP8S//b+Af8l/1P/
gf+s/8//5v/w//X/+P/6//7/AgAFAAUABAABAP3/+//4//b/9v/1//P/9P/0//T/8v/y
//P/8//1//X/9f/1//X/9v/2//b/+P/5//n/+f/3//j/+P/4//j/+P/5//r/+v/6//r/
+//7//v//P/9//7/AAAAAAAAAAAAAAIAAgAAAAAAAgADAAQABQAFAAUABgAGAAcACQAM
AA0ADgAPABAAEQASABQAFQAVABcAFgAVABYAGAAaABsAHQAeACEAIwAlACgAKQAqAC0A
LwAvADMANQA3ADkAOQA8AD0APQA+AD8AQQBDAEMAQwBDAEQARgBGAEYARABCAEIAQQBA
AD8APgA9ADoAOwA5ADYAMwAwAC4AKwAoACYAIgAgABsAGQAWABUAEgAMAAoABgADAP7/
+//4//b/9//0//L/8P/w/+//7//s/+n/6f/o/+f/5//m/+b/5v/k/+T/5f/l/+X/5P/k
/+T/5f/l/+X/5f/l/+X/5f/l/+f/5//n/+f/5v/n/+f/5//o/+j/6P/o/+j/6P/o/+n/
6f/p/+n/6f/n/+f/6f/p/+f/5//o/+j/5//m/+b/5v/m/+b/5v/m/+j/6P/o/+n/5//n
/+j/6P/o/+j/5v/k/+b/5v/m/+b/5f/l/+P/4//j/+P/4//k/+T/5P/k/+T/5P/l/+X/
5f/n/+b/5P/k/+T/5P/l/+f/6P/p/+r/6v/q/+n/6//r/+v/6//q/+n/5v/i/+D/3//f
/+H/4//j/+T/5P/k/+H/3v/d/93/3f/d/97/4P/f/9//4P/e/97/3P/c/9z/3P/c/9v/
2f/Z/9n/2f/b/9v/3P/c/9r/2v/a/9n/2f/a/9r/2v/c/9v/2//b/93/3f/d/93/2v/Z
/9j/1//X/9f/1//X/9j/2P/Y/9j/2P/Z/9n/2f/Y/9j/2f/Z/9f/2//b/9z/4v/q//H/
/v8LABYAJAA6AFUAaQBtAFsAQwAwABsA9f/P/6z/fP8+/wr/9v4H/yv/V/+D/6z/zf/g
/+r/7//u//D/9P/2//f/9f/y/+//6//n/+b/5P/k/+P/4//k/+T/5P/k/+T/5f/l/+X/
5f/l/+X/5f/m/+b/5v/m/+f/5//n/+f/6P/o/+j/5v/m/+f/6P/o/+j/6P/p/+v/6//s
/+3/7f/u/+3/7P/s/+z/7v/u//D/8P/y//P/9P/1//X/9f/2//b/9//5//j/+f/6//v/
/v///wAAAgACAAMABgAGAAkACgAMAA4AEAARABEAEwATABUAGAAZABwAHwAhACEAIwAl
ACcAKQArAC4ALwAvADIAMwA1ADcANwA3ADcAOAA6ADoAOgA4ADYANgA1ADQANQA0ADMA
MAAvAC0AKgAnACYAJAAhAB4AHAAYABYAEQAMAAgABgACAP7//P/4//X/8v/v/+z/6v/p
/+b/5P/i/97/3f/d/9r/2f/Z/9j/1//V/9T/1P/U/9L/0v/T/9P/0//S/9L/0v/V/9X/
1f/V/9P/0//T/9P/0//T/9P/0//U/9X/1f/V/9T/1P/U/9T/1v/W/9b/1//X/9f/1//X
/9f/1//Z/9n/1//X/9j/2P/Z/9j/2P/Y/9j/2P/Y/9j/2P/Y/9j/2f/X/9f/2P/Y/9b/
1v/W/w==
         </WaveFormData>
      </LeadData>
      <LeadData>
         <LeadByteCountTotal>10000</LeadByteCountTotal>
         <LeadTimeOffset>0</LeadTimeOffset>
         <LeadSampleCountTotal>5000</LeadSampleCountTotal>
         <LeadAmplitudeUnitsPerBit>4.88</LeadAmplitudeUnitsPerBit>
         <LeadAmplitudeUnits>��V</LeadAmplitudeUnits>
         <LeadHighLimit>2147483647</LeadHighLimit>
         <LeadLowLimit>268435456</LeadLowLimit>
         <LeadID>V3</LeadID>
         <LeadOffsetFirstSample>0</LeadOffsetFirstSample>
         <FirstSampleBaseline>0</FirstSampleBaseline>
         <LeadSampleSize>2</LeadSampleSize>
         <LeadOff>FALSE</LeadOff>
         <BaselineSway>FALSE</BaselineSway>
         <ExcessiveACNoise>FALSE</ExcessiveACNoise>
         <MuscleNoise>FALSE</MuscleNoise>
         <LeadDataCRC32>2890348921</LeadDataCRC32>
         <WaveFormData>
YABgAGAAYABfAF4AXQBcAFoAWgBaAFoAVwBWAFUAVABRAE4ASwBIAEMAQAA9ADoANAAw
ACwAKAAkACAAHAAYABQAEAAMAAgABQACAP///P/4//b/9P/y//D/7v/s/+r/5//m/+X/
5P/j/+L/4f/g/+D/4P/g/+D/4P/g/+D/4P/g/+D/4P/g/97/3v/e/97/4P/g/+D/4P/i
/+L/4v/i/+T/5P/k/+T/5P/k/+T/5P/m/+b/5v/m/+b/5v/m/+b/6P/o/+j/6P/o/+j/
6P/o/+j/6P/o/+j/5v/m/+b/5v/o/+j/6P/o/+j/6P/o/+j/5v/m/+b/5v/m/+b/5v/m
/+T/5P/k/+T/5//o/+n/6v/q/+r/6v/q/+z/7v/v//D/7v/u/+7/7f/v/+//7//w//D/
7//u/+v/6//r/+z/7f/s/+v/6v/n/+b/4v/g/+D/4P/g/+D/3v/e/9//4P/g/+D/3v/b
/9v/2//a/9n/2f/b/9z/3P/c/9z/3P/c/9z/2//Z/9j/1//Y/9j/2P/Y/9j/2P/Y/9j/
2f/Z/9n/2f/Z/9n/2f/Z/9f/1//X/9b/2P/Y/9n/2f/Z/9n/2f/Z/9n/2f/Z/9n/2v/c
/97/5P/s//j/CgAcAC8AQwBhAIUAnQCjAJoAlACSAIUAXgAiAN7/hv8s/+X+yP7O/vD+
Hv9L/3P/lf+u/7r/xf/N/9H/1//c/93/4P/h/+H/4f/g/+L/4//k/+T/5P/l/+b/5v/o
/+n/6f/q/+j/6P/p/+r/6v/r/+z/7P/s/+z/7P/s/+3/7v/u/+7/7//w//L/9P/z//P/
8//1//T/9f/0//L/8//3//j/+f/6//v//P/8//r/+//9//3/AAABAAIAAgAEAAUABQAH
AAcACQALAA0ADgAPABAAEgATABUAFgAYABoAGwAdAB8AIgAkACcAKwAuAC8AMAAzADcA
OwA8AD8AQgBDAEQARgBKAEwATgBQAFIAVQBWAFgAVgBXAFcAWABZAFkAWABWAFYAVgBV
AFQAUgBRAFAATgBMAEkARgBDAD4AOwA2ADMALwArACcAIQAeABkAFgASABAADAAIAAQA
/v/6//j/9f/0//H/8P/u/+z/6//r/+r/5//l/+X/5P/j/+L/4f/h/+P/4//j/+L/4P/g
/+D/4P/i/+L/4v/i/+T/5P/k/+T/5f/l/+b/5//l/+f/5//m/+b/5v/m/+f/5//n/+j/
6P/m/+b/5//p/+n/6f/p/+r/7P/r/+v/7P/s/+z/7P/s/+v/6//q/+r/6v/q/+r/6//s
/+z/6//r/+z/6//q/+n/6f/q/+r/6v/q/+r/6f/p/+n/6P/o/+j/5v/o/+r/7P/s/+z/
7P/s/+z/7v/w//H/9P/0//T/9P/z//P/8//z//T/9P/z//L/7//v/+//8P/v/+//7//v
/+7/7P/p/+j/6P/o/+j/6P/m/+b/5//o/+b/5v/k/+H/4//j/+L/4f/f/9//4P/g/97/
3v/e/97/3//g/+D/4f/f/+D/4P/g/+D/4P/g/+D/4P/f/9//3//f/9//3//f/+H/4f/h
/+H/4P/g/+D/4f/h/+H/4f/h/9//3//f/9//4f/i/+D/4v/m/+7/+P8GABgAKwA/AFkA
ewCZAKsAqgCgAJgAlQCAAFAAFADK/2z/Ff/g/tL+5P4K/zX/Yf+J/6r/vP/H/8//1//d
/+T/5//o/+n/6//t/+z/6v/r/+z/7P/u/+//8P/w/+7/7//v//D/8v/y//P/9P/0//X/
9v/2//T/9P/0//T/9f/2//b/9v/4//j/+f/6//v/+//7//3/+//9//3//P/+/wEAAQAB
AAIAAwAEAAQABAAFAAcABwAIAAkACgAKAAwADQANAA8ADQAPABEAEwAWABcAGAAaAB0A
HwAgACIAJAAlACcAKQAqACwALwAzADYANwA4ADsAPwBDAEQARwBLAE0ATwBSAFQAVgBY
AFoAXABfAGAAYgBkAGUAZQBmAGUAZQBkAGIAYgBiAGEAYABgAF8AXgBcAFwAWQBWAFMA
TgBLAEYAQwA9ADkANQAvAC4AKQAmACIAHgAaABYAEgAOAAoACAAFAAAA/f/8//r/9//1
//T/8v/v/+3/7f/s/+z/7P/s/+3/6//r/+v/6v/q/+r/6v/q/+z/7P/s/+z/7P/s/+z/
7P/r/+v/7P/t/+//8f/x//D/8P/w//D/8f/x//H/8v/y//L/8v/z//X/8//z//P/9P/2
//X/9f/2//b/9v/2//b/9//3//b/9v/2//b/9v/3//b/9v/1//X/9f/1//X/9f/1//b/
9v/2//b/9v/1//X/9//2//b/9v/0//T/9P/0//f/+P/6//r/+v/6//r//P/+/////v/+
//7//v/9//3//f/9//7//v/9//z/+//7//v//P/7//v/+//7//f/9P/w/+7/8P/w//D/
8P/w//D/8f/y//L/8v/w/+3/7P/r/+n/5//o/+n/6//s/+z/7P/s/+z/7v/u/+3/7f/s
/+z/6//q/+z/7P/s/+z/7P/r/+v/6//r/+v/6//r/+v/6//r/+v/7P/s/+z/7f/t/+3/
7f/t/+3/7f/t/+3/7f/s//D/9v/8/wYAFgAsAEQAWQBzAJEArQC3AKsAlgCCAHIAWQAw
AP7/vP9m/xb/5/7c/ur+DP84/2X/j/+v/8L/zP/X/9//5//r//D/8//2//X/9f/1//b/
9v/3//j/+P/4//n/+v/6//j/+f/5//r//P/8//3//v/+////AAAAAAAAAAAAAAAA//8A
AAAAAAAAAAAAAQACAAMAAwADAAUABwAJAAkACAAGAAkACQAJAAoACwAMAAwADAANAA8A
DwASABMAFAAUABQAFQAVABcAFwAZABsAHQAgACEAIgAkACcAKQAqACwALgAvADEAMwA2
ADgAOwA/AEAAQQBCAEUASQBNAE4AUQBVAFcAWQBcAF4AYABiAGQAZgBpAGoAbABsAG0A
bQBuAG0AbQBsAGoAagBqAGkAaABkAGMAYgBgAFwAWQBWAFMAUABNAEgARQBBAD0AOQAz
AC4AKQAmACIAHAAYABQAEAAOAAoACAAFAAIA///+//z/+v/5//n/+P/1//P/8//y//H/
8P/v/+//7//v/+//7v/u/+7/7v/u//D/8P/w//D/7v/u/+7/7v/u/+3/7f/t/+//8f/x
//D/8v/y//L/8//x//H/8v/y//L/8v/z//X/9f/1//X/9v/2//X/9f/2//j/+P/4//j/
9//3//b/9v/0//T/9P/1//b/9v/1//X/9v/1//T/8//1//b/9v/2//b/9v/1//X/9//2
//b/9v/0//b/9v/2//j/+v/6//r/+v/6//z//v////7//v/+//7//f/9//3//f8AAAAA
///+//n/+f/5//r//f/9//3//f/7//j/9P/y//L/8v/y//L/8P/w//H/8v/y//L/8P/t
/+//7//u/+3/7P/r/+v/6v/s/+z/7P/s/+7/7v/t/+3/6//s/+z/7P/q/+r/6v/q/+r/
6f/p/+n/6//r/+v/6//p/+n/6f/p/+r/6v/q/+v/7f/t/+3/7f/t/+3/7f/t/+3/7P/w
//T/+v8CABIAJgA+AFMAaQCFAKMAswCvAJ4AigCAAGsAQgAOAM7/ev8i/+X+0v7e/v7+
KP9T/3//pf+6/8b/0f/b/+P/6//w//H/9P/1//X/8//2//b/9//4//j/+v/7//z//P/8
//3//f/+//3//P/8//z//P/9//7//v/+//7//v/+//3//v/+//7/AAAAAAEAAgAFAAUA
BQAHAAYABwAGAAQABgAJAAkACQAIAAkACgAKAAoACwANAA0AEAARABIAEgASABMAEwAV
ABcAGQAbAB0AHAAdAB4AIAAjACUAJgAoACwALQAvADEAMAAyADUAOQA+AD8AQABDAEcA
SwBMAE8AUQBTAFUAWABaAFwAXgBgAGAAYwBkAGYAaABpAGkAagBpAGkAaABmAGYAZgBl
AGQAYgBhAGAAXgBcAFkAVgBTAE4ASwBGAEMAPwA7ADcAMQAuACkAJgAiABwAGAAUABAA
DQAKAAkABwADAP///f/6//f/9f/0//L/8//x//H/8P/v/+7/7f/t/+v/6//r/+r/7P/s
/+z/7P/s/+z/7P/s/+r/6v/q/+r/6//r/+z/7f/t/+//7//u//D/8P/w//H/8f/x//L/
8v/y//L/8//1//f/9//3//j/+P/3//f/+P/3//b/9f/0//X/9f/0//T/9v/2//b/9//4
//j/9//3//T/8//y//H/8//0//T/9P/0//T/8//z//P/8v/y//L/8v/0//b/9v/2//b/
9v/2//j/+v/8//3//v/+//7//v/7//v/+//7//z//P/7//r/9//3//f/+P/5//n/+f/5
//f/9P/w/+7/7P/s/+z/7P/s/+z/7f/u/+7/7v/s/+n/5//n/+b/5f/l/+X/5v/m/+b/
5v/m/+b/6P/o/+f/5//l/+b/5v/m/+b/5v/m/+b/5v/l/+X/5f/l/+X/5f/l/+X/5f/l
/+X/5P/k/+T/5f/n/+f/5//n/+X/5f/l/+X/5f/k/+b/6v/u//b/AAAOACAAMwBHAGEA
gwChALEAsACoAKQAnQCEAFIAFgDI/2b/Ef/k/t7+8v4a/0f/c/+Z/7T/xv/R/9f/2//l
/+r/7f/u/+3/6//r/+z/7P/t/+7/7v/u/+//8P/w//D/8f/x//L/9P/0//X/9v/0//X/
9v/2//b/9v/2//b/9//4//j/+P/4//j/+f/6//v/+//7//3//f///////v/+/wEAAQAB
AAAAAQACAAIAAgADAAUABQAGAAcACAAIAAoACwALAA0ADQAPABEAEwAUABUAFgAYABsA
HQAeACAAIgAjACUAJwAoACoALQAxADQANQA2ADkAOwA/AEAAQwBHAEkASwBOAFAAUgBU
AFYAVgBZAFoAXABeAF8AXwBgAGEAYQBgAF4AXgBeAF0AXABaAFkAWABWAFQAUQBOAEsA
SABFAEAAPQA5ADUAMQArACgAIwAgABwAGAAUABAADAAIAAQAAgD///r/9//2//T/8//x
//D/7v/v/+3/7f/s/+r/6P/m/+X/5f/l/+X/5P/m/+b/5v/m/+b/5v/m/+b/5v/m/+b/
5v/l/+X/5v/n/+f/6f/p/+j/6v/q/+r/6//p/+n/6v/q/+r/6v/r/+3/6//r/+v/7P/u
/+3/7f/u//D/8P/w//D/7//v/+7/7v/u/+7/7v/v/+7/7v/t/+3/7v/t/+z/6//r/+z/
7P/s/+z/7P/r/+v/6//q/+r/6v/s/+z/7P/s/+v/7f/t/+7/8P/w//D/8P/w//L/9P/1
//b/9v/2//b/8//z//P/8//2//b/9f/0//H/8f/x//L/8//z//P/8//x/+7/6v/o/+b/
5v/m/+b/5v/m/+f/6P/o/+j/5v/j/+P/4//i/+H/4//j/+T/5P/k/+T/5P/k/+T/5P/j
/+P/4f/i/+L/4v/i/+L/4v/i/+T/4//j/+P/4//j/+P/4//j/+P/4//j/+L/4v/i/+P/
4f/h/+H/4f/j/+P/4//j/+X/5P/m/+r/8v/8/woAHgA0AEkAYQCBAJ8ArQCnAJYAiAB+
AGUAOAACAL7/av8W/+P+1v7i/gL/Lv9b/4X/pf+2/8L/zf/V/9v/4f/m/+v/7v/t/+3/
7f/u/+7/7//w//D/7v/v//D/8P/y//P/8//0//T/9P/1//b/9P/1//b/9v/4//j/+P/4
//n/+v/6//r/+P/4//n/+v/5//n/+f/7//3///////7//v8BAAEAAQACAAMABAAEAAQA
BQAHAAcACgALAAwADAAOAA8ADwARAA8AEQATABUAGAAZABoAHAAfACEAIgAkACYAJwAp
ACsALAAuADEANQA4ADkAOgA9AD8AQwBEAEcASwBNAE8AUgBUAFYAWABaAFwAXwBgAGIA
YgBjAGMAZABlAGUAZABiAGIAYgBhAGAAYABfAF4AXABYAFUAUgBPAEoARwBCAD8AOwA3
ADMALQAqACUAIgAeABgAFAAQAAwACAAEAAIA///+//v/+v/4//X/8//y//D/7f/r/+v/
6v/q/+r/6v/r/+n/6f/p/+j/6P/o/+j/6P/o/+j/6P/o/+b/5v/m/+b/6f/p/+r/6//p
/+v/6//q/+z/7P/s/+3/7//v//D/8P/u/+7/7//x/+//7//v//D/8v/x//H/8v/0//T/
9P/0//P/8//y//L/9P/0//T/9f/2//b/9f/1//L/8f/w/+//8f/y//L/8v/w//D/7//v
//H/8P/w//D/8P/w//D/8P/z//T/9P/0//T/9P/1//j/+//9//3//P/7//r/+//7//v/
+//8//z/+//6//f/9//3//j/+f/5//n/+f/3//T/8P/u/+7/7v/u/+7/7P/s/+3/7v/s
/+z/6v/n/+f/5//m/+X/5f/l/+b/5v/m/+b/5v/m/+j/6P/n/+f/5v/m/+X/5P/m/+b/
5v/m/+T/4//j/+P/5f/l/+X/5f/l/+X/5f/l/+L/4v/i/+P/5f/l/+X/5f/l/+X/5f/l
/+X/5v/o/+r/8v/6/wYAFgAuAEUAWwB5AJkAqwCpAJoAggBwAF0APgASANr/jv82//H+
1P7a/vL+Fv9D/3H/mf+y/8D/y//T/9v/4f/o/+v/7P/r/+3/7f/u/+7/7//w//D/8P/x
//L/8v/0//X/9f/2//T/9P/1//b/9v/3//j/+P/4//j/+P/4//n/+v/6//r/+v/6//v/
/P/9//3//f///wEAAwADAAIAAAADAAMAAwAGAAcACAAIAAYABwAJAAkACgALAAwADAAQ
ABEAEQATABEAEwAVABcAGAAZABoAHAAdAB8AIAAiACYAJwApACsALAAuADEANQA6ADsA
PAA/AD8AQwBEAEcASwBNAE8AUgBWAFgAWgBcAFwAXwBgAGIAYgBjAGMAZABlAGUAZABi
AGIAYgBhAGAAXgBdAFwAWgBYAFUAUgBPAEwASQBEAEEAOwA3ADMALQAqACUAIgAeABoA
FgASAA4ACgAGAAQAAQD+//v/+v/4//P/8f/w/+7/7//t/+3/7P/r/+r/6f/p/+n/6f/p
/+j/6P/o/+j/6P/o/+j/6P/o/+j/6P/o/+j/6//r/+z/7f/s/+3/7P/q/+r/6v/q/+v/
7f/t/+7/7v/w//D/8f/z//P/8//z//T/8v/x//H/8v/y//L/8v/y//X/9f/0//T/9v/2
//b/9//3//b/9P/z//T/8//y//H/8//0//T/9P/y//L/8f/x//H/8P/w//D/8P/w//D/
8P/x//P/8v/z//T/9f/2//b/+P/6//v//P/8//z//P/7//v/+//7//z//P/7//r/9//3
//f/+P/3//f/9//3//f/9P/w/+7/7P/s/+z/7P/q/+r/6//s/+7/7v/s/+n/6f/p/+j/
5//n/+f/6P/o/+j/6P/o/+j/6P/o/+f/5//n/+j/6P/o/+j/6P/o/+j/6v/p/+n/6f/o
/+f/5v/l/+f/5//n/+f/5v/m/+b/5//n/+f/5//n/+X/5f/l/+X/5//o/+b/6P/w//r/
BAAUACoAPQBRAGsAiwClAK8ApgCUAIgAfwBgACwA8v+m/0r/+f7S/s7+5v4O/z3/af+T
/67/vv/J/9P/2f/f/+T/6f/u/+//7//v//D/7v/v//D/8P/y//P/9P/0//L/8//z//T/
9P/0//X/9v/4//n/+v/6//r/+v/6//r/+//8//z//P/6//r/+//8//3//f/9//////8B
AAEAAAACAAUABQAFAAYABwAIAAgABgAHAAkACQAKAAsADAAMAAwADQANAA8ADwARABMA
FQAWABcAGAAaAB8AIQAiACQAJgAnACkAKwAqACwALwAzADcAOQA7AD8AQABDAEMARQBJ
AEsATQBQAFQAVgBYAFoAWgBdAF4AYABgAGEAYQBiAGMAYwBiAGAAYgBiAGEAYABcAFsA
WgBYAFgAVQBSAE8ATABJAEQAQQA9ADkANQAvACwAJwAkACAAHgAaABYAEgAOAAoACAAF
AAIA///+//z/+f/3//b/9P/z//H/8f/w/+//7v/t/+3/7f/t/+3/7P/s/+z/7P/s/+r/
6v/q/+r/7P/s/+z/7P/v/+//8P/x/+//8f/x//D/8P/w//D/8f/x//H/8v/y//L/8v/z
//X/9f/1//X/9v/2//X/9f/2//b/9v/2//b/9//3//b/9v/2//b/9v/3//j/+P/3//f/
9P/z//L/8f/y//T/9f/2//T/9P/z//P/8//y//L/8v/y//L/8v/y//P/9P/2//b/9v/2
//b/+P/6//v/+v/6//r/+v/7//v/+//7//z//P/7//r/9//3//f/+P/5//n/+f/5//f/
9P/w/+7/8P/w//D/8P/u/+7/7//w/+7/7v/s/+n/6f/p/+j/5//n/+f/6P/o/+j/6P/o
/+j/6P/o/+f/5//n/+j/6P/o/+j/6P/o/+j/5v/l/+X/5f/n/+f/5//n/+f/5//n/+f/
5v/m/+b/5//l/+X/5f/l/+X/5f/l/+X/5f/m/+j/6v/s//T//v8KAB4AMwBFAF8AgQCf
AK8ArgCkAKAAnQCGAFYAGgDQ/3D/F//k/tj+7P4U/0P/b/+V/7L/wv/P/9f/2//h/+j/
6//u/+//7//v/+7/7v/v//D/8P/w//H/8v/y//L/8//z//T/9P/0//X/9v/2//f/+P/4
//b/9v/2//b/+f/6//r/+v/4//j/+f/6//v/+//7//3///8BAAEAAAD+/wEAAQABAAAA
AQACAAIABAAFAAcABwAGAAcACAAIAAwADQANAA8ADwARABMAFQAUABUAFgAYABkAGwAc
AB4AIAAhACMAJQAmACgAKwAvADQANQA2ADkAOwA/AEAAQwBFAEcASQBMAE4AUABSAFQA
VABXAFgAWgBcAF0AXQBeAF8AXwBeAFwAXABcAFsAWgBaAFkAWABWAFQAUQBOAEsASgBH
AEIAPwA9ADkANQAvACwAJwAkACAAHAAYABQAEAAMAAgABgADAAAA/f/8//r/9f/z//L/
8P/v/+3/7f/s/+n/6P/n/+f/6f/p/+n/6P/o/+j/6P/o/+b/5v/m/+b/5//o/+n/6v/p
/+n/6v/r/+v/7f/t/+z/6v/q/+r/6//t/+3/7v/u/+z/7P/t/+//7f/t/+3/7v/w/+//
7//w//D/8P/w//D/8f/x//D/8P/w//D/8P/x//D/8P/v/+//7//v/+//7//t/+7/7v/u
/+7/7v/t/+3/7f/s/+z/7P/u/+7/7v/u//H/8f/w//D/8P/w//D/8v/0//b/9//6//r/
+v/6//f/9//3//f/+v/6//n/+P/1//X/9f/2//f/9//3//f/8//w/+z/6v/o/+j/6P/o
/+f/6P/q/+z/7P/s/+r/5//n/+f/5v/l/+X/5f/m/+b/5P/k/+T/5P/k/+T/4//j/+P/
5P/k/+T/5v/m/+b/5v/m/+X/5f/l/+P/4//j/+P/5f/l/+X/5f/k/+T/5P/l/+P/4//j
/+P/5f/l/+X/5f/l/+b/6P/q//D/9v8AABAAJAA5AE0AZwCJAKMAsQCoAJQAhAB1AFoA
KgDy/6z/VP8D/9b+0P7m/gz/Of9l/4//rP+8/8X/zf/X/9//5P/p/+7/8f/x/+//8v/x
//H/8f/w/+7/7//w//D/8v/z//P/9P/0//T/9f/2//b/9//4//j/+P/4//j/+P/5//r/
+v/6//r/+v/7//z//f/9//3//////wEAAQAAAAAAAwADAAMABAAFAAYABgAGAAcACQAJ
AAgACQAKAAoADgAPAA8AEQARABMAFQAXABgAGQAaABwAHwAhACIAJAAkACUAJwApACwA
LgAxADUANgA3ADgAOwA/AEMARABHAEsATQBPAFIAUgBUAFYAWABcAF8AYABiAGAAYQBh
AGIAYwBjAGIAYABiAGIAYQBgAFwAWwBaAFgAWABVAFIATwBOAEsARgBDAD8AOwA3ADEA
LgApACYAIgAeABoAFgASAA4ACgAIAAUAAAD9//z/+v/5//f/9v/0//H/7//v/+7/7f/s
/+v/6//p/+n/6f/o/+j/6P/o/+j/6v/q/+r/6v/q/+r/6v/q/+v/6//s/+3/7f/v/+//
7v/w//D/8P/x/+//7//w//D/8P/w//H/8//z//P/8//0//b/9f/1//b/9v/2//b/9v/2
//X/8//y//L/8v/y//P/9v/2//X/9f/0//P/8v/x//P/9P/0//T/9P/0//P/8//x//D/
8P/w//D/8P/w//D/7//v//H/8f/0//T/9v/2//b/9v/2//j/+v/7//z//P/8//z/+//7
//v/+//8//z/+//6//f/9//3//j/9//3//f/9//1//L/7v/s/+7/7v/u/+7/7P/s/+3/
7v/t/+z/6f/l/+f/5//m/+X/5f/l/+b/5v/m/+b/5v/m/+b/5v/l/+X/5//o/+j/6P/m
/+b/5v/m/+b/5f/l/+X/5f/l/+X/5f/l/+X/5f/l/+T/5P/k/+X/5f/l/+X/5f/l/+X/
5f/l/+f/6P/q/+z/9P8AAA4AIgA6AE8AZwCJAKUAqwChAIwAeABmAE0AKAD4/7j/ZP8Q
/93+0v7g/gD/LP9Z/4P/p/+4/8L/z//b/+H/4//m/+3/8P/v/+3/7//w/+7/7//w//D/
8P/x//L/8v/0//X/9f/2//b/9v/3//j/9v/3//j/+P/6//r/+v/6//v//P/8//z//v/+
////AAD///////8BAAEAAwADAAIABAAHAAcABwAGAAcACAAIAAgACQALAAsADgAPABAA
EAARABEAEAARABMAFQAXABkAGAAZABoAHAAhACMAJAAmACoAKwAtAC8AMAAyADUAOQA8
AD0APgBBAEMARwBIAEsATwBRAFMAVgBaAFwAXgBgAGAAYwBkAGYAZgBnAGcAaABnAGcA
ZgBkAGQAZABjAGIAYgBhAGAAXgBaAFcAVABRAFAATQBIAEUAQQA9ADkAMwAuACkAJgAi
AB4AGgAWABIAEAAMAAoABwAEAAEAAAD+//n/9//2//T/8//x//H/8P/v/+7/7f/t/+//
7//v/+7/7v/u/+7/7v/u/+7/7v/u/+7/7v/u/+7/7f/t/+7/7//t/+//7//u//D/8P/w
//H/8f/x//L/8v/y//L/8//1//P/8//z//T/9v/1//X/9v/4//j/+P/4//f/9//2//b/
+P/4//j/+f/4//j/9//3//b/9f/0//P/9P/2//f/+P/2//b/9f/1//X/9P/0//T/9P/0
//T/9P/z//P/9f/4//r/+v/6//r/+P/6//z//f/+//7//v/+////////////AAAAAP//
/v/7//v/+//8//3//f/9//3/+//4//T/8v/w//D/8P/w/+7/7v/v//D/8v/y//D/7f/t
/+3/7P/r/+v/6//s/+z/6v/q/+r/6v/s/+z/6//r/+v/7P/s/+z/6v/q/+r/6v/q/+n/
6f/p/+n/6f/p/+n/6f/p/+n/6f/q/+r/6v/r/+n/6f/p/+n/6//r/+v/6//p/+r/6v/u
//T//P8IABgALAA9AE8AawCNAKsAtQCsAKAAmACPAG4AOAD8/7D/UP///tb+1v7w/hr/
R/9z/5n/tv/G/8//1//f/+X/7P/v//L/9f/1//X/9v/2//f/+P/4//b/9//4//j/9v/3
//f/+P/6//r/+//8//r/+//8//z//v/+//7//v/9//7//v/+/wAAAAABAAIAAwADAAMA
BQAFAAcABwAGAAYACQAJAAkACgALAAwADAAKAAsADQANABAAEQASABIAFAAVABUAFwAX
ABkAGwAdAB4AHwAgACIAIwAlACYAKAAqACsALQAvAC4AMAAzADcAOgA7ADwAPwBDAEcA
SABLAE8AUQBTAFYAVgBYAFoAXABcAF8AYABiAGMAZQBmAGgAaQBpAGgAZgBmAGYAZQBk
AGIAYQBgAF4AXABZAFYAUwBSAE8ASgBHAEMAPwA7ADUAMwAvAC0AKgAkACAAHAAYABMA
DgALAAcABgADAAIAAAD///3//P/6//f/9f/1//T/9f/0//P/8//x//H/8f/w//D/8P/w
//D/8v/y//L/8v/0//T/9P/0//X/9f/2//f/9f/3//f/9v/2//b/9v/3//f/9//4//j/
+P/4//n/+//7//v/+//8//z/+//7//z/+//6//n/+P/7//v/+v/6//r/+v/6//v//P/8
//v/+//6//n/+P/3//f/+P/4//j/+P/4//f/9//3//b/9v/2//b/9v/2//b/9//3//n/
+f/8//z/+//6//n/+P/6//z//v///wAAAAAAAAAAAQABAAEAAQAAAAAA///+//v/+//7
//z//f/9//3//f/7//j/9P/y//T/9P/0//T/8v/y//P/9P/0//T/8v/v/+//7//u/+3/
6//r/+z/7P/u/+7/7v/u/+z/7P/r/+v/6//s/+z/7P/u/+7/7v/u//D/7//v/+//7v/t
/+z/6//r/+v/6//r/+r/6v/q/+v/7f/t/+3/7f/t/+3/7f/t/+v/7v/u/+7/9P/+/woA
GAAsAD8AVQBxAJUAsQC7ALQAqACkAJ0AegBEAAYAsP9Q/wX/4P7k/gD/Kv9X/3//pf/A
/87/1f/d/+X/6//u//H/9P/1//X/9f/0//T/9f/2//b/9v/3//j/+P/4//n/+f/6//z/
/P/9//7//P/9//7//v8AAAAAAAAAAAEAAgACAAIAAAAAAAEAAgADAAMAAwAFAAUABwAH
AAYABgAJAAkACQAKAAsADAAMAA4ADwARABEAEgATABQAFAAUABUAFQAXABcAGQAbAB0A
IAAhACIAJAAlACcAKAAqACwALQAvADEAMgA0ADcAOwA+AD8AQABDAEUASQBKAE0AUQBT
AFUAWABaAFwAXgBgAGQAZwBoAGoAaABpAGkAagBtAG0AbABqAGoAagBpAGgAaABnAGYA
ZABiAF8AXABZAFgAVQBQAE0ASQBFAEEAOwA4ADMAMAAsACoAJgAiAB4AGgAWABQAEQAM
AAkACAAGAAEA///+//z//f/7//v/+v/3//b/9f/1//X/9f/1//T/9P/0//T/9P/2//b/
9v/2//b/9v/2//b/9f/1//b/9//1//f/9//2//f/+P/5//v/+//7//z//P/8//z//f//
//3//f/9//7//v/9//3//v8AAAAAAAAAAAEAAQAAAAAAAAAAAAAAAQAAAAAA/////wAA
///+/w==
         </WaveFormData>
      </LeadData>
      <LeadData>
         <LeadByteCountTotal>10000</LeadByteCountTotal>
         <LeadTimeOffset>0</LeadTimeOffset>
         <LeadSampleCountTotal>5000</LeadSampleCountTotal>
         <LeadAmplitudeUnitsPerBit>4.88</LeadAmplitudeUnitsPerBit>
         <LeadAmplitudeUnits>��V</LeadAmplitudeUnits>
         <LeadHighLimit>2147483647</LeadHighLimit>
         <LeadLowLimit>268435456</LeadLowLimit>
         <LeadID>V4</LeadID>
         <LeadOffsetFirstSample>0</LeadOffsetFirstSample>
         <FirstSampleBaseline>0</FirstSampleBaseline>
         <LeadSampleSize>2</LeadSampleSize>
         <LeadOff>FALSE</LeadOff>
         <BaselineSway>FALSE</BaselineSway>
         <ExcessiveACNoise>FALSE</ExcessiveACNoise>
         <MuscleNoise>FALSE</MuscleNoise>
         <LeadDataCRC32>3352730652</LeadDataCRC32>
         <WaveFormData>
PgA+AD4APgA+AD4APgA+ADwAPAA8ADwAOwA6ADkAOAA1ADQAMwAyAC4ALAAqACgAJQAi
AB8AHAAZABYAEwAQAAsACAAFAAIAAAD+//z/+v/4//b/9P/y/+//7v/t/+z/6//q/+n/
6P/n/+b/5f/k/+T/5P/k/+T/4v/i/+L/4v/k/+T/5P/k/+L/4v/i/+L/5P/k/+T/5P/k
/+T/5P/k/+b/5v/m/+b/6P/o/+j/6P/o/+j/6P/o/+j/6P/o/+j/6P/o/+j/6P/q/+r/
6v/q/+z/7P/s/+z/6v/q/+r/6v/s/+z/7P/s/+z/7P/s/+z/6v/q/+r/6v/q/+r/6v/q
/+z/7P/s/+z/7f/u/+//8P/w//D/8P/w//P/9f/2//b/9v/2//X/9f/3//f/9//5//v/
+//5//j/9v/3//n/+f/3//b/9f/z/+//7P/q/+r/6//r/+r/6v/o/+j/6f/p/+v/6v/n
/+b/5f/k/+T/5P/k/+T/4//j/+P/4//j/+P/4f/g/+D/4P/f/9//3//e/+D/4P/f/9//
3//f/9//3//f/9//3//f/93/3f/d/9z/3v/e/97/3v/d/97/3v/e/97/3v/c/9z/3//h
/+H/5f/v//3/DQAfADMARwBiAIUAoACzAMEA1ADnAO8AzwCGAC0Ay/9y/zH/Df8G/xT/
Mf9P/2r/hv+d/6z/tv++/8T/yP/L/8//1P/Y/9r/2v/Z/9r/3P/d/93/3v/f/+D/4P/i
/+L/4//k/+L/4//j/+P/4//k/+T/5P/j/+P/4//k/+f/5//n/+f/6f/p/+r/6v/s/+3/
7f/u/+z/6//p/+f/6//t/+//8P/u/+7/7//v/+//7//w//L/8//z//P/8//1//b/9//4
//n/+f/6//v//P/9//7///8BAAMABAAFAAYACAAJAAoADgAPABAAEwAVABcAGQAbAB8A
IQAjACUAJwAqACsALgAuADAAMgA0ADcAOgA8AEAAPwA/AD4APwA/AD8APwA/AD0APAA8
ADsAPAA7ADoAOQA2ADUAMwAxAC0AKgAnACUAIgAfABwAGQAWABMAEAANAAsACAAGAAMA
/v/8//n/9//2//X/8//x//L/8P/w/+//6v/q/+n/6P/n/+f/5v/l/+P/4//j/+P/4//j
/+P/4//l/+X/5f/l/+f/5//n/+f/5//m/+b/5v/l/+b/5//n/+n/6f/q/+r/6//r/+v/
6//p/+n/6f/q/+r/6//s/+z/7P/s/+z/7f/t/+3/7f/t/+3/7f/t/+3/6//r/+v/6//r
/+z/7P/s/+3/7f/r/+r/6v/q/+n/6f/p/+n/6P/o/+r/6f/p/+n/6f/o/+r/7v/u/+7/
7v/u/+7/7//x//L/8//0//X/9f/1//X/9f/1//X/9f/1//P/8v/y//P/9f/1//X/9P/z
//L/7//t/+z/6v/p/+n/6P/o/+j/6P/p/+n/6f/o/+X/5P/j/+L/4v/g/+D/4P/f/93/
3f/d/93/3v/f/9//4P/g/+H/4f/h/+L/4v/i/+H/3//f/9//3//f/9//3//f/9//3//f
/9//4P/g/+D/4P/e/9//4P/g/+D/4P/g/97/4P/f/9//3f/h/+f/8f///xMAKwBDAFwA
ewCcALUAxQDUAOcA+QD3AMgAeQAZALD/W/8j/wz/Dv8h/z3/XP98/5f/qv+0/7z/wv/K
/9H/1f/U/9j/3P/e/9//4P/i/+P/4//m/+f/6P/o/+b/5v/n/+j/6v/r/+v/6//t/+7/
7v/u/+3/7f/t/+7/7//v/+//7//x//H/8v/y//L/8//z//T/8v/z//P/8//0//X/9v/2
//b/9v/3//f/+f/5//r//P/9//3//f/9////AAABAAIAAwADAAQABQAIAAkACgALAA8A
EQASABMAEgAUABUAFgAYABkAGgAdAB8AIQAjACUAJwApACsALQAvADIAMwA2ADgAOgA8
AD4AQABCAEMARgBGAEcARwBJAEkASQBJAEkASQBIAEgARwBGAEUARABDAEIAQQA/AD0A
OwA4ADUAMwAuACsAKAAlACQAIQAeABsAGQAWABQAEQAMAAoABwAFAAIAAQD///3/+v/4
//j/9//2//b/9f/0//X/9f/0//P/8//z//P/8//x//H/8f/x//H/8f/x//H/8f/x//H/
8f/z//L/8v/y//X/9v/3//f/9f/1//b/9v/3//f/9//3//f/9//3//j/9v/3//j/+P/4
//j/+P/5//n/+f/5//n/+f/5//n/+f/5//n/+f/5//n/+v/6//r/+//7//n/+P/6//r/
+f/5//f/9//2//b/+P/3//f/9//3//j/+P/4//v/+v/8//z//P/8//7///8BAAIAAAAA
AAAA//8BAAEAAQABAAEAAQABAP//AAAAAAEAAwADAAMAAgABAP7/+f/1//L/9P/z//P/
8v/y//L/8v/z//X/9f/0//H/7v/t/+z/7P/s/+z/7P/r/+3/7f/t/+3/7f/t/+z/7P/q
/+v/6//r/+z/7P/s/+v/6//r/+v/6//r/+v/6//r/+v/6//r/+v/7P/s/+z/7P/q/+v/
7P/s/+z/7P/s/+r/6v/r/+3/8f/3/wEAEQAnAD8AVQBtAIgApQC4AMMAywDUAN0A1QCt
AGgAEwCz/2L/Lf8X/xb/Kv9H/2X/iP+k/7X/wP/K/9L/2P/c/9//4//m/+r/6v/s/+3/
7P/u/+//7//w//H/8v/y//L/8v/z//T/9P/1//X/9f/3//j/+P/4//n/+f/5//r/+v/5
//j/9//5//n/+v/6//r/+//7//z//v/////////+////AAAAAAAAAAABAAEAAQABAAIA
BAAHAAcABwAHAAcACAAJAAoACwALAAwADQAQABEAEgATABUAFwAYABkAGgAcAB0AHgAg
ACEAIgAlACUAJwApACsALwAxADMANQA1ADgAOQA8AEAAQgBEAEYARgBIAEkATABMAE0A
TQBPAE8ATwBPAE8ATQBMAEwASwBKAEkASABHAEYARQBDAEEAPQA6ADcANQA0ADEALgAr
ACcAIwAfABsAFwAUABIADwAOAAwACQAHAAQAAwABAP//AAD+//7//f/4//j/9//2//f/
9//2//X/9f/1//X/9f/z//P/8//z//P/8//z//P/8//z//P/8//x//D/8P/w//P/9P/1
//X/9//3//j/+P/4//f/9v/1//f/9//3//j/+P/5//r/+v/6//r/+v/7//3//f/9//3/
/f/9//3//f/7//v/+//7//3//v/+//7//f/9//v/+v/8//z/+//7//v/+//6//r//P/7
//v/+//5//z//v/+/wAAAAAAAAAAAAACAAMABQAGAAQABAAEAAMAAwADAAMAAwAHAAcA
BwAFAAQABAAFAAcABwAHAAYABQADAP///P/6//j/9//3//b/9v/2//b/9//5//n/+P/1
//b/9f/0//T/8//y//H/7//x//H/8f/x//H/8f/w//D/8P/x//H/8f/v/+7/7f/r/+3/
7f/t/+3/7//v/+//7//t/+3/7f/t/+z/7P/s/+z/7v/v//D/8P/w//D/8P/u/+7/7//v
//H/9/8BABEAIwA5AE8AYwB8AJcArAC3AL0AyADTANMAsQBuABkAvf9o/y//Ff8S/yL/
P/9b/37/nv+v/7j/xP/O/9b/3P/f/+H/4v/m/+j/6P/p/+z/7v/v/+//8v/z//T/9P/2
//b/9//4//f/9//2//X/9f/2//b/9v/1//X/9f/2//f/9//3//f/9//3//j/+P/5//v/
/P/+//z//f/9//3//v///wAAAAAAAAAAAQABAAEAAQACAAQABwAHAAcABwAHAAgACQAK
AA0ADQAOAA8AEgATABQAFQAVABcAGAAZABwAHgAfACAAIAAhACIAJQAnACkAKwAtADEA
MwA1ADcAOQA8AD0AQABCAEQARgBIAEgASgBLAE4ATgBPAE8AUQBTAFMAUwBTAFEAUABQ
AE8ATABLAEoASQBJAEkASABHAEQAQAA8ADkANgAzADAALQAoACUAIgAfABsAGAAWABMA
EgAQAA0ACwAGAAUAAwABAAAA/v/+//3//P/8//v/+v/3//f/9v/1//X/9f/1//X/9//3
//f/9//3//f/9//3//X/9f/1//X/9f/0//T/9P/1//b/9//3//f/9//4//j/+f/5//n/
+f/5//n/+f/6//v//f///wAA/v/+//7////9//3//f/9//3//f/9//3/////////////
/wAAAAAAAP3//f/7//r//P/8//v/+//7//v/+v/6//r/+f/5//n/+f/8//7//v8AAAAA
AAAAAAIAAwAFAAYACAAIAAgABwAGAAUABAADAAYABwAIAAcABAAEAAUABwAJAAkACAAH
AAMA///8//r/+v/5//n/+P/4//j/+P/5//n/+f/4//X/8v/x//D/8P/y//L/8v/x/+//
7//v/+//8f/x//D/8P/u/+//7//v//D/8P/w/+//7f/t/+3/7f/v/+//7//v/+3/7f/t
/+3/7v/u/+7/7v/u/+//8P/w/+7/7v/u/+z/7v/t/+3/8f/1//v/BQATACcAOwBRAG4A
kQCwAMUA2QDsAP8ACwH/AMoAeQATAKr/Wf8t/xz/IP81/1X/cv+O/6f/uP/E/8z/0v/a
/9//4f/k/+b/5v/q/+n/6v/s/+3/7f/u/+//8P/w/+7/7v/v//D/8v/z//P/8//z//T/
9P/0//X/9f/1//b/9//3//f/9//5//n/+v/6//j/+f/5//r/+v/7//v/+//8//3//v/+
//7//v///////////wAAAgADAAMAAwADAAUABgAHAAgACQAJAAoACwAMAA0ADgAPABEA
EwAUABUAFgAYABkAGgAcAB0AHgAhACUAJwApACsAKwAtAC8AMQA1ADgAOQA8AD4AQABC
AEQARABGAEcASgBKAEsASwBNAE0ATQBNAE0ATQBMAEwASwBKAEkASABHAEYARQBDAEEA
QQA+ADsAOQA0ADEALgArACgAJQAiAB8AGQAWABQAEQAMAAoABwAFAAIAAQD///3//P/6
//r/+f/4//j/9//2//P/8//y//H/7//v/+//7//x//H/8f/x//H/8f/x//H/7//v/+//
7//x//D/8P/w//H/8v/z//P/8//z//T/9P/z//P/8//z//X/9f/1//b/9P/1//b/9v/4
//j/+P/5//n/+f/5//n/+f/5//n/+f/3//f/9//3//f/+P/4//j/+f/5//f/9v/4//j/
9//3//f/9//2//b/9v/1//X/9f/1//b/9v/2//f/+v/6//z//v/+//7//v8AAAEAAwAE
AAQABAAEAAMAAQABAAEAAQADAAMAAwABAAIAAgADAAUAAwADAAIAAQD///v/+P/2//b/
9f/1//T/9P/0//T/9f/3//f/9v/z//D/7//u/+7/8P/w//D/7//v/+//7//v/+//7//u
/+7/7f/t/+z/6//s/+z/7P/r/+v/6//r/+v/6//r/+v/6//p/+n/6f/p/+r/6v/q/+r/
6f/p/+n/6P/q/+r/6v/o/+z/6//r/+//9f///w0AIQA3AE0AZQCEAKMAuADDAM0A2gDp
AOMAtwBwABcAuf9m/zH/G/8Y/yb/Rf9j/4L/oP+v/7j/wv/M/9L/2P/b/9//5P/m/+b/
6P/r/+z/7v/v/+//7v/v//D/8P/w//D/8f/y//L/8//z//P/8//0//T/9P/1//X/9f/2
//f/9//3//f/9f/1//b/9v/2//f/9//4//r/+//7//v/+v/7//z//P/+//7///////3/
/f/+/wAAAwADAAMAAwADAAQABQAGAAcABwAIAAkADAANAA4ADwARABMAFAAVABYAGAAZ
ABoAHgAfACAAIwAjACUAJwApACsALQAvADEAMQA0ADUAOAA6ADwAPgBAAEIARABFAEgA
RgBHAEcASQBHAEcARwBHAEcARgBGAEUARgBFAEQAQwBAAD8APQA7ADkANgAzADEALgAr
ACgAJQAiAB8AHAAZABUAEgAQAA0ACAAGAAMAAQAAAP///f/7//r/+P/4//f/9P/0//P/
8v/z//P/8v/x//H/8f/x//H/7//v/+//7//v/+//7//v/+3/7f/t/+3/7v/u/+//8P/w
//D/8P/v//H/8f/y//L/8//z//P/8//z//P/8//0//T/9f/2//b/9P/0//T/9f/1//X/
9f/1//X/9f/1//X/9f/1//X/9f/3//j/+P/4//X/9f/z//L/8//0//T/9f/z//P/8v/y
//P/8//0//X/8//0//T/9P/3//j/+v/6//r/+v/7//3/AAACAAEAAAD///3/////////
//8BAAEAAQD///7//v///wEAAQABAAAA//////v/+P/2//T/8//z//L/8v/y//L/8//x
//H/8P/t/+z/6//q/+r/7P/s/+z/6//r/+v/6//r/+3/7f/s/+z/6//r/+r/6f/q/+r/
6v/p/+n/6f/p/+n/6f/p/+n/6f/p/+n/6f/p/+j/6P/o/+j/6v/r/+z/7P/q/+r/6v/o
/+r/6f/r/+3/8f/5/wUAFQArAEEAWQB0AJEAqAC1AL0AxgDPANMAvwCKAD0A4/+I/z//
Gf8U/xz/Mf9P/3L/lP+r/7b/wP/K/9D/1P/Z/93/4P/i/+L/5v/n/+j/6v/r/+v/7P/t
/+7/7v/u/+7/7//w//D/8f/x//H/8f/y//L/8v/z//P/8//0//X/9f/1//X/9f/1//b/
9v/2//f/9//4//j/+f/5//n/+v/7//z//P/8//z//f/9//3//f/+/wAA//////////8D
AAQABQAGAAUABQAGAAcACAAJAAoACwALAA0ADgAPABAAEgATABQAGAAZABoAHQAhACMA
JQAnACgAKQAqACsALQAwADEANAA2ADgAOgA8ADwAPgA/AEIAQgBDAEMARQBFAEUARQBF
AEUARABEAEMAQAA/AD4APQA8ADsAOQA3ADcANAAxAC8AKgAnACQAIQAeABsAGAAVABMA
EAAOAAsACAAGAAMAAQD+//3/+//5//b/9P/0//P/8v/y//H/8P/x//H/8P/v/+//7//v
/+//7v/t/+z/6//t/+3/7f/t/+v/6//r/+v/7P/s/+3/7v/t/+7/7//v/+3/7f/u/+7/
8f/x//H/8f/x//H/8f/y//L/8//0//T/8v/y//L/8//x//H/8f/x//P/8//z//P/9f/1
//X/9f/0//T/8//y//L/8//y//L/9P/0//P/8//z//P/8v/y//L/8f/x//H/7//w//D/
8P/z//L/8v/z//T/9f/2//j/+f/7//z//v/+//7//f/9//3//f/9//////////3//P/8
//3////9//3//P/7//v/9//0//L/8P/v/+//7v/u/+7/7v/v/+//7//u/+v/6v/p/+j/
6P/o/+j/6P/n/+n/6f/p/+n/5//n/+b/5v/o/+n/6f/p/+j/6P/o/+f/5//n/+f/5//n
/+f/5//n/+f/5//n/+f/6P/o/+j/6P/m/+f/6P/o/+j/6P/o/+b/5v/n/+f/6f/t//X/
AQARACMANwBNAGQAgQCcAK0AtQC+AMsA1QDDAIwAQQDn/4r/Qf8b/w7/Fv8t/0v/bv+O
/6P/sP+8/8b/zP/Q/9f/2//g/+L/5v/o/+f/5//o/+j/5//p/+v/7f/u/+z/7P/t/+7/
8P/x//H/8f/x//L/8v/y//P/8//z//T/9f/1//X/9f/z//P/9P/0//T/9f/1//b/9v/3
//f/9//6//v//P/8//z//P/9//3//f/9//7/AAABAAEAAQABAAEAAgADAAQABQAFAAYA
BwAGAAcACAAJAA0ADwAQABEAFAAWABcAGAAaABsAHAAfAB8AIQAjACUAJQAnACkAKwAt
ADAAMQA0ADYAOAA6ADwAPgBAAEEARABEAEUARQBHAEUARQBFAEUARwBGAEYARQBEAEMA
QgBBAEAAPwA9ADsAOQA2ADMAMQAsACkAJgAjACIAHwAcABkAFwAUABIADwAMAAoABwAF
AAAA///9//v//P/6//r/+f/1//T/8v/w//D/8f/x//H/7//v/+//7//v/+//7//v/+3/
7f/t/+3/7//v/+//7//w//D/8f/y//L/8v/y//H/8//z//T/9P/0//P/8v/x//H/8f/x
//L/8v/z//T/9P/0//T/9P/1//f/9//3//f/9f/1//X/9f/3//f/9//3//X/9v/2//b/
9f/1//P/8v/z//T/9P/1//P/8//y//L/8v/x//H/8f/x//L/8v/y//P/9P/1//b/9//4
//r/+//9//7//v/+//7//f/9//3//f/9//////////3//P/8//3///8BAAEAAAD///3/
+f/2//T/9P/z//P/8v/y//L/8v/z//H/8f/w/+3/7P/r/+r/6v/q/+r/6v/p/+n/6f/p
/+n/6f/p/+j/6P/o/+n/6f/p/+b/5v/m/+X/5//n/+f/5//n/+f/5//n/+f/5//n/+f/
5P/k/+T/5P/i/+P/5P/k/+T/5P/k/+L/5P/l/+f/5f/l/+3/9/8DABkAMQBHAGAAgwCk
ALsAyQDaAO0A/wD3AMYAdQATAKz/Vf8j/w7/Ev8n/0f/Zv+C/5n/qv+2/8D/yP/O/9P/
1//a/9z/3v/g/+H/4v/k/+X/5f/o/+n/6v/q/+r/6v/r/+z/7P/t/+3/7f/t/+7/7v/u
/+3/7f/t/+7/8f/x//H/8f/v/+//8P/w//L/8//z//T/9v/3//f/9//4//n/+v/6//j/
+P/5//n/+//7//z//v/9//3//f/9/wEAAgADAAQAAwADAAQABQAIAAkACgALAA0ADwAQ
ABEAEAASABMAFAAWABcAGAAbAB8AIQAjACUAJwApACsALQAtADAAMQA0ADYAOAA6ADwA
PAA+AD8AQgBDAEUARgBJAEkASQBJAEkARwBGAEYARQBGAEUARABDAEIAQQA/AD0AOwA4
ADUAMwAyAC8ALAApACYAIwAgAB0AFwAUABIADwAMAAoABwAFAAIAAQD///3/+v/4//j/
9//2//b/9f/0//L/8f/v/+3/7//v/+//7//t/+3/7f/t/+3/7f/t/+3/7//v/+//7//t
/+z/7P/s/+//8P/x//H/7//v//D/8P/z//P/8//z//P/8//z//T/8v/z//T/9P/2//b/
9v/3//X/9f/1//X/9f/1//X/9f/3//f/9//3//X/9v/2//b/9//3//X/9P/0//T/8//z
//P/8//y//L/8v/x//H/8f/x//L/8v/y//f/9v/2//j/+P/4//j/+v/7//3//v8AAAAA
AAD///3//f/9//3/AQABAAEA///8//z//f/////////+//3/+f/1//L/8P/w/+//7//u
/+7/7v/u/+//8f/x//D/7f/s/+v/6v/q/+j/6P/o/+f/5//n/+f/5//n/+f/5v/m/+j/
6f/p/+n/6P/o/+j/5//n/+f/5//n/+X/5f/l/+X/5//n/+f/5//o/+j/6P/o/+b/5//o
/+j/6P/o/+j/5v/q/+n/6f/r/+3/8////w8AIwA5AE8AaACFAKIAtwDFAMwA2QDjANUA
pABZAP//oP9R/yP/Ev8W/y3/Sf9o/4j/o/+w/7r/wv/M/9L/1f/b/+D/5P/k/+b/6f/p
/+r/6v/p/+j/6f/q/+r/7P/s/+3/7v/u/+//7//v/+//8P/w//D/8f/x//H/8v/1//X/
9f/1//P/8//0//T/9P/1//X/9v/2//f/9//3//j/+f/6//r/+v/6//v/+//7//v//P/+
//3//f/9//3/AQACAAMABAAFAAUABgAHAAYABwAIAAkADQAPABAAEQAQABIAEwAUABYA
FwAYABsAHQAfACEAIwAjACUAJwApAC0AMAAxADQANQA2ADcAOAA6ADwAPQBAAD4APwA/
AEEAQwBDAEMAQwBDAEIAQgBBAD4APQA8ADsAPAA7ADkANwA1ADIALwAtACwAKQAmACMA
IAAdABoAFwATABAADgALAAgABgADAAEA/v/9//v/+f/4//b/9v/1//D/8P/v/+7/7//v
/+7/7f/t/+3/7f/t/+3/7f/t/+3/7f/t/+3/7f/t/+3/7f/t/+//7v/u/+7/7//w//H/
8f/x//H/8v/y//H/8f/x//H/8//z//P/9P/0//X/9v/2//j/+P/4//n/+f/5//n/+f/3
//f/9//3//n/+f/5//n/+f/6//r/+v/5//n/9//2//f/+P/4//n/+f/5//j/+P/4//f/
9//3//X/9v/2//b/9//4//j/+v/6//r/+//8//3//v/+////AQACAAIAAgACAAEAAQAB
AAEAAQADAAMAAwABAAAAAAABAAMAAQABAAAA///9//n/9v/0//b/9f/1//T/9P/0//T/
9f/z//P/8v/v//D/7//u/+7/7P/s/+z/6//t/+3/7f/t/+3/7f/s/+z/7P/t/+3/7f/s
/+z/7P/r/+v/6//r/+v/6//r/+v/6//r/+v/6//r/+r/6v/q/+r/6v/r/+z/7P/s/+z/
7P/q/+r/7f/t/+//9f///w8AIwA5AE0AZQCEAJ8AsAC5AMEAzADVAM0AqwBoABMAtf9i
/yv/F/8W/yj/Q/9h/4T/ov+z/7r/yP/U/9j/2v/d/+H/5v/o/+j/6v/r/+z/7v/v/+//
7v/v//D/8P/w//D/8f/y//L/8//z//P/8//0//T/9P/1//X/9f/2//f/9//3//f/9//3
//j/+P/2//f/9//4//j/+f/5//n/+v/7//z//P/+//7///////////8AAAIAAwADAAMA
AwACAAIAAgACAAQABQAHAAkACAAJAAoACwANAA8AEAARABQAFgAXABgAGgAbABwAHwAf
ACEAIwAlACUAJwApACsAKwAuAC8AMgA2ADgAOgA8ADoAPAA9AEAAQABBAEEAQwBBAEEA
QQBBAEEAQABAAD8AQAA/AD4APQA8ADsAOQA3ADUAMgAvAC0AKgAnACQAIQAeABsAGAAV
ABMAEAAOAAsACAAGAAMAAQAAAP///f/7//j/9v/2//X/8v/y//H/8P/v/+//7v/t/+//
7//v/+//7f/t/+3/7f/t/+3/7f/t/+3/7f/t/+3/7f/s/+z/7P/t/+7/7//v/+//7//w
//D/8f/x//H/8f/x//H/8f/y//D/8f/y//L/8v/y//L/8//1//X/9f/1//X/9f/1//X/
9f/1//X/9f/1//b/9v/2//P/8//x//D/8//0//T/9f/1//X/9P/0//T/8//z//P/8f/y
//L/8v/x//L/9P/4//j/+P/4//j/+P/5//v//P/+//7//v/9//3//f/9//3/////////
/f/8//z//f/////////+//3/+f/1//L/8P/y//H/8f/w/+7/7v/u/+//8f/x//D/7f/s
/+v/6v/q/+r/6v/q/+n/6f/p/+n/6f/p/+n/6P/o/+r/6//r/+v/6P/o/+j/5//n/+f/
5//n/+f/5//n/+f/5//n/+f/5//m/+b/5v/m/+b/5//o/+j/6P/o/+j/5v/m/+f/5//n
/+3/9f///w8AIwA1AEcAYACBAJ4AsQC7AMgA1wDfAM8AmABHAOv/jP9D/xv/Dv8W/y//
T/9s/4r/o/+y/77/xv/O/9L/1//d/97/4v/k/+T/5//m/+j/6f/p/+r/6//s/+z/6v/q
/+v/7P/u/+//7//v/+3/7v/u/+7/8P/x//L/9P/z//P/8//z//X/9f/2//b/9v/3//f/
+P/4//n/+f/5//r/+//8//z//P/8//3//f/9//3//v8AAP//////////AwAEAAUABgAJ
AAkACgALAAwADQAOAA8AEAARABEAEQAUABYAFwAYABgAGQAaAB0AHwAhACMAJQApACsA
LQAvADMANgA3ADoAOgA8AD4AQAA+AEAAQQBEAEUARwBIAEsASwBLAEsASwBLAEoASgBJ
AEkASQBJAEkARwBFAEIAPwA/ADwAOQA3ADYAMwAwAC0ALAApACYAIwAfABwAGgAXABEA
DgAKAAcABgAFAAMAAQACAAAAAAD///z//P/7//r/+//7//r/+f/4//f/9v/1//X/9f/1
//X/9f/1//X/9f/2//f/+P/5//v/+v/6//r/+f/6//v/+//7//v//P/8//v/+//7//v/
/f/9//3//v/+////AAAAAP7//v/+//////////////8BAAEAAQABAAEAAQABAAEAAQAC
AAIAAgABAAEA///+//7//v/9//3///////7//v/+//3//f/9//3//v/+//7/AAAAAP//
AAAEAAQAAgACAAIAAgAEAAUABwAIAAoACgAKAAkABwAHAAcABwAJAAkACQAHAAYABgAH
AAkACwALAAoACQAHAAMAAAD+/wAA//////7//P/8//z//f///////v/7//j/9//2//b/
9v/2//b/9f/3//f/9//3//X/9f/0//T/9P/1//X/9f/0//T/9P/z//T/9f/2//f/9P/z
//L/8f/x//H/8f/x//D/8P/w//D/8v/z//T/9P/0//T/9P/y//L/8//z//H/9////wsA
GwAxAEcAXQB6AJ0AvADRAOEA8AADAQ8B+wC+AGUA/f+a/1H/Kf8e/yj/Qf9f/3z/mv+x
/77/yP/Q/9r/4P/j/+f/6v/s/+7/8P/v//L/9P/1//X/9v/3//j/+P/6//r/+//8//z/
/f/9//3/+//8//z//P////////8AAAEAAQABAAEAAQABAAIAAgACAAMAAwAEAAQABQAF
AAUABgAHAAgACAAIAAgACQAJAAsACwAMAA4ADwAPAA8ADwARABIAEwAUABMAEwAUABUA
GAAZABoAGwAdAB8AIAAhACIAJAAlACYAJgAnACgAKwAtAC8AMQAzADUANwA5ADsAPQBA
AEEARABGAEgASgBMAE4AUABRAFQAVABVAFUAVwBZAFkAWQBZAFcAVgBWAFUAVgBVAFQA
UwBSAFEATwBNAE0ASgBHAEUAQgA/ADwAOQA0ADEALgArACgAJgAlACMAHgAcABkAFwAW
ABUAEwARAA4ADAAMAAsACAAIAAcABgAFAAUABAADAAMAAwADAAMAAwADAAMAAwAFAAUA
BQAFAAUABQAFAAUABQAEAAQABAADAAQABQAFAAUABQAGAAYACQAJAAkACQAJAAkACQAK
AAgACQAKAAoACAAIAAgACQALAAsACwALAAsACwALAAsADQANAA0ADQALAAwADAAMAAsA
CwAJAA==
         </WaveFormData>
      </LeadData>
      <LeadData>
         <LeadByteCountTotal>10000</LeadByteCountTotal>
         <LeadTimeOffset>0</LeadTimeOffset>
         <LeadSampleCountTotal>5000</LeadSampleCountTotal>
         <LeadAmplitudeUnitsPerBit>4.88</LeadAmplitudeUnitsPerBit>
         <LeadAmplitudeUnits>��V</LeadAmplitudeUnits>
         <LeadHighLimit>2147483647</LeadHighLimit>
         <LeadLowLimit>268435456</LeadLowLimit>
         <LeadID>V5</LeadID>
         <LeadOffsetFirstSample>0</LeadOffsetFirstSample>
         <FirstSampleBaseline>0</FirstSampleBaseline>
         <LeadSampleSize>2</LeadSampleSize>
         <LeadOff>FALSE</LeadOff>
         <BaselineSway>FALSE</BaselineSway>
         <ExcessiveACNoise>FALSE</ExcessiveACNoise>
         <MuscleNoise>FALSE</MuscleNoise>
         <LeadDataCRC32>3640441979</LeadDataCRC32>
         <WaveFormData>
NgA2ADYANgA0ADQANAA0ADIAMgAyADIAMAAwADAAMAAtACwAKwAqACgAJgAkACIAHgAc
ABoAGAAVABIADwAMAAgABgAEAAIA/v/8//r/+P/1//T/8//y/+//7v/t/+z/6//q/+n/
6P/n/+b/5f/k/+T/5P/k/+T/4v/i/+L/4v/i/+L/4v/i/+D/4P/g/+D/4P/g/+D/4P/g
/+D/4P/g/+L/4v/i/+L/5P/k/+T/5P/k/+T/5P/k/+b/5v/m/+b/5P/k/+T/5P/m/+b/
5v/m/+b/5v/m/+b/5v/m/+b/5v/o/+j/6P/o/+b/5v/m/+b/5v/m/+b/5v/o/+j/6P/o
/+b/5v/m/+b/6P/o/+j/6P/o/+j/6P/p/+z/7P/t/+7/7f/s/+v/6f/r/+v/6//u/+7/
7v/s/+z/6v/s/+3/7v/s/+r/6f/o/+P/4P/g/+D/4f/h/+D/3//e/93/3v/d/97/3P/a
/9j/1v/V/9X/1P/W/9b/1v/W/9b/1v/W/9b/1f/T/9H/0P/T/9P/0//T/9H/0f/R/9H/
0v/S/9P/1P/T/9L/0f/Q/9D/0P/Q/9D/0f/R/9L/0v/Q/9D/0f/R/8//z//O/87/0f/P
/8//0P/V/+D/8P8EABkAMABPAHQAlQCzANMA9wAdAS8BGwHUAHEACACu/3D/TP88/0D/
UP9i/3L/hf+X/6H/qv+w/7X/uP+7/77/wv/F/8j/yP/I/8n/y//M/8z/zv/P/8//z//Q
/9H/0f/R/9D/0v/S/9H/0f/S/9L/0//V/9X/1f/W/9n/2f/Y/9j/2P/Y/9n/2f/c/9z/
3f/d/9r/2f/Y/9f/2P/a/9z/3f/f/9//3//g/9//3v/f/9//4v/i/+L/4v/j/+T/5P/k
/+T/5v/n/+j/6P/q/+v/6//s/+7/7//w//H/8v/z//T/+P/5//r//v8AAAEAAQADAAcA
CgAMAA4AEQATABYAFwAXABkAGwAdAB8AIgAkACcAJwAnACgAKQAqACoAKgAqACkAKAAn
ACYAJQAlACQAIwAiACEAHwAdABsAGAAVABIAEAANAAoABwAEAAIA///8//z/+f/2//P/
8P/t/+v/6P/l/+T/4v/g/97/3v/d/9z/2f/X/9f/1v/V/9X/1f/T/9H/0f/R/9H/0f/Q
/9D/0P/S/9L/0v/S/9T/1P/U/9T/1P/U/9T/1P/S/9P/0//T/9X/1v/W/9f/1f/U/9T/
1f/V/9X/1f/W/9f/1//Y/9r/3P/c/9z/3f/d/9z/2//b/93/3f/c/9z/2v/b/9z/3P/c
/9z/2//a/9r/3P/a/9j/2P/Y/9n/2f/X/9f/1//X/9f/1//W/9b/1//W/9j/2v/a/9r/
2v/a/9v/3P/c/93/4P/g/+D/4P/h/+H/4f/h/+L/4v/i/+D/4P/g/+L/4//k/+T/4v/h
/+H/3f/b/9z/2v/Z/9n/2P/X/9f/1//Z/9f/1v/U/9L/0f/S/9L/0//R/9D/z//O/87/
zv/O/87/0P/Q/8//zv/Q/9H/0f/R/9P/0//T/9P/0f/R/9D/0P/Q/9D/0P/Q/9D/0P/Q
/9D/0P/P/8//0P/Q/9D/0P/R/9H/0f/R/9D/0P/P/8//zf/M/9H/1v/i//T/DQAqAEcA
aACLAKsAywDtABEBMwE9ARgBxwBcAPL/nv9o/07/RP9K/1r/bP+B/5X/of+o/67/tf+8
/8H/xP/E/8f/yP/M/87/z//R/9L/0v/U/9X/1f/V/9T/1f/V/9X/2P/a/9r/2f/b/9z/
3P/d/9v/2//b/9z/3f/d/9z/3P/e/97/3//f/+D/4P/h/+H/4f/h/+H/4f/j/+T/5f/l
/+X/5f/l/+b/5v/m/+j/6f/q/+r/6v/q/+v/7P/s/+z/6v/s/+3/7v/v//L/9P/1//b/
+P/5//r/+f/6//v//P/+////AAAEAAgACQAJAAsADgAQABEAEgAVABcAGgAbAB0AHwAh
ACMAJAAmACcAKQArACsALAAtAC4ALgAuAC4ALgAuAC4ALgArACsAKgApACoAKQAnACUA
JAAiACAAHgAbABcAEwAPAA4ADAAJAAYABQADAAEA///7//n/+P/2//P/8v/w/+7/7P/s
/+v/6v/p/+f/5//m/+b/5//o/+f/5f/l/+X/5f/l/+T/5P/k/+b/5v/m/+b/5v/m/+b/
5v/o/+j/6P/o/+r/6//r/+v/6f/q/+r/6//t/+z/7P/t/+3/7f/t/+7/8P/v/+//8P/w
//D/8P/x//H/8P/v/+//7//v/+7/7v/w//H/8v/y//D/8P/v/+7/8P/y//D/7v/w//D/
8f/x//D/7//u/+3/7//v/+7/7v/t/+7/7v/u//H/8v/0//T/9P/0//X/9v/2//f/+P/4
//j/+P/3//f/9//3//r/+v/6//j/+P/4//r/+//8//z/+v/5//b/8f/u/+7/8P/v/+//
7v/t/+3/7f/v//H/8P/u/+z/6P/o/+f/5//m/+b/5v/m/+j/6P/o/+j/6P/o/+f/5v/k
/+X/5f/l/+X/5f/l/+X/5//n/+b/5v/k/+T/5P/k/+b/5v/m/+b/6P/n/+f/6P/o/+j/
6P/p/+n/6f/p/+j/5v/l/+f/6f/s//H//P8QACoAQwBeAHsAmgC3ANEA6wAHASEBJwEF
Ab4AXwD8/6j/dP9a/1D/WP9o/3z/lP+p/7X/vf/E/8z/z//S/9f/2P/c/93/4P/g/+L/
4f/j/+T/5P/k/+X/5f/l/+b/5//n/+f/6P/q/+r/6f/p/+r/6v/r/+3/7f/t/+7/7v/t
/+v/6v/s/+z/7f/t/+7/7v/v/+//7//v/+//7//v//D/8f/x/+//7//v//D/8P/w//L/
8//2//b/9v/2//f/+P/4//j/9v/4//n/+v/8//7//////wAAAgADAAQABwAIAAkACgAM
AA0ADgASABIAEwATABUAGgAcAB0AHgAhACMAJgAnACkAKwAtAC8AMAAyADMANQA3ADcA
OAA5ADoAOgA6ADoAOAA4ADgAOAA3ADcANgA1ADQAMwAxAC8ALgAsACoAKAAoACUAIgAf
ABoAGAAVABIADgALAAgABQAFAAMAAgAAAP///v/8//r/+v/6//n/+P/1//P/8//y//H/
8f/x/+//8f/x//H/8f/x//D/8P/w//D/8P/w//D/7v/u/+7/7v/u/+7/7v/u//D/8f/x
//H/8//0//T/9f/0//L/8f/x//P/8//z//T/9v/1//X/9v/2//b/9v/3//j/+P/4//n/
+f/5//j/+P/4//n/+v/6//z//P/7//r/+v/8//r/+P/5//r//P/9//3//f/9//3/+//7
//r/+v/5//z//P/+/wAAAgACAAIAAgADAAQABAAFAAQABAAEAAQAAwADAAMAAwAGAAYA
BgAEAAQABAAGAAcACAAIAAYABQAEAP///P/8//z/+//7//r/+f/5//n/+//9//z/+v/4
//j/+P/3//f/9f/0//P/8v/y//L/8v/y//T/9P/z//L/8P/x//H/8f/w/+//7v/t/+3/
7f/s/+z/7P/s/+z/7P/s/+z/7P/s/+r/6f/p/+r/7P/s/+z/7f/t/+3/7f/s/+r/6//p
/+n/7P/z/wAAEAAmAD8AVgBxAI4ApwC9ANcA8wAPARsBAwHAAGUABACu/3b/Wv9Q/1T/
ZP94/5D/p/+z/7v/xP/O/9H/1P/Z/9r/3P/f/+D/4P/i/+X/5//o/+j/6v/r/+v/6//u
/+//7//v/+3/7v/t/+v/7f/u/+7/7//u/+3/7P/s/+3/7f/s/+z/7P/s/+3/7f/v//D/
8v/z//P/8//z//P/8f/y//P/8//z//P/8//0//L/8v/0//X/9v/2//b/9v/3//j/+P/4
//r//P/9//7//v8AAAEAAQAAAAIAAwAEAAcACAAJAAoACgALAAwAEAAUABUAFQAXABwA
HgAfACAAIwAlACgAKQArAC0ALwAxADIANAA1ADcAOQA5ADoAOwA+AD4APgA+AD0APAA7
ADoAOQA5ADgANwA4ADcANQAzADEALgArACgAJAAhAB4AGwAYABYAEwAQAA4ACwAIAAUA
BQADAAIAAAD7//r/+P/2//T/9P/z//L/8//x//H/8P/v/+//7//t/+v/6//r/+v/7f/s
/+z/7P/u/+7/7v/u/+7/7v/u/+7/7P/s/+z/7P/u/+//7//v/+3/7v/u/+//8f/w//D/
8f/v/+//7//w//H/8f/y//T/8v/y//L/8//y//L/8v/z//P/8//y//L/9P/1//b/9v/4
//j/9//2//X/9v/z//D/8v/y//P/8//z//P/8//z//P/8//y//L/8//0//b/9v/2//b/
9v/2//n/+v/6//v//v/+//7//v/8//v/+v/5//3//v////7//P/8//7///8BAAIAAQAB
AP7/+f/2//b/9v/1//X/9P/1//X/9f/3//X/9P/y//D/7P/s/+v/6//s/+z/7P/s/+z/
7P/s/+z/7P/s/+v/6v/q/+v/6//r/+v/6//r/+v/6f/p/+j/6P/q/+r/6v/q/+r/6v/q
/+r/6v/p/+n/6v/r/+z/7f/v/+7/7f/s/+r/7P/r/+n/6//s/+//9v8CABQALwBKAGkA
jgCxAM8A8QAXATsBVwFVASgBzwBgAPT/qP96/2T/XP9k/3j/iv+b/6//u//E/8r/z//W
/9v/3v/g/+H/4v/k/+T/5//p/+r/6v/q/+v/6//r/+z/7f/t/+3/8P/y//L/8f/x//L/
8v/z//P/8//z//T/9f/1//T/9P/0//T/9f/1//T/9P/1//X/9f/1//X/9f/1//b/9//3
//f/9//3//j/+P/4//r/+//6//r/+v/6//3//v/+//7//v8AAAEAAgAEAAYABwAHAAoA
DAANAA4ADwAQABEAEgASABMAFAAYABwAHQAdAB8AIgAkACUAJgArAC0AMAAxADMANQA3
ADkAOAA6ADsAPQBBAEEAQgBDAEQARABEAEQARABEAEQARABBAEEAQAA/AEAAPwA9ADsA
OgA4ADYANAAwAC0AKgAnACQAIgAfABwAGAAVABIADwANAAsACgAIAAMAAgAAAP7//v/+
//3//P/9//v/+//6//f/9//3//X/9f/1//X/9f/3//b/9v/2//T/9P/0//T/8v/y//L/
8v/w//D/8P/w//D/8f/x//H/8f/y//L/8//x//D/8P/x//H/8f/x//L/8v/x//H/8v/0
//T/9P/1//b/9v/2//f/9//3//b/9v/1//X/9f/0//b/9v/1//T/9P/2//T/8v/y//L/
8//z//P/8//z//P/8//z//L/8v/z//T/9P/0//X/9v/3//j/+f/6//v//P///wAAAAAB
AAIAAgACAAIA//////////8CAAIAAgAAAAAAAAACAAMABAAEAAIAAQACAP3/+v/6//j/
9//3//b/9f/1//X/9//5//j/9v/0//L/8v/x//H/8P/w//D/8P/w//D/8P/w//D/8P/v
/+7/7v/v/+//7//v/+//7//v//H/8f/w//D/8P/w//D/8P/y//L/8v/y//L/8f/x//L/
8P/w//D/8f/x//H/8f/w//D/7//v/+//9P/5/wYAGAAwAEkAZACDAKQAwQDbAPkAGQE3
AT8BHQHSAHEADAC4/4b/bP9g/2L/dP+I/57/s/+9/8P/zP/U/9n/3P/h/+b/6P/p/+r/
6v/u/+3/7//w//D/7//v/+7/7f/w//H/8f/x//D/8v/y//H/8f/y//L/8//z//P/8//0
//X/9f/0//T/8v/y//P/8//y//L/8//z//X/9f/1//X/9f/2//f/9//3//f/9//4//b/
9v/4//n/+v/6//r/+v/7//z//P/8//z//v///wAAAAACAAMAAwAGAAgACQAKAAkACgAL
AAwAEAARABIAFgAYABkAGQAbABwAHgAfACAAIwAlACgAKQArAC0ALwAxADIANAA1ADcA
OwA7ADwAPQA+AD4APgA+AD4APgA+AD4APwA/AD4APQA6ADkANwA1ADQAMgAwAC4ALAAp
ACYAIwAgAB4AGwAYABYAEwAQAA0ACQAHAAYABAACAAIAAQAAAPz//P/7//r/+f/3//f/
9v/3//f/9//1//T/8//y//H/8//y//L/8v/y//L/8v/y//D/8P/w//D/8f/y//P/9P/y
//P/8//z//X/9v/2//f/9//2//b/9//3//f/9//4//j/9//3//j/+P/4//j/+f/6//r/
+v/7//n/+f/4//j/+v/7//z//P/+//7//f/8//z//v/8//r//P/8//3//f/7//v/+//7
//v/+//6//r/+f/6//r/+v/9//7/AAAAAAAAAAADAAQABAAFAAUABAADAAIAAgADAAQA
BQAIAAgACAAGAAQABAAGAAcACgAKAAgABwAIAAMAAAAAAP7//f/9//z/+//7//v//f/7
//r/+P/2//T/9P/z//P/8v/y//L/8v/y//L/8v/y//T/9P/z//L/8f/x//D/7//x//H/
8f/x//H/8f/w//D/8v/y//L/8v/y//L/8v/y//D/7//v//D/8v/y//L/8//z//P/8//y
//T/8//z//P/9P/5/wIAEAAmAD8AVgBxAJIArQDHAOEA/QAXASsBIQHwAJsAOgDc/5T/
bv9g/2D/aP96/5L/qf+7/8P/zP/S/9n/3P/f/+D/5P/n/+j/6v/s/+3/7//w//D/8P/x
//H/8f/y//P/8//z//L/9P/0//P/8//0//T/9f/1//X/9f/2//n/+f/4//j/+P/4//n/
+f/4//j/+f/5//v/+//7//v/+//8//3//f/9//3//f/+//z//P/+////AAAAAAAAAAAB
AAIAAgACAAQABgAHAAgACAAKAAsACwAKAAwADQAOAA8AEAARABIAFAAVABYAGgAeAB8A
HwAhACMAJAAkACQAKQArAC4ALwAxADMANQA3ADYAOAA5ADsAPwA/AEAAQQBCAEIAQgBC
AEIAQgBCAEIAQQBBAEAAPwBAAD8APQA7ADoAOAA2ADQAMAAtACoAJwAkACIAHwAcABwA
GQAWABMAEQAPAA4ADAAJAAgABgAEAAAAAAD///7////9//3//P/7//v/+//5//n/+f/5
//n/9//2//b/9v/2//b/9v/2//b/9v/2//b/+P/4//j/+P/2//f/9//3//X/9v/2//f/
+P/4//n/+//7//v/+//8//7//f/9//7//P/8//z//f/8//z//P/9///////+//7//v//
/wAAAAD///7//P/6//v//v/9//z//P/8//3//f/7//v/+//7//3//f/8//z/+//8//z/
/P///wAA/v///wAAAQACAAUABgAGAAcACAAIAAgACAAJAAkACQAJAAoACgAKAAgACAAI
AAoACwAKAAoACAAHAAgAAwAAAAAA/v/9//3//P/5//n/+f/7//v/+v/4//b/9P/0//P/
8//y//L/8v/y//T/9P/0//T/8v/y//H/8P/y//P/8//z//H/8f/x//H/8//z//L/8v/w
//D/8P/w//D/8P/w//D/8P/v/+//8P/u/+7/7v/v/+3/7f/t/+z/7v/t/+3/6//u//P/
/P8IABoALwBGAGEAgACdALUAzwDpAAcBHQEZAeoAlwA2ANT/kP9q/1j/VP9g/3T/iP+f
/7H/uf/A/8j/zf/O/9H/1v/a/93/4P/k/+T/5P/l/+X/5P/l/+f/6P/p/+r/6//r/+v/
6v/s/+z/6//r/+z/7P/t/+3/7f/t/+7/7//v/+7/7v/s/+z/7f/t/+7/7v/v/+//8f/x
//H/8f/x//L/8//z//X/9f/1//b/9P/0//b/9//4//j/+P/4//f/+P/4//j/+v/8//3/
/v/9//7//v/9////AgAEAAYACQAKAAsADAANAA0ADQAQABIAEwATABUAGAAaABsAHAAf
ACEAJAAlACkAKwAtAC8AMAAyADMANQA5ADkAOgA7ADoAOgA6ADoAPAA8ADwAPAA7ADsA
OgA5ADgANwA1ADMAMgAwAC4ALAAqACcAJAAhACAAHgAbABgAFgATABAADQALAAkACAAG
AAEAAAD+//z/+v/6//n/+P/3//X/9f/0//X/9f/1//P/8//z//P/8//1//T/9P/0//L/
8v/y//L/9P/0//T/9P/1//b/9//4//f/9//2//X/9v/4//n/+//6//j/9//3//X/9f/1
//b/9//3//j/+v/6//r/+v/7//z//P/8//3/+//7//r/+v/8//3//v/+//z//P/7//r/
+P/6//j/9v/3//j/+v/7//n/+f/5//n/+f/5//j/+P/5//r/+v/6//n//P/+//7//v/+
/wEAAgACAAMAAgACAAIAAgADAAMAAwADAAYABgAGAAQABAAEAAYABwAKAAoACAAHAAYA
AQD+//7/AAD//////v/9//3//f///////v/8//r/+P/4//f/9//2//b/9v/2//b/9v/2
//b/+P/4//f/9v/2//f/9//3//X/9f/1//X/9f/1//T/9P/0//T/9P/0//b/9v/2//b/
9P/z//P/9P/z//L/8f/x//H/8f/x//D/8v/z//P/7//u//H/+P8CABYAMQBMAGkAjgCx
ANEA8QATATcBVwFbATIB3QBwAAQAsv+C/2j/YP9o/3r/jP+f/6//u//E/87/0//Y/9v/
4P/i/+X/5v/m/+j/6f/r/+z/7P/u/+//7//v//D/8f/x//H/8v/0//T/8//z//T/9P/1
//X/9f/1//b/9//3//b/9v/0//T/9f/1//j/+P/5//n/+//7//v/+//7//z//f/9//v/
+//7//z//P/8//7///8AAAAAAAAAAAMABAAEAAQABAAGAAcACAAGAAgACQAJAAoADAAN
AA4ADwAQABEAEgASABMAFAAYABwAHQAdAB8AIgAkACUAJgAnACkALAAtAC0ALwAxADMA
NgA4ADkAOwA/AD8AQABBAEIAQgBCAEIAQABAAEAAQABBAEEAQAA/AD4APQA7ADkAOAA2
ADQAMgAyAC8ALAApACQAIgAfABwAGgAXABQAEQARAA8ADgAMAAkACAAGAAQAAAAAAP//
/v/9//v/+//6//f/9//3//X/9//3//f/9//3//b/9v/2//T/9P/0//T/9f/2//f/+P/3
//b/9f/0//b/9//3//f/9v/2//X/9f/3//b/9v/3//f/9//3//j/+P/3//f/+P/6//r/
+v/7//v/+v/5//n/+//7//r/+v/8//3//v/+//z//P/7//r/+//+//3//P/8//z//f/9
//z/+//6//n/+f/5//j/+P/5//r/+v/6//3//v/+//7//v/+//7/AAACAAMABQAGAAYA
BgAGAAUABQAFAAUACgAKAAoACAAGAAYACAAJAAoACgAIAAcABgABAP7//v/8//v/+//6
//v/+//7//3//f/8//r/+P/2//b/9f/1//T/9P/0//T/9P/0//T/9P/y//L/8f/w//L/
8//z//P/8//z//P/8//x//H/8P/w/+7/7v/u/+7/8P/w//D/8P/w/+//7//w//D/8P/w
//H/8//z//P/8v/y/+//7//v//D/8//6/wYAGgAzAEwAZwCGAKUAxQDfAP0AGQEzATMB
CgG5AFYA9P+m/3b/Yv9c/2b/dv+M/6H/tf+//8b/zv/V/9r/3f/i/+j/6//q/+z/7v/u
/+//7//u/+7/7//v/+//8v/z//P/8//z//T/8//x//P/9P/0//X/8//z//P/9P/3//f/
9v/2//T/9P/1//X/9v/2//f/9//5//n/+f/5//n/+v/7//v/+//7//v//P/6//r//P/9
//z//P/8//z///8AAAAAAAACAAQABQAGAAUABgAGAAUACAAKAAsADAALAAwADQAOABIA
EwAUABgAGAAZABkAGwAcAB4AHwAgACUAJwAqACsAKwAtAC8AMQAyADQANQA3ADcANwA4
ADkAOgA6ADoAOgA8ADwAPAA8ADkAOQA4ADcANwA3ADYANQA0ADIAMAAuAC4AKwAoACUA
JAAiAB8AHAAYABUAEgAPAA8ADQAMAAoABwAGAAQAAgAAAAAA///+//z/+f/4//b/9f/1
//X/8//z//P/8//z//H/8P/w//D/8P/w//D/8P/w//D/8P/w//D/8P/w//D/8P/x//H/
8f/x//L/8v/z//P/8v/y//P/8//z//P/9P/2//X/9f/2//j/+P/4//n/+v/6//r/+//5
//n/+P/4//j/+f/6//r/+v/6//n/+P/4//r/+P/2//f/+P/6//v/+f/5//n/+f/5//n/
+P/4//f/+P/4//j/9//4//n/+v/7//z//v/+//7//v///wAAAAABAAIAAgACAAIAAQAB
AAEAAQACAAIAAgAAAAIAAgAEAAUABAAEAAIAAQAAAPv/+P/4//r/+f/5//j/9//3//f/
+f/4//b/8//w//D/8P/v/+//7P/s/+z/7P/u/+7/7v/u//D/8P/v/+7/7v/v/+//7//t
/+3/7f/t/+//7//u/+7/7P/s/+z/7P/s/+z/7P/s/+z/6//r/+z/7P/s/+z/7f/t/+3/
7f/s/+z/7f/t/+3/8P/3/wIAFAAsAEMAXAB7AJgAsQDLAOcAAwEdASMBCwHIAGcABACw
/3r/Yv9Y/17/bv+A/5r/sf+7/8H/zP/W/9v/2v/b/+D/4v/l/+b/6P/o/+n/6//s/+z/
7P/t/+3/7f/u/+//7//v//L/9P/0//P/8//0//T/9f/1//X/9f/2//f/9//2//b/9v/2
//f/9//2//b/9//3//f/9//3//f/+f/6//v/+//9//3//f/+//7//v8AAAEAAgACAAIA
AgACAAIAAQAAAAIABAAFAAYABAAGAAcABwAIAAoACwAMAA0ADgAPABAAEgATABQAGAAY
ABkAGQAbABwAHgAfACAAIwAlACgAKQAtAC8AMQAzADMANAA0ADUANQA1ADYANwA4ADgA
OAA4ADgAOAA4ADgANwA3ADYANQA0ADMAMQAvAC4ALAAqACgAKAAlACIAHwAaABgAFQAS
ABAADQAKAAcAAwABAAAA/v/9//z/+v/4//T/9P/z//L/8f/v/+//7v/t/+3/7f/r/+3/
7f/t/+3/7f/s/+z/7P/q/+r/6v/q/+z/7P/s/+z/6v/q/+r/6v/q/+v/6//r/+v/7P/s
/+3/7f/s/+z/7f/r/+v/6//s/+z/6//r/+z/7v/u/+7/7//w//D/8P/x//P/8//y//L/
8v/z//T/9P/y//L/8f/w//D/8v/w/+7/7//w//L/8//x//H/8f/x//H/8f/w//D/8P/w
/+//7v/v//D/8//2//j/+P/4//j/9//4//j/+f/6//r/+v/6//v/+//7//v/AAAAAAAA
/v/+//7/AAABAAAAAAD+//3//P/3//T/9P/0//P/8//y/+//7//v//H/8//y//D/7v/q
/+r/6f/p/+j/6P/o/+j/6P/o/+j/6P/m/+b/5f/k/+X/5//o/+n/5//n/+f/5//n/+f/
5v/m/+b/5v/m/+b/5v/m/+b/5v/o/+f/5//o/+b/5v/m/+f/5//n/+f/5v/k/+X/5f/l
/+j/7f/0/wIAFAAnADwAWQB6AJsAtwDRAO8ADwEnASEB7gCZADQA0v+O/2b/VP9S/17/
cv+E/5n/q/+1/77/yP/P/9L/1f/a/9z/3f/e/+D/4v/j/+X/5v/m/+j/6f/p/+n/6f/p
/+j/5//q/+z/7P/r/+v/7P/s/+3/7//v/+//8P/v/+//7v/u//H/8v/0//X/9P/0//X/
9f/3//f/9//3//f/+P/5//n/+f/5//n/+v/6//r//P/9//7//v/+//7/AQACAAIAAgAE
AAYABwAIAAYACAAJAAkACQAKAAoACgALAAwADQAOABAAEQASABYAFgAXABcAGQAcAB4A
HwAgACQAJwArAC0ALQAvADEAMwAyADQANQA3ADsAOwA8AD0APgA+AD4APgA+AD4APgA+
AD8APwA+AD0AOgA5ADcANQA2ADQAMgAwAC4AKwAoACUAIwAiACAAHgAcABkAFgATAA4A
CwAJAAYABQAEAAIAAAAAAAAA///+//3/+//7//r/+//7//v/+f/3//f/9//3//f/9v/2
//b/9P/0//T/9P/2//b/9v/2//b/9v/2//b/9P/1//X/9f/3//j/+P/5//n/+P/4//n/
+f/5//n/+v/8//v/+//8//z//P/8//3//f/8//v/+//9//3//P/8//r/+//8//z//P/8
//v/+v/6//z/+v/4//r/+v/7//v/+//7//v/+//5//n/+P/4//n/+v/6//r/+//8//3/
/v8BAAAA/v/+//7//v8AAAIAAwAFAAgACAAIAAgABwAHAAcABwAKAAoACgAIAAgACAAK
AAsADgAOAAwACwAKAAUAAgACAAIAAQABAAAA////////AQADAAIAAAD+//z//P/7//v/
+P/4//j/+P/4//j/+P/4//b/9v/1//T/9v/3//f/9//5//n/+f/5//v/+//6//r/+f/4
//f/9v/2//b/9v/2//b/9f/1//b/+P/4//j/+f/3//f/9//2//b/9//3//X/9v/5/wAA
EAAmAD8AWgB5AJ4AwQDhAAMBJwFLAWcBXwEkAcUAVADy/6z/gP9u/2z/eP+I/5r/r/+/
/8n/0P/Y/9//4v/l/+j/6v/t/+7/8P/w//P/9f/2//b/9v/3//f/9//4//n/+f/5//z/
/v/+//3//f/+//7///////////8AAAEAAQAAAAAAAAAAAAEAAQACAAIAAwADAAMAAwAD
AAMAAwAEAAUABQAFAAUABQAGAAYABgAIAAkACgAKAAoACgALAAwADAAMAAwADgAPABAA
EgAUABUAFQAWABgAGQAaABsAHAAdAB4AHgAfACAAJAAmACcAJwApACwALgAvADAANQA3
ADoAOwA9AD8AQQBDAEQARgBHAEkASwBLAEwATQBPAFAAUQBSAFAAUABQAFAAUQBRAFAA
TwBOAE0ASwBJAEgARgBEAEIAQAA9ADoANwA0ADIALwAsACoAJwAkACEAHwAdABwAGgAX
ABYAFAASAA4ADgANAAwADQALAAsACgAHAAcABwAFAAUABQAFAAUABQAEAAQABAAFAAYA
BwAIAAgACAAIAAgABgAGAAYABgAGAAcABwAHAAcACAAIAAkACgAKAAsADQANAA0ADQAO
AA4ADQANAA4ADAAMAAwADQAQABAAEAARAA8ADwAOAA4AEAARABIAEgAQABAADwAOABAA
EAAQAA==
         </WaveFormData>
      </LeadData>
      <LeadData>
         <LeadByteCountTotal>10000</LeadByteCountTotal>
         <LeadTimeOffset>0</LeadTimeOffset>
         <LeadSampleCountTotal>5000</LeadSampleCountTotal>
         <LeadAmplitudeUnitsPerBit>4.88</LeadAmplitudeUnitsPerBit>
         <LeadAmplitudeUnits>��V</LeadAmplitudeUnits>
         <LeadHighLimit>2147483647</LeadHighLimit>
         <LeadLowLimit>268435456</LeadLowLimit>
         <LeadID>V6</LeadID>
         <LeadOffsetFirstSample>0</LeadOffsetFirstSample>
         <FirstSampleBaseline>0</FirstSampleBaseline>
         <LeadSampleSize>2</LeadSampleSize>
         <LeadOff>FALSE</LeadOff>
         <BaselineSway>FALSE</BaselineSway>
         <ExcessiveACNoise>FALSE</ExcessiveACNoise>
         <MuscleNoise>FALSE</MuscleNoise>
         <LeadDataCRC32>2247912993</LeadDataCRC32>
         <WaveFormData>
NAA0ADQANAA0ADQANAA0ADQANAA0ADQAMgAyADIAMgAxADAALwAuACsAKgApACgAJAAi
ACAAHgAcABoAGAAWABQAEgAQAA4ACwAKAAkACAAFAAQAAwACAAEAAAD///7//P/8//z/
/P/5//j/9//2//j/+P/4//j/9v/2//b/9v/2//b/9v/2//b/9v/2//b/9f/0//P/8v/0
//T/9P/0//T/9P/0//T/9P/0//T/9P/0//T/9P/0//X/9v/3//j/9v/2//b/9v/0//T/
9P/0//b/9v/2//b/9P/0//T/9P/2//b/9v/2//b/9v/2//b/9P/0//T/9P/2//b/9v/2
//b/9v/2//b/+P/4//j/+P/5//r/+//8//3////////////+//3//f/9//3//f8AAAIA
AgACAAIAAAACAAIAAgAAAP///v/9//r/9//2//b/9v/3//f/9//2//b/9v/1//P/8v/w
/+//6//q/+j/5v/o/+j/6P/o/+f/5v/l/+T/4//i/+D/3//g/+H/4//k/+L/4f/h/+H/
4f/h/+H/4f/f/9//3//f/9//3//f/9//4f/h/+H/4f/h/+H/4f/h/+D/3//e/9z/4P/e
/9z/3P/f/+b/8/8DABMAJAA6AFcAcQCLAK8A1AD3AAwBBAHUAIQAMgDv/8P/pP+P/4v/
kP+X/5v/p/+y/7j/u//B/8b/x//J/83/0v/T/9P/0//S/9P/1P/V/9X/1v/Y/9j/1//X
/9f/2P/Z/9n/2f/Z/9n/1//X/9j/2P/Y/9n/2f/Z/9v/3P/c/9z/2v/a/9r/2v/c/93/
3v/e/9z/3P/c/9z/3f/d/93/3v/g/+D/4f/h/+D/3//f/97/4f/h/+H/4v/i/+T/5P/k
/+P/5P/k/+T/5v/m/+f/5//o/+n/6f/q/+v/7P/t/+7/7//w//H/8v/0//X/9v/3//r/
/P/+/wEAAQADAAQABgAHAAcACgAKAA4ADwAQABEAEQASABIAFAASABIAEgASABIAEwAT
ABMAEwATABEAEQAPAA0ADAAMAAsACgAIAAYAAQD///3//P/5//b/9P/w//D/7v/s/+r/
5v/k/+P/4f/g/9//3//d/9v/3P/c/9z/2f/Y/9j/1//X/9f/1f/V/9P/1P/U/9T/0f/R
/9H/0P/S/9P/0//T/9P/0//T/9L/0v/S/9L/0//T/9L/0f/Q/9D/0f/S/9T/1P/U/9T/
0//T/9P/0//U/9L/0v/T/9T/1P/U/9X/1f/W/9X/1f/V/9X/1f/V/9X/0//T/9T/1P/V
/9b/1v/V/9X/1f/V/9X/0//U/9T/1P/W/9b/1v/V/9X/1v/W/9b/0//V/9f/2P/Y/9j/
2P/Y/9r/2//d/93/3v/f/9//3//f/9//3//f/+L/4v/i/+L/4P/g/+L/4v/k/+T/4//i
/+P/4P/d/9z/3P/b/9v/2v/Z/9n/2v/b/9n/1//W/9T/1f/U/9T/0//S/9L/0v/S/9D/
0P/Q/9D/0v/S/9L/0f/P/8//z//Q/9L/0v/R/9H/0f/R/9H/0f/R/9H/0f/R/9H/0f/R
/9H/0f/R/9H/0f/R/9H/0f/R/9H/0f/R/9H/0P/Q/87/zP/M/83/0v/b/+n//f8SACYA
PwBbAHcAlwC8AOEAAAEOAfgAwABsABkA3f+0/5n/if+G/4n/kf+b/6T/rP+x/7X/uP+9
/8H/wf/C/8P/x//J/8r/zf/O/8//z//O/9D/0P/P/9H/0f/S/9P/0//T/9P/0//V/9X/
1v/W/9T/1f/V/9X/1f/W/9b/1v/Y/9j/2P/Y/9j/2f/a/9r/2v/a/9r/2v/b/9v/2//c
/9z/3P/d/93/3f/d/97/3v/f/9//3//g/+L/5P/k/+T/5v/q/+3/8P/y//L/8//z//b/
9//3//j/9//4//n/+v/7//z//f/+/wIAAwAEAAUABwAIAAkACwAMAA8AEQAUABUAFQAY
ABgAGgAbABwAHQAhACIAIgAkACQAJAAkACQAJAAlACUAJQAlACUAIwAjACUAIwAiACIA
HwAeABwAGgAVABMAEQAQAA4ADAALAAgACAAGAAQAAgAAAP7//f/7//r/+f/5//f/9P/0
//P/8v/x//D/8P/v//D/8f/w//H/7//w//D/8P/x//H/8f/w/+7/7//v/+//7//v/+//
7v/w//D/8P/x//D/8P/w//D/7//v/+//8P/y//L/8v/x/+//7//v//D/8P/w//H/8v/0
//T/9f/1//T/8//z//P/9f/1//X/9f/1//X/9v/2//f/+P/4//f/9//3//f/9//1//b/
9v/2//b/9v/2//X/9//4//j/+P/3//f/9//4//v//P/+//7//v/+/wAAAQADAAMAAQAB
AAAA//8BAAEAAQABAAQABAAEAAQABAAEAAYABgAEAAQAAwACAP///P/5//j/+v/5//n/
+P/3//f/+P/5//r/+f/5//j/9v/0//P/8f/y//L/8v/y//T/9P/0//T/9P/0//T/8//x
//H/8f/y//T/9P/z//P/8//z//P/8//z//P/8//z//P/8//z//P/8//z//P/8//1//X/
9f/1//X/9f/1//X/8v/y//T/9P/2//v/BAARACUAOQBKAGAAeQCRAK0AywDqAAUBEAH8
AMYAegAuAPH/x/+u/6H/n/+m/6//vf/L/9L/1v/d/+P/5P/l/+f/6//u/+3/7//x//L/
8f/y//P/8//0//b/9v/1//X/9f/2//f/9//3//f/9//5//n/+v/6//r/+//7//v/+f/6
//r/+v/6//r/+v/6//z//f/+//7/AAAAAAAAAAD///////8AAAAAAAABAAEAAQABAAIA
AgADAAMAAwAEAAQABgAGAAYABAAGAAcACAAKAAoACwALAAwADQANAA4AEQASABMAFAAV
ABYAFwAYABgAGQAaABsAHwAgACEAIwAkACcAKQAsAC0ALQAwADAANAA1ADYANwA5ADoA
OgA8ADwAPAA8ADwAOgA7ADsAOwA7ADsAOQA5ADkANwA2ADYAMwAyADAALgAsACsAKgAq
ACcAJAAiAB4AHAAaABgAFgAWABQAEwARAA4ADQANAAsACgAKAAkACAAHAAYABgAFAAcA
BwAFAAUAAwAEAAQABAAFAAUABQAEAAIAAwADAAMAAwADAAMAAgACAAIAAgADAAYABgAG
AAYABwAHAAcACAAGAAYABgAFAAcABwAHAAgACAAIAAkACgAIAAgACQAJAAoACQAJAAkA
CwALAAsACwAJAAkACgAKAAsADAAMAAsACwALAAsACwALAAwADAAMAAwADAAMAAsACQAK
AAoACgAHAAkACwAMAA4AEAAQABAAEAAOAA8AEQARABAADwANAAsACgAJAAgABwAKAAoA
CgAKAAoACgAMAAwADAAMAAsACgAHAAQAAQAAAAAA//////7//f/9//7///8BAP///v/8
//v/+v/6//n/9//2//X/9P/0//T/9P/0//b/9v/2//X/8//z//P/9P/y//L/8f/x//H/
8f/x//H/8//z//P/8//x//H/8f/x//H/8f/x//H/8f/x//H/8f/z//P/8//z//D/8P/w
//D/8v/3/wIAEQAhADMARABWAGsAgQCZALUA0ADtAPwA8gDAAHgALADt/8P/qv+d/5n/
nv+n/7X/xf/M/9D/1//d/+D/4f/l/+X/5v/r/+3/7f/u/+//8P/x//H/8P/y//L/8f/z
//P/9P/1//P/8//z//P/9f/1//b/9v/0//X/9f/1//P/9P/0//T/9v/2//b/9v/2//f/
+P/4//j/+P/4//j/+f/5//n/+v/4//j/+f/5//n/+f/6//r/+f/5//n/+v/8//7//v/+
//z//v///wAAAAAAAAEAAQAEAAUABQAGAAkACgALAAwACwAMAA0ADgAQABEAEgATABcA
GAAZABsAGgAdAB8AIgAlACUAKAAoACgAKQAqACsALQAuAC4AMAAwADAAMAAwAC4ALwAv
AC8ALgAtACoAKQAqACkAKQAqACgAJgAjACAAGwAZABcAFgAUABIAEQAOAAoACAAGAAQA
AgAAAP///f/8//v/+//5//b/9v/1//T/8//y//L/8f/x//H/7//v/+3/7v/u/+7/7//v
/+//7v/s/+3/7f/t/+3/7f/t/+z/7P/s/+z/7f/s/+z/7P/s/+n/6f/p/+r/6//s/+3/
7f/r/+v/6//s/+r/6v/r/+z/7P/s/+3/7f/s/+v/6//r/+v/6//r/+v/6//r/+z/7P/v
//D/8P/v/+z/6//q/+n/5//o/+j/6P/o/+j/6P/n/+n/6v/q/+r/6//r/+3/7P/s/+z/
7P/s/+7/7//x//H/8//z//L/8f/v/+//7//v//T/9P/0//T/8v/y//T/9P/1//b/9v/2
//P/8P/t/+z/7P/r/+v/6v/r/+v/7P/t/+v/6f/o/+b/5f/k/+T/4//i/+L/4v/i/+L/
4v/i/+L/4v/i/+L/4f/h/+H/4f/i/+T/5P/j/+P/4f/h/+H/4f/h/+H/4f/h/+H/4f/h
/+H/4f/h/+H/4f/j/+P/4//j/+P/4//j/+P/4P/e/97/3v/e/9//5P/t//3/DwAkADwA
VwBzAI8AswDaAPsAGAEeAQIBwABoABcA3/+6/6H/k/+S/5n/of+p/7T/vP+//8H/xv/L
/8//0f/S/9P/0//X/9j/2//c/93/3f/c/97/3v/d/93/3f/e/9//3//f/9//3//f/9//
4P/g/+L/4//j/+P/4//k/+T/5P/k/+T/5P/k/+L/4//k/+T/5P/k/+T/5P/l/+X/5f/m
/+b/5v/n/+f/5//n/+j/6P/p/+n/6f/q/+r/7P/s/+z/7P/u/+//8P/w//D/8f/x//T/
9f/1//b/9//4//n/+v/7//z//f/+/wIAAwAEAAUABQAGAAcACQAMAA8AEQAUABcAFwAa
ABoAGgAbABwAHQAfACAAIAAiACQAJAAkACQAJAAlACUAJQAjACMAIQAhACEAHwAeAB4A
HQAcABoAGAAVABMAEQAQAA4ADAALAAgABgAEAAIAAAD+//z/+//5//f/9f/0//H/7//w
//D/8P/v/+7/7v/t/+v/6//p/+n/6f/q/+r/6v/p/+n/6f/o/+j/6f/p/+n/6f/p/+n/
6P/m/+b/5v/n/+r/6v/q/+r/6//r/+v/7P/q/+r/6v/p/+n/6f/p/+r/6P/o/+n/6v/q
/+r/6//r/+z/6//r/+v/6//r/+v/6//p/+n/6v/q/+n/6v/q/+n/6//r/+v/6//p/+r/
6v/q/+z/7P/s/+v/6//s/+z/7P/r/+v/6//s/+3/7//v//L/9P/0//T/9P/0//X/9//3
//n/+f/4//f/9f/1//X/9f/4//j/+P/4//j/+P/6//r/+v/6//n/+P/5//b/8//y//D/
7//v/+7/7f/t/+7/7//x/+//7v/s/+v/6v/q/+n/6P/o/+j/6P/o/+j/6P/o/+r/6v/q
/+n/6f/p/+n/6v/q/+r/6f/p/+v/6//r/+v/6//r/+v/6//p/+n/6f/p/+n/6f/p/+n/
6f/p/+n/6f/r/+v/6//r/+z/6v/o/+j/6v/v//j/BwAZACsAQABYAG8AiQClAMUA5gAD
ARAB/gDIAHoALADv/8f/rP+b/5f/nv+p/7P/v//E/8j/zf/T/9b/2f/b/9//4v/j/+P/
4//m/+f/6P/p/+n/6f/q/+n/5//p/+n/6v/r/+v/6//r/+v/7f/t/+7/7v/u/+//7//v
/+//8P/w//D/7v/u/+7/7v/u/+//8P/w//D/8P/w//D/8f/x//H/8v/1//b/+P/5//v/
+//8//z//f/9//3//v/+/wAAAAAAAP7/AAABAAIABAAEAAUABQAGAAcABwAIAAkACgAL
AAwADQAOAA8AEAAQABEAEgATABUAFgAXABkAGgAdAB8AIgAlACUAKAAoACgAKQAqACsA
LQAuAC4AMAAwADAAMAAwADIAMwAzADMAMwAzADEAMQAvAC0ALAAsACsAKgAoACYAIwAh
AB8AHgAcABoAGQAWABIAEAAOAAwACgAIAAcABQAGAAUABQADAAAAAAD///7//f/8//z/
+//9//3/+//7//r/+v/5//j/+f/5//n/+P/4//n/+f/5//f/9//3//b/9//4//n/+//7
//r/+f/4//n/+f/5//r/+v/6//r/+f/7//v/+//8//z//P/9//7//P/8//3//f/9//3/
/v//////////////AQABAAIAAgABAAIAAgABAP//////////AQACAAIAAgAAAAAAAAD/
////AAAAAAAA////////AAADAAQABgAGAAYABgAIAAkACwALAAoACQAHAAUABwAHAAcA
BwAKAAoACgAKAAoACgAMAAwADAAMAAsACgALAAgABQAEAAIAAQABAAAAAQABAAIAAwAB
AP///v/8//v/+v/6//n/+v/6//r/+v/6//r/+v/6//r/+v/6//n/9//3//f/+P/6//r/
+f/5//f/9//3//f/+f/5//n/+f/5//n/+f/5//f/9//3//f/+f/5//n/+f/7//v/+//7
//j/+P/4//j/+P/9/wIADQAdAC8AQgBWAG0AgwCbALkA2ADzAAgBCAHmAKQAWAARANn/
uv+r/6X/pP+r/7n/x//S/9b/3f/h/+T/5//p/+v/7v/v//H/8//0//X/9v/3//f/9v/4
//j/9//5//n/+v/7//v/+//7//v/+//7//z//P/8//3//f/9//3//v/+//7//P/8//z/
/P/8//3//v/+/wAAAAAAAAAAAQABAAEAAgACAAIAAwADAAMAAwAEAAQAAwADAAMABAAG
AAgACAAIAAgACgALAAwADAAMAA0ADQAMAA0ADQAOAA8AEAARABIAEwAUABUAFgAaABsA
HAAdAB0AHgAfACEAIgAlACcAKgArACsALgAuADAAMQAyADMANQA2ADYAOAA6ADoAOgA6
ADoAOwA7ADsAOwA7ADkAOQA5ADcANgA2ADUANAAyADAALQArACkAKAAkACIAIQAeAB0A
HAAbABoAGAAWABUAEwAQAA8ADwANAAoACgAJAAgACQAIAAgABwAJAAkABwAHAAUABgAG
AAYAAwADAAMAAgACAAMAAwADAAUABQAFAAQABAAEAAQABQAEAAQABAAEAAMAAwADAAQA
BgAGAAYABQAFAAUABQAGAAYABgAHAAgABgAGAAcABwAEAAMAAwADAAQABQAGAAcACQAJ
AAoACgAKAAoACQAHAAcABwAHAAcABwAIAAgACAAIAAgACAAHAAcACAAIAAgABwAHAAcA
CAAJAAsACgAMAAwADAAMAA4ADwARABEAEQARABAADwAPAA8ADwAPABIAEgASABIAEgAS
ABQAFAAUABQAEwASABEADgALAAoACAAHAAcABgAFAAUABgAHAAcABQAEAAIAAQAAAAAA
//8AAAAAAAAAAAAAAAAAAAAA/v/+//7//f/9//3//f/+//z//P/7//v//f/9//3//f/9
//3//f/9//3//f/9//3//f/9//3//f/7//v/+//7//n/+f/5//n//P/8//z/+P/6//3/
BAAPABsAKwA8AFAAZwB/AJUArwDOAOsABAEEAeYAqABYABEA3//A/6v/o/+m/63/uf/H
/9L/2P/d/+P/5v/l/+f/6//u//H/9f/3//j/+P/4//j/9//4//r/+v/5//n/+f/6//v/
+//7//v/+//7//v//P/8//r/+//7//v//v8AAAEAAgD///7//f/8//z//f/+//7/AAAA
AAAAAAABAAEAAQACAAIAAgADAAMAAQABAAIAAgADAAMAAwAEAAIABAAEAAQABAAGAAcA
CAAJAAgACAAHAAgACQAJAAoADQAOAA8AEAARABIAEwAUABYAFwAYABkAGgAaABoAGwAc
AB8AIQAkACcAJwAqACoALAAtAC4ALwAvADAAMAAyADIAMgAyADIAMAAxADEAMQAzADMA
MQAxADEALwAuAC4ALAAqACcAJAAjACEAHwAeABwAGgAZABYAEgAQAA4ADAAMAAoACQAH
AAUAAwACAP///v/+//3//P/5//j/+P/3//n/+f/3//f/9f/2//b/9v/1//X/9f/0//L/
8//z//P/8//z//P/8v/0//T/9P/1//X/9P/z//L/8//z//P/9P/y//L/8v/x/+//7//v
//D/8v/y//P/9P/y//L/8//z//T/8//z//P/8f/x//H/8f/z//P/9P/0//T/9P/z//H/
7//v/+//7//v//D/8P/w/+7/7v/u/+3/7P/s/+v/6v/p/+n/6f/q/+n/7P/u/+7/7v/u
//D/8f/z//P/8f/x//D/7//t/+3/7f/t//D/8P/w//D/8P/w//L/8v/0//T/8//y/+//
7P/p/+j/6v/p/+n/6P/l/+X/5v/n/+f/5f/k/+L/3//e/97/3f/e/97/3v/e/9z/3P/c
/9z/3P/c/9z/2//d/93/3f/e/93/3P/a/9n/2//b/9v/2//Z/9n/2f/Z/9v/2//b/9v/
2//b/9v/2//a/9n/2P/X/9n/2f/Z/9n/2P/Y/9r/2P/U/9f/3P/j//P/BwAaADAATQBr
AIcApQDKAO8ADgEYAQABwABqABkA3f+4/53/jf+M/5H/l/+f/6j/sP+1/7v/wP/D/8X/
yf/M/8//z//P/9L/0f/S/9P/0//W/9j/2P/X/9n/2f/a/9v/2f/Z/9n/2f/b/9v/3P/c
/9r/2//b/9v/2//c/9z/3P/c/9z/3P/c/97/3//g/+D/4P/g/+D/4P/h/+H/4f/i/+D/
4P/h/+H/4f/h/+L/4v/j/+P/4//k/+b/6P/o/+j/5v/o/+n/6v/v//D/8v/z//T/9f/1
//b/9//4//n/+v/7//z//f/+/wIAAwAEAAUABwAIAAkACwAKAA0ADwASABMAEwAWABYA
GgAbABwAHQAfACAAIAAiACQAJAAkACQAIgAjACMAIwAjACMAIQAhACEAHwAeAB4AHQAc
ABoAGAAXABUAEwASAA8ADAAKAAYABAACAAAA/v/8//r/+f/3//b/9f/1//P/8P/w/+//
7v/t/+z/7P/r/+v/6//p/+n/6f/q/+r/6v/p/+n/6f/o/+b/5//n/+f/6f/p/+n/6P/o
/+j/6P/p/+j/6P/o/+j/5//n/+f/6P/q/+r/6v/p/+n/6f/p/+r/6P/o/+n/6v/q/+r/
6//r/+r/6f/p/+n/6//r/+v/6//t/+3/7v/u/+3/7v/u/+3/7//v/+//7//u/+7/7f/s
/+z/7P/s/+v/6//s/+z/7P/t/+3/7f/u/+//8f/w//D/8P/w//D/8f/z//b/9//5//n/
+P/3//X/9f/1//X/+v/6//r/+v/4//j/+v/6//z//P/7//r/9//0//H/8P/w/+//7//u
/+//7//w//H/8//x//D/7v/t/+z/7P/r/+r/6v/q/+r/6P/o/+j/6P/o/+j/6P/n/+n/
6f/p/+r/6v/q/+n/6f/p/+n/6f/p/+f/5//n/+f/6f/p/+n/6f/n/+f/5//n/+n/6f/p
/+n/6//r/+v/6//s/+z/6v/o/+j/6f/u//n/BwAbACwAQABXAHEAiwCrAMgA5wAAAQgB
8ACyAGQAGQDd/7j/of+X/5j/n/+n/7P/vv/G/8n/z//U/9f/1//b/97/4f/j/+X/5v/m
/+b/5v/l/+b/6P/o/+f/6P/p/+v/7f/r/+v/6//r/+v/6//s/+z/7P/t/+3/7f/t/+7/
7v/u/+7/7v/u/+7/7v/v//D/8P/y//L/8v/y//P/8//z//T/9P/0//X/9f/z//P/9P/0
//f/9//3//j/+P/6//r/+v/4//r/+//8//z//P/9//3//v//////AAD//wAAAQACAAUA
BgAHAAgACgALAAwADQAPABAAEQATABQAFwAZABwAGwAbAB4AHgAgACEAIgAjACUAJgAm
ACgAKAAoACgAKAAqACsAKwArACoAKQAmACUAJwAlACQAJAAjACIAIAAeAB0AGwAZABgA
FAASABEADgAMAAoACAAGAAYABAADAAEAAAD//////f/6//r/+f/4//X/9P/0//P/8//z
//H/8f/z//T/9P/0//P/8//z//L/8P/x//H/8f/x//H/8f/w//L/8v/y//P/9P/0//T/
9P/z//P/8//0//L/8v/y//H/8f/x//H/8v/0//T/9f/2//T/9P/1//X/9f/1//b/9//2
//X/9P/z//X/9f/2//b/9f/2//b/9f/1//X/9f/1//f/+P/4//j/+P/4//j/9//1//b/
9v/2//X/9f/1//b/9//3//f/+P/5//r//P/8//z//P/8//3//////wEAAQAAAP//////
//////8AAAAAAAAAAAAAAAACAAIAAAAAAP///v////z/+f/4//j/9//3//b/9//3//j/
+f/4//X/8//w/+//7v/u/+3/7P/s/+z/7P/u/+7/7v/u/+7/7v/u/+3/7//v/+//8P/u
/+7/7f/t/+3/7f/t/+3/6//r/+v/6//r/+v/6//r/+v/6//r/+v/7f/t/+3/7f/t/+3/
7f/t/+z/7P/q/+r/7P/x//r/BwAZACkAPgBUAGsAgQCbALkA2ADzAP4A8AC+AHQAJgDl
/7v/pP+Z/5f/mv+j/7P/wf/G/8r/0//Z/9r/2//b/9//4v/j/+X/5//o/+f/6P/p/+n/
6P/q/+r/6f/r/+v/7P/t/+3/7f/t/+3/7f/t/+7/7v/u/+//7//v//H/8v/y//L/8v/y
//L/8v/w//H/8v/y//L/8v/y//L/9f/1//X/9v/4//j/+f/5//n/+f/6//r/+//7//v/
/P/7//z/+//6//r//P/9//7/AAAAAAEAAQACAAMAAwAEAAcACAAJAAoACwAMAA0ADgAO
AA8AEAARABEAEgATABUAGAAbAB0AIAAjACMAJgAmACYAJwAoACkAKwAsACwALgAuAC4A
LgAuAC4ALwAvAC8ALwAvAC0ALQAtACsAKgAqACkAKAAmACQAIQAfAB0AHAAcABoAGQAW
ABQAEgAQAA4ACgAIAAcABQAGAAUABQADAAIAAgABAAAA///+//7//f/9//3/+//7//v/
/P/8//z/+f/5//n/+P/6//v/+//7//n/+f/5//j/+P/4//j/+f/6//r/+v/6//n/+f/5
//r/+v/6//r/+f/6//v//P/+//3//P/8//z//P/8//3//f/+//3//f/9//7///8AAAEA
/////wAAAAAAAAAA///9//////////////8AAAAAAAD+//7//v/9////AAAAAAAA/f/9
//3//v/9//3/AQAEAAUABgAHAAgABgAHAAkACQAJAAkACAAHAAkACQAJAAkADAAMAAwA
DAAMAAwADgAOAA4ADgANAAwACQAGAAMAAgACAAEAAQAAAAEAAQACAAMAAwABAAAA/v/9
//z//P/7//r/+v/6//r/+v/6//r/+v/4//j/+P/3//n/+f/5//r//P/8//v/+//5//n/
+f/5//j/9//2//X/9//3//f/9//4//n/+v/7//n/+f/5//n/9//3//f/9//2//b/9v/0
//b/+f8AAAsAFwAnADYASgBjAH0AlwCzANQA8QAKAQ4B7gCsAFoAEQDd/77/q/+h/6T/
rf+3/8H/yv/Q/9f/3f/i/+f/6//t/+7/8f/x/+//8v/z//T/9f/1//T/9v/2//X/9f/1
//b/9//3//f/9//3//f/9//4//j/+P/5//n/+f/5//r/+v/6//z//P/8//z/+v/7//z/
/P/6//r/+v/6//3//f/9//7//v/+///////9//3//v/+/////////wAAAAACAAIAAgAC
AAQABQAGAAYABgAHAAcABgAHAAcACAAJAAoACwAMAA0ADgAPABAAEgATABQAFQAZABoA
GwAdABwAHwAhACQAJQAlACgAKAAqACsALAAtAC8AMAAwADIANAA0ADQANAAyADMAMwAz
ADUANQAzADMAMgAvAC0ALAArACoAKAAmACUAIwAhACAAHgAcABsAGAAWABQAEgAQAA0A
CgAIAAUABAADAAMAAQD//wAAAAAAAP3//P/8//v//f/9//v/+//4//j/9//2//X/9f/1
//T/9v/3//f/9//3//f/9//2//j/+P/4//n/9//2//X/9P/1//X/9f/2//b/9v/2//X/
9f/1//X/9v/2//b/9//4//f/9v/2//X/9v/1//X/9f/3//f/9//3//X/9f/2//b/9f/2
//b/9f/1//X/9f/1//X/9v/2//b/9v/2//b/9f/z//T/9P/0//X/9f/1//b/9f/1//X/
9v/5//j/+P/4//j/+P/6//v//f/9///////+//3/+//7//v/+//+//7//v/+//7//v8A
AAAAAgACAAEAAAD9//r/9//2//j/9//3//b/9f/1//b/9//3//X/9P/y//H/8P/w/+//
7v/u/+7/7v/w//D/8P/w/+//7v/t/+v/7f/t/+3/7v/u/+7/7f/t/+//7//v/+//7v/t
/+z/6//r/+v/6//r/+v/6//r/+v/7f/t/+3/7f/t/+3/7f/t/+z/7P/q/+j/6P/p/+7/
+/8NACMANgBOAGkAhQCjAMUA7AAPASoBLAEGAb4AZAAZAOf/xP+r/6H/ov+n/6//uf/E
/8j/zf/T/9j/2//b/9//4v/j/+X/5f/m/+n/6v/r/+v/6v/s/+z/6//r/+v/7P/t/+3/
7f/t/+3/7//v//D/8P/w//H/8f/x//H/8v/y//L/8v/y//L/8v/y//P/9P/0//T/9P/0
//T/8//z//P/9P/2//b/9//3//f/9//4//j/+f/5//n/+v/6//z//P/8//z//v///wAA
AgACAAMAAwAEAAUABQAGAAcACAAJAAoACQAKAAsADAAQABEAEgATABcAGAAZABsAGgAd
AB8AIgAlACUAKAAoACwALQAuAC8ALwAwADAAMgA0ADQANAA0ADIAMwAzADMANAA1ADQA
NQAzADEAMAAwAC8ALgAsACoAJwAlACMAIgAeABwAGwAYABcAFgAVABQAEAAOAA0ACwAM
AAsACwAJAAYABgAFAAQABQAEAAQAAwADAAMAAQABAP//AAAAAAAAAQABAAEAAAACAAMA
AwADAAEAAQABAAAA/v/+//7////+//7//v/+/////////wAAAQACAAMAAwAFAAUABQAG
AAQABAAFAAYABAAEAAUABQAFAAUABgAHAAcABwAHAAcABwAHAAgACAAHAAgACAAHAAcA
BwAHAA==
         </WaveFormData>
      </LeadData>
   </Waveform>
</RestingECG>
