# Supplementary material for: Detection of Left Atrial Enlargement Using a Convolutional Neural Network-Enabled Electrocardiogram
Source: Front Cardiovasc Med. 2020 Dec 17;7:609976. doi: 10.3389/fcvm.2020.609976 (PMC7773668; doi:10.3389/fcvm.2020.609976)
Supplement: Supplementary file 5 [file Data_Sheet_5.ZIP › normal4/1802037062_5965_00000001.XML]

<?xml version="1.0" encoding="Windows-1252"?>
<!DOCTYPE RestingECG SYSTEM "restecg.dtd">
<RestingECG>
   <PatientDemographics>
      <PatientID>1802037062</PatientID>
      <PatientAge>69</PatientAge>
      <AgeUnits>Years</AgeUnits>
      <Gender>Male</Gender>
      <PatientLastName>cuihanhui</PatientLastName>
   </PatientDemographics>
   <TestDemographics>
      <DataType>Resting</DataType>
      <Site>1</Site>
      <AcquisitionDevice>MAC55</AcquisitionDevice>
      <Status>Unconfirmed</Status>
      <Priority>Normal</Priority>
      <AcquisitionTime>09:07:17</AcquisitionTime>
      <AcquisitionDate>05-10-2017</AcquisitionDate>
      <CartNumber>1</CartNumber>
      <AcquisitionSoftwareVersion>009C</AcquisitionSoftwareVersion>
      <XMLSourceVersion>MAC5000 v1.0</XMLSourceVersion>
   </TestDemographics>
   <RestingECGMeasurements>
      <VentricularRate>58</VentricularRate>
      <AtrialRate>58</AtrialRate>
      <PRInterval>140</PRInterval>
      <QRSDuration>80</QRSDuration>
      <QTInterval>410</QTInterval>
      <QTCorrected>402</QTCorrected>
      <PAxis>60</PAxis>
      <RAxis>24</RAxis>
      <TAxis>43</TAxis>
      <QRSCount>10</QRSCount>
      <QOnset>221</QOnset>
      <QOffset>261</QOffset>
      <POnset>151</POnset>
      <POffset>200</POffset>
      <TOffset>426</TOffset>
      <ECGSampleBase>500</ECGSampleBase>
      <ECGSampleExponent>0</ECGSampleExponent>
   </RestingECGMeasurements>
   <Diagnosis>
      <Modality>Resting</Modality>
         <StatementCount>3</StatementCount>
         <LabelText>12SL Õï¶Ï³ÂÊö</LabelText>
      <DiagnosisStatement>
         <StmtFlag>ENDSLINE</StmtFlag>
         <StmtText>ñ¼ÐÔÐÄ¶¯¹ý»º</StmtText>
      </DiagnosisStatement>
      <DiagnosisStatement>
         <StmtFlag>ENDSLINE</StmtFlag>
         <StmtText>µçÑ¹·ûºÏ×óÐÄÊÒ·Ê´óµÄ×îµÍ±ê×¼£¬²»³ýÍâÊÇÕý³£±äÒì</StmtText>
      </DiagnosisStatement>
      <DiagnosisStatement>
         <StmtFlag>ENDSLINE</StmtFlag>
         <StmtText>ÁÙ½ç ECG</StmtText>
      </DiagnosisStatement>
   </Diagnosis>
   <Waveform>
      <WaveformType>Rhythm</WaveformType>
      <WaveformStartTime>0</WaveformStartTime>
      <NumberofLeads>8</NumberofLeads>
      <SampleType>CONTINUOUS_SAMPLES</SampleType>
      <SampleBase>500</SampleBase>
      <SampleExponent>0</SampleExponent>
      <HighPassFilter>16</HighPassFilter>
      <LowPassFilter>150</LowPassFilter>
      <ACFilter>NONE</ACFilter>
      <LeadData>
         <LeadByteCountTotal>10000</LeadByteCountTotal>
         <LeadTimeOffset>0</LeadTimeOffset>
         <LeadSampleCountTotal>5000</LeadSampleCountTotal>
         <LeadAmplitudeUnitsPerBit>4.88</LeadAmplitudeUnitsPerBit>
         <LeadAmplitudeUnits>¦ÌV</LeadAmplitudeUnits>
         <LeadHighLimit>2147483647</LeadHighLimit>
         <LeadLowLimit>268435456</LeadLowLimit>
         <LeadID>I</LeadID>
         <LeadOffsetFirstSample>0</LeadOffsetFirstSample>
         <FirstSampleBaseline>0</FirstSampleBaseline>
         <LeadSampleSize>2</LeadSampleSize>
         <LeadOff>FALSE</LeadOff>
         <BaselineSway>FALSE</BaselineSway>
         <ExcessiveACNoise>FALSE</ExcessiveACNoise>
         <MuscleNoise>FALSE</MuscleNoise>
         <LeadDataCRC32>1261076227</LeadDataCRC32>
         <WaveFormData>
+P/4//j/9//1//X/9f/0//b/9v/2//b/9v/2//b/9f/0//T/9f/1//f/9v/2//X/9P/0
//P/8f/x//D/8v/y//L/9f/5//n//f8DAAkADAATACEAMgBDAFIAYABqAGwAbABsAGwA
YwBRADUAFwD6//P/9f/y//D/8//3//f/+f/8//r/+P/6//r/9//4//f/9//3//X/9f/0
//P/8//z//P/8//2//b/9P/0//T/9f/1//X/9v/2//b/9v/2//b/9f/1//b/9v/2//X/
9//5//n/+f/4//j/9//3//j/+f/7//z/+//6//n/9//5//v/+//7//v/+//7//v/+//6
//r/+//8//3//v8BAP///v/7//z//f///wAAAgADAAMAAQABAAAAAAAAAAEABgAGAAYA
BwAHAAYABgAIAAkACQALAA0ADQAOAA8ADwANAA8AEAAQABMAFAAVABcAGQAZABkAGAAY
ABkAHAAgAB4AHQAcABwAGwAcAB8AIAAdAB4AHgAdABsAGwAbABsAGAAXABcAFwAWABYA
FAATABEADgAOAA4ADAAMAAwACwAJAAgABQAEAAQABAAEAAUABQADAAMAAgACAAIAAgAC
AAEAAwADAAMAAQAAAAAAAAAAAAEAAQABAAMAAgABAAEAAQABAAEAAQABAAEAAQADAAIA
AgABAAEAAQABAAEAAQADAAIAAgACAAQAAgACAAMAAQABAAEAAwADAAMAAgABAP////8C
AAIAAgACAAIAAgAAAAAAAAAAAAIAAwADAAMAAgACAAIAAgADAAMAAQADAAUABQADAAMA
AwADAAMAAwAFAAUABgAGAAUABQAFAAMABQAHAAUABQAHAAgACQAJAAUABAADAAIAAwAE
AAUABgAEAAQABAAEAAUABQAGAAgACAAHAAUAAQADAAQABAAGAAYABQAEAAMABQAFAAUA
BAAEAAUABQAFAAcABQADAAMAAQACAAMAAwAGAAYABwAHAAQAAwACAAEAAAAAAAIABAAF
AAUAAgACAAQAAgAAAAIAAwADAAQABAADAAEAAQACAAAAAAACAAIAAwABAAEAAwADAAUA
BAACAAIAAgACAAIAAgACAAIAAQAAAP///v///wAAAQACAAEAAAD///7//P/8//z//P/6
//r/+v/6//j/+P/4//j/+f/6//v//P/7//r/+f/4//j/+P/4//j/+P/4//j/+P/2//b/
9v/2//j/+f/5//r/9//2//T/8//1//b/+P/5//n/+//7//v/+f/5//n/+f/7//v/+//7
//r//P///wEABQAFAAQABAAAAP////8AAAEAAwADAAMAAwADAAEAAAD///7//f/9//z/
+v/4//j/9v/1//X/9f/1//T/9P/0//b/9v/2//b/9P/z//L/8v/z//P/8//y//L/8f/x
//L/8P/z//P/8P/w/+7/7v/x//X/9f/5////AwAIABEAHwAwAD8ATABWAGIAagBqAGgA
agBjAFEANwAZAPz/7//v//D/8P/z//f/+f/3//T/8v/0//j/+P/5//b/9f/1//X/9f/1
//T/8//1//X/9f/1//T/9P/y//L/8v/z//P/8//0//T/9P/0//T/9P/z//P/9P/0//T/
8//1//f/9//3//f/9v/0//P/9P/1//f/+P/4//j/+P/3//f/+f/5//n/+f/5//n/+f/3
//b/9v/3//X/8//x//H/7//s/+f/5v/m/+f/5//o/+n/6f/n/+f/5//m/+X/5f/m/+b/
5v/n/+X/5P/k/+b/5//n/+n/6//p/+r/6//r/+n/6//s/+z/7f/u/+//8f/x//H/8f/w
//H/8//3//z/+f/3//X/9P/0//T/9v/2//b/+P/5//n/8//z//P/8//y//H/8f/x/+z/
7P/q/+n/5//k/+T/5P/k/+T/5P/j/+H/4P/d/9z/2v/a/9r/2//Z/9f/1//W/9b/1v/W
/9b/1//Z/9n/2f/X/9b/1v/W/9b/1//X/9f/2f/Y/9f/1//X/9f/1//X/9f/1//X/9n/
2f/Y/9b/1f/W/9f/2P/Z/9n/2P/Y/9j/1v/U/9T/1f/X/9f/1//Z/9f/1//W/9X/1f/V
/9j/2P/Y/9j/2P/Y/9j/2P/Y/9j/2P/Z/9n/2f/Y/9j/2P/Y/9n/2f/X/9n/3f/d/9v/
2//Y/9f/1v/V/9j/2f/b/9z/3f/d/93/2//Z/9v/2f/Z/9f/2P/Z/9n/2v/a/9r/2v/a
/9r/2v/a/9j/2P/Y/9j/2f/Z/9r/3P/d/93/3P/Z/9n/2v/a/9z/2v/Z/9j/1//Y/9n/
2v/a/9r/2//b/9v/3f/b/9n/2f/Z/9r/2//b/9r/2v/b/9v/2//b/9v/2//Z/9r/3f/g
/+D/3//b/9r/2//a/9n/3P/d/93/3v/e/93/2//b/9z/3P/c/97/3v/f/93/3f/f/9v/
3f/e/97/3v/e/97/3v/e/97/3v/e/97/3v/e/97/3v/e/97/3v/e/97/3v/g/+D/4P/g
/+D/4P/g/+D/3v/e/97/3v/f/+D/4f/i/+D/4P/g/+D/4P/g/+D/4P/f/9//3v/e/9//
4P/g/+H/4v/i/+P/4//j/+X/5f/l/+f/5//n/+f/5f/l/+X/5f/o/+r/7f/v//H/8f/w
//D/7P/r/+v/7P/v//H/8f/x//H/8f/v/+7/7f/s/+v/6//o/+b/5P/k/+b/5f/l/+X/
5//m/+b/5v/l/+T/4//i/+T/4//i/+L/4//j/+P/4v/i/+H/4f/i/+L/5f/l/+L/3v/e
/+D/4//l/+n/7f/x//f//v8HABEAIAAxAD4ASABWAF4AWgBYAFYATQA5AB0A/f/m/+H/
5f/k/+L/4//l/+f/6f/o/+j/6P/q/+z/6//o/+f/5//n/+X/5f/k/+P/5P/l/+b/5//n
/+b/4//i/+T/5f/l/+X/5v/m/+b/5v/o/+j/5//n/+j/6P/o/+f/5v/n/+b/5f/n/+j/
6P/p/+f/5//o/+j/6P/o/+j/5//p/+v/6//r/+v/6//r/+v/7f/s/+z/7f/t/+3/7f/v
/+7/7v/s/+7/7v/v/+//8P/z//P/8f/x//T/9P/0//X/9v/2//b/9//3//b/9v/4//n/
+f/7//3//P/8//z/+//8////AQACAAMABAAFAAcABQAFAAUABAAGAAcACgAOAAwACwAK
AAoACwAMAA8AEAANAA4ADgANAAoACwAMAA0ACQAHAAYABQACAAIAAAD///7//P/9//7/
+//6//n/9//1//T/8f/w//H/8v/z//X/8//x//H/8P/w//D/8P/w/+//8f/x//H/7//u
/+7/7v/u/+//7//v//H/8P/v/+//7//v/+//7//t/+3/7f/v/+7/7v/t/+3/7//v/+//
7//v/+7/7v/u//D/7v/u/+//7f/t/+3/7//v/+//7v/t/+z/7f/x//L/8f/w/+//7v/v
//D/8f/y//H/8f/w/+//7v/u/+7/7v/v/+//7f/v//H/8f/v/+//8f/x//H/8f/w/+//
7//u//H/8f/x/+//8f/z//H/8f/v//D/8f/x//D/8P/w//D/8P/w//D/8P/v//D/8f/y
//P/8//0//b/9P/z//H/7f/u//D/8f/0//T/8//y//H/8//z//P/8v/y//P/8//z//X/
8//x//H/8v/0//b/9//2//T/8//x//D/8f/y//P/8P/w//L/9P/z//P/8P/w//P/8v/x
//T/9f/1//b/9v/z//H/8f/y//L/8v/0//T/8//x//H/8//z//H/9P/y//L/8v/y//L/
8v/y//L/8//0//X/9v/z//L/8f/w//P/9P/1//b/9f/0//P/8v/y//L/8v/y//T/9P/0
//T/8v/y//L/8v/z//T/9f/2//T/9P/0//T/9P/0//T/9P/y//L/8v/y//L/8v/y//P/
9f/0//T/9P/y//H/8f/y//T/9f/1//f/9//3//f/9//3//f/9//3//f/9//3//j//P//
/wEAAwACAAAA///8//3//f/+////AQABAAEAAQADAAEAAAD///7//f/9//z/+P/2//b/
9v/1//X/9f/1//L/8v/y//L/8//0//X/9v/0//L/8f/x//H/8f/w//D/8f/x//L/8v/t
/+//8P/u/+7/8P/z//P/9//9/wEABQAMABMAGwAsAD0ATgBcAGYAaABmAGYAaABfAE0A
NwAZAPz/7//v//L/8v/v/+//9//3//b/+P/4//b/9v/3//b/9f/1//X/9//3//b/9f/0
//P/8v/x//L/8v/w//D/8P/x//H/8f/y//L/8v/y//T/9P/z//P/9P/0//T/8//z//X/
9f/1//b/9v/1//X/9f/1//b/9v/2//b/9v/1//P/9f/1//X/9//3//f/9//1//T/9P/1
//f/9//3//n/+P/4//b/+P/2//f/9//4//v/+//5//n/+v/6//r/+//8//z//P/9//7/
/v///wIAAgABAAIAAwAEAAYACAAJAAgACQAJAAgACwAMAA0ADwARABEAEQAQAA4ADwAS
ABYAGAAXABYAFgASABIAFAAUABQAFgAXABcAEwATABMAEwASABEAEQARAAwADAAKAAkA
CAAGAAcACAAFAAQAAwABAAMAAgD///7/+v/6//r/+//9//v/+//6//j/+P/4//j/9//5
//n/+f/5//j/+P/4//j/+f/5//n/+f/4//f/9//3//f/9//3//n/+f/5//v/+v/6//n/
+f/7//v/+//7//n/+P/4//j/+P/2//b/9//5//n/+f/7//n/+f/4//f/9//3//r/+v/6
//r/+v/6//r/+v/6//r/+v/7//v/+//6//r/+v/6//n/+f/3//n//f/9//v/+//5//n/
+f/5//v/+//8//z//f/9//3/+//7//3/+//7//v//P/9//3//P/8//z//P/+//7//v/+
//v/+v/5//j/+f/5//r//P/9//3//P/5//n/+v/6//z//P/7//r/+f/5//n/+f/4//j/
+f/5//n/+v/5//j/+f/7//z//f/9//3//P/8//v/+//7//v/+//6//r//P/+//3//f/6
//r/+v/4//b/+P/5//n/+v/6//r/+f/6//z/+//6//v/+v/6//n/+v/9//3/+//6//r/
+v/6//r/+v/6//r/+v/6//r/+v/6//z//P/8//z/+//6//n/+P/6//r/+v/6//z//P/8
//z/+//6//n/+P/6//r/+v/6//j/+P/4//j/+P/4//j/+P/6//r/+v/6//j/+P/4//j/
+v/6//v/+//4//j/+P/4//n/+f/6//r/+//7//3////9//3//f/9////////////////
/wAAAgADAAUABwAHAAgACAAGAAUAAwAEAAUABwAJAAkACQAJAAQAAgAAAP7///////7/
/P/6//r/+v/5//f/9//3//b/9//4//n/+v/4//j/+P/3//b/9v/3//f/+f/4//j/9//2
//b/9f/z//X/9P/0//b/+v/7//v/+//9/wMACwASAB8AMQBAAEsAXABoAG4AcABwAHAA
agBfAEcAJwAJAPj/9//3//b/9v/7//3/+//7//z//v/8//r//P/7//j/9//3//f/9//3
//b/9f/3//f/9//3//j/+P/2//b/9v/3//f/9//4//j/+P/4//r/+v/5//n//P/8//z/
+//6//v/+v/5//r/+v/5//n/+f/5//r/+v/4//j/+P/3//j/+//8//3//P/7//r/+f/5
//j/+P/5//r/+//8///////+//v//P/+//////8AAAEAAQD/////AAAAAAAAAQAEAAQA
BAAFAAUABAAEAAYABwAHAAkACwAJAAoACwALAAwADwARABIAEwAUABUAFwAVABUAFQAU
ABYAFwAaAB4AHAAbABoAGgAWABYAGAAYABkAHAAeAB8AGgAZABgAFwAUABMAEwATABAA
EAAOAA0ACwAIAAgACAAIAAgACAAHAAYABAAAAP7//f/+////AQAAAP3//P/6//r/+v/6
//r//f/////////8//r/+f/4//r/+//7//v/+//6//n/+f/3//f/9//3//X/9f/1//f/
9//2//T/8//z//P/8//z//X/9P/0//T/8v/w//D/8f/x//H/8f/z//L/8f/v/+3/7P/t
//H/8v/x//D/7//u//D/8P/w//D/8P/x//H/8f/u/+7/7v/u//H/8f/v//H/8f/x/+//
7//t/+3/7f/t/+//7//w//D/7//v/+//7f/v//H/7//v/+3/7v/v/+//7v/u/+7/7v/v
//D/8f/y/+7/7v/u/+7/7v/v//H/9P/y//H/7//r/+v/7P/s/+7/7v/t/+z/6//r/+v/
6//q/+v/7f/u/+//7//t/+v/6//r/+z/7f/t/+7/7v/v/+//7f/t/+3/7f/r/+z/7//y
//H/8f/u/+7/7//u/+3/8P/v/+//8P/w/+//7f/t/+7/7v/u//D/8P/x/+//7//x//H/
8//0//L/8v/y//L/8P/w//D/8P/y//L/8v/y//L/8v/y//L/8v/y//L/8v/0//T/9P/0
//L/8v/y//L/9P/0//T/9P/0//T/9P/0//L/8v/y//L/9P/0//T/9P/0//T/9P/1//X/
9P/0//T/9v/1//X/9v/0//X/9f/3//r/+//8//3//P/7//r/+f/7//v/+//8//7/AQAD
AAUABQAEAAQAAgD/////AAABAAMAAwADAAMAAwABAAAA//8AAP/////+//r/+P/4//j/
+P/5//r/+//5//j/9//2//f/+P/5//r/9//2//b/9//3//f/9v/2//f/9//4//j/9f/1
//T/9P/0//b/+f/9/wMABwAJAAkAEAAfAC8APgBPAGAAagBuAGoAaABqAGQAVQBBACMA
AwD2//f/9f/0//b/+f/7//v///8AAAIA/v/8//7//f/8//v/+//7//3//f/8//v/+v/5
//j/9//5//r/+f/6//r/+//7//v/+v/6//r/+v/6//r/+f/5//r/+v/6//n/+f/7//v/
+//8//z/+//7//v/+//8//z//v/+//7//f/9/////////wEAAQABAAEAAQAAAAAAAQD/
//////8BAAQABAACAAQAAgADAAMABAAHAAcABQAFAAYABgAGAAcACAAIAAgACQAKAAoA
CwAOAA8ADwARABMAEQASABMAEwAVABcAGAAYABcAGAAZABsAHQAdAB0AHAAeAB8AIgAm
ACQAIwAiACIAIAAgACIAIgAgACIAIwAjACAAIQAiACMAHQAbABoAGQAXABgAFwAXABUA
EgASABIADwAOAA0ACwANAAwACQAIAAYABgAGAAcACQAHAAcABgAEAAQABAAEAAMABQAF
AAUAAwACAAIAAgAAAAEAAQABAAIAAgACAAMAAwADAAMAAwABAAEAAQADAAQABAADAAMA
AQABAAEAAQADAAIAAgACAAIAAAAAAAEAAQABAAEAAwADAAMAAgABAP3//f8AAAAAAgAC
AAIAAgACAAIAAgACAAAAAQABAAEAAgACAAIAAgABAAEA//8BAAMAAwABAAEAAQABAAEA
AQADAAMABAAEAAUABQAFAAMAAQADAAEAAQADAAQABQAFAAYABgAGAAYABQAEAAMAAgAB
AAIAAwAEAAMAAwAEAAYABwAHAAYAAwACAAIAAQACAAQAAwACAAEAAwADAAMAAgACAAMA
AwADAAUAAwABAAEAAwAEAAUABQAEAAQABQAFAAMAAwADAAMAAAAAAAIABAAFAAUAAgAC
AAMAAgABAAQAAwADAAQABAAEAAMABAAGAAUABAAFAAQABQADAAMABQAFAAUAAgADAAQA
BQAGAAYABgAGAAYAAwACAAEAAAABAAIAAwAEAAQABAAEAAQABAAEAAQABAAEAAQABAAE
AAQABAAEAAQAAgACAAIAAgAEAAQABAAEAAIAAgACAAIABAAEAAQABAADAAIAAQAAAAEA
AgADAAQAAgACAAIAAgACAAIAAgACAAQABQAFAAYABAAEAAMAAwAEAAQABQAFAAcACQAJ
AAkACQAJAAkACQAJAAkACQAJAAgACgANAA8ADwAPAA4ADgANAA0ADgAQAA8AEQARABEA
EQARAA8ADgALAAoACQAJAAkACAAHAAgABgAFAAUABQAFAAQABAAEAAYABgAGAAYABAAD
AAIAAgAFAAUABQAEAAMAAQAAAAAAAgD9////AgACAAIAAgADAAcACQALABEAGwAgACsA
PQBOAFsAaAB0AHoAfAB6AHoAdgBpAFEAMQATAAYAAQD///7/AgAFAAUACQALAAwACgAG
AAgACAAHAAYABQAFAAUAAwADAAIAAQADAAMAAwADAAQABAACAAIAAQABAAAA//8BAAIA
AwAEAAIAAgABAAEAAgACAAIAAQABAAMAAwADAAQABAADAAMABQAFAAYABgAEAAQABAAD
AAMABQAFAAUABwAHAAcABwAHAAYABgAHAAcABwAHAAkACgAKAAgACgAIAAkACQAKAA0A
DQALAAsADAAMAAwADQAQABAAEAARABEAEAAQABIAEwATABUAFwAZABoAGwAbABoAGwAb
ABoAHQAeAB8AIQAhACEAIQAgACAAIQAkACgAJgAlACQAJAAjACQAJwAoACYAKAApACkA
JgAnACgAKQAkACMAIwAjACEAIgAhACEAHgAaABkAGAAWABYAFgAVABUAFAARABAAEAAQ
ABAAEQAPAA0ADQAMAAwADAAMAAwADAANAAwACwAJAAgACAAIAAoACwALAAsACwAKAAkA
CQAHAAcABwAHAAgACQAKAA0ADQAMAAoACQAJAAkACQAJAAkACAAIAAgACgAIAAgACQAJ
AAkACQALAAkACQAIAAcABQAFAAgACAAIAAgACAAIAAgACAAIAAgACAAJAAkACQAIAAgA
CAAIAAsACwAJAAsACwALAAkACQAJAAkACQAJAAkACQAKAAoACwALAAsACQAJAAsACQAJ
AAkACgALAAsACgAKAAoACgAKAAoACgAKAAgACAAIAAgABwAHAAgACgALAAsACgAHAAcA
CAAIAAoACgAJAAgABwAHAAcABwAGAAgACQAJAAkABwAFAAMAAwAFAAYABwAHAAgACAAJ
AAkABwAHAAcABwAEAAQABgAIAAkACQAGAAYABgAEAAIABAAFAAUABgAGAAUAAwADAAQA
BAAEAAYABgAFAAMAAwAFAAUABQAGAAQABAAEAAQABAAEAAQABAAEAAQABAAEAAIAAgAC
AAIAAgACAAIAAgACAAIAAgACAAIAAgACAAIABAAEAAQABAAEAAQABAAEAAIAAgACAAIA
AgACAAIAAgAEAAQABAAEAAQABAAEAAQABAAEAAQABAAEAAQABAAEAAIAAgACAAIAAgAD
AAMAAgAEAAQABAADAAMABAAEAAUAAwAFAAcABwAJAAkACQAJAAcABwAHAAcABwAIAAoA
DQAPABEAEQAQABAADgANAA0AEAARABMAEwASABEAEAANAA0ADQANAA0ADQAMAAoACAAF
AAQAAgABAAMAAwACAAIAAAAAAAAAAAACAAIAAQAAAAAAAQABAAEAAAAAAP////////7/
/P/7//r/+v/4//j/+////wEABwALAA8AFAAdAC0AOABFAFQAZABuAHQAdAByAHIAbQBZ
AD0AHwAGAPf/9//4//b/9//5//n/+f/4//r//v/+//z/+f/2//X/9f/1//X/9f/0//P/
8P/v/+7/7f/u/+7/7P/s/+3/7//w//H/8P/u/+z/6v/o/+j/5//n/+j/6P/o/+f/5f/n
/+f/5//m/+b/5f/l/+X/5f/m/+b/6P/o/+j/5//m/+f/5v/l/+P/4//j/+P/5P/k/+X/
5//m/+X/5P/l/+T/5P/i/+T/4v/j/+P/5P/n/+f/5f/l/+b/5v/m/+f/6v/q/+r/6//p
/+j/6P/q/+v/6//t/+//7f/u/+//7//v//H/8v/y//P/9P/1//f/9//3//f/9v/2//f/
+v/+//7//f/8//z//P/8//7//v/9//7//v/9//r/+//8//3/+P/3//f/9//0//T/8v/x
//H/7v/u/+7/6//q/+n/5//l/+T/4f/g/+D/4P/g/+H/3//d/93/3P/c/9z/3P/c/9v/
3f/d/93/3f/c/9z/3P/a/9v/2//b/9v/2v/Z/9n/2v/b/9z/3f/b/9v/2//d/9z/3P/b
/9v/2f/Z/9n/2f/b/9r/2v/a/9v/2v/b/93/3P/b/9r/2//b/9v/2v/Z/9n/2f/c/9z/
3P/c/9z/3P/b/9r/2f/Y/9j/2f/Z/9n/2v/a/9r/2v/b/9v/2f/b/9v/2//Z/9n/2v/b
/9z/3f/c/9v/2//a/9r/2f/Y/9X/1v/Z/9j/2f/Z/9r/2//b/9z/3P/c/9z/3v/e/97/
3v/d/97/3//g/9z/2//b/9z/3f/d/9z/2f/b/9z/3P/e/97/3f/c/9v/2//b/9v/2v/a
/9v/2//b/93/2//Z/9n/2//c/93/3f/c/9z/3f/d/9v/2//b/9v/2v/a/9z/3v/g/+H/
3//g/+H/4P/f/+L/4f/f/97/3P/b/9n/2f/a/9z/3P/e/97/3//d/93/3//Z/9f/2v/a
/9r/2v/a/9n/2P/X/9b/1v/W/9b/1v/U/9T/1P/U/9T/1P/U/9T/0v/S/9L/0v/S/9L/
0v/S/9P/1P/V/9b/1P/U/9T/1P/W/9j/2v/c/9n/2P/X/9b/1v/W/9b/1v/Y/9j/2P/Y
/9j/2P/Y/9j/2P/Y/9j/2P/a/9r/2//b/9j/2P/Y/9j/1//X/9j/2P/b/9v/3f/f/+H/
4f/h/+H/3v/d/9z/2//c/93/3//i/+f/6f/r/+v/6v/q/+j/5//n/+j/6f/r/+n/6f/p
/+n/6f/o/+f/5v/n/+f/5v/k/+L/4v/i/+H/4f/h/+H/4P/f/97/3f/c/97/3v/e/93/
3v/e/9//3//d/9z/3P/b/93/3v/e/93/2//c/9r/2v/c/9//5f/p/+n/6//x//7/BwAR
ACQANwBEAFAAXABeAFgAUgBQAEUALwAVAPf/4P/f/+H/3v/e/9//3//h/+X/5v/k/+b/
5P/k/+P/4v/h/+H/4f/h/+H/4P/f/+H/4f/h/+H/4P/g/97/3v/g/+H/4f/h/+H/4P/f
/97/3//g/+D/4f/i/+L/4v/h/9//4f/h/+H/5P/k/+P/4//h/+H/4v/i/+L/4v/i/+H/
4f/j/+P/4//l/+X/5f/l/+X/5P/k/+X/5f/l/+X/5//q/+r/6P/q/+r/6//r/+z/7P/r
/+j/5//q/+r/6v/r/+z/7P/s/+3/8P/w//H/9P/y//H/8v/z//X/9v/3//f/+v/9////
AAD9//z/+//7//3///8BAAIAAQABAAMABgAGAAUABAAEAAUABgAJAAoABwAIAAgABwAE
AAUABgAHAAIAAQABAAEA/v/+//z/+//5//b/9v/2//L/8v/y//H/8v/y//D/8P/r/+r/
6f/p/+v/6f/p/+j/6P/o/+j/6P/o/+n/6P/n/+b/5v/n/+j/6P/p/+n/6f/p/+j/5//n
/+j/6f/q/+v/6v/p/+j/6f/q/+r/6f/p/+v/6//r/+v/6//q/+r/6v/o/+b/5v/n/+f/
5//n/+n/6//r/+r/6f/n/+f/6v/q/+j/6P/o/+j/6v/q/+r/6v/o/+n/6f/p/+j/6P/o
/+j/6f/p/+f/6f/p/+n/5//n/+f/5//n/+f/5f/l/+b/5v/n/+f/5//l/+f/6f/n/+f/
5f/m/+f/5//m/+b/5v/m/+T/5P/k/+T/4//k/+X/5v/l/+X/5v/o/+n/6f/o/+X/5//o
/+j/6v/p/+f/5f/j/+T/5f/m/+b/5P/l/+X/5f/m/+X/5P/l/+b/6P/q/+v/6v/o/+f/
5f/l/+X/5f/l/+T/5P/m/+j/5//n/+T/5P/n/+b/5f/o/+j/5//n/+b/5//l/+X/5v/l
/+T/5f/k/+T/4//k/+f/6f/p/+b/4//i/+H/4P/h/+L/4//k/+T/5P/k/+T/5v/m/+b/
5v/n/+j/6f/q/+j/5v/k/+L/4v/i/+L/4v/j/+T/5f/m/+b/5v/m/+b/6P/o/+j/6P/n
/+b/5f/k/+X/5v/n/+j/5v/m/+b/5v/k/+T/5P/k/+b/5v/m/+b/5v/m/+b/5v/k/+T/
5P/k/+X/5f/k/+T/4v/i/+H/4f/j/+T/5v/n/+n/6//r/+v/6v/p/+j/5//p/+n/6f/p
/+z/7v/x//P/9//3//b/9v/y//H/8f/y//H/8//z//P/9P/1//T/9P/z//L/8f/x/+//
7P/p/+j/6P/n/+f/5//p/+j/6P/o/+j/6P/o/+j/6P/n/+b/5v/l/+X/5f/k/+b/5f/l
/+b/6P/l/+X/6v/q/+b/5P/n/+v/7//z//n///8IABMAIwA2AEMATABWAF4AYgBiAGAA
WgBLADMAFQD1/+b/6f/p/+T/5P/p/+v/6//n/+j/7P/u/+7/7P/r/+r/6f/p/+n/5//n
/+b/5f/n/+f/5//n/+b/5v/k/+T/5v/n/+f/5//m/+b/5v/m/+b/5v/l/+X/6P/o/+j/
5//l/+f/5//n/+r/6v/p/+n/6P/n/+f/5v/o/+j/6P/n/+f/6f/p/+n/5//n/+f/5//o
/+j/6f/r/+r/6f/o/+n/7P/s/+r/7P/u/+//7//w/+//7//t/+3/7v/u/+7/7//w//D/
8P/x//P/8v/y//T/9f/1//f/+f/3//j/+f/5//r//f///wAA/v/+//7////////////+
/wAAAQAEAAgABgAFAAQABAAEAAQABgAGAAQABgAHAAcAAwADAAMAAwAAAP////////r/
+v/4//f/9//0//T/9P/w//D/8P/v/+3/7P/p/+j/5//o/+n/6//p/+f/5//m/+X/5v/n
/+j/5//n/+X/4//i/+L/4//k/+T/5f/l/+X/5//m/+X/5f/j/+P/4//j/+H/4f/h/+P/
4v/i/+H/4f/j/+P/4//j/+H/4P/g/+D/4v/g/+D/4f/f/9//3//h/+H/4f/g/9//3//f
/+L/4v/h/+D/3//e/+D/4P/g/+D/4P/h/+H/4f/e/97/3v/e/+H/4f/f/+H/4v/h/97/
3f/e/9//4P/h/+D/3//f/97/4f/h/+H/3//d/9//3f/d/9v/3P/d/93/3v/e/97/3v/e
/97/3v/e/9z/3P/c/9z/3f/d/97/4P/g/9//3f/Z/9r/3P/d/+D/3v/d/9z/2//h/9v/
1//a/w==
         </WaveFormData>
      </LeadData>
      <LeadData>
         <LeadByteCountTotal>10000</LeadByteCountTotal>
         <LeadTimeOffset>0</LeadTimeOffset>
         <LeadSampleCountTotal>5000</LeadSampleCountTotal>
         <LeadAmplitudeUnitsPerBit>4.88</LeadAmplitudeUnitsPerBit>
         <LeadAmplitudeUnits>¦ÌV</LeadAmplitudeUnits>
         <LeadHighLimit>2147483647</LeadHighLimit>
         <LeadLowLimit>268435456</LeadLowLimit>
         <LeadID>II</LeadID>
         <LeadOffsetFirstSample>0</LeadOffsetFirstSample>
         <FirstSampleBaseline>0</FirstSampleBaseline>
         <LeadSampleSize>2</LeadSampleSize>
         <LeadOff>FALSE</LeadOff>
         <BaselineSway>FALSE</BaselineSway>
         <ExcessiveACNoise>FALSE</ExcessiveACNoise>
         <MuscleNoise>FALSE</MuscleNoise>
         <LeadDataCRC32>3420455560</LeadDataCRC32>
         <WaveFormData>
CQAIAAgABQABAAEA/v/9//3//f/9//z/+v/6//r/+v/8//v/+//7//v/+//7//v/+//6
//r/+//5//v//f8CAAYACQAKAA8AFAAcACEALQA8AEsAXgB3AJMArgC9ALkAogB0ADwA
EQD1/9r/wP+z/7H/t/+9/8X/zv/Z/9//6P/t/+3/7P/u//P/8//z//T/9v/2//n/+f/5
//r/+f/5//n/+f/5//r/+v/6//r/+//7//v/+//7//z//P/8//z//P/9//3//f/9//3/
/////wAAAAABAAEAAQACAAEAAQABAAAAAQABAAEAAgACAAIAAgADAAMABAAEAAQABAAE
AAQABAAFAAUABgAGAAQABQAFAAUABwAHAAgACwALAAoACgAKAAkACQAJAAwADwAPAA8A
DwAOAA4AEAASABUAFgAXABcAGAAaABwAHQAcAB4AHwAgACAAIQAiACQAJwAoACoALAAr
ACsALQAxADIAMgAyADIAMgAyADUANQAzADMAMwAzADUAMwAxADAAMAAvAC0AKwAqACoA
KAAnACUAIgAhAB8AHQAcABwAGwAXABUAFAASABMAEQARABEADgANAA0ADAAKAAoACgAJ
AAsACwALAAoADAALAAsADAAKAAgACAAIAAkACQAJAAkACwAJAAkACQAJAAkACQAKAAoA
CgAJAAkACQAIAAgACQAJAAkACQAIAAgACAAHAAcACAAIAAgACAAIAAkACQAIAAgACQAJ
AAoACgAJAAkACQAHAAkACgAKAAwADAAMAAwACwALAAoACgAMAAwACwALAA0ACwALAA0A
CwALAAsACwANAAwADAANAA0ADQAMAAoACgALAAwADAAMAAwADAAMAAsACgAJAAkACgAL
AAwADQALAAsACgAKAAoACgALAAsACgAKAAoACgAKAAkACQAJAAkACQAJAAkACQAKAAoA
CQAJAAkACQAJAAkACQAJAAkACQAJAAkACQAJAAkACQAJAAYABgAGAAYABgAGAAYABgAJ
AAkACQAJAAcABwAHAAcABwAHAAcABwAHAAcABwAHAAYABgAGAAYABgAHAAcABgAGAAgA
CAAGAAYABgAGAAQABAAEAAQABAAEAAQABAAEAAQABAAEAAIAAgACAAIAAAAAAAAAAAD+
//7//v/+//z//P/8//z//P/8//z//P/6//r/+v/6//r/+v/6//r/+v/6//r/+v/4//j/
+P/5//n/+f/5//n/9//3//f/9v/2//j/+v/9/wEABAAHAAgACAAJAAoACwAMAAwACgAK
AAgACQALAAsADAAMAAwACwAJAAkACgAMAA8ADwAOAAwADQAMAAwADAAJAAYABAABAAMA
AQABAAAA/v/7//n/+f/0//P/8//z//X/9P/0//T/8v/y//L/8f/z//P/8//z//P/8//z
//L/8P/z//P/8f/z//j//v8DAAYABwAKABAAFwAfAC4APwBSAGkAgwCeALEAtQCkAHoA
QgAVAPf/3P/A/7H/q/+v/7X/v//I/9H/2f/e/+P/5f/o/+j/6f/r/+3/7v/w//D/8f/x
//H/8v/z//P/8//z//H/8v/y//L/9P/1//X/9f/1//X/9v/2//T/9P/0//X/9//3//f/
9//3//f/+P/4//n/+f/5//r/+f/5//n/+P/5//n/+f/6//r/+v/6//v/+//8//z//P/7
//r/+f/4//X/8//y//D/7f/t/+z/6//p/+n/6v/t/+v/6v/q/+r/6f/p/+n/7P/r/+v/
6//r/+r/6v/s/+7/7f/u/+//7//u//D/8v/z//b/+P/5//r//P/9//7/AAAAAAAAAQAC
AAUABQAHAAsACgAKAAoACgAKAAoADQANAA0ADQANAA0ADQALAAkACAAKAAkABwAFAAIA
AgAAAP///f/6//n/9//0//T/9f/1//H/7//u/+z/6//p/+n/6f/m/+X/5f/k/+L/4v/i
/+H/4//j/+P/4v/i/+H/4f/i/+L/4P/g/+D/4f/h/+H/4f/h/9//3//f/9//3//f/+D/
4P/g/9//3//f/97/3v/f/93/3f/d/9z/3f/e/97/3//i/+L/4v/i/+D/4f/h/+D/3v/f
/9//4P/i/+H/4f/h/+H/4//k/+T/4v/i/+L/4v/j/+P/4v/i/+T/5P/j/+P/5f/j/+P/
5f/j/+P/4//j/+T/5P/l/+f/5f/l/+T/4v/k/+X/5v/m/+T/5P/k/+T/5P/k/+T/5f/l
/+X/5f/l/+X/5f/k/+T/5P/k/+X/5f/k/+T/5P/k/+T/4//j/+P/4//j/+P/4//j/+T/
5P/j/+P/4//j/+P/5f/l/+X/5f/j/+P/4//j/+P/4//j/+P/5P/k/+T/5P/k/+T/5P/k
/+X/5f/l/+X/5f/l/+X/5f/l/+X/5f/l/+X/5f/l/+X/5v/m/+b/5v/k/+X/5f/k/+T/
5v/m/+b/5v/m/+b/5v/m/+b/5v/m/+b/5v/m/+b/5v/m/+b/5P/k/+T/5P/m/+b/5v/m
/+T/5P/k/+T/5v/m/+b/5v/m/+b/5v/m/+b/5v/m/+b/5v/m/+b/5//l/+X/5f/l/+f/
5//n/+b/5v/o/+r/7f/v//L/9f/2//j/+f/6//v//P/8//r/+v/6//v//f/9//3//P/7
//n/+f/5//r//P///////v/8//v/+v/6//r/+f/2//T/8f/x/+//7//u/+7/6//p/+n/
6P/n/+f/5//l/+T/5P/k/+T/5P/k/+P/4//j/+P/4//j/+P/4//i/+L/4//j/+P/5f/q
/+7/8f/0//v//v8EAAkAFQAmADcASABfAHsAmACnAKUAjgBgACgA///j/8b/rP+d/5v/
of+p/7H/uv/D/8v/0v/V/9X/2P/a/9v/3f/d/97/4P/g/+H/4f/h/+L/4//j/+P/4//j
/+T/5P/k/+T/5f/l/+X/5f/l/+b/5v/o/+j/6P/p/+f/5//n/+f/5//n/+j/6P/p/+n/
6f/q/+n/6f/p/+j/6f/p/+n/6v/q/+r/6v/r/+3/7v/u/+7/7v/u/+7/7v/v/+//8P/w
//D/8f/x//H/8f/x//L/9f/z//L/8v/y//X/9f/1//j/+f/5//n/+f/5//j/+f/6//3/
/v//////AAACAAQABQAEAAYABwAIAAoACwAMAA4ADwAQABIAFAATABMAFQAZABoAGgAa
ABoAGwAcACAAIQAgAB8AHgAdAB0AGwAZABgAGgAZABcAFQASABIAEAAPAA0ACgAJAAcA
BQAEAAQAAwD///3//P/6//r/+f/6//v/+P/3//f/9v/0//T/9P/z//P/8//z//L/9P/z
//P/9P/y//D/8P/w/+//7//v/+//8f/v/+//7//v/+//7//w//D/8P/v/+//7//u/+7/
7//v/+//7//u/+//8P/w//H/8P/w//D/8P/u/+//7//u//D/8f/x//L/8v/x//H/8f/v
//H/8v/y//L/8v/y//L/8//z//L/8v/0//T/8//z//P/8f/x//P/8//z//P/8//z//L/
8v/z//P/8//y//D/8P/x//L/8v/w//D/8P/w//D/8P/w//H/8//z//P/8//1//X/9P/0
//T/9P/1//X/9P/0//T/9P/0//P/8//z//X/9f/1//X/8//0//T/8//z//P/8//z//P/
8//z//P/8//z//P/8//z//P/8//z//L/8v/y//L/9P/0//T/9P/0//P/8v/x//P/8//z
//P/9f/1//X/9f/1//X/9f/1//T/9P/0//T/8v/z//P/8v/y//L/9P/0//T/9P/0//L/
8v/y//L/9P/0//T/9P/y//L/8v/y//P/9P/1//b/9f/0//P/8v/y//L/8v/y//T/9P/0
//T/9P/0//T/9P/0//T/9P/0//L/8v/y//L/8v/y//L/8v/0//T/9P/0//L/8v/z//P/
8//z//P/8//z//P/8v/y//T/9v/5//3/AAADAAQABAAFAAYABwAIAAoACAAIAAgACQAL
AAsACwAIAAcABQAFAAUABgAIAAsADQAMAAoACQAIAAgACAAHAAQAAgD/////+//7//r/
+v/3//X/9f/y/+//7//v/+//8P/w//D/8P/w//D/7//v/+//7//v/+//7//v/+7/7v/v
/+//7//v//T/+v///wAAAwAKABAAFwAfACwAPQBQAGcAgQCeAK8AqQCWAHAAOAAJAO3/
0v+4/6n/o/+n/7H/vf/C/8v/1//e/9//4f/i/+L/4f/l/+f/6P/q/+r/6//r/+v/7P/r
/+v/6//r/+z/7v/v//D/8P/x//H/8f/v/+//8P/w//D/8P/w//H/8f/x//H/8f/x//H/
8v/y//P/8//z//T/9P/z//L/8P/w//H/8v/0//L/8v/y//P/8f/y//L/8v/y//L/8v/y
//P/8//0//T/9P/1//X/9f/1//X/9v/5//f/9v/2//b/+f/5//n//P/7//v/+//7//z/
/P/+/wAAAQACAAMAAwAGAAgACgALAAsADAAMAAwADQAPABEAFAAVABYAGAAaABkAGQAb
AB8AIAAgACAAIAAeAB4AIQAhACMAIwAjACMAJQAjACEAIAAeAB0AGwAZABgAGAAWABUA
FQASABEADwALAAoACgAJAAcABQAEAAIAAQD////////+//3//f/8//z//P/8//v/+//7
//v/+v/6//n/+f/6//r/+P/4//j/9//3//f/9//3//X/9f/1//X/9f/1//b/+P/4//f/
9//3//b/9v/3//X/9f/1//T/9P/0//P/8//2//b/9v/2//T/9f/1//T/9v/3//f/+P/2
//X/9f/1//X/9//4//j/9v/2//b/9v/3//f/9v/2//j/+P/3//f/+f/3//f/+f/5//n/
+f/5//v/+v/6//v/+//7//r/+P/4//n/+v/6//r/+v/6//r/+//6//n/+f/7//v/+//7
//n/+f/4//j/9v/2//f/9//3//j/+f/6//j/9//3//f/+f/5//n/+f/3//j/+P/3//f/
9//3//f/9//3//f/9//3//f/9//3//f/9//3//f/9v/2//b/9v/2//b/9v/2//f/9//3
//f/9f/1//X/9f/3//f/9//3//f/9//3//f/+P/4//j/+P/4//n/+f/4//j/9v/4//b/
9v/2//b/+P/4//j/+P/2//b/9v/2//j/+P/4//j/9v/2//b/9v/2//b/9v/2//b/9v/2
//b/9v/2//b/9v/2//b/9v/2//b/9v/2//b/9P/0//T/9P/2//b/9v/2//b/9v/2//b/
+P/5//n/+f/3//f/9//3//f/9v/2//j//P///wMABgAHAAgACAAJAAoACwAMAAwACgAK
AAoACwANAA0ADQAMAAsACQAJAAkACAAKAA0ADQAOAAwACwAKAAoACgAJAAYAAgD/////
/f/9//z//P/5//f/9//0//P/8//z//P/8v/y//L/8v/y//L/8f/x//H/8//z//P/8//x
//D/8P/x//H/8f/1//z/AgADAAQABwAOABQAGwAnADoATwBiAHcAlQCsALEApwCIAFIA
HgD9/+H/xP+w/6n/qf+v/7n/wf/O/9f/2//e/+P/5f/k/+b/6f/p/+v/7P/u/+7/7//v
/+//8P/v/+//7//v/+//8P/w//D/8P/x//H/8f/z//P/9P/0//T/9P/0//X/9f/1//X/
9f/1//X/9v/2//f/9//3//j/9//3//f/9v/1//X/9f/2//j/+P/4//n/+f/6//r/+v/6
//r/+v/6//v/+//8//z/+v/7//v/+//9//3//v8BAAEAAAAAAAAA////////AgADAAMA
AwADAAYABgAIAAoACwAMAA0ADQAMAA4AEAARABIAFAAVABYAGAAZABoAHAAdAB4AIAAi
ACMAIwAlACkAKQAoACcAJgAoACgAKwArACsAKwArACsAKwApACcAJgAoACcAJQAjAB4A
HgAcABsAGwAYABcAFQARABAAEAAPAA0ACwAKAAgABwAFAAUABQAEAAMAAwACAAAAAAAA
AP//AQABAAEAAAD+//3//f/+/wAA/v/+//7//f/9//3//f/8//n/+P/3//f/9//3//j/
9v/2//X/9f/1//T/9P/1//X/9f/1//T/9P/0//P/8//0//T/9P/0//L/8//z//L/8v/z
//P/9P/0//P/8//z//H/8//0//T/8v/y//L/8v/z//P/8v/y//b/9v/1//X/9f/z//P/
9f/z//P/8//z//X/9P/0//X/8//z//L/8P/y//P/9P/0//L/8v/y//L/8//y//H/8f/z
//P/8//z//L/8f/v/+7/7//w//L/8//w//D/8P/w//D/7//v/+//7//v/+//7//t/+7/
7v/t/+//7//v/+//7f/t/+3/7f/t/+3/7f/t/+//7//v/+//7v/u/+7/7v/u/+7/7v/u
/+3/7f/t/+3/7f/t/+3/7f/t/+3/7f/t/+3/7f/t/+3/7P/s/+z/7P/u/+//7//u/+7/
8P/w/+7/7v/u/+7/7v/u/+7/7v/w//D/8P/w//D/8P/w//D/7//u/+3/7P/u/+7/7v/u
/+7/7v/u/+7/8P/w//D/8P/u/+7/7v/u/+7/7v/u/+7/7P/s/+z/7P/u/+7/7//v/+//
7//v/+//7//v/+7/7v/w//L/9f/5//7/AQACAAIAAQACAAMABAAEAAIAAgACAAUABwAH
AAcABgAFAAMAAwAFAAYACAALAAkACAAGAAUABAAEAAQAAwACAAAA/f/9//n/+f/4//j/
9f/z//P/8P/v/+//7//v//D/8P/w//D/7v/u/+3/7f/v/+//7//v/+//7//u/+7/7f/t
/+//8f/0//j/+/8CAAUACgAOABUAIQA0AEcAXgB5AJcArACxAKUAggBKABoA+//j/8b/
sv+p/6n/r/+5/7//yP/R/9f/3v/h/+H/4v/k/+X/5f/n/+j/6v/q/+3/7f/t/+7/7f/t
/+3/7f/v//D/8P/w/+7/7//v/+//8f/x//L/8v/y//L/8v/z//H/8f/x//H/8//z//T/
9P/1//X/9f/2//X/9f/1//T/9P/1//b/+P/2//b/9v/3//f/+P/4//j/+P/4//j/+P/5
//n/+v/6//r/+//7//v/+//7//z///////7//v/+/////////wIAAQABAAEAAQAEAAQA
BgAIAAkACgALAAsADgAQABIAEwAUABYAFwAYABgAGQAaABwAHQAeACAAIgAjACMAJQAp
ACoAKgAqACoAKAAoACsAKwArACsAKwArAC0AKwApACgAJwAlACIAHwAeAB4AHAAbABkA
FgAVABMADwAOAA4ADQANAAsACgAIAAUAAwADAAMABAADAAMAAgAAAAAAAAD/////////
//7/AAD/////AAD+//z//P/8//3//f/9//3//f/7//v/+//7//v/+//8//z//P/7//v/
+//6//r/+//7//v/+//6//r/+v/5//n/+v/6//r/+v/6//v/+//6//j/+f/5//r//P/7
//v/+//5//v//P/8//z//P/8//z//f/9//z//P/8//z/+//7//z/+//8/////f/9//3/
/f////7//v/////////+//z//P/9//7//v/8//z//P/8//3//P/7//v//f/9//3//f/9
//3//P/8//r/+v/7//v//P/8//z//P/8//v/+//7//v/+//7//v/+//8//z/+//7//v/
+//7//v/+//7//v/+//7//v/+//5//n/+f/5//n/+v/7//z/+v/6//r/+v/7//v/+//7
//v/+//7//v/+//7//v/+//9//3//f/9//r/+v/6//r/+v/7//v/+v/8//r/+P/5//r/
+//8//z//P/8//z/+//6//n/+P/6//r/+v/6//j/+P/4//j/+P/4//j/+P/4//j/+P/4
//j/+P/4//j/9v/2//b/9v/2//b/9v/2//b/9v/2//b/9v/2//b/9v/2//b/9v/2//b/
9v/2//b/+P/4//j/+P/2//b/9v/3//f/9//3//f/9//3//f/9v/2//j/+v/9////AgAF
AAYACAAJAAoACwAMAAwACgAKAAoACwANAA0ACwAKAAkABwAJAAkACgAMAA0ADQAMAAoA
CwAKAAoACgAHAAQAAgD//wEA//////7//P/5//f/9//0//P/8//z//X/9P/0//T/8v/y
//L/8f/z//P/8//z//P/8//z//L/9P/z//P/9f/5//7/AAADAAYACwAOABYAIQAtADwA
UQBoAIEAnQCyALUApwCCAEoAGAD5/93/wv+u/6f/q/+x/7n/wf/M/9f/3f/i/+f/5//m
/+j/6f/p/+n/6v/s/+z/7f/t/+3/7v/v/+//7//v//H/8v/y//L/8P/x//H/8f/z//P/
9P/0//L/8v/y//P/8//z//P/8//z//P/9P/0//X/9f/1//b/9//3//f/9v/1//X/9f/2
//b/9v/2//f/9//4//j/+P/6//r/+v/6//n/+f/6//r//P/9//3//f/7//v//P//////
/v/+//7//f/9//3/AAADAAMAAwADAAQABAAGAAgACQAKAAsACwAMAA4AEAARABIAFAAV
ABYAGAAZABoAHAAbABwAHgAgACMAIwAlACkAKAAoACgAKAAqACoALQAtAC0ALQAtAC0A
LgAtACwALAAqACkAJwAlACQAJAAiACEAHQAaABkAFwAVABQAFAATAA8ADQAMAAoACQAH
AAcABwAIAAcABwAGAAUABAADAAEAAwADAAMAAgACAAEAAQACAAAA/v/+//7//f/9//3/
/f/9//v/+//7//3//f/9//7//P/8//v/+//7//r/+v/7//n/+f/5//j/+f/6//r/+//6
//r/+v/6//r/+//7//r/+v/7//v//P/8//v/+//7//n/+//8//z//P/8//z//P/9//3/
/P/8/wAAAAD////////9//3//////////////////v/+////AQABAAAA/v/////////+
//7//v/+//7////+//3//f/9//3//f/9//v/+//6//r/+v/6//v/+//6//r/+v/6//r/
+f/5//n/+//7//v/+//5//r/+v/5//n/+f/5//n/+f/5//n/+f/3//f/9//3//n/+f/5
//n/9v/2//b/9v/2//b/9v/2//f/9//3//f/9f/1//X/9f/1//X/9f/1//X/9f/1//X/
9v/2//b/9v/0//X/9f/0//T/9P/0//L/8v/y//L/9P/0//T/9P/y//L/8v/y//T/9P/0
//T/8v/y//L/8v/y//L/8v/y//L/8v/y//L/8v/y//L/8v/y//L/8v/y//L/8v/y//L/
8v/y//L/8v/y//L/8v/y//L/8v/y//L/8P/w//D/8P/y//L/8v/y//D/8P/w//D/8//z
//P/8//z//P/8//z//D/8P/y//T/9//7//7/AQACAAIAAwAEAAUABgAGAAQABAAEAAUA
BwAHAAcABgAFAAMAAwADAAQACAALAAsACgAGAAUABAAEAAUABQADAAIA/v/9//r/+f/2
//b/8//x//L/8P/w//H/8P/v/+3/7P/u/+7/7v/u/+v/6//r/+v/7f/t/+3/7f/q/+r/
6//r/+v/7f/y//b/+//8////BgAKAA8AGQAqADsATABfAH0AnACrAKsAnAByADoADQDt
/87/tP+n/6P/pf+v/7f/vv/J/9H/1v/Z/93/3v/g/+H/4//j/+T/5v/m/+f/5//n/+j/
6f/p/+n/6f/r/+z/7P/s/+r/6//r/+v/6//r/+z/7P/u/+7/7v/v/+3/7f/t/+3/7f/t
/+7/7v/t/+3/7f/u//H/8f/x//D/8f/x//H/8v/y//L/8v/z//L/8v/x//D/8v/y//L/
8v/z//P/9P/0//T/9f/1//X/8//z//T/9//5//j/+P/4//n/+f/5//z/+//7//v/+//+
//7/AAACAAEAAgADAAMAAgAEAAYABwAIAAoACwAMAA0ADwARABQAEwAUABYAGAAXABcA
GQAdAB4AHgAeAB4AHwAgACQAJQAkACMAIgAhACMAIQAfAB4AHgAdABsAGQAYABgAFgAV
ABEADgANAAsABwAGAAYABQADAAEAAAD+//3/+//7//v/+v/5//n/+P/3//b/9f/z//X/
9f/1//T/9P/z//P/9P/0//L/8v/y//H/8f/x//H/8//x//H/8f/z//P/8//0//L/8v/x
//H/7//u/+7/7//v/+//7//u//D/8P/v/+//8P/w//D/8P/w//H/8f/w//D/8f/x//L/
8v/x//H/8f/v//H/8v/y//D/8P/w//D/8//z//L/8v/0//T/8//z//P/8f/x//P/8//z
//P/8//1//T/9P/1//X/9f/0//L/9P/1//b/9v/0//T/9P/0//P/8v/x//H/8//z//P/
8//z//P/8v/y//D/8P/x//H/8P/w//D/8P/y//H/8f/x//H/8f/x//H/8f/y//L/8f/v
/+//7//v//H/8f/x//H/7//v/+//7//v/+//7//v/+7/7v/u/+7/7P/s/+z/7P/v/+//
7//v/+//7//v/+//7f/t/+3/7f/t/+3/7f/t/+z/7P/s/+z/7P/t/+3/7P/s/+z/7v/u
/+7/7v/u/+7/7v/u/+7/7v/u/+7/7v/u/+7/7v/u/+z/7P/s/+z/7P/s/+z/7P/s/+z/
7P/s/+z/7P/s/+z/7P/s/+z/7P/u/+7/7v/u/+3/7P/r/+r/6v/q/+r/6v/s/+z/7P/s
/+7/7v/u/+7/7P/s/+z/7P/q/+v/6//r/+v/6//r/+v/7f/s/+z/7v/u//H/9f/4//3/
/v/+/////////////v/9//7///8BAAMAAwADAAIA///9//3//f8AAAIABQAFAAIAAAD/
//7/AAAAAP///P/6//f/9//1//P/8v/y/+//7f/t/+r/6f/p/+n/6f/o/+r/6v/q/+r/
6v/p/+n/6f/n/+f/5//n/+f/5v/m/+f/5//p/+3/8P/y//X/+v/9/wIACAATACEAMABB
AFYAbwCNAKYArQClAIgAVAAcAPX/2/++/6j/nf+h/6n/r/+1/8D/yf/P/9T/2f/b/9z/
3v/d/93/3//g/+L/4v/l/+X/5f/m/+f/5//n/+f/5f/m/+b/5v/m/+f/5//n/+X/5f/m
/+b/6P/o/+j/6f/p/+n/6f/p/+n/6f/q/+r/6f/p/+n/6v/r/+v/6//q/+n/6f/p/+r/
6v/q/+r/6//t/+7/7v/u/+7/7v/u/+7/7f/t/+7/7v/w//H/8f/x//H/8f/y//X/8//y
//L/8v/1//X/9f/4//f/9//3//f/+v/6//z//v/9//7//////wIABAAGAAcACAAKAAsA
DAAKAAsADAAOABEAEgAUABYAFwAXABkAHQAeAB4AHgAeACAAIAAjACMAIgAhACAAHwAf
AB0AGwAaABoAGQAXABUAEgASABAADwANAAoACQAHAAUABAAEAAMAAQD///7//P/5//f/
9//3//b/9f/1//T/9v/2//b/9f/z//P/8//y//L/8f/x//L/8v/w//D/8P/v/+//7//v
//H/7//v/+//7//v/+//8P/w//D/7//v/+//7v/u/+//7//v/+//7v/u/+7/7f/t/+z/
7P/s/+z/7v/v/+//7v/s/+3/7f/u/+7/7f/t/+3/6//t/+7/7v/w//D/8P/w//H/8f/w
//D/8v/y//H/8f/v/+3/7f/v//H/8f/x//H/7//u/+7/7//v/+//7v/s//D/8f/y//L/
8P/w//D/8P/v/+7/7f/t/+3/7f/t/+3/7//v/+7/7v/s/+z/7f/t/+z/7P/s/+z/7P/r
/+v/6//r/+v/6//r/+3/7v/u/+3/6//r/+v/6//p/+n/6f/p/+v/6//r/+v/6f/p/+n/
6f/q/+r/6v/q/+r/6v/q/+r/6//r/+v/6//r/+v/6//r/+3/7f/t/+3/6//r/+v/6//q
/+r/6v/q/+r/6//r/+r/7P/s/+z/6v/q/+r/6v/q/+r/6v/q/+r/6v/q/+r/7P/s/+z/
7P/q/+r/6v/q/+j/6P/o/+j/5v/m/+b/5v/o/+j/6P/o/+j/6P/o/+j/6v/q/+r/6v/p
/+j/5//m/+j/6P/o/+j/6P/o/+j/6P/m/+b/5v/m/+j/6P/o/+j/5//m/+X/5P/m/+b/
5v/n/+b/5f/k/+P/5f/l/+X/5P/k/+b/6P/r/+//8v/1//b/9P/1//b/9//4//j/9v/2
//b/9//5//n/+f/4//f/9f/1//X/9v/4//v/+//6//j/9//2//b/9v/1//L/8P/t/+3/
6//r/+r/6P/l/+P/4//h/+H/4v/j/+H/4P/g/+D/4P/g/+D/3//d/93/3f/d/93/3f/d
/9z/3P/f/9//3//j/+j/7P/t//L/9//6/wAADQAbACoAPQBUAGsAhwCcAJ8AjwBsADYA
BADj/8f/qv+Y/5H/lf+d/6X/rf+2/8H/xf/I/8v/z//O/9D/0//V/9X/1v/Y/9j/2P/X
/9b/1v/Y/9n/2v/b/9n/2v/a/9r/2v/b/9v/2//Z/9n/2v/a/9r/2v/a/9v/3f/d/93/
3f/c/9v/2//a/93/3f/d/97/3//f/9//3v/f/9//3//g/97/3v/e/9//3//g/+D/4P/i
/+L/4v/i/9//3//g/+D/4v/j/+P/4//j/+P/5P/n/+f/5v/m/+b/5f/l/+X/6P/n/+f/
5//n/+r/6v/s/+7/7f/u/+//7//y//T/9v/3//b/+P/5//r//P/9//7/AAABAAIABAAG
AAcABwAJAA0ADQAMAAsACgAMAAwADwAPAA8ADwAPAA8ADQALAAkACAAKAAkABwAFAAIA
AgAAAP//+//4//f/9f/x//D/8P/v/+3/6//q/+j/6f/n/+f/5//k/+P/4//i/+L/4v/i
/+H/3//f/9//3v/e/93/3f/e/+D/3v/e/97/3f/d/93/3f/d/9v/2//b/9n/2f/Z/9r/
2v/a/9n/2f/Z/9j/2P/Z/9n/2f/Z/9j/2P/Y/9f/1//W/9b/1v/W/9b/1//X/9b/1v/X
/9f/2P/W/9X/1f/V/9P/1f/W/9b/1v/W/9b/1v/X/9f/1v/W/9j/2P/X/9f/1//V/9X/
1//X/9f/1//X/9f/1v/W/9f/2f/Z/9j/1v/W/9f/2P/Y/9f/1v/V/9T/1f/U/9P/0//V
/9X/1f/V/9P/0//S/9L/0v/S/9P/0//S/9L/0v/S/9L/0f/R/9H/z//P/8//z//P/87/
zv/N/w==
         </WaveFormData>
      </LeadData>
      <LeadData>
         <LeadByteCountTotal>10000</LeadByteCountTotal>
         <LeadTimeOffset>0</LeadTimeOffset>
         <LeadSampleCountTotal>5000</LeadSampleCountTotal>
         <LeadAmplitudeUnitsPerBit>4.88</LeadAmplitudeUnitsPerBit>
         <LeadAmplitudeUnits>¦ÌV</LeadAmplitudeUnits>
         <LeadHighLimit>2147483647</LeadHighLimit>
         <LeadLowLimit>268435456</LeadLowLimit>
         <LeadID>V1</LeadID>
         <LeadOffsetFirstSample>0</LeadOffsetFirstSample>
         <FirstSampleBaseline>0</FirstSampleBaseline>
         <LeadSampleSize>2</LeadSampleSize>
         <LeadOff>FALSE</LeadOff>
         <BaselineSway>FALSE</BaselineSway>
         <ExcessiveACNoise>FALSE</ExcessiveACNoise>
         <MuscleNoise>FALSE</MuscleNoise>
         <LeadDataCRC32>968275294</LeadDataCRC32>
         <WaveFormData>
BQAFAAUABQADAAMAAgACAAAAAAAAAAAAAgACAAIAAgABAAEAAQACAAQABAAEAAUAAwAD
AAQABQAFAAUABwAKAA8AFQAYABYAFQATABMADwACAOz/zv+j/3L/P/8X/wP///4L/x7/
MP89/1L/bP+D/43/kv+c/6j/tf/E/9X/4//v//j//v8FAAwADgAQABEAEQASABQAFAAU
ABQAFQAWABUAFAAWABYAFgAXABUAFQAVABUAFwAXABcAFwAYABgAGAAYABgAGAAYABgA
GgAaABoAGgAZABkAGQAZABkAGQAZABkAGgAaABoAGgAaABoAGgAaABoAGgAaABoAGQAZ
ABgAGAAZABkAGgAaABoAGgAaABoAGgAaABsAGwAdAB4AHgAfAB0AHQAfACAAIAAgACAA
IQAjACMAJAAkACIAIwAjACMAJQAlACUAJQAjACMAIwAjACQAJAAiACIAIgAhACAAIAAd
AB0AHAAbABsAGwAcABwAGgAYABcAFAATABIAEQAPAA0ADAAKAAkABgAGAAUABAAEAAMA
AwADAAEAAQAAAAAAAAAAAAAAAAAAAP////8AAP7/////////AAABAAIAAwABAAEAAAAA
AAIAAgADAAMAAwADAAIAAgACAAMAAwADAAMAAwADAAMAAQABAAEAAQADAAMABAAEAAQA
BAAEAAQABAAEAAQABQAFAAUABQAFAAMAAwADAAMABgAGAAYABgAGAAYABgAGAAYABgAG
AAYACAAIAAgACAAFAAUABQAFAAcABwAHAAcABQAFAAUABAAEAAUABQAEAAYABgAGAAYA
BAAEAAMAAwAFAAUABQAFAAUABQAFAAUABQAFAAUABQAFAAQABAAFAAUABQAFAAUABQAF
AAUABQAFAAUABQAFAAQABAAEAAQABAAEAAQABAAEAAQABAAEAAYABgAGAAYABAAEAAQA
BAAEAAQABAAEAAYABgAGAAYABAAEAAQABAAEAAUABQAFAAUABQAEAAQABAAEAAUABQAF
AAYABgAFAAMAAwADAAUABQAFAAUABgAEAAQABAAEAAQABAADAAIABAAFAAUABQADAAIA
AgAEAAQABAAEAAIAAgACAAIAAgACAAIAAgAEAAQABAAEAAIAAgACAAIAAgACAAIAAgAC
AAIAAgACAAAAAAAAAAAAAgACAAIAAgAAAAAAAAAAAAIAAgACAAIAAgACAAIAAgAAAAAA
AAAAAAEAAQABAAEAAQABAAIAAgABAAEAAgAEAAUABgAHAAcABwAIAAoADAANAA0ADAAL
AAcABgAGAAUAAgD///v/+v/5//n/+f/6//r/+//7//v//f/8//z//f/7//v/+//7//3/
/v//////AQABAP/////8//z//P/8//7//v/+//7//P/8//3//f///wAAAAAAAAAAAQAB
AAEAAgABAP//AQADAAYACwARABQAFAARAA8AEQARAAYA8v/W/7H/gP9N/yH/Bf///gX/
Gv8w/z3/Tv9m/3//i/+Q/5j/pP+v/7z/y//b/+n/8v/6/wEABgAKAAsADQAOABAAEAAQ
ABAAEAASABQAFAAUABYAFgAWABcAFQAVABUAFQAXABcAFwAXABgAGAAYABgAGAAYABgA
GAAYABgAGAAYABkAGQAZABkAGwAbABsAGwAaABoAGgAaABwAHAAcABwAGgAaABoAGgAZ
ABkAGAAYABcAFwAYABgAFgAWABYAFgAUABQAFQAVABUAFgAWABcAFQAVABcAGAAaABoA
GgAbABkAGQAaABoAGgAbABsAGwAbABsAGwAbABkAGQAZABkAGgAaABgAGAAYABcAFgAW
ABUAFQAUABMAFAATABMAEgAPAA4ADgAMAAoACgAKAAkABwAGAAQAAwACAAIAAQAAAAAA
//////////////7//v8AAAAAAAAAAP///f/8//z//v////////8BAAEAAQABAP/////+
//7/AAAAAAEAAQD//////v/+/wAAAQABAAEAAQABAAEAAQD//////////wEAAQACAAIA
AAAAAAAAAAACAAIAAgADAAMAAwADAAMAAwADAAMAAwAEAAQABAAEAAQABAAEAAQABAAE
AAQABAAGAAYABgAGAAMAAwADAAMABQAFAAUABQADAAMAAwACAAQABQAFAAQAAgACAAIA
AgAEAAQAAwADAAMAAwADAAMAAQABAAEAAQADAAMAAwADAAUABAAEAAUAAwADAAMAAwAF
AAUABQAFAAMAAwADAAMABAAEAAQABAAGAAYABgAGAAQABAAEAAQABQAGAAcACAAGAAYA
BgAGAAYABgAGAAYABgAGAAYABgAGAAYABgAGAAYABwAHAAcABQAFAAQABAAGAAYABwAH
AAcACAAIAAcAAwADAAMABQAFAAUABQAGAAQABAAEAAQABgAGAAUABAAEAAUABQAFAAMA
BAAEAAYABgAGAAYABAAEAAQABAAEAAQABAAEAAYABgAGAAYABAAEAAQABAAGAAYABgAG
AAQABAAEAAQABgAGAAYABgAIAAgACAAIAAYABgAGAAYACAAIAAgACAAHAAcABwAHAAUA
BQAGAAYABQAFAAYACAAJAAoACwALAA0ADgAQABIAEgARAA8ADQAJAAgACAAHAAYAAwD/
//7//f/9//3//v8AAAEAAQABAP///v/+//////////////8DAAQABQAFAAQAAwAAAP//
AAAAAAAAAAAAAAAAAAAAAP7//v//////AQACAAIAAgAAAAEAAQABAAIAAQADAAMABwAK
AAsAEQAUABIAEQARABMADwAAAOj/yv+f/27/P/8X/wX/A/8P/yT/NP9B/1L/bP+D/43/
kv+c/6b/s//A/8//3f/p//T//v8FAAoADgAMAA0ADQAOAA4ADgAOAA4AEAASABIAEgAQ
ABAAEAARABMAEwATABMAEQARABEAEQASABIAEgASABQAFAAUABQAEgASABIAEgATABMA
EwATABMAEwATABMAFAAUABQAFAAUABQAFAAUABQAFAAUABQAFQAVABQAFAATABMAFAAU
ABQAFAAUABQAFgAWABcAFwAWABYAFQAVABcAFwAZABoAGgAaABoAGwAbABsAHAAcAB4A
HwAfAB8AHQAdAB0AHQAdAB0AHQAdABwAHAAaABoAGgAZABgAGAAZABkAGAAXABYAFQAV
ABQAEwASABIAEAALAAoACQAHAAUABAACAAEA//8AAAAAAAD+//3//f/9//3//f/8//z/
/P/8//z//P/8//v/+//8//z//f/9//3//f/9//3//f/9//3//P/8//z//P/9//3//f/9
//z//P/+//////////7//f/8//v//f/9//3//f/9//3//v/+//7//v/+//7/AAAAAAAA
AQAAAP///v/9////////////AAAAAAAAAAD+//7//v/+/wAAAAAAAAAA/v/+//7//v//
/////////////////////////////v/+///////+//7//v/+//7/AAAAAP//////////
//////3//f/9//3////////////9//z//P/9///////////////////////9//3//f/9
//7//v/+//7//P/8//z//P/+//7//v/+//7//v/+//7//v/+//7//v8AAAAAAAAAAP7/
/v/+//7//v/+//7//v/+///////////////+//7/AAAAAAEAAQAAAAAA///9//z//f/+
/wEAAAD///7//v/+//7//v/+/wAAAAD///7//v////////////7/AAD+//7//v/+//7/
/v/+//7/AAAAAAAAAAD+//7//v/+//7//v/+//7/AAAAAAAAAAD+//7//v/+/wAAAAAA
AAAAAAAAAAAAAAAAAAAAAAAAAAIAAgACAAIAAAAAAAAAAAACAAIAAgACAAAAAAAAAP//
//////////8BAAIAAgABAP//AAACAAMABgAHAAcACQAIAAoADAAMAA0ACwAJAAcABgAG
AAUAAgD///v/+v/5//n/+f/6//z//f/9//3//f/8//z//f/9//v/+//7//3//v//////
//8BAP/////+//z//P/8//z//v/+//7//v/+//////////7//v/+//7/AQABAAEAAgAD
AAMAAQABAAQACwATABQAFAATABEADwANAP7/6v/Q/6n/dv9F/xv/A//9/gf/Gv8q/zn/
Sv9m/3//i/+O/5T/ov+v/7z/zf/d/+n/9P/8/wMACAAKAAwADQANAA4AEAAQABAAEAAQ
ABIAEgASABQAFAAUABUAEwATABMAEwATABMAEwATABYAFgAWABYAFAAUABQAFAAWABYA
FgAWABcAFwAXABcAFQAVABUAFQAWABYAFgAWABYAFgAWABYAGAAYABgAGAAZABkAGAAY
ABUAFQAWABYAGAAYABgAGAAYABgAGQAZABkAGgAaABsAGwAbAB0AHgAcABwAHAAdAB8A
HwAgACAAIAAhACEAIQAhACEAIQAhACEAIQAhACEAIAAgAB4AHgAgAB8AHgAeABsAGwAa
ABkAGgAZABkAGAAVABQAFAASAA8ADgANAAsACwAKAAgABwACAAIAAQAAAAIAAQABAAEA
//////7//v/+//7//v/+/wAA/////wAA//////7//f/////////////////+//7//v/+
/////////////v/+//z//f/9//3///////////////////////3//f/+//7/AAAAAAAA
AAAAAAAAAAABAAMAAwADAAMAAQABAAEAAQAAAAAAAAAAAAIAAgACAAIAAAAAAAAAAAAC
AAIAAgACAAEAAQABAAEA//////////8BAAEAAQAAAP7///////7/AAAAAAAAAAAAAAAA
//////3//f/9//3////////////9//3//f/9//3//P/8//3//f/9//3//f/9//3//f/9
/////////////P/8//z//P/+//7//v/+//z//P/8//z//P/8//z//P/+//7//v/+//z/
/P/8//z//v/+//7//v/8//z//P/8//z//f/9//3//f/9//z//P/8//z//f/9//3//v/+
//3//f/9//3////9//3//f/+//z//P/8//z//v/+//3//P/8//3//f/9/////v/8//z/
/P/8//z//v/+//7//v/8//z//P/8//7//v/+//7//v/+//7//v/+//7//v/+//7//v/+
//7//v/+//7//v/8//z//P/8//7//v/+//7//P/8//z//P/+//7//v/+//z//P/8//z/
/P/8//v/+//9//3//f/9//z//P/7//v//f8AAAIABAAEAAMABAAEAAgACgAKAAkABwAF
AAMAAgAAAP///P/5//b/9v/2//f/9f/2//j/+f/5//n/+f/4//r/+//7//v/+f/5//v/
/P/9//3//f/9//v/+//6//r/+v/6//r/+v/6//r/+v/6//v/+//7//z//P/8//z//f/7
//v//P/9//3///8BAAYACwAPAA4ADAALAAsACwADAPD/2P+2/4f/Uv8j/wP/+f77/g3/
IP8w/z//Vv9y/3//hf+K/5b/pv+z/8L/0f/f/+n/8P/4/wEABAAEAAYABwAHAAgACAAI
AAgACAAKAAwADAAMAAwADAAMAA0ADQANAA0ADQAPAA8ADwAPAA4ADgAOAA4AEAAQABAA
EAAQABAAEAAQAA8ADwAPAA8AEAARABIAEwATABIAEQAQABIAEgASABIAFAAUABQAFAAU
ABMAEQAQABAAEQATABQAEgASABIAEgASABIAEwATABUAFgAWABcAFQAVABcAGAAaABoA
GgAbABkAGQAaABoAHAAdAB0AHQAdAB0AHQAdABsAGwAbABsAGgAaABgAGAAYABcAFgAW
ABUAFQAUABMAEgARABEAEAANAAwADAAKAAkACAAHAAUAAwACAAAA///9//7//v/+//7/
/f/9//3/+//7//r/+v/8//z//P/8//z/+//7//z/+v/7//v/+//9//3//f/9//v/+//6
//r//P/8//3//f/9//3//P/8//z//f/9//3//f/9//3//f/7//v/+//7//v/+//8//z/
+v/6//r/+v/6//r/+v/7//v/+//7//v/+//7//v/+//+//7//v/+//z//P/8//z//P/8
//z//P/8//z//P/8//v/+//7//v//f/9//3//f/7//v/+//6//r/+//7//r//P/8//z/
/P/8//z/+//7//3//f/9//3/+//7//v/+//9//3//f/9//3//P/8//3/+//7//v/+//9
//3//f/9//3//f/9//3//P/8//z//P/8//z//P/8//z//P/8//z//P/8//z//P/8//z/
/P/8//z//P/8//z//v/+//7//v/8//z//P/8//7//////////f/9//z//P/+//7/////
////AAAAAP///f/9//3///////////8AAAAAAAAAAAAAAgACAAEAAAAAAAEAAQABAAEA
AAACAAIAAgACAAIAAgACAAIAAgAEAAQABAAEAAQABAAEAAQAAgACAAIAAgAEAAQABAAE
AAQABAAEAAQABgAGAAYABgAGAAYABgAGAAQABAAEAAQABgAGAAYABgAGAAYABgAFAAcA
BwAHAAcABwAIAAgABwAFAAYACAAJAAsADQAOABEAEAASABQAFAATABEADwANAAwADAAL
AAgABQABAAAA//8BAAEAAgAEAAUABQAFAAUABAAEAAUABQAFAAUABQAHAAYABwAHAAcA
CQAHAAcABgAEAAQABAAEAAQABAAEAAQABgAHAAcABwAGAAYABgAGAAkACQAJAAoACwAL
AAsADQAQABcAGwAcABoAFwAXABkAEQD8/+T/wv+V/2L/Nf8X/w//Ff8l/zj/Rv9X/3D/
jP+X/5v/ov+s/7T/v//M/93/6//1//7/CAAPABIAEAAQABEAEQASABYAFgAWABYAFgAY
ABgAGAAYABgAGAAZABkAGQAZABkAFwAXABcAFwAaABoAGgAaABkAGAAXABYAFgAWABYA
FgAVABUAFQAVABMAEwATABMAFgAWABYAFgAUABQAFAAUABQAFAAUABQAEwATABIAEgAT
ABMAFAAUABQAFAAUABQAFAAUABUAFQAVABYAFgAXABUAFQAXABgAFgAWABYAFwAXABcA
GAAYABgAGQAZABkAGQAZABkAGQAZABkAGQAZABgAGAAWABYAFgAVABQAFAATABMAEgAR
ABAADwAPAA4ADQAMAAwACgAFAAQAAwABAAEAAAD+//3//P/8//v/+v/6//n/+f/5//f/
9//2//b/9v/2//b/9v/4//f/9//4//b/9//3//f/+f/5//n/+f/5//n/+P/4//b/9v/3
//f/+f/5//j/+P/2//f/9//3//f/9//3//f/9//3//f/9//5//n/+v/6//r/+v/6//r/
+v/6//r/+//7//v/+//7//v/+//7//v/+v/6//r/+v/6//r/+v/6//r/+v/6//r/+v/6
//r/+v/5//n/+f/5//n/+f/5//n/+f/5//n/+P/4//n/+f/4//j/+P/4//j/+P/4//f/
9//1//X/9f/1//f/9//3//f/9v/1//T/8//1//T/9P/1//P/8//z//P/8//z//P/8//z
//P/8//z//D/8P/w//D/8P/w//D/8P/w//D/8P/w//D/8P/w//D/8v/y//L/8v/w//D/
8P/w//D/8P/w//D/8P/w//D/8P/u/+//7//v//H/8f/w//D/7v/u/+//7//v//D/8P/v
/+//7//v//H/7//v/+//8P/w//D/8P/w//D/8P/v/+7/7v/v/+//7//v//D/7v/u/+7/
7v/u//D/8P/w//D/7v/u/+7/7v/u/+7/7v/u//D/8P/w//D/7v/u/+7/7v/w//D/8P/w
/+7/7v/u/+7/7v/u/+7/7v/w//D/8P/w/+7/7v/u/+7/8P/w//D/8P/w//D/8P/w//D/
8P/w//D/8v/y//L/8v/w//D/8P/w//H/8f/x//H/7//v//D/8P/v/+//8P/y//X/9v/3
//f/9//4//r//P/+//3/+//5//f/9v/2//X/8v/v/+v/6v/r/+v/6//s/+z/7f/t/+3/
7//u/+7/7//v/+//7//v//H/8v/z//P/8//z//H/8f/u/+7/7v/u//D/8P/w//D/8P/w
//H/8f/x//L/8v/y//T/9f/1//X/9v/1//X/9//5//7/AwAHAAgABAADAAUABQD3/+L/
zP+o/3f/Qv8V//n+7/71/gn/HP8q/zv/VP9u/33/g/+K/5T/ov+x/8D/z//b/+X/8P/4
//3/AAAAAAIAAwADAAQABgAGAAYABgAGAAgACAAIAAoACgAKAAsACQAJAAkACQALAAsA
CwALAAoACgAKAAoACgAKAAoACgAMAAwADAAMAAsACwALAAsADAANAA4ADwAOAA4ADgAO
AA4ADgAOAA4AEAAQABAAEAAPAA8ADgAOAA4ADwARABIAEgASABIAEgASABIAEwATABUA
FgAWABcAFQAVABcAGAAaABoAGgAbABsAGwAcABwAHAAdAB0AHQAdAB0AHQAdAB0AHQAd
AB0AHAAcABoAGgAYABcAFgAWABcAFwAWABUAFAATABMAEgAPAA4ADgAMAAoACgAKAAkA
BwAGAAQAAwAAAAAA///+//7//f/9//3/+//7//r/+v/8//z//P/8//z/+//7//z/+v/7
//v/+//9//3//f/9//v/+//6//r//P/8//3//f/7//v/+v/6//r/+//7//v/+//7//v/
+//5//n/+f/5//v/+//8//z//P/8//z//P/+//7//v///////////////f/9//3//f/+
//7//v/+//7//v/+//7/AAAAAAAAAAAAAAAAAAAAAP3//f/9//3////////////9//3/
/f/8//z//f/9//z//P/8//z//P/8//z/+//7//v/+//7//v/+//7//v/+//7//v/+//7
//3//P/8//3//f/9//3//f/9//3//f/9//3//f/9//3//P/8//z//P/8//z//P/8//r/
+v/6//r//P/8//z//P/6//r/+v/6//r/+v/6//r/+v/6//r/+v/6//r/+v/6//r/+//7
//v/+//7//r/+v/4//j/+f/5//n/+v/6//n/9//3//f/+f/5//n/+f/6//j/+P/4//j/
+P/4//f/9v/4//n/+f/5//f/+P/4//j/+P/4//j/+P/4//j/+P/2//b/9v/2//j/+P/4
//j/9v/2//b/9v/4//j/+P/4//j/+P/4//j/9v/2//b/9v/2//b/9v/2//b/9v/2//b/
+P/4//j/+P/2//b/9v/2//T/9P/0//T/9v/2//b/9v/0//T/9P/0//b/9v/2//b/9v/1
//X/9f/1//X/9f/2//b/9f/1//b/+P/5//r/+//7//3//v8AAAIAAgABAP///f/7//r/
+v/7//j/9f/x/+//7f/s/+v/7v/w//H/8f/v/+//7v/u/+//7//v/+//7//x//L/8//z
//P/8//x//P/8v/y//L/8P/w//D/8P/w//D/8P/x//H/8f/y//L/8v/y//P/8//1//b/
9//3//f/9//6//3/AwAGAAYABwAFAAcABQD2/+D/xP+b/2z/Of8P//f+8f73/gz/Hv8r
/zz/Vv9x/3//hP+M/5j/pf+y/8H/0f/d/+j/8P/5//7/AgACAAMAAwAEAAYABgAGAAYA
CgAMAAwADAAMAAwADAANAA8ADwAPAA8ADwAPAA8ADwASABIAEgASABIAEgASABIAFAAU
ABQAFAAVABUAFQAVABcAFwAXABcAGAAYABgAGAAWABYAFgAWABYAFgAWABYAFwAXABYA
FgAXABcAGAAYABgAGAAYABgAGgAaABsAGwAZABoAGgAbAB0AHQAfACAAHgAeAB4AHwAh
ACEAIgAiACQAJQAlACUAIwAjACMAIwAjACMAIwAjACIAIgAgACAAIAAfAB4AHgAfAB8A
HgAdABoAGQAZABgAGQAYABgAFgATABIAEQAPAA8ADgAMAAsACgAKAAkACAAGAAUABQAF
AAcABwAGAAYABAAEAAQABAAFAAUABgAIAAYABwAHAAcABQAFAAUABQAHAAcABgAGAAgA
CAAJAAkABwAHAAYABgAIAAkACQAJAAcABwAHAAcACQAJAAkACQAHAAcACAAIAAgACAAI
AAgACAAIAAgACQAJAAkACQAJAAkACQAJAAkACgAKAAoACgAKAAoACgAKAAoACgAKAAoA
CAAIAAgACAAJAAkACQAJAAgABwAGAAUABwAHAAcABgAGAAcABwAGAAQABAAEAAQABgAG
AAUABQAFAAUABQAFAAUABQAFAAUABQAFAAUABQAFAAQABAAFAAUABQAFAAUAAwADAAMA
AwADAAMAAwADAAQABAAEAAQAAgACAAIAAgAEAAQABAAEAAIAAgACAAIABAAEAAQABAAE
AAQABAAEAAIAAgACAAIABAAEAAQABAACAAMAAwADAAMAAwACAAIAAgACAAMAAwABAAIA
AgABAAEAAQABAAMAAQABAAEAAgAEAAQABAAEAAQABAADAAIAAAABAAEAAQABAAQABAAE
AAQABAAEAAIAAgACAAIABAAEAAQABAAEAAQABAAEAAQABAAEAAQABAAEAAQABAAEAAQA
BAAEAAQABAAEAAQAAgACAAIAAgACAAIAAgACAAIAAgACAAIAAgACAAIAAgAEAAQABAAE
AAIAAgACAAIABAAEAAQABAACAAIAAQABAAMAAwADAAMABAAEAAMAAwACAAQABQAGAAkA
CQALAAwADAAOAA4ADQALAAkABwAGAAgABwAEAAEA+//6//n/+f/7//z//v//////////
//7//P/9//3//f//////AQACAAIAAQAAAP////////7//v/+//7//v/+//7//v/+//7/
AQABAAEAAgAAAAAAAAABAAEAAQACAAMAAwADAAUACAALABEAEgASABEAEQATAAsA9v/e
/77/kf9c/y3/C//7/v/+Ef8k/zD/P/9U/3D/hf+P/5T/nP+o/7X/xP/T/+H/7f/4/wIA
CQAMAA4ADAANAA0ADgASABIAEgASABMAFAATABIAFAAUABQAFQAVABUAFQAVABUAFQAV
ABUAFgAWABYAFgAWABYAFgAWABYAFgAWABYAGQAZABkAGQAXABcAFwAXABoAGgAaABoA
GAAYABgAGAAYABgAGAAYABkAGQAYABgAFwAXABgAGAAaABoAGgAaABgAGAAZABkAGwAc
ABwAHQAdAB0AHwAgACAAIAAgACEAIQAhACIAIgAiACMAIwAjACMAIwAjACMAIwAjACMA
IwAgACAAHgAeACAAHwAeAB4AGwAbABoAGQAYABcAFwAWABcAFgAWABQADwAOAA0ACwAL
AAoACAAHAAYABgAFAAQABAADAAMAAwADAAMAAgACAAIAAgACAAIAAgABAAEAAgAEAAUA
BQAFAAMAAwADAAMABQAFAAQABAACAAIAAwADAAMAAwACAAIAAgADAAMAAwABAAEAAQAB
AAEAAQABAAEAAQABAAIAAgAEAAQABAAEAAQABAAEAAUABQAFAAUABQAHAAcABwAHAAYA
BgAGAAYACAAIAAgACAAGAAYABgAGAAYABgAGAAYABwAHAAcABwAFAAUABQAFAAcABwAH
AAYABgAHAAcABgAEAAQABAAEAAYABgAFAAUAAwADAAMAAwAFAAUABQAFAAUABQAFAAUA
AwACAAIAAwADAAMAAwADAAMAAwADAAMAAwADAAMAAwACAAIAAgACAAIAAgACAAIAAgAC
AAIAAgACAAIAAgACAAIAAgACAAIABAAEAAQABAACAAIAAgACAAQABAAEAAQAAgADAAMA
AwAFAAUABAAEAAQABAAFAAUAAwAEAAQAAwADAAMAAwAFAAMAAwADAAQABAAEAAQABAAC
AAIAAQAAAAAAAQABAAEAAwAEAAQAAgACAAIAAgACAAIAAgACAAQABAAEAAQAAgACAAIA
AgAEAAQABAAEAAQABAAEAAQABgAGAAYABgAEAAQABAAEAAQABAAEAAQABgAGAAYABgAF
AAQAAwACAAIAAgACAAIAAwAEAAUABgAFAAQAAwACAAQABAAEAAQAAgACAAIAAgAEAAQA
BAAEAAMAAwADAAMAAQABAAIAAgADAAMABAAGAAcACAAJAAkACwAMAA4AEAAQAA8ADQAL
AAcABgAGAAUAAgD///v/+v/3//f/9//4//z//f/9//3//f/8//z//f/7//v/+//7////
AAABAAEA//////3//f/8//z//P/8//z//P/8//z//P/8//3//f///wAAAAAAAP7/////
////AAABAAMAAwAFAAoADwARABIAEAANAA8ADwAFAPD/1P+u/33/SP8d/wH/9/79/hH/
JP8y/0H/Wv92/4X/if+S/57/rP+5/8j/2f/l/+3/9P/+/wMACgAMAAoACwALAAwADAAM
AAwADAAQABIAEgASABIAEgASABMAEQARABEAEQATABMAEwATABIAEgASABIAFAAUABQA
FAASABIAEgASABMAEwATABMAFQAVABUAFQAUABQAFAAUABYAFgAWABYAFgAWABYAFgAV
ABUAFAAUABUAFQAWABYAFgAWABYAFgAYABgAGQAZABcAGAAYABkAGQAZABsAHAAeAB4A
HgAfAB0AHQAeAB4AIAAhACEAIQAfAB8AHwAfAB8AHwAfAB8AIAAgAB4AHgAcABsAGgAa
ABsAGwAaABkAFgAVABUAFAATABIAEgAQAA0ADAALAAkABwAGAAQAAwABAAIAAgACAAAA
//////////////7//v/+//7//v/+//7//f/9//7//v/////////////////////////+
//7//v/+/////////////v/+//7//////////f/9//3//f/9//3//f/9//3//f/+//7/
/P/8//z//P/+//7//v////////////////////////8AAAAAAAAAAAAAAAAAAAAAAAAA
AAAAAAD+//7//v/+///////////////////////9//3//f/8//7///////7//P/8//z/
/P/8//z/+//7//v/+//7//v/+//7//v/+//9//3//f/9//v/+v/6//v/+//7//v/+//7
//v/+//7//n/+f/5//n/+v/6//r/+v/4//j/+P/4//r/+v/6//r/+v/6//r/+v/4//j/
+P/4/w==
         </WaveFormData>
      </LeadData>
      <LeadData>
         <LeadByteCountTotal>10000</LeadByteCountTotal>
         <LeadTimeOffset>0</LeadTimeOffset>
         <LeadSampleCountTotal>5000</LeadSampleCountTotal>
         <LeadAmplitudeUnitsPerBit>4.88</LeadAmplitudeUnitsPerBit>
         <LeadAmplitudeUnits>¦ÌV</LeadAmplitudeUnits>
         <LeadHighLimit>2147483647</LeadHighLimit>
         <LeadLowLimit>268435456</LeadLowLimit>
         <LeadID>V2</LeadID>
         <LeadOffsetFirstSample>0</LeadOffsetFirstSample>
         <FirstSampleBaseline>0</FirstSampleBaseline>
         <LeadSampleSize>2</LeadSampleSize>
         <LeadOff>FALSE</LeadOff>
         <BaselineSway>FALSE</BaselineSway>
         <ExcessiveACNoise>FALSE</ExcessiveACNoise>
         <MuscleNoise>FALSE</MuscleNoise>
         <LeadDataCRC32>420629340</LeadDataCRC32>
         <WaveFormData>
6f/n/+f/5//k/+L/4v/h/+D/4P/h/+H/4//j/+P/4//h/+L/4v/i/+T/5P/k/+T/4v/i
/+P/4//j/+T/5v/r//n/DAAbAB4AHwAjAC8AOwA7ADcAKgABAL3/dv84/wj/9P77/hP/
Gv8H/+/+5P7o/v3+Gv80/03/bv+R/63/xv/Z/+j/9f8BAAcACgAKAAoACQAJAAkACgAK
AAoACgALAAsACwANAA0ADQAOAAwADQANAA4ADgAQABEAEQARABIAEgASABQAFQAWABYA
GQAZABoAGwAcABwAHAAdAB4AHwAhACIAIwAjACQAJQAmACcAKQAqAC0AMAAwADEAMgA0
ADQANwA6ADwAPgBBAEMARQBHAEoATQBPAFMAVQBZAFwAYABmAGkAawBuAHIAeAB7AH4A
ggCGAIoAjwCTAJcAmwCfAKEApgCpAK0AsACxALMAtQC5ALwAvQC/AMAAwgDCAMUAxQDF
AMUAxQDDAMQAwQC/AL0AuAC0AK4ApwCkAJ4AmACSAIoAgwB8AHUAbABlAFwAVgBRAEoA
QwA+ADYAMgAsACgAJAAhAB0AGQAVABMAEAANAAoACQAHAAUABgAEAAMAAgD+//7//v/+
//7//v/+//3/+//7//v/+v/6//r/+f/5//v/+//7//n/+f/5//n/+f/7//z//P/8//v/
+//7//r/+v/6//r/+v/9//3//f/9//z//P/7//v//f/9//7//v/+//7//v/+//7//v/+
//7/AAAAAAAAAAD+//7//v/+/wAAAAAAAAAA/v/9//3//f/9//3//f/8//7//v/+//7/
/P/8//r/+v/6//r/+v/6//j/+P/4//j/9v/2//b/9f/2//b/9v/2//T/9P/0//P/8//z
//P/8//z//P/8//x//H/8f/x//D/8v/y//L/8v/w//D/8P/v//D/8P/w//D/8P/v/+//
7//t/+3/7f/t/+//7//v/+//7f/t/+3/7f/v/+//7v/u/+7/7v/u/+3/6//r/+v/6//r
/+z/7P/q/+j/6P/o/+j/6v/q/+v/6//p/+n/6f/o/+j/6P/o/+j/5//n/+f/5v/l/+X/
5P/m/+b/5v/m/+b/5v/m/+b/5P/k/+T/5P/l/+b/5//o/+f/5v/l/+T/5P/k/+T/5P/k
/+T/5P/k/+L/4v/i/+L/5P/k/+T/5P/i/+L/4v/i/+L/4v/i/+L/4v/i/+L/4v/g/+D/
4P/g/+L/4v/i/+P/4//i/+L/4v/i/+P/4//m/+n/6//t/+3/7f/t//D/8//1//T/8//z
//L/9P/3//r/+f/1//H/7v/s/+r/6v/s/+z/7f/u/+7/7v/s/+r/6P/k/+P/4//j/+P/
5f/l/+P/4//j/+D/3v/e/93/3P/c/93/3f/d/93/2//b/9v/3P/e/97/3v/e/97/3v/e
/97/3//f/9//3v/g/+X/8f8CABMAGgAbAB0AKQA7AD0AOQAwAA8Azf+E/0D/Cv/s/u/+
B/8Y/w//9f7m/uj+9f4Q/y7/R/9k/4X/o/+6/8//3v/t//n/AwAGAAgACAAHAAcABQAG
AAYABgAIAAkACQAJAAsACwALAAwACgALAAsADAAOABAAEQARABEAEgASABIAFAAVABYA
FgAXABcAGAAZABgAGAAYABkAHAAdAB8AIAAhACEAIgAjACQAJQAnACgAKQAsACwALQAv
ADAALwAxADIANAA2ADkAOwA9AD8AQgBDAEUASQBLAFAAUgBVAFoAWwBdAGAAZABqAG0A
cAB0AHYAegB/AIMAhQCJAI0AjwCUAJcAmwCeAKAAoQCiAKUAqACpAKsArACuAK4AsQCx
ALEAsQCxAK8AsACtAKsAqQClAKIAnQCXAJMAjgCJAIQAegBzAGwAZQBgAFkAUABKAEUA
PgA3ADIAKgAmACAAHAAYABUAEQANAAcABQACAP//AAD///3/+//8//r/+f/4//T/9P/0
//T/8v/y//L/8f/x//H/8f/w//L/8v/x//H/8//z//P/8f/x//H/8f/x//P/9P/0//T/
8//z//P/8v/y//L/8v/y//X/9f/1//X/8//0//T/9f/2//f/+f/6//j/+P/4//j/+P/4
//j/+P/6//r/+v/6//j/+P/4//j/+v/6//r/+v/4//f/9//3//f/9//3//b/9v/2//b/
9v/2//b/9P/0//b/9v/2//b/8v/y//L/8v/y//L/8v/x//L/8v/y//L/8P/w//D/7//x
//H/8f/x/+//7//v/+3/7f/t/+3/7P/s/+z/7P/s/+r/6v/q/+n/6v/q/+r/6v/q/+n/
6f/p/+n/6f/p/+n/6f/p/+n/6f/n/+f/5//n/+n/6f/o/+j/5v/m/+b/5f/n/+f/5//n
/+f/6P/o/+b/5v/m/+b/5v/m/+b/5//n/+f/5//n/+b/5v/m/+b/5v/n/+f/5//m/+X/
5f/m/+j/6P/o/+j/5v/m/+b/5v/k/+T/5P/k/+b/5v/m/+b/5P/k/+T/5P/m/+b/5v/m
/+X/5P/j/+L/5P/k/+T/5P/k/+T/5P/k/+L/4v/i/+L/5P/k/+T/5P/i/+L/4v/j/+P/
4v/i/+L/5P/l/+X/6P/p/+v/7f/t/+//7//y//X/9P/y//D/7//w//L/9f/4//j/8//u
/+r/6P/m/+b/6P/r/+3/7//w/+z/6v/o/+b/4v/h/+H/4f/j/+X/5f/j/+L/4f/d/9r/
2//b/9v/3P/b/9v/2//b/9v/2//b/9z/3v/e/97/3v/c/9z/3P/c/93/3f/d/97/4v/l
/+//AAANABAAEQAZACcAMwA1ADMAKAD//7v/dP84/wr/9P4B/xX/Gv8H/+3+4P7m/vv+
Gv80/03/av+J/6X/vP/P/97/7//9/wMABAACAAIAAQABAP//AAAAAAAAAgADAAMAAwAD
AAMAAwAEAAYABwAHAAgABwAIAAgABwAJAAoACgAKAAwADQAOAA4ADQANAA4ADwASABIA
EgATABQAFQAXABgAGQAZABoAGwAcAB0AHwAgAB8AIgAiACMAKAAqACoALQAuADAAMgA1
ADcAOQA7AD4AQwBFAEkASwBMAE4AUQBWAFoAXQBhAGYAagBtAHAAdAB2AHoAfwCDAIkA
jQCRAJMAlACXAJsAngCiAKUAqACtAK8ArwCwALAAtAC0ALcAtwC5ALkAuQC3ALQAsQCv
AK0AqwCoAKMAnQCYAJIAjACGAH4AdwBwAGkAZABdAFQATgBGAD4ANgAwACwAKAAiAB4A
GAAVABEADQAJAAcABAABAAAA///9//v/+v/4//f/9v/0//T/9P/0//L/8v/y//H/8f/x
//H/8P/y//L/8f/x/+//7//v/+3/8f/x//H/8f/x//L/8v/y//L/8//0//T/9P/0//T/
9P/z//P/8//z//X/9v/2//f/9//3//j/+P/4//j/+P/4//j/+P/4//j/9//2//X/9P/1
//b/9//4//b/9v/2//b/9v/1//X/9f/3//f/9//2//T/9P/0//T/9v/2//T/9P/0//T/
9P/0//L/8v/y//L/8v/y//L/8f/u/+7/7v/u//D/8P/w/+//7//v/+//7//t/+3/7f/r
/+3/7f/t/+z/7P/s/+z/7P/s/+z/7P/r/+j/6P/o/+j/6P/n/+f/5//p/+n/6f/p/+f/
5//n/+f/6f/p/+n/6f/p/+n/6P/o/+b/5v/m/+X/5v/n/+j/6f/n/+j/6P/m/+f/6P/p
/+r/6P/o/+n/6f/p/+n/6f/o/+r/6v/q/+r/6v/p/+j/5v/p/+n/6v/o/+j/6P/o/+b/
5v/m/+b/5v/m/+b/5v/k/+T/5P/k/+b/5v/m/+b/5v/m/+b/5v/k/+T/5P/k/+b/5v/m
/+b/5P/k/+T/5P/m/+b/5v/m/+b/5v/m/+b/5P/k/+T/5P/m/+b/5v/m/+T/5P/k/+T/
5P/k/+X/5f/m/+b/5v/m/+X/5f/o/+v/7//x//H/8f/v//L/9f/1//b/9f/1//b/+P/7
//7//P/5//T/8P/w/+7/7v/w//L/8//0//T/8v/w/+7/7P/q/+f/5//n/+f/6f/p/+f/
5//p/+b/5P/k/+H/4P/g/+H/4f/h/+H/4f/h/+H/4v/i/+D/4P/g/+D/4f/i/+P/5f/l
/+P/5P/k/+n/9/8KABkAHgAfACEALwA7ADsAOQAwAAkAx/+C/0D/DP/0/vn+D/8Y/wn/
7/7i/uj+/f4Y/zL/S/9q/4v/qf/C/9f/5P/z////BwAIAAgACAAHAAcABwAIAAgACAAI
AAkACQAJAAsACwALAAwADAANAA0ADgAMAA4ADwAPABEAEgASABIAEgATABQAFAAVABUA
FgAXABoAGgAaABsAHAAdAB8AIAAhACEAIgAjACIAIwAlACYAKQAsACwALQAuADAAMAAz
ADQANgA4ADsAPQA/AEEARABFAEcASwBNAFEAVABYAF4AYABjAGcAbABuAHEAdAB4AH4A
ggCHAIsAjgCRAJQAlQCZAJ0AogCmAKkAqwCtALEAsgCzALUAtgC6ALoAvQC9ALsAuwC7
ALkAuQC3ALYAtQCxAK4AqQCjAJwAlgCQAIoAhAB9AHYAbwBnAF8AVQBOAEkAQgA7ADYA
LgAqACQAIAAaABcAEwAPAAsACQAGAAMAAQD///z/+f/6//j/9//2//T/9P/0//T/8v/y
//L/8f/x//H/8f/w/+7/7v/t/+3/7//v/+//7f/v/+//7//v/+3/7v/u/+7/7v/v//D/
8P/w//D/8P/w//P/8//z//P/8f/y//L/8//x//H/8v/y//T/9P/0//T/8v/y//L/8v/0
//T/9P/0//L/8v/y//L/8v/y//L/8v/0//P/8//z//H/8f/x//D/8v/y//L/8v/y//L/
8P/w/+7/7v/u/+7/7v/u/+7/7v/t/+z/6//p/+n/6v/r/+z/6v/q/+r/6f/p/+n/6f/p
/+n/6f/p/+f/5f/l/+X/5P/l/+b/5//o/+b/5v/m/+X/5P/k/+T/5P/k/+P/4//j/+L/
4f/g/9//4P/h/+L/4//h/+H/4f/h/+H/4f/g/+D/4v/i/+L/4f/f/9//3//f/+H/4v/i
/+D/4P/g/+D/4P/e/97/3//f/9//3//f/97/3v/e/97/3v/h/+H/4f/g/+H/3//g/97/
3v/e/97/4P/g/+D/4P/e/97/3v/e/97/3v/e/97/4P/g/+D/4P/g/+D/4P/g/+D/4P/g
/+D/3v/e/97/3v/e/97/3v/e/97/3v/e/97/3v/e/97/3v/e/97/3v/e/9z/3P/c/9z/
3P/c/9z/3P/c/93/3f/c/9r/2v/a/9v/3P/g/+T/5//n/+f/5//n/+r/7f/t/+z/7f/t
/+7/8P/x//T/8v/t/+r/5v/m/+T/4v/k/+b/5//o/+j/5v/k/+T/4v/g/9//3f/d/93/
3//h/9//3//f/9r/2P/Y/9f/2P/Y/9n/2f/Z/9n/2f/Z/9f/2P/Y/9j/2v/a/9r/2v/Y
/9j/2f/Z/9n/3P/g/+f/+f8MABMAFAAXACEALwA1ADMALwAWANv/kf9M/xD/7P7o/vv+
D/8M//P+4f7c/uj+Af8e/zj/Vf94/5n/sf/G/9f/5P/z////AwAEAAQABAADAAMAAQAC
AAIAAgAEAAUABQAFAAUABQAFAAYABgAHAAcACAAKAAwADQANAAsADAAMAAwAEAARABIA
EgATABMAFAAVABQAFAAUABUAFwAZABwAHgAdAB0AHgAfACAAIQAjACQAJwAqACoAKwAt
AC4ALQAvADEANAA3ADsAOwA9AD8AQgBHAEkATQBPAFQAVgBZAF4AYABjAGcAbAByAHUA
eAB8AH4AggCHAIsAjQCRAJUAlwCcAJ8AowCmAKcAqQCrAK8AsgCzALUAtgC2ALYAuQC5
ALcAtwC3ALUAtACxAK8ArQCnAKQAnwCZAJYAkACKAIQAfAB1AG4AZwBgAFkAUABKAEUA
PgA3ADIALAAoACIAHgAZABcAFAARAA0ACwAIAAUAAgABAP///f/9//z//P/8//j/+P/4
//j/+P/4//j/9//1//X/9f/0//b/9v/1//X/9//3//f/9f/1//X/9f/1//P/9P/0//T/
8v/z//T/9P/2//b/9v/2//X/9f/1//X/9f/2//b/9//5//n/+v/6//j/+P/4//j/+P/4
//j/+P/4//j/+P/4//b/9v/2//b/+P/4//j/+P/2//X/9f/1//f/9//3//b/9v/2//b/
9v/0//T/8v/y//T/9P/0//T/8P/w//D/8P/y//L/8v/x//D/8P/w//D/7v/u/+7/7f/t
/+3/7f/t/+3/7f/t/+v/6f/p/+n/6P/o/+j/6P/o/+j/6P/o/+f/5//o/+n/6v/o/+f/
5//n/+n/6f/p/+n/5//n/+f/5//l/+X/5f/l/+b/5//n/+j/5v/m/+b/5f/l/+X/5f/l
/+X/5v/m/+T/5P/k/+T/5P/k/+T/5f/l/+P/4//j/+L/5P/k/+T/5P/j/+P/4//i/+P/
4f/i/+T/5P/k/+T/4v/i/+L/4v/i/+L/4v/i/+T/5P/k/+T/4//i/+H/4P/i/+L/4v/i
/+D/4P/g/+D/4P/g/+D/4P/g/+D/4P/g/97/3v/e/97/4P/g/+D/4P/e/97/3v/e/97/
3v/f/9//3v/e/97/3v/f/9//4v/l/+f/6f/p/+n/5//q/+3/7f/s/+v/6//s//D/8//2
//T/7v/o/+P/4v/h/+L/5f/o/+f/6P/o/+b/5P/i/+D/3v/f/9//3//f/9//3//d/93/
3f/a/9j/2P/X/9b/1v/X/9X/1f/V/9X/1//X/9j/2P/W/9b/1v/W/9j/2P/Y/9n/2//Z
/9r/3P/l//X/CAAPABAAEQAdAC8ANwA1ADEAHADl/53/WP8e//z++v4N/xv/FP/9/u/+
8P76/hH/Lv9E/1v/ev+Z/7H/xv/X/+b/9f8BAAMAAAAAAAAA////////AAAAAAAA/v//
//////////////8AAAAAAQABAAIAAgAEAAUABQAHAAgACAAIAAkACQAJAAgACQAJAAoA
CwAMAAwADAANAAwADQAPABAAEgATABUAFwAXABcAGAAYABsAHgAeAB8AIAAiACIAJQAo
ACoALAAvADMANQA3ADoAOwA9AEEAQwBIAEoATQBSAFQAVwBbAGAAYgBlAGgAbAByAHYA
ewB/AIEAhQCJAIsAjgCRAJUAmACdAJ8AoQClAKcApwCoAKgArACsAK8ArwCtAK0ArQCr
AKwAqQCnAKUAoQCeAJkAkwCMAIYAgAB6AHQAbQBmAF8AWABRAEgAQgA9ADYALwAqACQA
IAAaABYAEAANAAkABQACAAEA///9//v/+f/2//P/8//y//L/8v/w//D/8P/w/+7/7v/u
/+3/7//v/+//7v/t/+z/6v/p/+v/6//r/+n/6f/p/+n/6f/r/+z/7P/s/+z/7f/u/+7/
7P/s/+z/7P/t/+3/7f/t/+//8P/w//H/7//v//D/8P/y//L/8v/y//L/8v/y//L/8v/y
//L/8v/y//L/8v/y//L/8v/y//L/8v/x//H/8f/x//H/8f/w//D/8P/w//D/8P/w/+7/
7v/s/+z/7P/s/+v/7P/t/+7/7P/s/+z/6//s/+z/7P/s/+r/6v/q/+n/6f/p/+n/6f/p
/+n/6f/n/+f/5//n/+b/5v/m/+b/5v/o/+j/6P/n/+T/5P/k/+T/5v/l/+X/5f/j/+P/
4//j/+X/5f/l/+X/5f/l/+X/5f/j/+P/4v/i/+P/5P/l/+X/4//j/+P/4//j/+T/5P/i
/+L/4v/i/+L/4v/i/+P/4//l/+X/5f/k/+L/4v/i/+L/4//j/+P/4v/j/+P/4v/g/+D/
4P/g/+L/4v/i/+L/4v/i/+L/4v/g/+D/4P/g/+L/4v/i/+L/4f/g/9//3v/f/+D/4f/i
/+D/4P/g/+D/3v/e/97/3v/g/+D/4P/g/97/3v/e/97/4P/g/+D/4P/e/97/3v/e/97/
3v/e/97/4P/g/+D/4P/e/97/3v/e/97/3v/e/9//3//e/97/3v/g/+H/4f/k/+f/6f/r
/+v/6f/p/+z/7//v/+7/7f/t//D/8v/1//j/9P/v/+r/5v/o/+b/5v/o/+r/6//s/+z/
6v/o/+b/5P/g/9//3//f/+H/4//j/+H/3//f/9z/2v/a/9n/2P/Y/9v/2//b/9v/2//b
/9v/3P/a/9r/2v/a/9z/3P/c/9z/3f/d/93/3v/k/+3///8QABcAGAAZACcANwA5ADUA
MQAUANX/i/9I/xD/8P7u/gX/Ff8M//P+4/7i/vD+Cf8o/0D/Wf98/53/t//M/9n/6v/3
////AwAEAAQABAADAAMAAQACAAIAAgAEAAUABQAFAAcABwAHAAgABwAHAAYABgAIAAoA
CwALAAsADAAMAAwADAANAA4ADgARABEAEgATABIAEgASABMAFgAXABkAGgAZABkAGgAb
AB4AHwAhACIAIwAmACYAJwAoACoAKgAtAC8AMgA1ADkAOQA7AD0AQABDAEUASQBLAE8A
UgBWAFwAXgBhAGUAagBuAHEAdAB4AHwAgACFAIkAjQCRAJUAlwCaAJ0AoQCkAKcAqQCr
AK8AsgCzALUAtgC2ALYAuQC5ALkAuQC5ALcAtgCzALEArwCqAKYAoACZAJYAkACKAIQA
fAB1AG4AZwBeAFcATgBIAEEAOgAzAC4AKgAmACAAHAAYABUAEQANAAkABwAEAAEA/v/9
//v/+f/6//j/9//2//P/8v/x//D/8P/w//D/7//t/+3/7f/s/+7/7v/t/+3/7f/t/+3/
6//r/+v/6//r/+3/7v/u/+7/7P/t/+7/7v/u/+7/7v/u/+//7//v/+//7f/u/+7/7//x
//H/8v/y//D/8P/w//D/8v/y//L/8v/y//L/8v/y//D/8P/w//D/8P/w//D/8P/w/+//
7//v/+//7//v/+7/7v/u/+7/7v/s/+z/6v/q/+v/7P/t/+7/7P/s/+z/7P/s/+z/7P/r
/+r/6v/q/+r/6P/o/+j/5//p/+n/6f/p/+f/5//n/+X/5f/l/+X/5P/m/+b/5v/m/+T/
5P/k/+P/5P/k/+T/5P/k/+P/4//j/+H/4f/h/+H/4f/h/+H/4f/h/+H/4f/h/+H/4f/g
/+D/4P/g/+D/3//f/9//3//f/9//4P/g/97/3v/e/97/3v/e/97/3//f/93/3f/d/9z/
3P/c/9z/3P/f/9//3//e/93/3f/c/9z/3P/c/9z/3P/c/9z/3P/a/9r/2v/a/9z/3P/c
/9z/2v/a/9r/2v/c/9z/3P/c/9z/3P/c/9z/2v/a/9r/2v/c/9z/3P/c/9z/3P/c/9z/
3P/c/9z/3P/a/9r/2v/a/9r/2v/a/9r/3P/c/9z/3P/b/9r/2f/Y/9r/2v/a/9r/2v/a
/9r/2v/Z/9n/2P/Y/9r/2v/b/9v/3P/f/+H/4//l/+X/5f/o/+n/6f/o/+f/5//o/+r/
7f/y//D/6//m/+D/4P/e/97/4v/k/+X/5v/m/+T/4v/g/97/3P/b/9v/2//b/93/3f/b
/9v/2//Y/9b/1v/V/9T/1P/V/9X/1f/V/9X/1f/V/9b/1v/W/9b/1P/U/9T/1P/W/9f/
1//X/9j/2v/d/+f/+v8LABIAEwAZACcAMwAzAC0AJAD//73/dv80/wD/5v7r/v/+Dv8B
/+f+2P7c/u/+Cv8o/z//Wv99/53/tP/H/9b/5//1//3/AgAAAAAA////////AAAAAAAA
AgADAAMAAwADAAMAAwAEAAYABwAHAAgACAAKAAsACwANAA4ADgAOABAAEQASABIAEQAR
ABIAEwAWABYAFgAXABgAGQAbABwAHQAdAB4AHwAgACEAIwAkACUAKAAoACkALAAuAC4A
MQA0ADYAOAA7AD0APwBBAEQASQBLAE8AUQBUAFYAWQBeAGIAZQBpAG4AcgB1AHgAfACA
AIQAiQCNAJMAlwCbAJ0AngChAKUAqACrAK0ArwCzALYAtwC5ALoAvAC8AL8AvwDBAMEA
wQC/AL4AuwC5ALcAtQCyAK0ApwCiAJwAlgCQAIoAgwB8AHUAbgBnAF4AWABPAEgAQQA8
ADgANAAuACoAIgAfABsAFwAVABMAEAANAAoACQAHAAUAAgAAAP///v/+//7//v/+//z/
/P/8//v/+//7//v/+v/8//z/+//7//n/+f/5//f/+//7//v/+//5//r/+v/6//r/+//8
//z//v/+//7//v/9//3//f/9////AAAAAAEA/////wAAAAAAAAAAAAAAAAIAAgACAAIA
AAAAAAAAAAACAAIAAgACAAAAAAAAAAAAAAD///////8BAAEAAQAAAP7//v/+//7//v/+
//z//P/8//z//P/8//z//P/8//z//P/8//z/+//4//j/+P/4//j/+P/4//f/9f/1//X/
9f/1//X/9f/z//X/9f/1//T/8//y//H/8P/y//L/8v/x//D/8P/w//D/8P/v/+//7//v
/+//7//v/+//7//v/+//7//v/+//7//v/+//7v/u/+7/7v/u/+3/7f/t/+3/7f/s/+z/
6//o/+r/6v/q/+r/6v/q/+v/6//r/+v/6//q/+z/7P/s/+z/7P/r/+r/6P/p/+v/7P/q
/+r/6v/q/+r/6v/q/+r/7P/s/+z/7P/s/+z/7P/s/+z/7P/s/+z/6v/q/+r/6v/q/+r/
6v/q/+r/6v/q/+r/6v/q/+r/6v/q/+r/6v/q/+r/6v/q/+r/6P/o/+j/6P/q/+r/6v/q
/+j/6P/o/+j/6v/q/+r/6v/q/+r/6v/q/+n/6f/o/+b/5//o/+n/6//p/+z/7//x//X/
9f/1//X/9v/5//n/+P/3//f/+P/6//3/AAD+//n/8v/u/+7/7P/t//D/8//1//b/9v/0
//L/7v/s/+r/6f/p/+n/6f/r/+n/5//n/+f/5v/k/+T/4//i/+L/4//j/+P/4//j/+P/
4//k/+T/5P/i/+L/4v/i/+T/5P/l/+X/5//m/+j/7//9/xAAHQAeAB8AKwA7AEMAPwA5
ACYA7/+p/2T/Jv/+/vb+B/8b/xj/Af/r/ub+8P4L/yr/QP9X/3j/m/+1/8r/2//s//3/
BwANAA4ADAAMAAsACwALAAwADAAMAAwADQANAA0ACwALAAsADAAMAA0ADQAOAA4AEAAR
ABEAEQASABIAEgAUABUAFgAWABcAFwAYABkAHAAcABwAHQAdAB0AHgAeACEAIQAiACMA
JAAlACcAKAApACwALAAtADAAMgAyADUANgA4ADoAPQBBAEMARQBIAEkASwBPAFEAVgBY
AFsAYABkAGcAawBwAHQAdwB6AH4AggCGAIsAjwCTAJcAmwCdAKAAowCnAKoArwCxALMA
twC4ALkAuwC8AMAAwADDAMMAwQDBAMEAvwC+ALsAuQC3ALUAsgCtAKcAoACaAJQAjgCG
AH8AeABxAGoAYwBaAFQATQBGAD8AOgA0ADAAKgAmACAAHQAZABUAEQAPAAwACQAIAAcA
BQADAAEA/v/8//r/+f/6//v//P/4//j/+P/3//f/9//3//b/9v/2//X/9f/1//X/9f/z
//f/9//3//f/9//4//j/+P/4//n/+v/6//r/+v/6//r/+//7//v/+//9//7//v////3/
/f/+//7/AAAAAAAAAAD+//7//v/+//7//v/+//7//v/+//7//v/+//7//v/+//7//f/9
//3/+//7//v/+v/6//r/+v/6//z//P/6//r/+f/4//f/9v/1//b/9//4//b/9v/2//X/
9v/2//b/9v/2//b/9v/1//X/9f/1//X/9f/1//X/8//z//P/8//y//D/8P/w//D/8v/y
//L/8f/u/+7/7v/u//D/7//v/+//7f/t/+3/7f/t/+3/7f/t/+//7//v/+//7f/t/+z/
7P/s/+z/7P/r/+v/6//r/+v/6f/q/+r/6P/q/+r/6v/q/+z/7P/t/+3/6//r/+v/6v/s
/+z/7P/s/+v/6//r/+r/6//r/+z/6v/q/+r/6v/q/+r/6v/q/+z/7P/s/+z/6v/q/+r/
6v/s/+z/7P/s/+r/6v/q/+r/6v/q/+r/6v/s/+z/7P/s/+r/6v/q/+r/7P/s/+z/7P/q
/+r/6v/q/+j/6P/o/+j/6v/q/+r/6v/o/+j/6P/o/+j/6P/o/+j/6P/o/+j/6P/o/+j/
6P/o/+j/6P/o/+n/5//m/+b/5v/o/+n/6f/s/+3/7//x//H/8//z//b/+f/5//j/9//3
//b/+P/7//7//P/3//L/7v/u/+z/7P/u//D/8f/y//L/7v/s/+r/6P/k/+P/4//j/+b/
6f/q/+n/5//n/+T/4v/i/+H/4P/g/+H/4f/h/+H/3//f/9//4P/i/+L/4v/i/+L/4v/i
/+L/4f/j/+P/5P/m//H/AQASABsAGgAdACkAOQA9ADkAMQASANH/if9E/w7/7v7u/gH/
E/8M//P+4f7i/u7+Cf8m/0D/Wf96/5v/tf/K/9v/6P/3/wEABwAGAAQABAADAAMAAQAC
AAIAAgADAAUABgAHAAUABQAFAAYACAAJAAkACgAIAAoACwALAAsADAAMAAwADgAPABAA
EAAPAA8AEAARABIAEgASABMAFgAXABkAGgAZABkAGgAbABwAHQAfACAAIQAkACQAJQAo
ACoAKgAtADAAMgA0ADcAOQA7AD0AQABFAEcASwBNAE4AUABTAFgAXgBhAGUAagBuAHEA
dAB4AHwAgACFAIkAjQCRAJUAlwCYAJsAnwCiAKcAqQCrAK8AsgCzALUAtgC2ALYAuQC5
ALkAuQC5ALcAtACxAK8ArQCrAKgAowCdAJgAkgCMAIYAfAB1AG4AZwBgAFkAUABKAEEA
OgAzAC4AKgAmACAAHAAWABMADwALAAcABQACAP///v/9//v/+f/4//b/9f/0//L/8v/y
//L/8P/w//D/7//u/+3/7P/q/+v/7P/s/+3/7P/r/+r/5//r/+v/6//r/+3/7v/u/+7/
7P/t/+7/7v/s/+z/7P/s/+//7//v/+//7//w//D/8f/x//H/8v/y//D/8P/w//D/8v/y
//L/8v/w//D/8P/w//L/8v/y//L/8P/w//D/8P/u/+3/7f/t/+//7//v/+7/7P/s/+z/
7P/s/+z/6v/q/+z/7P/s/+z/6v/q/+r/6v/s/+z/7P/r/+n/6P/n/+b/5v/m/+b/5f/l
/+X/5f/l/+X/5f/l/+P/5f/l/+X/5P/i/+L/4v/i/+L/4v/i/+H/4v/i/+L/4v/e/9//
4f/f/w==
         </WaveFormData>
      </LeadData>
      <LeadData>
         <LeadByteCountTotal>10000</LeadByteCountTotal>
         <LeadTimeOffset>0</LeadTimeOffset>
         <LeadSampleCountTotal>5000</LeadSampleCountTotal>
         <LeadAmplitudeUnitsPerBit>4.88</LeadAmplitudeUnitsPerBit>
         <LeadAmplitudeUnits>¦ÌV</LeadAmplitudeUnits>
         <LeadHighLimit>2147483647</LeadHighLimit>
         <LeadLowLimit>268435456</LeadLowLimit>
         <LeadID>V3</LeadID>
         <LeadOffsetFirstSample>0</LeadOffsetFirstSample>
         <FirstSampleBaseline>0</FirstSampleBaseline>
         <LeadSampleSize>2</LeadSampleSize>
         <LeadOff>FALSE</LeadOff>
         <BaselineSway>FALSE</BaselineSway>
         <ExcessiveACNoise>FALSE</ExcessiveACNoise>
         <MuscleNoise>FALSE</MuscleNoise>
         <LeadDataCRC32>1906172467</LeadDataCRC32>
         <WaveFormData>
4P/e/93/3P/Z/9f/1f/V/9L/0v/T/9P/1f/V/9X/1f/V/9X/1f/W/9b/1v/W/9b/1v/V
/9X/1v/W/9j/2v/f/+z/AgAYACoANgBCAFcAegCkAM8A8wD/APkA3ACwAIAAVAArAPn/
uP9j/wj/tv6G/on+sv7i/gb/Lv9T/3P/jP+g/7D/vf/K/9X/2v/d/9//4v/j/+X/5//p
/+r/6v/s/+7/7v/v//D/8f/z//X/9v/4//j/+f/6//v//P/9//7//v/+//7///8BAAEA
BAAFAAYABwAIAAkACgALAAwADgAQABEAFQAWABcAGAAaABwAHQAeAB8AIQAiACMAJQAn
ACkAKgAuADEAMwA1ADgAOwA9AEEARABIAEsATgBSAFQAWQBcAGIAZgBqAG4AcwB3AH0A
gACEAIoAjwCUAJYAnAChAKUArACxALYAuwC/AMMAyADMANAA1ADXANsA3QDfAOQA5ADm
AOcA6ADoAOoA6gDpAOcA5QDjAN8A3ADXANEAzADFAL8AtwCvAKYAmgCRAIgAfgB1AGwA
ZABbAFMATABEADwANAAuACoAJAAfABoAFQARAAwACgAHAAQAAgACAAAA/v/5//f/9//2
//X/9f/0//L/8//z//L/8v/x//D/7//u//D/8P/w/+//7v/u/+7/7v/w//D/8P/v/+//
7//v/+7/7v/v/+//7//v//D/8P/v/+//7//v//D/8v/y//L/8v/w//D/8P/w//L/8v/y
//L/9P/0//T/9P/y//L/8v/y//L/8v/y//L/8f/x//H/8f/x//H/8f/x//H/8P/w//H/
8f/w/+//7//w//D/8P/w/+//7f/t/+3/7f/t/+3/7P/u/+z/7P/s/+r/6v/q/+n/6f/p
/+n/5//n/+f/5f/l/+X/5f/l/+X/5//m/+b/5v/l/+X/5f/k/+T/4//j/+P/4//j/+P/
4f/g/+D/4P/g/+L/4v/h/+H/3//e/97/3v/e/97/3v/e/97/3v/e/97/3f/d/93/3f/f
/9//3//f/97/3v/e/97/3v/e/97/3v/e/97/3v/e/97/3v/e/97/3P/c/9z/3P/c/9z/
3P/c/9z/3P/c/9z/3P/c/9z/3P/c/9z/3P/c/9z/3P/c/9r/2v/a/9r/2v/a/9r/2v/Y
/9j/2P/Y/9b/1v/W/9b/2P/Y/9j/2P/Y/9j/2P/Y/9j/2P/Y/9j/2P/Y/9j/2P/W/9b/
1v/W/9b/1v/W/9b/2P/Y/9j/2P/W/9f/2f/a/93/4f/i/+L/4v/i/+X/5//p/+n/6f/p
/+f/6f/u//D/8v/v/+v/6P/m/+b/5v/p/+z/7f/t/+3/6v/o/+b/4//g/97/3f/d/97/
3v/e/9z/3f/c/9n/1//T/9P/0v/S/9P/0//T/9P/0f/R/9H/0f/T/9T/1P/U/9T/1P/U
/9P/0//U/9L/1P/W/9v/5v/4/xAAJAAwADwATwByAJgAwwDrAP0A9wDcAK4AeABGAB0A
8f+4/23/GP/E/oj+f/6g/tD++P4c/0P/Zf+A/5b/qP+1/8L/zf/S/9b/2f/d/9//3//h
/+P/5P/o/+r/7P/s/+3/7v/v//H/8f/y//T/9P/3//j/+f/6//v//P/8//z//v///wEA
AQACAAMABAAFAAYABwAIAAkACgAMAA4ADwARABIAEwAUABYAGAAZABoAHQAfACAAIQAh
ACMAJQAmACYAKQArAC0AMAAzADUAOQA7AD4AQABCAEgASgBPAFIAVQBYAFsAXgBlAGkA
bwByAHQAegB/AIQAiACOAJMAlwCcAKEApgCrAK8AswC4ALwAwADEAMcAywDLAM0A0gDS
ANQA1QDWANYA1gDWANUA0wDRAM8AywDIAMUAvwC6ALMAqQChAJkAkACIAH8AdgBsAGEA
WABQAEcAPwA4ADAAKAAgABoAFgAQAAkABAD///v/+v/4//X/8v/u/+7/7P/q/+f/5f/l
/+T/4//j/+L/4P/f/9//3v/e/97/3v/e/97/3P/c/9z/2//c/9z/3P/c/9z/3P/c/9v/
3f/d/93/3P/c/93/3f/d/93/3v/e/93/3f/d/93/3v/g/+D/4P/g/+D/4P/g/+D/4P/g
/+D/4P/g/+D/4P/g/+D/4P/g/+D/4P/g/+D/4P/d/93/3f/d/9//3//f/9//3//e/97/
3//f/97/3f/d/9z/3P/c/9z/2//Z/9n/2f/b/9v/2//a/9r/2P/Y/9j/1v/W/9b/1f/X
/9f/1//V/9X/1f/T/9P/0//T/9P/0//R/9D/0P/Q/8//z//P/87/0P/P/8//z//P/8//
z//N/87/zv/O/87/zv/O/83/zf/N/8z/zP/M/8z/zP/M/8z/zP/M/8z/zP/L/8v/y//L
/8v/y//L/8v/yv/K/8r/yv/K/8r/yv/K/8r/yv/K/8r/yv/K/8r/yv/K/8r/yv/K/8r/
yv/K/8r/yv/K/8r/yv/K/8r/yv/I/8j/yP/I/8r/yv/K/8r/yv/K/8r/yv/K/8r/yv/K
/8r/yv/K/8r/yv/K/8r/yv/M/8z/zP/M/8r/yv/K/8r/yv/K/8r/yv/K/8r/yv/K/8r/
yv/K/8r/yv/L/83/zv/R/9X/1v/W/9b/1v/Z/9v/2//b/9v/2//b/93/4v/k/+L/3//b
/9j/2v/a/9r/3f/g/+H/4f/h/9z/2v/Y/9X/1P/S/9H/0f/U/9T/1P/S/8//zv/L/8n/
yf/J/8j/yP/J/8n/yf/J/8f/x//H/8f/yf/K/8r/yv/I/8j/yP/H/8n/yv/K/8z/0P/T
/97/8v8IABgAIgAwAEkAbACYAMkA7wD/APcA3ACuAHgASgAjAPH/qv9R//D+oP5y/nv+
qP7W/vr+IP9H/2X/fv+S/6T/s//A/8v/0P/R/9P/1v/X/9n/2//d/97/4P/i/+T/5P/l
/+b/5//p/+n/6v/s/+z/7f/u/+//8P/x//L/8v/y//L/8//1//X/9v/3//j/+f/8//3/
/v///wAAAgAEAAUABQAGAAcACAAKAAwADQAOABEAEwAUABUAFwAZABsAHAAeACEAIwAl
ACgAKwAtADEANgA6AD0AQABCAEQASQBMAFAAVABYAFwAYQBlAGsAbgByAHgAfQCCAIYA
jACRAJUAmgCfAKQAqQCtALEAtgC6AL4AwgDFAMkAzQDPANQA1ADWANcA2ADYANoA2gDZ
ANcA1QDTAM8AzADJAMMAvgC3AK8ApwCfAJYAjgCFAHwAcgBnAF4AVgBNAEUAPgA2AC4A
JgAgABwAFgARAAwABwADAAAA/v/7//j/9f/0//H/7v/t/+v/6//q/+n/6f/o/+b/5f/l
/+T/5P/k/+T/5P/k/+L/4v/i/+H/4f/i/+P/5P/k/+T/5P/j/+X/5f/l/+T/5P/l/+X/
5f/j/+T/5P/j/+X/5f/l/+b/5v/m/+b/5v/m/+b/5v/m/+b/5v/m/+b/5v/m/+b/5v/m
/+b/5v/m/+b/5v/m/+b/5//n/+f/5//n/+f/5//n/+X/5P/k/+X/5f/k/+P/4//k/+T/
5P/k/+P/4f/h/+H/4f/h/+H/4P/g/97/3v/e/+D/4P/g/9//3//f/9//3f/d/93/2//b
/9v/2//b/9v/2//a/9r/2v/Z/9n/2f/Y/9j/1//X/9f/1//X/9f/1f/V/9b/1//Y/9b/
1v/V/9X/1f/U/9T/1P/W/9b/1v/W/9T/1P/U/9T/1f/V/9X/1f/V/9X/1f/V/9b/1v/W
/9b/1P/U/9T/1P/W/9b/1v/W/9b/1v/W/9b/1v/W/9b/1v/W/9b/1v/W/9b/1v/W/9T/
1P/U/9T/1P/U/9T/1P/U/9T/1P/U/9T/1P/U/9T/1v/W/9b/1v/U/9T/1P/U/9T/1P/U
/9T/1P/U/9T/1P/W/9b/1v/W/9T/1P/U/9T/1P/U/9T/1P/W/9b/1v/W/9b/1v/W/9b/
1P/U/9T/1P/W/9b/1v/W/9X/1//Y/9v/3//g/+D/4P/g/+P/5f/l/+X/5f/l/+X/5//s
/+7/7v/t/+n/5v/m/+T/5P/n/+j/6//r/+v/6P/m/+T/4f/g/9z/2//b/9z/3P/c/9r/
2f/a/9f/1f/T/9H/0P/Q/9H/z//P/8//z//Q/9H/0v/T/9L/0v/S/9L/1P/U/9P/0//U
/9L/1P/U/9n/5v/8/xIAJAAwADwAUQB0AJwAyQDxAAEB+wDgALIAfgBOACcA9f+0/2H/
Bv+y/oL+g/6q/tj+AP8k/0n/a/+E/5j/qv+5/8b/0f/W/9f/2f/c/93/3//h/+P/5P/m
/+j/6v/q/+3/7v/v//H/8f/y//T/9P/z//T/9f/2//f/+P/4//j/+v/7//3//f/+////
AAABAAQABQAGAAcABgAIAAoACwANAA4ADwAQABIAFAAVABYAFwAZABoAGwAeACEAJAAm
ACYAKQArAC0AMgA1ADcAOwA8AEAAQwBGAEoATABRAFQAWABcAGAAZABnAGsAcQB0AHgA
fgCDAIgAjACSAJcAmwCgAKUAqgCvALMAtwC8AMAAxADIAMsAzwDRANMA2ADYANgA2QDa
ANoA3ADcANsA2QDZANcA0wDQAMsAxQDAALkAsgCrAKQAnACQAIcAfgB0AGsAYgBaAFEA
SQBCADoAMgAqACQAIAAaABUAEAALAAcAAgAAAP3/+v/2//b/9P/y//H/7//v/+7/6//r
/+r/6P/p/+n/6P/o/+b/5v/m/+b/5v/m/+b/5f/m/+b/5v/m/+b/5v/m/+X/5f/l/+X/
5P/m/+f/5//n/+X/5v/m/+X/5f/l/+X/5v/m/+b/5v/m/+b/5v/m/+b/5v/m/+b/5v/o
/+j/6P/o/+b/5v/m/+b/5v/m/+b/5v/l/+X/5f/l/+X/5f/l/+X/5//m/+b/5//n/+b/
5f/l/+T/5P/k/+T/5f/j/+P/4//h/+H/4f/g/+L/4P/g/+D/4P/g/+D/3//d/93/3f/b
/93/3f/b/9v/2f/Z/9n/2f/b/9r/2v/a/9f/1//X/9b/1v/V/9X/1f/X/9f/1//V/9T/
1P/U/9T/1v/W/9X/1f/T/9L/0v/S/9T/1P/U/9T/1P/U/9T/1P/R/9H/0f/R/9P/0//T
/9P/0v/S/9L/0v/S/9L/0v/S/9D/0P/Q/9D/0v/S/9L/0v/S/9L/0v/S/9L/0v/S/9D/
0P/Q/9D/0v/S/9L/0v/Q/9D/0P/Q/9D/0P/Q/9D/0P/Q/9D/0P/Q/9D/0P/Q/9D/0P/Q
/9D/0P/Q/9D/0P/Q/9D/0P/Q/9D/0P/Q/9D/0P/Q/9D/0P/Q/9D/0P/Q/9D/0P/Q/9D/
zv/O/87/zv/Q/9D/0P/Q/87/zv/O/8//0//U/9f/2//c/9z/3P/c/9//4f/h/+H/4f/h
/+H/4//q/+z/7P/p/+X/4v/i/+L/4P/j/+T/5f/l/+X/4v/g/+D/3f/c/9r/2f/Z/9r/
2v/Y/9b/1f/U/9H/z//N/83/zv/O/8//z//P/8//z//P/8//z//P/9D/0P/Q/9D/0P/O
/83/zf/O/87/0P/W/9//8P8IABoAKgA2AEYAYwCKALQA3wD5APcA5QC8AIgAWAAuAAEA
y/+C/yv/1P6Q/nj+kf7C/ur+EP84/13/d/+O/6L/rv+9/8z/0//W/9f/2f/c/93/3f/f
/+H/4v/k/+b/6P/o/+v/7P/t/+//7//w//L/8v/z//T/9f/2//f/+P/4//j/+P/5//v/
+//8//3//v///wAAAQACAAMABQAIAAsADQANAA4ADwAQABAAEgATABQAGQAbABwAHQAf
ACEAIwAkACgAKwAtAC8ANAA3ADkAPQA+AEIARQBIAE4AUABVAFgAXABgAGQAaABvAHMA
eQB8AIAAhgCLAJAAlACaAJ8AowCmAKsAsAC1ALkAvQDCAMYAygDOANEA1QDXANkA3gDe
AN4A3wDgAOAA3gDeAN0A2wDXANUA0QDOAMkAwwC+ALcArQClAJ0AlACKAIEAeABuAGUA
XABUAEsAQwA8ADQALAAlACAAHQAYABEADAAHAAMAAAD+//v/+P/4//j/9v/0/+//7f/t
/+z/6//r/+r/6P/n/+f/5v/m/+b/5v/m/+b/5v/m/+b/5f/k/+T/5P/k/+T/5P/k/+P/
4//j/+P/4v/i/+P/4//j/+P/5P/k/+P/4//j/+P/5P/k/+T/5P/k/+T/5P/k/+T/5P/k
/+T/5P/k/+T/5P/k/+T/5P/k/+T/5P/k/+T/5P/j/+P/4//j/+P/4//j/+P/4//i/+L/
4//l/+T/4//j/+L/4v/i/+L/4f/f/9//3//f/9//3//e/97/3P/c/9z/2v/a/9r/2f/b
/9v/2//Z/9n/2f/X/9f/1f/V/9X/1f/V/9T/1P/U/9X/1f/V/9T/1P/T/9P/0//T/9P/
0//R/9L/0v/S/9L/0v/S/9H/0f/R/9D/0P/Q/9D/0P/Q/9D/0P/Q/9D/0P/R/9H/0f/R
/8//z//P/8//zv/O/87/zv/Q/9D/0P/Q/87/zv/O/87/zP/M/8z/zP/O/87/zv/O/8z/
zP/M/8z/zP/M/8z/zP/M/8z/zP/M/8z/zP/M/8z/zP/M/8z/zP/M/8z/zP/M/8z/zP/M
/8z/zP/M/8z/zP/M/8z/zP/M/8z/zP/M/8r/yv/K/8r/zP/M/8z/zP/K/8r/yv/K/8r/
yv/K/8r/zP/M/8z/zP/N/8//0P/T/9f/2P/Y/9j/2P/b/93/3f/c/9v/2v/Z/9z/4v/l
/+b/4f/d/9r/2v/c/9z/3//g/+H/4f/h/97/3P/a/9f/1v/U/9P/0//U/9L/0v/Q/8//
0P/N/8v/yf/J/8j/yP/J/8n/yf/J/8n/y//L/8v/y//K/8r/yv/K/8z/zP/L/8v/zP/M
/8z/0P/Z/+r/AgAUACIAKgA8AF0AiACyAOEA/QABAesAwACIAFAAJAD5/7v/bv8V/8L+
hv50/pP+xP7s/hD/NP9X/3H/iv+c/6z/u//I/8//0v/T/9X/2P/Z/9v/3f/f/+D/4P/i
/+T/5P/n/+j/6f/r/+v/7P/u/+7/7//w//H/8v/x//L/8v/y//T/9f/3//f/+P/5//r/
+//+////AAABAAAAAgAEAAUABwAIAAkACgAMAA4ADwAQABMAFQAWABcAGQAbAB0AHgAi
ACUAJwApACwALwAxADUAOAA8AD8AQgBGAEgATQBQAFQAWABcAGAAYwBnAG0AcAB2AHwA
gQCGAIoAkACVAJkAngCjAKgArQCxALUAugC+AMIAxgDJAM0AzQDPANQA1ADWANcA2ADY
ANgA2ADXANUA0wDRAM0AygDFAL8AugCzAKsAowCbAJIAiAB/AHYAbABjAFoAUgBJAEEA
OgAyACoAJAAeABoAFAARAAwABwADAAAA/v/7//j/9v/2//T/8v/v/+3/7f/s/+v/6//q
/+j/6f/p/+j/6P/o/+j/6P/o/+j/6P/o/+f/5v/m/+b/5v/m/+b/5v/l/+f/5//n/+b/
5v/n/+f/5//n/+j/6P/n/+f/5//n/+j/6P/o/+j/6P/q/+r/6v/q/+j/6P/o/+j/6v/q
/+r/6v/o/+j/6P/o/+j/6P/o/+j/5//n/+f/5//n/+f/5//n/+n/6P/o/+n/6f/o/+f/
5//n/+b/5f/k/+T/4//k/+X/4//j/+P/4v/k/+L/4v/i/+L/4v/i/+H/3//f/9//3f/f
/9//3f/d/93/3f/d/93/2//a/9r/2v/b/9v/2//a/9r/2f/Z/9n/2f/Z/9n/1//Y/9j/
2P/Y/9j/2P/X/9f/1//W/9b/1v/U/9T/1P/U/9b/1v/W/9b/1f/V/9X/1f/V/9X/1f/V
/9T/1P/U/9T/1P/U/9T/1P/U/9T/1P/U/9T/1P/U/9T/1P/U/9T/1P/U/9b/1P/U/9T/
1P/U/9T/1P/U/9T/1P/U/9T/1P/U/9T/1P/U/9b/1v/W/9b/1P/U/9T/1P/U/9T/1P/U
/9L/0v/S/9L/0v/S/9L/0v/S/9L/0v/S/9L/0v/S/9L/0v/S/9L/0v/U/9T/1P/U/9L/
0v/S/9L/0v/S/9L/0v/S/9L/0v/S/9L/0v/S/9L/0v/S/9L/0v/U/9X/1//Y/9v/3//g
/+D/4P/g/+P/5f/j/+P/4//j/+X/5//s/+7/7P/p/+X/4v/k/+T/5P/n/+j/6f/p/+n/
5P/i/+D/3f/e/9z/2//b/9z/3P/c/9r/1//W/9P/0f/P/8//zv/O/9H/0f/R/9H/z//P
/8//z//P/9D/0P/Q/9L/0v/S/9H/0f/S/9L/1P/W/+H/9P8MACAALAA4AEwAawCSAL4A
7QADAQEB6QDAAI4AXgA0AAUAx/94/x3/yv6M/nr+mf7K/vL+Fv88/1//e/+Q/6L/sv/B
/8z/0//W/9n/2//e/9//4//l/+f/6P/o/+r/7P/s/+//8P/x//P/8//0//b/9v/3//j/
+f/6//v//P/8//z//v///wEAAQAEAAUABgAHAAYABwAIAAkADAAOABAAEQARABIAEwAU
ABYAGAAZABoAHwAhACIAIwAlACcAKQAqACwALwAxADMANgA5ADsAPwBAAEQARwBKAFAA
UgBXAFoAXgBiAGYAagBvAHMAeQB8AIIAiACNAJIAlACaAJ8AowCoAK0AsgC3AL0AwQDG
AMoAzgDSANUA2QDZANsA4ADgAOIA4wDkAOQA5ADkAOMA4QDfAN0A2QDWANEAywDGAL8A
tQCtAKUAnACSAIkAgAB2AG0AZABcAFMATQBGAD4ANgAuACgAJAAeABkAFAAPAAsACAAG
AAMAAAD+//7//P/6//f/9f/1//T/8//z//L/8P/v/+//7v/u/+7/7v/u/+7/7v/u/+7/
7f/s/+z/7P/s/+7/7v/u/+3/6//r/+v/6v/o/+n/6f/p/+f/6P/o/+f/6f/p/+n/6v/o
/+j/6P/o/+j/6P/o/+j/6v/q/+r/6v/o/+j/6P/o/+j/6P/o/+j/6P/o/+j/6P/n/+f/
5//n/+f/5//n/+f/5//m/+b/5//l/+T/4//j/+T/5P/k/+T/5f/j/+P/4//j/+P/4//i
/+L/4P/g/+D/4P/g/+D/3//f/9//3//d/9//3//d/93/2//b/9v/2//b/9r/2v/a/9n/
2f/Z/9j/2P/X/9f/1//V/9X/1f/T/9T/1P/U/9T/1P/U/9P/0//T/9L/0v/S/9L/0v/S
/9L/0P/Q/9D/0P/R/9H/0f/R/9H/0f/R/9H/0P/Q/9D/0P/Q/9D/0P/Q/9D/0P/Q/9D/
zv/O/87/zv/Q/9D/0P/Q/9D/0P/Q/87/zv/O/87/0P/Q/9D/0P/P/87/zf/M/87/zv/O
/87/zv/O/87/zv/M/8z/zP/M/87/zv/O/87/zP/M/8z/zP/M/8z/zP/M/87/zv/O/87/
zP/M/8z/zP/M/8z/zP/M/8z/zP/M/8z/zP/M/8z/zP/M/8z/zP/M/8z/zP/M/8z/zP/M
/8z/zP/M/8z/zP/M/8z/zP/N/8//0P/T/9f/2P/Y/9j/2P/b/93/3f/d/93/3f/d/9//
5P/o/+j/5f/h/93/3P/b/9r/3//g/+H/4f/h/97/3P/a/9f/1v/U/9P/0//U/9T/1P/U
/9P/0v/P/8v/yf/J/8j/yP/J/8n/yf/H/8f/x//H/8n/yf/K/8r/yv/K/8r/yv/J/8n/
yv/K/8r/zP/R/9z/8P8IABwAKAA0AEsAbACSAL0A5wD1AO8A1gCoAHIARgAdAOv/sP9l
/wz/uP6C/nn+nP7M/vL+Fv89/1//eP+O/6L/r/++/8v/0v/T/9X/2P/Z/9v/3f/f/+D/
5P/m/+j/6P/p/+r/6//t/+3/7v/w//D/8f/y//P/9P/3//j/+P/4//r/+//9//3//v//
/wAAAQACAAMABAAFAAgACgAMAA0ADwAQABEAEgASABQAFQAWABkAGwAcAB0AIQAjACUA
JgAqAC0ALwAxADIANQA3ADsAPgBCAEUASABMAE4AUwBWAFwAYABkAGgAbQBxAHcAegCA
AIYAiwCQAJQAmgCfAKMAqACtALIAtwC9AMEAxgDKAM4A0gDVANkA2wDdAOIA4gDkAOUA
5gDmAOgA6ADnAOUA5QDjAN8A3ADXANEAzADFAL8AtwCvAKYAnACTAIoAgAB3AG4AZgBd
AFMATABEADwANAAuACoAJAAfABoAFQARAAwACgAHAAQAAQAAAP3/+v/5//f/9//2//X/
9f/0//L/8f/x//D/8P/w//D/8P/w/+7/7v/u/+3/7v/u/+7/7v/u/+7/7v/t/+//7//v
/+7/7v/v/+//7//v//D/8P/v/+//7//v//D/8P/w//D/8P/w//D/8P/w//D/8P/w//D/
8P/w//D/8P/w//D/8P/w/+7/7v/u/+7/7//v/+//7//v/+//7//v/+3/7P/s/+3/7f/s
/+v/6//s/+z/7P/s/+z/6//s/+3/7f/t/+3/7P/s/+r/6v/q/+j/6P/o/+f/5//n/+f/
5f/j/+P/4f/h/+P/4//j/+P/4//i/+L/4v/h/+H/4f/g/+D/3//f/9//3//f/9//3f/e
/97/3v/e/97/3v/d/93/3f/c/9z/3P/a/9r/2v/a/9r/2v/a/9r/1//X/9f/1//X/9f/
1//X/9b/1v/W/9b/2P/Y/9j/2P/Y/9j/2P/Y/9j/2P/Y/9j/1v/W/9b/1v/W/9j/2P/Y
/9j/2P/Y/9j/2P/Y/9j/2P/Y/9j/2P/Y/9j/2P/Y/9r/2v/a/9r/2v/a/9r/2v/Y/9j/
2P/Y/9j/2P/Y/9j/2P/Y/9j/2P/Y/9j/2P/Y/9j/2P/Y/9j/2P/Y/9j/2P/Y/9j/2P/Y
/9j/2P/Y/9j/2P/Y/9j/2P/W/9b/1v/W/9b/1v/W/9b/2P/Y/9j/2f/b/9z/3//j/+L/
4v/i/+L/5f/n/+f/5//n/+f/5//p/+7/8P/w/+3/6f/m/+b/5v/m/+n/6v/r/+v/6//o
/+b/4v/f/97/3P/d/93/3v/e/9z/2v/Z/9j/1//V/9P/0//S/9L/0//T/9H/0f/R/9H/
0//T/9P/1P/S/9L/0v/S/9L/0f/R/9L/0v/S/9b/3f/s/wQAGgAoADIARABjAIgAsgDf
AP0AAwHxAMoAlgBiADYACwDT/4r/M//a/pT+dv6L/rr+5P4G/y7/U/9v/4j/mv+q/7v/
yP/R/9T/1//Z/9z/3f/d/9//4f/i/+L/5P/m/+b/6f/q/+v/7f/t/+7/8P/w//H/8v/z
//T/8//0//T/9P/2//f/+f/5//r/+//8//3/AAABAAIAAwACAAQABgAHAAkACgALAAwA
DgAQABEAEgAVABcAGAAZAB0AHwAhACIAIgAlACcAKQAsAC8AMQA1ADYAOgA9AEAARgBI
AE0AUABWAFoAXgBiAGUAaQBvAHIAeAB+AIMAiACMAJIAlwCbAJ4AowCoAK0AswC3ALwA
wADEAMgAywDPANEA0wDYANgA2gDbANwA3ADcANwA2wDZANcA1QDRAM4AywDFAMAAuQCv
AKcAnwCWAIwAgwB6AHAAZwBeAFYATQBDADwANAAsACQAHgAaABQADwAKAAUAAQD+//z/
+f/2//P/8v/v/+z/6//p/+n/6P/n/+f/5v/k/+P/4//i/+L/4P/g/+D/4P/g/+D/4P/f
/+D/4P/g/+D/4P/g/+D/3//h/+H/4f/g/97/3//f/9//3//g/+D/3//h/+H/4f/i/+L/
4v/i/+L/4v/i/+L/4v/i/+L/4v/i/+L/4v/i/+L/4v/i/+L/4v/i/+L/4v/i/+P/4//j
/+P/4f/h/+H/4f/h/+D/4P/h/+H/4P/f/9//3v/e/97/3v/e/93/3v/f/93/3f/d/9z/
3v/c/9z/3P/c/9z/3P/b/9n/2f/Z/9f/1//X/9X/1f/V/9X/1f/V/9P/0v/S/9L/0f/R
/9H/0P/Q/8//z//P/9H/0f/R/8//zv/O/87/zv/O/87/zf/N/83/zP/M/8z/zP/M/8z/
zP/M/8z/zP/M/8v/y//L/8v/y//L/8v/y//K/8r/yv/K/8r/yv/K/8r/yv/K/8r/yv/K
/8r/yv/K/8r/yv/K/8r/yv/I/8r/yv/K/8r/yv/I/8j/yP/I/8r/yv/K/8r/yv/K/8r/
yv/I/8j/yP/I/8r/yv/K/8r/yP/I/8j/yP/I/8j/yP/I/8j/yP/I/8j/yP/I/8j/yP/G
/8b/xv/G/8b/xv/G/8b/yP/I/8j/yP/G/8b/xv/G/8b/xv/G/8b/xv/G/8b/xv/G/8b/
xv/G/8b/xv/G/8b/xP/E/8T/xP/G/8f/yf/K/83/0f/S/9L/0v/S/9X/1//X/9f/1//X
/9X/1//c/97/3P/Z/9X/0v/U/9T/1P/X/9b/1//X/9f/1P/S/9D/zf/K/8j/x//H/8r/
yv/K/8j/xf/E/8H/v/+9/73/vP+8/73/vf+9/73/u/+7/7v/u/+9/77/vv++/77/vv++
/73/vf++/77/wP/E/83/4P/4/wwAGgAkADgAWQCAAKoA1wDrAOUAzwCkAHAAQAAWAOf/
q/9i/wv/tv56/mj+g/6y/tz+AP8m/0n/Zf98/4z/nP+p/7b/v//E/8b/x//J/8n/yv/L
/8z/zP/P/9L/1f/W/9X/1v/X/9n/2f/a/9z/3P/d/97/3//g/+H/4v/i/+L/4v/j/+X/
5f/m/+f/6P/p/+z/7f/u/+//8P/y//T/9f/1//b/9//4//r//P/9//7/AQADAAQABQAJ
AAsADQAOABAAEwAVABcAGgAdAB8AIwAkACgAKwAuADIANAA5ADwAQgBGAEoATgBTAFcA
XQBgAGQAagBvAHQAdgB8AIEAhQCKAI8AlACZAJ0AoQCmAKoArgCyALUAuQC5ALsAwADA
AMIAwwDEAMQAxADEAMMAwQC/AL0AuQC2ALEAqwCmAJ8AlQCNAIUAfAB0AGsAYgBYAE4A
RAA7ADEAKQAiABoAEgAKAAQAAAD6//X/8P/r/+f/5P/i/9//3P/Z/9j/1f/S/9H/z//P
/87/y//L/8r/yP/H/8f/xv/G/8b/xv/G/8b/xP/E/8T/w//E/8T/xP/E/8T/xP/E/8P/
xf/F/8X/xP/C/8P/w//D/8P/xP/E/8P/w//D/8P/xP/G/8b/xv/G/8T/xP/E/8T/xP/E
/8T/xP/E/8T/xP/E/8T/xP/E/8T/xP/E/8T/xP/B/8H/wf/B/8H/wf/B/8H/wf/A/8D/
wf+//77/vf+9/7z/vP+8/7z/vf+7/7v/u/+9/73/vf+8/7r/uP+4/7j/uP+4/7j/t/+3
/7f/t/+1/7X/tf+z/7P/s/+z/7P/s/+x/7D/sP+w/6//r/+v/67/rv+t/63/rf+r/63/
r/+r/w==
         </WaveFormData>
      </LeadData>
      <LeadData>
         <LeadByteCountTotal>10000</LeadByteCountTotal>
         <LeadTimeOffset>0</LeadTimeOffset>
         <LeadSampleCountTotal>5000</LeadSampleCountTotal>
         <LeadAmplitudeUnitsPerBit>4.88</LeadAmplitudeUnitsPerBit>
         <LeadAmplitudeUnits>¦ÌV</LeadAmplitudeUnits>
         <LeadHighLimit>2147483647</LeadHighLimit>
         <LeadLowLimit>268435456</LeadLowLimit>
         <LeadID>V4</LeadID>
         <LeadOffsetFirstSample>0</LeadOffsetFirstSample>
         <FirstSampleBaseline>0</FirstSampleBaseline>
         <LeadSampleSize>2</LeadSampleSize>
         <LeadOff>FALSE</LeadOff>
         <BaselineSway>FALSE</BaselineSway>
         <ExcessiveACNoise>FALSE</ExcessiveACNoise>
         <MuscleNoise>FALSE</MuscleNoise>
         <LeadDataCRC32>770914559</LeadDataCRC32>
         <WaveFormData>
8v/w/+7/7f/p/+f/5f/l/+T/5P/k/+T/5P/k/+T/5P/k/+T/5P/k/+T/5P/l/+X/5f/k
/+T/5P/k/+T/5P/n/+v/8/8CABkALwBJAGcAlADMAA4BUQGRAc8BAQIbAhQC7gGtAVQB
8gCPAB8Aov89/x3/N/9Y/27/hv+e/6//vP/J/8//1//c/+H/5P/i/+L/4//j/+P/4//l
/+X/5f/n/+f/5//n/+f/6f/p/+v/6//s/+z/6//r/+v/7P/t/+3/7f/t/+3/7v/u/+//
7//v//D/8P/x//H/8v/y//P/9P/0//T/9//4//j/+P/4//n/+//8//r/+//8//z//f/+
//7//////wAAAgADAAQABQAHAAcACAAJAAwADAANAA8AEQAUABUAFgAZABsAHAAeACAA
IwAlACcAKgArAC8AMQA1ADgAOgA9AEAARABHAEoATQBQAFIAVgBYAFwAXgBhAGQAZQBm
AGgAaQBsAHAAcABxAHIAcQBxAHEAcQByAHEAcABuAGsAaABlAGIAXQBZAFQAUABLAEYA
QQA8ADgAMwAuACoAJwAkACEAHAAZABYAEwAQAAwACgAIAAYABgAGAAMAAQABAAAA///+
//3//P/8//z/+//7//v/+//6//r/+v/5//v/+v/6//r/+P/4//j/+P/6//n/+f/5//f/
9//3//f/+P/3//b/9v/2//b/9//3//b/9v/2//X/9f/1//b/9v/2//T/9P/0//b/9v/2
//b/9v/2//b/9v/2//b/9v/2//T/9P/1//X/9f/1//X/9f/1//X/9f/1//f/9//3//f/
+P/4//j/+P/4//j/+P/4//j/+P/4//j/+P/4//j/+P/3//f/9//3//f/9//2//b/9P/0
//P/8v/0//T/9P/0//P/8//z//P/8v/y//L/8v/y//L/8f/x//H/8f/x//H/8f/x//D/
8P/w//D/8P/v/+//7//v/+//7//u/+7/7v/u/+7/7v/u/+z/7P/s/+z/7P/s/+z/7P/u
/+7/7v/t/+3/7f/t/+3/7f/t/+3/7f/t/+3/7v/u/+v/6//r/+v/6//r/+v/6//q/+r/
7P/s/+z/7P/s/+z/7P/s/+z/7P/s/+z/7P/q/+r/6v/q/+j/6P/o/+j/6P/o/+j/6P/o
/+j/6P/o/+j/6P/o/+j/6P/o/+j/6P/m/+b/5v/m/+b/5v/m/+b/5v/m/+b/5v/m/+b/
5v/m/+b/5v/m/+f/5//n/+f/5//l/+X/5//o/+v/7f/v/+//8f/x//P/9P/0//T/9P/0
//T/9v/6//z//P/6//j/9v/2//f/9//5//z//P/8//z//P/5//f/9v/z//H/8f/w/+7/
7v/u/+z/7P/r/+n/5//l/+X/5P/k/+T/5P/k/+T/5P/k/+T/5P/k/+T/5P/k/+X/5f/l
/+T/5P/k/+L/4v/i/+f/6//x/wAAFQAtAEUAYwCMAMIAAgFFAYcBxwH/ASECIgIAAsUB
cgEUAbMARwDK/1f/If8t/1D/aP9+/5b/qf+4/8X/zf/T/9j/3//g/+L/4v/j/+P/4//j
/+X/5f/l/+f/5//n/+f/5//p/+n/6f/p/+r/6v/r/+v/6//s/+3/7f/t/+3/7f/u/+7/
7//v/+//8P/w//H/8f/y//L/8//0//T/9P/1//b/9v/2//b/9//5//r/+v/7//z//P/7
//z//P/9//z//P/9//3//P/9//////8AAAEABAAEAAUABwAJAAwADAAMAA4ADwASABQA
FgAZABsAHQAgACEAJQAnACsALgAwADMANgA6ADsAPgBBAEQARgBKAEwAUABUAFcAWgBb
AF4AYABhAGQAZgBmAGcAaABpAGkAaQBpAGoAaQBoAGYAYwBgAF0AWgBVAFEATABIAEEA
PAA3ADIALgApACQAIAAZABYAEwAOAAkABgADAAAAAAD+//z/+v/4//j/9f/z//H/8P/v
/+7/7f/s/+z/7P/r/+v/6//r/+r/6v/q/+n/6//q/+r/6v/q/+r/6v/q/+r/6f/p/+n/
5//n/+f/5//o/+f/5v/m/+b/5v/n/+f/5v/m/+b/5f/l/+X/5v/m/+j/5v/m/+b/5v/m
/+b/5v/m/+b/5v/m/+T/5P/k/+T/5P/k/+X/5f/l/+X/5f/l/+X/5f/l/+X/5f/l/+X/
5f/o/+j/6P/o/+b/5v/m/+b/5v/m/+b/5v/m/+b/5v/m/+X/5f/l/+X/5f/l/+T/5P/k
/+T/4//i/+L/4v/i/+L/4f/h/+H/4f/g/+D/4P/g/+D/4P/f/9//4f/h/+H/4f/h/+H/
4P/g/97/3v/e/93/3//f/9//3//f/97/3v/e/97/3v/e/97/3v/e/97/3v/e/97/3v/e
/97/3v/e/93/3f/d/93/3f/d/93/3f/d/93/3f/e/97/3//f/9//3//d/93/3f/d/9z/
3v/e/97/3v/e/97/3v/e/97/3v/c/9z/3P/c/9z/3P/c/9z/3v/e/97/3v/e/97/3v/e
/9z/3P/c/9z/3v/e/97/3v/e/97/3v/e/97/3v/e/97/3P/c/9z/3P/e/97/3v/f/9//
3//f/9//3f/d/9//4P/l/+f/6f/p/+n/6f/r/+z/7P/s/+z/7P/s/+7/8v/0//T/8v/w
/+7/8P/x//H/8//0//T/9P/0//L/7//t/+z/6//p/+n/6P/q/+r/6v/o/+b/5f/j/+H/
3//f/97/3v/e/97/3v/e/9z/3P/c/9z/3v/e/97/3v/f/9//3//e/9z/3P/e/9z/3v/h
/+P/6//6/w8AJwBDAGMAkADMABIBWQGfAeEBFQIvAigCAALBAWoBBAGXAB0Alv8x/xX/
L/9O/2b/fv+W/6f/tP/B/8n/z//W/9v/3P/c/9z/3f/d/93/3f/f/9//3//h/+H/4f/h
/+H/4//j/+X/5f/m/+b/5f/l/+X/5v/n/+f/5//n/+n/6v/q/+v/6f/p/+r/6v/r/+v/
7P/s/+3/7v/u/+7/7//w//D/8P/w//H/8//0//T/9f/2//b/9//4//j/+f/7//z//v//
//7///8BAAEAAgADAAYABgAHAAkACwAOAA8AEAATABUAFgAYABoAHQAdAB8AIgAjACcA
KQAtADAANAA3ADoAPgA/AEIARQBIAEoATgBQAFQAWABbAF4AXwBgAGIAYwBmAGoAagBr
AGwAbQBtAG0AbQBqAGkAaABmAGMAYABdAFoAVwBTAE4ASgBDAD4AOQA0ADIALQAoACQA
HwAcABkAFAAPAAwACQAGAAYABAACAAAA/v/+//v/+f/5//j/9//2//X/9P/0//T/8//z
//P/8//y//L/8v/x//H/8P/w//D/8P/w//D/8P/w/+//7//v/+3/7f/t/+3/7v/t/+z/
7P/s/+z/7f/t/+z/7P/s/+v/6//r/+z/7P/u/+z/7P/s/+z/7P/s/+z/7P/s/+z/7P/s
/+z/7P/s/+z/7P/t/+3/7//v/+//7//t/+3/7f/t/+3/7f/t/+3/7v/u/+7/7v/w//D/
8P/w/+7/7v/u/+7/7v/u/+7/7v/t/+3/7f/t/+3/7f/s/+z/7P/s/+v/6v/q/+r/6v/q
/+n/6f/p/+n/6v/q/+r/6v/q/+r/6f/p/+n/6f/p/+n/5//n/+b/5v/o/+j/6P/n/+f/
5//n/+f/5//m/+b/5v/m/+b/5v/m/+b/5v/m/+b/5v/m/+b/5v/m/+b/5v/l/+f/5//n
/+f/5f/l/+X/5f/l/+X/5v/m/+X/5f/l/+X/5//n/+f/5//m/+b/5v/m/+b/5v/m/+b/
5v/m/+b/5v/m/+b/5v/m/+b/5v/m/+b/5v/m/+b/5v/m/+b/5v/m/+b/5v/m/+b/5v/m
/+b/5v/m/+b/5v/m/+b/5v/m/+b/5v/m/+b/5P/k/+T/5P/m/+b/5v/m/+b/5v/m/+b/
5P/k/+X/5f/n/+f/5//n/+X/5//o/+v/7//x//H/8f/x//P/9P/0//T/9P/0//T/9P/4
//r/+v/6//j/9v/2//X/9f/3//r//P/8//z/+v/3//X/9P/z/+//7//u/+7/8P/w/+7/
7P/r/+n/5//l/+P/4v/i/+L/4v/i/+L/4v/k/+T/5P/k/+T/5P/k/+X/4//j/+L/4v/k
/+T/4v/i/+P/6f/x/wAAFQAtAEUAYwCOAMYACgFNAY8BzQEBAh8CGgL2AbkBYgH+AJkA
JwCq/0P/G/8x/1L/av+C/5r/q/+6/8X/y//T/9r/3//g/+D/4P/h/+H/4//j/+X/5f/l
/+f/5//n/+X/5f/n/+f/6f/p/+r/6v/r/+v/6//s/+3/7f/t/+3/6//s/+z/7f/t/+3/
7v/u/+//7//w//D/7//w//D/8P/z//T/9P/0//T/9f/3//j/+P/5//r/+v/7//z//P/9
//3//v8AAAEAAAABAAMAAwAGAAcACgAKAAkACwANABAAEQASABUAFwAYABoAHAAfACEA
IwAmACcAKwAtADEANAA0ADcAOgA+AEEARABHAEoATgBSAFQAWABYAFsAXgBfAGIAZABl
AGgAagBqAGsAbABvAG8AbwBvAG4AbQBsAGoAZwBkAGEAXgBZAFUAUABMAEcAQgA9ADgA
NAAvACoAJgAhAB4AGwAWABUAEgAPAAwACAAGAAQAAgAAAAAA/f/7//v/+v/5//j/9//2
//b/9v/1//X/9f/1//T/9P/0//P/8//y//L/8v/y//L/8v/y//D/7//v/+//7//v/+//
7//w/+//7v/u/+7/7v/v/+//7v/u/+7/7f/t/+3/7v/u/+7/7P/s/+z/7v/u/+7/7v/u
/+7/7v/u/+7/7v/u/+7/7v/u/+//7//v/+//7//v/+//7//v/+//7//v/+//7//w//D/
8P/w//D/8P/w//D/8P/w//D/8P/w//D/8P/w/+//7//v/+//7//v/+7/7v/u/+7/7f/s
/+7/7v/u/+7/6//r/+v/6//q/+r/6v/q/+r/6v/p/+n/6f/p/+n/6f/p/+n/6P/o/+j/
6P/o/+f/5//n/+f/5//n/+b/5v/m/+j/6P/o/+j/5v/m/+b/5v/m/+b/5v/m/+b/5v/m
/+X/5f/l/+X/5f/l/+X/5f/l/+X/5f/m/+b/5//n/+f/5//l/+X/5f/l/+b/5v/m/+b/
5v/m/+b/5v/m/+b/5v/m/+b/5v/m/+T/5P/k/+T/5v/m/+b/5v/m/+b/5v/m/+T/5P/k
/+T/5v/m/+b/5v/k/+T/5P/k/+T/5P/k/+T/5P/k/+T/5P/k/+T/5P/k/+T/5P/k/+T/
4v/i/+L/4v/i/+P/4//j/+P/4//j/+P/5//o/+v/7f/x//H/8f/x//H/8v/y//L/8v/y
//L/9P/4//r/+v/4//b/9P/0//X/9f/3//r/+v/4//j/9v/z//P/8v/x/+//7//u/+7/
7v/s/+r/6P/n/+X/4//h/+H/4P/g/+D/4P/i/+L/4v/i/+L/4v/i/+L/4v/i/+P/4//h
/+D/4P/g/+D/4P/i/+X/7f/5/woAIQA7AFcAfQCuAOwAMgFzAbEB6wETAh8CCALWAYUB
JgHEAF0A4f9q/yP/I/9D/17/dv+S/6b/s/++/8n/z//V/9z/3//g/97/3v/f/9//4f/h
/+P/4//j/+X/5f/l/+P/4//l/+X/5f/l/+b/5v/n/+f/5//o/+n/6f/p/+n/6f/q/+r/
6//r/+v/7P/s/+v/6//s/+z/7//w//D/8P/x//L/8v/y//D/8f/z//T/9P/1//b/9v/3
//j/+P/5//v//P/+/////v///wEAAQACAAMABgAGAAkACwANABAADwAQABMAFQAYABoA
HAAfACEAIwAmACcAKwAtADEANAA2ADkAPABAAEMARgBJAEwATgBSAFQAWABcAF8AYgBj
AGQAZgBnAGoAbABsAG0AbgBvAG8AbwBvAG4AbQBsAGoAZQBiAF8AXABXAFMATgBKAEMA
PgA5ADQAMAArACYAIgAdABoAFwASAA8ADAAJAAYAAgAAAP7//P/7//z/+v/5//j/9v/0
//L/8//y//L/8v/x//H/8f/x//D/8P/w/+//8f/w//D/8P/u/+7/7v/u/+z/6//r/+v/
6f/p/+n/6f/o/+f/5v/m/+b/5v/n/+f/5v/m/+b/5f/l/+X/5v/m/+j/5v/m/+b/5v/m
/+b/5v/m/+b/5v/m/+b/5v/m/+b/5v/m/+f/5//n/+f/5//n/+f/5//n/+f/5//n/+f/
5//o/+j/6P/o/+j/6P/o/+j/5v/m/+b/5v/m/+b/5v/m/+X/5f/l/+X/5f/l/+T/5P/k
/+T/4//i/+L/4v/i/+L/4f/h/+H/4f/g/+D/4P/g/+D/4P/f/9//3//f/9//3//f/9//
3v/e/9z/3P/c/9v/3f/d/93/3f/b/9r/2v/a/9z/3P/c/9z/3P/c/9z/3P/a/9r/2v/a
/9r/2v/a/9n/2f/Z/9n/2f/b/9v/2//b/9n/2f/a/9r/2f/Z/9n/2f/Z/9n/2f/Z/9r/
2P/Y/9j/2P/Y/9j/2P/Y/9j/2P/Y/9j/2P/Y/9j/2P/Y/9j/2P/Y/9j/2P/W/9b/1v/W
/9j/2P/Y/9j/2P/Y/9j/2P/Y/9j/2P/Y/9b/1v/W/9b/1v/W/9b/1v/Y/9j/2P/Y/9b/
1v/X/9f/1//X/9f/1//X/9n/2v/d/+H/4//j/+P/4f/j/+T/5P/i/+L/4v/i/+b/6v/s
/+z/6v/o/+b/5v/p/+n/6//u/+7/7v/u/+z/6f/n/+b/5f/h/+H/4P/g/+D/4P/e/9z/
2//Z/9f/1f/V/9T/1P/U/9b/1v/W/9b/1v/W/9b/1v/W/9b/1v/X/9X/1f/U/9T/1v/W
/9b/2P/b/9//7f8CABkALwBNAHUAqgDuADYBfQHFAQECJwIvAhQC4AGRAS4BxABTAM//
VP8T/xn/O/9U/2r/hP+Y/6X/sv+9/8P/y//U/9P/1P/U/9T/1f/V/9X/1f/X/9f/1//Z
/9n/2f/Z/9n/2//b/9v/2//c/9z/3f/d/93/3v/f/9//3//f/9//4P/g/+H/4f/h/+L/
4v/j/+P/5P/k/+P/5P/k/+T/5//o/+j/6P/o/+n/6//s/+r/6//s/+z/7f/u/+7/7//w
//L/9f/3//b/9//5//n//P/9/wAAAAABAAMABQAIAAcACAALAA0ADgAQABIAFQAZABsA
HgAfACMAJQApACwAMAAzADYAOgA7AD4AQQBEAEgATABOAFIAUgBVAFgAWQBcAF4AXwBi
AGYAZgBnAGgAaQBpAGkAaQBmAGUAZABiAF8AXABZAFYAUQBNAEgARAA9ADgAMwAuACoA
JQAgABwAFwAUABEADAAJAAYAAwAAAP7//P/6//j/+P/4//X/8//x//D/7//u/+//7v/u
/+7/7f/t/+3/7f/s/+z/7P/r/+v/6v/q/+r/6v/q/+r/6v/s/+v/6//r/+n/6f/p/+n/
6v/p/+j/6P/m/+b/5//n/+b/5v/m/+X/5//n/+j/6P/o/+b/5v/m/+j/6P/o/+j/6P/o
/+j/6P/o/+j/6P/o/+j/6P/p/+n/6f/p/+n/6f/r/+v/6//r/+n/6f/p/+n/6v/q/+r/
6v/o/+j/6P/o/+r/6v/q/+r/6v/q/+r/6v/p/+n/6f/p/+n/6f/o/+j/6P/o/+f/5v/m
/+b/5v/m/+f/5//n/+f/5P/k/+T/5P/m/+b/5f/l/+P/4//j/+P/4//j/+L/4v/i/+L/
4v/h/+H/4f/h/+H/4f/g/+D/4P/g/+D/4P/g/+D/4P/g/+D/4P/g/+D/4P/g/+D/4P/f
/9//3//f/9//3//f/9//3//f/9//4P/g/9//3//f/9//3f/d/93/3f/e/+D/4P/e/97/
3v/e/97/3v/e/97/3v/e/97/3v/e/97/3v/e/97/3v/e/97/3v/e/97/3v/c/9z/3P/c
/9z/3P/c/9z/3v/e/97/3v/c/9z/3P/c/9z/3P/c/9z/3P/c/9z/3P/c/9z/3P/c/9z/
3P/c/9z/3P/c/9z/3P/c/9z/3P/c/9z/3P/c/93/3f/d/93/3f/d/93/3//g/+X/5//p
/+n/5//n/+n/6v/o/+j/6P/o/+r/7P/w//L/8v/w/+7/7P/s/+3/7f/v//L/8v/y//L/
8P/t/+v/6v/p/+f/5//m/+b/5v/m/+T/4P/f/93/2//b/9v/2v/a/9r/2v/a/9r/2P/Y
/9j/2P/a/9r/2v/a/9v/2//b/9r/2v/c/9r/2v/a/9//5f/x/wQAHQA1AFUAfQCwAPAA
OAF9Ab0B9wEfAicCDALWAYUBIgG8AE8A0/9a/xn/H/9B/1z/cP+K/57/rf+4/8H/yf/P
/9T/1//W/9b/1v/X/9f/2f/Z/9v/2//Z/9v/2//b/9v/2//d/93/3f/d/97/3v/f/9//
3//g/+H/4f/h/+H/4f/i/+L/4//j/+P/5P/k/+X/5f/m/+b/5//o/+j/6P/p/+r/6v/q
/+r/6//t/+7/7v/v//D/8P/x//L/8v/z//P/9P/2//f/+v/7//3//f/+////AgACAAMA
BQAHAAoACwAMAA8AEQASABQAFgAZAB0AHwAiACMAJQAnACsALgAwADMANgA6AD8AQgBF
AEgASgBOAFAAVABWAFkAXABdAF4AYABhAGQAaABoAGkAagBrAGsAawBrAGoAaQBoAGYA
YwBgAF0AWgBTAE8ASgBGAEEAPAA3ADIAMAArACYAIgAbABgAFQAQAA0ACgAHAAQAAgAA
AP7//P/8//z/+f/3//X/9P/z//L/8//y//L/8v/x//H/8f/x//D/8P/w/+//7//u/+7/
7v/u/+7/7v/u/+z/6//r/+v/6//r/+v/6//s/+v/6v/q/+j/6P/p/+n/6P/o/+j/5//n
/+f/6P/o/+r/6P/o/+j/6P/o/+j/6P/o/+j/6P/o/+j/6P/o/+j/6P/o/+n/6f/p/+n/
6f/p/+n/6f/p/+n/5//n/+f/5//o/+j/6P/o/+j/6P/o/+j/6v/q/+r/6v/q/+r/6v/q
/+n/6f/p/+n/6f/p/+j/6P/o/+j/5//m/+b/5v/m/+b/5f/l/+X/5f/k/+T/5P/k/+T/
5P/j/+P/4//j/+P/4//j/+P/4v/i/+D/4P/g/9//3//f/9//3//f/97/3v/e/+D/4P/g
/+D/4P/g/+D/4P/e/97/3v/e/97/3v/e/93/3//f/9//3//f/9//3//f/93/3f/e/97/
3f/d/93/3f/f/9//3//f/+D/3v/e/97/3v/e/97/3v/e/97/3v/c/9z/3P/c/9z/3P/c
/9z/3P/c/9z/3P/c/9z/3P/c/9z/3P/c/9z/3P/c/9z/3P/a/9r/2v/a/9z/3P/c/9z/
3P/c/9z/3P/a/9r/2v/a/9z/3P/c/9z/3P/c/9z/3P/a/9r/2v/a/9r/2v/a/9r/3P/c
/9z/3P/b/9v/2//b/9v/2//b/93/4P/j/+X/5//n/+f/5//p/+r/6v/q/+r/6P/o/+r/
7v/w//D/7v/s/+r/6v/r/+v/7f/w//D/8P/y//D/7f/r/+r/6f/n/+f/5v/m/+b/5v/k
/+L/4f/f/93/2//b/9r/2v/a/9r/2v/a/9r/2v/a/9r/2v/a/9r/2v/b/9v/2//a/9r/
2v/a/9r/2v/b/9//5//0/wkAIQA7AFsAhAC6AP4AQwGDAcUB/QEfAiACAgLFAXABEAGr
AD0AwP9N/xf/Jf9I/2D/dv+Q/6P/sP+7/8X/y//S/9f/2v/a/9r/2//b/9v/2//d/93/
3//h/+H/4f/h/+H/4//j/+P/4//k/+T/5f/l/+X/5v/n/+f/5//n/+n/6v/q/+v/6f/p
/+r/6v/r/+v/7P/s/+3/7v/u/+7/7//w//D/8P/w//H/8//0//T/9f/2//b/9//4//j/
+f/7//z//v////7///8BAAEABAAFAAgACAAJAAsADQAQABEAEgAVABcAGAAaABwAHwAh
ACMAJgAnAC0ALwAzADYAOAA7AD4AQgBDAEYASQBMAE8AVABXAFwAXgBhAGQAZQBoAGoA
awBuAHIAcgBzAHQAdQB1AHUAdQB2AHUAdAByAHEAbgBrAGgAYQBdAFgAVABPAEoARQBA
ADwANwAyAC4AKAAkACAAGgAZABYAEwAQAAwACgAIAAYAAgACAP///f/9//z/+//6//v/
+v/6//r/9//3//f/9//2//b/9v/1//f/9v/2//b/9P/0//T/9P/2//X/9f/1//X/9f/1
//X/9P/z//L/8v/w//D/8f/x//D/8P/w/+//7//v//D/8P/y//D/8P/w//L/8v/y//L/
8P/w//D/8P/w//D/8P/w//D/8P/x//H/8f/x//H/8f/z//P/8//z//H/8f/x//H/8v/y
//L/8v/0//T/9P/0//T/9P/0//T/9P/0//T/9P/z//P/8//z//P/8//y//L/8v/y//H/
8P/u/+7/7v/u/+//7//v/+//7P/s/+z/7P/s/+z/6//r/+v/6//r/+v/6//r/+r/6v/q
/+r/6v/p/+v/6//r/+v/6f/o/+j/6P/o/+j/6P/o/+j/6P/o/+j/5v/m/+b/5v/m/+b/
5v/l/+X/5f/l/+X/5//n/+f/5//p/+n/6v/q/+f/5//n/+f/5//n/+f/5//m/+j/6P/o
/+j/6P/o/+j/6P/o/+j/6P/o/+j/6P/q/+r/6v/q/+r/6v/q/+r/6P/o/+j/6P/q/+r/
6v/q/+j/6P/o/+j/6P/o/+j/6P/m/+b/5v/m/+b/5v/m/+b/5v/m/+b/5v/m/+b/5v/m
/+b/5v/m/+b/5v/m/+b/5v/k/+T/5P/k/+T/5f/l/+X/5f/l/+X/5f/n/+j/6//t//H/
8f/x//H/8f/y//L/8v/0//T/9P/2//n/+v/5//b/9P/y//L/8//1//f/+v/6//r/+v/4
//X/8f/w/+//7f/t/+z/7P/s/+z/6v/o/+f/5f/j/+H/4f/g/+D/4P/g/+D/4P/g/+D/
4P/g/+D/4P/g/+D/4f/h/9//3v/e/97/4P/e/+L/5f/n//H/BAAbADMAUQB3AKgA5gAu
AXMBswHxAR8CLwIcAvABpwFGAeAAdwD9/37/J/8d/z3/Vv9s/4j/nv+r/7j/w//L/9P/
2v/d/97/3v/e/9//3//f/9//4f/h/9//4f/h/+H/4//j/+X/5f/j/+P/5P/k/+f/5//n
/+j/5//n/+f/5//n/+j/6P/p/+n/6f/q/+r/6//r/+z/7P/r/+z/7P/s/+//8P/w//D/
8P/x//P/9P/0//X/9v/2//f/+P/4//n/+f/6//z//f/8//3//////wIAAwAGAAYABwAJ
AAsADgAPABAAEwAVABYAGAAaAB0AHwAhACQAJQApACsALwAyADQANwA6AD4AQQBEAEcA
SgBOAFIAVABYAFoAXQBgAGEAZABmAGcAagBsAGwAbQBuAG8AbwBvAG8AbgBtAGwAagBl
AGIAXwBcAFcAUwBOAEoARQBAADsANgAwACsAJgAiAB0AGgAXABIADwAMAAkABgAEAAIA
AAD+//r/+v/3//X/9//2//X/9P/z//L/8v/y/+//7//v/+//8P/w//D/7//v/+7/7v/u
/+7/7v/u/+7/7v/t/+3/7f/r/+v/6//r/+z/6//q/+r/6P/o/+n/6f/q/+r/6v/p/+n/
6f/q/+r/6v/o/+j/6P/o/+j/6P/o/+j/6P/o/+j/6P/o/+j/6P/q/+r/6//r/+v/6//r
/+v/6f/p/+n/6f/p/+n/6f/p/+r/6v/q/+r/6v/q/+r/6v/q/+r/6v/q/+r/6v/q/+r/
6f/p/+n/6f/p/+n/6P/o/+j/6P/n/+b/5v/m/+b/5v/l/+X/5f/l/+L/4v/i/+L/4v/i
/+H/4f/h/+H/4f/h/+P/4//i/+L/4P/g/+D/3//f/9//3//f/9//3v/e/97/3v/e/97/
3v/e/97/3v/e/97/3v/e/97/3v/e/97/3f/d/93/3f/d/93/3f/d/93/3f/d/97/3v/d
/93/3f/d/93/3f/d/93/3P/c/9z/3P/c/9z/3P/c/9z/3P/c/9z/3P/c/9z/3P/c/9z/
3P/a/9r/2v/a/9r/2v/a/9r/2v/a/9r/2v/a/9r/2v/a/9r/2v/a/9r/2v/a/9r/2v/Y
/9j/2P/Y/9j/2P/Y/9j/2v/a/9r/2v/Y/9j/2P/Y/9j/2P/Y/9j/2P/Y/9j/2P/Y/9j/
2P/Y/9j/2P/Y/9n/1//X/9f/1//X/9f/2f/a/93/3//h/+H/4//j/+X/5v/k/+T/5P/k
/+T/5v/q/+z/6v/o/+b/5P/m/+f/5//p/+r/6v/q/+r/6P/l/+P/4v/f/93/3f/c/97/
3v/e/9z/2P/X/9X/0//R/9H/0P/Q/9L/0v/S/9L/0v/S/9L/0v/S/9L/0v/S/9P/0//T
/9L/0P/S/9L/0P/S/9f/3//r/wAAFwAvAE0AdQCoAOoAMAFxAa8B6QERAhcC/AHEAXMB
EgGwAEMAyf9S/xH/E/83/1D/Zv9+/5T/o/+u/7f/vf/D/8r/zf/O/8z/zP/N/83/zf/N
/8//z//R/9P/0//T/9P/0//V/9X/1f/V/9b/1v/Z/9n/2f/a/9v/2//b/9v/2//c/9z/
3f/d/93/3v/e/+H/4f/i/+L/4//k/+T/5P/l/+b/5v/m/+b/5//p/+r/6v/r/+z/7P/t
/+7/7v/v/+//8P/y//P/9P/1//f/9//4//n//P/8//3///8BAAQABQAGAAkACwAMAA4A
EAATABcAGQAcAB0AHwAhACUAKAAqAC0AMAA0ADcAOgA9AEAARABIAEoATgBQAFMAVgBX
AFoAXABdAGAAYABgAGEAYgBlAGUAZQBlAGQAYwBiAGAAWwBYAFUAUgBNAEkARABAADsA
NgAxACwAJgAhABwAGAARAA4ACwAGAAUAAgD///z/+v/4//b/9P/w//D/7f/r/+v/6v/p
/+j/6f/o/+j/6P/l/+X/5f/l/+T/5P/k/+P/4//i/+L/4v/i/+L/4v/i/+L/4f/h/+H/
4f/h/+H/4f/g/9//3v/e/97/3v/f/9//3v/e/97/3f/d/93/3v/e/97/3P/c/9z/3P/c
/9z/3P/e/97/3v/e/9z/3P/c/9z/3P/c/93/3f/d/93/3f/d/93/3f/d/93/3f/d/93/
3f/c/9z/3P/c/9z/3P/c/9z/3P/c/9z/3P/c/9z/3P/c/9v/2//b/9v/2//b/9r/2v/a
/9r/2f/Y/9j/2P/Y/9j/1//X/9f/1//W/9b/1v/W/9b/1v/V/9X/1f/V/9X/1f/T/9P/
1P/S/w==
         </WaveFormData>
      </LeadData>
      <LeadData>
         <LeadByteCountTotal>10000</LeadByteCountTotal>
         <LeadTimeOffset>0</LeadTimeOffset>
         <LeadSampleCountTotal>5000</LeadSampleCountTotal>
         <LeadAmplitudeUnitsPerBit>4.88</LeadAmplitudeUnitsPerBit>
         <LeadAmplitudeUnits>¦ÌV</LeadAmplitudeUnits>
         <LeadHighLimit>2147483647</LeadHighLimit>
         <LeadLowLimit>268435456</LeadLowLimit>
         <LeadID>V5</LeadID>
         <LeadOffsetFirstSample>0</LeadOffsetFirstSample>
         <FirstSampleBaseline>0</FirstSampleBaseline>
         <LeadSampleSize>2</LeadSampleSize>
         <LeadOff>FALSE</LeadOff>
         <BaselineSway>FALSE</BaselineSway>
         <ExcessiveACNoise>FALSE</ExcessiveACNoise>
         <MuscleNoise>FALSE</MuscleNoise>
         <LeadDataCRC32>1182851434</LeadDataCRC32>
         <WaveFormData>
y//J/8j/x//F/8T/xf/E/8X/xv/H/8j/y//M/83/zv/P/9D/0f/S/9H/0P/Q/9H/z//P
/8//z//M/83/y//L/8//0v/b/+v///8TACsATAB2AKYA1wANAUEBbwGKAYgBZgErAd4A
kABIAPz/q/9s/1n/Zv9y/3z/iv+a/6P/qv+x/7j/uv+//8P/w//B/8H/wf/B/8H/wf/B
/8H/wf/B/8H/wf/B/8H/wv/C/8T/xP/E/8P/w//E/8X/xf/F/8X/xf/F/8X/xf/F/8X/
xP/E/8T/xP/D/8P/wv/B/8P/w//D/8P/xP/E/8T/xP/G/8b/xv/F/8f/x//I/8j/yP/I
/8f/x//F/8f/yf/J/8v/y//L/8v/yv/M/83/zf/Q/9L/1P/X/9r/2//f/+H/4//m/+n/
6v/r/+3/7//z//X/9//6//3///8BAAMABQAHAAgACgAMAA8AEQASABQAGAAaABsAHAAd
AB8AIgAkACYAKAApACkAKgArACsAKwAqACoAKQAoACUAIgAgAB4AHQAbABgAFgAVABIA
DwALAAYABAACAP///v/7//j/9f/1//P/7//u/+7/7P/r/+r/5//n/+b/5f/i/+L/4f/h
/+H/4f/h/+H/4v/i/+L/4v/k/+X/5f/l/+X/5P/k/+T/5v/m/+b/5//n/+f/5//n/+f/
5//n/+f/5//n/+j/6P/m/+f/5//n/+f/5//n/+j/6v/r/+v/6//r/+z/7f/t/+//8P/x
//L/8//0//f/+P/4//n/+v/7//v//P///wAAAAAAAAAAAAACAAQABQAHAAsADAANABAA
EQARABEAEQASABMAFgAXABcAFwAXABgAGQAZABkAGQAYABkAGQAaABwAHAAcABwAHAAd
AB8AIAAeAB4AHgAeACAAIAAgACAAIQAhACEAIQAhACEAIQAiACAAIAAgACAAHwAfACAA
IAAiACEAIQAhACEAIQAhACEAIQAhACEAIQAhACEAIQAhACEAIQAhACEAIwAjACIAIQAi
ACMAJAAlACYAJgAmACYAKQApACkAKQAoACgAKAAoACkAKQApACkAKQApACkAKAAoACgA
KgAsACwALAAsACoAKgAqACoAKgAqACoAKgAsACwALAAsACoAKgAqACoAKgAqACoAKgAq
ACoAKgAqACwALAAsACwALAAsACwALAAqACoAKgAqACwALAAsACwAKgAqACoAKgAqACoA
KgAqACgAKAAoACgAKAAoACkAKQArACsAKwAtAC4AMAAxADEAMwAzADMANQA2ADYANgA3
ADcAOgA9AD0APgA+AD0APQA7ADsAPAA+AEEAQgBCAEIAQgBAAEAAQAA8ADsAOgA3ADkA
OQA5ADcAOAA3ADQAMgAwAC4ALgAuAC4ALgAuAC4ALgAuAC4ALgAvADAAMAAwADAAMQAx
ADEAMQAxAC4ALQAvADEAMwA2AD0ATQBhAHUAjQCqANIABAE3AW0BpwHbAf4BBALqAbcB
bAEcAdIAiAA1AOz/y//O/9z/5v/y/wAACwASABkAHgAiACUAKQArACsAKwArACsAKQAp
ACkAKQArACsAKwArACkAKQAqACoAKAAoACgAJwApACoAKwArACsAKwArACsAKwArACsA
KwAsACwALAAsACoAKwArACsALQAtAC0ALQAsACwALAAsACwALAAsACsAKQApACoAKgAo
ACgAJwAnACYAJwAoACcAJQAlACUAJQAmACgAKQApACgAKAAoACkAJwAnACoAKwAsAC4A
MAAwADIAMwA0ADcAOAA5ADsAPQA9AD8AQQBDAEMARABGAEgASQBLAEwATgBQAFIAUwBU
AFUAVwBaAFwAWgBcAF0AXQBcAF0AXQBdAF0AXgBeAF4AWwBYAFYAVABUAFEATQBKAEkA
RgBDAD8APAA6ADgANQAwAC0AKgAnACUAIwAfAB4AHgAcABsAGgAXABcAFgAVABIAEgAR
ABEADwAPAA8ADwAOAA4ADgAOAA4ADwAPAA8ADwAOAA4ADgAOAA4ADgAPAA0ADQANAA0A
CwALAAsACwANAA0ADgAOAA4ADwAPAA8ADQANAA0ADgAQABEAEQARAA8AEAARABEAEgAS
ABIAEgASABIAFAAUABMAEwATABMAFAAUABYAFgAWABYAFgAWABcAGAAYABkAGAAYABgA
GgAbABsAGwAbABsAGwAdAB0AGwAbABsAHAAdAB0AHQAdABwAHQAdAB4AHgAeAB4AHgAd
AB0AHgAeAB4AHgAeAB4AHgAeAB4AHgAdAB0AHQAdAB8AHwAfACAAIAAgACAAIAAfAB8A
IAAgACAAHwAfAB8AHQAdAB0AHQAfAB8AHwAfAB8AHwAfAB8AHwAfAB8AHwAfAB8AHgAd
AB8AHwAfAB8AIAAgACAAIAAfAB8AHwAfAB4AHgAeAB4AHwAfAB8AHwAdAB0AHQAcABoA
HAAcABwAHAAcABwAHAAcABwAHAAcABwAHAAcABwAHAAcABwAHAAcABwAHAAcABwAHAAc
ABoAGgAaABoAHAAcABwAHAAcABwAHAAcABoAGgAaABoAGgAaABoAGgAaABoAGgAaABwA
HAAdAB0AHQAdAB0AHwAgACIAIwAjACUAJQAlACcAJwAmACUAJQAnACoALQAtAC0ALAAq
ACkAKQApACoALAAtAC4ALgAuACoAKAAoACgAJAAjACIAHwAhACEAIQAfAB4AHQAaABgA
GAAWABYAFgAWABYAFgAWABQAFAAUABQAFAAUABMAEgASABMAEwATABEAEwASABEAEQAR
ABEAFgAfAC8AQwBZAHEAkAC8APAAJQFfAZkByQHkAeABvgGDATgB6ACcAEwA9f+0/6H/
rP+2/8D/zP/a/+P/6v/x//j//P8BAAEAAQABAAEAAQABAAEAAQABAAEA///////////9
//3//v/+/wAAAAAAAP///f/+/////////////////////////////v/+//7//v/8//3/
/f/9//v/+//7//v/+v/6//r/+v/4//j/+P/3//f/9//4//j/9v/2//X/9f/z//X/9//3
//f/9//3//f/9v/4//n/+f/4//j/+P/5//n/+f/8//3//f/+/////v/+////AAADAAQA
BQAHAAkACQALAA0ADwARABIAFAAWABcAGQAaABwAHgAgACEAIgAiACMAJQAmACQAJgAn
ACcAKAApACkAKQAmACYAJQAkACMAIAAeABwAGgAXABMAEAANAAoABwADAAAA/v/8//n/
9P/x/+7/6//n/+X/4f/g/+D/3v/d/9z/2v/Z/9f/1f/S/9L/0f/R/9D/z//O/83/zP/M
/8z/zP/L/8v/yv/J/8f/xv/G/8b/xv/G/8b/x//F/8X/xf/F/8X/xf/F/8X/w//D/8T/
xP/D/8P/wv/B/8H/wf/B/8L/wP/B/8H/wf/B/8L/w//D/8D/wP/A/8D/wP/A/8L/wv/B
/8H/wf/B/8D/wP/C/8L/wP/A/8D/wP/C/8L/wf/B/8D/wP/A/8L/wf/B/8H/wf+//7//
wf/B/7//v/+//8D/wf/B/8H/wf/B/8H/wP/A/8D/wP/A/8D/v/+//8D/wP/A/8D/wP/A
/8D/wP/A/8D/v/+//7//v/+//7//v//A/77/vv++/77/vf+9/77/vv+8/7v/u/+7/73/
vf+9/73/vf+9/73/vf+9/73/vf+9/7v/u/+7/7v/u/+7/7r/uf+5/7n/uf+5/7n/uv+7
/7z/vP+7/7r/uf+8/7z/vP+8/7v/u/+7/7v/u/+7/7v/uv+8/7z/vv+8/7z/vP+8/7z/
vP+8/7z/vP+8/7z/vP+6/7r/uv+6/7r/uv+6/7r/uv+6/7r/uv+4/7j/uP+4/7j/uP+4
/7j/tv+2/7b/tv+0/7T/tP+0/7L/sv+y/7L/sv+y/7L/sv+w/7D/sP+w/7D/sP+w/7D/
sP+w/7D/sP+u/6//r/+v/6//r/+x/7T/uP+5/7n/uf+5/7n/u/+7/7r/uf+5/7n/uv+9
/73/vf+8/7r/uf+5/7f/uP+6/7v/vv++/77/vP+6/7r/uv+4/7X/tP+x/7H/sf+x/6//
rv+t/6r/qP+o/6T/pP+k/6T/pP+k/6T/pP+m/6b/pv+m/6b/pf+k/6T/pf+l/6X/pf+n
/6b/o/+j/6X/qf+s/7X/wf/V/+n///8eAEgAegCxAOUAHQFNAWwBbAFKARUByAB6ADAA
5P+P/0z/Nf88/0j/VP9g/27/ef+C/4f/jP+S/5X/lf+V/5f/l/+X/5f/l/+X/5f/l/+V
/5X/lf+V/5X/lf+W/5b/lv+W/5b/lf+V/5b/l/+X/5X/lf+V/5X/lf+V/5X/lf+W/5b/
lv+W/5T/lf+V/5X/lf+V/5X/lf+W/5b/lv+W/5b/lv+W/5X/l/+X/5j/mP+a/5r/mf+Z
/5f/mf+b/5v/m/+b/5v/m/+c/57/n/+f/6D/oP+g/6H/of+h/6T/pf+k/6b/qP+o/6r/
q/+s/6//sP+x/7P/tf+3/7n/u/+9/7//wP/C/8T/xf/H/8j/yv/M/87/z//Q/9D/0f/T
/9T/1v/Y/9n/2f/a/9v/2//b/9z/3P/b/9r/2v/Y/9f/1v/W/9P/z//M/8v/yP/F/8H/
vP+6/7j/tf+0/7H/rv+r/6z/rf+s/67/sv+0/7f/uv++/8H/w//F/8f/yv/M/8//0f/T
/9X/1//Y/9r/3P/e/9//4f/i/+P/5f/k/+T/5P/n/+j/6f/r/+3/7f/t/+3/8P/x//L/
8//1//f/+v/8//7/AQADAAUACAAJAAoADAAOABEAEwAVABgAGgAcAB0AHwAgACEAIgAj
ACQAJwAoACcAJwAnACcAJwAoACsALAAvADAAMQAyADMANAA0ADUAOAA4ADgAOgA5ADkA
OQA5ADsAOwA9AD0AOwA7ADsAPAA9AD0APQA9AD8AQQBCAEQARgBGAEYARgBHAEcASABI
AEgASABIAEgASABIAEgASABKAEsATABNAEsASwBLAEwATABMAEwATABLAEsATABMAEoA
SQBJAEkARwBHAEcARwBFAEUARQBFAEcARwBHAEcARwBHAEcARwBHAEcARgBFAEUARQBF
AEUARABEAEQARABFAEUARQBFAEQARABEAEQARQBFAEUARQBFAEUARQBEAEQARABEAEIA
QgBCAEIARABEAEQARABEAEQARABEAEQARABEAEQARABEAEQARABGAEYARgBGAEYARgBG
AEYARgBGAEYARgBGAEYARgBGAEYARgBGAEYASABIAEgASABIAEgASABIAEgASABIAEgA
RgBGAEYARgBIAEgASABIAEcARwBHAEcASQBLAE4AUABRAFEAUQBRAFEAUwBTAFIAUQBR
AFEAVABXAFcAVwBWAFYAVQBVAFUAVABWAFcAWABaAFoAWABWAFYAVgBUAFMAVABRAFEA
UQBRAE8ATgBNAEoASABIAEYASABIAEgASABGAEYARgBGAEgASABIAEgARQBEAEQARQBD
AEMAQwBDAEIAQQBDAEUARwBMAFkAawB/AJUAsQDWAAQBOgFtAaUB2QEBAhAC/gHSAYsB
OgHuAKQAUgAFANj/1f/i/+z/+v8KABYAGwAiACcAKgAwADUANQA1ADQAMwAyADEAMQAx
ADEAMQAxADEAMQAxADAALwAvAC4AMAAwADAALwAvADAAMQAxADEAMQAxADEAMQAxADEA
MQAyADIAMgAyADIAMwAzADMANQA1ADUANQA1ADQAMwAyADQANAA0ADMAMwAzADQANAA2
ADYANQA1ADUANwA5ADkAOQA5ADkAOQA4ADoAOwA7ADsAPAA9AD8APwA/AEIAQwBGAEgA
SgBKAEgASQBKAE0ATgBPAFEAUwBVAFcAWQBbAF0AXgBgAGIAZQBnAGgAagBsAG4AbwBw
AHIAcwB1AHYAdAB2AHcAdwB6AHsAewB7AHgAeAB3AHYAdQByAHAAbgBsAGkAZQBiAF8A
XABZAFUAVABSAFAATQBIAEUAQgA/AD0AOwA3ADYANAAyADEAMAAvAC8ALgAtACwALAAr
ACsAKQApACkAKQAmACYAJgAmACYAJwAnACcAJwAmACYAJgAkACQAJAAlACUAJQAlACUA
IwAjACMAIwAhACEAIgAiACQAJQAlACUAJQAlACUAJgAmACcAJwAnACcAKAApACkAKgAq
ACoAKgAoACgAKgAqACkAKQApACkAKQAqAC0ALgAuAC4ALgAuAC4ALgAtAC0ALgAuAC4A
MAAvAC8ALwAvAC8ALwAxADEALwAvAC8AMAAxADEAMQAxADAAMQAxADIAMAAwADAAMAAx
ADEAMgAyADIAMgAyADIAMAAwADAAMAAxADEAMQAxADEAMQAxADIAMgAyADIAMgAxADEA
MgAyADIAMQAxADEAMQAxADEAMQAxADEAMQAxADMAMwAzADMAMwAzADMAMwA1ADUANAAz
ADMAMwAzADMANAA0ADQANAA1ADUANQA1ADQANAA0ADQANQA1ADUANQA1ADUANQA0ADQA
NAA0ADQANAA0ADQAMgAyADIAMgAyADIAMgAyADQANAA0ADQAMgAyADIAMgAwADAAMAAw
ADAAMAAwADAAMAAwADAAMAAuAC4ALgAuAC4ALgAuAC4ALgAuAC4ALgAuAC4ALgAuAC4A
LgAuAC4ALgAvAC8ALwAxADEAMwA2ADgAOQA5ADkANwA3ADkAOQA4ADcANwA3ADwAPwA/
AD8APAA6ADkAOQA7ADwAPgA/AEAAQABAAD4APgA+AD4APAA5ADgANQA1ADUANQAzADIA
MQAuACwALAAqACoAKgAqACgAKAAoACgAKAAoACgAKAAoACcAJgAmACUAJQAlACUAIwAi
ACMAJQAlACcALgA9AE8AYQB3AJMAugDsACQBXQGZAc8B9QH+AeoBvAFzASQB1gCKADYA
6f++/7v/yP/S/9z/7P/4////CAANABIAFgAbABsAGQAbABsAGwAbABsAGwAbABsAGwAb
ABsAGwAbABsAHAAcABwAHAAcABsAGwAcAB0AHQAdAB0AHQAdAB0AHQAdAB0AHAAcABwA
HAAcAB0AHQAdAB0AHQAdAB0AHgAeAB4AHgAeAB4AHgAdAB0AHQAeAB4AHgAeAB0AHQAd
AB8AIQAhACMAIwAjACMAIgAkACUAJQAmACYAJgAnACcAJwAqACsAKgAsAC4ALgAwADEA
MgA1ADYANwA5ADsAPQA/AEEAQwBFAEYASABKAE0ATwBQAFIAUgBUAFUAVgBWAFcAWQBa
AFoAXABdAF0AXABdAF0AXQBcAFwAWwBaAFkAVgBUAFIAUABNAEkARgBBAD4AOwA3ADIA
MAAuACsAJgAjACAAHQAdABsAFwAWABUAEgAQAA4ADQANAAwACwAIAAgABwAHAAUABQAF
AAUABAAEAAQABAACAAMAAwADAAMAAgACAAIAAAAAAAAAAQABAAEAAQABAAEAAQABAAEA
/////wAAAAD+//////////3//f/9//7//P/9//3//f/7//z//f/9//z//P/8//z//P/8
//7//v/9//3//f/9//7//v8AAAAA/v/+//7//v8AAAAA/////wAAAAAAAAIAAQABAAEA
AQD/////AQABAAEAAQABAAIAAwADAAMAAwACAAMAAwAEAAIAAgACAAIAAwADAAQABAAC
AAIAAgACAAIAAgACAAIAAwADAAMAAwABAAEAAQACAAIAAgACAAIAAQABAAIAAgAAAP//
/////////////////////////////////////wEAAQABAAEAAQABAAAA////////////
/wAAAAAAAAAA//////////8AAAAAAAAAAAAA///+//3//////////v/+//7//v/+//7/
/v/+//7//v/+//7//v/+//7//v8AAAAAAAAAAAAAAAAAAAAA/v/+//7//v/+//7//v/+
//7//v/+//7//v/+//7//v/8//z//P/8//z//P/8//z//P/8//z//P/6//r/+v/6//r/
+v/6//r/+v/6//r/+v/4//j/+P/4//r/+v/6//r/+P/4//n/+f/5//n/+f/7//7/AAAB
AAEA////////AQADAAIAAQABAAMABgAJAAkACQAIAAYABQADAAMABAAGAAcACAAIAAgA
BgAEAAQABAAAAP///v/7//3//f/9//v/+P/3//T/8v/0//L/8v/y//T/9P/0//T/8v/y
//L/8v/0//T/8//y//L/8//z//P/8//z//L/8f/z//X/9//+/wsAGwAvAEkAZwCMALwA
9AApAWEBlwG9AcgBsgGCATsB6gCeAFQAAgCz/4j/if+Y/6L/rv+6/8b/z//W/9v/4P/k
/+f/6f/n/+f/5//n/+f/5//n/+f/5//n/+f/5//n/+f/5//o/+j/6P/o/+j/5//p/+r/
6//r/+n/6f/p/+n/6//r/+v/6//q/+r/6v/q/+r/6//r/+v/7f/t/+3/7f/s/+z/7P/s
/+7/7v/u/+3/7//v//D/8P/w//D/7//v/+//8f/z//P/8//z//P/8//0//b/9//3//f/
+P/5//v//f/9/wAAAQAAAAIABAAEAAYABwAIAAsADAANAA8AEQARABMAFQAXABsAHAAe
ACAAIwAlACYAKAAqACwALQAuADAAMQAzADQANAA2ADcANwA4ADkAOQA5ADoAOgA5ADgA
NwA0ADIAMAAwAC0AKQAmACEAHgAbABcAFgAUABIADwAOAAsACAAFAAMAAQD9//z/+v/4
//f/9v/1//X/9P/z//D/8P/v/+//8f/x//H/8f/u/+7/7v/u/+7/7//v/+//7f/s/+z/
7P/q/+r/6v/r/+v/6//r/+v/6f/p/+n/6f/n/+f/6P/o/+b/5//n/+f/5f/l/+X/5v/k
/+X/5f/l/+P/5P/l/+X/5f/m/+f/6P/m/+b/6P/o/+f/5//n/+f/6P/o/+r/6v/q/+r/
6v/q/+z/7P/r/+v/7P/s/+z/7v/v/+//7//v/+//7//x//H/8f/x//H/8v/x//H/8f/x
//D/8f/x//L/8P/w//D/8P/x//H/8v/y//D/8P/w//D/8P/w//D/8P/x//H/8f/x/+//
7//v//D/8P/w//D/8P/v/+//8P/w//D/7//v/+//7//v/+//7//v/+//7//v//H/8f/x
//H/7//v/+//7//x//H/8P/v//H/8f/x//H/8P/w//D/8P/x//H/8f/x//L/8v/y//L/
8//z//P/8//z//P/8//y//L/8v/y//T/9P/0//T/8v/y//L/8v/w//D/8P/w//L/8v/y
//L/8v/y//L/8v/y//L/8v/y//D/8P/w//D/8P/w//D/8P/w//D/8P/w//D/8P/w//D/
8v/y//L/8v/w//D/8P/w//L/8v/y//L/8v/y//L/8v/w//D/8P/w//L/8v/y//L/8P/w
//D/8P/u/+7/7v/v/+3/7f/t/+3/8f/0//b/9//3//f/9//3//n/+f/4//f/9f/1//j/
+//7//v/+v/4//f/9//3//j/+v/7//z//P/8//r/+P/4//j/9v/1//T/8//z//P/8//v
/+7/7f/q/+r/6v/o/+j/5v/m/+b/5v/o/+j/6P/o/+b/5v/m/+X/5v/m/+f/5//n/+f/
5//m/+X/5f/n/+f/7P/1/wUAFwAtAEUAYgCKALwA8QApAWEBlwG4AbwBoAFrASAB0ACG
ADwA6/+k/4H/hP+S/5z/pv+0/7//xv/N/9T/2P/b/9//4//h/+H/4f/h/9//3//f/9//
4f/h/+H/4f/h/+H/4v/i/+T/5P/k/+P/4//k/+X/5f/n/+f/5//n/+f/5//n/+f/5//o
/+n/6v/o/+n/6f/p/+v/6//r/+v/6v/q/+r/6v/q/+r/6v/p/+v/6//s/+z/7v/u/+3/
7f/v//H/8//z//X/9f/1//X/9v/4//n/+f/6//r/+v/7//z//f8BAAMAAwAEAAUABAAF
AAcACQANAA4ADwARABMAFQAXABkAGwAdAB4AIAAiACUAJwAoACoALgAwADEAMgAyADMA
NQA2ADYAOAA5ADkAOgA7ADsAOwA8ADwAOwA6ADsAOAA2ADQAMAAtACkAJgAkACIAIAAd
ABgAFgAUABEADQAJAAUAAQABAP//+//6//f/9P/y//D/7f/t/+z/6//q/+r/6f/p/+j/
5//m/+X/5P/k/+T/5P/i/+P/4//j/+P/4v/i/+L/4v/i/+L/4//i/+H/4P/f/+H/4f/h
/+H/3//f/+D/4P/g/+H/4f/h/+H/4f/h/+L/4P/h/+H/4f/h/+L/4//j/+T/5P/k/+T/
5P/k/+b/5v/l/+X/5f/l/+b/5v/o/+j/6v/q/+r/6v/s/+z/6//r/+z/7P/s/+7/7//v
/+//7//v/+//8f/x//P/8//z//T/9f/1//X/9f/0//X/9f/2//b/9v/2//b/9f/1//b/
9v/2//b/9v/2//b/9v/2//b/9//3//f/9//3//f/9//4//b/9v/2//b/9//3//j/+P/4
//f/9//3//n/+f/5//n/+f/5//n/+f/5//n/+f/5//n/+f/5//n/+f/5//j/9//5//n/
+f/5//r/+v/6//r//f/9//3//f///wAAAQACAAEAAQABAAEAAQABAAEAAAACAAQABAAE
AAQABAAEAAYABgAGAAYABgAGAAYABgAGAAYABgAGAAgACAAIAAgACAAIAAgACAAKAAoA
CgAKAAgACAAIAAgACAAIAAgACAAIAAgACAAIAAgACAAIAAgACAAIAAgACAAIAAgACAAI
AAoACgAKAAoACgAKAAoACgAKAAoACgAKAAoACgAKAAoACwALAAsACwALAA0AEAASABUA
FQAVABUAEwAVABUAFAATABMAEwAWABcAFwAXABYAFAATABMAEwAWABgAGQAaABoAGgAY
ABYAFAAUABIAEQAQAA0ADQANAAsACQAIAAcABgAEAAQAAgACAAIAAgACAAIAAgACAAIA
AgACAAIAAgADAAIAAgADAAEAAQABAAEAAgABAAEAAwADAAoAFwAnADsAUwBvAJIAwAD2
AC0BZQGdAckB2gHOAaYBYwESAcIAegAqANX/nv+X/6T/rP+2/8T/0P/Z/+D/5//s//D/
9f/3//f/9//3//f/9//3//f/9//3//f/9//3//f/9//3//j/+P/4//j/+P/3//n/+v/7
//v//f/9//3//f/7//v/+//7//v//P/9//7//v/////////9//3//f/9//7//v/+//7/
/v/+//7//f//////AAAAAAAAAAD//////f///wEAAQABAAEAAQABAAAAAgADAAMAAwAE
AAUABwAHAAcACgALAAoADAAOAA4AEAARABIAFQAYABkAGwAdAB0AHwAhACMAJQAmACgA
KgAtAC8AMAAyADYAOAA5ADoAPAA9AD8AQABAAEIAQwBDAEQARQBFAEUARABEAEMAQgBD
AEAAPgA8ADoANwAzADAALQAqACcAIwAeABwAGgAXABIADwAMAAkACQAHAAMAAgAAAP7/
/f/8//n/+f/4//f/9v/2//X/9f/z//P/8//z//L/8v/y//L/8P/x//H/8f/x//D/8P/w
//D/8P/w//H/8f/x//H/8f/v/+//7//v/+3/7f/u/+7/7v/v/+//7//v/+//7//w/+7/
7//v/+//7//w//H/8f/w//D/8P/w//D/8P/y//L/8f/x//H/8f/w//D/8v/y//L/8v/y
//L/8v/y//H/8f/y//L/8v/0//X/9f/1//X/9f/1//f/9//3//f/9//4//n/+f/5//n/
+v/7//v//P/8//z//P/8//v/+//8//z//P/8//z//P/8//z//P/8//v/+//7//v/+//7
//v//P/8//z//P/8//3//f/+//7//v/9//3//f/9//3//f/9//3//f/9//3//f/9//3/
/f/9//3//f/9//3//f/8//v/+//7//v/+//4//j/+P/4//n/+f/5//n/+v/6//r/+v/5
//n/+f/5//n/+f/5//j/+P/6//r/+P/4//j/+P/4//j/+P/4//j/+P/4//j/+P/4//j/
+P/4//j/+P/4//j/+P/4//j/+v/6//r/+v/6//r/+v/6//r/+v/6//r/+v/6//r/+v/4
//j/+P/4//j/+P/4//j/+v/6//r/+v/6//r/+v/6//z//P/8//z/+v/6//r/+v/8//z/
/P/8//r/+v/6//r/+v/6//v/+//7//v/+//9/wAAAgADAAMABQAFAAUABwAHAAYABQAF
AAUACAALAAsACwAKAAgABwAHAAcACAAKAAsADAAMAAwACAAGAAYABgACAAEAAAD9////
//////3/+v/5//b/9P/0//L/8v/y//T/9P/0//T/8v/y//L/8v/y//L/8f/w//D/8f/x
//H/7//x//D/7//v//P/9f/6/wkAHQAxAEcAZwCOALwA8gAnAV8BkwG7AcYBrgF8ATUB
5ACYAFAA/v+x/4j/h/+W/6D/qv+4/8T/zf/S/9n/3v/i/+X/6f/p/+f/5//n/+f/5f/l
/+X/5f/n/+f/5//n/+f/5//o/+j/6v/q/+r/6f/p/+r/6//r/+3/7f/t/+3/7f/t/+3/
7f/s/+z/7P/s/+z/7f/t/+3/7f/t/+3/7f/u/+7/7v/u/+z/7P/s/+v/6//r/+z/7P/u
/+7/7f/t/+3/7//x//H/7//v/+//7//w//L/8//z//T/9P/0//X/9//3//r/+//6//z/
/v/+/wAAAQACAAUABAAFAAcACQAJAAsADQAPABEAEgAUABYAGQAbABwAHgAeACAAIQAi
ACQAJQAnACgAJgAoACkAKQAsAC0ALQAtAC4ALgAtACwAKwAoACYAJAAiAB8AGwAYABUA
EgAPAAsACAAGAAQAAQD+//v/+P/1//X/8//v/+7/7v/s/+v/6v/n/+f/5v/l/+T/5P/j
/+P/4//j/+P/4//i/+L/4v/i/+D/4f/h/+H/4//i/+L/4v/j/+T/5f/n/+n/6f/p/+n/
6v/r/+z/7f/r/+v/7P/s/+7/7//v/+//7//v/+//8P/w//H/8f/x//H/8v/z//P/8v/y
//L/8v/0//T/9v/2//f/9//3//f/+P/4//r/+v/6//r/+v/6//z//P/7//v//P/8//z/
/v/9//3//f/9//////8BAAEAAgADAAQABgAJAAkACQAJAAgACQAJAAoACAAIAAgACAAH
AAcACAAIAAoACgAKAAoADAAMAAwADAANAA0ADQANAA8ADwAPABAAEAAQABAAEAANAA8A
EAAOAA==
         </WaveFormData>
      </LeadData>
      <LeadData>
         <LeadByteCountTotal>10000</LeadByteCountTotal>
         <LeadTimeOffset>0</LeadTimeOffset>
         <LeadSampleCountTotal>5000</LeadSampleCountTotal>
         <LeadAmplitudeUnitsPerBit>4.88</LeadAmplitudeUnitsPerBit>
         <LeadAmplitudeUnits>¦ÌV</LeadAmplitudeUnits>
         <LeadHighLimit>2147483647</LeadHighLimit>
         <LeadLowLimit>268435456</LeadLowLimit>
         <LeadID>V6</LeadID>
         <LeadOffsetFirstSample>0</LeadOffsetFirstSample>
         <FirstSampleBaseline>0</FirstSampleBaseline>
         <LeadSampleSize>2</LeadSampleSize>
         <LeadOff>FALSE</LeadOff>
         <BaselineSway>FALSE</BaselineSway>
         <ExcessiveACNoise>FALSE</ExcessiveACNoise>
         <MuscleNoise>FALSE</MuscleNoise>
         <LeadDataCRC32>1307585994</LeadDataCRC32>
         <WaveFormData>
CQAIAAcABgADAAEAAQAAAP///////////////////////////v/+//7//v/+//7//v/+
//7//v/9//3//f/+////AAAEAA8AGgAnADQASABkAIIAowDLAPQAGgEyATYBIwH8AMkA
mABuAEIAEgDu/9//3//f/9//5P/p/+z/7//x//P/9f/2//f/+P/4//j/+P/4//j/+P/4
//j/+P/4//j/+f/3//j/+P/4//j/+P/4//n/+f/5//n/+f/5//n/+f/5//j/+P/4//n/
+//7//r/+v/4//n/+f/5//n/+f/5//n//P/8//z//P/6//v/+//8//7//v/+//7//f/9
//3//f////////////////8AAAAAAAAAAAAAAAADAAMAAwADAAMABAAEAAUABgAHAAcA
BwAHAAgACAAJAAoACwAMAA0AEQASABMAFAAVABcAGQAbAB0AHgAfACIAIgAkACcAJwAm
ACgAKQAqAC0ALgAwADEAMAAwADEAMgA1ADUANQA1ADUANQAzADIAMQAwAC4ALAAqACoA
JwAlACMAIQAfAB0AGwAaABkAFwAVABMAEQAQAA8ADgANAAsACwAKAAoACQAGAAYABgAE
AAYABgAGAAYAAwADAAMAAwAFAAQABAAEAAQABAAEAAMAAwADAAMAAwAEAAQABAADAAEA
AQAAAAAAAAAAAP///////////////////v/9//3/AAAAAAEAAQD//////v/+/wAAAAAA
AAAAAgACAAMABAACAAEAAAAAAAIAAgACAAMAAgACAAEAAQABAAEAAQABAAEAAQADAAQA
AgACAAAAAAACAAIAAwAEAAQAAwACAAIAAgACAAIAAgACAAIAAgACAAQABAADAAMAAwAC
AAIAAgACAAIAAgACAAEAAQAAAAAAAQACAAIAAgAAAP///v/9//////8AAAAA////////
/////////v/+//7//v/+//7//f/9//3//f/9//3//f/9//3//f/9//z//P/8//z//P/+
//7//v/+//z//P/8//z//P/8//z//P/8//3//f/8//z//P/8//z//P/8//z//P/6//r/
/P/8//z//P/8//z//P/8//z/+v/6//r/+v/6//r/+v/6//j/+P/4//j/+P/4//j/+P/4
//j/+P/4//b/9v/2//b/+P/4//j/+P/2//b/9v/2//b/9v/2//b/9v/2//b/9v/2//f/
9//3//f/9v/2//b/9v/2//f/9//3//f/+P/4//r//P/9//3/+//8//3//v8AAAAAAAAA
AP7//v8CAAQAAgACAAIAAQABAAIAAwAEAAUABgAHAAcABwAGAAUABQACAAEAAAD+//7/
/v/9//z/+//6//n/9//1//T/8//z//X/9f/1//X/8//z//P/8//y//L/8v/y//D/8P/w
//D/8v/w/+//7//v//L/9f/2//r/AQAOABsAKgA8AFQAcACTALcA4AAKASYBMAEjAQIB
0QCeAHQASAAWAO7/2f/V/9P/0//W/9v/4P/h/+P/5//p/+r/6//q/+z/7P/s/+z/7P/s
/+z/7P/s/+z/7P/t/+3/7v/u/+7/7P/s/+z/7f/v/+//7//v/+3/7f/t/+3/7P/s/+z/
7f/t/+3/7P/s/+r/6//r/+v/7f/t/+3/7f/u/+7/7v/u/+7/7//v//D/8P/w//D/8P/w
/+//7v/t/+3/7f/t/+3/6//r/+z/7P/q/+r/6v/q/+n/6f/p/+n/5//o/+j/6f/q/+v/
6//r/+3/7v/u/+//8v/z//T/9f/2//b/9v/2//f/+f/7//3///8AAAEABAAEAAYACQAJ
AAwADgAPABAADwAQABIAEwAUABQAFQAWABkAGQAZABkAFwAXABUAFAATABIAEAAOAAwA
DAAJAAcABQADAAEA///7//r/+f/3//P/8f/v/+7/7//u/+3/6//r/+r/6v/p/+b/5v/m
/+T/5P/k/+T/5P/h/+H/4f/h/+P/4v/i/+L/4v/i/+L/4f/h/+H/4f/h/+D/4P/g/9//
3f/d/9z/3P/e/97/3f/d/9v/2//b/9v/2//a/9n/2f/Y/9j/2f/Z/9v/2//a/9r/2v/a
/9r/2v/Y/9j/2f/a/9z/2//a/9r/3P/c/9z/3f/c/9z/2//b/93/3f/d/93/2//b/93/
3v/e/97/3P/c/9z/3P/d/97/3f/b/9n/2P/Z/9r/2//c/9r/2v/a/9r/2v/a/9n/2f/b
/9r/2v/a/9j/2P/Y/9j/2f/Z/9j/2P/X/9j/2P/Y/9j/1//W/9X/1//X/9j/2P/X/9f/
1//X/9f/1//W/9b/1v/W/9b/1v/V/9X/1f/V/9f/1//X/9f/1//X/9f/1v/W/9b/1v/W
/9b/1v/W/9b/1v/W/9b/1v/W/9b/1v/W/9b/1//X/9b/2P/Y/9j/2P/Y/9j/2P/Y/9j/
2P/a/9r/2v/a/9r/2v/a/9r/2v/a/9r/2v/a/9z/3P/c/9z/3P/c/9z/3P/c/9z/3P/c
/9z/3P/c/9z/3v/e/97/3v/e/97/3v/e/97/3v/e/97/3v/f/9//3//h/+D/4P/g/+D/
4P/h/+H/4f/h/+L/4v/m/+j/6f/p/+n/6v/r/+z/7P/s/+z/7P/u/+7/8v/0//L/8v/y
//H/7//w//H/8v/1//b/9//3//X/9P/z//P/9P/z//L/8P/w//D/7//u/+3/7P/r/+n/
6f/o/+f/5//p/+n/6f/p/+f/5//n/+f/6P/o/+j/6P/o/+j/6P/o/+j/6P/p/+n/6f/q
/+n/7P/0//3/CgAXACYAOABQAHIAkwC7AOYADgEkASgBFQHuAL0AkABkADYABADg/9P/
0f/R/8//0v/Z/9z/3f/f/+X/5//o/+n/6P/o/+j/6P/o/+j/6P/o/+j/6v/q/+r/6//p
/+r/6v/q/+z/7P/s/+3/7f/t/+3/7f/t/+3/7f/t/+z/7P/s/+3/6//r/+r/6v/q/+v/
6//r/+3/7f/t/+3/7v/u/+7/7v/u/+//7//w//D/8P/w//D/8f/x//H/8f/z//P/8//z
//P/8//0//T/9P/0//T/9P/z//P/8//z//X/9v/2//f/+P/5//n/+f/7//z//P/9/wAA
AQACAAMABQAGAAcACAAJAAsADQAPABEAEgATABYAGAAaAB0AHQAeACAAIQAiACEAIgAk
ACUAJgAmACcAKAApACkAKQApACcAJwAlACQAIwAiACAAHgAaABoAFwAVABMAEQAPAA0A
CQAIAAcABQADAAEA///+//3//P/7//n/+f/4//j/9//2//b/9v/0//T/9P/0//T/9f/1
//X/9f/1//T/9P/0//L/8v/y//H/8//z//P/8//y//L/8v/x//H/8f/w//D/8P/w/+//
7//v/+//7//v//H/8P/v/+//7v/u/+//7//v/+//7v/u/+7/7v/u/+7/7v/u/+//8P/y
//H/8P/w//D/8P/w//H/8v/y//H/8f/x//H/8f/x//H/8f/z//T/9P/0//L/8v/y//L/
8//0//T/8//y//L/8v/y//L/8v/w//D/8P/w//L/8v/x//H/8//y//L/8v/w//D/8P/w
//H/8f/w//D/7//w//D/8P/y//H/8P/v/+//7//w//D/7//v/+//7//x//H/8P/w//D/
8P/w//D/7//v/+//7//v/+//7//v/+//7//v/+7/8P/w//D/8P/u/+7/7v/u//D/8P/w
//D/7v/u/+7/7v/u/+//7//u/+7/7v/u/+7/8P/w//D/8P/w//D/8P/w//D/8P/w/+//
7v/t/+z/7v/u/+7/7v/u/+7/7v/u/+7/7v/u/+7/7v/u/+7/7v/s/+z/7P/s/+7/7v/u
/+7/7P/s/+z/7P/q/+r/6v/q/+r/6v/q/+r/6v/q/+r/6v/q/+r/6v/q/+v/6//r/+v/
6v/q/+r/6v/q/+v/6//r/+v/7P/s/+7/8v/z//P/8//0//X/9v/2//b/9v/2//b/9P/4
//r/+P/4//j/9//3//r/+//8//3//v///////f/8//v/+//6//n/+P/2//b/9v/1//T/
8//y//H/7//v/+z/6//r/+v/6//r/+v/6//t/+3/7f/s/+r/6v/q/+r/6v/q/+r/6v/q
/+n/5//p/+r/7f/w//L/+/8IABUAIgA0AEwAbACRALcA4AAGASABJAETAfAAvwCMAGIA
OAAGAOD/z//L/8v/z//S/9f/2v/d/9//4//l/+b/5//m/+b/5v/m/+b/6P/o/+j/6P/o
/+j/6P/p/+f/6P/o/+j/6v/q/+r/6//p/+n/6f/p/+n/6f/p/+n/6P/o/+j/6f/p/+n/
6P/o/+r/6//r/+v/6//r/+v/6//q/+r/6v/q/+r/6//r/+z/7P/s/+z/7P/v/+//7//v
/+3/7f/t/+3/7//v//D/8P/w//D/8P/w/+//7//v/+//7//w//D/8f/y//P/8//z//X/
9v/2//f/+P/5//r/+//9//7///8AAAEAAwAFAAcACQAKAAsADgAMAA4AEQARABIAFAAV
ABYAFwAYABoAGwAcABwAHQAeAB8AHwAfAB8AHwAfAB0AHAAbABoAGAAWABQAFAARAA8A
DQALAAkABwAFAAQAAwABAP///f/7//r/+f/4//f/9f/3//b/9v/1//T/9P/0//L/8v/y
//L/8v/x//H/8f/x/+//7v/u/+7/8P/w//D/7//v/+//7//v/+z/7P/s/+v/7f/t/+z/
7P/s/+z/6//r/+v/6//r/+v/6//q/+n/6f/q/+r/6//r/+n/6f/o/+j/6v/q/+r/6v/q
/+r/6//s/+z/6//q/+r/6v/q/+r/6//q/+r/6f/p/+v/6//r/+v/6//r/+3/7v/u/+7/
7P/s/+z/7P/t/+7/7v/t/+z/7P/s/+z/7P/s/+z/7P/s/+z/7P/s/+v/6//r/+r/6v/q
/+r/6v/q/+r/6f/p/+j/6P/p/+r/6v/q/+r/6f/o/+f/5//n/+j/6P/n/+f/5//n/+f/
5//m/+b/5v/m/+b/5v/j/+P/4//j/+X/5f/l/+X/5f/l/+X/5P/k/+T/5P/k/+T/5P/k
/+T/4v/i/+L/4v/i/+L/4v/i/+L/4//j/+L/4v/i/+L/4v/i/+L/4v/i/+L/4v/i/+L/
4v/i/+L/4v/i/+L/4v/g/+D/4P/g/+L/4v/i/+L/4v/i/+L/4v/i/+L/4v/i/+L/4v/i
/+L/4v/i/+L/4v/g/+D/4P/g/+D/4P/g/+D/4P/g/+D/4P/g/+D/4P/g/+D/4P/g/+H/
3//f/9//3v/g/+D/4P/g/9//3//f/9//4v/i/+T/5v/n/+f/5//o/+f/6P/o/+j/6P/o
/+j/6P/s/+7/7P/s/+z/6//r/+z/7f/u/+//8P/v/+//7f/s/+3/7f/s/+v/6v/o/+j/
6P/l/+T/4//i/9//3f/d/9z/3f/d/93/3f/d/93/3f/d/93/3f/c/9z/3P/c/9z/3P/a
/9r/2v/a/9f/2f/Z/9z/3f/g/+b/8f8AAA8AHgA0AFAAdACZAL8A5gAIARYBEAH1AMQA
kQBkADoACgDc/8L/u/+5/7n/vf/C/8n/yv/L/8//z//R/9T/0//S/9L/0v/S/9L/0v/S
/9L/0v/U/9T/1P/V/9P/1P/U/9T/1P/U/9T/1f/T/9P/0//T/9H/0f/R/9H/0v/S/9L/
0//R/9H/0P/Q/9D/0f/R/9H/0//T/9P/0//S/9L/0v/S/9L/0//T/9T/1P/U/9T/1P/V
/9X/1f/V/9f/1//X/9f/1f/V/9b/1v/W/9b/1v/W/9X/1f/V/9X/1f/W/9b/1//a/9v/
2//b/9z/3P/b/9v/3P/d/97/3//j/+T/5f/m/+X/5//p/+v/7f/u/+//8v/0//b/+f/5
//r//P/9//7//f/+/wAAAQACAAIAAwAEAAUABQAFAAUAAwADAAEAAAD///7//P/6//b/
9v/z//H/7//t/+v/6f/n/+b/5f/j/9//3f/b/9r/2f/Y/9f/1f/X/9b/1v/V/9L/0v/S
/9D/zv/O/87/zv/N/83/zf/N/83/zP/M/8z/yv/K/8r/yf/H/8f/x//H/8T/xP/E/8P/
wf/B/8D/wP/A/8D/v/+//7//v/+//7//vf+8/7v/u/+6/7r/u/+7/7v/u/+6/7r/uv+6
/7r/uv+4/7j/uf+6/7r/uf+4/7j/uP+4/7j/uf+4/7j/t/+3/7n/uf+5/7n/t/+3/7n/
uv+6/7r/uP+4/7j/uP+5/7r/uP+3/7b/tv+4/7j/uP+4/7b/tv+2/7b/tv+2/7X/tf+3
/7b/tv+2/7b/tv+2/7b/tf+1/7T/tP+z/7T/tP+0/7b/tf+0/7P/s/+z/7T/tP+z/7P/
s/+z/7P/s/+y/7L/sv+y/7L/sv+x/7H/sf+x/7P/s/+z/7P/s/+z/7P/sv+z/7T/tf+2
/7b/tv+2/7b/tv+2/7b/tv+4/7j/uP+4/7r/u/+7/7r/uv+6/7r/uv+6/7r/uv+6/7z/
vP++/8D/wP/A/8D/wP/A/8D/wP/C/8L/wv/C/8P/xP/F/8b/x//I/8n/yv/L/8z/zf/O
/8//0P/R/9L/0//U/9X/1v/X/9j/2f/a/9z/3P/c/9z/3f/e/9//4P/j/+P/4//j/+X/
5v/n/+j/6f/r/+z/7f/v//D/8P/y//X/9//4//n/+v/7//z//P/9//7///8AAAEABgAJ
AAgACgAKAAkACQAMAA0ADgAPABIAEwATABEAEwATABQAFAATABIAEAAQABAADwAOAA0A
DQANAAwADQAOAA0ADQANAA0ADQANAA0ADwAPAA8ADgAQABAAEAAQABIAEgASABIAEgAT
ABMAFQAWABcAHAAkADEAPABJAFoAcACOALIA2QADAS4BTgFYAVIBNwEGAdUAqgCAAFAA
JAAKAAEAAQABAAMABgALAA4AEQAVABcAGQAcABsAGAAYABgAGAAYABoAGgAaABoAGgAa
ABoAGwAZABoAGgAaABoAGgAaABsAGwAbABsAGwAbABsAGwAbABgAGAAYABkAGQAZABgA
GAAYABkAGQAZABkAGQAZABkAGAAYABgAGAAYABkAGQAaABoAGgAaABoAGQAZABkAGQAb
ABsAGwAbAB0AHQAeAB4AHgAeAB4AHgAfAB8AHwAfAB0AHgAeAB8AIAAhACEAIQAlACYA
JgAnACgAKQAqACsAKwAsAC0ALgAxADMANQA3ADkAOgA7AD4APgBAAEMAQwBEAEYARwBI
AEsATABOAE8ATgBOAE8AUABRAFEAUQBRAFEAUQBPAE4ATQBMAEoASABGAEYAQwBBAD0A
OwA5ADcANQA0ADMAMQAxAC8ALQAsACkAKAAnACUAJwAmACYAJQAkACQAJAAiACAAIAAg
ACAAIQAhACEAIQAhACAAIAAgACAAIAAgAB8AHQAdAB0AHQAeAB4AHgAdAB0AHQAcABwA
HAAcABsAGwAbABsAGwAbABsAGgAZABkAGAAYABkAGQAZABkAGAAYABgAGAAYABgAGAAY
ABkAGgAaABkAGAAYABgAGAAYABkAGAAYABcAFwAZABkAGQAZABcAFwAZABoAGAAYABYA
FgAWABYAFwAYABoAGQAYABgAGAAYABgAGAAYABgAGAAYABgAGAAXABcAFQAUABQAFAAU
ABQAFAAUABUAFQAUABQAEwAUABQAFAAUABMAEgARABEAEQASABIAEQARABEAEQARABEA
EAAQABAAEAAQABAADwAPAA8ADwAPAA8ADwAPAA8ADwAPAA4ADgAOAA4ADgAMAAwADAAM
AAwADAAMAAwADAAMAAwADAAMAA0ADQAMAAwADAAMAAwADAAMAAwADAAMAAwADAAKAAoA
CgAKAAwADAAMAAwACgAKAAoACgAMAAwADAAMAAwADAAMAAwACgAKAAoACgAMAAwADAAM
AAoACgAKAAoACgAKAAoACgAKAAoACgAKAAwADAAMAAwADAAMAAwADAAKAAoACgAKAAoA
CgAKAAoACgAKAAoACgAIAAkACQAJAAsACgAKAAoACgAKAAsACwALAAsADAAMAA4AEAAR
ABEADwAQABEAEgAQABAAEAAQABIAEgAWABgAFgAWABYAFQAVABYAFwAYABkAGgAbABsA
GQAYABcAFwAUABMAEgAQABAAEAAPAA4ACwAKAAkABwAHAAYABQAFAAUABQAFAAUABQAF
AAUABQAEAAQABAAEAAQABAAEAAQABgAGAAMAAwAFAAgACQAMABIAHQAqADcASABgAH4A
ogDHAO8AFgE2AUIBOAEbAeoAuQCMAGIAMgAGAOz/5f/n/+f/5//s//P/9P/1//f/+//9
//z//f/8//7//v/+//7//P/8//z//P/8//z//P/9//3//v/+//7//v/+//7/////////
//////3//f/9//3//v/+//7//////////v/+//7/////////AQABAAEAAQAAAAAAAAAA
AAAAAQABAAIABAAEAAQABAADAAMAAwADAAMAAwADAAMAAwADAAQABAAEAAQABAAEAAcA
BwAHAAcABwAIAAgACQAKAAsACwALAAsADAAMAA0AEAARABIAEwATABQAFQAWABkAGwAd
AB8AIQAiACMAJgAkACYAKQApACwALgAvADAAMQAyADQANQA0ADQANQA2ADkAOQA5ADkA
NwA3ADUANAAzADIAMAAuACwALAApACcAJwAlACMAIQAdABwAGwAZABcAFQATABIAEQAQ
AA8ADQANAAwADAALAAoACgAKAAgACAAIAAgACAAHAAcABwAHAAcABgAGAAYABgAGAAYA
BQADAAMAAwADAAQABAAEAAMAAwADAAIAAgACAAIAAQABAP/////////////+//3//f/8
//z//f/9//3//f/8//z//f/+////AAD+//7///8AAAAA///+//7/AAAAAAAAAQAAAAAA
/////wEAAQABAAEA/////wEAAgAAAAAA/v/+//7//v///wAAAAD///7//v/+//7//v/+
/wAAAAAAAAAA/v/+//3//f////7//v/+//z//P/8//z/+//7//r/+v/7//z//P/8//z/
+//6//n/+f/5//r/+v/5//n/+f/5//n/+f/4//j/+P/4//j/+P/3//f/9//3//f/9//3
//f/9f/1//X/9P/2//b/9v/2//T/9P/0//T/9v/2//b/9v/0//T/9P/0//L/8//z//L/
8v/y//L/8v/0//T/9P/0//L/8v/y//L/8v/y//L/8v/y//L/8v/w//D/8P/w//L/8v/y
//L/8v/y//L/8v/y//L/8v/y//D/8P/w//D/8P/w//D/8P/w//D/8P/w//D/8P/w//D/
8P/w//D/8P/w//D/8P/w//D/8P/w//D/8P/w//D/8P/u/+7/7v/u/+7/7v/v/+//7//v
/+7/7v/u/+7/7v/v/+//7//v//D/8P/y//T/9f/1//X/9v/3//b/9v/2//b/+P/4//j/
/P/+//z//P/8//n/+f/6//v//v///wAAAQABAP///v/9//3//P/7//r/+P/4//j/9//2
//X/9P/z//H/8f/w/+//7f/t/+3/7f/v/+//7//v/+//7v/u/+7/7P/s/+z/7P/s/+z/
7P/r/+v/6//s/+3/7v/0//3/CgAXACYAOABQAG4AkQC3AOAACgEoATABIQH+AMsAmABw
AEQAFADs/9f/0//T/9P/1P/Z/9z/3//h/+P/5//o/+n/7P/q/+r/6v/q/+r/6v/q/+r/
6v/q/+r/6//r/+z/7P/s/+z/7P/s/+3/7f/t/+3/7f/v/+//7//v//D/8P/w//H/8f/x
//D/8P/u/+//7//v//H/8f/x//H/8P/w//D/8P/w//H/8f/y//L/8v/y//L/8//z//P/
8//1//X/9f/1//X/9f/2//b/9v/2//b/9v/3//f/9//3//n/+v/6//v/+//7//r/+f/9
//7//v///wIAAwAEAAUABwAIAAkACgAJAAsADQAPABEAEgATABYAGAAaAB0AHQAeACAA
IQAiACMAJAAmACcAKAAoACkAKgArACsAKwArAC0ALQArACoAKQAoACYAJAAiACIAHwAd
AB0AGwAZABcAEQAQAA8ADQANAAsACQAIAAcABgAFAAMAAgAAAP///f/+//7//v/8//z/
/P/8//z/+//7//v/+//7//r/+v/6//r/+v/6//n/+f/5//n/+f/2//b/9v/1//f/9//2
//b/9v/2//X/9f/1//X/9f/1//f/9v/1//X/9f/0//T/8//z//P/8v/y//T/9P/0//T/
8v/y//P/9P/0//P/8v/y//L/8v/y//P/9P/0//P/8//1//X/9f/1//P/8//1//b/9v/2
//T/9P/0//T/9f/2//j/9//2//b/9P/0//T/9P/2//b/9v/2//b/9v/1//X/9f/0//T/
9P/y//L/8v/y//H/8f/w//D/7//w//D/8P/y//H/8P/v/+//7//w//D/7//v/+//7//t
/+3/7P/s/+7/7v/u/+7/7f/t/+3/7f/r/+v/6//r/+v/6//r/+r/6v/q/+r/6v/o/+j/
6P/o/+j/6P/o/+j/6v/q/+r/6v/r/+3/7v/u/+3/7P/r/+r/6v/q/+r/6v/q/+z/7P/s
/+z/7P/s/+//8P/x//L/8//0//X/9v/2//b/9v/2//j/+P/4//j/+P/4//j/+P/4//j/
+P/4//b/9v/2//b/9v/2//b/9v/2//b/9v/2//b/9v/2//b/+P/4//j/+P/4//j/+P/4
//j/+P/4//j/+v/6//r/+//6//n/+P/2//j/+P/4//j/+f/5//n/+f/6//r//P/+/wEA
AQABAAIAAQACAAIAAgAEAAQABAAEAAgACgAIAAgABwAFAAQABAAGAAgACgAMAAsACwAJ
AAgABQAFAAQAAwAEAAIAAgACAP///v/9//z//f/7//v/+v/5//n/+f/5//n/+f/5//n/
+//7//r/+v/4//j/+P/4//j/+P/4//j/9//3//n/+v/5//z/BAAPABwAKwA8AFAAbACM
ALEA2QACASgBOAE0ARsB8gC9AI4AZgA2AAYA5v/f/9//2//b/+D/5f/m/+n/6//v//H/
8v/z//T/8v/y//L/8v/0//T/9P/0//T/9P/0//X/9f/2//b/9v/0//T/9P/1//X/9f/1
//X/9//3//f/9//0//T/9P/1//f/9//2//b/9v/3//f/9//1//X/9f/1//j/+P/4//j/
+P/5//n/+v/6//r/+v/6//v/+//7//v/+//7//v/+//9//3//v/+//z//P/8//z/////
//////8BAAIAAgADAAIAAwADAAMABQAGAAYABwAKAAsADAANAA0ADgAPABAAEwAVABcA
GQAbABwAHQAgACIAJAAnACcAJgAoACkAKgArACwALgAvADIAMgAzADQAMwAzADMAMwA1
ADUAMwAyADEAMAAuACwAKgAqACcAJQAhAB8AHQAbABcAFgAVABMAEwARAA8ADgANAAwA
CwAJAAkACAAIAAcABgAGAAYABAAEAAQABAAEAAMAAwADAAMAAwACAAIAAgACAAIAAgAB
AAEAAQABAAEAAgACAAIAAQABAAEAAAAAAP7//v/9//3//f/9//3//f////7//f/9//z/
/P/9//3//f/9//z//P/8//z//P/8//z//P/9//7/AAD///7//v/+//7//v///wIAAgAB
AAEAAQABAAEAAQD/////AQACAAIAAgAAAAAAAAAAAAEAAgACAAEAAAAAAAIAAgACAAIA
AgACAAIAAgACAAIAAQABAAEAAAAAAAAAAAAAAAAAAAD//////v/+//3//v/+//7//v/9
//z/+//7//v//P/8//3//f/9//3//f/9//z//P/8//z//P/8//3//f/9//3/+//7//v/
+//7//v/+//6//z//P/8//z/+v/6//r/+v/6//r/+v/6//z//P/8//z/+v/7//v/+v/8
//z//P/8//r/+v/6//r/+v/8//z//P/8//z//P/8//z//P/8//z//P/8//z/+v/6//r/
+v/6//r/+v/6//r/+v/6//r//P/8//z//P/8//z//P/8//r/+v/6//r//P/8//z//P/6
//r/+v/6//r/+v/6//r/+v/6//r/+v/4//j/+P/4//j/+P/4//j/+P/4//j/+P/4//n/
+f/5//n/+P/4//j/9v/2//f/9//5//n/+v/6//z//v////////8AAAEAAgAAAAAAAAAA
AAAAAAAEAAYABAAEAAQAAwADAAQABQAGAAcACAAJAAkABwAGAAUABQAEAAMAAgAAAAAA
AAD///7/+//6//n/9//3//b/9f/1//X/9f/1//X/8//z//P/8//0//T/9P/0//T/9P/0
//T/9P/0//P/8//z//b/9//6/wQADwAcACsAPABSAHAAkgC3AN0ABgEoATIBKAEJAdgA
pQB6AE4AIAD0/9r/1f/T/9P/1f/a/93/4P/j/+X/5//p/+r/6//s/+v/6v/p/+j/6P/o
/+j/6P/q/+r/6v/r/+n/6v/q/+r/6v/q/+r/6//r/+v/6//r/+v/6//r/+v/7P/s/+z/
7f/s/+v/6f/o/+r/6//r/+v/7f/t/+3/7f/s/+z/7P/s/+z/7f/t/+7/7v/u/+7/7v/v
/+//7//v/+//7//v/+//7//v//D/8P/w//D/8P/w//H/8f/x//H/8//0//T/9f/2//f/
9//3//n/+v/6//v//P/9//7///8BAAIAAwAEAAUABwAJAAsADQAOAA8AEgASABQAFwAX
ABgAGgAbABwAHQAeACAAIQAkACQAJQAmACUAJQAlACUAIwAjACEAIAAhACAAHgAcABoA
GgAXABUAEwARAA8ADQAHAAYABQADAAMAAQD///7//f/8//v/+f/5//j/+P/3//b/9v/2
//T/9P/0//T/9P/z//P/8//z//X/9P/0//T/8v/y//L/8f/z//P/8//z//D/8P/w/+//
8f/x//D/8P/w//D/7//v/+//7//v/+//7//u/+3/7f/u/+7/7//v//H/8f/w//D/8v/y
//L/8v/w//D/8f/y//T/8//y//L/8v/y//L/8//0//T/8//z//P/8//z//P/8f/x//P/
9P/0//T/8v/y//L/8v/z//T/9P/z//L/8v/0//T/9P/0//L/8v/y//L/8P/w/+//7//x
//D/8P/w//D/8P/w//D/8f/x//D/8P/w//D/7//u//D/7//u/+3/7//v//D/8P/v/+//
7//t/w==
         </WaveFormData>
      </LeadData>
   </Waveform>
</RestingECG>
