# Supplementary material for: Detection of Left Atrial Enlargement Using a Convolutional Neural Network-Enabled Electrocardiogram
Source: Front Cardiovasc Med. 2020 Dec 17;7:609976. doi: 10.3389/fcvm.2020.609976 (PMC7773668; doi:10.3389/fcvm.2020.609976)
Supplement: Supplementary file 5 [file Data_Sheet_5.ZIP › normal4/1802037063_5990_0000000Q.XML]

<?xml version="1.0" encoding="Windows-1252"?>
<!DOCTYPE RestingECG SYSTEM "restecg.dtd">
<RestingECG>
   <PatientDemographics>
      <PatientID>1802037063</PatientID>
      <PatientAge>79</PatientAge>
      <AgeUnits>Years</AgeUnits>
      <Gender>Male</Gender>
      <PatientLastName>lujuhua</PatientLastName>
   </PatientDemographics>
   <TestDemographics>
      <DataType>Resting</DataType>
      <Site>1</Site>
      <AcquisitionDevice>MAC55</AcquisitionDevice>
      <Status>Unconfirmed</Status>
      <Priority>Normal</Priority>
      <AcquisitionTime>10:18:41</AcquisitionTime>
      <AcquisitionDate>05-10-2017</AcquisitionDate>
      <CartNumber>1</CartNumber>
      <AcquisitionSoftwareVersion>009C</AcquisitionSoftwareVersion>
      <XMLSourceVersion>MAC5000 v1.0</XMLSourceVersion>
   </TestDemographics>
   <RestingECGMeasurements>
      <VentricularRate>69</VentricularRate>
      <AtrialRate>69</AtrialRate>
      <PRInterval>162</PRInterval>
      <QRSDuration>76</QRSDuration>
      <QTInterval>402</QTInterval>
      <QTCorrected>430</QTCorrected>
      <PAxis>57</PAxis>
      <RAxis>30</RAxis>
      <TAxis>1</TAxis>
      <QRSCount>11</QRSCount>
      <QOnset>226</QOnset>
      <QOffset>264</QOffset>
      <POnset>145</POnset>
      <POffset>202</POffset>
      <TOffset>427</TOffset>
      <ECGSampleBase>500</ECGSampleBase>
      <ECGSampleExponent>0</ECGSampleExponent>
   </RestingECGMeasurements>
   <Diagnosis>
      <Modality>Resting</Modality>
         <StatementCount>3</StatementCount>
         <LabelText>12SL ��ϳ���</LabelText>
      <DiagnosisStatement>
         <StmtFlag>ENDSLINE</StmtFlag>
         <StmtText>�������</StmtText>
      </DiagnosisStatement>
      <DiagnosisStatement>
         <StmtFlag>ENDSLINE</StmtFlag>
         <StmtText>��������ST����T���쳣</StmtText>
      </DiagnosisStatement>
      <DiagnosisStatement>
         <StmtFlag>ENDSLINE</StmtFlag>
         <StmtText>�쳣 ECG</StmtText>
      </DiagnosisStatement>
   </Diagnosis>
   <Waveform>
      <WaveformType>Rhythm</WaveformType>
      <WaveformStartTime>0</WaveformStartTime>
      <NumberofLeads>8</NumberofLeads>
      <SampleType>CONTINUOUS_SAMPLES</SampleType>
      <SampleBase>500</SampleBase>
      <SampleExponent>0</SampleExponent>
      <HighPassFilter>16</HighPassFilter>
      <LowPassFilter>150</LowPassFilter>
      <ACFilter>NONE</ACFilter>
      <LeadData>
         <LeadByteCountTotal>10000</LeadByteCountTotal>
         <LeadTimeOffset>0</LeadTimeOffset>
         <LeadSampleCountTotal>5000</LeadSampleCountTotal>
         <LeadAmplitudeUnitsPerBit>4.88</LeadAmplitudeUnitsPerBit>
         <LeadAmplitudeUnits>��V</LeadAmplitudeUnits>
         <LeadHighLimit>2147483647</LeadHighLimit>
         <LeadLowLimit>268435456</LeadLowLimit>
         <LeadID>I</LeadID>
         <LeadOffsetFirstSample>0</LeadOffsetFirstSample>
         <FirstSampleBaseline>0</FirstSampleBaseline>
         <LeadSampleSize>2</LeadSampleSize>
         <LeadOff>FALSE</LeadOff>
         <BaselineSway>FALSE</BaselineSway>
         <ExcessiveACNoise>FALSE</ExcessiveACNoise>
         <MuscleNoise>TRUE</MuscleNoise>
         <LeadDataCRC32>2989905633</LeadDataCRC32>
         <WaveFormData>
9v/2//b/9v/2//b/9v/2//b/9v/2//b/9v/2//b/9v/0//T/9P/0//X/9v/3//j/9v/2
//b/9v/3//j/+f/6//z//P/8//z//v/+//7//v/+//7//v/+////AAABAAIAAgACAAIA
AgACAAIAAgACAAMABAAFAAYACQAKAAsADAAOAA4ADgAOAA4ADgAOAA4AEAAQABAAEAAR
ABIAEwAUABQAFAAUABQAFAAUABQAFAASABIAEgASABEAEAAPAA4ADQAMAAsACgAHAAYA
BQAEAAIAAgACAAIAAgACAAIAAgAAAAAAAAAAAAAAAAAAAAAAAAAAAAAAAAD+//7//v/+
//7//v/+//7//f/8//v/+v/7//z//f/+/wAAAAAAAAAA/v/+//7//v/8//z//P/8//z/
/P/8//z//P/8//z//P/8//z//P/8//7//v/+//7//v/+//7//v///wAAAQACAP///v/9
//z///8AAAEAAgAAAAAAAAAAAAAAAAAAAAAAAAAAAAAAAAAAAAAAAAAAAAAAAAAAAAAA
///+//3//P/+//7//v/+////AAABAAIAAQAAAP///v/+//7//v/+//z//P/8//z//v/+
//7//v/8//z//P/8//z//P/8//z//v/+//7//v/8//z//P/8//z//P/8//z/+v/6//r/
+v/8//z//P/8//z//P/8//z//v/+//7//v/9//z/+//6//z//P/8//z//v/+//7//v/8
//v/+//7//v/+//7//v/+//7//v/+//8//3//v8AAP////8AAP///v///wEAAgABAAEA
AQABAAAAAAAAAAIABgAHAAkACgALAAwADQAOAAwADAANAA0ACwAKAAoACgAIAAUABAAE
AAQAAgD+//3//f/7//v/+//9//r/+v/8//r/+v/6//n/+f/5//n/+f/6//v//P/9//r/
+f/4//f/9//3//f/9//3//j/+v/7//n/+f/7//n/8v/u//L/+/8EABIAJgA3AEcAXQB0
AIEAgwB8AGcASwAwAB4ADQD1/9//0P/L/9D/2//i/+f/7v/2//r/+//5//n/+//4//b/
9v/2//b/9v/2//X/9f/2//b/9v/0//b/+P/4//j/+f/5//n/+f/3//X/9f/1//f/9//2
//b/9//4//j/+P/4//j/9v/4//j/+v/6//n/+f/5//n/+f/5//n/+f/6//r/+//6//n/
+f/5//n/+f/7//z//P/8//7//v/9//3//f/9//3//f/8//z//f/9//z//P/8//z//f/+
/wAAAQABAAEABQAFAAMAAwADAAUABQAGAAcACAAIAAoACgAKAAoACgALAA0ADAAMAA4A
DgAOAA4ADgAPABAAEAAPAA8ADwAOAA0ADQAMAA0AEAARAA8ADQAMAAsACQAJAAkABwAG
AAYABgAGAAcABwAFAAMAAwACAAIABAABAP3//P/7//3//f/9//3//v/+//7//v/8//z/
+//7//z//P/7//n/+v/6//v//P/9//3//v/+//v/+//7//z/+//6//r/+f/5//f/9v/1
//f/+f/5//n/+//7//n/+f/5//v/+P/3//f/+v/3//f//P/+//7//f/8//v/+P/5//r/
+//8//3//P/7//r/9//5//z//P/7//3//v/+//7////////////9//3///////7//P/8
//z/+v/7//v/+//7//v/+//7//3//f/9//3//f/8//v/+//5//r/+v/6//j/+P/4//j/
+v/4//r/+v/6//r/+v/6//v/+//7//v//v/+//7//v/+//z//v8AAP7//P/4//r/+f/5
//n/+f/5//r/+v/6//z//P/7//v//f/9//3//f/7//r/+f/4//n/+v/5//r//P/+//7/
/P/4//r//P/+//3//P/7//r/+f/5//n/+f/5//n/+f/7//v/+//7//v//f/9//7//v/9
///////9//3//v/+/////////////v///wAAAwAGAAYABwAHAAcACAAJAAoACgAMAA0A
DQALAAgACAAIAAYAAwACAAIAAgACAP7//f/9//n/+f/5//n/+f/6//3//v/8//r/9//1
//j/+f/6//v/+v/5//j/9//1//X/9f/1//b/9//4//j/9v/3//X/8//1//X/8//w//L/
9v/7/wQAEgAgADMARwBfAHgAhwCJAIAAbQBPADAAHAANAPP/2//Q/83/1P/j/+r/6//u
//L/9P/3//n/9//1//T/9P/0//T/9P/0//T/8//z//L/8v/y//D/8v/0//T/9P/1//X/
9f/1//X/8//z//P/9f/1//T/9P/0//T/8//y//T/9P/y//T/9v/4//j/9//3//f/9//3
//b/9f/0//T/9f/3//f/9//3//f/9//3//f/+P/4//j/+v/6//n/+f/7//v/+//7//r/
+v/7//v/+v/6//r/+v/8//z//f/9//7///8EAAUAAwADAAMABQADAAQABQAGAAYACAAI
AAgACQAKAAwADwAPAA4ADwAOABAAEAAQABEAEgASABEAEQAPAA4ADQANAAwADQAQABEA
EQAPAA4ADQALAAsACwAJAAgACAAIAAgACQAJAAcABQADAAIAAgAEAAMA///+//3/+//7
//v/+//6//r/+v/6//v//P/8//3//P/8//v/+f/6//r/+//8//r/+f/5//j/+f/5//n/
+v/4//j/+f/5//v/+f/4//f/9//5//n/+f/8//3//P/9//7////7//n/9//6//f/9//8
//7//v/9//3//f/7//3//f/9//3//f/////////9//v//v/+//3///8AAAAAAAD/////
//////////8BAAEAAAD+//7//v/9//3//P/7//3//f/9//3//f/9//3//f////7//f/9
//v//P/8//z//P/8//z//P/9//z///8AAP7//v/+//7//f/9//3//f/8//z//P/8//3/
/P///wIAAAD+//r//P/8//v/+v/5//v//P/8//z//P/8//v/+//5//n/+f/5//v//P/9
//7//P/8//r/+v/8//7//v/8//z//P/8//3//v///////v/9//v/+v/4//j/+P/4//r/
+//8//3//f/9//3////9//3//f/9//////8AAAAA//8BAAEA//8AAAIAAwAFAAMAAwAD
AAIAAgACAAQABgAJAAsADAANAAwADQAOAA4ADgAPAA8ADQAKAAoACgAIAAcABgAGAAYA
BAAAAP/////9//3//f/9//n/+P/5//j/+P/4//f/9//6//v//P/9//v/+//7//v/+f/5
//n/+f/3//f/9//2//j/+f/5//n/9//1//H/8P/y//T//f8KABYAKAA9AFUAcQCIAJMA
jwCAAGcAQwAoABgABQDn/9H/yP/L/9T/4f/s//H/8P/w//L/9//3//X/8//0//T/9P/0
//T/9f/2//b/9//3//b/9f/y//L/9P/0//T/9f/1//X/9f/3//X/9f/1//X/9f/0//T/
9f/2//b/9v/0//T/8v/0//T/9v/2//X/9f/1//X/9f/2//X/9P/0//b/+f/6//v/+v/5
//j/9//5//r/+v/6//v/+v/4//f/+//7//v/+//6//r/+//7//z//P/8//z//v/+////
////////AwADAAEAAQABAAMABQAGAAcACAAIAAoACgAKAAoACgALAA0ADQAMAA0ADAAO
AA4ADgAPABAAEAAPAA8AEQAQAA8ADwAMAAsADAALAAoACQAJAAkACQAJAAkABwAGAAYA
BgAGAAcABwAFAAMAAQAAAAAAAgABAP3//P/7//3//f/9//3//v/+//7//v/9//z/+v/5
//z//P/7//n/+//6//r/+v/7//v//P/8//r/+f/4//j/9v/2//f/9//4//f/9//3//f/
+f/5//n/9//3//X/9f/5//v/+P/3//f/+v/3//f/+v/8//z/+//7//v/+f/7//3//f/9
//3/+//7//v/+f/5//z//P/7//v//P/8//z/+//7//v/+//7//v//f/9//z/+v/6//r/
+v/7//v/+//7//v/+//7//v/+//7//v/+//6//n/+f/7//z//P/8//r/+v/6//r/+v/4
//r/+v/6//r/+v/6//v/+//7//v/+f/4//f/9v/0//L/9P/2//n/+P/1//j/+P/3//b/
9f/1//b/9v/2//b/9v/1//X/9v/3//j/+f/3//b/9f/0//X/9v/1//b/+P/6//r/+P/4
//r/9v/1//z/+//6//n/+P/2//X/9P/z//X/9f/1//f/+f/5//n/+f/5//n/+v/6//j/
+f/4//X/9v/4//n/+//7//v/+//6//r/+v/8//7/AQADAAQABQAFAAUABQAEAAUABwAI
AAcAAwACAAEA/v/9//z//P/8//r/9v/1//X/9f/1//X/9f/y//L/9P/0//b/9v/1//X/
8//z//P/8//x//H/8f/x//H/8f/x//H/8//z//P/8v/w/+//7//v//H/8f/v/+7/6v/q
//H/AAAOABwAKQA7AE0AYgBvAG8AZABRADUAHAAQAAEA5//T/8b/w//K/9X/3v/l/+j/
6v/s/+3/8f/z//H/8P/y//L/8v/y//D/8P/v/+//7v/u/+7/7P/t//D/8f/y//L/8f/w
/+//8f/v/+//7//v/+//7v/u/+//8P/w//D/8f/y//H/9P/x//L/8f/v/+//7//v/+//
7//v/+//8P/v//H/8f/x//P/8//z//P/8f/y//L/8v/0//T/8//z//f/9//3//f/9P/0
//X/9f/3//j/+f/6//j/+P/5//n/9//3//v/+//7//v/+//9////AAABAAIAAgAEAAQA
BAADAAIAAgADAAUABgAJAAoACAAIAAgACQAKAAoACQAJAAoACgAKAAsACwALAA0ADQAL
AAkACAAHAAUABQAFAAMABAAEAAQABAACAAEA/v/7//v/+v/6//z/+v/3//f/9//5//n/
+f/5//j/+P/4//j/+P/4//f/9//3//b/9P/x//T/9P/1//b/9f/1//b/9v/1//X/9f/2
//j/+P/5//n/+f/3//b/9f/z//X/9f/1//f/9//1//X/9f/3//T/8//0//j/9v/3//n/
+v/5//f/9//3//X/9//1//X/9f/1//f/9//3//X/8//2//b/9f/2//j/+f/6//n/+f/5
//n/+//7//3//f/7//j/9//2//j/+f/5//n/+//7//v/+//5//n/+f/5//v/+v/5//n/
9//4//j/+P/4//j/+P/4//j/9v/4//j/9v/2//b/9v/3//f/9//3//X/9P/z//L/9P/0
//j//P/6//j/9P/2//X/9f/1//X/9f/2//b/9v/3//j/+P/5//f/9//3//f/9v/2//b/
9v/4//j/9v/2//b/+P/4//b/9v/2//b/9//2//j/9v/2//b/9v/1//X/9f/1//b/9//4
//v/+f/5//n/+f/7//v//P/8//3///////3/+//8//z//f/7//v/+//6//r/+v/8//7/
AQADAAQABQAGAAcACAAIAAgACQAJAAcACAAIAAgABgADAAIAAgACAAAA/P/7//v/9//3
//f/9//0//T/9v/2//j/+P/3//f/9//3//f/9//3//f/9//3//X/9f/1//X/9f/1//X/
9P/w//P/9//3//X/7//p/+b/6P/u//X/AAAOACAAMwBHAF0AdgCHAIsAhABxAFEANAAc
AAcA8f/d/9L/0f/Y/+P/5v/l/+b/6v/u//X/+f/3//P/9P/0//T/9P/0//L/8v/x//H/
9P/0//T/8v/y//T/9P/0//T/8//y//H/8v/x//L/8//x//H/8P/w//P/9P/0//T/8v/y
//D/8v/y//T/9P/z//X/9f/1//X/9v/1//T/9P/z//X/9f/1//X/9f/1//X/9f/2//b/
9v/4//j/9//3//n/+f/5//n/+P/4//n/+f/6//r/+v/6//z//P/9//3//////wMAAwAB
AAEAAQADAAMABAAFAAYABAAGAAYABgAIAAgACQALAAoACgAMAAwADAAMAAwADQASABIA
EQARABEAEAAPAA8ACwALAA0ADQANAAsACgAJAAsACwALAAkACgAKAAoACgAIAAcABAAB
AAEAAAAAAAIABAABAAEAAQAAAP///v/9//z//P/8//z//v/+//3//f/8//z/+//5//v/
+v/6//r/+//7//z//P/5//n/+f/6//j/+P/5//n/+//5//j/9//3//n/+f/5//v/+//5
//n/+//9//r/+f/5//z/+f/5//v//P/7//n/+v/7//r//f/7//v/+//7//v/+//7//n/
+//+//7//f/7//z//P/8//3//f/9//3/+//7//3//f/8//r/+v/6//z//f/9//3/+//7
//v/+//7//v/+//7//7//v/+/////v/+//3//P/8//z//P/8//z/+v/8//z//P/8//z/
/P/7//v/+//7//z//P/8//z//P/6//z//v/+//z/+P/6//3//f/9//3/+//8//z//P/+
//7//f/9//v/+//7//v/+//6//n/+P/5//r/+f/6//b/9P/2//r/AAD+//7//v/+//z/
+//6//n/+v/7//z////9//3//f/9//3//f/+//7//f///////f///wAAAAABAP//////
//7/AAAAAAIABAADAAUABgAHAAgACQAKAAoACgALAAsACQAKAAoACgAIAAcABgAGAAYA
AgD+//3//f/8//3//v////r/+v/8//z//P/8//v/+//7//v/+//7//v/+//7//v/+f/5
//n/+f/5//n/+f/4//b/+f/7//f/9f/1//X/8v/2//j/+/8EABAAHgAxAEUAUwBmAHUA
dwBuAF0ARQAuAB4ACwDx/9v/zv/P/9j/4//o/+3/8P/y//T/9f/1//f/9//2//b/9v/2
//b/9v/2//X/9f/3//j/+f/4//f/+P/3//b/9//3//f/9//3//X/9f/1//b/9//3//j/
+P/4//f/9v/4//j/9v/4//b/+P/4//f/+P/5//r/+//6//n/+P/4//f/+f/5//n/+f/5
//n/+f/5//r/+v/6//7//v/9//3//v/9//z/+//8//z//f/9/wAAAAAAAAAA///+//7/
/f//////AwADAAMAAwADAAUABQAGAAcACAAIAAoACgAKAAoACgALAA0ADAAMAA4ADgAM
AAwADAANABAAEAAPAA8AEQAQAA8ADwANAA0ADwAPAA0ACwAKAAkACgALAAwACwAIAAgA
CAAIAAUABQADAAEA///+//7/AAABAP//AAABAAEAAQABAAEA///+//3//P/+//7//f/9
//7//v/9//v/+//6//r/+v/7//v//P/8//3//f/9//7//v/+///////9//v/+v/5//f/
+f/5//n/+v/7//r/+//9/////P/7//n//P/5//n//P/+//7//f/+/////v8BAAAA///+
//3//f/9//3/+//9/wAAAAD/////AAAAAAAA/f/9//3//f/9//3///////z/+v/6//r/
/f///wAAAQAAAP///v/9/wAAAQACAAMAAgAAAP7//f///wAAAAAAAAAAAAAAAAAA///8
//3//P/+//7//v/+//3//f/9//3//v/+//7//v/8//r//P/+/wAA/v/6//z/////////
///9//7//v/+//7//v/9//3//f/9//3//f8AAAAAAAAAAP7//v/8//z//P/+//z/+v/7
//z//f/+//3//f/9//3/+v/5//j/+f/6//v//P/9//////8AAAAAAwAFAAUAAwABAAIA
AgADAAUABQAFAAQABgAGAAgACgAKAAsACwALAA4ADwAQABAADgAPAA8ADQAKAAoACgAI
AAcABgAGAAYAAgD+//3//f/8//3//v////z//P/+//7//P/8//v/+//9//3//f/9//v/
+//7//v//f/9//3//f/////////+//7//f/5//f/9//3//f/9v/0//b//f8KABYAJgA5
AEsAYQB+AI8AjwCGAHEATwAwAB4ACQDz/9//0P/L/9b/4//q//P/+P/4//r//f/7//n/
+f/4//j/+P/4//j/+f/6//r/+//6//r/+v/4//b/+P/4//j/+f/5//n/+f/5//f/9//3
//n/+f/4//j/+f/6//r/+v/8//z/+v/8//v//P/7//n/+v/7//z//f/7//n/9//2//j/
+//8//3/+//7//v/+//7//z//P/8//7//v/9//3//f/9//3//f/+//7//////wAAAAAA
AAAAAAAAAAEAAQADAAMABwAHAAkACQAJAAsACgAKAAoACgAMAA4ADgAOAA4ADgAPABEA
EgASABQAFAAUABQAFAAVABYAFgAVABUAFQAUABMAEwASABMAFgAXABcAFQAUABMAEgAR
ABAADQAMAAwADAAMAAkACQAHAAUABgAGAAcACgAHAAMAAgABAAMAAwADAAMAAAAAAAAA
AAAAAAAA/////wIAAgABAP//AQAAAAAAAAD/////AAAAAP///////wAAAAAAAAEAAQD/
//3//P/7//v//f/9//3//v////7///8BAAMAAAD/////AgD/////AQACAAEA////////
/f///wEAAQABAAEAAQABAAEA/////wIAAgABAAEAAgACAAIA//////////8BAAEAAwAD
AAQAAgACAAIAAgADAAMAAwAFAAUABQAFAAQAAwACAAEAAgACAAIAAwAAAAAA///+/wAA
AAAAAAAAAgAAAAIAAgACAAIAAgACAAMAAwADAAMAAQAAAP///v/+//z//v8AAAEAAAD9
/wAAAAD///7//f///wAAAAAAAP7//v/9//3//v///wAAAQACAAIAAgACAAAA/v/8//7/
AAAAAAAAAAD///////////3//f/9////AQABAAEAAQD/////AAAAAAMABQAFAAMAAQAC
AAIAAwAEAAUABgAGAAQABAAGAAgACQALAAwADQAQABEAEgASABEAEQAQAA0ADgAOAA4A
DAAJAAgACAAIAAQAAAD////////////////8//z//v/+//z//P/7//v/+//7//v/+//7
//v/+//7//v/+//7//v/+f/5//n/+P/+//3/+f/3//f/9f/v//D/8v/2/wMADgAWACIA
NQBJAF8AdACHAI0AggBrAE8AMgAgAAsA8f/d/9b/0f/Q/9v/6P/t/+z/8P/y//f/+//5
//f/9P/2//b/9v/2//b/9v/1//X/9//4//n/+P/2//j/+P/4//n/+f/5//n/+f/3//f/
9//3//f/9v/2//v//P/8//z/+//6//f/+P/2//j/+P/3//n/+f/5//n/+v/5//j/+P/6
//3//v////7//f/8//v/+v/6//n/+P/8//7///8BAAAA///+//3//f/+/wAAAQAAAAAA
AAAAAAAAAAABAAEA/////wMAAwAFAAUABQAHAAUABgAHAAgACQAMAA0ADgAMAAwADQAP
AA4ADgAQABAADgAOAA4ADwASABIAEQARABMAEgARABEAEQARABMAEwASABEAEQARAA8A
DQALAAcACAAIAAgACAAHAAcABQADAP///v/+/wAAAgABAAMABQAEAAMAAgABAP7//v/+
//7//P/8//v/+//+//7//f/7//3//P/8//z//P/7//v/+v/6//v//P/+//v/+v/6//n/
+v/5//n/+f/3//n/+f/5//v/+//5//n/+//9//r/+f/6//7//P/9//7/AAAAAP//AQAB
AP//AQD+//3//P/7//v/+//7//n/+//+//7//f///wAAAAAAAP///////////////wEA
AQAAAP7//v/+//3//f/8//v//f/9//3//f///////////////v/9//3/+//8//z//P/8
//z//P/8//z/+v/8//z//P/8//z//P/8//3//v////3//P/7//r/+P/2//j/+v/9//z/
+f/8//3//f/9//3/+//6//j/9v/5//r/+v/7//n/+f/5//n/+v/6//z//v/+//z//P/8
//z/+f/5//n/+f/5//n/+f/7//3//f/9//3/+//7//z//P/9///////9//7/AAABAAMA
AAD///7//P/+//7/AAACAAUABwAIAAkACAAJAAoACgAIAAkACQAHAAgACAAIAAYAAwAC
AAIAAgAAAPz/+//7//v/+//7//v/+P/4//r/+v/4//j/9//3//f/9//3//f/+f/5//n/
+f/5//n/+f/5//n/+f/5//j//v/9//f/9//1//P/8f/u/+z/7v/z//r/CAAYACkAOQBP
AGoAfwCFAHwAawBVADwAKAAVAP3/4//S/8n/zP/Z/+L/5//u//D/7P/t//X/+//9//7/
+v/4//b/9P/y//L/8f/x//T/9P/0//L/8//2//f/+P/3//f/9//3//X/8//z//P/8//z
//L/8v/0//T/8//y//D/8P/u//D/8v/2//j/+f/5//n/+f/5//b/9f/0//T/9f/3//f/
9//3//f/9//3//X/9v/2//b/+P/4//f/9//7//v/+//7//j/+P/5//n/+//8//3//v/8
//z//f/9//z/+//+//3///8BAAMABwAGAAYABgAGAAgACgAKAAoACQAIAAgACQALAAwA
DwAQAA0ADAALAAsAEQASABIAEwASABAADgANAAsACwANAA0ADQANAA4ADwAMAAsACgAH
AAcACAAJAAoACAAHAAQAAQD///7//v8AAAAA/f/9//3//f/9//3//f/6//r/+v/6//z/
/P/7//v/+v/6//n/9//3//b/9v/2//j/+f/7//z/+f/5//n/+v/6//r/+//7//r/9//1
//P/9v/5//r/+//5//n/9//3//n/+//4//f/+f/8//n/+f/5//r/+f/3//j/+f/4//v/
+f/5//n/+f/7//v/+//5//n//P/8//v/+//8//z//P/5//n/+f/5//v//f8BAAMA///8
//v/+v/7//3//v////7//f/8//v//f/9//3//f/7//r/+f/5//v//P/8//z/+v/6//r/
+v/8//z/AAACAP///P/5//b/9f/1//X/9f/5//r/+//8//3//P///wIAAAD8//b/9v/4
//n/+v/7//3//v/+//7//v/+//3//f/7//v/+//7//z/AAAAAPj/8v/y//L/8v/y//P/
9f/3//n/+f/5//n/+//8//3//v////3//f/+//7//f///////f/+/wAAAQADAAYABwAI
AAgABAACAAIAAgACAAMAAwADAAYABwAIAAgACgANAA8ADwALAAoACQAGAAYABgAHAAgA
CAAEAAMAAwD///3/+//5//T/9P/2//b/+v/8//3////9//3//f/9//z/+//6//n/9//3
//f/9//3//f/9//2//b/9//3//v//f/1/+//8P/w/+7/9f8EABAAHgAvAEUAYQB+AJEA
lwCOAHUAVwA8ACoAFwD7/+P/3P/X/9b/3//o/+v/7v/0//r/9f/1/wEAAQD4//j/+P/4
//j/9v/2//X/9f/5//r/+//6//j/+v/6//r/+v/5//j/9//z/+//7f/r/+7/8f/z//b/
+P/4//f/9v/5//r/+f/8//r//P/8//v/+//7//v/+//8//v/+v/6//f/9//1//P/9v/5
//z////9//7//v/+//7//v/9//3/AQABAAEAAQD+//7///////7//v/+//7/AAAAAAEA
AQAAAP//AgABAAMAAwADAAUAAwAEAAUABgAHAAoACwAMAA4ADgAPABEAEgASABQAFAAX
ABoAHQAhACIAIAAdABsAHAAcABwAHQAXABUAFQATAA8ACwAIAAUACgANABAAEQANAAwA
CwAKAAkACQAHAAUAAgAAAP//AAACAP///////wIAAwAEAAUAAgAAAP7//P/6//j/9f/z
//v/AgAIAA0ABwACAP7/+v/4//f/9//2//r//f8AAAQAAQAAAAAA///+//v/+f/3//r/
/f/+/////v/9//r/+f/5//v/+P/3//f/+v/3//f//P8AAAIAAwAAAP///P/9/wAAAQAC
AAMAAAD///7/+//5//z//P/7//j/+P/3//b/+////wMABwAEAAMABAADAAIAAAAAAAAA
/v////////8BAAMABQAHAAQAAQD+//v/+//6//n/+f/7//7/AAACAAEAAAD///7//v/8
//7//v///wAAAQACAP7//f/8//v///8CAAUACAADAPz/+f/2//n/+v/5//7/AwAFAAcA
CQALAAwADAAMAAAADAALAP///P8CAAYACgAOAAkABwAFAAMABgAHAAgACwAJAAcABQAD
AP3/+f/2//L//f8HAA8AFQAQAAwABwADAAUABQAFAAQAAQAAAAEAAgAHAAsADgARABMA
FQAXABgAFgAVABMADwARABIAEwASAA4ADAALAAoABQAAAP7//f/5//n/+f/5//j/+P/6
//r//v8AAAEAAwD+//n/9P/v//P/9//7////BAAHAAoADQAQABEAEgASAAQAFwAjAA8A
7//j/+//BgD+/+7/BwAiACgAJAAvAEMATQBgAHcAewBiAEMAJwAYABgAEQD1/9n/0v/V
/9z/6//y/+3/8v8AAAIA7//l//n/BwD6//7/AAACAAQABQAGAAYABwABAPz/9//w//L/
9v/4//r//v///wAAAQABAP////////n/9f/w/+z/+v8EAA0AFgASABAADAAMAAoADAAM
AAsABAD///r/9f/2//X/9P/0//v/AQAFAAkACgALAAwADQALAAoACAAGAAYABgAFAAUA
CAAJAAoACwAMAAwADQANABEAEgATABQAEAAMAAkABQAHAAcACwALAAgABwAGAAcADgAU
ABoAIAAdABwAGQAWABQAFAAVABcAHAAeACIAJAAgAB4AHAAbACYALAAxADcALwAoACEA
GwAdAB8AIwAlABoAEQAJAAEABQAHAAkACQAJAAoACwAMAA4ADwAOAA0ACQAGAAQABAAB
APv/+P/1//j/+//+/wEACAAOABQAGgAXABYAFAATAA4ACgAFAP//+//4//b/9P/6////
BQAKAAUAAQD9//r/AwAMABYAHwAdABsAGgAZABQAEwAQAA0ABQD///f/8f/x//P/8P/v
//D/9P/y//P//v8GAAwAEQAOAAsABgAFAAsADwATABcAFAARAA4ACQAHAAoACgAJAA8A
EAAGAA==
         </WaveFormData>
      </LeadData>
      <LeadData>
         <LeadByteCountTotal>10000</LeadByteCountTotal>
         <LeadTimeOffset>0</LeadTimeOffset>
         <LeadSampleCountTotal>5000</LeadSampleCountTotal>
         <LeadAmplitudeUnitsPerBit>4.88</LeadAmplitudeUnitsPerBit>
         <LeadAmplitudeUnits>��V</LeadAmplitudeUnits>
         <LeadHighLimit>2147483647</LeadHighLimit>
         <LeadLowLimit>268435456</LeadLowLimit>
         <LeadID>II</LeadID>
         <LeadOffsetFirstSample>0</LeadOffsetFirstSample>
         <FirstSampleBaseline>0</FirstSampleBaseline>
         <LeadSampleSize>2</LeadSampleSize>
         <LeadOff>FALSE</LeadOff>
         <BaselineSway>FALSE</BaselineSway>
         <ExcessiveACNoise>FALSE</ExcessiveACNoise>
         <MuscleNoise>TRUE</MuscleNoise>
         <LeadDataCRC32>3717990400</LeadDataCRC32>
         <WaveFormData>
7v/u/+7/7v/u/+7/7v/u/+7/7v/u/+7/8P/w//D/8P/u/+7/7v/u/+//8P/x//L/8f/w
/+//7v/w//D/8P/w//L/8v/y//L/8v/y//L/8v/z//T/9f/2//j/+P/4//j/9v/2//b/
9v/3//j/+f/6//v//P/9//7/+//6//n/+P/5//r/+//8//7/AAACAAQAAwACAAEAAAAB
AAIAAwAEAAUABgAHAAgACAAIAAgACAAIAAgACAAIAAYABgAGAAYABwAIAAkACgAGAAQA
AgAAAAAAAAAAAAAA/v/+//7//v/+//7//v/+/wAAAAAAAAAA/f/8//v/+v/7//z//f/+
//7//v/+//7/+//6//n/+P/6//r/+v/6//z//v8AAAIAAAD+//z/+v/4//j/+P/4//v/
/P/9//7/AAAAAAAAAAD///7//f/8//z//P/8//z//f/+////AAD+//7//v/+/wAAAAAA
AAAAAQACAAMABAADAAIAAQAAAP///v/9//z///8AAAEAAgD///7//f/8//7//v/+//7/
/P/8//z//P/+//7//v/+//7//v/+//7//v/+//7//v/8//z//P/8//z//P/8//z//P/8
//z//P/8//z//P/8//r/+v/6//r//P/8//z//P/8//z//P/8//7//v/+//7//f/8//v/
+v/9//7///8AAP7//P/6//j/+f/6//v//P/8//z//P/8//z//P/8//z/+v/6//r/+v/8
//z/+//7//j/+P/5//n/+//8//3/AAAAAAIABAAFAAUABwAJAAsADAANAA4ADgAOAAwA
DAANAA8AEwAVABcAFgATABAADAALAAsACwANABIAEAAQAA4ADQALAAoACwAIAAQAAQD/
///////////////8//v/+v/4//j/9//3//b/9f/x//D/8f/z//T/9P/2//f/9//3//X/
9f/1//X/8//z//L/8v/0//b/9//4//z/+P/0//b/+P/3//r//v/9//3///8BAAIABwAX
ADIASwBVAE8AQwA/AD4AQgA9ADUAKgAgABwAGgAYABkAGQATAAoAAAD3//H/7//w//H/
8v/z//P/8//z//T/9P/0//T/9P/0//L/8f/x//D/8v/y//L/8//x//H/8f/y//D/7v/u
/+//7//v/+//7f/t/+7/7v/u/+//8f/y//L/8P/w/+//7v/s/+3/7v/u/+z/7f/t/+3/
8P/x//L/8//1//b/8v/x/+//7//u/+3/8P/y//P/9P/y//H/8f/0//P/8v/y//H/8f/x
//H/8f/z//b/9//4//j/+P/6//r//P/9//7//v/8//z///8BAAIAAgACAAIAAgADAAMA
AwAEAAYABgAGAAgACAAIAAgACQAKAAoACwAMAA0ADgAPAA0ADgAOAAwADAALAAsACwAJ
AAkACQAJAAsACQAJAAgABgAFAAUABQAAAAAAAAD//wEAAQAAAP///P/8//z//f8AAAAA
/////wEAAAD9///////+//3//P/9//7//v/+/wAAAAD+//7/+//7//v/+//9//3//f/8
//z//f/+//7//f/8//n/+v/9//3//f/9//3//P/8//z/////////AAAAAAAAAgAAAP7/
/v/+////AwADAAIAAQACAAEAAgADAAMAAgACAAIAAQAAAP///v8AAAAAAAAAAAIAAwAD
AAEAAwADAAIAAQAAAP///v/9/////////////P/8//z//P////////8BAAMAAwAAAAAA
/v/+///////+//7//v/+//7//v/+//7///////7//v/8//z/+v/6//7//v/+//7//f/9
//3//f/8//z//f/9/wAAAAD//////f/9//3//f/9//3//f/9//v/+//7//v//P/9//3/
/v/+/wIA///8//r/+v/6//r//P/7//v/+v/8//3//f/+//7//v8AAAIABgAIAAkACwAN
AA8AEQASABIAEgARABAADwAQABIAFAAVABYAFwAXABUAEwAQAA8ADQANAA8AEwAOAA0A
CgAIAAcABQAFAAQAAgABAAEAAAD///7//f/7//b/9f/0//T/9v/1//X/9f/1//L/8v/y
//P/8//y//L/8f/x//H/8f/x//H/8f/x//P/8v/y//P/8v/0//b/9P/0//L/8P/w//f/
/v/+//v/+//5//n/+v8BABUANABNAFUAVQBPAEcAQAA4ACsAIwAcABYAFgAYABoAGwAX
AA0AAgD6//P/7//v//L/8P/w//D/7//s/+v/6//q/+z/7P/s/+z/6v/p/+n/6P/q/+r/
6v/r/+v/6//r/+z/7P/q/+r/6//r/+v/6//p/+n/6v/q/+r/7P/t/+3/7P/q/+r/6f/o
/+r/6//s/+z/6v/r/+v/6//r/+v/6//r/+7/8P/t/+3/7f/t/+z/6//r/+z/7P/s/+r/
6f/p/+z/7v/u/+//7//x//H/8f/x//D/8v/y//L/9P/0//b/9v/1//X/9f/0//b/9v/5
//v//P/8//z//P/8//3//f/9//z//v/+//7//v/+//7//v///wAAAAABAAAA///+//3/
AAACAAMAAgACAAEAAQABAAEAAQABAAEAAQD//////v/+//3//f/9//r/+v/6//n/9//3
//b/9f/2//b/9v/3//j/+P/3//f/9//2//P/9f/4//j/+P/4//f/+P/4//j/+P/4//b/
9v/1//X/9f/1//f/9//3//b/+P/5//r/+v/4//j/9v/4//f/9//3//f/+f/4//j/+P/3
//f/9//4//b/9v/4//b/+P/4//j/+f/5//n/+P/3//f/9f/1//X/+P/4//n/+v/5//j/
9//2//f/+P/5//r/+P/5//n/9//7//v/+v/5//f/9//3//f/9//3//f/9//4//j/+P/4
//v/+//7//3/+//7//j/+P/4//j/+f/5//j/+P/4//j/+P/4//j/+P/5//n/+P/4//b/
9v/0//T/+P/4//j/+P/3//f/9//3//b/9v/3//f/9v/2//X/9f/2//f/+P/5//f/9//3
//f/+f/5//n/+f/3//f/9v/2//T/9P/1//b/+P/4//j/+P/0//T/9P/0//T/9P/0//X/
9f/2//b/+P/5//n/+v/6//r//P/+/wIABAAFAAcABwAHAAcABgAJAAoACgAKAAcABgAG
AAYACgAMAA4ADwANAAsACAAHAAUABQAHAAsACAAHAAQAAgAAAP//AAAAAPv/+f/4//b/
+P/4//j/9//2//X/9P/0//P/8f/w/+//7//s/+z/7P/u/+//7//w/+//7//v/+//7P/r
/+r/6f/s/+z/7f/v//L/9P/w/+7/8P/y/+z/7v/1//j/+P/5//f/9//1//T/AQAfAD4A
TwBRAEkARQA9ADIAKgAlAB8AGgAcACAAIAAcABcACwADAP7/+v/3//X/8f/u/+7/7v/u
/+3/7P/t/+//8P/v/+7/7f/s/+7/7f/t/+z/7f/u/+//8f/w/+//7v/u/+7/7P/s/+3/
7//v/+//7f/t/+7/7v/u/+7/7//v/+7/8P/w/+//7v/u/+//8P/w//D/8f/x//H/8P/v
/+7/7f/y//T/8f/x//H/8f/w/+//8P/y//P/9P/x/+//7v/w//D/8P/x//H/9P/1//b/
9//3//j/9//2//T/9P/2//b/+P/7//7/AAD///7/AAABAAQABAAEAAQABQAFAAQAAwAE
AAYABgAGAAgACgAMAA4ACwAKAAgABwAJAAkACQAJAAwADgAPAA4ADQALAAoACQALAAsA
CwALAA0ACwALAAoACAAHAAcABwADAAIAAQD//wAAAQABAAEAAgACAAIAAwADAAIAAAD/
/wEAAAD9////AgACAAIAAgACAAIAAQAAAAAAAAD+//7/AAABAAIAAwAAAP///v/8//z/
/f/+//7///8AAP//AgABAAEAAQABAAEAAAAAAAAAAwADAAMABAAFAAYACQAIAAYABgAG
AAcABwAHAAYABQADAAEAAQABAAIAAgADAAQABAAEAAQABAADAAIAAQAAAAAAAQABAP//
AgADAAMAAwADAAMAAwADAAEAAQABAAEAAgACAAIAAgADAAMAAwAFAAMAAwAAAAAA///+
//7//f/9//7///8AAP7//v/+//7/AQABAAAAAAAAAAAA/v/+/////v/9//z//f/9//3/
/f/+//7//////wAAAAD//////////////////////////wEAAQABAAEAAQABAAAAAAD6
//j/9//4//r/+//8//3//v/8//v/+//6//j/+f/5//r//P/8//7/AAACAAQABQAHAAcA
CQALAAwADgAQABEAEgAOAA4ADwAQABQAFgAYABkAFgATAA8ADQAQABEAFAAZABQAEQAM
AAgABQADAAMAAgACAAEAAQAAAP///v/9//v/+P/3//b/9v/0//P/8//z//X/8v/y//L/
9f/1//T/9P/z//P/8//z//X/9f/1//X/9f/0//T/9f/y//L/7v/w//D/8P/y//T/9//4
//j/+////wEA//8AAAcAGQA0AE8AWwBVAEcAQQBCAEIAOwAzACoAIgAgACIAHAAZABkA
EQAGAAAA+//1//H/8P/u/+7/7v/t/+7/7//x//L/8f/w/+//7v/u/+3/7f/s/+z/7P/s
/+3/6//r/+v/7P/s/+r/6v/r/+z/7f/u/+3/6//s/+z/7P/s/+3/7f/s/+7/7v/t/+z/
7P/t/+7/7v/t/+3/7P/r/+z/7f/u/+//8P/y/+//7//t/+3/7P/r/+z/7v/v//D/8P/v
/+//8v/w//D/8f/x//P/8//z//P/9v/4//j/+P/4//j/+v/6//r/+//8//z/+v/6//3/
///+//7//v/+/wEAAwAEAAUABgAIAAgACAAGAAYABgAGAAcACAAIAAkACwALAAsACwAL
AAwADAAKAAwACwALAAsACgAJAAgABwAHAAUABQAEAAYABQAFAAUABAAEAAQAAwADAAMA
AgABAAAAAAAAAAEAAQAAAP7//f////7/+//9//z//P/8//z/+//8//z//P/9//7//f/+
//3//f/9//3//f/9//3//P/8//3//v/+//7//v/8//7//f/9//3//f////7//v/+//3/
/f/9//7/AAAAAAIAAAD+//7//v///wEAAQAAAP//AAD//wAAAQAAAAAAAQACAAAAAAAA
AAAAAgACAAIAAgAAAAEAAQD//wEAAQAAAP///////////////////////wAAAAAAAAAA
////////AQD//////P/8//z//P/9//3//P/8//z//P/9//7///8AAAAA///9//z//v/+
//z//P/9//z/+//6//n/+f/5//n/+v/6//v/+//7//r/+P/3//j/+f/6//v/+f/5//n/
+f/7//v/+//7//n/+f/4//j/+v/6//v//P/8//z//P/8//z//P/8//v/+//6//z//f/9
//7//f/8//3//v8BAAQABgAJAAoACwAMAAwADQAOAA4ADgAOAA4ADwAQABMAFAAVABUA
EQAPAAwACwANAA0ADwATABIAEQAOAAwACQAHAAcABgADAAEAAAD+/////v/9//v/+P/3
//b/9v/1//P/8v/x//P/8P/w//D/8f/x//D/8P/z//P/8//z//P/8//z//P/9f/0//T/
9f/0//L/9v/6//r/+P/2//b///8GAAYABQAFAAEA/f8CAAsAGwA0AE8AWwBbAFMASQA8
ADAAKQAjAB4AGgAeACIAIgAfABkAEQAGAPr/9f/z//P/9v/0//L/8P/t/+v/6//s/+z/
7v/u/+7/7v/s/+v/6//q/+r/6v/q/+v/6//r/+v/7P/s/+r/6v/r/+v/6//r/+n/6//s
/+z/7P/r/+v/6v/o/+n/6v/q/+r/6f/p/+n/6P/q/+v/6//r/+z/7f/u/+//7//w/+z/
6//r/+v/6v/p/+r/7P/t/+7/7f/r/+r/7P/t/+7/8P/x//D/7//u/+3/8P/y//L/8v/v
/+7/7//u//H/8//1//b/9P/0//f/+f/4//j/+P/4//r/+//7//v//P/+//7//v8AAAAA
AAAAAAEAAgACAAMAAAD///7//f///wAAAAD+/wAA//////////////////8BAP/////+
//7//f/9//3//P/8//z/+//5//n/+P/3//b/9v/2//f/+P/4//f/9//5//j/9f/3//j/
+P/4//j/9//4//j/+P/4//j/9v/2//X/9f/1//X/9//3//f/9v/0//X/9v/2//b/9v/0
//b/+f/5//n/+f/5//j/+P/4//r/+//8//7//f/8//3/+v/6//r/+v/7///////+//3/
/P/5//j/9//4//j/+f/6//j/+P/4//j/+f/6//v//P/8//3//f/7//3//f/8//v/+f/5
//n/+f/6//v//P/9//z//P/8//z//P/7//r/+//9//3/+v/6//j/+P/5//n/+v/6//r/
+v/7//z//f/+//7//f/7//r//P/8//r/+v/+//7//v/+//3//f/9//3/+//6//r/+f/8
//z/+//7//3//f/9//3//f/9//3//f/7//v/+//7//X/9//4//j/+P/7//z//f/+//z/
+//7//r//P/9//3//v/8//z//v8AAAQABgAHAAkACQALAA0ADgARABIAEgASABAAEAAR
ABIAFAAUABQAEwASABEADwAPAA0ADQAPABMAEAAPAAwACgAJAAcABwAGAAIAAQABAAAA
AAAAAAAA///8//v/+v/6//j/9//3//f/9v/y//H/8P/y//P/8//0//P/8//z//P/8//z
//P/8//x/+7/7P/r//L/+P/6//j/8P/w//L/9v/9/wAA/P/5//X/9f/1//b//f8RADAA
TQBbAFcASwBFAEAAPAA5ADkAMAAiAB4AHgAYABUAEQALAAQA/P/1//H/8f/y//D/8P/w
/+//6//r/+z/7P/r/+r/6f/o/+v/6//s/+z/7P/s/+z/7f/s/+v/6v/q/+j/5v/m/+f/
6v/r/+z/6//r/+z/7P/s/+v/6//q/+j/6v/q/+n/6P/q/+v/7P/s/+v/6//q/+n/5//n
/+f/5//p/+r/5v/l/+n/6//s/+3/6v/q/+n/6P/p/+n/6v/u/+z/7P/t/+3/7f/t/+3/
7f/v//L/8//0//L/8v/0//T/8v/z//T/9P/2//b/+f/7//7//v/+//7/AgADAAMAAwAD
AAQAAwACAAMABAAFAAYABgAGAAUABQADAAMAAwADAAYACAAJAAgABgAFAAUABQAFAAUA
BQAFAAQAAQAAAP7//v/9//3//f/7//z//f/9//3//f/8//v/+P/4//j/+f/4//j/9//3
//n/+P/1//f/+P/4//j/+P/3//j/+P/4//j/+P/2//b/9v/3//j/+f/5//n/+f/4//b/
9//4//j/+v/6//j/+v/5//n/+f/5//r/+v/7//z/+//7//v//P/6//r//P/6//r/+v/6
//v//f/9//z/+//9//v/+//7//z//P/9//7//P/8//z//P/8//z//P/8//r/+//7//n/
/P/9//3//f/9//3//f/9//v/+//7//v/+v/6//r/+v/7//v/+//9///////8//z/+//6
//r/+f/7//z//f/+//v/+v/5//j/+//7//r/+v/4//j/9v/2//j/+P/4//j/+P/5//r/
+//6//r/+//7//z//P/7//v/+v/5//j/9//3//f/9//3//n/+f/5//n/9//3//b/+P/2
//b/9v/2//j/9//3//b/9P/1//X/9v/4//j/+v/8/wAAAgADAAUABgAHAAgACAAKAAwA
DQAOAA4ADgAPABAAEQASABMAEwAQAA0ACQAHAAkACQALAA8ADAALAAgABgABAP/////+
//7//f/9//z/+f/4//f/9f/z//P/8//0//L/8f/x//H/8f/u/+7/7v/x//H/8P/w/+//
7//v/+//8f/x//H/8f/v/+7/7v/v//L/7v/s//D/8v/u/+z/8v/7//7//v/7//X/8//z
//j///8VADIASQBTAE8ARQA9ADYALgAnAB8AFgASABQAGAAYABcAFQALAAAA+P/1//P/
8f/s/+z/7P/s/+v/6//r/+z/7P/r/+r/6f/o/+v/6//s/+z/6v/q/+r/6//r/+v/6//s
/+z/6v/q/+v/7P/t/+7/7f/r/+z/7P/s/+v/6//q/+j/6f/q/+r/6v/q/+v/7P/s/+r/
6//r/+v/7f/t/+3/7f/u//D/7f/t/+//7//u/+3/7f/u/+7/7v/w/+//7//y//L/8v/z
//P/8//z//P/8//y//T/9P/0//b/9v/4//j/9v/3//j/+P/6//r//f////7//v/+//7/
AgADAAMAAwACAAQABAAEAAQABAAEAAQAAwAEAAQABQAHAAcABwAHAAkACgAKAAgABgAF
AAUABQAHAAcABwAHAAcABQAFAAQABgAFAAUABQAEAAQABAADAAUABQAEAAMAAAAAAAAA
AQACAAIAAQABAAIAAgAAAAMAAQAAAP///v///wAAAAAAAAAAAAD+//7/////////////
///////+//z//f/+//7//v/+//z//v8BAAEAAQABAAEAAAAAAAAAAQABAAEAAgABAAAA
AQD+/wEAAgADAAUABQAFAAQAAwADAAEAAQABAAAAAAABAAIABAAEAAQABAAEAAQABAAE
AAQABQAFAAMAAwADAAIAAQACAAMABAAFAAUABQAFAAUAAgACAAIAAgACAAEAAAABAAEA
AQD+//7///8AAAIAAwACAAIAAgACAAEAAAD///7/AQABAAAAAAACAAIAAAAAAAAAAAAA
AAAAAQABAAEAAQAAAAAAAQABAAIAAgABAAEAAQABAAEAAQD//////////wEAAQABAAIA
AAAAAAAAAAAAAP/////+//7//////wAAAAAAAAIABAAGAAgACQALAA4AEQAUABYAFAAU
ABMAEgASABIAEwAUABcAGAAZABkAGQAXABQAEwATABMAFQAZABUAEwAPAAwACwAJAAkA
CAAGAAUABQAEAAUABAADAAEA/f/7//n/+P/5//n/+v/7//z/+v/7//z/+//5//b/9P/2
//f/+P/5//f/9//3//f/+f/4//j/+f/+/wAA/v/8//z//P/4//T/+f8AAAQABQADAP//
+//8/wUAGQA0AEsAWQBXAE8ASwBIAEQAPQA1ADAAKAAeAB4AJAAlAB0AEwAOAAoAAwD9
//f/8v/0//T/9P/z//L/8//1//b/9v/2//b/9v/0//P/8//y//T/9P/0//X/9//3//f/
+P/2//T/9P/1//T/8//y/+//8P/y//P/9P/0//X/9f/0//P/8v/w/+7/8P/x//L/8v/y
//P/8//z//H/8f/x//H/9v/4//X/9f/2//f/9//3//T/9P/z//L/9P/1//f//P/6//r/
+//7//j/9//2//X/+P/6//r/+v/4//j/+v/6//v//f///wAA/v/+/wEAAwAGAAYABgAG
AAYABwAHAAcACAAKAAoACgAIAAgACAAIAAoADAANAA8AEAARABIAEwARABIAEgAQAA0A
CwAKAAkACwALAAsACwAIAAUABAACAAQAAwADAAMAAQACAAMAAwABAAEAAAD///7//v/+
/////f/8//r/+f/6//r/+P/7//3//v///wAAAQACAAIAAgACAAIAAAAAAP7//f/8//v/
+//7//v/+v/7//3///8AAP///v/7//z///////////8BAAAAAAAAAP///////wAAAQAC
AAUABAACAAIAAgADAAQAAwABAP/////9//3//f8BAAIABAAGAAUABAADAAIABAAEAAQA
BAAGAAcABwAFAAcABwAGAAUAAwABAP///f8AAAEAAgADAAAAAAAAAAAAAQABAAEAAwAF
AAUAAgACAAAAAAABAAEAAQACAAMABAACAAIAAgACAAEAAQAAAAAAAAAAAP7//v8CAAIA
AgACAAEAAQABAAEA///+//7//f8AAAAA//////////////////8DAAUAAwAEAAIAAgAC
AAIAAgABAAEAAAAAAAEAAQACAAEAAAABAAIABQAIAAoADQAQABMAFgAYABgAGAAXABYA
FAAUABUAFgAXABgAGQAZABkAFwAUABMAFQAVABcAGwAVABMADwAMAAoACQAKAAoABgAF
AAUABAADAAIAAQD///z/+//6//r//P/7//v/+//5//b/9v/2//X/9f/0//T/9f/1//X/
9f/3//f/9//3//X/9P/0//X//P/6//j/9v/y//T/+P/6////BgAGAAEAAQD///3/AAAH
ABUALgBJAFsAXQBVAE0ASABEADsAMwAsACQAIgAmACQAHQAbABkADgAEAP3/+f/1//L/
8v/y//L/8f/x//H/8v/y//H/8P/v/+7/7v/t/+3/7P/t/+7/7//x/+//7//v//D/8f/w
//H/8//z//P/8//x//D/8P/v/+7/7P/t/+3/7P/u/+7/7f/s/+z/7f/u/+7/8P/x//H/
8f/v/+//7//v//D/8v/v/+//7//v/+7/7f/u//D/8f/y//T/8//z//b/9f/0//T/8//1
//X/9f/1//T/9v/2//b/+P/4//r/+v/4//n/+v/6//z//P///wEAAQAAAP///v8CAAMA
AwADAAIABAAEAAQABQAGAAcACAAHAAgACAAJAAkACQAJAAkACQAKAAoACAAKAAkACQAJ
AAkACQAJAAkACAAFAAQAAgADAAMABAAFAAAAAAAAAP////////7//f/9//7///8BAAIA
AgABAAEA///+//v//f///wAAAQACAAIAAgABAAAAAAAAAP7//v/9//3//f/9//v/+//7
//r//P/9//7//v/+//7//P/+///////////////+//7//v////////8AAAAAAAACAAAA
AAAAAAAAAQADAAMAAgABAAEA////////AAAAAAEAAgAEAAQABAAEAAIAAgACAAIAAgAD
AAMAAQABAAEAAAD//wEAAQABAAEAAAD///7//f///wAAAQACAAMAAwADAAUAAwADAAAA
AAACAAIAAwADAAAAAAAAAAAAAAAAAAAAAAADAAMAAgACAAIAAgAAAAAAAgACAAIAAgAB
AAEAAQABAP7//v//////AQACAAIAAwACAAEAAAD///3////9//v/+v/7//z//f/+/wAA
//////7//v//////AAD///7///8AAAQABgAHAAkADAAPABIAFAATABQAFAAUABAAEAAR
ABIAEwAUABUAFQAVABMAEAAPAAwACwAMAA8ADgAPAA4ADgANAAsACwAKAAgABwAHAAYA
AgAAAP7/+//4//f/9v/2//b/9f/1//X/9v/0//X/9v/5//n/+P/4//v/+//7//v/+f/5
//n/+f/7//r/+v/7//T/9P/0//j/+v/2//L/9v///wgACAADAAEA///9//7/CwAhADgA
SwBXAFUASQBFAEAANAAnACcAJgAiACAAIAAeABsAGwAVAAoAAAD9//v/9//0//P/8v/x
/+//7f/t/+7/7v/w//D/8P/w//D/7//v/+7/7v/u/+7/7//v/+//7//w//L/8P/w//H/
7//v/+//7f/t/+7/7v/u/+3/7f/s/+r/6v/q/+n/6P/r/+3/7//w/+3/7f/s/+v/6v/p
/+j/5//t//L/8v/1//P/8//y//H/7v/u/+3/7P/s/+v/6//u/+7/7v/v/+//8f/x//H/
8f/y//T/9P/0//T/9P/2//b/9v/3//j/+P/1//T/9v/3//n/+v/7//z/AQADAAQABQAC
AAIAAAD+/wAAAAAAAAAABAAIAAsADwANAAsACQAHAAYABgAFAAIAAAD///////8BAAEA
AQABAAMAAQABAAAA/f/7//r/+f/6//z//v////7//f/7//n/9f/0//P/8//2//b/9f/1
//T/8v/u/+//8//0//X/9v/1//T/8v/w//H/8v/x//L/8//1//f/+f/2//P/8P/s/+3/
7//x//L/8P/w/+7/8P/z//X/9//5//f/9v/2//b/8//x/+//7v/v//D/8//y//D/8P/w
//H/9//5//r/+//4//X/9P/z//H/8P/w//D/8//0//X/9v/0//T/9P/0//X/9//4//f/
9v/1//P/8f/1//f/+f/7//r/+f/4//f/9P/0//T/9P/0//P/8v/z//T/9f/z//T/8v/y
//P/8//x//D/7//u/+7/7v/u/+7/8f/z//T/9v/0//T/8v/y//T/9P/0//T/8v/x//D/
7//w//L/9f/3//T/9v/3//P/8P/u/+z/6v/o/+v/7f/w//L/8f/x//D/8P/z//T/9//6
//r/+v/5//n//v8BAAQABgAHAAgACAAIAAUABAAEAAQACQAMAA8AEQALAAcAAgD/////
//8BAAUABQAHAAcACAACAP3/+v/2//X/9f/2//b/8//y//H/7//q/+n/6P/o/+v/6//s
/+3/6v/m/+X/5P/l/+X/5P/k/+T/4//i/+H/5P/l/+b/5//p/+j/6P/p//D/7v/o/+L/
4v/g/+D/5P/p//T/+v/z/+f/5f/r//j/CwAjAD4AUQBRAD8ALQArAC4AMAArACcAIgAe
ACIAIgAUAAcAAQD7/+7/4P/f/+X/4//c/97/4P/i/+P/3//d/9z/2v/e/+L/5v/q/+X/
4f/e/9r/1//W/9X/1f/Y/9v/3v/i/+L/4P/g/+H/3v/d/9z/2f/b/9z/3P/c/9//4//m
/+j/4//e/9j/0v/U/9X/1v/W/9r/3//j/+f/4//h/9//3f/i/+b/5f/n/+b/5f/j/+H/
3f/c/9r/2P/Z/9n/2v/e/+P/5v/q/+3/6f/n/+X/4//i/+T/5P/k/+X/5v/p/+r/6P/p
/+r/6v/t/+7/8v/1//L/8P/u/+z/7P/t/+3/7f/0//r//v8CAP///P/5//b/+v/8//3/
//8BAAEAAQABAP3/+v/2//D/9P/1//f/+f/4//f/9v/1//j/+f/8//7//P/5//f/9f/u
/+z/6v/n/+r/6//r/+v/6f/o/+f/5//r/+7/8P/z//L/8P/s/+3/6//o/+X/4v/o/+7/
8//4//T/8P/q/+b/4f/f/93/2//h/+X/6f/s/+n/5//l/+L/6f/u//H/+P/1//H/7f/p
/+f/5v/m/+b/5v/l/+T/5P/n/+j/6//q/+r/6v/q/+v/7//v/+7/7f/s/+n/6P/n//b/
8P/r/w==
         </WaveFormData>
      </LeadData>
      <LeadData>
         <LeadByteCountTotal>10000</LeadByteCountTotal>
         <LeadTimeOffset>0</LeadTimeOffset>
         <LeadSampleCountTotal>5000</LeadSampleCountTotal>
         <LeadAmplitudeUnitsPerBit>4.88</LeadAmplitudeUnitsPerBit>
         <LeadAmplitudeUnits>��V</LeadAmplitudeUnits>
         <LeadHighLimit>2147483647</LeadHighLimit>
         <LeadLowLimit>268435456</LeadLowLimit>
         <LeadID>V1</LeadID>
         <LeadOffsetFirstSample>0</LeadOffsetFirstSample>
         <FirstSampleBaseline>0</FirstSampleBaseline>
         <LeadSampleSize>2</LeadSampleSize>
         <LeadOff>FALSE</LeadOff>
         <BaselineSway>FALSE</BaselineSway>
         <ExcessiveACNoise>FALSE</ExcessiveACNoise>
         <MuscleNoise>TRUE</MuscleNoise>
         <LeadDataCRC32>1484962961</LeadDataCRC32>
         <WaveFormData>
DAAMAAwADAAKAAoACgAKAAwADAAMAAwADAAMAAwADAAMAAwADAAMAAoACgAKAAoACwAM
AA0ADgAOAA4ADgAOAAwADAAMAAwADgAOAA4ADgAMAAwADAAMAAoACgAKAAoACgAKAAoA
CgAMAAwADAAMAAsACgAJAAgACAAIAAgACAAGAAYABgAGAAUABAADAAIAAQAAAP///v/8
//z//P/8//r/+v/6//r/+v/6//r/+v/7//z//f/+/wAAAAAAAAAAAgACAAIAAgAEAAYA
CAAKAAoACgAKAAoADAAMAAwADAAMAAwADAAMAAoACgAKAAoACwAMAA0ADgAOAA4ADgAO
AAwADAAMAAwADAAMAAwADAAOAA4ADgAOAA0ADAALAAoADQAOAA8AEAAQABAAEAAQABIA
EgASABIAEgASABIAEgASABIAEgASABIAEgASABIAEQAQAA8ADgAQABAAEAAQAA4ADgAO
AA4ADgAOAA4ADgAOAA4ADgAOAA4ADgAOAA4ADQAMAAsACgAMAAwADAAMAAwADAAMAAwA
DAAMAAwADAAOAA4ADgAOAAwADAAMAAwADAAMAAwADAAOAA4ADgAOAA4ADgAOAA4AEAAQ
ABAAEAAOAA4ADgAOAA4ADgAOAA4ADAAMAAwADAAOAA4ADgAOAAwADAAMAAwADAAMAAwA
DAAKAAoACgAKAAoACgAKAAoACAAIAAgACAAIAAgACAAIAAgACAAIAAgABgAGAAYABgAG
AAYABgAGAAYABgAGAAYABgAGAAYABgAGAAYACAAJAAoACwALAAwACwAMAAsACQAHAAgA
CAAIAAYABQACAP//AQABAAAA/f/9//v/+v/6//j/+f/5//n/+v/7//v/+////wAAAwAD
AAYABwAJAAoACQAIAAcABgAGAAgACAAGAAgACAAJAAkABwAFAAUABgAFAAUABgAGAAgA
CAAIAAgACAAIAAkACQAIAAcABwAIAAcACgAOABIAFwAcABwAFwATAA8ABwADAP//9//n
/9v/2f/Z/97/7f/+//3/8v/m/+T/5v/l/+H/3f/h/+v/7f/v//b/+////wYACQAIAAYA
BQAFAAYABwAIAAgACAAKAAoACgAKAAoACgAKAAoACgAKAAoACgAIAAgACAAHAAcACAAI
AAgACQAJAAoACwANAA0ADQAMAAsACgAKAAkABwAHAAgACAAIAAgACAAIAAoACQAIAAgA
CAAIAAgACAAHAAYABQADAAQABAAEAAUABQAEAAMAAwACAAIAAgABAAQABQAGAAYABQAF
AAQAAwADAAIAAQABAAEAAQAAAAAA/f/8//v/+P/6//r/+P/4//b/9f/1//T/8v/x//H/
8P/x//D/8P/v/+3/6//q/+j/6P/o/+j/6P/o/+j/6P/o/+b/6P/q/+r/7f/t/+7/7//w
//H/8//0//b/9v/1//X/+P/4//j/+P/4//v//P/8//7//v/8//z//f/9//3//f/8//z/
/P/8//7//v/+//3//f/9/////f/9//3//f/9//3//f/9//3//////wAAAAD+//7/////
//3//f/9//3//f/9//7//v/+//7//v/+//3//f/+//7/+//7//v//f/9//3//f/8//3/
/f/9//3/+v/6//v/+//7//z//f/9//v/+//6//n/+//7//v/+//6//r/+f/5//v/+//7
//v/+f/5//n/+f/6//z//v////z//f/9//z//v/+//3//f/+//7//v//////AAAAAP//
/////////////wAAAAAAAAIAAgABAAAAAgABAAEAAQABAAEAAQABAAEAAQABAAEAAwAD
AAEAAAAAAAIAAwADAAUABAAEAAQAAwADAAQABAAFAAYABgAFAAIAAgACAAMAAwABAAEA
AQAFAAMAAwAGAAQABAAEAAQABAAEAAQABAAGAAYABgAGAAYABgAGAAYABgAIAAkACQAJ
AAgACAAIAAwADAALAAsACgAKAAoACgALAAgABQAFAAMAAgD///3//P/8//3//v/9//3/
/f/+/////////wEAAgAFAAUABgAHAAkACgAKAAoACgAKAAoACgAKAAgACAAKAAsACwAL
AAkACQAKAAsACwAMAAwADAAOAA4ADgAOAAwADQANAAwADwAPAA4ADwAQABIAFgAdACIA
IAAbABsAFwARAA8ACwD9/+v/4f/h/9//5P/z//7/+f/o/97/3v/e/9v/2f/Z/9//5f/t
//X/+v///wUACgANAA4AEAAPAA8AEAARABIAEgASABIAEgASABIAEgASABIAEgASABIA
EgASABIAEgASABEAEQASABIAEgAUABMAEwATABMAEwATABIAEAAQABEAEQARABEAEgAS
ABAAEAAQABAAEgARABAAEAAQABAAEAAQABAAEAAQAA8ADgAOAA4ADwAPAA4ADQANAAwA
DAAMAAsACwALAAsACgAKAAsACwALAAsACgAJAAkACQAJAAgACAAGAAYABgAEAAQABAAC
AAIAAAD//////v/8//v/+//6//n/+P/4//f/+P/3//f/9v/4//j/+P/4//r/+v/6//r/
+P/6//z//P/9//3//v////////8AAAAAAQACAAIAAwAEAAQABAAEAAQABwAIAAgACgAK
AAgACAAHAAcABwAHAAYABgAGAAYABgAGAAYABQADAAMABQADAAUABQAFAAUABQAFAAUA
BQAFAAUABgAGAAYABgAHAAcABwAHAAcABwAFAAUABgAGAAYABgAGAAYABwAHAAgACAAF
AAUABQAHAAcABwAHAAYABQAFAAUABQAGAAYABwAHAAkACgALAAsACQAJAAgABwAHAAcA
BwAHAAgACAAHAAcABwAHAAcABwAJAAkACQAJAAcACAAJAAkABwAJAAoACgAKAAoACQAJ
AAYABgAGAAcACQAKAAoACQAJAAkACQAJAAcACAAIAAgADAAMAAsACgAMAAsACwALAAsA
CwALAAsADQANAA0ADQAPAA8ADQAMAAwADgAPAA8ADwAOAA4ADgANAA0ADgAOAA4ADgAN
AAsACgAKAAoACwANAAsACwALAA0ADQANAA4ADgAMAAwADAAOAA8AEAAQABAAEAAQAA4A
DgAOAA4ADAAMAAwADAAOAA4ADgAOAA4AEAARABEAEwASABIAEgAUABQAEwATABYAFgAW
ABYAFAAQAAwACwALAAoABwAFAAMAAgACAAIABQAFAAUABgAHAAcABwAJAAwADwAPABAA
EwAVABYAFgAWABYAFgAWABoAGgAYABgAFgAXABcAFwATABMAFAAVABMAFAAUABQAFQAW
ABcAGAAWABcAFwAWABUAFwAYABkAGgAgACgALQAsACgAJwAlAB0AGQAXAA8A///x/+v/
6//t//r/CQAMAAEA8v/w//L/8P/p/+P/5f/r//P/+/8DAAgADQARABIAFQAWABYAFQAV
ABYAFQAWABYAFgAYABgAGAAYABgAGAAYABgAFgAWABYAFgAWABYAFgAVABUAFgAWABYA
FgAVABUAFQAXABcAFwAWABYAFgAXABcAFwAXABgAGAAYABgAGAAYABgAFwAWABYAGAAY
ABgAGAAXABYAFQATABQAFAAUABUAFQAUABMAEwAUABQAFAATABUAFQAVABQAFAAVABUA
FQAUABIAEAAPAA8ADwAOAA4ACgAKAAoACAAKAAoACAAIAAYABQAFAAQABAADAAMAAgD/
//7//v/9//r/+f/5//j/+P/4//j/+P/6//r/+v/6//r//P/+//7//////wAAAQD/////
AAAAAAMABAAEAAUABAAEAAQABAAGAAkACgAKAAkACAAFAAQABwAHAAcABwAIAAgACAAI
AAoACgAKAAkACQAJAAsACQAIAAcABgAFAAYABwAIAAkACAAHAAcABgAGAAYABwAHAAcA
BwAHAAcABQAFAAYABgAEAAQABAAEAAUABQAGAAYAAQABAAEAAwABAAEAAQAAAP//////
/////P/8//3//f/+/wAAAgADAP/////+//3///////////8AAAAA////////////////
///////////9//7///////v//f/+//7//v/+//3//f/8//z//P/9//3//v/+//3//f/9
//3//f/8//z/+//6//7//v/9//z//v/9//3//f////////////////////////////3/
/P/7//z//P/7//v/+v/6//r/+//7//z//P/8//z/+//5//b/9v/2//f/9//1//X/9f/z
//f/+//6//j/9v/2//b/9v/4//j/+P/4//n/+v/7//z/+//6//n/+P/4//r/+//7//3/
/P/8//z//P/8//v/+//+//7//v/+//v/+P/1//X/9f/0//H/7//s/+r/6f/o/+v/6//r
/+z/7//v/+//8f/x//P/8v/y//X/9//4//j/9v/2//b/9v/4//j/9v/2//X/9f/0//P/
8f/x//L/8//1//b/9v/2//b/9v/2//b/9f/1//T/8v/1//n/+v/5//j/+v/8/wEABAAG
AAMA/f/3//P/7//t/+H/0f/H/8H/wf/I/9v/6P/l/9j/0P/M/8z/x//B/7//x//P/9X/
3f/k/+f/6f/u//P/9v/1//P/8v/y//H/8v/y//L/8//0//X/9v/3//b/9f/0//T/9P/0
//T/9P/0//T/8//1//b/9v/2//T/8//z//P/8f/x//H/8P/x//L/9P/1//X/9f/2//b/
9P/0//T/9P/0//P/8v/y//L/8v/y//L/9P/0//T/8//w//D/8P/x//H/8P/v/+//8P/w
//D/7//x//H/8f/w//D/8f/x//H/8f/w/+//7//v/+//7v/u/+7/7v/u/+z/6v/q/+j/
6P/o/+n/6//s/+j/5//n/+b/5f/k/+T/4//i/+H/4f/g/+L/4v/i/+L/4P/g/+D/4P/g
/+L/5P/k/+X/5f/m/+f/6f/p/+r/6v/t/+7/7v/v//D/8P/w//D/8v/1//b/9v/2//b/
9P/0//f/9//3//f/+P/4//j/+P/6//r/+v/5//n/+f/7//n/+//7//v/+//7//v/+//7
//v/+//8//z//v/+///////9//3//f/9//3//f/+//7//f/+////AAD/////AAAAAPv/
+//7//3//f/9//3//P/7//v/+//7//z//P/9//3/+//8//3//f/9//3//P/7//v/+//7
//v//P/8//v/+//9//3//f/9//3//f/9//3//f/+///////7//3//v/+//z//P/7//v/
/P/8//z//f/9//7//v/9//3//f/9//3///8AAAAAAAABAAAA/v/8//7//f/9//3//f/9
//3//f/////////////////9//z/+v/8//3//f/9//z//P/8//v/+//8//z/+//8//z/
+//6//r/+v/7//3/+//7//v/+f/5//n/+v/6//r/+v/6//r/+v/6//r/+v/6//r/+v/6
//r//P/8//z//P/7//z//P/7//3//P/8//z//v/+//3//f/+//7//v/+/////P/5//n/
9//2//P/8f/t/+z/7P/s/+//7//v//D/8P/v/+7/7//w//P/8//0//X/9//4//j/+P/4
//j/+P/8//z/+v/6//r/+//7//v/+//7//z//f/7//z//P/8//r/+v/6//r//P/9//3/
/P/9/////P/7//7/AgAIAA0ADAAKAAcABwAFAAEA///7/+3/3//X/9P/zf/S/+H/6v/j
/9T/zv/Q/87/yf/F/8f/z//Z/93/5f/w//X/9//8//3//v8AAP////8AAAMABAAEAAQA
BAAEAAQABAAEAAQABAAEAAQABAAEAAQABAAEAAQAAwAFAAYABgAGAAYABQAFAAUABQAF
AAUABAAEAAQABQAFAAMAAwAEAAQABgAGAAYABgAGAAUABAAEAAQABAAEAAQABgAGAAYA
BQAFAAYABwAJAAcABgAFAAUACQAKAAsACwALAAsACwAKAAoACwALAAsACQAIAAcABwAK
AAsACwAMAAoACgAKAAgACgAKAAgACAAGAAUABQAEAAMAAwAEAAQAAQAAAAAA///+//3/
/f/8//r/+v/6//r//P/8//z//P/6//z//v/+//7//f/9//3//v///wEAAgAEAAQAAwAD
AAYABgAGAAYABgAJAAoACgAMAAwACgAKAAsACwALAAsADAAMAAwADAAKAAoACgAJAAkA
CQALAAkACwALAAsACwAJAAkACQAJAAcABwAIAAgABgAGAAcABwAHAAcABwAHAAUABQAG
AAYABAAEAAQABAAHAAcACAAIAAUABQAFAAcABQAFAAUABAAGAAcACAAJAAYABgAHAAcA
BwAIAAkACQAHAAcABgAFAAUABQAFAAUABgAGAAUABQAHAAcABwAHAAYABQAEAAMAAwAE
AAUABQABAAMABAAEAAIAAgABAAEAAgACAAIAAwADAAQABAADAAMAAwADAAMAAQACAAIA
AgAEAAQAAwACAAQAAwADAAMAAQABAAEAAQADAAMAAwADAAMAAwABAAAAAAACAAMAAwAD
AAIAAgACAAMAAwAEAAQABwAIAAgABwAGAAYABgAHAAkACQAJAAcABAACAAIAAgACAAQA
BAAEAAQAAgACAAIAAgAEAAQABAAEAAIABAAFAAUABwAGAAYABgAGAAYABQAFAAYABgAG
AAYABwAEAAEAAQD///7/+//5//n/+P/4//j/9//3//f/+P/3//f/9//5//z//////wAA
//8BAAIAAgACAAIAAgACAAQABAACAAIAAgADAAMAAwABAAEAAgADAAMABAAEAAQAAgAC
AAIAAgADAAUABgAGAAcAAwACAAMACAAKAAwAEQAUABAADwAPAAkABQADAP3/8//l/9f/
0f/R/9b/5f/0//X/6P/g/+D/4P/Z/9H/0f/d/+f/6//x//b/+//9/wIACQAKAAkABwAG
AAYABwAIAAgACAAGAAYABgAGAAgACAAIAAgACgAKAAoACgAKAAoACgAJAAcACAAIAAgA
CgAJAAkACQALAAsACwAKAAgACAAJAAkACwALAAwADAAKAAoACgAKAAoACQAIAAgACgAK
AAoACgAKAAoACgAJAAcABgAFAAUABwAGAAUABQAEAAQABAADAAEAAQABAAAAAQADAAQA
BQADAAIAAQABAAEAAQAAAAAAAAAAAAAA/v/8//z/+v/6//b/9f/1//T/8v/x//H/8P/v
/+7/7v/t/+z/6//r/+r/7P/s/+z/7P/q/+r/6v/q/+j/6v/s/+z/6//r/+z/7f/w//H/
8//0//b/9v/1//X/9//4//n/+v/5//v/+//6//r/+v/4//j/+f/5//n/+f/6//r/+v/6
//r/+v/6//n/+//7//3/+//7//v/+//7//v/+//7//v/+//7//z//P/6//r/+//7//v/
+//7//v/+//7//z//P/8//z//P/8//3//f/+//7/+//7//v//f/7//v/+//6//v/+//7
//v/+P/4//n/+f/5//r/+//7//n/+f/4//f/+P/5//r/+//8//z/+//7//3//f/9//3/
/f/9//3//f/9//7///////v//f/+//7//v/+//3//f/8//z//P/9//v//P/8//v//f/9
//3//f/7//z//P/8//7//v/9//z//v/9//3//f///////////////////////f/9//v/
+v/8//7///////7//P/7//r/+//7//z//P/8//z/+//5//n/+v/7//3////9//3//v/8
//z//P/8//z//P/8//z//v/+//7//v/8//z//P/8//z//v/////////+//7//v8AAAAA
//////7//v/+//7////8//n/+f/5//j/9f/z//H/8P/w//D/8//z//P/9P/1//X/9f/3
//b/+f/5//r//f///wAAAAAAAAAAAAAAAAAAAAD+//7/AAABAAEAAQABAAEAAgADAAMA
BAAEAAQABAAEAAQABAAEAAUABQAEAAUAAwAGAAkACgAMABAAEwASABAADwANAAkABwAD
AP3/8f/h/9n/1f/R/9b/5//u/+X/1v/Q/9D/0P/N/8v/zf/V/9n/3f/l/+7/8//5//7/
AQACAAIAAQABAAIAAQACAAIAAgACAAIAAgACAAQABAAEAAQABAAEAAQABAAEAAQABAAD
AAUABgAGAAYABAADAAMAAwADAAMAAwACAAQABAAFAAUABAADAAMAAgAAAAAAAAAAAAIA
AQAAAAAAAAAAAAAAAAAAAAAAAAD///7//v/+////AQAAAP/////+//7//v/9////////
//7//P/9//3//f/9//z/+//7//v/+//6//r/+f/6//v/+v/4//j/9v/2//b/9f/1//T/
8v/x//H/8P/v/+7/7v/t/+7/7f/t/+z/6v/q/+r/6v/o/+j/6P/o/+r/7P/u/+7/7//v
//D/8f/v/+//8P/w//P/9P/0//X/9P/0//T/9P/0//f/+P/4//j/+P/2//b/9//3//f/
9//4//j/+P/4//j/+P/4//f/9//3//n/9//5//n/+f/5//v/+//7//v/+f/5//r/+v/8
//z//f/9//z/+//6//n/+v/7//3//v/6//r/+v/6//3//f/+//7/+//7//v//f/7//v/
+//6//v/+//7//v//P/8//3//f/9//7////////////+//3///////////8AAAAA////
////////////AQABAAEAAQD//wAAAQABAP//AQACAAIABAAEAAMAAwAFAAYABwAJAAsA
DAAMAAsACwALAAsACwALAAwADAAMAA4ADgANAAwADQANAA4ADwAPAA8ADwAPAA8ADwAP
AA8ADwAPAA0ADAAOABAAEQARABEAEAAQABAADwAPABAAEAARABIAEgARABQAFAAUABQA
FAAUABQAFAAUABQAFAAUABQAFAAUABQAFgAWABYAFgAVABYAFgAVABcAFgAWABYAGAAY
ABcAFwAaABoAGgAaABkAFgATABMAEQAQAA0ACwAJAAgACAAIAAkACQAJAAoACQAJAAkA
CwAMAA8ADwAQABEAEwAUABQAFAAUABQAFAAUABQAEgASABIAEwATABMAEgATABUAFwAV
ABYAFgAWABQAFAAUABQAFAAVABUAFAAXABUAFgAVABYAFgAcACUAKgAmAB8AGwAbABcA
EwARAAUA8//l/+H/4//s//n/BgAFAPr/8P/w/+7/6f/n/+n/6//t//X//f8EAAUABwAM
ABEAFAAUABMAEwAUABMAFAAUABQAEgASABIAEgAWABYAFgAWABYAFgAWABYAFAAUABQA
EwAVABYAFgAWABYAFQAVABUAFQAVABUAFAAUABQAFQAVABUAFQAWABYAFgAWABYAFgAW
ABUAFAAUABQAFAAUABQAFAAUABQAEwASABIAEgATABUAFAATABMAEQAQAA8ADQANAA0A
DQAMAAwADQANAA0ADwAOAA0ADQALAAsACgAKAAgACAAIAAYABgAGAAQABAAAAP/////+
//3//f/+//7/+//6//r/+f/4//f/9//2//j/+P/4//j/9v/2//b/9v/1//b/9//2//n/
+//+/wEAAQABAAIAAgAFAAYABgAHAAgACAAIAAgABwAJAAkACAAKAAoACAAIAAsACwAL
AAsADAAMAAwADAAMAAwADAALAAkACQALAAkACwALAAsACwALAAsACwALAAsACwAMAAwA
DAAMAA0ADQANAA0ADQANAA0ADQAOAA4ADAAMAAwADAAMAAsACwAKAAgACQAKAA0ACwAL
AAsACgAKAAsADAANAAwADAANAA0ADQAOAA8ADwALAAsACgAJAAsACwALAAsADAAMAAsA
CwAJAAkACQAJAAkACQAJAAkACwAMAA0ADQAJAAsADAAMAAwADAALAAsACgAKAAoACwAJ
AAoACgAJAAkACQAJAAkACAAIAAcABgAGAAYABQAEAAYABQAFAAUABQAFAAUABQAEAAMA
AgABAAIAAwACAAIABAAGAAcABwAFAAQABAAEAAUABQAGAAYABQAGAAYAAwAAAAIAAgAC
AAIABAAEAAQABAAEAAQABAAEAAIAAgACAAIAAgAEAAUABQAFAAQABAAEAAQABAADAAMA
BgAGAAYABgAFAAIA/////////v/7//n/9//2//b/9v/4//n/+v/8//v/+//7//3//v8B
AAEAAgADAAUABgAGAAgACAAIAAgACAAIAAYABgAIAAkACQAJAAkACQAKAAsACgAKAAkA
CAAIAAgACAAIAAoACwALAAoABQAHAAoACwAOABAAEgAXABoAGAAXABUAEwANAAkABwD/
/+v/2//V/9f/2v/l//T/9//s/+D/3P/c/9n/1f/V/9v/5f/p/+//+P///wMABAAJAAoA
DAALAAsADAANAA4ADgAOABAAEAAQABAAEQAQAA8ADgAOAA4ADgAOAA4ADgAOAA0ADQAO
AA4ADgAQAA8ADwAPABAAEQASABIAEAAQABEAEQAPAA8AEAAQABIAEgASABIAEgARABAA
EAAOAA4ADgAOABAAEAAQAA8ADgAOAA4ADwAPAA4ADQANAAwADAAMAAsACwALAAsACgAM
AA0ADQANAA0ADAALAAsACAAHAAUABAAEAAQABAACAAAAAAD+//7//f/9//7//v/6//n/
+f/4//f/9v/2//X/9P/z//P/8v/0//T/9P/0//T/9P/0//T/9P/2//j/+P/5//n/+v/7
//v/+//8//z///8AAAAAAQACAAIAAgACAAAAAwAEAAQABAAEAAIAAgAFAAUABQAFAAQA
BAAEAAQABgAGAAYABQAFAAUABwAFAAUABQAFAAUABwAHAAcABwAFAAUABgAGAAgACAAJ
AAkABwAHAAcABwAHAAcACAAIAAYABgAGAAYABwAHAAgACAAHAAcABwAJAAcABwAHAAYA
BwAHAAcABwAGAAYABwAHAAYABgAGAAUAAwADAAIAAQADAAMAAwADAAMAAgAAAP//AQAB
AAEAAQABAAEAAQABAAMABAAFAAUAAwAFAAYABgAGAAYABQAFAAIAAgACAAMABQAGAAYA
BQADAAMAAwADAAUABgAGAAYACAAIAAcABgAEAAMAAwADAAEAAQABAAEAAgADAAQABQAD
AAMAAQAAAAAAAgADAAMABQAEAAQABAADAAMABAAEAAMAAgAEAAUACAAIAAgACAAIAAUA
BAADAAIABAAEAAQABAAEAAQABAAEAAQABgAHAAcACQAIAAgACAAIAAgABwAHAAgACAAI
AAgABwAEAAEAAQADAAIA///9//3//P/8//z//P/7//r/+v/7//v/+//9//z//////wAA
AwAFAAYABgAIAAgACAAIAAwADAAKAAoACQAJAAgABwAHAAcACAAJAAcACAAIAAgACQAK
AAsADAAKAAsACwAKAA0ADwAOAA0ADgAQABYAHQAeABwAGQAVABEAEQATAA0A/f/r/+H/
3//h/+j/9//+//X/6P/i/+D/3P/b/9v/3f/f/+X/7//3//z/AwAJAAgACwASABQAEwAT
ABQAFQAWABYAFgAWABYAFgAWABgAGAAYABgAGgAaABoAGgAcABwAHAAbABoAGgAZABgA
GQAZABoAGwAaABkAGAAWABgAGAAZABkAFwAXABgAGAAaABoAGgAaABoAGQAYABgAFgAW
ABYAFgAUABQAFAATABUAFgAXABkAFwAWABUAFQAUABQAFAATABYAFwAYABgAGAAZABkA
GQAXABYAFQAVABcAFwAWABYAFgAWABYAFAATABIADwAOAA4ADQANAAwACQAHAAYABAAD
AAIAAgABAAEAAQACAAIA///8//n/9v/5//z///8CAAQABgAIAAgABQADAAIAAQD/////
AAAAAAMABAAEAAUACQAKAAsADAALAA0ADQAMAAsACgAHAAYACgALAAwADQAPABAAEQAS
AA4ADAAKAAcACAAJAAwACwAOAA8AEAARAA8ADwAPAA8ADAALAAsACgAMAA4AEQATABEA
EQARABEADwAPABAAEAANAAwACwAKAA0ADQAOAA4ACgAJAAgACQAKAAsADAAMAAsACwAL
AAsACAAIAAkACQALAAwADQANAA0ADQAMAAsACAAHAAYABQAIAAgABwAHAAcABwAHAAcA
BwAHAAcABwAHAAgACQAJAAcACQAKAAoACAAIAAcABwAIAAgACAAJAAkACgAKAAkABwAH
AAcABwAJAAoACgAKAAwADAALAAoABwAFAAQAAwAEAAUABgAHAAUABQAFAAUAAwADAAEA
AAACAAQABQAFAAcAAgD+/wAAAgAEAAQABAAEAAIAAgACAAIAAgACAAIAAgAEAAQABAAE
AAYACgANAA8ACQAEAAAA/P8DAAYACAALAAkACAAHAAYACAAGAAQABQAEAAIA/v/7//f/
9v/2//b/9f/1//X/9v/5//n/+f/7//7/AwAFAAgABgAHAAcABgAHAAgACQAKAAwADAAK
AAoACAAHAAUAAwAEAAUABwAJAAkACgAKAAoABwAGAAUABAACAAMAAwACAP//+f/6/wMA
DgAUABgAGQAaABgACwAJAA0ADwALAAEA9//p/9n/0f/V/+T/+f8GAPv/5P/e/+D/3P/Z
/9X/zf/V/+X/7//1//j///8FAAQAAQAGAAUAAwACAAIABAAGAAcACAAIAAgACAAIAAoA
CgAKAAoACgAKAAoACgAMAAwADAALAA4AEAARABIADgAJAAUAAQACAAMABAAEAAMAAgAC
AAEABgAJAA0AEAAQABAAEAAQAA0ACQAFAAIABQAGAAcACAAKAAoACgAJAAQAAgAAAP//
AgACAAIAAwAEAAQABAADAAIAAQAAAP7/AQADAAQABQADAAAA/f/7//3///8AAAIA/P/6
//j/9P/0//T/8v/y//D/7//v/+7/7P/r/+v/6v/n/+b/5v/l/+L/4f/h/+D/4v/i/+L/
4v/i/+L/4v/i/+b/6v/u//D/7//t/+z/6//u/+//8f/y//P/9P/0//X/9P/0//T/9P/3
//v//f/+//z//P/6//r/9//1//P/8f/w//D/8P/w//X/+P/7//3//v///wIAAQD8//n/
9v/z//j/+//+/wEA+//3//T/8P/y//L/8//z//P/8//z//P/9v/5//3/AAD+//7//v/+
//////8AAAAA+v/5//j/+f/6//v//P/8//n/9//1//P/9P/0//X/9f/4//r//P/9//3/
/f/8/w==
         </WaveFormData>
      </LeadData>
      <LeadData>
         <LeadByteCountTotal>10000</LeadByteCountTotal>
         <LeadTimeOffset>0</LeadTimeOffset>
         <LeadSampleCountTotal>5000</LeadSampleCountTotal>
         <LeadAmplitudeUnitsPerBit>4.88</LeadAmplitudeUnitsPerBit>
         <LeadAmplitudeUnits>��V</LeadAmplitudeUnits>
         <LeadHighLimit>2147483647</LeadHighLimit>
         <LeadLowLimit>268435456</LeadLowLimit>
         <LeadID>V2</LeadID>
         <LeadOffsetFirstSample>0</LeadOffsetFirstSample>
         <FirstSampleBaseline>0</FirstSampleBaseline>
         <LeadSampleSize>2</LeadSampleSize>
         <LeadOff>FALSE</LeadOff>
         <BaselineSway>FALSE</BaselineSway>
         <ExcessiveACNoise>FALSE</ExcessiveACNoise>
         <MuscleNoise>TRUE</MuscleNoise>
         <LeadDataCRC32>579380985</LeadDataCRC32>
         <WaveFormData>
AgACAAIAAgACAAIAAgACAAQABAAEAAQABAAEAAQABAAGAAYABgAGAAQABAAEAAQABgAG
AAYABgAIAAgACAAIAAgACAAIAAgACgAKAAoACgAKAAoACgAKAAwADAAMAAwADgAOAA4A
DgAQABAAEAAQABIAEgASABIAEgASABIAEgASABIAEgASABEAEAAPAA4ADgAOAA4ADgAN
AAwACwAKAAgACAAIAAgABgAGAAYABgAGAAYABgAGAAYABgAGAAYABAAEAAQABAAGAAYA
BgAGAAYABgAGAAYABgAGAAYABgAEAAQABAAEAAQABAAEAAQABAAEAAQABAACAAIAAgAC
AAIAAgACAAIABAAEAAQABAAGAAYABgAGAAQABAAEAAQABgAGAAYABgAGAAYABgAGAAYA
BgAGAAYABgAGAAYABgAIAAgACAAIAAgACAAIAAgABgAGAAYABgAIAAgACAAIAAYABgAG
AAYABgAGAAYABgAGAAYABgAGAAQABAAEAAQABAAEAAQABAAEAAQABAAEAAIAAgACAAIA
BAAEAAQABAACAAIAAgACAAIAAgACAAIAAgACAAIAAgAAAAAAAAAAAAAAAAAAAAAAAAAA
AAAAAAAAAAAAAAAAAAAAAAAAAAAAAAAAAAAAAAD+//7//v/+//7//v/+//7/AAAAAAAA
AAAAAAAAAAAAAAAAAAAAAAAA///+//3//P/8//z//P/8//3//v///wAA/v/+//7//v/+
//7//f/9//3//f/9//7//v/+//7//v//////AQABAAMAAwADAAMAAwADAAIAAgACAAQA
BQAFAAQAAwAAAP7/AAAAAAAA//8AAP////////7//f/8//r/+f/4//b/9f/2//n/+v/8
//v//P/9//3/+//6//n/+f/7//v/+//5//v/+//7//v/+//7//v/+//6//r/+v/6//z/
/P/8//z//P/8//3//f/9//3//f/9//v//v8BAAYADwAVABcAFgAeACcAMAA+AEsATwBD
ADcALAAWAAMA/P/3/+T/uv+N/2z/Xv9a/2X/g/+h/7H/wP/P/97/5//y//z///8AAP//
/v/9//z/+v/7//v/+//+//7//v/+/wAAAAAAAAAAAAAAAAAAAAD+//7/////////AAAA
AAAAAgACAAIAAgACAAIAAwAEAAIAAgACAAMAAwADAAMAAwADAAMABAAEAAYABgAGAAcA
BgAGAAUABQAEAAQABAAEAAYABwAHAAcABwAHAAcABwAGAAYABwAHAAkACgAKAAoACAAJ
AAoACwAJAAkACQAJAAoACwALAAoACgAKAAoACQAJAAkACgAKAAgACAAIAAcABgAFAAQA
BAADAAIAAgABAP///v/9//3/+v/5//j/+P/5//n/9//3//j/+P/4//n/+//6//r/+v/8
//v/+//7//r/+v/6//r//P/8//z/+v/8//3//v/+//z/+v/6//r/+v/6//r/+v/6//r/
+v/5//n/+f/5//n/+//8//z//P/5//n/+f/5//n/+v/6//r//P/8//z//f/7//r/+v/6
//3//f/9//3//v/////////9//3///////3//f/9//3//f/9//7///8AAAAA////////
/f/9//7//v/+//7//v////////////7//v/+//7//v/+//7//v/8//z/+//7//z//P/9
//3//f/9//3//f/9//7//v/+//3//P/8//3//f/8//z//P/9//3//f/+//3//f/8//v/
+//7//v/+//6//v/+//6//z//P/7//v/+//7//r/+v/6//r/+v/6//r/+v/5//n//P/8
//v/+//6//r/+v/6//r/+v/6//r/+f/5//r/+v/7//v/+//9//j/+P/5//n/+P/4//j/
+P/7//n/+f/8//r/+v/6//r/+v/5//n/+f/7//v//P/8//r/+v/6//v/+//9//3//f/9
//3//f///wEAAAAAAAAAAgADAAMAAwABAP///v/+//7//v/9//z//f/9//3//f/9//3/
/P/7//r/+P/3//f/9//3//j/+f/8//3//f/9//z/+//7//v/+//7//n/+f/5//n/+f/5
//n/+f/5//r/+v/6//r/+v/8//z//P/8//r/+//7//v//f/9//3///8AAP//BgAPABUA
FQAWAB4AKQA2AEgAWQBZAE0ARQA2AB4ABQD2/+f/yP+W/2n/Uv9I/0j/Yf+D/5v/qf+6
/83/3P/p//T/+v/7//r/+v/6//r/+v/7//3//v////7//v/+//7/AAAAAAAAAAACAAIA
AgACAAAAAAABAAEA//8AAAAAAAACAAIAAgACAAIAAgADAAQAAgACAAIAAwAFAAUABQAF
AAUABQAGAAYABgAGAAYABwAGAAYABQAFAAgACAAIAAgACAAJAAkACQAJAAkACQAJAAwA
DAANAA0ADQAOAA4ADgAOAA8AEAARABEAEQARABEAEgATABMAEgAUABQAFAATABMAEwAU
ABQAEgASABIAEQASABEAEAAQAA8ADgAOAA0ADQAMAAsACwAMAAsACgAKAAkACQAHAAcA
BgAGAAYABwAHAAYABgAGAAYABQAFAAUABgAGAAYABgAEAAQABAACAAQABQAGAAYABgAE
AAQABAACAAIAAgACAAIAAgACAAEAAwADAAMAAwABAAIAAgACAAMAAwADAAMAAQACAAIA
AgAEAAQABAAFAAUABAAEAAQABQAFAAUABQAEAAUABQAFAAUABQAHAAcABwAHAAcABwAF
AAUABgAHAAYABgAFAAUABwAFAAUABgAGAAYABgAGAAcABwAHAAcABgAGAAYABgAGAAYA
BgAGAAYABgAFAAUABAAEAAUABQAFAAUABQAFAAMABAAEAAQAAwACAAIAAwADAAIAAgAC
AAEAAQABAAIAAQABAAAA//8BAAEAAQABAAEAAQAAAP7///8AAAAAAQABAAEAAAAAAAAA
AAAAAAAAAAAAAP////8AAAAA/////wAAAAAAAAAAAAAAAAAAAAD/////AAAAAP//////
/wEA/v/+///////+//7//v/+/wEAAQABAAEAAQABAP7//v8CAAAAAgACAAIAAgACAAIA
AQABAAEAAQABAAIAAgACAAIAAgADAAMABQAFAAUABwAHAAcACQAJAAgACAAIAAwADQAN
AA0ACwAJAAgACAAIAAgABwAGAAMAAwADAAMAAwADAAIAAQAAAP7//f/9/wEAAQACAAMA
AgADAAMAAwACAAEAAQABAAMAAwABAAEAAQABAAEAAQD///////8AAAAAAAAAAAAAAgAC
AAIAAgAAAAEAAQABAAEAAQADAAMABAAJABAAGQAbABkAIAAqADUARABYAGEAWQBPAEcA
NAAcAA0AAgDp/8D/jv9r/1r/Uv9a/3f/l/+p/7f/yv/b/+j/8//6//z///8AAAAAAAAA
AAAAAAABAAEAAQACAAIAAgACAAQABAAEAAQABAAEAAQABAAEAAQABQAFAAMABAAEAAQA
BAAEAAQABAAGAAYABwAIAAYABgAGAAcACQAJAAkACQAHAAcACAAIAAgACAAIAAkACgAK
AAkACQAKAAoACgAKAAoACwALAAsACwALAAsACwAMAAwADQANAA8AEAAQABAADwAPAA8A
DwARABEAEQARABQAFQAVABQAEgASABIAEQARABEAEgASAA4ADgAOAA0ADQANAA0ADgAL
AAoACgAJAAYABAACAAEAAQABAAEAAgABAAEA/////wAAAAAAAAEAAwACAAIAAgACAAEA
AQABAAIAAgACAAIAAAAAAAAA/v8AAAEAAgACAAEA/v/9//z//v/+//7//v8AAAAAAAD/
//3//f/9//3///8AAAAAAAD9//3//f/9//3//v/+//7//v/+//7///////7//v/+////
////////AAABAAEAAQD/////AQABAP///////////////wAAAQAAAAAA/////wEA////
/wAA///+//3//P/+////AAABAP7//v/+//7//v/+//7//v/+//7//f/9//7//v//////
///////////+//7//f/8//3//P/8//3//f/8//z//P/7//v/+//8//3//f/8//v/+f/5
//n/+f/4//n/+f/4//r/+v/5//n/+f/5//j/+P/4//j/+P/4//r/+v/5//n/+v/6//n/
+f/4//j/+P/4//r/+v/6//r/9//3//j/+P/3//f/9//5//b/9v/3//f/9v/2//b/9v/3
//n/+f/3//b/9v/2//b/9v/4//f/9//3//f/9//4//j/+P/4//j/+f/3//n/+f/5//v/
+//7//3/+//6//r/+v/8//3//f/9//v/+f/4//j/+v/6//n/+P/2//X/9P/z//X/9f/0
//P/9P/y//H/8f/x//H/8v/z//b/9//3//f/9v/1//X/9f/1//X/8//z//H/8f/x//H/
8f/x//H/8v/0//T/9P/0//L/8v/y//L/8v/z//P/8//1//f/9//3//b/+f/+/wUACQAL
AAwAEgAZACQAMgA/AD8ANQApABoAAgDt/+r/5f/S/6r/f/9i/1T/Uv9d/3n/mf+r/7b/
xf/W/9//6P/y//X/9P/z//L/8f/w//D/8f/x//H/9P/0//T/9P/0//T/9P/0//b/9v/2
//b/+P/4//n/+f/5//r/+v/6//j/+P/4//j/+P/4//n/+v/8//z//P/9//3//f/9//3/
/f/9//7//v/+//7//v///wAAAAD/////AAAAAAAAAAAAAAEAAQABAAEAAQABAAEAAgAC
AAMAAwAFAAYABgAGAAQABQAGAAcABwAHAAcABwAGAAcABwAGAAgACAAIAAcABQAFAAYA
BgAFAAYABwAHAAQAAwACAAIA///+//7//f/9//z/+//7//r/+f/4//j/9//3//X/9f/0
//T/9P/1//X/9P/0//T/9v/1//X/9f/4//j/+P/4//j/+P/4//b/9v/3//j/+P/4//b/
9v/2//b/9v/2//b/9v/2//b/9f/3//f/9//3//X/9v/2//b/9//3//f/9//3//j/+P/4
//b/9v/2//f/+f/4//j/+P/5//n/+f/5//j/+f/5//n/+P/5//z//f/7//v/+//7//v/
+//8//3//P/8//v/+//9//v/+//8//z//P/8//z/+//7//v/+//6//r/+v/6//r/+v/6
//r/+v/6//n/+f/6//r/+//7//n/+f/5//n/+f/6//r/+v/5//j/+P/5//n/+P/4//j/
9//3//f/+P/5//n/+P/3//f/9//3//f/+P/5//n/+P/4//j/9//3//n/+f/4//j/9v/2
//b/9v/2//b/9f/1//j/+P/3//f/+P/4//j/+P/2//b/9v/2//f/9//4//j/+f/5//n/
+//2//b/9//3//r/+v/6//r/+v/5//j/9//5//j/9v/2//b/9v/4//f/9//3//X/9f/2
//b/9//4//n/+//6//v/+v/5//v/+//7//3//f/8//z//P/+/////////wEA///+//7/
/P/8//v/+v/5//n/+f/5//n/+f/4//f/9P/y//H/8f/1//X/9v/3//j/+f/5//n/+v/5
//n/+f/7//v/+f/5//f/9//3//f/9//3//f/+P/4//j/+P/4//j/+P/4//j/9v/3//f/
9//3//f/9//3//j/+/8CAAkACwALAA4AGAAhADIARgBVAFcAUQBJADYAFgD7/+r/1/+0
/4T/Xf9I/0D/Rv9h/4H/l/+n/7r/zf/c/+f/7v/w//P/9v/4//j/+P/4//r/+//7//v/
+v/6//r/+v/8//z//P/8//7//v/+//7//P/8//3//f///wAAAAAAAAAAAAAAAAAAAAAA
AAEAAgACAAIAAgADAAMAAwADAAMAAwADAAQABAAEAAQABAAFAAYABgAFAAUACAAIAAgA
CAAIAAkACQAJAAkACQAJAAkADAAMAA0ADQAPABAAEAAQAA4ADwAQABEAEQARABEAEQAU
ABUAFQAUABQAFAAUABMAFAAVABcAGAAUABQAFAATABQAEwASABIAEwASABIAEQAPAA4A
DQANAAwACwAKAAoACwALAAkACQAIAAgACAAJAAcABgAGAAYACAAHAAcABwAGAAYABgAG
AAYABgAGAAQAAgADAAQABAAFAAQABQAGAAQABAAEAAQABAAEAAQAAwADAAMAAwADAAMA
BAAEAAQAAwADAAMAAwAFAAYABgAGAAQABAAEAAUABQAEAAQABAAFAAUABQAFAAYABwAH
AAcAAwADAAUABQAHAAcABwAHAAUABQAGAAcACAAIAAcABwAJAAcABwAIAAYABgAGAAYA
CQAJAAkACQAIAAgACAAIAAgACAAIAAgACgAKAAkACQAIAAgACQAJAAcABwAHAAcABwAI
AAgACAAHAAYABgAHAAUABAAEAAQABQAFAAUABgAFAAUABAADAAMAAwADAAMABAAFAAUA
BAAEAAQAAwADAAUABQAEAAQAAgACAAIAAgAEAAQAAwADAAQABAADAAMAAgACAAIAAgAC
AAIAAgACAAEAAQACAAIAAQABAAEAAwACAAIAAwADAAQABAAEAAIAAgAAAAAAAAAAAAIA
AQABAAEA/////wAAAAACAAIAAgADAAMABQAFAAUABwAHAAcACQAHAAYABgAGAAgACQAJ
AAkACwAJAAgACAAIAAgABwAGAAMAAwADAAMAAwADAAIAAQAAAP7//f/9/wEAAQACAAMA
AgADAAMAAwACAAEAAQABAAEAAQD///////////////////////8AAAAAAAAAAAAAAgAC
AAIAAgACAAMAAwADAAMAAQABAAUABgAHAA4AFwAZABcAHAAkACkANgBGAFMAUwBJADsA
LAAUAAEA+v/3/+L/uP+N/3L/ZP9g/23/j/+r/73/yv/X/+b/7//6/wAAAwACAAAAAAAA
AAAAAgADAAMAAwAEAAQABAAEAAYABgAGAAYABgAGAAYABgAGAAYABwAHAAcACAAIAAgA
CAAIAAgACAAIAAgACQAKAAoACgAKAAsACwALAAsACwALAAsADAAMAAwADAAMAA0ADgAO
AA0ADQAMAAwADAAMAAwADQANAA0ADwAPAA8ADwAOAA4ADwAPAA0ADgAOAA4AEAARABIA
EwARABEAEQARABAAEQARABAAEgASABIAEQAPAA8AEAAQAA4ADgAOAA0ADAALAAoACgAH
AAYABgAFAAMAAgABAAEAAgABAAAAAAADAAMAAQABAP///v/9//3////+//7//v8AAP//
/////wAAAAAAAAAAAgACAAIAAAD+////AAAAAAIAAAAAAAAAAgACAAIAAgACAAIAAgAB
AAEAAQABAAEAAQACAAIAAgABAAEAAQABAP//AAAAAAAAAgACAAIAAwADAAIAAgACAAMA
AwADAAMAAgADAAMAAwADAAMABQAFAAUABQAFAAUAAwADAAQABQAEAAQAAwADAAUAAwAD
AAQAAgACAAIAAgADAAMAAwADAAIAAgACAAIAAgACAAIAAgACAAIAAQABAAIAAgADAAMA
AQABAAEAAQD//wAAAAAAAP///v/+////AQAAAAAAAAD///////8AAP/////+//3/////
///////+///////+/wAAAAD///////////7//v/+//7//v/+/wAAAAD//////v/+//3/
/f/+//7//v/+//7//v/+//7//////wAAAAD9//3//f////7//v//////AAAAAAIAAgAB
AAAA///+/wAA/////////////wAAAAAAAAAAAAABAAEAAwADAAMAAQABAAEAAwAFAAQA
BAAEAAQABQAFAAUABQADAAIAAgAEAAQAAwACAP//////////AQABAAAA///+//z/+//7
//3//f/+////AAABAAEAAQD+//3//f/9//3//f/7//v//f/9//3//f/9//3//f/+//7/
/v/+//7//v/+//7//v/+/////////////////wMABAAFAAwAEQATABMAGAAiACsAPABM
AFkAVwBPAEcAMgAUAP3/8P/d/7j/iP9j/0z/Rv9O/2v/jf+h/6//wP/T/+D/7f/4//7/
//8AAP7//v/+//7//P/9//3//f8AAAAAAAAAAAIAAgACAAIAAgACAAIAAgAAAAAAAQAB
AAMABAAEAAQAAgACAAIAAgACAAIAAwAEAAYABgAGAAcABwAHAAcABwAFAAUABgAGAAgA
CAAIAAkACgAKAAkACQAKAAoACgAKAAoACwALAAsADQANAA0ADQAOAA4ADwAPAA8AEAAQ
ABAAEAARABIAEwATABMAEwATABQAFQAVABQAFgAWABYAFQAVABUAFgAWABYAFgAWABUA
FAATABIAEgATABIAEgARABEAEAAPAA8ADgANAAwADAALAAsACQAJAAgACAAIAAkACQAI
AAgACAAGAAUABQAFAAYABgAGAAYABAAEAAQAAgAEAAUABgAGAAQAAgACAAIAAgACAAIA
AgACAAIAAgABAAEAAQABAAEAAQACAAIAAgADAAMAAwADAAMABAAEAAQABAAEAAQABQAH
AAYABgAGAAUABQAFAAUABgAHAAcABwAFAAUABwAHAAkACQAJAAkABwAHAAgACQAKAAoA
CQAJAAkABwAHAAgACAAIAAgACAALAAsACwALAAoACgAKAAoACgAKAAoACgAKAAoACQAJ
AAoACgALAAsACQAJAAkACQAHAAgACAAIAAkACAAIAAkACQAIAAgACAAHAAcABwAIAAcA
BwAGAAUABQAFAAUABQAEAAUABQAEAAYABgAFAAUABwAHAAYABgAGAAYABgAGAAYABgAF
AAUABgAGAAUABQAEAAQABAAEAAYABgAGAAYAAwADAAQABAADAAMAAwAFAAgACAAHAAgA
CAAIAAgACAAIAAcABwAHAAcABwAIAAgACAAIAAgACQAIAAkACAAHAAgACQAKAA0ADQAM
AAwADAAOAA8ADwAPAA8ADQAMAAwADAAMAAsACgAHAAcABwAHAAcABwAGAAUABgAEAAMA
AwADAAMABAAFAAYABwAHAAcACAAHAAcABwAGAAUAAgABAAMAAwADAAMABQAFAAUABgAE
AAQABAAEAAIAAgACAAIABAAFAAUABQADAAMAAwAFAAYACQAQABkAHwAdAB4AJgAvADoA
SgBZAFkATQBBADQAIAANAAQA+//m/7z/kf90/2L/Wv9p/4n/o/+1/8T/1//m/+//9v8A
AAUABgAGAAYABgAGAAQABQAFAAUABAAEAAQABAAIAAgACAAIAAgACAAIAAgABwAGAAYA
BQAHAAgACAAIAAgACAAIAAgACAAIAAkACgAMAAwADAANAAsACwALAAsACwALAAwADAAM
AAwADAANAAwADAALAAsADgAOAA4ADgAMAA0ADQANAA8ADwAPAA8ADgAOAA8ADwAPABAA
EAAQABAAEQASABMAEwATABMAEwAUABUAFQAUABIAEgASABEAEwATABQAFAAQABAAEAAP
ABAADwAOAA4ACwAKAAoACQAHAAYABQAFAAYABQAEAAQAAwADAAEAAQAAAAAAAAABAAIA
AgADAAQAAgABAAEAAQADAAQABQAGAAYABgAGAAQAAgADAAQABAAGAAQABAAEAAQABAAE
AAQABgAGAAYABQAFAAUABQAFAAQABAADAAIAAwADAAMAAwABAAIAAgACAAQABAAEAAUA
BQAEAAQABAAFAAUABQAFAAYABwAHAAcAAwADAAUABQAFAAUABQAFAAUABQAGAAcABgAG
AAUABQAHAAUABQAGAAYABgAGAAYABwAHAAcABwAEAAQABAAEAAQABAAEAAQABAAEAAMA
AwACAAIAAwADAAEAAQABAAEAAwAEAAQABAABAAAAAAABAAEAAAAAAAAA////////AAAB
AAEAAAD//wEAAQABAAEAAQABAAAA/v/+//7//f/9///////+//7/AAAAAAAAAAD///7/
/P/7//7//v/9//3//v/+//7//v/+//7//v/+//////8AAAAA/f/9//3//f/6//z//P/8
//z//v/9//3//f/9//3//v/+//7//v/+//////8BAAEAAQABAAEAAQADAAEAAAAAAAAA
AgADAAMAAwADAAEAAAAAAAAAAAD///7//f/9//3//f///////v/9//z/+v/5//n/+//7
//z//f/8//3//f/9//z/+//7//v/+//7//n/+f/5//n/+f/5//v/+//7//z/+v/6//r/
+v/6//r/+v/6//z//f/9//3/9//7//3///8CAAUABgANABMAEwAWAB4AJQAuAD4ATwBV
AEsAPQAwABwAAwD0/+v/2P+y/4X/Yv9Q/0r/Vf9z/5X/qf+0/8P/2P/n/+7/8v/3//j/
+v/6//r/+v/6//v/+//7//7//v/+//7//v/+//7//v/+//7//v/+//7//v////////8A
AAAAAAACAAIAAgACAAQABAAFAAYABQAEAAMAAwADAAMAAwADAAUABQAGAAYABgAGAAYA
BwAGAAYABQAFAAgACAAIAAgACAAJAAkACQAJAAkACQAJAAoACgALAAsADQAOAA4ADgAO
AA8AEAARABEAEQARABEAEAARABEAEAASABIAEgARABMAEwAUABQAEgASABIAEQAQAA8A
DgAOAA8ADgAOAA0ACwAKAAkACQAIAAcABgAGAAUABQADAAMAAgACAAIAAwADAAIAAgAC
AAIAAQABAAEABAAEAAQABAAEAAQABAACAAAAAQACAAIAAgAAAAAAAAAAAAAAAAAAAP7/
/v/+//3////////////9//7//v/+//v/+//7//v//f/+//7//v8AAAAAAAABAAIAAgAD
AAQABAADAAIAAQACAAMAAwADAAEAAQADAAMAAwADAAMAAwADAAMABAAFAAQABAADAAMA
BAADAAQABgAEAAQABAAEAAUABQAFAAUAAgACAAIAAgAEAAQABAAEAAIAAgABAAEAAgAC
AAMAAwABAAEAAQABAAMABAAEAAQAAwACAAIAAwADAAIAAgACAAEAAQABAAIAAwADAAIA
AQABAAEAAQABAAIAAwADAAIABAAEAAMAAwAAAP///f/8//7//v/+//7///8AAAAAAQAA
AAAA//////7//v/+//7//v/+//7//v/9//3//v/+//3/+//9/wMABAACAAIAAgACAAEA
///+//3//v///wEAAgABAAAA////////AQABAAEAAwADAAMABQAFAAQABAAEAAYABwAH
AAcACQAHAAYABgAIAAgABwAGAAMAAwADAAMAAQABAAAA///+//z/+//7//v/+//8//3/
AAABAAEAAQACAAEAAQABAAMAAwABAAEAAAD///7//f/7//v/+//8//z//P/8//z//f/+
////AAD+//////////3/AQAFAAUAAgADAAwAEwAXABkAHAAiACsAPABSAGEAYwBbAFEA
QAAoABEAAgDv/8z/mv9x/1j/Sv9K/2X/if+d/6v/vv/T/+D/7f/4//r/+/8CAAQABAAE
AAQABAAFAAUABQAFAAQAAwACAAYABgAGAAYACAAIAAgACAAKAAoACwALAAkACgAKAAoA
CgAKAAoACgAJAAgACAAIAAoACgAKAAsACwALAAsACwANAA0ADgAOAA4ADgAOAA8ADgAO
AA0ADQAQABAAEAAQABIAEwATABMAEwATABMAEwASABIAEwATABQAFgAXABgAFgAXABgA
GQAbABsAGwAbABwAHQAdABwAHgAeAB4AHQAcABsAGwAaABoAGgAaABkAFgAVABQAFAAT
ABIAEgARAA8ADgANAA0ACQAHAAUABAAHAAkACQALAA8AEAARABMAEAAOAA0ADAAKAAkA
CQAJAAoACgAKAAoADAAMAAwACgAKAAsADAAMAAoACAAIAAgACgAKAAoACgAKAAoACgAJ
AAcABQADAAEABAAGAAcACAAJAAkACQAJAAcACAAIAAgACAAIAAgACQALAAoACgAKAA0A
DQANAA0ACwALAAoACQAHAAcACQAJAAwADQAOAA8ACgAJAAkACQANAA4ADgAPAA0ACwAL
AAwACgAKAAoACgANAA0ADQANAA4ADgAOAA4ADAAMAAwADAAKAAoACQAJAAwADAANAA0A
CwALAAsACwAKAAoACQAIAAkACAAIAAkACQAIAAgACAAHAAcABwAIAAsACwAKAAkABwAH
AAcABwAIAAkACQAIAAkACgAKAAsACAAHAAUABAAFAAYABwAIAAYABgAFAAUABQAEAAIA
AQAEAAQABAAEAAIAAAAAAAAABAACAAIAAgACAAAA/////////////wAAAAABAAIAAwAF
AAYACQAKAAsABgADAAAA//8DAAQABgAIAAgACQAJAAkABwAFAAQABAACAAIAAQAAAP3/
/f/9//3/AAABAAEAAQAAAP7//f/9/wEAAQACAAMAAQABAAAA//8BAAEAAgADAAEAAQD/
/////v/9//z/+//8//3//v8AAP7//v/+//7/+//6//n/+P/2//f/9//3//n/9//3////
BAAHAAwADwATABcAFgAaACMAOABKAFUAUwA/ACsAGgAGAPn/+v/3/9z/qv+B/2r/Xv9c
/23/j/+t/7v/xv/X/+b/8//6//z//f/8//r/+v/6//r/+f/5//j/9//5//r/+//8/wAA
AAAAAAAAAAAAAAAAAAAAAAAAAQABAAIABAAFAAYAAQD+//v/+P/5//r//P/+//7//v/+
////AgADAAQABQADAAMABAAEAAIAAgACAAMAAwACAAAA//8BAAIAAwAEAAIAAwADAAMA
AwADAAMAAwAGAAYABwAHAAQABAADAAIABAAHAAoADQAKAAcABAABAAYACQALAAwACAAE
AAAA+//+////AQACAAIAAgACAAEA/v/7//j/9v/1//T/9P/z//D/7v/s/+v/6//r/+v/
7P/r/+v/6f/p/+3/8P/z//f/9f/y//D/7v/w/+//7//v//D/8P/w//D/7v/u/+7/7P/v
//H/8//0//D/7P/q/+j/5v/m/+b/5v/k/+T/5P/j/+f/6f/r/+3/7v/w//H/8v/u/+v/
6P/l/+f/6v/s/+7/6f/m/+P/4f/f/97/3v/e/+L/4//k/+X/6f/t//D/8//z//P/9f/1
//P/8f/v/+3/6P/n/+f/5//q/+r/6f/p/+j/5f/k/+T/5P/k/+T/5P/n/+f/5//n/+r/
6P/m/w==
         </WaveFormData>
      </LeadData>
      <LeadData>
         <LeadByteCountTotal>10000</LeadByteCountTotal>
         <LeadTimeOffset>0</LeadTimeOffset>
         <LeadSampleCountTotal>5000</LeadSampleCountTotal>
         <LeadAmplitudeUnitsPerBit>4.88</LeadAmplitudeUnitsPerBit>
         <LeadAmplitudeUnits>��V</LeadAmplitudeUnits>
         <LeadHighLimit>2147483647</LeadHighLimit>
         <LeadLowLimit>268435456</LeadLowLimit>
         <LeadID>V3</LeadID>
         <LeadOffsetFirstSample>0</LeadOffsetFirstSample>
         <FirstSampleBaseline>0</FirstSampleBaseline>
         <LeadSampleSize>2</LeadSampleSize>
         <LeadOff>FALSE</LeadOff>
         <BaselineSway>FALSE</BaselineSway>
         <ExcessiveACNoise>FALSE</ExcessiveACNoise>
         <MuscleNoise>TRUE</MuscleNoise>
         <LeadDataCRC32>3565303410</LeadDataCRC32>
         <WaveFormData>
/P/8//z//P/8//z//P/8//7//v/+//7//v/+//7//v8AAAAAAAAAAAAAAAAAAAAAAgAC
AAIAAgAEAAQABAAEAAYABgAGAAYACAAIAAgACAAKAAoACgAKAAwADAAMAAwADgAOAA4A
DgAPABAAEQASABIAEgASABIAFAAUABQAFAAUABQAFAAUABIAEgASABIAEAAQABAAEAAO
AA4ADgAOAAwADAAMAAwADAAMAAwADAAMAAwADAAMAAwADAAMAAwADAAMAAwADAAMAAwA
DAAMAAwADAAMAAwACwAKAAkACAAIAAgACAAIAAYABgAGAAYABgAGAAYABgAGAAYABgAG
AAYABgAGAAYACAAIAAgACAAIAAgACAAIAAYABgAGAAYACAAIAAgACAAKAAoACgAKAAoA
CgAKAAoACgAKAAoACgALAAwADQAOAA4ADgAOAA4ADgAOAA4ADgAQABAAEAAQAA4ADgAO
AA4ADAAMAAwADAAOAA4ADgAOAAwADAAMAAwADAAMAAwADAAOAA4ADgAOAAwADAAMAAwA
DAAMAAwADAAKAAoACgAKAAoACgAKAAoACgAKAAoACgAIAAgACAAIAAgACAAIAAgACAAI
AAgACAAGAAYABgAGAAYABgAGAAYABgAGAAYABgAEAAQABAAEAAQABAAEAAQABAAEAAQA
BAAGAAYABgAGAAYABgAGAAYABAAEAAQABAAEAAQABAAEAAYABgAGAAYABAAEAAQABAAG
AAYABgAGAAYABgAFAAUABgAHAAcABwAJAAoACgALAA4ADgAOAA8ADwAPAA8ADwARABMA
FAAVABUAFgATABIAFAAUABQAEgAQAA4ADgANAAsACwALAAkABwAFAAMAAgAEAAUABgAG
AAYABwAJAAcABAAEAAMAAwAFAAUABAACAAEAAQACAAIAAgACAAIAAgABAAEAAQABAAMA
AwADAAMAAwADAAQABAAEAAQABAAEAAEAAgAHAA4AFwAgACMAJwAwAD0ATQBeAG4AdwB4
AHoAdwBjAEYANwAqAAkAzv+N/2D/R/89/0n/bP+O/6T/tv/L/9n/5f/w//n///8BAAAA
//8AAP////8AAAAAAAABAAIAAgADAAMABAAEAAQABQAFAAUABQADAAMAAwADAAQABAAE
AAUABgAHAAgACQAHAAcABwAHAAgACAAIAAgACQAJAAkACgAIAAgACQAJAAoACwAMAA4A
DAALAAsADAAKAAsACwALAA4ADgAOABAADgAOAA0ADQAOAA4ADgAPABIAEgASABIAEwAV
ABUAFgAUABQAFAAUABcAFwAWABYAFwAXABcAFwAVABUAFQAVABQAFAAVABUAEwASABIA
EgAQABAAEAAOAAsACgAJAAkACAAHAAcACAAIAAgABwAHAAgACAAJAAkACQAJAAkACQAJ
AAgACAAJAAkACQAJAAgACgAJAAkACAAIAAgACQAJAAUABQAEAAQABQAFAAYABgAFAAUA
BQAFAAMAAwADAAEAAQACAAMAAwAEAAQAAwADAAQABAAEAAQABAADAAMAAwAEAAQABAAF
AAMAAwADAAMABgAGAAcABwAEAAQABQAGAAQABAAEAAQABAAEAAUABwAHAAcABwAGAAYA
BgAGAAYABAAEAAQABQAFAAUABQAFAAUABQAFAAUABQAFAAUABQADAAMAAgACAAQABAAE
AAQAAwADAAMAAwADAAMAAwADAAIAAgACAAIAAgACAAEAAAABAAEAAgACAAAAAAD/////
//////////8AAAAA/////////////////f/9//7//v/+//3//P/6//z//P/8//z//v/+
//7//v/8//z//P/8//z//f/9//3//f/9//z/+//9//3//v/+//7//f/8//z//P/9//7/
/v////7//v/+//z//P/8//z//v/+//7//v8AAP////8AAAAA///+////AgACAAMABAAE
AAQABQAHAAcABwAHAAcACQAKAAsADAAMAAoACgAKAAoACgAIAAYABgAGAAUABQAFAAUA
AwABAP///f/8//z//f/+//7//v///wEA///+//7//f/9//3/+//6//j/9//5//r/+v/6
//r/+v/6//v/+//7//v/+//9//3//f/9//v//P/8//z//v/+//z//f/+//3/BAAPABgA
GwAfACoAOQBJAGAAdAB7AHwAgAB7AGMARgAvABIA4/+i/2X/Qv8t/yn/Q/9o/4L/lv+s
/8P/0//f/+r/8f/z//P/9f/1//f/9//5//r/+v/6//n/+v/6//v/+//8//z//P/9//3/
/f/9//v/+//7//v//P/8//z//f////////////3//f/9//3//v/+//7//v////////8A
AAAAAAABAAEAAQABAAEAAgACAAEAAQACAAIAAwADAAMABAAEAAQABgAGAAYABQAFAAgA
CAAIAAkACAAIAAgACAAJAAsACwAMAA4ADgAOAA4AEQARABAAEAARABEAEQARABEAEQAR
ABEADgAOAA8ADwANAAwADAAMAAwADAAMAAoACQAIAAcABwAIAAcABwAIAAgACAAHAAcA
BgAGAAcABwAJAAkACQAJAAkACAAIAAkABwAHAAcABgAGAAUABQAEAAQABAAFAAUABQAF
AAQABAADAAMABAAEAAEAAQABAAEAAQABAAEA/////wAAAQABAAAAAAD/////AAAAAAAA
AAACAAEAAQABAAIAAgACAAMABQAFAAUABQAFAAQABAADAAQABAAFAAYABgAGAAYABgAE
AAQABQAHAAcABwAHAAYABgAGAAYABgAIAAgACAAJAAkACQAJAAkABwAHAAcABwAHAAcA
BwAHAAkACQAIAAgABgAGAAYABgAHAAcABwAHAAUABQAFAAUABAAEAAQABAAEAAQAAwAC
AAEAAQACAAIAAgACAAEAAQABAAEAAQABAP7//v/9//3/////////////////AAAAAP7/
/f/8//r//v/+//7//v/+//7//v/+//7//v/+//7//v/////////9//3//P/7//3//f/+
//7//v/9//z//P/8//3//v/+////AAAAAAAA/f/8//v/+//9////AAD+//7//v/+//7/
/v/+//7//////wAAAgADAAMAAwAFAAgACAAJAAoADAAMAA0ADwAPAA8ADwAPABIAFAAW
ABgAGQAWABUAFAAUABQAEgAQABAAEAAPAA8ADwAPAA0ACwAHAAUABAAEAAcACAAIAAgA
CQALAAkACAAGAAUABQAFAAcABgAEAAMABQAGAAYABgAEAAQABAAFAAUABQAFAAUABwAH
AAcABwAHAAgACAAIAAYACAAIAAkADAAPABYAHwAkACUALwA8AEkAWwB0AIIAgwCGAIwA
fwBjAFAAOwAYANv/mv9r/1D/Qf9F/2X/hv+c/67/xP/X/+X/8f/6//3/AQADAAEAAQAD
AAMAAwAEAAQABAAFAAYABgAHAAUABgAGAAYABwAHAAcABwAHAAcABwAHAAYABgAGAAcA
CQAJAAkACQALAAsACwALAAoACgAKAAoADQANAA0ADgAMAAwADQANAA8ADwAPABAAEAAP
AA8AEAAOAA8ADwAPABAAEAAQABIAFAAUABMAEwAUABQAFAAVABYAFgAWABYAFQAXABcA
GAAaABoAGgAaABsAGwAaABoAGwAbABsAGwAbABsAGwAbABoAGgAbABsAGwAaABoAGgAW
ABYAFgAUABEAEAAPAA8AEAAPAA8AEAAQABAADwAPABAAEAARABEAEwATABMAEwAVABQA
FAAVABMAEwATABIAEgARABEAEAAQABAAEQARAA0ADQAMAAwACwALAAwADAAMAA0ADgAP
AA4ADQAMAAkACwAMAA0ADQAKAAoACQAJAAwADAAMAAwACgAJAAkACQAMAAwADAANAAsA
CwALAAsADgAOAA8ADwAMAAwADQAOAAwADAAMAAwADAAMAA0ADwAPAA8ADwAOAA4ADgAO
AA4ADQAMAAsACwAMAA0ADgAPAA4ADQAMAAsACwALAAsACwANAA0ADAAMAAwADAAMAAwA
CwALAAsACwAJAAkACQAJAAgACAAIAAgACgAKAAkACAAHAAcACAAIAAgACAAHAAcABQAF
AAUABQAEAAQAAwADAAMAAwADAAMAAwADAAQABAACAAEAAAD+/wIAAgACAAIAAgACAAIA
AgAAAAAAAAAAAAIAAwADAAMAAQABAAAA////////AAAAAAIAAQAAAAAA/////////v/9
/wAAAgACAAAA/v/+//7//v8AAAAAAAAAAAAA/////wAA////////AQAEAAQABQAGAAgA
CAAJAAsACgAJAAgABwAJAAoACwAMAAwACgAKAAoADAAMAAoACAAEAAQAAwADAAUABQAD
AAEA///9//z//P/7//z//P/8////AQD///7//P/7//v/+//7//r/+P/3//X/9v/2//b/
9v/2//b/9//5//n/+f/5//f/9//3//f/9f/2//b/9v/6//z//v/7//j//f8CAAsAEgAV
ABkAIgAtAD0AUgBmAG0AbgBsAGUATQAwAB8AEADt/7T/d/9M/zX/Lf85/17/gP+W/6b/
uf/N/9n/5P/t//P/8//y//H/8v/x//P/9P/0//T/9f/2//b/9//1//b/9v/2//n/+f/5
//n/+//7//v/+//8//z//P/9//z/+//6//n/+//7//v/+//+//7//v/+//3//f/9//7/
/P/8//3//f/9//3//f/+/wAA/////wAA/v////////8AAAAAAAACAAIAAgABAAEABAAE
AAQABQAGAAYABgAGAAUABwAHAAgACAAIAAgACAALAAsACgAKAAsACwALAAsACQAJAAkA
CQAKAAoACwALAAcABgAGAAYABAAEAAQAAgABAAAA//////7//f/9//7//P/8//v/+//8
//z//f/9//3//f/9//3//f/8//z//f/////////+//7//f/9//z//P/8//3//f/9//3/
/P/8//v/+//8//z/+//7//v/+//7//v/+//5//n/+v/7//v//P/8//v/+//8//z//P/8
//z/+//7//v//P/8//z//f/9//3//f/9//7//v//////AAAAAAEAAgAAAAAAAAAAAAAA
AAABAAMAAQABAAEAAAAAAAAAAAAAAAIAAgACAAMAAQABAAEAAQD/////////////////
//////////7//v8AAAAAAAAAAP/////////////////////+//7//v/+//7//v/9//z/
/f/9//7//v/+//7//f/9//v/+//7//v/+//8//z//f/7//v/+//7//3//f/+//7//P/7
//r/+P/6//r/+v/6//z//P/8//z/+v/6//r/+v/6//v/+//7//v/+//6//n/+//7//z/
/P/6//n/+P/4//r/+//8//z//P/8//v/+v/5//r/+v/6//r/+v/6//r/+v/6//r/+f/5
//r/+//7//v//f/+//7///8AAAAAAAABAAMAAwADAAMAAwAFAAYABwAIAAwACgAKAAoA
CAAIAAYABAACAAIAAQABAAEAAQD///3/+//5//j/+P/5//r/+v/6//v//f/7//r/+v/5
//n/+f/6//r/+f/5//f/+P/4//j/+P/4//j/+f/5//n/+f/5//n/+f/5//n/+f/6//r/
+v/6//z/+v/5//r//f8EAAsAEAATABkAJAAvAEMAXgByAHkAfgCEAH0AXwA+ACcACADV
/5T/X/9A/y//Lf9H/2z/hv+Y/67/w//X/+P/6P/r/+//8f/z//P/9f/1//b/+P/5//r/
+v/6//n/+f/5//r/+v/6//v/+//7//v/+//7//v/+//+//7//v////3//f/9//3/////
//////8AAAAAAAAAAP///////wAAAgACAAMAAwADAAMAAwAEAAYABQAFAAYACAAJAAkA
CQAKAAoACgAMAAoACgAJAAkADAAMAAwADQAQABAAEAAQAA8AEQARABIAEgASABIAEgAW
ABcAFwAYABcAFwAXABcAGAAZABoAGwAYABgAGQAZABkAGAAYABgAGAAYABgAFgAVABQA
EwATABQAEwATABQAFAAUABMAEwASABIAEwATABMAEwATABMAEwASABIAEwARABEAEQAQ
ABIAEQARABAADgAOAA8ADwAPAA8ADgAOAA0ADQAOAA4ACwALAAsACwALAAsACwAJAAkA
CgALAAsACgAKAAkACQAKAAoACgAKAAsACwAMAA0ADQAMAAsACwANAA0ADQANAAwADAAN
AA0ACgAKAAsADAAOAA4ADgAOAAwADAANAA8ADQANAA0ADAAOAA4ADgAOAA4ADgAOAA8A
EQARABEAEQAPAA8ADwAPABEAEQARABEADwAPAA4ADgAQABAAEAAQAA0ADQANAA0ADQAN
AA0ADQAMAAwADAAMAAwADAALAAoACwALAAwADAAKAAoACQAJAAkACQAJAAkACgAKAAkA
CQAHAAcABwAHAAkACQAKAAoACAAHAAYABAAIAAgACAAIAAgACAAIAAgACAAIAAgACAAG
AAcABwAHAAcABwAGAAUABwAHAAgACAAKAAkACAAIAAoACQAKAAoACAAGAAYABgAGAAYA
BgAGAAYABgAFAAUABgAJAAkACQALAAoACgALAAwADgAOAA8AEQARABEAEQARABEAEgAT
ABQAGAAWABYAFgAWABYAFAASABAAEAAPAA8ADwAPAA0ACwAHAAUABAAEAAcACAAIAAgA
BwAJAAcABgAGAAUABQAFAAMAAgAAAP//AQACAAIAAgAAAAAAAAABAAMAAwADAAMAAwAD
AAMAAwAFAAYABgAGAAYABAACAAcACAAHAA4AFwAeACEAJwAwADkASQBeAHIAeQB4AHoA
cwBZADwALQAgAP//wv+B/1r/Q/85/0v/cP+Q/6b/uv/L/9v/5//y//n//f////7//f/+
//3///8AAAAAAAABAAIAAgADAAUABgAGAAYABgAFAAQAAwAEAAUABgAHAAYABgAGAAcA
BwAHAAcABwAJAAkACQAJAAgACAAIAAgACQAJAAkACgAKAAoACwALAAkACQAJAAoADAAL
AAsADAAMAA0ADQANAAwADAAMAA4ADgAOAA0ADQAOAA4ADgAPAA4ADgAOAA4ADwARABEA
EgAUABQAFAAUABUAFQAUABQAFQAVABUAFQAVABUAFQAVABQAFAAVABUAEQAQABAAEAAM
AAwADAAKAAkACAAHAAcACAAHAAcACAAIAAgABwAHAAcABgAGAAUABwAHAAcABwAHAAYA
BgAHAAcABwAHAAYACAAHAAcABgAEAAQABQAFAAMAAwACAAIAAwADAAQABAADAAMAAwAD
AAMAAwADAAEAAQACAAMAAwACAAIAAQABAAAAAAAAAAAAAAD///////8AAAAAAAABAAEA
AQABAAEAAgACAAMAAwAEAAQABQAGAAYABgAGAAYAAgACAAMABQAFAAUABQAEAAYABgAG
AAYABgAGAAYABwAHAAcABwAHAAUABQAFAAUABQAFAAUABQAHAAcABgAGAAYABgAGAAYA
BQAFAAUABQADAAMAAwADAAAAAAAAAAAAAgACAAEAAAD/////AAAAAAAAAAD/////////
///////+//7//f/9/////////////f/9//7//v8AAP///v/8/wAAAAAAAAAA///+//3/
/P/8//z//P/8//z//f/9//3///////7//f/7//v//P/8//7//f/8//z//v////7//v/8
//z//P/8//z//P/8//z//v/9//3//v/9//3//f///wIAAgADAAQAAgACAAMABQAFAAUA
BQAFAAUABgAHAAgADAAKAAoACgAKAAoACAAGAAQABAADAAMABQAFAAMAAQD9//v/+v/6
//v//P/8//z///8BAP///v/8//v/+//7//v/+v/4//f/+f/6//r/+v/6//r/+v/7//v/
+//7//v/+//7//v/+//7//z//P/8//r/+v/8////AAABAAgADQASABcAHwAoADcASQBe
AHAAdwB6AIAAdQBVADgAIwAEANH/kP9Z/zj/J/8r/0v/cP+K/5r/rv/D/9X/4f/s//X/
9f/1//X/9f/3//f/9f/2//b/9v/5//r/+v/7//v//P/8//z/+//7//v/+//7//v/+//7
//z//P/8//3/+//7//v/+//9//3//f/9/wAAAAAAAAAA////////AAAAAAAAAQABAP//
/////wAAAgABAAEAAgACAAMAAwADAAQABAAEAAYABgAGAAUABQAGAAYABgAHAAoACgAK
AAoACwANAA0ADgAOAA4ADgAOAA8ADwAOAA4AEAARABIAEwARABEAEQARABIAEgATABMA
EQAQABAAEAAQABAAEAAOAA8ADgANAA0ADAALAAsADAAKAAoACQAJAAoACgALAAsACwAL
AAsACwAJAAgACAAJAAkACQAJAAgACAAHAAcABgAGAAYABwAHAAMAAwACAAIAAQABAAIA
AgADAAMAAwADAAEAAQABAP////8AAAEAAQACAAIAAQABAAIAAgACAAIAAgABAAEAAQAC
AAIAAgADAAMAAwADAAMABAAEAAUABQAEAAQABQAGAAgACAAIAAgABgAGAAcACQAJAAkA
CQAIAAgACAAIAAgACgAKAAoACwAJAAkACQAJAAkACQAJAAkACwALAAsACwALAAsACgAK
AAoACgAKAAoABwAHAAcABwAHAAcABwAHAAYABgAGAAYACAAIAAcABgAGAAcACQAKAAgA
CAAHAAcABQAFAAUABQAFAAYABgAHAAcABwAHAAcABwAHAAgACAAIAAcABgAEAAgACAAI
AAgABgAGAAYABgAGAAYABgAGAAYABwAHAAcABQAFAAQAAwAFAAUABgAGAAgABwAIAAgA
CAAIAAgACAAIAAgACAAIAAoACQAJAAoACQAJAAkACwAKAAoACwAMAA0ADgAQABMAEwAT
ABMAEwATABQAFQAWABgAFgAWABYAFgAWABQAEgAQABAADwAPABEAEQAPAA0ACwAJAAgA
CAAHAAgACAAIAAsADQALAAoACAAHAAcABwAFAAQAAgABAAMABAAEAAQABgAGAAYABwAF
AAUABQAFAAUABQAFAAUABQAGAAYABgAGAAYABgAHAAgACwAQABsAJAAlACkAMgA9AEsA
XgByAHkAeAB8AHsAZwBMADsAKgAHAMz/j/9k/0n/O/9L/27/jv+i/7b/zf/d/+f/8P/5
////AQABAAEAAwADAAMABAAEAAQAAwAEAAQABQAFAAYABgAGAAkACQAJAAkABwAHAAcA
BwAKAAoACgALAAkACQAJAAkACwALAAsACwAKAAoACgAKAA0ADQANAA4ADAAMAA0ADQAN
AA0ADQAOAA4ADQANAA4ADgAPAA8ADwAOAA4ADgAQABIAEgARABEAEgASABIAEwAUABQA
FAAUABMAFQAVABYAFgAWABYAFgAZABkAGAAYABkAGQAZABkAGwAbABsAGwAZABgAGAAX
ABcAFgAWABYAFAAUABQAEgARABAADwAPAA8ADwAQABIADwAOAAwACwAMAAwADQANAA4A
DwAQABEAEAAOAA0ADQAOAA8AEAAQABAADwAPAA4ADgAOAA8ADwAOAA8ADwAQAA0ADQAO
AA4ADQANAA0ADQANAA0ADQALAAkACgALAAsACgAKAAkACQAKAAoACgAKAAwACwALAAsA
CgAKAAoACwANAA0ADQANAAwADAANAA0ACgAKAAsADAAOAA4ADgAOAAwADAANAA8ADQAN
AA0ADAAOAA4ADgAOAA4ADgAOAA8ADQANAA0ADQANAA0ADQANAA0ADQANAA0ADQANAAwA
DAAKAAoACgAKAAsACwALAAsACwALAAsACwAIAAgACAAIAAoACgAJAAgABQAFAAYABgAG
AAYABQAFAAYABwAIAAkABgAGAAUABQAFAAUABQAFAAcABwAIAAgACAAHAAYABAAEAAQA
BAAEAAQABAAEAAQABgAGAAYABgAEAAUABQAFAAcABwAGAAUAAwADAAQABAACAAQABAAE
AAQABAAEAAQABAAEAAMAAwAEAAcABwAHAAkACAAIAAkACgAMAAwADQAPAA0ADQANAA0A
DwAQABEAEgAUABIAEgASABIAEgAQAA4ADAAMAAsACwAMAA0ADAALAAkABwAGAAYABQAG
AAYABgAFAAcABQAEAAQAAwADAAMAAwACAAAA/////wAAAAAAAAIAAgACAAMAAQABAAEA
AQABAAEAAQABAAEAAgACAAIA/v8AAAIABQAGAAkADAATABoAHwAlAC4AOQBHAFoAcgB/
AH4AfgB9AG0ATgA1ACIAAwDM/4v/Wv8//y//Of9e/4L/mv+q/73/1f/l/+z/8//5//v/
/f/9/////////wAAAAAAAAEAAgACAAMAAQACAAIAAgADAAMAAwADAAEAAQABAAEABAAE
AAQABQAHAAcABwAHAAcABwAHAAcABgAGAAYABgAHAAcABwAIAAoACgALAAsACQAJAAkA
CgAKAAkACQAKAAwADQANAA0ADgAOAA4AEAAQABAADwAPABAAEAAQABEAEgASABIAEgAT
ABUAFQAWABgAGAAYABgAGQAZABgAGAAbABsAGwAbABsAGwAbABsAGgAaABsAGwAZABgA
GAAYABgAGAAYABYAEwASABEAEQAQAA8ADwAQAA4ADgANAA0ADgAOAA8ADwAPAA8ADwAP
AA8ADgAOAA8AEQARABEAEAAQAA8ADwAOAA4ADgAPAA8ADQANAAwADAAJAAkACgAKAAkA
CQAJAAkACQAJAAkABwAHAAgACQAJAAgACAAHAAcACAAIAAgACAAKAAkACQAJAAwADAAM
AA0ACwALAAsACwAMAAwADQANAAwADAANAA4ADgAOAA4ADgAOAA4ADwARAA8ADwAPAA4A
DwAQABEAEgAQABAAEAARABEAEQARABEADwAPAA8ADwARABEAEQARAA8ADwAOAA4AEAAQ
ABAAEAAPAA8ADwAPAA0ADQANAA0ADgAOAA4ADgAOAA4ADQAMAAsACwAMAAwADgAOAA0A
DQALAAsACwALAAsADAAMAA0ADQANAA0ADQAMAAsACwAKAAoACQAIAAYACgAKAAoACgAK
AAoACgAKAAgACAAIAAgACAAJAAkACQALAAsACgAJAAkACQAKAA4AEAAOAA4ADgAOAA0A
DAALAAoADAALAAsADAAMAAsACgALAA4ADgAPABAAEAAQABEAEwAVABUAFQAVABcAGAAZ
ABoAHAAaABoAGgAcABwAGgAYABYAFgAVABUAFAATABAADQANAAsACgAKAAsADAAMAAwA
CwANAAsACgAMAAsACwALAAwADAALAAsACgAKAAkACAAGAAYABgAHAAkACQAJAAkACQAJ
AAkACQAJAAoACgAKAAoADgAQAA8ADgANABYAHwAmAC0AMwA4AEUAWQByAIYAjwCSAJQA
jwB3AFwARwAqAPn/tv99/1r/Qf89/1f/fP+W/6b/wP/V/+X/9f8AAAEAAQAJAAsACwAN
AA0ADQAOAA4ADgAOAA4ADQANAA8AEAAQABAAEwATABMAEwAUABUAFgAXABYAFgAWABcA
FwAXABcAFwAWABUAFAATABUAFgAXABgAFwAXABcAGAAaABoAGwAbABsAGwAbABwAHAAb
ABsAHAAcAB0AHQAdAB8AIAAhACQAIgAiACEAIQAiACIAIgAjACYAJgAmACYAJwApACkA
KgAsACwALAAsADEAMQAwADAAMgAzADQANQAzADEALwAtAC0ALgAwADEALwAuAC4ALgAq
ACoAKgAoACgAKAAoACkAJQAjACIAIgAlACYAJgAnACkAKgAsAC0ALAArACoAKQAnACYA
JgAnACUAJQAlACQAJwAnACgAKAAnACYAJgAlACEAIQAgACAAIAAhACMAJAAjACMAIwAj
ACEAHwAdABkAGwAeACEAIwAkACQAIwAjACIAIgAiACIAIAAfAB8AHwAiACIAIgAjACUA
JQAlACUAJQAkACQAIwAkACQAJQAmACgAKAAoACgAIwAiACIAIwAmACcAKAAoACYAJgAm
ACYAJgAmACYAJwAnACcAJwAnACkAKQApACkAJwAnACcAJwAlACUAJAAkACUAJgAnACgA
JQAlACUAJQAjACMAIwAjACQAJAAkACQAJAAkACMAIgAhACEAIgAiACQAJAAjACMAIQAh
ACEAIQAgACAAHwAfACEAIQAhACEAIAAfAB8AHgAhACEAIQAgACEAIAAfAB4AHAAcABwA
HAAeAB4AHgAeAB4AHQAfABsAGgAcABwAHAAcABwAHAAcABwAHAAbABsAHAAeAB8AIAAj
ACYAJgAnACgAJAAiACEAIQAjACUAJwApACkAKgArACwALgAsACwALAApACgAJQAiACIA
IgAhACEAJAAlACQAIwAfAB0AHAAcAB8AIAAgACAAHwAhAB8AHgAgAB8AHwAfAB0AHAAa
ABkAFwAYABgAGAAZABoAGwAdABsAGwAbABsAGQAXABUAEwATABQAFAAUABQAEAAQABkA
IgAlACgALQA2AD0APwBCAFEAaQCCAJYAnQCSAIoAewBhAEgAQQAyAAcAwv+H/2b/U/9L
/2H/iP+q/7z/zP/h/+////8MAA8ADwARAA8ADwARABEADwAQABAAEAASABQAFQAXABUA
FgAWABYAGQAZABkAGQAZABkAGQAZAB0AHgAfACEAGwAXABMADwARABMAFQAXABkAGgAb
ABwAHQAdAB0AHgAgACAAIQAhAB8AHwAfACAAHQAbABoAGgAcAB8AIQAjACAAHgAcABwA
HgAeAB0AHQAfACAAIQAjACEAIAAfAB4AIwAnACkALAApACYAIwAgACcAKQAqACwAKAAl
ACIAHwAhACMAJQAnACQAJAAlACUAIAAeAB0AHAAdAB4AHwAeABsAGAAVABMAEgARABEA
EgASABIAEQARABYAGAAbAB0AGQAXABUAEwAVABQAFAAVABUAFQAVABQAEgARABEAEAAQ
ABAAEQARAAwACwAJAAgABQAFAAYABgADAAMAAwADAAcACQALAAsADgAQABIAEwAPAAwA
CAAFAAkACgALAAwACQAFAAIA///9//z/+//7//3///8BAAMABwAKAA4AEQAQABAAEQAS
ABAADgAMAAoABwAGAAYABwAKAAsADAAMAAoACAAGAAQABgAGAAYABwAHAAcABwAHAAsA
CwALAA==
         </WaveFormData>
      </LeadData>
      <LeadData>
         <LeadByteCountTotal>10000</LeadByteCountTotal>
         <LeadTimeOffset>0</LeadTimeOffset>
         <LeadSampleCountTotal>5000</LeadSampleCountTotal>
         <LeadAmplitudeUnitsPerBit>4.88</LeadAmplitudeUnitsPerBit>
         <LeadAmplitudeUnits>��V</LeadAmplitudeUnits>
         <LeadHighLimit>2147483647</LeadHighLimit>
         <LeadLowLimit>268435456</LeadLowLimit>
         <LeadID>V4</LeadID>
         <LeadOffsetFirstSample>0</LeadOffsetFirstSample>
         <FirstSampleBaseline>0</FirstSampleBaseline>
         <LeadSampleSize>2</LeadSampleSize>
         <LeadOff>FALSE</LeadOff>
         <BaselineSway>FALSE</BaselineSway>
         <ExcessiveACNoise>FALSE</ExcessiveACNoise>
         <MuscleNoise>TRUE</MuscleNoise>
         <LeadDataCRC32>954295766</LeadDataCRC32>
         <WaveFormData>
8v/y//L/8v/y//L/8v/y//T/9P/0//T/8v/y//L/8v/1//b/9//4//f/9v/1//T/9f/2
//f/+P/2//b/9v/2//b/9v/2//b/+P/4//j/+P/6//r/+v/6//z//P/8//z//v/+//7/
/v8AAAAAAAAAAP7//v/+//7//v/+//7//v8AAAAAAAAAAP7//v/+//7//v/+//7//v/+
//7//v/+//7//v/+//7/AAAAAAAAAAADAAQABQAGAAcACAAJAAoACwAMAA0ADgAMAAwA
DAAMAAwADAAMAAwACwAKAAkACAAIAAgACAAIAAYABgAGAAYABgAGAAYABgAGAAYABgAG
AAYABgAGAAYABgAGAAYABgAHAAgACQAKAAkACAAHAAYACAAIAAgACAAKAAoACgAKAAoA
CgAKAAoADAAMAAwADAAOAA4ADgAOAA8AEAARABIAEAAQABAAEAARABIAEwAUABIAEgAS
ABIAEAAQABAAEAAOAA4ADgAOABAAEAAQABAAEgASABIAEgASABIAEgASABEAEAAPAA4A
EAAQABAAEAAQABAAEAAQABAAEAAQABAAEAAQABAAEAAQABAAEAAQAA4ADgAOAA4AEAAQ
ABAAEAAQABAAEAAQABIAEgASABIAEQAQAA8ADgAQABAAEAAQAA8ADgANAAwADQAOAA8A
EAASABIAEgASABAAEAAQABAAEAAQABAAEAAPAA4ADQAMAA0ADgAPABAADgAOAA4ADgAO
AA4ADQAMAA0ADgAPABAADwAQABAAEQARABAAEAARABMAFgAXABkAGgAaABkAFwAaABsA
HgAgACAAHwAeABsAIAAgACAAHgAaABoAFgAYABgAGQAZABcAEgAOAAsACgAMAA0ADQAN
AA0ADQANAAsACwALAAoACgAKAAoACAAGAAQABAAEAAQABgAGAAYABgAHAAgACAAGAAYA
BwAHAAYABQAEAAMAAwAHAAgACQAKAAIABgAMAA8AEQAYACQAMAA7AEgAWgBpAHkAhQCS
AKwAwwC8AKAAhwBuAEgADQDG/4v/ZP9S/1//d/+Q/6b/vP/K/9P/2f/i/+v/8f/4//b/
9v/4//j/9v/3//f/+P/6//v/+//6//n/+f/6//r//f/+/wAAAQAAAP///v/9//v//f/9
//3//v/+////AQD//////////wIAAgABAP///f/+//7//v/+//7///8AAAQABQAFAAYA
BQAEAAMAAgACAAEA/v///wAAAQABAAIAAgABAAAAAAADAAUABQAEAAYABQAFAAUABgAH
AAcABQADAAQABAAFAAgACAAHAAcACQAIAAgACAAHAAoACgAIAAgACQAKAAoABQAEAAMA
AgAEAAUABQAEAAEA/////wAA/v/+//////8BAAEAAQADAAQABgAHAAgACQAJAAkACAAL
AAsACwAKAAsADAAOABAADwAOAAwACQALAAwADQANAAoABwAGAAUABgAEAAMAAwAFAAYA
BwAIAAYABgAFAAMAAwAGAAYABAAEAAUABgAJAAYABQAFAAQABAAEAAMABAADAAUABgAG
AAQABAAEAAQABAAEAAUABQAHAAcACAAIAAYABwAHAAYABAAEAAYABwAHAAgACAAIAAoA
CgAJAAkACQAIAAgACAAIAAgACgAKAAkACAAHAAYABgAHAAcABwAHAAgACAAHAAYABgAF
AAUABQAEAAQABAAGAAYABgAEAAQABAADAAEAAQACAAMAAwADAAMAAwAEAAQAAwAAAAAA
/////wAAAAACAAIAAgACAAAAAAAAAAAA/v/+//////////3//f/+/wAAAAAAAAAA////
/////v/+//7//v////3//f/9//z//P/8//z//P/6//v//v//////////////////////
/v/+//7//f/+//7//v/+//7//v/9//z//P/+//7//v///////v/+//7///8BAAQABgAG
AAYABwAJAAgACAAHAAcABwAJAAoADQAPAA8ADQAQAA4ADgAMAAoACgAGAAgACAAHAAcA
BQACAAAA/f/8//z//f/9//3//f///////f/9//z/+v/5//j/+P/2//T/9P/0//T/9P/0
//T/9P/0//X/9v/2//T/9P/3//f/9v/2//b/9v/3//j/+P/4//j/+P/4//b/+f8BAAwA
FgAcACkANgBGAFkAbQB9AJAArgDDALgAnAB9AFYAIgDh/6T/d/9Y/0r/Wf91/4j/mP+s
/7z/yf/V/9z/4//l/+b/6P/o/+r/6v/s/+3/7f/u/+//7//u/+z/7f/t/+7/7v/u/+7/
7//v/+//7//v/+//7f/v/+//7//x//D/8P/x/+//7//v/+//8P/w/+//7f/w//L/8//0
//P/8v/y//L/8//z//L/8v/y//L/8v/y//H/8f/v//H/8v/z//P/9P/1//X/9f/2//X/
9//3//b/+P/3//f/9//5//n/+P/1//b/+P/5//v//P/8//v/+//9//z//P/8//v//v/+
//z//f/9//3//P/6//r/+v/6//j/+f/5//j/9//1//X/9v/0//T/9f/1//X/9f/1//f/
+P/6//v//P/+////AAAAAAMAAwADAAIAAgACAAMABAAEAAQAAwABAAEAAgADAAMAAwAB
AAEAAQAAAP7//f/9//z//P/8//z//v/+//3/+//7//7//v/8//3//f/9/////v/9//3/
/P/8//z/+//8//3///8AAAAAAAAAAAAAAAD+//7//////wEAAQACAAIAAAABAAEAAAAA
AAAAAgADAAEAAgACAAIAAgACAAEAAQACAAIAAwAEAAIAAgAEAAQAAgACAAIAAgADAAMA
AgABAAEAAgACAAEAAgACAAEAAQADAAIAAgACAAIAAgACAAAAAgACAAEA/////wAAAQAB
AAEAAQABAAIAAgABAP7//v/9//3//v/+//z//P/8//z//P/8//z//P/7//z//v////v/
+f/5//r//v/+//7//v/////////+//7//v/+/////////////v8AAAAAAAAAAP3//f//
///////////////////////+/wEAAgACAAEA/v/+//7//v/9//7/AAD+//7//v/+////
/////wAAAgACAAIAAwACAAIAAwAEAAYABwAJAAoADAAMAA0ADwAQABAADwAPABEAEwAU
ABcAFwAXABUAGAAWABYAFAASABIADgAQABAAEQARAA8ADAAIAAUABAAEAAUABQAFAAUA
BgAHAAYABwAGAAQAAwACAAMAAgABAAIABAAEAAQABAADAAIAAQABAAMABAADAAQAAwAD
AAIAAgACAAIAAwAEAAIABAAGAAYABgAIAAsAEwAcACQAMAA9AEgAWABtAH0AiQCiAL4A
xQC0AJoAfQBSABgA2f+k/4P/aP9k/3n/kf+g/7L/wv/O/9n/5f/u//H/9f/2//b/9v/4
//j/9v/3//f/+P/8//3//f/8//v/+//8//z//v/+///////9//3//f/9//v//f/9//3/
///+//7//////////////wAAAAD///3///8AAAAAAAD+//7///8AAP/////+//7//v/+
//7//v/9//3/+//9//7//////wAAAQABAAEAAgACAAMAAgAAAAMAAwAEAAUABwAHAAYA
AwAFAAYABgAHAAgACAAHAAcABQAEAAQABAAHAAoACgAIAAUABQAFAAQABAAEAAQABAAE
AAUABQAEAP///f/9//7//P/8//3//f8AAAEAAgAFAAYACAAJAAoADAANAA4ADgARABEA
EQAQAA0ADAAMAAwADgAOAA0ACwALAAwADQANAA8ADQANAA0ACQAGAAQAAwAGAAYABgAG
AAQABAADAAEAAgAGAAcABgAEAAMAAgADAAYABwAJAAoABgAEAAEAAAACAAUABwAIAAYA
BgAGAAYABwAIAAoACwAKAAkACQAIAAYABwAHAAYABAAEAAYABwAKAAwADQAOABAAEAAP
AA8ADgAMAAsACgAJAAgACQAIAAgACAAIAAgABwAHAAYABQAIAAoACwALAAcABgAEAAMA
BAAEAAUABgAGAAYABgAEAAIAAgABAP//AAACAAQABQAFAAUABQAGAAQAAwAAAAAA/v/9
//3//P/+//7//v/+/wAAAAAAAAAA/v/+///////9//v/+//8//z//P/8//z//v///wAA
AAD///7//f/9//////////7//P/8//z//P/5//n/+//7//3///8BAAMA///9//v/+P/2
//j///8BAP7//P/8//z//P/8//v/+v/6//j/+P/4//n/+P/4//n/+v/8////AwAGAAgA
CAAJAAsACgAIAAUAAwAEAAcACQANAA8ADwANABAAEgASABAADgANAAgACQAIAAkACQAH
AAQA/v/7//r/+v/7//v/+//7//n/+f/3//f/+f/4//j/+P/4//b/9P/0//T/9P/0//T/
8v/y//L/8//2//b/9P/0//X/9f/0//T/8v/y//P/9P/0//j/+v/2//D/8v/3//3/BAAQ
ABoAJQA0AEQAWQBxAIEAkgCqAL0AtACWAHMAUAAmAO3/qP9z/1L/Pv9D/2H/ev+M/5z/
rv+9/8v/1v/d/+P/5P/j/+L/4//i/+D/4f/h/+L/5v/n/+f/5v/l/+X/5v/m/+b/5v/n
/+f/6f/p/+n/6f/p/+v/6//r/+r/6P/n/+f/5//n/+f/5//o/+j/5//l/+f/6P/o/+j/
5v/m/+f/6P/p/+n/6P/o/+j/6P/o/+j/6f/p/+f/6f/r/+v/6v/q/+n/6f/p/+r/6f/r
/+v/6v/r/+v/7P/t/+3/7f/s/+n/6//s/+z/7f/u/+7/7f/t/+//7v/u/+7/7P/u/+3/
6v/q/+v/7P/s/+r/6v/q/+r/6P/p/+n/6P/n/+X/5f/m/+T/5P/l/+X/5//n/+f/6f/o
/+r/6//s/+7/7//w//D/8f/x//H/8P/w//D/8f/y//T/9P/z//H/7//w//H/8f/x/+//
7//v/+//7v/u/+//7//u/+3/7P/u/+7/7f/r/+n/7P/s/+r/6//r/+v/7f/t/+3/7v/u
/+3/7P/q/+r/6//t/+7/7v/s/+z/7P/s/+7/7v/v/+//7//v//D/8P/u/+//7//u/+7/
7v/w//H/7//w//D/8P/w//D/7//v//D/8P/x//L/8v/y//T/9P/y//L/8v/y//P/8//y
//H/8f/y//L/8f/x//L/8v/z//P/8v/y//L/8v/y//L/8P/y//L/8f/v/+//8P/x//H/
7//v/+//8P/y//H/7v/u/+//7//w//D/8P/w//D/8P/w//D/8P/w//D/8P/x//H/7//t
/+3/7v/u/+7/7v/u/+//7//v/+7/8P/w//D/8f/v/+//7//u/+z/7P/s/+z/6v/r/+7/
7//v/+//7//v/+//7//v/+7/8P/w/+//7f/w//D/8P/w//D/8P/y//H/8P/w/+//7v/t
/+3/8P/w//H/8v/w//H/8//0//b/9v/3//n/+v/6//n/+f/7//3//v8BAAEAAQD//wIA
AAAAAP7//P/8//j/+v/6//v/+//5//b/8P/t/+z/7P/t/+3/7f/t/+3/7f/r/+v/6//q
/+r/6v/s/+r/6P/o/+j/6P/o/+j/6P/o/+j/6f/q/+r/6P/o/+n/6f/o/+j/6P/o/+n/
6v/q/+7/7v/q/+r/7P/x//X//P8GABAAGQAkADYASwBdAGsAggCgALEAqACMAG0ARAAO
AM3/lP9v/1T/Rv9T/2//gv+S/6L/tP/D/83/0P/V/9v/3v/c/9z/3v/e/9//4f/i/+T/
5f/l/+T/4v/j/+P/5P/k/+b/5v/n/+f/5v/l/+T/4//k/+f/6P/p/+f/5v/m/+f/6f/p
/+n/6f/u/+7/7f/r/+v/7P/s/+z/7v/u/+//8P/v/+//7v/u//D/8P/w//D/8f/x/+//
8f/y//P/8//0//T/8//y//L/9f/3//f/9v/3//f/+P/5//r/+//7//n/+f/6//r/+/8A
AAAA/////////v/+//7///8CAAIAAAABAAEAAQAAAP7//v/+//7///8BAAIAAgD///3/
/f/+//7//v//////AQABAAEAAwAEAAYABwAIAAwADQAOAA4ADQANAA0ADAAMAAwADQAO
ABAAEAAPAA0ACwAMAA0ADQAPAA0ADQANAAwACgAJAAkACQAIAAcABgAIAAgABwAFAAUA
CAAIAAYABwAHAAcACQAHAAcACAAIAAkACAAGAAYABQAHAAgACAAKAAoACgAKAAkACAAI
AAcACQAJAAoACgAMAA0ADQAMAAwADAAOAA8ADgAOAA0ADAANAA4ADgAPAA4ADAALAAoA
CwAMAA8AEAAOAA4ADgAOABAAEQARABEADgAOAA0ACwAMAA4ADwARAA4ADAALAAoADgAO
AA4ADAAMAAwACwAJAAsADAANAA0ADQANAA0ADgALAAkABQAEAAcABwAIAAgACAAIAAgA
CAAIAAgACAAIAAgACAAJAAkABwAFAAUABgAGAAYABgAGAAUABQAFAAQABgAGAAYABwAH
AAcABwAGAAYABgAGAAYABQAFAAcABwAFAAUABQAFAAcACQAHAAgABgAEAAQABAAEAAYA
BQAEAAQABAAEAAQABQAHAAgACgAMAAsACwAMAAwADwAQABIAFQAXABgAGAAZABUAFQAU
ABUAFwAXABUAGAAbABwAGwAaABkAFAAVABQAFQAVABMAEAAMAAkACAAIAAkACQAJAAkA
BwAHAAUABQAGAAYABwAIAAUAAgD///7///8AAAEAAgAAAAAAAAABAAQABAACAAIAAgAB
AP///v8BAAIABAAGAAgAAgAAAAIABAACAAMACwASAB4ALAA1ADoASABjAHsAiwCeALgA
xwC4AJgAfQBmAEAA+/+0/4X/YP9Q/1//df+G/57/uP/I/9H/2f/k/+3/8//0//P/8v/z
//L/8v/z//P/9P/3//n/+v/6//v/+//8//z/+f/4//j/9//4//n/+v/7//n/+//7//v/
/f/8//z//f/9//3//f/9//7//v/9//v/+//8//z//P/+//7///8AAAAA///9//z//P/8
//z//P/+/////v8BAP/////+//7/////////AAABAAMAAwACAAAA////////BAAFAAUA
AwABAAIAAgADAAQABAADAAMAAwACAAIAAgADAAYABgAEAAUABQAFAAQAAAAAAAAAAAD+
///////+//3/+//7//z/+v/6//v/+//9//3//f//////AAAAAAAABAAFAAYABgAFAAUA
BQAEAAIAAgADAAQABgAGAAUAAwABAAIAAwADAAEA////////AQAAAAAAAQABAAAA///+
//7//v/9//v//f8AAAAA/v/9//3//f////7//f/9//z//f/8//r/+v/5//v//P/8//7/
/v/+//7//v/+////////////AAAAAAAAAQABAAAA/v/+/wAAAQD//wAAAAAAAAAAAAD/
////AQAAAAAAAAAAAAAAAgACAAIAAgACAAIAAQABAAAA//8BAAIAAgABAAIAAgABAAEA
AQAAAAAAAAAAAAAAAAD+//7//v/9//v//f/+///////9//3//f/+/wAA///8//z//f/9
//7//v/9//z/+//6//v//P/9//7/+v/6//v/+//7//n/+f/6//z//P/8//z/+f/5//n/
+P/4//j/+P/5//n/+f/5//j/+v/6//r/+v/3//f/+f/5//j/+f/6//v/+//7//v/+v/6
//r/+v/6//r/+f/4//j/+v/6//r/+//6//r/+//8//7///8BAAIAAgACAAMABQAGAAYA
BQAFAAUABwAIAAsACwALAAkADAAMAAwACgAIAAgABAAGAAYABwAHAAUAAgD+//v/+v/6
//v/+//7//v//f/9//v/+//6//j/9//2//j/9v/0//T/9P/0//T/9P/0//T/9P/1//T/
9P/y//L/9f/1//T/9P/0//T/9f/2//T/9P/0//b/9P/0//n///8GABAAGgAlADIARABV
AGUAdwCQAKwAtwCoAI4AbwBIABAAz/+U/2n/Sv9E/1n/d/+K/5r/rP+8/8n/0//c/+H/
5f/m/+b/5v/o/+j/5v/n/+f/6P/q/+v/6//q/+v/6//s/+z/6v/q/+v/6//r/+v/6//r
/+v/7f/t/+3/7f/s/+z/7f/t/+3/7f/t//D/8P/v/+3/6//s/+z/7P/u/+7/7//w/+//
7//u/+7/7v/u/+7/7v/v/+//7f/v//H/8f/w//D/8//z//P/9P/0//X/9P/y//P/8//0
//X/9v/3//f/9f/1//b/9v/3//j/+P/3//f/+f/4//j/+P/3//r/+v/4//n/+f/5//j/
9v/2//b/9v/2//f/9//2//T/8//0//b/9P/0//X/9f/1//X/9f/3//j/+v/7//z//v//
/wAAAAD////////+/wAAAAABAAIAAAAAAP///f/9//7///////3/+//7//v//P/6//n/
+f/7//z//f/+//z//P/7//n/+P/6//n/9v/3//f/9//5//v/+//8//z/+f/4//b/9v/5
//v//P/8//r/+v/6//r//P/8//3//f/7//v//P/8//7///////7//v/+/wAAAQABAAIA
AgACAAAAAAD////////+//7//v///wAAAwAEAAIAAgACAAIABAAFAAUABQADAAQABAAD
AAQABAADAAMAAQAAAAAAAAAAAAAAAAD+////AAAAAP///f/+//////8BAAEAAQACAAQA
AwAAAAAA/////wAAAAACAAIAAgACAAQABAAEAAQABAAEAAUABQABAP////8AAAQABAAE
AAQAAQABAAEAAAACAAIAAgADAAMAAwADAAIAAgACAAIAAgAAAAEABAAFAAIAAwAEAAQA
BAAEAAQABAAEAAMAAgACAAMABAAFAAcABgAGAAcACAAHAAcACAAIAA0ADgAQABMAFAAU
ABMAEwASABMAEwAVABYAFwAWABoAGgAaABgAFgAUABAAEgASABMAEwARAA4ADAAJAAgA
CAALAAsACwALAAsACwAJAAkABwAGAAYABgAEAAIAAAAAAAIAAgACAAIAAgACAAIAAwAF
AAYABQAGAAYABQADAAIAAwAEAAYACAAGAAgACAAEAAIAAgAJABMAIgAqACwALwA8AEwA
XwBxAH8AkACsAMEAvgCkAIUAZgBAAAUAxP+T/27/Vv9f/3v/lP+i/7b/yv/X/+H/5v/r
//H/9P/1//b/+f/6//j/+f/5//r/+v/7//v/+v/3//f/+P/4//r/+v/7//v/+v/5//j/
9//4//v//P/9//v/+v/6//v//f/9//3//f/+//7//f/7//3//v/+//7//v/+////AAAB
AAEAAAAAAP7//v/+//7/AAABAAAAAwACAAEA///+/wEAAQABAAIABQAHAAcABgAEAAMA
AwADAAgACQAJAAcABgAGAAUABQAKAAoACQAJAAkACAAIAAgACwAOAA4ADAAIAAcABgAE
AAMABAAFAAYABgAHAAcABgABAP////8AAAIABAAHAAkABwAFAAMAAwACAAQABQAGAAsA
DQAPABAADwANAAsACAALAAwADgAQAA4ADgANAAsADAAOABAAEQAPAA0ADQANAAwACgAJ
AAkACgAKAAoACgAKAAoACQAHAAUACAAIAAYABwAHAAcACQALAAsADAAMAAkACAAGAAYA
BwAJAAoACgAKAAoACgAKAAgACAAJAAkACAAHAAcABgAHAAkACgAKAAgACAAKAAsADAAO
AA8AEAAOAA4ADQANAA8ADgAOAA4ADQAMAA0ADAAMAAwADAAMABAAEQARABEADwAQABAA
DwAOAA4ADQANAA0ADAAMAAwAEAAQABAADgANAAwACgAHAAkACgALAAsACAAHAAYABgAH
AAcABQAGAAkACQAKAAoACAAIAAgACAAGAAYABgAGAAUABgAIAAkABwAFAAUABgAHAAYA
BQAEAAMAAwADAAIAAwAEAAUABwAFAAUABQAEAAYABgAGAAYAAwADAAUAAwAAAAIAAgAC
AAIABAADAAIAAgAAAAAAAAABAAQABAAFAAYABAAFAAcACAAKAAoACwANAAwADAALAAsA
CwANAA4AEQATABMAEQAUABQAFAASABAAEAAMAA4ADgARABEADwAMAAgABQAEAAQAAwAD
AAMAAwADAAMAAQABAP///v/+//7/AAD+//z//P/8//z//P/8//r/+v/6//v//P/8//r/
+v/7//v/+v/6//r/+v/7//z/+P/8//z//P/8//7///8DAAwAFgAgACsANgBEAFkAbwCB
AJAAqgDBAMIAqgCLAGoAQAAJAMb/jf9k/0r/Tf9n/4D/lP+k/7b/x//V/9r/3//l/+j/
6v/q/+z/7P/s/+3/7f/u//D/8f/x//D/7//v//D/8P/u/+7/7//v/+3/7f/t/+3/7//x
//H/8f/x//D/8P/x//H/8f/x//H/8v/y//H/7//x//L/8v/y//L/8v/z//T/8//z//L/
8v/0//T/9P/0//X/9f/z//X/9f/1//T/9P/3//f/9//4//j/+f/4//b/+P/3//f/9//6
//v/+//5//v//P/8//3//f/8//r/+f/6//r/+//8//v//v/+//z//P/9//7//v/6//r/
+v/6//r/+//7//r/9//1//X/9v/2//b/9//3//f/9//3//n/+v/8//3//v8AAAEAAgAC
AAMAAwADAAIABAAEAAUABgAEAAQAAwABAAMABAAFAAUABAABAAAA//////7//v////7/
/v/+//7/AAAAAP///f/9/wAAAAD+//v/+//7//3/+//7//z//P/8//z/+//8////AQAC
AAIAAAAAAAAAAAD+//7///////////8AAAAAAgADAAMAAgACAAIABAAFAAMABAAEAAQA
BgAGAAUABQAFAAQABAAEAAIAAgAEAAQAAgACAAIAAgAEAAUABQAFAAMABAAEAAMAAgAC
AAEAAQADAAIAAgACAAIAAgACAAAAAgACAAEA//8AAAIABAAFAAMAAwADAAQAAgABAP7/
/v/9//3//v/+////AAABAAIAAgACAAIAAgD+//7//////////f/9//7/AgACAAIAAgD/
///////+//z//P/8//3//////////v/+//7//v/+//v/+//9/wEAAgACAAIAAgACAAIA
AQAAAAAA///+//3//f/+//7///8AAAIAAwAFAAYABgAGAAcACQAIAAgABwAHAAkACwAM
AA8ADwAPAA0AEAASABIAEAAOAA4ACgAMAAwADAALAAgABAABAP////8AAAAA///+//3/
/f/9//v/+//9//z//P/8//7//P/6//r/+P/4//j/+P/4//j/+P/5//z//P/6//r/+//7
//r/+v/6//r/+//8//7/AgAAAP7//P/8////CQASABwAJgArADQARgBdAHEAgQCUAK4A
vQC6AKYAhwBiACwA6f+u/4P/Yv9U/2P/ff+O/57/tP/G/9H/3//q/+n/6f/y//D/8P/y
//L/8v/z//P/9P/4//n/+f/4//b/9f/1//T/9//4//r/+//9//3//f/9//z//f/8//v/
/f/8//z//f/8//v/+v/5//z//P/7//n/+//8//z//P/8//z//f/+//3//f/8//z//f/+
////AAADAAMAAQADAAEAAQAAAAAA////////AAD//wEAAQAAAAEAAQACAAMABAAFAAUA
AwAGAAgACQALAA4ADgANAA0ADwAOAA4ADgALAAwACgAGAAkACwANAA4ACgAKAAoACgAI
AAcABQACAAIAAwAGAAoACQAIAAgABwAKAAsADAAPAA4AEAARABIAEwATABMAEgAUABUA
FgAWABUAFAAUABQAFQAWABYAFQATABQAFQAVABQAEQAQAA8AEAAQABEAEwATABIAEQAQ
AA4ADAAJAAUACgAQABMAFAARAA8ADQANAA8ADwAQABAADwAOAAwADAALAA0ADgAOAAwA
DAAMAAwADAAMAA0ADQAQABEAEwAUABQAFQAVABQAEQAQABEAEQATABQAFAAUABIAEgAR
ABEAFAAUABUAFgAVABQAFQAUABYAFgAWABYAFgAXABcAFwAXABgAGAAXABQAFAATABMA
EwASABIAEgASABIAEgAQABEAEgASABEAFAAWABgAGQAVABMAEQAQABIAEwASABQAEgAR
ABEAEAAOAA4ADgAOAA8AEAARABIAEAAQABEAEQARABEAEwAWABMAEAANAAoADAANAA4A
DgARABIAEwAVABUAEwAPAAgAAgAGAAoADgASAA8ADQALAAoACwAMAA0ADwASABQAFwAa
ABcAFwAYABgAFwAWABYAFwAcAB4AHwAhACEAIwAkACcAKQApACcAKgAnACYAIwAgACIA
HgAgACAAJAAlACQAIgAdABkAFwAWABoAGwAcAB0AGgAZABYAFQAVABQAFAAUABYAFAAS
ABIAFAAUABQAFAAUABQAFAAVABYAFgAUABQAEwARAA4ADAAOAA4ADwAQABYADAAIABQA
IAAgAB0AJwA6AEIAPgA/AFYAeACXALMAxQDKANQA3wDQAK4AjwB0AEgA+/+w/4v/dv9i
/2n/if+k/7T/xv/Y/+H/7f/+/wMABQAOAA0ADAANAAwACgALAAsADAASABcAGwAeABgA
EwAPAAoADQAOABAAEQAUABUAFgAXABkAHQAfACEAGgAUAA8ACwANAA8AEQATABsAHgAg
ACEAGwAYABQAEAATABYAGgAeACIAIwAjACQAIAAeABwAGgAdAB8AHwAjAB8AHQAaABgA
GwAdAB8AIgAlACcAJwAmACQAIwAjACMAKAArAC0ALQArACoAKAAnAC4AMAAxADMALwAq
ACYAIgApADAANAA2ADEALwAtACoAJwAmACUAJAApAC8ANAA4ADAAKwAoACYAKAAoACkA
KQArAC0ALwAzADcAOgA8AD4AOwA5ADcANAA4ADkAOgA6ADwAPgBBAEQAQgBCAEEAPwA9
ADwAOwA5ADcANQA1ADUANAAyADEAMQAyADIAMgAyADMANAA0ADMAOAA+AEEAQgA+AD0A
PAA9ADoAOQA5ADgAMwAwACwAKgAqACsAKwAqAC8AMgA1ADgAPgBCAEcASwBIAEUAQwBA
AD0APQA8ADoAOAA2ADYANQA4ADwAPwBCAD4APAA5ADcAOgA8AD8AQgA+ADwAPAA6AEYA
RgBKAA==
         </WaveFormData>
      </LeadData>
      <LeadData>
         <LeadByteCountTotal>10000</LeadByteCountTotal>
         <LeadTimeOffset>0</LeadTimeOffset>
         <LeadSampleCountTotal>5000</LeadSampleCountTotal>
         <LeadAmplitudeUnitsPerBit>4.88</LeadAmplitudeUnitsPerBit>
         <LeadAmplitudeUnits>��V</LeadAmplitudeUnits>
         <LeadHighLimit>2147483647</LeadHighLimit>
         <LeadLowLimit>268435456</LeadLowLimit>
         <LeadID>V5</LeadID>
         <LeadOffsetFirstSample>0</LeadOffsetFirstSample>
         <FirstSampleBaseline>0</FirstSampleBaseline>
         <LeadSampleSize>2</LeadSampleSize>
         <LeadOff>FALSE</LeadOff>
         <BaselineSway>FALSE</BaselineSway>
         <ExcessiveACNoise>FALSE</ExcessiveACNoise>
         <MuscleNoise>TRUE</MuscleNoise>
         <LeadDataCRC32>2885608659</LeadDataCRC32>
         <WaveFormData>
8P/w//D/8P/w//D/8P/w//D/8P/w//D/7v/u/+7/7v/w//D/8P/w/+7/7v/u/+7/8P/w
//D/8P/u/+7/7v/u/+7/7v/u/+7/8f/y//P/9P/0//T/9P/0//b/9v/2//b/+P/4//j/
+P/2//b/9v/2//j/+P/4//j/+v/6//r/+v/6//r/+v/6//r/+v/6//r/+v/6//r/+v/6
//r/+v/6//j/+P/4//j/+v/6//r/+v/8//7/AAACAAMABAAFAAYACAAIAAgACAAGAAYA
BgAGAAYABgAGAAYABQAEAAMAAgACAAIAAgACAAIAAgACAAIABAAEAAQABAAEAAQABAAE
AAIAAgACAAIABAAEAAQABAAGAAYABgAGAAQABAAEAAQABgAGAAYABgAIAAgACAAIAAYA
BgAGAAYACAAIAAgACAAIAAgACAAIAAkACgALAAwACgAKAAoACgAMAAwADAAMAA4ADgAO
AA4ADAAMAAwADAAMAAwADAAMAAwADAAMAAwADgAOAA4ADgAOAA4ADgAOAAsACgAJAAgA
CgAKAAoACgAKAAoACgAKAAoACgAKAAoADAAMAAwADAALAAoACQAIAAYABgAGAAYACAAI
AAgACAAKAAoACgAKAAgACAAIAAgABgAGAAYABgAHAAgACQAKAAkACAAHAAYABgAGAAYA
BgAHAAgACQAKAAgACAAIAAgABwAGAAUABAAEAAQABAAEAAYABgAGAAYABQAEAAMAAgAD
AAQABAAEAAYABgAGAAcACAAJAAkACQAIAAoACQAKAA8AEAARABMAFQAUABIAEAATABYA
FwAaABsAGwAaABkAGwAcABwAGwAaABkAGQAZABsAGwAbABkAFgASABAADwARABEAEQAR
AA8ADwAOAAwADAAMAAsACwAJAAkABwAGAAQABAAFAAUABQAGAAcACAAHAAgACAAHAAkA
CgAKAAkABQAHAAcABwAIAAoACwAMAAQABQAIAAoACQAPAB0ALQA/AFUAcACJAJ8AtgDW
APwAGQEOAd4AoQBuAEAADQDS/5//eP9l/3H/iv+e/6//w//Q/9f/3f/m/+//9f/4//b/
9v/2//f/9f/1//b/9//5//r//P/8//j/+P/5//n//v///wAAAQD///////////3//f//
/wAAAgABAAEAAQACAAIAAAAAAAMAAwADAAIAAQAAAP///v//////AAAAAAMABAAFAAUA
AgACAAIABAACAAEA///+/wEAAQABAAEAAQABAAEAAQABAAIAAgACAAMABAAEAAQABAAG
AAcABwAGAAUABAADAAgACAAIAAkACwAKAAoACgAIAAoACwALAAwADAAMAAwACgAJAAgA
BwAIAAkACgALAAkABwAHAAcABQAFAAUABgAGAAYACwANAA4ADgAOAA8AEAAQABAAEAAS
ABQAFAASABMAFAAWABcAFgAVABQAEwASABEAEQAPAAwACwALAAoACQAJAAoACQAJAAkA
CgAKAAcABwAHAAUABwAIAAgACAAIAAkACQAHAAcABwAIAAgACAAHAAcABgAFAAcABwAI
AAkACQAIAAcABwAHAAcABwAHAAcABwAJAAcACAAIAAYABAAEAAYACAAIAAgACAAIAAgA
BwAHAAcACQAJAAkACQAKAAoACgALAAoACgAKAAoACgAKAAoACgAKAAoACgAKAAoACgAK
AAkABwAGAAYABgAIAAgACAAHAAYABgAGAAYABgAGAAYABQAEAAQABQAGAAQAAwABAAEA
AQABAAEAAQADAAUAAwADAAEAAgACAAIA//////////8AAP//////////AAAAAAAA/v/+
//7//v/+//7//v/+//7//v/+//3//f/9//7//v/+//7//v8AAPz//P/9//7//P/9//3/
/f/7//v/+//+//z//P/8//z//P/7//r/+v/6//r/+//8//v/+//7//v/AAAAAAIABAAC
AAIAAwAGAAYABQAEAAQABgAGAAgACgAJAAkACQALAAoACgAJAAgABwAHAAcACQAJAAkA
BwAEAAAA/v/9//3//f/9//3//f////7//P/6//n/9//2//X/9//1//T/8v/y//P/8//y
//L/8v/y//P/9P/0//P/8//0//T/8//x//P/8//z//P/9P/0//T/8v/v/+z/7P/x//v/
BwATACUAOwBSAGsAhQCgAMYA8AAJAfwAzACNAFQAHgDn/7D/if9o/1n/Z/+A/47/m/+t
/7z/xf/P/9b/2//f/+D/4P/g/+D/4f/j/+P/5P/l/+X/5v/o/+j/5v/m/+f/5//p/+n/
6f/p/+n/6f/p/+n/5//n/+n/6v/q/+n/6f/p/+r/6v/o/+j/6f/p/+n/6P/m/+b/5v/m
/+X/5f/m/+b/5v/m/+b/5f/m/+b/5v/o/+j/5//l/+T/5f/l/+X/5f/n/+f/5//n/+n/
6v/q/+r/6f/q/+r/6v/q/+z/7f/t/+3/7f/t/+3/7v/u/+7/7//x//D/8P/w/+7/8P/x
//H/8P/w//D/8P/v/+//7//v/+//7//v/+//8f/v/+//7//v/+//7//w/+7/7v/z//X/
9P/0//T/9f/4//j/+P/4//j/+v/6//j/+P/4//n/+f/5//n/+f/5//j/9//3//X/8//z
//T/9P/z//P/9P/z//T/8//z//L/8v/z//T/8//x//L/8v/y//L/8//z//H/8f/x//L/
8v/y//H/8f/w//D/8//0//b/9v/3//f/9//3//f/9//3//n/+f/5//v/+//8//z/+v/6
//r//P/+//z//P/8//z//v/9//3//f/7//v/+//7//7//v/+/////v/+//7//v/8//z/
/P/8//z//P/8//z//P/8//z/+//9//z//P/8//z//P/8//v//P/8//z//P/6//r/+v/5
//r/+v/7//z//P/7//n/+f/7//v/+//7//r/+//4//f/+f/6//r/+v/5//n/+f/5//j/
9//3//f/9//4//j/+P/4//j/+P/4//j/+P/4//j/+P/4//j/9//3//f/+P/4//j/+P/4
//r/9v/2//f/+P/4//n/+f/5//r/+//8//3/+//7//r/+v/8//v//v/8//z//P/8//z/
+//6//r//P/8//3//v///////////wQABAAGAAgACAAIAAkADAAKAAkACAAIAAwADAAO
ABAAEQARABEAEwASABIAEQAQAA8ADwAPABEAEQARAA8ADAAIAAYABQAFAAcABwAHAAcA
CQAIAAYABAADAAEAAAD//wAA//////7/AAABAAEAAAD///7//f/9//7//v/9//3/AAAA
AP///f/+//3//P/7//r//v8AAAAA///+//7/AwANABkAKQA5AE0AZAB/AJUAsADWAPwA
BwHsALgAfwBIABQA3f+w/43/cv9t/4P/mP+k/7P/w//O/9f/3//m/+f/6//s/+z/7P/s
/+3/7f/t/+7/7//v//D/8v/y//L/8v/z//P/8//z//P/8//z//P/8//z//L/8f/y//L/
8//z//T/9f/2//b/9P/0//X/9f/1//T/9v/2//b/9v/1//X/9v/2//T/9P/0//P/9P/0
//T/9v/1//X/9P/0//b/9//4//n/+f/5//n/+f/3//j/+P/4//v//P/8//z/+v/8//3/
/f///////////wIAAgACAAMAAQAAAAAAAAACAAQABQAFAAIAAgACAAIAAQABAAEAAQAD
AAMAAwADAAIA///+//3/////////AAACAAIABwAJAAgACAAIAAkADAAMAAwADAAQABIA
EgAQAA4ADgAPAA8ADwAPAA8ADwAOAA0ADQALAAsACwAMAAwACQAJAAoACQAIAAcABwAG
AAUABQAFAAMABAAGAAcACAAFAAUABAABAAQABQAHAAgABQADAAIAAAD//wMABQAIAAcA
BwAGAAUABgAHAAgACQAHAAcABwAJAAcACAAIAAYABAAEAAYACAALAAwADQAOABAADwAP
AA8ADgANAAwACwAOAA4ADgAPAA4ADgAOAA4ADAAMAAwADAANAA4ADwAQAA8ADgANAAsA
DAAMAA0ADgAPAA4ADQALAAoACgAKAAoADAAMAAwACwAKAAoACwAMAA4ADQALAAsACgAJ
AAgABwAHAAkABwAHAAcACAAIAAgABwAHAAcABwAGAAUABQAFAAUABgAGAAYABgAGAAYA
BgAEAAQABAAEAAQABAAEAAMAAQABAAIAAgD+//7//v8AAAAAAgAFAAgABQAFAAQAAwAB
AAMABwAJAAYABAAEAAQABAAEAAMAAgACAAIAAgADAAQAAwADAAMAAwAHAAgACwAOAA8A
EAASABYAFAARAA4ADAAQABAAEgAUABUAFQAVABcAGwAcABwAHAAYABcAFgAXABkAGQAX
ABQADgAMAAsACwAJAAkACQAJAAkACAAGAAQABgAFAAUABQAFAAMAAgAAAP7///////7/
/v/+//7///8CAAIAAQABAAIAAgABAP////////////8AAAQABgACAPv/+v/4//v/AwAT
ACMANQBNAGYAhQCjAMIA5gAMASUBGAHmAKMAZAAyAP//xP+T/27/W/9j/37/kv+f/63/
vP/J/9f/4v/p/+//8P/t/+z/6//r/+3/7f/u/+//7f/u//D/8P/w//D/8f/x//H/8f/x
//H/8//z//P/8//z//P/9f/2//X/8//y//H/8v/y//D/8P/x//H/8f/w//D/8P/w//D/
8P/v/+//7v/w//D/8P/v/+z/7P/s/+7/7f/t/+z/7P/v/+//7//v/+3/7f/t/+3/6//s
/+z/7P/v//D/8P/w/+//8P/w/+//8f/x//H/8f/z//L/8f/x//P/8v/y//L/8P/y//P/
8//y//L/8v/y/+//7//v/+//8f/x//H/8f/x/+//7//v/+3/7f/t/+7/7v/u//P/9f/2
//b/9v/3//b/9v/2//b/+P/6//r/+P/6//r/+//7//n/+f/5//n/+P/3//f/9f/0//P/
8//y//L/8//1//X/8//x//D/7v/u/+//8P/v/+3/7v/u/+7/7v/v/+//7f/v/+//8P/w
/+7/7f/t/+z/6v/t/+7/8P/v/+//7v/t/+//7//v/+//7//v/+//8f/x//L/8v/w//L/
8v/0//b/9P/0//T/9P/0//P/8//z//X/9f/1//X/9P/0//T/9f/0//T/9P/0//T/9P/0
//T/9P/0//T/9P/0//T/9P/z//P/8v/y//L/9P/0//T/8//y//L/8v/y//L/8v/y//H/
8v/y//P/9P/0//P/8f/x//P/8//z//P/8//1//P/8//z//T/9P/0//P/8//z//P/8v/x
//H/8f/x//L/8v/y//T/9P/0//T/9P/0//T/9P/y//L/8v/x//P/8//0//T/9P/0//T/
9v/y//L/8//0//T/9f/1//X/9f/1//X/9f/1//T/9P/0//T/9P/1//X/9f/2//T/9P/1
//b/+f/5//n/+f/6//r//P/+/wAAAAABAAQAAgABAAAAAAACAAIABAAGAAkACQAJAAsA
CgAKAAkACAAHAAcABwAJAAkACQAHAAQA/v/8//v/+//7//v/+//7//v/+v/4//b/9v/1
//X/9f/2//X/9f/0//P/8//y//D/8v/y//L/8//y//L/8f/x//L/8v/x/+//8f/x//H/
8f/y//T/8v/w/+3/7P/u/+//9/8DABEAHwAzAEoAZQB9AJYAvgDmAP8A9ADGAIsAUAAa
AOP/sv+N/3D/Yf9t/4L/lP+j/7P/wP/L/9X/2P/Z/93/4v/i/+L/4v/j/+T/5f/n/+n/
6P/o/+n/6P/o/+j/6f/p/+n/6f/p/+n/6f/p/+n/6f/r/+v/7f/u/+3/6//q/+n/7P/s
/+r/6v/t/+3/7f/s/+r/6v/q/+r/6f/p/+r/6v/q/+r/6v/p/+n/6v/r/+7/7f/t/+z/
7P/v/+//7//v/+7/7f/s/+v/6//s/+z/7P/v//D/8P/w/+7/8P/x//H/8f/x//H/8f/0
//T/9P/1//X/9P/0//T/9v/4//n/+f/4//j/+P/4//X/9f/1//X/+P/5//r/+//7//n/
+f/5//v/+//7//z/+//6//7///8AAAAAAAABAAMABAAFAAYABwAIAAcABAAGAAYABwAH
AAUABQAFAAUABAADAAMAAQAAAAEAAwAEAAMAAwAEAAMAAgABAAEAAAABAAEAAQD/////
AAAAAAAA/v///////f/9//3//v/+/wAA//////7//f//////AAAAAAEAAQABAAAA///+
//3/////////AQADAAQABAACAAQABAAGAAgABgAGAAYABgAHAAcACAAJAAYABQAEAAMA
BQAGAAcACQAJAAgABwAGAAgACAAIAAgABgAGAAYABgAHAAgACQAJAAcABgAGAAYACAAI
AAgABwAGAAYABgAGAAYABgAGAAUABgAGAAcACAAFAAMAAAD//wAAAQACAAMAAwAFAAMA
AwAFAAYABgAGAAMAAwADAAMAAgABAAEAAQABAAIAAgACAAAAAAAAAAAAAgACAAIAAgAC
AAIAAgABAAEAAQACAAIAAAAAAAAAAgAAAAAAAQACAAQABQAFAAEAAAAAAAAAAAAAAAAA
///+//7//v/+////AAACAAMABAAFAAYABAAEAAQABQAGAAgADAANAA0ADQAOAA0ADAAN
AA4ADwAPAA8AEQATABQAFAAUABIAEQAQABEAEwATABEADgAKAAgABwAHAAkACQAJAAkA
CAAGAAMAAAABAAEAAgADAAAA/f/7//j/+f/7//z//P/6//r/+v/7//7//v/9//3//P/8
//v/+f/+////AAABAAIA/P/6//z/+//4//j/+f///w8AIQAxAD8AWgB7AJkAtgDcAAIB
FQEEAdAAkwBgADAA9/+6/43/aP9X/2X/fv+M/53/tf/C/8n/0//e/+X/6f/q/+j/6P/o
/+n/6f/p/+r/6//s/+7/8f/y//D/8P/x//H/8v/x//D/7//w//H/8v/z//X/9f/3//j/
+P/3//f/9//4//j/9v/2//f/9//3//b/9P/0//T/9P/3//f/+P/4//b/9v/2//X/9P/0
//T/9v/5//n/+P/4//n/+f/5//n/9//3//f/9//4//r/+//8//v//P/8//z//v8AAAEA
AQD//////////wIAAgACAAMAAwACAAIAAgACAAQABQAFAAUABgAHAAgABQAFAAUABQAF
AAUABQAFAAUAAwADAAMABQAFAAUABgAGAAYACwANAA0ADAALAAsADQAOAA8AEAAQABIA
EgAQAA4ADgAPAA8ADQANAA0ADQAMAAsACwAJAAcABwAIAAgACAAJAAsACwAJAAcABgAE
AAMAAwADAAEAAQACAAIAAgACAAMAAwABAP////8AAAAAAAD//////v/9//////8AAAAA
AQABAAEAAQABAAEAAQADAAMAAwAFAAUABgAGAAQAAgACAAQABgAGAAYABgAGAAgABwAH
AAcABwAHAAcABwAIAAgACAAJAAgACAAIAAgABgAGAAYABgAGAAYABgAGAAgACAAIAAcA
BQAEAAQABAAEAAQABAADAAIAAgACAAIAAgACAAIAAQAAAAAAAQACAAIAAQD/////AQAB
AAEAAQAAAAEA/v/9////AAAAAAAA/f/9//3//f/+//3//f/9////AAAAAAAA///+//3/
/P/8//z//P/8//z//P/8//v//f/9//7//v/6//r/+v/8//z//P/9//7//v///////v/8
//z//P/8//z/+//6//r/+//8//7/AAAAAP///v/9/wAAAAACAAQABAAEAAUACAAIAAcA
BgAGAAYABgAIAAoACwALAAsADQAOAA4ADQAMAAsACwALAA0ADwAPAA0ACgAGAAQAAwAD
AAEAAQABAAEAAQAAAP7//P/6//n/+f/5//v/+f/4//b/9v/3//f/9v/2//b/9v/3//j/
+P/3//f/+P/4//f/9f/3//f/9//3//j/9v/4//r/9//0//b/9//9/wsAGwArAD8AWABv
AIUAogDMAPQABQHyAMIAhwBOABgA4f+u/4X/Zv9d/3H/iv+Y/6f/t//E/8//2f/g/+P/
5f/o/+b/5v/m/+f/5f/l/+b/5//n/+j/6v/q/+r/6v/r/+v/6//r/+v/6//r/+v/6//r
/+v/6//t/+7/7P/r/+v/6//s/+z/6v/q/+3/7f/t/+z/7P/s/+z/7P/r/+v/7P/s/+z/
7P/s/+v/6v/q/+r/7P/r/+v/6v/q/+v/6//r/+v/7f/t/+3/7f/t/+7/7v/u/+//8P/w
//D/7v/w//H/8f/x//H/8f/x//L/8v/y//P/9f/0//T/9P/0//b/9//3//b/9v/2//b/
9//3//f/9//3//f/9//3//n/9//3//f/+f/5//n/+v/5//j//P/9//7//v/+////AgAC
AAIAAgADAAQAAwAAAAIAAgADAAMAAwADAAMAAwACAAEAAQD///7//f/9//z/+v/7//3/
/f/9//3//v/+//3//f/9//v/+f/6//r/+v/6//v/+//5//v/+//8//z/+v/5//n/+P/3
//n/+f/6//z//f/9//3//f/9//3//f/9//3//f//////AAAAAP7//v/+/wAAAgACAAIA
AgACAAIAAQABAAEA//////////8CAAIAAgADAAQABAAEAAQABgAGAAYABgAGAAYABgAG
AAYABgAGAAUAAwACAAIAAgAEAAQABAADAAMABAAFAAYABQAEAAMAAQABAAIABAAGAAYA
BQADAAMAAQABAAEAAQABAAMAAQABAAIABAAFAAYABQAFAAUABQACAAEAAQABAAMABAAE
AAQAAwACAAEAAAACAAIAAgACAAIAAgACAAEAAQABAAIAAgACAAIAAgAEAAAAAAABAAIA
AgACAAIAAgACAAEAAAAAAAIAAgADAAQAAwADAAMAAwAFAAQABQAGAAgACgANABIAEgAR
ABAAEAARABAAEQASABUAFQAVABcAGgAaABkAGAAVABUAFQAXABcAFwAVABIAEAAOAA0A
DQANAA0ADQANAA0ADAAKAAgACAAHAAcABwAGAAMAAQD+//7///////7///8AAAEAAwAC
AAIAAQABAAAAAAD///3///////////8AAAIAAAD8//v/+v/+/wUAEQAbACMALQA/AFYA
bwCHAKIAxgDsAAcBAgHUAJUAYAA0AAEAzP+f/3r/Yf9r/4T/lv+j/7X/xv/R/9f/3v/l
/+v/7v/w//D/8P/x/+//7//w//H/8f/y//T/9P/y//L/8//z//X/9f/1//X/8//z//P/
8//0//X/+P/6//j/9//3//f/+P/4//b/9v/5//n/+f/4//j/+P/4//j/+f/5//r/+v/6
//r/+v/5//j/+P/4//r//f/9//z//P/6//n/+P/3//n/+f/5//n/+v/8//3//v/+//7/
/f/8//z//v///////v/9//z/+/8AAAAAAAABAP///v/+//7/AQAEAAYABwADAAIAAQAA
AAEAAQABAAEAAQABAAEAAQD///3//f/9////AQADAAYABAACAAUABQAEAAQABAAFAAkA
CgALAAwACwAMAAsACAAJAAoADAANAAsACwALAAsACgAJAAkABwAFAAUABgAGAAMAAwAE
AAMAAwADAAQABAADAAMAAwABAP//AAAAAAAAAAABAAEA//8BAAEAAgACAAAA//////7/
/P///wAAAgADAAMAAgABAAEAAQABAAEAAAD///7///8BAAIAAgAAAP7//v8AAAIAAwAE
AAUABgAIAAcABwAHAAcABwAHAAcACAAIAAgACQAIAAgACAAIAAoACgAKAAoADAAMAAwA
DAAKAAoACgAJAAsACgAKAAoADAAMAAwACwAJAAgABwAGAAgACAAIAAcABAAEAAUABgAG
AAUAAwADAAQABQAGAAcABQAHAAUABQAFAAYABgAGAAcABwAHAAcABAADAAMAAwADAAQA
BAAEAAIAAgACAAIAAwAEAAUABgAEAAQABAADAAMAAwAEAAQAAAAAAAQABAAAAAIAAgAC
AAIABAADAAIAAgABAAAAAAAAAAMAAwADAAMABAAEAAYACAAIAAgACQAMAA4ADQAMAAwA
DQAMAA0ADgAPAA8ADwARABIAEgARABAADwAPAA8AEQATABMAEQAOAAoACAAHAAcABQAF
AAUABQAFAAQAAgAAAAAA///////////9//z/+v/6//v/+//6//r/+v/6//v/+v/6//n/
+f/6//r/+f/3//n/+f/5//n/9v/4//r/+P/5//j/9v/1//v/BQAVACcAOQBQAGsAiQCm
AMYA7gAPARQB7gCvAHIAPgALANL/nf90/13/Xf90/4r/l/+n/7j/x//R/9j/2//f/+L/
4//k/+X/5//n/+f/6P/p/+n/6v/s/+z/6v/q/+v/6//s/+v/6v/p/+n/6f/p/+n/6f/p
/+v/7P/s/+v/6//r/+7/7v/s/+z/6//r/+v/6v/q/+r/6v/q/+v/6//s/+z/6v/q/+r/
6f/p/+r/6//u/+3/7f/s/+z/7f/t/+3/7f/t/+3/7f/t/+3/7v/u/+7/7f/u/+7/7v/u
//D/8f/x//P/8//z//P/9f/0//P/8//z//L/8v/y//L/9P/1//X/9f/2//f/+P/1//X/
9f/1//X/9f/1//X/8//x//H/8f/z//P/8//0//T/9P/5//v/+v/6//r/+//9//7///8A
AAAAAgACAAAAAgACAAMAAwABAAEAAQABAAIAAQABAP///v/9//3//P/6//v//f/9//z/
+//7//r/+//7//v/+f/5//r/+v/6//n/+f/4//X/9//3//j/+P/6//n/+f/4//j/+//8
//7//f/9//z/+//5//n/+f/5//v/+//7//3//f/+//7//P/8//z//v8AAAAAAAAAAAAA
AQABAAIAAwABAAEAAQABAAAAAAAAAAEAAAAAAAAAAAACAAIAAgACAAIAAgACAAIAAAAA
AAAA//8BAAAAAAAAAAAAAAAAAP//AAAAAAAAAAACAAIAAgABAP7//v///wAAAAD///3/
/f/9//3//f/9////AQD///////8AAAAAAAD9//3//f/9//7//f/9//3///8AAAAAAAD+
//7//v/+//z//P/8//z//v/+//7//f/7//v//P/8//z/+v/6//7//v/+//7//v/+//7/
/f/8//z/+v/6//v//P/7//v/+//7/wAAAAACAAQABAAEAAUACAAGAAUABAAEAAYABgAI
AAoACQAJAAkACwANAA4ADgAOAA0ADQANAA8ADQANAAsACAAGAAQAAwADAAEAAQABAAEA
AQAAAP7//P/+//3//f/9//3/+//6//j/9v/3//f/9v/2//b/9v/3//j/+P/3//f/+v/6
//n/9//4//f/9v/1//r//P/8//r/9f/y//T/+f8BAA8AHQApADcAUABrAIUAngDCAOgA
/QD4ANAAlQBeACgA7/+8/5X/dP9l/2//iP+W/6P/t//G/8v/1//i/9//4f/q/+j/6P/o
/+n/6f/p/+r/6//t/+7/8P/w/+3/7P/s/+v/7//v/+//7//v/+//7//v/+3/7f/v//D/
8f/x//L/8//x//D/7f/s/+//7//v/+7/8P/w//D/8P/v/+//8P/w//L/8v/y//H/8P/w
//D/8v/z//P/8v/y//H/8f/x//H/8f/x//H/8f/x//L/8v/y//H/8v/y//L/9P/2//f/
9//5//n/+f/5//7//v/+///////+//7//v/8//z/+//5//v//P/9//7//f/9//3//f/6
//n/+P/3//r/+f/6//v/+v/5//j/+P/7//z/AgAFAAYABgAGAAcABwAGAAUABAAIAAoA
CgAIAAUABAAEAAMABgAHAAgACQAGAAUABQADAAAA//////7///8BAAQABQACAAEAAQAA
APz/+//6//f/+v/+/wEABAACAAEA///7//3//f/+//7/AAD//////v/9//////8AAAEA
AQAAAP////////////8CAAMABAAHAAUABgAGAAQAAwACAAMABAAGAAYABgAGAAQAAwAD
AAMABgAHAAgACQAJAAgABwAHAAkACgALAAwACgAKAAoACgAKAAoACgAKAAoACgAKAAkA
CwAKAAoACgALAAoACQAHAAkACgALAAwADgAOAA4ADQALAAoACgAKAAwADQANAA8ADAAL
AAoACQAJAAsACQAJAAsADAAMAAwACQAJAAkACQAKAAsADQAPAA0ADAAKAAgACwAMAA0A
DgAQABAAEAAQABIADgAKAAMAAAAFAAgACwAOAA4ADQAMAAwADAAMAA0ADgARABMAFQAX
ABgAGAAaABwAGAAWABUAFgAZABsAHQAgACQAJAAmACgAJwAnACcAKQAnACYAJAAiACQA
JQAmACkAKwArACkAJgAiACAAHwAfACAAIQAiACMAIAAeABsAGAAbABsAHAAdAB0AGwAa
ABgAGAAZABkAGAAaABoAGgAbAB4AHgAdAB0AHQAcABoAFwAXABcAFwAXAB4AGAAWACAA
KQAkACAAJwA3AEUASwBVAHMAnADDAOkAEAEqAUIBTQE2AfwAuwCIAFYAFQDU/63/kv99
/4f/pP+8/8v/2//o//H///8MAA8AEwAYABYAFgAWABcAFwAXABgAGQAdACIAKAAsACQA
IAAdABkAHAAdAB4AHwAhACMAJQAnACkAKwAvADIALgApACUAIQAlACYAJQAmACwALwAy
ADQAMQAuACsAKAAtAC8AMgA0ADUANgA3ADcAMwAyADEAMgA2ADcANwA4ADgANwA2ADUA
NgA3ADgAOQA8AD4APwBAAEEAQgBCAEIAQwBGAEgASQBJAEkASQBJAE4AUABSAFUAUQBO
AEwASgBQAFYAWwBfAFoAWABWAFQAUwBTAFMAUwBaAF8AZABpAGUAXwBbAFcAWgBbAFwA
XgBfAGAAZgBpAG0AbgBvAHEAcABuAGwAagBtAHAAcQBwAHIAdAB3AHkAdgB1AHQAcwBw
AG8AbwBtAGsAawBsAGwAawBrAGwAawBoAGcAZwBmAGgAaQBqAGkAbQByAHYAegB2AHUA
cwBvAG8AbwBwAHAAbQBpAGYAYgBdAF8AXwBgAGUAaQBsAG8AdAB5AH4AgwCAAH0AegB5
AHcAeAB4AHYAcwBwAG8AbgByAHQAdgB4AHUAcwByAHEAdQB3AHkAewB6AHgAdgB1AIIA
gACEAA==
         </WaveFormData>
      </LeadData>
      <LeadData>
         <LeadByteCountTotal>10000</LeadByteCountTotal>
         <LeadTimeOffset>0</LeadTimeOffset>
         <LeadSampleCountTotal>5000</LeadSampleCountTotal>
         <LeadAmplitudeUnitsPerBit>4.88</LeadAmplitudeUnitsPerBit>
         <LeadAmplitudeUnits>��V</LeadAmplitudeUnits>
         <LeadHighLimit>2147483647</LeadHighLimit>
         <LeadLowLimit>268435456</LeadLowLimit>
         <LeadID>V6</LeadID>
         <LeadOffsetFirstSample>0</LeadOffsetFirstSample>
         <FirstSampleBaseline>0</FirstSampleBaseline>
         <LeadSampleSize>2</LeadSampleSize>
         <LeadOff>FALSE</LeadOff>
         <BaselineSway>FALSE</BaselineSway>
         <ExcessiveACNoise>FALSE</ExcessiveACNoise>
         <MuscleNoise>TRUE</MuscleNoise>
         <LeadDataCRC32>311585498</LeadDataCRC32>
         <WaveFormData>
9P/0//T/9P/0//T/9P/0//X/9v/3//j/9v/2//b/9v/4//j/+P/4//j/+P/4//j/+f/6
//v//P/6//r/+v/6//z//P/8//z//v/+//7//v///wAAAQACAAQABAAEAAQABAAEAAQA
BAAGAAYABgAGAAkACgALAAwADgAOAA4ADgAQABAAEAAQAA4ADgAOAA4ADwAQABEAEgAU
ABQAFAAUABQAFAAUABQAFQAWABcAGAAZABoAGwAcABwAHAAcABwAHAAcABwAHAAaABoA
GgAaABoAGgAaABoAGAAYABgAGAAWABYAFgAWABYAFgAWABYAFgAWABYAFgAWABYAFgAW
ABQAFAAUABQAFgAWABYAFgAWABYAFgAWABQAFAAUABQAFgAWABYAFgAYABgAGAAYABcA
FgAVABQAFAAUABQAFAAWABYAFgAWABgAGAAYABgAGAAYABgAGAAWABYAFgAWABgAGAAY
ABgAFwAWABUAFAAVABYAFwAYABoAGgAaABoAHAAcABwAHAAaABoAGgAaABgAFgAUABIA
FQAWABcAGAAWABYAFgAWABYAFgAWABYAFgAWABYAFgAUABQAFAAUABMAEgARABAADgAO
AA4ADgAOAA4ADgAOABAAEAAQABAAEAAQABAAEAAQABAAEAAQAA8ADgANAAwACgAKAAoA
CgANAA4ADwAQABAAEAAQABAADQAMAAsACgAKAAoACgAKAAsADAANAA4ACwAKAAkACAAL
AAwADQANAA0ADgAOAA4ADQANAA4ADgAOABAAEAARABUAFQAUABQAFQAVABUAFQAVABUA
FgAYABcAGAAZABkAGgAbABsAGwAdABwAHAAcAB0AHQAcABgAFgAUABMAEgASABIAEgAR
ABAADwAPAA4ACwAKAAkACQAKAAkACAAHAAYABQAFAAUABQAFAAUABQAFAAYABgAFAAMA
AwADAAMAAQACAAIAAgAEAAMAAwADAP3//f/9//3/+////w0AHgAvAEQAXQB1AJAArQDS
APoAFgEOAdUAigBMAB8A9//Q/63/lP+K/5P/pv+z/77/zf/V/9j/3f/k/+v/8P/y//H/
8P/v/+//7v/t/+z/6//u/+//7//v/+//7//v/+//8//0//T/9f/0//P/8v/x//D/8P/v
/+7/8P/v/+//7//t/+3/7f/r/+7/8P/x//L/8P/v/+7/7f/v/+//7//v//H/8f/x//H/
7v/u/+7/7//v/+//7//v/+3/7f/t/+7/8P/w/+//7//t/+7/7v/u/+7/7//v//D/8v/z
//P/8//y//H/8P/x//L/8v/y//L/8//z//T/9P/0//T/9v/2//b/9v/3//f/9f/0//T/
9v/3//n/+v/6//f/9//4//j/9//3//b/9//5//n/+f/6//7//v/+/////f/9//3//f/+
//3//f/9//v/+//7//v//P/7//r/+f/4//j/+f/5//X/9P/z//P/8f/w/+//7v/w//D/
7//u/+7/7//v/+//7f/v/+//7v/s/+z/6//r/+z/7P/r/+v/7P/s/+z/7P/s/+v/6//r
/+v/6//s/+3/7f/r/+3/7f/q/+r/6//r/+r/6v/q/+r/6f/p/+r/7P/u/+7/7v/u/+3/
7f/s/+v/7f/r/+3/7//v/+//7//u/+7/7P/s/+z/7v/u/+7/7f/v/+//7f/t/+3/7v/u
/+7/7f/t/+3/7P/q/+v/6//s/+v/7f/u/+7/7P/r/+n/5v/l/+b/6f/t/+3/7P/p/+f/
6P/o/+n/6v/s/+z/6//r/+n/6f/p/+n/6//r/+v/6//p/+j/6P/q/+j/6P/o/+j/6f/p
/+r/6v/o/+j/6P/o/+j/6P/n/+b/6P/o/+n/6f/o/+j/6f/p/+b/5v/n/+f/5//n/+f/
5//q/+j/6P/q/+j/6P/o/+j/6P/o/+f/5//q/+r/6v/r/+n/6v/q/+r/7v/u/+//8f/x
//D/8P/z//X/9f/1//X/9f/2//j/+f/6//v/+//8//3//f/9//3//v/+//7/AAABAAEA
/v/6//b/9f/0//T/9P/0//P/8v/z//P/8v/x/+7/7f/t/+z/6//q/+n/6P/p/+n/6f/p
/+n/6f/p/+n/7P/s/+v/6//t/+3/7f/t/+z/7P/s/+z/7f/t/+3/7f/p/+X/4//j/+v/
+f8IABkALABDAFsAdACTALwA6AAAAfYAwwB6ADwADwDl/8D/o/+Q/4b/k/+k/63/uP/F
/83/0P/X/9r/3f/i/+L/4v/i/+L/4//k/+X/5v/n/+b/5//n/+f/5//n/+f/5//o/+j/
5//n/+f/5//n/+f/5//o/+j/6P/q/+n/6f/p/+n/6f/p/+f/5//o/+j/6P/p/+n/6f/p
/+n/6f/p/+n/6f/p/+n/6f/o/+j/6P/p/+f/5//n/+f/6f/p/+n/6v/q/+r/6f/p/+v/
7P/s/+z/7v/v/+//8P/w//H/8f/x//P/8//z//X/9f/0//P/8v/1//X/9v/2//b/9v/4
//j/+P/4//n/+f/5//j/+P/6//r/+//7//r/+//7//z//P/8//3//f///wEAAQABAAIA
AgACAAIAAwADAAMAAwADAAQAAwADAAMAAQABAAEAAQABAAEAAQABAAIAAgADAAMAAwAC
AAEAAQD///7//f/8//7//v/9//z//v/////////7//3//f/8//3//v/+/////v/+//3/
/f/+//7//v/+//////8AAAEAAQABAAIAAwADAAEAAwADAAAAAAABAAEABAAEAAQABAAD
AAMABAAGAAYABgAGAAYACQAJAAgABwAJAAcACQALAAoACwAMAAwACgAIAAgACAAJAAoA
CwALAAwADQAMAA0ADgAOAA0ADAANAA0ADQAMAAwADQANAA4ADQAPABAAEAAOAA0ACwAI
AAcACAALAA8ADgAOAAwACwANAAwADAAMAAwADAALAAsACwALAAsACwALAAsACwALAAkA
CAAIAAoACAAIAAgACAAJAAkACgAKAAwADAAMAAwADAAMAAsACgAKAAoACwALAAwADAAN
AA0ACgAKAAsACwAJAAkACQAJAA0ADgAPABAADgAOAA0ADQAPAA4ADgAMAAwADAAMAAwA
DAALAAsADQAOAA8AEQATABQAFAAUABcAGAAaAB0AHQAcABwAHwAfAB8AHwAfACEAIgAk
ACUAJAAlACUAJgApACkAKQApACoAKgAqACwAKwArACgAJAAhAB8AHQAcAB0AHgAeAB4A
HwAfAB4AHQAZABcAFgAUABYAFgAWABYAFQAVABUAFQAUABMAEgARABQAFAATABMAFQAV
ABUAFQATABIAEQAQAA8AEQARABEAEQAPAA8AEQAZACUAMgBDAFYAawCDAJoAuQDiAAgB
FAH6AL0AeABAABUA8f/S/7v/qv+q/7n/yv/T/+D/6f/t//L/9f/2//n//v8AAAAAAAAA
AAEA//////////8CAAMAAwADAAMAAwADAAMABAAEAAMAAwABAAEAAQABAAAAAAD///7/
/////wAAAQABAAEAAQD//wEAAgACAAIAAwADAAMAAwABAAEAAQABAP///////////v/+
//7//////////////////////wAAAgACAAEAAQD//wAAAAAAAAIAAwADAAQAAwADAAIA
AQADAAMAAwAFAAgACAAIAAgACAAHAAcABgAIAAgACgAKAAkACAAIAAcACQAIAAgACgAK
AAsACwAKAAkACQAKAAoACAAJAAkACwANAA0ADQAOAA4ADgAOAA8AEQARABEAEQARABEA
EgATABEAEQARABEAEgARABAADwAOAA4ADwAPAAsACgAJAAkACQAIAAcABgAIAAgABwAG
AAQABQAFAAUABAAHAAgACAAHAAYABAADAAQABAADAAMAAAAAAAAAAAADAAMABAAFAAUA
BQAGAAcABQADAAUABQAGAAYABwAHAAgACAAIAAgABQAFAAYACAAKAAoACgAKAAsACwAK
AAkACQAHAAkACwAOAA8AEAAQAA8ADAALAAoADAAMAAwACwALAAsACQAJAAkACgAKAAoA
CQAJAAkACAAGAAcABwAIAAUABwAIAAgACgAJAAcABAAEAAQABgAJAAgACAAGAAUABwAG
AAYABgAHAAYABAADAAUABQAFAAUABAADAAIAAQABAAAAAAACAAEAAgADAAQABAADAAMA
AgABAAAA///+////AAAAAAAA///+//7//f/6//r/+//7//3//v8AAAEAAAD///7//f/+
/wAAAAAAAP7/+//6//n/+P/6//r/+f/5//r/+v/6//v/+v/6//n/+P/7//z//v8BAAEA
AAAAAAMAAgABAAAA/////wAAAgADAAIAAwADAAQACAAJAAoACwAHAAYABQAGAAkACQAG
AAIAAAD///7//v/7//r/+P/2//X/9f/0//P/9f/1//b/9v/0//L/8P/u/+3/7f/t/+3/
6//r/+v/6//u/+7/7f/t/+z/6//q/+n/7P/s/+z/7P/t/+3/7f/r/+f/4//f/93/4//x
/wIAEwAoAEMAYQCAAKMAzgD4ABIBBgHRAIAAOgAJAOH/uv+V/3z/cP95/4z/mf+k/63/
s/+8/8P/zP/T/9j/2P/V/9T/0//T/9P/0//T/9P/0v/T/9P/0//U/9X/1v/X/9b/1v/V
/9X/1v/X/9j/2f/X/9j/2P/Y/9b/1f/V/9X/1//X/9f/1f/V/9b/1v/W/9X/1f/V/9X/
1f/V/9X/1f/V/9X/1f/V/9P/0v/R/9H/0//T/9P/0//U/9X/1v/Y/9f/1v/U/9P/1f/W
/9b/1v/W/9f/1//Y/9b/1//X/9f/2f/Z/9n/2//c/9z/3P/c/9//3//g/+D/3v/e/+D/
4P/h/+L/5P/l/+P/4v/i/+T/5v/n/+f/5v/m/+f/6f/q/+j/6f/p/+v/6//r/+v/7P/s
/+z/7P/t/+3/7f/t/+3/7v/t/+3/7f/v/+//7//v/+z/6//q/+n/5v/m/+f/5//n/+b/
5f/l/+f/5v/l/+T/5P/k/+P/4v/k/+X/5f/l/+H/4//j/+L/4v/i/+H/4f/i/+L/4f/h
/+D/4P/g/+D/4f/h/+L/4//h/+H/4v/j/+X/4//l/+X/5P/k/+X/5f/m/+b/5v/m/+T/
5f/n/+r/6//q/+n/6P/p/+n/6P/n/+j/5//q/+3/7f/t/+3/7P/u/+z/7P/s/+z/7P/s
/+v/7f/t/+v/6//v//D/8P/w/+//7//v/+7/7v/v/+//8P/v//H/8v/y//L/8f/v/+z/
6//s/+//8//y//L/8P/v//H/8P/w//D/9P/0//P/8//z//P/8//z//P/8//z//P/8f/w
//D/8v/y//L/8v/y//X/9f/2//b/9P/0//T/9P/0//T/8//y//T/9P/1//X/9P/0//X/
9f/0//T/9f/1//f/9//3//f/9v/2//b/9v/0//T/9v/2//b/9v/2//b/9f/1//T/9P/0
//X/9//4//j/+P/5//j/+P/5//n/+P/4//v/+//7//v/+//7//z//v///wIAAwADAAQA
AwADAAMAAwACAAIAAgAEAAcABwAEAAAA/v/9//z//P/+//7//f/8//v/+//6//n/+v/5
//n/+P/4//j/+P/4//f/9//3//f/9//3//f/9//4//j/9//3//f/9//3//f/+P/4//j/
+P/5//v/+f/3//P/8//z//P/+f8DABAAHQAwAEcAXQB0AJMAvADoAAAB+ADJAIQASAAZ
APH/zv+3/6b/nP+l/7L/v//K/9X/3f/k/+f/6P/p/+z/8P/x//L/8//1//f/9//3//f/
9f/1//T/8//0//X/9v/3//j/+P/3//f/9//3//f/9//4//r/+//8//r/+f/5//n/+v/7
//z/+//9//7//v/+//v/+//7//v/+//7//v/+//7//v/+//7//v//P/9////////////
//8BAAEAAQACAAIAAgABAAEAAQACAAIAAgAFAAcACAAKAAgACQAJAAkACwALAAsADQAO
AA4ADgAOAA8ADwAQABAAEgASABQAFAAWABYAFwAXABYAFAATABQAFgAXABcAFgAVABUA
FgAWABcAGQAaAB0AGwAbABsAHAAcABwAHAAdAB4AHwAgACEAIAAfAB8AHwAhACEAIQAh
AB4AHQAcABsAHAAcAB0AHQAcABwAHAAdAB0AHAAbABoAGgAaABkAGAAWABcAFwAXABQA
FQAUABIAEwAUABQAFQAUABQAEwATABMAFAAVABYAFQATABIAEQASABMAFQAXABYAEwAU
ABMAEAAQABEAEQATABQAFQAWABMAEwAUABYAFgAWABYAFgAXABcAFgAVABMAEQATABUA
GAAZABoAGgAYABYAFgAWABYAFgAWABUAFwAXABUAFQAXABgAGAAYABcAFwAXABYAFgAX
ABcAGAAWABcAFwAWABYAFQATABAAEAAQABIAFQAUABIADgALAAwADAANAA4AEgASABEA
EQAPAA8ADwAPAA8ADwAPAA8ADQAMAAwADgAOAA4ADgAOAA0ADQAOAA4AEAAQABAAEAAN
AAwACgAIAAoACgALAAsACgAKAAsACwAKAAoACwALAA8ADwANAAsACgAKAAoACgAKAAoA
CgAJAAkACgAKAAoACwAMAA4ADwAQABAADgANAA0AEAAQABEAFQATABMAEwATABEAEgAU
ABUAFwAZABoAHAAbABsAGwAbABgAGAAYABoAGwAbABgAFAAQAA8ADgAOABEAEgASABIA
EAAPAA0ACwAIAAcABwAGAAMAAgABAAAAAAABAAIAAwACAAEAAAD//wIAAgABAAEA////
//////8BAAIAAwAEAAEA+//7//3/+//5//f/9//7/wkAHAArADwAVQBzAJAAsQDeAAYB
GgEKAdUAjABOAB8A8//M/6//lv+K/5X/qP+z/8D/zf/R/9b/3f/m/+n/6P/o/+j/6P/o
/+n/6//r/+v/6//u/+//7//v/+//7//v/+//7f/s/+r/6f/r/+v/6//r/+z/7v/v//D/
8P/v/+//7//t/+3/7f/r/+v/7P/s/+z/6f/p/+n/6f/q/+v/7P/t/+v/6//r/+v/7P/s
/+z/7f/r/+v/6//r/+n/6f/p/+r/6v/q/+n/6f/r/+z/7P/s/+v/6//q/+r/6v/r/+v/
6//r/+v/6//t/+z/7P/s/+z/7f/t/+7/7v/w//D/8v/y//T/9P/1//X/8//y//L/9P/0
//X/9f/0//X/9f/2//b/9v/3//f/+f/5//n/+f/6//v/+v/5//n/+v/7//z//f/8//v/
+//7//n/+f/5//n/+P/3//b/9f/y//L/8//z//P/8v/x//H/8f/w/+//7v/u/+7/7f/s
/+r/6//r/+v/6f/r/+v/6v/s/+z/6//r/+z/7P/r/+v/6v/q/+r/6v/s/+v/6//r/+v/
6//s/+3/6//p/+v/6//s/+z/7f/t/+7/7v/u/+7/7f/t/+7/8P/w//D/8P/w//H/8f/w
/+//8P/v//L/9f/1//X/9f/0//b/9P/0//T/9P/0//T/8//0//X/9P/1//X/9v/2//b/
9f/1//X/9P/y//P/8//0//P/9f/2//b/9v/1//P/8P/w//D/8v/1//T/9P/y//H/8//y
//L/8v/x//D/7v/t/+//7//v/+//7f/t/+3/7f/u/+7/7//y//D/8P/w//D/8P/v/+//
7v/u/+7/7v/u//D/8P/v/+7/7v/u/+//7//s/+z/7f/t/+z/7P/t/+3/7//x//H/8P/w
//D/8P/w//D/8P/v/+//8v/y//L/8//z//T/9P/0//b/9v/3//n/+f/4//j/+//5//n/
+f/5//n/+v/8//3//v//////AAABAAEAAQABAAAAAAAAAAIAAwADAAAA/P/8//v/+v/6
//j/+P/3//b/9//3//b/9f/y//H/8f/w//H/8P/v/+7/7f/t/+3/7f/t/+3/7f/t//D/
8P/v/+//7//v/+//7//u/+7/7v/u/+3/7f/v/+//6//p/+f/5f/r//n/CAAZACwAQQBX
AG4AjwC8AOQA9gDkAK8AbAAyAAUA3f+6/5//jP+I/5f/qv+z/7z/x//P/9T/1//e/+H/
4P/k/+L/4v/i/+P/4//j/+P/4//m/+f/5//n/+f/5//n/+f/6P/o/+f/5//n/+f/5//n
/+j/6v/r/+z/6v/p/+n/6f/r/+v/6//p/+v/7P/s/+z/6//r/+v/6//r/+v/6//r/+3/
7f/t/+3/7v/u/+7/7//v/+//7//v/+//7//v//D/8v/y//H/8f/x//L/8v/y//L/8//z
//T/9v/3//f/9//3//f/9//5//r/+v/6//r//P/9////AAAAAAAAAgACAAIAAgADAAMA
AwACAAIABAAGAAcABwAGAAcABwAIAAgACAAJAAkACwALAAsACwAMABAAEAAQABEAEwAT
ABMAEwASABEAEQARABMAEwATABMAEgARABAADwAQABAAEQARAA0ADAALAAsADAAMAAwA
DAAPABAAEAAQAA4ADwAPAA8ADQAPAA8ADgAOAA4ADQANABAAEAAPAA8ADgAOAA4ADgAQ
AA8ADwAPABEAEQASABMAEwARABMAEwAQABAAEQARABQAFAAUABQAEgATABUAGAAaABoA
GgAaABkAGQAYABcAGQAXABkAGwAaABsAHAAcAB0AHAAdAB4AHgAeAB4AHQAgACEAIAAh
ACEAIgAiACIAHwAfAB8AHgAcAB0AHQAeABwAHwAhACIAIgAhAB8AHAAbABwAHwAjACMA
IgAfAB0AHQAcABwAHAAeAB4AHQAdACAAIQAiACMAIwAjACMAIwAhACAAIAAiACAAIAAg
ACAAIAAfAB8AHgAgACAAIAAgAB4AHgAdABwAHAAcAB0AHQAeAB4AHwAfAB4AHgAdABwA
HgAeAB4AHgAeAB4AHQAdABwAHAAcAB0AGwAcABwAHAAcABwAHQAfACIAIgAjACcAJwAn
ACcAJwAmACYAJwAnACoAKwArACwAKwArACsAKwAsACwALAAuAC0ALQAqACYAJAAjACIA
IgAiACIAIQAgACEAIQAgAB8AHAAbABsAGgAYABYAFAASABMAEwATABMAFQAVABUAFQAU
ABQAEwATABUAFQAVABUAFAAUABQAFAATABEADwAPAA0ADQANABMAGwAjACwAOwBMAGEA
dwCQAK8A1gACARwBFgHhAJYAWgAvAAkA5P/H/67/pP+t/77/yf/S/93/5f/s//H/9v/5
/wAABAAEAAQABAAFAAQAAwACAAEAAgADAAMAAwADAAMAAwADAAQABAADAAMAAQABAAEA
AQADAAQABAAEAAIAAQABAAEAAwADAAMAAQADAAQABAAEAAEAAQABAAEAAQABAAEAAQAB
AAEAAQABAAAAAAAAAAEAAQABAAEAAQD///////8AAAIAAgABAAEAAQACAAIAAgACAAMA
AwAEAAYABwAHAAcABgAFAAQABQAGAAYABgAGAAUABQAGAAYACQAKAA0ADgAMAAwADQAN
AA0ADAAMAA4ADgAPAA8ADgANAA0ADgAOABEAEwAUABcAFQAVABUAFgAXABYAFQAVABUA
FQAVABUAFAATABMAEwAVABUAFQAVABQAEwASABEADgAOAA8ADwANAAwACwALAAsACgAJ
AAgACwAMAAwADAAJAAkACAAHAAIAAwACAAAAAQACAAIAAwACAAIAAQABAAEAAgADAAQA
BAADAAMAAwABAAEAAgADAAMAAQADAAMAAQAAAAAA//8CAAIAAgACAP////8AAAIABAAE
AAQABAAHAAcABgAFAAUAAwAFAAcABwAHAAcABgAGAAQABAAEAAYABgAGAAUABwAHAAUA
BQAGAAYABQAEAAQABQAGAAYABgAHAAcACAAEAAUABQAEAAYABQADAAAA/v/+/wAAAwAD
AAIA///9//7//v///wAAAAAAAP/////////////////////////////+//7/AAD8//z/
/P/8//v/+//8//z//v/+//7//v/8//z/+//6//z//P/9//3/+v/6//3/+//4//n/+v/7
//z/+v/6//n/+f/4//j/+P/5//v//P/8//z//f/8//z//f////7//v8BAAIAAwAEAAUA
AwAEAAYABwAGAAcABwAIAAkACQAJAAkACgAKAAoADAAPAA8ADAAIAAYABQAEAAQABAAE
AAMAAgD//////v/9//r/+f/5//j/9//2//X/9P/1//X/9f/1//f/9//3//f/9//2//T/
8//1//X/9f/1//b/9v/2//b/8//1//f/9//3//P/7//t/+3/9/8IABsALgBDAF0AeACV
ALwA6AAKAQ4B6wCiAFwAKQABANr/t/+e/47/kf+g/6//uv/F/83/1v/d/+D/4f/k/+b/
6P/o/+j/6f/p/+n/6f/p/+z/7f/t/+3/7f/t/+3/7f/u/+7/7f/t/+3/7f/t/+3/7f/u
/+7/7v/u/+3/7f/t/+//7//v/+3/7f/u/+7/7v/v/+//7//v//H/8f/x//H/7//v/+//
7//v//D/8f/z//H/8f/x//H/8f/x//H/8v/0//T/8//z//P/9P/0//T/9P/1//X/9v/2
//f/9//3//j/+f/6//3//f/8//v/+v/8//3///8AAAAAAAACAAIAAwAEAAYABwAJAAgA
CAAKAAoACwALAAoACQAJAAoACgAMAA0ADQAPAA8ADwAPABAAEAAQABAAEQATABMAEwAT
ABQAEwATABMAFQAVABUAFQASABEAEAAPABAAEAARABEADwAOAA0ADQAPAA4ADQAMAAwA
DAALAAoACgALAAsACwAHAAkACQAIAAoACgAJAAkACgAKAAkACQAKAAoACgAKAAwACwAL
AAsACQAJAAoACwALAAkACwALAAwADAANAA0ADgAOAA4ADgANAA0ADgAQABAAEAAQABAA
EQARABAADwARAA8AEQATABIAEwAUABQAEgAQABAAEAARABIAEwATABMAEwARABEAEwAU
ABQAFAATABMAEwASABIAEwATABQAEwAVABYAFgAYABcAFQASABAAEAASABUAFAAUABIA
EQATABIAEgASABQAFAATABMAEQARABEAEQAPAA8ADwAPABAAEAARABQAFAAUABQAFAAU
ABMAEwASABAAEAAQABAAEgASABEAEAAQABAAEQARABIAEAARABUAFgAWABYAFgAWABQA
FAATABMAFgAWABYAFwAWABYAFQAUABYAFgAXABkAGwAaABoAHQAdAB0AHQAdAB0AHgAg
ACEAIgAjACMAJAAnACcAJwAnACYAJgAmACgAJwAnACQAIAAgAB8AHgAeAB4AHgAdABwA
HAAdAB0AHQAaABkAGQAYABkAGAAXABYAFAATABIAEQAPAA8ADwAPABAAEAAPAA8AEAAR
ABIAEwAUABQAFAAUABcAGQAZABUADwALAA0ADwATACMAMgA9AEoAYQB7AJAAqwDSAPoA
EAEMAd8AngBiADMACwDq/8//uP+u/7f/yP/R/9z/6//z//b//f8EAAEAAgAIAAcABgAF
AAUABgAHAAgACQAIAAkACQAJAAcABwAHAAcACQAKAAoACwAJAAkACQAJAAkACgAKAAoA
DQANAA4ADwAMAAsACgAHAAsADAAMAAwADQANAA0ADQALAAsACwALAA0ADQANAA0ACgAK
AAoACwAJAAkACQAJAAsACwALAAwADAAMAAsACwALAAwADAAMAAwADQANAA4ADgAPAA8A
DwAPAA8ADwARABUAFgAXABgAFwAXABgAGAAWABQAFAASABMAFAAWABcAGAAYABkAHAAb
ABsAGgAYABgAGQAbABwAGgAZABcAFwAZABsAHQAgACMAJAAlACcAJgAlACQAIwAiACEA
IQAhAB8AHQAbABkAGgAbABwAHQAcABwAHQAdABkAGAAXABcAGAAYABgAGAAWABYAFQAU
ABMAEwASABEAEgAVABYAFgAUABQAEwATABQAFAATABMAEgASABIAEgAUABMAEwATABIA
EQARABEADwANAA8ADwARABIAFAAVABQAFAAUABQAEQARABIAFAAXABgAGQAaABoAGQAX
ABUAFgAVABgAGwAaABkAGAAWABoAGgAcAB4AHAAcABwAGwAbABsAGQAZAB0AHgAeAB4A
GwAbABsAGgAVABUAFAAUABUAGQAcAB4AHAAbABkAFgAWABYAGAAbABwAHAAaABkAFwAW
ABYAFgAYABgAFwAXABcAFwAXABcAFgAVABQAEwAWABYAFwAaABUAFAATABIAFQAVABYA
FgAWABYAFgAWABoAFgATAAwACgAMAAwADAAMAA0ADgAOAA8ADwAOAA0ADQAQABIAEwAU
ABgAGAAZABsAGAAUABEAEQATABUAFwAZABoAHAAfACEAHwAfAB4AHgAeAB0AHAAbABwA
HAAcAB4AHwAfABwAGAAWABUAFAAUABIAEgARABAADQANAAwACwAMAA0ADwAQAA4ADAAK
AAgABQAFAAUABQAHAAcABwAHAAYABgAFAAUABAADAAIAAQAAAP7//P/6/wUA///7/wMA
BQABAP3/+f8DABcAJAAvAEYAawCNALIA3wAGASIBLgEaAdsAjABSACMA8//C/6H/jP+A
/4v/pP+3/8L/y//R/9b/4f/o/+n/6v/s/+r/6v/q/+v/6f/n/+X/4//o/+v/7f/v/+v/
6f/n/+X/5P/k/+P/4//j/+P/4//j/+X/5v/m/+b/4v/f/93/2//b/9v/2//Z/9v/3P/c
/9z/2f/Z/9n/2f/Z/9n/2f/Z/9f/1//X/9f/1P/U/9T/1f/W/9f/2P/Z/9f/1//X/9j/
1v/U/9H/z//Q/9L/0//U/9P/0//S/9L/0v/T/9P/0//Q/8//zv/P/9H/0v/T/9T/0f/N
/8r/xv/H/8j/y//M/8n/yP/I/8f/xP/C/8H/wv/F/8f/yP/I/8L/v/+9/7r/vP+9/73/
v/+8/7v/uv+6/77/wP/C/8X/wf+9/7n/tf+y/7H/sf+x/6//r/+v/6//rP+p/6b/o/+g
/6D/of+h/57/nP+a/5n/mP+W/5T/kv+P/47/jP+K/4v/jf+O/4//kP+T/5T/lP+P/4z/
iP+F/4f/iP+I/4n/g/+A/33/ev94/3X/c/9x/3T/df93/3n/e/97/3//gf9+/3z/e/95
/3f/dv91/3T/bv9r/2n/aP9q/2r/av9q/2j/Zf9h/13/YP9f/2L/Zf9i/2H/YP9e/2D/
Xv9i/w==
         </WaveFormData>
      </LeadData>
   </Waveform>
</RestingECG>
