# Supplementary material for: Detection of Left Atrial Enlargement Using a Convolutional Neural Network-Enabled Electrocardiogram
Source: Front Cardiovasc Med. 2020 Dec 17;7:609976. doi: 10.3389/fcvm.2020.609976 (PMC7773668; doi:10.3389/fcvm.2020.609976)
Supplement: Supplementary file 5 [file Data_Sheet_5.ZIP › normal4/1802037064_5991_0000000R.XML]

<?xml version="1.0" encoding="Windows-1252"?>
<!DOCTYPE RestingECG SYSTEM "restecg.dtd">
<RestingECG>
   <PatientDemographics>
      <PatientID>1802037064</PatientID>
      <PatientAge>78</PatientAge>
      <AgeUnits>Years</AgeUnits>
      <Gender>Female</Gender>
      <PatientLastName>liyixin</PatientLastName>
   </PatientDemographics>
   <TestDemographics>
      <DataType>Resting</DataType>
      <Site>1</Site>
      <AcquisitionDevice>MAC55</AcquisitionDevice>
      <Status>Unconfirmed</Status>
      <Priority>Normal</Priority>
      <AcquisitionTime>10:21:05</AcquisitionTime>
      <AcquisitionDate>05-10-2017</AcquisitionDate>
      <CartNumber>1</CartNumber>
      <AcquisitionSoftwareVersion>009C</AcquisitionSoftwareVersion>
      <XMLSourceVersion>MAC5000 v1.0</XMLSourceVersion>
   </TestDemographics>
   <RestingECGMeasurements>
      <VentricularRate>76</VentricularRate>
      <AtrialRate>76</AtrialRate>
      <PRInterval>132</PRInterval>
      <QRSDuration>84</QRSDuration>
      <QTInterval>364</QTInterval>
      <QTCorrected>409</QTCorrected>
      <PAxis>45</PAxis>
      <RAxis>27</RAxis>
      <TAxis>-12</TAxis>
      <QRSCount>12</QRSCount>
      <QOnset>227</QOnset>
      <QOffset>269</QOffset>
      <POnset>161</POnset>
      <POffset>216</POffset>
      <TOffset>409</TOffset>
      <ECGSampleBase>500</ECGSampleBase>
      <ECGSampleExponent>0</ECGSampleExponent>
   </RestingECGMeasurements>
   <Diagnosis>
      <Modality>Resting</Modality>
         <StatementCount>3</StatementCount>
         <LabelText>12SL ��ϳ���</LabelText>
      <DiagnosisStatement>
         <StmtFlag>ENDSLINE</StmtFlag>
         <StmtText>�������</StmtText>
      </DiagnosisStatement>
      <DiagnosisStatement>
         <StmtFlag>ENDSLINE</StmtFlag>
         <StmtText>�������� T ���쳣</StmtText>
      </DiagnosisStatement>
      <DiagnosisStatement>
         <StmtFlag>ENDSLINE</StmtFlag>
         <StmtText>�쳣 ECG</StmtText>
      </DiagnosisStatement>
   </Diagnosis>
   <Waveform>
      <WaveformType>Rhythm</WaveformType>
      <WaveformStartTime>0</WaveformStartTime>
      <NumberofLeads>8</NumberofLeads>
      <SampleType>CONTINUOUS_SAMPLES</SampleType>
      <SampleBase>500</SampleBase>
      <SampleExponent>0</SampleExponent>
      <HighPassFilter>16</HighPassFilter>
      <LowPassFilter>150</LowPassFilter>
      <ACFilter>NONE</ACFilter>
      <LeadData>
         <LeadByteCountTotal>10000</LeadByteCountTotal>
         <LeadTimeOffset>0</LeadTimeOffset>
         <LeadSampleCountTotal>5000</LeadSampleCountTotal>
         <LeadAmplitudeUnitsPerBit>4.88</LeadAmplitudeUnitsPerBit>
         <LeadAmplitudeUnits>��V</LeadAmplitudeUnits>
         <LeadHighLimit>2147483647</LeadHighLimit>
         <LeadLowLimit>268435456</LeadLowLimit>
         <LeadID>I</LeadID>
         <LeadOffsetFirstSample>0</LeadOffsetFirstSample>
         <FirstSampleBaseline>0</FirstSampleBaseline>
         <LeadSampleSize>2</LeadSampleSize>
         <LeadOff>FALSE</LeadOff>
         <BaselineSway>FALSE</BaselineSway>
         <ExcessiveACNoise>FALSE</ExcessiveACNoise>
         <MuscleNoise>FALSE</MuscleNoise>
         <LeadDataCRC32>1623168525</LeadDataCRC32>
         <WaveFormData>
9v/2//b/9v/2//b/9v/2//T/9P/0//T/9P/0//T/9P/1//b/9//4/wQADgAYACIANwBM
AGEAdgB9AIQAiwCSAHwAaABUAEAAMgAmABoADgALAAgABQACAAAA/v/8//r/+v/6//r/
+v/3//b/9f/0//T/9P/0//T/9P/0//T/9P/0//T/9P/0//T/9P/0//T/8v/y//L/8v/0
//T/9P/0//T/9P/0//T/9P/0//T/9P/0//T/9P/0//T/9P/0//T/9v/2//b/9v/0//T/
9P/0//b/9v/2//b/+P/4//j/+P/4//j/+P/4//r/+v/6//r/+v/6//r/+v/6//r/+v/6
//z//P/8//z//v/+//7//v8AAAAAAAAAAAIAAgACAAIABAAEAAQABAACAAIAAgACAAIA
AgACAAIAAgACAAIAAgAAAAAAAAAAAAIAAgACAAIAAgACAAIAAgACAAIAAgACAAAAAAAA
AAAAAgACAAIAAgAAAP7//P/6//z//P/8//z/+v/6//r/+v/8//z//P/8//v/+v/5//j/
+v/6//r/+v/4//j/+P/4//j/+P/4//j/+v/6//r/+v/5//j/9//2//b/9v/2//b/9P/0
//T/9P/0//T/9P/0//X/9v/3//j/9v/2//b/9v/4//j/+P/4//j/+P/4//j/+v/6//r/
+v/6//r/+v/6//r/+v/6//r//P/8//z//P/8//z//P/8//z//P/8//z//P/8//z//P/8
//z//P/8//z//P/8//z//P/8//z//P/8//z//P/8//z//P/8//z//P/8//z//P/+//7/
/v/+//3//P/7//r/+v/6//n/+f/5//r/+v/6//r/+v/6//n/+f/5//n/+f/5//n/+f/5
//n/+v/6//r/+v/6//v/+//8//3//f/+//7//v/+//7///////////8BAAMABAAFAAUA
BgAGAAYABwAKAAwADQALAAoACgAJAAgABgACAP/////9//z//P/5//n/+P/3//b/9f/1
//b/+P/4//f/9//2//X/9P/z//X/9f/1//X/9v/4//r/9//1//X/9P/y//L/9v/9/wgA
GQArADkASQBgAHcAhgCSAJgAjQB3AF4ARQAwACAAFAAOAAwABQABAAEAAQD9//3//f/9
//z/+v/5//n/9//3//b/9v/2//X/9f/2//T/9P/0//T/9P/0//T/8//1//X/9f/1//T/
9P/0//T/9P/0//T/9P/2//b/9v/2//X/9f/1//X/9//3//f/9//1//X/9v/2//j/+P/4
//j/+P/4//n/+f/3//f/9//3//n/+f/5//v/+//6//r/+v/5//n/+f/5//n/+f/6//r/
+v/7//v/+//+//7//v/+/////////wAAAAAAAAEAAQABAAIAAgACAAEAAQABAAIABAAF
AAUABQAEAAQABQAFAAQABAAEAAQABAAEAAMAAwADAAMAAwADAAMAAwADAAMAAwADAAMA
AwABAAEAAQD//wEAAQABAAEA//////7//v8AAP7//v/+//z//P/7//v/+//7//v/+//8
//z//P/8//r/+v/4//j/+v/6//r/+//7//v/+//7//r/+f/4//b/+P/4//j/+P/4//j/
9//3//f/9//3//f/9f/1//X/9f/1//X/9f/1//f/+P/4//f/9//3//f/9//4//j/+P/5
//n/+f/5//n/+f/5//r/+v/7//v/+//7//n/+f/5//n/+//8//z//P/6//r/+v/6//z/
/P/8//z//f/9//3//P/8//3//v/+//7//P/8//z/+v/6//v/+//9//z//P/8//z//P/8
//z/AAD+//r/+P/6//r/+v/6//j/+P/4//f/+f/5//r/+v/6//r/+v/6//v/+//7//v/
+f/5//n/+f/5//n/+v/6//r/+v/6//v//f/+///////+//7//v/+//z//f/9//3///8B
AAMABAAFAAcACAAIAAgACAAKAAsACQAJAAgACAAJAAgABgACAP///f/7//r/+v/5//n/
+P/5//j/9//3//b/9v/2//X/9//3//f/9//1//X/9f/1//X/9P/0//T/+f/3//f/9v/0
//L/9P/9/woAFwAlADcATQBeAHEAggCOAI4AgwBvAFgAQQAuAB4AEgAMAAoABwABAP3/
AQADAP//+//5//j/9v/3//f/9//3//j/9P/y//H/8f/y//T/9P/0//T/8v/y//L/8f/y
//P/9P/1//b/9v/2//b/9v/2//b/9v/0//T/9P/0//f/9//3//f/9f/1//X/9f/3//f/
+P/4//b/9v/2//b/9v/2//f/9//5//n/+f/5//j/9//2//f/+f/4//j/+P/5//n/+f/5
//n/+f/6//r//P/9//3//f/8//z//P/8//3//f/9//7//v/+/////////wAAAAAAAAEA
AQABAAIAAgADAAMAAwACAAIAAwADAAIAAgACAAIAAAAAAP////8BAAEAAQABAAEAAQAB
AAEAAwADAAMAAwABAAEAAQD///3//f/9//3///////7//v/+//z//P/8//z//P/7//v/
+//7//v/+//8//z//P/8//r/+v/4//j/+P/4//j/+f/7//v/+//7//n/+f/5//j/+P/4
//j/+P/6//r/+f/5//f/9//3//f/+f/5//n/+f/5//n/+f/5//n/+v/6//n/9//3//f/
9//4//j/+P/5//v/+//7//v/+f/5//r/+v/7//v/+//7//v/+//7//v/+//8//z//P/+
//7//v/+//z//P/8//z//f/9//3//P/+////AAAAAP7//P/8//z//P/8//3//f/9//z/
/P/8//z//P/8//z//P/8//z//P/+//z//v/9//z/+//6//z//P/8//v/+//7//z//P/6
//r/+v/6//v/+//7//v/+//7//v/+//7//v//P/8//7//v/+/////f/+//////8AAAAA
AAAAAAAAAQABAAEAAQADAAUABgAHAAkACgAKAAoACgAMAA0ACwALAAoACgALAAoACAAE
AAMAAQD///7//P/7//v/+v/5//j/9//3//b/9v/2//X/9f/1//X/9f/2//f/+P/5//j/
9v/1//T/+f/3//X/8v/y//T/9v/9/wgAFwApADsATQBiAHkAjACUAJgAjwB7AGIARQAw
ACAAFgAQAAoABwADAAMAAwADAAEA///9//r/+v/5//n/9//1//b/9v/2//X/9f/2//b/
9v/2//b/9v/2//b/9f/z//P/8//z//b/9v/2//b/9P/0//T/9P/2//b/9v/2//f/9//3
//f/9f/1//X/9f/1//X/9v/2//b/9v/2//b/+P/4//n/+f/5//n/+f/5//j/9//2//f/
+P/4//n/+v/5//n/+f/5//n/+f/6//r/+//9//7////9//z/+//6//3//f/9//7//v/+
//////8BAAIAAgACAAEAAQABAAIAAgADAAMAAwACAAIAAwADAAAAAAAAAAAAAAAAAP//
//8BAAEAAQABAAEAAQABAAEAAQABAAEAAQD////////9//////////////////7//v/8
//r/+v/6//z//P/7//v/+//7//v/+//6//r/+v/6//z//P/6//r/+P/4//j/+f/5//n/
+f/5//n/+f/5//j/+P/4//j/+P/6//r/+f/5//f/9//3//f/9//3//f/9//3//f/9//3
//X/9v/2//X/9v/3//j/+f/5//j/9//3//n/+f/5//n/+f/5//r/+v/5//n/+f/5//v/
+//7//v/+//8//z//P/8//z//P/8//z//P/8//z/+//7//v/+v/8//3//v/+//7//P/8
//z//P/8//3//f/7//r/+v/6//z//P/8//z/+v/6//r//P/8//z//P/8//z/+v/6//r/
+f/3//f/+P/4//r/+v/6//r/+f/5//n/+f/7//v/+//7//n/+f/6//r//P/8//z//f/9
//7//////wAAAAAAAAAAAgADAAMAAwACAAMABAAEAAcACQAKAAoACgAKAAwADQANAA0A
DAAMAAsACgAIAAQAAQD///3//P/8//v/+//6//f/9v/1//X/9v/2//b/9f/1//X/9f/1
//f/9//3//f/9//2//b/9v/1//X/9f/0//T/9v/6//3/BgAXACsAPQBRAGgAfwCOAJwA
oACTAH8AZgBLADQAJgAaABIADgAJAAUABQAFAAMA///9//v/+P/6//v/+//5//n/+v/6
//b/9f/1//b/9P/0//T/9P/2//b/9v/1//P/8//z//P/9P/0//T/9P/0//T/9P/0//T/
9P/0//T/9//3//f/9//3//f/9//3//f/9//4//j/+P/4//j/+P/2//b/9//3//f/9//3
//f/+P/5//r//f/8//r/+f/4//v/+//7//v/+//7//z//P/8//3//f/9//7//v/+//7/
/f/9//3//v/+//7/////////AAAAAAAAAwADAAMABAAEAAUABQAFAAIAAgADAAMABAAE
AAQABAACAAIAAQABAAMAAwADAAMAAwADAAMAAwABAAEAAQABAAMAAwADAAEAAQABAAEA
AQD//////v/+/wAA/v/+//7//v/+//3//f/7//v/+//7//r/+v/6//r//P/8//r/+v/6
//r/+v/7//n/+f/5//n/+//7//v/+v/4//j/+P/4//j/+P/3//f/+f/5//n/+f/4//f/
9v/1//b/9//4//n/+P/4//f/9f/3//f/9//3//j/+P/4//n/+//7//v/+//5//n/+v/6
//v/+//7//v/+//7//v/+//9//7//v/+//3//P/7//r/+//8//3//v/9//3//f/8//z/
/f/+//7//v/8//z//P/8//z//f/9//3//P/8//z//P/8//z//P/8//7//v/+//r/+v/6
//r/+v/7//z//f/9//v/+//8//z/+v/6//r/+v/7//v/+//7//v/+//7//v/+//7//z/
/P/+//7//v////3//v//////AAAAAAAAAAACAAMAAwADAAMABQAHAAgACQALAAwADAAM
AAwADgAPAA0ADQAMAAwACQAIAAYAAgD///3/+//6//z/+//7//r/9//2//X/9f/2//b/
9v/1//f/9//3//f/9//3//f/9//3//b/9v/2//X/9//1//T/8v/y//b/AQAMABsALwBD
AFsAcgCHAJoAogCcAI0AdwBaAEMALgAcABQAEgAOAAMAAQADAAEA/f/7//3//f/8//r/
9//1//X/9f/2//T/8//z//T/9v/0//T/9P/0//T/9P/0//P/9P/1//b/9//3//b/9f/0
//T/9P/0//T/9v/2//b/9v/3//f/9//3//f/9//3//f/9//3//j/+P/6//r/+v/6//f/
9v/2//X/9//3//f/9//5//n/+f/7//v/+v/6//r/+//7//v/+//7//v//P/8//z//f/9
//3//P/8//z//P////////8AAAAAAAABAAEAAQACAAIAAgADAAMAAwAEAAQABQAFAAUA
AgACAAMAAwAEAAQABAAEAAQABAADAAMAAQABAAEAAQADAAMAAwADAAMAAwADAAMAAQAB
AAEA///////////////////+//7//v/8//z//P/8//z/+//7//n/+f/5//n/+v/6//r/
+v/8//z/+v/6//j/+P/4//n/+f/5//n/+f/5//n/+f/4//j/+P/4//j/+P/4//f/9//3
//f/9//3//b/9f/0//P/9P/1//b/9//3//j/+P/3//f/9//3//f/+v/6//r/+//5//n/
+f/5//n/+f/6//r/+//7//v/+//7//v/+//7//v//P/8//z//P/8//z//P/8//z//P/8
//v/+//7//r//P/9//7//v/+//z//P/8//r/+v/7//v/+//6//r/+v/8//z//P/8//r/
/P/6//r/+v/6//z//P/8//v/+//7//z//P/6//r/+v/6//v/+//7//v/+f/5//n/+f/5
//n/+v/6//z//P/8//3//f/+///////+//7//v/+//7///////////8BAAMABAAHAAkA
CgAKAAgACAAKAAsACwALAAoACgAJAAgABgACAAEA///9//z//P/7//v/+v/5//j/9//3
//j/+P/4//f/9f/1//X/9f/3//f/9//3//n/+P/4//j/+f/3//X/9v/0//L/9v///woA
FwApADsATwBiAHUAhgCSAJIAhwBxAFgAQQAuAB4AEgAMAAoAAQD//wMAAQD7//v//f/7
//b/+P/5//f/9//3//b/9v/2//X/9f/2//T/9P/0//T/9P/0//T/8//1//X/9f/1//T/
9P/0//T/9P/0//T/9P/0//T/9P/0//f/9//3//f/9//3//f/9//1//X/9v/2//b/9v/2
//b/9v/2//f/9//1//X/9f/1//f/9//3//n/+//6//r/+v/5//n/+f/5//n/+f/6//r/
+v/7//v/+//8//z//P/8/////////wAA/v/+//////8BAAIAAgACAAMAAwADAAQAAgAD
AAMAAwACAAIAAwADAAAAAAAAAAAAAgACAAEAAQADAAMAAwADAAEAAQABAAEAAQABAAEA
AQABAAEAAQD///////////////////7//v/+//z//P/8//z//P/7//v/+f/5//n/+f/6
//r/+v/6//r/+v/4//j/+P/4//j/+f/7//v/+//7//r/+f/4//b/+P/4//j/+P/2//b/
9f/1//X/9f/1//X/9//3//f/9//1//X/9f/1//X/9v/2//X/9//3//f/9//2//b/9v/3
//n/+f/5//n/+f/5//r/+v/6//n/+P/3//j/+f/6//v/+//8//z//P/8//z//P/8//z/
/P/8//z/+//7//v/+v/6//v//P/8//z/+v/6//r//P/8//3//f/8//r/+f/4//r/+v/6
//r/+v/6//r/+v/6//r/+v/8//z//P/7//n/+f/6//r/+v/6//r/+v/5//n/+f/5//n/
+f/5//n/+f/5//r/+v/6//r/+v/7//v//P/9//3//v/+//7//v/8//3//f/9//3///8B
AAIAAwAFAAYABgAIAAgACgALAAsACwAKAAoACQAIAAYAAgABAP///f/8//r/+f/5//j/
+f/4//f/9//2//b/9v/1//X/9f/1//X/9f/1//X/9f/1//T/9P/0//P/9f/1//T/8v/0
//b/+f8AAA0AHwAvAD8AVABpAHoAiACSAI8AfQBmAE0AOAAkABgAEgAMAAkABQABAP//
/f/7//n/+//8//r/+f/5//n/+f/4//b/9P/z//P/9P/y//L/8v/y//L/8v/y//H/8//z
//P/8//0//T/9P/0//b/9v/2//b/9P/0//T/9P/z//P/8//z//P/8//z//P/9f/1//b/
9v/4//j/+P/4//b/9v/3//f/9f/1//X/9f/3//f/9//5//n/+P/4//j/+f/5//n/+f/3
//f/+P/4//r/+//7//v//P/8//z//P/9//3//f/+//7//v////////8AAAAAAAABAAEA
AQACAAIAAwADAAMAAgACAAMAAwACAAIAAgACAAIAAgABAAEA//////////8BAAEAAQAB
AAEAAQABAAEAAwADAAMAAQAAAP///v/9//3//f/8//z//v/8//z//P/8//z/+//7//v/
+//7//v/+v/6//r/+v/6//r/+P/4//r/+v/6//v/+v/5//j/9//4//n/+v/6//r/+v/6
//r/+v/6//n/+f/3//f/9//3//f/9//3//f/+f/5//n/+f/3//j/+P/3//f/9//3//f/
+v/6//r/+//5//n/+f/5//n/+f/6//r/+f/5//n/+f/5//n/+f/5//n/+v/6//r//P/8
//z//P/6//r/+v/6//v/+//7//r/+v/7//z//P/+//z//P/8//r/+v/7//v/+//6//r/
+v/6//r/+v/6//z//P/8//z/+v/6//r/+f/5//r/+v/6//r/+v/6//r/+v/5//n/+f/6
//r/+v/6//r/+v/5//n/+f/5//n/+f/5//n/+//7//z//P/7//r/+f/5//v//P/9//3/
/v/+//7//v/+////////////AQADAAQABQAHAAgACAAIAAgACgALAAkACQAIAAgACAAI
AAcABAD///3/+//6//r/+f/5//j/+f/4//f/9//2//b/9v/1//X/9f/1//X/9f/1//X/
9f/z//L/8v/y//X/9f/1//D/7v/w//T//f8IABMAJQA5AE8AZAB5AIoAlACYAI8AeQBg
AEcAMgAkABYAEgAQAAkABQAFAAEA///9//v/+f/4//j/+f/5//n/9//2//b/9P/z//P/
9P/0//T/9P/0//T/9P/0//P/8//z//P/8//0//T/9P/0//T/9P/0//T/9P/0//T/9P/1
//X/9f/1//X/9f/1//X/8//z//T/9P/2//b/9v/2//T/9P/1//X/9//3//f/9//3//f/
9//5//n/+P/4//j/9//3//f/9//5//n/+v/6//r/+//7//v//P/8//z//P/7//v/+//8
//z//P/9//3//f/+//7//v////////8AAP7/////////AAAAAAEAAQAAAAAAAAAAAAAA
AAD///////////////8BAAEAAQABAP///////////////////f/////////////////+
//7//P/6//r/+v/8//z/+//7//n/+f/5//n/+v/6//r/+v/8//z/+v/6//j/+P/4//n/
+f/5//n/+f/5//n/+f/4//j/+P/4//j/+P/4//f/9//5//n/+f/5//f/9//3//f/9//3
//f/9//3//j/+P/3//f/9//3//f/+P/4//j/+f/5//n/+f/5//v/+//8//z/+//7//v/
+//9//3//f/9//v//P/8//z/+v/6//r/+v/8//z//P/8//3//f/9//z//P/9//7//v/8
//r/+v/6//z//P/9//3////+//7//v/9//z/+//6//z//P/8//z//P/8//z/+//7//z/
/P/8//z//P/8//z//P/7//n/+f/6//r/+v/6//r/+v/7//v/+//7//n/+f/5//n/+f/5
//r/+v/8//z//P/9//3//v//////AAAAAAAAAAAAAAEAAQABAAEAAwAFAAYABwAJAAoA
CgAMAAwADgAPAA0ADQAMAAwACQAIAAYAAgABAP///f/8//r/+f/5//j/9//2//X/9f/2
//b/9v/1//f/9//3//f/9f/1//X/9f/1//T/9P/0//f/9//1//L/8v/0//j///8IABcA
LQBBAFcAbgCBAJQAoACgAJEAewBgAEUALgAiABgADgAIAAcAAwADAAUAAwD9//v/+f/4
//j/+f/5//f/9//2//b/9v/1//X/9v/2//b/9v/2//X/9P/z//H/8//z//P/8//0//T/
9P/0//L/8v/y//L/9P/0//T/9P/1//X/9f/1//X/9f/1//X/9f/1//b/9v/4//j/+P/4
//r/+v/7//v/+v/5//j/9//5//n/+f/7//n/+P/4//j/+//7//v/+//7//v//P/8//r/
+//7//v//P/8//z//P////////8AAP7//v//////AQACAAIAAgABAAEAAQACAAQABQAF
AAUABAAEAAUABQAEAAQABAAEAAQABAADAAMAAQABAAEAAQABAAEAAQABAAEAAQABAAEA
AwADAAMAAQABAAEAAQABAAAA///9//z//v/8//z//P/+//7//f/9//3//f/9//3//P/8
//z//P/6//r/+P/4//j/+P/4//n/+//7//v/+//5//n/+f/4//b/9v/2//b/+P/4//f/
9//3//f/9//3//f/9//3//f/9//3//f/9//3//j/+P/3//n/+f/5//n/+P/4//j/+f/7
//v/+//7//v/+//8//z//f/9//3//f/9//3//f/9//3//v/+//7/AAAAAAAAAAD///7/
/f/8//////////7//P/9//7//v/+//z//P/8//z//P/9//3//f/8//z//P/+//7//v/+
//z//P/8//z//v/+//7//f/7//v/+//7//v/+//9//3//P/8//z//P/8//r/+v/6//n/
+//7//z//P/8//z//P/8//v/+//7//v//f/9//3//f/7//v//P/8//r/+v/6//v//f/+
///////+//7//v/+//7/////////AQADAAUABgAHAAkACgAKAAoACgAMAA0ACwALAAoA
CgALAAoACAAEAAEA///9//z//P/7//v/+v/5//j/9//3//j/+P/4//f/9//3//f/9//3
//f/9//3//f/9v/2//b/9//3//X/8v/y//T/9P/7/wYAEwAjADcASQBcAHEAhACSAJYA
jQB5AGIASQAyAB4AEgAKAAYAAwD/////AQD///v/+f/7//z//P/7//n/+//5//j/9v/2
//X/9f/2//j/+P/4//j/+P/4//j/9//2//X/9P/z//b/9v/2//b/9v/2//b/9v/4//j/
+P/4//j/9//2//X/9//3//f/9//5//n/+v/6//j/+P/4//j/+P/4//n/+f/5//n/+f/5
//v/+//7//3//P/6//n/+P/7//v/+//7//3//f/+//7//P/9//3//f/+//7//v/+/wEA
AQABAAIAAgACAAMAAwAFAAYABgAGAAUABQAFAAYABAAFAAUABQAEAAQABQAFAAYABgAG
AAYABgAGAAUABQADAAMAAwADAAUABQAFAAUABQAFAAUABQADAAMAAwABAAMAAwADAAMA
AwADAAIAAgACAAAAAAAAAAAAAAD//////f/9//3//f/6//r/+v/6//z//P/6//r//P/8
//z//f/7//v/+//7//n/+f/5//j/+v/6//r/+v/6//r/+f/5//n/+f/5//n/+//7//v/
+//7//v/+//7//v//P/8//v//f/9//3//f/8//z//P/9//3//f/9//3//f/9//7//v//
//////////////////////8AAAAAAAACAAIAAgACAAAAAAAAAAAA/////////v/+////
AAAAAAAA/v/+//7//v/+//////////7//v/+//7//v/+//7//v/+//7//v/+//7//v/9
//3//f/9//3/+//7//v/+//8//3//v////3//f/7//r/+//8//3//v/8//z//P/7//v/
+//8//z//v/+//7//v/7//v/+//7//3//f/9//3//f/9//7//v/8//z//P/9////AAAB
AAEAAgACAAIAAgACAAMAAwADAAMABQAHAAgACQALAAwADAAMAAwADgAPAA8ADwAOAA4A
CwAKAAgABAADAAEA///+//7//f/9//z/+//6//n/+f/6//r/+v/5//n/+f/5//n/+f/5
//n/+f/7//r/+v/6//v/+//5//j/+P/6//7/AwAQAB8ALwBBAFUAbAB/AJAAmACWAIUA
bwBWAD8ALgAgABYAEgAOAAUAAwAHAAcAAwABAAEA///+//7////9//v/+//8//z//P/7
//v//P/6//r/+v/6//z//P/8//v/+f/5//n/+f/6//r/+v/6//r/+v/6//r/+v/6//r/
+v/9//3//f/9//3//f/9//3/+//7//z//P/+//7//v/+//z//P/9//3//f/9//3//f/9
//3//f///////v/+//7/////////////////AAAAAAIAAwADAAMABAAEAAQABAAFAAUA
BQAGAAYABgAHAAcABQAGAAYABgAJAAkACQAKAAkACQAIAAcACAAIAAkACQAIAAgACAAI
AAgACAAHAAcABwAHAAcABwAFAAUABQAFAAUABQAFAAUABQAFAAUAAwAFAAUABQAFAAcA
BwAGAAYABQACAAEAAAACAAIAAQABAAEAAQABAAEAAAAAAAAAAAACAAIAAAAAAP7//v/+
//////////////8BAAEAAQAAAP7//v/+//7//v/+//3//f//////////////////////
/////////////wAAAAD/////////////AgACAAIAAwABAAEAAQABAAMAAwAEAAQAAwAD
AAMAAwADAAMAAwADAAMABAAEAAQABgAGAAYABgAGAAYABgAGAAUABQAFAAQABAAFAAYA
BgAGAAQABAAEAAYABgAHAAcABQAEAAQABAAEAAQABAAEAAQABAAEAAQABAAEAAQAAwAD
AAMAAwADAAUABQAFAAUAAwADAAMAAwADAAMAAwACAAQAAwADAAIAAgACAAIAAgADAAQA
BQAFAAQAAwADAAIAAgACAAIAAgADAAMAAwADAAMAAwADAAMAAwADAAQABAACAAIAAgAD
AAUABgAHAAcABgAGAAYABgAHAAkACgALAAsADQAPABAADwARABIAEgAUABQAFgAXABUA
FQAUABQAFQAUABIADgAJAAcABQAEAAQAAwADAAIAAwACAAEAAQAAAAAAAAD///3//f/9
//3///////////////7//v/+////AQD///z//P/8//7/CQAWACMANwBLAF0AcgCHAJgA
oACiAJcAgQBoAE0AOAAsACQAHAAYABMADwAPAA8ACwAHAAcABQACAAIABQAFAP////8C
AAIAAAD/////AAD+//7//v/+/wAAAAAAAP////////////8AAAAAAAAAAAAAAAAAAAAA
AAAAAAAAAAABAAEAAQABAP//////////AQABAAIAAgACAAIAAgACAAIAAgADAAMAAwAD
AAMAAwADAAMAAwAFAAUABAAEAAQABQAFAAUABQAFAAUABgAGAAYABwAHAAcACAAIAAgA
CAALAAsACwAMAAoACgALAAsACwAMAAwADAAPAA8ADwAQAA4ADwAPAA8AEAAQABEAEQAO
AA4ADgAOAAwADAALAAsADAANAA4ADwAOAA0ADAALAA0ADQANAA0ADQANAA0ACwANAA0A
DQANAA0ADQAMAAwADAAKAAoACgAKAAoACQAJAAkACQAJAAkACAAIAAgACAAIAAgABgAG
AAYABgAGAAcABwAHAAcABwAHAAcABwAGAAYABgAGAAYABgAGAAUABQAFAAUABQAFAAcA
BwAHAAcABwAHAAcABwAFAAYABgAFAAcABwAHAAcACAAIAAgACQAHAAcABwAHAAcABwAI
AAgACQAJAAkACQALAAsACwALAAkACgAKAAoACgAKAAoACgAMAAwADAAMAAwACwAKAAgA
CgANAA==
         </WaveFormData>
      </LeadData>
      <LeadData>
         <LeadByteCountTotal>10000</LeadByteCountTotal>
         <LeadTimeOffset>0</LeadTimeOffset>
         <LeadSampleCountTotal>5000</LeadSampleCountTotal>
         <LeadAmplitudeUnitsPerBit>4.88</LeadAmplitudeUnitsPerBit>
         <LeadAmplitudeUnits>��V</LeadAmplitudeUnits>
         <LeadHighLimit>2147483647</LeadHighLimit>
         <LeadLowLimit>268435456</LeadLowLimit>
         <LeadID>II</LeadID>
         <LeadOffsetFirstSample>0</LeadOffsetFirstSample>
         <FirstSampleBaseline>0</FirstSampleBaseline>
         <LeadSampleSize>2</LeadSampleSize>
         <LeadOff>FALSE</LeadOff>
         <BaselineSway>FALSE</BaselineSway>
         <ExcessiveACNoise>FALSE</ExcessiveACNoise>
         <MuscleNoise>FALSE</MuscleNoise>
         <LeadDataCRC32>1334927976</LeadDataCRC32>
         <WaveFormData>
9v/2//b/9v/2//b/9v/2//X/9P/z//L/8f/w/+//7v/y//T/9v/4/wIACgASABoAJgAy
AD4ASgBTAFwAZQBuAGsAaABlAGIAUgBEADYAKAAjAB4AGQAUAA0ACAADAP7/+//6//n/
+P/1//T/8//y//L/8v/y//L/8P/w//D/8P/y//L/8v/y//D/8P/w//D/8P/w//D/8P/y
//L/8v/y//D/8P/w//D/8f/y//P/9P/z//L/8f/w//D/8P/w//D/8v/y//L/8v/w//D/
8P/w//P/9P/1//b/9v/2//b/9v/1//T/8//y//D/8P/w//D/8f/y//P/9P/1//b/9//4
//X/9P/z//L/9P/0//T/9P/2//b/9v/2//T/9P/0//T/9v/2//b/9v/0//T/9P/0//T/
9P/0//T/9v/2//b/9v/0//T/9P/0//T/9P/0//T/9v/2//b/9v/4//j/+P/4//j/+P/4
//j/+v/6//r/+v/5//j/9//2//n/+v/7//z/+//6//n/+P/6//r/+v/6//n/+P/3//b/
+f/6//v//P/6//r/+v/6//n/+P/3//b/+f/6//v//P/6//r/+v/6//r/+v/6//r/+P/4
//j/+P/4//j/+P/4//j/+P/4//j/+v/6//r/+v/6//r/+v/6//r/+v/6//r/+P/4//j/
+P/6//r/+v/6//r/+v/6//r/+//8//3//v/9//z/+//6//z//P/8//z//P/8//z//P/6
//r/+v/6//z//P/8//z//v/+//7//v/8//z//P/8//v/+v/5//j/+P/4//j/+P/7//z/
/f/+//3//P/7//v/+//7//v/+v/6//r/+v/6//r/+v/6//r//P/7//r/+v/6//r/+f/4
//j/+f/5//r//f/+/wEAAgAFAAUABgAGAAoACgAKAAkABwAHAAcACAAIAAoACwANAAsA
CwAKAAkACgAIAAgABgAFAAUAAwACAAAAAQABAAEAAAD///7////8//n/9//3//X/8v/x
//H/9P/z//T/9v/1//L/8//y//L/8P/w//D/9v/2//b/9P/u/+n/5//n/+z/9v///wcA
EgAhACoAMgBAAE4AWQBoAHcAdQBzAHkAdgBiAEkAOwAyACkAIQAhACAAFwANAAcA/v/4
//b/9P/0//b/9v/2//T/8v/z//P/8v/y//D/7//u/+3/7//w//D/7//x//H/8f/x//H/
8f/x//H/8f/w/+//7v/w//D/8P/w/+//7v/t/+3/7v/v/+//8P/v/+//8P/w//L/8v/z
//P/8f/x//H/8f/v/+//7//v//H/8v/z//T/8v/y//P/8//z//P/8//y//T/9P/0//T/
8//0//T/9P/1//b/9//3//f/9//5//n/9//3//f/9v/4//n/+f/5//f/+P/4//j/+f/5
//n/+P/2//f/+P/4//b/9f/1//T/9f/1//b/+P/2//f/9//3//j/+P/5//r/+f/4//j/
9//4//n/+f/4//r/+//7//3/+//6//n/9//4//j/+f/7//n/+f/5//n/+f/5//r/+v/7
//v//P/+//v/+v/5//j/+v/7//z//f/7//v/+//8//r/+v/6//j/+v/7//z//P/6//n/
+P/3//j/+P/5//r/+P/5//n/+f/5//n/+f/5//z//P/8//3//P/7//r/+f/6//r/+v/6
//r/+//7//z/+v/5//n/+v/8//z//P/8//r/+//7//v//P/9//3//v/+//3//P/7//7/
/v/9//z//P/9//3/+//7//7/AQABAAAA/f/8//z/+v/6//v/+//7//v//P/9//v/+//8
//z//P/6//X/9v/3//j/+f/6//v/+//7//v/+v/6//r/+v/6//r/+v/6//r/+v/5//j/
+P/5//r/+v/4//j/+f/5//r/+//8////AgAFAAUABgAGAAgACAAIAAkACQAJAAkACQAI
AAkACQANAA0ADQAMAA0ADAAKAAoABgAFAAUAAwACAAIAAwADAAEA///9//v//f/8//n/
9//5//j/9v/2//f/9//1//X/9P/0//L/9P/y//L/8P/w//D/8P/w//D/9P/w/+v/6f/n
/+r/8v/9/wkAFAAhAC4APABGAFIAXQBsAHUAdwB5AH0AdgBgAEsAPwAyACEAHwAhABwA
FQANAAMA+v/2//T/9P/y//T/9v/0//T/8v/w/+//7f/s/+7/7//w//H/7//w//D/7//v
/+//7//v/+//7//v/+//8P/w//D/8P/w//D/8P/w//D/8P/w//H/7//v/+7/7v/w//H/
8//0//P/8v/y//H/8f/x//H/8f/z//P/8//z//P/8v/x//D/8v/y//P/8//x//H/8f/w
//L/8v/y//L/9P/2//f/+P/2//T/8v/v//L/8//2//f/9f/1//X/9P/0//X/9f/1//f/
+P/4//j/9f/1//X/9P/2//f/+P/4//j/9//3//b/9f/z//L/8v/0//X/9f/1//X/9P/0
//T/9f/2//j/+f/5//n/+P/2//j/+f/5//v//P/8//z/+//5//j/+P/5//v/+//7//v/
+//7//z//P/6//n/+f/6//r/+v/6//r/9//3//f/9//4//n/+v/8//r/+v/6//j/9v/3
//j/+P/5//n/+f/5//n/+P/4//j/+v/7//v/+//5//n/+f/5//r/+v/6//v/+f/5//n/
+f/4//j/+P/4//r/+//7//z/+v/5//n/+v/6//r/+v/6//z//f/9//3/+//7//r/+v/9
//3//f/9//z//P/7//r//P/9//3/+//5//z///////3/+//7//z//v/+///////8//v/
+//7//3//f/+//7//v/+//3//f/7//f//P/8//z//P/8//3//f/9//3//P/8//z//P/6
//r/+v/6//r/+v/5//j/+P/5//r/+v/6//r/+//7//7///8AAAMABAAHAAcACAAGAAgA
CAAIAAgACQAKAAsACwAKAAsACwAPAA8ADwAOAA0ADAAKAAoABgAFAAUAAwACAAIAAwAD
AAUAAwABAP/////+//v/+f/5//j/9v/2//f/9//1//X/9v/2//T/9v/4//j/9v/2//T/
9P/0//T/9v/y/+3/5//p//D/9v///wcAEgAjADIAPABIAFQAXwBoAHEAdQB3AHcAbgBe
AEkAOwAwACUAIwAjACIAGwARAAkAAgD8//j/9P/2//b/9v/2//b/9v/1//X/9P/0//H/
8f/x//H/8//0//T/8//x//H/8f/x//L/8//0//X/9f/0//P/8v/0//T/9P/0//T/9P/0
//X/8//z//L/8v/z//P/9P/0//T/9P/1//X/9f/1//X/9f/1//X/9f/1//X/9P/z//L/
8//0//b/9//1//X/9f/0//b/9v/2//b/9//4//j/+P/3//b/9f/z//X/9f/3//f/9f/1
//X/9P/2//f/9//3//X/9v/2//b/9//3//f/9v/2//f/+P/4//b/9f/1//T/9v/1//X/
9v/2//f/9//3//f/9v/2//b/+P/4//n/+f/4//n/+f/4//j/+f/5//v//P/8//z/+//7
//r/+v/7//3//f/9//3/+//7//z//P/+//3//f/+//7//v/+//7/+//7//v/+//9//3/
/f/+//z//P/8//r/+v/7//z//P/9//3//f/9//v/+v/6//r//P/9//3//f/7//v/+//7
//7//v/+/////f/9//3//f/6//r/+v/6//v//f/+/wAA/v/9//3//v/+//7//v/+//7/
//////////////7//v////////////7//v/9//z//P/9//3/+//7//7/AQABAAAA/f/8
//z//P/8//3//f/8//v/+//7//v/+//8//z//v/8//v//f/+//7//v/+//7//v/9//z/
+//6//r/+v/6//v//P/9//7//P/8//v/+v/6//v//P/8//z//P/9//3/AAABAAIABQAE
AAcABwAIAAgACgAKAAoABwAHAAcABwAIAAgACgALAA0ADQANAAwACwAKAAgACAAIAAcA
BwAFAAIAAgADAAMAAwABAP///f/9//z/+f/3//n/+P/2//b/9f/1//P/8//0//T/8v/0
//X/9v/1//b/9P/0//T/9P/w/+z/7//t/+3/8v/6////BQAUACEALgA6AEgAUABZAGQA
bQBtAHMAdQBqAFoASQA7AC4AJwAhACEAHgAXAA0ABQD+//j/9P/0//b/9v/2//b/+P/4
//b/9f/z//L/8f/x//H/8f/z//T/9P/z//H/8f/x//H/8//z//P/8//y//L/8v/y//L/
8v/y//L/9P/0//T/9f/1//X/9P/0//P/8//0//T/9P/0//X/9f/z//P/8//z//P/8//z
//P/9P/0//T/9P/y//L/8//z//X/9f/1//T/9P/0//T/9P/1//b/9v/2//b/9v/2//X/
9f/1//f/9//3//f/9//2//T/9f/1//X/9//4//j/+P/3//f/9//2//b/9//4//j/+v/5
//n/+P/2//X/9f/2//j/+f/5//n/9//2//b/9v/0//T/9f/1//j/+f/5//j/+P/5//n/
+//6//r/+v/5//v/+v/6//v/+//7//v/+//7//v//P/8//r/+f/5//r//P/8//z//P/9
//3//f/9//v/+//7//z//P/8//z/+v/4//n/+v/6//v/+//7//v//f/8//z//P/6//v/
+//7//3//f/9//3//f/8//v/+//9//3//f/9//z//P/8//z//v//////AAAAAP////8A
AP7//v/+//7/AAABAAEAAQABAAEAAAAAAP//////////AAAAAP///v/+///////9//3/
AAADAAMAAgD///7//v/8//z//f/9//7//f/9//3//v///wEAAgACAAIAAQD///r/+v/6
//r/+v/+////AAABAAAAAAAAAAAA/v/+//7//v/8//z/+//6//z//f/+//7/AAAAAAEA
AQACAAMABAAHAAUABwAGAAYACAAKAAoACgALAAsACwALAA4ADgAQABEAEwATABMAEgAQ
AA4ACwAKAAgABwAHAAUABAAEAAUABQAHAAUAAwABAP///v/7//n/9//2//T/9P/2//f/
9v/3//j/+P/2//j/+P/4//b/9v/0//T/9P/0//L/8P/r/+v/7//2//z/AwAJABYAIwAw
AD4ATABYAGUAbABvAG8AcwBzAGgAVgBBADUALgAhABsAHQAcABUACwAFAAAA/P/8//r/
9v/0//T/9P/y//L/8//z//L/8v/x//H/8f/x//H/8v/y//H/8v/z//T/9f/0//P/8v/x
//L/8v/y//L/8v/y//L/8v/y//L/8v/z//T/9f/1//b/9//3//j/+P/3//b/9v/1//L/
8f/w/+//8P/x//L/8//0//T/9P/0//L/8v/z//P/9f/1//X/9P/y//L/8v/y//P/9P/0
//T/9P/0//T/8//0//X/+P/5//f/9//3//b/9P/1//X/9f/1//b/9v/2//b/9//4//j/
9//3//f/9v/2//X/9f/0//L/8f/x//L/8v/z//P/8//0//T/9f/2//j/+P/5//n/+f/5
//j/9v/0//X/9f/3//r/+v/6//n/+v/6//v//f/7//v/+//7//n/+f/6//r/+f/3//b/
9v/5//r/+//8//n/+f/5//n/+f/5//n/+v/6//r/+v/4//j/+f/6//r/9//3//f/9//5
//j/+P/4//f/9//2//X/9v/3//j/+f/6//r/+v/7//n/+f/5//n/+v/6//r/+v/6//v/
+//8//7//f/9//7//P/8//z//P/6//v/+//7//z//f/9//7//f/9//3//f/+//7//f/8
//7///////3//P/+/wAA//////3//f/+//z//P/9//3//v/9//3//f/8//v/+//6//j/
+v/6//r/+v/6//v/+//7//v//P/8//z//P/6//r/+v/6//z//P/7//r//P/9//7//v/8
//z//f/9//7///8AAAMABAAHAAcACAAIAAoACgAKAAkACQAJAAkACgAKAAwADQAPAA8A
DwAOAA0ADAAKAAoACAAHAAcABQACAAIAAwADAAUAAwABAP/////+//v/+f/5//j/9v/2
//f/9//1//X/9v/2//T/9v/0//T/8v/y//P/9P/1//b/9v/w/+v/7f/t/+7/+P8DAAsA
FAAjADAAPABGAFIAXQBqAHMAdQB5AH8AegBmAE8APwA0ACkAHwAhACIAGwAPAAcAAAD4
//T/9P/2//j/+P/4//j/9P/x//H/8P/w//D/8f/y//P/8v/y//H/7//x//H/8f/x//P/
8//z//P/8//y//H/8P/y//L/8v/y//T/9P/0//X/8//z//L/8v/z//P/9P/0//L/8v/z
//P/8//z//P/8//z//P/8//z//L/8v/y//L/9P/0//X/9f/z//P/8//y//T/9P/0//T/
9f/2//b/9v/2//b/9v/1//X/9f/3//f/9//3//f/9v/4//n/+f/5//n/+v/6//r/9//3
//f/9v/4//n/+v/6//j/9//3//b/+P/3//f/+P/4//n/+f/5//f/9v/2//b/9//4//r/
+//7//v/+v/4//j/+f/5//v//P/8//z/+//7//r/+v/7//3//f/9//3/+//7//z//P/8
//v/+//8//r/+v/6//r/+//7//v/+//9//3//f/+//v/+v/5//b/+f/7//3//v/8//v/
+v/5//v/+v/6//r/+v/7//v/+//5//n/+f/5//z//P/8//3//f/9//3//f/8//z//P/8
//7//////wAA/v/9//3//v8AAAAAAAAAAAAAAQABAAEAAQABAAAAAAABAAEAAQABAAAA
AAD///7/AAABAAEA///+/wAAAgABAP///f/9//7/AAAAAAEAAQD///3//P/7//3//f/+
//7//v/+//7//P/8//z//P////////////z//P/8//z//P/8//z//P/8//z/+//6//r/
+//8//z//P/8//3//f/+////AAADAAQABwAHAAgACgAMAAwADAAJAAkACQAJAAgACAAK
AAsADwAPAA8ADgAPAA4ADAAMAAoACQAJAAcABQAEAAQAAwAEAAMAAgABAAEAAAD9//v/
+//6//j/+P/5//n/9//3//b/9v/0//b/+P/4//b/9v/0//T/9P/0//L/8v/x/+3/6//w
//j//f8DAA4AHQAqADYARABQAFsAaABzAHcAeQB7AHgAagBXAEcAPAAvACcAJQAkAB0A
EwAHAAAA/v/+//r/+P/2//b/9v/2//T/8//z//L/8v/x//H/8f/x/+//8P/w/+//8f/x
//H/8f/x//H/8f/x//T/9P/0//T/8v/y//L/8v/0//T/9P/1//P/8//y//L/8//z//T/
9P/2//b/9//3//P/8//z//P/8//z//P/8//0//T/9P/0//T/9P/1//X/9//3//f/9v/0
//T/9P/0//X/9v/2//b/9v/2//b/9f/1//X/9//3//n/+f/5//j/9v/3//f/9//3//j/
+P/4//f/9//3//b/9v/3//j/+P/4//f/9//2//b/9f/1//b/9v/3//f/9//3//b/9v/2
//b/9v/3//f/+v/7//v/+v/4//n/+f/7//r/+v/6//n/+v/6//v//f/7//v/+//7//3/
/f/+//7//v/9//3//v/+//7//v/+/////////////v/9//z//P/9//7////+//7///8A
AAAA//////////////7//v/+//z//f/9//3//v///wAAAQABAAAA////////////////
AAAAAAAAAAD+//////8AAAIAAQABAAIAAAAAAAAAAAAAAAEAAQABAAMAAwACAAIAAQAB
AAEAAQAEAAQAAwACAAIAAwADAAEA//8CAAUABQAFAAMAAwAEAAMAAgACAAEAAQABAAIA
AwABAAEAAgACAAQABAADAAMAAQABAAAAAAAAAAAAAgACAAIAAgABAAEAAQABAAAAAAAA
AAAAAAAAAAAAAAD+//7//f/8//z//f/+//7/AAAAAAEAAQAAAAEAAgAFAAYACQAJAAoA
CgAMAAwADAALAAsACwALAA4ADgAQABEAEQARABEAEAAPAA4ADAAMAAoACQAJAAcABgAG
AAcABwAJAAcABQADAAEAAAD9//v//f/8//r/+v/5//n/9//3//j/+P/2//j/+P/4//b/
9v/2//b/9v/2//b/9P/x/+3/7f/y//r/AwANABYAIwAyAD4ASgBUAF0AaABvAHMAdQB1
AGoAWgBJADcALgApACUAJQAiABcADQAHAAIA+v/4//b/+P/4//r/+v/4//j/9f/1//T/
9P/z//P/8//z//X/9v/2//X/8//z//P/8//1//X/9f/1//T/9P/0//T/9v/2//b/9v/2
//b/9v/3//X/9f/0//T/9f/1//b/9v/2//b/9//3//X/9f/1//X/9//3//f/9//2//b/
9v/2//b/9v/3//f/9//3//f/9v/2//b/9v/2//f/+P/4//j/+P/4//j/9//1//X/9//3
//n/+f/5//j/+P/5//n/+f/5//r/+v/6//n/+f/5//j/+P/5//r/+v/6//n/+f/4//r/
+f/5//r/+P/5//n/+f/5//j/+P/4//r/+v/7//v/+v/7//v/+v/6//v/+//9//7//v/+
//3////+//7///8BAAEAAQABAAAA//////7/AAD/////AAAAAAAAAAAAAP//////////
////////AAAAAAAAAAD+//z//f/+//7///////////////7//v/+/wAAAQABAAEAAQAB
AAEAAQAAAAAAAAABAAEAAQABAAEAAAAAAAAAAAACAAMAAwAEAAQAAwADAAQAAgACAAIA
AgACAAMAAwADAAMAAwACAAIAAwADAAMAAwAEAAQAAwACAAQABQAFAAMAAwAGAAkACQAG
AAMAAgACAAIAAgADAAMABAADAAMAAwABAAEAAgACAAIAAgABAAEAAwADAAIAAgACAAAA
AAAAAAAAAAABAAEAAQABAAAAAAAAAAAAAAAAAAAAAAAAAAAA///+//7///8AAAAA/v/+
//////8BAAMABQAJAAgACwALAAwACgAMAAwADAALAAsACwALAA4ADgAQABEAEwATABMA
EgAPAA4ADAAMAAwACwALAAkABgAGAAcABwAFAAMAAQD//wEAAAD9//v/+f/4//b/9v/5
//n/9//3//j/+P/2//j/9//2//P/8v/y//L/8v/y//b/8v/t/+v/7f/0//z/BQAJABIA
HwAuADoARABOAFkAZgBvAHEAdQB3AGgAUgBBADMAJAAbABsAHwAcABUACwADAPz/+P/y
/+7/8P/0//L/8v/y//T/8f/x//D/8P/x//H/8f/x//D/8P/v/+3/7v/v//D/8f/x//H/
8f/x//H/8P/v/+7/7//w//H/8v/y//L/8v/z//H/8f/w//D/7//v//D/8P/y//L/8//z
//T/9f/2//f/9f/1//X/9f/1//T/8//y//L/8v/z//P/9f/1//X/9P/0//T/9P/0//T/
9P/z//L/8v/y//L/8f/y//P/9v/3//n/+f/5//j/9v/3//f/9//0//T/8//y//L/8//0
//T/9f/3//n/+v/6//n/+f/4//f/9f/0//T/8f/x//D/7//y//L/8//0//b/9v/3//f/
+P/5//n/+P/6//v/+//9//r/+P/2//P/9P/0//X/9//4//n/+v/7//3//f/+//7//v/9
//3//v/8//r/+P/2//f/9//3//f/+P/5//r//P/6//r/+v/4//j/+f/6//r/9//3//f/
9//3//b/9v/2//j/+f/5//n/9//3//f/9//4//j/+P/5//f/9//3//f/+P/4//j/+P/2
//f/9//4//r/+f/5//r//P/8//z//P/7//v/+v/5//n/+f/4//j/+v/7//z//f/7//r/
+P/2//j/+//9//3/+//8//3/+//7//n/+f/6//j/+P/5//n/+P/3//f/9//6//v//f/+
//3//P/6//n/+//7//r/+v/4//j/+f/5//n/9v/2//j/+P/6//r/+v/6//v/+//7//v/
/P/8//z//P/7//r/+f/4//r/+v/5//j/+v/7//z//P/6//r/+//7//z//f/+/wEAAgAF
AAUABgAGAAgACAAIAAkACQAJAAkACgAKAAwADQARABEAEQAQAA0ADAAKAAoACgAJAAkA
BwAGAAYABwAHAAYAAwAAAP3//v/+//z/+//5//j/9v/2//f/9//1//X/9//4//f/+v/5
//j/9f/0//T/9P/0//T/+P/0/+//6f/n/+z/9P/9/wUAEAAfAC4AOAA+AEwAWQBkAG8A
dQB1AHkAeABoAFEAPwA0ACkAHwAfACAAGwATAAkAAAD6//r/+v/4//j/+P/4//b/9P/z
//P/8v/y//P/8//z//P/8//0//T/8//y//H/8P/v//H/8f/x//H/8P/w//D/8P/y//L/
8v/y//D/8P/w//H/8f/x//D/8P/z//P/9P/0//H/8P/w/+//7v/v//D/8f/x//H/8f/x
//L/8v/y//L/8P/w//H/8f/x//H/8f/w//L/8v/y//L/8f/y//L/8v/w//D/8P/v//H/
8f/z//P/8//z//P/8v/z//X/9v/3//T/9P/z//L/8f/x//H/8P/x//P/9f/2//X/8//y
//D/8f/x//L/9P/z//P/8v/x//P/8v/y//L/8v/y//P/8//y//P/8//y//T/9f/1//f/
9v/2//b/9f/3//b/9v/3//n/+f/5//n/+P/3//f/9v/2//X/9f/2//b/9v/2//b/9//3
//f/9//5//n/+f/6//n/+P/3//T/9P/1//b/9v/1//X/9f/1//X/9P/0//T/9v/3//f/
9//3//f/9//3//j/+P/4//n/+//7//v/+//6//r/+v/6//j/+f/5//r/+v/5//n/+v/8
//z//P/8//r/+//7//v/+//7//r/+v/9//3//f/9//z//P/7//r//P/9//3/+//6//z/
/v/9//v/+f/5//r//P/8//3//f/6//n/+f/5//n/+f/6//r/+v/6//n/+f/7//v/+v/6
//z//P/9//3//P/6//n/+P/6//r/+//7//n/+f/3//b/9//4//n/+v/5//n/+f/5//j/
+P/4//j/+f/6//v//P/6//r/+f/4//j/+f/6//r/+v/6//v/+//6//v//P///wIABQAF
AAYACAAKAAoACgAHAAcABwAHAAgACAAKAAsADQANAA0ADAAJAAgABgAGAAYABQAFAAMA
AgACAAMAAwADAAEA///9//3//P/5//f/9//2//T/9P/1//X/8//z//L/8v/w//L/9P/0
//L/8v/w//D/8P/w//D/7v/r/+n/6//y//j//f8HABQAIwAwADwASgBWAGMAbgBxAHMA
dwB3AGwAWgBFADcALgAjABsAGwAcABMACQABAPr/9v/0//T/9P/y//L/8v/y//L/8f/x
//D/8P/t/+3/7f/t/+7/8P/x//H/7//v/+//7//v/+//7//v//D/8P/w//D/7v/u/+7/
7v/w//D/8P/x/+//7//u/+7/8f/x//L/8v/y//L/8//z//H/8f/x//H/8//z//P/8//z
//L/8f/w//L/8v/z//P/8//z//P/8v/w//D/8P/w//P/9P/0//T/8v/y//L/8f/z//P/
9f/1//X/9f/1//T/8v/z//P/8//1//b/9v/2//T/8//y//D/8v/z//T/9P/2//X/9f/0
//T/8//z//T/9P/1//X/9f/z//L/8v/y//L/8v/z//P/9v/3//f/9v/0//X/9f/3//n/
+v/7//v/+v/4//f/9//5//n/+f/5//n/+f/6//r/+P/3//f/+P/6//r/+v/6//n/+f/5
//n/+f/5//n/+v/6//r/+v/4//j/+f/6//r/+f/5//n/+f/5//j/+P/4//j/+f/5//n/
+//7//v/+//6//r/+v/7//v/+//7//v/+v/6//r/+v/4//n/+f/6//z/+//7//z//P/8
//z//P/8//3//f/9//3//f/8//z////////////+//7//f/8//z//f/9//v/+f/8////
///9//v/+//8//7//v///////P/7//v/+//5//n/+v/6//z//P/7//v/+//7//r/+v/6
//r/+//7//v/+v/6//r/+P/4//n/+f/7//v/+f/4//r/+f/5//j/+P/4//j/+P/7//v/
+//7//n/+P/3//b/+P/4//j/+P/4//j/9//2//b/9//4//j/+P/4//n/+f/4//n/+v/9
//7/AQABAAIAAgAEAAQABAAFAAUABQAFAAYABgAIAAkACQAJAAkACAAJAAgABgAGAAQA
AwADAAEAAgACAAMAAwABAP///f/7//v/+v/3//X/9//2//T/9P/z//P/8f/x//L/8v/w
//L/8v/y//D/8P/w//D/8P/w//D/7v/r/+f/6f/u//T//f8HABIAIQAwADoARgBQAFkA
ZABrAG0AcQBxAGQAUABBADMAKAAfABsAGwAaABMABwD///r/9P/w//D/8v/y//D/7v/w
//L/8f/x//D/8P/u/+3/7P/r/+3/7v/u/+3/7f/t/+3/7f/v/+//7//v/+7/7v/u/+7/
7v/u/+7/7v/w//D/8P/x/+//7//u/+7/8f/x//L/8v/y//L/8//z//P/8//z//P/9f/1
//X/9f/0//T/9P/0//T/9P/1//X/9f/1//X/9P/0//T/9P/0//P/9P/0//T/9P/0//T/
8//1//X/9//3//X/9f/1//T/9P/1//X/9f/1//b/9v/2//X/9f/1//T/9P/1//b/9v/0
//P/8//y//T/8//z//T/9P/1//X/9f/0//L/8f/w//H/8v/0//X/9f/1//T/8v/z//X/
9v/5//j/+P/4//f/9f/0//T/9f/3//f/9//3//f/9//4//j/+P/3//f/+P/4//j/+P/4
//X/9f/1//X/9//3//f/+P/6//r/+v/4//f/9//3//b/9//3//f/9//1//T/9P/0//b/
9//3//f/9f/1//X/9f/2//b/9v/3//j/+f/6//v/+f/4//f/9v/0//X/9f/2//b/9f/1
//b/+P/4//j/+P/4//n/+f/5//f/9//2//b/+f/5//n/+f/8//z/+//6//n/+f/4//X/
+f/6/w==
         </WaveFormData>
      </LeadData>
      <LeadData>
         <LeadByteCountTotal>10000</LeadByteCountTotal>
         <LeadTimeOffset>0</LeadTimeOffset>
         <LeadSampleCountTotal>5000</LeadSampleCountTotal>
         <LeadAmplitudeUnitsPerBit>4.88</LeadAmplitudeUnitsPerBit>
         <LeadAmplitudeUnits>��V</LeadAmplitudeUnits>
         <LeadHighLimit>2147483647</LeadHighLimit>
         <LeadLowLimit>268435456</LeadLowLimit>
         <LeadID>V1</LeadID>
         <LeadOffsetFirstSample>0</LeadOffsetFirstSample>
         <FirstSampleBaseline>0</FirstSampleBaseline>
         <LeadSampleSize>2</LeadSampleSize>
         <LeadOff>FALSE</LeadOff>
         <BaselineSway>FALSE</BaselineSway>
         <ExcessiveACNoise>FALSE</ExcessiveACNoise>
         <MuscleNoise>FALSE</MuscleNoise>
         <LeadDataCRC32>2388673237</LeadDataCRC32>
         <WaveFormData>
BgAGAAYABgAGAAYABgAGAAYABgAGAAYACgAMAA4AEAAUABgAHAAgABsAGAAVABIACwAG
AAEA/P/x/+j/3//W/8r/vv+y/6b/of+e/5v/mP+i/6z/tv/A/8r/0v/a/+L/6f/u//P/
+P/8//7/AAACAAQABAAEAAQABgAGAAYABgAIAAgACAAIAAoACgAKAAoACAAIAAgACAAK
AAoACgAKAAoACgAKAAoACAAIAAgACAAKAAoACgAKAAwADAAMAAwADAAMAAwADAAMAAwA
DAAMAAoACgAKAAoADAAMAAwADAAMAAwADAAMAAwADAAMAAwACgAKAAoACgAIAAgACAAI
AAoACgAKAAoACAAIAAgACAAHAAYABQAEAAYABgAGAAYABAAEAAQABAACAAIAAgACAAAA
AAAAAAAA/v/+//7//v/8//z//P/8//v/+v/5//j/+P/4//j/+P/4//j/+P/4//n/+v/7
//z//f/+////AAD+//7//v/+/wAAAAAAAAAAAQACAAMABAAEAAQABAAEAAYABgAGAAYA
BAAEAAQABAAGAAYABgAGAAQABAAEAAQABgAGAAYABgAEAAQABAAEAAYABgAGAAYABgAG
AAYABgAGAAYABgAGAAYABgAGAAYABgAGAAYABgAGAAYABgAGAAYABgAGAAYABgAGAAYA
BgAGAAYABgAGAAYABgAGAAYABAAEAAQABAAGAAYABgAGAAQABAAEAAQAAgACAAIAAgAD
AAQABQAGAAQABAAEAAQAAgACAAIAAgAEAAQABAAEAAYABgAGAAYABAAEAAQABAAEAAQA
BAAEAAYABgAGAAYABAAEAAQABAAFAAUABQAFAAUABgAGAAcABgAEAAMAAgADAAQABQAG
AAYABgAGAAYABgAGAAcABwAKAAoACgAKAAoACwALAAsACwALAAsACwANAA0ADQAJAAIA
AQABAP7//v/9//3//P/8//z//P/8//7/AAAEAAQABQAEAAMAAgAEAAQABQAFAAcABgAF
AAUABAAEAAQABAACAAIAAgACAAQABAAEAAQAAgAEAAQABAAJAA8AGAAdACEAHgAZABgA
FgAPAAkABgACAPr/7//h/9f/1//Y/8v/t/+m/57/mf+V/5j/pf+2/7v/v//K/9X/3f/m
/+3/8P/z//b/+P/8//7//v8BAAIAAwAEAAQABAAFAAUABQAFAAYABwAHAAcABwAHAAcA
BwAHAAcACAAIAAgACAAIAAgACAAIAAYABgAHAAcABwAHAAcABwAHAAcABwAHAAcABwAH
AAcACQAJAAkACQAJAAkACQAKAAkACAAIAAcACAAIAAgABwAHAAgACAAIAAgACAAIAAgA
CAAIAAgABwAHAAcABwAGAAYABgAGAAYABQAFAAUABQAEAAQAAgACAAIAAgABAAEA///+
//3//P/9//z//P/8//r/+f/5//n/+P/4//b/9v/2//b/9f/1//P/8//z//P/9P/1//b/
+P/2//f/9//3//b/+P/4//n//P/8//3//f/+//7//v/+/wEAAQABAAEAAAAAAAAAAQAB
AAEAAQABAAMAAwADAAMAAQABAAEAAQADAAMAAwADAAEAAQABAAIAAgACAAIAAgAEAAQA
BAADAAMABAAEAAQABAAEAAMAAwACAAIAAgACAAQABAAEAAQABAAEAAQABQADAAMAAwAC
AAQABAAEAAQABAAEAAQABAACAAIAAgACAAIAAgACAAIAAgACAAIAAQABAAEAAQABAAEA
AQABAAEA//////////8BAAEAAQABAAEAAgACAAIAAgACAAIAAgACAAEAAQABAAEAAgAC
AAEAAwADAAEAAgACAAIAAgACAAIAAgACAAIAAgABAAEAAQABAAEAAgACAAMAAwACAAIA
AgACAAIAAgAEAAQABAAEAAIABAAEAAUABQAGAAYABgAGAAgACQAJAAkACQAJAAkACQAL
AAsACwAHAAIAAQABAP7//P/7//v//P/8//z//P/6//r//P8AAAIABAAEAAQABAAEAAQA
BQAFAAUABAADAAMABAAEAAQABAAEAAQABAAEAAQABAAEAAQABAAEAAQABgAJAA8AGgAf
ACEAIAAdABgAFAANAAsACAAEAPz/7//h/9n/1//M/7n/p/+c/5T/j/+P/5r/qf+0/7f/
v//K/9P/3f/m/+v/8v/1//b/+P/8//7/AAD//wAAAQACAAIAAgADAAMABQAFAAYABwAH
AAcABwAHAAcABwAHAAcACAAIAAgACAAIAAgACAAIAAYABgAHAAcACQAJAAkACQAJAAkA
CQAJAAcABwAHAAcABwAHAAcABwAHAAcABwAIAAYABgAHAAcABgAGAAYABQAHAAgACAAI
AAgACAAIAAgABgAGAAYABQAHAAcABwAGAAYABgAGAAYABQAFAAUABQAEAAQAAgACAAIA
AgABAAEAAQAAAP///v/9//z//P/8//z/+//7//v/+v/6//j/+P/2//b/9f/1//f/9//3
//f/9//3//f/+P/2//f/9//3//j/+v/6//v//v/+//////8AAAAAAAAAAP//////////
AgACAAIAAwADAAMAAwADAAMAAwADAAMAAwADAAMAAwADAAMAAwADAAMAAwADAAQAAgAC
AAIAAgAEAAQABAADAAMABAAEAAQABAAEAAMAAwAEAAQABAAEAAQABAAEAAQABAAEAAQA
BQAFAAUABQAEAAQABAAEAAQABAAEAAQABAAEAAQABAAEAAQABAAEAAQABAAEAAQAAwAD
AAMAAwADAAMAAwADAAMAAwADAAMAAwADAAMAAwADAAMABAAEAAQABAAEAAQABAAEAAMA
AwADAAMABAAEAAMAAQABAAEAAQAFAAcABAACAAIAAgACAAQABAAEAAQABAADAAMAAwAB
AAEAAgACAAUABQAEAAQABAAEAAQABAAEAAQABAAEAAQABgAGAAcABQAGAAYABgAIAAoA
CwALAAsACwALAAsACwANAA0ADQAHAAIAAQABAP7//P/7//v/+v/6//r/+v/6//r//P8A
AAAAAgACAAIAAgACAAIAAwADAAMAAgABAAEAAgACAAIAAgACAAIAAgACAAIAAgACAAIA
AgACAAIABAAHAAsAFAAdAB8AHAAZABYAEgAPAAsACAAEAPz/7//f/9f/1f/K/7X/o/+a
/5D/i/+L/5T/o/+w/7X/u//G/9H/3f/m/+v/8P/z//b/+P/4//z//v///wAAAQACAAIA
AgADAAMAAwADAAQABQAFAAUABQAFAAUABQAFAAUABgAGAAYABgAGAAYABgAGAAYABgAH
AAcABwAHAAcABwAHAAcABwAHAAcABwAHAAcABwAHAAcABwAHAAcABwAIAAgACAAJAAkA
CAAIAAgABwAHAAgACAAIAAgACAAIAAgACAAIAAgABwAHAAcABwAGAAYABgAGAAYABQAF
AAUABQAEAAQAAgACAAIAAgABAAEAAwACAAEAAAD///7//v/+//7//f/9//3/+v/6//j/
+P/4//j/9//3//n/+f/5//n/+f/5//n/+v/6//v/+//7//r//P/8//3//v/+//////8C
AAIAAgACAAEAAQABAAEABAAEAAQABQADAAMAAwADAAMAAwADAAMAAwADAAMAAwADAAMA
AwADAAMAAwADAAQABAAEAAQABAACAAIAAgABAAMABAAEAAQABAAEAAMAAwAEAAQABAAE
AAQABAAEAAQABAAEAAQABQADAAMAAwACAAIAAgACAAIAAgACAAIAAgACAAIAAgACAAIA
AgACAAIAAgACAAIAAQABAAEAAQABAAMAAwADAAMAAQABAAEAAQADAAMAAwADAAEAAgAC
AAIAAAAAAAAAAAACAAEAAQABAAEAAgACAAEAAQABAAEAAQACAAIAAgACAAIAAAAAAAAA
AAACAAEAAQABAAEAAQACAAIAAwADAAIAAgACAAIAAgACAAIAAgACAAIAAgAEAAQABQAF
AAYABgAGAAgACgALAAsACwALAAsACwALAA0ADQANAAkABAADAAMA/v/8//v/+//8//z/
/P/8//r/+v/8/wAAAAACAAIAAgAEAAQABAAFAAMAAwACAAEAAQACAAIAAgACAAIAAgAC
AAIAAgACAAIAAgACAAIAAgAGAAkADQAWAB0AHwAeABkAFgAUAA8ACwAIAAQA+v/t/9//
2f/V/8r/tf+j/5j/jv+J/4v/lP+l/7D/tf+9/8j/0//b/+T/6//w//X/+P/6//z//v8A
AP//AAABAAIABAAEAAUABQADAAMABAAFAAcABwAHAAcABQAFAAUABQAGAAYABgAGAAYA
BgAGAAYABgAGAAcABwAHAAcABwAHAAcABwAHAAcACQAJAAkACQAJAAkACQAJAAcABwAH
AAgACAAIAAkACQAKAAoACgAJAAkACgAKAAoACAAIAAgACAAIAAgACAAHAAkACQAJAAgA
BgAGAAYABgAFAAUABQAFAAYABgAEAAQAAgACAAEAAQABAAAA///+//3//P/8//z//P/7
//v/+//6//r/+P/4//j/+P/3//f/+f/5//n/+f/5//n/+f/6//j/+f/5//n//P/+//7/
//8AAAAAAQABAAIAAgACAAIAAwADAAMAAwAEAAQABAAFAAUABQAFAAUAAwADAAMAAwAF
AAUABQAFAAUABQAFAAUABQAFAAUABgAGAAYABgAGAAQABAAEAAMABQAGAAYABgAGAAYA
BQAFAAYABgAGAAYABAAEAAQABAAGAAYABgAHAAcABwAHAAYABgAGAAYABgAGAAYABgAG
AAYABgAGAAYABgAGAAYABgAGAAYABgAFAAUABQAFAAUABQAFAAUABQAFAAUABQAFAAMA
AwADAAMABQAGAAYABgAGAAYABgAGAAQAAwADAAMAAwAEAAQAAwADAAUABQAFAAYABgAG
AAYABgAFAAQAAwACAAIAAQABAAEAAwADAAQABAADAAMAAgACAAQABAAEAAQAAgACAAIA
AgAEAAYABgAHAAcACAAIAAgACAAKAAsACwANAA0ADQANAAsADQANAA0ABwACAAEAAQAA
AP7//f/9//r/+v/6//r//P/8//7/AgAAAAIAAgACAAQABAAEAAUABQAFAAQAAwABAAIA
AgACAAQABAAEAAQAAgACAAIAAgAEAAQABAAEAAYACwARABoAHwAfAB4AGQAWABAACQAF
AAIA/P/0/+n/3f/X/9f/0v/B/6//ov+a/5P/kf+c/63/tv+5/8H/zP/X/9//6P/t//L/
9f/4//z//v8AAAAA//8AAAEAAgAEAAQABQAFAAMAAwAEAAUABQAFAAUABQAHAAcABwAH
AAYABgAGAAYACAAIAAgACAAGAAYABwAHAAUABQAFAAUABwAHAAcABwAJAAkACQAJAAcA
BwAHAAcABQAFAAUABgAGAAYABwAHAAgACAAIAAcABwAIAAgACAAIAAgACAAIAAoACgAK
AAkABwAHAAcABgAGAAYABgAGAAUABQAFAAUABgAGAAQABAACAAIAAQABAAEAAAD///7/
///+//7//v/8//v/+//7//z//P/6//r/+P/4//f/9//1//X/9f/1//f/9//3//j/+v/7
//v/+//8//7//v////7//v//////AAAAAAAAAAADAAMAAwADAAQABAAEAAUABwAHAAcA
BwAFAAUABQAFAAUABQAFAAUABwAHAAcABwAFAAUABQAGAAYABgAGAAYABgAGAAYABQAF
AAYABgAGAAgACAAHAAcACAAIAAgACAAGAAYABgAGAAgACAAIAAkABwAHAAcABgAGAAYA
BgAGAAQABAAEAAQABgAGAAYABgAGAAYABgAGAAQABAAEAAMABQAFAAUABQAFAAUABQAF
AAMAAwADAAMABAAFAAYABwAGAAYABQAEAAYABgAGAAYABAADAAMAAwAFAAYABgAFAAUA
BgAEAAQABAAEAAQABAAEAAQABAADAAMAAwADAAMABAAEAAUABQAEAAQABAAEAAQABAAE
AAQABAAEAAQABgAGAAcABwAIAAgACAAIAAoACwALAAsACwALAAsACwANAA0ADQAHAAIA
AQABAP///v/+/////P/8//z//P/8//z//v8CAAIABAAEAAQAAgACAAIAAwADAAMAAgAB
AAMABAAEAAQAAgACAAIAAgACAAIAAgACAAIAAgACAAIABAAHAA0AGAAfAB8AHgAbABYA
EAALAAkABgAAAPr/7//h/9n/2f/W/8X/sf+k/57/mf+V/5r/qf+2/7n/v//K/9X/3f/o
/+3/8v/1//j/+v/8//7/AAABAAIAAwAEAAQABAAFAAUABQAFAAYABwAHAAcABwAHAAUA
BQAFAAUACAAIAAgACAAIAAgACAAIAAgACAAJAAkACQAJAAkACQAHAAcABwAHAAcABwAH
AAcABwAHAAcABwAJAAkACQAKAAoACgALAAsACgAKAAoACQAHAAgACAAIAAgACAAIAAgA
CAAIAAgABwAHAAcABwAGAAYABgAGAAYABQAFAAUABQAEAAQAAgACAAIAAgABAAEA///+
//3//P/9//z//P/8//r/+f/5//n/+P/4//b/9v/2//b/9f/1//X/9f/1//X/9f/1//X/
9v/4//n/+f/5//j/+v/6//v//P/8//3//f8AAAAAAAAAAAEAAQABAAEAAgACAAIAAwAD
AAMAAwADAAMAAwADAAMABQAFAAUABQADAAMAAwADAAMAAwADAAQABAAEAAQABAAEAAQA
BAADAAMABAAEAAQABAAEAAMAAwAEAAQABAAEAAQABAAEAAQABAAEAAQABQAFAAUABQAE
AAQABAAEAAQABAAEAAQABAACAAIAAgACAAIAAgACAAIAAgACAAIAAQD//////////wEA
AQABAAEAAQABAAEAAQABAAEAAQABAAEAAgACAAIAAgACAAIAAgACAAEAAQABAAEAAgAC
AAEAAQADAAIAAgACAAIAAgACAAIAAgACAAQAAwADAAMAAwADAAQABAADAAMAAgACAAQA
BAAEAAQAAgACAAIAAgACAAQABAAFAAUABgAGAAYABAAGAAcABwAJAAkACQAJAAkACwAL
AAsABwACAAEAAQD+//z/+//7//j/+P/4//j/+P/4//r//v/+/wAAAAAAAAIAAgACAAMA
AwADAAIAAQABAAIAAgACAAIAAgACAAIAAgACAAIAAgACAAIAAgACAAIABQAJABAAGQAf
AB4AGwAWABQAEQAJAAYABAD+//H/5f/b/9f/0v/B/63/oP+U/43/jf+Q/53/rP+z/7f/
wv/L/9X/4P/n/+z/8f/2//j/+v/8//z//f/+////AAACAAIAAwADAAEAAQACAAMAAwAD
AAMAAwADAAMAAwADAAQABAAEAAQABgAGAAYABgAEAAQABQAFAAUABQAFAAUABwAHAAcA
BwAFAAUABQAFAAcABwAHAAcABQAFAAUABgAGAAYABwAHAAYABgAGAAUABQAGAAYABgAG
AAYABgAGAAYABgAGAAUABQAFAAUABAAEAAQABAAEAAMAAwADAAMABAAEAAIAAgAAAAAA
/////////v/9//z//f/8//z//P/6//n/+f/5//j/+P/2//b/9v/2//X/9f/1//X/9f/1
//X/9f/1//b/9v/3//f/9//4//r/+v/7//z//P/9//3//v/+//7//v8BAAEAAQABAAAA
AAAAAAEAAwADAAMAAwABAAEAAQABAAEAAQABAAEAAQABAAEAAQABAAEAAQACAAIAAgAC
AAIAAgACAAIAAQABAAIAAgACAAIAAgABAAEAAAAAAAAAAAACAAIAAgACAAIAAgACAAMA
AwADAAMAAgACAAIAAgACAAIAAgACAAIAAgACAAIAAgACAAIAAgACAAIAAgACAAEAAQAB
AAEAAQABAAEAAQABAAEAAQABAAEAAQABAAEAAQABAAIAAgACAAQABAAEAAQAAgABAAEA
AQADAAQABAADAAMAAwADAAMAAQABAAIAAgAEAAQAAgACAAIAAgACAAIAAgACAAQAAwAD
AAMAAwADAAQABAADAAMAAgACAAIAAgACAAIAAgACAAIAAgAEAAYABgAHAAUABgAGAAYA
CAAKAAsACwALAAsACwALAA0ADwAPAA8ACQAEAAMAAwD+//z/+//7//r/+v/6//r/+v/6
//z/AAAAAAIAAgACAAQABAAEAAUAAwADAAIAAQABAAIAAgACAAIAAgACAAIAAgACAAIA
AgACAAIAAgACAAQABwANABYAHwAhACAAHQAaABYAEQANAAwACAD+//H/4//d/9P/wP+p
/5v/kv+K/4X/if+W/6X/sP+1/7v/xv/R/9v/5P/r//D/8//2//r/+v/8//7///8AAAEA
AgACAAIAAwADAAMAAwAEAAUABQAFAAUABQAFAAUABQAFAAYABgAGAAYACAAIAAgACAAG
AAYABwAHAAcABwAHAAcABwAHAAcABwAJAAkACQAJAAcABwAHAAcABwAHAAcACAAIAAgA
CQAJAAgACAAIAAcABwAIAAgACAAIAAgACAAIAAgACAAIAAcACQAJAAkACAAGAAYABgAG
AAUABQAFAAUABAAEAAIAAgACAAIAAQABAAMAAgABAAAA///+//7//v/8//v/+//7//z/
/P/6//r/+P/4//f/9//5//n/+f/5//f/9//3//j/+v/7//v/+//6//z//P/9//7//v//
////AAAAAAAAAAABAAEAAQABAAIAAgACAAMAAwADAAMAAwADAAMAAwADAAMAAwADAAMA
AQABAAEAAQADAAMAAwAEAAIAAgACAAIAAgACAAIAAQABAAIAAgACAAIAAgABAAEAAgAC
AAIAAgAEAAQABAAEAAIAAgACAAMAAwADAAMAAgACAAIAAgACAAQABAAEAAQABAAEAAQA
BAACAAIAAgACAAIAAgACAAEAAQABAAEAAQADAAMAAwADAAMAAwADAAMAAQABAAEAAQAD
AAQABAAEAAIAAgACAAIABAADAAMAAwADAAQABAADAAEAAQABAAEAAQABAAIAAgACAAIA
AgACAAIAAgAEAAQABAAEAAIAAQABAAEAAwADAAQABAADAAMAAgACAAIAAgACAAIAAgAC
AAIAAgAEAAYABgAHAAcACAAIAAgACAAKAAsACwAJAAkACQAJAAsADQANAA0ACQAEAAMA
AwAAAP7//f/9//r/+v/6//r/+v/6//z/AAACAAQABAAEAAIAAgACAAMAAwADAAIAAQAB
AAIAAgACAAIAAgACAAIABAAEAAQABAACAAIAAgACAAQABwAPABoAHwAhAB4AGwAWABQA
DwALAAgABAD6/+3/3f/X/9f/zv+5/6n/nv+W/4//jf+W/6n/tP+3/7//zP/V/9//6P/v
//T/9//4//r//P/+/wAAAQACAAMABAACAAIAAwADAAUABQAGAAcABwAHAAcABwAHAAcA
BwAHAAgACAAIAAgACAAIAAgACAAIAAgACQAJAAsACwALAAsACwALAAsACwAJAAkACQAJ
AAkACQAJAAkACQAJAAkACgAKAAoACwALAAoACgAKAAkACQAKAAoACgAIAAgACAAIAAoA
CgAKAAkACQAJAAkACAAIAAgACAAIAAUABQAFAAUABgAGAAQABAAGAAYABQAFAAMAAgAB
AAAA///+//7//v/8//v/+//7//v//P/7//z//P/8//v/+//5//n/+f/5//n/+f/5//r/
+v/7//v/+//8//7//v///wIAAgADAAMAAgACAAIAAgADAAMAAwADAAQABAAEAAUAAwAD
AAMAAwAFAAUABQAFAAUABQAFAAUABQAFAAUABQAFAAUABQAGAAYABgAGAAYACAAIAAgA
BwAHAAgACAAIAAYABgAFAAUABgAGAAYABgAGAAYABgAGAAYABgAGAAcABwAHAAcABgAI
AAgACAAIAAYABgAGAAYABgAGAAYABgAGAAYABgAGAAYABgAGAAUABwAHAAcABwAFAAUA
BQAFAAUABQAFAAUABQAFAAUABQAFAAYABgAGAAYABgAGAAYABgAFAAUABQADAAQABAAD
AAUABQAFAAUABQAFAAYABgAGAAUABQAFAAUABQAFAAYABgAEAAQABAAEAAYABgAGAAYA
BAADAAMAAwAFAAUABgAGAAUABQAEAAQABgAGAAYABgAGAAYABgAGAAQABgAGAAcACQAK
AAoACgAKAAwADQANAAsACwALAAsACwANAA0ADQAJAAQAAwADAAIAAAD//////P/8//z/
/P/8//z//v8CAAQABgAGAAYABAAEAAQABQAHAAcABgAFAAMABAAEAAQABAAEAAQABAAG
AAYABgAGAAQABAAEAAQABAAFAA0AFgAfACEAIAAdABgAFAAPAAcABgAEAPz/8//n/93/
2//e/9f/x/+2/6z/pf+d/5r/pf+0/73/wf/K/9X/3f/m/+//9P/3//j/+v/8//7/AAAD
AAQABQAGAAYABgAHAAcABwAHAAgACQAJAAkACQAJAAkACQAJAAkACgAKAAoACgAKAAoA
CgAKAAoACgALAAsACwALAAsACwALAAsACwALAAsACwALAAsACwALAAsACwANAA0ADQAO
AAwADAANAA0ADAAMAAwACwALAAwADAAMAAoACgAKAAoADAAMAAwACwALAAsACwAKAAgA
CAAIAAgACQAJAAkACQAGAAYABAAEAAYABgAFAAUAAwACAAEAAAABAAAAAAAAAAAA////
/////v/+//z//P/6//r/+f/5//n/+f/5//n/+f/5//n/+v/6//v/+//7//z//v/+////
AAAAAAEAAQACAAIAAgACAAUABQAFAAUABgAGAAYABwAFAAUABQAFAAcABwAHAAcABwAH
AAcABwAJAAkACQAJAAkACQAJAAoACgAKAAoACgAKAAoACgAJAAkACgAKAAoACgAKAAkA
CQAKAAoACgAKAAoACgAKAAoACgAKAAoACwAJAAkACQAIAAgACAAIAAgACgAKAAoACgAI
AAgACAAIAAgACAAIAAgACAAIAAgABwAHAAcABwAHAAkACQAJAAkABwAHAAcABwAHAAcA
BwAHAAcACAAIAAgACAAIAAgACAAIAAcABwAHAAcACAAIAAcABwAHAAcABwAHAAcACAAI
AAgABwAHAAcABwAHAAcACAAIAAcABwAHAAkACgAIAAgACAAIAAgACAAIAAgACAAIAAgA
BwAHAAcABwAHAAgACAAJAAkACAAIAAgACAAIAAgACAAIAAgACAAIAAoACgALAAsADAAM
AAwADAAOAA8ADwAPAA8ADwAPAA8AEQARABEADQAIAAcABwAEAAIAAQABAAIAAgACAAIA
AAAAAAIABgAGAAgACAAIAAoACgAKAAsACQAJAAgABwAJAAoACgAKAAgACAAIAAgACAAI
AAgACAAKAAoACgAKAAwADwAXACAAJQAnACQAIQAeABoAEwAPAAwABgD+//H/4//f/93/
zv+7/6v/ov+a/5X/l/+i/7P/vP+//8n/1P/d/+f/8P/1//r//f8AAAIABAAEAAYABwAI
AAkACgAKAAoACwALAAsACwAMAA0ADQANAA0ADQANAA0ADQANAA4ADgAOAA4ADgAOAA4A
DgAOAA4ADwAPABEAEQARABEAEQARABEAEQARABEAEQARABEAEQARABEADwAPAA8AEAAQ
ABAAEQARABAAEAAQAA8AEQASABIAEgASABIAEgASABAAEAAQAA8AEQARABEAEAAOAA4A
DgAOAA8ADwAPAA8ADgAOAAwADAAKAAoACQAJAAsACgAJAAgABwAGAAYABgAGAAUABQAF
AAQABAACAAIAAgACAAEAAQABAAEAAQABAAEAAQABAAIAAgADAAMAAwAEAAYABgAHAAYA
BgAHAAcACgAKAAoACgALAAsACwALAAoACgAKAAsACwALAAsACwALAAsACwALAA0ADQAN
AA0ACwALAAsACwANAA0ADQAOAA4ADgAOAA4ADAAMAAwACwANAA4ADgAOAA4ADgANAA0A
DgAOAA4ADgAOAA4ADgAOAAwADAAMAA0ADQANAA0ADAAOAA4ADgAOAA4ADgAOAA4ADgAO
AA4ADgAMAAwADAAMAA4ADgAOAA0ADQANAA0ADQALAAsACwALAA0ADQANAA0ACwALAAsA
CwANAA4ADgAOAA4ADgAOAA4ADgANAA0ADQANAA4ADgANAA0ADQANAA0ADwAPABAAEAAO
AA0ADQANAA0ADQANAA4AEAAPAA8ADwANAA4ADgAOABAAEAAQABAAEAAQABAAEAAQABAA
EAAQABAADwAPAA8ADwAPABAAEAARABEAEAAQABAAEAAQABAAEgASABIAEgAQABIAEgAT
ABMAFAAUABQAFAAWABcAFwAZABkAGQAZABsAHQAdAB0AFwASABEAEQAOAAwACwALAAoA
CgAKAAoACgAKAAwAEAAQABIAEgASABIAEgASABMAEwATABIAEQARABIAEgASABIAEgAS
ABIAEgASABIAEgASABIAEgASABQAFwAfACgALwAxADAALQAoACQAHwAdABoAFgAMAP3/
7//p/+H/0v+7/6v/ov+Y/5X/mf+m/7f/wP/F/8//2v/j/+//+P///wQABwAIAAoADAAM
ABAAEQASABMAFAAUABQAFQAVABUAFQAWABcAFwAXABcAFwAXABcAFwAXABgAGAAYABgA
GAAYABgAGAAYABgAGQAZABkAGQAZABkAGwAbABsAGwAbABsAGwAbABkAGQAZABkAGQAZ
ABkAGgAaABoAGwAbABoAGgAaABkAGwAcABwAHAAaABoAGgAaABwAHAAcABsAGwAbABsA
GgAaABoAGgAaABkAGQAZABkAGAAYABYAFgAWABYAFQAVABcAFgAVABQAEwASABIAEgAS
ABEAEQARABAAEAAOAA4ADgAOAA0ADQANAA0ADQANAA0ADQANAA4AEAARABEAEQAQABIA
EgATABQAFAAVABUAGAAYABgAGAAXABcAFwAXABoAGgAaABsAGwAbABsAGwAbABsAGwAb
ABsAGwAbABsAGQAZABkAGQAbABsAGwAcABwAHAAcABwAHAAcABwAGwAbABwAHAAcAB4A
HgAdAB0AHgAeAB4AHgAcABwAHAAcABwAHAAcAB0AHwAfAB8AHgAeAB4AHgAeAB4AHgAe
AB4AHgAeAB4AHgAeAB4AHgAeAB4AHgAeAB0AHQAdAB0AHQAdAB0AHQAdAB0AHQAdAB0A
HwAfAA==
         </WaveFormData>
      </LeadData>
      <LeadData>
         <LeadByteCountTotal>10000</LeadByteCountTotal>
         <LeadTimeOffset>0</LeadTimeOffset>
         <LeadSampleCountTotal>5000</LeadSampleCountTotal>
         <LeadAmplitudeUnitsPerBit>4.88</LeadAmplitudeUnitsPerBit>
         <LeadAmplitudeUnits>��V</LeadAmplitudeUnits>
         <LeadHighLimit>2147483647</LeadHighLimit>
         <LeadLowLimit>268435456</LeadLowLimit>
         <LeadID>V2</LeadID>
         <LeadOffsetFirstSample>0</LeadOffsetFirstSample>
         <FirstSampleBaseline>0</FirstSampleBaseline>
         <LeadSampleSize>2</LeadSampleSize>
         <LeadOff>FALSE</LeadOff>
         <BaselineSway>FALSE</BaselineSway>
         <ExcessiveACNoise>FALSE</ExcessiveACNoise>
         <MuscleNoise>FALSE</MuscleNoise>
         <LeadDataCRC32>288440638</LeadDataCRC32>
         <WaveFormData>
+v/6//r/+v/4//j/+P/4//r/+v/6//r/AAAEAAgADAAXACAAKQAyAD0ARgBPAFgAaQB6
AIsAnACEAG4AWABCAA0A2v+n/3T/av9g/1b/TP9g/3L/hP+W/6T/sP+8/8j/0f/Y/9//
5v/p/+z/7//y//P/9P/1//b/+P/4//j/+P/5//r/+//8//z//P/8//z//P/8//z//P/+
//7//v/+//7//v/+//7/AAAAAAAAAAACAAIAAgACAAIAAgACAAIABAAEAAQABAAEAAQA
BAAEAAQABAAEAAQABgAGAAYABgAHAAgACQAKAAoACgAKAAoADAAMAAwADAAMAAwADAAM
AA0ADgAPABAAEgASABIAEgASABIAEgASABQAFAAUABQAEgASABIAEgAQABAAEAAQAA8A
DgANAAwACQAIAAcABgAFAAQAAwACAP///v/9//z//P/8//z//P/8//z//P/8//7//v/+
//7///8AAAEAAgABAAAA///+//7//v/+//7/AAAAAAAAAAD+//7//v/+//7//v/+//7/
/P/8//z//P/+//7//v/+//z//P/8//z//P/8//z//P/6//r/+v/6//z//P/8//z//P/8
//z//P/8//z//P/8//7//v/+//7//v/+//7//v/+//7//v/+/wAAAAAAAAAAAgACAAIA
AgACAAIAAgACAAIAAgACAAIAAgACAAIAAgAEAAQABAAEAAIAAgACAAIAAgACAAIAAgAE
AAQABAAEAAIAAgACAAIAAgACAAIAAgAAAAAAAAAAAAAAAAAAAAAAAAAAAAAAAAD+//7/
/v/+/wAAAAAAAAAA/v/+//7//v/+//7//v/+//7//f/9//3//v/+//3//f//////////
//////////////////////8BAAMAAwADAAMAAwADAAMABQAFAAYABwAIAAkACQAJAAYA
BgAGAAUABgAHAAgACAAFAAQAAwACAAQABQAFAAUAAQABAAAA///+//7//v/+//z/+//7
//v/+v/5//n/+f/3//f/+P/4//r/+v/6//n/9//5//v//v8DAA4AHQArADEAMAAzADwA
SQBVAGUAfQCRAJ0AlwCFAGYAPgAJAM7/m/9y/1f/TP9O/1v/cv+G/5P/oP+u/73/yf/V
/9z/4P/l/+r/7f/u//P/8v/0//b/9v/4//j/+P/5//n/+//8//z//f/7//v/+//7//z/
/P/8//3//f/9//3//f/+//7//v/+//7//v///wAAAAAAAAAAAQABAAEAAQABAAAAAQAC
AAIAAgACAAIAAgAEAAUABQAFAAMABAAEAAQABwAHAAcACAAHAAcACQAJAAsACwALAAsA
DQANAA0ADwANAA0ADQAOABAAEQARABEAEQASABMAEwATABMAEwATABEAEQARABEAEQAP
AA4ADQAOAA0ADAALAAoACQAIAAcABgAEAAEAAAAAAP///v/+//3//f/9//3/////////
///+//7//v/+/wEAAQABAAEAAAAAAAEAAQABAAAAAAAAAAIAAgACAAIAAAD///7//f//
/////////////v/+//7//P/8//z//P/+//7//v/9//3//f/9//3//f/8//z//P/8//z/
/P/8//z//P/8//z//v/+//7//v/9//3//f/9//7//v/+//7//v/////////+//7//v/+
/wAAAAABAAEAAQABAAIAAgADAAMAAwADAAMAAwADAAMAAwADAAMAAwADAAMAAwADAAMA
AwADAAMAAQABAAEAAQADAAIAAQABAAEAAgACAAEAAQABAAEAAQABAAAAAAAAAAAAAAAA
AAAAAgD/////AAD+//7//v/+//7//v/+//7//v/+//7//v8AAAAA////////AAAAAP//
/f/9//3//f////////////3/////////AQADAAUABQADAAUABQAFAAMAAwADAAQABwAI
AAkACQAHAAYABgAGAAcABwAHAAcABgAFAAQAAwACAAIAAwADAAMAAQABAAAA///+//7/
/v/+//z/+//7//3//P/7//v/+//7//v//P/6//r/+v/6//v/+//7//v//v8DABAAIQAt
ADEANAA3AEAASwBXAGkAgQCVAJsAkwB9AFwAMAD3/7z/jf9q/0//SP9Q/2P/ev+M/5X/
ov+y/7//y//V/9z/4v/n/+r/7f/w//P/9P/2//j/+P/6//r/+v/7//v/+//8//z//f/9
//3//f/9//z//P/8//3//f/9//3//f/+//7//v/+//7//v///wAAAAAAAAAAAQADAAMA
AwADAAIAAwAEAAQABAAEAAQABAAEAAUABQAFAAUABgAGAAYABwAHAAcACAAJAAkACwAL
AAsACwALAAsACwALAAsADQAOAA8AEAASABIAEwATABMAEwAUABUAFQATABMAEwATABMA
EwATABMAEwARABAADwAOAA0ADAALAAoACQAIAAcABgAEAAEAAAAAAP///v/+//3//f/9
//3///////////8AAAAAAAAAAP//////////AAAAAAEAAQABAAAAAAAAAAAAAAAAAAAA
/////////////////////////v/+//7//v/+//7//v/+//7//v/9//3//f/9//3/+//6
//r/+v/8//z//P/8//z//P/8//z//P/8//z//P/9//3//f/9//7//v/+//7//v//////
//8AAAAAAAAAAAAAAAABAAEAAQABAAIAAgADAAMAAwADAAMAAwADAAMAAwADAAMAAwAB
AAEAAQABAAIAAwAEAAUAAwADAAMAAwAFAAQAAwADAAEAAgACAAEAAQABAAEAAQADAAIA
AgACAAAAAAAAAAAAAAD///////8DAAMAAAD+//7//v/+/wAAAAAAAAAAAAAAAAAAAAD+
//7//f/9////AAAAAP//////////////////////////AQABAAEAAQADAAUABQAFAAcA
BwAHAAcABwAHAAgACQAKAAsACwAJAAgACAAIAAkACQAJAAkABgAFAAQAAwACAAIAAwAD
AAMAAQABAAAA///+//7//v/+//z/+//7//v/+v/5//n/+f/5//n/+v/6//r/+v/6//n/
+f/5//n//v8DAA4AHQAtADMANAA3AEAATwBdAG0AgwCbAKMAmwCFAGIANAD3/7b/g/9g
/0X/Ov9C/1P/bP+A/4v/mP+q/7f/xf/R/9r/4P/l/+j/6f/s/+//8v/0//b/9v/4//r/
+v/7//v/+f/6//r/+//7//v/+//7//z//P/8//3///////////8AAAAAAAAAAAAAAAAB
AAIAAgACAAIAAwABAAEAAQABAAQABQAGAAYABAAEAAQABAAEAAUABQAFAAcACAAIAAgA
CQAJAAkACgAJAAkACwALAAsACwALAAsADQANAA0ADwAPAA8ADwAQABIAEwATABMAEwAU
ABUAFQATABMAEwATABMAEwATABMAFQATABIAEQAOAA0ADAALAAoACQAIAAcABgAEAAEA
AAD+//3//P/8//3//f/9//3//f/9//3//f/+//7//v/+////////////AAAAAAEAAQAB
AAAAAAAAAP7//v/+//7////////////9//3//f/9/////v/+//7//v/+//7//v/8//z/
/P/7//3//f/9//3/+//6//r/+v/6//r/+v/6//z//P/8//z//P/8//z//P/9//3//f/9
//z//P/8//z//v////////8AAAAAAAAAAP7//v///////////wAAAAABAAEAAQABAAEA
AQABAAEAAwADAAMAAwABAAEAAQABAAEAAQABAAEAAQABAAEAAQADAAIAAQABAAEAAgAC
AAEA//////////8BAAAAAAAAAAAAAAAAAAAA/v/9//////8AAAAAAAAAAAAA/v/+//7/
/v/+//7//v/+//7//v/9//3//f/+//7//f/9//3//f/9//3//f/9//3///8BAAEAAQD/
/wEAAwADAAMABQAFAAUABwAHAAcACAAJAAoACwALAAkACAAIAAgABwAHAAcABwAGAAUA
BAADAAIAAgADAAMAAwABAAEAAAD///7//v/+//z/+v/5//n/+//6//n/+f/3//f/9//4
//j/+P/4//j/9//3//f/9//8/wMADgAdACsAMwA0ADcAQgBRAF8AbwCJAKEApwChAIsA
ZgA0APX/sv9//1r/Pf8y/zr/T/9q/3z/if+W/6b/tf/B/83/1v/c/+P/5v/r/+z/7//w
//L/9P/0//b/+P/4//n/+f/3//j/+P/5//n/+f/5//n/+v/6//r/+//7//v/+//7//7/
/v/+//7//P/8//3//v8AAAAAAAABAP//////////AAABAAIAAgACAAIAAgACAAIAAwAD
AAMABQAGAAYABgAHAAcABwAIAAcABwAJAAkACwALAAsACwALAAsACwANAA8ADwAPABAA
EAARABEAEQARABIAEwATABMAEwATABMAEQARABEAEQARAA8ADgANAAwACwAKAAkABgAF
AAQAAwACAAAA/f/8//z/+//6//r/+//7//v/+//7//v/+//7//z//P/8//z/////////
//////7//v/9/////v/+//7//v/+//7//v/9//3//f/9//3//f/9//3/+//6//r/+v/8
//z//P/8//z//P/8//v/+//7//v/+//9//z//P/8//r/+v/6//r/+v/6//r/+v/6//r/
+v/6//3//f/9//3//P/8//z//P/8//3//f/9/wAAAAAAAAAAAAAAAAEAAQD/////AAAA
AAEAAQABAAEAAQABAAEAAQABAAEAAQABAAEAAQABAAEAAQABAAEAAQABAAEAAQABAAEA
AAD/////AQACAAIAAQABAAEAAQABAP///v/+//7//v/+//7//v/+/////////wAA/v/+
//7//v/8//z//P/8//z//P/8//z//v/+//3//f/9//7//v/9//3//f/9//3//f/9//3/
/f/9/////////wEAAwAFAAUAAwAFAAUABQAHAAcABwAIAAcACAAJAAkACQAIAAgACAAJ
AAkACQAJAAcABQADAAEAAAAAAAEAAQABAP/////+/////v/+//7//P/6//n/+f/5//j/
9//3//n/+f/5//r/+P/4//j/+P/5//n/+f/5//7/BQAUACMALQAxADIAOQBEAFEAXwBx
AIsAnwClAJ0AhwBgAC4A8f+0/4H/XP9D/zr/RP9X/3D/hP+R/6D/sP+7/8f/0//a/+D/
5f/q/+3/8P/z//T/9P/2//b/+P/4//j/+f/5//n/+v/6//v/+//7//v/+//8//z//P/9
//3//f/9//3//v/+//7//v8AAAAAAQACAAAAAAAAAAEAAQABAAEAAQAEAAUABgAGAAQA
BAAEAAQABAAFAAUABQAFAAYABgAGAAcABwAHAAgACQAJAAsACwANAA0ADQANAA0ADQAN
AA8ADwAPAA8AEAAQABEAEQARABEAEgATABMAFQAVABUAFQATABMAEwATABMAEQAQAA8A
DgANAAwACwAIAAcABgAFAAYABAABAAAAAAD///7//v/7//v/+//7//3//f/9//3//v/+
//7//v8BAAEAAQABAAAAAAABAAEA///+//7//v8AAAAAAAAAAP//////////////////
//////7//v/+//7//v/+//7//v/+//7//f/7//v/+//7//3//P/8//z//P/8//z//P/8
//z//P/8//7//v/+//7//f/9//3//f/+//7//v/+/wAAAQABAAEAAAAAAAAAAAAAAAAA
AQABAAEAAQACAAIAAwADAAMAAwADAAMAAwADAAMAAwADAAMAAwADAAMAAwABAAEAAQAB
AAEAAQABAAEAAwACAAEAAQABAAIAAgABAAEAAQABAAEAAQAAAAAAAAACAAIAAgACAAIA
AgAAAAAAAAAAAP7//v/+//7/AAAAAAAAAAD+//7//f/9////AAAAAP///f/9//3//f/9
//3//f/9////AQABAAEAAQADAAUABQADAAUABQAFAAMAAwADAAQABwAIAAkACQAJAAgA
CAAIAAkACQAJAAkACAAHAAYABQAEAAQABQAFAAUAAwADAAIA///+//7//v/+//z/+//7
//v/+v/5//n/+//7//v//P/8//z//P/8//v/+//7//v//v8FABAAIQArAC8AMgA3AD4A
SQBVAGcAfQCPAJkAlwCFAGQAOgADAMj/l/9w/1n/UP9S/2P/eP+M/5n/pP+y/7//y//T
/9z/4v/n/+r/7f/w//H/9P/2//j/+P/6//r/+v/7//v/+//8//z//f/9//3//f/9//z/
/P/8//3////////////+//7//v/+//7//v///wAAAAAAAAAAAQABAAEAAQABAAIAAwAE
AAQABAAEAAQABAAEAAUABQAFAAUABgAGAAYABwAHAAcACAAHAAcACQAJAAsACwALAAsA
CwALAAsADQAPAA8ADwAQAA4ADwAPAA8AEQASABMAEwATABMAEwATABEAEQARABEAEQAP
AA4ADQAMAAsACgAJAAgABwAGAAUABAACAP///v8AAP///v/+//v/+//7//v/+//7//v/
+//+//7//v/+////////////AAAAAAEAAQABAAAAAAAAAP7//v/+//7////////////9
//3//f/9//3//P/8//z//v/+//7//v/+//7//v/9//v/+//7//v//f/8//z//P/6//r/
+v/6//z//P/8//z//P/8//z//P/9//3//f/9//7//v/+//7//v////////8AAAAAAAAA
AAAAAAABAAEAAQABAAIAAgABAAEAAQABAAEAAQABAAEAAQABAAEAAQABAAEAAQABAAMA
AwADAAMAAQABAAEAAQADAAIAAQABAP//AAAAAP////////////8BAAAAAAAAAAAAAAAA
AAAAAAD//wAA/v/+//7//v/+//7//v/+/wAAAAAAAAAA/v/+//3//f/9//7//v/9//3/
/f/9//3//f/9//3//f///wEAAQABAP//AQADAAMAAQADAAMAAwAFAAUABQAGAAUABgAH
AAcABwAGAAYABgAHAAcABwAHAAYABQAEAAMAAgACAAMAAwADAAEAAQAAAP///v/+//7/
/v/8//v/+//5//j/9//3//n/+f/5//r/+P/4//j/+P/5//n/+f/5//r///8GABUAJQAv
ADIAMwA6AEUAUwBfAHMAiwCbAJkAiwBwAEoAFwDY/5//dP9V/0L/Qv9P/2T/fP+L/5b/
pP+z/7//y//U/9z/4//m/+n/7P/v//D/8v/0//T/9v/4//j/+f/5//f/+P/4//n/+f/5
//n/+f/6//r/+v/7//v/+//7//v//v/+//7//v/8//z//f/+//7//v/+////AQABAAEA
AQAAAAEAAgACAAIAAgACAAIAAgADAAMAAwAFAAYABgAGAAcABwAHAAgACAAHAAgABwAJ
AAkACQAJAAsACwALAA0ADQANAA0ADgAOAA8ADwAPAA8AEAARABEAEwATABMAEwARABEA
EQARABEADwAOAA0ADgANAAwACwAIAAcABgAFAAQAAgD///7//v/9//z//P/7//v/+//7
//3//f/9//3//P/8//z//P////////////7//v/////////+//7//v8AAAAAAAAAAP//
//////////////////////7//v/+//z//P/8//z//P/8//z/+//7//v/+//7//3//P/8
//z//P/8//z//P/8//z//P/8//z//P/8//z/+//7//v/+//+//7//v/+//z//f/9//3/
AAAAAAAAAAD+//7///////////8AAAAAAQABAAEAAQABAAEAAQABAAEAAQABAAEAAQAB
AAEAAQABAAEAAQABAAEAAQABAAEAAQAAAP///////wAAAAD//////////////f/8//z/
/P/+//7//v/+//7//f/9//3//f/9//3//f////7//P/8//z//P/8//z//P/8//z//P/8
//z//P/8//v/+//7//z//P/7//3//f/9//3/+//7//v/+//7//3//f/9//3///8BAAEA
AQADAAMAAwAFAAUABQAGAAkACgALAAsACgAIAAcABgAFAAUABQAFAAQAAwACAAEAAAAA
AAEAAQABAP/////+/////v/+//7//P/6//n/+f/5//j/9//3//f/9//3//j/+P/4//j/
+P/5//n/+f/5//r///8MAB0AKwAxADQAOQBCAE8AXQBxAI0AoQCnAJ8AhwBiADAA7f+s
/3//XP9B/zj/Qv9X/27/gP+L/5r/qv+3/8P/zf/Y/+D/5f/m/+n/7P/v//D/8v/0//T/
9v/2//b/9//3//f/+P/4//n/+//7//v/+//6//r/+v/7//v/+//7//v//v/+//7//v/8
//z//f/+/wAAAAAAAAEAAQABAAEAAQACAAMABAAEAAIAAgACAAIABAAFAAUABQAFAAYA
BgAGAAcABwAHAAgABwAHAAkACQALAAsACwALAAsACwALAA0ADgAPABAAEgAQABEAEQAR
ABEAEgATABMAEwATABMAEwATABMAEwATABMAEQAQAA8ADAALAAoACQAIAAcABgAFAAYA
BAABAAAAAAD///7//v/9//3//f/9//v/+//7//v//v/+//7//v///////////wAAAAAB
AAEA///+//7//v/+//7//v/+//3//f/9//3//f/9//3//f/9//z//P/8//z//P/8//z/
/P/8//z/+//7//v/+//7//v/+v/6//r/+v/6//r/+v/6//r/+v/6//r/+v/6//r/+//7
//v/+//8//z//P/8//z//f/9//3//v/+//7//v/+//7///////////8AAAAAAQABAAEA
AQABAAEAAQABAAEAAQABAAEAAQABAAEAAQABAAEAAQABAAEAAQABAAEAAQAAAP//////
/wAAAAD/////////////AQAAAAAAAAD+//7//v/+//7//f/9//3///////////////7/
/v/+//7//v/+//7//v/+//z//P/8//z//v/+//3//f///wAAAAD///3//f/9//3/////
/////////wEAAQABAAMABQAHAAcABQAHAAcABwAHAAcABwAIAAsADAANAA0ACwAKAAoA
CgALAAsACwALAAkABwAFAAMABAAEAAUABQAFAAMAAwACAP///v/+//7//v/8//v/+//7
//r/+f/5//v/+//7//z//P/8//z//P/5//n/+f/5//7/BQAQACEALwAzADQAOwBGAFMA
YQB1AJEApQCrAKMAiwBkADIA8f+y/3//WP89/zj/Qv9V/27/gv+P/5z/rP+7/8n/1f/c
/+T/6f/q/+3/8P/z//b/9v/4//j/+v/6//r/+//7//v//P/8//3//f/9//3//f/+//7/
/v//////////////AAAAAAAAAAAAAAAAAQACAAIAAgACAAMAAwADAAMAAwACAAMABAAE
AAYABgAGAAYABgAHAAcABwAJAAoACgAKAAkACQAJAAoACwALAA0ADQANAA0ADQANAA8A
DwAPABEAEQARABEAEgASABMAEwATABMAFAAVABUAFQAVABUAFQAVABUAFQAVABUAEwAS
ABEAEAAPAA4ADQAMAAsACgAJAAgABgADAAIAAgABAAAAAAD///////////3//f/9//3/
/v/+//7//v8BAAEAAQABAAQABAAFAAUAAwACAAIAAgAAAAAAAAAAAAEAAQABAAEAAQAB
AAEAAQABAAAAAAAAAAAAAAAAAAAA/v/+//7//f/9//3//f/9/////v/+//7/AAAAAAAA
AAAAAAAAAAAAAAAAAAAAAAAAAQABAAEAAQAAAAAAAAAAAAIAAwADAAMAAgACAAIAAgAD
AAQABgAHAAcABwAIAAgABwAHAAcABwAHAAcABwAHAAcABwAHAAcABwAHAAcABwAFAAUA
BQAFAAUABQAFAAUABwAGAAUABQAFAAYABgAFAAMAAwADAAMABQAEAAQABAACAAIAAgAC
AAIAAQABAAEAAwADAAMAAwABAAEAAQABAAMAAwADAAMAAAAAAAAAAAAAAAAAAAAAAAAA
/v/+//7//v8AAAAA//////3//v/+//3///////////////////////3///////////8B
AAMAAwADAAUABQAFAAUABQAFAAYABwAIAAkACQAJAAgACAAIAAcABwAHAAcABgAFAAQA
AwACAAIAAwADAAUAAwADAAIA///+//7//v/+//z/+//7//v/+v/5//n/+f/5//n/+v/8
//z//P/8//r/+f/4//f/+v///woAGwApAC8AMAAzADgAQwBNAFsAcwCJAJUAmQCPAHYA
UAAdAOL/rf9+/13/Tv9M/1P/aP9+/4//nP+o/7f/xf/R/9z/4P/l/+j/7f/w//H/8v/2
//j/+P/6//r/+v/7//v//f/+//7////9//3//f/9//z//P/8//3////////////+//7/
/v/+/wAAAAABAAIAAgACAAIAAwADAAMAAwADAAQABQAGAAYABAAEAAQABAAGAAcABwAH
AAcACAAIAAgABwAHAAcACAALAAsADQANAAsACwALAAsADQANAA0ADwAPAA8ADwAQABAA
EQARABEAEQASABMAEwATABMAEwATABUAFQAVABUAEwARABAADwAQAA8ADgANAAwACwAK
AAkACAAGAAMAAgAAAP///v/+//3//f/9//3//f/9//3//f8AAAAAAAAAAP//////////
AgACAAMAAwADAAIAAgACAAIAAgACAAIAAwADAAMAAwABAAEAAQABAAMAAgACAAIAAAAA
AAAAAAAAAAAAAAD////////////////+//7//v8AAAAAAAAAAAAAAAAAAAAAAAAAAAAA
AAABAAEAAQABAAAAAAAAAAAAAgADAAMAAwACAAIAAgACAAQABAAFAAUABQAFAAYABgAF
AAUABQAFAAcABwAHAAcABQAFAAUABQAFAAUABQAFAAUABQAFAAUAAwADAAMAAwAFAAQA
AwADAAMABAAEAAMAAwADAAMAAwADAAIAAgACAAIAAgACAAIABAADAAMAAwADAAMAAwAD
AAMAAwADAAMAAwADAAMAAwABAAAAAAAAAAAAAAACAAIAAgACAAIAAgAAAAAAAAAAAAAA
AAAAAAAAAAAAAP////8BAAIAAgABAP///////////////////////wEAAQABAAEAAwAF
AAUABQAHAAcABwAHAAcABwAIAAkACgALAAsACwAKAAoACgAJAAkACQAJAAgABwAGAAUA
BAAEAAUABQAFAAMAAwACAAMAAgACAAIAAAD+//3//f////7//f/9//3//f/9//7//P/8
//z//P/8//3//v///wIACQAYACcAMwA3ADgAOwBGAFUAYQBzAIsAnQChAJUAeQBWACYA
6f+s/3//YP9J/0T/UP9l/3z/jP+X/6b/tv/B/8//2f/g/+b/7f/w//P/9P/1//j/+v/8
//z//v/+//7/////////AAAAAAEAAQABAAEAAQAAAAAAAAABAAMAAwADAAMABAAEAAQA
BAACAAIAAwAEAAYABgAGAAcABwAHAAcABwAGAAcACAAIAAoACgAKAAoACAAJAAkACQAL
AAwADAAMAA0ADQANAA4ADwAPABEAEQARABEAEQARABMAEwATABUAFQAVABUAFgAWABcA
FwAXABcAGAAZABkAGQAZABkAGQAZABkAGQAZABcAFQAUABMAFAATABIAEQAOAA0ADAAL
AAwACgAHAAYABAADAAIAAgABAAEAAQABAAEAAQABAAEAAgACAAIAAgAFAAUABQAFAAQA
BAAFAAUABwAGAAYABgAEAAQABAAEAAUABQAFAAUABQAFAAUABQAFAAQABAAEAAQABAAE
AAQABAAEAAQAAwADAAMAAwADAAMAAgACAAIAAgACAAIAAgAEAAQABAAEAAIAAgACAAIA
BQAFAAUABQAEAAQABAAEAAYABwAHAAcACAAIAAgACAAIAAgACQAJAAkACQAKAAoACwAL
AAsACwALAAsACwALAAsACwALAAsACwALAAsACwAJAAkACQAJAAsACwALAAsACwAKAAkA
CQAJAAoACgAJAAkACQAJAAkACQAIAAgACAAIAAgACAAIAAgABwAHAAcACQAJAAkACQAH
AAcABwAHAAcABwAHAAcACQAIAAgACAAIAAgACAAIAAgACgAIAAgACAAIAAgACAAIAAgA
CAAIAAgACAAIAAgACAAIAAcABwAHAAgACAAHAAcABwAHAAcABwAHAAcABwAHAAkACQAJ
AAkACwANAA0ADwARABEAEQARABEAEQASABUAFgAXABcAFQAUABQAFAARABEAEQARABAA
DwAOAA0ADAAMAA0ADQAPAA0ADQAMAAsACgAKAAoACAAGAAUABQAHAAYABQAFAAUABQAF
AAYABAAEAAQABAAFAAUABQAFAAgADwAcAC0AOQA/AEAARwBSAF8AbQCBAJ0AsQC1AKsA
jwBoADQA8/+0/4f/ZP9L/0b/UP9n/37/jv+b/6z/uv/H/9P/3f/m/+7/8//2//f/+v/7
/wAAAAACAAIABAAGAAYABwAHAAcACAAIAAkACQAJAAkACQAIAAgACAAJAAkACQAJAAkA
CgAKAAoACgAMAAwADQAOAA4ADgAOAA8ADwAPAA8ADwAQABEAEgASABAAEAAQABAAEgAT
ABMAEwATABQAFAAUABMAEwATABQAFwAXABkAGQAZABkAGQAZABsAGwAbAB0AHwAfAB8A
IAAgACEAIQAhACEAIgAjACMAIwAjACMAIwAhACEAIQAhACMAIQAgAB8AHgAdABwAGwAa
ABkAGAAXABQAEgAPAA4ADgANAAwADAALAAsACwALAA0ADQANAA0ADgAOAA4ADgAPAA8A
DwAPABAAEAARABEAEQAQABAAEAAQABAAEAAQABEAEQARABEADwAPAA8ADwAPAA4ADgAO
ABAAEAAQABAADgAOAA4ADQAPAA8ADwAPAA8ADgAOAA4ADgAOAA4ADgAOAA4ADgAOAA4A
DgAOAA4AEQARABEAEQAQABAAEAAQABAAEQARABEAFAAUABQAFAAUABQAFQAVABUAFQAW
ABYAFQAVABUAFQAXABcAFwAXABcAFwAXABcAFwAXABcAFwAVABUAFQAVABUAFQAVABUA
FwAWAA==
         </WaveFormData>
      </LeadData>
      <LeadData>
         <LeadByteCountTotal>10000</LeadByteCountTotal>
         <LeadTimeOffset>0</LeadTimeOffset>
         <LeadSampleCountTotal>5000</LeadSampleCountTotal>
         <LeadAmplitudeUnitsPerBit>4.88</LeadAmplitudeUnitsPerBit>
         <LeadAmplitudeUnits>��V</LeadAmplitudeUnits>
         <LeadHighLimit>2147483647</LeadHighLimit>
         <LeadLowLimit>268435456</LeadLowLimit>
         <LeadID>V3</LeadID>
         <LeadOffsetFirstSample>0</LeadOffsetFirstSample>
         <FirstSampleBaseline>0</FirstSampleBaseline>
         <LeadSampleSize>2</LeadSampleSize>
         <LeadOff>FALSE</LeadOff>
         <BaselineSway>FALSE</BaselineSway>
         <ExcessiveACNoise>FALSE</ExcessiveACNoise>
         <MuscleNoise>FALSE</MuscleNoise>
         <LeadDataCRC32>857758600</LeadDataCRC32>
         <WaveFormData>
9v/2//b/9v/0//T/9P/0//b/9v/2//b/+v/8//7/AAANABgAIwAuAEUAWgBvAIQApQDE
AOMAAgH0AOYA2ADKAIQAQAD8/7j/mf98/1//Qv9S/2L/cv+C/5L/oP+u/7z/xf/O/9f/
4P/j/+b/6f/s/+3/7v/v//D/8v/y//L/8v/0//T/9P/0//b/9v/2//b/9v/2//b/9v/2
//b/9v/2//j/+P/4//j/+P/4//j/+P/6//r/+v/6//z//P/8//z//v/+//7//v/8//z/
/P/8//z//P/8//z//f/+////AAACAAIAAgACAAIAAgACAAIAAgACAAIAAgACAAIAAgAC
AAUABgAHAAgACAAIAAgACAAGAAYABgAGAAYABgAGAAYABQAEAAMAAgABAAAA///+//v/
+v/5//j/9v/0//L/8P/t/+z/6//q/+n/6P/n/+b/5v/m/+b/5v/n/+j/6f/q/+3/7v/v
//D/8v/0//b/+P/4//j/+P/4//r/+v/6//r/+//8//3//v/8//z//P/8//z//P/8//z/
/P/8//z//P/8//z//P/8//r/+v/6//r/+v/6//r/+v/4//j/+P/4//r/+v/6//r/+P/4
//j/+P/4//j/+P/4//r/+v/6//r/+v/6//r/+v/6//r/+v/6//v//P/9//7/AAAAAAAA
AAAAAAAAAAAAAAAAAAAAAAAAAgACAAIAAgACAAIAAgACAAIAAgACAAIAAAAAAAAAAAAB
AAIAAwAEAAMAAgABAAAAAAAAAAAAAAD+//7//v/+/wAAAAAAAAAA/v/+//7//v/+//7/
/v/+//7//v/+//7//v/+//7//v/8//z//P/8//z/+//7//z//P/8//z//P/9//3//f/9
//3//f/9//7////+//7//f8AAAEAAwAEAAQABAAEAAUABQAFAAUABwAIAAsACwALAAsA
CwALAAoACwANAA4ADQAKAAkACAAGAAYABwAHAAcAAwACAAEA//8AAP///v/9//z/+f/4
//j/9v/2//X/9f/1//X/9f/1//f/9//3//f/9f/1//f/+f/6/wAACwAYACIALQA9AFEA
bACJAKcAzADyAA0BGAEVAf0AzACHADsA8f+n/2v/Sv8//0P/VP9m/3n/iP+Z/6j/t//F
/8//0//b/+H/4//m/+r/7f/t/+7/8P/w//L/8v/z//P/9P/0//b/9v/0//T/9P/0//X/
9f/1//X/9//3//f/+P/4//j/+P/5//r/+v/6//r/+v/6//v/+//7//v/+//7//r/+//8
//z//f/9//7//v/+//7//v////3//f/9//7/AQABAAEAAQABAAEAAQABAAEAAgACAAIA
BQAFAAUABgAFAAUABQAFAAYABgAGAAYACAAIAAgACQAJAAgABwAGAAYABQAEAAQAAQAA
AP///v/8//z//f/7//f/9f/z//L/8P/v/+3/6//s/+z/6v/p/+n/6v/q/+r/7P/t/+//
7//v//D/8v/z//P/9P/1//b/9//4//r/+//5//n/+f/5//z//f/9//3/+//7//v//P/8
//z//P/8//z/+//7//v/+f/5//n/+f/6//v//P/9//r/+v/6//r/+v/6//n/+f/5//n/
+f/5//f/9//3//f/+f/5//n/+f/5//n/+f/6//r/+v/7//v//f/9//3//v/8//z//P/9
////AAAAAAEAAQABAAEAAgABAAEAAQABAAEAAgACAAIAAgACAAIAAgACAAIAAgACAAQA
BAADAAMAAQABAAEAAQABAAEAAQABAAEAAQAAAAAAAAAAAAAA/////////v/+/wAAAAAA
AAAAAgAAAP7//v/+//7//v/+//7//v/+//7//v/+//7//v/+//7//f/9//7//v/+//7/
/P/7//v/+//9//3//f/9//z//v/+////AQACAAMABQAGAAYABgAGAAUABQAFAAUABwAI
AAsACwALAAsACwALAAoACgALAAsACQAIAAcABgAEAAQABQAFAAUAAwACAAEAAQAAAP//
/v/7//r/9//2//j/+P/4//f/9//3//f/9//3//f/9//3//f/9//3//f/9//8/wQAEQAc
ACgAMwBBAFUAbgCLAKsA1AD4ABEBGgERAfMAvABzACUA3/+Z/1//QP89/0n/XP9u/33/
jv+f/6z/u//J/9P/2f/f/+H/5f/o/+z/7//v//D/8v/y//T/9P/1//X/9P/0//b/9v/4
//j/+P/4//f/9//3//f/9//3//f/+P/4//j/+P/5//r/+v/6//r//P/8//3//f/9//3/
/f/9//z//f/+//7//f/9//7//v8AAAAAAAABAAEAAQABAAIAAQABAAEAAQADAAMAAwAD
AAUABgAGAAYABQAFAAUABgAJAAkACQAJAAoACgAKAAoACgAKAAoACwAJAAgABwAGAAgA
BwAGAAYABQAEAAMAAgD///7//v/7//n/9//1//T/8v/x/+//7f/s/+z/6v/p/+n/6v/q
/+r/7P/t/+//7//v//D/8v/z//P/9P/1//b/+f/6//z//f/7//v/+//7//z//f/9//3/
/f/9//3//v/+//7//v/+//7//f/9//3//f/9//3//f/7//v/+//7//z//P/8//z//P/8
//v/+//7//v/+//7//v/+//7//v/+//7//v/+//7//v/+//8//z//P/9//3//f/9//3/
/v/+//7//v//////AAAAAAEAAQABAAEAAgADAAMAAwADAAMABAAEAAQABgAGAAYABgAE
AAQABAAEAAQABAADAAMAAwADAAMAAwADAAMAAwADAAMAAwACAAIAAgACAAIAAQADAAMA
AgACAAAAAAAAAAAA/v/+//7//v8AAAIAAAD+//7//v/+/wAAAAAAAAAAAAAAAAAAAAD+
//7//f/9/wAAAAAAAAAA/v/9//3//f/9//3//f/9//7/AAAAAAEAAQACAAMABQAGAAYA
BgAGAAcABwAHAAcACwAMAA8ADwAPAA8ADwAPAA4ADgAPAA8ACwAKAAkACAAGAAYABwAH
AAcABQAEAAMAAQAAAP///v/9//z/+f/4//j/+P/4//f/9//3//f/9//3//f/9//3//f/
9//3//f/+//8/wIADQAcACgAMwBBAFMAcACNAK0A0gD4ABMBHAETAfUAwAB1ACUA2/+X
/1n/Ov8z/z3/UP9k/3X/hv+X/6j/t//F/8//1//d/+H/4//m/+r/7f/v//D/8v/y//T/
9P/1//X/9v/2//j/+P/2//b/9v/2//f/9//3//f/9//3//f/+P/4//j/+P/5//r/+v/6
//r/+v/6//v/+//7//v/+//7//z//f/+//7//f/9//7//v/+//7//v///wEAAQABAAIA
AQABAAEAAQADAAMAAwADAAMABAAEAAQABQAFAAUABgAHAAcABwAHAAgACAAIAAgACAAI
AAgACQAJAAgABwAGAAYABQAEAAQAAwACAAEAAAD9//z//P/5//f/9f/z//L/7v/t/+v/
6f/o/+j/5v/l/+b/6P/p/+r/6P/p/+v/6//v//D/8v/z//P/9P/1//b/+f/6//z//f/9
//3//f/9//z//f/9//3/////////AAD+//7//v/+//7//f/9//3////////////9//3/
/f/9//z//P/8//z//P/8//v/+//5//n/+f/5//v/+//7//v/+//7//v/+//7//v/+//8
//r/+v/7//v//f/9//3//v/+//7//v//////AAAAAAEAAQABAAEAAgABAAEAAQABAAMA
BAAEAAQABAAEAAQABAACAAIAAgACAAQABAADAAMAAwADAAMAAwADAAMAAwADAAUABQAE
AAQAAgACAAIAAQABAAEAAAAAAAAAAAAAAAAAAAD+/wAAAgACAAIAAgACAAIAAQAAAP//
/v8AAAAAAAAAAP7//v/9//3//v/+//7//v8AAP////////3//f/9//3/AAACAAIAAwAB
AAIAAwAFAAgACAAIAAgACQAJAAkACQALAAwADwAPAA8ADwAPAA8ADgAOAA8ADwALAAoA
CQAIAAYABgAHAAcABQADAAIAAQABAAAA///+//3//P/5//j/+P/4//j/9//3//f/9//3
//X/9f/1//X/9f/1//X/9f/7//7/AgANABwAJgAzAEEAVwByAI8ArwDWAPwAEwEcARUB
9wC+AHEAIQDZ/5X/V/84/zP/P/9S/2j/d/+I/5n/qP+3/8X/z//X/93/4f/l/+j/7P/t
/+//8P/y//L/8v/y//P/8//0//T/9v/2//b/9v/2//b/9//3//f/9//3//f/9//4//j/
+P/4//n/+P/4//j/+P/4//j/+f/5//v/+//7//v/+v/7//z//P/9//3//v/+//z//P/8
//3/////////AAABAAEAAQABAAEAAQABAAEAAwAEAAQABAADAAMAAwAEAAUABQAFAAUA
CAAIAAgACAAGAAYABgAHAAcABgAFAAQABAADAAIAAgABAAAA///+//n/+P/4//X/8//x
/+//7v/q/+n/5//l/+b/5v/k/+P/5f/m/+b/5v/m/+f/6f/p/+v/7P/u/+//8//0//X/
9v/1//b/+P/5//v/+//7//v/+v/7//v/+//7//v/+//8//7//v/+//7//P/7//v/+//7
//v/+//7//v/+//7//v//P/8//z//P/8//z/+//7//n/+f/5//n/+f/5//n/+f/5//n/
+f/5//v/+//7//z/+v/6//v/+//7//v/+//8//7//v/+/////f/+//7///////////8A
AAMAAwADAAMAAQACAAIAAgACAAIAAgACAAIAAgACAAIABAAEAAMAAwADAAMAAwADAAEA
AQABAAEAAwADAAIAAgACAAIAAgABAP/////+//7//v/+//7//v/+/wAAAAAAAAAAAAAA
AAAAAAD///7//f/8//z//P/8//z//v/+//3//f/+//7//v/+//7//f/9//3//f/9//3/
/f8AAAIAAgADAAMABAAFAAcABgAGAAYABgAJAAkACQAJAAkACgANAA0ADQANAA0ADQAO
AA4ADwAPAAwACgAIAAYABgAGAAcABwAFAAMAAgABAAEAAAD///7/+//6//f/9v/2//b/
9v/1//f/9//3//f/9f/1//X/9f/3//f/9//3//f//P8CAA0AGgAmADUARQBbAHYAkwC1
ANwAAAEVAR4BEwHvALAAYwAXAM//h/9R/zj/N/9F/1b/av97/47/nf+q/7n/xf/P/9f/
3f/h/+f/6v/s/+3/7f/u//D/8P/y//L/8//z//L/8v/0//T/9P/0//T/9P/3//f/9//3
//X/9f/1//b/+P/4//j/+f/6//r/+v/6//r/+v/7//v/+//7//v/+//+////AAAAAP3/
/f/+//7//v/+//7////9//3//f/+////////////AwADAAMAAwADAAQABAAEAAUABQAF
AAYABQAFAAUABQAIAAgACAAIAAgACAAIAAkACQAIAAcABgAGAAUABAAEAAEAAAD///7/
+//6//r/9//1//P/8f/w//D/7//t/+v/6v/q/+j/5//l/+b/5v/m/+f/6f/s/+3/7//w
//L/8//1//b/9//4//f/+P/6//v/+//7//v/+//8//3//f/9//3//f/9//7//v/+//7/
/v/+//3//f/9//3//f/9//3//f/9//3//f/8//z//P/8//r/+v/5//n/+//7//v/+//7
//v/+//7//v/+//7//v/+//7//v//P/+//7///////3//f/9//7//v/+//7//////wAA
AAABAAEAAQABAAIAAwADAAMAAwADAAQABAAEAAQABAAEAAQABAAEAAQABAAEAAQAAwAD
AAMAAwADAAMAAwADAAMAAwADAAMAAgACAAIAAgACAAEA//////7//v///wAAAQACAAIA
AgAAAAAAAAAAAP7//v/+//7/AAAAAAAAAAD+//7//f/9//7//v/+//7//P/7//v/+//9
//3//f/9//7/AAAAAAEAAwAEAAUABwAGAAYABgAGAAUABQAFAAUACQAKAA0ADQANAA0A
DQANAAwADAANAA0ADQAMAAsACgAGAAYABwAHAAcABQAEAAMAAQAAAP///v/9//z/+f/4
//j/+P/4//f/9//3//f/9//3//f/9//3//f/9//3//f/+f/8/wQADwAaACQAMwBDAFUA
bgCJAKsA0gD0AA0BGgEVAfsAxgB9ADEA5/+f/2f/Sv9B/0n/Wv9u/33/jv+d/6r/uf/F
/8//1//f/+H/5f/o/+z/7f/x//L/9P/0//T/9P/1//X/9P/0//b/9v/2//b/9v/2//f/
9//3//f/9//3//f/+P/4//j/+P/5//j/+P/4//j/+v/6//v/+//7//v/+//7//r/+//8
//z//f/9//7//v/+//7//v///////////wAAAQABAAEAAQADAAMAAwADAAMABAAEAAQA
BQAFAAUABgAHAAcABwAHAAgACAAIAAgACAAIAAgACQAJAAgABwAGAAYABQAEAAQAAwAC
AAEAAAD9//z//P/5//f/9f/z//L/8P/v/+3/6//s/+z/6v/p/+f/6P/o/+j/6P/p/+v/
6//v//D/8v/z//P/9P/1//b/9//4//r/+//7//v/+//7//r/+//7//v/+//7//v//P/6
//r/+v/6//z/+//7//v/+//7//v/+//7//v/+//7//j/+P/4//j/+P/4//f/9//3//f/
9//3//n/+f/5//n/9//3//f/9//5//n/+f/6//r/+v/7//v/+//7//v//P/8//z//P/9
//3//v/+////AQABAAEAAgACAAEAAAD//wEAAgACAAIAAgACAAIAAgAAAAAAAAAAAAIA
AgABAAEAAQABAAEAAQADAAMAAwADAAEAAQAAAAAAAAAAAAAA/////////v/+/wAAAAAA
AAAAAAD+//7//v/+//7//v/+//7//v/+//7//v/+//7//P/8//v/+//8//z//P/8//7/
/f/9//3/+//7//v/+//8//7//v//////AAABAAMABAAEAAQABAAFAAUABQAFAAUABgAJ
AAkACwALAAsACwAKAAoACwALAAkACAAHAAYABAAEAAUABQAFAAMAAgABAP///v/9//z/
+//6//f/9v/2//b/9v/1//f/9//3//f/9f/1//X/9f/1//X/9f/1//f/+P/+/wcAEgAg
ACsANQBHAGAAfQCXALoA4gABARIBEwEDAdoAmwBLAP//t/9z/0b/N/85/0j/Xv9x/4D/
k/+g/63/vf/J/9P/2f/d/+H/5v/o/+n/7f/u//D/8P/w//D/8f/x//D/8P/y//L/9P/0
//T/9P/1//X/9f/1//X/9f/1//b/9v/2//b/9//2//b/9v/2//b/9v/3//f/+f/5//n/
+f/4//n/+v/6//v/+//8//z//P/8//z//f/9//3//f/+//////////////////////8B
AAIAAgACAAMAAwADAAQABQAFAAUABQAGAAYABgAGAAYABgAGAAcABwAGAAUABAAGAAUA
BAAEAAEAAAD///7//f/8//z/+f/1//P/8f/w/+7/7f/r/+n/6P/o/+b/5f/l/+b/5v/m
/+b/5//p/+n/6//s/+7/7//x//L/8//0//X/9v/4//n/+f/5//n/+f/6//v/+//7//v/
+//7//z//P/8//z//P/8//v/+//7//v/+//7//v/+//7//v/+//6//r/+v/6//r/+v/5
//n/+f/5//n/+f/5//n/+f/5//n/+f/5//n/+f/5//n/+v/6//r/+//7//v/+//7//z/
/P/8//z//f/9//7//v///////////wAA/////////////wAAAAAAAAAAAAAAAAAAAgAC
AAIAAgACAAIAAQABAAEAAQABAAEAAQABAAEAAQABAAEAAAAAAAAAAAAAAP///f/9//z/
/P/+//7//v/+//z//P/8//z//P/8//z//P////7//P/8//z//P/8//z//P/8//z//P/8
//z//P/8//v/+//8//z//P/8//z/+//7//v/+//7//v/+//6//z//P/9////AAABAAMA
BAAEAAQABAAFAAUABQAFAAcACAALAAsADQANAA0ADQAKAAoACwALAAkACAAHAAYABAAE
AAUABQAFAAMAAgABAP///v/9//z/+//6//f/9v/2//b/9v/1//X/9f/1//X/9f/1//X/
9f/1//X/9f/1//f/+v8AAAsAGAAkADEAQQBVAHAAjQCvANoAAAEXASABFQHzALoAbQAf
ANn/lf9X/zj/Nf9D/1b/aP95/4r/mf+o/7f/xf/P/9f/3f/h/+X/6P/o/+v/7f/u//D/
8P/w//D/8f/x//L/8v/0//T/9P/0//T/9P/1//X/9f/1//f/9//3//j/+P/4//j/+f/4
//j/+P/4//r/+v/7//v/+f/5//n/+f/8//3//v/+//3//f/+//7//v/+//7/////////
//8AAAEAAQABAAEAAQABAAEAAQADAAQABAAEAAUABQAFAAYABwAHAAcABwAGAAYABgAG
AAYABgAGAAcABwAGAAUABAAEAAMAAgACAAEAAAD///7/+f/4//j/9f/1//P/8f/w/+7/
7f/r/+n/6P/o/+b/5f/l/+b/5v/m/+b/5//p/+n/6//s/+7/7//x//L/8//0//f/+P/6
//v/+//7//v/+//8//3//f/9//3//f/9//7//v/+//7//v/8//v/+//7//3//f/9//3/
+//7//v/+//8//z//P/8//z//P/7//v/+f/5//n/+f/5//n/+f/5//n/+f/5//n/+f/5
//n/+v/6//r/+//7//v/+//7//z//P/8//z//f/7//z//P/9/////////wAAAQABAAEA
AQABAAIAAgACAAIAAgACAAIAAgACAAIAAgACAAIAAQABAAEAAQABAAEA//////////8B
AAEAAAAAAAAAAAAAAP//AQABAAAAAAAAAAAAAAAAAP7//v/+//7/AAAAAAAAAAD///z/
/v/+//7//v/+//7//v/+//z//P/8//z//v/+//3//f/+//7//v/+//7//f/9//3//f/9
//3//f/8//7//v///wAAAgAEAAcACAAIAAgACAAHAAcABwAHAAsADAAPAA8ADwAPAA8A
DwAOAA4ADwAPAAwACgAIAAYABgAGAAcABwAHAAUABAADAAEAAAD///7/+//6//f/9v/4
//j/+P/3//n/+f/5//n/+f/5//n/+f/3//f/9//3//v//P8EAA8AHAAmADUARQBZAHYA
kwC1AN4AAAEVAR4BEwHxALQAZQAZANP/i/9T/zr/Of9F/1j/bP97/4z/nf+s/7v/yf/T
/9v/4f/j/+f/6v/s/+//7//w//L/8v/0//T/9f/1//b/9v/4//j/+P/4//j/+P/5//n/
+f/5//n/+f/5//r/+v/6//r/+//8//z//P/8//z//P/9//3//f/9//3//f/8//3//v/+
//////8AAAAA/v/+//7///////////8AAAEAAQABAAEAAwADAAMAAwADAAQABAAEAAUA
BQAFAAYABwAHAAcABwAGAAYABgAGAAgACAAIAAkABwAGAAUABAAGAAUABAAEAAEAAAD/
//7/+//6//r/9//1//P/8f/w/+7/7f/r/+n/6P/o/+b/5f/j/+T/5P/k/+T/5f/n/+f/
6//s/+7/7//x//L/8//0//b/+P/7//3/+//7//v/+//8//3//f/9//3//f/9//7//v/+
//7//v8AAP////////3//f/9//3//f/9//3//f/8//z//P/8//z//P/7//v//f/9//3/
/f/7//v/+//7//3//f/9//3/+//7//v//P/8//z//f/9/////////wAA/v/+//7///8B
AAIAAgADAAMAAwADAAQAAwADAAMAAwAFAAYABgAGAAYABgAGAAYABgAGAAYABgAEAAQA
AwADAAMAAwADAAMABQAFAAUABQAFAAUABAAEAAIAAgACAAEAAQABAAAAAAAAAAAAAAAA
AAAAAAAAAAAAAAAAAAAAAAD///7//v///////////////v/8//z//P/8//z//P/8//z/
/P/8//z//P/+//7//f/9//z//P/8//z//v/9//3//f/9//3//f/9//3//v/9//3///8A
AAEAAwAGAAYABgAGAAUABQAFAAUABwAIAAsACwALAAsACwALAAoACgALAAsACQAIAAcA
BgAEAAQABQAFAAcABQAEAAMAAAD+//z/+v/7//r/9//2//b/9v/2//X/9f/1//X/9f/3
//f/9//3//X/9f/1//X/9//6/wAACQAWACIALQA5AEkAYAB7AJcAvADiAP0ADAERAQMB
2ACVAEcA//+1/3H/Sv89/z//TP9g/3H/gv+T/6L/sf+//83/1f/b/9//4//o/+r/6f/t
/+7/8P/w//H/8v/0//X/9P/0//b/9v/2//b/9v/2//f/9//3//f/+f/5//n/+v/4//j/
+P/5//r/+v/6//r/+v/6//v/+//7//v/+//7//z//f/+//7//f/9//7//v/+//7//v//
/////////wAAAQABAAEAAQADAAMAAwADAAMABAAEAAQABQAFAAUABgAHAAcABwAHAAgA
CAAIAAgACAAIAAgACQAJAAgABwAGAAcABwAHAAgABgAEAAIAAAD///7//v/7//v/+f/3
//b/8v/x/+//7f/q/+r/6P/n/+X/5v/m/+b/6P/p/+v/6//t/+7/8P/x//H/8v/z//T/
9//4//r/+//7//v/+//7//z//f/9//3/////////AAD+//7//v/+/wAA/////////f/9
//3//f/9//3//f/9//z//P/8//z//P/8//v/+//9//3//f/9//3//f/9//3/+//7//v/
+//9//3//f/+//z//P/9//3/////////AAAAAAAAAAABAAEAAgACAAMABQAFAAUABgAF
AAUABQAFAAUABgAGAAYABAAEAAQABAAGAAYABgAGAAYABgAFAAUAAwADAAMAAwAFAAUA
BQAFAAMAAwACAAIAAgACAAIAAQABAAEAAAAAAAAAAAAAAAAAAAAAAAAAAAAAAAAAAAAA
AAEAAAAAAAEA//////////////7//v/+/wAAAAAAAAAAAAAAAAAAAAD+//7//v/+/wAA
AAAAAAAAAAAAAP/////+//7//v/+//7//f/9//3////////////+/wAAAAABAAEAAgAD
AAUABgAGAAYABgAHAAcABwAHAAkACgANAA0ADQANAA0ADQAMAAwADQANAAsACgAJAAgA
CAAIAAkACQAJAAcABgAFAAMAAgABAAAA///+//v/+v/6//r/+v/5//v/+//7//v/+f/5
//n/+f/7//v/+//7//v/AAAIABUAIgAuADsASQBfAHoAlwC5AN4AAAEVARgBCwHlAKgA
WwAPAMn/hf9R/zr/Pf9L/17/cv+D/5T/o/+y/8H/zf/X/93/4//p/+v/7P/u//H/8//0
//b/9v/2//b/9//3//j/+P/6//r//P/8//z//P/7//v/+//7//v/+//7//z//P/8//z/
/f/8//z//P/8//7//v////////////////8AAAEAAgACAAEAAQACAAIAAgACAAIAAwAF
AAUABQAGAAUABQAFAAUABwAHAAcABwAHAAgACAAIAAkACQAJAAoACwALAAsACwAMAAwA
DAAMAAwADAAMAA0ADQAMAAsACgAKAAkACAAIAAcABgAFAAQAAQAAAAAA/f/7//n/9//2
//L/8f/v/+3/7P/s/+r/6f/p/+r/6v/q/+j/6f/r/+v/7f/u//D/8f/1//b/9//4//f/
+P/6//v//f/9//3//f/+/////////wEAAQABAAIAAAAAAAAAAAAAAP///////wEAAQAB
AAEA//////////8AAAAAAAAAAAAAAAD//////f/9//3//f//////////////////////
AQABAAEAAgACAAIAAwADAAMAAwADAAQABAAEAAQABQAFAAYABgAHAAkACQAJAAoACQAJ
AAkACQAJAAoACgAKAAoACgAKAAoACAAIAAgACAAKAAoACQAJAAkACQAJAAkABwAHAAcA
BwAJAAkACAAIAAYABgAGAAUABwAHAAYABgAGAAYABgAGAAQABAAEAAQABgAGAAYABgAF
AAQABAAFAAUABQAFAAUABQAEAAQABAAEAAQABAAEAAYABgAGAAYABAAEAAQABAAEAAQA
BAAEAAQABAAEAAQABAAEAAMAAwAEAAQABAAEAAQAAwADAAMABQAFAAUABQAEAAYABgAH
AAcACAAJAAsADgAOAA4ADgAPAA8ADwAPABEAEgAVABUAFQAVABUAFQASABIAEwATABEA
EAAPAA4ADAAMAA0ADQANAAsACgAJAAcABgAFAAQAAwACAP///v8AAAAAAAD/////////
////////////////////////////BAAMABcAJAAwAD0ATQBjAH4AnQC/AOYADAEhASgB
GwH1ALgAawAfANn/k/9b/0L/Qf9P/2T/dP+F/5b/p/+2/8P/z//b/+P/5//r/+3/8P/y
//X/9//4//r/+v/8//z//f/9//z//P/+//7/AAAAAAAAAAD//////////wEAAQABAAIA
AgACAAIAAwACAAIAAgACAAIAAgADAAMAAwADAAMAAwAEAAUABgAGAAUABQAGAAYABgAG
AAYABwAJAAkACQAKAAoACQAIAAcACgALAAwADQANAA4ADgAOAA8ADwAPABAAEQARABEA
EQASABIAEgASABIAEgASABMAEQAQAA8ADgAOAA0ADAAMAA0ADAALAAoABwAGAAYAAwAB
AP///f/8//j/9//1//P/8v/y//D/7//t/+7/7v/u/+7/7//x//H/9f/2//j/+f/7//z/
/f/+/wEAAgAEAAUABwAHAAcABwAGAAcABwAHAAkACQAJAAoACAAIAAgACAAIAAcABwAH
AAkACQAJAAkACQAJAAkACQAIAAgACAAIAAoACgAJAAkABwAHAAcABwAHAAcABwAHAAkA
CQAJAAkACQAJAAkACgAIAAgACQAJAAkACQAJAAoADAAMAAwADQANAA4ADgAPAA8ADwAP
ABAADwAPAA8ADwARABIAEgASABIAEgASABIAEAAQABAAEAASABIAEQARABEAEQARABEA
EQARAA==
         </WaveFormData>
      </LeadData>
      <LeadData>
         <LeadByteCountTotal>10000</LeadByteCountTotal>
         <LeadTimeOffset>0</LeadTimeOffset>
         <LeadSampleCountTotal>5000</LeadSampleCountTotal>
         <LeadAmplitudeUnitsPerBit>4.88</LeadAmplitudeUnitsPerBit>
         <LeadAmplitudeUnits>��V</LeadAmplitudeUnits>
         <LeadHighLimit>2147483647</LeadHighLimit>
         <LeadLowLimit>268435456</LeadLowLimit>
         <LeadID>V4</LeadID>
         <LeadOffsetFirstSample>0</LeadOffsetFirstSample>
         <FirstSampleBaseline>0</FirstSampleBaseline>
         <LeadSampleSize>2</LeadSampleSize>
         <LeadOff>FALSE</LeadOff>
         <BaselineSway>FALSE</BaselineSway>
         <ExcessiveACNoise>FALSE</ExcessiveACNoise>
         <MuscleNoise>FALSE</MuscleNoise>
         <LeadDataCRC32>87940234</LeadDataCRC32>
         <WaveFormData>
+v/6//r/+v/5//j/9//2//j/+P/4//j/9v/2//b/9v8AAAgAEAAYADUAUABrAIYAqQDK
AOsADAEGAQAB+gD0ALsAhABNABYA9f/W/7f/mP+e/6L/pv+q/7L/uv/C/8r/0P/W/9z/
4v/m/+j/6v/s/+7/7v/u/+7/8P/w//D/8P/y//L/8v/y//L/8v/y//L/8v/y//L/8v/0
//T/9P/0//b/9v/2//b/9v/2//b/9v/4//j/+P/4//j/+P/4//j/+P/4//j/+P/4//j/
+P/4//j/+P/4//j/+P/4//j/+P/4//j/+P/4//j/+P/4//j/+v/6//r/+v/4//j/+P/4
//r/+v/6//r/+v/6//r/+v/4//j/+P/4//b/9v/2//b/8//y//H/8P/t/+z/6//q/+n/
6P/n/+b/4//i/+H/4P/f/97/3f/c/9v/2v/Z/9j/2v/a/9r/2v/d/97/3//g/+L/5P/m
/+j/7P/u//D/8v/0//T/9P/0//X/9v/3//j/+f/6//v//P/8//z//P/8//z//P/8//z/
/P/8//z//P/8//z//P/8//z//P/8//z//P/8//z//P/8//z//P/8//z//P/8//z/+v/6
//r/+v/6//r/+v/6//r/+v/6//r/+v/6//r/+v/6//r/+v/6//v//P/9//7/AAAAAAAA
AAAAAAAAAAAAAAAAAAAAAAAAAgACAAIAAgAEAAQABAAEAAIAAgACAAIAAAAAAAAAAAAD
AAQABQAGAAQABAAEAAQABAAEAAQABAACAAIAAgACAAAAAAAAAAAAAgACAAIAAgAAAAAA
AAAAAAIAAgACAAIAAQABAAEAAQAAAAAAAAAAAAIAAQABAAEA//////////8BAAEAAQAB
AAEAAQABAAMAAQACAAMAAwAEAAYABwAIAAsACwALAAsACwALAAsADQAOABEAEwATABMA
EwASABEAEwATABMAEQAQABAADgANAA0ADQANAA0ACgAJAAcABgADAAIAAgABAP7//v/8
//z/+v/6//n/+f/7//v/+//7//3//f/9//3/+//7//7//P/7//n/+/8BAAwAHQA0AFEA
dQCdAMEA6gATATEBQgFHAToBEgHXAJgAWAAOAND/rP+f/5j/mf+e/6b/rv+1/77/x//S
/9f/3f/i/+b/6P/r/+//8f/w//D/8f/z//X/9f/1//b/9P/0//T/9f/3//f/9//4//j/
9//3//f/+P/5//n/+f/5//n/+f/6//z//P/9//7//f/7//r/+f/7//z//P/8//r/+v/7
//v/+//7//v/+//9//3//f/9//3//f/+//7//v/+//7//v/8//3//f/9//3//v/+//3/
/f/9//3//f////////////7//f/8//v//P/8//z/+//8//v/+v/6//f/9v/1//X/8//x
/+7/6//s/+3/7P/s/+n/5//l/+X/4//h/+D/3//f/97/3v/e/9z/3f/d/9//4P/h/+L/
5f/k/+b/6f/r/+z/7//x//P/9P/2//f/+f/5//n/+f/5//v/+//7//z//P/8//3//f/9
//7//v/+//7//v/+//7//f/8//v/+v/7//z//f/+//z/+//7//v/+//6//r/+f/5//n/
+f/5//f/9//3//f/+f/5//n/+f/3//f/+P/5//n/+f/5//n/+v/6//v/+//5//n/+v/6
//z//v/+//7//v////////8AAAAAAAAAAAAAAQABAAAAAAABAAIAAgACAAIAAgACAAAA
AQABAAAAAAAAAAAAAAD+//7//v//////////////AAD////////9//3//f/9////////
//7/AAD9//3//P/8//z//P/8//z/+//7//v/+//8//z//P/8//z/+//7//v/+//7//v/
+f/5//n/+f/7//v/+//7//3//f/+//////8AAAIAAwAEAAUABQAFAAMAAwADAAMABQAG
AAkACwALAAsACwAKAAkACQAJAAkABwAGAAYABAADAAMAAwADAAUABAADAAEAAAD9//z/
/P/5//b/9v/0//b/9v/2//X/8//z//P/8//z//P/8//z//P/8//z//L/9P/x//H/9f/7
/wgAGwAyAEsAbwCXAMMA8AAZATkBTAFPAToBCgHLAIoASgAAAL7/nP+P/47/kf+W/57/
pv+v/7b/wf/K/9H/1f/a/9z/4P/j/+X/6f/o/+j/6f/r/+v/6//r/+z/7P/s/+z/7f/t
/+3/7f/u/+7/7f/t/+3/7v/v/+//7//v/+//7//w//D/8P/x//L/9P/z//P/8//x//L/
8v/y//L/8v/z//P/8//z//P/8//z//P/8//z//P/8//0//T/9P/0//T/9P/0//X/9f/1
//X/9v/2//X/9f/1//X/9f/3//f/9//3//X/9f/1//X/9v/2//b/9f/0//P/8v/y/+//
7v/t/+3/7P/r/+n/5//n/+f/5f/k/+P/4f/f/9//3f/b/9r/2f/X/9b/1v/W/9b/1//X
/9n/2v/b/9z/3//g/+L/5f/n/+b/6f/r/+3/7v/w//H/8//0//X/9v/3//n/+f/5//r/
+v/6//v/+//7//z//P/8//r/+v/6//r/+v/6//r/+v/6//r/+v/6//z/+//7//v/+f/4
//j/9//3//f/9//3//f/9//3//f/9//3//f/9//3//f/+P/5//n/+f/5//n/+v/6//v/
+//7//v//P/8//r//P/8//z//v/////////+//7//v/+/wAAAQABAAAAAAABAAIAAgAA
AAAAAAAAAAAAAQABAAAAAAAAAAAAAAAAAAAAAAABAAEAAQABAAEAAAD/////////////
//////////////7//P/7//v//P///////v/8//z//P/8//7//f/9//3//f/+//7//v/8
//z/+//7//v/+//7//v/+//7//v/+//7//v/+//7//3//f/+//////8AAAIAAwAEAAUA
BQAFAAcABwAHAAcABwAIAAsADQAPAA8ADwAOAAsACwALAAsACQAIAAgABgAHAAcABwAH
AAcABgAFAAMAAgD///7//v/7//j/+P/2//b/9v/2//X/9f/1//X/9f/3//f/9//3//f/
9//3//b/9v/1//P/9f/9/woAGQAuAEkAaQCRALkA4gALASkBPAE/ASoB/gDBAIIARAAA
AMD/nv+R/4r/jf+W/57/pP+t/7j/wf/K/9H/1//c/+D/4v/l/+f/6f/q/+r/6//t/+//
7//v//D/7v/u/+7/7//v/+//7//w//D/7//v/+//8P/x//H/8f/x//H/8f/y//T/9P/1
//b/9P/z//P/8//z//T/9P/0//b/9v/3//f/9f/1//X/9f/1//X/9f/1//X/9f/2//b/
9v/2//b/9v/2//f/9//3//f/+P/4//f/9//3//f/9//3//f/9//3//f/9//3//f/9v/2
//b/9f/0//P/8v/y//H/8P/v/+//7v/t/+v/6f/n/+f/5f/k/+P/4f/f/9//2//Z/9j/
1//X/9b/1v/W/9b/1//X/9n/2v/b/9z/3//g/+L/5f/n/+j/6//t/+//8P/y//P/9f/2
//f/+P/5//n/+f/5//r/+v/6//v/+//7//z//P/8//z//P/8//z//P/8//z//P/6//r/
+v/6//z/+//7//v/+//6//r/+f/5//n/+f/5//n/+f/5//n/+f/5//n/+f/5//n/+v/7
//r/+f/4//f/9//4//r/+//7//v//P/8//r//P/8//z//v/////////+//7//v/+//7/
//////7/AAABAAIAAgAAAAAAAAAAAAAAAQABAAAAAAAAAAAAAAAAAAAAAAABAAEAAQAB
AAEAAAD///////////////////////////7//v/9////AAAAAAAAAAAAAAAA/v/9//3/
/f/9//7//v/+//7//v/9//3//f/9//3//f/9//3//f/9//3//f/9//3//////wAAAQAD
AAQABgAHAAgACQAJAAkACQAJAAkACQAJAAoADQAPAA8ADwAPAA4ADQANAA0ADQALAAoA
CgAIAAcABwAHAAcABQAEAAMAAQACAP///v/+//3/+v/6//j/+P/4//j/9//3//f/9//3
//f/9//3//f/9f/1//X/9P/4//f/9f/1//3/CgAbADIASQBrAI8AswDaAP8AGwEoAS0B
GAHqAK8AcgA4APj/vv+e/5P/kP+T/5z/ov+q/7H/uv/D/8r/0//Z/+D/4v/k/+f/6f/r
/+z/7P/t/+//7//v/+//8P/w//D/8P/x//H/8f/x//L/8v/x//H/8f/w//H/8f/x//P/
8//z//T/8v/y//P/9P/0//P/8//z//X/9v/2//b/9v/2//f/9//3//f/9//3//f/9//3
//f/+f/5//r/+v/4//j/+P/4//j/+f/5//n/+f/6//r/+f/5//n/+f/5//n/+f/5//n/
9//3//f/9//2//b/9v/1//T/8//y//L/7//u/+3/7f/u/+3/6//p/+f/5//l/+T/4//h
/9//3//b/9n/2P/X/9f/1v/W/9b/2P/Z/9n/2//a/9v/3P/f/+D/4v/l/+f/6f/t//D/
8//y//T/9f/3//j/+f/6//v/+//7//v//P/8//z//f/9//3//v/+//7//v/+//7//v/+
//7//v/+//7//v/+//7//v/9//3//f/9//z//P/7//3//f/9//3//f/9//3//f/7//v/
+//7//3//f/+/////f/9//3//f/8//z//f/9//////8AAAAA/v8AAAAAAAAAAAEAAQAB
AAQABAAEAAQAAgADAAMAAgACAAMABAAEAAQABAAEAAQABAAFAAUABAAGAAYABgAGAAQA
BAAEAAUABQAFAAUABQAGAAUABQAFAAMAAwADAAMAAwADAAMAAgACAAMAAwAEAAQABAAE
AAQABAACAAEAAQABAAEAAgACAAIAAgACAAEAAQABAAEAAQABAAEAAQABAAEAAwADAAMA
AwAFAAUABgAHAAkACgAMAA0ADAANAA0ADQAPAA8ADwAPAA8AEAATABUAFQAVABUAFAAT
ABMAEwATAA8ADgAOAAwADQANAA0ADQALAAoACQAHAAYAAwACAAIAAQD+//7//P/8//z/
/P/7//v/+//7//v/+//7//v/+//7//v/+//6//z/+//3//n/AwASACUAPgBXAHsAnwDD
AOoADQElATIBLQEUAeIAqQBwADIA7v+8/6T/nf+Y/5v/pP+u/7b/u//A/8n/1P/b/9//
5P/o/+z/7//x//P/8v/y//P/9f/1//X/9f/2//b/9v/2//f/9//3//f/+P/6//n/+f/5
//n/+f/4//f/+f/5//n/+v/6//r/+//8//z/+//7//v/+//8//z//P/8//z//f/9//3/
/f/9//3//f/9//3//f/9//3//v/+//7//v/+//7//v////////8BAAIAAgABAP//////
////AQABAAEAAQD///////////7//v/+//3//v/9//z//P/7//r/+f/5//b/9f/z//H/
7//v/+3/7P/r/+n/5//n/+f/5f/k/+P/3//e/97/3v/e/9//3//h/+T/5f/m/+n/6v/s
/+//8f/y//X/9//5//j/+v/7//3//P/9//7///8AAAEAAgAEAAIAAgADAAMABQAGAAYA
BgAEAAQABAAEAAQABAAEAAQABgAGAAYABgAEAAMAAwADAAMAAgACAAEAAQABAAEAAQAB
AAEAAQABAAEAAQABAAEAAQABAAIAAwAFAAUABQAFAAIAAgADAAMAAwADAAQABAAGAAgA
CAAIAAYABwAHAAcACAAIAAgACAAIAAkACQAIAAgACQAKAAoADAAMAAwADAAKAAsACwAK
AAoACgAKAAoACAAIAAgACQAJAAkACQAJAAoACQAJAAkABwAHAAcABwAIAAkACgAKAAoA
CgAIAAgACAAIAAgABwAHAAcACQAKAAoACgAIAAgABwAHAAcABwAHAAcABQAFAAUABQAF
AAUABQAFAAkACQAKAAsACwAMAA4ADwAQABEAEQARAA8ADwAPAA8AEQASABUAFwAXABcA
FwAWABcAFwAXABcAFQAUABQAEgARABEAEQARABEAEAAPAA0ACgAHAAYABgADAAAAAAD+
/wAAAAAAAP////////////////////////////////7//v/9//3///8DAA4AIwA6AFUA
dwChAMkA8gAZATkBSgFPAT4BDgHRAJIAUAAGAMj/qP+f/5r/mf+g/6j/rP+z/7r/xf/O
/9X/2//i/+b/6P/r/+3/7f/w//D/8f/z//P/8//z//T/8v/y//L/8//z//P/8//0//T/
8//z//P/9P/1//X/9f/z//P/8//0//T/9P/1//b/+P/3//f/9//1//b/9v/2//b/9v/3
//f/9//3//f/9//5//n/+f/5//f/9//4//j/+v/6//r/+v/6//v/+//7//n/+v/6//n/
+f/5//n/+f/5//n/+f/5//f/9//3//f/+P/4//j/9//0//P/8v/y//H/8P/v/+//7v/t
/+v/6f/n/+f/5f/k/+P/4f/f/9//3f/b/9r/2f/Z/9j/2P/Y/9b/1//X/9n/2v/b/9z/
3//e/+D/4//l/+b/6f/r/+3/7v/w//H/8//0//X/9v/3//X/9f/1//b/+P/4//n/+f/3
//j/+P/4//j/+P/4//j/+v/6//r/+v/4//j/+P/4//j/9//3//f/9//2//b/9f/z//P/
8//z//P/8//z//P/8//z//P/8//z//P/9P/1//X/9f/1//X/9P/0//X/9f/1//X/9v/2
//j/+v/6//r/+v/7//v/+//7//r/+f/4//n/+//8//z/+v/7//z//P/8//z//P/8//z/
/f/9//z/+v/6//r/+v/6//r/+v/7//n/+f/5//n/+v/5//n/+f/3//f/9//3//n/+f/5
//j/+P/5//j/+P/4//j/+P/4//f/9//3//X/9v/2//b/9v/2//X/9f/1//X/9f/1//f/
9//3//f/9f/1//X/9f/5//n/+v/7//n/+v/8//3/AAABAAEAAQABAAEAAQABAAIAAgAE
AAUABwAHAAcABgAFAAUABQAFAAUABAAEAAIAAQABAAEAAQABAAAA///9//r/9//2//b/
9f/y//L/8P/w//D/8P/v//H/8f/x//H/8P/v/+7/7f/v/+//7//u/+7/7f/t/+v/7//8
/wsAHgA3AFUAfQClAMwA9wAbATQBQQE6ARwB5QCkAGQAHgDW/6T/j/+I/4f/jv+W/57/
pf+q/7P/wP/J/83/1P/Y/9z/3//h/+P/5P/k/+X/5//n/+f/5//o/+j/6P/o/+n/6f/p
/+n/6v/q/+n/6f/p/+r/6//r/+v/7f/t/+3/7v/s/+z/7f/u/+7/7f/t/+3/7f/u/+7/
7v/u/+7/7//v/+//7//v/+//7//v/+//7//v/+//8P/w//L/8v/y//L/8P/x//H/8f/z
//T/9P/z//P/8//z//P/8//z//P/8//z//P/8//z//L/8v/y//H/8v/x//D/8P/t/+z/
6//r/+r/6f/n/+X/5f/l/+P/4v/f/93/2//b/9n/1//W/9X/0//S/9L/0v/S/9P/0//V
/9b/1//Y/9v/3v/g/+P/5f/k/+f/6f/r/+z/7v/v//H/8v/z//T/9f/3//f/9//4//j/
+P/5//n/+f/6//r/+v/6//r/+v/6//r/+v/6//r/+v/6//r/+v/6//n/+f/5//v/+v/6
//n/9//3//f/9//3//f/9//3//f/9//3//f/9//3//j/+f/5//n/+f/5//j/+P/5//n/
+f/5//r/+v/4//r/+v/6//r/+//7//v//v/+//7//v/+///////+//7///8AAAAAAAAA
AAAAAAD+///////+/wAAAAAAAAAA/v/+//7///////////////7//f/9//3/+//7//v/
+//9//3//f/8//7//f/9//7//v/9//z/+//+//7//P/8//z//P/8//v/+//7//v//P/8
//z//P/8//v/+//9//3//f/9//v/+//7//v/+//7//v/+//9//3//v//////AAACAAMA
BgAHAAcABwAHAAcABwAHAAkACgANAA8ADQANAA0ADAALAAsACwALAAsACgAKAAgABQAF
AAUABQAFAAQAAwABAAIA///+//7/+//4//j/9v/4//j/+P/3//f/9//3//f/9f/1//X/
9f/1//X/9f/0//T/8//z//X/+/8IABkAMABLAGsAkQC5AOIACQEnATgBOQEkAfYAuQB6
ADwA/P/A/57/kf+Q/5X/nP+k/6j/r/+6/8P/zP/T/9v/4P/k/+b/5//p/+v/7P/s/+3/
7//t/+3/7f/u//D/8P/w//H/8//z//P/9P/y//H/8f/x//L/8//z//P/9f/1//X/9v/0
//T/9f/2//j/9//3//f/9f/2//b/9v/4//j/+f/5//f/9//3//f/9//3//f/9//5//n/
+v/6//j/+P/4//j/+P/5//n/+f/5//r/+v/5//n/+f/5//n/+//7//v/+//5//n/+f/5
//j/+P/4//f/9v/1//T/9P/z//L/8f/x//D/7//t/+v/5//n/+X/5P/l/+P/4f/h/9//
3f/c/9v/2f/Y/9j/2P/Y/9n/2f/b/9z/3f/e/+H/4v/k/+f/6f/q/+3/7//x//T/9v/3
//n/+v/7//z//f/9//3//f/+/wAAAAABAAEA//8AAAAAAAAAAAAAAAAAAAAAAAAAAAAA
AAAAAAAAAAAAAP///////wEAAAAAAP////////////////////////3//f/9//3//f/9
//7//////////////wAAAAABAAEAAQABAAIAAgAAAAIAAgACAAIAAwADAAMABAAEAAQA
BAAEAAUABQAEAAYABwAIAAgABgAGAAYABgAGAAcABwAGAAYABgAGAAYABAAEAAQABQAF
AAUABQAFAAYABQAFAAUABQAFAAUABQAFAAUABQAEAAQAAwADAAQAAwADAAMAAwAEAAQA
BAAEAAQABAAEAAMAAwADAAEAAgACAAIABAAEAAMAAwAFAAUABQAFAAMAAwADAAMABQAF
AAUABQAFAAUABgAHAAkACgAMAA0ADgAPAA8ADwANAA0ADQANAA8AEAATABUAFQAVABUA
FAAVABUAFQAVABEAEAAQAA4ADQANAA0ADQAPAA4ADQALAAoABwAGAAYABQACAAIAAAD+
//7//v/9//7///8AAAEAAQABAAEAAQD////////+/wAA/f/9/wEABwAWACkAPABVAHUA
mwDBAOYABwEfASoBKQEQAeIApQBuADIA8v++/6b/n/+c/6H/qP+w/7b/vf/G/8//1v/f
/+X/6P/q/+7/7//z//X/9P/0//X/9//3//f/9//4//r/+v/6//v/+f/5//n/+v/8//v/
+//7//r/+//7//v/+//7//v//P/8//z//f/+//7//f/9//3//f/+//7//v/+//7/////
///////////////////////9//3//v/+//7//v/+//7/AAABAAEAAQD//wAAAAD/////
//////////////////////////////7//v/+//3//P/7//r/+v/5//j/9//3//T/8//x
/+//7//v/+3/7P/p/+f/5f/l/+P/4f/g/9//3f/c/9z/3P/c/93/3f/f/97/3//g/+P/
5v/o/+v/7f/s/+//8f/z//b/+P/5//v//P/9//7///////////8AAAAAAAABAAEAAQAC
AAIAAgAEAAQABAAEAAIAAgACAAIAAgACAAIAAgACAAEAAQABAAEAAAAAAP//////////
/////////////wEAAQABAAEAAQABAAIAAwACAAEAAAD/////AAACAAMAAgABAAEAAAAC
AAQABAAEAAYABwAHAAcABgAGAAYABgAGAAcABwAGAAYABwAIAAgACAAIAAgACAAGAAcA
BwAGAAgACAAIAAgACAAIAAgACQAHAAcABwAHAAYABQAFAAUABwAHAAcABwAFAAUABQAE
AAYABQAFAAYABgAFAAQAAwACAAAAAAABAAMAAwADAAUABAACAAIAAgACAAIAAQABAAEA
//8AAAAAAAACAAIAAQABAP//////////AQABAAEAAQABAAEAAQABAAIAAQABAAEAAgAE
AAcACQAKAAsACwALAAkACQAJAAkACwAMAA8AEQARABEAEQAQABEAEQARABEADwAOAA4A
DAALAAsACwALAA0ADAALAAkABwADAAEAAAABAP7//v/8//7//v/+//3//P/7//r/+f/7
//v/+//7//n/+f/5//j//P/5//f/+f///woAGQAuAEUAYwCJAK8A1gD/AB0BMgE9ATQB
EAHXAJwAYAAaANb/rv+d/5j/lf+Y/6D/qv+x/7j/wf/M/9X/2//e/+L/6P/r/+v/6//u
/+7/7//x//P/8//z//T/9P/0//T/9f/z//P/8//0//b/9f/1//X/9v/3//f/9//3//f/
9//4//j/+P/5//r/+v/5//n/+f/5//r/+v/6//r/+v/7//v/+//7//v/+//7//v/+//7
//v/+//8//z/+v/6//r/+v/8//3//f/9//3//v/+//3//f/9//3//f/9//3//f/9//3/
/f/9//3//P/8//z/+//6//n/+P/4//n/+P/3//f/9f/z//D/7f/r/+v/6f/o/+n/5//l
/+X/4//h/+D/3//b/9r/2v/a/9j/2f/Z/9v/2v/b/9z/3//i/+T/5//p/+n/6//s/+3/
8P/y//P/9f/2//f/+P/5//v/+//7//z//v/+///////9//7//v/+/wAAAAAAAAAA/v/+
//7//v/+//7//v/+//7//f/9//3//f/8//z/+//7//v/+//7//v/+//7//v/+//7//v/
+//7//v//P/9//v/+//7//v/+//8//7////9//3//v/+//7/AAAAAAAAAAABAAEAAQAC
AAIAAgACAAIAAwADAAIAAAABAAIAAgACAAIAAgACAAIAAwADAAIAAAAAAAAAAAACAAIA
AgADAAEAAQABAAEAAAD///////////////////////////7/AAD/////AAD/////////
/wAA/v/+/////f/9//3//f/+//7//f/8//z//v/+//7//v/+//7//v/8//v/+//7//v/
/P/8//z//P/8//v/+//9//3//f/9//v/+//7//v/+//7//v/+//9//3//v//////AAAC
AAMABgAHAAcABwAFAAUABQAFAAcACAALAA0ADQANAA0ADAALAAsACwALAAsACgAKAAgA
BwAHAAcABwAFAAQAAwABAAIA///+//7/+//4//j/9v/4//j/+P/3//f/9//3//f/9//3
//f/9//3//f/9//2//b/9f/1//n/AQAQACMAOgBVAHsAowDJAPQAGQE1AUQBPwEkAfAA
sQB0ADIA7P+2/5z/k/+Q/5X/nv+m/6z/s/+8/8f/0P/X/93/4v/m/+j/6f/r/+3/7v/u
/+//8f/v/+//7//w//D/8P/w//H/8//z//P/9P/0//P/8//z//T/9f/1//X/9f/1//X/
9v/0//T/9f/2//j/9//3//f/9//4//j/+P/4//j/+f/5//n/+f/5//n/+f/5//n/+f/5
//n/+v/6//r/+v/6//r/+v/7//v/+//7//z//P/7//v/+//7//v//f/9//3//f/7//v/
+//7//z//P/8//v/+P/3//b/9v/3//b/9f/1//L/8f/v/+3/6//r/+n/6P/p/+f/5f/l
/+P/4f/g/9//2//a/9r/2v/Y/9n/2f/b/9r/2//c/9//4P/i/+X/5//q/+3/7//x//L/
9P/1//f/+P/5//r/+//9//3//f/+/wAAAAABAAEAAQACAAIAAgAAAAAAAAAAAAIAAgAC
AAIAAgACAAIAAgACAAEAAQABAAEAAAAAAP////////////8BAAEAAQABAAEAAQABAAEA
AQABAAIAAwADAAMAAwADAAQABAAFAAUABQAFAAYABgAEAAYABgAGAAYABwAHAAcACgAK
AAoACgAKAAsACwAKAAoACwAMAAwACgAKAAoACgAKAAsACwAKAAwADAAMAAwACgAKAAoA
CwALAAsACwALAAoACQAJAAkACQAJAAkACQAJAAkACQAIAAgABwAHAAgACwALAAsACwAK
AAgACAAJAAkACQAJAAkACgAKAAkACAAIAAgACAAIAAwADAAJAAoACAAIAAgACAAKAAkA
CQAJAAcACAAIAAgACAAIAAcABwAJAAkACQAJAAkACQAJAAkACQAJAAkACQALAAsADAAN
AA8AEAASABMAFAAVABUAFQAVABUAFQAVABcAGAAbAB0AHQAdAB0AHAAbABsAGwAbABkA
GAAYABYAFQAVABUAFQATABIAEQAPABAADQAMAAwACwAIAAgABgAGAAYABgAFAAUABQAF
AAUABQAFAAUABQAHAAcABwAGAAQAAwADAAUADwAcAC0ARABdAH8ApwDNAPQAGQE1AUQB
QQEoAfgAuwCCAEQABADM/7D/pf+k/6f/sP+2/7z/w//M/9X/3v/n/+3/8v/0//b/9//5
//3//v/+////AQABAAEAAQACAAIAAgACAAMAAwADAAMABAAEAAMAAwADAAQABQAFAAUA
BQAFAAUABgAGAAYABwAIAAgABwAHAAcABwAIAAgACAAIAAgACQAJAAsACwALAAsACwAL
AAsACwALAAsADAAMAAoACgAKAAoADAANAA0ADQALAAwADAALAAwADQAOAA8ADwAPAA8A
DwANAA0ADQANAAwADAAMAAsADAALAAoACgAJAAgABwAHAAYABQADAAEAAQABAP///v/9
//v/+f/5//X/8//y//H/7//u/+7/7v/s/+3/7f/v/+7/7//w//P/9f/4//z///8AAAMA
BQAHAAgACgALAA0AEAARABIAEwAVABUAFQAWABgAGAAZABkAFwAYABgAGAAYABgAGAAY
ABgAGAAYABgAGAAYABgAGAAYABcAFwAXABkAGAAYABcAFwAXABcAFwAXABcAFwAXABcA
FwAXABcAGQAZABoAGwAZABkAGQAZABoAGgAbABsAGwAbABwAHAAaABwAHAAcAB4AHwAf
AB8AIAAgACAAIAAgACEAIQAgACAAIQAiACIAIgAiACIAIgAgACEAIQAgACAAIAAgACAA
IAAiAA==
         </WaveFormData>
      </LeadData>
      <LeadData>
         <LeadByteCountTotal>10000</LeadByteCountTotal>
         <LeadTimeOffset>0</LeadTimeOffset>
         <LeadSampleCountTotal>5000</LeadSampleCountTotal>
         <LeadAmplitudeUnitsPerBit>4.88</LeadAmplitudeUnitsPerBit>
         <LeadAmplitudeUnits>��V</LeadAmplitudeUnits>
         <LeadHighLimit>2147483647</LeadHighLimit>
         <LeadLowLimit>268435456</LeadLowLimit>
         <LeadID>V5</LeadID>
         <LeadOffsetFirstSample>0</LeadOffsetFirstSample>
         <FirstSampleBaseline>0</FirstSampleBaseline>
         <LeadSampleSize>2</LeadSampleSize>
         <LeadOff>FALSE</LeadOff>
         <BaselineSway>FALSE</BaselineSway>
         <ExcessiveACNoise>FALSE</ExcessiveACNoise>
         <MuscleNoise>FALSE</MuscleNoise>
         <LeadDataCRC32>187267453</LeadDataCRC32>
         <WaveFormData>
AgACAAIAAgAAAAAAAAAAAAAAAAAAAAAA/f/8//v/+v/+/wIABgAKACMAPABVAG4AkQC0
ANcA+gAAAQQBCAEMAd4AsgCGAFoAPAAgAAQA6P/n/+b/5f/k/+X/5v/n/+j/6//u//H/
9P/1//b/9//4//j/+P/4//j/+v/6//r/+v/8//z//P/8//z//P/8//z/+v/6//r/+v/8
//z//P/8//7//v/+//7//P/8//z//P/+//7//v/+//7//v/+//7//v/+//7//v/8//z/
/P/8//z//P/8//z//P/8//z//P/+//7//v/+/wAAAAAAAAAA///+//3//P/8//z//P/8
//7//v/+//7/AAAAAAAAAAD+//7//v/+//3//P/7//r/+v/6//r/+v/4//j/+P/4//f/
9v/1//T/8v/y//L/8v/x//D/7//u/+z/7P/s/+z/7f/u/+//8P/y//L/8v/y//X/9v/3
//j/+v/8//7/AAD+//7//v/+//7//v/+//7///8AAAEAAgACAAIAAgACAAIAAgACAAIA
AgACAAIAAgAAAAAAAAAAAAAAAAAAAAAAAgACAAIAAgACAAIAAgACAAIAAgACAAIAAQAA
AP///v/+//7//v/+/wAAAAAAAAAA/v/+//7//v/+//7//v/+////AAABAAIABAAEAAQA
BAACAAIAAgACAAQABAAEAAQABgAGAAYABgAIAAgACAAIAAYABgAGAAYABAAEAAQABAAH
AAgACQAKAAgACAAIAAgABgAGAAYABgAFAAQAAwACAAMABAAFAAYACAAIAAgACAAGAAYA
BgAGAAYABgAGAAYABAAEAAQABAAEAAQABAAEAAMAAwADAAQABgAGAAYABQAHAAcACAAI
AAUABQAGAAcABQAGAAcACAAJAAoACwAMAAoACgAKAAoACwALAAwADQAPABEAFAAXABUA
FQAVABQAFgAXABcAFgAUABMAEgARABAAEAAQAA8ADAALAAoACQAIAAUABQADAAIAAAD+
/wAA/v/+//3//f///////v/+/wAAAQABAAEA/v/+/wAA/f/5//X/8v/0//z/CQAeADYA
WAB+AKQAywD0ABcBMQE9AToBIAHyAMQAjgBSAB4A/f/u/+b/3f/d/+D/4f/f/+H/4v/o
/+v/7P/v//D/8P/y//X/9f/1//T/9P/z//X/9f/1//X/9//3//j/+P/6//r/+v/6//j/
+f/5//n/+f/5//n/+f/6//r/+v/7//v/+//8//3//P/7//r/+f/6//r/+v/6//z//v/+
//7//f/8//v/+v/7//z//P/9//3//v/+//7//v/+//7//v/+//7//v/+//7//f/8//z/
/v/+//7//v/+//7//v/+//7//v/+//3////////////9//3//f/7//r/+f/4//f/9f/1
//P/8v/1//T/9f/1//L/8f/x//H/7v/u/+3/7P/u/+3/7P/s/+3/7f/t/+3/7v/v//H/
8v/0//T/9v/3//n/+//8//3//v/+////AAAAAP///v/9/////////wAA//////7//P/+
//7//v///wEAAQABAAEA/v/9//z/+//7//z//f////3//P/7//v/+//7//v/+//6//r/
+v/6//j/+P/3//f/+P/4//n/+v/4//j/+P/4//r/+v/6//n/+//8//z//f/8//z/+//6
//v/+//7//v//P/9//7/AAD+////////////AAAAAAAAAAABAAEAAQD/////////////
//8AAAEAAQABAAEAAQD///7//f/9//7///8AAAEA///+//7//v/+//3//f/9//////8A
AAAAAAD///3//v/8//z//P/8//r/+v/6//r//P/8//z//P/+//3//f/9//z//P/8//z/
+//7//v//P/8//v/+//8//3//f/+/////v///wAAAQACAAIAAgACAAIAAQABAAIABQAG
AAcACQAJAAkACQAJAAgACAAJAAkACAAIAAcABgAFAAQABAAEAAUABAADAAIAAQAAAP3/
/f/5//j/9v/0//b/9v/2//X/9f/1//X/9P/0//T/9f/1//X/9P/0//T/8//x/+3/6v/q
//L/AQAWAC4ATAB0AJ4AyQD0ABsBNwFHAT4BHAHsALgAggBGABIA8f/i/9z/1//V/9j/
2f/Z/9n/2v/g/+P/5P/l/+j/6v/s/+3/7//u/+7/7//v/+//7//v/+//7//v//D/8P/w
//D/8P/w//D/8f/x//H/8f/x//H/8f/w//D/8P/x//P/8//0//X/8//z//P/8//y//L/
8v/y//L/9P/0//T/9P/0//T/9P/2//b/9f/1//X/9v/2//b/9v/2//b/9v/4//j/+P/4
//f/9//3//j/9v/2//b/9v/4//j/+P/4//b/9v/2//X/9//3//f/9//5//n/+f/3//b/
9f/0//P/8//z//H/8P/y//D/8P/v/+7/7f/t/+3/7P/s/+v/6v/o/+f/5v/m/+f/5//n
/+f/6v/r/+3/7v/u/+7/8P/x//P/9f/2//f/+P/4//n/+v/9//3//f/9//3//f/9//7/
/P/9//3//P/8//z//P/9//3//f/9//3//f/9//3//f/8//z//P/9//3//P/7//v/+//7
//v/+//6//r/+v/6//r/+v/5//n/+f/4//j/+P/6//r/+v/6//z//P/8//v/+f/6//r/
+//5//r/+v/6//v/+//7//v//f/9//3//v/8//3//f/9////AAAAAAAAAgADAAMAAwAB
AAEAAQABAAEAAQACAAMAAQABAAEAAQADAAIAAQABAAEAAQABAAEAAQAAAAAAAAACAAEA
AQABAAAA//////7//v/9//3//f///wEAAAD+//7//v/+/wAAAAAAAAAAAAAAAAAAAAD+
//3//f/9//7//v/+//7//f/9//3//v/+//3//f/+//////8AAAEAAgADAAQABQAGAAYA
BgAGAAYABQAFAAYABwAIAAkACwANAA0ADQANAAwADAANAA0ADAAMAAsACgAJAAgACAAI
AAkACAAHAAYAAwACAP/////9//z/+v/4//r/+v/6//n/+f/5//n/+P/4//j/+f/5//n/
+P/4//j/+f/1//H/7v/u//b/AwAWACwATAByAJoAwQDsABEBLQE5ATQBFgHoALQAgABI
ABQA8//k/9r/1//X/9j/2f/Z/9v/3v/i/+X/6P/r/+z/7v/w//H/8f/y//L/8//z//P/
8//z//P/8//z//T/9P/0//T/9P/0//L/8//z//P/9f/1//X/9f/0//T/9P/1//X/9f/2
//f/9f/1//X/9f/2//b/9v/2//b/+P/4//j/+P/4//j/+P/4//j/9//3//f/+P/4//j/
+v/6//r/+v/4//j/+P/4//n/+f/5//r/+v/6//r/+v/6//r/+v/6//r/+v/6//n/+f/5
//n/+f/3//f/9//1//f/9//3//f/9f/1//P/8v/y//D/8P/v/+7/7f/t/+3/6v/q/+n/
6P/q/+n/6P/o/+v/6//r/+v/6v/r/+3/7v/w//D/8v/z//P/9f/2//f/+v/6//v//P/9
//3//f/9//3//f/9//7//v///////v/+//7//v/////////////////////////+//7/
/v///////v/9//3//f/9//3//f/+//7//v/+//7//v/9//3//f/8//z//P/8//z//P/8
//r/+v/6//n/+v/8//3////9//7//v/+////////////////////AAAAAAEAAQABAAEA
AgACAAIABAAFAAUABQADAAMAAwADAAMAAwAEAAUAAwADAAMAAwAFAAQAAwADAAUABQAF
AAUAAwACAAIAAgAEAAMAAwADAAEAAQACAAIAAgABAAMAAwAEAAQABAAEAAQAAgACAAIA
AgACAAIAAgACAAAA////////AAAAAAAAAAABAAEAAQACAAIAAQABAAIAAwADAAQABQAG
AAcACAAJAAoACgAKAAoACgAJAAkACgALAAwADQAPABEAEQARABEAEAAQABEAEQAQABAA
DwAOAA0ADAAMAAwACQAIAAcABgAFAAQAAQABAAEAAAD+//z//v/+//7//f/9//3//f/8
//z//P/9//3/+//6//r/+v/9//v/9f/y//T//P8JABwAMgBOAHQAlgC7AOQABQEdASsB
JgEGAdgAqAB2AEAAEADx/+T/3v/Z/9v/4P/f/9//3//i/+T/6f/s/+//8v/y//T/9f/1
//T/9P/1//X/9//3//f/9//3//f/+P/4//b/9v/2//b/9P/1//X/9f/1//X/9f/1//X/
9v/3//n/+P/3//f/9//3//f/9//3//j/+P/4//j/+P/6//r/+v/6//r/+v/6//r/+v/5
//n/+f/6//r/+v/6//r/+v/6//r/+v/6//r/+//7//v//P/6//r/+v/6//r/+v/6//r/
+v/6//r/+f/5//n/+f/5//n/+f/5//f/9f/1//X/9f/1//X/8//y//L/8P/w/+//8P/v
/+//7//t/+z/6v/o/+r/6f/o/+j/6v/r/+z/7f/u/+//8f/y//T/9P/2//f/+f/7//z/
/f/8//z//f/+/wEAAQABAAEA////////AAAAAAEAAQAAAAIAAgACAAMAAQABAAEAAQAB
AAEAAQABAAIAAgACAAMAAQAAAP////8BAAEAAQABAAIAAgACAAIAAAAAAP////////7/
/v/+/wAAAAAAAAAAAAAAAAAA/////wAAAAABAAEAAgACAAIAAwADAAMAAwABAAEAAQAC
AAQABQAFAAUAAwAEAAQABAAEAAUABQAFAAUABQAFAAUABwAHAAgACQAJAAkACQAJAAcA
BgAFAAUABwAHAAcABwAJAAgACAAIAAYABQAFAAUABAADAAMAAgAEAAUABwAHAAgACAAI
AAgACAAFAAQAAwACAAIAAgACAAIABAADAAMAAwAEAAQABAAEAAMAAwADAAQAAgABAAEA
AgAEAAUABwAJAAgACQAKAAsACgAKAAoACgALAAsADAAOAA0ADgAPABEAEQARABEAEQAQ
ABAAEQARAA4ADgANAAwACwAKAAoACgAJAAgABwAGAAYABgAEAAUAAwACAAAA/v////7/
/f/7//3//f/9//z//P/8//3//f/7//r/+v/6//f/9f/x/+7/8v/+/w8AIgA8AFoAfgCk
AMkA7AANASEBKwEcAfgAygCeAGoAMgAGAO//5v/e/9v/3f/k/+X/4f/h/+T/5v/n/+j/
6//u//L/9P/3//f/9//2//b/9f/z//P/8//z//X/9f/2//b/+P/4//j/+P/4//n/+f/5
//j/9//2//X/9f/2//f/+f/5//n/+v/7//n/+f/5//n/9v/2//b/9v/3//r/+//8//r/
+v/6//r/+v/6//n/+f/3//j/+P/4//j/+P/4//j/+v/6//r/+v/9//3//f/+//7//v/+
//7//P/8//z//P/8//z//P/7//n/+f/5//n/+v/7//z/+//5//n/+f/5//f/9//1//T/
9P/y//L/8f/y//H/8f/x//D/8P/v/+7/7P/r/+r/6v/p/+n/6f/p/+z/7f/v//D/8v/y
//T/9f/5//v//P/9//3//P/8//z//f/9//3//f/9//3//f/+//z//f/9//z///8AAAEA
AwACAAEAAAD/////////////AAAAAAAAAQD///7//f/9//3//f/9//3//P/8//z//P/8
//z/+//7//n/+P/4//j/+f/6//v//P/+//7//v/9//z//P/7//v/+f/6//r/+v/+////
AAABAP///////wAAAAABAAEAAQD//wAAAAAAAAAAAQABAAEAAgADAAQABQADAAMABAAF
AAQAAwACAAEAAgACAAIAAwADAAMAAwADAAEAAAAAAAAA/v/9//3//f///wEABAAGAAQA
BAADAAIAAQAAAAAAAAAAAAAAAgACAAIAAgACAAEAAQABAAAAAAAAAAAA/v/9//z//P/+
//3//f/+/wEAAQACAAMABAAFAAYABwAIAAgACAAIAAgABwAHAAgACQAKAAsADQANAA0A
DQANAAwADAANAA0ADgAOAA0ADAALAAoACgAKAAkACAAHAAYAAwACAP/////9//z/+v/4
//j/+P/4//f/+f/5//n/+P/6//r/+//7//n/+P/4//j/9//1//P/7v/s//L/AwAaADIA
UgB6AKIAywD0ABkBMwFBAToBGAHoALYAgABGABIA8//o/+D/2f/Z/9r/2//X/9f/3P/e
/+P/5v/p/+r/6v/q/+3/7f/v//D/8v/z//H/8f/x//H/8f/x//L/8v/y//L/8v/y//L/
8//z//P/8//z//P/8//y//L/8v/z//L/8f/x//H/8//z//P/8//0//T/9P/0//L/9P/0
//T/8v/y//L/8v/y//L/8f/x//P/9P/0//T/9v/2//b/9v/4//j/+P/4//j/9//2//b/
9P/0//T/9P/0//T/9P/0//T/9P/0//P/9f/1//X/9f/1//X/9f/z//P/8//z//P/8f/x
/+//7v/s/+r/6v/p/+r/6f/p/+n/5v/m/+X/5P/m/+X/5P/k/+X/5f/l/+X/5P/l/+f/
6P/s/+z/7v/v/+//8f/y//P/9P/0//X/9v/3//f/9//3//b/9f/0//T/9v/3//f/9v/2
//b/9v/3//X/9f/1//X/9//3//f/9//2//b/9v/3//X/9P/z//P/8//z//P/8//z//L/
8f/w//D/8P/v/+//8f/w//D/8P/y//L/8v/y//L/8v/y//H/7//w//D/8f/x//L/8v/y
//T/9f/2//f/9//3//f/+P/3//f/9v/1//f/+P/4//j/+P/5//n/+f/5//n/+f/5//n/
+f/6//v/+f/5//n/+f/7//r/+f/5//n/+f/5//n/9//2//b/9v/2//X/9f/1//X/9f/2
//b/+P/5//j/9v/2//b/9v/2//b/9v/2//b/9v/2//b/9v/1//X/9f/2//b/9v/2//X/
9f/1//b/9P/z//P/9P/1//X/9v/3//r/+//8//3//v/+//7//v/+//3//f/+//3//v//
/wEAAwADAAMAAwACAAIAAwADAAQABAADAAIAAwACAAIAAgAAAP7//P/6//n/+P/1//X/
9f/0//L/8P/w//D/8P/v//H/8f/x//D/7v/u/+//7//v/+7/7v/u/+//7f/r/+b/5P/o
//P/BAAaADYAWgCAAKcA0gD5ABsBMwE6ASgB/gDMAJgAXgAkAPn/5P/a/9P/0f/U/9f/
1f/T/9T/1v/b/97/4f/k/+T/5v/p/+n/6v/q/+v/6//r/+v/6//r/+v/6//s/+z/6v/q
/+r/6v/s/+3/7f/t/+3/7f/t/+3/7P/s/+z/7f/t/+3/7v/v/+//7//v/+//7v/u/+7/
7v/s/+7/7v/u//D/8P/w//D/8P/w/+//7//v//D/8P/w//D/8P/w//D/8P/w//D/8P/z
//P/8//0//L/8v/y//L/9P/0//T/9P/0//T/9P/z//H/8f/x//H/8f/x//H/7//v/+//
7//v/+//7//t/+z/7v/s/+z/6//o/+f/5//n/+b/5v/l/+T/4v/h/+D/4P/j/+P/4//j
/+b/5//p/+r/7P/s/+7/7//x//P/9P/1//T/9P/1//b/9//3//f/9//5//n/+f/6//j/
+f/5//j/+v/6//r/+//7//v/+//7//v/+//7//v/+v/6//r/+//7//r/+f/5//v/+//7
//v/+v/6//r/+v/6//r/+f/5//n/+P/4//j/+P/4//j/+P/6//r/+v/5//n/+v/6//v/
+//8//z//P/9//3//f/9//3//f/9//7//v///////////wAAAAAAAAAAAQABAAEAAQAB
AAEAAQD/////AAABAAEAAQABAAEAAQAAAP///////////////wEAAAAAAAAA/v/9//3/
/f//////AAAAAAAA/////////f/9//3//f8BAAAA/v/+//7//v/+//7//v/+/wAAAAAA
AAAAAAD///////8AAAAAAAAAAP///////wAAAAD/////AAABAAEAAgADAAIAAwAEAAUA
CAAIAAgACAAIAAcABwAIAAkACgALAA0ADQANAA0ADQAMAAwADQANAAwADAALAAoACQAI
AAgACAAHAAYABQAEAAMAAgD//////f/8//r/+P/6//r/+v/5//n/+f/5//j/+P/4//n/
+f/5//j/+P/4//n/9f/x/+7/8P/2/wUAGAAwAEwAcACWAL8A6AALASMBMQEsAQ4B4ACu
AHwARgAWAPX/6P/g/93/3f/e/93/3f/f/+D/5P/n/+r/7f/w//D/8v/z//P/9P/0//X/
9f/1//X/9f/1//X/9f/2//b/+P/4//j/+P/2//f/9//3//f/9//3//f/+P/4//j/+f/3
//f/+P/5//n/+f/5//n/+v/6//r/+v/6//z//P/8//r/+v/6//r//P/8//v/+//7//z/
/P/8//r/+v/6//r//P/8//z//P/9//3//f/+//z//P/8//z//v/+//7//v/8//z//P/7
//v/+//7//v/+//7//v/+f/5//n/+f/5//n/+f/3//b/9P/y//L/8f/y//H/8f/x//D/
8P/v/+7/7v/t/+z/7P/t/+3/7f/t/+7/7//x//L/9P/0//b/9//5//v//P/9/wAAAAAB
AAIAAwADAAMAAwADAAMAAwAEAAYABwAHAAYABgAGAAYABwAFAAUABQAFAAUABQAFAAUA
BAAEAAQABQAFAAQAAwADAAMAAwADAAMAAgACAAIAAgAEAAQAAwADAAMAAgACAAIAAgAC
AAIAAgAEAAQABAADAAMABAAEAAUAAwAEAAQABAADAAMAAwADAAUABQAFAAYABgAHAAcA
BwAHAAgACAAIAAoACwALAAsACgAJAAgABwAJAAkACgALAAkACQAJAAkACQAIAAcABwAH
AAcABwAHAAkACAAIAAgACgAJAAkACQAHAAcACAAIAAYABQAFAAUABwAHAAcABwAJAAgA
CAAIAAgACAAIAAgACAAIAAgACAAIAAgACAAHAAcABwAIAAgACAAIAAcABwAHAAgACAAH
AAcACAAJAAkACgALAAwADQAOAA8AEAAQABAAEAAOAA0ADQAOABEAEgATABUAFwAXABcA
FwAYABgAGQAZABYAFgAVABQAEwASABIAEgATABIAEQAQAA8ADgALAAsACQAIAAYABAAF
AAQAAwABAAIAAwAEAAQABgAGAAcABwAFAAQABAAEAAMAAQD9//r//v8GABUAKAA+AFwA
ggCmAMkA7gALAR8BJwEcAfgAzACgAHAAPAAQAPv/8P/o/+X/5//q/+n/6f/p/+z/8P/1
//j/+f/6//r//P/9/////v/+/////////////////wEAAQACAAIAAQAAAP///v8AAAEA
AQABAAEAAQABAAEAAAAAAAAAAQABAAEAAgADAAMAAwADAAMAAAAAAAAAAAAAAAIAAgAC
AAQABAAEAAQABAAEAAMAAwADAAQABAAEAAIAAgACAAIABAAEAAQABAAEAAMAAgACAAIA
AgACAAIABAAEAAQABAAEAAQABAADAAEAAQABAAEAAwADAAMAAQABAAEAAQABAP/////9
//z//P/6//r/+f/4//f/9//3//T/9P/z//L/9P/z//L/8v/z//P/8//z//L/8//1//b/
+P/4//r/+//7//3//v///wEAAgAEAAYABwAHAAcABwAFAAUABQAGAAQABQAFAAQABQAG
AAcACQAHAAcABwAHAAcABwAHAAcACAAIAAgACQAJAAgABwAHAAUABQAFAAUABgAGAAYA
BgAEAAQAAwADAAQABAAFAAYABgAGAAYABgAEAAQABAADAAQABgAHAAkABgAGAAUABAAH
AAcABwAHAAgACQAKAAwACgALAAsACwALAAwADAAMAAwADQANAA0ADAALAAoACQAHAAcA
CAAJAAsACwALAAsADQAMAAsACwAJAAkACQAJAAoACgALAAwADAALAAsACwAJAAkACgAK
AAoACQAJAAkACQAJAAkACQAIAAYABAADAAgACAAKAAsADAAJAAgABwAGAAQABAAEAAQA
BgAGAAYABgAHAAcACAAJAAcABgAFAAQABAAFAAYACAAIAAcABwAIAAYABQAFAAUABwAJ
AAsADQAOAA4ADgAOAA4ADQANAA4ADwAQABEAEwATABMAEwATABQAFAAVABUAFAAUABMA
EgATABIAEgASAA8ADgANAAwACgAIAAQAAwACAAIAAQAAAAIAAgACAAEAAAD///7//P/9
//7/AAABAP///v/+//7//f/7//f/9P/0//r/BwAYAC4ASgBuAJQAvQDoAAkBJwE5ATwB
IgH0AMQAkgBYACAA+//s/+T/3f/b/+D/4f/f/9//4v/m/+n/7P/t//D/8v/0//X/9f/2
//b/9//3//n/+f/5//n/+f/5//r/+v/4//j/+P/4//r/+//7//v/+//7//v/+//6//r/
+v/7//v/+//8//3/+//7//v/+//8//z//P/8//z//v/+//7//v/+//7//v/+//7//f/9
//3//v/+//7//v/+//7//v8AAAAAAAAAAAEAAQABAAIAAAAAAAAAAAAAAAAAAAAAAAAA
AAAAAP/////////////////////9////////////+//7//n/+P/4//b/9v/1//b/9f/1
//X/9P/0//P/8v/w/+//7v/u/+3/7f/t/+3/8P/x//P/9P/2//b/+P/5//r/+//7//v/
/v/+////AAABAAEAAQABAAIAAwAEAAYABgAHAAcABgAFAAQAAwADAAQABQAGAAcABQAF
AAUABQACAAIAAgADAAMAAgABAAEA//////////8CAAIAAgACAAIAAgABAAEAAwACAAIA
AgACAAIAAgACAAIAAgACAAEAAwAEAAQABQAEAAQAAwACAAUABQAFAAUABwAHAAcACAAG
AAcABwAHAAkACgAKAAoACAAJAAkACQAJAAkACQAJAAkACQAKAAsACQAJAAkACQALAAoA
CQAJAAkACQAJAAkACQAIAAgACAAIAAcABwAHAAcABwAIAAgACAAHAAcABwAHAAcABwAH
AAcABgAFAAUABAAEAAQABQAHAAcABgAFAAcABwAHAAYACAAIAAgACAAHAAYABQAEAAYA
BgAGAAYACAAHAAcABwAGAAYABgAGAAUABQAFAAYABgAFAAUABgAHAAcACAAJAAgACQAK
AAsADgAOAA4ADgAOAA0ADQAOAA8AEAARABMAEwATABMAEwAUABQAFQAVABYAFgAVABQA
EwASABIAEgARABAADwAOAA0ADAAJAAkABwAGAAQAAgAEAAQABAADAAMAAwADAAIAAAAA
AAEAAQADAAIAAgACAAEA/f/5//j/+v8EABMAKABCAGQAjACyAN0ABgEpAUMBSwE8ARYB
5gC0AHwARAAUAPv/8P/o/+P/5f/q/+n/5//n/+z/8P/z//b/+f/6//z//P/7//v//v/+
///////9//3//f/9//////8AAAAAAAAAAAAAAAAAAAEAAQABAAEAAQABAAEAAAAAAAAA
AQABAAEAAgADAAUABQAFAAUABAAEAAQABAAEAAYABgAGAAYABgAGAAYABgAGAAUABQAF
AAYABgAGAAgACAAIAAgACAAIAAgACAAJAAkACQAKAAoACgAKAAoACgAKAAoACgAMAAwA
DAALAAsACwALAAsACQAJAAkABwAHAAcABwAHAAcABwAFAAQABAACAAIAAQAAAP//////
//7//v/9//z/+v/5//j/+P/7//v/+//7//r/+//9//7/AAAAAAIAAwAFAAcACAAJAAoA
CgALAAwADwAPAA8ADwAPAA8ADwAQABEAEwAUABQAFAAUABQAFQATABMAEwATABUAFQAV
ABUAFAAUABQAFQAXABYAFQAVABUAFQAVABUAFAAUABQAFAAWABYAFQAVABUAFAAUABQA
FgAWABYAFgAYABgAGAAXABcAGAAYABkAGQAaABoAGgAZABkAGQAZABsAGwAbABwAHAAd
AB0AHQAdAB4AHgAeAB4AHwAfAB8AHwAfAB8AHwAfAB8AIAAhACEAIQAhACEAIQAgAB8A
HwAfAB8AHwAfACEAIAAgACAAIAAfAB8AHwAfAB8AIAAgACAAHwAfAB8AIQAhACEAIQAh
ACAAHwAfACAAIAAgACEAIQAhACAAHwAfAB8AHwAfACEAIgAiACAAIAAgACAAIAAiACIA
IgAiACIAIgAiACIAIgAhACEAIQAiACIAIgAiACEAIQAhACIAJAAjACMAJAAlACUAJgAn
ACYAJwAoACkALAAsACwALAAsACsAKwAsAC8AMAAxADMANQA1ADUANQAyADIAMwAzADQA
NAAzADIAMQAwADAAMAAvAC4ALQAsACsAKgAnACcAJQAkACIAIAAiACIAIgAhACEAIQAh
ACAAIgAiACMAIwAjACIAIgAiACEAHwAZABYAGgAiADEARgBeAHwAoADGAOsAEgEzAUsB
VwFMASoB/gDQAJ4AaAA8ACEAFAAOAAsACwAMAA0ACwALAA4AEgAVABgAGwAeABwAHAAd
AB8AIAAgACEAIQAhACEAIQAhACMAIwAkACQAJAAkACQAJAAkACUAJQAlACcAJwAnACcA
JgAmACYAJwAnACcAKAApACcAJwAnACcAJwAoACkAKgAoACoAKgAqACwALAAsACwALAAs
ACsAKwArACwALAAsACwALAAsACwALgAuAC4ALgAtAC0ALQAuADAAMAAwADAAMAAwADAA
MAAyADIAMgAxADEAMQAxADEAMQAxADEALwAvAC8ALwAvAC8ALwAtACwALAAqACoAKQAq
ACkAKQApACYAJgAlACQAJAAjACIAIgAjACMAIwAjACQAJQAnACgAKgAqACwALQAvADEA
MgAzADYANgA3ADgAOgA7ADwAPQA9AD0APQA+AD4APwA/AD4APgA+AD4APwA/AD8APwA/
AD8APwA/AD8AQABAAEAAQQBDAEIAQQBBAEEAQQBBAEEAQABAAEAAQABCAEIAQQBBAEMA
QgBCAEIARABEAEQARABCAEIAQgBBAEEAQgBCAEMAQwBEAEQARABFAEUARQBFAEcARwBH
AEgASABJAEkASQBJAEoASgBKAEoASwBLAEsASwBLAEsASwBLAEsATABNAE0ATQBNAE0A
TQBOAA==
         </WaveFormData>
      </LeadData>
      <LeadData>
         <LeadByteCountTotal>10000</LeadByteCountTotal>
         <LeadTimeOffset>0</LeadTimeOffset>
         <LeadSampleCountTotal>5000</LeadSampleCountTotal>
         <LeadAmplitudeUnitsPerBit>4.88</LeadAmplitudeUnitsPerBit>
         <LeadAmplitudeUnits>��V</LeadAmplitudeUnits>
         <LeadHighLimit>2147483647</LeadHighLimit>
         <LeadLowLimit>268435456</LeadLowLimit>
         <LeadID>V6</LeadID>
         <LeadOffsetFirstSample>0</LeadOffsetFirstSample>
         <FirstSampleBaseline>0</FirstSampleBaseline>
         <LeadSampleSize>2</LeadSampleSize>
         <LeadOff>FALSE</LeadOff>
         <BaselineSway>FALSE</BaselineSway>
         <ExcessiveACNoise>FALSE</ExcessiveACNoise>
         <MuscleNoise>FALSE</MuscleNoise>
         <LeadDataCRC32>2495657061</LeadDataCRC32>
         <WaveFormData>
BAAEAAQABAADAAIAAQAAAAEAAgADAAQAAgAAAP7//P///wAAAQACABYAKAA6AEwAaACE
AKAAvADEAMwA1ADcAMAApgCMAHIAWwBGADEAHAAYABQAEAAMAAgABAAAAPz//v/+//7/
/v8AAAAAAAAAAAAAAAAAAAAA/v/+//7//v8AAAAAAAAAAP///v/9//z//v/+//7//v/+
//7//v/+////AAABAAIAAQAAAP///v8AAAAAAAAAAP7//v/+//7/AAAAAAAAAAAAAAAA
AAAAAAAAAAAAAAAAAAAAAAAAAAABAAIAAwAEAAQABAAEAAQAAQAAAP///v/8//z//P/8
////AAABAAIABAAEAAQABAACAAIAAgACAAAAAAAAAAAAAgACAAIAAgAAAAAAAAAAAP//
/v/9//z//v/+//7//v/9//z/+//6//r/+v/6//r//P/8//z//P/8//z//P/8//3//v//
/wAAAwAEAAUABgAFAAQAAwACAAQABAAEAAQABgAGAAYABgAEAAQABAAEAAQABAAEAAQA
AgACAAIAAgAAAAAAAAAAAAEAAgADAAQAAgACAAIAAgACAAIAAgACAAAAAAAAAAAA/v/+
//7//v/+//7//v/+////AAABAAIAAQAAAP///v/8//z//P/8////AAABAAIAAgACAAIA
AgACAAIAAgACAAQABAAEAAQAAgACAAIAAgAEAAQABAAEAAIAAgACAAIAAgACAAIAAgAD
AAQABQAGAAYABgAGAAYAAwACAAEAAAD+//7//v/+/wEAAgADAAQABAAEAAQABAABAAAA
///+/wAAAAAAAP///f/9//3//f/9//3//f/9//v/+//7//v//f/9//3//f/+////AAAB
AAAA//////7//v/+//7//v/9//7/////////////////AAABAAIABQAIAAkADAAMAAsA
CwAKAAoACwAMAA0ADgALAAkACAAHAAMAAwADAAMAAQAAAP///f/+//z//P/7//r/+f/3
//f/9f/1//T/9P/1//X/9f/1//f/9//3//f/9P/y//D/8f/w/+3/6P/m/+z/9v8EABYA
LgBLAGcAgACfALwA1ADlAOsA3gDIAKwAiwBkAD8AJQAZAA4AAwD7//r/+P/y/+//8P/y
//D/7//u/+3/7f/t/+//7f/s/+v/6v/p/+r/6//s/+3/7v/v//D/8f/x//H/8f/x/+//
7//v/+//7//v/+//7//t/+7/7v/u/+//8P/x//P/8v/x//D/7//u/+7/7v/u//H/8v/z
//P/8f/x//H/8f/z//L/8v/y//L/8v/y//L/8v/y//L/8v/x//H/8P/v/+3/7f/t/+3/
7v/v//H/8v/w//D/8P/w//H/8v/z//T/9v/2//b/9//0//P/8v/x/+//7//v/+7/8P/w
//D/7//x//L/8//0//P/8v/w/+//7f/t/+v/6//s/+3/7v/v/+3/7f/t/+7/8P/w//H/
8v/x//L/8//z//P/9P/1//b/9f/1//X/9f/0//T/8//z//P/8//z//T/8v/x//H/8f/0
//T/9P/0//b/9v/3//f/9P/y//H/8P/x//L/8//0//b/9f/1//X/8//z//P/8//z//P/
8v/y//H/8P/v/+7/7//w//D/8f/x//D/7//u/+//8P/x//L/8//0//X/9v/0//P/8f/v
/+//7//w//D/8v/1//f/+v/4//j/+P/4//b/9//3//f/9//4//j/+P/2//b/9v/3//f/
9//2//b/9//3//f/9v/0//T/9P/0//X/9v/3//j/9v/1//X/9f/1//X/9f/1//b/9//4
//n/+f/3//X/9P/0//T/9P/0//P/8//z//P/8//z//P/8//1//X/9f/1//P/8//z//P/
8f/x//H/8f/x//H/8f/y//L/9P/0//T/9P/1//b/9//3//f/9//3//f/9//3//f/+//8
//3/AAD+///////+//7//v/+//7//v/+//3//f/7//n/+f/5//r/+f/5//n/9//2//T/
9P/x//D/7//t/+//7//v/+7/7P/t/+3/7f/v/+//7//v/+3/7P/s/+z/7f/q/+f/4v/g
/+T/8P/+/xAAKABDAGEAgACjAMIA3ADvAPEA3gDEAKgAhwBgADkAHwARAAgA///5//j/
9v/y/+v/6v/q/+r/6f/q/+v/6//t/+3/7f/t/+3/7f/t/+v/6//r/+v/6//r/+v/6//r
/+v/6//r/+v/6//r/+v/7f/t/+3/7f/r/+z/7P/s/+7/7v/u/+//7//v/+//7//s/+z/
7P/s/+3/7v/v/+//8f/x//H/8f/z//L/8v/y//L/8v/y//L/8v/y//L/8v/y//P/8//z
//L/8f/w/+//8f/x//L/8v/0//T/9P/0//P/8v/x//D/8f/y//P/9f/1//X/9f/1//T/
8//y//D/8v/y//L/8f/y//L/8v/y//L/8v/x//H/8//z//H/8f/w/+//7v/t/+//7//v
//D/8v/y//P/9P/z//T/9f/1//P/9P/1//b/+f/5//n/+f/8//z/+//7//n/+f/5//r/
/P/7//v/+//7//r/+f/4//j/+P/5//n/+//6//r/+v/4//j/+P/4//r/+f/5//n/+f/5
//n/+f/5//n/+P/4//j/+P/4//j/+P/4//f/9//2//b/9v/2//j/+P/4//j/+P/4//j/
+P/2//f/9//3//n/+f/6//r/+P/5//n/+v/6//r/+v/6//v//f/+//////8AAAAAAAD+
//7//v/////////+//7//////////v/+//7//v/+//7//v/+//7//v/9//3//f//////
//////3//f/9//3//f/9//3//v/9//3//P/8//z//P/8//z//f/+///////////////+
//3//P/7//3//f/9//3//f/9//3//f/9//3//f/+//7/AAAAAAAAAgADAAQABQADAAMA
AwADAAMAAwADAAMABwAIAAkADAAMAA0ADQAMAAoACgAKAAoADAAMAAsACwALAAkACQAJ
AAkABwAGAAUAAQAAAP7//v/9//z/+//5//v/+//7//r/+f/5//j/9//4//n/+v/7//v/
+v/6//r/+f/2//H/7P/s//D/+v8IABgALgBLAGsAhgClAMQA3gDtAO8A4ADIAKoAiQBm
AEMAKQAZAA4ABwAFAAIA/v/6//f/9v/2//T/8//0//X/9f/1//f/+f/3//f/9//3//f/
9//3//f/9f/1//X/9f/1//X/9f/1//X/9f/1//X/9//3//f/9//3//j/+P/4//j/+P/4
//n/9//3//f/9//4//j/+P/4//v//P/9//3//P/7//r/+f/7//r/+v/6//r/+v/6//r/
/P/8//z//P/6//v/+//7//v/+//7//v/+//7//z//P/+//7//v/+//7//v/+//7//v/+
//7////9//3//f/9//3//f/9//z//P/8//z/+//6//r/+v/6//r/+v/5//n/9//3//X/
9f/3//f/9//3//n/+f/5//r/+v/6//v//P/7//z//f/9//v//P/9//7/AQABAAEAAQAC
AAIAAQABAAEAAQABAAIAAgABAAEAAQACAAIAAgACAAIAAgADAAMABQAEAAQABAACAAIA
AgACAAIAAQABAAEAAQABAAEAAQABAAEAAAAAAAIAAgACAAIAAgACAAEAAQAAAAAAAAAA
AP7//v/+//7///8AAAEAAgACAAMAAwADAAEAAQACAAIAAgADAAMABAAEAAQABAAEAAYA
BwAHAAcABwAIAAgACAAGAAYABgAHAAkACQAIAAgABwAHAAcABgAGAAYABgAGAAgACAAI
AAgABgAFAAUABQAFAAUABQAFAAUABQAFAAUAAwAFAAUACAAIAAYABgAGAAYABQAFAAUA
BQADAAMAAwADAAEAAQABAAEAAwADAAMAAwAFAAUABQAFAAUABQAFAAYACAAKAAoACgAK
AAsADAANAAsACwALAAsACwALAAsACwALAAwADQAQABIAEwATABIAEgASABIAEgAQABAA
DwAPABEADwAPAA8ADQALAAoACQAJAAgABgAGAAUABAADAAEAAQABAAEAAAAAAAEAAQAB
AAEAAQABAAEAAQAAAAAAAAADAAAA+//0//T/+P8EABAAIAA0AE8AaQCGAKUAwgDaAOkA
6wDaAMIApgCFAGAAPwAnABsAFAANAAsACgAIAAIA/f/6//r/+v/9//7////////////9
//3//f/9//3//f/9//3//f////////////3//f/9//3//f/9//3//f/9//3//f/9////
AAAAAAAA/v/+//7///////////////7//v/+//7//f/+/////////////////////v/+
//7/AAAAAAAAAAAAAAAAAAAAAAAAAQABAAEAAQABAAEAAQABAAEAAgACAAIAAgACAAIA
AgACAAIAAgAAAAAAAAABAAEAAQABAAEA/////////v///wAAAQABAP7//v/+//7//v/+
//3//f/8//v/+P/3//n/+f/5//n/+v/7//z//v/+//7///8AAAEAAgADAAMAAwAEAAUA
BgAHAAcABwAHAAgACAAHAAcABQAFAAUABgAIAAcABwAHAAoACgAKAAoABwAGAAYABQAH
AAYABgAGAAgACAAIAAgABgAFAAUABQAHAAcABwAHAAcABwAGAAYABAAEAAQABAAGAAYA
BQAFAAYABgAGAAYABAAEAAQABAAEAAQABAAEAAUABwAIAAkACAAHAAcABgAEAAUABQAG
AAcACAAJAAoACAAJAAkACQAHAAgACAAIAAoACgAKAAsADQANAAwADAAPAA8ADwAOAAsA
CgAJAAgACQAKAAsADAAOAA0ADQANAAoACQAIAAcABgAFAAQAAwAHAAkADQAOAA4ADAAM
AAwADAAIAAcABgAFAAMAAwADAAMABAAFAAYABwAIAAkACgALAAoACQAIAAcABQAFAAUA
BgAIAAoACgAKAAwADQAOAA8ADQANAA0ADQAPAA8ADwAPAA8AEAARABQAEgATABMAEgAU
ABQAFAAUABIAEgARABEAEAANAAwACwALAAkACAAHAAgACAAHAAgABQAEAAMAAQD/////
///+//7///////////////////////7//v/+//n/+P/z/+7/8v/8/woAGAAqAEAAWQBz
AI4ArQDIANwA6wDnANQAugCgAIEAWAA3ACMAGQAQAAkACQAMAAgAAAD5//j/9P/w//H/
9v/5//v//////////P/7//r/+f/3//f/9//3//j/+f/6//v/+//7//v/+//7//v/+//7
//r/+f/4//f/+f/6//r/+v/8//z//P/9//z/+//6//n/+v/6//r/+v/8//7/AAABAP//
/////////v/8//v/+v/6//r/+v/6//j/+P/4//j/+v/7//v/+//8//3//v////3//f/+
//7//P/8//z//P/6//r/+v/6//z//P/8//3////////////+//3//P/6//j/+P/4//f/
+P/4//j/+P/6//r/+f/5//v/+//5//n/+P/3//b/9f/1//X/9f/2//j/+P/5//r/+f/6
//v/+//9//7///8AAAAA///+//3//v/+//3//f/9//3//f/+//z/+//7//v///8AAAEA
AgD///7//v/9//3//P/8//z//v/+//7//v/+//3//f/9//v/+//7//v//f/9//z//P/6
//r/+v/6//r/+v/5//n/+v/6//r/+v/8//z//P/8//v/+v/5//j/+v/7//v/+//8//3/
//8AAP3//f/8//z//f/+////AAD+//////////3//v/+//7/AAAAAAAAAQAAAP///f/8
//3//f/9//z///8AAAEAAgD///7//f/8//z/+//7//v/+f/5//n/+f/7//3///8BAP//
/P/6//r/+v/6//v/+//7//v/+//7//v/+//9//3//f/9//v/+//7//v/+P/3//b/9f/3
//f/9//4//r//P/8//z//P/9//7/////////////////////////AQACAAMABgAEAAUA
BQAEAAQABAAEAAQABAAEAAMAAwADAAEAAQABAAMAAQAAAP///P/6//f/9v/z//L/8f/v
/+//7//v/+7/7//x//L/8//z//P/8//z//H/8P/w//D/7//s/+f/5P/i/+b/8v8EABQA
KABFAGUAggChAMAA2ADpAOsA2gC+AKIAfwBYADUAHQATAAoA///5//j/8v/s/+f/5v/o
/+r/6f/q/+f/5f/l/+f/6f/q/+v/7P/t/+v/6//r/+v/6//r/+v/6//r/+v/6//r/+n/
6f/p/+n/6f/p/+n/6f/n/+j/6P/o/+j/6P/o/+n/6v/r/+z/7f/s/+z/7P/s/+v/7P/t
/+3/6//r/+v/6//r/+r/6v/q/+v/7P/t/+7/8P/w//D/8P/u/+//7//v/+//7//v/+//
7f/t/+7/7v/u/+7/7v/u//D/8P/w//D/7v/u/+7/7//x//H/8f/x//H/8f/x//D/7v/u
/+7/7f/q/+r/6v/q/+z/7P/r/+v/6//r/+n/6f/q/+v/7P/t/+z/6//q/+r/6P/o/+n/
6v/s/+7/8P/x/+//8P/x//L/9f/1//X/9f/1//T/8v/x//H/8f/x//L/8v/x//H/8f/y
//L/8v/y//L/8v/z//P/8//y//L/8v/y//L/8v/y//T/8//z//P/8v/x//D/7//t/+3/
7P/s/+7/7v/u/+7/7v/u/+3/7f/w//D/8P/w//D/8P/w//D/7v/u/+7/7v/w//H/8f/x
//H/8f/y//L/9P/1//X/9v/z//L/8f/w//L/8//z//P/9f/2//b/9v/2//b/9v/3//f/
9//2//b/9f/1//X/9P/1//b/9//4//j/+P/4//j/9v/1//X/9f/1//X/9f/1//P/8//z
//P/8//1//T/9P/0//T/9P/z//P/8//z//P/8//z//P/8//z//P/8//1//X/9f/1//X/
9f/1//X/9P/z//L/8v/0//b/9v/2//j/+f/6//v/+//7//v/+//9//3//f/9//z//P/8
//7//v///////v8AAAAAAAAAAAIAAgABAAEAAQD////////+//v/+f/3//f/9v/0//T/
9f/0//P/8f/x//H/8f/w//D/8f/x//H/8f/x//H/8f/x//D/8P/w//H/7v/r/+T/4v/m
/+z/+P8KAB4ANwBTAHAAjQCuAMoA4wDvAOoA1AC2AJkAcgBLAC0AGwAQAAcAAQD+//z/
9v/v/+r/6v/s/+v/7v/v/+//7//x/+//7//v/+//7//v/+//7//v/+7/7f/s/+v/7f/t
/+3/7f/v/+//7//v/+//7//v/+//7f/u/+7/7v/w//D/8P/x//H/8f/x//H/8P/w//D/
8P/x//L/8//z//P/8//z//P/8f/w//D/8P/y//L/8v/y//L/8v/y//L/8P/x//H/8f/y
//P/9P/1//X/9f/2//b/9v/2//b/9v/2//b/9v/2//b/9v/2//f/9f/1//X/9f/1//X/
9f/0//T/9P/0//P/9P/0//T/9P/y//L/8f/x//H/8f/v/+//8f/x//H/8f/z//P/8//0
//T/9P/1//b/9//4//n/+f/5//r/+//8//z/+//6//n//P/8//v/+//9//3//f/+//z/
+//7//v//P/8//z//P/8//z//f/9//3//P/8//z//v/+//7//v/+//3//f/9//3//f/9
//3//f/9//z//P/8//z//P/8//z//P/7//v/+v/6//r/+v/7//z//f/+//z//P/8//z/
/P/9//3//f//////AAAAAP7//////wAAAAAAAAAAAAAAAAEAAQABAAEAAgACAAIAAgAC
AAIAAwADAAMAAgACAAMAAwADAAIAAgACAAIAAgACAAIAAgACAAQAAwADAAMAAgABAAAA
//8BAAEAAQABAAEAAQABAAIAAgABAAAA/v8BAAIAAAAAAAAAAAABAAEAAQABAAEAAQAB
AAEA//////////8BAAEAAQABAAEAAQABAAEAAQABAAEAAgAAAAIAAgACAAIAAwAEAAUA
BgAHAAgACQAJAAkACQAJAAkACgALAA4ADgAPAA8ADgAMAAwADAAMAA4ADgANAA0ACwAJ
AAkACQAJAAcABgAFAAUABAACAAIAAQAAAP///f/////////+//z//f/9//3/+//7//v/
+//9//z//P/8//v/+v/1//D/8P/2/wAADAAeADIATQBpAIYApQDEANoA6wDtAN4AxgCq
AIcAZgBFACsAHQAWAA8ACwAKAAQA/v/7//j/+P/6//n/+v/7//v/+//7//v/+//7//v/
+//5//n/+f/5//v/+//7//v//f/9//3//f/7//v/+//7//v/+//7//v/+//8//z//P/8
//z//P/9/////////////v/+//7//v///wAAAQABAP/////////////+//7//v8AAAAA
AAAAAP7//v/+//7//v////////8BAAEAAQABAAEAAQACAAIAAgACAAIAAgAAAAAAAAAA
AAAAAAAAAAEAAQABAAEAAQD////////+/wAAAAAAAP///P/8//z//P/+//7//f/9//3/
/f/7//v//f/9//3//f/7//v/+//8//r/+v/7//z//f/+//////8BAAIAAwAEAAcABwAH
AAcACAAIAAcABwAHAAcABwAIAAoACQAJAAkACAAIAAgACAAIAAgACQAJAAkACAAIAAgA
BgAGAAYABgAIAAcABwAHAAcABwAHAAcABwAHAAYABgAIAAgACAAIAAcABgAEAAMABgAG
AAYABgAGAAYABgAGAAYABgAGAAYABAAFAAUABQADAAMABAAEAAYABwAHAAgACgAKAAoA
CgAKAAsACwALAAsADAAMAAwACgAKAAoACwALAAsACgAKAAsACwALAAoACAAIAAgACAAI
AAgACAAIAAoACQAJAAkACgALAAwADQALAAsACwALAAoACQAIAAgACQAJAAkACAAJAAgA
CAAIAAgACAAIAAkACgALAAkACQAJAAkABwAHAAcABwAJAAkACQAJAAcABwAHAAcABwAH
AAcACAAIAAoACgAKAAwADQAOAA8ADwAPAA8ADwAOAA0ADAALAA8AEAARABQAFgAXABcA
FgAUABQAFAAUABMAEgAQAA8AEAAPABAAEQATABEAEAAPAA0ADAAKAAoABwAGAAUAAwAB
AAEAAQAAAAEAAwAEAAUABQAFAAUABQADAAIAAgACAAMA/v/5//T/9P/8/wgAGAAoAD4A
WQB1AJAAqwDCANQA3wDdAMoAsgCcAH0AXAA9ACsAHwAYABEADQAKAAYAAAD9//z//P/+
/wEAAAD//////////////f/9//3//f////////////3//f/9//3/+//7//v/+//8//3/
/v///////////////v/+//3//P/9//7///8BAAEAAQABAAEA///+//3//P/7//z//f/9
///////////////+//7//v8AAAAAAAAAAAAAAAAAAAAAAAABAAEAAQD+//3//P/7//3/
/f/+//7/AAAAAAAAAAAAAAAAAAAAAP///v/9//3///////////8AAAEAAgACAAAAAAAA
AP///P/8//z//P/7//r/+P/3//j/+f/4//n/+//7//v/+//5//n/+f/6//j/+P/5//r/
+//8//3//f/9//7///8AAAIAAwAEAAUABQAEAAIAAQD///////8AAP7//f/9//3/AAAA
AAAAAAACAAIAAwADAAMAAgACAAIAAgACAAIAAgAAAP////////7//f/8//v//v//////
AAD+//7//v/+//7//v/9//3//v/+//7//v/9//z/+//6//3//v///wAA/v//////////
////AAAAAAAAAQABAAIAAgACAAIAAgACAAMAAwADAAMABAAEAAQAAwACAAEAAQD/////
/v/+/wAAAQACAAIAAAAAAAAAAAD+//7//v/+/wEAAQACAAMAAQABAAEAAQD/////////
/////////wAA/////////v/7//v/+f/5//////8CAAIAAgD///7//f/8//r/+f/4//f/
+v/7//z//f/+////AAABAP///f/7//n/+//7//v/+//7//v/+//8//v//P/7//r//f//
/wEAAwADAAMAAwADAAIAAQAAAP//AQACAAMABgAIAAkACQAIAAoACgAKAAoABwAGAAQA
AwAEAAMABAAFAAUAAwACAAEA/v/8//n/+P/4//j/+P/3//f/9//3//b/8//z//L/8f/0
//X/9v/3//X/9P/0//T/7//u/+n/6P/o/+z/9v8CABIAJgBBAF0AfACbALgA0gDlAO0A
4gDGAKoAjQBmAD8AIwAVAAwAAQD9//z//P/2//H/7v/s/+r/7f/u/+3/7//x/+//7//v
/+//7//v/+//7//v/+//8f/x//H/8f/x//H/8f/x/+//7//v/+//8f/x//H/8f/v//D/
8P/w//D/8P/w//H/8f/x//H/8f/w//D/8P/w//P/9P/1//X/9//3//f/9//1//T/9P/0
//T/9P/0//T/8v/y//L/8v/0//X/9f/1//f/9//3//f/9//3//j/+P/2//b/9v/2//b/
9v/2//b/9v/2//b/9//5//n/+f/5//n/+f/5//j/9v/2//b/9f/y//L/8v/y//P/9P/0
//X/9f/1//P/8//x//H/8f/x/+//7//v//D/8v/y//P/9P/1//b/9//3//X/9v/3//j/
+//7//v/+//6//r/+f/5//r/+//8//7//P/7//v/+//6//r/+v/6//v//P/+/////v/8
//v/+v/6//r/+v/6//z/+//7//v/+f/5//n/+f/7//v/+v/6//z//P/8//z/+v/6//n/
+f/6//r/+v/6//z//P/8//z//P/8//z//P/6//v/+//7//v/+//8//z//P/9//3//v8A
AAAAAAAAAAAAAQABAAEA//8AAAAAAAACAAIAAgADAAMAAwACAAIAAQABAAEAAAACAAIA
AgACAAAAAAAAAAAAAAD///////8BAAEAAQABAAEAAQABAAEAAQABAAEAAgABAAEAAQAA
AP/////9//3//////wAAAAAAAAAAAAAAAP//AQABAAIAAgACAAIAAgAAAP///v/9////
////////AQABAAEAAQABAAEAAQABAP//////////AQABAAEAAgACAAQABAAEAAIAAwAE
AAUABgAHAAgACQAHAAcABwAHAAkACgALAA4ADAANAA0ADAAOAA4ADgAOABAAEAAPAA8A
DQALAAsACwALAAkACAAHAAcABgAEAAQAAwACAAEA//8BAAEAAQAAAP7/////////////
//////8BAAAAAAAAAP3/+v/1//D/8v/4/wQAEgAmAEAAXQB7AJgAuQDYAPAA/QD5AOQA
yACsAIkAYgA/ACsAIQAYAA8ADQAMAAgAAAD9//z//P/+//3//v////3//f/9//3//f/9
//3//f/9//3//f/9//3//f/9//3////////////9//3//f/9//3//f/9//3//f/+//7/
/v8AAAAAAAABAAEAAQABAAEAAAAAAAAAAAADAAQABQAFAAMAAwADAAMAAwACAAIAAgAE
AAQABAAEAAQABAAEAAQABAAFAAUABQAFAAUABQAFAAUABQAGAAYABgAGAAYABgAGAAYA
BgAGAAYABgAGAAcABQAFAAUABQAHAAcABwAGAAYABgAGAAUABAAEAAQABAAEAAQAAwAD
AAMAAwABAAEAAQABAAEAAQABAAEAAQACAAAAAAABAAIAAwAEAAUABQAHAAgACQAKAAkA
CQAJAAkADAAMAAsACwALAAsACwAMAA4ADQANAA0ADAAMAAwADAAMAAwADQANAA8ADgAO
AA4ADgAOAA4ADgAOAA0ADQANAA0ADQANAA0ADwAPAA4ADgAQABAAEAAQAA4ADgANAA0A
DgAOAA4ADgAQABAAEAAQABAAEAAQABAAEAARABEAEQARABEAEgASABQAFQAVABYAFgAW
ABYAFgAUABUAFQAVABUAFgAWABYAFgAWABYAFwAXABcAFgAWABcAFwAXABYAFAAUABQA
FAAWABYAFgAWABYAFQAVABUAFQAVABUAFQAXABcAFwAXABUAFQAVABYAFwAXABcAFgAX
ABcAFQAVABUAFQAWABYAFgAWABYAFgAVABUAFQAWABcAFwAWABYAFAAUABQAFAAUABUA
FgAXABUAFQAVABUAFQAVABUAFQAXABcAFwAXABcAFwAXABcAFwAXABcAGAAWABgAGAAY
ABoAGwAcAB0AHwAfAB8AHwAfAB8AHwAfACEAIgAjACYAJgAnACcAJgAmACYAJgAmACYA
JgAlACUAJQAjACMAIwAjACEAIAAfAB0AHAAaABoAGQAYABcAFQAXABcAFwAWABQAFQAV
ABUAFwAXABcAFwAXABYAFgAWABMAEgANAAoACgAQABoAKAA6AFAAbQCJAKQAwQDeAPYA
AQEBAfAA2AC+AJ0AeABbAEUAOQAwACkAJQAkAB4AGAAVABIAFAAUABUAFgAXABUAFQAV
ABcAFQAVABUAFQAXABcAFwAXABcAFwAXABcAFwAXABcAFwAXABcAFwAXABkAGQAZABkA
GQAaABoAGgAYABgAGAAZABkAGQAZABkAGQAaABsAHAAdAB4AHwAfAB0AHQAdAB0AHQAc
ABwAHAAeAB4AHgAeAB4AHgAeAB4AHgAfAB8AHwAdAB0AHQAdAB8AHwAgACAAIQAiACMA
JAAiACIAIgAiACAAIAAgACEAIQAhACEAIQAhACEAIQAgACIAIgAiACEAIgAiACIAIgAi
ACIAIQAhAB8AHwAdAB0AHQAdAB0AHQAdAB0AHQAeAB4AHgAfACAAIwAkACUAJQAjACQA
JQAmACkAKQApACkALAAsACsAKwArACsAKwAsAC4ALQAtAC0ALAAsACwALAAqACoAKwAr
AC0ALAAsACwALAAsACwALAAuAC0ALQAtAC0ALQAtAC0AKwArACoAKgAqACoAKgAqAC0A
LgAuAC8ALgAuAC4ALgAtACwAKwAqACoAKgAqACoAKwAtAC4ALwAvAC8AMAAwAC4ALwAv
ADAALgAuAC4ALgAwADEAMQAxADEAMgAyADIAMgAyADIAMwAzADMAMgAyADEAMQAxADAA
MAAyAA==
         </WaveFormData>
      </LeadData>
   </Waveform>
</RestingECG>
