# Supplementary material for: Detection of Left Atrial Enlargement Using a Convolutional Neural Network-Enabled Electrocardiogram
Source: Front Cardiovasc Med. 2020 Dec 17;7:609976. doi: 10.3389/fcvm.2020.609976 (PMC7773668; doi:10.3389/fcvm.2020.609976)
Supplement: Supplementary file 5 [file Data_Sheet_5.ZIP › normal4/1802037066_5964_00000000.XML]

<?xml version="1.0" encoding="Windows-1252"?>
<!DOCTYPE RestingECG SYSTEM "restecg.dtd">
<RestingECG>
   <PatientDemographics>
      <PatientID>1802037066</PatientID>
      <PatientAge>66</PatientAge>
      <AgeUnits>Years</AgeUnits>
      <Gender>Female</Gender>
      <PatientLastName>gaohuiquan</PatientLastName>
   </PatientDemographics>
   <TestDemographics>
      <DataType>Resting</DataType>
      <Site>1</Site>
      <AcquisitionDevice>MAC55</AcquisitionDevice>
      <Status>Unconfirmed</Status>
      <Priority>Normal</Priority>
      <AcquisitionTime>09:00:10</AcquisitionTime>
      <AcquisitionDate>05-10-2017</AcquisitionDate>
      <CartNumber>1</CartNumber>
      <AcquisitionSoftwareVersion>009C</AcquisitionSoftwareVersion>
      <XMLSourceVersion>MAC5000 v1.0</XMLSourceVersion>
   </TestDemographics>
   <RestingECGMeasurements>
      <VentricularRate>71</VentricularRate>
      <AtrialRate>71</AtrialRate>
      <PRInterval>150</PRInterval>
      <QRSDuration>92</QRSDuration>
      <QTInterval>414</QTInterval>
      <QTCorrected>449</QTCorrected>
      <PAxis>29</PAxis>
      <RAxis>87</RAxis>
      <TAxis>94</TAxis>
      <QRSCount>12</QRSCount>
      <QOnset>230</QOnset>
      <QOffset>276</QOffset>
      <POnset>155</POnset>
      <POffset>200</POffset>
      <TOffset>437</TOffset>
      <ECGSampleBase>500</ECGSampleBase>
      <ECGSampleExponent>0</ECGSampleExponent>
   </RestingECGMeasurements>
   <Diagnosis>
      <Modality>Resting</Modality>
         <StatementCount>2</StatementCount>
         <LabelText>12SL ��ϳ���</LabelText>
      <DiagnosisStatement>
         <StmtFlag>ENDSLINE</StmtFlag>
         <StmtText>�������</StmtText>
      </DiagnosisStatement>
      <DiagnosisStatement>
         <StmtFlag>ENDSLINE</StmtFlag>
         <StmtText>���� ECG</StmtText>
      </DiagnosisStatement>
   </Diagnosis>
   <Waveform>
      <WaveformType>Rhythm</WaveformType>
      <WaveformStartTime>0</WaveformStartTime>
      <NumberofLeads>8</NumberofLeads>
      <SampleType>CONTINUOUS_SAMPLES</SampleType>
      <SampleBase>500</SampleBase>
      <SampleExponent>0</SampleExponent>
      <HighPassFilter>16</HighPassFilter>
      <LowPassFilter>150</LowPassFilter>
      <ACFilter>NONE</ACFilter>
      <LeadData>
         <LeadByteCountTotal>10000</LeadByteCountTotal>
         <LeadTimeOffset>0</LeadTimeOffset>
         <LeadSampleCountTotal>5000</LeadSampleCountTotal>
         <LeadAmplitudeUnitsPerBit>4.88</LeadAmplitudeUnitsPerBit>
         <LeadAmplitudeUnits>��V</LeadAmplitudeUnits>
         <LeadHighLimit>2147483647</LeadHighLimit>
         <LeadLowLimit>268435456</LeadLowLimit>
         <LeadID>I</LeadID>
         <LeadOffsetFirstSample>0</LeadOffsetFirstSample>
         <FirstSampleBaseline>0</FirstSampleBaseline>
         <LeadSampleSize>2</LeadSampleSize>
         <LeadOff>FALSE</LeadOff>
         <BaselineSway>FALSE</BaselineSway>
         <ExcessiveACNoise>FALSE</ExcessiveACNoise>
         <MuscleNoise>FALSE</MuscleNoise>
         <LeadDataCRC32>734671908</LeadDataCRC32>
         <WaveFormData>
6f/p/+f/4//h/9//4P/g/9z/2v/Y/9b/2f/Y/9n/2//b/9v/2//e/9v/2f/Y/9b/2P/a
/93/3//f/9n/2P/V/9T/0v/V/9r/2f/Z/9v/3f/T/9H/2P/l/+7/8//7/wgAEQAZACYA
MwA8AEIARQA7ACgACgDr/83/sP+b/4//if+I/4j/iP+N/5L/mv+j/67/s/+6/8L/xf/F
/8X/xf/K/83/zf/T/9r/2v/X/9n/3f/b/9r/2P/S/9T/1P/U/9P/1//Z/9r/3P/c/9v/
2f/X/9f/1//Z/93/2//a/9j/1f/Z/9v/2//c/9v/2v/c/97/3v/d/9r/2f/a/9v/3P/d
/9r/3P/b/9r/2//c/9v/3//g/93/3v/f/9//3//j/+P/5P/k/+T/5P/f/+H/4f/g/+L/
5f/o/+n/5//p/+r/6//r/+v/6v/p/+r/6f/p/+r/6v/r/+v/6//r/+z/7f/u/+7/8P/w
//D/7//u/+z/7f/v/+z/7v/y/+//7f/r/+n/6f/q/+v/7f/v/+//7//v/+7/7P/o/+X/
6f/q/+z/7//t/+v/6f/n/+f/6f/r/+3/7v/u//D/8P/t/+z/6f/l/+f/6f/r/+3/6//r
/+n/5P/n/+j/5//p/+j/6f/p/+j/5//m/+T/4f/j/+X/5//n/+j/6f/m/+L/5f/n/+n/
6//p/+j/6P/n/+b/5v/m/+b/6f/o/+n/7P/q/+r/6v/q/+3/7v/r/+z/8P/w//D/8f/v
/+7/6//q/+//8v/2//n/9//y//D/7P/x//P/9P/4//n/+f/5//n/9P/x/+7/7v/x//b/
///+//n/9//2//T/9v/2//r/+v/3//f/9//z//X/9//6//r//P/7//v/+v/7//r/+P/1
//f/+P/5//n/+v/6//f/+P/4//r/+//4//j/+f/8//r/9//2//X/+f/3//j/+v////7/
/v/7//r/+P/4//j/+f/9//7/AAAAAP3/+v/4//j/+v/6//r/+v/7//r/+//8//b/9v/3
//r//P/+/wEAAQD7//j/+P/6//z//f8AAAMAAgABAAAA/v8AAAAAAgADAAUABwALAAwA
CQAHAAUABQAJAAwADwARABAADQAKAAkABwAGAAYACgAOAAwADAANAAkABQACAP/////+
//z//P/9//7////+//z//f/9//3//f8AAAAA//8BAAAA/v/+//////8CAP////////v/
9v/4//r/+//7////BwAJAAEA/v8DAAgACwARACIAMQA5AEAATwBcAF4AWwBVAEwAPgAr
AA8A9P/d/8n/u/+u/6b/qP+x/7b/uP/D/9L/2//a/9z/5f/t//P/9f/2//v//f/5//b/
+v/9//f/+f/8/wAAAwACAAAAAAAAAP//AQABAAAAAAAAAAEAAQABAP///f/9////AgAE
AAUABQADAAMAAQAAAAIAAgAFAAgABgAFAAIAAQADAAMAAwADAAUACAAIAAgABwAGAAMA
BQAHAAMAAwADAAUABQAJAAkABQAEAAMAAgACAAcACgAMAAsACwALAAkABwAJAAoACwAK
AAsACwALAA0ACwAKAAoADgARABMAFQAQAA4ADAAKAA0AEAARABIAFQAWABYAGQAVABAA
EAASABUAFQAVABUAEQAQAA8ADwARABEAEQARABIAEgAQAA8ADgAMAAsACwANAA8AEQAT
AA4ADQAMAAsACgAKAAwADAAOAA4ADAAJAAkACQAJAAkACwANAA0ACgAJAAgABQAFAAgA
CwANAA4ADAAMAAsACQAIAAcABgADAAkACwAJAAYABAADAAIAAQADAAQABgAHAAkACgAL
AAwACgAGAAQABAAGAAgACgAMAAoACgAGAAYACQAKAAsADQAMAAwACgAKAAoACgALAAsA
DQAMAA4ADgAOAA0ACwAMAA0ADQANAA0ADAALAAoADAAMAA4AFAAQAA8ADwAQABAADgAM
AA4ADAAMAA0ADgALAAsADQAQABAADAAJAAcABAAJAAwADgAPAA0ADAALAAkADAAMAAkA
CgALAA4AEAAOAAoACQAKAAYABwAIAAkADwAIAAYABQAHAAYABgADAAIAAwAEAAUABwD/
/wAAAgAAAAIABAAGAAgABQACAAEAAAD//wAAAgAGAAUABgAIAAcAAwAAAAAAAgAFAAUA
BwAJAAgABwAGAAQABQAGAAkACwAIAAcACAAGAAYABwAIAAsADwAQABEAEQAQAA0ACgAJ
AAsACgAKAA4AEgAQABAAEQANAAkABgADAAUABAACAAIAAAD+//z/+P/7//3//v////7/
AAD///3/+//6//j/+P/6//v////9//3//f/5//T/9f/4//r/+//9//3/+//5//j/+/8A
AA0AHQAoAC8AOwBIAEsASgBMAFEATwBGADgAJQAFAOT/0//J/7v/tP+0/7b/t/+6/8D/
w//G/83/1v/a/+H/5//r/+//8P/v/+//7//w//L/8f/z//n/9//4//j/9P/y//L/8v/x
//P/9f/2//j/9v/1//P/8f/w/+//8P/z//f/+P/4//f/9f/z/+//7P/u//D/9f/6//j/
9f/w/+3/8P/x//L/8//y//T/8//y//L/8v/w//P/9f/z//X/9//0//P/9v/1//b/9v/2
//b/9P/3//j/+P/1//X/9f/z//b/+f/7//3//P/7//n/9//3//X/9P/0//j/+f/5//n/
+P/4//j/+P/6//z//P/8//v/+v/4//n/+v/2//f/+v/7//v/+//7//b/9P/y//H/8//1
//f/+f/4//b/8v/v//L/8v/z//X/8//z//P/8//v/+//7//v//H/8v/1//b/9P/y/+7/
6f/r/+v/6//r/+3/7//v/+z/6//q/+f/5//r/+3/7v/u/+v/6v/o/+X/6P/p/+r/6f/s
/+3/6v/m/+X/5f/l/+X/6f/q/+z/7f/q/+j/5v/k/+b/5v/o/+z/6//q/+n/6P/o/+j/
5P/k/+j/6P/o/+n/6P/o/+b/5v/l/+b/6P/p/+z/6v/r/+r/6v/p/+f/6P/s/+3/7v/v
/+v/5//j/+L/4v/m/+7/7P/q/+n/6f/o/+f/5v/p/+j/5//p/+v/6f/l/+X/5v/k/+b/
5f/l/+T/6f/q/+r/6f/m/+T/4v/f/+L/5P/j/+b/4//k/+T/4P/i/+P/5v/k/+L/4v/i
/+f/4f/g/+D/4//n/+j/5v/m/+L/4P/e/93/3f/e/+D/4P/f/97/3v/e/97/3P/c/+D/
4f/i/+P/5P/h/97/3f/c/9v/3P/e/+L/3//g/+L/4f/f/9z/3P/e/+D/4f/k/+f/5f/l
/+X/5P/k/+T/5v/n/+b/5//q/+r/5//n/+f/6f/u//D/8v/z//D/7f/q/+n/6//s/+7/
9P/5//b/9f/1//H/6//m/+H/4v/i/+H/4v/h/+D/3//c/93/3//g/+H/4//m/+b/5f/j
/+L/4P/g/+L/4//n/+X/5P/j/97/2P/a/9z/3f/d/+P/4f/h/+P/4v/l/+7/+/8DAAwA
FwAjAC4ANQA0ADAAMwA1ACwAHAALAPH/zv+3/6//o/+Y/5j/nP+d/6L/qv+v/7T/uf++
/8T/zf/R/9H/1f/a/9n/2f/Z/9j/3P/l/+X/4f/g/+L/4//g/97/3v/e/93/4f/j/+T/
5v/l/+X/5P/j/+T/4//k/+f/6P/o/+f/5f/j/+P/4f/g/+P/5P/o/+z/6v/n/+L/3//h
/+P/5f/n/+X/6P/o/+j/6v/q/+j/6//r/+f/5//n/+X/5f/p/+n/6f/q/+v/7P/s/+//
8P/w/+z/6//q/+f/6f/t//D/8//x/+//7P/p/+v/6//s/+7/8P/x//H/8f/v/+7/7f/s
/+7/8v/0//b/9f/0//L/8//0//D/8f/0//T/8//y//H/7//u/+3/7f/u/+//8P/x/+//
7v/r/+n/7P/s/+3/7//t/+3/7f/t/+n/6f/p/+n/6f/q/+3/7v/s/+z/6v/n/+j/6f/q
/+v/7P/t/+z/6P/l/+T/4f/h/+X/6f/s/+7/7P/q/+f/4//m/+f/6P/n/+r/6//o/+T/
4//j/+P/4//l/+b/6P/p/+n/6P/n/+b/6P/m/+b/6P/m/+b/5v/m/+T/5P/g/+D/5P/m
/+j/6//r/+r/5//m/+f/6P/q/+v/7f/q/+r/6P/n/+f/5v/o/+3/7f/t/+3/7f/r/+n/
6v/p/+z/8//w/+3/7f/u/+7/7f/s/+//7v/u/+//8P/t/+v/7f/w//D/7f/r/+r/6P/t
/+7/7v/t/+z/7P/s/+v/7v/u/+v/7P/q/+z/7f/q/+r/6//u/+z/7P/s/+z/8f/s/+r/
6f/r/+7/7v/r/+r/6P/o/+j/6f/q/+r/6//q/+z/7P/t/+7/7f/s/+n/6v/s/+z/7P/s
/+j/5P/l/+b/5//o/+r/6v/s/+7/5//m/+b/6P/n/+j/6v/p/+f/5v/o/+z/6v/p/+r/
6//t/+3/7f/s/+v/6v/r/+v/6v/r/+7/7v/w//H/8v/1//X/9P/z//H/8//z//P/9f/z
//L/8v/2//f/9P/z//P/8//v/+z/6f/m/+T/4f/g/+T/5v/o/+j/5f/l/+T/4//h/+T/
5P/j/+T/5P/j/+T/5P/j/+X/4f/m/+f/5P/g/97/4P/h/+H/3//d/93/5f/s/+3/8P/3
////BgARACMANABBAEYARAA/ADMAIAAMAPH/0/+8/6//o/+b/5L/jv+Q/5H/kv+e/63/
uP/B/8j/yv/J/8n/yf/J/87/1//b/9v/3P/a/9f/1//V/9n/3P/e/9z/3v/e/97/3f/c
/9v/2f/Y/93/3//g/+H/3v/b/9r/2//b/9z/3P/b/97/3//e/97/2//a/9z/3v/g/9//
3P/b/9v/2//b/9v/3f/g/+D/4P/g/+D/3v/h/9//2//b/9v/3P/d/+L/4//h/+D/3//e
/97/4f/i/+L/4f/h/+H/3//e/9//3//f/+P/5f/m/+f/5v/j/+H/4P/i/+P/4//j/+L/
4v/i/+L/4P/i/+L/4v/k/+b/5//r/+b/4P/f/+D/4f/h/+H/4f/g/+D/4P/h/+D/3//e
/93/3//g/9//3//d/9z/3P/d/9z/2//a/9n/2f/b/93/3//b/9r/2//a/9r/2v/Y/9X/
1f/V/9X/1f/V/9f/1//U/9T/1P/S/9P/1P/V/9X/1P/V/9b/1v/V/9P/0//T/9H/1P/V
/9L/zv/P/9H/0//V/9T/0v/R/8//0//U/9X/1v/U/9L/0v/U/9L/0v/S/9L/1P/W/9T/
1v/W/9T/0v/R/9X/1v/V/9b/1v/W/9f/1//Z/9b/1v/U/9j/2f/Z/9z/2//Z/9f/1f/W
/9X/1P/W/9b/2P/e/9r/1//X/9j/2P/a/9r/3v/e/9n/1//V/8//0f/V/9r/3P/Y/9X/
0//Q/9P/1P/U/9P/1//Y/9n/2f/X/9b/0v/S/9X/2P/a/9j/1//X/9n/1v/U/9T/1P/Z
/9f/2P/a/9//3//e/9r/2P/a/9z/3v/h/+D/4P/h/+D/4v/i/+P/5P/m/+b/6P/o/+X/
5P/j/+L/5P/k/+b/6P/m/+b/5//q/+f/5v/m/+P/4//k/+j/7v/t/+v/6//r/+3/7//x
//L/7//u/+//7//u/+//8v/y//P/9f/3//v/+//8//3//f/9//v/+f/5//z//P/9/wIA
BAAAAP7//f/7//f/9P/x/+7/7P/p/+j/6v/s/+7/7v/u/+//7//v/+3/8P/w/+//8v/y
//H/8v/w/+//8f/t//H/8//x/+7/7v/w//H/8f/r/+3/9/8BAAAA/f8AAAcADwAaACUA
NQBIAFcAYABgAF0ATwA4ABoA+//Z/8T/tf+p/5//nP+a/5z/of+u/77/zf/e/+v/7P/w
//n/+//7//v/AgALABUAGQAUABIAEwATABUAFAAWABcAFAAYABoAHAAdABwAGwAZABgA
HAAdAB0AHQAeAB0AHgAhACIAIgAhAB8AIAAhACAAIAAfAB4AIAAiACUAJQAjACMAIwAj
ACMAIwAhACQAJAAkACUAJgAlACkAJwAjACMAIwAmACcALAAtACwALAAsACwAKgAtAC4A
LgAwADEAMgAxAC4ALwAvAC8AMwA1ADYANwA1ADMAMgAyADUANwA4ADkAOgA6ADoAOgA5
ADoAOQA4ADoAPAA9AEEAPAA2ADUANgA6ADsAPAA9ADwAPAA8AD0APAA7ADoAOQA6ADoA
OAA3ADUANAA0ADUANQA1ADUANQA1ADUANQA1ADQANAA2ADYAOAA4ADYAMwAxADEAMQAx
ADMANQA1ADIAMwAyAC8ALwAwADEAMQAwADEAMgAyADEAMQAxADEALwAyADMAMAAsAC0A
LwAxADMAMQAwADAALwAzADQANQA2ADUAMgAxADIAMgAyADIAMgAyADIALgAuACkAIgAb
ABUAFAAUABIAEgAPAA4ADgANAAwACAAHAAQABQAFAAQABgAFAAEA/f/5//n/+f/5//z/
+f/6////+v/3//X/9P/y//T/9P/4//j/8//x/+//6f/s/+//8//0//L/7//t/+r/7P/s
/+v/6f/s/+7/8P/x/+7/7P/n/+b/6v/u//H/8P/u/+3/7v/q/+z/7P/s//H/6//q/+r/
7f/w/+z/6P/r/+z/7f/u//H/8P/x//L/7v/u/+//8v/1//j//P/9//f/8v/w//D/8v/z
//b/+f/3//f/9//2//b/9v/4//n//P/9/wAAAAD9//3//f///wEAAgADAAMABAADAAIA
AwAAAP7//f8AAAQAAgACAAMAAwD///z/+f/5//j/9v/2//T/9P/0//L/8f/x//D/7//x
//b/+P/5//b/9P/x//D/9P/1//n/9//5//n/9f/w//L/9P/1//X/+f/7//v/+f/6//n/
+P/9/wsAFgAdACsAPABHAFAAUgBPAEsASgBCAC0ADwDy/93/z//B/67/pv+m/6f/rP+y
/7v/yP/P/9L/1v/X/93/5f/v//b/+//1/+//8v/0//P/8//7//3/AAACAAAA/v/+//7/
/f/9//3//P/8//7//////////f/7//v//f8AAAIAAwADAAEAAQD///7//P/8////AgAD
AAMAAQABAAEAAQABAAEAAwAGAAYABgAFAAQAAQADAAQAAQACAAMABAAFAAoACwAJAAgA
BwAGAAYACwAOABAADgANAAwACQALAA0ADgAPABIAEwATABMAEwARABAAEAATABUAFgAX
ABMAEgARABAAEQAUABUAFgAYABoAGwAfABoAFAATABQAFwAZABsAHQAYABYAFAATABMA
EwATABMAFQAWABUAFQAUABIAEQARABEAEQARABEADwAPAA8ADwAOAA4AEAAQABIAEgAQ
AA0ACgAJAAgABwANABEAEwASAA8ADAAHAAUACgANAA8AEAAQABAADwANAAwACwAKAAcA
CwANAAsACAAJAAkACQAJAAgACAAJAAkACwAMAA0ADgAMAAgABgAGAAgACgAMAA4ACwAK
AAUABAAJAAoACwANABEAEgARABIADwAOAA4ADQAOAAwADQAMAA0ADQAMAA4AEQARABEA
EQAPAA0ACwAMAAsADAARAAwADgAPABEAEgAQAA4AEAAOAA4ADwAQAA0ADwARABQAFAAS
AA8ADQAKAAwADAALAAkABwAGAAUAAwAFAAYABAAGAAUACAAKAAgABQADAAMA/v///wAA
AQAHAAIAAAD//wEA///+//r/+P/5//r/+//9//f/9v/3//j/+f/6//r/+P/4//j/8v/y
//P/9v/z//T/9v/1//H/7v/u//D/8v/z//b/+f/5//n/+f/4//b/9v/4//n/+f/5//v/
+v/7//v/+//9////AAABAAEAAAD9//r/+f/5//j/+P/8/wEA/v/9//3/+//3//T/8f/x
//D/7v/u/+z/7P/s/+r/6v/r/+v/6//t//D/8P/v/+//7v/s/+z/7f/t//D/7f/v/+//
6//m/+T/5v/n/+f/7f/v//H/8//w/+3/7v/z//f//P8JACcAPgA/AEAAQgA/ADsAOAAq
ABkABQDo/83/v/+5/6z/pP+m/6n/qP+y/7//xv/J/8z/yP/J/9P/2//d/+D/5f/n/+X/
5P/e/9n/2//f/+L/5v/p/+j/5//m/+X/4//l/+X/5P/k/+b/5//n/+f/5f/j/+P/5f/p
/+r/6v/p/+b/5f/i/+D/4//k/+j/7P/q/+n/5v/l/+L/4f/g/9//4v/m/+f/6P/l/+T/
4f/j/+b/4//k/+X/4//j/+f/5//k/+T/5P/k/+X/6f/r/+z/6v/p/+j/5f/n/+n/6v/r
/+z/7f/t/+3/7P/p/+f/5v/q/+v/6//r/+r/6v/q/+r/6v/s/+z/7P/t/+7/7v/x/+//
6v/q/+z/7//v/+//7//s/+r/6P/n/+j/6f/q/+v/6v/q/+j/5//p/+j/6P/p/+n/6f/p
/+n/5f/l/+X/5f/j/+L/4//i/+T/5v/m/+X/4//j/+P/4//n/+n/6f/m/+T/4v/e/93/
4f/j/+T/5P/k/+T/4//h/+H/4f/h/9//5f/n/+X/4v/f/9//3//f/97/3v/f/9//3v/e
/97/3v/e/9z/3P/e/9//4P/h/+L/4v/i/97/3v/g/+D/4P/h/+L/4v/g/+D/3v/c/9v/
2f/d/9z/3v/e/93/3f/c/97/3//f/9//3//g/9//3v/g/+b/7P/2//b/+v///wUACgAM
AAwAEAAQABEAEwAVABMAFQAZAB4AIAAdABsAGgAYAB4AIAAhACEAIQAiACMAIwAlACYA
JAAmACsAMAA0ADQANgA3ADoAOAA8AEAARABNAEYARABDAEUASgBMAEsATABQAFIAVABX
AFYAVABTAFAAUwBWAFoAXgBcAFwAWABSAFYAWABaAFwAXwBeAF8AYABaAFoAWwBeAF8A
YgBmAGcAYQBeAF4AYABjAGMAZQBnAGgAaQBqAGoAaABmAGYAZQBnAGkAbQBuAG4AbwBw
AHMAcgByAHIAcQBxAG8AbQBtAG0AbABsAHAAcQBuAG0AbQBrAGcAZABhAF8AXgBcAFwA
XQBeAF8AXgBeAF8AXwBfAGAAZABlAGUAYABcAFcAVABVAFUAWABVAFUAUwBNAEYAPQA4
ADIAKwAjACcAKwAlACQAJQAmACsAMwA8AEsAXQBkAGUAYgBWAE0ARQA2ACIADQD3/+D/
z//D/7f/tP+y/6r/qf+2/8L/x//O/9P/0v/O/9P/2f/d/+H/5P/j/+P/5f/k/9z/2f/f
/+P/5P/m/+f/5P/h/+D/3//d/97/3//f/+D/4v/j/+P/4//e/9v/2v/b/9//4P/g/9//
3f/d/9v/2v/Y/9j/2//e/9//3//d/93/2//Z/9f/1f/Y/9z/3f/e/9z/2v/W/9f/2v/X
/9j/2f/b/9v/3//f/9v/2v/Z/9j/2f/d/9//4P/d/93/3f/b/9v/3f/e/9//4P/h/+H/
4f/g/93/2//a/+D/4//l/+f/4//i/+H/4P/i/+T/5P/k/+P/5P/k/+f/4//e/97/4P/k
/+X/5v/n/+T/4v/g/9//3f/d/93/3f/h/+L/4f/h/+D/3v/d/93/4P/h/+L/4//g/9//
3v/d/9z/3P/e/97/4P/g/97/2//Z/9n/2f/Z/9z/3//g/97/2//a/9f/1//X/9n/2v/a
/93/3v/e/93/2//b/9v/2f/d/9//3f/a/9f/1//X/9f/2v/a/9v/2//e/97/3v/e/9v/
2P/X/9j/2//c/93/3v/c/9z/2P/Y/9z/3P/c/93/4P/g/97/3v/b/9r/2v/Z/93/3P/e
/97/3f/d/9z/3v/g/9//3v/d/97/3f/c/97/3f/e/+P/3v/e/9//4f/i/9//3v/h/+D/
3v/f/+D/3f/d/9//4v/i/+D/3f/b/9j/3v/g/+H/4f/f/97/3f/b/97/3v/b/9z/3P/e
/9//3P/b/9v/3f/a/9z/3P/c/+H/2v/Y/9f/2f/b/9z/2v/a/9r/2v/a/9v/2v/a/9v/
2v/b/9r/2v/a/9j/2P/a/9j/2P/Z/9r/2//c/9z/2v/a/9r/2P/Y/9n/3P/e/+D/4//j
/9z/2P/X/9j/2//b/93/3//i/+P/5P/k/+P/4v/j/+P/5//p/+3/7v/r/+n/5//n/+r/
7P/u/+//7P/p/+b/5f/m/+b/5//s/+7/6v/o/+f/4//d/9j/0//V/9b/1v/Y/9r/2v/a
/9j/1//X/9b/1f/W/9r/2//b/9r/2P/V/9T/1v/X/9v/2f/a/9n/1P/O/9D/0v/T/9P/
2f/f/9n/z//Q/9n/5v/x//3/BgATACUANAA9ADwANAArACUAFgD8/+H/xf+o/5f/kf+J
/4b/hP+E/4f/kv+k/7H/sv+z/7b/uv+5/7n/wf/N/9L/zf/L/9H/0P/M/83/z//R/9H/
1P/W/9T/0//S/9H/z//S/9P/0//U/9T/1f/V/9X/0f/P/8//0f/U/9b/1//X/9T/0//Q
/87/0P/Q/9P/1v/X/9f/1f/V/9T/0//S/9H/0v/W/9f/2P/W/9b/1P/X/9r/1//Y/9n/
1//X/9v/2//X/9b/1f/U/9X/2//f/+L/3f/b/9n/1f/X/9v/3v/h/+H/4f/g/9//3//d
/9z/3P/f/+H/4v/j/+D/4P/g/+D/4v/k/+T/5P/j/+T/5P/n/+P/3v/e/+D/4v/j/+T/
5f/h/+D/3//f/+H/4f/h/+H/5P/k/+L/4f/e/9z/2//b/9z/3f/e/9//2//b/9v/2//c
/9z/3v/e/9z/3P/a/9f/2f/Z/9n/2f/c/9//4P/e/9z/2v/W/9X/2P/b/93/3v/c/9z/
2//Z/9j/1//W/9P/2f/b/9n/1v/X/9f/1//X/9j/2P/Z/9n/2v/a/9r/2v/a/9j/2P/a
/9z/3P/c/9z/2v/a/9b/1v/Z/9r/2//d/9//4P/f/+D/3//e/97/3f/f/97/4P/g/9//
3//e/+D/4f/h/+H/4f/g/9//3v/g/97/4P/m/+L/4v/j/+X/5v/k/+L/5P/i/+H/4f/h
/93/3v/h/+X/5v/k/+H/3//c/+L/5P/l/+X/5f/k/+P/4f/i/+L/3//g/9//4v/k/+L/
4P/f/+D/3P/f/+D/4f/n/+L/4P/f/+H/4//k/+L/4v/g/+b/6v/m/+T/4v/g/+X/5v/p
/+z/5//m/+b/6P/l/+b/6P/n/+b/5v/p/+7/7P/r/+z/7f/u/+//8P/w//L/8v/0//X/
9//5//3//v/9//3//f//////AAABAAEABAADAAIAAwADAAIAAgAGAAcAAgD///3/////
/wAAAQD9//r/9v/0//b/9v/2//T/9f/3//j/+f/3//r/+v/5//r/+v/5//r/+v/5//v/
9//6//v/+P/0//f/+v/8//3/+/////v//f8GAAkACgANABcAIgAnAC8ARABZAGAAZgBr
AGUAVgBGAC0ADwDw/9X/x/+9/7L/rP+u/6n/pP+w/8P/zv/Z/+T/7v/x/+v/6f/r//D/
9f/9/wMA/v/4////AwD//wAAAgADAAAAAgAEAAYABwAGAAUAAwACAAIAAwADAAMAAgAB
AAIABQAGAAYABQADAAQABQAEAAQAAQAAAAIABAAFAAUAAwADAAAA///+//3/+//+//7/
/v8AAAIAAgAHAAQA///+//3//////wMAAwAAAAAAAAAAAAAAAwAEAAQABAAFAAYABQAD
AAMAAgABAAUABwAIAAkABwAFAAQABAAFAAUABAADAAYACAAKAAwACAAIAAYABAAIAAoA
CwAPAA0ACAAIAAoACAAHAAYABQAGAAYABgAHAAUAAwABAP//AwAEAAMAAwAEAAQABQAH
AAIA///8//n/+//9////AQD8//r/+v/4//r//P/8//v/+f/5//n/+f/6//v/+v/2//b/
9v/0//X/9P/1//X/9P/1//b/9v/1//X/9f/1//P/9P/1//L/7v/x//P/9f/3//X/8v/w
/+3/8P/y//T/9v/2//T/9P/2//X/9P/z//L/9f/2//P/9P/2//b/9v/3//b/9v/0//T/
8//0//b/9//5//b/9v/0//j/+f/5//z//P/5//b/8//1//X/9f/4//b/+P/+//r/9v/1
//X/9P/2//b/+v/6//X/9f/1//H/8//1//j/+P/1//P/8v/w//L/8v/x/+//8//0//X/
9f/0//L/7f/s/+7/8v/1//T/8v/x//L/7v/v//D/8f/3//H/8P/w//P/7P/q/+3/7v/v
//D/8f/y//D/7v/u/+7/7P/s/+3/8P/v//D/8v/x/+3/6v/q/+z/7v/v//L/9f/0//P/
8v/w//H/8v/1//f/+v/7//7//v/8//v/+v/7//3//v//////AQD///3//f/6//b/8//0
//r/+P/4//n/9f/x/+7/6//s/+z/6//s/+v/6v/p/+b/6P/p/+n/6f/n/+r/6v/p/+j/
5v/j/+L/5P/l/+n/5//p/+n/5f/g/97/4P/h/+H/5//p/+v/6f/o/+3/8v/5/wcAEgAf
AC8AOgA9ADgANAAzAC8AJgAQAO//0f/C/7X/q/+f/5b/mv+k/5//nP+q/7f/uv+9/8L/
yv/L/83/0f/V/9b/2//b/9f/1P/W/9f/2//d/+H/5P/m/+T/4f/e/9v/1//Z/9v/3P/e
/93/3f/c/9v/2//b/93/4f/g/+D/3//d/9v/2f/V/9L/1v/Y/93/4v/h/9//2//Z/9f/
1//X/9f/2v/e/9//4P/c/9r/1v/X/9r/1//Y/9n/2f/Z/93/3f/e/97/3v/e/97/4f/i
/+L/4P/f/97/2//e/+H/4//l/+X/5f/k/+P/4f/f/97/3v/i/+P/4//j/+L/4v/i/+L/
5P/m/+b/5v/l/+b/5v/p/+X/4P/g/+L/5P/l/+b/5//k/+L/4P/f/+D/4f/i/+P/5P/k
/+L/4f/g/97/3f/d/97/3//g/+H/3P/b/9r/2f/a/9r/3P/c/9v/2v/X/9P/1P/V/9b/
1//b/93/3f/a/9j/1v/S/9H/1f/X/9j/2P/X/9b/1P/R/9H/0f/R/8//1P/X/9b/1P/Q
/8//zv/N/9H/0v/U/9X/1P/S/9D/zv/Q/87/zv/Q/9H/0v/T/9T/0f/Q/8v/yv/N/87/
z//R/9D/0P/O/87/zv/O/8//z//S/9D/0f/Q/9H/0f/Q/9L/0//T/9P/0//R/8//zf/O
/8z/zv/U/9D/z//P/9D/0P/N/8z/z//O/83/z//R/8//zP/N/8//zv/N/8v/yv/I/8r/
zv/R/w==
         </WaveFormData>
      </LeadData>
      <LeadData>
         <LeadByteCountTotal>10000</LeadByteCountTotal>
         <LeadTimeOffset>0</LeadTimeOffset>
         <LeadSampleCountTotal>5000</LeadSampleCountTotal>
         <LeadAmplitudeUnitsPerBit>4.88</LeadAmplitudeUnitsPerBit>
         <LeadAmplitudeUnits>��V</LeadAmplitudeUnits>
         <LeadHighLimit>2147483647</LeadHighLimit>
         <LeadLowLimit>268435456</LeadLowLimit>
         <LeadID>II</LeadID>
         <LeadOffsetFirstSample>0</LeadOffsetFirstSample>
         <FirstSampleBaseline>0</FirstSampleBaseline>
         <LeadSampleSize>2</LeadSampleSize>
         <LeadOff>FALSE</LeadOff>
         <BaselineSway>FALSE</BaselineSway>
         <ExcessiveACNoise>FALSE</ExcessiveACNoise>
         <MuscleNoise>FALSE</MuscleNoise>
         <LeadDataCRC32>2259449144</LeadDataCRC32>
         <WaveFormData>
4P/g/9//3v/e/9v/2//c/9n/2P/X/9b/1//X/9j/2f/Y/9j/2f/b/9v/2//Z/9n/2v/b
/9z/3f/c/9v/2v/Z/9z/2v/b/9//2//b/93/3f/X/9L/0//Z/9n/2P/b/+P/5//u//3/
EAAmAEEAWgBsAHkAegBzAGsAWABAAC8AJgAjAB8AHAAfACUAJAAaABMAEwASAA8ADwAH
APz/9v/x/+3/6f/m/+f/5//l/+X/4//h/+H/4f/f/9//3//e/97/3//g/+D/4f/g/9//
3v/d/+D/4f/i/+T/4v/g/+D/4P/k/+T/4v/i/+H/4P/f/9//4f/h/+H/4f/j/+T/5f/m
/+X/4//h/9//4v/j/+L/5f/l/+X/5v/p/+f/5//m/+b/6P/p/+v/7P/r/+z/7P/r/+7/
7//x//P/9P/1//b/9//4//n/+f/4//r//f/9////AgADAAIAAQABAAUACQAMAAoADgAP
ABAAEQARABIAEgATABQAFQAaABgAFwAXABMAFwAYABoAHAAcABwAGwAbABoAGgAWABUA
EwATABQAFQASABEAEAAMAAwACQAHAAcABgAEAAQAAwD//////v/8//3/+//7//3/+v/5
//j/9f/1//b/9v/4//f/9//4//n/9//0//T/8//0//X/9v/2//T/9P/2//T/9//4//n/
+v/3//b/9//2//X/9f/0//T/9v/4//n/+//8//z/+//6//z/+v/4//j/+v/7//7//v/+
//3/+//4//r/+v/+/wEAAAAAAP//+//9//7///8AAAIAAgACAAIAAQAAAP3//P////7/
//8AAP3//f/9//z//v///wAAAAD+//////8AAP7//f/9//v/+//9////AgAAAP///v/8
//7/+v/6//v//P/9//7/AAD+//7//f/8//3///8AAAEA//////////////7///8BAAEA
AQACAAIAAAAAAP///v8AAAAAAAACAAAA/v/8//7/AAAAAAAAAAABAAEAAgACAP///v8A
AP///////wEAAQABAP////8BAAEAAQADAAUABgAHAAgACAAIAAkACQAKAAoADAANAA0A
DQAOABAAEAAQABAADgANAAwABwAFAAEAAAD+//7///8EAAUABwAIAAUABAABAP3//f/+
////AAAAAAAA/v/9//7///8BAAIAAwAFAAUABQABAAEAAQABAAMAAwAFAAUABQAFAAUA
AgAEAAcABQAFAAcACwANAAgAAQD///3//P///w0AFwAcACEAMgBIAFsAcACKAJ0ArACz
AK8AogCKAG8AYABVAEsASABLAE8ATgBKAEMAPQA8ADkANwA3ADYALgAnACUAIQAaABUA
FQAVABEAEQASABMAFAATABEAEQAQABAAEAAQAA8ADwAQABEAEgATABAADwAOAA4AEQAQ
ABEAEgASABIAEAAQABAAEAAQABEAEQARABEAEQAQABAAEAAQABUAFQAVABUAFAATABAA
EQATABMAFAAXABcAFwAWABYAFgAVABUAFAAYABoAGwAbABsAGwAcAB0AHgAfACAAIQAi
ACMAIwAiACQAJwAnACkALgAxADIAMwAwADEAMgAyADEANgA4ADoAPAA9AD8AQABAAEAA
QABEAEQARQBHAEUARwBGAEYARgBIAEgARwBHAEgASABEAEMAPQA7ADoAOQA3ADcANwA0
ADEALQAqACkAKAAmACYAJQAjACMAIgAgAB4AGwAaABsAGQAZABkAFwAVABQAEgASABMA
FQAYABsAGQAWABYAFQAUABMAEgAQABEAEgAVABQAEQAQAA8ADgAPABAAEwAUABcAFwAW
ABYAFQAUABIAEQAUABYAFwAYABgAFgAUABQAFAAVABgAGAAXABcAFgAUABIAEAASABMA
FwAYABgAFQAUABQAFAAUABYAFgAWABYAFgAWABQAFAAUABIAEgASABIAEwAUABQAEQAR
ABEAEAARABMAFAAWABUAEwASAA8ACwALAAsADAANAA8AEQASABEADAALAAsADQANAA0A
DgAQABAADwAOAA0ADQAMAAsADAANAA4ADwALAAgABwAHAAUABQAGAAYACAAIAAcABgAG
AAYABAAGAAgACAAIAAgABwAFAAQAAgABAAIABgAHAAUABQAHAAcAAwABAAEAAwAFAAUA
BwAJAAgACQAKAAoADQAPABAAEgAQABAADwANABIAFAAXABgAGAAYABYAFQAVABEAEAAN
AAkABgAFAAUABwAHAAgACAAHAAYAAwD///7//v/+//7//f/8//n/9//4//n/+//8//z/
/f/8//v/9//3//f/9//5//n/+//7//n/+f/5//b/+P/7//n/+f/7//n/9f/0//P/7//t
//L/+/8BAAkAEgAdACwAPABRAGwAhgCVAKIAqQCdAIgAcgBZAEQAPQA9ADoAOwBDAEYA
PAAvAC8ALAAlACMAIQAcABQADwAJAAMA/v/7/////f/7//3//P/7//r/9//3//f/9v/2
//f/+P/4//n/9v/1//T/8//1//X/9f/2//j/9v/2//b/9f/0//H/8P/x//L/8//1//T/
8//y//H/8f/y//P/9P/1//X/9f/1//T/8//w//H/9P/1//f/+//5//n/+P/4//f/9//4
//j/+v/8//3//f/+//3//f/9/wEAAwAFAAcABwAHAAYABAAGAAkACQALAA0ADwAPAA8A
DQAPABEAEgATABgAGgAcABsAGwAcABwAHgAeAB4AIgAkACUAJwAlACQAIgAhACAAIgAk
ACUAJwAlACQAHwAdABwAGwAbABsAGAAXABYAEgATAA8ADAALAAwACgAKAAkABAADAAEA
/v/9//v/+//9//v/+//7//n/9//2//T/9P/2//f/+f/7//j/9P/z//H/8v/z//T/9P/0
//T/9v/0//P/8v/x//D/8f/y//X/9v/0//P/8f/w//P/9P/0//X/9//4//j/+P/2//T/
8v/y//L/8//2//b/9v/1//P/8P/x//D/8//1//X/9v/2//P/8P/w//D/8P/z//T/9f/2
//P/8v/v/+7/7//u/+//8P/w//H/8v/y/+//7//v/+7/8P/x//H/8v/x/+//7v/r/+r/
6//s/+7/7v/v//D/8P/v/+r/6f/p/+r/6//s/+7/7f/s/+r/6P/q/+v/6//r/+v/6//r
/+v/6P/m/+b/5//q/+v/7f/u/+z/6v/n/+T/5f/m/+f/6v/q/+r/6v/q/+X/5P/m/+b/
5//o/+n/6v/o/+f/5//m/+b/5v/p/+n/5//n/+n/6f/p/+f/5//p/+v/6//t/+//8P/x
//L/8v/0//X/9f/2//T/9v/3//f/+//8//7//v/+//7//P/7//v/9//2//P/8v/w//D/
8f/y//H/8f/w/+3/7P/p/+X/5v/m/+b/5v/l/+T/4f/f/+L/4//l/+b/5v/n/+b/5f/h
/+H/4f/h/+L/4//m/+f/5v/l/+T/4P/g/+P/4f/h/+X/5f/h/+D/3f/b/9v/3v/j/+n/
8//8/wMAEgAgADEATABmAHcAggCLAIcAcgBYAEMAMAAnACcAKAApADUAOgAsAB8AHwAa
ABUAFwARAAYAAAD9//X/7//s/+n/6f/v/+3/6//p/+n/6f/n/+X/5f/k/+T/5f/m/+b/
5//l/+X/5f/l/+f/5//n/+j/5v/k/+T/5P/k/+T/4v/i/+X/5v/n/+n/6P/n/+b/5f/l
/+b/5//o/+n/6f/p/+n/6v/r/+r/7f/r/+v/7P/v/+//7//u/+7/8f/x//L/8v/y//T/
9f/1//T/8//z//P/9v/5//z////9//3//P/6//v///8AAAMABgAHAAYABQAFAAcACQAK
AAkADgAQABIAEwATABQAFAAVABYAFwAcAB0AHQAeABsAGwAaABoAGgAbABwAHAAdAB0A
HAAXABUAFAATABMAEwASABEAEAAMAA0ACQAGAAUABAACAAIAAQD//////v/8//v/+f/5
//v/+//7//v/+f/2//T/8f/w//P/9f/4//v/+v/2//X/8//0//X/9v/2//X/9P/1//L/
8v/y//L/8v/0//T/9v/2//b/9f/z//L/8//0//T/9f/2//b/9f/0//b/9P/y//L/9P/1
//j/+P/4//f/9f/y//P/8v/1//f/9//4//j/9f/0//T/9P/0//j/+P/4//j/9//2//P/
8v/z//L/8//0//T/9f/2//b/8//z//P/8v/0//X/9f/2//X/8//y/+//7v/v//D/8v/y
//P/9P/0//L/7v/u/+//8f/x//H/8v/x//D/7v/s/+3/7//w//H/7//v/+//7//u/+z/
7P/t/+7/7//x//L/8f/w/+7/7P/u/+7/7v/w//D/8P/w//D/7f/s/+z/7P/u/+7/7//v
/+n/6v/r/+z/7f/u//D/7//v/+7/6//q/+z/6//t/+3/7//v/+//7f/t/+//7v/t/+7/
7//x//P/9f/2//X/9f/0//T/9P/2//f/9//6//z///8AAP///v/7//n/+v/3//f/9f/y
/+7/7P/r/+3/7f/u/+7/7//u/+v/5//l/+T/4//i/+X/5v/l/+X/5P/j/+P/4v/j/+X/
5f/l/+X/5f/l/+X/5P/j/+T/4//k/+X/5v/k/+L/5f/j/+P/4//h/+H/5v/n/93/2//c
/9//4//r//r/CQAcADAAQwBYAGYAcQB8AIEAdwBmAFAAOwAwACkAJQAkACcALwAuACYA
JQApACQAGQARAA0AAgD6//f/9f/x//D/7//r/+n/6f/n/+n/6f/p/+f/5//n/+b/5v/l
/+T/4v/h/+L/4//k/+X/4//j/+P/5P/k/+L/4v/i/+b/5v/k/+T/4//i/+H/4f/j/+P/
4//j/+L/4v/i/+L/5f/l/+X/5f/n/+f/5f/n/+T/4//j/+X/5v/n/+f/6P/p/+n/6v/q
/+v/7P/s/+v/6//r/+z/7f/t/+//8f/z//b/9//3//b/8//1//T/9f/5//v/+//7//r/
/f8AAAIAAAAEAAUABgAIAAkACwAMAAsACgAJAAwADAANAA8ADQAOAA4ADwAQAA8ADgAM
AAsADwAQAA0ADQAJAAcABgAFAAMAAwADAAAAAQD9//r/+f/2//T/9P/z/+//7//u/+z/
6//p/+n/6//p/+n/6f/n/+f/5v/k/+T/4//j/+T/5f/m/+T/5f/l/+P/4//j/+L/4P/g
/+L/4P/h/+L/4//k/+P/4v/j/+L/5f/l/+T/5P/k/+T/4//j/+T/5P/j/+L/4//i/+H/
4v/h/+H/4//i/+T/5f/l/+T/4v/g/+L/4//i/+L/4f/d/9//4P/h/+L/4v/i/+L/4v/i
/+L/4P/g/+L/4P/g/+D/3v/f/+D/4P/h/+H/4f/g/93/3f/c/9z/3//f/+D/3//b/9v/
2//c/9z/3f/e/97/4P/c/9z/3f/b/9v/2//c/97/3v/d/9z/3P/d/93/3f/b/9v/2//b
/9z/2v/a/9v/2f/Z/9r/2v/d/97/3v/e/9v/2v/Z/9r/3P/c/9z/3P/h/97/3P/e/93/
3P/b/9r/3P/b/9v/2v/a/9r/3f/d/9v/2//d/93/3P/b/9z/3//e/93/3v/f/+H/4//l
/+b/5v/n/+f/6P/n/+j/6P/n/+r/7P/v//D/8P/w/+7/7f/t/+n/6P/l/+P/4P/f/9//
3//f/+D/4P/d/9z/2f/V/9T/1P/U/9T/1//Y/9f/1//W/9X/1f/U/9T/1f/U/9P/0//V
/9f/2f/X/9X/1f/T/9T/1f/W/9T/1v/Z/9f/1//V/9f/2f/c/9X/zf/L/87/0f/Z/+H/
7v///xYALABBAFoAagBvAHIAbQBfAEoANAAnACIAGwAXABQAGQAdABYADAALAA8ADgAJ
AAcA///2/+7/6f/r/+3/6P/f/93/2//Z/9n/2//b/9v/2f/c/93/3f/e/9z/2v/X/9X/
1v/X/9j/2f/b/9v/2//c/9r/2P/Y/9j/3P/c/9r/2v/Y/9j/2P/Z/9z/3f/e/9//3P/c
/9z/3P/d/93/3f/d/+D/4f/g/+P/4P/f/9//4f/k/+X/5f/m/+n/6f/q/+r/6f/q/+r/
6f/s/+3/7//x//H/8f/x//H/9f/3//j/+P/4//v/+//9////AQABAAEAAgAFAAgACgAJ
AAwADAAMAA4ADwARABIAEQAQAA8AEgAUABUAFwAVABYAFgAXABgAGAAYABcAFwAaABoA
FgAVABEADwAOAA0ADwAPAA8ADAALAAcABAADAAIAAAAAAP///f/9//z/+v/3//X/9f/3
//n/+f/5//f/8//y//D/8P/u/+//8f/z//T/8v/z//P/8//z//P/8v/w//D/8v/w//L/
9P/2//j/9v/0//T/8v/0//X/9f/2//b/9v/1//X/9f/2//b/9v/4//j/+P/6//j/9//4
//b/+P/5//n/+P/6//j/+v/7//3//v/+//v/+v/6//r/+v/5//j/9//2//f/+P/3//j/
9v/0//T/9P/y//P/9P/0//b/9//4//j/9f/1//T/9P/3//f/+P/3//P/8//z//T/9P/1
//b/9v/4//T/9P/1//T/8//y//L/8//0//T/9P/0//X/9f/1//f/9//3//f/9v/0//T/
9f/7//n/9v/5//r/+//8//3//f/+//7/+//6//z/+////wEABQAHAAIA///+////AQAB
AAMABQAEAAUABgAGAAcACQAKAAwADgAQABEAEQAVABYAGAAYABgAGAAWABUAFgATABMA
EQAOAAoACAAHAAkACQAKAAoACQAIAAUAAQD+//7//v/+//7//v/8//v/+f/5//r/+v/8
////AAABAP3//f/9//3//////wEAAQABAAEAAQD+//7/AQD/////AwAFAAMA/v////v/
9f/0//v/AQADAA4AHQAqADoATQBkAIIAmQCoAK8ArQCkAJAAdQBcAE0AQwA6ADcAOQA+
ADwANwAxACwALQApACcAJgAkACUAJQAdABIADQANAAkACQAPAA8ADwAPAA0ADQANAAwA
DAALAAoACAAHAAoACwAMAA0ACgAJAAgACAALAAoACwAMAAwADAAKAAoACgAKAAoACwAN
AA0ADQANAA4ADgAOAA4ADwAPAA8ADwAPAA8ADQAPAA8ADwAQABMAEQARABAAEAARABEA
EgASABUAGAAaABsAGAAXABcAFwAXABkAGwAdAB8AIQAiACIAIAAjACMAJQArAC0ALQAt
ACsALQAvADAAMQA2ADgAOgA9AD0APgA+ADwAPAA8AEAAQgBDAEUAQwBDAEIAQgBCAEIA
QgBBAEEAQwBEAEEAQQA9ADsAOgA5ADcANwA3ADQAMwAvACwAKwAsACoAKgApACcAJwAm
ACQAIgAfAB4AHwAhACEAIQAfABsAGgAYABgAGAAZABsAHQAdABoAGgAZABgAFwAWABQA
FgAWABgAFgAWABYAFgAWABYAFgAYABgAGwAbABoAGgAZABgAFgAVABoAHAAdAB4AHQAa
ABcAFgAYABkAHAAcAB8AHwAeABwAGwAYABkAGQAdAB4AHgAbABoAGgAaABoAHgAeAB4A
HgAeAB4AHAAcABsAGAAXABYAGQAbAB0AHgAaABkAGAAWABgAGQAZABoAGgAZABkAFwAT
ABMAEwAUABIAEwAUABQAEQAMAAsACwANAA0ADQAOABAAEAAPAA4ACwALAAoACQALAAsA
CwALAAgABgAGAAcABgAFAAUABAAEAAQAAwACAAQAAAABAAIAAwAEAAMAAQAAAP7//P/8
///////+//3//v/9//v/+f/5//v//P/9/wAAAwAEAAUABgAGAAYABwAHAAgABwAIAAgA
BwAKAAwADwAQAA8ADgALAAkACwAHAAYAAwD///z/+//7//3//f/+//7//f/8//n/9f/y
//L/8v/y//D/8P/u/+3/6//r/+z/7P/v//H/8f/x/+//7//v/+//7//v//H/8f/v/+//
7//s/+r/7f/r/+v/8f/x//H/8P/r/+f/5f/k/+n/8//9/wQAFQAoADYARQBcAHYAiQCY
AKMAowCQAG4AVQBEADkAMwAuAC8AOQBAADoAMQAtACgAHwAZABkAEgAMAAkABwABAPr/
9f/x/+//8f/z//X/9f/1//P/8v/x/+//7v/w//D/7//v/+//7//v/+//7v/t/+z/7P/v
/+7/7//w/+//7v/r/+r/6//s/+3/7//v/+//7//v/+3/7P/r/+r/7//v/+//7//t/+3/
6//t/+3/7f/u//H/8f/x//D/8P/x//H/8v/y//T/9v/3//f/+P/3//f/9//3//n/+//9
//7///////7//P//////AQAGAAkACgALAAsADQAPABAAEAAUABUAFgAZABkAGgAaABwA
HAAcACAAIAAhACMAIQAfAB4AHgAeACAAIAAfAB8AHgAeABoAGQAWABUAFQAVABQAEwAS
AA4ADQAJAAYABQAEAAIAAgABAAEAAQAAAP7//P/5//j/+f/7//v/+//5//X/9P/y//L/
8v/z//X/9//5//b/9v/1//X/9f/1//T/9f/2//n/+P/1//T/8//y//T/9P/2//b/9f/1
//T/9P/0//T/8//z//b/+P/5//r/+P/2//T/9P/0//X/+P/4//v/+//6//j/9//0//X/
9f/5//r/+v/3//T/9P/0//T/+P/4//j/+P/2//b/9P/0//b/9P/0//T/9v/3//j/+P/2
//X/9P/y//T/9f/1//b/9v/1//X/8//x//H/8f/y//T/9f/2//b/9v/y//L/8//x//H/
8f/y//T/9P/z//L/8f/x//D/7//y//P/9P/1//H/7v/t/+3/7f/t/+7/7v/v//D/8P/w
/+3/7P/r/+z/7f/u/+//8P/x/+7/7P/q/+r/6v/q/+r/6//r/+z/7P/o/+j/6//r/+3/
7f/v/+//7P/p/+j/6f/q/+v/7v/x//T/9f/2//b/9f/1//T/9P/2//j/+f/5//v//P/+
//7//f/8//n/9//4//X/9f/z//H/7v/t/+3/7//v//D/8P/v/+7/6//n/+b/5v/m/+b/
5v/m/+T/4//h/+H/4v/i/+X/5//n/+f/4//j/+P/4//l/+X/5//n/+X/5f/l/+L/4P/j
/+H/4f/n/+v/5//i/+P/4f/d/+D/5//x//3/DAAbAC4ARABVAGIAdgCHAJAAjwCBAGgA
TgA7ADIAMQAtACoAMQA5ADYAKgApACcAHgAVAA8ACQAEAAIA///3//H/8P/v/+n/5//r
/+//7//v/+//7f/q/+n/5//m/+j/6P/n/+f/6P/p/+r/6//o/+f/5v/m/+f/5v/n/+j/
6P/o/+b/5v/m/+b/5v/n/+n/6f/p/+n/5//m/+X/5P/p/+n/6f/p/+f/5//l/+f/5//n
/+j/6//t/+3/7P/s/+v/6//s/+z/8P/y//P/8//w/+//7//v//P/9f/3//n/+v/7//v/
+v/4//v/+//9/wIABQAGAAcAAwAFAAcACAAJAA4AEAASABEAEQASABIAFAAUABQAGAAa
ABsAHQAbABkAGAAYABgAFgAWABUAFQAXABgAFQAVAA8ADQAMAAsACwALAAsACAAHAAMA
AAD//wAA/v/+//3/+//7//r/+P/1//P/8//1//f/9//3//X/8//y//D/8P/u/+//8f/z
//X/8v/y//H/7//v/+//7v/w//D/8v/w/+7/7v/u/+7/8P/w//L/8v/x//H/8P/w/+7/
7v/t/+3/8P/y//P/9P/y//D/7v/u/+7/7//y//L/9f/1//T/8v/w/+7/8P/x//P/9P/0
//H/7v/u/+7/7v/w//D/8P/w//L/8v/w//D/8P/u/+7/7v/u/+//8P/w/+3/7f/t/+z/
7v/v/+//8P/w/+//7//t/+v/6//r/+z/7v/v//D/8P/v/+r/6f/p/+r/6//s/+7/7P/s
/+v/6v/q/+v/6//r/+v/6//r/+v/6P/m/+b/5//o/+n/6//s/+v/6v/o/+b/5//o/+n/
7P/u/+7/7v/u/+v/6v/q/+r/6v/s/+z/7P/s/+z/6//r/+r/6P/o/+v/6//s/+3/8P/x
/+7/6//q/+v/7f/t/+//8f/0//X/9v/2//P/8//y//L/8//2//j/+f/4//j/+f/4//j/
+P/2//X/8//t/+r/5f/m/+T/5P/l/+n/6f/q/+r/6P/m/+L/3f/d/97/3//g/+D/4P/e
/93/3f/d/97/3v/h/+P/4//j/9//3//f/9//4P/h/+T/5f/k/+P/4v/e/9z/3//d/93/
4f/j/93/1v/V/9X/1//a/+P/7f/3/wAAEQAoADoASQBcAHIAfwB+AHkAawBSADwALQAm
ACEAGwAcACcALQAmACAAGwAZABYAEwALAP///P/6//X/7f/p/+b/5f/j/+H/4//j/+P/
4//j/+H/4P/f/93/3P/d/97/3v/f/93/3f/d/93/3f/d/93/3v/e/9z/3P/c/97/3v/c
/9z/3P/c/9z/3f/e/9//4P/h/9//3v/d/9z/3//f/9//3//f/9//3f/f/9//3//g/+P/
4//j/+L/4v/h/+H/4v/i/+b/6P/p/+n/5//l/+T/4//o/+v/7v/x//H/8f/w/+7/7//z
//T/9//5//v/+//7//n/+//9//7/AQAGAAgACgALAAsADAAMAAoACgAKAA4AEgATABUA
EwARABAAEAAQABIAEgARABEAEgASAA4ADQAJAAcABgAFAAcABwAHAAQAAAD7//f/9f/2
//T/9P/z//P/8//y//D/7v/r/+r/6//s/+3/7v/t/+v/6v/o/+j/6P/p/+v/7f/t/+r/
6v/p/+j/5//m/+T/5f/m/+n/6P/o/+j/6P/o/+j/6P/q/+r/7f/t/+z/7P/s/+z/6//r
/+v/7P/s/+z/7P/q/+j/6P/q/+v/7v/u/+//7//u/+z/7P/q/+z/7f/x//L/8v/v/+z/
7P/s/+z/7v/u/+7/7v/u/+7/7P/s/+r/6P/o/+j/6f/r/+3/7v/r/+v/6//q/+r/6//r
/+z/6v/p/+n/5//l/+X/5f/m/+j/6f/q/+r/6v/m/+b/5//o/+n/6v/s/+r/6v/p/+j/
5//n/+b/5f/m/+f/6P/p/+j/5v/m/+f/6f/p/+r/6v/k/+b/6v/p/+j/5//m/+j/6f/r
/+z/5//m/+j/5//l/+X/5//n/+j/5//o/+v/6P/n/+j/6f/o/+n/6v/q/+v/7f/u//D/
8P/y//P/8//y//L/8//y//T/9P/y//H/7//r/+r/5//o/+b/5v/n/+f/5f/k/+L/5f/o
/+n/6f/n/+b/5f/k/+T/5P/i/+H/4v/j/+X/5v/l/+f/5//n/+f/5//n/+f/5f/l/+f/
5//q/+v/7P/q/+z/7//t/+3/6//t/+v/6v/r/+n/5f/g/+P/7f/z//z/CQAcAC4AQQBa
AHIAgwCMAJEAjwCCAGoAUwBGAD8ANwAwACcAIQAoAC4AJwAjACQAJwAjABsAFAAOAAsA
CwAJAAQA+//1//f/+f/z//X/9f/1//P/9v/3//f/+P/3//b/9P/z//X/9f/1//X/9f/1
//X/9v/4//b/9v/2//j/+P/2//b/9f/0//P/8//2//f/+P/5//b/9v/2//b/9//3//f/
9//4//n/+P/7//n/+f/6//3//f/9//z//P/9//3//v/+/wIABAAFAAUABgAFAAUABQAE
AAUABgAHAAoADQAPABAADwARABAAEQAUABUAFAATABMAFwAbAB4AHQAgACAAIAAiACMA
JQAmACgAKAAoACwAKwArACwAKQAsACwALQAuACwALAArACsALQAuACsAKwAoACcAJwAn
ACUAIwAhABwAHAAZABcAFwAVABIAEQAPAA8ADwAOAAwACQAHAAcACQALAAsACwAJAAUA
BAACAAIAAQABAAIAAwAFAAIAAgABAAMAAwADAAIAAAAAAAIAAAABAAIAAwAEAAEAAAAB
AAAAAgADAAMABAAEAAQAAwADAAMABAAEAAQABwAGAAUABgAGAAcACgAKAAoACQAHAAQA
BAACAAQABQAJAAoACgAHAAgACAAIAAgACAAGAAQAAgAFAAYABQAGAAQAAgACAAIAAAAB
AAIAAgACAAMABAAEAAMAAwACAAIAAgABAAEA//////////8AAP7///8AAAAAAgD+//7/
///+//3//P/8//3//v/+//7//v////////////////////z/+v/6//v/+//5//r/9v/5
//r/+//8//z/+//7//r/+v/6//3//f/9//3///////v/+f/5//v/+//7//3////+//3/
/P/6//v//f/+/wAAAAACAAMAAwACAAIAAwACAAQABAACAAEA///7//r/9//z//D/7//v
//T/9f/3//j/+P/4//b/8//z//T/9f/2//P/8v/v/+3/7v/v//H/8v/y//P/8v/x/+//
7//v/+//8f/x//P/8//z//P/8//w//D/8//x//H/9f/1//P/8P/r/+f/5f/q//H/+f8F
ABYAJQAyAEQAWQByAIYAlwCeAJUAhwByAFgARQA4ADMAMwA2ADsAOwA2ADAAKQAlACIA
IQAdABMADgAKAAUAAQD9//b/9f/1//X/9f/3//n/+f/5//f/9f/z//D/7v/v//D/8P/x
/+//7//v/+//8f/x//H/8v/w/+7/7v/u/+7/7v/s/+z/7f/u/+//8f/w/+//7v/t/+z/
7P/s/+z/8P/x//L/8//v/+3/6f/p/+z/7f/v//P/8//z//L/8v/x//H/8v/y//b/+P/5
//n/9v/1//X/9f/5//v//f////7///////7/AAADAAMABQALAA0ADQANAAsADQAPABAA
EQAWABgAGgAbABsAHAAcABsAGgAZABwAHgAfACEAHwAdABwAHAAcAB8AIAAgACEAIQAg
ABsAGQAXABUAFAATABEAEQARAA4ACwAHAAQAAwAEAAIAAgABAP3//f/8//r/+f/3//f/
+f/3//f/9//1//P/8v/w//D/8v/z//X/9//2//L/8f/v//H/8f/x//D/8f/y//X/9P/z
//L/8f/w//H/8v/1//b/9f/z//D/7v/v//D/8P/x//H/8v/y//L/8v/w/+7/7v/u/+//
8v/y//P/8//y//D/7v/s/+7/7//z//T/9P/x//D/8P/w//D/9P/0//T/9P/z//L/7//u
//D/7v/u/+7/7P/t/+7/7v/r/+v/6//q/+3/7//w//L/7//t/+z/6f/p/+n/6f/q/+j/
7f/w/w==
         </WaveFormData>
      </LeadData>
      <LeadData>
         <LeadByteCountTotal>10000</LeadByteCountTotal>
         <LeadTimeOffset>0</LeadTimeOffset>
         <LeadSampleCountTotal>5000</LeadSampleCountTotal>
         <LeadAmplitudeUnitsPerBit>4.88</LeadAmplitudeUnitsPerBit>
         <LeadAmplitudeUnits>��V</LeadAmplitudeUnits>
         <LeadHighLimit>2147483647</LeadHighLimit>
         <LeadLowLimit>268435456</LeadLowLimit>
         <LeadID>V1</LeadID>
         <LeadOffsetFirstSample>0</LeadOffsetFirstSample>
         <FirstSampleBaseline>0</FirstSampleBaseline>
         <LeadSampleSize>2</LeadSampleSize>
         <LeadOff>FALSE</LeadOff>
         <BaselineSway>FALSE</BaselineSway>
         <ExcessiveACNoise>FALSE</ExcessiveACNoise>
         <MuscleNoise>FALSE</MuscleNoise>
         <LeadDataCRC32>1609030634</LeadDataCRC32>
         <WaveFormData>
9//3//j/+P/6//r//P/+//7//f/9//z//P/9////AAD+//3//P/7//z//P/9//3//f/9
//3//v8AAP////////////8AAAAA/v/+//////8BAAMAAwAGAAcABgAJABIAGgAfACQA
KgA0AEEAPgApABIA+//i/8X/p/+O/3z/Zv9S/0r/T/9X/2T/d/+E/43/mf+l/67/u//J
/9P/3P/l/+v/8//3//v//v8AAP//AQADAAUABQAGAAcACAAJAAkACQAJAAoACgAKAAoA
CwAMAAwADAANAA0ACwALAAsADAAMAAwADAAMAA4ADgAOAA4ADAAMAAwADAAOAA4ADwAP
AA0ADQANAA4ADgAOAA4ADgAOAA4ADgAPAA0ADQANAA0ADgAPABEAEgASABIAEwATABMA
EwAUABQAFAAUABUAFQATABQAFAAUABQAFQAWABcAFwAYABgAGAAYABgAGAAXABUAFQAV
ABQAFgAWABQAFAAUABIAEgASABAAEAAQABAAEAAQABAAEAAPAA4ADAAMAA8ADwAOAA4A
EAAPAA8AEQAOAA0ADAALAA0ADAAMAA0ACwALAAsACwAMAAwADQAOAA4ADQANAA0ACwAL
AAsACwALAAsADAAMAAkACQAKAAsACwAKAAoACgAMAAwADAAMAAoACgALAAsACgAKAAsA
CwALAAsACwALAAsADAAMAAwACgAKAAkACQAJAAkACQAJAAsADAAMAA0ACwALAAsADAAM
AAwACwALAAsACwALAAsACgAKAAoACgAKAAoACgAKAAgACAAIAAgACAAIAAgACAAIAAcA
BwAIAAoACgAKAAoACgAKAAoACgAIAAcABwAHAAkACQAJAAgACAAIAAgACAAIAAgACAAI
AAgABgAFAAUACAAIAAgACQAJAAkACQAIAAgACAAIAAgACgAKAAkABwAJAAgACAAJAAgA
CAAIAAgACAAIAAgACAAIAAgACQALAA0ACgAKAAoACgAKAAoACgALAAsADAANAA0ADQAN
AA0ACwALAAsACwANAAwADAANAAsADAANAA0ADQAOABAAEQAUABUAFQAVABUAFQATABIA
EAANAAsACwAIAAgACQAJAAoACgALAAsABgAGAAYABQAFAAUABQAFAAYABgAGAAYACAAK
AAoACQAJAAgABwAHAAgACAAJAAkACQAJAAgACAAJAAkACQAJAAsADAAMAAsACwALAAsA
CwAMAAwADAAMAA0ACwANAA0ADQAMAA8AEAARABYAHgAlACYAKgAwADkARABFADYAHwAK
APX/2//A/6j/lP+C/27/Zf9n/3D/e/+I/5X/of+t/7j/wf/L/9n/4v/n/+//+f///wMA
CAAMAA8ADwAPABEAEQASABMAFAAVABUAFwAXABgAGAAaABoAGwAcABsAGgAaABkAGQAZ
ABkAGgAaABoAGgAaABoAGgAaABoAGgAaABoAGgAYABgAGQAZABsAGwAbABwAGgAaABoA
GgAcABwAHAAdAB0AHQAdAB0AHwAfACAAIAAeAB4AHwAfACEAIQAiACIAIgAiACMAIwAj
ACQAJAAkACMAIwAjACMAJQAmACYAJgAmACYAJgAlACMAIwAjACIAJAAkACIAIgAiACAA
IAAgACAAIAAgACAAHgAeAB4AHgAdABwAGgAaABkAGQAYABgAGgAZABkAGwAbABsAGwAb
AB0AHAAcAB0AHQAdAB0AHQAdABwAHAAcABwAGwAbABsAHQAdAB0AHQAbABsAHAAcABsA
GwAcAB0AHQAcABwAHAAeAB4AHgAeAB4AHgAfAB8AHAAcAB0AHQAfAB8AHwAfAB8AIAAg
ACAAHgAeAB0AHQAdAB0AHQAdAB4AHgAdAB0AHQAdAB0AHgAeAB4AHQAdABsAGwAbABsA
HAAcABwAHAAcABwAHAAcABwAHAAcABwAGgAaABoAGgAaABkAGQAaABgAGAAYABgAGgAa
ABoAGgAcABsAGwAbABkAGQAZABgAGgAaABoAGgAYABgAGAAYABkAGAAYABkAGgAaABoA
GwAaABkAGAAWABgAGAAYABgAGgAaABkAFwAXABYAFgAXABYAFgAWABYAFgAWABYAFgAZ
ABYAFgAYABYAFgAWABYAFgAVABUAFQAXABcAFwAXABUAFQAVABUAFwAWABYAFwAXABgA
GQAZABcAGAAaABsAHQAfACAAIQAfAB8AHQAcABwAGQAXABcAFAAUABUAFQATABIAEgAR
ABAAEAAQAA8ADwAPAA8ADwAOAA4ADgAOAA4AEAAQAA8ADwAOAA0ADQAMAAwADQANAAwA
CwAJAAgACQAJAAkACQAHAAgACAAHAAcABwAHAAcACAAIAAgACAAJAAkACQAJAAkADAAP
ABIAFwAeACoALwAwADQAPABFADgAFwD0/9X/tP+L/2n/Wv9M/zz/MP8y/z3/Tf9i/3H/
fv+L/5n/o/+s/7f/w//P/9j/4f/r//P/9f/5//z//v8BAAMABAAFAAQABAAHAAgACQAJ
AAkACQAKAAoACgAKAAsADAAMAAwADQANAAsACwALAAwADAAMAAwADAAMAAwADAAMAAwA
DAAMAAwADAAMAA0ADQALAAsACwAMAAoACgAKAAoADAAMAAwADQANAA0ADQANAAsACwAM
AAwADgAOAA8ADwAPAA8AEAAQABIAEgATABMAEwAUABQAFAAVABUAFQAVABMAFAAUABQA
FAAUABQAEwATABMAEwASABQAFAASABIAEgAQABAAEAASABIAEgASAA4ADgAOAA4ADwAO
AAwADAALAAsACgAKAAoACQAJAAsACQAJAAkACQAJAAgACAAJAAgABwAGAAUAAwACAAIA
AgACAAEAAQABAP///////////////wAAAAD/////AAABAP///v/+//7/AAAAAAAAAAD+
//7//////wAAAAABAAEAAQABAAEAAQAAAAAA///+/wAAAAD/////AQABAAEAAQACAAIA
AQABAP///////wAAAAAAAP////8BAAEAAQABAAAAAAAAAAAA/v/+//7//v/+//7//v/+
//7//v/+//7//v/9//3//v/8//z//P/8//z//P/8//z//P/7//v/+//7//v/+//6//r/
+v/6//r//P/8//z//P/+//z/+//7//z//P/8//3//f/9//3//P/8//z//P/8//7//v/9
//v/+//6//r/+//8//z//P/8//z//P/8//z//f/8//z//f/9//z//P/8//r//P/8//z/
/P/8//z//P/8//v/+//7//3//f/9//3/+//7//v/+//8//z//f////3//v////////8A
AAIAAwAGAAcABwAHAAkACQAHAAYAAgD///3//f/+//7///////3//P/8//v/+v/6//r/
+f/3//f/9//3//r/+v/6//r//P/+//7//f/9//z/+//7//z//P/9//3//f/9//z//P/9
//3//f/9//3//v/+//3////////////+//7//v/+////////////AQACAAUABgAJABIA
HgAjACQAKAA2AD8ANAAVAPT/1f+y/4v/af9W/0j/OP8s/y7/Of9J/2L/c/96/4X/k/+f
/6j/tf/B/8v/1v/h/+n/7//1//f/+v/8//3///8BAAMAAwAEAAMABAAFAAUABwAHAAgA
CAAIAAgACQAKAAoACgALAAsACwALAAsADAAMAAwADAAMAA4ADgAOAA4ADgAOAA4ADgAO
AA4ADwAPAA8ADwAPABAAEAAQABAAEAAQABAAEAARABMAEwATABMAEAAPAA8ADgANAAwA
DAALAAkACQAKAAoADAAMAA0ADQALAAwADAAMAA0ADQANAA0ACwAMAAwADAAMAAwADAAL
AAkACQAJAAgACQAKAAkACgAMAAoACgAKAAgACAAIAAgACAAIAAgACAAJAAgABgAGAAcA
BwAGAAYABAADAAMABQADAAMAAwADAAMAAgACAAMAAgABAAAA//////7//v/+//7//f/9
//3//f/9//3//f/7//v//P/8//v/+//8//3//f/8//z//P/8//z//P/8//z//P/9//3/
/v/+///////9//3//f/9//3//v/+//7/AAAAAP/////9//3//f/9//7//v/9//3//f/9
//3//v/+//7//f/9//3//f/9//3//v/+//7//v/8//z//P/8//z//P/8//z/+v/6//r/
+v/8//v/+//8//r/+v/6//r/+v/6//r/+v/6//n/+f/5//v/+//7//r/+v/6//r/+v/6
//r/+v/6//z/+v/5//n/+v/6//r/+//5//n/+f/4//j/+P/4//j/+v/6//n/9//3//b/
9v/3//r/+v/6//r/+P/4//j/+P/5//j/+P/5//n/+P/4//j/+P/4//j/+P/4//j/+P/4
//b/+P/4//j/+P/4//j/9//3//f/9//3//f/9//5//n/+f/5//n/+P/4//n/9//4//n/
+f/6//z///8BAAAAAQABAAEAAwADAAEAAAD+//v/+f/5//j/+P/5//n/9//2//b/9f/y
//L/8v/x//P/8//z//P/9P/0//T/9P/2//j/+P/3//n/+P/3//f/9//2//b/9f/2//f/
9//4//f/9//3//f/9//4//j/9//5//n/+f/5//j/+P/4//j/+f/5//n//f/9//z//f/+
/wEACgAUABsAHgAkADIAOQAsAA8A9P/b/77/l/93/2L/UP86/zD/Mv87/0v/YP9v/3r/
hf+T/5v/pP+v/73/yf/S/93/5f/r/+3/8f/y//T/9//5//v//f/9//7///8AAAEAAQAB
AAEAAgACAAIAAgADAAQABAAEAAUABQAFAAUABQAGAAYABgAGAAYABAAEAAQABAAGAAYA
BgAGAAQABAAFAAUABwAHAAcACAAIAAgACAAIAAgACAAIAAkABwAHAAcABwAJAAkACgAK
AAoACgALAAsACwALAAwADAAMAAwADQANAA0ADgAOAA4ADQANAA0ADQANAA4ADgAOAA4A
DgAOAA0ADQANAA0ADAANAA4ADQAOAA4ADAAMAAwACgAKAAoACgAKAAoACgAKAAsACgAI
AAgACQAJAAgACAAIAAcABwAJAAcABwAHAAcABwAGAAYABwAFAAUABQAFAAMAAgACAAIA
AgABAAEAAQABAAEAAQABAP////8AAAAA/////wAAAQABAAAAAAAAAAAAAAAAAAAAAAAA
AAEAAQAAAAAAAQABAAEAAQABAAEAAQACAAIAAgACAAIAAQABAAEAAQABAAEAAgACAAEA
AQABAAEAAQACAAAAAAD/////AQABAAEAAQD+//7//v/+/wAAAAAAAAAAAAAAAAAAAAD+
//7//v/+//7//f/9//7//v/+//7//v/+//7//v/+//7//f/9//3//f/9//3//P/8//z/
/P/8//z//P/8//z//P/6//n/+f/8//z//P/9//3//f/9//z//P/8//z//P/8//z/+//5
//n/+P/4//n/+v/6//r/+v/6//r/+v/6//f/9v/2//f/+f/4//j/+P/6//b/9P/4//b/
9v/2//b/9v/1//X/9f/1//X/9f/1//f/9//3//f/9f/0//T/9f/1//b/9//3//f/+P/6
//v//P/9//3//f/9//3/+//6//j/9f/z//P/9P/0//X/9f/0//L/8f/v/+z/7P/s/+v/
7P/t/+7/7//w//D/8P/w//L/9P/0//P/9f/0//P/8//y//L/8//z//H/8f/w//D/8//z
//P/8//z//T/9P/z//P/8//z//P/8v/y//L/8v/1//f/+f/5//f/+P/3//T/9/8AAAgA
DQAQABYAIAAtADQAKQAWAAMA9P/d/8H/pP+O/3b/YP9S/1H/V/9g/23/dP9//43/mf+g
/6v/t//D/8r/0f/Z/9//4f/l/+b/6P/r/+3/7f/v/+//8P/x//L/8//z//P/8//0//T/
9v/2//f/+P/3//b/9v/1//X/9f/1//b/9v/2//b/9v/2//b/9v/2//j/+P/4//j/9v/2
//f/9//1//X/9f/2//j/+P/4//j/9v/2//b/9//5//n/+f/5//v/+//8//z/+v/6//v/
+//8//3///8AAP7//v////////8AAAAAAAD//////////wEAAgACAAIAAAAAAAAA///+
//3//P/6//z//P/6//r//P/6//r/+v/4//j/+P/4//T/9P/0//T/9P/0//P/9P/1//X/
9P/0//L/8f/x//P/9f/1//X/9f/1//T/9P/1//X/9f/1//X/9f/0//T/9P/2//X/9f/1
//b/9//4//n/9f/1//b/9v/3//f/+P/5//n/+P/4//j/+P/4//j/+P/4//j/+f/5//b/
9v/3//f/+f/5//n/+f/3//j/+P/4//j/+P/3//f/9//3//f/9//6//r/+f/5//z//f/+
/wAAAQACAAIAAwADAAMAAwADAAMABAAFAAYACAAIAAgACAAIAAgACAAIAAcACAAJAAoA
CgAJAAkACgAKAAoACgAKAAwADAAMAAwADAALAAsACwALAAsACwAKAAwADAAMAAwADgAO
AA4ADgAOAAwACwALAA4ADgAOAA8ADwAPAA8ADgAOAA4ADgAOABAAEAAPAA0ADwAOAA4A
DwAOAA4ADgAPABAAEQASABQAEwATABMAEwATABMAEwARABEAEQARABIAEgATABUAEwAU
ABUAFQAWABgAGwAdAB4AHwAfAB8AIQAhAB8AHgAcABkAFwAXABgAGAAZABkAGQAYABgA
FwAUABQAFAATABMAEwATABMAFAAUABQAFAAWABgAGAAXABkAGAAXABcAFgAWABcAFwAX
ABcAFgAWABcAFwAXABcAFwAYABgAFwAVABUAFQAVABcAGAAZABoAHQAdABsAGwAdAB4A
HQAeACEAJAAoADMAOgA6AD4ARQBQAFcASgAzACAADQD1/9j/vv+q/5j/hP93/3f/fv+H
/5b/o/+t/7n/xP/P/9n/4//u//f///8JABEAFwAcAB4AHwAhACMAJQAlACYAKQAqACsA
KwArACsALAAsAC4ALgAvADAAMAAwADEAMQAvAC8ALwAwADAAMAAwADAAMgAyADIAMgAw
ADAAMAAwADAAMAAxADEAMQAxADEAMgAyADIAMgAyADMANAA1ADcANgA1ADQAMwA1ADUA
NgA2ADYANgA3ADcANwA3ADgAOAA6ADoAOwA7ADsAPAA8ADwAOwA7ADsAOwA9AD4APgA+
ADwAPAA8ADsAOwA7ADsAOgA6ADoAOAA4ADgANgA2ADYANgA2ADYANgA0ADQANAA0ADMA
MgAwADAALwAvAC4ALgAuAC0ALQAvAC0ALQAtAC0ALwAuAC4ALwAvAC8ALwAvAC8ALgAu
AC4ALgAtAC0ALQAtAC0ALQAtAC0ALQAuAC4AKwArACwALQAtACwALAAsAC4ALgAuAC4A
LgAuAC8ALwAuAC4ALwAvAC8ALwAvAC8ALwAwADAAMAAwADAALwAvADEAMQAxADEAMAAw
AC8ALwAvAC8ALwAwADAAMAAvAC8ALwAvAC8ALwAuAC4ALgAuACwALAAsACwALAAsACwA
LAAsACwALAAsACwAKwArACwALAAsACwALAAsACwALAAsAC4ALQAtAC0ALQAtAC0ALAAq
ACoAKgAqACgAKAAoACgAJgAkACMAIwAjACIAIQAhACAAHwAeABwAGgAaABoAGgAYABgA
FwAVABQAEgARABEAEQAQAA8ADgANAAwACwAKAAkABgAEAAQABAAEAAMAAQAAAP///f/9
//3//f/8//v/+v/5//f/9v/2//f/+f/6//v/+//6//r/+//7//z//f/9//3/+//7//n/
+P/2//P/8f/x/+//7v/u/+3/6//q/+r/6f/k/+T/5P/j/+P/4//j/+P/4v/i/+L/4v/i
/+T/5P/j/+P/4v/h/+H/4f/g/+D/3//f/9//3v/e/93/3f/d/93/3f/e/97/3f/d/93/
3f/d/9z/3P/c/9z/3f/d/93/3f/d/97/4//m/+3/+v8EAAMAAgAGAAwAEQAEAOP/vv+f
/4D/W/87/yb/Gv8M/wD//v4F/xf/MP9B/0z/Wf9n/3H/ev+H/5P/nf+m/7P/vf/F/8f/
y//O/9D/0//X/9j/2f/Y/9j/2f/a/9v/2//d/93/3v/e/97/3v/f/+D/4P/g/+H/4f/h
/+H/4f/i/+D/4P/g/+D/4v/i/+L/4v/i/+L/4v/i/+L/4v/j/+P/4//j/+P/5P/k/+T/
5P/k/+T/5P/k/+X/5f/l/+X/5f/l/+X/5v/m/+b/5v/n/+f/6f/p/+r/6v/q/+r/6//r
/+v/7P/s/+z/7f/t/+3/7f/u//D/8f/y//D/8P/w/+//7//v/+//7v/u/+7/7P/s/+3/
7P/t/+7/7P/s/+z/7P/q/+r/6v/q/+n/6P/m/+b/5//n/+b/5v/m/+X/5f/n/+b/5f/k
/+P/4f/g/+D/4f/h/+H/4f/h/+H/4P/g/+D/3v/d/93/3f/d/93/3f/d/9v/2//c/9z/
2//b/9z/3f/d/9z/3P/c/9z/3P/c/9z/3v/e/9//3//c/9z/3f/d/93/3f/d/93/3f/e
/97/3v/e/97/3f/d/9//3//f/9//3v/e/93/3f/d/93/3f/e/+D/4P/f/9//3//f/9//
3//e/97/3v/e/9z/3P/c/9z/3P/c/9z/3P/a/9r/2v/a/9n/1//W/9b/0//S/9H/0P/N
/8z/y//K/8r/yf/J/8n/x//H/8f/xv/G/8b/xv/G/8b/xv/G/8b/xv/E/8P/w//C/8L/
wv/D/8L/wf/A/77/vP+8/7z/vP+6/7r/uf+3/7f/tv+2/7f/t/+2/7X/tP+0/7T/tP+0
/7P/sv+y/7P/sf+w/7D/sP+y/7L/sv+y/7D/sP+w/7D/sv+x/7H/sf+x/7H/sf+x/7H/
sf+x/7H/sf+w/7D/sf+x/7L/s/+z/7X/tv+4/7n/vP+9/73/vf+9/73/u/+6/7b/s/+x
/7H/sP+w/7H/sf+z/7L/sv+x/7D/sP+w/6//r/+v/6//r/+y/7L/sv+y/7L/tP+0/7P/
s/+y/7H/sf+y/7L/s/+z/7X/tf+0/7T/t/+3/7f/t/+5/7r/uv+5/7v/u/+7/7v/wP/C
/8T/xv/N/8//z//P/9P/2P/b/97/5//0//7/AQAEABAAHAAPAOb/wf+k/4X/XP83/yX/
Gv8M/wT/CP8S/yX/P/9Q/1v/aP91/4H/jf+W/6H/rf+7/8b/0f/X/9v/3//h/+L/5v/p
/+v/6//t/+3/7v/v//D/8f/x//P/8//0//T/9v/2//f/+P/2//b/9//3//n/+f/5//r/
/P/8//z//P/8//z//P/8//z//P/8//z//P/8//3//f/9//3//f/+//7//v/+//7/AAAA
AAAAAQABAAEAAQABAAMAAwAEAAQABgAGAAcABwAGAAUABQAEAAUABgAIAAkACQAKAAoA
CgALAAsACwALAAsADAAMAAwADAAMAAwACwANAA0ADQAMAAoACgAIAAgACQAIAAkACgAK
AAoACgAKAAYABgAGAAYABwAGAAQABAAHAAcABgAGAAYABQAFAAcABgAFAAQAAwADAAIA
AgADAAEAAQABAAEA///+//7//v8AAP////////3//f/9//3//f/9//7//v/9//3//v//
//3//P/8//z//v/+//7//v/+//7///////7//v/////////////////9//7//v/+/wAA
AAD/////AQABAAEAAQAAAAAA/////wEAAQABAAIAAAAAAP///////////////wAAAAAA
AAAA/v/+//7//v8AAAAAAAAAAP7//v/+//7//v/9//3//v/+//7//v/+//z//P/8//z/
/v/9//3//f/7//v/+//6//z//P/8//z//P/8//z//P/+//z/+//7//z//P/8//3/+//7
//v/+v/6//r/+v/6//z//P/7//n/+v/6//v//f/8//z//P/8//r/+v/6//r/+//6//r/
+//7//r/+v/6//r/+P/4//r/+v/8//z//P/8//z/+//7//v/+f/5//n/+f/5//n/+f/5
//n/+P/4//n/+v/8//7///8BAAIABAAFAAQABQAFAAUABAADAAAA/v/8//n/9//3//j/
+P/5//n/+//6//r/+f/0//T/9P/z//P/8//z//P/9P/0//T/9P/2//j/+P/3//X/9P/z
//P/9v/2//f/9//3//f/9v/2//X/9f/1//X/9//4//j/9//3//f/9//3//j/+P/4//j/
+f/5//f/+f/5//r//f8AAAcAFAAcAB0AIgAuADoANwAiAAUA7v/T/7D/jf9z/2T/Tv88
/zb/OP9D/1f/av91/4D/j/+Z/6P/rv+7/8f/0f/a/+H/6//x//P/9f/2//b/+f/7//3/
/////wAAAQACAAMAAwAFAAUABgAGAAQABAAFAAYACAAIAAkACQAIAAcABgAGAAgACAAI
AAgABgAGAAYABgAIAAgACAAIAAgACAAJAAkABwAHAAcACAAIAAgACAAIAAoACgAKAAsA
CQAJAAkACQALAAsADAAMAAwADAANAA0ADQANAA4ADgAQABAAEQARAA8AEAAQABAAEAAR
ABIAEwARABIAEgASABAAEAAQAA8AEQARABEAEAAOAA4ADAAMAA4ADAAMAAwADAAMAAwA
DAAKAAoACgAKAAsACgAIAAgABwAHAAYABgAIAAcABwAJAAcABwAHAAcABwAGAAYABwAF
AAUABQAFAAUABAAEAAQABAADAAMAAwADAAMAAwADAAMAAwAEAAQAAwADAAQABQADAAIA
AgACAAQABAAEAAQABAAEAAUABQADAAIAAgABAAMAAwADAAMAAwAEAAQABAAEAAQAAwAD
AAMAAwADAAMAAgACAAEAAQABAAEAAQACAAIAAgABAAEAAQABAAEAAQACAAIAAgACAAAA
AAAAAAAAAAAAAAAAAAD+//7//v/+/wAA/////wAA/v/+//7//v8AAAAAAAAAAP7//f/9
//3//f/9//3//P/8//z//P/8//z//P/8//z//v/8//v/+//8//z//P/9//v/+//7//r/
/P/8//z//P/+//7//f/7//v/+v/6//v/+v/6//r/+v/6//r/+v/6//r/+v/6//z/+//7
//v/+f/5//n/+f/5//n/+f/5//n/+P/4//n/9//4//n/+f/7//z//v////3//f/8//v/
/P/9//z//P/6//f/9f/1//H/8P/w/+//8P/w//H/8f/w//D/8P/v/+7/7f/s/+v/7P/s
/+z/7P/w//L/8v/x//H/8P/v/+//8P/w//H/8f/z//P/8v/y//H/8f/x//H/8f/y//L/
8f/z//P/8//z//L/8v/y//L/8//z//P/8//1//b/9//2//X/+v8CAAsADgAQABYAHwAs
ADEAJgARAPz/6f/V/7b/mv+G/3T/Xv9P/0//VP9f/27/ff+H/5P/nP+j/63/uf/E/83/
2f/h/+n/7f/w//D/8f/z//X/9//3//j/+//8//3//f/9//3//v/+//7//v///wAA///+
//7//f////////8AAAAAAAAAAAAA/v/+//7//v/+//7//v/+/wAAAAABAAEAAwADAAMA
BAADAAIAAQAAAAIAAgACAAMAAwADAAMAAwADAAMABAAEAAQABAAFAAUABQAFAAYABgAG
AAYABwAHAAcACAAIAAgABwAHAAcABwAHAAgACAAIAAYABgAGAAUABQAFAAUABAAEAAQA
AgACAAQAAgACAAIAAAAAAAAAAAD+//7//v/+//3//P/6//r/+//7//r/+v/6//n/+f/7
//v/+//7//v/+//6//r/+//9//3//f/9//v/+v/6//r/+v/5//n/+f/7//v/+//7//n/
+f/6//r/+//7//z//f/9//z//P/8//r/+v/6//r//P/8//3//f/6//r/+//7//3//f/9
//3/+//8//z//P/6//r/+f/5//v/+//7//v/+v/6//n/+f/5//n/+f/6//r/+v/5//n/
9//3//f/9//3//j/+f/6//n/+P/3//b/9v/2//b/9v/2//b/9v/2//T/8//z//T/9P/0
//T/9P/y//L/8v/y//L/8f/x//H/8f/x//H/8P/y//L/8v/y//L/8v/y//L/9P/y//H/
8f/w//D/8P/x/+//7//v/+7/7v/u/+7/7v/w//D/7//t/+//7v/u/+//8P/w/+7/7v/u
/+7/7v/u/+7/7f/t/+3/7//v/+//7//t/+3/7f/t/+//7v/u/+//7//w//H/8f/v//D/
8v/z//P/8//y//H/8//z//H/8P/u/+v/6f/p/+b/5v/n/+f/6f/o/+j/5//k/+T/5P/j
/+H/4f/h/+H/5P/k/+T/5P/m/+j/6P/n/+f/5v/l/+X/5v/m/+f/5//l/+X/5P/k/+X/
5f/l/+X/5f/m/+b/5f/l/+X/5f/l/+b/5v/m/+b/6f/p/+f/6f/p/+r/7f/w//f/AgAK
AA8AEgAWACAAHwAIAOX/yP+r/4j/Z/9N/z7/LP8a/xb/HP8n/zv/TP9Z/2T/b/97/4f/
kv+d/6n/tf++/8f/z//V/9f/2f/c/97/3//j/+P/5f/l/+b/5f/m/+f/5//p/+n/6v/q
/+j/6P/p/+r/6v/q/+v/6//p/+n/6f/q/+r/6v/q/+r/6v/q/+r/6v/o/+j/6P/o/+r/
6v/r/+v/6//r/+v/7P/r/+r/6f/o/+r/6v/q/+v/7f/t/+3/7f/r/+v/7P/s/+7/7v/v
/+//7f/t/+7/7v/s/+z/7f/t/+3/7v/u/+7/7//v/+//7//v//D/8P/w/+//7v/t/+v/
6//r/+v/6v/s/+z/6v/q/+r/6P/o/+j/5v/m/+b/5v/k/+T/5P/k/+X/5P/i/+L/4//j
/+L/4v/g/9//3//h/+H/4f/h/+H/3//e/97/3//f/9//3//f/97/3P/b/9r/2v/Z/9n/
2f/Z/9n/2f/Z/9f/1//Y/9j/1//X/9j/2f/Z/9j/2P/Y/9j/2P/Y/9j/2P/Y/9n/2f/Y
/9j/2f/Z/9n/2f/Z/9n/2P/Y/9f/1v/Y/9j/1//X/9f/1//X/9f/2P/Y/9f/1//X/9f/
1//Y/9j/2P/X/9f/1v/V/9T/0//T/9T/1f/W/9T/1P/U/9T/1P/U/9T/1P/S/9L/0v/S
/9T/0//T/9T/0//S/9H/0P/Q/9D/0P/Q/9L/0f/R/9H/z//P/8//zv/O/87/zv/O/87/
0P/Q/w==
         </WaveFormData>
      </LeadData>
      <LeadData>
         <LeadByteCountTotal>10000</LeadByteCountTotal>
         <LeadTimeOffset>0</LeadTimeOffset>
         <LeadSampleCountTotal>5000</LeadSampleCountTotal>
         <LeadAmplitudeUnitsPerBit>4.88</LeadAmplitudeUnitsPerBit>
         <LeadAmplitudeUnits>��V</LeadAmplitudeUnits>
         <LeadHighLimit>2147483647</LeadHighLimit>
         <LeadLowLimit>268435456</LeadLowLimit>
         <LeadID>V2</LeadID>
         <LeadOffsetFirstSample>0</LeadOffsetFirstSample>
         <FirstSampleBaseline>0</FirstSampleBaseline>
         <LeadSampleSize>2</LeadSampleSize>
         <LeadOff>FALSE</LeadOff>
         <BaselineSway>FALSE</BaselineSway>
         <ExcessiveACNoise>FALSE</ExcessiveACNoise>
         <MuscleNoise>FALSE</MuscleNoise>
         <LeadDataCRC32>1768774309</LeadDataCRC32>
         <WaveFormData>
8f/x//H/8P/x/+//8P/w/+//7f/s/+z/7v/v/+//8P/u/+3/7f/t/+3/7v/u/+7/7v/u
/+7/7v/u/+7/7v/u//D/8P/w//D/8P/w//L/8v/0//j/AAASACkARABqAJoAzAD/AC4B
UwFuAX0BdwFVAR8BzQBgAOn/fP8o/9j+h/5Y/lz+ff6i/sf+9P4c/zj/Tv9f/3L/hv+d
/6v/uP/I/9X/3v/m/+z/8f/y//X/9v/7//7/AAACAAMABQAFAAYABQAGAAcACQAKAAsA
DAAMAA4ADgAQABEAEQARABEAEwATABMAEwATABUAFgAWABYAFQAXABcAGQAcAB0AHQAd
AB8AIAAgACAAIgAiACQAJgAnACcAKAApACsAKwAsAC0ALgAvADEANAA2ADcAOAA5ADgA
OgA7AD4AQQBCAEQARgBGAEcASQBLAE0ATgBOAFIAUwBVAFUAVgBXAFkAWQBZAFgAWgBa
AFoAXABcAFwAWwBYAFcAVwBWAFMAUABQAE0ATQBLAEkARwBDAEEAPgA8ADsAOQA2ADUA
MgAwAC8ALQArACkAJgAkACIAIAAfAB4AHQAdABwAGgAZABcAGAAYABUAEwATABIAEQAR
ABEAEAAOAA0ADQAMAAoACgAKAAoACgAJAAkACQAJAAkACAAHAAkACAAHAAcACAAJAAoA
DAAKAAoACgALAA0ADQANAA0AEAAQAA8ADwAOABEAEgASABMAFAAWABgAFgAWABcAGAAZ
ABoAGwAcABoAGwAcABwAGgAbABsAGwAZABkAGgAaABwAHAAcABwAHAAcABwAHAAbABoA
GQAYABgAGAAXABcAFwAXABYAFQAUABMAEgARABMAEwAUABQAEAAPAA8ADwAQABAAEAAQ
AA8ADgAOABAAEAAQAA8ADwAQAA8ADwAOAA4ADgAOAA0ADwAPAA4ADQAPAA8ADQANAAsA
DAAMAAwADgANAAwADAAMAAsACwALAA0ADQALAAwADgAOAA4ADgAOAA4ADQANAA0ADQAN
AA0ADAAMAAwADAANAAwADAANAA0ADQAPABAAEAASABMAFAAVABUAFQAXABgAGQAaABsA
GQAaABsAGwAbABsAHAAdAB4AHgAcABsAFgAVABQAEQAPAA4ADQANAA8ADgAMAAkACwAK
AAkABwAGAAYABgAHAAcACAAIAAcACQAJAAkACgAIAAgACAAIAAgACAAIAAgACAAIAAgA
CAAKAAoACgAKAAwADAAOABAAFAAeAC8ARgBkAI4AvgDtABoBRQFmAXkBfQFxAU8BEwHA
AFkA6P+G/zz/8/6m/nj+ff6e/sH+4v4M/zT/Uv9p/37/kP+j/7X/xP/Q/+H/7v/2//7/
BQAKAAsADgAQABIAEwAUABcAGQAZABoAHQAeAB8AIQAiACMAJAAkACIAIgAkACUAJQAl
ACUAJwApACkAKQApACkAKgAqACoAKQArACsALQAuAC8ALwAvADEAMgAyADIAMgAyADQA
NgA3ADcAOAA5ADoAOwA9AD8APgA/AEEARABEAEUARgBHAEoATABNAFAAUQBSAFQAVgBW
AFcAWQBbAF0AXgBeAGIAZQBnAGcAaABrAG0AbQBtAGwAbgBuAG4AcABwAHAAbwBuAG0A
bQBsAGsAaABoAGUAYwBhAF8AXQBbAFkAVgBUAFIATwBLAEkARwBGAEYARQBDAEEAPgA8
ADsAOAA2ADQAMQAxADAALgAtACsALAAsACsAKQApACgAJQAlACUAJAAiACEAIQAgACAA
IAAgACAAHAAbABsAGwAbABsAGgAZABkAGAAXABcAGQAZABkAGgAcABwAHAAdAB0AHQAd
AB0AHgAeAB0AHQAeACEAIgAiACQAJAAlACYAJgAmACcAKAApACoAKwAsACoAKwAsACwA
KgArACsAKwAtAC0ALgAuAC4ALgAuAC4ALAAsACwALAAsACwALAAsACoAKgApACkAKQAp
ACgAJwApACkAKQApACYAJQAlACQAJAAjACMAIwAjACIAIQAgACEAIAAgACIAIQAgAB4A
HQAeAB0AHQAcABoAGgAaABkAGgAbABsAGwAZABkAFwAXABYAFgAVABQAFAATABIAEgAU
ABMADwASABAAEAAQABAADgAOAA0ADQALAAsACwALAAoACgAKAAoABwAGAAYABwAFAAUA
BwAIAAYACAAJAAoACwALAAsADQAKAAkACAAHAAcACAAJAAkACQAJAAoACwAJAAgABQAD
AP3//f/9//v//f/8//v/+//5//j/9v/z//H/8P/v/+3/7P/s/+z/7f/s/+z/6//p/+n/
6f/p/+r/6P/o/+j/6P/m/+b/5v/m/+T/5P/k/+T/5P/k/+T/5P/k/+T/5v/q//L/AgAb
ADwAYgCOALwA6wAUATEBQgFJAUcBLwH9ALMAUgDf/3D/HP/Q/oP+Sv48/lf+gv6v/tT+
9v4U/y7/Qf9U/2j/e/+L/5j/pv+1/8L/yP/O/9P/1v/Z/9z/3v/g/+H/4v/n/+n/6f/q
/+n/6v/r/+3/7v/v//D/8P/w//D/8v/z//P/8//z//X/9f/1//X/9f/2//j/+f/6//n/
+//7//3//P/9//3//f/+/wAAAQACAAMAAgADAAQABwAHAAgACQALAAsADAANAA4ADwAR
ABQAFAAVABYAFwAYABoAGwAeAB8AIAAiACQAJgAnACkAKwAvADAAMAA0ADUANwA3ADgA
NwA5ADkAOQA6ADwAPAA8AD4APgA+AD0APAA7ADsAOgA7ADgAOAA1ADMAMQAvAC0AKQAn
ACQAIgAgAB0AGQAXABIAEAAPAA0ACgAHAAMAAAD9//r/+P/2//L/8f/v/+z/7P/p/+n/
6P/n/+X/5f/k/+H/4f/h/+D/3v/d/93/3P/c/9z/3P/c/9r/2f/Z/9n/2f/Z/9j/1//X
/9b/1f/V/9X/1f/V/9b/1v/W/9b/1//W/9X/1P/T/9b/1v/V/9X/1f/X/9f/1v/U/9T/
1f/W/9b/1v/X/9j/2P/Y/9j/2P/W/9f/2P/Y/9b/1//X/9f/1//X/9j/2P/Y/9j/2P/Y
/9b/1v/W/9b/1v/W/9b/1v/W/9b/1f/V/9X/1f/U/9P/0//T/9P/0//R/9H/0v/S/9L/
0f/R/9H/0P/Q/9D/0P/P/87/zv/Q/87/zv/N/83/zf/N/87/zv/O/87/zv/N/8//z//O
/83/zf/N/8v/y//L/8z/zP/M/8z/y//K/8r/zP/L/8v/y//L/8v/y//K/8r/yv/K/8r/
zP/M/8z/zP/K/8r/yf/J/8v/y//L/8v/yv/K/8r/yv/L/8r/yv/L/8n/yf/L/8z/zP/O
/8//0P/P/8//z//R/9H/0f/R/9H/0//U/9X/1f/V/9X/1v/X/9j/2P/W/9X/0//T/9P/
0f/R/9D/z//P/83/zP/K/8f/x//G/8X/w//C/8L/wv/D/8X/xv/G/8X/xf/F/8X/xv/E
/8T/xP/E/8T/xP/E/8T/xv/G/8b/xv/E/8T/xP/E/8b/yP/I/8r/0v/i//n/GAA+AGwA
nADLAPQAEwEoATMBMwEbAekAoQBAAM//Xv8G/7j+Z/4s/iD+Pf5q/pn+wv7i/vz+GP8t
/0D/Vv9n/3X/hv+W/6X/sP+6/77/w//G/8f/yv/N/9D/0v/U/9X/1//X/9j/2//c/93/
3//e/9//4P/g/+L/4v/k/+X/5f/l/+X/5//p/+n/6f/p/+v/7P/s/+z/7f/v/+//8f/w
//H/8f/x//P/9P/0//T/9v/2//j/+v/5//n/+v/7//z//f///wEAAAABAAMABgAGAAcA
CAAJAAwADgAPABIAEwAUABYAGAAYABkAGwAdACEAIgAiACYAKAApACgAKAAqAC0ALgAv
AC4AMAAwADAAMgAyADIAMQAwAC8ALwAuAC0AKgAqACcAJwAlACMAIQAfAB0AGgAYABgA
FQARAA8ADAAKAAkABwAEAAMAAQAAAP///P/6//j/9f/1//T/8v/y/+//7//u/+//7f/t
/+z/6//r/+v/6v/o/+f/5//m/+b/5v/m/+b/5v/l/+X/5f/n/+f/5v/l/+X/5P/j/+P/
5f/l/+X/5v/k/+T/5P/l/+X/5f/l/+X/6P/o/+f/5//n/+n/6f/o/+j/6P/p/+r/6v/q
/+v/7P/s/+z/7P/s/+7/7//w//D/8P/x//H/8f/v/+//8P/w//D/8P/w//D/8P/w//D/
8P/y//L/8v/y//D/8P/v/+//7//v/+7/7f/v/+//7//v/+//7//w//D/8P/v/+//7//u
/+7/7v/u/+3/7P/s/+7/7v/u/+3/7f/u/+3/7f/s/+z/7P/s/+v/6//r/+r/6f/q/+v/
6v/r/+3/7v/u/+7/7v/t/+z/7P/u/+3/7f/t/+3/7f/t/+z/7P/s/+z/7P/s/+z/7P/r
/+v/7P/u/+7/7v/u/+7/7v/t/+3/7f/t/+3/7f/u/+7/7v/u/+//7v/u/+//7//v//H/
8v/y//T/9f/2//X/9f/1//f/+f/5//n/+f/7//z//f/9//////8AAAEAAAD+//r/9//0
//X/9v/1//X/9P/z//P/8//y//D/7f/t/+z/6//p/+r/6v/q/+v/6f/q/+r/6f/r/+v/
6//s/+z/7P/s/+z/7P/s/+z/7P/u/+7/7v/u/+z/7P/s/+z/7P/s//D/9v/8/woAIwBC
AGgAlADCAPMAHgE9AVQBXwFZATcB/wCxAEoA0f9o/xj/xv51/kr+UP5z/p7+yf7y/hT/
Lv9G/1f/aP9+/5P/o/+w/8D/z//Y/97/5P/n/+r/7f/u//H/9P/2//j/+//9//3//v/9
//7///8BAAIAAwAEAAQABgAGAAgACQAJAAkACQALAA0ADQANAA0ACwAMAAwADAANAA8A
DwARABAAEQARABEAEgAUABUAFgAaABoAHAAeAB0AHQAeAB8AIQAhACIAIwAkACUAJwAq
ACoAKwAsAC0ALgAwADEANAAzADQANgA4ADoAOwA9AD8APwBAAEAARABFAEcARwBIAEkA
SwBLAEsASgBMAEwATABOAE4ATgBNAEwASwBLAEoASQBGAEYAQwBBAD8APQA7ADkANwA0
ADIAMAAtACkAJwAkACIAIQAfAB4AHQAbABoAFQASABAADgAPAA8ADgAMAAoABwAHAAYA
BQADAAMAAgABAAEAAQAAAP7//f/9//z//P/8//z//P/8//v/+//7//v/+//6//n/+//6
//n/+f/5//n/+f/6//r/+v/6//v//f/9//3//f8AAAAA////////AQABAAAAAAAAAAEA
AgACAAIAAwAEAAMABAAFAAYABAAFAAYABgAEAAUABQAFAAUABQAGAAYABgAGAAYABgAG
AAYABgAGAAQABAAEAAQABAAEAAMAAwADAAMAAgABAAEAAQABAAEA/////wAAAAAAAP//
//////7//v/+//7/+//6//r//P/8//z/+//7//z/+//7//r/+v/6//r/+f/5//n/+P/3
//n/+f/3//f/9//4//j/+P/4//f/9v/2//T/8//z//P/8//z//P/8v/0//L/8v/y//L/
8v/y//L/8v/y//H/8f/z//P/8//z//L/8v/y//L/8f/w//D/8f/x//H/8//0//L/9P/1
//b/9//3//f/+f/7//v/+//7//v//P/9//3//////wAAAQAAAP7/+v/3//X/9f/1//P/
8//y//H/8f/x//D/7v/r/+v/6v/p/+f/5v/m/+b/5//n/+j/6P/n/+f/5//n/+j/6P/o
/+j/6P/o/+j/6P/o/+j/6P/o/+j/6P/o/+j/6P/q/+z/8P/y//r/CgAfADgAXgCOAMAA
8QAaAT0BWAFjAVcBNQH7AKcAPgDN/2j/GP/G/nX+TP5U/nP+lP61/t7+Bv8m/zz/T/9i
/3b/h/+X/6L/sP+9/8r/zP/Q/9f/3P/f/+L/5P/m/+f/6P/p/+v/6//s/+3/7v/v//H/
8P/x//L/8v/x//D/8f/x//P/8//z//X/9f/1//X/9f/1//b/9v/2//f/+f/5//v/+v/7
//v/+//9//7//v/+/wAAAAACAAQABQAFAAYABwAIAAkACwANAA4ADwARABQAFAAVABYA
FwAaABwAHQAgAB8AIAAiACQAJgAnACkAKwAtAC4ALgAyADUANwA3ADgAOQA7ADsAOwA5
ADoAOQA4ADoAOgA6ADkAOAA3ADcANgA0ADAALwArACcAJQAjACEAIQAfABwAGgAYABUA
EQAPAAwACgAJAAcABAADAAEAAAD///z/+v/4//f/9//2//T/9P/x//H/8P/v/+3/7f/s
/+n/6f/p/+j/5P/j/+P/4v/i/+L/4v/i/+D/3//f/9//3//f/97/3f/f/97/3f/d/9//
3//f/+D/4v/i/+L/4//l/+X/5f/l/+j/6P/n/+f/5v/p/+r/6v/t/+7/8P/y//X/9v/4
//r//f/+////AAD+////AAAAAAMABQAGAAcABwAHAAgACAAGAAYABgAGAAYABgAGAAYA
BgAGAAYABgAEAAQAAwADAAMAAwACAAEAAQABAAEAAQABAAEAAgACAAAA////////AAAA
AAAAAAD///7//v8AAAAAAAD//////v/9//3//P/+//7//v/9///////+//3///////3/
/f////7//P/+//7//v/+/wAAAAD/////AQABAAEAAQAAAAAAAAAAAAAAAAABAAMAAgAB
AAIAAgAEAAYABwAIAAkACQAJAAsACwALAAsACwALAAwADQANAA8ADwAQABEAEgASABAA
DwALAAsACwAJAAsACgAJAAkACQAIAAYAAwABAAAA///9//z//P/8//3//f/+//7//f/9
//3//f/+//7//v/+//7/AAAAAAAAAAD///7//f/8//7//v/+//7/AAACAAQABAAIABIA
HwA0AFQAeACiANMABAEtAUwBYQFrAWMBRQETAcgAZwD6/5L/Rv8H/77+gv5x/or+r/7O
/vT+Hv9A/1n/bv+A/5P/pf+2/8L/0f/e/+j/8P/3//z///8CAAUACAAKAAwADwARABEA
EgARABIAEwAVABYAFwAYABgAGgAaABwAHQAbABsAGwAdAB0AHQAdAB0AHwAgACAAIAAh
ACMAIwAlACQAJQAlACUAJQAmACYAJgAoACgAKgAsAC0ALQAuAC8ALwAvADAAMQAyADMA
NQA4ADgAOQA6ADsAPAA+AD8AQgBDAEQARgBIAEwATQBPAFEAUQBSAFIAVgBbAF0AXQBe
AGEAYwBjAGMAZABmAGYAZgBoAGgAaABnAGgAZwBnAGYAZwBkAGQAYQBfAF0AWwBZAFcA
VQBSAFAATgBLAEcARQBEAEIAQQA/ADsAOQA2ADQALwAsACoAKAAnACcAJgAkACIAHwAf
AB4AGwAZABkAGAAXABcAFwAWABQAEwATABIAEAAQABAAEAAOAA0ADQANAA0ADQAMAAsA
CwAKAAkACQALAAsACwAMAAoACgAKAAsACwALAAsACwAMAAwACwALAA4AEQASABIAEgAS
ABMAFAASABIAEwAUABcAGAAZABoAGAAZABoAGgAcAB0AHQAdAB0AHQAeAB4AHgAeAB4A
HgAeAB4AHgAeABwAHAAcABwAHQAeAB4AHwAcABsAGQAXABkAGQAZABkAGQAZABoAGgAW
ABUAFQAVABYAFgAWABYAEwASABIAFAAUABQAEwATABIAEQARABAAEAAQABAADwAPAA8A
DgANAA0ADQALAAsACwAMAAwADAAMAAsACgAKAAoACAAIAAgACAAIAAYABgAFAAUAAwAD
AAMAAwAAAAAAAAAAAP///v/+////AQABAAMABAACAAQABQAGAAcABwAHAAkABwAHAAcA
BwAHAAgACQAJAAkACQAKAAsACwAKAAcABQABAAEAAQD//wEAAAD//////f/8//r/9//3
//b/9f/z//D/8P/w//H/7//w//D/7//v/+//7//w//D/8P/w//D/8P/w//D/8P/u/+7/
7v/u/+z/7P/s/+z/7v/u//D/9P/8/woAIwBEAG4AoADOAPcAIAFDAVYBXQFfAU0BIQHb
AH4ACwCY/zj/7P6f/mL+Tv5h/o7+u/7g/gD/Hv84/0v/Xv90/4X/k/+g/7D/v//K/9D/
1v/Z/9z/4f/k/+b/6P/p/+r/6//t/+3/7v/x//L/8//1//X/9f/1//T/9P/0//b/9//1
//X/9f/3//f/9//3//f/+f/6//r/+v/5//v/+//9//z//f/9//3///8AAAAAAAAAAAAA
AgAEAAUABQAGAAcABwAHAAgACQAKAAsADQAQABAAEQASABMAFQAYABoAHgAeAB4AHwAg
ACQAJQAnACkAKwAsACwAMAAzADUANQA2ADcAOQA5ADkAOwA+AD8AQABCAEIAQgBBAEIA
QQBBAEAAQAA+AD8APQA9ADsAOQA3ADMAMQAuACwALAApACUAIwAgAB4AHQAbABcAFQAS
ABAACwAIAAYABAACAAEA///8//r/9//3//b/9P/x//D/7v/v/+//7//u/+z/6//r/+r/
6v/q/+r/6v/q/+n/6f/p/+n/6f/o/+f/6f/o/+f/5//l/+X/5f/m/+j/6P/o/+n/5//n
/+f/5//o/+j/5//n/+b/6f/q/+r/6v/q/+v/7P/q/+r/6//s/+v/7P/t/+7/7P/t/+7/
7v/w//H/8f/x/+//7//w//D/8v/y//L/8v/w//D/8P/w/+7/7v/u/+7/6//q/+j/5//m
/+X/4//h/9//3//f/9//3f/d/97/3v/c/9v/2//b/9r/2v/a/9r/2f/Y/9j/2v/Z/9j/
1v/V/9L/0f/R/9D/zv/O/87/zf/N/83/zP/L/8n/yf/H/8f/xf/G/8b/xv/E/8P/wv/C
/8L/wf/B/8H/v/+//7//vv/A/8D/wP/A/7//vv+9/7z/vP+8/7v/u/+7/7v/u/+7/7r/
uv+6/7r/uf+4/7j/uf+3/7f/uf+6/7r/vP+9/77/wf/B/8H/w//B/8H/wf/B/8P/xP/F
/8X/w//D/8T/xf/D/8L/v/+9/7z/vf++/73/u/+6/7n/uf+5/7j/tv+z/7P/sv+x/6//
sP+w/7D/sf+x/7L/sv+x/7P/s/+z/7T/tv+2/7b/tv+3/7j/uf+6/7r/uv+6/7r/vv/A
/8L/xP/K/87/zv/U/+b/AgAhAEYAdACkANYAAwEkATsBSAFJATEBAwHDAGkA+P+F/yb/
2P6I/kn+Nv5O/nv+qv7R/vL+Dv8q/0L/Vf9m/3r/if+Z/6r/uv/F/8z/0v/W/9n/2v/f
/+L/5f/o/+r/7P/u/+//7v/u//H/8v/z//X/9v/3//j/+P/4//j/+v/7//v/+//7//3/
/////////////wAAAAAAAP//AQABAAMABAAFAAUABQAFAAYABgAGAAgACAAKAAwADQAN
AA4ADwAPAA8AEAARABIAEwAVABgAGgAbABwAHQAdAB4AHgAgACIAJAAnACoAKwArACwA
LQAxADIAMgA2ADgAOQA4ADgAOQA7ADsAOwA8AD4APgA+ADwAPAA8ADsAPAA7ADsAOgA7
ADgAOAA1ADEALwAtACsAKQAnACQAIgAhAB8AHAAbABYAFAATABEADQALAAgABgADAAAA
/v/8//n/+f/4//b/8v/v/+//7v/v/+3/7f/s/+n/6f/p/+j/6P/n/+f/5v/m/+b/5v/m
/+b/5f/l/+X/5f/l/+T/4//j/+L/4f/h/+H/4f/h/+L/4v/i/+L/4//h/+H/4f/h/+L/
4v/h/+H/4v/l/+b/5v/l/+T/5P/k/+T/5P/l/+b/5v/m/+b/5v/k/+X/5v/m/+b/5//n
/+f/5//n/+j/6P/q/+r/6v/q/+j/6P/o/+j/6v/q/+r/6v/q/+r/6f/p/+n/6f/o/+f/
6f/p/+n/6f/n/+f/6P/o/+j/5//n/+f/5v/m/+b/5v/l/+T/5P/m/+b/5v/l/+X/5P/j
/+P/4v/i/+L/4v/h/+P/4//i/+H/4v/j/+L/4//h/+L/4v/i/+L/4f/g/+D/4v/h/+H/
4f/j/+P/4//i/+L/4P/i/+L/4v/i/+L/4v/i/+L/4v/h/+H/4//j/+P/4//k/+T/5P/k
/+P/4v/i/+P/5f/l/+f/6P/q/+z/7f/u/+//7//v//H/8f/x//H/8f/x//L/8//z//P/
8//0//X/9f/0//H/7//q/+n/6P/l/+X/5P/j/+P/4//i/+D/3f/f/97/3f/b/9v/3P/d
/9//4f/i/+L/4f/h/+H/4f/i/+L/4v/i/+L/5P/k/+T/5P/i/+L/4v/i/+T/5P/k/+T/
5P/k/+b/7P/6/w4AKQBKAHYAqgDeAA8BOAFXAW4BcQFbATEB7wCRABoAo/9A/+7+mP5X
/kb+XP6F/rD+2f7+/hz/Nv9K/13/cv+G/5f/pf+w/77/y//U/9j/3v/h/+L/5f/o/+v/
7v/w//L/9P/1//T/9P/3//j/+f/7//v/+//7//r/+//8////AQAAAP///v///wEAAQAB
AAEAAQACAAIAAgADAAUABQAHAAgACQAJAAkACwAMAAwADAAQABAAEgAUABUAFQAWABcA
FwAXABgAGQAcAB0AHwAiACIAIwAkACUAKAAqACsALgAvADAAMgA0ADQANQA3ADkAPQA+
AD4AQgBDAEUARQBGAEcASQBJAEkATABOAE4ATgBMAEwATABLAEwASwBLAEoARwBEAEQA
QQA/AD0AOwA5ADkANwA0ADIAMAAtACkAJwAmACQAIwAhAB0AGwAYABYAFAASABEAEAAN
AA0ADAAKAAgABQAFAAQAAwABAAEAAAD////////+//7//f/9//z/+v/6//r/+v/6//n/
+f/5//v/+//6//n/+f/4//f/9//3//f/9//4//r/+v/6//v/+f/5//n/+f/7//z//P/9
//z///8AAAAA/v/+////AAACAAIAAwAEAAMABAAFAAYABgAHAAgACAAGAAcABwAHAAcA
BwAIAAgACgAKAAoACgAJAAgABwAGAAYABgAGAAYABgAGAAUABQAFAAUABAADAAUABQAF
AAUABAADAAMAAgACAAEAAQABAAIAAgACAAIA///+//7/AAAAAAAA//////z/+//7//r/
+//8//3//f///////v/9//3//f/7//v/+f/6//r/+v/4//n//P/8//z//P/8//z//P/7
//v/+//7//v/+//6//r/+v/6//n/+P/4//n/9//3//n/+v/8//7///8AAAMAAwADAAUA
CAAJAAoACwAIAAgACAAHAAUABQAGAAcACQAIAAUAAwD9//3//f/7//r/+P/2//X/9//2
//T/8f/0//T/9P/z//D/8P/w//H/8f/y//L/8f/z//P/8//0//L/8v/y//L/8v/y//L/
8v/0//T/9P/0//T/9P/0//T/9P/0//b/+P/+/wYAFwAsAEgAbgCeAM8A/gArAUwBZQFx
AWcBRQEJAbgAVQDk/3z/Lv/j/pb+ZP5j/n7+n/7C/u7+GP86/1H/ZP92/4n/m/+s/7r/
yf/Y/+L/6P/r//D/9f/2//n//P/+/wAAAwAFAAUABgAHAAgACQALAAwADQAOAA4ADAAM
AA4ADwAPAA8ADwARABMAEwATABMAEwAUABQAFAAVABcAFwAZABoAGwAbABsAHAAeAB8A
IAAgACAAIgAkACMAIwAkACUAJgAnACkAKwAsAC0ALwAyADQANQA2ADcAOAA6ADsAPgA/
AEAAQgBEAEgASQBLAE0ATQBOAE4AUgBVAFcAVwBYAFkAWwBbAFsAXgBgAGAAYABgAGAA
YABfAGAAXwBfAF4AXQBaAFoAVwBVAFMAUQBPAE0ASwBIAEYARgBDAD8APQA6ADgANwA1
ADIAMQAvAC4AKwAoACYAJAAjACMAIgAgAB4AGwAbABoAGQAXABcAFgATABMAEwASAA4A
DQANAAwADAAMAAwADAAKAAkACQAJAAgABwAFAAMABAAEAAQABQAFAAUABQAGAAYABgAG
AAcACAAJAAoACwAMAAwACwALAA4AEQASABIAEgASABMAFAAWABYAFwAYABcAGAAZABoA
GQAZABkAGAAZABsAHAAdABwAGwAbABoAGgAaABoAGgAaABoAGgAaABoAGgAaABoAGAAY
ABcAFwAXABcAFgAVABUAFQAVABUAFAATABMAEgASABEAEQARABAAEAAQABAAEQAQABAA
EgAQABAADwAPABAADwAPAA4ADgAOAA4ADQAPAA8ADgANAA0ADQALAAsADQAMAAwACgAM
AAwADAAMAAwADAALAAsADQANAA0ADQAMAAwADAAMAA0ADAAMAA0ACwALAA0ADgAMAA4A
DwAQABMAEwATABUAFQAVABUAFQATABQAFQAVABMAEwAUABUAEwASAA8ADQAGAAUABAAB
AP///v/9//3//v/+//3/+//9//z/+//5//b/9v/2//f/9//4//j/9//2//X/9P/0//L/
8v/y//L/8P/w//D/8P/u/+7/7v/u/+z/7P/s/+z/7v/u//D/9v8CABYAMQBUAIIAsADg
ABMBNgFJAVgBXQFLASEB3wCFABYAo/9A//L+pP5f/kD+UP55/qL+yf7u/g7/KP88/0//
ZP92/4n/l/+k/7L/v//I/8z/0P/T/9b/2f/c/93/4P/i/+T/5v/n/+b/5v/n/+j/6f/r
/+v/6//r/+r/6v/q/+z/7f/r/+v/6//t/+//7//v/+//7//w//D/8P/w//H/8P/x//L/
8//z//P/9f/2//b/9v/3//b/9//4//v/+//8//3//////wAAAQAAAAEAAwAGAAYABwAI
AAkACgAMAA0AEAAPABAAEgAUABYAFwAZABsAHQAeAB4AIgAlACcAJwAoACcAKQApACkA
LAAuAC4ALgAwADAAMAAvAC4ALQAtACwAKwAoACgAJQAjACEAHwAdABsAGQAWABQAEgAP
AAsACQAGAAQAAwABAP3/+//4//b/8//w/+7/7P/p/+n/6P/m/+L/3//f/97/3f/b/9v/
2v/X/9f/1//W/9b/1f/V/9T/1P/U/9T/1P/U/9P/0//T/9P/0//S/9H/0v/S/9L/0//R
/9H/0f/S/9L/0v/S/9P/0f/R/9H/0f/U/9T/0//T/9L/1f/W/9b/1v/W/9f/2P/W/9b/
1//Y/9f/2P/Z/9r/2P/Z/9r/2v/a/9v/2//b/9n/2f/a/9r/3P/c/9z/3P/a/9r/2v/a
/9r/2v/a/9r/2v/a/9n/2f/Z/9n/2P/X/9n/2f/Z/9n/2P/X/9f/1v/W/9X/1f/V/9T/
1v/W/w==
         </WaveFormData>
      </LeadData>
      <LeadData>
         <LeadByteCountTotal>10000</LeadByteCountTotal>
         <LeadTimeOffset>0</LeadTimeOffset>
         <LeadSampleCountTotal>5000</LeadSampleCountTotal>
         <LeadAmplitudeUnitsPerBit>4.88</LeadAmplitudeUnitsPerBit>
         <LeadAmplitudeUnits>��V</LeadAmplitudeUnits>
         <LeadHighLimit>2147483647</LeadHighLimit>
         <LeadLowLimit>268435456</LeadLowLimit>
         <LeadID>V3</LeadID>
         <LeadOffsetFirstSample>0</LeadOffsetFirstSample>
         <FirstSampleBaseline>0</FirstSampleBaseline>
         <LeadSampleSize>2</LeadSampleSize>
         <LeadOff>FALSE</LeadOff>
         <BaselineSway>FALSE</BaselineSway>
         <ExcessiveACNoise>FALSE</ExcessiveACNoise>
         <MuscleNoise>FALSE</MuscleNoise>
         <LeadDataCRC32>2613504617</LeadDataCRC32>
         <WaveFormData>
8P/w//D/8P/x/+//7v/v/+3/6//r/+r/6v/r/+v/6//t/+3/7P/s/+z/6//r/+v/7f/t
/+3/7f/t/+3/7f/t/+3/7f/t/+3/7f/t/+7/7v/u/+//8//7/woAHwA/AGkAlwDRABIB
TQGAAa8BzAHMAawBagEGAZEAGgCv/1H/Cv/m/uD+8/4L/yX/Q/9e/3D/ff+K/5b/pP+y
/7v/w//O/9f/3f/h/+X/5v/n/+j/6v/s/+3/7//w/+//8P/x//H/8v/y//P/9P/2//b/
9//3//n/+v/6//r/+P/4//j/+f/7//v/+//7//z//P/7//v//P/8//z//P/9//3//v/+
//7//v/+//7/AQABAAEAAwADAAMABQAGAAYABgAHAAcABwAJAAsADQANAA0ADgAPAA4A
DwARABIAEwAUABYAGAAXABgAGgAcABsAHAAdAB8AIQAiACMAIwAjACUAJgAnACYAJgAm
ACgAKgAqACkAKQAoACcAJgAlACEAIAAfAB4AHQAcABwAGwAaABkAFgAVABYAFgATABEA
EQARABAADwAOAA0ACwALAAwACQAJAAgACQAIAAcABgAHAAYABQAFAAIA//////7/AAD/
//7//f/6//r/+f/4//j/9//3//f/+f/3//f/9//2//b/9v/2//b/9f/1//T/9v/2//b/
9//2//b/9v/2//n/+f/5//n//P/8//z//P/7//3//f/+/wEAAQAAAAAAAQABAAMABAAE
AAQABgAHAAcABwAHAAgABgAGAAYABwAHAAcABgAGAAkACwALAAoADAAKAAoACgAJAAgA
BwAFAAQABAAEAAQABAADAAMABAACAAAAAAAAAAIAAgACAAEA/////////v8AAP//////
/////f/9//3////+//7//v/+//7//v/9//z//P/9//3//f/9//3//f/9//3//f/9//3/
+//7//z//v/9//3//f/8//v/+v/5//v/+//6//z//P/8//z//P/8//z//P/8//r/+v/6
//r/+f/5//n/+f/7//v/+//8//z//P/8//3//P/8////AAACAAMAAwADAAcABwAHAAcA
BwAIAAkACQALAAwADAANAA0ADAAJAAgAAwACAAEAAAAAAP///v/+//7//v/8//n/+f/5
//f/9f/z//L/8v/z//X/9f/3//f/9v/2//b/9f/1//X/9f/1//X/9f/1//X/9f/1//X/
9f/1//X/9f/1//b/9P/2//n/+f/9/wYAFwAxAFcAgwC1AO4ALwFoAZsByAHiAeABvgF2
AREBmAAjALn/Wv8K/9z+1/7r/gP/G/82/1T/a/98/4r/lv+k/7H/uf/A/83/1//b/9//
5v/p/+r/6v/s/+3/7//w//P/9P/1//X/+P/4//n/+v/6//r/+//7//n/+v/6//r/+v/6
//r/+/////////////7//v/9//3//v/+//7//v//////AAAAAAIAAgACAAIAAQABAAEA
AwAFAAUABwAIAAgACAAJAAkACQALAA0ADwANAA0ADgAPABAAEQATABQAFgAWABcAGAAZ
ABoAHAAeAB8AIAAhACMAJwAoACkAKQApACsALAAtAC4ALgAuADAAMAAwAC8ALwAvAC8A
LwAvAC0ALAArACoAJQAkACQAIwAiACEAHgAdABoAGgAXABUAFAAVABUAFQAUABMAEQAR
ABAADQANAAwACwAKAAkACAAJAAgABwAHAAYAAwADAAIAAgABAAAA///+//7//f/8//r/
+f/5//n/+f/3//f/9//0//T/9P/0//T/8//z//L/9P/0//T/9f/2//b/9v/2//f/9//3
//f/+P/4//j/+P/5//v/+//8///////+//7//////wEAAgAEAAQABgAHAAUABQAFAAYA
BgAGAAYABwAJAAkACAAIAAcACQAJAAgACAAGAAYABgAGAAYABgAFAAIAAgACAAIAAgAB
AAEAAgAEAAIAAgACAAAAAAAAAP///////////v/+//3//f/9/////f/9//3/+//6//r/
+v/8//z//P/7//r/+v/7//v/+//7//v/+//3//f/9//3//f/9f/1//b/+P/3//f/9//5
//f/9f/4//b/9v/2//b/9v/2//b/9v/2//b/9v/2//X/9f/1//X/9f/1//X/9v/2//b/
9v/3//j/+P/7//z//v/////////+//3//P/7//7/AAACAAMABQAGAAYABwAHAAYAAwAC
AP3//P/7//r/+//7//v//P/8//z/+v/3//P/8//x/+//7//u/+7/7//v/+//8f/x//D/
8P/w/+//7//v/+//7//v/+//7//v/+//7//v/+//7//v/+//7//w/+7/8P/x//f///8O
ACMAQwBrAJkAzwAOAUcBdgGjAcoB2gHGAZQBQgHVAFwA7f+F/yr/8v7e/uf+A/8h/z3/
VP9o/3n/iP+S/57/rP+3/7//yP/R/9v/4f/l/+j/6f/q/+7/7//v//D/8P/z//T/9f/1
//T/9P/1//b/9v/2//f/9//5//r/+v/6//j/+P/4//n/+//7//v/+//8//z/+//7//z/
/P/8//z//f/9//7//v8CAAIAAgACAAIAAQAAAAEAAwADAAUABgAGAAYABwAHAAUABwAJ
AAsACwALAAwADQAOAA8AEQASABIAEgATABQAFQAWABgAGgAbABwAHQAfAB8AIAAhACEA
IQAjACQAJQAmACYAJgAoACoAKgApACkAKQApACkAKQAoACgAKAAoACUAJAAkACMAIAAf
ABwAGwAaABoAFwAVABMAEwASABEADgANAAsACwAKAAcABwAGAAQAAgAAAP7////+//3/
/f/8//n/+f/4//j/9//2//X/9v/2//X/9P/0//P/8//z//X/8//z//P/8P/w//D/8P/w
/+//7//u//D/8P/w//H/8P/w//D/8P/w/+//7v/t/+7/7v/u/+7/7f/v/+//8P/x//H/
8P/w/+//7//x//L/8P/w//L/8//z//P/8//0//T/9P/0//X/9f/1//T/9P/1//f/9//2
//f/9v/3//j/9v/2//b/9f/1//b/9//4//b/9f/1//b/9v/0//T/9P/2//b/9v/1//X/
9f/1//T/9P/z//P/8//1//P/8//z//P/8v/y//L/8v/y//L/8f/w//D/8f/x//P/8//z
//P/8f/x//H/8f/z//H/8f/y//D/7//v/+//8f/x//H/8f/x//H/8P/w/+7/7v/v/+7/
8P/w//D/8P/u/+7/7v/u//D/8P/w//D/7//v/+//7//x//H/8f/y//L/8v/y//P/8v/y
//X/9v/2//f/9//3//f/9//3//f/+f/6//v/+//9//7//v///wEAAAD9//z/+//6//n/
+P/2//X/9P/0//T/9P/y/+//7f/t/+v/6f/p/+j/6P/p/+n/6f/r/+v/6v/q/+r/6f/p
/+n/6f/p/+n/6f/p/+n/6//r/+v/6//p/+n/6f/p/+r/6v/q/+n/7//1/wQAGQA3AF0A
iQC/APoAMQFgAY0BtAHEAbIBgAEuAcEASgDb/3X/IP/o/tj+4/7//h//Pf9Q/2L/df+C
/4z/mv+m/7H/u//E/83/1f/b/93/4P/h/+L/4v/m/+f/6f/q/+v/7P/t/+3/7v/u/+//
8P/u/+7/7//v/+//8P/w//D/8P/w//D/8f/z//P/8//z//T/9P/z//P/9P/0//T/9P/1
//X/9v/2//b/9v/2//b/+f/5//n/+//6//n/+v/6//z//P/9//3//f///wEAAwACAAEA
AQABAAIAAwAFAAYACAAIAAkACgAJAAoADAAOAA8AEAARABMAFAAUABQAEwAVABcAGAAZ
ABoAGgAaABwAHgAeAB0AHQAbABsAGwAbABkAGAAXABYAFQAUABQAEwAQAA8ADAALAAwA
DAAJAAcABQAFAAQAAwACAAEA/////wAA/f/9//z/+//6//n/+P/3//b/9f/1//b/8//z
//L/8v/x//D/7//u/+7/7f/s/+7/7f/t/+3/7f/r/+v/6//s/+z/7P/s/+r/6f/p/+j/
6v/q/+r/6//q/+r/6v/q/+n/6f/p/+n/7P/s/+z/7P/s/+3/7P/s/+v/6//q/+r/6//r
/+3/7v/t/+z/7f/t/+//7//v//D/8P/w//D/8f/x//H/8P/w//H/8//z//L/8v/w//D/
8P/x//L/8//z//L/8v/y//L/8P/v/+//8P/y//D/8P/w//D/8P/w/+//7//v/+//7v/u
/+3/7f/t/+//7f/t/+3/7f/s/+z/7P/s/+z/7P/r/+r/6v/r/+v/6f/p/+n/6f/p/+n/
6f/p/+v/6f/p/+r/7P/r/+v/6//r/+v/6//r/+n/6f/o/+j/6v/q/+n/6f/q/+r/6v/q
/+n/6P/q/+r/6v/q/+j/6P/o/+j/6P/o/+j/6P/p/+n/6f/p/+n/6f/p/+r/6v/q/+r/
6//u/+7/8f/y//D/8f/x//H/8//z//P/8//1//b/9//3//n/+v/6//v/+//6//f/9v/z
//L/8f/w//D/7//u/+7/7P/s/+r/5//l/+X/4//h/+H/4P/g/+H/3//f/+H/4f/i/+L/
4v/h/+P/4//j/+P/4f/h/+H/4f/j/+P/4//j/+H/4f/h/+H/4v/g/+L/5f/p/+///P8R
AC8AVQCDAL0A+gAvAWABjQGsAbABkgFWAfwAiQAWAKv/S/8C/97+2v7t/gn/J/8//1b/
av95/4T/jv+c/6r/s/+7/8b/z//V/9n/2//e/+H/4v/i/+T/5f/n/+j/6f/q/+v/6//s
/+z/7f/u/+7/7v/v/+//8f/y//L/8v/y//L/8v/z//X/9f/1//X/9P/0//P/8//2//b/
9v/2//X/9f/2//b/+v/6//r/+v/7//v/+//9//3//f///wAA/v/+/////////wEAAwAF
AAMAAwAEAAUABgAHAAkACgAMAAwADQAOAA8AEAASABQAFAAUABQAFQAVABYAFwAXABcA
GQAaABsAHAAcABwAHgAeAB4AHQAdABsAGwAbABsAGQAYABcAFgATABIAEgARABAADwAM
AAsADAAMAAkABwAFAAUABAADAAQAAwABAAEAAAD9//3//P/8//z//P/8//n/+P/3//f/
+P/1//X/9P/0//P/8v/x//D/8P/v/+7/7v/t/+3/7f/v/+3/7f/t/+z/7P/s/+z/7P/r
/+v/6v/q/+r/6v/r/+z/7P/s/+z/7f/t/+3/7f/u/+7/7v/u/+3/7//v//D/8f/x//D/
8P/z//P/9f/2//X/9P/1//X/9f/1//X/9v/0//T/9P/1//X/9f/0//T/9f/3//f/9v/4
//b/9v/2//T/9P/0//P/9P/0//T/9P/y//H/8f/y//L/8P/w//D/8v/y//L/8f/x//H/
8f/w//D/7//v/+//7f/r/+v/6//s/+z/7f/u/+7/7v/u/+3/7P/s/+3/7f/r/+v/6//r
/+n/6f/p/+n/6//p/+n/6v/o/+f/5//n/+X/5f/l/+X/5//n/+b/5v/m/+T/4//k/+b/
5v/m/+b/5P/k/+T/5P/k/+T/5P/k/+X/5f/l/+X/5P/j/+L/4v/j/+T/5f/n/+b/5v/p
/+r/6v/r/+v/6//r/+v/6//r/+3/7v/v/+//8f/y//L/8//x//D/7f/s/+n/6P/n/+b/
5v/l/+T/5P/j/+L/3//b/9v/2//Z/9f/1//W/9b/1//X/9f/2f/Z/9b/1v/W/9X/1//X
/9f/1//V/9X/1f/V/9X/1f/V/9X/1f/V/9X/1f/W/9j/2P/Z/9//5f/0/wkAKQBTAIUA
vwD4AC8BZgGTAa4BqgGGAUIB4ABrAPj/kf8z/+r+xP7E/tf+7/4F/x3/Nv9O/1//bP94
/4b/kv+Z/6H/qP+z/7v/vf+9/8L/xf/I/8r/yv/L/83/zv/N/87/z//P/9L/0v/T/9T/
1v/W/9f/1//W/9b/1f/U/9b/1v/W/9f/1//X/9f/1//Y/9j/1//X/9j/2P/Y/9j/2//b
/9z/3P/c/9z/3P/c/93/3f/d/9//3//f/+H/4v/k/+T/5f/l/+f/6f/r/+3/6//r/+z/
7f/w//H/8//0//T/9P/1//b/9//4//r//P/7//z//f///wMABAAFAAUABQAHAAgACQAJ
AAgABwAIAAgACAAHAAcABwAHAAcABwADAAIAAQAAAPv/+v/6//n/+P/3//T/8//y//L/
7//t/+v/6//q/+n/6v/p/+f/5//m/+P/4//i/+H/4P/f/97/3//e/93/3f/c/9n/2f/Y
/9j/1//W/9X/0//S/9D/zv/Q/8//z//P/87/y//K/8n/yv/K/8r/yv/K/8n/yf/I/8n/
yv/L/83/zv/O/87/zv/P/8//z//P/9H/0v/T/9T/0//V/9X/1v/Y/9n/2f/a/93/3//j
/+b/6P/o/+r/6//r/+v/6//s/+3/7v/v//H/8//z//L/8v/x//P/8//y//L/8P/w//D/
8v/y//L/8f/u/+7/7v/u//D/7//v//D/8P/u/+7/7v/u/+7/7v/t/+3/7f/t/+z/7v/t
/+3/7f/t/+v/6//r/+v/6v/q/+r/6v/q/+r/6f/p/+r/7P/t/+3/7f/t/+3/6//r/+v/
6//t/+v/6v/q/+r/6v/q/+v/7P/t/+7/7v/u/+7/7v/t/+3/7f/t/+//7//v//D/7//u
/+3/7f/w//D/8//0//b/9//3//f/9//3//f/9//7//z//f/9////AAAAAAEAAgACAAAA
AAD9//z/+//6//z/+//6//r/+v/6//j/9f/x//H/7//t/+3/7P/s/+3/7f/t/+//7//u
/+7/7v/t/+//7//v/+//8f/x//H/8f/u/+3/7P/r/+3/7f/t/+3/7v/y//L/7//z//n/
AAAPACcARwBxAKMA4AAfAVoBjQG+AeIB6gHQAZYBOwHIAE8A4f+C/yr/7P7T/uH++f4P
/yj/SP9j/3T/hP+S/57/qf+1/8D/yf/T/9v/3//k/+f/6P/s/+7/7//x//L/8//0//X/
9f/2//b/9//4//n/+v/8//3//f/+//7//v/8//z//P/9//3//f/9//3/AAAAAP////8C
AAIAAgACAAMAAwAEAAQABQAEAAMAAgAEAAUABgAJAAcABwAJAAoACAAIAAkACQALAA0A
DwARABEAEQASABMAFAAVABcAGAAaABoAGwAcAB0AHgAgACIAIwAkACUAJwApACoAKwAr
ACwALwAxADMANAA0ADQANgA2ADYANQA1ADYANwA4ADkANwA2ADUANAAxADAAMAAvAC4A
LQAqACkAKAAoACUAIwAfAB8AHgAdABoAGQAXABcAFAARABEAEAAPAA4ADQAMAAkACAAH
AAcABgADAAMAAgACAAEAAAD///7//v/9//z/+v/5//n/+f/5//f/9//3//T/9P/0//T/
8v/x//H/8P/w//D/8P/x//L/8v/y//L/8f/x//H/8f/y//L/8v/y//X/9//3//j/+f/5
//j/+P/3//f/+f/6//z//P/+////////////AAACAAIAAgADAAMAAwACAAIAAQADAAMA
AgAEAAIAAgACAAIAAgACAAEAAQACAAMABAABAP///v/+/wAA/v/+//7//v/+//7//f/9
//3//f/8//z/+//7//v/+f/3//f/9//5//j/+P/4//b/9v/2//X/9P/0//X/9f/1//X/
9f/1//P/8//z//P/8//x//H/8v/w/+//7//v//H/7P/u/+7/7v/u/+z/7P/s/+z/7P/s
/+z/7P/r/+v/6//r/+n/6f/p/+r/6//s/+3/7//w//D/8//0//L/8//z//P/8//z//P/
8//3//j/+f/5//n/+v/6//v/+//6//f/9v/1//T/8//y//T/8//y//L/8P/w/+7/6//p
/+n/5//l/+X/5P/k/+X/4//j/+X/5f/m/+b/5v/l/+X/5f/l/+X/5//n/+f/5//l/+X/
5f/l/+X/5f/l/+X/5v/m/+b/5//r//X/AgAZADsAZwCVAMUAAgE/AXIBnQHGAdwBzgGg
AVQB6QBuAPf/jf8y//L+1v7b/vn+Gf8z/0r/Xv9x/37/iP+W/6L/q/+z/77/yf/P/9P/
1//a/93/4P/i/+L/4//l/+b/5//o/+n/6f/s/+z/7f/u/+z/7P/t/+3/7f/u/+7/7v/w
//D/8P/x//L/8f/w/+//8v/y//H/8f/0//T/9P/0//P/8//0//T/9v/2//b/9v/5//n/
+f/7//v/+//9//7//v/+/////////wEAAwAFAAMAAwAEAAUACAAJAAsADAAKAAoACwAM
AA8AEAASABQAEwAUABUAFwAbABwAHQAdAB0AHwAgACEAJAAkACQAJgAoACgAJwAnACkA
KQApACkAKAAoACgAKAAnACYAJgAlACIAIQAeAB0AHAAcABkAFwAXABcAFgAVABMAEQAO
AA0ACgAHAAcABgAFAAQAAwACAP///v/9//3//P/5//n/+P/6//n/+P/3//b/9v/1//T/
9v/1//X/9f/3//X/9f/1//b/9v/2//b/9v/1//X/9P/z//L/8f/x//L/8v/y//L/8f/x
//H/8f/w//D/8P/w//H/8//z//T/8//z//L/8v/x//H/8//0//L/8v/0//X/9f/1//X/
9v/4//j/+P/5//f/9//2//b/9f/3//f/9v/4//b/9v/2//X/9P/z//H/7//u/+3/7P/r
/+n/6P/o/+j/5v/m/+b/5P/k/+T/4//h/+H/4f/g/+L/4f/h/+H/3//d/93/3f/d/9z/
3P/c/9v/2v/Z/9f/1P/U/9X/1f/U/9P/0v/R/83/zf/N/83/y//J/8n/yv/K/8n/yf/J
/8f/x//H/8f/x//H/8b/xv/G/8b/xf/G/8T/xP/E/8T/xP/E/8T/xP/C/8L/wv/C/8H/
wf/B/8H/v/+//7//wP/A/8D/wP/B/8T/xP/H/8j/yP/J/8n/yf/L/8v/y//L/8//0P/R
/9H/z//Q/9D/0f/P/87/y//K/8j/yP/I/8j/xv/F/8T/xP/E/8T/wv+//73/vf+7/7n/
u/+6/7r/u/+7/7v/vf+9/77/vv++/73/v/+//7//v//B/8H/wf/B/8P/w//D/8P/x//J
/8v/zf/S/9T/1P/V/+H/8f8EACEASQB3AK8A6wAmAVkBigGxAcIBtgGOAUQB2gBhAO7/
hf8n/+r+1P7c/vf+Ff8z/0n/Wv9s/33/iP+S/57/qP+z/73/yv/R/9X/2f/b/9z/3f/g
/+T/5v/n/+n/6v/p/+r/6//r/+7/7v/v//D/8P/w//H/8f/v//D/8P/w//L/8v/y//P/
8//z//P/8//0//T/8//z//T/9P/0//T/9f/1//b/9v/2//b/9v/2//n/+f/5//v/+f/5
//v//P/8//z//f/9//3///8BAAMABQAFAAYABwAFAAUABgAGAAkACgAMAA4ADwAQABIA
FAATABQAFQAXABkAGgAbABsAGwAdAB4AHwAgACAAIAAiACIAIgAhACEAIwAjACMAIwAj
ACIAIQAgAB0AHAAcABsAGgAZABYAFQAWABYAEwARAA0ADQAMAAsACAAHAAUABQAEAAEA
AQAAAP///v/9//z/+f/4//f/9//4//X/9f/0//T/8//y//H/8P/w/+//7v/w/+//7//v
/+//7f/t/+3/7v/u/+7/7v/u/+3/7f/s/+r/6v/q/+v/6v/q/+r/6v/p/+n/6f/p/+j/
6P/o/+j/6f/r/+v/7P/r/+v/6v/q/+n/6f/r/+z/6v/q/+z/7f/r/+v/6//s/+z/7P/s
/+3/7//v/+7/7v/v//H/8f/w//D/7v/u/+7/8P/w//D/7//u/+7/7v/u//D/7//v//D/
8P/u/+7/7v/s/+z/7P/r/+v/6//r/+r/6v/p/+n/6f/p/+f/5//n/+f/5v/m/+b/5P/k
/+T/4//i/+L/4//j/+P/4//j/+P/4v/j/+T/5f/l/+P/4//k/+L/4f/h/+H/4//j/+P/
4//h/+H/4P/g/97/3v/d/9//4P/g/+D/4P/g/97/3v/e/97/3v/e/97/3v/d/93/3f/d
/93/3f/d/97/4P/g/+D/4f/k/+T/5//o/+b/5//n/+f/6f/p/+n/6f/r/+z/7f/t/+v/
7P/s/+3/6//q/+f/5v/h/+D/3//e/9z/2//a/9r/2v/a/9j/1f/V/9X/0//R/9P/0v/S
/9P/1f/V/9f/1//U/9T/1P/T/9P/0//T/9P/1f/V/9X/1f/T/9P/0//T/9P/0//T/9P/
1P/U/9L/1f/b/+f/+P8TADkAZwCfAN0AGAFPAYIBqQG4AawBfgEqAbwAQQDO/2f/D//c
/s7+1P7t/gv/J/9B/1T/ZP9x/3z/iv+W/6D/p/+v/7j/wf/F/8n/zf/O/8//0P/Q/9L/
0//V/9b/1//Y/9n/2f/a/9r/2//c/9z/3P/d/93/3//g/+D/4P/e/97/3v/f/+H/4f/h
/+H/4P/g/9//3//g/+D/4P/g/+P/4//k/+T/5P/k/+T/5P/n/+f/5//p/+n/6f/r/+z/
6v/q/+v/6//r/+3/7//x//H/8f/y//P/9P/1//f/+P/4//j/+f/6//n/+v/8//7/AQAC
AAMABQAFAAYABwAHAAcACQAKAAsADAAMAAwADgAMAAwACwALAA0ADQANAA0ACQAIAAcA
BgADAAIAAgABAAIAAQD+//3//P/8//n/9//3//f/9v/1//L/8f/v/+//7v/r/+v/6v/r
/+r/6f/o/+f/5v/l/+X/5P/h/+H/4P/g/9//3v/d/97/3v/d/9z/2v/Z/9n/2f/Z/9f/
1//X/9j/2P/Y/9j/1v/V/9X/1P/U/9T/1P/V/9b/1v/W/9b/1f/V/9X/1f/Y/9j/2P/Y
/9f/2f/Z/9r/2f/Z/9j/2P/b/9v/3f/e/9z/3P/e/9//3//f/9//4P/g/+D/4P/h/+H/
4f/g/+D/4//l/+X/5P/i/+D/4P/g/+D/4P/g/9//3v/e/97/3v/e/93/3f/e/+D/3v/e
/97/3P/c/9z/2//b/9v/2//a/9r/2f/Z/9n/2f/X/9f/1//Z/9j/2P/Y/9b/1v/W/9X/
1v/W/9f/1//X/9f/1//X/9X/1f/V/9X/0//R/9H/0v/Q/9H/1P/S/9L/0v/S/9T/1P/U
/9T/0v/S/9L/0v/R/9H/0f/R/8//z//P/9D/zv/O/87/z//Q/9D/0//U/9T/1f/V/9X/
2P/Z/9r/2//a/9r/2v/Z/9v/3P/c/93/2//a/9f/1v/R/9D/z//O/8z/y//K/8r/yv/K
/8j/xf/F/8f/x//H/8b/xP/D/8P/wf/B/8P/w//D/8T/xf/F/8T/w//C/8H/w//D/8P/
w//D/8P/w//D/8P/w//D/8P/wv/C/8L/w//D/8v/1v/j//n/GwBHAHcAsgDvACoBXQGO
Aa4BrAGGAUIB4wBuAPf/j/8w/+T+tv6r/rv+0f7r/gb/JP87/0z/Wv9m/3D/ff+J/5L/
n/+p/6//s/+0/7X/uv+6/77/v//B/8L/w//E/8X/xf/G/8b/x//I/8j/yP/J/8n/yf/K
/8r/yv/M/8z/zP/N/83/zf/N/83/0P/Q/8//z//Q/9D/0P/Q/9P/0//U/9T/1v/W/9b/
1v/X/9f/1//Z/9f/1//Z/9r/2v/a/9v/2//b/93/3//h/+P/4//k/+X/5v/n/+n/6v/s
/+z/7f/u/+//8P/y//T/8//0//X/9//7//z//f/9//v//f/+////AgACAAIABAACAAIA
AQABAAMAAwADAAMA///+//3//P/5//j/+P/3//T/8//w/+//8P/w/+3/6//p/+n/6P/n
/+X/4//g/9//3P/Z/9n/2P/Z/9j/1//W/9P/0v/R/9H/0P/N/83/zP/M/8v/yv/J/8f/
xv/E/8L/xP/D/8P/w//B/7//v/+//7z/vP+8/7z/vP+7/7v/uv+6/7r/uv+7/7r/uv+6
/7r/vf+9/73/vf++/77/vv++/7//wf/B/8L/w//D/8L/wv/D/8P/xf/G/8b/xv/I/8n/
x//H/8f/yP/I/8j/yP/J/8f/x//G/8b/xf/H/8f/xv/I/8b/xv/G/8T/xP/E/8P/wv/C
/8L/wv/A/7//v//A/8D/vv++/77/vP+8/7z/u/+7/7v/u/+6/7r/uf+5/7n/u/+5/7n/
uf+3/7b/tv+2/7b/tv+2/7X/tP+0/7X/tf+1/7X/tf+1/7P/s/+z/7P/tf+z/7H/sP+w
/7D/sP+w/7D/sP+w/7D/sP+w/7D/sP+t/63/rf+t/63/rf+t/67/rv+u/67/r/+u/67/
sf+y/7T/tf+1/7X/t/+3/7f/t/+4/7j/uP+3/7f/uP+4/7n/uf+4/7X/tP+u/6z/qv+o
/6b/pf+k/6T/pf+m/6X/o/+j/6P/of+f/53/nP+c/53/nf+d/5//n/+c/5z/nP+b/5v/
m/+b/5v/m/+b/5v/m/+b/5v/m/+b/5v/m/+b/5v/nv+c/57/n/+n/7H/wv/f/wUAMQBn
AKcA5AAVAUIBbQGGAXwBUgEIAaIAKwC0/0v/7f6q/oj+iv6j/sH+2/7z/gr/HP8p/zb/
Qv9O/1r/Y/9r/3T/ff+D/4X/h/+K/4v/jv+O/5D/kf+T/5T/k/+U/5X/lf+W/5b/l/+Y
/5b/lv+X/5f/l/+Y/5j/mP+Y/5j/mP+Z/5n/mf+Z/5n/mv+a/5n/mf+Y/5j/mP+Y/5n/
mf+a/5r/mv+a/5r/mv+Z/5n/mf+b/5v/m/+d/57/nv+e/5//n/+f/6H/o/+l/6X/pf+m
/6f/pv+n/6n/qv+q/6r/q/+s/63/rv+w/7L/sf+y/7P/tf+3/7j/uf+5/7f/uf+6/7v/
vv++/77/wP/A/8D/v/+//7//v/+//7//vf+8/7v/uv+3/7b/tv+1/7T/s/+w/6//rP+s
/6n/p/+j/6P/ov+h/57/nf+b/5v/mf+V/5T/kv+R/5D/j/+O/4z/iv+I/4f/iP+F/4X/
hP+C/4H/gP9//37/fv99/3z/fP97/3v/e/95/3f/d/93/3b/dv92/3b/dv91/3X/dP9y
/3L/cv9z/3L/cv9y/3L/cv9x/3D/b/9w/3D/cP9w/2//cf9x/3L/cf9x/3D/cP9v/2//
cf9y/3D/cP9y/3P/cv9x/3D/cP9y/3L/cv9z/3P/c/9y/3L/cf9z/3P/cv9w/27/bv9u
/3D/cP9w/2//bP9s/2z/bP9s/2v/a/9s/2z/av9q/2r/aP9o/2j/Z/9l/2X/Zf9k/2L/
Zf9l/w==
         </WaveFormData>
      </LeadData>
      <LeadData>
         <LeadByteCountTotal>10000</LeadByteCountTotal>
         <LeadTimeOffset>0</LeadTimeOffset>
         <LeadSampleCountTotal>5000</LeadSampleCountTotal>
         <LeadAmplitudeUnitsPerBit>4.88</LeadAmplitudeUnitsPerBit>
         <LeadAmplitudeUnits>��V</LeadAmplitudeUnits>
         <LeadHighLimit>2147483647</LeadHighLimit>
         <LeadLowLimit>268435456</LeadLowLimit>
         <LeadID>V4</LeadID>
         <LeadOffsetFirstSample>0</LeadOffsetFirstSample>
         <FirstSampleBaseline>0</FirstSampleBaseline>
         <LeadSampleSize>2</LeadSampleSize>
         <LeadOff>FALSE</LeadOff>
         <BaselineSway>FALSE</BaselineSway>
         <ExcessiveACNoise>FALSE</ExcessiveACNoise>
         <MuscleNoise>FALSE</MuscleNoise>
         <LeadDataCRC32>1473172114</LeadDataCRC32>
         <WaveFormData>
+v/6//r/+f/5//j/+P/4//T/9P/z//P/9f/1//X/9v/0//X/9f/1//f/9//3//f/9f/0
//T/9f/3//f/9//3//X/9v/2//b/9P/0//T/8//0//L/9P/3//7/CgAiAD4AXwCJALsA
6AARATkBWAFfAVABJQHjAJAAOADh/57/c/9g/1//aP93/4j/mv+p/7L/uP++/8b/zf/U
/9r/3v/l/+r/7f/v//L/8//y//L/8//1//b/9//3//X/9v/5//n/+P/3//f/9//4//n/
+v/6//r/+v/6//v/+//5//n/+f/8//z//f/9//3//P/8//3//f/8//z//P/9//7//v/+
//3//f/9//3//P/9//3//////////////wEAAQACAAIAAAACAAQABAAEAAQABQAFAAUA
BgAGAAcACgAKAAwADQAOAA8AEAAQABAAEAAQABEAEQATABMAEwAVABYAFwAXABcAFwAY
ABgAGgAaABoAHAAbABsAGgAZABcAFQATABMAFQAVABUAFQATABIAEQAQABEAEgASABIA
EQAPAA0ACwANAAwACgAJAAoACQAIAAYABgAGAAUABAAFAAQAAwADAAAA///////////+
//7//f/6//r/+v/4//b/9//3//f/+P/4//j/+P/3//X/9f/1//X/9f/0//T/9v/2//f/
9//3//f/9//3//j/+P/4//j/+f/5//n/+f/7//z//P/8//z//P/9//3//f/9//3///8B
AAAAAAABAAEAAQABAAIAAAAAAAAA//8AAAAAAAAAAAIAAwADAAIAAgACAAIABAABAAAA
/v/8//z/+//8//3//P/9//3//f/7//v/+v/6//v/+//7//r/+P/4//j/+P/4//j/+P/4
//j/9//3//f/9//3//f/9//2//b/9v/2//X/9f/1//X/9f/1//X/9f/2//b/9v/2//b/
9f/1//X/9f/1//X/9f/z//P/8//z//T/9P/0//T/9P/0//T/9P/0//T/9P/0//T/9P/0
//T/8v/x//H/8P/y//P/8//z//X/9f/2//f/9v/3//f/9//5//r/+//9//3//f/9//7/
/f///wAAAQABAAEAAQABAAEAAAD///z/+v/4//j/+P/1//T/9P/0//T/8//y//D/8f/w
/+7/7v/r/+v/6//r/+z/7v/v//H/8P/v/+7/7f/v/+//7//u/+7/7//v/+//7f/t/+3/
7v/u/+7/7v/u//D/7//w//D/8P/v//T//P8OACoASwBtAJkAzAD9ACcBUAFxAXoBZwE3
Ae4AkgAzANj/kf9i/0v/Sv9V/2T/cv+D/5T/ov+w/7j/v//G/87/0P/V/97/4//n/+j/
7f/u/+7/7f/t/+7/7//v//H/8v/1//X/9v/1//X/9f/2//f/+P/4//b/9v/2//f/+f/3
//f/9//6//r/+//7//v/+v/6//v/+//6//r/+v/7//z//P/8//3//f/9//3//P/9//3/
/////////////wEAAQACAAIAAgAEAAYABgAEAAQABQAFAAYACAAJAAsACgAKAAwADQAO
AA8AEAAQABIAEgASABMAFQAXABcAFwAYABoAHAAdABwAHQAfACAAHgAeAB4AIAAgACEA
IQAhACEAHwAdAB0AHQAdAB0AHQAdABwAGwAaABgAGAAXABYAFwAXABcAFwAXABYAFAAT
ABQAEwASABAADgAOAA0ADAANAAwACwALAAoACQAJAAkABwAGAAYABQAEAAQABAACAAAA
AQABAAEAAAAAAAAAAAABAP////////3//f/8//z//v/+/////////////////wAAAAAA
AAAAAQABAAEAAQADAAQABAAEAAYABgAHAAcABwAHAAcACQALAAoACgALAAkACQAJAAoA
CQAKAAsACwAMAAwADAAMAAwADQANAAwACgAKAAoADAAMAAwACwAKAAkABwAHAAcACAAJ
AAkACQAJAAkACAAIAAUABQAFAAQABgAGAAYABgAEAAQABAAEAAYABQAFAAUAAwADAAMA
AwACAAIAAgACAAMAAwADAAMAAQABAAEAAQAAAAAAAAAAAAAA//////////////////8B
AP////8AAP7//v/+//7//v/+//7//v/+//7//v/+//7//f/9//z//P/9//3//f/9//3/
/v//////AQACAAMABgAGAAYABwAGAAUABAAEAAcACQAKAAsACwALAAsACwANAAwACwAI
AAQAAgACAAIAAwACAAIAAgACAAEAAAD+//z/+v/3//b/9//3//f/9//1//b/9v/3//X/
9f/1//X/9//3//f/9v/0//X/9f/1//X/9f/1//b/9v/2//b/9v/0//P/9P/0//b/+/8C
AA4AIgA8AF0AhQC1AOQACwExAVYBbQFoAUsBFQHGAG4AFQDE/4P/ZP9b/2D/b/+C/5b/
of+s/7j/wP/E/8v/0v/Y/9r/3//k/+n/7f/u//H/8P/w//P/9P/0//T/8//1//b/+f/5
//j/9//3//f/9v/3//j/+P/6//r/+v/7//n/9//3//f/+v/6//v/+//5//j/+P/5//n/
+P/4//j/+f/6//r/+v/7//v/+//7//v/+//6//v//f/9//3//f//////AAAAAP//AAAB
AAAAAgACAAMAAwADAAQABAAFAAYABgAIAAkACgALAAwADAAOAA4ADgAPABEAEwATABMA
EwAUABUAFQAUABUAFwAYABoAGgAaABwAGgAbABsAGwAcABsAGgAbABkAGQAZABkAGQAY
ABcAFgAYABgAFwAWABQAEwASABEAEQAQAA4ADQAOAA0ADAAKAAkACAAGAAQABAAEAAQA
BQACAAEAAQABAP///v/+//3//P/8//z/+v/6//v/+//7//r/+v/6//r/+//5//n/+f/5
//n/+P/4//j/+P/5//n/+f/5//n/+f/4//j/+P/4//n/+f/5//n/+f/6//r/+v/6//r/
+//7//v/+//7//3//f/8//z//f/9//3//f/+//3//v///////v/+//7//v/+///////+
//7//v/+/wAA/v/+//3//P/8//v//P/9//7//////////f/9//z//P/9//3//f/8//z/
/P/8//z/+v/6//r/+v/8//v/+//7//v/+//7//v/+v/6//r/+v/5//n/+f/5//n/+f/5
//n/+P/4//j/+P/6//n/+f/5//n/+f/5//n/+f/5//n/+f/4//j/+P/3//f/9//3//b/
+P/4//j/+P/4//j/+P/4//j/+P/4//j/+P/3//f/9v/4//n/+f/5//f/9//4//n/+//9
//7////+//7//v///////////wAAAwAFAAYABwAFAAUABQAFAAYABgAGAAQAAgAAAAAA
AAD///7//v/+//7//f/8//r/9//2//T/9P/z//P/8//z//P/9P/0//X/8//z//P/8//z
//P/8//y//L/8//z//P/8//z//P/9P/0//T/9P/0//T/8//y//D/9P/5/wAACgAeADgA
VwB7AKcA1AD7AB8BRgFdAVgBOQEDAboAZgANAL7/g/9k/13/ZP9x/4j/mv+l/67/uv/A
/8b/z//U/9b/3P/h/+b/6//t//D/8f/y//L/8f/x//L/8//z//P/9P/3//f/+P/3//f/
9//2//f/+P/4//j/+P/4//n/+f/3//f/9//6//r/+//7//n/+P/4//n/+//6//r/+v/7
//z//P/8//v/+//7//v//P/9//3////+//3//P/7//z//f///wAA/v8AAAIAAgAAAAAA
AQABAAMABAAEAAUABgAGAAgACQAIAAkACgAKAAwADAAMAA0ADQAPAA8ADwAQABIAFAAV
ABUAFQAWABYAGAAYABgAGgAZABkAGAAXABcAFQATABMAFQAVABUAFQATABIAEQAQABIA
EgARABAAEAAPAA4ADQANAAwACgAJAAkACQAJAAgABgAGAAUABAADAAIAAQABAP////8A
AAEA///+//7//f/8//z//P/6//r/+//7//v/+v/6//r/+v/6//n/+v/7//n/+f/4//j/
+v/6//v/+//5//n/+f/5//r/+v/6//r//f/9//3//f/8//z/+//6//z//P/9//3/+//7
//v//f/9//z//P/9/////////wAAAAAAAAAA//8AAAAAAAAAAAAAAQABAAAA/v/+//7/
AAACAAIAAQAAAAEA/////////v/////////9//3//P/8//3//f/9//z//v/+//7//v/8
//z//P/8//7//f/9//3/+//7//v/+//8//z//P/8//v/+//7//v/+//7//v/+//8//z/
/P/8//z/+//7//v/+//7//v/+//7//v/+//7//r/+v/6//n/+//7//v/+//5//n/+f/5
//j/+v/8//z//P/8//v/+v/5//j/+v/6//r/+v/8//v/+//6//r/+//7//v/+//7//z/
/f///wEAAgADAAMAAgABAAEAAwADAAMABAAFAAcACAAJAAsACwALAAsACwAKAAkABgAE
AAIAAgACAAEAAAAAAAAA/v/9//z/+v/7//r/+P/4//f/9//3//f/9//4//j/+f/5//n/
+f/5//n/+f/5//j/+P/5//n/+f/5//n/+f/6//r/+v/6//r/+v/5//j/+v/8//v/AAAQ
ACQAPgBdAIcAswDeAAUBKQFIAVUBSAElAekAmgBEAO//qP95/2j/Z/9y/4P/mP+m/6//
uv/G/8j/zP/T/9z/4P/k/+n/7v/x//H/9P/1//b/+P/5//v//P/9//3/+//8///////+
//3//f/9//z//f/+//7//v/+//7///8AAP//AAABAAAAAAABAAEAAQAAAAAAAQABAAAA
AAAAAAEAAgACAAIABQAFAAUABQAEAAUABQAHAAcABwAHAAcABwAHAAgACAAIAAoADAAM
AAoACgALAAsACwAMAAwADQAOAA4AEAARABIAEwAUABQAFAAUABQAFQAXABkAGQAZABcA
GAAZABkAGgAbAB0AHgAeAB4AHgAgAB8AHwAeAB0AHwAdABsAGwAZABkAGQAZABkAGAAX
ABYAFgAWABUAFAASABEAEAAPABAAEAAPAA8ADAALAAoACAAKAAoACQAIAAcABgAFAAUA
BAADAAMAAwABAAAAAAD///z//P/8//r//P/9//3//f/6//r/+v/6//r/+f/6//v/+//7
//r/+v/6//r/+//7//3//f/9//3//v/+//7//v/9//3//f/9//v//P/8//z//v/+////
//8BAAEAAQADAAEAAAAAAAEAAQABAAEAAgACAAIAAgABAAAAAAAAAAAAAAABAAEAAAAA
AAAAAAACAAAAAAD///7////9//3//f/8//3//f/9//3//f/8//z/+//7//v/+v/6//r/
+v/6//r/+v/6//r/+P/3//f/9//5//n/+f/5//j/+P/4//j/9//3//f/9//3//f/9//3
//b/9v/2//b/9v/1//X/9f/z//P/8//z//H/8f/x//H/8v/y//L/8f/x/+//7f/w//L/
8v/y//L/8P/w//D/8P/y//L/8v/y//T/8//z//L/7//v/+7/7f/v/+//8P/x//H/8//0
//X/9P/0//T/9f/3//f/9//4//n/+//8//3////////////+//z/+v/2//T/8v/y//L/
8//y//L/8v/x/+//7f/q/+v/6v/o/+j/5//n/+f/5//n/+j/6P/p/+j/5//m/+X/5//n
/+f/5v/k/+X/5f/l/+X/5f/l/+b/5P/k/+T/5P/m/+f/6P/o/+j/6f/w//7/FAAwAFUA
fwCtANgAAwEtAUwBUQE+ARMBzwB4ABoAxf+C/1f/RP9H/1L/X/9u/3r/h/+U/6D/pv+u
/7X/vP/A/8L/x//M/9H/0f/Q/9H/1P/W/9f/1//Y/9n/2f/X/9j/2//b/9z/2//b/9v/
3P/d/97/3v/c/9z/3P/d/9//3f/d/93/3P/c/93/3f/d/9z/3P/d/93/3P/c/9z/3//g
/+D/4P/h/+H/4f/h/+H/4f/g/+H/4f/h/+H/4f/j/+P/5P/k/+b/6P/q/+r/6P/o/+n/
6f/r/+z/7P/t/+7/7v/w//H/8v/z//T/9P/0//T/9P/1//f/+f/5//n/+//8//3//f/9
//3//v/+//7//v/+/wAA/v////////////3/+//7//r/+f/4//f/9//2//X/9P/0//T/
8//y//L/8f/w/+//8f/w/+7/7f/s/+v/6v/o/+j/6P/n/+b/5//m/+X/5f/i/+H/4f/h
/+H/4P/g/9//3f/c/9v/2P/a/9v/2//b/9n/2P/X/9b/1//V/9X/1f/X/9f/1v/W/9j/
2P/Z/9n/2f/Z/9n/2f/a/9r/2v/a/93/3f/d/93/3//g/+D/4P/g/+D/4f/h/+X/5//p
/+3/7v/u/+//8f/z//P/8//0//f/+P/5//n/+P/4//j/+P/4//n/+f/4//b/9v/2//j/
+P/4//f/9v/1//P/8//z//T/9f/1//X/9f/1//T/9P/z//P/8//y//L/8v/y//L/8//0
//X/9v/0//P/8//z//P/8//z//P/8P/w//D/8P/y//P/9P/1//P/8//z//P/8v/y//L/
8v/0//P/8P/w//D/8P/w//H/8v/z//T/9v/2//b/9v/0//P/8//y//T/9f/1//X/9P/z
//P/8//1//f/+P/5//r/+v/6//v//f/9//3//v8BAAMABAAFAAUABQAFAAUABwAGAAUA
AgACAAAAAAAAAP3//P/8//z//v/9//z/+v/2//T/8f/w/+//7//v/+//7//w//D/8f/x
//H/8f/x//P/8//z//L/9P/1//X/9f/y//H/8P/w//L/8v/y//L/9P/1//T/8v/0//f/
+P8AABAAKABFAGkAlQDKAPkAJwFUAXkBigF/AVcBFgHAAF8A/v+t/3L/Uf9G/0//XP9o
/3f/jP+e/6r/tP+9/8T/zP/S/9f/3v/l/+n/6v/t/+7/8P/x//P/9P/1//X/9f/2//n/
+f/4//f/9//3//j/+f/6//r//P/8//z//f/9//v/+//7//z//P/9//3//f/8//z//f/9
//z//P/8//3//v/+//7//f/9//3//f8AAAEAAQADAAEAAQABAAEAAQABAAIAAgACAAQA
BgAGAAYABgAHAAcACQAKAAoACwAMAAwADgAPAA4ADwAQABAAEgASABIAEwAXABkAGQAZ
ABsAHAAdAB0AHgAfACEAIgAiACIAIgAkACQAJQAlACUAJQAjACEAIQAjACMAIwAjACEA
IAAfAB4AHAAcABsAGgAaABkAGAAXABcAFgAUABMAEgARABAADgAOAA4ADQAMAAkACAAH
AAcABgAFAAUABQADAAIAAgABAAAAAAAAAP7//P/9//3//f/8//z//P/8//3/+//7//v/
+f/5//j/+P/4//j/+f/5//n/+f/5//n/+v/6//r/+v/7//v/+//7//3//v/+//7//v/+
//////////////8BAAIAAgADAAUABQAFAAUABgAFAAYABwAHAAYABgAGAAYABgAHAAcA
BgAGAAYABgAIAAgACAAHAAYABgAFAAYABwAFAAUABAADAAUABQAEAAQAAwADAAMAAgAC
AAIAAgACAAAAAAAAAAAAAAD///////////////////z//P/8//z//f/9//3//f/7//v/
+//7//r/+v/6//r//P/7//v/+//5//n/+f/5//v/+v/6//r/+v/6//j/+P/4//j/+P/4
//j/+P/4//f/9//2//T/9f/1//X/9v/3//n/+//5//v//P/9//7//v/+/////f/9//3/
/v8BAAMABAAFAAUABQAFAAUABQAEAAMAAAD+//z//P/8//3//P/8//z//P/7//r/+P/1
//T/8v/y/+//7//v/+//7//w//D/8f/x//H/8f/x//H/8f/x//D/8P/x//H/8f/x//H/
8f/y//L/8v/y//L/8v/x//L/8P/y//f//v8KACIAQABfAH8ArQDgAAkBLQFWAW8BbgFV
ASMB2ACAACEAzP+L/2b/V/9c/2v/gP+S/53/qP+y/7r/wP/J/9D/0v/W/9v/4P/l/+f/
6P/r/+z/7v/v/+//8P/x//H/7//w//P/8//0//P/8//z//T/9f/2//b/9v/2//b/9//3
//X/9f/1//T/9P/1//X/9//2//b/9//3//b/9v/2//f/+P/4//j/+f/5//n/+f/4//n/
+f/7//v/+//7//v/+//7//z//P/8//7/AAAAAP7//v//////AAACAAMABQAFAAQABQAF
AAgACQAKAAoADAAMAAwADQARABMAEwATABMAFAAVABUAFgAXABkAGgAaABoAGgAcAB4A
HwAfAB8AIQAfAB0AHQAdAB0AHQAdAB0AHAAbABoAGAAYABcAFgAYABcAFgAVABQAEgAP
AA0ADAALAAoACAAKAAoACQAIAAUABAADAAMAAgABAAEAAQABAAAAAAD///7//v/+//z/
/P/9//3//f/6//r/+v/6//r/+f/6//v/+//7//r/+v/4//j/+f/5//v/+//7//v/+v/6
//r/+v/7//v/+//7//n/+v/6//r//P/8//3//f/7//v/+//9//3//P/8//3//f/9//3/
/v/9//7///////7//v/+//7//v///////v/+//7//v8AAP///v/8//r/+P/1//T/8//z
//P/8v/x/+//7//u/+7/6//r/+v/6v/q/+r/6v/q/+r/6v/q/+r/6P/n/+f/5//l/+X/
5f/l/+L/4v/i/+L/3//f/9//3//d/93/3f/d/9r/2v/a/9r/2f/X/9b/1f/V/9X/1f/V
/9X/1f/V/9X/0v/S/9L/0f/T/9P/0//U/9P/0v/R/9D/zv/O/87/zv/O/87/zv/O/87/
zf/N/8z/zP/N/83/zf/N/83/zv/P/83/z//Q/9H/1P/U/9T/1f/V/9X/1f/W/9n/2//c
/93/2//b/9v/2//Z/9j/1//U/9P/0v/T/9T/0//S/9L/0v/Q/8//zv/M/8v/yv/I/8j/
x//H/8f/x//J/8r/yv/L/8v/y//L/8v/y//L/8v/yv/L/83/zv/P/8//z//P/9D/0v/U
/9b/2P/e/9//3v/c/+L/6//4/wwAJgBGAG0AnQDJAPQAGwFBAVYBVwFCARMBzQB2ABwA
yf+I/2X/XP9h/27/gf+U/6D/qf+y/7z/wv/I/83/1P/Y/97/5f/o/+n/7f/u/+//7v/y
//P/8//0//X/9f/1//b/+f/5//n/+f/6//v/+v/7//z//P/8//z//P/9/////f/9//3/
/v/+//////////7//v///////v/+//7///8AAAAAAAD//////////wAAAQABAAMAAwAD
AAMAAwADAAMABAAEAAQABgAIAAgACAAIAAkACQAHAAgACAAJAAsADAAPABEAEAARABIA
EgATABQAFQAXABcAGQAZABkAGQAaABsAGwAeAB8AIQAiACEAIAAfACAAIgAjACMAIwAl
ACMAIQAhAB8AHwAfAB8AHwAeAB0AHAAeAB4AHQAcABoAGQAYABcAFQAUABIAEQASABEA
EAAOAA4ADgANAAwACwAKAAkACQAIAAcABwAHAAcABgAGAAUABgAGAAYABAAEAAUABQAF
AAIAAgACAAIAAgABAAIAAwABAAEAAAAAAAAAAAABAAEAAQABAAEAAQABAAAA///+////
//////////8AAAAAAAD+//7//////wEAAQABAAMAAQAAAAAAAQABAAEAAQACAAIAAgAC
AAEAAgACAAIAAgACAAMAAwACAAAAAAAAAAIAAgACAAEAAAAAAP//AAABAAAAAQABAAEA
AQABAAAAAAD9//3//f/8//7//v/+//7//P/8//z//P/+//3//f/9//3//f/9//3//P/8
//z//P/5//n/+f/5//v/+//7//v//P/8//z//P/8//v/+//7//n/+f/5//n/+//7//v/
+//6//r/+v/5//n/+f/5//v/+v/6//r/+v/6//j/+P/4//j/+P/4//j/+P/6//n/+f/4
//j/+f/5//n/+f/5//r/+//7//3//v////7//v/+////////////AAADAAUABgAHAAYA
BQAEAAMAAQAAAP///P/6//j/+P/4//f/9v/2//b/9v/1//T/8v/v/+7/7P/s/+3/7f/t
/+3/7//w//D/8f/v/+//7//v/+//7//v/+7/7v/v/+//7//v/+//7//w//D/8P/w//D/
7v/t/+r/6v/u//P//v8QACgASABxAJ0AyQD0AB0BQQFWAVMBOAEBAbcAYAAGALf/fP9h
/1z/X/9s/4H/kv+e/6n/sv+6/8D/yP/N/9D/1P/Y/9v/4P/j/+X/5v/n/+j/6v/r/+z/
7P/s/+v/6f/q/+3/7f/u/+3/7f/t/+7/7//w//D/8v/y//L/8//y/+//7v/t//D/8P/x
//H/7//u/+7/7//x//D/8P/w//H/8v/y//L/8v/x//D/7//y//P/8//1//X/9f/1//X/
9f/1//b/9v/2//j/+v/6//r/+v/7//v//f/+//7////+//7/AAABAAEAAQABAAAAAwAE
AAUABwAHAAkACQAJAAsADAANAA0ADgAPABEAEgAQABAAEAASABIAEwATABMAEQAPAA0A
DQANAA0ADQANAA0ADAALAAoACgAKAAkACAAGAAUABAADAAMAAgAAAP//AAD///7//P/6
//r/+f/4//n/+P/3//f/9P/z//P/8//x//D/8P/v//D/8P/w/+7/7f/t/+z/6//q/+r/
6v/q/+r/6f/q/+v/6//r/+r/6v/q/+r/6//r/+n/6f/p/+n/6v/q/+r/6v/t/+3/7f/t
/+v/7P/s/+z/7P/s/+3/7f/t/+3/7f/v//H/8P/w//H/8f/x//H/8v/x//L/8//z//L/
8v/y//L/9P/1//X/9P/w//D/8P/y//D/8P/v/+7/7//t/+3/7f/s/+3/7f/t/+//7//u
/+7/7f/t/+3/7P/s/+z/7P/s/+r/6v/q/+r/6v/p/+n/6f/r/+v/6//r/+j/6P/o/+j/
6f/p/+n/6f/p/+n/6f/p/+j/6P/o/+j/5v/l/+X/5f/h/+H/5P/m/+b/5v/m/+b/5v/m
/+b/5P/k/+T/5P/m/+X/5f/k/+L/4//j/+P/4f/h/+L/4//j/+X/5v/n/+r/6v/q/+v/
7f/t/+3/7v/t/+3/7P/r/+z/7f/u/+//7f/s/+v/6P/k/+L/4v/i/+H/4P/g/+D/4P/f
/97/3P/c/9z/2//c/9r/2f/Y/9f/1//Y/9j/2f/a/9v/3P/d/9z/2//a/9j/2v/b/9v/
2//b/9v/2//c/9z/3P/c/9z/2v/b/9r/2P/Y/9v/4v/o//b/EAAvAFEAfQCsANsAAwEw
AVMBWgFFARkB1gB+AB0Axv9//07/Of84/z3/Sv9c/23/fv+M/5b/nv+n/6z/tP+6/8H/
yP/L/83/0P/P/9L/1v/V/9f/2P/Z/9n/1//Y/9v/2//a/9n/2f/Z/9r/2//c/9z/3P/c
/9z/3f/f/93/3f/d/97/3v/f/9//4f/g/+D/4f/f/97/3v/e/9//4P/g/+D/4//j/+P/
4//k/+X/5f/n/+f/5//n/+f/5//n/+j/6P/o/+r/7P/s/+7/7v/v/+//7//w//D/8f/y
//L/9P/1//b/9//4//j/+P/4//j/+f/9////////////AAABAAEABAAFAAcACAAHAAYA
BQAGAAYABwAHAAcACQAHAAUABQADAAMAAwADAAMAAgABAAAAAAAAAP///v8AAP///v/9
//3//P/6//n/9v/1//T/8v/0//T/8//y/+//7v/t/+3/6v/p/+n/6f/p/+j/6P/n/+X/
5P/j/+D/4v/j/+P/4//g/+D/4P/g/9//3f/d/93/3//f/97/3v/e/97/3//f/9//3//f
/9//4v/i/+L/4v/h/+H/4f/h/+L/5P/l/+b/5v/m/+f/5//p/+n/6f/r/+v/6v/q/+v/
6//r/+v/7P/t/+7/7//v/+//7v/t/+z/7P/t/+3/7P/s/+z/7P/u/+7/7v/t/+z/7f/r
/+v/6//q/+v/6//r/+v/6//q/+r/5//n/+f/5v/o/+j/6P/o/+b/5v/m/+b/5v/l/+X/
5f/l/+X/5f/l/+T/5P/k/+T/4//j/+P/4//l/+X/5f/l/+P/4v/h/+D/4v/h/+H/4P/i
/+L/4v/i/+D/4P/g/+D/4P/g/+D/4P/g/9//3//e/+D/4f/h/+H/3//f/+D/4f/f/+H/
4v/j/+X/5v/n/+n/5//n/+f/6P/p/+v/7P/t/+v/6//r/+v/6//q/+n/5v/j/+D/3//e
/93/3P/c/9z/3f/d/93/3P/d/9z/2v/a/9f/1//X/9f/2f/a/9r/2//a/9n/2P/X/9n/
2f/Z/9j/2P/Z/9n/2f/Z/9n/2f/a/9r/2v/a/9r/3P/b/9r/2v/c/+H/6v/+/xgANgBb
AI0AvQDkAAsBNQFQAVEBOgELAcMAbgASALv/eP9R/0D/Q/9Q/2H/dP+C/43/mP+g/6j/
sP+1/7z/wP/E/8f/zP/R/9H/1P/V/9b/2P/Z/9r/2v/a/9n/2f/a/93/3f/c/9v/2//b
/9r/2//c/9z/3P/c/9z/3f/d/9v/2//b/97/3v/f/9//3f/c/9z/3f/b/9r/2v/a/93/
3v/e/97/3f/d/93/3f/d/93/3P/d/9//3//f/9//4f/h/+L/4v/g/+L/5P/k/+T/5P/l
/+X/5f/m/+b/5//m/+b/6P/p/+r/6//s/+z/7f/u/+//8f/z//X/9f/1//X/9v/3//f/
+P/5//v//P/+//7//v8AAP7////////////9//v/+//7//v/+//7//n/+P/3//b/9v/2
//X/9P/y//H/8P/v/+//7v/s/+v/6v/p/+j/5v/k/+T/4//i/+H/4P/f/9//3v/d/93/
3f/c/9r/2f/X/9j/2P/Y/9b/1v/X/9f/1//U/9T/1P/U/9X/0//T/9P/0//T/9L/0v/Q
/9D/0f/R/9P/0//T/9P/0//S/9H/0P/T/9P/0//T/9H/0v/S/9L/0v/S/9P/0//T/9P/
0//V/9X/1P/U/9X/0//T/9P/1P/T/9T/1f/V/9b/1v/W/9b/1v/X/9f/1v/U/9T/1P/W
/9b/1v/V/9T/0//R/9H/0f/S/9P/0//T/9P/0//S/9L/0f/R/9H/0P/Q/9D/0P/Q/87/
0P/Q/w==
         </WaveFormData>
      </LeadData>
      <LeadData>
         <LeadByteCountTotal>10000</LeadByteCountTotal>
         <LeadTimeOffset>0</LeadTimeOffset>
         <LeadSampleCountTotal>5000</LeadSampleCountTotal>
         <LeadAmplitudeUnitsPerBit>4.88</LeadAmplitudeUnitsPerBit>
         <LeadAmplitudeUnits>��V</LeadAmplitudeUnits>
         <LeadHighLimit>2147483647</LeadHighLimit>
         <LeadLowLimit>268435456</LeadLowLimit>
         <LeadID>V5</LeadID>
         <LeadOffsetFirstSample>0</LeadOffsetFirstSample>
         <FirstSampleBaseline>0</FirstSampleBaseline>
         <LeadSampleSize>2</LeadSampleSize>
         <LeadOff>FALSE</LeadOff>
         <BaselineSway>FALSE</BaselineSway>
         <ExcessiveACNoise>FALSE</ExcessiveACNoise>
         <MuscleNoise>FALSE</MuscleNoise>
         <LeadDataCRC32>2613318920</LeadDataCRC32>
         <WaveFormData>
FgAWABYAFQAVABMAEgARAA8ADQANAA4ADgAOAA8ADwAOAA4ADgANAA4ADwAQABIAEAAQ
AA8ADwARABEAEQARAA8ADwAPABAADgAOAA4ADQAPAA0ADQAQABMAGwAqAD0AUgBsAI4A
rwDKAOUA+gACAfoA4AC7AI0AVQAdAPT/2P/K/8n/zP/U/9//6P/v//P/9//4//n//P//
/wEAAQAFAAgABwAHAAgACAAGAAgACAAJAAkACQAJAAkACQAKAAoACAAIAAkACQAKAAoA
CwALAAkACgAKAAsACQAIAAgACAAKAAoACgAKAAoACgAKAAoACgAKAAoACgAJAAoACgAK
AAoACgAKAAoACgAKAAoADAAKAAsACwALAA4ADgAPAA8ADQAOAA4ADgAQABAAEAAQAA4A
DwAPABEAEQARABEAEgAVABUAFgAXABUAGAAYABkAGgAbABsAHAAaABwAHgAeABwAHgAf
AB8AHwAgACEAJAAjACIAIwAgAB4AHwAfAB8AHQAcABwAHAAcABsAGgAZABsAGwAaABkA
GQAZABkAGAAWABUAFAATABIAEgARABAADgANAAwACwAMAAsACgAJAAcABwAHAAcABgAF
AAQABAABAAEAAQABAP/////+//7/AAD//////////////////////v/+//7//v/+//7/
/v/+//7//v/+////////////AgACAAIAAgACAAIAAgADAAQABAAEAAQAAgADAAMABAAE
AAYABgAGAAQABAAEAAQAAwADAAMAAwABAAMAAwADAAUABgAGAAUAAwADAAQABAAEAAMA
AQD//////////////////wAAAAD///7//f/6//r/+//8//3/+//7//z//P/7//v/+//7
//n/9//3//j/+P/4//j/+P/3//f/9//3//b/9v/1//T/9f/1//X/8//1//X/9f/1//P/
8//z//T/9v/1//T/9P/z//L/8f/w//L/8v/x//L/8P/w//D/8P/w//D/8P/w/+//7//v
/+//7P/s/+z/7P/u/+7/7v/u/+z/7f/t/+3/7P/t/+7/7//x//L/8v/y//L/8v/y//P/
9f/2//j/+P/4//j/+P/4//b/9f/1//P/8f/x//H/8f/v/+//7v/u/+7/7f/s/+n/6f/n
/+f/5f/l/+b/5v/m/+f/5//o/+j/5v/l/+X/5f/l/+b/5v/m/+f/5//n/+f/5//n/+f/
5//n/+j/6P/o/+b/5f/l/+X/4//k/+f/6//4/wsAHgAyAFAAcwCUAK8AygDgAOoA3gDD
AJcAYQAlAO7/wv+k/5X/lP+Y/5//qP+x/7n/wf/K/8//0P/V/9f/1//X/9z/4f/f/+D/
4v/k/+T/4v/j/+P/4//j/+P/4//k/+T/5P/k/+X/5f/m/+b/5//n/+X/5v/m/+f/5f/k
/+T/5P/l/+b/5//o/+j/6P/o/+j/5v/m/+b/5v/l/+b/5v/m/+j/6P/o/+j/6P/o/+j/
6v/q/+v/6//r/+z/7P/t/+3/7//w//D/8P/u/+7/7v/u//D/8f/x//P/8//z//P/9P/1
//X/9v/3//f/+v/6//v//P/9//3//v/8//7/AAAAAP7/AAABAAEAAQACAAMABgAGAAYA
CAAGAAQABQAFAAUABQAEAAQABAAEAAMAAgABAAEAAQAAAP///v///wAAAAD+//3//P/7
//r/+v/5//j/+P/3//b/9f/2//X/9P/z//P/8//z//P/8v/x//D/8P/v/+//7//v/+//
7//u/+7/7P/r/+v/6//r/+v/6//r/+v/6v/q/+r/7P/s/+z/7P/u/+7/7v/u//H/8f/x
//H/8P/w//D/8P/w//D/8P/x//L/8v/y//L/9P/1//X/9v/2//j/+P/4//j/+P/4//j/
9//3//f/9//5//v/+//7//n/+v/6//n/+f/5//r/+v/5//n/+P/3//f/9//3//f/9//3
//j/+P/4//j/+P/2//X/9f/1//X/9f/1//b/9v/1//X/9f/1//X/8//z//T/9P/0//T/
9P/z//P/8//z//P/9P/0//T/9f/1//X/8//x//H/8f/x/+//7//v//D/8v/x//D/8P/0
//L/8P/0//P/8v/x//D/8P/w//D/8P/x//H/8f/x//D/8P/w//D/8P/w//D/8P/y//P/
8//z//T/9f/2//f/+f/6//r/+v/5//j/9//3//r//P///wAAAAAAAAAAAAAAAP/////9
//n/+f/5//n/+v/7//v//P/+//3//P/5//b/8//y/+//7//w//D/8P/v/+//8P/w//D/
7//v/+//7//w//D/8P/v/+//7//v/+//7//v/+//8f/y//L/8v/y//H/8f/x//P/9P/5
/wEADgAdADAASgBoAIkAogC7ANYA6ADoANgAuwCRAF8AKQD4/9L/vP+1/7j/vP/F/9D/
1//b/+H/5P/j/+T/6f/p/+n/6f/s/+//8f/y//T/8v/y//T/8f/x//H/8f/1//X/9v/2
//b/9v/3//f/9v/2//f/9//3//j/+P/5//n/+P/4//j/+v/6//r/+v/6//r/+v/6//j/
+P/4//j/+f/6//r/+v/8//z//P/8//r/+v/6//z//P/9//3//f8AAAAAAQABAAEAAgAC
AAIABAAEAAQABAAEAAUABQAHAAcABwAHAAgACQAJAAoACwALAA4ADgAPABAAEQARABIA
EAASABQAFAASABQAFQAVABcAGAAZABwAHQAcAB0AGgAcAB0AHQAdAB0AHAAcABwAHAAb
ABoAGQAbABsAGgAZABcAFwAXABYAFQATABEADwAQABAADwAOAA0ACwAJAAcABwAHAAcA
BwAHAAcABwAHAAYABQAEAAQAAwADAAMAAwADAAMAAgACAAIAAQABAAEAAQABAAEAAQAB
AAAAAAAAAAIAAgACAAIAAgACAAIAAgABAAEAAQABAAIAAgACAAIAAgACAAIAAwAEAAQA
BAAEAAIAAwADAAQABAAGAAYABgAIAAgACAAIAAkACQAJAAkACQALAAsACwAJAAoACgAJ
AAkACQAKAAoACQAJAAgABwAJAAkACQAJAAkACQAKAAoACgAKAAoACAAJAAkACQAJAAkA
CQAKAAoACQAJAAkACQAKAAkACgAMAAoACgAKAAoACwALAAsACwAJAAoACgAKAAsACwAL
AAkACwALAAsACwALAAsACwAMAAwACwAKAAoADAAMAAwADAAKAAoACQAJAAkACQAJAAoA
CgAKAAoACgAKAAoACgAKAAkACQAJAAkACAAIAAgACAAKAAoACgAKAAoACwALAAsADgAP
ABAAEQAPABAAEAAQABAAEAAQABEAFQAWABgAGAAWABYAFgAWABcAFwAYABcAFQAVABUA
FQATABMAEgASABIAEQAQAA0ACwAJAAkABwAHAAgACAAIAAkACQAKAAoACgAJAAkACQAJ
AAoACgAKAAkACQAJAAkACQAJAAkACQAHAAgACAAIAAgACQAHAAUABwAKAA0AFQAgADEA
RABcAHoAlwC0AMsA5AD4APgA6ADJAKMAcQA7AAwA6P/U/83/zv/U/+H/7P/v//H/9//8
//3/AAADAAEAAQADAAQABQAHAAgACAAIAAgACAAJAAkACQAJAAsACwAMAAwACgAKAAsA
CwAMAAwADQANAAsADAAMAA0ADQAMAAwADAAOAA4ADgAOAA4ADgAOAA4ADgAOAA4ADgAP
ABAAEAAQABAAEAAQABAAEgASABIAFAASABMAEwATABYAFgAXABcAFQAWABYAFgAWABYA
FgAWABYAFwAXABkAGwAbABsAHAAbABsAHAAdAB0AIAAgACEAIQAhACAAIAAhACQAJwAo
ACYAKAApACkAKgAqACoALAAsACwALgAsACwALQAtAC0ALQAsACwALAAqACkAKAAnACkA
KQAoACcAJwAnACcAJgAmACUAJAAjACQAJAAjACIAIAAfAB4AHQAeAB0AHAAbABsAGwAb
ABsAGgAZABgAGAAXABcAFwAXABcAFwAWABYAFgAVABUAFQAXABcAFwAXABYAFAATABIA
FAAUABQAFAASABIAEgASABMAEwATABMAFgAWABYAFgAUABQAFAAVABYAFgAWABYAFgAX
ABcAGAAWABgAGAAYABoAGgAaABoAGwAbABsAGwAbAB0AHQAdAB0AHgAeAB0AGwAbABwA
HAAfAB8AHgAdAB0AHQAdAB0AGwAbABwAHAAcABwAHAAaABsAGwAbABsAGwAbABwAHAAb
ABsAGwAbABkAFwAXABgAGAAYABgAGAAZABkAGQAZABkAGgAaABoAFwAXABcAFQAWABcA
GAAZABcAFwAXABgAGgAZABgAGAAaABoAGgAaABgAGAAXABcAGQAZABkAGQAZABkAGQAZ
ABYAGAAZABoAGwAcABgAGAAYABgAGQAZABkAGQAZABoAGwAcABoAGgAaABoAHAAdAB0A
HQAeAB8AIAAhAB8AIAAgACAAIgAiACIAIwAlACYAKAAoACgAKAAoACgAKAAnACcAJQAh
ACEAIQAhACEAIQAgACAAHgAdABwAGQAZABcAFwAVABUAFgAWABYAFwAXABgAGAAaABkA
GQAZABkAGgAaABoAGQAZABkAGQAZABkAGQAZABkAGgAaABoAGgAXABcAGQAZABYAGQAj
ADIAQQBWAHIAkACtAMYA3wD2AAIB/gDsAMsAnQBpADMABgDo/9z/3f/g/+r/9f/+/wEA
BwALAAwACwAOABEAEwATABUAFgAVABUAFgAYABgAGAAYABgAGQAaABsAGwAbABwAHAAa
ABoAGwAbABgAGAAZABkAGQAaABoAGwAdABwAHAAcABwAHAAcABwAHAAcABwAHAAaABoA
GgAaABsAHAAcABwAHAAcABwAHAAeAB4AHgAgAB4AHwAfAB8AHgAeAB8AHwAhACIAIgAi
ACIAIgAiACIAIAAhACEAIwAlACUAJQAmACUAJQAmACcAJgAoACcAJwAoACkAKQAqACgA
KgAsACwAKgAsAC0ALQAuAC4ALgAwADEAMAAxAC4ALgAvAC8ALwAtACwALAAsAC4ALQAs
ACsAKwArACoAKQAlACUAJQAkACYAJQAkACMAIQAgAB4AHAAeAB0AHAAbABoAGQAYABcA
FwAXABcAFwAWABUAFAAUABEAEQARABEAEwATABIAEgASABEAEQARABEAEQARABEAEQAQ
ABAAEAAOAA4ADgAOABAAEAAQABAAEQARABEAEQASABIAEgASABAAEAAQABEAEgASABIA
EgAUABUAFQAWABUAFgAVABQAFAAUABQAFAATABMAEwATABEAEwATABMAEwAUABQAEwAR
ABEAEgASABMAEwASABEAEQARABEAEQAQAA8ADwAOAA4ADgAOAAwADQANAA0ADQALAAsA
DAAMAAsACwALAAsACwAJAAkACgAMAAwADAAMAAsACwALAAsACQAKAAoACgAJAAkACQAH
AAcABwAHAAcABwAHAAcACAAIAAcABgAGAAQABAAEAAQABAAEAAMAAwADAAEA//8AAAIA
AgACAAIA/v/+//7//v//////////////AAABAAIA///+//3//P/+//////////7///8A
AAEAAQACAAIAAgACAAIAAgADAAUABgAIAAgACgAKAAoACgAJAAcABgADAAEAAQABAAEA
//////7//v/8//v/+v/3//b/9f/2//X/8//0//T/9P/1//X/9v/2//T/8//z//P/8//0
//T/9P/z//P/8//z//H/8f/x//H/7//w//D/8P/y//H/8f/x//H/8v/3////DgAhADoA
VgB4AJUAsgDPAOYA7ADgAMgAnwBpAC0A9f/I/67/ov+j/6j/sP+5/77/w//L/9H/0v/V
/9j/3f/d/93/3f/g/+P/4f/e/+D/4v/k/+T/4//j/+P/4//k/+P/4//i/+T/5P/l/+X/
5P/k/+X/5f/j/+T/5P/l/+X/5P/k/+T/5P/k/+T/5P/k/+T/5P/k/+T/5P/k/+T/5f/m
/+b/5v/m/+b/5v/m/+b/5v/m/+j/5//n/+b/5f/o/+j/6f/p/+v/7P/s/+z/7P/s/+z/
7P/u/+//7//x//H/8f/x//L/8//z//T/9f/z//b/9v/3//r/+//7//z/+v/8//7//v/9
//7//v/9//z//P/8//7//v/+/wAA/v/+//////////7//P/7//r//P/7//r/+f/5//n/
+P/3//X/9f/1//T/9v/1//T/8//w//D/7//u//D/7//u/+3/7P/r/+r/6f/n/+f/5//n
/+j/5//m/+b/5P/j/+L/4f/h/+H/4P/g/97/3f/d/93/3f/d/93/3f/d/9z/3P/c/97/
3v/e/97/3v/e/97/3v/f/9//3//f/+D/4P/g/+D/4v/i/+L/4//k/+T/5P/k/+f/6f/q
/+z/7f/w//H/8v/y//L/8v/y//T/9f/2//f/9//5//n/+f/3//j/+P/3//f/9//4//j/
+f/5//j/9//3//f/9//3//f/9//4//j/+P/4//j/9v/1//X/9f/1//X/9f/2//b/9//3
//f/9//1//P/8//0//b/9v/2//b/9f/1//X/9f/1//b/9v/2//f/9//3//X/9f/1//X/
9f/3//f/9v/2//b/9v/2//b/9v/2//b/+f/5//n/+f/2//b/9v/2//j/+P/4//j/9v/3
//f/9//4//n/+v/7//v//P/8//z//P/8//z//f8BAAIABAAEAAQABAAEAAQABAADAAMA
AQABAAEAAQABAAEAAQAAAAAAAAD///7/+//4//X/9P/x//H/8v/y//L/8//z//T/9P/y
//H/8f/x//P/9P/0//T/9f/1//X/9f/y//H/8P/v//H/8v/y//L/9P/z//P/8f/z//T/
9f/7/wYAFQAkADwAXAB9AJ4AuwDYAPAA/AD2AN8AuQCFAEsADgDc/7r/pf+e/6L/p/+s
/7X/wf/L/9L/2f/e/+H/5f/n/+n/7P/v/+//8P/y//T/9P/0//X/9f/1//X/9//3//j/
+P/2//b/9//3//j/+P/5//n/+//8//z//f/7//r/+v/6//r/+v/6//r//P/8//z//P/6
//r/+v/6//v//P/8//z/+v/6//r/+v/8//z//P/+//z//f/9//3//P/8//3//f///wAA
AAAAAAAAAAAAAAAAAgADAAMABQAFAAUABQAGAAcABwAIAAkACQAMAAwADQAOAA8ADwAQ
ABAAEgAUABQAFAAWABcAFwAWABYAFgAYABoAGgAcABoAGgAbABsAGwAdABwAHAAcABoA
GQAYABcAFwAXABYAFQAVABUAFQAUABQAEwASABEAEAAQAA8ADgAMAAsACgAJAAgABwAG
AAUABQAFAAUABQAEAAMAAgACAAEAAQABAAEA//////7//v/+//3//f/9//3//f/9//3/
+//6//r/+v/8//z//P/8//z//P/8//z//f/9//3//f/8//z//P/8//3//v///wEAAgAC
AAIAAgAAAAEAAQACAAQABgAGAAYABgAGAAYABgAFAAUABQAFAAUABwAHAAcABQAGAAYA
BQAEAAUABwAIAAcABwAGAAUABwAHAAcABwAGAAUABQAEAAYABgAGAAQABQAFAAUABQAD
AAMABAAEAAMAAwADAAMAAwABAAEAAgACAAIAAgACAP//////////AQACAAIAAgABAAEA
AQD/////////////////////AAD+//3//P/8//7//P/+//7//v/+//r/+v/6//r/+//7
//v/+//6//r/+v/6//r/+v/6//r/+//9//7////+////AAABAAEAAgACAAIAAAAAAAAA
AQAFAAYACAAIAAYABgAGAAYACAAHAAcABQADAAMAAwADAAUABQAEAAQABAADAAIA///9
//v/+//5//f/+P/4//j/9//3//j/+P/6//n/+f/5//f/+P/4//j/+f/5//n/+f/3//f/
9//3//f/+P/4//j/+P/3//f/9//3//j/+/8FABQAJwA6AEoAaACLAKYAvQDYAOwA8ADi
AMkAowBvADUAAgDc/8b/vf+8/8T/z//Y/9v/3//n/+r/6//u//H/7//t/+//8v/z//P/
9P/2//b/+P/4//f/9//3//f/9//3//j/+P/6//r/+//7//r/+v/7//v/+f/6//r/+//7
//r/+v/6//r/+v/6//r//P/8//z//P/8//z//P/8//3//v/+//7//v/+//7//v/+//7/
/v8AAP7//////////v/+//////8BAAIAAgACAAIAAgACAAIAAgADAAMABQADAAMAAwAE
AAUABQAGAAcABwAKAAoACwAMAA0ADQAOAAwADgAQABAAEgAUABUAFQAWABYAFgAYABgA
GAAaABgAGAAZABkAGQAbABoAGgAaABoAGQAYABcAFwAXABYAFQAVABUAFQAUABIAEQAQ
AA8ADAAMAAsACgAMAAsACgAJAAgABwAGAAUAAwADAAMAAwAEAAMAAgACAAEAAQABAAEA
AwADAAIAAgACAAEAAQABAAMAAwADAAMAAQAAAAAAAAAAAAAAAAAAAAAAAAAAAAAAAQAB
AAEAAQAAAAAAAAAAAAIAAgACAAMAAgACAAIAAgAAAAEAAQACAAAAAgACAAIAAgACAAIA
AgAFAAUABQAFAAMABQAFAAUAAwAEAAQAAwADAAMABAAEAAQAAwABAP///P/7//r/+f/4
//f/9//2//X/9P/z//D/7//v/+//7//v/+//8P/w/+//7//v/+//7//t/+3/7v/s/+z/
7P/s/+n/6f/p/+n/6P/o/+f/5v/l/+X/5f/j/+H/4f/h/+H/4P/f/97/3v/e/93/3P/c
/9z/3P/c/9z/3P/c/9v/2//d/93/3f/c/9r/2v/a/9r/2v/a/9r/2v/b/9v/2//b/9j/
2P/Y/9j/2P/Y/9j/2P/Y/9n/2f/Z/9r/2//c/93/3//g/+D/4P/g/+D/4P/h/+X/5v/o
/+j/5v/m/+b/5v/m/+X/5f/j/+P/4//j/+P/4f/h/+D/4P/i/+H/4P/d/9n/1//X/9X/
1f/W/9b/1v/Z/9n/2v/a/9r/2f/Z/9n/2//c/9z/3P/c/93/3v/f/93/3f/d/93/4f/k
/+b/6P/u/+//6//r/+//9v/9/wkAGgAtAEgAZgCGAKEAvADVAOYA6gDkAMwApQBzAD0A
CwDm/87/xv/J/87/1v/j/+j/6f/v//X/9v/3//r/+//5//3/AQACAAEAAwAEAAIAAgAE
AAYABwAHAAcABwAHAAcACAAIAAgACAAJAAkACgAKAAsACwAJAAoACgALAAsACgAKAAoA
DAAMAAwADAAMAAwADAAMAAwADAAMAAwADQAOAA4ADgAMAAwADAAMAA4ADgAOABAADgAP
AA8ADwAQABAAEQARABEAEgASABIAEwAUABUAFgAVABUAFAAVABYAFwAYABoAGQAZABoA
GwAbAB4AHgAfAB4AHwAfACAAIAAiACQAJAAkACYAJwAnACYAJgAmACgAKgAqACwAKgAq
ACsAKwArACkAKAAoACgAKgApACgAJwAnACcAJgAlACMAIwAjACIAIgAhACAAHwAeAB4A
HQAcABwAGwAaABkAGAAXABYAFQAXABcAFwAXABYAFQAUABQAEwATABMAEwAVABUAFAAU
ABQAEwATABMAEwATABMAEwATABIAEgASABAAEAAQABAAEgASABIAEgASABEAEAAPABAA
EAAQABAAEgASABIAEwASABIAEgASABIAEwATABQAEwAUABMAEgATABQAFQAWABYAFQAU
ABMAEwAVABUAFQAXABgAGAAXABMAEwAUABQAFQAVABQAEwAVABUAFQAVABUAFQAWABYA
FgAWABYAFAARABEAEQARABEAEQASABIAEQARABEAEQATABEAEQASABIAEgASABIADwAP
AA8ADwAPABAAEAAQABEAEQARAA8AEQARABEAEQARABEAEQASABIAEQAQABAAEgASABIA
EgASABIAEQARABEAEQARABEAEgAQABAAEAAQAA4ADgAOAA4ADwAPAA8ADwAOAA4ADgAO
AA4ADgAOAA4AEAARABEAEQASABMAFAAVABMAFAAUABQAFAAUABQAFQAXABgAGgAaABgA
GAAYABgAFwAVABQAEQARABEAEQARAA8ADwAOAA4ADgANAAwACQAHAAUABQADAAUABgAG
AAYABwAHAAgACAAGAAUABQAFAAUABgAGAAYABQAFAAUABQAFAAUABQAFAAUABgAGAAYA
BgAFAAEAAQABAAQACwAXACgAPQBWAHQAlACzAMwA5QD2APoA7ADMAKEAbQA1AAMA3v/M
/8j/yf/O/9z/5f/q/+3/8//1//j/+//8//v//f/9//3//v///wEABAAEAAIABAAEAAMA
AwADAAMAAwADAAQABAACAAIAAwADAAIAAgADAAMABAAGAAcACQAIAAYABQAEAAYABgAG
AAYABAAEAAQABAAGAAYABgAGAAUABgAGAAYABgAGAAYABgAIAAgACAAKAAoACwALAAsA
CwAKAAoACQALAAwADAAMAAwADAAMAAwADgAPAA8AEQARABEAEQASABMAEwAUABUAFwAa
ABoAGwAbABsAGgAaABgAGgAcABwAHgAgACEAIQAgACAAIAAiACIAIgAkACIAIAAhACEA
IQAjACIAIgAiACIAIQAgAB8AHQAdABwAGwAbABsAGwAaABgAFwAWABUAFAAUABMAEgAS
ABEAEAAPABAADwAOAA0ACwALAAsACwAIAAcABgAGAAcABwAHAAcABQAFAAQABAACAAEA
AQABAAIAAwAEAAUABAACAAEAAAAAAAAAAAAAAAIAAgACAAIAAQABAAEAAQADAAQABQAG
AAQABAAEAAUABAAEAAQABAAEAAUABQAGAAYACAAIAAgACAAIAAgACAAJAAkACQAJAAgA
CQAIAAcABwAIAAgABwAFAAUABgAGAAcABwAGAAUAAwADAAMAAwADAAMABAAEAAQABAAE
AAIAAQABAAEAAQABAAEAAgACAAEAAQABAAEAAQD/////AAACAAIAAgACAP//////////
//8AAAAAAAD////////9/////////////f/9//3//v/6//n//P/8//z//P/8//z//P/8
//z/+//7//v/+//8//z//P/8//r/+v/6//r/+f/5//j/9//4//n/+v/7//v//P/8//z/
/f/+////AQAAAAAAAQAAAAIAAgACAAIAAAD//////f/7//v/+//7//n/+f/4//j/+P/3
//b/8//y//H/8v/x/+//8P/w//D/8f/x//L/8v/z//P/9P/1//T/9P/z//L/8//z//P/
8//z//P/8//z//H/8v/y//L/9P/z//H/8f/x//L/9f/3/wAAEwAoAD4AWgB9AJwAtwDU
AO4A9gDoAM8ApwBzADUA+v/O/7T/pf+i/6T/q/+2/8H/y//R/9j/2//c/9//4//l/+f/
7P/v//H/8P/u//D/8v/y//P/8//z//P/8//z//T/9P/0//T/9f/1//b/9v/3//f/9f/2
//b/9//5//j/+P/4//j/+P/4//j/+v/6//r/+v/4//j/+P/4//n/+v/6//r/+//8//3/
/v/8//z//P/+//7//////////v/+//////8BAAIAAgACAAMABAAFAAYABgAHAAcACQAL
AAsACwAMAA0ADQAOAA8ADgAQAA8ADwARABMAFAAWABUAFgAXABYAGAAaABsAGwAaABoA
GgAcAB4AHgAgAB4AHgAfAB8AHwAeABwAGwAaABwAGwAaABkAGwAbABoAGQAXABcAFwAW
ABYAFQAUABMAEAAQAA8ADgAOAA0ADAALAAoACQAIAAcABQAFAAUABQAGAAUABAAEAAEA
AQABAAEAAQABAAAAAAAAAP////////3//f/9//3////+//7//v/+//7//v/+/wAAAAAA
AAAAAQABAAEAAQACAAIAAgACAAMABAAFAAcACAAIAAgACAAKAAsACwAMAAoADAAMAAwA
CgAKAAoACgAMAA0ADgAPAA4ADwAOAA0ACwAMAAwACwALAAsADAAMAA0ADQAMAAsACwAL
AAsACwALAAsADAAMAAwADAAMAAoACQAJAAkACQAJAAkACgAKAAkACQAJAAkACwAJAAkA
CgAKAAoACgAKAAkACQAJAAkABwAIAAgACAAJAAkACQAHAAcABwAHAAcABwAHAAcABgAI
AAgACAAIAAgACAAIAAgACQAJAAkACQAGAAYABgAGAAgACAAIAAgABgAHAAcABwAIAAkA
CgALAAwADgAPABAADgAOAA4ADwARABIAFAAUABIAEgASABIAEgARABEADwALAAsACwAL
AAsACwAKAAoADQANAA0ACwAJAAcABwAFAAMABAAEAAQABwAHAAgACAAGAAUABQAFAAUA
BgAGAAYAAwADAAMAAwAFAAUABQAFAAUABgAGAAYACAAHAAUABQAHAAoADQAZACwAPQBU
AHYAmACxAMoA5QD6AP4A9ADaALMAgQBJABMA7P/U/8j/yf/Q/9j/4f/o/+v/7//z//j/
+f/8//3//////wEAAgAFAAUABgAGAAgACAAIAAkACQAJAAkACQAJAAoACgAKAAoACwAL
AAgACAAJAAkACQAKAAoACwAJAAgACAAIAAkACgALAAwADAAMAAwADAAKAAoACgAKAAsA
DAAMAAwADAAMAAwADAAMAAwADAAOAA4ADwAPAA8AEAAQABEAEQARABIAEgASABIAEgAS
ABIAFAAVABUAFwAVABUAFQAWABkAGQAaABsAGQAcABwAHQAgACEAIQAiACAAIgAkACQA
JgAoACkAKQAqACoAKgAsAC0ALAAtACoALAAtAC0ALQAtACwALAAsACwAKwAqACkAKQAp
ACgAJwAlACUAJQAkACIAIQAgAB8AHgAeAB0AHAAcABsAGgAZABgAFwAWABUAFQAVABUA
FQAUABMAEgASABMAEwATABMAEwATABIAEgAQAA8ADwAPABEAEQARABEAEQAQABAAEAAO
AA4ADgAOABAAEAAQABAAEAAPAA4ADQAPABAAEQASABAAEAAQABEAFAAUABQAFAASABMA
EwAUABQAFgAWABYAFgAWABYAFgAXABcAFwAXABcAGQAZABkAGwAcABwAGwAXABcAGAAY
ABsAGwAaABkAGQAZABkAGQAZABkAGgAaABoAGgAaABgAGQAZABkAGQAXABcAGAAYABcA
FwAZAA==
         </WaveFormData>
      </LeadData>
      <LeadData>
         <LeadByteCountTotal>10000</LeadByteCountTotal>
         <LeadTimeOffset>0</LeadTimeOffset>
         <LeadSampleCountTotal>5000</LeadSampleCountTotal>
         <LeadAmplitudeUnitsPerBit>4.88</LeadAmplitudeUnitsPerBit>
         <LeadAmplitudeUnits>��V</LeadAmplitudeUnits>
         <LeadHighLimit>2147483647</LeadHighLimit>
         <LeadLowLimit>268435456</LeadLowLimit>
         <LeadID>V6</LeadID>
         <LeadOffsetFirstSample>0</LeadOffsetFirstSample>
         <FirstSampleBaseline>0</FirstSampleBaseline>
         <LeadSampleSize>2</LeadSampleSize>
         <LeadOff>FALSE</LeadOff>
         <BaselineSway>FALSE</BaselineSway>
         <ExcessiveACNoise>FALSE</ExcessiveACNoise>
         <MuscleNoise>FALSE</MuscleNoise>
         <LeadDataCRC32>337295748</LeadDataCRC32>
         <WaveFormData>
/f/9//3//f/9//v/+f/4//f/9v/2//b/9//3//f/9//3//f/9//3//f/+P/4//j/9v/2
//b/9v/4//f/9//3//f/+P/4//j/+P/4//j/+P/4//b/9v/2//b/+f8DAA0AFgAmADsA
TwBgAHMAhQCOAJIAjQB+AGkATAAvABkACwABAP3//P/+/wQACAAGAAYABgAFAAIAAAAB
AP7//v/9//v/+v/6//r/+P/3//f/9//5//n/+P/4//j/+P/4//j/9v/2//b/9v/4//j/
+P/4//n/+f/5//r/+P/4//n/+f/7//n/+P/4//j/+P/4//j/+P/4//j/+P/4//n/+f/5
//n/+f/5//n/+f/5//r//P/6//r/+v/6//r/+//9/////f/+//7//v//////////////
//8BAAEAAQABAAMABAAEAAQABgAHAAUABgAGAAcACQAJAAkACgAKAAwADgAOAAwADAAO
AA4ADwAPABIAEgARABEAEAAPABAADwAPABAAEAAQABEAEQASABIAEAAQABAAEAAQABAA
DgAPAA8ADAAMAAsACwALAAoACAAHAAUABAADAAEAAQADAAIAAgACAAIAAAAAAAAAAAD+
//3//f/7//v/+//7//r/+v/6//r//P/7//v/+//7//v/+//7//v/+//7//r//P/8//z/
/f/7//v/+//7//v/+//7//v//v/+//7//v/8//3//f/9/wAAAAAAAAAAAAAAAAAAAAAB
AAEAAwADAAIAAgABAAAAAAAAAAEAAQD//////////wAAAQADAAQAAwADAAMAAwACAAEA
AAD+//7//v/+//7//v/+//7//v/+//7//v/9//7//v///////f/9//7//v/8//z//f/+
//z/+//7//z//v/+//3//f////////////3//P/7//r/+//8//3//f/9//3//f/9//3/
/f/9//3//v/+//7//v/8//z//P/8//7//v////7//P/8//z//P/+//3//f/9//3//f/+
//7//P/7//v/+v/7//z//v////3//////////v/+//////8BAAIAAgACAAIAAgACAAIA
BQAFAAcABwAJAAkACAAHAAYABQAEAAMAAwACAAEAAQACAAIAAQABAAMAAwABAP///f/8
//v/+v/6//r/+//7//3//f/9//3/+//7//v//P/8//z//P/8//z//P/8//v/+//7//v/
/P/+//7//v/+//z/+v/8//z/+v/6//r/+/8DAA8AGAAkADMARwBeAG8AgQCUAKIAowCY
AIUAbgBPAC0AFwAJAP3/+v/6//r//P/+//7/AAAFAAYABAAFAAYAAgD//wEAAgAAAAAA
AgADAAEAAQD//////v/+/wAAAAAAAAAAAAAAAAAAAAACAAIAAgACAAEAAQABAAIAAQAA
AAAA//8CAAEAAQACAAIAAgACAAIAAgACAAIAAgACAAMAAwADAAUABQAFAAUABAADAAMA
BAAGAAYABgAGAAcABwAIAAkABwAIAAgACAAHAAcABwAHAAkACQALAAsACwALAA0ADgAO
AA4AEAARABEAEgASABMAFQAVABUAFgAWABgAGgAaABgAGAAaABoAGwAbAB4AHgAeAB8A
HwAfACAAHwAfACAAIAAgACEAIQAgACAAHgAeAB4AHgAeAB4AHgAfAB8AHAAaABkAGQAZ
ABkAGAAYABcAFgAVABMAEwATABIAEgASABQAEgASABIAEAAOAA0ADQANAA0ADQANAAwA
DAAMAAwADAALAAsACwAJAAkACQAJAAkACQAJAAgACQAKAAsADQANAA0ADQANAA0ADQAN
AA0ADAAMAAwADAAOAA8ADwAPABAAEAAQABAAEAAQABAAEAARABEAEwATABEAEgASABIA
EAAQABEAEQATABMAEwATABEAEQASABIAEQARABEAEQARABEAEQAQABAAEAAQABAAEAAQ
ABAAEAAQABAAEAAPAAwADAANAA0ADwAPABAAEAAOAA4ADwAQAA4ADQANAA4ADgAOAA0A
DQANAA0ADQANAAwADAAMAAwADgAOAA4ADQALAAsACwALAAkACQAJAAkACgAKAAoACgAM
AAoACgAMAAsACgAJAAgACgAJAAkACQAHAAcACAAIAAgABwAHAAYABgAGAAcABwAHAAkA
CQAJAAkACgAMAA0ADwAQABAAEAANAAwACwAKAA4ADwASABMAEwATABIAEQARABEAEQAR
AA0ADAALAAsADgAOAA0ADQAPAA8ADQALAAgABgAEAAIAAgACAAMAAwADAAMAAwADAAMA
AwADAAQABAAEAAQABAACAAIAAgABAAEAAQABAAIAAgACAAIAAgACAAAAAAAAAAAAAgAC
AAUACwARABwAKgA9AFEAYgBxAIcAlgCcAJsAlACDAGwAUQA1ACEAFQAPAA4ADAAOABIA
EgAQABIADwAMAAoACwAIAAYAAwABAAIAAgACAAIAAQD///////////7//v///wAAAQAC
AAAAAAAAAAAA/v/+//7//v////////8AAP7//v//////AwABAAAAAAAAAAAAAAAAAAAA
AAAAAAAAAAABAAEAAQABAAEAAQABAP////8AAAIAAgACAAIAAgADAAMABAAFAAQABAAD
AAIAAwADAAMAAwAFAAUABwAHAAUABQAHAAgACAAIAAoACwALAAwADAANAA0ADQANAA4A
DgAQABIAEgAQABAAEgASABUAFQAYABgAFgAXABcAFwAXABcAGAAaABoAGgAbABsAGgAa
ABgAGAAWABYAFgAWABUAFQAUABAAEAAPAA8ADwAPAA4ADgANAAsACQAGAAUABwAGAAYA
BgAGAAQABAAEAAIAAAD/////AQABAAEAAQAAAAAAAAAAAAAA/////////f/9//3//f/9
//3//f/8//7//v/+///////////////9//3//f/9//7//v/+//7//P/9//3//f8AAAAA
AAAAAP7//v/+//7//////wEAAQD//wAAAAAAAAAAAAABAAEAAQABAAEAAQD/////AAAA
AAEAAQABAAEA/////////v8AAAAAAAAAAAAAAAAAAAAA/v/+//7//f/+//7///////3/
/f/+//7//P/8//3//v8AAP////8AAP7//v/9//3////////////8//z//P/8//7//v/+
//3//f/9//3//f/9//3//f/9//7//v/+//7//v/+//7//v/+//7//f/9//v//f/+//z/
/P/8//z//P/+//3//f/9//3//f/+//7//v/9//3//P/8//z//f/9//v//f/9//3///8A
AAIAAwABAAIAAgACAAIAAgACAAIABwAHAAkACQAHAAcABgAFAAcABwAHAAcABQAEAAMA
AwACAAIAAQABAAMAAwABAP//+//6//n/+P/4//j/+f/5//n/+f/5//n/+f/5//n/+v/6
//r/+v/6//j/+P/4//f/+f/5//n/+v/6//r/+v/6//j/+v/4//b/9v/4//r/+/8BAAkA
EgAgAC8AQwBUAGMAdwCKAJIAjwCGAHkAZABHAC8AGwAPAAkABgAEAAwAEAAMAAgADAAL
AAgACAAHAAAA/v/9//3//P/8//z//P/7//n/9//5//n/+P/4//r/+v/6//r/+v/6//r/
+v/6//r/+v/6//n/+f/5//r/+P/4//n/+f/9//v/+v/6//j/+P/4//j/+v/6//r/+v/6
//v/+//7//v/+//7//v/+//7//z//v/8//z//P/8//7///8BAAMAAQACAAIAAgADAAMA
AwADAAUABQAHAAcABwAHAAkACgAIAAgACgALAAsADAAMAA0ADQANAA0ADgAQABIAFAAU
ABIAEgAUABQAFwAXABoAGgAYABkAGQAZABgAFwAXABgAGAAYABkAGQAYABgAFgAWABgA
GAAYABgAFgAXABcAFAAUABMAEwATABMAEgASABEADgANAAsACwALAAoACgAKAAoACAAI
AAgACgAIAAcABwAHAAcABwAHAAYABgAGAAYABgAFAAUABQAHAAcABwAHAAUABQAFAAQA
BgAGAAYABwAFAAUABQAFAAcABwAHAAcACAAIAAgACAAGAAcABwAHAAgACAAIAAgACAAI
AAgACAAFAAUABwAHAAcACAAIAAgACAAIAAkACQALAAsACwALAAkACQAKAAoACQAJAAkA
CQALAAsACwAKAAgACAAIAAgACAAIAAgACAAIAAgACAAHAAgACAAJAAkACQAJAAoACgAG
AAYABwAIAAgABwAHAAgABgAGAAUABQAHAAcABwAHAAYABgAGAAYABAAEAAQAAwAEAAUA
BgAHAAcABwAHAAcABgAGAAYABgAGAAYABgAGAAYABgAFAAUABQAFAAYABgAGAAUABQAF
AAQABAAGAAYABgAGAAQAAwADAAMAAwADAAQABAAGAAUABQAEAAQABAAFAAUABQAHAAcA
BwAJAAoADAANAAwADAALAAoADAAMAAwADAAPAA8AEQARABMAEwASABEAEQARABEAEQAN
AAwACwALAAwADAALAAsACwALAAkABwAFAAQAAwACAAIAAgADAAMAAwADAAMAAwAFAAUA
BQAGAAQABAAEAAQABAAEAAQAAwADAAMAAwAEAAQABAAEAAQABgACAAIAAgACAP7/AAAH
AA0AFQAgADAAQQBTAGIAcwCHAJQAmgCXAI4AfQBkAEUAKwAdABUAEwAUABYAGgAcABgA
GAAaABUAEAASABMAEAAMAAsACwAIAAYACAAIAAcABwAHAAcABwAGAAYABgAGAAYABgAG
AAYABgAGAAUABAADAAIAAgADAAQABgAGAAYABwAHAAcABQAEAAQABgAGAAYABgAEAAQA
BAAEAAYABwAHAAcABwAHAAcABwAHAAcACAAKAAgACAAIAAgABwAHAAgACQAJAAoACgAK
AAsACwALAAsACQAJAAsACwALAAsADQAOAAwADAAOAA8ADwAQABAAEQATABMAEwAUABIA
FAAWABYAFgAWABgAGAAZABkAHAAcABsAGwAaABkAGQAZABoAHAAaABoAGwAbABoAGgAY
ABgAGAAYABgAGAAXABcAFgASABMAEwAUABUAEgAQAA8ADQAOAA0ACwALAAkACAAIAAgA
CAAGAAYABgAIAAYABQAFAAQAAwACAAEAAgACAAIAAgACAAEAAQABAAEAAQABAAEAAQAB
AAEAAAAAAAAAAAABAAEAAQABAAEAAQABAAEAAQACAAIAAgACAAAAAQABAAEAAAAAAAAA
AAACAAIAAgACAAEAAQADAAMAAwAEAAQABAACAAIAAwADAAEAAQABAAEAAwADAAQABAAB
AAEAAQABAAEAAQABAAAAAgACAAIAAgABAAAA///+/wAAAAAAAP///v/+////////////
AAAAAP7//v///wAA/v/9//3//v/+//7//f/9//3//f/9//3//P/8//z//P/8//z//P/7
//n/+f/5//n/+//7//v/+//6//r/+v/6//j/+P/4//j/+P/4//f/9//3//X/9P/2//b/
9v/2//b/9P/z//P/8//1//X/9v/2//j/9//3//b/9f/0//T/8//z//X/9f/1//P/9P/2
//f/9//4//j/+P/4//j/+P/4//r/+f/6//n/+f/5//j/9//1//X/9f/1//P/8v/x//H/
8v/y//H/8f/v/+//7f/r/+v/6v/p/+j/6P/o/+n/6f/p/+n/6f/p/+f/5//n/+j/6P/o
/+j/6P/o/+j/6P/n/+X/5f/l/+b/5v/m/+b/5v/m/+b/5v/m/+L/4v/k/+n/8f/7/woA
GgAtAD8AUgBnAHsAhACEAH0AbgBVADQAEwD9/+//5//n/+b/6P/q/+j/5v/o/+r/5//m
/+b/5f/i/+D/3f/f/+D/3v/c/9z/3f/d/9//3//f/97/3v/d/9z/2//a/9r/2v/a/9r/
3P/c/9z/3P/b/9v/2//c/9r/2v/b/9v/3f/b/9r/2v/c/9z/3P/c/9z/3P/c/9z/3P/d
/93/3f/d/93/3f/d/93/3f/e/+D/3v/e/97/3v/f/9//4P/h/+H/4v/i/+L/4//j/+P/
4//l/+X/5//n/+X/5f/n/+j/6P/o/+r/6//r/+z/7P/t/+7/7//w//L/8P/y//T/9P/y
//L/9P/0//X/9f/4//j/+P/5//n/+f/6//n/+f/6//n/+P/4//f/+P/4//b/9v/0//T/
9P/0//L/8//z//D/7//v//D/8f/w/+7/7f/r/+z/6//p/+n/5//m/+b/5v/k/+L/4v/i
/+P/4v/i/+P/4v/h/+D/3//g/+D/4P/g/97/3f/d/93/3//f/9//3//d/93/3f/c/93/
3v/f/+H/3//f/9//3//h/+H/4f/h/+L/4v/i/+L/4v/j/+P/4//m/+b/5v/m/+n/6v/r
/+z/7v/v//L/8//z//T/9P/0//X/9v/4//n/+f/5//n/+f/5//n/+v/6//f/9//3//f/
+P/5//r/+v/6//r/+v/6//j/+P/4//j/+v/6//r/+f/4//j/+f/5//f/9//4//j/9//4
//r//P/7//n/+P/4//r/+v/5//n/9//3//f/9//4//j/+P/4//r/+v/6//n/+f/5//n/
+f/9//v/+v/6//r/+v/6//z/+//7//v//f/9//7//v/8//v/+//6//z//P/9//3/+f/7
//v/+//9//7/AAABAAEAAgACAAIAAgACAAIAAgAHAAcACQAJAAkACQAIAAcACQAJAAkA
CQAJAAgABwAHAAYABgAFAAUABwAHAAUAAwD///7//f/8//r/+v/7//v//f/9//3//f/7
//v/+//8//z//P/8//z//v/+//7//f/8//v/+v/6//z//P/8//z//P/8//z/+v/8//z/
/P///wUACwASACAAMwBHAFoAbwCBAJYApAClAKAAkQB6AF0ANwAbAAkA/f/2//b/9v/2
//b/+P/8////AgACAAMABAAEAAMAAwACAAAAAgACAAEAAQABAAEAAQAAAAAAAgACAAIA
AgAAAAAAAAAAAAIAAgACAAIAAgADAAQABgAFAAQABAADAAUAAwACAAIABAAEAAQABAAE
AAQABAAEAAYABwAHAAcABgAFAAQAAwAEAAUABwAKAAgACAAIAAgABwAHAAgACQAJAAoA
CgAKAAkACQAJAAkACwALAA0ADQALAAsADQAOAA4ADgAQABEAEQASABIAEwAVABUAFQAW
ABYAGAAaABoAGgAaABwAHAAbABsAHgAeACAAIQAhACEAIQAhACIAJAAiACIAIwAjACQA
JAAiACIAIAAgACAAIAAeAB8AHwAcABwAGwAbABsAGQAYABgAFwAWABUAEwATABMAEgAS
ABIAEAAOAA4ADgAQAA4ADQANAA0ADQANAA0ACgAKAAoACgAKAAkACQAJAAkACQAJAAkA
BwAHAAcABgAIAAgACAAJAAkACQAJAAkACQAJAAkACQAKAAoACgAKAAwADQANAA0ADgAO
AA4ADgAMAAwADAAMAAwADQAQABEAEQASABIAEgAQABAAEQARABEAEQARABEAEQARABIA
EgATABMAEwATABMAEwATABIAEgASABIAEgAQABAAEAAQABAAEAAQAA8AEAAQABEAEQAP
AA8AEAAQAAwADAANAA4ADgANAA0ADgAOAA4ADQANAAsACwALAAsADAAMAAwADAAKAAoA
CgAJAAkACQAJAAkACQAJAAkACQAGAAYABgAGAAgABgAIAAgACAAIAAYABQAFAAUABwAH
AAgACAAGAAUABQAEAAQABAAFAAUABQAHAAcABwAHAAgACgALAAkACgAKAAoACAAIAAgA
CAANAA0ADwAPAA8ADwAOAA0ADQANAA0ADQALAAoACQAJAAwADAALAAsADQANAAsACQAH
AAYABQAEAAQABAAFAAUABQAFAAUABQAFAAUABQAGAAgACAAIAAgACAAIAAgABwAGAAUA
BAAEAAYABgAGAAYABAAEAAQABAAEAAQABgAJABEAHQAmACoAOwBTAGQAcQCFAJoAogCj
AJ4AkQB6AFkAPQArAB0AFwAUABYAGAAaABgAFgAYABcAFAAWABUAEAAKAAkACQAIAAYA
BgAGAAcACQAJAAcABwAGAAYABgAGAAYABgAGAAYABgAGAAYABgAGAAYABQAFAAUABgAG
AAYABwAHAAcABQAEAAQABQAGAAcACAAIAAgACAAIAAYABwAHAAcABwAHAAcABwAHAAcA
CAAKAAoACgAKAAoACQAJAAoACwALAAwADAAMAAsACwALAAsACwALAA0ADQALAAsADQAO
AA4ADgAQABEAEQASABIAEwAVABUAFQAWABQAFgAYABgAGgAaABwAHAAbABsAHgAeAB4A
HwAfAB8AIAAfAB8AIAAgACAAIQAhACAAIAAeAB4AHgAeAB4AHgAcAB0AHQAaABYAFQAV
ABUAEwASABIAEQASABEADwAPAA8ADgAOAA4ADgAMAAwADAAMAAoACQAJAAkACQAJAAkA
CAAIAAgACAAIAAcABwAHAAkACQAJAAkABwAHAAcABgAGAAYABgAHAAcABwAHAAcABwAH
AAcABwAIAAgACAAIAAYABwAHAAcACAAIAAgACAAIAAgACAAIAAcABwAJAAkACQAKAAoA
CgAKAAoACwALAAkACQAJAAkABwAHAAgACAAHAAcABwAHAAUABQAFAAQAAgAAAP7//P/7
//r/+f/4//j/+P/4//f/9P/0//X/9f/1//X/9v/2//T/9P/1//b/9f/z//L/8v/w//D/
7//v/+7/7f/s/+v/6v/q/+r/6v/o/+j/6P/n/+b/5f/k/+P/4f/h/+H/4f/e/97/3v/e
/97/3v/e/97/3P/c/9v/2//d/9//3v/c/9r/2v/a/9r/2v/Z/9n/2f/Z/9n/2v/a/9j/
1//X/9b/1v/W/9f/1//V/9f/1//X/9X/1v/Y/9n/2//c/9z/3P/c/9z/3P/c/+H/4f/j
/+P/4f/h/+D/3//f/9//3//f/9//3v/d/93/3P/c/9v/2//b/9v/2f/X/9P/0v/R/9D/
0v/S/9P/0//T/9P/0//T/9P/0//T/9T/1v/W/9b/1v/Y/9j/2P/X/9n/2f/Z/9r/3v/g
/+L/5P/o/+r/5v/k/+b/6v/u//P//f8HABYAKAA7AE0AYABzAIEAjgCSAI0AfgBpAE4A
MwAfABMADwAPAAwAEAAUABIADgAOABAADQAKAAoABwAEAAQAAwABAAAAAAAAAP7///8B
AAEAAQABAAAAAAAAAAAAAAAAAAAAAAAAAAAAAgACAAIAAgABAAEAAQACAAIAAgADAAMA
BQADAAIAAgAEAAQABAAEAAQABAAEAAQABgAHAAcABwAFAAUABQAFAAYABwAJAAwACgAK
AAoACgALAAsADAANAA0ADgAOAA4ADwAPAA8ADwANAA0ADwAPABAAEQAUABYAFAAUABYA
FwAXABgAGAAZABkAGQAZABoAGgAcAB4AHgAgACAAIgAiACIAIQAjACIAJAAlACUAJQAm
ACUAJQAmACQAJAAlACUAJgAmACQAJAAkACQAJAAkACMAIwAiAB4AHgAdAB0AHQAbABoA
GgAZABgAFwAVABUAEwASABIAEgAUABIAEgASABIAEAAPAA8ADwAPAA8ADwAPABAAEQAS
ABAADwAPAA8ADwAPAA8ADwAPAA8ADwAOAAwADAAMAA0ADwAPAA8ADwANAA0ADQANAA4A
DgAOAA4ADgAPAA8ADwAOAA4ADgAOAA4ADgAOAA4ADQANAA8ADwAPABAAEAAQAA8ADgAO
AA0ADwAPAA8ADwARABEAEgASAA8ADwAPAA8ADwAPAA8ADgAOAA4ADgAOABAAEAAQABAA
EAAQABAADwANAAwADAALAA0ADQAOAA4ADAAMAA0ADgAMAAsACwAMAA4ADgANAA0ACwAL
AAsACwAKAAoACgAKAAoACgAKAAkACwALAAsACwALAAsACwALAAgACAAIAAgACgAKAAoA
CgAKAAoACQAJAAkABwAIAAoACgAKAAoACgAKAAoACQAJAAkACQAJAAoACgAIAAcABwAG
AAgACAAJAAkABwAJAAkACQAJAAoADAANAAsADAAMAAwADAAMAAwADAARABEAEwATABEA
EQAQAA8ADgANAAwACwALAAoACQAJAAoACgAJAAkACAAHAAQAAQABAAAA///+//7//v//
////AQABAAEAAQD///////8AAAAAAAAAAAAAAAAAAAAA//////////8AAAAAAAAAAAAA
/v/8//r/+P/4//j//P8BAAsAFwAkADQARwBbAG4AfwCPAJgAmACNAHoAZQBGACsAGQAR
AA0ACQAKABAAEgAOAAwADAAMAAsACgAIAAUABAACAP/////+//7//v/+//3////9//3/
/f/8//z//P/8//z//P/8//z//P/8//r/+v/6//r/+v/7//z//v/9//z//P/7/////f/8
//z/+v/6//r/+v/8//z//P/8//z//f/9//3/+//7//v/+//9//3//v8AAP7//v/+//7/
/f/9//7//////wAAAAAAAAEAAQABAAEAAwADAAUABQADAAMABQAGAAYABgAIAAkACwAM
AAwADQALAAsACwAMAAwADgAQABAAEgASABQAFAATABMAFgAWABYAFwAXABcAFgAVABUA
FgAWABYAFwAXABgAGAAWABYAFAAUABQAFAASABMAEwAQAA4ADQANAA0ACwAKAAoACQAK
AAkABwAHAAUABAAEAAQABAACAAIAAgAAAP7//f/9/////////////v/+//7//v/8//v/
+//7//z//f/+/////v/9//z/+v/4//j/+P/5//n/+f/5//n/9//3//f/9//5//r/+//8
//r/+//7//v/+v/6//r/+v/6//r/+v/6//r/+//+/////f/+//7//v/+//7///////3/
/f/9//3//////wAAAAD9//3//f/9//3//f/9//z/+v/6//r/+v/6//r/+v/6//z//P/8
//v/+P/4//n/+f/5//n/+v/6//j/+P/5//r/+v/5//n/+v/8//z/+//7//n/+f/5//n/
+v/6//r/+v/4//j/+P/3//n/+f/5//n/9//3//f/9//0//T/+P/6//r/+v/6//j/9//3
//f/9f/1//b/9v/4//f/9//2//X/9P/0//P/8f/z//P/8//x//L/9P/1//f/+P/4//j/
+f/6//v//P/8//v//P/7//3//f/8//v/+v/5//j/9//3//b/9f/1//b/9v/1//X/9f/1
//P/8f/w//D/8P/w/+//7v/u/+3/7v/v//D/8f/z//P/8//0//P/8v/x//D/8f/y//P/
8//z//P/8//0//T/9P/0//T/9P/0//T/8v/w//L/8v/z//f/AQAOABgAJwA7AE4AXwB1
AIwAlgCXAJAAgQBmAEMAIQALAP3/9f/w/+7/7v/0//j/+P/4//v/+v/6//n/+P/4//f/
9//4//j/+P/2//X/9//1//f/9//2//b/9P/0//T/9P/2//b/9v/2//b/9v/2//b/9//3
//f/+P/4//j/+f/5//v/+f/4//j/+v/6//r/+v/6//r/+v/6//r/+//7//v//f/9//3/
/f/7//v//P/+/wAAAAAAAAAA/////wAAAQABAAIAAgACAAQABQAGAAcABQAFAAcABwAJ
AAkACwAMAAwADAAOAA8ADgAOAA0ADQAQABEAEgAUABMAFAAVABQAFgAWABgAGAAXABcA
GgAaABwAHQAdAB0AHAAbABsAHAAcABwAHQAdAB4AHgAcABwAHgAeAB4AHgAdAB0AHAAY
ABgAFwAXABcAFgAUABMAEQARABEAEAARABAADgANAAwACgAIAAgACAAJAAgACAAJAAcA
BwAHAAcACAAIAAgACAAGAAUABQAFAAUABQAFAAUABwAHAAcABgAEAAQABAAFAAcABwAH
AAcABwAHAAcABwAIAAgACAAIAAoACwALAAsACgAKAAoACgAMAAwADAAMAA0ADQAPAA8A
DQAOAA4ADgAQABAAEQARABAADwAOAA0ADQANAA4ADgANAA0ADQANAA8ADwAPAA4ADgAO
AA4ADgAOAA4ADgAOABAAEAAQAA8ADAAMAA0ADQANAA0ADgAOAAwADAANAA4ADAALAAsA
DAAOAA4ADQANAA0ADQANAA0ADAAMAAwADAAMAAwADAALAAsACwALAAsADQALAAsADAAM
AAwADAAMAAwACwALAAsADQANAA4ADgAMAAsACwAKAAwADAANAA0ACQALAAsACwALAAwA
DgAPABEAEgASABIAEgASABIAEgATABMAFQAVABUAFQAUABMAEQARABEAEQAPAA4ADQAN
AA4ADgANAA0AEAARABAADwANAAwACwAKAAgACAAJAAkACgALAAwADQAMAAsACgAKAAwA
DAAMAAwACgAKAAoACQALAAsACwAMAAwADAAMAAwADgAMAAoACgAKAAoADAARABkAIwAw
AEQAVwBnAHYAiwCfAKgAqgCjAJQAfwBiAEUAMQAjAB0AGQAaABwAHgAcABoAGgAaABkA
GgAYABcAFAAUABEAEQASABAAEAAQABEADwAPAA8ADwAOAA4ADgAOAA4ADgAOAA4ADgAO
AAwADAAMAAwADAANAA4AEAAPAA4ADgANABAADwAPABAAEAAQABAAEAAOAA4ADgAOABAA
EQARABEADwAPAA8ADwANAA0ADgAQABIAEgASABIAEwATABQAFQATABQAFAAUABUAFQAV
ABUAFwAXABkAGQAXABcAGQAaABoAGgAcAB0AGwAcABwAHQAfAB8AHwAgAB4AIAAiACIA
JAAkACYAJgAnACcAKgAqACoAKwArACsALAArACsALAAqACoAKwArACwALAAqACoAKAAo
ACgAKAAmACcAJwAkACQAIwAjACMAIwAiACIAIQAiACEAHwAfAB0AHAAcABwAHgAcABwA
HAAcABoAGQAZABoAGwAcAB0AGgAaABoAGgAaABkAGQAZABkAGQAZABkAGQAZABkAGAAa
ABoAGgAbABsAGwAbABsAGQAZABkAGQAcABwAHAAcABwAHQAdAB0AHgAeAB4AHgAeAB4A
HgAeAB8AHwAhACEAHwAgACAAIAAgACAAIQAhACEAIQAhACEAIQAhACIAIgAhACEAIQAh
ACEAIQAhACAAIAAgACAAIAAgACAAIAAgACEAIgAjACMAIgAiACMAIwAhACEAIgAiAB4A
IAAhAA==
         </WaveFormData>
      </LeadData>
   </Waveform>
</RestingECG>
