# Supplementary material for: Detection of Left Atrial Enlargement Using a Convolutional Neural Network-Enabled Electrocardiogram
Source: Front Cardiovasc Med. 2020 Dec 17;7:609976. doi: 10.3389/fcvm.2020.609976 (PMC7773668; doi:10.3389/fcvm.2020.609976)
Supplement: Supplementary file 5 [file Data_Sheet_5.ZIP › normal4/1802037070_5967_00000003.XML]

<?xml version="1.0" encoding="Windows-1252"?>
<!DOCTYPE RestingECG SYSTEM "restecg.dtd">
<RestingECG>
   <PatientDemographics>
      <PatientID>1802037070</PatientID>
      <PatientAge>72</PatientAge>
      <AgeUnits>Years</AgeUnits>
      <Gender>Female</Gender>
      <PatientLastName>liuxingjia</PatientLastName>
   </PatientDemographics>
   <TestDemographics>
      <DataType>Resting</DataType>
      <Site>1</Site>
      <AcquisitionDevice>MAC55</AcquisitionDevice>
      <Status>Unconfirmed</Status>
      <Priority>Normal</Priority>
      <AcquisitionTime>09:12:45</AcquisitionTime>
      <AcquisitionDate>05-10-2017</AcquisitionDate>
      <CartNumber>1</CartNumber>
      <AcquisitionSoftwareVersion>009C</AcquisitionSoftwareVersion>
      <XMLSourceVersion>MAC5000 v1.0</XMLSourceVersion>
   </TestDemographics>
   <RestingECGMeasurements>
      <VentricularRate>72</VentricularRate>
      <AtrialRate>72</AtrialRate>
      <PRInterval>144</PRInterval>
      <QRSDuration>86</QRSDuration>
      <QTInterval>372</QTInterval>
      <QTCorrected>407</QTCorrected>
      <PAxis>71</PAxis>
      <RAxis>27</RAxis>
      <TAxis>58</TAxis>
      <QRSCount>12</QRSCount>
      <QOnset>230</QOnset>
      <QOffset>273</QOffset>
      <POnset>158</POnset>
      <POffset>212</POffset>
      <TOffset>416</TOffset>
      <ECGSampleBase>500</ECGSampleBase>
      <ECGSampleExponent>0</ECGSampleExponent>
   </RestingECGMeasurements>
   <Diagnosis>
      <Modality>Resting</Modality>
         <StatementCount>2</StatementCount>
         <LabelText>12SL ��ϳ���</LabelText>
      <DiagnosisStatement>
         <StmtFlag>ENDSLINE</StmtFlag>
         <StmtText>�������</StmtText>
      </DiagnosisStatement>
      <DiagnosisStatement>
         <StmtFlag>ENDSLINE</StmtFlag>
         <StmtText>���� ECG</StmtText>
      </DiagnosisStatement>
   </Diagnosis>
   <Waveform>
      <WaveformType>Rhythm</WaveformType>
      <WaveformStartTime>0</WaveformStartTime>
      <NumberofLeads>8</NumberofLeads>
      <SampleType>CONTINUOUS_SAMPLES</SampleType>
      <SampleBase>500</SampleBase>
      <SampleExponent>0</SampleExponent>
      <HighPassFilter>16</HighPassFilter>
      <LowPassFilter>150</LowPassFilter>
      <ACFilter>NONE</ACFilter>
      <LeadData>
         <LeadByteCountTotal>10000</LeadByteCountTotal>
         <LeadTimeOffset>0</LeadTimeOffset>
         <LeadSampleCountTotal>5000</LeadSampleCountTotal>
         <LeadAmplitudeUnitsPerBit>4.88</LeadAmplitudeUnitsPerBit>
         <LeadAmplitudeUnits>��V</LeadAmplitudeUnits>
         <LeadHighLimit>2147483647</LeadHighLimit>
         <LeadLowLimit>268435456</LeadLowLimit>
         <LeadID>I</LeadID>
         <LeadOffsetFirstSample>0</LeadOffsetFirstSample>
         <FirstSampleBaseline>0</FirstSampleBaseline>
         <LeadSampleSize>2</LeadSampleSize>
         <LeadOff>FALSE</LeadOff>
         <BaselineSway>FALSE</BaselineSway>
         <ExcessiveACNoise>FALSE</ExcessiveACNoise>
         <MuscleNoise>FALSE</MuscleNoise>
         <LeadDataCRC32>2092165751</LeadDataCRC32>
         <WaveFormData>
BgAGAAYABgAFAAQAAwACAP///v/9//z/+//6//n/+P/3//b/9f/0//L/8v/y//L/8f/w
/+//7v/s/+z/7P/s/+z/7P/s/+z/7P/s/+z/7P/s/+z/7P/s/+v/6v/p/+j/6P/o/+j/
6P/o/+j/6P/o/+r/6v/q/+r/6v/q/+r/6v/q/+r/6v/q/+r/6v/q/+r/6v/q/+r/6v/q
/+r/6v/q/+r/6v/q/+r/6v/q/+r/6v/q/+r/6v/q/+r/6v/q/+r/6v/q/+r/6v/s/+z/
7P/s/+r/6v/q/+r/7P/s/+z/7P/o/+b/5P/i/+H/4P/f/97/4P/g/+D/4P/i/+L/4v/i
/+T/5P/k/+T/4v/i/+L/4v/k/+T/5P/k/+b/5v/m/+b/5v/m/+b/5v/m/+b/5v/m/+b/
5v/m/+b/5v/m/+b/5v/o/+j/6P/o/+b/5v/m/+b/6P/o/+j/6P/m/+b/5v/m/+b/5v/n
/+f/5//n/+f/5//q/+r/6f/p/+f/5//n/+f/6P/o/+j/6P/p/+n/6f/p/+j/6P/o/+j/
6f/p/+n/6f/p/+n/6f/p/+z/7P/t/+3/7f/t/+7/8P/w//D/7//u//D/8f/x//L/8//0
//T/9P/z//P/8//w//D/8P/u/+v/6//q/+n/6P/m/+X/5f/l/+f/5v/m/+b/5P/k/+T/
5P/m/+T/5P/l/+X/5f/l/+X/5v/m/+X/5f/p/+P/4//m/+b/5v/x/wEAEQAgADEAQQBS
AF0AWgBPADwAKQAYAAcA9v/l/9T/xP+//8D/wv/G/8//1P/W/9b/2v/c/93/3//h/+D/
4P/h/+T/5v/l/+b/6f/p/+j/6P/o/+f/5//n/+j/6P/n/+f/5//n/+f/5//n/+n/6f/q
/+r/6//r/+r/6v/q/+r/6v/q/+r/6f/p/+r/7P/s/+z/7f/u/+7/7v/u/+z/7f/t/+3/
7//w//H/8f/w//D/8P/w//L/8v/y//L/9P/0//T/9f/z//T/9f/2//n/+f/6//z/+v/7
//z//f//////AAACAAMAAwAFAAYACAAIAAgACAAHAAgACQAJAAsACwAKAAoACwALAAoA
CgANAA0ADAAMAAsACQAIAAcACAAGAAUABQAFAAUAAgABAP7//f/8//v/+v/6//j/9v/1
//X/9f/1//T/9P/0//P/8v/z//X/9v/y//H/8P/v//D/8P/w//D/7//v/+//7v/w//D/
8P/w/+7/7v/v/+//7v/u/+7/7v/w//D/8P/w//D/8P/w//D/7v/u/+7/7f/v//D/8P/w
/+7/7v/u/+7/7v/v/+//7//x//H/8f/x//D/8P/w/+//8P/x//L/8//x//L/8v/w//L/
8v/y//L/8v/y//L/8v/y//L/8v/y//L/8v/y//H/8f/x//L/8v/0//T/9P/1//X/9P/0
//T/9v/2//X/9f/0//T/9P/0//f/9v/3//n/+P/3//f/9v/0//P/8//z//X/9f/1//X/
9f/1//X/9f/0//T/8//z//X/9f/1//X/9v/2//j/+P/3//b/9v/2//b/9//3//f/9//3
//f/9//5//n/+P/2//b/9v/2//n/+f/5//n/+f/5//r/+v/5//n/+f/5//r/+//7//z/
+v/6//v/+//9//3//v/+/wAAAAABAAEAAQABAAEAAQABAAEAAgACAAMAAwADAAMAAgAE
AAUABgAIAAgACAAJAAkACgALAAwACgAKAAkACQAJAAYABgAGAAQAAQD///7//f/8//z/
+//7//v/+//6//r/+v/6//r/+v/6//r/+P/6//v/+//7//3//f/+//7//f/7//n/+//9
//7//v8AAAkAGwAxAEQAUwBlAHoAgQB4AGcAWABJADQAIQAOAP3/6v/Y/9P/1v/c/+L/
6f/s/+7/7v/y//T/9//3//f/+P/6//v//P/+//3//v////3//P/8//z//f/9//3//v8A
AP///////////////////////wAAAAADAAMAAgACAAMAAgABAAAAAgABAAEAAgACAAIA
AgADAAQABAAEAAQAAgADAAMAAwABAAIAAwADAAQABAAEAAQABAAEAAQABAAIAAgACAAJ
AAkACgALAAwADQANAA4AEAAQABEAEgATABMAEwAUABYAFwAXABkAGgAYABgAGAAYABsA
HAAdAB0AHwAfAB4AHgAfAB8AHgAeAB0AHQAcABwAHAAbABsAGwAaABgAFwAXABUAFQAS
ABEAEAAPAA4ADQAMAAwACgAIAAcABwAHAAcABgAGAAYABQADAAMABAAEAAMAAwADAAMA
BAAEAAQABAABAAEAAQAAAAIAAgACAAIAAAAAAAEAAQACAAIAAgACAAIAAgACAAIAAgAC
AAIAAgAEAAQABAADAAEAAgACAAIAAgACAAIAAgACAAMAAwADAAMAAwADAAMABAAEAAQA
AwAFAAUABQAFAAMABAAEAAIABgAGAAYABgAGAAYABgAGAAYABgAGAAYACAAIAAgABwAH
AAcACAAIAAgACAAIAAkACQAIAAgACAAGAAYABQAFAAgACAAIAAgACgAIAAgACQAHAAcA
CAAIAAgABwAHAAcABwAHAAcABwAHAAcABwAHAAYABgAFAAUABwAHAAcABwAIAAgACgAK
AAcABgAGAAYABgAHAAcABwAJAAkACQAJAAUABQAHAAoACAAIAAgACAAHAAcABwAHAAUA
BQAGAAYABwAHAAcABwAFAAUABAAEAAYABgAHAAcABwAHAAgACAAGAAYABwAHAAcABwAH
AAcABwAHAAgACAAJAAkACQAJAAgACgALAAwADAAMAAwADQANAA4ADwAQABAAEAAPAA8A
DQAKAAoACgAKAAcABQAEAAEAAAAAAP///f/9//3//P/+//7//v/+//z//P/8//r/+v/7
//v/+//7//v//P/8//v/+//7//v/+//8//z/+v8BAA8AIQA2AEkAVwBqAHsAfABxAGAA
TwA+ACkAFAADAPD/3P/R/9D/1P/c/9//4P/m/+r/7P/s/+3/8f/z//L/9P/3//b/9v/5
//z/+//7//r/+v/6//v/+//7//z/+v/5//n/+f/5//n/+f/5//v/+//8//z/+//7//r/
+v/6//r/+v/6//v/+//8//7//v/+//7////+//7//v/+/wAAAQABAAEA//8AAAEAAQAC
AAIAAgACAAQABAAEAAQABgAGAAYABwAJAAoACwAMAAwACwALAAwADQAPABEAEwATABMA
FAAWABUAFQAXABgAGgAaABoAGgAZABoAGwAbAB0AHQAcABwAHQAdABwAHAAdAB0AHAAc
ABwAGwAbABsAGAAWABUAFQAUABUAEwATABAADwAOAA0ADgAOAAwACgAKAAkACAAHAAYA
BgAGAAUAAwADAAQABAADAAMAAwADAAIAAgACAAIAAwADAAMAAgACAAIAAgACAAIAAgAD
AAMAAQAAAP///v/+//7//v/+/wAAAAAAAAAAAAAAAAAA/////wAAAAAAAAAAAAAAAAAA
AAABAAEAAQABAAEAAQABAAIAAgACAAEAAQABAAEAAQADAAQABAACAAIAAgACAAIAAgAC
AAIAAgACAAIAAgACAAIAAgACAAEAAQABAAIAAgAEAAQABAAFAAMAAgACAAIABAAEAAMA
AwAEAAQABAAEAAQAAgACAAMAAwADAAQABAAGAAUABQAFAAUABQAFAAUABQAFAAUABQAE
AAQAAwADAAEAAQABAAEAAgACAAQABAADAAIAAgACAAIAAwADAAMABQADAAIAAgACAAIA
AgADAAMAAwADAAMAAwAEAAQABQAFAAUABQAFAAUABAAEAAQABAAFAAUAAwADAAQABAAC
AAIAAwADAAUABQAFAAUABQAFAAYABgAFAAUABQAFAAgACgALAAwACgAKAAoACwANAA4A
DwAQABAAEAAPAA8ADwAMAAwADAAIAAUAAwACAAIAAgADAAMAAQABAAEAAAAAAAAAAAAA
AAAAAAAAAP7///8BAAIAAwABAAEAAgACAAUABQABAAMABQAEAAAABAALABUAKQA8AEsA
XwByAHkAeABtAFoARwA2ACcAEgABAPL/5P/Z/9j/3v/i/+H/6P/y//b/9v/2//f/+f/7
//z/AAABAAIAAgADAAIAAQADAAIAAgACAAMAAwADAAQABAADAAMAAwADAAMAAwADAAMA
AwAEAAQABQAFAAQABAAGAAYABgAGAAgABwAHAAgABgAGAAYABwAIAAgACAAIAAgACQAJ
AAkACQAKAAsACwAMAAwADAAMAA0ADgAPABAAEAAQABAAEQAPABAAEQASABMAEwAUABYA
FgAXABgAGQAbABsAHAAeAB0AHQAfACAAIAAgACAAIAAfACAAIQAhACMAIwAiACIAIQAh
ACAAIAAhACEAIAAgACAAHwAfAB8AHgAcABsAGwAZABkAFgAVABQAEwASABEAEgASABAA
DgAMAAsACgAJAAYABgAGAAUABQAFAAYABgADAAMAAwADAAIAAgACAAIAAQABAAEAAAAC
AAIAAgACAAIAAgADAAMAAAAAAAAAAAACAAIAAgACAAAAAAAAAAAAAgACAAIAAQD//wAA
AAAAAAIAAgACAAIABAAFAAUABQADAAMAAwADAAQABAAEAAMAAwADAAMAAwADAAQABAAC
AAQABAAEAAQAAwACAAEAAAACAAIAAgACAAAAAAAAAP///////wAAAAAAAAAAAAABAAAA
/v/9//z//v/+//3//f/+//7//v/+//7//P/8//3//f/9//7//v/+//3//f/9//v/+//7
//v//f/9//3//f/8//z/+//7//3//f/9//3//P/8//7//v/9//z//P/8//7/////////
/f/9//3//f8BAAAA/v/+//7//v/9//3//f/9//3//f/+//7/+//7//v/+//9//3//P/8
//7//v///////f/9//7//v/+//7//////////////////////wAAAAD//////////wEA
BAAGAAgABgAGAAYABwAHAAgACQAKAAoACgAJAAkACQAGAAYABgACAP///f/8//3//P/8
//v/+f/5//n/+P/6//r/+v/6//r/+v/6//j/+P/5//n/+f/3//f/+P/4//n/+//5//n/
+//8//r//P8HABkALwBAAE8AYwB0AHkAcABfAEwAPwA0AB8ACAD1/+T/1P/P/9b/3P/i
/+n/7P/s//D/8v/w//H/9//3//j//P/7//r/+v/7//z//f////7//v/+//3//f/9//7/
AAD///////////////////////8AAAAA//////7//v8AAAAAAAAAAAEAAQACAAQAAgAC
AAIAAwAEAAQABAAEAAYABwAHAAcACQAKAAsACwAMAAwADAAMAA4ADgAOAA4AEAAQABAA
EQARABIAEwAUABUAFQAWABgAGAAZABoAGwAdAB0AHgAgACEAIQAjACQAJAAkACQAJAAn
ACgAKQApACcAJwAmACYAJwAnACYAJgAnACcAJgAmACgAJwAnACcAJgAkACMAIwAjACMA
IAAfAB4AHQAcABsAGgAaABgAFgAWABUAFAATABAAEAAQAA8ADQANAA4ADgAOAA8AEAAR
AA4ADgAOAA4ADwAPAA8ADgAOAA4ADgAOABAAEAARABEADQAMAAsACgALAAwADQAOAAwA
DAAMAAwADAAMAAwACwANAA4ADgAOAAwADAAMAAwADAANAA0ADQAPAA8ADwAPAA8ADgAN
AAsADAANAA4ADwAPABAAEAAOAA4ADgAOAA4AEAAQABAAEAAOAA4ADgAOAA4ADgAOAA0A
DwAPABAAEAAOAA4ADgAPAA8ADgAOAA4ADgAOAA0ADQAMAAwADAAMAAwACgAKAAsACwAL
AAwADAAOAA0ADQANAA0ADQANAA0ADQANAA0ADQAMAAwACwALAAsACwALAAsACgAKAAwA
DAALAAoACgAKAAoACwALAAsACwALAAsACwALAAsACwALAA8ADAAKAAoACgAKAAsACwAL
AAsACwALAAwADAAJAAkACQAJAAkACQAIAAgACgAKAAsACwAJAAkACgAKAAsADAAOAA8A
DQANAA0ADQAPAA8AEAAQABMAEwATABMAFAAWABcAGAAYABgAGAAZABcAGAAZABoAHAAc
ABsAGwAbABgAGAAYABYAEwARABAADwAOAA4ADQAMAAsACgAIAAgACAAIAAgACAAIAAgA
BgAGAAcABwAHAAcABwAIAAgACQAHAAUABwAJAAYABAAIABMAIwA1AEoAWQBtAIAAiQCG
AHkAZgBXAEQAMQAcAAkA9v/k/9n/3v/k/+j/6//w//L/9v/4//b/9//9//3//P/8////
AAAAAAEABAAFAAMAAgACAAIAAwADAAMABAACAAEAAQABAAMAAwADAAMAAwADAAQABAAF
AAUABAAEAAQABAAEAAQABgAFAAUABgAGAAYABgAHAAYABgAGAAYACAAJAAkACQAHAAgA
CQAJAAwADAAMAAwADAAMAAwADAAMAAwADAANAA4AEAASABQAFAATABMAFAAWABcAGAAZ
ABkAGQAaABwAHQAdAB8AIAAgACAAIAAgAB8AIAAhACEAIwAjACIAIgAjACMAIgAiACEA
IQAgACAAIgAhACEAIQAgAB4AHQAdABkAGQAWABUAEgARABAADwAMAAwACgAIAAgABwAG
AAUABAAEAAQAAwD/////AAAAAP///////////v/+//7//v/9//3//f/8//z//P/8//z/
+v/6//v/+//6//r/+v/6//r/+v/6//r/+v/6//r/+v/6//r/+v/5//f/+P/4//j/+P/4
//j/+P/4//n/+f/5//n/+f/5//n/+P/4//j/9//5//n/+f/5//n/+v/6//j/+P/4//j/
+P/4//j/+P/4//j/+P/4//j/+v/6//r/+f/5//n/+v/6//r/+v/6//v/+//6//r/+v/4
//j/9//3//r/+v/6//r/+P/2//b/9//3//f/+P/4//r/+f/5//n/9//3//f/9//5//n/
+f/5//r/+v/5//n/+//7//v/+//4//j/+v/6//n/+P/4//j/+P/5//n/+f/5//n/+f/5
//v/+v/4//j/+P/4//f/9//3//f/9//3//j/+P/3//f/9//3//n/+f/4//j/9v/2//f/
9//1//X/9v/2//b/9v/3//f/+f/5//n/+f/4//f/9//2//n/+f/5//n/+P/6//v//P/+
//7//v//////AAABAAIAAAAAAP////8BAP7//v/+//z/+f/3//b/8//y//L/8f/z//P/
8//y//L/8v/y//L/9P/0//T/8v/y//P/8//z//P/8//0//T/9f/3//f/9f/x//L/9P/0
//v/DwAnADQAQwBXAGgAbQBqAFsARgAxACIAEwAAAOv/3P/Q/8f/xv/O/9b/2//e/+L/
5P/o/+j/6f/t/+//8P/0//f/9P/y//P/9P/1//X/9P/0//T/9f/1//X/9v/0//P/8//z
//T/9f/2//f/9v/1//X/9P/3//f/9v/2//b/9v/2//b/+P/3//f/+P/4//j/+P/5//j/
+P/4//j/+v/7//v/+//7//z//f/9//7//v/+//7//v/+//7//v8AAAAAAAABAAEAAgAD
AAQABQAFAAYACAAGAAcACAAJAAsACwAMAA4ADwAPABEAEgAUABQAFAAUABUAFgAXABcA
FwAXABYAFgAVABUAFAAUABUAFQAUABQAEgARABEAEQASABAADwAPAA0ADQAKAAkACAAH
AAYABQAEAAQAAgAAAAAA///+//3/+v/6//r/+f/3//f/+P/4//n/+f/5//n/+P/4//j/
+P/3//f/9//2//T/9P/0//T/9P/0//X/9f/0//T/9P/0//L/8v/y//L/9P/0//T/9P/0
//T/9P/z//P/9P/0//T/9P/0//T/9P/0//X/9f/1//X/9f/1//X/9v/2//b/9f/1//X/
9f/1//P/9P/0//L/9P/0//T/9P/0//T/9P/0//b/9v/2//b/9v/2//b/9f/1//X/9v/2
//b/9v/2//f/9//2//b/9v/2//b/9f/1//b/9v/2//b/9v/0//T/9f/1//X/9v/2//b/
9f/1//X/8//z//P/8//x//H/8f/x//L/8v/x//H/8f/x//H/8f/w//D/8v/y//P/8v/y
//L/8v/z//P/8//z//L/8P/w//D/8P/x//H/8f/x//H/8f/y//L/8//z//P/8//z//P/
8v/y//D/8P/x//H/8f/x//L/8v/y//L/8//z//X/9f/1//X/9f/1//b/9v/1//X/9f/1
//b/+P/5//r//P/8//z//f/9//7///8AAAAAAAD////////8//z//P/8//n/9//2//P/
8v/y//H/8f/x//H/8P/y//L/8v/y//L/8v/y//D/8v/z//P/8//z//P/9P/0//H/7//x
//P/8//y//L/9P/7/wcAFwAqADsATQBgAGsAbABjAFQAPQAoABsACAD1/+b/0v/H/8j/
zv/U/9n/3P/g/+D/5v/o/+n/6f/t//D/7P/t//D/8P/x//D/8f/y//L/8//0//P/8//z
//T/9v/1//X/9f/z//P/8//z//X/9f/2//b/9f/1//T/9P/2//b/9v/2//b/9f/1//b/
9v/2//b/9//4//j/+P/4//j/+f/5//n/9//4//n/+f/8//z//P/8//z//P/8//z/AAAA
AAAAAQABAAIAAwAEAAMAAwAEAAYABgAHAAgACQALAAsADAAOAA0ADQAPABAAEQASABMA
FAATABQAFQAVABUAFQAUABQAFQAVABQAFAAVABUAFAAUABQAEwATABMAEAAOAA0ADQAN
AA0ACgAJAAgABwAGAAUABAAEAAIAAAAAAP///v/9//r/+v/6//n/+f/5//r/+v/5//n/
+f/5//j/+P/4//j/9//3//f/9v/2//b/9v/2//b/9v/3//f/9v/2//b/9v/2//b/9v/2
//j/+P/4//j/9//2//X/8//2//j/+f/6//n/+P/3//b/9v/3//f/9//5//n/+f/5//j/
+P/4//f/+f/5//n/+f/7//z//P/6//z//P/8//z//P/8//z//P/6//r/+v/6//v//P/9
//3//f/9//7//v/8//z//P/9/////v/+//7/AAAAAP/////+//7//v/+//z/+v/6//v/
+//7//z//P/+//3//f/9//3//f/9//3//f/9//3//f/+//7//f/9//3//f/9//3//P/8
//7//v/9//z//P/8//z//f/9//3///////7//v/+//7//v////////////3//f/+//7/
///////////9//3//P/8//7//v///////////wAAAAAAAAAAAQABAAEAAQABAAEAAQAB
AAIAAgADAAMAAwADAAQABgAHAAgACAAIAAgACQAJAAoACwAMAAwADAALAAsACQAGAAYA
BgAFAAMAAgACAP///v/+//3//f/9//3//P/+//7//v/+//3//P/7//j/+v/7//v/+//5
//n/+v/6//v/+//7//3/+//8//r//P8FABcAKQA6AE8AYwByAHsAegBrAFgARwA4ACUA
DgD9/+7/2v/P/9L/2P/e/+P/6v/s/+z/7v/y//P/9f/3//r/+P/3//r//v/9//z//f/9
//z//P/8/////////wAA/v/9//3//f/9//3//f/9//3//f/+//7///////7//v8AAAAA
AAAAAAAA/////wAAAAAAAAAAAQACAAIAAgACAAIAAwADAAMAAwAEAAUABQAGAAYABgAG
AAgACAAIAAgACAAIAAgACQAJAAoACwAMAA0ADQAOABAAEAARABIAEwATABMAFAAWABcA
FwAZABoAGgAaABoAGgAbABwAHQAdABsAGwAaABoAHAAdAB0AHgAfAB8AHgAeABwAGwAb
ABsAHAAaABkAGQAXABcAFAATABIAEQAQAA8ADgAOAAwACgAIAAcABgAFAAYABgAGAAUA
AwADAAQABAABAAEAAQABAAIAAgACAAIA/////////v8AAAAAAAAAAAAAAAABAAEAAAAA
AAAAAAD+//7//v/+/wAAAAAAAAAAAAAAAAAA/////wAAAAAAAP7//v/+//7//v//////
/////////////wAAAAAAAP//AQABAAEAAQAAAAAA///8/wAAAAAAAAAAAgACAAIAAgAA
AAAAAAAAAAAAAAAAAP///////wAAAAAAAAAAAAABAAEAAAAAAAAAAAAAAP////8AAAAA
AAAAAAAA/v/+////AQABAAIAAgABAP///v/9//////////////////////8AAAAA////
/////////////v/+/wAAAAD9//z//P/8//7//////////f//////AAAAAAAAAAAAAAAA
///+//3//////wAAAAD9//3//f/9///////+//7//v/+////////////AAAAAP7//v//
////AQABAAEAAQD/////AAAAAAMAAwADAAMABAAGAAcACAAGAAYABgAHAAcACAAJAAoA
CgAKAAkACQAHAAQABAAEAAQAAQD///7//f/8//z/+//5//n/+f/4//r/+v/6//r/+v/6
//r/+P/4//n/+f/5//n/+f/6//r/+f/3//f/+f/5//r/+v/8/wUAGQAxAEIATwBjAHYA
fwB4AGkAVgBBAC4AHQAIAPf/5P/S/83/1P/W/9j/3//k/+r/6v/s/+z/7f/x//f/+P/2
//f/9v/2//f/+P/3//n/+P/4//j/+f/5//n/+v/4//f/9//3//f/9//3//f/9//3//j/
+P/5//n/+P/4//n/+P/3//b/+P/3//f/+P/2//b/9v/3//j/+P/4//j/+P/5//n/+f/5
//r/+//7//7//v/+//7//v/+//7//v8AAAAAAAABAAEAAgADAAQABAADAAMABAAEAAUA
BgAHAAkACQAKAAwACwALAA0ADgAQABAAEAAQABEAEgATABMAFQAVABQAFAAVABUAFAAU
ABMAEwASABIAEAAPAA8ADwAQAA4ADQANAAsACwAIAAcABgAFAAQAAwACAAIAAAD+//7/
/f/8//v/+v/6//r/+f/3//f/+P/4//f/9//3//f/9P/0//T/9P/1//X/9f/0//T/9P/0
//T/9P/0//X/9f/0//T/9P/0//T/9P/0//T/9P/0//T/9P/y//L/8v/x//P/9P/0//T/
9P/0//T/9P/y//P/8//z//P/8//z//P/8v/y//L/8f/z//P/8//z//P/9P/0//L/9P/0
//T/9P/2//b/9v/2//X/9P/z//L/9P/0//T/8//1//X/9v/2//T/9P/0//X/9f/0//T/
9P/y//L/8f/x//T/9P/0//T/8v/w//D/8f/x//H/8v/y//T/8//z//P/8//z//P/8//1
//X/9f/1//T/9P/z//P/8f/x//H/8f/w//D/8v/y//H/8P/w//D/9P/z//D/8P/w//D/
8P/z//P/8//z//H/8f/y//L/8f/x//H/8f/x//H/8P/w//L/8v/z//P/8f/x//L/8v/y
//L/8//z//P/8//z//P/8f/x//L/8v/1//X/9f/1//T/9v/3//j/+v/6//r/+//7//z/
/f/+//7//v/9//3//f/6//r/+v/6//f/9f/0//H/8P/w/+//7//v/+//7v/u/+7/7v/u
/+7/7v/u/+z/7P/t/+3/7f/t/+3/7v/u/+3/6//t/+3/7f/s/+7/7v/z/wEAFQAmADUA
SQBaAGcAaABbAEYANQAkABMA/v/r/9z/zP/B/8L/yP/K/9H/2v/c/9r/3v/i/+X/5f/j
/+b/6v/r/+z/7P/r/+z/7//t/+z/7P/s/+v/6//r/+z/7v/t/+3/7f/t/+3/7f/t/+3/
7f/u/+7/7//v/+7/7v/u/+7/7v/u//D/7//v//D/8P/w//D/8f/y//L/8v/y//D/8f/x
//H/8f/y//P/8//0//T/9P/0//b/9v/2//b/+P/4//j/+f/3//j/+f/6//v/+//8//7/
/v///wAAAQADAAMABAAGAAUABQAHAAgACAAIAAgACAAJAAoACwALAAsACwAKAAoACwAL
AAoACgALAAsACgAKAAgABwAHAAcABgAEAAMAAwABAAEA/v/9//z/+//6//n/+P/4//b/
9P/0//P/8v/x//L/8v/y//H/7//v//D/8P/t/+3/7f/t/+7/7v/u/+7/7f/t/+3/7P/q
/+r/6v/q/+r/6v/r/+v/6v/q/+r/6v/q/+r/6v/q/+z/7P/s/+z/7v/u/+7/7f/r/+z/
7P/s/+7/7v/u/+7/7P/t/+3/7f/t/+3/7f/t/+7/7v/u/+3/7f/t/+3/7f/v//D/8P/u
//D/8P/w//D/8P/w//D/8P/w//D/8P/w/+7/7v/u/+3/7//v//D/8P/u/+7/7v/v/+//
7v/u/+7/8P/w/+//7//w//D/8P/w/+7/7P/s/+3/7f/t/+7/7v/s/+v/6//r/+v/6//r
/+v/7f/t/+3/7f/w//D/7//v/+7/7f/s/+v/7P/s/+7/7v/r/+r/6v/q//D/7f/q/+z/
7P/s/+z/6//r/+v/6//r/+v/7P/s/+3/7f/t/+3/6//r/+r/6v/s/+z/7f/t/+v/6//s
/+z/7v/u/+//7//t/+3/7f/t/+//7//w//D/8f/x//H/8f/y//T/9f/2//b/9v/2//f/
9//4//n/+v/4//j/9//3//f/9P/0//T/8v/v/+3/7P/t/+z/7P/r/+n/6f/p/+j/6v/q
/+r/6v/o/+j/6P/m/+b/5//n/+f/5//n/+j/6P/l/+f/6f/p/+f/6v/s//D/+/8LACEA
MgBBAFMAYgBlAFwATwA8ACkAGAADAPD/3//O/77/u//C/8j/zv/R/9T/1v/Y/9j/2v/d
/+H/4//i/+L/4//k/+L/4//k/+P/5f/k/+T/5P/l/+X/5f/m/+b/5f/l/+X/5//n/+f/
5//l/+X/5v/m/+f/5//m/+b/5v/m/+b/5v/n/+f/6P/q/+j/6P/o/+n/6v/q/+r/6v/q
/+v/6//r/+n/6v/r/+v/7v/u/+7/7v/u/+7/7v/u//D/8P/w//H/8//0//X/9v/1//X/
9v/4//j/+f/6//v/+//7//z//v/9//3///8AAAIAAgACAAIAAwAEAAUABQAFAAUABAAE
AAcABwAGAAYABwAHAAYABgAEAAMAAwADAAAA/v/9//3//f/9//r/+f/4//f/9v/1//L/
9P/w/w==
         </WaveFormData>
      </LeadData>
      <LeadData>
         <LeadByteCountTotal>10000</LeadByteCountTotal>
         <LeadTimeOffset>0</LeadTimeOffset>
         <LeadSampleCountTotal>5000</LeadSampleCountTotal>
         <LeadAmplitudeUnitsPerBit>4.88</LeadAmplitudeUnitsPerBit>
         <LeadAmplitudeUnits>��V</LeadAmplitudeUnits>
         <LeadHighLimit>2147483647</LeadHighLimit>
         <LeadLowLimit>268435456</LeadLowLimit>
         <LeadID>II</LeadID>
         <LeadOffsetFirstSample>0</LeadOffsetFirstSample>
         <FirstSampleBaseline>0</FirstSampleBaseline>
         <LeadSampleSize>2</LeadSampleSize>
         <LeadOff>FALSE</LeadOff>
         <BaselineSway>FALSE</BaselineSway>
         <ExcessiveACNoise>FALSE</ExcessiveACNoise>
         <MuscleNoise>FALSE</MuscleNoise>
         <LeadDataCRC32>74700905</LeadDataCRC32>
         <WaveFormData>
/P/8//z//P/5//j/9//2//P/8v/x//D/7f/s/+v/6v/o/+b/5P/i/9//3v/d/9z/2f/Y
/9f/1v/V/9T/0//S/9D/0P/Q/9D/0P/Q/9D/0P/O/87/zv/O/8z/zP/M/8z/zP/M/8z/
zP/O/87/zv/O/87/zv/O/87/zv/O/87/zv/O/87/zv/O/9D/0P/Q/9D/z//O/83/zP/O
/87/zv/O/9D/0P/Q/9D/0P/Q/9D/0P/Q/9D/0P/Q/9D/0P/Q/9D/zv/O/87/zv/P/9D/
0f/S/9D/0P/Q/9D/0v/S/9L/0v/Q/9D/0P/Q/87/zv/O/87/0P/Q/9D/0P/O/87/zv/O
/9D/0P/Q/9D/z//O/83/zP/O/87/zv/O/8z/zP/M/8z/zP/M/8z/zP/M/8z/zP/M/8r/
yv/K/8r/yv/K/8r/yv/M/8z/zP/M/8v/yv/J/8j/yv/K/8r/yv/K/8r/yv/K/8r/yv/K
/8r/yP/J/8n/yf/L/8v/yv/K/8r/yv/J/8n/yv/K/8r/yv/K/8r/yv/N/87/0P/T/9f/
1v/W/9n/2f/c/9//4//k/+b/5//o/+n/7f/r/+r/6v/p/+j/5//n/+n/6f/m/+L/3//d
/93/2v/Y/9f/1//X/9f/1//X/9P/z//M/8r/x//G/8T/xP/D/8T/w//D/8P/wf/B/8H/
wf/B/8H/wf/B/8H/wf/B/8H/wf/B/8H/wf/D/7//wf/M/9X/3//u//n///8FAA0AGQAl
ADEAQQBPAEQAGwDq/8j/s/+p/5z/j/+F/3z/dv+C/5L/of+w/7f/uf+5/7n/vf/A/8D/
wf/B/8L/w//B/8P/xf/D/8T/xP/E/8T/xP/E/8T/xP/F/8X/xf/D/8T/xP/D/8X/xf/F
/8X/xf/H/8f/x//F/8X/xv/G/8b/xv/H/8f/yf/J/8n/yf/K/8r/yv/L/8v/y//M/83/
zf/N/8//z//Q/9H/0v/T/9P/0//U/9T/1P/V/9b/1//Y/9j/2v/b/93/3v/f/+D/4v/j
/+X/5//p/+r/6//t//H/8//1//b/+P/4//n/+v/6//v//P/9/wAAAAAAAAIAAAAAAP//
//8BAAEAAQABAAEA///+//z/+//5//n/9//4//X/8//x//D/7v/s/+n/5v/l/+X/5f/j
/+H/4f/f/93/2//b/9v/2v/b/9v/2//Y/9f/1v/V/9f/1//X/9f/1v/W/9T/1P/W/9b/
1//X/9X/1f/V/9X/1v/W/9b/1v/W/9b/1v/X/9n/2f/Z/9n/2f/Z/9n/2f/b/9v/3P/c
/9r/2v/a/9r/3P/c/9z/3f/d/93/3f/d/9v/3P/c/9z/3P/c/9z/3P/e/97/3v/e/9//
3//f/9//3//f/9//3//f/9//3v/e/97/3v/d/9z/3P/d/93/3f/f/9//3//g/97/3f/d
/93/3//f/97/3v/e/97/3v/e/9//3//g/+H/3//e/9z/2//d/93/3f/d/97/3v/f/+D/
3v/e/97/3v/f/9//3//e/+D/4P/g/+D/3v/e/97/4P/f/97/3v/f/93/3v/e/97/4P/g
/9//3//i/+L/4v/h/+D/3//e/+D/4P/g/+H/4//j/+P/4//g/+D/4P/g/+D/4f/j/+T/
4v/i/+L/4v/j/+f/6f/s/+//8//0//T/9//3//j/+////wAAAAABAAIAAwAFAAMAAQAA
AP///v8AAAEAAQABAP7/+v/5//f/9//0//L/8f/x//H/8f/x//H/7f/p/+b/5v/j/+L/
4P/i/+H/4P/f/9//3//f/9//3//f/9//3//h/+H/4f/h/+H/4f/h/+H/4//h/+H/4//p
//T/AQALABQAHQAlAC0ANwBDAFEAXwBpAG8AXAAtAAAA4P/P/8n/vP+x/6v/qP+q/7L/
wP/P/9r/2//b/9//4//l/+T/6P/p/+n/6P/p/+f/5//r/+n/6v/q/+r/7P/s/+z/7P/u
/+//7//v/+3/7v/u/+3/7f/t/+3/7f/u//H/8v/z//L/8f/x//D/8f/y//T/9f/z//P/
8//z//b/9v/2//f/9f/1//b/9//3//f/+f/5//r/+//8//3/+//7//z//P8AAAEAAgAD
AAQABAAGAAcACQAKAAsADAAOAA8AEQATABMAFAAVABcAGwAdAB8AIAAgACAAIQAiACQA
JQAmACcAJgAmACYAKAAqACoAKQApACsAKwArACsAKQAnACYAJAAjACEAIQAfAB4AGwAZ
ABcAFgAUABIADwAMAAsACwALAAkABwAHAAUAAQD//////////////v/9//v/+//7//v/
+//7//v/+//6//r/+P/4//r/+v/7//v/+//7//v/+//8//z//P/8//r/+v/6//v//f/9
//3//f////////////3//f/+//7//v/+//7//v8AAAAAAAABAP//////////AQACAAIA
AgACAAIAAgACAAAAAAAAAAAAAwADAAMAAwADAAMAAwADAAMAAwACAAIABAAEAAMAAgAC
AAMAAwADAAMAAwADAAQABAADAAMAAwADAAMAAgACAAMABAAFAAYABgAFAAUABQAFAAQA
AgABAAIAAwAEAAUABQAEAAQABAACAAIAAgACAAEAAQABAAAAAgACAAIAAgACAAIAAgAE
AAEAAAAAAAEAAQACAAIAAgAEAAQAAwADAAAAAAACAAYABQAEAAMAAgACAAIAAgADAAEA
AQABAAEAAgACAAIAAgD/////AAAAAAIAAgACAAIAAgAFAAYACAALAA8AEAAQABEAEQAS
ABUAGQAaABoAGwAcAB0AHwAdABwAHAAcABwAHAAdAB0AHQAcABgAFwAVABUAEgAQAA8A
DQANAA0ADQAPAAsABwAEAAAA/f/8//r/+P/3//b/9f/3//f/9//3//X/9f/1//X/9f/1
//X/9f/3//f/9//3//X/9f/3//f/9/8AAAsAFQAeACkAMQA3AEEASwBVAF8AbQB5AHgA
WwAsAAQA6f/f/9b/yf/B/7z/uv++/8b/0f/g/+3/7f/t/+//8//0//T/9//5//j/9f/1
//f/9//3//j/+P/4//r/+v/6//r/+P/5//n/+f/5//r/+v/5//v/+//7//v/+//9//3/
/f/7//v//P/8//3//v8AAAEAAQABAAEAAQAAAAAAAAABAAMAAwAEAAUABAADAAQAAwAG
AAcACAAJAAkACQAKAAoADgAPABAAEQAUABQAFgAXABcAGAAZABoAHgAfACEAIwAlACYA
JwApACsALQAvADAANAA0ADUANgA0ADUANgA3ADgAOAA4ADoAOgA6ADkAOQA7ADsAOwA7
ADkANwA2ADQAMwAxADEALwAwAC0AKwApACYAJAAiAB8AHgAdAB0AHQAbABkAGQAXABUA
EwATABMADwAPAA4ADQANAA0ADQANAA0ADQANAA0ADAAMAAoACgAIAAgACQAJAAsACwAL
AAsACQAIAAcABgAHAAgACQALAAsACwALAAsACwALAAsACwAJAAkACgAKAAwADAAMAAwA
DgAOAA4ADwANAA0ADQANAA8AEAAQABAAEAAQABAAEAASABIAEgASABEAEQARABEAEQAR
ABEAEQARABEAEAAQABAAEAAPAA4ADgAPAA8ADwARABEAEQASABIAEQARABEADwAPAA4A
DgAQABAAEAAQABAADwAPAA8AEAAQAA8ADwAPAA8ADwAPAA8ADgAOAA4AEAAQABAAEAAP
AA8ADwAOAA4ADgAOAA4ADgAOAA4AEAAPAA4ADgAPAA0ADgAOAA4ADgAMAAoADAAMAAwA
DAAOAA4ADgAPAA0ADQANAA0ADAAMAAwADAANAA0ADgAOAA4ADgAOAA4ADgARABIAFAAV
ABkAGgAaAB0AHQAeACEAJQAmACYAJwAqACsALQArACwALAAsACwAKgArACsAKwAoACQA
IwAhACMAIAAeAB0AGwAbABsAGwAbABcAEwAQABAADQAMAAoACgAJAAgABwAHAAcABwAH
AAUABQAFAAUABgAHAAgACQAIAAcABgAFAAkABwAHAAkADwAWAB0AJwAyADkAQwBLAFUA
YwBvAHkAhwCVAI4AaQA6ABYA///z/+j/3f/T/8j/xv/K/87/3f/0/////f/9/wEAAwAE
AAYACQAJAAgABwAJAAkABwAJAAoACgAKAAoACgAKAAoACgALAAsACwALAAwADAALAA0A
DQANAA0ACwANAA0ADQAPAA8AEAAQAA4ADgAPAA8ADQANAA0ADQAQABAAEAARABEAEQAS
ABMAEwATABUAFQAUABUAFgAXABgAGQAbABwAHQAdAB0AHQAeAB4AIAAhACMAJAAlACYA
KAApACsALQAvADAAMQAzADUANwA5ADoAOgA6ADsAPAA+AD8AQABBAEIAQgBCAEQARABE
AEMAQwBDAEMAQwBDAEMAQQBAAD4AOwA5ADkANwA4ADUAMwAxAC4ALAAqACcAJgAlACUA
JQAiAB8AHgAbABkAFwAXABcAFQAVABQAEwARABEAEQARABEAEQARABEAEAAQAA4ADgAO
AA4ADwAPAA0ADQANAA0ADAAMAAwADAAOAA4ADgAPAA8ADwAPAA8ADwAPAA8ADwANAA0A
DgAOABAAEAAQABAAEgASABIAEwATABMAEwATABMAFAAUABQAEgASABIAEgAUABQAFAAU
ABMAEwATABMAEQARABEAEQASABMAEwAUABIAEgARABAADgAPAA8ADwAPAA8ADwAQAA8A
DQAMAAsADQANAAwADAAMAAwADAAMAAwACwALAAsACgAKAAkACQAJAAkACQAJAAkACAAI
AAgACAAIAAgACAAJAAkACQAIAAoACgAKAAoACAAIAAgACgAIAAgACQALAAkACgAKAAoA
DAAMAAsACwAQAA4ADAAMAAwADAAKAAoACgALAAkACQAJAAkACAAIAAgACAAJAAkACgAK
AAoACgAKAAoACgANAA4AEAATABcAGAAYABkAGQAaAB0AIwAkACQAJQAmACcAKQAnACYA
JgAmACYAJAAlACUAJQAiAB4AHQAbABsAGAAWABUAFQAVABUAFQATAA8ACwAIAAgABQAE
AAIAAAD///7//f////////////3//f/9//3//f/9//3//f/9//3//f/9//3/////////
BwASABsAJQAuADkAQQBHAFEAXQBpAHUAgwCHAHIARQAeAAAA7f/j/9j/y//D/8L/xv/Q
/9z/6//0//f/9f/3//n///8CAAQABwAFAAIAAQD//wEAAwAFAAYABgAGAAQABAAEAAQA
BgAHAAcABwAFAAYABgAFAAcABwAHAAcABQAHAAcABwAHAAcACAAIAAoACgALAAsACwAL
AAsACwAOAA4ADgAPAA8ADwAQABEAEwATABUAFQAWABcAGAAZABkAGQAaABoAHAAdAB4A
HwAgACAAIgAjACUAJgAnACgAKgArAC0ALwAxADIAMwA1ADcAOQA7ADwAPgA+AD8AQABC
AEMARABFAEQARABEAEYARgBGAEUARQBFAEUARQBFAEcARQBEAEIAPwA9AD0AOwA8ADkA
NwA1ADQAMgAwAC0ALAArACsAKwAoACUAJAAhAB8AHQAdAB0AGwAbABoAGQAYABkAGgAb
ABoAGQAYABcAGAAYABYAFgAWABYAFwAXABgAGQAaABsAFwAWABUAFAAWABYAFgAXABUA
FQAVABUAFQAVABUAFQAVABUAFgAWABQAFAAUABQAFgAWABYAFwAZABkAGQAZABgAGAAX
ABYAFwAYABkAGgAaABoAGgAaABoAGQAYABcAGQAZABkAGQAZABkAGAAYABgAGAAXABYA
FgAXABcAFwAVABUAFQAWABYAFQAVABUAFQAVABQAFAAUABQAFAAUABQAEwATABMAFAAU
ABMAEwAVABUAFQAVABQAEgARABAAEgASABIAEgARABEAEQAQABIAEgASABIAEgASABIA
FAARABAAEAARABEAEgASABIAEgASABEAEQASABIAEgASABQAEgASABIAEgASABIAEgAS
ABMAFQAVABUAFQASABIAEgASABEAEQASABIAEgASABIAEgAUABcAGAAaAB0AIQAiACIA
JQAlACYAKQAtAC4ALgAvADAAMQAzADEAMAAwADAAMAAwADEAMQAxAC4AKgApACcAKQAm
ACQAIwAhACEAIQAhACEAHQAZABYAFQATABMAEgARAA8ADQALAA0ADQANAA0ACwALAAsA
CwALAAsACwALAA0ADQANAA0ADQANAAsADQATABwAJwAzAD4ARwBNAFUAXQBpAHMAfQCJ
AJMAiABfAC4ADgD7/+//4v/b/9X/0v/U/9j/4v/x//z/AQABAP//AwAHAAgACAALAA0A
DAALAAsADQAPAA8AEAAQABAADgAOAA4ADgAMAA0ADQANAA8AEAAQAA8ADwAPAA8ADwAP
ABEAEQARABEAEQASABIAEAAQABEAEQATABMAEwATABQAFAAUABUAFQAVABYAFwAXABcA
GQAZABwAHQAeAB8AHQAdAB4AHgAgACEAIgAjACYAJgAoACkAKwAsAC0ALgAwADEAMwA1
ADUANgA3ADkAOwA9AD8AQABCAEIAQwBEAEQARQBGAEcASgBKAEoATABKAEoASQBJAEcA
RwBHAEcARwBFAEQAQgBDAEEAQQA/ADwAOQA3ADUANAAyADAALQAqACkAKQApACQAIQAg
AB0AHQAbABsAGwAXABcAFgAVABEAEQARABEAEQARABEAEQASABIAEAAQAA4ADgAPAA8A
DwAPAA8ADwAOAA4ADgAOAA4ADgAOAA8ADwAPAA8ADwANAA0ADQANAAsACwAMAAwADAAM
AAwADAAMAAwADAANAAsACwALAAsACwAMAAwADAAKAAoACgAKAAoACgAKAAoACQAJAAkA
CQAJAAkACQAJAAkACQAIAAgACgAKAAkACAAIAAkACQAJAAkACQAJAAoACgAJAAkACQAH
AAcABgAGAAYABgAGAAYABgAFAAUABQAGAAYABQAFAAUABQAFAAUABwAGAAYABgAEAAQA
BAAEAAUABQAFAAQABQAGAAcACAAGAAYABgAIAAUABAAEAAUAAwAEAAQABAACAAIAAQAB
AAQAAgAAAAAAAAAAAAIAAgACAAMAAQABAAEAAQACAAIAAgACAAEAAQACAAIAAAAAAAAA
AAAAAAMABAAGAAcACwAMAAwADwAPABAAEwAVABYAFgAXABkAGwAeAB0AGgAaABoAGgAY
ABkAGQAZABYAEgARAA8ADwAMAAoACQAJAAkACQAJAAcAAwD///z/+v/3//b/9P/2//X/
9P/z//H/8f/x//H/8//z//P/8//x//H/8f/x//P/8//z//P/8//1//X/8//1/wAADQAV
ABwAKQAzADUAPwBLAFcAYQBzAH0AbAA/ABQA+v/p/9v/0P/H/7v/sP+y/7z/yP/X/+T/
6//p/+v/7f/x//L/9P/3//n/9v/z//P/8//z//P/9P/0//T/9v/2//b/9v/0//X/9f/1
//f/+P/4//f/9f/1//X/9f/3//n/+f/5//f/9//4//j/+P/4//n/+f/7//v/+//7//r/
+v/6//v/+//7//z//f//////AQABAAEAAQABAAEAAQABAAIAAgAEAAUABgAHAAgACAAK
AAsADwAQABEAEgASABMAFQAXABcAGAAZABsAHQAfACEAIgAmACYAJwAoACoAKwAsAC0A
LQAsACsALAAsACwAKwArAC0ALQAtAC0AKwApACgAJgAlACMAIwAhAB4AGwAZABcAFgAU
ABIADwAMAAsACwALAAcABQAFAAMAAQD////////9//3//P/7//v/+//7//v/+f/5//n/
+f/4//j/9v/2//T/9P/1//X/8//z//P/8//0//T/9P/0//L/8v/y//P/9f/1//X/9f/1
//X/9f/1//f/9//4//j/9v/2//b/9v/0//T/9P/1//f/9//3//f/9//4//j/+P/2//b/
9v/2//b/9v/2//b/9f/1//X/9f/1//X/9f/1//f/9//2//b/9v/2//X/9P/0//X/9f/1
//X/9f/1//b/+P/3//f/9//1//X/9P/0//T/9P/0//T/9v/1//X/9f/2//b/9f/1//X/
9f/1//X/8//y//L/8v/y//L/8v/y//P/8//z//L/8v/y//L/8v/y//L/8v/0//P/8v/y
//P/9f/2//b/9v/2//L/8v/y//L/8v/y//L/8v/z//X/9f/1//X/9P/0//T/9P/z//P/
9P/0//L/8v/y//L/8P/z//T/9v/7////AAAAAAUABQAGAAkADQAOAA4ADwAOAA8AEQAP
ABAAEAAQABAAEAARABEAEQAOAAoACQAHAAkABgAEAAMAAQABAAEAAQACAP///P/6//b/
8//y//D/8P/v/+7/7f/r/+v/6//r/+v/6//r/+v/7f/t/+3/7f/v/+//7//v/+n/6f/p
/+3/8f/2////DQAYACEAKQAvADkARwBRAFsAaQB5AHoAVQAiAPz/4//X/8z/v/+z/67/
rP+u/7j/xf/W/9//4//n/+f/5//s/+7/6//r/+7/7f/t/+v/6//s/+7/7//w/+7/7v/u
/+7/8P/x//H/8f/v//D/8P/v//H/8f/x//H/7//x//H/8f/z//P/9P/0//L/8v/z//P/
8//z//P/8//y//L/8v/z//P/8//0//X/9f/1//f/9//6//v//P/9//v/+//8//z/AAAB
AAIAAwACAAIABAAFAAcACAAJAAoADAANAA8AEQAVABYAFwAZABsAHQAfACAAIAAgACEA
IgAiACMAJAAlACYAJgAmACgAKgAqACkAKQApACkAKQApACkAJwAmACQAIQAfAB8AHQAc
ABkAFwAVABYAFAASAA8ADQALAAoACQAHAAUABQADAP///f/9//3//f/9//z/+//7//v/
+//7//n/+f/5//n/9v/2//T/9P/2//b/9//3//f/9//3//f/9v/2//b/9v/4//j/+P/5
//n/+f/5//n/+P/3//b/9f/2//f/+f/6//j/+P/4//j/+v/6//r/+//7//v/+//7//n/
+v/6//r//P/8//z//P/8//z//P/8//3//f/9//3//f/9//3//f/9//3//P/8//3//v/+
//7//P/9//3//f/9//3//f/+//7//f/9//3///////7//v/+//7//v/+//3/+//6//n/
+v/6//n/+f/6//v//P/9//3//P/8//z//v/+//7//v/9//3//f/8//7//v/+//7//P/8
//z//v/7//r/+v/7//v//P/8//z//v/+//z//v/+//7//v/+//7//v////3//f/9//3/
/P/8//z//P/7//v//P/8//7//v/+//7/AAADAAQABgAHAAsADAAMABEAEQASABUAFwAY
ABgAGQAaABsAHQAbABoAGgAaABoAGgAbABsAGwAZABYAFgAVABMAEAAOAA0ACwALAAsA
CwAOAAsACAAGAAQAAQAAAP7//v/9//z/+//7//v/+//7//n/+f/5//n/+//7//v/+//6
//n/+P/3//n/+f/7//3/AQAIABMAHwAqADUAOwA/AE0AWwBjAG0AewCFAHYATwAiAAAA
6//j/9r/z//H/8L/wv/I/9L/5f/y//H/7//z//X/9//6//7////9/wAAAQD9//3////9
//7//v/+/wAAAAAAAAAA/v///////////wAAAAD//wEAAQABAAEA//8BAAEAAQADAAMA
BAAEAAIAAgADAAMAAwADAAMAAwAGAAYABgAHAAUABQAGAAcABwAHAAkACQAIAAkACgAL
AA0ADQAOAA4ADgAPABAAEQASABIAFAAVABkAGgAbABwAHAAdAB8AIQAhACIAIwAlACkA
KwAtAC4ALgAuAC8AMAAyADMANAA1ADQANAA0ADYAOAA4ADcANwA3ADcANwA3ADUAMwAy
ADAAMAAvADAALwAuACsAKQAnACYAJAAiAB8AHAAbABsAGwAYABUAFAARABAADwAQABEA
DwAPAA4ADQALAAsACwALAAsACwALAAsACgAKAAgACAAIAAgACQAJAAkACQAJAAkACAAI
AAgACAAGAAYABgAHAAcABwAHAAcACQAJAAkACQAHAAcACAAIAAYABgAGAAYACAAIAAgA
CQAHAAcABwAHAAkACgAKAAoACgAKAAoACgAIAAgACAAIAAkACQAJAAkACwALAAsACwAJ
AAkACAAIAAgACAAHAAYABgAHAAcABwAFAAUABQAGAAYABQAFAAUABQAFAAQABAACAAIA
AgACAAIAAQABAAEAAwAEAAQABQAEAAMAAgABAAMAAgACAAIAAgACAAIAAgADAAMAAwAC
AAAAAAAAAAAAAAAAAAAAAgD///7//v//////AAAAAAAA/v/+/wEAAAAAAAAAAAAAAP//
/v/9//3/+//7//v/+//6//r/+v/6//n/+f/6//r/+v/6//r/+v/4//v//P/+////AwAE
AAQABwAHAAgACwANAA4ADgAPABAAEQATABEADgAOAA4ADgAOAA8ADwAPAAoABgAFAAMA
BQACAAAA////////////////+//3//T/9P/x//D/7v/s/+v/6v/p/+v/6//r/+v/6f/p
/+n/6f/r/+v/6//r/+v/6//r/+v/6//p/+n/7f/x//r/BQARABoAIwAtADMAOQBFAFMA
XQBpAHEAXAAvAAQA6P/Z/9H/xv+5/7f/tP+y/7b/wv/R/97/4f/f/+H/4//l/+r/7P/p
/+v/6v/n/+f/6//p/+v/7P/s/+z/7P/s/+z/7P/q/+v/6//r/+v/7P/s/+v/6f/p/+n/
6f/p/+v/6//r/+r/6f/p/+j/6v/q/+v/6//p/+n/6f/p/+r/6v/q/+v/6//r/+z/7f/t
/+3/7//v//D/8f/y//P/8f/x//L/8v/y//P/9P/1//b/9v/4//n/+//8//3//v8AAAEA
AwAFAAcACAAJAAsADAANAA4ADgASABIAEwAUABYAFwAYABkAGgAaABoAHAAcABwAGwAb
ABsAGwAbABsAGwAZABgAFgAVABMAEwARABAADQALAAkACgAIAAYAAwAAAP////////z/
+f/4//X/8//x//H/8f/x//H/8P/v/+v/6//r/+v/6f/p/+n/6f/q/+r/6P/o/+b/5v/n
/+f/5//n/+f/5//o/+j/6P/o/+b/5v/m/+f/5//n/+f/5//l/+X/5f/l/+X/5f/m/+b/
5//o/+n/6v/n/+b/5f/l/+X/5f/l/+X/5f/m/+b/5v/m/+b/5v/m/+b/5v/m/+b/5//n
/+f/5//p/+n/6f/p/+j/5//l/+T/5v/m/+X/5P/k/+X/5f/l/+X/5f/l/+b/5v/l/+X/
5f/j/+P/4v/i/+P/5P/l/+b/5f/j/+L/4f/i/+L/4f/h/+H/4f/h/+H/3//e/97/3v/g
/+D/4P/g/+H/4f/h/+D/3//e/93/3P/c/9z/3P/e/9z/3P/d/9//3//g/97/3P/c/9z/
3P/e/97/3v/f/93/3f/d/93/3P/c/9z/3P/b/9v/3P/c/9r/2v/a/9r/3P/f/+D/4v/j
/+f/6P/o/+v/6//s/+//8//0//T/9f/2//f/+f/3//b/9v/2//b/9v/3//f/9//2//L/
8f/v/+//7P/q/+n/5//n/+f/5//p/+X/4f/e/9r/1//W/9T/1P/T/9L/0f/P/8//z//P
/9H/0f/R/9H/0f/R/9H/0f/R/9H/0f/R/9H/0f/R/9H/1f/c/+f/8f/6/wMACwATAB0A
KQA1AD8ATwBbAFYANQAGAOL/yf+7/7D/pf+Z/5T/kP+Q/5z/rf+8/8P/xf/H/8v/zf/K
/8z/0f/T/9L/0f/P/8//0//R/9L/0v/S/9L/0v/S/9L/1P/V/9X/1f/V/9b/1v/V/9X/
1f/V/9X/1f/X/9f/1//V/9X/1v/W/9j/2P/Z/9n/2//b/9v/2//c/9z/3P/d/93/3f/e
/9//3//f/+H/4f/g/+H/4v/j/+X/5f/m/+b/6P/p/+r/6//q/+r/7P/t/+3/7v/v//D/
8//1//j/+//9//7///8BAAEAAwAFAAYACAAIAAkACgAMAA0ADgAPAA4ADgAOABAAEAAQ
AA8ADwAPAA8ADwAPAA8ADQAMAAoACwAJAAkABwAEAAEA///9//7//P/6//f/9P/z//P/
8//v/+3/7f/r/+f/5f/l/+X/5f/l/+T/4//h/+H/4f/h/9//3//f/9//3v/e/9z/3P/c
/9z/3f/d/93/3f/d/93/3P/c/9z/3P/c/9z/3P/d/93/3f/d/93/3f/d/93/3f/b/9v/
3P/c/93/3v/f/+D/3v/e/97/3//f/9//3//f/+H/4v/i/+L/4v/i/+L/4v/k/+T/5P/k
/+P/4//j/+P/5f/l/+X/5f/j/+P/4v/i/+T/5P/j/+L/4P/h/+H/4f/j/+P/4//k/+L/
4f/h/+H/4//j/+L/4v/i/+L/4v/i/+L/4f/h/+H/4P/g/9//3//f/9//3//f/9//3v/e
/97/4P/g/+D/4P/h/+H/4f/g/97/3v/e/97/3v/e/97/4P/f/97/3v/f/+P/3v/c/93/
3v/f/+D/3v/e/97/3//f/9//3//f/97/3v/e/97/3f/d/97/3v/g/+D/4P/g/+D/4//k
/+b/6f/t/+7/7v/v/+//8P/z//f/+P/4//n//P/9/////f/7//r/+f/4//r/+//7//v/
+P/0//P/8f/v/+z/6v/p/+v/6//r/+v/6v/l/+D/3P/b/9n/2f/Y/9j/1//W/9X/1f/V
/9X/1f/V/9X/1f/V/9X/1f/V/9X/1f/V/9X/1f/T/9X/1f/X/9//7P/3/wMADAATABkA
IQArADcAQQBPAF0AYwBEABMA6P/O/8H/t/+q/53/l/+Y/5z/pv+y/7//yP/J/8f/yf/P
/9P/1v/W/9f/1//U/9P/1f/X/9f/1//Y/9j/2P/Y/9j/2P/Y/9b/1//X/9f/2f/a/9r/
2f/X/9f/1//X/9n/2//b/9v/2v/Z/9n/2P/Z/9r/3P/d/9v/2//b/9v/3v/e/97/3//f
/9//4P/h/9//3//h/+H/4v/j/+T/5f/l/+X/5v/m/+b/5//o/+n/6//s/+//8f/x//L/
8//0//j/+f/7//3//f/+////AQABAAMABQAGAAoACgALAAwADgAPABAAEQAQABAAEAAS
ABIAEgARABEAEwATABMAEwARAA8ADgAMAAsACQAJAAcABgADAAEA//8AAP7//P/5//b/
9//z/w==
         </WaveFormData>
      </LeadData>
      <LeadData>
         <LeadByteCountTotal>10000</LeadByteCountTotal>
         <LeadTimeOffset>0</LeadTimeOffset>
         <LeadSampleCountTotal>5000</LeadSampleCountTotal>
         <LeadAmplitudeUnitsPerBit>4.88</LeadAmplitudeUnitsPerBit>
         <LeadAmplitudeUnits>��V</LeadAmplitudeUnits>
         <LeadHighLimit>2147483647</LeadHighLimit>
         <LeadLowLimit>268435456</LeadLowLimit>
         <LeadID>V1</LeadID>
         <LeadOffsetFirstSample>0</LeadOffsetFirstSample>
         <FirstSampleBaseline>0</FirstSampleBaseline>
         <LeadSampleSize>2</LeadSampleSize>
         <LeadOff>FALSE</LeadOff>
         <BaselineSway>FALSE</BaselineSway>
         <ExcessiveACNoise>FALSE</ExcessiveACNoise>
         <MuscleNoise>FALSE</MuscleNoise>
         <LeadDataCRC32>566504522</LeadDataCRC32>
         <WaveFormData>
9v/2//b/9v/4//j/+P/4//j/+P/4//j/+v/6//r/+v/8//z//P/8//z//P/8//z//v/+
//7//v/+//7//v/+//7//v/+//7//v/+//7//v/+//7//v/+//7//v/+//7//v/+//7/
/v/+//7//v/+/wAAAAAAAAAA/v/+//7//v8AAAAAAAAAAP7//v/+//7/AAAAAAAAAAD+
//7//v/+//7//v/+//7//v/+//7//v/8//z//P/8//z//P/8//z//P/8//z//P/6//r/
+v/6//r/+v/6//r/+v/6//r/+v/8//z//P/8//z//P/8//z//P/8//z//P/8//z//P/8
//r/+v/6//r//P/8//z//P/6//r/+v/6//z//P/8//z//P/8//z//P/6//r/+v/6//z/
/P/8//z//P/8//z//P/6//r/+v/6//r/+v/6//r/+v/6//r/+v/6//r/+v/6//j/+P/4
//j/+P/4//j/9//5//r/+v/6//j/+P/4//j/+f/5//n/+f/4//j/+v/7//r//f//////
AAAAAAEAAgABAAIAAwAGAAgACAAGAAAA+//0/+//6f/k/+D/3//g/+L/4//k/+T/5P/k
/+P/4//m/+j/6f/q/+r/6//t/+7/7f/u/+7/8P/w//D/8f/x//P/8//z//P/8v/y//L/
8v/y//L/8//z//P/8//z//P/9f/1//X/9v/2//X/8//z//P/7//p/+H/2P/O/8b/tv+m
/57/kv+H/5D/q/+//83/4f/3/wwAIQAqABsAAwDz/+X/2//c/+X/7v/0//n/+f/5//j/
+v/7//7//v/+//7/AAD///////8AAAAAAAAAAAEAAQAAAAAAAQABAAEAAgACAAIAAgAC
AAIABAAEAAQABAACAAIAAgACAAAAAAAAAAAAAgACAAIAAgAAAAAA/////wEAAQABAAEA
/////////////////v/+//3//f/9//3//f/8//z//P/6//r/+f/5//r/+v/6//r/+v/5
//j/+P/2//b/9v/1//L/8v/y//L/8f/w//D/8P/w/+//7//t/+//7f/t/+3/7f/t/+3/
7f/r/+r/6f/p/+v/6//r/+v/6f/p/+r/6v/s/+z/7f/t/+3/7v/u/+//7//w//D/8P/y
//L/8v/z//H/8f/y//L/9P/0//T/9P/y//P/8//z//H/8f/x//H/8//z//P/8//z//P/
9P/0//T/9P/0//T/9P/0//T/9P/0//T/9P/0//b/9v/2//b/9v/1//T/8v/0//T/9P/0
//T/9P/0//T/9P/0//X/9f/1//X/9f/1//P/8v/y//L/9P/0//T/9P/0//T/9P/0//T/
9P/0//T/9P/0//T/9P/0//T/9P/0//T/9P/0//T/9P/0//T/9P/2//b/9v/2//b/9v/2
//b/9P/0//T/9P/0//T/9P/0//b/9v/2//b/9P/1//X/9P/2//b/9v/2//b/9//3//f/
9//3//f/9//3//f/9//3//n/+f/5//n/+f/5//n/+f/5//n/+f/5//j/+P/5//n/+f/5
//n/+f/5//v/+v/6//r/+v/6//r/+v/6//r//P/7//v//P/8//z//P/8//z//P/7//v/
/f/9//7//v8AAAEAAgAFAAUABQAGAAYABwAIAAkACgANABAAEAAQAA4ACAABAPr/8//t
/+n/5v/o/+r/7P/t/+7/7v/u/+7/6//r/+z/7v/x//L/8v/z//X/9v/3//j/+P/6//r/
+v/7//v/+//7//n/+f/6//r//P/8//z//P/9//3//f/9//3//f/9//3////+//7/////
/////f/5//P/6f/i/9z/zv+6/67/pv+Y/5P/ov+5/8n/2//x/wcAGgApACIACQDz/+n/
4f/f/+j/8//8/wIAAwADAAMABAAIAAkACgAMAAwACgAMAAsACwALAAwADgAOAA4ADwAP
AA4ADgAPAA8ADwAQABAAEAAQABAAEAAQABAAEAAQABAAEAAQABAADgAOAA4ADgAOAA4A
DgAOABAAEAAPAA8ADwAPAA8ADwAPAA8ADwAPAA8ADwAOAA4ADQANAA0ADQANAAwADAAM
AAwADAALAAsADAAMAAwADAAKAAkACAAIAAgACAAIAAcABAAEAAQABAADAAIAAgACAAQA
AwADAAEAAQD//////////////////////v/9//3//f/9//3//f/9//3//v/+//7//v//
//////8AAAAAAQD//wAAAAAAAAIAAgACAAMAAwADAAQABAAEAAQABAAEAAQABQAFAAUA
BQAFAAUABQAFAAUABQAFAAUABQAGAAYABAAEAAQABAAGAAYABgAGAAQABAAEAAQABgAG
AAYABgAHAAcABwAGAAYABgAGAAYABgAGAAYABgAGAAYABwAHAAcABwAHAAcABwAGAAYA
BgAIAAgACAAIAAgACAAIAAgACAAIAAgACAAIAAgACAAIAAgACAAIAAgACAAIAAgACAAI
AAgACAAIAAgACAAIAAgACAAIAAgACAAIAAgACAAIAAgACAAIAAgACAAIAAgACAAIAAkA
CQAIAAgACAAIAAgACAAJAAkACQAHAAcABwAHAAkACQAJAAkACQAJAAkACQAJAAkACQAJ
AAkACQAJAAkACAAIAAkACQAJAAkACQAJAAkACQAJAAoACgAKAAoACgAKAAoACgAKAAoA
CQAJAAoACgAKAAoACgAKAAoACQAJAAkACQAKAAoADAANAA4AEQATABMAFAAUABMAFAAV
ABYAGQAcABwAHAAaABQADQAGAAEA+//3//T/8v/0//b/9//4//j/+P/4//f/9//4//r/
+//8//z//f///wAAAQACAAIABAAEAAQABQAFAAUABQAFAAUABgAGAAYABgAGAAYABwAH
AAcABwAHAAcABwAHAAcACAAIAAkACQAJAAkABwD///n/8P/o/+D/0P++/7T/qv+d/5z/
s//J/9f/6f///xIAKQA4ADEAFQADAPf/6//o//P//v8EAAkACwALAAoADAAPABAAEgAS
ABQAFAATABMAEwAUABQAFAAUABUAFQAUABQAFQAVABUAFgAWABQAFAAUABQAFAAUABQA
FAAWABYAFgAWABQAFAAUABQAFAAUABQAFAAUABQAEwATABMAEwATABMAEwATABMAEwAT
ABMAEgASABMAEwATABMAEwASABIAEgAQABAADwAPAA4ADgAOAA4ADAALAAoACgAKAAoA
CgAJAAgACAAIAAgABwAGAAYABgAEAAMAAwABAAIAAQACAAMAAQABAAEAAQABAAAA////
/////////////////wAAAAAAAAAAAQABAAEAAgACAAMAAwAEAAQABAAEAAQABAAFAAcA
BwAIAAgABgAGAAYABgAGAAcABwAHAAcABwAHAAcABwAHAAcABwAJAAkACgAKAAgACAAI
AAgACAAIAAgACAAIAAgACAAIAAgACAAIAAgACwALAAsACgAKAAoACgAKAAoACgAKAAoA
CAAIAAkACQAJAAkACQAJAAkACAAIAAgACAAIAAgACAAIAAgACAAIAAgACAAIAAgACAAI
AAgACAAIAAgACAAIAAYABgAGAAYACAAIAAgACAAGAAYABgAGAAgACAAIAAgABgAGAAYA
BgAGAAYABgAGAAcACAAJAAoACAAJAAkACAAIAAgACAAIAAgACQAJAAkACQAJAAkACQAJ
AAkACQAJAAkACQAJAAkACQAJAAkACQAJAAkACQAJAAgACAAJAAkACQAJAAgACAAIAAgA
CAAKAAoACgAKAAoACQAJAAoACgAKAAoACgAKAAoACQAJAAkACQAKAAoACgALAAwADwAR
ABEAEgASABMAFAAVABYAFwAaABoAGgAaABQADQAGAAEA+//3//T/8v/0//b/9//2//b/
9v/2//b/9//5//z//f/+//7///8BAAIAAwAEAAYACAAIAAgABwAHAAcABwAHAAcACAAI
AAoACgAKAAoACQAJAAkACQALAAsACwALAA0ADAAMAAsACwALAAsACQADAPv/8P/o/+D/
0v/C/7b/qv+h/6b/v//X/+X/9/8LACAANwBGADsAIwATAAUA9//2//3/BgAMABEAEwAR
ABIAFAAVABYAGAAaABoAGAAZABkAGQAaABgAGAAYABkAGwAaABoAGwAbABsAHAAcABwA
HAAcABwAHAAcABwAHAAaABoAGgAaABwAHAAcABwAHAAcABwAHAAaABoAGQAZABsAGwAb
ABsAGQAZABkAGQAZABkAGAAYABkAGQAZABkAGQAYABgAGAAYABgAFwAXABQAFAAUABQA
EwATABMAFAASABIAEgARAA4ADgAOAA4ADwAOAA4ADgAMAAsACwAJAAsACQAJAAkABwAH
AAcABwAHAAYABQAFAAcABwAHAAcABwAHAAgACAAIAAgACQAJAAkACgAKAAsACwAMAAwA
DAAOAA4ADgAPAA8ADwAQABAAEAAQABAAEAAQABEAEQARAA8ADwAPAA8AEQARABEAEQAR
ABEAEgASABIAEgASABIAEgASABIAEgASABIAEgASABIAEgASABIAEwATABMAEgASABIA
EgASABIAEgASABIAEgASABMAEwATABMAEwATABEAEAAQABAAEAAQABAAEAASABIAEgAS
ABAAEAAQABAAEAAQABAAEAAQABAAEAAQABAAEAAQABAAEAAQABAAEAAQABAAEAAQABAA
EAAQABAAEAAQABAAEAAQABAAEAAQABAAEAAQABAAEAARABEAEAASABIAEgASABAAEQAR
ABEAEQARABEAEQARABEAEQARAA8ADwAPAA8AEQARABEAEQAPAA8ADwAPABAAEAARABEA
EQARABEAEQARABAAEAAQABAAEAAQABAAEAAQABAADwAPABAAEAAQABAAEAAQABAADwAP
ABEAEQASABIAFAAVABYAGQAZABkAGgAaABsAHAAdAB4AHwAiACIAIgAeABgAEQAKAAcA
AQD9//r/+v/8//7///8AAAAAAAAAAP////8AAAIAAwAEAAQABQAHAAgACQAKAAoADAAM
AAwADQANAA0ADQANAA0ADgAOAA4ADgAOAA4ADwAPAA8ADwANAA0ADQANAA8AEgASAA8A
DwAPAA0ACQABAPn/8v/q/97/zv/A/7b/qP+h/7T/z//f/+//BQAZACwAPwA4AB0ACwD/
//X/8f/8/wcADgASABMAEwATABYAGAAZABoAGgAaABgAGAAZABkAGQAaABwAHAAcAB0A
HQAcABwAHQAdAB0AHgAeAB4AHgAeAB4AHgAeAB4AHgAcABwAHAAcABwAHAAcABwAHAAc
ABwAHAAcABwAGwAbABsAGwAbABsAGwAbABsAGwAbABsAGgAaABsAGwAbABsAGwAaABoA
GgAYABgAFwAXABgAGAAYABgAFgAVABQAFAAUABQAFAATABIAEgASABIAEQAQABAAEAAQ
AA8ADwANAA8ADQANAA0ADQANAA0ADQANAAwACwALAAkACQAJAAkACwALAAwADAAKAAoA
CwALAA0ADgAOAA8ADQAOAA4ADgAOAA4ADgAPAA8ADwAQABAAEAAQABAAEAAQABEAEQAR
AA8ADwAPAA8AEAARABIAEwARABEAEgASABIAEgASABIAEAAQABAAEAAQABAAEAAQABIA
EgASABIAEQARABEAEAASABIAEgASABAAEAAQABAAEAAQABEAEQARABEAEQARABEAEAAQ
ABAAEAAQABAAEAASABIAEgASABAAEAAQABAAEgASABIAEgASABIAEgASABAAEAAQABAA
EgASABIAEgAQABAAEAAQABIAEgASABIAEAAQABAAEAAQABAAEAAQABAAEAAQABAAEAAR
ABEAEAAQABAAEAAQABAAEQARABEAEQARABEAEQARABEAEQARABMAEwATABMAEQARABEA
EQARABEAEQARABAAEAARABEAEQARABEAEQARABEAEQARABEAEAASABIAEgASABAAEAAQ
ABAAEgARABEAEgAQABAAEAAQABIAEgARABEAEQARABIAEgAUABUAFgAZABsAGwAcABwA
HwAgACEAIgAjACYAJgAmACIAHAAVAA4ACQADAP///P/+/wAAAgADAAQABAAEAAQAAwAD
AAQABgAHAAgACAAJAAsADAANAA4ADgAQABAAEAARABEAEQARABEAEQASABIAEgASABIA
EgATABMAEwATABUAFQAVABUAFQAWABYAFQAVABMAEwARAAsAAQD4//D/5v/U/8b/vP+w
/6f/sP/H/9n/5//7/xEAJAA3ADwAJQAJAPv/8//v//b/AwAMABIAFQAVABMAFAAYABsA
HAAeAB4AHgAcAB8AHwAfACAAIAAgACAAIQAhACAAIAAhACEAIQAiACIAIAAgACAAIAAg
ACAAIAAgACAAIAAgACAAIgAiACIAIgAiACIAIgAiACAAIAAfAB8AIQAhACEAIQAhACEA
IQAhAB8AHwAeAB4AHwAfAB8AHwAfAB4AHgAeAB4AHgAdAB0AGgAaABoAGgAaABkAGAAY
ABgAGAAYABcAFgAWABYAFgAVABQAFAAUABQAEwATABEAEQAPAA8ADwAPAA8ADwAPAA0A
DAALAAsACwALAAsACwAJAAkACgAKAAoACgALAAsADQAOAA4ADwANAA4ADgAOAA4ADgAO
AA8ADQANAA4ADgAOAA4ADgAOAA4ADwAPAA8ADwAPAA8ADwANAA0ADQANAA0ADQAOAA4A
EAAQABAAEAAOAA4ADgAOAA4ADgAOAA4ADgAOAA4ADgAPAA8ADwAOAA4ADgAOAA4ADgAO
AA4ADgAQABAAEQARAA8ADwAPAA8AEQAQABAAEAAQABAAEAAQABAAEAAQABAADgAOAA4A
DgAOAA4ADgAOAA4ADgAOAA4AEAAQABAAEAAQABAAEAAQAA4ADgAOAA4ADgAOAA4ADgAO
AA4ADgAOAA4ADgAOAA4ADgAOAA4ADgAMAA0ADQAMAA4ADgAOAA4ADgAPAA8ADwAPAA8A
DwAPAA8ADwAPAA8ADwAPAA8ADwANAA0ADQANAA8ADwAPAA8ADgAOAA8ADwAPAA8ADwAP
ABEAEAAQABAAEAAQAA4ADgAOAA4ADgANAA0ADgAMAAwADAAMAA4ADgANAA0ADQANAA4A
DgAOAA8AEAATABUAFQAWABYAGQAaABsAHAAfACIAIgAiAB8AGAAQAAgAAwD9//n/9v/4
//r//P/9//z//P/8//z//f/9//7/AAADAAQABAAFAAcACAAJAAoACAAKAAoACgALAAsA
CwALAAsACwAMAAwADgAOAA4ADgAPAA8ADwAPAA8ADwAPAA8ADwAQABIADwAPAA8ADwAJ
AAMA+//w/+b/3P/O/77/tv+s/6X/sP/L/93/7f8BABUAKgBBAEgANQAdAA8AAwD1//j/
AwAMABIAFQAVABMAFAAWABkAGgAaABwAGgAYABkAGQAZABoAGgAaABoAGwAbABoAGgAb
AB0AHQAeAB4AHAAcABwAHAAaABoAGgAaABwAHAAcABwAHgAeAB4AHgAcABwAHAAcABwA
HAAbABsAGQAZABkAGQAbABsAGwAbABsAGwAaABoAFwAXABcAFwAZABgAGAAYABYAFgAV
ABUAFAAUABQAFAAUABMAEgASABAAEAAQAA8AEAAQABAAEAANAAwADAAMAAwACwALAAkA
CwAJAAkACQAHAAcABwAHAAcABgAFAAUABQAFAAUABQAFAAUABgAGAAgACAAJAAkACQAK
AAoACwALAAwADAAMAAwADAAMAA0ADQANAA4ADgAOAA4ADgAOABAAEQARABEADwAPAA8A
DwAPAA8ADwAPABEAEQASABIAEgASABIAEgASABIAEgASABIAEgASABIAEgASABIAEgAR
ABEAEQAQABAAEAAQABAAEAAQABAAEAASABIAEwATABEAEQARABEAEQAQABAAEAAQABAA
EAAQABAAEAAQABAAEAAQABAAEAAQABAAEAAQABAAEAAQABAAEAAQABAAEAAQABAAEAAQ
AA4ADgAOAA4ADgAOAA4ADgAOAA4ADgAOAA4ADgAOAA4ADgAOAA4ADgAOAA8ADwAOAA4A
DgAOAA4ADgAPAA8ADwANAA0ADQANAA0ADQANAA0ADQANAA0ADQANAA0ADQANAA0ADQAN
AA0ADAAMAA0ADQANAAwADAAMAAwADAAMAAwADAAMAAwACwALAAwADAAMAAwADAAMAAwA
CwALAAsACwAMAAwADAANAA4AEQATABMAFAAUABUAFgAXABgAGQAcABwAHAAbABYAEAAK
AAMA/f/5//b/9P/2//j/+f/6//r/+v/6//n/+f/6//z///8AAAAAAQABAAIAAwAEAAQA
BgAGAAYACQAJAAkACQAJAAkACgAKAAoACgAKAAoACwALAAsACwALAAsACwALAAkACgAK
AAsACwALAAsABwABAPv/8P/o/+D/0v/C/7b/rP+h/6T/uf/P/+H/8/8HABwALwA+ADcA
HwANAAEA8//w//n/BgAMAA8ADwARABIAEAARABQAFgAWABQAFAAVABUAFQAWABYAFgAW
ABcAFwAWABYAFwAXABcAGAAYABgAGAAYABgAGAAYABgAGAAYABgAGAAYABgAGAAYABgA
GgAaABoAGgAYABgAFwAXABcAFwAXABcAFQAVABUAFQAXABcAFgAWABUAFQAVABUAFQAU
ABQAFAAUABQAEwATABIAEgASABIAEAAPAA4ADgAOAA4ADgANAAwADAAMAAwACwAKAAoA
CgAKAAkACQAHAAcABQAFAAUABQAFAAUABQAFAAQAAwADAAMAAwADAAMAAwADAAQABAAE
AAQABQAFAAUABgAGAAcABwAIAAgACAAIAAgACAAJAAkACQAKAAoACgAKAAoACgAKAAsA
CwALAAsACwALAAsACwALAAsACwANAA0ADgAOAAwADAAMAAwADAAMAAwADAAMAAwADAAM
AAwADAAMAAwADQANAA0ADAAMAAwADAAMAAwADAAMAAwADAAMAA0ADQANAA0ADQANAA0A
DAAMAAwADAAMAAwADAAMAAwADAAMAAwADAAMAAwADAAMAAwADAAMAAwADAAMAAwADAAM
AAwADAAMAAwADAAMAAwADAAMAA4ADgAOAA4ADgAOAA4ADgAOAA4ADgAOAA4ADgAOAA4A
DAANAA0ADAAOAA4ADgAOAAwADQANAA0ADQANAA0ADQAPAA8ADwAPAA0ADQANAA0ADQAN
AA0ADQAPAA8ADwAPAA4ADgAPAA8ADwAPAA4ADAAMAAwADAAOAA4ADgAOAA4ADQANAA4A
DgAOAA4ADgAQABAADwAPAA0ADQAOAA4AEAARABIAFQAXABcAGAAYABcAGAAZABoAHQAg
ACAAIAAeABgAEQAKAAMA/f/5//b/9v/4//r/+//8//z//P/8//v/+//8//7//f/+//7/
//8BAAIAAwAEAAYACAAIAAgABwAHAAcABwAJAAkACgAKAAgACAAIAAgACQAJAAkACQAJ
AAkACQAJAAkACgAKAAkACQAJAAkABQD///X/7P/k/9z/zP+8/7T/qP+d/6b/v//T/9//
9f8LAB4AMQA0AB0ABQD3/+3/5//w//v/BAAKAA8ADQANABAAEgARABQAFgAWABYAFgAX
ABcAFwAYABgAGAAYABkAGQAYABgAGQAZABkAGgAaABoAGgAaABoAGgAaABoAGgAaABoA
GgAaABoAGgAaABoAGgAaABoAGgAaABoAGQAZABkAGQAZABkAGQAZABkAGQAZABkAGAAY
ABkAGQAZABkAFwAWABYAFgAYABgAFwAXABYAFgAWABYAFgAVABQAFAASABIAEgARABAA
EAAQABAADwAOAA4ADgAOAA0ADQALAA0ACwALAAsACwALAAsACwAJAAgABwAHAAcABwAH
AAcABQAFAAYABgAGAAYABwAHAAcACAAIAAkACQAKAAoACgAKAAoACgALAAsACwAMAAwA
DAAMAAwADAAMAA0ADQANAA0ADQANAA0ADQANAA0ADQALAAsADAAMAA4ADgAOAA4ADgAO
AA4ADgAOAA4ADgAOAA4ADgAOAA4ADQANAA0ADAAOAA4ADgAOAA4ADgAOAA4ADgAOAA8A
DwAPAA8ADwAPAA8ADgAOAA4ADgAOAA4ADgAOAA4ADgAOAA4ADgAOAA4ADgAOAA4ADgAO
AA4ADgAOAA4ADgAOAA4ADgAOAA4ADgAOAA4ADgAOAA4ADgAOAA4ADgAOAA4ADgAQABAA
EAAQAA4ADgAOAA4AEAARABEAEAAQABAAEAAQAA4ADwAPAA8ADwAPAA8ADwAPAA8ADwAP
AA8ADwAPAA8AEQARABEAEQAPAA8ADwAPABAAEAARABEAEQARABEAEAAQABAAEAAQABIA
EgASABIAEgARABEAEgASABIAEgASABIAEgARABEAEQARABIAEgAWABcAGAAbAB0AHQAe
AB4AHwAgACEAIgAjACYAJgAmACIAHAAVAA4ACwAFAAEA/v/+/wAAAgADAAIAAgACAAIA
AwADAAQABgAFAAYABgAHAAsADAANAA4ADgAQABAAEAAPAA8ADwAPAA8ADwAQABAAEAAQ
ABAAEAATABMAEwATABMAEwATABMAFQAUABQAEwATABMAEQANAAcA/f/y/+r/4P/O/8D/
uP+s/6X/sv/L/93/7f8BABUAKgA/AEIALQATAAUA+//x//j/AwAMABIAFwAVABUAGAAa
ABsAHAAcABwAHgAeAB0AHQAdAB4AHgAeAB4AHwAfAB4AHgAfAB8AHwAgACAAIAAgACAA
IAAgACAAIAAgACAAIAAgACAAIAAgACAAIAAgACAAIAAgACAAIAAfAB8AHwAfAB8AHwAf
AB8AHwAfAB0AHQAcABwAHQAdAB0AHQAdABwAHAAcABwAHAAbABsAGgAaABoAGgAYABcA
FgAWABYAFgAWABUAFAAUABQAFAARABAAEAAQABIAEQARAA8ADwANAA0ADQALAAsACwAL
AA0ADAALAAsACwALAAsACwALAAsADAAMAAoACgALAAsADQAOAA4ADwARABIAEgASABIA
EgASABMAEwATABQAFAAUABQAFAAUABQAFQAVABUAFQAVABUAFQAXABcAFwAXABUAFQAW
ABYAFgAWABYAFgAWABYAFgAWABgAGAAYABgAFgAWABYAFgAXABcAFwAWABYAFgAWABYA
FgAWABYAFgAWABYAFwAXABcAFwAXABcAFwAWABYAFgAWABYAFgAWABYAFgAWABYAFAAU
ABQAFAAUABQAFAAUABYAFgAWABYAFgAWABYAFgAWABYAFgAWABQAFAAUABQAFgAWABYA
FgAWABYAFgAWABYAFgAWABYAFgAWABYAFgAWABcAFwAWABQAFAAUABQAFgAXABcAFwAX
ABcAFwAXABcAFwAXABcAFwAXABcAFwAXABcAFwAXABcAFwAXABcAFgAWABYAFgAWABYA
FgAWABYAFgAWABYAFQAVABYAFgAWABYAFgAWABYAFQAVABcAFwAYABgAGAAZABoAHQAf
AB8AIAAgACEAIgAjACQAJwAqACoAKgAqACQAHQAWABEACwAHAAQAAwAEAAUABQAIAAgA
CAAIAAcABwAIAAoACQAKAAoACwANAA4ADwAQABIAFAAUABQAFQAVABUAFQATABMAFAAU
ABQAFAAUABQAFQAVABUAFQATABMAEwATABUAFAAUABUAFQAVABUAEwANAAUA+v/y/+r/
3P/K/8D/tv+p/6z/xf/f/+3///8VACoAPwBQAEkALwAbAA8AAQD8/wUAEAAWABsAHQAb
ABwAHAAfACIAIgAiACIAIgAhACEAIQAiACQAJAAkACUAJQAkACQAJQAlACUAJgAmACYA
JgAmACYAJgAmACYAJgAkACQAJAAkACQAJAAkACQAJAAkACQAJAAmACYAJQAlACMAIwAj
ACMAIwAjACMAIwAjACMAIgAiACMAIwAjACMAIQAgACAAIAAiACIAIQAhAB4AHgAeAB4A
HAAbABoAGgAaABoAGgAZABgAGAAYABgAFQAUABQAFAAWABUAFQATABMAEQARABEAEQAR
ABEAEQARABAADwAPAA0ADQANAA0ADwAPABAAEAAQABAAEQARABEAEgASABMAEwAUABQA
FAAUABQAFAAVABcAFwAYABgAGAAYABgAGAAYABkAGQAZABsAGwAbABsAGQAZABkAGQAZ
ABkAGgAaABoAGgAaABoAGgAaABoAGgAcABwAHAAcABwAHAAcABwAGwAbABsAGgAcABwA
HAAcABwAHAAcABwAHAAcAB0AHQAdAB0AHQAdAB0AHAAcABwAHAAcABwAHAAcABwAHAAc
ABwAHAAcABwAHAAcABwAHAAcABwAHAAcABwAHAAcABwAHAAcABwAHAAcABwAHAAcABoA
GgAaABoAGwAcAB0AHgAcABwAHAAcABwAHAAcABwAHAAdAB0AHAAcABwAHAAcABwAHQAd
AB0AHQAdAB0AHQAdAB0AHQAdAB0AHQAdAB0AHQAdAB0AHQAfAB8AHwAfAB4AHgAcAB4A
HgAeAB4AHgAeAB4AHgAeAB0AHQAeAB4AHgAeAB4AHgAeAB0AHQAfAB8AIAAgACIAIwAk
ACcAJwAnACgAKAArACwALQAuADEANAA0ADQAMQAqACIAGgAXABEADQAKAAoADAAOAA8A
EAAQABAAEAAPAA8AEAASABMAFAAUABUAFwAYABkAGgAaABwAHAAcAB8AHwAfAB8AHwAf
ACAAIAAeAB4AHgAeAB8AHwAfAB8AHwAfAB8AHwAhACIAIAAfACEAIQAfABkAEQAHAP7/
+P/s/9r/zv/E/7j/t//K/+P/8/8FABsALwBEAFMASAAvAB0AEQAHAAcAEAAZACAAJgAn
ACcAJwAqACoALQAuADAAMAAwADAALwAvAC8AMAAwADAAMAAxADMAMgAyADMAMwAzADQA
NAA0ADQANAA0ADQANAA0ADQANAA0ADQANAA2ADYANgA2ADQANAA0ADQANgA2ADUANQA1
ADUANQA1ADUANQA1ADUANQA1ADQANAA1ADUANQA1ADUANAA0ADQAMgAyADEAMQAwADAA
MAAwADAALwAuAC4ALAAsACwAKwAsACwALAAsACkAKAAoACgAKgApACkAJwAnACUAJQAl
ACUAJQAlACUAJQAkACMAIwAjACMAIwAjACMAIwAkACQAJAAkACUAJQAnACgAKAApACkA
KgAqAA==
         </WaveFormData>
      </LeadData>
      <LeadData>
         <LeadByteCountTotal>10000</LeadByteCountTotal>
         <LeadTimeOffset>0</LeadTimeOffset>
         <LeadSampleCountTotal>5000</LeadSampleCountTotal>
         <LeadAmplitudeUnitsPerBit>4.88</LeadAmplitudeUnitsPerBit>
         <LeadAmplitudeUnits>��V</LeadAmplitudeUnits>
         <LeadHighLimit>2147483647</LeadHighLimit>
         <LeadLowLimit>268435456</LeadLowLimit>
         <LeadID>V2</LeadID>
         <LeadOffsetFirstSample>0</LeadOffsetFirstSample>
         <FirstSampleBaseline>0</FirstSampleBaseline>
         <LeadSampleSize>2</LeadSampleSize>
         <LeadOff>FALSE</LeadOff>
         <BaselineSway>FALSE</BaselineSway>
         <ExcessiveACNoise>FALSE</ExcessiveACNoise>
         <MuscleNoise>FALSE</MuscleNoise>
         <LeadDataCRC32>79023975</LeadDataCRC32>
         <WaveFormData>
JgAmACYAJgAkACIAIAAeABoAGAAWABQAEAAOAAwACgAIAAYABAACAP///v/9//z/+//6
//n/+P/3//b/9f/0//L/8v/y//L/8v/y//L/8v/y//L/8v/y//D/8P/w//D/8P/w//D/
8P/w//D/8P/w//D/8P/w//D/8P/w//D/8P/y//L/8v/y//L/8v/y//L/9P/0//T/9P/y
//L/8v/y//T/9P/0//T/9P/0//T/9P/y//L/8v/y//L/8v/y//L/8v/y//L/8v/y//L/
8v/y//L/8v/y//L/8P/w//D/8P/x//L/8//0//L/8v/y//L/8v/y//L/8v/y//L/8v/y
//D/8P/w//D/7v/u/+7/7v/u/+7/7v/u/+7/7v/u/+7/7v/u/+7/7v/u/+7/7v/u/+7/
7v/u/+7/7P/s/+z/7P/s/+z/7P/s/+z/7P/s/+z/6v/q/+r/6v/s/+z/7P/s/+r/6v/q
/+r/6v/q/+r/6v/q/+r/6v/q/+j/6P/o/+j/6v/p/+n/6v/o/+j/6P/q/+v/7P/t/+7/
7f/u//D/8P/v//D/8f/y//X/9f/y/+3/5v/h/93/2//a/9r/3P/e/+H/4v/j/+P/4//h
/+D/3//f/9//3//g/+H/4f/h/+H/4//j/+P/4//j/+P/4//j/+L/4v/i/+L/4v/i/+L/
4//h/+H/4f/i/+L/4v/h/+H/4f/h/+L/4v/k/+D/3v/h/+P/4//k/+n/7v/3//f/6P/X
/8X/nv9x/1//bv94/3X/c/9//4//mf+Z/4//h/+U/6T/r/+8/9H/3//j/+X/6f/t/+v/
7f/w//H/9P/1//b/9v/2//b/9v/2//b/9//3//f/9//4//j/+P/4//n/+f/5//n/+f/5
//r//P/8//3//f/7//z//P/9//3/////////AQABAAIAAgACAAIAAgAEAAQABAAGAAcA
CAAIAAkACQAJAAsADAANAA4ADwAQABIAEQASABMAFAAVABYAGQAZABwAHQAeAB8AIgAj
ACQAJgAkACcAKQAqACkAKgArACwALwAvAC4ALgAsAC0ALgAuADAALgAuAC0ALAArACoA
KQAmACYAJAAjACMAIQAfAB0AGgAYABYAEgARAA4ACwAJAAYABQACAAAA/v/7//n/9//3
//X/8//x//D/8P/u/+3/7v/t/+3/7P/q/+r/6v/q/+j/6P/o/+j/6P/n/+f/5//p/+n/
6f/p/+n/6f/p/+n/6f/p/+n/6v/q/+r/6v/q/+r/6v/q/+r/6//r/+v/6//r/+v/7P/s
/+z/7P/s/+z/7P/t/+3/7f/v/+//7//v/+7/7v/u/+7/7v/u/+7/7v/u/+7/7v/u/+7/
7v/u/+7/8P/w//D/8P/u/+7/7v/u//D/7//v/+//7f/t/+3/7f/v/+//7v/u/+7/7v/u
/+7/7v/u/+7/7f/t/+3/7f/t/+//7//v/+//7f/t/+3/7P/u/+7/7v/u/+z/7P/t/+3/
7f/t/+z/7P/s/+z/7P/s/+z/7P/s/+v/7f/t/+3/7f/t/+3/7f/t/+3/7f/t/+3/7f/t
/+3/7f/t/+3/7v/u/+7/7v/u/+7/7v/u/+7/7v/u/+7/7v/w//D/8P/w//D/8P/w/+//
8f/y//L/8v/y//T/9f/2//f/+P/5//r/+v/6//v//P///wAAAwADAAAA+//0/+//6//p
/+j/6P/q/+z/7f/u//H/8f/x/+//7P/r/+v/6//r/+z/7f/t/+3/7f/v/+//7//v/+//
7//v/+//7v/u/+7/7v/u/+7/7v/v/+//7//v//D/8P/w/+//7//v/+//8v/w//D/8P/w
//H/8//1//b/+/8GABEABwD0/+X/y/+Y/2//a/94/3b/b/91/4P/i/+N/4P/d/99/5L/
pP+z/8r/4f/t//H/9f/5//n/+////wIABQAIAAkACAAKAAoACgAKAAoACgALAAsACwAL
AAwADAAMAAwADQANAA0ADQANAA0ADgAQABAAEQARABEAEgASABMAEQATABMAEwAVABUA
FgAWABgAGAAYABoAGgAaABwAHQAeAB4AHwAfAB8AIQAiACMAJAAlACYAKAArACwALQAu
AC8AMAAzADMAOAA5ADoAOwA+AD8AQABCAEIARQBHAEgASQBKAEsATABNAE0ATABMAEwA
TQBOAE4ATABKAEoASQBKAEkASABHAEQARABCAEEAPwA9ADsAOQA2ADQAMgAuACkAJgAj
ACEAHgAdABoAGAAWABMAEQAPAA8ADQALAAkACAAIAAYABQAEAAMAAwACAAIAAgACAAIA
AAAAAAAAAAAAAP////////////////////////////////////8AAAAAAAAAAAAAAAAA
AAAAAAABAAEAAQABAAEAAQACAAIAAgACAAIAAgACAAMAAwADAAUABQAFAAUABAAEAAQA
BAAGAAYABgAGAAYABgAGAAYABgAGAAYABgAGAAYABgAGAAYABgAGAAYABgAFAAUABQAF
AAUABQAFAAUABQAEAAQABAAEAAQABAACAAIAAgABAAEAAQABAAEAAQABAAEAAQABAAEA
AQAAAAAAAAAAAAAAAAAAAAEAAQD//////v/+/wAAAAAAAAAAAAAAAAAA////////////
/////////////////////////////////////f/+/wAA/v/+//7//v8AAAAAAAAAAP7/
/v/+//7/AAAAAAAAAAD+//7//v/9////AAAAAAAAAAACAAMABAAFAAYABwAIAAgACAAJ
AAoADQAOABEAEQAOAAkAAgD9//n/9//2//b/9v/4//n/+v/7//v/+//5//b/9f/1//X/
9f/2//f/9//3//f/+f/5//n/+f/5//n/+f/5//j/+P/4//j/+P/4//r/+//7//v/+f/6
//r/+v/5//n/+f/5//r/+v/6//r/+P/5//v/+//6//3/BAARABcADAD5/+n/yv+X/3f/
fv+I/4P/ff+D/4//m/+f/5X/h/+M/6L/r/+8/9X/6//1//n///8BAAEABQAKAAsADgAR
ABAAEAAOAA4ADgAOABAAEQARABEAEQASABIAEgAQABEAEQARABMAEwATABQAEgASABMA
EwAVABYAFgAXABUAFwAXABcAFwAXABgAGAAaABoAGgAcABwAHAAeAB8AIAAgACEAIQAh
ACMAJAAlACYAJwAoACoAKwAsAC0ALgAtAC4AMQAxADQANQA2ADcAOAA5ADoAPAA8AD8A
QQBCAEEAQgBDAEQARwBHAEYARgBEAEUARgBGAEYARABEAEMAQgBBAEAAPwA+AD4APAA7
ADkANwA1ADMAMgAwAC4AKgApACYAIwAhABwAGwAYABYAFgATABEADwANAAsACQAHAAYA
BgAEAAMAAgABAAEAAAAAAAAAAAAAAAAAAAAAAAAAAAD///////////////////3//f/9
//3//f/9//3//v/+//7//v/+//7//v/+//7/AQABAAEAAQD/////AAAAAAAAAAAAAAAA
AAABAAEAAQABAAEAAQABAAIAAgACAAIAAgACAAIAAgACAAIAAgACAAIAAgACAAIAAAAA
AAAAAAACAAIAAgACAAAA//////////////////8BAAEAAAAAAAAAAAAAAAAAAAAAAAAA
///9//3//f/9//3//f/9//3//////////v/+//7//v/+//7//v///////f/9//z//P/+
//7//v/+//z//P/8//v/+//7//v/+//9//3//f/9//v/+//7//v//f/7//z/+v/6//r/
+v/8//z//P/8//z//P/8//z//P/8//z//P/8//z//P/7//v//P/8//z/+v/8//3//v//
/wAAAQACAAQABAAFAAYABQAGAAkACQAIAAMA/P/3//P/8f/w//D/8v/0//X/9v/3//f/
9//1//b/9f/1//X/9//4//n/+f/3//f/+f/5//v/+//7//v/+//7//r/+v/6//r/+v/6
//r/+//7//v/+f/6//r/+v/5//n/+f/5//z//P/8//r/+v/7//v//f/+////BgAPABMA
BgD1/+P/wv+V/33/iP+Y/5X/j/+X/6f/tf+5/63/pf+u/77/yf/U/+f/9////wMABwAH
AAcACQAMAA0AEAATABIAEAASABIAEgASABAAEQARABEAEwAUABQAFAASABMAEwATABUA
FQAVABYAFgAWABcAFwAVABYAFgAXABkAGwAbABsAGwAbABwAHAAcABwAHAAeAB4AHgAg
ACEAIgAiACMAIwAjACUAJgAnACYAJwAoACoAKwAsAC0ALgAvADAAMwAzADQANQA2ADcA
OgA7ADwAPgA+AEEAQwBEAEMARABFAEYASQBJAEgASABGAEcASABIAEgARgBGAEUARgBF
AEQAQwBAAEAAPgA9AD0AOwA5ADcANgA0ADIALgAtACoAJwAlACIAIQAeABwAGgAXABUA
EwATABEADwANAAwADAAKAAkACgAJAAkACAAGAAYABgAGAAQABAAEAAQABAADAAMAAwAD
AAMAAwADAAMAAwADAAMAAwADAAMABAAEAAQABAAEAAYABgAGAAYABwAHAAcABwAHAAcA
CAAIAAgACAAIAAgACAAJAAkACQALAAsACwALAAoACgAKAAoACgAKAAoACgAKAAoACgAK
AAoACgAKAAoACgAKAAoACgAIAAgACAAIAAgABwAHAAcACQAJAAkACQAJAAkACAAIAAgA
CAAIAAgACAAIAAgABwAHAAcABwAHAAcABwAHAAcABQAFAAUABAAGAAYABgAGAAQABAAF
AAUABQAFAAQABAAEAAQABAAEAAQABAAEAAMABQAFAAUABQADAAMAAwADAAMAAwADAAMA
AwADAAMAAwADAAIABAAEAAQABAACAAIAAgACAAIAAgACAAIAAgACAAIAAgACAAIAAgAB
AAMABAAEAAQAAgAEAAUABgAHAAgACQAKAAwADAANAA4ADwAQABMAEwAPAAkAAQD7//j/
9//3//j/+v/8//3//v8BAAEAAQD///z/+//7//v/+//8//3//f/9//3/////////////
//////////7//v/+//7//v/+//7///////////8AAAAAAAD9//3//f/9/wAAAAAAAP7/
/v///wEAAQAEAAkAFAAdABUAAgDz/9n/pv97/3n/iv+M/4X/if+V/5//o/+b/4//l/+s
/7z/x//e//P///8BAAMABwAJAAsADQAQABMAFgAVABYAFgAWABYAFgAWABYAFwAXABcA
FwAYABgAGAAYABkAGQAZABsAGwAbABwAGgAaABsAGwAdAB4AHgAfAB0AHwAfAB8AIQAh
ACIAIgAiACIAIgAkACQAJAAmACcAKgAqACsAKwArAC0ALgAvADAAMQAyADQANwA4ADkA
OgA7ADwAPwA/AEIAQwBEAEUASABJAEoATABMAE8AUQBSAFMAVABVAFYAVwBXAFYAVgBY
AFkAWgBaAFgAVgBWAFUAVgBVAFQAUwBQAFAATgBNAEsASQBHAEUAQgBAAD4AOgA3ADQA
MQAvACoAKQAmACQAIgAfAB0AGwAbABkAFwAVABQAFAASABEAEAAPAA8ADgAOAA4ADgAO
AAoACgAKAAoADAALAAsACwALAAsACwALAAsACwALAAsACQAJAAkACgAKAAoACgAKAAwA
DAAMAAwADQANAA0ADQALAAsADAAMAA4ADgAOAA4ADgAPAA8ADwAPAA8ADwAPABAAEAAQ
ABAADgAOAA4ADgAQABAAEAAQAA4ADgAOAA4AEAAQABAAEAAQABAAEAAQAA4ADQANAA0A
DwAPAA8ADwANAA0ADAAMAA4ADgAOAA4ADAAMAAwACwALAAsACwALAAsACwALAAsACQAJ
AAkACAAKAAoACgAKAAoACgALAAsACQAJAAgACAAKAAoACgAKAAgACAAIAAcABwAHAAcA
BwAJAAkACQAJAAcABwAHAAcABwAHAAcABwAHAAcABgAGAAgABgAGAAYABgAGAAYABgAG
AAYABgAGAAYABgAGAAYABgAGAAYABgAGAAUABwAIAAgACAAIAAoACwAMAA0ADgAPABAA
EgASABMAFAAXABgAGwAbABYAEQAKAAUAAwABAAAAAAACAAQABQAGAAUABQAFAAMAAgAB
AAEAAQABAAIAAwADAAMAAwAFAAUABQAFAAUABQAFAAUABAAEAAQABAAEAAQABAAFAAUA
BQAFAAYABgAGAAUABQAFAAUABgAGAAYABgAGAAcABwAJAAoADwAYACMAIwAQAAEA6/++
/43/ff+G/4j/f/9//4v/lf+Z/5P/g/99/47/pv+3/87/6f/5//3/AwAJAAsACwAPABQA
FwAaABsAGgAaABoAGgAaABoAHAAdAB0AHQAdAB4AHgAeAB4AHwAfAB8AHwAfAB8AIAAg
ACAAIQAhACEAIgAiACMAIwAlACUAJQAmACcAKQAqACsAKgApACoALAAsAC4ALwAwADAA
MQAxADEAMwA0ADUANgA3ADgAOgA7ADwAPQA+AEEAQgBFAEUARgBHAEgASQBMAE0ATgBQ
AFIAVQBXAFgAWQBaAFsAXABdAF0AXABcAFwAXQBeAF4AXABaAFoAWQBaAFkAWABXAFQA
VABSAFEATwBNAEsASQBGAEQAQgA+ADkANgAzADEALAArACgAJgAiAB8AHQAbABkAFwAV
ABMAEgASABAADwAOAA0ADQAMAAwADAAMAAwACAAIAAgACAAIAAcABwAHAAcABwAHAAcA
BwAHAAcABwAFAAUABQAGAAYABgAGAAYABgAGAAYABgAHAAcABwAHAAcABwAIAAgACAAI
AAgACAAIAAkACQAJAAkACQAJAAkACgAKAAoACgAKAAoACgAKAAwADAAMAAwACgAKAAoA
CgAKAAoACgAKAAoACgAKAAoACgAJAAkACQAJAAkACQAJAAkACQAIAAgACAAIAAgACAAI
AAgACAAHAAcABwAHAAcABwAHAAcABwAHAAcABwAGAAYABgAGAAYABgAGAAcABwAHAAcA
BgAGAAYABgAGAAYABgAGAAYABQAFAAUABQAFAAUABQAFAAUAAwADAAMAAwAFAAUABQAF
AAUABAACAAIAAgACAAQABAAEAAQAAgACAAIAAgACAAIAAgACAAIAAgACAAEAAQACAAIA
AgACAAQABQAGAAcACAAJAAoADAAMAA0ADgAPABAAEwATAA4ACQACAP3/+f/3//b/9v/6
//z//f/+//3//f/9//v/+v/5//n/+f/7//z//f/9//3//f//////////////////////
/v/+//7//v/+//7//v///////////wAAAAAAAP///////////v8AAAAA/v/8////AQD/
/wAABQAMABMAEwAGAPP/3/+4/43/gf+Q/5j/k/+R/53/r/+5/7n/qf+j/7L/wv/J/9b/
7f/9/wMABQAJAAsACwANABIAEwAUABcAFgAUABQAFAAUABQAFAAVABUAFQAVABYAFgAW
ABYAFwAXABcAFwAXABcAGAAYABgAGQAZABcAGAAYABkAGwAdAB0AHQAbABsAHAAcAB4A
HgAeACAAHgAeACAAIQAiACIAIwAjACUAJwAoACkAKAApACoALAArACwALQAuAC8AMAAz
ADMANgA3ADgAOQA6ADsAPAA+AD4AQQBDAEQAQwBEAEUARgBHAEcARgBGAEYARwBIAEgA
RgBEAEQAQwBEAEMAQgBBAEAAQAA+AD0AOwA5ADcANQA0ADIAMAAsACsAKAAlACMAIAAf
ABwAGgAaABcAFQATABMAEQAPAA0ADAAMAAoACQAIAAcABwAGAAYABgAGAAYABgAGAAYA
BgAEAAMAAwADAAUABQAFAAUABQAFAAUABQADAAMAAwAEAAYABgAGAAYABgAGAAYABgAH
AAcABwAHAAcABwAIAAgACAAIAAgACAAIAAkACQAJAAkACQAJAAkACAAIAAgACAAIAAgA
CAAIAAgACAAIAAgACAAIAAgACAAGAAYABgAGAAYABgAGAAYABgAFAAUABQAFAAUABQAF
AAUABQAEAAQABAAEAAQABAAGAAYABgAFAAUABQAFAAUABQAFAAUABQAFAAUABQAEAAQA
BAAEAAQAAgACAAMAAwADAAMAAgACAAIAAgACAAIAAgACAAIAAQABAAEAAQABAAEAAQAB
AAEAAQABAAEAAQABAAAA/v/+//7//v/+//7//v/+//7//v/+//7/AAAAAAAAAAD+//7/
/v/9//3//v/+//7//v8AAAEAAgADAAQABQAGAAYABgAHAAgACQAKAA0ADQALAAcAAQD9
//f/9f/0//T/9P/2//f/+P/7//v/+//5//j/9//3//f/+f/6//v/+//5//n/+//7//v/
+//7//v/+//7//r/+v/6//r/+v/6//r/+//7//v/+//8//z//P/9//3//f/9//z//P/8
//z/+v/7//v//f/+////BAAPABUACAD3/+X/xP+V/3n/gP+O/4//if+R/5//qf+t/6X/
mf+i/7b/wf/M/9//8//9////AQAHAAcABwAKAA0AEAARABIAEgASABIAEgASABIAEwAT
ABMAEwAUABQAFAAUABUAFQAVABUAFQAVABYAFgAWABcAFwAZABoAGgAbABkAGwAbABsA
HQAdAB4AHgAfAB4AHQAeACAAIAAiACMAIgAiACMAIwAjACUAJgAnACgAKQAqACwALQAu
AC8AMAAxADIANQA1ADgAOQA6ADsAPAA9AD4AQABAAEMARQBGAEUARgBHAEgASwBLAEoA
SgBKAEsATABMAEwASgBKAEkASgBJAEgARwBGAEYARABDAEEAPwA9ADsAOAA2ADQAMAAv
ACwAKQAnACQAIwAgAB4AHAAZABcAFQAVABMAEQAPAAwADAAKAAkACAAHAAcABgAGAAYA
BgAGAAQABAAEAAQABAADAAMAAwADAAMAAwADAAEAAQABAAEAAwADAAMABAAEAAQABAAE
AAQABAAEAAQABQAFAAUABQAFAAUABgAGAAYABgAGAAYABgAHAAcABwAJAAkACQAJAAgA
CAAIAAgACAAIAAgACAAIAAgACAAIAAgACAAIAAgACAAIAAgACAAIAAgACAAIAAgABwAH
AAcABwAHAAcABwAHAAcABgAGAAYABgAGAAYACAAIAAgABwAFAAUABQAFAAUABQAFAAUA
BQAFAAUABAAEAAQABAAEAAQABAAFAAUABQAFAAQABAAEAAQABAAEAAQABAAEAAMAAwAD
AAMAAwADAAMAAwADAAMAAwADAAMAAwADAAIAAgACAAIAAgACAAIAAgACAAIAAgACAAIA
AgACAAIAAgACAAIAAgABAAEAAgACAAIAAgAEAAUABgAHAAgACQAKAAsACgAKAAoADQAO
ABEAEQAQAAsABAD///v/+f/4//j/+P/6//v//P/9//3//f/7//r/+f/5//n/9//4//n/
+f/5//n/+//7//v/+//7//v/+//7//r/+v/6//r/+v/6//r/+//7//v/+f/6//r/+v/5
//n/+f/5//z//P/8//r/+P/7//3//f/+/wMACgAVABUABADz/93/sv+D/3H/fv+C/3n/
d/+F/4//k/+N/3//e/+O/6L/sf/I/9//7//3//v/AQADAAMABwAKAA0AEAARABIAEgAS
ABIAEgASABQAFQAVABUAFQAWABYAFgAWABcAFwAXABUAFQAVABYAGAAYABkAGQAZABoA
GgAbABsAHQAdAB0AHQAdAB4AHgAgACAAIAAiACQAJAAmACcAJgAmACcAJwApACsALAAt
AC4ALwAwADIAMwA0ADUANgA3ADgAOwA7AEAAQQBCAEMARgBHAEgASgBKAE0ATwBQAFEA
UgBTAFQAVwBXAFYAVgBWAFcAWABYAFgAVgBWAFUAVABTAFIAUQBQAFAATgBNAEkARwBF
AEMAQAA+ADwAOAA1ADIALwAtACgAJwAkACIAIAAdABsAGQAVABMAEQAPAA4ADgAMAAsA
DAALAAsACgAIAAgACAAIAAYABgAGAAYABgAFAAUABQAFAAUABQAFAAcABwAHAAcABQAF
AAUABgAGAAYABgAGAAgACAAIAAgABwAHAAcABwAJAAkACgAKAAgACAAIAAgACAAJAAkA
CQAJAAkACQAJAAoACgAKAAoADAAMAAwADAAMAAwADAAMAAwADAAMAAwADAAMAAwADAAK
AAoACgAKAAwACwALAAsACQAJAAkACQAJAAkACAAIAAgACAAIAAgACAAIAAgABwAJAAkA
CQAJAAcABwAHAAcACQAJAAkACAAIAAgACAAIAAYABgAHAAcABwAHAAYABgAGAAYABgAG
AAYABgAGAAUABwAHAAcABwAFAAUABQAFAAcABwAHAAcABQAFAAUABgAGAAYABgAGAAYA
BgAGAAYABgAGAAYABgAIAAgACAAIAAgACAAIAAcABwAIAAgACAAKAAwADQAOAA8AEAAR
ABIAFAAUABUAFgAXABgAGwAbABYAEQAKAAUAAgABAAEAAgACAAQABQAGAAUABQAFAAMA
AgABAAEAAQABAAIAAwADAAMAAwAFAAUABQAFAAUABQADAAMAAgACAAIAAgACAAIAAgAD
AAMAAwAFAAYABgAGAAUABQAFAAUABgAIAAgABgAGAAcACQAJAAgADQAWAB8AHQAKAPv/
5/+6/43/hf+Q/5L/if+H/5X/of+p/6P/kf+J/5r/rv+7/9L/6//7/wMABwANAA8AEQAT
ABYAGQAaABsAHAAcABwAHAAcABwAHAAdAB0AHQAdAB4AHgAeAB4AHwAfAB8AHwAfAB8A
IAAgACAAIQAhACEAIgAiACMAIwAlACUAJQAlACUAJgAmACgAKAAoACoAKgAqACwALQAu
AC4ALwAvAC8AMQAyADMANAA1ADYAOAA5ADoAOwA8AD0APgBBAEEARABFAEYARwBIAEkA
SgBMAEwATwBRAFIAUwBUAFUAVgBXAFcAVgBWAFYAVwBYAFgAWABWAFYAVQBUAFMAUgBR
AFAAUABOAE0ASwBJAEcARQBEAEIAQAA8ADkANgAzADEALAArACgAJgAmACMAIQAfAB0A
GwAZABcAFgAWABQAEwASABEAEQAQABAAEAAQABAADgAOAA4ADgAOAA0ADQANAA0ADQAN
AA0ADQANAA0ADQANAA0ADQAOAA4ADgAOAA4ADgAOAA4ADgAPAA8ADwAPAA8ADwAQABAA
EAAQABAAEAAQABEAEQARABEAEQARABEAEgASABIAEgASABIAEgASABIAEgASABIAEgAS
ABIAEgASABIAEgASABAAEAAQABAAEAAPAA8ADwARABEAEQARABEAEQAQABAAEAAQABAA
EAAQABAAEAAPAA8ADwAPAA8ADwAPAA8ADwAPAA8ADwAOAA4ADgAOAA4ADgAOAA8ADwAP
AA8ADgAOAAwADAAMAAwADgAOAA4ADQANAA0ADQANAA0ADQANAA0ADwANAAwADgAOAA4A
DgAOAA4ADgAOAAwADAAMAAwADAAMAAwADAAMAAwADAALAAsADAAMAAwADgAQABEAEgAT
ABQAFQAWABYAFgAXABgAGQAaAB0AHQAcABcAEAALAAUAAwACAAIAAgAEAAUABgAJAAkA
CQAHAAgABwAHAAcABwAIAAkACQAJAAkACwALAAsACwALAAsACwALAAoACgAKAAoACgAK
AAoACwALAAsACwAMAAwADAALAAsACwALAAoACgAMAAwACgALAAsADQAOAA8AFAAfACUA
GgAJAPf/2P+n/43/lv+m/6X/nf+j/7X/w//H/73/sf+2/8r/1f/e//H/AwANAA8AEwAV
ABcAFwAaAB0AIAAhACIAIgAiACIAIgAiACIAIwAjACMAIwAkACQAJAAkACUAJQAlACUA
JQAlACYAJAAkACUAJQAnACgAKAApACcAKQApACkAKQApACoAKgAsACwALAAuACwALAAu
AC8AMAAwADEAMQAxADMANAA1ADYANwA4ADoAOQA6ADsAPAA9AD4AQQBBAEQARQBGAEcA
SABJAEoATABMAE8AUQBSAFEAUgBTAFQAVQBVAFQAVABWAFcAWABYAFYAVABUAFMAUwBT
AFMAUwBSAFIAUABPAE0ASwBJAEcARgBEAEIAPgA9ADoANwA1ADIAMQAuACwAKgAnACUA
IwAjACEAHwAdAB4AHgAcABsAGgAZABkAGAAWABYAFgAWABYAFgAWABYAFgAVABUAFQAV
ABUAFQAVABUAFQAVABUAFQAVABUAFgAWABYAFgAWABYAFgAWABYAGQAZABkAGQAXABcA
GAAYABgAGAAYABgAGAAZABkAGQAZABkAGQAZABoAGgAaABoAGgAaABoAGgAaABoAGgAa
ABoAGgAaABoAGgAaABoAGgAcABwAHAAcABoAGQAZABkAGwAbABsAGwAbABsAGgAaABgA
GAAYABgAGgAaABoAGQAZABkAGQAZABkAGQAZABkAGQAZABkAGAAYABgAGAAYABgAGAAZ
ABkAGQAZABgAGAAYABgAGAAYABgAGAAYABcAFwAXABcAFwAZABkAGQAZABkAFwAYABgA
GAAYABgAGAAYABgAGAAYABgAGAAYABgAGAAYABgAGAAYABgAFwAXABgAGAAYABgAGgAb
ABwAHQAeAB8AIAAkACQAJQAmACcAKAArACsAJwAhABkAEwAQAA8ADwAQABIAFAAVABYA
FwAXABcAFQAUABMAEwATABMAFAAVABUAFQAVABcAFwAXABcAFwAXABcAFwAWABYAGAAY
ABgAGAAWABcAFwAXABcAGAAYABgAFwAXABcAFwAYABoAGAAYABgAGwAbABsAHgAjAC4A
NQArABYABwDn/7b/lf+Z/6b/ov+d/6X/s/+9/73/s/+n/7H/xv/U/+P//P8PABcAGwAh
ACMAIwAnACsALgAxADIAMwA0ADIAMgAyADIAMgA0ADUANQA1ADUANgA2ADYANgA3ADcA
NwA3ADcANwA4ADgAOAA5ADkAOwA8ADwAPQA9AD8APwA/AD8APwBAAEAAQgBCAEIARABE
AEQARgBHAEgASABJAEkASwBNAE4ATwBQAFEAUgBUAFUAVgBXAFgAWwBcAF8AXwBiAGMA
ZABlAGgAaQBqAGwAbABvAHEAcgBzAHQAdQB2AHcAdwB2AHYAdgB3AHgAeAB4AHYAdgB1
AHQAcwByAHEAcABwAG4AbQBrAGkAZwBlAGQAYgBgAFwAWQBWAFMAUQBOAE0ASgBIAEQA
QwA/AA==
         </WaveFormData>
      </LeadData>
      <LeadData>
         <LeadByteCountTotal>10000</LeadByteCountTotal>
         <LeadTimeOffset>0</LeadTimeOffset>
         <LeadSampleCountTotal>5000</LeadSampleCountTotal>
         <LeadAmplitudeUnitsPerBit>4.88</LeadAmplitudeUnitsPerBit>
         <LeadAmplitudeUnits>��V</LeadAmplitudeUnits>
         <LeadHighLimit>2147483647</LeadHighLimit>
         <LeadLowLimit>268435456</LeadLowLimit>
         <LeadID>V3</LeadID>
         <LeadOffsetFirstSample>0</LeadOffsetFirstSample>
         <FirstSampleBaseline>0</FirstSampleBaseline>
         <LeadSampleSize>2</LeadSampleSize>
         <LeadOff>FALSE</LeadOff>
         <BaselineSway>FALSE</BaselineSway>
         <ExcessiveACNoise>FALSE</ExcessiveACNoise>
         <MuscleNoise>FALSE</MuscleNoise>
         <LeadDataCRC32>1066030235</LeadDataCRC32>
         <WaveFormData>
YABgAGAAYABaAFYAUgBOAEcAQgA9ADgAMgAuACoAJgAiAB4AGgAWABEADgALAAgABAAC
AAAA/v/7//r/+f/4//X/9P/z//L/8P/w//D/8P/u/+7/7v/u/+z/7P/s/+z/6v/q/+r/
6v/q/+r/6v/q/+z/7P/s/+z/7v/u/+7/7v/w//D/8P/w//D/8P/w//D/8v/y//L/8v/y
//L/8v/y//T/9P/0//T/9v/2//b/9v/2//b/9v/2//b/9v/2//b/9v/2//b/9v/0//T/
9P/0//T/9P/0//T/8v/y//L/8v/0//T/9P/0//L/8v/y//L/8P/w//D/8P/w//D/8P/w
/+7/7v/u/+7/7P/s/+z/7P/q/+r/6v/q/+r/6v/q/+r/6P/o/+j/6P/m/+b/5v/m/+j/
6P/o/+j/5v/m/+b/5v/k/+T/5P/k/+T/5P/k/+T/5P/k/+T/5P/k/+T/5P/k/+L/4v/i
/+L/4v/i/+L/4v/i/+L/4v/i/+D/4P/g/+D/4v/i/+L/4v/i/+L/4//l/+T/5f/n/+j/
6f/q/+z/7f/s/+3/8f/z//T/9P/0//L/7//r/+j/5v/k/+T/5P/m/+j/5//n/+f/5f/k
/+H/3//d/93/3f/d/97/3//f/93/3f/d/9z/2//b/9v/2f/Y/9j/1//X/9f/1//X/9f/
1//X/9f/2P/Y/9b/1v/X/9f/2P/Y/9j/2f/a/9n/2//l//L///8OACIAPABSAFAANQAb
APr/wP97/0f/KP8G/9f+qP6T/pH+nf6y/r3+xf7l/g//NP9T/3H/i/+h/7L/v//L/9P/
2v/g/+b/6v/t/+//8v/x//T/9P/1//b/9//4//n/+v/7//v//P/9//3//f/9//3//v//
/wAAAwADAAQABQADAAMABQAGAAcABwAIAAkADAANAA4ADwAOAA8AEAASABMAFAAVABgA
GAAaAB0AHwAhACIAJAAmACgAKgAsAC8AMQAzADYAOAA7AD4AQQBEAEcASgBNAFAAUwBW
AFkAXQBgAGMAZgBpAGoAbQBvAHEAcwBzAHQAdQBzAHMAcwBzAHIAcQBvAG8AbgBtAGoA
aABlAGIAYABcAFoAVQBSAE4ASABEAD4AOgA3ADIALQAoACIAHQAZABQAEAAMAAgABAAC
AP///P/5//f/9f/z//H/7//t/+3/6v/q/+n/6P/o/+f/5v/l/+T/4//j/+P/4v/i/+L/
4v/h/+D/4P/g/+D/4v/i/+P/4//h/+H/4f/h/+L/4v/j/+P/4//l/+X/5f/n/+f/6P/o
/+r/6//r/+v/7P/r/+r/6f/r/+z/7P/s/+3/7f/t/+3/7f/u/+7/7v/u/+//7//v/+//
7//u/+7/7//v/+//7//u/+7/7v/u/+3/7f/t/+z/7P/s/+z/7P/s/+z/7P/s/+z/7P/q
/+z/6v/p/+j/6P/p/+n/6f/p/+n/6f/p/+n/5//n/+f/5//n/+f/5//n/+f/5v/m/+b/
5v/m/+b/5f/n/+f/5//n/+f/5v/m/+b/5v/m/+b/5v/m/+b/5v/m/+b/5v/m/+b/6P/o
/+f/5//n/+f/5v/m/+b/5v/m/+j/6P/o/+j/6P/o/+j/6P/o/+j/6P/o/+j/6P/o/+j/
6P/o/+j/6P/r/+3/7v/v//H/8v/z//T/9v/3//j/+f/9////AAAAAAAA/v/7//f/9P/y
//L/8v/y//T/9P/z//X/9f/z//L/7//t/+v/6//r/+v/7P/t/+3/6//r/+v/6v/p/+n/
6f/n/+b/5v/l/+X/5f/l/+X/5f/l/+X/5f/m/+b/5v/m/+f/5//m/+b/6P/p/+j/6//x
//3/DAAZACoAQABcAGgAXABBACcA/v+6/3f/S/8q//z+yf6i/pH+j/6f/q7+tf7L/vf+
J/9O/23/i/+l/7f/yP/V/9//5//w//T/+v/+/wEAAQAEAAMABgAGAAcACgALAAwADQAO
AA8ADwAQABEAEQARABEAEQASABMAFAAVABUAFgAXABcAFwAZABoAGwAbABwAHQAgACEA
IgAjACQAJQAmACgAKQAqACsALgAuADAAMwA1ADUANgA4ADoAPgBAAEIARQBJAEsATgBQ
AFMAVgBZAFwAXwBiAGUAaABrAG4AcQB1AHgAewB+AIEAggCFAIcAiQCJAIkAigCLAIsA
iwCLAIsAigCJAIcAhwCGAIUAggCAAH0AegB4AHQAcgBtAGoAZgBiAF4AWABUAE0ASABD
AD4AOAAzAC8AKgAmACIAHgAaABgAFQASAA8ADQALAAkABwAFAAMAAwAAAAIAAQAAAAAA
/f/8//v/+v/5//n/+f/4//j/+P/4//f/+P/4//j/+P/4//j/+f/5//n/+f/5//n/+v/6
//v/+//9//////////3//f/+//7//v////////8BAAEAAQABAAEAAgACAAIABQAFAAUA
BQADAAQABAAEAAQABQAFAAUABQAFAAQABAAFAAUABQAFAAQABAAEAAQAAwADAAMAAgAC
AAIAAgACAAAAAAAAAAAAAAAAAP7/AAD+//3//P/8//3//f/9//3/+//7//v/+//7//v/
+//7//v/+//7//v/+//6//r/+v/4//j/+P/3//n/+f/5//n/+f/4//j/+P/4//j/+P/4
//j/+P/4//j/9v/2//b/9v/4//j/9//3//X/9f/1//j/9v/2//b/9v/2//b/9v/2//b/
9v/2//b/9v/2//b/9v/2//b/9v/2//b/9v/2//b/9//5//r/+//9//7///8AAAIAAwAE
AAUABwAJAAoACgAMAAoABwADAAAA/v/+//7//P/+//7//f/9//3/+//6//f/9f/z//P/
8f/x//L/8//1//P/8//z//L/8f/x//H/7//u/+7/7f/t/+3/7f/t/+3/7f/t/+3/7v/u
/+7/7v/v/+//7v/u/+7/7//w//H/8//7/wYAEwAgADIASgBkAG4AXQBDACgA+P+z/3X/
Tv8s//n+xv6l/pn+of62/sP+yf7f/gv/NP9X/3f/lf+r/77/z//b/+X/7v/4//z/AAAD
AAcACAAHAAoACgALAAwADQAOAA8AEAARABEAEgATABMAEwATABUAFgAXABgAFwAXABgA
GQAZABkAGwAcABsAGwAcAB0AIAAhACIAIwAkACUAJgAoACkAKgArAC4ALgAwADMANQA1
ADYAOAA6ADwAPgBAAEMARQBHAEoATABPAFIAVQBYAFsAXgBhAGQAZwBqAG0AcQB0AHcA
egB9AH4AgQCDAIUAhwCHAIgAiQCJAIkAiQCJAIgAhwCFAIUAhACDAIAAfgB9AHoAeAB0
AHIAbQBqAGYAYgBeAFgAVABPAEoARQBAADoANQAxACwAKAAkACAAHAAYABUAEgAPAA0A
CwAJAAcABQADAAMAAAAAAP///v/+//3//P/7//r/+f/5//n/+P/4//j/+P/3//b/9v/2
//b/9v/2//f/9//3//f/9//3//j/+P/5//n/+f/7//v/+//7//v//P/8//z//f/9//3/
///////////9//7//v/+//////////////8AAAAAAAAAAAEAAQABAAEAAQAAAAAAAQAB
AAEAAQAAAAAAAAAAAP////////7//v/+//7//v/8//z//P/8//r/+v/4//r//P/7//r/
+v/5//n/+f/5//f/9//3//f/9//3//f/9//3//f/9//3//f/9v/2//b/9v/2//b/9f/3
//f/9//3//X/9P/0//T/9P/0//T/9P/0//T/9P/0//T/9P/0//T/9P/0//T/9P/0//T/
9P/0//T/9P/0//T/9P/0//T/9P/0//T/9P/0//T/9P/0//T/9P/0//T/8//1//b/9//7
//z//f/+/wAAAQACAAMABQAHAAgACAAKAAgABQABAPz/+v/6//r/+v/8//z/+//9//3/
+//6//n/9//1//X/9f/1//b/9//1//P/8//z//L/8f/x//H/7//u/+7/7f/t/+3/7f/t
/+//7//v/+//7v/u/+7/7v/v/+//7v/u//L/8//w//H/9f/9/wgAFQAkADYAUABoAGoA
VwA/ACAA7P+n/23/TP8u/wH/zv6z/q3+u/7Q/tv+4f75/iH/SP9p/4f/of+1/8j/1//j
/+3/9v/8/wAABAAHAAsACgANABAAEAARABAAEQASABMAFgAXABcAGAAZABkAGQAZABkA
GgAbABwAGwAbABwAHQAdAB0AHwAgACMAIwAkACUAJAAlACYAJwAqACsALAAuAC8AMAAx
ADQAMgA0ADcAOQA7ADwAPgBAAEIARABGAEkASwBNAFAAUgBVAFgAWwBeAF8AYgBlAGgA
bABwAHQAeQB6AH0AgACDAIIAhQCHAIkAjQCNAI4AjwCPAI8AjwCPAI4AjQCLAIsAigCJ
AIYAhACDAIAAfgB6AHgAcwBwAGwAaABkAF4AWgBVAFAASwBGAEIAPQA5ADQAMAAsACgA
JAAgAB0AGgAXABMAEQAPAA0ADQALAAsACAAGAAUABAAEAAMAAgABAAAAAQABAAEAAAAA
AAAAAAD///7//v/+//7//v/+/////////////////wAAAAABAAEAAQADAAMAAwADAAMA
BAAEAAYABwAHAAcACQAJAAkACQAJAAoACgAKAAsACwALAAsACwAMAAwADAAMAA0ADQAN
AAsACwAKAAoACwALAAsACwAKAAoACgAKAAkACQAJAAgACAAIAAgACAAGAAYABgAGAAQA
BAACAAQABAADAAIAAgADAAMAAwADAAMAAwADAAMAAQABAAEAAQABAAEAAQABAAEAAAAA
AAAAAAAAAAAA/////////////////v/+//7//v/+//7//v/8//z//P/8//7//v/+//7/
/P/8//v/+//9//7//v/+//7//v/8//z//P/8//r/+v/6//r/+v/6//r/+v/6//r/+v/6
//r/+v/6//r/+//9//7///8BAAIAAwAEAAYABwAIAAkADQAPABAAEAAQAA4ACwAHAAQA
AgACAAIAAgAEAAQAAwADAAMAAQAAAPv/+f/3//f/+f/5//r/+//5//f/9//3//b/9f/1
//X/8//y//L/8f/x//H/8f/x//H/8f/x//H/9P/0//T/9P/z//P/8v/y//T/9f/2//f/
/f8JABYAIwA0AEwAaAB0AGYATQAzAAgAxP+B/1X/Nv8K/9X+rv6f/qH+sf7A/sf+3/4L
/zn/XP97/5v/s//D/9L/4f/r//X/+v8AAAQACAAJAA0ADgAPABIAEgATABQAFQAWABcA
GAAZABkAGgAbABsAGwAbABsAHAAdAB4AHwAfACAAIQAhACEAIwAkACUAJQAmACcAKAAp
ACoAKwAsAC0ALgAwAC8AMAAxADQANgA4ADsAPQA/AEAAQgBEAEYASABKAE0AUQBTAFYA
WABZAFwAXwBiAGcAagBtAHAAcwB2AHkAfQCAAIMAhgCJAIoAjQCPAJEAkwCTAJQAlQCV
AJUAlQCVAJQAkwCRAJEAjgCNAIoAiACHAIQAggB+AHwAdwB0AHAAbABoAGIAXgBXAFIA
TQBIAEQAPwA7ADYAMgAuACoAJgAiAB8AHAAZABcAFQATABEADwANAA0ACgAKAAkACAAI
AAcABgAFAAQAAwADAAMAAgACAAIAAgABAAIAAgACAAIAAAAAAAEAAQABAAEAAQABAAIA
AgADAAMAAwAFAAUABQAHAAcACAAIAAgACQAJAAkACQAJAAkACQAJAAoACgAKAAsACwAL
AAsACwAMAAwADAAMAA0ADQANAA0ADQAMAAwADQANAA0ADQAMAAwADAAMAAsACwALAAoA
CgAKAAoACgAIAAgACAAIAAgACAAGAAgACAAHAAYABgADAAMAAwADAAMAAwADAAMAAwAD
AAMAAwABAAEAAQABAAMAAgACAAIAAAAAAAAA/////////////wEAAAAAAAAA/v/+//7/
/v/+//7//v/+//7//v/+//7//v/+//3//f/9//3//f/9/////v/+//7//v/+//z//P/8
//z//v/+//7//v/8//z//P/8//z//P/8//z//v/+//7//v///wEAAgADAAUABgAHAAgA
DAANAA4ADwARABMAFAAUABYAFAARAA0ACgAIAAgACAAIAAoACgAJAAkACQAHAAYAAQD/
//3//f//////AAABAAEA/////////v/9//3//f/7//r/+v/5//n/+f/5//n/+//7//v/
+//8//z//P/8//v/+//6//r//P/9//7///8FAA8AHAApADgATABmAHoAdgBfAEcAJADo
/6P/b/9I/x7/5/66/qP+n/6p/rr+w/7P/vX+Jf9Q/3H/k/+v/8P/1P/j/+3/9//+/wYA
DAAQABMAEwAUABUAGAAYABkAHAAdAB4AHwAeAB8AHwAgACMAIwAjACMAIwAkACUAJgAn
ACcAKAApACkAKQArACwALQAtAC4ALwAyADMANAA1ADQANQA2ADgAOQA6ADsAPgBAAEIA
RQBHAEcASABKAEwATgBQAFIAVQBXAFkAXABeAGEAZABnAGoAbQBwAHMAdgB5AHwAfwCD
AIYAiQCMAI8AkACTAJUAlwCZAJkAmgCbAJsAmwCbAJsAmgCZAJcAlwCWAJUAkgCQAI8A
jACKAIYAhAB/AHwAeAB0AHAAagBmAF8AWgBVAFAASgBFAEEAPAA4ADQAMAAsACYAIwAg
AB0AGwAZABcAFQATABEAEQAOAAwACwAKAAoACQAIAAcABgAFAAUABQAEAAIAAgACAAEA
AgACAAIAAgAAAAAAAQABAAEAAQABAAEAAgACAAMAAwADAAUABQAFAAUABQAGAAYABgAH
AAcABwAHAAcABwAHAAcACAAIAAgACwALAAsACwALAAwADAAMAAwADQANAA0ADQANAAwA
DAALAAsACwALAAwADAAMAAwACwALAAsACgAKAAoACgAKAAYABgAGAAYABgAGAAQABgAG
AAUABAAEAAMAAwADAAMAAQABAAEAAQABAAEAAQABAAEAAQABAAEAAQAAAAAAAAAAAAAA
AAD////////////////+//7//v/+//7//v/+//7//v/+//7//v/+//7//v/+//7//f/9
/////v/8//z//P/8//z//P/8//z/+v/6//r/+v/8//z//P/8//z//P/8//z/+v/6//r/
+v/7//3//v///wEAAgADAAQACAAJAAoACwANAA8AEAAQABAADgALAAcAAgAAAAAAAAAC
AAQABAADAAMAAwABAAAA/f/7//n/+f/7//v//P/9//3/+//7//v/+P/3//f/9//1//T/
9P/z//P/8//z//P/9f/1//X/9f/2//b/9v/2//X/9f/0//T/9v/3//j/+f/7/wcAFAAf
AC4ARABcAG4AaABTADkAFgDe/5n/Z/9I/yT/8f7G/rH+tf7J/tr+3/7p/gn/Mf9U/3H/
kf+t/7//0P/f/+n/8f/8/wIABgAKAA0ADwAOAA8AEgASABMAFAAVABYAFwAWABcAFwAY
ABsAGwAbABsAGQAaABsAHAAdAB0AHgAfAB8AHwAhACIAJQAlACYAJwAmACcAKAApACoA
KwAsAC4ALwAwADEANAA0ADYAOQA7AD0APgBAAEIAQgBEAEYASQBNAE8AUgBUAFUAWABb
AF4AYQBkAGcAagBtAHAAcwB3AHoAfQCAAIMAhACHAIkAiwCNAI0AjgCPAI0AjQCNAI0A
jgCNAIsAiwCIAIcAhACCAIEAfgB8AHgAdgBxAG4AagBoAGQAXgBaAFUAUABLAEYAQAA7
ADcAMgAuACoAJgAiAB4AGwAYABUAEwARAA8ADQALAAkACQAGAAgABwAGAAYAAwACAAEA
AAD////////+//7//v/+//3//v/+//7//v/8//z//f/9/////////////v/+////////
/wEAAQABAAEAAQACAAIAAgADAAMAAwAFAAUABQAFAAUABgAGAAYABwAHAAcABwAHAAgA
CAAIAAYABwAHAAcACQAJAAgACAAJAAkACQAJAAgACAAIAAgABwAHAAcABgAEAAQABAAE
AAQABAAEAAQAAgACAAAAAgACAAEAAAAAAP/////////////////////9//3//f/9//v/
+//7//v//f/8//z//P/6//r/+v/5//n/+f/5//n/+f/4//j/+P/4//j/+P/4//j/+P/4
//j/+P/4//j/+P/2//b/9P/0//T/9P/0//T/9P/0//T/9P/0//T/9v/2//b/9v/2//b/
9v/2//T/9P/0//T/9f/3//j/+f/7//z//f/+/wAAAQACAAMABwAJAAoACgAMAAoABwAD
AP7//P/8//z//P/+//7//f/9//3/+//6//n/9//1//X/9f/1//b/9//3//X/9f/1//L/
8f/x//H/8f/w//D/7//t/+3/7f/t/+//7//v/+//8P/w//D/8P/x//H/8P/w//D/8f/y
//H/8//7/wYAEwAiADIATABkAGwAVwA7AB4A7v+p/23/SP8s///+zP6r/qX+rf7A/s3+
1f7t/hn/QP9h/3//nf+z/8L/0f/f/+n/8v/4//7/AgAFAAcACAALAA4ADgAPAA4ADwAQ
ABEAEgATABMAFAAVABUAFQAVABcAGAAZABoAGQAZABoAGwAbABsAHQAeAB8AHwAgACEA
JAAlACYAJwAmACcAKAAqACsALAAtADAAMAAyADUANwA3ADgAOgA8AD4AQABCAEUARwBJ
AEwATgBRAFQAVwBaAF0AYABjAGYAaQBsAG8AcwB2AHkAfAB/AIAAgwCFAIcAiQCJAIoA
iwCLAIsAiwCLAIwAiwCJAIkAiACHAIQAggCDAIAAfgB6AHgAcwBwAGwAaABkAF4AWgBV
AFAASwBGAEIAPQA5ADQALgAqACYAIgAeABsAGAAVABEADwANAAsACwAJAAkABgAEAAMA
AgACAAEAAAD///7//f/9//3//P/8//z//P/7//r/+v/6//r/+v/6//v/+//7//v/+//7
//z//P/9//3//f//////////////AAAAAAIAAwADAAMABQAFAAUABQAFAAYABgAGAAcA
BwAHAAcABwAIAAgACAAIAAkACQAJAAkACQAIAAgABwAHAAcABwAGAAYABgAGAAcABwAH
AAYABAAEAAQABAAEAAQABAAEAAQABAACAAQAAgABAAAAAAABAAEAAQABAP//////////
///////////9//3//f/9//3//P/8//z//P/8//z/+//9//3//f/9//v/+v/6//r/+v/6
//r/+v/6//r/+v/6//r/+v/6//r/+v/6//r/+v/6//r/+v/6//r/+v/6//r/+v/6//r/
+v/6//r/+v/6//r/+v/6//j/+P/4//j/+f/7//z//f8BAAIAAwAEAAQABQAGAAcACwAN
AA4ADgAOAAwACQAFAAIAAAAAAAAAAAACAAIAAQD//////f/8//n/9//1//X/9f/1//b/
9//3//X/9f/1//T/8//z//P/8f/w//D/7//v/+//7//v/+3/7f/t/+3/7v/u/+7/7v/v
/+//7v/u//D/7//w//H/9/8BAA4AHQAsAEAAWABsAGYATwA1ABIA1v+R/13/Ov8S/9v+
sP6Z/pP+n/6y/rn+x/7r/h3/Rv9p/4f/of+3/8j/1//j/+v/9P/4//7/BAAHAAcACgAL
AA4ADgAPABAAEQASABMAFAAVABUAFgAXABcAFwAXABcAGAAZABoAGwAbABwAHQAdAB0A
HwAgACMAIwAkACUAJgAnACgAKQAqACsALAAuADEAMgAzADYANAA2ADkAOwA9AD4AQABC
AEYASABKAE0ATQBPAFIAVABXAFoAXQBgAGMAZgBpAGwAcQB0AHcAewB+AIEAhACHAIgA
iwCNAI8AkQCRAJIAkwCTAJMAkwCTAJIAkQCPAI8AjgCNAIoAiACHAIQAggB+AHwAdwB0
AHAAbABoAGIAXgBZAFQATwBKAEQAPwA7ADYAMAAsACgAJAAgAB0AGgAXABUAEwARAA8A
DwANAA0ACgAIAAcABgAGAAUABAADAAIAAQABAAEAAAD+//7//v/9//3//v///wAA/v/+
/////////////////wAAAAABAAEAAQADAAMAAwADAAMABAAEAAQABQAFAAUABwAHAAcA
BwAHAAgACAAIAAkACQAJAAkACQAKAAoACgAIAAkACQAJAAsACwAKAAoACwALAAsACwAK
AAoACgAKAAkACQAJAAgACAAIAAgACAAGAAYABgAGAAYABgAEAAYABAADAAIAAgADAAMA
AwADAAEAAQABAAEAAQABAAEAAQABAAEAAQABAAEAAAAAAAAAAAAAAAAA////////////
/////v/+//7/AAAAAAAAAAD+//7//v/+//7//v/+//7//v/+//3//v/+//7//v/+//7/
/v/+//7//v/+//7//v8AAAAAAAAAAAAAAAAAAAAAAAAAAAAAAAABAAMABAAFAAcACAAJ
AAoADgAPABAAEQATABUAFgAWABYAFAARAA0ACgAIAAgACAAIAAoACgAJAAkACQAHAAYA
AwABAP/////9//3//v///wEA/////////v/9//3//f/7//r/+v/5//n/+f/5//n/+f/5
//n/+f/8//z//P/8//v/+//6//r//P/7//z///8DAA0AGgAnADYASgBkAHQAbgBXAD8A
HgDi/5v/a/9I/x7/6f68/qv+rf69/tD+0/7d/gH/L/9U/3X/lf+v/8P/1v/j/+//+f8A
AAYACgAOABEAEwAWABUAGAAYABkAGgAbABwAHQAcAB0AHQAeAB8AHwAfAB8AIQAiACMA
JAAlACUAJgAnACUAJQAnACgAKwArACwALQAuAC8AMAAxADIAMwA0ADYANwA4ADkAPAA6
ADwAPwBBAEMARABGAEgASgBMAE4AUQBTAFUAWABaAF0AYABjAGYAaQBsAG8AcgB1AHgA
ewB/AIIAhQCIAIsAjACPAJEAkwCTAJMAlACVAJUAlQCVAJUAlgCVAJMAkwCSAJEAjgCM
AIsAiACGAIIAggB9AHoAdgByAG4AaABkAF8AWgBVAFAASgBFAEEAPAA4ADQAMAAsACgA
JQAiAB8AHQAbABkAFwATABEAEQAOAA4ADQAMAAwACwAKAAkACAAJAAkACQAIAAYABgAG
AAUABAAEAAQABAAGAAYABwAHAAcABwAHAAcABgAGAAcABwAHAAkACQAJAAsACwAMAAwA
CgALAAsACwANAA0ADQANAA0ADgAOAA4ADwAPAA8ADwAPABAAEAAQABAAEQARABEAEQAR
ABAAEAAPAA8ADwAPAA4ADgAOAA4ADwAPAA8ADgAOAA4ADgAOAAwADAAMAAwADAAMAAoA
DAAKAAkACAAIAAcABwAHAAcABwAHAAcABwAFAAUABQAFAAUABQAFAAUABQAEAAQABAAE
AAQABAADAAMAAwADAAMAAwACAAIAAgACAAIAAgACAAIAAgACAAIAAgACAAIAAgACAAIA
AgACAAIAAgACAAIAAgACAAIAAgACAAIAAgACAAIAAgACAAIAAgACAAIAAQADAAQABQAH
AAgACQAKAAwADQAOAA8AEwAVABYAFgAYABYAEwAPAAoACAAIAAgACAAKAAoACQALAAsA
CQAIAAUAAwABAAEAAQABAAIAAwADAAEAAQABAP7//f/9//3//f/8//z/+//5//n/+f/5
//n/+f/5//n//P/8//z//P/7//v/+v/6//z/+//8//3///8HABQAIQAuAEAAWgByAHgA
ZwBNAC4A/v+3/3v/Wv88/w//3P69/rn+xf7Y/uX+6f7//if/UP9t/4v/p/+//9D/4f/t
//X//v8GAAoADgARABUAFgAVABgAGAAZABwAHQAeAB8AHwAfAB4AHgAhACEAIQAhACEA
IgAjACQAJQAlACYAJwAnACcAKQAqACsAKwAsAC0ALgAvADAAMQAyADMANAA2ADUANgA3
ADoAOgA8AD8AQQBBAEIARABGAEgASgBMAE8AUQBTAFYAWABbAF4AYQBkAGUAaABrAG4A
cQB0AHcAewB+AIEAhACHAIoAjQCPAJEAkQCRAJIAkwCVAJUAlQCVAJQAkwCRAJEAkgCR
AI4AjACLAIgAhgCCAIIAfQB6AHYAdABwAGoAZgBfAFoAVQBQAEoARQBBADwAOAA0ADAA
LAAoACUAIgAfAB0AGwAZABcAFQATABMAEAAQAA8ADgAOAA0ADAALAAoACwALAAsACgAI
AAgACAAHAAgACAAIAAgABgAGAAcABwAHAAcABwAHAAgACAAJAAkACQALAAsACwALAAsA
DAAMAA4ADwAPAA8ADwAPAA8ADwAPABAAEAAQABEAEQARABEAEQASABIAEgAUABUAFQAV
ABUAFQAUABQAFQAVABUAFQAUABQAFAAUABMAEwATABIAEgASABIAEgAQABAAEAAQABAA
EAAOABAAEAAPAA4ADgANAA0ADQANAAsACwALAAsACwALAAsACwAJAAkACQAJAAsACgAK
AAoACgAKAAoACQAJAAkACQAJAAkACAAIAAgACAAIAAgACAAIAAgACAAIAAoACAAGAAgA
CAAIAAgACAAIAAgACAAIAAgACAAIAAgACAAIAAgACAAIAAgACAAIAAgACAAIAAkACwAM
AA0ADwAQABEAEgAWABcAGAAZAB0AHwAgACAAHgAcABkAFQASABAAEAAQABAAEgASABEA
EQARAA8ADgALAAkABwAHAAcABwAIAAkACwAJAAkACQAIAAcABwAHAAUABAAEAAMAAwAD
AAMAAwADAAMAAwADAAQABAAEAAQABQAFAAQABAAEAAUABgAJAA8AHQAqADcASABgAHgA
gABwAFUAOQAMAMj/if9h/z7/Ev/f/r7+sf63/sn+1P7d/vf+I/9N/3L/kf+v/8X/1//o
//X///8HABAAFAAaAB4AIQAhACAAIQAkACQAJQAoACkAKgArACoAKwArACwALwAvAC8A
LwAvADAAMQAyADMAMwA0ADUANwA3ADkAOgA7ADsAPAA9ADwAPQA+AD8AQgBDAEQARgBH
AEgASQBMAEwATgBRAFMAVQBWAFgAWgBcAF4AYABjAGcAaQBsAG4AbwByAHUAeAB9AIAA
gwCGAIkAjACPAJMAlgCZAJwAnwCgAKMApQCnAKcApwCoAKkAqwCrAKsAqwCqAKkApwCn
AKYApQCiAKAAnwCcAJoAlgCUAI8AjACIAIQAgAB6AHYAcQBsAGcAYgBcAFcAUwBOAEoA
RgBCAA==
         </WaveFormData>
      </LeadData>
      <LeadData>
         <LeadByteCountTotal>10000</LeadByteCountTotal>
         <LeadTimeOffset>0</LeadTimeOffset>
         <LeadSampleCountTotal>5000</LeadSampleCountTotal>
         <LeadAmplitudeUnitsPerBit>4.88</LeadAmplitudeUnitsPerBit>
         <LeadAmplitudeUnits>��V</LeadAmplitudeUnits>
         <LeadHighLimit>2147483647</LeadHighLimit>
         <LeadLowLimit>268435456</LeadLowLimit>
         <LeadID>V4</LeadID>
         <LeadOffsetFirstSample>0</LeadOffsetFirstSample>
         <FirstSampleBaseline>0</FirstSampleBaseline>
         <LeadSampleSize>2</LeadSampleSize>
         <LeadOff>FALSE</LeadOff>
         <BaselineSway>FALSE</BaselineSway>
         <ExcessiveACNoise>FALSE</ExcessiveACNoise>
         <MuscleNoise>FALSE</MuscleNoise>
         <LeadDataCRC32>429779560</LeadDataCRC32>
         <WaveFormData>
NAA0ADQANAAvACwAKQAmACEAHgAbABgAFAASABAADgAKAAgABgAEAAIAAAD+//z/+f/4
//f/9v/0//L/8P/u/+3/7P/r/+r/6v/q/+r/6v/p/+j/5//m/+X/5P/j/+L/4v/i/+L/
4v/i/+L/4v/i/+T/5P/k/+T/5P/k/+T/5P/m/+b/5v/m/+j/6P/o/+j/6v/q/+r/6v/s
/+z/7P/s/+7/7v/u/+7/7v/u/+7/7v/w//D/8P/w//D/8P/w//D/8P/w//D/8P/w//D/
8P/w//D/8P/w//D/7v/u/+7/7v/w//D/8P/w/+//7v/t/+z/7P/s/+z/7P/s/+z/7P/s
/+v/6v/p/+j/5v/m/+b/5v/k/+T/5P/k/+T/5P/k/+T/4v/i/+L/4v/i/+L/4v/i/+L/
4v/i/+L/4P/g/+D/4P/g/+D/4P/g/+D/4P/g/+D/3v/e/97/3v/e/97/3v/e/9z/3P/c
/9z/3v/e/93/3f/d/97/3v/e/9v/2//b/9v/3f/d/93/3f/b/9v/2//d/9//4P/h/+L/
4v/j/+T/5f/m/+f/6f/q/+3/7v/u/+7/7v/t/+v/6//p/+n/6v/t/+//7v/u/+z/6f/o
/+b/4//j/+L/4f/h/+P/5f/l/+L/3f/d/9z/2f/Z/9j/1//W/9P/0v/R/9H/0//T/9P/
0//R/9L/0v/S/9T/1f/V/9X/1f/V/9X/1v/X/9f/3f/q//z/EQAqAEwAeACiAMwA8AAR
ASEBIwERAdUAawD0/3j/A/+p/nn+ef6U/qn+vf7e/gr/Mv9S/2n/fv+Q/5//rv+6/8T/
y//P/9T/1v/Y/9v/3v/f/+H/4f/j/+X/5f/m/+f/5v/m/+f/5//q/+r/6v/r/+v/7P/s
/+3/7f/v//D/8f/x//L/8v/y//T/9f/2//f/+f/6//v//P/7//v//f/9/wAAAQADAAQA
AwAFAAYABwAKAAoADAANAA8AEQATABUAFwAZABsAHQAfACEAJAAmACwALQAwADIANQA4
ADoAPQBAAEEAQwBGAEgASABJAEwATQBNAE0ATQBLAEsASQBJAEcARgBEAEIAQgBAAD4A
OwA3ADUAMgAvAC0AKgAnACQAHwAcABkAFgAUABEADgALAAYABAACAAAA/P/7//n/9//3
//X/8//y//D/7v/t/+v/6//q/+j/5//k/+T/4//i/+P/4v/h/+H/4P/g/+D/4P/e/97/
3v/e/93/3f/d/93/3f/d/93/3f/d/93/3f/e/+D/4P/h/+H/4P/g/+H/4f/j/+P/5P/k
/+f/5//o/+j/5//n/+j/6P/r/+v/7P/s/+r/6//r/+v/7v/u/+7/7v/t/+3/7f/t/+3/
7f/t/+3/7f/t/+3/7f/t/+3/7f/s/+7/7f/s/+z/6//r/+r/6v/p/+n/6f/p/+v/6v/q
/+n/6P/o/+j/6P/o/+f/5//n/+b/5v/m/+X/5f/l/+X/4//j/+P/4//j/+P/4//j/+P/
5f/k/+T/5P/k/+T/5P/k/+P/4//j/+P/5f/l/+X/5f/j/+P/4v/i/+T/5P/k/+T/5P/k
/+T/5P/m/+T/5P/k/+T/5P/k/+T/5P/k/+T/4//j/+P/5P/k/+T/4//j/+X/5f/l/+X/
5f/l/+X/5f/n/+n/6//s/+3/7v/w//H/8v/z//T/9f/3//j/+f/6//z//P/8//v/9//3
//f/9//4//v/+//6//r/+P/3//b/9P/x/+//7v/t/+3/7//x//H/7v/r/+v/7P/p/+n/
6P/n/+b/5f/k/+H/4f/h/+H/4//j/+P/5P/k/+T/5P/l/+f/5//n/+f/5//o/+n/6//1
/wQAGAAtAEYAaACUAL4A4gAEAR8BKQElAQcBuwBLANT/Xv/3/rH+kf6b/rL+w/7b/gj/
NP9Y/3T/i/+e/6z/u//I/9L/2v/h/+X/6v/u//D/7//y//P/9f/1//f/+f/5//r/+//8
//z//f/9//7//v/+//////8AAAAAAQADAAUABgAHAAUABgAGAAYACAAJAAoACwANAA4A
DwAQABEAEQATABMAFAAVABcAGAAZABsAHAAdACAAIAAiACMAJQAnACkAKwAtAC8AMQAz
ADUANwA6ADwAQABBAEQARgBJAEwATgBRAFYAVwBZAFwAXABcAF0AYABhAGEAYQBhAGEA
YQBfAF8AXQBcAFoAWABYAFYAVABRAE8ATQBKAEcARQBCAD8APAA5ADYAMwAwAC4AKwAo
ACUAIgAgAB4AHAAYABcAFQATABMAEQAPAA4ADAAKAAkABwAHAAYABAADAAIAAgABAAAA
///+//3//f/8//z//P/8//z//P/8//z/+//7//v/+//7//v/+//7//v/+//7//z//P/8
//3//f8AAAAAAQABAP////8AAAAAAQABAAIAAgADAAMABAAEAAcABwAIAAgACAAJAAkA
CQAIAAgACAAIAAsACwALAAsACQAJAAkACQAJAAkACQAJAAkACQAJAAgACAAHAAYABgAH
AAcABgAGAAUABQAFAAUABQAEAAQAAwACAAIAAgACAAIAAQABAAEAAgACAAIAAQABAAEA
AQD////////////////////////9//z//P/8//z//P/8//z/+//7//v/+//7//v/+//7
//v/+//6//r/+v/6//r/+v/8//z//P/8//r/+v/6//z/+v/6//r/+v/8//z//P/8//n/
+f/5//r/+v/6//n/+f/5//n/+f/5//n/+f/5//n/+f/7//3//v///wAAAgADAAIAAwAE
AAUABwAIAAkACgAKAAoACgAJAAcABwAHAAcACAALAAsACgAKAAgABwAGAAQAAQD///7/
+//7//3///8BAP7/+//7//j/9f/1//T/8//y//H/8P/v/+//7//v/+//7//v//D/8P/w
//D/8f/x//H/8f/x//P/8v/1//X/+f8EABQAJQA4AFQAegCoANAA8gARASUBKQEhAfMA
mQAmALD/Q//p/q3+nf6y/sn+1/7y/hz/Rv9m/4H/lv+m/7f/xv/S/9z/4//r/+7/8v/2
//f/9v/3//n/+f/7//3//f/+////AAAAAAEAAQACAAIAAgADAAMABAAEAAUABwAJAAoA
CwAJAAoACgAKAAwADQAOAA8ADQAOAA8AEAATABMAFQAVABYAFwAZABoAGwAdAB4AHwAi
ACIAJAAlACcAKQArAC0ALwAxADMANQA1ADcAOgA8AEAAQQBEAEYASQBMAE4AUQBWAFcA
WQBcAF4AXgBfAGIAYQBhAGEAYQBhAGEAXwBfAF8AXgBcAFoAWABWAFQAUQBRAE8ATABJ
AEcARABBAD4AOQA2ADMAMAAsACkAJgAjACAAHgAcABoAFgAVABMAEQAPAA0ACwAKAAgA
BgAFAAMAAQAAAP7//f/+//7//f/8//v/+v/5//n/9v/2//b/9v/0//T/9P/0//P/8//z
//P/8//z//P/8//x//H/8f/y//T/9P/1//X/+P/4//n/+f/3//f/+P/4//n/+f/6//r/
+//7//z//P/7//v//P/8//7//////////v/+//7//v///////////wEAAQABAAEA////
///////////////+//7//f/8//z//f/9//z//P/7//v/+//7//v/+v/6//n/+P/4//j/
+P/4//f/9//3//b/9v/2//X/9f/1//X/8//z//P/8//z//P/8//z//P/8//y//L/8v/y
//L/8v/y//H/8f/x//H/7//v/+//7//x//H/8P/w//L/8v/y//L/8v/y//D/8P/w//D/
8P/w//D/8P/w/+//7//v//D/8P/w/+//7//v/+//7//v//H/8f/x//H/7//x//P/9P/1
//b/+P/5//r/+//8//3///8AAAEAAgACAAIAAgABAP//////////AAADAAMAAgACAAAA
///+//3/+//6//r/+f/5//v//f/7//j/9f/1//T/8f/x//D/7//u/+3/7P/r/+v/6//r
/+3/7f/t/+7/7P/s/+z/7f/t/+3/7f/t/+//8P/v//H/9/8EABQAJwA+AFwAiAC2AN4A
BgEpAT0BQQEzAf0AmwAmAK7/Nf/T/pn+k/6s/sP+1f7y/hz/RP9m/4H/lP+m/7f/xv/S
/9z/5f/r/+7/8P/0//f/+P/7//3//f////////8AAAEABAAEAAUABQAGAAYABgAHAAcA
CAAIAAkACQALAAwADQANAA4ADgAOABAAEQASABMAEQASABMAFAAXABcAGQAZABwAHQAf
ACAAIQAjACQAJQAoACgAKgArACsALQAvADEAMwA1ADcAOQA9AD8AQgBEAEgASQBMAE4A
UwBWAFgAWwBcAF0AXwBiAGQAZABlAGgAawBrAGsAawBrAGsAaQBpAGcAZgBkAGIAYABe
AFwAWQBXAFUAUgBPAE0ASgBHAEQAPwA8ADkANgAyAC8ALAApACYAJAAiACAAHAAbABkA
FwAVABMAEQAQAA4ADAALAAkACQAIAAYABQAEAAQAAwACAAEAAAD//////v/+//7//v/8
//z//P/8//v/+//7//v/+//7//v/+//7//v/+//8//7//v//////AAAAAAEAAQABAAEA
AgACAAEAAQACAAIABQAFAAYABgAHAAcACAAIAAgACQAJAAkACgAKAAoACgALAAsACwAL
AAsACwALAAsACwALAAsACwALAAsACwAKAAoACQAIAAgABwAHAAYABgAFAAUABQAFAAcA
BgAGAAUAAgACAAIAAgAEAAMAAwADAAAAAAAAAP//AQABAAEA//////////////3//f/9
//3////+//7//v/8//z//P/8//3//f/9//3//f/9//3//f/9//3//P/8//z//P/8//z/
+v/6//r/+v/6//z//P/8//z//P/6//r/+v/6//n/+f/5//r/+v/6//n/+f/5//n/+f/5
//n/+f/5//n/+//9////AAD//wAAAgADAAQABQAGAAcACQAKAAsADAAKAAoACgAJAAkA
CQAJAAkACgANAA0ADAAMAAoACQAIAAQAAQD///7//////wEAAwADAAAA/f/9//r/9//3
//b/9f/0//P/8v/z//P/8//z//P/8//z//T/9P/0//T/9f/z//P/8//z//X/+P/5//v/
AwASACYAOQBUAHoApgDOAPYAGAEzAT0BOQEXAccAVwDe/2b/Af+5/pv+qf7C/tP+7/4a
/0b/aP+C/5n/rP+6/8f/1v/g/+r/7//1//j/+v/8////AAD//wEAAQADAAcABwAIAAkA
CAAIAAkACQAMAAwADAANAA0ADgAOAA8ADQAPABAAEQATABQAFAAUABQAFQAWABcAGQAa
ABsAHAAdAB0AHwAfACAAIQAjACQAJQAnACgAKQAsACwALgAvADEAMwA1ADcAOwA9AD8A
QQBBAEMARgBIAE4ATwBSAFQAVQBYAFoAXQBgAGEAYwBmAGgAaABpAGwAawBrAGsAawBt
AG0AawBrAGkAaABmAGQAZABiAGAAXQBbAFkAVgBTAFEATgBLAEgARQBCAD8APAA6ADcA
NAAxAC4ALAAqACgAJAAjACEAHwAdABsAGQAYABYAFAATABEAEQAQAA4ADQAMAAwACwAK
AAkACAAHAAcACAAIAAgACAAGAAYABgAGAAUABQAFAAUABQAFAAUABQAFAAUABQAGAAYA
BgAHAAcACAAIAAkACQAJAAkACgAKAAsACwAMAAwADQANAA4ADgAPAA8AEAAQABAAEQAR
ABEAEAAQABAAEAARABEAEQARABEAEQARABEAEwATABMAEwARABEAEQAQABAADwAOAA4A
EQARABAAEAAPAA8ADwAPAA0ADAAMAAsACgAKAAoACgAIAAcABwAHAAgACAAIAAcABwAH
AAcABQAFAAUABQAFAAUABQAFAAUABQAEAAQABAAEAAQABAAEAAUABQAFAAUAAwADAAMA
AwAFAAUABAAEAAIAAgACAAIABAAEAAQABAACAAIAAgABAAMABAACAAIAAgACAAIAAgAC
AAIAAQABAAEAAgAAAAAA/////wEAAQABAAEAAQABAAEAAQADAAUABwAIAAkACgAMAA0A
DgAPABAAEQARABIAEwAUABYAFgAWABUAEwATABMAEwAUABcAFwAWABYAFAATABIADgAL
AAkACAAHAAcACQALAAsACAAFAAUABgADAAMAAgABAAAA///+//3//f/9//3/////////
AAD+//7//v//////////////AQACAAEABQALABgAKAA/AFYAdACcAMQA6AAMAScBMwEz
ASEB4QB7AAYAkv8p/9v+s/6z/sr+2/7v/hL/QP9m/4T/nf+w/77/zf/c/+b/7v/1//v/
/v8CAAQABQAGAAkACwALAA0ADQANAA4ADwAQABAAEQARABIAEgASABMAEwAUABQAFQAX
ABkAGgAbABkAGgAaABoAHAAdAB4AHwAfACAAIQAiACEAIQAjACMAJAAlACcAKAArAC0A
LgAvADAAMAAyADMANQA3ADkAOwA9AD8AQQBDAEMARQBIAEoATgBPAFIAVABXAFoAXABf
AGAAYQBjAGYAaABoAGkAbABvAG8AbwBvAG0AbQBrAGsAawBqAGgAZgBmAGQAYgBfAF0A
WwBYAFUAUwBQAE0ASgBHAEQAQQA+ADoANwA0ADEALgAsACoAKAAkACMAIQAfAB0AGwAZ
ABgAFAASABEADwAPAA4ADAALAAoACgAJAAgABQAEAAMAAwACAAIAAgACAAAAAAAAAAAA
//////////////////////3//f/9//7//v/+//////8CAAIAAwADAAEAAQACAAIAAwAD
AAQABAADAAMABAAEAAUABQAGAAYABgAHAAcABwAIAAgACAAIAAkACQAJAAkABwAHAAcA
BwAJAAkACQAJAAkACQAJAAgACAAHAAYABgAHAAcABgAGAAMAAwADAAMAAwACAAIAAQAA
AAAAAAAAAAAA/////////v/+//7//f/9//3//f/7//v/+//7//v/+//7//v/+//7//r/
+v/6//r/+v/6//r/+f/5//n/+f/5//n/+f/5//n/+f/4//j/+P/4//j/+P/6//r/+v/6
//j/+P/2//b/9v/2//j/+P/4//j/9f/1//X/9v/2//b/9f/1//f/9//3//f/9f/1//X/
9f/1//f/+f/6//v//P/+////AAABAAIAAwAFAAYABwAIAAYABgAGAAUAAwADAAMAAwAG
AAkACQAIAAgABgAFAAQAAgD///3//P/7//v//f///////P/5//n/+P/1//X/9P/x//D/
7//u/+3/7f/t/+3/7//v/+//8P/w//D/8P/x//H/8f/x//H/8f/y//P/8//7/woAHAAv
AEYAaACWAL4A5AAMAScBNQE1ARsB0wBlAPD/fP8P/73+m/6j/r7+z/7j/gb/Lv9S/3D/
i/+e/67/vf/K/9b/4P/p/+//8v/0//j/+f/6//n/+//7//3//////wAAAQACAAIAAwAD
AAQABAAEAAUABQAGAAYABwAHAAkACgALAAsADAAMAAwAEAARABIAEwARABIAEwAUABcA
FwAZABkAGAAZABsAHAAfACEAIgAjACYAJgAoACkAKQArAC0ALwAzADUANwA5ADsAPQBA
AEIARgBHAEoATABPAFIAVABXAFoAWwBdAGAAZABkAGUAaABnAGcAZwBnAGcAZwBlAGUA
YwBiAGAAXgBcAFoAWABVAFMAUQBOAEsARwBEAEEAPgA7ADgANQAyAC4AKwAoACUAIgAg
AB4AHAAYABcAFQATABEADwANAAwACgAIAAcABQAFAAQAAgABAAAAAAD///7//f/8//v/
+//6//r/+v/6//j/+P/4//j/9//3//f/9//3//f/9//3//f/9//3//j/+P/4//n/+f/6
//r/+//7//3//f/+//7//f/9//7//v//////AAAAAAEAAQACAAIABAAFAAUABQAEAAQA
BAAEAAUABQAFAAUABQAFAAUABQAFAAUABQAFAAUABQAFAAQABAADAAIAAgADAAMAAgAC
AAEAAQABAAEAAQAAAAAA///+//7//v/+//z/+//7//v/+v/6//r/+f/5//n/+f/3//f/
9//3//f/9//3//f/9//1//T/9P/0//T/9P/0//T/8//z//P/8//z//P/8//z//P/8//y
//L/8v/y//L/8v/y//L/8P/w//D/8P/w//D/8P/w//H/8f/x//L/8v/y//H/8f/v/+//
7//v/+//7//v/+//7//x//P/9P/1//b/+P/5//r/+//8//3///8AAAEAAgACAAIAAgAB
AP//////////AAADAAMAAgAEAAIAAQAAAP7/+//5//j/9//3//n/+//7//j/9f/1//L/
7//v/+7/7//u/+3/7P/p/+n/6f/p/+v/6//r/+z/6v/q/+r/6//t/+3/7f/t/+3/7v/v
/+//9f8AAA4AIQA4AFYAfgCsANQA+gAdATMBOQEvAQMBoQAsALT/P//d/p/+kf6m/r/+
0f7u/hr/Qv9i/33/lP+k/7P/wv/O/9r/4f/n/+z/8P/y//P/9P/3//n/+f/7//3//f/+
////AAAAAAEAAQACAAIAAgADAAMABAAEAAUABQAHAAgACQAJAAoACgAKAAwADQAOAA8A
DwAQABEAEgARABEAEwATABYAFwAZABoAGwAdAB4AHwAiACIAJAAlACcAKQArAC0ALQAv
ADEAMwA3ADkAPAA+AEIAQwBGAEgASQBMAE4AUQBUAFUAVwBaAFwAXABdAGAAYwBjAGMA
YwBjAGMAYQBhAF8AXgBcAFoAWgBYAFYAUwBRAE8ATABJAEkARgBDAEAAOwA4ADUAMgAw
AC0AKgAnACQAIgAgAB4AGgAZABcAFQARAA8ADQAMAAoACAAHAAUABQAEAAIAAQAAAAAA
///+//3//P/7//v/+v/6//r/+v/6//r/+v/6//f/9//3//f/9//3//f/9//3//f/9//4
//j/+P/5//n/+v/6//v/+//9//3//v/+//////8AAAAA/////wAAAAADAAMABAAEAAQA
BQAFAAUABgAGAAYABgAHAAcABwAHAAcABwAHAAcABQAFAAUABQAFAAUABQAEAAYABQAE
AAQAAwADAAIAAgADAAMAAwADAAMAAgACAAEAAAAAAAAAAAD+//3//f/9//z//P/8//v/
/f/9//3/+//7//v/+//7//v/+//7//v/+//6//r/+v/6//r/+v/6//n/+f/5//n/+f/5
//n/+f/5//n/+P/4//j/+P/4//j/+P/4//j/+P/4//j/+P/4//j/+P/4//f/9//3//j/
+P/4//f/9//3//f/9//3//f/9//3//f/9//5//v//P/9//7/AAABAAAAAQACAAMABwAI
AAkACgAKAAoACgAJAAcABwAHAAcABgAJAAkACAAIAAYABQAEAAIA///9//z/+f/5//v/
/f/9//r/9//3//j/9f/1//T/8//y//H/8P/v/+//7//v/+3/7f/t/+7/7v/u/+7/7//v
/+//7//v//H/8v/z//X/+/8IABoALwBGAGQAjgC2ANwA/gAbAScBKQERAdEAawD2/4D/
F//J/p/+of66/sv+3f4E/zD/Vv90/43/oP+w/8H/zv/Y/+L/5//r//L/9v/2//f/+v/7
//3//f///wEAAQACAAMABAAEAAUABQAGAAYABgAHAAkACgAKAAsACQALAAwADQANAA4A
DgAOABAAEQASABMAEwAUABUAFgAZABkAGwAbABwAHQAfACAAHwAhACIAIwAmACYAKAAp
AC0ALwAxADMAMwA1ADcAOQA7AD0AQABCAEYARwBKAEwATwBSAFQAVwBYAFkAWwBeAGIA
YgBjAGYAZwBnAGcAZwBnAGcAZQBlAGMAYgBgAF4AXgBcAFoAVwBXAFUAUgBPAE0ASgBH
AEQAQQA+ADsAOAA0ADEALgArACoAKAAmACQAHgAdABsAGQAXABUAEwASABAADgANAAsA
DQAMAAoACQAIAAgABwAGAAUABAADAAMAAAAAAAAAAAD+//7//v/+////////////////
//////////////8AAAIAAgADAAMAAgACAAMAAwAFAAUABgAGAAUABQAGAAYABwAHAAgA
CAAHAAcACAAIAAoACwALAAsADAAMAAwADAALAAsACwALAAsACwALAAsADQANAA0ADQAL
AAsACwAKAAsACwALAAwACwALAAoACgAJAAkACQAJAAkACAAIAAcABgAGAAYABgAGAAUA
BQAFAAQABAAEAAMAAwADAAMAAQADAAMAAwADAAEAAQABAAEAAQAAAAAAAAAAAAAAAAAA
AP///////////////////////////v/+//7//v/+//7/AAAAAAAAAAAAAAAAAAAAAAAA
AAAAAAAA////////AAAAAAAA//////////////////////////8BAAMABQAGAAcACAAK
AAsADAANAA4ADwAPABAAEQASABQAFAAUABMAEwATABMAEwASABUAFQAUABIAEAAPAA4A
DAAJAAcABgAFAAUABwAJAAkABgADAAMAAgD//////v/9//z/+//6//n/+f/5//n/+f/5
//n/+v/8//z//P/9//v/+//7//v/+//8//3/AQAJABYAKAA7AFIAcgCcAMQA6AAKASMB
LwErAQ8BxQBXAOT/dv8V/8/+r/65/tL+4f7z/hb/Qv9m/4T/m/+u/77/y//W/+T/7v/1
//n/+v/+/wAAAwACAAMABQAFAAcACwALAAwADQAMAAwADQANAA4ADgAOAA8ADwAQABAA
EQARABMAFAAVABMAFAAUABQAFgAXABgAGQAbABwAHQAeAB8AHwAhACEAIAAhACMAJAAn
ACkAKgArACwALAAuAC8AMQAzADUANwA5ADsAPQA/AEEAQwBGAEgATABNAFAAUgBVAFgA
WgBdAGAAYQBjAGYAaABoAGkAbABtAG0AbQBtAG0AbQBrAGsAaQBoAGYAZABkAGIAYABd
AFsAWQBWAFMAUQBOAEsASABFAEIAPwA8ADgANQAyAC8ALAAqACgAJgAiACEAHwAdABsA
GQAXABYAFAASABEADwAOAAwACQAHAAgACAAHAAYABQAEAAMAAwACAAIAAgACAAAAAAAA
AAAA/////////////////////////////wAAAAAAAAEAAQACAAIAAwADAAMAAwAEAAQA
AwADAAQABAAFAAUABgAGAAcABwAIAAgACAAJAAkACQAKAAoACgAKAAsACwALAAsADQAN
AA0ADQALAAsACwALAAsACwALAAoACgAJAAgACAAJAAkACAAIAAcABwAHAAcABwAGAAYA
BQAEAAQABAAEAAQAAwADAAMAAgACAAIAAQABAAEAAQD/////////////////////////
//7//v/+//7//v/+//7//f/9//3//f/7//v/+//7//3//f/8//z//v/+//z//P/8//z/
/P/8//z//P/8//v/+//7//z//P/8//v/+//7//v/+//7//v/+//7//v/+//9////AAAB
AAIABAAFAAQABQAGAAcACQAKAAsADAAOAA4ADgANAAkACQAJAAkACgANAA0ADAANAAwA
DAAMAAoABwAFAAQAAQABAAMABQAFAAIA//////7/+//7//r/+f/4//f/9v/z//P/8//z
//P/8//z//T/9P/0//T/9f/1//X/9f/1//f/9v/3//n//f8IABgAKwBCAGAAigC4AOIA
CAErAT0BQQE1AQEBoQAuALb/Qf/h/qf+n/62/s3+3f76/iL/TP9s/4X/mv+s/73/yv/W
/+D/6//x//T/+P/8//3/AAABAAMAAwAFAAUABQAGAAcACAAIAAkACQAKAAoACgALAA0A
DgAOAA8ADQAPABAAEQARABIAEgASABQAFQAWABcAFwAYABkAGgAbABsAHQAdAB4AHwAh
ACIAIwAlACYAJwAoACgAKgArAC0ALwAxADMANwA5ADsAPQA/AEEARABGAEoASwBOAFAA
UQBUAFYAWQBeAF8AYQBkAGgAaABpAGwAawBrAGsAawBtAG0AawBrAGkAaABmAGQAZABi
AGAAXQBbAFkAVgBTAE8ATABJAEYARQBCAD8APAA2ADMAMAAtACoAKAAmACQAIAAfAB0A
GwAXABUAEwASABAADgANAAsACwAKAAgABwAGAAYABQAEAAUABAADAAMAAAAAAAAAAAD+
//7//v/+//3//f/9//3//f/9//3//f/9//3//f/+//7//v//////AAAAAAEAAQABAAEA
AgACAAMAAwAEAAQABwAHAAgACAAJAAkACgAKAAoACwALAAsADAAMAAwADAANAA0ADQAN
AA0ADQANAA0ADQANAA0ADQAPAA8ADwAOAA4ADQAMAAwACwALAAoACgALAAsACwALAAkA
CAAIAAcACAAIAAgACAAGAAUABQAFAAQABAAEAAMABQAFAAUAAwADAAMAAwADAAEAAQAB
AAEAAQAAAAAAAAAAAAAAAAAAAP////////////////////8BAAEAAAAAAAAAAAD+/wAA
AAAAAAAA/v/+//7//v////////8AAAAAAAD/////////////////////////////AQAD
AAQABQAGAAgACQAKAAsADAANAA8AEAARABIAEgASABIAEQAPAA8ADwAPABAAEwATABIA
EgAQAA8ADgAMAAkABwAGAAUABQAHAAkACQAGAAMAAwACAP/////+//3//P/7//r/+//7
//v/+//7//v/+//8//z//P/8//3/+//7//v/+//9//7///8DAA0AHAAwAEUAYACIALIA
2gAAASIBNwE/ATkBEQG1AEEAyv9Y//f+uf6l/rf+zP7d/vv+Jv9S/3L/jP+j/7T/xP/T
/+D/6P/w//f/+//+/wIABgAHAAYABwAJAAkACwANAA0ADgAPABAAEAARABEAFAAUABQA
FQAVABYAFgAXABUAFwAYABkAGwAcABwAHAAeAB8AIAAhAB8AIAAhACIAJQAlACcAJwAo
ACkAKwAsAC8AMQAyADMANgA2ADgAOQA7AD0APwBBAEMARQBHAEkASwBNAFAAUgBWAFcA
WgBcAF8AYgBkAGcAaABpAGsAbgByAHIAcwB2AHUAdQB1AHUAdwB3AHUAdQB1AHQAcgBw
AG4AbABqAGcAZwBlAGIAXwBdAFoAVwBUAE8ATABJAEYAQgA/ADwAOQA4ADYANAAyAC4A
LQApAA==
         </WaveFormData>
      </LeadData>
      <LeadData>
         <LeadByteCountTotal>10000</LeadByteCountTotal>
         <LeadTimeOffset>0</LeadTimeOffset>
         <LeadSampleCountTotal>5000</LeadSampleCountTotal>
         <LeadAmplitudeUnitsPerBit>4.88</LeadAmplitudeUnitsPerBit>
         <LeadAmplitudeUnits>��V</LeadAmplitudeUnits>
         <LeadHighLimit>2147483647</LeadHighLimit>
         <LeadLowLimit>268435456</LeadLowLimit>
         <LeadID>V5</LeadID>
         <LeadOffsetFirstSample>0</LeadOffsetFirstSample>
         <FirstSampleBaseline>0</FirstSampleBaseline>
         <LeadSampleSize>2</LeadSampleSize>
         <LeadOff>FALSE</LeadOff>
         <BaselineSway>FALSE</BaselineSway>
         <ExcessiveACNoise>FALSE</ExcessiveACNoise>
         <MuscleNoise>FALSE</MuscleNoise>
         <LeadDataCRC32>3548870810</LeadDataCRC32>
         <WaveFormData>
JgAmACYAJgAiACAAHgAcABoAGAAWABQAEgAQAA4ADAAKAAgABgAEAAMAAgABAAAA/f/8
//v/+v/5//j/9//2//X/9P/z//L/8P/w//D/8P/u/+7/7v/u/+z/7P/s/+z/6v/q/+r/
6v/s/+z/7P/s/+z/7P/s/+z/7P/s/+z/7P/u/+7/7v/u/+7/7v/u/+7/8P/w//D/8P/w
//D/8P/w//L/8v/y//L/9P/0//T/9P/0//T/9P/0//b/9v/2//b/9v/2//b/9v/2//b/
9v/2//T/9P/0//T/9P/0//T/9P/0//T/9P/0//T/9P/0//T/8v/y//L/8v/0//T/9P/0
//L/8v/y//L/8P/w//D/8P/u/+7/7v/u/+7/7v/u/+7/7P/s/+z/7P/q/+r/6v/q/+z/
7P/s/+z/6v/q/+r/6v/q/+r/6v/q/+z/7P/s/+z/6//q/+n/6P/o/+j/6P/o/+j/6P/o
/+f/6f/p/+n/6f/p/+n/6f/p/+f/5//n/+f/5//n/+f/5//l/+b/5v/n/+j/6f/r/+v/
7f/u/+//8P/x//L/8//0//b/9v/4//j/+P/4//b/+P/4//f/9//3//v/+//6//j/9//3
//b/8//x//D/8P/w//D/8//z/+//6v/p/+f/5f/l/+T/4v/h/+D/3//f/9//3//f/9//
3//g/+D/4P/g/+D/4P/g/+D/4v/i/+L/4//j/+H/5f/t//r/CwAjAEUAcgCjANgAFQFO
AXkBnQGpAW0B4gBBAMP/bv8u/wb/AP8H/w//Gv8w/0z/av+B/5D/nv+n/7L/u//F/8v/
0f/V/9j/2f/Z/93/3//g/+L/4v/j/+T/5f/l/+X/5v/n/+f/5//o/+n/6f/p/+r/6v/q
/+v/7f/t/+//7//t/+3/7v/v/+//7//w//H/8v/y//L/8//0//X/9f/2//j/+P/6//v/
+v/7//z//f/8//7//////wIAAwAEAAYABwAKAAoADAALAA4ADwARABUAFwAZABoAHAAc
AB8AIQAjACUAJwApACoAKwAsAC4ALwAvAC8AMAAuAC4ALQAtAC4ALgAtACwAKwAqACkA
JgAlACQAIgAhAB0AHAAaABgAFAATABEADwANAAoACQAHAAUAAwACAP///f/7//r/+f/5
//j/9//2//P/8//y//H/8v/x//D/8P/v/+7/6//p/+r/6f/o/+j/6P/o/+j/6P/o/+f/
5//m/+X/5f/l/+b/5v/m/+b/5v/m/+X/5f/m/+b/5v/n/+j/5v/o/+j/6P/q/+r/6v/q
/+z/7P/s/+z/7P/s/+3/7f/w//D/8P/x/+//7//v/+//7//w//D/8P/w//H/8f/x//D/
8P/w//D/8f/x//H/8f/x//H/8f/x//H/8f/x//D/8P/w//D/8P/w//D/8P/v//H/8f/x
//H/7//u/+3/7f/t/+3/7f/t/+7/7v/u/+7/7v/t/+3/7f/t/+3/7f/t/+v/6//r/+v/
7P/s/+z/7P/s/+z/7P/s/+z/7P/s/+v/7f/t/+3/7f/r/+v/6//r/+3/7f/t/+3/7f/t
/+3/7f/t/+3/7v/u/+7/7v/u/+7/7f/t/+3/7f/t/+3/7f/v/+//7//v/+//7//v/+//
7//v/+//8P/y//P/9P/1//f/9//5//r/+//8//3//v///wAAAAAAAAIAAgACAAIAAAAC
AAMAAwAEAAUABwAHAAYABAADAAMAAgD///3//P/8//z//P//////+//4//f/9f/z//P/
8v/w/+//7v/t/+3/7f/t/+3/7f/t/+7/7v/u/+7/7v/u/+7/7v/u/+7/8P/v/+//8f/5
/wMAEgAlAD0AYQCOAL0A8AAnAVgBewGXAY8BOQGmABMAq/9m/zT/GP8Y/x//Jf82/1D/
bv+I/5v/qP+y/73/xv/P/9f/3f/j/+f/6P/r/+v/6//t/+7/8P/w//H/8v/z//P/8//y
//P/8//z//b/9//3//f/9v/2//b/9//5//n/+//7//n/+f/6//v/+//7//z//f/+//7/
/v///wAAAQABAAIAAgACAAQABQAGAAcACAAJAAgACgALAAsADgAPABAAEgATABYAFgAY
ABkAHAAdAB8AIQAjACUAJgAoACgAKwAtAC8AMQAzADUANgA3ADgAOgA5ADkAOQA6ADwA
PAA7ADsAOAA4ADcANgA3ADYANQAyADEAMAAuAC0AKwAqACgAJgAkACMAIQAfABsAGAAX
ABUAFQATABIADwANAAsACgAJAAkACAAHAAYAAwADAAIAAQAAAP///v/+//7//v/8//v/
+v/5//j/+P/4//j/+P/4//j/9//3//b/9f/1//X/9v/4//j/+P/4//j/9//3//j/+P/4
//n/+v/4//r/+v/6//r/+v/6//r/+v/6//r/+v/8//z//f/9//z//P/8//3/////////
///9//7//v/+//7/////////AAAAAAAAAAD//////////////////////////////v/+
//7//v/+//7//v/+//3//f/9//3//f/9//z/+//7//v/+//7//v/+v/6//r/+v/6//n/
+f/5//n/+f/5//n/+f/5//n/+f/4//j/+P/4//j/+P/4//j/9v/2//b/9f/3//f/9//3
//f/9//3//f/9//3//f/9//3//f/9//3//f/9//3//j/9v/2//b/9v/4//f/9//3//f/
9//3//f/9//3//f/9//3//f/9//3//f/9//3//j/+P/5//r/+//7//v//f/+////AAAB
AAIABQAGAAYABgAGAAYABgAGAAQABgAHAAcACAAJAAsACwAMAAoACQAJAAYAAwABAAAA
/v/+//7/AQACAP///f/9//n/9//3//b/9P/z//L/8f/x//H/8f/x//H/8f/y//L/9P/0
//T/9P/0//T/9P/0//L/8//1//X/9////woAGQAtAEcAcACfANAAAwE4AWMBhQGZAXcB
BgFtAOf/kv9Y/yz/Gv8j/yn/Mv9E/17/eP+R/6T/sP+5/8T/z//X/93/5f/r/+z/7//x
//P/9f/1//b/9f/1//b/9//3//f/+P/5//n/+f/6//v/+//7//z//P/8//3//////wEA
AQD/////AAABAAEAAQACAAMABAAEAAQABQAGAAcABwAIAAgACAAKAAsADAANAA4ADwAQ
ABIAEwATABQAFQAWABgAGQAcABwAHgAfACIAIwAlACcAKQArACwALgAuADEAMwA1ADcA
OQA7ADwAPQA+AEAAQQBBAEEAQgBCAEIAQQBBAEAAQAA/AD4APQA8ADsAOAA3ADYANAAz
ADEAMAAuACwAKAAnACUAIwAjACAAHwAdABsAGQAYABUAEwARABAADwANAAwACwAKAAkA
CQAIAAcABgAFAAQABAAEAAQAAgABAAAA///+//7//v/+//7//v/8//v/+//6//n/+f/5
//r/+v/6//r/+v/6//n/+f/6//z//P/9//7//v8AAAAAAAD+//7//v/+/wAAAAAAAAAA
/v/+//////8AAAAAAAABAAMAAwADAAMAAQACAAIAAgACAAMAAwADAAQABAAEAAQAAwAD
AAMAAwADAAMAAwADAAMAAwADAAIAAgACAAIAAgACAAIAAgABAAEAAQABAAEAAQAAAP//
///9//3//f/9//7//v/+//7//v/9//3//f/9//3//f/9//3//f/9//3//P/8//z//P/8
//z//P/8//z//P/8//v/+f/5//n/+f/7//v/+//7//3//f/9//3//f/9//z/+v/6//r/
+v/6//n/+f/5//r/+//8//3/+//7//v/+//7//v/+//7//v/+//7//z//P/9//7/////
////AQACAAMABAAFAAYACQAKAAoACgAKAAoACgAKAAgACgALAAsADgAPABEAEQAQAA4A
DQANAA4ACwAJAAgACAAIAAgACwAJAAUAAgABAP///f/9//z/+v/5//j/9//3//f/9//3
//n/+f/6//r/+P/4//j/+P/6//r/+v/6//z/+//5//v///8HABIAIwA5AFcAhAC3AOwA
KQFkAZMBtwHJAZ0BHAF5APP/mP9U/yb/HP8j/yv/Nv9K/2T/fv+X/6r/tv/B/8z/1//f
/+f/7f/x//L/9f/3//n/+f/6//z//P/9//7/////////AAABAAEAAQAEAAUABQAFAAYA
BgAGAAcABwAHAAkACQAJAAkACgALAA0ADQAOAA8ADgAOAA4ADwAQABEAEQASABQAFAAW
ABcAGAAZABoAGwAaABwAHQAdACAAIQAiACQAIwAmACYAKAApACwALQAvADEAMwA1ADYA
OQA6AD4AQQBBAEMARQBHAEgASQBKAEwATwBPAE8AUABQAFAATwBPAEwATABLAEoASQBI
AEcARABDAEIAQAA/AD0APAA6ADgANAAzADEALwAtACoAKQAnACcAJQAkACEAHwAdABwA
GwAaABgAFgAUABMAEwASABEAEAAPAA4ADgAMAAwACgAJAAoACQAIAAgABgAGAAYABgAG
AAUABQAEAAMAAwADAAQABAAEAAQABAAEAAMAAwAEAAYABgAHAAgABgAIAAgACAAGAAYA
BgAGAAgACAAIAAgACgAKAAsACwAMAAwADAANAA0ADQANAA0ADQAOAA4ADgAOAA8ADwAP
ABAAEAAQABAADwAPAA8ADwAPAA8ADwAPAA0ADQANAAwADgAOAA4ADgAMAAwADAALAAsA
CwALAAsACwAKAAkACQALAAsACwALAAgACAAIAAgACAAHAAcABwAJAAkACQAJAAcABwAH
AAcABgAGAAYABgAGAAYABgAGAAYABgAGAAUABwAHAAcABwAFAAUABQAFAAUABQAFAAUA
BQAFAAUABQAFAAQABAAEAAQABAAEAAMAAwADAAMAAwADAAMAAwADAAMAAwAFAAUABQAF
AAUABQAFAAYABgAHAAgACQAJAAkACwAMAA0ADgAPABAAEQASABIAEgASABIAEgASABIA
FAAVABUAFAAVABcAFwAYABYAFQAVABIADwANAAwADgAOAA4AEQAPAAsACAAHAAUAAwAD
AAIAAAD///7//f////////////3//f/+//7//v/+//7//v8AAAAAAAAAAAAAAQABAAMA
CQATACIANQBNAHUAogDRAAYBPwFuAZUBsQGjAUcBtAAhALv/dv9C/yj/KP8x/zf/Sv9k
/4L/nP+v/7z/xv/P/9j/4f/r//H/9f/5//r/+//9//3///8AAAIAAgADAAYABwAHAAcA
BgAHAAcABwAIAAkACQAJAAoACgAKAAsACwALAA0ADQANAA0ADgAPAA8ADwAQABEAEAAQ
ABAAEQASABMAEwAUABYAFgAYABkAGgAbABwAHQAeACAAIQAhACIAIwAkACYAJwAqACoA
LAAtADAAMQAzADUANwA5ADoAPAA8AD8AQQBDAEUARwBJAEoASwBMAE4ATQBNAE0ATgBO
AE4ATQBNAE4ATgBNAEwASwBKAEkARgBFAEQAQgBBAD8APgA8ADoAOAA3ADUAMwAvACwA
KwApACkAJwAmACMAIwAhACAAHwAeABwAGgAYABcAFwAWABUAEgARABAAEAASABIAEAAP
AA4ADQAMAAwADAAMAAwADAAMAAsACwAKAAkACQAJAAoACgAKAAoACgAMAAsACwAMAAoA
CgALAAwACgAMAAwADAAMAAwADAAMAA4ADgAOAA4ADgAOAA8ADwAQABAAEAARABEAEQAR
ABEADwAQABAAEAASABMAEwATABMAEgARABAAEQARABEAEQARABEAEQARABEAEQARABAA
EgASABIAEgAQABAAEAAPAA0ADQANAA0ADwAOAA0ADQALAAsACwALAAoACgAKAAoACgAJ
AAkACQALAAsACwALAAsACwALAAsACgAKAAoACgAIAAgACAAIAAgACAAIAAcABwAHAAcA
BwAHAAcABwAHAAcABwAHAAcABwAHAAcABwAFAAUABQAFAAcABgAGAAYABgAGAAYABQAF
AAUAAwADAAMAAwADAAMAAwADAAMAAwADAAMABQAFAAUABgAEAAUABgAHAAsACwANAA4A
DQAOAA8AEAARABIAEgASABQAFAAUABQAFAAWABcAFwAWABcAGQAZABgAFgAVABUAEgAP
AA0ADAAOAA4ADgARABEADQAKAAkABwAFAAUABAACAAEAAAD//////////////////wAA
AAAAAAAAAAAAAAAAAAAAAAAAAAABAAEAAQAHAA8AHAAvAEUAZQCMALkA6gAfAU4BcwGR
AZcBWQHSAD0Azf+E/1L/MP8q/zH/Of9E/1r/dP+Q/6f/uP/A/8n/0v/d/+X/6f/v//P/
9v/3//n/+f/7//z//v/+////AAABAAEAAQACAAMAAwADAAIAAwADAAMABAAEAAQABQAH
AAcACQAJAAcABwAIAAkACQAJAAoACwAMAAwADAANAAwADQANAA4ADgAOABAAEQAUABUA
FgAXABYAGAAZABkAGgAbABwAHgAdACAAIAAiACUAKAApACsAKwAtAC8AMAAyADIANQA3
ADcAOQA7AD0AQABBAEIARABFAEUARQBGAEYARgBFAEUARABEAEMAQgBDAEIAQQA+AD0A
PAA6ADkANwA2ADQAMgAwAC8ALQArACcAJAAjACEAHwAdABwAGQAYABcAFwAXABUAFAAT
ABIADQANAAwACwAKAAkACAAIAAgACAAGAAUABAADAAIAAgAAAAAAAAAAAAAA//////7/
/f/9//3//v/+//7//v/+//7//f/9//7//v/+////AAAAAAIAAgACAAAAAAAAAAAAAAAA
AAAAAAACAAIAAwADAAQABAAEAAUAAwADAAMAAwAFAAYABgAGAAQABQAFAAUABAAEAAQA
BAAEAAUABgAHAAUABQAFAAUABQAFAAUABAAGAAYABgAGAAYABgAGAAUAAwADAAMAAwAF
AAQAAwADAAEAAQABAAEAAgACAAIAAgACAAEAAQABAAEAAQABAAEAAQABAAEAAQAAAAAA
AAAAAAAAAAAAAAAAAAAAAAAA///9//3//f/9//3//f/9//3///////////8BAAEAAQAB
AAEAAAD+//7//v/+/wAA/////////f/9//3//f/9//3//f/9/////////////f/9//3/
/v/+////AAABAAMAAwAFAAYACQAKAAsADAALAAwADAAMAA4ADgAOAA4ADAAOAA8ADwAQ
ABEAEwATABIAEAAPAA8ADgALAAkACAAKAAoACgANAA0ACQAGAAUAAQD//////v/8//v/
+v/5//n/+f/5//n/+//7//z//P/8//z//P/8//z//P/8//z//P/7//n/+////wsAGgAr
AEMAZwCUAMUA+gA1AWoBkwGzAbEBYQHMADUAx/98/0L/JP8k/yv/Mf8+/1b/cP+I/5//
sP++/8X/zv/Z/+H/6f/x//X/9v/3//v/+//7//r//P/8//3//v////////8CAAMAAwAD
AAQABQAFAAUABAAEAAQABQAFAAUABwAHAAkACQAKAAsADQANAA4ADwAPAA4ADQANABAA
EQARABIAEgASABQAFQAUABUAFgAXABoAHAAdAB0AHgAfACAAIgAjACYAJgAoACkALAAt
AC8AMQAzADUANgA4ADgAOwA9AEEAQwBFAEcASABJAEoATABLAEsASwBMAEwATABLAEsA
SgBKAEkASABFAEQAQwBAAD8APgA8ADsANwA2ADQAMgAxADEAMAAvACsAKAAnACUAIwAh
ACAAHQAbABkAGAAXABcAFgAVABQAEQARABAADwAMAAsACgAKAAwADAAKAAkACgAJAAgA
CAAGAAYABgAGAAYABQAFAAQAAwADAAMABAACAAIAAgACAAQAAwADAAQABAAEAAUABgAE
AAYABgAGAAYABgAGAAYABgAGAAYABgAHAAgACgALAAwADAAMAA0ADQANAA0ADQALAAwA
DAAMAAoACwALAAsADgAOAA4ADgANAA0ADQANAA0ADQANAA0ADQANAA0ADAAMAAwADAAM
AAwADAAMAAsACwALAAsACwALAAoACQAJAAcABwAHAAcABgAGAAYABgAGAAUABQAFAAUA
BQAFAAUABQAFAAUABQAEAAQABAAEAAQABAAEAAQAAgACAAIAAQABAAEAAQABAAEAAQAB
AAEAAQABAAEAAQADAAIAAAAAAAAAAAAAAP//////////////////AQABAAEAAQD/////
/////////////wAAAAABAAIAAwADAAMABQAGAAcACAAJAAoADQAOAA4ADgAOAA4ADgAO
AA4AEAARABEAEgATABUAFQAUABIAEQARABAADQALAAoACgAKAAoADQAPAAsACAAHAAMA
AQABAAAA/v/9//z/+//5//n/+f/5//v/+//8//z//P/8//z//P/+//7//v/+//7//f/9
//3/AQAHABIAIQA3AFUAfgCvAOIAGwFUAYMBqQHBAZ8BJAGDAPv/nv9e/y7/Hv8j/y3/
Nv9I/2L/fv+X/6r/uP/D/8z/1f/f/+n/7f/x//b/9//5//n/+//8//7//v///wAAAQAB
AAEAAgADAAMAAwAEAAUABQAFAAYABgAGAAcABwAHAAkACQAJAAkACgALAAsACwAMAA0A
DgAOAA4ADwAOAA8ADwAQABAAEAASABMAFAAVABYAFwAYABoAGwAbABwAHQAeACAAIQAk
ACQAJgAnACoAKwAtAC8AMQAzADQANgA2ADkAOwA7AD0APwBBAEIAQwBEAEYASQBJAEkA
SgBKAEoASQBJAEgASABHAEYARwBGAEUAQgBBAEAAPgA9ADsAOgA4ADYAMgAxAC8ALQAr
ACgAJwAlACUAIwAiAB8AHQAbABoAGQAYABYAFAASAA8ADwAOAA0ADAALAAoACgAMAAwA
CgAJAAgABwAGAAYABgAGAAYABgAGAAUABQAEAAEAAQABAAIABAAEAAQABAAEAAMAAwAE
AAQABAAFAAYABQAGAAUABAAGAAYABgAGAAgACAAIAAgACAAIAAkACQAKAAoACgALAAsA
CwALAAsACwAMAAwADAAMAA0ADQANAA4ADgAOAA4ADQANAA0ADQANAA0ADQANAAsACwAL
AAoADAAMAAwADAAKAAoACgAJAAkACQAJAAkACwAKAAkACQAHAAcABwAHAAgACAAIAAgA
BgAFAAUABQAFAAUABQAFAAUABQAFAAUABgAGAAYABgAGAAYABgAGAAYABgAGAAUABQAF
AAUABQAFAAUABQAFAAMAAwADAAMAAwADAAIAAgACAAIAAgACAAEAAQABAAMAAwADAAMA
AwADAAMAAwADAAMAAwADAAEAAQABAAIAAgADAAQABQAHAAcACQAKAAkACgALAAwADQAO
AA4ADgAQABAAEAAQAA4AEAARABEAEAARABMAEwASABAADwAPAA4ACwAJAAgABgAGAAYA
CQALAAcABAADAAEA//////7//P/7//r/+f/5//n/+f/5//f/9//4//j/+P/4//j/+P/4
//j/+P/4//r/+f/5//v///8JABYAKQA/AF0AiAC1AOYAHQFMAXEBkwGXAVUBzgA3AMX/
fP9K/yj/Iv8p/y//PP9U/27/iv+h/7D/uv/F/9D/1//h/+f/6//v//L/8//1//X/9//4
//r/+v/7//z//f/9//3//v////////8AAAEAAQABAAIAAgACAAMAAwADAAUABQADAAMA
BAAFAAcABwAIAAkACAAIAAgACQAKAAsACwAMAA4ADgAQABEAEAARABIAEwASABQAFQAV
ABgAGQAaABwAGwAeAB4AIAAhACQAJQAnACkAKwAtAC4AMAAwADMANQA1ADcAOQA7ADwA
PQA+AEAAQQBBAEEAQgBCAEIAQQBBAEIAQgBBAEAAPwA+AD0AOgA7ADoAOAA3ADMAMgAw
AC4ALAArACkAJwAlACIAIQAfAB0AGwAaABcAFQATABIAEQAPAA4ADQAMAAkACQAIAAcA
BgAFAAQABAAEAAQAAgABAAAA///+//7//v/+//7//v/8//v/+//6//r/+//8//7//P/8
//z//P/8//v/+//8//z//P/9//7//P/+//7//v8AAAAAAAAAAAAAAAAAAAAAAAAAAAEA
AQACAAIAAgADAAEAAQABAAEAAwAEAAQABAACAAMAAwADAAQABAAEAAQABQAFAAUABQAD
AAMAAwADAAUABQAFAAQABAAEAAQABAACAAIAAgABAAMAAwADAAMAAwACAAEAAQADAAMA
AwADAAAAAAAAAAAAAAD/////////////////////////////AAAAAAAAAAAAAAAAAAAA
AP7//v/+//3/////////////////////////////////////////AAAAAAAAAAAAAAAA
////////AQABAAEAAQABAAEAAQABAAEAAQABAAEAAQABAAEAAgAEAAUABgAHAAcABwAJ
AAoADQAOAA8AEAAPABAAEAAQABIAEgASABIAEgAUABUAFQAWABcAGQAZABgAFgAVABUA
FAARAA8ADgAMAAwADAAPABEADQAKAAkABwAFAAUABAACAAEAAAD/////////////////
/wAAAAACAAIAAgACAAIAAgACAAIAAgABAAEAAwAJABUAIgAzAEsAbQCYAMcA+AAvAVwB
gQGdAZUBPwGuACEAvf96/0r/MP8w/zn/P/9M/2L/fP+W/63/vP/I/9H/2v/j/+3/9f/5
//v//P/9////AQADAAIABAAEAAUACAAJAAkACQAIAAkACQAJAAoACwALAAsADgAOAA4A
DwAPAA8AEQARAA8ADwAQABEAEQARABIAEwAUABQAFAAVABgAGQAZABoAGAAYABoAGwAc
AB0AHgAfACAAIgAjACMAJgAnACgAKgArAC4ALgAwADEANAA1ADcAOQA7AD0APgBAAEAA
QwBFAEcASQBLAE0ATgBPAFAAUgBTAFMAUwBUAFIAUgBRAFEAUgBSAFEAUABRAFAATwBM
AEsASgBIAEcAQwBCAEAAPgA+AD0AOwA5ADUAMgAxAC8ALQArACoAJwAnACUAJAAjACEA
IAAfAB4AHQAdABwAGwAZABcAFQAUABYAFgAUABMAFAATABIAEgAQABAAEAAQABAADwAP
AA4ADQANAA0ADgAOAA4ADgAOABAADwAPABAAEAAQABEAEgAQABIAEgASABAAEAAQABAA
EgASABIAEgAUABQAFQAVABQAFAAUABUAFwAXABcAFwAXABgAGAAYABgAGQAZABkAGgAa
ABoAGgAZABkAGQAZABkAGQAZABkAGQAZABkAGAAaABoAGgAaABgAGAAYABcAFwAXABcA
FwAXABYAFQAVABcAFwAXABcAFgAWABYAFgAUABMAEwATABUAFQAVABUAEwATABMAEwAU
ABQAFAAUABQAFAAUABQAFAAUABQAEwATABMAEwATABMAEwATABMAFQAVABQAFAAUABQA
FAAWABUAFQAVABMAEwATABMAEwATABMAEwATABMAEwATABMAEwATABQAFAAVABYAFwAZ
ABkAGwAcAB0AHgAfACAAIQAiACIAIgAmACYAJgAmACQAJgAnACcAJgAnACkAKQAqACgA
JwAnACYAIwAhACAAIAAgACAAIwAjAB8AHAAbABkAFwAXABYAFAATABIAEQARABEAEQAR
AA8ADwAQABAAEgASABIAEgASABIAEgASABIAEwATABMAFQAdACgAOQBPAG0AmADLAAAB
OwF0AaEBxwHZAa0BMAGRAAsAsv9u/0T/OP89/0f/UP9g/3r/lv+v/8D/zv/Z/+T/7f/1
//3/AwAJAAwADwARABEAEwASABQAFAAVABgAGQAZABkAGgAbABsAGwAcAB0AHQAdAB4A
HgAeAB8AHwAfACEAIQAjACMAJAAlACMAIwAkACUAJgAmACYAJwAoACkAKQAqACoAKgAs
AC0ALgAvADAAMQAwADIAMwAzADYANwA4ADoAPQBAAEAAQgBBAEQARQBHAEkASwBNAE4A
UgBSAFUAVwBZAFsAXQBfAGAAYQBiAGQAZQBlAGUAZgBoAGgAZwBnAGQAZABjAGIAYwBi
AGEAXgBdAFwAWgBZAFUAVABSAFAATgBNAEsASQBHAEQAQwBBAD8APQA8ADkANwA1ADQA
MwAxADAALwAuACsAKwAqACkAKgApACgAKAAmACYAJAAjACQAIwAiACIAIAAgACAAIAAg
AB8AHwAeAB0AHQAdAB4AHgAeAB4AHgAgAB8AHwAgAB4AHgAfACAAIAAiACIAIgAgACAA
IAAgACIAIgAiACIAJAAkACUAJQAmACYAJgAnACcAJwAnACcAJwAoACgAKAAqACsAKwAr
ACoAKgAqACoAKwArACsAKwAtAC0ALQAtACsAKwArACoALAAsACwALAAqACoAKgApACkA
KQApACkAKgAqACoAKwAqACkAKAAnACgAKAAoACgAKAAnACcAJwAlACUAJQAlACUAJQAl
ACUAJgAmACYAJgAmACYAJgAmACYAJgAmACUAJQAlACUAJQAlACUAJQAlACcAJQAkACQA
JAAkACQAJgAlACUAJQAlACUAJQAlACUAJQAlACUAJQAlACUAJQAlACUAJQAmACgAKQAq
ACsALQAtAC8AMAAxADIAMwA0ADMANAA0ADQAOAA4ADgAOAA2ADgAOQA5ADoAOwA9AD0A
PAA6ADkAOQA4ADUAMwAyADIAMgAyADUANQAxAC4ALQAtACsAKwAqACgAJwAmACUAJwAn
ACcAJwAlACUAJgAmACYAJgAmACYAKAAoACgAKAAoACkAKQArADEAPQBOAGEAfQCjANAA
AQE4AXEBnAHBAd0BwwFVAbgALQDR/5D/ZP9S/1T/W/9j/3j/kv+s/8b/2//o//L/+/8G
AA8AFwAdACEAIwAmACkAKQArACsALAAuAC4ALwAwADEAMQAxADIAMwAzADMANAA1ADUA
NQA4ADgAOAA5ADcANwA5ADkAOwA7ADwAPQA9AD0APgA/AEAAQABAAEEAQgBDAEMARABG
AEYASABJAEoASwBMAE0ATgBQAFEAUQBUAFUAVgBYAFkAXABcAF4AXQBgAGEAYwBlAGcA
aQBqAG4AbgBxAHMAdQB3AHkAewB8AH0AfgCAAIMAgwCDAIQAhACEAIMAgwCEAIQAgwCC
AH8AfgB9AHoAegB6AHkAeQB1AHQAcgBwAG4AbQBrAGkAZwBkAGMAYQBfAF0AXABZAFkA
VwBWAA==
         </WaveFormData>
      </LeadData>
      <LeadData>
         <LeadByteCountTotal>10000</LeadByteCountTotal>
         <LeadTimeOffset>0</LeadTimeOffset>
         <LeadSampleCountTotal>5000</LeadSampleCountTotal>
         <LeadAmplitudeUnitsPerBit>4.88</LeadAmplitudeUnitsPerBit>
         <LeadAmplitudeUnits>��V</LeadAmplitudeUnits>
         <LeadHighLimit>2147483647</LeadHighLimit>
         <LeadLowLimit>268435456</LeadLowLimit>
         <LeadID>V6</LeadID>
         <LeadOffsetFirstSample>0</LeadOffsetFirstSample>
         <FirstSampleBaseline>0</FirstSampleBaseline>
         <LeadSampleSize>2</LeadSampleSize>
         <LeadOff>FALSE</LeadOff>
         <BaselineSway>FALSE</BaselineSway>
         <ExcessiveACNoise>FALSE</ExcessiveACNoise>
         <MuscleNoise>FALSE</MuscleNoise>
         <LeadDataCRC32>4081761820</LeadDataCRC32>
         <WaveFormData>
JAAkACQAJAAiACAAHgAcABoAGAAWABQAEgAQAA4ADAAKAAgABgAEAAEAAAD///7//f/8
//v/+v/3//b/9f/0//L/8v/y//L/8P/w//D/8P/u/+7/7v/u/+z/7P/s/+z/6v/q/+r/
6v/q/+r/6v/q/+r/6v/q/+r/6v/q/+r/6v/q/+r/6v/q/+z/7P/s/+z/7P/s/+z/7P/s
/+z/7P/s/+z/7P/s/+z/7v/u/+7/7v/s/+z/7P/s/+7/7v/u/+7/7v/u/+7/7v/u/+7/
7v/u/+z/7P/s/+z/7P/s/+z/7P/s/+z/7P/s/+z/7P/s/+z/7P/s/+z/7P/s/+z/7P/s
/+r/6v/q/+r/6P/o/+j/6P/m/+b/5v/m/+j/6P/o/+j/5v/m/+b/5v/k/+T/5P/k/+T/
5P/k/+T/4v/i/+L/4v/k/+T/5P/k/+T/5P/k/+T/4v/i/+L/4v/g/+D/4P/g/+D/4P/g
/+D/4P/g/+D/4P/h/+H/4f/h/97/3v/e/97/3v/e/97/3v/e/97/3v/f/+D/4f/i/+P/
5P/l/+X/5f/l/+b/5//o/+j/6P/p/+r/6v/q/+v/6//q/+v/7P/t//D/8P/v/+7/7P/s
/+r/6f/o/+b/5v/m/+f/6P/o/+b/4//g/97/3P/a/9n/2P/X/9X/1P/U/9T/1P/U/9T/
1P/T/9P/0//T/9T/1P/T/9P/1f/V/9X/1f/V/9P/1v/b/+T/8P8DACEARABrAJUAxgD2
ABwBPwFNASMBuwBCAOf/rv+F/2b/Vv9Q/07/Vf9h/3H/hf+Y/5//pv+q/7H/uf+//8L/
xf/J/8v/zP/M/87/0P/R/9L/0//T/9L/0v/S/9L/0//T/9P/0//U/9X/1f/V/9X/1f/V
/9b/2P/Y/9n/2f/X/9j/2P/Y/9n/2f/Z/9r/3f/d/93/3f/c/9z/3f/d/93/3v/f/+D/
3//f/+D/4f/h/+L/4//j/+X/5//o/+n/6v/r/+3/7f/s/+7/8P/w//P/9f/1//b/+v/8
//z///8BAAIAAwAFAAcACAAKAAwADAANAA4ADwAPAA8ADwAPABEAEAAQABAADwAPAA8A
DgAOAA0ADAALAAoACQAIAAcABAADAAAA///9//v/+f/3//X/8//y//D/7v/s/+v/6v/o
/+j/5v/l/+L/4f/g/9//3v/d/97/3v/c/9z/2//Z/9v/2//a/9r/2v/a/9n/2f/Z/9n/
2P/Y/9j/2P/X/9f/2f/Z/9r/2v/Z/9n/2P/W/9j/2P/Y/9j/2P/Z/9r/2v/b/9v/2//b
/9n/2v/b/9v/2//b/9z/3P/c/93/3f/e/97/3v/e/97/4P/g/+D/4P/e/9//4P/g/97/
3v/e/97/4P/g/+D/4P/g/+D/4P/g/+L/4v/h/+H/4P/g/+D/4P/g/9//3//f/+H/4f/h
/+D/4P/g/9//3//e/97/3v/e/9//3//f/9//3//f/9//3v/g/+D/4P/h/9//3//f/9//
4f/g/+D/4P/g/+D/4P/g/+D/4P/g/+D/4P/g/+D/4P/g/+D/4P/g/+D/4P/g/+D/4P/g
/+D/4P/i/+L/4v/i/+L/4v/i/+L/4v/i/+L/4v/i/+P/4//l/+X/5P/k/+T/5P/k/+T/
5P/k/+T/5P/l/+f/6f/r/+r/6//s/+3/7//v//H/8v/z//T/9P/0//X/9v/2//b/9//3
//j/+f/6//v//P/8//v/+v/6//r/+P/3//b/9P/0//T/9f/2//b/9P/x/+7/7v/s/+z/
6//q/+n/5//m/+b/5v/m/+b/6P/o/+n/6f/n/+f/6P/o/+n/6f/p/+n/6//p/+n/6//u
//X/AAAQACMAQQBmAI0AtwDmABABNAFRAU8BEQGhADAA5f+6/5X/fP9w/2z/bv93/4f/
mf+r/7j/v//E/8r/0f/X/9v/4P/l/+f/6f/o/+r/6v/q/+v/7P/t/+3/7v/u/+7/7v/v
/+//7//v//L/8//z//P/8//z//P/9P/0//T/9f/1//X/9v/2//b/9//3//f/+P/5//n/
+f/5//r/+v/7//v/+//8//3//v//////AAABAAEAAgADAAMABQAHAAgACQAKAAsADQAN
ABAAEgAUABQAFwAZABkAGgAaABwAHAAfACMAJAAlACcAKQAqACwALgAvAC8ALwAvADAA
MQAyADMAMwAyADIAMgAzADMAMwAyADIAMQAwAC8ALgAtACwAKwAqACkAJgAlACUAIwAh
AB8AHQAbABoAGAAWABQAEwASABIAEgAQAA8ADAALAAoACQAJAAcABwAGAAgACAAHAAUA
BwAHAAYABgAEAAQAAwADAAUABQAEAAQABgAGAAUABQAFAAUABgAGAAYABwAHAAYACAAI
AAgACAAIAAkACgAKAAkACQAJAAkACQAKAAsACwALAAsADAAMAAoACwALAAwADAAMAAwA
DAAOAA4ADgAOAA4ADwAQABAAEAAQABAAEAAQABAAEAAQABAAEAAQABAAEAAQAA8ADwAQ
ABAAEAAQABAADwAPAA8ADwAPAA8ADgAQABAADwAPAA4ADgAOAA4ADwAPAA8ADwAPAA8A
DwAOAA4ADgAOAA8ADwAPAA8ADwAPAA4ADgAOAA4ADgAOAA4ADgAOAA4ADgAOAA4ADgAO
AA4ADgAOAA4ADgAOAA4ADgAQABAAEAAQAA4ADgAOAA4ADgAOAA4ADgAQABAAEAAQAA4A
DgAPAA8ADwAPAA4ADgAOAA4ADgAOAA4ADgAOAA4AEAARABIAEwASABMAFAAVABUAFQAX
ABgAGQAaABoAGgAbABwAHAAcABsAGwAcAB0AHgAfACAAIAAhACAAIAAgABwAGwAaABgA
FgAWABcAGAAaABgAFQASABAADgAOAA0ADAALAAkACAAGAAYABgAGAAgACAAJAAkACQAJ
AAoACgAJAAkACQAJAAkACQAJAAkACgAPABYAIAAxAEkAaACPALcA5AASATgBWQFvAVsB
BQGKACUA6P/D/6T/jv+I/4b/i/+X/6X/t//K/9X/2P/c/+H/6f/v//T/+f/9////AAAC
AAIAAgABAAIAAwADAAYABgAGAAYABQAFAAUABQAGAAcABwAHAAcABwAHAAgACAAIAAkA
CQAJAAoACgAKAAkACQAJAAoADQANAA0ADQAMAAwADQANAA0ADgAPABAAEQARABIAEwAT
ABQAFQAVABUAFwAYABkAGgAbAB0AHQAcAB4AIAAgACMAJQAlACYAKAAqACoALQAxADIA
MwA1ADUANgA4ADoAOgA7ADwAPQA9AD0APQA9AD0APAA8ADwAOwA7ADsAOgA6ADkAOAA3
ADgANwA2ADUAMwAxAC0AKwArACkAJwAlACMAIQAgAB4AHAAaABkAGAAUABQAEgARABIA
EQAQAA8ADQALAAsACgAKAAoACQAHAAcABwAGAAYABgAGAAUABQAFAAUABAAEAAIAAgAB
AAEAAQABAAIAAgAAAAEAAQAAAAIAAgACAAIABAAFAAYABgADAAMAAwADAAEAAgADAAMA
AwADAAQABAACAAMAAwAEAAQABAAEAAQAAgACAAIAAgACAAMABAAEAAQABAAEAAQABAAE
AAQABAAEAAQABAAEAAQABAADAAMAAgACAAIAAgAEAAMAAwADAAMAAwADAAIAAgACAAEA
AQAAAAAAAAAAAP///////////////////v/+//7//v/////////////////+//7//v/+
//7//v/+//z//P/8//z//P/8//z//P/8//z//P/8//7//v/+//7//v/+//z/+v/6//r/
+v/6//r/+v/6//z//P/9//3/+//7//r/+v/6//r/+v/6//r/+v/6//r/+v/7//z//f/+
////AAABAAEAAQADAAQABQAGAAYABgAFAAYABgAGAAcABwAIAAkADAANAA4ADgANAAwA
DAAMAAwACwAKAAgACAAIAAkACgAIAAYAAwAAAP7//P/8//v/+v/5//f/9v/2//b/9v/2
//b/9v/3//f/9f/1//b/9v/3//f/9//3//n/+f/3//X/+P/9/wQAEgAlAD8AYACJALMA
5AAWAT4BYQF1AVMB9QB6ABcA3P+x/47/fP92/3T/ef+F/5P/pf+4/8P/yP/M/9P/2//h
/+b/6//t/+//8P/y//L/8v/z//T/9f/1//b/9v/2//b/9//3//f/9//4//n/+f/5//v/
+//7//z//P/8//3//f/7//z//P/8/////////wAAAQABAAEAAQAAAAAAAQABAAMABAAF
AAYABQAFAAYABwAHAAgACQAJAAkACwAMAA0ADgAPABEAEQASABQAFgAWABkAGwAbABwA
IAAiACIAJQAlACYAJwApACkAKgAsAC4AMgAzADQANQA1ADUANQA1ADUANAA0ADQAMwAz
ADMAMgAyADEAMAAvAC4ALQAsACsAKAAnACQAIwAjACEAHwAdABsAGQAYABYAEgAQAA8A
DgAMAAwACgAJAAYABQAEAAMAAwABAAEAAAD+//7//f/7//3//f/8//z//P/8//v/+//7
//v/+v/6//r/+v/5//n/9//3//j/+P/2//f/9//2//j/+P/4//j/+P/5//r/+v/5//n/
+f/5//v//P/9//3//f/9//7//v/+//////8AAAAAAAAAAAAAAAAAAAAAAAAAAAEAAgAC
AAAAAAAAAAAAAAAAAAAAAAAAAAAAAAAAAAAAAAD/////AAAAAAAAAAAAAP////////3/
/f/9//z//v/+//3//f/8//z//P/8//v/+//7//v//f/9//3//P/8//z//P/9//v/+//7
//v//f/8//z//P/6//r/+v/6//r/+v/6//r/+v/6//r/+v/6//r/+v/6//r/+v/6//r/
+P/4//j/+P/6//r/+v/6//r/+v/6//r/+v/6//j/+P/5//n/+f/5//j/+P/6//r/+v/6
//j/+P/4//j/+v/7//z//f/8//3//v////////8BAAIAAwAEAAQABAAFAAYABgAGAAcA
BwAIAAkACgALAAwADAALAAoACgAKAAYABQAEAAIABAAEAAUABgAEAAIA///8//r/+P/4
//f/9v/1//P/8v/0//T/9P/0//T/9P/1//X/9f/1//b/9v/z//P/8//z//X/9f/1//X/
+P///woAGgAvAE0AcgCZAMUA9gAeAUIBXQFZARUBpQA4AO//wv+d/4T/ev90/3j/g/+T
/6X/t//E/8v/zv/S/9f/3f/l/+r/7f/v/+//8P/y//L/8v/z//T/9f/1//j/+P/4//j/
+f/5//n/+f/6//v/+//7//v/+//7//z/+v/6//v/+//9//7//v/+//3//f/9//7/////
//////8AAAAAAQABAAMABAAFAAYABwAHAAgACQAJAAoACwALAAsADQAOAA8AEgATABUA
FQAUABYAGAAYABsAHQAdAB4AIAAiACIAJQApACoAKwAtAC0ALgAwADIAMgAzADQANQA3
ADcANwA3ADcANgA2ADYANwA3ADcANgA2ADUANAAzADIAMQAwAC8ALgAtACoAKQAnACUA
IwAhACEAHwAeABwAGgAYABcAFgAUABQAEgARABAADwAOAA0ADQALAAsACgAIAAgABwAF
AAUABQAEAAQABgAGAAUABQAFAAUABAAEAAYABgAFAAUABQAFAAYABgAEAAUABQAEAAYA
BgAGAAYABgAHAAgACAAJAAkACQAJAAcACAAJAAkACQAJAAoACgAKAAsACwAMAAwADAAM
AAwADAAMAAwADAAMAA0ADgAOAAwADAAMAAwADgAOAA4ADgAMAAwADAAMAA4ADgANAA0A
DgAOAA4ADgAOAA0ADQANAA0ADQANAAwADAAMAAsACwAKAAoACgAKAAkACQAJAAkACQAJ
AAkACAAKAAoACgALAAkACQAJAAkACwAKAAoACgAKAAoACgAKAAwADAAMAAwACgAKAAoA
CgAKAAoACgAKAAoACgAKAAoACgAKAAoACgAKAAoACgAKAAwACgAKAAoACgAKAAoACgAK
AAoACgAKAAsACwALAAsACgAKAAoACgAKAAoADAAMAAwADAAMAA0ADgAPABAAEQASABMA
EwATABUAFgAXABgAGAAYABsAHAAcABwAHQAdAB4AHwAgACEAIgAiAB8AHgAeAB4AHAAb
ABoAGAAaABoAGwAcABoAGAAVABIAEgAQABAADwAOAA0ACwAKAAoACgAKAAoADAAMAA0A
DQALAAsADAAMAA0ADQANAA0ADwANAA0ADwASABcAHgAuAEEAWwB8AKEAyQD4ACIBRAFj
AW8BQwHbAGYAEwDi/7//ov+U/5D/kP+X/6X/tf/J/9j/3//k/+j/7f/1//v//v8BAAUA
BwAIAAgACgAKAAsADAANAA0ADgAOAA4ADgAPAA8ADwAPABAAEQARABEADwAPAA8AEAAS
ABIAEwATABMAFAAUABQAFQAVABUAFgAXABcAFwAXABYAFgAXABcAFwAYABkAGgAbABsA
HAAdAB8AIAAhACEAHwAhACIAIwAkACUAJwAnACgAKgAsACwALQAvAC8AMAAyADQANAA3
ADkAOgA7AD0APwBAAEIARABEAEUARgBHAEcARwBHAEcARwBGAEYARgBHAEcARwBGAEYA
RQBEAEMAQgBBAEAAPwA+AD0AOgA5ADcANQAzADEALwAtACwAKgAoACYAJQAkACIAIgAg
AB8AHgAdABwAGwAZABcAFwAWABYAFgAVABMAEQARABAAEAAQABAADwAPAA8ADwAOAA4A
EAAQAA8ADwANAA0ADgAOAA4ADwAPAA4ADgAOAA4ADgAOAA8AEAAQAA0ADQANAA0ADQAO
AA8ADwANAA0ADgAOABAAEQARABIAEAAQABAAEAAQABAAEAAQABAAEQASABIAEAAQABAA
EAASABIAEgASABAAEAAQABAAEAAQAA8ADwAQABAAEAAQABAADwAPAA8ADwAPAA8ADgAO
AA4ADQANAAwADAAMAAwADQANAA0ADQALAAsACwAKAAwADAAMAA0ACwALAAsACwANAAwA
DAAMAAwADAAMAAwACgAKAAoACgAIAAgACAAIAAoACgAKAAoACgAKAAoACgAKAAoACgAK
AAwACgAIAAgACAAIAAgACAAIAAgABgAGAAcABwAHAAcABgAGAAgACAAIAAgACAAIAAgA
CAAIAAkACgALAAoACwAMAA0ADwAPABEAEgARABIAEgASABMAFAAUABQAEwATABQAFQAY
ABkAGgAaABkAGAAYABgAFAATABIAEAASABIAEwAUABQAEgAPAAwACAAGAAYABQAEAAMA
AQAAAAAAAAAAAAAAAAAAAAEAAQABAAEAAgACAAEAAQABAAEAAQABAAEAAQACAAkAFAAi
ADUAUwB4AJ0AywD8ACoBTgFtAXEBNQHDAFAAAQDS/6v/kP+C/37/fv+H/5X/pf+3/8b/
z//W/9r/3//l/+v/8P/1//n/+f/6//z//P/8//v//P/9//3//v/+//7//v//////////
/wAAAQABAAEAAQABAAEAAgACAAIAAwADAAMABAAEAAQABwAHAAcACAAHAAcABwAHAAgA
CAAJAAkACQAKAAsADAALAAsADAANAA8AEAARABEAEQATABQAFQAWABcAGQAZABoAHAAe
AB4AIQAjACMAJAAmACgAKAArAC0ALgAvADEAMgA0ADcAOgA5ADkAOQA5ADkAOQA5ADkA
OwA6ADoAOgA5ADkAOQA4ADYANQA0ADMAMgAxADAALwAwAC8ALAArACcAJQAjACEAHwAd
ABwAGgAYABYAFQAUABIAEgAQAA8ADgANAAwACwAJAAcABwAGAAYABgAFAAMAAwADAAIA
AgACAAIAAQABAAEAAQAAAAAAAAAAAP/////9//3//v/+//7///////7/AAAAAAAAAAD+
////AAAAAP////////////8AAAEAAQABAAEAAgACAAIAAwADAAQABAAEAAQABAAEAAQA
BAAEAAIAAwAEAAQABAAEAAQABAAEAAQABAAEAAIAAgACAAIAAgACAAEAAQAAAAAAAAAA
AAIAAQABAAEAAQABAAEAAAAAAAAA//////7//v/+//7//f/9//3//f/9//3//f/8//z/
/P/8//3/+//7//v/+//7//r/+v/6//r/+v/6//r/+P/4//j/+P/4//j/+P/4//j/+P/4
//j/+P/4//j/+P/4//b/9v/2//b/9v/2//b/9v/2//b/9v/3//f/9//3//b/9v/2//b/
9v/2//b/9v/2//b/9P/1//b/9//4//n/+v/7//v/+//9//7///8AAAAAAAABAAIAAgAC
AAMAAwAEAAUACAAJAAoACgAJAAgACAAIAAYABQAEAAIAAgACAAMABAAEAAIA///8//r/
+P/4//f/9v/1//P/8v/w//D/8P/w//D/8P/x//H/8f/x//L/8v/z//P/8//z//P/8//z
//P/9P/3//7/CgAbADMAVgB7AKMA1AAGAS4BUQFpAVMB+QB8ABkA2v+x/47/dv9w/27/
c/99/43/n/+y/73/xP/K/8//1f/b/+L/5f/n/+v/7P/s/+z/7v/v//D/8f/x//L/8v/y
//L/8//z//P/8//y//P/8//z//P/8//z//T/9P/0//X/9f/1//b/9v/2//f/9//3//j/
+f/5//n/+f/6//r/+//7//n/+v/7//z//f/9//7//////wAAAQABAAEAAwAEAAUABgAH
AAkACQAKAAwADgAOABEAEwATABQAFgAYABgAGwAfACAAIQAjACMAJAAmACgAKAApACoA
KwAtAC0ALQAtAC0ALAAsACwALQAtAC0ALAAsACsAKgApACgAJwAmACUAJAAjACAAHwAf
AB0AGwAZABcAFQAUABIAEAAOAA0ADAAIAAgABgAFAAIAAQAAAP/////9//3//P/+//7/
/f/7//n/+f/4//j/+P/4//f/9//5//n/+P/4//b/9v/1//X/9//3//j/+P/2//f/9//2
//j/+P/4//j/9v/3//j/+P/5//n/+f/5//n/+v/7//v/+f/5//r/+v/6//v/+//8//z/
/P/8//z//P/8//z//P/8//3//v/+//7//v/+//7//v/+//7//v/8//z//P/8//7//v/9
//3//P/8//z//P/+//3//f/9//3//f/9//z//P/8//v/+//8//z//P/8//3//f/9//3/
/f/9//3//P/8//z//P/9//3//f/9//3//f/8//z//P/8//z//P/8//z//P/8//z//P/8
//z//P/8//z//P/8//z//P/8//z//P/8//z//P/8//z//P/8//z//P/8//z//P/9//3/
/f/9//z//P/8//z//P/8//z//P/8//z//P/9//7///8AAAEAAgADAAMAAwAFAAYABwAI
AAgACAAJAAoACgAKAAkACQAKAAsADAANAA4ADgANAAwADAAMAAoACQAIAAYABAAEAAUA
BgAGAAQAAQD+//7//P/8//v/+v/5//f/9v/2//b/9v/2//T/9P/1//X/9//3//j/+P/3
//f/9//3//f/9//3//f/+v8BAAoAGAArAEUAZgCNALcA5gAOATQBUwFdAS0BxQBSAP3/
zP+p/47/fv96/3r/gf+P/5//s//C/8n/zv/U/9v/3//n/+z/7//x//H/9P/0//b/9v/3
//j/+f/5//r/+v/6//r/+//7//v/+//8//3//f/9//3//f/9//7//v/+/////////wAA
AAAAAAMAAwADAAQABQAFAAUABQAGAAYABwAHAAcACAAJAAoACQAJAAoACwANAA4ADwAP
AA8AEQASABMAFAAVABcAFwAYABoAHAAcAB0AHwAfACAAJAAmACYAKQArACwALQAvADEA
MgA0ADYANgA3ADgAOQA5ADkAOQA5ADsAOgA6ADoAOQA5ADkAOAA6ADkAOAA3ADgANwA2
ADUAMgAxAC4ALQAtACsAKQAnACUAIwAiACAAHgAcABsAGgAYABgAFgAVABQAEwASABEA
EAAPABAAEAAQABAADwANAA0ADQAMAAwADAAMAAsACwALAAsACgAKAAwADAALAAsACwAL
AAwADAAKAAsACwAKAAsADAANAA4ADAANAA4ADgAPAA8ADwAPAA0ADgAPAA8ADwAPABAA
EAAQABEAEQASABIAEgASABIAEgASABIAEgASABMAFAAUABQAFAAUABQAFAAUABQAFAAS
ABIAEgASABQAFAATABMAFAAUABQAFAAUABMAEwATABUAFQAVABQAFAAUABMAEwAUABQA
FAAUABMAEwATABMAEwATABMAEgASABIAEgATABMAEwATABMAFQAUABQAFAAUABQAFAAU
ABIAEgASABIAFAAUABQAFAASABIAEgASABQAFAAUABQAFAAWABQAFAAWABYAFgAWABYA
FgAWABYAFgAWABcAFwAXABcAFgAWABYAFgAWABYAFgAWABYAFgAYABkAGgAbABwAHQAe
AB8AHwAfACEAIgAjACQAJAAkACUAJgAmACYAJwAnACgAKQAqACsALAAsACsAKgAqACoA
KAAnACYAJAAiACIAIwAkACYAJAAhAB4AHAAaABoAGQAYABcAFQAUABQAFAAUABQAFAAU
ABUAFQAXABcAGAAYABcAFwAXABcAFwAVABUAFwAaACEAKgA6AE0AawCOALUA3wAOATgB
XAF5AXcBNwHDAFIACQDe/7v/pP+Y/5j/mP+h/63/v//T/+L/6f/u//T/+f///wUADAAN
AA8AEQAQABIAFAAUABMAFAAVABUAGAAYABgAGAAXABcAFwAXABgAGQAZABkAGwAbABsA
HAAcABwAHQAdABsAHAAcABwAHQAdAB0AHgAfAB8AHwAfACIAIgAjACMAIQAiACMAJAAl
ACUAJgAnACcAKAApACkAKQArACwALQAwADEAMwAzADIANAA2ADYAOwA9AD0APgBAAEIA
QgBFAEcASABJAEsASwBMAE4AUABQAFEAUgBTAFMAUwBTAFMAVQBUAFQAVABVAFUAVQBU
AFQAUwBSAFEAUABPAE4ATQBMAEsASABHAEMAQQA/AD0AOwA5ADgANgA0ADIAMQAwAC4A
LgAsACsALAArACoAKQAlACMAIwAiACQAJAAjACEAIQAhACAAIAAeAB4AHQAdAB0AHQAc
ABwAHAAcABsAGwAdAB0AHgAeAB4AHwAfAB4AHgAeAB4AHgAeAB8AIAAgAB8AHwAfAB8A
HwAgACEAIQAhACEAIgAiACAAIQAhACIAIgAiACIAIgAiACIAIgAiACIAIwAkACQAIgAi
ACIAIgAiACIAIgAiACIAIgAiACIAIgAiACEAIQAkACQAJAAkACIAIQAhACEAIQAhACEA
IAAgACAAHwAfACAAIAAgACAAIQAhACEAIQAfAB8AHwAeAB4AHgAeAB8AHwAfAB8AHwAf
AB4AHgAeACAAIAAgACAAHgAeAB4AHgAeAB4AHgAeAB4AHgAeAB4AIAAgAB4AHgAeAB4A
HgAgACAAIAAgAB4AHgAfAB8AHwAfAB4AHgAeAB4AHgAeAB4AHgAeAB4AHgAfACAAIQAi
ACMAJAAlACUAJQAnACgAKQAqACoAKgAtAC4ALgAuAC0ALQAuAC8AMAAxADIAMgAzADIA
MgAyADAALwAuACwAKgAqACsALAAuACwAKQAmACIAIAAgAB8AIAAfAB0AHAAaABoAGgAa
ABoAGgAbABsAGwAbABwAHAAbABsAGwAbAB0AGwAbABsAHAAhACgANABFAF8AggCpANUA
BgE4AWABgQGVAXcBGQGgAD0AAgDX/7L/oP+a/5j/nf+n/7f/y//c/+f/7P/y//n///8F
AAoADwATABUAFgAWABgAGAAXABgAGQAZABwAHAAcABwAHQAdAB0AHQAeAB8AHwAfAB8A
HwAfACAAIAAgACEAIQAhACIAIgAiACMAIwAjACQAIwAjACMAIwAmACYAJwAnACUAJgAn
ACgAKQApACoAKwArACwALQAtAC0ALwAwADEANAA1ADcANwA2ADgAOgA6AD8AQQBBAEIA
RABGAEYASQBNAE4ATwBRAFEAUgBUAFYAVgBXAFgAWQBbAFsAWwBbAFsAWgBaAFoAWwBb
AFsAWgBaAFkAWABXAFYAVQBUAFMAUgBRAE4ATQBJAEcARQBDAEEAPwA+ADwAOgA4ADcA
NgA0ADQAMgAxAC4ALQAsACsAKwApACkAKAAoACgAJwAlACcAJwAmACYAJAAkACMAIwAj
ACMAIgAiACIAIgAhACEAIQAhACIAIgAiACMAIwAiACIAIgAiACIAIgAjACQAJAAjACMA
IwAjACUAJgAnACcAJwAnACgAKAAoACkAKQAqACgAKAAoACgAKAAoACgAKAAqACsALAAs
ACwALAAsACwALAAsACwALAAsACwALAAsACwALAArACsALAAsACwALAAsACsAKwArACsA
KwArACoALAAsACsAKwAqACoAKgAqACkAKQApACkAKwArACsAKgAoACgAKAApACkAKQAp
ACkAKQAoACgAKAAqACoAKgAqACgAKAAoACgAKAAoACgAKAAqACoAKgAqACoAKgAoACgA
KAAoACgAKgAqACoAKgAoACgAKQApACsAKwAqACoAKgAqACoAKgAqACoAKgAqACwALQAu
AC8AMAAxADIAMwA1ADUANwA4ADcAOAA4ADgAOwA8ADwAPAA9AD0APgA/AEAAQQBCAEIA
QQBAAEAAQAA+AD0APAA6ADwAPAA9AD4APAA6ADcANAA0ADIAMgAxADAALwAtACwALgAu
AC4ALgAuAC4ALwAvAC8ALwAwADAALwAvAC8ALwAvAC8AMQAxADYAPwBKAFoAcQCRALYA
3QALATwBYgGGAaEBkwFBAckAYAAfAPb/1f++/7T/sP+0/8H/0f/j//f/AgAHAAwAEgAX
AB8AJQAoACsALwAxADIANAA0ADIAMwA0ADUANQA2ADYANgA2ADkAOQA5ADkAOgA7ADsA
OwA7ADsAOwA8ADwAPAA9AD0APwBAAEAAQABBAEEAQQBCAEMAQwBDAEMARgBGAEcARwBH
AEgASQBKAEsASwBMAE0ATQBOAE8ATwBRAFMAVABVAFYAVwBZAFkAXABeAGAAYABjAGUA
ZQBmAGgAagBqAG0AcQByAHMAdQB3AHgAegB8AHwAfQB+AH8AgQCBAIEAgQCDAIIAggCC
AIEAgQCBAIAAggCBAIAAfwB+AH0AfAB7AHoAeQB2AHUAcwBxAG8AbQBtAGsAagBoAGQA
ZABjAA==
         </WaveFormData>
      </LeadData>
   </Waveform>
</RestingECG>
