# Supplementary material for: Detection of Left Atrial Enlargement Using a Convolutional Neural Network-Enabled Electrocardiogram
Source: Front Cardiovasc Med. 2020 Dec 17;7:609976. doi: 10.3389/fcvm.2020.609976 (PMC7773668; doi:10.3389/fcvm.2020.609976)
Supplement: Supplementary file 5 [file Data_Sheet_5.ZIP › normal4/1802037071_5973_00000009.XML]

<?xml version="1.0" encoding="Windows-1252"?>
<!DOCTYPE RestingECG SYSTEM "restecg.dtd">
<RestingECG>
   <PatientDemographics>
      <PatientID>1802037071</PatientID>
      <PatientAge>72</PatientAge>
      <AgeUnits>Years</AgeUnits>
      <Gender>Male</Gender>
      <PatientLastName>cuisanhui</PatientLastName>
   </PatientDemographics>
   <TestDemographics>
      <DataType>Resting</DataType>
      <Site>1</Site>
      <AcquisitionDevice>MAC55</AcquisitionDevice>
      <Status>Unconfirmed</Status>
      <Priority>Normal</Priority>
      <AcquisitionTime>09:29:35</AcquisitionTime>
      <AcquisitionDate>05-10-2017</AcquisitionDate>
      <CartNumber>1</CartNumber>
      <AcquisitionSoftwareVersion>009C</AcquisitionSoftwareVersion>
      <XMLSourceVersion>MAC5000 v1.0</XMLSourceVersion>
   </TestDemographics>
   <RestingECGMeasurements>
      <VentricularRate>75</VentricularRate>
      <AtrialRate>75</AtrialRate>
      <PRInterval>130</PRInterval>
      <QRSDuration>98</QRSDuration>
      <QTInterval>380</QTInterval>
      <QTCorrected>424</QTCorrected>
      <PAxis>73</PAxis>
      <RAxis>31</RAxis>
      <TAxis>39</TAxis>
      <QRSCount>12</QRSCount>
      <QOnset>209</QOnset>
      <QOffset>258</QOffset>
      <POnset>144</POnset>
      <POffset>195</POffset>
      <TOffset>399</TOffset>
      <ECGSampleBase>500</ECGSampleBase>
      <ECGSampleExponent>0</ECGSampleExponent>
   </RestingECGMeasurements>
   <Diagnosis>
      <Modality>Resting</Modality>
         <StatementCount>2</StatementCount>
         <LabelText>12SL ��ϳ���</LabelText>
      <DiagnosisStatement>
         <StmtFlag>ENDSLINE</StmtFlag>
         <StmtText>�������</StmtText>
      </DiagnosisStatement>
      <DiagnosisStatement>
         <StmtFlag>ENDSLINE</StmtFlag>
         <StmtText>���� ECG</StmtText>
      </DiagnosisStatement>
   </Diagnosis>
   <Waveform>
      <WaveformType>Rhythm</WaveformType>
      <WaveformStartTime>0</WaveformStartTime>
      <NumberofLeads>8</NumberofLeads>
      <SampleType>CONTINUOUS_SAMPLES</SampleType>
      <SampleBase>500</SampleBase>
      <SampleExponent>0</SampleExponent>
      <HighPassFilter>16</HighPassFilter>
      <LowPassFilter>150</LowPassFilter>
      <ACFilter>NONE</ACFilter>
      <LeadData>
         <LeadByteCountTotal>10000</LeadByteCountTotal>
         <LeadTimeOffset>0</LeadTimeOffset>
         <LeadSampleCountTotal>5000</LeadSampleCountTotal>
         <LeadAmplitudeUnitsPerBit>4.88</LeadAmplitudeUnitsPerBit>
         <LeadAmplitudeUnits>��V</LeadAmplitudeUnits>
         <LeadHighLimit>2147483647</LeadHighLimit>
         <LeadLowLimit>268435456</LeadLowLimit>
         <LeadID>I</LeadID>
         <LeadOffsetFirstSample>0</LeadOffsetFirstSample>
         <FirstSampleBaseline>0</FirstSampleBaseline>
         <LeadSampleSize>2</LeadSampleSize>
         <LeadOff>FALSE</LeadOff>
         <BaselineSway>FALSE</BaselineSway>
         <ExcessiveACNoise>FALSE</ExcessiveACNoise>
         <MuscleNoise>FALSE</MuscleNoise>
         <LeadDataCRC32>3223849933</LeadDataCRC32>
         <WaveFormData>
AgACAAIAAgAAAAAAAAAAAP3//P/7//r/+P/4//j/+P/6//r/+v/6//n/+P/3//b/9P/0
//T/9P/0//T/9P/0//L/8v/y//L/8v/y//L/8v/y//L/8v/y//L/8v/y//L/8v/y//L/
8v/y//L/8v/y//T/9P/0//T/9P/0//T/9P/0//T/9P/0//T/9P/0//T/8v/y//L/8v/0
//T/9P/0//T/9P/0//T/8v/y//L/8v/0//T/9P/0//L/8v/y//L/9P/0//T/9P/y//L/
8v/y//T/9P/0//T/8v/y//L/8v/w//D/8P/w//L/8v/y//L/8v/y//L/8v/w//D/8P/w
//L/8v/y//L/8v/y//L/8v/w//D/8P/w//L/8v/y//L/8v/y//L/8v/x//D/7//u/+//
8P/x//L/8P/w//D/8P/w//D/8P/w//D/8P/w//D/8P/w//D/8P/v/+//7//v//D/8f/z
//T/8v/z//T/9P/y//L/8v/y//X/9f/1//X/9f/1//b/9v/2//j/+P/4//z//P/8//3/
+//7//v//f8AAAAAAAAAAP7//P/5//f/9v/2//X/9P/z//L/8v/y//D/8P/w//H/8//x
//H/8f/x//H/8f/x/+//7//v/+//7//t/+v/7v/t/+v/6//s/+7/9v/7/wEADQAfADYA
RwBVAGIAcwB+AIEAfwBvAFMAMAALAOn/1P/R/9X/2P/b/93/3f/Z/9f/2//g/97/3P/e
/+L/5P/l/+j/6v/u//H/8f/v//H/8P/w//H/8v/x//H/8P/v//H/8v/z//P/8f/x//T/
8v/0//X/9f/1//X/9v/2//b/9v/3//f/9//5//n/+f/3//f/9//3//n/+//7//v//P/8
//z//f/+//z//f/9//3//////wEAAQACAAIAAgAEAAMAAwADAAQABgAIAAgACQAJAAoA
CgALAA0ADQAOAA8AEAARABEAEQASABIAEwAUABUAFQAVABUAFQAVABUAFQAXABYAFgAW
ABUAFAATABAAEQASABEAEAAOAA0ACQAHAAcABgAGAAUAAgABAAAA///+//3//P/7//3/
/P/6//j/9f/1//f/9f/2//b/9v/2//T/8//z//P/9P/0//T/8//x//H/8v/y//D/7//v
/+//8f/x//D/8P/x//H/7//v//D/8v/y//H/8f/y//L/8P/w//D/8P/w//H/8f/z//H/
8P/w//D/8P/w//D/8P/v//D/8P/x//H/9P/0//T/9P/0//T/9v/2//L/8v/x//H/8f/x
//H/8f/z//T/9P/0//L/8v/z//P/8//z//T/9P/z//P/8//y//L/8v/y//P/8//z//P/
8v/w//H/8f/w//L/8v/y//H/8//z//P/8v/x//H/8f/w//D/8P/v/+//8P/w/+//7//v
/+//7v/u//D/8P/x//H/7//u/+7/8P/w/+3/7//v/+//7v/u/+//7//v/+//7f/r/+3/
7f/t/+v/7//v/+//8P/u/+7/7v/u/+7/7f/t/+3/7f/t/+3/7v/u/+7/7//w//D/8P/w
//D/8P/x//H/8f/v/+//7//w//L/8v/0//T/9v/4//j/+P/4//f/9v/1//n//P/8//z/
+//4//X/8f/y//L/8//z//H/7//t/+z/6v/q/+r/6v/r/+v/6f/p/+v/6//r/+v/6//r
/+v/6//p/+X/6f/t/+r/5f/l/+X/5v/o/+7/9f/7/wUAFQAqAD8ATwBcAGcAdAB7AHMA
YQBJAC4ACQDf/8z/zf/R/9D/0//X/9H/0f/T/9H/1P/a/9r/2v/a/9r/2//g/+L/5P/r
/+n/5//p/+n/6P/o/+j/6f/p/+j/5//p/+r/6//r/+n/6f/s/+r/7P/t/+3/7f/t/+7/
7v/u/+7/7//v/+//7//v/+//7f/v/+//7//x//H/8f/x//L/8v/y//P/9P/0//X/9f/1
//f/9//5//n/+v/6//r//P/9//3//f/+//7/AAAAAAEAAQACAAIAAwAHAAcACAAJAAgA
CQAJAAkACAAIAAkACgALAAsACwALAAwADQAOAA8AEQAQABAAEAASABIAEgAQABAAEAAO
AAwADQANAAoACQAJAAgACAAHAAQAAwACAAEAAQABAAEAAQADAAIAAAD+//////8BAP//
//8AAAEAAgACAAEAAQABAAIAAgACAAEAAwADAAQABAACAAEAAQABAAIAAwADAAQABQAF
AAMAAwAEAAYABgAFAAUABgAGAAQABQAGAAcACAAIAAcACAAFAAYABgAGAAYABgAGAAYA
BQAGAAYABwAHAAgACAAIAAgABgAGAAgACAAIAAgABwAHAAcABwAHAAcABwAIAAgACAAG
AAYABwAHAAUABQAGAAYABQAFAAUABAAEAAQABAAFAAUABQAFAAQAAgADAAMAAgADAAQA
BQAFAAMAAwADAAIAAgADAAQABAAEAAQAAwADAAIAAgABAAEAAwADAAIAAgAAAAAAAQAB
AAIAAgADAAYABQABAAIAAQADAAIAAgADAAEAAQABAP////8BAAEAAQABAAAAAgACAAIA
AgAAAP///////////////wAAAgACAAMABAACAAIAAgACAAAAAQABAAEAAwADAAMABAAE
AAQABgAGAAgACgAKAAoACgAJAAgABwAHAAoACgAKAAsACgAJAAcAAwACAAIAAQACAAEA
AAAAAP7//v/+//7///////3//f////////////3//f/9//3////9//3/+//6//n/9//3
//j//v8EAAcACwAVACUANABHAFsAaAB1AIAAhwCHAHkAYwBGACcAAwDo/9//4//m/+v/
7f/r/+n/5f/j/+j/7P/u//D/8v/w//P/9v/2//b/9//5//v//f/8//z//f/+///////+
//3//f/+////////////AgAAAP7/////////AQACAAIAAgACAAMAAwADAAUABQAFAAMA
BAADAAIAAwAEAAUABgAIAAgACAAJAAoACAAJAAkACQAJAAkACwALAAwADAAMAA4ADwAP
AA8AEAAQABIAEgATABMAFAAUABUAFwAXABgAGQAcAB0AHQAdAB4AHgAfACAAHwAfAB8A
HwAfAB8AHwAfACEAIAAgACAAHgAeAB4AHAAcABwAGgAYABcAFwAUABMAEQAQABAADwAN
AA0ADQANAAoACQAIAAcABwAGAAQAAgADAAMABQADAAAAAAAAAAAAAAD////////+//7/
/v/9//v/+//8//z//v/9//3//f/9//3//P/8//3//f/7//v//P/+//7//f/7//z//P/6
//v//P/9//7//v/9//7/+//8//z//P/8//z//P/8//v/+//8//7////+//7//v/+//z/
/P/+//7//v/+//3//f/7//v/+//7//3//v/+//7//P/8//3//f/7//v//P/8//v/+//7
//r//P/8//z//f/7//v/+//6//r/+//7//r/+v/6//r/+f/7//v/+//6//j/+f/6//r/
+v/6//n/+f/6//r/+f/5//n/+f/4//j/+v/6//v/+//5//j/+P/6//r/9//5//n/+f/4
//j/+f/5//n/+f/3//f/+//6//r/+v/6//r/+P/3//f/9//5//n/+f/6//r/+v/7//z/
/P/8//z//P/8//3//f/9//3//f/9//7//f/8//3//P/9/wAAAQACAAEAAQABAAEAAwAG
AAYABgAIAAYABAABAP///v/+//3/+v/5//j/+P/4//j/+P/4//n/+f/3//f/9f/1//X/
9f/3//f/9//3//X/9f/1//P/9P/z//H/7//w//T/+v/9/wMADwAjADgASwBbAGYAcwCC
AIsAiQB3AF0AQAAfAPn/3P/V/9n/3P/h/+H/4//j/9//3f/i/+j/5v/m/+T/4v/n/+7/
8v/0//X/8//z//P/9v/2//f/+P/3//f/9v/1//X/9v/3//f/+f/5//z/+v/4//n/+f/5
//v//P/8//z/+v/7//v/+//////////9/////////wEAAQABAAEAAgAAAAAAAQACAAQA
BQAFAAUABQAFAAcABwAIAAgACAAKAAkACQAJAAoADAAOAA4ADwARABIAEgATABMAEwAU
ABUAGAAZABkAGQAaABoAGwAcAB0AHQAdAB0AHQAdAB0AHQAdABwAHAAcABoAGgAaABgA
GAAYABYAFAAVABUAEgARAA8ADgAOAA0ADAALAAoACQAGAAUABAADAAMAAgAAAP7/////
/wEA///8//z//P/8//7//f/9//3/+v/6//r/+f/5//n/+v/6//r/+f/5//n/+//7//r/
+v/5//n/9//3//j/+v/6//n/+f/6//r/+P/4//j/+P/4//f/9//5//f/9//4//n/+v/6
//r/+v/5//j/+P/5//n/+v/6//r/+v/4//j/+v/6//r/+v/5//n/+f/5//n/+f/5//r/
+v/6//j/+P/5//n/+f/5//r/+v/7//v/+//6//j/+P/4//n/9//3//f/9v/4//n/+f/4
//j/+P/4//f/9//3//f/9v/4//n/+v/6//j/+P/3//f/+P/4//f/9//5//n/+P/4//j/
+P/5//n/+f/4//j/+v/6//f/+f/5//f/9v/2//f/+f/5//n/9//3//n/+f/5//n/+//5
//j/+P/4//j/+P/6//n/+f/5//f/9//3//j/9v/2//f/+P/6//r/+v/6//r/+//7//v/
+//7//v//P/+//7/AAAAAP//AAD///7/AQABAAEAAQAFAAgACAAIAAYABAACAP///f/8
//z/+//8//v/+v/6//r/+v/6//r/+//7//n/+f/3//f/9//3//n/+f/5//n/9f/5//n/
9f/2//f/8f/x//b/+P/+/wcADQAZAC0AQgBVAGUAcAB9AIYAiwCDAG8AUwA0AA8A7f/a
/9v/4//k/+P/5f/n/+X/4f/h/+b/6P/o/+r/7v/s/+v/8P/0//b/+f/3//X/9//4//j/
+f/6//n/+f/4//f/+f/6//v/+//7//v//v/8//r/+//7//v/+//8//z//P/+////////
/wEAAQABAP//AwADAAMABQADAAMAAwAEAAQABAAFAAYACAAJAAkACQAHAAcACQAJAAwA
DAAMAA4ADwAPAA8AEAAQABIAEgATABUAFgAWABcAGQAZABoAGwAaABsAGwAbAB4AHgAf
ACAAIQAhACEAIQAhACEAIQAhACAAHgAdABwAHgAeAB4AHAAaABoAGAAWABcAFwAUABMA
EwASABIAEQAMAAsACgAJAAoACQAIAAcABgAEAAEA/v/+////AgABAP7//v/+//7//P/7
//v/+//7//z//f/9//3//f/+//7//P/7//v/+//7//v/+v/6//v/+//5//n//P/+//7/
/f/7//z//P/6//z//P/8//z/+//7//3/+//8//z//P/8//7//v/+//3/+v/6//v/+//+
//7//v/+//7//v8AAAAA/P/8//v/+//9//3//f/9//v//P/8//z/+v/6//v/+//9//3/
/v/+//v/+//7//r//P/8//z//f/7//v/+//6//r/+//7//r/+v/6//r/+f/5//n/+f/4
//r/+//8//z/+v/6//n/+f/6//r/+f/5//n/+f/4//j/9v/2//f/9//5//j/+P/6//r/
9//5//n/+f/4//j/+f/7//v/+//5//X/9//7//v/+v/4//j/+P/4//r/+f/5//n/+f/5
//n/+v/6//r/+//8//z//P/8//z//P/9//3//f/8//v/+v/6//v//P///wAA/v8AAAAA
AAABAAEAAQABAAMABgAGAAYABAACAAAA/f/8//z//f/9//z/+//6//r/+v/6//r/+v/5
//n/9//3//j/+f/6//v/+f/5//n/+f/3//v/+f/3//b/9//1//P/9v/8/wAAAwALABkA
JwA6AE8AXQBoAHUAgACFAH0AawBTADYAEwDv/9z/4f/n/+T/5//r/+f/4//j/+X/5v/o
/+j/6v/u//D/7f/u//b/+v/7//n/9//5//j/+P/5//r/+//7//r/+f/7//z//f/9//v/
+//+//z//v/////////9//7//v/+//7/////////AQABAAEA//8BAAEAAQADAAMAAwAD
AAQAAgACAAMABAAGAAcABwAHAAcABwAJAAkACgAKAAoADAAMAAsACgAKAAwADgAOAA8A
EQASABIAEwAXABcAGAAZABgAGQAZABkAGAAYABkAGgAbABsAGwAbABwAHQAeAB8AHgAc
ABsAGgAaABoAGgAYABgAGAAWABQAFQAVABIAEQAQAA4ADQALAAoACQAIAAcABgAFAAQA
AwAFAAQAAgAAAP////8BAP///f/8//v/+v/8//v/+//7//r/+v/6//n/9//3//j/+P/6
//n/+f/5//n/+f/4//j/+f/5//f/9//4//r/+v/5//f/+P/4//b/9v/2//b/9v/3//f/
+f/3//j/+P/4//j/+P/4//j/9//4//j/+f/5//j/+P/4//j/9v/2//j/+P/4//j/9//3
//n/+f/5//n/+f/6//r/+v/2//b/9//3//f/9//4//j/9//3//f/9v/3//j/+f/7//n/
9//1//L/8//1//b/9v/2//b/9v/1//f/9//3//b/9f/1//X/9P/2//b/9f/1//b/9v/1
//X/9f/1//T/9P/0//T/9f/1//P/8v/y//T/9P/x//P/8//1//T/9P/1//X/9f/1//P/
8f/z//P/8//1//X/8f/z//b/9P/0//T/9P/0//P/8//z//P/8//z//T/9v/2//f/+P/2
//b/9v/2//b/9//3//f/9//3//f/+P/4//j/+v/6//j/+v/6//r/+//7//v/+////wIA
AgACAAQAAgAAAP3/+f/4//j/9//2//X/9P/0//T/9P/0//T/9f/1//P/8//1//X/9f/1
//P/8//z//P/8f/z//P/8//y//H/7//v//D/8P/0//3/AwAJABkAMABHAFkAZABtAHwA
hwCDAHUAYQBCAB8A///k/9f/2f/g/+P/3//d/9//3//d/+D/5v/m/+T/4v/i/+n/7P/s
//D/8//z//H/8//y//L/8//0//f/9//2//X/9f/2//f/9//2//X/9//0//X/9//4//n/
9//4//j/+P/4//n/+f/5//3//f/9//v//f/9//3///8BAAEAAQACAAAAAAABAAIABAAF
AAUABQAFAAUABwAHAAoACgAKAAwADAALAAoACgAKAAwADAANABAAEgATABUAFgAVABUA
FQAYABkAGQAZABoAGgAbABwAGwAbABsAGwAdAB0AHQAdAB0AHAAcABwAHgAeAB4AHAAb
ABoAFwAUABUAFQASABEADwAOAA4ADQAMAAsACgAJAAgABwAGAAUABQAEAAIAAAABAAEA
AwABAP3//P/7//r//P/7//v/+//6//r/+v/5//n/+f/6//r/+v/5//n/+f/7//v/+v/6
//n/+f/3//f/+P/6//r/+f/5//r/+v/4//b/9v/2//b/+f/5//v/+f/4//j/+P/4//r/
+v/6//n/+P/4//n/+f/6//r/+v/6//r/+v/8//z/+v/6//n/+f/7//v/+//7//n/+v/6
//r/+P/4//n/+f/7//v//P/8//v/+//7//r/+v/6//r/+//7//v/+//6//r/+//7//r/
+P/4//j/9//3//f/9//2//f/+f/7//z/+v/6//n/+f/6//r/+f/5//n/+f/4//j/+P/4
//n/+f/5//j/+P/6//r/9//5//n/+//6//r/+//5//n/+f/3//n/+//7//v/+f/5//n/
+f/7//z//P/4//r/+v/6//r//P/7//v/+//7//v/+//8//v/+v/6//r//P/8//z//P/+
/////////////////wAA/v/+/wAAAAABAAQABQAGAAUABQAFAAUABwAKAAoACgAKAAgA
BgADAAMAAgACAAEA/f/7//n/+P/5//r/+//8//3//f/7//v//f/9//3//f/7//v/+//7
//v/+f/3//n//P/3//H/9//8//z/AgAJAA8AGQApADwAUQBjAHAAgQCQAJUAjwB9AGEA
QgAfAPn/4v/f/+H/5P/l/+n/6f/l/+P/5f/o/+r/7P/s/+z/8P/x//D/9P/8//3/+f/3
//f/+v/6//v//P/7//v/+v/5//r//P/+/////////wIAAAD+/////////wEAAgACAAIA
AAABAAEAAQABAAEAAQD//wIAAwAEAAcABQAFAAUABgAGAAYABwAIAAgACQAJAAkACwAL
AA0ADQAMAAwADAAOABEAEQARABIAEgAUABQAFQAVABYAFgAXABsAGwAcAB0AHgAfAB8A
HwAiACIAIwAkACMAIwAjACMAIwAjACMAIwAjACIAIgAiACIAIgAiACAAHgAeABwAGgAa
ABsAGQAZABcAFgAWABUAEAAPAA4ADQAMAAsACgAJAAkACAAGAAQAAwADAAUAAwAEAAQA
BAAEAAIAAQABAAEAAAAAAAAA////////AAAAAAIAAQABAAEA//////7//v///////f/9
//7/AAAAAP////8AAAAA/v/+//7//v/+//3//f////3//f/+////AAAAAAAAAAD///7/
/v//////AAAAAAAAAAAAAAAAAgACAAAAAAD//////f/9//3//f///wAAAAAAAP7//v//
/////////wAAAAD////////+//7//v/+////AQABAAEAAAD//////v/8//7//v/+//3/
/f/9//3//P/8//3//v/+//z//P/7//v//v/+//3//f/9//3//P/8//z//P/9//3////+
//7/AAD///v//P/7//z//P/9/////f/9//3/+//5//v/+//7//3//f/9//3/+//6//r/
/f8BAP7//P/8//z//P/8//v/+//7//v/+//7//z//P/8//3//v/+//7//v/+/wAAAQAB
AAEAAAD///7//v/+//7/AAAAAAIABAAEAAQABQAFAAUABQAFAAgACAAIAAoACAAGAAMA
AQAAAAAA///+//3//P/8//z//P/8//z//f/9//v/+//7//v/+//7//n/+f/5//n/+//5
//f/9//6//n/9f/1//b/+P/8/wEACQARAB8AMABFAFsAagBzAIAAjQCPAH8AZwBMAC0A
BwDq/93/3f/g/+P/5f/n/+X/4f/f/+L/5v/o/+r/6P/s/+//8P/y//b/9//3//f/9//4
//j/+f/6//3//f/8//v/+f/6//v/+//7//v//v/8//z//f/9//3//f/+//7//v8AAAEA
AQABAAEAAQABAP//AwADAAMABQADAAMAAwAEAAQABAAFAAYACAAJAAkACQAJAAkACwAL
AAoACgAKAAwADgAPABAAEgAQABIAEgATABMAFAAUABUAGQAZABoAGwAaABsAGwAbABwA
HAAdAB4AHwAfAB8AHwAhACEAIQAhAB8AHgAeAB4AHgAeAB4AHAAcABwAGgAYABcAFwAU
ABMAFQAUABQAEwAOAA0ADAALAAoACQAIAAcABwAGAAQAAgABAAEAAwABAAAAAAAAAAAA
AAD////////+//7//v/9//v/+//8//z//v/9//3//f/7//v/+v/6//3//f/7//v/+v/8
//z/+//9//7//v/8//z//P/8//z//////wEA///9//z/+//6//7//v/+//3//P/8//3/
/f/+//7//v/+//3//P/9//z//f/+//7/////////////////AAAAAAAA/P/8//3//f/9
//3//v/+//3//f/9//z//P/8//z//f/9//3//f/8//r/+//7//r//P/8//z/+//7//v/
+//6//r/+//8//z//P/8//v/+//8//z/+//7//v/+//6//r/+v/6//v/+//9//z//P/+
//3/+f/6//n/+//6//r/+//7//v/+//5//n/+//7//v//f/9//3//f/7//r/+v/9//3/
/P/6//r/+v/6//z/+//7//v/+//7//v//P/6//r/+//8//z//P/8//z//P/9//3//f/9
//3//f/+//7//v8AAAAAAgAEAAQABAADAAMAAwADAAMABgAGAAYABwAGAAUAAwABAAAA
AAD//////////wAA/v/+//7//v/9//3/+//7//v/+//7//v/+f/5//n/+f////v/+//9
//r/9//3//n/+v/4//z/BQANABMAIQA2AEkAWwBmAG8AfACHAIcAewBlAEgAKQAFAOb/
3f/h/+b/6f/p/+X/4//l/+P/5v/s/+7/7v/u/+7/8f/y//T/+P/5//n/+//5//z//P/9
//7///////7//f/7//z//f/9//3//f8AAP7//v////////8BAAIAAgACAAEAAQAAAP//
AgADAAQAAwADAAMAAwAFAAUABQAFAAYACAAIAAkACgAJAAkACAAHAAkACQALAAsADAAM
AAwADgANAA0ADQAOAA4AEAAQABEAFQAWABYAFwAXABcAGAAZABwAHQAdAB0AHAAcAB0A
HgAfAB8AHwAfAB8AHwAfAB8AIQAgACAAIAAeAB4AHgAcABwAHAAaABgAGQAZABYAFQAU
ABIAEQAPAA0ADQANAA0ACgAJAAgABwAHAAYABAACAAMAAwAFAAMAAAAAAAAAAAAAAP//
//////7//v/+//3//f/9//7//v/+//3//f/9///////+//7//f/9//v/+//6//z//P/7
//3//v/+//z//v/+//7//v/+//3//v/7//v//P/9//7////+//3/+//7//z//v////7/
/v/+//7//P/8//7//v/9//7//v////3//f/9//3///8AAAAAAAD8//z//f/9//v/+//8
//z//P/9//7//v/8//z//P/9//v/+//7//r//P/9//3//P/8//z//P/7//3//f/9//z/
+v/7//z//P/+//7//f/9//z//P/7//v/+//7//r/+v/8//z//f/9//v/+v/6//z//P/5
//v/+//5//j/+P/5//r/+//8//v/+f/7//v/+//7//v/+//7//n/9v/5//r/+//8//z/
+//7//v/+f/5//n/+v/6//r/+//8//z//P/8//z//v////////////////8AAAAAAAAC
AAIAAgAEAAQABAAEAAMAAgABAAYACgALAAwACwAIAAUAAQD///7//v/9//7//f/8//z/
/P/8//z//P///////f/9//v/+//7//v//P/9//7///////3/+//9//z/9f/z//X/+v/8
//7/AQAJABUAIwA4AE0AXwBuAHsAhgCRAJEAgwBtAFAAKwAFAOr/4f/j/+r/6//n/+n/
6f/l/+X/6v/s/+7/7v/s/+r/7//0//T/9v/5//v//f/9//z//P/9//7///////7//f/9
//7///////////8CAAAA/v////////8BAAIAAgACAAQABQAFAAUABgAFAAQAAQADAAMA
AwAFAAcABwAHAAgABgAGAAcACAAIAAkACQAJAAoACwAOAA8ADwAOAA0ADgAQABEAEgAU
ABMAFAATABMAFwAYABgAGQAZABkAGgAbABwAHQAdAB0AIAAgACEAIgAhACEAIQAhACMA
IwAjACMAIwAiACIAIgAgACAAIAAeAB4AHgAcABoAGQAZABYAFQAXABYAFgAVABIAEQAQ
AA8ADgANAAwACwALAAoACAAGAAUABQAHAAUABAAEAAQABAAEAAMAAwADAAAAAAAAAP//
AQABAAIAAgACAAEAAQABAP/////+//7/AQABAP/////+/wAAAAD//wEAAgACAAAAAAAA
AAAAAAADAAMABQADAAEAAAD///7/AAAAAAAA//8AAAAAAQABAAIAAgACAAIAAgACAAQA
BAACAAIAAQABAAEAAQABAAEAAQACAAIAAgAAAAAAAQABAAEAAQACAAIAAwADAAMAAgAC
AAIAAgADAAEAAQABAAAA/v///////v///wAAAQABAAEAAQABAAAA/v///wAAAAAAAAAA
/////wAAAAD/////AQABAAAAAAD+//7//////////v/+/wAAAgD//wEAAQD///7//v//
//////////3///8BAAEAAQABAAAA/v/+//7//v8AAP///////////////wAAAAAAAAEA
AgACAAIAAgACAAIAAwADAAMAAwADAAMABAAGAAYACAAIAAgACgAKAAoACwALAAsACwAM
AA4ADQAMAAwACgAIAAUABAAEAAUABQACAAEAAAAAAAAAAAAAAAAAAQABAP////8BAAEA
AQABAP//////////AQABAAEA///8//v/9//3//z/AAAEAAsAFQAfAC8ARABVAGMAcgB/
AIoAkwCNAHcAXQBEAB8A9//i/+P/5//q/+//7//p/+X/5//v//T/8v/w//L/9P/y//P/
+v/8//r/+////wMAAwABAAAAAAAAAAMAAwACAAEAAQACAAMAAwADAAMABgAEAAQABQAF
AAUABQAGAAYABgAIAAkACQAJAAkACQAJAAcACQAJAAkACwANAA0ADQAOAAwADAANAA4A
EAARABEAEQARABEAEwATABQAFAAUABYAFwAXABcAGAAaABwAHAAdAB0AHgAeAB8AIwAj
ACQAJQAmACcAJwAnACcAJgAmACYAJwAnACcAJwAnACcAJwAnACgAKAApACoAKAAoACgA
JgAoACgAJgAkACMAIwAgAB8AHwAeAB4AHQAaABkAGAAXABgAFwAWABUAFwAWABQAEgAR
ABEAEwARAA4ADgAOAA4AEAAPAA8ADwANAAwACwAJAAsACwAMAAwACgAJAAkACQAKAAsA
CwAMAA8ADwANAA0ADQAOAA0ACwANAA4ADgAMAAwADAAMAAwADQANAA8ADQAOAA4ADgAO
AA4ADgAOAA0ADgAOAA8ADwAOAA4ADgAOABAAEAASABIAEAAQAA8ADwAPAA8ADwAPAA8A
EAAQABAAEAAQABEAEQAQAA8ADwAOAA8ADwAPAA4ADgAOAA4ADwAQABEAEgASABEAEQAQ
AA4ADgAOAA4ADQAOAA8AEAAQAA8ADwAPAA4AEAAQAA8ADwAOAA4ADQANAA4ADwAPABAA
EAAQABEAEQAPAA4ADgAQABIADwARABEAEQAQABAAEQAPAA8ADwANAA8AEQARABEADwAP
AA8ADwAQABAAEQAVABMAEAAQABAAEQARABEAEgAUABMAEwATABQAFQAVABQAFgAWABYA
FgAeAA==
         </WaveFormData>
      </LeadData>
      <LeadData>
         <LeadByteCountTotal>10000</LeadByteCountTotal>
         <LeadTimeOffset>0</LeadTimeOffset>
         <LeadSampleCountTotal>5000</LeadSampleCountTotal>
         <LeadAmplitudeUnitsPerBit>4.88</LeadAmplitudeUnitsPerBit>
         <LeadAmplitudeUnits>��V</LeadAmplitudeUnits>
         <LeadHighLimit>2147483647</LeadHighLimit>
         <LeadLowLimit>268435456</LeadLowLimit>
         <LeadID>II</LeadID>
         <LeadOffsetFirstSample>0</LeadOffsetFirstSample>
         <FirstSampleBaseline>0</FirstSampleBaseline>
         <LeadSampleSize>2</LeadSampleSize>
         <LeadOff>FALSE</LeadOff>
         <BaselineSway>FALSE</BaselineSway>
         <ExcessiveACNoise>FALSE</ExcessiveACNoise>
         <MuscleNoise>FALSE</MuscleNoise>
         <LeadDataCRC32>3231048631</LeadDataCRC32>
         <WaveFormData>
BAAEAAQABAACAAIAAgACAAAAAAAAAAAA///+//3//P/6//r/+v/6//f/9v/1//T/9P/0
//T/9P/0//T/9P/0//L/8v/y//L/8v/y//L/8v/y//L/8v/y//L/8v/y//L/9P/0//T/
9P/y//L/8v/y//T/9P/0//T/9P/0//T/9P/2//b/9v/2//j/+P/4//j/9v/2//b/9v/4
//j/+P/4//j/+P/4//j/+P/4//j/+P/6//r/+v/6//n/+P/3//b/+P/4//j/+P/2//b/
9v/2//j/+P/4//j/+P/4//j/+P/3//b/9f/0//T/9P/0//T/9P/0//T/9P/y//L/8v/y
//P/9P/1//b/9P/0//T/9P/0//T/9P/0//T/9P/0//T/9v/2//b/9v/1//T/8//y//T/
9P/0//T/9v/2//b/9v/0//T/9P/0//T/9P/0//T/9P/0//T/9P/0//T/9P/z//X/+P/4
//j/+//8////AQD/////AAAAAAQABAAGAAYABgAKAAwADgAQABQAFAAVABYAFwAXABYA
EwATABUAFgAYABgAFQARAAwACQAIAAUAAgD///7//P/8//r/+P/3//T/8//z//P/9f/z
//L/8f/x//H/8f/w/+//7//v/+//8f/t/+r/6f/n/+X/5P/m/+v/9P/7/wIADAAZAC0A
PgBLAGMAggCbAK4AtACiAH8AUgAoAAQA5v/N/73/tP+x/7H/sv+u/6v/p/+p/67/sv+5
/8D/xv/M/9b/3f/h/+T/6P/p/+n/6f/p/+r/6//q/+v/6//r/+3/7v/v/+//7f/t/+7/
7v/w//H/8f/x//D/8f/x//H/8//z//P/8//z//X/8v/y//T/9P/0//X/9//4//n/+//5
//r/+v/7//n/+//7//v//f/9////AAD+//7/AQACAAQABAAFAAYACAAKAAsADAALAA0A
DgAOABIAEwAUABUAFgAXABcAFgAYABkAGgAdABwAHQAdAB0AHQAdAB0AHQAfAB8AHwAe
AB0AHAAbABoAHAAdAB0AHQAbABkAFAARABAADwAOAA0ADQAMAAsACgAFAAQABAACAAQA
AwACAAEAAAD///7//f/8//v/+//7//v/+v/6//n/+P/3//f/9//1//X/9f/2//b/9P/z
//P/9f/1//X/9f/0//X/9f/z//X/9f/1//X/9//3//j/+P/2//f/9//2//b/9//5//v/
+f/4//j/+P/3//f/9v/2//f/9//3//j/+v/6//v//P/6//n/+f/5//n/+f/5//j/+P/4
//j/+P/5//r/+v/6//j/+P/3//f/+P/5//r/+//6//n/+P/2//b/9v/2//b/+P/4//j/
9//1//b/9v/1//f/9v/2//b/9//3//f/9v/2//b/9P/2//j/+P/4//f/9f/1//X/9f/z
//L/8v/z//T/9P/1//b/9f/z//L/8v/y//L/8v/y//T/9P/0//L/8v/0//T/9P/y//L/
8v/x/+//8//z//T/9P/2//b/9v/2//X/9P/z//L/8f/x//T/9P/0//f/+P/7//v/+//7
//z//v8AAAAAAgAAAAAABAAGAAoADAAQABAAEQASABMAEwAQAA8ADwARABMAFAAVABMA
DgAKAAYABAADAAAA/f/8//j/+P/2//T/8f/w/+//7//x//H/7//u/+v/6//r/+v/7P/r
/+v/6//r/+f/6f/q/+f/4//d/9z/4P/n/+z/9f/+/wYAEQAhADIAQwBZAHYAjwCiAKYA
lgB1AE4AJgAAAOL/y/+9/7b/s/+z/7T/tv+v/6H/of+q/67/tf+8/8D/xv/O/9X/3f/k
/+T/5f/n/+b/5f/l/+X/6P/p/+n/6f/r/+z/7f/t/+z/6//r/+r/6//t/+7/7//v/+//
7v/t/+//7//v/+//7//x/+7/7v/w//D/8P/x//L/8v/y//P/8//0//T/9f/3//n/+f/5
//n/+f/7//z//P/8////AAAAAAAAAQACAAAAAgADAAQABwAJAAoACgAOAA8AEAARABIA
EwATABIAFQAVABUAFwAYABkAGQAZABkAGQAZABkAFwAXABcAFgAWABYAFgAWABUAFQAU
ABMAFQAVABIAEQAQAA8ADgANAAoACAAGAAQAAwACAAIAAAABAAEAAQABAP7//f/8//v/
/P/7//v/+//6//j/9//1//X/9f/2//f/9//3//f/+P/2//T/8//z//T/9f/2//f/9v/3
//f/9f/z//P/8//z//X/9f/2//b/+P/5//n/+P/5//n/+v/7//n/+P/4//j/+f/5//j/
+P/7//v/+//8//r/+v/7//z//P/7//v/+//7//v/+//6//j/+P/4//j/+//8//z//P/6
//r/+f/5//v/+//7//v/+f/5//n/+P/4//j/+P/4//j/+P/4//f/9v/2//X/8//2//b/
9//4//j/9//2//T/9f/2//X/+P/4//j/+P/3//X/9f/1//X/9//2//b/9//1//T/9P/0
//b/9f/1//b/9v/2//b/9v/2//b/9v/0//L/9P/0//T/9P/0//T/8//z//T/9v/2//b/
9v/0//T/9P/0//P/8//2//b/+P/7//z///////////8AAP7/AAAAAAIABAAEAAgACgAL
AAwADwAOABIAFAAWABcAFAATABMAFQAWABYAFgATABAADgAMAAwABwAEAAEAAAAAAAAA
/v/8//n/+P/3//f/9//3//X/9P/1//X/9f/1//L/8f/x//H/8//x/+//7v/r/+n/5//k
/+L/6f/0//n//v8IABUAHwAuAEEAVwByAIsAngCuAKQAgwBaADIADgDs/8//vf+4/7f/
uf+8/7r/r/+n/6X/qP+y/7n/vv/A/8j/0P/V/9n/3P/i/+X/5//l/+X/5v/n/+b/5//n
/+f/6f/q/+v/6//q/+n/6f/o/+j/6f/p/+n/7P/t/+3/7f/t/+3/7f/t//H/8//w//D/
7//u/+3/7f/v//D/8f/z//P/9P/0//X/9f/3//f/9//5//n/+//8//r/+v/9//7/AAAA
AAEAAgACAAQABQAGAAcACQAKAAoADAANAA4ADwAQABEAEQAQABIAEwAUABcAFgAXABcA
FwAXABcAFwAXABkAGQAZABgAFgAWABYAFgAVABUAFAATABMAEwAQAA8ADgANAAwACwAK
AAoACgAKAAUABAAEAAIAAgABAAAA///+//3//P/7//r/+f/5//n/+f/4//j/9//0//P/
8//z//P/8//z//T/9P/y//H/8f/x//H/8f/x//L/8//z//H/8f/x//H/8f/x//H/8v/y
//L/8//z//L/8f/x//L/8//1//T/9P/0//P/8//y//L/9f/1//X/9v/0//T/9f/2//T/
8//z//P/9v/3//j/+P/3//b/9f/0//f/+P/4//j/9v/2//X/9f/1//X/9f/1//X/9f/1
//T/9P/0//T/9P/0//T/9P/z//H/8v/y//H/8//y//L/8v/1//X/9f/0//T/9P/y//T/
9P/0//T/8//x//H/8f/x//H/8P/w//H/8//y//L/8v/y//H/8f/y//L/8v/y//L/8v/y
//L/8P/u//D/8P/w//L/9P/0//T/9P/0//T/8v/y//L/8v/z//P/9v/2//T/9//4//v/
/f/9//3//v/8//7//v8AAAEAAgAHAAoACwAMAA8ADgARABIAEwATABQAEwATABUAFAAU
ABQAEQAPAAwACQAIAAUAAgD///7/+v/6//j/9v/2//b/9v/3//X/9f/z//L/8f/x//H/
8f/x//H/8v/z/+//7//t/+r/6//r/+v/5v/m/+n/8P/3/wAADAAZACkAOgBJAFsAdgCR
AKYAsgCkAIUAYgA6ABQA8v/T/7//uP+1/7P/uv+8/7P/q/+r/7D/tP+5/7z/wv/M/9j/
4//l/+j/5v/l/+f/6P/p/+v/7f/u/+//7//v/+3/7v/v/+//8P/x//P/9P/z//P/8v/x
//L/8//z//P/9f/1//X/9f/3//n/9v/2//j/+P/4//n/+P/4//j/+f/5//r/+v/7//3/
/////////////wEAAgAEAAQABwAIAAYABgAHAAgACgAMAA0ADgAPABEAEgASABQAFQAW
ABcAGQAbABwAHAAbABsAGwAdACAAIQAhACEAIwAjACMAIwAhACEAIQAgACAAIAAgACAA
HwAfAB4AHQAfAB8AHAAbABgAFwAWABUAFQAUABMAEgAPAA4ADgAMAAoACQAIAAcABgAF
AAQAAwACAAEAAQABAAEAAAAAAP//AAD////////9//3//f/+//z/+v/5//n/+v/7//z/
/f/9//3//P/5//r/+//8//3/+//7//z//P/8//3//f/8//v/+//8//3//f/8//z//P/9
//3//P/8//3//f/9//7//v/+////AAAAAP////////////////7//v/+//7//v/9//7/
/v/+//7//v/9//3////////////////////+//z//P/8//z/+v/6//r/+f/7//z//P/7
//3//P/8//z/+//7//v/+v/8//z/+v/8//z//P/8//v/+f/5//n/+f/7//r/+v/7//3/
/P/8//z/+v/5//n/+v/6//r/+v/6//j/+P/4//b/+P/6//r/+v/4//j/+P/3//v/+//7
//z/+v/6//r/+v/6//r/+v/6//v/+//+//7//P///wAAAwAFAAUABQAGAAYACAAIAAoA
CgAKAA4AEAATABYAGwAcABoAGgAaABkAGwAbABwAHwAfAB4AHQAZABUAEgAPAA4ACwAI
AAUABAAEAAQAAgAAAAEAAAD//////f/9//v/+v/5//n/+f/5//r/+f/5//n/9f/3//X/
8v/z//P/7f/q//D/9f/8/wMACgAUACUANwBIAFkAcQCKAKMAsgC0AJ4AewBUAC4ADADs
/9H/xf/C/7//w//K/8T/uf+x/7P/tv+6/8P/zP/S/9j/4v/p/+3/8P/y/+//7//y//P/
9f/3//b/9//3//f/9//4//n/+f/7//v//P/8//z//f/9//3//f/9//z/+//8//3//v//
////AQD+//7/AgACAAIAAwADAAIAAQABAAMABAAEAAUABwAJAAkACQAHAAcACQAKAAwA
DAAPABAAEgASABMAFAATABQAFAAUABUAFwAYABgAHAAdAB4AHwAhACMAJAAkACUAJQAl
ACcAKAApACkAKQApACkAKQApACcAJwAnACYAKAAoACgAKAAmACUAIwAhACMAIwAgAB8A
IAAfAB4AHQAaABgAFgAUABQAFAAVABQAEgAPAAwACQAJAAkACQAJAAoACQAJAAkACAAG
AAUAAwAEAAMAAwADAAMAAwADAAQABAACAAEAAQABAAEAAQABAAAAAQABAP//AAABAAIA
AwABAAEAAgACAAIAAwADAAIA/////wAAAQADAAIAAgACAAMAAwACAAIAAQABAAEAAgAC
AAIAAwAEAAYABQAFAAUAAwADAAMAAgADAAQABQAGAAYABgAFAAQAAgACAAEAAQACAAMA
BAAFAAMAAwADAAIABAAEAAQABAACAAIAAgABAAEAAgACAAEAAQAAAAAAAAD////////+
////AAD//wIAAAAAAAAA//8BAAEAAQABAP///v/+///////+//7//v//////AAACAAAA
AAAAAAAA/v/+//7//P/+/wAAAAAAAPz//v8AAAEAAAAAAAAAAAAAAP7//v/+//7//f/9
/wAAAAAAAAMABAAHAAkACQAJAAoACgAMAAwADgANAAwADwAQABUAGAAdAB4AHQAeAB8A
HwAcABsAGwAdACAAIAAgAB0AGAAUABAADgAMAAoACAAIAAQABAACAAAA///+//3//f/9
//3/+//6//n/+f/5//n/9v/1//X/9f/3//X/8//y/+//7//t/+j/6v/z//r/AQAKABQA
HQAvAEIAUwBpAIQAnQCwALIAnAB1AE4AJgACAOT/z//H/77/u/+//8D/uv+z/63/q/+w
/7b/vf/E/8r/zv/W/9//5f/q/+z/7f/t/+3/7f/u/+//8P/x//H/8f/z//T/9f/1//P/
8//0//T/9v/3//f/9//3//f/9v/1//f/9//3//f/9//5//b/9v/2//b/9v/3//n/+v/7
//3/+//8//z//f/7//3//f/9//3//f///wAAAAAAAAMABAACAAIAAwAEAAYACAAJAAoA
CwANAA4ADgASABMAFAAVABYAFwAXABYAFwAXABcAGQAaABsAGwAbAB0AHQAdAB0AGwAb
ABsAGgAaABoAGgAaABkAGQAYABcAFwAXABQAEwASABEAEAAPAA0ADAALAAoABQAEAAQA
AgAEAAMAAgABAP7//f/8//v/+v/5//n/+f/7//r/+v/5//b/9f/1//X/9f/1//X/9v/2
//T/8//z//P/8//z//P/9P/1//X/8//z//P/8//z//X/9f/2//b/9P/1//X/9P/1//X/
9v/3//X/9P/0//T/9f/1//T/9P/2//f/+P/6//n/+P/4//j/9v/1//X/9f/3//f/9//2
//b/9v/2//b/9//4//j/+P/2//b/9f/1//f/9//3//f/9f/1//X/9P/2//b/9v/2//X/
9P/z//H/8f/y//L/8f/z//L/8v/y//P/8//z//L/8P/w/+7/8P/x//L/8//z//H/8f/x
//H/8f/w//D/8f/z//L/8v/y//H/7//u/+7/8P/w//D/8P/w//D/8P/u/+7/8P/w//D/
7v/u/+7/7f/v/+//7//w//D/8P/w//D/8P/u/+7/7v/u/+//7//y//L/8P/z//T/9//3
//f/9//4//j/+v/6//z//v/+/wIABAAGAAgADAAMAAwADAAMAAsADAALAAsADQAQABAA
EAANAAsACAAFAAQAAAD8//j/9v/0//T/8v/w/+//7v/t/+3/7f/t/+v/6v/n/+f/5//n
/+j/5//n/+f/5f/l/+P/4P/h/9//3//e/97/3f/k/+//9v/8/wkAGQAsAD8AUwBsAIcA
nACmAJ4AgwBeADIAEADw/83/t/+w/6v/pf+k/6j/o/+b/53/ov+o/63/sP+2/8D/yP/P
/9f/2v/c/93/3//d/93/3v/f/+L/4//j/+P/4f/i/+P/4//j/+P/5P/k/+b/5//n/+f/
5v/n/+f/5//n/+f/5//n/+n/6//o/+j/6v/q/+r/6//s/+z/7P/t/+v/7P/s/+3/7//x
//H/8f/x//H/8//0//b/9v/5//r/+f/4//j/+P/6//z//f/+/wEAAwAEAAQABAAFAAYA
BwAJAAsADAAMAA8ADwAPABEAEAARABEAEQATABMAEwATABMAEwATABIAEgASABIAEgAP
AA8ADgANAAsACwAIAAcACAAHAAYABQADAAIAAQAAAP///v/+//z//P/7//r/+f/4//f/
9v/1//L/8f/x//H/8//y//L/8f/w/+//7//v/+//7//v//D/7v/s/+v/6//s/+3/7v/v
/+7/7//v/+3/6//r/+v/6//t/+3/7v/u/+3/7f/s/+r/6v/r/+3/7//t/+z/7P/s/+3/
7f/s/+z/7f/t/+3/7v/s/+z/7f/u//D/7//v/+//7//v/+//7v/w//D/8P/w//H/8v/y
//L/8f/w/+7/7f/v/+//7//v/+//7//v/+7/7v/u/+7/7v/u/+7/7v/t/+v/7P/s/+v/
7f/s/+z/7P/r/+v/6//q/+z/7P/q/+z/7v/u/+7/7f/r/+v/6//r/+3/7P/s/+3/7f/s
/+z/7P/s/+v/6//s/+z/7P/s/+z/7P/s/+z/6v/o/+r/6v/q/+z/7P/s/+v/6//r/+v/
7P/u/+//7f/q/+r/6v/q/+r/7P/s/+z/7P/r/+v/7v/u/+3/7//v//H/9P/1//b/+P/2
//j/+P/6//v//P8BAAQABAAGAAoACgALAAwADQANAAwACwALAA0ADQAMAAsABwAEAAIA
AAAAAPv/+P/1//T/8P/w/+7/7P/s/+z/7P/t/+v/6//p/+j/6f/p/+n/6f/m/+X/5f/l
/+X/5f/l/+L/4f/f/93/3P/e/+H/6v/z//r/BAARAB8AMABBAFcAdACRAKIApgCaAHkA
UgAoAAIA4v/F/7H/rP+p/6n/rP+q/6P/nf+d/6L/qP+r/7L/vv/G/8j/z//Z/9z/3P/Z
/9n/2v/b/93/3//e/9//3//f/+H/4v/j/+P/4//j/+T/5P/k/+X/5f/l/+j/6f/p/+n/
5//n/+f/5//p/+v/6P/o/+z/7P/s/+3/7P/s/+z/7f/v//D/8P/x//H/8//z//P/8//z
//X/9v/0//T/9//4//r/+v/7//z/+v/8//3//v8BAAMABAAEAAQABQAGAAcACwANAA4A
DgAPAA8ADwARABIAEwATABMAEQARABEAEQATABMAEwASABIAEgASABIAEQARABAADwAR
ABEADgANAAoACQAIAAcABQAEAAMAAgABAAAAAAD+//3/+//5//f/+P/3//b/9f/2//X/
9f/1//T/8v/x/+//8P/v/+//7//t/+3/7f/u//D/7v/t/+3/7f/t/+3/7f/s/+3/7f/r
/+3/7f/t/+3/6//r/+z/7P/u/+//7//u/+v/6//s/+3/7f/s/+z/7P/v/+//7v/u/+3/
7f/t/+7/8P/w//H/8v/y//H/8f/x/+//7//v/+7/7v/u/+7/7v/v//D/8P/w//D/8P/v
/+//7//v/+//7//v/+//7//u//D/8P/w//D/7v/u/+7/7f/t/+7/7v/t/+3/7P/s/+z/
7//v/+//7v/u/+7/7P/u/+z/7P/s/+v/7f/t/+3/7f/t/+z/7P/t/+3/7P/s/+z/7v/t
/+3/7v/t/+z/6//q/+v/7P/t/+z/6v/s/+z/7P/s/+z/7P/r/+3/7f/t/+7/7f/r/+r/
6v/w/+7/7P/s/+z/7P/s/+z/7P/s/+v/6//u/+7/7v/x//L/9f/1//X/9f/2//j/+v/6
//z/+//6//3//v8CAAQACAAIAAkACgALAAsADAALAAsADQAOAA4ADgALAAcABAABAAAA
///8//n/+P/1//T/8f/u/+3/7P/r/+v/7f/t/+v/6v/p/+n/6f/p/+b/5f/l/+X/5//l
/+P/5P/j/9//3f/e/9z/3//k/+3/8v/8/wUAEwAmADsATwBkAIEAnACqAKAAgwBeADgA
FAD0/9X/vf+y/63/q/+w/7T/r/+l/5//ov+m/63/sv+6/8L/yv/T/9v/3v/e/+H/4//h
/+H/4v/j/+f/6f/q/+v/6v/q/+r/6f/p/+n/6v/q/+z/7f/t/+3/7P/t/+3/7f/v/+//
7//v/+//8f/u/+7/8v/y//L/8//y//L/8v/z//P/9P/0//X/9//5//n/+f/3//f/+f/6
//j/+P/7//z//f/+/wAAAgABAAIAAgACAAEAAwAEAAQACAAJAAoACwAPABEAEgASABMA
EwATABUAFgAXABcAFwAZABkAGQAZABcAFwAXABYAFgAWABYAFgAVABUAFAATABMAEwAQ
AA8ADwAPAA8ADwALAAoACQAIAAcABgAGAAQAAgABAAAA///+//3//P/7//r/+f/5//n/
+f/4//j/9//2//X/9f/1//X/9f/1//b/9v/0//P/8//x//H/8f/x//L/8//z//H/8f/x
//H/8f/z//P/9P/0//P/8//y//D/8v/z//X/9//0//L/8f/w//P/8//y//L/9P/1//b/
+P/2//b/9//4//j/9//3//f/+f/5//n/+P/4//j/+P/4//n/+v/6//r/+f/4//b/9f/3
//f/9//3//X/9f/1//T/9v/2//b/9v/2//b/9v/1//P/9P/0//P/9f/0//T/9P/z//P/
8//y//T/9P/y//T/9v/2//b/9f/0//P/8v/x//H/8P/w//H/8f/w//D/8P/w/+//7//w
//D/8P/w//D/8P/w//D/7v/u//D/8P/w/+7/7v/u/+3/7//v/+//8P/w/+//7//w//L/
7v/s/+z/7P/s/+3/7v/v//D/7f/t//D/8P/y//X/9v/5//v/+//7//z/+v/8//z//v8A
AAAABAAGAAgACgAOAA4ADwAQABEAEQASABEAEQATABIAEgASAA8ADAAKAAgACAADAAAA
/f/8//r/+v/4//b/8//y//H/8f/w/+//7P/q/+r/6//s/+3/6v/p/+n/6f/t/+3/6//s
/+n/5f/l/+T/4v/h/+j/8//+/wgAEQAdADAAQQBVAGwAhQCgALAAqACHAFwANAAMAOr/
zf+7/7b/tf+1/7T/tv+x/6n/o/+m/67/t/+8/8T/yP/K/9H/2//e/+D/5f/l/+b/5//p
/+v/6v/r/+v/6//r/+z/7f/t/+3/7f/u/+7/7P/t/+3/7f/w//H/8f/x/+//7//v/+//
8v/1//P/9P/1//T/8//z//T/9P/0//X/9v/4//n/+//4//n/+P/3//n/+f/7//z/+v/6
//3//v/+//7///8AAAIABAAFAAYABQAHAAgACAAKAAsADAANAA8AEQASABIAEQARABEA
EwAWABcAFwAXABUAFQAVABUAGAAZABoAGgAZABgAFwAWABUAFQAUABMAFQAVABIAEQAO
AA0ADAALAAsACgAJAAgAAwACAAIAAAAAAP///v/9//7//f/8//v/+P/3//f/9//3//b/
9v/1//L/8f/x//H/8f/x//H/8v/0//L/8f/x//H/8f/x//H/8v/z//P/8f/x//H/8f/x
//H/8f/y//L/8v/z//P/8v/v/+//8P/x//L/8v/z//T/8//z//L/8v/1//X/9f/2//T/
9P/1//b/9P/z//P/8//0//X/9v/2//b/9v/2//b/9f/2//b/9v/2//b/9f/1//T/8//y
//H/8v/z//T/9P/0//T/9P/0//L/8v/y//H/8//0//T/8//x//D/8P/w//P/8//z//L/
8P/w/+7/8P/y//L/8v/x//H/8f/x//H/8P/u/+3/7f/u/+7/7//w/+7/7f/t/+7/7v/u
/+7/7v/u/+7/7v/s/+z/7v/u/+7/8P/w//D/7//t/+3/7f/u/+z/7P/u/+7/7v/u/+7/
7v/u/+7/7//v//L/8v/y//X/9v/5//n/+f/5//r/+v/8//z//v/+//7/AgAEAAYACAAM
AAwADQAOAA8ADwAMAAsACwANABEAEgATABEADAAIAAQAAgD9//r/9//2//b/9v/0//L/
7//u/+3/7f/v/+//7f/s/+n/6f/p/+n/6f/p/+r/6//r/+v/6f/q/+P/3//d/9z/3v/l
/+r/7f/4/wAACwAbAC4APQBRAG4AhwCeAKwApACHAF4ANAAOAOz/z/+5/7D/q/+n/6r/
qv+j/5v/m/+g/6j/r/+y/7b/wP/K/8//0//Y/9z/3f/f/9//3//g/+H/4P/h/+H/4f/j
/+T/5f/l/+P/4//k/+T/5P/l/+X/5f/k/+X/5f/l/+b/5//o/+n/6f/r/+j/6P/q/+r/
6v/r/+z/7P/s/+3/7f/u/+7/7//t/+//7//v//D/8f/0//b/9f/0//b/9v/3//j/+v/8
//v//P/8//z///8BAAIAAgAGAAcACAAJAAoACwALAAoADAANAA4AEQASABMAEwATABMA
EwATABMAEwATABMAEgASABIAEgASABMAEwASABEAEAAPAAsACQALAAsACwALAAcABgAF
AAQAAQAAAAAA/v/+//3//P/7//r/+f/4//f/9v/1//X/9f/3//b/9v/1//L/8f/x//H/
8//z//P/9P/y//D/7//v/+3/7f/t/+3/8P/x//H/7//t/+3/7f/t/+3/7f/u/+7/7v/v
/+//7v/u/+//8f/z//L/8P/v/+7/8f/x//D/8P/v/+//7//w//D/8P/x//L/8v/x//H/
8f/x//H/8f/w//D/8P/w//D/7//w//D/8P/x//L/8v/z//X/9f/1//X/9f/1//X/9P/0
//T/9P/0//T/9P/0//P/8v/y//H/7//x//D/8P/w//H/8f/x//D/8P/w/+7/8P/w//D/
8P/v/+//7//v/+//7//u/+7/7//t/+z/7P/s/+z/6//r/+z/7v/u/+7/7v/s/+z/7P/q
/+r/7P/s/+z/7v/u/+7/7f/t/+z/6//q/+n/6P/p/+r/6//s/+n/6f/s/+z/7v/x//L/
9f/1//X/9f/2//T/9v/2//j/+f/6////AgACAAQACAAIAAsADAANAA0ADAALAAsADQAN
AAwACwAHAAUAAgD///7/+f/2//P/8v/y//L/8P/u/+v/6v/p/+n/6//r/+n/6P/p/+n/
6f/p/+b/5f/l/+X/4//l/+X/4P/b/9v/1//U/9b/3//m/+//+P8CAA0AHQAsAD0AVQBy
AI0AogCoAJAAawBGAB4A9v/U/7v/r/+u/63/r/+w/6r/of+f/5//oP+k/63/tv+6/77/
yv/R/9H/0v/Y/93/3f/d/93/3v/f/97/3//f/9//3f/e/9//3//g/+H/4//k/+T/5f/l
/+X/5v/n/+f/5//m/+X/5P/j/+b/6f/n/+j/6f/o/+f/5//q/+r/6v/r/+v/7P/s/+3/
7f/v/+//7//v/+//8f/y//L/8v/1//b/9P/0//X/9v/3//r//P/+//3///8AAAAAAgAD
AAQABQAFAAcACAAIAAsACwALAA0ADgAPAA8ADwAOAA0ADAALAAwADQAOAA4ADAAMAAwA
DAALAAsACgAJAAcABwAEAAMABAADAAIAAQABAAAA///+//v/+v/6//j/9v/1//T/8//0
//P/8v/x/+7/7f/t/+3/7v/u/+//7//t/+v/6v/p/+n/6f/p/+r/6v/o/+f/5//n/+f/
5//n/+j/6f/p/+f/5//n/+f/5//n/+f/6P/o/+j/6f/p/+j/5//n/+j/6f/r/+r/6v/q
/+n/6f/o/+j/6f/p/+n/6v/o/+j/6f/q/+z/6//r/+v/6//r/+v/6v/q/+r/6v/q/+n/
6v/q/+r/7P/s/+v/6//p/+n/6f/p/+n/6f/p/+j/5v/m/+b/5v/o/+j/6P/n/+f/6P/o
/+f/5f/k/+T/5P/n/+f/5//m/+b/5v/k/+b/5v/m/+b/5f/l/+X/5f/l/+X/5P/k/+X/
5f/k/+T/5P/i/+H/4f/i/+L/4v/i/+L/5P/k/+T/4v/g/+L/4v/i/+L/4v/i/+H/4f/h
/+H/4v/i/+H/4f/i/+X/5f/m/+j/6P/o/+n/6f/s/+7/7//w//L/8//0//X/9//5//z/
/v8BAA==
         </WaveFormData>
      </LeadData>
      <LeadData>
         <LeadByteCountTotal>10000</LeadByteCountTotal>
         <LeadTimeOffset>0</LeadTimeOffset>
         <LeadSampleCountTotal>5000</LeadSampleCountTotal>
         <LeadAmplitudeUnitsPerBit>4.88</LeadAmplitudeUnitsPerBit>
         <LeadAmplitudeUnits>��V</LeadAmplitudeUnits>
         <LeadHighLimit>2147483647</LeadHighLimit>
         <LeadLowLimit>268435456</LeadLowLimit>
         <LeadID>V1</LeadID>
         <LeadOffsetFirstSample>0</LeadOffsetFirstSample>
         <FirstSampleBaseline>0</FirstSampleBaseline>
         <LeadSampleSize>2</LeadSampleSize>
         <LeadOff>FALSE</LeadOff>
         <BaselineSway>FALSE</BaselineSway>
         <ExcessiveACNoise>FALSE</ExcessiveACNoise>
         <MuscleNoise>FALSE</MuscleNoise>
         <LeadDataCRC32>65375628</LeadDataCRC32>
         <WaveFormData>
CAAIAAgACAAIAAgACAAIAAYABgAGAAYABAAEAAQABAAEAAQABAAEAAQABAAEAAQABAAE
AAQABAAEAAQABAAEAAQABAAEAAQABAAEAAQABAAEAAQABAAEAAQABAAEAAQABAAEAAQA
BAAGAAYABgAGAAQABAAEAAQABAAEAAQABAAEAAQABAAEAAQABAAEAAQABAAEAAQABAAC
AAIAAgACAAIAAgACAAIAAgACAAIAAgAAAAAAAAAAAAAAAAAAAAAAAAAAAAAAAAAAAAAA
AAAAAAAAAAAAAAAAAAAAAAAAAAAAAAAAAAAAAAAAAAAAAAAAAgACAAIAAgAAAAAAAAAA
AAAAAAAAAAAAAgACAAIAAgAAAAAAAAAAAAAAAAAAAAAAAAAAAAAAAAD+//7//v/+////
AAABAAIAAAAAAAAAAAAAAAAAAAAAAAAAAAAAAAAA/v/+//7//v8AAAAAAAAAAP7/////
/wAAAwAFAAcABwAFAAUABQAFAAYABwAJAAoADAAMAAsACAAEAAIA///8//r/+f/4//j/
+f/5//r/+v/2//X/9f/1//n//P/+//7//v/+//3//f/9//3//f/9//3//f/8//z//P/8
//z//P/+//7///////3//f/9//7/AQABAAYADAATABwAIgAiACAAHgAbABYAEwAPAAYA
/P/o/8//uP+X/33/dv95/3v/d/9y/3D/av9k/1v/UP9S/1v/aP9+/5f/rP+5/8f/2f/n
/+//9//+/wMABgAGAAUABwAJAAsADgAOAA8AEQASABMAEwAUABQAFAAVABUAFgAWABYA
FgAXABcAFwAXABgAGAAZABkAGQAZABkAGQAbABsAGwAcABoAGwAbABwAHAAcABwAHAAc
ABwAHQAdAB0AHQAdAB4AHgAeAB8AIAAiACIAIgAiACAAIAAhACEAIwAkACQAJAAiACIA
IgAiACIAIgAiACAAIgAiACIAIQAeAB0AHQAdAB8AHQAcABwAGwAbABoAGgAYABcAFwAX
ABcAFgAWABUAFgAWABUAFAASABIAEAAQAA8ADwAOAA0ADQANAA0ADQAMAAsACwALAAoA
CQAIAAgACwALAAsACwAHAAkACQAJAAoACgAKAAoACgAKAAoACgAIAAcABwAHAAoACgAK
AAkACQAJAAkACQAJAAoACgAKAAoACgALAAsACQAJAAkACQALAAsACwALAAsACwALAAwA
DAAMAAwADAAKAAoACgAKAAoACQAJAAkACwALAAoACQAJAAkACQAIAAoACgAKAAoACgAK
AAoACgAJAAkACAAIAAgACAAIAAcABwAHAAcABwAHAAcABwAHAAcABwAHAAcABAAEAAQA
BQAHAAcABwAGAAQABAADAAMABQAFAAUABgAGAAUABQAFAAUABQAFAAYABgAGAAYABgAE
AAQABAAEAAYABgAGAAcABQAEAAMAAwADAAMABAAEAAQABQAFAAUABAAEAAQABAADAAMA
BAAEAAQABAAEAAUABAAEAAQABAAEAAQABAAEAAQABAAEAAUABQAGAAcACQALAAsACwAL
AAsACwAMAA0ADwAQABAAEAAPAAoABgAEAAEA///+//7//v/8//3//f/+//7//P/7//v/
+//9/wAAAgACAAIAAgABAAMAAwADAAMAAwADAAMAAgAAAAAAAAAAAAIAAgACAAMAAQAB
AAEAAQAEAAUABwAKAA4AFQAaACIAJgAkACAAHQAYABUADwAIAP7/7v/X/8L/pf+L/4L/
i/+T/5H/jP+I/4L/ev9t/2L/XP9f/2z/gP+b/67/u//H/9f/5f/v//n/AAAFAAgACgAL
AA0AEQARABIAEgATABUAFgAXABcAGAAaABoAGwAbABoAGgAaABoAGQAZABkAGQAaABoA
GwAbABsAGwAbABsAGwAbABsAHAAcAB0AHQAeAB4AHgAeAB4AHgAeAB8AHwAfAB8AHwAg
ACAAIAAhACIAIAAgACAAIAAiACIAIwAjACMAJAAkACQAIgAiACIAIgAkACQAJAAiACIA
IgAiACEAHgAdAB0AHQAdABsAGgAaABkAGQAYABgAGAAXABcAFwAVABQAFAATABAAEAAP
AA4ADgAOAAwADAALAAsACgAJAAkACQAJAAkACAAHAAcABwAEAAMAAgACAAEAAQABAAEA
//8BAAEAAQAAAAAAAAAAAP///v/9//z//v/9//3//f/8//z//P/7//v/+//7//v//f/+
//7//v/+//7///////3//f/9//3//f/9//3//f/8//v/+v/6//z//P/8//z//P/8//z/
/P/6//n/+f/5//v/+//6//n/+f/5//n/+P/6//r/+v/6//j/+P/4//j/+f/5//j/+P/6
//r/+v/5//f/9//3//f/9//3//f/9//3//f/9//3//j/+P/4//n/9//3//f/9v/2//b/
9f/1//X/9f/1//b/9v/1//X/9f/1//X/9f/2//b/9v/2//b/9P/0//T/9P/2//b/9v/3
//f/9v/1//X/8//z//T/9P/2//f/9//3//T/9P/0//T/9f/1//b/9v/2//b/9P/0//T/
9P/2//b/9v/2//T/9P/1//X/9v/3//n/+//9//3//f/9//v//P/9////AAAAAAAA///+
//r/+P/1//L/8P/v/+7/7v/v/+//8P/w/+7/7f/t/+3/7//y//T/9P/0//T/8//x//H/
8f/x//H/8f/x//D/8P/w//D/8P/w//D/8P/x//P/8//z//P/9P/z//X/+P/8/wEACgAS
ABYAFAAUAA8ACAAFAAMA+v/y/+r/0/+6/6H/g/9y/3n/hf+H/4T/gv98/3D/Y/9W/07/
Uf9c/2z/g/+c/63/uf/H/9f/4f/r//T/+f/8//7//f///wEAAwAEAAQABQAHAAoACwAL
AAwADAAMAA0ADQAQABAAEAAQAA8ADwAPAA8AEgASABMAEwATABMAEwATABMAEwATABQA
FAAVABUAFgAWABYAFgAWABgAGAAZABkAFwAXABcAGAAYABgAGQAaABoAGgAaABoAGgAa
ABsAGwAdAB4AHgAeABwAHAAcABwAHAAcABwAGgAcABwAHAAbABoAGQAZABkAGQAXABYA
FgAVABUAFAAUABQAEwATABMAEQAQABAADwAOAA4ADQAMAAwADAAKAAoACQAJAAgABwAF
AAUABQAFAAYABQAFAAUABAADAAIAAgADAAMAAwADAAEAAwADAAMAAAAAAAAAAAACAAIA
AgACAAIAAQABAAEAAgACAAIAAQADAAMAAwADAAEAAgACAAIABAAEAAUABQADAAMAAwAD
AAUABQAFAAUAAwADAAMABAAEAAQABAAEAAQABAAEAAQABAADAAMAAwAFAAUABAADAAMA
AwADAAIAAgACAAIAAgACAAIAAgACAAEAAQAAAAAAAgACAAIAAQADAAMAAwADAAEAAQAB
AAEAAQABAAEAAQAAAAAAAAABAAMAAwADAAIABAAEAAMAAwADAAMAAwAEAAQAAwADAAMA
AQABAAEAAgAEAAQABAAEAAIAAgACAAIAAgACAAIAAwAFAAQAAwADAAEAAQACAAIAAgAD
AAMAAwACAAIAAgACAAEAAQACAAIAAgACAAIAAgACAAIAAgACAAIAAwADAAQABQAHAAkA
CQAJAAkACQALAAwADQAPAA4ADgAOAA0ACgAGAAQAAQAAAP7//f/8//r/+//7//z//v/8
//v/+//5//v//v8AAAAAAAAAAP//AQABAAEAAQD////////+//7//v/+//7//v/+//7/
//8BAAEAAQABAAIAAwADAAYACgARABoAIgAkACQAJAAhABoAFQAPAAgA/v/w/9v/xP+l
/4n/fv9//4P/gf9+/3z/dv9u/2X/XP9Y/13/aP96/5P/qv+5/8f/2f/n/+//9//+/wMA
CAAKAAsADwARABEAFAAUABUAFwAYABkAGQAaABoAGgAbABsAGgAaABoAGgAdAB0AHQAd
ABwAHAAdAB0AHwAfAB8AHwAfAB8AHwAgAB4AHwAfACAAIgAiACIAIgAiACIAIwAjACMA
IwAjACQAJgAmACcAKAAnACYAJQAkACYAJgAnACcAJwAoACgAKAAmACYAJgAmACgAKAAo
ACYAJAAkACQAIwAkACMAIwAjACEAHwAeAB4AHwAfAB4AHgAeAB0AHQAdABsAGgAaABkA
GgAaABkAGAAWABYAFAAUABMAEwASABEAEQARABEAEQAQAA8ADwAPABAADwAOAA4ADwAP
AA8ADwALAA0ADQANAA4ADgAOAA4ADAAMAAwADAAOAA0ADQANAAwADAAMAAsADQANAA0A
DQANAA4ADgAOAA4ADgAPAA8ADwAPAA8ADwAPAA8ADwAPAA8ADwAPABAAEAAQABAAEAAO
AA4ADgAOABAADwAPAA8AEQARABAADwAPAA8ADwAOABAAEAAQABAADgAOAA4ADgAPAA8A
DgAOAA4ADgAOAA0ADQANAA0ADQANAA0ADQANAAsACwALAAsADAAMAAwADQANAA0ADQAM
AAwADAALAAsACwALAAsADAAMAAsACwALAAsACwALAAwACgAKAAoACgAKAAoACgAKAAwA
DAAMAA0ACwAKAAkACQALAAsADAAMAAoACwALAAsADAAMAAwADAALAAsADAAMAAwADAAM
AAwACgAKAAoACgAIAAgACAAIAAoACgALAAsADAANAA8AEQARABEAEQARABMAFAAVABcA
FgAWABYAFQASAA4ADAAJAAYABAADAAIAAgADAAMABAAEAAIAAQABAAEAAwAGAAgACAAI
AAgABwAHAAcABwAHAAcABwAHAAYABgAGAAYABgAEAAQABAAFAAcABwAHAAcACgALAA0A
EAAWABsAIgAoACoAKAAmACEAHAAXABEACAD+/+7/1/++/6H/i/+I/5H/l/+T/47/jP+G
/3r/bf9k/2L/Z/92/4z/pf+6/8f/0//h/+//+f8BAAgACwAOABAAEQAVABUAFwAYABgA
GQAbABoAGwAbABwAHgAeAB8AHwAeAB4AHgAeACEAIQAhACEAIAAgACEAIQAhACEAIQAh
ACMAIwAjACQAIgAjACMAJAAkACQAJAAkACQAJAAlACUAJQAlACUAJgAmACYAJwAoACYA
JgAmACYAKAAoACkAKQAoACgAJwAmACYAJgAmACYAJAAkACQAIgAgACAAIAAfACAAHwAf
AB8AHQAbABoAGgAZABkAGAAYABgAFwAXABcAEwASABIAEQASABIAEQAQAA4ADgAMAAwA
CwALAAoACQAJAAkACQAJAAgABwAHAAcABgAFAAQABAAFAAUABQAFAAMABQAFAAUABAAE
AAQABAACAAIAAgACAAQAAwADAAMAAgACAAIAAQADAAMAAwADAAEAAgACAAIAAAAAAAEA
AQABAAEAAQABAAEAAQABAAEAAQABAAEAAgACAAIAAgACAAAAAAAAAAAAAAD/////////
/////v/9//3//f/9//z//P/8//z//P/8//z//P/8//v/+//6//r/+v/6//r/+f/5//n/
+f/5//v/+//7//v/+f/5//n/+f/4//j/+P/5//n/+f/5//j/+P/4//f/9//3//f/9//4
//b/9f/1//X/9//3//f/+P/2//b/9v/2//b/9v/2//b/9P/0//T/9f/1//T/8//z//X/
9f/2//b/9P/1//X/9f/0//T/9P/0//P/8//y//L/8v/y//L/8v/y//T/9P/0//T/8v/y
//P/8//0//X/9//5//v/+//7//v/+f/6//v//f/+//7//v/9//j/9P/y/+//7v/s/+v/
6v/q/+v/6//s/+z/6v/p/+n/6f/r/+7/8P/w//D/8P/v/+//7//v/+//7//v/+//7v/u
/+7/7v/u/+7/7v/u/+//7//v/+//7//w/+//8f/2//r/AQAKABAAEgASAA4ACwAGAAEA
+f/y/+r/2v/D/6z/kf93/3L/f/+H/4f/hP+C/3j/bP9f/1L/TP9T/2L/dP+N/6L/r/+7
/8v/2f/j/+3/9P/1//b/+P/7//v//f8BAAIAAgADAAUABAAFAAUABgAIAAgACQAJAAoA
CgAKAAoACwALAAsACwAKAAoACwALAAsACwALAAsADQANAA0ADgAOAA8ADwAQAA4ADgAO
AA4AEAAQABEAEQARABEAEQASABIAEgATABQAFgAWABYAFgAUABQAFQAVABcAGAAYABgA
GAAYABgAGAAYABgAGAAWABYAFgAWABUAFAATABMAEwAVABMAEgASAA8ADwAOAA4AEAAP
AA8ADwANAAwADAALAAoACgAJAAgACAAIAAYABgADAAMAAgABAAMAAwADAAMAAgABAAEA
AQAAAP///v/+////////////+//9//3//f/+//7//v/+//7//v/+//7//v/9//3//f/+
//7//v/9//3//f/9//3//f/+//7//v8AAAAAAQABAP//////////AQABAAEAAQABAAEA
AQACAAAAAAAAAAAAAAAAAAAAAAAAAP///////wEAAQAAAP///f/9//3//P/+//7//v/+
//7//v/+//7//f/9//z//P/+//7//v/9//v/+//7//v//f/9//3//f/9//3//f/9//r/
+v/6//v//f/9//3//P/8//z/+//7//3//f/9//7//v/9//3//f/7//v/+//8//z//P/8
//z//P/8//z//P/8//z//P/9//3//P/7//v/+//7//z//P/8//3//f/9//z//P/8//z/
/f/9//7//v/+//7//P/9//7//v/+//7//v/8//z//P/8//z//P/9//3/AAABAAMABQAE
AAMAAgABAAMABAAFAAcACgAKAAoACQAEAAAA/v/7//r/+P/3//b/9P/1//X/9v/2//T/
8//z//P/9f/4//r/+v/6//r/+f/7//v/+//7//n/+f/5//j/+v/6//r/+v/6//r/+v/7
//n/+f/5//n/+v/9//3/AgAGAAsAFAAcACAAHgAcABkAFAARAA0ABAD8/+z/0/+8/6H/
hf90/3X/d/93/3L/cP9s/2b/Xf9U/07/Uf9e/3D/if+g/7H/v//R/9//6f/x//j/+//+
/wAAAQADAAcACQAKAAoACwANAA4ADwAPABAAEAAQABEAEQASABIAEgASABMAEwATABMA
FAAUABUAFQATABMAEwATABUAFQAVABYAFgAXABcAGAAWABYAFgAWABgAGAAZABkAGQAZ
ABkAGgAaABoAGwAcABwAHAAcABwAGgAaABsAGwAdAB4AHgAeAB4AHgAeAB4AHgAeAB4A
HAAaABoAGgAZABgAFwAXABcAGQAXABYAFgATABMAEgASABIAEQARABEADwAOAA4ADQAM
AAwACwAKAAwADAAKAAoABwAHAAYABQAFAAUABQAFAAYABQAFAAUABAADAAIAAgADAAMA
AwADAP//AQABAAEAAQACAAMABAACAAIAAgACAAIAAQABAAEAAgACAAIAAQABAAEAAQAB
AAMABAAEAAQAAgACAAMAAwADAAMAAwADAAMAAwADAAMABQAFAAUABgAEAAQABAAEAAYA
BgAGAAYABAADAAMAAwAHAAcABgAFAAMAAwADAAIABAAEAAQABAACAAIAAgACAAMAAwAC
AAIAAgACAAIAAQABAAEAAQABAAMAAwADAAMAAQABAAEAAQAAAAAAAAABAAEAAQABAAAA
AAAAAP////8BAAEAAQACAAAA////////////////AAACAAIAAgACAAAAAAAAAAAAAgAC
AAIAAwABAAAA/////wEAAQACAAIAAAABAAEAAQAAAAAAAAAAAP////8AAAAAAAAAAAAA
/////wEAAQAAAAAAAAAAAAAAAAAAAAAAAAAAAAAAAQABAAIAAwAFAAcABwAHAAcABwAH
AAgACQALAAoACgAKAAkACAAEAAIA///6//j/9//2//j/+f/5//r/+v/4//f/9//3//n/
/P/+//7//v/+//3/+//7//v/+//7//v/+//6//z//P/8//z//P/8//z//f//////////
/wAA//8BAAQACAARABoAIgAkACIAIAAbABQAEQALAAQA+v/q/9H/uv+b/3//dv97/33/
ef90/3L/bv9o/1//VP9S/1n/Zv96/5X/qv+3/8f/1//j/+3/9f/8////AgAGAAkACQAJ
AAsADgAOAA8AEQASABMAEwAUABQAFAAVABUAFgAWABYAFgAXABcAFwAXABYAFgAXABcA
GQAZABkAGQAZABkAGQAaABgAGQAZABoAGgAaABoAGgAYABgAGQAZABsAGwAbABwAHAAc
AB0AHgAeAB4AHgAeAB4AHgAfAB8AHQAeAB4AHgAgACAAIAAgAB4AHgAeABwAHAAcABwA
GwAaABkAGQAZABkAFwAWABYAFwAXABYAFgAUABMAEwATABEAEAAQAA8AEAAQAA8ADgAM
AAwACgAKAAsACwAKAAkACQAJAAkACQAIAAcABwAHAAgABwAGAAYABQAFAAUABQAFAAcA
BwAHAAYABgAGAAYABAAEAAQABAAGAAUABQAFAAQABAAEAAMABQAFAAUABQADAAQABAAE
AAYABgAHAAcABwAHAAcABwAHAAcABwAHAAcABwAHAAgACAAIAAgACAAGAAYABgAGAAYA
BQAFAAUABwAHAAYABQAGAAcACAAIAAYABgAGAAYABgAGAAYABgAHAAcABgAGAAQABAAE
AAMABQAFAAUABQAFAAUABQAFAAMAAwADAAMABAAEAAQABQADAAMAAwACAAQABAADAAMA
AQABAAEAAgACAAEAAQABAAEAAQABAAIAAgACAAIAAgACAAIAAgACAAAAAAAAAAEAAQAA
AP////8BAAEAAgACAAEAAQAAAP//AAAAAAAAAAD9//3//v/+/wAAAAAAAP//////////
AAACAAIAAQAAAP///v/+//7//v/+//7//v//////AgADAAUABwAFAAUABQAFAAcACAAJ
AAsADAAMAAwACwAIAAQAAgD///z/+v/5//j/9v/3//f/+P/4//b/9f/1//X/9//6//z/
/P/8//z/+//9//3//f/9//v/+//7//r/+v/6//r/+v/6//r/+v/7//v/+//7//v//P/9
//3/AAAEAAkAEAAaAB4AHgAcABsAFgARAAsABAD8//D/3f/G/63/jf98/3v/g/+F/4L/
gP98/3T/af9e/1b/V/9e/27/hf+e/6//uf/J/9n/5//v//b/+//+/wIAAwAFAAcACQAK
AAoACwANAA4ADwAPABAAEAAQABEAEQAQABAAEAAQABMAEwATABMAFAAUABUAFQAVABUA
FQAVABUAFQAVABYAFAAVABUAFgAYABgAGAAYABgAGAAZABkAGQAZABkAGgAaABoAGwAc
ABoAGgAaABoAGgAaABsAGwAdAB4AHgAeAB4AHgAeAB4AHgAeAB4AHAAaABoAGgAZABgA
FwAXABcAGQAXABYAFgATABMAEgASABQAEwATABMAEQAQABAADwAOAA4ADQAMAAwADAAK
AAoABwAHAAYABQAHAAcABwAHAAQAAwADAAMABAADAAIAAgADAAMAAwADAAEAAwADAAMA
AgACAAIAAgAAAAAAAAAAAAIAAQABAAEAAAAAAAAA/////////////wEAAgACAAIAAAAA
AAEAAQABAAEAAQABAAMAAwADAAMAAQABAAEAAgAEAAQABAAEAAIAAgACAAIAAAD/////
//8BAAEAAAD///////////7/AAAAAAAAAAD+//7//v/+//3//f/8//z//P/8//z/+//7
//v/+//7//3//f/9//3//f/9//3//f/8//z//P/9//v/+//7//r//P/8//v/+//7//v/
+//8//z/+//7//v/+//7//v//P/8//z//P/8//r/+v/6//r//P/8//z//f/7//r/+f/5
//n/+f/6//r/+v/7//v/+//6//r/+v/6//n/+f/6//r/+v/6//r/+f/5//n/+f/6//z/
+v/6//r/+v/6//r/+v/6//r/+P/4//n/+f/6//v//f///wEAAQABAAEA//8AAAEAAwAE
AAQABAADAAAA/P/6//f/8v/w/+//7v/w//H/8f/y//L/8P/v/+//7//x//T/9v/2//b/
9v/1//X/9f/1//X/9f/1//X/9P/0//T/9P/0//T/9P/0//X/9f/1//X/9f/0//X/9//6
/wAABQAMABQAGgAYABQAEQAOAAkAAwD8//b/6v/V/77/o/+F/3T/e/+H/4n/hv+E/4D/
dP9l/1r/Uv9T/1z/bv+H/57/r/+7/8n/1//l/+//9P/5//7/AAADAAUABwAHAAoACgAL
AA0ADgAPAA8AEAAOAA4ADwAPABIAEgASABIAEwATABMAEwAUABQAFQAVABcAFwAXABcA
FwAXABcAGAAYABkAGQAaABgAGAAYABgAGgAaABsAGwAdAB0AHQAeABwAHAAdAB4AIAAg
ACAAIAAgACAAIQAhACEAIgAiACIAIgAiACIAIgAgACAAIAAeAB8AIAAhACEAIAAfAB8A
HwAdABsAGgAaABsAGwAaABoAGQAXABYAFQAUABQAFQAVABQAFAATABIAEgASABAAEAAP
AA8ADgANAAsACwALAAsACAAHAAcABwAIAAcABgAGAAUABQAFAAUAAwAFAAUABQACAAIA
AgACAAIAAgACAAIABAADAAMAAwACAAIAAgABAAMAAwADAAMAAQACAAIAAgAEAAQABQAF
AAUABQAFAAUABQAFAAUABQAFAAUABQAGAAQABAAEAAQABAAEAAQABAAEAAMAAwADAAMA
AwACAAEAAwADAAMAAgAAAAAAAAAAAAIAAgACAAIAAQABAAAAAAAAAAAAAAD/////////
//////////////////////////7//v/+/////////////v8AAAAA//////3//f/9//7/
/v/9//3//f////////8AAP7//v/+//7//v/+//7//v/+//7//v///wEAAAD//////f/9
//7//v/+//////////7//v/+//7//f/9//7//v/+//7//v/9/////v/8//z//P/8//7/
/v/+//7//v/+///////+////AQADAAUABQAFAAUABQAGAAcACQAKAAoACgAJAAYAAgAA
AP3/+v/4//f/9v/2//f/9//4//b/9P/z//P/9f/3//r//P/8//z//P/7//v/+//7//v/
+//7//v/+v/6//r/+v/6//r/+v/6//v/+//7//v/+//6//v//f8CAAQACQASABoAIAAe
ABoAFwAUABEACwAEAPz/7v/V/77/of+D/3T/df95/3n/dP9w/2z/Zv9d/1L/Tv9T/17/
cv+L/6D/rf+7/8//3//n/+//+P/9/wAABAADAAUABQAJAAwADAANAA8ADgAPAA8AEAAQ
ABAAEQARABQAFAAUABQAEwATABMAEwAWABYAFwAXABcAFwAXABcAFQAVABUAFgAYABkA
GQAaABgAGAAYABgAGgAaABsAGwAbABsAGwAcABwAHAAdAB4AIAAgACAAIAAeAB4AHwAf
AB8AIAAgACAAIAAgACAAIAAgACAAIAAeACAAIAAgAB8AHgAdAB0AHQAbABkAGAAYABkA
GQAYABgAGAAXABcAFwAVABQAFAATABIAEgARABAAEAAQAA4ADgANAA0ADAALAAkACQAJ
AAkACAAHAAcABwAGAAUABAAEAAcABwAHAAcAAwAFAAUABQAEAAQABAAEAAQABAAEAAQA
BAADAAMAAwAEAAQABAADAAMAAwADAAMAAwAEAAQABAAEAAQABQAFAAUABQAFAAUABQAF
AAUABQAHAAcABwAIAAYABgAGAAYABgAGAAYABgAGAAUABQAFAAcABwAGAAUABQAFAAUA
BAAEAAQABAAEAAQABAAEAAQABQAFAAQABAAGAAYABgAFAAcABwAHAAcABQAFAAUABQAH
AAcABwAHAAQABAAEAAUABQAFAAUABAAGAAYABQAFAAUABQAFAAYABgAFAAUABQADAAMA
AwAEAAQABAAEAAQABAAEAAQABAACAAIAAgADAAMAAgABAAEAAQABAAIAAgACAAMAAwAD
AAIAAgACAAIAAQABAAIAAgAEAAQAAgACAAIAAgACAAIAAgACAAIAAgADAAMAAgADAAUA
BwAJAAkACQAJAAkACgALAA0ADAAMAAwACwAIAAQAAgD///z/+v/5//j/+P/5//n/+v/4
//b/9f/1//f/+f/8//7//v/+//7//f/7//v/+//7//v/+//7//r/+v/6//r/+v/6//r/
+v/7//3//f/9//3//v///wMABAAGAA8AGAAgACIAHgAcABcAEgAPAAkAAAD4/+r/0/+4
/5n/gf98/4P/i/+L/4r/hv9+/3T/af9a/1b/Xf9q/37/mf+u/7v/xf/V/+P/7f/1//z/
AQAEAAYABwAJAAsADQAMAAwADQAPABEAEwAUABYAFAAUABUAFQAUABQAFAAUABcAFwAX
ABcAGAAYABkAGQAZABkAGQAZABkAGQAZABoAGgAbABsAHAAcABwAHAAcABsAGgAaABkA
GgAbABwAHgAcABwAHQAeAB4AHgAeAB4AHgAeAB8AHwAfACAAIAAgACAAIAAgACAAIAAg
ACAAHgAeAB4AHgAdABwAGwAbABsAGwAZABgAGAAZABkAGAAYABYAFQAVABUAFQAUABQA
EwAQABAADwAOAA4ADgAMAAwACwALAAoACQAHAAcABwAHAAYABQAFAAUABgAFAAQABAAD
AAMAAwADAAEAAwADAAMAAAAAAAAAAAAAAAAAAAAAAAIAAQABAAEAAAAAAAAA//8BAAEA
AQABAP//AAAAAAAAAAAAAAEAAQABAAEAAQABAAEAAQABAAEAAQABAAEAAgAAAAAAAAAA
AAAAAAAAAAAAAAD//////////////v/9//3//f/9//z//v/+//7//v/+//7//v/+//3/
/f/8//z//v/+//7//f/9//3//f/9//v/+//7//v/+//7//v/+//8//z//P/9//v/+//7
//r/+//8//z//f/7//v/+//8//7//f/9//3/+//7//v//P/8//z//P/8//z//P/8//z/
+v/6//r/+//8//z//P/9//v/+//8//z/+v/7//v/+//8//z//P/8//v/+//8//z//P/8
//z/+//7//v/+//8//z//P/8//z//////wAAAQABAAIAAwAFAAYABgAHAAcAAwABAP//
/v/1/w==
         </WaveFormData>
      </LeadData>
      <LeadData>
         <LeadByteCountTotal>10000</LeadByteCountTotal>
         <LeadTimeOffset>0</LeadTimeOffset>
         <LeadSampleCountTotal>5000</LeadSampleCountTotal>
         <LeadAmplitudeUnitsPerBit>4.88</LeadAmplitudeUnitsPerBit>
         <LeadAmplitudeUnits>��V</LeadAmplitudeUnits>
         <LeadHighLimit>2147483647</LeadHighLimit>
         <LeadLowLimit>268435456</LeadLowLimit>
         <LeadID>V2</LeadID>
         <LeadOffsetFirstSample>0</LeadOffsetFirstSample>
         <FirstSampleBaseline>0</FirstSampleBaseline>
         <LeadSampleSize>2</LeadSampleSize>
         <LeadOff>FALSE</LeadOff>
         <BaselineSway>FALSE</BaselineSway>
         <ExcessiveACNoise>FALSE</ExcessiveACNoise>
         <MuscleNoise>FALSE</MuscleNoise>
         <LeadDataCRC32>3927741332</LeadDataCRC32>
         <WaveFormData>
LAAsACwALAAnACQAIQAeABoAFgASAA4ADAAKAAgABgADAAIAAQAAAP3//P/7//r/+f/4
//f/9v/2//b/9v/2//b/9v/2//b/9v/2//b/9v/4//j/+P/4//j/+P/4//j/+v/6//r/
+v/8//z//P/8//z//P/8//z//v/+//7//v/8//z//P/8//z//P/8//z//P/8//z//P/6
//r/+v/6//r/+v/6//r/+P/4//j/+P/2//b/9v/2//b/9v/2//b/9P/0//T/9P/y//L/
8v/y//D/8P/w//D/7v/u/+7/7v/u/+7/7v/u/+7/7v/u/+7/7v/u/+7/7v/s/+z/7P/s
/+z/7P/s/+z/7P/s/+z/7P/r/+r/6f/o/+r/6v/q/+r/6v/q/+r/6v/p/+j/5//m/+j/
6P/o/+j/5v/m/+b/5v/m/+b/5v/m/+b/5v/m/+b/5P/k/+T/5P/m/+b/5v/l/+P/5P/k
/+b/6f/q/+v/7P/s/+z/7P/s/+z/7v/v//D/8//z//H/7//t/+v/6f/o/+f/5v/l/+X/
5f/m/+j/6P/o/+j/5//n/+n/7P/s/+v/6f/o/+b/5f/k/+T/4//i/+H/4f/g/+D/4P/g
/+D/4f/j/+P/4//j/+H/4v/i/+L/5P/m/+z/9P/+/w0AGwAhACMAKAAtADcATABqAIQA
iABfACEA7v+8/4b/V/85/xv/4P6S/lL+Qf5Q/mL+cf6E/qD+vv7l/hD/Nf9R/2v/hf+Y
/6r/u//N/93/5f/r/+7/9P/4//3/AQADAAYABwAIAAoADAAMAA8AEQATABQAFQAWABcA
GQAaABsAHAAeACIAIwAkACYAJwAoACkAKwAsAC4AMQAxADQANgA3ADoAPAA9AD8AQQBF
AEcASgBMAEwATgBRAFMAVgBZAFwAXwBiAGcAagBtAG8AcgB1AHgAfQB/AIMAhgCHAIkA
iwCNAI8AkgCUAJUAlgCWAJcAlwCVAJUAlQCVAJYAlQCUAJMAkgCQAI0AiwCLAIkAhwCD
AH8AfAB5AHQAcABsAGgAYgBdAFgAUwBOAEkAQwA+ADkAMwAuACsAJwAjAB8AGgAWABMA
DwANAAoACQAIAAYABAABAP///f/8//z/+//6//n/+P/3//b/9f/z//P/9P/0//b/9f/1
//X/8//z//P/8//z//P/9P/1//f/9//3//f/9v/2//b/9//5//n/+v/6//r/+v/6//r/
+//7//v/+//7//v/+//6//j/+P/4//j/+//7//r/+f/5//j/+P/4//b/9v/2//b/9v/2
//X/9P/0//P/8//z//L/8v/y//H/7//v//D/8P/u/+7/7v/u/+3/7f/s/+z/6//r/+v/
6//t/+3/7f/t/+v/6v/p/+n/6f/p/+n/6f/p/+n/6P/o/+b/5f/l/+X/5//n/+f/5//n
/+b/5v/m/+b/5//n/+f/5//m/+b/5v/m/+X/5f/m/+b/5v/m/+b/5v/m/+X/5P/m/+b/
5//n/+b/5v/m/+b/5P/m/+b/5v/m/+j/6P/o/+j/5f/l/+b/5v/q/+v/7P/t/+z/7P/s
/+z/7P/s/+7/7//w//P/8//x/+//7f/r/+n/6v/p/+j/5//n/+f/6P/q/+r/6v/q/+n/
6f/r/+7/7v/r/+n/6P/m/+f/5v/m/+X/5P/j/+P/4v/i/+L/4v/i/+X/5f/l/+X/4//j
/+T/5P/m/+b/6v/u//T//P8LABsAJQAlACYALQA3AEoAZgCCAI4AbwAzAPz/zP+W/2f/
Tf83/wb/uP50/lv+av54/oH+kP6o/sT+6/4U/zX/U/9v/4f/nP+u/73/zf/b/+f/7//2
//j//v8DAAcACQAMAA0ADwAQABEAEAAVABcAGQAaABsAHAAdAB8AIAAhACIAJAAmACcA
KAAqACsALAAtAC8AMAAyADUANQA2ADgAOQA8AEAAQQBDAEUARwBJAEwATgBQAFIAVQBX
AFoAXQBgAGMAZABpAGwAbwBxAHQAdwB6AH0AfwCDAIYAhwCJAIsAjQCRAJQAlgCXAJgA
mACZAJkAlwCXAJcAlwCWAJUAlACTAJAAjgCLAIkAiQCHAIUAgQB9AHoAdwByAGwAaABk
AF4AWwBWAFEATABJAEMAPgA5ADMALgArACcAIwAfABoAFgARAA0ACwAIAAUABAACAAAA
///9//v/+v/4//f/9v/1//T/8//y//H/7//v//D/8P/y//H/8f/x/+//7//v/+//8f/x
//L/8//z//P/8//z//L/8v/y//P/9f/1//b/9v/0//T/9P/0//f/9//3//f/9//3//f/
9v/0//T/9P/0//X/9f/0//P/9f/0//T/9P/0//T/9P/0//L/8v/x//D/8P/v/+//7//w
//D/8P/v/+v/6//s/+z/6v/q/+r/6v/p/+n/6P/o/+n/6f/p/+n/5//n/+f/5//p/+j/
5//n/+X/5f/l/+X/5f/l/+T/5P/m/+X/5f/l/+X/5f/l/+X/4//i/+L/4v/i/+P/4//j
/+X/5P/k/+T/4v/h/+H/4v/k/+T/5P/k/+T/5P/j/+L/4v/i/+P/4//k/+T/4v/i/+L/
4v/i/+L/4v/i/+P/4//k/+T/5P/l/+b/5//q/+r/6v/q/+j/6P/q/+v/7P/v/+//7f/t
/+v/6f/n/+T/4//i/+H/4//j/+T/5v/k/+T/5P/j/+X/5//q/+r/6f/n/+b/5P/h/+D/
4P/f/+D/3//f/97/3v/e/97/3v/f/9//3//f/93/3f/e/97/3v/e/+L/5v/s//T/AQAR
ABsAHQAgACUAKQA4AFQAcACIAH0ARQAKANj/pP9x/1P/P/8c/9j+kP5l/mb+dv5//oz+
oP64/tv+Av8n/0X/Yf99/5L/pP+z/8X/0//f/+f/7P/w//T/+f/9////AgADAAgACgAM
AAwADQAPABEAEgAVABYAFwAZABgAGQAaABwAIAAhACIAJAAlACYAJwApACgAKgAtAC0A
MAAyADMANgA4ADkAOwA9AEEAQwBGAEgASABKAE0ATwBSAFUAWABbAF4AYwBmAGkAaQBs
AG8AcgB1AHcAewB+AIEAgwCFAIcAiQCMAI4AjwCQAJAAkQCRAI8AjwCPAI8AkACPAI4A
jQCMAIoAhwCFAIMAgQB/AHsAewB4AHUAcABqAGYAYgBcAFcAUgBNAEgARQA/ADoANQAv
ACoAJwAjACEAHQAYABQADwALAAkABgAFAAQAAgAAAP3/+//5//j/9v/1//T/8//z//P/
8//z//L/8f/x//D/8v/x//H/8f/v/+//7//v//H/8f/y//P/8//z//P/8//y//L/8v/z
//X/9f/2//b/9v/2//b/9v/3//f/9//3//n/+f/5//j/+P/4//j/+P/5//n/+P/3//f/
9v/2//b/9P/0//T/9P/0//T/8//y//D/7//v/+//8P/w//D/7//t/+3/7v/u/+z/7P/s
/+z/6//r/+r/6v/p/+n/6f/p/+n/6f/p/+n/6f/o/+f/5//l/+X/5f/l/+f/5//m/+b/
5v/l/+X/5f/l/+X/5f/l/+X/5P/k/+T/5P/l/+X/5f/l/+T/5P/k/+L/4f/h/+L/4v/i
/+L/4v/i/+L/4f/g/+D/4v/i/+T/5P/k/+T/4v/i/+L/4v/h/+H/4v/i/+T/5f/m/+f/
6v/q/+r/6v/s/+z/7v/v/+7/8f/x/+//7f/r/+n/5//o/+f/5v/l/+P/4//k/+b/6P/o
/+j/5//l/+f/6v/q/+n/5//m/+T/4//i/+L/4f/g/9//3//e/97/3v/e/97/3f/d/93/
3f/d/93/3v/e/+D/4v/k/+b/7v/2/wUAFQAfACMAJgArADEAQABaAHYAhgBtADMA/P/M
/5r/Z/9D/yn/+v6w/mj+R/5Q/mT+cf6A/pb+tP7Z/gL/J/9J/2X/ff+S/6L/s//D/9X/
4f/n/+7/9P/2//v//f///wIAAwAIAAoADAAMAA8AEQATABQAFQAWABcAGQAcAB0AHgAg
ACAAIQAiACQAJwAoACkAKwAsAC4AMQAxADIANAA1ADgAPAA9AD8AQQBBAEMARgBIAEwA
TgBRAFMAVgBZAFwAXwBeAGMAZgBpAG0AcABzAHYAeQB7AH8AggCDAIUAhwCJAIsAjgCQ
AJEAkACQAJEAkQCTAJMAkwCTAJAAjwCOAI0AjgCMAIkAhwCFAIMAgQB9AHoAdgByAGwA
aQBmAGMAXgBZAFQATwBKAEUAPwA6ADUALwAqACcAIwAfABsAFgASABEADQALAAgAAwAC
AAAA/v/9//v/+f/4//j/9//2//X/9P/z//L/8f/x//H/8v/y//D/7//v/+//8f/x//H/
8f/x//H/8v/z//P/8//z//P/9v/2//b/9//1//X/9v/2//b/9v/2//b/9//3//f/9//1
//X/9f/0//b/9v/2//b/9//3//b/9f/1//T/9P/0//T/9P/0//T/8v/y//H/8P/y//H/
8f/x//D/8P/w/+//7f/t/+7/7v/u/+7/7v/u/+z/6//p/+j/6f/p/+n/6f/p/+n/6f/p
/+n/6P/n/+f/6f/p/+n/6f/n/+f/5v/m/+j/5//n/+f/5//n/+f/5//n/+b/5v/m/+j/
6f/p/+n/6P/m/+X/5P/m/+X/5f/m/+b/5v/m/+b/5v/m/+X/5P/m/+b/5//n/+b/5v/m
/+b/5v/m/+b/5v/k/+T/5P/k/+X/5f/m/+b/6P/p/+r/6//q/+r/6v/q/+z/7P/u/+//
7v/x//H/7//v/+3/6//p/+j/5//m/+X/5//n/+j/6v/q/+r/6v/p/+f/6f/s/+z/6f/n
/+b/5P/l/+T/5P/j/+L/4f/h/+D/4v/i/+L/4v/h/+H/4f/h/+H/4f/i/+L/5v/m/+j/
7v/0//7/DQAbACMAIwAmAC0ANwBOAGgAggCGAF0AHwDq/7r/hv9d/0X/Kf/u/qD+aP5d
/mr+dv6B/pL+qP7K/vP+Gv85/1f/c/+L/5z/sP/B/8//2//n/+3/9P/6//z/AQADAAUA
CAAJAAwADgAQABAAEwAVABcAGAAXABgAGQAbAB4AHwAgACIAIgAjACQAJgApACoAKwAt
AC4AMAAzADMANAA2ADcAOgA8AD0APwBBAEMARQBIAEoATABOAFEAUwBUAFcAWgBdAF4A
YwBmAGkAbQBwAHMAdgB3AHkAfQCAAIMAhQCHAIkAiQCMAI4AjwCQAJAAkQCRAJEAkQCR
AJEAkACPAI4AjQCMAIoAhwCFAIMAgQB/AHsAdwB0AHEAbABoAGQAYABaAFUAUABLAEYA
QwA9ADgAMwAvACoAJwAjAB8AGwAWABIAEQANAAsACAAHAAYABAACAP///f/7//r/+v/5
//j/9//2//X/9P/z//P/8//0//T/9P/z//P/8//z//P/8//z//X/9f/2//f/9f/1//X/
9f/4//j/+P/5//n/+f/6//r/+v/6//r/+v/7//v/+//7//n/+f/5//j/+v/6//r/+v/7
//v/+v/5//n/+P/4//j/+P/4//j/+P/2//b/9f/0//b/9f/1//X/9P/0//T/8//x//H/
8v/y//D/8P/w//D/8f/x//D/8P/v/+//7//v/+3/7f/t/+3/7f/s/+v/6//t/+3/7f/t
/+v/6//q/+r/7P/r/+v/6//r/+v/6//r/+v/6v/q/+r/6v/r/+v/6//p/+j/6P/o/+n/
6f/q/+z/6v/q/+r/6v/s/+z/6//q/+r/6v/p/+n/6P/o/+j/6P/o/+r/6v/q/+r/6f/p
/+r/6v/s/+3/7v/v//D/8P/w//D/8P/w//L/8//0//f/9//1//H/7//t/+v/6v/p/+j/
5//p/+n/6v/s/+z/7P/s/+v/7f/v//L/8v/v/+3/7P/q/+n/6P/o/+f/5v/l/+X/5P/k
/+T/5P/k/+f/5//n/+f/5//n/+j/6P/o/+j/7P/y//j/AgARAB8AJwApACwAMQA5AEoA
ZgCGAJAAbwAzAPz/zP+Y/2//Wf9D/xT/zP6M/nP+gP6O/pX+ov64/tb++/4i/0P/X/95
/5H/pP+4/8f/1f/j/+3/8//4//z/AAAFAAkACwAOAA8AEAASABQAFAAXABkAGwAcAB0A
HgAfACEAIAAhACIAJAAoACkAKgAsACsALAAtAC8AMgA0ADcANwA4ADoAOwA+AEAAQQBD
AEUARwBJAEwATgBQAFIAVQBXAFoAXQBgAGMAZgBrAG4AcQBxAHQAdwB6AH8AgQCFAIgA
iwCNAI8AkQCTAJYAmACZAJgAmACZAJkAmQCZAJkAmQCYAJcAlgCVAJQAkgCPAI0AiwCJ
AIcAgwB/AHwAeQB0AHAAbABoAGIAXwBaAFUAUABLAEUAQAA7ADcAMgAvACsAKQAlACAA
HAAZABUAEwAQAA0ADAAKAAgABwAFAAMAAgACAAEAAAD//wAA///+//3/+//7//z//P/+
//3//f/9//v/+//7//v//f/9//7////9//3//f/9//7//v/+////AQABAAIAAgACAAIA
AgACAAMAAwADAAMAAwADAAMAAgAEAAQABAAEAAUABQAEAAMAAQAAAAAAAAAAAAAAAAAA
AAAAAAD///7//v/9//3//f/8//z//P/7//n/+f/6//r/+P/4//j/+P/3//f/9v/2//P/
8//z//P/8//z//P/8//z//L/8f/x//P/8//z//P/8f/x//D/8P/w/+//7//v/+//7//v
/+//7//u/+7/7v/u/+//7//v/+3/7P/s/+z/7P/r/+v/7P/u/+7/7v/u/+z/7P/r/+r/
7P/s/+3/7f/u/+z/6v/s/+z/6v/q/+r/6v/q/+r/6v/q/+n/6f/q/+r/7v/v//D/8f/x
//D/7//u//D/8P/y//P/9P/3//f/9f/z//H/7//t/+z/6//q/+n/5//n/+j/6v/s/+z/
7P/r/+3/7//y//L/7//t/+z/6v/p/+j/6P/n/+T/4//j/+L/5P/k/+T/5P/l/+X/5f/l
/+X/5f/m/+b/5v/o/+r/7v/0//z/CQAZACUAJwAoAC8ANwBGAGIAgACQAHcAPQAGANj/
pP9x/03/Mf8E/7z+cv5N/lL+aP53/ob+mv64/tv+BP8r/0v/Z/+B/5j/qP+3/8n/2f/j
/+3/8v/2//z/AQAFAAcACgALAA4AEAASABIAFQAXABkAGgAZABoAGwAdACAAIQAiACQA
JgAnACgAKgArACwALQAvADAAMgA1ADUANgA4ADkAPAA+AD8AQQBDAEcASQBMAE4ATgBQ
AFMAVQBaAF0AYABjAGIAZwBqAG0AbwByAHUAeAB9AH8AgwCGAIkAiwCNAI8AkQCUAJYA
lwCYAJgAmQCZAJkAmQCZAJkAmgCZAJgAlwCUAJIAjwCNAI0AiwCJAIUAgwCAAH0AeABy
AG4AagBkAF8AWgBVAFAASwBFAEAAOwA3ADIALwArACUAIQAcABgAFwATABEADgALAAoA
CAAGAAEA///9//z//P/7//r/+f/4//f/9v/1//X/9f/2//b/9v/1//X/9f/1//X/9f/1
//X/9f/2//f/9f/1//X/9f/4//j/+P/5//f/9//4//j/+P/4//j/+P/5//n/+f/5//n/
+f/5//j/+v/6//r/+v/5//n/+P/3//n/+P/4//j/+P/4//j/+P/2//b/9f/0//b/9f/1
//X/9P/0//T/8//x//H/8v/y//D/8P/w//D/8f/x//D/8P/t/+3/7f/t/+3/7f/t/+3/
6//q/+n/6f/r/+v/6//r/+n/6f/o/+j/6v/p/+n/6f/p/+n/6f/p/+f/5v/m/+b/5v/n
/+f/5//n/+b/5v/m/+j/5//n/+j/6P/o/+j/6P/m/+b/5f/k/+b/5v/n/+f/5v/m/+b/
5v/l/+f/5v/m/+b/5v/m/+b/5P/k/+T/5P/l/+X/5v/m/+j/6f/q/+v/7P/s/+z/7P/s
/+z/7v/v/+7/8f/x/+//7//t/+v/6f/m/+X/5P/j/+X/5f/m/+j/6P/o/+j/5//n/+n/
7P/s/+v/6f/o/+b/4//i/+L/4f/g/9//3//e/9//4P/h/+L/4f/h/+H/4f/h/+H/4v/i
/+T/5P/m/+j/8P/8/wsAHQAlACUAKAAvADUASABkAIAAiABjACcA8v/C/4z/W/89/x//
6P6Y/lj+Rf5S/mb+c/6E/pz+vv7j/gz/Mf9R/23/hf+Y/6j/uf/L/9n/4//t//T/9v/6
//3/AQADAAYABwAMAA4AEAAQABEAEwAVABYAFwAYABkAGwAcAB0AHgAgACAAIQAiACQA
JgAoACoALQAsAC4AMQAxADQANgA3ADoAPAA9AD8AQQBDAEUASABKAE4AUABTAFUAWABb
AF4AYQBiAGcAagBtAG8AcgB1AHgAeQB7AH8AggCHAIkAiwCNAI0AkACSAJMAlgCWAJcA
lwCXAJcAlwCXAJYAlQCUAJMAkgCQAI0AiwCJAIcAhQCBAH8AfAB5AHQAcABsAGgAYgBd
AFgAUwBOAEkAQwA+ADkANQAwAC0AKQAjAB8AGgAWABUAEQAPAAwABwAGAAQAAgAAAP//
/v/+//3/+//5//f/+P/3//b/9f/1//X/9v/2//T/8//z//P/8//z//P/8//z//P/9P/1
//X/9f/1//X/+P/4//j/+f/3//f/+P/4//r/+v/6//r/+//7//v/+//7//v/+//6//z/
/P/8//z/+//7//r/+f/7//r/+v/6//j/+P/4//j/+P/4//f/9v/4//f/9//3//X/9P/z
//H/8f/x//L/8v/w//D/8P/w/+//7//u/+7/7f/t/+3/7f/r/+v/6//r/+3/7P/r/+v/
6//r/+v/6//p/+n/6P/o/+r/6f/p/+n/6f/p/+n/6f/p/+j/6P/o/+j/6f/p/+n/6f/o
/+j/6P/o/+f/5//o/+b/5v/m/+b/6P/o/+f/5v/m/+b/5//n/+b/5v/m/+b/5//n/+b/
5v/o/+b/5v/m/+b/5v/m/+b/5v/m/+X/5f/m/+b/6P/p/+r/6//q/+r/6v/q/+z/7P/u
/+//8P/z//P/8f/v/+3/6//p/+r/6f/o/+f/5f/l/+b/6P/o/+j/6P/n/+f/6f/s/+z/
6f/n/+b/5P/l/+T/5P/j/+L/4f/h/+D/4P/g/+D/4P/h/+H/4f/h/+H/4f/i/+L/5P/k
/+b/6v/w//b/AwARAB8AIQAkACsAMQA8AFQAcACIAIEASwAOAOD/rv95/1X/P/8c/9r+
jv5d/lz+bP55/oT+mP6u/tH+/P4h/0H/X/93/47/ov+z/8P/0f/d/+n/8P/0//j//f8B
AAMABgAHAAoADAAOAA4ADwARABMAFAAXABgAGQAbABwAHQAeACAAIgAjACQAJgAnACgA
KQArACwALgAxADEAMgA0ADUAOAA6ADsAPQA/AEEAQwBGAEgASABKAE0ATwBUAFcAWgBd
AFwAYQBkAGcAaQBsAG8AcgB3AHkAfQCAAIEAgwCFAIcAiwCOAJAAkQCSAJIAkwCTAJMA
kwCTAJMAkgCRAJAAjwCOAIwAiQCHAIcAhQCDAH8AfQB6AHcAcgBuAGoAZgBgAF0AWABT
AE4ARwBBADwANwA1ADAALQApACMAHwAaABYAEwAPAA0ACgAHAAYABAACAP///f/7//r/
+v/5//j/9//2//X/9P/z//P/8//0//T/9P/z//P/8//z//P/8//z//P/8//0//X/9f/1
//X/9f/2//b/9v/3//f/9//4//j/+P/4//j/+P/5//n/+f/5//n/+f/5//j/+P/4//j/
+P/5//n/+P/3//X/9P/0//T/9v/2//b/9v/0//T/8//y//T/8//z//P/8P/w//D/7//t
/+3/7v/u/+z/7P/s/+z/6//r/+r/6v/p/+n/6f/p/+n/6f/p/+n/6f/o/+f/5//n/+f/
5//n/+f/5//m/+b/6P/n/+f/5//n/+f/5//n/+b/5P/j/+L/5P/l/+X/5f/l/+T/5P/k
/+T/4//j/+T/5P/k/+T/5P/k/+T/4//i/+L/4v/j/+P/5P/k/+T/5P/j/+P/4v/i/+T/
5P/k/+T/5P/k/+L/4v/i/+L/4//j/+T/5P/k/+X/5v/n/+r/6v/q/+r/6P/o/+r/6//s
/+//7//t/+v/6f/n/+X/4v/h/+D/3//h/+H/4v/k/+L/4v/i/+H/4f/j/+b/5v/l/+P/
4v/g/9//3v/e/93/3v/d/93/3P/a/9r/2v/a/9v/2//b/9v/2//b/9z/3P/e/97/3v/i
/+j/8v///w8AGwAdAB4AIwApADgAUABsAIQAewBDAAgA1v+i/2//Uf9B/xz/3v6W/mn+
aP52/n3+iv6c/rb+2f4C/yX/Rf9h/3f/jP+g/7H/wf/N/9v/5f/q/+7/9P/1//v//f8A
AAEABAAGAAgACAAJAAsADQAOABEAEgATABUAFgAXABgAGgAaABsAHAAeACEAIgAjACUA
JgAoACsAKwAuADAAMQA0ADQANQA3ADkAPQA/AEIARABGAEgASwBNAFAAUwBWAFkAXABh
AGQAZwBnAGoAbQBwAHUAdwB7AH4AgwCFAIcAiQCJAIwAjgCPAJIAkgCTAJMAkQCRAJEA
kQCSAJEAkACPAI4AjACJAIcAhQCDAIEAfQB7AHgAdQBwAG4AagBmAGAAWQBUAE8ASgBH
AEEAPAA3ADEALAApACUAIQAdABgAFAARAA0ACwAIAAUABAACAAAA/f/7//n/+P/4//f/
9v/1//T/8//y//H/8f/x//L/8v/y//H/8f/x//H/8f/x//H/7//v//D/8f/z//P/8//z
//T/9P/0//X/9f/1//b/9v/4//j/+P/4//f/9//3//f/+f/5//n/+P/4//j/+P/4//f/
9//2//X/9//2//b/9v/0//T/9P/0//T/9P/z//L/8v/x//H/8f/w//D/8P/v/+3/7f/u
/+7/7P/s/+z/7P/r/+v/6v/q/+f/5//n/+f/5//n/+f/5//n/+b/5f/l/+X/5f/l/+X/
5f/l/+T/5P/m/+X/5f/l/+P/4//j/+P/5f/k/+T/5P/i/+P/4//j/+X/5P/k/+T/5P/j
/+P/5P/i/+L/4v/i/+L/4v/h/+D/4P/g/+H/4f/i/+L/4v/i/+P/4v/g/+D/4P/g/+L/
4v/i/+L/3//f/+D/4P/i/+P/5P/l/+j/6P/o/+j/5v/m/+j/6f/s/+//7//t/+v/6f/n
/+X/5P/j/+L/4f/h/+H/4v/k/+L/4v/i/+H/4f/j/+b/5v/n/+X/5P/i/9//3v/e/93/
3P/b/9v/2v/a/9r/2v/a/93/3f/d/93/3f/d/97/3v/c/97/4P/m/+r/8v///w8AGwAd
AB4AIwArAD4AWAB2AIgAcQA3AP7/zv+c/2n/Rf8r/wD/tv5q/kX+Sv5e/mv+ev6S/q7+
0/78/iH/Qf9b/3X/jP+c/63/wf/R/93/5f/q/+z/8P/3//v//f8AAAEABAAGAAgACAAJ
AAsADQAOABEAEgATABUAFAAVABYAGAAbAB0AHwAiACEAIgAjACUAJgAoACsAKwAuADAA
MQA0ADQANQA3ADkAPQA/AEIARABGAEgASwBNAFAAUwBWAFkAWgBfAGIAZQBnAGoAbQBw
AHMAdQB5AHwAfwCBAIMAhQCHAIoAjACNAJAAkACRAJEAkQCRAJEAkQCQAI8AjgCNAI4A
jACJAIcAhQCDAIEAfQB7AHgAdQBwAGoAZgBiAFwAWQBUAE8ASgBDAD0AOAAzAC0AKAAl
ACEAHQAZABQAEAALAAcABQACAP///v/8//r/9//1//P/8v/y//H/8P/v/+7/7f/s/+v/
6f/p/+r/6v/q/+n/6f/p/+f/5//n/+f/6f/p/+r/6//r/+v/6//r/+z/7P/s/+3/7//v
//D/8P/u/+7/7v/u/+//7//v/+//8f/x//H/8P/w//D/8P/w//H/8f/w/+//8f/w//D/
8P/u/+7/7v/u/+7/7v/t/+z/7P/r/+v/6//q/+r/6v/p/+f/5//o/+j/5v/m/+b/5v/n
/+f/5v/m/+P/4//j/+P/4//j/+P/4//j/+L/4f/h/+H/4f/h/+H/4f/h/+D/4P/e/93/
3f/d/9//3//f/9//3//e/97/3v/c/93/3f/d/9//3v/e/97/3v/d/93/3v/e/97/3v/e
/9z/3P/b/9r/3P/c/93/3f/e/+D/3//e/93/3P/c/9z/3P/c/9v/2//c/9z/3v/f/+D/
4f/i/+L/4v/i/+L/4v/k/+X/5P/n/+f/5f/j/+H/3//d/9z/2//a/9n/2f/Z/9r/3P/c
/9z/3P/b/9v/3f/g/+D/3//d/9z/2v/X/9b/1v/V/9b/1f/V/9T/1P/U/9T/1P/V/9X/
1f/V/9f/1//Y/9j/2P/a/9z/4P/m//D/AQATABkAGQAaAB8AKQA+AFoAdgCCAF0AHwDm
/7b/fv9T/z3/I//y/qj+aP5T/mD+bv53/ob+nP66/uH+Cv8t/0v/Y/95/47/oP+v/7//
z//b/+H/6P/s//D/8//1//f/+v/7/wAAAgAEAAQABQAHAAkACgANAA4ADwARABIAEwAU
ABYAFgAXABgAGgAbABwAHQAfACAAIgAlACUAKAAqACsALgAwADEAMwA1ADcAOQA8AD4A
QABCAEUARwBKAE0AUABTAFIAVwBaAF0AXwBiAGUAaABrAG0AcQB0AHcAeQB7AH0AfwCC
AIQAhQCGAIYAhwCHAIUAhQCFAIUAhACDAIIAgQCCAIAAfQB7AHcAdQBzAG8AbQBqAGcA
YgBeAFoAVgBQAEkARAA/ADoANwAxACwAJwAhABwAGQAVABEADQAIAAQAAQD9//v/+P/1
//T/8v/w/+//7f/r/+r/6P/n/+b/5f/k/+P/4v/h/+H/4f/i/+L/4P/f/9//3//h/+H/
4f/h/9//3//g/+H/4//j/+P/4//i/+L/4v/j/+P/4//k/+T/5v/m/+b/5v/l/+X/5f/l
/+X/5f/l/+T/5P/k/+T/5P/l/+X/5P/j/+X/5P/k/+T/4//i/+H/4P/i/+L/4f/g/+D/
3//f/9//3v/e/97/3f/b/9v/3P/c/9r/2v/a/9r/2f/Z/9j/2P/Z/9n/2f/Z/9j/1//W
/9X/1//W/9X/1f/V/9X/1f/V/9X/1f/U/9T/1P/T/9P/0//T/9P/0//T/9X/1P/U/9T/
0v/T/9P/0//T/9L/0v/S/9L/0f/R/9L/0v/S/9L/0v/S/9L/0f/Q/9D/0P/R/9H/0v/S
/9L/0v/R/9H/0P/Q/9L/0//T/9P/1v/W/9X/1f/U/9X/1v/X/9j/2f/b/9z/2v/Z/9f/
1f/Q/w==
         </WaveFormData>
      </LeadData>
      <LeadData>
         <LeadByteCountTotal>10000</LeadByteCountTotal>
         <LeadTimeOffset>0</LeadTimeOffset>
         <LeadSampleCountTotal>5000</LeadSampleCountTotal>
         <LeadAmplitudeUnitsPerBit>4.88</LeadAmplitudeUnitsPerBit>
         <LeadAmplitudeUnits>��V</LeadAmplitudeUnits>
         <LeadHighLimit>2147483647</LeadHighLimit>
         <LeadLowLimit>268435456</LeadLowLimit>
         <LeadID>V3</LeadID>
         <LeadOffsetFirstSample>0</LeadOffsetFirstSample>
         <FirstSampleBaseline>0</FirstSampleBaseline>
         <LeadSampleSize>2</LeadSampleSize>
         <LeadOff>FALSE</LeadOff>
         <BaselineSway>FALSE</BaselineSway>
         <ExcessiveACNoise>FALSE</ExcessiveACNoise>
         <MuscleNoise>FALSE</MuscleNoise>
         <LeadDataCRC32>624332144</LeadDataCRC32>
         <WaveFormData>
IAAgACAAIAAdABoAFwAUABEADgALAAgABgAEAAIAAAD9//z/+//6//n/+P/3//b/9f/0
//P/8v/w//D/8P/w/+7/7v/u/+7/7v/u/+7/7v/w//D/8P/w//L/8v/y//L/8v/y//L/
8v/0//T/9P/0//T/9P/0//T/9v/2//b/9v/0//T/9P/0//b/9v/2//b/9v/2//b/9v/0
//T/9P/0//b/9v/2//b/9P/0//T/9P/0//T/9P/0//L/8v/y//L/8P/w//D/8P/w//D/
8P/w/+7/7v/u/+7/7P/s/+z/7P/q/+r/6v/q/+r/6v/q/+r/6v/q/+r/6v/o/+j/6P/o
/+b/5v/m/+b/5v/m/+b/5v/k/+T/5P/k/+b/5v/m/+b/5v/m/+b/5v/k/+T/5P/k/+b/
5v/m/+b/5v/m/+b/5v/m/+b/5v/m/+b/5v/m/+b/5v/m/+b/5v/m/+b/5f/l/+T/5P/k
/+X/6f/q/+z/7P/r/+v/6//r/+3/7v/w//H/9P/1//X/9f/z//P/8//x//H/8P/w//D/
8P/y//P/8//z//P/8f/x//P/9f/z//H/7v/s/+v/6f/o/+j/5v/l/+T/4//i/+L/4P/h
/+H/4f/j/+P/4//j/+P/4v/i/+L/4//j/+X/6P/r//L/+v///wcAFQApAEEAZACRALsA
3QDtAPAA+wAGAfoA3gC3AHUACABz/+X+kP6H/qL+sf68/tD+5f79/hn/Nf9O/2X/eP+L
/5r/rf+//8z/1v/b/97/4f/l/+j/7P/u/+//8f/z//X/9f/3//n/+//9//3//v8AAAAA
AQACAAMABAAFAAcACAAJAAoACwAMAA0ADgAQABEAEwAUABUAFgAXABoAGgAcAB4AHwAi
ACUAJwAoACcAKQArACwAMQAzADUANwA3ADoAPAA/AEEAQgBEAEcASQBMAE8AUQBRAFQA
VgBYAFwAXgBgAGIAYwBmAGYAZwBlAGUAZgBmAGgAaABmAGYAZABjAGIAYABhAF8AXQBb
AFcAVQBSAE8ATABJAEYAQgBBAD4AOQA1ADIALgAqACYAIgAeABwAGQAWABIAEAAMAAkA
BwAEAAIAAgAAAP7//P/6//j/9v/2//X/9P/z//P/8v/x//D/7//t/+z/7P/s/+7/7f/t
/+3/6//r/+v/6//t/+3/7f/t/+7/7v/u/+//7f/t/+3/7v/w//D/8P/x/+//7//v/+//
8P/x//H/8f/y//L/8v/y//D/8P/w//H/9P/0//T/9P/x//H/8f/y//L/8f/x//H/8v/y
//L/8v/y//H/8f/x//H/8f/x/+//7//v/+//7//u/+7/7v/u/+z/7P/s/+r/6v/q/+r/
6//t/+3/7f/t/+r/6f/p/+j/6P/o/+j/6P/o/+f/5//n/+n/6P/o/+j/6P/o/+j/6P/m
/+X/5f/l/+j/6P/o/+j/6P/n/+f/5//l/+X/5f/l/+f/5//n/+f/5//m/+b/5v/m/+b/
5v/m/+b/5v/m/+b/5P/m/+b/5v/m/+j/6P/o/+f/5f/m/+b/5v/p/+v/7P/u/+z/7f/t
/+3/7f/t/+7/8P/x//L/8//z//P/8//z//P/8//z//L/8v/y//L/9P/1//X/9f/1//P/
8//1//f/9f/z//D/7v/t/+v/6v/q/+j/5//m/+X/5P/i/+L/4//j/+X/5f/l/+X/5f/l
/+T/5P/k/+X/5//n/+j/6//y//r/AwALABcAKQBBAGIAjQC3ANsA7QDwAPcAAgH4AN4A
vQCHACAAjf/1/pj+jf6m/rX+vv7Q/uf+//4Z/zH/SP9j/3j/i/+c/63/vf/K/9T/3f/i
/+X/6f/u//D/8v/z//X/9//5//n/+////wEAAwADAAIABAAEAAUABgAHAAgACQALAAwA
DQAOAA8AEAARABIAFAAVABcAGAAZABoAGwAeAB4AIAAiACMAJAAnACkAKgArAC0ALwAw
ADMANQA3ADkAOwA+AEAAQwBHAEgASgBNAE8AUgBVAFcAWQBcAF4AYABkAGYAaABqAGsA
bgBuAG8AbQBtAG4AbgBwAHAAbgBuAG0AawBpAGYAZQBjAGEAXwBdAFsAWABVAFEATQBJ
AEQAQwBAADsANwA2ADIALgAqACQAIAAeABsAFgASABAADAALAAkABgAEAAIAAAD+//z/
+v/4//b/9v/1//T/8//z//D/7//u/+3/7f/s/+z/7P/s/+v/6//r/+v/6//r/+v/7f/t
/+3/7f/w//D/8P/x//D/7//u/+7/8P/w//D/8f/x//H/8f/x//L/8//z//P/9P/0//T/
9P/z//L/8f/x//T/9P/0//T/8//z//P/9P/2//X/9f/1//L/8v/y//L/8v/x//H/8f/x
//H/8f/v/+3/7f/t/+3/7v/u/+7/7v/s/+z/7P/q/+r/6v/q/+v/6//r/+v/6//q/+n/
6f/o/+j/6P/o/+j/6P/n/+f/5//n/+b/5v/m/+j/6P/o/+j/5v/l/+X/5f/o/+j/6P/o
/+j/5//n/+f/5f/l/+X/5f/n/+f/5//n/+f/5v/m/+b/5P/k/+T/5P/m/+b/5P/k/+T/
5P/m/+b/5v/l/+X/5v/m/+b/5//p/+r/7P/s/+3/7f/t/+v/6//s/+7/8f/y//P/8//z
//P/8//z//H/8f/w//D/8P/w//L/8//z//P/8//x//H/8//1//P/8f/u/+z/6//n/+b/
5v/k/+X/5P/j/+L/4v/i/+P/4//j/+P/4//j/+P/4//i/+L/5P/j/+P/5f/o/+v/8P/4
//3/BwATACMANQBUAH8AqwDTAPEA+AD5AAIBAgHuANMApwBUAMv/K/+u/oX+mv6t/rb+
xv7d/vX+C/8n/0D/Wf9w/4X/lv+n/7n/yP/U/9v/4P/j/+f/7P/u//D/8f/z//f/+f/5
//v//f///wEAAQACAAQABAAFAAYABwAIAAkACwAMAA0ADgARABIAEwAUABQAFQAXABgA
GwAcAB0AIAAeACAAIgAjACQAJwApACoAKwAtAC8AMAAxADMANQA3ADsAPgBAAEMAQwBE
AEYASQBNAFAAUwBVAFUAWABaAFwAXgBgAGIAZABlAGgAaABpAGcAZwBoAGgAaABoAGYA
ZgBkAGMAYgBgAF8AXQBbAFkAVwBVAFIATwBMAEkARgBCAD8APAA3ADMAMAAsACgAJAAg
ABwAGgAXABYAEgAQAAwABwAFAAIAAAAAAP7//P/6//j/9v/0//T/8f/w/+//7//v/+//
7//v/+7/7P/r/+r/7P/r/+v/6//r/+v/6//r/+v/6//r/+v/7v/u/+7/7//t/+3/7f/u
//D/8P/w//H/7//v/+//7//w//H/8f/x//T/9P/0//T/8v/y//L/8//0//T/9P/0//P/
8//z//T/9P/z//P/8//y//L/8v/y//L/8f/x//H/7//v/+//7f/t/+3/7f/t/+z/7P/s
/+z/6v/q/+r/6P/o/+j/6P/p/+f/5//n/+f/5v/l/+X/5P/k/+T/5P/k/+T/4//j/+P/
4//i/+L/4v/i/+L/4v/i/+L/4f/h/+H/4v/i/+L/4v/i/+H/4f/h/+H/4f/h/+H/4f/h
/+H/4f/h/+D/4P/g/+D/4P/g/+L/4v/i/+L/4P/g/+D/3//f/+D/4P/g/+H/4//k/+b/
5v/n/+f/5//p/+n/6v/s/+v/7P/t/+3/7f/t/+3/7f/t/+3/7P/s/+r/6v/s/+3/7//v
/+//7f/r/+3/7//t/+v/6P/m/+X/5f/k/+T/4v/f/97/3f/c/9z/3P/d/93/2//b/9v/
2//d/93/3P/c/9z/3f/d/93/3v/j/+r/8P/3////DQAdADEATgB3AKMAxwDdAOQA7QD6
APYA3AC3AIEAJACX/wP/nP6D/pr+rf62/sT+2f7x/gn/Jf9A/1n/bv+B/5D/n/+v/8D/
zP/T/9j/3f/f/+T/5v/o/+n/6//t/+//7//x//P/9f/3//f/+P/6//r/+//+////AAAB
AAEAAgADAAQABQAGAAcACAAMAA0ADwAQAA8AEAARABQAFgAYABoAGwAaAB0AHwAgACMA
JQAnACgAKwAtAC8AMQAxADQANgA5AD0APgBAAEMAQwBGAEkASwBLAE4AUABSAFYAWABa
AFwAXQBgAGAAYQBhAGEAYgBiAGIAYgBgAGAAXgBdAFwAWgBbAFkAVwBVAFIATwBLAEcA
RQBDAEEAPgA7ADgAMwAvACwAKAAkACAAHAAYABYAEwAQAAwACgAGAAUAAwAAAP7/+v/4
//b/9P/y//D/7v/u/+//7v/t/+3/7P/r/+r/6f/r/+r/6v/q/+n/5//m/+X/5f/l/+X/
5f/n/+f/5//n/+b/5v/m/+f/6f/p/+n/6v/o/+j/6P/p/+v/6//r/+v/7P/t/+3/7f/u
/+7/7v/u/+7/7v/u/+//8P/w//D/8P/v/+//7//w//D/7//v/+//7P/s/+z/7P/u/+3/
7f/t/+v/6//r/+n/6//r/+v/6//q/+r/6v/q/+j/6P/o/+b/6P/o/+j/6f/n/+f/5//n
/+b/5f/l/+T/5v/m/+b/5v/m/+X/5f/l/+f/5v/m/+b/5P/k/+T/5P/m/+X/5f/l/+b/
5v/m/+b/5P/j/+P/4//l/+X/5f/l/+P/4//j/+P/5f/k/+T/5P/k/+T/5P/k/+T/5P/k
/+T/5P/k/+T/5P/i/+L/4v/h/+P/5P/k/+T/5f/n/+j/6v/o/+n/6f/p/+v/6//s/+7/
7//w//H/8f/x//H/8f/x/+//7//u/+7/7v/u//D/8f/z//P/8//x/+//8f/z//H/7f/q
/+j/5//n/+b/5v/k/+H/4P/f/97/4P/g/+H/4f/f/9//3//f/+H/4f/g/+D/4v/h/+H/
4//k/+f/7v/2//3/BwAXACsAQwBmAJMAuwDbAOkA7gD5AP4A8gDUAKsAawD6/2H/1/6S
/pP+qv61/sD+1P7r/gP/G/8z/07/Zf94/4v/nv+v/73/yP/U/9n/4P/l/+n/7P/u//D/
8f/z//X/9//3//n/+//9//////8AAAIAAgADAAYABwAIAAkACQAKAAsADAANAA4ADwAQ
ABIAEwAVABYAFwAYABkAHAAeACAAIgAjACIAJQAnACgAKQArAC0ALgAxADMANQA3ADcA
OgA8AD8AQgBEAEcASwBLAE4AUQBTAFcAWgBcAF4AYABiAGQAZgBlAGgAaABpAGsAawBs
AGwAbABsAGoAagBqAGkAaABmAGMAYQBfAF0AWwBZAFYAUwBQAE0ASgBGAEEAPgA5ADUA
NAAwACwAKAAkACAAHgAbABgAFAASAA4ADQALAAgABgAGAAQAAgAAAP7//P/6//r/9//2
//X/9f/0//P/8v/x//P/8v/y//L/8v/x//H/8f/x//H/8f/x//P/8//z//P/8v/y//L/
8//1//X/9f/2//b/9v/2//f/9//3//f/9//4//n/+f/5//j/+P/4//j/+P/4//j/+f/4
//j/+P/4//f/9//3//j/+P/3//f/9//2//b/9v/2//j/9//3//f/9f/1//X/8//z//P/
8//z//T/9P/0//T/8v/y//L/8P/w//D/8P/x/+//7//v/+//7v/t/+3/7P/s/+z/7P/s
/+z/6//r/+v/7f/s/+z/7P/q/+r/6v/q/+z/6//r/+v/7P/s/+z/7P/q/+n/6f/p/+v/
6//r/+v/6//r/+v/6//r/+r/6v/q/+z/7P/s/+z/7P/q/+r/6v/q/+z/7P/s/+v/6f/q
/+r/6v/r/+3/7v/w//L/8//z//P/8//z//T/9v/3//j/+f/5//n/+f/5//n/9//3//b/
9v/2//b/+P/5//v/+//7//n/+f/7//3/+//5//b/9P/z//H/8P/w/+7/6//q/+n/6P/o
/+j/6f/p/+v/6//r/+v/6//r/+r/6v/s/+v/7f/x//T/9f/6/wIACwAVACMANQBNAG4A
mwDHAO0A/wACAQkBEgEMAfYA1wCdADIAl//5/pr+k/6u/rn+wv7Y/u/+B/8h/zv/VP9t
/4L/lf+o/7f/x//U/9z/5f/q/+3/8f/2//r//P/9////AQADAAMABQAHAAkACwALAA4A
EAAQABEAEAARABIAEwAVABYAFwAYABsAHAAdAB4AHgAfACEAIgAjACQAJQAoACgAKgAs
AC0AMAAzADUANgA3ADkAOwA8AD8AQQBDAEUARwBKAEwATwBPAFAAUgBVAFgAXABgAGMA
YwBmAGgAagBuAHAAcgB0AHMAdgB2AHcAdwB3AHgAeAB4AHgAdgB2AHQAcwByAHAAbwBt
AGsAaQBlAGMAYABdAFgAVQBSAE4ATQBKAEUAQQA8ADgANAAwACwAKAAmACMAIAAcABoA
FgATABEADgAMAAoACAAGAAQAAgAAAP7//v////7//f/9//z/+//6//n/+f/4//j/+P/4
//f/9//3//f/9//3//f/9//3//f/9//4//j/+P/5//n/+f/5//r/+v/6//r/+//7//v/
+//7//z//f/9//3//v/+//7//v/8//z//P/9//7//v/+//7//f/9//3//v/+//3//f/9
//z//P/8//z//P/7//v/+//7//v/+//5//f/9//3//f/9P/0//T/9P/0//T/9P/y//D/
8P/w//H/7//v/+//7//w/+//7//u//D/8P/w//D/8P/v/+//7//v/+7/7v/u/+7/7v/u
/+7/7P/r/+v/6//s/+z/7P/s/+z/6//r/+v/6//r/+v/6//t/+3/7f/t/+v/6v/q/+r/
6v/q/+r/6v/s/+r/6P/o/+r/6v/q/+r/6v/q/+r/6v/p/+n/6v/q/+r/6//t/+7/8P/u
/+//7//v/+//7//w//L/9f/2//f/9//3//f/9//3//X/9f/0//T/8v/y//T/9f/3//f/
9//1//X/9//5//f/8//w/+7/7f/r/+r/6v/o/+f/5v/l/+T/5P/k/+X/5f/n/+f/5//n
/+f/5//m/+b/5v/n/+f/6f/q/+3/8P/4////BwAVACcAOwBaAIMArwDXAO8A+AD/AA4B
DgH4ANMAoQBEALn/If+u/on+nP6z/rz+yP7d/vX+D/8r/0b/X/90/4f/lv+n/7n/xv/Q
/9n/3v/j/+f/7P/u//D/8f/z//f/+f/5//v//f///wEAAQACAAQABAAFAAYABwAIAAkA
CwAMAA0ADgAPABAAEQASABQAFQAXABgAGQAaABsAHgAeACAAIgAjACQAJwApACoAKQAr
AC0ALgAzADUANwA5ADkAPAA+AEEAQwBEAEYASQBLAE4AUQBTAFUAWABaAFwAYABiAGQA
ZgBlAGgAaABpAGsAawBsAGwAbgBuAGwAbABqAGkAaABmAGcAZQBjAGEAXwBdAFoAVwBU
AFEATgBKAEcARAA/ADsANgAyAC4AKgAoACQAIgAfABwAGAAWABIADQALAAgABgAGAAQA
AgAAAPz/+v/4//j/9//2//X/9f/2//X/9P/z//H/8P/w//D/8P/v/+//7//v/+//7//v
/+//7//v/+//7v/u/+7/7//x//H/8f/y//D/8P/w//H/8f/x//H/8f/0//X/9f/1//b/
9v/2//b/+P/4//j/+f/4//j/+P/4//f/9//3//j/+v/5//n/+f/4//j/+P/4//j/9//3
//f/9//3//f/9f/z//P/8//z//L/8v/y//L/8v/y//L/8P/w//D/8P/x//H/8f/x//H/
8P/v/+//7v/u/+7/7v/u/+z/6//r/+v/6//q/+r/6v/s/+z/7P/s/+r/6f/p/+n/6v/q
/+r/6v/q/+n/6f/p/+n/6f/p/+n/6f/p/+n/6f/p/+j/6P/o/+r/6v/q/+r/6P/o/+j/
6P/q/+z/6v/q/+j/6P/o/+j/6P/o/+j/5//p/+r/6v/q/+v/7f/u//D/7v/v/+//7//v
/+//8P/y//P/9P/1//X/9//3//f/9//z//P/8v/y//L/8v/0//X/9f/1//X/8//x//P/
9f/z//P/8P/u/+3/6//q/+r/6P/n/+b/5f/k/+T/5P/l/+X/4//j/+P/4//l/+X/5P/k
/+b/5f/l/+X/6P/t//T/+v8BAAsAGQArAEEAYgCNALcA2wDrAPIA/wAIAf4A4AC5AHsA
EgB///P+nv6V/qr+u/7G/tb+6/4B/xv/N/9S/2n/fv+N/5z/r/+//8r/1P/d/+T/5//p
/+z/8P/y//P/9f/3//n/+f/7//3///8BAAEAAgAEAAQABQAGAAcACAAJAAkACgALAAwA
DwAQABEAEgASABMAFQAWABcAGAAZABwAHgAgACIAIwAiACUAJwAoACsALQAvADAAMwA1
ADcAOQA5ADwAPgBBAEUARgBIAEsASwBOAFEAUwBXAFoAXABeAF4AYABiAGQAZQBoAGgA
aQBpAGkAagBqAGwAbABqAGoAaABnAGYAZABjAGEAXwBdAF0AWwBYAFUAUgBPAEwASABF
AEIAPQA5ADYAMgAuACoAKAAkACIAHwAaABYAFAAQAA8ADQAKAAgABAACAAAA/v/9//z/
+//8//n/+P/3//f/9v/1//T/8//1//T/9P/0//L/8f/x//H/8//z//P/8//z//P/8//z
//L/8v/y//P/8//z//P/9P/0//T/9P/1//X/9f/1//X/9v/3//f/9//2//b/9v/2//j/
+P/4//n/+P/4//j/+P/5//n/+f/6//j/9//3//f/+P/4//j/+P/4//f/9//3//X/9f/1
//P/9f/1//X/9f/y//L/8v/y//L/8v/y//D/8P/w//D/8f/w/+//7v/t/+7/7f/t/+z/
7P/s/+z/7P/u/+3/7f/t/+3/7P/s/+z/6v/q/+r/6v/s/+v/6//r/+r/6v/q/+r/7P/r
/+v/6//r/+v/6//r/+n/6f/p/+n/6f/o/+j/6P/o/+j/6P/o/+j/6P/o/+j/6P/o/+j/
6P/q/+r/6P/o/+j/6P/o/+j/6P/n/+f/6P/o/+j/6f/r/+z/7v/u/+//7//v/+//7//w
//L/8//0//X/9f/1//X/9f/1//X/9f/0//T/8v/y//T/9f/1//X/9f/z//P/9f/3//X/
8//w/+7/7f/t/+z/7P/q/+n/6P/n/+b/5v/m/+f/5//n/+f/5//n/+X/5f/k/+T/5v/n
/+f/5//q/+v/8P/2////BQARACEANwBSAHcAowDNAOsA8gD5AAYBCgH4ANkArQBeAN//
Rf/C/o3+nP6x/rz+yP7b/vP+Df8l/z7/V/9u/4P/lv+n/7X/xP/Q/9v/4P/l/+v/7v/w
//L/8//1//f/+f/5//v//f///wEAAQACAAQABAAFAAgACQAKAAsADQAOAA8AEAARABIA
EwAUABYAFwAZABoAGQAaABsAHgAeACAAIgAjACQAJwApACoAKwAtAC8AMAA1ADcAOQA7
ADsAPgBAAEMARQBGAEgASwBPAFIAVQBXAFkAXABeAGAAYgBkAGYAaABpAGwAbABtAG0A
bQBuAG4AcABwAG4AbgBuAG0AbABqAGkAZwBlAGMAYQBfAFwAWQBWAFMAUABMAEkARgBB
AD0AOgA2ADIALgAsACgAJgAjAB8AGgAXABIAEQAPAAwACgAIAAYABAACAP7//P/6//r/
+//6//n/+f/2//X/9P/z//X/9P/0//T/9P/z//P/8//z//P/8//z//P/8//z//P/9P/0
//T/9f/3//f/9//4//j/+P/4//n/+f/5//n/+f/6//v/+//7//r/+v/6//r//P/8//z/
/f/8//z//P/8//n/+f/5//r//P/7//v/+//6//r/+v/6//z/+//7//v/+f/5//n/9//3
//f/9//3//b/9v/2//b/9P/0//T/8v/y//L/8v/z//H/8f/x//H/8P/v/+//7v/w//D/
8P/w//D/7//v/+//8f/w//D/8P/w//D/8P/w/+7/7f/t/+3/8P/w//D/8P/w/+//7//v
/+3/7f/t/+3/7//v/+//7//v/+7/7v/u/+7/7v/u/+7/7v/u/+7/7v/u/+7/7v/u//D/
8P/u/+7/7v/u/+7/7v/u/+3/7f/u/+7/7v/v//H/8v/0//T/9f/1//X/9f/1//b/+P/5
//r/+//7//v/+//7//v/9//3//b/9v/2//b/+P/5//v/+//7//n/+f/7//3/+//5//b/
9P/z//H/8P/w/+7/6//q/+n/6P/q/+r/6//r/+n/6f/p/+n/6//r/+r/6v/q/+v/6//t
/+7/8//4/wAABwAPABkAKQA9AFoAgwCxANsA+QAAAQUBDAEOAf4A5QC7AGgA4f8//7z+
i/6c/rH+uv7K/t/+9/4R/y3/Rv9d/3T/h/+c/63/u//K/9j/3//k/+n/7//y//b/+P/5
//v///8BAAEAAwAEAAUABgAFAAgACgAKAAsADAANAA4ADwAPABAAEQASABUAFgAXABgA
GgAbAB0AHgAfACAAIQAkACQAJgAoACkAKgAtAC8AMAAxADMANQA2ADcAOQA7AD0AQQBE
AEYASQBLAEwATgBRAFMAVgBZAFsAXQBgAGIAZABkAGYAaABqAG0AcABwAHEAcQBxAHIA
cgByAHIAcABwAHAAbwBuAGwAawBpAGcAZQBjAGEAXgBbAFgAVQBSAE4ASwBIAEMAPwA8
ADgANAAwACwAKAAmACMAIAAcABoAFgATABEADgAMAAgABgAEAAIAAAD+//z//P/7//r/
+f/5//j/9//2//X/9f/0//T/9P/0//P/8//z//X/9f/1//X/8//z//P/8//0//T/9P/1
//f/9//3//j/+P/4//j/+f/5//n/+f/5//j/+f/5//n/+v/6//r/+v/6//r/+v/7//r/
+v/6//r/+//7//v//P/6//n/+f/5//j/+P/4//j/+P/3//f/9//3//f/9//1//X/9f/1
//X/8v/y//L/8v/y//L/8v/w/+7/7v/u/+//7//v/+//7//u/+3/7f/s/+r/6v/q/+r/
7P/r/+v/6//r/+r/6v/q/+r/6v/q/+r/7P/r/+v/6//r/+r/6f/o/+r/6f/p/+n/6f/p
/+n/6f/p/+n/6f/p/+v/6v/q/+r/6P/o/+j/6P/o/+j/6P/o/+r/6P/o/+j/6P/o/+j/
6P/o/+f/5//o/+j/6P/n/+n/6v/s/+7/7//v/+//7//v//D/8v/z//T/9f/1//X/9f/1
//X/8//z//L/8v/w//D/8v/z//X/9f/1//P/8//1//f/9f/x/+7/7P/r/+n/6P/o/+b/
5f/k/+P/4v/i/+L/4//j/+P/4//j/+P/4//j/+L/4v/i/+H/4//l/+b/5//s//L/+f8B
AA0AHwA1AFYAfQCrANMA6wDyAPkABgEGAfIA0QCfAEQAu/8j/67+h/6a/q/+uv7I/t3+
9f4P/yn/Qv9Z/3D/g/+S/6P/tf/G/9L/2f/c/9//4//m/+r/7P/t/+//8f/z//P/9f/3
//n/+//7//7/AAAAAAEAAAABAAIAAwAGAAgACgAMAAsADAANAA4AEAARABMAFAAXABgA
GQAcABoAHAAeAB8AIAAjACUAJgAnACkAKwAsAC8AMQAzADUANwA6ADwAPwBBAEIARABH
AEcASgBNAE8AUQBUAFYAWABaAFwAXgBgAGMAZgBmAGcAZwBnAGgAaABoAGgAZgBmAGYA
ZQBkAGIAYQBfAF0AWwBbAFkAVgBTAFAATQBKAEYAQwBAADsANwA0ADAALAAoACQAIAAe
ABsAGAAUABIADgALAAkABgAEAAIAAAD+//z/+v/4//b/9v/1//T/8//z//L/8f/w/+//
7f/s/+z/7P/u/+3/7f/t/+z/6//q/+n/6//r/+v/6//s/+z/7P/t/+3/7f/t/+7/7v/u
/+7/7//v/+//7//v//D/8f/x//H/8v/y//L/8v/y//L/8v/z//T/9P/0//T/8//z//P/
9P/0//P/8//z//T/9P/0//T/8v/x//H/8f/z//P/8//x//H/8f/x//H/8P/w//D/8P/w
//D/8P/u/+z/7P/s/+3/7f/t/+3/7f/s/+v/6//q/+r/6v/q/+r/6v/p/+n/6f/p/+j/
6P/o/+j/6P/o/+j/6P/n/+f/5//o/+j/6P/o/+j/5//n/+f/5//n/+f/5//n/+f/5//n
/+f/5v/m/+b/5v/m/+b/5v/m/+j/5//m/+X/5P/m/+b/5v/l/+X/5v/m/+b/5//p/+r/
7P/s/+3/7f/t/+3/7f/u//D/8f/y//P/8//z//P/8//z/+//7//u/+7/8P/w//L/8//z
//P/8//x/+//8f/z//H/8f/u/+z/6//n/+b/5v/k/+P/4v/h/+D/4v/i/+P/4//j/+P/
4//j/+P/4//i/+L/5P/j/+X/5f/m/+v/8v/6/wEACwAXACkAQQBmAJMAvwDjAPMA+AD/
AAYB/ADiAL8AhQAcAIX/7/6W/o/+pv61/r7+0P7l/v/+Gf81/0z/Y/94/4v/nP+t/7v/
yv/W/93/4v/n/+v/7v/w//L/8//1//n/+//7//3//f///wEAAQAEAAYABgAHAAgACQAK
AAsADQAOAA8AEAARABIAEwAUABQAFQAXABgAGwAcAB0AIAAgACIAJAAlACQAJwApACoA
LQAvADEAMgA1ADcAOQA7ADsAPgBAAEMARwBIAEoATQBPAFIAVQBXAFkAXABeAGAAYgBk
AGYAaABnAGoAagBrAGsAawBsAGwAbgBuAGwAbABqAGkAaABmAGUAYwBhAF8AXQBbAFgA
VQBSAE8ATABIAEMAQAA7ADcANAAwACwAKAAkACAAHgAbABgAFAASAA4ACwAJAAYABAAC
AAAA/v/8//r/+P/2//b/8//y//H/8f/w/+//7v/t/+//7v/u/+7/7P/r/+v/6//t/+3/
7f/t/+3/7f/t/+3/7v/u/+7/7//x//H/8f/y//D/8P/w//H/8//z//P/8//y//P/8//z
//b/9v/2//b/9P/0//T/9f/0//T/9P/0//X/9f/1//b/9v/1//X/9f/2//b/9v/2//T/
8//z//P/8//z//P/8f/z//P/8//z//L/8v/y//L/8P/w//D/7v/u/+7/7v/v/+3/7f/t
/+3/7v/t/+3/7P/s/+z/7P/s/+z/6//r/+v/7f/s/+z/7P/q/+r/6v/q/+z/6//r/+v/
6v/q/+r/6v/s/+v/6//r/+v/6//r/+v/6//r/+v/6//r/+r/6v/q/+r/6v/q/+r/7P/s
/+z/7P/s/+z/7P/s/+7/7v/u/+7/8P/x//L/8//y//P/9P/1//b/+P/5//v/+f/5//r/
+v/3/w==
         </WaveFormData>
      </LeadData>
      <LeadData>
         <LeadByteCountTotal>10000</LeadByteCountTotal>
         <LeadTimeOffset>0</LeadTimeOffset>
         <LeadSampleCountTotal>5000</LeadSampleCountTotal>
         <LeadAmplitudeUnitsPerBit>4.88</LeadAmplitudeUnitsPerBit>
         <LeadAmplitudeUnits>��V</LeadAmplitudeUnits>
         <LeadHighLimit>2147483647</LeadHighLimit>
         <LeadLowLimit>268435456</LeadLowLimit>
         <LeadID>V4</LeadID>
         <LeadOffsetFirstSample>0</LeadOffsetFirstSample>
         <FirstSampleBaseline>0</FirstSampleBaseline>
         <LeadSampleSize>2</LeadSampleSize>
         <LeadOff>FALSE</LeadOff>
         <BaselineSway>FALSE</BaselineSway>
         <ExcessiveACNoise>FALSE</ExcessiveACNoise>
         <MuscleNoise>FALSE</MuscleNoise>
         <LeadDataCRC32>1529387710</LeadDataCRC32>
         <WaveFormData>
EAAQABAAEAANAAwACwAKAAgABgAEAAIAAQAAAP///v/7//r/+f/4//b/9v/2//b/9P/0
//T/9P/y//L/8v/y//D/8P/w//D/8P/w//D/8P/w//D/8P/w//D/8P/w//D/8P/w//D/
8P/x//L/8//0//L/8v/y//L/9P/0//T/9P/0//T/9P/0//T/9P/0//T/9v/2//b/9v/0
//T/9P/0//b/9v/2//b/9v/2//b/9v/0//T/9P/0//T/9P/0//T/8v/y//L/8v/y//L/
8v/y//D/8P/w//D/7v/u/+7/7v/u/+7/7v/u/+7/7v/u/+7/7v/u/+7/7v/s/+z/7P/s
/+z/7P/s/+z/7P/s/+z/7P/r/+r/6f/o/+r/6v/q/+r/6v/q/+r/6v/o/+j/6P/o/+r/
6v/q/+r/6P/o/+j/6P/o/+j/6P/o/+j/6P/o/+j/6P/o/+j/6P/o/+j/6P/n/+f/6P/o
/+n/6//s/+3/7v/u/+7/7v/u/+7/8P/x//H/9f/2//f/+P/3//f/9//3//f/9//3//f/
9//3//j/+f/5//n/+f/3//n/+f/5//b/8v/w/+7/7P/r/+v/6f/p/+n/6P/o/+j/5v/m
/+X/5f/l/+X/5f/l/+X/5P/k/+T/5P/k/+T/4//i/+H/4f/k/+//AAAWAC8AUwB+AK4A
1gD1ABQBOQFYAV0BQgENAcIAYgDw/37/MP8W/yD/Jf8n/zH/Ov9E/1D/Xv9w/3//i/+Z
/6X/tP/B/8v/0v/W/9b/2f/d/9//4f/j/+X/5f/l/+b/5//n/+j/6v/r/+v/7P/s/+3/
7v/v/+//7//w//H/8v/y//P/8//0//b/9v/3//j/+P/4//r/+//7//z//P/9//////8A
AAEAAgADAAMABAAFAAYABwAIAAoACwAMAA0ADwAQABEAEgAUABUAGgAaAB0AHwAfAB8A
IQAiACIAJQAmACcAKgArAC0ALQAsACwALQAtAC4ALgAuAC4ALgAtACsAKwAsACsAKgAp
ACYAJQAjACEAIgAgAB4AHAAbABoAFwAVABQAEQAPAA0ACwAJAAcABQAFAAMAAQD///v/
+v/4//b/+P/3//b/9f/z//H/8P/v/+//7v/u/+7/7P/s/+z/7P/p/+j/6P/o/+r/6f/p
/+n/6f/o/+j/6P/o/+j/6P/o/+j/6P/o/+j/5v/m/+f/5//p/+n/6f/p/+n/6f/q/+r/
6//r/+v/7P/s/+3/7f/t/+v/6//r/+v/7v/u/+7/7v/s/+z/7f/t/+3/7f/t/+3/7f/t
/+3/7f/t/+3/7f/s/+z/7P/s/+z/7P/r/+v/6//r/+v/6v/q/+r/6v/q/+n/5//n/+f/
5v/m/+f/6P/p/+f/5//m/+b/5v/m/+b/5v/m/+b/5f/l/+X/5v/n/+f/6P/n/+f/5//l
/+T/5P/k/+b/5//n/+f/5f/l/+X/5f/l/+T/5P/k/+b/5//n/+f/5v/m/+b/5//l/+X/
5f/l/+X/5f/l/+X/5P/m/+b/5v/m/+j/6P/o/+j/5f/l/+b/5v/p/+v/7P/t/+7/7v/u
/+7/7v/u//D/8f/x//P/9P/1//b/9//3//f/9//3//f/9//5//n/+f/6//v/+//7//v/
+f/5//n/+f/2//T/8v/w//D/7//v/+3/6//p/+j/6P/o/+j/6P/n/+n/6f/p/+n/5//n
/+b/5v/o/+r/6v/o/+f/5v/l/+X/6v/1/wQAGgAzAFUAgACuANgA+QAaAT0BWgFlAUwB
FwHQAHQAAgCK/zT/HP8k/yv/Lf83/0L/Sv9U/17/bP99/43/m/+r/7b/wf/L/9T/2v/e
/+H/5f/n/+n/6//t/+3/7//w//H/8f/y//T/9f/1//T/9P/1//b/+f/5//n/+v/7//z/
/P/9//3//v8AAAAAAQACAAIAAgAEAAUABQAGAAgACQALAAsACgALAAwADQAPABAAEQAS
ABUAFgAYABkAGgAbAB0AHgAfACAAIgAjACYAJgApACsAKwArAC0ALgAyADUANgA3ADoA
OwA9AD0APQA8ADwAOwA+AD4APgA+AD0AOwA4ADcANgA1ADQAMwAyADEALwAtACoAKAAm
ACQAJAAkACIAIQAgAB0AGwAZABcAFQATABEADQALAAkABwAFAAQAAgAAAAAA///+//3/
+//5//j/9//3//b/9v/2//L/8v/y//L/7//u/+7/7v/w/+//7//v/+//7v/u/+7/8P/w
//D/8P/w//D/8P/w/+7/7v/v/+//8P/x//L/8//1//X/9v/2//f/9//3//j/+P/5//n/
+f/3//f/9//3//r/+v/6//r/+v/6//v/+//9//3//f/9//v/+//7//v/+//7//v/+v/8
//z//P/8//r/+f/5//n/+f/5//j/+P/6//r/+v/5//n/+f/5//j/9//3//f/9//3//f/
9v/2//T/9P/0//T/9v/2//X/9f/z//T/9f/1//b/9f/1//X/9f/0//T/9P/0//X/9f/1
//f/9//3//f/9f/0//T/9P/0//X/9f/1//b/9v/2//f/9f/1//X/9f/1//b/9P/0//T/
9P/0//T/9P/0//X/9f/2//b/9f/3//j/+f/8//z//P/8//r/+v/8//3//f///wAAAQAE
AAUABQAFAAMAAwADAAMAAwADAAMABAAFAAUABQAFAAUABQAFAAUAAgAAAP7//P/4//f/
9//1//P/8f/w//D/8P/w//D/7//v/+//7//v/+//7//u/+7/8P/u/+7/7v/r/+z/6//p
/+r/8/8EABgALwBNAHgAqADWAP0AHgE9AV4BcQFmATsB+ACiADQAtP9I/xr/Hv8n/yv/
M/9A/0j/UP9c/2r/ef+L/5v/p/+0/8H/y//U/9r/3v/h/+X/5//n/+n/6//r/+//8P/x
//H/8v/0//X/9f/4//j/+f/6//n/+f/5//r/+//8//z//f/9//7/AAAAAAEAAgACAAIA
BAAFAAUABgAEAAUABwAHAAgACQAKAAsACwAMAA0ADgANAA4AEAARABQAFQAXABgAFwAY
ABoAGwAeAB4AIQAjACUAJQAnACgAKgAtAC4ALwAwADEAMwAzADQANAA1ADUANgA2ADYA
NgA0ADMAMQAxADAALwAuAC0ALAArACkAJwAmACQAIgAgAB8AHgAbABkAGAAVABMAEQAP
AA0ACwAJAAkABwAFAAMA///+//z/+v/6//n/+P/3//f/9f/0//P/8f/w//D/8P/w//D/
8P/w/+3/7P/s/+z/7P/r/+v/6//r/+r/6v/q/+r/6v/q/+r/7P/s/+z/7P/q/+r/6//r
/+3/7f/t/+3/7f/t/+7/7v/t/+3/7f/u/+7/7//v/+//7//v/+//7//w//D/8P/w/+7/
7v/v/+//7//v/+//7//v/+//7//v/+3/7f/t/+z/7v/u/+7/7v/u/+3/7f/t/+z/6//p
/+j/6v/q/+r/6f/n/+f/5//m/+f/5//n/+f/5//n/+b/5v/k/+T/5P/k/+b/5v/l/+X/
4//k/+X/5f/m/+X/5f/l/+X/5P/k/+T/4v/j/+P/4//j/+P/4//j/+P/4v/i/+L/4v/j
/+P/4//i/+L/4v/j/+H/4//i/+L/4v/i/+L/4v/i/+L/4v/h/+H/4v/i/+P/5f/m/+f/
6P/o/+j/6P/q/+r/7P/t/+v/7f/u/+//8P/x//H/8f/z//P/8//z//H/8f/x//L/9f/1
//X/9f/x//H/8f/x/+z/6v/o/+b/5v/l/+X/4//j/+H/4P/g/+D/4P/g/9//3f/d/93/
3f/f/9//3v/e/97/3v/e/9z/2f/a/9v/2f/c/+f/+v8QACcARwBwAJwAyADpAAoBLQFQ
AVsBSgEZAdQAfAAQAJ7/Qv8c/yL/K/8t/zP/PP9G/1D/XP9s/33/jf+Z/6X/sP+9/8n/
0v/Y/9z/3f/h/+P/4//l/+f/5//p/+r/6//r/+z/7v/v/+//8P/w//H/8v/z//P/8//0
//X/9v/2//f/9//4//r/+v/7//z//P/8//z//f/9//7/AAABAAMAAwACAAMABAAFAAcA
CAAJAAoACwAMAA4ADwAOAA8AEQASABUAFgAYABkAGgAaAB0AHwAhACEAIwAkACgAKwAs
AC0ALAAtAC8ALwAyADIAMwAzADIAMgAyADIAMgAxAC8ALwAwAC8ALgAtACoAKQAnACUA
JgAkACIAIAAfAB4AGwAZABgAFQATABEADwANAAsACQAFAAMAAQD//////v/8//r/+P/3
//b/9f/1//P/8v/x//H/8P/w//D/7v/u/+7/7v/t/+z/7P/s/+r/6f/p/+n/6//q/+r/
6v/q/+r/6v/q/+r/6v/q/+r/6v/q/+v/6//r/+v/6//r/+v/6//s/+z/7f/t/+3/7v/s
/+3/7f/t/+//7//v/+//8P/w//D/8P/w//D/8f/x//H/8f/x//H/8f/x//H/8f/x//H/
8f/w/+7/7v/u/+7/7v/t/+3/7f/v/+//7v/u/+z/7P/s/+v/7f/t/+3/7P/r/+v/6//r
/+n/6f/o/+j/6v/q/+r/6v/q/+r/6f/p/+n/6v/r/+v/6v/p/+n/6f/p/+j/6P/o/+r/
6//r/+v/6f/p/+n/6f/r/+r/6v/q/+j/6f/p/+n/6v/q/+r/6//p/+n/6f/p/+n/6f/p
/+z/6v/q/+r/6v/o/+j/6P/o/+j/6f/r/+z/7f/v//D/8f/y//L/8v/y//L/8v/0//X/
8//1//b/9//6//v/+//7//v/+//7//v/+//7//v//P/9//3//f/9//n/+f/5//n/9v/0
//L/8P/w/+//7//t/+v/6f/o/+j/6v/q/+r/6f/p/+n/6f/p/+n/6f/o/+j/6v/o/+j/
6P/l/+T/4//j/+z/+f8KACIAOwBdAIoAuADgAAEBIAFDAV4BXwE+AQMBuABWAOL/cv8u
/yD/KP8v/zP/Pf9I/1L/WP9k/3b/hf+T/6H/r/+8/8X/zf/U/9r/4P/j/+X/6f/p/+v/
7f/t/+//8P/x//H/8v/0//X/9f/0//T/9f/2//j/+f/6//z/+//8//z//f/9//7/AAAA
AAMABAAEAAQABgAHAAcACAAIAAkACwALAAwADQAOAA8ADwAQABEAEgATABQAFgAXABgA
GQAbABwAHwAgACIAIwAkACQAJwApAC0ALQAvADAAMgA1ADYANwA2ADcAOQA5ADwAPAA9
AD0APgA+AD4APgA+AD0AOwA7ADoAOQA4ADcANAAzADEALwAwAC4ALAAqACkAKAAlACMA
IgAfAB0AGwAZABcAFQATABEADwANAAsACQAIAAYABAAGAAUABAADAAEA///+//3//f/8
//z//P/4//j/+P/4//n/+P/4//j/+P/3//f/9//3//b/9v/2//j/+P/4//j/9v/2//b/
9v/4//j/+f/5//n/+f/5//n/+f/5//r/+v/7//v/+//8//r/+//7//v//f/9//3//f/+
//7//v/+//7//v///////f/9//3//f////////////////////7//v/+//7//v/8//v/
+//7//3//f/8//z//P/8//z/+//7//v/+//6//n/+f/5//n/+//7//r/+v/6//r/+v/6
//j/+P/3//f/+f/6//v/+//4//f/9//3//n/+P/4//j/+P/5//n/+f/3//f/9//3//j/
+P/5//r/+P/5//n/+f/2//b/9v/3//f/9//5//n/+v/4//j/+P/4//j/+P/4//j/+f/5
//r/+v/7//3//v///wAAAAAAAAAAAAAAAAIAAwADAAUABgAHAAgACQAJAAkACQAJAAkA
CQAHAAcABwAIAAoACwAMAA0ACwALAAsACwAIAAYABAACAAAA//////3/+//5//j/+P/6
//r/+v/5//n/+f/5//n/+f/5//j/+P/6//b/9v/4//f/9P/z//P/+P8FABgALgBJAG0A
mgDMAPoAHwE+AWUBhgGNAXQBPQHwAI4AEgCQ/zb/Iv8w/zf/N/9D/1L/Wv9i/27/fv+N
/53/rf+7/8j/0//d/+L/6P/s/+//8f/1//f/+f/7//v/+//8//3//f8AAAIAAwADAAQA
BAAFAAYABwAHAAcACAAJAAoACgALAAsADAAOAA4ADwAQABAAEAASABMAEwAUABQAFQAX
ABcAFgAXABgAGQAbABwAHQAeAB8AIAAiACMAJAAlACcAKAAnACgAKgArADAAMAAzADUA
NwA3ADkAOgA8AD8AQABBAEIAQwBFAEUARABEAEUARQBGAEYARgBGAEYARQBDAEMAQAA/
AD4APQA8ADsAOQA3ADYANAAyADAALQAsACkAJwAmACMAIQAfAB0AGwAZABcAFQATABEA
DwANAAwACgAIAAgABwAGAAUAAwABAAAA//////7//v/+//z//P/8//z/+//6//r/+v/6
//n/+f/5//n/+P/4//j/+P/4//j/+P/4//j/+P/4//j/+P/5//n/+f/5//n/+f/7//v/
/P/8//v/+//7//z/+v/7//v/+//7//v/+//7//7//v/+//7//P/8//3//f/9//3//f/9
//3//f/9//3//f/9//3//P/8//z//P/8//r/+f/5//n/+//7//r/+v/6//r/+v/5//f/
9//3//b/9f/1//X/9f/1//X/9P/0//T/9P/0//T/9P/0//P/8//x//L/8//z//L/8f/x
//H/8//y//L/8v/y//P/8//z//H/8f/x//H/8f/w//D/8P/w//H/8f/x//D/8P/w//H/
8f/x//H/8f/x//H/8f/x//D/8P/w//D/8P/w//D/8P/w/+//7//w//D/8f/z//T/9f/2
//b/9v/2//T/9P/2//f/+f/7//z//f/8//3//f/9/////////////f/9//3//v//////
////////////////+v/4//b/9P/0//P/8//x/+//7f/s/+z/7P/s/+z/6//t/+3/7f/t
/+v/6//q/+r/6v/q/+r/6P/p/+b/5f/l/+j/7//+/xQALQBLAHQAogDOAPMAFAE3AVwB
bQFgATMB7gCYACwAtP9Q/yL/IP8r/y3/Mf88/0b/UP9e/2z/ff+N/5n/pf+y/7//yf/S
/9b/2v/f/+P/5f/l/+f/6f/p/+v/7P/t/+3/7v/w//H/8f/y//L/8//0//X/9f/1//b/
9//4//j/+f/5//r//P/8//3//v/+//7/AAABAAEAAgACAAMABQAFAAYABwAIAAkABwAI
AAkACgANAA4AEAARABIAEwAVABYAFwAYABoAGwAeAB4AIQAjACcAJwApACoALAAvADAA
MQAyADMANQA1ADYANgA3ADcAOgA6ADoAOgA4ADcANQA1ADUANQA1ADUANAAzADEALwAs
ACoAKAAmACcAJgAjACEAHgAbABkAFwAXABUAEwARAA8ADQALAAkABwAGAAQAAgAAAP//
/v/9//v/+f/4//f/9//2//b/9v/0//T/9P/0//P/8v/y//L/8v/x//H/8f/x//D/8P/w
//D/8P/w//D/8P/w//D/8P/w//D/8f/x/+//7//v/+//7//v//D/8P/x//H/8f/y//L/
8//z//P/9f/1//X/9f/2//b/9v/2//b/9v/3//f/9//3//f/9//3//f/9//3//n/+f/5
//j/+P/4//j/+P/2//X/9f/1//X/9f/0//T/9P/0//T/8//z//P/8//y//P/8//z//P/
8f/x//D/8P/y//L/8v/y//D/8P/v/+//7//w//H/8f/y//H/8f/x//H/8P/w//D/7v/v
/+//7//v/+//7//v/+//7v/u/+7/8P/x//H/8f/u/+7/7v/v/+//7//v/+//7//v/+//
7//v//D/7v/u/+7/7v/u/+7/7v/u/+7/7v/v/+//8P/w//H/8//0//X/9v/2//b/9v/2
//b/+P/5//f/+f/6//v//v/////////9//3//f/9/////////wAAAQABAAEAAQD9//3/
/f/9//z/+v/4//b/8v/x//H/7//v/+3/7P/s/+7/7v/u/+3/7f/t/+3/7f/t/+3/7P/s
/+z/7P/q/+j/5//o/+f/5//u//f/CAAcADMAVQB+AKwA1gD3ABYBOwFaAV8BRAENAcYA
bAD8/4z/QP8m/yr/Mf8z/zn/RP9O/1j/Zv92/4f/k/+f/6v/tv/D/83/1P/c/+D/4f/j
/+X/5f/n/+n/6f/r/+z/7f/t/+7/8P/x//H/8v/y//P/9P/1//X/9f/2//X/9v/2//f/
+f/6//z//P/9//7//v/+//7//////wAAAgADAAUABQAEAAUABgAHAAkACgALAAwACwAM
AA4ADwAQABEAEwAUABcAGAAaABsAHAAcAB8AIQAjACMAJQAmACgAKwAsAC0ALgAvADEA
MQA0ADQANQA1ADQANAA0ADQANgA1ADMAMwAyADEAMAAvAC4ALQArACkAKAAmACQAIgAh
ACAAHQAbABwAGQAXABUAEQAPAA0ACwAJAAcABQADAAMAAgAAAP7//P/7//r/+f/5//f/
9v/1//X/9P/0//T/8v/y//L/8v/x//D/8P/w/+7/7f/t/+3/7//u/+7/7v/u/+7/7v/u
/+7/7v/u/+7/7v/u/+//7//v/+//7//v/+//7//w//D/8f/x//H/8v/w//H/8f/x//P/
8//z//P/9P/0//T/9P/0//T/9f/1//P/8//z//P/9f/1//X/9f/1//X/9f/0//L/8v/y
//L/9P/z//P/8//z//P/8v/y//L/8v/y//H/8f/x//H/8P/t/+3/7f/t/+//7//u/+7/
7v/u/+7/7v/u/+7/7f/t/+3/7v/v/+//7v/t/+3/7f/t/+z/7P/s/+z/7f/t/+3/7f/t
/+3/7f/t/+z/7P/s/+z/7f/t/+3/7P/s/+z/7f/v/+//7//v/+3/7f/t/+3/7f/s/+z/
7P/v/+7/7P/s/+z/7P/u/+7/7v/u/+3/7f/u/+7/7//x//L/8//0//T/9P/0//T/9P/2
//f/9//5//r/+//8//3//f/9//3//f/9//3/+//7//v//P////////////3//f/9//3/
+v/4//b/9P/0//P/8//x/+//7f/s/+z/7P/s/+z/6//t/+3/7f/t/+v/6//q/+r/7v/s
/+r/6v/p/+j/5//n/+j/7//+/xIAKQBFAGwAmgDGAO8ADgEvAVYBbQFkAT0B/ACqAEIA
yv9e/yb/Iv8t/zH/Nf9A/0r/Uv9c/2r/ef+J/5f/p/+y/73/x//S/9j/3v/h/+X/5//p
/+v/7f/t/+//8P/x//H/8v/0//X/9f/2//b/9//4//n/+f/5//r/+//8//z//f/9//7/
AAAAAAEAAgACAAIABAAFAAUABgAGAAcACQAJAAwADQAOAA8ADwAQABEAEgAVABYAGAAZ
ABgAGQAbABwAHQAeACAAIQAmACYAKQArAC0ALQAvADAAMAAzADQANQA2ADcAOQA5ADoA
OgA7ADsAPgA+AD4APgA+AD0AOwA7ADoAOQA4ADcAOAA3ADUAMwAyADAALgAsACsAKgAn
ACUAIgAfAB0AGwAbABkAFwAVABEADwANAAsACQAIAAYABAAGAAUABAADAP///f/8//v/
/f/8//z//P/4//j/+P/4//f/9v/2//b/+P/3//f/9//1//T/9P/0//T/9P/0//T/9v/2
//b/9v/2//b/9//3//n/+f/5//n/+f/5//r/+v/7//v/+//8//r/+//7//v//f/9//3/
/f/8//z//P/8//z//P/9//3///////////////////////////////7//v/+//7//v/+
//3//f/9//v/+//6//r/+v/6//r/+f/5//n/+f/4//n/+f/5//n/9//3//b/9v/4//j/
+P/4//j/+P/3//f/9//4//n/+f/4//f/9//3//X/9P/0//T/9v/3//f/9//3//f/9//3
//f/9v/2//b/9v/3//f/9//4//j/+P/5//n/+f/5//n/9//3//f/9//5//j/+P/4//n/
+P/4//j/+P/4//j/+P/4//j/9//3//j/+P/5//v//P/9//7//v/+//7//v/+/wAAAQD/
/wEAAgADAAYABwAHAAcABQAFAAUABQAHAAcABwAIAAkACQAJAAkABwAHAAcABwAEAAIA
AAD+//z/+//7//n/+f/3//b/9v/2//b/9v/1//X/9f/1//X/8//z//L/8v/0//L/8v/y
//H/8P/x//H/9P/7/woAHAA1AFUAgACwAOAACwEsAUsBcAGFAXwBUwEQAbgASADI/1b/
IP8g/y3/L/83/0L/TP9W/2D/cP9//4//m/+r/7j/xf/P/9r/4P/k/+f/6//t/+3/7//x
//H/9f/2//f/9//3//j/+P/3//n/+v/8//7//f/9//3//v///wAAAAABAAEAAgAEAAQA
BQAGAAYABgAGAAcABwAIAAgACQALAAsADgAPABAAEQARABIAEwAUABMAFAAWABcAGAAZ
ABsAHAAdAB4AIAAhACQAJAAnACkALQAtAC8AMAAxADMAMwAzADYANwA5ADkAOgA6ADsA
OwA8ADwAPAA8ADwAOwA5ADkANgA1ADQAMwAyADEALwAtACwAKgAoACYAJQAkACEAHwAe
ABsAGQAXABUAEwARAA8ADQALAAkABwAFAAQAAgAAAP7//f/8//v/+//5//j/9//1//T/
9P/0//L/8v/y//L/8f/w//D/8P/w/+//7//v/+//7v/u/+7/7P/s/+z/7P/u/+7/7v/u
/+7/7v/v/+//7//v/+//7//x//H/8v/y//L/8f/w//D/8P/x//H/8f/x//H/8f/x//L/
8v/y//L/8v/y//P/8//x//H/8f/x//H/8f/x//H/8f/x//H/8P/w//D/8P/w//D/7//v
/+//7//v/+7/7v/u/+7/7v/t/+v/6//r/+r/6//r/+v/6//r/+v/6v/q/+j/6P/o/+j/
6v/q/+n/6f/n/+j/6f/p/+j/5//n/+f/6f/o/+j/6P/m/+f/5//n/+n/6f/p/+n/5//m
/+b/5v/m/+f/5//n/+b/5v/m/+f/5f/l/+X/5f/l/+X/5f/l/+f/5v/k/+T/5P/k/+b/
5v/m/+b/5f/l/+b/5v/l/+f/6P/p/+z/7P/s/+z/7P/s/+7/7//v//H/8v/z//L/8//z
//P/8//z//P/8//z//P/8//0//X/9f/1//X/8//z//P/8//w/+7/7P/q/+j/5//n/+X/
5f/j/+L/4v/g/+D/4P/f/9//3//f/9//4f/h/+D/4P/g/+D/3v/e/93/2v/Z/9n/2v/j
//L/BAAdAD0AZACUAMIA5wAEAScBSgFdAVIBJQHkAI4AIACs/0j/GP8Y/yH/Jf8n/zL/
Pv9I/1L/YP9v/4H/j/+b/6b/s/+//8j/zv/S/9P/1f/Z/9n/2//d/93/3//g/+H/4f/i
/+T/5f/l/+j/6P/p/+r/6f/p/+n/6v/t/+7/7v/v/+3/7v/w//D/8f/y//L/8v/0//X/
9f/2//b/9//5//n/+v/7//z//f/9//7///8AAAEAAgAEAAUABgAHAAkACgALAAwADgAP
ABAAEAATABUAFwAXABkAGgAcAB8AIAAhACQAJQAnACcAKAAoACkAKQAoACgAKAAoACoA
KQAnACcAJgAlACQAIwAkACMAIQAfAB4AHAAaABgAFQAUABEADwAQAA0ACwAJAAUAAwAB
AP///f/7//n/9//1//T/8v/w//D/7//u/+3/6//p/+j/5//n/+b/5v/m/+T/5P/k/+T/
4//i/+L/4v/i/+H/4f/h/9//3v/e/97/3v/e/97/3v/g/+D/4P/g/+D/4P/h/+H/4f/h
/+H/4f/h/+H/4v/i/+H/4f/h/+L/5P/l/+X/5f/j/+P/4//j/+b/5v/m/+b/5P/k/+X/
5f/l/+X/5f/l/+f/5//n/+f/5f/l/+X/5P/l/+b/5//o/+j/5//n/+f/5//n/+b/5v/m
/+b/5v/l/+P/4//j/+L/4//j/+P/4//h/+H/4P/g/+D/4P/g/+D/4v/i/+H/4f/g/+D/
4P/f/+D/3//f/9//3//e/97/3v/e/9//3//f/9//3//f/9//3//e/97/3v/e/9//3//f
/97/3v/e/9//3f/d/93/3f/f/+D/3v/e/97/3v/e/97/3v/e/9//3//g/+D/3//h/+L/
4//m/+b/5v/m/+T/5P/m/+f/5//p/+r/6//s/+3/7f/t/+v/6//r/+v/7f/t/+3/7v/v
/+//7//v/+v/6//r/+v/6v/o/+b/5P/g/9//3//d/93/2//a/9r/3P/c/9z/2//b/9v/
2//b/93/3f/c/9z/2v/a/9r/2P/V/9b/1//X/9z/5//4/w4AKQBNAHoAqADUAPcAGAE7
AVgBXQFCAQsBwABkAO7/dv8i/w7/GP8f/yH/Kf80/z7/SP9U/2T/c/+B/4//nf+o/7P/
v//I/8z/0P/V/9n/2//b/93/3//f/+H/4v/j/+P/4v/k/+X/5f/o/+j/6f/q/+n/6f/p
/+r/7f/u/+7/7//v//D/8v/y//H/8v/y//L/9v/3//f/+P/4//n/+//7//r/+//8//3/
/f/+////AAABAAIABAAFAAgACQALAAwADQAOABAAEQAUABQAFwAZAB0AHQAfACAAIAAj
ACQAJQAmACcAKQApACoAKgArACsAKgAqACoAKgAsACsAKQApACYAJQAkACMAJAAjACEA
HwAcABoAGAAWABUAFAARAA8ADgALAAkABwADAAEA///9//3/+//5//f/9//2//T/8v/w
/+//7v/t/+v/6f/o/+f/5f/k/+T/5P/k/+T/5P/k/+P/4v/i/+L/4v/h/+H/4f/h/+D/
4P/g/97/3v/e/97/3//g/+H/4v/i/+L/4//j/+H/4f/h/+H/4//j/+T/5P/j/+P/4//k
/+b/5//n/+f/5f/l/+X/5f/m/+b/5v/m/+b/5v/n/+f/5f/l/+X/5f/n/+f/5//n/+f/
5//n/+b/5P/k/+T/5P/m/+X/5f/l/+X/5f/k/+T/5P/k/+T/4//h/+H/4f/g/9//3//f
/9//4f/h/+D/4P/e/97/3v/e/97/3v/d/93/3f/e/9//3//e/93/3f/d/9//3v/e/97/
3P/d/93/3f/f/9//3//f/9//3v/e/97/3v/f/9//3//e/97/3v/f/93/3f/d/93/3//f
/9//3//f/97/3v/e/+H/4f/h/+H/4v/j/+T/5f/j/+X/5//o/+n/6v/r/+3/7v/u/+//
7//r/w==
         </WaveFormData>
      </LeadData>
      <LeadData>
         <LeadByteCountTotal>10000</LeadByteCountTotal>
         <LeadTimeOffset>0</LeadTimeOffset>
         <LeadSampleCountTotal>5000</LeadSampleCountTotal>
         <LeadAmplitudeUnitsPerBit>4.88</LeadAmplitudeUnitsPerBit>
         <LeadAmplitudeUnits>��V</LeadAmplitudeUnits>
         <LeadHighLimit>2147483647</LeadHighLimit>
         <LeadLowLimit>268435456</LeadLowLimit>
         <LeadID>V5</LeadID>
         <LeadOffsetFirstSample>0</LeadOffsetFirstSample>
         <FirstSampleBaseline>0</FirstSampleBaseline>
         <LeadSampleSize>2</LeadSampleSize>
         <LeadOff>FALSE</LeadOff>
         <BaselineSway>FALSE</BaselineSway>
         <ExcessiveACNoise>FALSE</ExcessiveACNoise>
         <MuscleNoise>FALSE</MuscleNoise>
         <LeadDataCRC32>1169619213</LeadDataCRC32>
         <WaveFormData>
DAAMAAwADAALAAoACQAIAAUABAADAAIAAQAAAP///v/8//z//P/8//r/+v/6//r/+P/4
//j/+P/2//b/9v/2//T/9P/0//T/9P/0//T/9P/0//T/9P/0//T/9P/0//T/9P/0//T/
9P/2//b/9v/2//T/9P/0//T/9P/0//T/9P/2//b/9v/2//b/9v/2//b/9v/2//b/9v/0
//T/9P/0//b/9v/2//b/+P/4//j/+P/2//b/9v/2//b/9v/2//b/9P/0//T/9P/0//T/
9P/0//L/8v/y//L/8v/y//L/8v/0//T/9P/0//T/9P/0//T/9P/0//T/9P/y//L/8v/y
//D/8P/w//D/8P/w//D/8P/t/+z/6//q/+r/6v/q/+r/7P/s/+z/7P/r/+r/6f/o/+n/
6v/r/+z/6v/q/+r/6v/q/+r/6v/q/+r/6v/q/+r/6v/q/+r/6v/q/+r/6v/r/+v/6//r
/+z/7//x//L/8v/w//H/8f/x/+//8f/x//L/9P/1//j/+v/6//v/+//7//3//f/9//3/
+//8//3////+//7//P/7//v/+//5//b/9P/y//H/7//v/+7/7v/s/+3/7P/s/+z/6v/q
/+r/6v/s/+v/6//q/+j/6P/o/+f/5//n/+T/4v/e/9z/2P/a/+X/8/8CABYAMABVAIAA
pQDFAOcADgEuAT4BNQEOAdMAhgAwANz/mf96/3T/dv93/3z/gP+F/4f/jP+V/53/pv+u
/7b/wf/L/9L/1//Z/9r/3P/f/+D/4f/h/+P/4//i/+L/4v/j/+P/4//j/+T/5f/l/+b/
5v/m/+f/5//n/+r/6v/q/+r/6//r/+v/6//r/+v/6//s/+z/7P/t/+7/8P/w//D/8P/w
//H/8v/y//L/8//2//f/9f/2//f/+P/5//r/+v/7//r/+//8//3///8AAAIABQAGAAcA
CAAJAAsADQAOAA8AEQATABQAFgAUABUAFgAXABcAFwAWABYAFQAVABUAFAAUABQAFAAS
ABIAEQAQAA8ADQANAAsACAAHAAYABQAFAAQAAwAAAP7//v/8//r/+f/4//f/9v/0//L/
8f/v/+7/7//u/+3/7P/p/+j/5//m/+f/5v/m/+X/5f/l/+X/5P/j/+L/4P/f/+D/4P/h
/+L/4v/i/+L/4v/g/+D/4P/g/+L/4v/i/+P/4f/g/+D/4P/i/+L/4v/i/+D/4f/h/+L/
4f/h/+H/4f/i/+P/5P/l/+T/5P/l/+X/5//n/+f/5//l/+X/5f/l/+X/5v/m/+X/5f/l
/+X/5v/m/+b/5v/m/+b/5//o/+n/5//n/+f/5//l/+T/5P/k/+T/5P/k/+T/4v/i/+L/
4v/i/+P/5f/n/+X/4//i/+L/4f/h/+H/4f/j/+L/4v/i/+D/4P/g/+D/4P/g/9//3//f
/9//3//f/+L/4//j/+P/4v/i/+L/4//j/+P/4//j/+T/5P/k/+T/5P/k/+T/5P/j/+P/
4//j/+P/4//j/+T/4v/k/+T/5P/k/+b/5v/m/+b/5v/l/+T/4//m/+f/6f/q/+z/7P/t
/+3/7f/t/+//7//u/+//7//x//T/9v/3//f/+f/5//n/+f/7//v//P/9//3//v/+//z/
/f/9//3/+//4//b/9P/z//P/8//y//L/7v/t/+z/7P/u/+7/7v/u//D/8P/v/+//7P/s
/+z/7P/t/+3/7f/s/+r/5v/g/97/4P/n//X/BAAYADQAWQCEAKsAywDvABIBNAFGAT0B
GgHdAJIAPADi/53/gP9+/37/gf+I/47/k/+V/5b/m/+l/67/uP/A/8v/0//a/+H/5//q
/+z/7//w//H/8f/z//P/8v/y//L/8//0//X/9v/4//f/9//4//j/+v/7//v/+//+//7/
/v/+//3//f/9//3/////////AAAEAAQABQAGAAgACAAIAAgABwAHAAcABgAGAAcACgAL
AA0ADgAPABAADwAQABAAEQAUABUAFgAXABoAGgAbAB0AHgAfACAAIQAjACUAJgAnACkA
KwAsAC4AKwArACsAKwAsAC0ALQAuAC0ALQAtACwALgAuAC4ALAAsACsAKgApACcAJwAl
ACIAIgAiACIAIwAiACEAHgAcABsAGgAZABkAFAATABIAEAAQAA8ADQAMAA0ADAALAAoA
CQAIAAcABgAHAAYABgAFAAMAAwADAAIAAAAAAP////8BAAAAAAAAAAAAAAAAAAAAAgAC
AAIAAgADAAQABQAHAAYABAADAAIAAgACAAIAAgACAAMAAwAEAAUABQAFAAUABQAFAAUA
BQADAAIAAgABAAMAAwADAAMABQAFAAUABQAGAAgACQAJAAcABwAHAAgABgAGAAYABgAH
AAcABwAHAAcABwAHAAcABwAGAAYABgAGAAYABgAGAAUABgAHAAgACQAJAAoACwALAAkA
CAAIAAkACQAJAAkACQAIAAgACAAIAAgACAAIAAoACgAJAAkACQAJAAkACQAKAAsACwAL
AAwADAAMAA0ACwALAAsACwAMAAwADAAMAAwADAAMAAwADQANAA0ADQAPABAAEAAQABAA
EAAQABAAEAAQAA8ADwAPAA8AEAARABMAFAAUABQAFQAVABQAEwAUABMAFgAXABcAGQAY
ABoAGwAbABsAGwAbABsAGwAbABwAHQAdAB4AHgAcABwAHQAeAB0AGgAYABYAFQARABEA
EAAQAA4ADQAMAAwACgAKAAoACgAKAAoACQAJAAoACgAKAAoACQAHAAcABgAEAAIAAAD8
//r/AQAPAB4ALgBIAGsAkgC7AOEAAwEiAUYBXgFhAUQBDQHGAHIAFgDF/5r/kv+S/5X/
mv+i/6X/pf+o/6//t//C/8z/1P/d/+X/7v/z//f/+v/8////AAABAAEAAwADAAQABAAE
AAUABwAHAAcACAALAAsADAAMAAsACwAKAAkACwAMAA0ADgANAA0ADQANAA0ADQANAA4A
DgAOAA8AEAAQABAAEAAQABAAEQASABIAEAARABQAFQAVABYAFwAYABsAHAAcAB0AHAAd
AB4AHwAiACIAIwAlACYAJwAoACkAKgArACsAKwAvADEAMgA0ADIAMwA0ADUANQA1ADQA
NAA1ADUANQA0ADIAMgAyADAALwAvAC8ALwAuAC0AKgAmACUAJAAjACMAIAAfABwAGgAZ
ABgAFwAXABQAEwASABAADgANAAsACgAJAAgABwAGAAUABAADAAIA///+//7//f//////
///+//z//P/7//v//f/8//z//P/8//z//P/8//z//P/8//z//P/8//z//f/9//z//P/8
//7//v/+//7//P/9//3//v/9//3//f/9/////////////v/+//////////////////3/
/f/9//3//f/+//7//f/9//3//f/+//3//P/7//r/+//7//v/+//5//n/+f/5//n/+P/4
//j/9v/2//b/9v/0//T/9P/0//P/8//0//X/9f/z//L/8v/x//H/8f/x//H/8P/w//D/
7v/u/+7/7v/w//D/7//v/+//7//v/+//7//v/+7/7f/s/+z/7P/t/+v/6//r/+v/7P/s
/+z/7P/s/+z/7P/s/+v/6//s/+7/7v/u/+7/7P/s/+z/7P/r/+v/6//r/+z/7f/v//D/
8P/w//H/8f/x//H/8//z//L/8//z//X/9P/2//f/9//5//n/+f/5//f/9//4//n//f/+
//7//P/5//n/+f/3//T/8v/w/+//6//r/+r/6v/o/+f/5v/m/+T/5P/k/+T/4v/i/+H/
4f/i/+L/4v/i/+H/4f/h/97/2v/a/9j/1P/U/93/6f/6/wwAIgBDAGoAkQC1ANUA/AAe
ATQBLwEOAdcAkAA8AOb/n/92/2z/cP9v/3D/eP9//3//gv+L/5X/nP+k/6z/s/+7/8T/
y//P/9L/1P/X/9j/2f/Z/9v/2//c/9z/3P/d/93/3f/d/97/3//f/+D/4P/g/+H/4f/h
/+L/4v/i/+L/4//j/+P/4//l/+X/5f/m/+b/5v/n/+j/6v/q/+r/6v/q/+v/7P/s/+r/
6//u/+//7//w//H/8v/x//L/8v/z//T/9f/2//f/+v/6//v//f/8//3//v///wEAAwAE
AAUABQAHAAgACgAMAA0ADgAPAA8ADwAOAA4ADwAPAA8ADgAOAA4ADgAMAAoACQAIAAcA
CQAJAAcABAADAAIAAQABAP7//f/6//j/+P/2//T/8//w/+//7v/s/+z/6//p/+j/5//m
/+X/5P/j/+L/4f/g/+D/4P/h/+H/3//f/9//3v/g/+D/3//f/93/3P/c/9z/3P/c/9z/
3P/e/97/3v/e/93/3P/b/9v/3f/c/9z/3P/c/9z/3P/c/9z/3f/d/97/3f/d/93/3f/f
/9//3//f/+D/4P/h/+H/4f/h/+H/4f/h/+H/4f/h/+P/5P/k/+P/4//j/+P/5P/k/+T/
5P/k/+H/4f/h/+H/3//f/9//3//h/+D/4P/g/97/3v/e/97/3f/e/9//4P/d/93/3v/f
/9//3f/c/9z/3//f/9//3//f/97/3v/e/97/3v/e/97/3v/e/93/3f/d/93/3f/d/97/
3//f/9//3v/e/97/3//f/9//3//f/97/3v/e/97/4P/g/+D/4P/h/+H/4f/h/+H/4f/h
/+L/5P/k/+T/5P/j/+L/4f/g/+H/4f/h/+H/5P/l/+f/6P/o/+j/6f/p/+v/6//t/+3/
7P/t/+3/7//w//L/8//z//X/9f/1//X/9//3//j/+f/7//z//P/6//f/9//3//X/8v/w
/+7/7f/r/+v/6v/q/+b/5f/k/+T/5P/k/+T/5P/k/+T/4//j/+T/5P/k/+T/5//l/+X/
4v/g/9z/2P/Y/9z/6f/3/wgAHAA4AF8AiACtAM8A8QAWATQBQAEvAQABvwB0ABwAyP+N
/3j/dv96/3v/gP+I/4v/i/+O/5n/o/+s/7T/vv/H/83/0v/Z/93/4v/k/+X/6P/p/+n/
6//r/+z/7P/s/+3/7f/t/+3/7v/t/+3/7v/u//D/8f/x//H/8v/y//L/8v/1//X/9f/1
//f/9//3//j/+v/6//v//P/+//7//v/+//7///8AAAAAAAABAAQABQAFAAYABwAIAAkA
CgAKAAsADgAPABAAEQASABIAEwAVABYAFwAYABkAGwAdAB4AHwAfACEAIgAkACQAJQAm
ACcAKQApACgAKAApACkAKQAoACYAJgAmACQAJAAjACIAIQAjACMAIQAeAB8AHgAdAB0A
HAAbABgAFgAUABIAEAAPAAwACwAKAAgACQAJAAgACAAIAAgACAAIAAUABAADAAIAAwAC
AAIAAQABAAEAAQAAAAIAAgABAAEAAQAAAAAAAAACAAIAAgACAAIAAgACAAIAAAAAAAAA
AQADAAIAAgACAAQABAAEAAQAAgADAAMABAAFAAUABQAFAAUABQAFAAUABgAGAAcABwAH
AAcABwAHAAcABwAHAAcACQAKAAoACQAJAAkACQAKAAoACgAKAAoACQAJAAkACQAHAAcA
BwAHAAkACAAIAAgACgAKAAoACgAIAAgACAAIAAcABwAIAAkACwAJAAgACAAHAAcABwAH
AAUABAAEAAQABQAGAAcACAAIAAgABwAHAAcABwAHAAcACgALAAsACwAIAAgACAAJAAsA
CwALAAsADAAMAAwADAAMAAwADAAMAA0ACwANAA0ADgAMAAwADAAMAA4ADgAOAA4ADQAN
AA0ADQAQABEAEwAUABQAFAAVABUAFQAVABcAFwAaABsAGwAdABwAHgAfAB8AHQAdAB0A
HQAdAB0AHgAfACEAIgAiACAAIAAhACIAIQAeABwAGgAZABUAFQAUABQAFAATABIAEgAS
ABIAEgASABQAFAATABMAEgASABIAEgATABEAEQASAA4ACgAGAAIABAAPAB8AMABGAGIA
hwC0AN0A/wAjAUoBbAF8AXEBSAEJAbgAXAAAALn/nv+i/6T/pf+s/7T/tf+1/7j/wf/J
/9L/3P/o//H/+f/+/wMABwAKAAoADQAOABEAEQATABMAFAAUABQAFQAXABcAFwAYABcA
FwAYABgAGAAZABkAGQAaABoAGgAaAB0AHQAdAB0AHQAdAB0AHgAgACAAIQAiACIAIgAi
ACIAJAAlACYAJgAkACUAKAApACcAKAApACoAKwAsACwALQAsAC0ALgAvADEAMgA0ADcA
OAA5ADoAOwA+AD8APwA/AEEAQwBEAEYARQBFAEUARQBHAEcARgBGAEYARQBEAEIAQABA
AEAAPgA+AD0APAA7ADsAOwA5ADYANwA2ADUANQAyADEALgAsACoAKAAmACUAJAAjACIA
IAAgAB8AHQAcAB0AHAAbABoAFwAWABUAFAAVABQAFAATABEAEQARABAAEAAQAA8ADwAP
AA4ADgAOAA4ADgAOAA4ADAAMAAwADAAMAAwADAANAA0ADAAMAAwADAAMAAwADAAMAA0A
DQAOAA0ADQANAA0ACwALAAsACwAOAA4ADwAPAA8ADwAPAA8ADQANAA0ADQALAAwADAAL
AA0ADQANAA4ADAAMAAwADAANAA0ADQANAAsACwALAAsADQAMAAwADAAMAAwADAAMAAgA
CAAIAAgABwAHAAgACQAJAAcABgAGAAcABwAHAAcABwAGAAYABgAEAAQABAAEAAQABAAD
AAMAAwADAAMAAwAEAAUABQAFAAIAAgACAAMAAQABAAEAAQACAAIAAgACAAAAAAAAAAAA
AQABAAEAAQADAAMAAQACAAIAAgACAAIAAgAEAAQABAAEAAMAAwADAAMABAAFAAcACAAI
AAgACQAJAAcABwAJAAkACgALAAsADQAMAA4ADwAPAA8ADwAPAA8ADwAPABAAEQATABQA
FAASABIAEwAUABMADgAMAAoACQAFAAUABAAEAAAA///+//7//v/+//7//v/8//z/+//7
//r/+v/6//r/+f/5//n/+P/2//L/8P/s/+z/8f///xAAIgA4AFkAggCrAM0A7wAUAToB
VAFRATYBAQG6AGYAEADD/5T/iP+I/4n/iP+O/5P/l/+a/6H/q/+2/77/xP/L/9X/3v/j
/+f/6v/s/+//8v/x//H/8//z//T/9P/0//X/9//3//f/+P/3//f/+P/4//j/+f/5//n/
+v/6//r/+v/7//v/+//7//3//f/9//7////+//7//v8AAAAAAAAAAAAAAQACAAIAAAAB
AAQABQAFAAYABwAIAAkACgAKAAsACgALAAwADQAQABAAEQATABQAFQAWABcAGAAZABkA
GQAdAB8AIAAiACIAIwAkACUAJgAnACcAKAAnACcAJwAmACYAJgAmACQAIwAjACMAIwAh
ACEAHwAcABsAGgAZABkAGAAXABQAEgARABAADwAPAAwACwAKAAgABgAFAAMAAgABAAAA
///+//v/+v/5//j/9//2//b/9f/1//X/9f/0//T/9P/z//P/8//y//L/8v/w//D/8P/w
//L/8v/y//L/8P/w//D/8f/z//L/8v/y//L/8v/y//L/8P/x//H/8v/z//P/8//z//P/
8//z//P/8v/y//P/8//1//X/9f/1//X/9f/1//X/9//4//j/9//3//f/9//4//j/+P/4
//j/9//3//f/9//3//f/9//3//f/9v/2//b/9v/2//b/9v/0//T/9P/0//X/9f/2//f/
9//1//T/9P/1//X/9f/1//P/8v/y//L/8v/y//L/8v/y//L/8f/x//H/8f/x//H/8P/x
//H/8f/w//D/8P/x//H/8f/x//H/9P/0//T/9P/y//L/8v/y//P/8//z//P/8f/x//H/
8v/y//T/8//y//L/8v/y//L/8v/y//L/8v/z//P/8//z//T/9f/3//j/+P/4//n/+f/7
//v//f/9//z//f/9////AAACAAMAAwADAAMAAwADAAEAAQACAAMABQAGAAYABAADAAMA
AwABAAAA/v/8//v/9//3//b/9v/0//P/8v/y//T/9P/0//T/8v/y//H/8f/w//D/8P/w
/+//7//t/+r/6P/m/+T/4P/k/+///f8OACAAOABbAIYArQDNAO8AFgE4AUgBPQEYAd0A
lABAAOz/q/+K/4L/gv+D/4b/jP+R/5P/lv+f/6n/sv+6/8L/y//R/9j/3f/j/+b/6P/n
/+j/6//r/+3/7f/u/+7/7v/v//H/8f/x//L/8f/x//L/8v/0//X/9f/1//X/9P/z//L/
8//z//P/8//z//P/8//0//X/9P/0//T/9v/2//b/9v/0//X/9v/2//b/9//6//v/+f/6
//v//P/7//z//P/9//7///8AAAEAAgACAAMABQAIAAkACgALAA4ADwAPAA8AEQATABQA
FgAUABUAFgAXABkAGQAYABgAGQAZABkAGAAYABgAGAAWABYAFQAUABMAEwATABEADgAN
AAwACwALAAoACQAGAAQABAACAAAA///8//v/+v/4//j/9//1//T/8f/w/+//7v/t/+z/
6//q/+v/6v/q/+n/6//r/+v/6v/s/+z/6//r/+n/6P/o/+j/6v/q/+r/6v/o/+j/6P/o
/+j/6P/o/+n/6//q/+r/6v/q/+r/6v/q/+z/7f/t/+7/7//v/+//7//v/+//7//v//D/
8P/x//H/7//v/+//7//x//H/8f/x//H/8v/y//H/8//z//P/9P/0//T/9P/0//L/8f/w
/+//8f/x//H/8f/z//L/8v/y//D/8P/w//D/7//w//H/8v/v/+//8P/x//P/8f/w//D/
8f/x//H/8f/z//L/8v/y//L/8v/y//L/8v/y//H/8f/v/+//7//v//D/8f/x//H/8f/y
//P/9f/0//P/8v/x//D/8P/w//D/8P/w//D/8P/z//P/8//z//H/8f/x//L/8P/w//H/
8f/x//D/8P/w//D/8P/w//D/8P/w//H/8f/x//H/9P/1//f/+P/4//j/+f/5//n/+f/7
//v//v//////AQAAAAIAAwADAAUABQAFAAUAAwADAAQABQAJAAoACgAIAAcABwAHAAUA
BAACAAAA/////////v/+//v/+f/3//b/9v/2//b/9v/2//b/9f/1//T/9P/0//T/9f/z
//H/8P/w/+z/6P/m/+b/6//3/wgAGgAyAE8AeAChAMcA6QAOATYBUgFXAUABDQHIAHgA
HgDL/5b/hv+I/4n/jP+S/5n/m/+c/6H/q/+0/77/xv/P/9f/3v/n/+3/8P/y//X/+P/7
//v//f/9//z//P/8//3/////////AAD/////AAAAAAAAAQABAAEAAgACAAIAAgAFAAUA
BQAFAAcABwAHAAgACAAIAAkACgAMAAwADAAMAAwADQAOAA4ADAANABAAEQASABQAFgAY
ABcAGAAYABkAGgAbABwAHQAhACIAJAAnACgAKQAqACsALAAtAC0ALQAvADEAMgA0ADQA
NQA2ADcAOQA5ADgAOAA3ADcANwA2ADgAOAA4ADYANQA1ADUANQA1ADUAMwAwAC8ALgAt
AC0AKgApACYAJAAlACQAIwAjACAAHwAeABwAGgAZABcAFgAWABYAFgAWABMAEgARABAA
EAAQABEAEQAQAA8ADgAMAA4ADgANAA0ADwAOAA4ADgAMAAwADAAMAAwADAAMAAwADAAM
AAwADQAPAA4ADgAOAA4ADgAOAA4ADAANAA0ADgAPAA8ADwAPAA0ADQANAA0ADAAMAA0A
DQANAA0ADQANAA0ADQANAA0ADgAQABEAEQARABEAEQASABIAEgASABIAEQARABEAEQAT
ABMAEwATABUAFAAUABQAEgASABIAEgASABIAEgASABMAEwAUABUAFQATABIAEgATABMA
EwATABUAFAAUABQAFAAUABQAFAASABIAEQARABEAEQARABEAFAAVABUAFQASABIAEgAT
ABMAEwATABMAFgAWABYAFgAWABYAFgAWABcAFwAXABcAFQAVABUAFgAUABQAFQAVABcA
FgAWABYAFgAWABYAFgAWABYAFwAXABcAFwAYABkAGwAcAB4AHgAfAB8AHQAdAB8AHwAg
ACEAIQAjACYAKAApACkAJwAnACcAJwApACkAKgArAC0ALgAuACwAKQApACkAJwAmACQA
IgAhAB0AHQAcABwAGgAZABgAGAAYABgAGAAYABoAGgAZABkAGAAYABgAGAAZABcAFQAU
ABQAEgAQAAwADAARAB0ALABAAFoAewCmANEA9wAZAT4BYgF6AX0BZAEtAeQAkAA0AN3/
rP+i/6T/pf+q/7D/tf+3/7r/wf/L/9T/3P/m/+//9/8AAAcACwAOABAAEwASABUAFQAX
ABcAGAAYABgAGQAXABcAFwAYABsAGwAcABwAHAAdAB0AHQAcABwAHAAcAB8AHwAfAB8A
HQAdAB0AHgAgACAAIQAiACIAIgAiACIAJAAlACYAJgAmACcAKgArACkAKgArACwALQAu
AC4ALwAwADEAMgAzADQANAA1ADcAOAA5ADoAOwA8AD0APQA9AD8AQQBCAEQARABFAEYA
RwBHAEcARgBGAEkASQBJAEgARgBGAEYARABCAEEAQAA/AD8APwA9ADoAOQA4ADcANwA2
ADUAMgAwAC4ALAAqACkAKAAnACYAJAAiACEAHwAeAB0AHAAbABoAGQAYABcAFgAVABQA
FAATABMAEwATABIAEAAQAA8ADwARABAAEAAQABIAEgASABIAEAAQABAAEAAQABAAEAAR
ABEAEAAQABAAEAAQABAAEAAQABEAEQASABIAEQAQAA8AEAARABIAEwATABIAEgARABEA
EQARABEAEQARABEAEQAPABAAEAAPABEAEQARABIAEAAQABAAEAARABEAEQARABEAEQAR
ABEADwAOAA4ADgAOAA4ADgAOAAwADAAMAAwACwALAAwADQANAAsACgAKAAkACQAJAAkA
CQAIAAgACAAIAAgACAAIAAgACAAHAAcACQAJAAkACQAJAAkACAAHAAgACAAIAAkABwAH
AAcABwAGAAYABgAGAAgACAAIAAgABwAHAAcABwAFAAUABQAGAAYABgAGAAYABgAGAAYA
BgAGAAYABQAFAAUABQAEAAUABwAIAAoACgALAAsACQAJAAsACwAOAA8ADwARABAAEgAT
ABMAEwATABMAEwATABMAFAAVABcAGAAYABYAFQAVABUAEwAQAA4ADAALAAcABwAGAAYA
BgAFAAQABAACAAIAAgACAAAAAAD/////AAAAAAAAAAD////////+//z/+P/0//D/8P/3
/wMAEgAmADwAXQCIALEA0wDzABgBPAFUAVcBPAEHAcIAbgAWAMv/mv+M/47/j/+Q/5b/
nf+f/6L/p/+v/7j/wv/K/9P/3f/m/+v/8f/y//T/9f/4//f/9//5//n/+v/6//r/+//7
//v/+//8//////8AAAAA/v////////8BAAIAAwAEAAMAAwADAAMAAwADAAMABAAGAAYA
BwAIAAcABgAFAAQABgAHAAgACAAGAAcACgALAAsADAANAA4ADwAQABAAEQASABMAFAAV
ABgAGAAZABsAHAAdAB4AHwAiACMAIwAjACUAJwAoACoAKgArACwALQArACsAKgAqAC0A
LQAtACwALgAuAC4ALAAsACsAKgApACcAJwAlACIAIwAiACEAIQAgAB8AHAAaABgAFgAU
ABMAEAAPAA4ADAAKAAkABwAGAAUABAADAAIAAQAAAP///v////7//v/9//3//f/9//z/
+v/6//n/+f/5//j/+P/4//b/9v/2//b/+P/4//j/+P/6//r/+v/7//v/+v/6//r/+v/6
//r/+v/6//v/+//8//v/+//7//v//f/9//3//f/8//z//f/9////////////////////
///9//7//v/9/////////wAA///+//3//P/9//3//f/9//7///8AAAEA///+//7//v/+
//7//v/+//r/+v/6//r/9//3//j/+f/6//n/+f/6//v/+//7//v/+//6//r/+v/4//j/
+P/4//j/+P/3//f/9//3//f/9//2//f/9//3//j/+P/4//n/9//3//f/9//4//j/+P/4
//b/9v/2//b/9f/1//X/9f/5//r/+P/4//j/+P/4//j/+P/4//v/+//7//v//P/9////
AAACAAIAAwADAAIAAQACAAEAAgADAAMABQAIAAoACwALAAsACwALAAsADQANAA4ADwAP
ABAAEAAOAA0ADQANAAsACQAIAAcABwAFAAUABAAEAAQAAwACAAIAAgACAAIAAgAEAAQA
AwADAAQABAAEAAQAAwADAAMA/v/6//r/+P/2//r/BQATACQAOABUAHsApgDLAO0AEQE2
AVQBZAFZATAB8wCmAFAA+P+z/5j/lv+Y/5f/nv+k/6f/q/+w/7n/wf/I/9L/2v/j/+v/
9P/9/wEABgAKAA0ADAALAAsADQANABAAEAAQABEADwAPAA8AEAATABMAFAAUABQAFQAV
ABUAGAAYABgAGAAZABkAGQAZABkAGQAZABoAHQAeACAAIgAkACQAJAAkACQAJQAmACYA
JgAnACoAKwApACoAKwAsAC0ALgAuAC8AMgAzADQANQA4ADgAOQA7AD4APwBAAEEAQgBD
AEMAQwBFAEcASABKAEoASwBMAE0ATQBNAEwATABNAE0ATQBMAEoASgBKAEgASQBJAEkA
SQBLAEsASQBGAEcARgBFAEUARABDAEAAPgA8ADoAOAA3ADUANQA1ADQANgA1ADMAMgAx
ADAALwAuACsAKgApACgAKQAoACgAJwApACkAKQAoACoAKgApACkAKAAmACUAJAAmACYA
JgAmACgAKAAoACgAKgAqACoAKwAtACwALAAsACwALAAsACwALAAtAC0ALgAvAC8ALwAv
ADEAMQAxADEAMAAwADEAMQAxADEAMQAxADEAMQAxADEAMQAyADIAMQAyADMANAA2ADQA
NAA0ADQAMwAzADMAMwA1ADUANQA1ADcANgA2ADYANAA0ADQANAA0ADQANAA0ADMAMwA0
ADUANwA1ADQANAA1ADUANQA1ADcANgA2ADYAOAA4ADgAOAA2ADYANQA1ADYANwA4ADkA
OAA5ADkAOQA6ADoAOgA7AD0APQA9AD0APgA+AD4APgA+AD4APgA+AD0APQA9AD0APwA/
AD8AQAA+AD4APwA/AEAAQABBAEIAQwBEAEUARwBGAEYARwBHAEsATQBOAE8AUQBSAFMA
UwBQAA==
         </WaveFormData>
      </LeadData>
      <LeadData>
         <LeadByteCountTotal>10000</LeadByteCountTotal>
         <LeadTimeOffset>0</LeadTimeOffset>
         <LeadSampleCountTotal>5000</LeadSampleCountTotal>
         <LeadAmplitudeUnitsPerBit>4.88</LeadAmplitudeUnitsPerBit>
         <LeadAmplitudeUnits>��V</LeadAmplitudeUnits>
         <LeadHighLimit>2147483647</LeadHighLimit>
         <LeadLowLimit>268435456</LeadLowLimit>
         <LeadID>V6</LeadID>
         <LeadOffsetFirstSample>0</LeadOffsetFirstSample>
         <FirstSampleBaseline>0</FirstSampleBaseline>
         <LeadSampleSize>2</LeadSampleSize>
         <LeadOff>FALSE</LeadOff>
         <BaselineSway>FALSE</BaselineSway>
         <ExcessiveACNoise>FALSE</ExcessiveACNoise>
         <MuscleNoise>FALSE</MuscleNoise>
         <LeadDataCRC32>1011652650</LeadDataCRC32>
         <WaveFormData>
CAAIAAgACAAGAAYABgAGAAMAAgABAAAA/v/+//7//v/9//z/+//6//j/+P/4//j/9v/2
//b/9v/2//b/9v/2//T/9P/0//T/8v/y//L/8v/0//T/9P/0//L/8v/y//L/8v/y//L/
8v/0//T/9P/0//L/8v/y//L/9P/0//T/9P/0//T/9P/0//b/9v/2//b/9v/2//b/9v/2
//b/9v/2//j/+P/4//j/+P/4//j/+P/2//b/9v/2//j/+P/4//j/9v/2//b/9v/0//T/
9P/0//T/9P/0//T/9P/0//T/9P/0//T/9P/0//L/8v/y//L/8v/y//L/8v/y//L/8v/y
//L/8v/y//L/8v/y//L/8v/w//D/8P/w//L/8v/y//L/8v/y//L/8v/x//D/7//u/+//
8P/x//L/8P/w//D/8P/w//D/8P/w//D/8P/w//D/8P/w//D/8P/w//D/8P/w//D/8P/w
//L/8v/0//X/9f/1//X/9f/1//b/9v/3//j/+//7//z//f///wAAAAAAAAEAAQABAAEA
AQACAAIABAADAAMAAwABAAIAAgABAP7/+//5//j/9v/2//b/9f/0//P/8v/y//L/8P/w
//D/8P/y//L/8v/x//H/8P/w//D/8P/u/+z/6P/m/+H/3v/g/+f/8v///w4AIgBAAGMA
gwCfAL0A4AD9ABABDgH2AMcAjABMAA0A2P+6/67/rf+t/6//sv+y/67/sP+2/7r/vf/D
/8r/0f/a/9//4v/j/+X/5v/o/+r/6f/q/+r/6//t/+3/7f/t/+7/7v/v/+//7//v//D/
8P/w//D/8f/y//L/8v/z//P/8//z//P/9P/0//X/9f/1//b/9//3//f/+P/4//j/+f/7
//v/+//7//v//P/+//7//////wAAAQABAAEAAwAEAAIAAwAEAAUACAAJAAoACwAKAAsA
DQAOABEAEgATABQAFgAYABgAGQAXABkAGgAbAB4AHgAeAB4AHgAeAB4AHQAfAB8AHwAf
AB4AHAAbABgAGAAYABcAFgAXABYAFQAUABQAEwASABEADgAOAA0ACgAHAAcABQAEAAMA
AgABAP//AQAAAP/////+//3//P/7//r/+v/6//r//P/7//v/+//4//j/+P/4//r/+f/4
//j/9v/2//X/9f/3//f/9//3//f/9//3//f/9//3//f/+P/4//j/+P/3//f/+P/4//n/
+f/5//n/+f/5//n/+f/5//n/+f/5//n//P/8//z//P/6//r/+v/7//n/+f/6//r/+P/4
//j/+P/6//r/+f/5//v/+//7//v/+f/5//n/+f/5//n/+f/5//j/+P/4//j/9v/2//b/
9f/2//j/+f/6//n/+P/2//X/9f/1//b/9v/3//f/9v/2//b/9v/2//b/+P/4//j/+P/2
//X/9P/z//b/9v/2//f/9//2//b/9v/3//f/9//3//b/9v/2//b/9f/1//X/9f/1//X/
9f/2//T/9P/1//X/9P/2//b/9v/2//j/+P/4//j/9//2//X/9P/2//b/+P/5//r/+//8
//3//f/+//7////+//////8AAAEAAwAEAAQABgAHAAcABwAHAAcACAAIAAoACwALAAsA
BwAGAAYABQACAAEA///+//3//P/9//3/+//5//f/9v/2//b/9v/2//f/+P/5//r/9//3
//b/9v/4//j/+P/2//T/8P/p/+b/6P/v//b/AwAUACgARABnAIcApQDDAOYAAwEWARYB
/gDPAJYAVAARANz/vv+2/7X/tf+5/7z/vv+6/7b/uP++/8P/yf/Q/9X/3P/j/+j/6//v
//D/8v/0//X/9v/2//f/9f/1//X/9f/4//j/+f/5//f/9//4//j/+v/6//v//P/8//z/
/f/9//3//f/9//7//v////////8AAAEAAQABAAQABAAEAAUAAwADAAMAAwADAAQABgAG
AAcABwAIAAkACQAJAAsADAAOAA8AEAARABIAEwAUABUAFgAXABkAGgAbABwAHQAeACAA
IgAiACMAIQAjACQAJQAoACgAKAAoACYAJgAmACUAJQAlACUAJQAjACIAIgAgAB4AHgAd
ABwAHQAcABsAGgAaABkAGAAXABQAFAATABAADQANAAsACgAHAAYABQADAAUABAADAAMA
AAD///7//f/+//7//v/+//3/+//6//n/+P/4//j/+P/4//f/9v/2//b/9v/1//X/9f/1
//X/9f/2//f/+P/5//j/9//2//b/9v/2//b/9f/1//b/9v/3//n/+f/5//n/9//3//f/
9//1//X/9f/1//j/+P/4//j/+v/6//r/+//7//v//P/8//z//P/8//z/+v/6//n/+f/7
//v/+//7//n/+f/5//n/+f/5//n/+f/6//r/+v/6//j/+P/4//f/+f/6//r/+v/4//j/
9//3//f/9//4//j/9//3//b/9v/2//b/9v/2//b/9v/2//b/9//3//f/9//6//r/+v/7
//n/+P/4//j/9//3//f/9//4//j/+P/4//f/9//3//f/9//3//f/+P/6//r/+P/4//j/
+P/4//j/+P/4//j/+P/4//j/+v/6//z//f////////////3//v/+////AAABAAEAAgAD
AAUABgAGAAQABQAFAAUABwAHAAgACAAKAAsACwALAAsACgAKAAkABgAFAAMAAgD+//z/
/P/7//r/+f/4//j/+P/4//j/+P/2//b/9v/2//f/9//2//b/9P/0//L/8v/w/+z/6f/k
/+T/6f/0////DAAeADoAWwB7AJkAtwDWAPMADAEUAQIB1wCgAGAAHQDi/77/sv+v/6//
sf+2/7b/sv+w/7L/uP/B/8f/yv/R/9j/3//k/+f/6f/q/+z/7v/t/+7/7v/v//H/8f/x
//H/8v/y//P/8//z//P/9P/0//L/8v/z//T/9v/2//f/9//5//n/+f/6//j/+f/5//n/
+v/7//v/+//8//z//P/9//3//f/9//3//f/+/wAAAAD/////AAABAAMAAwAFAAYABAAF
AAYABwAIAAkACgALAAwADQAPABAAEQASABMAFAAWABgAGAAZABkAGwAcAB0AHgAeAB4A
HgAeAB4AHgAdAB0AHQAdAB0AHQAcABwAGgAaABoAGQAYABcAFgAVABQAEgARABAADwAM
AAwACwAIAAcABwAFAAQAAwACAAEA//////7//f/9//7//f/8//v/+P/4//j/+P/6//n/
+f/5//b/9v/2//b/+P/3//b/9v/0//T/8//z//P/8//z//P/9f/1//X/9f/1//X/9f/2
//b/9v/2//X/8//0//T/9f/z//P/8//z//X/9f/1//X/9f/1//X/9f/4//j/+P/4//b/
9v/2//f/9//3//j/+P/2//b/9v/2//b/9v/1//X/9//3//f/9//3//f/9//3//X/9f/1
//X/9P/0//T/9P/y//L/8v/x//H/8v/y//L/8v/y//H/8f/x//H/8v/y//H/8f/w//D/
8P/w//D/8P/w//D/8P/w//H/8f/x//H/8P/w//D/8f/x//D/8P/w/+//7//v/+//8P/w
//D/8P/v/+//7//v/+//7//w//D/8P/w//D/7v/u/+7/7v/u/+7/7v/u//D/8P/y//P/
9f/1//X/9f/1//b/9v/3//b/9//3//j/+f/7//z//P/+//////////3//f/+//7/AgAD
AAMAAwD///7//v/9//r/+f/3//b/9v/0//T/8//w/+//7v/u/+7/7v/u/+7/7P/s/+z/
7P/t/+3/7P/s/+7/7v/q/+j/5v/k/+H/3P/c/+P/7v/5/wYAGAAyAFMAdQCRALEA0gDz
AAoBDgH4AM0AlgBWABcA3v+6/6z/q/+p/6n/rv+u/6z/qv+w/7b/u/+//8T/yf/O/9f/
3v/h/+P/5P/m/+j/5//o/+j/6f/p/+n/6f/p/+r/6v/r/+v/6//r/+z/7P/u/+7/7//w
/+7/7v/v/+//7//v/+//8P/y//P/8//z//L/8//z//P/9P/0//T/9f/1//X/9f/1//f/
+P/6//r/+f/5//r/+//7//v//f/+/wAAAQACAAMAAgADAAQABQAGAAcACQAKAAsADAAN
AA4AEAASABIAEwAVABcAGAAZABgAGAAYABgAGAAYABgAFwAXABcAFwAXABUAFAAUABIA
EwAUABQAFAARABAADwAOAAwACwAKAAkABgAGAAUAAgD//////f/8//3//P/7//n/+f/4
//f/9//0//P/8v/x//L/8v/y//L/8v/x//H/8f/y//L/8v/y//D/7//u/+7/7v/u/+3/
7f/v/+//7//v/+3/7f/t/+3/7//v/+//8P/u/+7/7v/t/+//8P/w//H/8f/x//H/8f/v
/+//7//v/+//7//v/+//8P/w//D/8P/y//L/8v/z//P/8//0//T/8v/y//L/8v/0//T/
8//z//H/8f/x//H/8f/x//H/8f/x//H/8f/x//D/8P/w//D/8v/y//L/8f/v//D/8P/w
//D/8P/v/+//8f/x//L/8v/v/+//7v/u//D/8P/w//D/7v/u/+7/7v/v/+//7//v//D/
8P/w//H/7//u/+7/7v/v/+//7//v/+7/7v/u/+7/7v/v//D/8f/x//H/8f/y//D/7v/v
//D/8P/w//D/8P/u/+7/7v/u//D/8P/w//D/8v/y//T/9f/1//X/9f/1//X/9v/2//f/
+v/7//v//P/9////AAAAAAAAAQABAAEAAQABAAIAAgAEAAUABQAFAAEAAAAAAP//+v/5
//f/9v/1//T/9f/1//T/8//y//L/8v/y//L/8v/w//D/8P/w/+//7//u/+7/8P/w/+7/
7P/o/+T/3//e/+L/6//2/wUAEgAoAEgAaQCJAKUAxQDmAAEBEgEMAeoAuQB8ADoA+//O
/7T/rv+v/7H/s/+0/7T/sP+w/7T/vP/B/8X/zv/T/9b/2//g/+X/5//q/+z/7P/r/+z/
7P/t/+//7//v/+//8v/y//P/8//y//H/8f/w//L/8v/z//T/9P/0//X/9f/3//f/9//4
//b/9//3//f/+v/7//v/+//6//r/+v/7//v/+//7//v//f/+/wAAAAD/////AAABAAEA
AQADAAQABgAHAAgACQAIAAkACgALAA4ADwARABIAFQAWABcAGAAZABoAGQAZABkAGwAc
AB0AHgAeAB4AHgAgACAAIAAfAB0AHQAdAB0AHQAcABwAGgAaABoAGQAYABcAFgAVABQA
FAATABIAEQAMAAwACwAIAAcABwAFAAQABQAEAAMAAQADAAIAAQABAP7//f/8//v/+v/6
//r/+v/6//n/+f/5//j/+P/4//j/+P/3//b/9v/2//b/9f/1//X/9f/1//X/9f/1//X/
9f/1//X/9f/2//j/+P/4//f/9//4//j/+f/5//n/+f/5//n/+f/5//n/+f/5//n/+f/6
//r/+v/6//r/+v/6//v/+//7//z//P/6//r/+v/6//z//P/7//v/+//7//v/+//5//n/
+f/5//n/+f/5//n/+P/4//j/+P/6//r/+v/5//f/+P/4//j/+v/6//n/+f/4//f/9//2
//f/9//2//b/+P/4//j/+P/2//b/9v/2//f/9//3//f/+P/4//j/+f/3//b/9v/2//f/
9//3//f/9v/2//b/9v/3//f/9//3//X/9f/1//b/+P/2//b/9v/2//b/9v/2//b/9v/2
//b/9v/4//j/+v/7//3//f/9//3/+//8//z//f/+//////8AAAEAAwAEAAQABAAFAAUA
BQAFAAUABgAGAAgACQAJAAkACAAIAAkACQAEAAMAAQAAAPz/+v/6//n/+P/3//b/9v/2
//b/9v/2//j/+P/4//j/9//3//b/9v/4//b/9P/0//L/7v/p/+T/5v/v//r/BwAYACwA
SgBtAI8ArQDLAOwACwEeARoB/ADLAJAATgAJANT/vP+6/7X/tf+7/77/vP+2/7b/uP/A
/8X/y//S/9v/4P/l/+j/6//t/+7/8P/y//P/9P/0//X/9//3//f/9//4//j/+f/5//n/
+f/6//r/+v/6//v//P/8//z//f/9//3//f/9//7//P/9//3//f8AAAEAAQABAAAAAAAA
AAEAAwADAAMAAwADAAQABgAGAAUABQAGAAcACQAJAAsADAAKAAsADAANABAAEQASABMA
FAAVABcAGAAZABoAGwAcAB4AIAAgACEAIAAhACEAIQAkACQAJAAkACQAJAAkACMAIQAh
ACEAIQAjACIAIgAgACAAIAAfAB4AGwAaABkAGAAUABMAEgARABAAEAAPAAwACwALAAkA
CAAJAAgABwAFAAUABAADAAMAAgABAAAA///+//7//v/+//7//f/9//3//P/8//z//P/8
//v/+v/6//j/+P/3//f/9//3//f/9//3//f/9//3//f/9//3//j/+P/4//j/9//3//j/
+P/5//n/+f/5//n/+f/5//n/+f/5//n/+f/5//z//P/8//z/+v/6//r/+//7//v//P/8
//z//P/8//z//P/8//v/+//9//3//f/9//v/+//7//v/+//7//v/+//6//r/+v/6//r/
+v/6//n/+f/6//r/+v/4//j/9//3//n/+f/6//r/9//3//b/9v/2//b/9v/2//b/9v/2
//b/9//3//f/9//2//b/9v/3//f/9v/2//b/9f/1//X/9f/2//b/9v/2//X/9f/1//X/
9f/1//X/9v/2//b/9f/1//b/9v/2//b/9v/2//b/9v/2//b/9v/2//b/+P/4//r/+//7
//v/+//7//n/+v/6//v//P/9//3//v///wEAAgACAAQABQAFAAUABQAFAAYABgAIAAkA
CQAJAAkACAAIAAcAAwABAP7//P/8//r/+v/5//b/9f/0//T/9v/2//b/9v/0//T/9P/0
//P/8//y//L/8v/y//D/8P/u/+r/5//k/+T/6f/y////DgAeADYAVwB7AJcAtQDYAPkA
EgEYAQgB4QCoAGoAKwDw/8j/tv+z/7H/sf+0/7b/tP+y/7T/vP/D/8f/yv/R/9j/3//i
/+X/5//o/+r/7P/t/+7/7v/v//H/8f/x//H/8v/y//P/8//z//P/9P/0//T/9P/1//b/
9v/2//f/9//1//X/9f/2//j/+f/5//n/+v/7//v/+//6//r/+v/7//3//f/9//3/+//8
//7//v//////AAABAAMAAwAFAAYABAAFAAYABwAKAAsADAANAA4ADwARABIAEwAUABUA
FgAWABgAGAAZABkAGwAcAB0AIAAgACAAIAAgACAAIAAfAB8AHwAfAB8AHwAeAB4AHAAc
ABwAGwAaABsAGgAZABgAFAATABIAEQAQABAADwAMAAkACQAHAAYABQAEAAMAAQADAAIA
AQABAP7//f/8//v/+v/6//r/+v/6//n/+f/5//j/+P/4//j/+v/5//j/+P/4//j/9//3
//f/9//3//f/9f/1//X/9f/3//f/9//4//b/9v/2//X/9f/2//b/9//5//n/+f/5//n/
+f/5//n/+f/5//n/+f/6//r/+v/6//r/+v/6//v/+//7//z//P/8//z//P/8//z//P/7
//v//f/9//3//f/7//v/+//7//v/+//7//v/+v/6//r/+v/6//r/+v/5//n/+v/6//r/
+v/6//n/+f/5//n/+v/6//n/+f/4//j/+P/4//j/+P/6//r/+v/6//n/+f/5//n/+v/6
//r/+//5//j/+P/4//n/+f/5//n/+v/6//r/+v/5//n/+f/5//n/+f/5//r/+P/4//f/
9//5//n/+f/4//r/+v/6//r/+P/4//j/+P/6//r/+v/6//r/+v/8//3/////////////
/wAAAAABAAAAAQABAAIABQAHAAgACAAIAAkACQAJAAkACQAKAAoADAANAA0ADQAJAAgA
CAAHAAYABQADAAIA/v/8//z/+//6//n/+P/4//r/+v/6//r/+P/4//j/+P/3//f/9v/2
//j/9v/2//L/7v/s/+n/5v/o//H//P8HABYAKABEAGcAhwClAMUA6AAHARgBFgH+ANEA
mABYABkA5v/G/7b/tf+1/7X/uP+6/7j/uP+8/8L/x//L/9D/1//c/+H/5v/r/+//7v/u
/+7/8f/y//L/8//1//X/9f/1//T/9P/1//X/9f/1//b/9v/2//b/9//4//b/9v/3//f/
9//3//f/+P/4//n/+f/5//r/+//7//v//P/8//z//f/7//v/+//7//3//v8AAAAAAQAB
AAIAAwADAAMABQAGAAgACQAKAAsACgALAAwADQAOAA8AEQASABMAFAAVABYAGAAaABoA
GwAbAB0AHgAfACAAIAAgACAAIgAiACIAIQAhACEAIQAhACEAIAAgAB4AHgAeAB0AHAAZ
ABgAFwAWABYAFQAUABMAEAAQAA8ADAALAAsACQAIAAcABgAFAAMAAwACAAEAAQAAAP//
/v/9//z//P/8//z//P/7//v/+//8//z//P/8//r/+f/4//j/+v/6//n/+f/3//f/9//3
//f/9//3//f/9//3//f/+P/2//b/9v/1//f/+P/4//n/+f/5//n/+f/5//n/+f/5//n/
+f/5//n/+v/6//r/+v/6//r/+v/7//n/+f/6//r//P/8//z//P/8//z/+//7//n/+f/5
//n/+//7//v/+//7//v/+//7//r/+v/6//r/+v/6//r/+f/3//j/+P/4//j/+P/3//f/
9//3//j/+P/5//n/+P/4//r/+v/6//r/+P/4//j/+P/3//f/9//3//b/9v/2//f/+f/4
//j/+P/3//f/9//3//f/9v/1//T/9f/1//X/9f/2//f/+P/6//j/+P/3//f/9//3//f/
9//3//b/9P/0//T/9P/2//b/9v/2//j/+P/4//j/+v/6//z//f/7//v/+//7//3//v/+
////AAABAAEAAgABAAMABAAEAAYABwAHAAcABQAFAAYABgAIAAkACQAJAAkACAAIAAcA
AgABAP///v/+//z//P/7//j/9//2//b/9v/2//b/9v/2//b/9v/2//X/9f/0//T/9v/2
//T/8v/w/+z/5//k/+T/5//y////DgAcADQAVQB3AJUAswDUAPcAFAEgARIB6wC0AHYA
NQD2/8r/tv+z/7X/s/+2/7j/uP+0/7b/vP/B/8X/yv/R/9b/2//i/+X/6f/s/+7/8P/x
//L/8v/z//H/8f/x//H/9P/0//X/9f/z//P/9P/0//b/9v/3//j/9v/2//f/9//3//f/
9//4//r/+//7//v/+v/7//v/+//+//7//v////3//f/9//3/+//8//7//v8AAAEAAwAF
AAQAAwAEAAQABgAHAAgACQAMAA0ADgAPABAAEQATABQAFQAWABcAGAAYABoAGgAbABsA
HQAeAB8AIAAgACAAIAAgACAAIAAfACEAIQAhACEAIQAgACAAHgAeAB4AHQAcABkAGAAX
ABYAFAATABIAEQAPABAAEAAOAAsACwAJAAgABQAEAAMAAQADAAIAAQABAAAA///+//3/
/v/+//7//v/9//v/+v/5//r/+v/6//r/+//7//v//P/7//r/+P/3//f/9//3//f/9//3
//f/9//5//n/+f/6//r/+v/6//n/+f/6//r/+//7//v/+//7//n/+f/5//n/+f/5//n/
+f/6//r/+v/6//j/+P/4//n/+//7//z//P/8//z//P/8//7//v/9//3/+//7//v/+//7
//v/+//7//3//f/9//3/+v/6//r/+v/4//j/+P/3//f/+P/4//j/+v/6//n/+f/5//n/
+v/6//n/+f/4//j/+P/4//j/+P/4//j/+P/4//f/9//3//f/+v/6//r/+//6//j/9//2
//f/9//3//f/+P/4//j/+P/3//f/9//3//f/9//3//j/9v/2//X/9f/3//f/9//3//f/
9v/2//b/9v/2//j/+P/4//j/+P/4//j/+P/4//j/+v/7//3//f/9//3/+//8//z//f/8
//3//f/+/wEAAwAEAAQAAgADAAMAAwAFAAUABgAGAAgACQAJAAkABwAGAAYABQACAAEA
///+//z/+v/6//n/+P/3//b/9v/2//b/9v/2//b/9v/2//b/9f/1//T/9P/0//L/8v/w
//D/7v/p/+T/5P/p//D//f8OACAAOgBbAH0AnQC7ANoA+QAQARoBCgHhAKYAagAnAOj/
wv+y/7H/sf+x/7T/tv+0/7L/sv+4/73/w//I/8//1P/b/+L/5f/l/+j/6v/q/+3/7v/u
/+//8f/x//H/8f/x//D/8P/v//H/8f/y//L/8P/w//H/8v/y//L/8//z//X/9f/1//b/
9v/3//f/9//4//n/+f/5//j/+P/4//n/+f/5//n/+f/5//r//P/8//v/+//8//3/////
/wEAAgACAAMABAAFAAYABwAIAAkACgALAA0ADgANAA4ADwAQABIAFAAUABUAEwAVABYA
FwAYABgAGAAYABkAGgAbABsAGQAZABkAGQAXABYAFgAUABQAFAATABIAEQAQAA8ADgAM
AAsACgAJAAgACAAHAAQAAwADAAEAAAD///7//f/7//v/+v/5//n/+P/3//b/9f/0//T/
9P/0//L/8f/x//H/8P/w//D/8P/w/+//7v/u//D/8P/v/+//7f/t/+3/7f/v/+//7//v
/+3/7f/t/+7/7v/u/+7/7f/v//D/8P/x/+//7//v/+//8f/x//H/8f/x//H/8f/x//L/
8v/y//L/8v/y//L/8//x//H/8v/y//L/8v/y//L/8v/y//H/8f/x//H/8f/x//H/8f/x
//H/7//v/+//7//w//D/8P/w/+7/7v/u/+3/7f/u/+7/7v/u/+7/7f/t/+v/6//s/+z/
7f/t/+z/7P/s/+z/7P/s/+z/7P/s/+z/7f/t/+3/7f/s/+z/7P/t/+3/7P/s/+z/6//r
/+v/6//s/+z/7P/s/+3/7f/t/+3/6//r/+v/7P/s/+z/6//r/+v/7P/q/+r/6v/q/+z/
7P/s/+z/7P/s/+z/7P/s/+z/7v/v//H/8f/x//H/8f/y//L/8//0//X/9f/2//X/9//4
//j/+v/7//v/+//5//n/+v/6//z//f/9//3/+//6//r/+f/0//P/8f/w/+7/7P/s/+v/
7P/r/+r/6v/q/+r/6v/q/+j/6P/o/+j/6f/p/+j/6P/m/+b/5v/m/+L/3v/Z/9b/1v/b
/+T/7//+/xAAKgBLAG0AiwCnAMgA6wACAQwB/ADVAJ4AYAAfAOb/vP+q/6X/pf+l/6j/
qv+o/6b/pv+s/7P/uf+8/8P/zP/R/9b/2f/b/9z/3P/e/+H/4v/i/+P/4//j/+P/4//i
/+L/4//j/+X/5f/m/+b/5P/k/+X/5v/n/+j/6v/r/+v/6//r/+z/6v/r/+v/6//s/+3/
7f/t/+z/7P/s/+3/7//v/+//7//t/+7/8P/w//H/8f/y//P/9f/1//f/+P/2//f/+P/5
//r/+//8//3//P/9////AAADAAQABQAGAAoADAAMAA0ACwANAA4ADwAOAA4ADgAOABAA
EAAQAA8AEQARABEAEQATABIAEgAQAA4ADgANAAwACwAKAAkACAAGAAUABAADAAAAAAD/
//z//f/9//v/+v/4//b/9P/x//H/8P/v/+//7v/t/+z/6//s/+z/7P/s/+7/7f/t/+3/
6//q/+n/6P/q/+n/6P/o/+b/5v/l/+X/5f/l/+X/5f/n/+f/5//n/+f/5//n/+j/6P/o
/+j/5//n/+j/6P/p/+n/6f/p/+n/6f/p/+n/6f/p/+n/6f/p/+z/7P/s/+z/7P/s/+z/
7f/r/+v/7P/s/+7/7v/u/+7/7P/s/+v/6//t/+3/7f/t/+3/7f/t/+3/7f/t/+3/7f/u
/+7/7v/u/+z/7P/s/+v/6f/q/+r/6v/s/+z/6//r/+3/7f/u/+7/7f/t/+z/7P/r/+r/
6f/o/+j/6P/o/+j/6f/p/+n/6f/o/+j/6P/p/+v/6v/q/+r/6f/p/+n/6f/q/+r/6v/q
/+n/6f/p/+n/5//n/+f/6P/q/+r/6P/o/+j/6P/o/+j/6P/o/+r/6v/q/+r/6v/q/+z/
7f/v/+//7//v/+3/7v/u/+//8P/x//H/8v/z//X/9v/2//b/9//3//f/+f/5//r/+v/6
//v/+//7//n/+P/4//f/9P/z//H/8P/t/+r/6f/n/+j/5//m/+b/6P/o/+j/6P/m/+b/
5v/m/+f/5//m/+b/5v/m/+b/4P/e/9z/1//U/9j/3//q//f/CAAcADoAWwB7AJkAuQDY
APUACAEGAeoAtwB+AEAA///K/6z/pP+j/6H/pf+o/6b/pv+m/6r/sP+1/7f/vv/D/8j/
0f/W/9v/3f/g/+L/4v/i/+L/4f/h/+L/4//k/+X/5P/k/+X/5f/n/+f/6P/o/+j/6P/p
/+r/6v/q/+v/6//q/+n/6P/o/+j/6f/p/+n/6//t/+7/7//w//D/8P/x//H/8f/x//H/
8f/y//T/9P/z//P/9P/1//X/9f/3//j/+P/5//r/+//8//3//v///wAAAQADAAQABQAG
AAcACAAKAAwADAANAAsADQAOAA8AEgASABIAEgAQABAAEAAPAA8ADwAPAA8ADwAOAA4A
DAAMAAwACwAKAAkACAAHAAYABAADAAIAAQD8//z/+//4//f/9//1//T/9f/0//P/8f/x
//D/7//v/+z/6//q/+n/6v/q/+r/6v/s/+v/6//r/+j/6P/o/+j/5v/l/+T/5P/k/+T/
4//j/+X/5f/l/+X/5f/l/+X/5f/l/+X/5f/m/+b/5v/m/+X/5f/m/+b/5//l/+X/5f/l
/+f/5//n/+f/5//n/+f/5//m/+b/5v/m/+b/5v/m/+f/5//n/+j/6P/q/+r/6v/q/+j/
6P/n/+f/5f/l/+X/5f/n/+f/5//n/+n/6f/p/+n/6P/o/+j/6P/o/+j/6P/n/+b/5v/l
/+T/5v/m/+X/5f/l/+X/5v/m/+P/4//i/+L/5P/k/+T/5P/i/+L/4v/i/+L/4//k/+X/
5f/k/+P/4//j/+L/4v/i/+L/4//k/+X/5P/k/+T/5P/l/+X/5f/l/+P/4//j/+T/5P/k
/+P/4//j/+P/4//j/+T/5f/m/+f/6v/q/+r/6//r/+r/6v/q/+3/7f/w/+7/7//v//D/
8f/w/w==
         </WaveFormData>
      </LeadData>
   </Waveform>
</RestingECG>
