# Supplementary material for: Detection of Left Atrial Enlargement Using a Convolutional Neural Network-Enabled Electrocardiogram
Source: Front Cardiovasc Med. 2020 Dec 17;7:609976. doi: 10.3389/fcvm.2020.609976 (PMC7773668; doi:10.3389/fcvm.2020.609976)
Supplement: Supplementary file 5 [file Data_Sheet_5.ZIP › normal4/1802037072_5974_0000000A.XML]

<?xml version="1.0" encoding="Windows-1252"?>
<!DOCTYPE RestingECG SYSTEM "restecg.dtd">
<RestingECG>
   <PatientDemographics>
      <PatientID>1802037072</PatientID>
      <PatientAge>69</PatientAge>
      <AgeUnits>Years</AgeUnits>
      <Gender>Female</Gender>
      <PatientLastName>guanshunhao</PatientLastName>
   </PatientDemographics>
   <TestDemographics>
      <DataType>Resting</DataType>
      <Site>1</Site>
      <AcquisitionDevice>MAC55</AcquisitionDevice>
      <Status>Unconfirmed</Status>
      <Priority>Normal</Priority>
      <AcquisitionTime>09:32:02</AcquisitionTime>
      <AcquisitionDate>05-10-2017</AcquisitionDate>
      <CartNumber>1</CartNumber>
      <AcquisitionSoftwareVersion>009C</AcquisitionSoftwareVersion>
      <XMLSourceVersion>MAC5000 v1.0</XMLSourceVersion>
   </TestDemographics>
   <RestingECGMeasurements>
      <VentricularRate>66</VentricularRate>
      <AtrialRate>66</AtrialRate>
      <PRInterval>138</PRInterval>
      <QRSDuration>84</QRSDuration>
      <QTInterval>470</QTInterval>
      <QTCorrected>492</QTCorrected>
      <PAxis>18</PAxis>
      <RAxis>46</RAxis>
      <TAxis>48</TAxis>
      <QRSCount>11</QRSCount>
      <QOnset>225</QOnset>
      <QOffset>267</QOffset>
      <POnset>156</POnset>
      <POffset>197</POffset>
      <TOffset>460</TOffset>
      <ECGSampleBase>500</ECGSampleBase>
      <ECGSampleExponent>0</ECGSampleExponent>
   </RestingECGMeasurements>
   <Diagnosis>
      <Modality>Resting</Modality>
         <StatementCount>3</StatementCount>
         <LabelText>12SL ��ϳ���</LabelText>
      <DiagnosisStatement>
         <StmtFlag>ENDSLINE</StmtFlag>
         <StmtText>�������</StmtText>
      </DiagnosisStatement>
      <DiagnosisStatement>
         <StmtFlag>ENDSLINE</StmtFlag>
         <StmtText>QT�����ӳ�</StmtText>
      </DiagnosisStatement>
      <DiagnosisStatement>
         <StmtFlag>ENDSLINE</StmtFlag>
         <StmtText>�쳣 ECG</StmtText>
      </DiagnosisStatement>
   </Diagnosis>
   <Waveform>
      <WaveformType>Rhythm</WaveformType>
      <WaveformStartTime>0</WaveformStartTime>
      <NumberofLeads>8</NumberofLeads>
      <SampleType>CONTINUOUS_SAMPLES</SampleType>
      <SampleBase>500</SampleBase>
      <SampleExponent>0</SampleExponent>
      <HighPassFilter>16</HighPassFilter>
      <LowPassFilter>150</LowPassFilter>
      <ACFilter>NONE</ACFilter>
      <LeadData>
         <LeadByteCountTotal>10000</LeadByteCountTotal>
         <LeadTimeOffset>0</LeadTimeOffset>
         <LeadSampleCountTotal>5000</LeadSampleCountTotal>
         <LeadAmplitudeUnitsPerBit>4.88</LeadAmplitudeUnitsPerBit>
         <LeadAmplitudeUnits>��V</LeadAmplitudeUnits>
         <LeadHighLimit>2147483647</LeadHighLimit>
         <LeadLowLimit>268435456</LeadLowLimit>
         <LeadID>I</LeadID>
         <LeadOffsetFirstSample>0</LeadOffsetFirstSample>
         <FirstSampleBaseline>0</FirstSampleBaseline>
         <LeadSampleSize>2</LeadSampleSize>
         <LeadOff>FALSE</LeadOff>
         <BaselineSway>FALSE</BaselineSway>
         <ExcessiveACNoise>FALSE</ExcessiveACNoise>
         <MuscleNoise>FALSE</MuscleNoise>
         <LeadDataCRC32>262281807</LeadDataCRC32>
         <WaveFormData>
9f/0//T/9f/1//X/9f/1//X/9f/1//X/9f/1//X/9f/1//X/9P/v/+v/6//y//n/AgAL
ABoALgBEAFgAZwB4AIYAjgCTAJIAgQBmAEYALQAcAA4A+v/r/+P/5f/o/+v/7v/u//H/
8//y//H/9P/0//T/9f/3//b/9f/0//P/9f/1//X/9f/1//X/9v/2//T/9P/0//T/9P/0
//T/9P/0//T/8//z//P/9P/0//T/9v/2//b/9v/1//X/9f/1//X/9P/0//X/8//z//P/
8//1//X/9f/1//b/9v/2//b/9P/0//T/9P/0//X/9f/1//T/9P/z//P/9P/1//X/9f/1
//b/9//3//f/9//3//f/+P/4//n/+f/6//r/+//7//v/+//8//3//////wAAAAAAAAEA
AQACAAIAAwADAAQABgAGAAcACAAHAAgACgALAAsADAANAA4ADgAOABAAEgATABQAFAAU
ABUAFQAVABYAFwAXABcAGQAZABkAGQAZABgAGAAYABkAGwAbABsAGwAbABsAGQAZABcA
FwAXABUAFQAUABMAEgAPAA8ADgANAAwACwAKAAkABwAGAAQAAgACAAEAAQAAAP7//f/7
//v/+v/5//j/9//3//f/9v/1//f/9//1//X/9f/1//X/9f/1//X/9P/0//P/8//z//P/
8//z//P/8//z//P/8//z//H/8v/y//L/9P/0//P/8//x//H/8f/x//T/9P/0//T/8v/x
//H/8f/y//L/8//z//X/9f/0//P/8//z//P/9P/0//T/9P/z//P/8//z//P/8f/y//L/
8v/z//P/8//z//H/8P/w//H/8f/x//H/8P/w//D/8P/w//D/8P/w//H/8f/x//D/8P/w
//D/8P/w//D/8P/w//D/8P/w//D/8P/w//D/8P/w//D/8P/w//D/7f/t/+3/7f/v/+//
8P/w//D/7//v//D/8P/v/+//7//x//D/8P/w//D/8f/v/+//7v/w//D/8P/w/+7/7v/u
/+7/7v/u/+7/7v/w//D/8P/w/+7/7v/u/+7/8f/x//L/8v/x//H/8v/z//b/9//4//n/
+v/7//z//P/6//r/+v/5//n/+P/4//j/+f/6//v/+//6//r/+v/5//n/9//3//f/9v/1
//T/8v/w/+7/7v/u/+7/7v/u/+7/7P/s/+z/7P/u/+7/7f/s/+z/7f/t/+3/7f/t/+3/
7f/t/+3/7f/t/+v/6//r/+v/6P/l/9//4f/o//H/+v8FABYAKgBAAFQAZwB4AIQAjgCT
AJAAfQBgAEIAKQAYAAoA+P/n/9//3//k/+f/6v/q/+v/7f/s/+v/6v/s//D/7//v/+3/
7f/t/+3/7//v/+//7//t/+3/7v/u//D/8P/w//D/8P/w//D/8P/u/+7/7f/t/+3/7v/u
/+7/8P/w//D/8P/v/+//7//v//H/8P/w//H/8f/x//H/8f/x//H/8f/x//D/8P/w//D/
8P/w//D/8P/y//P/8//z//L/8v/x//H/8v/z//P/8//1//b/9//3//X/9f/1//X/+P/4
//n/+f/6//r/+//7//v/+//8//3//////wAAAAD+//////8AAAIAAwADAAQABgAGAAcA
CAAHAAgACgALAA0ADgAPABAADgAOABAAEgATABQAFAAUABcAFwAXABgAGQAZABkAGwAd
AB0AHQAdABwAHAAcAB0AHQAdAB0AHQAdAB0AGwAbABsAGwAbABkAGQAYABcAFgATABMA
EgARABAADwAOAA0ACwAKAAgABgAEAAMAAwACAAIAAQD//////v/9//z/+//7//v/+v/5
//n/+f/3//f/9//3//f/9//5//n/+P/4//X/9f/1//X/9//3//f/9//1//X/9f/1//X/
9v/2//b/+P/4//f/9//1//X/9f/1//b/9v/2//b/+P/3//f/9//2//b/9//3//f/9//2
//X/9f/1//X/9v/2//b/9v/1//X/9f/1//X/9f/2//b/9v/3//f/9//3//X/9P/0//X/
9//3//f/9v/2//b/9v/2//b/9v/2//f/9//3//b/9v/2//b/9v/2//b/9v/2//b/9v/2
//b/9v/2//b/9v/2//b/9v/2//b/9f/1//X/9f/1//X/9v/2//b/9f/1//b/9v/1//X/
9f/3//b/9v/2//b/9f/1//X/9v/2//b/9v/2//b/9v/2//b/9v/2//b/9v/2//b/9v/2
//b/9v/2//b/+f/5//r/+v/5//n/+v/7//z//f/+////AAABAAIAAgACAAIAAgABAAEA
AAAAAAAAAwAEAAUABQACAAIAAgABAAEA/////////P/7//r/+P/4//b/9v/2//T/9P/0
//T/9P/0//T/9P/2//b/9f/0//T/9f/1//X/9f/1//X/9f/1//X/9f/1//X/9f/z//P/
8v/v/+n/6f/u//f/AAALABgALABEAFgAaQB+AI4AmAChAKAAkwB2AFYANwAkABYABADz
/+f/5f/o/+3/8P/y//P/8//y//P/8v/0//b/9//1//X/9f/1//X/9f/1//X/9f/3//f/
+P/4//b/9v/2//b/9v/2//b/9v/4//j/9//3//X/9v/2//b/+P/4//j/+P/3//f/9//3
//f/9v/2//f/9//3//f/9//3//f/9//3//r/+v/6//r/+P/4//j/+P/4//n/+f/5//z/
/P/7//v/+v/7//v/+//9//7///////3//f/9//3/AAAAAAEAAQAAAAAAAQABAAEAAQAC
AAMABQAFAAYABgAGAAcABwAIAAgACQAJAAoACwAMAA4AEAAPABAAEgATABUAFgAXABgA
GAAYABoAHAAdAB4AHgAeAB8AHwAfACAAIQAhACEAIwAjACMAIwAjACQAJAAkACUAJQAl
ACUAJQAlACUAIwAjACEAIQAhAB8AIQAgAB8AHgAbABsAGgAZABYAFQAUABMAEwASABAA
DgAMAAsACwAKAAgABwAFAAUABAADAAIAAQADAAMAAgABAP/////9//3//f/9//3//f/9
//3//P/8//v/+//7//v/+//7//v/+//7//v/+//7//n/+v/6//r//P/8//v/+//7//v/
+//7//z//P/8//z//P/7//v/+//6//r/+//7//3//f/8//v/+//7//v//P/6//r/+v/5
//v/+//7//v/+f/6//r/+v/7//v/+//7//n/+P/4//n/+//7//v/+v/6//r/+v/6//r/
+v/6//v/+//7//r/+v/4//j/+P/4//r/+v/6//r/+P/4//j/+P/4//j/+P/4//r/+v/6
//r/9//3//f/9//3//f/+P/4//j/9//3//j/+P/3//j/+P/4//j/+P/4//j/+P/4//j/
+P/4//j/+v/6//r/+v/4//j/+P/4//n/+f/6//r/+//7//z//f/8//3//v///wIAAwAE
AAQABAAEAAQAAwADAAIAAgACAAMABAAFAAUABAAEAAQAAwADAAEAAQABAP///f/7//j/
9//2//f/+P/2//b/9v/2//T/9P/0//T/9v/2//X/9P/0//X/9f/1//X/9f/1//X/8//z
//P/8//z//X/8//z//L/7//r/+n/7P/z//r/BQAUACgAPgBUAGcAegCIAJIAmQCWAIkA
cgBQADMAIAAQAP7/6//h/93/4P/j/+j/7P/t/+3/7v/v//D/8P/y//P/8//z//P/8//z
//H/8f/x//H/8//z//T/9P/0//T/9P/0//b/9v/2//b/9v/2//X/9f/1//b/9v/2//T/
9P/0//T/9f/1//X/9f/1//T/9P/1//X/9f/1//X/9f/1//X/9f/4//j/+P/4//b/9v/2
//b/+P/5//n/+f/6//r/+f/5//r/+//7//v/+//8//3//f/9//3//f/9//7//v//////
AAAAAAEAAQABAAEAAgADAAUABQAGAAYABgAHAAcACAAIAAkACQAKAAwADAANAA4ADQAO
ABAAEQATABQAFQAWABYAFgAYABoAGwAcABwAHAAdAB0AHQAeAB0AHQAdAB8AIAAhACIA
IwAjACIAIQAhACEAIQAhACEAIQAhAB8AHwAfAB8AHwAdAB0AHAAbABoAFwAXABYAFQAU
ABMAEgARABEAEAAOAAwACgAJAAkACAAIAAcABQAFAAQAAwACAAEA//////7//f//////
/f/9//3//f/9//3//f/9//z//P/7//v/+//7//v/+//7//v/+//7//v/+//5//r/+v/6
//z//P/7//v/+//7//v/+//8//z//P/8//z/+//7//v//P/8//3//f/9//3//P/7//3/
/f/9//7//P/8//z/+//7//v/+//7//v//P/8//z/+//7//v/+//5//j/+P/5//v/+//7
//r/+v/6//r/+v/4//j/+P/5//v/+//6//r/+P/4//j/+P/4//j/+P/4//r/+v/6//r/
+P/4//j/+P/6//r/+v/6//n/+f/5//n/+f/5//r/+v/6//n/+f/6//r/+f/5//n/+f/6
//r/+P/4//j/+P/4//j/+P/4//j/+P/4//j/+P/2//b/9v/2//j/+P/4//j/+f/5//r/
+v/5//n/+v/7//z//f/+////AAABAAIAAgAEAAQABAADAAEAAAAAAAAAAQACAAMAAwAE
AAQABAADAP///f/9//3//v/9//z/+v/2//T/9P/0//b/9v/2//b/9P/0//T/9P/0//T/
8//y//T/9f/1//X/9f/1//X/9f/1//X/9f/1//X/8//z//H/7v/r/+f/5//u//n/AgAN
ABwAMgBIAFoAawB8AIoAlACXAJIAfwBgAEAAKQAYAAoA+P/p/+P/5f/o/+v/7P/u//H/
8f/y//P/9P/0//T/9f/x//H/8f/x//H/8//z//P/8//z//P/9P/0//T/9P/0//T/9P/0
//T/9P/y//L/8f/x//L/9P/1//b/9P/0//T/9P/1//X/9f/1//X/9P/0//X/8//z//P/
8//1//X/9f/1//b/9v/2//b/+P/4//j/+P/2//f/9//3//j/+P/3//f/+P/5//n/+f/3
//j/+f/5//v/+//7//v/+v/6//v/+//+//7///////////8AAAEAAQABAAIAAgAEAAUA
BQAGAAYABwAHAAgACAAIAAkACgANAA4AEAARAA8AEAARABIAFAAUABYAGAAXABgAGAAY
ABsAGwAbABwAHQAdAB0AHwAfAB8AHwAfACAAIAAgACEAHwAfAB8AHwAfAB8AHQAdAB8A
HwAfAB0AHAAaABgAFgAVABUAFAATABIAEQAQAA8ADQAMAAoACAAIAAcABwAGAAQAAwAB
AAEAAgABAAAA///9//3//P/7//v/+//5//n/+f/5//n/+f/5//n/+P/4//n/+f/5//n/
+f/5//n/+f/3//f/9//3//n/+v/6//r/+P/4//f/9//5//n/+f/5//r/+v/6//r/+v/5
//n/+f/6//r/+//7//v/+//6//n/9//3//f/+P/4//j/+P/3//f/9//3//f/9//4//j/
+P/3//f/9//3//f/9v/2//f/9//3//f/9v/2//b/9v/2//j/+P/4//n/9//3//b/9v/4
//j/+P/4//b/9v/2//b/9v/2//b/9v/4//j/+P/4//b/9v/2//b/9//3//f/9//3//f/
+P/4//b/9f/1//b/9v/1//X/9f/1//T/9P/0//b/9//3//f/9//3//f/9//1//T/9P/1
//f/9v/2//b/9v/2//b/9v/2//b/9v/2//b/9v/2//b/9v/2//b/9v/2//b/+f/5//r/
+v/5//n/+v/7//z//f/+////AAABAAIAAgACAAIAAgABAAEAAAAAAAAAAQACAAMAAwAE
AAQABAADAAEA/////////v/9//z/+v/2//T/9P/0//L/8v/y//L/9P/0//T/9P/y//L/
8f/w//L/8//z//P/8f/x//H/8f/x//H/8f/x//P/8//z//H/8P/r/+X/4//o//P//P8F
ABQAKAA+AFQAZQB4AIgAlACdAJ4AkQB2AFQANQAiABIAAgDx/+X/4//o/+v/7P/s/+3/
7//w//P/9P/y//L/8//z//H/8f/x//H/8//z//P/8//z//P/9P/0//T/9P/0//T/9P/0
//T/9P/y//L/8f/x//P/9P/0//T/9P/0//T/9P/z//P/8//z//X/9P/0//X/8//z//P/
8//1//X/9f/1//b/9v/2//b/9v/2//b/9v/2//f/9//3//j/+P/3//f/+P/5//n/+f/3
//j/+f/5//n/+f/5//n//P/8//3//f/8//z//f/9//////8AAAEAAQABAAIAAgACAAMA
AwAEAAQABQAFAAYABgAGAAcACAALAAwADgAPAA8AEAARABIAEgASABQAFgAXABgAGAAY
ABkAGQAZABoAGwAbABsAHQAdAB0AHQAdAB4AHgAeAB8AHwAfAB8AHwAfAB8AHQAdAB8A
HwAfAB0AHQAcABsAGgAXABcAFgAVABYAFQAUABMADwAOAAwACgAKAAkACQAIAAYABQAD
AAMAAgABAAAA/////////v/9//v/+//5//n/+f/5//n/+f/5//n/+P/4//f/9//3//f/
9//3//f/9//3//f/9//3//f/+P/4//j/+P/4//f/9//3//f/9//3//r/+v/6//r/+P/3
//f/9//6//r/+//7//n/+f/4//f/+f/5//n/+v/6//r/+v/5//n/+f/5//n/+f/6//r/
+v/5//n/+f/5//n/+P/4//n/+f/5//n/+P/4//j/+P/4//j/+P/4//n/9//3//b/9v/4
//j/+P/4//j/+P/4//j/+P/4//j/+P/4//j/+P/4//j/+P/4//j/9//3//f/9//5//n/
+v/6//j/9//3//j/+v/5//n/+f/5//j/+P/4//j/+f/5//n/+f/5//n/+f/5//j/+P/5
//r/+v/6//r/+v/4//j/+P/4//r/+v/6//r/+P/4//j/+P/4//j/+P/4//n/+f/6//r/
+//7//z//f/+////AAABAAQABQAGAAYABAAEAAQAAwAFAAQABAAEAAMABAAFAAUABAAE
AAQAAwABAP////////z/+//6//j/+P/2//b/9v/0//T/9P/0//b/9v/2//b/9v/2//X/
9P/y//P/8//z//X/9f/1//X/9f/1//X/9f/z//P/8//x/+7/6f/n/+n/8v/9/wgAFQAq
AEAAWABsAH8AjgCaAKAAoQCWAH0AXAA8ACUAFgAGAPL/4//f/9//4v/n/+r/7P/t/+3/
8P/x//D/8v/2//X/9f/z//P/8//z//P/8//z//P/9f/1//b/9v/0//T/9P/0//T/9P/0
//T/9P/0//P/8//z//T/9P/0//T/9P/0//T/9f/1//X/9f/1//T/9P/1//X/9f/1//X/
9//3//f/9//4//j/+P/4//j/+P/4//j/+P/5//n/+f/6//r/+f/5//r/+//7//v/+//8
//3//f/7//v/+//7//7//v//////AAAAAAEAAQABAAEAAgADAAMAAwAEAAQABAAFAAUA
BgAIAAkACQAKAAoACgALAAwACwAMAA4ADwAQABIAFAAWABUAFAAVABYAGQAaABoAGgAb
ABsAGwAcAB0AHQAdAB8AHwAfAB8AHwAgACAAIAAhACEAIQAhACEAIQAhAB8AHwAfAB8A
HwAdAB0AHAAbABoAFwAXABYAFQASABEAEAAPAA0ADAAKAAgACAAHAAcABgAEAAMAAQAB
AAAA///+//3//f/9//z/+//7//v/+f/5//n/+f/5//n/+//7//r/+v/3//f/9//3//n/
+f/5//n/+f/5//n/+f/3//j/+P/4//r/+v/5//n/+f/5//n/+f/4//j/+P/4//r/+f/5
//n/+P/4//n/+f/7//v/+v/5//f/9//3//j/+P/4//j/9//3//f/9//3//f/+P/4//j/
+f/5//n/+f/3//b/9v/3//f/9//3//b/9v/2//b/9v/0//T/9P/1//f/9//2//b/9v/2
//b/9v/2//b/9v/2//b/9v/2//b/9v/2//b/9v/2//b/9v/2//X/9f/1//X/9f/1//b/
9v/2//X/9f/2//T/9f/1//f/9v/0//T/9P/0//T/9P/0//T/9v/2//b/9v/2//b/9v/2
//b/9v/2//b/9//3//j/+P/4//f/9//3//n/+//9/////v///wAAAAACAAIAAgABAAEA
AAAAAAAA//8AAAEAAQACAAIAAgABAP3/+//7//v/+v/5//j/9v/1//T/9f/2//X/9P/z
//L/8v/y//L/8v/0//T/8//y//D/8f/x//H/8//z//P/8//z//P/8//z//X/9f/1//P/
8P/r/+f/6f/y//n/AgANABwAMgBGAFgAawB6AIQAjACRAIwAeQBcAD4AIwASAAIA8P/j
/9//3//i/+f/6v/s/+3/7//y//P/9P/y//T/9f/1//P/8//z//P/9f/1//X/9f/1//X/
9v/2//T/9P/0//T/9v/2//b/9v/2//b/9f/1//X/9v/2//b/9v/2//b/9v/3//f/9//3
//n/+P/4//n/9//3//f/9//3//f/9//3//j/+P/4//j/+P/4//j/+P/6//v/+//7//r/
+v/5//n/+v/7//v/+//7//z//f/9//3//f/9//3/AAAAAAEAAQAAAAAAAQABAAEAAQAC
AAMAAwADAAQABAAEAAUABQAGAAgACQAJAAoACgAKAAsADAALAAwADgAPABEAEgATABQA
EgASABQAFgAXABgAGAAYABsAGwAbABwAHQAdAB0AHwAdAB0AHQAdABwAHAAcAB0AHwAf
AB8AHwAdAB0AGwAbABsAGwAbABkAGQAYABcAFgATABMAEgARABAADwAOAA0ACwAKAAgA
BgAGAAUABQAEAAQAAwABAAEA/v/9//z/+//9//3//P/7//v/+//5//n/+f/5//n/+f/3
//f/9v/2//f/9//3//f/9//3//f/9//1//X/9f/1//f/+P/4//j/+P/4//f/9//3//f/
9//3//r/+v/6//r/+v/5//n/+f/4//j/+f/5//v/+//6//n/9//3//f/+P/4//j/+P/3
//f/9//3//f/9//4//j/+P/3//f/9//3//f/9v/2//f/9//3//f/9v/0//T/9P/0//b/
9v/2//f/9//3//b/9v/2//b/9v/2//b/9v/2//b/9v/2//b/9v/2//b/9v/2//b/9v/2
//b/9//3//f/9//1//X/9v/2//b/9f/1//b/+P/3//f/9//3//b/9v/2//T/9f/1//X/
9//3//f/9//3//b/9P/2//b/9v/2//b/9v/2//b/9v/2//b/9v/2//b/9v/2//b/9v/2
//b/9//3//j/+P/5//n/+v/7//r/+//8//3/AAABAAIAAgACAAIAAgABAP///v/+//7/
AQACAAMAAwAAAAAAAAD//////f/9//3//P/7//r/+P/2//T/9P/0//T/9P/0//T/9P/0
//T/9P/2//b/9f/0//L/8//z//P/8//z//P/8//1//X/9f/1//P/8//z//H/8P/t/+f/
5//u//f/AAALABoALgBEAFoAawB8AIoAlACZAJYAgwBoAEoAMQAgABIAAADv/+f/5f/o
/+v/7v/w//H/8//0//P/8v/w//L/9f/1//X/9f/1//X/8//z//P/8//z//P/9P/0//T/
9P/0//T/9P/0//T/9P/2//b/9f/1//P/9P/0//T/9v/2//b/9v/1//X/9f/1//X/9P/0
//X/9//3//f/9//1//X/9f/1//b/9v/2//b/+P/4//j/+P/2//f/9//3//r/+v/5//n/
+P/5//n/+f/7//z//f/9//v/+//7//v/+v/6//v/+//+//7///////3//f/+////AQAB
AAIAAgACAAMAAwAEAAQABQAFAAYACAAIAAkACgAJAAoADAANAA0ADgAPABAAEAAQABIA
FAAUABQAEwASABQAFQAWABgAFwAXABcAGQAZABkAGQAZABoAGgAaABsAGQAZABkAGQAa
ABsAGgAbABkAGQAZABcAFwAWABUAFAATABMAEgARABAADwAOAA0ADQAMAAoACAAGAAUA
BQAEAAIAAQD/////AAD///7//f/7//v/+v/5//n/+f/3//f/9//3//f/9//3//f/9v/2
//X/9f/1//X/8//z//P/8//1//X/9f/1//P/9P/0//T/9P/0//P/8//z//P/8//z//L/
8v/y//L/8//z//T/9f/1//T/9P/z//P/8//y//H/8//z//P/9P/0//T/9P/z//P/8//z
//P/8f/y//L/8v/z//P/8//z//P/8v/y//P/8f/x//H/8P/y//L/8v/y//D/8P/w//H/
8f/x//D/8P/w//D/8P/w//D/8P/w//D/8P/w//D/8P/w//D/8P/w//D/8P/w//D/7//v
/+//7//t/+3/7v/u/+7/7f/t/+7/7v/t/+3/7f/v/+7/7v/u/+7/7//v/+//7//v/+//
7//x//D/8P/x/+//7v/u/+//7//x//H/8f/w//D/8P/w//D/7v/u/+7/7v/w//D/8P/w
/+7/7v/u/+7/8P/w//D/8P/x//H/8v/y//H/8f/y//P/9v/3//j/+f/5//n/+f/4//n/
+v/7//v/+f/4//j/+P/5//r/+//7//z//P/8//v/9//1//X/9f/2//X/9P/y/+7/7P/s
/+z/7P/s/+z/7P/s/+z/7P/s/+z/7P/r/+r/7P/t/+3/7f/s/+v/6v/p/+f/5//n/+f/
6//r/+v/6f/o/+X/3//b/+D/6//0//3/CgAcADIARgBZAG4AgACMAJUAlgCLAHQAUgAx
ABoADAD+/+3/4f/d/97/4f/i/+T/5f/n/+j/6f/o/+r/6v/p/+n/6f/p/+n/6f/r/+v/
6//r/+n/6f/q/+r/7P/s/+z/7P/s/+z/7P/s/+r/6v/p/+n/6//s/+z/7P/q/+r/6v/q
/+v/6//r/+v/7f/s/+z/7f/r/+v/6//r/+3/7f/t/+3/7P/s/+z/7P/u/+7/7v/u/+7/
7//v/+//8P/w/+//7//w//H/8f/x//H/8v/z//P/8//z//P/8//2//b/9//3//b/9v/3
//f/+f/5//r/+//5//n/+v/6//r/+//7//z//v//////AAAAAAAAAQACAAMABAAGAAcA
BwAIAAkACgAMAAwADgAQAA8AEAAQABAAEQARABEAEgAVABUAFQAXABUAFQAVABUAFgAW
ABYAFwAZABkAGQAZABkAGQAXABcAFwAXABcAFQAVABQAEwASABEAEQAQAA8ADAALAAoA
CQAJAAgABgAEAAQAAwADAAIA/v/9//v/+//6//n/+P/3//f/9//2//X/8//z//H/8f/x
//H/8f/x//H/8f/w//D/7//v/+//7//v/+//7//v/+3/7f/t/+3/7v/w//H/8v/x//D/
7v/t/+//7//v/+//7v/u/+7/7v/u/+3/7f/t//D/8P/x//H/7//v/+7/7f/v/+//7//w
//D/8P/w/+//7//v/+//7//t/+7/7v/u/+3/7f/t/+3/7v/u/+//8f/v/+//7//u/+7/
7v/u/+7/7v/u/+7/7//v/+//7v/u/+7/7v/u/+7/7v/u/+7/7v/s/+z/7P/s/+z/7P/s
/+z/7P/s/+z/7P/t/+3/7f/t/+3/7f/u/+7/7P/r/+v/7P/u/+3/7f/t/+3/7P/s/+z/
7P/t/+3/7f/t/+z/7P/s/+z/7P/u/+7/7v/u/+7/7v/u/+7/7P/s/+z/7P/u/+7/7v/u
/+3/7f/u/+7/8f/x//L/8//0//X/9v/3//b/9//4//j/+P/4//j/9//3//b/9v/2//n/
+v/7//v/+P/4//j/9//1//P/8//z//H/7//t/+r/6v/o/+j/6P/q/+r/6v/q/+r/6v/q
/+r/6P/o/+f/5v/m/+f/5//n/+f/5//n/+f/5//n/+f/5//p/+n/6f/n/+T/3f/Z/93/
5v/v//b/AwAUACwAQgBUAGUAeACGAI4AkQCKAHMAVAA0ABkACAD4/+T/2f/V/9P/1P/Z
/9z/3P/b/9//4v/j/+T/5v/k/+X/5f/n/+f/5//n/+f/5//n/+f/5f/l/+b/5v/m/+b/
5v/m/+b/5v/m/+b/5v/m/+X/5f/n/+j/6P/o/+f/5v/l/+T/5//n/+f/5//n/+b/5v/n
/+X/5f/l/+X/5//n/+f/5//m/+b/5v/m/+j/6P/o/+j/6P/p/+n/6f/q/+r/6f/p/+r/
6//r/+v/6//s/+3/7f/t/+3/7f/t/+z/7P/t/+3/7v/u/+//7//x//H/8v/z//P/8//0
//T/9P/1//X/9v/2//f/9//4//j/+P/5//r//f/+/wAAAQD//wAAAQACAAIAAgAEAAYA
BQAGAAYABgAJAAkACQAKAAsACwALAA0ACwALAAsACwAMAAwADAANAA0ADQANAA0ACwAL
AAkACQAJAAkACQAHAAcABgAFAAQAAwADAAIAAQAAAP///v/9//v/+v/4//b/9P/z//P/
8v/w/+//7f/t/+z/6//q/+n/6f/p/+j/5//n/+f/5f/l/+X/5f/l/+X/5f/l/+T/5P/j
/+P/4//j/+P/4//j/+P/4//j/+P/4//j/+T/5P/k/+L/4v/h/+H/4//j/+P/4//k/+T/
5P/k/+T/4//j/+P/5P/k/+X/5f/j/+P/4v/h/+P/4//j/+T/4v/i/+L/4f/h/+H/4f/h
/9//4P/g/+D/3//f/9//3//f/97/3v/f/9//3//f/97/3P/c/9z/3P/e/97/3v/f/93/
3f/c/9z/3P/c/9z/3P/c/9z/3P/c/9r/2v/a/9r/2v/a/9r/2v/Y/9j/2P/Y/9n/2f/Z
/9n/2f/Z/9r/2v/Y/9f/1//Y/9r/2f/Z/9n/2f/Y/9j/2P/Y/9n/2f/Z/9f/1//X/9f/
1//W/9b/1//X/9b/1v/X/9X/1f/X/9f/1v/W/9b/1v/W/9j/2P/Y/9j/2v/a/9r/2v/c
/9z/3P/c/97/3v/e/97/3v/e/97/3v/e/97/3v/e/+D/4P/g/+D/3//e/93/3P/b/9r/
2f/Y/9f/1v/V/9T/0//S/9H/0P/Q/9D/0P/Q/9D/0P/Q/9D/0P/Q/9D/0P/O/87/zv/O
/87/zv/O/87/zv/O/87/zv/N/8z/y//K/8j/yP/I/8j/0v/c/+b/8P8DABYAKQA8AEcA
UABZAA==
         </WaveFormData>
      </LeadData>
      <LeadData>
         <LeadByteCountTotal>10000</LeadByteCountTotal>
         <LeadTimeOffset>0</LeadTimeOffset>
         <LeadSampleCountTotal>5000</LeadSampleCountTotal>
         <LeadAmplitudeUnitsPerBit>4.88</LeadAmplitudeUnitsPerBit>
         <LeadAmplitudeUnits>��V</LeadAmplitudeUnits>
         <LeadHighLimit>2147483647</LeadHighLimit>
         <LeadLowLimit>268435456</LeadLowLimit>
         <LeadID>II</LeadID>
         <LeadOffsetFirstSample>0</LeadOffsetFirstSample>
         <FirstSampleBaseline>0</FirstSampleBaseline>
         <LeadSampleSize>2</LeadSampleSize>
         <LeadOff>FALSE</LeadOff>
         <BaselineSway>FALSE</BaselineSway>
         <ExcessiveACNoise>FALSE</ExcessiveACNoise>
         <MuscleNoise>FALSE</MuscleNoise>
         <LeadDataCRC32>22159738</LeadDataCRC32>
         <WaveFormData>
9P/0//T/9P/0//P/8v/x//P/8//z//P/9f/1//X/9f/0//T/9P/5/wEABAAFAA0AHQAy
AEUAVgBqAIEAmwC1AMoA0gDGAKkAiABrAEwALgAeABoAGQAYAA8A/f/z/+7/6v/q/+v/
7f/r/+n/6f/q/+r/6v/q/+z/7v/u/+//7//v//D/8P/u/+//7//v//H/8f/x//H/7//v
/+//7//w//D/8P/w//D/8P/w//D/8P/w//D/8P/w//D/8P/w//D/8f/x//H/8//z//P/
8//z//P/8//z//H/8v/y//L/8v/z//P/8//x//H/8f/y//L/8//z//P/9P/0//X/9f/z
//T/9P/1//X/9v/2//f/+f/5//n/+v/4//r/+//7//v//P/9//7//f/+////AAADAAMA
AwAEAAYABgAIAAkACgALAA4ADwAQABEAEgATABcAGAAaABsAHAAdAB4AIAAfACAAIQAj
ACQAJQAnACgAKQAqACoAKwAqACsALAAsACwALAAtAC0ALQAuAC4ALgAwADAAMAAvACwA
LAArACsAKQAoACcAJgAjACIAIQAfABsAGQAYABUAFgAUABIAEQAPAA0ACwAKAAgABgAE
AAMAAQABAP///f/7//n/9//3//j/9//2//b/9f/0//T/8//x//H/8f/x//H/8f/w//D/
8v/y//L/8v/0//T/9P/1//P/8//z//P/8//z//P/8//z//P/8//z//X/9f/1//X/9P/0
//T/8//x//H/8f/x//H/8f/x//H/8v/y//L/8v/y//L/8v/y//L/8v/y//L/8P/v/+//
7v/w//D/8P/w//D/8P/w/+//7//v/+//7//v/+//7//u/+7/7v/u/+7/7P/s/+z/7P/u
/+7/7v/u/+7/7f/t/+3/7//v/+//7//v/+//7//v/+z/7P/s/+z/7P/s/+z/7f/t/+3/
7f/t/+7/7v/u/+7/7P/r/+v/6//r/+v/6//s/+7/7v/t/+3/7P/q/+r/6v/q/+r/6v/q
/+r/6//r/+v/6//t/+3/7P/s/+z/6//r/+v/6//s/+7/7v/u/+//7//v/+//8f/y//L/
8v/y//L/8v/0//T/9P/0//X/9//5//v/+//4//X/8//y//H/8f/x//H/8//z//P/8P/u
/+z/7P/s/+z/7P/s/+z/6//r/+v/6P/o/+j/6P/o/+j/6P/o/+r/6v/r/+v/6//r/+v/
6//r/+v/6//r/+v/6//o/+j/6v/x//n//P/9/wcAFwAqAD8AUABiAHkAkQCrAL4AxgC4
AJkAegBjAEIAJAAQAAwADQAKAP3/6//h/97/3v/e/+P/4//j/+H/4f/i/+L/4v/i/+T/
5v/m/+f/5//n/+j/6P/o/+n/6f/p/+n/6f/p/+n/6f/p/+n/6f/q/+r/6v/q/+r/6v/q
/+r/6v/q/+r/6v/q/+r/6v/q/+j/6f/p/+n/6//r/+v/6//r/+v/6//r/+v/7P/s/+z/
7P/t/+3/7f/t/+3/7f/u/+7/7//v/+//7v/u/+//7//v//D/8P/x//H/8v/y//P/9f/1
//X/9v/0//b/9//3//f/+P/5//r/+//8//3//v////////8AAAQABAAGAAcACAAJAAwA
DQAOAA8AEAARABMAFAAWABcAGAAZABoAHAAdAB4AHwAhACQAJQAnACgAJwAoACgAKQAq
ACsALAAsACwALAAtAC0AKwAsACwALAAuAC4ALgAtACwALAArACsAKQAoACcAJgAlACQA
IwAhAB0AGwAaABcAFgAUABIAEQAPAA0ACwAKAAgABgAEAAMAAwADAAEA///9//v/+f/5
//j/9//2//b/9f/0//T/8//z//P/8//z//P/8//y//L/8P/w//D/8P/y//L/8v/z//P/
8//z//P/8//z//P/8//z//P/8//z//H/8f/x//H/8v/y//L/8f/x//H/8f/x//H/8f/x
//H/8v/y//L/8v/y//L/8v/y//D/8P/w//D/8P/v/+//7v/u/+7/7v/u/+7/7v/u/+3/
7f/t/+3/7f/v/+//7//u/+z/7P/s/+z/7P/s/+z/7P/u/+7/7v/u/+z/6//r/+v/6//r
/+v/6//r/+v/6//r/+r/6v/q/+r/6v/q/+r/6//r/+v/6//r/+z/7P/s/+z/7P/r/+v/
6//p/+n/6f/q/+z/7P/p/+n/6v/q/+r/6v/q/+z/7P/s/+z/6//r/+v/6//r/+v/6v/q
/+r/6f/p/+n/6f/q/+z/7P/s/+3/7f/t//H/8//0//T/9P/0//T/9P/4//j/+P/4//n/
+//9///////8//n/9//y//H/8f/x//P/9f/1//X/8v/w/+7/7v/s/+z/7P/s/+7/7f/t
/+3/7P/s/+z/7P/u/+7/7v/u/+7/7v/v/+//7f/t/+3/7f/r/+v/6//r/+3/6//q/+r/
7P/x//n//v8BAAUAEwAmADkASABaAG8AhwChALgAxADAAKcAiABtAFIAMgAYAA4ADQAO
AAUA8//n/+D/3v/g/+P/5//n/+f/5//o/+j/5v/m/+j/6v/q/+v/6//r/+z/7P/s/+3/
7f/t/+3/7f/t/+3/7f/t/+3/7f/u/+7/7v/u/+z/7P/s/+z/7v/u/+7/7v/u/+7/7v/u
/+7/7//v/+//7f/t/+3/7f/v/+//7//v/+//8P/w//D/8P/x//H/8f/x//H/8f/y//L/
8//z//P/9P/0//X/9f/z//T/9P/1//X/9v/2//f/+f/5//n/+v/6//z//f/9////AAAB
AAIAAgACAAIAAgADAAMAAwAEAAYABgAIAAkADQAPABMAFQAVABUAFQAVABUAFgAYABkA
HAAdAB4AIAAjACQAJQAnACgAKQArACwALAAsACsAKwAuAC8AMAAwADAAMAAxADEAMQAy
ADIAMgA0ADQANAAzADAAMAAvAC8ALQAsACsAKgArACoAKQAnACUAIwAiAB8AHAAaABgA
FwAXABUAEwASABAADgAMAAsACQAJAAcABQAFAAMAAQABAP7//f/8//z//f/8//z/+//5
//n/+f/5//n/+f/4//j/9v/2//b/9v/4//j/+P/5//f/9//3//f/9//3//f/9//3//f/
9//3//f/9//3//f/+P/4//j/9//3//f/9//3//X/9f/1//X/9f/2//f/+P/2//b/9v/2
//j/+P/4//j/9v/1//X/9P/2//b/9v/2//j/+P/4//f/9f/1//X/9f/3//f/9//2//T/
9P/0//T/8v/y//L/8v/0//T/9P/0//T/8//z//P/9f/1//X/9f/1//X/9f/1//L/8v/y
//L/9P/0//T/9f/z//P/8//z//T/9P/0//T/8v/x//L/9P/0//T/9P/0//T/9P/0//P/
8//z//P/8f/x//D/8P/y//H/8f/x//H/8v/0//T/9v/3//f/9//3//n/+v/6//z//P/8
//z/AAAAAAAAAAAAAAEAAgADAAMAAAD9//v/+P/3//f/9//1//f/9//3//b/9P/y//L/
9P/0//T/9P/z//H/8P/v//D/8P/w//D/7v/u/+7/7v/u/+7/7//v//H/8f/x//H/7//v
/+//7//v//H/7v/q/+z/7//1//j/+////wsAHgAxAEQAVABrAIUAnQCyAMIAvgCnAIoA
bwBQADAAIAAaABkAHAAVAAcA+f/w/+j/5P/j/+P/5f/n/+n/6v/s/+r/5v/m/+j/6P/p
/+n/6f/q/+r/7P/t/+3/7f/t/+3/7f/t/+//7//v/+//7//u/+3/7P/u/+7/7v/u/+7/
7v/u/+7/7v/u/+7/7v/s/+3/7f/t/+//7//v/+//7//v/+//7//v//D/8P/w//D/8f/x
//H/8f/x//H/8v/z//X/9v/3//T/9P/1//X/8//0//T/9f/3//j/+P/5//n/+f/5//r/
+v/8//3//f/9//7///8AAAAAAAAAAAAAAwADAAMABAAIAAgACgALAAwADQAQABEAFAAV
ABYAFwAXABgAGgAbABwAHQAeACAAIQAiACMAJQAmACcAKQAqAC0ALgAuAC8ALgAvADAA
MAAyADIAMwAzADMANAA0ADQAMgAyADIAMQAyADIAMQAxAC8ALgAtACwAKwAqACkAJwAl
ACMAIgAfACAAHgAcABsAGQAXABUAFAAQAA4ADAALAAsACwAJAAcABwAFAAMAAwAEAAMA
AgACAAEAAAAAAP///f/9//3//f///////v/+//7//v/+//7//v/+//7/////////////
////////////AQABAAEAAQD//////////wAAAAAAAP//AQABAAEAAQABAAEAAQABAAAA
AAAAAAAA/v/+//7//v/+//7//v/+/wAA//////7//P/8//z//P/8//z//P/7//v/+//7
//v/+//7//v/+v/8//z//P/8//z//P/8//z//P/8//z//P/6//n/+f/5//n/+f/5//n/
+//7//v/+//4//j/+P/4//j/+P/4//n/+f/5//n/+f/6//r/+v/6//r/+f/5//n/9//3
//f/+P/6//r/+v/6//j/+P/4//j/9//3//f/9//3//f/9v/2//b/9f/1//X/9//4//r/
+v/6//v/+//7//3///8AAAAAAAAAAAAAAAAAAAAAAAAAAAEAAwAFAAcABQACAP///f/8
//v/+//7//3/////////+v/4//b/9v/2//b/9v/2//b/9f/1//X/9P/0//T/9P/0//T/
9P/0//T/9P/1//X/9f/1//X/9f/1//X/9f/1//f/9f/2//b/+P/9/wMABgAHABEAIwA2
AEkAXABuAIUAnwC5AMwA0gDCAKMAiABtAEwAMAAgABoAGQAYAAsA+//v/+z/6v/q/+3/
7//t/+//7//w//D/8P/u/+7/8P/w//H/8//z//T/9P/0//X/9f/1//P/8//z//P/9f/1
//X/9f/0//T/9P/0//T/9P/0//T/9P/0//T/9P/2//b/9v/2//b/9//3//f/9f/1//X/
9f/1//X/9f/1//f/+P/4//j/9v/3//f/9//3//f/9//4//j/+f/5//n/+v/6//v/+//5
//r/+v/7//n/+v/6//v//f/9//3//v/+/wAAAQABAP//AAABAAIABQAGAAcACAAJAAkA
CQAKAAwADAAOAA8AEAARABQAFQAWABcAGAAZABsAHAAeAB8AIAAhACIAJAAnACgAKQAr
ACoAKwAtAC4ALwAwADAAMQA0ADUANgA2ADQANAA1ADUANQA2ADYANgA0ADQANAAzADIA
MgAxADEALwAuAC0ALAApACgAJwAlACUAIwAiAB8AHgAcABoAGQAVABMAEQAQABAADgAM
AAsACQAJAAcABQAHAAUAAwADAAAA///+//7//f/8//z/+//9//3//f/9//v/+//6//r/
/P/8//z//P/6//r/+v/7//v/+//7//v/+//7//v/+//9//3//f/9//3//f/9//3//v/+
//7//f/9//3//f/9//3//f/9//3//P/8//z//P/8//z//P/8//z//P/8//z//P/7//v/
+v/8//z//P/8//r/+v/6//n/+f/5//n/+f/5//n/+f/4//j/+P/4//j/+P/4//j/+P/4
//j/+P/4//r/+f/5//n/9//3//f/9//1//X/9f/1//X/9v/3//j/9v/2//b/9//5//n/
+f/5//j/+P/4//j/9v/1//X/9f/3//f/9//4//b/9v/1//X/9//3//f/9//3//f/9//3
//f/9v/4//j/+P/4//b/9v/2//b/9//3//f/9//3//f/9v/2//T/8//z//P/8//0//b/
9v/2//f/9//3//n/+//8//z//P/8//z//P/8//z//P/8//3///8BAAMAAwAAAP3/+//4
//f/9//3//j/+//8//3/+P/2//T/9P/0//T/9P/0//T/8//z//P/8v/y//L/8v/y//L/
8v/y//D/8P/x//H/8f/x//H/8f/x//H/8f/x//P/8//y//L/8v/3//3/AgADAAcAFQAm
ADkATgBeAHMAjQClALoAyADGAK8AjgB3AFwAOgAgABQAEQASAAsA+//t/+b/5P/k/+f/
6f/p/+n/6f/q/+r/6v/o/+j/6v/q/+v/7f/t/+7/7v/u/+//7//v/+3/7f/t/+3/7//v
/+//7//u/+7/7v/u/+7/7v/u/+7/7v/u/+7/7v/u/+7/7v/u/+7/7//v/+//7//v/+//
7//v/+//7//v//H/8v/y//L/8P/x//H/8f/x//H/8f/y//D/8f/x//H/8v/y//P/8//z
//T/9P/1//X/9v/2//f/+f/5//n/+v/4//r/+//7//v//P/9//7///8AAAEAAgADAAMA
AwAEAAYABgAIAAkACgALAA4ADwAQABEAEgATABUAFgAYABkAHAAdAB4AIAAhACIAIwAl
ACQAJQAnACgAKQAqACoAKwAuAC8AMAAwADAAMAAxADEAMQAyADIAMgAyADIAMgAxADAA
MAAvAC8ALwAuAC0ALAApACgAJwAlACUAIwAiAB8AHgAcABoAGQAXABUAEwASABAADgAM
AAsACQAJAAcABQAFAAMAAQABAAAA///+//7//f/8//z/+//7//v/+//7//v/+//6//r/
/P/8//z//P/8//z//P/9//v/+//7//v/+//7//v/+//7//v/+//7//3//f/9//3//v/+
//7//f/7//v/+//7//n/+f/5//n/+v/6//r/+v/6//r/+v/6//r/+v/6//r/+v/5//n/
+P/6//r/+v/6//j/+P/4//f/9//3//f/9//3//f/9//2//b/9v/2//b/+P/4//j/+P/3
//b/9f/0//T/8//z//P/9P/1//b/9//1//X/9f/1//b/9v/2//b/9v/2//b/9//1//X/
9f/1//T/9P/0//T/9v/1//X/9f/1//X/9f/2//T/9P/z//P/9f/1//X/9f/z//P/9f/1
//T/9P/0//T/9P/y//L/8v/y//P/8//z//P/9f/1//T/9P/y//H/8f/x//P/9P/2//b/
9v/3//f/9//3//n/+v/6//r/+v/6//r//P/8//z//P///wEAAwAFAAMAAAD9//v/+P/3
//f/9//1//f/9//3//T/8v/w//D/8v/y//L/8v/y//H/8f/x//D/8P/w//D/8P/w//D/
8P/y//L/8//z//L/8f/w/+//8P/x//L/8//z//H/8P/u/+7/8//5//z///8LAB8ANABF
AFQAagCDAJ0AswDCAMAAqgCNAHQAVQA0ABoAEAASABUAEAADAPf/7f/o/+b/5v/n/+n/
6f/p/+n/6v/q/+j/6P/q/+z/7P/t/+v/6//s/+z/7P/t/+3/7f/v/+//7//v/+3/7f/t
/+3/8P/w//D/8P/u/+7/7v/u/+7/7v/u/+7/8P/w//D/8P/u/+//7//v//D/8f/y//P/
8f/x//H/8f/v//D/8P/w//D/8f/x//H/8//z//P/9P/0//X/9f/1//L/8v/z//P/9f/2
//b/9//5//r/+v/7//r/+f/4//j/+P/6//v/+//9//7///8AAAEAAgADAAQABQAFAAUA
BgAIAAgACgALAAoACwAOAA8AEgATABQAFQAXABgAGgAbABwAHQAeACAAIQAiACMAJQAm
ACcAKQAqAC0ALgAuAC8ALQAtAC0ALAAvADAAMgAzADMANAA0ADQANgA2ADYANQA0ADQA
MwAzADAALgAsACoAKgAqACoAKQAmACMAIQAdAB4AHAAaABkAFQATABEAEAAOAAwACgAJ
AAkACQAHAAUABQADAAEAAQAAAP///v/+//3//P/8//v/+//7//v/+//5//n/+P/4//j/
+P/4//j/+P/4//j/+f/7//v/+//7//n/+f/5//n/+f/5//n/+f/5//n/+f/5//z//P/8
//v/+f/5//n/+f/5//n/+f/5//j/+P/4//j/+P/4//j/+P/6//r/+v/6//r/+f/5//j/
9v/2//b/9v/2//b/9v/1//f/9//3//f/9//3//f/9v/0//T/9P/0//T/9P/0//T/9P/0
//T/9P/y//H/8f/x//H/8f/x//H/8//z//P/8//y//L/8v/y//T/9P/0//X/8//z//P/
8//w//D/8P/w//L/8f/v/+3/7P/v//D/8f/y//D/8P/w//D/7//v/+//7//v/+//7v/u
//D/7//v/+//7f/u//D/8P/u/+//7//v//P/9f/2//b/9//4//n/+v/5//j/9//2//n/
+//9////AQD+//v/+f/1//P/8v/x//H/8//z//P/8v/w/+7/7v/t/+z/6//q/+z/6//r
/+v/6v/q/+r/6v/o/+j/6P/o/+r/6v/r/+v/6//r/+v/6//p/+n/6f/p/+v/6f/o/+j/
6v/t//P/9P/1////EQAkADcASgBgAHkAkwCrALwAwgC0AJcAfABfAD4AJAAaABgAGwAY
AAsA/f/x/+j/5v/m/+X/6f/p/+X/4//m/+b/5P/k/+T/5v/m/+f/5f/l/+b/5v/o/+n/
6f/p/+n/6f/p/+n/6f/p/+n/6f/s/+z/7P/s/+r/6v/q/+r/7P/s/+z/7P/s/+z/7P/s
/+r/6//r/+v/7f/t/+3/7f/t/+3/7f/t/+v/7P/s/+z/6v/r/+v/6//s/+3/7v/w/+7/
7//v/+//7P/s/+3/7f/v//D/8P/x//H/8v/y//P/8//z//P/9P/0//b/9//3//f/+P/5
//r/+//8//3//v////////8AAAIAAgAEAAUABgAHAAoACwAMAA0ADgAPABMAFAAWABcA
FgAXABgAGgAZABoAGwAdACAAIQAjACQAJQAmACYAJwAoACkAKgAqACgAKAApACkAKQAq
ACoAKgAqACoAKgApACgAKAAnACcAJQAkACMAIgAfAB4AHQAbABsAGQAYABUAEgAQAA4A
DQALAAkABwAGAAQAAgAAAP///f/9//v/+f/5//f/9f/1//X/9f/1//b/8//y//L/8f/z
//P/8//z//P/8//y//L/8v/y//L/8v/y//L/8v/z//X/9f/1//X/8//z//P/8//z//P/
8//z//P/8//z//P/9P/0//T/8//z//P/8//z//X/9f/1//X/8v/y//L/8v/y//L/8v/y
//T/9P/0//T/8//x//D/7v/w//D/8P/w//D/8P/w/+//7//v/+//7//v/+//7//u/+7/
7v/u/+7/7v/u/+7/7v/u/+7/7v/u/+7/7f/t/+3/7f/t/+3/7f/t/+3/7f/t/+7/7v/u
/+7/7P/s/+z/7f/t/+3/7f/t/+7/7v/u/+7/7v/t/+3/7f/r/+v/6//s/+r/6v/p/+n/
6//r/+v/6//r/+v/7P/q/+r/6v/q/+r/6v/q/+r/6//r/+v/6//p/+n/6P/o/+b/5f/l
/+X/5//o/+r/6v/q/+v/6//r/+3/7//w//D/8P/w//D/8P/0//T/9P/0//P/9f/3//n/
9//0//H/7//u/+3/7f/t/+3/7//v/+//7v/s/+r/6v/o/+j/6P/o/+j/5//n/+f/5P/k
/+T/5P/k/+T/5P/k/+T/5P/l/+X/5f/l/+X/5f/l/+X/5f/l/+f/5//k/+T/5v/r//P/
9v/5/wEAEQAkADcASABaAHEAiwClALoAxAC6AJ0AgABlAEYAJgASAAwACwAKAP3/6//f
/9j/2P/Y/9v/3f/d/93/3//g/97/4P/g/97/4P/g/+H/4f/h/+L/4v/g/+H/4f/h/+P/
4//j/+P/4//j/+P/4//i/+L/4v/i/+T/5P/k/+T/5P/k/+T/5P/m/+b/5v/m/+T/5f/l
/+X/5f/l/+X/5f/l/+X/5f/l/+X/5v/m/+b/6P/p/+n/6f/p/+n/6f/q/+n/6f/o/+f/
5//o/+r/6//r/+z/7P/t/+3/7v/u/+//7//v/+//8P/u//D/8f/x//H/8v/z//T/9f/2
//f/+P/7//v/+//8//z//P/+////AAABAAQABQAGAAcACAAJAAsADAAOAA8AEAARABIA
FAATABQAFQAXABgAGQAbABwAHQAeAB4AHwAiACMAJAAkACQAJAAlACUAIwAkACQAJAAk
ACQAJAAjACIAIgAhACEAIQAgAB8AHgAbABoAGQAXABUAEwASAA8ADgAMAAoACQAJAAcA
BQAEAAAA/v/8//v/+//7//n/9//1//P/8f/x/+7/7f/s/+z/7f/s/+z/6//r/+v/6//r
/+n/6f/o/+j/6P/o/+j/6P/o/+j/6P/p/+f/5//n/+f/5//n/+f/5//n/+f/5//n/+f/
5//n/+f/6v/q/+r/6f/p/+n/6f/p/+f/5//n/+f/5v/m/+b/5v/m/+b/5v/m/+T/5P/k
/+T/5v/l/+X/5P/k/+T/5P/k/+T/5P/k/+P/4f/h/+H/4f/f/9//3//e/+D/4P/g/+D/
4P/g/+D/4P/g/+D/4P/g/+D/3//f/9//3//f/9//3//f/9//3//f/97/3v/e/97/3v/e
/97/3//d/93/3f/d/9z/3P/c/9z/3f/d/97/3//d/93/3f/e/97/3v/d/93/3f/d/93/
3f/f/9//3//f/9//3//f/9//3//f/9//3//e/+D/4P/g/+D/4P/g/+D/4P/f/9//3//f
/+H/4f/g/+D/4P/f/9//3//f/+D/4v/i/+L/4//j/+P/5f/n/+j/6P/m/+b/5v/m/+r/
6v/q/+r/7f/v//H/8//z//D/7f/r/+b/5f/l/+X/5//p/+n/6f/m/+T/4v/i/+T/5P/k
/+T/4v/h/+H/4f/i/+L/4v/i/+P/5P/l/+b/5P/k/+X/5f/l/+X/5f/l/+P/4//j/+P/
4//l/+b/5P/k/+f/7f/y//X/+f8DABYAKQA8AEwAXwB3AJEAqgC6ALwAqQCKAG8AVAAy
ABYACAADAAQA///x/+H/2P/U/9T/1//b/93/2//d/97/4P/e/97/3v/g/+D/4f/h/+H/
4v/i/+L/4//j/+P/4//j/+P/4//l/+X/5f/l/+T/5P/k/+T/5P/k/+T/5P/k/+T/5P/k
/+T/5P/k/+T/5P/l/+X/5f/j/+P/4//j/+P/4//j/+P/5P/m/+f/6P/o/+n/6f/p/+j/
5//m/+b/5v/n/+f/5//o/+j/6f/p/+n/6v/q/+v/6f/q/+r/6//s/+3/7v/w/+7/8P/x
//H/8f/y//P/9P/1//b/9//4//v/+//7//z//P/8//7///8AAAEABAAFAAYABwAIAAkA
CQAKAAwADQAQABEAEgAUABcAGAAZABsAGgAbAB0AHgAdAB4AHgAfACEAIwAlACYAJAAk
ACUAJQAlACYAJgAmACYAJgAmACUAJgAmACUAJQAlACQAIwAiACEAIAAfAB0AGwAZABgA
FQASABAADgANAAsACQAHAAYABgAEAAIAAQD9//3/+//5//f/9f/z//P/8v/x//D/8P/v
/+7/7v/t/+3/7f/t/+3/6//r/+r/6v/q/+r/6v/q/+j/6P/o/+n/6f/p/+n/6f/p/+n/
6f/p/+n/6f/p/+n/6//r/+v/6//r/+r/6f/n/+n/6f/p/+n/5//n/+f/5//o/+j/6P/o
/+j/6P/o/+j/6P/o/+j/6P/q/+n/6f/o/+b/5v/m/+b/5v/m/+b/5f/l/+X/5f/l/+X/
5f/l/+T/5P/k/+T/5P/m/+b/5v/m/+T/5P/k/+T/5v/l/+X/5f/j/+P/4//j/+P/4//j
/+P/5P/k/+T/5P/i/+L/4v/j/+P/4//j/+P/4v/i/+L/4v/i/+H/4f/h/+L/4//k/+b/
5f/k/+L/4f/h/+D/4v/i/+L/4v/k/+T/5P/k/+H/4f/h/+H/4f/h/+D/4P/g/9//3//f
/+D/4v/l/+b/5v/n/+f/5//n/+n/6v/q/+r/6v/q/+r/6v/q/+r/6v/t/+//8f/z//H/
7v/r/+n/5v/l/+X/5f/l/+f/5//n/+T/4v/g/+D/4P/g/+D/4P/g/9//3//f/97/3v/e
/97/3v/e/97/3v/e/97/3//f/9//3//f/9//3f/d/93/3f/f/+H/4P/e/9z/3//j/+b/
5//z/wcAHAAvAEIAVABpAIMAmwCsALAApACHAGwATwAsABIACAAEAAUABAD7/+//5f/c
/9b/1P/T/9X/1f/T/9f/2v/Y/9b/2P/X/9j/1//X/9j/2f/b/9z/3P/d/93/3f/c/9v/
2v/Z/9v/2//b/9v/3P/c/9z/3P/c/9z/3P/c/97/3v/e/97/3P/c/9z/3P/a/9v/2//b
/93/3f/d/93/3f/d/93/3f/d/97/3v/e/+D/4f/h/+H/3//f/9//4P/f/9//3v/d/93/
3v/g/+H/4v/k/+X/5//m/+b/5f/l/+X/5f/l/+b/5v/o/+n/6f/p/+r/6//s/+3/7v/v
//D/8f/x//H/8v/y//L/9P/1//j/+f/8//3//P/9//7///8BAAIABAAFAAQABQAGAAgA
CQAKAAsADQAOAA8AEQASABMAFAAUABUAFAAVABYAFgAYABgAGQAZABsAHAAcABwAHAAc
ABwAGwAYABgAFwAXABUAFAATABIAEQAQAA8ADQAMAAsACwAJAAgABgAEAAMA///9//v/
+v/6//j/9v/1//L/8f/u/+v/7f/r/+n/6f/q/+n/6P/o/+b/5P/j/+H/4v/j/+T/5f/l
/+X/5P/k/+L/4v/i/+L/4v/i/+L/4//l/+X/5f/l/+X/5f/l/+X/5f/l/+X/5f/l/+X/
5f/l/+b/5v/m/+X/5//n/+f/5//n/+f/5//n/+b/5v/m/+b/5f/k/+P/4v/k/+T/5P/k
/+T/4//j/+L/4v/i/+L/4v/i/+L/4v/h/+P/4//j/+P/4f/h/+H/4P/g/+D/4P/g/+D/
4P/g/+D/3v/e/97/3v/g/9//3//f/+H/4f/h/+H/4P/f/97/3f/e/97/3v/e/9z/3P/c
/93/3f/d/93/3f/c/9z/3P/c/97/3f/d/93/3f/d/93/3v/c/9z/2//b/93/3f/d/93/
3//f/9//3//d/93/3f/d/+H/3//f/93/3P/c/9z/3P/c/9//4P/h/+L/5P/k/+T/5P/m
/+b/5v/m/+b/5v/m/+b/5//o/+n/6v/s/+z/7P/s/+r/6P/m/+T/4v/i/+L/4v/i/+L/
4v/i/+D/3v/c/9r/2v/a/9r/2v/c/9z/3P/c/9r/2v/a/9r/2P/Y/9j/2P/Y/9j/2P/Y
/9r/2v/a/9r/2v/a/9r/2v/a/9r/2v/a/93/4P/j/+b/9f8CAA8AHAAzAEgAXQByAIEA
kACfAA==
         </WaveFormData>
      </LeadData>
      <LeadData>
         <LeadByteCountTotal>10000</LeadByteCountTotal>
         <LeadTimeOffset>0</LeadTimeOffset>
         <LeadSampleCountTotal>5000</LeadSampleCountTotal>
         <LeadAmplitudeUnitsPerBit>4.88</LeadAmplitudeUnitsPerBit>
         <LeadAmplitudeUnits>��V</LeadAmplitudeUnits>
         <LeadHighLimit>2147483647</LeadHighLimit>
         <LeadLowLimit>268435456</LeadLowLimit>
         <LeadID>V1</LeadID>
         <LeadOffsetFirstSample>0</LeadOffsetFirstSample>
         <FirstSampleBaseline>0</FirstSampleBaseline>
         <LeadSampleSize>2</LeadSampleSize>
         <LeadOff>FALSE</LeadOff>
         <BaselineSway>FALSE</BaselineSway>
         <ExcessiveACNoise>FALSE</ExcessiveACNoise>
         <MuscleNoise>FALSE</MuscleNoise>
         <LeadDataCRC32>3939373276</LeadDataCRC32>
         <WaveFormData>
BgAGAAYABwAHAAcABgAGAAYABgAGAAYABwAHAAcABwAJAAwAEwAdACoANQA5ADQAJgAW
AAQA8//m/9f/xv+y/6T/nv+i/6n/r/+7/8//2//g/+X/8P/9/wAA+v/y//T//P8AAP7/
//8CAAUABwAKAA0AEAATABEAEAAQABAAEAAPAA8ADwAPAA4ADgAOAA8ADwAPAA8ADwAP
AA8ADwAPAA8ADwAQABAAEAAQABAAEAAQABAAEAAQABAAEAAQABAAEAAQABAAEAAQABAA
EAAQABAAEAAQAA8ADwAPAA8AEQARABEAEQAPAA8ADwAOAA4ADwAPAA8ADwAOAA4ADgAM
AAwADAALAA0ADQANAAwACQAJAAkACQAKAAoACgAKAAoACQAIAAcABwAGAAYABgAGAAYA
BAAEAAMAAgACAAEAAAAAAP/////+//3//P/7//r/+P/4//b/9f/1//T/8//y//H/8P/v
/+7/7f/s/+v/6v/q/+n/6P/n/+b/5v/m/+b/5v/m/+b/4//j/+L/4v/i/+L/4v/i/+T/
5P/l/+X/5//n/+j/6f/s/+3/7v/v/+7/7//w//H/8v/z//X/9v/3//j/+v/7//n/+v/7
//z//P/+////AAAAAAAAAQABAAIAAwADAAQABQAFAAUABgAGAAYABgAGAAkACQAKAAoA
CgAKAAsACwAJAAkACQAJAAsACwALAAsACQAJAAkACQAJAAkACQAJAAsACwAJAAkACAAI
AAgACAAKAAoACgAJAAcABwAIAAgACgAJAAkACQAJAAkACQAJAAcABwAHAAcACQAJAAgA
CAAGAAYABgAHAAkACQAIAAgACAAIAAgACAAGAAYABgAGAAkACQAIAAgABgAGAAYABgAG
AAYABwAHAAYABgAGAAYABgAFAAUABQAFAAUABQAFAAUABQAFAAUABQAFAAUABQAFAAUA
BQAFAAUABQAFAAUABQAFAAUABQAFAAUABAAEAAUABQAFAAUABgAEAAQABAAEAAYABgAG
AAYABgAGAAYABgAEAAQABAADAAUABAAEAAQAAgACAAIAAgAEAAYACAAIAAoACwANAA4A
DQAOABAAEAAOAA4ADgAOAAwACQAHAAUAAwADAAAA//8BAAAAAAABAAMAAwADAAMAAQAD
AAUABgAFAAUABQAFAAcABwAHAAgACAAIAAgACAAIAAgACAAIAAgACQAJAAkACAAIAAgA
CAAIAAgACQAJAAkACwANABIAFwAhAC4AOQA7ADQAKAAYAAQA9f/q/9n/xP+w/6D/mv+e
/6f/rf+5/83/1//c/+P/7v/5//z/9P/u//b//v8AAP7///8CAAcACwAQABEAFAAVABMA
EgASABIAEgARABEAEQARABAAEAAQABEAEQARABEAEwATABMAEwATABMAEwAUABQAFAAU
ABQAEgASABIAEgAUABQAFAAUABQAFAAUABQAFAAUABQAFAAUABQAFAAUABMAEwATABMA
EwATABMAEwATABMAEwASABIAEwATABMAEwASABIAEgASABIAEgARABMAEwATABIAEQAR
ABEAEQAOAA4ADgAOAA4ADQAMAAsACwAKAAoACgAKAAoACAAIAAcABgAGAAUABAAEAAMA
AwACAAEAAAD///z/+v/6//j/+f/5//j/9//2//X/9P/z//D/7//u/+3/7P/s/+v/6v/p
/+j/6P/o/+b/5v/m/+b/5f/l/+T/5P/k/+T/5P/k/+b/5v/n/+f/5//n/+j/6f/s/+3/
7v/v/+7/7//w//H/8v/z//X/9v/3//j/+v/7//v//P/9//7//P/+////AAACAAIAAwAD
AAIAAwADAAQABQAFAAUABgAGAAYABgAGAAcABwAIAAgACAAIAAkACQAJAAkACQAJAAsA
CwALAAsACQAJAAkACQALAAsACwALAAsACwAJAAkACgAKAAoACgAKAAoACgAJAAcABwAI
AAgACAAHAAcABwAFAAUABQAFAAcABwAHAAcABwAHAAYABgAGAAYABgAHAAcABwAGAAYA
BgAGAAYABgAGAAYABgAGAAcABwAGAAYABAAEAAQABAAGAAYABwAHAAYABgAGAAYABgAF
AAUABQAHAAcABwAHAAUABQAFAAUABQAFAAUABQAFAAUABQAFAAMAAwADAAMABQAFAAUA
BQAFAAUABAAEAAUABQAFAAUABAAEAAQABAAEAAQABAAEAAQABAAEAAQABAACAAIAAgAB
AAEAAAAAAAAAAgACAAIAAgACAAQABgAGAAYABwAJAAoACQAKAAwADAAOAA4ADgAOAAoA
BwAFAAMA//////z/+//9//z//P/9/////////////f///wEAAgADAAMAAwADAAMAAwAD
AAQABAAEAAQABAAEAAQABAAEAAQABQAFAAUABAAEAAQABAAEAAQABQAFAAcABwAHAAwA
EQAZACYAMQA3ADQAKAAaAAgA9//q/9v/xv+y/6L/mP+W/53/o/+t/7//zf/U/9n/5P/x
//j/8v/q/+z/9P/6//j/+f/8////AwAIAA0AEAAPAA8ADgAOAA4ADgANAA0ADQANAAwA
DAAMAA0ADQANAA0ACwALAAsACwALAAsACwAMAAwADAAMAAwADAAMAAwADAAOAA4ADgAO
AAwADAAMAAwADAAMAAwADAAOAA4ADgAOAAsACwALAAsACwALAAsACwALAAsACwAKAAoA
CwALAAsACwAKAAoACgAKAAoACgAJAAkACQAJAAgABwAHAAcABwAGAAYABgAGAAYABQAE
AAMAAwACAAIAAgAAAAAA/v/+/////v/+//3/+v/6//n/+f/4//f/9v/1//T/8v/y//D/
7//v/+7/7f/q/+n/6P/n/+b/5f/k/+P/5P/k/+P/4v/f/97/3v/e/9z/3P/c/9z/2//b
/9r/2v/a/9r/2v/a/9z/3P/d/93/3f/d/97/3//i/+P/5P/l/+j/6f/q/+v/7P/t/+//
8P/v//D/8v/z//H/8v/z//T/9v/4//n/+v/6//r/+//7//z//f/9//7//f/9//3//v8A
AAAAAAAAAAEAAQACAAIAAgACAAMAAwADAAMAAwADAAMAAwADAAMAAwADAAMAAwAFAAUA
BQAFAAUABQADAAMABAAEAAQABAAEAAQABAADAAMAAwAEAAQAAgABAAEAAQADAAMAAwAD
AAEAAQABAAEAAQABAAAAAAAAAAAAAAABAAEAAQAAAAAAAAAAAAAAAAD+//7//v/+////
///+//7//v/+//7//v/8//z//f/9//7//v/+//7//v/9//3//f/9//3//f/9//3//f/9
//3//f/9//3//f/9//3//f/9//3//f/9//3///////7//v/+//7//v/+//7//v/+//7/
/v/+//7//v/+//7//f/9//z//P/8//z//P/8//z//P/+/wAAAAAAAAEAAwAEAAUABgAI
AAgACAAIAAgACAAIAAUAAwABAP/////8//v/+//6//r/+//7//v/+//7//v//f///wAA
//////////////////8AAAIAAgACAAIAAAAAAAAAAAACAAMAAwADAAAAAAAAAAAAAAAA
AAEAAQADAAMAAwAIAAsAEwAeACsAMQAwACgAFgAEAPX/5P/V/8T/sv+i/5j/mP+h/6n/
sf/H/93/4v/p//b/AQAGAAYAAAD2//b/+v/+//3//P///wEAAgAFAAgACQALAAoACgAK
AAwACwALAAsACgAIAAcABgAJAAkACQAJAAcABwAHAAcABwAHAAcACAAIAAgACAAIAAgA
CAAIAAgACAAIAAgACAAKAAoACgAKAAgACAAIAAgACAAIAAgACAAHAAcABwAHAAcABwAH
AAcABwAHAAcABgAGAAcABwAHAAkACAAIAAgABgAGAAYABQAFAAUABQAEAAMAAwADAAMA
AgACAAIAAgAEAAMAAgABAAEAAAAAAAAA/v/+//z//P/7//r/+v/5//j/+P/3//f/9v/1
//T/8//y//D/8P/u/+3/7f/s/+v/6v/p/+j/5//m/+X/5P/j/+L/4v/h/+D/3f/c/9z/
3P/a/9r/2v/a/9n/2f/Y/9j/2P/Y/9j/2P/a/9r/2//b/9v/2//c/93/4P/h/+L/4//m
/+f/6P/p/+j/6f/r/+z/7//w//L/8//z//T/9f/2//b/+P/5//r//P/8//3//f/8//3/
/f/+/////////wAAAAAAAAAAAAABAAEAAgACAAAAAAABAAEAAwADAAMAAwADAAMAAwAD
AAEAAQABAAEAAQABAAEAAQABAAEA/////wAAAAAAAAAAAAAAAAAA////////AAAAAAIA
AQABAAEA/////////////////////wEAAQAAAAAA/v/+//7//////////v/+/wAAAAAA
AAAA/v/+//7//v///////v/+//7//v/+//7//v/+///////+//7//v/+//7//f/9//3/
////////////////////////////////////////////////////////////////////
//7//v/+//7//v/+//7//v/+//7//v/+//7//v/+//7//v/9//3//P/8//z//P/8//z/
/P/+/wAAAgACAAAAAQADAAQABwAIAAoACgAIAAgACAAIAAYAAwABAP///f/9//r/+f/5
//j/+P/5//3//f/9//3/+f/7//3//v///////////////////wAAAgACAAIAAgACAAIA
AgACAAAAAQABAAEAAgACAAIAAgACAAIAAwADAAEAAwAFAAoAEQAdACoAMwAzACwAHgAO
APz/7f/g/8//vP+q/5r/lv+a/6H/qf+3/83/1//a/+P/7P/1//j/8v/s//D/+P/8//r/
+f/8////AwAGAAkADAANAA0ADAAMAAwACgAJAAkACQALAAoACgAKAAsACwALAAsACwAL
AAsACwALAAsACwAMAAwADAAMAAwADAAMAAwADAAMAAwADAAMAAwADAAMAAwADAAMAAwA
DAAMAAwADAAMAA0ADQANAA0ACwALAAsACwALAAsACwAKAAoACwALAAsACwAKAAoACgAM
AAwADAALAAsACwALAAoACQAJAAkACQAIAAgACAAIAAYABQAEAAMABQAEAAQABAAEAAQA
AgACAAEAAAAAAP///v/+//3//f/8//v/+v/5//r/+P/4//b/8//z//L/8f/w/+//7v/t
/+z/6//q/+n/6P/o/+f/5v/n/+b/5v/m/+L/4v/i/+L/4f/h/+D/4P/h/+L/4//k/+L/
4v/j/+P/5//n/+j/6f/o/+n/6v/r/+z/7f/u/+//8P/x//P/9P/z//T/9v/3//n/+v/7
//z/+v/8//3//v/+//7//////wIAAwADAAQAAwADAAMABAAEAAQABAAEAAUABQAGAAYA
BgAGAAcABwAHAAcABwAHAAUABQAFAAUABwAHAAcABwAHAAcABwAHAAcABwAFAAUACAAI
AAgACAAGAAYABgAFAAUABQAGAAYABgAFAAUABQAFAAUABQAFAAUABQAFAAUAAwADAAIA
AgAEAAQABAAFAAUABQAEAAQABAAEAAQABAAGAAYABgAGAAUABQAEAAQABAAEAAQABAAE
AAQABQAFAAQABAAEAAQABgAFAAUABQAFAAUABQAFAAUABQAFAAUAAwADAAMAAwADAAMA
AwADAAUABQAFAAUAAwADAAMAAwAFAAUABAAEAAMAAwADAAMAAwADAAMAAgACAAMAAwAD
AAMAAgACAAIAAgACAAQABAAEAAQAAgACAAIAAgAEAAQABAADAAEAAAAAAAAAAAAAAAAA
AAACAAQABgAGAAQABQAHAAgACQAKAAwADAAOAA4ADgAOAAwACQAHAAUAAQABAP7//f/9
//z//P/9/wEAAQABAAEA/f///wEAAgADAAMAAwADAAUABQAFAAYABAAEAAQABAAGAAYA
BgAGAAQABQAFAAUABgAGAAYABgAGAAYABwAHAAUABQAHAAwAEwAbACgAMwA7ADgALAAc
AAoA+//u/9//zP+2/6b/mv+Y/53/o/+t/7//z//Y/93/5v/z//j/9P/s/+7/+P/+//7/
//8AAAMABwAMAA8AEgATABMAEgASABIAEAAPAA8ADwARABAAEAAQABEAEQARABEADwAP
AA8ADwARABEAEQASABIAEgASABIAEgASABIAEgASABIAEgASABIAEgASABIAEgASABIA
EgASABIAEgASABMAEwATABMAEwATABMAEwARABEAEQAQABIAEwATABMAEQAQABAAEAAQ
ABAAEAAPABEAEQARABAADwAPAA8ADwAOAA4ADgAOAA4ADQAMAAsACwAKAAoACgAKAAoA
CAAIAAcABgAGAAUABAAEAAMAAwACAAEAAAD///7//P/8//r/+//7//r/+f/4//f/9v/1
//T/8//y//H/8P/w/+//7v/t/+z/7P/s/+r/6v/q/+r/6f/p/+j/6P/o/+j/6P/o/+j/
6P/p/+n/6//r/+z/7f/u/+//8P/x//D/8f/y//P/9P/1//f/+P/5//r//P/9//v//P/9
//7//P/+////AAACAAIAAwADAAQABQAFAAYABQAFAAUABgAIAAgACAAIAAkACQAKAAoA
CAAIAAkACQALAAsACwALAAkACQAJAAkACQAJAAkACQALAAsACwALAAsACwAJAAkACgAK
AAoACgAKAAoACgAJAAkACQAKAAoADAALAAsACwAKAAkACAAHAAkACQAJAAkABwAHAAYA
BgAGAAYABgAHAAkACQAIAAgABgAGAAYABgAGAAYABgAGAAcABwAGAAYABgAGAAYABgAG
AAYABwAHAAYABgAGAAYACAAHAAcABwAFAAUABQAFAAUABQAFAAUABwAHAAcABwAFAAUA
BQAFAAcABwAHAAcABwAHAAcABwAFAAUABAAEAAcABwAHAAcABQAFAAUABAAGAAUABwAH
AAYABAAEAAQABAAGAAYABgAGAAYABgAGAAYABAAEAAQAAwAFAAQABAAEAAIAAgACAAIA
BAAGAAgACAAIAAkACwAMAAsADAAOAA4AEAAQABAAEAAMAAkABwAFAAUABQACAAEAAQAA
AAAAAQABAAEAAQABAAEAAwAFAAYABQAFAAUABQAFAAUABQAGAAYABgAGAAYABgAGAAYA
BgAGAAcABwAHAAYABgAGAAYABgAGAAcABwAHAAcACwAQABkAIwAwADkAOQAuACAADgD+
/+3/3v/L/7j/pv+a/5r/oP+n/63/v//X/9//4v/v//z/BQAEAPr/9P/2//z//v/+////
AAADAAcADAAPABAADwAPAA4ADgAOABAADwAPAA8ADQAMAAwADAAPAA8ADwAPAA0ADQAN
AA0ADQANAA0ADgAQABAAEAAQAA4ADgAOAA4AEAAQABAAEAAOAA4ADgAOAA4ADgAOAA4A
DgAOAA4ADgANAA0ADQANAA0ADQANAA0ADQANAA0ADAAKAAsACwALAA0ADAAMAAwADAAM
AAwACwALAAsACwAKAAcABwAHAAcABgAGAAYABgAGAAUABAADAAMAAgACAAIAAgACAAAA
AAD///7//v/9//z//P/7//v/+v/5//j/9//0//L/8v/w//H/8f/w/+//7P/r/+r/6f/q
/+n/6P/n/+b/5v/l/+T/4v/g/9//3v/e/97/3v/e/9v/2//a/9r/2v/a/9r/2v/c/9z/
3f/d/9//3//g/+H/4v/j/+T/5f/o/+n/6v/r/+z/7f/v//D/8f/y//T/9f/1//b/9//4
//j/+v/7//z//P/8//3//f8AAAEAAQACAAMAAwADAAQAAgACAAIAAgAFAAUABgAGAAQA
BAAFAAUABQAFAAUABQAFAAUABQAFAAUABQAFAAUABQAFAAUABQAFAAUAAwADAAIAAgAC
AAIAAwAEAAUABQADAAMABAAEAAYABQAFAAUAAwADAAMAAwADAAMAAwADAAMAAwACAAIA
AgACAAIAAwADAAMAAgACAAIAAgACAAIAAgACAAIAAgADAAMAAgACAAIAAgACAAIAAgAC
AAMAAwAEAAQABAAEAAIAAQABAAEAAwADAAMAAwABAAEAAQABAAMAAwADAAMAAQABAAEA
AQABAAEAAQABAAMAAwADAAMAAgACAAIAAgACAAIAAgACAAIAAgACAAIAAgACAAIAAgAB
AP///v/+//7/AAAAAAAAAAACAAQABgAGAAUABQAGAAYACQAKAAwADAAMAAwADAAMAAwA
CQAHAAUABQAFAAIAAQAAAP7//f/9/////////////f///wEAAgAFAAUABQAFAAcABwAH
AAgABgAGAAYABgAGAAYABgAGAAYABwAHAAcABAAEAAQABAAGAAYABwAHAAUABwAJAA4A
FQAdACoANQA3ADAAIgASAAIA8f/k/9P/wv+y/6T/nv+k/63/sf+//9n/6f/s//X/AgAL
AAwACAD+//r//v8EAAQAAwACAAUABwAKAAsADgARABEAEAAQABAADgANAA0ADQANAAwA
DAAMAA0ADQANAA0ADQANAA0ADQAPAA8ADwAQAA4ADgAOAA4ADgAOAA4ADgAOAA4ADgAO
AA4ADgAOAA4ADgAOAA4ADgAMAAwADAAMAA0ADQANAA0ADwAPAA8ADwANAA0ADQAMAAwA
DQANAA0ADQAMAAwADAAKAAoACgAJAAsACwALAAoACQAJAAkACQAKAAoACgAKAAgABwAG
AAUABQAEAAQABAAGAAYABAAEAAMAAgACAAEAAAAAAP/////+//3//P/7//r/+P/4//b/
9//3//b/9f/y//H/8P/v//D/7//u/+3/6v/q/+n/6P/n/+b/5v/m/+b/5v/m/+b/4//j
/+L/4v/i/+L/4v/i/+T/5P/l/+X/5//n/+j/6f/q/+v/7P/t/+z/7f/u/+//8v/z//X/
9v/3//j/+v/7//v//P/9//7//v8AAAEAAgACAAIAAwADAAQABQAFAAYABwAHAAcACAAI
AAgACAAIAAkACQAKAAoACAAIAAkACQAJAAkACQAJAAcABwAHAAcABwAHAAcABwAJAAkA
CQAJAAcABwAFAAUACAAIAAgACAAIAAgACAAHAAUABQAGAAYACAAHAAcABwAHAAcABwAH
AAcABwAHAAcABwAHAAYABgAIAAgACAAJAAkACQAIAAgABgAGAAYABgAIAAgACAAIAAcA
BwAGAAYABgAGAAYABgAGAAYABwAHAAYABgAGAAYACAAHAAcABwAHAAcABwAHAAcABwAH
AAcABwAHAAcABwAFAAUABQAFAAcABwAHAAcABwAHAAcABwAHAAcABgAGAAcABwAHAAcA
BwAHAAcABgAIAAkACgAIAAgACAAIAAgACAAIAAgACAAIAAgACAAIAAgACAAHAAcABgAG
AAYABgAGAAYABgAGAAgACgAKAAoACwANAA4ADwAQABIAEgAQABAAEAAQABAADQALAAkA
BwAHAAQAAwAFAAQABAAFAAcABwAHAAcAAwAFAAcACAAJAAkACQAJAAkACQAJAAoADAAM
AAwADAAKAAoACgAKAAoACwALAAsADAAMAAwADAAKAAoACwALAAsACwAPABQAGwAjADAA
OwA/ADgALAAcAAoA/f/u/9v/yP+0/6T/nv+g/6n/sf+9/8//2//e/+P/8P/7//7/+v/0
//j/AgAGAAQAAwAGAAkADwAUABcAGgAZABcAFgAWABYAFgAVABUAFQAVABQAFAAUABMA
EwATABMAFAAVABYAFwAVABUAFQAWABYAFgAWABYAFgAWABYAFgAWABYAFgAWABgAGAAY
ABgAGAAYABgAGAAYABgAGAAYABcAFwAXABcAFwAXABcAFwAXABcAFwAWABYAFwAXABcA
GQAYABgAGAAWABYAFgAVABUAFQAVABQAEwATABMAEwASABIAEgASABQAEwASABEAEQAQ
ABAAEAAOAA4ADAAMAA0ADAAMAAsACAAIAAcABwAIAAcABgAFAAIAAAAAAP7///////7/
/f/8//v/+v/5//j/9//2//X/9P/0//P/8v/v/+7/7v/u/+z/7P/s/+z/6//r/+r/6v/q
/+r/6v/q/+z/7P/t/+3/7f/t/+7/7//w//H/8v/z//T/9f/2//f/+P/5//v//P/9//7/
AAABAP//AAABAAIAAgAEAAUABgAIAAgACQAJAAgACQAJAAoADQANAA0ADgAOAA4ADgAO
AA0ADQAOAA4ADgAOAA8ADwAPAA8ADwAPABEAEQARABEAEQARABEAEQAPAA8ADwAPABEA
EQAPAA8ADgAOAA4ADgAQABAAEAAPAA0ADQAOAA4AEAAPAA8ADwAPAA8ADwAPAA0ADQAN
AA0ADwAPAA4ADgAOAA4ADgAPAA0ADQAMAAwADgAOAA4ADgAMAAwADAAMAA8ADwAOAA4A
DgAOAA4ADgAMAAwADQANAA4ADgAOAA4ADgANAA0ADQANAA0ADQANAA0ADQANAA0ADQAN
AA0ADQANAA0ADQANAAsACwALAAsACwALAAsACwANAA0ADAAMAA0ADQANAA0ADQANAA0A
DAAKAAsACwALAAsACwALAAsACwAKAAoACgAKAAoACgAKAAoACgAKAAoACgAIAAgACAAI
AAoACgAKAAkACQAIAAgACAAIAAgACAAIAAYACAAKAAoACgALAA0ADgARABIAFAAUABIA
EgASABIAEgAPAA0ACwAHAAcABAADAAEAAAAAAAEABQAFAAUABQABAAMABQAGAAcABwAH
AAcACQAJAAkACgAKAAoACgAKAAoACgAKAAoACAAJAAkACQAKAAoACgAKAAoACgALAAsA
BwAHAAsADgATAB0AKAA1AD0APAAyACIAEgABAPL/5f/S/7z/qv+c/5j/nf+l/63/vf/P
/9j/3f/m/+//9v/0/+z/7v/4/wAAAAD//wAABQAJAAwAEQAUABUAFQAUABQAFAASABEA
EQARABMAEgASABIAEwATABMAEwATABMAEwATABUAFQAVABYAFAAUABQAFAAUABQAFAAU
ABQAFAAUABQAEgASABIAEgAUABQAFAAUABQAFAAUABQAEwATABMAEwATABMAEwATABEA
EQARABAAEgATABMAEwARABAAEAAQABIAEgASABEADwAPAA8ADgAPAA8ADwAPAA4ADgAO
AA4ADgANAAwACwALAAoACgAKAAgACAAGAAYABwAGAAYABQAEAAQAAwADAAIAAQAAAP//
/v/8//z/+v/5//n/+P/3//T/8//y//H/8v/x//D/7//s/+z/6//q/+n/6P/o/+j/5v/m
/+b/5v/n/+f/5v/m/+T/5P/k/+T/4v/i/+P/4//n/+f/6P/p/+r/6//s/+3/7v/v//D/
8f/y//P/9f/2//f/+P/6//v/+//8//3//v/+/wAAAQACAAIAAgADAAMABgAHAAcACAAH
AAcABwAIAAoACgAKAAoACwALAAwADAAMAAwADQANAA8ADwAPAA8ADQANAA0ADQANAA0A
DQANAA8ADwAPAA8ADwAPAA0ADQAOAA4ADgAOAA4ADgAOAA0ADQANAA4ADgAOAA0ADQAN
AA0ADQANAA0ADQANAA0ADQALAAsACgAKAAwADAAMAA0ACwALAAoACgAKAAoACgAKAAwA
DAAMAAwACwALAAoACgAKAAoACgAKAAoACgALAAsACgAKAAoACgAKAAkACQAJAAkACQAJ
AAkACQAJAAkACQAJAAkACQAJAAkACQAJAAkACwALAAsACwAJAAkACQAJAAkACQAIAAgA
CQAJAAkACQAJAAgACgAKAAoACgAKAAoACgAKAAgACAAIAAgACgAKAAoACQAJAAgACAAI
AAgACAAIAAgABgAIAAoACgAKAAsADQAOABEAEgAUABQAFAAUABQAFAASAA8ADQALAAsA
CwAIAAcABgAEAAMAAwAFAAUABQAFAAUABwAJAAoACwALAAsACwALAAsACwAMAAwADAAM
AAwADAAMAAwADAAMAA0ADQANAAwADAAMAAwADgAOAA8ADwANAA0ADwAUAB0AJwA0AD8A
PwA2ACgAGAAGAPX/6P/Z/8j/tv+o/6D/pv+v/7X/xf/f/+3/8P/7/wgADwAQAAoAAgAA
AAQACAAKAAkACAAJAAsADgATABYAFwAXABYAFgAWABYAFQAVABUAFQAUABQAFAATABMA
EwATABUAFQAVABUAEwATABMAFAAUABQAFAAUABQAFAAUABQAFAAUABQAFAAWABYAFgAW
ABQAFAAUABQAFAAUABQAFAAVABUAFQAVABMAEwATABMAEwATABMAEgASABMAEwATABMA
EgASABIAEAAQABAADwARABEAEQAQAA8ADwAPAA8AEAAQABAAEAAOAA0ADAALAA0ADAAM
AAwACgAKAAgACAAJAAgACAAHAAQABAADAAMAAgABAAAA///+//z//P/6//n/+f/4//f/
9v/1//T/8//0//P/8v/x/+//7v/s/+r/6//q/+r/6v/m/+b/5v/m/+f/5//m/+b/5v/m
/+b/5v/m/+b/5//n/+n/6f/q/+v/7P/t/+7/7//w//H/8v/z//b/9//5//r/+//8//7/
/////wAAAQACAAIABAAFAAYABgAGAAcABwAKAAsACwAMAAsACwALAAwADgAOAA4ADgAN
AA0ADgAOAA4ADgAPAA8ADwAPAA8ADwANAA0ADQANAA8ADwAPAA8ADQANAA0ADQANAA0A
CwALAAwADAAMAAwADAAMAAwACwANAA0ADgAOAAwACwALAAsADQANAA0ADQANAA0ADQAN
AA0ADQAMAAwADAAMAAwADQANAA0ADAAMAAwADAAMAAwADAAMAAwADAANAA0ADAAMAAwA
DAAMAAwADAAMAA0ADQAMAAwADAAMAAwACwALAAsACQAJAAkACQAKAAsADAANAAsACwAL
AAsACwALAAsACwANAA0ADQANAA0ADQANAA0ADQANAAwADAALAAsACwALAAsACwALAAoA
DAANAA0ADQALAAsACwALAAsADAAMAAwACgAKAAoACgAKAAoACgAKAAoACwAMAA0ADgAP
ABAAEQASABMAFAAVABYAFAAUABQAFAARABAADwAOAA0ADAALAAoACAAIAAgACAAKAAoA
CgAKAAwADAAMAAwADgAOAA4ADgAQABAAEAAQABAAEAAQABAAEgASABIAEgAQABAAEAAQ
ABAAEAAQABAAEAAQABAAEAATABYAGQAcACYALgA2AD4ANAAqACAAFgAFAPb/5//Y/8z/
wv+4/w==
         </WaveFormData>
      </LeadData>
      <LeadData>
         <LeadByteCountTotal>10000</LeadByteCountTotal>
         <LeadTimeOffset>0</LeadTimeOffset>
         <LeadSampleCountTotal>5000</LeadSampleCountTotal>
         <LeadAmplitudeUnitsPerBit>4.88</LeadAmplitudeUnitsPerBit>
         <LeadAmplitudeUnits>��V</LeadAmplitudeUnits>
         <LeadHighLimit>2147483647</LeadHighLimit>
         <LeadLowLimit>268435456</LeadLowLimit>
         <LeadID>V2</LeadID>
         <LeadOffsetFirstSample>0</LeadOffsetFirstSample>
         <FirstSampleBaseline>0</FirstSampleBaseline>
         <LeadSampleSize>2</LeadSampleSize>
         <LeadOff>FALSE</LeadOff>
         <BaselineSway>FALSE</BaselineSway>
         <ExcessiveACNoise>FALSE</ExcessiveACNoise>
         <MuscleNoise>FALSE</MuscleNoise>
         <LeadDataCRC32>1239129293</LeadDataCRC32>
         <WaveFormData>
8v/y//L/8//x//H/8f/x//H/8f/x//H/8v/y//H/8f/0//v/AQAMAB4ANgBPAFkAVwBQ
AFAAYQB7AIYAgQBuAFEAQQBBAD0AGgDp/8L/pP+L/3z/d/97/4b/j/+f/7T/yP/V/9r/
4v/p//D/8//3//z///8AAP////8AAAAAAAAAAP////////////////////8AAAAAAAAA
AP///////wAAAAAAAAAAAAAAAAAA//////////8BAAIAAgACAAMAAwADAAMAAQACAAMA
AwADAAQABAAEAAQABQAFAAUABgAGAAcABwAIAAgACAAIAAkACgAKAAwADgAOAA4ADwAN
AA0ADwAQABIAEgASABIAEwATABQAFAATABUAFgAWABkAGgAaABoAGgAcABwAHgAfACAA
IQAhACIAIgAiACQAJAAlACYAJwAqACoAKgAsACwALAAtAC8ALwAwADAAMAAwADAAMAAv
AC8AMAAwAC8AMQAwAC8ALgAsACsAKQAoACkAKAAnACcAJgAlACQAIwAiACEAIQAgAB8A
HwAeAB0AGgAZABkAGAAXABYAFQAUABIAEQAQABAADgAOAA0ADAALAAoACAAHAAQAAwAC
AAEAAwACAAIAAgACAAAAAAAAAAAAAAAAAAAAAgACAAMAAwABAAEAAQABAAQABAAEAAUA
BQAFAAYABgAEAAUABQAGAAgABwAHAAcABgAGAAYABgAIAAgACAAIAAgACAAHAAcABQAF
AAUABQAGAAYABQAEAAQABAAEAAQABAADAAMAAQABAAAA//////////////7//f/9//3/
+//7//v/+//7//r/+v/6//n/9//3//b/9f/3//f/9//3//X/9f/1//T/9P/0//T/9P/1
//X/9f/1//X/9P/0//T/8v/y//L/8v/y//L/8v/y//H/8f/x//H/8//z//P/8//z//P/
8//z//D/8P/x//H/8//z//P/8v/w//D/8P/w//L/8v/y//L/8v/w//D/8P/w//L/8v/z
//P/8//y//L/8v/w//D/8P/v//H/8f/x//H/8f/x//H/8v/0//b/+P/5//v//P///wEA
AQACAAQABQAFAAUABAADAAAA/P/5//X/9//4//j/9//3//X/9f/2//b/9v/2//T/8f/x
//L/8v/w//D/8P/w//D/8P/w//D/8P/w//D/8P/w//D/8P/w//D/8f/x//H/7//v/+//
7//x//H/8v/y//P/8//2//3/AwAQACIAPABTAF0AWwBUAFYAawCDAIwAgQBoAE0APQA/
ADcAEADb/7L/kv93/2j/Z/9x/37/i/+f/7j/yv/T/9z/5P/r//D/9//7//7/AQACAAEA
AQACAAIAAgACAAEAAQABAAEAAQABAAEAAQACAAIAAgACAAEAAQABAAIAAgACAAQABAAE
AAQABQAFAAUABQAFAAYABgAGAAcABwAHAAcABwAIAAkACQALAAwADAAMAAoACwALAAsA
DgAOAA8ADwAOAA4ADgAOAA8AEAAQABIAFAAUABQAFQATABMAFQAWABcAGAAZABoAGwAb
ABwAHAAbAB0AHgAeACEAIgAiACIAIgAkACQAJgAnACgAKQApACoAKgAqACwALAAtAC4A
LwAyADIAMgA0ADIAMgAzADUANQA2ADYANgA2ADYANgA1ADUANgA2ADUANQA0ADMAMgAz
ADMAMgAyADEAMAAvAC8ALgAtACwAKwAsACsAKwAqACkAKQAoACcAJAAjACMAIgAhACAA
HwAeABwAGwAaABoAFgAWABUAFAATABIAEAAPAA4ADQAMAAsACwAKAAoACgAKAAgACAAI
AAYABgAGAAYACAAIAAkACQAJAAkACQAJAAwADAAMAA0ACwALAAwADAAMAA0ADQAOAA4A
DQANAA0ADAAMAAwADAAOAA4ADgAOAAwADAALAAsACwALAAsACwAMAAwACwAKAAgACAAI
AAgACgAJAAkABwAFAAQAAwADAAMAAwADAAIAAwADAAMAAQD//////////wAAAAAAAP//
//////7//f/9//3//f/9//3//f/9//z/+v/6//r/+v/7//v/+//7//v/+v/6//r/+v/6
//r/+v/6//r/+v/6//f/9//3//f/+f/5//n/+f/3//f/9//3//b/9v/3//f/9//3//f/
9v/2//b/9v/2//j/+P/6//r/+P/2//b/9v/2//b/9v/3//f/+f/4//j/+P/2//b/9v/1
//f/9//3//f/9//3//f/+P/4//r//P/9////AAADAAUABQAGAAgACQALAAsACgAJAAUA
AgAAAP3/+//8//z/+//6//n/+v/8//z//P/8//r/9//3//j/+P/2//b/9v/2//T/9P/0
//T/9P/0//T/9P/0//T/9P/0//T/9f/1//X/9f/1//X/9f/1//X/9v/2//f/9//4////
BwAQAB4ANgBRAGMAYwBcAFwAawCFAJIAjQB6AF8ASQBDAD8AIgDr/7j/lv95/2b/Y/9p
/3b/g/+T/6z/wv/P/9j/4P/p/+7/9f/7/wAAAwAEAAUABQAGAAYABgAGAAUABQAFAAUA
BQAFAAUABQAGAAYABgAGAAUABQAFAAYABgAGAAgACAAIAAgABwAHAAcABwAJAAoACgAK
AAkACQAJAAkACQAKAAsACwANAA4ADgAOAAwADQANAA0ADgAOAA8ADwAQABAAEAAQAA8A
EAAQABIAFAAUABQAFQATABMAFQAWABgAGAAYABgAFwAXABgAGAAXABkAGgAaABsAHAAc
ABwAHAAeAB4AIAAfACAAIQAhACIAIgAiACQAIgAjACQAJQAoACgAKAAqACoAKgArAC0A
LQAuAC4ALgAwADAAMAAvAC0ALgAuAC0ALwAuAC0ALAApACkAKAAoACkAKAAnACcAJgAl
ACQAIwAiACEAIQAgACEAIQAgAB8AHAAbABsAGgAbABoAGQAYABYAFQAUABQAEAAQAA8A
DgANAAwACgAJAAcABQADAAEAAwACAAIAAgACAAAAAAAAAAAAAAAAAAAAAAAAAAEAAQD/
/////////wAAAAAAAAEAAQABAAIAAgAAAAEAAQACAAQAAwADAAMAAwACAAEAAAACAAIA
AgACAAAAAAD///////////////8AAAAA///+//z//P/8//z//P/7//v/+f/7//r/+f/5
//f/9//3//b/9//3//f/9f/z//P/8//z//L/8v/y//H/8f/x//D/7//t/+3/7f/t/+3/
7f/t/+z/7P/s/+z/7P/r/+v/6//r/+3/7P/s/+z/6v/q/+r/6v/s/+z/7P/s/+v/6//r
/+v/6//r/+v/6//p/+n/6f/p/+j/6P/p/+n/6f/r/+z/6//q/+n/6P/o/+j/6f/p/+n/
6P/o/+j/6P/o/+j/5//n/+f/5//n/+n/6f/p/+r/7P/u//D/8f/v//D/8//1//n/+v/8
//3//f/9//z/+//5//b/9P/x//P/9P/0//P/7//t/+3/7v/s/+z/7P/q/+n/6f/q/+r/
5v/m/+b/5v/o/+j/6P/o/+j/6P/o/+j/5v/m/+b/5v/o/+n/6f/p/+f/5//n/+f/5//n
/+j/6P/p/+n/6P/v//f/AAAOACQAPQBNAE8ASgBGAE8AZQB2AHsAeABlAEkAOwA5ACYA
9//O/7D/lf+G/3//e/9+/4X/jf+c/7L/w//O/9b/3//m/+v/7//0//f/+P/5//n/+v/6
//z//P/7//v/+f/5//n/+f/5//n/+v/6//z//P/7//v/+//8//z//P/8//z//P/8//v/
+//7//v/+//8//z//P////////////3//v//////AQACAAIAAgAAAAEAAQABAAIAAgAD
AAMABAAEAAQABAADAAQABAAGAAgACAAIAAkABwAHAAkACgAKAAoACgAKAAsACwAMAAwA
CwANAA4ADgARABIAEgASABIAFAAUABYAFQAWABcAFwAYABgAGAAaABgAGQAaABsAHgAe
AB4AIAAeAB4AHwAhACEAIgAiACIAIgAiACIAIQAhACIAIgAhACEAIAAfAB4AGwAbABoA
GgAZABgAFwAXABQAEwASABEAEAAPAA8ADgAPAA8ADgANAAwACwALAAoACwAKAAkACAAI
AAcABgAGAAQABAADAAIAAwACAAAA//8AAP///v/9//3//P/8//z//v/8//z//P/8//z/
/P/8//7//v////////////////8AAAAAAAABAAEAAQACAAIAAgADAAMABAAGAAUABQAF
AAQABAAEAAQABAAEAAQABAAEAAQAAwADAAEAAQABAAEAAgACAAEAAAAAAAAAAAAAAAAA
//////3//f/8//v/+//5//n/+f/4//n/+f/5//f/9//3//f/9//2//b/9v/1//X/9f/0
//P/8//z//P/8//z//P/8//y//D/8P/w//D/8f/x//H/8f/x//D/8P/w/+7/7v/u/+7/
8P/w//D/8P/v/+//7//v/+//7//v/+//7//v/+//7//u/+7/7//v/+//7//v/+7/8P/u
/+7/7v/u/+7/7v/u/+z/7P/t/+3/7f/s/+z/7P/u/+7/7v/t/+v/6//r/+v/6//r/+v/
7P/u//D/8v/z//P/9P/3//n/+//8//7//////////v/9//n/9v/0//H/8//0//T/8//x
/+//7//w//L/8v/y//D/6//r/+z/7P/s/+z/7P/s/+r/6v/q/+r/6v/q/+r/6v/s/+z/
7P/s/+z/7f/t/+3/7f/t/+3/7f/t/+3/7v/u/+v/6//w//f/AQAOACAAOABPAFcAUQBK
AFAAZQB7AIIAewBiAEcANwA3AC8ABgDT/7D/kv97/27/a/9v/3r/h/+b/7L/xP/R/9j/
3v/l/+r/7f/z//j/+//8//v/+//8//z//P/8//v/+//7//v/+//7//v/+//8//z//P/8
//v/+//7//z//P/8//z//P/8//z//f/9//3//f/9//7//v/+//////////////8AAAEA
AQABAAIAAgACAAQABQAFAAUABAAEAAUABQAGAAYABgAGAAkACgAKAAwACgAKAAoACwAN
AA0ADwAQABAAEAAQABAAEQARABIAEgATABUAFgAWABUAFgAWABYAFwAaABsAHgAdAB4A
HwAfACAAIAAgACIAJAAlACYAJwAmACYAJgAoACgAKAApACsAKwAsACwALAAsACwALAAr
ACkAKgAqACkAKQAoACcAJgAnACcAJgAmACMAIgAhACEAIgAhACAAHwAgAB8AHwAeABwA
GwAZABcAGAAXABcAFgATABIAEQAQAA4ADQAMAAwACgAKAAkACAAFAAQAAgABAAIAAQAA
AP///f/8//z//P/6//j/+P/4//n/+v/7//z/+v/6//v/+//9//3//f/9//7//v/+////
/f/9//7//v8AAAEAAQACAAIAAQABAAEAAgACAAIAAgACAAIAAgACAAIAAgABAAEAAQAB
AAEAAQAAAAAA///+//7//v/+//7//P/7//v/+f/7//r/+f/5//f/9//3//b/8//z//P/
8f/z//P/8//z//L/8v/y//H/8f/x//D/7//v/+//7//v/+3/7f/t/+z/7v/u/+7/7v/r
/+v/6//r/+v/6v/q/+r/7P/s/+z/7P/q/+r/6v/q/+v/6//r/+v/6f/p/+n/6f/p/+n/
6f/p/+j/6P/p/+n/5//n/+f/5v/o/+j/6P/o/+j/6P/o/+j/5v/m/+b/5v/m/+b/5v/m
/+f/5v/m/+b/5v/m/+b/5v/n/+f/5//m/+b/5v/m/+b/5v/l/+P/4//j/+P/5f/l/+X/
5v/o/+r/7P/t/+3/7v/x//P/8//0//b/9//5//n/+P/3//X/8v/w/+3/6//s/+z/6//p
/+f/5//o/+r/6v/q/+j/5f/l/+b/5v/k/+T/5P/k/+T/5P/k/+T/4v/i/+L/4v/k/+T/
5P/k/+T/5f/l/+X/5f/l/+X/5f/l/+X/5v/m/+X/4//m/+v/9f8AABAAJgA/AFEAUwBM
AEoAVwBvAIAAfwBqAE0ANQAtAC0AFADf/67/jP9v/1z/U/9Z/2T/cf+B/5r/sv/B/8z/
1P/b/+D/5//t//L/9f/2//n/+f/6//r/+P/4//f/9//5//n/+f/5//n/+f/6//r/+v/6
//n/+f/5//r/+v/6//r/+v/6//r/+//7//v/+//9//7//v/+//3//f/9//3///8AAAEA
AQD//wAAAAAAAAIAAwADAAMABAAEAAUABQAEAAQABAAEAAcACAAIAAoACgAKAAoACwAL
AAsADQAOAA4ADgAOAA4ADwAPABAAEAATABUAFgAWABUAFgAWABYAGAAaABoAHAAdAB4A
HwAfACAAIAAgACIAIwAlACcAKQAoACgAKAAqACwALAAtAC8ALwAwADAAMAAyADIAMgAx
ADEAMgAyADEAMwAyADEAMAAvAC8ALgAuAC8ALgAtAC0ALAArACoAKQAqACkAKQAoACUA
JQAkACMAJAAjACMAIgAfAB4AHQAcABoAGQAYABgAFAAUABMAEgARABAADgANAAoACQAI
AAcABwAGAAYABgAEAAIAAgACAAQABAAEAAQAAgACAAMAAwADAAMAAwADAAQABAAEAAUA
AwADAAQABAAGAAcABwAIAAYABQAFAAUABgAGAAYABgAGAAYABgAGAAYABgAFAAUABQAF
AAUABQAEAAQAAwACAAIAAgACAAIAAgABAAEA//////7//f/9//3//f/9//z/+f/5//n/
9//3//f/9//3//j/+P/4//f/9f/1//T/8//1//X/9f/1//P/8//z//L/8v/y//L/8v/z
//P/8//z//H/8P/w//D/8v/y//L/8v/w//D/8P/w/+//7//v/+//8f/x//H/8f/v/+//
7//v//D/8P/x//H/7//v/+//7v/w//D/8P/w//D/8P/w//D/7v/u/+7/7v/u/+7/8P/w
//D/7v/u/+7/7v/u/+7/7//v/+//7v/u/+7/7v/u/+7/7f/t/+3/7f/t/+3/7f/t/+7/
8P/y//T/9f/3//j/+//9////AAACAAMAAwADAAIAAQD9//r/+P/1//X/9v/2//X/8//x
//H/8v/w//D/8P/u/+3/7f/u/+7/7P/s/+z/7P/s/+z/7P/s/+z/7P/s/+z/7P/s/+z/
7P/s/+3/7f/t/+v/6//r/+v/7f/t/+7/7v/t/+3/8v/5/wMAEgAoAEIAUwBVAFEAUABY
AG8AgwCIAIEAbABPAD0AOQAjAPD/wf+e/4L/b/9m/2X/a/90/3//k/+o/7r/w//O/9j/
3//k/+v/8f/2//f/+P/5//n/+v/6//r/+v/5//n/+f/5//n/+f/7//v//P/8//r/+v/5
//n/+f/6//r/+v/8//z//P/8//3//f/9//3//f/+//7//v/9//3//f/9////AAABAAEA
AQACAAIAAgACAAMAAwADAAYABgAHAAcABgAGAAYABgAFAAYABgAIAAoACgAKAAsACwAL
AA0ADgAOAA4ADgAOAA0ADQAOAA4ADwARABIAEgATABQAFAAUABIAFAAUABYAFwAYABkA
GQAaABoAGgAcABwAHQAeAB8AIAAgACAAIgAgACAAIQAjACMAJAAkACQAIgAiACIAIQAh
ACIAIgAhACEAIAAfAB4AGwAbABoAGgAZABgAFwAXABQAEwASABEAEAAPAA8ADgANAA0A
DAALAAoACQAJAAgABwAGAAUABAAEAAMAAgACAP7//v/9//z//f/8//r/+f/4//f/9v/1
//f/9v/2//b/9v/0//T/9P/2//b/9v/2//j/+P/5//n/9//3//f/9//6//r/+v/7//v/
+//8//z//P/9//3//v/+//3//f/9//z//P/8//z//P/8//z//P/6//r/+f/5//n/+f/5
//n/+v/6//n/+P/2//b/9v/2//b/9f/1//P/8//y//H/8f/x//H/8f/w//H/8f/x/+//
7//v/+//7//u/+7/7v/t/+3/7f/s/+v/6//r/+v/6//r/+v/6//q/+r/6v/q/+r/6//r
/+v/6//r/+r/6v/q/+r/6v/q/+r/6v/q/+r/6v/n/+f/5//n/+n/6f/p/+n/6f/p/+n/
6f/o/+j/6f/p/+v/6//p/+j/6P/m/+b/5v/m/+j/6P/p/+n/6f/o/+j/6P/o/+j/6P/n
/+f/5//n/+f/5//n/+f/6P/q/+z/7v/v/+3/7v/x//P/9//4//r/+//9//3//P/7//v/
+P/2//P/8//0//T/8//v/+3/7f/u/+7/7v/u/+z/6f/p/+r/6v/q/+r/6v/q/+r/6v/q
/+r/6v/q/+r/6v/s/+z/7P/s/+z/7f/t/+3/6//r/+v/6//t/+3/7v/u/+v/6//w//f/
//8MAB4ANgBNAFMATQBIAEwAXQBzAH4AfQBwAFUAPwA9ADcAEgDl/8b/rP+Z/5D/h/+H
/4r/kf+d/7L/xP/R/9r/4v/p/+7/8f/1//r//f/+//////8AAAAA/v/+//3//f/9//3/
/f/9//3//f/+//7//P/8//v/+//9//7//v/+//z//P/8//z//////////////wAAAAAA
AAEAAQABAAEAAQACAAMAAwADAAQABAAEAAQABQAFAAUABgAGAAcABwAIAAgACAAIAAkA
CgAKAAwADAAMAAwADQALAAsADQAOABAAEAAQABAAEQARABIAEgATABUAFgAWABUAFgAW
ABYAFgAYABgAGgAbABwAHQAdACAAIAAgACIAIgAjACQAJQAmACYAJgAoACgAKAApACsA
KwAsACwALAAsACwALAArACsALAAsACsAKQAoACcAJgAlACUAJAAkACMAIgAhACEAHgAd
ABwAGwAaABkAGQAYABUAFQAUABMAFAATABMAEgARABAADwAOAAwACwAKAAoACgAKAAkA
CAAHAAYABAADAAQAAwACAAEAAwACAAIAAgAAAP7//v/+/wAAAAAAAAAAAAAAAAEAAQD/
/////////wIAAgACAAMAAwADAAQABAAEAAUABQAGAAYABQAFAAUABgAGAAYABgAIAAgA
CAAIAAgACAAHAAcABwAHAAcABwAIAAgABwAGAAYABgAGAAYACAAHAAcABQAFAAQAAwAD
AAMAAwADAAIAAQABAAEA//////////////7//v/+//3//f/9//z/+//7//v/+//7//v/
+//7//r//P/8//z//P/5//n/+f/5//n/+P/4//j/+P/4//j/+P/4//j/+P/4//f/9//3
//f/+f/5//n/+f/3//f/9//3//j/+P/5//n/9//3//f/9v/4//j/+P/4//j/+P/4//j/
9v/2//b/9v/2//j/+P/2//b/9v/2//T/9P/1//X/9//2//b/9v/2//b/9v/1//X/9f/1
//X/9f/1//X/9v/2//j/+v/7//3//v8BAAMAAwAEAAYABwAHAAcABgAFAAUAAgAAAP3/
+//8//z/+//6//n/+v/8//r/+v/6//j/9f/1//b/9v/0//T/9P/0//T/9P/0//T/9v/2
//b/9v/0//T/9P/0//T/9f/1//X/9f/1//X/9f/1//X/9v/2//X/9//6/wEACQAUACQA
PgBXAGMAXwBaAFwAbwCHAJAAhwBuAFEAQQBDAEEAHADn/7z/nv+D/3L/bf93/4L/kf+l
/7z/0P/b/+L/6v/v//T/+/8BAAYABwAGAAUABQAGAAYACAAIAAcABwAHAAcABwAHAAUA
BQAGAAYABgAGAAUABQADAAQABAAEAAYABgAGAAYABwAHAAcABwAFAAYABgAGAAkACQAJ
AAkACQAKAAsACwALAAwADAAMAAwADQANAA0ADgAOAA8ADwASABIAEgASABEAEgASABQA
FgAWABYAFwAXABcAGQAaABoAGgAaABoAHQAdAB4AHgAeAB8AHwAeACEAIgAiACIAIgAk
ACQAJgAnACgAKQApACwALAAsAC4ALAAtAC4ALwAyADIAMgA0ADYANgA3ADkANwA4ADgA
OAA6ADoAOgA5ADcAOAA4ADcANwA2ADUANAAzADMAMgAyADEAMAAvAC8AMAAvAC4ALQAq
ACkAKQAoACcAJwAmACUAJAAjACMAIgAhACAAHwAeABwAGwAaABoAFgAWABUAFAATABIA
EAAPAA4ADQAMAAsACQAIAAgACAAIAAYABgAGAAYABgAGAAYABgAGAAcABwAHAAcABwAH
AAgACAAIAAkACQAJAAoACgAKAAsACwAMAAwACwALAAsADAAMAAwADAAKAAoACgAKAAwA
DAALAAsACQAJAAkACQAKAAoACQAIAAYABgAGAAYABgAFAAUAAwAFAAQAAwADAAEAAQAB
AAAA/////////f/9//3//f/9//z//P/8//v//f/9//z/+//5//n/+f/5//n/+f/5//j/
+P/4//j/+P/3//f/9//3//n/+P/4//j/9v/2//b/9v/2//b/9v/2//X/9f/1//X/9f/1
//X/9f/1//X/9f/1//T/9P/1//X/9f/1//X/9P/0//T/9P/0//T/9P/0//T/9v/2//b/
9v/0//T/9P/0//P/8//z//P/8//z//P/8f/y//L/8v/y//L/8v/y//P/8//z//L/8v/y
//L/8v/y//H/7//v/+//7//x//H/8f/y//T/9v/4//n/9//4//v//f8BAAIABAAFAAMA
AwACAAEAAQD+//z/+f/3//j/+P/3//X/8//z//T/9v/2//b/9P/v/+//8P/w/+7/7v/u
/+7/7v/u/+7/7v/u/+7/7v/u/+7/7v/u/+7/7v/v/+//7//v/+//7//v/+//7//w//D/
7//t//D/9f/9/wgAFgAqAEUAVwBbAFYAUgBdAHcAigCLAHoAXQBDADcANwAkAPH/vP+Y
/3n/ZP9b/1//av91/4f/nv+2/8f/0v/a/+H/5v/r//H/+P/7//7//////wAAAAD+//7/
/f/9/////////////////wAAAAAAAAAA/////wEAAgACAAIAAAAAAAAAAAABAAEAAQAB
AAEAAgACAAIAAwADAAMAAwADAAQABQAFAAUABgAGAAYABgAHAAcABwAIAAgACQAJAAoA
CgAKAAoACwAMAAwADgAMAAwADAANAA8ADwARABIAEgASABIAEgATABMAFAAUABUAFwAY
ABgAFwAYABgAGAAaABwAHAAeAB0AHgAfAB8AIAAgACAAIgAiACMAJAAlACYAJgAmACgA
KgAqACsALQArACwALAAsACwALAAsACsALQAuAC4ALQAtACwAKwAqACkAKQAoACgAKQAo
ACcAJwAmACUAJAAjACMAIwAkACQAIgAhAB8AHQAeAB0AHQAcABsAGgAZABgAFgAVABQA
FAASABIAEQAQAA0ADAAKAAkACAAHAAYABQAFAAQABAAEAAIAAAAAAAAAAgACAAIAAgAA
AAAAAQABAAEAAQABAAEAAgACAAIAAwABAAEAAgACAAQABQAFAAYABAADAAMAAwAEAAQA
BAAEAAQABAAEAAQAAgACAAEAAQADAAMAAwADAAAAAAD///7/AAAAAAAAAAD+//3//f/7
//v/+v/5//n/+f/5//n/+P/3//f/9//1//X/9f/1//X/9P/0//T/8//z//P/8v/x//P/
8//z//P/8f/x//H/8P/w//D/8P/w/+//7//v/+//7//u/+7/7v/w//D/8P/w/+7/7v/u
/+7/7//v/+//7//v/+//7//v/+3/7f/t/+3/7v/u/+//7//t/+3/7f/s/+z/7P/s/+z/
7P/s/+z/7P/s/+z/7P/s/+z/7P/s/+z/7f/t/+v/6v/q/+r/7P/s/+z/6//p/+n/6f/p
/+v/6//r/+z/7P/u//D/8f/x//L/9f/3//v//P/+/////f/9//z/+//5//b/9P/x//P/
9P/0//P/8P/t/+z/7P/s/+z/7P/q/+f/5//o/+j/6P/o/+j/6P/o/+j/6P/o/+b/5v/m
/+b/6P/o/+j/6P/m/+f/5//n/+n/6f/p/+n/6f/p/+r/6v/n/+n/7v/z//3/DAAgADgA
SwBRAE0ASABMAGEAdwCCAH8AcgBVAD0AOQAvAAYA0/+y/5j/hf98/3X/df96/4P/kf+o
/7z/yf/S/9z/4f/m/+v/7//0//f/+v/5//n/+v/6//j/+P/3//f/+f/5//n/+f/5//n/
+v/6//r/+v/5//n/+f/6//r/+v/4//j/+P/4//v/+//7//v/+//8//z//P/9//3//f/9
//3//v///////f/+//7//v8AAAEAAQABAAIAAgADAAMABAAEAAQABAAFAAYABgAIAAYA
BgAGAAcABwAHAAkACgAKAAoACgAKAAsACwAMAAwADQAPABAAEAARABIAEgASABQAFgAW
ABgAFwAYABkAGQAaABoAGgAcABwAHQAeAB8AHgAeAB4AIAAhACIAJAAnACYAJgAlACQA
JAAkACQAIwAjACQAJAAjACMAIgAhACAAIQAhACAAIAAeABwAGgAZABgAFwAWABUAFAAT
ABMAEgAPAA8ADgANAA4ADQANAAwACwAKAAkACAAGAAUABAAEAAQABAADAAIA///+//z/
+//8//v/+v/5//v/+v/6//r/+v/4//j/+P/4//j/+P/4//j/+P/5//n/+f/5//n/+f/6
//r/+v/7//3//f/+//7//v//////AAD+//3//f/9/wAAAAAAAAAAAAAAAAAAAAAAAAAA
/////////////////v/+//3//P/8//z//P/8//z/+//7//n/+f/4//f/9//5//n/+f/4
//X/9f/1//P/8//z//P/8//y//L/8v/x//H/8f/w/+//7//v/+//7//v/+//7//u/+7/
7v/u/+7/7//v/+//7//v/+7/7v/u/+z/7P/s/+z/7P/s/+z/7P/t/+3/7f/t/+3/7f/t
/+3/6//r/+v/6//s/+z/7f/t/+v/6//r/+r/7P/s/+z/7P/s/+z/7P/s/+z/7P/s/+z/
6v/q/+r/6v/p/+n/6f/p/+v/6//r/+v/6v/o/+j/6P/o/+r/6v/q/+r/7f/u/+//8P/z
//T/9f/2//n/+v/7//z/+//6//n/+P/3//b/9f/0//L/8v/y//L/8f/w/+//7v/s/+z/
7P/s/+r/6v/q/+r/6v/q/+r/6v/q/+r/6v/q/+r/6v/q/+r/7P/s/+z/7P/s/+z/7P/s
/+z/7P/s/+z/7P/s/+z/7P/x//T/9//6/woAGgAqADoAQABGAEwAUgBdAGYAbwB4AG4A
ZABaAA==
         </WaveFormData>
      </LeadData>
      <LeadData>
         <LeadByteCountTotal>10000</LeadByteCountTotal>
         <LeadTimeOffset>0</LeadTimeOffset>
         <LeadSampleCountTotal>5000</LeadSampleCountTotal>
         <LeadAmplitudeUnitsPerBit>4.88</LeadAmplitudeUnitsPerBit>
         <LeadAmplitudeUnits>��V</LeadAmplitudeUnits>
         <LeadHighLimit>2147483647</LeadHighLimit>
         <LeadLowLimit>268435456</LeadLowLimit>
         <LeadID>V3</LeadID>
         <LeadOffsetFirstSample>0</LeadOffsetFirstSample>
         <FirstSampleBaseline>0</FirstSampleBaseline>
         <LeadSampleSize>2</LeadSampleSize>
         <LeadOff>FALSE</LeadOff>
         <BaselineSway>FALSE</BaselineSway>
         <ExcessiveACNoise>FALSE</ExcessiveACNoise>
         <MuscleNoise>FALSE</MuscleNoise>
         <LeadDataCRC32>2713659617</LeadDataCRC32>
         <WaveFormData>
5P/k/+T/5P/k/+T/5P/k/+T/5P/k/+X/5f/l/+b/5v/n/+z/8v/6/wsAIgA8AEsAVABh
AH0AqgDgAAwBKwFDAVMBZAFxAV8BFAGiACcAtv9n/0L/OP9B/03/VP9h/3f/jP+a/6X/
sf+9/8f/0P/Z/9//4v/k/+b/6P/q/+z/7v/v//D/8P/u/+//7//w//H/8f/x//H/8v/y
//L/8v/y//L/8//z//P/9P/0//T/8v/y//P/8//1//b/9v/3//f/9//3//f/+P/5//n/
+v/7//v/+//7//n/+v/7//z//P/9//7//v/+//7//v8AAAAAAgACAAMABgAGAAYACAAG
AAcACAAJAAoACwAMAAwADAAOAA8AEAATABQAFQAWABcAGAAZABoAGwAcAB0AHwAgACIA
IwAkACcAKQAqACsALAAuAC8AMQA0ADUANgA3ADkAOgA8AD4APwBAAEIAQgBFAEYARwBH
AEcASABJAEoASQBJAEkASQBIAEcARwBHAEkASQBHAEcARwBGAEUARABEAEQAQwBDAEAA
PwA/AD4AOgA4ADYANQAzADEALwAtACkAJwAlACMAHQAcABoAFwAUABIADwAMAAoACAAG
AAQABAADAAEA///+//z//P/7//n/+f/4//j/+f/5//r/+//5//n/+f/5//v//P/8//z/
/P/8//3//f/9//7//v////////////////8AAAAAAAABAAEAAQABAAMAAwACAAIAAAAA
AAAAAAAAAAAA//////3//f/9//3//P/8//z/+v/6//n/+P/4//f/9//2//b/9v/2//T/
9P/z//L/8v/y//L/8v/w//D/8P/v/+//7//v/+//7v/u/+7/7v/t/+3/7P/s/+z/7P/s
/+z/7P/r/+v/6//r/+r/6v/q/+r/6v/r/+v/6v/q/+r/6f/p/+n/6f/p/+n/6f/p/+n/
6f/p/+f/5//m/+b/6P/o/+j/6P/o/+j/6P/o/+r/6v/o/+j/6v/o/+j/6P/o/+j/6P/o
/+j/6P/o/+j/6P/n/+f/5//n/+n/6P/o/+j/5v/m/+b/5//q/+v/7v/v//H/8//1//f/
9//5//v/+//7//v/+//5//b/9f/z//L/8v/z//P/8//x/+//7v/u/+7/7//v/+z/6f/o
/+f/5//m/+b/5v/m/+b/5v/l/+X/5//n/+f/6P/m/+b/5v/m/+j/6P/o/+j/5v/m/+b/
5v/m/+f/5//n/+r/6P/r/+7/9P/+/w8AJgA+AE0AWABnAIUAtADqABIBMQFJAV0BdAGB
AWUBFAGcAB0AqP9X/zT/MP89/0n/Uv9j/3v/jv+c/6n/tf+//8n/1P/b/+H/5P/m/+b/
6P/q/+z/7v/v//D/8P/u/+//7//w/+//7//v/+//8P/w//D/8P/y//L/8//z//P/9P/0
//T/9P/0//X/9f/1//b/9v/3//f/9//3//f/+P/5//n/+v/9//3//f/9//v//P/9//7/
/v///wAAAAAAAAAAAAACAAIABAAEAAUACAAIAAgACgAIAAkACgALAA4ADwAQABAAEAAS
ABMAFAAVABYAFwAYABsAHAAdAB4AHwAgACEAIwAkACYAJwAoACkAKwAsAC0AMAAyADMA
NQA2ADcAOAA5ADsAPAA+AEAAQQBCAEQARABHAEgASQBJAEkASgBLAEwATQBNAE0ATQBM
AEsASwBLAE0ATQBLAEsASgBKAEoASgBKAEoASQBJAEgARwBHAEYAQgBAAD4APQA7ADkA
NwA1ADEALwAtACsAJwAmACQAIQAeABwAGQAWABIAEAAOAAwADAALAAkABwAGAAQABAAD
AAEAAQAAAAAAAgABAAEAAQD//////////wEAAgACAAIAAAAAAAEAAQABAAIAAgADAAMA
AwADAAMAAQACAAIAAgAFAAUABQAFAAUABQAEAAQAAgACAAIAAgAEAAQAAwADAAEAAQAB
AAEAAAAAAAAA/v/+//3//P/8//n/+f/4//j/+P/4//b/9v/3//b/9v/2//b/9v/0//T/
9P/z//P/8//x//H/8P/w//L/8v/x//H/7v/u/+7/7v/w//D/8P/v/+//7//v/+7/7v/u
/+7/7v/x//H/8P/w/+7/7f/t/+3/7//v/+//7//t/+3/7f/t/+3/7f/s/+z/7v/u/+7/
7v/s/+z/7P/s/+z/7P/u/+7/7P/s/+z/7P/s/+z/7P/s/+z/7P/s/+z/7P/r/+v/6//r
/+v/6v/q/+r/6v/q/+r/6//s/+3/8P/x//P/9f/3//n/+f/7//3//f/////////9//j/
9//1//T/9P/1//X/9f/1//P/8v/y//L/8//z//D/7f/s/+v/6//o/+j/6P/o/+j/6P/n
/+f/5//n/+f/6P/o/+j/6P/o/+j/6P/o/+j/6P/o/+j/6P/o/+n/6f/p/+z/7P/r//D/
9v/+/wsAIAA4AEsAVgBhAHkAogDWAAQBJwFDAVkBbgF9AW8BMAHCAEMAyP9r/zr/Lv83
/0f/UP9b/3P/iv+Y/6X/sf+9/8f/0P/Z/+H/5P/m/+j/6v/s/+7/8P/x//L/8v/w//H/
8f/y//P/8//z//P/9P/0//T/9P/0//T/9f/1//X/9v/2//b/9v/2//f/9//3//j/+P/5
//n/+f/5//n/+P/5//n/+v/9//3//f/9//v//P/9//7//v///wAAAAAAAAAAAAACAAAA
AgACAAMABgAGAAYACAAGAAcACAAJAAwADQAOAA4ADAAOAA8AEAARABIAEwAUABUAFgAX
ABgAFwAYABkAGwAcAB4AHwAgACMAJQAmACcAJgAoACkAKwAuAC8AMAAxADMANAA2ADgA
OwA8AD4APgBBAEIAQwBDAEEAQgBDAEQARwBHAEcARwBGAEUARQBFAEUARQBDAEMAQgBC
AEIAQgBCAEIAQQBBAEAAPwA/AD4APAA6ADgANwA3ADUAMwAxAC0AKwApACcAIwAiACAA
HQAaABgAFQASAA4ADAAKAAgABgAFAAMAAQAAAP7//v/9//3//f/8//z/+v/5//n/+f/5
//n/+f/5//n/+v/6//r/+v/6//v/+//5//r/+v/7//v/+//7//v/+f/6//r/+v/7//v/
+//7//v/+//6//r/+v/6//r/+v/6//r/+f/5//f/9//3//f/9v/2//b/9P/2//X/9P/0
//H/8f/w//D/8P/w/+7/7v/t/+z/7P/s/+z/7P/q/+r/6v/p/+n/6f/n/+f/5v/m/+j/
6P/n/+f/5P/k/+T/5P/k/+T/5P/j/+P/4//j/+L/4v/i/+L/4v/j/+P/4v/i/+L/4f/h
/+H/4//j/+P/4//h/+H/4f/h/+H/4f/g/+D/4P/g/+L/4P/g/+D/4P/g/+D/4P/g/+D/
4P/g/+D/3//f/9//3//d/9z/3P/c/97/3v/e/9//4v/j/+b/5//n/+n/6//t/+//8f/z
//P/8//z//P/8f/v/+//7v/u/+7/7//v/+//6//p/+j/6P/m/+f/5//k/+P/4v/h/+H/
4P/g/+D/4P/g/+D/3//f/+H/4f/h/+L/4f/g/9//3v/g/+D/4P/g/+D/4P/g/+D/3v/f
/9//3//i/+D/4f/m/+z/9P///xQAKgA9AEgAUQBlAIoAvADoAA0BLwFHAVABUwFLARoB
ugBHANb/gf9Y/0T/O/9B/0r/T/9b/3T/hv+T/5//rf+5/8L/y//R/9b/2v/c/97/4P/i
/+T/5f/m/+b/5v/n/+f/6P/p/+n/6f/p/+r/6v/q/+r/6P/o/+n/6f/r/+z/7P/s/+r/
6v/r/+v/6//s/+z/7f/v/+//7//v//D/8f/x//L/8//z//P/8//x//L/8//0//T/9f/2
//b/9v/2//b/+P/4//r/+v/7//z//P/8//7//v///wAAAQAAAAEAAgACAAAAAgADAAQA
BQAGAAcACAALAAwADQAOAA0ADgAPABEAEgAUABUAFgAXABkAGgAbABoAHAAdAB8AIgAj
ACQAJQAmACYAJwAoACkAKgAsACwALQAuAC8ALwAtAC4ALwAwAC8ALwAvAC8ALgAtAC0A
LQArACsAKQApACkAKAAnACYAJgAmACUAJQAkACMAIwAiAB4AHAAaABkAGQAXABUAEwAT
ABEADwANAAkACAAGAAMAAQAAAP7//P/6//j/9v/0//L/8f/v/+3/7f/s/+3/7f/r/+v/
6v/q/+z/6//r/+v/6//r/+v/6//t/+7/7v/u//D/8P/x//H/7//w//D/8f/z//P/8//z
//P/9P/0//T/9f/1//X/9f/1//X/9P/0//T/9P/0//T/9P/0//P/8//v/+//7//v//D/
8P/w/+7/7v/t/+z/7P/p/+n/6P/o/+r/6v/o/+j/5f/k/+T/5P/m/+b/5P/k/+T/4//j
/+P/4f/h/+D/4P/i/+L/4f/h/+D/4P/g/+D/4P/g/+D/3//f/9//3//e/97/3v/e/97/
3//f/97/3v/e/93/3f/d/93/3f/d/93/3f/d/93/3f/d/93/3P/c/97/3v/e/97/3v/c
/9z/3P/e/97/3v/e/97/3v/e/97/3P/c/9z/3P/d/93/3f/d/9v/2v/a/9r/3P/c/9z/
3f/e/9//4v/j/+P/5f/n/+n/7f/v//H/8f/x//H/8f/v/+z/6//p/+j/6P/p/+n/6f/l
/+P/4v/i/+T/5f/l/+L/3f/c/9v/2//c/9z/3P/c/9z/3P/b/9v/2//b/9v/3P/c/9z/
3P/c/9z/3P/c/9z/3P/c/9z/3P/e/9//3//f/97/4P/h/+b/7v/6/wsAIgA4AEcATgBd
AH0ArADgAAoBKwFBAVEBYgFpAUsB9ACAAAcAmP9R/zL/LP81/0H/Sv9b/3X/hv+U/5//
rf+3/7//yP/P/9f/3P/e/97/4P/i/+T/5P/l/+b/5v/o/+n/6f/q/+v/6//r/+v/6v/q
/+r/6v/s/+z/7f/t/+3/7v/u/+7/8P/w//H/8f/x//L/8v/z//X/9f/1//X/9v/3//f/
+P/3//f/9//3//n/+v/7//z/+v/7//z//P/+//7//v8AAAAAAgACAAMABAAEAAQABgAG
AAcACAAJAAoACwAMAAwADgAQABEAEgATABQAFQAWABUAFgAXABgAGgAcAB4AIQAgACIA
IwAkACcAKQAqACsALgAwADEAMwA1ADUANQA1ADkAOgA8AD4APwBAAEIAQgBDAEQARQBF
AEUARgBHAEgARwBHAEcARwBIAEcARwBHAEUARQBDAEMARABEAEQARABEAEQAQwBDAEAA
PwA/AD4APAA6ADgANwA1ADMAMQAvACsAKQAnACUAHwAeABwAGQAYABYAEwAQAA4ADAAK
AAgABgAFAAMAAQAAAP7//v/9//3//f/8//z/+v/5//n/+f/7//v/+//7//v//P/8//z/
/P/8//3//f/9//7//v////////////////8AAAAAAAABAAEAAQABAAEAAQAAAAAAAgAC
AAIAAgAAAAAA/////////////////P/8//z/+v/8//v/+v/6//n/+f/4//j/9//2//P/
8v/z//L/8v/y//L/8v/w//D/8P/v/+//7//v/+//7v/u/+7/7v/t/+3/7P/s/+z/7P/s
/+z/7P/r/+n/6f/p/+j/6v/q/+r/6v/p/+n/6P/o/+r/6f/p/+n/5//n/+f/5//n/+f/
5//n/+n/6f/o/+j/5v/m/+b/5v/m/+b/5v/m/+b/5v/m/+b/5v/l/+X/5f/l/+X/5f/l
/+X/5P/k/+T/5P/k/+b/5v/m/+b/5P/k/+T/5P/l/+X/5f/l/+P/4v/i/+L/5P/k/+T/
5f/m/+f/6v/r/+v/7f/v//H/8//1//f/9//3//f/9//1//L/8f/v/+7/7v/v/+//7//t
/+v/6v/q/+z/7f/t/+r/5f/k/+P/4//i/+L/4v/i/+L/4v/h/+H/4f/h/+H/4v/k/+T/
5P/k/+T/5P/k/+T/5P/k/+T/5P/k/+X/5f/l/+b/5v/n/+z/8v/6/wcAHAA0AEUAUABd
AHEAmgDOAP4AIQE7AU8BZAFzAWsBMgHIAE0A1P9x/zr/Kv8x/z//SP9V/23/hP+W/6P/
r/+5/8P/zP/X/93/4v/k/+b/6P/q/+z/7P/t/+7/7v/u/+//7//w//H/8f/x//H/8v/y
//L/8v/0//T/9f/1//X/9v/2//b/9v/2//f/9//5//r/+v/7//v/+//7//v//P/9//3/
/v///////////wEAAgADAAQABAAFAAYABgAGAAYABgAIAAgACgAKAAsADAAMAAwADgAO
AA8AEAARABIAEwAUABQAFAAWABcAGAAZABoAGwAcAB0AHgAfACAAIQAiACMAJQAmACgA
KQAqACsALQAuAC8AMgA0ADUANwA4ADkAOgA7AD8AQABCAEQARQBGAEgASABJAEoASwBL
AE0ATgBPAFAAUQBRAFEAUQBSAFEAUQBRAFEAUQBPAE8ATwBOAE0ATABOAE4ATQBNAEoA
SQBJAEgASABGAEQAQwBDAEEAPwA9ADoANwA0ADEALwAuACwAKQAkACIAHwAcABoAGAAW
ABQAEAAPAA0ACwAIAAYABgAFAAMAAwACAAIAAgABAAEAAQABAAEAAQABAAEAAgACAAIA
AAAAAAEAAQADAAQABAAFAAMAAwADAAMABQAGAAYABgAHAAcABwAHAAcABwAGAAYACAAI
AAgACAAHAAYABAADAAMAAwADAAMAAgACAAIAAAAAAP///v/+///////+//7//P/8//r/
+v/5//j/+P/4//j/+P/2//b/9P/z//P/8//z//P/8v/y//L/8v/x//H/8P/w//D/8P/w
//D/8P/v/+3/7f/t/+z/7v/u/+7/7v/t/+3/7P/s/+z/6//r/+v/6//r/+v/6//p/+n/
6f/p/+v/6//q/+r/6v/q/+r/6v/q/+r/6v/q/+r/6v/q/+r/6P/n/+f/5//n/+n/6f/p
/+j/5v/m/+b/5v/o/+j/6P/o/+j/6P/o/+j/5f/l/+X/5f/l/+T/5P/k/+T/5P/k/+X/
6P/p/+z/7f/u//H/9P/3//f/+f/7//v//f/9//3/+//2//X/8//y//D/8f/x//H/7//t
/+z/7P/q/+v/6//o/+f/5v/l/+X/5P/k/+T/5P/k/+T/4//j/+X/5f/l/+b/5P/k/+T/
5P/k/+T/5P/k/+L/4v/i/+L/5P/l/+X/5f/k/+T/5f/s//b/AgAVAC4AQABLAFgAawCN
AL4A7AASATEBSwFZAV4BVQElAcYAUADb/4D/T/86/zT/Pf9H/07/Xf91/4b/kv+d/63/
uf/B/8r/1f/b/9z/3v/g/+L/5P/m/+b/5//o/+j/6P/p/+n/6v/r/+v/6//r/+r/6v/q
/+r/6P/o/+n/6f/r/+z/7P/s/+z/7P/t/+3/7f/u/+7/7//t/+3/7f/t/+7/7//v//D/
8f/x//H/8f/x//L/8//0//T/9f/2//b/9P/0//T/9v/0//b/9v/3//j/+P/4//r//P/9
//7///8AAAEAAgACAAAAAgADAAQABQAGAAcACAAJAAoACwAMAAsADAANAA8AEgAUABUA
FgAVABcAGAAZABgAGgAbAB0AIAAhACIAIwAjACQAJgAoACsALAAuAC4ALQAuAC8ALwAt
AC4ALwAwADEAMQAxADEALgAtAC0ALQAtAC0AKwArACsAKgApACgAKAAoACcAJwAmACUA
JQAkACIAIAAeAB0AHQAbABkAFwAVABMAEQAPAA0ADAAKAAcABgAEAAEA/v/8//r/+P/2
//b/9f/z//H/8P/u/+7/7f/t/+3/7P/s/+7/7f/t/+3/6//r/+v/6//s/+7/7//w//D/
8P/x//H/8f/y//L/8//z//P/8//z//H/8v/y//L/9f/1//X/9f/z//P/8v/y//L/8v/y
//L/8v/y//H/8f/v/+//7//v/+7/7v/u/+z/7P/r/+r/6v/p/+n/6P/o/+j/6P/m/+b/
5f/k/+T/5P/k/+T/4v/i/+L/4f/h/+H/3//f/97/3v/g/+D/3//f/97/3v/e/97/3v/e
/97/3f/f/9//3//e/9z/3P/c/9z/3//f/97/3v/c/9v/2//b/93/3f/d/93/2//b/9v/
2//d/93/3P/c/9z/3v/e/9z/2v/a/9r/2v/a/9z/3P/c/9z/3P/c/9z/3P/b/9v/2//b
/9v/2v/a/9r/3P/c/9z/3f/f/9//4f/h/+H/4//l/+f/6f/r/+3/7f/u/+//8P/v/+7/
7f/r/+r/6v/r/+v/6//o/+X/4//i/+L/4//j/+D/3f/c/9v/2//c/9z/3P/c/9z/3P/b
/9v/2//b/9v/3P/e/97/3v/e/97/3v/e/97/3P/c/9z/3P/e/9//3//f/+D/3v/h/+b/
7v/4/wkAIAA4AEUATABbAHkApgDYAAIBIQE7AUkBTAFNATMB6AB4AAcApP9n/0r/PP89
/0f/TP9X/2v/gP+Q/53/qf+z/7//xv/P/9X/2v/e/+D/4v/k/+b/5v/n/+j/6P/o/+n/
6f/q/+v/6//r/+v/7P/s/+z/7P/u/+7/7//v/+3/7v/u/+7/7v/u/+//7//v//D/8P/x
//H/8f/x//H/8v/z//P/9P/1//X/9f/1//X/9v/3//j/+P/5//r/+v/8//z//P/+//7/
AAAAAAEAAAAAAAAAAgACAAMABAAFAAYABwAIAAgACgAMAA0ADgAPABAAEQASABMAFAAV
ABYAFwAYABkAGwAcAB4AHwAgACEAIwAkACUAKAAqACsALQAuAC8AMAAxADMANAA2ADgA
OQA6ADwAPAA9AD4APwA/AD8AQABBAEIAQgBBAEAAPwA8ADsAOwA7ADsAOwA5ADkANwA2
ADUANAA0ADQAMwAzADAALwAvAC4ALAAqACgAJwAnACUAIwAhAB8AHQAbABkAFwAWABQA
EQAQAA4ACwAIAAYABAACAAAA//////7//f/6//j/+P/3//f/9//2//b/9v/1//X/9f/1
//X/9f/1//f/+P/4//j/+P/4//n/+f/7//z//P/9//////////////8AAAAAAAABAAEA
AQABAAEAAQAAAAAAAAAAAAAAAAAAAAAA//////3//f/9//3//v/+//7//P/6//n/+P/4
//n/+f/4//j/9v/2//T/9P/1//T/9P/0//T/9P/y//L/8P/v/+//7//v/+//7v/u/+7/
7v/t/+3/7P/s/+z/7P/s/+z/7P/r/+v/6//r/+r/7P/s/+z/7P/t/+3/7P/s/+z/6//r
/+v/7f/t/+3/7f/r/+v/6//r/+3/7f/s/+z/7P/s/+z/7P/q/+r/6v/q/+r/6v/q/+r/
6v/p/+n/6f/r/+v/7P/q/+r/6v/q/+r/6v/q/+r/7P/s/+z/7P/r/+v/6//r/+v/6v/q
/+r/6v/q/+r/6//s/+3/8P/x//P/9f/3//n/+f/7//3//f/////////9//r/+f/3//b/
9P/1//X/9f/0//P/8//0//T/9f/1//L/7f/s/+v/6//q/+r/6v/q/+j/6P/n/+f/6P/p
/+r/7P/q/+r/6v/q/+z/7P/s/+z/7v/u/+7/7v/s/+3/7f/t/+7/7v/x//T//P8EABMA
LABEAFUAXgBtAIkAuADsABYBNQFNAWEBeAGFAXEBJAGwADMAvP9l/z7/OP9B/0//Wv9r
/4P/mP+k/6//u//D/8//2P/j/+n/7P/s/+z/7v/w//L/9P/1//b/9v/2//f/9//4//f/
9//3//f/+v/6//r/+v/6//r/+//7//v//P/8//z//v/+/////////wAAAAABAAEAAQAB
AAEAAgADAAMABAAFAAUABQAFAAUABgAHAAgABgAHAAgACAAJAAoACwAOAAwADgAOAA8A
EAAQABAAEgASABMAFAAVABQAFQAWABYAGAAaABsAHAAbABwAHQAeACEAIgAjACQAJQAm
ACcAKQAqACwALQAuAC8AMQAyADMANAA2ADcAOQA8AD0APgA/AEMARABGAEgASgBKAEsA
SgBMAE4AUABRAE8AUABRAFIAUwBTAFMAUwBUAFMAUwBTAFMAUwBRAFEAUABQAFAAUABO
AE4ATQBNAEwASwBLAEoASABGAEQAQwBBAD8APQA7ADkANwA1ADMALQAsACoAJwAkACIA
HwAcABoAGAAWABQAEAAPAA0ACwAMAAoACgAJAAgABwAFAAQABgAFAAUABQADAAMAAwAD
AAMABAAEAAQABgAGAAcABwAFAAYABgAHAAkACQAJAAkACQAKAAoACgAJAAkACQAJAAsA
CwAKAAoACAAIAAgACAAKAAoACQAJAAcABwAHAAcABgAGAAYABAAGAAUABAAEAAEAAQAA
AAAAAAAAAP7//v/9//z//P/8//r/+v/4//j/+v/5//n/+f/3//f/9v/2//j/+P/3//f/
9v/2//b/9v/0//T/9P/z//X/9f/1//T/9P/0//T/9P/1//X/9P/0//T/8//z//P/8//z
//P/8//z//P/8//z//P/8//y//L/8v/y//L/8v/y//L/8v/y//L/8v/y//L/9P/z//P/
8//x//H/8f/x//H/8f/w//D/8P/w//D/7v/u/+7/7v/u/+7/8P/w//D/8P/u/+7/7v/u
/+//7//v/+//7f/s/+z/7P/s/+z/7P/t//D/8f/0//X/8//1//f/+f/7//3/////////
//////3/+v/5//f/9v/0//X/9f/1//P/8f/w//D/8v/z//P/8P/t/+z/6//r/+j/6P/o
/+j/6v/q/+n/6f/n/+f/5//o/+r/6v/q/+r/6P/o/+j/6P/q/+r/6v/q/+r/6//r/+v/
7P/q/+v/7v/2//7/CQAcADQASQBUAF8AcwCYAM4A/gAjAT8BVQFqAXsBeQFIAeQAawDu
/4P/Rv8y/zX/Q/9M/1n/b/+I/5j/pf+x/73/x//Q/9n/4f/o/+r/6v/s/+7/8P/w//H/
8v/y//T/9f/1//b/9//3//f/9//2//b/9v/2//j/+P/5//n/+P/4//f/9v/4//j/+f/5
//n/+v/6//v/+//7//v/+//+//////8AAP////////////8AAAEAAgACAAMABAAEAAQA
BAAEAAYABgAIAAgACQAKAAoACgAMAAwADQAOAA8ADgAPABAAEAASABQAFQAWABcAGAAZ
ABoAGwAcAB0AHgAfACAAIQAjACQAJgAnACgAKQArACwALQAwADIAMwA1ADYANwA4ADkA
OwA8AD4AQABDAEQARgBGAEcASABJAEkASgBMAE4AUABPAE8ATwBPAFAATwBPAE8AUQBR
AE8ATwBPAE4ATQBMAE0ATgBOAE8ATQBLAEoASABHAEYARQBFAEMAQQA/AD0AOwA5ADcA
NQAxADAALgArACgAJgAjACAAHgAcABoAGAAUABMAEQAPAAwACgAKAAkACQAJAAgACAAH
AAUABAADAAMAAwADAAMAAQACAAIAAgACAAIAAwADAAMABAAEAAUAAwADAAMAAwADAAQA
BAAEAAUABQAFAAUAAwADAAIAAgAEAAQABAAEAAIAAgABAAEA///////////+//7//v/8
//7//f/8//z/+//7//r/+v/5//j/9f/0//X/9P/0//T/9P/0//L/8v/y//H/8f/x//H/
8f/w//D/7v/u/+3/7f/u/+7/7v/u/+z/7P/s/+v/6//r/+v/6v/q/+r/6v/q/+n/6f/o
/+j/6v/p/+n/6f/p/+n/6f/p/+n/6f/p/+n/6//r/+r/6v/o/+j/6P/o/+j/6P/o/+j/
6P/o/+j/6P/o/+j/6P/o/+j/6P/m/+b/5v/m/+T/5P/k/+T/5f/l/+X/5f/j/+L/4v/i
/+T/5P/k/+X/6P/p/+z/7f/r/+3/7//x//X/9//5//n/9//3//f/9f/y//H/7//u/+//
8f/y//P/8P/t/+v/6v/q/+v/6//o/+X/5P/j/+P/4v/i/+L/4v/i/+L/4f/h/+H/4f/h
/+L/4v/i/+L/4v/g/+D/4P/g/+L/4v/i/+L/5P/l/+X/5f/k/+T/5//s//T//v8PACYA
OgBHAFAAXwB/AKwA3gAIASkBRQFVAVoBVwE5AeYAdAD//57/Y/9I/zr/Pf9H/0z/V/9t
/4L/kP+f/6v/tf+//8j/0f/X/9z/4P/i/+T/5v/o/+j/6f/q/+r/6v/r/+v/7P/r/+v/
6//r/+z/7P/s/+z/7P/s/+3/7f/t/+7/7v/u/+7/7v/v/+//7//w//D/8f/x//H/8f/x
//L/8//z//T/8//z//P/8//1//b/9//4//b/9//4//j/+v/6//r//P/8//7//v///wAA
AAAAAAIAAgADAAQABQAGAAcACAAIAAYACAAJAAoACwAMAA0ADgAPABAAEQASABMAFAAV
ABcAGAAaABsAHAAbAB0AHgAfACAAIgAjACUAJgAnACgAKQAtAC4AMAAyADIAMgAzADIA
NQA2ADcANwA3ADgAOQA6ADoAOQA4ADcAOAA3ADcANwA2ADUAMgAxADEAMAAvAC4ALgAu
AC0ALQAqACkAKQAoACgAJgAkACMAIwAhAB8AHQAbABkAFwAVABMAEgAQAA0ACAAGAAMA
AAAAAP7//P/6//j/9//1//P/8v/w//D/7//x//H/8P/w/+7/7f/t/+3/7//v/+//7//v
//D/8P/w//D/8P/x//H/8//0//T/9f/1//X/9f/1//X/9v/2//b/9f/1//X/9f/3//f/
9v/2//b/9v/2//b/9P/0//P/8//z//P/8//z//L/8v/y//D/8P/v/+7/7v/v/+//7v/u
/+z/7P/q/+r/6//q/+r/6v/q/+r/6P/o/+j/5//n/+f/5//n/+b/5v/m/+b/5f/l/+b/
5v/m/+b/5P/k/+T/4//l/+X/5f/k/+T/5P/k/+T/4//j/+L/4v/i/+H/4f/h/+H/4f/h
/+H/4f/h/+H/4f/j/+P/4v/i/+D/4P/g/+D/4P/g/+D/4P/e/97/3v/e/97/3f/d/93/
3f/d/93/3f/d/93/3P/c/97/3v/e/97/3v/c/9z/3P/c/97/3v/e/97/4P/i/+T/5v/p
/+r/6//s/+7/8P/y//T/8//y//H/8P/v/+7/7f/s/+z/7P/s/+z/6f/o/+f/5v/k/+T/
5P/k/+L/4v/i/+L/4v/i/+L/4v/g/+D/4P/g/+D/4P/g/+D/4f/i/+P/5P/i/+L/4v/i
/+L/4v/i/+L/5P/k/+T/5P/o/+r/7P/u////DgAdACwAQABSAGQAdgCfAMYA7QAUASUB
NAFDAQ==
         </WaveFormData>
      </LeadData>
      <LeadData>
         <LeadByteCountTotal>10000</LeadByteCountTotal>
         <LeadTimeOffset>0</LeadTimeOffset>
         <LeadSampleCountTotal>5000</LeadSampleCountTotal>
         <LeadAmplitudeUnitsPerBit>4.88</LeadAmplitudeUnitsPerBit>
         <LeadAmplitudeUnits>��V</LeadAmplitudeUnits>
         <LeadHighLimit>2147483647</LeadHighLimit>
         <LeadLowLimit>268435456</LeadLowLimit>
         <LeadID>V4</LeadID>
         <LeadOffsetFirstSample>0</LeadOffsetFirstSample>
         <FirstSampleBaseline>0</FirstSampleBaseline>
         <LeadSampleSize>2</LeadSampleSize>
         <LeadOff>FALSE</LeadOff>
         <BaselineSway>FALSE</BaselineSway>
         <ExcessiveACNoise>FALSE</ExcessiveACNoise>
         <MuscleNoise>FALSE</MuscleNoise>
         <LeadDataCRC32>2472915085</LeadDataCRC32>
         <WaveFormData>
0//T/9T/1P/V/9X/1f/V/9X/1f/W/9b/1v/X/9f/1//Z/9v/3P/d/+X/7v/9/xAAKwBP
AIIAxwARAVoBoAHmAS0CZQJ4Ak4C9AF0AcgAFgCm/33/cf9x/3X/c/9w/3v/if+P/5n/
o/+u/7f/vv/E/8n/zf/O/83/zv/Q/9D/0//V/9X/1f/T/9T/1P/V/9f/2f/Z/9n/2f/Z
/9n/2f/Z/9r/2//b/9v/3P/c/9z/2//b/9v/2//c/93/3//g/9//3//f/9//3//h/+L/
4v/i/+P/4//j/+L/4v/j/+P/5f/l/+X/5v/m/+b/5//o/+r/6//r/+z/7f/u/+7/7v/s
/+//8P/w//L/9P/2//j/+f/6//r/+//8//7///8BAAIAAwAEAAUACQAKAAsADgAQABMA
FQAWABYAGAAaABsAHgAgACIAJAAnACoALQAxADEAMwA2ADgAPAA/AEMARABGAEgASgBM
AE4ATwBRAFMAVQBWAFcAWABXAFcAVwBYAFgAWgBaAFoAWgBaAFoAWgBZAFkAWQBZAFUA
VABTAFIATQBMAEoASABFAEIAPwA6ADcANAAyAC8AKgAlACMAHgAcABcAEwAPAAsACAAF
AAIAAQD+//v/+P/2//P/8f/v/+z/6//q/+n/6//p/+j/6P/n/+b/5v/m/+b/5v/m/+b/
6P/o/+j/6P/m/+b/5//n/+n/6f/p/+r/6P/o/+j/6f/s/+z/7P/s/+7/7v/u/+7/7f/s
/+v/6v/s/+z/7P/s/+r/6v/p/+n/6//r/+r/6f/p/+j/5//n/+f/5//n/+b/5v/m/+b/
5f/k/+P/4//j/+P/4//i/+L/4v/h/+H/4f/g/+D/4P/g/+D/4P/g/9//3f/d/93/3P/e
/97/3v/e/97/3v/e/93/3f/d/93/3f/d/93/3f/d/9z/3P/c/9z/3f/d/93/3f/d/9z/
3P/c/9z/3P/c/9z/3P/c/9z/3P/a/9r/2v/a/9r/3P/c/9z/3P/a/9r/2v/a/9z/3P/c
/9z/2v/a/9r/2f/Z/9n/2f/Z/9r/2v/a/9r/2P/Y/9n/2f/d/97/3//g/+H/4//m/+b/
5v/n/+n/6v/s/+z/7P/q/+f/5f/l/+X/5v/m/+b/5P/j/+L/4f/h/+L/4v/i/9//3v/d
/9z/2//Z/9n/2f/Z/9n/2f/Z/9j/2v/a/9r/2v/a/9n/2f/Z/9r/2v/Z/9n/1//X/9f/
1//Y/9j/2P/Z/9v/2//b/9v/3P/h/+v/9v8DABYALwBTAIYAyQARAVgBngHiAScCXQJo
AjQC1AFUAawAAgCe/3n/b/9z/3n/c/90/4H/jf+X/5//qf+y/7v/xP/I/83/z//Q/9H/
0v/U/9T/1//Z/9n/2f/Z/9r/2v/b/9v/3f/d/93/3f/d/93/3f/d/97/3//f/+H/4v/i
/+L/4f/h/+H/4f/h/+H/4v/i/+P/4//j/+P/4//l/+b/5v/o/+n/6f/p/+n/6P/o/+f/
6P/p/+r/7P/s/+z/7f/u/+7/7//v//D/8//0//T/9P/0//f/+P/4//n/+v/7//z//f/+
//7///8AAAIAAwAFAAYABwAIAAkACwAMAA0AEAASABUAFwAYABoAHAAeAB8AIgAkACYA
KAAsAC4AMAAzADMANQA4ADoAPgBBAEUARgBIAEoATABOAFAAUQBTAFUAVwBYAFkAWgBb
AFsAWwBcAFwAXgBeAF4AXgBeAF4AXgBdAF0AXQBdAFsAWgBZAFgAVQBUAFIAUABMAEoA
SABEAD8APAA6ADcAMgAtACsAJgAmACEAHQAZABMAEAANAAoABwAEAAEA/v/+//v/+f/3
//b/9f/0//P/8//x//D/8P/v/+7/7v/u/+7/7v/u/+7/7P/s/+z/7P/s/+z/7f/t/+3/
7f/t/+7/7v/u/+7/7//w//D/8P/w//D/8P/w//D/8P/w//D/8P/w//D/8P/w//D/8P/v
/+//7//v/+7/7f/v/+7/7f/t/+v/6//r/+r/7P/s/+z/6//q/+n/6f/p/+n/6f/o/+j/
6v/p/+n/6f/o/+j/6P/o/+j/6P/o/+f/5f/l/+X/5P/l/+b/5//o/+j/6P/o/+f/5//n
/+f/5//n/+f/5//n/+T/5P/k/+T/5//n/+f/5//n/+b/5v/m/+T/5P/k/+T/5v/m/+b/
5v/m/+b/5v/m/+b/5v/o/+b/5v/k/+T/5P/k/+T/5P/k/+T/5v/m/+b/5f/j/+P/4//j
/+T/5P/k/+T/5P/k/+X/5f/n/+j/6f/q/+v/7f/w//D/8v/z//X/9v/2//b/9v/0//P/
8f/x//H/8P/w//D/7v/v/+7/7f/t/+7/7v/u/+v/6P/n/+b/5f/l/+X/5f/l/+X/5f/l
/+T/5P/k/+T/5P/k/+P/4//j/+b/5v/l/+X/4//j/+P/4//k/+T/5P/l/+f/5//l/+f/
6v/r//H/+v8HABgALwBPAHoAswD5ADwBgAHEAQUCPQJUAjAC3AFsAdoANAC8/4v/e/97
/4P/g/9+/4f/k/+d/6X/sf+6/8H/yv/Q/9X/1//Y/9v/3P/e/97/3//h/+H/4f/h/+L/
4v/j/+H/4//j/+P/5f/l/+X/5f/l/+b/5//n/+n/6v/q/+r/6f/p/+n/6f/p/+n/6v/q
/+v/6//r/+v/6f/r/+z/7P/s/+3/7f/t/+7/7v/v/+//7//v/+//8P/y//L/8//0//X/
9f/0//T/9f/2//b/9v/0//f/+P/4//v//P/9//7//f/+//7///8AAAIAAwAFAAYABwAI
AAkACwAMAA0AEAAQABMAFQAWABgAGgAcAB0AHgAgACIAJAAmACgAKgAtADEAMwA2ADgA
OgA9AEEAQgBEAEYASABKAEwATQBPAFEAUwBUAFUAVgBXAFcAVwBYAFoAXABcAFwAXABc
AFwAXABbAFsAWwBbAFkAWABXAFYAUwBSAFAATgBMAEoASABEAEEAPgA8ADkANAAvAC0A
KAAoACMAHwAbABYAEgAOAAoACQAGAAMAAAD+//v/+f/3//j/9//2//X/8//x//D/8P/t
/+z/7P/s/+z/7P/s/+z/7P/s/+z/7P/s/+z/7f/t/+v/6//r/+z/7v/u/+7/7//v/+7/
7f/s/+7/7v/u/+7/7v/u/+7/7v/u/+7/7v/u/+7/7v/t/+3/7f/t/+z/6//t/+z/6//r
/+r/6f/o/+b/6P/o/+j/5//o/+f/5//n/+X/5f/k/+T/5P/j/+P/4//i/+L/4v/i/+L/
4v/i/+H/4//j/+P/4v/g/+D/4P/g/+D/4P/g/9//3//f/9//3//h/+H/4f/h/+D/4P/g
/+D/3//f/9//3//h/+D/4P/g/97/3v/e/97/3v/e/+D/3v/e/97/3v/e/97/3v/e/+D/
4P/g/9//3f/d/93/3f/e/97/3v/e/97/3v/f/9//4f/i/+P/5P/j/+X/6P/o/+r/6//t
/+7/7v/u/+7/7P/s/+v/7P/t/+z/7P/s/+r/6f/o/+f/5//n/+b/5f/h/97/3f/c/9v/
3f/d/93/3f/d/93/3f/c/9r/2v/a/9r/2P/X/9f/1//a/9r/2f/Z/9n/2f/Z/9n/2P/Y
/9j/2f/b/9n/2f/b/97/4f/j/+z/9/8IAB0AOwBkAJ8A5QAoAWoBrgHxASUCQAIsAuYB
fAHuAEoA0P+d/4X/df95/3v/dP9z/33/if+T/5//qv+1/7z/wP/F/8n/zP/O/9D/0//U
/9X/1//X/9f/1//Y/9j/2f/b/93/3f/d/9v/2//b/9v/2//c/93/3f/f/+D/4P/g/9//
3//f/9//3//f/+D/4P/h/+H/4f/h/9//4f/i/+L/4//l/+b/5//m/+b/5//n/+f/5//n
/+j/6P/o/+n/6v/q/+v/6//s/+//8P/w//D/8P/z//T/9P/z//T/9f/2//f/+P/4//n/
+v/8//3///8BAAMABQAHAAcACAAJAAwADgARABMAFAAUABYAGAAZABoAHAAeACAAIwAm
ACkALQAvADEANAA2ADYAOQA9AD4AQABCAEQARgBGAEcASQBLAE0ATgBPAFAATwBPAE8A
UABQAFIAUgBSAFIAUgBSAFIATwBPAE8ATwBNAEwASwBKAEcARgBEAEIAQAA+ADwAOAAz
ADAALgArACYAIQAfABoAGgAVABEADQAJAAYAAwAAAP3/+v/3//T/9P/x/+//7f/s/+v/
6v/p/+n/5//m/+b/5f/k/+T/5P/m/+b/5v/m/+b/5v/m/+b/6P/o/+n/6f/r/+v/6//s
/+r/6v/q/+v/7P/s/+z/7P/u/+7/7v/u/+z/7P/s/+z/7v/u/+7/7v/u/+7/7f/t/+3/
7f/s/+v/6f/o/+f/5//l/+X/5f/k/+b/5v/m/+X/5P/j/+P/4//j/+P/4v/i/+T/4//j
/+P/4P/g/+D/4P/g/+D/4P/f/9//3//f/97/3v/e/97/3v/e/97/3v/d/9//3//f/9//
3//f/9//3//e/97/3v/e/9//3//f/9//3//e/97/3v/e/97/3v/e/97/3v/e/97/3v/c
/9z/3P/e/97/3v/e/97/3v/e/97/3P/c/9z/2//d/93/3f/d/9r/2v/a/9r/3P/c/93/
3f/f/+D/4f/i/+H/4//m/+b/6v/r/+3/7v/u/+7/7v/s/+v/6f/p/+n/7P/s/+z/6v/n
/+b/5f/l/+j/6P/o/+X/4P/f/97/3f/d/93/3f/d/93/3f/d/9z/3P/c/9z/3P/e/93/
3f/d/9z/3P/b/9v/3f/d/93/3f/e/97/3v/f/9//3//f/9//4v/n/+//+v8HABwANQBb
AI4A0wAfAWYBrAHyATMCZQJsAjQC0gFOAaIA/P+g/3//cf91/3v/df90/4P/j/+X/6H/
q/+0/7v/xP/K/83/0f/U/9P/1P/W/9b/1//Z/9n/2f/Z/9r/2v/b/9n/2//b/9v/3f/d
/93/3f/d/97/3//f/93/3v/e/97/4f/h/+H/4f/h/+H/4v/i/+P/4//j/+P/4//l/+b/
5v/m/+f/5//n/+r/6v/r/+v/6f/p/+n/6v/q/+r/6//s/+7/7//v//D/7//w//D/8P/y
//X/9v/2//X/9v/3//j/+f/6//r/+//+/wAAAQADAAIAAwAEAAUABwAIAAkADAAMAA8A
EQASABQAFgAYABkAHgAgACIAJAAkACYAKAArAC8AMQA0ADYANgA5AD0APgBAAEIARABG
AEoASwBNAE8ATwBQAFEAUgBTAFMAUwBUAFIAVABUAFQAVABUAFQAVABVAFUAVQBVAFIA
UABOAEwASQBIAEYARABAAD4APAA4ADUAMgAwAC0AKAAjACEAHAAYABMADwALAAkABgAD
AAAA/f/6//f/9P/y/+//7f/r/+r/6f/o/+f/5//l/+T/5P/j/+L/4v/i/+L/4v/i/+L/
4v/i/+L/4v/k/+T/5f/l/+P/4//j/+T/5v/m/+b/5//m/+b/5v/m/+b/5v/m/+b/6P/o
/+j/6P/m/+b/5v/m/+b/5v/l/+X/5f/l/+T/4//j/+L/4f/h/+H/4f/h/+D/3v/e/97/
3f/e/93/3f/d/9v/2//a/9r/2v/Z/9n/2f/a/9r/2v/a/9j/2P/Y/9f/2f/Z/9n/2P/a
/9r/2v/a/9j/2P/Y/9f/1//X/9f/1//X/9f/1//X/9f/2P/Z/9r/2f/Z/9n/2f/Z/9j/
2P/Y/9r/2v/a/9r/2P/Y/9j/2P/Y/9j/2P/Y/9j/2P/Y/9j/2P/Y/9j/2P/a/9r/2f/Z
/9n/2v/a/9r/2v/a/9r/2v/a/9r/2P/Y/9j/1//Z/9n/2f/Z/9j/2P/Y/9j/2P/Y/9n/
2f/b/9z/3f/e/9//4f/k/+T/5v/n/+n/6v/q/+r/6v/o/+f/5f/l/+X/5v/m/+b/5P/j
/+L/4f/h/+T/5P/k/+H/3v/d/9z/2//Z/9n/2f/Z/9n/2f/Z/9j/2P/Y/9j/2P/a/9n/
2f/Z/9r/2v/Z/9n/2f/Z/9n/2f/a/9r/2v/b/93/2//b/93/3v/h/+n/8v/9/wwAIwBB
AGoApQDrADABdAG2AfcBMwJSAjYC5AF4AeoARADC/4n/df9x/3n/ef90/33/i/+V/5//
qf+w/7f/wv/I/83/z//S/9X/1v/Y/9j/2f/b/9v/2//b/9z/3P/d/93/3//f/9//3//f
/9//3//f/+D/4f/h/+H/4v/i/+L/4//j/+P/4//l/+X/5v/m/+f/5//n/+f/5f/n/+j/
6P/o/+n/6f/p/+z/7P/t/+3/7//v/+//8P/w//D/8f/y//L/8//z//T/9f/2//b/9v/2
//n/+v/6//v//P/9//7///8AAAAAAQACAAQABQAHAAgACQAKAAsADQAOAA8AEgASABUA
FwAYABoAHAAeAB8AIgAkACYAKAAqACwALgAxADMANQA4ADoAPAA/AEMARABGAEgASgBM
AE4ATwBRAFMAUwBUAFUAVgBZAFkAWQBaAFoAXABcAFwAXABcAFwAXABdAF0AXQBdAFsA
WgBZAFgAVwBWAFQAUgBQAE4ATABIAEUAQgBAAD0AOgA1ADMALgAsACcAIwAfABsAGAAV
ABIADwAMAAkABgAEAAEA///9//7//f/8//v/+f/3//b/9v/1//T/9P/0//T/9P/0//T/
8v/y//L/8v/y//L/8//z//H/8f/x//L/9P/0//T/9f/2//b/9v/2//b/9v/2//b/9v/2
//b/9v/2//b/9v/2//b/9v/1//X/9f/1//T/8//z//L/8f/x//H/8f/x//D/8P/w//D/
7//u/+3/7f/t/+3/7f/s/+z/6v/p/+n/6f/o/+j/6P/o/+j/6P/o/+f/5//n/+f/5v/m
/+b/5v/m/+b/5v/m/+X/5f/l/+X/5f/j/+P/4//j/+T/5P/k/+T/5f/l/+X/5f/j/+L/
4v/i/+T/5P/k/+T/5P/k/+T/5P/i/+L/4v/i/+T/5P/k/+T/4v/i/+L/4v/i/+L/5f/l
/+T/4v/i/+L/4v/i/+L/4v/i/+L/4v/i/+H/4f/h/+H/4f/i/+L/4v/i/+D/4P/h/+H/
4//k/+X/5v/p/+v/7v/u/+7/7//x//L/8v/y//L/8P/v/+3/7f/t/+z/7P/s/+r/6f/o
/+f/5//m/+b/5v/j/+L/4f/g/9//3//f/9//3//d/93/3f/c/97/3v/e/97/3v/d/93/
3f/g/+D/3//f/97/3f/c/9v/3f/e/9//4f/j/9//3//h/+T/6f/z/wAADwAkAEEAZwCY
ANcAGQFWAZQB0gEFAh0CBAK+AVoB2gBEANL/oP+J/3v/f/+D/3v/fP+J/5H/mf+h/63/
tv+9/8T/zP/P/9P/1P/T/9T/1v/W/9n/2//b/9v/2f/a/9r/2//b/93/3f/d/9v/2//b
/9v/2//c/93/3f/d/97/3v/e/9//3//f/9//4f/h/+L/4v/h/+H/4f/h/+H/4//k/+T/
5P/l/+X/5f/k/+T/5f/l/+b/5//o/+r/6P/o/+n/6v/q/+v/6//s/+//8P/w//D/8P/z
//T/9P/1//b/9//4//f/+P/4//n/+v/8//3///8AAAEAAgADAAMABAAFAAgACAALAA0A
DgASABQAFgAXABgAGgAcAB4AHgAgACIAJQAnACkALAAuADAAMwA3ADgAOAA6ADwAPgA+
AD8AQQBDAEMARABFAEYARQBFAEUARgBGAEgASABIAEYARgBGAEYARwBHAEcARwBFAEQA
QwBCAEEAQAA+ADwAOAA2ADQAMAArACgAJgAjACIAHQAbABYAFAAPAAsABwADAAAA/f/6
//f/9P/x/+7/7P/p/+f/5f/k/+P/4v/h/+P/4f/g/+D/3//e/97/3v/e/97/3v/e/97/
3v/e/97/3//g/+L/4//h/+H/4f/i/+D/4P/g/+H/4v/i/+L/4v/i/+L/4v/i/+L/4v/i
/+L/4v/i/+L/4v/i/+L/4f/h/9//3//e/93/3//e/93/3f/f/9//3//e/9z/3P/c/9v/
2P/X/9f/1//X/9f/1v/W/9j/1//X/9f/1P/U/9T/1P/W/9b/1v/V/9P/0//T/9L/1P/U
/9T/1P/U/9T/1P/T/9H/0f/R/9H/0//T/9P/0//Q/9D/0P/Q/9P/0//T/9P/0f/Q/9D/
0P/O/87/zv/O/9D/0v/S/9D/0P/Q/9D/0P/Q/9D/0P/Q/9D/0P/Q/9D/z//P/8//z//P
/8z/zP/M/8z/zv/O/8//z//R/9L/0//U/9P/1f/Y/9j/3P/d/9//4P/g/+D/4P/e/9//
3f/d/93/3v/e/97/3P/a/9j/1v/V/9b/1v/W/9P/zv/N/8z/y//M/83/zv/P/8//z//P
/87/zP/M/8z/zP/N/83/zv/P/9D/0P/P/8//z//P/8//z//Q/9D/0P/R/9P/0f/R/9H/
1P/Z/9//6v/3/wwAJQBLAIIAxwATAVoBnAHiASMCTwJWAigCzAFKAaIAAACm/4X/b/9r
/3X/cf9s/3P/gf+J/5P/n/+o/7H/tv++/8P/x//I/8v/zP/O/87/z//R/9H/0f/T/9T/
1P/V/9P/1f/V/9X/1f/V/9X/1f/X/9j/2f/Z/9f/2P/Y/9j/2f/Z/9n/2f/Z/9n/2v/a
/93/3f/d/93/3f/f/+D/4P/e/9//3//f/+L/4v/j/+P/5P/l/+b/6P/o/+j/6f/q/+z/
7f/t/+7/7v/u/+3/7P/s/+//8P/w//H/8v/z//T/9//4//j/+f/8//7///8BAAIAAwAE
AAUABwAIAAkADAAMAA8AEQASABQAFgAYABkAHAAeACAAIgAkACYAKAArAC0ALwAyADQA
NgA5AD0APgBAAEIARABGAEgASQBLAE0ASwBMAE0ATgBNAE0ATQBOAE4AUABQAFAATgBO
AE4ATgBNAE0ATQBNAEkASABHAEYARQBEAEIAQAA+ADwAOgA2ADEALgAsACkAJgAhAB8A
GgAaABUAEQANAAkABgADAAAA///8//n/9v/y/+//7f/r/+v/6//r/+v/6//p/+j/6P/n
/+b/5v/m/+j/6P/o/+j/6P/o/+j/6P/q/+r/6//r/+v/6//r/+z/7P/s/+z/7f/w//D/
8P/w/+7/7v/u/+7/8P/w//D/8P/w//D/8P/w/+7/7v/t/+3/7//v/+7/7f/t/+z/6//r
/+v/6//r/+r/6P/o/+j/5//o/+f/5//n/+X/5f/k/+T/5v/l/+X/5f/k/+T/5P/k/+T/
5P/k/+P/4//j/+P/4v/i/+L/4v/i/+L/4v/i/+H/4f/h/+H/4f/j/+P/4//j/+D/4P/g
/+D/4f/h/+H/4f/h/+D/4P/g/+D/4P/g/+D/4P/g/+D/4P/g/+D/4P/g/+L/4v/i/+L/
4P/g/+D/4P/g/+D/4P/g/+D/4P/g/97/3v/e/97/4P/g/+D/3//f/9//3//f/97/3v/e
/97/4P/g/+H/4f/i/+L/4v/i/+T/5//r/+z/7P/t/+//8P/w//D/8P/u/+//7f/t/+3/
7P/s/+z/6v/r/+r/6f/p/+z/7P/s/+n/5P/j/+L/4f/h/+H/4f/h/+H/4f/h/+D/4v/i
/+L/4v/i/+H/4f/h/+L/4v/h/+H/4//j/+P/4//i/+L/4v/j/+X/5f/l/+f/6P/t//P/
/v8LABwANwBbAI4A0QAbAWQBqAHuATMCbQKCAlQC+AF6AdIAJACw/4n/ff9//4X/gf+C
/4//nf+j/6v/tf+8/8X/zv/U/9n/2//c/93/3v/g/+D/4f/j/+P/4//l/+b/5v/n/+X/
5//n/+f/5//n/+f/5//n/+j/6f/p/+n/6v/q/+r/6//r/+v/6//t/+3/7v/u/+//7//v
/+//7//x//L/8v/y//P/8//z//T/9P/1//X/9//3//f/+P/4//j/+f/6//r/+//7//z/
//8AAAAAAAD+/wEAAgACAAEAAgADAAQABwAIAAgACQAKAAwADQAPABAAEQASABMAFQAW
ABcAGgAaAB0AHwAgACIAJAAmACcAKAAqACwALgAxADQANwA7AD0APwBCAEQARABHAEsA
TABQAFIAVABWAFYAVwBZAFsAXQBeAF8AYABjAGMAYwBkAGIAZABkAGQAZgBmAGYAZgBl
AGUAZQBlAGUAZABjAGIAXQBcAFoAWABUAFIAUABMAEgARgBFAEMAPwA5ADYAMAAwACsA
JwAjAB8AHAAZABYAEgAOAAoABgAGAAMAAQD///z/+//6//n/+//5//j/+P/1//T/9P/0
//L/8v/y//L/9P/0//T/9P/y//L/8//z//X/9f/1//b/9v/2//b/9//2//b/9v/2//b/
9v/2//b/9v/2//b/9v/2//b/9v/2//b/9v/1//X/8//z//L/8f/y//L/8v/z//P/8//z
//L/8P/w//D/7//w/+//7//v/+3/7f/s/+z/7P/r/+v/6//q/+r/6v/q/+z/7P/s/+v/
6f/p/+n/6P/q/+r/6v/q/+r/6v/q/+n/5//n/+f/5//p/+n/6f/p/+j/6P/o/+j/5//n
/+f/5//p/+j/6P/o/+b/5v/m/+b/6P/o/+j/6P/o/+j/6P/o/+j/6P/o/+j/6P/o/+j/
6P/m/+b/5f/l/+f/5//n/+f/5//n/+f/5//m/+b/5v/m/+b/6P/o/+j/6P/m/+b/5v/l
/+f/5//n/+f/5P/k/+T/5P/m/+b/5//n/+f/6P/p/+r/6//t//D/8P/0//X/9//4//b/
9v/2//T/8//x//H/8f/y//L/8v/w/+3/7P/r/+v/7f/u/+//7f/q/+n/6P/n/+X/5f/l
/+X/5f/l/+X/5P/k/+T/5P/k/+T/4//j/+P/5P/k/+P/4//l/+X/5f/l/+T/5P/k/+X/
5f/n/+X/5//o/+v/7//4/wMAEgAlAEEAagCjAOcAMAF0AbQB9wEzAlgCSgL+AZQBDAFm
ANr/l/+B/3n/gf+D/37/g/+T/5//p/+x/7r/v//G/87/1f/X/9j/2//c/97/3v/f/+H/
4f/h/+H/4v/i/+P/4//l/+X/5f/l/+X/5f/l/+f/6P/p/+n/6P/o/+f/5v/p/+n/6f/p
/+n/6f/q/+r/6f/p/+n/6f/r/+3/7v/u/+z/7f/t/+3/8P/w//H/8f/x//H/8f/y//D/
8P/x//L/9P/1//X/9v/3//j/+P/4//j/+//8//z//f/+////AAABAAIAAgADAAQABgAH
AAkACAAJAAoACwANAA4ADwASABIAFQAXABgAGgAcAB4AHwAiACQAJgAoACgAKgAsAC8A
MwA1ADgAOgA6AD0AQQBCAEQARgBIAEoATgBPAFEAUwBTAFQAVQBWAFkAWQBZAFoAWgBc
AFwAXABeAF4AXgBeAF8AXwBfAF8AXQBcAFsAWgBXAFYAVABSAFIAUABOAEoARwBEAEIA
PwA+ADkANwAyAC4AKQAlACEAHQAaABcAFAARAA4ACwAIAAQAAQD///3//P/7//r/+f/3
//X/9P/0//P/8v/y//L/8P/w//D/8P/u/+7/7v/u/+7/7v/v/+//7//v/+//8P/u/+7/
7v/v//L/8v/y//L/8P/w//D/8P/w//D/8P/w//D/8P/w//D/8P/w/+//7//x//H/8P/v
/+3/7P/r/+v/6//r/+v/6v/q/+r/6v/p/+j/5//n/+f/6f/p/+j/6P/n/+X/5P/j/+T/
5P/k/+T/4v/i/+L/4f/j/+P/4//i/+L/4v/i/+L/4P/g/+D/3//h/+H/4f/h/+H/4f/h
/+H/4P/g/+D/4P/h/+H/4f/h/9//3v/e/97/3//g/+H/4v/h/+D/3//e/97/3v/e/97/
4P/g/+D/4P/e/97/4P/g/+D/4P/e/97/3v/e/+D/4P/g/9//3f/d/93/3f/c/9z/3P/c
/9z/3P/d/93/3//g/+H/4v/j/+X/6P/o/+z/7f/v//D/7v/u/+7/7P/p/+f/5//n/+r/
6v/q/+j/5f/k/+P/4//k/+T/5P/h/97/3f/c/9v/2f/Z/9n/2f/b/9v/2//a/9j/2P/Y
/9j/2v/Z/9n/2f/a/9r/2f/Z/9f/1//X/9f/2v/a/9r/2//b/9v/2//b/9z/4f/p//L/
//8UAC8AUwCEAMUACwFQAZIB1AEPAjkCNgL+AaABIAGCAPL/qP+L/3n/d/97/3f/dP99
/4X/jf+X/6P/rv+1/7z/wv/F/8f/zP/P/9D/0v/S/9H/0//T/9P/1f/W/9b/1//V/9f/
1//X/9f/1//X/9f/1//Y/9n/2f/X/9j/2P/Y/9f/1//X/9f/2f/Z/9r/2v/Z/9n/2f/Z
/9v/3f/e/97/3f/d/9z/2//d/97/4P/h/+D/3//e/97/4P/g/+H/4v/i/+P/4//k/+X/
5v/m/+b/5v/p/+r/6v/r/+z/7f/u/+//8P/w//H/8P/y//P/9f/2//f/+P/5//v//P/9
/wAAAAADAAUABgAGAAgACgALABAAEgAUABYAFgAYABoAHQAhACMAJgAoACgAKwAvADAA
MAAyADQANgA6ADsAPQA/AD0APgA/AEAAQQBBAEEAQgBCAEQARABEAEIAQgBCAEIAQQBB
AEEAQQA/AD4APQA8ADkAOAA2ADQANAAyADAALAAlACIAIAAdABwAFwAVABAADQAHAAIA
/f/7//j/9f/y/+//7P/p/+b/5P/h/9//3f/c/9v/2v/Z/9f/1f/U/9T/1P/U/9X/1v/U
/9T/1P/U/9b/1v/W/9b/1v/W/9f/1//V/9X/1f/W/9j/2P/Y/9n/2v/a/9r/2v/a/9r/
2v/a/9r/2v/a/9r/2P/Y/9j/2P/W/9b/1f/V/9f/1//W/9X/1//W/9X/1f/T/9P/0//S
/9D/0P/Q/8//0P/P/8//z//N/83/zP/M/8z/y//L/8v/zP/M/8z/zP/L/8r/yf/H/8n/
yf/J/8j/xv/G/8b/xv/I/8j/yP/H/8X/xf/F/8X/w//D/8P/w//E/8T/xP/E/8X/xf/F
/8X/w//C/8L/wv/D/8T/xf/G/8X/xP/D/8L/xP/E/8T/xP/C/8L/wv/C/8L/wv/C/8L/
wv/C/8H/wf/B/8H/wf/B/8P/w//D/8H/wP++/77/vv++/7//wP/B/8L/w//E/8X/xv/J
/8r/y//M/8//0P/R/9L/0v/S/9L/0v/Q/9D/0P/Q/87/zv/O/87/zP/M/8z/zP/J/8j/
x//G/8T/xP/E/8T/wv/C/8L/wv/E/8T/xP/E/8P/wv/B/8D/wv/C/8L/wv/C/8L/wv/C
/8L/wv/C/8L/xP/E/8T/xP/E/8T/xP/E/83/1P/b/+L/AQAeADsAWACbAN4AIQFkAZEB
vAHnAQ==
         </WaveFormData>
      </LeadData>
      <LeadData>
         <LeadByteCountTotal>10000</LeadByteCountTotal>
         <LeadTimeOffset>0</LeadTimeOffset>
         <LeadSampleCountTotal>5000</LeadSampleCountTotal>
         <LeadAmplitudeUnitsPerBit>4.88</LeadAmplitudeUnitsPerBit>
         <LeadAmplitudeUnits>��V</LeadAmplitudeUnits>
         <LeadHighLimit>2147483647</LeadHighLimit>
         <LeadLowLimit>268435456</LeadLowLimit>
         <LeadID>V5</LeadID>
         <LeadOffsetFirstSample>0</LeadOffsetFirstSample>
         <FirstSampleBaseline>0</FirstSampleBaseline>
         <LeadSampleSize>2</LeadSampleSize>
         <LeadOff>FALSE</LeadOff>
         <BaselineSway>FALSE</BaselineSway>
         <ExcessiveACNoise>FALSE</ExcessiveACNoise>
         <MuscleNoise>FALSE</MuscleNoise>
         <LeadDataCRC32>779651546</LeadDataCRC32>
         <WaveFormData>
6P/o/+n/6f/r/+v/6v/q/+j/6P/o/+n/6f/q/+r/6f/o/+f/5P/g/+D/4f/r////GwBB
AHIArgDzADcBeAG6AfMBFgIUAt0BjgEsAa4AMgDx/93/0//I/8H/tf+t/7D/tP+4/7v/
w//K/9H/1f/Y/9r/2//d/9v/2//d/97/4f/h/+H/4f/h/+H/4f/i/+L/5P/k/+P/5f/l
/+X/5f/m/+b/5//n/+f/5//n/+f/5//n/+j/6P/q/+r/6v/r/+v/6v/q/+r/6f/p/+n/
6v/s/+3/7f/t/+3/7P/r/+v/7f/t/+7/7v/u/+7/7v/v/+//7//w//L/9f/1//X/9v/1
//X/9P/0//j/+P/5//r/+v/7//z//f8AAAEAAgAEAAcACAAJAAoACwAMAA0AEAAUABYA
FgAYABkAGwAcAB0AHgAgACIAJAAnACoALgAxADEANQA2ADkAOwA+AEAAQwBHAEkASwBN
AE8AUQBTAFUAVwBZAFkAWgBaAFsAXABdAF4AXwBfAGAAYgBiAGIAYwBhAGEAYQBfAFwA
WwBaAFkAVQBTAFEAUABMAEgARgBDAEIAPgA7ADgAMwAwAC0AKQAlACEAHgAaABgAFQAS
AA8ADgAMAAkABwAGAAQAAQD///z/+v/6//n/+v/5//j/9//2//X/9f/1//f/9//3//b/
9v/2//X/9f/z//P/8//z//T/9f/2//f/9f/1//X/9v/4//j/+f/5//n/+f/5//n/+P/3
//b/9f/2//f/+P/5//n/+f/5//n/+f/5//n/+f/3//f/9//3//f/9v/2//b/9v/2//b/
9f/z//P/8//y//T/9P/0//P/8//y//L/8v/y//L/8v/y//T/9P/0//P/8f/x//H/8f/x
//H/8f/x//H/8P/w//D/8P/w//D/8P/u/+7/7v/u/+7/7v/u/+7/8P/w//D/8P/w/+//
7//v/+7/7v/u/+7/7v/u/+7/7v/u/+3/7f/t/+3/7//w/+7/8P/v/+7/7f/s/+z/7P/s
/+z/7v/u/+7/7v/s/+z/7P/s/+7/7v/t/+z/7P/t/+7/7v/v/+//8f/y//X/9v/4//n/
+P/5//r/+//9//3//f/7//n/+f/6//r/+v/6//r/+P/3//f/9v/2//j/+P/4//b/9f/z
//L/8f/w/+//7//v/+//7//u/+7/8P/w/+//7//w//D/7v/u//H/8f/x//H/8P/w//D/
8P/u/+//7//w//D/7//u/+3/6v/o/+z/8f/5/w0AKwBPAIAAugD5ADsBegG4Ae0BDgIE
AskBegEcAaIAMADz/+P/2f/S/8v/vf+3/7z/wP/E/8v/0f/Y/93/4f/k/+b/5//p/+n/
6f/r/+z/7f/t/+3/7f/t/+3/7f/u/+7/8P/w/+//8f/x//H/8f/y//L/8//z//X/9f/1
//X/9f/1//b/9v/2//b/9v/3//f/9v/2//b/9//3//f/+P/6//v/+//7//v/+v/5//n/
+//7//z//P/+//7//v////3//f/+/wAAAwADAAMABAAEAAUABQAGAAgACAAJAAoACgAL
AAwADQAOAA8AEAASABMAFAAVABYAFQAWABcAGgAeACAAIAAiACUAJwAoACkALAAuADAA
MgA2ADgAOwA9AD0AQQBCAEUASQBMAE4AUQBTAFUAVwBZAFsAXQBfAGEAYwBlAGUAZgBm
AGcAaABpAGwAbQBtAG4AbgBuAG4AbwBtAG0AbQBrAGoAaQBoAGcAZQBjAGEAYABeAFoA
WABVAFIATgBLAEgARQBCAD8AOwA4ADUAMwAwAC0AKQAlACEAIAAeABsAGQAaABgAFQAT
ABAADgAOAA0ADgANAAwACwAKAAkACQAJAAcABwAHAAYABgAGAAUABQAFAAUABQAFAAUA
BQAFAAUABwAHAAcACAAKAAoACwALAAkACQAJAAkACQAJAAkACQALAAsACwALAAkACQAJ
AAkACwALAAsACwAJAAkACQAJAAkACAAIAAgACgAKAAoACQAJAAkACQAIAAgACAAIAAcA
CQAIAAgACAAIAAgACAAIAAoACgAKAAkABwAHAAcABwAHAAcABwAHAAkACAAIAAgACAAI
AAgACAAKAAoACgAKAAgACAAIAAgACAAIAAgACAAIAAcABwAHAAYABgAGAAYABwAIAAkA
CgAKAAkACQAJAAkACQAMAAoACgAIAAgACAAIAAoACgAKAAoACgAKAAoACgAIAAgACAAI
AAoACgAJAAgACgALAAwADAALAAsADQAOABEAEgAUABUAFAAVABYAFwAZABkAGQAXABcA
FwAYABgAGAAYABgAFgAXABcAFgAWABQAFAAUABIAEQAPAA4ADQAMAAsACwALAA0ADQAM
AAwADgAOAA0ADQAMAAwACgAKAAsACwALAAsACgAKAAoACgAKAAsACwAMABAADwAOAAsA
CgAIAAYABwAPAB0ANwBZAIQAuADzADEBcAGsAeMBCAIMAt0BkgE+AdQAYAAVAPv/8f/q
/+X/2//T/9L/1v/a/9//5//s//H/9f/6//7//f/9//////8BAAIAAQABAAEAAQADAAMA
AwAEAAIABAAEAAMAAwADAAMAAwAEAAQABQAFAAcABwAHAAcABQAFAAYABgAGAAYABgAH
AAcABgAGAAYABwAHAAcACAAIAAkACQAJAAgACAAIAAkACQAJAAoACgAMAAwADAANAA0A
DQAOABAAEQARABEAEgAQABEAEQASABQAFAAVABYAFgAXABgAGQAYABkAGgAcAB8AIAAh
ACIAIwAkACUAKAAqACwALAAuAC8AMQAyADMANQA2ADcAOAA8AD4AQQBDAEUASQBKAE0A
UQBUAFYAWQBbAF0AXwBhAGEAYwBlAGcAaQBrAGsAbABsAG0AbgBvAHEAcwB0AHYAdgB2
AHYAdwB1AHUAdQBzAHIAcQBwAG8AbwBtAGsAagBoAGQAYgBfAFwAWABVAFIATwBMAEkA
RQBDAD8APAA4ADQAMQAuACsAKAAmACMAIQAgAB4AGwAZABoAGAAYABcAFgAVABQAEwAQ
AA8ADwAPAA8ADwAPAA4ADAAMAAsACwALAAsACwALAAsACwALAAsACwALAAsADAAMAAwA
DQANAAsACwALAAsACQAJAAkACQALAAsACwALAAsACwALAAsACwALAAsACwAJAAkACQAJ
AAgABgAFAAQABgAGAAYABQAFAAUABQAEAAQABAAEAAMAAwACAAIAAgACAAIAAgACAAAA
AAAAAP/////////////9//3//f/9//3//P/8//z/+v/6//r/+v/8//z//P/8//z//P/8
//z/+v/6//r/+v/8//v/+//7//r/+v/6//r/+v/6//z/+v/6//r/+v/6//r/+v/6//r/
+v/6//r/+P/4//j/+P/4//j/9//2//X/9f/1//T/9f/1//f/+P/5//r//P/9//z//f/+
/////f/9//3/+//7//v//P/8//r/+v/6//j/9v/1//P/8v/y//L/8v/w/+//7f/s/+v/
6P/n/+f/5//n/+f/5v/m/+b/5v/l/+X/4//i/9//3v/e/93/3P/b/9v/3P/d/97/2//b
/9r/2v/Y/9n/1v/T/9L/0P/M/8n/zf/b//P/EwA+AHIAsQDzADABbgGnAdAB2AGzAWoB
EgGiACoA2f/B/7X/pv+h/5v/kf+K/4z/kP+V/5v/pP+r/63/rv+w/7P/tf+2/7f/uv+8
/73/vf+9/73/v/+//7//wP/A/8L/wv/B/7//v/+//7//v/++/77/vf+//7//v/+//7z/
u/+7/7r/uP+4/7j/uf+7/7r/uv+6/7n/uf+5/7r/vP+9/73/vf+8/7z/vP+9/73/vf++
/77/vP+8/7z/vf+7/7v/vP++/8H/wf/B/8L/xP/F/8X/xv/H/8b/xv/G/8j/yf/K/8v/
yv/L/8z/zv/R/9L/0//U/9T/1P/U/9b/2f/c/93/4P/f/+H/4v/j/+T/5v/o/+r/7v/w
//P/9f/3//v//P///wEABAAGAAkADQAPABEAEwAVABcAGQAbAB8AIQAhACIAIgAjACQA
JQAmACcAJwAoACgAKAAoACkAJwAnACcAJQAlACUAJQAlACEAHwAdABwAGgAWABQAEQAM
AAgABQACAP3/+v/3//P/8P/t/+v/6P/m/+P/4P/d/9z/2v/X/9X/1P/S/8//zf/M/8r/
yv/J/8j/x//G/8X/xP/D/8P/w//F/8X/xf/E/8T/xP/D/8P/xf/F/8X/xf/G/8f/yP/J
/8f/x//H/8j/yv/K/8v/y//L/8v/y//L/8n/yf/J/8n/yv/L/8z/zf/L/8v/y//L/8v/
y//L/8v/x//H/8f/x//J/8j/yP/I/8r/yv/K/8n/x//H/8f/xv/G/8b/xv/F/8b/xv/H
/8j/yP/I/8j/yP/I/8j/yP/H/8f/x//H/8f/x//H/8f/x//J/8j/yP/I/8r/yv/K/8r/
zP/M/8z/zP/M/8z/zP/M/8z/zP/M/8z/zv/N/83/zf/O/87/zv/O/9D/0P/Q/9D/0v/P
/8//0P/S/9L/0v/S/9L/0v/S/9L/0P/Q/9D/0P/S/9L/0v/S/9D/0P/P/87/z//R/9P/
1P/T/9P/1f/W/9f/2P/a/9v/3v/f/+D/4f/f/9//3//d/93/3f/e/97/4P/g/+D/3v/c
/9v/2f/Y/9r/2v/a/9j/1f/T/9L/0f/Q/8//z//P/8//z//O/87/0P/Q/8//z//S/9L/
0P/Q/8//z//P/8//0P/Q/9D/0P/S/9P/0//U/9T/0//Q/8//zv/M/8z/z//Z/+3/CwAz
AGQAogDlACkBbAGqAdsB+AHqAasBXAH6AH4ADgDZ/8n/u/+0/63/n/+b/57/pP+o/6//
tf+4/73/wf/G/8j/y//N/83/zf/P/9D/z//P/8//z//R/9H/0f/S/9L/1P/U/9P/0//T
/9P/0//W/9b/1//X/9f/1//X/9f/1//X/9j/2P/Y/9j/2P/Z/9n/2P/Y/9j/2//b/9v/
3P/a/9v/2//b/9z/3P/c/93/3f/d/97/3v/e/97/3v/f/+H/4f/i/+T/4//j/+P/5P/m
/+f/5//o/+r/6v/r/+z/7P/t/+7/7//w//H/8v/0//P/9P/1//b/+P/6//z/AAAAAAIA
AgAEAAcACQAKAAsAEAASABQAFgAYABoAHQAfACMAJwAoACsALQAwADIANQA3ADkAOwA9
AEEAQwBFAEcASQBLAEsATABOAE8AUABRAFAAUQBRAFIAUgBSAFIAUwBVAFUAVQBTAFAA
TwBOAE0ASwBJAEcARgBCAD4APAA5ADgANAAxAC4AKwAoACUAIQAdABkAFgASABIADwAM
AAkABgAEAAEA///+//z/+f/3//j/9v/2//X/8v/x//D/7//w/+//7//v/+//7//v/+7/
7v/u/+3/7f/t/+3/7f/t/+3/7f/t/+3/7f/t/+3/7v/u/+7/7//v/+//7//v/+//8f/x
//H/8f/v/+//7//v//D/8f/y//P/8f/x//H/8f/v/+//7//v/+//7v/u/+7/7P/s/+z/
6//t/+3/7f/s/+r/6v/q/+n/6f/o/+j/6P/o/+j/6P/o/+j/6P/o/+f/6f/p/+n/6f/p
/+n/6f/p/+n/6P/o/+j/6P/o/+j/6P/m/+b/5v/m/+j/6P/o/+j/5v/m/+b/5v/o/+f/
5//n/+j/6P/o/+j/5v/m/+b/5v/o/+f/5//n/+f/5//o/+j/6f/p/+n/6f/p/+n/6f/p
/+n/6P/m/+b/5v/m/+f/6P/p/+r/6P/o/+j/6P/o/+j/6P/o/+j/6P/n/+b/6P/p/+r/
6v/r/+v/7f/u/+3/7v/w//H/8v/z//T/9f/3//f/9//1//X/9f/2//b/9v/2//b/9P/z
//P/8v/y//P/9P/1//T/8f/v/+7/7f/s/+v/6//r/+v/6//q/+r/6v/q/+n/6f/s/+z/
6v/q/+v/6//r/+v/6//s/+3/7v/u/+//7//w/+7/7//s/+v/6v/o/+j/6//x//3/FQA3
AGIAlADRABEBTgGMAcMB7AH2Ac0BhAEyAcwAVAABAOX/2//Q/8v/v/+1/7b/vP/C/8f/
z//U/9f/2//g/+L/4//l/+f/5//p/+r/6//r/+v/6//r/+v/6//s/+7/8P/w/+//7f/t
/+3/7f/u/+7/7//v//H/8f/x//H/8f/x//L/8v/0//T/9P/1//X/9P/0//T/9f/1//X/
9v/2//f/9//3//r/+v/6//v//f/9//7//v/+//7//v////////8AAAIAAwADAAMABAAG
AAcABwAIAAoACgALAAwACgALAAwADQAQABEAEgAUABMAFAAVABYAFwAYABkAHAAeACAA
IAAiACMAJQAmACcAKgAsAC4AMAAwADIANQA3ADkAPQA+AEEAQwBGAEgASwBNAE8AUQBT
AFUAVwBZAFsAWwBdAF0AXgBiAGMAZABlAGYAZwBnAGgAaABoAGgAaQBpAGkAaQBnAGgA
ZwBmAGUAZQBjAGEAYABeAFoAWABVAFMAUABOAEwASwBIAEUAQQA9ADkANgAyADAALQAq
ACcAJgAkACEAHwAeABwAGQAXABYAFAAUABMAEAAPAA4ADQAOAA0ADQANAA0ADQANAAwA
CgAKAAkACQALAAsACwALAAsACwALAAsADQANAA0ADgAOAA4ADwAPAA8ADwAPAA8AEQAR
ABEAEQAPAA8ADwAPAA8ADwAPAA8AEQARABEAEQAPAA8ADwAPABEAEAAQABAADgAOAA4A
DQANAA0ADQAMAA4ADgAOAA0ACwAKAAoACgAKAAoACgAKAAgACAAIAAcACQAJAAkACQAJ
AAkACQAJAAkACAAIAAgACgAKAAoACgAIAAgACAAIAAYABgAGAAYABwAIAAkACgAIAAcA
BwAHAAgACAAIAAgACAAIAAgACAAGAAUABQAFAAUABQAGAAYAAwADAAMAAwAFAAUABwAH
AAYABAAEAAQABAAGAAYABgAGAAYABgAGAAYABAAEAAQABAAEAAQAAwACAAIAAwAEAAQA
AwADAAUABgAIAAoADQAPAA4ADwAQABEAEwATABMAEQAQAA8ADwAOAA4ADgAOAAwACwAL
AAoACgAKAAoACgAIAAcABQAEAAMAAAD///////8BAAEAAAAAAAIAAgABAAEAAgACAAAA
AAABAAEAAQABAP7//v/+//7/AAABAAEAAgAEAAEA/v/7//j/+P/6////DQAlAEUAbQCc
ANIADwFJAYIBtAHbAeQBwAF7AS4BzABcABAA9f/r/9//2v/V/8v/x//K/8z/0P/X/9//
5P/n/+v/7v/w//H/8//z//P/9f/2//n/+f/5//n/+P/3//b/9v/4//r/+v/5//f/9//3
//f/+P/4//n/+f/7//v/+//7//v/+//8//z/+v/6//r/+//7//r/+v/6//n/+f/5//r/
+v/7//v/+//8//z//P/9//////8AAAAA///+//3//f/9//3//v8AAP///////wAAAQAD
AAQABgAGAAYABwAIAAYABwAIAAkACgALAAwADgAPABAAEQASABEAEgATABYAGAAaABoA
HAAdAB8AIAAhACIAJAAmACgAKgAsAC8AMQAxADUANgA5AD0AQABCAEUARQBHAEkASwBL
AE0ATwBRAFEAUwBTAFQAVgBXAFgAWQBaAFsAWwBcAFwAXABcAF0AXwBfAF8AXQBcAFsA
WgBZAFkAVwBVAFQAUABMAEoARwBCAD4AOwA4ADcANAAxAC0AKQAlACIAHgAaABcAFAAR
AA4ADAAJAAcABgAEAAEA//8AAP7//v/9//r/+f/4//f/9P/z//P/8//y//H/8P/u/+v/
6v/o/+f/6f/p/+n/6f/n/+f/5//n/+T/4//i/+L/4v/i/+P/4//j/+P/4//j/+H/4f/h
/+H/4f/h/+H/4f/j/+P/4//j/+L/4f/g/9//2//b/9v/2//Z/9j/2P/Y/9b/1v/W/9X/
1//X/9f/1v/V/9T/0//R/8//zv/O/87/y//K/8n/yP/K/8r/yv/J/8f/x//H/8f/yf/J
/8n/yf/I/8b/xf/E/8P/wv/B/8D/wv/C/8L/wv/B/8D/v/++/7z/vP+8/7z/uf+3/7b/
tf+0/7T/tP+0/7b/uP+4/7b/tv+0/7T/tP+0/7L/sv+y/7L/sf+w/6//rv+u/67/rv+u
/67/rv+t/6z/rP+t/67/rv+u/63/rv+u/6//sP+y/7P/tP+1/7b/t/+5/7n/uf+3/7f/
t/+4/7j/uv+6/7r/uP+2/7X/s/+y/7L/sv+y/7D/rf+r/6r/qf+q/6n/qf+p/6n/qf+o
/6j/p/+m/6T/o/+m/6b/pP+k/6f/p/+n/6f/pP+k/6T/pP+m/6f/p/+o/6j/p/+m/6X/
ov+g/57/of+r/7//3f8FADwAfADDAAUBRgGGAbkB1AHIAY0BOgHSAE4A3P+r/53/jf+E
/3//d/9v/3D/dP94/33/hf+M/4//k/+Y/5z/n/+h/6P/o/+l/6b/pf+l/6X/pf+m/6f/
qP+q/6j/qv+q/6n/q/+r/6v/q/+u/67/r/+v/63/rf+t/63/r/+v/7D/sP+y/7L/sv+z
/7P/sv+y/7L/tf+1/7X/tv+0/7X/tf+1/7j/uP+4/7n/u/+7/7z/vP+8/7z/vP+9/73/
vf++/8D/v/+//7//wP/A/8H/wf/C/8b/xv/H/8j/yv/L/8z/zf/Q/9H/0v/U/9X/1v/X
/9j/2f/a/9v/3v/i/+T/5P/m/+f/6f/q/+v/8P/y//T/9v/4//r//f///wMABwAIAAsA
DQAQABIAFQAXABkAGwAdACEAIwAlACcAJwApACkAKgAsAC0ALgAvADAAMQAxADIANAA0
ADQANQAzADMAMwAxAC4ALQAsACsAKwApACcAJgAkACAAHgAbABcAEgAOAAoACQAGAAMA
///5//X/8v/u/+7/6//o/+X/5P/i/9//3f/a/9j/1f/T/9T/0v/S/9H/0v/R/9D/z//O
/83/zf/N/8//z//P/87/0P/Q/8//z//Q/9H/0v/T/9P/0//T/9P/1f/V/9X/1v/W/9b/
1//X/9X/1f/V/9X/1//X/9f/1//Z/9n/2f/Z/9f/1//X/9f/2f/Z/9n/2f/V/9X/1f/V
/9f/1v/W/9b/1v/W/9b/1f/X/9f/1//W/9b/1v/W/9X/1//W/9b/1v/Y/9j/2P/Y/9b/
1v/W/9X/1//X/9f/1//X/9f/1//X/9X/1P/U/9T/1v/W/9b/1v/Y/9j/2P/Y/9b/1v/W
/9b/2P/Y/9j/2P/a/9n/2f/Z/9z/3P/c/9z/2v/a/9r/2v/c/9v/2//b/93/3f/e/97/
2//b/9v/2//d/93/3v/e/97/3v/e/9z/3P/c/9z/3v/e/97/3v/g/+D/4P/g/+D/4P/f
/97/4P/h/+L/4v/h/+H/4//k/+X/5v/o/+n/6v/r/+z/7f/v/+//7//t/+3/7f/u/+7/
7v/u/+7/7P/t/+3/7P/s/+z/7P/s/+r/6f/n/+b/5f/m/+X/5f/l/+P/4//i/+L/5P/k
/+P/4//k/+T/4v/i/+P/4//j/+P/4//k/+X/5v/k/+X/5f/m/+b/5f/k/+P/4P/e/97/
4f/r//3/GwA/AHAArADtAC8BcAGuAeUBCgIIAtEBggEmAawAMgDt/9v/0f/I/8H/tf+v
/7T/uP+8/8H/xf/K/8//1f/Y/9r/2//d/93/3f/f/+D/4f/h/+H/4f/j/+P/4//k/+L/
5P/k/+P/5f/l/+X/5f/m/+b/5//n/+f/5//n/+f/5//n/+j/6P/o/+j/6P/p/+n/6P/o
/+j/6f/p/+n/6v/s/+3/7f/t/+7/7v/u/+//7//v//D/8P/y//L/8v/z//P/8//0//b/
9//3//f/+P/6//v/+//8//z//P/9//7//v///wAAAQACAAMABAAGAAcACAAJAAoACwAM
AA0AEAASABQAFAAWABkAGwAcAB0AHgAgACIAJAAoACoALQAvADEANQA2ADkAOwA+AEAA
QwBFAEcASQBLAEsATQBPAFEAVQBXAFcAWABYAFkAWgBbAF4AXwBfAGAAYABgAGAAYQBh
AGEAYQBfAGAAXwBeAF0AWQBXAFUAVABSAE4ATABJAEcARABCAEAAOwA4ADUAMQAvACsA
KAAkACIAHwAcABkAFAASAA8ADQAOAAwACQAHAAQAAgACAAEAAgABAAAA///8//v/+//7
//v/+//7//r//P/8//v/+//5//n/+f/5//v/+//7//v/+//7//v//P/8//z//f/9//3/
/f/9//3//f/9//3//f///////////////////////f/9//3//f/9//3//f/9//3//P/8
//z//P/8//z/+//7//v/+//6//r/+v/6//n/+//6//r/+v/6//r/+v/6//r/+v/6//n/
+f/5//n/+f/5//n/+f/5//v/+v/6//r/+P/4//j/+P/6//r/+v/6//r/+v/6//r/+P/4
//j/+P/6//n/+f/5//r/+v/6//r/+v/6//r/+v/8//v/+//7//n/+f/6//r/+//7//v/
+//5//n/+f/5//v/+//7//v/+v/6//r/+v/6//r/+v/6//r/+v/6//r/+v/6//r/+v/6
//z//P/8//z/+v/6//n/+P/6//v//P/8//3//f///wAA//8AAAIAAwAGAAcACAAJAAkA
CQAJAAcABwAHAAgACAAIAAgACAAGAAMAAwACAAIAAwAEAAUABAABAP///v/9//z/+//7
//v/+//7//r/+v/4//j/9//3//r/+v/4//j/9//3//f/9//4//j/+P/4//j/+f/5//r/
+v/7//r/9//2//b/9P/1//v/BwAbADsAZACWANMAEQFOAYwBxQHwAQAC4QGaAUoB6ABw
ABUA7//j/9r/0//J/73/vP/E/8r/z//V/9r/3f/h/+T/6P/p/+n/6f/p/+v/7P/r/+v/
6//r/+z/7f/u//D/8P/y//L/8f/x//H/8f/x//D/8P/x//H/7//v/+//7//x//H/8v/y
//L/8v/y//P/8//y//L/8v/z//P/8//0//T/9f/1//X/9v/2//b/9//3//f/+P/4//j/
+P/4//n/+f/5//r//P/9//3//f/+//z//f/9//7//v/+////AAACAAMABAAFAAQABQAG
AAgACQAKAAsADAANAA4ADwASABIAFAAUABYAFwAZABoAGwAeACAAIgAkACUAJgAoACkA
KwAvADAAMwA1ADgAOgA9AEEAQwBFAEcASQBLAE0ATwBPAFEAUQBSAFYAVwBYAFkAWgBb
AFsAXABcAFwAXABdAF8AXwBfAF0AXgBdAFwAWwBZAFcAVQBUAFQAUABOAEsASABEAEEA
PgA9ADoANwAzAC8AKwAoACQAJAAhAB4AGwAXABQAEAANAAoACAAFAAMAAgAAAAAA///+
//3//P/7//r/+f/5//n/9//3//f/9v/2//b/9f/1//X/9f/1//X/9f/1//X/9f/1//X/
9f/2//j/+P/5//n/9//3//f/9//3//f/9//3//f/9//3//f/+f/5//n/+f/3//f/9//3
//f/9//3//f/+f/4//j/+P/4//j/+P/3//f/9//3//b/+P/4//j/9//1//T/9P/0//b/
9v/2//b/9P/0//T/8//1//X/9f/1//f/9//3//f/9v/0//P/8v/y//L/8v/y//L/8v/y
//L/9P/0//T/9P/2//b/9v/2//T/8//z//P/9v/2//b/9v/2//b/9v/2//T/8//z//P/
9f/1//b/9v/3//b/9v/2//b/9v/0//T/9P/0//b/9v/2//b/9v/2//b/9v/1//T/8v/w
//L/8//0//T/9f/1//f/+P/5//r//P/9/wAAAQACAAMAAQABAAEA////////AAAAAP7/
/v/+//z//f/9//z//P/8//z//P/6//j/9f/z//H/8v/x//H/8f/x//H/8P/w//D/8P/v
/+//8P/w/+7/7v/v/+//7//v/+7/7v/u/+7/8P/x//H/8v/y/+//7v/r/+j/6P/m/+f/
8f8FACUASwB8ALYA9wA3AXIBrAHdAfQB4gGlAVQB8gB6ABYA7f/f/9H/yP/D/7v/tf+0
/7j/vP/B/8f/zv/T/9X/2P/Y/9n/2//c/93/4P/i/+P/4//j/+P/5f/l/+X/5v/l/+b/
5f/j/+P/4//j/+P/5P/k/+X/5f/l/+X/5f/l/+X/5f/m/+b/5P/k/+T/5f/n/+b/5v/m
/+f/5//n/+j/5v/n/+f/5//q/+r/6v/r/+r/6f/p/+j/6P/o/+j/6f/p/+n/6v/s/+3/
7f/t/+7/7P/t/+3/7v/w//D/8f/y//L/8//0//X/9v/3//j/+v/6//r/+v/6//z//v8A
AAQABAAGAAYACAAHAAkACgALABAAEgAUABYAFwAYABoAGwAeACMAJQApACoALAAtAC8A
MQAzADUANwA5ADsAPQA/AD8AQQBBAEIARgBHAEgASQBJAEkASABIAEgASABIAEkASQBJ
AEkARwBGAEUARABDAEAAPQA6ADgAOAA0ADIALwArACYAIgAeABkAFgATAA8ACgAFAAEA
/P/4//X/8v/v/+z/6v/n/+X/4v/g/93/2//Y/9b/1v/V/9P/0f/P/83/zf/N/87/z//O
/83/zP/K/8z/zP/L/8v/zf/N/83/zf/L/8v/y//L/8n/yf/J/8r/yP/I/8n/yf/J/8n/
yf/J/8n/yf/J/8n/x//H/8f/x//F/8X/xf/F/8X/xf/F/8X/w//D/8P/w//B/8D/wP/A
/77/vv++/73/vf+9/73/vP+8/7z/vP+7/7v/uv+6/7r/uv+6/7r/uv+4/7j/uP+3/7n/
uf+5/7n/t/+3/7f/t/+3/7b/tv+2/7j/uP+4/7j/tv+2/7b/tv+4/7j/uP+4/7j/uP+4
/7j/uP+3/7f/t/+6/7r/uv+6/7n/uP+3/7b/t/+3/7j/uf+3/7f/uP+4/7f/t/+3/7f/
t/+3/7f/t/+1/7X/tf+1/7j/uP+4/7b/tv+1/7T/s/+y/7P/tP+1/7b/t/+4/7n/uv+7
/7z/vf++/8H/wv/D/8T/wv/C/8L/wv/E/8T/xP/E/8T/xP/E/8T/w//C/8H/wP+//77/
vf+8/7v/uv+5/7j/uP+4/7j/uP+6/7r/uv+6/7n/uP+3/7b/uP+4/7j/uP+4/7j/uP+4
/7j/uP+4/7j/uv+6/7r/uv+5/7j/t/+2/7f/uP+5/7r/2P/2/xQAMgByALAA7gAsAVMB
egGhAQ==
         </WaveFormData>
      </LeadData>
      <LeadData>
         <LeadByteCountTotal>10000</LeadByteCountTotal>
         <LeadTimeOffset>0</LeadTimeOffset>
         <LeadSampleCountTotal>5000</LeadSampleCountTotal>
         <LeadAmplitudeUnitsPerBit>4.88</LeadAmplitudeUnitsPerBit>
         <LeadAmplitudeUnits>��V</LeadAmplitudeUnits>
         <LeadHighLimit>2147483647</LeadHighLimit>
         <LeadLowLimit>268435456</LeadLowLimit>
         <LeadID>V6</LeadID>
         <LeadOffsetFirstSample>0</LeadOffsetFirstSample>
         <FirstSampleBaseline>0</FirstSampleBaseline>
         <LeadSampleSize>2</LeadSampleSize>
         <LeadOff>FALSE</LeadOff>
         <BaselineSway>FALSE</BaselineSway>
         <ExcessiveACNoise>FALSE</ExcessiveACNoise>
         <MuscleNoise>FALSE</MuscleNoise>
         <LeadDataCRC32>1960805169</LeadDataCRC32>
         <WaveFormData>
7P/s/+z/7P/u/+7/7v/u/+z/7P/t/+3/7f/u/+7/7f/r/+r/5v/j/+H/4f/o//j/DgAt
AFIAfwCvAOIAFwFJAXEBiwGKAWkBNQH3AKEAUAAjABMABAD1/+b/2P/Q/9D/0v/S/9P/
2P/d/9//4//l/+f/5//m/+T/5v/m/+b/6f/p/+n/6f/p/+r/6//s/+z/7f/t/+3/7P/s
/+z/7P/s/+z/7P/s/+3/7f/t/+3/7f/t/+3/7f/u/+//7//v/+3/7f/t/+3/7f/t/+3/
7f/t/+3/7v/u/+z/7P/s/+z/7f/u/+7/7v/u/+7/7v/u/+//7//x//H/8f/x//L/8v/w
//H/8v/y//X/9v/2//f/9v/3//f/+P/7//z//f/+/wEAAgACAAIABAAFAAYABwALAA0A
DgAPABAAEQASABMAFQAWABkAGwAfACAAIgAkACQAJgApACsALwAxADMANQA3ADkAOgA7
AD4APwBAAEMARABFAEYARwBIAEkASgBLAE4ATgBPAE8ATQBNAE4ATgBMAEwATABMAEoA
SQBIAEcARABDAEAAPgA8ADoAOAA2ADQAMQAvACwAJwAlACIAHwAcABkAFgAUAA8ADAAJ
AAcABgAEAAEAAAD+//z/+v/4//X/9f/0//P/9P/0//T/9f/0//P/8//z//X/9P/z//P/
8v/x//D/7//v/+//8P/w//L/8v/y//L/8v/y//L/8v/z//P/8//z//b/9v/1//X/8//z
//P/8//1//X/9f/1//X/9f/1//b/9v/2//b/9v/0//T/9f/1//P/8//z//P/9f/1//P/
8//z//L/8v/z//H/8f/x//H/8P/w/+//7//v/+//8P/w//L/8v/x//D/8P/w//D/8f/v
/+//7//v/+//7//u/+7/8P/w//D/8P/x//H/8P/w/+7/7v/u/+7/7v/v/+//7//v/+//
7//v/+//7//u/+7/7//v/+//7v/w//D/8P/x//H/8f/x//L/8v/w//D/8P/w/+7/7v/u
/+7/7//v/+//7//v/+//7v/u//D/8P/v/+//7//v/+//8P/w//H/8//0//b/9//4//n/
+P/5//r/+//7//v/+//7//n/+f/5//n/+v/6//r/+f/5//f/9//3//n/+v/6//j/+f/2
//X/8//y//L/8v/y//D/8P/w//D/8P/w//D/7//x//H/8P/w//L/8v/y//L/8f/w/+//
7v/x//H/8f/y//L/8f/v/+7/6v/n/+f/6f/w/wAAGAA1AFwAhwC1AOgAFwFHAXEBhwGC
AV0BKQHrAJcASgAfAA0AAAD1/+j/2P/S/9L/1P/U/9n/3P/h/+X/5f/n/+f/5//o/+j/
6v/q/+r/7f/t/+3/7f/r/+z/7f/u/+7/7//v/+//7v/u/+7/7v/u/+7/7v/u/+//7//v
/+//7//v/+//7//w//H/8f/x//H/8f/x//H/8//z//P/8//z//P/9P/0//L/8v/y//L/
9f/2//b/9v/2//b/9v/2//X/9f/3//f/9//3//j/+P/6//v//P/8////AAAAAAEAAgAD
AAMABAADAAQABQAGAAgACgALAAwADAANAA4ADwATABUAFgAXABgAGQAaABsAHQAeACEA
IwAnACgAKgAsAC4AMAAzADUANwA5ADsAPQBBAEMARABFAEYARwBIAEsATgBPAFAAUQBS
AFMAVABVAFYAVgBXAFcAVwBXAFgAWABWAFYAVgBWAFYAVQBUAFMAUABPAEwASgBKAEgA
RgBEAEAAPQA7ADgANQAzADAALQAsACkAJgAkAB8AHAAZABcAFgAUABEAEAAQAA4ADAAK
AAkACQAIAAcACQAIAAcABwAGAAUABQAFAAUABAADAAMAAwADAAMAAwABAAEAAgACAAIA
AgACAAIAAgACAAIAAgADAAMAAwADAAQABAADAAMAAwADAAMAAwADAAMAAwADAAMAAwAD
AAQABAAEAAQABAAAAAAAAQABAAEAAQABAAEAAwADAAEAAQABAAAAAAABAP//////////
AAAAAP//////////AAAAAAAAAAD///7//P/8//z//f/////////////////+//7//P/8
//z//P/9//3//P/8//z//P/8//z//P/9//3//f/7//v/+//7//v/+//6//r//f/9//3/
/P/8//z//P/9//v//f/9//7//P/6//r/+v/6//z//P/8//z/+//7//v/+//7//v/+v/6
//z//P/7//v/+//7//v//P/8//3///8AAAAAAQACAAMAAgADAAQABQAFAAUABQAFAAUA
BQAFAAUABgAGAAYABQAFAAMAAwADAAEAAgACAAAAAQD+//3/+//6//r/+v/6//r/+v/6
//r/+v/6//r/+f/5//n/+P/4//j/+P/4//j/+P/4//j/+P/7//v/+//8//7//f/7//j/
9P/x/+//7//0/wAAFgAxAFQAewCnANgABwE3AWEBfwGCAWUBMwH7ALEAYAApABUACAD9
//L/4v/a/9j/2v/a/9//5P/n/+v/7f/x//P/8//y//L/9P/0//T/9f/1//X/9f/z//T/
9f/2//T/9f/1//X/9v/2//b/9v/4//j/+P/4//n/+f/5//n/+f/5//n/+f/4//n/+f/5
//f/9//3//f/+f/5//n/+f/5//n/+v/6//z//P/8//z/+//8//z//P/8//z//P/8//3/
/f///////////wAAAAD+////AAAAAAEAAgACAAMABAAFAAUABgAFAAYABwAIAAoADAAN
AA4ADgAPABAAEQARABMAFAAVABYAFwAYABkAGQAaAB0AHwAhACIAJAAmACgAKgAtAC8A
MwA1ADcAOQA5ADsAPAA9AD4APwBAAEMARABFAEYARwBIAEkASgBLAE4ATgBPAE8ATwBP
AFAAUABOAE4ATgBOAEwASwBKAEkASABHAEQAQgBAAD4APAA6ADQAMQAvACwAKwApACYA
IwAgAB0AGgAYABQAEAAMAAkACgAIAAUABAACAAAA/v/8//n/+f/4//f/9//2//X/9f/y
//H/8f/x//P/8v/x//H/8f/x//H/8f/v/+//8P/w//D/8P/w//D/7v/u/+7/7v/v/+//
7//v//D/8P/v/+//7v/t/+z/6//t/+3/7f/t/+3/7f/t/+7/7v/u/+7/7v/s/+z/7f/t
/+z/6//q/+n/6//r/+n/6f/p/+j/6P/p/+n/6f/p/+n/6P/o/+f/5//p/+n/6v/q/+j/
6P/n/+b/5v/m/+b/5//l/+X/5f/l/+X/5f/k/+T/5P/k/+T/5P/n/+f/5v/m/+T/5P/k
/+T/5P/l/+X/5f/l/+X/5f/l/+X/5f/k/+T/5f/l/+b/5P/k/+T/5P/k/+T/5P/k/+f/
5//n/+f/5//n/+b/5v/k/+T/4//j/+P/4//j/+T/5v/n/+n/6v/s/+3/7v/v/+7/7//w
//H/8f/x//H/8f/x//H/8f/x//L/8v/y//H/8f/v/+//7//t/+7/7v/s/+3/6v/p/+f/
5P/k/+T/5P/m/+b/5v/m/+b/5v/m/+X/4//j/+L/4v/i/+L/4v/i/+T/5P/k/+T/5P/j
/+L/4v/k/+X/4//g/97/2//X/9P/1P/e//D/CwAsAFcAiQC6AOsAHwFLAWkBcAFZASkB
6wCdAEgADwD5/+z/3f/S/8j/vP+4/7j/uv+7/8D/w//H/8f/yf/L/83/zv/O/9D/0P/Q
/9P/0//T/9P/0//U/9X/1v/U/9X/1f/V/9T/1P/U/9T/1P/U/9T/1P/X/9f/1//X/9b/
1f/U/9P/1P/V/9X/1f/V/9X/1f/V/9X/1f/V/9X/1//X/9j/2P/W/9b/1v/W/9n/2v/a
/9r/2v/a/9r/2v/a/9n/2v/Z/9z/3f/f/+D/3//f/9//3v/d/97/3v/f/+H/4//k/+b/
5//o/+n/6v/r/+z/7P/s/+7/7//w//H/8//1//b/9//6//v//P/9//7//v8AAAEABQAG
AAgACgAMAA4AEQATABcAGQAbAB0AHwAhACIAIwAmACcAKAArAC4ALwAwADEAMAAxADIA
MwA0ADQANQA1ADcANwA4ADgANwA2ADUANAA0ADMAMgAxAC8ALQApACYAJgAkACIAIAAc
ABkAFwAUAA8ADQAKAAcABgADAAAA/v/7//j/9f/z//L/8P/t/+z/7P/q/+j/5v/j/+P/
4v/h/+H/4P/f/9//4P/f/9//3//g/+D/4P/h/+H/4f/h/+H/4f/h/+L/4v/k/+T/5P/k
/+L/4v/i/+L/4//j/+P/4//k/+T/4//j/+P/4//j/+P/5f/l/+X/5f/j/+P/4//k/+T/
5P/k/+T/4v/i/+P/4//j/+P/4//j/+T/5f/k/+X/5P/i/+H/4f/h/+H/4f/h/+H/4v/i
/+P/4//j/+T/5P/k/+T/4//i/+L/4v/i/+P/4f/h/+H/4f/j/+P/4v/i/+L/4v/i/+L/
4//j/+L/4v/i/+L/4v/i/+L/4//j/+P/4//j/+P/4//j/+P/4v/i/+X/5f/l/+T/5v/k
/+T/5P/k/+T/5P/k/+T/5P/k/+T/4//j/+P/4//l/+X/5P/k/+T/5P/j/+P/5f/l/+X/
5v/m/+f/6f/q/+r/6//s/+3/7v/v//D/8f/v/+//7//v//D/8f/y//P/9P/0//T/8//x
/+//7//v//H/8v/y//D/7f/q/+n/5//m/+b/5v/m/+b/5v/m/+b/5P/k/+T/4//k/+X/
5f/m/+b/5v/m/+b/5v/m/+b/5v/n/+f/5//o/+j/5//l/+L/4P/f/93/3f/k//T/DgAt
AFIAfwCxAOYAGQFJAW8BhQF6AVMBHwHdAIcAPAAVAAUA9P/l/9j/yv/E/8b/yv/M/8//
1P/V/9X/2f/b/9v/3f/e/97/4P/g/+D/3//f/9//3//h/+L/4//k/+L/4//j/+P/4v/i
/+L/4v/k/+T/5P/k/+P/4//j/+P/5f/l/+X/5f/k/+X/5f/l/+f/5//n/+f/6f/p/+n/
6f/n/+f/6P/o/+r/6v/q/+r/6f/q/+r/6v/q/+r/6v/q/+3/7f/v/+//7f/t/+7/7v/w
//H/8v/y//P/9P/0//X/9v/3//f/+P/5//r/+//8//v//P/8//z///8BAAMABQAHAAkA
CgALAAwADQAOAA8AEwAUABcAGQAZABoAHAAeACIAJAAnACkAKwAtAC8AMQAxADMANAA1
ADoAOwA8AD8APgA/AEAAQQBCAEMARABFAEYARgBHAEcARwBHAEgASABIAEgASABIAEQA
QwBCAEEAQgBBAD4APAA4ADYANAAyAC4AKwApACYAJQAjACAAHQAaABcAFAASABEADgAL
AAkABgAEAAEAAAAAAP7//P/6//n/+f/4//f/9//2//X/9f/0//P/8//z//P/8v/x//H/
8f/x//H/8f/x//H/8v/y//L/8v/y//L/8v/y//L/8v/z//P/8//z//L/8v/x//H/8//z
//P/8//z//P/8//z//X/9f/1//b/9f/0//P/8v/y//L/8//z//P/8//z//P/8//z//H/
8f/z//L/8v/z//H/8f/x//H/8v/y//H/8f/z//P/9P/0//T/9P/z//L/9P/0//T/9f/z
//P/8//z//H/8f/w//D/8v/y//L/8v/z//P/8v/y//T/9P/0//T/8v/z//P/8//x//H/
8f/x//P/8//y//L/8//z//P/8v/y//L/8v/z//H/8f/x//L/8v/y//L/8f/z//L/8v/y
//L/8P/y//L/8v/y//L/8v/y//L/8v/x//D/7//v/+//7v/u/+z/7P/r/+v/6//r/+v/
7P/s/+3/7//w//D/8f/y//P/9P/1//b/9//3//f/9//3//f/9//3//f/+P/4//j/9//3
//X/9f/1//f/+P/4//b/8//w/+//7f/s/+z/7P/s/+r/6v/q/+r/6P/o/+j/5//p/+n/
6P/o/+j/6P/o/+j/6v/q/+r/6v/r/+v/6//s/+r/6f/n/+b/5v/j/+H/4f/k//D/AgAf
AD4AZQCVAMYA9QAlAVEBbwF2AVsBLQH1AK0AXAAjAAkA/P/t/+L/1P/I/8j/yv/O/9H/
1v/X/9v/3f/f/9//4f/i/+L/5P/k/+T/5f/l/+X/5f/l/+b/5//o/+j/6f/p/+n/6P/o
/+j/6P/q/+r/6v/q/+n/6f/p/+n/6//r/+v/6//s/+3/7f/t/+3/7f/t/+3/7f/t/+3/
7f/t/+3/7v/u//D/8P/w//D/8f/y//L/8v/y//L/8v/y//P/8//1//X/8//z//T/9P/2
//f/+P/4//f/+P/4//n/+P/5//n/+v/9//7///8AAAEAAgACAAIABAAFAAYABwAJAAsA
DAANAA4ADwAQABEAEwAUABcAGQAbABwAHgAgACAAIgAlACcAKQArAC0ALwAvADEAMgAz
ADcAOQA7AD8APgA/AEAAQQBEAEUARgBHAEgASABJAEkASQBJAEoASgBKAEoASgBKAEgA
RwBGAEUARABDAEAAPgA+ADwAOgA4ADYAMwAxAC4ALQArACgAJQAiAB8AHAAaABkAFgAT
ABEADgAMAAkACAAGAAQAAgAAAP/////+//3/+//6//n/+f/4//f/9//3//n/+P/3//f/
9f/1//X/9f/3//f/+P/4//b/9v/2//b/+P/4//j/+P/5//n/+f/5//j/+P/3//f/+P/5
//r/+//7//v/+//7//n/+f/5//r/+v/6//r/+v/4//j/+f/5//n/+f/5//n/9//3//X/
9f/1//T/9P/1//X/9f/1//X/8v/y//H/8f/z//P/9P/0//L/8v/x//D/8v/y//L/8//z
//P/8//z//P/8//y//L/9P/0//T/9P/z//P/8v/y//D/8P/w//D/8v/z//P/8//x//H/
8f/x//L/8//z//T/8//z//P/8v/w//D/8P/x//H/8f/x//L/8P/w//D/7//x//L/9P/0
//T/8v/y//L/8v/0//T/9P/0//P/8//z//P/8f/x//D/8P/y//L/8f/x/+//7//v//D/
8P/x//P/9P/1//f/+f/7//z//f/+///////////////+//3//P/7//z//P/8//v//f/7
//v/+//5//r/+v/4//f/9P/z//H/7v/u/+7/7v/w//D/8P/w//L/8v/y//H/8f/x//D/
8P/u/+7/7v/u/+7/7v/u/+7/7//v/+//8P/y/+//6//m/+L/4f/f/+P/7P8CABwAOwBg
AIsAuQDoABUBPwFdAWMBTAEfAekAowBTABoAAwD1/+j/3f/Q/8b/xP/E/8T/xv/L/9D/
0//V/9n/2//b/9v/3P/c/97/3v/e/+H/4f/h/+H/4P/g/+D/4P/i/+P/4//j/+L/4v/i
/+L/4f/g/9//3v/g/+H/4v/j/+P/4//j/+P/4v/j/+P/4//j/+P/4//j/+H/4f/h/+H/
4//j/+T/5P/m/+b/5v/m/+f/6P/o/+j/5v/m/+b/5v/l/+X/5//n/+f/5//o/+j/6P/p
/+r/6v/p/+r/6v/r/+z/7f/t/+7/8f/y//P/9P/z//T/9P/0//T/9f/2//f/+f/7//z/
/f/8//3//v//////AAADAAUACQAKAAwADgAOABAAEwAVABcAGQAbAB0AHwAhACIAIwAl
ACUAJQAnACgAKQAqACsALAAtAC4ALwAwADAAMQAxADMAMwA0ADQAMgAyADIAMgAyADEA
MAAvACwAKwAoACYAJAAiACAAHgAaABcAFQASAA8ADQAKAAcABAABAP7//P/4//T/8P/t
/+z/6v/n/+b/4v/g/97/3P/d/93/3P/b/93/3P/b/9v/2f/X/9b/1f/V/9T/0//T/9H/
0f/R/9H/0//T/9T/1P/W/9b/1v/W/9P/0v/R/9D/0//T/9P/0//S/9L/0f/R/9P/0//T
/9P/1f/V/9X/1f/V/9X/1f/W/9T/1P/U/9T/0P/Q/9H/0f/P/8//z//P/9H/0f/P/8//
0f/Q/9D/0f/R/9H/0f/R/9D/0P/P/8//zf/N/87/zv/P/9D/0P/Q/9D/0P/Q/9H/0f/R
/9H/0f/P/8//zv/O/8z/zP/M/8z/zv/P/8//0P/O/87/zv/O/87/z//P/8//zv/N/8z/
y//N/83/zP/M/8//z//P/9D/zP/M/8z/zP/M/87/zv/O/87/zf/N/83/zf/N/83/zP/M
/87/zv/N/83/z//P/8//0P/O/8//0f/S/9L/0//U/9X/2P/Z/9r/2//d/93/3f/d/9z/
2//a/9n/2v/a/9r/2f/Z/9f/1//X/9f/2P/Y/9b/1//U/9P/0f/Q/9D/0P/Q/9L/0v/S
/9L/0P/Q/9D/z//P/8//zv/O/9D/0P/Q/9D/z//O/83/zP/P/8//z//Q/9D/zf/N/8r/
yP/D/7//v//I/9j/8P8PADYAZQCbANAAAQE1AV0BcQFoAUEBCwHDAG0AIAD7/+v/2v/J
/77/sv+s/6r/rP+s/7H/tv+5/73/v//B/8P/w//E/8T/xv/G/8b/x//H/8f/x//H/8j/
yf/K/8r/y//L/8v/yv/K/8r/yv/M/8z/zP/M/8v/y//L/8v/zf/N/83/zf/O/8//z//P
/9H/0f/R/9H/0//T/9P/0//T/9P/1P/U/9T/1P/U/9T/1f/W/9b/1v/Y/9j/2P/Y/9f/
1//Z/9n/2f/Z/9r/2v/a/9v/3P/c/9//4P/g/+H/4v/j/+P/5P/l/+b/5//o/+n/6v/q
/+r/7P/t/+7/7//x//P/9P/1//b/9//4//n//f/+/wEAAwAHAAgACgAMAAwADgARABMA
FQAXABkAGwAdAB8AIAAhACYAJwAoACsALAAtAC4ALwAwADEAMgAzADQANAA1ADUAMwAz
ADQANAA0ADQANAA0ADQAMwAyADEAMAAvACwAKgAoACYAJAAiABwAGQAXABQAEwARAA4A
CwAGAAMAAAD+//v/+P/1//P/9P/y/+//7v/s/+r/6P/m/+b/5//n/+f/5f/k/+P/4//i
/+H/4f/h/+L/4v/i/+P/4//j/+P/4//j/+P/5P/k/+T/5P/k/+T/5v/m/+b/5v/p/+n/
6f/p/+r/6v/p/+n/6//r/+v/6//p/+n/6f/p/+f/5//n/+j/6v/q/+r/6v/o/+j/6f/p
/+n/6f/p/+n/6f/p/+f/5//n/+b/5v/n/+n/6f/p/+n/6P/o/+f/5//n/+f/6P/o/+j/
6P/n/+b/5v/m/+b/5//l/+X/5f/l/+X/5f/k/+T/5v/m/+b/5v/n/+f/5v/m/+b/5v/m
/+b/5v/n/+f/5//n/+f/5//n/+f/5//m/+b/6f/p/+n/6P/m/+b/5v/n/+f/5//n/+j/
5v/m/+b/5f/n/+j/6v/o/+j/6P/o/+b/5v/m/+b/6f/p/+n/6f/p/+n/6P/o/+r/6v/p
/+n/6f/p/+n/6v/o/+n/6//s/+7/7//w//H/8f/x//H/8f/z//P/8//z//X/9f/1//X/
9P/0//T/8//1//P/8//z//P/9P/0//L/8f/u/+3/6//q/+r/6v/q/+r/6v/q/+r/7P/s
/+z/6//r/+v/6v/q/+z/7P/s/+z/7P/s/+z/7P/r/+v/6//s/+z/7f/r/+j/5v/j/+H/
4f/o//j/DgAtAFIAfwCvAOAAEwFFAW0BhwGIAWUBMQHzAKEATgAfAA0A/v/x/+b/2P/Q
/9L/0v/U/9f/2v/b/93/4f/j/+X/5f/k/+T/5v/m/+b/6f/p/+n/6f/p/+r/6//s/+r/
6//r/+v/7P/s/+z/7P/s/+z/7P/s/+3/7f/t/+3/7f/t/+3/7f/s/+3/7f/t/+//7//v
/+//8f/x//H/8f/v/+//8P/w//D/8P/w//D/8f/y//L/8v/z//T/9f/2//X/9f/3//f/
+f/5//r/+v/6//v//P/8//v//P/8//3//v//////AAABAAIAAwAEAAUABgAGAAYACAAJ
AAoACwALAA0ADgAPABIAEwAUABUAFwAYABsAHQAhACIAJAAmACYAKAArAC0ALQAvADEA
MwA3ADkAOgA7AD4APwBAAEMARABFAEYARwBIAEkASgBLAEwATABNAE0ATwBPAFAAUABO
AE4ATgBOAE4ATQBMAEsASgBJAEYARABCAEAAPgA8ADkANwA2ADQALwAtACoAJwAkACEA
HgAcABkAFgATABEAEAAOAAsACgAKAAgABgAEAAEAAQAAAP/////+//3//f/8//v/+//7
//n/+P/3//f/+f/5//n/+f/4//f/9//2//j/+P/4//j/+P/4//j/+P/5//n/+f/5//r/
+v/5//n/+f/5//n/+f/7//v/+//7//v/+//7//z/+v/6//r/+v/6//r/+//7//v/+//7
//v/+//7//n/+f/5//j/+P/5//f/9//3//f/9//4//j/+f/3//f/+P/4//j/+P/3//b/
+P/4//j/+f/3//f/9//3//f/9//2//b/9v/2//b/9v/3//f/9v/2//b/9v/2//b/9P/1
//X/9f/3//f/9//3//X/9f/0//T/9//3//f/9v/2//b/9v/3//X/9f/1//b/9v/2//b/
9f/3//b/9v/2//b/9v/3//f/9f/1//f/9f/0//b/9v/2//b/9v/2//b/9v/1//X/9f/1
//f/9//2//b/9P/0//P/8//1//X/9f/2//b/9//5//r/+P/5//r/+//8//3//v//////
//////////////////8AAAAAAAD///3/+//7//v//f/+//7//P/7//j/9//1//T/9P/0
//T/9P/0//T/9P/y//L/8v/x//H/8f/w//D/8P/w//D/8P/y//L/8v/y//H/8f/x//L/
8v/z//H/8P/u/+3/6f/p/+z/9v8IACEAQABpAJUAxgD1ACUBUwFzAYABawE/AQkBxQBy
ADEAFQAGAPf/7P/e/9D/zv/S/9b/2f/c/9//4f/j/+X/5//p/+j/6P/q/+r/6v/r/+v/
6//r/+v/7P/t/+7/7P/t/+3/7f/u/+7/7v/u/+7/7v/u/+7/7f/t/+3/7f/v/+//7//v
/+7/7//v/+//7f/t/+3/7f/u/+//8P/x//H/8f/y//L/8v/y//L/8v/z//T/9P/0//T/
9P/0//T/9f/1//f/9//3//f/+P/4//j/+f/6//r/+//8//z//f/+//////8AAAEAAgAD
AAQAAwAEAAQABAAGAAcACAAJAAsADQAOAA8AEAARABIAEwAVABYAGQAbABsAHAAeACAA
JAAmACkAKwAtAC8AMQAzADMANQA2ADcAOgA7ADwAPwBAAEEAQgBDAEYARwBIAEkASABI
AEkASQBLAEsATABMAE0ATgBPAFAATABLAEoASQBKAEkARgBEAEIAQAA+ADwAOgA3ADUA
MgAxAC8ALAApACYAIwAgAB4AHQAaABcAFQASABAADQAMAAgABgAEAAIAAQABAAAA////
//7//f/9//z/+//7//v/+f/4//f/9//3//f/9//3//f/9//4//j/9v/2//b/9v/4//j/
+P/4//n/+f/5//n/+P/4//f/9//5//n/+f/5//f/9//3//f/9//3//f/+P/4//j/+P/4
//b/9v/3//f/+f/5//n/+f/3//f/9f/1//X/9P/0//X/9f/1//X/9f/2//b/9f/1//X/
9f/2//b/9P/0//P/8v/0//T/9P/1//f/9//3//f/9v/1//P/8v/y//L/8v/y//P/8//y
//L/8v/y//L/8v/y//P/8//z//P/8//z//P/9f/1//T/9P/z//P/8//y//L/8v/y//P/
8//z//P/9P/y//L/9P/0//T/9P/0//T/9P/0//P/8//z//P/9f/1//T/9P/z//L/8P/v
//H/8f/x//L/9P/1//f/+P/4//n/+v/7//7///8AAAEA///////////9//3//f/9//7/
/v/+//3//f/7//v/+//7//z//P/6//f/9P/z//H/8v/y//L/8v/y//L/8v/y//D/8P/w
/+//8f/x//D/8P/w//D/8P/w//D/8P/w//D/8f/x//H/8v/0//P/8f/u/+z/6f/l/+X/
6v/6/xQAMwBaAIcAuQDqABsBSQFtAX0BcgFNARkB1QB/ADoAGQAJAPj/6//g/9T/0P/O
/87/0P/T/9j/2//b/9v/3//h/+P/5v/o/+r/6v/q/+n/6f/p/+n/6f/q/+v/7P/r/+v/
6v/p/+r/6v/q/+r/6v/q/+r/6v/r/+v/6//r/+v/6//r/+v/6v/r/+v/6//t/+3/7f/t
/+3/7f/t/+3/6//r/+z/7P/u/+7/7v/u/+3/7v/u/+7/8P/w//D/8P/x//H/8//z//P/
8//0//T/8v/z//T/9P/1//b/9v/3//j/+f/5//r/+//8//3//v/9//7//v/+/wIAAwAE
AAUABwAJAAoACwAOAA8AEAARABEAEgAVABcAFwAYABoAHAAfACIAJgApACkAKwAtAC8A
MQAzADQANQA4ADkAOgA9ADwAPQA+AD8AQgBDAEQARQBFAEQARABDAEMAQwBEAEQARgBG
AEYARgBCAEEAQAA/AD4APQA6ADgANgA0ADIAMAAqACcAJQAiAB0AGwAYABUAEQANAAkA
BgAEAAIAAAD///7//P/5//j/9v/0//L/8P/t/+3/7P/r/+v/6v/p/+n/6v/p/+n/6f/n
/+b/5f/l/+f/5//n/+f/6f/p/+r/6v/p/+j/5//m/+b/5v/m/+b/5f/l/+X/5f/m/+b/
5f/l/+f/5//n/+f/5f/l/+X/5f/j/+P/4//k/+T/5P/k/+T/4P/g/+H/4f/h/+H/4f/h
/9//3//d/93/3//e/97/3//d/93/3f/d/97/3v/d/93/3f/d/97/3v/c/9z/2//a/9r/
2v/a/9v/2//b/9v/2//b/9v/2v/a/9j/2P/Y/9j/2//b/9r/2v/c/9z/3P/c/9r/2//b
/9v/2f/Z/9n/2f/b/9v/2v/a/9n/2f/Z/9j/2v/a/9r/2//Z/9n/2f/a/9r/2v/a/9n/
2//a/9r/2v/Y/9j/2f/Z/9v/2//b/9v/2v/Y/9j/2P/Y/9j/2P/Y/9j/2f/a/9v/3P/d
/97/3//g/+H/4v/j/+T/5P/k/+T/5P/m/+b/5v/m/+T/5P/k/+T/4//i/+H/4P/e/97/
3v/e/93/3P/b/9r/2P/Y/9j/2P/Y/9j/2P/Y/9j/2P/Y/9j/2v/a/9r/2v/Y/9j/2P/Y
/9j/2P/Y/9j/2v/a/9r/2v/Y/9b/1P/S/9L/0v/S/9L/6f8AABcALgBeAI4AvgDuAA0B
KgFHAQ==
         </WaveFormData>
      </LeadData>
   </Waveform>
</RestingECG>
