# Supplementary material for: Detection of Left Atrial Enlargement Using a Convolutional Neural Network-Enabled Electrocardiogram
Source: Front Cardiovasc Med. 2020 Dec 17;7:609976. doi: 10.3389/fcvm.2020.609976 (PMC7773668; doi:10.3389/fcvm.2020.609976)
Supplement: Supplementary file 5 [file Data_Sheet_5.ZIP › normal4/1802037074_5976_0000000C.XML]

<?xml version="1.0" encoding="Windows-1252"?>
<!DOCTYPE RestingECG SYSTEM "restecg.dtd">
<RestingECG>
   <PatientDemographics>
      <PatientID>1802037074</PatientID>
      <PatientAge>69</PatientAge>
      <AgeUnits>Years</AgeUnits>
      <Gender>Male</Gender>
      <PatientLastName>guokunhong</PatientLastName>
   </PatientDemographics>
   <TestDemographics>
      <DataType>Resting</DataType>
      <Site>1</Site>
      <AcquisitionDevice>MAC55</AcquisitionDevice>
      <Status>Unconfirmed</Status>
      <Priority>Normal</Priority>
      <AcquisitionTime>09:38:05</AcquisitionTime>
      <AcquisitionDate>05-10-2017</AcquisitionDate>
      <CartNumber>1</CartNumber>
      <AcquisitionSoftwareVersion>009C</AcquisitionSoftwareVersion>
      <XMLSourceVersion>MAC5000 v1.0</XMLSourceVersion>
   </TestDemographics>
   <RestingECGMeasurements>
      <VentricularRate>78</VentricularRate>
      <AtrialRate>78</AtrialRate>
      <PRInterval>184</PRInterval>
      <QRSDuration>86</QRSDuration>
      <QTInterval>372</QTInterval>
      <QTCorrected>424</QTCorrected>
      <PAxis>57</PAxis>
      <RAxis>53</RAxis>
      <TAxis>70</TAxis>
      <QRSCount>13</QRSCount>
      <QOnset>217</QOnset>
      <QOffset>260</QOffset>
      <POnset>125</POnset>
      <POffset>177</POffset>
      <TOffset>403</TOffset>
      <ECGSampleBase>500</ECGSampleBase>
      <ECGSampleExponent>0</ECGSampleExponent>
   </RestingECGMeasurements>
   <Diagnosis>
      <Modality>Resting</Modality>
         <StatementCount>3</StatementCount>
         <LabelText>12SL Õï¶Ï³ÂÊö</LabelText>
      <DiagnosisStatement>
         <StmtFlag>ENDSLINE</StmtFlag>
         <StmtText>ñ¼ÐÔÐÄÂÉ</StmtText>
      </DiagnosisStatement>
      <DiagnosisStatement>
         <StmtFlag>ENDSLINE</StmtFlag>
         <StmtText>µçÑ¹·ûºÏ×óÐÄÊÒ·Ê´óµÄ×îµÍ±ê×¼£¬²»³ýÍâÊÇÕý³£±äÒì</StmtText>
      </DiagnosisStatement>
      <DiagnosisStatement>
         <StmtFlag>ENDSLINE</StmtFlag>
         <StmtText>ÁÙ½ç ECG</StmtText>
      </DiagnosisStatement>
   </Diagnosis>
   <Waveform>
      <WaveformType>Rhythm</WaveformType>
      <WaveformStartTime>0</WaveformStartTime>
      <NumberofLeads>8</NumberofLeads>
      <SampleType>CONTINUOUS_SAMPLES</SampleType>
      <SampleBase>500</SampleBase>
      <SampleExponent>0</SampleExponent>
      <HighPassFilter>16</HighPassFilter>
      <LowPassFilter>150</LowPassFilter>
      <ACFilter>NONE</ACFilter>
      <LeadData>
         <LeadByteCountTotal>10000</LeadByteCountTotal>
         <LeadTimeOffset>0</LeadTimeOffset>
         <LeadSampleCountTotal>5000</LeadSampleCountTotal>
         <LeadAmplitudeUnitsPerBit>4.88</LeadAmplitudeUnitsPerBit>
         <LeadAmplitudeUnits>¦ÌV</LeadAmplitudeUnits>
         <LeadHighLimit>2147483647</LeadHighLimit>
         <LeadLowLimit>268435456</LeadLowLimit>
         <LeadID>I</LeadID>
         <LeadOffsetFirstSample>0</LeadOffsetFirstSample>
         <FirstSampleBaseline>0</FirstSampleBaseline>
         <LeadSampleSize>2</LeadSampleSize>
         <LeadOff>FALSE</LeadOff>
         <BaselineSway>FALSE</BaselineSway>
         <ExcessiveACNoise>FALSE</ExcessiveACNoise>
         <MuscleNoise>FALSE</MuscleNoise>
         <LeadDataCRC32>3239309791</LeadDataCRC32>
         <WaveFormData>
BgAGAAYABgAGAAYABgAGAAQABAAEAAQAAwACAAEAAAABAAIAAwAEAAIAAAD+//z//P/8
//z//P/7//r/+f/4//r/+v/6//r//P/8//z//P/7//r/+f/4//r/+v/6//r/+v/6//r/
+v/4//j/+P/4//r/+v/6//r/+P/4//j/+P/2//b/9v/2//j/+P/4//j/9v/2//b/9v/5
//r/+//8//n/+P/3//b/+P/4//j/+P/4//j/+P/4//b/9v/2//b/+P/4//j/+P/6//r/
+v/6//j/+P/4//j/+P/4//j/+P/4//j/+P/4//j/+P/4//j/9v/2//b/9v/2//b/9v/2
//b/9v/2//b/9v/2//b/9v/2//b/9v/2//j/+P/4//j/9//2//X/9P/1//b/9//4//X/
9P/z//L/8//0//X/9v/0//T/9P/0//b/9v/2//b/9v/2//b/9v/0//T/9P/0//b/9v/2
//b/9f/0//P/8v/0//T/9P/0//b/9v/2//b/8//y//H/8P/0//b/+P/6//n/+P/3//b/
9v/2//b/9v/4//n//P/9//v/+//7//z/+//8//3//f8AAAEAAQABAP////////7/AQAC
AAEA///9//r/+P/3//f/+P/5//n/9v/1//T/8//1//T/8v/y//T/9P/z//P/8f/w/+//
7v/u/+//8P/x/+//7v/t/+3/7//w//D/8P/u/+7/7f/t/+3/7f/t/+z/7f/u//D/8f/w
/+//7v/t/+v/6f/t//H/8P/s/+j/4P/Y/93/5f/q//L/AwATACMANgBNAGQAewCKAIkA
fwB3AGwAYwBUAEEAMgAnACQAHgAZABMADwALAAUA///5//P/8P/y//T/9P/x//L/8f/w
//D/8P/y//L/8f/w//D/8f/x//D/7f/t/+7/7v/t/+7/7v/u//D/8P/w//D/8f/y//P/
9P/z//P/8//z//H/8v/y//P/9f/1//X/9f/0//T/8//z//P/8//0//X/9P/z//P/8v/w
//D/8P/x//f/+f/7//3//P/7//v/+//7//v/+//7//v//P/8//z/+v/6//z//f/+////
AAABAP////8AAAAA/v///wAAAAAAAAAAAAAAAP7//v/+////AQACAAIAAgD///7//v/+
/wAA//////7//v/9//z/+//7//z//P/9//7//v/8//z/+v/6//j/9//3//f/9v/2//j/
+P/4//f/+P/4//j/+f/4//j/9v/2//f/9//3//f/9P/0//b/9v/2//b/9v/2//b/9f/0
//P/9P/1//X/9v/2//b/9f/y//T/9P/1//X/9f/1//b/9v/0//P/8//z//X/9v/1//b/
9f/2//b/9f/3//f/9//4//j/+P/4//f/9f/2//b/9v/4//f/9//1//P/8//0//T/9v/2
//b/9v/1//X/9f/4//b/9P/z//P/9v/2//b/9f/0//T/8//y//T/9P/1//b/9v/1//T/
9P/y//T/9P/z//X/9f/1//X/9P/0//P/8v/z//P/9P/2//b/9v/2//b/9f/z//L/9P/2
//f/9//4//j/+P/2//j/+P/4//j/+f/5//v/+//7//v/+//8////AAABAAEAAQABAAAA
//8BAAEAAQAAAAIAAgAAAP3//P/6//n/+f/2//b/9v/1//P/8//z//P/9P/0//P/9P/0
//T/8//z//D/8P/w//D/7//v/+//7//v/+7/7f/t/+//8P/w//D/7v/u/+3/7f/v/+//
7//u//D/8P/x//H/8f/x//H/8f/v/+//7//x//D/7P/o/+T/3v/X/9v/5P/s//f/DQAf
ACoAOwBaAHcAkACbAJkAkwCMAIUAdgBfAEwAPwA2ADIAMwAvACUAHQAVAA0AAwD7//b/
9P/2//r/+f/2//P/8v/y//L/8v/y//H/8P/w//H/8f/w/+3/7f/u/+7/8P/y//P/9P/y
//L/8v/y//L/8v/y//L/8//z//P/8//x//L/8v/z//T/9f/2//f/9v/2//X/9f/1//X/
9v/3//j/+f/7//z/+f/4//f/9//5//n/+f/5//n/+f/6//v//P/9//7//////wAAAAAA
AP7//v8AAAEAAwADAAMAAwABAAEAAgACAAQABQAGAAYABwAIAAkACgAJAAgABwAHAAkA
CgAKAAoABwAGAAYABgAEAAMAAwACAAQAAwACAAEAAAAAAP////8AAAAA/v/+//7//v/8
//v/+//7//r/+v/4//j/+P/3//j/+P/4//n/+P/4//b/9v/1//X/9f/1//P/8v/z//L/
8//0//X/9v/0//P/8v/x//L/8//z//T/9f/2//b/9P/y//L/8//z//b/9//5//r/+f/3
//b/9f/2//b/9P/0//P/9P/0//P/9f/1//X/9v/2//b/9v/1//T/9P/z//L/8//z//T/
8//z//P/9P/0//T/9P/0//T/9f/1//X/+P/3//T/8v/x//P/9P/1//X/9f/2//b/9v/z
//L/8v/y//X/9f/1//b/9P/2//b/9f/1//X/9f/1//P/9P/0//T/9P/z//P/9P/0//T/
9P/0//L/8f/x//T/9//3//b/9v/0//T/9P/0//T/9f/1//f/9//3//b/9f/z//L/9P/2
//j/+v/7//v//f/9//v/+//7//z///8AAAEAAQAEAAUABQAFAAMAAwADAAIABAAEAAIA
///+//z/+//7//n/+P/3//X/9v/3//j/+f/4//b/8//y//T/9P/z//P/8v/y//L/8v/x
//H/8f/x//H/8P/v/+//7//w//D/8P/w//D/7//v//H/8f/x//D/8P/w//H/8f/v/+//
7//v//P/8f/v/+//7v/u/+7/6v/k/93/2f/c/+L/6f/3/wcAGAAnAD4AXwCCAJ8ArQCv
AKYAmQCOAHkAYABNAEIAPAA5ADcALwAlABsAFQAPAAUA/v/4//j/+P/3//b/9//2//b/
9v/0//T/8//y//D/8f/x//D/7//v//D/8P/z//T/9P/0//L/8v/y//L/9P/0//T/9P/3
//f/9//3//b/9v/1//X/9//3//f/9//4//j/9//3//f/9//4//n/+f/5//r/+v/8//z/
/P/9/////////////v/9//3//f8AAAEAAgADAAQABAADAAIABAAEAAYABwAHAAcABwAH
AAYABQAFAAQABwAJAAsADAAMAAwADAAMAAoACgAKAAsADQAOAA4ADgALAAoACgAKAAwA
CwALAAoACgAJAAgABwAFAAQAAgABAAMABAADAAQAAQAAAP3/+//7//v/+v/6//r/+v/6
//n/+P/4//j/+f/6//r/+P/4//n/+f/5//n/9//2//f/9v/3//j/+f/6//j/9//2//X/
+P/5//n/+v/6//r/+f/2//b/9v/3//f/+f/5//r/+v/4//f/9//3//j/+P/2//b/9//4
//j/9//3//f/9//4//j/+P/4//f/9//4//j/+P/4//f/9//1//X/9f/2//b/9v/2//b/
9v/3//f/9//6//z/+v/5//n//P/8//z/+//5//r/+v/6//j/+P/5//r//P/7//r/+v/4
//r/+v/5//n/+f/5//n/9//4//j/+P/6//n/+f/6//j/+P/4//j/9v/1//X/+P/6//v/
+//8//v/+v/5//j/9v/3//f/+f/7//3//v///////P/6//r/+v/6//3//f//////AQAB
AAEAAgAEAAYACAAJAAkACQAIAAcACQAJAAkACAAJAAoACQAHAAMAAAD+//3//P/8//z/
+//7//v/+//7//v/+v/4//j/+v/6//n/+f/4//j/+P/4//X/9f/1//X/9//2//X/9f/1
//b/9v/2//b/9v/1//X/9f/1//X/9P/2//b/9//3//f/9//3//f/9//5//f/9//2//L/
8P/u/+j/4//j/+j/7v/5/wkAGQAqAD0AVABvAJAAowCfAJcAkgCHAHYAZwBUAD8AMgAs
ACcAIwAdABkAEQALAAUAAQAAAP7//v8CAAEA/v/8//r/+f/4//r/+v/5//j/+P/5//n/
+P/5//n/+v/6//r/+v/5//j/+P/4//j/+P/5//r/+//8//v/+//7//v//f/+//7////9
//3//f/9//7//v/9//3//f/9//7///8BAAEAAgACAAEAAAD/////AwADAAMAAwAFAAUA
BgAHAAYABQAEAAMABgAIAAkACgAJAAgACQAJAAsACwALAAsADQANAA4ADgANAA0ADQAM
AAwADAAMAAwADAAMAAwADQANAA4ADgAOAAsACgAKAAoACwALAAwADAAMAAsACgAJAAYA
BgAFAAUABgAGAAQABAAEAAQAAgABAP/////+//7///8AAAEAAQD///7//f/9/wAAAAD+
//7/+//7//v/+//8//z//v/+//r/+v/6//r//f/9//3//f/7//v/+v/6//v//P/8//r/
/P/8//3//f/9//3//v/+//z/+//7//v//v/+//z//P///wAAAAD///3//f/9//7//v/+
//7//f/8//z/+//6//3//f/+//3/+//7//z//P/6//r/+v/6//v/+//7//7//v/8//v/
+//+//7//v/9//v//P/8//z//P/8//3//v/8//v/+v/6//j/+v/6//n/+//7//v/+//7
//z//P/8//z/+//7//z//P/8//z//P/7//n/+P/6//z//f/9//7//P/8//z//P/8//z/
/f/+////AAD/////AQABAAEAAQABAAIABQAGAAcABwAFAAUABAADAAQABQAGAAYABAAE
AAIA///+//z/+//7//v//P/9//3//P/7//r/+f/6//r/+f/6//n/+P/2//X/9v/2//b/
9v/z//P/8//z//X/9P/z//P/8//0//T/9P/0//T/8//z//P/8//z//L/9P/0//X/9f/0
//P/8v/x//P/8//z//H/8P/y//D/5v/g/9//4//q//L//f8PACUAOABJAGAAewCMAI0A
gwB5AHAAZQBaAEkANgArACgAJgAjAB8AFQANAAkAAQD7//n/+v/6//z/+v/3//b/9f/0
//T/9P/1//b/9v/2//T/9f/1//T/9f/1//b/9v/1//b/9v/2//b/9v/2//b/9//4//n/
+v/4//f/9v/1//f/+P/4//n/+f/5//n/+f/6//r/+f/5//v/+//8//3//P/7//v/+v/6
//r/+v/7//v/+//7//v/+//7//z//f/+////AAABAAIAAgABAAAAAAAAAAIAAwAFAAUA
BQAFAAQAAwADAAIAAgADAAQABAAGAAYABgAGAAYABgAGAAcABgAGAAUABAAFAAQABAAE
AAQAAwADAAIAAgABAAAA///+//7//f/9//7//v/8//z/+f/4//X/8//2//f/9//4//j/
+P/4//f/9P/0//T/9f/2//b/9P/0//H/8f/x//H/8//0//f/+P/0//T/9P/0//X/9f/1
//X/9//3//b/9v/1//b/9v/0//b/9v/3//f/9P/z//P/8v/z//P/9P/1//j/+P/2//b/
9v/2//X/8//1//X/9f/2//T/9P/0//P/8f/y//L/8v/0//P/8//x//L/8//1//b/9v/2
//b/9v/z//P/8//2//b/9P/z//P/9v/2//b/9f/0//T/8//y//T/9P/1//b/9P/z//L/
8v/y//T/9P/z//P/8//z//P/8//0//T/9P/2//b/9P/0//T/9P/3//f/+f/5//r/+//8
//7//f/+//////8AAAEAAQABAAEAAQABAAAA///+//v/9//3//b/9v/3//T/9P/0//P/
9f/1//X/9f/z//L/8P/w/+7/7v/t/+3/7v/u/+7/7v/t/+3/7f/t/+//7v/t/+3/6//s
/+z/7P/u/+7/7f/t/+//7//v/+7/8P/w//H/8f/w/+//7v/t/+3/7f/t/+v/6P/o/+b/
4v/g/9//4//o/+7//f8LABsAMABJAGIAgQCYAJsAkQCJAH4AbQBgAFcASgA5ADIAMgAv
ACcAGwARAAcAAQD7//f/9P/y//T/+P/3//L/8//y//L/8v/w//D/7//u/+7/7//v/+7/
7//v//D/8P/x//L/8v/y//H/8P/v/+7/8P/w//D/8P/x//H/8f/x//L/9P/1//f/9v/1
//T/8//2//b/9f/1//X/9f/2//f/9f/1//b/9v/4//j/+P/5//v/+//7//v/+//7//z/
/f/9//3//f/9////AAAAAAAAAgACAAQABQAEAAMAAgABAAMAAwAEAAQABQAHAAkACgAJ
AAgABwAGAAcACAAJAAsACAAIAAcABgAHAAYABgAGAAQAAwADAAIABAADAAIAAQAAAAAA
//////z//P/6//r/+//8//v/+//6//n/9//2//b/9v/2//X/9v/2//b/9//4//j/9v/2
//X/9f/1//X/9P/0//b/9v/2//b/9v/2//b/9f/0//P/8//z//L/8v/1//b/9v/0//T/
9P/1//X/9f/1//b/9v/0//P/8//z//P/8v/v/+7/8f/0//b/9//2//X/9P/0//L/8v/y
//H/9P/2//f/+P/1//P/8v/v//H/8f/y//L/9P/0//T/9P/x//H/8f/0//T/8v/x//H/
8v/y//L/8f/x//L/8v/y//L/8v/z//T/9v/1//T/9P/0//b/9v/1//T/8//y//H/8//0
//T/9P/y//H/8f/y//T/9P/0//T/9v/1//X/+P/1//b/+P/4//j/+P/7//v//f/9//v/
+//7//z///8AAAEAAQAAAAEAAQABAAEAAQABAAAAAAAAAP7/+//6//j/9//3//b/9v/2
//X/8//z//P/8//z//L/8P/w//L/8v/x//H/7v/u/+7/7v/v/+//7//v/+//7v/t/+3/
7P/s/+v/6v/t/+7/7v/v/+//7//v/+7/7v/u/+//7//v/+//7//v/+v/6//v//H/7P/q
/+r/5P/c/9n/2f/g/+j/9f8FABsALABBAF4AfwCYAKUApQCfAJgAiwB6AGUAUABBADYA
MAAvACsAJQAdABUADQAFAP//+v/0//T/9P/1//j/9//2//b/9v/1//T/8v/w//P/9f/2
//b/9P/z//P/8v/x//L/8v/y//T/9P/0//T/8v/y//L/8v/1//X/9f/1//P/9P/0//X/
9//3//f/9//4//j/9//3//f/9//4//n/+//7//z//P/7//r/+f/5//3//f/9//3//f/9
//7///8BAAEAAQABAAEAAgACAAIAAgACAAQABQAFAAUABQAFAAYABwAJAAoACAAHAAYA
BAAGAAgACgAMAAsACgAJAAkACQAKAAoACgALAAoACgAKAAgABwAHAAYABwAHAAcABwAF
AAQAAgABAAIAAgAAAAAA///+//v/+f/7//v/+v/6//r/+v/6//n/9v/2//b/9//6//r/
+P/4//f/9//3//f/9P/0//b/9v/1//b/9//4//j/9//2//X/9f/1//T/9P/1//b/9v/0
//T/9P/1//X/9//3//j/+P/2//X/9f/1//T/9P/y//L/9f/2//b/9f/z//P/8//0//b/
9v/2//X/9f/2//b/9v/4//f/9//1//X/9f/2//b/9P/0//T/9P/1//X/9f/4//j/9v/1
//X/9f/0//P/8f/z//T/9P/0//T/9P/1//b/+P/3//b/9v/0//b/9v/1//X/9f/1//X/
9f/2//b/9v/0//P/8//0//f/+P/5//r/9//1//T/9v/3//f/+P/6//j/+P/4//j/+f/5
//v/+//+////AAACAAIAAgACAAEAAgADAAMAAwADAAMAAwACAAMABAADAAEA/v/8//v/
+//4//j/+P/3//f/9//3//f/9//2//T/9P/2//b/9f/1//T/9P/0//T/8v/x//D/7//x
//D/7//v/+//8P/w//D/8P/w/+//7//z//P/8//y//H/8P/w/+//8f/x//H/8f/x//P/
9f/x/+7/7P/q/+j/5P/h/+H/4v/m/+////8PACAANQBOAG0AigCbAJsAlQCMAIMAdgBn
AFQAQQAyACoAJQAdABcAEQANAAsABwABAPr/+P/4//j/9//2//X/9P/0//T/9v/2//X/
9P/0//X/9f/0//P/8//0//T/8//0//T/9P/2//b/9v/2//T/9P/0//T/9//3//f/9//5
//r/+v/7//j/9//2//X/+f/6//r/+//5//n/+v/7//n/+f/6//r//P/8//z//f/9//3/
/f/9//////8AAAEAAAD///7//f8AAAIAAwAEAAQABAAGAAcABgAFAAQAAwAEAAUABwAI
AAgACQAKAAoACAAIAAgACAAKAAoACgALAAkACgAKAAoACwAKAAoACgAKAAkACQAIAAYA
BQAEAAMAAAAAAP///////wAA//8AAAIAAgAAAP////////7//v/9//z/+//5//n/+v/7
//3//f/8//n/+P/5//n/+f/5//j/+P/6//r/+P/4//j/+P/5//n/+f/5//f/9//2//b/
+f/6//r/+P/2//b/9//3//X/9f/2//b/+f/5//r/+//7//r/9//2//f/+P/4//f/+f/5
//n/+v/4//j/+P/3//f/+P/4//j/9//1//T/8f/z//X/+P/6//j/+P/4//j/9f/1//X/
+P/5//j/+P/5//j/+P/4//f/9f/2//b/9v/3//j/+v/8//v/+f/3//b/+P/6//r/+f/3
//f/9//3//f/+P/4//j/9//1//T/9P/1//b/9//4//z//f/9//z//P/8//z//P//////
AQABAAAA///+//7///8AAAEAAQAEAAUABQAFAAUABQAFAAQAAwACAP//+//8//r/+f/5
//j/+P/4//f/+f/5//n/+f/5//j/9v/2//T/9P/z//P/9P/0//T/9P/z//P/8//z//X/
9P/z//P/8f/y//L/8v/z//T/9P/1//b/9f/0//L/8v/y//P/8//y//H/8P/v/+//8f/v
/+3/7v/u/+z/5v/i/+P/6f/u//b/AwAVACsAPgBTAGwAgwCMAIUAfQB1AGoAXQBUAEUA
NgApACQAHgAXABEACwAHAAMAAwABAPv/+P/4//b/9v/3//b/9//2//b/9v/0//T/8//y
//L/8//z//L/8//z//T/9P/0//T/8//y//T/9v/4//r/9//2//X/9P/3//f/9//3//X/
9v/2//f/+f/5//n/+f/4//j/9//3//f/9//4//n/+f/5//r/+v/4//j/+P/5//n/+f/5
//n//P/9////AQAAAP///v/9////AAAAAAAAAAAAAAIAAwADAAMAAwADAAUABQAGAAYA
BAADAAIAAAADAAQABQAGAAUABAADAAMAAwAEAAQABAAFAAQABAAEAAEA///+//z/////
//////8AAAAA//////z//P/6//r/+v/6//j/9//3//f/9v/2//j/+P/4//f/9P/0//T/
9f/1//T/8f/w//H/8//1//f/9f/0//X/9P/0//T/9P/0//X/9f/1//X/8//z//L/8v/1
//b/9v/0//P/8v/y//H/8//z//T/9P/1//X/9v/3//f/9v/z//L/9f/2//b/9f/0//P/
8v/y//T/9P/0//P/8//0//T/9P/0//P/8//x//P/8//0//T/9P/0//T/9P/z//P/8//2
//b/9P/z//P/8//y//H/7//y//T/9f/2//T/9P/1//b/+P/5//j/+P/2//b/9v/2//b/
+f/5//v/+//9//3//f/+//3//v////////////7//f/9//3//f/8//z//P/6//f/9v/0
//P/8//0//T/9P/z//P/8//z//P/8//y//D/8P/y//L/8f/x//L/8v/y//L/8P/v/+7/
7f/v/+7/7f/t/+v/7P/s/+z/7v/u/+3/7f/t/+3/7f/s/+z/7P/t/+3/7//v/+//7//v
/+3/7f/r/+r/6v/s/+r/4P/Z/9v/4v/q//X/AwARACIANwBQAG0AhgCTAI8AiQCEAHcA
ZgBXAEgAOQAyAC4AKwAlABsAEwANAAcAAwABAPz/+v/4//T/8//0//H/8P/w//D/8v/y
//H/8P/y//P/8//y//P/8//0//T/9P/0//P/8v/y//L/8v/y//T/9P/0//T/8//z//P/
8//z//T/9P/1//P/8//z//P/9P/0//P/8//0//X/9//5//n/+f/6//r/+P/4//j/+f/7
//v/+//7//3//f/+/////v/9//z/+////wAAAAAAAAIAAgAEAAUABAADAAIAAQAEAAUA
BwAIAAcABwAHAAYABAAEAAQABAAGAAYABgAHAAYABgAFAAQABAAEAAUABgAIAAcABwAG
AAUAAwABAP//AAAAAP/////8//z/+v/6//z//P/6//n/9//3//b/9v/4//j/+P/3//j/
+P/4//n/+f/4//X/9P/1//X/9f/1//b/9v/4//j/8//y//H/8P/z//X/9//5//b/9f/z
//L/9f/2//b/9P/y//L/8//z//P/8//0//T/9P/z//P/8//y//L/8P/w//L/9P/1//X/
8//z//P/9P/0//T/9P/z//P/9P/0//T/9P/z//P/8f/z//P/9P/0//P/8v/x//D/8f/x
//H/9P/0//L/8f/x//L/8v/y//H/7//w//D/8P/x//L/9P/2//b/9f/0//T/9P/2//b/
9f/z//P/8//z//P/9v/4//j/+P/4//n/+f/7//v//f/9//3//v/+//7//v/9/wAAAQAB
AAEAAwADAAMAAgABAAAA/f/5//j/9v/1//X/9P/0//T/8//x//H/8f/x//L/8v/x//L/
8P/w/+//7//s/+z/7P/s/+z/7f/u/+//7v/s/+r/6f/r/+z/7P/s/+7/7v/t/+3/7//v
/+//7v/t/+z/7P/r/+3/7f/t/+3/8f/x/+//7//u/+r/5v/i/9z/1//V/9r/4v/x/wMA
EwAmAD8AYACDAJoAoQCjAJkAjgCFAHQAWwBKAD8AOgA6ADMAJwAfABcADQAHAAEA///+
//j/9P/0//H/8P/w//D/8f/y//D/8P/v/+7/7v/v/+//7v/u/+//8f/y//L/8v/x//D/
8v/y//L/8v/w//D/8P/w//H/8f/x//H/8v/0//X/9//3//f/9//3//f/9v/0//P/9f/1
//b/9//3//f/+P/4//r/+v/6//v//P/7//r/+f/6//v//f////7//f/8//v//f/+//7/
/v///wAAAwAFAAMAAwADAAMABAAFAAcACAAIAAkACgAKAAkACAAHAAYABwAIAAkACwAK
AAoACQAIAAgACAAJAAoACAAHAAcABgAIAAcABgAFAAQABAADAAMAAQAAAP3//P/8//z/
+v/5//v/+//6//r/+v/6//r/+f/2//b/9v/3//j/+P/2//b/9v/3//j/+f/4//j/+v/6
//X/9P/z//L/9v/3//j/+f/4//f/9f/0//f/+P/4//b/9v/2//f/9//1//X/9v/2//f/
9//4//n/+P/4//b/9v/1//b/9v/1//b/9//4//r/+f/4//f/9f/2//j/+f/6//n/9//2
//P/8//z//T/9P/0//T/9P/0//X/9f/1//j/+v/4//f/9//3//b/9f/z//P/9P/0//T/
9v/2//f/+P/3//X/8//y//P/9v/3//f/9f/1//X/9f/1//b/9v/2//b/9f/1//b/9P/0
//T/9P/2//X/9f/4//j/9//1//T/9v/2//b/9v/z//P/8v/z//X/9f/0//P/9P/2//f/
9v/3//f/9v/1//T/9v/0//T/9f/z//b/+f/1//b/9//2//f/+P/5//r/+//7//3//f/9
//3//f/+/wEAAgADAAMAAgADAAMAAwAFAAUABQAEAAQABAACAP/////+//7////8//z/
/P/7//j/9//2//X/+P/4//f/+P/1//T/8v/x//H/8v/z//T/9f/1//X/9f/y//D/7v/t
/+//8P/w//D/8P/w/+//7//z//P/8//y//L/8v/z//P/8v/x//D/7//1//P/7//t/+z/
7v/u/+z/5v/f/9n/3v/m/+//+/8LABoAKQBCAGMAhACfAKkAowCaAJEAhABxAFoASQA8
ADYANQAvACEAFQARAA0ABQD///7//v/+//z/+f/2//X/9P/0//T/9f/2//b/9v/0//X/
9f/0//H/8f/y//L/9f/2//b/9v/0//T/9P/0//T/9P/0//T/9f/1//X/9f/3//j/+P/5
//f/9//3//f/9v/2//X/9f/3//f/+P/5//n/+f/6//r/+v/6//r/+/////////////3/
/f/+////AQABAAEAAQABAAIAAgACAAIAAgAEAAUABwAHAAcABwAGAAUABQAEAAUABwAJ
AAoABwAGAAUABAAGAAYABgAHAAgACgALAAwACQAIAAgACAAKAAkACQAIAAYABQAEAAMA
AwAEAAQABQACAAIAAAAAAP7//v/8//v//v//////AAD///7//f/7//j/+P/4//n/+v/6
//j/+P/1//X/9f/1//X/9v/5//r/9v/2//b/9v/3//f/9//3//n/+f/4//j/+P/4//f/
9P/3//j/+v/7//r/+f/5//j/+v/5//n/+f/6//r/+P/4//f/+P/4//f/+P/5//r//P/7
//r/+f/3//n/+v/6//r/+P/3//f/9f/1//X/9v/2//b/9v/2//b/9f/1//X/+P/6//j/
9//3//b/9v/2//X/9f/2//b/9v/2//b/9//4//b/9f/0//T/9v/4//j/9//1//X/9f/1
//f/+P/4//j/+v/5//n/+v/5//j/9//2//f/9//4//z//f/7//r//P/8//z//P/9//3/
/////////////wAAAQACAAMAAwAEAAUABQAFAAMAAwADAAIABAAEAAIA///+//z/+//7
//j/+P/4//f/+v/7//z//f/6//j/9f/0//b/9v/1//X/9P/0//T/9P/z//P/8//z//T/
9P/0//X/8v/y//H/8P/y//L/8f/x//P/8//z//L/8v/y//P/8//z//P/8//z//P/8//1
//H/7v/y//D/6P/g/93/3//m//D///8PACMAOABNAGYAgQCQAI0AgwB7AHAAYwBYAEkA
OAArACIAHAAZABUADwALAAcAAwD9//n/+P/2//b/+P/5//j/9//2//b/9v/2//b/9f/0
//b/9//3//b/8//z//T/9P/3//j/+P/4//j/+P/4//j/+P/4//j/+P/7//v/+//7//f/
+P/2/w==
         </WaveFormData>
      </LeadData>
      <LeadData>
         <LeadByteCountTotal>10000</LeadByteCountTotal>
         <LeadTimeOffset>0</LeadTimeOffset>
         <LeadSampleCountTotal>5000</LeadSampleCountTotal>
         <LeadAmplitudeUnitsPerBit>4.88</LeadAmplitudeUnitsPerBit>
         <LeadAmplitudeUnits>¦ÌV</LeadAmplitudeUnits>
         <LeadHighLimit>2147483647</LeadHighLimit>
         <LeadLowLimit>268435456</LeadLowLimit>
         <LeadID>II</LeadID>
         <LeadOffsetFirstSample>0</LeadOffsetFirstSample>
         <FirstSampleBaseline>0</FirstSampleBaseline>
         <LeadSampleSize>2</LeadSampleSize>
         <LeadOff>FALSE</LeadOff>
         <BaselineSway>FALSE</BaselineSway>
         <ExcessiveACNoise>FALSE</ExcessiveACNoise>
         <MuscleNoise>FALSE</MuscleNoise>
         <LeadDataCRC32>3182692770</LeadDataCRC32>
         <WaveFormData>
LgAuAC4ALgAsACoAKAAmACIAIAAeABwAFwAUABEADgANAAwACwAKAAcABAABAP7/+//6
//n/+P/1//T/8//y//T/9P/0//T/8v/y//L/8v/w//D/8P/w//D/8P/w//D/8v/y//L/
8v/w//D/8P/w//D/8P/w//D/7v/u/+7/7v/t/+z/6//q/+v/7P/t/+7/7v/u/+7/7v/v
//D/8f/y//H/8P/v/+7/7v/u/+7/7v/u/+7/7v/u/+z/7P/s/+z/7//w//H/8v/y//L/
8v/y//H/8P/v/+7/7//w//H/8v/w//D/8P/w/+7/7v/u/+7/7v/u/+7/7v/u/+7/7v/u
/+z/7P/s/+z/7v/u/+7/7v/u/+7/7v/u/+z/7P/s/+z/7P/s/+z/7P/u/+7/7v/u/+z/
6v/o/+b/6f/q/+v/7P/s/+z/7P/s/+r/6v/q/+r/7P/s/+z/7P/q/+r/6v/q/+r/6v/q
/+r/6f/o/+f/5v/o/+j/6P/o/+r/6v/q/+r/6v/q/+r/6v/s/+7/8P/y//T/9P/0//T/
9v/2//b/9v/7//7/AQAEAAQABAAEAAUAAwAEAAQABAAHAAgACQAHAAQAAQD+//v/+//5
//f/9//1//P/8f/x//H/8f/x//H/7//t/+v/6f/q/+r/6f/p/+v/6v/o/+j/5v/l/+T/
4//k/+T/5P/k/+T/5P/k/+T/4//i/+L/5P/k/+T/5P/k/+P/4f/g/97/4f/i/+P/5P/i
/+P/4//j/9//3f/h/+X/4f/d/9n/2f/f/+f/6//r/+z/+f8JABsAMABLAGYAhQC2APEA
GwEfAfAAnQBOABoA+f/s/+f/4P/W/9T/3P/m/+r/6v/m/+T/5P/k/+T/4v/g/+L/4v/i
/+L/5P/i/+H/4f/h/+P/4//k/+T/5P/k/+X/5f/k/+P/4//i/+P/5P/l/+b/5//o/+j/
6P/m/+f/5//o/+j/6P/n/+b/6P/p/+n/6v/s/+z/7f/v/+//7//x//H/8f/w//D/7//w
/+//7v/w//P/9v/6//7//P/9//7///8BAAQABgAJAAkACgAMAA0ADwARABMAFgAaABwA
IAAhACUAJwApACkAJwAoACsAKwAuAC8AMgAzADUAMwAzADUANwA3ADcANwA0ADQAMwAv
AC0ALQAqACcAJQAiACEAHgAbABoAFwAXABQAEQAOAAwACgAHAAYAAwD//////f/7//r/
+v/5//j/+f/4//j/+P/4//b/9v/2//b/9v/2//b/9f/0//T/9P/2//X/9f/1//b/9f/z
//H/8v/z//P/9P/0//P/8//y//D/8P/w//D/8f/x//L/8v/w//D/8P/w//H/8v/y//P/
8f/y//L/8//1//T/9P/0//b/9v/2//b/8v/0//T/9P/0//T/9P/z//H/8//z//T/8//z
//L/8v/z//P/9P/0//L/8v/w//D/8f/x//H/8f/v/+//7//v//H/8f/y//L/8P/w//D/
8P/w//D/8P/w//D/8f/x//H/8P/v/+7/7f/u/+7/7//x//L/8v/0//T/8//z//L/8//1
//j/+//8//z//P/8//z//P/8//z/AgAEAAYACAAIAAgACAAJAAoADAANAA4ADAAMAAwA
CQAFAAMAAQD//////f/7//v/+//5//f/9//0//P/8v/x//L/8f/w/+//7v/u/+3/7f/t
/+z/6v/q/+n/6f/p/+n/6P/o/+j/6P/o/+j/6P/o/+n/6P/o/+r/5//m/+X/5P/l/+X/
5v/m/+j/6P/o/+j/6P/p/+n/6f/n/+f/5f/n/+f/4//f/+H/5f/p//H/9f/2//v/CQAb
AC4AQwBeAHsAogDRAAMBIwEaAdsAfgA0AAUA7P/l/9z/0v/U/97/5v/s/+z/6v/q/+r/
6P/o/+r/6P/m/+T/5P/k/+b/5P/j/+P/4//l/+X/5v/m/+T/5P/l/+X/5//n/+j/6P/m
/+b/5v/m/+f/6P/o/+j/6v/r/+v/7P/r/+z/7P/s/+7/7//v//D/8P/w//H/8//z//P/
9f/1//b/9v/3//f/9//3//f/+v/7//z//v8AAAAAAQACAAMABgAKAA0AEQARABIAFAAV
ABcAGQAbAB4AIAAiACYAJwAnACkAKwArAC0AMAA1ADcAOAA5ADwAPQA/AD0APQA/AD8A
PwA/AD8APAA8ADsANwA1ADUAMgAvACsAKAAnACQAIAAeABoAGQAUABEADgAMAAwACQAI
AAUAAQABAP///f/6//r/+f/4//n/+P/4//j/9v/0//T/9P/0//T/9P/0//H/8P/w//D/
8f/x//L/8//0//P/8f/v/+//7//u/+7/8f/x//L/8v/u/+7/7v/u//D/8f/z//T/8v/y
//L/8v/y//L/8f/x/+//8P/w//H/8//y//L/8v/y//L/8v/y/+7/8P/w//D/8P/w//D/
7//v//H/8f/y//L/8f/v/+7/7v/v//H/8v/x//D/7f/s/+//7//v/+//8P/x//L/8//x
/+//7v/s/+3/7v/v//D/8P/w//D/8P/u/+//7//v/+//7//v/+//7//u/+7/7//u/+7/
8P/w/+//7//u/+//7//w//H/8P/s/+z/7P/t/+//7//x//T/8//0//b/9//2//b/+P/6
//z//v8AAAIABAAGAAYABgAGAAcABwAIAAgACAAJAAoACwAJAAUAAwABAP///f/7//n/
+f/7//n/9//3//T/8//y//H/8f/x//H/8f/t/+z/6v/p/+v/6v/o/+j/6f/p/+n/6f/o
/+j/6P/o/+b/5v/m/+b/5//m/+b/6P/m/+b/5v/m/+j/5//n/+b/5P/k/+T/5P/m/+f/
5//n/+f/5//n/+X/5f/l/+X/4//l/+n/7//z//T/9f/5/wUAFgArAEQAXwB+AKkA3QAJ
ARwBBwG8AF4AHQD2/+f/4v/a/9L/2P/i/+j/7P/w/+7/7P/q/+j/5v/m/+T/5v/m/+b/
6P/m/+X/5f/l/+P/4//k/+T/5P/k/+X/5f/n/+f/6P/o/+j/6P/o/+j/6f/q/+r/6v/s
/+3/7f/u/+//8P/w//D/8P/x//H/8v/0//T/9f/3//b/9f/2//X/9v/2//f/9//7//v/
+//+//3//v8AAAIAAAABAAIAAwAGAAoADQARABIAEgATABMAFwAZABsAHgAgACIAJgAn
ACYAJwAoACcAKQAsADEAMwA2ADcAOgA7ADsAOQA5ADsAPQA9AD0APQA8ADwAOwA3ADYA
NwA1ADMAMAAsACoAJgAiACAAHAAbABoAFwAUABIADwALAAkABQABAAEA///9//7//v/9
//z/+f/4//j/+P/2//T/9P/0//b/9v/2//b/9f/0//T/9P/1//X/9v/3//j/9//1//P/
9v/3//f/+P/2//X/9f/0//D/8P/w//D/9P/1//f/+P/3//b/9f/0//T/9P/z//P/8//0
//T/9f/z//L/8v/y//P/9P/1//b/9v/4//j/+P/3//b/9f/z//H/8//z//T/9f/1//T/
9P/z//P/9P/0//b/9v/0//T/9f/1//X/9f/z//P/8//z//X/9f/2//b/9v/2//b/9v/1
//T/8//y//T/9f/1//X/8//z//P/8//z//L/8v/z//P/8v/z//L/8f/x//D/8f/x//L/
8//y//D/8P/w//H/8//z//X/+P/4//r//f////z/+v/4//j/+P/4//3/AAADAAYABwAI
AAkACwALAAwADAAMAAwADAAMAAkABwAFAAMAAQABAP///f/9//v/+f/3//f/9f/z//H/
7//x//H/8f/x//D/8P/v/+//7f/s/+r/6v/n/+f/5//n/+b/5v/m/+b/5//o/+n/6v/p
/+j/6P/q/+n/6P/n/+b/6P/n/+f/5v/m/+b/5v/m/+j/6f/p/+n/6f/p/+f/5//l/9//
3f/f/+P/6f/v//H/8P/z//v/CwAeADMASgBjAIgAuwDtAA0BDgHfAIgAPgAPAPL/5//k
/+D/3P/e/+L/6v/u/+z/7P/u/+z/6P/q/+j/5P/k/+T/5P/m/+b/5f/l/+X/5f/l/+b/
5v/m/+b/5//n/+T/4//j/+L/4//k/+X/5v/p/+r/6v/q/+j/6f/p/+r/6//s/+z/7P/q
/+v/6//s/+z/7P/t/+//7//v//H/8f/0//T/9f/1//T/8//y//T/9//4//r//P/9////
AQADAAIABAAFAAcACwAMAA4ADwARABMAFQAYABgAGgAeAB8AIgAlACgAKQApACoALQAt
AC0ALQAvAC8AMAAvADAAMwAzADMAMwAzADAAMAAvACsAKgArACkAJwAlACIAIQAeABoA
GAAUABMAEgAPAAwACgAKAAcABgADAAAA///8//n/+f/6//r/+v/3//b/9v/2//b/9P/0
//T/8//y//H/8P/w//D/8f/y//D/7//v/+//8v/z//P/8//y//H/7//u/+//7//w//D/
7v/u/+7/7v/v/+//8P/w/+7/7v/u/+7/8P/w/+//7//x//L/8v/z//P/8v/y//L/8v/y
//L/8v/u//D/8P/w//P/9P/1//X/8v/z//L/8v/w/+//7f/s/+7/7//x//L/9P/0//L/
8v/y//H/8P/v//H/8f/x//H/7//v//D/8P/w//D/8P/w/+7/7v/u/+7/7v/v/+//7//x
//H/8f/x//H/8P/w//H/8P/w//L/8v/x//H/8P/x//T/9v/4//j/+P/4//j/+f/5//r/
+//8//3//v8EAAYACAAKAAgACAAIAAkACgAMAA0ADgALAAoACQAFAAMAAQD///3//f/7
//n/+f/4//X/8v/x//H/8f/x//H/8P/v/+7/7f/s/+z/6//r/+v/6v/o/+j/5f/l/+X/
5f/i/+L/4v/i/+T/5P/k/+T/4//i/+L/5P/m/+b/5v/m/+X/4//i/+D/4P/g/+D/4P/g
/+H/4f/h/9//4f/h/93/2//b/9v/2//d/+P/6f/p/+j/8f8DABkALgBFAF4AfQCsAOMA
DwEXAfIAoQBOABoA9//o/+P/4P/e/97/4P/m/+z/6v/o/+j/6v/q/+j/5v/k/+L/4v/i
/+L/5P/k/+P/4//j/+H/4f/i/+L/5P/k/+X/5f/l/+X/5v/m/+b/5v/m/+b/6f/q/+r/
6v/o/+n/6f/q/+v/7P/s/+z/7P/t/+3/7v/u/+7/7//x//H/8f/z//P/9P/0//X/9f/1
//X/9f/4//f/+P/6//z//v///wAAAQAFAAgACgANAA4ADgAPAA8AEwAVABcAGgAcAB4A
IgAjACUAJwApACkAKQAqAC0ALQAyADMANgA3ADcANQA1ADcANQA1ADUANQA0ADQAMwAv
AC0ALQAqACcAJQAiACEAHgAaABgAFAATABIADwAMAAoABgADAAIA/////////f/7//z/
/P/7//r/9//2//b/9v/2//T/9P/0//L/8v/y//L/9P/0//X/9v/0//P/8//z//P/8//y
//H/8v/z//P/9P/0//P/8//y//L/8v/y//L/8f/x//L/8v/w//D/8P/w//H/8v/y//P/
8v/y//H/8f/x//D/8P/w//L/8v/y//L/7//w/+//7v/w//D/8P/v/+7/8f/y//T/9P/z
//H/8P/x//H/8v/y//D/8P/u/+7/8f/x//H/8f/v/+//7//v/+//7//w//D/8P/w//D/
8P/y//L/8v/y//P/9f/2//f/9//3//f/9//7//z//P/8//z//P8BAAQABwAKAAwADAAM
AA0ADQAOAA4ADgAOAA4ADgALAAkABwAFAAMA///9//v/+//7//n/9//3//b/9f/0//P/
8P/v/+7/7f/u/+7/7f/t/+v/6v/o/+j/5//n/+f/5//o/+j/6P/o/+j/6P/o/+j/5f/k
/+T/5v/o/+j/6P/o/+j/5//n/+b/5//o/+n/6v/p/+n/6P/n/+f/5//n/+X/4f/f/9//
4//r//H/8//x//L/+/8LAB8ANgBPAGoAiwC4AOsAEwEhAf4AqwBSAB4A+//o/9//1v/S
/9r/4v/m/+b/5v/m/+r/6P/k/+b/6P/o/+b/5P/k/+T/5v/k/+P/4//j/+P/4//k/+T/
5P/k/+X/5f/n/+f/6P/o/+b/5v/m/+b/6f/q/+r/6v/q/+v/6//s/+//8P/w//D/8P/x
//H/8v/y//L/8//1//P/8//1//X/9v/2//f/9//5//n/+f/8//7/AAADAAYABAAFAAYA
BwAJAAwADgARABEAEgAUABUAGAAbAB4AIgAiACQAKAApACsALQAvAC8AMgA0ADgAOQA7
ADsAPQA9AD8APQA9AD8APgA9ADwAOwA6ADoAOQA1ADEAMQAuACsAKQAmACUAIgAcABoA
FgAVABIADwAMAAoACgAHAAYAAwD+//3/+v/3//f/+P/4//j/+f/4//j/+P/4//b/9v/2
//b/9v/2//b/9f/0//T/9P/1//X/9v/3//b/9f/z//H/8//z//L/8v/z//P/9P/0//T/
9P/0//T/8//z//T/9P/y//L/8v/y//D/8P/v/+//8v/0//X/9//2//T/8//y//D/8P/w
//D/8f/0//X/9v/0//T/9P/z//H/8//z//T/9f/1//T/9P/z//P/9P/0//L/8v/w//D/
8//z//P/8//z//P/8//z//P/8//0//T/9P/0//T/9P/y//L/8v/y//H/8f/w/+//8P/x
//L/8//z//L/8v/z//X/9v/5//r//P/9//3////+//7///8AAAEAAgAGAAgACgAMAAoA
CgAKAAsADQAOAA4ADgAMAAwADAAJAAcABQADAAEA///9//v/+//9//v/+f/5//j/9//2
//X/9P/z//L/8f/u/+7/7f/t/+3/7P/q/+r/6//r/+v/6//q/+r/6v/q/+r/6v/q/+r/
5//m/+b/6P/q/+r/6v/q/+r/6f/p/+j/5v/m/+b/5v/o/+n/6f/p/+f/5//p/+v/5f/j
/+X/5//p/+//9f/3//b/+/8HAB0AMABFAF4AfQCmANcABQEfAQwBwwBqACgAAQDq/+H/
2P/S/9j/5v/u//D/8v/w//D/7v/s/+r/5v/m/+r/7P/s/+z/7v/r/+n/6P/n/+j/6f/r
/+z/6//q/+r/6f/p/+n/6v/q/+z/7P/s/+z/7P/s/+v/6v/s/+3/7f/u/+3/7v/u/+7/
7//x//L/9P/y//L/8//1//X/9f/3//f/+v/6//v/+//7//v/+//+/wEAAgAEAAYABgAH
AAgACQALAA4AEAATABMAFAAWABcAFwAZABsAHgAgACIAJgAnACsALQAvAC8ALgAuADAA
LwA0ADUAOAA5ADkANwA3ADkANwA3ADcANwA2ADYANQAxAC8ALwAsACkAKAAmACYAJAAe
ABwAGAAXABIADwAMAAoACAAFAAQAAQD//////f/7//r/+v/5//j/9f/0//T/9P/2//T/
9P/0//T/9P/0//T/8//y//L/8v/0//P/8//z//T/8//x/+//7//v/+7/7v/v/+//8P/w
/+7/7v/u/+7/7//v//D/8P/w//D/8P/w/+7/7v/t/+3/7f/u/+7/7//v/+7/7v/u/+7/
7v/u/+7/7f/w//H/8v/y//L/8v/x//H/8//z//T/9P/z//H/8P/v/+//8P/w//L/8v/w
//D/7//v/+//7//t/+3/7f/t/+//7//w//D/8P/w//D/8P/w//D/8P/w/+7/7//v/+//
7f/t/+3/7f/t/+z/7P/t//H/8v/1//b/9P/1//X/9//2//b/9v/4//j/+P/4//j//v8A
AAIABAAFAAYABwAJAAgACAAHAAYABwAIAAkABwADAAEA///9//z/+//6//v/+f/3//X/
9f/2//X/9P/z//D/7//u/+3/6v/q/+n/6f/q/+r/6f/q/+v/6//r/+v/6f/o/+f/5v/k
/+T/5P/k/+X/5P/k/+b/5v/m/+b/5v/o/+f/5//m/+P/4v/h/+D/4//l/+b/5//l/+n/
6f/l/+H/3//b/93/4f/p//H/9f/y//H/+f8FABYAKwBEAF8AfgCtAOEACQEMAeMAkABE
ABMA8v/l/+L/2v/W/9j/3P/k/+r/7P/o/+j/6P/o/+b/5P/m/+T/5P/k/+b/4v/h/+H/
4f/j/+P/5P/k/+T/5P/l/+X/5f/l/+b/5v/m/+b/5v/m/+X/5v/m/+b/5//p/+r/7P/r
/+z/7P/s/+r/6//r/+z/7v/u/+//8f/v/+//8f/x//T/9P/1//X/9//3//f/+v/5//r/
/P/+//z//f/+//////8CAAQABwAKAAwADwARABEAEwAVABgAGQAaAB0AHQAhACMAJQAl
ACcAKAArACsALAAtADAAMQAxAC8ALwAxADEAMQAxADEAMgAyADEALQAtAC0AKgAnACQA
IAAeABoAFQASAA0ACwAKAAkACAAIAAYAAwACAP////////3/+//4//j/9//2//X/9P/0
//T/9P/y//L/8v/y//L/8v/y//H/8P/w//D/7v/t/+3/7f/v/+//7v/t/+//7//u/+7/
7//v//D/8P/w//D/8P/w//D/7//v/+7/8f/y//P/9P/y//L/8f/x//D/8P/v/+//8P/w
//H/8v/w//D/8P/w/+7/8P/w//D/7//u/+3/6//q/+3/7v/w//H/8f/w//D/7f/t/+7/
7v/w//D/7v/u/+//7//v/+//7v/t/+z/6//s/+3/7//w/+7/7v/u/+7/7P/s/+z/7P/s
/+3/7f/t/+//7//v/+//8f/w//D/8f/y//L/9P/0//b/9//3//r/+//8//3//v8DAAYA
CQAMAAsACgAJAAkABwAIAAgACAAIAAgACAAFAAMAAQD///3/+f/3//X/9f/3//X/8//z
//L/8f/w/+//7P/r/+r/6f/q/+r/6f/p/+n/6P/m/+b/5f/l/+X/5f/i/+L/4v/i/+L/
4v/i/+L/4//i/+L/5P/m/+b/5v/m/+b/5f/l/+T/4v/i/+L/4v/g/+H/4f/h/+P/4//h
/93/2f/X/9f/3f/l/+n/6f/p/+z/8/8HAB8ANgBPAGgAiQC6APEAEwENAdQAewA2AAwA
8f/o/+X/3P/U/9T/2v/i/+r/6v/s/+r/6P/m/+L/3v/e/97/3v/e/97/4P/e/93/3f/d
/93/3f/e/97/4P/g/+H/4f/f/9//4P/g/+H/4v/j/+T/5P/k/+P/4v/k/+X/5f/m/+f/
6P/o/+j/6v/r/+v/7P/r/+r/6v/r/+3/7f/v/+//8P/w//H/8f/x//H/8f/0//X/9v/4
//r//f///wEAAwACAAQABQAHAAsADAAOAA8AEQATABUAGAAcAB4AIgAjACMAJQAnACcA
JwAoACsAKwAwADEANAA1ADMAMQAxADMAMwAzADMAMwAwADAALwArACgAJwAjAB8AHwAc
ABsAGAAWABQAEAAPAAwACQAGAAQAAgD///7/+//5//n/9//1//b/9v/1//T/8//y//L/
8v/w/+7/7v/u/+//8P/x//L/7//u/+7/7v/u/+3/7f/t//H/8f/w/+//7f/t/+z/7P/t
/+3/7v/u/+z/7P/s/+z/7f/t/+7/7v/v//D/8f/y//D/8P/v/+//7//w//D/8f/x//D/
8P/w//D/8P/w//D/7v/w//D/8P/w//D/8P/v/+//8f/x//L/8//z//L/8v/x//H/8v/y
//T/9P/y//L/8v/x//D/7//y//P/9P/1//f/9//4//j//P/8//z//v/8//7//v/+//7/
AwAGAAkADAAMAAwADAANAA8AEAAQABAADgAMAAoABQAFAAMAAQD///3/+//5//n/9//1
//P/8//0//P/8v/x//D/7//u/+3/6v/q/+n/6f/r/+r/6P/o/+f/5//n/+f/5P/k/+T/
5P/m/+b/5v/m/+X/5P/k/+b/5v/m/+b/5v/k/+P/4//i/+L/4v/i/+L/4//l/+b/5//l
/+P/5f/j/+H/3//h/+H/3//j/+n/6//u//P//f8NACIAOwBWAHMAmgDLAP8AIQEeAecA
jABAAA8A9P/p/+T/2P/S/9j/4P/m/+r/7P/u//D/7v/q/+T/4v/k/+P/4v/h/+L/4f/h
/+L/4//j/+P/5P/k/+b/5v/n/+f/5f/l/+b/5v/m/+b/5v/m/+n/6v/q/+r/6P/p/+n/
6v/t/+7/7v/u/+3/7f/s/+z/7P/s/+3/7//y//P/9v/3//j/+P/5//n/+//7//v//v//
/wAAAgAEAAYABwAIAAkACAAKAAsADQAQABIAFQAXABkAGwAdACAAIAAiACYAJwAqAC0A
MAAxADEAMgA1ADUANwA3ADkAOQA7ADkAOQA7ADkAOQA5ADkANgA2ADUAMQAwADEALwAt
ACgAJAAiAB4AHAAaABYAFQAQAA0ACgAIAAgABQAEAAEA//////3/+//6//r/+f/4//n/
+P/4//j/9v/0//T/9P/y//L/8v/y//T/9P/1//b/8//x//D/7//0//X/9f/1//P/8//y
//L/8f/x//L/8v/y//L/8v/y//P/8//0//T/8v/y//L/8v/w//D/7//v//D/8v/z//X/
8//y//L/8v/y//L/8v/y/+7/8P/w//D/8v/y//L/8f/v//H/8f/y//L/8f/v/+7/7//v
//D/8P/y//L/8P/w/+//7//v/+//7f/t/+3/7f/w//H/8//0//L/8v/y//L/9f/2//f/
+P/4//n/+f/5//3//P/9//7///8AAAUACAALAA4ADQAMAAsACwALAAwADAAMAAwADAAM
AAkACAAHAAYABQABAP///f/9//v/+f/3//f/9v/1//T/8//w/+//7v/t/+3/7v/u/+//
7f/s/+r/6v/p/+n/6f/p/+r/6v/q/+r/5//m/+X/5P/m/+b/5//q/+j/6P/o/+j/6P/n
/+f/5v/m/+b/5v/m/+b/5//n/+f/6f/r/+n/5//l/+P/4f/j/+f/6//t/+//8P/3/wUA
FQAsAEUAYgCDAKgA1wAFAR8BCgG9AGAAIAD7/+j/4//c/9D/1P/i/+j/6v/q/+z/8P/y
/+7/6P/m/+T/5P/m/+b/5v/o/+b/5f/l/+X/5f/l/+b/5v/o/+j/6f/p/+n/6f/q/+r/
6v/q/+r/6v/p/+r/6v/q/+z/7f/t/+7/7//w//D/8P/y//P/8//0//P/8v/y//P/9f/1
//f/9//6//r/+//7/////////wIAAQACAAQABgAIAAkACgALAAoADAANAA8AEgAUABcA
GQAbAB0AHwAiACYAKAAsAC0ALQAvADEAMQAzADQANwA3ADcANwA5ADkAOgA5ADoAPQA7
ADsAOwA7ADwAPAA7ADcAMwAzADAALQApACYAJQAiAB4AHAAYABcAFAARAA4ADAAIAAUA
BAABAAEAAQD///3//v/+//3//P/5//j/+P/4//r/+P/4//j/+P/4//j/+P/3//b/9v/2
//X/8//y//H/9P/1//X/9f/z//P/8v/y//X/9f/2//b/9P/0//T/9P/z//P/9P/0//b/
9v/2//b/9v/2//X/9f/1//b/9v/3//n/+P/4//j/9v/2//b/9v/2//j/+P/4//f/9v/1
//P/8//1//X/9v/3//f/9v/2//X/9f/2//b/+P/4//b/9v/1//X/9f/1//X/9f/1//X/
9//3//j/+P/3//b/9f/0//b/9v/2//b/9P/1//X/9f/1//X/9f/1//f/9v/2//f/9f/0
//X/9P/z//P/8v/z//L/9P/2//b/9P/0//T/9f/0//P/9P/2//T/9P/1//X/9v/2//b/
9f/1//X/9f/z//f/9//1//P/9v/3//n/+//9//z//f/+/wAAAAAAAAAABgAIAAoADAAO
AA4ADgAPAA8AEAAQABAAEgASABIADwAPAA0ACwAJAAUAAwABAAEAAwABAP////8AAP//
/v/9//n/9//1//P/9P/0//P/8//x//D/7v/u/+//7//v/+//8P/w//D/8P/v/+7/7f/s
/+3/7P/s/+7/7P/s/+z/7P/u/+3/7f/s/+3/7v/v//D/7//v/+7/7f/v/+v/6f/n/+n/
6//r/+v/7f/x//f//f8AAP//BQARAB4ALQBGAGEAfgCtAOEACwEaAf8AsABaACEA/P/r
/+r/5v/i/+L/5v/u//T/8v/y//T/+P/4//b/8v/w/+7/7v/u//D/7v/t/+3/7f/t/+3/
7v/u/+z/7P/t/+3/7//v//D/8P/w//D/8P/w//D/8P/v/+7/8P/x//H/8v/z//T/9P/0
//T/9f/1//b/9P/0//X/9//3//f/+f/5//z//P/9//3/////////AgADAAQABgAIAAYA
BwAIAAkACwAOABAAEwAVABYAGAAZABkAGwAdACAAIgAkACgAKQApACsALQAtAC4AMAA0
ADUANAAzADQAMwA0ADMANAA3ADoAOwA8AD0AOgA6ADkANQA1ADUAMgAvAC0AKgApACYA
JAAkACIAIwAfABsAFwAUABIADwAOAAsACgALAAoACQAGAAYABQAEAAIAAAD///7////+
////AAD///7//f/8//3//P/8//z/+v/5//n/+f/9//3//P/7//3//f/8//z//P/7//v/
+v/7//z//f/+//7//f/9//z/+//6//n/+P/5//r/+v/7//3//v/+/////f/8//z//P/8
//z//P/8//z//v/+//7//v/+//7//f/5//v/+//8//3//f/8//z/+//7//z//P/9//7/
/f/+//3//f/9//3//f/9//3//f/7//v//P/8//r/+v/6//r/+v/6//r/+v/7//3//v//
//3//f/9//3/+//6//r/+//+//7/AAAAAAEAAwAEAAcABgAGAAYABwAIAAkACgAPABIA
FQAYABcAFgAVABUAFwAYABgAGAAWABYAFgATABMAEQAPAA0ACwAJAAcABwAFAAMAAQAB
AP7//f/8//v/+//7//v/+//4//j/9//3//f/9v/0//T/9P/1//b/9//1//T/8//y//T/
9P/0//T/8f/w//D/8v/y//L/8v/y//P/8//0//T/8v/y//L/8v/y//P/8//z//P/8//1
//P/7//t/+//7//x//X/+f/7//7/AwARACUAOgBTAGwAiwC6AO8AGQEfAfIAoQBWACgA
CwD8//X/7P/o/+j/7v/2//7/AAD+//z/+v/2//b/9v/2//b/9P/0//T/9v/0//P/8//z
//X/9f/2//b/9f/0//T/8//1//X/9v/2//b/9v/2//b/+f/6//r/+v/6//v/+//8//n/
/P/6/w==
         </WaveFormData>
      </LeadData>
      <LeadData>
         <LeadByteCountTotal>10000</LeadByteCountTotal>
         <LeadTimeOffset>0</LeadTimeOffset>
         <LeadSampleCountTotal>5000</LeadSampleCountTotal>
         <LeadAmplitudeUnitsPerBit>4.88</LeadAmplitudeUnitsPerBit>
         <LeadAmplitudeUnits>¦ÌV</LeadAmplitudeUnits>
         <LeadHighLimit>2147483647</LeadHighLimit>
         <LeadLowLimit>268435456</LeadLowLimit>
         <LeadID>V1</LeadID>
         <LeadOffsetFirstSample>0</LeadOffsetFirstSample>
         <FirstSampleBaseline>0</FirstSampleBaseline>
         <LeadSampleSize>2</LeadSampleSize>
         <LeadOff>FALSE</LeadOff>
         <BaselineSway>FALSE</BaselineSway>
         <ExcessiveACNoise>FALSE</ExcessiveACNoise>
         <MuscleNoise>FALSE</MuscleNoise>
         <LeadDataCRC32>3318621041</LeadDataCRC32>
         <WaveFormData>
/P/8//z//P/7//r/+f/4//r/+v/6//r//P/8//z//P/+//7//v/+////AAABAAIAAgAC
AAIAAgACAAIAAgACAAIAAgACAAIAAgACAAIAAgAEAAQABAAEAAIAAgACAAIABAAEAAQA
BAACAAIAAgACAAIAAgACAAIAAgACAAIAAgACAAIAAgACAAIAAgACAAIAAgACAAIAAgAA
AAAAAAAAAAIAAgACAAIAAgACAAIAAgAAAAAAAAAAAP7//v/+//7/AAAAAAAAAAAAAAAA
AAAAAP7//v/+//7//P/8//z//P/+//7//v/+//z//P/8//z//P/8//z//P/8//z//P/8
//z//P/8//z//P/8//z//P/6//r/+v/6//z//P/8//z/+v/6//r/+v/6//r/+v/6//z/
/P/8//z/+v/6//r/+v/6//r/+v/6//z//P/8//z/+v/6//r/+v/6//r/+v/6//r/+v/6
//r/+v/6//r/+v/4//j/+P/4//j/+P/4//j/+v/6//r/+v/6//r/+v/6//r/+v/6//r/
/P/8//z//P/6//j/9P/x/+7/6//o/+f/5P/k/+T/5f/n/+f/5//n/+X/5f/l/+X/4//k
/+X/5//s/+7/7v/v/+7/7//w//D/8P/x//H/8f/z//P/8//0//T/9P/1//X/9v/3//f/
+P/2//b/9v/2//f/9//3//f/+P/4//j/+P/6//r/+f/5//n/+P/3//b/+P/4//j/+P/4
//n/+f/5//j/+P/8////AgAJABMAHwArADUAOQA4ADkAOwA/ADsALgAcAPz/x/+L/1T/
HP/0/vL+FP8r/zP/P/9H/0v/Wf9z/4f/mf+v/8H/1P/k//D/+P/7//3///8BAAEABQAF
AAYABwAHAAgACQAKAAgACAAJAAkACwAMAAwADAAKAAoACgAKAAwADAAMAAwADAANAA0A
DgAOAA0ADQANAA8AEAAQABAADgAOAA4ADgAQABAAEAAQAA4ADgAPAA8ADwAPAA8ADwAP
AA8ADgAOAA0ADwAQABAAEAAQABAAEAAQAA8ADwAOAA4ADQANAA0ADQALAAsACwALAAoA
CQAHAAgABwAHAAYAAgABAP///f/7//r/+v/5//r/+f/3//f/9f/0//L/8f/w/+//7v/u
/+//7v/u/+3/7v/u/+7/7v/v/+//8P/w//H/8f/x//T/8//0//X/9f/1//X/9f/1//X/
9f/3//f/+P/4//n/+f/5//j/9//3//r/+v/6//v/+v/5//j/9//4//r/+//8//r/+v/6
//n/+f/6//r/+v/6//v/+//7//z//P/8//v/+f/5//r/+v/9//3//P/8//z//P/8//z/
/P/9//7//////////f/7//v//P/9//7//P/8//z//P/+//3//f/9//3//f/9//3//f/+
//7//v///////v/+//3//f/9//3//f/9//3//f/+//7///////3//f/+//7//P/9//3/
/P/+//7//v/+//7//f/9//z/+v/7//v/+//9//3//v/+//7///////7//////wAAAQAB
AAEAAQABAAIABgAGAAQABAAEAAQAAgAAAPz/+f/0//H/7v/t/+z/7P/s/+3/7f/t/+3/
7f/t/+3/7f/t/+3/7v/v//H/9v/4//j/+f/4//n/+v/6//z//f/9//3//f/9//3//v8A
AAAAAQABAAAAAQABAAIABAAEAAQABAADAAMAAwADAAYABgAGAAYABAAEAAMAAwAEAAQA
BAAEAAYABgAGAAYABAAFAAUABQAGAAYABgAHAAoAEQAZACcAMwA9AEMARABFAEsAVQBZ
AE4APAAeAO3/qf9i/yD/6P7Q/tj+8/4L/xn/H/8n/z//X/97/5H/qf/B/9T/5P/w//z/
BQAJAAsADwAPABEAEQASABMAEwAUABUAFgAWABYAFwAXABkAGgAaABoAGAAYABgAGAAY
ABgAGAAYABgAGQAZABoAHAAbABsAGwAZABoAGgAaABoAGgAaABoAHAAcABwAHAAcABwA
HQAdABwAGwAaABkAGgAbABsAHAAdAB8AIAAgAB4AHgAeAB4AIAAfAB8AHgAeAB0AHQAd
AB0AGwAbABsAGQAYABcAFQAUABMAEwASABAADwANAAsACwAKAAoACQAIAAcABQAFAAQA
AgD///3//P/7//r/+v/5//j/+P/3//b/9v/2//b/+f/5//r/+v/3//f/9//6//3//v//
///////////////9//3//////wIAAgADAAMAAQAAAP////8CAAIAAgADAAEAAQABAAEA
AwAEAAQABAAEAAQABAADAAMABAAEAAQABAAFAAUABQAEAAQABAADAAMAAwAEAAQABwAH
AAYABgAEAAQABAAEAAYABwAIAAkACQAJAAcABQAFAAYABwAIAAYABgAGAAYACAAHAAcA
BwAJAAkACQAJAAcACAAIAAgACQAJAAgACAAJAAkACQAJAAcABwAHAAcACAAIAAkACQAH
AAcACAAIAAgACQAJAAgACgAKAAoACgAIAAcABwAGAAgACQAJAAkACAAHAAcABgAGAAcA
BwAGAAUABQAGAAcACQAJAAkACQAIAAgACAAHAAcACAAIAAkACQAKAAsACwALAAwADgAO
AA4ADgANAAwACQAHAAIA///8//v/+f/4//f/9//3//f/9//3//f/9//3//f/9//4//n/
+//8//7//v///wIAAwAEAAQABAAFAAUABQAHAAcABwAIAAgACAAJAAkACgALAAsADAAK
AAoACgAKAA0ADQANAA0ADgAOAA4ADgAMAAwACwALAA0ADgAPABAADgAOAA4ADgAOAA8A
DwAPABAAEAAQAA8AEAAVAB0AJwAzAD8ASQBOAE8AUwBbAGcAaABaAEQAJQDp/6L/Wv8W
/+D+0P7f/vv+D/8b/yP/L/9L/2v/hf+b/7P/yv/g//L//v8HAA0AEQAVABcAGwAbABwA
HQAdAB4AHwAgACAAIAAhACEAIwAkACQAJAAiACIAIgAiACQAJAAkACQAJAAlACUAJgAm
ACUAJQAlACcAKAAoACgAJgAmACYAJgAoACgAKAAoACYAJgAnACcAJwAnACcAJwApACkA
KAAoACkAKwAsACwAKgAqACoAKgAsACsAKwAqACwAKwArACsAKwApACkAKQApACgAJwAl
ACQAIwAjACIAIAAfAB0AGwAbABoAGgAZABoAGQAXABcAFQAUABIAEQAQAA8ADgAOAA0A
DAAMAAsACgAKAAoACgAJAAkACgAKAAsACwALAA4ADgAOAA4ADQAPAA8ADwAPABEAEQAT
ABMAEgASABMAEwATABIAEQARABQAFAAUABUAEwATABMAEwATABQAFAAUABQAFAAUABMA
EwAUABQAFAAUABUAFQAVABQAFAAUABMAEwATABQAFAAVABUAFAAUABYAFgAWABYAFgAX
ABgAGQAXABcAFQATABEAEgATABQAFgAWABYAFgAWABUAFQAVABUAFQAVABUAEwAUABQA
FAATABMAEgASABMAEwATABMAEwATABMAEwAUABQAFQAVABQAEwATABIAEgATABMAEgAS
ABIAEgASABAADwAPAA4AEAARABEAEQAQAA8ADwAOAA4ADwAPAA4ADwAPABAAEQAPAA8A
DwAPABAAEAAQAA8ADwAQABAAEQARABIAEwATABUAFgAWABYAFgAWABYAFAAQAA0ACgAH
AAQAAwAAAAAAAAABAAEAAQABAAEA///////////9//7///8BAAUACAAJAAsACgALAAwA
DAAOAA8ADwAPAAwACwAKAAoACwAMAA4ADwASABMAEwAUABIAEgASABIAFQAVABUAFQAU
ABQAFAAUABYAFgAVABUAFAAUABQAFAAUABQAFAAUABQAFQAVABUAFgAWABYAFwAaAB0A
JQAvADsARwBPAFQAVQBVAFcAXwBeAFAAOAAVAN//ov9m/y7/Cv8O/yn/P/9N/1n/Xf9h
/3P/jf+f/7P/yf/g//L/AgAOABUAFwAZAB0AHwAfAB8AIAAhACEAIgAjACQAJgAmACcA
JwAnACgAKAAoACYAJgAmACYAJgAmACYAJgAoACkAKQAqACgAJwAnACcAKQAqACoAKgAp
ACgAJwAmACcAKAApACoAKAAoACkAKQAnACcAJwAnACkAKQAoACgAJwApACoAKgAqACoA
KgAqACkAJwAmACQAJAAjACMAIwAhAB8AHwAfAB8AHgAdABsAHAAbABsAGgAWABUAEwAR
ABEAEAAQAA8ADgANAAsACwALAAoACAAHAAYABQAEAAQABQAEAAQAAwAEAAQABAAEAAUA
BQAGAAYABQAFAAUACAAIAAgACAAHAAgACQAKAAsACQAJAAsACwAKAAoACwALAA0ADAAL
AAsADAAMAAwADQANAA0ADQANAA0ADgAOAA4ADgAOAA4ADQANAA4ADgAOAA4ADwAPAA8A
DwAOAA0ACwAMAA0ADwAQABEAEQAQABAADwAOAA0ADAAOAA8AEAARABEAEQAPAA0ACwAM
AA0ADgAOAA4ADgAOAAwACwALAAsADQANAA0ADQALAAwADAAMAAwACwAJAAgACQAJAAkA
CQAJAAkACQAJAAgACAAJAAkABwAHAAgACAAHAAcABgAEAAYABgAGAAYABAADAAMAAgAE
AAUABQAFAAMAAwAEAAQAAgADAAMAAgADAAMABAAFAAUABQAFAAUABAAEAAQAAwAGAAYA
BgAGAAYABgACAAAA/P/5//T/8f/u/+3/7v/u/+7/7//x//H/8f/x//H/8f/x//H/7//w
//H/8//3//r/+//9//z//f/+//7/AAABAAEAAQD///////8AAAIAAgADAAMAAgADAAMA
BAAEAAQABAAEAAUABQAFAAUABAAEAAQABAAEAAQAAwADAAYABgAGAAYABAAEAAQABAAE
AAUABQAFAAQABAAEAAcADAAVAB8AJwAxADkAPwBCAEMAQwBHAEcAPAAoAAoA2/+f/2b/
MP8G//7+HP83/z//S/9T/1X/Yf97/5H/o/+3/8v/3P/q//b//P8BAAMABQAHAAkACQAJ
AAoACwALAAwADQAOAA4ADgAPAA8ADQAOAA4ADgAQABAAEAAQABAAEAAQABAAEAARABEA
EgASABEAEQARAA8AEAAQABAAEAAQABAAEAASABIAEgASABAAEAARABEAEQARABEAEQAR
ABEAEAAQABAAEQARABAAEAAQABAAEAAQAA8ADwAOABAADwAPAA8ADgALAAoACQALAAoA
CQAHAAQAAwADAAIAAAD///3/+//6//r/+//7//j/9//1//X/9f/0//L/8f/y//H/8P/w
/+//7v/u/+3/7f/u/+//8P/x//H/8v/y//H/8f/x//T/8//0//X/9f/3//f/9//3//n/
+f/7//v/+v/6//v/+//9//z/+//7//z//P/8//3//f/9//3//f/9//7//v/+//7//v/+
//3//f/+//7//v/+//////////7//v/+//3//v///wEAAgACAAEA///+/wAAAAAAAAAA
AAABAAIAAwABAAEA///9//7/AAACAAQAAwACAAEAAAAAAP///////wAAAQACAAMAAQAC
AAIAAgADAAMAAgACAAEAAQABAAEAAQABAAEAAQACAAIAAwADAAEAAQACAAIAAgADAAMA
AgAEAAQABAAEAAQAAwADAAIAAwAFAAYABwAFAAQABAAEAAQABAAAAP7/+v/3//b/8//w
/+//8P/w//D/8f/x//H/8f/x//H/8f/x//H/8f/y//P/9f/4//r/+v/7//7///8AAAAA
AAABAAEAAQD///////8AAAIAAgADAAMAAwADAAIAAgAEAAQABAAEAAcABwAHAAcABgAG
AAYABgAIAAgABwAHAAYABgAGAAYACAAIAAgACAAGAAcABwAHAAQABgAKAA0AEgAZACMA
LwA7AEMARQBGAEkAUwBbAFcASAAyAAwAz/+J/0T/BP/a/tL+5P4B/xP/H/8l/zP/U/9z
/4v/of+3/8n/2v/o//b/AAAFAAsADwARABMAFAATABMAEwATABQAFQAWABYAFgAXABcA
GQAaABoAGgAaABoAGgAaABoAGgAaABoAGAAZABkAGgAaABkAGQAZABsAHAAcABwAHAAc
ABwAHAAcABwAHAAcABoAGgAbABsAGwAbABsAGwAcAB0AHQAeAB0AHwAgACAAHgAeAB4A
HgAeAB0AHQAcAB4AHQAdAB0AHQAbABsAGwAbABoAGQAXABQAEwATABIAEgARAA8ADQAN
AAwADAALAAgABwAFAAUABQAEAAIAAQD+//3//P/8//v/+v/6//n/+f/6//v//P/7//v/
/P/8//3//f/9/wAA//8AAAEAAQD//////////wEAAQADAAMABAAEAAUABQAFAAQAAwAD
AAQABAAEAAUAAwADAAMAAwAFAAYABgAGAAQABAAEAAMAAwAEAAQABAAGAAcABwAHAAYA
BgAGAAUABwAHAAgACAAHAAcABgAGAAgACAAIAAgABgAHAAgACQAHAAcABQADAAUABgAH
AAgACAAIAAgACAAIAAcABwAHAAcABwAHAAcABwAIAAgACAAJAAkACAAIAAcABwAHAAcA
BwAHAAcABwAGAAYABwAHAAcABwAIAAgACAAJAAkACAAIAAgACAAIAAgABwAHAAYABgAH
AAcABwAHAAcACAAIAAgACQAJAAgACQAJAAoACwAJAAwADQAOAA8AEAAOAAwACAAFAAEA
/f/5//f/9v/2//b/9//1//X/9f/1//X/9f/1//X/9//4//n/+/8AAAIAAgADAAIAAwAE
AAQABAAFAAUABQAHAAcABwAIAAgACAAJAAkADAANAA0ADgAMAAwADAAMAA8ADwAPAA8A
DgAOAA4ADgAOAA4ADQANABAAEAAQABAADgAOAA4ADgAOAA8ADwAPABAAEAASABMAFgAb
ACUAMwA/AEkATQBQAFMAWQBlAGcAXABIACgA8/+r/2T/Iv/s/tb+4v77/hH/H/8n/zH/
S/9r/4P/m/+1/8v/3v/w//7/CAAPABUAFQAXABcAGwAbABwAHQAhACIAIwAkACIAIgAj
ACMAIwAkACQAJAAkACQAJAAkACQAJAAkACQAJAAlACUAJgAmACUAJQAlACUAJgAmACYA
JgAmACYAJgAmACYAJgAmACYAJgAnACcAJwAnACcAJwAnACcAJgAmACcAKQAqACoAKAAo
ACgAKAAqACkAKQAoACgAJwAnACcAJwAlACUAJQAlACQAIwAhACAAHwAfAB4AHAAbABkA
FwAXABYAFgAVABQAEwARABEAEAAOAAsACQAKAAkACAAIAAcABgAGAAUABgAGAAYABgAH
AAcACAAIAAcABwAHAAoACgAKAAoACQALAAsACwALAAsACwANAA0ADgAOAA8ADwARABAA
DwAPAA4ADgAOAA8ADQANAA0ADQAOABAAEQASABQAFAAUABMAEQASABIAEgASABMAEwAT
ABQAFAAUABMAEwATABQAFAAVABUAFAAUABQAFAAUABQAEgATABQAFQAVABUAEwARABEA
EgATABQAFAAUABQAFAAUABMAEwATABMAEwATABMAEwAUABQAFAAUABMAEQAQABAAEQAS
ABMAEQARABEAEQAQABAAEQARABEAEQASABIAEAARABEAEAASABIAEgASABAADwAPAA4A
EAARABEAEQARABEAEgASABEAEQAQAA4ADgAPABEAEwAVABMAEwASABQAFAAUABQAFQAU
ABEADwALAAcAAwABAP7//v/+/////v/9//z/+//8//3//v////3//v///wEABAAGAAYA
BwAIAAkACgAKAAwADQANAA0ACwALAAsADAAOAA4ADwAPAA4ADwAPABAAEgASABIAEgAT
ABMAEwATABQAFAAUABQAEgASABEAEQAUABQAFAAUABQAFAAUABQAFAAVABUAFQASABQA
FgAZABoAHQAjACsANQBBAE0AUgBTAFMAWQBhAGIAVAA+AB0A5/+m/2r/MP8I/wj/Jf85
/0P/Tf9V/1n/af+D/5n/r//H/9z/7v/8/wgADwATABUAGQAbAB0AHQAeAB8AHwAgACEA
IgAkACQAJQAlACQAJAAjACIAIgAiACIAIgAiACIAIgAiACIAIwAjACQAJAAjACMAIwAj
ACQAJAAkACQAJAAkACQAIgAiACIAIgAiACIAIwAjACIAIQAgAB8AIQAhACAAIAAfACEA
IgAiACIAIgAiACIAIAAfAB8AHgAgAB8AHwAfAB4AGwAaABkAGQAYABcAFQAUABMAEwAS
ABAADwANAAsACwAKAAoACQAGAAUAAwADAAMAAgAAAP///v/9//z//P/9//z//P/7//r/
+v/6//r/+f/5//r/+v/8//3//v8CAAAAAAAAAP////////////8BAAEAAwADAAIAAgAD
AAMAAwACAAEAAQAEAAQABAAFAAMAAwADAAMAAwAEAAQABAAGAAYABgAFAAMABAAEAAQA
BAAFAAUABQAGAAYABgAFAAUABQAGAAYABwAHAAYABgAGAAYABgAGAAMAAwADAAMAAwAD
AAEA//8AAAIABAAGAAQABAAEAAQAAgABAAEAAQABAAEAAQABAP//AAAAAAAAAQABAAAA
AAABAAEAAQABAAEAAQABAAEAAAAAAAEAAQAAAP/////+////AQACAAIAAAAAAAAAAAAC
AAEAAQAAAP7//////////////wAAAAD+///////+/wAAAQABAAIAAAAAAAAAAAD9//r/
9f/x//D/7f/q/+n/6//s/+3/7//t/+3/7f/t/+3/7f/t/+3/7f/u/+//8f/0//b/9v/3
//r/+//8//z/+v/7//v/+//7//v/+//8//r/+v/7//v//v//////AAACAAIAAgACAAEA
AQABAAEAAAAAAAAAAAACAAIAAQABAAIAAgACAAIAAgACAAIAAgABAAEAAAD//wAAAgAE
AAUADAATAB0AKQA1AD8APwBAAEMAQwBDAEEAMgAcAPr/xf+J/1L/Hv/+/gb/JP83/0H/
T/9V/1f/af+B/5X/p/+7/83/3v/s//b//P///wMABQAFAAUABQAFAAYABwALAAwADQAO
AA4ADgAPAA8ADQAOAA4ADgAOAA4ADgAOAA4ADgAOAA4ADgAPAA8AEAAOAA0ADQANAA8A
EAAQABAAEAAQABAAEAAPAA4ADQAMAA4ADgAPAA8ADQANAA0ADQANAA0ADAAMAAwADQAN
AAwADgAOAA4ADgANAAsACgAIAAgABwAHAAcABQADAAMAAwADAAIAAQD///3/+//6//j/
+P/3//X/8//z//L/8v/x/+7/7f/r/+v/7f/s/+r/6f/m/+X/5P/k/+T/5P/l/+X/5v/m
/+b/5v/o/+n/6//s/+v/6//r/+7/7v/u/+7/7f/u/+//8P/x/+//7//x//H/8P/w//H/
8f/y//L/8v/z//L/8v/y//P/9f/1//X/9f/1//b/9v/2//j/+P/4//f/9//4//j/+P/2
//f/9//3//b/9v/2//X/9//3//j/+P/5//n/+P/4//j/+P/4//j/9//3//f/9//5//n/
9//1//X/9v/3//j/9v/2//b/9v/4//f/9//3//f/9//3//f/9//4//j/+P/3//f/9v/2
//f/9//3//f/9//3//f/9//4//j/+f/5//v/+//8//z/+v/7//v//P/6//r/+v/6//r/
9f/y/+3/6f/p/+f/5f/l/+X/5v/n/+n/6f/p/+n/6f/r/+v/6//r/+n/6v/r/+3/8P/y
//L/8//2//f/+P/4//b/9//3//f/9//3//f/+P/6//r/+//7//r/+//7//z//P/8//z/
/P/9//3//f/9//7//v/+//7//v/+//3//f/8//z//P/8//7//v/+//7//f/9//z/+//+
/wAAAgADAAQACQATAB0AJwAxADsAPgA9AEEASQBLAEIAMgAaAO3/r/9s/yz/9P7W/tj+
8f4J/xn/I/8t/z//Xf93/4v/of+3/8j/2v/q//T/+f///wEAAwADAAUABQAGAAcACgAM
AA4AEAAOAA4ADwAPAA8AEAAQABAADgAOAA4ADgAQABAAEAAQABAAEQARABIAEAAPAA8A
DwARABIAEgASABIAEgASABIAEAAQABAAEAASABIAEwATABMAEwATABMAEwATABIAEgAT
ABUAFgAWABYAFgAWABYAFgAVABUAFAAUABMAEwATABMAEQARABEAEQAQAA8ADQAMAAsA
CwAKAAoACQAHAAUAAwACAAIAAQD+//3/+//7//v/+v/4//f/9v/1//T/9P/0//T/9f/1
//L/8v/y//L/8f/x//L/8v/y//P/9P/4//f/+P/5//n/+f/5//n/+f/5//n/+//7//r/
+v/7//v//f/8//v/+//6//r/+v/7//z//f/+/////v/+//3//P/8//z//P/7//z//v//
/wAA/v////////8CAAIAAgABAP////8AAAAAAQABAAAAAAACAAIAAgACAAAAAQACAAMA
AwADAAEA//8BAAIAAwAEAAMAAgABAAAAAQABAAIAAwABAAEAAQABAAEAAgACAAIAAQAB
AAAAAAAAAAEAAgADAAEAAQABAAEA/v/+//////8AAAEAAwAEAAMAAwACAAAAAQACAAMA
BAAGAAUABQAEAAYABAAEAAQABAAEAAEA/v/5//X/8P/t/+r/6f/r/+z/7f/v/+//7//v
/+//7//v/+//7//x//L/8//1//b/+P/4//n//P/9//7//v/8//3//f/9/////////wAA
AAAAAAEAAQAAAAEAAQACAAQABAAEAAQAAwADAAMAAwAGAAYABgAGAAgACAAHAAcABgAG
AAYABgAIAAgACAAIAAYABwAHAAcABgAIAAgACwAQABcAHwApADUAPwBDAEQARwBRAF0A
YQBSADwAHADl/5//VP8S/+D+zP7W/vH+B/8V/xn/Kf9H/2f/gf+b/7P/xf/W/+b/9P8A
AAcADQAPABEAEQATABMAFAAVABUAFgAXABgAGgAaABsAGwAZABoAGgAaABwAHAAcABwA
HAAcABwAHAAcAB0AHQAeAB4AHQAdAB0AHQAeAB4AHgAeAB4AHgAeAB4AHgAeAB4AHAAc
AB0AHQAeAB8AIAAhACEAIQAgACAAIQAjACQAJAAjACIAIQAgACAAHwAfAB4AIAAfAB8A
HwAdABsAGwAbAB0AHAAbABkAFgAVABUAFAASABEADwANAA0ADAAMAAsACAAHAAUABQAF
AAQAAgABAAAA///+//7//f/8//z/+//8//z//P/8//v/+//8//z//f/9//3/AAAAAAAA
AAD//wAAAQACAAMAAwADAAUABQAEAAQABQAFAAcABgAFAAUACAAIAAgACQAHAAcABwAH
AAcACAAIAAgACgAKAAoACQAJAAoACgAKAAgACQAJAAkACgAKAAoACQAJAAkACgAKAAkA
CQAIAAgACQAKAAsADAAJAAkACQAJAAsACwAJAAcACQAKAAsADAAKAAoACgAKAAwACwAL
AAsACQAJAAkACQALAAwADAAMAAsACwAKAAoACQAJAAkACQALAAsACwALAAgACAAJAAkA
CQAJAAoACgAIAAkACQAIAAgACAAIAAgACQAJAAoACgAKAAsACwALAAsACwAMAAwACwAL
AAoACAAIAAcABwAHAAgACQAKAAsACgAKAAoACQAIAAgABwAHAAgACAAIAAcACAAJAAoA
CwALAAsACwAKAAoACgAKAAoACwAMAAwADAAQABAADwAQABAAEAAQABAAEgASABAADwAK
AAcABAADAAAA/v/8//v/+//7//v/+//7//v/+//7//v//P/9////AQACAAEAAQADAAUA
BwAIAAYABwAHAAcABwAHAAcACAAIAAgACQAJAAwADQANAA4ADAAMAAwADAAPAA8ADwAP
ABAAEAAQABAAEgASABEAEQAQABAAEAAQABAAEAAQABAADgAPAA8ADwASABAAEAARABQA
FwAfACkAMQA7AEcATABPAFEAWQBhAGQAWgBEACMA7f+q/2j/Kv/6/u7+A/8Z/yv/N/89
/0X/Wf9z/4v/of+5/9D/4v/y/wAACQAPABMAFQAXABcAFwAYABkAHQAeAB8AIAAeAB4A
HwAfAB8AIAAgACAAIgAiACIAIgAiACIAIgAiACAAIQAhACIAJAAjACMAIwAhACIAIgAi
ACIAIgAiACIAIgAiACIAIgAiACIAIwAjACMAIwAjACMAIQAhACAAIAAhACMAJAAkACIA
IgAiACIAIAAfAB8AHgAeAB0AHQAdAB4AHQAeAB8AHgAcABoAFwAWABUAFQAUABQAEwAR
AA8ADwAOAA4ADQAKAAkABwAHAAcABgAEAAMAAgABAAAAAAD///7//v/9//z//P/8//z/
/f/9//7//v/9//3//f8AAAEAAgADAAMAAQABAAEAAQADAAMABQAFAAQABAAFAAUABQAE
AAMAAwAGAAYABgAHAAcABwAHAAcABQAGAAYABgAGAAYABgAFAAUABgAGAAYABAAFAAUA
BQAFAAQAAwABAAMAAwAEAAQABAADAAEAAAABAAIAAwAEAAMAAwADAAMABQAFAAMAAQD/
/wAAAQACAAAAAAAAAAAAAAD///////8BAAEAAQABAAAAAAD///7/AQABAAAAAAD/////
/////////////////v/+///////9//3//v/+//7///////7//P/8//z//P/8//v/+//6
//v//f/+/////f/9//7//v/8//3//f/8//3//f/+/////////wIAAAAAAAAAAAD9//r/
9f/x/+//7f/r/+v/6v/q/+r/6//r/+v/6//r/+n/6f/p/+n/6//s/+3/7//w//L/8v/z
//L/8//0//T/9v/3//f/9//3//f/9//4//f/9v/2//X/+P/5//n/+v/4//j/+P/4//f/
9//3//f/+v/6//r/+v/5//j/9v/1//b/9v/2//b/+P/4//j/+P/2//f/9//3//T/9P/2
//v//v8HAA8AGQAjAC0AMQA0ADUANQA5ADcALAAaAPr/yf+N/1L/HP/0/vL+Dv8l/y3/
O/9F/0n/Vf9p/3//kf+n/7n/yv/Y/+L/6v/t//H/8//1//X/9//3//j/+f/5//r/+//8
//r/+v/7//v/+//8//z//P/+//7//v/+//7//v/+//7//P/9//3//v/+//3//f/9//v/
/v/+/w==
         </WaveFormData>
      </LeadData>
      <LeadData>
         <LeadByteCountTotal>10000</LeadByteCountTotal>
         <LeadTimeOffset>0</LeadTimeOffset>
         <LeadSampleCountTotal>5000</LeadSampleCountTotal>
         <LeadAmplitudeUnitsPerBit>4.88</LeadAmplitudeUnitsPerBit>
         <LeadAmplitudeUnits>¦ÌV</LeadAmplitudeUnits>
         <LeadHighLimit>2147483647</LeadHighLimit>
         <LeadLowLimit>268435456</LeadLowLimit>
         <LeadID>V2</LeadID>
         <LeadOffsetFirstSample>0</LeadOffsetFirstSample>
         <FirstSampleBaseline>0</FirstSampleBaseline>
         <LeadSampleSize>2</LeadSampleSize>
         <LeadOff>FALSE</LeadOff>
         <BaselineSway>FALSE</BaselineSway>
         <ExcessiveACNoise>FALSE</ExcessiveACNoise>
         <MuscleNoise>FALSE</MuscleNoise>
         <LeadDataCRC32>2204253303</LeadDataCRC32>
         <WaveFormData>
IAAgACAAIAAcABgAFAAQAAsACAAFAAIA/v/8//r/+P/1//T/8//y/+//7v/t/+z/6//q
/+n/6P/m/+b/5v/m/+b/5v/m/+b/5P/k/+T/5P/m/+b/5v/m/+T/5P/k/+T/5P/k/+T/
5P/k/+T/5P/k/+b/5v/m/+b/6P/o/+j/6P/m/+b/5v/m/+j/6P/o/+j/6v/q/+r/6v/q
/+r/6v/q/+z/7P/s/+z/6v/q/+r/6v/q/+r/6v/q/+r/6v/q/+r/6v/q/+r/6v/q/+r/
6v/q/+j/6P/o/+j/5v/m/+b/5v/k/+T/5P/k/+T/5P/k/+T/4v/i/+L/4v/i/+L/4v/i
/+H/4P/f/97/3v/e/97/3v/c/9z/3P/c/9z/3P/c/9z/2v/a/9r/2v/Y/9j/2P/Y/9j/
2P/Y/9j/1v/W/9b/1v/W/9b/1v/W/9j/2P/Y/9j/1v/W/9b/1v/W/9b/1v/W/9b/1v/W
/9b/1v/W/9b/1v/U/9T/1P/U/9T/1P/U/9T/1P/U/9T/1P/V/9b/1//Y/9j/2P/Y/9j/
2v/a/9r/2v/b/9z/3P/a/9X/0v/Q/8//zf/M/8z/zP/O/87/zv/M/8v/y//M/8z/zP/M
/8//z//R/9H/0P/P/8//z//P/8//z//P/8//z//O/87/zv/O/87/zv/O/87/zv/O/87/
z//P/8//zv/O/83/zf/N/83/zv/O/8//z//P/8//z//P/8//z//P/8//z//P/8//z//P
/8//z//P/8//z//T/9n/4v/x//7/CgAXACgAOQBKAGMAhwCuAL0AtwCyAKYAcgD+/2D/
u/5D/h7+Ov5S/kr+Tf5m/oj+s/7l/hD/Of9j/4f/o/+8/8z/1//g/+T/5//p/+7/8P/y
//T/9//5//r/+//6//3//f/+//7///8AAAIAAwABAAIAAwAEAAcACAAIAAgACgALAAwA
DQAOAA8AEAARABIAEwAVABYAFgAXABgAGQAdAB4AHwAiACEAIgAkACYAJgAoACsALAAs
AC4AMAAyADgAOQA7AD4AQABCAEQARgBIAEoATABOAE8AUQBTAFUAVQBXAFgAWQBZAFkA
WQBZAFsAWQBZAFgAUwBSAFEAUABLAEkARwBFAEIAPgA8ADkANQAzADAALAAnACIAHgAa
ABYAEgAMAAgABgACAP7/+f/4//X/8//y/+7/7P/p/+j/5v/m/+X/5P/i/+L/4v/i/9//
3v/e/93/3v/e/97/3v/c/9z/2//b/93/3f/d/93/3P/c/9v/2v/c/93/3f/d/9v/3f/d
/93/3f/d/93/3f/f/+D/4f/h/+H/4f/h/+H/4f/i/+P/5P/k/+T/5P/k/+b/5f/l/+X/
5v/m/+b/5//n/+f/5//m/+j/6P/o/+j/6P/o/+j/6P/p/+j/6P/o/+j/6P/o/+j/5//l
/+f/5//p/+j/5//n/+j/6P/m/+b/5v/m/+X/5f/l/+T/5P/k/+T/4//j/+P/4v/i/+H/
4f/j/+P/4//j/+H/4f/h/+D/4P/g/9//3//f/9//3//f/+D/4f/i/+P/5P/k/+T/5P/o
/+j/6P/o/+r/7P/s/+7/7v/u/+7/7v/u/+3/6v/m/+L/3//d/9z/3P/d/97/3v/e/97/
3P/b/9v/3P/c/9z/3P/f/9//4f/h/+D/3//d/93/3f/d/9//3//f/9//3P/c/9z/3P/c
/9z/3P/c/97/3v/e/9//3f/d/9z/3P/d/93/3f/d/97/3v/f/9//3f/d/93/3f/f/9//
3//f/93/3f/d/93/3//f/9//3//f/9//3//h/+j/8/8AAA4AFwAiADEAQgBZAH0ArADL
AM8AygDIAKYARACu/wP/b/4W/gr+Jv4q/iP+Nv5c/pX+2/4S/zn/X/+D/6H/uv/M/93/
6v/w//f/+f/6//7/AAACAAUABgAIAAoACgANAA0ADgAOABEAEgAUABUAFQAWABcAGAAZ
ABoAGgAaABwAHQAeAB8AIAAhACIAIwAmACcAKQAqACwALQAuAC8AMQAyADMANgA3ADgA
OgA8AD4AQABDAEQARgBIAEoATABSAFMAVQBYAFwAXgBgAGIAZwBqAG0AcABzAHUAdwB5
AHsAfQB+AH8AfwB/AH8AfwCBAH8AfwB+AH0AfAB7AHoAdwB1AHMAcQBuAGoAaABlAGAA
XQBZAFQATwBKAEYAQgA9ADgAMQAsACcAIgAdABcAEwAPAAwACgAEAAIA///+//v/+v/4
//b/8v/y//L/8v/v/+7/7v/t/+z/7P/s/+z/6v/q/+n/6f/r/+v/6//r/+r/6v/p/+j/
6v/r/+v/6//r/+3/7f/t/+v/6//r/+v/7f/u/+//7//t/+3/7f/t/+//8P/x//L/8P/w
//D/8P/w/+//7//v//D/8P/w//H/8f/x//H/8P/w//D/8P/w//L/8v/y//L/8f/w//D/
8P/w//D/8P/w//H/7//x//H/8f/w/+//7//w//D/7v/u/+z/7P/r/+v/7f/s/+z/7P/q
/+n/6f/p/+r/6v/p/+n/6f/p/+n/6f/n/+f/5//m/+j/6P/n/+f/5f/l/+X/5f/l/+X/
5f/l/+b/5v/m/+b/5//m/+X/5P/k/+T/5P/k/+T/5f/m/+b/6P/p/+n/5//p/+r/7P/s
/+z/7P/t/+7/7v/s/+v/6P/m/+X/4//i/+L/4v/j/+T/5f/k/+H/4f/i/+L/4P/g/+P/
4//l/+X/5P/j/+L/4f/g/9//4P/h/+L/4//g/+D/4P/g/+D/4P/g/+D/4P/g/+D/4f/h
/+H/4P/g/+H/4f/h/+H/4v/i/+P/4//i/+H/4P/f/+H/4f/h/+H/3//f/9//3//h/+H/
4f/h/+P/4f/h/9//4v/r//j/BAAPABQAHQAsAD8AWQCCALEAzQDKAMgAwgCSACQAi//j
/lz+EP4Q/iL+G/4W/i7+Xf6d/uL+E/89/2X/if+o/8D/0//i/+z/8//5//z/AAACAAQA
BwAIAAoADAAMAA8ADwAQABAAEgAUABcAGQAZABoAGwAcAB0AHgAeAB4AIAAhACIAIwAk
ACUAJgAnACoAKwAtAC4ALgAvADAAMQAzADQANQA4ADkAOgA8AD4AQABCAEUARgBKAEwA
TgBQAFQAVQBXAFoAXgBgAGIAZABnAGoAbQBwAHMAdQB3AHkAfAB/AIEAgwCFAIUAhQCF
AIcAhQCFAIQAggCCAIIAggB/AH0AewB5AHgAdAByAG8AawBpAGYAYgBdAFgAVABQAEoA
RgBAADwAOAA0ADAAKwAmACEAHQAaABUAEgAOAAwACAAGAAMAAAD8//z//P/8//n/+P/4
//f/9v/2//b/9v/0//T/8//z//X/9f/1//X/9P/0//P/8v/y//P/8//z//P/9f/1//X/
9f/1//X/9f/1//b/9//3//f/9//3//f/9f/2//f/+P/4//j/+P/4//j/9//3//f/+P/4
//j/+f/5//n/+f/4//b/9v/2//b/+P/4//j/+P/3//b/9v/2//b/9v/2//b/9f/z//X/
9f/1//T/8//z//b/9v/0//T/9P/0//P/8//z//L/8v/y//D/7//v/+//8P/w/+//7//v
/+//7//v/+3/7f/t/+z/7v/u/+3/7f/t/+3/7f/t/+3/7f/t/+3/7P/s/+z/7P/s/+z/
7P/s/+r/6v/q/+r/6v/r/+z/7P/t/+//8P/v//P/9P/0//T/9P/0//b/9v/1//L/8f/u
/+z/6//o/+j/6f/q/+z/7P/s/+r/5//n/+j/6P/m/+b/6f/p/+v/6//q/+n/5//n/+f/
5//p/+n/6f/p/+b/5v/m/+b/6P/o/+j/6P/o/+j/6P/p/+f/5//m/+b/6f/p/+n/6f/o
/+j/6f/p/+n/6f/p/+n/6f/p/+n/6f/p/+n/6f/p/+n/6f/p/+n/6f/p/+n/6//u//f/
BgAUAB8AKgA5AEoAWwBzAJoAwwDXANIAygC8AIIADgBr/8X+Uv4u/kb+Vv5L/kz+Zv6P
/r/+8v4f/0v/d/+d/7r/1P/l//D/+P/9/wEABAAGAAgACgANAA4AEAASABIAFQAVABYA
FgAZABoAHAAdABsAHAAdAB4AHwAgACAAIAAkACUAJgAnACYAJwAoACkALAAtAC8AMAAw
ADEAMgAzADUANgA3ADoAOQA6ADwAPgA+AEAAQwBEAEYASABKAEwATgBPAFEAVABYAFoA
XABeAF4AYABiAGQAZwBpAGsAbQBtAG8AcABxAG8AbwBvAG8AbwBtAG0AbABnAGYAZQBk
AGMAYQBfAF0AWgBWAFQAUQBOAEsARwBCAD8AOgA2ADIAMAAsACYAIgAgABwAGAATABEA
DQAKAAgABAACAP///v/7//r/+P/2//b/9v/2//b/8//y//L/8f/w//D/8P/w//D/8P/v
/+//7//v/+//7//w//D/7//u/+7/7//v/+//8f/z//P/8//x//H/8f/x//P/9P/1//X/
9f/1//X/9f/1//b/9//4//j/+P/4//j/+P/3//f/9//6//r/+v/7//n/+f/5//j/+P/4
//j/+P/4//j/+P/4//f/9v/2//b/+P/4//j/+P/3//X/9//3//f/9v/1//X/9v/2//T/
9P/0//T/8//z//X/9P/0//T/8v/x//H/8f/w//D/7//v/+//7//v/+//7//v/+//7v/w
//D/7//v/+//7//v/+//7v/t/+z/6//r/+z/7f/u//D/8P/w//D/8v/y//L/8v/z//T/
9v/2//b/9v/2//b/9f/y/+7/6v/n/+X/5f/m/+j/6v/q/+r/6v/o/+X/5f/m/+b/6P/o
/+v/6//r/+v/6v/p/+v/6//r/+v/6f/p/+n/6f/o/+j/6P/o/+j/6P/o/+j/6v/q/+r/
6//p/+n/6P/o/+v/6//r/+v/6P/o/+n/6f/p/+n/6f/p/+n/6f/p/+n/6f/p/+n/6f/r
/+v/6//r/+n/6f/p/+3/+P8JABgAIgAtADoASwBcAHEAkQC2AM0AywDEALwAkAAoAJL/
7f5t/jz+UP5s/mj+Zf58/pz+xf73/iT/T/97/53/uf/S/+T/7f/0//r//f///wIABAAG
AAgACwANAA4ADwAOABEAEQASABIAEwAUABYAFwAVABYAFwAYABsAHAAcABwAHAAdAB4A
HwAgACEAIgAjACQAJQAnACgAKAApACoAKwAtAC4ALwAyADMANAA2ADgAOAA6AD0APgBA
AEIARABGAEgASQBLAE4AUABSAFQAVgBYAFoAXABeAF8AYQBjAGUAYwBlAGYAZwBnAGcA
ZwBnAGUAYwBjAGIAXgBcAFoAWABXAFUAUwBRAEwASABGAEMAQAA9ADkANAAwACwAKQAm
ACIAHgAYABQAEwAQAA0ACQAHAAMAAAD+//z/+v/3//b/9P/0//P/8v/w//D/8P/w//H/
8P/w/+//7v/u/+7/7v/u/+7/7f/t/+3/7f/t/+3/7v/u/+3/7P/u/+//7//v/+3/7//v
/+//8f/x//H/8f/x//L/8//z//P/8//z//P/8//0//X/9v/0//T/9P/0//X/9f/2//f/
9v/2//b/9//3//f/9//2//b/9v/2//b/9v/2//b/9v/3//b/9v/2//b/9v/2//b/9f/z
//X/9f/1//T/8//z//T/9P/y//L/8v/y//H/8f/x//D/8P/w/+7/7f/t/+3/7v/u/+3/
7f/t/+3/7f/t/+//7//v/+7/7//w//D/8f/1//b/9P/0//T/9P/0//T/8//w/+v/6P/m
/+X/5v/m/+f/6P/o/+j/6P/m/+X/5f/m/+b/5P/k/+f/5//n/+f/5v/l/+f/5//n/+f/
5f/l/+X/5f/k/+T/5P/k/+T/5P/k/+T/4v/i/+L/4//j/+P/4v/i/+P/4//j/+P/4v/i
/+P/4//l/+X/5f/l/+P/4//j/+P/5f/l/+X/5f/j/+P/4//j/+P/4//l/+n/8v8BAA4A
GAAhACwAOwBMAGcAkwC+AM8AywDGALoAfAACAGD/u/4//gr+GP4s/ij+Lf5K/nz+v/7/
/i7/U/95/5f/r//E/9b/4//s//T/+//9//7/AAACAAQABwAJAAoACwAKAA8ADwAQABAA
EQASABQAFQAXABgAGQAaABkAGgAaABoAHAAdAB4AHwAiACMAJAAlACYAJwApACoALAAt
AC4ALwAxADIAMwA2ADkAOgA8AD4AQABCAEUARgBIAEoATABOAFQAVQBXAFoAXABeAGAA
YgBmAGgAagBsAHEAcwB1AHcAdwB5AHoAewB7AHsAewB7AHsAeQB5AHgAdQB0AHMAcgBv
AG0AawBpAGYAYgBgAF0AWgBXAFMATgBHAEIAPgA6ADQAMAAqACYAIgAeABoAFQAPAAsA
CAAGAAQAAgD///7/+f/4//b/9P/y//L/8v/y//H/8P/w/+//7v/u/+7/7v/u/+7/7f/t
/+3/7f/t/+3/7v/u/+3/7P/u/+//7//v/+7/7//u/+3/7v/v//D/8f/v//D/8f/x//H/
8f/x//H/8f/y//P/9P/y//L/8v/y//T/8//z//P/9P/0//T/9f/z//P/8//y//T/9P/0
//T/8v/y//L/8v/x//D/8P/w//D/8P/w//D/8f/v//H/8f/x//D/7//v/+7/7v/s/+z/
7v/u/+3/7f/t/+z/7P/s/+r/6f/p/+n/7P/s/+v/6//p/+n/6f/p/+n/6f/p/+j/6v/q
/+n/6f/p/+n/6f/p/+v/6//r/+v/7P/s/+z/7P/w//D/8v/y//L/8v/y//L/8f/u/+v/
6P/m/+X/5P/k/+X/5v/m/+b/5v/k/+X/5f/m/+b/5P/k/+f/5//n/+f/5v/l/+X/5f/l
/+X/4//j/+P/4//k/+T/5P/k/+L/4v/i/+L/5P/k/+T/5f/j/+P/4v/i/+P/4//j/+P/
4v/i/+P/4//j/+P/4//j/+X/5f/l/+X/4//j/+P/4//j/+P/4//j/+X/5f/l/+n/7v/3
/wYAEAAXAB4ALQA+AFUAfQCsAMsAzwDMAMgAoAA8AKb///5z/iL+Gv4u/ib+Hf4y/l7+
nf7j/hb/P/9n/4v/qf/A/9T/5f/w//T/+f/9//7/AgAEAAYACQAKAAwADgAOABMAEwAU
ABQAFwAYABoAGwAbABwAHQAeAB8AIAAgACAAIgAjACQAJQAmACcAKAApACwALQAvADAA
MAAxADIAMwA1ADYANwA6AD0APgBAAEIAQgBEAEcASABMAE4AUABSAFYAVwBZAFwAYABi
AGQAZgBqAGwAbgBwAHMAdQB3AHkAewB9AH4AfwB/AH8AfwB/AIEAfwB/AH4AeQB4AHcA
dgB1AHMAcQBvAGwAaABmAGMAYABdAFkAVABRAEwASABEAD4AOgA0ADAAKgAmACIAHQAZ
ABUAEgAQAAoACAAFAAQA///+//z/+v/4//j/+P/4//X/9P/0//P/8v/y//L/8v/y//L/
8f/x//H/8f/x//H/8v/y//H/8P/w//H/8f/x//P/9f/1//X/9f/1//X/9f/1//b/9//3
//n/+f/5//n/9//4//n/+v/4//j/+P/4//r/+f/5//n/+P/4//j/+f/5//n/+f/4//b/
9v/2//b/+P/4//j/+P/1//T/9P/0//T/9P/0//T/9f/z//X/9f/z//L/8f/x//T/9P/y
//L/8v/y//H/8f/x//D/8P/w//D/7//v/+//7v/u/+3/7f/v/+//7//v/+3/7f/t/+z/
7P/s/+v/6//t/+3/7f/t/+3/7f/t/+3/7v/u/+7/7v/w//D/8P/y//L/8v/y//L/9f/2
//b/9P/x/+7/7P/r/+r/6v/r/+z/6v/q/+r/6P/n/+f/6P/o/+r/6v/t/+3/6//r/+r/
6f/p/+n/6f/p/+v/6//r/+v/6v/q/+r/6v/q/+r/6v/q/+r/6v/q/+v/6//r/+r/6v/r
/+v/6//r/+r/6v/r/+v/6//r/+v/6//t/+3/7f/t/+3/7f/t/+3/7f/t/+3/7f/r/+3/
7//x//T/+/8IABYAHwAoADcASABbAHEAlADDANsA2gDQAMIAjgAgAIP/2/5e/jD+Qv5U
/kn+Rv5g/of+t/7s/h//Tf95/53/vP/U/+X/8v/6////BQAKAAoADAAOABEAEgAUABYA
FgAbABsAHAAcABsAHAAeAB8AHwAgACEAIgAjACQAJAAkACYAJwAoACkAKAApACoAKwAu
AC8AMQAyADQANQA2ADcAOQA6ADsAPgA9AD4AQABCAEMARABGAEYASABKAEwATgBQAFEA
UwBWAFgAWgBcAF4AYABiAGQAZgBpAGsAbQBvAG0AbwBwAHEAcQBxAHEAcQBvAG0AbQBs
AGsAagBpAGgAYwBhAF8AXQBaAFYAVABRAE8ATQBKAEYAQQA8ADgANAAyAC4AKAAkACEA
HgAbABcAFQARAA4ADAAKAAgABQAEAP///v/8//r/+P/4//j/+P/3//b/9v/1//L/8v/y
//L/9P/0//P/8//z//P/8//z//L/8v/x//D/8f/z//T/9f/z//X/9f/1//X/9f/1//X/
8//0//X/9f/1//X/9f/1//f/+P/5//r/+P/4//j/+P/5//n/+v/7//v/+v/5//n/+f/5
//n/+P/6//r/+v/6//j/+P/4//j/9//2//b/9v/2//b/9v/2//X/8//1//X/9f/0//P/
8//0//T/8v/y//L/8v/x//H/8f/w//D/8P/w/+//7//v/+7/7v/t/+3/7f/t/+3/7f/t
/+3/7f/s/+z/7P/r/+v/7f/t/+3/7f/v/+//7//v//D/8P/y//L/9P/0//T/9P/z//L/
8P/s/+n/5v/k/+P/4//k/+b/6P/n/+b/5f/i/+P/4//k/+T/5P/k/+f/5//l/+X/5P/j
/+T/5f/m/+f/5v/l/+T/4//k/+T/5P/k/+L/4v/i/+L/5P/k/+T/5f/n/+f/5v/m/+X/
5f/l/+X/5P/k/+X/5f/l/+X/5f/l/+X/5f/l/+X/5f/l/+X/5f/j/+P/4//j/+X/5//n
/+3/+P8JABQAHAApADoASwBeAHUAlwC6AMcAvwC6AKoAbAD2/1b/t/5P/jb+Vv5m/mD+
Z/6C/qj+1f4D/y7/W/+F/6P/vf/W/+T/6//y//j/+//9//7/AAACAAQABwAKAAwADgAO
AA8ADwAQABAAEQASABQAFQATABQAFQAWABkAGgAaABoAGgAbABwAHQAeAB8AIAAhACIA
IwAlACYAKAApACoAKwAsACwALAAuADEAMgA0ADYANwA4ADoAOgA8AD4AQABCAEUARQBG
AEgASgBMAE4AUABSAFQAVgBYAFoAWwBcAF0AWwBdAF4AXwBdAF0AXQBdAFoAVwBWAFQA
UQBQAE8ATgBJAEcARQBDAD4AOgA4ADUAMQAvACwAKAAkACAAHQAaABgAFAAOAAoACQAG
AAMA///9//v/+v/6//f/9v/0//T/8f/w/+7/7P/r/+z/7f/u/+v/6v/q/+n/6v/q/+r/
6v/q/+r/6f/p/+n/6f/p/+n/7P/s/+v/6v/s/+3/7f/t/+3/7//v/+//7//v/+//7//v
//D/8f/x//H/8f/x//H/7//w//H/8v/0//T/9P/0//T/8//z//P/8v/y//L/8//z//P/
8//y//L/8v/y//L/8v/y//L/8v/x//D/8P/w/+7/7v/u/+7/7v/t//D/8f/v/+7/7f/t
/+7/7v/s/+z/7P/s/+v/6//t/+z/7P/s/+3/7f/u/+//8P/y//P/8f/y//T/9P/0//T/
8v/y//H/7v/q/+b/4//h/+H/4v/k/+b/5f/k/+P/4P/h/+H/4v/i/+L/4v/l/+X/5f/l
/+T/4//l/+X/5f/l/+T/4//i/+H/4v/i/+L/4v/i/+L/4v/i/+L/4v/i/+P/4//j/+L/
4v/h/+H/4f/h/+L/4v/j/+P/4f/h/+H/4f/h/+H/4f/h/+H/4f/h/+H/4f/h/+H/4f/h
/+H/4//l/+r/9f8EABAAGQAiADMARABXAHUAoADDAMkAxADCAKwAWgDU/yv/j/4q/hL+
LP42/jH+QP5m/p3+3/4Y/z//Zf+J/6X/vv/S/+P/7v/2//v//f/+//7/AAACAAUACAAK
AAwADAAPAA8AEAAQABMAFAAWABcAFwAYABkAGgAZABoAGgAaAB4AHwAgACEAIAAhACIA
IwAmACcAKQAqACwALQAuAC8ALwAwADEANAA2ADgAOwA+AD4AQABDAEQARgBIAEoATABQ
AFEAUwBWAFoAXABeAGAAZABmAGgAagBtAG8AcQBzAHMAdQB2AHcAeQB5AHkAeQB3AHUA
dQB0AHEAcABvAG4AaQBnAGUAYwBgAFwAWgBXAFMAUQBOAEoAQwA+ADoANgA0ADAAKgAm
ACAAHAAYABMAEQANAAoACAAEAAIA///+//v/+v/4//b/9P/0//T/9P/x//D/8P/v/+7/
7v/u/+7/8P/w/+//7//t/+3/7f/t//D/8P/v/+7/7P/t/+3/7f/v//H/8f/x//P/8//z
//P/8f/y//P/8//1//X/9f/1//P/9P/1//b/9P/0//T/9P/1//X/9v/3//j/+P/4//n/
9//3//f/9v/2//b/9v/2//T/9P/0//T/9f/0//T/9P/y//L/8v/y//P/8f/z//P/8//y
//H/8f/y//L/8P/w//D/8P/v/+//7f/s/+z/7P/t/+3/7v/v/+7/7v/t/+3/7//v/+//
7//x//H/8f/w//L/8v/0//T/9P/0//L/8v/x/+7/6//o/+b/5f/n/+j/6v/s/+v/6v/p
/+b/5//n/+j/6P/o/+j/6//r/+n/6f/o/+f/5//n/+f/5//l/+X/5f/l/+b/5v/m/+b/
5v/m/+b/5v/k/+T/5P/l/+f/5//m/+b/5v/l/+T/4//k/+T/5f/l/+f/5//n/+f/5f/l
/+X/5f/n/+f/5//n/+f/5//n/+f/5f/n/+f/6f/w//v/CAASABcAHgAtAD4AVwB/ALAA
zwDRAMwAxgCcADIAmv/3/m/+IP4Y/iz+KP4j/jz+bP6x/vP+Jv9P/3P/lf+v/8b/2v/r
//b//P8BAAMABAAGAAgACgANABAAEgAUABQAGQAZABoAGgAbABwAHgAfAB8AIAAhACIA
IwAkACQAJAAmACcAKAApACwALQAuAC8AMAAxADMANAA2ADcAOAA5ADkAOgA7AD4AQQBC
AEQARgBIAEoATQBOAFAAUgBUAFYAXABdAF8AYgBkAGYAaABqAG4AcAByAHQAdwB5AHsA
fQB9AH8AgACBAIIAgwCEAIUAgwCBAIEAgAB9AHwAewB6AHcAdQBzAHEAcABsAGoAZwBk
AGEAXQBYAFMATgBKAEYAQAA8ADYAMgAuACoAJgAhABsAFwAUABIADgAMAAkACAAEAAIA
///8//r/+v/6//r/+//6//r/+f/2//b/9v/2//j/+P/3//f/9//3//f/9//2//b/9f/0
//b/9//3//f/9//5//n/+f/5//n/+f/5//n/+v/7//v/+//7//v/+//7//z//f/+//3/
/P/7//r/+//7//z//f/7//r/+f/5//n/+f/5//j/+P/4//j/+P/4//j/+P/4//f/9v/2
//b/9v/2//b/9v/1//P/9f/1//f/9v/1//X/9P/0//L/8v/0//T/8//z//P/8v/y//L/
8v/x//H/8f/w//D/7//v/+3/7f/t/+3/7//v/+//7v/u/+7/7f/t/+3/7f/t/+3/7f/t
/+3/7f/s/+z/7P/s/+7/7v/u/+7/7P/s/+z/7P/r/+v/6//q/+z/7f/t/+v/6//r/+r/
6f/r/+v/6//r/+z/7P/s/+3/7//v/+//7//x//H/8v/y//T/9P/0//T/9//4//j/9v/0
//L/8f/x/+//7v/u/+7/8P/w//D/7v/r/+v/7P/s/+z/7P/v/+//8f/x//D/7//t/+3/
7f/t/+3/7f/t/+3/7P/s/+z/7P/s/+z/7P/s/+z/7P/s/+3/7//v/+7/7v/v/+//7//v
/+z/7P/t/+3/7//v/+//7//v/+//7//v/+//7//v/+//8f/x//H/8f/v/+//7//x//T/
+/8IABQAHQAiACsAOgBNAGMAigC5ANkA3ADUAMwAnAA0AJv/9f5y/jD+NP5I/j3+Nv5M
/nf+rf7q/hv/Rf9x/5n/tv/Q/+X/9P/+/wMACQAMAA4AEAASABUAFgAYABoAGgAfAB8A
IAAgACEAIgAkACUAJwAoACkAKgArACwALAAsACwALQAuAC8AMgAzADQANQA2ADcAOQA6
ADoAOwA8AD0APwBAAEEARABFAEYASABKAEwATgBRAFIAUwBUAFUAVgBaAFsAXQBgAGIA
ZABmAGgAagBsAG4AcABzAHUAdwB5AHcAeQB6AHsAfQB9AH0AfQB9AHsAewB6AHcAdgB1
AHQAcQBvAG0AawBoAGQAYgBfAF8AXQBaAFYAUwBOAEoARgBEAEAAOgA2ADQAMAAsACcA
IwAfABwAGgAWABQAEQAQAA0ADAAKAAgABAAEAAQABAABAAAAAAD///z//P/8//z//P/8
//v/+//5//n/+f/5//z//P/7//r/+v/7//v/+//9//////////////////////8AAAEA
AQD//////////wEAAgADAAQAAgACAAIAAgACAAEAAQABAAIAAgACAAMAAQABAAEAAAAC
AAIAAgACAAAAAAAAAAAA///+//7//v/+//7//v/+/////f///////f/8//v/+//8//z/
+v/6//r/+v/5//n/+f/4//j/+P/4//f/9//3//j/+P/3//f/9f/1//X/9f/z//P/8//y
//T/9P/z//P/8//z//P/8//z//P/8//z//P/9P/1//b/+v/6//z//P/8//z//P/7//r/
+P/0//H/7v/s/+v/6//s/+7/8P/u/+7/7v/s/+v/6//s/+z/7P/s/+//7//v/+//7v/t
/+3/7f/t/+3/7f/t/+3/7f/s/+z/7P/s/+r/6v/q/+r/6//s/+3/7//t/+3/7P/s/+3/
7f/t/+3/7P/s/+3/7f/t/+3/7f/t/+3/7f/t/+3/7//v/+//7//v/+//7//v/+//7//x
//P//P8LABgAIAArADoASwBcAHMAkwC4ANEAzwDGALoAjAAkAI7/5f5n/jr+UP5o/mD+
Yf56/qD+y/75/ij/V/+D/6P/wf/c/+z/9f/8/wIABQAJAAoADAAOABAAEwAWABgAGgAa
ABsAGwAcABwAHQAeACAAIQAhACIAIwAkACUAJgAmACYAKAApACoAKwAsAC0ALgAvAC4A
MQAzAA==
         </WaveFormData>
      </LeadData>
      <LeadData>
         <LeadByteCountTotal>10000</LeadByteCountTotal>
         <LeadTimeOffset>0</LeadTimeOffset>
         <LeadSampleCountTotal>5000</LeadSampleCountTotal>
         <LeadAmplitudeUnitsPerBit>4.88</LeadAmplitudeUnitsPerBit>
         <LeadAmplitudeUnits>¦ÌV</LeadAmplitudeUnits>
         <LeadHighLimit>2147483647</LeadHighLimit>
         <LeadLowLimit>268435456</LeadLowLimit>
         <LeadID>V3</LeadID>
         <LeadOffsetFirstSample>0</LeadOffsetFirstSample>
         <FirstSampleBaseline>0</FirstSampleBaseline>
         <LeadSampleSize>2</LeadSampleSize>
         <LeadOff>FALSE</LeadOff>
         <BaselineSway>FALSE</BaselineSway>
         <ExcessiveACNoise>FALSE</ExcessiveACNoise>
         <MuscleNoise>FALSE</MuscleNoise>
         <LeadDataCRC32>973530876</LeadDataCRC32>
         <WaveFormData>
LgAuAC4ALgApACQAHwAaABgAFgAUABIADwAOAA0ADAALAAoACQAIAAYABgAGAAYABAAE
AAQABAAGAAYABgAGAAkACgALAAwADgAOAA4ADgAPABAAEQASABQAFAAUABQAFwAYABkA
GgAdAB4AHwAgACEAIgAjACQAJgAoACoALAAuAC4ALgAuAC8AMAAxADIAMwA0ADUANgA3
ADgAOQA6ADwAPAA8ADwAPgA+AD4APgBAAEAAQABAAEAAQABAAEAAQABAAEAAQABAAEAA
QABAAD4APgA+AD4APgA+AD4APgBAAEAAQABAAD8APgA9ADwAPAA8ADwAPAA6ADoAOgA6
ADgAOAA4ADgANgA2ADYANgA0ADQANAA0ADQANAA0ADQAMwAyADEAMAAwADAAMAAwAC4A
LgAuAC4ALAAsACwALAAsACwALAAsACwALAAsACwAKgAqACoAKgAqACoAKgAqACgAKAAo
ACgAKAAoACgAKAAmACYAJgAmACYAJgAmACYAJgAmACYAJgAnACgAKQAqACgAKAAoACgA
KgAqACoAKgAtAC4ALgAsACkAJwAmACYAIwAjACMAIgAjACMAIgAiAB8AHwAfAB4AHAAc
AB0AHwAfAB4AGgAZABgAGAAXABcAGQAYABcAFwAVABQAEwARABEAEAAQABAADgAOAA4A
DwANAAwADAAMAAwADAAMAAsADQANAA0ADQALAAsACwALAAkACQAJAAkACQAKAAoACgAK
AAoACgAKAAgACAAKAA4AFQAeACYALAAzAD8ATABZAHEAogDdAAIBEwEnATsBJwHZAFgA
tf8f/8D+n/6C/kb+Hf4u/mT+ov7Z/gj/Ov9u/5j/uv/Y//D///8IAA8AEwAYABsAHwAh
ACQAJwAmACkAKwAtAC0ALwAxADMAMwA0ADUANgA2ADcAOAA4ADoAOwA8AD0APgBAAEIA
RQBEAEUASABJAEgASwBOAFAAUABRAFIAVQBXAFgAWwBdAF0AXgBgAGMAYwBlAGcAagBs
AG4AcAB0AHcAegB9AIAAgwCGAIkAjQCQAJMAlwCaAJ0AoACiAKUApwCrAK4AsgCxALMA
tgC3ALgAuQC6ALoAtwC3ALYAtACyALIAsQCwAK4AqgCnAKUAoQCeAJoAlACRAIwAhQB+
AHgAcQBqAGMAXgBZAFEASgBEAD4AOgA0AC8AKQAlACAAGwAYABQAEAAOAAsACQAGAAMA
AQD////////+//7//f/8//v/+f/4//r/+f/5//n/+P/3//b/9f/1//X/9f/1//b/9v/2
//b/9v/3//f/9//3//j/+P/4//r/+v/6//v/+f/5//r/+v/8//z//P/9//3//f/9//3/
/v/+//7//v8AAAAAAAAAAAAAAAAAAP//AQABAAEAAQABAAEAAAAAAAEAAQACAAIAAAD/
//7//v/+//3//v/////////+//7//v/+//3//f/9//z//P/7//z/+v/8//z//P/7//n/
+P/4//j/9//3//X/9f/1//X/9f/1//X/9P/y//L/8v/z//L/8//0//T/9P/0//T/9P/3
//f/9//3//r/+v/8//z//P/8//z//f/+//7//P/5//f/9v/2//X/9f/1//T/9v/1//P/
8v/v/+//7//u/+z/7P/t/+//8P/w/+3/7f/q/+r/6f/p/+n/6P/n/+f/5P/k/+T/4//j
/+L/4v/i/+L/4v/i/+P/4f/g/+D/4P/g/+D/4P/f/+H/4f/h/+H/4P/f/97/3f/f/9//
3//f/93/3v/e/97/3v/e/97/3v/e/97/3v/g/+P/6v/y//j/+////wgAEwAjAEwAiQC8
ANMA6QAHAQ8B4QCCAAUAff8A/7P+jv5Y/hH+/P0i/mT+rf7o/hT/Pv9o/47/qP/A/9X/
5P/r//H/9P/1//f/+f/8////AAADAAUABwAHAAkACwANAA8AEAARABIAEwAVABcAGAAY
ABkAGgAbABoAHAAeACEAIAAhACQAJQAmACkALAAuAC4ALwAwADMANwA4ADsAPQA/AEAA
QgBFAEkASwBNAFAAUgBUAFYAWgBdAGAAYwBmAGsAbgBxAHUAeQB9AIIAhgCKAI4AkQCV
AJsAnwCiAKYApwCpAKwArQCwALEAsgCyALQAtQC1ALQAtAC0ALMAsgCxAK4ArACrAKkA
pgCiAJwAlwCSAIsAhAB/AHcAbwBnAGAAWQBPAEYAPQA2ADEAKgAkAB0AGAASAAsACAAE
AAAA/P/5//f/9P/y/+//7P/r/+v/6v/q/+n/5//n/+b/5v/m/+X/5f/l/+X/5f/l/+X/
5//n/+f/5//o/+j/6P/o/+j/6f/p/+n/6f/q/+r/6v/q/+r/6v/r/+v/6//s/+z/7P/s
/+z/7f/r/+v/6//r/+7/7v/u/+7/7v/u/+7/7v/u/+7/7v/t/+3/7f/t/+3/7f/t/+z/
7P/r/+v/7P/s/+z/6//q/+r/6//p/+n/6f/p/+n/6P/o/+b/5v/l/+X/5v/m/+f/5//k
/+L/5P/k/+X/5f/k/+T/5P/k/+P/4//h/+H/4f/h/+H/4f/h/+D/4P/g/+D/4f/h/+H/
4f/g/97/3v/e/97/3f/d/93/3f/e/97/3v/e/+D/4P/g/+D/4v/i/+L/4P/k/+T/5f/m
/+f/6P/p/+r/6v/o/+j/5//n/+j/5f/l/+X/5P/n/+f/5v/m/+P/4//j/+L/4P/g/+H/
4//l/+T/4P/f/9z/3P/b/9v/3P/c/9z/3f/a/9r/2v/Z/9n/2P/Y/9j/2v/a/9r/2//Z
/9j/2P/Y/9r/2v/a/9n/2f/Z/9n/2f/Z/9n/2f/Z/9v/2//b/9v/2f/a/9r/2v/c/9z/
3P/c/97/3v/c/9z/2//g/+j/8P/z//P/9P/9/wcAHgBJAIQAsQDHAN8A+wD5AMgAcQAD
AIr/Gf/U/qT+Xf4Y/hD+QP6F/sr+AP8q/1L/ev+e/7j/zf/e/+n/8f/2//n//f///wIA
BQAEAAcACQALAA0ADwARABMAFQAWABcAGAAXABkAGwAcAB4AHwAgACEAIgAkACYAKQAo
ACkALAAtADEANQA5ADwAPgA/AEAAQwBFAEYASQBLAE0ATgBQAFMAVQBXAFkAXABfAGIA
ZQBqAGsAbgBxAHQAeQB8AH8AgwCIAIsAjwCSAJYAmgCdAKEApQCpAKwAsACzALUAuAC5
AL4AvwDAAMAAwQDDAMQAxADDAMQAxADEAMUAwgDAAL8AvgC8ALkAtACxAKwApQCeAJoA
kwCMAIUAfwB5AHAAaABfAFgAUwBMAEYAPwA6ADQALAAoACMAHgAbABcAFAAQAA8ADQAL
AAsACQAIAAgABwAHAAcABgAGAAYABQAFAAUABQAFAAUABQAHAAcABwAHAAYABgAGAAYA
BgAHAAcABwAHAAgACAAIAAgACAAIAAkACQAJAAoACgAKAAoACgALAAsACwALAAsADAAM
AAwADAAMAAwADAAMAAoACgAKAAkACgALAAwADQALAAsACgAKAAkACQAKAAoACgAJAAgA
CAAJAAcABwAHAAkACQAIAAgABgAGAAUABQAFAAQABAADAAQAAgAEAAQAAwADAAIAAgAC
AAIAAQABAAEAAQABAAEAAQABAAEAAAAAAAAAAAABAP////////7//v/+//7//v/9//3/
/f/9//z//P/8//z//v/+//7//v8BAAIAAwACAAYABgAGAAYABgAGAAkACgAKAAgABgAF
AAUABgAEAAUABgAGAAgABwAFAAQAAQABAAEAAAD+//7///8BAAMAAgD+//3/+v/6//n/
+f/5//j/9//3//X/9P/z//H/8//y//L/8v/y//L/8v/z//H/8P/w//D/8v/y//L/8f/x
//H/8f/x/+//7//v/+//8f/x//H/8f/v//D/8P/w/+7/7v/u/+7/8P/w//D/8P/x//b/
AAAKAA8AEwAaACUAMQBKAHkAsgDbAO0AAQERAfsAtgA/AKn/Iv/H/p7+dv4z/gj+Gv5W
/pH+yP76/iz/Xv+I/6j/xv/d/+z/8//7/wAAAwAFAAcACgANAA4AEQATABUAFwAZABsA
HQAfACAAIQAiACIAIwAkACQAJgAnACgAKQAqACwALgAxADAAMQA0ADUANgA5ADwAPgA+
AD8AQABDAEUARgBJAEsATQBOAFAAUwBVAFcAWQBcAF4AYABiAGYAZwBqAG0AcAB1AHgA
ewB/AIAAgwCHAIoAjACQAJMAlwCaAJ0AnwCiAKMApQCoAKkArQCvALEAsgC0ALUAtQC0
ALQAtACzALIAsQCuAKwAqwCpAKYAogCcAJgAlACOAIgAhQB/AHkAcwBuAGkAYQBaAFUA
TgBJAEIAPwA5ADUAMAArACgAJAAgAB4AGwAZABYAFQATABEAEQAPAA4ADgANAAsACwAK
AAoACgAJAAkACQAJAAkACQAJAAcABwAHAAcACAAIAAgACAAIAAkACQAJAAkACgAKAAoA
CgAKAAoACwALAAsADAAMAAoACgAKAAsACwALAAsACwAOAA4ADgAOAAwADAAMAAwADAAM
AAwACwANAA0ADQANAAwACwAJAAgACQAJAAoACgAIAAcABgAGAAUAAwADAAMAAwADAAIA
AgACAAIAAQABAAEAAAAAAP///v/8//7//v/+//3/+//6//j/+P/3//f/9//3//f/9//3
//f/9//2//T/9P/0//X/8//z//P/8v/0//T/9P/0//X/9f/1//X/+P/4//j/+P/4//r/
/P/8//z//P/9//7//v/8//n/9//2//b/9P/1//b/9v/2//X/8//y//H/8f/x//D/8P/w
//H/8//x//D/7P/r/+z/7P/r/+v/6//q/+n/6f/m/+b/5v/l/+X/5P/k/+T/5v/m/+b/
5//n/+b/5v/m/+b/5v/m/+X/5f/l/+X/5f/l/+X/5f/l/+X/5f/l/+X/4//k/+T/5P/k
/+T/5P/k/+T/4v/k/+b/7f/6/wQACgAPABcAIgAtAEMAbgCpANYA6wD9ABMBBQHDAEoA
q/8P/6j+f/5k/iz+/f0E/jj+dv6v/uD+Fv9K/3T/lv+0/8z/2//m/+3/8f/2//n//f//
/wIABQAEAAcACQALAAsADQAPABEAEQASABMAFAATABUAFwAYABoAGwAcAB0AHAAeACAA
IwAiACMAJgAnACYAKQAsAC4ALgAvADAAMwA3ADgAOwA9AD0APgBAAEMARQBHAEkATABO
AFAAUgBWAFgAWgBcAF4AYQBkAGcAawBuAHEAdQB4AHoAfgCBAIUAhgCJAIsAjgCNAI8A
kgCTAJUAlQCVAJQAkwCTAJIAkACOAI4AjQCMAIoAhgCDAIEAfgB6AHUAbgBrAGYAXwBY
AFQATQBGAD8AOgA1AC0AJgAgABoAFgAQAA0ABwADAP7/+v/4//X/8v/y/+//7f/q/+n/
5//l/+X/4//i/+L/4f/h/+H/4P/g/+L/4f/h/+H/4f/h/+H/4f/h/+H/4f/h/+D/4P/g
/+D/4v/j/+P/4//j/+T/5P/k/+T/5P/k/+X/5f/l/+b/5v/o/+j/6P/p/+v/6//r/+v/
7P/s/+z/7P/q/+r/6v/q/+z/7P/s/+v/6f/p/+n/6f/p/+n/6P/o/+n/6f/q/+r/6v/p
/+j/6P/p/+f/5//n/+X/5f/k/+T/5P/k/+P/4//l/+T/5P/j/+L/4P/i/+L/4f/h/+D/
4P/g/+D/3//f/+D/4f/i/+P/5P/l/+b/5v/o/+j/6P/o/+j/6P/r/+z/7P/q/+X/4//i
/+L/5P/l/+b/5v/m/+X/4//i/9//3//f/97/3P/c/93/3//f/97/2v/Z/9r/2v/Z/9n/
1//W/9X/1f/S/9L/0v/R/9P/0v/S/9L/0f/Q/8//z//R/9D/0P/Q/9D/0P/Q/8//zf/N
/83/zf/P/8//z//P/83/zf/N/83/z//Q/9D/0P/Q/9D/0P/Q/87/zv/O/9D/1//g/+j/
6v/r//H/+v8HACEAVACPALgAywDlAP0A7wCrADwAt/8x/8j+kf5q/ib+8f36/TT+fv7B
/vb+Hv9I/27/jP+m/7z/zf/W/9//5f/o/+n/6f/r/+7/8f/y//X/9//5//v//f///wEA
AQACAAMABAAHAAkACwAMAAoACwAMAA0AEAASABQAFwAYABkAHAAdAB4AIQAkACYAKgAr
ACwALwAxADIANQA3ADkAOgA8AD8AQwBFAEcASgBKAEwATgBSAFYAWgBeAGIAYwBmAGkA
bQByAHUAeQB8AIIAhgCJAI0AkACTAJUAmACbAJ0AoAChAKMAowCjAKIApAClAKUApACk
AKQAowCiAJ8AnACaAJkAlwCUAJAAigCDAH4AdwBwAGcAXwBXAE8ASwBFADwANAArACQA
HwAYABMADQAJAAQA/f/6//b/8v/w/+3/6//o/+n/5//l/+X/4f/g/+D/3//h/+H/4P/g
/+D/3//f/9//3//f/9//3//f/9//3//f/97/3v/e/97/4P/h/+H/4f/h/+L/4v/i/+L/
4v/i/+P/4f/h/+L/4v/g/+D/4P/h/+H/4f/h/+H/5P/k/+T/5P/i/+L/4v/i/+L/4v/i
/+H/4f/h/+H/4f/f/9//3v/e/9//3//g/+D/4P/f/97/3v/e/93/3v/f/9//3//e/97/
3v/e/93/3f/d/9z/3P/b/9z/2v/c/9z/3f/d/9z/3P/c/9z/2//b/9v/2//b/9v/2//b
/9v/2v/a/9r/2v/b/97/3//g/+D/4P/g/+D/4P/j/+T/5f/m/+f/6P/p/+r/6v/o/+X/
4//i/+L/4P/h/+L/4v/k/+P/4f/g/9//3//f/97/3P/c/93/3//f/97/2v/Z/9j/2P/X
/9f/1//W/9X/1f/U/9T/1P/T/9P/0v/S/9L/1P/U/9T/1f/T/9L/0v/S/9T/1P/U/9P/
0f/R/9H/0f/R/9H/0f/R/9P/0//T/9P/0f/S/9L/0v/S/9L/0v/S/9T/1P/W/9b/2f/e
/+T/6P/n/+n/8P/7/w0ANgBxAKQAvQDVAPMA9wDLAHgACwCT/yD/0/6i/lz+Ff4G/jL+
dv67/vL+HP9G/27/kP+q/8D/0//g/+X/6f/s/+//8//1//j/+//6//3///8BAAMABQAH
AAkACQAKAAsADAANAA8AEQASABQAFQAWABcAFgAYABoAHQAeAB8AIgAjACQAJwAqACwA
LAAtAC4AMQAzADQANwA5ADsAPAA+AEEARQBHAEkATABOAFAAUgBWAFkAXABfAGIAZwBq
AG0AcQB2AHkAfQCAAIQAiACLAI8AkQCVAJgAnACdAJ8AogCjAKYApwCoAKgApgCnAKcA
pgCmAKYApQCkAKUAogCgAJ8AmwCYAJQAjgCLAIYAfwB4AHIAawBkAF0AVQBPAEYAPgA5
ADIALQAmAB8AGQAVABAACQAGAAIA/v/8//n/9//0//P/8f/v/+//7//u/+7/7f/r/+v/
6v/q/+j/5//n/+f/5f/l/+X/5f/n/+f/5//n/+j/6P/o/+j/6P/p/+n/6f/p/+r/6v/q
/+z/7P/s/+3/7f/t/+7/7v/u/+7/7v/v/+//7//v/+//7v/u/+7/7v/w//D/8P/w/+7/
7v/u/+3/7//v/+//7//v/+//7v/u/+//7//w//D/8P/v/+7/7v/t/+v/6//r/+3/7f/s
/+z/7P/s/+v/6//r/+r/6v/p/+r/6P/q/+r/6f/p/+j/6P/o/+j/5//n/+f/5//n/+f/
5f/l/+X/5P/m/+b/5v/n/+f/5//n/+b/6P/o/+j/6P/p/+n/6//s/+z/7P/s/+z/7v/w
//H/8P/v/+3/7P/s/+v/6//r/+r/7P/r/+n/6P/l/+X/5f/k/+T/5P/l/+f/5f/k/+D/
3//e/97/3f/d/9//3v/d/93/2v/a/9r/2f/b/9r/2v/a/9n/2P/X/9f/2f/Y/9j/2P/Y
/9j/2P/X/9f/1//X/9f/1//X/9f/1//X/9f/1//X/9f/2P/Y/9j/2P/Y/9j/2P/W/9j/
2v/a/9v/4P/o//D/8//3/wAACQAVACoAVQCQAL0A0wDlAPcA5wCoADsAr/8q/8n+mv5u
/iv++P0E/jr+ef6y/ub+GP9I/3T/lP+w/8X/1v/f/+X/6v/x//H/8//2//n/+v/9////
AQAFAAcACQALAAkACgALAAwADQAPABEAEgAUABUAFgAXABYAGAAaAB0AHAAdACAAIQAg
ACMAJgAoACoAKwAsAC8AMQAyADUANwA5ADoAPAA/AD8AQQBDAEYASABKAEwAUABRAFQA
VwBaAF0AYABjAGcAaABrAG8AcgB2AHoAfQCBAIIAhQCHAIoAiQCLAI4AjwCRAJEAkQCQ
AI4AjwCPAI4AjACMAIsAigCHAIQAggCBAH4AfAB5AHQAcQBsAGUAXgBZAFMATQBHAEQA
PwA3ADAAKwAkAB8AGAAUAA8ADAAIAAUAAgD+//r/9v/z//H/7v/v/+3/6//r/+f/5v/m
/+X/5f/l/+T/5P/k/+P/4//j/+P/4//j/+P/4//j/+P/4//k/+T/5P/k/+T/5f/l/+X/
4//k/+T/5P/k/+T/5P/l/+X/5f/m/+b/5v/m/+b/5//p/+n/6f/p/+j/6P/o/+j/6v/q
/+r/6v/q/+r/6v/p/+f/5//n/+f/5//n/+b/5v/l/+X/5v/m/+T/4//i/+L/4//h/+H/
4f/f/9//3v/e/+D/4P/f/9//3//e/97/3f/c/9r/3P/c/9v/2//a/9r/2v/a/9n/2f/b
/9v/2//b/9n/2f/Z/9j/2f/a/9v/3f/g/+H/4v/i/+L/4v/k/+b/6P/o/+j/6P/n/+j/
6P/m/+P/4f/g/+D/4v/j/+T/5P/j/+H/3v/c/9v/2//b/9r/3P/c/93/3//e/9z/1//V
/9X/1v/W/9f/1v/U/9L/0f/S/9L/0v/R/9H/0P/Q/9D/0P/Q/9D/0f/T/9L/0v/S/9D/
0P/Q/8//z//P/8//z//N/83/zf/N/83/zf/N/83/z//Q/9D/0P/P/87/zf/M/8z/0P/Q
/9L/2//m/+z/8P/3/wMADgAbADcAaACfAMIA0QDlAPUA2QCFAP7/Xf/T/oD+Yf4+/gL+
5f0C/jz+eP6t/t7+FP9G/2z/jP+q/77/yf/S/9v/3//g/+P/5f/n/+r/7f/v//P/9v/5
//r/+//8//3///8AAAEAAgABAAMABQAGAAYABwAIAAkACgAMAA4AEQAQABEAFAAVABQA
FwAaABwAHgAfACAAIwAkACQAJgAnACkAKgAsAC8ALwAxADMANgA4ADoAPABAAEEARABH
AEoATQBQAFMAVwBYAFsAXwBiAGUAaABqAG0AbgBxAHMAdgB2AHcAeQB5AHoAeQB4AHYA
cwBzAHIAcABsAGwAawBqAGYAYgBfAF0AWwBYAFQATgBLAEYAPwA4ADIAKwAkAB0AGgAV
AA0ABgABAPz/+f/0//L/7f/q/+b/4//g/9z/2P/Y/9X/0//Q/9H/z//N/83/zf/M/8z/
y//L/8v/yv/K/8r/yf/J/8n/yf/J/8n/yf/J/8n/yf/J/8z/zP/M/8z/zP/N/83/zf/N
/87/zv/O/87/zv/O/8//z//P/9D/0P/S/9L/0v/T/9P/0//T/9P/0v/S/9L/0v/S/9L/
0v/S/9L/0v/S/9H/0f/R/9H/0f/R/9H/0P/Q/83/zf/O/87/0P/P/87/zv/L/8n/yf/J
/8v/y//K/8r/yv/K/8n/yf/K/8r/y//L/8v/yv/N/87/z//R/9L/0v/S/9T/1P/U/9T/
1//Y/9j/1v/S/8//zf/M/87/z//Q/9D/z//N/8r/yP/H/8f/x//G/8T/xP/F/8f/xf/E
/8D/v/+//8D/wP/B/8D/vv+8/7v/vP+8/7z/u/+9/7z/vP+8/7r/uv+6/7v/vf+8/7z/
vP+8/7z/vP+7/73/vf+9/73/vf+9/73/vf+9/73/vf+9/73/vv++/77/vv++/77/vv++
/77/vv/A/8P/yv/U/9r/3f/f/+j/8/8DACYAYQCWALcAywDnAPcA1QB+AP//b//s/pP+
bP48/vn93v0E/lD+n/7e/g7/Ov9m/47/rv/G/93/7P/z//n//P/9////AQAEAAcACQAN
ABAAEwAVABcAGQAbAB0AHgAfACAAIQAjACUAJgAmACcAKAApACwALgAwADMAMwAzADUA
NQA2ADkAPAA+AEAAQQBCAEUARQBGAEkASwBOAFAAUwBXAFkAWwBdAGAAYgBkAGYAagBv
AHIAdQB4AHsAfgCBAIUAigCNAJEAlACYAJwAnwCjAKUAqQCsALAAsQCzALYAtwC4ALkA
ugC6ALoAuwC7ALoAtgC2ALUAtACzALAArgCtAKsAqACkAJ4AmACSAIoAggB+AHcAcABp
AGEAWwBSAEoAQwA8ADcAMAArACUAIQAcABgAFgATABAAEAANAAsACAAJAAcABQAFAAMA
AgACAAEAAQABAAAAAAAAAP///////wEAAQABAAEA//////////8CAAIAAgACAAIAAwAD
AAMAAQACAAIAAgAEAAQABAAFAAUABQAGAAYABgAGAAYABwAHAAcABwAHAAYABgAGAAYA
BgAGAAYABgAGAAYABgAFAAMAAwADAAMABQAFAAQABAABAAEAAgACAAIAAQAAAAAAAQD/
/////////////v/+//7//v/9//3/+//6//r/+f/5//j/+//8//3//f/8//z//v/+//3/
/f/+////AAABAAEAAAACAAIAAgACAAUABgAGAAQA///9//z//P/9////AQACAAAA///9
//z/+//7//v/+v/4//j/+f/7//n/+P/0//P/9P/0//P/8//x//D/7//v//D/8P/w/+//
7//u/+7/7v/s/+z/7P/t/+//7v/u/+7/7P/s/+z/6//t/+3/7f/t/+3/7f/t/+3/7f/t
/+3/7f/t/+7/7v/u/+7/7v/u/+7/7v/w//D/8P/1//r/AAACAAEAAwAKABMAJwBUAI8A
wADbAPEADwETAeMAjAAfAKn/Nv/p/rj+dP4v/iT+Vv6e/uP+Fv9C/2z/kP+w/8r/4P/z
//7/AwAHAAoACwANAA8AEgAVABYAGQAbAB0AHwAhACMAJQAlACYAJwAoACsALQAvADAA
MAAxADIAMwA0ADYAOAA7ADwAPQBAAEEAQABDAEYASABMAE0ATgBRAFEAUgBVAFcAWwBc
AF4AYQBlAGcAaQBsAG4AcAByAHYAeQB8AH8AggCHAIoAjQCRAJQAlwCbAJ4AogCmAKkA
rQCvALMAtgC6AL0AvwDCAMMAxADFAMYAxgDGAMcAxwDGAMYAxgDFAMQAwwDAAL4AvQC6
ALgAtQCwAKsApgCfAJgAkwCLAIMAewB1AG8AZgBeAFcAUABLAEQAPwA5ADUAMAApACYA
IgAeAB4AGwAZABYAFwAVABMAEwAPAA4ADgANAA8ADwAOAA4AEAAPAA8ADwAPAA8ADwAP
AA8ADwAPAA8AEgASABIAEgAQABEAEQARABEAEgASABIAEgASABIAEwATABMAFAAUABMA
EgARABEAEwATABMAEwASABIAEgASABIAEgASABIAEgASABIAEQARABEAEQARABEAEQAQ
ABAADwAPABAAEAAQAA8ADgAOAA4ADQAOAA8ADQANAAwADAAOAA4ADQANAAsACgAKAAkA
CQAIAAsADAAMAAsACQAIAAgACAAHAAcACQAJAAkACQAJAAkACQAIAAYABgAGAAcABgAH
AAgACAAGAAYABgAGAAcABwAHAAcABgAGAAYABgAEAAQABAAEAAYABgAGAAQABAAEAAQA
AwAEAAQABQAGAAYABgAGAAUABwAIAAgACQAPAA8ADgAOABAAEAAQABAAEgAUABUAFAAT
ABMAFAAWABUAFQAVABQAFwAXABYAFgATABMAEwASABIAEgATABUAFwAWABIAEQASABIA
EQARABMAEgARABEADgAOAA4ADQAPAA4ADgAOAA4ADgAOAA8ADwAOAA4ADgAQABAAEAAP
AA8ADwAPAA8ADwAPAA8ADwARABEAEQARABEAEgASABIAFAAUABQAFAAUABIAEgASABUA
GgAiACgAKwApAC4ANwBBAFIAfQC4AOkAAwEXAS8BJwHwAJMAHwCk/zv/+v7O/on+SP5E
/nb+u/74/iz/WP+G/7L/0v/s/wUAFgAfACMAKgAvADEAMwA2ADkAPAA/AEEAQwBFAEcA
SQBLAEsATABNAE4AUQBTAFUAVgBYAFkAWgBbAFoAXABeAGEAZABlAGgAaQBqAG0AcABy
AHIAcwB0AHcAewB8AH8AgQCDAIQAhgCJAIsAjQCPAJIAkgCUAJYAmgCdAKAAowCmAKkA
rACvALMAtAC3ALsAvgDCAMYAyQDNAM4A0QDTANYA1wDZANwA3QDeAN8A4ADgAN4A3wDf
AN4A3ADcANsA2gDZANYA1ADTANQA0gDPAMoAyADEAL4AuACzAK0ApwChAJ4AmQCRAIoA
hgCAAHwAdgBxAGsAZwBiAF0AWgBWAFIATgBLAEkARgBFAEMAQQBBAD0APAA8ADsAOwA7
ADoAOgA8ADsAOwA7ADsAOwA7ADsAOwA7ADsAOwA+AD4APgA+AD4APwA/AD8APwBAAEAA
QABAAEAAQABBAEMAQwBEAEQARABEAEQARQBDAEMAQwBDAEYARgBGAEYARgBGAEYARgBI
AEgASABHAEUARQBFAEUARQBFAEQARABFAEUARgBGAEQAQwBCAEIAQwBBAEEAQQA/AD8A
PgA+AD4APgA9AD0APwA+AD4APQA+ADwAPgA+AD0APQA8ADwAPAA8ADsAOwA7ADsAOwA7
AD0APQA9ADwAPAA8ADwAPQA+AD8AQABAAEIAQgBCAEIARQBHAEoASgBKAEoASgBLAEwA
TABKAEgARwBHAEgASABJAEoASgBKAEkARwBGAEUARQBFAEQARgBGAEcASQBJAEgARABD
AEIAQgBBAEEAQwBCAEEAQQBAAEAAQAA/AD8APgA+AD4AQABAAEAAQQBBAEAAQABAAEAA
QABAAD8APwA/AD8APwA/AD8APwA/AEEAQQBBAEEAQQBCAEIAQgBEAEQARABEAEQARgBG
AEYATQBYAGAAZABpAHMAfACHAJ0AxAD9ACoBQQFTAWMBVwEVAaQACQBz/xD/6f7I/or+
Xf5s/qT+4P4T/0T/ev+q/9D/8v8QACYAMwA6AEEARwBMAE0ATwBRAFQAVwBZAF0AYABj
AGQAZQBmAGcAaQBqAGsAbABvAHEAcwB0AHYAdwB4AHkAegB8AH4AgQCAAIEAhACFAIYA
iQCMAA==
         </WaveFormData>
      </LeadData>
      <LeadData>
         <LeadByteCountTotal>10000</LeadByteCountTotal>
         <LeadTimeOffset>0</LeadTimeOffset>
         <LeadSampleCountTotal>5000</LeadSampleCountTotal>
         <LeadAmplitudeUnitsPerBit>4.88</LeadAmplitudeUnitsPerBit>
         <LeadAmplitudeUnits>¦ÌV</LeadAmplitudeUnits>
         <LeadHighLimit>2147483647</LeadHighLimit>
         <LeadLowLimit>268435456</LeadLowLimit>
         <LeadID>V4</LeadID>
         <LeadOffsetFirstSample>0</LeadOffsetFirstSample>
         <FirstSampleBaseline>0</FirstSampleBaseline>
         <LeadSampleSize>2</LeadSampleSize>
         <LeadOff>FALSE</LeadOff>
         <BaselineSway>FALSE</BaselineSway>
         <ExcessiveACNoise>FALSE</ExcessiveACNoise>
         <MuscleNoise>FALSE</MuscleNoise>
         <LeadDataCRC32>3442439971</LeadDataCRC32>
         <WaveFormData>
YgBiAGIAYgBbAFYAUQBMAEUAQAA7ADYAMQAsACcAIgAeABoAFgASAA0ACgAHAAQAAAD+
//z/+v/3//b/9f/0//T/9P/0//T/8//y//H/8P/u/+7/7v/u/+z/7P/s/+z/7v/u/+7/
7v/u/+7/7v/u/+7/7v/u/+7/8P/w//D/8P/u/+7/7v/u/+7/7v/u/+7/8P/w//D/8P/w
//D/8P/w//D/8P/w//D/8P/w//D/8P/y//L/8v/y//L/8v/y//L/8f/w/+//7v/w//D/
8P/w/+//7v/t/+z/7P/s/+z/7P/u/+7/7v/u/+z/7P/s/+z/6v/q/+r/6v/q/+r/6v/q
/+n/6P/n/+b/5v/m/+b/5v/m/+b/5v/m/+b/5v/m/+b/5f/k/+P/4v/i/+L/4v/i/+T/
5P/k/+T/4v/i/+L/4v/i/+L/4v/i/+L/4v/i/+L/4P/g/+D/4P/g/+D/4P/g/+D/4P/g
/+D/4P/g/+D/4P/e/97/3v/e/97/3v/e/97/4P/g/+D/4P/h/+L/4//k/+b/5v/m/+b/
5v/m/+b/5v/o/+r/7f/u/+3/7f/r/+v/6v/q/+r/6v/t/+3/6//q/+f/5v/k/+L/5P/k
/+T/5f/n/+X/5P/h/97/3v/e/93/3v/e/93/3P/Y/9j/2f/Z/9j/2P/X/9f/1f/V/9X/
1f/V/9T/1P/U/9T/1P/U/9T/1P/U/9P/0//V/9X/1P/U/9L/0v/T/9P/0//T/9P/0//V
/9X/1f/V/9X/0//R/9P/1f/X/9T/z//N/8//0//Z/+3/FQBMAH4ArgDpAC8BagGJAYcB
VgH0AHkABwCV/xb/sP6a/r7+6v4L/yT/Q/9n/4X/nv+y/8X/0P/X/9z/3v/f/+H/4//k
/+b/5//o/+n/6//s/+3/7v/v//D/8f/y//T/9f/z//X/9f/2//j/+v/8//7///8AAAEA
AQABAAIAAwAEAAcACQAKAAsACgALAAwADQAQABIAFAAXABYAFwAaAB0AHgAfACAAIQAk
ACYAJwApACwALgAxADUAOQA7AD4AQQBCAEQASABMAE8AUQBUAFcAWwBfAGMAZwBoAGsA
bwBxAHIAdQB4AHsAeQB7AH0AfQB+AH4AfgB+AH4AfQB9AHsAewB4AHcAdQBxAG0AagBl
AGMAXQBYAFMATABGAEAAOgA3ADIALAAmACEAGwAVABAACwAHAAQAAAD6//n/9v/1//H/
7//t/+3/7P/r/+r/6f/o/+f/5v/l/+f/5//o/+j/5//l/+T/4//l/+X/5P/k/+T/5P/k
/+T/5v/m/+b/5v/l/+b/5v/m/+b/5v/m/+b/5//n/+b/5v/o/+j/6f/q/+j/6P/o/+j/
6P/p/+n/6f/r/+r/6v/q/+r/6v/r/+v/6v/q/+r/6f/p/+n/6f/o/+j/6P/o/+j/6P/o
/+j/6P/p/+n/6f/p/+f/5v/m/+b/5f/l/+X/5f/l/+X/5f/j/+P/5P/k/+T/4v/i/+H/
4f/h/+H/4f/h/9//3//f/9//3//f/9//3//d/93/3v/e/97/3v/e/9//4f/h/+H/4f/j
/+P/4//l/+f/6f/o/+j/6P/o/+j/6//s/+7/7v/t/+3/6//r/+r/6v/q/+r/7f/t/+v/
6v/o/+j/5//m/+T/5P/k/+X/5//l/+T/4f/g/+D/4P/f/+D/4P/f/97/2//a/9r/2f/Y
/9j/1//X/9f/1//X/9f/1//W/9b/1v/W/9b/1v/W/9j/2P/X/9f/1f/V/9T/1P/W/9b/
1//X/9X/1f/V/9X/1//X/9f/1//X/9f/1f/V/9f/1//U/9H/zf/L/83/0f/b//n/KABe
AIwAwQAHAUoBewGRAYYBUgHtAG8A9/98/wT/wP7A/ub+Ef80/0v/Z/+H/6D/sv/D/9L/
3f/g/+L/5f/l/+X/5v/o/+n/6v/r/+3/7v/t/+7/7//w//P/9P/2//f/9//5//n/+v/7
//z//f/+////AAABAAEAAwAEAAUABgAFAAcACAAJAAwADQAOAA8AEwAUABUAFwAYABkA
HAAfACAAIQAiACMAJgAoACkAKwAvADAAMgA1ADcAOQA8AD8AQwBGAEsAUABTAFUAWABb
AF8AYwBnAGsAbgBxAHUAdwB4AHsAfgCBAIIAhQCIAIkAigCKAIoAigCLAIsAjACLAIsA
iACHAIUAgwB/AHwAdwBzAG0AaABjAFsAVABNAEYAPwA6ADQALgApACMAHQAYABEADQAK
AAYAAAD///z/+//4//X/8v/x//D/7//u/+3/7P/r/+r/6f/p/+n/6v/q/+r/6f/p/+n/
6//r/+r/6v/s/+z/7P/s/+z/7P/s/+z/6//s/+z/7P/s/+z/7P/s/+//7//u/+7/7v/u
/+//8P/u/+7/7v/u/+7/7//v/+//7//u/+7/7v/s/+z/7f/t/+z/7P/s/+v/6//r/+v/
6v/s/+z/7P/s/+z/7P/s/+z/6//r/+v/6//r/+r/6v/q/+n/6f/p/+n/6//r/+v/6f/n
/+j/6P/o/+j/6P/n/+f/6f/p/+n/6f/n/+f/5//n/+X/5f/l/+X/5f/l/+b/5v/k/+T/
5P/l/+X/5f/l/+X/4//j/+P/5f/l/+X/5f/l/+b/5v/n/+f/6v/q/+r/6v/t/+z/7v/u
/+7/7v/x//L/9P/0//X/9f/z//P/8v/y//L/8v/0//X/9P/0//D/8P/v/+7/7v/u/+7/
7//x/+//7v/r/+j/6P/o/+f/6P/o/+f/5v/i/+L/4//j/+L/4v/h/+H/4//j/+P/4//h
/+D/4P/g/+L/4v/i/+L/4v/i/+H/4f/f/9//3v/e/+D/4P/h/+H/3//f/9//3//f/9//
3//f/+H/4f/f/9//3//f/+D/3//b/9f/0//X/93/6f8IADYAaACTAMcACAFDAWsBfgF2
AT0B0wBTANj/Yv/8/s7+4P4F/yz/S/9j/33/mv+y/8X/0v/d/+T/6P/p/+v/6//s/+7/
7//w//H/8//0//P/9P/1//b/+f/6//z//f/7//3//f/+////AAABAAIAAwAEAAUABQAH
AAgACQAKAA0ADwAQABEAEAARABIAEwAVABYAFwAZABgAGQAcAB8AHwAhACMAJQAoACoA
KwAtAC8AMAAyADUANwA5ADwAPwBCAEQASABMAE8AUQBUAFcAWwBfAGMAZwBoAGsAbwBx
AHIAdQB4AHsAfAB/AIIAgwCGAIYAhgCGAIgAhwCHAIUAhgCEAIQAgwCDAH8AfAB3AHQA
bwBrAGcAYABaAFQATgBJAEQAPgA4ADMALQAnACIAGwAXABQAEAAKAAkABgAFAAIA///8
//v/+P/3//b/9f/0//P/8v/x//H/8f/y//L/8v/x//H/8f/x//H/8P/w//L/8v/y//L/
8P/w//D/8P/x//L/8v/y//L/8v/y//L/8//z//L/8v/y//L/8//0//P/8v/x//D/8v/z
//P/8//x//D/8P/w/+7/7v/v/+//7//w//H/8f/v/+//7//u//D/8P/w//D/7v/u/+7/
7v/t/+3/7f/t/+//7v/u/+7/6//r/+v/6//r/+v/6//p/+n/6v/q/+r/6v/q/+n/6f/p
/+n/6f/p/+f/5//n/+f/5//n/+f/5//l/+X/5v/m/+T/5P/k/+X/5//n/+f/5//l/+X/
5f/n/+b/5f/k/+P/5v/m/+f/5//p/+r/6//s/+3/7P/s/+z/7P/s/+//8P/y//L/8//z
//H/8f/y//L/8v/y//X/9f/z//L/8P/w/+//7v/s/+z/7P/t/+//7f/s/+n/5v/m/+b/
5f/m/+b/5f/k/+D/4P/h/+H/4v/i/+H/4f/h/+H/4f/h/9//3v/e/97/4P/g/+D/4P/g
/+D/3//f/9//3//e/97/3v/e/9//3//d/93/3f/d/9//3//f/9//4f/h/+H/3//f/93/
3v/f/9//3f/f/+H/5//3/xwATAB8AKsA4wAgAVEBcQFwAUIB6QB1AP3/jP8Y/8D+sv7a
/gP/IP85/1f/e/+c/7D/w//U/9//5P/m/+n/6//r/+z/7v/v//D/8f/z//T/9f/2//f/
+P/7//z//v//////AQABAAIAAQACAAMABAAFAAYABwAHAAkACgALAAwADQAPABAAEQAS
ABMAFAAVABcAGAAZABsAGgAbAB4AIQAjACUAJwApACoALAAtAC8AMQAyADQANwA7AD0A
QABDAEUARgBJAEwATwBRAFQAVwBaAF0AYABjAGQAZwBrAG0AbgBxAHQAdwB1AHcAeQB5
AHoAegB6AHoAfAB7AHsAeQB3AHQAcwBxAHEAbQBqAGUAYwBdAFgAUwBQAEoARAA+ADsA
NgAwACoAJAAfABoAFgARAA0ACgAGAAAA///8//v/+f/3//X/9f/2//X/9P/z//L/8f/w
/+//7v/t/+3/7P/u/+3/7f/t/+v/6//q/+r/7P/s/+z/7P/s/+z/7P/s/+v/7P/s/+z/
7v/u/+7/7v/v/+//7v/u/+7/7v/v//D/7v/u/+7/7v/v//H/8v/z//H/8P/w//D/7//u
/+7/7f/u/+7/7v/t/+3/7f/t/+z/7v/u/+7/7v/s/+z/7P/s/+n/6f/p/+n/6v/q/+v/
7P/r/+v/6//r/+n/6f/p/+f/5f/m/+b/5v/k/+T/4//j/+P/4//j/+P/4f/h/+H/4f/j
/+P/4//j/+L/4f/h/+D/3v/e/97/3//h/+H/4f/h/+P/4//j/+X/5f/l/+X/5f/m/+b/
5//o/+n/6v/r/+z/7v/u/+v/6//p/+n/6P/o/+j/6P/p/+n/5//m/+T/5P/j/+L/4//k
/+X/5//m/+P/4f/d/97/3v/e/93/3P/c/9v/2v/W/9b/1//X/9b/1v/V/9X/1//X/9f/
1//X/9b/1v/W/9b/1v/W/9b/1P/U/9P/0//T/9P/0v/S/9L/0v/T/9P/0//T/9P/0//V
/9X/1f/V/9P/0//T/9P/0//X/9j/1f/P/8//0f/V/+X/BwA+AHYApgDbAB0BWAF9AYMB
VgH6AIMADwCd/yL/tv6U/rT+5P4F/yD/Qf9n/4f/nv+0/8X/0v/X/9j/3P/f/+H/4//k
/+b/5//m/+f/6f/q/+3/7v/v//D/7//w//L/8//z//X/9f/2//n/+v/7//z//f/+////
//8BAAIAAwAEAAUABwAIAAkACgALAAwADQARABIAEwAVABQAFQAYABsAHQAfACEAIwAk
ACYAJwApACsALAAuADEANQA3ADoAPQBAAEIARgBKAE0ATwBSAFUAWABbAF4AYQBkAGcA
awBtAG0AbwBxAHMAcQBzAHUAdQB2AHYAdgB2AHYAdQB1AHMAcgBuAGwAaQBnAGMAYABb
AFcAUQBMAEcAQgA8ADYAMAApACQAHgAYABQADwAKAAYAAwD///z/+P/0//P/8P/v/+3/
6//p/+n/6P/n/+b/5f/m/+X/5P/j/+P/4//k/+T/5P/j/+P/4//l/+X/5P/k/+T/5P/k
/+T/5P/k/+T/5P/l/+b/5v/m/+T/5P/k/+T/5//n/+b/5v/m/+b/5//o/+j/6P/o/+j/
6v/r/+v/6//p/+j/6P/o/+r/6v/r/+v/6v/q/+r/6f/p/+n/6f/o/+n/6v/r/+z/6v/q
/+r/6v/p/+n/6f/p/+f/5v/m/+b/5//n/+f/5//l/+X/5f/j/+P/5P/k/+T/5P/k/+P/
4//j/+P/4//j/+T/5f/m/+f/6f/p/+n/6f/t/+z/7P/s/+z/7P/u//D/8//0//H/8f/v
/+//8v/y//L/8v/x//H/7//u/+z/7P/r/+r/6P/o/+j/6f/p/+f/5v/j/+L/4v/i/+H/
4P/g/9//3v/c/9z/3f/d/9z/3P/b/9v/2f/Z/9n/2f/Z/9j/2P/Y/9r/2v/a/9r/2P/Y
/9f/1//Y/9n/2f/a/9j/2P/Z/9n/2//b/9v/2//b/9v/2//b/9n/2//b/9v/2//b/9r/
0//N/83/z//V/+f/DwBEAHYAqADjACkBZgGJAZEBdgEqAbUANQC//0L/3v68/tb+Av8r
/0b/X/99/5n/rP++/8//3P/h/+b/6P/p/+n/6v/q/+v/6//s/+3/7//w//P/9P/1//b/
9//4//r/+//7//3//f/+//3//v///wAAAQACAAMAAwAHAAgACQAKAAsADQAOAA8AEgAT
ABQAFQAXABgAGQAbABoAGwAeACEAIQAjACUAJwAqACwALQAvADIANAA3ADsAPQA/AEIA
RQBGAEgATABQAFUAVwBaAF0AYgBlAGgAawBuAHEAdQB3AHkAewB9AH8AgQCDAIUAhQCI
AIgAiACIAIYAhQCFAIMAgwCAAH8AfQB5AHUAcgBtAGcAYQBcAFcAUABKAEQAPgA4ADIA
KwAkACAAGwAWABIADQAJAAYAAgD+//3/+v/5//f/9f/z//P/8P/v/+7/7f/t/+3/7f/t
/+3/7f/u/+7/7P/r/+v/6//s/+3/7f/u/+z/7P/s/+z/7v/u/+7/7v/v//D/8P/w/+7/
7v/u/+7/7//v/+7/7v/u/+7/7//w//D/8P/w//D/8P/x//H/8f/v/+7/7v/u/+7/7v/v
/+//7P/s/+z/6//r/+v/6//q/+r/6v/q/+r/6v/q/+r/6v/p/+n/6f/p/+n/6P/o/+j/
5//n/+f/5//n/+f/5//l/+P/5P/k/+T/5v/m/+X/5f/j/+P/4//j/+P/4//j/+P/4//j
/+P/4//j/+P/5P/k/+b/5v/m/+f/6f/p/+n/6f/r/+z/7v/u/+7/7v/v//D/8v/y//H/
8f/v/+//8P/w//D/8P/x//H/7//u/+7/7v/t/+z/6v/q/+r/6//t/+v/6v/n/+T/5P/k
/+P/4v/i/+H/4P/g/+D/4f/h/97/3v/d/93/3//f/9//3//d/9z/3P/c/97/3v/e/97/
3v/e/93/3f/d/93/3P/c/9z/3P/d/93/2//b/9v/2//b/9v/2//b/93/3f/d/93/2//Z
/9j/1f/R/83/0f/V/9//+/8sAF4AigC9AP0AOgFlAXkBcgE+AdkAVwDb/2T//P7K/tj+
/v4n/0T/Xf93/5P/qv+8/83/2v/h/+L/5P/l/+X/6f/q/+z/7f/s/+3/7//w//H/8v/z
//T/9f/2//j/+f/3//n/+f/6//3//v///wAAAQACAAMAAwADAAQABQAGAAkACwAMAA0A
DgAPABAAEQARABIAEwAVABgAGQAcAB8AIAAhACIAIwAmACgAKQArAC8AMAAyADUAOAA5
ADsAPQBCAEQASABMAE0ATwBSAFUAWgBdAGAAYwBkAGcAawBtAG8AcQBzAHUAdQB3AHkA
eQB6AHoAegB6AHwAewB7AHkAeQB2AHUAcwBxAG0AagBlAGEAWwBWAFEATABGAEAAOgA3
ADIALAAmACAAGwAWABIADQAJAAYAAgAAAP///P/7//f/9f/z//P/8v/x//D/7//v/+//
7//v/+3/7f/u/+7/7v/t/+3/7f/r/+v/6v/q/+z/7P/s/+z/7P/s/+z/7P/r/+z/7P/s
/+7/7v/u/+7/7f/t/+z/7P/s/+z/7f/u/+z/7P/s/+z/7v/v/+//7//x//D/8P/w/+3/
7P/s/+v/6//s/+3/7f/r/+v/6//q/+z/7P/s/+z/7P/s/+z/7P/p/+n/6f/p/+v/6v/q
/+r/6P/n/+b/5f/n/+f/5//l/+b/6P/p/+r/6P/o/+f/5//n/+f/5//n/+X/5f/l/+X/
4//j/+P/4//l/+X/5v/m/+T/5P/k/+X/5v/n/+j/6f/r/+v/6//s/+z/7P/s/+z/7v/w
//P/9P/z//P/8f/x//L/8v/y//L/8//z//H/8P/u/+7/7f/s/+z/7P/s/+3/7f/r/+r/
5//m/+b/5v/l/+T/5P/j/+L/4P/g/+H/4f/g/+D/3//f/93/3f/d/93/3//e/97/3v/e
/97/3v/e/97/3v/d/93/2//b/9r/2v/c/9z/3f/d/9v/2//b/9v/2//b/9v/2//Z/9v/
3f/b/9v/2//c/9v/2//X/9f/2f/f/+//EABCAHIAnwDRAAwBPwFhAWYBQAHxAIEACQCU
/yD/yP60/tT+/f4c/zf/Vf91/5T/qv+9/8z/1//e/+D/5f/n/+f/6P/q/+v/7P/t/+//
8P/z//T/9f/2//X/9v/4//n/9//5//n/+v/9//7///8AAP//AAABAAEABQAGAAcACAAI
AAkACQAJAAsADQAPABEAEwAUABUAFwAWABcAGgAdAB4AHwAgACEAIgAkACUAJwArACwA
LgAxADQANQA3ADkAPAA+AEIARgBLAE0AUABTAFYAWQBcAF8AYQBjAGYAZwBnAGkAawBt
AG0AbwBxAHEAdAB0AHQAdABzAHEAcABtAG8AbABrAGkAZwBjAGAAWwBXAFEATABHAEUA
QAA7ADYALwAqACQAHgAdABkAFQASAAsABwAEAAAA/v/9//r/+f/3//X/8//z//H/7//t
/+v/7P/r/+r/6f/p/+n/6v/q/+j/5//n/+f/6f/p/+j/6P/q/+r/6v/q/+j/6P/o/+j/
5//o/+j/6P/m/+b/5v/m/+r/6//r/+z/7P/s/+3/7v/u/+7/7v/u/+z/7f/t/+3/7f/s
/+z/7P/s/+z/7f/t/+z/7P/s/+v/6//r/+v/6v/q/+r/6v/q/+r/6v/q/+r/5//n/+f/
5//n/+b/5v/m/+f/5//n/+f/5//n/+f/5f/j/+T/5P/k/+L/4v/h/+H/3//f/9//3//h
/+H/4f/h/9//3//f/9//4f/h/+L/4v/k/+T/5P/l/+X/5f/p/+r/7P/s/+z/7P/r/+z/
7v/u/+3/7f/r/+v/7v/u/+7/7v/u/+3/6v/o/+j/6P/n/+b/5P/k/+T/5f/j/+H/4P/d
/97/3v/e/93/2v/a/9n/2P/W/9b/1//X/9j/2P/X/9f/1//X/9f/1//X/9b/1v/W/9T/
1P/U/9T/1v/W/9X/1f/T/9P/0v/S/9L/0v/T/9P/1f/V/9X/1f/T/9P/0//T/9H/1f/X
/9X/1//Z/9b/0f/P/9H/0//b/+//GQBOAH4ArADnACsBXgF7AW8BNAHOAFUA4/9v//T+
pP6i/sz++P4V/zD/T/9x/4//qP+8/8v/1P/b/+D/4P/f/+P/5f/m/+j/6f/s/+3/7//w
//H/8v/z//T/8//0//b/9//3//n/+f/6//v//P/9//7///8AAAEAAQADAAQABQAGAAcA
CQAKAAsADgAPABAAEQASABIAEgATABYAFwAaAB0AHQAfACEAIwAmACgAKQArAC0ALgAw
ADMAOQA7AD4AQQBCAEQASABMAE8AUQBUAFcAWABbAF4AYQBkAGcAawBtAGsAbQBvAHEA
cABxAHIAcQBwAHAAcABwAG8AbQBsAGkAZwBkAGMAYQBfAFsAWABTAE4ARwBBADsANgAw
ACoAJAAhABwAFgAQAA0ACQAFAAIA/f/5//b/8v/v/+//7f/t/+v/6f/n/+f/6P/n/+b/
5f/k/+P/4v/h/+H/4f/i/+L/4v/h/+H/4f/h/+H/4P/g/+L/4v/i/+L/4v/i/+L/4v/j
/+T/5P/k/+b/5v/m/+b/5f/l/+T/5P/l/+b/6P/q/+n/6P/n/+b/5P/l/+X/5f/n/+b/
5v/m/+T/5P/l/+X/5v/m/+b/5f/l/+X/5f/k/+T/5P/k/+T/5P/k/+T/5P/j/+P/4//j
/+H/4P/g/+D/3//f/9//3//h/+H/4f/f/+D/4v/j/+T/5v/o/+f/5//o/+r/6v/q/+r/
7f/u//D/8P/u/+3/6v/p/+z/7P/s/+z/7P/r/+j/5v/m/+b/5f/k/+T/5P/k/+X/4//h
/+D/3f/e/97/3v/d/9r/2v/Z/9j/2P/Y/9n/2f/Y/9j/1//X/9X/1f/V/9X/1f/U/9T/
1P/U/9T/1P/U/9T/1P/T/9P/0//T/9L/0v/S/9L/0//T/9P/0//T/9P/0//T/9P/0//T
/9X/1f/V/9P/0//U/8//x//B/8P/x//T/+3/GgBSAIQAtwD5AEIBewGXAY4BXAH3AHkA
//+E/wb/tv62/t7+C/8s/0X/Yf9//5r/sP/D/9L/2//g/+T/4//j/+T/5P/l/+X/5//p
/+z/7v/v//D/8f/y//P/9P/2//f/9//5//n/+v/7//z//f/+/wEAAgADAAMAAwAEAAUA
BgAHAAkACgALAA4ADwAQABEAEwAUABUAFwAaABsAHgAhACIAIwAkACUAJgAoACkAKwAu
ADAAMwA3ADkAOwA+AEEARABGAEoATgBTAFUAWABbAF4AYQBkAGcAagBtAHEAcwB1AHcA
eQB7AHsAfQB/AH8AgACAAIAAgACAAH8AfwB9AH0AegB5AHcAdABvAGsAZQBjAF0AWABT
AE0ARgA/ADgAMgAsACUAHgAaABUAEAAMAAkABQACAP7/+v/5//b/9f/z//H/7//v/+7/
7f/s/+v/6//r/+v/6//r/+v/7P/s/+7/7f/t/+3/6//r/+r/6v/s/+z/7P/s/+z/7P/s
/+z/6//s/+z/7P/u/+7/7v/u/+//7//u/+7/7P/s/+3/7v/u/+7/7v/u/+7/7//v/+//
7//u/+7/7v/u/+7/7//v/+7/7v/u/+3/7//v/+//7v/s/+z/7P/s/+z/7P/s/+z/6//r
/+v/6//r/+r/6v/q/+v/6//r/+v/6v/p/+j/5f/m/+j/6f/q/+r/6v/p/+n/6//r/+v/
6//s/+3/7v/v/+//8P/y//L/8v/y//X/9v/4//j/9f/1//P/8//1//b/9//4//f/9//1
//T/9P/0//P/8v/w//D/8P/x//H/7//u/+v/6v/q/+r/6f/n/+b/5P/i/+H/4v/k/+X/
5P/k/+P/4//h/+H/4f/h/+H/4P/g/+D/4P/g/+D/4P/i/+L/4f/h/+H/4f/g/+D/4P/g
/+H/4f/h/+H/4f/h/+H/4f/h/+H/4f/j/+H/4f/h/+H/3v/Z/9P/z//R/9X/4/8BADIA
ZgCUAMkACQFIAXEBgwF8AUoB3wBbAN//aP8C/9T+4v4M/zP/UP9p/4X/n/+0/8b/1//k
/+v/7P/u/+3/7f/v//D/8v/z//T/9f/3//j/+//8//3//v/9//7/AAABAAEAAwADAAQA
AwAEAAUABgAHAAgACQAJAA0ADgAPABAADwARABIAEwAWABcAGAAZABkAGgAbAB0AIAAh
ACQAJwApACsALQAvADAAMgAzADUAOAA6AD0AQQBDAEUASABLAEwATgBSAFYAWwBdAGAA
YwBmAGkAbABvAHIAdQB5AHsAfQB/AIEAgwCDAIUAhwCHAIgAiACIAIgAigCJAIkAhwCH
AIQAgwCBAH0AeQB2AHEAbQBnAGIAXQBYAFIATABGAD8AOgA0AC4ALAAnACIAHgAXABMA
EAAMAAoACQAGAAUABQADAAEAAQD+//3//P/7//3//f/9//3/+//7//z//P/8//v/+//7
//v/+//6//r//P/8//z//P/8//z//P/8//3//v/+//7//P/8//z//P/9//3//P/8//z/
/P/9//7//v/+//7//v/9//3//P/7//3//P/8//z//P/8//3//f/8//z//P/7//3//f/9
//z/+v/6//r/+v/8//z//P/8//v/+//7//v/+//6//r/+v/7//v/+//7//n/+f/5//f/
+f/6//r/+v/4//j/9//3//f/9//3//f/9//3//f/9//3//f/9//3//X/9f/2//b/9v/2
//b/9//2//X/9P/z//X/9f/1//f/9f/1//X/9f/1//T/9P/z//T/9P/0//T/8//z//P/
8//2//b/9f/y//P/9P/1//b/+P/4//n/+v/+//7//v/+//7//v/+//7/AAACAAUABgAG
AAcABgAHAAYABgAGAAYACAAJAAgACAAGAAYABQAEAAIAAgACAAMABAADAAMAAQAAAAAA
AAD///7//v/9//z/+P/4//n/+f/6//r/+f/5//n/+f/5//n/+f/4//j/+P/4//j/+P/4
//b/9v/1//X/9//3//b/9v/0//T/9f/1//b/9//4//n/+f/5//n/+f/5//f/9f/1//f/
9//2//f/8//v/+3/7//1/wEAHgBMAHwApwDZABQBSQFrAXoBagEtAcMARwDQ/1z//v7a
/vT+Hf9C/13/df+T/7L/yP/Z/+r/9f/6//z/AQAFAAYABgAHAAcACAAJAAsADAAPABAA
EQASABEAEgAUABUAFQAXABcAGAAbABwAHQAeAB0AHgAfAB8AIQAiACMAJAAlACcAKAAp
ACoAKwAsAC0ALwAwADEAMwAyADMANgA5ADkAOwA9AD8APwBAAEAAQQBEAEYASQBNAFAA
UQBTAFUAVwBYAFsAXgBhAGMAZgBpAGwAbwByAHUAdgB5AH0AfwB/AIEAgwCFAIMAhQCH
AIcAhgCGAIYAhgCIAIcAhwCFAIcAhACDAIEAgQB9AHoAdQB0AG8AawBnAGUAYABbAFYA
UgBOAEkARABCAD0AOAA0ADEALQAqACYAIgAhAB4AHQAbABkAFwAXABUAEwARAA8ADgAN
AAwACwALAAsADAAMAAwACwALAAsACwALAAoACgAMAAwADAAMAA4ADgAOAA4ADQAOAA4A
DgAOAA4ADgAOABEAEQAQABAAEAAQABEAEgAQABAAEAAQABIAEwATABMAEwASABIAEgAU
ABQAFQAVABIAEgASABEAEQARABEAEAASABIAEgASABAAEAAQABAADwAPAA8ADwANAAwA
DAAMAA0ADQANAA0ADQANAA0ACwALAAwADAAMAAwADAALAAsACwALAAsACwAJAAkACQAJ
AAsACwALAAsACQAJAAoACgAMAAwADAANAA8ADwAPAA8AEwATABQAFAAUABQAFAAXABgA
GgAaABsAGwAZABkAGgAaABoAGgAZABkAFwAWABYAFgAVABQAFAAUABQAFQAVABMAEgAP
AA4ADgAOAA0ADAAMAAsACgAIAAgACQAJAAgACAAHAAcABwAHAAcABwAJAAgACAAIAAYA
BgAGAAYABgAGAAUABQAFAAUABAAEAAYABgAHAAcABwAHAAcABwAFAAUABQAFAAcABwAH
AAUABwAJAAYAAwABAAMABQAJABcANQBkAJoAyAD9ADkBcAGTAZcBagEQAZsAKQC5/0L/
5P7Q/vj+JP9B/1r/ff+h/7//2P/u////CAALAAwAEAATABMAFgAYABsAHQAfACEAJAAm
ACYAJgAmACYAKQAqACwALQAvADEAMQAyADEAMgAzADQANQA2ADcANwA7ADwAPQA+AD0A
QQBCAA==
         </WaveFormData>
      </LeadData>
      <LeadData>
         <LeadByteCountTotal>10000</LeadByteCountTotal>
         <LeadTimeOffset>0</LeadTimeOffset>
         <LeadSampleCountTotal>5000</LeadSampleCountTotal>
         <LeadAmplitudeUnitsPerBit>4.88</LeadAmplitudeUnitsPerBit>
         <LeadAmplitudeUnits>¦ÌV</LeadAmplitudeUnits>
         <LeadHighLimit>2147483647</LeadHighLimit>
         <LeadLowLimit>268435456</LeadLowLimit>
         <LeadID>V5</LeadID>
         <LeadOffsetFirstSample>0</LeadOffsetFirstSample>
         <FirstSampleBaseline>0</FirstSampleBaseline>
         <LeadSampleSize>2</LeadSampleSize>
         <LeadOff>FALSE</LeadOff>
         <BaselineSway>FALSE</BaselineSway>
         <ExcessiveACNoise>FALSE</ExcessiveACNoise>
         <MuscleNoise>FALSE</MuscleNoise>
         <LeadDataCRC32>123878109</LeadDataCRC32>
         <WaveFormData>
OAA4ADgAOAAyAC4AKgAmACMAIAAdABoAFgASAA4ACgAGAAQAAgAAAPv/+P/1//L/7//u
/+3/7P/q/+j/5v/k/+b/5v/m/+b/5f/k/+P/4v/k/+T/5P/k/+P/4v/h/+D/4P/g/+D/
4P/i/+L/4v/i/+T/5P/k/+T/5P/k/+T/5P/m/+b/5v/m/+T/5P/k/+T/5P/k/+T/5P/m
/+b/5v/m/+b/5v/m/+b/5v/m/+b/5v/o/+j/6P/o/+j/6P/o/+j/5//m/+X/5P/l/+b/
5//o/+f/5v/l/+T/4v/i/+L/4v/k/+b/6P/q/+n/6P/n/+b/5v/m/+b/5v/m/+b/5v/m
/+T/5P/k/+T/4v/i/+L/4v/i/+L/4v/i/+T/5P/k/+T/4//i/+H/4P/g/+D/4P/g/+H/
4v/j/+T/4v/i/+L/4v/i/+L/4v/i/+L/4v/i/+L/5P/k/+T/5P/k/+T/5P/k/+T/5P/k
/+T/5v/m/+b/5v/k/+T/5P/k/+T/5P/k/+T/5v/m/+b/5v/n/+j/6f/q/+z/7P/s/+z/
7v/u/+7/7v/w//P/9v/3//f/9//3//f/9f/1//X/9//6//n/+f/4//X/9f/1//X/9P/0
//T/8//1//P/8v/v/+//7v/u/+7/7v/u/+//7//s/+z/7P/s/+z/6//q/+r/6P/o/+j/
6P/p/+n/6f/p/+v/6//r/+v/6//q/+r/6v/s/+z/7P/s/+v/6v/p/+j/6v/q/+r/6v/r
/+v/6//q/+z/6//p/+n/5v/k/93/0v/I/8f/y//T/+T/BwA5AGsApQDpADwBjwHUAQMC
CQLZAXUB8wB0AP//pv+A/4T/l/+f/57/o/+0/8b/0P/a/+T/6//u/+//7v/u//D/8f/y
//L/8v/z//P/9P/1//b/9//3//j/+v/7//v//P/7//v/+v/6//v//f///wAAAAABAAEA
AgAAAAIAAgACAAYABwAHAAcACQAJAAkACQALAAwADQAPABAAEQATABUAFAAWABcAFwAY
ABkAGgAbAB0AIAAhACUAJwApACsALQAuADAAMgA2ADcAOQA9AD4AQgBDAEcASQBLAE4A
UQBUAFcAWQBcAF8AXgBhAGIAZABiAGQAZQBlAGgAaABoAGgAZgBmAGQAZABjAGEAXwBd
AFsAWABUAFEATABIAEQAPwA9ADkANQAwACsAKAAkAB8AGwAXABUAEgAPAA0ADAAKAAcA
BQADAAIAAgAAAP/////9//3//P/7//v/+//7//v/+//6//r/+//9//z//P/7//n/+v/7
//v/+//7//v/+//9//z//P/8//z//P/8//z/+v/7//z//P/+//3//f/+//7//v/+//7/
/P/8//z//P/8//z//P/8//z//P/8//v//P/8//z//P/7//v/+//6//r/+//7//v/+v/6
//r/+v/6//r/+v/6//r/+v/5//n/+f/5//n/9//5//n/+v/7//r/+v/5//n/9//3//j/
+P/5//n/+f/5//j/+P/5//n/+P/4//j/9//2//b/9v/2//b/9v/2//b/+P/4//n//P/7
//v//P/9////AQAAAAIAAgACAAIAAwAFAAcABwAFAAUABQAFAAUABQAFAAcACQAHAAYA
BAADAAMAAwADAAAAAAAAAP//AAD//////f/9//z//P/8//v/+v/6//n/9v/2//b/9v/2
//X/9P/0//T/9P/0//T/8//z//P/8//z//P/8//z//X/9P/0//T/8v/y//L/8v/0//T/
9P/0//L/8v/y//L/9f/1//X/9P/0//X/8//x/+7/7P/n/+D/1v/R/9P/1//i//n/IQBR
AIEAuwAEAVEBmgHVAfkB9wG7AUkBxABNAOb/pP+S/5f/pf+u/7P/vP/K/9j/3v/m/+//
9P/z//b/9v/0//P/9P/0//T/9//3//j/+f/4//n/+f/6//r/+//7//z//P/9//3//v/+
////AAAAAAAAAQABAAIAAgAEAAQABAAGAAcABwAHAAkACQAJAAkADAAMAAwADQAOAA8A
EQATABIAFAAVABUAGAAZABoAGwAcAB4AHgAhACEAIwAlACcALAAuADAANAA1ADcAOwA8
AEIAQwBHAEkASwBOAFEAVABYAFkAWwBdAGAAYwBkAGYAZgBoAGkAaQBsAGwAbABsAGwA
bABqAGoAaQBnAGUAYwBfAFwAWABVAFEATABHAEEAPwA7ADcAMgAtACoAJgAhAB0AGQAX
ABQADwANAAwACgAHAAUAAwACAAIAAAD//////f/9//z/+//7//v/+//7//v/+v/6//v/
+f/4//j/9//3//j/+f/5//n/+f/5//n/+//6//r/+v/6//r/+v/6//j/+f/6//r//P/7
//v//P/7//r/+f/4//r/+v/6//r/+v/6//r/+v/4//j/+P/3//j/+P/4//j/9//3//f/
9v/2//f/9//3//b/9v/2//b/9P/0//T/9P/2//b/9f/1//X/9f/1//P/9f/1//b/9//3
//b/9P/z//X/9f/2//b/9//3//f/9//0//T/9f/1//P/9P/1//X/9P/0//T/9P/0//T/
9P/0//L/8v/z//b/9v/1//X/9f/1//X/9f/1//j/+P/6//v/+v/6//r/+v/7//r//P/8
//z//P/9////AQABAAMAAwADAAMAAQABAAEAAwAIAAcABwAGAAMAAwADAAMAAAAAAAAA
//8BAP///v/7//v/+v/6//r/+f/4//j/9//1//T/8//y//L/8f/w//D/8v/y//L/8v/x
//H/8f/x//H/8f/x//H/8f/w//D/8P/u/+7/7v/u//D/8P/w//D/7v/u/+7/7v/v/+//
7//u//D/8f/x/+3/7P/q/+n/5P/c/9X/0f/V/9z/6f///yMATwB9ALYA+QBAAYEBuQHZ
Ac0BgwEIAYcAGADC/5L/i/+V/6L/q/+y/77/yv/W/97/5f/q/+3/7v/u/+7/7//w//D/
8P/v/+//8P/x/+//7//u/+7/8P/x//H/8v/w//H/8f/y//L/8//0//T/9v/3//f/+P/3
//j/9//2//j/+f/5//n/+//7//v/+//8//z//P/9//3//f/+/////v8AAAEAAQAEAAUA
BgAHAAgACgAKAA0ADgAPABAAEQASABQAFgAaABsAHQAhACIAJgAnACsALQAuADAAMgA0
ADYANwA5ADsAPQBBAEMARgBGAEgASQBJAEoASgBKAEoASwBMAEsATABJAEcARQBDAEAA
PgA7ADkANAAwACwAJwAjAB8AGwAWABAADgALAAcAAQD9//v/+P/0//H/7//s/+j/5f/i
/+D/4P/e/93/3f/b/9v/2v/Z/9n/2f/Z/9n/1//W/9b/1//V/9T/1P/T/9P/1P/V/9X/
1P/T/9L/0f/T/9L/0v/S/9D/0P/Q/9D/zv/P/9D/0P/Q/8//z//Q/87/zv/O/87/0P/Q
/9D/0P/O/87/zv/O/83/zP/L/8n/yf/K/8v/zP/L/8v/y//K/8j/yf/J/8n/yP/I/8j/
yP/I/8j/yP/I/8j/yP/H/8f/xf/F/8X/w//F/8X/xv/H/8X/xP/C/8H/wv/D/8X/xv/F
/8X/xf/F/8P/wv/C/8H/v//A/8H/wf/A/8D/wP/A/8D/wP/A/8D/wv/C/8P/xv/G/8X/
xf/F/8T/w//C/8H/wv/C/8T/xf/I/8j/yP/I/8n/yv/I/8j/yP/I/8n/y//N/83/0P/R
/9L/0//R/9H/0f/T/9f/1f/U/9L/0f/R/9H/0f/O/87/zv/N/8//zf/M/8n/x//G/8b/
xv/H/8b/xv/F/8P/wv/B/8D/wf/B/8H/wv/C/8L/wv/C/8D/v/++/73/v/+//7//v//A
/8D/wf/C/8L/wv/C/8L/wv/C/8L/wv/C/8L/wv/C/8P/w//D/8L/xP/D/8X/w//A/7z/
u/+2/7L/q/+r/63/tv/D/+H/DQA7AG8ArgD3AEIBhQGxAbcBiwElAaAAJwC8/2r/Tv9d
/2//dP93/4D/lP+m/7D/uv/F/8z/z//Q/9D/0P/Q/9D/z//O/8//z//Q/9H/1P/V/9X/
1v/X/9n/2v/c/9r/2//b/9z/3P/d/97/3v/g/+H/4f/i/+L/5P/k/+T/5v/n/+f/5//n
/+f/5//n/+r/6v/q/+v/6v/r/+3/7//y//T/9f/1//f/+f/7//3//P/+//7/AQAFAAcA
CQALAA0ADgAPABIAEwAVABkAGgAdAB0AIAAhACQAKAAsADAAMgAzADUANwA4ADsAPAA+
AEAAQgBDAEMARABEAEQARABCAEIAQABAAD8APQA7ADkANgA0ADEALwAsACgAJAAfABwA
GQAWABIADAAKAAcAAwD9//n/9//0//L/8f/x//D/7P/r/+r/6v/q/+j/5//n/+f/5//m
/+X/5P/j/+L/4f/i/+L/4//l/+P/4v/i/+H/4f/i/+P/4//l/+X/5f/l/+X/5P/k/+T/
5v/m/+b/5v/m/+f/6P/o/+j/5//n/+j/6P/o/+j/6P/p/+r/6//s/+r/6v/q/+r/6P/o
/+j/5//n/+j/6f/q/+j/5//m/+T/5f/n/+j/6f/q/+r/6v/q/+n/6P/n/+b/5//o/+j/
6f/q/+v/7P/r/+n/6f/q/+v/6v/q/+n/6f/o/+f/5//m/+X/5f/l/+X/5v/m/+f/5//n
/+j/6f/p/+n/6P/n/+b/5v/m/+b/5v/o/+j/6f/s/+v/6//s/+3/7//v/+//7//w//D/
8f/y//P/9P/3//n/+//7//n/+f/5//n/9//3//f/+f/5//f/9v/0//P/8//z//P/9P/0
//T/8//x/+//7v/r/+z/7P/t/+7/7f/s/+z/6//o/+j/6P/o/+b/5f/k/+T/5//o/+n/
6v/o/+f/5v/l/+f/5//n/+f/5//m/+b/5v/k/+T/5P/k/+b/5v/m/+b/5v/m/+b/5v/n
/+f/5//m/+j/5//n/+X/4v/g/9v/0v/K/8X/xf/L/9r/+f8nAF0AlwDXACQBdQG+AfMB
/wHXAXkB+QB6AAUApP92/3r/j/+X/5r/o/+2/8b/0v/c/+j/7f/u/+3/7v/u//D/8f/y
//L/8v/z//P/9P/1//j/+f/5//r/+v/7//v//P/8//3//f/+/wAAAQACAAIAAgADAAMA
BAAEAAYABgAGAAoACwALAAsACwALAAsACwANAA4ADwARABIAEwAVABcAGAAaABsAGwAe
AB8AIAAhACAAIgAiACUAKAArAC4AMQAyADQANgA6ADsAPQBBAEIARABFAEkASwBPAFIA
VQBYAFwAXQBfAGEAYABjAGQAZgBmAGgAaQBpAGoAagBqAGoAagBqAGgAaABnAGUAYwBh
AF0AWgBWAFMAUABMAEgAQwA/ADsANwAyACwAKgAnACMAIQAdABsAGAAVABMAEgAQAA4A
DQAMAAwACgAIAAcABwAHAAcABgAFAAUABQAFAAUABQAEAAQABQAHAAYABgAFAAMABAAF
AAUABQAFAAUABQAHAAYABgAGAAQABAAEAAQABAAFAAYABgAGAAUABQAGAAQABAAEAAQA
BgAGAAYABgAEAAQABAAEAAQABAAEAAMAAgACAAIAAgADAAMAAwACAAQABQAFAAUAAgAC
AAIAAgAEAAQABAAEAAQABAADAAMAAwADAAMAAQADAAMABAAFAAUABAACAAEAAQABAAIA
AgABAAEAAQABAAEAAgAEAAUABQAGAAcABwAKAAoACAAIAAgACAAKAA0AEAARABEAEQAR
ABEAEwATABMAFQAVABMAEgAQAA0ADQANAA0ADAAMAAwACwALAAkACAAFAAUABAAEAAQA
AQAAAAAA///8//z//P/8//z/+//6//r/+P/4//j/+P/5//n/+f/5//v/+//7//v/+f/4
//j/+P/6//r/+v/6//j/+P/4//j/+P/4//j/+P/5//n/+f/4//j/9//3//X/9P/w/+v/
4v/a/9f/2f/f/+7/DQA5AGsAnwDdACgBdQG4AekB/QHhAYcBCQGKABsAxP+Y/5b/o/+x
/7j/vf/I/9b/3v/m/+7/9f/4//n/+v/8//r/+f/6//r/+v/7//v//P/9//z//f/9//7/
/v//////AAACAAMAAwAEAAIAAwAEAAQABAAFAAUABgAIAAoACgAKAAoACwALAAsADQAN
AA0ADQAOAA4ADgAPABAAEQATABUAFAAWABcAFwAaABsAHAAdACAAIgAiACUAJQAnACkA
KwAsAC4AMAA0ADcAOQA9AD4AQgBDAEcASQBLAE4AUQBUAFYAVwBZAFsAXgBhAGIAZABk
AGYAZwBnAGYAZgBmAGYAZgBmAGQAZABhAF8AXQBbAFUAUgBOAEsASABEAEAAOwA2ADEA
LAAmACQAIgAfABsAFwATABEADgAJAAcABgAEAAIAAQAAAAAA/v/8//v/+//7//v/+v/5
//n/+f/5//n/9//2//b/9//4//j/+f/5//j/+P/4//f/9//3//f/9//3//b/9v/2//b/
9v/2//b/9P/1//b/9v/0//P/8//0//b/9v/2//b/9v/2//b/9v/0//T/9P/0//T/9P/0
//P/9P/0//T/9P/0//P/8v/w//L/8//z//P/8v/y//L/8v/y//L/8v/y//L/8v/x//H/
8//z//P/8f/x//H/8v/z//P/8v/w/+//8f/x//L/8v/v/+//7//v//D/8P/x//H/7//w
//H/8f/w//D/8P/w//H/8v/z//T/9P/0//X/+P/3//j/+v/6//r/+v/7//3//////wEA
AQABAAEAAQABAAEAAwADAAEAAAD+/////////////v/+//7//f/9//v/+v/3//f/9v/2
//b/8//y//L/8f/y//L/8v/y//D/7//u/+7/8P/w//D/8P/t/+3/7f/t/+3/7f/t/+3/
7f/s/+z/7P/u/+7/7v/u//D/8P/w//D/7v/u/+7/7v/v/+//7//u//D/8f/x/+//7P/m
/+H/3P/U/9H/0//Z/+L/+f8fAEkAdwCvAPAANwF6AbEB0wHNAYcBDQGMAB0AxP+S/4r/
lf+h/6z/s/+8/8r/2P/g/+b/7//y//H/8v/w//D/8f/y//L/8v/z//P/9P/1//b/9//3
//j/9v/3//f/+P/6//v/+//8//r/+//8//z//P/9//3//v/8//7//v/+/wAAAQABAAEA
AwADAAMAAwAEAAQABAAFAAYABwAJAAsACgAMAA0ADQAQABEAEgATABQAFgAWABkAGQAb
AB0AHwAiACQAJgAqACsALQAxADIANgA3ADsAPQA9AEAAQwBGAEgASQBLAE0ATABPAFAA
UgBSAFQAVQBVAFgAWABYAFgAVgBWAFQAVABTAFEATwBNAEkARgBCAD8APAA4ADQALwAt
ACkAJQAgABoAGAAVABEACwAHAAUAAgABAP///v/8//j/9//2//b/9v/0//P/8//1//X/
9P/z//L/8f/w/+//8f/w//D/8f/v/+7/7v/t/+//8P/x//H/8P/v/+7/7f/t/+z/7P/s
/+3/7v/v//D/7//v/+//7v/u/+3/7f/u/+7/7v/u/+7/7v/u/+7/7v/u/+7/7v/u/+3/
7P/r/+n/6P/o/+j/6P/n/+f/5//m/+j/6f/p/+n/6P/o/+j/6P/n/+b/5f/k/+b/5v/l
/+X/4//j/+P/4f/j/+P/5P/l/+T/5P/j/+P/4f/h/+L/4v/j/+P/4//j/+L/4v/j/+P/
4v/i/+L/4f/g/+D/4P/g/9//3v/d/9z/3f/e/+D/5P/l/+f/5v/m/+T/5P/k/+T/5v/p
/+z/7f/r/+v/6//r/+3/7f/t/+//7//t/+z/6v/p/+n/6f/p/+r/6v/q/+n/6f/n/+b/
4//h/+D/4P/g/+H/4P/g/9//3v/e/97/3v/e/93/3P/c/9r/2v/a/9r/2f/Z/9n/2f/Z
/9n/2f/Z/9v/2v/a/9r/2f/Y/9f/1v/W/9b/1v/W/9j/2P/Y/9j/2f/Z/9n/2P/W/9n/
2f/Z/9b/1P/P/8r/xP+9/7n/vf/E/9P/7/8bAEcAdwCuAPEAOAF7AasBuQGVATkBtgA3
AMz/fP9e/2f/d/+A/4f/kv+i/7L/vP/E/8v/0v/T/9b/2P/Y/9n/2v/a/9r/2f/Z/9r/
2//e/9//3//g/+D/4f/h/+L/4P/h/+H/4v/k/+X/5v/m/+T/5f/l/+b/5v/o/+j/6P/o
/+n/6f/p/+z/7f/u/+//8v/y//L/8//z//P/9P/1//T/9v/3//f/+v/7//z//f8AAAIA
AgAFAAYABwAIAAkADAAOABAAFAAWABkAHgAgACQAJQApACsALAAuADAAMgA0ADUANwA5
ADoAPQA+AEAAQgBEAEUARQBFAEQAQwBCAEIAQgBAAEAAQQA/AD0AOwA3ADQAMAAtACsA
KAAlACEAHQAZABUAEAANAAwACgAHAAMA///9//r/9//1//T/8v/w/+//7v/u/+r/6P/n
/+f/5//n/+b/5f/l/+X/5f/l/+X/5P/k/+X/5f/k/+T/4//l/+b/5//n/+f/5//n/+f/
5f/k/+T/5P/j/+L/4f/g/+P/5f/n/+j/5v/l/+X/5v/o/+j/6P/o/+b/5v/m/+b/6P/o
/+j/6P/m/+b/5v/l/+b/5v/m/+b/5//n/+f/5v/m/+f/5//n/+T/5P/k/+T/5P/k/+T/
5P/k/+T/4//j/+b/5//o/+f/5//n/+j/6f/n/+b/5P/j/+X/5f/m/+b/5P/j/+L/4f/i
/+L/4//j/+H/4v/j/+P/4v/i/+L/4v/j/+T/5f/m/+b/6P/p/+z/7P/s/+z/7P/r/+3/
7//v//H/8f/x//H/8//z//P/9f/0//H/7//s/+3/7f/t/+3/7P/s/+z/6//p/+f/5v/j
/+X/5P/k/+T/4v/g/9//3f/c/9z/3P/c/93/3f/d/97/3v/e/97/3v/b/9v/2//b/9v/
2//b/9v/2//a/9r/2v/a/9r/2v/a/9j/2P/Y/9j/2v/a/9r/2v/Z/9n/2f/Y/9b/2f/Z
/9f/1v/S/8v/wv+8/7n/u//D/9b/+f8nAFkAjwDTACYBdQG6AeMB3wGlATcBsQA2AMn/
ev9i/3L/g/+J/4r/lf+m/7b/wv/O/9b/2f/c/9//3P/c/9z/3//g/+D/4P/j/+P/5P/l
/+T/5f/l/+b/5v/n/+f/6P/m/+f/5//o/+j/6f/q/+r/7P/t/+3/7v/s/+7/7v/u//D/
8f/x//H/8//z//P/8//y//L/8v/z//b/9//5//v//P/+//////8AAAEAAgADAAQABgAG
AAkADQAPABEAEwAWABgAGgAeAB8AIQAlACYAKAApAC0ALwAzADYAOQA8ADwAPQA/AEEA
QgBFAEYASABGAEgASQBJAEgASABIAEgASABIAEYARgBFAEMAQQA/ADoANgAxAC0AKgAm
ACIAHQAbABcAEwAOAAsACgAIAAUAAQD9//v/+P/3//X/9P/y//L/8f/w//D/7//u/+7/
7//v/+//7v/t/+3/7f/t/+3/7f/s/+z/7f/v/+7/7v/t/+3/7v/v/+//7//v/+//7//x
//D/8P/w//D/8P/w//D/8P/x//L/8v/y//H/8f/y//L/8v/y//L/8v/y//L/8v/y//L/
8v/y//L/8v/y//H/8v/y//L/8v/z//P/8//y//L/8//z//P/9P/0//T/9P/y//L/8v/y
//L/8v/x//H/8f/x//H/7//w//H/8//1//j/+P/3//f/+f/5//r/+v/6//z//P/8//z/
//8BAAMAAwABAAEAAQABAAIAAwAEAAcACAAFAAMAAAABAAEAAQABAAAAAAAAAP///f/7
//r/9//5//j/+P/4//X/9P/0//P/9P/0//T/9P/0//P/8v/y//L/8v/y//L/8f/x//H/
8f/v/+//7//v/+//7v/u/+7/7v/u/+7/7v/u/+7/7v/u//D/8P/w//D/7//v/+//7v/w
//H/8f/x/+7/7P/n/+D/1P/L/8v/z//a//H/FwBFAHcAsQD4AEkBmAHXAf8BAQLJAVsB
2ABdAPD/qP+S/5v/qf+y/7X/vP/K/9b/4P/q//P/9v/5//j/+P/4//j/+P/3//b/+f/5
//r/+//8//3//f/+//7//////wAAAgADAAMABAACAAMABAAEAAYABwAHAAgACAAKAAoA
CgAKAAsACwALAAwADQAOAA8AEAAQABAAEQAUABUAFwAZABgAGgAbABsAHAAdAB4AHwAi
ACQAJAAnACkAKwAtAC8AMAAyADQAOAA7AD0AQQBCAEYARwBLAE0ATwBSAFUAWABaAFsA
XQBfAGAAYwBkAGYAZABmAGcAZwBoAGgAaABoAGgAaABmAGYAZABhAF4AWwBZAFYAUgBP
AEsARgBBADsANQAxAC0AKAAkACIAHwAbABcAEwARAA4ADQALAAoACAAEAAMAAgACAAIA
AAD///////////7//f/7//v/+//7//3//P/8//3/+//6//r/+f/7//z//f/9//3//f/9
//3/+//6//r/+v/8//z//P/8//z//f/+//7//P/7//v//P/8//z//P/8//z//P/8//z/
/P/8//z//P/8//z//P/7//r/+v/6//r/+//7//v/+v/4//n/+f/5//r/+v/6//r/+v/6
//r/+v/6//r/+f/5//v/+//7//n/+P/3//f/9//4//j/9//3//f/9//4//j/+f/5//n/
+f/5//r//P/9//3//P/+//7//v/+/wEAAwAFAAUABAADAAIAAQACAAMABAAHAAcABQAE
AAIAAQABAAEAAQAAAAAAAAD///3/+//6//f/+f/4//j/+P/2//T/8//x//H/8v/z//T/
8v/x//D/8P/w//D/8P/w//H/8f/x//H/8P/v/+7/7f/v/+7/7v/u//D/8P/w//D/7v/u
/+7/7v/u/+7/7v/u/+//7//v/+7/8P/x/+//7f/s/+r/4//c/9T/z//R/9f/4P/5/yEA
TQB9ALUA9gA/AYABtQHXAc8BiQEPAYoAHQDI/5j/kP+b/6f/sv+7/8b/0v/c/+T/7v/1
//j/9//2//b/9v/3//j/+P/4//n/+f/6//v//P/9//3//v/+//////8AAAAAAQABAAIA
AgADAAQABAAEAAUABQAGAAgACgAKAAoACgALAAsACwAMAA0ADgAPABIAEgASABMAFAAV
ABcAGQAaABwAHQAdABwAHQAeAB8AIQAkACUAKQApACsALQAvADEAMgAzADYAOQA7AD8A
QABEAEUASQBLAE8AUgBVAFgAWgBbAF0AXwBeAGEAYgBkAGYAaABpAGkAagBqAGoAagBq
AGoAaABoAGcAZQBjAGEAXQBaAFYAUwBOAEoARgBBAD0AOQA1ADAALgAsACkAJQAhAB0A
GwAYABcAFQAUABIAEgARABAAEAAOAAwACwALAAwADQANAA0ADQANAA0ADQANAAwADAAN
AA0ADAAMAAsACwAMAA0ADQANAA0ADQANAA0ADAAMAAwADAAMAAwADAAMAA0ADgAOAA4A
DQANAA4ADgAOAA4ADgAMAAwADAAMAAwADAAMAAwADAAMAAwACwAMAAwADAAMAAsACwAL
AAoACgALAAsACwAMAAwADAAMAA4ADgAOAA4ADgAOAA0ADQAPAA8ADwANAA0ADQAOAA8A
DgAOAA0ADQANAA0ADgAOAAsACwALAAsACwAMAA4ADwAOAA4ADgANAA4ADgAOAA4AEAAQ
ABAAEAAOAA4ADwASABIAEQARABEADwAPAA8ADwAPAA4ADwAPAA4ADgAOAA4ADwAOAA0A
DAAMAAwADAAMAA4ADgAPABAAEAAPABAAEQAVABUAFQAWABQAFAAUABQAFwAZABsAGwAd
AB0AHQAdAB0AHQAdAB8AIwAhACAAHgAbABsAGwAbABgAGAAYABcAGgAZABkAFwAXABYA
FgAWABMAEgASABEADwAOAA0ADAAOAA0ADAAMAAwADAAMAAwACQAJAAkACQAHAAcABwAH
AAcABgAGAAYABgAGAAYABgAGAAYABgAGAAcACAAJAAoACQAJAAkACAAGAAUABQADAAQA
AgD///r/9P/t/+n/6//y//3/EwA5AGUAkQDGAAUBSgGJAb0B2QHHAXcB+AB7ABAAvP+U
/5f/pf+y/7n/wP/M/97/6v/y//n//v////7/AAAEAAMABAAEAAQAAwADAAQABQAIAAkA
CQAKAAwADQANAA4ADgAPAA8AEAAQABEAEgASABIAEwATABQAFAAWABYAFgAWABcAFwAX
ABcAFwAXABcAGQAaABsAHQAcAB0AHwAhACEAIgAiACEAIQAhACEAIQAkACYAJgApACkA
KwAtAC8ALwAwADEANAA2ADkAPgBAAEIAQwBHAEkASQBMAE8AUgBSAFMAVQBXAFgAWwBc
AF4AXgBgAGEAYQBiAGIAYgBiAGQAZABiAGIAYQBfAF0AWwBaAFgAVQBTAFEATgBLAEcA
RABBAD4AOgA4ADYAMwAvAC0AKQAnACQAHwAdABwAGgAaABkAGAAYABMAEAAOAA0ADQAN
AAwACwALAAsACwALAA0ADAAMAA0ADQAMAAwACwALAAwADQANAA0ADQANAA0ADwAOAA4A
DgAMAAwADAAMAA4ADwAQABAAEgARABEAEgAQABAAEAAQABIAEgASABIAEgASABIAEgAU
ABQAFAATABIAEgASABIAEwATABMAEgAUABUAFQAVABQAFAAUABQAFAAUABQAFAASABIA
EQARABEAEQARAA8AEQARABIAEwAWABYAFQAVABUAFQAWABYAEwATABMAEwAQABAAEQAR
ABIAFAAWABcAFgAWABYAFgAYABgAGAAYABgAGAAZABwAHQAdACAAHgAeAB4AHgAgACMA
JgAnACkAKQApACkAKQApACkAKwAsACkAJwAkACUAJQAlACUAJgAmACYAJQAlACMAIgAf
ACEAIAAgACAAIAAgACEAIQAeAB4AHgAeAB4AHQAcABwAHgAeAB4AHgAdAB0AHQAdAB0A
HQAdAB0AHQAcABwAHAAeAB4AHgAeACAAIAAgACAAIAAgACAAIAAhACEAIQAgACIAIwAh
ACEAHgAaABUADgAGAAMABQAJABYAMQBZAI0AwQABAUoBlQHcAQ0CFwLrAYkBBwGKAB0A
yP+q/7j/y//P/9L/3f/w/wIADgAaACQAJwAoACcAJgAoACgAKgAsAC0ALgAyADMANQA3
ADUANQA0ADQANgA3ADcAOAA5ADsAPAA+AD4APwBAAEAAPgA/AD8AQABBAEQARQBGAEYA
SQBJAA==
         </WaveFormData>
      </LeadData>
      <LeadData>
         <LeadByteCountTotal>10000</LeadByteCountTotal>
         <LeadTimeOffset>0</LeadTimeOffset>
         <LeadSampleCountTotal>5000</LeadSampleCountTotal>
         <LeadAmplitudeUnitsPerBit>4.88</LeadAmplitudeUnitsPerBit>
         <LeadAmplitudeUnits>¦ÌV</LeadAmplitudeUnits>
         <LeadHighLimit>2147483647</LeadHighLimit>
         <LeadLowLimit>268435456</LeadLowLimit>
         <LeadID>V6</LeadID>
         <LeadOffsetFirstSample>0</LeadOffsetFirstSample>
         <FirstSampleBaseline>0</FirstSampleBaseline>
         <LeadSampleSize>2</LeadSampleSize>
         <LeadOff>FALSE</LeadOff>
         <BaselineSway>FALSE</BaselineSway>
         <ExcessiveACNoise>FALSE</ExcessiveACNoise>
         <MuscleNoise>FALSE</MuscleNoise>
         <LeadDataCRC32>2612743176</LeadDataCRC32>
         <WaveFormData>
MAAwADAAMAArACgAJQAiACAAHgAcABoAFgAUABIAEAANAAwACwAKAAUAAgD///z/+//6
//n/+P/2//T/8v/w//H/8v/z//T/8f/w/+//7v/w//D/8P/w/+7/7v/u/+7/7P/s/+z/
7P/s/+z/7P/s/+7/7v/u/+7/7f/s/+v/6v/s/+z/7P/s/+z/7P/s/+z/7P/s/+z/7P/q
/+r/6v/q/+z/7P/s/+z/6//q/+n/6P/p/+r/6//s/+r/6v/q/+r/6v/q/+r/6v/q/+r/
6v/q/+j/6P/o/+j/5//m/+X/5P/m/+b/5v/m/+b/5v/m/+b/5P/k/+T/5P/k/+T/5P/k
/+b/5v/m/+b/5P/k/+T/5P/k/+T/5P/k/+b/5v/m/+b/5f/k/+P/4v/g/+D/4P/g/+H/
4v/j/+T/4v/i/+L/4v/i/+L/4v/i/+L/4v/i/+L/5P/k/+T/5P/i/+L/4v/i/+L/4v/i
/+L/4v/i/+L/4v/i/+L/4v/i/+L/4v/i/+L/4v/i/+L/4v/j/+T/5f/m/+b/5v/m/+b/
5v/m/+b/5v/p/+v/7f/t/+//7//v/+//7//u/+7/7v/v/+//8P/w/+z/7P/r/+v/7f/t
/+3/7f/s/+r/6P/m/+T/5P/j/+P/5f/k/+P/4v/h/+H/4f/h/9//3//e/97/3P/c/9z/
3P/a/9n/2f/Z/9r/2//b/9z/2v/a/9r/2v/b/9z/3P/d/9z/3P/b/9r/3P/c/9z/3P/c
/9z/3P/c/9z/3P/a/9n/1v/R/8j/vf+4/7f/vf/B/87/6f8KADIAXwCTANEAEgFVAYwB
rAGkAWkBBgGlAFoAIwAFAPz/9//q/9v/0//U/9j/2v/Z/9n/3P/c/9z/2v/a/9v/2//b
/9z/3P/Z/9n/2f/Z/9v/2//b/9z/2//b/9v/2//Z/9r/2v/a/9v/3P/d/97/4P/g/+D/
4P/e/9//4P/h/+P/4//l/+X/4//j/+L/4v/k/+X/5//o/+n/6f/q/+r/6v/r/+v/6//s
/+3/7f/t/+//8f/z//X/9v/3//j/+f/5//v//f/+/wAAAgAEAAYACgALAA0ADwAPABIA
FAAXABkAHAAfACIAIQAkACYAKAApACoAKwAsAC0ALgAvAC8ALwAwADAAMAAwADAALgAt
AC4AKwApACcAIwAhAB0AGgAZABYAEwARAA4ACwAJAAcABAABAP7//f/8//r/+P/3//T/
9P/z//L/8v/w/+//7//u/+3/6//q/+z/7P/r/+v/6f/p/+r/6v/s/+v/6f/r/+v/6v/q
/+r/6v/q/+r/6//r/+v/6//r/+r/6v/q/+r/6v/q/+r/6//q/+r/6v/q/+v/6//r/+r/
7P/s/+z/7P/q/+r/6v/q/+z/7P/s/+z/7P/s/+z/6//r/+v/6//r/+z/7f/t/+z/7P/s
/+z/7P/q/+r/6v/r/+v/6//p/+n/6f/q/+r/6v/s/+z/7P/s/+z/6//r/+v/6v/r/+v/
6//r/+v/6v/q/+n/6v/r/+z/7P/r/+r/6f/q/+r/6v/q/+v/6//r/+v/7P/s/+z/7P/v
/+//7//v//P/8//y//L/8v/y//L/9f/3//n/+f/5//n/+f/5//r/+v/7//z//v/9//3/
/P/4//j/9//3//X/9f/1//X/9f/0//P/8v/w//D/7//v//H/8P/v/+7/6//r/+v/6//p
/+n/6P/o/+j/6P/o/+j/6P/n/+f/5//n/+f/5v/m/+j/6P/o/+j/5//m/+T/4//k/+b/
5//o/+b/5v/m/+b/6P/o/+j/6P/o/+j/6P/l/+L/3f/Y/9H/zP/H/8n/z//Y/+n/BAAk
AEcAcwCpAOQAJQFgAZIBqgGTAUYB3QCGAEUAGQAGAPv/9P/v/+n/5v/m/+j/5//n/+r/
6v/q/+j/6P/n/+X/5f/m/+b/5f/l/+X/5f/j/+P/4//k/+f/5//n/+f/5//o/+j/6P/o
/+j/6P/o/+j/6P/o/+j/6P/p/+r/6//p/+n/6//r/+3/7f/s/+z/7//v//D/8P/x//H/
8v/y//L/8//z//P/9P/1//X/9f/2//f/+P/5//z//f/+////AwAFAAcACAAIAAoADAAO
ABEAEwAWABkAGQAcAB4AIQAkACYAKAAqAC0AMAAyADQANQA2ADcAOAA7ADwAPQA9AD8A
QABAAEAAQABAAD4APQA8ADkANwA1ADEALwArACgAJQAiAB8AHQAYABUAEwARAA4ACwAI
AAcABAACAAAA///8//z/+//6//n/+P/4//n/9//3//b/9v/2//b/9f/1//X/9f/2//b/
9v/1//P/9f/3//b/9v/2//T/9P/0//X/9//3//f/9//2//b/9v/2//j/+P/4//n/+P/4
//j/+P/1//X/9f/0//b/9v/2//b/9v/2//b/9v/2//b/9v/2//b/9v/2//X/9f/1//X/
9f/2//f/9//2//b/9v/2//b/9P/0//T/9f/1//X/8//z//P/9P/0//T/9P/0//T/9P/0
//P/8//z//T/9f/1//X/9f/1//T/9P/z//T/9f/2//X/9f/1//X/9P/0//T/9P/z//P/
8//z//T/9P/0//T/8//z//P/8//1//X/9f/1//X/9v/4//j/9//3//j/+P/7//r//P/8
//z//P/9////AQABAAMAAwADAAMAAgACAAMABAAFAAUABgAGAAQABAADAAMAAQABAAEA
AQABAAAA///+//z//P/7//v//f/8//v/+v/3//f/9//3//X/9f/0//T/9v/2//b/9v/0
//P/8//z//X/9f/0//T/9P/0//T/9P/y//L/8f/x//P/9P/0//T/8v/y//L/8v/0//T/
9P/0//T/9P/0//H/8P/v/+z/5f/g/9v/1//b/+L/6//6/xIAMQBVAH8AsgDrACgBYgGQ
AZ8BegEdAbYAZwAvAA4AAQD4//P/8//w/+7/8P/z//X/9P/0//T/8v/y//H/8f/x//L/
8v/w/+//7v/t/+3/7f/t/+7/7//v/+//7//v//D/8P/w//D/8P/w//D/8P/w//D/8P/w
//H/8v/z//P/8//1//X/8//z//L/8v/1//X/9v/2//b/9f/1//T/9P/1//X/9f/5//v/
/P/9//7///8AAAEAAAABAAIAAwAFAAcACQAKAAwADgAQABIAFAAVABcAGQAZABwAHgAh
ACIAJAAmACgAKgAuADEANAAzADQANQA2ADkAOgA7ADsAPAA+AD8AQAA+AD4APAA7ADwA
OQA3ADUAMwAxAC0AKgAlACIAHwAdABgAFQATABEADgALAAgABwAEAAIAAAD///z/+v/3
//T/8//y//L/8//1//X/9P/0//T/9P/z//P/8f/x//L/8v/y//H/7//x//H/8P/w//D/
7v/u/+7/7//x//H/8f/x//D/8P/w//D/7v/u/+7/7//w//D/8P/w/+//7//v/+7/8P/w
//D/8P/u/+7/7v/u/+z/7P/s/+z/7f/u/+//7//v/+//7//v/+//7//u/+z/7P/s/+z/
7P/s/+z/7P/t/+3/7f/r/+v/6//s/+z/7P/u/+7/7v/u/+z/6//r/+v/7P/t/+3/7f/t
/+3/7P/s/+r/6v/q/+r/6f/p/+n/6f/o/+j/6P/o/+f/5//n/+f/6f/q/+v/7P/r/+v/
6//r/+n/6f/p/+n/5//o/+r/6v/s/+3/7//w//H/8P/w//D/8P/w/+//8f/z//P/9P/1
//b/9//2//b/9//4//v/+//8//z/+P/4//f/9//1//X/9f/1//b/9P/y//D/7v/u/+3/
7f/t/+z/6//q/+f/5//n/+f/6P/p/+n/6v/o/+j/6P/o/+f/5f/k/+P/4//j/+L/4v/j
/+T/5f/m/+j/6P/n/+f/5f/m/+b/5v/l/+T/4//i/+T/5P/k/+T/5v/k/+T/4//e/9v/
1v/T/87/x//H/83/1P/f//T/EgAzAFkAiQDCAAEBRAF8AZoBjwFOAeMAhgBBAAsA8P/v
/+z/5f/b/9T/2P/e/9//3//k/+j/6P/o/+j/5f/k/+P/4//i/9//3//f/9//4f/h/+H/
4v/l/+X/5f/l/+P/5P/k/+T/4v/i/+L/4v/i/+L/4v/i/+T/5f/m/+f/6f/p/+v/6//p
/+n/6P/o/+n/6f/q/+r/6v/p/+n/6P/s/+3/7f/t//L/8//z//P/9P/1//b/9//4//n/
+v/7//z//f/+//7/AgAEAAYACAAJAAkACgALAA4AEgAVABkAGQAaABsAHAAfACIAJAAm
ACkAKgArACwAKwAsAC0ALQArACwALAAsAC4ALgAsACsAKgAnACUAIwAhAB8AGwAYABYA
FAASABEADAAJAAcABQAAAP3/+v/5//j/9v/0//P/8P/w/+//7v/u/+z/6//r/+3/7f/s
/+z/6//q/+j/5//n/+f/6P/o/+j/5//l/+f/5//m/+b/5v/o/+j/6P/p/+b/5f/k/+P/
4//k/+X/5v/m/+b/5v/n/+j/6P/o/+j/5//n/+f/5v/m/+b/5v/m/+b/5v/m/+b/5P/k
/+T/5P/m/+b/5v/l/+T/4//i/+H/5P/l/+X/5P/m/+b/5v/m/+X/5P/j/+P/5f/l/+P/
4//l/+b/5v/m/+X/5P/j/+L/5P/j/+P/4//h/+H/4P/f/+H/4f/g/+D/3//g/+H/4v/j
/+P/4//j/+L/4v/i/+L/4f/h/+H/4f/i/+L/4v/i/+T/5f/m/+f/5f/l/+X/5f/n/+b/
6P/o/+j/6P/r/+3/7//v/+//7//v/+//7v/u/+//8P/w/+//7//u/+z/7P/r/+v/7f/t
/+3/7f/r/+j/5f/i/+P/5P/k/+X/4//i/+H/4P/d/93/3f/d/9v/2//a/9r/2//c/93/
3v/d/9v/2v/Z/9v/2//a/9r/2v/a/9r/2v/Z/9j/1v/V/9b/2P/Z/9r/2v/a/9r/2v/Y
/9j/2P/Y/9j/2P/W/9P/0v/P/8j/v/+4/7P/tf+7/8b/2//+/yYAUQCBAL0A/AA/AXoB
nAGcAWkBBgGjAFgAHQD5//D/7f/k/9n/0f/S/9T/1v/V/9f/2P/Y/9b/1v/W/9X/1f/V
/9b/1v/T/9P/0//T/9P/0//T/9T/1f/V/9X/1f/T/9T/1P/U/9b/1v/W/9b/1v/W/9b/
1v/W/9f/2P/Z/9n/2f/b/9v/2f/Z/9j/2P/b/9v/3P/c/93/3f/e/97/4P/h/+H/4f/k
/+X/5f/l/+T/5f/m/+f/6v/r/+z/7f/v//H/8//0//b/+P/6//z//P/9////AQAFAAgA
CgANAA4AEAASABQAEwAWABgAGgAdAB4AHwAgACEAIgAjACMAIwAkACQAJAAkACQAIgAh
ACAAHQAbABkAFQATAA8ADAAJAAYAAwABAP7/+//5//f/9P/x/+7/7f/u/+z/6v/p/+b/
5v/l/+T/5P/i/+H/4f/j/+P/4v/i/+L/4v/h/+H/3//f/+D/4P/i/+H/3//h/+H/4P/g
/+D/3v/e/97/3//h/+H/4f/h/97/3v/e/97/4P/g/+D/4f/g/+D/4P/g/+H/4f/h/+D/
4v/i/+L/4v/g/+D/4P/g/+D/4P/g/+D/4P/g/+D/3//f/9//3//f/+L/4//j/+L/4v/i
/+L/4v/i/+L/4v/j/+P/4//h/+H/4f/i/+L/4v/i/+L/4v/i/+L/4f/h/+H/4v/j/+P/
4//j/+P/4v/i/+P/5P/l/+b/5//n/+f/5//o/+r/6v/q/+r/6v/t/+//8f/x/+//7//v
/+//8v/y//P/9P/0//P/8//y//D/8P/v/+//7//v/+//7//s/+r/6P/m/+j/6P/n/+f/
5f/k/+P/4v/h/+H/4f/h/+H/4f/g/+D/3v/e/97/3v/g/9//3//f/9//3//e/97/3P/c
/9z/3P/d/97/3v/f/93/3v/e/97/4P/g/+D/4P/g/+D/4P/g/+D/4P/g/9//2v/X/9D/
yf/C/8H/xf/L/9b/6/8KAC4AVQCDALsA+AA1AWwBlgGaAWkBCgGnAFoAJQAFAPj/8f/s
/+n/5f/g/+L/4P/h/+H/4v/k/+T/5P/k/+P/4v/h/+H/4P/h/+H/4f/h/+H/4f/h/+L/
4//j/+P/4//l/+b/5v/m/+T/5P/k/+T/5v/m/+b/5v/m/+f/6P/p/+n/6f/r/+v/7f/t
/+z/7P/t/+3/7v/u/+//7//w//D/8v/z//P/8//0//X/9f/1//f/+f/7//3//v///wAA
AQADAAUABwAIAAoADAAOABAAFAAVABcAGQAbAB4AIAAjACQAJgAoACoAKwAuADAAMgA1
ADYANwA4ADcAOAA5ADkAOwA8ADwAPAA6ADoAOAA3ADQAMQAvAC0AKwApACUAIgAdABoA
FwAVABIADwANAAsACAAFAAIAAQAAAP7//P/7//r/+v/5//j/+P/2//X/9f/1//X/9P/0
//T/9P/z//P/8f/x//L/8v/0//P/8f/z//H/8P/w//D/8v/y//L/8//z//P/8//z//L/
8v/y//L/9P/0//T/9f/1//T/8//y//H/8f/x//D/8v/y//L/8v/w//D/8P/w//L/8v/y
//L/8P/w//D/7//x//H/8f/x//D/8f/x//D/8P/w//D/8P/y//L/8v/z//L/8f/u/+3/
7//w//D/8P/w//D/8P/w//D/7//v/+//8P/x//H/8f/v/+//7v/u/+3/7v/v//D/7//v
/+//7//w//D/8P/w//D/8f/y//P/9P/0//T/9P/1//b/+P/4//j/+P/5//v//f/9////
/////////v/+////AAAAAP/////+//7//v/9//3/+//7//v/+//7//r/+f/4//b/9v/1
//X/8//y//H/8P/x//H/8f/x/+//7//u/+7/7v/u/+7/7v/u/+3/7f/t/+3/7f/s/+z/
7P/s/+z/7P/s/+z/6//r/+3/7v/u/+7/7P/s/+z/7P/s/+z/7P/s/+7/7v/u/+3/6v/j
/97/2f/U/9H/0//b/+L/8f8KACgASwB1AKUA3gAZAVQBhAGYAXUBGgGzAGQAKwAHAPz/
8//u/+3/6//o/+r/7P/t/+//8P/w/+7/7P/q/+v/6//r/+z/7P/r/+v/6//r/+3/7f/t
/+7/7f/t/+3/7f/t/+7/7v/u/+7/7v/u/+7/8P/w//D/8P/u/+//8P/x//P/8//1//X/
9f/1//T/9P/1//X/9v/2//n/+f/6//r/+v/7//v/+//+/////////wAAAQACAAMABAAF
AAYABwALAA0ADwAQABIAFAAWABgAGgAbAB0AHwAhACQAJgApACwALgAwADIAMQA0ADYA
OAA5ADoAOwA8AD8AQABBAEEAPwBAAEAAQABAAEAAPgA9ADoANwA1ADMAMQAvACsAKAAm
ACQAIgAhAB4AGwAZABcAEwAPAAsACQAKAAgABgAFAAIAAgABAAAA///+//7/////////
/v/+//7//v/9//3//f/9//7//v/+//3/+//9/////v/+//7//f/8//v/+//7//v/+//7
//3//v///wAA///+//3//f/+//7//v/+//3//f/9//z//P/8//z//P/+//7//v/+//z/
/P/8//z//P/8//z/+//7//v/+//7//7///////7//v/+//7//v/9//z/+//7//3//f/7
//v/+f/6//r/+v/6//r/+v/6//r/+f/5//n/+v/7//v/+//9//3//P/8//v//P/9//7/
/v/9//z/+//6//r/+v/6//f/9//3//f/+f/6//v//P8BAAMAAwAEAAMAAgABAAAAAwAF
AAcABwAJAAkACQAJAAoACgALAAwACgAJAAkACAAEAAQAAwADAAUABQAFAAUABgAEAAIA
AAD+//7//f/9//3//P/7//r/+//7//v/+//5//n/+P/4//f/9v/1//T/9v/1//X/9f/1
//X/9P/0//b/9v/2//b/9f/0//L/8f/x//L/8v/y//T/9P/0//T/9P/0//T/9P/y//T/
9v/z//L/7//o/+H/3P/V/9H/1f/e/+n/AAAgAEEAZQCPAMIA/QA8AXIBlgGVAVwB9QCS
AEkAEwD6//f/9v/v/+v/5v/o/+7/7//t/+7/8P/w//D/7v/v/+3/7f/u/+7/7f/t/+3/
7f/u/+//8P/y//L/8f/w/+//7v/u/+3/7P/v//D/8f/y//D/8P/w//D/7v/v//D/8f/x
//H/8//z//X/9f/0//T/9f/1//b/9v/1//X/9v/2//f/9//2//X/+P/5//n/+f/7//3/
//8BAAAAAQACAAMABQAHAAkACgAOABAAEgAUABYAFwAZABsAGwAeACAAIwAiACQAJgAo
ACsALgAwADIAMwA0ADUANgA2ADYANgA1ADcAOAA4ADgANgA2ADQAMwAwAC0AKwApACoA
KQAmACQAHwAcABkAFwAWABMAEQAPAAoABwAEAAMAAAD+//z/+//8//z/+//6//b/9P/z
//P/8//z//L/8v/y//L/8f/x//H/8f/y//L/8v/x/+//8f/z//L/8v/y//D/8P/w//H/
8P/v/+7/7f/q/+r/6v/q/+3/7v/v//H/8P/w//D/8P/x//H/8f/w/+7/7v/u/+7/8P/w
//D/8P/w//D/8P/w/+7/7v/u/+3/7f/t/+3/7f/s/+3/7f/s/+r/6v/q/+r/7P/s/+z/
7f/r/+v/6f/p/+r/7P/t/+7/7v/u/+7/7v/s/+v/6//r/+r/6//r/+v/6f/p/+j/6P/p
/+r/6//s/+r/6f/o/+f/6P/o/+j/6P/q/+v/7P/t/+7/7v/w//D/8v/y//L/8v/z//X/
9//3//f/9//3//f/+v/6//v//P/7//n/+P/2//b/9v/1//X/8//z//P/8//w/+7/7P/q
/+v/7P/s/+3/6v/o/+b/5P/j/+P/4//j/+L/4//j/+T/4v/i/+L/4v/i/+H/4f/h/+P/
4//i/+L/4P/g/+D/4P/g/+D/3//f/97/3v/d/9z/3v/e/97/3v/e/97/3v/e/9r/3P/c
/9v/1v/R/8j/v/+6/7v/vf/F/9T/7f8MADAAWwCPAM8AEgFVAYgBogGQAUcB4ACFAEAA
DQD1//D/6//g/9X/z//S/9b/2P/b/9v/2v/c/9z/2P/W/9X/1//X/9j/2P/Z/9n/2f/Z
/9j/1//W/9b/2f/Z/9n/2f/Z/9r/2v/a/9r/2v/a/9r/2v/a/9r/2v/a/9v/3P/d/9v/
2//d/93/3//f/97/3v/d/93/3v/e/+H/4f/i/+L/5P/l/+X/5f/m/+f/5//n/+b/5//o
/+n/7P/t/+7/7//z//X/9//4//j/+v/8//7/AAABAAMABQAHAAoADAAPAA4AEAASABQA
FQAYABoAHAAbABwAHQAeAB0AHgAfAB8AHwAgACAAIAAgACAAHgAdABsAFwAUABEADwAN
AAkABgAEAAIAAAD///z/+f/3//X/8v/v/+z/6//q/+j/5v/l/+T/5P/j/+L/4f/g/+D/
4f/h/+H/4P/g/+D/4P/f/9//3//f/+D/4P/e/93/2//d/9//3v/e/97/3v/e/97/3//f
/9//3//f/97/3v/e/97/3P/c/9z/3f/g/+D/4P/g/9//3//f/97/3v/e/97/3v/g/+D/
4P/g/97/3v/e/97/3v/e/97/3f/f/9//3//f/9//3//e/9z/3f/e/9//4P/e/97/3v/f
/9//3//d/93/3f/e/97/3v/g/+D/4P/g/+H/4f/i/+P/5v/l/+X/5f/k/+X/5v/n/+j/
6f/r/+3/7f/t/+3/7f/t//D/8P/x//L/8P/v/+//7v/u/+7/7f/t/+v/6//r/+v/6P/m
/+T/4v/k/+T/4//j/+H/4P/f/97/3f/d/93/3f/d/93/3P/c/9r/2v/a/9r/3P/b/9v/
2//b/9v/2v/a/9r/2v/a/9r/2v/a/9n/2f/X/9j/2P/Y/9r/2v/a/9r/2v/a/9r/2v/a
/9r/3P/b/9j/0//O/8f/vP+1/7f/vf/G/9f/8P8QADUAXwCTANAAEQFQAYQBngGPAUgB
4wCIAEEAEwAAAPf/7v/n/+H/2v/Y/9r/2//d/+D/4P/g/97/3P/b/9n/2f/a/9r/2//b
/9v/2//b/9v/2//c/9v/2//b/9v/3f/e/97/3v/c/9z/3P/c/93/3v/f/+D/3v/f/+D/
4f/h/+H/4//j/+P/4//i/+L/4//j/+T/5P/m/+f/6f/q/+r/6//r/+v/7P/t/+3/7f/w
//H/8v/z//T/9f/2//f/+f/7//3//v8AAAIABAAGAAgACQALAA0AEQAUABYAGQAaABwA
HgAgACEAJAAmACgAJwAoACkAKgAtAC4ALwAvAC8AMAAwADAALgAuACwAKwAqACcAJQAj
ACAAHQAYABQAEQAOAAsACQAGAAMAAQD///z/+f/2//X/9P/y//D/7//u/+7/7f/s/+z/
6v/p/+n/6//r/+r/6v/o/+j/5//n/+n/6f/q/+r/6P/n/+X/5//p/+j/6P/o/+j/6P/o
/+n/5//n/+f/5//o/+j/6P/o/+j/6P/o/+n/6f/o/+f/5v/m/+f/6P/o/+j/6P/o/+j/
6P/o/+j/6P/o/+j/6P/o/+j/6P/o/+f/5//n/+f/5//m/+f/5//m/+b/5v/m/+b/5v/m
/+b/5//n/+f/5f/l/+f/6P/o/+j/5//m/+X/5P/l/+X/5v/n/+b/5//n/+f/6f/p/+j/
6P/r/+z/7f/u/+3/7P/u/+7/7v/u//H/8//1//X/8//z//P/8//1//b/+P/6//j/9//3
//b/9P/0//P/8//z//P/8//z//D/7v/s/+r/6v/q/+n/6f/n/+b/5f/k/+X/5f/l/+X/
4//j/+L/4v/g/+D/4P/g/+L/4f/h/+H/4f/h/+D/4P/g/+D/4P/g/+L/4v/h/+H/3//g
/+D/4P/i/+L/4v/i/+D/4P/g/+D/4P/i/+D/3//e/9n/1P/N/8j/w//F/8v/1P/j//7/
HgBBAGsAnQDUAA8BSAF4AYoBZwEMAaUAVgAfAP3/8P/p/+T/4f/j/+D/4P/g/+H/4//k
/+T/5P/i/+D/4f/f/9//4P/g/9//3//f/9//3//f/9//4P/f/9//3//f/+H/4v/i/+L/
4v/i/+L/4v/i/+L/4v/i/+T/5f/m/+f/5f/l/+f/5//p/+n/6P/o/+n/6f/q/+r/6//r
/+z/7P/u/+//7//v//L/8//z//P/9v/3//j/+f/4//n/+v/7//v//f///wAAAwAGAAkA
DAAMAA0ADwARABUAGAAaAB0AHgAgACIAJAAjACYAKAAqAC0ALgAvADAALwAwADEAMQAz
ADQANAA0ADIAMgAwAC8ALgArACkAJwAjACEAHQAaABUAEgAPAA0ADAAJAAcABQAAAP3/
+v/5//j/9v/0//P/9P/0//P/8v/w/+7/7f/t/+//7//u/+7/7v/u/+3/7f/t/+3/7v/u
/+7/7f/r/+3/7f/s/+z/7P/s/+z/7P/t/+3/7f/t/+3/7P/s/+z/7P/s/+z/7P/t/+z/
7P/s/+z/7f/t/+3/7P/q/+r/6v/q/+z/7P/s/+z/7P/s/+z/7P/s/+z/7P/r/+3/7f/t
/+3/7P/t/+3/7P/u/+7/7v/u/+7/7v/u/+//7//v/+3/7f/t/+7/7v/u/+z/7P/s/+z/
7v/t/+3/7f/s/+3/7f/t/+3/7f/s/+z/6//s/+3/7v/u/+3/7P/r/+z/7P/s/+z/7f/t
/+3/7f/s/+z/7P/s/+v/6//r/+v/6//r/+v/6//q/+r/6//q/+n/6f/q/+r/6//r/+r/
6f/r/+r/6P/o/+r/6v/q/+n/6v/r/+v/6//x//D/8P/w/+7/7v/u/+7/8P/z//b/9//4
//n/+v/7//r/+v/7//z//v/9//3//P/6//r/+f/5//f/9//3//f/+P/2//T/8v/z//T/
9P/1//P/8v/x//D/7v/t/+z/6//r/+v/6v/q/+z/7P/s/+z/6v/p/+n/6f/n/+f/5v/m
/+b/5v/m/+b/6P/o/+f/5//n/+j/6P/o/+j/6P/o/+j/6P/o/+j/6P/m/+b/5v/l/+b/
5f/i/9v/1P/N/8v/z//W/93/7v8IACcASQBxAKIA2QASAUwBeAGFAVgB9wCSAEcAEQDy
/+3/6P/j/+H/3P/e/+L/5f/l/+b/5v/m/+T/5P/l/+P/4//k/+T/4//j/+P/4//l/+X/
5f/m/+X/5f/l/+X/5f/m/+b/5v/o/+j/6P/o/+b/5v/m/+b/5v/n/+j/6f/p/+n/6//r
/+n/6f/o/+j/6//r/+z/7P/t/+3/7v/u//D/8f/x//H/8f/x//D/7//z//X/9//5//j/
+f/6//v/+//9////AAAEAAYACAAKAAoACwANAA8AEQAUABYAGQAZABoAGwAcAB0AIAAi
ACQAJQAmACcAKAApACoAKwArAC0ALgAuAC4ALAAsACoAKQApACcAJgAlACQAIwAgAB4A
HQAaABcAFQASAA8ADQALAAkABwAFAAUAAwAAAP3/+//6//r/+f/4//X/8v/w/+//7//v
/+7/7v/w//D/7//v//H/8f/y//L/8v/x/+//8f/x//D/8P/w//D/8P/w//H/8f/x//H/
8f/v/+7/7f/s/+7/7v/u/+//8v/y//L/8v/v/+//7//u/+7/7v/u/+7/7v/u/+7/7v/u
/+7/7v/u//D/8P/w/+//7f/t/+3/7f/u/+//7//u//D/8P/w//D/7v/u/+7/7//t/+3/
6//r/+n/6v/q/+r/6P/o/+j/6P/p/+n/6v/r/+z/7f/t/+3/6//r/+r/6v/p/+j/5//m
/+j/6f/q/+v/7v/u/+7/7v/t/+3/7f/t/+7/7v/u/+7/7//x//T/8v/y//L/8v/z//X/
9//3//j/+f/6//v/+v/6//v//P/6//n/+f/4//j/+P/3//f/9//3//f/9//1//L/7//s
/+z/7P/r/+v/7P/s/+z/7P/p/+n/6f/p/+f/5//m/+b/5v/m/+b/5v/o/+f/5//n/+b/
5f/j/+L/4v/i/+L/4v/g/+D/3//f/+H/4v/i/+L/4P/g/+D/4P/i/+L/4v/i/+L/4v/g
/93/2v/V/9D/yf/E/8H/w//J/9L/4/8CACYATwCBALsA+gA7AXIBkgGMAVEB7ACLAEQA
EQD1//T/8f/m/9n/0//W/9r/3v/h/+P/5P/i/+D/3v/e/9v/3f/d/97/3v/f/+H/4//l
/+L/4f/g/+D/4//j/+P/4//j/+T/5P/k/+T/5P/k/+T/4//i/+H/4P/h/+P/5f/n/+f/
6f/p/w==
         </WaveFormData>
      </LeadData>
   </Waveform>
</RestingECG>
