# Supplementary material for: Detection of Left Atrial Enlargement Using a Convolutional Neural Network-Enabled Electrocardiogram
Source: Front Cardiovasc Med. 2020 Dec 17;7:609976. doi: 10.3389/fcvm.2020.609976 (PMC7773668; doi:10.3389/fcvm.2020.609976)
Supplement: Supplementary file 5 [file Data_Sheet_5.ZIP › normal4/1802037076_5987_0000000N.XML]

<?xml version="1.0" encoding="Windows-1252"?>
<!DOCTYPE RestingECG SYSTEM "restecg.dtd">
<RestingECG>
   <PatientDemographics>
      <PatientID>1802037076</PatientID>
      <PatientAge>67</PatientAge>
      <AgeUnits>Years</AgeUnits>
      <Gender>Male</Gender>
      <PatientLastName>fengsanlin</PatientLastName>
   </PatientDemographics>
   <TestDemographics>
      <DataType>Resting</DataType>
      <Site>1</Site>
      <AcquisitionDevice>MAC55</AcquisitionDevice>
      <Status>Unconfirmed</Status>
      <Priority>Normal</Priority>
      <AcquisitionTime>10:10:15</AcquisitionTime>
      <AcquisitionDate>05-10-2017</AcquisitionDate>
      <CartNumber>1</CartNumber>
      <AcquisitionSoftwareVersion>009C</AcquisitionSoftwareVersion>
      <XMLSourceVersion>MAC5000 v1.0</XMLSourceVersion>
   </TestDemographics>
   <RestingECGMeasurements>
      <VentricularRate>53</VentricularRate>
      <AtrialRate>53</AtrialRate>
      <PRInterval>108</PRInterval>
      <QRSDuration>108</QRSDuration>
      <QTInterval>442</QTInterval>
      <QTCorrected>414</QTCorrected>
      <PAxis>-3</PAxis>
      <RAxis>-18</RAxis>
      <TAxis>6</TAxis>
      <QRSCount>8</QRSCount>
      <QOnset>226</QOnset>
      <QOffset>280</QOffset>
      <POnset>172</POnset>
      <POffset>219</POffset>
      <TOffset>447</TOffset>
      <ECGSampleBase>500</ECGSampleBase>
      <ECGSampleExponent>0</ECGSampleExponent>
   </RestingECGMeasurements>
   <Diagnosis>
      <Modality>Resting</Modality>
         <StatementCount>6</StatementCount>
         <LabelText>12SL ��ϳ���</LabelText>
      <DiagnosisStatement>
         <StmtText>����Ķ�����</StmtText>
      </DiagnosisStatement>
      <DiagnosisStatement>
         <StmtText>��� PR ����</StmtText>
      </DiagnosisStatement>
      <DiagnosisStatement>
         <StmtText>��</StmtText>
      </DiagnosisStatement>
      <DiagnosisStatement>
         <StmtFlag>ENDSLINE</StmtFlag>
         <StmtText>�������粫</StmtText>
      </DiagnosisStatement>
      <DiagnosisStatement>
         <StmtFlag>ENDSLINE</StmtFlag>
         <StmtText>�������� ST ���쳣</StmtText>
      </DiagnosisStatement>
      <DiagnosisStatement>
         <StmtFlag>ENDSLINE</StmtFlag>
         <StmtText>�쳣 ECG</StmtText>
      </DiagnosisStatement>
   </Diagnosis>
   <Waveform>
      <WaveformType>Rhythm</WaveformType>
      <WaveformStartTime>0</WaveformStartTime>
      <NumberofLeads>8</NumberofLeads>
      <SampleType>CONTINUOUS_SAMPLES</SampleType>
      <SampleBase>500</SampleBase>
      <SampleExponent>0</SampleExponent>
      <HighPassFilter>16</HighPassFilter>
      <LowPassFilter>150</LowPassFilter>
      <ACFilter>NONE</ACFilter>
      <LeadData>
         <LeadByteCountTotal>10000</LeadByteCountTotal>
         <LeadTimeOffset>0</LeadTimeOffset>
         <LeadSampleCountTotal>5000</LeadSampleCountTotal>
         <LeadAmplitudeUnitsPerBit>4.88</LeadAmplitudeUnitsPerBit>
         <LeadAmplitudeUnits>��V</LeadAmplitudeUnits>
         <LeadHighLimit>2147483647</LeadHighLimit>
         <LeadLowLimit>268435456</LeadLowLimit>
         <LeadID>I</LeadID>
         <LeadOffsetFirstSample>0</LeadOffsetFirstSample>
         <FirstSampleBaseline>0</FirstSampleBaseline>
         <LeadSampleSize>2</LeadSampleSize>
         <LeadOff>FALSE</LeadOff>
         <BaselineSway>FALSE</BaselineSway>
         <ExcessiveACNoise>FALSE</ExcessiveACNoise>
         <MuscleNoise>FALSE</MuscleNoise>
         <LeadDataCRC32>2409154920</LeadDataCRC32>
         <WaveFormData>
/P/8//z//P/7//r/+f/4//r/+v/6//r/+v/6//r/+v/7//z//f/+//7//v/+//7/AAAA
AAAAAAABAAIAAwAEAAYABgAGAAYACAAIAAgACAALAAwADQAOABAAEAAQABAAEwAUABUA
FgAZABoAGwAcAB4AHgAeAB4AIAAgACAAIAAhACIAIwAkACQAJAAkACQAJgAmACYAJgAj
ACIAIQAgAB4AHgAeAB4AGwAaABkAGAAVABQAEwASABEAEAAPAA4ACwAKAAkACAAGAAYA
BgAGAAQAAgAAAP7//v/+//7//v/8//z//P/8//r/+v/6//r/+P/4//j/+P/6//r/+v/6
//n/+P/3//b/+P/4//j/+P/4//j/+P/4//j/+P/4//j/+P/4//j/+P/4//j/+P/4//r/
+v/6//r/+P/4//j/+P/6//r/+v/6//r/+v/6//r//P/8//z//P/8//z//P/8//r/+v/6
//r//P/8//z//P/8//z//P/8//z//P/8//z/+v/6//r/+v/8//z//P/8//r/+v/6//r/
+v/6//r/+v/4//j/+P/4//r/+v/6//r/+P/4//j/+P/4//j/+P/4//r/+v/6//r/+P/4
//j/+P/6//r/+v/6//j/+P/4//j/+v/6//r/+v/6//r/+v/6//n/+P/3//b/9//4//n/
+v/6//r/+v/6//j/+P/4//j/+v/6//r/+v/6//r/+v/6//z//P/8//z/+v/6//r/+v/5
//j/9//2//b/9v/2//b/9v/2//b/9v/2//b/9v/2//b/9v/2//b/+P/4//j/+P/1//T/
8//y//P/9P/1//b/+P/4//j/+P/3//b/9f/0//b/9v/2//b/9v/2//b/9v/0//T/9P/0
//X/9v/3//j/+P/4//j/+P/3//b/9f/0//T/9P/0//T/9P/0//T/9P/0//T/9P/0//T/
9P/0//T/9P/0//T/9P/0//T/9P/0//P/8v/x//D/8P/w//D/8P/y//L/8v/y//L/8v/y
//L/8v/y//L/8v/w//D/8P/w//D/8P/w//D/8P/w//D/8P/y//L/8v/y//H/8P/v/+7/
8P/w//D/8P/w//D/8P/w//D/8P/w//D/8v/y//L/8v/w//D/8P/w//H/8f/x//H/7//w
//D/7v/u/+7/7//v/+7/7v/v//D/8P/w//D/8P/w//D/8P/w//D/8P/y//L/8P/w//D/
8P/y//T/9f/3//X/9P/0//T/8v/y//P/8//1//X/9v/2//b/9v/3//f/+f/5//n/+f/6
//r/+P/3//f/9//3//b/9v/2//T/8//z//P/8//x/+//8P/w//D/8P/w//D/8P/u/+7/
7v/u//H/8f/t/+7/7v/t/+3/7f/u//T//v8IABkALgBEAFsAdgCMAJ0AsQC+AMEAxADK
AMYAsACLAGcARAAnABYADwAJAAQABQAHAAcABQD///v//P////r/9f/z//T/9f/1//L/
8f/x//H/8P/u/+z/7P/v/+3/7f/s/+z/7P/t/+3/7f/s/+z/7f/u/+7/7v/u/+7/7v/r
/+r/6v/r/+z/7P/t/+3/7P/s/+v/6//t/+3/6//t/+3/7v/u/+7/7P/r/+r/6v/u/+7/
7v/u/+7/7f/t/+3/6//s/+3/7f/s/+z/7P/s//D/8P/w//D/7v/v/+//7v/v//L/8//0
//L/9P/w/+//8//2//f/+P/3//b/9f/0//f/+f/6//v//P/8//r//f8BAAEAAgAEAAQA
BwAHAAcABQAHAAkACgALAAwADAANAA8ADwARABMAEQARABEAEgATABMAFQAVABMAEQAR
ABEAEgARABUAFwAWABEAEAAPAA4ADAANAA8ADQAKAAgACAAIAAcABgADAAIAAQD/////
AQAAAAAA//////z//P/8//z/+v/6//n/+f/6//v/+v/6//r/9//6//r/+f/4//X/9P/z
//P/8//1//b/9//4//j/9v/2//b/9v/1//X/9v/2//X/9P/z//T/9f/0//L/9f/2//b/
9v/2//j/+P/1//P/8//z//P/9//5//n/9v/0//X/+f/1//L/9f/1//X/8//z//H/8f/0
//b/9//3//b/9v/3//f/9f/0//T/9P/2//X/9P/0//T/9P/0//P/8//z//L/8v/z//P/
8//z//T/9P/0//T/8f/x//H/8f/w//D/8P/y//T/8//z//P/8//z//T/9P/z//L/8v/y
//X/8v/y//L/8v/y//P/8//y//L/8v/y//D/8P/w//D/8f/x//H/8v/0//T/8//y//H/
8P/w/+//8P/w//H/8f/y//P/9P/1//T/8//y//H/8//z//P/8//0//L/8v/0//T/9P/0
//T/9P/0//T/9P/y//L/8v/y//T/9P/0//T/9P/0//T/9P/y//L/8v/y//P/9P/1//b/
9P/0//T/9P/0//T/9P/0//T/9P/0//T/9v/2//b/9v/2//b/9v/2//X/9P/z//L/9P/0
//T/9P/1//b/9//4//f/9v/1//T/9P/0//T/9P/2//b/9v/2//b/9v/2//b/9P/0//T/
9P/2//b/9v/2//j/+P/4//j/9f/0//P/8v/0//T/9P/0//T/9P/0//T/8v/y//L/8v/y
//L/8v/y//T/9P/0//T/9v/2//b/9v/1//T/8//y//T/9P/0//T/9v/2//b/9v/2//b/
9v/2//T/9P/0//T/9P/0//T/9P/2//b/9v/2//T/9P/0//T/9P/0//T/9P/0//T/9P/0
//L/8//z//P/8//z//T/9P/0//T/9P/1//X/9P/0//X/9f/0//P/8v/0//T/9P/0//b/
9v/2//j/+P/2//b/9v/1//T/9f/1//f/9//2//b/9//4//n/+//7//v/+//8//v/+v/5
//n/+//7//v/+//7//z//P/6//r/+//8//3//P/8//z/+v/5//n/+f/5//X/9f/2//b/
9v/0//T/9P/z//L/8f/w//H/8//0//P/9P/0//f/9//x/+j/6P/0/wIABwAQACQAOwBS
AHAAjQChALAAwwDSANQA1gDSAMEAnwBwAEEAHgALAAEA/v/9//n/9//5//v/+//6//n/
+v/3//X/9P/z//X/9v/1//X/9//4//b/8v/u//H/9f/z//L/8v/y//X/9f/1//T/8v/z
//T/9P/w//D/8P/w/+7/7v/v//H/8v/y//P/8//y//L/8f/x//P/8//x//P/8//0//T/
9P/y//H/8P/w//T/9P/0//T/8v/x//H/8f/y//T/9v/3//X/9P/z//L/9P/0//T/9P/2
//f/9//2//b/+P/4//j/9//6//f/9//6//z//P/8//7//v/+//7//f///wAAAQAEAAQA
AgAFAAYABQAFAAYACAALAAsACwANAA8AEQASABIAEgARABEAEQARABMAFQAXABcAFwAY
ABsAGwAdAB0AGwAZABkAGQAZABcAGgAbABsAFwAXABcAFQASABIAEwATABAADgAOAA4A
DQAMAAkACAAHAAUABQAFAAQABAADAAEA/v/+//7/AAD+//7//f/9//7////+//v/+v/2
//j/+f/5//n/9//2//X/9f/1//b/9v/2//b/+P/2//b/9v/2//X/9f/2//f/9//3//f/
9//3//X/8v/1//b/9v/2//T/9v/2//P/8//z//P/8//3//n/+f/2//j/+f/9//n/+P/7
//v/+//9//3/+//7//r/+v/5//f/+P/4//n/+f/6//r/+//8//r/+f/4//j/+P/4//j/
9//1//X/9P/0//b/9//4//n/9v/2//b/9v/1//X/9f/1//X/9v/3//r/+f/3//b/9f/1
//X/9v/2//X/9P/0//T/9//0//T/9P/2//b/9//3//T/9P/0//T/9P/0//T/9P/1//X/
9f/2//b/9v/1//T/9v/2//f/9//z//L/8v/x//T/9f/2//f/9f/1//X/9f/1//X/9f/1
//T/+P/2//D/8f/y//P/9P/0//T/9P/0//b/9v/2//b/9v/2//b/9v/2//b/9v/2//T/
9P/0//T/9P/0//T/9P/y//L/8v/y//P/9P/1//b/9v/2//b/9v/0//T/9P/0//T/9P/0
//T/9P/0//T/9P/2//b/9v/2//b/9v/2//b/9v/2//b/9v/2//b/9v/2//P/8v/x//D/
8//0//X/9v/4//j/+P/4//f/9v/1//T/9f/2//f/+P/3//b/9f/0//b/9v/2//b/+P/4
//j/+P/1//T/8//y//T/9P/0//T/9P/0//T/9P/0//T/9P/0//L/8v/y//L/8v/y//L/
8v/0//T/9P/0//b/9v/2//b/9v/2//b/9v/0//T/9P/0//T/9P/0//T/9v/2//b/9v/0
//T/9P/1//P/8//z//P/9P/0//L/8v/w//H/8f/w//H/8//1//b/+P/4//j/+P/3//b/
9f/0//T/9v/2//T/9v/2//b/9v/4//n/+//7//j/+P/4//j/+P/5//n/+f/3//j/+P/4
//n/+//8//3/+//7//v//P/+//z/+//7//n/+f/4//j/+P/2//X/9f/1//X/8//z//X/
9v/3//b/9P/0//T/9P/0//T/9P/1//X/8f/u//D/8f/r/+v/9v/+/wIAEAAhADAARgBh
AHYAigCfALcAyADJAMwAzgDMALwAmwBxAEgAKwAcABMADQAKAAcABwALAAsABwADAAIA
AQD8//f/9f/4//v/9//y//X//f/9//b/8v/y/+7/7f/x//H/8P/w//D/8f/x//H/8P/u
/+//8P/w//D/8P/w//D/7v/u/+//8f/z//L/8v/x//D/8P/v/+//7//v/+3/7//w//L/
8//0//T/8//y//L/8f/w/+//7v/w/+//7//v/+//8P/x//H/8v/y//L/8v/y//L/8v/y
//T/9f/1//T/8//0//P/8v/x//T/8f/x//f/+v/7//z//P/8//z//P/9////AAABAAIA
AgAAAAMABQAFAAYACAAIAAsACwALAAoACwAMAAwADgAQABEAEwATABMAFQAXABUAFQAV
ABYAGQAZABsAGwAZABcAFwAXABYAFQAZABsAGQAVABUAFQATABAAEAARABEADgAMAAwA
CgAJAAgABQAFAAUABAAFAAQAAgABAP///f/6//r/+v/+//z//P/7//r/+v/6//j/+f/6
//j//P/8//v/+v/3//j/9//3//f/+P/4//j/+P/2//T/9P/0//b/9f/1//b/9//3//f/
9//1//X/8//w//H/8v/y//L/8//2//f/9f/1//X/9f/1//X/9//3//T/9P/1//n/9f/y
//X/9f/1//X/9f/z//P/9f/2//b/9f/2//b/9//3//T/9P/1//b/9v/1//T/9P/3//j/
+f/5//j/9//1//T/9f/1//X/9f/0//T/9P/0//X/9f/1//X/8v/y//L/9P/2//X/9f/1
//P/8//0//T/9f/0//T/9P/1//L/8v/y//T/9P/1//X/8v/y//L/8v/0//T/9P/0//X/
9f/1//b/9v/2//X/9P/0//T/9f/1//L/8v/z//P/8//z//P/8//1//X/9f/1//X/9f/1
//X/8P/u//L/9v/z//L/8f/w//H/8//0//X/8//z//T/9P/0//T/9P/1//X/9P/0//X/
9//4//n/+v/5//j/9//2//j/+P/4//r//P/6//r/+v/6//r//P/9//3//f/8//z//f/+
////AQAAAP///v/+//z//P/8//3//P/7//r/+f/2//b/9f/y//H/8f/x//H/8f/y//P/
8v/z//P/8//z/+//7//w//D/8P/u/+7/7v/w//D/8P/w/+//7//u/+v/8v/0//P/7//r
/+r/7v/2//7/CwAcAC4AQwBiAIAAlQCrAMAAyQDQANoA2ADOALcAiQBUAC0AEgABAPv/
9v/z//H/8//3//f/7f/u//v//P/v/+3/8v/z//H/8v/x//P/9//y/+z/7v/y//H/8f/x
//D/8P/w//H/8f/x//D/7v/v//D/8P/w//D/8P/w/+7/7v/v//H/7//u/+7/7f/u/+7/
7f/t/+//7//t/+//8f/y//L/8v/y//H/8P/w//D/8P/w//D/8f/x//L/8//x//L/8//z
//L/8v/y//L/8v/y//L/8v/y//P/8//y//P/9v/3//j/+P/6//b/9f/4//r/+v/6//z/
/P/8//z///8BAAIAAwAGAAYABAAHAAgABwAHAAgACgANAA0ADQANAA8AEQASABEAEgAS
ABMAFgAXABoAHQAbABsAGwAcABsAGwAdAB0AHwAdAB0AHQAZABcAGgAbABoAFQAUABMA
DwAMAAwADQAPAAwACgAKAAYABQAEAAEAAAD///3//f/7//r/+v/5//v/+P/4//j/+P/2
//b/9f/1//b/9//2//T/9P/x//T/8//z//P/8f/w/+//7//v//D/8P/w//D/8v/w//D/
8P/w/+//7//w//H/8f/x//H/7//v/+3/6v/w//L/8//0//L/9P/0//H/8f/x//H/8f/1
//f/9//0//L/8//3//P/8P/z//P/8//z//P/8f/x//L/8v/x/+//8f/y//T/9f/y//L/
8//0//T/8//y//L/9P/0//T/8//x//H/8P/w//P/8//z//P/8v/y//L/8v/z//P/8//z
//H/8P/v//D/8P/v/+//7//x//P/9v/4//T/8v/x//D/8//w//D/8P/x//L/9P/1//L/
8v/y//L/8v/y//L/8v/x//H/8f/y//L/8v/x//D/8v/y//P/8//y//L/8//z//P/8//z
//P/8f/x//H/8f/x//H/8f/x//D/8P/0//j/9f/0//P/8v/0//T/9P/0//L/8v/y//L/
8v/y//L/8v/0//T/9P/0//P/8v/x//D/8v/y//L/8v/w//D/8P/w//D/8P/w//D/8v/y
//L/8v/y//L/8v/y//L/8v/y//L/8f/w/+//7v/w//D/8P/w//L/8v/y//L/8v/y//L/
8v/0//T/9P/0//L/8v/y//L/8v/y//L/8v/y//L/8v/y//P/9P/1//b/8//y//H/8P/w
//D/8P/w//D/8P/w//D/8f/y//P/9P/z//L/8f/w//H/8v/z//T/8v/y//L/8v/y//L/
8v/y//D/8P/w//D/8f/y//P/9P/0//T/9P/0//L/8v/y//L/8v/y//L/8v/0//T/9P/0
//P/8v/x//D/8f/y//P/9P/y//L/8v/y//D/8P/x//H/8//z//P/9P/0//L/8v/y//H/
8f/w//D/8f/y//L/8v/y//L/8v/y//D/8P/w//D/9P/0//L/8v/y//L/8v/0//X/9//3
//b/9v/2//b/9v/3//f/9//3//r/+v/6//r/+f/5//n/+f/7//v//P/8//r/+f/5//n/
+P/2//X/9P/0//P/8//z//P/8f/x//L/8P/w/+7/7v/w//D/8P/w//L/8v/z//P/7f/u
/+7/7f/t/+//9P/4/wAADgAfADQATABnAH4AkgClALkAxADFAMgAzADEAK4AiwBjAD4A
IwASAAsAAwAAAAMABwADAAMAAQABAP7//f/6//X/8f/2//f/9f/0//H/7//v//D/8P/u
/+z/6//v//H/8P/w//D/7//t/+v/6P/q/+v/7P/s/+z/7P/s/+z/7v/u/+//8f/w/+7/
7f/r/+z/7P/r/+v/6//r/+n/6//r/+z/7P/s/+7/7f/s/+z/7P/s/+z/7P/q/+n/6f/p
/+r/7P/u/+//7v/u/+7/7v/u/+7/7v/u//H/8//0//T/8//0//P/8v/y//T/8P/v//T/
9v/2//b/+P/4//j/+P/4//n/+f/5//n/+P/1//f/+v/7//3/AAAAAAMAAwADAAYACQAM
AA4ADQAOAA4ADwALAAkACQAJAAsADQAPABIAEwATABUAFQASAA8ADgANAAgABQAHAAcA
DAALAA4AEQANAAoACgALAAkABgAEAAQAAwADAAMAAQD9//v/+P/3//X/9P/0//P/9P/y
//P/9P/4//j/+v/7//T/8P/s/+b/6v/s/+v/8P/0//f/+v/7//j/9f/z//H/8v/y//L/
8v/x/+7/7f/s/+z/6//r/+z/7f/t/+3/7f/w//H/8P/u/+//7v/s/+r/7P/u/+7/6//p
/+n/6f/p/+3/7//v/+z/7f/v//T/8f/t/+//7v/t/+z/6//o/+f/6//u//D/8f/u/+z/
6//p/+j/6P/p/+r/7P/r/+r/6v/q/+r/6v/p/+v/6//q/+r/7f/t/+3/7f/s/+z/7P/s
/+n/5//l/+P/5v/o/+r/7v/w/+//7//v/+v/6f/o/+b/6f/q/+z/7v/u/+r/6f/o/+j/
6P/p/+n/6v/q/+r/6v/p/+j/5//m/+j/6f/q/+z/6f/o/+b/5P/k/+T/5f/l/+r/7v/z
//f/9P/x/+7/6//n/+X/4//h/+j/7f/y//f/8P/s//D/9P/z//L/8f/w/+7/7P/q/+j/
6P/o/+j/6P/q/+r/6v/q/+3/7v/v//D/8v/0//b/+P/1//T/8//y//L/8v/y//L/8P/u
/+z/6v/u//D/8v/0//X/9v/3//j/+v/6//r/+v/2//L/7v/q/+3/7v/v//D/8P/w//D/
8P/y//L/8v/y//H/8P/v/+7/8f/0//f/+v/2//T/8v/w//D/8P/w//D/8//0//X/9v/z
//L/8f/w//H/8v/z//T/8//y//H/8P/v/+7/7f/s/+//8P/x//L/8v/y//L/8v/0//b/
+P/6//b/9P/y//D/9P/2//j/+v/1//L/7//s/+7/7v/u/+7/8v/0//b/+P/2//T/8v/w
//D/8P/w//D/7v/u/+7/7v/x//T/9//6//n/+P/3//b/9P/y//D/7v/v//D/8v/z//T/
9f/2//j/+P/2//b/9v/2//X/8//y//D/8P/v/+7/8f/0//f/+v/4//b/9P/y//P/8v/v
/+7/8P/y//T/+P/3//n/+f/4//r/+v/6//r//f/9//3//f/8//z//P/8//3//f/9//3/
//8BAAQABgACAP///f/7//3//P/8//z/+v/5//n/+f/3//X/9f/2//b/9v/0//T/8//y
//H/8P/y//T/9//5//X/7v/u/+//7f/v//L/8v/2//z/AQAMACIAPQBaAHYAjwCnALgA
wQDOANgA2ADWAMMAlwBmADsAHgALAAEAAAD9//n/9//1//f/+f/2/+3/5v/t//v//v/5
//f/+P/3//X/9f/w/+j/6v/y//P/8f/v/+7/7v/u//L/8//0//T/9P/1//b/9v/w/+7/
7P/q/+3/7v/w//P/8//y//L/8f/y//L/8f/x//L/8f/u/+//7//w//D/8P/w/+//7v/u
//H/8v/z//T/9P/z//P/8//y//L/8v/x//D/8P/w//D/8//0//X/9v/z//P/8v/w//D/
8v/y//L/9v/6//j/+f/6//r/+P/2//f/+P/5//r//f///wAAAQACAAIAAAADAAUABQAG
AAgABwAJAAgABwAJAAsADQAOAA0ADgAOAA8AEAARABQAFwAWABUAFAAUABgAGQAcAB0A
HAAZABgAFwAVABMAFgAXABgAFQAWABcAFQASABIAEwAVABIAEAAQAA4ADQAMAAkABwAF
AAIAAQD///7//v/9//v/+P/4//j/+P/2//b/9f/1//b/9//2//b/9v/z//b/9v/1//T/
8f/z//P/9P/1//b/9v/2//b/9P/y//L/8v/w/+//7//w//D/7//u/+3/7//x//H/8P/y
//L/8f/w//H/9P/1//P/8//z//P/8//y//P/8v/u//D/8f/1//H/8f/1//b/9//0//P/
8P/v//H/8v/y//H/7v/u/+//7//w//D/8f/y//D/7//u/+7/7v/u/+7/7f/u/+//7//w
//D/7//u/+3/7//w//H/8v/w/+//7v/t/+r/6v/q/+z/6v/p/+n/6f/r/+v/7P/s/+3/
7P/s/+z/7f/q/+r/6v/o/+j/6f/p/+j/6P/o/+j/5v/m/+b/5v/q/+v/7P/u/+3/7P/q
/+j/6P/o/+n/6f/r/+z/7v/v/+7/7f/s/+v/6f/p/+n/6f/p/+n/6f/p/97/5v/q/+j/
6f/q/+v/7P/q/+r/6v/q/+j/6P/o/+j/6v/q/+r/6v/q/+r/6v/q/+j/6P/o/+j/5v/m
/+b/5v/o/+j/6P/o/+X/5P/j/+L/4//k/+X/5v/p/+r/6//s/+r/6v/q/+r/6v/q/+r/
6v/n/+b/5f/k/+f/6P/p/+r/6f/o/+f/5v/m/+b/5v/m/+j/6P/o/+j/5v/k/+L/4P/j
/+T/5f/m/+f/6P/p/+r/6f/o/+f/5v/m/+b/5v/m/+T/5P/k/+T/5P/k/+T/5P/l/+b/
5//o/+f/5v/l/+T/5P/k/+T/5P/m/+b/5v/m/+T/5P/k/+T/5f/m/+f/6P/m/+T/4v/g
/+L/4v/i/+L/4P/g/+D/4P/i/+T/5v/o/+j/6P/o/+j/5v/m/+b/5v/o/+j/6P/p/+f/
5//n/+f/6f/q/+n/6v/o/+n/6f/o/+r/6//s/+z/6v/q/+r/6v/s/+z/7P/s/+7/8P/w
/+7/8P/w//D/8P/x//H/8v/x//D/8P/w//D/8f/z//T/9f/1//b/9v/2//b/9//3//f/
+f/5//n/+v/7//r/+v/7//v/+//6//r/+//6//r/+//4//f/9P/z//b/9v/2//T/9//4
//n/+v/4//b/9P/z//H/9f/0//D/8f/v/+3/8v/+/wYAEAAdADIATABlAHwAlACrAL8A
ygDRANQA1ADOALwAnwB1AFAANQAiABUAEwASAA0ACwANAA0AEQATABAABQD+//v/+//8
//3/AQACAAEA///7//z/+P/y//T/+f/3//T/8v/x//D/8f/x//H/8P/x//P/9f/2//T/
9P/0//T/9v/2//f/+f/5//j/+P/3//f/+P/4//n/+//7//n/+//5//r/+v/6//z/+//6
//r/+v/4//b/9P/3//f/+P/5//f/+P/5//n/+v/6//r/+v/+//7//v/+//v/+//6//j/
+v/8//z//P/7//7/+//7/wAAAgACAAIABAAEAAQABAADAAUABgAHAAkACgAJAA0ADAAL
AAsADAAOABEAEQARABEAEwAVABYAGQAcAB4AIQAeABsAGgAZABoAGwAcAB4AHQAdAB8A
HwAfAB0AHQAdABsAGQAcAB0AHQAZABkAGQAaABgAGQAbABkAFgAUABQAEwATABMAEQAQ
AA8ADQANAAsACgAKAAkACQAGAAYABgAHAAQAAwABAAIABAAGAAYABAAEAAEABAAFAAUA
BQADAAIAAQABAAEAAQAAAP///v////7///8AAP7//f/9//7///////////8BAAEA///8
/wEAAgACAAIAAQACAAEA/f/+////AAABAAEAAQD///r/+v/7////+//5//3//v////3/
/f/7//v///8AAAAA///8//z//f/9//7//v///wAAAAD///7//v8AAAAAAAD////////+
//7/AQABAAEAAQD+//7//v/+//z/+//6//n/+v/6//r//P/8//v/+//7//v/+//8//z/
+//6//r/+v/9//r/+v/6//z//P/9//3//v/+//7//v/8//z//P/8//v/+//7//z//P/8
//v/+v/9//7/AAABAAIA/v/9//z/+//6//3//f/9//3//f/+//7//P/+//7//////wAA
AAABAAIAAAAAAAAAAAAAAAAAAAAAAAIAAgAEAAQABAAEAAQABAAGAAgACQALAAoACAAH
AAYABAAEAAUABQAFAAUABgAGAAYABgAHAAcABgAFAAQAAwACAAAA/P/5//n/+f/5//j/
+P/4//b/9f/4//n/+v/5//f/+P/4//j/+P/4//j/+P/6//r/+v/6//v/9//5//r/+P/3
//f/9//0//b//v8GABEAJAA2AEsAagCKAJ8AtQDIAM0A0gDcAOAA1gC7AJMAYAAzABYA
CwAFAP7//f/9//3//f/9//3//v////z/+f/5//7////9//7//f/7//v//P/8//z//P/9
//v/+f/4//j/+P/5//n/+f/4//j/+f/6//r/9v/2//b/9v/4//j/+f/7//3//P/8//v/
+f/4//b/9f/4//n/+P/7//j/+P/3//b/+f/5//n/+v/7//r/+f/4//r/+f/5//n/+//8
//3//f/6//r/+v/6//z//P/8//z//v///////v/8//7//v/+/wEABAABAAEABQAIAAkA
CgAHAAYABQAEAAcACQAKAAsADAAMAAoADQARABEAEgAUABQAFwAXABcAFQAXABkAGgAb
ABwAHAAdACAAIQAkACcAJwAnACcAKAAoACcAKAAnACkAJwAnACcAIwAhACQAJQAiAB0A
HAAbABsAGAAYABkAGAAUABEAEAAMAAsACgAHAAcABwAGAAcACgAKAAsACwAIAAQAAwAC
AAIAAAAAAP///v/+//7//P/+//7/+//+//7//f/8//n/+v/5//n/+f/5//j/9//2//f/
9v/3//j/+P/3//f/+P/5//n/+f/5//n/+f/3//T/9//4//j/+P/6//z//P/5//j/9//2
//X/9//5//n/9v/3//n//v/7//b/+f/5//n/+f/5//f/9//5//r/+v/5//j/+P/5//n/
+v/6//v//P/7//n/9//2//j/+P/4//f/+P/5//n/+v/6//n/+P/3//j/+P/4//j/9f/1
//X/9f/2//b/9v/4//b/9f/1//X/9f/1//b/9v/3//b/9v/2//f/9P/0//T/9P/0//X/
9f/0//T/9P/0//X/9v/3//j/+P/3//b/9v/0//T/8//y//L/8v/z//P/8v/y//P/8//z
//P/8//z//X/9f/1//X/9v/1//T/8//y//b/+P/2//T/9P/0//T/9P/0//T/9P/0//T/
9P/0//T/9P/0//T/8v/y//L/8v/0//T/9P/0//T/9P/0//T/9v/2//b/9v/z//L/8f/w
//L/8v/y//L/8v/y//L/8v/y//L/8v/y//T/9P/0//T/8v/y//L/8v/0//T/9P/0//b/
9v/2//b/9f/0//P/8v/y//L/8v/y//P/9P/1//b/9P/0//T/9P/y//L/8v/y//L/8v/y
//L/8//0//X/9v/1//T/8//y//L/8v/y//L/8//0//X/9v/0//T/9P/0//T/9P/0//T/
9v/2/w==
         </WaveFormData>
      </LeadData>
      <LeadData>
         <LeadByteCountTotal>10000</LeadByteCountTotal>
         <LeadTimeOffset>0</LeadTimeOffset>
         <LeadSampleCountTotal>5000</LeadSampleCountTotal>
         <LeadAmplitudeUnitsPerBit>4.88</LeadAmplitudeUnitsPerBit>
         <LeadAmplitudeUnits>��V</LeadAmplitudeUnits>
         <LeadHighLimit>2147483647</LeadHighLimit>
         <LeadLowLimit>268435456</LeadLowLimit>
         <LeadID>II</LeadID>
         <LeadOffsetFirstSample>0</LeadOffsetFirstSample>
         <FirstSampleBaseline>0</FirstSampleBaseline>
         <LeadSampleSize>2</LeadSampleSize>
         <LeadOff>FALSE</LeadOff>
         <BaselineSway>FALSE</BaselineSway>
         <ExcessiveACNoise>FALSE</ExcessiveACNoise>
         <MuscleNoise>FALSE</MuscleNoise>
         <LeadDataCRC32>2030983662</LeadDataCRC32>
         <WaveFormData>
BAAEAAQABAACAAIAAgACAAIAAgACAAIAAgACAAIAAgAEAAQABAAEAAQABAAEAAQABQAG
AAcACAAIAAgACAAIAAoACgAKAAoADAAMAAwADAANAA4ADwAQABEAEgATABQAFQAWABcA
GAAaABoAGgAaABoAGgAaABoAHAAcABwAHAAcABwAHAAcAB4AHgAeAB4AHgAeAB4AHgAd
ABwAGwAaABkAGAAXABYAFgAWABYAFgAVABQAEwASABEAEAAPAA4ADAAMAAwADAALAAoA
CQAIAAgACAAIAAgACAAIAAgACAAGAAYABgAGAAQABAAEAAQAAgACAAIAAgAEAAQABAAE
AAIAAgACAAIAAAAAAAAAAAACAAIAAgACAAIAAgACAAIABAAEAAQABAAEAAQABAAEAAQA
BAAEAAQABgAGAAYABgAGAAYABgAGAAYABgAGAAYABgAGAAYABgAGAAYABgAGAAYABgAG
AAYABgAGAAYABgAEAAQABAAEAAQABAAEAAQABAAEAAQABAAEAAQABAAEAAIAAgACAAIA
BAAEAAQABAAEAAQABAAEAAQABAAEAAQABAAEAAQABAACAAIAAgACAAIAAgACAAIAAgAC
AAIAAgACAAIAAgACAAAAAAAAAAAAAgACAAIAAgACAAIAAgACAAAAAAAAAAAAAgACAAIA
AgACAAIAAgACAAIAAgACAAIAAgACAAIAAgACAAIAAgACAAQABAAEAAQAAwACAAEAAAD+
//7//v/+//7//v/+//7//P/8//z//P/+//7//v/+//z//P/8//z//P/8//z//P/+//7/
/v/+//7//v/+//7//v/+//7//v/8//z//P/8//7//v/+//7//P/8//z//P/6//r/+v/6
//z//P/8//z//P/8//z//P/6//r/+v/6//r/+v/6//r//P/8//z//P/8//z//P/8//z/
/P/8//z//P/8//z//P/6//r/+v/6//n/+P/3//b/9v/2//b/9v/2//b/9v/2//b/9v/2
//b/9v/2//b/9v/2//b/9v/2//b/9v/2//b/9v/2//b/9v/2//b/9v/2//b/9v/2//b/
9v/2//b/9v/4//j/+P/4//b/9v/2//b/9v/2//b/9v/2//b/9v/2//X/9f/1//X/9P/0
//P/8//z//T/9P/0//T/9P/0//T/9P/1//b/9v/1//T/9P/z//T/9P/0//T/9P/1//X/
9//z//H/8P/v//H/8f/x/+//7P/s/+z/7P/s/+3/7v/w//L/9P/3//j/+v/6//v/+//6
//r/+f/4//j/+v/6//j/+P/6//r/+P/2//b/9v/2//T/9P/z//H/8P/w//D/7//v/+//
8f/x//P/9f/1//X/+P/+/wIACAAOABUAHAAhACQALAA9AEoAUgBUAFQAUQBHADIAIQAW
AAYA8//q/+n/6f/k/9r/1//X/8//xv/K/9H/1v/d/+b/7//z//L/8v/x/+//7f/r/+r/
6f/m/+f/5f/l/+X/4//l/+P/4//j/+T/5P/m/+b/5v/m/+b/5v/m/+b/5v/m/+b/5v/l
/+X/5f/k/+X/5f/k/+T/5v/m/+b/5v/m/+b/5v/m/+f/6P/o/+b/5v/l/+X/5v/o/+j/
6P/o/+j/6P/o/+j/6//r/+v/7P/q/+r/6v/q/+r/6//t/+//7v/u/+3/7P/v//D/8f/0
//T/9P/0//b/9P/z//P/9f/1//X/9//3//f/+f/5//r/+f/5//r/+//6//v//P/9//7/
/////wAAAQABAAIAAwABAAEAAgACAAQABAAFAAUABQAFAAUABQAEAAMAAgABAAAA/v/+
//7////9//3//f/6//r/+v/5//f/9P/0//T/9f/2//X/9f/z//P/8//z//b/9v/3//j/
+f/5//n/+v/4//f/9v/2//j/+P/4//j/9f/z//P/8//0//X/9v/3//f/9v/1//P/9P/0
//T/9P/0//P/8//y//D/8P/w//D/8v/y//L/8//z//P/8//z//X/9v/2//b/9v/3//f/
9v/2//j/+P/3//f/9//3//b/9v/2//f/9//5//n/+f/6//j/+P/4//f/9f/1//P/9f/3
//f/9//3//b/9v/2//b/9v/2//b/9v/2//b/9v/2//b/9v/2//b/9//4//j/+f/7//j/
9v/1//f/+P/4//j/9v/1//X/9f/z//P/9P/0//P/8//z//P/9P/0//X/9P/x//H/8P/x
//L/8f/0//b/9v/z//P/8//x//D/7v/u//D/8P/x//H/8f/y//X/9f/3//H/8f/z//L/
7v/t/+3/8f/z//X/9f/2//b/9v/2//D/8P/x//X/9f/1//b/9v/y//H/8f/2//b/9v/2
//b/+P/4//j/+P/3//b/9f/0//b/9v/2//b/+P/4//j/+P/3//b/9f/0//f/+P/5//r/
9//2//X/9P/0//T/9P/0//L/8v/y//L/9P/0//T/9P/0//T/9P/0//T/9P/0//T/9f/2
//f/+P/2//b/9v/2//T/9P/0//T/9v/2//b/9v/2//b/9v/2//b/9v/2//b/9//4//n/
+v/3//b/9f/0//b/9v/2//b/9v/2//b/9v/3//j/+f/6//n/+P/3//b/9v/2//b/9v/2
//b/9v/2//b/9v/2//b/+P/4//j/+P/2//b/9v/2//b/9v/2//b/+P/4//j/+P/2//b/
9v/2//T/9P/0//T/9f/2//f/+P/6//r/+v/6//r/+v/6//r/+v/6//r/+v/5//j/9//2
//b/9//3//f/+f/4//j/9//5//n/+v/6//r/+v/6//r/+P/4//n/+v/4//j/+P/5//n/
+P/4//j/+f/6//z//f/+//v/+P/2//f/9//3//f/9f/0//T/9P/y//H/8f/x//L/9P/2
//n//P/8//z//f/7//r/+v/5//j/+P/6//r/+P/4//r/+v/6//r/+v/6//r/+v/6//n/
+f/4//j/+P/1//X/9f/3//f/9//3//f/+f/6//z/AAAGAAwAEwAYABsAHgAiACkAMgA8
AEYATABJAEMAQAA3ACgAHAARAAAA7f/n/+r/6P/n/+n/5f/e/9r/2f/a/93/4v/t//f/
/P8AAAUABQAFAAEAAAD///z/+f/5//n/+f/3//X/9//3//f/+P/4//j/+P/4//j/9v/2
//b/9v/4//j/+P/4//b/9//4//j/9//3//b/9v/4//j/+P/4//j/+P/4//j/+f/6//r/
+P/6//n/+f/6//r/+v/6//r/+v/6//r/+v/5//n/+f/6//r/+v/6//r/+f/5//r/+//8
//z/+//6//r/+v/6//z/+v/6//r//P/+//3//f////////8BAAEAAAABAAAAAAADAAMA
BAAFAAQABQAGAAcACAAJAAkACgANAA0ADgAPAA0ADQAOAA4ADgAOAA8ADwAPAA8ADwAP
AA8ADwAPAA8ADgAMAAwADAALAAkACQAJAAoACgAKAAkABQACAAIAAgAEAAQAAgABAAEA
AQABAAEAAAD+//3//P/9//3//f/+//7//f/8//z//P/8//z//P/9//v/+//7//v/+//7
//v//P/8//z/+//4//j/+P/4//r/+f/5//j/+P/4//j/+P/4//j/+P/5//v/+//7//v/
+f/6//r/+v/6//v/+//6//j/+v/6//n/+f/5//n/+P/5//r//P/9//v/+//7//z//v/+
//7//f///////f////3//f/9//3//v/+//7//v/8//z//P/8//z//P/8//z//v/+//7/
/v/8//z/+//7/wAA/v/9//3/+//8//z//P/8//v/+//7//n/+f/6//r/+f/5//n/+f/7
//r/+v/4//j/+f/5//v/+f/3//n/+v/8//n/+f/5//v/+v/4//j/+v/6//v/+//6//r/
/P/7//z/9//4//v//f/6//r/+//6//v//P/7//r/+v/6//r/9//4//r////8//v/+//6
//r/+//7//z/+v/6//r/+v/6//r/+v/6//r/+v/6//r/+v/6//r/+v/6//r/+v/6//j/
+P/4//j/+v/6//r/+v/4//j/+P/4//j/+P/4//j/+P/4//j/+P/4//j/+P/4//j/+P/4
//j/+P/4//j/+P/4//j/+P/4//j/+P/4//j/+P/4//j/+P/6//r/+v/6//j/+P/4//j/
+P/4//j/+P/6//r/+v/6//n/+P/3//b/+P/4//j/+P/4//j/+P/4//j/+P/4//j/9v/2
//b/9v/4//j/+P/4//j/+P/4//j/9v/2//b/9v/2//b/9v/2//j/+P/4//j/+P/4//j/
+P/4//j/+P/4//r/+v/6//r/+v/6//r/+v/6//r/+v/6//r/+v/6//r/+v/6//r/+v/4
//j/+P/5//n/+f/5//j/+P/3//f/9//4//j/+P/4//j/+P/4//j/9//4//j/+P/4//n/
+f/4//j/+P/4//j/+f/5//v/+f/5//j/9//3//f/9//1//T/8v/y//L/8f/y//P/9f/4
//r//f/+//7//P/9//3//P/+//3//P/8//7//v/8//z//v/+//z//P/6//r/+v/6//z/
+//5//j/+P/4//f/9//3//n/+f/5//v/+f/5//r/AgAMABQAGAAfACYAKQAuADYAQwBQ
AFwAYABeAFsAUQA8ACkAHgAQAP//9P/1//f/9P/q/+X/4//b/9T/1v/d/+T/6//2//3/
///+//7///////3/+//8//v/+v/3//f/9//3//f/9//5//f/9//4//j/+P/4//j/+P/4
//j/+P/4//j/+P/4//j/9v/3//j/+P/5//n/+P/4//j/+P/4//j/+v/6//r/+v/6//r/
+f/2//b/9f/1//b/+P/4//j/+P/4//j/+P/4//v/+//7//z/+v/6//r/+v/5//n/+v/7
//z//P/7//r//P/8//z//v/+//7//v8AAAIAAQABAAMAAwADAAUABQADAAUABQAGAAkA
CQAKAAsADAANAA4ADwAOAA8ADwAQAA8ADwAQABEAEQARABIAEgASABIAEwATABEAEQAR
ABEAEQARABEAEQAQAA4ADgAOAA0ACwALAAsACAAIAAgABwAHAAQABAAEAAUABgAFAAUA
BAADAAIAAQADAAIAAgACAAEAAQABAAIAAgABAAAAAAACAAIAAgACAAMAAQABAAEA////
///////+//7//v/9//7//v/+//7//v/9//3//P/+//7//v/+//7//v/+////AQABAAEA
AQAAAAAA///+//3//f/8//r//P/+//7//f/////////+//7//v///////f/9//3//v8A
AAAAAAD////////9////AQABAAEAAQACAAIAAgACAAEAAAD///7///8AAAEAAgAEAAQA
BAAEAAQABAADAAMABQACAAAA///9//7//v/+//////8AAAEA/////wAAAAABAAEAAQAB
AAEAAAAAAP7//P/9//3///8AAP//AgAEAAIA////////AQAAAP7//v8AAAAAAQABAP7/
/v8AAP//AgD9//7/AQADAAAAAAABAAEAAQABAP///v/+//7//v/9//7/AAAFAAMAAQAA
AP7//P///////v/8//z//P/8//z//f/9//3////+//7//f/9//3//v/+//z//P/8//z/
/v8AAAMABgAHAAgACQALAAsACgAKAAoACgAKAAsACwAPAA8ADwAQAA0ADQANAA0ACQAI
AAgACAAHAAUABAADAAMABAAFAAcABgAGAAYABwAEAAIAAQD///3//P/9//z/+v/6//z/
/P/8//z//P/8//z//P/8//v/+v/6//v//P/9//3//f////3//f/9//3///8AAAQACgAS
ABgAGwAeAB8AIgAkACsANgBEAE4ATABFAD0ANAAnABoAEAABAPD/5//n/+z/8P/v//H/
6//i/+L/5f/o/+n/7P/3/wEACAAOABEAEwATAA8ADAAJAAYABQADAAMAAwADAAEAAQAB
AAEAAgACAAIAAgACAAIAAgACAAIAAgACAAIAAgACAAAAAQACAAIAAgABAP///v8AAAAA
AAAAAAAAAAAAAAAAAwAEAAQAAgACAAEAAQACAAEAAAD///7/AAAAAAAAAAD///////8A
AP7//v/+//7//f/9//7///8AAAAA///+//7//v/+/wAA/v/+//7/AAACAAEAAQADAAEA
AQADAAMABAAHAAgACgALAAsADAANABAAEQASABMAFAAVABUAFgAVABUAFgAXABcAFwAY
ABgAGgAaABsAGwAbABsAGwAbAB0AHQAdAB0AHgAcABwAHAAbABkAGQAZABoAGgAaABkA
FwAUABQAFAASABIAEAAPAA0ADQANAA0ACwAKAAoACgAJAAkACQAKAAoACQAIAAgABgAG
AAYABgAGAAUABgAHAAYABQAEAAMABAAEAAQAAwACAAIAAgACAAQAAwADAAIAAgACAAIA
AgACAAIAAgADAAUABQAFAAUAAwAEAAQABAAEAAUABQAEAAQABgAGAAUABQAFAAUABAAF
AAYACAAJAAcABwAHAAgACAAIAAgABwAFAAUAAwAFAAIAAQAAAP//AAAAAAAAAAD+//7/
/v/+//3//P/7//r/9//2//X/9P/y//L/8f/x//L/7v/r/+n/5f/k/+L/4P/d/9v/2v/Z
/9j/1//X/9b/1P/T/9L/0f/P/87/zv/M/8j/xf/B/7//u/+3/7f/tv+1/7H/sP+v/6//
rv+s/6z/rv+u/6//r/+t/67/sf+x/7L/rf+u/7H/tP+y/7P/tf+8/8H/xv/J/87/0v/W
/9r/2//e/+L/6f/t/+//8v/0//z/+//9/wIAAgACAAIAAgAAAAAAAAAAAP7//v/+//7/
AAAAAAAAAAD+//7//v/+//7//v/+//7//v/+//7//v8AAAAAAAAAAAMABAAFAAYABgAG
AAYABgAIAAgACAAIAAgACAAIAAgABwAGAAUABAAGAAYABgAGAAQABAAEAAQABAAEAAQA
BAACAAIAAgACAAIAAgACAAIAAgACAAIAAgAAAAAAAAAAAAAAAAAAAAAAAAAAAAAAAAD+
//7//v/+//7//v/+//7/AAAAAAAAAAAAAAAAAAAAAAIAAgACAAIAAAAAAAAAAAAAAAAA
AAAAAP7//v/+//7//v/+//7//v/+//7//v/+//7//v/+//7/AAAAAAAAAAAAAAAAAAAA
AP7//v/+//7/AAAAAAAAAAD///7//f/8//z//P/9//3//f/9//z//P/9//3//f/+//z/
/P/8//z//P/8//z//f/8//z//P/8//3//f/8//z//v/+//7////+/////P/5//r/+f/5
//n/9//1//T/9P/0//T/8//z//T/9v/5//z///8AAAAAAAABAAEAAAAAAP3//P/8//7/
/v/8//z//v/+//z//P/8//z//P/8//z/+f/3//b/9v/4//f/9//3//n/+f/5//n/+f/7
/wAABgAOABQAGgAhACYAKQAuADoASQBWAF4AXgBcAFkATQA2ACkAHgAKAPn/9P/1//X/
7v/m/+H/2//T/9L/2v/d/+D/6//0//n/+//8//j/+f/5//n/+f/4//X/9P/z//X/9f/z
//X/9f/3//X/9f/2//b/9f/0//P/8v/z//T/9f/2//b/9v/2//b/9v/3//j/+P/3//f/
9v/2//b/9v/2//b/9v/2//b/9v/1//b/9v/0//X/9f/2//j/9v/2//b/9v/4//j/+P/4
//n/+f/5//r//P/8//z//P/5//n/+v/7//7//v/9//z//P/8//z//v/8//z//P/+/wAA
/////wEAAQABAAMAAwABAAMAAwAEAAMAAwAEAAUACAAJAAoACwAMAA0ADQAOAA8ADwAQ
ABEAEwATABQAFAASABAADwANABAAEQASABMAEQARABEAEQAPAAwACwAKAAgABQAEAAMA
BAAGAAgACQAIAAYABwAIAAUABAABAP///f/9//3//f/8//r/+f/4//f/9//3//j/+f/5
//n/+v/+/wAAAgAEAP7/+f/2//P/9P/1//b/9//8//7/AAABAP7//P/6//j/+f/5//r/
+v/5//j/9//2//j/+P/4//n/+f/5//n/+f/3//j/+P/4//b/9//3//b/+f/8//3//f/7
//n/9//0//f/+P/6//v//f/9//3//v/8//z//P/7//r/+f/2//f/+f/7//3////7//r/
+f/4//j/+P/4//j/+P/4//j/+P/4//j/+P/4//j/+P/3//f//P/6//n/+f/5//r/+v/6
//b/9f/1//X/+f/7//7/AAD+//3//P/7//f/9P/y/+7/8f/1//j//f/6//f/+P/4//b/
8//z//P/9f/2//b/+P/1//T/9P/z//b/+P/8//3/+v/z//L/8//1//L/8v/z//j/+//+
////+//6//n/+P/y//L/8//3//n/+//+/wAA9v/x//X/+v/7//z//f/+//z/+v/4//b/
9P/0//T/9P/1//b/9//4//j/+P/4//j/+v/8//7/AAD8//r/+P/2//j/+P/4//j/+P/4
//j/+P/6//r/+v/6//z//v8AAAIAAAAAAAAAAAD9//z/+//6//n/+P/3//b/9//4//n/
+v/7//z//f/+//v/+v/5//j/+//8//3//v/7//r/+f/4//r/+v/6//r//f/+////AAD9
//z/+//6//z//v8AAAIAAQAAAP///v/9//z/+//6//z//P/8//z//P/8//z//P/+//7/
/v/+//3//P/7//r//v8AAAIABAAAAP7//P/6//r/+v/6//r///8CAAUACAAFAAIA///8
//z//P/8//z/+//6//n/+P/6//z//v8AAAAAAAAAAAAA/f/8//v/+v/7//z//v///wAA
AQABAAIA/v/9//z//P/+//7//v/+//3//P/7//v/AAACAAQABgAEAAMAAQAAAP7//P/6
//n//f8BAAEAAQD9//v/+v/5//v/+f/4//j/+//8//z//f/5//j/+P/4//3//v/+//7/
AQADAAQABgADAAAA/v/+//z/+v/6//z//f/8//3//v8AAAAAAAAAAP///f/8//z/+v/5
//n/+f/8//3//v///////f/4//r/AAAIABQAGwAeACEAIgAgACMAMABAAEYASgBJAEMA
OgAvACYAHAATAAIA8f/r//L/9v/x//H/7//m/+D/4f/m/+n/8P/3////AgAEAAsADQAL
AAkABAABAAAA///7//v/+////wEA///+//3//f/8//z//P/8//z//v/+//7//v/9//z/
+//6//z//f/+//7/AAABAAEAAgAAAAAAAAAAAP3//P/7//r//f/+//7//P/6//n/+f/6
//3//v///wAAAAAAAAAAAAAAAP///v/+//z//P/8//z//f/9//7////+//7//f/8//r/
+v/6//z///8AAAEABAABAP///v///wEAAQADAAMABQAHAAcACAAIAAcABwAHAAgACQAK
AAsACwALAAoACgANAA0ADgAPABEAEQASABIAEAAQABEAEQAPAA8ADwAPABIAEwAUABUA
EgAQABAAEAANAAsACwALAAsADAANAA0ACQAGAAYABgAGAAYABAADAAEAAQABAAEAAQAA
AAAAAAD+//3//P/8//z/+//6//r/+P/4//j/+P/4//f/+P/5//f/9//3//f/+v/6//r/
+f/6//r/+v/6//r/+f/5//j/+v/6//r/+v/6//r/+v/7//r/+f/4//f/+P/6//v//P/7
//v/+v/4//r//P/8//v/+//7//v/+v/4//j/+f/5//f/9//3//j/+f/6//v/+//7//v/
+f/7//v/+//7//v//P/8//z//P/8//z//P/8//r/+v/6//r/+P/4//j/+P/4//j/9//3
//r/+P/3//f/9f/2//b/9v/1//X/9v/3//X/9f/2//b/9f/1//X/9f/3//b/9v/0//b/
9//3//n/+P/1//b/9v/4//X/9f/1//f/9v/0//T/9P/0//X/9f/z//T/9//3//n/8//z
//X/9f/y//L/8//z//X/9//3//T/9P/0//T/8f/y//T/+f/4//f/9//2//L/8f/1//b/
9P/0//T/9P/y//L/8v/y//T/9P/0//T/9P/0//T/9P/y//L/8v/y//T/9P/0//T/8v/y
//L/8v/0//T/9P/0//L/8v/y//L/8P/w//D/8P/x//L/8//0//L/8v/y//L/8v/y//L/
8v/y//L/8v/y//L/8v/y//L/8v/y//L/8v/y//L/8v/y//D/8P/w//D/8v/y//L/8v/w
//D/8P/w//D/8P/w//D/8P/w//D/8P/w//D/8P/w//D/8P/w//D/8P/w//D/8P/w//D/
8P/w/+7/7v/u/+7/8P/w//D/8P/u/+7/7v/u/+z/7P/s/+z/7v/u/+7/7v/u/+7/7v/u
//D/8P/w//D/7v/u/+7/7v/w//D/8P/w//L/8v/y//L/8v/y//L/8v/w//D/8P/x//P/
8//z//L/9P/z//P/8//0//T/9P/0//b/9v/2//b/9f/2//b/9v/0//X/9f/0//T/9P/0
//T/8//z//X/8//z//L/8f/x//P/8//x//D/8P/w//D/7//x//H/8v/0//j/+//8//z/
/P/9//3//P/+//3//P/8/wAAAAD+//7//v/+//z//P/6//r/+v/6//z/+//5//j/+v/6
//n/+f/3//n/+f/5//v/+//9/wAABAAMABYAFgAXACAAKQAuADYARwBUAF4AYgBiAF0A
TwA2ACMAGAAKAPn/8P/t/+3/6P/e/9f/0//J/8L/xv/P/9T/3//q//H/8//0//T/8//z
//X/8//y//P/8v/t/+v/7f/v/+//7//v//H/8f/y//L/8v/y//L/8v/y//L/8v/y//D/
8P/w//D/8v/z//T/9P/3//f/9v/2//b/9v/2//b/+P/4//j/+P/3//j/+P/2//j/9//3
//j/+v/6//r/+v/8//z//P/8//v/+//7//z//P/8//z//P/7//v//P/9//7//v/9//z/
/P/8//z//v/+//7//v8AAAAA/////wEAAwADAAUABQAHAAkACQAKAAkACQAKAAsADgAP
ABAAEQAQABEAEQASABEAEQASABMAEwATABQAFAAUABQAFQAVABUAFQAVABUAFAATABIA
EQASABAAEAAQAA0ACwALAAsACgAKAAoACQAHAAQABAAEAAQABAACAAEAAQABAAEAAQAB
AAAAAAAAAP///////wAAAgABAAAAAAD+//7//v/+/////f/9//3//f/9//3//f/+//7/
/v/9//7//v/+//7//P/7//v/+v/7//z//f/+//v/+v/5//n/+f/5//n/+f/6//z//f/+
//z//f/9//z//P/+//7//f/////////+//z//P/9//3/+//7//v//P/+//7//v/9//7/
///+/wEA///////////+//7//v/+//7//v/+//7///8AAAEAAgABAAAA///+//7//v/9
//3////8//r/+f/8//7///8AAP7//f/9//3//f/9//7//v/7//v/+//7//v/+v/6//j/
+v/7//v//f/8//n/+v/6//v/+f/6//v/+//6//j/+P/6//r/+//7//v//P///////v/3
//b/9//6//j/+f/7//n/+P/5//r/+//8//3//f/9//3/+//6//j/9//4//r/+//8////
AAABAAIABAAFAAYABgAIAAgACQAJAAcABgAFAAQABQAHAAgACwAMAAsACwALAA0ADQAN
AAsABwAGAAUABAABAP///f/8//z//v8BAAIAAQAAAAAA///9//z/+v/4//b/+P/4//b/
9f/2//X/8v/w//D/8P/w//L/8v/x/+//8f/y//P/8//1//X/9//3//f/9//1//f/+v8A
AAQACgAQABMAGAAdACAAIAAnAC4AOgBGAEgAPwA1AC4AIQAQAAgA+//o/9v/2f/g/+L/
3//f/9n/0P/S/9f/2v/b/+L/6//z//b/+v///wUABwADAP7//f/6//f/9f/1//X/9//1
//X/8//z//T/9P/0//T/9P/0//T/9P/0//T/8v/y//L/8v/y//P/9P/0//P/8//y//L/
8P/w//D/8P/y//L/8v/y//H/8v/y//D/8v/x//H/8v/y//L/8v/y//L/8v/y//L/8//z
//P/9P/y//L/8v/y//H/8f/y//P/9P/0//P/8v/z//T/9f/4//r/+v/6//z//P/7//v/
/f/9//3/////////AQABAAIAAwADAAQABQAHAAkACwANAA4ADwAPABAAEQARABIAEwAR
ABEAEgASABQAFAAVABUAFwAXABcAFwAXABcAFwAXABcAFgAXABgAGQAXABcAFwAVABQA
EwARABEADgAOAA4ADAAMAAoACQAHAAcABwAHAAkACAAIAAgABgAFAAQABAAEAAMAAgAC
AAEAAAD///7////9//3//f/9//3//f/9//z//P/8//v//P/8//z//P/8//v/+//6//r/
+v/6//r/+v/6//r/+//9//3//f/9//3//v/+//7//f/9//z/+v/6//z//P/7//3//f/9
//z/+v/6//v/+//9//3//f/+//7//v/+//3//f/9//v//f/9//3//f/9//z//P/8//z/
/P/8//z//P/8//z//P/8//z//P/8//z//P/8//v/+//+//z/+//7//3//v/+//7//P/7
//v/+//5//n/+v/6//v/+//7//v/+f/4//j/9v/3//n/+v/9//v/+f/7//z/+v/3//f/
9//3//b/9P/0//b/9v/3//f/9v/2//j/9//2/+//7v/v//H/7v/u/+//7v/v//D/7//u
/+7/7v/u/+v/7P/u//P/8v/x//H/8P/w//H/8//0//L/8v/y//L/8P/w//D/8P/w//D/
8P/w//L/8v/y//L/8v/y//L/8v/w//D/8P/w//D/8P/w//D/8f/y//P/9P/y//L/8v/y
//L/8v/y//L/8v/y//L/8v/y//L/8v/y//T/9P/0//T/8v/y//L/8v/0//T/9P/0//T/
9P/0//T/8v/y//L/8v/y//L/8v/y//T/9P/0//T/8v/y//L/8v/y//L/8v/y//H/8P/v
/+7/8P/w//D/8P/u/+7/7v/u//D/8P/w//D/8v/y//L/8v/w//D/8P/w//L/8v/y//L/
9f/2/w==
         </WaveFormData>
      </LeadData>
      <LeadData>
         <LeadByteCountTotal>10000</LeadByteCountTotal>
         <LeadTimeOffset>0</LeadTimeOffset>
         <LeadSampleCountTotal>5000</LeadSampleCountTotal>
         <LeadAmplitudeUnitsPerBit>4.88</LeadAmplitudeUnitsPerBit>
         <LeadAmplitudeUnits>��V</LeadAmplitudeUnits>
         <LeadHighLimit>2147483647</LeadHighLimit>
         <LeadLowLimit>268435456</LeadLowLimit>
         <LeadID>V1</LeadID>
         <LeadOffsetFirstSample>0</LeadOffsetFirstSample>
         <FirstSampleBaseline>0</FirstSampleBaseline>
         <LeadSampleSize>2</LeadSampleSize>
         <LeadOff>FALSE</LeadOff>
         <BaselineSway>FALSE</BaselineSway>
         <ExcessiveACNoise>FALSE</ExcessiveACNoise>
         <MuscleNoise>FALSE</MuscleNoise>
         <LeadDataCRC32>2456871197</LeadDataCRC32>
         <WaveFormData>
FAAUABQAFAAUABQAFAAUABYAFgAWABYAGAAYABgAGAAaABoAGgAaABoAGgAaABoAGwAc
AB0AHgAgACAAIAAgACIAIgAiACIAJAAkACQAJAAlACYAJwAoACkAKgArACwALAAsACwA
LAAsACwALAAsAC4ALgAuAC4ALAAsACwALAAqACoAKgAqACgAKAAoACgAJQAkACMAIgAf
AB4AHQAcABkAGAAXABYAEwASABEAEAAPAA4ADQAMAAkACAAHAAYABAAEAAQABAADAAIA
AQAAAAAAAAAAAAAA/v/+//7//v/+//7//v/+/wAAAAAAAAAA/v/+//7//v8AAAAAAAAA
AAAAAAAAAAAAAAAAAAAAAAAAAAAAAAAAAAAAAAAAAAAAAAAAAAAAAAACAAIAAgACAAAA
AAAAAAAAAgACAAIAAgABAAAA///+/wAAAAAAAAAAAAAAAAAAAAD+//7//v/+//7//v/+
//7//v/+//7//v/+//7//v/+//7//v/+//7//f/8//v/+v/6//r/+v/6//r/+v/6//r/
+v/6//r/+v/8//z//P/8//v/+v/5//j/+v/6//r/+v/6//r/+v/6//r/+v/6//r/+v/6
//r/+v/4//j/+P/4//r/+v/6//r/+v/6//r/+v/4//j/+P/4//r/+v/6//r/+P/4//j/
+P/4//j/+P/4//j/+P/4//j/+P/4//j/+P/4//j/+P/4//b/9v/2//b/+P/4//j/+P/4
//j/+P/4//j/+P/4//j/9v/2//b/9v/2//b/9v/2//j/+P/4//j/9v/2//b/9v/4//j/
+P/4//j/+P/4//j/9v/2//b/9v/2//b/9v/2//b/9v/2//b/9v/2//b/9v/4//j/+P/4
//b/9v/2//b/9v/2//b/9v/2//b/9v/2//b/9v/2//b/9v/2//b/9v/2//b/9v/2//b/
9v/2//b/9v/2//b/9v/0//T/9P/0//b/9v/2//b/9f/0//P/8v/0//T/9P/0//T/9P/0
//T/9P/0//T/9P/0//T/9P/0//T/9P/0//T/9P/0//T/9P/0//T/9P/0//b/9v/2//b/
9v/2//b/9v/2//b/9v/2//b/9v/2//b/9P/0//T/9P/2//b/9v/2//T/9P/0//X/9v/3
//f/+P/4//j/+P/4//f/9v/2//f/+P/4//f/9v/2//f/9//3//f/9//3//b/+P/4//j/
+P/4//j/+P/3//X/9P/z//P/9f/1//X/9//4//j/+P/4//j/+v/7//3//v/+/wAAAAAE
AAQABQAHAAgACAAJAAkACQAJAAgAAwD//////v/+//3/+//7//v/+P/4//j/+P/4//j/
9//3//n/+v/4//r/+//7//v//P/+//j/7v/o/+n/5//i/9z/0v+//6f/jP92/3L/cv9u
/2f/Yf9Y/0X/MP8v/zv/R/9T/2H/bf95/4n/l/+k/7L/u//E/8//2f/h/+j/8f/2//n/
/v8DAAQABwAKAAwADAAMAA0ADgAPABAAEAAPABAAEgASABQAFQAVABUAFQAVABYAFgAZ
ABkAGQAZABoAGwAbABsAGwAbABwAHAAcABwAHQAdAB0AHgAeAB4AHwAfACEAIQAhACEA
IgAjACMAIwAjACUAJQAlACUAJwAnACcAJwAoACoAKgAsACwALQAtAC4ALgAuAC4ALwAx
ADQANAA0ADUANgA2ADYAOQA8AD0APgA+AEAAQABCAEMARgBGAEcASABIAEoASwBLAE4A
TgBOAFAATgBOAE4ATgBRAFEAUQBRAFEAUQBRAFAAUABQAE8ATgBLAEoASQBIAEYARQBG
AEUAQAA9ADoANgAzADIAMAAuACoAKAAmACQAIAAfAB8AHAAcABkAFwAVABQAEwASABEA
DgAOAA4ADgAMAAsACwALAAoACgAKAAoACgAKAAkACQALAAoACgAKAAsACwALAAsACwAL
AAsADAAKAAoACgAKAAwADQANAAwADAANAA0ADQANAA0ADgAOABAAEAAQABAAEAAQABAA
EAAQABAAEAAPAA8ADwAQABAADwAPAA8ADwAOAA4ADQANAA0ADQANAA0ADwAOAA4ADgAM
AAsACwALAAsACwALAAoADAAMAAsACwAJAAkACgAKAAsACwAKAAoACgAKAAkACQAIAAgA
BwAGAAcABwAFAAgABwAIAAgABgAGAAgACAAHAAMAAwADAAQABgAEAAQABwAFAAUABgAG
AAQAAgAAAAMAAwADAAIAAgACAAMAAwADAAQAAwAEAAYABwAHAAYABQADAAQABAAEAAQA
BAADAAMAAwADAAIAAQABAAIAAgABAAMAAwADAAMAAgACAAIAAgAEAAQABQAEAAIAAgAC
AAIAAgACAAIAAgACAAIAAgACAAAAAAAAAAAAAgACAAIAAgAEAAQABAAEAAIAAgACAAIA
AgACAAIAAgABAAAA///+////AAABAAIAAgACAAIAAgAAAAAAAAAAAAAAAAAAAAAAAAAA
AAAAAAD+//7//v/+/wAAAAAAAAAAAAAAAAAAAAAAAAAAAAAAAAAAAAAAAAAA/v/+//7/
/v/8//z//P/8//7//v/+//7//v/+//7//v/+//7//v/+//7//v/+//7//P/8//z//P/+
//7//v/+//z//P/8//z/+v/6//r/+v/8//z//P/8//z//P/8//z//P/8//z//P/8//z/
/P/8//z//P/8//z//P/8//z//P/8//z//P/8//r/+v/6//r/+v/6//r/+v/8//z//P/8
//z/+v/6//r/+//7//v/+v/4//r/+v/6//j/9//2//b/+f/6//r/+f/6//r/+//7//n/
+f/5//n/+P/4//j/+P/6//r/+v/6//n/+f/4//f/9f/1//X/9f/3//j/+P/4//j/+P/6
//v/+//8//z//v///wIAAwAFAAUABgAGAAcABwAHAAcABgADAAEAAwAEAAAA/f/5//f/
9//2//b/9v/3//r/+//7//n/+f/4//j/+P/5//n/+//8/wAABAAAAPj/8f/r/+b/4P/Y
/9H/x/+8/6z/mP+E/3b/b/9r/2z/df96/3f/a/9d/1f/X/9n/23/ef+F/5D/nP+p/7D/
uf/D/83/1v/f/+b/6//w//P/9v/5//z/AAACAAIAAwAEAAUABgAGAAUABgAIAAgACAAJ
AAkACQALAAsADAAMAA0ADQANAA0ADAANAA0ADQAPAA8AEAAQABAAEAARABEADwAQABAA
EAATABMAFQAVABMAEwAUABUAFwAXABcAGQAXABcAFwAZABkAGQAZABoAHAAcAB4AHgAf
AB8AIAAgACAAIAAhACMAJgAmACYAJwAoACgAKAArACoAKwAsACwALgAuADAAMQAyADIA
MwA0ADYAOAA5ADkAOgA6ADoAPAA8ADwAPAA8ADsAOwA7ADsAPQA9AD0APAA8ADwAOwA6
ADcANgA1ADQAMgAxADIAMQAvAC0AKwAoACcAJgAkACIAIAAeABwAGgAWABUAFQASABIA
DwANAAsADAALAAoACQAIAAgACAAIAAYABQAFAAUABAAEAAQABAAEAAQAAwADAAUABAAE
AAQAAwADAAMAAwAFAAUABQAGAAYABgAGAAYABgAHAAcABgAGAAcABwAHAAcABwAIAAgA
CAAIAAgACAAIAAgACAAIAAgACAAIAAcABwAHAAgACAAHAAcABwAHAAYABgAFAAUABQAF
AAUABQAHAAYABgAGAAYABQAFAAUABwAHAAcABgAEAAQAAwADAAMAAwAEAAQABQAFAAQA
BAAEAAQAAwADAAMABAAEAAQABgAFAAIABAADAAQABAACAAAAAgACAAEAAQABAAEAAgAC
AAAAAAADAAEAAQACAAIAAgAAAP7/AQABAAEAAAAAAP7////////////9//3//v/+////
////////AAAAAAAAAAAAAP////8BAAEAAAD/////AAAAAP/////////////+//7//v/+
/wAA/v///wIAAAAAAAAAAAD+//7//v/+//7//v/+//7//v/+//7//v8AAAAAAAAAAAAA
AAAAAAAAAAAAAAAAAAAAAAAAAAAAAP7//v/+//7//v/+//7//v8AAAAAAAAAAP7//v/+
//7//v/+//7//v/+//7//v/+//7//v/+//7//v/+//7//v/+//7//v/+/wAAAAAAAAAA
/v/+//7//v/+//7//v/+//7//v/+//7//v/+//7//v8AAAAAAAAAAP7//v/+//7/AAAA
AAAAAAACAAIAAgACAAAAAAAAAAAAAAAAAAAAAAAAAAAAAAAAAAAAAAAAAAAA/v/+//7/
/v/+//7//v/+//7//v/+//7//v/+//7//v/+//7//v/+//7//v/+//7//v/+//7//v/+
//7//v/8//7//v/////////+//7/AAAAAAAAAAD///7//v///wAAAAD///7//v//////
///////////+//7//P/8//z//P/8//z/+//7//z/+//7//v/+//7//3//v/+//7//v/+
/wAAAQADAAQABAAGAAYACAAIAAkACwAMAA4ADwAPAA8ADwAOAAkABQAEAAIAAQD///3/
/f/9//z/+v/6//r//P/8//v/+//7//z//P/+//3/+//9/wIA/v/6//L/7P/r/+v/5P/c
/9L/w/+r/47/eP9y/3T/cP9n/13/VP9D/zL/Lf83/0P/Tf9d/2v/d/+D/5P/ov+u/7f/
wv/N/9f/4f/m/+v/8P/3//r/+f/8/wEABgAIAAoACgAJAAoACwAMAAwADQAOABAAEAAQ
ABEAEQARABMAEwAUABQAFQAVABUAFQAUABUAFQAVABcAFwAYABgAGAAYABkAGQAbABwA
HAAcAB0AHQAfAB8AHwAfACAAIQAhACEAIQAjACUAJQAlACcAJQAlACUAJgAoACgAKgAq
ACsAKwAsACwALgAuAC8AMQAwADAAMAAxADQANAA0ADcAOAA5ADoAOgA8ADwAPgA/AEAA
QABBAEIAQgBEAEUARQBHAEgASQBMAEwATABMAEwASwBLAEsASwBLAEsASwBKAEoASgBJ
AEgARQBEAEMAQgBBAD8APwA9ADkANwA1ADIALwAuACwAKgAmACQAIgAgABwAGwAbABgA
GAAVABMAEQAQAA8ADgANAAwADAAMAAwACgAJAAkACQAGAAYABgAGAAgACAAHAAcABQAE
AAQABAAFAAUABQAFAAUABQAFAAYABgAGAAYABgAIAAkACQAIAAYABwAHAAcABwAHAAgA
CAAKAAoACgAKAAoACgAKAAoACAAIAAgABwAHAAcACAAIAAkACQAJAAkACAAIAAcABwAH
AAcABwAHAAcABgAGAAYACAAHAAcABwAHAAcABwAGAAQABAADAAMAAwADAAQABAABAAEA
AAAAAAIAAgABAAEAAgACAAEAAAAAAP///P/+////AAAAAP7//P/+//7//f/9//3//f/+
//7//P/8/////f/9//7//v/8//r/+P/7//v/+//6//r/+v/7//v/+//7//n/+f/6//r/
+//7//v/+f/6//r/+v/6//r/+f/5//v/+//6//n/+f/6//r/+f/3//f/9//3//j/+P/4
//j//P/8//n/9v/4//j/+P/4//j/9v/2//b/9//3//f/9v/4//r/+v/6//r/+f/4//j/
+v/8//3//f/+//7///////3//f/9//3/+//6//n/+P/0//L/8P/u/+v/6//q/+n/5//n
/+f/5//p/+r/6v/q/+r/6v/s/+3/7//w//D/8v/w//L/8v/z//T/9P/z//P/8//z//P/
8v/v/+3/7//w//H/8f/w//H/8//y//L/8v/y//T/9P/z//X/9f/0//T/9v/z//X/9//6
//7//v/6//T/7f/l/9z/2P/S/8v/w/+4/6r/nP+O/3z/bf9l/2r/e/+E/4H/d/9p/13/
X/9p/23/df+D/5L/nv+l/6j/s//B/83/1P/b/+L/5//q/+//8v/3//r//P/+//7///8C
AAMABAAEAAMABAAGAAYABgAHAAcABwAHAAcACAAIAAcABwAHAAcACAAJAAkACQALAAsA
DAAMAAoACgALAAsACwAMAAwADAALAAsADQANAA0ADQAOAA8ADQANAA0ADwAPAA8ADwAR
ABEAEQARABIAEgASABQAFAAVABUAFgAWABQAFAAVABcAGAAYABgAGQAaABoAGgAdABwA
HQAeAB4AIAAgACIAIwAjACIAIgAiACIAJAAlACUAJAAkACQAJgAmACYAJgAmACcAJwAn
ACcAJQAlACUAJAAkACQAIwAiACMAIgAhACAAGwAZABkAFwAXABUAEwAQABEAEAAOAAwA
DAAKAAgABgAEAAMAAwAAAAIA///9//v/+//7//v/+//6//r/+v/6//j/9//3//f/9v/2
//b/9v/2//b/9f/1//f/9v/2//b/9f/1//X/9f/3//f/9//4//j/+P/4//j/+P/5//n/
+P/6//v/+//7//n/+f/6//r//P/8//z//P/7//r/+f/4//r/+v/6//n/+f/5//r/+v/3
//f/9//3//r/+v/5//n/+f/5//n/+f/7//r/+v/6//z/+//7//v/+f/5//n/+P/6//r/
+f/5//n/+f/6//r/+v/7//v//P/+//7//f/9//7//v/9//z///////3/AAABAAIAAgAA
AAEABAAFAAUABAAFAAYACAAGAAQABAAHAAgACQALAAwADwAOAA0AEQAPAA8ADgAOABAA
EQARABEAEQAPAA8AEAARABEAEAAPAA0ADgAOAA4ADgAOAA0ADQAKAAkABwAFAAQABAAD
AAEA///////////7//r/+f/4//j/9v/1//T/9P/0//T/9P/y//L/8v/y//T/9P/0//T/
9P/0//T/9P/0//T/9P/0//T/9P/0//T/9P/0//T/9P/0//T/9P/0//L/8v/y//L/8v/y
//L/8v/w//D/8P/w//D/8P/w//D/8v/y//L/8v/w//D/8P/w//L/8v/y//L/8v/y//L/
8v/w//D/8P/w//L/8v/y//L/8v/y//L/8v/0//T/9P/0//L/8v/y//L/9P/0//T/9P/0
//T/9P/0//T/9P/0//T/9P/0//T/9P/0//T/9P/0//T/9P/0//T/9v/2//b/9v/0//T/
9P/0//T/9P/0//T/9P/0//T/9P/0//T/9P/0//b/9v/2//b/9P/0//T/9P/0//T/9P/0
//T/9P/0//T/9P/0//T/9P/0//T/9P/0//b/9v/0//T/9P/1//X/9f/0//T/9v/2//b/
9v/1//T/9P/1//b/9v/1//T/9P/1//X/9f/1//X/9f/0//T/9P/0//T/9P/0//b/9f/1
//T/8//z//P/8//1//f/+P/4//b/9v/2//j/+f/7//z//P8AAAAAAgACAAMABQAGAAYA
CAAJAAoACwAIAAEA+//5//r/+v/5//f/9//3//b/9v/2//b/+P/4//f/9//3//b/+v/4
//f/+f/7//z//P/4/+7/6v/p/+f/3P/U/8j/tf+b/4D/bv9s/2z/Zv9d/1X/SP8z/yT/
Kf85/0P/Tf9d/2v/d/+H/5f/pP+u/7f/wv/L/9X/3//m/+v/7v/z//r//f/+/wEAAgAC
AAQABgAHAAYABwAIAAgACQAKAAwADAAMAA0ADQANAA8ADwAQABAADwAPAA8ADwASABMA
EwATABMAEwAUABQAFgAWABcAFwAVABYAFgAWABcAFwAZABkAGQAZABoAGwAbABsAGwAd
AB0AHQAdAB8AIQAhACEAIgAiACIAJAAkACcAJwAoACgAKgAqACsALQAsACwALAAtADAA
MAAwADMANAA1ADYANgA6ADoAPAA9AD4APgA/AEAAQABCAEMAQwBEAEQARABGAEYARgBG
AEYASQBJAEkASQBLAEsASwBKAEgASABHAEYAQwBCAEEAQAA7ADkAOQA3ADUAMwAxAC4A
LAAqACcAJAAgAB4AHAAaABYAFQAVABIAEgAPAA0ACwAIAAcABgAFAAQABAAEAAQAAAD/
///////8//z//P/8//7//v/9//3/+//6//r/+v/8//3//v////7//f/8//z//v/+//7/
/v/9//3//P/6//z//f/9//3//////wAAAAD+//7//v/+//7//v/+//7/AAAAAAAA///9
//3//v/+////////////AAAAAP///////////////////v/+//7/AAD////////+//3/
/P/6//v//P/8//3//////wAAAAD9//3//P/8//z//P/7//v///8AAAAAAAD+//3/+v/8
//3//v/+//z//v8AAAAA///9//3//f/+//z/+v/6//3//////wAAAAD+//z/+v/9//3/
/f/8//z//f///wAAAQD8//n/+P/4//v//f/+////AQACAAIAAgACAAIAAQABAP/////+
//3//v8AAAEAAQADAAMAAwADAAEAAAD///7/AAAAAAEAAgACAAIAAgACAAIAAgACAAIA
BAAEAAQABAACAAIAAgACAAAAAAAAAAAAAQACAAMABAADAAIAAQAAAAEAAgADAAQABQAG
AAcACAAFAAQAAwACAAMABAAFAAYABAAEAAQABAAGAAYABgAGAAUABAADAAIAAwAEAAUA
BgAEAAQABAAEAAYABgAGAAYAAwACAAEAAAACAAIAAgACAAQABAAEAAQAAgACAAIAAgAC
AAIAAgACAAAAAAAAAAAAAAAAAAAAAAADAAQABQAGAAUABAADAAIAAwAEAAUABgADAAIA
AQAAAAIAAgACAAIAAQAAAP///v///wAAAQACAAIAAgACAAIABAAEAAQABAADAAIAAQAA
AAIAAgACAAIAAAAAAAAAAAD+//7//v/+/wAAAAAAAAAAAAAAAAAAAAAAAAAA/v/+//7/
/////////v/+/wAAAAD+//7//f/8////AQADAAQAAAD+//3//f///////////////v/+
//7//P/8//z//P//////AAAAAP3//f/9//3///8BAAIAAgADAAQABQAIAAYABwAHAAYA
BwAGAAcABgAGAAcABwAGAAMAAQD///3//f/5//b/9//4//r/+//7//z//f/9//7//f/8
//3//P/9//3//f/8//7/AAD9//3/AwAEAAIABAAIAAIA+//z/+j/4v/a/9H/yf++/7L/
ov+Q/3z/cf9t/27/ef+A/4H/e/9t/2P/af9x/3X/f/+N/5j/ov+t/7b/wf/L/9P/2v/j
/+r/7f/y//n//P///wIAAgAEAAYABwAIAAkACgAKAAoACgALAAoADAANAA0ADQAPAA8A
EAAQAA8ADwAPAA8ADgAPAA8ADwARABEAEgASABAAEAARABEAEwAUABQAFAAUABMAFAAT
ABUAFQAWABcAFwAXABcAGQAXABcAFwAZABsAGwAbABwAGwAaABsAGgAdAB0AHgAeAB4A
HgAfACEAIAAgACAAIQAiACIAIgAlACYAJwAoACgAKAAoACoAKwAuAC4ALwAwAC4AMAAx
ADEAMgAyADIANAA0ADQANAA0ADcANwA3ADcANwA3ADcANgA2ADYANQA0ADEAMAAvAC4A
LQArACsAKQAnACUAIwAgAB8AHgAcABoAGAAWABQAEgAPAA8AEAAOAA4ACwAJAAcABwAH
AAcABwAGAAYABgAGAAQAAwADAAMAAgACAAIAAgACAAIAAQABAAEAAAAAAAAAAQABAAEA
AQABAAEAAQACAAIAAgACAAIAAgADAAMAAgACAAMAAwADAAUABQAGAAYABAAEAAQABAAE
AAQABAAEAAYABgAGAAUAAwADAAQABAAFAAUABQAFAAUABAACAAEAAQABAAEAAQADAAIA
AgACAAIAAQABAAEAAQABAAEAAAAAAAAA/////wEAAQACAAIAAQABAAAAAAAAAAAA////
////AAAAAAAAAAD///z//v/9//7//v/8//z//v/+//3//f/9//3//v8AAP7//v8BAAAA
//////7//v/8//r//f/9//3//P/8//z//f/9//3//f/7//v//P/8//3//f/9//v//P/8
//z//v/+//3//f/9//3//P/7//3//v/+//3/+//7//v/+//8//z//P/8//7//v/9//z/
/P/8//z//P/8//z//P/8//z//P/8//z//P/8//z//P/6//r/+v/6//z//P/8//z//v/+
//7//v/8//z//P/8//7//v/+//7//P/8//z//P/6//r/+v/6//z//P/8//z//P/8//z/
/P/8//z//P/8//r/+v/6//r//P/8//z//P/8//z//P/8//z//P/8//z//P/8//z//P/6
//r/+v/6//r/+v/6//r/+//8//3//v/8//z//P/8//7//v/+//7//f/8//v/+v/6//r/
+v/6//z//P/8//z//P/8//z//P/6//r/+v/6//r/+v/6//r/+v/6//r/+v/8//z//P/8
//z//P/8//z/+v/6//r/+v/6//r/+v/6//r/+v/6//r//P/8//z//P/8//z//P/6//z/
/P/9//3/+//6//r//P/8//z//P/7//z//P/9//7//P/7//r/+v/7//v/+//7//v/+//6
//r//P/8//z//P/8//z/+//7//r/+f/5//n/+f/5//v//P/8//z//P/8//7///8BAAIA
AgAEAAQABgAIAAkACwAMAA4ADwAPAA8ADgAMAAYAAQABAAAAAAD///3//f/9//z/+//6
//n/+v/8//v/+//7//z//P/8//3//f/9/wAAAAD8//L/6v/t/+3/5v/e/9T/v/+j/4b/
cP9o/2r/av9h/1P/Rv8x/yD/If8v/z3/R/9X/2n/d/+F/5P/oP+s/7f/wv/P/9n/4f/o
/+//9P/3//7/AQAEAAUACAAKAAoACgANAA4ADwAQABAADwAQABIAEgASABMAEwATABUA
FQAWABYAFwAXABcAFwAWABcAFwAXABcAFwAYABgAGgAaABsAGwAbABwAHAAcABsAGwAd
AB0AHwAfACAAIQAfAB8AHwAhACMAIwAjACUAJQAlACUAJgAmACYAKAAoACoAKwAtAC4A
LgAuAC8AMQAyADIAMgAzADYANgA2ADkAOgA7ADwAPAA+AD4AQABBAEIAQgBDAEQARQBI
AEoASwBKAEoASgBMAE4ATgBOAE4ATgBNAEwASwBMAE0ATgBOAE4ATgBNAEwASwBKAEkA
SABDAEEAQQA/AD0AOwA5ADYANAAyAC8ALAAoACYAJAAiABwAGwAbABgAGAAVABMAEQAQ
AA8ADgANAAwADAAMAAwACAAHAAcABwAIAAgACAAIAAcABgAEAAMABQAEAAQABAADAAMA
AwADAAUABQAFAAYABAAEAAQABAAEAAUABQAEAAYABwAHAAcABQAFAAYABgAGAAYABgAG
AAYABgAGAAYACAAIAAgABwAFAAUABgAGAAYABwAIAAkACgAKAAkACQAHAAcABwAHAAUA
BAAEAAQABgAFAAUABQAFAAUABQAEAAIAAgABAAEAAwADAAQABAADAAMAAgACAAIAAgAB
AAEAAgACAAEAAAACAAEA/v8AAP//AAAAAP7//v8AAAAA///9//3//f/+//7//P/8////
/v/9//3//P/9//z/+/////3//f/8//z//P/9//3//f/9//v/+//8//3//f/8//v/+//8
//z//P/6//r/+f/5//v//P/8//z//P/8//r/+v/6//v//f/9//z//P/8//z//P/8//z/
/P/9////AQACAAIAAgACAAMAAwADAAEAAQABAAAA/P/6//j/9v/z//L/8f/v/+//7v/t
/+3/6//r/+v/7f/u/+7/7v/u/+7/8P/x//P/9P/0//b/9v/2//b/9//5//j/+P/5//n/
+f/5//j/8//x//P/9P/2//j/9//4//n/+P/4//j/+P/4//j/9//3//f/+P/4//b/9//5
//n//P8AAAIAAAD6/+//5f/e/9j/0v/N/8X/vP+u/6L/lP+C/3P/af9w/3//iP+F/3v/
bf9f/2H/af9v/3X/gf+Q/5z/o/+s/7f/w//N/9b/3f/k/+n/7v/z//b/+f/8/wAAAAAC
AAMABAAFAAYABgAFAAYACAAIAAYABwAHAAcACQAJAAoACgALAAsACwALAAsACwAKAAkA
CwALAAwADAAKAAoACwALAA0ADgAOAA4ADQANAA8ADwAPAA8AEAARAA8ADwAPABEADwAP
AA8AEQARABEAEQASABIAEgAUABQAEwATABQAFAAWABYAFwAZABkAGAAXABcAGAAYABgA
GwAcAB0AHgAeAB4AHgAgACEAJAAkACUAJgAkACYAJwAnACYAJgAmACgAKgAqACoAKgAr
ACsAKwArACoAKQAoACYAJgAmACUAJAAlACQAIwAiAB8AHQAdABsAGwAZABcAFAAVABQA
EgAQAA4ADAAKAAgABgAFAAUAAgAEAAEA///9//7//f/8//v/+P/4//j/+P/3//f/+P/5
//j/+P/4//j/+P/4//f/9//3//b/9v/2//f/9//3//f/9//3//f/+P/4//j/+P/4//b/
9//3//b/+P/5//n/+f/5//n/+v/6//r/+v/6//r/+P/4//j/+P/4//j/+P/3//n/+f/6
//r/9//3//f/9//4//j/9//3//n/+f/5//n/+f/4//j/+P/4//f/9//3//f/9//3//b/
9P/0//P/8//1//X/9v/2//X/9f/0//T/8v/y//H/8f/z//T/9P/0//T/8//w//L/8//0
//T/8v/w//L/8v/x//D/8f/y//T/8v/w//D/8//y//H/8f/w//L/8P/u//H/8f/x//D/
8P/w//H/8f/x//H/7//v//D/8P/x//H/8f/z//T/9P/0//T/9P/z//P/8//z//L/8f/x
//L/8v/x//H/8f/x//H/8v/y//L/8v/w//D/8f/w//D/8P/w//D/8P/w//D/8P/w//D/
8P/w//D/8P/w//D/8P/w//D/8P/w//D/8P/w/+7/7v/u/+7/7v/u/+7/7v/w//D/8P/w
/+7/7v/u/+7/8P/w//D/8P/w//D/8P/w/+7/7v/u/+7/8P/w//D/8P/u/+7/7v/u/+7/
7v/u/+7/7v/u/+7/7v/u/+7/7v/u/+7/7v/u/+7/7v/u/+7/7v/w//D/8P/w/+7/7v/u
/+7/7P/s/+z/7P/s/+z/7P/s/+7/7v/u/+7/7P/s/+z/7P/u/+7/7v/u/+z/7P/s/+z/
7P/s/w==
         </WaveFormData>
      </LeadData>
      <LeadData>
         <LeadByteCountTotal>10000</LeadByteCountTotal>
         <LeadTimeOffset>0</LeadTimeOffset>
         <LeadSampleCountTotal>5000</LeadSampleCountTotal>
         <LeadAmplitudeUnitsPerBit>4.88</LeadAmplitudeUnitsPerBit>
         <LeadAmplitudeUnits>��V</LeadAmplitudeUnits>
         <LeadHighLimit>2147483647</LeadHighLimit>
         <LeadLowLimit>268435456</LeadLowLimit>
         <LeadID>V2</LeadID>
         <LeadOffsetFirstSample>0</LeadOffsetFirstSample>
         <FirstSampleBaseline>0</FirstSampleBaseline>
         <LeadSampleSize>2</LeadSampleSize>
         <LeadOff>FALSE</LeadOff>
         <BaselineSway>FALSE</BaselineSway>
         <ExcessiveACNoise>FALSE</ExcessiveACNoise>
         <MuscleNoise>FALSE</MuscleNoise>
         <LeadDataCRC32>1748766363</LeadDataCRC32>
         <WaveFormData>
HAAcABwAHAAdAB4AHwAgACEAIgAjACQAJgAoACoALAAuADAAMgA0ADcAOAA5ADoAPgBA
AEIARABHAEoATQBQAFUAWABbAF4AYwBmAGkAbABwAHQAeAB8AIAAhACIAIwAkQCUAJcA
mgCfAKIApQCoAKwArgCwALIAswC0ALUAtgC2ALYAtgC2ALQAsgCwAK4AqgCmAKIAngCX
AJIAjQCIAIAAegB0AG4AZwBiAF0AWABQAEoARAA+ADcAMgAtACgAJAAgABwAGAATABAA
DQAKAAgABgAEAAIA/v/8//r/+P/3//b/9f/0//L/8v/y//L/8f/w/+//7v/u/+7/7v/u
/+7/7v/u/+7/7v/u/+7/7v/u/+7/7v/u//D/8P/w//D/8v/y//L/8v/0//T/9P/0//T/
9P/0//T/9v/2//b/9v/2//b/9v/2//j/+P/4//j/+P/4//j/+P/2//b/9v/2//b/9v/2
//b/9P/0//T/9P/y//L/8v/y//D/8P/w//D/7v/u/+7/7v/s/+z/7P/s/+z/7P/s/+z/
6v/q/+r/6v/o/+j/6P/o/+b/5v/m/+b/5v/m/+b/5v/k/+T/5P/k/+T/5P/k/+T/4v/i
/+L/4v/i/+L/4v/i/+D/4P/g/+D/4P/g/+D/4P/g/+D/4P/g/+D/4P/g/+D/3v/e/97/
3v/g/+D/4P/g/+D/4P/g/+D/3v/e/97/3v/e/97/3v/e/97/3v/e/97/3v/e/97/3v/c
/9z/3P/c/9z/3P/c/9z/3P/c/9z/3P/a/9r/2v/a/9z/3P/c/9z/3P/c/9z/3P/c/9z/
3P/c/9z/3P/c/9z/3P/c/9z/3P/c/9z/3P/c/9z/3P/c/9z/3P/c/9z/3P/c/9z/3P/c
/9z/3P/c/9z/2v/a/9r/2v/a/9r/2v/a/9r/2v/a/9r/3P/c/9z/3P/a/9r/2v/a/9z/
3P/c/9z/2v/a/9r/2v/a/9r/2v/a/9r/2v/a/9r/2P/Y/9j/2P/a/9r/2v/a/9j/2P/Y
/9j/2v/a/9r/2v/a/9r/2v/a/9r/2v/a/9r/2P/Y/9j/2P/Y/9j/2P/Y/9j/2P/Y/9j/
2P/Y/9j/2P/a/9r/2v/a/9r/2v/a/9r/2P/Y/9j/2P/a/9r/2v/a/9r/2v/a/9r/2v/a
/9r/2v/Z/9r/2v/Z/9v/2//b/9r/2v/a/9r/2v/a/9v/2//b/9v/2//b/9v/2//c/9z/
2//b/9z/3f/d/97/3v/d/9z/3v/d/93/3v/e/97/3v/e/97/3v/f/+H/4f/i/+L/5P/n
/+f/5//n/+r/6v/q/+r/6f/p/+f/5P/h/+D/4P/g/+D/3//f/93/3P/b/9v/2//Z/9n/
2f/Z/9v/2//Z/9n/2f/Z/9v/4v/t//r/CAAeAEYAewCwANcA6QDfAMMAqQCUAH4AaABI
ABcA0v93/xL/uP6R/p7+tP7F/tv+9f4Q/yr/Qv9Z/2v/e/+N/5v/qv+2/8L/y//S/9j/
3v/k/+f/6f/t//D/8v/y//T/9v/4//v/+//8//7//////wEAAgACAAMABAAEAAQABgAJ
AAkACQALAAwADAAOAA8ADwAQABAAEAATABQAFQAWABQAFgAXABgAGgAaABsAHAAcAB0A
HgAgACEAIgAjACMAJQAmACgAKQAtAC0AMAAzADQANAA3ADcAOgA8AD4AQABBAEQARgBI
AE0AUABTAFQAWABaAF4AYQBmAGgAbABvAHQAeAB8AH8AhQCJAI0AkQCVAJkAmwCfAKQA
pwCqAK0AsQC0ALYAuAC6AL0AvwDBAMMAwwDEAMQAwgDCAMAAvwC7ALgAtACxALAAqQCl
AKAAmACUAI4AiACBAHsAdgBwAGoAZQBfAFkAUwBNAEcAQQA9ADgAMwAuACkAJgAiAB4A
GgAXABUAEgAPAA0ADAAJAAcABQAFAAIABAACAAEAAAABAAAA/////wEAAQABAP///v/+
//7//v/////////+/wAAAAAAAAAAAAABAAEAAQADAAMAAgACAAQABAAEAAQABAADAAMA
BAAFAAcABwAIAAYABgAGAAYACAAIAAcABwAHAAcABwAIAAYABQAFAAUABQAFAAYABgAD
AAMAAwADAAUABAADAAIAAgACAAIAAQABAAEAAQABAAEAAAD//////v/9//3//f/7//r/
+f/4//r/+v/5//n/9//3//f/9f/1//X/9f/1//T/9P/z//P/8//y//L/8v/y//L/8v/y
//L/8v/x//H/8f/x//H/8f/x//H/8f/w//H/8f/x//H/7//v/+//7//v/+//7//v/+//
7//u/+7/7P/s/+r/6v/r/+z/7f/u/+//7//v/+//7f/t/+z/7P/s/+7/7//w/+//7v/t
/+z/7P/s/+z/7P/s/+z/7P/s/+z/7P/s/+z/7P/s/+z/7P/s/+z/7P/s/+z/7P/s/+z/
7P/s/+z/7P/q/+r/6v/q/+z/7P/s/+z/7P/s/+z/7P/s/+z/7P/s/+r/6v/q/+r/6v/q
/+r/6v/q/+r/6v/q/+r/6v/q/+r/6v/q/+r/6v/q/+r/6v/q/+j/6P/o/+j/6v/q/+r/
6v/o/+j/6P/o/+j/6P/o/+j/6v/q/+r/6v/o/+j/6P/o/+j/6P/o/+j/5v/m/+b/5v/k
/+T/5P/k/+T/5P/k/+T/5P/k/+T/5P/k/+T/5P/k/+T/5P/k/+T/4v/i/+L/4v/k/+T/
5P/k/+T/5P/k/+T/5P/k/+T/5P/k/+T/5P/k/+L/4v/i/+L/5P/k/+T/5P/k/+T/5P/k
/+T/5P/k/+T/4v/i/+L/4v/i/+P/5P/k/+H/4f/h/+H/4f/i/+P/5P/k/+T/5f/l/+T/
4//i/+H/4f/h/+L/4v/j/+P/5P/l/+P/5P/k/+P/5P/k/+P/4//j/+T/4//i/+T/5P/k
/+X/5f/l/+b/5v/q/+v/6//r/+n/6v/q/+r/7P/t/+3/6//r/+n/6f/q/+f/5v/k/+P/
3//e/93/3f/f/9//3//f/93/3f/d/93/3//f/9//3//i/+f/8P/6/wQAEgAlAEQAcQCp
ANkA8QDxAOAAwACeAH4AWwAuAPX/ov88/9f+mv6M/pv+sf7H/tr+8P4I/yP/Pf9R/1//
cf+E/5T/pP+1/8D/xv/M/9T/2f/d/+H/5v/o/+r/6v/s/+7/8f/x//T/9v/3//f/+f/6
//r/+//8//z//P/+/wEAAQABAAMAAwACAAMAAwAFAAYABgAGAAcACAAJAAoACAAKAAsA
DAAOAA4ADwAQABEAEQARABIAEwAUABUAFQAVABYAGAAZABsAGwAeACEAIgAiACUAJQAm
ACgAKgAsAC8AMgA0ADYANwA6AD0APgBCAEQASABLAFAAUgBWAFkAXgBiAGYAaQBtAHEA
dQB5AH0AgQCDAIcAigCNAJAAkwCZAJwAngCgAKIApQCnAKkAqwCrAKwArACsAKwAqgCp
AKkApgCiAJ8AngCXAJMAjgCKAIYAgAB6AHMAbQBoAGIAXABXAFEASwBFAD8AOQAzAC8A
KgAlACAAGwAYABQAEAAOAAsACQAGAAEA///+//v/+f/3//f/9P/y//D/7//u/+3/7P/r
/+v/6//r/+v/6f/o/+j/6P/o/+f/5//n/+b/6P/o/+j/6P/o/+n/6f/p/+v/6//q/+r/
7P/s/+z/7P/u/+3/7f/u/+//8f/x//L/8P/w//D/8P/y//L/8f/x//H/8f/x//L/8v/x
//H/8f/z//P/9P/0//H/8f/x//H/8//y//H/8P/u/+7/7v/t/+3/7f/t/+3/7f/s/+v/
6//q/+n/6f/p/+n/6P/n/+b/5v/m/+X/5f/j/+P/4//h/+H/4f/h/+H/4P/g/9//3//f
/97/3v/e/9z/3P/c/9z/3P/c/9v/2//b/9v/2//b/9v/2//b/9r/2f/Z/9n/2f/Z/9n/
2f/Z/9f/1//X/9f/2f/Z/9j/2P/Y/9j/1v/W/9b/1v/W/9b/1//X/9f/1//X/9f/1v/W
/9b/1P/V/9j/1v/W/9b/1v/W/9b/1v/W/9T/1P/U/9T/1P/U/9T/1P/W/9b/1v/W/9b/
1v/W/9b/1v/W/9b/1v/W/9b/1v/W/9T/1P/U/9T/1P/U/9T/1P/W/9b/1v/W/9T/1P/U
/9T/1v/W/9b/1v/W/9b/1v/W/9b/1v/W/9b/1P/U/9T/1P/W/9b/1v/W/9b/1v/W/9b/
1P/U/9T/1P/U/9T/1P/U/9b/1v/W/9b/1P/U/9T/1P/W/9b/1v/W/9T/1P/U/9T/1P/U
/9T/1P/W/9b/1v/W/9T/1P/U/9T/1v/W/9b/1v/W/9b/1v/W/9b/1v/W/9b/1P/U/9T/
1P/U/9T/1P/U/9L/0v/S/9L/1P/U/9T/1P/U/9T/1P/U/9L/0v/S/9L/1P/U/9T/1P/U
/9T/1P/U/9T/1P/U/9T/1P/U/9T/1f/W/9b/1f/V/9X/1f/U/9T/1P/U/9T/1P/V/9X/
1f/V/9X/1f/V/9X/1P/U/9P/0//W/9f/1//Y/9j/1//W/9b/1f/V/9b/2P/a/9r/2v/a
/9j/2f/b/9v/2v/a/9z/3f/f/9//3//g/+L/4v/i/+P/4f/f/9z/2f/Y/9j/2P/Y/9X/
1f/T/9L/z//P/8//z//R/9H/0f/R/9H/0f/T/9H/z//R/9r/4f/u//z/EAA4AHEApADN
AOcA4wDFAKsAlACAAGwATAAZAND/d/8U/7j+if6O/qb+uf7N/un+Av8c/zb/Tf9f/3H/
gf+P/6D/rP+2/7//xv/M/9L/1P/Z/93/4f/k/+b/6P/q/+r/7P/v/+//8v/0//X/9f/3
//j/+P/5//v//P/9/wAAAQABAAEAAwACAAIABAAFAAcACAAIAAgACwAMAA0ADgAMAA4A
DwAQABEAEgAUABYAGgAbABwAHgAdAB4AHwAfACAAIgAlACcAKQApACwALwAwADAAMwAz
ADgAOgA8AD4AQQBEAEYASABLAE4AUQBSAFYAWABcAF8AZgBoAGwAbwByAHYAegB9AIMA
hwCLAI8AkwCXAJkAnQCkAKcAqgCtALMAtgC4ALoAugC9AL8AwQDDAMMAxADEAMQAxADC
AMEAwQC+ALoAtwC2AK8AqwCmAJ4AmgCUAI4AiQCDAH4AeABuAGkAYwBdAFkAUwBNAEcA
QwA+ADkANAAtACoAJgAiACAAHQAbABgAFQATABIADwANAAsACwAIAAoACAAHAAYABQAE
AAMAAwADAAMAAwABAAIAAgACAAIAAwADAAMAAgAEAAQABAAEAAIAAwADAAMABQAFAAQA
BAAGAAYABgAGAAgABwAHAAgACAAJAAgACAAGAAYABgAGAAgACAAHAAcACAAHAAYABgAG
AAUABQAFAAUABQAGAAYABQAFAAUABQAFAAQAAwACAAIAAgACAAEAAwADAAMAAwABAAAA
//////7//f/9//3/+//6//n/+P/4//j/9//3//f/9//3//X/9f/1//X/9f/0//T/8//z
//X/9P/0//T/8v/y//L/8v/y//L/8f/x//H/8f/x//H/8f/x//H/8P/x//H/8f/x/+//
7//v/+//7//v/+//7//x//H/8P/w//D/8P/u/+7/8P/w//D/8P/v/+//7//v/+//7//u
/+7/8P/y/+//7v/u/+7/7v/u/+7/7v/u/+7/7v/u/+7/7v/u/+//8P/w/+//7//v/+//
7//w//H/8v/0//T/9f/1//f/9//3//f/9//3//j/+P/2//X/9f/1//L/8v/x/+//6//q
/+j/5//m/+j/6P/o/+b/5v/m/+f/6//r/+z/7P/r/+v/6v/p/+j/6P/n/+b/5P/l/+X/
4//j/+H/4f/i/+P/5P/k/+X/5P/k/+T/5f/n/+f/5//n/+f/5//n/+f/5//l/+f/6f/u
//X/AAAMABgAJgA9AGAAlQDVAAMBGQEXAQQB5ADCAJoAZwAoAN//gP8M/7H+kv6W/qH+
s/7L/uD+9v4S/y//Sf9b/2f/ef+Q/6T/sv/B/87/1P/a/+D/5//t//P/9v/2//j/+v/8
//7/AQABAAIABAAFAAUABQAGAAYABwAIAAgACAAKAAsACwALAA0ADgAOABAAEQARABIA
EgASABMAFAAVABYAFAAWABcAGAAYABgAGQAaABoAGwAcAB4AHQAeAB8AHwAhACIAJAAl
ACcAJwAqAC0ALAAsAC8ALwAyADQANgA4ADkAPAA+AEAAQwBGAEkASgBOAFAAVABXAFwA
XgBiAGUAagBuAHIAdQB3AHsAfwCDAIkAjQCPAJMAlgCZAJwAnwCjAKYAqACqAKwArwCx
ALMAswCzALQAtAC0ALQAsgCxALEArgCqAKcAogCbAJcAkgCMAIgAggB8AHMAbQBoAGIA
XABXAFEASwBFAD8AOQAzAC0AKAAjAB4AGwAYABQAEAAMAAkABwAEAAEA///+//v/+f/3
//f/9P/0//L/8f/w/+//7v/t/+3/6//r/+v/6f/p/+r/6//s/+v/6//r/+r/6//s/+3/
7v/s/+3/7f/t/+7/7//v//D/8f/y//P/9P/0//P/8//0//X/9//3//j/+P/4//j/+P/4
//j/9//3//v/+//7//z/+v/5//n/+f/7//v//P/8//v/+//7//v/+//6//n/+P/6//r/
+v/5//n/+f/5//n/+//6//n/+f/4//f/9//3//n/+P/3//b/9//4//j/+f/5//n/+f/3
//j/+f/6//v//P/8//v/+//7//r/+v/6//3//v///wAAAQACAAIAAwABAAEAAQABAAEA
AQABAAAAAQABAAEAAQABAAEAAQABAP////////////////7//v/7//r/9//2//X/9P/z
//L/8P/v/+7/7f/s/+v/6f/o/+j/5v/l/+T/5P/k/+T/5P/i/+L/4v/i/+T/5P/k/+T/
5P/k/+T/5P/k/+T/5P/k/+T/5P/k/+T/4v/i/+L/4v/k/+T/5P/k/+P/4v/h/+D/4P/g
/+D/4P/g/+D/4P/g/+D/4P/g/+D/4v/i/+L/4v/i/+L/4v/i/+L/4v/i/+L/4v/i/+L/
4v/i/+L/4v/i/+L/4v/i/+L/4v/i/+L/4v/k/+T/5P/k/+L/4v/i/+L/5P/k/+T/5P/k
/+T/5P/k/+T/5P/k/+T/5P/k/+T/5P/m/+b/5v/m/+T/5P/k/+T/5v/m/+b/5v/m/+b/
5v/m/+b/5v/m/+b/5v/m/+b/5v/m/+b/5v/m/+j/6P/o/+j/6P/o/+j/6P/o/+j/6P/o
/+j/6P/o/+j/6P/o/+j/6P/o/+j/6P/o/+j/6P/o/+j/6P/o/+j/6P/o/+j/6f/q/+r/
6f/p/+n/6//q/+r/6v/o/+j/6P/p/+n/6f/p/+n/6f/p/+n/6v/q/+n/6f/q/+v/6//s
/+z/6//q/+r/6f/r/+z/7v/u/+z/7P/s/+z/7//x//H/8v/y//T/9f/1//X/9f/2//b/
+P/4//n/+f/3//T/8f/w/+7/7v/u/+3/7f/r/+r/6f/p/+n/6f/p/+n/6f/p/+n/6//r
/+n/6f/t//T/AQAOAB4AOABoAJ0AzADvAPsA6QDLALMAngCIAHAASAAPAML/Zf8A/7D+
m/6u/sT+1f7t/gn/JP88/1b/bf9//4//n/+t/7z/yP/S/9n/4P/m/+r/8v/1//f/+f/8
//7/AAAAAAIABAAHAAcACAAKAAsACwAPABAAEAARABIAEgASABQAEwATABMAFQAWABYA
GAAZABkAGgAaABoAHQAeAB8AIAAgACIAIwAkACQAJAAlACYAKAApACoALAAtAC4ALwAv
AC8AMAAyADMANwA3ADoAPQA8ADwAPwA/AEQARgBIAEoATQBQAFIAVABXAFoAXQBeAGQA
ZgBqAG0AcgB0AHgAewCAAIQAiACLAI8AkwCXAJsAnwCjAKUAqQCuALEAtAC3ALsAvgDA
AMIAwgDFAMcAyQDJAMkAygDKAMoAygDIAMcAwwDAALwAuQC0AK0AqQCkAJwAmACSAIwA
hQB/AHoAdABqAGUAXwBZAFMATQBHAEEAPQA4ADMALgAoACQAHwAaABYAEwARAA4ACwAJ
AAgABQADAAEAAQD+//z/+v/5//j/9f/0//P/8//0//X/9v/1//H/8P/v/+7/8f/x//H/
8P/t/+z/6//q/+z/7f/t/+3/7//v/+7/7v/u/+7/7v/u/+z/6//r/+z/7P/t/+z/7P/q
/+r/6v/q/+r/6v/p/+n/6f/p/+n/6v/p/+f/5v/l/+P/4//k/+T/4//j/+P/4//h/+D/
3//e/+D/4P/g/9//4f/h/+H/4f/e/9z/2v/Z/9r/2f/Z/9n/2//a/9n/2P/V/9T/0v/R
/9H/0f/R/8//z//P/8//z//M/8z/y//L/8r/yP/H/8b/x//I/8n/yv/I/8j/x//H/8b/
xf/E/8P/xP/F/8b/xv/D/8H/v/+9/8D/wf/C/8P/wf/B/8H/wf+//7//vv++/77/vv+8
/7z/vP+8/7z/vP+7/7v/u/+7/7n/uf+4/7j/tv+y/7X/vP+7/7r/uf+4/7b/tv+2/7b/
tP+0/7T/tP+y/7L/sv+y/7L/sv+y/7L/s/+0/7X/tv+z/7L/sf+w/7L/sv+y/7L/s/+0
/7X/tv+z/7L/sf+w/7L/sv+y/7L/sv+y/7L/sv+w/7D/sP+w/67/rv+u/67/rP+s/6z/
rP+u/67/rv+u/7D/sP+w/7D/r/+u/63/rP+s/6z/rP+s/6z/rP+s/6z/rP+s/6z/rP+s
/6z/rP+s/6r/qv+q/6r/qv+q/6r/qv+r/6z/rf+u/6z/rP+s/6z/rv+u/67/rv+t/6z/
q/+q/6z/rP+s/6z/qv+q/6r/qv+r/6z/rf+u/6z/rP+s/6z/rf+u/6//sP+u/67/rv+u
/67/rv+u/67/rP+s/6z/rP+t/67/r/+w/67/rv+u/67/rv+u/67/rv+u/67/rv+u/7D/
sP+w/7D/sP+w/7H/sv+y/7H/sf+x/7L/sv+z/7T/sv+y/7L/s/+1/7X/tf+1/7X/tf+1
/7b/tP+z/7P/tP+2/7f/uf+6/7n/uP+4/7f/uf+6/7z/vP+9/77/v//A/7//wf/B/8L/
xP/G/8f/x//H/8f/yP/I/8X/xP/E/8P/v/+8/7n/uP+6/7r/uv+5/7r/uf+5/7n/t/+3
/7f/t/+4/7n/uv+7/7v/v/+7/7v/vf++/8P/zv/c/+j/9P8DACIATwCHALcA0wDXAMYA
pACAAGAAOQAKAMv/dP8I/6v+ev5w/nv+k/6p/rz+0P7o/gX/If81/0P/V/9q/3r/iv+Z
/6b/rv+0/7z/v//D/8n/zP/O/9L/1P/W/9j/2//b/97/4P/h/+H/4//k/+T/5f/o/+j/
6P/q/+3/7f/t/+//7v/u//D/8f/z//T/9P/0//T/9P/0//T/9P/2//f/+P/2//b/9//4
//r/+//8//7///8AAAEAAQABAAIABAAFAAcABwAKAA0ADgAOABEAEQAUABYAGAAaABkA
HAAeACAAIwAmACkAKgAsAC4AMgA1ADoAPABAAEMARgBKAE4AUQBXAFsAXwBjAGUAaQBr
AG8AdgB5AHwAfwCBAIQAhgCIAIsAjwCSAJUAlwCXAJgAmACYAJgAlgCVAJQAkgCPAI0A
igCDAH8AegB0AHAAagBkAF8AWQBUAE4ASABDAD0ANwAyAC0AKAAjAB0AGAATAA4ACwAI
AAQAAAD+//v/+f/2//H/7//u/+v/6f/n/+f/5P/k/+L/4f/g/9//3v/d/93/3f/d/93/
2//c/9z/3P/c/9v/2//b/9r/3P/c/9z/3P/c/93/3f/d/9//3//e/97/3//g/+H/4v/k
/+P/4//k/+X/5//n/+j/6P/o/+j/6P/q/+r/6f/p/+n/6f/p/+r/6//r/+z/7f/r/+v/
7P/s/+v/6//r/+v/7f/s/+v/6v/q/+r/6v/p/+n/6f/p/+n/6f/o/+f/5//k/+P/4//j
/+P/4v/h/+D/4P/g/9//3//f/9//3//d/93/3f/d/93/3P/c/9v/2//d/9z/3P/c/9r/
2v/a/9r/2v/a/9n/2f/Z/9n/2f/Z/9n/2f/Z/9j/2f/Z/9n/2f/X/9f/1//X/9f/1//X
/9f/1//X/9b/1v/W/9b/1P/U/9b/1v/W/9b/1//X/9f/1//V/9X/1P/U/9j/1v/V/9b/
1v/W/9b/1v/W/9b/1v/W/9b/1v/W/9b/1v/W/9b/1v/U/9T/1P/U/9b/1v/W/9b/1v/W
/9b/1v/W/9b/1v/W/9b/1v/W/9b/1v/W/9b/1v/W/9b/1v/W/9T/1P/U/9T/1P/U/9T/
1P/W/9b/1v/W/9T/1P/U/9T/1v/W/9b/1v/W/9b/1v/W/9b/1v/W/9b/2P/Y/9j/2P/Y
/9j/2P/Y/9j/2P/Y/9j/2v/a/9r/2v/a/9r/2v/a/9r/2v/a/9r/2v/a/9r/2v/c/9z/
3P/c/97/3v/e/97/3v/e/97/3v/g/+D/4P/g/+L/4v/i/+L/4v/i/+L/4v/k/+T/5P/k
/+T/5P/k/+T/5v/m/+b/5v/m/+b/5v/m/+j/6P/o/+j/6P/o/+j/6P/o/+j/6P/o/+r/
6v/q/+r/6v/q/+r/6//s/+z/6//r/+3/7f/s/+z/7P/s/+z/7P/t/+3/7f/t/+3/7f/t
/+3/7v/u/+3/7f/w//H/8f/y//L/8f/w//D/8f/x//L/9P/0//T/9P/0//T/9f/3//f/
+P/4//r/+//7//v/+//8//7//v/+/////f/7//j/9f/2//b/9v/2//P/8//x//D/7v/t
/+z/6//t/+3/7f/t/+//7//v/+3/7f/x//b/AQAQACAANgBmAJ8AzgDzAAUB9wDXAL8A
rACSAHgAVgArAOj/kf8s/9D+of6o/r7+0/7r/gf/JP8+/1b/bf9//5H/of+x/77/zP/W
/9//5v/s//L/9v/5//3/AQAGAAYABgAIAAoADAAPAA8AEgAUABUAFQAXABgAGAAZABwA
HAAcAB4AHwAfAB8AIQAiACIAJAAlACUAJgAmACYAJwAoACkAKgAqACwALQAuAC4ALgAv
ADAANAA1ADYAOAA5ADoAOwA7AD0APgBAAEEAQwBDAEYASQBIAEgASwBLAFAAUgBUAFYA
WQBcAF4AYABjAGYAaQBqAG4AcAB0AHcAfAB+AIIAhQCKAI4AkgCVAJcAmwCfAKMAqQCt
AK8AswC2ALkAvAC/AMUAyADKAMwAzADPANEA0wDXANcA2ADYANYA1gDUANMA0QDOAMoA
xwDEAL0AuQC0ALAArACmAKAAlwCRAIwAhgB8AHcAcQBrAGUAXwBZAFMATQBIAEMAPgA5
ADYAMgAuACoAJwAlACIAHQAbABoAFwAVABMAEwAQAA4ADAALAAoACwAKAAkACQAHAAcA
BwAFAAYABgAGAAYABQAFAAUABAAEAAQABAAEAAQABQAFAAUABQAFAAQABAAEAAQABAAE
AAQAAwADAAQABAAFAAQABAACAAIAAgACAAIAAgABAAEAAQABAAEAAgAAAP////////3/
/f/+//7//f/9//3//f/9//z/+//6//r/+v/6//n/+f/5//n/+f/7//r/+f/5//j/9//3
//f/9//2//X/9P/y//L/8f/x//H/8f/x/+//7//v/+//7//u/+7/7f/t/+3/7P/s/+z/
7P/s/+z/7P/q/+r/6f/p/+n/6f/p/+n/6f/p/+n/6P/n/+f/5//n/+X/5f/l/+X/5f/l
/+X/5f/l/+X/5P/k/+T/5P/m/+b/5v/m/+T/5P/k/+T/5P/k/+T/5P/j/+T/5P/j/+T/
5f/m/+b/5v/m/+b/5v/o/+n/6f/p/+v/6//r/+v/6f/q/+r/6f/o/+j/6P/n/+b/5P/h
/97/3P/b/9v/3P/d/9z/2//a/9r/2v/b/93/2//c/9z/3v/d/93/3f/d/9v/2v/Z/9j/
2f/Z/9f/1P/U/9T/1f/W/9j/1//X/9X/1f/V/9b/1//X/9f/1//X/9n/2f/Z/9n/2f/Z
/9v/3P/l//D//v8KABgALQBQAIMAwwDzAAcBBQH0ANwAugCQAFsAHgDX/3j/BP+p/oj+
jv6X/qf+v/7S/ub+Av8f/zf/S/9b/2//gv+U/6L/sf++/8b/zP/U/9n/3//j/+b/6P/q
/+7/7v/w//P/8//y//T/9f/1//f/+P/4//n//P/8//z//v/9//3//f////7//v8AAAEA
AwAEAAQABAADAAQABQAGAAgACgALAAwACgAKAAsADAAMAA0ADgAQAA8AEAARABEAEQAS
ABQAFQAXABcAGgAdABwAHAAfAB8AJAAmACgAKgArAC4AMAAyADMANgA5ADoAPgBAAEQA
RwBMAE4AUgBVAFgAXABgAGMAaQBtAHEAdQB5AH0AfwCDAIYAiQCMAI8AlQCYAJoAnACg
AKMApQCnAKgApwCnAKYApgCmAKQAowChAJ4AmgCXAJIAiwCHAIIAfgB6AHQAbgBnAGEA
XABWAEwARwBBADsANQAvACkAIwAhABwAFwASAA0ACgAGAAIA/v/7//n/9v/z//H/8P/t
/+v/6f/p/+b/5v/k/+P/4v/h/+D/3//f/93/3f/d/9v/2v/a/9r/2v/b/9v/2//a/9r/
2v/a/9r/2v/b/9v/2//d/93/3P/c/93/3v/f/+D/4P/f/9//4P/g/+H/4P/g/+L/4v/i
/+L/4v/i/+H/4f/h/+H/4f/i/+T/4//j/+P/4f/h/+L/4v/f/9//3//f/9//3v/d/9z/
3P/c/9z/2//Z/9n/2f/Z/9n/2P/X/9f/2P/X/9f/1//X/9b/1f/U/9T/1P/T/9P/0//T
/9P/0f/P/8//z//P/9D/0P/P/8//z//O/87/zv/M/8z/zP/M/87/zv/N/83/zf/N/83/
zf/L/8v/y//K/8v/y//L/8v/zf/N/83/zf/P/8//z//P/83/zf/M/8z/zv/O/8z/zP/M
/8z/zP/M/8v/y//L/8v/zf/N/8z/zP/M/8r/yf/K/8r/yv/K/8r/yv/K/8r/yv/K/8r/
yv/K/8r/yv/K/8r/yP/I/8j/yP/I/8j/yP/I/8j/yP/I/8j/yP/I/8j/yP/I/8j/yP/I
/8b/xv/G/8b/xv/G/8b/xv/G/8b/xv/G/8b/xv/G/8b/yP/I/8j/yP/G/8b/xv/G/8T/
xP/E/8T/xP/E/8T/xP/E/8T/xP/E/8T/xP/E/8T/xP/E/8T/xP/E/8T/xP/E/8T/xP/E
/8T/wv/C/8L/wv/C/8L/wv/C/8L/wv/C/8L/wv/C/8L/wv/C/8L/wv/C/8D/wP/A/8D/
wP/A/w==
         </WaveFormData>
      </LeadData>
      <LeadData>
         <LeadByteCountTotal>10000</LeadByteCountTotal>
         <LeadTimeOffset>0</LeadTimeOffset>
         <LeadSampleCountTotal>5000</LeadSampleCountTotal>
         <LeadAmplitudeUnitsPerBit>4.88</LeadAmplitudeUnitsPerBit>
         <LeadAmplitudeUnits>��V</LeadAmplitudeUnits>
         <LeadHighLimit>2147483647</LeadHighLimit>
         <LeadLowLimit>268435456</LeadLowLimit>
         <LeadID>V3</LeadID>
         <LeadOffsetFirstSample>0</LeadOffsetFirstSample>
         <FirstSampleBaseline>0</FirstSampleBaseline>
         <LeadSampleSize>2</LeadSampleSize>
         <LeadOff>FALSE</LeadOff>
         <BaselineSway>FALSE</BaselineSway>
         <ExcessiveACNoise>FALSE</ExcessiveACNoise>
         <MuscleNoise>FALSE</MuscleNoise>
         <LeadDataCRC32>3611501460</LeadDataCRC32>
         <WaveFormData>
DAAMAAwADAANAA4ADwAQABEAEgATABQAFwAYABkAGgAdAB4AHwAgACMAJAAlACYAKgAs
AC4AMAA0ADYAOAA6AD0AQABDAEYASwBOAFEAVABXAFoAXQBgAGYAagBuAHIAdwB6AH0A
gACDAIYAiQCMAJAAkgCUAJYAmQCaAJsAnACeAJ4AngCeAJsAmgCZAJgAlQCSAI8AjACI
AIQAgAB8AHUAcABrAGYAYABcAFgAVABNAEgAQwA+ADkANAAvACoAJgAiAB4AGgAVABIA
DwAMAAgABgAEAAIA/v/8//r/+P/1//T/8//y/+//7v/t/+z/6//q/+n/6P/m/+b/5v/m
/+b/5v/m/+b/5P/k/+T/5P/m/+b/5v/m/+f/6P/p/+r/7P/s/+z/7P/t/+7/7//w//L/
8v/y//L/9P/0//T/9P/0//T/9P/0//b/9v/2//b/+P/4//j/+P/2//b/9v/2//b/9v/2
//b/9P/0//T/9P/0//T/9P/0//L/8v/y//L/8f/w/+//7v/s/+z/7P/s/+z/7P/s/+z/
6v/q/+r/6v/o/+j/6P/o/+f/5v/l/+T/5P/k/+T/5P/i/+L/4v/i/+L/4v/i/+L/4v/i
/+L/4v/g/+D/4P/g/+D/4P/g/+D/4P/g/+D/4P/e/97/3v/e/97/3v/e/97/4P/g/+D/
4P/e/97/3v/e/97/3v/e/97/3v/e/97/3v/e/97/3v/e/97/3v/e/97/3v/e/97/3v/c
/9z/3P/c/9z/3P/c/9z/2v/a/9r/2v/a/9r/2v/a/9z/3P/c/9z/2v/a/9r/2v/c/9z/
3P/c/9z/3P/c/9z/2v/a/9r/2v/c/9z/3P/c/9r/2v/a/9r/3P/c/9z/3P/a/9r/2v/a
/9r/2v/a/9r/2v/a/9r/2v/a/9r/2v/a/9r/2v/a/9r/3P/c/9z/3P/a/9r/2v/a/9z/
3P/c/9z/2v/a/9r/2v/a/9r/2v/a/9r/2v/a/9r/2P/Y/9j/2P/a/9r/2v/a/9j/2P/Y
/9j/2P/Y/9j/2P/Y/9j/2P/Y/9r/2v/a/9r/2v/a/9r/2v/Y/9j/2P/Y/9r/2v/a/9r/
2v/a/9r/2v/a/9r/2v/a/9r/2v/a/9r/2v/a/9r/2v/c/9z/3P/c/9r/2v/a/9r/2//b
/9v/2//d/97/3v/e/9z/3P/c/9v/3f/d/93/3f/d/93/3f/d/9z/3P/c/9z/3v/e/97/
3v/e/97/3//f/+D/4P/f/97/3v/d/93/3f/f/+H/4f/h/+H/4f/j/+X/5v/m/+b/5v/p
/+n/6f/p/+v/6//r/+v/6f/q/+r/6f/m/+T/4//j/+X/5P/i/+H/3//e/93/3f/d/93/
3f/d/93/3f/c/97/4f/k/+v/9P8HACAAPgBjAJoA4wAyAXUBoQGiAY0BeQFiAUUBJAH5
AK4AQgDD/z//wv54/nb+jf6h/rf+0v7v/g3/Kv9C/1r/bv9//47/nP+q/7T/vf/D/8n/
z//V/9f/2//f/+D/4v/j/+f/6f/r/+3/7v/u/+//8v/z//L/8//0//X/+P/4//j/+v/8
//z//P/8//////8BAAIAAQABAAEAAwAFAAUABQAHAAUABQAGAAgACgAKAAoADAANAA4A
DwAQABEAEgASABIAFAAVABYAFwAZABoAGwAcAB0AHgAfACIAJAAmACYAKQArAC0ALwAw
ADUANwA5ADwAPgBAAEQARwBMAE8AUgBVAFgAXABfAGIAZwBqAG4AcgB2AHkAfgCBAIIA
hgCJAIwAjgCQAJMAlgCXAJkAmwCdAKAAoACiAKIAoACgAJ4AnQCaAJkAlgCTAJIAjwCL
AIcAggB+AHkAcwBwAGsAZQBhAFwAVgBRAEwASABDAD4AOgA4ADQAMQAsACkAJQAiAB4A
GgAYABUAEwATABAADwAMAAoACgAJAAkACAAHAAYABgAHAAYABAAEAAQABAAEAAEA//8A
AAIAAwADAAMAAgAAAAIAAgACAAIAAgACAAIABAAEAAUABAADAAMABQAFAAUAAwAEAAUA
BgAFAAYABgAHAAUABgAIAAkACQAJAAkACQAJAAkACgAKAAkACQAJAAkACAAIAAgACQAH
AAYABgAGAAgACAAHAAYABQAFAAUABQAFAAUABgAGAAYABQAFAAUAAwADAAIAAgACAAIA
AgABAAAA/////////f/9//3//f/9//3//f/8//r/+v/6//n/+//6//r/+//5//f/9//4
//b/9v/0//T/9v/2//b/9v/0//T/9P/0//X/9f/1//X/8//z//P/8//z//L/8v/y//T/
9P/0//T/8f/x//D/8P/y//L/8v/y//T/8//z//P/8//y//L/8v/x//H/8v/y//L/8v/y
//L/8v/y//L/8v/y//L/8v/y//H/8P/v/+7/8P/w//D/8P/y//L/8v/y//L/8v/y//L/
8f/w/+//7v/u/+7/7v/u//D/8P/w//D/8P/w//D/8P/w//D/8P/w/+7/7v/u/+7/8P/w
//D/8P/w//D/8P/w//D/8P/w//D/7v/u/+7/7v/u/+7/7v/u/+z/7P/s/+z/7v/u/+7/
7v/s/+z/7P/s/+7/7v/u/+7/7v/u/+7/7v/s/+z/7P/s/+z/7P/s/+z/7P/s/+z/7P/s
/+z/7P/s/+r/6v/q/+r/7P/s/+z/7P/q/+r/6v/q/+r/6v/q/+r/6v/q/+r/6v/q/+r/
6v/q/+r/6v/q/+r/6v/q/+r/6v/o/+j/6P/o/+j/6P/o/+j/6P/o/+j/6P/o/+j/6P/o
/+j/6P/o/+j/5v/n/+f/5//l/+X/5v/m/+b/5v/m/+b/5//n/+f/5//p/+n/6f/p/+f/
6P/o/+j/5v/m/+b/5v/m/+b/5v/n/+f/6P/o/+f/6P/o/+f/5//k/+X/5v/l/+f/5//n
/+n/6//s/+z/7P/s/+3/7f/t/+3/7f/t/+3/7f/t/+7/7v/u/+z/6//r/+r/6f/n/+T/
4f/h/+D/3//h/+H/4f/h/9//3//f/+D/4v/j/+L/4//q//X/BAAWAC8ATgBxAKAA4wAx
AXoBpwGpAZABbwFMAScB+AC6AF8A5f9c/9b+eP5f/nH+h/6c/rP+zf7o/gT/JP88/0v/
Xv90/4b/lv+n/7P/uf/B/8f/y//P/9X/2v/c/93/3//h/+P/5f/m/+j/6f/s/+3/7v/v
//D/8f/y//L/8v/0//j/+P/4//j/9//3//n/+v/7//v/+//9/////////wEA/////wAA
AgAEAAQABAAGAAYABgAGAAYACQAKAAoACgAMAA0ADgAPABEAEgATABQAFQAWABcAGgAa
ABwAHAAfAB8AIQAjACQAJwApACsALgAyADQAOAA7ADwAPwBCAEUASABMAE8AUgBXAFoA
XgBiAGQAZwBsAG8AcgB2AHkAfACAAIIAhQCIAIkAiwCNAI8AkgCSAJQAlACUAJQAkgCR
AJAAjwCMAIkAiACFAIEAfQB6AHYAcQBrAGgAYwBdAFkAVABOAEkARABAADsANgAyADEA
LAAoACIAIQAdABoAFgASABAADQALAAkABgAFAAIA///+//z/+//5//f/9f/0//P/8v/w
//D/8f/w/+//6//q/+r/6//r/+n/6f/o/+b/6P/o/+j/6P/q/+r/6v/s/+z/7f/s/+v/
6//t/+3/7f/t/+7/7//w//P/9P/0//X/8//0//b/9//3//f/9//3//n/+f/6//r/+//7
//v/+//6//r/+v/7//3//P/8//z//P/8//v/+v/5//n/+f/5//j/9//3//b/9v/1//X/
9f/z//P/8v/y//L/8v/y//H/8P/v/+//7//t/+3/7f/t/+n/6f/p/+j/6P/o/+j/5//n
/+b/5v/n/+n/5//n/+j/5//m/+P/4v/k/+T/5P/k/+L/4v/i/+L/4f/h/+H/4f/h/+H/
4f/h/+H/4P/g/+D/4v/i/+L/4v/h/+H/4P/g/+D/4P/g/+D/4P/f/9//3//f/97/3v/e
/+H/3//g/+T/4//i/+H/4P/g/+D/4P/g/+D/4P/g/+D/4P/g/+D/4P/g/+D/4P/g/+D/
4P/g/+D/4P/g/+D/4P/g/+D/4P/g/+D/4P/g/+D/3v/e/97/3v/g/+D/4P/g/97/3v/e
/97/4P/g/+D/4P/e/97/3v/e/+D/4P/g/+D/3v/e/97/3v/g/+D/4P/g/+D/4P/g/+D/
3v/e/97/3v/e/97/3v/e/+D/4P/g/+D/3//e/93/3P/d/97/3//g/97/3v/e/97/3v/e
/97/3v/e/97/3v/e/97/3v/e/97/4P/g/+D/4P/e/97/3v/e/+D/4P/g/+D/3v/e/97/
3v/e/97/3v/e/97/3v/e/97/3v/e/97/3v/e/97/3v/e/97/3v/e/97/4P/g/+D/4P/e
/97/3v/e/97/3v/e/9//3//f/9//3//i/+L/4v/i/+D/4P/f/9//3//f/9//3//h/+H/
4f/i/+L/4v/i/+L/4P/g/+D/4P/g/+H/4f/i/+L/4f/g/+D/3//f/9//4f/l/+X/5f/l
/+P/5f/n/+j/6P/o/+j/6f/r/+v/6//r/+3/7f/t/+3/7f/s/+r/5v/k/+P/4//j/+L/
4P/f/9//3P/b/9v/2//d/93/3f/d/93/3P/e/9//4v/p//b/AwAaADoAXwCUANsAKgFv
AZ8BqAGTAXsBZAFJASoB/QCyAEgAyf9J/8z+fP5w/of+m/6v/sr+6f4D/yL/PP9U/2r/
e/+I/5j/pv+w/7f/v//F/8n/zf/R/9X/2f/c/97/4f/h/+P/5f/n/+j/6v/r/+7/7//w
//H/8v/z//b/9v/2//j/+v/6//r/+v/5//n/+//8/////////wEAAwADAAMABQAFAAUA
BgAIAAgACAAIAAoACwAMAA0ADgAPABAAEAAQABQAFQAWABcAGQAaABsAHAAfACAAIQAk
ACYAKAAoACsALQAvADEAMgAzADUANwA6ADwAPgBCAEUASABLAE4AUQBUAFgAWwBeAGUA
aABsAHAAcABzAHgAewCAAIQAhwCKAI4AkACTAJYAlwCZAJsAnQCgAKAAogCiAKIAogCg
AJ8AngCdAJoAlwCVAJMAkACNAIoAhgCBAHsAeABzAG0AaQBmAGAAWwBWAFIATQBIAEQA
QQA8ADgAMgAvACsAKAAkACIAIAAdABsAGwAYABcAFAATABIAEAAPAA8ADQALAAoACQAI
AAYABgAIAAgACAAFAAIAAgADAAMAAwADAAIAAAABAAIAAwAEAAIAAgACAAQAAwAFAAUA
BQADAAUABQAFAAUABgAHAAgABgAGAAUABQADAAQABgAHAAUABQAFAAUAAwADAAQABAAF
AAUABQAFAAYABgAGAAcABwAGAAYABgAGAAYABQAEAAMAAwADAAMABQAFAAYABgACAAEA
AQABAAEAAQAAAAAAAAAAAAAA///+//3//f/9//3//f/9//3/+f/5//n/+P/4//j/+P/3
//n/+P/4//n/+f/3//f/+P/2//b/9P/0//b/9v/2//b/9P/0//T/9P/1//X/9f/1//P/
8//z//P/8//y//L/8v/0//T/9P/0//P/8//y//L/8v/y//L/8v/y//H/8f/x//H/8P/w
//D/8//z//L/8P/w//D/8P/w//D/8P/w//D/8P/x//H/8f/x//H/8v/y//L/8v/y//L/
8v/z//T/9f/2//f/+P/5//n/+v/6//r//P/8//z//P/6//r/+v/7//n/+P/2//P/8P/u
/+v/6f/n/+n/6//r/+r/6f/o/+n/6//s/+z/7P/r/+v/6v/p/+j/5//m/+X/4v/h/+H/
4P/g/97/3f/d/97/3//f/97/4P/h/+H/4f/j/+P/4//j/+P/4//j/+T/5P/j/+b/7f/2
/wEAEgAoAEMAYgCJAL4ABwFfAagByQHDAagBhQFgAS8B8ACaACsAo/8M/5D+YP5n/nf+
hf6c/rf+0f7s/gr/Kv8+/03/Yv96/47/nv+v/7v/w//H/83/0//Z/9//4v/k/+X/5//r
/+3/7//w/+7/7//y//P/9P/1//b/9//4//j/+P/6//r/+v/6//r/+//7//3//v//////
//8BAAEAAQABAAMAAwADAAQABgAGAAYABgAIAAcACAAJAAoACwAMAAwADAAQABEAEgAT
ABMAFAAVABYAGQAaABsAHgAeACAAIAAjACcAKQArACwALwAxADMANgA4ADoAPgBBAEQA
RwBKAE0AUgBWAFkAXABgAGIAZQBoAGsAbwB1AHkAfACAAIMAhgCKAIwAjwCSAJUAlwCZ
AJsAnACcAJ4AngCgAKAAngCdAJwAmwCYAJUAkgCPAIsAhwCEAIAAewB1AHAAawBlAGEA
XABWAFEATABHAEEAOwA2ADMALgAqACQAHwAbABgAFAAQAA4ACwAJAAUAAgABAP7/+f/4
//b/9f/1//P/8f/w/+3/7P/q/+r/6//q/+n/5f/j/+T/5v/n/+X/5f/k/+L/4//k/+X/
5v/m/+b/5v/o/+n/6//r/+v/7f/v/+//7//t/+7/7//w//P/9P/0//X/8//0//b/9//1
//X/9f/1//f/9//4//j/9//3//f/9//4//j/+P/5//v/+v/6//r/+P/4//f/9v/1//X/
9f/1//X/9f/2//b/9v/1//X/9f/1//X/9P/0//T/9P/0//P/8//z//T/9f/1//X/9f/1
//X/9f/1//T/9v/2//b/9f/1//T/9P/1//j/9//4//r//f/+//3//v/8//z//P/8//z/
/P/8//z//f/9//3//f/9//3//f/9//v/+v/6//r/+v/6//r/+v/2//X/8//y//H/8P/v
/+7/7P/r/+v/6//o/+b/5f/k/+P/4//i/+D/4P/g/+D/4P/g/+D/4P/g/+L/4v/i/+L/
4P/g/+D/4P/g/+D/4P/g/+L/4v/i/+L/4P/g/+D/4P/g/+D/4P/g/9//3v/d/9z/3v/e
/97/3v/c/9z/3P/c/9z/3P/c/9z/3v/e/97/3v/e/97/3v/e/97/3v/e/97/3v/e/97/
3v/e/97/3v/e/+D/4P/g/+D/4P/g/+D/4P/g/+D/4P/g/+D/4P/g/+D/4P/g/+D/4P/i
/+L/4v/i/+L/4v/i/+L/4P/g/+D/4P/i/+L/4v/i/+L/4v/i/+L/5P/k/+T/5P/i/+L/
4v/i/+T/5P/k/+T/5P/k/+T/5P/i/+L/4v/i/+T/5P/k/+T/5P/k/+T/5P/k/+T/5P/k
/+T/5P/k/+T/5P/k/+T/5P/k/+T/5P/k/+T/5P/k/+T/5P/k/+X/5f/l/+X/5f/m/+b/
5v/m/+b/5v/l/+X/5f/l/+X/5f/l/+X/5f/m/+b/5v/m/+b/5v/m/+b/5v/m/+f/5//o
/+j/5f/k/+T/4//l/+X/5//p/+n/6f/p/+n/6//t/+7/7v/w//D/8f/x//H/8f/x//H/
8//z//P/9P/y//H/7v/s/+v/6//r/+r/6P/n/+f/5v/l/+X/5f/l/+P/4//j/+P/6P/o
/+n/7v/3/wQAFwA0AFQAfwC6AAUBTgGNAa0BpgGPAXsBYgFFASAB6wCUACAAof8d/6z+
ev6E/pn+q/7B/uD+/f4b/zb/Uv9m/3j/i/+Y/6b/tP+8/8X/y//P/9X/2//f/+H/5f/m
/+j/6//r/+3/7//x//L/8v/z//b/9//4//n/+v/7//7//v/+/wAAAAAAAAAAAAADAAMA
BQAGAAcABwAHAAkACwALAAsADQALAAsADAAOABAAEAAQABIAEwAUABUAFgAXABgAGAAY
ABgAGQAaABsAHgAgACIAJAAjACQAJQAoACoALAAsAC8AMQAzADUANgA5ADsAPQBAAEQA
RgBKAE0AUABTAFYAWQBeAGIAZQBoAGsAbgByAHYAeAB7AIAAgwCGAIoAjQCQAJIAlACX
AJoAmwCdAJ8AoQCgAKAAogCiAKIAogCgAJ8AnACbAJgAlQCQAI0AiQCFAIAAfAB3AHEA
bgBpAGMAXwBaAFQATwBKAEcAQQA7ADYAMwAuACoAJAAhAB0AGgAWABQAEgAPAA0ACwAI
AAcABAACAAIAAQABAP7/+//4//b/9f/0//L/8v/1//b/9//1//H/8P/w/+//8P/x//H/
8P/u/+7/7v/u/+z/7P/s/+7/7f/v/+//7//t/+//7//v/+3/7v/v//D/7//w//D/8f/u
/+7/7//v/+//7//v/+//7//v//D/8P/w/+//7v/t/+z/7P/s/+3/7//u/+7/7v/t/+z/
6v/o/+n/6f/p/+n/6f/p/+r/6v/m/+X/5f/l/+X/5f/k/+T/5v/m/+b/5f/h/9//3v/d
/9//3//f/9//3f/d/93/3P/a/9r/2v/Z/9f/1v/W/9f/2f/X/9f/2P/W/9b/1P/U/9L/
0v/S/9L/1P/U/9T/1P/Q/8//zv/N/9D/0f/S/9P/0f/Q/9D/0P/Q/9D/0P/Q/9H/0f/Q
/9D/0P/Q/9D/0P/Q/8//z//P/9H/0P/Q/9D/zf/J/8r/zv/Q/9D/0P/Q/87/zv/O/87/
zP/M/8z/zP/M/8z/zP/M/8r/yv/K/8r/zf/O/8//0P/P/87/zf/M/87/zv/O/87/z//Q
/9H/0v/P/87/zf/M/8//0P/R/9L/0P/Q/9D/0P/Q/9D/0P/Q/87/zv/O/87/zv/O/87/
zv/O/87/zv/O/9D/0P/Q/9D/zv/O/87/zv/O/87/zv/O/87/zv/O/87/zv/O/87/zv/O
/87/zv/O/87/zv/O/87/zv/O/87/zv/Q/9D/0P/Q/9D/0P/Q/9D/0v/S/9L/0v/R/9D/
z//O/9D/0P/Q/9D/zv/O/87/zv/Q/9D/0P/Q/9D/0P/Q/9D/0f/S/9P/1P/S/9L/0v/S
/9D/0P/Q/9D/0P/Q/9D/0P/S/9L/0v/S/9D/0P/Q/9D/0P/Q/9D/0P/S/9L/0v/S/9L/
0v/T/9P/0f/R/9H/0v/S/9L/0v/S/9T/0//T/9P/0f/R/9H/0f/T/9P/1P/U/9T/1P/U
/9T/1P/U/9T/1P/X/9f/2P/Y/9f/1v/W/9X/1f/V/9f/2f/a/9v/3P/d/93/3//g/+D/
4f/i/+T/5f/l/+X/5f/l/+H/3//d/9z/2//Z/9X/0v/S/9P/1P/U/9P/0//U/9T/0f/R
/9H/0f/T/9P/0//T/9b/2P/V/9b/2//g/+n/+v8QACsASABnAJYA1wAnAXABmwGfAYgB
YwE+ARcB5gCkAEMAw/84/7j+av5b/mv+gf6W/q3+w/7e/vz+Gv8y/0X/WP9q/3r/jv+f
/6n/r/+3/7//w//F/8v/0P/S/9X/1//Z/9v/3f/e/9//4f/l/+f/6P/p/+r/6//s/+z/
7P/u//D/8P/w//D/8f/x//P/9P/1//X/9f/3//X/9f/1//f/+f/5//r//P/7//r/+f/6
//3//v///wAAAQACAAIAAgACAAMABAAFAAcACAAJAAoACwAMAA0AEAAQABIAEgAVABcA
GQAbABwAHwAhACMAJgAmACgALAAvADAAMwA2ADkAPgBCAEUASABLAE4AUgBWAFgAWwBg
AGMAZgBqAG0AcAB0AHYAeQB8AH8AgQCDAIUAhgCGAIgAiACKAIoAiACHAIgAhwCEAIEA
fgB7AHcAcwBwAGwAZwBhAF4AWQBTAE8ATABGAEEAPAA6ADUAMAAsACkAJAAgABoAFwAT
ABAADAAKAAgABQADAAEA/v/9//r/9//2//T/8//x/+//7f/s/+v/6v/o/+j/6f/o/+f/
4//h/+L/5P/l/+P/4//i/+D/4v/i/+L/4v/i/+L/4v/k/+X/5//n/+f/5//p/+n/6f/p
/+r/6//s/+3/7v/u/+//7//w//L/8//z//P/8//z//P/8//0//T/9//3//f/9//4//j/
+P/5//f/9v/2//b/9v/2//X/9P/1//X/9f/1//P/8//0//T/8P/v/+//7//t/+3/7P/s
/+z/7P/s/+v/6P/n/+f/5//n/+f/5//n/+P/4//j/+L/4v/i/+L/4f/j/+L/4v/j/+H/
3//f/+D/4P/g/97/3v/e/97/3v/e/9z/3P/c/9z/3f/d/93/3f/b/9v/2//b/9v/2v/a
/9r/2v/a/9r/2v/Z/9n/2P/Y/9j/2P/Y/9j/2v/Z/9n/2f/Z/9j/2P/Y/9v/2f/Y/9j/
1v/W/9b/1v/Y/9j/2P/Y/9b/1v/W/9b/1v/W/9b/1v/W/9b/1v/W/9b/1v/W/9b/1v/W
/9b/1v/W/9b/1v/W/9j/2P/Y/9j/1v/W/9b/1v/W/9b/1v/W/9b/1v/W/9b/1v/W/9b/
1v/Y/9j/2P/Y/9f/1v/V/9T/1v/W/9b/1v/W/9b/1v/W/9b/1v/W/9b/1//Y/9n/2v/Z
/9j/1//W/9b/1v/W/9b/1//Y/9n/2v/Y/9j/2P/Y/9r/2v/a/9r/2P/Y/9j/2P/a/9r/
2v/a/9r/2v/a/9r/3P/c/9z/3P/c/9z/3P/c/9z/3P/c/9z/3P/c/9z/3P/d/97/3//g
/97/3v/e/97/4P/g/+D/4P/e/97/3v/e/+D/4P/g/+D/4v/i/+L/4v/i/+L/4v/i/+T/
5P/k/+X/4//j/+P/4//k/+T/5P/k/+T/5P/j/+P/4//j/+P/4//l/+X/5f/m/+T/5P/k
/+T/5v/m/+b/5v/m/+f/5//o/+r/6f/o/+j/5f/l/+X/5//r/+v/6//r/+v/7f/v//D/
8P/w//D/8f/x//H/8f/x//P/8//z//P/8v/y//H/7v/u/+3/7f/t/+z/6v/p/+n/5//l
/+T/4//k/+X/5v/n/+n/6P/o/+v/7v/1/wAAEQAsAEwAcwCuAPcAQAGBAa0BsAGZAYcB
cgFTATABBQG+AFYA2/9Z/9r+iv5+/pX+qf6//t7+/f4Z/zT/UP9o/3z/jf+c/6r/tv/C
/8v/0f/V/9v/4f/j/+X/6//w//D/7//x//P/9f/3//j/+v/7//7///8CAAMABAAFAAYA
BgAGAAgADAAMAAwADAAPAA8AEQASABEAEQARABMAFQAVABUAFwAVABUAFgAYABgAGAAY
ABoAHAAeACAAIgAjACQAJAAkACQAJQAmACcAKQAqACsALAAtAC4ALwAyADYAOAA4ADsA
PQA/AEEAQgBFAEcASQBMAFAAUgBWAFkAXABfAGIAZQBmAGoAbQBwAHMAdgB6AH4AggCF
AIoAjQCOAJIAlQCYAJwAngChAKQApgCnAKgAqQCrAKwArwCwALAAsACuAK0ArgCtAKoA
pwCmAKMAnwCbAJgAlACPAIkAhAB/AHkAdQByAGwAZwBiAF4AWQBUAFAATwBKAEYAQAA9
ADkANgAyADAALgArACkAJwAkACMAIAAeAB4AHQAdABsAGQAXABYAFwAWABQAFAAVABQA
EwAPAA0ADgAQABEADwAPAA4ADAAMAAwADAAMAAwADAAMAA4ADgAPAA4ADQANAA8ADwAP
AA0ADgAPABAAEAAQAA8ADwAOAA4ADwAPAA8ADwAPAA8ADwAPABAAEAAPAA8ADwAPAAwA
DAAMAA0ADQAMAAwADAAMAAwACwAKAAsACwALAAsACwALAAwADAAMAAsACwALAAkACQAI
AAgABgAGAAYABQAGAAUABQAFAAMAAwADAAMAAwADAAMAAgACAAIAAgABAAEAAAAAAAEA
///9//3//v/+//7//P/8//r/+v/6//r//P/8//z//P/7//v/+//7//n/+f/5//n/+f/4
//j/+P/4//j/+P/4//f/+P/6//r/+v/6//j/+P/4//j/+f/5//n/+f/3//j/+P/4//r/
+v/6//n/+v/7//z//f///////////wIAAgACAAIAAgACAAIAAgACAAIAAwADAAAA/v/7
//j/9v/z//H/7//w//H/8P/v/+3/7f/v//H/9P/0//T/9P/0//P/8v/x//D/7//u/+3/
6//s/+z/6//p/+j/6P/p/+r/6v/p/+n/6v/q/+r/6//r/+v/6//r/+v/7f/u/+z/7f/w
//X//P8JABoAMgBPAGwAkQDGABEBaQGyAdEBzQG2AZsBdgFDAQABrABBALn/Hv+g/m7+
c/6D/pP+qP6//tn+9P4U/zL/SP9b/27/hP+Y/6j/uf/F/8v/0//b/9//5f/p/+z/8P/z
//P/9f/3//n/+v/6//v//v///wAAAQACAAMABAAEAAQABgAGAAYABgAGAAUABQAHAAgA
CwALAAsADQALAAsACwANAA0ADQAOABAADgAOAA4AEAARABIAEwAUABUAFgAWABYAFgAX
ABgAGQAbABwAHQAeAB8AIAAhACQAJgAoACgAKwArAC0ALwAwADMANQA3ADoAPAA+AEIA
RQBKAE0AUABTAFYAWgBdAGAAZQBoAGwAcAByAHUAegB9AIIAhgCJAIwAkACSAJUAmACb
AJ0AnwChAKIAogCkAKQApACkAKIAoQCiAKEAngCbAJYAkwCPAIsAigCGAIEAewB2AHEA
awBnAGIAXABXAFIATQBHAEEAPAA5ADQAMAAqACUAIQAeABoAFAASAA8ADQALAAgABwAE
AAEAAAD+//3/+//5//f/9v/z//L/8P/w//H/8P/v/+v/6v/q/+v/6//t/+3/7P/q/+r/
6v/q/+r/7P/s/+z/7v/v//H/8f/x//H/8//z//P/8f/y//P/9P/z//T/9P/1//f/+P/6
//v/+f/5//n/+f/5//n/+v/6//3//f/9//3//P/8//z//f/7//r/+v/6//r/+v/5//j/
9//3//f/9//1//X/9v/2//T/8//z//P/8//z//L/8v/w//D/8P/v/+7/7f/t/+3/6//r
/+v/6//p/+n/6f/o/+j/6P/o/+f/5//m/+b/5//n/+X/5f/m/+b/5v/k/+T/5v/m/+b/
5v/k/+T/5P/k/+X/5f/l/+X/5//n/+f/5//n/+b/5v/m/+b/5v/m/+b/5f/l/+T/5P/m
/+b/5v/m/+b/5f/l/+X/5f/k/+T/5P/j/+P/5P/k/+T/5P/k/+T/5P/k/+T/5P/i/+L/
4v/i/+L/4v/i/+L/4v/i/+L/4v/i/+L/4v/i/+L/4v/i/+L/4P/g/+D/4P/i/+L/4v/i
/+L/4v/i/+L/4v/i/+L/4v/g/+D/4P/g/+D/4P/g/+D/4v/i/+L/4v/i/+L/4v/i/+D/
4P/g/+D/4P/g/+D/4P/g/+D/4P/g/+L/4v/i/+L/4v/i/+L/4v/g/+D/4P/g/+D/4P/g
/+D/4P/g/+D/4P/i/+L/4v/i/+D/4P/g/+D/4P/g/+D/4P/g/+D/4P/g/+D/4P/g/+D/
4P/g/w==
         </WaveFormData>
      </LeadData>
      <LeadData>
         <LeadByteCountTotal>10000</LeadByteCountTotal>
         <LeadTimeOffset>0</LeadTimeOffset>
         <LeadSampleCountTotal>5000</LeadSampleCountTotal>
         <LeadAmplitudeUnitsPerBit>4.88</LeadAmplitudeUnitsPerBit>
         <LeadAmplitudeUnits>��V</LeadAmplitudeUnits>
         <LeadHighLimit>2147483647</LeadHighLimit>
         <LeadLowLimit>268435456</LeadLowLimit>
         <LeadID>V4</LeadID>
         <LeadOffsetFirstSample>0</LeadOffsetFirstSample>
         <FirstSampleBaseline>0</FirstSampleBaseline>
         <LeadSampleSize>2</LeadSampleSize>
         <LeadOff>FALSE</LeadOff>
         <BaselineSway>FALSE</BaselineSway>
         <ExcessiveACNoise>FALSE</ExcessiveACNoise>
         <MuscleNoise>FALSE</MuscleNoise>
         <LeadDataCRC32>4007802443</LeadDataCRC32>
         <WaveFormData>
/P/8//z//P/8//z//P/8//7//v/+//7/AAAAAAAAAAABAAIAAwAEAAYABgAGAAYACQAK
AAsADAANAA4ADwAQABIAFAAWABgAGgAcAB4AIAAjACQAJQAmACgAKgAsAC4AMgA0ADYA
OAA7ADwAPQA+AD8AQABBAEIAQwBEAEUARgBGAEYARgBGAEQARABEAEQAQwBCAEEAQAA9
ADwAOwA6ADYANAAyADAALgAuAC4ALgArACgAJQAiAB8AHgAdABwAGgAYABYAFAARABAA
DwAOAAwADAAMAAwACwAKAAkACAAFAAQAAwACAAAAAAAAAAAA///+//3//P/6//r/+v/6
//j/+P/4//j/+P/4//j/+P/6//r/+v/6//z//P/8//z//v/+//7//v///wAAAQACAAQA
BAAEAAQABgAGAAYABgAGAAYABgAGAAcACAAJAAoACgAKAAoACgAKAAoACgAKAAoACgAK
AAoACgAKAAoACgAIAAgACAAIAAYABgAGAAYABAAEAAQABAACAAIAAgACAAIAAgACAAIA
AAAAAAAAAAAAAAAAAAAAAP7//v/+//7//v/+//7//v/8//z//P/8//z//P/8//z//P/8
//z//P/6//r/+v/6//r/+v/6//r/+v/6//r/+v/6//r/+v/6//r/+v/6//r/+v/6//r/
+v/6//r/+v/6//r/+v/6//r/+v/6//r/+v/6//r/+v/6//r/+v/6//r/+v/6//r/+v/4
//j/+P/4//b/9v/2//b/9v/2//b/9v/2//b/9v/2//j/+P/4//j/9v/2//b/9v/2//b/
9v/2//b/9v/2//b/9v/2//b/9v/2//b/9v/2//b/9v/2//b/9v/2//b/9v/2//b/9v/2
//b/9v/2//b/9v/2//b/9v/0//T/9P/0//b/9v/2//b/9v/2//b/9v/2//b/9v/2//b/
9v/2//b/9v/2//b/9v/0//T/9P/0//T/9P/0//T/9P/0//T/9P/0//T/9P/0//T/9P/0
//T/9P/0//T/9P/0//T/9P/0//T/9P/0//T/9P/0//T/9P/0//T/9P/0//T/9P/0//T/
9v/2//b/9v/2//b/9v/2//b/9v/2//b/9v/2//b/9v/2//b/9v/2//b/9v/1//X/9v/2
//f/9//2//b/9v/3//f/9//3//f/9//3//f/9//1//X/9v/2//b/9v/2//b/+P/4//j/
9//3//f/+P/4//j/+P/4//j/+P/2//X/9f/3//j/+P/6//v//P/8//7///8AAAAAAAAA
AP///////wEAAQABAAIAAgACAAEA///9//z/+//7//v/+//5//j/9//2//X/9f/2//b/
9v/2//j/9v/3//n//v8EAA8AHgAxAEwAcACZAMcACAFUAZwBzQHjAdwBxgGeAW0BOwEB
AbMATwDq/4z/Ov/+/uf+6f70/v7+DP8f/zb/Tf9k/3n/if+Z/6b/sf+6/8X/zP/Q/9T/
2P/c/97/4P/k/+b/5v/o/+n/6v/s/+3/7f/t/+7/8P/x//H/8f/x//H/8f/y//P/9P/2
//b/9v/2//b/9v/2//f/9//3//f/9//3//j/+P/4//j/+P/5//n/+v/6//r/+v/6//r/
+v/6//r/+//8//z//f/9//3///////3//f/+/wIAAgADAAUAAwADAAMAAwADAAQABwAH
AAkACgALAAwADQAOAA8AEQATABUAGQAbABoAHAAfACEAHwAhACMAJgAoACkAKgAsAC4A
MAAyADUANQA1ADYAOAA5ADkAOgA7ADsAOwA7ADsAOgA5ADcANgA0ADEALwAuAC4ALgAu
ACoAKgAnACQAIgAfABwAGgAXABYAFQAVABQAEwAQAA4ADgAPAA4ACwAIAAgABwAHAAcA
BAADAAMAAwABAAIAAgABAP7//v///wAAAgAAAP7/+//8//3//v////3//f/9//v//f/+
////AQD+//z/+//6//n/+f/5//n/+f/6//r/+v/6//r/+v/7//z//f/+//7//P/7//v/
+//9//7///////7//v///wAA/v/+//7//v/+//7//v8AAAAAAAAAAAAA//////////8B
AAEAAQABAP/////+//7//P/8//z//P/9//7///8AAP7//v/9//z//P/7//v/+//7//r/
+v/6//r/+v/6//j/9//2//X/8//z//P/8//z//X/9f/1//P/9P/2//f/+P/1//L/8f/x
//D/8P/v/+3/8P/x//L/8//x//H/8f/x//L/8v/y//L/8v/y//L/8v/v/+3/7P/r/+z/
7f/v//D/7//t/+z/6//u/+//8f/y//L/7//x//L/9P/0//T/9P/t/+r/7//w//D/8P/w
//D/8f/y//P/9P/x//D/7//u/+7/7v/u/+7/8P/w//D/8P/w//D/8P/w//P/9P/1//b/
9P/y//D/7v/s/+z/7P/s/+7/7v/u/+7/7//w//H/8v/x//D/7//u//D/8P/w//D/8P/w
//D/8P/y//L/8v/y//D/8P/w//D/8v/y//L/8v/x//D/7//u//D/8P/w//D/8f/y//P/
9P/x//D/7//u/+//8P/x//L/8v/y//L/8v/y//L/8v/y//D/8P/w//D/8f/y//P/9P/z
//L/8f/w//L/8v/y//L/8v/y//L/8v/0//T/9P/0//P/8v/x//D/8//0//X/9v/2//b/
9v/2//b/9v/2//b/9v/2//b/9v/2//b/9v/2//j/+P/4//j/9//2//X/9P/2//b/9v/2
//f/+P/5//n/+P/2//X/9f/3//j/+P/4//v/+//7//v/+v/5//j/9//5//n/+f/6//r/
+v/6//r/+v/6//r/+v/3//f/9//4//r/+v/6//r/+//6//n/+f/2//f/9//2//r/+//8
//z/AAABAAIAAgAAAAAA////////////////AgACAAIAAQABAAEAAAD//wEAAQABAP//
/f/7//n/9//3//j/+P/4//r/+v/6//v//f/8//7/BQAOABsALgBGAGUAiwC2AOIAHgFn
Aa0B3AHiAc4BpwFzATkB/wC7AFwA8P+M/zj/+/7p/uz+8v74/gf/GP8p/zr/Uf9p/3n/
iv+b/6r/t//A/8b/zv/S/9b/2v/e/+L/5v/q/+r/7f/u//D/8f/x//H/8v/0//X/9f/1
//X/9f/3//j/+f/6//r/+v/6//r//P/8//z//f/9//3//f/9//3//v/+//7//v/+////
//8CAAIAAgACAAEAAAD///7///8BAAMABAAEAAMAAgADAAQAAwAEAAYACAAIAAkACwAJ
AAkACQAJAAkACgANAA0ADQAOAA8AEAATABQAFQAXABYAFwAaABsAHAAeACEAIwAlACcA
KQAsACwALQAuADAAMgA0ADYAOQA7ADsAPAA+AD0APQA+AD8AQQBBAEEAQQA/AD8APgA+
AD4AOwA5ADgAOQA4ADcAMgA0ADEALgAsACoAKAAnACUAIAAfAB8AHgAdABoAGAAYABkA
GAAVABIAEgARABEAEQAQAA8ADwAPAA0ADgAOAA0ACgAKAAsADAAKAAgABgADAAQABQAG
AAcABQAFAAUAAwACAAIAAgADAAMAAgACAAIAAQABAAEAAQABAAIAAgACAAQABAAEAAUA
BgAHAAgACAAIAAcABwAHAAkACgALAAsADAAMAA0ADgAOAA4ADgAOABAAEAAQABIAEgAS
ABIAEgATABMAEwATABUAFQAVABUAFQAVABQAFAASABIAEgASABIAEgASABIAEgASABEA
EAAQAA8ADwAPAA0ADAAMAAwADAAMAAwACgAKAAoACgAJAAcABwAHAAcABwAHAAcABQAF
AAYABgAGAAYABAAEAAUABAAEAAMAAQADAAMAAwADAAEAAQABAAEAAAAAAAAAAAAAAAAA
AAAAAAAA/////////////wAAAAACAAEAAQABAP////8AAAAAAAD9////AAD+//7//v/+
/////v///wIAAQAAAP///v/+//7//v/+//z//P/8//z//v/+//7//v/+//7//v/+//7/
/v/+//7//v/+//7//v/+//7//v/+//z//P/8//z//P/8//z//P/8//z//P/8//z//P/8
//z//P/8//z//P/8//z//P/8//z//P/8//z//P/8//z//P/8//z//P/8//z//P/8//z/
+v/6//r/+v/6//r/+v/6//z//P/8//z/+v/6//r/+v/6//r/+v/6//r/+v/6//r/+v/6
//r/+v/6//r/+v/6//r/+v/6//r/+v/6//r/+v/6//r/+v/6//z//P/8//z/+v/6//r/
+v/4//j/+P/4//j/+P/4//j/+v/6//r/+v/6//r/+v/6//r/+v/6//r/+v/6//r/+v/6
//r/+v/6//z/+//7//r/+v/7//v//P/6//r/+//7//v/+//7//v/+f/5//n/+f/7//z/
/P/8//r/+v/6//r//P/8//v/+//7//z//P/8//z//P/8//r/9v/1//X/9//6//r//P/9
//7//v8AAAEAAQAAAP///v/+////AAABAAEAAQACAAIAAgABAP/////8//v/+//7//v/
+f/4//f/9v/1//X/9v/0//T/9P/0//T/9f/3//z/AgAPAB4ALQBIAG4AkwDBAP4ARgGO
AcUB3wHYAcABnAFpATcB/wCzAE0A6P+S/0D/BP/p/un+8P76/gj/G/8w/0f/YP93/4n/
lf+i/6//uP+9/8T/zP/S/9T/1v/Y/9z/3v/g/+L/5P/l/+T/5v/n/+f/6P/q/+3/7//x
//H/8f/x//D/8P/w//D/8v/y//L/8v/w//D/8P/x//P/8//z//P/9f/2//b/9v/1//T/
9P/z//L/8v/y//L/9P/0//T/9P/2//f/+P/4//b/9f/0//X/9v/1//b/+P/4//j/+f/7
//v/+//7//v//f/+/wEAAQABAAIAAwAEAAUABgAHAAkACQAJAAsACwAKAAwADwARABIA
FQAYABwAHAAdAB4AIAAgACIAJAAnACkAKQAqACwAKwArACwALQAtAC0ALQAtAC0ALQAs
ACwALgArACkAKAAlACQAIwAeAB4AGwAYABYAFQAUABQAEwAOAA0ADQAMAAoACAAHAAgA
CQAIAAUAAgACAAEAAQABAP7//f/9//3//f/+//7//f/8//z//f/+/////v/9//v/+v/5
//j/9//5//n/+f/3//T/9P/0//X/9f/0//T/9P/0//X/9v/3//X/9v/2//b/9f/0//P/
8//2//f/+P/4//b/9f/1//X/9f/2//f/9//4//j/+f/6//j/+P/4//j/9v/2//b/+P/4
//j/+P/4//z//f/+/////f/7//n/9//4//n/+f/6//n/+P/3//b/+f/6//v//P/7//r/
+P/2//f/9//4//n/+P/2//X/9P/2//b/9v/0//X/9v/3//f/9P/z//L/8f/z//P/8//x
//H/8v/y//L/8v/w//D/8f/y//T/9f/1//L/8f/w/+//8f/x//H/8f/w//D/8P/w/+7/
7v/u/+7/7v/t/+3/7f/v/+//8P/w//L/8f/x//H/8//z//T/9P/w/+3/7//w/+//7v/t
/+z/8//0//H/7P/t/+7/7//w//L/8v/y//H/8//y//L/8//z//T/9P/0//f/9//3//f/
+P/5//r/+//8//3//v8AAP7//v/+//7/AQACAAMABAADAAMAAwAEAAMAAgABAAAA/f/6
//f/9f/z//X/9v/2//X/9f/1//T/9//5//v//P/5//j/9v/1//L/8f/w/+//7f/s/+v/
6f/o/+n/6f/p/+r/6//s/+v/7v/v//D/8f/x//L/8v/y//D/8P/w//H/9f/0//j/BwAW
ACUANgBQAHMAlQC+APQAPgGNAc0B5gHWAa4BfQFHAQcBwQBrAAYAoP8+//r+3/7j/uT+
4v7u/gP/Fv8h/zT/T/9l/3X/hv+X/6T/sf++/8j/zv/Q/9T/2P/c/+D/4v/k/+j/6//u
//D/8f/x/+//7v/u/+3/7v/v//D/8f/x//L/8//0//T/9P/0//T/9P/0//T/9f/3//f/
9//3//f/+P/4//j/+P/4//n/+f/4//j/+P/4//r/+v/6//r/+P/5//r/+v/9//3//f//
/////f/9//7/AAAAAAEAAwAFAAUABQAFAAUABgAJAAkACwAMAA0ADgANAA4ADwARABQA
FQAYABkAGgAcAB8AIQAfACEAIwAmACoAKwAsAC4AMgA0ADYAOQA5ADkAOgA8AD8APwBA
AEEAQwBDAEMAQwBFAEUARABEAEYAQwBBAEAAPwA+AD0AOAA5ADcANQA0ADIAMAAvAC0A
KgApACkAKAAjACAAHgAeAB0AHAAZABYAFAATABMAEwARAA8ADgANAAoACgAJAAcABQAE
AAQABAAEAAIAAAD9//v/+//7//v/+//7//v/+f/4//j/+P/5//f/9v/2//b/9//3//f/
9//3//j/+P/4//r/+v/6//v//v///wAAAAAAAP///////wEAAgADAAMABAAEAAUABgAG
AAYABgAGAAYABgAGAAgACAAIAAgACAALAAsACwALAAsACwALAAsACwALAAoACgAKAAoA
CgAKAAoACgAKAAoADAAMAAsACgAKAAkACQAJAAsACgAKAAoADAAMAAwACgAMAAwADAAL
AA0ADQANAA0ADQANAA0ACwALAAwADAAMAA4ADgAQABMAFAAWABcAFwAVABUAFQAVABUA
FQAVABUAFgAWABYAFgAWABYAFgAWABYAFQAVABUAEwATABQAFAARAA8ADgANAAoACQAJ
AAgABgADAAUABgADAAIAAQAAAP3//P/7//z/+v/6//r/+v/6//r/+v/6//r/+v/6//r/
+v/6//r/+v/8//z//P/8//r/+v/6//r/+v/6//r/+v/6//r/+v/6//j/+P/4//j/9v/2
//b/9v/0//T/9P/0//b/9v/2//b/+P/4//j/+P/4//j/+P/4//j/+P/4//j/9v/2//b/
9v/4//j/+P/4//j/+P/4//j/+P/4//j/+P/6//r/+v/6//j/+P/4//j/+v/6//r/+v/6
//r/+v/6//r/+v/6//r/+v/6//r/+v/6//r/+v/6//r/+v/6//r//P/8//z//P/8//z/
/P/8//z//P/8//z//P/8//z//P/8//z//P/8//7//v/+//7//v/+//7//v/8//z//P/8
//z//P/8//z//P/8//z//P/+//7//v/+//7//v/+//7//f/9//z//P/7//v//P/8//z/
/f/9//3//f/9//3//f/9//3//f/9//z//P/8//z//P/8//z//P/+//3//f/9//7//v/+
//7//P/8//r/+P/4//n//P/+//z//v///wAAAAACAAMABAAEAAQABAADAAUABQAFAAUA
BwAIAAgACAAHAAUABQAEAAEAAQABAAEA///+//3//P/7//v//P/8//r/+v/6//r/////
/wQADgAbACoAQQBgAIYArQDhACIBbAGsAdkB4wHYAbwBkAFbAScB6QCTACsAyv90/yj/
+v7t/vH++v4G/xb/K/9A/1X/bv+D/5P/of+s/7X/wP/J/9D/1P/Y/9z/4P/i/+T/5v/m
/+r/7P/t/+z/7v/v/+//7//w//L/8//1//X/9f/1//X/9v/3//j/+f/4//f/9v/3//j/
+f/7//n/+f/5//n/+f/6//r/+v/6//r/+//7//z//P/8//z//P/8//z//P/8//3//v/+
//3//f/9////AAD//wAAAgACAAIAAwAFAAcABwAHAAcABwAIAAsACwANAA4ADwAQABMA
FAAVABcAFgAXABoAGwAeACAAIwAlACUAJwApACwALgAvADAAMgA0ADYAOAA7ADsAOwA8
AD4APwA/AEAAQQBBAEEAQQBBAEEAQQBAAEAAPgA7ADkAOAA3ADYANQAwADAALQAqACgA
JgAkACMAIQAgAB8AHwAeABkAFgAUABQAEwASAA8ADAAMAAsACwALAAwACwALAAsACgAK
AAkABwAHAAgACgAMAAsACAAFAAEAAwADAAMAAwAFAAUABQADAAEAAAD/////AQAAAAAA
AAD9//3//f/9//3//v/+//7//P/8//z//f/+////AAAAAAIAAQABAAEAAAAAAAAA///8
//z//f/+/wAAAAAAAAAAAAAAAAAAAgAEAAQABAAEAAQAAwACAAEAAgADAAQABQACAAEA
///+/wAAAAAAAAAAAAAAAAAAAAACAAIAAQAAAP///f/8//v//P/8//3//v/7//r/+f/2
//j/+P/4//f/+f/5//n/+f/3//f/9//1//P/9P/0//T/8v/w//D/8f/z//T/9P/z//L/
8f/w/+//8P/x//L/8//x//D/7//u//D/8P/w//D/8P/v/+//7//u/+3/7f/s/+3/7f/u
/+//7f/t/+7/7v/s/+n/6//s/+3/7v/v//D/7//u/+//7P/t/+7/7//w/+//7v/t/+z/
7P/s/+z/7P/u/+7/7v/u/+z/6v/o/+b/6v/s/+7/8P/t/+z/6//q/+z/7P/s/+z/7v/u
/+7/7v/r/+r/6f/o/+v/7P/t/+7/7v/u/+7/7v/s/+z/7P/s/+z/7P/s/+z/7P/s/+z/
7P/r/+r/6f/o/+n/6v/r/+z/7P/s/+z/7P/s/+z/7P/s/+z/7P/s/+z/6v/q/+r/6v/s
/+z/7P/s/+3/7v/v//D/7f/s/+v/6v/t/+7/7//w/+3/7P/r/+r/6//s/+3/7v/t/+z/
6//q/+3/7v/v//D/7//u/+3/7P/q/+r/6v/q/+z/7P/s/+z/7v/u/+7/7v/u/+7/7v/u
/+z/7P/s/+z/7P/s/+z/7P/v//D/8f/y/+//7v/t/+z/6//q/+n/6P/q/+z/7v/w/+7/
7f/r/+r/6//r/+z/7P/s/+3/7f/t/+v/6//r/+v/7f/t/+3/7f/s/+z/7P/s/+z/7P/s
/+z/7f/t/+7/7//u/+7/7v/u/+//8P/v/+7/7f/t/+//8P/w//L/8//0//T/9v/3//j/
+f/6//v/+//9//3//f/9//j/9v/z//D/8f/v/+//7v/s/+v/6v/p/+v/7P/t/+7/7P/r
/+v/6v/s/+z/7P/s/+3/7//u//D/+f8EABEAJgA8AF0AgwCkANIAFAFhAaUBzgHSAbgB
iwFVARsB3wCZADoA0P9q/xj/5/7b/uD+6v7y/v3+DP8f/zD/Q/9d/3P/fP+F/5b/p/+0
/7r/vv/E/8z/zv/O/9L/1v/a/9z/3f/d/97/3v/d/+D/4v/l/+f/5//n/+f/5//n/+j/
6f/q/+7/7v/u/+7/7v/u/+7/7//t/+3/7f/t/+z/7P/r/+r/6//s/+7/7//u/+7/7v/u
//D/8P/w//D/8P/x//L/8v/1//X/9f/3//X/8//z//T/9P/0//X/9//5//n/+f/5//n/
+v/9//3//P/8//z//P///wAAAQADAAYABwAKAAsACQAKAAwADQAOABEAFAAYABkAGQAZ
ABoAHgAgACIAJQAnACcAKAAqACoAKQApACkAKwArACsAKwArACsAKgAqACwAKQAnACYA
JQAkACMAHgAgAB0AGgAYABQAEgARAA8ADAALAAsACgAJAAYABAAEAAUABAABAP7//v/9
//3//f/+//3//f/9//z//P/7//n/9v/2//f/+P/4//b/9P/x//H/8f/x//H/7//v/+//
7f/u/+7/7v/v/+//7v/u/+7/7f/t/+3/7f/t/+7/7v/u/+7/7v/u/+//8P/x//L/8v/0
//P/8//z//X/9v/3//f/9//4//r//P/8//z//P/8//z//P/8//7//v/+//7//v//////
////////////////AQABAAAAAAD+//7//v/+//7//v/+//7//f/8//r/+P/4//f/9//3
//f/9v/2//b/9P/0//T/8v/0//T/9P/z//H/8f/x//H/7//v/+//7f/v//D/8P/w//D/
7v/u/+//7f/u/+7/7f/v/+//7//v/+3/7f/t/+3/7v/u/+7/7v/t/+z/6//q/+r/6f/p
/+n/6f/p/+r/6v/q/+n/6f/p/+n/6f/q/+r/6f/n/+r/7P/r/+r/6f/o/+v/6v/p/+r/
6f/o/+f/5v/o/+j/6P/o/+j/6P/o/+j/6P/o/+j/6P/m/+b/5v/m/+j/6P/o/+j/6P/o
/+j/6P/o/+j/6P/o/+j/6P/o/+j/6P/o/+j/6P/m/+b/5v/m/+b/5v/m/+b/5v/m/+b/
5v/o/+j/6P/o/+b/5v/m/+b/5v/m/+b/5v/m/+b/5v/m/+b/5v/m/+b/5//o/+n/6v/p
/+j/5//m/+T/5P/k/+T/5f/m/+f/6P/o/+j/6P/o/+j/6P/o/+j/6P/o/+j/6P/m/+b/
5v/m/+j/6P/o/+j/6P/o/+j/6P/o/+j/6P/o/+j/6P/o/+j/5v/m/+b/5v/o/+j/6P/o
/+j/6P/o/+j/6P/o/+j/6P/o/+j/6P/o/+j/6P/o/+j/6P/o/+j/6P/o/+j/6P/o/+r/
6f/p/+j/6P/p/+n/6v/q/+r/6//r/+v/6//r/+v/6f/p/+n/6f/r/+z/7P/s/+v/6v/p
/+j/6v/q/+n/6f/q/+z/7f/u/+z/7P/s/+r/6P/n/+f/6f/s/+z/7v/v//D/8P/y//P/
9P/0//T/9P/z//P/8//z//X/9f/2//b/9P/z//H/8f/w/+//7//v//H/7//u/+3/6//p
/+j/6P/o/+j/6P/o/+z/6//r//D/9v8DABIAJQBCAGgAkwDDAAABRAGIAb0B1QHOAbgB
kAFZASMB6QCfAD0A2P+C/zL/8v7X/tn+4P7q/vr+Ef8m/z3/Vv9v/3//i/+W/6P/rv+3
/77/wP/E/8j/yv/M/87/0P/U/9b/1P/Z/9r/3P/d/93/3f/e/+D/4f/j/+P/4//j/+H/
4v/j/+T/5v/m/+b/5v/o/+j/6P/p/+j/5//m/+X/5v/o/+n/6v/p/+j/6P/n/+j/6P/o
/+j/6v/q/+r/6v/s/+3/7v/u/+3/7f/t/+//7//t/+3/7v/v/+7/7v/v//H/8f/x//H/
8//0//f/9//5//r/+//8//3//v///wEAAAABAAQABQAEAAYACQALAAsADQAPABIAFgAX
ABgAGgAcAB4AIAAjACIAIQAhACIAIQAhACIAIwAlACUAJQAlACcAJwAmACYAJgAjACEA
IAAfAB4AHQAYABgAFQASABAADwAOAA4ADQAJAAcABgAEAAIAAAD//wAAAQAAAP3/+v/8
//v/+//7//r/+f/5//n/+//8//z/+//7//z//v8AAAAA/v/8//n/+//7//v/+//7//v/
+//5//j/+P/4//n//P/8//3//v/7//v/+//7//n/+v/6//r/+P/4//j/+f/8//3//v/+
//3/+//6//n//P/+/wAAAQD9//z//P/8//7//v/+//7//v/+//7/AAAAAAAAAAAAAAEA
AQABAAEAAQABAAEAAQD//////v/+////AAABAAIAAgACAAIAAgAEAAQAAwACAAQAAwAD
AAMAAQAAAAAAAAADAAQABQAEAAEAAAD///3/AAABAAIAAwABAAEAAQD//wEAAgACAAIA
AAD+//7///8BAAIAAgABAP//////////AAABAAIAAwACAAIAAgACAAAAAAAAAAAAAAD/
//////8AAAEAAwAEAP7//v8CAAQABgAIAAUABAACAAEAAgACAAMAAwAGAAYABgAHAAkA
CQAJAAkACwALAAsACwAOAA8AEQASABIAEgASABIAFAAUABQAEwAVABUAFgAWABMAEgAR
ABAADQAKAAgABwAIAAgABwAIAAcACAAIAAoADQAOAA4ADgAMAAsACwALAAgABwAGAAYA
BQAEAAIA//8AAAAAAAABAAIAAwACAAIABAAEAAQABQAIAAgACAAIAAYABgAHAAcADgAU
ABsAJgA3AE4AZgCHAK8A2gAQAVIBnwHhAfwB7gHMAaEBawEnAd8AiQAiALr/Wv8U//X+
8/74/v7+Bv8X/yj/Of9O/2P/d/+J/5r/rf+8/8v/2v/i/+T/6P/w//T/9v/6//z/AAAC
AAEAAgAEAAUABQAHAAgACgALAAsACwALAAsACwAMAA0ADgAPAA4ADQAMAA4ADgAOAA8A
EQARABEAEQAPABAAEAAQABAAEAARABEAEAAQABAAEAASABIAEgASABAAEQASABIAEQAR
ABEAEwAVABMAEwAUABYAFgAXABkAGQAZABkAGQAbABwAHwAfAB8AIAAhACIAIQAiACMA
JQAoACkALAAtAC4AMAAzADUANQA3ADkAPAA+AD8AQABCAEYASABKAE0ATQBNAE4AUABT
AFMAVABVAFUAVQBVAFUAVwBXAFYAVgBXAFUAVABUAFMAUgBRAEwATQBLAEkASABGAEQA
QwBBADwAOwA7ADoANwA0ADIAMgAvAC4AKwAoACYAJQAlACUAIQAfAB4AHQAcABwAGwAZ
ABcAFgAWABYAFAASABAADQAPAA8ADwAPAA4ADQAMAAkACAAIAAgACQAJAAgACAAIAAcA
BwAHAAcABwAIAAgACAAJAAoACwANAAwADQAOAA4AEAAPAA8ADwAPABAAEQARABEAEgAU
ABYAFgAWABYAFgAWABYAFgAYABgAGAAYABgAFwAXABcAFwAXABcAFwAXABkAGQAYABgA
FgAWABYAFgAUABQAFAAUABQAFAATABIAEgARABEAEQARABAAEAAQABIAEgASABAAEAAQ
ABAADwANAA0ADQANAA0ADQANAAsACwAMAAwADAAMAAoACgALAAsADAAMAAsACQAJAAkA
CQALAAsACwALAAoACgAKAAoADAAMAAwADAAOAA0ADQANAAsACwAMAAwADAALAAsACwAL
AAsADAAMAAwACQALAAwADAAMAAwADAALAAoACQAKAAoACgAKAAoACgAKAAoACgAKAAoA
CgAKAAoACgAKAAoACgAKAAoACgAKAAoACgAKAAoACgAKAAoACAAIAAgACAAKAAoACgAK
AAgACAAIAAgACAAIAAgACAAIAAgACAAIAAgACAAIAAgACgAKAAoACgAIAAgACAAIAAgA
CAAIAAgACAAIAAgACAAIAAgACAAIAAoACgAKAAoACgAKAAoACgAKAAoACgAKAAgACAAI
AAgACAAIAAgACAAIAAgACAAIAAgACAAIAAgACAAIAAgACAAKAAoACgAKAAgACAAIAAgA
BgAGAA==
         </WaveFormData>
      </LeadData>
      <LeadData>
         <LeadByteCountTotal>10000</LeadByteCountTotal>
         <LeadTimeOffset>0</LeadTimeOffset>
         <LeadSampleCountTotal>5000</LeadSampleCountTotal>
         <LeadAmplitudeUnitsPerBit>4.88</LeadAmplitudeUnitsPerBit>
         <LeadAmplitudeUnits>��V</LeadAmplitudeUnits>
         <LeadHighLimit>2147483647</LeadHighLimit>
         <LeadLowLimit>268435456</LeadLowLimit>
         <LeadID>V5</LeadID>
         <LeadOffsetFirstSample>0</LeadOffsetFirstSample>
         <FirstSampleBaseline>0</FirstSampleBaseline>
         <LeadSampleSize>2</LeadSampleSize>
         <LeadOff>FALSE</LeadOff>
         <BaselineSway>FALSE</BaselineSway>
         <ExcessiveACNoise>FALSE</ExcessiveACNoise>
         <MuscleNoise>FALSE</MuscleNoise>
         <LeadDataCRC32>733387963</LeadDataCRC32>
         <WaveFormData>
5P/k/+T/5P/i/+L/4v/i/+L/4v/i/+L/5P/k/+T/5P/m/+b/5v/m/+b/5v/m/+b/5//o
/+n/6v/r/+z/7f/u/+//8P/x//L/9P/2//j/+v/8//z//P/8//7/AAACAAQABgAIAAoA
DAANAA4ADwAQABEAEgATABQAFgAWABYAFgAXABgAGQAaABoAGgAaABoAGQAYABcAFgAW
ABYAFgAWABMAEgARABAADgAOAA4ADgALAAoACQAIAAYABgAGAAYABQAEAAMAAgAAAAAA
AAAAAAIAAgACAAIAAQAAAP///v/9//z/+//6//n/+P/3//b/9P/0//T/9P/y//L/8v/y
//T/9P/0//T/9v/2//b/9v/2//b/9v/2//j/+P/4//j/+v/6//r/+v/7//z//f/+/wAA
AAAAAAAAAgACAAIAAgACAAIAAgACAAMABAAFAAYABgAGAAYABgAGAAYABgAGAAgACAAI
AAgABgAGAAYABgAEAAQABAAEAAQABAAEAAQAAgACAAIAAgACAAIAAgACAAAAAAAAAAAA
AAAAAAAAAAAAAAAAAAAAAP7//v/+//7//v/+//7//v/+//7//v/+//7//v/+//7//v/+
//7//v/8//z//P/8//z//P/8//z//P/8//z//P/+//7//v/+//7//v/+//7//v/+//7/
/v/+//7//v/+//7//v/+//7//v/+//7//v/+//7//v/+//7//v/+//7/AAAAAAAAAAD+
//7//v/+//7//v/+//7//P/8//z//P/+//7//v/+/wAAAAAAAAAA/v/+//7//v8AAAAA
AAAAAAAAAAAAAAAAAAAAAAAAAAACAAIAAgACAAIAAgACAAIAAAAAAAAAAAAAAAAAAAAA
AAAAAAAAAAAAAAAAAAAAAAAAAAAAAAAAAAIAAgACAAIAAgACAAIAAgACAAIAAgACAAIA
AgACAAIAAgACAAIAAgAAAAAAAAAAAAAAAAAAAAAAAAAAAAAAAAAAAAAAAAAAAAAAAAAA
AAAAAAAAAAAAAAAAAAAAAAAAAAAAAAAAAAAAAAAAAAAAAAAAAAAAAAAAAAIAAgACAAIA
AgACAAIAAgACAAIAAgACAAIAAgACAAIAAgACAAIAAgAEAAQABAAEAAMAAwAEAAQABAAE
AAMAAwADAAMABAAEAAQABAAEAAMAAwADAAMAAwADAAQABAAEAAQABAAEAAMABAAEAAUA
BwAGAAYABgAGAAgACAAIAAgABQAEAAQABQAHAAkACwALAAsACwANAA8ADQAOAA4ADgAO
AA4ADAAMAA0ADgAPABAADwAPAA8ADQALAAsACgAKAAoACgAKAAkACAAHAAYABgAGAAYA
BgAGAAcABwAGAAcADAATABsAJwA3AFEAdwCeAMkABwFRAZgB0AHzAQAC+gHdAasBcwE8
AfsAoABEAPX/r/94/1r/UP9S/1b/W/9q/3v/iv+c/6z/uf/C/8r/0f/Y/97/4//n/+v/
7P/u//H/8//z//b/9v/3//j/+P/6//v/+//7//v//f////3//f/9//z//v//////////
/wAAAAAAAP/////////////////////+//7////////////////////////////+//7/
/v////////8AAAAAAAAAAAAAAAD+//7//v/+//7/AAABAAEAAQABAAEAAAABAAEABAAE
AAYABgAGAAcACAAIAAoACwAOAA4ADwAQAA4ADgAQABEAEgATABUAFgAXABgAGgAbAB0A
HQAfACAAHwAfAB0AHwAhACMAJAAlACUAJQAlACQAIQAgACAAHwAeAB0AGwAbAB0AHQAd
ABwAGQAYABYAEwASABIAEQARAA8ADwANAAsADAAMAA0ADwANAA0ADAALAAoACgALAAsA
CQAHAAcACAAJAAkACQAJAAgABwAHAAgACwALAAsACwAMAAwADAANAAsACwAKAAoACQAJ
AAkACQAJAAgABwAFAAUACAAFAAQABAAEAAIAAgACAAMAAwADAAMABQAFAAcABwAGAAMA
AQACAAQABQAGAAQABAAEAAYABQAFAAMAAwAFAAYABwAKAAoACQAIAAUABQAFAAYABgAE
AAUABgAGAAkABwAGAAcABwAGAAUABAAGAAcACgAMAAoACQAHAAQAAwADAAYACAAHAAYA
BQADAAQAAgAAAP7//v///wAAAwACAAEA///9//7///8AAAEAAwADAAMAAwABAAAA////
//3//P/7//n/+v/7//3/AgACAAAA/v/6//z/+//8//7//f/8//z/+//4//f/+P/5//n/
+P/5//v/+f/7//v/+f/5//n/+v/7//r/9//6//7//f/8//v/+v/2//X/9v/6//r/+v/6
//r//P/8//z//P/7//r/+f/4//b/9v/2//b/9v/2//b/9v/4//j/+P/4//n/+v/7//z/
+v/4//b/9P/z//L/8f/w//P/9P/1//b/+P/4//j/+P/2//b/9v/2//T/9P/0//T/8v/y
//L/8v/z//T/9f/2//T/9P/0//T/9P/0//T/9P/z//L/8f/w//D/8P/w//D/8f/y//P/
9P/z//L/8f/w//D/8P/w//D/8v/y//L/8v/x//D/7//u/+7/7v/u/+7/7v/u/+7/7v/r
/+r/6f/o/+b/5v/m/+b/6P/o/+j/6P/l/+T/4//i/+L/4v/i/+L/5P/k/+T/5P/l/+b/
5//o/+X/5P/j/+L/4v/i/+L/4v/g/+D/4P/g/+D/4P/g/+D/3v/e/97/3v/g/+D/4P/g
/+D/4f/h/+L/4P/g/+D/3//f/9//3//g/+D/4P/g/+D/3//f/9//3//h/+H/4v/i/+H/
4P/f/97/3//f/97/3v/d/97/3v/e/+H/4v/j/+T/5f/j/+P/5P/j/+H/4f/h/+L/4//k
/+f/6f/p/+r/6v/q/+r/6v/o/+r/6v/q/+r/7P/r/+v/6//r/+v/6//q/+r/6v/q/+r/
5//m/+X/5P/m/+b/5v/m/+j/6f/p/+r/6//s/+3/8f/5/wUAFwAtAEwAdQChANMAEgFe
AacB2gHwAesBzwGdAVoBFQHQAHoAFwC//3j/RP8s/yT/Iv8l/y7/O/9I/1T/aP97/4j/
kv+f/6r/sv+5/7//w//G/8r/zf/P/9H/1v/Y/9f/2P/Y/9r/2//b/93/3f/f/+H/4//j
/+P/4v/k/+X/5f/l/+X/5v/m/+b/5//n/+f/5//n/+f/5//n/+j/6P/p/+n/6f/p/+n/
6f/r/+v/6//r/+j/6P/o/+n/6//r/+z/7P/s/+z/7P/s/+7/7v/u/+7/8P/y//P/8//x
//H/8f/w//H/8f/0//T/9P/0//T/9f/4//j/+v/7//r/+v/7//z//v/+/wAAAQACAAMA
BQAGAAcACAAKAAsADQANAA8AEAATABMAEQATABMAFQAWABcAFwAXABcAFgAXABYAFgAV
ABQAEwARABEAEQARABEAEAARABAADgALAAoACgAJAAkABwAHAAUAAwACAAIAAwAFAAUA
BQAEAAMAAgACAAMAAwACAAEAAgAEAAUABQAFAAUABgAFAAUABgAFAAUABQAFAAQABAAE
AAUABQAFAAQABAADAAMAAwADAAMAAgABAP//AQAEAAEAAAABAAIAAQACAAIAAwADAAMA
AwAFAAUABwAIAAgABgAFAAgACgALAAwADAAMAAwADgAPAA8ADQANAA8AEAARABQAFgAV
ABQAEQATABMAFAAUABQAFQAWABYAFwAVABQAFQAUABQAFAAUABMAEwAVABYAFQAVABQA
EgAPAA8AEgAUABMAEgARAA8ADwAOAA0ADAAMAA0ADgARABAADwANAAsACwALAAsACwAL
AAsACwALAAoACgAKAAsACwAKAAkABwAHAAcACAAMAA0ADAALAAgACQAHAAcACAAIAAgA
CQAJAAUABQAHAAkACAAGAAYABwAFAAkACwALAAgABwAHAAcABgADAAYACgALAAoACQAI
AAgABwAIAAoACAAIAAgACAAIAAgACAAIAAYABgAGAAYABgAGAAYABgAGAAYABgAGAAYA
BgAGAAYABgAGAAYABgAIAAgACAAIAAYABgAGAAYABgAGAAYABgAGAAYABgAGAAYABgAG
AAYACAAIAAgACAAGAAYABgAGAAYABgAGAAYABgAGAAYABgAGAAYABgAGAAYABgAGAAYA
BAAEAAQABAAEAAQABAAEAAYABgAGAAYABAAEAAQABAAGAAYABgAGAAYABgAGAAYABAAE
AAQABAAGAAYABgAGAAQABAAEAAQABAAEAAQABAAEAAQABAAEAAUABgAHAAgABgAGAAYA
BgAGAAYABgAGAAYABgAGAAYABgAGAAYABgAGAAYABgAGAAYABgAGAAYABgAGAAYABgAG
AAYABgAHAAcACAAIAAgACAAHAAcABwAHAAgACAAIAAgACAAHAAcABQAFAAUABQAGAAYA
BgAGAAYABgAFAAUABgAGAAcACAAGAAYABgAGAAYABgAGAAMAAgACAAMAAwAHAAkACQAJ
AAkACwANAA0ADAAMAAwADAAOAAwADAAMAAwADAAMAAsADQANAAsACwAJAAgACAAIAAYA
BgAFAAQAAwACAAIAAgAAAAAAAAABAAEAAgAFAAgADQAXACMAMQBJAG0AlAC/APkAQQGG
AcIB6QH0Ae4B0wGlAW8BNgH1AJoAPgDz/7H/ev9W/0r/Sv9O/1X/Yv9x/4L/lP+m/7P/
uv/C/8n/0P/U/9n/3//l/+b/5v/n/+v/6//s/+7/7//u//D/8v/z//P/9f/1//f/+f/5
//n/+f/4//b/9//3//f/+f/6//r/+v/4//f/9v/1//f/9//3//f/9//4//r/+//6//n/
+P/3//f/9//3//f/9v/2//b/9//3//f/+P/4//b/9v/2//b/+P/4//j/+P/4//r/+//7
//n/+f/5//j/9//3//r/+v/6//r/+v/7//z//P/+///////+//7//v/+//7/AAABAAMA
BQAIAAoACgAKAAsACwANAA0ADwAQABMAEwARABMAEQATABQAFQATABMAEwASABEAEAAQ
AA8ADgANAAsACwAJAAkACQAIAAcABgAEAAEAAAACAAMABQACAAEA/v/7//v//P/+/wEA
AAD///3/+//8//z//f/9//3/+//7//z//f/9//3//f/9//3//v8AAAEAAQABAAEAAQAA
AP///////////v/+//z/+//6//n/+v/6//r/+f/7//7/+//6//r/+v/4//j/9v/3//f/
9//5//v/+//9//3//P/5//f/9//4//j/+P/5//r/+//+//z/+//4//f/9f/2//f/+v/8
//v/+v/3//r/+//9//7/+//7//v/+v/8//n/9//3//j/+P/4//j/+P/5//z//v/8//v/
+f/2//X/9f/4//r/+f/2//P/7//w//D/8P/w//L/8//0//f/9f/z//D/7f/s/+3/7v/v
/+//7//v/+//8P/w//D/8f/w//D/8P/v/+3/7f/u//L/8f/w/+//7P/t/+v/6//s/+z/
7P/t/+3/6f/p/+v/7f/t/+z/7f/v/+7/8f/y//H/7v/t/+3/7f/r/+f/6f/s/+v/6v/p
/+j/7v/t/+r/5v/o/+j/6P/o/+r/6//r/+z/7P/s/+z/6//p/+n/6f/q/+r/6v/q/+r/
6//r/+v/6//t/+3/7v/u/+z/7P/s/+z/7P/t/+3/7v/v//D/8P/w/+z/6v/o/+b/5P/h
/+D/4P/f/9//4f/j/+H/3//d/93/3//f/+D/4P/f/97/3f/a/9f/1v/V/9T/0//R/9D/
z//N/83/zf/M/87/zv/O/87/0f/S/9P/1P/S/9L/0v/S/9D/0f/R/9L/0//U/9f/4f/v
//3/DwApAE4AdQCjAN8AKgF6AbsB3AHYAbsBjQFRAQgBwwB0ABgAu/9r/zD/FP8K/wT/
AP8H/xb/Jf8w/0D/VP9l/3D/fP+J/5L/nP+n/6//s/+0/7T/t/+7/73/vv/A/8H/xP/G
/8j/yf/J/8f/x//J/8v/y//L/8v/yv/K/8v/y//L/8v/zP/M/8z/z//P/8//z//N/83/
zf/N/8z/zP/N/83/zf/N/83/zf/P/8//z//P/8z/zP/M/83/z//P/9D/0P/Q/9D/0P/Q
/9D/0P/Q/9D/0v/U/9X/1f/V/9X/1f/U/9X/1f/Y/9j/2v/a/9r/2//a/9r/3P/d/+D/
4P/h/+L/4//k/+f/6f/p/+n/6v/q/+z/7v/x//P/9//3//n/+v/9//3/+//9////AQAC
AAMAAwADAAMAAgACAAIAAwADAAMAAwACAAMAAQABAAEAAAABAAAA/v/7//n/+v/6//v/
+f/5//f/9f/z//L/8v/z//H/8f/w/+//7v/u/+//7//t/+v/6//s/+z/6//q/+n/6P/n
/+f/6P/n/+f/5//n/+f/5v/l/+X/4//j/+L/4v/h/+H/4f/h/+P/4v/h/9//4P/k/+L/
4v/k/+T/4v/i/+T/5f/l/+X/5//p/+n/6//s/+z/6v/p/+z/7v/v//D/8v/y//L/9P/z
//P/8f/x//P/9P/1//j/+v/5//j/9f/2//f/+f/6//r/+//8//z//v/7//n/+f/8//z/
/P/8//v/+//9//7//v///////v/9//3/AAACAAMAAgABAP//AAAAAAAAAAAAAAEAAgAF
AAcABwAGAAUABAAFAAYABwAFAAUABQAFAAYACAAKAA0ADwAQABEAEQAPAA8AEAAUABQA
FAAUABIAEgARABIAFAASABIAEwATABEAEQATABUAEwAQAA8ADwALAA0ADQALAAkABwAG
AAUABQABAAMABgAEAAIAAAD+//z/+//6//r/+P/4//j/+P/4//j/+P/4//j/+P/4//j/
+P/4//j/+P/5//r/+//8//z//P/8//z/+v/6//r/+v/6//r/+v/6//n/+P/3//b/+P/4
//j/+P/2//b/9v/2//j/+P/4//j/+P/4//j/+P/4//j/+P/4//j/+P/4//j/+v/6//r/
+v/6//r/+v/6//r/+v/6//r//P/8//z//P/8//z//P/8//z//P/8//z//v/+//7//v/+
//7//v/+//7//v/+//7//v/+//7//v/+//7//v/+//7//v/+//7//v/+//7//v/+//7/
/v/+/wAAAAAAAAAA/v/+//7//v/+//7//v/+//7//v/+//7//v/+//7//v/+//7//v/+
//7//v/+//7//v/+//7//v/+//7//v/+//7//v///////v/+//7//v///////////wAA
AAAAAAAAAAD///////////////8AAAAAAAAAAAAAAAD//////v/+////AAAAAAIAAgAC
AAIAAAAAAP3//P/+//////8BAAMAAwADAAMABQAHAAcACAAIAAgACAAIAAYABgAGAAYA
BwAIAAgACQAJAAcABwAHAAQABAAEAAQAAgABAAAA///+//7//v/+//7//v//////AgAD
AAYADQAZACUAOQBXAH0ApADTABUBXQGeAdIB7wH2AegBwwGPAVkBHgHRAHIAHADT/5H/
ZP9Q/0j/SP9O/1f/Zv91/4T/lv+o/7P/uv/C/8n/0P/W/9n/3f/f/+L/5P/n/+f/6f/q
/+r/6//s/+3/7v/u/+3/7f/t/+//8f/x//H/8f/w//D/8f/x//H/8f/y//L/8v/x//H/
8f/x//H/8f/x//H/8P/w//H/8f/x//H/8f/x//H/8f/x//H/8P/w//D/8f/v/+//8P/w
/+7/7v/u/+7/8P/w//D/8P/u//D/8f/x//P/8//z//L/8//z//b/9v/2//b/9v/3//r/
+v/8//3//P/8//3//v///wAAAwAFAAQABQAHAAgACQAKAAwADQAPAA8AEQASABMAEwAR
ABMAEwAVABYAFwAVABUAFQAUABQAFAAVABUAFAATABEAEQAPAA8ADwAOAAsACgAIAAUA
BQAGAAYABwAFAAUAAwABAP7//v///wEAAAD///3/+//6//r/+//7//z/+//8//7//f/9
//3//f//////AAACAAIAAQAAAP/////+//3//f///////v/+//v/+//7//v//P/8//z/
+//7//7/+//6//r/+v/4//j/+f/7//z//f/9//////8BAAAAAAD+//3//f/+//7//v/+
//7//v8AAAMAAwABAAEAAQACAAMABgAJAAkACQAHAAcABwAIAAgACAAJAAoACgAIAAUA
AwADAAYABgAGAAYABQAFAAcACAAIAAkACQAIAAUABQAIAAoADAAMAAwACwAIAAYABAAC
AAQABQAGAAkACQAJAAgABwAFAAUABQAFAAUABQAFAAUABAAEAAQABQAGAAYABgAFAAMA
AwAEAAgACgAKAAoACAAFAAMAAwAEAAYABgAHAAcABQAFAAcACQAFAAIAAQABAAIABwAK
AAsACQAHAAYABQAFAAEAAwAGAAoACgAKAAoABgAFAAQAAgAEAAYACAAKAAgACAAIAAgA
BgAGAAYABgAIAAgACAAIAAcABgAFAAQACAAKAAwADgALAAoACQAIAAgACAAIAAgACQAK
AAsADAAJAAgABwAGAAcACAAJAAoACgAKAAoACgAKAAoACgAKAAgACAAIAAgACAAIAAgA
CAAIAAgACAAIAAoACgAKAAoACAAIAAgACAAKAAoACgAKAAgACAAIAAgACAAIAAgACAAI
AAgACAAIAAoACgAKAAoACAAIAAgACAALAAwADQAOAAsACgAJAAgACgAKAAoACgAHAAYA
BQAEAAcACAAJAAoACAAIAAgACAAIAAgACAAIAAYABgAGAAYACAAIAAgACAAIAAgACAAI
AAYABgAGAAYABgAGAAYABgAIAAoADAAOAAwACgAIAAYABQAEAAMAAgADAAQABgAHAAgA
CAAIAAgABQAFAAUABQAIAAgACAAIAAYABQAFAAUAAwADAAMABAAGAAYABgAGAAYABQAF
AAQABAAFAAYABgAEAAQABAAEAAYABgADAAIAAgADAAMABQAHAAcABwAHAAkACwALAAwA
DQAOAA8AEAAMAAwADAAMAAkACAAGAAUAAwABAAEAAQD+//7//v/+/wEAAQABAAEA///+
//3//P/8//z//f/9/wAAAwACAAEACQARABsALQBFAGYAjwC5AOsANgGGAc0B/AEOAgMC
3wGnAWQBHwHYAH4AGwDB/3z/TP82/zL/NP85/z7/S/9c/2j/dv+N/6D/pv+r/7b/wv/N
/9P/1f/a/97/3//d/9//4v/k/+f/6P/o/+r/6//r/+z/7f/w//P/8f/x//H/8P/y//P/
8//z//T/9v/3//j/+P/3//b/9f/1//X/9f/1//L/8v/z//P/8//z//P/8//x//H/8f/x
//H/8v/z//X/8//z//T/9P/2//b/9v/2//T/9P/0//T/9P/2//f/9//3//f/9//2//X/
9f/4//j/+f/4//f/9//4//j/+v/7//z//P/9//7//P/8//7///8BAAMABgAIAAgACAAJ
AAkACwALAA0ADgARABEADwARAA8AEQASABMAEwATABMAEgATABIAEgARABIAEQAPAA8A
DQANAA0ADAALAAoACAAFAAQABAADAAMAAQABAP///f/9//7/AAADAAIAAQD///3//P/8
//3//f/+//3//v8AAP///////////v/9//3//v/9//3//f/9//3//P/7//v/+//7//r/
+v/7//v/+//7//3//P/7//n/+f/8//n/+P/6//r/+P/4//n/+//8//3/+//9//3///8A
AAAA/v/9//7/AAABAAIAAwAEAAUACAAHAAcABQAFAAUABgAHAAoACwALAAsACQALAAsA
DAAMAAoACwAMAAwADQALAAoACwAMAAwADAAMAAkACQALAAwACwALAAoACAADAAMABgAI
AAkACAAHAAUABgAEAAIAAAACAAMABAAHAAYABQADAAEAAQABAAEAAQADAAMAAwADAAAA
AAAAAAEAAAAAAAAA////////AAAEAAMAAgABAP7//v/9//7/AAD///7//v/9//3//f//
/wEAAQD+//3//f/7////AQABAAAA/////////v/7//7/AgABAAAA///+/wAA///+/wAA
/v/+//7//v/+//7//v/+//7//v/+//7//v/+//7//v/+//7//v/+//7//v/+//7//v/+
//7//v/+//7//v/+//7//v/+//7//P/8//z//P/8//z//P/8//z//P/8//z//P/8//z/
/P/+//7//v/+//z//P/8//z//P/8//z//P/+//7//v/+//z//P/8//z//f/+////AAD+
//7//v/+//z//P/8//z//v/+//7//v/+//7//v/+//7//v/+//7//v/+//7//v/+//7/
/v/+//7//v/+//7//v/+//7//v/8//z//P/8//z//P/8//z//P/8//z//P/+//7//v/+
//z//P/8//z//v/+//7//v/8//z//P/8//z//P/8//z//v/+//7//v/8//z//P/9//3/
/v/+//7//v/9//3//f/9//7//v/+/wAAAAD//////f/9//3//f/+//7//v/+//z//P/7
//v//P/8//3//v8AAAAAAAAAAP7//v/+//v/+v/6//v/+//9////////////AQADAAMA
AgACAAIAAgACAAAAAAAAAAIAAgACAAEAAQABAP////////7//v/+//7//v/9//z/+v/4
//f/9v/2//b/9v/3//v/+v/7//7/AQANABkAKQBDAGkAkgC9APUAOwGAAbwB4QHuAegB
ywGVAVkBHgHdAIYAKgDf/53/Zv9E/zr/Ov88/0X/VP9j/3T/hv+W/6P/qv+y/7v/xP/K
/83/z//R/9T/2P/Z/9f/2//e/97/3f/e/97/4P/h/+H/3//f/+H/4//j/+P/4//i/+T/
5f/l/+X/4//k/+T/5P/j/+P/4//j/+L/4f/g/9//4P/g/+H/4f/e/93/3P/b/93/3f/d
/93/3f/e/9//4f/g/9//3//e/97/3v/e/97/3P/c/9z/3P/b/9z/3P/b/93/3f/d/9z/
3f/d/+D/4P/g/+D/4P/h/+L/4v/k/+X/5f/k/+T/5P/k/+T/5v/n/+b/5//p/+r/6//s
/+7/7//x//H/8//0//L/8f/u/+//7f/v//D/8f/x//H/8f/w//H/8P/w/+//8P/v/+3/
7f/s/+v/6v/o/+f/5v/k/+H/4f/i/+L/4//h/+H/3//d/9z/3P/d/9//3f/d/9z/2//Y
/9j/2f/Z/9n/1//X/9j/2//b/9v/2//c/93/3//i/+H/4f/h/+H/3//e/93/3f/f/9//
3v/e/9v/2//b/9v/3P/c/9z/2//b/97/2//a/9r/2v/Y/9j/2P/Z/9n/2f/Z/9v/2//d
/93/3P/Z/9f/2f/a/9r/2v/a/9r/2v/c/9v/2//Z/9n/1//Y/9n/3P/d/93/3f/b/9v/
2//c/9z/2v/b/9z/3P/e/9v/2f/Z/9r/2v/a/9r/2//b/93/3v/c/93/3f/c/9v/2//e
/+D/3//e/93/2//b/9r/2f/Y/9f/1//X/9n/2f/Z/9j/1//W/9f/2P/Z/9n/2f/Z/9n/
1f/U/9P/0//V/9b/1//X/9P/0//U/9j/2v/a/9r/2P/Z/9f/1//Y/9f/1v/W/9X/1f/V
/9f/2f/Z/9b/1f/V/9H/1P/V/9b/1//Y/9f/1f/U/9L/1P/W/9f/2f/b/9v/3P/c/9r/
2v/a/9n/2//b/9v/2//d/97/3v/e/9//4P/h/+H/4v/i/+P/5f/o/+j/6P/o/+X/5P/j
/+L/3f/c/9z/3f/c/93/3v/d/93/3f/f/+H/4f/i/+L/4v/i/+L/4P/g/93/3P/b/9r/
2f/Z/9n/1//Y/9n/2f/a/9r/2v/a/9n/2v/b/9z/3v/g/+D/4P/g/9//4f/i/+H/5P/r
//H/+/8LACEAOQBcAIcAtQDzADwBigHNAewB6gHRAasBbwEkAdkAigAwANP/hf9O/y7/
Iv8e/xz/I/8u/zv/SP9a/2z/e/+K/5b/o/+u/7j/w//J/8v/0P/W/9n/2//d/97/4P/j
/+L/4v/k/+X/5f/l/+X/5//p/+f/5//n/+b/6P/p/+n/6f/n/+j/6P/o/+v/6//r/+v/
7f/t/+3/7f/q/+r/6//r/+v/6//r/+v/6//r/+v/6//s/+z/7P/t/+3/7f/u/+7/7v/u
/+7/7v/w//D/8P/w//D/8v/z//P/8//z//P/8v/z//P/9v/2//b/9v/2//f/+P/4//r/
+//9//7/AAACAAIAAgAEAAUABgAHAAkACgANAA4AEAARABMAEwAVABYAGAAZABgAGwAc
AB8AIQAjACEAIQAhACAAIAAgACEAIQAjACMAIgAjACMAIwAjACIAIQAgAB4AGwAZABoA
GgAbABkAGQAXABUAEgASABMAFQASABEADwANAAwADAANAA0ACwAJAAkACgAJAAkACQAJ
AAYABQAFAAYABgAFAAQAAwACAAIAAgADAAEAAQAAAAAAAQABAAEAAQADAAIAAQD/////
AgD///7///8AAP//AAABAAMABAAFAAUABwAHAAkACAAIAAYABQAIAAoACwAMAA0ADgAP
ABIAEQARAA8ADwAPABAAEQAUABUAFQAVABMAEwATABQAFAAUABUAFgAWABgAFQATABMA
FAAUABQAFAATABMAFQAWABUAFQAUABIAEQARABQAFgAXABYAFQATABMAEgARABAAEAAR
ABIAFQATABMAEgARABEAEQARABEAEQARABEAEQAQABAAEAARABIAEgASABEADwAPABAA
FAAVABQAEwAQABAADwAQABIAFAAUABUAFQAVABUAFwAZABkAFgAVABUAFAAXABgAFwAW
ABUAFQAVABQAEQAUABgAGQAYABcAFgAWABUAFAAUABYAFgAWABYAFAAUABQAFAAWABYA
FgAWABYAFgAWABYAFAAUABQAFAAUABQAFAAUABYAFgAWABYAFAAUABQAFAAWABYAFgAW
ABQAFAAUABQAFAAUABQAFAAUABQAFAAUABYAFgAWABYAFgAWABYAFgAUABQAFAAUABQA
FAAUABQAFAAUABQAFAAWABYAFgAWABgAGAAYABgAGAAYABgAGAAYABgAGAAYABYAFgAW
ABYAFgAWABYAFgAYABgAGAAYABgAGAAYABgAGAAYABgAGAAYABgAGAAYABYAFgAWABYA
FgAWAA==
         </WaveFormData>
      </LeadData>
      <LeadData>
         <LeadByteCountTotal>10000</LeadByteCountTotal>
         <LeadTimeOffset>0</LeadTimeOffset>
         <LeadSampleCountTotal>5000</LeadSampleCountTotal>
         <LeadAmplitudeUnitsPerBit>4.88</LeadAmplitudeUnitsPerBit>
         <LeadAmplitudeUnits>��V</LeadAmplitudeUnits>
         <LeadHighLimit>2147483647</LeadHighLimit>
         <LeadLowLimit>268435456</LeadLowLimit>
         <LeadID>V6</LeadID>
         <LeadOffsetFirstSample>0</LeadOffsetFirstSample>
         <FirstSampleBaseline>0</FirstSampleBaseline>
         <LeadSampleSize>2</LeadSampleSize>
         <LeadOff>FALSE</LeadOff>
         <BaselineSway>FALSE</BaselineSway>
         <ExcessiveACNoise>FALSE</ExcessiveACNoise>
         <MuscleNoise>FALSE</MuscleNoise>
         <LeadDataCRC32>2264946300</LeadDataCRC32>
         <WaveFormData>
7v/u/+7/7v/u/+7/7v/u/+7/7v/u/+7/8P/w//D/8P/w//D/8P/w/+7/7v/u/+7/7//w
//H/8v/z//T/9f/2//n/+v/7//z//f/+////AAAAAAAAAAAAAAQABgAIAAoADQAOAA8A
EAASABIAEgASABMAFAAVABYAFwAYABkAGgAbABwAHQAeAB4AHgAeAB4AHgAeAB4AHgAe
AB4AHgAeABsAGgAZABgAFwAWABUAFAARABAADwAOAA0ADAALAAoACAAIAAgACAAFAAQA
AwACAAIAAgACAAIAAQAAAP///v/8//z//P/8//z//P/8//z/+//6//n/+P/4//j/+P/4
//j/+P/4//j/+v/6//r/+v/6//r/+v/6//r/+v/6//r/+//8//3//v8AAAAAAAAAAAAA
AAAAAAAAAgACAAIAAgACAAIAAgACAAMABAAFAAYABgAGAAYABgAGAAYABgAGAAgACAAI
AAgABgAGAAYABgAGAAYABgAGAAQABAAEAAQABAAEAAQABAAEAAQABAAEAAIAAgACAAIA
AgACAAIAAgACAAIAAgACAAAAAAAAAAAAAAAAAAAAAAACAAIAAgACAAIAAgACAAIAAgAC
AAIAAgAAAAAAAAAAAP7//v/+//7/AAAAAAAAAAAAAAAAAAAAAAAAAAAAAAAAAAAAAAAA
AAAAAAAAAAAAAAAAAAAAAAAAAAAAAAAAAAD+//7//v/+//7//v/+//7/AAAAAAAAAAD+
//7//v/+//7//v/+//7//P/8//z//P/+//7//v/+/wAAAAAAAAAA/v/+//7//v8AAAAA
AAAAAP7//v/+//7//v/+//7//v8AAAAAAAAAAAAAAAAAAAAAAAAAAAAAAAD+//7//v/+
//7//v/+//7/AAAAAAAAAAD+//7//v/+/wAAAAAAAAAAAAAAAAAAAAD+//7//v/+/wAA
AAAAAAAA/v/+//7//v/8//z//P/8//7//v/+//7//v/+//7//v/+//7//v/+//7//v/+
//7//v/+//7//v/+//7//v/+/wAAAAAAAAAA/v/+//7//v/+//7//v/+/wAAAAAAAAAA
AAAAAAAAAAAAAAAAAAAAAAAAAAAAAAAAAAAAAAAAAAAAAAAAAAAAAP7/AAAAAAAA//8A
AAAAAAABAAEAAQACAAIAAQABAAEAAQABAAEA//8BAAEAAQABAAIAAgABAAEAAwADAAMA
AwABAAEAAgADAAMABAAEAAIAAgABAAEAAQABAAMABAAFAAUABQAFAAUABwAJAAkACQAJ
AAgABwAHAAgACAAIAAgACgAJAAgACAAGAAYABQAFAAcABwAGAAQABAADAAIAAgADAAMA
AgACAAQAAwADAAUABgAMABMAGAAjADQATABmAIIArQDjABYBPgFdAW8BdwFtAU8BLgEQ
AeYArwBzAEEAFADu/9H/w/++/7z/vP/C/8r/0f/a/+P/6P/t/+//8P/y//b/9//4//r/
+v/6//v/+//8//3/+//8//z//f/9//7//v/8//3//v/+//z//P/8//7//v/9//3//v8A
AP///v/+//7//v/+//////////7//v/8//3//f/+//7//P/6//r//P/8//3//f/9//3/
/P/5//v/+//7//v/+//7//r/+v/7//v/+//7//v//P/8//3//f/9//3//f/+//7//v8A
AAIAAwAEAAQABAADAAMAAwAEAAUABQAFAAgACAAJAAoADQAOABEAEQAQABIAEwAVABUA
FQAWABUAFAAVABYAGAAZABsAHAAcAB0AHQAdAB4AHAAcABwAHAAeAB8AIAAgACEAHwAf
AB4AHAAbABcAFQAXABgAGAAWABQAEwATABEAEwATABMAEgASABIAEgASABAADwAOAAsA
CQAJAAgACAAKAAsACwALAAkACAAIAAcACgAJAAoACwAMAAwADQAOAAwADAAMAAoACAAH
AAYABgAJAAkACQAJAAkACwALAAsACQAIAAgACAAIAAkACAAHAAcABwAJAAkABgAEAAEA
AAADAAUABQAFAAcACAAKAAoACAAIAAgACAAJAAkACwAMAAwACwAKAAgABgAGAAYABwAJ
AAkACQALAA0ADAAKAAoABwAFAAQAAwAHAAgACgALAAcABgAFAAUACAAJAAoACwAKAAoA
CAAGAAQAAgAAAP7///8BAAIAAwD///7//v/+/wEAAwAEAAYABgAFAAUABwAJAAgACAAI
AAYAAgAAAP7//f8AAAMABAAEAAMAAQAAAAAAAQACAAMA///9//r/+P/8//7/AAACAAAA
AQABAAEA/v/9//3//P/+//7///8AAAAAAAABAAEA///+//3//P/+//3//v/+/wAAAAAA
AAAAAAAAAAAAAAAAAAAAAAAAAP7//P/6//j/+//8//3//v///wAAAQACAAEAAAD///7/
/v/+//7//v/7//r/+f/4//r//P/+/wAA///+//3//P///wAAAQACAAAA/v/8//r/+P/4
//j/+P/5//r/+//8//z//P/8//z//P/8//z//P/+//7//v/+//z/+v/4//b/9//4//n/
+v/8//z//P/8//n/+P/3//b/9v/2//b/9v/2//b/9v/2//f/+P/5//r/+f/4//f/9v/2
//b/9v/2//X/9P/z//L/9f/2//f/+P/1//T/8//y//L/8v/y//L/9P/0//T/9P/3//j/
+f/6//f/9v/1//T/9P/0//T/9P/y//L/8v/y//L/8v/y//L/8f/w/+//7v/v//D/8f/y
//D/7v/w//D/8P/x//L/8v/0//P/8//z//H/8P/u/+3/7//x//H/8f/w//H/8v/z//D/
8P/v/+3/7//v/+//7//t/+3/7f/u//H/8f/y//L/8v/y//H/8f/u/+3/7v/u//H/8f/x
//H/8f/x//P/8//1//X/9P/z//H/8v/y//L/8P/w/+//7v/w//D/8P/v/+//7//v/+7/
7v/u/+3/7P/t/+//8P/w/+//8P/w/+//7//w//L/9f/8/wMADgAaACwASABlAIcAuADw
ACUBSQFfAWcBXwFGARwB8ADJAJMAUQAWAOr/xf+t/57/lv+S/5T/mv+h/6j/sf++/8X/
y//O/9D/1P/X/9r/3P/e/+D/4f/h/+L/4//j/+L/4P/f/9//4P/g/+L/4//k/+T/5v/m
/+b/6P/o/+f/5//o/+r/6f/o/+j/6P/o/+j/6f/p/+n/6P/o/+b/5//n/+j/6v/o/+b/
5v/o/+j/6f/p/+j/6f/p/+f/5//n/+f/5//n/+f/5v/m/+n/6f/p/+n/6//s/+z/7f/r
/+v/6//r/+z/7P/s/+7/7v/v//D/8P/x//H/8v/z//L/8//z//P/8v/y//P/9P/1//b/
+f/5//r//P/9////AAABAAMAAwAEAAUABgAIAAcACQAKAAoACwALAAsADAAMAAwADAAM
AAoACwAMAAwADAALAAwADAALAAsACAAHAAcACAAIAAYABAADAAMAAQD////////+//3/
/P/7//r/+f/5//n/9//2//f/9//4//b/9//3//f/9P/0//X/9f/3//X/9f/1//P/8v/y
//L/8v/y//L/8P/w//H/8v/0//T/8//y//H/7//x//H/8f/x//D/8P/w//H/8//z//P/
8//z//X/9f/3//b/9P/0//X/9//3//f/9//4//r/+v/6//r/+v/6//n/+f/7//z//f/9
//3//P/+//7//v////3//f/9////AQAAAP7//v/+//3//f/9//z//P/9//3//v/+//7/
///9//3//f/9//7//v/8//r//P/8//z//P/6//v/+//7//n/+P/4//j/+P/5//n/+v/6
//n/+f/7//n/+P/4//j/+v/4//j/+P/2//j/+v/6//n/+f/4//j/9//3//f/9//5//n/
+P/4//j/+P/4//j/9v/3//f/9//2//f/+f/6//n/+P/4//j/+P/4//n/+f/2//b/9v/2
//j/9f/2//r/+f/4//f/9v/4//j/+P/4//b/9v/2//b/+P/4//j/+P/4//j/+P/4//j/
+P/4//j/+P/4//j/+P/4//j/+P/4//j/+P/4//j/+P/4//j/+P/6//r/+v/6//j/+P/4
//j/+v/6//r/+v/4//j/+P/4//r/+v/6//r/+v/6//r/+v/6//r/+v/6//r/+v/6//r/
+P/4//j/+P/4//j/+P/4//r/+v/6//r/+P/4//j/+P/5//r/+//8//r/+v/6//r/+v/6
//r/+v/8//z//P/8//r/+v/6//r//P/8//z//P/8//z//P/8//7//v/+//7//v/+//7/
/v/+//7//v/+//7//v/+//7//v/+//7//v/+//7//v/+//7//v/+//7//v/+//7//v/+
//7//v/8/wAAAAAAAAEAAAAAAAAA//8BAAEAAgACAAEAAQABAAMAAQABAP////8BAAEA
AQACAAIAAQABAAEAAwADAAMAAwABAAIAAwADAAIAAgAAAAAA//////////8DAAQABQAF
AAcABwAHAAcABwAHAAcABwAIAAcABwAIAAgACAAIAAgACQAIAAgACAAGAAUABQAFAAcA
BgAEAAQAAwACAAIAAwADAAIAAgAEAAMAAwAFAAYACgARABoAHwAuAEgAYgB+AKcA2wAM
ATYBVQFlAWsBZQFLASYBCAHiAKkAbQA/ABQA7P/P/7//uv+2/7j/vP/C/8n/1P/d/+T/
5//p/+z/7v/w//H/9P/0//T/8P/x//H/8v/z//P/8v/0//X/9f/2//b/9v/3//j/+P/2
//b/9v/4//j/9//3//j/+v/5//j/+P/3//b/9f/1//f/9//2//b/+P/5//n/+v/4//b/
9P/0//T/9P/1//X/9v/3//f/9f/0//P/8v/x//L/8//z//T/9f/1//X/9f/3//j/+P/5
//f/9//3//f/9P/0//T/9v/2//f/+P/4//v/+//8//3//P/9//3//f/8//z//f/+/wEA
AgAFAAUABAAGAAcACQAKAAsADQANAA0ADQANAA4AEQATABQAFAATABMAEwAUABIAEgAS
ABIAEAARABIAEgAPAA0ADQAMAAwADQALAAsADQAOAA4ADAAJAAcABgADAAYABwAIAAgA
BQAEAAMAAgD////////9//z//f/9//7/AAABAAEAAQD+//7//////wIAAQACAAMABQAE
AAQABAADAAIAAQD+//v/+//7//z//v///wAAAQD//wEAAQABAP3//P/8//z///8BAAEA
AQADAAMABQAFAAQAAgD///7//f////////8AAAIABQAGAAMAAgABAAAA/f/9////AAAC
AAMABAAEAAYABgAGAAcABgAFAAQABQADAAIAAAAAAAMAAwAEAAUACAAIAAkACQAFAAQA
AwADAAEAAQABAAEAAQAAAP3/+v/8//7/AAACAAIAAwADAAMAAAD+//3//P/8//3//f/+
//7//f/9////AQAAAAAAAAD9//r/+f/4//n//P///wAAAAD///3//P/6//n/+P/3//j/
+f/5//r/+P/2//T/8v/1//n//P////z/+//7//r/+f/4//j/+P/4//j/+f/5//b/9v/2
//b//P/9//j/9P/2//b/9v/2//f/9v/5//r/+v/7//z//P/7//n/+P/3//r/+v/5//n/
+//9//3//f/9////AQADAAAAAAD///3/AAABAAIAAwAEAAUABgAIAAYABQAFAAQAAQAA
AP7//f//////AQACAP///f/7//n/+f/5//v/+//5//n/+P/3//T/9P/z//L/8P/w/+//
7v/s/+z/7P/r/+v/6//r/+r/7P/u/+//8P/u/+//7//u/+z/7v/v/+//7//w//L/+f8A
AAkAFAAmAD4AWAB5AKMA1gAOAT0BWQFhAVcBQwEeAfIAygCdAF8AIQDw/8j/rf+d/5L/
iv+M/5T/nP+h/6j/tf++/8H/xf/M/9D/1P/b/97/4P/g/+D/3//f/+D/4f/h/+D/4v/h
/+H/4v/i/+L/4//k/+T/4v/i/+L/5P/k/+P/4//k/+T/4//i/+L/5P/k/+T/5f/j/+P/
4v/i/+L/4//j/+T/4v/g/97/3v/f/+D/4v/j/+L/4//j/+H/4f/h/+H/4f/h/+H/4P/g
/+P/4//j/+P/4//k/+T/5f/l/+X/5f/l/+b/5v/m/+j/6P/p/+r/6v/p/+n/6v/r/+3/
7//w//H/9P/0//X/9v/2//b/+P/3//n//P/+/wEAAgADAAUABQAGAAcACAAKAAsADQAO
AA4ADwAPAA8AEAASABIAEgASABQAFQAWABYAFQATABMAEgATABMAEAAPAA0ADgAOAAwA
CgAJAAkABwAGAAUABAACAAEAAAD///7//f/9//3/+//5//n/+P/4//f/9//2//X/9P/0
//X/9f/1//P/8//z//L/8P/v/+7/7v/u/+7/7P/t/+3/7f/u/+//7//v/+//6//t/+3/
7f/r/+r/6v/q/+v/7f/t/+3/7//v//H/8f/z//L/8P/w//P/9f/1//X/8//0//b/9v/2
//b/9v/2//f/9//5//r/+f/5//n/+P/6//r/+v/7//v/+//7//3//f/8//r/+v/8//v/
+//7//r/+v/7//v//P/8//z//f/9//3//f/9/wAAAAD+//z///8AAAEAAgACAAMAAwAD
AAIAAgADAAQABgAHAAcACAAGAAUABQAHAAoACgALAAwADwAOAA8AEAAOABAAEgASABMA
EwASABIAEQARABEAEQARABEAEAAQAA4ADgAOAA4ADgAPAA8ADwAKAAkACQAIAAYABAAD
AAIAAQAAAAAA///9//z/+//6//j/+f/2//T/9P/0//T/9P/0//T/9P/0//T/9P/0//T/
9v/2//b/9v/4//j/+P/4//b/9v/2//b/9v/2//b/9v/0//T/9P/0//L/8v/y//L/9P/0
//T/9P/y//L/8v/y//T/9P/0//T/9P/0//T/9P/0//T/9P/0//T/9P/0//T/9v/2//b/
9v/2//b/9v/2//j/+P/4//j/9v/2//b/9v/4//j/+P/4//b/9v/2//b/+P/4//j/+P/4
//j/+P/4//r/+v/6//r/+P/4//j/+P/6//r/+v/6//r/+v/6//r/+v/6//r/+v/6//r/
+v/6//r/+v/6//r/+v/6//r/+v/6//r/+v/6//r/+v/6//r//P/8//z//P/8//z//P/8
//z//P/8//z//P/8//z//P/8//z//P/8//7//v/8//7//P/8//3//v/+//7//f/9//3/
/v/+//3//f/9//////////3//f/9//3//f/+//7//////////////////////wAAAQAB
AAIAAAD+//7//f/9//3//f///wIAAwADAAMAAwADAAMABQAFAAUABQAEAAMAAwAEAAQA
BgAGAAYABQAEAAQABAAEAAEAAQABAAEAAAD+//7//f/8//z//f/9//z//P/+////AQAB
AAQACAAPABYAJQA4AFIAagCKALkA6wAaAUABWwFpAWsBXQE9ARoB/ADMAI8AVwApAAAA
3v/H/7n/tP+y/7b/vv/G/8v/1v/f/+T/5//n/+j/6v/u/+//8P/w//L/8v/z//P/8v/z
//P/9P/0//P/8//0//T/8v/z//T/9P/0//T/9P/2//b/9f/1//b/9v/1//T/9P/0//T/
9P/1//X/9f/0//T/9P/1//X/9v/4//b/9P/0//T/9P/1//X/9P/1//X/8//1//X/9f/1
//X/9f/0//T/9//3//f/9//1//b/9v/3//n/+f/5//n/+P/4//j/+v/6//v//P/8//3/
/f/+/////v////////8BAAIABAAGAAcACAALAAsACwAMAAwADQAQABEAEwATABQAFQAW
ABgAGAAZABkAGAAZABkAGQAaABwAHAAcABwAGgAbABwAHAAbABkAGQAYABcAFwAUABMA
EwAUABQAEgASABEAEQAPAA8ADwAPAA4ADQAMAAsACgAJAAkACQAHAAYABwAHAAgACAAJ
AAkACQAKAAoACwALAAoABwAGAAUABQAEAAQABAAFAAYABwAGAAQAAwACAAIABQAFAAUA
BQACAAMAAgABAP///v/+//7/AgAFAAYABwAGAAUABgAFAAUABAACAAIAAQADAAMAAwAB
AAIABAAEAAYABgAGAAYABgAHAAoADAALAAsACwAKAAgACAAIAAkACQAJAAkACwAJAAgA
BgAGAAQAAwADAAMAAgACAAMAAwAEAAYACAALAAkACQAJAAkACgAKAAgABgAFAAQAAwAC
AAMABQAGAAcABQAEAAQABAABAAEAAAAAAP7//f/9////AQAAAAAAAAD+//z//P/8//z/
/v8AAAAAAwADAAIAAgAAAP///v/9///////+//7//P/8//z//P/7//v/+v/5//n/+//+
/wAA/f/8//z//P/6//r/+//7//v//P/9//7//P/3//L/8P/0//j//P8AAAAAAAAAAAAA
/f/8//v/+v/6//r/+v/6//r/+v/6//r//f/+////AAD+//7//v/+//z//P/8//z//P/8
//z//P/8//z//P/8//z//P/8//z//P/8//z//P/9//7///8AAP3//P/7//r/+v/6//r/
+v/8//z//P/8//7//v/+//7//f/8//v/+v/8//z//P/8//r/+v/6//r//P/8//z//P/6
//r/+v/6//z//P/8//z//P/8//z//P/9//7///8AAP3//P/7//r//P/8//z//P/7//r/
+f/4//r/+v/6//r/+v/6//r/+v/7//z//f/+//3//P/7//r/+P/4//j/+P/6//r/+v/6
//n/+P/3//b/+P/6//z//v///wAAAQACAAAA/v/8//r/+f/4//f/9v/3//j/9//6//v/
/P/+/wAA/v/8//n/9//4//r/+//7//n/+f/7//v/+P/1//T/8//1//f/+v/8//n/+f/5
//n/+f/5//n/+f/5//n/+P/4//X/8v/x/+//8v/z//T/9//5//v//P/9//v/+//7//3/
AAABAAIAAgD+//3//f/8//v/+v/5//f/9P/0//T/9P/1//X/9f/1//X/9P/1//X/8v/y
//P/8//w//D/8v/z//n/+//6//j/+f/+/wUAEAAeADYAUgBvAJUAzgAIATcBWQFtAXEB
ZQFMASQB+ADLAJEATwAUAOb/xf+r/6D/mv+Y/5j/nv+l/67/t//E/8//0f/S/9T/2v/f
/+L/4v/k/+T/4//f/+L/4f/h/+L/5P/n/+f/6P/o/+j/6f/q/+r/6f/o/+f/6P/p/+n/
6v/s/+z/6//q/+r/6v/q/+r/6//r/+v/6v/q/+j/6f/p/+r/7P/q/+j/6P/m/+b/5//n
/+r/6//r/+n/6f/p/+n/6f/p/+n/6P/o/+n/6f/p/+n/6f/q/+r/6//r/+v/6//r/+r/
6v/q/+z/7P/t/+7/7v/t/+3/7v/v//D/8f/x//H/8P/w//H/8v/0//b/+v/7//v//P/8
//3//v///wEAAQAAAAEAAgAEAAUABwAIAAgACwALAAsADAAKAAoACgAKAAoACwAMAAwA
DQALAAsACgALAAsACAAHAAUABgAGAAQAAgABAAEA//8BAAEAAQAAAP3//P/7//r/+f/5
//n/9//3//f/9v/2//X/9f/0//P/8v/y//P/8//x/+//7//v/+//7v/u/+7/8P/w//D/
7v/v/+//7//w/+//7//v/+//7P/t/+z/6//q/+r/6//s/+//8f/x//H/7//v//H/8f/z
//L/8P/w//P/9f/1//X/9f/2//j/+P/2//b/9v/2//X/9f/3//j/+//7//v/+v/6//r/
+v/7//n/+f/5//v//f/8//r/+v/6//n/+f/5//r/+v/7//v/+P/4//j/+f/4//f/9v/1
//j/+P/2//T/9v/2//b/9v/0//X/9f/1//P/8v/y//L/8v/z//P/9P/0//P/8//1//P/
8v/y//L/9P/y//L/8v/w//L/9P/0//P/8//y//L/8f/x//H/8f/x//H/8P/w//D/8P/w
//D/8v/z//P/8//v/+//8P/w//D/8P/x//L/8P/w//H/8f/w//D/8P/w//L/8f/w//D/
8P/w//D/8P/w//D/8P/w//D/8P/w//D/8P/w//D/8P/w//D/8P/w//D/8P/w//D/8P/w
//D/8P/w//D/8P/w//D/8P/w//D/7v/u/+7/7v/w//D/8P/w//D/8P/w//D/7v/u/+7/
7v/w//D/8P/w/+//7v/t/+z/7f/u/+//8P/u/+7/7v/u/+7/7v/u/+7/8P/w//D/8P/w
//D/8P/w/+//7v/t/+z/7f/u/+//8P/w//D/8P/w//D/8P/w//D/7v/u/+7/7v/w//D/
8P/w//D/8P/w//D/8P/w//D/8P/w//D/8P/w//D/8P/w//D/7v/u/+7/7v/w//D/8P/w
//D/8P/w//D/8P/w//D/8P/w//D/8P/w//D/8P/w//D/8P/w//D/8P/y//L/8v/w//L/
8v/y//P/8v/y//L/8f/x//H/8v/y//P/8//z//X/9P/z//D/7//x//H/8f/y//L/8f/x
//H/8f/x//H/8f/z//T/9f/1//b/9v/0//T/8//z//P/8//1//b/9//3//f/9//3//f/
+f/5//n/+f/4//f/9//4//j/+P/4//j/+f/4//j/+P/4//f/9//3//f/9v/0//T/8v/w
/+//7//x//D/8P/y//X/8//1//j//P8FAA4AFwAmAD4AVgByAJsAzQAAASwBSwFdAWMB
WwE7ARQB9gDOAJcAXQAvAAQA3P+9/6//qv+o/6j/rv+2/73/xv/P/9b/2//f/+T/5P/m
/+f/6P/q/+z/7P/t/+v/7v/x/+//7P/q/+n/6f/q/+r/7P/t/+7/7v/w//D/8P/y//L/
8f/x//L/8P/v/+7/7v/w//D/8P/x//D/7//t/+z/6v/r/+v/7P/r/+j/5f/k/+X/5v/o
/+n/6//t/+7/7f/s/+v/6v/p/+n/6f/o/+j/6P/n/+b/5f/l/+b/5v/n/+j/6f/q/+v/
6P/o/+j/6v/q/+v/7P/s/+3/7f/u/+//8P/x//H/8f/w//D/8f/y//P/9P/3//f/+P/6
//v//f/8//3//////////////wAA/v///////v8CAAMABAAGAAgACAAIAAgABwAHAAcA
BgAHAAUABQAEAAMAAwAAAP//AQACAAIAAAD/////AAD///3//f/9//z//f/8//v/+v/5
//n/+f/3//f/9//2//b/+P/5//n/+f/6//z///8BAAEA/////////P/6//n/+P/6//r/
+v/4//n/+f/5//r/+//7//v/+//3//n/+f/5//n/+P/4//j/9//5//n/+f/3//f/+f/5
//r/+v/5//r/+f/5//f/9f/3//r//v8AAP7//v/+//7/+//7//3//v8BAAEAAQAAAP//
/v/9//3//f/9//3///////7//P/8//z/+//7//v//v/+//////8AAAAAAAABAP7//f/8
//v//f/+//3//P/6//r/+v/6//r/+//7//v/+P/2//X/9P/2//n/+//+/wAA/////wEA
/v/6//f/9P/3//b/9//4//b/+P/6//r//f/9//z//P/7//v/+//7//n/+f/4//j/+P/4
//j/+P/2//f/9//3//P/+P/6//r/+v/6//X/9v/1//T/+P/6//v//P/7//v/+//8//7/
/f/9//3//f/9//3/+//9//3//f/9/wAAAAD/////AAABAAIAAwAEAAUABwAJAAcABgAE
AAAA/v/9//3//f/9////AAABAP///////////f/////////9//z/+//7//r/+P/2//T/
9v/1//T/9P/0//T/8//z//P/8//y//D/8f/x//H/8v/z//P/8v/y//T/9f/1//X/+P/6
////BAANABoAKgBCAF4AfQCpAN4AFgFDAV0BYQFbAUsBKAH4AMwAmwBdACEA8v/S/7n/
p/+c/5b/lP+W/5z/o/+s/7f/wP/J/8//0v/U/9j/3f/g/+L/5P/m/+f/5f/m/+f/5//m
/+b/5//n/+j/6P/o/+n/6v/q/+r/6v/q/+z/7P/r/+v/7P/q/+n/6P/o/+r/6v/q/+v/
7f/t/+z/7P/r/+v/6v/q/+v/6v/p/+r/6P/o/+n/6f/o/+n/6f/n/+n/6f/p/+n/6f/p
/+j/6P/p/+n/6f/p/+v/7P/s/+3/7f/t/+3/7f/s/+z/7P/u/+7/7//w//D/7//v//D/
8f/z//X/9v/3//j/+P/5//r/+//8//////8AAAIAAwAFAAYABwAJAAkACwANAA8AEgAT
ABUAFgAWABcAFwAXABgAGgAaABoAGgAaABsAHAAcABsAGQAZABgAGQAZABYAFQAVABYA
FgAUABIAEQARAA8ADgANAAwACgAHAAYABQAEAAMAAwADAAEA/f/9//z//P/8//3//f/9
//v/+v/6//n/+f/3//f/9//3//b/9v/2//T/9P/0//L/8//z//P/9P/z//P/8//z/+//
8f/x//H/8P/w//H/8v/x//P/8//z//P/8//1//X/9//2//T/9P/3//n/+f/5//v//P/+
//7//P/8//z//P/7//v//f/+/wEAAQABAAAAAgACAAIAAwABAAEAAQADAAUABAACAAIA
AgABAAEAAQAAAAAAAQABAAAAAAAAAAEAAQABAAEAAQACAAIAAAD+////AAABAAIAAAAB
AAEAAQD///7//v/+//7//////wAA/v/9//3///////7//v/+/wAA/v/+//7//P/+/wAA
AAABAAEAAAAAAP//////////AAABAAEAAgAEAAQABAAEAAIAAwADAAMAAwADAAQABAAD
AAIAAgACAAIAAgADAAMABAAEAAQABAACAAEAAgACAAIAAgACAAIAAgACAAIAAgACAAIA
AgACAAIAAgACAAIAAgACAAIAAgAAAAAAAAAAAAIAAgACAAIAAAAAAAAAAAACAAIAAgAC
AAAAAAAAAAAAAAAAAAAAAAAAAAAAAAAAAAAAAAAAAAAAAgACAAIAAgAAAAAAAAAAAAAA
AAAAAAAAAAAAAAAAAAAAAAAAAAAAAAAAAAAAAAAAAAAAAAAAAAAAAAAAAAAAAP7//v/+
//7//v/+//7//v8AAAAAAAAAAAAAAAAAAAAAAAAAAAAAAAAAAAAAAAAAAAAAAAAAAAAA
/v/+/w==
         </WaveFormData>
      </LeadData>
   </Waveform>
</RestingECG>
