# Supplementary material for: Detection of Left Atrial Enlargement Using a Convolutional Neural Network-Enabled Electrocardiogram
Source: Front Cardiovasc Med. 2020 Dec 17;7:609976. doi: 10.3389/fcvm.2020.609976 (PMC7773668; doi:10.3389/fcvm.2020.609976)
Supplement: Supplementary file 5 [file Data_Sheet_5.ZIP › normal4/1802037080_5981_0000000H.XML]

<?xml version="1.0" encoding="Windows-1252"?>
<!DOCTYPE RestingECG SYSTEM "restecg.dtd">
<RestingECG>
   <PatientDemographics>
      <PatientID>1802037080</PatientID>
      <PatientAge>74</PatientAge>
      <AgeUnits>Years</AgeUnits>
      <Gender>Female</Gender>
      <PatientLastName>liliuxuan</PatientLastName>
   </PatientDemographics>
   <TestDemographics>
      <DataType>Resting</DataType>
      <Site>1</Site>
      <AcquisitionDevice>MAC55</AcquisitionDevice>
      <Status>Unconfirmed</Status>
      <Priority>Normal</Priority>
      <AcquisitionTime>09:52:04</AcquisitionTime>
      <AcquisitionDate>05-10-2017</AcquisitionDate>
      <CartNumber>1</CartNumber>
      <AcquisitionSoftwareVersion>009C</AcquisitionSoftwareVersion>
      <XMLSourceVersion>MAC5000 v1.0</XMLSourceVersion>
   </TestDemographics>
   <RestingECGMeasurements>
      <VentricularRate>79</VentricularRate>
      <AtrialRate>79</AtrialRate>
      <PRInterval>110</PRInterval>
      <QRSDuration>74</QRSDuration>
      <QTInterval>372</QTInterval>
      <QTCorrected>426</QTCorrected>
      <PAxis>75</PAxis>
      <RAxis>57</RAxis>
      <TAxis>51</TAxis>
      <QRSCount>13</QRSCount>
      <QOnset>225</QOnset>
      <QOffset>262</QOffset>
      <POnset>170</POnset>
      <POffset>218</POffset>
      <TOffset>411</TOffset>
      <ECGSampleBase>500</ECGSampleBase>
      <ECGSampleExponent>0</ECGSampleExponent>
   </RestingECGMeasurements>
   <Diagnosis>
      <Modality>Resting</Modality>
         <StatementCount>4</StatementCount>
         <LabelText>12SL ��ϳ���</LabelText>
      <DiagnosisStatement>
         <StmtText>�������</StmtText>
      </DiagnosisStatement>
      <DiagnosisStatement>
         <StmtFlag>ENDSLINE</StmtFlag>
         <StmtText>��� PR ����</StmtText>
      </DiagnosisStatement>
      <DiagnosisStatement>
         <StmtFlag>ENDSLINE</StmtFlag>
         <StmtText>�����ҷʴ�ĵ�ѹ��׼</StmtText>
      </DiagnosisStatement>
      <DiagnosisStatement>
         <StmtFlag>ENDSLINE</StmtFlag>
         <StmtText>�쳣 ECG</StmtText>
      </DiagnosisStatement>
   </Diagnosis>
   <Waveform>
      <WaveformType>Rhythm</WaveformType>
      <WaveformStartTime>0</WaveformStartTime>
      <NumberofLeads>8</NumberofLeads>
      <SampleType>CONTINUOUS_SAMPLES</SampleType>
      <SampleBase>500</SampleBase>
      <SampleExponent>0</SampleExponent>
      <HighPassFilter>16</HighPassFilter>
      <LowPassFilter>150</LowPassFilter>
      <ACFilter>NONE</ACFilter>
      <LeadData>
         <LeadByteCountTotal>10000</LeadByteCountTotal>
         <LeadTimeOffset>0</LeadTimeOffset>
         <LeadSampleCountTotal>5000</LeadSampleCountTotal>
         <LeadAmplitudeUnitsPerBit>4.88</LeadAmplitudeUnitsPerBit>
         <LeadAmplitudeUnits>��V</LeadAmplitudeUnits>
         <LeadHighLimit>2147483647</LeadHighLimit>
         <LeadLowLimit>268435456</LeadLowLimit>
         <LeadID>I</LeadID>
         <LeadOffsetFirstSample>0</LeadOffsetFirstSample>
         <FirstSampleBaseline>0</FirstSampleBaseline>
         <LeadSampleSize>2</LeadSampleSize>
         <LeadOff>FALSE</LeadOff>
         <BaselineSway>FALSE</BaselineSway>
         <ExcessiveACNoise>FALSE</ExcessiveACNoise>
         <MuscleNoise>TRUE</MuscleNoise>
         <LeadDataCRC32>131484762</LeadDataCRC32>
         <WaveFormData>
7f/t//D/8v/0//T/9f/3//b/9P/x//D/9P/3//j/+//9//z/9P/t//H/8//w//D/7P/q
/+n/5//o/+z/7f/u/+f/7//6/+7/5//l/+X/6//l/93/7/8FAA4AJQBEAEYATQB1AJUA
kwCHAIMAdgBbAEMAKQAEAPD/7v/0//H/4//l/+r/4P/i//P/8v/o/+n/7f/t/+//8v/y
/+7/6//r/+//8//u/+v/6//t/+7/7//v//D/8P/v/+z/6f/p/+v/7f/u//D/7f/t//H/
9P/2//f/8//x/+3/7f/y//H/8P/z//L/8f/v/+v/7f/x//j/+v/2//b/+//9//j/9v/4
//j/+P/6//n/9//5//3//f/4//r/+//+//7//v/+/wQABgD8//j/9v/7////AgAFAAoA
CQAMAA0ADAANAA8AEgATABAAGAAbABsAGQAWABIAEgAXAB0AHQAdAB0AIAAhAB8AIAAg
AB4AIAAjACAAHgAeAB0AGQAUABMAEgARAA0ACgAFAP//AgAGAAEA/v/4//f/+v/6//b/
8f/v/+//7//x//P/8//u/+3/7P/v//D/6v/t//L/9v/7//T/9P/z/+3/6//v//L/7//t
//P/9P/0//T/9P/y//D/9v/5//r/+f/0/+//6v/l/+n/7P/w//X/8//u/+n/5//x//X/
9P/y/+//7v/r/+P/7P/1//f/+//7//n/9P/y//L/8v/y//L/9f/1//T/8v/2//P/7f/s
/+3/7f/r/+n/7v/x//T/9//4//b/9v/3//P/8v/w/+n/7f/z//H/9v/2//b/8P/r/+v/
7P/t//L/7//u//P/9f/4//j/9f/0//L/9P/0//H/8P/y/+3/7P/t/+7/8f/v/+3/9P/1
//b/9//4//H/8v/6//H/7f/w//n/+v/z//D/7v/s/+7/7//y//D/8v/y//H/8f/x//P/
8v/t/+//7//t/+3/8v/y//H/8f/w//D/8v/2//L/7v/w//D/8//0//P/8f/v/+3/7//v
//P/+P/3//X/9v/6//3//v/6//f/9f/1//b/9v/4//n/+v/5//r//v8AAPn/8//1//b/
8v/x/+//7P/q/+f/5f/s/+7/8P/v/+X/6v/0/+//6f/t/+3/6f/x//3/BQAaADcARABO
AG0AjwCZAI8AhwB5AGQASwApAAMA+P8GAPr/4v/n/+//6f/o//L/+v/z/+r/6P/h/93/
5f/r//L/9v/z//H/8v/3//j/8P/q/+f/6//u//H/8//2//j/+f/4//H/7//v/+//8P/y
/+//7//1//j/+v/7//X/8f/r/+n/8f/x//H/9f/2//X/8//v//H/9f/8//7/+v/6////
AQD5//T/8//w//b//P///wEA//8BAP//+P/6//3/AgAEAAEAAAAFAAYAAQAAAAEACQAH
AAYABQAGAAQACAAKAAoADAAPABMAFQAUABwAHwAfAB4AHAAZABoAIQApACsALQAmACQA
IAAZABwAHgAeACIAIQAcABgAFgAZABkAGAAbABsAGwAYABYADAADAAMABAAEAAIA/f/9
//7//v/6//X/9P/1//b/+f/5//n/9P/z//P/9//5//T/8f/w/+7/7f/t//L/9v/1//T/
+f/9//v/8v/z/+//6v/s/+7/7v/u//H/8//z//H/8f/x//H/8f/0//T/9f/3//b/8v/u
/+3/9f/3//T/8P/w//L/8v/t/+//8//w/+//8f/x/+7/7v/x//L/8//0//T/8//x/+7/
9P/z/+//8P/z//X/9f/1//P/8f/v/+3/7v/u//D/8//1//b/9v/x/+7/8f/s/+7/9P/2
//L/7//x//L/8//4//X/9P/5//v/+f/2//D/7P/u//D/8P/t/+7/8P/r/+r/7f/u//H/
7//p/+b/6v/u//L/9P/2//j/8P/w//f/7f/n/+r/8//0/+//7v/u/+7/6//r/+3/6v/v
//D/8P/x//L/9f/1//H/7v/r/+b/4//q/+7/8f/1//H/7v/t/+7/8f/w//X/+P/6//r/
+P/1//H/7f/t/+v/7v/y//D/7f/x//b/+v/8//f/9f/0//X/9//4//v//f/7//n/+f/8
////+f/0//f/9v/w/+3/6f/r/+7/8P/z//X/9P/z/+//7f/e/+b/8f/t//H/9f/j/+f/
+//7//7/DwAeAC4ARQBfAH0AkwCZAI0AbgBVAEcAMwAUAPr/7P/o/+v/7f/v//T/7v/k
/+v/9P/w/+//9f/z//P/9P/y//D/7f/t//H/+P/0//L/8//z//T/9f/1//H/7v/q/+T/
5P/p//D/9//1//b/8v/x//H/8v/y//H/9P/1//T/9//4//X/8v/z//X/9f/0//H/7//x
//b/9v/1//b//P////3//P///wAA//8AAP7/+//7///////6//r/+//+//7/AQACAAkA
DAAAAPr/9v/5////AgAFAAoADAAQABIAEgARABEAEgARAAwAFAAXABcAGQAYABYAGAAd
ACMAIwAjACIAJAAkACEAHgAeABwAHgAgABwAGQAYABYAEwAPAA8AEQATABIAEgAIAP//
//8AAAAAAAD9/////v/+//r/9f/0//X/9v/5//n/+f/0//P/9P/5//z/+P/y//D/7f/r
/+v/7v/w/+3/7//1//r/+f/z//X/8v/u//D/8P/u/+z/8f/1//f/9//0//H/7v/r/+//
8v/2//v/+f/0/+//7f/x//P/8P/s/+//8v/z/+//9P/5//f/9//2//X/8f/w/+7/7v/u
/+7/9v/5//v//P/9//f/7v/q//L/9//6//3/+//5//f/9f/y//D/8P/x//L/9P/1//H/
8//3//P/9v/3//j/8//v//3/9v/2//b/9v/2//H/8v/6//H/6v/s//T/9P/0//T/9f/2
//T/8//0//D/8v/y//H/8f/1//n/+v/3//P/8f/t/+v/7//w//D/8f/u/+7/8P/0//X/
8v/1//b/9f/0//H/7f/v//H/9//7//n//P/5//X/9f/4//r/+v/0//H/7//v//X/+P/9
/wEA///9//3/AAAAAPn/8//1//X/8P/u/+v/7f/u/+7/7//x//D/7//r/wEA/P/2/+v/
2f/d/+v/6f/p//3/BwD+/wsAMABKAFsAcwCHAJ0AowCJAGYASQA1ACcAFAAGAAQA+P/j
/93/5f/u//j/9v/l/+j/+P/x/+v/7v/x//X/9v/w/+v/6f/r//P/8P/v//H/8//0//X/
9f/1//T/8v/u/+r/6//u//H/8v/0//H/8f/y//L/8f/v//H/8f/v//H/+P/3//b/+f/6
//n/9//z/+//7//y//D/8P/y//n//f/3//T/9f/0//j//P/9//3/+///////+v/6//v/
/v/+//7//v8EAAYAAQAAAAEACQAIAAgACAAKAAcACgALAAoACgALAA0ADQAMABYAGwAd
ABoAGAAVABYAGgAfAB4AHQAeACQAKAApACQAIgAeAB4AHQAYABQAEgAUABMAEQATABQA
FQATABIADAAFAAcACgAGAAQA//////3//P/3//H/8f/z//X/+f/7//v/9v/1//T/9//4
//L/7//u/+z/6//q/+7/8f/v/+v/7//y/+//7v/z//P/8v/0//T/8v/w//D/8f/w/+3/
8f/1//n//f/2//D/6//n/+3/7v/v//P/+P/5//X/8P/w//L/8v/t/+7/8//x//H/9P/1
//P/9P/z//L/8f/w//L/8f/v/+z/8//z//D/8v/1//f/9//3//f/9//3//f/9P/y//L/
8//z//T/9P/v/+3/8f/t//D/9f/4//X/8//w//D/8P/0/+//7v/z//X/9v/2//P/8v/y
//T/9P/x//T/+P/1//b/8v/2//L/7v/q/+b/5//u//z/+f/v//D/9//2//P/8v/y//L/
8f/x//P/8P/0//T/8//z//b/+f/5//X/9f/1//P/8//y//D/7f/r/+7/8v/4/wAA+f/w
/+3/6P/v//T/9//5//n/9//5//n/+f/8//n/9f/2//r//f/+//n/9//2//f/+//8////
AQABAP////8CAAEA+f/y//P/8v/u/+3/6//u//D/8f/z//H/7v/r/+X/8/8EAAIA/f/1
/+//8//v/+f/6f/3/w4AJQA4AE4AaQCDAJUAnQCbAIcAdABjAE0ANQAgAAgA+P/q/+H/
4f/j/+z/+P/4//H/7P/w//v/+f/3//X/9P/w//L/8//3///////2/+//6//t/+7/7//v
//P/9v/4//j/8f/v/+//7//0//j/9//5//j/9v/z/+//8//1//X/+f////3/+//9//7/
/f/7//f/9v/5////AAD4//T/9f/z//b/+P/+/wIAAQACAAAA/f///wMAAwD+//v/+//9
//z/AAACAAoADgAHAAQAAwAJAAwADAAMAA4ADQAQABEAEAAQABEAEwATABIAGgAdAB0A
HgAeAB0AIAAoAC8AMAAxACsAKgAnACEAHwAeABsAHAAhAB4AHAAcAB8AHQAaABsAGQAZ
ABYAFAAOAAkADQASAAwACAABAP//AwAEAAEA/f/4//f/9v/3//v//f/6//v/9v/3//b/
7v/v//D/8P/x//H/9v/6//n/8//1//b/8f/x//f/+P/4//j/+P/2//T/9//5//n/9//3
//f/9//3//X/9P/0//X/9v/y/+7/7f/0//f/9f/y//H/8v/x/+v/8//7//z///////3/
+P/2//X/9P/z//L/8//z//L/8P/4//n/9//6////AQABAAEA/f/5//X/8f/x//D/8f/z
//P/9P/0/+//7//z/+//8v/3//r/9//1//L/8v/y//b/8v/y//j/+//+//7/+//6//b/
9v/0/+//9P/6//n//P/4//b/9v/x//T/9v/5//v/+f/0//L/8v/y/+//8P/1//T/9f/1
//X/7//u//H/9P/3//r/9f/4/wIA+//y//L/+P/2//P/8v/y//L/8v/z//b/9P/3//j/
+P/5//f/+f/4//P/9P/1//T/9f/3//b/9P/z//P/9P/3//z/+P/0//b/9v/4//r/+v/5
//n/9//5//n//P8AAP7/+//7//7/AAAAAPz/+//7//3/AAACAAYACQAGAAMAAgAEAAIA
+f/x//H/9f/0//b/9//3//j/+P/5//f/9P/x/+v/+/8CAPz/7f/r/+//7f/3/wMABwAL
ABoAKwA8AFYAcwCHAJsArQCpAJEAZgBHAD0AJwAGAPr//v/+//n/9f/z//D/8P/q/+X/
8P/+/wEA+f/3//f/+P/2//X/8//0//n//v/6//j/+f/6//r/+v/5//7/AAABAAAA+P/3
//j/+f/6//z/+f/5//n/+P/2//P/9f/3//f/+//9//v/+f/7//3//f/8//n/9v/3//v/
+v/5//z/BAAJAAMA/v/9//r//P8AAAEAAQADAAkACwAIAAUAAwADAAAAAgACAAgACgAG
AAQABAALAA8AEAARABQAEgAUABQAEgAWABkAHQAfABgAHgAfAB0AHAAaABcAGAAhACkA
KwAtACgAKgAqACcAJAAiAB4AHgAmACYAJwAqACgAJQAhACEAHgAdABkAFgAMAAUABwAK
AAoACAADAAMABgAGAAIA/f/4//f/9v/3//v//f/6//v/+v/9//7/+P/4//j/9//3//L/
9P/1//H/8P/1//n/9//2//v/+//6//z//P/6//j/9//3//X/8f/z//P/8//z//T/9P/1
//f/+f/2//P/8//7/////v/8//r//P/8//f/9f/3//L/7//0//X/8//0//L/8v/y//L/
9f/1//T/8v/5//f/8v/y//T/9f/0//P/+P/7//7/AQD8//j/9v/1//X/9v/2//H/8//5
//f//P/8//z/9v/x//H/8v/z//j/8f/u//H/8f8EAAAA8P/u/+7/7v/u/+3/8v/+//n/
8f/y//n/+P/3//j/+v/8//n/+f/7//j/+P/2//P/8f/0//f/9//z//H/8f/v/+//8P/w
/+//7//x//T/+f8AAPr/9P/0//L/9v/4//j/9//y/+//8P/v//T//P/+////+v/6//n/
9v/5//v//v8DAAAA/v/+//3//f/7//v//v8BAPv/9v/5//f/8v/w/+3/8f/0//b/+f/3
//L/7f/l//n/BAD+//f/9f/z/+3/6f/v//n/+//+/w8AIgA2AEsAYQCFAJkAlwCTAIQA
XwBDAC8AFAAAAPj/+v/5//X/+f/+//b/5P/d//T/BADz/+X/7P/x//f/+v/z/+3/6v/r
//X/9P/1//n/+//8//3//f/7//j/9P/u/+v/7f/x//X/9//6//j/+f/5//j/9v/z//T/
9f/0//f//P/7//r//f/9//3//P/5//T/9f/5//j/9P/0//n/+//6//j/+v/6/wAABgAJ
AAsABgAHAAQA/P///wEABQAGAAEA/v8BAAAA/f/+/wEACwAJAAgABwAIAAsAEAATABQA
EgATABUAFQAUABwAHwAfACEAIAAeACAAIQAlACMAIQAgACQAJgAlACYAJgAkACYAKAAk
ACEAIAAfABsAFgAVABUAFQASABAADAAHAAsAEAAMAAgAAQD//wEAAgD///v/9v/1//T/
9f/6//v/9//3//b/+f/6//T/8v/y//H/8f/x//T/9v/z//L/9//7//n/9P/5//n/+P/1
//L/7f/o//L/+f/+/wEA/v/7//j/9f/z//L/8v/z//f/9P/x//H/9P/1//H/7P/v//L/
8//v//D/9f/z//P/+P/5//f/+P/5//r/+//8//z/+//5//b/+P/1/+//7v/z//X/9f/1
//f/+f/7//3/+P/0//L/8f/y//T/9f/x//H/9f/x//T/+P/6//b/8//3//r/+f/4//f/
9v/1//j/AgD7//L/8v/4//b/8f/w//D/8P/y//P/9v/0//n/+v/6//v/+P/5//f/8f/z
//P/8f/x//L/8v/x//H/8v/0//j//v/4//L/8v/w//b/+P/4//f/9v/1//j/+f/6//7/
/P/5//f/+v/8//z//P/7//v//f8BAAIABQAHAAIA+//2//T/+P/z/+//8//3//T/9P/z
//L/8v/x//H/9//4//n/9//3/+7/6P/v//X/8f/p/+3/8//5/wcAGAAjADIARgBbAHUA
kwCfAJMAhwB2AF0ARwApABIACAD6/+z/8f////f/6v/w//r/+//2//j/+//z//H/8f/y
//D/7//v//L/+f/7//T/7//t/+//8P/x//H/9//6//z//P/3//f/+f/7//j/+P/z//H/
9P/2//f/9//3//f/9f/3//r/9//0//X/9f/1//T/8f/u/+//8//y//H/9P/8/wEA/v/8
//7//v/9/wAAAAD//wIABwAIAAQAAAD//wAA/v8BAAIACQAMAAcABgAHAA8ADAAIAAQA
AgAEAAoADgAQAA4ADwARABEAEAAYABsAGwAdABwAGgAcACMAKQApACkAIwAkACMAHwAg
ACIAIgAmACkAJgAkACQAIgAfABsAGwAZABcAEgAOAAkAAwAGAAoACwAKAAYABwAGAAQA
/v/3//f/9//3//n/+f/5//T/8//0//n//P/4//T/8v/v/+3/7f/y//b/9f/u/+3/6//j
/+j/8//5//7///8AAP///v/8//v/+P/z//D/7//u/+3/8v/0//f/+//5//T/7//t//b/
+f/3//T/8//0//P/7f/w//X/8//z//f/9//0//T/8//y//H/8P/z//P/8v/w//n/+//6
//7//P/7//j/9f/2//f/+P/5//X/8v/x//H/9f/4//r/9//z//P/6//q//L/9v/0//P/
9f/4//v/AgD3//L/8//x//z/9P/+//z/+v/4//b/9P/4/wMA/f/0//b//v/+//n/9v/0
//L/8//z//X/8v/0//T/8//z//X/+f/6//f/9v/1//L/8f/4//r/+//9//r/+P/4//r/
/P/6//7/AAABAAIAAQD//////f////////8CAP//+//7//7/AAAAAP3/+//6//v//v8A
AAQABwAJAAcABwAKAAkAAQD6//v////8//z/+//3//T/8P/t//b/+v/+////8f/2//7/
/f/z//H/+f/5//n/BwAPABYAJwBAAFYAaQB9AJMAowCnAJMAcABfAFEANwAaAAQA+v/4
//H/7f/3//7//P/w/+P/5P/0//v/AQAEAAcACwAMAAQA///9///////2/+//6//y//b/
+v/9/wEAAgACAAAA+v/5//r/+//6//z/+f/5//7/AAABAAEA//////3///8BAP3/+f/5
////AwAGAAcAAgADAAcABgACAAIABwAJAAIA/v/+//z/AAAEAAUABQAHAA0ADwAMAAkA
BwAHAAQACAAKABIAFgANAAoACQAPABMAFAAVABgAGAAcAB4AHgAdAB0AHgAdABgAIAAj
ACMAJQAkACIAJAAnAC0ALQAtACcAKAAnACMAJAAmACYAKgAvACwAKgAqACoAJwAjACMA
IgAhAB0AGgAUAA0ADwASABEAEAAMAA0ADAAMAAgAAwD///////8BAAUABQAAAP///v8B
AAIA/P/6//r/+f/5//r//v8BAP//+v/9////+//5////AAAAAP///v/7//j//f//////
/f/+////AAABAP7/+v/3//X//P/8//z///8DAAMA/v/4//r//P/8//f//P8BAP/////+
//3/+f/4//r/+v/6//r//v///////v8CAP//+f/4//7/AQACAAMAAgABAAAA///9//r/
+f/5//r//P/9//n/9v/5//T/9v/8/wAA/v/9//v//P/9/wIA+//4//v/+//+//7/+//6
//3/AAABAP///f/+//j/9v8EAPz/9P/8//v/+v/5//j/8//2/wAA+f/0//j/AgAEAP//
/v/+//7/+//7//3/+v/7//r/+P/3//r//f/9//n/+v/7//r/+//9//z/+v/5//b/9v/4
//z/+v/2//j/+P/+/wIABAAFAAQAAwAGAAcABAAGAAIA/f/9/wAAAgACAAAA/////wEA
AwAEAAcACQAHAAMAAQACAAMA/f/4//v//f/6//r/+f/6//r/+f/5//z//P/8//n/+f8I
APz/8f/3//X/8f/5//////8DAAoAHQA0AEIAWQB5AJEAmwCfAJsAhgBfAEEALQASAP7/
AAAEAP//9f/x//b/+v/6//v//P/+//3/8f/0//f/+//8//j/9f/1//n//v/6//j/+f/6
//r/+v/5//r/+v/5//b/8//z//X/9//7/wAAAAADAAQABAADAAEAAQABAP//AQAAAPv/
9v/1//r/+//7//n/+P/7/wEAAgABAAIACAALAAYAAgACAAAAAQAEAAQAAwABAAUABQAA
AAMABQAJAAoACAAIAA4AEAAJAAYABQALAAsACgAJAAoADwAWABsAHgAcABsAGwAZABkA
IgAmACcAIwAeABgAFgAfACcAKQArACoALgAwAC8ALAAqACYAJgArACoAKgAsACoAJQAf
AB0AHAAbABcAFAAOAAcACQAMAAsACgAGAAcACgAKAAYAAQD9//v/+f/5//r/+f/z//H/
9f/9/wMAAgD8//r/9//1//L/9P/1//H/7//z//b/8//y//n/+//8//n/+P/1//L/9//5
//n/9//5//n/+f/5//f/9v/2//f/9//0//H/8f/2//f/8//u/+//8v/z/+//8P/1//P/
8//z//P/8P/w//P/9v/5//z//v/9//v/+P/8//n/8//y//r///8CAAUA/f/3//H/6//v
//D/8//3//f/+P/4//P/8//3//P/9v/3//j/8//v//H/+P/6//r/+v/6//T/9P/7//H/
7f/y//3/AAD7//j/9v/0//L/8f/y/+7/8f/y//L/8//1//n/+v/3//T/8//w/+//8//0
//T/9f/v/+z/6//s//H/8v/5//7/AQACAAEA///6//f/+P/3//T/9v/y/+3/8P/2//v/
/v/+//3//f////z/+P/2//P/9//5//3/BAAEAP3/9//5//j/9P/z//H/7v/u/+3/7f/x
//L/8//x/+//8v/y//P/8//3////9//l/+f/+/8GAA8AJgBAAFsAcQB7AIsAnQCTAHQA
XwBTADEABAD0//7/BgD7/+n/3//a/9z/5P/1/woAAgDn/+3/8//3//z//v/1/+//7P/t
//L/7v/s/+3/8P/y//T/9f/0//T/8//w/+3/7//z//f/9f/0/+7/6//w//T/9//5//v/
+//5//v//f/5//X/9f/3//f/9v/z//T/9//9//7/9v/y//P/8f/0//b//P8AAP3//P/4
//P/9v/9/wAA/v/9//3////+//z//P8CAAQA/v/8//z/AwAFAAYABwAKAA0AEgAVABYA
EgARABEADwAJABAAEgARABUAFgAWABoAIQAnACcAJwAgACAAHgAZABoAGgAYABoAIQAg
ACAAIgAhAB0AGAAXABkAGwAaABoAEAAHAAcACAACAP7/9//1//f/+P/1//H/8f/z//X/
+f/2//P/6//n/+z/8//4//b/9P/0//P/8//w//L/8//v/+z/7//x/+3/7f/1//j/+v/2
//T/8P/s//L/9f/2//X/8//z//P/8//w/+7/7f/t/+z/6P/k/+P/6v/t/+v/6P/s//D/
8v/v//P/+f/4//n/+f/3//L/8P/v/+7/7f/s//H/8//0//T/9v/z/+3/7P/u/+//7v/t
//D/8f/y//P/8f/u/+3/7f/v//D/8P/r/+3/8//x//b//P/+//r/9//y/+7/6v/q//r/
9v/2//b/9P/0//T/9P/t/+z/8v/n/+P/6P/z//b/8//y//L/8v/z//P/9f/y//H/8P/u
/+3/7f/v/+7/6f/r/+v/6f/p/+3/7v/u/+//7f/s/+3/8P/w/+7/8v/0//r//P/8//v/
9f/x//H/7//w//T/8v/v//D/9P/3//j/+P/3//f/+f/4//j/+v/7//3/+//7//7/+f/v
/+b/5f/u//D/9f/5//P/8P/s/+n/7//w//H/7//7//D/6v/t//P/8f/t/+X/3f/n//X/
AgAZADQATgBrAIkAoQCfAI8AiwB2AFEAOwAnAAQA8P/2//7/8//r//H/7v/c/9j/8/8E
APT/6f/v//D/8f/z//L/7P/p/+n/7f/0//D/7v/v//D/8P/w/+//9P/2//f/9v/w/+//
8P/x//D/8v/v/+//8f/y//L/8f/y//P/8v/1//j/9f/y//P/+P/5//n/9//2//n///8A
APn/9v/4//f/9//2//n/+v/+/wIAAwADAPz/+//2/+z/7//z//n//P/+//7/BAAGAAIA
AAAAAAcABgAGAAYACAAJAA4AEQASABAAEQATABMAEQAaAB4AHwAhACAAHgAgACIAJwAm
ACUAIAAgAB4AGQAYABgAFgAYAB4AHgAfACIAHwAbABYAFQASABEADQAKAAIA+//9/wAA
AgAEAAMABwAFAAQA///5//X/9f/1//f/9v/1/+//7f/v//X/+f/2//P/8v/w/+//7f/w
//L/7//r/+//8v/v/+7/8//z//L/8P/w/+7/7P/t/+//7//t//H/8//1//f/9P/y//H/
8f/0//L/8P/x//T/9f/x/+z/7v/y//T/8f/u/+//6f/l/+z/7//v//L/8//0//X/9v/4
//f/9f/y//X/8f/q/+j/7P/v//D/8f/z//P/8//z//D/7v/u/+//8P/y//P/7//s/+//
6v/s//P/9v/z//H/8P/w//D/9P/w/+7/8v/z//b/9v/z//L/8v/0//T/8f/z//b/8v/y
/+//7P/r/+X/5//q/+7/8f8JAP7/9P/0//T/8v/w/+7/7P/r/+7/+P/x/+f/6P/v/+7/
7f/u//D/8v/x//H/8//w//H/8P/u/+3/8P/z//P/7//v/+//7f/t//L/8v/x//H/8P/w
//L/9v/x/+z/7f/s//L/9v/4//n/9//1//f/9//4//z/+v/3//T/9v/3//b/9f/1//b/
+f/3//b/9//3//f/9f/1//j/+v/1//H/9f/3//T/9P/z//P/9P/0//X/9v/2//b/8//p
/97/4P/n/+n/8f/7//X/8f/5/wUAGAAtAD4AVABxAIcAlwCdAJcAiQByAFMANQAVAP7/
+v8EAAIA7f/f/93/4v/m/+z/9//2/+T/4//5//n/+//+//7/+P/1//X/+f/5//D/6f/l
/+j/6v/s/+3/9P/4//v//P/0//H/8P/v//P/9v/0//X/9f/2//b/9f/0//P/8P/x//n/
+f/5//3//v/9//v/9//2//n///8AAPn/+P/8//3/+//6//3//v/9//7//P/5//r///8A
APz//f///wMABAACAAAABAAEAAIABAAIABMAEAAOAAwADAAKAAwADAAKAA4AEQAVABcA
FQAeACIAIwAhACAAHgAgACIAJQAiAB8AIAAkACYAJQAmACgAKAAsACwAJgAhAB4AHwAd
ABoAGwAdAB0AGgAYAA8ABwAIAAoABgAEAP////8AAAAA/P/3//j/+f/6//3/AQABAPz/
+//3//n/+f/y//P/9P/0//X/8//2//j/9f/1//n//P/5//L/9f/z//D/8v/0//T/9P/0
//P/8P/r//H/9f/5//3/+v/2//P/8f/4//j/+P/7//7//f/3//D/8P/y//L/7f/z//n/
+P/5//j/9//z//L/8v/y//L/8v/3//n/+v/6//v/9//w/+7/7//v/+3/6//v//P/9//7
//j/9v/2//f/9f/2//b/8f/x//X/8f/0//b/+P/0//H/7//w//H/9v/w/+7/8v/z//L/
8v/v/+7/8P/0//b/9f/2//j/8//y//L/8v/0//H/9P/2//n/+//5//T/8v/y//L/7//w
//X/9f/1//T/8//r/+n/6v/o/+7/8v/2//v/+v/4//X/8//y//H/8P/u/+//7//0//v/
+//3//P/9/8CAPb/8v/w/+7/7P/v//D/8f/y//X/9v/3//j/9f/0//P/8v/1//b/9//4
//n/+v/7//z/+f/4//f/9v/5//r/+//8//n/+P/3//b/9v/2//b/9v/4//j/+P/4//j/
+P/4//j/9f/y/+//7P/x//T/9//6//f/9v/1//T/8P/u/+z/6v/0//7/CAASACgAPABQ
AGQAbwB4AIEAigBxAFoAQwAsAB0AEAADAPb/8P/s/+j/5P/p/+z/7//y//T/9v/4//r/
9v/0/w==
         </WaveFormData>
      </LeadData>
      <LeadData>
         <LeadByteCountTotal>10000</LeadByteCountTotal>
         <LeadTimeOffset>0</LeadTimeOffset>
         <LeadSampleCountTotal>5000</LeadSampleCountTotal>
         <LeadAmplitudeUnitsPerBit>4.88</LeadAmplitudeUnitsPerBit>
         <LeadAmplitudeUnits>��V</LeadAmplitudeUnits>
         <LeadHighLimit>2147483647</LeadHighLimit>
         <LeadLowLimit>268435456</LeadLowLimit>
         <LeadID>II</LeadID>
         <LeadOffsetFirstSample>0</LeadOffsetFirstSample>
         <FirstSampleBaseline>0</FirstSampleBaseline>
         <LeadSampleSize>2</LeadSampleSize>
         <LeadOff>FALSE</LeadOff>
         <BaselineSway>FALSE</BaselineSway>
         <ExcessiveACNoise>FALSE</ExcessiveACNoise>
         <MuscleNoise>TRUE</MuscleNoise>
         <LeadDataCRC32>3759122299</LeadDataCRC32>
         <WaveFormData>
AgAFAAkACwAOABAAEQASABQAFwARAAsABwAFAAQABAAFAAMA/f/7//b/8f/u/+z/6v/l
/+P/4//g/+D/4v/i/+X/6f/q/+T/3v/Z/8z/yv/R/9z/6v///xYANgBeAIUArwDdAPYA
AQERARYB7QCrAIAAZwBQAEEANAAhABMADAAIAAEA+P/3//b/8v/r/+T/3//g/+H/4v/j
/97/3f/c/9v/2//b/9n/2P/a/9n/2f/Z/9n/3P/c/9z/2f/Y/9f/1f/S/9H/0f/T/9P/
0P/S/9X/1f/U/9H/z//N/87/z//P/83/zv/O/87/0f/V/9f/1//U/9f/1v/U/9X/1v/W
/9f/2P/Y/9n/2f/a/9v/3P/c/9v/2//f/9//4f/j/+r/7v/t/+n/6//u//X/+P/6//3/
AAABAAEAAgAHAAwADQAOABEAFgAZAB0AHQAfAB8AIAAgACEAIwAjACcALgAuAC4ALgAu
AC4ALgAtACwALAArACcAJQAjACMAIAAdABgAFgATAA8AEAARAAsABQD///v//P/5//b/
9P/z//L/9P/0//H/8P/u/+j/6f/t/+7/7f/s/+7/8f/2//P/8P/s/+n/7P/t/+7/7//v
//H/7//v/+7/6//o/+r/6//s/+7/8P/u/+n/5//l/+v/7f/w//L/8P/s/+r/6P/t/+3/
7P/s/+z/7//v/+3/8P/x//L/9f/z//L/7//u/+//8f/y//P/8v/z//P/9P/1//X/8//z
//L/8f/w//D/8f/y//D/8f/x//H/8//1//L/7//u/+r/7//y//P/8//1//T/8v/x/+7/
8P/t/+n/7v/x//L/9f/w/+//7//v//D/8P/w/+7/6//r/+v/6//s/+7/8f/w//T/8P/w
//D/8P/w//L/8v/x/+//7P/v//P/8v/t/+3/7v/u/+3/7f/t/+3/7f/t/+3/7f/q/+f/
5f/i/+T/4//g/93/3//f/+D/4P/k/+T/5f/l/+f/5//p/+r/7P/v//H/8f/y//L/8v/0
//j/+f/5//r//v8DAAYABwAGAAQAAgAFAAwACAAEAAEA/f/8//z//P/2/+7/6v/n/+X/
5f/m/+b/3v/b/9r/1v/Y/9r/2v/Z/9f/2P/U/87/yf/G/8b/0f/m//T/AwAgAEIAZACV
AMMA4QD0AAUBCwHyALcAgQBoAFMAPAAtAB4ACwAFAAYAAAD7//j/8f/k/9z/2//c/9f/
1f/V/9X/1f/W/9f/2P/Z/9j/1//U/9L/1f/V/9b/1//U/9b/1f/U/9L/0v/S/9H/0v/R
/9H/0//R/87/0P/T/9L/0v/Q/8//0f/U/9f/2f/W/9b/1f/U/9f/2//d/93/2v/d/9z/
2v/Y/9j/1//X/93/3v/g/+H/5P/l/+b/5v/k/+P/5v/l/+f/5//s/+7/7f/p/+v/7v/y
//T/9f/3//z///8BAAQABwAKAAkACAAJAA4AEQAVABQAFQAUABQAGQAdACIAJQAlACgA
JAAgACIAIgAiACIAIQAgACAAHwAhACEAIQAjACAAHQAYABYADQAFAAIA//////3/+//7
//z/+f/2//T/7//s/+z/6v/r/+z/7P/o/+X/5//m/+P/3f/c/9z/3v/i/+b/6f/t/+r/
5//k/+H/3//h/9//3//h/9//3f/g/+P/5P/m/+j/5f/h/+D/3//k/+X/5//o/+v/6v/r
/+z/7P/r/+n/6P/p/+3/7v/t/+//7//v//H/8v/y//D/8P/y//P/8//z//L/8//z//T/
9f/1//P/8//0//X/9v/4//T/8v/t/+v/7//x//X/+f/4//X/9P/w//T/9v/2//X/8v/w
/+3/6//t//T/9v/3//f/9//1//X/8P/v/+//7//y//L/8v/w/+//7//v/+//7P/s/+3/
6v/q//T/AAD+//v/+P/1//L/7//u/+z/6f/r/+//9P/0/+3/7f/u/+7/7f/t/+3/7f/u
/+//8P/x//H/8f/y//L/7v/r/+b/4f/o/+v/7//y//b/9v/3//f/9P/z//T/9P/1//n/
/P/9//z/+v/4//j/AAADAAUACAALAA8AEQARABUAFgAXAB0AHgAYABIADQANAAwADAAM
AAsABgAFAAUA/f/5//b/8v/u/+3/7v/s/+r/7P/s/+v/7//w/+r/5P/d/9z/2P/X/+T/
+v8JABgAMABQAHEAnQDNAPAAAwERARoBEQHnALAAkQB8AGUAUAA7AC0AIgAaABMADAAH
AAIA/v/5//b/8//u/+3/7P/r/+f/5//n/+f/5//n/+X/5P/m/+X/5f/l/+H/4v/g/97/
4f/m/+v/7//q/+f/5f/l/+P/4P/i/+X/6//u/+//8f/s/+r/6P/l/+f/6P/o/+j/6//t
/+3/6//r/+//7//u//H/8v/y//P/8f/u/+z/6f/u//H/9P/2//H/7//x/+//8f/x//b/
+P/2//H/8v/0//X/9v/2//f//v8BAAMABgAJAAwACwAKAAkADAANAA8AEgAVABYAGAAd
AB8AIgAjACUAKgAoACYAKQAqACsALAAqACgAJwAlACMAIQAfAB8AHwAfAB0AHgAYABEA
DwANAAsABwADAAEAAgABAAAAAAD8//j/9//0//X/9v/2//L/8P/z//P/8f/t/+z/7P/u
/+//8P/w//H/7//v/+//7//u/+//7P/r/+//7//v//T/8f/w//D/8P/y/+//7//v//H/
8f/y//L/8P/u/+7/7v/w/+//7f/s/+7/8//1//X/9P/z//L/8//2//b/9P/0//P/8//y
//H/8//1//b/+P/7//v/+f/5//f/9//3//j/9v/2//P/8//y//H/8v/z//X/9f/3//b/
9P/0//L/7//y//L/8f/x//X/+v/4//b/9P/y//L/8v/x/+//7f/x//b/9v/x//H/8v/y
/+//7//v/+//8P/x//L/8//x//H/8v/y//T/8//w/+3/7v/t/+3/7P/y//L/8//z//P/
8//1//b/+P/7//3//f8AAAAAAAACAAcACQAKAAwAEQAVABcAFwAXABYAFQAZACAAHAAY
ABUAEgAQAA8ADgANAAYAAwABAPv/9//0//D/7v/t/+7/7P/o/+j/5v/j/+f/5v/g/9r/
0//K/8b/y//Y/+b/8f8GACAARABxAKMAywDgAPMABQEOAfEAsQB+AG0AWABBADQAJwAZ
ABAABgD//wAA+//w/+r/5//i/9//3P/b/9r/2f/T/9H/z//N/9T/2f/c/+D/4v/h/+H/
4f/f/+L/4v/i/97/3v/e/93/3v/f/+H/5f/j/+D/4v/l/+P/4v/f/93/3//i/+X/5//n
/+j/6P/o/+b/5//m/+P/5//t/+//8P/u/+z/6f/n/+z/7P/t/+3/7//x//P/9P/x//H/
9f/1//j/+f///wIAAAD9/wAABAADAAIAAAD//wYACQALAA4AFAAYABgAGAAZAB4AIQAl
ACQAJQAkACQAJQAnACoAKwAvADYANgA2ADQANAA0ADQAMQAwADAALwAvAC0AKwArACkA
JwAjACIAGwAVABQAEwAPAAsABwAFAAQAAQD+//z/+v/4//n/+P/6//r/+f/0//P/9f/0
//H/7f/s/+z/7v/v//D/8P/x//D/7//u/+3/7//x/+//7//x/+//7f/w/+7/7P/r/+r/
7v/t/+//8f/y//H/8f/w//D/7v/u/+7/8//z//L/8v/v//H/8P/t/+3/7f/t/+//8v/0
//T/9v/z//P/8v/x//D/8f/x//L/9P/1//T/9f/z//P/8//0//L/8v/v/+//7//v//H/
8//z//H/8f/u/+//8P/v/+3/6//o/+T/4f/f/+T/5P/j/+X/5f/j/+P/4//j/+T/5f/k
/+L/4P/c/93/3//h/+P/4//i/+H/4P/f/97/3v/e/93/2//b/9//5P/k/93/3f/e/97/
3//f/9//3//g/+H/4v/j/+P/4//k/+T/5//n/+X/4//k/+P/4//i/+v/7v/y//X/9P/z
//T/9P/0//f/+f/5//3//v///wIABAAFAAUABgAMABEAFAAVABQAFAAUABkAGwAWABEA
DQAMAAwADQAOAAoAAgD+//v/+P/3//f/9v/v/+3/7f/q/+j/6v/q/+n/5//q/+z/5v/d
/9r/2P/b/+T/7v/7/xIANABgAIsAuQDlAPwABwEXARwB/QC9AIwAdQBiAE0AOgApAB0A
GgAUAA0ACgADAPz/+v/5//L/6//p/+n/6f/p/+r/6//s/+3/6//p/+X/4v/f/93/3P/b
/+D/5v/p/+z/5//m/+X/4//j/+P/5P/n/+X/4v/k/+f/6v/q/+j/5//n/+j/6f/p/+v/
7P/s/+z/6v/r/+r/5//o/+3/7v/u//D/8P/v/+//8P/w//H/8f/0//X/9v/2//X/9f/5
//n/+v/7/wEABAADAP//AQAEAAkACgAKAAsADwARABIAFAAXABoAGQAYABcAHAAfACMA
JwApACkAKgAqACsALQAtACwAMAAtACoAKwAsAC0ALgArACoAKgApACkAJwAlACUAIgAf
ABoAGAAVAA8ADgANAAoABQAAAP3//P/5//b/9P/x/+7/7v/s/+7/8P/x/+7/7v/x//H/
7//s/+z/7f/w//L/8v/x//H/8P/v/+7/7f/x//X/9f/3//X/8//x//T/9P/0//X/9v/1
//H/8P/v//P/8//0//T/9P/y//L/8v/2//f/9//4//b/+f/5//f/+P/5//r//f/9//z/
+f/4//j/+f/5//n/9//3//b/9v/4//n/+P/5//v/+//7//z/+f/4//T/8//0//X/+P/7
//n/9//3//T/9f/2//X/8//3//j/+P/5//b/+v/5//f/+v/7//r/+//3//f/+P/5//j/
+P/4//b/9f/1//X/9f/1//b/+P/2//j/+P/6//r/9//2//P/9f/0//P/8//z//H/8f/z
//b/9//4//b/9v/2//b/9//4//j/9//0//f/+//6//f/9//4//j/9//3//f/9//5//n/
+f/5//f/9//4//j/+P/3//T/8f/w/+//7//u//H/8P/w/+//7f/t/+//8P/z//f/+v/7
//j/9v/0//T//P///wEABAAHAAsADQANAA0ADAALAA8AFQAQAAsABwAHAAYABgAGAAIA
+v/2//P/8f/v/+7/7P/r/+v/7f/s/+r/7P/s/+v/6//y//T/7P/f/9r/3v/p//L//v8V
ADIATABsAKMA3QD5AAgBGwEnARIB1wCfAIoAdwBeAE8AQAAtACUAHgAUAA8AEAALAAIA
/v8BAPz/8f/v/+//7//v//D/8f/y//P/8//z//H/8P/s/+n/5//l/+r/8P/z//b/9P/0
//T/8//w/+//7//x//P/8P/y//X/9//4//f/9//1//T/8//x/+//8P/w//D/9f/5//v/
+//6//3//P/6//n/+P/2//X/+v/6//v/+//9////AQACAAEAAQAFAAUAAQD//wIAAgAE
AAMACAAOABIAFAAVABcAGQAZABgAGAAdACIAIwAkACQAKAAqAC0ALgAvAC4ALgA0ADcA
OwA9AD8ARABCAEAAPgA8ADoAOAA6ADwAPwBBAD8APQA7ADsANgAzAC4ALAAmAB8AHQAb
ABsAFwATABEAEQAPAA0ADAAHAAQABAACAAIAAgABAPz/+v/9//3/+//3//b/9v/4//P/
8P/s/+n/6//r/+v/6//u//H/8P/x//D/7f/q/+z/6//q/+r/6v/o/+X/5f/l/+f/5//o
/+j/6//q/+v/7P/x//H/8P/w/+7/7//t/+n/6v/r/+z/7//u/+7/7P/s/+3/7//w//H/
8//1//b/+P/7//v/+f/5//j/9//2//b/+f/8//z////7//n/+f/5//v/+f/5//b/9v/4
//j/9//4//j/9//3//f//P/8//v//f/9//v/+//9//3/+v/3//b/9f/0//X/9v/2//X/
8//3//z//P/4//n/+//8//r/+f/4//f/9f/1//X/9f/1//X/9v/2//j/+f/4//f/9v/z
//H/7v/4//r//f///wEAAQADAAQAAQADAAQAAwAGAAYABgAIAAsADQAOABAAEQAVABcA
FwAbAB4AIQApACkAIgAbABUAEwASABIAEgAUABAAEAARAAgAAwD///r/9v/1//b/9P/z
//T/8//x//f/9v/2//j/9f/q/+T/5f/o//L/AwAUADAAVAB7AKcA0wD0AAUBDwEgASMB
+wDAAKMAlAB5AGIAUwA/ACgAHgAbABYAEQAQAAwAAwD4//P/8v/z//T/9f/w/+//7v/t
/+//8f/x//L/8f/v/+7/7f/t//D/8P/w//D/8P/w/+//7P/r/+v/7f/s/+j/6f/r/+r/
6v/o/+f/5f/k/+P/4f/j/+T/5P/k/+L/4//i/9//4v/n/+j/6P/q/+r/6f/p/+r/6v/r
/+v/7v/v//D/8P/v/+//8//z//L/8f/1//b/+P/1//j//P/9//7//v///wQABwAJAAwA
EAAUABQAFAAXABwAHwAjACgAKwAsAC4AMAAxADMAMwA4AD4APQA8ADwAPAA8ADwAPAA8
AD0APQA5ADcANQA1ADIALwAqACgAJQAhACIAIwAeABkAFAARAA0ACQAFAAIAAAD+////
/v8AAAAA///6//n/+//6//f/9f/0//T/9v/2//b/9f/1//f/+f/7//3/+v/5//T/8f/x
/+//7f/w//P/9v/6//7/+//3//b/9f/3//f/+P/4//b/9P/0//T/+f/5//j/+P/4//v/
+//5//f/9//3//n/+v/6//j/+P/4//n/+f/5//r/+//7//z//P/7//j/9//4//n/+v/8
//7//v/7//v/+P/3//j/+f/8//v//P/6//7/AAAAAP///v/8//n/9//1//j/9v/2//b/
9v/2//b/9f/z//P/9//8//z/9P/z//P/8v/1//f/+f/7//n/+f/5//n/9//3//j/+P/5
//n/9//1//f/9//4//j//P/8//3//f/7//n/+f/4//f/+f/6//n/+v/6//r//P8DAAUA
BgAIAAgACwAMAAsADwAQABEAFwAYABIADAAHAAUABAAEAAQAAwD8//n/9//w/+3/6//o
/+H/3//f/9z/4P/k/+b/5//j/+L/2P/a/9n/yv/C/9H/5P/y/wcAHAA0AFQAfwCtANcA
7gD3AAUBDgHxALkAkAB5AGAASwA+ACsAHwAaABYAFQASAAcAAAD6//X/8v/r/+n/6f/p
/+n/6v/r/+z/7f/q/+n/5v/k/+T/4//j/+P/5v/q/+v/7P/q/+r/6v/p/+j/5//n/+n/
6//o/+r/7f/s/+z/6v/p/+n/6v/r/+v/7P/u/+//8P/s/+v/6P/j/+j/7//y//T/9v/4
//n/+//8//r/+f/3//b/9//4//j/9f/1//n/+f/6//v/AQAEAAYAAwAGAAoACwAKAAgA
BwAMAA8AEQAUABYAGgAaABoAGgAeACAAIwAoACsALAAuADMANQA4ADkAOgA+ADsAOAA6
ADoAOgA6ADsAPAA+AD8AOQA1ADEALwAsACkAJAAiAB0AFwAWABUAFAARAA4ADQAJAAUA
AQD+//7//P/9//z/+//6//j/8v/w//H/7//r/+f/5v/m/+j/6P/o/+f/5//j/+H/3//d
/+D/4//i/+P/5v/l/+T/6P/l/+T/5P/k/+H/3f/c/9v/3v/f/+H/4v/h/97/3f/c/+L/
4//j/+T/4//l/+T/4f/h/+H/4f/j/+X/5v/l/+b/4v/h/9//3f/g/+P/5f/o/+z/7//w
//P/8P/v/+7/7v/w//D/7f/t/+v/6//t/+//8f/x//P/8v/w//D/7v/r/+7/7v/t/+3/
7v/0//X/9f/0//P/8P/v/+n/6//y//T/9P/0//T/8v/w/+3/6f/s//H/9//4//D/7//v
/+7/7f/t/+3/7f/w//H/8v/z//L/8f/x//D/8v/x/+7/6//w//H/8//0//b/9P/z//H/
9v/5//7/AgD+///////9/wEAAgADAAYACQALAAwADgATABcAGQAZABkAGAAXABsAIQAc
ABcAEwARABAAEAAQAAsABAABAP//+v/3//X/8v/w/+//8P/u/+z/7v/u/+3/5//u/+7/
6P/d/9T/3P/h/+b/9v8NACoARABkAI8AwQDlAPgACwEdARoB8wC1AIoAdQBaAEEANAAv
ACsAIAAYABEACgADAPj/8P/t/+z/9f/x//H/8f/x/+v/5//j/9//3v/d/9r/2P/Z/9n/
2v/b/9v/3v/e/97/2v/Y/9b/0//V/9X/1v/Z/9r/2P/b/9//3//e/9v/2f/X/9j/2f/Z
/9z/3v/f/+D/4P/h/+D/3f/d/+H/4f/g/+D/4P/f/9//4//k/+b/5//m/+f/6P/o/+f/
5//r/+v/7P/t//P/9v/1//H/8//2//z//v///wEABAAFAAUABgAMABAAEAAQABIAGAAc
ACEAJQAnACcAKAArAC0AMAAxADMAOAA2ADQAMgAyADIAMgA2ADgAOwA9ADoANwA0ADMA
LgArACYAJAAfABkAGAAXABgAFQASABEADQAJAAUAAgD///z//P/6//z//P/7//b/9//7
//z/+//2//T/8//0//L/8v/x//H/8//1//f/+f/5//v/+f/5//b/8//w//L/8//0//b/
+P/6//f/9//3//f/9f/0//L/8//y//P/9P/3//f/9v/2//P/9f/0//H/9P/3//r////8
//r/9v/0//X/9//4//n/+v/7//v//P/8//v/+P/3//j/+f/6//z/+v/6//f/9//1//X/
9//5//v/+f/5//b/9v/2//T/8f/1//j/+v/9//n/+v/2//H/7v/t/+r/6f/p/+n/6v/r
/+r/6v/q/+j/5//n/+f/5//t/+z/6v/k/+b/5v/m/+b/5P/k/+P/4f/i/+f/7f/u/+j/
5//n/+b/6P/p/+r/6//q/+n/6P/n/+j/6f/r/+z/7v/t/+r/5//q/+v/7f/u//L/8v/z
//P/8//z//X/9v/6////AwAFAAgACAAIAAoADAANAA0ADgASABcAGgAbABsAGgAZAB0A
JAAgABwAGQAUABIAEQAQABAACgAIAAcAAQD///7//P/2//P/8v/u//D/9P/2//f/7//u
//T/9P/t/+T/4P/h/+r//P8PACIAOgBeAIkAuQDlAP4ACwEZASQBDwHRAJwAgQBoAFUA
TgBDADMAKgAiABkAFAAPAAgAAgD//wAA+f/0//P/8v/x//H/8f/x//H/8f/x/+//7v/s
/+n/5//l/+f/7P/u//D/8P/y//T/9f/x/+//7v/v//L/8P/z//f/9f/0//H/7//t/+7/
7//v/+3/7v/u/+7/8f/1//f/9//1//n/+f/4//P/8P/s/+n/7f/u//D/8f/y//P/9P/0
//H/8f/1//X/9//3//z//v/+//v//v8CAAQABAADAAMABwAJAAoADAANABAADwAOABEA
GAAdACMAIAAfABwAGgAgACUAKwAvADMAOAA2ADQAMQAwAC8ALgAwADAAMQAxAC8ALQAr
ACsAJwAjAB0AGgAYABMAEwATABQAEQAOAA0ADQALAAkACAADAP7//P/4//r/+v/5//T/
9v/7//3//f/4//b/9f/2//T/9P/z//P/9f/3//n/+//5//n/9f/z//P/8f/v//L/8//0
//b/+P/6//f/9//3//n/+f/6//r/+P/2//b/9v/2//X/8//y//P/9//4//f/9P/z//L/
8//2//j/+P/6//r/+//7//v//f///wAAAgAAAP3/+P/1//n/+//9/wAA/P/6//X/8//1
//f/+/////7/+//6//b/+P/6//r/+f/4//b/8//x////AAD///7//f/8//r/+P/1//H/
7//z//j/+P/2//f/+f/6//b/9f/0//P/8//z//P/8//3//n//P/+//n/9f/v/+n/6//r
/+z/7P/u/+z/6//p/+3/7//z//b/9f/3//j/9//2//b/9v/4//r/+//7//z/AQAHAAsA
DQAOAA4ADgATABcAEgANAAkACAAIAAkACgAEAPz/+P/1/+//7f/s/+r/5v/l/+b/5P/i
/+T/5P/j/+X/4v/g/+D/3//W/9L/0f/Y/+r/AQAYACoASgB9AK8A1QDqAP0ADwEaAQkB
1wCiAIEAbABXAEQANQAjABQADAAFAPz/9//6/wAA/f/2//X/8P/v/+7/7f/o/+f/5v/l
/+f/6f/p/+r/6//r/+z/7f/q/+z/6//q/+r/6v/q/+n/5v/l/+X/5//q/+j/6//v/+7/
7v/s/+v/6//s/+3/7f/u//D/8f/y//X/9//3//X/8P/x/+7/6v/t//D/8v/1//j/+P/5
//n/+P/5//r/+v/5//n//f/9//v/+/8AAAIABAABAAQACAALAAwADAANABEAEwAUABYA
FwAaABkAGAAYABwAHgAhACgALQAwADQANAA1ADcANwA3ADoANgAyADIAMgAyADIANQA2
ADgAOQA1ADMAMQAxAC8ALQApACgAIAAZABcAFQAVABEADQALAAcAAwD///z/+f/2//b/
9P/w/+7/6//k/+b/6//t/+3/6f/o/+j/6v/p/+j/5v/l/+P/4//j/+P/5P/n/+b/5//k
/+H/3v/g/+P/5P/m/+j/5//j/+L/4f/h/+H/4v/i/+L/4P/g/+D/4v/h/9//3v/h/+f/
6v/r/+j/5//m/+f/5//m/+P/4v/l/+f/6P/p/+n/6f/o/+j/5//n/+X/5f/n/+f/5//o
/+r/6v/n/+f/5v/l/+b/5//m/+P/4v/e/+f/7v/z//f/9P/w/+v/5//q//D/8f/x//P/
5//t//T/8v/y//L/8v/x//D/7v/r/+v/7//0//T/7f/t/+7/7v/w//H/8v/z//D/7//u
/+3/7P/r/+v/6v/t/+3/6//p/+v/6//s/+z/9P/0//X/9f/2//f/+v/8//r//f//////
/v/+//7/AAAGAAkACwAOAA4AEQASABEAEgASABIAFwAdABoAFwAVABEAEAAQABAABwD8
//X/7//x//X/+v/+//T/7//s/+b/6f/s/+3/7f/t/+b/5v/k/9n/0v/S/9n/5v/2/wUA
HAA6AFwAhwC7AOUA/gANARcBCgHVAJcAegBjAEIALQAoACUAFwAIAAQA///0/+//8P/u
/+X/3v/b/9n/2f/Z/9n/1f/V/9X/1f/T/9P/0f/Q/9L/0//V/9f/1v/Y/9f/1v/S/9L/
0v/R/9D/z//P/9H/0//Q/9L/1f/W/9b/1P/T/9b/2v/e/+H/3v/e/93/3P/g/+P/5P/j
/+H/5f/l/+T/5f/m/+b/5//s/+7/8f/z//H/7//t/+r/7P/t//L/8//z//P/+P/6//r/
9//6//7/AQACAAIAAwAGAAcABwAIAA4AEgASABIAEwAYABsAHwAiACUAJgAoACsALQAw
ADEAMAA0ADEALgAtACwAKwAqACwALgAxADMAMQAvAC0ALQAoACUAIAAeABgAEQAPAA0A
CwAHAAMAAQAAAP3/+v/4//L/7v/t/+r/5//m/+T/3v/g/+X/5//n/+H/3v/c/9z/3//g
/+D/4f/g/9//3v/d/93/3//d/93/3f/b/9n/3P/Z/9j/2P/Y/9v/2f/a/9v/3P/b/9v/
2v/c/9r/2v/a/93/3f/c/9z/2//d/9z/2f/b/9v/2//d/+L/5P/k/+b/6P/p/+n/6f/n
/+f/5v/m/+f/5//l/+X/6P/p/+r/7P/s/+z/6f/p/+f/5//p/+v/6v/n/+b/4v/l/+j/
6f/p/+f/5v/k/+P/5f/q/+r/6f/o/+f/5P/j/+T/5//r/+//7P/q/+j/5P/m/+f/6P/p
/+f/5v/m/+L/4v/i/+T/5P/u/+z/7P/t/+r/5//m/+X/5P/k/+T/4//h/9//4//o/+j/
4//j/+T/5P/g/9//3v/d/9z/2//a/9n/2//b/9z/3P/a/9f/0v/N/9P/1f/Y/9r/3v/e
/9//3//e/93/3v/e/+D/5f/p/+v/6f/o/+f/6P/v//H/8v/0//T/9//4//f/+v/6//r/
//8AAPr/9P/v/+//7v/u/+7/7P/m/+T/4//h/+H/4v/i/9z/2f/Y/9T/1P/W/9b/1f/b
/87/yv/Q/8//zv/M/8//2v/q//3/GAA2AFwAjwDFAOEA7AD/AAsB+ADBAIcAZABRAEAA
LQAeABMABQD8//b/9f/0/+v/6P/m/9n/1P/b/9v/2//b/9v/2f/Z/9n/2f/Y/9f/1P/S
/9T/1f/X/9n/1//a/9r/2v/W/9b/1v/V/9T/0//T/9X/1f/S/9T/1//Y/9j/1v/V/9P/
0v/R/8//0P/S/9P/1P/U/9X/1P/R/9H/1f/V/9T/1P/U/9P/0//U/9T/1f/V/9T/1f/W
/9b/1v/X/9z/3f/c/9v/3//g/+L/4f/m/+z/6//q/+j/5//r/+3/7v/w//b//P/+/wAA
AwAIAAsADwASABUAFgAYABcAFwAYABcAHAAiACEAIAAiACQAJgAoACYAJgAnACcAIgAf
ABwAGwAZABcAEwASAAwABQADAAEA///7//f/9f/0//H/7v/s/+z/6v/r/+r/6P/o/+f/
4v/h/+P/4v/f/97/3v/f/+L/4v/i/+H/4f/e/93/3P/b/93/3//d/93/3//d/9v/3v/d
/9z/3P/c/97/2//b/9v/3//f/+D/4P/h/+D/4f/i/+L/4f/f/97/3v/h/+H/3//f/9//
3//h/+L/4v/g/+D/3//f/97/3f/g/+H/4f/i/+L/4f/e/93/2v/Z/9j/2P/e/+L/4//n
/+P/4f/h/+H/4//h/+H/3v/i/+T/5P/j/9//3P/Y/9X/1//e/+D/4f/e/93/2v/Z/9j/
2f/b/93/3v/e/97/3P/Z/9n/2f/Z/9v/3P/e/9z/2v/a/9z/3P/a/9r/2P/b/9b/1f/V
/9X/1//X/9n/3P/W/9P/0P/O/9P/1v/Z/97/3P/d/97/3v/e/97/3v/e/9n/0//Q/8//
2P/Z/9r/3P/h/9j/2P/Y/9j/2P/a/9z/3v/g/+P/5P/l/+b/5f/k/+P/4v/m/+j/6v/s
//D/8v/0//b/+P/6//z//v8AAAAAAAAAAPz/+P/0//D/7//u/+3/7P/q/+r/6v/q/+X/
4v/f/9z/2P/W/9T/0v/S/9L/0v/S/9L/0v/S/9L/zf/K/8f/xP/b//D/BQAaAEEAZgCL
ALAAxQDYAOsA/gDcALoAmAB2AGAASgA0AB4AEwAKAAEA+P/x/+z/5//i/93/2v/X/9T/
0//S/w==
         </WaveFormData>
      </LeadData>
      <LeadData>
         <LeadByteCountTotal>10000</LeadByteCountTotal>
         <LeadTimeOffset>0</LeadTimeOffset>
         <LeadSampleCountTotal>5000</LeadSampleCountTotal>
         <LeadAmplitudeUnitsPerBit>4.88</LeadAmplitudeUnitsPerBit>
         <LeadAmplitudeUnits>��V</LeadAmplitudeUnits>
         <LeadHighLimit>2147483647</LeadHighLimit>
         <LeadLowLimit>268435456</LeadLowLimit>
         <LeadID>V1</LeadID>
         <LeadOffsetFirstSample>0</LeadOffsetFirstSample>
         <FirstSampleBaseline>0</FirstSampleBaseline>
         <LeadSampleSize>2</LeadSampleSize>
         <LeadOff>FALSE</LeadOff>
         <BaselineSway>FALSE</BaselineSway>
         <ExcessiveACNoise>FALSE</ExcessiveACNoise>
         <MuscleNoise>TRUE</MuscleNoise>
         <LeadDataCRC32>1316692379</LeadDataCRC32>
         <WaveFormData>
BAAAAP7//P/+//7//P/8//z/+//5//j/9v/3//f/9//6//v///8DAAIAAQAAAP//AAAB
AAQABQADAAIAAgADAAcABQAFAAkAEgAdACgAMgBAAEUAPQA4ADcAJAD+/9v/vv+e/37/
cv9z/3P/eP+L/5X/lv+S/4//kP+d/7T/yf/U/9z/5v/s//L//f8DAAUABgAIAAkACwAM
AA0ADgARAA8ADQAOAA4ADgARABEADwARABEAEQARABEAEgAUABUAFQAUABQAFQAXABcA
FAAUABcAGAAZABoAGgAZABkAGAAXABgAFwAXABgAGwAbABkAGQAXABkAFwAXABUAFgAW
ABYAGAAYABgAGAAYABgAGAAYABgAGAAYABgAGQAZABkAGQAXABgAGQAaABoAGgAaABoA
GgAZABkAGQAbABwAHAAbABsAGwAaABoAHAAcABsAGwAZABYAFQAUABYAFgAVABUAEwAT
ABIAEQAPAA8ADwANAAwACwALAAsACwALAAsACgAKAAkACAAIAAkABwAHAAYABgAGAAYA
BgAIAAgABwAHAAQABAADAAEABAAFAAYABwAFAAQABAAGAAYAAwADAAMABQAGAAcACAAH
AAYAAwACAAEAAQACAAIAAAABAAEAAAABAAIAAwAEAAQABQAFAAUAAQABAAMAAwACAAIA
AgAEAAYABgAHAAcABAADAAIABAAEAAQABAACAAMAAwADAAIAAAABAAEAAQACAAIAAgAD
AAMAAgABAAEAAQAAAAAAAQABAAIAAgAEAAIAAQABAAEA//8AAAAAAAD//wAAAQACAP//
///+////AAABAAIAAgD/////AQACAAAAAAD+//z//v/+//////8AAAEAAgADAAcAAAD+
//7//v/+////AAAAAAEAAQABAAIAAQD//wAAAQADAAIAAQD///7/AAABAAIAAgAFAAYA
BgAHAAkABQAEAAMAAwADAAMAAwAHAAoACAAIAAYABgAEAAQABgAIAAoACwALAA0ADQAN
AAgABwAFAAIAAAD+//z//P/8//r/+v/6//z/+//7//z/+v/5//j/9//5//z///8BAAEA
AQABAAEAAgAFAAYABwADAAIAAgABAAMAAwAFAA4AHwAqADgARABBADkAOAAtAA4A6P/L
/6z/iv96/3j/df91/4b/l/+f/5z/lP+N/5j/s//E/8//3v/m/+j/7P/0//v/AQAHAAwA
CgAJAAkACAAKAAwAEAAPAA8AEAAQABAAEQARAA8AEQARABEAEQARABEAEgASABEAEgAS
ABMAFQAUABAADwARABIAEwAUABQAFAAVABUAFQATABEAEAAQABYAFwAWABcAFgAXABQA
EwAVABYAFgAWABUAFAATABIAEwAUABUAFgAVABQAEwASABUAFQAVABUAEwAUABUAFgAY
ABgAGAAYABgAFwAXABcAFQAWABYAFQAXABcAFgAWABQAFAATABMAEAAOAA4ADgAQABAA
DwAPAA0ADQAMAAsADQANAA0ACwAJAAcABgAFAAYABwAIAAgACAAHAAYABgALAAkACQAI
AAoACgAKAAoACAAIAAcABwAJAAoACgAJAAgABwAGAAUABQAEAAQABgAJAAcACAAJAAgA
BgAEAAIAAwAEAAMABAAGAAcACQAKAAoACwALAAoACAAGAAQAAgAEAAUABQAFAAUABQAH
AAcAAgACAAIABAAEAAQABQAFAAEAAQABAAQAAgACAAIAAAACAAMABAAEAAIAAwADAAMA
AAAAAAAAAQADAAIAAQABAAEAAAAAAAEAAQACAAIABAAAAP///////wAAAgADAAQAAgAC
AAIAAgAAAAEAAQADAAEAAQABAAAA/f/9////AAACAAIAAAD+/wMABAAGAAcABQADAAEA
//8DAAkACwAGAAQAAgAAAP7///8AAAAAAQAAAAEAAwADAAAAAAAAAAEAAQABAAAAAAAA
AAEAAgACAAIAAgABAAEAAgD///////8BAAEAAQABAAUACAAGAAYABQAEAAEAAAABAAIA
AwADAAMABQAFAAUABQAFAAQAAgABAAAA//8AAP3/+v/5//j/9v/z//H/8P/0//X/9v/3
//b/+P/6//v/+f/5//n/+f/6//3//v////7//v//////AwAHAP///P8HABYAJAA0ADsA
NQAyADEALAAUAOv/xv+s/5D/ev9v/23/fP+P/5v/pP+s/6f/nv+b/6T/uf/K/9T/3v/o
/+r/7//z//n//P///wEABAAGAAUABgAJAAcABwAIAAgACAAHAAcABQAHAAkACQAJAAkA
CgAMAA0ADQALAAoACgALAA0ACgAKAA0ACwALAAsACgALAA0ADgAPAAwACwALAAwADgAN
AAoACQALAA0ACwALAAsADAAMAAwACgAKAAoACgAKAAoACgAKAAoACgAKAAoADgAPABAA
EQARABIAEwAUABMAEgARABAAEAAPAA8ADwANAA4ADgANAA4ADwAPABAADwAOAAwACwAM
AAoACgAKAAgACAAHAAcACAAJAAkACQAJAAkACQAHAAYABQAFAAUAAwADAAMAAgADAAMA
AwAEAAUAAwADAAIABAAEAAQABAACAAIAAQABAAEAAgACAAEAAQABAAEAAQD///7//v8A
AAUAAwAEAAUABAACAAAA/v///wAA//8AAAMAAwAEAAQAAQABAAAA/v///wAAAQACAAAA
AQABAAEAAQABAAMAAwACAAIAAgAEAAIAAgADAAMA////////AgACAAIAAgAAAAEAAQAB
AAAA/v///////////wAAAQADAAMAAgABAAEA///+//7///8BAAIAAgAEAAQAAwADAAMA
AQAAAP7//P/8//7/AAACAAAABgADAAIAAQAAAAAAAAD/////AgADAAUABQAAAAAAAAAB
AAMAAwACAAIAAgADAAQABAADAAIAAAD//wMAAQACAAMAAgABAAAA//8DAAYABAAEAAIA
AgAAAAAAAgAEAAYABwAFAAcABwAHAAMAAwACAAAA/v/8//r/+v/6//j/+P/4//f/9f/0
//T/8//z//P/8//0//j//P////7//f/8//v//f/////////+//7//////wUABQADAAoA
GQAmADAAPgBDADsAOAA7ADIAEADp/8r/qv+M/3b/cf93/4L/j/+Z/5z/mP+V/5L/m/+w
/8X/0v/c/+T/6v/2//3///8FAAoACAAJAAsADAAMAAwADgALAAwADgAPABAADwAPAA0A
DwATABMAEwATABAAEAAPAA0ADAAMAA0ADwARAA4ADgARABEAEQARABAAEAARABEAEQAQ
AA8ADwAQABEAEQAPAA8AEQATABEAEQAPABAAEAAQABAAEAAQABAAEgASABIAEgAQABAA
EAAQABIAEwAUABUAEwAUABUAFgAUABQAFAAUABQAEwATABMAFAAWABcAFwAXABcAFgAW
ABQAFAATABMAFAASABIAEgASABIAEQARABMAEwASABEADwAPAA8ADQAMAAsACwALAAkA
CQAJAAgACAAHAAYABgAHAAUABQAEAAYABgAGAAYABgAGAAUABQAFAAYABgAFAAMAAwAD
AAMABQAEAAQABgAGAAMAAwADAAIAAgACAAIABQAGAAUABgAGAAUABQAEAAIAAwADAAIA
BAAEAAQABAAGAAcABwAHAAMAAwAFAAUABAAEAAQABgAEAAQABQAFAAUABQAFAAgABgAG
AAYABAAEAAUABgAGAAgACQAJAAkABwAGAAUABQAFAAQAAwADAAUABAAEAAUAAwAEAAQA
BgAGAAUABQAFAAUABgAGAAYABgAGAAYABgAIAAkACQALAAkACQAJAAgABwAHAAkACgAK
AAoACAAGAAgACAAJAAkACQAIAAkACgALAAwACQAIAAYABQAHAAkADAANAAoACgAKAAsA
CgAJAAcABgAHAAkACwAMAAsACgAIAAcACAAFAAUABQAFAAUABQAFAAcACgAIAAgACQAK
AAkACgAJAAgABwAFAAcACQAJAAkABwAHAAYABAD+//z/+v/6//z/+v/6//r/+f/3//b/
9v/1//X/9f/1//P/9v/5//v//f///wEAAwACAAMAAgABAAAAAAABAAEA/f/9/wMACAAT
ACAALAA4AD0AOQAyAC8AJAAGAN//wv+k/4T/dP9v/23/dv+F/4//kv+Q/4//kP+f/7T/
xf/S/9z/4P/k/+z/+f8BAP///v///wEABAAGAAkACgANAAsACwAMAAwADAAMAAsACAAJ
AA4ADwAQABEADwAQABAADwAOAA4ADwARABEADgAOABEADwAPAA8ADgAQABEAEQARAA4A
DQANAA4ADwAPAA0ADQAQABMAEgATABAAEAAPAA4AEAAQABAAEAAQABAAEAAQABIAEgAS
ABIAEwATABMAEwASABIAEgASABQAFAAUABQAFQAVABYAFwAXABgAGAAXABYAFQATABIA
FAAUABMAEwATABIAEwAUABIAEgARABEAFAAVABUAFQAUABMAEgAPAA4ADQANAA0ACwAL
AAsACgAKAAkACAAIAAsACQAJAAgACAAIAAgACAAIAAgABwAHAAQABAADAAEAAgADAAQA
BQADAAIAAgAEAAQAAQABAAEAAgACAAIAAgADAAQAAwAEAAQAAwADAAIAAgADAAMAAgAC
AAIAAgACAAEAAQAAAP///v///wIAAwABAAIAAwAGAAYABgAHAAcAAgABAAAAAgAEAAQA
BAACAAMAAwADAAIAAAABAAEAAQACAAIAAgADAAEAAAD/////AQAAAAAAAQADAAQABAAG
AAIAAQABAAEAAQACAAIAAgAAAAAAAAAAAP7//////wEAAwADAAMAAgD+//3//v/+/wEA
AgABAAAA///+//7//f/+////AAABAAMAAQADAAMAAgABAAAAAAD+//7//v/+//7//v//
////AwAGAAUABAADAAIAAQAAAP7//f/8//3///////7//v/+//////////7//v/+////
AAAAAP7//v/9//3/AQD//wAAAQADAAMAAwADAAMABgAEAAQABAAEAAIAAgAEAAYACAAJ
AAcACQAJAAkACQAJAAgABgAAAP7//P/8//z/+v/6//r/+f/3//b/9v/4//n/+v/7//n/
/P///wEA/////////////wEAAQABAP7//v//////+f/5/wUAEAAZACQANAA8ADcAMQAu
ACsAFADw/8//tv+Y/3z/cP9v/3P/iP+b/6P/pP+g/5n/mP+l/7r/x//S/9z/4v/o//T/
+/8BAAEAAAACAAMABQAGAAcACAALAAkABwAIAAgACAAHAAcABQAHAAoACwAMAA0ADQAO
AA4ADQAKAAoACwANAA8ADAAMAA8ADwAPAA8ADgALAAsACgAJAAgABwAHAAgADQAPAA8A
EQAPAA8ACwAJAAkACgAKAAoACwAMAA0ADgAMAAwADAAMAA0ADgAPABAADwANAAsACQAM
AA4AEAASABIAEgASABIAEQAPAA4ADQALAAwADAALAAwADQANAA4ADgAOAA0ADQALAAgA
BwAGAAgACAAHAAcACQAJAAgABwAGAAUABAABAAEAAQACAAMAAQABAAEAAAD+//3//P/8
/wAA//8AAAAAAgACAAIAAgAEAAQAAwADAAEAAgACAAEAAQABAAEAAQACAAIAAwAGAAcA
AwACAAEABQAGAAcACAAGAAYABAAEAAUABQAGAAYACAAJAAkACAAHAAYABQAEAAUABwAI
AAkABwAHAAkACQAEAAQABAAGAAQABAAFAAUABgAHAAgADAAKAAoACgAIAAYABQAEAAIA
BAAFAAUABQAEAAQABAAFAAQAAgAAAP//AAAAAAEAAwABAAIAAgAEAAIAAQABAAEA//8A
AAAAAAD//wAAAQACAAAAAQABAAMABQAFAAUABAD/////AAAAAAAAAAAAAAEAAgACAAMA
AwADAAQAAwAAAAAAAAABAAEAAQAAAAAAAgADAAQABAACAAIAAQABAAUAAwAEAAUAAgAB
AAAA//8DAAYABAAEAAUABgAFAAYABAAEAAQAAwAEAAcACAAJAAQAAwABAP7//f/8//v/
/P/6//j/+P/4//b/8//x//D/8f/x//H/8f/0//j//P////7//f/8//v/+f/7//v/+//8
//z//f/9//3/+f/7/wIADQAWACQAMAAzADEANAAxACwAIAD//9b/tv+Q/3T/a/9p/2r/
e/+T/6b/rv+p/57/mf+e/6//vv/M/9r/6P/w/+3/7f/3//7//P/9////AAACAAQACAAH
AAUABgAGAAYABQAFAAMABQAHAAcABwAHAAkACgAKAAkACgAKAAsADQALAAgACAALAA4A
DwAQABAADwAPAA4ADQAOAA0ADQAOABEAEQAPAA8ADQAPAA0ADQAPABAAEAAQAA8ADgAN
AAwADQAOAA8AEAAOAA4ADgAOAA8ADwAPAA8ADQAOAA8AEAAQABAAEAAQABAADwAPAA8A
DQAOAA4ADQALAAsACgAKAAoACgAJAAkACAAGAAYABgAGAAYABQAFAAUABQAEAAMABQAF
AAUAAwAEAAMAAwADAAMAAwADAAIABAADAAIAAgAHAAUABQAEAAIAAAD+//z//v8AAAEA
AwABAAIAAgABAP/////////////+//7/AAACAP///////wAAAAAAAAAAAAAAAP7//v/9
//3//v/+//7///////7///8AAAEAAgAAAAEAAQABAP3//f////////8AAAEABAACAAIA
AwADAP///////wIAAAAAAAAA/v/9//3//f/8//z//f/9//3//f/+////AQD///7//f/9
//3//P/8//3//f/+//7/AAD/////AAABAAMABAAEAAQAAQAAAP///v/+/wAA/v/+//7/
/v8AAAAA/////wIAAwAFAAUA///+//3//f/+//////8AAP7///8AAAAAAgACAAEAAQAE
AAEAAQABAAEAAQABAAEAAQAEAAIAAgAFAAYABQAGAAUABgAHAAcACQALAAsACwAHAAcA
BgAEAAAA/v/8//z//f/8//3//v/6//f/9f/0//f/+f/7//3/+//+/wEAAwACAAEAAAD/
////AQABAAEAAgACAAMAAwAHAAkACQAQABcAIAAsAD4ARQA/ADwAOQAmAAAA2/++/57/
fv9s/2n/af9y/4f/l/+a/5D/h/+M/53/sP+9/9D/4P/k/+T/7P/1//n/+/8AAAIAAwAF
AAYABwAIAAsACQAJAAoACgAKAAkACQAHAAkACwALAAsACwANAA4ADgANAA4ADgAPABEA
DwAMAAwADwAPAA8ADwAOAAwADQANAA0ADwAPABAAEgARAA8ACwAJAAoADQAMAA0AEAAS
ABMAFAARABAADwAOABAAEAAQABAAEAAQABAAEAARABEAEQARABMAFAAVABYAFAAUABQA
FAAWABUAFQAVABcAGAAYABcAFgAVABMAEgAVABYAFgAXABQAEgASABIAEgASABEAEQAQ
AA8ADQALAAwADQAOAA0ACwAJAAgABwAJAAkACQAIAAYABQAEAAQABwAFAAUABAAEAAQA
BAAEAAYABgAFAAUABQAGAAYABQAHAAcABwAHAAcABgAGAAgACgAHAAcABwAIAAgACAAI
AAYABgAEAAQABwAHAAgACAAIAAkACQAIAAgACAAIAAgACgALAAsACwAJAAkACwALAAkA
CgALAA4ACwAKAAoACQAJAAkACQAMAAwADAAMAAoACAAHAAYABAAHAAkACgALAAkACAAH
AAcABQAEAAMAAwAFAAQABAAFAAQABAADAAQAAwADAAQABQAEAAQAAwACAAIAAgACAAIA
AgADAAMABQAFAAUABQAEAP//AQAEAAQABAAEAAQAAQAAAP7//f8BAAMABgAHAAMAAgAB
AAEAAwADAAIAAgADAAUABwAIAAUABAACAAEABgADAAMAAwABAAEAAQABAAEABAACAAIA
AwAEAAMABAAEAAQABAADAAQABwAIAAkABQAFAAQAAgD+//z/+v/6//n/9v/1//T/9f/z
//L/8v/1//X/9f/1//X/+P/7//3/+//7//v/+//+/wEAAgADAP///v/+//3//f8BAAMA
CAARAB4ALAA0ADUAMwA0ADcAJAD+/9f/uv+Y/3r/aP9l/2v/fP+J/5H/lP+Q/4v/jP+d
/7j/y//S/9r/4v/o/+7/9f/5//v/AgAEAAUABwAIAAcACAALAAkACgAMAA0ADgAPAA8A
DQAPAA8ADwAPAA8AEQASABIAEQASABIAEwAVABMAEAAQABMAEwATABMAEgASABMAEwAT
ABQAEwATABQAFQAVABMAEwARABMAEQARABMAFAAUABQAFAAUABQAFAATABIAEQAQABEA
EgATABQAEwATABMAEwAVABYAFwAYABYAFgAWABYAFgAVABUAFQATABQAFAATABMAEwAS
ABIAEgASABEAEQAOAAwADAAMAA4ADgANAA0ACgAJAAcABQAGAAcACAAHAAYABQAFAAUA
AwADAAMAAgACAAEAAAAAAAMAAQABAAAAAAAAAAAAAAAAAAAA//////3//v/+//3//v//
/wAAAQD///7//v8AAP//+//6//n//f/+////AAD+//7//P/8//3//f/+//7/AAABAAEA
AAACAAIAAgACAAIAAwADAAMA/v/9//7//f/9//7///8CAAEAAAAAAP//AAABAAIABgAF
AAQAAwAAAP////////7/AAABAAEAAQAAAAAAAAABAP///v/9//3//f/8//z//f/7//z/
/P/+//3//f/+/////f/+//7//v/9//7///8AAAAAAQABAAMABQAFAAUABAADAAMABQAG
AAQABAACAAAABAAEAAUABQAJAAkABwAEAAMAAgABAAAAAwAEAAQABQAFAAUABgAFAAMA
BAAFAAcABwAHAAYABgADAAMAAwACAAUABgAGAAcACAADAAEA//8BAAEAAQABAAMABgAE
AAQAAgACAAAAAAABAAIAAwADAAIAAwACAAEAAAABAAEAAAD+//z/+v/6//n/9v/1//T/
9f/z//L/8v/x//H/8f/x//L/9v/6//3//f/9//3//f/7//v/+f/3//j/+v/9////+//3
//3/BAAJABgAKAAwADUAMwAuACkAIgAOAOv/yv+s/5L/fP9v/2v/dP+H/5n/ov+m/6X/
nv+b/6j/vf/K/9D/2v/g/+T/6//1/wEABgADAAMABAAEAAMABAAHAAUABQAGAAYABgAH
AAcABQAHAAsACwALAAsADQAOAA4ADQALAAoACgALAAkABgAGAAkABwAHAAcABgAHAAkA
CgALAAgABwAHAAgACwALAAkACQALAA0ACwALAAsADAAMAAwADgAOAA4ADgAOAA4ADgAO
AAwADAAMAAwADQANAA0ADQAOABAAEgAUABYAFgAWABYAEgAPAA0ACwAMAA4ADwAPAA0A
DQAMAAwACgAKAAkACQALAAoACwAMAAsACgAIAAcACAAJAAkACQAFAAMAAQD9//7///8B
AAMABQAFAAUABAACAAEAAAAAAAMAAQABAAAAAAAAAAAAAAD+//7//f/9/wAAAgADAAMA
AAD///7//f////7//v8AAAAA/f/9//3///8AAAEAAgD///7/+//6//z//f///wAAAAAB
AAEAAAACAAIAAgACAAAAAQABAAEAAQABAAMAAwD+//7//v8AAAAAAAABAAEA/f/9//3/
AAACAAIAAgAAAP////////7//v/////////8//z//P/9/////v/9//3//f/8//z//f8A
AAIAAwAGAAIA///9//v//P/+////AAD8//z//P/8/wIAAAAAAAAAAAAAAP7//v/9//3/
/P/9/////////wAAAQADAAAA///9//z//P/9//7//v///wAAAAABAAQAAQABAAEAAwAD
AAMAAwAEAAYAAwACAAQABAACAAIAAwAEAAUABQADAAUABQAFAAQABQAFAAQAAAD+//z/
/P/6//j/+P/4//n/9//2//b/9//3//f/9//1//j/+//9//v/+//7//v//v8BAAIAAwAA
AAAAAQABAP3//f8BAAgAEwAcACYANgA/AD0ANgAzACoAEADt/8j/qP+I/3L/af9r/3T/
hf+R/57/pv+j/5b/l/+m/7n/yv/a/+b/6v/s//H/+/8FAAQAAQABAAIAAgAFAAYACQAH
AAcACAAIAAgACwALAAkACwALAAsACwALAAkACgAKAAkACgAKAAsADQAPAAwADAAPAA4A
DQAMAAoADAANAA0ADQAOAA0ADQAOABAADwAMAAsACQALAAkACQAKAAwADQAOABAAEAAQ
ABAADgAOAA4ADgAMAAwADAAMAAsACwALAAsADQAQABMAFgAVABQAEwASABAADwAPAA8A
EAASABMAEwATABMAEgASABMAFAAUABUAEwAQAA8ADgAQABAADwAPAA0ADQAMAAsACwAL
AAsACQAKAAkACQAJAAgABwAGAAQABQAFAAUABgALAAkACQAIAAcABgAFAAQABQAGAAYA
BwAJAAoACgAJAAcABwAHAAcABwAGAAYACAAIAAUABQAFAAcACAAJAAoACAAIAAYABgAH
AAcACAAIAAoACwALAAoACAAIAAgACAAIAAkACQAJAAgACQAMAA0ACQAIAAcACAALAAwA
DgAPAAoACQAIAAoACgAKAAoACAAKAAsADAAMAAsACwAKAAkACgAKAAoACwALAAoACQAJ
AAsACgAKAAsACQAKAAoADAAHAAUABAADAAUACAAKAAwACAAGAAQAAgAEAAcACQANAAkA
CQAFAAIABAAEAAQABAAFAAYABgAHAAcABwAIAAcABgAGAAYABwAJAAkACAAIAAYABwAI
AAgACAAIAAcABwAKAAcABwAHAAUABQAFAAUACQAMAAoACgAKAAoACAAIAAkACgALAAsA
CwANAA0ADQALAAsACgAIAAIAAAD+//7//P/6//r/+v/7//v//P/+//z/+//6//n/+f/8
////AQAEAAUABgAHAAYABwAGAAUABAAEAAUABQALAAkACQAQABkAJgA2AEIASQBFAEAA
OQAiAP7/2f+6/57/hP96/3X/cf96/43/l/+a/5b/kf+W/63/xP/R/9r/5v/w//r/AAAD
AAsADwAQAA4ADwARABIAEwAUABcAFQAXABgAGAAYABsAGwAZABsAHAAbABoAGQAZABoA
GgAZABoAGgAbAB0AHQAaABoAHQAbABsAGwAaABsAHQAeAB8AGwAZABgAGAAZABkAFwAX
ABgAGwAaABsAGQAaABoAGgAcABwAHAAcABoAGgAaABoAHAAcABwAHAAbABsAGwAbABsA
HAAdAB4AIAAgACAAIAAgAB8AHwAfAB0AHgAeAB0AHwAfAB4AHgAeAB4AHQAdAB4AHAAc
ABwAHgAeAB0AHQAcABsAGQAXABcAFwAXABUAFAATABMAEwAVABUAFQAUABQAEwASABIA
EgAPAA4ADAANAA4ADwAQABAAEAAPAA8AEQASABIAEQATABMAEwATABMAEgASABQAFwAV
ABYAFwAXABYAFQAUABQAFAASABIAEwATABQAFAASABMAEwASABMAFAAVABYAFgAXABcA
FwAVABUAFwAXABUAFgAXABoAGQAYABgAFwAVABUAFQAYABYAFgAWABQAFAAVABYAFgAV
ABUAFAATABIAEgASABMAFAAUABQAFQAUABIAEQARABMAFAAUABYAEwARABAADwAQABIA
EwAUABAAEAAQABAAEAARABEAEwATABMAEwASABMAEwAVABYAFAAUABIAEAAUABQAFQAV
ABQAEwASABEAEwARABMAEwATABEAEwAWABQAFgAWABYAFgAWABYAFQAVABUAFQAWABUA
FAAUABQAFQAXABcAFgAWABgAGQAaABoAGgAaABkAGQAbABcAFgAVABcAGQAbAB0AHAAe
ABsAGgAcABwAGgAaAB0AHgAfAB8AHQAfAB8AHwAfAB8AHgAcABcAFAARABAAEQAQABEA
EgARAA8ADgAOABEAEQARABEAEAASABQAFQAXABcAFwAXABUAFwAXABcAFAAUABUAFQAZ
ABcAGwAqADkARABKAFAAUwBPAEoAQwAoAAIA4//K/6r/kP+I/4f/i/+a/6//tf+2/7L/
qf+q/73/1P/n//L//P8CAAYACgATABkAGwAaABwAHQAfACAAIwAkACcAJQAjACQAJAAk
ACcAJwAlACcAJgAlACQAIwAkACYAJwAnACQAJAAlACcAKAAmACcAKwAtAC0ALQAsACsA
KwAqACkAKgArAC0AMAAyADEALgAtAC8AMQAvAC8ALwAwADAAMAAyADIAMgAyADAAMAAw
ADAAMQAyADMANAAzADMAMwAzADEAMgAzADQANgA2ADYANgA4ADcANwA3ADUANgA2ADUA
NAAzADEAMAAwADAALwAvADAALgAuAC4ALgAuAC0ALQAtAC0ALAArACkAKQApACcAJwAn
ACgAKQAoACcAJgAkACQAIwAiACIAJgAlACYAJgAmACYAJgAmACYAJgAlACUAIwAkACQA
IwAmACcAKAApACcAJgAmACgAKAAlACUAJQAmACYAJgAmACcAKAAnACgAJwAnACgAKAAo
ACkAKQAoACUAJAAjACIAJgApACsALQArACsALQAtACoAKgAqACwAKgAqACsAKwAnACcA
JwAqACwALAAsACoAKQApACkAKAAqACsAKwArACwALAAsAC0ALAAqACgAJwArACwALgAx
AC8ALgAsACwALAArACsAKwAsAC4ALwAwACsAKgApACgAKQArACwALwAtAC0ALQAsACsA
KwAtAC4AMAAwAC4ALAAsACwALQAtAC8ALwAvAC8ALwAtAC8ALwAtAC0ALQAuADAAMAAw
ADAAMgAyADMAMwAwAC4ALQAtAC8AMAAyADQANAA1ADQAMwA1ADQANAA0ADAALgAsACsA
MAAyADMANAAzADIAMgAyADIAMgAyADIAMgAyADMANAA1ADYANgA2ADYANgA5ADoAOwA8
ADgANgA0ADIAMQAwAC8ALgArACoAKQAoACYAJgAmACYAJwAoACkAKgAsAC4AMAAyADAA
MAAwADAAMQAyADMANAAzADIAMQAwADUAOgA/AEQATABUAFwAZABgAF4AXABaAD0AIAAD
AOb/1v/I/7r/rP+4/8T/0P/c/9r/2v/a/9r/5//0/wEADgAVABwAIwAqAC0AMAAzADYA
OQA8AA==
         </WaveFormData>
      </LeadData>
      <LeadData>
         <LeadByteCountTotal>10000</LeadByteCountTotal>
         <LeadTimeOffset>0</LeadTimeOffset>
         <LeadSampleCountTotal>5000</LeadSampleCountTotal>
         <LeadAmplitudeUnitsPerBit>4.88</LeadAmplitudeUnitsPerBit>
         <LeadAmplitudeUnits>��V</LeadAmplitudeUnits>
         <LeadHighLimit>2147483647</LeadHighLimit>
         <LeadLowLimit>268435456</LeadLowLimit>
         <LeadID>V2</LeadID>
         <LeadOffsetFirstSample>0</LeadOffsetFirstSample>
         <FirstSampleBaseline>0</FirstSampleBaseline>
         <LeadSampleSize>2</LeadSampleSize>
         <LeadOff>FALSE</LeadOff>
         <BaselineSway>FALSE</BaselineSway>
         <ExcessiveACNoise>FALSE</ExcessiveACNoise>
         <MuscleNoise>TRUE</MuscleNoise>
         <LeadDataCRC32>3014308405</LeadDataCRC32>
         <WaveFormData>
7v/r/+n/6f/p/+j/6P/o/+r/6f/n/+b/5f/l/+b/5f/o/+n/6//t/+r/5f/k/+L/4v/j
/+X/5//l/+X/5f/m/+j/5//l/+v/9f8AAAoAGAArADoASQBlAIkAlgCJAHoAeAB4AHIA
cABnADEA5/+6/5//ev9U/0L/S/9i/3z/mf+u/7r/xP/O/9j/4v/r/+v/6v/t/+//8v/0
//P/9v/3//f/9//5//n/+P/4//j/+f/6////////////AAABAAEAAQABAAEAAwAFAAUA
AgAEAAcACAAKAAwADQAJAAsADQANAA8ADwAQABIAFQAXABQAFAAUABUAFQAVABcAGQAZ
ABoAHQAeAB8AIQAiACIAJAAnACgAKQArAC4AMAAzADQANgA6AD0AQABEAEYASABKAFAA
VABXAFwAXgBiAGgAawBuAHEAdgB6AHwAfwCDAIYAiACGAIUAhQCGAIoAiwCLAIoAigCJ
AIYAgwCBAH0AdwBvAGgAYQBbAFQATwBJAEIAOgAzAC0AJgAhABwAFgARAA0ABwADAAEA
/v/8//v/+f/4//b/9f/z//D/8f/x//D/8P/w/+7/7v/v/+3/6//p/+n/7f/u/+7/7//v
/+7/6//q/+z/6//r/+z/7f/t/+v/6//t/+3/7P/s/+//7//x/+//7v/t/+z/6//r/+v/
6//s/+3/7v/x//L/7//s/+z/7v/u/+//7//u/+z/7f/t/+z/7P/s/+z/7P/u/+//7//v
/+//7f/t/+3/6//s/+z/6//t/+7/7v/u/+3/7P/s/+z/7P/s/+z/7P/t/+z/7P/s/+z/
6//q/+r/7P/t/+3/7P/p/+n/6//s/+v/6v/m/+X/5f/m/+b/5v/o/+r/7P/u//L/6P/n
/+b/5f/k/+f/6P/p/+n/6P/o/+n/6P/m/+f/6P/p/+f/5//n/+f/5v/n/+f/5f/n/+n/
6//t/+z/6//q/+n/6//r/+v/6//t//D/7v/u/+z/7P/s/+z/8P/x//L/8//x//P/8//z
//L/8f/w/+7/7f/r/+v/6//q/+r/6v/q/+r/6f/p/+r/6v/r/+r/6f/p/+r/6//r/+f/
5//m/+X/5v/o/+r/6//o/+f/5//m/+f/5//n//P/BgAUACQANwBGAFkAfQCXAJYAgwB8
AH4AegB2AHIASwABAMn/rP+P/2b/RP8+/1f/eP+O/6X/uv/E/8j/0v/c/+b/6//x//T/
8v/x//H/8P/y//b/+P/5//v//f/9//z//P/8//3//v8BAAEAAQABAAAAAQABAAEAAQAB
AAMABQADAAAAAgAFAAYACAAKAAsACwANAA8ADwAMAAsACwAMABIAFQATABQAFAAVABUA
FQAZABsAGwAcAB0AHgAfACEAIgAiACQAJwAmACcAKQAsADAAMwA0ADYAOAA7AD4AQgBH
AEoATQBUAFYAWQBeAGAAYgBoAGsAbgBxAHYAegB8AH0AgQCEAIYAhACDAIMAhACIAIkA
iQCIAIgAhwCEAIEAggB/AHoAcwBtAGUAXgBWAFAASwBFAD4ANQAvACgAIwAgABoAFQAR
AA0ACQAHAAQAAQD///z/+v/7//v/+v/4//b/9f/z//L/9P/y//L/8//2//X/9P/1//X/
8v/u/+v/7//w/+//8P/x//H/8v/0//X/9f/z//P/8v/x/+//7v/v/+//8f/v//H/8f/x
//H/8P/v/+7/7v/w//D/8v/y/+//7P/s/+7/7P/t/+3/7P/u/+//7//u/+7/7v/u/+7/
7f/t/+z/6//s/+v/7P/t/+v/7P/s/+v/7f/u/+7/7v/r/+r/6v/q/+z/7P/s/+z/6//q
/+r/6v/r/+v/6//s/+z/7f/t/+z/5//n/+n/6v/q/+r/5//n/+r/7P/t/+7/7P/q/+j/
5v/s//H/8//w/+z/6v/o/+b/5//o/+n/6f/n/+j/6v/q/+f/5//n/+f/5//n/+f/5//o
/+n/6f/n/+n/6f/p/+n/5//n/+f/5//l/+X/5f/l/+f/6v/o/+j/5v/m/+b/5v/n/+f/
5//n/+f/6f/p/+n/6//r/+v/6v/o/+f/6P/p/+b/5P/i/+D/3//d/9z/3P/f/+H/4f/h
/+H/4v/j/+P/3//f/97/3f/d/97/3//f/+H/4f/i/+L/5//p/9//2//o//r/DAAhACwA
NQBLAGcAggCHAHAAWgBYAFYATABBACkA8/+6/5P/fP9g/0L/P/9O/2T/f/+W/6j/uP/A
/8b/zv/V/93/4v/l/+f/6v/s/+v/7v/v/+//7f/v/+//7v/u/+7/7//w//P/8//z//P/
9v/3//f/9//2//X/9v/3//n/9v/4//v/+f/6//v/+//7//3///////7//f/9//7/AQAD
AAAAAAAEAAUABQAFAAgACQAIAAgACQAKAAsADQAQABAAEgAVABQAFQAXABoAHwAjACUA
KAAqAC0AMAA0ADUANgA3ADwAPAA/AEQARgBIAE4AUQBUAFYAXABhAGQAZgBpAGsAbABr
AGsAbABuAHIAcwBzAHIAdABzAHAAbQBuAGsAZgBfAFwAVQBPAEgAQwA9ADYALgAoACMA
HQAZABQADgAJAAUAAwD///3/+v/2//P/7//s/+3/7f/s/+r/6f/p/+j/6P/m/+T/5P/l
/+b/5f/k/+X/5//m/+T/4//k/+T/4v/i/+X/5f/m/+j/5v/l/+L/4f/j/+P/4v/i/+H/
4f/j/+H/4//j/+P/4//j/+P/4//k/+T/5P/m/+b/5//k/+T/5v/k/+X/5f/k/+b/5//n
/+b/5P/k/+T/5P/n/+n/6v/r/+n/5//n/+f/5f/m/+b/5f/n/+j/6P/o/+n/6P/o/+j/
5v/k/+L/4P/h/+L/5P/m/+P/6P/l/+T/4//i/+T/5P/k/+P/4//k/+b/5v/j/+P/4//j
/+P/4//j/+P/5P/l/+X/4//h/+H/4f/h/+L/4//k/+X/4v/h/+D/3//i/+b/5f/m/+T/
5P/k/+T/5//n/+f/5//n/+n/6f/p/+j/5//m/+T/4//h/+H/4f/i/+L/4v/i/+H/3//e
/97/3f/f/9//3//h/+L/4//j/93/3f/c/9v/2//c/93/3f/d/93/3v/e/+X/4//h/+n/
+P8GABIAIQAuADsAUwB3AI4AiwB2AGwAcABuAGQAWQA7APn/vv+f/4L/Wv9C/0f/XP92
/4//ov+0/7z/xP/S/9z/4f/p/+z/6//r/+z/7P/t//D/8f/x//P/9f/1//T/8v/y//P/
9P/5//n/+f/5//f/9//2//X/9//3//n/+//9//r//P////3//v//////+//9//////8A
AAEAAwAGAAcACQAGAAYACgALAAsACwANAA8ADwAQABEAEgATABUAFgAWABgAGwAaABsA
HQAgACUAKQArAC4AMQAzADUAOAA6ADwAPgBEAEYASQBOAFAAVQBcAGAAZABnAGwAcABy
AHQAdwB5AHoAewB7AHwAfgCAAIEAgQCAAIEAgQB/AH0AegB3AHIAawBmAF8AWQBSAEsA
RQA+ADYALQAnACAAGwAVAA4ACAADAAAA/f/8//r/+f/3//T/8v/x//H/8P/u/+z/6//p
/+j/6P/m/+b/5//o/+f/5v/n/+f/5v/k/+P/5//o/+f/6P/m/+X/5f/m/+b/5f/i/+H/
5f/l/+T/5P/l/+X/5//l/+P/4//j/+P/5P/l/+b/6P/m/+b/6P/o/+j/5v/n/+r/6P/p
/+n/6P/o/+n/6f/o/+n/6v/r/+z/6v/r/+v/6//r/+n/6f/p/+f/6P/o/+f/5//o/+j/
6P/p/+j/6P/o/+r/6v/q/+r/6f/o/+j/6P/r/+v/6//s/+r/6//r/+r/6f/p/+v/7P/s
/+z/6f/p/+n/6v/q/+r/6v/q/+z/7P/s/+z/6f/o/+f/5f/m/+j/6//s/+n/6f/p/+n/
5//n/+f/5//o/+n/6f/n/+f/5//n/+f/5//n/+f/5//m/+X/5P/j/+X/6P/m/+b/5//o
/+n/6v/o/+f/5v/l/+b/6f/q/+v/6//r/+v/6v/l/+P/4//j/+L/4v/i/+L/4//h/+D/
4P/g/+H/4P/f/9//4P/h/+H/4P/h/+H/4f/f/+D/4f/h/+H/4f/i/+L/3f/d/+H/5f/u
//7/DAAdAC4AQQBbAHsAkgCRAHwAdAB4AHQAbgBfAC8A6/+4/5v/eP9S/zr/Q/9g/3r/
kf+o/7b/uv/C/8z/2v/l/+X/4v/j/+X/6P/q/+3/8P/x//H/8f/z//P/8v/w//D/8f/y
//f/9//3//f/+P/5//n/+f/5//n/+//9//v/+P/6//3//f/+///////+/wEABAAFAAQA
AwADAAQABQAHAAQABAAJAAsADAANAA4ADwAOAA4AEAASABQAFwAYABgAGgAdAB4AHwAh
ACQAKAArACwALgAxADMANQA4AD4AQABCAEgATABPAFQAVgBYAF4AYQBkAGMAaABsAG4A
cwB3AHoAfAB+AH8AgQCEAIQAhQCFAIQAhgCHAIYAhQCCAH8AegBzAHAAaQBjAFwAVABN
AEUAPAA1AC8AKAAjACAAGgAVABEACwAHAAUAAgD9//v/+P/2//T/8//x/+7/7v/v/+//
8P/t/+r/6f/p/+n/5//l/+X/6P/o/+f/5//p/+r/6f/q/+n/5//m/+b/6f/p/+f/5//n
/+f/5v/m/+X/5f/n/+X/5v/n/+j/6f/p/+n/6f/q/+r/6v/s/+z/6f/m/+b/6P/q/+v/
6//q/+r/6//r/+r/6f/o/+f/5v/o/+n/6f/p/+f/5f/l/+X/5f/m/+b/5f/o/+r/6//s
/+r/6P/n/+b/5v/m/+b/5v/l/+T/5P/k/+P/4//j/+T/5f/n/+j/6P/j/+H/4f/g/+L/
5P/j/+X/4v/i/+H/4P/i/+L/4v/i/+P/4//k/+X/5f/k/+P/4v/g/+D/4P/e/9//3//i
/+P/4//o/+f/5v/l/+T/4//i/+H/3//d/97/4P/g/9//3//f/9//3//f/9//3//g/+H/
4f/f/9//3//f/9//4f/h/+H/4f/i/+P/5P/l/+X/6P/m/+b/5v/m/+b/5v/o/+n/6v/r
/+n/6//r/+v/7f/t/+3/7P/p/+f/5//n/+b/5v/m/+b/4//h/+D/4P/i/+X/5v/n/+X/
5v/n/+f/4//j/+L/4f/h/+L/4//j/+L/4f/h/+D/2//d/+f/8f/4/wgAHAApADIARwBr
AIsAkgB/AHAAdAByAGYAXgBDAAcAzf+q/43/ZP9C/z7/T/9m/4D/mf+q/7T/vP/I/9b/
4P/n/+f/5v/n/+n/7P/u/+//8v/z//P/8v/z//L/8P/u/+7/7//w//T/9f/2//f/+P/5
//n/+f/4//f/+P/5//z/+v/9/wEA//8AAAEAAQD+////AAD///////8AAAIACAALAAkA
CgAJAAkACAAHAAsADQANAA4AEAASABQAFwAWABYAGAAbAB0AHwAiACYAJQAnACcAKAAt
ADEANQA6AD4AQABCAEgASQBLAE8AUABSAFgAWwBeAGAAZgBrAG4AcQB1AHgAegB6AHkA
eQB6AHwAfQB9AHwAfQB9AHsAeQB2AHMAbgBnAGMAXQBYAFIASQBDADwANAAtACcAIAAb
ABcAEgAOAAsABQABAP///P/7//n/9v/0//L/8f/v/+z/6//r/+r/6v/t/+z/7f/v/+7/
6//o/+f/7P/s/+v/6//q/+r/6P/o/+r/6f/p/+r/7P/t/+z/7f/s/+v/6f/o/+v/6//t
/+v/6//r/+v/6//q/+n/6P/o/+r/6v/s/+z/7v/s/+3/8P/u/+//7//u/+3/7f/s/+r/
7P/s/+z/7P/r/+v/6v/p/+n/5//n/+f/6f/q/+r/6f/p/+r/6v/q/+f/5v/m/+b/5P/k
/+T/5P/k/+T/5f/m/+X/5f/l/+b/6P/p/+n/6P/h/+H/4v/k/+T/5P/k/+b/5v/m/+X/
4//k/+b/5v/h/+H/4f/h/+P/4//j/+P/5P/l/+X/4//h/+H/4f/h/+P/5f/n/+n/5f/j
/+H/3//i/+b/5f/m/+j/6P/o/+j/6P/n/+b/5f/o/+v/7P/t/+v/6f/n/+T/5P/j/+T/
5f/i/+L/4v/i/+D/3f/b/9r/3f/f/9//3//i/+T/5v/n/+L/4f/f/93/2//c/93/3f/e
/9//4f/i/+H/2//d/+P/7P/4/wwAHQAkAC8ARQBdAHgAiwB8AGAAVgBQAEQAPwAtAPv/
vv+Z/4r/cv9K/z3/TP9e/3P/jP+i/7D/wP/O/9L/1f/d/+L/4v/j/+X/5v/o/+z/7v/v
/+3/7//v/+7/7v/u/+//8P/z//P/8//z//b/9//3//f/9f/1//f/+f/7//j/+v/9////
AAABAAEA/v///wAA//8BAAEAAgAEAAUABwAEAAQACAAJAAkACQANAA8ADwAQAA4ADgAO
AA8AEQASABUAGQAYABkAGwAeAB8AIQAhACIAJgApACwAMAAyADQANgA8AD4AQQBGAEgA
SwBQAFIAVABTAFgAXABeAGEAZQBoAGoAaQBpAGoAbABwAHEAcQBwAHIAcQBuAGsAbQBr
AGcAYQBeAFcAUQBKAEQAPwA5ADIAKwAlAB4AGQAVABAADAAJAAMA/f/5//T/9P/z//H/
8P/t/+3/7P/q/+n/6f/o/+j/5//k/+P/4//k/+P/4v/j/+b/5v/l/+X/4//i/9//3v/f
/9//4P/i/+P/4//h/+H/5f/l/+T/5P/k/+P/5P/h/+H/4f/h/+H/4v/j/+T/5v/m/+b/
6P/o/+X/4v/i/+T/5P/l/+X/5P/i/+P/4//i/+T/5P/k/+T/5f/n/+j/6f/o/+X/5P/j
/+X/5v/m/+X/4//k/+T/5P/m/+b/5//o/+j/6P/o/+j/5v/k/+P/4v/h/+L/4v/i/+L/
4v/k/+T/5P/j/+X/5v/o/+j/4//h/9//3f/g/+H/4v/j/+P/4//i/9//4f/h/+H/4f/j
/+P/4//j/+H/4f/h/+H/4f/k/+L/4v/j/+T/5f/m/+n/6f/p/+n/6f/r/+v/6//r/+v/
6//q/+f/5f/l/+X/5v/m/+b/5v/i/9//3f/c/+H/5f/n/+n/6P/o/+j/5//i/+H/3//d
/9//4P/h/+H/4//j/+T/5P/j/+f/6f/v//T//v8QACUANABJAGcAhQCSAIMAbABsAHAA
aABkAFcAIwDb/7T/nf98/1D/OP9F/2D/eP+P/6j/uv/A/8L/zP/Y/93/4f/k/+b/5//p
/+r/6//u/+//7//v//H/8f/w//D/8P/x//L/8//z//P/8//0//X/9f/1//b/9//6//3/
/P/4//n/+//9//7///////v//f//////AgADAAUACAAHAAcAAgAAAAMABQAGAAcADgAR
ABIAFAASABIAEgATABYAFgAYABsAHAAdAB8AIgAkACcAKAAqADAAMwA2ADoAPgBAAEIA
SABMAE8AVABWAFoAYABjAGYAZQBqAG4AcAB1AHkAfAB+AH0AfQB+AIAAhACFAIUAhACC
AIEAfgB7AHsAeQB1AG8AZgBdAFUATABGAEEAOwA0AC0AJwAgABsAFgAQAAsABwADAP//
/f/6//n/9//0//L/8f/x//D/7v/t/+3/7P/s/+7/7P/s/+3/7//t/+v/6//u/+7/7f/t
/+3/7P/p/+j/6v/p/+n/6v/t/+3/6//r/+3/7f/s/+z/6//r/+3/6//t/+3/7f/t/+//
7//v//D/7v/u//D/8P/x/+7/7v/w//D/8f/x//D/7f/t/+z/6v/t/+7/7//w/+3/7f/s
/+v/7f/r/+v/6//p/+r/6v/p/+n/6v/q/+r/6f/o/+j/6P/o/+j/6P/o/+X/5P/k/+T/
5f/l/+X/5v/m/+f/5//m/+H/5f/m/+b/5v/m/+b/4//i/+H/3//i/+T/5//o/+P/4//j
/+P/4//j/+P/4//l/+f/6P/n/+T/4//i/+H/4//j/+P/4//h/+H/4f/h/+H/5P/i/+L/
4//k/+X/5v/l/+X/5f/l/+f/6f/p/+n/5//n/+f/5v/l/+P/4//j/+D/4P/g/+D/3//d
/9z/3P/f/+H/4f/h/9//4P/h/+H/2//b/9r/2f/c/97/4P/h/+D/3//f/97/3f/h/+H/
5f/w//7/DAAbACoAQQBjAIkAmACJAHYAdAB2AGwAZgBVACMA5f+0/5H/cP9I/zL/P/9e
/37/lf+k/7L/vv/I/9L/2P/d/9//5v/o/+n/6//s/+z/7v/u/+3/8P/z//T/9P/1//b/
+P/6//v/+//7//v/+v/7//v/+//9//3///8BAAEA/v8AAAMAAwAEAAUABQADAAUABwAH
AAcABwAIAAoADQAPAAwADAAMAA0ADQANABEAEwATABQAFwAYABkAGwAaABoAHAAfACIA
IwAlACgAKgAtAC4AMAA0ADcAOgA+AEIARABGAEwATgBRAFYAWABaAGAAYwBmAGkAbgBy
AHQAdQB5AHwAfgB9AH0AfgCAAIIAgwCDAIIAgQB/AHsAdwB5AHcAcwBtAGoAYwBdAFYA
TABFAD0ANAArACUAHgAZABYAEAALAAcAAwD///3/+v/1//P/8P/u/+3/7f/s/+r/6v/r
/+v/7P/r/+j/5//n/+X/4//h/+H/5f/m/+b/5//m/+b/5P/k/+b/5f/l/+b/5//n/+X/
5f/p/+n/6P/o/+n/6f/r/+n/6P/n/+b/5f/n/+f/5//o/+b/5v/o/+j/6v/o/+n/7P/r
/+v/6v/o/+b/5//n/+b/5//o/+n/6v/o/+n/6f/p/+n/5//n/+f/5f/m/+b/5f/l/+b/
5v/m/+f/5v/m/+b/5P/k/+T/5P/m/+b/5//o/+n/6f/p/+r/6v/r/+v/6v/p/+n/6//s
/+r/6v/n/+f/5//o/+j/6P/w//D/7P/m/+X/5P/j/+L/5P/m/+j/6f/n/+j/6v/q/+n/
6f/p/+n/6//r/+v/6//p/+n/6P/l/+j/6f/q/+v/6f/n/+X/4//l/+X/5f/l/+f/6v/o
/+j/5v/m/+b/5v/n/+f/5//n/+b/5//m/+X/5v/n/+j/6P/n/+X/5f/l/+L/4v/i/+L/
4f/f/97/3v/d/9//3//f/+D/4v/k/+X/4f/h/+D/3//c/9z/3P/b/97/3//h/+L/3//Z
/93/4//s//7/EgAfACoAOQBNAGkAhgCNAHoAaABoAGYAXABLACkA7f+2/5f/fv9Y/z7/
Qf9Q/2b/g/+a/6j/tP+8/8L/zv/d/+f/7P/p/+n/6v/q/+v/7v/v/+//7f/v/+//7v/u
/+7/7//w//P/8//z//P/9f/3//j/+f/4//f/+P/5//n/9v/4//v/+f/6//v/+//7//3/
//////3//f/+/wAAAwAFAAIAAgAGAAcABwAHAAkACwALAAwADgAQABIAFQAWABYAGAAb
ABsAGwAcAB4AIAAjACQAJgAsAC8AMgA2ADsAPgBBAEgARgBHAEoASgBMAFIAVQBYAFoA
YABlAGgAaQBrAGwAbABvAHEAdAB4AHkAeQB4AHYAeQB5AHcAdQBxAG0AZwBfAFwAVwBT
AE4ASABDAD0ANgAvACkAIgAdABYAEAALAAcAAQD9//v/+P/1//P/8P/u/+7/7//v/+7/
6v/p/+f/5v/o/+b/5v/n/+X/4//h/+H/5f/m/+b/5//n/+b/4//i/+L/4f/h/+L/4//j
/+H/4f/k/+X/5f/m/+X/5f/n/+X/4//j/+P/4//h/+H/4f/i/+P/5P/n/+j/5v/i/+H/
4v/l/+f/6P/o/+b/5//n/+b/6P/o/+j/6P/n/+f/5v/l/+b/5f/m/+f/5f/m/+b/5f/m
/+j/6f/q/+j/5v/l/+T/5v/m/+b/5v/l/+T/5P/k/+n/6P/m/+b/5v/m/+X/5P/j/+H/
4f/i/+T/5P/k/+X/5v/n/+T/4//i/+H/4v/j/+P/4f/k/+X/5v/n/+X/5f/l/+X/5f/l
/+X/5f/l/+j/5v/m/+j/6P/o/+j/6f/p/+n/6f/n/+n/6f/p/+v/6//r/+r/6f/n/+f/
5//k/+T/5P/k/+X/4//i/+L/4f/j/+P/4//h/+L/4//j/9//3//e/93/3v/g/+L/4//h
/+H/4v/i/93/3f/h/+v/9v/+/woAHQAwAD0ATwBrAIQAhQBwAFwAWABUAEoAPwAhAOf/
rv+R/37/Yv9G/0P/UP9o/3//mP+w/7z/wv/I/9L/3//p/+b/5f/l/+b/5v/n/+r/6//r
/+v/7f/t/+z/7f/u//D/8v/0//P/8v/x//L/8//z//P/8f/x//P/9f/3//T/9v/5//f/
+P/5//n/9//5//v/+//8//3///8CAAIAAwD///7/AAABAAEAAQAHAAkACQAKAA0ADgAP
ABEAEAAQABIAFQAUABUAFwAaABoAHQAeACAAJQApAC0AMgA2ADgAOgBAAEAAQQBEAEQA
SwBSAFYAWgBbAGAAZABmAGoAbwBzAHYAdgB1AHUAdgB6AHsAewB6AHgAdwB0AHEAcgBv
AGoAYwBfAFkAVABOAEQAPQA1ACwAJwAhABoAFQARAAwACAAFAP//+//5//b/9P/z//H/
8P/x//H/8P/u/+v/6//q/+r/6v/o/+j/6f/p/+f/5f/l/+r/6v/p/+n/6P/o/+b/5v/m
/+X/5f/m/+n/6f/n/+f/6P/n/+X/5P/n/+f/6f/n/+n/6f/p/+n/6P/n/+b/5v/p/+r/
7f/u/+z/6P/n/+j/6P/p/+n/6P/p/+v/7P/s/+z/7P/s/+z/7P/t/+3/7f/t/+v/6//r
/+z/7v/v/+//7v/u/+3/7P/p/+b/5P/i/+b/6P/q/+z/6f/m/+T/4v/m/+f/6P/q/+b/
5f/l/+L/5P/k/+T/5P/m/+b/5v/l/+P/5P/m/+b/4//j/+P/4//l/+X/5f/l/+T/5f/l
/+P/4f/h/+H/4f/j/+P/4//j/+H/4f/h/+H/5P/o/+f/6P/n/+b/5f/k/+f/5//n/+f/
5//p/+n/6f/r/+v/6//q/+T/4f/g/9//3v/e/97/3v/f/9//4P/i/+L/4//i/+H/4P/g
/+D/3//d/9//4P/h/97/3v/e/93/3//f/+D/4P/l/+P/4//p//L/AAAQACEAOABPAGsA
hwCSAIUAcgBuAHIAcgBwAFkAGwDV/7D/lf9y/0z/Ov9J/2z/iv+b/6r/uv/G/9T/3P/g
/+n/7//u/+z/7f/v//D/8//2//f/9//3//n/+f/4//n/+v/8//7//v/9//z/+//+////
//////3//f///wEAAwAAAAIABQADAAQABQAFAAYACQAMAA0ACwAJAAgACAAJAAsACAAI
AAsADQAOAA8AEgATABIAEgAWABgAGgAdABwAHAAeACEAJAAlACcAKgAqAC0ALgAwADQA
NwA6AD4ARABGAEgATgBQAFMAWABaAF0AYgBkAGYAaQBwAHYAegB6AH0AfwCAAIMAgwCE
AIYAiACJAIkAiACGAIUAggB/AHwAeQB0AG0AaABhAFsAVABPAEkAQgA6ADEAKwAkAB8A
GQASAAwABwAFAAEA///8//n/9//0//L/8//z//L/8P/w//H/8f/y//D/7v/u/+//8P/v
/+7/7//w//D/7//v//D/8P/u/+7/7v/t/+3/7v/t/+3/6//r/+7/7//v//D/7//v//H/
7//v/+//7//v//H/8f/x//L/8P/w//L/8v/z//D/8P/y//D/8f/x//D/8P/x//H/8P/u
/+7/7v/u/+z/7f/t/+3/8P/v//D/8f/w//D/7//t/+//8P/w//D/7v/s/+v/6v/r/+z/
7f/u/+z/6v/p/+j/6//r/+v/7P/s/+3/7f/s/+v/6//t/+7/7P/s/+n/6f/r/+z/7P/s
/+v/6v/p/+j/6P/n/+f/5//q/+j/7P/s/+z/7P/s/+z/7P/s/+z/7P/r/+n/6v/s/+z/
6f/p/+n/6f/q/+v/7P/t/+7/7//v/+3/7f/t/+3/7f/r/+v/6//r/+3/7//x//P/8v/0
//H/8P/u/+7/7v/u//D/8f/y//P/8//1//X/9f/1//X/9f/0/+//7f/t/+3/7v/u/+7/
7v/u/+3/7f/u/+3/7//v/+//7P/s/+z/6//o/+n/6f/p/+n/6v/r/+v/6v/p/+n/6P/t
/+n/7f/7/woAFgAiAC0AQABbAHsAmQCcAIcAfACCAIAAdABuAE8ADQDT/7T/lf9s/07/
RP9V/3D/jv+p/7r/xv/Q/9b/3v/o//H/8f/w//L/8//1//b/9//6//v/+//9///////+
/wAAAAABAAIAAwABAP///f8BAAMABAAFAAQAAwAEAAUABgAEAAcACwALAAwADQANAAoA
CwAMAAsADQAPABIAFgAXABkAFgAWABoAGwAbABsAHgAfAB4AHgAgACIAJAAnACYAJgAo
ACsALQAvADIANgA2ADkAOgA8AEAAQwBGAEoATgBQAFIAWABcAF8AZABmAGoAcABzAHYA
dgB6AH0AfgB/AIMAhgCIAIsAiwCMAI4AjgCPAI8AjgCQAI8AjACJAIYAgwB+AHcAdABt
AGcAYABXAFEASgBCADkAMwAsACcAIwAeABoAFwATAA8ADQAKAAYAAwD///z/+f/5//j/
9v/4//n/+f/6//n/9v/1//X/9f/z//H/8f/2//b/9f/1//b/9v/0//T/9P/z//P/9P/3
//f/9f/1//T/8//x//D/9P/1//j/9//3//f/9//3//X/9f/1//b/9v/2//j/+P/2//L/
8f/y//T/9f/1//T/9P/1//X/9P/0//T/9P/0//X/9//4//n/+P/1//T/8//2//j/+f/5
//b/9v/1//T/8//y//L/8v/1//b/9//4//T/8v/x//D/8v/z//T/9v/1//X/9P/y//D/
8f/0//b/9v/2//P/8//x//L/8v/y//T/9P/0//T/8v/x//H/8f/y//L/8v/y//T/9P/0
//L/8//z//b/9//1//L/8P/v//H/8v/0//b/9f/1//X/9P/1//X/9v/4//P/8P/t/+v/
7//x//P/8//0//T/9P/0//T/9P/y//L/8v/y//X/9v/3//j/9v/2//b/9v/5//r/+//8
//v/+v/5//j/9v/2//b/9v/z//L/8f/w//D/8P/w//D/8P/w//D/8P/y//L/8v/y/+//
7v/t/+z/7//w//H/8v/x//D/7//u//P/+P/9/wIADwAcACkANgBKAF4AcgCGAH8AegB1
AHAAXgBOAD4ALgAFAN7/t/+Q/4X/ev9v/2T/ef+O/6P/uP/E/87/2P/i/+j/7P/w//T/
+P/6/w==
         </WaveFormData>
      </LeadData>
      <LeadData>
         <LeadByteCountTotal>10000</LeadByteCountTotal>
         <LeadTimeOffset>0</LeadTimeOffset>
         <LeadSampleCountTotal>5000</LeadSampleCountTotal>
         <LeadAmplitudeUnitsPerBit>4.88</LeadAmplitudeUnitsPerBit>
         <LeadAmplitudeUnits>��V</LeadAmplitudeUnits>
         <LeadHighLimit>2147483647</LeadHighLimit>
         <LeadLowLimit>268435456</LeadLowLimit>
         <LeadID>V3</LeadID>
         <LeadOffsetFirstSample>0</LeadOffsetFirstSample>
         <FirstSampleBaseline>0</FirstSampleBaseline>
         <LeadSampleSize>2</LeadSampleSize>
         <LeadOff>FALSE</LeadOff>
         <BaselineSway>FALSE</BaselineSway>
         <ExcessiveACNoise>FALSE</ExcessiveACNoise>
         <MuscleNoise>TRUE</MuscleNoise>
         <LeadDataCRC32>1843351039</LeadDataCRC32>
         <WaveFormData>
3v/f/9//3v/g/+D/3//f/9//3//c/9r/2P/Y/9j/2v/d/9z/3f/d/9r/0//R/83/0P/Q
/9H/0//T/9H/0f/R/9X/0//R/9X/2//g/+H/6P/5/w0AJgBWAJcAzgDuAA0BPgFuAYoB
oAGdAV8B8gCLADcA2P9z/zv/Rv9i/3n/lf+r/7b/v//H/83/1f/c/9r/2f/c/97/4P/i
/+H/4//j/+P/4v/j/+P/4//k/+T/5P/l/+j/6P/o/+n/7f/t/+3/7f/v/+//8f/z//P/
8//z//b/9//5//v//P/7//v//f/8//3//v8BAAQABQAGAAYABwAJAAsACwALAA0ADwAQ
ABIAFQAWABYAGgAcABwAHgAjACQAJgApAC0AMgA1ADgAOwA/AEIARgBJAE8AUgBXAF0A
ZABnAGwAcwB6AIEAhwCLAI4AlQCbAJ8ApwCqAK4AsQCxALIAsgC0ALgAugC8ALwAuQC5
ALkAtQCxAKwApgCeAJQAiwCDAHgAcABnAFsAUQBGADsAMQAqACIAGgATAAwABgABAP3/
+P/2//P/7//s/+j/5//k/+D/4P/g/+D/4f/h/97/3v/f/93/2//a/9r/3P/d/93/3v/d
/9z/2//a/9z/2v/a/9v/2f/Z/9j/2P/b/9v/2v/a/93/3f/d/9z/2//b/9r/2f/Z/9n/
2v/a/93/3f/g/+D/3v/a/9z/3v/c/9z/3P/c/9r/2v/a/9n/2f/a/9z/2v/b/9z/3f/e
/97/3f/d/9z/2//a/9r/2f/Y/9v/3P/c/9z/2//b/9v/2//b/9v/2//d/9v/2//a/9f/
1//X/9b/1//X/9j/2P/W/9b/2v/a/9f/1v/V/9P/0//S/9L/0v/T/9P/1//Z/9v/1P/S
/9L/0v/S/9P/1P/U/9X/1P/V/9X/1P/S/9P/1P/V/9T/0//S/9H/1P/U/9T/1P/X/9b/
1//Z/9j/1v/V/9T/1v/W/9b/1v/Y/9v/2//a/9j/2v/Y/9j/2//d/97/3//i/+T/5P/k
/+L/4v/h/+D/4//j/+L/4v/g/9//3//f/+D/3v/d/97/3f/c/93/3P/a/9r/2f/Y/9X/
1f/T/9P/1P/U/9X/1//U/9P/0v/R/9P/0f/R/9f/4P/l//L/BwAdAEAAfAC9AOYAAgEp
AVwBfgGWAaIBewEfAbgAXwAHAKT/Tf85/1z/fP+N/6P/t/++/8H/x//R/9f/3P/g/+P/
3//e/93/3P/g/+P/5P/l/+b/5//n/+f/6P/o/+j/6f/s/+z/7P/t/+7/7f/s/+v/7f/t
/+//8f/v/+//7//y//P/9f/3//j/+v/7//7//v/7//r/+//8/wIABAAFAAcABwAJAAkA
CQANAA8AEAASABUAFgAWABoAHAAcAB4AIwAiACQAJwArAC8AMwA3ADsAPwBCAEYASQBQ
AFQAWgBhAGgAawBwAHcAegCBAIcAiwCSAJkAnwCjAKkArACwALMAtQC2ALYAuAC6ALwA
vgC+AL0AvQC9ALkAuAC0AK8AqACdAJMAigB+AHUAbQBiAFkATABBADcAMAAqACIAGwAU
ABAACwAHAAIA/f/5//T/8P/w//H/8P/u/+r/6P/m/+X/5//k/+T/5f/o/+f/5//o/+X/
4//g/97/3//g/+H/4v/l/+T/5f/n/+f/5//m/+b/5P/j/+H/4P/j/+P/4//i/+D/4f/h
/+H/3f/d/97/3v/f/9//4v/i/+D/3P/e/+D/3v/e/97/3v/g/+D/4P/f/93/3v/g/97/
3P/c/9z/3P/e/93/3f/c/9z/3P/d/93/3f/f/9//3v/d/9v/2v/Z/9r/2//c/93/2//Z
/9n/2P/Y/9n/2v/a/9r/2f/Z/9j/1v/W/9r/2v/Y/9j/2P/X/9r/2v/b/9z/2P/V/9b/
1f/Z/93/4f/e/9r/2P/W/9T/1f/W/9b/1//V/9f/2P/Y/9X/1f/V/9X/1f/V/9X/1f/W
/9b/1v/W/9b/1P/U/9X/1f/U/9T/1P/W/9b/1v/W/9j/2//b/9r/2P/a/9j/2P/Y/9n/
2f/Z/9z/3v/e/97/3//g/+D/4P/i/+P/4//k/+P/4f/g/9//3f/a/9j/2P/a/9r/3P/c
/9z/3P/b/9r/1f/V/9P/0//Q/9D/0f/T/9P/0//T/9P/2f/b/9H/zf/Y/+X/8P8BAA0A
HAA+AG8AqADQAN8A+AAmAUgBVgFbAT8B7gB/AB8A2v+J/z3/Lv9K/2H/d/+T/6j/s/+7
/8H/yf/Q/9T/1//a/9z/3v/g/+H/4//j/+P/4v/j/+P/4//i/+L/4v/j/+b/5v/m/+f/
6v/r/+z/7f/r/+v/7f/v/+//7//v//L/8v/z//T/9P/0//X/+P/4//b/9v/4//r/+//8
//z//f8BAAMAAwADAAcACQAKAAwADQAOAA4AEgAUABQAFgAbABwAHgAhACUAKwAvADMA
NwA6AD4AQwBHAEwATgBSAFcAXABfAGQAawBwAHcAfQCBAIgAjwCVAJkAnQCgAKQApwCq
AKwArQCwALIAtAC2ALYAtQC1ALUAsQCvAKwAqACiAJoAkQCJAH4AdABrAF8AVQBMAEEA
NwAwACYAHgAXABAACgAFAAEA/P/3//P/7v/q/+f/5//l/+L/4f/g/9//3//d/9r/2v/b
/97/3f/d/97/3P/b/9n/2P/a/9r/2v/a/9z/2v/a/9v/2v/Z/9f/1v/Z/9n/2P/Y/9f/
1//X/9b/1v/X/9f/1//X/9f/2P/Y/9f/1//a/9r/2v/W/9j/2v/a/9r/2v/a/9z/3P/c
/9v/2f/a/9z/2v/d/97/3//g/97/3f/d/9z/2v/a/9v/2//b/93/3f/c/97/3f/d/93/
2//Z/9f/1f/Y/9f/2P/Y/9j/3P/Z/9j/1//W/9b/1v/V/9X/1f/X/9j/2P/V/9X/1f/V
/9X/1f/V/9X/1P/U/9T/1P/S/9D/0P/R/9L/0v/T/9T/0//S/9H/0P/T/9f/2P/Y/9f/
2P/V/9T/1//Z/9r/2//c/97/3v/e/97/3v/d/9z/3f/d/9z/3P/e/93/3f/d/93/2v/Y
/9j/1v/W/9j/2P/Y/9j/1//W/8//z//N/83/zP/M/83/z//P/8//z//P/9X/0//P/9X/
4P/l/+r/9/8JAB4ARACDAL4A4gD5ACABUgF4AYoBiwFnAQoBmQA/AOz/h/89/zz/XP93
/4v/of+w/7f/v//N/9X/2P/c/+H/3v/e/97/3v/d/9//3//f/+H/4//k/+X/5P/k/+T/
5f/q/+r/6v/r/+r/6f/o/+f/6f/p/+v/7f/t/+3/7f/w/+7/7//w//D/8v/z//b/9v/2
//b/+P/6//3//v/+////AwAFAAUABQAIAAkACQAKAA0ADgAOABIAFgAWABgAHQAcAB4A
IQAlACkALQAxADUAOAA8AEEARQBJAEwAUQBXAF4AYQBmAG0AdAB7AIEAhQCMAJMAmQCd
AKIApACnAKkArgCwALEAtAC2ALgAugC6ALkAuQC5ALUAsACsAKcAoACYAI8AhwB8AHAA
ZwBbAFEARgA7ADEAKgAgABgAEQAKAAYAAQD9//j/9P/x/+3/6v/p/+n/5//k/+L/4P/e
/93/3f/a/9r/2//d/9v/2v/a/9n/2f/Y/9j/2v/a/9r/2v/Z/9b/1f/V/9X/1f/U/9T/
1f/V/9T/1P/X/9f/1//W/9T/1f/V/9X/1f/V/9b/1v/X/9f/2v/a/9z/2P/a/9z/3P/c
/9z/3P/e/97/3v/d/9//4P/i/+D/3v/e/97/3v/e/93/3f/c/9z/3P/d/93/2f/b/9v/
2v/c/9v/2//b/93/3f/d/93/3f/b/9v/2v/c/93/3v/e/9z/2//b/9r/1//Y/93/3v/c
/9z/3P/b/9v/2v/a/9r/2f/a/9v/3P/d/97/3P/a/9f/1f/W/9n/2//c/9n/2f/Z/9n/
1//X/9f/1//a/9r/2v/a/9j/1v/W/9f/1//W/9b/1v/U/9T/1P/U/9b/2f/Z/9j/2f/c
/9v/3P/c/9v/2f/X/9n/3P/d/97/3//g/+D/4P/f/9//3v/e/+D/3//f/9//3f/a/9j/
2P/W/9b/2P/Y/9b/1v/V/9T/0v/T/9L/0//Q/9D/0f/T/9P/0//T/9P/zf/L/9H/0f/U
/93/5P/x/wMAHgBKAIkAyADwAAsBNgFoAYgBnAGbAWcBBgGfAEUA6P+D/z//RP9o/3//
k/+r/7j/u/+//8f/0//c/9j/1f/W/9j/2v/c/9//4f/h/+H/4v/j/+P/4//i/+L/4v/j
/+j/6P/o/+n/6//r/+v/6//p/+n/6//t/+v/6//r/+7/7v/v//D/8P/y//P/9v/2//b/
9v/4//r/+//8//z//f8AAAMABAAFAAgACQAJAAoADwAQABAAFAAUABQAFgAbAB4AIAAj
ACcAKgAtADAAMwA3ADoAPgBBAEkATABRAFcAXgBhAGYAbQByAHkAfwCDAIcAjQCSAJUA
nQCgAKQApwCrAK4AsAC0ALQAtgC4ALgAuQC7AL0AuwC2ALIArQCmAJ8AlwCQAIYAegBx
AGUAWwBQAEUAOwA0AC4AJgAfABgAEAALAAcAAgD8//n/9f/y/+7/7f/q/+b/5v/m/+b/
5//k/+D/3//f/9//3f/c/9z/3f/d/9z/3P/d/97/3//g/9//3P/b/9v/3f/d/9z/3P/b
/9v/2v/a/9n/2f/Z/9j/2f/b/9z/3f/d/93/3v/e/9//3//i/+L/3//a/9v/3P/e/97/
3v/e/97/3v/e/93/3P/c/93/2v/b/9z/3f/e/93/2//a/9j/2v/a/9v/2//a/93/3v/e
/93/2//a/9n/2//b/9v/2//Z/9f/1//W/9b/1//Y/9j/2v/Z/9n/2P/R/9D/0//S/9X/
1v/X/9f/1v/U/9P/0v/T/9H/0//T/9X/1f/V/9b/1f/U/9P/0v/S/9L/0f/O/8//z//R
/9P/1f/W/9T/1P/U/9T/0//S/9D/z//N/8//0P/Q/8//z//P/8//0f/R/9H/0f/Q/9D/
0P/Q/9L/0P/Q/9H/0f/Q/9D/0P/S/9L/0v/S/9T/1//X/9b/2P/a/9j/2P/c/93/3f/d
/9z/3v/e/97/4f/i/+L/4v/j/+P/4v/i/+D/3//f/9//3//c/9r/2v/b/9z/3//g/9z/
3P/b/9r/0//T/9H/0f/S/9L/0//V/9H/0f/R/9H/y//L/9X/2f/a/+H/8P/9/w8AMABo
AKkA2gD0ABMBRgFuAYABigFzASUBwABjAA0Aqv9T/zv/Uv9q/4H/mf+r/7L/u//F/8//
1//a/9r/1//Y/9r/3P/e/9//4f/h/+H/4f/h/+D/3//e/97/3v/f/+X/5v/n/+n/6f/p
/+n/6f/n/+f/6f/r/+3/7f/t//D/8P/x//L/8v/x//H/8//y//T/9P/2//j//v8AAAEA
AwADAAMAAQD//wMABQAGAAgADQAOAA4AEgAUABQAFgAbAB0AIAAkACkAKQArAC0ALwA1
ADoAQABFAEsATgBTAFkAXABfAGQAawBuAHUAewB/AIYAjQCTAJcAnQCgAKQApwCoAKoA
qwCuALIAtAC2ALYAtwC3ALcAswCvAKoApACcAJcAjwCIAH4AcgBpAF0AUwBIAD0AMwAs
ACYAHgAXABAACAADAP//+v/4//X/8f/u/+r/6f/m/+L/4f/g/9//3//i/+D/4f/j/+L/
3//d/9z/3//f/97/3v/c/9z/3P/c/97/3P/c/93/3//f/97/3v/e/93/2//a/9z/3f/e
/97/3P/d/93/3f/Z/9n/2v/a/9v/2//e/97/3//c/9//4v/g/+D/4P/g/97/3v/e/93/
3//g/+L/4P/g/+D/4P/g/9//3f/c/9r/3P/c/93/3f/b/93/3f/c/9r/2f/Z/9n/1//X
/9f/1//Y/9f/2P/Y/9b/1//Y/9j/2P/X/9f/1v/S/9L/0v/U/9T/1P/U/9b/1v/V/9X/
0//V/9b/1v/R/9H/0f/R/9H/0f/R/9H/1P/U/9T/1P/T/9D/z//P/9H/0v/U/9b/1P/S
/9D/zv/S/9X/1f/U/9X/2P/X/9j/1//X/9b/1f/X/9r/2//c/9r/2v/Z/9j/2v/b/9v/
3P/c/9v/2//b/9r/1v/T/9L/0v/S/9T/1P/U/9b/1//Y/9H/0f/P/8//zf/M/8z/zf/N
/83/zf/N/8v/yf/L/9H/1v/d/+r/9//9/wwALgBZAJAAxADbAOoAEAE0AUQBUQFFAf4A
kQAzAPT/qf9N/yb/PP9T/2X/gf+a/6n/t//D/8f/yv/Q/9P/0//U/9X/1v/Y/9v/3P/d
/9z/3f/d/93/3v/e/97/3//i/+L/4v/j/+X/5f/l/+X/5f/l/+f/6f/r/+v/6//u/+//
8f/z//T/8//z//X/9P/0//T/9v/4//v//P/8//3///8BAAEAAQAHAAkACgAMAAwADAAL
AA4AEQASABUAGwAcAB4AIQAlACcAKQArAC0AMgA2ADsAPwBDAEYASwBRAFYAWQBeAGUA
agBxAHcAewB/AIUAigCNAJUAmACcAJ8AoACiAKMApgCpAKwArwCwAK8ArwCvAKsAqQCm
AKIAnACWAI0AhQB6AHAAZwBbAFEARgA7ADEAKgAkABwAFQAOAAYA///5//L/7//t/+r/
6P/j/+P/4f/e/93/3P/b/9v/2v/W/9X/1f/X/9X/1P/U/9f/1//W/9b/0//S/9H/0P/S
/9D/0P/R/9H/0f/Q/9D/0//T/9L/0v/R/9H/0f/Q/8//z//O/83/zf/P/9L/1P/T/9P/
1v/W/9T/0P/S/9T/1v/W/9b/1v/U/9T/1P/T/9P/1P/W/9T/1//Y/9n/2v/Y/9f/1//W
/9T/1P/V/9X/1f/X/9f/1v/X/9f/2P/Z/9f/1//X/9f/1v/T/9L/0P/S/9T/0//S/9H/
0P/Q/9D/z//P/9D/0//V/9b/0P/P/87/zf/P/8//z//P/87/zv/O/87/0P/O/87/z//R
/9D/0P/Q/8//zv/N/8z/zv/R/9H/0P/T/9b/1f/W/9b/1//X/9f/2P/a/9r/2v/d/97/
3v/e/93/3f/c/9z/3v/d/93/3f/a/9b/0//S/9b/2P/c/97/2//a/9j/1v/P/8//zf/N
/8z/zP/N/8//z//P/8//z//T/9X/1f/X/9j/2f/i//X/CQAmAFYAkwDGAOQA/QAuAWIB
fAGOAY0BUwHqAIcANQDc/3P/M/8+/2L/d/+L/6X/uP+7/73/w//N/9D/0v/T/9T/1v/Y
/9r/2f/b/9v/2//c/93/3f/d/97/3v/e/9//4v/i/+L/4//l/+X/5f/l/+f/5//p/+v/
6f/p/+n/7P/s/+3/7v/u/+3/7f/v/+7/8P/y//b/+v/7//r/+P/3//r//f/+////BAAH
AAkADAAMAAwACwAOABIAEgAUABkAGgAcAB8AIwAoACsALgAxADYAOgA/AEMARwBKAE8A
VQBbAF8AZQBtAHIAeQB/AIMAhgCNAJMAlwCeAKIApwCrAKwArgCvALIAtgC4ALoAugC4
ALcAtgCxALAArACnAKAAlgCLAIEAdABqAGEAVQBLAEEANwAuACgAHgAWAA8ACAAEAP//
+//2//L/7//r/+j/5//n/+X/4v/h/+D/3//f/+H/3v/e/9//3//d/9z/3P/f/9//3v/e
/93/3P/b/9r/3P/a/9r/2//d/93/3P/c/9v/2//a/9r/2//b/9v/2v/a/9v/2//b/9r/
2//d/97/3v/d/9//3v/g/9z/3v/g/+D/4P/g/+D/3//e/93/2//e/+D/4//i/9//3v/d
/9z/3P/b/9v/2v/a/9r/2//b/9n/2//b/9r/3P/b/9v/2//Z/9n/2f/Z/9f/1f/V/9T/
1P/V/9b/1v/Y/9f/1//W/9L/1v/W/9b/1v/W/9b/1P/S/8//zf/Q/9P/1f/W/9H/0f/R
/9H/0//T/9P/0//W/9b/1v/W/9P/0P/P/8//0P/Q/9H/0v/Q/9D/0P/Q/9D/0//T/9L/
0//W/9X/1v/X/9f/1v/V/9f/2v/b/9z/3f/e/97/3v/d/93/3P/c/9r/2f/Z/9n/2f/W
/9T/1P/W/9b/2P/Y/9b/1v/V/9T/zf/N/8v/y//L/8z/zv/R/87/zf/M/8v/y//P/8//
zf/S/9f/4v/t////HgBSAJcA0gDwAAsBPAFqAYIBlAGPAVcB+ACPADEA1P9t/zP/QP9k
/4H/l/+n/7D/uf/D/8n/z//S/9T/2f/Z/9r/2//c/9z/3f/c/9v/3f/f/+D/4f/j/+T/
5f/n/+j/6P/o/+n/6f/p/+n/6f/r/+v/7f/v/+3/7f/t//D/8v/z//T/9P/0//X/+P/4
//r/+v/8//7/AQACAAIAAwAEAAUABAADAAcACQAKAAwAEQASABIAFgAXABYAFwAbAB0A
IAAkACkALAAvADIANQA4ADwAQQBFAEsATgBTAFkAYABjAGgAbwBzAHkAfgCBAIYAjQCT
AJcAnQCgAKQApwCoAKoAqwCuALAAsgC0ALQAsQCxALEArQCrAKgApACeAJYAjQCFAHoA
bwBlAFgATQBCADcALQAmACAAGAARAAoABgABAP3/+P/y/+//6//o/+X/5f/j/+D/4P/g
/+D/4f/f/9z/3P/d/9z/2f/X/9b/2v/b/9v/3P/a/9r/2v/a/9r/2P/Y/9n/2//b/9r/
2v/d/93/3P/c/93/3f/d/9z/2//b/9r/2f/Y/9n/2//c/9r/2f/b/9r/3f/a/93/4P/f
/97/3f/c/9r/2v/a/9n/2//c/97/3P/c/9z/3P/c/9z/2//b/9r/2v/a/9v/2//X/9n/
2f/Y/9r/2f/Z/9n/1//X/9f/1//a/9n/2v/a/9j/2f/a/9r/3P/b/9v/2v/Y/9j/3P/c
/9r/2v/a/9n/2f/Y/9j/2P/f/+H/3//a/9j/1v/U/9L/1f/W/9b/1//V/9f/2P/Y/9b/
1//Y/9n/2f/Z/9n/2f/Z/9j/1//W/9n/2P/Z/9v/2f/W/9T/0v/T/9T/1f/W/9b/2f/Z
/9j/1v/Y/9b/1v/Y/9n/2f/Z/9n/2v/Z/9j/2v/c/93/3v/f/9//3v/e/9z/2//b/9v/
3P/a/9n/2v/Z/9j/2f/Y/9f/2P/Y/9j/1f/V/9P/0//O/8z/y//L/83/z//R/9P/z//J
/83/0f/U/+H/7v/3/wMAGgA8AG8AqgDWAO0ADAE6AVwBaAFnAUEB7ACFAC0A4P+F/z//
OP9S/2n/gf+Z/6b/r/+3/73/xf/S/9r/3//c/9z/3P/c/93/3//f/9//3v/f/9//3//g
/+D/4P/h/+b/5v/m/+f/6//r/+v/6//o/+f/6P/p/+n/6f/p/+z/7P/t/+7/7v/v//H/
9f/2//X/9P/1//b/+f/6//r/+////wEAAQABAAUABwAIAAoADwAQABAAFAAYABgAGgAf
AB8AIAAiACUAJgApACwALwA1ADoAQABFAE0AUABVAFsAXQBfAGMAaQBuAHUAewB/AIQA
iwCRAJUAmQCcAKAAowCoAKwArwC0ALUAtgC3ALYAtgC3ALgAtQCvAKoApACcAJcAjwCI
AH4AdQBtAGIAWQBMAEEANwAwACYAHgAXABAACAADAP//+v/0//H/7f/q/+j/6f/o/+b/
4v/g/97/3f/f/9z/3P/d/93/2//a/9r/3f/d/9z/3P/Z/9j/1//W/9j/1v/W/9f/1//X
/9b/1v/Z/9n/2P/Y/9n/2f/Z/9j/2P/Z/9n/2f/V/9X/1v/W/9n/2f/c/9z/2v/W/9j/
2v/c/9z/3P/c/9z/3P/c/9v/3f/e/+D/3v/c/9z/3P/c/97/3f/d/9z/3P/c/93/3f/c
/9//4P/g/9//3f/c/9v/2//b/9v/2//b/9n/2f/Y/97/2v/a/9r/2v/a/9n/2P/W/9X/
0//V/9b/1v/W/9f/2P/Z/9b/1f/U/9P/1P/U/9T/1P/X/9b/1//Z/9f/1v/W/9b/1//Y
/9n/2v/b/93/3P/a/9r/3P/a/9r/3P/d/93/3f/c/97/3v/e/+D/4v/j/+T/5f/l/+T/
5P/i/+H/4f/h/+P/4P/e/97/3v/e/+D/4P/e/97/3f/c/9b/1f/S/9H/0f/S/9T/1//V
/9X/1f/V/9H/0f/T/9n/4v/l/+z/+/8PACQARAB1ALAA2ADrAAYBNAFUAWIBZQFBAegA
eQAjAOD/j/9F/zb/UP9l/3v/l/+w/7v/v//F/83/2P/g/93/2v/a/9r/2v/c/9//4P/h
/+D/4f/h/+H/5P/k/+T/5f/m/+b/5v/n/+f/5//n/+f/5//n/+n/6//t/+3/7f/w/+7/
7//w//D/8P/x//T/9P/2//b/+P/6//v//P/8//3//v////7//f8CAAUABwAKAA8AEAAQ
ABQAFAAUABYAGwAaABwAHwAjACQAJwAqAC0ANQA6AEAARQBJAEwAUQBXAFsAXQBhAGcA
bwB3AH4AgwCHAI0AkgCVAJ4AogCnAKsArACuAK8AsgC0ALYAuAC4ALYAtQC0AK8ArgCq
AKUAngCWAI0AhQB6AG8AZQBYAE0ARAA5AC8AKAAhABoAFAAOAAcAAQD8//b/9f/z//D/
7v/t/+3/6//o/+f/5v/l/+X/5f/i/+L/4//h/9//3v/e/+D/4f/h/+L/4f/g/9//3v/c
/9r/2v/b/9z/3f/d/97/3f/d/9z/3P/d/93/3f/c/97/3//f/9//2//b/9z/3P/g/+H/
5f/m/+P/3v/f/+D/4v/i/+L/4v/j/+T/5f/l/+P/5P/m/+T/5v/m/+b/5v/m/+X/5f/k
/+X/5v/o/+n/5v/n/+b/5P/h/9//3v/d/+H/4//l/+f/4//f/93/2v/d/9//4f/i/97/
3f/b/9j/2f/a/9v/3P/e/97/3f/d/9z/3f/d/9z/2//b/9v/2//b/9v/2//b/9z/3P/c
/9z/2v/Y/9j/2f/b/9r/2v/a/9j/2P/Y/9j/2//f/+D/4P/e/+D/3v/e/+D/4f/h/+H/
4v/k/+T/5P/n/+j/6P/o/+j/5//l/+T/4v/h/+H/4f/j/+L/4v/k/+P/4v/j/+L/3//e
/9z/2v/X/9n/2f/b/9n/2P/Y/9n/1//X/9f/1//d/9n/1//b/97/4//u//3/FQA2AGoA
pwDaAPoAFwFKAXoBmgGuAaEBWQHwAI0ANQDW/3X/Q/9U/3z/lf+n/7f/wv/N/9v/3//h
/+j/7P/r/+r/6v/q/+r/6//t/+3/7f/w//H/8f/x//P/9P/1//f/+f/4//f/9//3//f/
9//3//f/9//5//v//f/9//3/AAD+////AAAAAAEAAwAHAAgABQAEAAUABgAJAAoACgAL
AA4AEQASABMAFgAXABcAGAAcAB4AHwAkACQAJAAmACsALgAwADMANwA4ADsAPgBBAEYA
SgBPAFMAWwBeAGMAaQBuAHEAdgB9AIAAhwCNAJEAmQChAKgArQCyALQAtwC5AL4AwADB
AMQAyADKAMwAzADKAMkAyADDAMAAvAC3ALAApwCdAJQAiACAAHcAawBhAFYASwBBADoA
MQAoACAAGAATAA8ADAAIAAQAAQD9//r/+P/5//j/9v/1//T/8//z//X/8v/y//P/9P/z
//P/9P/0//P/8f/w//D/8P/w//D/8v/w//D/8f/v/+//7v/u//H/8f/w//D/8//z//P/
8v/w//H/8f/x//D/8f/z//T/8v/x//P/8v/0//D/8v/0//L/8v/y//L/9P/0//T/8//y
//L/8//w//D/8P/w//D/8//z//T/9P/z//L/8v/x//H/8//z//L/7//t/+z/6//u/+//
8P/x//D/7f/s/+r/7P/t/+7/7v/u/+3/7f/s/+n/6v/v//D/7//u/+3/6//r/+r/6v/q
/+n/5//p/+n/6f/p/+n/6v/q/+j/7P/u/+z/7P/s/+z/7P/s/+z/6//r/+n/6//s/+z/
6//r/+v/6//r/+v/6//r/+7/7v/u/+7/8P/u/+7/7//t/+z/7P/s/+//8P/x//L/8f/z
//L/8P/y//T/8v/y//b/9//3//f/+P/6//r/+v/9//7//v/+//7//f/7//r//P/7//v/
+//9//r/+P/4//j/+P/6//r/9f/0//L/8P/u/+//7v/v/+z/7P/t/+//6//r/+v/6//v
/+v/7f/1//z/AwAIABMALQBUAIwAzQD+ABYBOwFyAZgBrAG2AZsBSQHkAIkALwDK/3X/
W/9w/4z/p//D/9P/2v/j/+f/7f/1//r/+v/3//n/+v/7//z//f////////8CAAMAAwAD
AAYABgAGAAcACAAGAAQAAwAIAAkACgALAAoACQAKAAsADQANAA0AEAASABMAFAAUABIA
EwAWABYAGQAaAB0AIAAhACIAIgAjACcAKQApACkAKwAtAC4AMAA0ADYANwA8ADwAPAA+
AEMARQBIAEwAUQBSAFUAWABbAF4AYgBnAGsAcQB0AHkAfwCFAIkAjwCXAJwAowCpAK0A
sQC3ALwAvwDFAMgAzADPANIA1ADVANgA3ADeAOAA4ADfAN8A3wDbANgA1ADPAMgAwgC5
ALEApgCaAJEAhQB7AHAAZQBbAFQATgBGAD8AOAAyAC0AKQAkACAAHQAZABYAEgARAA4A
CgAMAAwADAANAAwACAAHAAcACQAHAAYABgAHAAcABgAGAAgACAAIAAgACAAGAAYABwAJ
AAkACAAIAAYABQADAAIABQAHAAkACgAKAAsACwALAAcABwAIAAgACQAJAAwADAALAAYA
BwAIAAoACgAKAAoACAAIAAgABwAHAAgACgAIAAsADAANAA4ADQALAAoACAALAAwADgAP
AAoACwAKAAgACgAJAAkACQAKAAsADAANAAoABwAGAAQABQAHAAkACgAKAAkACQAIAAYA
BgAKAAoACgAKAAoACQAJAAgACAAIAAkABwAJAAkACAAHAAYABgAGAAYABgAGAAoACgAJ
AAYABwAHAAkACwAIAAQABgAFAAcACAAKAA0ADQANAAwADAANAAwADQAOAAoABwAEAAMA
BwAIAAgACQALAAwADAAMAAwADAAKAAoACgAKAA0ADgAPABAAEAAQABAAEAAUABYAGAAa
ABgAGAAYABgAGgAaABoAGgAXABYAFQAUABIAEgASABIAEgASABIAEgAQABAAEAAQAA0A
DAALAAoADAAMAAwADAAKAAoACgAKAA8AEgAVABgAJAAuADgAQgBoAI4AtADaAPwAHgFA
AWIBYwFkAWUBZgETAcIAcQAgAPn/1P+v/4r/ov+4/87/5P/t//b///8IAAwAEAAUABgA
GwAcAA==
         </WaveFormData>
      </LeadData>
      <LeadData>
         <LeadByteCountTotal>10000</LeadByteCountTotal>
         <LeadTimeOffset>0</LeadTimeOffset>
         <LeadSampleCountTotal>5000</LeadSampleCountTotal>
         <LeadAmplitudeUnitsPerBit>4.88</LeadAmplitudeUnitsPerBit>
         <LeadAmplitudeUnits>��V</LeadAmplitudeUnits>
         <LeadHighLimit>2147483647</LeadHighLimit>
         <LeadLowLimit>268435456</LeadLowLimit>
         <LeadID>V4</LeadID>
         <LeadOffsetFirstSample>0</LeadOffsetFirstSample>
         <FirstSampleBaseline>0</FirstSampleBaseline>
         <LeadSampleSize>2</LeadSampleSize>
         <LeadOff>FALSE</LeadOff>
         <BaselineSway>FALSE</BaselineSway>
         <ExcessiveACNoise>FALSE</ExcessiveACNoise>
         <MuscleNoise>TRUE</MuscleNoise>
         <LeadDataCRC32>2513135631</LeadDataCRC32>
         <WaveFormData>
1v/W/9b/2P/a/9r/2v/b/9v/2//a/9b/0//R/9T/1P/X/9b/1f/U/9D/zv/L/8r/zf/P
/8//0f/R/9H/0v/S/9b/1P/S/9b/1P/O/8D/tv+8/8z/5P8WAF4ArwAHAXAB6AFUAqUC
4wIFA+QCdgLlAVIBtwAgAMb/uv+//8H/zf/Y/9j/2//d/9//4P/i/97/2v/Z/9n/2v/b
/9n/2v/a/9n/1//Y/9j/2P/a/9r/2v/a/97/3v/e/97/4P/h/+L/4//j/+P/5f/n/+f/
5f/l/+f/6v/s/+7/7//u/+3/7//u//D/8P/y//X/9v/3//f/9//4//v/+f/5//z//v/+
/wAAAgAEAAQABwAJAAkACwAPAA8AEQATABYAGgAcAB4AIAAiACcAKgAvADMANQA5AD4A
QwBHAEsATwBXAFwAYwBmAGkAbwBzAHkAgACEAIgAjACLAIwAjQCOAJMAlQCWAJYAlgCX
AJcAlQCQAI8AiwCGAH4AeABwAGkAYQBZAFAARwA/ADcALwAoAB8AGgAUAA0ACQAEAAEA
/P/6//f/8//w/+3/6//p/+b/5//n/+j/6f/q/+X/5P/k/+T/4v/h/+H/5P/k/+P/4//h
/+H/4P/g/9//3//f/9//3//e/97/3v/f/9//3//f/9//4P/g/9//3f/d/93/3f/d/9z/
3P/d/97/3//h/+T/4f/d/97/3//f/9//3//f/9//4P/g/9//3//g/+H/4f/i/+L/4//j
/+L/4f/h/+L/4P/g/+D/4P/h/+H/4P/f/+D/4P/g/+H/4//i/+D/3//e/9//3//g/+D/
3//e/93/3//f/9//3v/c/9z/3v/e/9z/2//a/9r/2v/Z/9n/2v/b/9z/3f/e/+L/2v/Y
/9j/2P/Y/9n/2v/Z/9r/2f/a/9n/2P/X/9j/2f/a/9n/2f/Y/9j/2P/a/9r/2f/c/93/
3v/f/97/3P/b/9r/3P/c/9z/3f/f/+H/4f/h/+H/4f/h/+H/4//k/+b/5//o/+r/6//r
/+r/6v/q/+r/7P/s/+7/7v/u/+7/7//v//H/8P/s/+v/5//q/+r/6v/o/+b/5P/i/+D/
3f/c/9v/3P/b/9z/3f/c/9z/2//a/9r/2v/W/9L/zP/A/8L/0P/m/woASACUAOUAQQGw
ASICegK9Au0C5wKUAg4CfQHuAF0A5P+4/8T/zf/N/9f/4P/g/9//3f/f/+L/5P/m/+b/
4P/d/9v/2f/a/9z/3f/d/9//4P/g/+D/4P/g/+D/4P/k/+T/5P/k/+P/4//j/+P/4//j
/+X/5//l/+P/4//l/+j/6v/s/+3/7f/t//D/8P/t/+z/7f/v//P/9f/2//f/+P/7//n/
+f/8//7//v8AAAIABAAEAAcACQAJAAsADwANAA8AEQAUABoAHAAeACAAIgAnACoALwA1
ADcAOwBAAEUASQBNAFEAVQBaAGEAZABrAHEAdQB7AIAAhACIAIwAiwCMAI0AjgCVAJcA
mACYAJYAlwCXAJUAlACTAI8AigCCAHwAdABtAGQAXQBVAE0AQwA5AC8AJgAgABwAFwAR
AA0ACAAFAAAA+v/3//P/8P/v/+//7//u/+v/6f/o/+f/5//j/+P/5P/n/+b/5v/n/+b/
5P/h/9//4P/h/+H/4v/i/+P/5P/l/+X/5P/k/+T/4P/f/97/3f/f/+D/4P/f/9//3//f
/9//3v/c/9v/2//b/9v/3P/e/9r/1//Z/9v/2f/Z/9n/2f/b/9z/3P/b/9v/3P/d/93/
2v/a/9v/2//c/9v/2//c/9r/2v/a/9r/2//b/9r/2f/Z/9j/1//X/9z/3P/b/9v/1//X
/9b/1v/X/9f/1//X/9f/1//X/9b/1P/U/9b/1v/W/9X/1P/U/9X/1f/W/9j/1v/U/9L/
0P/U/9r/3P/Y/9b/1P/S/9D/0v/S/9D/0P/S/9T/1P/U/9D/0P/Q/9D/z//P/87/zv/Q
/9L/0v/R/8//z//P/8//zf/M/8z/zP/O/87/zv/P/9L/1f/W/9f/1P/T/9L/0f/S/9L/
0//T/9T/1v/X/9f/2//c/93/3v/f/+D/4//k/+P/4v/i/+H/3//e/9r/2f/Y/9z/3f/e
/9z/2v/Y/9b/0v/P/87/zf/L/8n/yf/J/8r/zP/N/87/1P/W/8z/xP/E/8T/wP/C/8b/
1P/8/zIAdwDHACIBkAEKAm0CtQLnAu4CrgInAoQB7wBSAMr/ov+x/7P/tf/E/8z/0f/T
/9H/0v/S/9T/1P/U/9P/0//T/9H/0v/S/9H/z//Q/9D/0P/O/87/zv/O/9T/1P/U/9T/
1//X/9f/1//V/9X/1//Z/9v/2f/Z/9v/3f/e/9//3//f/9//4v/i/+D/4P/i/+X/5v/n
/+f/5//q/+3/6//r/+7/8P/w//L/9P/2//b/+f/9//3///8DAAMABQAHAAoAEQAUABcA
GgAeACMAJgArAC0ALwAzADgAPQBBAEUASQBRAFYAXQBgAGgAbwB0AHsAfgCCAIYAigCN
AJAAkwCWAJoAmwCbAJoAnACdAJ0AmwCaAJkAlQCQAIkAggB5AHEAZQBdAFQASwBBADcA
LQAkABwAFgAPAAcAAQD8//n/9P/v/+v/5v/i/9//3f/b/9j/2P/X/9f/1//W/9H/0P/Q
/9P/0v/S/9P/0//S/9D/z//P/8//zv/O/87/z//Q/9H/0P/O/83/zP/M/83/zv/P/87/
zv/N/8v/zf/N/83/zf/N/8z/zP/N/83/zf/O/9D/zv/L/83/z//N/83/zf/N/8//0P/Q
/8//zv/O/87/zf/P/9D/0v/T/9D/z//P/9D/0P/Q/9D/0P/T/9P/0v/R/9P/0v/R/9H/
0P/O/8v/yf/J/8v/zP/O/83/0v/P/87/zf/M/87/zv/M/8z/zP/O/87/zv/K/8r/yv/K
/83/zf/M/8z/zP/O/87/zf/M/8v/yv/J/8r/yv/L/8z/y//K/8n/yf/M/8//0P/R/9D/
z//O/83/0f/S/9T/1f/V/9b/1v/V/9X/1v/X/9j/2v/a/9z/3P/e/97/3//f/9//3v/a
/9n/1f/Y/9j/2P/Y/9b/1P/S/87/y//K/8n/yf/H/8f/x//J/8r/yv/K/9D/zv/K/8r/
zP/C/7b/tv/C/9b/AABEAJEA5wBIAboBMgKRAtMC/QL6AqgCFQJ8AeUAQgDK/7D/u/+9
/8P/zv/S/9H/0//b/9z/2v/a/9r/1//V/9T/0//R/9L/0v/R/9P/1P/U/9T/0v/S/9L/
0v/W/9b/1v/W/9b/1f/U/9P/1f/V/9f/2f/b/9n/2f/b/9v/3P/d/93/3f/d/+D/4P/g
/+D/4v/l/+b/5//n/+f/7P/v/+3/7f/u//D/8P/y//T/9v/2//n//f/9////AwABAAMA
BQAIAA0AEAATABYAGQAdAB8AIwAlACcAKwAwADcAOwA/AEMASwBQAFcAWgBhAGcAawBx
AHUAeAB7AH4AggCEAIYAiACNAI8AkACQAJIAkwCTAJEAjACLAIcAggB6AHQAbABlAFsA
UwBKAEEAOAAvACYAHgAXABIADAAFAP//+v/3//L/8P/t/+n/5v/m/+X/5P/i/97/3f/d
/93/3//b/9v/3P/c/9r/2f/Z/9j/2P/X/9f/2P/Z/9n/2v/Y/9f/1v/V/9P/0v/S/9L/
0f/R/9H/0f/T/9T/1P/T/9H/0f/R/9H/0//S/9L/0//T/9P/1P/W/9X/0//W/9n/2f/Z
/9n/2f/b/9z/3P/b/9v/3P/d/93/2v/a/9v/2//c/9v/2//c/9r/2v/a/9r/2//b/9r/
2f/b/9r/2f/Z/9z/3P/b/9v/2f/Z/9j/2P/a/9v/3P/d/93/3f/d/9z/2v/a/9z/3P/e
/93/3P/c/9r/2f/Z/9r/2v/a/9z/3P/c/9z/2f/Y/9X/1P/X/9r/2//c/9j/2P/Y/9j/
1//X/9b/1v/Y/9r/2v/Z/9f/1//X/9f/1f/U/9T/1P/S/9L/0v/T/9f/2f/Z/9n/2v/b
/9z/3f/c/9r/2f/X/9n/3P/e/9//4f/i/+P/5P/j/+L/4//i/+T/5P/l/+X/5f/k/+D/
3//d/+D/4P/g/97/3P/a/9j/1//V/9X/1f/V/9P/0//T/9H/0v/S/9L/zP/M/9D/zP/G
/77/tv+4/8b/4P8MAE4AoQD5AFgByAE0AocCxQLnAtICdgLpAVIBwQAuAMr/uP/D/8P/
yf/W/9j/1f/V/9n/3P/g/9r/0v/R/9H/0v/T/9X/1v/W/9X/1f/W/9b/1v/U/9T/1P/U
/9r/2v/a/9r/2//b/9v/2//Z/9n/2//d/93/2//b/93/3f/e/9//3//g/+H/5f/m/+X/
5P/l/+f/6P/p/+n/6f/t//H/8P/x//P/9P/z//T/+P/6//r//f/9//3///8DAAUABwAJ
AAwAEAASABQAFgAXABsAHQAhACcAKQAtADIAOQA9AEEARQBJAE4AVQBYAFwAYQBkAGkA
cAB0AHgAfAB/AIIAhQCIAIsAjQCOAI4AkACTAJUAlQCQAI8AiwCGAIIAfAB0AG0AZQBd
AFQASwBDADsAMwAsACUAIAAaABMACwAGAAMA/v/6//f/8//w/+3/6//p/+b/5f/l/+b/
5//o/+P/4v/i/+D/3v/d/93/3v/e/93/3f/g/+H/4f/i/+D/3//e/93/3f/c/9z/3P/Z
/9n/2f/Z/9n/2v/a/9n/2//b/9v/2//d/9z/3P/d/9//3//g/+L/3f/Z/9r/2//d/93/
3f/d/93/3v/e/93/2//c/93/3f/e/97/3//f/9z/2//b/9z/3P/c/9z/3P/e/9//3//f
/9//3v/d/93/3//e/9z/2//b/9v/2v/a/9n/2f/Z/9n/2v/b/9z/3P/Y/9b/1v/U/9b/
1//Y/9r/2f/X/9b/1v/W/9b/1v/W/9j/2P/Y/9j/1P/U/9X/1f/U/9T/1P/T/9L/0v/T
/9P/1//a/9n/2P/X/9b/1f/U/9H/0P/S/9T/1P/U/9L/0v/S/9L/0//T/9L/0v/S/9T/
1P/T/9P/0//T/9P/0//S/9L/0v/T/9T/1f/X/9n/2//b/9v/2f/Z/9n/2f/d/97/4P/h
/+H/4v/i/+H/5f/m/+f/6P/o/+j/6v/q/+j/6P/p/+n/6f/o/+T/4//i/+b/5//o/+T/
4v/g/97/2v/X/9b/1f/V/9P/0//T/9H/0v/S/9L/zv/O/9T/0v/E/7z/vP/E/9L/9P8u
AHgAyQAfAYYB+AFYApsCyQLTApYCFgKDAfQAXwDk/7b/uP+5/73/yf/Q/9D/0//V/9n/
2v/a/9j/1P/U/9P/0//T/9X/1v/W/9X/1P/U/9P/0v/Q/9D/0P/Q/9b/1v/W/9b/1//X
/9f/1//V/9X/1//Z/9r/2f/a/93/3f/e/9//3//c/9v/3f/c/93/3v/h/+X/6f/r/+z/
7f/s/+3/6f/n/+z/7v/u//D/8v/0//T/9//5//n/+////wIABQAIAAwADQAOAA8AEAAV
ABsAHwAlACkAKwAvADQANwA7AD8AQwBHAEwAUwBWAF0AYwBnAG0AcgB2AHoAfgCAAIIA
hACGAIsAjQCOAI4AkACRAJEAjwCKAIkAhQCAAHsAdgBvAGkAXQBVAEwAQwA6ADEAKAAg
ABkAFAAOAAcA///6//f/8v/v/+3/6v/o/+X/4//h/97/3P/b/9v/2//e/9v/3P/e/93/
2v/Y/9f/2f/a/9r/2//a/9n/1//W/9f/1//X/9f/1//W/9b/1v/T/9P/0//T/9T/1v/X
/9f/1f/V/9X/1f/T/9L/0v/T/9H/0f/S/9T/1f/T/9b/2f/Z/9n/2f/Z/9j/2P/X/9X/
1//Y/9n/2f/W/9b/1//X/9T/0//T/9T/1v/W/9b/1v/V/9X/1P/T/9X/1P/T/9P/1f/U
/9L/0f/R/9H/0P/Q/8//z//P/8//0f/R/9H/0P/M/8r/zP/O/87/zv/O/87/zv/M/8z/
zP/O/87/zv/K/8r/yv/K/8n/yf/I/8j/yv/M/8z/y//K/8n/yP/H/8n/yv/M/87/yv/I
/8b/xf/I/8v/zP/N/87/z//Q/9H/0f/Q/9D/z//S/9T/1f/V/9X/1P/T/9L/1f/W/9n/
2v/a/9r/2//b/9r/2P/T/9H/0f/U/9T/1P/V/9T/0//S/87/y//K/8n/yP/F/8T/w//D
/8T/xP/E/8b/xP/C/8b/xP++/7r/uv+2/8L/4v8UAFkArQAGAWgB3gFHApcC2QL0AsgC
UQK6ASkBkADu/57/pf+t/6f/tP/A/8X/zf/V/9D/yv/M/8z/yv/J/8n/yf/J/8r/yv/J
/8f/yP/I/8j/yv/K/8r/yv/M/8z/zP/M/8//z//P/8//z//P/9H/0//T/9H/0f/T/9j/
2v/c/93/2v/Z/9v/2v/c/9z/3v/h/+T/5f/l/+X/6P/r/+n/6f/u//D/8P/y//L/8v/w
//H/9f/3//v/AQD//wEAAwAGAAgACgAMAA4AFAAZABwAIQAjACUAKQAuADUAOQA9AEEA
RwBMAFMAVgBbAGEAZQBrAHIAdgB6AH4AgACCAIQAhgCNAI8AkACQAJAAkQCRAI8AjgCN
AIkAhAB+AHgAcABpAF0AVQBMAEMAOQAvACUAHAATAA4ACAABAPn/8v/t/+b/4//h/97/
3P/Y/9f/1v/U/9D/z//P/8//0P/L/8r/yv/M/8r/yf/J/8z/zP/L/8v/yv/J/8f/xv/H
/8f/x//H/8f/xv/G/8b/x//H/8f/x//H/8j/yP/H/8b/xf/E/8P/xP/E/8X/x//H/8f/
yP/K/8r/x//J/8v/yf/J/8n/yf/H/8j/yP/H/8f/yP/J/8n/y//M/87/z//M/8v/y//M
/8r/yv/K/8r/zf/N/8z/y//M/8z/zP/N/87/zv/N/83/yf/J/8j/yP/J/8r/yP/I/8j/
yP/I/8j/xv/G/8f/yv/L/8z/x//G/8X/xP/H/8f/xv/G/8T/xv/G/8X/x//H/8f/x//H
/8b/xv/G/8T/xP/E/8X/x//J/8n/yf/K/8v/zP/N/87/zv/P/8//0P/S/9P/0//X/9j/
2f/a/9r/2v/c/9z/3v/e/9//3//c/9r/1f/T/9X/2v/c/97/2//Y/9X/0v/O/8v/yv/J
/8n/x//H/8f/yf/K/8r/yv/M/87/zP/K/77/sP+q/7D/wv/e/xIAVACjAPkAXAHSAUYC
lwLTAvUC2AJyAuUBVAG7ABoAtv+s/7n/t/+9/8z/1P/P/83/zf/O/87/zP/M/8v/y//M
/83/y//M/8z/y//L/8z/zP/M/8r/yv/K/8r/zv/O/87/zv/R/9H/0f/R/9P/0//V/9f/
1f/T/9P/1f/X/9j/2f/Z/9j/1//Z/9j/2//c/9//4//h/+H/4P/f/+P/5//m/+f/6//u
/+//8v/x//L/8f/z//f/9//5//3//f///wEABAAIAAoADAAOABIAFwAaAB8AIwAlACkA
LgA1ADkAPQBBAEUASgBRAFQAWQBfAGMAaQBvAHQAeQB+AH4AgACCAIQAiQCLAIwAjACL
AIsAigCHAIcAhwCEAIAAeABwAGYAXQBVAE0ARAA7ADQAKwAiABoAEwAOAAgAAQD9//j/
9f/w/+7/6//n/+T/4v/h/+D/3v/e/93/3f/d/9//2//b/9z/3v/c/9v/2//c/9z/2//b
/9r/2f/X/9b/1//X/9f/1//Z/9j/2P/Y/9f/1//X/9f/1f/W/9b/1f/V/9X/1f/V/9b/
1v/X/9n/2P/X/9f/2P/X/9X/2P/b/9v/2//b/9v/2v/a/9n/1//a/9z/3v/f/9v/2v/a
/9n/2v/Z/9n/2v/a/9r/2v/a/9n/2f/Y/9f/2P/Y/9j/2f/Z/9j/1v/V/9X/1f/U/9T/
1f/V/9X/1f/V/9X/1f/U/9D/0v/S/9T/1P/U/9T/0v/Q/8z/yv/M/9D/0v/U/9D/0P/Q
/9D/0f/R/9D/0P/S/9T/1P/T/9D/z//O/83/zv/O/8//0P/O/87/zv/P/8//0f/R/9H/
0v/T/9T/1f/T/9L/0v/R/9X/2P/a/9v/2//c/93/3v/e/97/4P/g/97/3v/f/9//3//e
/9r/2f/Y/9z/3f/e/9r/2P/W/9T/0P/N/8z/y//O/83/zv/P/87/zv/N/8z/zP/O/8z/
xv++/7b/sP+y/8D/4P8UAF4ArwABAWIB1AE+AocCwQLdAsACXALHATABnwAQALj/rv+7
/8H/yf/O/87/0f/T/9X/1P/U/9L/1v/S/9H/0f/R/8//0P/Q/8//0v/U/9X/1v/Y/9j/
2P/Y/9v/2v/Z/9j/2f/Z/9n/2f/a/9v/3v/h/9//3f/d/9//3//g/+H/4f/j/+P/5v/m
/+b/5v/o/+v/7P/t/+3/7f/v//H/7v/t//L/9P/0//b/+P/6//r//f/9//3///8DAAUA
BwAJAAwAEAASABQAFgAYAB0AIAAlACkAKwAvADQANwA7AD8AQwBHAEwAUwBWAF0AYwBn
AG0AcQB0AHcAegB8AH4AgACCAIcAiQCKAIoAiQCJAIgAhQCDAIMAgAB8AHgAcgBqAGMA
VwBPAEYAPQA2AC0AJAAcABcAEgAMAAUAAQD8//n/9P/w/+3/6f/m/+T/4//i/+D/4P/f
/9//3//f/9v/2//c/9r/2P/X/9f/2f/a/9r/2//b/9v/2v/a/9f/1//X/9f/1//W/9b/
1v/W/9f/2P/Z/9v/3P/c/9v/2P/X/9b/1f/X/9b/1v/X/9X/1f/W/9j/2P/X/9v/3//e
/93/3P/b/9r/2v/Z/9f/2f/a/9v/2//a/9r/2//b/9r/2f/Z/9r/2v/a/9r/2v/Z/9n/
2P/X/9j/2P/Y/9n/2//a/9j/1//Y/9n/2f/a/9n/2f/Z/9n/2//b/9v/2v/Y/9j/2v/a
/9r/2f/Y/9j/2P/X/9f/2P/c/97/3P/Y/9X/1P/T/9L/1f/W/9X/1v/U/9b/1v/W/9X/
1v/X/9j/1//X/9b/1v/U/9b/1v/V/9b/1//Y/9n/1v/U/9P/0v/S/9L/0v/T/9X/1//X
/9f/1f/V/9X/1f/W/9b/1//X/9f/2P/Y/9f/2v/c/97/4P/g/+D/4v/i/+D/4P/h/+H/
4//i/97/3f/a/9z/2//a/9v/2v/Z/9j/1v/T/9L/0f/O/8v/yv/J/8z/zv/P/9D/zP/G
/8r/yv/E/8L/wP++/8T/2v8AADgAfwDRACwBmAEIAmMCpQLJAsQCegLxAVwBzwA6AMj/
rP+1/7X/u//I/8r/y//N/83/zv/U/9r/3P/Y/9X/0//R/9H/0v/S/9H/z//Q/9D/0P/Q
/9D/0P/Q/9T/1P/U/9T/1//X/9f/1//V/9X/1//Z/9f/1f/V/9f/1//Y/9n/2f/c/93/
4f/i/+H/4P/h/+P/5P/l/+X/5f/o/+v/6f/p/+7/8P/w//L/9v/4//j/+//9//3///8D
AAEAAwAFAAgACgAMAA4AEAAVABsAHwAlACwALwA0ADoAPQA/AEEAQwBLAFAAVwBaAGEA
ZwBrAHEAdQB4AHsAfgCCAIYAigCOAJEAkwCUAJQAlQCXAJgAlwCRAI8AigCEAH8AegBz
AG0AZQBdAFQASwBBADcALQAkABwAFgAPAAcAAQD8//n/9P/v/+v/5v/i/+L/4f/g/97/
2//Z/9j/1//Z/9X/1f/W/9b/1P/T/9P/1v/W/9X/1f/S/9H/z//O/8//z//P/8//z//O
/87/zv/O/8//0P/R/9D/0P/P/83/zv/P/9D/0f/Q/87/zf/N/8//z//Q/9L/zv/L/83/
z//Q/9H/0v/T/9H/0v/S/9H/0f/S/9P/0//S/9L/0//T/9T/0//T/9T/0v/S/9L/0v/U
/9X/1f/V/9T/0v/Q/8//1P/U/9P/0//P/8//zv/O/9X/0v/Q/9D/0P/Q/87/zv/M/8z/
yv/M/8z/zP/L/8z/zf/O/87/zf/L/8r/yP/K/8r/yf/K/8v/zP/N/83/zP/M/8z/zv/O
/87/z//Q/9H/0P/P/9H/0f/R/9H/0P/Q/9H/0f/Q/9L/0//T/9f/2P/Z/9r/3P/c/97/
3v/c/9z/3f/d/9//3v/a/9n/1//a/9r/2v/W/9T/0v/Q/8z/yf/I/8f/yP/H/8j/yf/H
/8j/yP/I/8b/xP/G/8j/xP+4/67/sv++/9T/+P8yAH8A1wA4AagBIAKBAscC9QL0AqoC
HQKEAfMAVADM/6L/r/+v/6//wP/M/83/zf/N/87/0v/U/87/y//J/8j/x//J/8r/yv/J
/8f/yP/I/8j/yf/K/8v/zP/P/87/zf/M/83/zf/N/83/y//L/83/z//R/8//z//R/9P/
1P/V/9X/1f/V/9j/2P/a/9r/3P/f/97/3//f/9//4f/j/+D/3//k/+j/6v/u/+7/8P/w
//P/9f/1//f/+//5//v//f8AAAIABAAGAAgADwAVABkAHwAhACMAJwAsADEANQA5AD0A
RABKAFIAVgBZAF8AYwBpAG8AdAB5AH4AfwCAAIEAggCHAIkAigCKAIgAiQCJAIcAhACD
AH8AegB0AG4AZgBfAFQASwBBADcAMAAnAB4AFgAQAAwABwABAPr/9P/w/+r/6f/n/+T/
4v/i/+H/4P/e/9z/2//b/9v/2//X/9f/2P/Y/9b/1f/V/9f/2P/Y/9n/2P/X/9X/1P/R
/9H/0f/R/9L/0v/T/9T/0v/R/9D/z//R/9L/0v/R/9L/0//U/9X/0v/Q/8//z//S/9P/
1f/Y/9T/0f/T/9X/1f/V/9X/1f/Y/9r/2//b/9n/2v/b/9v/2v/a/9v/2//c/9v/2//c
/97/3v/e/97/3f/d/9z/2//Y/9b/1P/T/9j/2v/b/93/1//V/9L/0P/T/9X/1//Z/9X/
0//T/9D/0v/S/9L/0v/T/9T/0//U/9L/1P/U/9T/0P/Q/9D/0P/T/9P/0v/S/9D/0v/S
/9H/0f/R/9H/0f/R/9D/0P/Q/9D/0P/Q/9H/1f/X/9f/1//V/9X/1f/V/9j/2P/Z/9n/
2v/c/93/3f/f/+D/4f/i/+D/4P/i/+L/4f/g/+D/3//h/+L/4P/h/97/4P/f/97/2v/Y
/9b/1P/V/9P/0//T/9H/z//P/8//z//Q/9D/0P/U/9L/zv/K/8D/tv+w/7j/zP/u/yAA
ZgC3AA8BdAHqAVQCpQLhAvcCygJWAsUBMgGdAAwAuv+4/8n/zf/R/9b/2P/d/+X/4//c
/+D/4P/c/9r/2f/Z/9n/2f/a/9r/2f/Z/9r/2v/a/9v/3P/d/97/4f/g/9//3v/f/9//
3//f/9//3//h/+P/4f/f/9//4f/j/+T/5f/l/+b/5//r/+z/6v/o/+j/6f/q/+v/6//r
/+//8//y//P/9P/2//b/+P/8//7//v8BAAEAAQADAAcACQALAA0AEAATABQAFQAWABoA
HwAiACcALQAvADMAOAA9AEEARQBJAE0AUgBZAFwAYgBpAG4AdQB5AHwAfwCCAIYAiACK
AIwAkwCVAJYAlgCVAJUAlACRAI4AjQCJAIQAfAB2AG4AZwBeAFcATwBHAEAANwAuACYA
HAAWAA8ABwACAP7//P/4//b/8//v/+z/6//r/+v/6v/q/+n/6f/p/+n/5f/l/+b/5//m
/+b/5//m/+b/5f/l/+X/5f/k/+T/4//j/+P/4//h/+D/4P/g/+D/4f/i/+P/4//k/+T/
4//j/+P/4//j/+P/4v/i/+P/4f/h/+L/5P/i/9//4f/j/+P/4//j/+P/4//k/+T/4//i
/+L/4v/h/+D/4P/h/+H/4v/j/+X/6P/l/+T/4//i/+X/5f/k/+P/4v/g/97/3f/h/+L/
4v/j/9//3//e/97/3//f/9//3//f/9//3//e/93/3v/h/+L/4P/f/97/3v/g/9//3//g
/9//3v/d/9z/3P/c/9z/3P/c/9r/3//f/9z/3v/e/97/3v/e/97/3P/c/9z/3v/e/97/
3P/c/9z/3P/d/93/3P/c/97/4P/g/9//4f/h/+H/4f/g/97/3f/c/97/4P/i/+X/5P/l
/+T/4//l/+X/5f/l/+j/6P/p/+n/6P/q/+v/6//v//D/8f/y//D/8P/y//L/9P/0//X/
9f/1//T/8P/v/+//8v/y//L/7f/q/+f/5P/j/+H/4f/h/9//3f/d/93/2//c/9z/3P/i
/9z/2v/a/9T/yv/C/8j/4v8IAEAAjADdADMBnAESAm4CrwLbAt8CmgIaAosB/ABtAPT/
xP/E/8f/zf/d/+T/5v/n/+X/4//o/+r/5v/i/+L/4f/h/+H/4f/i/+L/4f/h/+L/4v/i
/+P/5P/l/+b/6P/m/+T/4v/m/+f/6P/p/+j/5//o/+n/6//p/+n/6//t/+7/7//v/+3/
7f/w//D/8//0//f/+//6//v/+//7//7/AQD/////AgAEAAQABgAKAAwADAAPABAADwAQ
ABMAFAAXABoAHgAgACIAJAAmACoALwAyADcAOQA7AD8ARABLAE8AUwBXAFsAYABnAGoA
bQBzAHcAfQCAAIQAiACMAJAAkgCUAJYAmQCbAJwAnACeAJ8AnwCdAJoAmQCVAJAAiwCG
AH8AeQBtAGUAXABTAEoAQQA4ADAAKwAmACAAGQATAA4ACwAGAAIA///7//j/9P/z//L/
8P/v/+//8P/x//L/7f/s/+z/7v/s/+v/6//s/+z/6//r/+v/6//q/+r/6f/p/+n/6f/r
/+r/6v/q/+b/5f/k/+P/5f/o/+r/6//p/+n/6f/p/+n/6P/o/+n/5//n/+j/6v/m/+P/
5f/n/+n/6f/p/+n/5//o/+j/5//n/+j/6f/p/+n/6v/s/+3/6//p/+j/6P/r/+z/7f/u
/+z/6//p/+f/6f/o/+f/5//s/+z/6//r/+j/5//l/+T/5v/n/+j/6f/n/+f/5//m/+T/
5P/m/+b/6P/n/+b/5v/k/+P/4//k/+T/5P/k/+T/4v/i/+L/4v/i/+L/4//j/+T/5P/k
/+P/5P/k/+X/5f/j/+H/4P/h/+D/4v/k/+b/5//o/+f/5f/m/+b/5//p/+T/4f/e/9v/
4P/h/+L/4//j/+T/5P/k/+T/5P/k/+T/5P/k/+b/5v/m/+b/6P/o/+j/6P/q/+z/7v/w
//L/8v/y//L/9f/2//f/+P/3//b/9f/0//L/8P/u/+z/7v/u/+7/7v/r/+r/6f/o/+X/
5P/j/+L/4v/i/+L/4v/h/+D/3//e/9z/3P/c/9z/2v/a/9r/2v8IADYAZACSAPEATgGr
AQgCOgJqApoCygJXAuYBdQEEAbMAZAAVAMb/zf/U/9v/4v/k/+b/6P/q/+n/6P/n/+b/
6P/o/w==
         </WaveFormData>
      </LeadData>
      <LeadData>
         <LeadByteCountTotal>10000</LeadByteCountTotal>
         <LeadTimeOffset>0</LeadTimeOffset>
         <LeadSampleCountTotal>5000</LeadSampleCountTotal>
         <LeadAmplitudeUnitsPerBit>4.88</LeadAmplitudeUnitsPerBit>
         <LeadAmplitudeUnits>��V</LeadAmplitudeUnits>
         <LeadHighLimit>2147483647</LeadHighLimit>
         <LeadLowLimit>268435456</LeadLowLimit>
         <LeadID>V5</LeadID>
         <LeadOffsetFirstSample>0</LeadOffsetFirstSample>
         <FirstSampleBaseline>0</FirstSampleBaseline>
         <LeadSampleSize>2</LeadSampleSize>
         <LeadOff>FALSE</LeadOff>
         <BaselineSway>FALSE</BaselineSway>
         <ExcessiveACNoise>FALSE</ExcessiveACNoise>
         <MuscleNoise>TRUE</MuscleNoise>
         <LeadDataCRC32>3397635945</LeadDataCRC32>
         <WaveFormData>
7P/t/+//7//w//H/8//1//P/8//z//H/7P/s/+3/7v/x/+//7v/u/+n/4v/g/97/4P/g
/9//4P/e/97/3v/c/+L/4P/d/9//3f/T/8P/t/+7/8f/2/8AADYAdADBACABhwHhASAC
UgJwAl0CCwKbAS4BwABZABYA/f/u/+b/6//t/+n/6v/q/+n/6f/p/+T/4P/g/+H/4P/g
/97/4P/g/97/3P/d/93/3f/f/9//3f/f/9//4P/g/+D/4f/i/+P/5P/j/+P/5v/m/+b/
5P/k/+f/6v/r/+3/7v/r/+z/7P/r/+z/7f/v//L/8//z//P/8//1//X/9P/x//T/9v/2
//b/+P/5//r//f//////AQAEAAIAAgAEAAcACQAKAAwAEAAQABMAFQAZACAAIAAiACcA
KQArAC0AMQA2ADsAQABCAEQASgBOAFIAWABcAF8AYgBhAGIAYQBkAGkAbABsAGwAbABs
AGwAawBqAGkAZwBjAF4AWQBVAE8ARwBBADoAMgAtACYAHwAaABcAEQALAAcAAwD///3/
+f/3//X/8v/v/+z/7P/r/+j/6P/p/+n/6v/o/+b/5v/n/+X/5P/j/+P/5f/m/+b/5//l
/+X/5f/k/+T/4//i/+L/4P/h/+H/4P/i/+L/4v/i/+T/5f/l/+X/4v/i/+L/4v/g/+D/
4P/g/+L/4//k/+f/5P/j/+L/4//l/+X/5f/k/+T/5f/l/+T/4v/j/+T/5P/m/+b/5//n
/+f/5f/l/+b/5v/m/+b/5v/k/+X/5f/k/+X/5f/l/+X/5f/m/+b/5f/k/+X/5f/m/+T/
5P/j/+L/4//k/+X/5f/g/+D/4v/j/+H/4f/f/9//3v/e/9//3//g/+H/4v/k/+b/4P/e
/97/3v/e/9//4P/g/+H/3//g/+D/4P/h/+H/4f/h/+D/4P/f/93/3f/g/+D/3v/g/+L/
4v/m/+P/4f/g/9//4P/h/+L/4//m/+j/6P/n/+X/5v/m/+b/5//o/+r/7P/u//D/8f/x
//D/7//w//D/8//1//X/9f/1//b/9//3//n/+f/3//T/8//z//P/8v/v/+3/7P/p/+b/
5v/m/+X/5f/k/+X/5v/l/+T/4f/i/+L/4f/b/9X/zf/B/8H/zf/d//f/KABgAKIA9wBc
AbsBAwI8AmYCZAInAr0BSwHkAIAAKwAAAPf/9P/s/+3/8f/v/+r/6P/p/+n/6f/q/+r/
5f/j/9//3P/f/+L/4//i/+L/4//j/+P/4//j/+H/4//l/+b/5v/m/+b/5v/m/+b/5f/l
/+j/6P/n/+T/4//l/+j/6f/r/+z/6v/s/+3/7f/s/+v/6//s//D/8f/y//P/9P/1//X/
8//4//r/+v/6//z//f/+/wEAAQABAAMABgAFAAQABQAHAAoADAAPABQAFQAXABgAGwAh
ACIAJQArAC8AMQAzADcAOAA9AEIARABKAFAAVABYAFwAYABjAGYAZwBoAGcAagBtAHAA
cABwAHIAcgByAHEAcgBxAG8AawBlAF8AWgBTAE4ASQBDADwANQAsACMAHAAaABUAEAAN
AAsABwAFAAEA+//5//b/8//z//T/9P/y//D/7//t/+z/7P/q/+r/6//s/+z/7P/t/+v/
6v/o/+f/6f/p/+n/6P/p/+n/6f/q/+z/7f/t/+z/6f/o/+f/5v/o/+n/6f/p/+b/5v/m
/+b/5f/k/+P/4v/l/+X/5f/n/+P/4//j/+X/5f/l/+X/5P/m/+f/5//m/+T/5f/m/+b/
5P/k/+X/5f/n/+X/5f/m/+b/5v/m/+b/6P/p/+n/6P/m/+X/5P/j/+T/5v/n/+f/5P/j
/+H/4P/j/+T/5P/k/+L/4v/i/+H/4P/g/+L/4//h/+H/3//f/+H/4v/k/+X/4//h/9//
3v/i/+j/6f/m/+L/4P/e/9z/3v/e/93/3f/d/97/3v/e/93/3f/d/93/3f/e/97/3f/f
/+L/4v/g/93/3P/Z/9r/3P/b/9v/2//d/93/3f/d/+L/5P/k/+P/4v/i/+H/4P/e/97/
3//g/+D/4v/j/+P/5v/n/+r/7P/u//H/8v/z//L/8v/y//H/8P/v/+z/6P/p/+v/7f/u
/+3/6//q/+f/4P/g/+D/3//c/9r/2v/a/9z/3P/a/9z/4v/j/9v/0f/R/8v/w/+//7//
y//s/xYATACRAOYATwG9ARICTgJ2An8CVQLtAWwB9gCDACIA+f/y/+b/4f/l/+f/6P/o
/+X/4//h/+D/4P/f/9//3f/c/9r/3P/c/9r/2v/b/9v/2//a/9n/1v/X/9z/3v/f/+D/
3v/e/97/3v/d/93/4P/g/+D/3v/e/+H/4//j/+T/5P/k/+b/5//n/+X/5f/m/+j/6//r
/+v/6//u/+//7//t/+7/8P/w//D/8v/z//T/9//4//n//P8AAAAAAAACAAUACgAMAA8A
FAAWABkAGwAfACMAIgAjACcAKQArAC0AMQA1ADsAQQBEAEoAUgBYAF4AYQBkAGYAaABs
AG4AbgByAHMAdgB2AHYAegB6AHoAeQB6AHkAdwBzAG0AZwBiAFsAUwBNAEYAPgA3AC4A
JQAeABkAEwANAAkABQABAP//+//1//P/8P/t/+v/6v/o/+T/4//j/+L/4v/g/97/3v/f
/+D/4P/g/+H/3//e/9z/2//d/93/3f/c/93/3f/d/97/2//b/9r/2P/Z/9r/2//c/9v/
2//a/9n/2v/a/9r/2v/a/9r/2v/a/9n/2f/Z/9v/2f/Z/9n/2//b/9v/2//a/9r/2//b
/9r/2P/Z/9r/2v/d/97/4P/h/9//3f/d/97/3P/c/9z/3P/e/9//3//e/9//3//f/9//
2//a/9j/1f/X/9n/2v/c/9n/3v/d/9z/2//a/9r/2v/Z/9n/2f/a/9r/2v/Z/9n/2f/Z
/9n/2v/a/9n/1//a/9r/2P/W/9b/1P/W/9f/1//Y/9n/2P/X/9b/1f/Z/9z/3f/d/9z/
3P/b/9r/2//c/97/4P/e/+D/4f/h/+H/4f/j/+T/5//p/+n/6f/r/+z/7f/t/+3/7f/r
/+j/5//n/+f/5v/k/+P/4//h/9r/2v/a/9n/2P/W/9b/1v/W/9b/1P/W/9z/2//X/9f/
1f/J/7n/t//B/8//8P8iAF4AqQAAAWcByQEWAkwCbgJzAjkCyQFUAeQAcwAgAP//9v/u
/+n/6f/n/+T/5v/p/+n/5f/k/+T/4P/f/9z/2v/Y/9r/2v/Y/9r/2//b/9v/2f/Z/9f/
2f/d/97/3v/e/93/3P/b/9r/2f/Z/9z/3P/e/9z/3P/f/+D/3//f/97/3f/g/+L/4//h
/+H/4v/k/+f/5//n/+f/7P/t/+3/6//s/+7/7v/u//D/8f/y//X/9f/1//f/+v/6//r/
/P///wIABAAHAAwADQAPABAAEwAWABYAGAAdACEAIwAlACkALQAzADkAPABAAEYASgBO
AFEAVABWAFgAXABeAF4AYgBlAGgAaABoAGwAbABsAGsAaABnAGUAYQBcAFcAUwBNAEUA
PwA4ADAALAAkABwAFgATAA0ABwADAP//+//5//X/8//x/+7/6//s/+z/6//o/+b/5f/j
/+L/4v/g/+D/4f/j/+L/4f/h/+H/4P/e/93/4P/h/+L/4v/h/9//3f/c/9r/2//b/9r/
2v/a/9r/2v/c/93/3f/d/9r/2v/a/9r/3P/c/9z/3P/d/93/3f/f/9//3//f/+H/4f/h
/+H/4P/h/+P/5P/k/+T/5f/m/+b/5P/k/+X/5f/l/+P/4//k/+T/5P/k/+T/5P/l/+X/
5P/j/+P/4//j/+P/5P/k/+P/4v/j/+P/5P/n/+j/6P/o/+j/6P/o/+f/5P/k/+b/5//n
/+f/5f/l/+T/5P/l/+X/5f/m/+j/6P/o/+j/5v/k/+H/3//i/+T/5f/m/+P/4//j/+P/
4f/i/+L/4f/j/+b/5v/k/+L/4v/g/+L/4P/f/9//3//f/9//3//f/+L/5P/k/+P/5P/m
/+f/6P/m/+T/4//i/+T/5v/n/+f/6//r/+3/7v/t/+//7//v//H/8v/z//P/8//z//H/
7v/t/+3/7f/s/+v/6f/o/+X/4//k/+X/5f/i/+D/4P/g/+D/4P/e/+D/2v/Z/93/1//P
/8X/u/+7/8X/2//8/ywAbAC5ABABcQHNARACRAJgAlUCEQKfASwBxABhABoA///2/+z/
6f/t/+v/5v/m/+f/6//p/+L/3P/c/93/3P/c/9z/3v/e/9z/3P/d/93/3f/b/9v/2f/b
/9//4P/g/+D/4v/i/+L/4v/f/9//4v/i/+D/3v/e/+H/4f/h/+L/4v/h/+T/5v/n/+X/
5f/m/+j/6f/p/+n/6f/t/+//8P/v//H/8v/x//D/9P/1//b/+f/3//f/+f/8//3//v8B
AAUABQAGAAgADAANAA8AEAATABgAGAAaAB8AJAAnACoALwAwADUAOgA8AD8ARABHAEoA
UABUAFcAWgBdAGAAYQBmAGcAagBqAGoAbgBwAHIAcwBwAG8AbQBpAGYAYQBdAFcAUQBL
AEQAPAA4ADAAKAAiACEAGwAVABEACwAHAAUAAQD///3/+v/3//P/8v/w/+z/7v/v/+//
8P/t/+r/6f/p/+f/5v/l/+X/6P/o/+f/5//o/+n/6v/q/+n/5//l/+T/5P/l/+X/5P/i
/+L/4v/i/+D/4f/h/+H/4f/i/+P/5P/m/+b/5v/m/+f/5//n/+n/5v/l/+T/5f/n/+f/
5//m/+j/6f/p/+j/5//n/+f/5v/o/+j/6f/p/+j/5f/k/+T/5v/m/+b/5v/n/+n/6v/q
/+f/5//n/+f/5//o/+j/5//l/+X/5P/k/+P/5P/k/+T/5v/m/+b/5f/h/+D/4f/h/+T/
5f/k/+X/4//i/+L/4f/h/+H/4f/i/+T/5P/j/+P/4f/g/+D/4P/f/+D/4P/f/9//3f/f
/9//4//m/+X/5P/j/+L/3//e/9z/2//d/97/3v/e/93/3f/d/93/3//g/+D/3//d/+D/
4P/e/97/3v/c/97/4P/f/9//3//g/+H/4v/j/+T/5v/m/+X/5f/m/+b/5v/n/+j/6v/s
/+r/7P/t/+3/8f/x//P/9P/z//X/9f/1//X/9v/3//f/9//3//X/8v/0//X/9v/2//P/
8f/w/+3/5v/m/+b/5f/k/+L/4v/i/+D/4P/e/+D/2v/b/+H/2//L/73/vf+//8v/6f8W
AE4AkgDhAEABpQH1ASwCVgJiAjcC1QFdAfAAhgAvAAQA9f/o/+T/5//l/+P/5P/m/+f/
5//n/+T/3v/c/93/3P/c/97/4P/g/97/3f/d/9z/2//a/9n/1v/X/9r/3P/d/97/4P/g
/+D/4P/d/93/4P/g/+L/4P/g/+P/4//j/+T/5P/h/+L/4v/h/+P/4//k/+b/7P/t/+7/
7//w/+//7f/p/+z/7v/u/+7/8v/z//T/9//3//f/+f/8//3//v8BAAUABAAEAAUACAAL
AA8AEgAXABwAHAAeACMAJQAnACkALQAwADUAOgA8AEIASABMAFAAVABYAFsAXgBeAGAA
YABkAGkAbABsAGwAbwBwAHEAcQBuAGsAZwBhAF8AWwBYAFMATABFAD0ANAAwACgAIAAa
ABkAEwANAAkAAwD///3/+f/3//X/8v/v/+3/7P/q/+b/4//j/+L/4v/k/+T/5v/p/+j/
5v/k/+P/5v/m/+X/5f/k/+P/4v/g/+L/4f/g/+D/4v/j/+P/4v/g/+D/4P/g/+L/4//j
/+P/4P/g/+D/4P/e/97/3v/e/9//3//f/+H/4v/j/+T/5//l/+X/5f/k/+L/4//j/+L/
4v/j/+T/5P/k/+T/5f/l/+T/4f/g/+D/4f/i/+P/5P/j/+P/4v/g/+H/4f/h/+H/4P/g
/9//3f/c/93/3f/e/93/3v/e/97/3v/e/97/3f/a/9j/2v/a/9r/2v/a/9z/3P/b/9v/
3f/e/97/3v/c/9v/2v/Z/9f/2P/Y/9f/2f/c/9z/2v/Z/9j/1f/W/9r/2//d/9//2//Z
/9f/1f/Z/9z/3f/d/9//4P/g/+D/3//e/97/3v/g/+L/4//j/+P/4f/h/+D/5P/n/+j/
6f/p/+r/6//r/+n/6f/n/+T/5P/l/+b/5v/l/+X/5v/l/93/3P/b/9n/1v/U/9T/1P/W
/9b/1P/W/9b/0f/V/9f/0//H/7//u/+z/73/2v8CADYAfQDOAC0BlwHwATICaAKBAmMC
CwKWASYBswBCAAEA9P/m/9n/2f/d/+D/5P/r/+P/2//a/9r/1//X/9X/1P/U/9b/1v/U
/9T/1f/V/9X/1f/V/9P/1f/X/9j/2P/Y/9j/2P/Y/9j/1//X/9r/2v/a/9j/2P/b/+D/
4f/j/+T/4f/i/+L/4f/j/+P/5P/m/+f/5//n/+f/7P/t/+3/6//w//L/8v/y//L/8f/w
//H/9f/3//v/AAD///7///8BAAMABAAGAAoADAAPABEAFQAYABgAGgAfACUAJwApAC0A
MAA1ADoAPAA+AEQASABMAFAAVABXAFoAXABeAF4AYgBmAGoAawBsAGwAbABsAGsAagBp
AGcAYwBgAFsAVwBRAEkAQwA8ADQALAAkABwAFgARAAsABQABAPv/9f/x/+v/6f/p/+j/
5//l/+T/4v/e/9v/2//a/9r/2P/W/9b/1//Z/9j/1//X/9j/2P/X/9f/1v/V/9T/0v/T
/9P/0//U/9L/0//T/9L/0//U/9X/1v/U/9X/1f/V/9L/0v/S/9L/0//U/9X/1v/X/9f/
1//Z/9X/1f/V/9f/1//X/9f/1v/W/9f/1//W/9b/1//Y/9j/2v/a/9v/2//Z/9f/1//Y
/9j/2P/Y/9j/2P/Z/9n/2P/Y/9n/2v/b/93/3v/e/93/2v/Z/9f/1v/V/9j/1//W/9X/
1P/W/9b/1f/V/9b/2P/Z/9r/1//V/9P/0f/S/9T/1f/V/9T/1v/V/9L/1P/U/9L/1P/W
/9X/1f/V/9P/0//T/9P/1v/Y/9j/1//Y/9r/2//c/9z/3P/d/97/3v/g/+H/4f/l/+X/
5//o/+n/6//r/+v/7f/u/+//7//s/+v/6P/k/+b/6f/s/+7/6f/n/+b/4//c/9z/3P/b
/9j/1v/W/9b/1//Y/9f/2v/c/9//2//X/8n/t/+v/7X/w//Z//7/MABsALkAFAF7AdkB
GgJKAmgCVwILAqEBNAHGAFcADAD1/+z/4P/d/+X/6f/k/97/3f/d/9v/2P/Y/9f/1//V
/9T/1P/W/9b/1P/S/9P/0//T/9P/0//R/9P/0//U/9T/1P/W/9b/1v/W/9b/1//b/9z/
2//Y/9f/2f/b/9v/3P/c/9j/2v/b/9v/3v/f/+H/5P/l/+P/4f/f/+P/5f/m/+X/6//u
/+//8P/w/+//7v/v//H/8f/z//b/9v/2//j/+//7//z//v8CAAYACQALAA8AFAAUABYA
GwAfACEAIwAnACwAMQA2ADgAOwBAAEMARgBNAFIAVgBaAFsAXABbAF4AYQBkAGQAZABk
AGQAZABjAGMAYwBiAF8AVwBRAEwARQBBADsANAAsACgAIAAYABIADwAJAAMA///9//n/
9//z//H/7//s/+n/6P/o/+f/5P/j/+P/4v/i/+T/4v/i/+P/5f/k/+P/4//m/+b/5f/l
/+L/4f/g/97/4P/f/97/3v/g/+H/4f/g/+D/4P/g/+D/3v/f/9//3//g/+D/4P/g/+L/
4v/i/+L/4v/h/+D/4f/i/+P/5P/n/+X/5f/l/+T/4//j/+L/4P/h/+P/5f/m/+P/4v/i
/+H/4//h/+H/4v/i/+L/4v/i/+D/4f/h/+D/4P/h/+L/4//i/+L/4f/f/93/3f/c/9z/
3f/e/97/3v/e/97/3v/d/9j/3P/c/97/3v/e/97/3P/a/9f/1f/X/9r/3P/e/9z/2//a
/9n/2//c/9z/2//d/+D/4P/e/9v/2v/X/9j/2f/Z/9r/2//Z/9n/2f/Z/9r/3P/c/9v/
3f/e/97/3v/c/9z/3f/e/9//4v/k/+X/5f/l/+f/6P/r/+3/7f/t/+z/7P/s/+v/6//r
/+n/5v/o/+n/6v/q/+f/5f/k/+H/2v/a/9r/2f/b/9r/2//c/9n/2P/V/9b/1v/Z/9f/
0f/F/7n/s/+z/73/1/8AADgAeAC/ABgBewHRAQ4CPgJWAkUC+wGFARABqgBJAAYA8f/q
/+j/5//j/+H/4v/i/+H/3//b/9r/3P/b/9v/2f/Y/9f/2P/X/9T/1//Z/9r/2//d/93/
2//d/93/3v/e/97/3v/e/97/3v/f/9//4v/i/+L/4P/g/+P/4//j/+T/5P/i/+T/5f/l
/+f/5//o/+r/6//r/+v/6//s/+3/7f/r//D/8v/y//L/9P/1//b/+f/4//f/+P/6//v/
/P///wMABQAGAAgADAAMAA8AEQAVABoAGgAcACEAJQAnACkALQAuADMAOAA6AD4ARABI
AEwATgBSAFUAWABaAFwAXABgAGMAZgBmAGYAZwBmAGUAYwBlAGUAZABhAFwAVwBTAE0A
RQA/ADgAMAAsACQAHAAWABMADQAHAAMAAQD9//v/9//x/+//7P/p/+j/6P/n/+T/5P/l
/+X/5v/k/+L/4v/j/+L/4P/e/93/3//g/+D/4f/h/+H/4f/g/+D/3//e/97/3v/f/9//
3v/f/+D/4f/i/+L/4//j/+P/3//e/93/3P/d/97/3//g/+D/3//e/9//4P/h/+L/5f/k
/+P/4v/g/97/3//f/97/3//h/+P/5P/i/+L/4//j/+P/4f/h/+L/4P/g/+D/4P/g/+H/
4f/g/+H/4f/h/+H/4P/g/9//3f/e/9//3//g/9//4P/g/+D/4f/i/+P/4//g/+D/4v/j
/+H/4f/f/9//3v/e/9//3//l/+X/5f/g/9//3v/d/9z/3//g/+D/4f/g/+D/3//e/97/
3//g/+H/4f/i/+L/4f/e/+D/3//c/9//4P/f/+L/3//d/9z/2//d/93/3f/d/+D/4v/i
/+H/3//g/+D/4P/e/97/3//g/9//4P/g/9//4v/j/+b/6P/p/+v/6//r/+v/7P/t/+3/
7//v/+3/6v/n/+f/5//m/+X/5f/m/+X/3v/e/97/3f/b/9j/1//W/9n/2v/Z/9z/1v/R
/9X/0//L/8P/v/+3/7v/zf/s/xoAUgCZAPIAVwG5AQgCPgJiAmECKwK9AUQB1gBtABoA
+f/u/+L/4f/l/9//3P/e/9v/2//d/+L/5P/d/9v/1//U/9X/2P/Z/9j/1//X/9b/1f/V
/9X/0//V/9f/2P/Y/9j/2v/a/9r/2v/Z/9n/3P/c/9r/2P/Y/9v/3P/b/9v/2v/a/97/
4f/j/+L/4f/h/+L/5f/l/+X/5f/q/+v/6//p/+z/7v/u/+7/8P/x//L/9f/3//f/+f/8
//r/+v/8//////8AAAIABgALAA8AEgAXAB4AHgAgACUAJgAnACgAKwAwADUAOgA8AEAA
RgBKAE4AUABUAFcAWgBeAGIAZABqAGsAbgBuAG4AcgByAHIAcQBtAGsAaABjAGEAXQBa
AFUATwBJAEIAOgAzACoAIQAaABUADwAJAAUAAQD9//v/9//y/+//6//n/+j/6P/n/+T/
4v/h/9//3v/g/97/3v/f/93/3P/b/9v/3v/e/93/3f/c/9v/2v/Y/9r/2f/Y/9j/1v/X
/9f/1v/Z/9r/2//c/9v/2//a/9n/2f/a/9v/3P/Z/9j/1//W/9n/2f/Z/9v/1//X/9f/
2f/c/93/3v/e/9z/3f/d/9z/2v/b/9z/3P/c/9z/3f/d/9//3f/d/97/3v/e/97/3v/f
/+H/4v/i/9//3f/b/9n/2v/c/93/3f/Z/9n/2P/Y/+H/3v/c/9z/3P/c/9v/2v/Y/9f/
1f/W/9b/1v/Y/9n/2v/b/9j/2P/X/9X/0//W/9b/1P/W/9j/2P/c/9r/2f/Z/9n/2//b
/9v/2//c/97/3v/d/93/3v/e/97/3P/c/93/3v/e/+D/4f/h/+X/5f/n/+j/6//t/+3/
7f/r/+z/7f/t/+//7//t/+r/6P/p/+r/6v/n/+X/5P/h/9r/2v/a/9n/2f/Y/9n/2v/Y
/9j/1v/Y/9b/1f/V/9X/0f+//7P/s/+9/8//7P8WAFAAnQD6AGEBxwEaAlICdgJ7AkcC
3QFkAfYAiQAqAP3/7v/i/9v/4f/n/+T/4v/h/93/4f/k/97/2P/X/9T/0v/U/9b/1v/U
/9L/0//T/9P/1P/V/9T/1//Y/9j/1//W/9T/1P/U/9T/0//T/9b/1v/X/9b/1//b/9z/
2//b/9r/2v/c/93/3f/f/9//4P/i/+P/4//j/+P/5f/l/+T/4f/l/+j/6f/q/+7/7//w
//P/8f/x//P/9v/0//T/9v/5//n/+v/8/wAABQAJAAwAEQAVABQAFQAZAB0AHwAhACUA
KwAxADcAOgA9AEIARQBIAE0AUgBWAFoAWgBcAFwAYABhAGQAZABkAGQAZABkAGMAZABj
AGEAXQBYAFMATwBJAEIAOwAzACoAJgAeABYAEAAOAAkABAABAPz/9//0/+//7v/t/+v/
6f/q/+r/6f/m/+X/5f/k/+T/5P/i/+L/4//h/+D/3//f/+H/4v/i/+P/4v/h/+D/3v/e
/93/3P/c/97/3//f/97/3P/c/9z/3P/e/9//3//f/+D/4P/g/+D/3f/c/9v/2v/d/9//
4f/l/+L/4f/g/+H/4f/h/+H/4P/j/+X/5v/m/+T/5f/m/+b/5v/m/+f/5//p/+f/5//o
/+j/6P/o/+j/5v/n/+f/5v/i/+H/4P/f/+P/5v/o/+n/4//h/97/3P/g/+L/4//k/+L/
4P/g/9z/3v/e/97/3v/f/+D/4P/h/+D/4P/f/97/3f/d/93/3f/f/+D/4P/f/93/4P/g
/97/3v/e/9z/3v/e/93/3f/d/93/3f/d/93/4f/k/+X/5f/k/+T/4//i/+T/5P/l/+b/
5P/m/+f/5//r/+v/7f/u/+3/7//v/+//7f/u/+//7//x//P/8//y/+//7//v/+7/6f/n
/+b/4//h/+L/4//j/+D/3v/e/97/3v/e/9z/3v/i/9//2//V/8n/vf+1/7v/z//n/wwA
QACAAM8ALAGPAekBKgJcAnACTwL3AYcBHAGyAE8AEAD9//r/9P/v/+3/7f/w//T/8f/r
/+3/7P/o/+X/5f/j/+L/4v/k/+T/4v/i/+P/4//j/+T/5f/k/+f/6P/o/+f/5v/m/+b/
5v/m/+X/5f/o/+j/6v/o/+j/6//s/+v/6//q/+v/7v/w//H/7//t/+z/7P/v/+//7//v
//L/8//z//H/9P/2//b/9v/6//v//P////3//f///wIABAAEAAYACQAKAAoACwAOABAA
EwAVABkAIAAgACIAJwArAC0ALwAzADQAOQA+AEAARQBMAFEAVgBYAFwAXwBiAGYAaABo
AGwAcQB0AHQAdAB1AHQAcwBxAHAAbwBtAGkAYgBdAFkAUwBOAEkAQwA8ADgAMAAoACIA
HAAVAA4ACQAGAAMAAgD///v/+f/2//P/8//0//T/8v/z//P/8v/y//L/8P/w//H/8v/y
//L/8//y//L/8f/x//H/8f/x//D/8P/v/+7/7v/s/+3/7f/s/+7/7v/u/+7/7v/v/+//
7//u/+7/7v/u//D/8P/w//D/7//v/+//8f/v/+//7//x/+//7//v/+7/8P/x//H/8P/v
/+//7//u/+7/7v/v/+//8v/x//L/9P/z//L/8f/w//D/8f/x//D/7f/t/+3/7f/u//D/
8f/x/+3/7f/s/+z/7f/u/+7/7v/u/+7/7v/t/+v/7P/v//H/8P/v/+z/6//r/+z/7v/v
/+7/7f/s/+z/7P/s/+v/6//r/+j/7P/u/+7/7v/u/+7/7v/u/+7/7f/t/+3/7v/u/+7/
7f/t/+3/7f/t/+7/7v/t/+3/8P/w/+7/8P/w/+7/8P/u/+3/7f/t/+//8f/z//X/9f/2
//X/8//z//T/9P/0//X/9v/4//r/+P/6//v/+///////AQACAAIAAwACAAEAAgAEAAYA
BwAHAAcABQACAAQABQAGAAYAAAD9//v/9//z//T/9f/1//P/8P/v/+7/7v/u/+z/7v/y
/+//6//n/9//0//J/83/4/8BACwAZgCqAPkAXAG/AQsCQAJmAmwCOwLXAWUB+gCWAEMA
FgADAPj/+P/9//3//f/+//r/9//5//n/9v/w/+7/7//u/+7/8P/y//L/8P/u/+//7//v
//D/8f/w//P/8//y//D/7v/x//L/8//0//L/8f/z//L/9f/0//X/+f/5//n/+v/6//f/
+P/4//f/+v/7//3/AAADAAMAAwADAAQABQAFAAMABgAIAAgACAALAA0ADwATABIAEQAS
ABQAFQAWABkAHQAdAB4AIAAkACQAJwApAC0AMAAwADIANwA8AD8AQgBHAEoATwBUAFYA
WQBeAGEAZABoAGwAbwByAHQAdgB2AHoAfQCAAIAAgACCAIIAggCBAIAAfwB9AHkAdQBx
AG4AaQBiAFsAUwBKAEQAPAA0AC4ALQAnACEAHQAZABUAEwAPAAsACQAGAAMAAAAAAP//
/P/8//3//f/+//z/+v/6//v/+//6//n/+f/6//r/+f/5//n/+f/5//j/+P/3//b/9v/4
//n/+f/4//X/9P/z//L/9f/3//j/+f/4//j/+P/4//b/9v/2//b/9//3//f/+f/2//X/
9P/1//j/+f/6//r/+f/5//j/9v/2//f/+P/4//n/+v/8//3//P/5//j/+P/6//z//v8A
AP3//f/8//r/9//3//f/9//4//r/+//7//f/9//2//b/+P/6//v//P/7//r/+f/3//T/
9P/2//f/+f/5//f/9//2//b/9//3//f/9//3//j/9v/2//X/9f/1//T/9P/0//f/+P/4
//f/9//1//f/9//0//P/8//y//T/9f/3//n/+f/5//r/+f/6//n/+v/8//n/9f/x/+7/
8v/0//X/9v/2//b/9v/2//b/9v/2//b/9v/2//f/+P/5//r//P/8//z//P///wAAAQAC
AAQABAAEAAQABwAIAAkACgAIAAgACAAIAAYABgAGAAYABgAGAAYABgAEAAIAAAD+//z/
+v/4//b/+P/4//j/+P/3//b/9f/0//L/8P/u/+z/6P/k/+D/3P8DACgATQByAMcAHAFx
AcYB8wEeAkkCdAIcAsQBbAEUAdMAkgBRABAADAAKAAgABgAFAAQAAwACAP7//P/6//j/
+f/6/w==
         </WaveFormData>
      </LeadData>
      <LeadData>
         <LeadByteCountTotal>10000</LeadByteCountTotal>
         <LeadTimeOffset>0</LeadTimeOffset>
         <LeadSampleCountTotal>5000</LeadSampleCountTotal>
         <LeadAmplitudeUnitsPerBit>4.88</LeadAmplitudeUnitsPerBit>
         <LeadAmplitudeUnits>��V</LeadAmplitudeUnits>
         <LeadHighLimit>2147483647</LeadHighLimit>
         <LeadLowLimit>268435456</LeadLowLimit>
         <LeadID>V6</LeadID>
         <LeadOffsetFirstSample>0</LeadOffsetFirstSample>
         <FirstSampleBaseline>0</FirstSampleBaseline>
         <LeadSampleSize>2</LeadSampleSize>
         <LeadOff>FALSE</LeadOff>
         <BaselineSway>FALSE</BaselineSway>
         <ExcessiveACNoise>FALSE</ExcessiveACNoise>
         <MuscleNoise>TRUE</MuscleNoise>
         <LeadDataCRC32>2491643963</LeadDataCRC32>
         <WaveFormData>
9P/1//X/9v/3//r/+//+//z//f/9//r/+P/1//T/9v/5//f/9v/1/+//6//p/+j/6f/p
/+r/6v/p/+j/5//l/+v/6f/l/+j/5//d/8//xf/J/9T/3v/4/x0ARwB8AMMADQFKAXMB
lgGsAaQBbQEiAeAAnQBhADYAHgAJAPz/+//4//L/8//z//L/8P/w/+v/6P/n/+f/6P/o
/+b/5//n/+b/5f/l/+T/4f/j/+T/5P/l/+b/5v/m/+b/5//p/+r/6v/q/+r/6v/s/+z/
6//r/+3/7v/w//H/8v/u/+3/7f/t/+7/7//w//P/9f/1//X/9v/2//n/9v/y//X/9v/2
//b/+P/4//j/+v/9//3//v8AAP////8AAAEAAwAEAAUABwAGAAkADAAPABMAEwAVABgA
GAAZABsAHgAjACYAKQArACwAMAA0ADcAOwA+AEAAQwBDAEIAQgBDAEcASgBMAE4ATQBM
AE0ASgBKAEkASQBFAEEAPgA7ADcAMwAxACoAJgAjAB0AFwATAA8ACwAHAAQAAQD+//3/
+v/3//f/9//1//L/8f/w/+3/7v/u/+//8P/u/+3/6//t/+3/7P/s/+z/7//v/+7/7v/r
/+v/6//r/+n/6f/p/+j/6P/o/+j/6P/q/+r/6P/o/+r/6v/r/+v/6P/n/+f/5//p/+n/
6f/q/+v/7P/u//H/7f/r/+r/7P/t/+3/6//r/+v/7P/s/+v/6f/q/+r/6v/s/+3/7f/t
/+//7v/t/+3/7P/s/+3/7f/t/+3/7f/t/+3/7f/t/+3/6//t/+3/7P/r/+v/7P/t/+v/
6//q/+j/6f/r/+z/7P/p/+n/7P/s/+z/6//o/+f/6f/p/+n/6f/r/+v/6//r/+//6P/m
/+b/5v/m/+j/6f/o/+n/6f/p/+r/5//m/+f/6f/q/+r/6f/n/+b/6P/q/+r/6f/s/+z/
7f/u/+v/6v/p/+j/6f/q/+v/7P/v//D/8P/v/+//8P/w//D/8v/z//P/8//1//j/+P/5
//f/+P/4//j/+//7//z//P/+//7/AAAAAAMAAwAAAP///P/7//3//P/5//f/9f/y//H/
8P/w/+7/7v/v/+//8P/v/+7/7P/r/+v/6//k/9//2f/N/8v/1//m//j/FgA7AGsAqADx
ADMBZgGNAawBrAGEATsB9AC0AHsARQAiABQACwAAAPv//P/4//P/8f/y//L/8v/z//T/
7v/r/+n/5v/p/+v/7P/s/+r/6//r/+n/6f/q/+r/6//s/+z/7P/s/+z/7f/t/+z/7P/s
/+z/7v/t/+v/6v/r/+z/7v/v//D/8f/x//L/8//w/+//7v/v//L/8//0//b/9f/5//f/
9P/5//r/+v/6//z//P/8//7//////wAAAgACAAEAAQABAAQABgAIAAsACgANABAAEwAW
ABcAGgAeACAAIQAjACYAKAAqACwALQAyADYAOgA9AD8AQgBEAEcARwBGAEYARwBMAE4A
TwBQAFAAUABSAFAAUABPAE8ASwBIAEQAQAA7ADgANwAxAC4AKAAhABoAFQAUABEADgAM
AAkABgAFAAIA/v/9//z/+f/5//n/+f/3//b/9P/z//L/8v/x/+//8f/y//L/8//0//L/
8f/v/+7/7//v/+//7//y//P/9P/0//T/9P/0//T/8f/w/+3/7P/w//D/8f/x//D/7//v
/+//7P/r/+r/6v/s/+z/7f/v/+r/6f/p/+z/7f/t/+v/6//s/+7/7//v/+3/7v/u/+7/
7P/t/+3/7f/v/+7/7f/t/+z/7P/t/+3/7//v/+//7//r/+v/6//r/+3/7//v/+7/6v/p
/+n/6f/q/+v/6//q/+z/7f/t/+z/5//n/+r/6v/p/+n/5//n/+n/6//t/+//7f/r/+n/
5//r//H/8f/u/+r/6P/m/+T/5//n/+X/5f/m/+f/6f/n/+f/5//o/+j/5//n/+b/5v/o
/+r/6v/p/+j/5v/l/+T/5P/k/+T/5P/l/+b/5//o/+v/7P/s/+v/6f/q/+r/6v/o/+n/
6f/p/+f/6v/q/+v/7//y//T/9v/5//n/+v/6//v/+v/7//r/+v/5//X/8//0//X/+f/6
//n/9//1//L/7v/s/+v/6P/n/+f/5v/m/+b/5v/l/+X/6//t/+T/2//b/9X/y//J/8z/
1P/s/wkAKwBaAJsA5QAyAWsBkgGsAbQBnwFgAQwBwQB9AEAAIgATAAIA+f/4//T/8//x
/+7/7P/q/+n/6P/m/+X/5f/k/+T/5f/l/+T/4v/j/+P/4f/h/+L/4v/j/+b/5v/m/+b/
5P/l/+X/5P/m/+b/5v/o/+b/5f/l/+f/6f/q/+r/6v/p/+n/6v/r/+n/6f/p/+v/7f/t
/+3/7v/v//P/8f/u//H/8v/y//L/8v/y//L/9P/4//n/+//+//3//f/+////BAAGAAgA
CwAMAA8AEgAVABYAFQAWABgAGgAbAB0AIAAlACgAKwAtADMAOAA9AEEAQgBEAEUARwBK
AEoASwBNAE4AUABRAFIAUgBSAFQAUgBUAFMAUwBPAEwASABEAD8ANwA1AC4AKgAlAB8A
GQAVABEADQAJAAYAAwAAAP///P/2//X/9P/x/+3/7f/t/+v/6f/o/+j/6P/m/+X/4//l
/+j/6P/p/+r/6P/n/+X/5P/l/+X/5f/l/+f/5//n/+b/5f/k/+P/4v/j/+T/4//k/+X/
5P/k/+P/5P/j/+P/4//j/+P/4//k/+L/4v/j/+X/5P/j/+P/5v/n/+f/5f/l/+X/5v/m
/+X/4//k/+T/5P/n/+n/6v/r/+n/6P/n/+f/5v/m/+f/5//p/+n/6f/p/+n/6f/p/+n/
5//n/+X/4v/i/+P/5f/n/+b/6v/p/+j/5//m/+f/5//l/+X/5P/l/+f/5f/j/+P/5P/k
/+f/5//m/+b/5v/o/+j/5//m/+T/4//i/+T/5P/k/+T/5P/k/+T/5P/p/+r/6v/p/+j/
6P/n/+b/5//p/+r/6//p/+z/7P/t/+z/7v/v//D/8//z//T/9P/4//j/+v/6//v/+//4
//f/8//z//b/9v/1//P/8f/u/+v/6v/q/+j/5f/l/+T/5P/k/+T/4//j/+n/5//k/+P/
4f/X/8v/yf/Q/9r/8P8TAD0AbgCvAPcAOAFvAZABqAGuAY0BRgH6ALcAcwBAACYAFQAI
AAEA/P/2//P/8//4//j/8v/x//L/7f/r/+r/6P/n/+f/5v/k/+T/5f/l/+P/4f/i/+L/
4//l/+b/5//o/+X/5f/k/+L/5P/k/+T/5v/m/+X/5f/n/+X/5v/m/+b/5v/n/+n/6//p
/+n/6f/r/+3/7f/t/+7/8f/1//P/8P/y//L/8f/w//L/8v/y//T/9//3//j/+v/5//n/
+v/7//7/AAACAAUABQAHAAkACwALAAsADQAQABQAFQAXABoAHgAiACYAKQAqAC4AMgA1
ADUAOAA6AD0AQABAAEEAQwBGAEgASQBKAEwATABOAEwASgBJAEkARQBBAD4AOwA3ADEA
LwAoACQAHwAZABMADwANAAkABQACAAEA/v/9//r/9v/1//T/8f/x//H/8f/v/+3/7P/s
/+z/7P/r/+n/6//r/+r/6v/q/+r/6f/n/+b/6P/p/+r/6//p/+n/6f/o/+b/5v/m/+b/
5v/m/+T/5P/m/+b/5//n/+b/5f/l/+X/5//n/+f/6P/m/+b/5//p/+f/5//o/+z/6//r
/+n/6f/r/+z/7P/r/+3/7v/u/+7/7P/t/+3/7f/t/+z/6//r/+z/7P/t/+3/7f/t/+3/
7f/r/+v/6//r/+v/7f/t/+z/6//r/+z/7f/w//H/8f/w//D/8f/x//D/7//v//L/8v/x
//H/7//v/+//7//v/+//7//u/+//8P/x//L/8f/v/+v/6f/r/+3/8P/v/+3/7f/u/+7/
7v/t/+v/6v/r/+7/7//v/+7/7P/r/+r/6v/q/+r/6v/q/+r/6v/q/+3/7v/u/+3/7//w
//D/8P/t/+3/7P/r/+z/8P/x//P/9P/2//f/+P/3//f/+P/4//r/+v/8//z//f/9//r/
+f/1//X/+P/4//f/9f/z//D/7v/u/+//7v/r/+v/6v/q/+r/6v/p/+n/5f/j/+b/4f/Z
/8//x//H/9D/4P/2/xUAQwB6ALsA/wA+AW0BkAGkAaABcwEmAd4AnwBjADYAIAATAAQA
+//6//T/7//t/+7/8v/0/+3/5v/j/+P/5P/k/+b/5//n/+b/5v/n/+f/5f/k/+T/4//j
/+X/5v/n/+j/6P/p/+n/6P/m/+b/5v/o/+j/5//n/+n/5//o/+j/6P/p/+n/6v/r/+n/
6f/p/+v/6//r/+v/7P/u//P/8v/w//L/8v/x//D/9P/0//T/9v/3//f/+P/6//3//f/+
////AQACAAMABQAFAAcACQALAA0ADQAPABIAFQAXABoAHgAfACIAJQAnACkALAAvADEA
NQA4ADoAPQBBAEIARABHAEgASgBLAEwATgBQAFQAVABRAE8ATgBJAEkARgBDAD8AOwA5
ADIALgArACUAHwAbABkAFQARAA4ACQAGAAUAAgAAAP///v/7//b/9f/0//H/8v/y//P/
9P/z//H/7v/v/+3/7P/s/+z/7f/t/+z/7P/u/+//8P/x/+7/7f/s/+r/7P/s/+z/7P/q
/+r/6P/o/+j/6P/p/+n/6f/p/+r/6//r/+v/6//s/+3/7v/w//P/7f/r/+r/7P/t/+3/
6//r/+3/7v/u/+3/6//s/+z/7P/u/+//7//v/+3/7P/r/+v/7P/s/+3/7f/u/+//8P/x
/+3/7f/t/+3/7f/v/+//7v/s/+v/6//r/+r/6//r/+r/6//t/+7/7v/o/+f/6f/o/+z/
7f/s/+3/6v/p/+j/5//p/+n/6f/p/+v/6//r/+v/6f/n/+f/6P/n/+j/6P/o/+b/5v/n
/+f/6//u/+3/7P/r/+r/6P/n/+T/4//m/+f/6f/n/+X/5f/m/+b/5//n/+b/5v/m/+j/
6P/n/+f/5v/m/+b/5v/m/+b/5v/p/+r/6//s/+3/7v/u/+3/7//w//D/8P/x//P/9P/1
//T/9v/1//X/+P/6//v//P/9//3//v/+//7//v8AAAAAAQABAP7//f/8//3/AQACAP3/
+//5//b/8f/w//D/7v/v/+//7v/u/+v/6v/o/+f/5f/l/+r/5f/V/8n/x//L/9T/6v8K
AC8AXQCYAN8AJQFcAYMBngGoAZABTwEAAb4AfQBFACgAFAABAPr/+f/0/+7/7//x//D/
8P/w/+v/5v/j/+P/5P/k/+b/5//n/+b/5f/l/+T/4f/g/+D/3//f/+P/5P/l/+b/5v/n
/+f/5v/k/+T/5P/m/+b/5f/l/+f/6f/q/+r/6v/m/+X/5f/l/+f/5//n/+n/7f/v//H/
9P/y//P/7v/o/+3/7v/u/+7/8f/y//P/9v/1//X/9v/4//r/+//9////AAAAAAAAAQAE
AAcACgANABEAEQATABYAFgAXABkAHAAfACIAJQAnACoALgAyADUANwA6ADwAPwA+AD4A
PwBBAEUASABKAEwATgBOAFAATgBLAEkASABDAEMAQAA9ADkAMgAvACcAIgAgABsAFgAT
ABEADQAJAAYAAQD+//3/+v/4//f/9v/z/+//7//v/+3/6//q/+r/6v/t/+3/7P/v/+7/
7P/r/+r/7P/t/+3/7v/r/+v/6//r/+v/6//r/+r/7P/s/+z/7P/q/+r/6P/o/+z/7P/t
/+3/6v/p/+n/6f/p/+n/6f/q/+r/6v/r/+3/7f/t/+7/8v/y//H/7v/t/+z/7P/r/+n/
6v/s/+3/7v/s/+3/7f/t/+v/6v/p/+n/7P/s/+3/7f/r/+v/6//r/+n/6f/p/+n/6P/p
/+j/5v/l/+X/5v/n/+b/5//n/+b/6P/p/+n/6P/l/+X/5v/k/+T/5P/k/+f/5//l/+X/
5v/n/+n/5//j/+P/5P/k/+P/4//i/+L/4v/k/+T/4//h/+D/4P/g/+L/5P/m/+j/5v/k
/+L/4P/k/+b/5//n/+j/6v/r/+z/6f/p/+j/5//o/+z/7f/v/+z/7P/r/+r/7v/v//H/
8v/0//T/9v/2//f/9//0//P/7//v//L/8v/x//H/8f/w/+r/6P/n/+T/4f/h/+D/4P/i
/+L/4f/h/9//3f/g/+P/3//T/83/x//C/8j/4P/7/x0AUACLAM8AFgFRAXwBoAGyAaEB
bAEkAeEAnQBWACgAFwAGAPP/7P/s/+v/7//2//D/5P/l/+j/4v/h/+H/4P/g/+H/4f/g
/97/3//f/93/3f/e/97/3//g/+D/4P/g/+D/4f/h/+D/4P/g/+D/4v/k/+P/4//l/+j/
6v/r/+z/6v/p/+n/6f/p/+n/6f/r/+v/6//r/+z/7//z//H/7v/y//T/9f/2//b/9P/y
//L/9v/3//n//P/7//v//P/9////AAABAAMABAAHAAoADQANAA0ADwASABYAFwAZABwA
HQAgACMAJQAmACoALgAxADMANgA4ADsAPAA8AD0APwBEAEYARwBIAEYARgBIAEYARgBF
AEUAQQBBAD4AOwA3AC8ALQAmACIAHQAXABEADQANAAkABQACAPv/9v/z/+7/7P/t/+7/
7f/q/+n/6P/l/+X/5P/k/+T/4v/h/9//4f/j/+L/4v/i/+P/4//i/+L/4P/f/97/3f/f
/9//3//e/97/3v/e/97/4P/g/97/3v/e/97/3//f/97/3f/d/93/3v/f/+D/4v/i/+L/
4//l/+D/3//f/+L/4//j/+H/4f/h/+L/4v/h/+H/4v/i/+L/5P/l/+X/5f/j/+L/4f/h
/+L/4v/j/+P/4//j/+P/4//k/+X/5v/n/+X/5//n/+b/4v/h/+H/4f/i/+T/4//i/+H/
4P/h/+H/3//f/+H/4//m/+X/4P/f/9//3v/h/+H/4P/g/9//4P/f/93/3v/e/9//4P/i
/+L/4v/i/+D/4P/g/+D/4f/i/+L/4f/k/+b/5//o/+b/5//n/+f/6f/s/+z/7f/u//D/
8f/y//X/9f/2//b/+P/4//r/+v/6//n/9f/z//P/9f/6//z/+P/1//L/7v/p/+j/6P/m
/+P/4//i/+L/5P/k/+P/4//n/+n/5v/j/9f/xf+9/8P/0P/g//r/GwBDAHgAuQADAUQB
bQGOAaQBnAFtASgB5AClAF8ALgAYAAkA+v/x//L/9P/v/+n/6P/o/+T/4f/i/+D/3//f
/97/3v/f/9//3v/c/93/3f/b/9v/3P/c/93/3v/e/97/3v/e/9//3//e/+D/4P/g/+L/
4P/f/9//4f/h/+L/4v/i/9//3//g/+H/5P/l/+b/6f/p/+f/5f/k/+f/6//p/+b/7P/u
/+//8P/v/+7/7f/u//H/8f/y//T/9f/1//b/9//3//j/+f/7//7/AQAEAAcACQAJAAsA
DgASABMAFQAYABsAHgAhACMAIwAmACkAKwAwADQANwA7ADwAPAA9AD8AQgBEAEUARgBF
AEQARQBCAEMAQwBEAEEAPAA4ADQALwArACkAIgAeABoAFQAQAA0ACQAFAAEA/v/9//r/
+f/2//T/8//y/+//7f/t/+3/6//r/+r/6v/q/+z/6//p/+v/7f/s/+z/7P/t/+3/7P/s
/+r/6f/o/+f/6f/p/+n/6P/q/+r/6v/q/+r/6v/o/+j/6P/o/+n/6f/q/+n/6f/p/+v/
6//r/+z/6f/o/+j/6f/p/+n/6v/u/+//7//t/+3/6v/q/+n/5//q/+z/7f/u/+v/6//q
/+n/6//q/+n/6f/o/+j/6f/p/+f/5//n/+f/5v/n/+j/6f/o/+n/6P/m/+b/5f/l/+X/
5v/n/+f/5v/m/+f/5//m/+H/5f/m/+j/6P/o/+j/5//l/+H/3//j/+X/6P/n/+T/4//j
/+L/4//j/+L/4v/j/+b/5//n/+b/5P/j/+L/5P/k/+T/5P/i/+L/4v/i/+P/5P/k/+P/
5P/m/+f/6P/n/+f/5v/l/+b/6v/r/+3/7P/u/+//8P/z//P/9P/0//X/9P/1//T/9//3
//T/8//z//P/9v/2//H/7//t/+r/5f/k/+T/4v/i/+P/4//k/+P/4v/g/9//3//j/+L/
2//R/8f/wf+//8j/3P/4/x8ASwB+AL8ABwFAAWkBiAGaAZQBZwEUAcgAjQBRACYAEAAD
APz/9//w/+z/6//r/+j/5v/k/+P/5v/i/+H/4f/g/97/3//f/97/3//h/+L/4f/j/+T/
5P/l/+T/5P/k/+T/5P/l/+X/5P/m/+b/5v/o/+j/5//n/+n/5//o/+j/6P/n/+f/6P/p
/+v/6//r/+3/7f/t/+3/7v/t//H/7//s/+//8P/w//D/9P/0//T/9v/2//X/9f/2//j/
+f/7//3///8AAAEAAwACAAUACAALAA0ADQAPABIAFAAVABcAGgAdACAAIwAlACgALAAw
ADMAMwA2ADgAOwA8ADwAPQA/AEIARABFAEYARQBEAEUAQgBFAEUARgBDAEEAPgA7ADcA
LwAtACYAIgAdABcAEQANAAsABwADAAAA///8//v/+P/y//H/8P/t/+v/6//r/+n/6v/q
/+v/7P/q/+n/5//p/+j/5v/l/+T/5//n/+b/5v/n/+f/5//n/+X/5f/l/+T/5v/m/+b/
5v/n/+j/5//o/+j/6P/p/+n/5v/l/+X/5f/n/+f/5//o/+X/5P/k/+X/5P/l/+f/7P/s
/+v/6P/n/+f/6P/o/+f/6f/q/+r/6v/q/+v/6//r/+n/6P/n/+f/6P/o/+n/6f/n/+f/
5//n/+j/6f/q/+v/6P/p/+j/5v/n/+f/6P/p/+j/6f/p/+j/6f/r/+z/7P/p/+n/7P/s
/+3/7f/r/+v/6f/p/+n/6f/r/+3/6//o/+f/5v/l/+T/5//p/+n/6//r/+v/7P/p/+j/
6f/r/+z/6//r/+r/6v/p/+r/6f/n/+n/6v/s/+7/7P/q/+j/5v/m/+b/5v/m/+v/7P/s
/+v/6v/q/+n/6P/o/+n/6f/p/+b/6P/n/+f/6v/u//H/9P/1//X/9v/2//f/9v/3//b/
+f/5//b/9f/y//H/8//y//H/8f/x//D/6//q/+r/6P/k/+P/4f/g/+P/5P/k/+X/4f/Z
/9z/3f/V/8//yf/D/8b/1v/u/wsAMQBkAKcA8QA0AWsBkAGmAagBhwFAAfIArQBrADgA
HgANAPz/9//0/+7/6//p/+b/5v/o/+v/7v/m/+P/4f/e/+D/4f/h/+D/3v/f/9//3f/d
/97/3v/f/+D/4P/g/+D/4f/j/+T/5P/i/+L/4v/k/+P/4f/g/+H/3//g/+D/4P/i/+P/
5f/n/+b/5f/k/+X/6f/p/+n/6v/r/+//7f/q/+//8P/w//D/9P/0//T/9v/3//f/+P/6
//n/+f/6//v/+//8//3///8DAAcACwAPABIAEwAWABoAGgAZABkAGgAdACAAIwAlACgA
LAAwADMAMwA2ADgAOwA+AEAAQwBHAEkASgBKAEoASwBMAE8ATgBMAEkARwBBAEIAQAA+
ADsANQAzACwAKAAjAB0AFwATABAACwAGAAIA///8//v/+P/y//H/8P/t/+z/7f/u/+3/
6v/o/+f/5v/o/+f/5f/n/+b/5P/j/+L/5v/n/+f/6P/k/+P/4v/h/+H/4f/h/+D/4P/g
/+D/4P/j/+T/4//k/+X/5P/k/+P/5P/j/+P/4//i/+H/4P/g/+H/4v/k/+f/4//h/+D/
4v/m/+f/5v/n/+X/5v/m/+X/5f/m/+b/5v/k/+X/5f/l/+f/5v/l/+X/5v/m/+f/5//p
/+n/6f/p/+b/5f/k/+P/5f/n/+f/5v/k/+P/4//j/+r/6P/n/+b/5f/k/+P/4//h/+H/
4P/h/+P/4f/i/+P/5f/m/+X/4//g/97/3v/g/+D/3//i/+L/4//k/+T/5P/k/+T/5v/m
/+b/5v/o/+j/5//l/+f/6P/o/+j/5v/n/+f/5//n/+r/6v/r/+7/8P/x//L/9f/1//b/
9v/2//b/+P/4//v/+//4//f/9f/1//j/+P/z//H/7//s/+f/5v/m/+T/5P/l/+X/5v/k
/+T/4//j/+P/4f/g/+H/2//N/8H/w//M/9j/7P8JAC8AZACnAO8AOAFvAZIBqAGuAZEB
TgECAcEAgQBIACQADwD+//P/8v/0//H/7//s/+r/7P/v/+j/4f/f/97/3P/e/9//3//e
/97/3//f/93/3//g/+D/4f/h/+D/3//e/97/3//f/97/3v/e/97/4P/g/9//3//h/9//
4P/g/+D/4P/h/+P/5f/l/+X/5f/n/+f/5//n/+j/6P/r/+j/5P/q/+z/7f/u//D/8P/w
//L/8f/x//L/9P/1//X/9v/3//f/+P/5//v///8DAAcACwAKAAkACgAMAA4ADwARABQA
GgAeACIAJQAlACgAKwAtADIANgA5AD0APAA8AD0APwBCAEQARQBGAEUARABFAEIARABD
AEMAPwA9ADoANwAzACsAKQAiAB4AGwAVAA8ACwALAAcAAwAAAPv/+P/3//T/8f/x//H/
7//u/+//8P/v/+//7v/u/+7/7v/t/+v/7f/s/+r/6f/o/+z/7f/t/+7/7P/r/+r/6f/n
/+f/5//m/+f/6P/p/+r/6P/o/+b/5v/q/+r/6//r/+z/6//r/+v/6v/p/+j/6P/p/+r/
7P/v/+r/6f/p/+z/7f/t/+v/6//s/+7/7//v/+3/7v/u/+7/7v/v/+//7//x//D/7//v
//D/8P/x//H/8f/x//H/8f/s/+v/6v/p/+v/7//x//L/7P/p/+f/5f/o/+v/7f/u/+z/
6//p/+b/6P/o/+j/6P/q/+v/6v/r/+n/6f/q/+f/5//n/+j/6P/p/+n/6P/o/+b/6P/o
/+f/5//m/+b/5v/o/+j/6P/o/+f/5v/l/+T/6v/s/+3/7f/r/+z/7P/s/+z/7f/t/+3/
7f/w//D/8f/y//T/9f/2//X/9f/2//b/9v/2//j/+P/7//3//P/9//r/+f/7//r/9v/z
//D/7P/s/+z/7f/s/+r/6f/n/+b/5v/m/+X/5f/r/+n/5v/f/9P/x//D/8f/2P/s/wQA
JQBPAIoAzQATAVABfQGgAbABnAFhARgB1ACVAFkAMAAcABMACgD///j/9v/5//3/+v/y
//T/9f/w/+r/6f/p/+j/6v/r/+v/6v/q/+v/6//p/+r/7P/t/+//7//u/+3/7P/s/+3/
7f/s/+z/7P/s/+7/7v/t/+3/7//t/+7/7v/u//D/8f/z//X/8f/v/+3/7f/v/+//7//w
//P/9//1//L/8//0//T/9P/3//j/+f/8//3//f/+/wAA/////wAAAQABAAIAAwAFAAYA
CQAMAA8AEgATABYAGgAaABsAHQAgACEAJAAnACkALQAyADcAOwA7AD4AQABDAEYARgBH
AEkATgBQAFEAUgBRAFAAUQBOAE4ATQBNAEkARQBCAD8AOwA4ADcAMQAuACkAIwAdABkA
FAAPAAoABgAFAAIAAQD+//r/+f/4//X/9v/3//j/9//3//b/9v/2//b/9f/z//X/9v/2
//f/+P/3//f/9v/2//X/9f/1//X/9f/1//X/9P/0//T/9P/0//b/9v/0//T/9P/0//X/
9f/0//P/8//z//X/9f/1//b/9P/0//X/9//0//P/8//2//X/9f/z//P/9f/2//b/9f/z
//T/9P/0//L/8//z//P/9f/2//f/+f/3//b/9v/1//X/9f/1//X/8f/x//H/8f/y//X/
9v/2//L/8f/x//H/8v/z//P/8v/y//P/8//y//D/8f/1//b/9v/1//L/8f/y//P/9P/1
//T/8//y//H/8f/x//H/8f/v/+//8f/0//T/9P/0//T/9P/1//X/8//z//P/8//0//H/
8f/x//L/8v/1//X/9P/0//T/9v/2//X/9//2//b/9v/0//T/9P/0//f/+P/5//r/+v/6
//n/9//5//r/+v/6//z//f/9//3/+//+//7///8CAAQABQAGAAUABQAGAAYACgAKAAwA
DAANAA0ACgAJAAkACQAMAAwABgADAAAA/P/6//r/+//6//f/9//2//b/9P/0//P/8//5
//P/8P/v/+f/3f/T/9X/5v/+/xoAQQBzAKwA8wA7AW4BkQGsAbIBlAFPAQQBwgCHAFUA
MgAaAAsABgAHAAQAAgADAP//+v/8//z/+f/y//H/8f/y//L/9P/1//X/9P/y//P/8//x
//L/9P/1//f/9v/0//L/8P/x//P/9P/0//L/8v/y//T/9f/1//b/+f/3//j/+P/4//X/
9f/2//f/+v/7//z///////////8AAAEABQADAAAAAwAEAAQABAAIAAgACAAKAAkACQAK
AAwADgAPABEAEwATABQAFQAXABYAGQAcAB8AIQAhACMAJgApACsALgAyADMANgA5ADsA
PQBAAEMARQBHAEoATABPAFIAUgBTAFUAWABaAFsAXABcAFwAXgBcAFoAWQBZAFUAVQBS
AE8ASwBDAEEAOgA2ADEAKwAlACEAIQAdABkAFgATABAADwAMAAgABwAGAAMA////////
/f/+//7///8AAP///f/6//v//f/8//z//P/7//v/+v/6//v/+//7//v/+//7//v/+v/8
//z//P/8//n/+P/1//T/+f/6//z//f/8//v/+//7//n/+f/5//r/+P/4//n/+//2//X/
9f/4//r/+//6//v/+f/6//r/+f/5//r/+v/6//v//f/+/////P/6//j/9//6//z///8B
AP7//f/8//v/+f/5//n/+f/6//3//v/+//v/+f/4//f/+f/7//z//P/6//v/+//6//f/
9//6//r/+//7//n/+f/5//n/+f/5//n/+f/5//n/+f/5//n/+f/5//f/9//4//n/+v/6
//r/+P/4//n/+f/4//f/9v/2//n/+f/6//v//P/9//z/+//9//v/+//8//r/9//0//L/
+P/5//r/+v/6//j/+P/4//j/+P/4//j/+P/4//n/+v/7//z//v/+//7//v8BAAIAAwAE
AAYABgAGAAYABwAIAAkACgAIAAgACAAIAAgACAAIAAgACQAKAAsADAAIAAYABAACAP7/
/P/6//j/+f/6//v//P/5//j/9//2//L/8P/u/+z/6P/k/+D/3P/5/xQALwBKAIYAwgD+
ADoBWgF4AZYBtAF7AUQBDQHWAKoAfgBSACYAHgAYABIADAAKAAgABgAEAAAA/v/8//r/
/P/8/w==
         </WaveFormData>
      </LeadData>
   </Waveform>
</RestingECG>
