# Supplementary material for: Detection of Left Atrial Enlargement Using a Convolutional Neural Network-Enabled Electrocardiogram
Source: Front Cardiovasc Med. 2020 Dec 17;7:609976. doi: 10.3389/fcvm.2020.609976 (PMC7773668; doi:10.3389/fcvm.2020.609976)
Supplement: Supplementary file 5 [file Data_Sheet_5.ZIP › normal4/1802037081_5995_0000000V.XML]

<?xml version="1.0" encoding="Windows-1252"?>
<!DOCTYPE RestingECG SYSTEM "restecg.dtd">
<RestingECG>
   <PatientDemographics>
      <PatientID>1802037081</PatientID>
      <PatientAge>67</PatientAge>
      <AgeUnits>Years</AgeUnits>
      <Gender>Female</Gender>
      <PatientLastName>guanyuying</PatientLastName>
   </PatientDemographics>
   <TestDemographics>
      <DataType>Resting</DataType>
      <Site>1</Site>
      <AcquisitionDevice>MAC55</AcquisitionDevice>
      <Status>Unconfirmed</Status>
      <Priority>Normal</Priority>
      <AcquisitionTime>10:42:26</AcquisitionTime>
      <AcquisitionDate>05-10-2017</AcquisitionDate>
      <CartNumber>1</CartNumber>
      <AcquisitionSoftwareVersion>009C</AcquisitionSoftwareVersion>
      <XMLSourceVersion>MAC5000 v1.0</XMLSourceVersion>
   </TestDemographics>
   <RestingECGMeasurements>
      <VentricularRate>56</VentricularRate>
      <AtrialRate>56</AtrialRate>
      <PRInterval>166</PRInterval>
      <QRSDuration>90</QRSDuration>
      <QTInterval>426</QTInterval>
      <QTCorrected>411</QTCorrected>
      <PAxis>28</PAxis>
      <RAxis>44</RAxis>
      <TAxis>77</TAxis>
      <QRSCount>10</QRSCount>
      <QOnset>216</QOnset>
      <QOffset>261</QOffset>
      <POnset>133</POnset>
      <POffset>189</POffset>
      <TOffset>429</TOffset>
      <ECGSampleBase>500</ECGSampleBase>
      <ECGSampleExponent>0</ECGSampleExponent>
   </RestingECGMeasurements>
   <Diagnosis>
      <Modality>Resting</Modality>
         <StatementCount>3</StatementCount>
         <LabelText>12SL ��ϳ���</LabelText>
      <DiagnosisStatement>
         <StmtFlag>ENDSLINE</StmtFlag>
         <StmtText>����Ķ�����</StmtText>
      </DiagnosisStatement>
      <DiagnosisStatement>
         <StmtFlag>ENDSLINE</StmtFlag>
         <StmtText>�������� T ���쳣</StmtText>
      </DiagnosisStatement>
      <DiagnosisStatement>
         <StmtFlag>ENDSLINE</StmtFlag>
         <StmtText>�쳣 ECG</StmtText>
      </DiagnosisStatement>
   </Diagnosis>
   <Waveform>
      <WaveformType>Rhythm</WaveformType>
      <WaveformStartTime>0</WaveformStartTime>
      <NumberofLeads>8</NumberofLeads>
      <SampleType>CONTINUOUS_SAMPLES</SampleType>
      <SampleBase>500</SampleBase>
      <SampleExponent>0</SampleExponent>
      <HighPassFilter>16</HighPassFilter>
      <LowPassFilter>150</LowPassFilter>
      <ACFilter>NONE</ACFilter>
      <LeadData>
         <LeadByteCountTotal>10000</LeadByteCountTotal>
         <LeadTimeOffset>0</LeadTimeOffset>
         <LeadSampleCountTotal>5000</LeadSampleCountTotal>
         <LeadAmplitudeUnitsPerBit>4.88</LeadAmplitudeUnitsPerBit>
         <LeadAmplitudeUnits>��V</LeadAmplitudeUnits>
         <LeadHighLimit>2147483647</LeadHighLimit>
         <LeadLowLimit>268435456</LeadLowLimit>
         <LeadID>I</LeadID>
         <LeadOffsetFirstSample>0</LeadOffsetFirstSample>
         <FirstSampleBaseline>0</FirstSampleBaseline>
         <LeadSampleSize>2</LeadSampleSize>
         <LeadOff>FALSE</LeadOff>
         <BaselineSway>FALSE</BaselineSway>
         <ExcessiveACNoise>FALSE</ExcessiveACNoise>
         <MuscleNoise>TRUE</MuscleNoise>
         <LeadDataCRC32>1083195309</LeadDataCRC32>
         <WaveFormData>
9P/1//f/9P/x//D/8P/w//L/8//z//L/9P/2//b/8v/y//L/9P/0/+r/8P/1//X/8v/w
//X//P/4//H/9/8AAP7/AgAWACAAIAA1AFIAawCFAKMAugDHANQA0QC3AJgAgABqAE0A
OAAyAB4ACwACAPv/7f/o/+r/7v/0//j/9v/z//v/BAD5//j/+P/3//b/8//z//X/9f/0
//D/8v/2//X/8v/x//D/8P/r//H/8v/0//b/+P/6//T/8P/x/+//7//w//H/8v/y//L/
8v/1//X/8//y//D/7v/w//H/8f/2//j/9v/1//P/9P/0//T/8P/v/+//9P/w/+7/8P/w
/+7/7f/y//P/8P/0//P/8v/1//b/8//0//b/9f/z//L/9P/0//b/9v/z//P/9P/1//j/
+f/2//n/+//7//r/+v/4//j/+P/2//T/9P/3//f/+P/7//7/+//6//n/+//3//X/9f/2
//f//P/+/wIAAgAAAP///f/9//v/+//7//f/+P/6//v/+v/+///////9//z//v/7//r/
/P/8//r/+P/3//f/9//4//r/+v/5//n/+//8//n/+v/7//3//f/9//3//f/9//v/+P/6
//z/+v/5//7/AQD9//v//f/9//3//f/5//f/+//5//X/9f/2//X/9f/0/+//8//1//b/
9v/2//b/9//5//7//P/2//b/9//3//X/+f/7//j/+P/5//n/9f/3//n/+//5//j/9v/2
//T/8f/v//L/8v/w//D/9f/2//f/+P/y/+3/7v/w//T/9P/2//b/8//1//L/7P/z//b/
+f/8//v/+v/4//f/9f/3//f/+P/6//f/9f/4//j/9f/1//X/9P/y//H/8P/z//P/8v/y
//T/9//4//b/8//z//P/8//1//L/8v/0//v/+f/3//v////+//v/+f/4//j/9//4//j/
+P/4//j/9v/1//T/8//z//L/8v/1//P/8v/x//D/9P/z//f/+v/3//P/8v/z//P/8v/y
//H/9P/3//j/+f/7//n/9f/3//f/8//z//X/+P/4//j/+f/5//n/+f/4//n/8v/u/+//
8P/x//L/8//0//X/9v/z//L/8f/w//L/8v/y//L/7//u/+3/7P/v//L/9f/4//j/+P/4
//j/+P/4//j/+P/4//j/+P/4//f/9v/1//T/9P/0//T/9P/z//L/8f/w//P/9P/1//b/
9f/0//P/8v/v/+7/7f/s//D/8v/0//b/+P/4//j/+P/3//b/9f/0//L/8v/y//L/9v/4
//r//P/6//j/9v/0//f/+P/5//r/+f/4//f/9//7//n/9v/2//r/+v/5//j/+P/5//3/
/f/7//7/AQABAP3//f/+/wAAAAABAAMAAwAFAAUABQAFAAkADAALAAkACgAJAAUAAAAC
AAIA///9//r/9//y//D/8f/y//H/8P/z//X/9//4//b/9f/1//D/8f/w//D/8P/z//P/
8v/w//L/9P/0//D/7v/u//D/8P/2/+z/7f/t//L/+P/z/+7/9v/9//n/+v8GAAwADAAO
ABIAJwBSAHMAhwCbALAAyQDaANkAxQCmAIoAcgBZAEAANAAqABMAAgD7/+//6P/q//D/
8v/6/wAA+f/1//j/8//y//L/8f/w//P/9f/5//v/9f/u/+3/7v/v/+7/7//w//L/7//3
//r/+f/4//f/9v/z//D/8v/x//L/8v/y//L/8P/w//D/8//1//X/9v/2//L/8v/x/+//
8v/0//L/8f/z//T/9P/0//P/8//0//r/9//0//X/9P/s/+n/7P/r/+z/8v/z//T/+P/4
//T/9P/1//X/9P/0//L/8v/0//T/8f/x//L/8//2//f/9P/3//v/+//6//r//P/8//z/
+v/5//j/+v/5//n/+//9//n/+f/5//z/+f/4//f/9//3//r//P8AAAAA/v/9//v/+///
/wEAAwABAPz/+v/3//L/9//5//r/+f/7//7//P/8//7//v/8//r//P/9//7/AAAAAAAA
//////7//v/6//r/+v/7//r/+f/7//v/+//5//X/9v/3//T/9P/8/wIAAQD//////f/7
//n/9f/z//f/+v/3//j/+v/8//3//f/5//n/+f/4//b/9//4//r//f////z/9f/0//f/
9//1//n/+v/2//X/9f/3//P/9f/3//n/+f/6//r/+v/4//X/8//2//b/9P/0//b/9v/2
//b/9f/z//f//P/7//j/9//0//b/+//7//j/+P/4//j/+P/4//j/9//3//T/9f/0//T/
+f/5//r/AAACAP///////////v/+//7//f/7//j/9v/5//v/+//4//n/+f/5//n//f/6
//r//P/+//n/9P/1//z//P/6//n/+f/6//r//P/8//z//P/8//v/+//7//v/+//6//r/
/f8AAAAAAAAAAP7/+f/5//j/+P/1//X/9//1//T/9P/z//b/+f/6//v//f/7//f/+f/+
//v//P////7//P/6//n/9v/1//T/8v/5/wgABAAAAPz/+P/0//f/+P/5//r/+P/4//j/
+P/5//r/+//8//7//v/+//7/+v/4//b/9P/0//T/9P/0//b/+P/6//z/+v/6//r/+v/5
//j/9//2//f/+P/5//r/+P/4//j/+P/6//r/+v/6//z//P/8//z/+//6//n/+P/7//z/
/f/+//7//v/+//7//P/6//j/9//9//3//P/+//7//v/9//z//P/9/wEAAQABAAQABwAH
AAMAAwAEAAYABAAFAAcABwAKAAsADAANAAwADgAMAAkADQANAAoABgAEAAQAAQD///7/
+//2//T/9//4//f/9v/6//v//P/8//v/+//8//j/+f/4//j/+P/2//X/8//w//P/9v/3
//T/9f/2//n/+v/2//L/6//z//7/+v/1//j/+P/7/wEAAAAKABgAHgAiACoAPQBaAH0A
mQCvAL4AxQDGALMAkQB0AF4ARAAvACYAIAAQAAMA9v/r/+f/5v/u//7/BgAAAPr/9//1
//j/8//z//T/9P/0//X/9f/3//f/9P/w//L/9v/4//j/+v/8//n/8//4//j/9v/2//b/
9v/3//b/+v/7//j/+P/4//j/9v/2//b/+f/5//f/9v/0//H/8v/y//H/8//0//H/7//y
//b/+f/8//j/9//3//z/+P/2//j/+P/z//H/9f/1//D/9P/z//L/9v/4//b/+P/6//n/
9//2//r//P8AAAIA/v/9//3//f/8//n/8v/x//b/9//3//j/+//8//3//P/6//r//f/9
//v//f////v/+f/5//z/+f/7//3/AAADAAAA/v/+//r/+//7//r/+////wEAAwABAAEA
AgACAAAAAAD///3/+f/4//r/9//2//v//P/7//r/+v/7//z//v///wAAAAABAAAA/v/4
//b/+f/9////AQAAAP///v/7//n//P////7/+f/8//3/9//6//3//v////7/+f/2//n/
+v/3//j/+v/5//n/+P/z//j/+f/5//j/9v/2//f/+f/9//z/9//4//f/9f/x//P/9//2
//j/+//6//X/9v/3//j/9//3//b/+P/2//P/8f/0//b/9v/4//n/9v/z//D/8f/x//f/
/v/8//r/+v/4//b/+//7//j/+P/2//T/8v/2//j/+f/7//3//////wAA///7//j/+v/+
//v/+//7//j/9v/1//T/+P/5//n/+v/7//3//f/6//v/+//7//v/+//4//j/+v/8//f/
8v/z//n/+v/5//n/9//4//j/+v/3//b/9f/0//X/9//5//v/+P/2//X/9//6//r/+v/6
//r/9//5//r/+//5//r//f/7//r/+v/5//X/9f/z//H/+P/3//T/9//8//n/+v/9//v/
+P/1//P/9f/3//n/+v/3//j/9v/2//b/9v/2//f/+P/5//r/+P/4//j/+P/1//T/8//y
//X/9v/3//j/+v/6//r/+v/3//b/9f/0//f/+P/5//r/+f/4//f/9v/4//j/+P/4//f/
9v/1//T/9//4//n/+v/8//z//P/8//n/+P/3//b/+P/4//j/+P/3//b/9f/0//X/9v/3
//j/+f/6//v//P/6//r/+/////7//P/9/wAA/f/7//n/+P/6////AAABAAUACQAKAAcA
BQAEAAQAAgAFAAcABwAHAAcABwAHAAgACAAGAAMABwAIAAYAAwAEAAIA///9//3/+//3
//b/9v/2//T/8v/0//P/9P/0//T/9f/3//T/8//0//T/9P/1//P/8v/w//L/9v/2//L/
8v/2//r//P/8//b/7f/z//b/9v/3//b/+P/7////AgAIABIAFgAcAC4ARwBcAHEAkwC3
AMYAvQC6ALsAqwCMAHAAWgBBAC4AHAAMAAMA/P/3//X/9P/y//L/9P/0//b//f/9//b/
+f/5//r/+v/6//b/9f/2//X/9P/y//b//P/6//b/9P/y//P/7//2//j/9f/0//P/8v/z
//L/9v/3//b/9v/2//b/8//y//H/8//0//P/8//y//P/9v/4//n/+P/4//T/8f/0//b/
9//4//X/8//y//b/9f/0//f/+P/y/+//8v/x//D/9v/3//j/+f/4//P/8v/1//X/9P/0
//b/9v/4//j/9v/3//n/+//8//v/9v/3//n/+f/4//j/+P/4//j/9v/2//b/+f/5//v/
/f////v//f/9/wAA/f/7//v//P/9//7//v8AAP7//f/7//j/9//6//3/AAD///7//v/9
//r/+v/7//v/+f/6//7//f/+/////v/7//j/+P/5//r//P/+//7//f/9/wAAAAD8//z/
+//9//3//f/7//v/+//5//j/+v/8//r/+f/+/wEA/f///wEAAQABAP//+//5//3//f/5
//n/+v/4//n/+f/1//f/9//2//T/9f/2//j/+//+//z/9v/2//X/9f/z//f/+f/2//b/
9//1//H/8//1//f/9//4//j/+//6//j/9//2//b/9P/0//r/+v/6//r/9f/x//P/9v/0
//L/8v/w//L/+f/7//r/+v/6//r/+v/3//b/9P/z//f/+//9/wAA///7//j/+v/+//v/
+//7//z//P/9//7//v/9//v/+v/4//n/+P/0//b/9//4//n/+v/2//X/9v/2//H/7P/t
//j//P/+/wEA///+//z//P/6//r/+v/6//n/+f/5//n/9//2//b/+f/6//r/+v/6//j/
9f/3//j/+v/3//f/+f/5//j/+P/3//X/9//3//f/+v/3//L/8//3//X/9//7//z//P/8
//3/+//7//v/+v/l//z/CAACAP7/+v/2//j/+P/4//j/+v/6//r/+v/3//b/9f/0//f/
+P/5//r/+P/4//j/+P/4//j/+P/4//r/+v/6//r/+f/4//f/9v/2//b/9v/2//j/+P/4
//j/9v/2//b/9v/5//r/+//8//v/+v/5//j/+P/4//j/+P/4//j/+P/4//r/+v/6//r/
+P/4//j/+P/5//r/+//8//3/AQD///z//v8AAAAA///9//z//P///wEAAQAEAAcABQAB
AAEAAgAGAAYABwAJAAsACwALAAsACQAKAAwACgAHAAsACwAIAAEAAAD///v//P///wAA
///8//r/+P/0//D/8v/z//T/9v/4//v////6//f/9P/y//P/9f/2//b/9v/4//r/+v/z
//L/8f/y/+r/9P/6//v/+//y/+7/9//8//T/8f/9/wIAAgAKABQAGAAgADUASgBVAHUA
owC4AMEA3ADlAMUAqACQAHYAXwBQAEAALAAXAAYA///x/+b/9P/4/+r/6P/2/wMA///2
//X/9v/4//n/+v/4//f/+P/3//X/8v/1//r/9//0//P/8v/1//H/+P/6//f/9v/1//T/
9f/0//j/+f/1//T/8//y//P/9P/1//n/+//5//j/9v/y//T/9f/1//b/+P/2//X/9//4
//j/+P/2//X/9f/6//b/9P/2//b/9P/z//j/+f/2//r/+f/4//n/+P/z//L/+P/5//n/
+v/3//b/9//2//X/9f/2//f/+//7//f/+f/7//v/+v/6//v//P/9//z//P/8///////+
////AAD7//7///8DAAEA/v/9//3//f/8//z//v/8//7//f/7//v///8BAAMAAQAAAAAA
///8//7///////3//f8AAP7//v8AAAAA/v/8//z//f/+/wAAAAAAAP/////+//7/+v/6
//3//////////f/9//3/+//5//z////+//n//v8BAP3///8BAAEAAQAAAPv/+P/7//n/
9f/1//b/9//5//r/9//8//3//f/8//r/+v/7//3//f/6//P/8v/0//X/9P/5//n/9v/2
//f/+f/1//f/+f/2//P/8f/u//T/9v/3//n/+v/6//j/+P/7//r/+f/4//b/9f/6/wAA
/f/4//X/8P/y//n/+//6//n/+P/3//b/+f/6//r/+//5//v/+//8//7/+//5//z//f/5
//j/9//6//r/+//8//z/+//5//j/+v/9//7//P/3//X/8//x//f/9v/4//z////7//f/
+f/9//z/+f/3//X/9v/2//j/+f/6//v//P/5//n/+f/5//X/9P/0//f/+f/6//v//P/6
//f/+f/6//f/8//y//P/8//y//L/8f/1//n/+//9//7/+//2//f/9//z//P/9f/3//j/
+f/7//n/+f/5//j/8f/4/wIAAAD+//z/+v/6//r/+v/6//j/+P/4//j/9//2//X/9P/2
//b/9v/2//T/9P/0//T/9//4//n/+v/4//j/+P/4//r/+v/6//r/+P/4//j/+P/6//r/
+v/6//f/9v/1//T/+P/6//z//v/7//j/9f/y//L/8v/y//L/9v/4//r//P/+//7//v/+
//v/+v/5//j/+v////7//P/8//7//v/9//n/+P/4//v//v8BAAcADQAKAAMAAAD+/wMA
BgAKAA8ADAAJAAYAAwAFAAgADAAMAAYACQAIAAQAAgACAAIA///7//v/+f/1//X/9v/3
//b/8v/0//X/9v/3//j/+v/9//j/9f/y//D/8f/z//T/9P/0//b/+P/4//P/8v/x//L/
9v/0//j/+//x/+r/9P/5//r/+P/1//v/AgAEAA4AIAAqADAAQwBgAHkAkQCtAL4AxwDG
ALMAlQB8AGwAUgA1ACYAHAAKAPv/+P/z/+f/5v/y//b/8v/2//b/8f/v//D/9//4//r/
+//8//r/+f/6//n/9f/w//H/9P/2//b/+P/6//f/8f/2//b/9v/2//b/9v/2//T/9//3
//T/9P/0//T/9v/2//b/+f/2//P/8f/u/+//8v/0//X/+v/+//7////8//r/9//0//L/
8f/x//b/9v/0//b/9v/z//P/+f/7//f/+v/4//b/+P/4//T/9P/2//X/8//y//X/9v/5
//r/9//3//j/+f/+/////P///wIAAQD///7/+//6//n/9v/4//j/+//7//z///8CAP//
/f/9/wAA/f/8//v/+//7//z//P/+//z//v/9//v/+//9////AQD//wAAAAD///z//P/9
//3/+//7//7//P/8//7//v/8//r//P/9//7/AAD9//z/+v/5//z//v/8//7//P/9//z/
+//9//3//f/7//j/+v/8//r/9f/6//3/+f/7//3//f/9////+//5//3/+//3//f/+P/6
//v/+//3//r/+//7//r/9//2//b/9//7//r/9f/2//X/9f/z//f/+P/0//P/8//0//H/
9P/3//b/8//x/+7/9f/2//b/9//6//r/+P/4//v/+v/5//j/9v/z//b/+v/6//j/+P/2
//b/+//7//j//P/8//z//P/7//r/+P/3//f/+f/5//r//P/5//f/+v/6//f/9//3//n/
+P/4//j/+v/7//v//P/7//3//f/6//f/9//3//f/+P/0//P/9P/5//f/9f/5//z//P/6
//n/+//8//z//v/7//r/+f/4//n/+f/5//n/9P/y//H/8//2//b/9v/2//n/9//6//z/
+f/1//T/9f/4//j/+f/5//b/9//2//X/+v/5//b/+f/9//n/+f/7//r/+P/2//X/9v/3
//j/+P/7//j//v/7//j/9f/y//T/9P/0//T/9f/2//f/+P/2//b/9v/2//X/9P/z//L/
8//0//X/9v/2//b/9v/2//j/+P/4//j/+v/6//r/+v/4//j/+P/4//b/9P/y//D/8//2
//n//P/5//j/9//2//T/9P/0//T/9v/4//r//P/6//3/+v/2//f/+v/7//v//P/8//3/
AQD/////AgAFAAYAAwAEAAYACAAIAAkACwAIAAcABgAFAAQABAAFAAIAAAAFAAYABAAA
AAAAAAD9//3///////3/+v/4//b/8v/y//T/9f/2//j/+P/5//v/9//1//P/8v/1//f/
+P/4//P/9P/1//T/8//0//X/+P/0//D/8v/1//H/7v/0//X/8P/0//f/+/8GAAoABgAO
ACQAMAA7AE4AZQB9AJ0AuADFAMwAxQCrAJIAegBgAEUANAAoABwADwAEAPH/5f/m/+z/
9v/+//z//P/9//3//P/z//P/9P/0//T/8//z//X/9f/0//D/8v/2//j/9v/2//b/9f/v
//T/9P/1//b/9//4//b/9P/3//f/9v/2//b/9v/z//L/8f/z//X/8//y//D/8f/0//b/
9//5//r/9//1//P/9P/0//T/9P/z//P/+P/4//b/+P/4//X/8//3//f/9f/6//r/+v/5
//j/8//y//f/9//2//b/+P/4//r/+v/1//P/8v/x//T/9f/y//X/+v/7//v//P/+//7/
/v/8//r/+v/9//3//f///wEA/f//////AgD///3//f/+/////v/8//z/+P/6//v/+//9
//3///8BAP///P/8//v/+P/4//n/+f/3//v/AAAAAAIAAgACAAAA/v/9//3//f/+////
AAAAAAEA///+//n/+P/7////AQADAAIAAQAAAP3/+v/8//7//P/2//r//P/3//j/+//8
//3////7//n//f/7//f/9//4//n/+//8//n/+v/7//v/+v/3//b/9v/3//z/+v/0//T/
9//3//X/+f/6//b/9f/1//f/8//1//f/9f/z//L/8P/1//b/9v/3//j/+P/2//b/+P/4
//j/+P/z/+//8f/0//f/9v/3//b/8//3//b/8v/1//b/9//4//n/+v/6//v/9//3//X/
9P/3//X/9P/4//r/9//3//f/9f/0//T/9P/2//f/9//4//n/+//7//j/9//3//f/9//5
//b/9v/4//r/9f/w//H/+P/4//b/9f/1//b/9v/4//b/9v/2//b/9f/1//X/9f/z//L/
8v/1//n/+v/7//z/+f/1//b/9v/2//P/8//1//T/8v/x/+//8P/z//T/9f/7//n/9f/3
//f/8//z//X/9v/2//b/9//4//n/+v/6//f/9v/4//b/9P/y//D/8f/y//P/9P/0//T/
9P/0//f/+P/5//r/9//2//X/9P/2//b/9v/2//T/9P/0//T/8v/y//L/8v/z//T/9f/2
//T/9P/0//T/9//4//n/+v/3//T/8f/u//D/8v/0//b/9P/y//D/7v/y//T/9v/4//b/
9v/2//b/+P/6//z//v/8/////P/4//b/+P/4//f/+P/4//n//f/9//3/AAADAAAA+//6
//r//f/+/wAAAwAEAAUABgAHAAUABAAEAAAA/v8DAAQAAgABAAIAAwABAP3//f/7//f/
9f/0//P/8P/s/+7/7//w//D/8P/x//P/8f/x//H/8v/w/+//7f/q/+r/7v/y//T/7f/s
/+v/7P/0/+z/6P/3//f/5v/m//f/+v/2//f//f/+//7/AAACAAYAGAApADYATwBrAIcA
qAC/AMIAxwDFAKoAiAByAF8ARAAqABwAGwAMAPP/5f/m/+j/6P/s//L/8P/r//H//v/7
//X/8v/u/+r/6//t//H/8//w/+z/7v/y//L/8P/w//D/7//p/+7/7v/s/+z/7P/s/+z/
6v/t/+3/7f/u/+//8P/w//D/8P/z//H/7//u/+z/6P/q/+v/6//s/+7/7P/r/+3/8P/y
//T/7//t/+z/8P/w//D/9P/2/+//6//t/+v/6v/w//H/8v/y//D/6v/o/+7/7//v//D/
7f/s/+3/7P/r/+3/8P/z//P/8//v//H/9P/z//H/8P/z//T/9f/0//L/8v/1//X/8//1
//f/8//z//P/9v/z//X/9f/2//f/+v/6//z/+v/5//f/9P/z//f/+f/7//n/9//2//T/
8P/1//f/+P/3//T/9v/z//L/9v/4//j/+P/3//f/9//4//r/+v/5//n/+f/4//P/8v/1
//f/9//3//f/9//3//X/8P/y//T/8v/x//b/+f/1//X/9//3//f/9//z//H/9f/3//P/
8//0//L/8//z/+//8v/z//P/8v/w//D/8f/z//X/8v/r/+r/7P/t/+z/8f/y/+7/7f/t
/+//7f/x//X/8//x//D/7v/y//L/8f/x//D/8P/u/+7/8v/y//L/8v/s/+n/7P/w//L/
8P/w/+7/7v/z//P/8P/y//L/8v/y//D/8P/v/+//7//x//H/8v/z/+//7P/u//T/8//1
//f/9P/y//H/8P/z//X/9v/4//X/9f/z/+7/8P/x//L/8//y/+7/7f/u//T/8f/u//H/
8v/w/+z/6f/t//D/8v/2//H/8P/v/+7/7//x//P/9f/x//D/8P/z//P/8v/x//D/8v/v
//H/8v/0//H/8f/z//X/9P/0//P/8f/x/+//7f/y//H/7v/x//L/7f/s/+3/8P/y//T/
9//1//X/9f/0/+//6v/w//D/8P/w//D/8//0//X/9v/2//b/9v/2//L/8P/u/+z/8f/0
//f/+v/4//b/9P/y//H/8P/v/+7/7//w//H/8v/y//L/8v/y//P/9P/1//b/9f/0//P/
8v/z//T/9f/2//X/9P/z//L/9f/2//f/+P/4//j/+P/4//b/9v/2//b/9v/2//b/9v/2
//b/9v/2//T/9P/0//X/9//1//L/8v/5//z//v8AAP7//f////3///8CAAUABQABAAEA
AgAEAAIAAwAFAAUABwAHAAcABwAIAAoACAAFAAsACwAIAAQABAAEAAEA///8//n/9P/y
//L/8v/w/+7/8f/z//X/9v/0//X/9//0//T/9P/1//b/8//x/+7/6v/t//D/8f/u/+7/
7v/w//D/8v/w//n/+//0//T/8//0//r/+//1//T/+P8CAA4AGAAmADcASABfAH0AoQC4
AMUA1gDfAM8ArACKAHIAXQBMADQAGAALAAQA9//x/+j/6P/4//b/5v/0/wUA+f/s/+//
8v/0//X/9v/3//f/+f/5//X/8P/x//T/9P/y//L/8v/y/+3/8//0//L/8v/y//L/7v/s
/+//7//v//D/8f/y//L/8v/y//X/9v/1//X/9P/v//D/8P/v//P/9v/1//X/8//0//T/
9P/0//P/8//4//X/8v/z//L/7f/r/+//7//u//T/9f/2//b/9v/y//L/9f/1//T/9P/z
//L/8//y//D/8f/z//X/9//3//P/9f/8//3//f/+//z/+v/4//T/9f/2//r/+//5//v/
/f/5//j/9//5//X/9//5//z///////7////8//z/+//5//n//f///wEA///8//z/+//4
//3///8AAP///P/+//v/+v/+//7//P/6//r/+//8//7//P/8//v/+//+//7/+v/6//n/
+//7//v/+//7//v/+f/2//j/+v/4//n/AAAFAAMAAAD///z/+f/5//X/8//3//f/8//z
//T/9f/3//j/9f/6//v/+//6//X/9P/0//X/+P/2//D/8P/z//X/9f/7//3/+v/6//v/
+f/z//P/8//x/+//7v/s//T/+P/7/////P/4//L/7v/1//b/9//4//b/8//2//r/+P/0
//L/7v/x//f/+P/2//r/+v/6//r/9//2//T/8//2//n/+v/8//7/+//5//z/+//3//b/
9f/z//L/8v/y//T/9f/1//b/+f/7//v/+P/5//n/+f/5//n/9v/2//j//f/5//X/9//6
//j/9P/x//P/9P/0//b/9//4//n/+v/4//f/9v/1//T/9P/1//n/9//2//X/9P/2//P/
9f/2//j/9f/1//f/9f/0//T/8//1//f/9//3//v/+f/1//f/9//x/+//7//z//T/9f/3
//f/9//3//b/+f/8//T/9P/0//T/9P/1//b/9//4//T/8v/w/+7/8f/y//P/9P/0//T/
9P/0//P/8v/x//D/8f/y//P/9P/1//b/9//4//b/9P/y//D/8//2//n//P/6//r/+v/6
//j/9v/0//L/8v/y//L/8v/z//T/9f/2//j/+P/4//j/9v/2//b/9v/1//T/8//y//T/
9P/0//T/9v/2//b/9v/4//r//P/+//z//P/8//z//P////z/+P/4//r/+v/5//j/+P/5
//3/+//7//7/AQAEAAEAAgAEAAQAAgABAAEAAwAFAAcACQAIAAgACQAGAAMABwAHAAQA
///+//3/+f/6//v/+v/3//j/+P/4//b/8P/w/+//7v/w//L/9f/5//b/9f/0//T/8//z
//L/8P/w//L/9P/0//H/8v/z//b/8v/w//D/9//5/+r/5v/x//b/9v/5//f/9v8EABYA
GgAcACwAQwBOAF0AhQCpAMIAywDAALUApwCMAHQAWgA/ACoAIAAOAPn/9P/1/+n/4P/k
/+r/7v/4/wYAAQDv//D/9//1//T/8v/w/+3/7f/v/+//7//s/+//9P/0//L/8v/y//T/
7//1//b/9P/0//T/9P/w/+7/8f/x/+7/7v/u/+7/8f/0//f//f/6//X/8f/s/+v/7v/w
//H/9P/2//T/8//y//L/8f/w/+7/7f/t//L/8f/w//P/9P/v/+3/8f/x/+//9P/0//T/
9f/0/+//7v/z//X/9v/4//b/9P/0//L/8f/x//L/8//3//f/8//1//f/9f/y//D/8P/w
//D/7v/y//T/+f/7//n/+//9//n/9v/1//f/8//2//f/+f/7//7//v8AAP7//v/9//v/
+//v/w==
         </WaveFormData>
      </LeadData>
      <LeadData>
         <LeadByteCountTotal>10000</LeadByteCountTotal>
         <LeadTimeOffset>0</LeadTimeOffset>
         <LeadSampleCountTotal>5000</LeadSampleCountTotal>
         <LeadAmplitudeUnitsPerBit>4.88</LeadAmplitudeUnitsPerBit>
         <LeadAmplitudeUnits>��V</LeadAmplitudeUnits>
         <LeadHighLimit>2147483647</LeadHighLimit>
         <LeadLowLimit>268435456</LeadLowLimit>
         <LeadID>II</LeadID>
         <LeadOffsetFirstSample>0</LeadOffsetFirstSample>
         <FirstSampleBaseline>0</FirstSampleBaseline>
         <LeadSampleSize>2</LeadSampleSize>
         <LeadOff>FALSE</LeadOff>
         <BaselineSway>FALSE</BaselineSway>
         <ExcessiveACNoise>FALSE</ExcessiveACNoise>
         <MuscleNoise>TRUE</MuscleNoise>
         <LeadDataCRC32>3251898990</LeadDataCRC32>
         <WaveFormData>
8v/x//H/8P/u/+7/7v/u//D/8P/w//D/7v/u/+7/7//x//D/7//v/+7/9f/2/+7/6//x
//T/8//1//n/+//9/wIADAAaACYALwA8AFQAdACaAMAA0wDVANcA0wDOANIAywCeAGIA
OgAtAB8ACgD8//b/7//o/+b/6f/r/+7/8v/z//P/9f/0//D/8P/y//L/7//x//H/7v/u
/+//8//z/+//7P/t/+z/6//r/+z/7f/v/+//7//u/+v/6v/r/+r/6f/p/+v/6//s/+z/
7v/u/+3/7f/s/+v/6f/q/+r/6v/t/+3/7f/t/+v/6v/q/+r/6v/q/+r/6//r/+n/6f/p
/+r/6f/o/+j/6//q/+r/6f/r/+v/7P/t/+r/7P/u/+3/7P/s/+3/7f/t/+v/6f/s//L/
8//x//L/8//0//b/8v/y//X/9f/2//b/+f/5//r/+//9//3//f/8//3///8AAAIAAgAF
AAgACwAMAA4ADwAOAA4ADwAQAA4ADgAPAA8AEQATABQAFgAYABkAGQAZABcAFgAUABIA
EgASABEADgANAAwACQAIAAgACAAIAAcABwAEAAMAAwACAAAA/////////v/8//v/+f/3
//f/9//3//j/+P/2//f/9//3//b/9P/1//X/8//y//D/7//u/+z/7//x//L/8P/v/+//
7v/w//H/8v/y//L/8v/x/+7/8//z//P/9P/0//L/8f/x//D/8P/v/+//8f/y//L/8//y
//H/8P/v/+//7v/t/+3/8P/w//D/8P/w//H/8f/0//L/8f/y//T/8v/x//D/8P/2//f/
9P/1//T/9f/1//b/9P/z//P/9f/3//f/9//3//X/9P/z//L/8//v//H/8//x//H/8P/w
//H/8//0//X/8//x//D/8P/z//P/8//z//T/9P/0//T/9P/z//P/9P/0//T/9P/0//X/
9f/2//j/9P/w/+7/7f/r/+v/6//r/+7/7//x//L/7v/u/+//7//w//D/8P/w//L/8//z
//H/8f/y//L/8v/x//H/8f/x/+7/6//t//D/8v/y//L/8f/z//P/8v/y//P/9P/y//H/
8P/v/+7/7//w//H/8v/x//D/7//u/+z/7P/s/+z/7v/u/+7/7v/w//D/8P/w//D/8P/w
//D/8v/y//L/8v/0//T/9P/0//L/8v/y//L/8f/w/+//7v/s/+z/7P/s/+3/7v/v//D/
8P/w//D/8P/t/+z/6//q/+v/7P/t/+7/7//w//H/8v/w//D/8P/w/+7/7v/u/+7/8P/w
//D/8P/x//L/8//0//X/9v/3//j/9v/2//b/9v/5//n/+f/5//r/+v/6//z/+v/6//r/
+//7//3//f/9//3/+//5//n/+f/5//n/+P/1//X/9//3//v//P/9/wAAAQD///r/+P/3
//f/9v/2//X/8//z//D/7//v/+3/6//r/+3/7f/u/+z/6//r/+r/6P/o/+j/6P/p/+r/
6//s/+7/7v/u/+//7f/s/+v/6//w/+//7v/u/+//6//q/+//7//x//H/8//4/wQAEgAe
ACkAMgBEAF4AfgCiAL0AzQDNAMcAwgDEAMMArAB2AEAAKQAjABIAAAD0/+v/6P/m/+n/
6//w//T/9f/t/+v/8P/u/+7/8P/w/+//8f/x/+7/6//r/+7/7f/q/+j/6v/q/+v/7f/w
//P/8P/v/+7/7P/q/+r/7P/s/+3/7f/v/+//7f/s/+3/7P/s/+3/7f/t/+v/7P/s/+z/
7//v/+//7//t/+z/7P/s/+7/7v/u/+//7//t/+3/7f/r/+n/5//m/+z/7P/t/+3/7f/t
/+7/7//r/+7/8f/x//D/8P/x//H/8P/t/+r/7P/y//P/8f/y//T/9v/5//b/9v/5//n/
+v/5//v/+v/6//7/AQACAAMABAAFAAcACAAJAAgACgAMAA4ADgAPAA8AEgASABMAFAAU
ABQAFQAVABYAFwAXABgAGAAZABkAGQAYABgAFwAWABQAFAATABAAEwAUABMAFAARABAA
DwANAAkABgAFAAUABgAEAAMAAwABAAAA/v/9/////f/9//3//P/8//v/+P/3//f/9//2
//j/+f/5//f/+f/4//j/+P/z//X/9v/2//T/8//z//L/8//1//f/+P/6//r/+f/2//b/
9f/0//T/9f/0//T/9f/1//b/9v/3//f/+P/4//n/9//1//P/8f/y//L/8v/z//b/9v/2
//b/9v/3//f/+v/4//f/+P/6//n/+f/5//r//f/9//n/+f/4//n/+f/6//r/+f/5//v/
/f/9//3//f/9//7///8AAP3/+f/7//3/+//7//r/+v/5//n/+P/3//n/9//2//b/+v/7
//z//f/7//r/+f/4//b/9f/1//b/+P/4//j/+P/3//f/+P/6//r/+P/4//n/+P/3//b/
9f/2//f/+f/6//b/9v/3//f/9P/0//T/9P/2//f/9//1//f/+P/4//j/9//3//f/9//3
//X/+P/8//r/+v/6//n/+P/3//X/9P/5//z//P/4//b/9P/y//T/9v/4//r/+P/4//j/
+P/2//b/9v/2//f/+P/5//r/9v/0//L/8P/x//L/8//0//b/+P/6//z/+//6//n/+P/2
//b/9v/2//j/+P/4//j/+P/4//j/+P/2//b/9v/2//f/+P/5//r/+f/4//f/9v/4//r/
/P/+//z//P/8//z//f/+////AAADAAMAAwADAAIAAgACAAQABAAEAAQABQAFAAcABwAH
AAcABQADAAMAAQABAAEAAAD+////AgADAAgACAAIAAoACgAHAAEA/v/+//////8AAPz/
+f/4//T/9v/3//b/9f/2//n/+v/8//n/9//2//T/8v/y//L/8v/y//L/8v/y//P/9P/1
//f/9//2//X/9f/s/+3/9P/8//v/9//0//f/+//7//n/+/8IABYAJAAwADkATgBwAJIA
tgDeAPMA6wDdAN8A6ADkAMMAigBYAEIANwAhAAwABAD8//P/7P/u//f//f/2//T/+//5
//f/9v/w//D/8v/y//H/8//z//D/7v/v//P/8//x//D/8//0//P/8//0//X/9P/z//L/
8P/v//D/8//0//P/8//1//X/8//y//P/8v/x//H/8P/v/+3/7v/u/+7/7v/t/+z/6//t
/+7/8P/y//D/8P/w//H/8f/v/+//7//w/+//7v/u//H/8P/w/+//8f/x//L/8//z//b/
+f/5//b/9v/3//f/+//5//f/+v/7//n/9P/y//b/+P/7//j/+v/9//3//v/+/wEAAQAC
AAMABQAFAAUABAAFAAcACAALAAwAEAAUABMAEgASABEAFQAWABgAGgAaABoAGwAbABoA
GwAbABwAHAAdAB0AHQAaABgAFQASABQAFgAXABYAFQAUABEAEAAPAA4ADQALAAsACAAH
AAcABwAGAAYABwAFAAQAAgABAAEA/////////P/8//v/+P/3//f/9//2//n/+//8//v/
+f/4//j/+P/0//X/9f/0//b/9f/1//T/9v/3//j/+P/6//r/+f/2//f/9f/z//L/8//y
//L/8//z//T/9P/1//f/+P/4//n/9v/1//T/8//0//T/9P/1//X/9P/z//L/9P/3//n/
/v/6//f/9v/2//n/+f/5//r/+v/5//T/8//2//n/+//+//z/+//7//3/+//7//v/+//6
//r/+v/6//n/9f/3//n/+f/5//j/+P/2//f/9//3//j/9//3//j/+f/5//n/+f/1//T/
8//y//P/8//0//b/+P/4//j/+P/2//X/9f/2//X/9P/1//f/9v/1//T/8//1//X/9v/2
//L/8v/z//P/8//0//X/9v/0//X/9f/z//P/9P/0//T/9P/z//L/8f/y//H/9f/6//f/
9v/1//P/9f/1//T/9P/1//b/9P/0//T/9P/0//L/8v/y//L/8v/y//L/8v/w//D/8P/w
//L/8v/y//L/8//0//X/9v/z//L/8f/w//H/8v/z//T/9P/0//T/9P/y//L/8v/y//T/
9P/0//T/8v/y//L/8v/1//b/9//4//T/8v/w/+7/7//w//H/8v/w//D/8P/w//P/9P/1
//b/+f/6//v//P/8//z//P/9//v/+//7//z/+v/6//z//P/9//7/AAABAAMAAwADAAMA
///9//3//f/7//v/+v/3//f/+f/5//z//v/+/wAAAwD///r/+P/3//r/+v/7//v/9v/1
//H/7//x/+//7f/t/+3/7f/u/+7/7f/t/+z/7P/t/+7/7//w/+7/7v/u/+7/7v/u/+//
7//u/+3/7f/u//P/7v/w//X/8f/y//H/7//v//H/9/8AABIAJgAqADMASgBoAIYArADK
ANEAzwDNAMsA1ADUALkAfgBKADQAKwAVAP7/8v/s/+v/7P/s/+v/6//q/+z/8//1/+//
8P/u/+7/8P/w/+r/6//q/+b/6P/p/+3/7f/s/+r/7P/s/+v/6//s/+3/7P/r/+r/6P/n
/+j/6//s/+v/6//t/+3/6//q/+v/6v/p/+n/6P/n/+j/6v/r/+z/6//p/+f/5f/p/+r/
7P/u/+v/6v/p/+n/7P/r/+z/7f/r/+n/5//m/+r/6v/r/+v/6v/p/+n/6f/n/+r/7f/t
/+7/7v/v/+//8//x/+//8v/0//P/7//u//H/9P/4//b/9P/3//f/+P/4//v/+//8////
AQABAAEAAAABAAMABAAGAAYACQAMAAwADAANAA0ADAAMAA0ADgAPABAAEgATABYAFwAX
ABgAFgAXABcAFwAWABYAFQAUABQAFAATABAAEgASABAAEAAOAAwACgAHAAcABAADAAMA
AAD+//3//f////7//P/7//v/+f/5//n/+f/6//r/+P/4//n/+v/6//n/+f/4//X/9f/0
//T/9P/x//P/9P/0//T/8//z//L/8v/z//T/9P/2//b/9f/y//P/8//z//T/9P/y//H/
8f/x//L/8v/z//b/+P/5//v/+v/5//j/9//2//T/8v/x//X/9v/3//j/9v/1//P/9P/y
//H/8v/0//f/9//3//j/+//7//f/9//3//f/9v/2//j/+f/7/////P/7//r/+f/6//r/
+v/6//r/9//6//3/+v/5//f/9v/4//n/+f/5//n/9//2//b/9//3//f/9//4//j/+P/4
//j/9//3//j/9v/2//b/9v/2//f/+f/8//n/9v/1//X/9f/1//X/9f/3//f/+P/4//b/
9v/3//f/9v/2//b/9v/2//f/9//1//P/9P/0//T/9f/1//X/9f/2//P/9f/4//r/+v/6
//n/9//3//b/9v/1//r//P/4//b/9P/y//T/9P/0//T/9//4//n/+v/5//j/9//2//j/
+P/4//j/9v/2//b/9v/0//T/9P/0//X/9v/3//j/+P/4//j/+P/1//T/8//y//X/9v/3
//j/9f/0//P/8v/0//T/9P/0//b/9v/2//b/9//4//n/+v/3//b/9f/0//f/+P/5//r/
+P/4//j/+P/6//z//v8AAAAAAQABAAEA//8AAAAAAAACAAIAAgACAAMAAwAFAAUAAwAD
AAEA//8AAAEAAgADAAIA/////wEAAAACAAEAAAACAAUAAwD+//z/+//7//r//f/9//z/
/f/6//n/+f/3//T/8//0//P/9P/0//P/8//z//T/9f/2//T/9P/0//T/9v/2//b/9v/2
//X/8//x/+//8P/5//z/+v/x/+//9v/3//H/7//5////AgAKABgAIgApADYASABiAH4A
oAC7AMsAzwDNAMgAzADNALAAegBMADkALwAWAAAA+v/v/+L/4v/r/+3/6P/q//P/+f/z
/+7/7P/u//L/9P/w//H/8P/s/+r/6//v/+//7//u//H/8v/v/+//8P/x/+//7//v/+7/
7P/s/+7/7v/t/+3/7//v/+7/7v/w//D/7v/v/+//7//u/+7/7f/s/+7/7//w//H/7//u
/+7/7v/u/+7/7v/v//D/7f/s/+v/7P/r/+r/6v/s/+z/7f/t/+z/6//r/+v/6v/u//L/
8//x//D/8P/v//L/8f/w//T/9//3//T/9P/0//b/+f/2//j/+//7//z/+//9//z//P//
/wEAAQABAAQABwALAA4ADQAKAAoACgAMAAwADQANAA8AEAASABQAFgAWABcAFwAXABcA
FgAWABgAGQAZABkAGgAaABkAGAAYABgAFwAUABIAEgAQABAADwAOAA0ACwALAAgABwAH
AAQAAgABAAEAAQAAAP7//f/9//v/+//7//v//P/8//r/+v/7//z//P/8//3//f/7//n/
+P/4//j/9//5//r/+v/6//n/+f/4//r/+//8//z/+v/6//n/9v/5//n/+f/6//r/+P/3
//f/9//4//j/+f/4//j/9//3//r/+//8//3/+//6//n/+f/4//j/+P/4//r//f///wQA
/f/5//f/9v/4//n/+v/8///////7//v/+//7//r/+v/9//3//v8BAP7//f/8//v/+//8
//3//v/9//n/+//9//v/+//6//r/+//9//7////8//n/9//2//n/+f/5//n/+P/4//j/
+P/2//X/9f/2//j/+P/4//j/9//3//j/+v/6//j/+P/5//f/9//3//f/9//3//j/+P/2
//b/9//3//X/9P/z//L/9P/1//X/8//1//b/9v/2//b/9f/0//P/9P/x//P/9v/2//b/
9v/1//X/9f/0//T/9//6//r/+P/4//j/+P/2//T/8v/w//P/9P/1//b/8//y//H/8P/x
//L/8//0//L/8v/y//L/9P/0//T/9P/y//L/8v/y//T/9P/0//T/9P/0//T/9P/0//T/
9P/0//b/9v/2//b/9v/2//b/9v/1//T/8//y//L/8v/y//L/9P/0//T/9P/3//j/+f/6
//z//P/8//z//v///////////wAAAAAAAAIAAgACAAIABQAFAAcABwAGAAUAAgD//wAA
AQACAAMAAQD9//z//f/9/wAAAAAAAAQABwAFAAAA/f/7//r/+P/6//n/9//3//b/9f/1
//P/8f/x//P/8//y//L/8f/x/+7/7v/u/+7/8f/y//P/9P/2//b/9v/2//P/8f/u/+v/
8f/w//P/9v/y/+//8//y//P/9//3//H/8/8CABgAJgAwADkASgBqAIoAqgDMAOUA6QDj
AN8A5ADiAMMAigBWAEAANwAjAA4AAgD2/+n/5P/q/+//7//w//T/8//z//P/9P/w//D/
8v/y/+//8f/x/+7/7v/v//P/8//y//D/8v/y//D/7//v/+//8f/x//H/8P/w//D/8v/y
/+//7//x//H/7v/u//D/8P/t/+3/7P/r/+v/7P/s/+z/8P/x//L/8//w/+7/7f/s/+7/
7v/u/+//7//t/+3/7f/v/+//7//w//H/8P/w/+//8P/v/+//7//q/+z/7v/t/+7/8P/z
//X/9f/z//H/9P/4//n/9//4//r//P////z/+f/7//r/+v/8//////8AAAIABQAGAAcA
BwAHAAgACAAKAAoADQAQABAAEAARABEAEAAQABEAEgAUABQAFQAVABgAGwAdACAAHQAd
ABwAGwAaABoAGQAYABYAFgAVABIAFQAWABUAFgATABIAEQAPAA8ADAALAAsACAAGAAUA
BQAFAAQAAgABAAMAAQABAAEAAQACAAIAAAD////////+/wAAAQABAP//AQAAAAAAAAD9
////AAAAAAAA//////7//P/9//7//v/8//z/+//4//3//f/9//7//v/8//v/+//7//z/
/P/9//z//P/7//v//P/9//7///8CAAIAAgADAAMAAgABAAAAAAABAAEABAABAP////8A
AAMAAwADAAQABQAFAAEAAQACAAMAAwAEAAIAAQABAAMAAwADAAMAAwAEAAQABAAEAAMA
//8BAAMAAwADAAIAAgAAAAEAAQABAAEA///+//7//v/9//z/+//9//7///8AAAEAAQAC
AAQAAQAAAP///v/9//3//v8AAAAA/v/+/////v/9//z/+//7//v//P/8//3//v8AAAEA
/f/8//v/+v/8//3//f/7//v//P/8//z//f/9//3//f/8//n/+//+//z//P/8//v//f/9
//z//P/9/wAA/v/9//z/+//6//r/+v/6//r//f/+////AAD+//z/+v/4//j/+P/4//j/
+v/6//r/+v/6//r/+v/6//r/+v/6//r//P/8//z//P/8//z//P/8//v/+v/5//j/+v/8
//7/AAD+//z/+v/4//r//P/+/wAAAAAAAAAAAAABAAMABAAFAAMABAAEAAQABgAGAAYA
BgAFAAUABwAHAAgACQAIAAcABwAHAAcABwAFAAEAAAABAP//AgACAAIABAAHAAUAAAAA
AP/////+//7//f/7//v/9//1//T/8f/v/+//8f/x//T/9P/z//P/8P/w//D/8P/y//L/
8v/y//L/8v/y//L/8f/x//D/7//x//b/8f/u//D/7//t//D/8//x//H/9//9/wQAEAAe
ACYAMQBAAFYAdgCcAMAA1QDbANkA2QDcAN4AywCcAGIAPAAxACUADgD8//T/7f/o/+r/
7//x/+7/8P/v//H/8//y/+7/7v/w//D/7f/v/+//7P/q/+v/7//v/+7/7P/u/+7/7f/t
/+7/7//x//H/8f/w/+z/7P/u/+7/7f/t/+//7//r/+r/6//q/+j/6f/p/+n/6//s/+z/
7P/t/+3/7f/t/+v/6v/q/+r/6P/o/+j/6f/t/+v/6//r/+v/6//r/+z/8v/y//P/8//w
/+3/6//p/+j/7P/w//H/7f/s/+z/6//u/+3/7P/w//X/9f/y//L/8v/0//f/9P/1//n/
+v/8//v//f/8//z///8BAAEAAQAFAAcACgAMAAwACgALAAwACwAKAAoACQAMAAwADQAO
ABAAEgAVABcAFwAXABYAFgAVABUAFAATABQAFgAXABgAGAAYABcAFAATABIADwAOABAA
EAAQAA8ACgAGAAQAAwACAAAA/////wEAAAD+//3/+//5//n/+f/3//j/+P/2//X/9f/1
//T/9//5//r/+f/5//j/+P/4//X/9//4//j/+P/3//f/9v/0//P/8v/w//L/9P/1//T/
9v/1//T/9P/0//L/8f/x//P/9P/0//X/9P/0//P/8//1//X/9f/1//b/9v/2//f/9v/2
//b/9v/0//X/9f/4//X/8//z//T/9//3//f/+P/6//n/9P/z//X/9//4//r/9//1//T/
9f/3//f/9//3//j/+P/4//j/9f/x//P/9f/2//f/9//4//b/9//3//f/9f/z//L/8v/z
//P/8//z//D/8P/w//D/8v/x//H/8v/y//L/8v/y//P/8//0//b/8f/u/+3/7f/w//H/
8v/z//X/9f/2//b/8//y//L/8f/w//D/8P/w/+7/7//v/+3/7//w//D/8P/x//H/8f/x
//D/7f/v//L/8f/w/+//7f/u/+//7//w/+//8v/0//P/8v/x//D/7//u/+3/7P/q/+r/
6v/q/+3/7v/v//D/8P/w//D/8P/w//D/8P/w/+7/7v/u/+7/6//q/+n/6P/q/+z/7v/w
/+//7v/t/+z/7f/u/+//8P/u/+z/6v/o/+v/7P/t/+7/7P/s/+z/7P/t/+7/7//w//P/
9P/1//b/9P/0//T/9P/y//P/8//z//X/9v/2//b/+P/4//j/+P/6//v//v////3/+//3
//P/9v/3//j/+f/2//P/8//1//f/+v/6//r/+v/9//v/9v/3//f/+P/4//f/9f/y//H/
7v/t/+3/6//p/+n/6//r/+v/6v/o/+f/5//o/+n/6v/n/+b/5f/k/+f/6P/p/+r/6f/p
/+j/5//r/+j/6f/q/+b/5//v//L/7f/r/+//8f/z//L/+v8IABQAIQAuADgASgBmAIoA
sQDFAMMAvwDAAMIAxQC4AIgATAAlABkAEAAAAPD/5f/g/97/4f/h/+D/3v/h/+v/9f/y
/+v/6P/n/+T/5P/n/+j/5v/j/+P/5v/l/+P/4v/l/+b/4//j/+T/5f/j/+P/4//i/+L/
4v/k/+T/5f/l/+f/5//o/+j/6v/q/+b/5f/j/+H/3//g/+D/4P/j/+P/4//j/+X/5P/k
/+T/4v/i/+L/4//n/+X/5f/l/+T/4//i/+L/6P/o/+n/6f/m/+P/4f/f/+D/5P/o/+n/
5//m/+b/5f/o/+f/5v/q/+v/6//o/+j/6P/q/+3/6v/o/+v/6//s/+//8//0//b/9v/3
//b/9f/2//f/+f/6//z//P///wIABAAEAAUABQAGAAYABwAIAAgACAAJAAkACgALAAsA
DAAOAA8ADwAPABAAEAAPAA4AEAAQAA8ADAAKAAoACAAIAAkACAAHAAUAAAD8//r/+f/7
//r/+v/7//n/+P/2//X/8//x//H/8f/y//T/9f/0//P/8//z//L/8P/x//H/7//v/+7/
7v/u/+v/7f/u/+7/7P/r/+v/6v/s/+3/7v/u/+z/7P/r/+j/6f/p/+n/6v/s/+r/6f/p
/+v/7P/s/+3/7f/u/+7/7//x//H/8f/x/+//7v/t/+3/8P/w//D/8P/v/+//7v/w/+3/
6//r/+z/7f/t/+3/7v/x//H/7f/t/+z/7f/t/+7/8P/v/+//8f/x//H/8f/x//D/8P/w
//D/8f/t/+//8f/v/+//7v/u/+z/7f/t/+3/7v/t/+3/7v/s/+v/6v/p/+n/6v/r/+z/
6v/p/+n/6v/s/+z/7P/s/+n/6f/q/+z/7P/s/+7/8f/v/+//7//v/+7/7f/t/+z/6//s
/+7/7//w//D/8P/w/+3/7f/s/+n/6//s/+z/7P/t/+3/7f/t/+r/5//p/+z/7f/u/+//
7//u/+3/6//q/+n/5v/s/+z/7P/s/+z/7v/u/+7/7v/w//D/8P/w/+3/7P/r/+r/7f/u
/+//8P/v/+7/7f/s/+n/6P/n/+b/5//o/+n/6v/q/+r/6v/q/+z/7P/s/+z/6v/q/+r/
6v/r/+z/7f/u/+7/7v/u/+7/8P/w//D/8P/u/+7/7v/u/+z/7P/s/+z/7f/u/+//8P/w
//D/8P/w//L/8v/y//L/8//z//P/8//2//b/9v/4//j/+P/4//n/9//5//n/+f/7//n/
9//3//n/+f/5//j/8//z//X/9f/3//b/9f/2//v/+//4//j/9f/1//T/9P/x/+//7//s
/+n/6f/n/+X/5//p/+n/6v/s/+v/6//q/+r/6v/q/+r/5//m/+X/5P/m/+b/5v/n/+n/
6P/n/+f/6P/n/+z/8P/x/+//6P/p//X/9f/p/+X/7P/8/wwAGgAjAC4APABYAHgAlACv
AL8AwwDBAMAAwAC9AKIAbAA4ACMAHwAKAPj/9P/r/9z/2v/l/+X/4v/m/+3/6//j/+L/
4P/i/+b/6P/n/+v/7f/s/+v/6//u/+3/5//k/+X/5P/l/+X/5v/n/+j/6f/q/+r/6P/o
/+r/6v/n/+f/6f/p/+j/6P/q/+r/6P/p/+n/6f/n/+j/6P/o/+r/6//s/+3/6//q/+r/
6v/o/+j/6P/p/+n/5//n/+f/6P/n/+b/5v/p/+j/6P/n/+n/6f/q/+v/6f/s/+//7//t
/+z/7P/r/+//7f/r/+7/8f/x/+7/7v/y//T/9//0//L/9f/1//b/9v/5//n/+v/6//v/
+v/5//j/+f/7//z/AAACAAcADAAMAAwADQANAAwADAANAA4ADAAMAA0ADQAPABEAEgAU
ABUAFwAYABkAFwAWABQAEgAQABAADwAMAAsACgAHAAYABwAGAAUAAwADAAAA//////7/
/P/7//v/+f/4//b/9f/3//X/9f/1//b/+P/5//j/9f/z//H/7v/u/+//7//t/+3/7P/s
/+z/6v/t/+//8P/w/+//7//u/+z/6//q/+j/6f/q/+r/6P/t/+3/7f/u/+z/6v/p/+n/
6//s/+z/7f/r/+z/7P/t/+//7//v/+//7f/s/+v/6//q/+r/6v/q/+v/7f/u//L/7f/r
/+v/7P/t/+3/7f/u//P/8//v/+//8v/z//P/9P/z//H/8P/x//P/8//z//P/8P/w//D/
8P/t/+n/6//t/+7/7//v//D/8P/x//H/8f/v/+3/7P/s/+3/7f/t/+3/7f/u/+//8P/v
/+3/7P/s/+r/6v/q/+r/6//r/+z/7v/v/+7/7//x/+7/7f/s/+v/6//r/+z/7P/o/+j/
6f/p/+r/6v/q/+r/6v/r/+v/6f/p/+r/6v/q/+3/7f/t/+3/6f/l/+b/6P/r/+z/7f/t
/+3/7f/s/+z/6//q/+r/6v/q/+r/6v/q/+r/6v/q/+n/6P/n/+b/6P/o/+j/6P/p/+r/
6//s/+n/6P/n/+b/6P/o/+j/6P/o/+j/6P/o/+r/6v/q/+r/6//s/+3/7v/t/+z/6//q
/+n/6P/n/+b/5v/m/+b/5v/m/+b/5v/m/+j/6P/o/+j/6f/q/+v/7P/q/+r/6v/q/+r/
6v/q/+r/7P/s/+z/7P/u//D/8v/0//P/8v/x//D/8P/x//H/8f/y//T/9f/2//b/9v/2
//b/9//3//n/+f/5//n/9//1//P/8//z//P/8//x//L/9f/1//j/+P/4//z////9//j/
9P/x/+//7P/t/+3/7P/t/+j/5//n/+X/5f/l/+f/5//o/+j/5//n/+j/6P/o/+j/5//m
/+X/5P/i/+L/4v/i/+X/5//o/+n/5//o/+n/5v/m/+f/5f/o/+n/6f/p/+n/6//0/woA
HAAiACsAPgBSAG4AlAC+ANUA1wDPAMsA0gDWAMMAkgBaADYAKQAZAAQA9v/u/+X/4P/i
/+f/5//o/+r/7f/r/+f/5P/i/+L/5P/k/+D/4f/g/9z/3//h/+b/5//i/+D/4v/i/+P/
4//k/+X/5f/l/+X/5P/i/+L/5P/k/+P/4//l/+X/5P/k/+b/5v/h/+H/4P/f/+H/4v/i
/+L/4f/h/+H/4f/e/9z/2//a/93/3v/f/+H/5f/j/+P/4//g/9//3v/e/+P/5P/m/+f/
5P/j/+P/4//j/+b/6f/p/+f/5v/m/+X/5//l/+P/5v/r/+v/6P/o/+j/6v/t/+r/6P/r
/+v/7P/t//H/8v/0//f/+f/5//n/+f/5//r/+v/+//7/AQAEAAIAAgADAAMABgAGAAcA
CAAKAA==
         </WaveFormData>
      </LeadData>
      <LeadData>
         <LeadByteCountTotal>10000</LeadByteCountTotal>
         <LeadTimeOffset>0</LeadTimeOffset>
         <LeadSampleCountTotal>5000</LeadSampleCountTotal>
         <LeadAmplitudeUnitsPerBit>4.88</LeadAmplitudeUnitsPerBit>
         <LeadAmplitudeUnits>��V</LeadAmplitudeUnits>
         <LeadHighLimit>2147483647</LeadHighLimit>
         <LeadLowLimit>268435456</LeadLowLimit>
         <LeadID>V1</LeadID>
         <LeadOffsetFirstSample>0</LeadOffsetFirstSample>
         <FirstSampleBaseline>0</FirstSampleBaseline>
         <LeadSampleSize>2</LeadSampleSize>
         <LeadOff>FALSE</LeadOff>
         <BaselineSway>FALSE</BaselineSway>
         <ExcessiveACNoise>FALSE</ExcessiveACNoise>
         <MuscleNoise>TRUE</MuscleNoise>
         <LeadDataCRC32>2347421865</LeadDataCRC32>
         <WaveFormData>
AgACAAIAAgACAAIAAwADAAIAAQABAAAAAwAEAAUABgAGAAYABgAGAAYABAAEAAIABAAI
AAYABAAHAA4AFQAcACQAKAAiABoAEAD//+3/1f+3/5b/bv9F/yT/C/8F/wP/Av8I/xr/
Mf9G/2T/iP+k/7r/z//e/+X/7f/x//b//f///wAAAgAIAAgACgAMAAwADQAOAA4ADgAM
AA4ADgAMAAoACwANAA0AEAARABIAEwASABIAEQAQABAAEAAQAA8AEAASABMAFQATABMA
FAAUABIAEgAQABIAFAAUABQAFQAXABUAFwAXABYAFQAUABMAFgAXABgAGQAXABcAFgAW
ABUAFQAVABYAGAAXABcAGAAWABYAFgAWABMAEwAUABQAFwAYABoAGwAcABwAHAAcABwA
HAAcABwAGgAaABoAGgAYABgAGAAYABkAGgAbABwAGwAaABkAGAAXABgAGgAbABsAHAAc
ABoAGAAXABQAEwAVABUAEwATABMAEgARABAAEwATABMAEwATABEAEAAPAAsACQALAAsA
BwAHAAcABgAGAAgACAAGAAUABQAGAAYABAADAAMABAAEAAMAAwADAAMAAwABAAEAAwAD
AAMABQAEAAMAAgABAAEAAgADAAQAAgACAAIAAgAAAAEAAQAAAAEAAwAFAAYAAwADAAMA
AwADAAQABAAEAAIAAgACAAIABQAHAAgACQAHAAcABwAHAAcABwAHAAcABwAHAAkACQAI
AAgACAAIAAUABQAGAAYABgAIAAgABgAKAAsACwAKAAgABgAGAAcACQAJAAkACgAKAAkA
CAAIAAYABgAGAAYACQAJAAkACQAFAAUABgAGAAQABAADAAIABAAFAAcACAAGAAUABgAF
AAMAAwAEAAQABAAEAAQABQAFAAYABgAGAAYABgAHAAcABgAFAAQAAwAEAAUABgAHAAYA
BgAHAAcABwAGAAYABgAFAAUABQAEAAQABQAFAAUAAwADAAMAAwAFAAUABQAEAAQABQAF
AAUABQAFAAQAAwADAAQABQAFAAMABQAFAAUABQAFAAUABQAHAAcABgAGAAQACAAIAAcA
BgAFAAQAAgACAAIAAgADAAQABQAGAAQABAAEAAQABgAGAAYABgAFAAQAAwACAAQABAAE
AAQABgAGAAYABgAIAAgACAAIAAYABgAGAAYABAAEAAQABAAFAAYABwAIAAYABgAGAAYA
CAAIAAgACAAGAAYABgAGAAYABgAGAAYACAAIAAgACAAHAAYABQAEAAYABgAGAAYACAAI
AAgACAAIAAgACAAIAAoACgAKAAoADAAPAA8ADwAQABAADgAOABAAEQATABQAEQAOAAwA
BwAGAAMA///7//r/+f/4//b/9f/1//X/9P/3//f/9v/2//n/+v/9/wEAAQAAAP///v/8
//3/////////AAACAAQABgAGAAQABAADAAQABAAEAAQABAAEAAQABAAEAAUABQAHAAcA
CAAIAAgACAAIAAgABgAGAAYABgAIAAgACgAKAAYABAAGAAgACQAMABMAGAAeACgALAAo
AB4ACwDx/9v/xf+o/4L/X/8+/yP/Ff8R/wz/DP8Y/y//RP9c/4D/ov+2/8n/2v/l/+v/
8f/6/wMABQAEAAQACgAKAAwADgAOABEAEgASABIAEAASABIAEAAOAA8AEQARABEAEQAR
ABEAEQASABIAEgAUABQAFAATABMAFAAUABUAFQAVABYAFgAUABQAEgAUABYAFgAWABcA
FwAVABcAFwAZABkAGQAZABoAGQAYABcAFQAVABQAFAAWABcAGAAaABoAGQAZABoAGQAY
ABcAFgAXABcAGAAYABoAGgAbABsAGQAYABcAFgAXABgAGQAaABwAHAAcABwAGgAaABoA
GgAaABoAGgAaABoAGgAaABoAGAAYABkAGQAaABwAHQAcABkAGQAXABcAFwAXABUAFQAV
ABQAEwASABEAEQARABEADwANAAwACwAKAAkADAANAAkACQAJAAgABgAIAAgABgAHAAcA
CAAIAAYABQAFAAYABgAFAAUABQAHAAcABQAFAAUABQAFAAcABgAFAAQAAwAEAAQABAAE
AAYABgAGAAYABQAFAAQAAgAAAAEAAgACAAIAAwAEAAUABwAIAAgACAAIAAgACAAIAAcA
BwAGAAUABwAHAAcABwAIAAkACgALAAsACwANAA0ACwAKAAkACAAJAAkACgAKAAgACgAK
AAgACQAJAAgABgAHAAYABwAJAAsACwALAAwACgAJAAgACAAGAAYABgAGAAcABwAHAAcA
BQAFAAYABgAEAAQAAwACAAEAAQACAAIAAgADAAYABwAHAAcACAAIAAcABgAFAAUABQAG
AAYABgAEAAQABQAFAAUABQAFAAUABwAHAAcABwAGAAYABwAHAAcABgAGAAYABgAFAAQA
AgACAAMAAwADAAUABQAFAAUABwAHAAcABgAEAAUABQAFAAcABwAGAAUAAwAEAAUABQAF
AAcABwAHAAYABQAEAAMABQAFAAQABAAIAAQABgAEAAQABAAEAAQABAAEAAQABAAEAAQA
BAAEAAQABAAEAAUABgAHAAgABwAGAAUABAAEAAQABAAEAAUABgAHAAgABwAGAAUABAAE
AAQABAAEAAYABgAGAAYABAAEAAQABAAEAAQABAAEAAQABAAEAAQABAAEAAQABAAHAAgA
CQAKAAoACgAKAAoADQARABIAEwAQAA4ACgAIAAsACwAMAAwACAAGAAUAAQD+//v/9//z
//P/8//z//L/8P/x//L/8v/1//X/9P/0//j/+P/6//3//f/8//v/+v/7//3/AAABAAEA
AgAEAAYABAAEAAIAAgABAAIAAgACAAAAAAAAAAAAAAAAAAEAAQACAAMABQAGAAYABgAG
AAYABgAGAAYABgACAAIABAAGAAYABAAEAAgACwASABkAJAAoACIAGgAUAAwA+f/h/8P/
pf+G/2b/Rf8o/xv/Gf8X/xj/KP9A/03/Xv+A/6L/tP/I/9v/5v/p//H/+f/8//3/BQAK
AAgACAAGAAgACgAKAAsADAAMAAwADgAQABAADgAQABEAEwATABMAEwATABMAEQASABIA
EgAQABAAEAAPABEAEgASABMAEwATABQAFAASABIAEAASABIAEgASABMAFAATABYAFwAW
ABUAFAATABQAEwASABEAFAAVABUAFgAXABcAFwAYABYAFQAVABYAFAAUABQAFAAVABcA
GgAcABkAGAAYABcAFwAWABUAFAAVABYAFwAYABYAFgAWABYAFgAWABYAFgAWABYAFgAW
ABgAGAAYABgAFgAWABcAFwAXABgAGAAWABUAFQATABMAEwATABEAEQARABAADwAOAA8A
DwAPAA8ADwANAAwACwAJAAcACQAJAAUABQAFAAQAAgAEAAQAAgABAAEAAgACAAEAAQAC
AAQABgAFAAUABQAFAAUAAwADAAMAAwADAAUABQAFAAUABQACAAIAAgACAAQABAAEAAQA
BAAFAAUABAAEAAUABgAGAAUABQAFAAUABwAIAAgACAAIAAgACAAIAAgACQAJAAkABwAH
AAcABwAFAAUABQAFAAUABQAHAAcACAAIAAgACAAFAAUABgAGAAUACAAJAAgACQAJAAgA
BgAIAAYABgAHAAYABQAEAAQABgAFAAQABAAEAAQABAAEAAMAAwADAAMAAwADAAQABAAC
AAIAAQAAAAAAAQADAAQAAQABAAMAAwADAAMABAAEAAMAAgABAAEAAQACAAIAAgACAAIA
AwADAAUABQAFAAUABQAFAAUABQACAAIAAwADAAUABAAEAAQABQAFAAUABAACAAMAAwAD
AAMAAwADAAMAAQABAAEAAAACAAMAAwADAAQABQAFAAUABAAEAAQAAwADAAUABQAFAAUA
BQAFAAUABQAFAAQABAAEAAQABgAGAAYABgAGAAQABAAEAAQABgAGAAYABgAEAAQABAAE
AAIAAgACAAIABAAEAAQABAAGAAYABgAGAAUABAADAAIAAwAEAAUABgAEAAQABAAEAAYA
BgAGAAYABAAEAAQABAAGAAYABgAGAAUABAADAAIABAAEAAQABAAEAAQABAAEAAcACAAJ
AAoACAAIAAgACAANAA0ADQAOAAwACgAKAAsADQAOAA4ADAAIAAcAAwAAAP//+//3//b/
9//2//T/9P/z//T/9P/1//X/9P/0//b/9v/4//v//P/8//z//P/8//3//////////v8A
AAIAAgAEAAIAAgADAAQABAAEAAQAAgACAAIAAgAEAAUABQAFAAUABgAGAAYABgAGAAYA
BgAEAAQABAAEAAYABgACAAYACAAIAAoADwAUABkAIAAmACYAJAAaAAgA9f/l/83/qf+A
/1j/O/8i/xP/Df8H/wj/FP8s/0P/Xv+A/57/sP/A/9X/5v/t/+//9f/8//3/AQAIAAwA
DgANAA4ADwAOAA0ADgAOAA4ADAAOAA4ADAAOAA8AEQARABMAEwATABMAEwAUABQAFAAS
ABIAEgARABEAEgASABMAEwATABQAFAAUABQAEgAUABYAFgAWABcAFQATABUAFQAVABUA
FQAVABcAFwAXABcAGQAZABgAGAAXABcAFwAYABYAFQAVABYAFgAWABYAFgAXABcAGAAY
ABgAGAAZABkAGgAaABoAGgAaABoAGgAaABwAHAAcABwAHAAcABwAHAAcABwAHAAcABwA
HAAcABwAGgAaABsAGwAbABwAHAAaABcAFwAVABUAFQAVABMAEwAUABQAFAAUABMAEwAT
ABMAEwARABAADwANAAsADQANAAsACwALAAoACgAMAAwACgAIAAcABwAGAAQAAwADAAQA
BgAFAAUABQAHAAcABQAFAAYABQAEAAUABQAFAAUABQAFAAYABwAIAAYABgAGAAYABAAF
AAUABAAEAAUABgAGAAUABQAFAAUABQAGAAYABgAIAAgACAAIAAYABwAHAAcACQAJAAkA
CQAHAAcABwAHAAUABQAHAAcABwAIAAkACgAJAAkACgAKAAoADAAMAAoACQAJAAgABgAG
AAQABAAFAAUABQAFAAYACAAHAAYABgAHAAgACQAKAAkACQAJAAkABwAHAAgACAAGAAYA
BQAEAAUABQAGAAYAAwADAAUABQADAAMABAAEAAYABgAGAAcABgAGAAUABAAEAAQABQAF
AAQAAwACAAEAAgADAAQABQAGAAYABwAHAAYABAADAAIAAwADAAMAAgAEAAUABQAFAAMA
AwADAAMABAAFAAYABgAFAAUABAADAAMAAwACAAEAAwAEAAUABQABAAMAAwADAAUABQAF
AAUAAwADAAIAAgAIAAIAAAABAAIAAwAEAAIAAgACAAIABAAEAAQABAAGAAYABgAGAAUA
BAADAAIAAgACAAIAAgAAAAAAAAAAAAIAAgACAAIAAwAEAAUABgADAAIAAQAAAAMABAAF
AAYABAAEAAQABAAEAAQABAAEAAIAAgACAAIAAgACAAIAAgACAAIAAgACAAMABAAFAAYA
CAAIAAgACAAIAAgACwALAAsADAAMAAoACAAJAAkACgALAAoACQAJAAUAAgD///v/9//2
//X/9P/w//D/8f/y//T/9f/1//T/8f/y//H/8v/2//j/+f/6//r/+v/7//3//f/9//7/
AAAEAAQABAACAP////////7/AAAAAAAAAAACAAIAAgADAAIAAQAAAAAAAQACAAMABAAC
AAIAAgACAAQAAgAGAAgABgACAAIABgAGAAUABgALABQAHgAkACYAIgAaAAsA/f/t/8//
pP+C/2H/PP8h/xn/E/8M/wj/Ev8n/0D/Xv9+/5z/sP/F/9b/4f/p//H/9P/3//3/AgAG
AAQABQAIAAsADAALAAwADAAMAA4AEAAQAA4AEAARABMAEwASABEAEAAPABEAEgASABIA
EAAQABAADwARABIAEgATABMAEwAUABQAFAAUABIAFAASABIAEgATABUAEwAVABUAFAAT
ABIAEQATABMAEwATABUAFQAUABQAFwAXABcAGAAXABUAFAAUABQAFAAUABQAEwATABQA
FAAVABYAGAAZABoAGgAaABoAGAAYABgAGAAYABgAGAAYABoAGgAaABoAGQAYABcAFgAY
ABgAGAAYABYAFgAXABcAFgAWABUAEgASABMAEgATABMAEwARABEAEQAQAA8ADgAPAA8A
DwAPABEADwAOAA0ACwAJAAsACwAJAAkACQAIAAgACgAKAAgABgAFAAUABAAEAAMAAwAE
AAIAAQABAAEAAQABAP////8BAAEAAQADAAMAAwADAAMAAgACAAIAAgABAAAA///+/wEA
AwAEAAQABAAFAAYABgAEAAMAAgABAAMABAAEAAQAAgACAAIAAgACAAMAAwADAAUABQAF
AAUAAwADAAMAAwADAAMABQAFAAYABgAGAAYAAwADAAQABAAAAAIAAgAAAAQABwAJAAoA
CAAGAAYABwAFAAUABQAGAAQAAwACAAIAAAAAAAAAAAACAAMABAAFAAMAAwAEAAQABAAE
AAMAAgADAAMABAAEAAUABQAHAAcABgAFAAUABAABAAAA////////AAAAAAAAAQACAAQA
BQAEAAMAAgABAAMAAwADAAMAAgACAAMAAwABAAAAAAAAAAIAAwAEAAQABAAFAAUABQAD
AAMAAwADAAMAAwADAAIABAAFAAUABQADAAMAAgABAAMABAAFAAUAAwAFAAUABQADAAMA
AwADAAMAAwACAAIACAAIAAIABAAEAAQABAAGAAYABgAGAAUABAADAAIAAgACAAIAAgAF
AAYABwAIAAYABgAGAAYABgAGAAYABgAGAAYABgAGAAQABAAEAAQABgAGAAYABgAEAAQA
BAAEAAYABgAGAAYABAAEAAQABAAGAAYABgAGAAYABgAGAAYABQAEAAMAAgADAAQABQAG
AAcACAAMAA0ADQAOAA4ADAAOAA8ADwAQAA4ADAAKAAkABAAAAPz/9//0//T/9P/0//L/
8v/z//T/8v/z//P/8v/0//b/9v/4//3//v/+//7//f/8//z//f/7//v//P/+/wAAAAAA
AP7/AAADAAYACAAGAAYABgAGAAYABgAGAAcABgAFAAQABAAEAAQABAAEAAQABAAEAAQA
BgAIAAgACAAIAAgABgAGAAQACQASABcAHgAkACYAHgASAAgA+f/l/8f/p/+G/2T/R/8u
/x//Hf8Z/xz/LP9E/1P/ZP+E/6L/tP/E/9f/5P/p/+//+/8AAP//AQAEAAgACgAMAA4A
EAAQABEAEgASABIAEgAUABQAEgARABEAEgARABAADwAOAA0AEAASABMAFAAUABQAFAAT
ABEAEgASABMAFQAVABYAFgAYABgAFgAYABYAFgAWABcAFwAVABcAFwAXABcAFwAXABkA
GQAZABkAGQAZABgAGAAYABcAFgAWABgAFwAXABgAGgAaABoAGgAXABcAGAAYABkAGgAc
AB0AHAAcABwAHAAaABoAGgAaABoAGgAaABoAGwAcAB0AHgAdABwAGwAaABwAHAAcABwA
GAAYABkAGQAXABgAGAAWABYAFwAWABcAFQAVABMAEwAWABYAFgAWABYAFQAUABMAEQAP
AA4ADQANAAsADQANAAkACQAJAAgACgAMAAwACgAJAAkACgAKAAYABQAFAAYABgAFAAUA
BQAEAAMAAAD//wMAAwADAAUABgAHAAgACQAGAAYABgAGAAYABgAGAAYABgAHAAcABgAG
AAcACAAIAAkACQAJAAkACQAKAAoACgAJAAgABwAGAAgACQAJAAkABwAHAAcABwAJAAkA
CQAJAAkACQALAAsACgAKAAoACgAHAAcACAAIAAQABgAGAAQACAAJAAkACAAGAAQABAAF
AAMAAwADAAQABAADAAIAAgAEAAQABAAEAAMAAwADAAMAAwADAAQABAAGAAYABQAEAAMA
AwAEAAQAAQABAAMAAwADAAMABAAEAAEAAAD/////AQACAAIAAgACAAIAAwADAAQABQAG
AAcABAADAAIAAQAAAAAAAQABAAEAAAAAAAAAAgADAAQABAAEAAUABQAFAAUABQAFAAUA
AwADAAMAAgAAAAEAAQABAAIAAwADAAMAAwAEAAUABQACAAMAAgABAAMAAwADAAMABQAF
AAQABAACAAIAAAACAAIAAgACAAIAAgACAAIABAAEAAQABAAEAAQABAAEAAMAAgABAAAA
AAAAAAAAAAABAAIAAwAEAAIAAgACAAIABAAEAAQABAAEAAQABAAEAAQABAAEAAQABgAG
AAYABgAEAAQABAAEAAIAAgACAAIABAAEAAcABwAJAAwADgAOAAwADQANAA4ADgAMAAoA
CQADAAAA/f/5//P/8v/x//D/8P/w//H/8v/z//X/9v/2//X/9v/1//b/9//4//j/+P/5
//r//P////3//f/+/wAABAAEAAQAAgAAAAEAAgACAAQABAAEAAQABAAEAAQABQAFAAUA
BQAGAAYABgAGAAYABAAEAAQABAAEAAgABgAEAAIABAACAAIABAAJABAAFwAeACYAKgAk
ABwAEgABAO//1f+1/5T/cP9N/yz/Gf8T/w//DP8U/yj/Pf9S/3D/kv+s/8L/0//e/+n/
7//1//z/AQADAAQACAAMAAoADAAOAA4ADgAOAA0ADAANABAAEQAQAA4ADwARABEAEgAT
ABQAFQAUABQAEwASABMAFAAVABUAEwAUABQAFQATABMAFAAUABYAFgAUABYAFgAWABYA
FwAXABUAFwAXABkAGQAZABkAGQAZABkAGQAZABkAGAAYABkAGQAZABoAHAAbABsAHAAb
ABoAGQAYABkAGQAaABoAGAAYABkAGQAbABwAHQAeABwAHAAcABwAGwAaABkAGAAZABoA
GwAcAB4AHgAeAB4AHQAcABsAGgAZABoAHAAdABsAHAAcABoAGQAZABcAFwAXABcAFQAV
ABYAFgAWABYAFQAVABUAFQATABEAEAAPAAsACQALAAsACAAJAAoACgAIAAoACgAIAAgA
CQALAAwACQAHAAYABgAGAAUABQAFAAcABwAFAAUABQAFAAUABwAJAAkACQAJAAgACAAI
AAgACAAIAAgACAAIAAkACQAIAAYABwAIAAgABwAHAAcABwAHAAgACAAIAAYABgAGAAYA
CAAJAAkACQAJAAkACQAJAAkACQAJAAkABwAHAAkACQAJAAoACwAMAAkACQAKAAoACgAM
AAwACgAKAAsACwAKAAoACAAIAAkACwALAAsADAAKAAkACAAIAAYABgAGAAYACQAJAAkA
CQAHAAcACAAIAAoACgAJAAgABwAHAAgACAAHAAcACQAJAAkACQAKAAoACQAIAAcABwAF
AAYABgAGAAYABgAHAAcABQAFAAUABQAHAAcABwAHAAQABAAFAAUABwAGAAYABgAIAAkA
CgAKAAoACwALAAsACgAJAAgABwAHAAcABwAGAAYABwAHAAcABwAHAAYABQAFAAYABwAH
AAMABQAFAAUABwAHAAcABwAHAAcABgAGAAgACgAKAAkACAAHAAYABAAEAAQABAAFAAYA
BwAIAAYABgAGAAYABgAGAAYABgAHAAgACQAKAAgACAAIAAgABgAGAAYABgAIAAgACAAI
AAYABgAGAAYABgAGAAYABgAEAAQABAAEAAUABgAHAAgACgAKAAoACgAKAAoACgAKAAwA
DAAMAAwACgAKAA0ADQAPABAAEAAOAA4ADwAPABAAEgAQAA4ADQALAAgABQABAPv/+v/5
//j/9P/0//X/9v/2//f/9//2//b/+P/4//r//f/+//7//v8AAAAAAQADAAMAAwAEAAYA
BgAGAAYABAAGAAcACAAIAAcABgAFAAQABgAGAAYABwAFAAUABQAGAAgACAAIAAgACgAK
AAoACgAIAAoACgAEAAIACAAMAAgACAAJAA4AEwAYACAAKAAsACwAJgAXAAUA8f/X/7b/
lP9x/1D/L/8Z/xf/Fv8U/xr/L/9E/1j/dv+Y/7L/xf/W/+f/8//3//j//f8DAAgADAAM
AAoADAAOAA4AEQASABIAEgASABQAFAASABIAEwAVABUAFwAXABcAFwAVABYAFgAWABYA
FgAWABUAFwAYABgAGQAXABcAGAAYABYAFgAUABYAFgAWABYAFwAXABUAFwAXABcAFwAX
ABcAGgAbABwAHQAaABkAFwAWABgAGQAaABwAHAAbABsAHAAeAB4AHgAeAB0AHQAeAB4A
HQAcABwAGwAcABwAHAAcABwAHAAcABwAHgAeAB4AHgAcABwAHAAcAB0AHgAfACAAIAAg
ACAAIAAdABwAHAAbAB0AHgAeABwAGwAbABkAGQAaABsAGgAbABsAGgAZABgAFwAXABcA
FwAVABMAEgARAA8ADQAPAA8ADQANAA0ADAAMAA4ADgAMAAkACQAKAAoABgAFAAUABgAI
AAcABwAHAAcABwAFAAUABwAHAAcACQAKAAsADAANAAoACgAKAAoACgAKAAoACgAKAAsA
CwAKAAgACQAKAAoACwALAAsACwAJAAoACgAKAAsADAANAA4ADQANAAwACwALAAsACwAL
AAsACwALAAsADQANAA8ADwAOAA4ADgAOAA0ADQAOAA4ADAAOAA4ADAAQABEAEQAQAA8A
DAALAAsADQANAA0ADgAQAA8ADgAOAAwADAAMAAwADQANAA0ADQAMAA0ADwAQAA0ADAAK
AAgACAAJAAsADAAJAAkACwALAAwADQAPABAADQAMAAsACwALAAwADAAMAAwADAANAA0A
DwAPAA8ADwAOAA0ADAALAAwADAANAA0ADwAOAA4ADgANAA0ADQAMAAsACwAKAAkACwAL
AAsACwANAA0ADQAMAAoACwALAAsADgAPAA8ADwAOAA4ADgANAA0ADwAPAA8ADwAPAA8A
DwAOAA0ACwAKAAwADgAQAA4ADgAOAA4ADAAMAAwADAAMAAwADAAMAA4ADgAOAA4AEAAQ
ABAAEAAPAA4ADQAMAA0ADgAPABAADgAOAA4ADgAQABAAEAAQAA4ADgAOAA4ADgAOAA4A
DgAPABAAEQASABIAEgASABIAEAAQABAAEAAQABAAEAAQAA4ADgAOAA4AEQASABMAFAAS
ABIAEgASABUAGQAaABsAHAAcABoAGgAaABkAGQAYABcAFgAWABMAEAANAAkABQACAAEA
AAD+/wEAAwAFAAYABAADAAEAAAAAAAAAAgAFAAcACAAJAAoACAAJAAsACwANAA4AEAAS
ABQAFAASABIAEAAQAA8ADgAPABAAEQASABIAEgATABMAEwATABQAFAAUABQAFAAUABIA
EgASABIAFAAYABgAFgAWABYAGAAaABkAFgAbACYALgA2ADoANgAsABkABwD3/9n/sv+O
/3H/UP8x/yX/If8c/xz/Kv9B/1j/cP+S/67/xP/Z/+j/9f/7/wMADAAPAA8AEgAUABQA
FQAYABsAHAAfACAAIAAgACAAIgAiACAAHwAfACAAHwAfAB8AHwAfACEAIgAiACIAIwAk
ACUAJQAkACQAIwAjACUAJQAmACYAJAAkACIAJAAnACgAKQArACoAJwAoACcAJQAlACUA
JQAlACUAJQAlACcAJwAmACYAKQApACkAKgAoACcAJwAoACoAKgAqACoAJwAnACgAKAAo
ACgAKQApACwALAAsACwALAAsACwALAAsACwALAAsACwALAAsACwAKgAqACoAKgAqACoA
KgAqACgAKAApACkAKwAsACwAKgArACsAKQApACsAKwApACkAKAAmACQAIgAlACUAJQAl
ACUAIwAiACEAHwAdAB8AHwAbABsAGwAaABoAHAAcABoAGwAbABwAHAAaABkAGQAaABgA
FwAXABcAGQAZABcAFwAbABsAGwAdAB0AHQAdAB0AGgAaABoAGgAcABwAHAAcABoAGwAb
ABoAGwAdAB8AIAAdAB0AHQAdAB0AHgAeAB4AHgAeAB4AHgAgACEAIQAhACAAHwAeAB0A
HQAdAB0AHQAeAB8AIgAjACQAJAAkACQAIwAjACQAJAAhACIAIQAeACIAIwAjACIAJAAi
ACIAIwAjACMAIwAkACMAIQAfAB4AHwAgACEAIgAiACEAIAAfACAAIQAjACQAJAAkACMA
IgAhACEAIgAiAB8AHwAhACEAIQAhACIAIgAfAB4AHQAdAB8AIAAgACAAIAAgACEAIQAj
ACMAIwAjACEAIQAhACEAIAAgACEAIQAiACIAIwAkACMAIwAjACIAHwAfAB4AHQAeAB8A
IAAhACEAIQAhACAAIQAjACQAJQAlACUAJAAjACIAIgAiACEAIAAjACQAJQAjACMAIwAj
ACUAJQAkACQAJAAkACQAIgAiACIAIgAkACQAJAAkACYAJgAmACYAJgAmACYAJgAkACQA
JAAkACQAJAAkACQAJQAmACcAKAAnACYAJQAkACYAJgAmACYAKAAoACgAKAAmACYAJgAm
ACgAKAAoACgAJgAmACYAJgAoACgAKAAoACYAJgAmACYAKAAoACgAKAAqACoAKgAqACoA
KgAqACoALAAsACwALAAtAC4ALwAwAC8ALgAwAC8AMAAyADMAMgAwADEAMQAyADMAMgAx
ADEAKwAoACUAIQAbABoAGQAYABgAGAAZABoAGgAbABsAGgAcAB4AHgAgACMAJAAkACQA
JAAkACUAJwAnACcAKAAqACwALAAsACoALAAtAC4ALgAsACwALAAsACwALAAsAC0ALQAt
AC0ALgAuAC4ALgAuAC8AMAAxADIAMAA0ADQALgAsADAAMgAwADIAMwA4AD8ASABOAFQA
VABKAD4ALQAbAAMA4f/A/5z/d/9e/0v/Q/9D/0T/Tv9k/3f/hv+i/8T/2v/s/wEAEgAb
AB8AJQAqAC8ANQA2ADYANgA0ADYAOAA4ADkAOgA6ADoAPABAAEIAQgBCAEMARQBFAEQA
QwBCAEEAQwBEAEQARABFAEYARwBHAEcASABIAEkARgBFAEUARABFAEYARQBIAEgASABI
AEkARwBFAEcARwBJAEkASQBJAEsASwBLAEsATgBPAE8AUABQAE8ATgBOAFAATwBPAFAA
UABQAFAAUABNAE0ATgBOAFAAUABRAFEAUgBSAFIAUgBQAFAAUABQAE4ATgBOAE4ATwBQ
AFEAUgBSAFIAUgBSAFQAVABUAFQAVABUAFUAVQBTAFQAVABSAFEAUQBPAE8AUABRAFAA
UQBUAA==
         </WaveFormData>
      </LeadData>
      <LeadData>
         <LeadByteCountTotal>10000</LeadByteCountTotal>
         <LeadTimeOffset>0</LeadTimeOffset>
         <LeadSampleCountTotal>5000</LeadSampleCountTotal>
         <LeadAmplitudeUnitsPerBit>4.88</LeadAmplitudeUnitsPerBit>
         <LeadAmplitudeUnits>��V</LeadAmplitudeUnits>
         <LeadHighLimit>2147483647</LeadHighLimit>
         <LeadLowLimit>268435456</LeadLowLimit>
         <LeadID>V2</LeadID>
         <LeadOffsetFirstSample>0</LeadOffsetFirstSample>
         <FirstSampleBaseline>0</FirstSampleBaseline>
         <LeadSampleSize>2</LeadSampleSize>
         <LeadOff>FALSE</LeadOff>
         <BaselineSway>FALSE</BaselineSway>
         <ExcessiveACNoise>FALSE</ExcessiveACNoise>
         <MuscleNoise>TRUE</MuscleNoise>
         <LeadDataCRC32>2939024076</LeadDataCRC32>
         <WaveFormData>
8//z//L/8v/0//T/9P/0//L/8v/z//P/8v/y//L/8v/0//T/9P/0//T/8//z//P/9f/3
//f/+P8EABcAKQBBAF8AbwBiAEEAFADt/9j/wP+d/3z/Wf8u/wH/2P6n/mz+Rv5G/l7+
h/63/ub+Dv80/1n/ev+a/7P/x//W/+L/6//y//X/+P/8//3///8CAAQACAAJAAkACgAL
AA8ADwAOAAwADwARABEAEQASABIAEgARABEAEAAQABMAFAAVABcAGgAaABoAGgAbABsA
GwAbABoAGgAaABsAHwAgACAAIQAiACMAIwAlACUAJQAlACUAJwApACoAKwArAC0ALQAw
ADAAMAAwADIANQA1ADYAOgA4ADgAOwA9AD8AQABCAEUASABLAEwATwBRAFMAVgBWAFgA
WwBeAGAAXwBhAGUAZQBmAGkAagBsAGwAbwBvAHEAbwBvAHAAcgBzAHQAdQB2AHgAdwB3
AHYAcwBxAG8AbQBsAGoAaQBmAGIAYABeAFoAVgBTAFAATABHAEMAQQA+ADcAMwAxACwA
KAAlACIAIQAbABoAGAAVABMAEgARAA8ACwAIAAgACAAEAAMAAQABAAEAAAD9//3/////
//////////7//f/9//3//f/9//3/+//7//v/+f/7//v/+//6//r/+v/7//v/+f/5//n/
+P/6//r/+v/6//j/+P/4//j/+v/7//v/+//7//v/+//8//z//P/8//z//P/9//7//v/+
//7/////////////////AAAAAP7//v8CAAIAAgABAP///v/+////AQABAAIAAwAFAAQA
AwADAAIAAQAAAAAAAAAAAP////8BAAEAAQAAAP7//v/+//7/AAD////////8//z//P/8
//z//P/8//z//P/8//r/+v/7//v/+//4//j/+f/6//r/+f/5//n/+f/7//v/+//7//v/
+//7//v/+//5//n/+v/4//j/+P/4//f/9//3//f/9f/1//X/9P/1//b/9//4//j/+P/4
//n/+P/2//X/9P/0//T/9f/1//T/9f/3//j/9//3//b/9v/2//X/9f/2//T/+P/4//f/
9v/1//T/8v/y//L/8v/z//T/9f/2//b/9v/2//b/9v/2//b/9v/1//T/8//y//T/9P/0
//T/8v/y//L/8v/z//T/9f/2//b/9v/2//b/9P/0//T/9P/0//T/9P/0//T/9P/0//T/
9v/2//b/9v/0//T/9P/0//T/9P/0//T/9P/0//T/9P/0//T/9P/0//T/9P/0//T/9P/0
//T/9P/2//b/9v/2//j/+P/4//j/+v/7//z//P/+//7//v/+//7//v///wAA///+//3/
/P/8//z/+v/5//f/9//3//T/8f/x//L/8v/x//H/8P/w//P/9f/2//n/+f/5//n/+f/5
//f/9v/1//X/9f/1//X/8//x//H/8f/v/+//8f/v/+//7//u/+7/8P/w//D/8P/y//L/
8//z//L/8v/y//L/8P/w//D/8P/y//P/8//1//P/7//x//b//v8NACEANQBRAG0AdgBj
ADYAAwDe/8j/qf+G/2X/PP8P/+b+t/52/kD+NP5E/mn+m/7K/vj+Iv9H/2b/hv+l/7v/
yv/a/+n/8P/z//T/+v/9////AgAEAAQABQAFAAYACAANAA4ADgANAA8AEAAPABEAEgAS
ABIAEwATABIAEgASABIAEgATABYAFgAWABYAGAAZABoAGwAaABoAGgAbAB0AHgAeAB8A
IAAhACEAIwAlACUAJQAlACUAJwAoACkAJwApACkALAAvADAAMQA0ADQAMwAzADYANgA2
ADkAOwA9AD4AQABDAEYASQBKAE0ATQBPAFIAUgBUAFcAWgBcAF0AXwBjAGMAZABnAGgA
agBqAG0AbQBvAHAAcQBzAHYAdgB2AHYAdgB2AHUAdQB0AHAAbwBuAG0AbABqAGkAZgBi
AGAAXgBaAFcAVQBTAFAASgBFAEIAPgA5ADUAMwAuACYAIwAgAB8AGwAaABgAFQATABIA
EQAPAAsACAAIAAgABAADAAEAAQABAAAA/f/9//3//f/9//3/+//6//n/+f/7//v/+//7
//v/+//7//n/+P/3//b/9P/2//b/9//3//n/+f/5//j/+P/4//j/+P/4//j/+P/4//b/
9//3//f/9//3//f/+P/6//r/+v/6//r/+//8//z//P/8//3//f/9//3//f/9//7//v/8
//z//v/+//7//f////7//v////////8AAAEA///+//3//f////////8AAP7//v/9//3/
/f/9//3//P/8//z//P/8//z/+//7//v/+//8//3//v/9//z/+//6//z//P/6//r/+//7
//v/+P/4//n/+v/6//f/9//3//f/+f/5//n/+f/4//f/9v/1//b/9f/2//j/9//2//X/
9P/1//X/9f/1//X/9f/1//T/9P/0//T/9P/2//b/9v/3//f/9v/2//b/9v/2//f/9//1
//X/9v/2//X/9f/0//T/9v/1//X/9v/2//T/9v/0//T/9P/0//T/9P/0//T/9v/2//b/
9v/1//T/8//y//T/9P/0//T/9P/0//T/9P/0//T/9P/0//b/9v/2//b/9P/0//T/9P/0
//T/9P/0//T/9P/0//T/9P/0//T/9P/0//T/9P/0//L/8v/y//L/9P/0//T/9P/0//T/
9P/0//X/9v/3//j/+f/7//3//v/9//z/+//6//z//P/9//7/AAAAAAAAAAD9//z/+f/3
//f/9//3//T/8v/x//H/8P/w//H/8f/y//P/9f/2//n/+f/5//n/+f/5//f/9v/1//P/
8//z//P/8f/v/+//7//w//H/9P/z//P/8//y//L/8v/y//L/8v/y//L/8//z//T/9P/0
//T/8v/y//L/8v/u//H/9f/3//P/8//1//z/DAAfADUAVQBpAGMATgAvAAwA7//U/7D/
jf9s/0f/GP/v/sb+i/5Y/lD+Yv6C/qn+1f4E/yz/TP9r/4r/qv+9/8v/3P/m/+3/9v/7
//z/AAAAAAEAAwAEAAYABwAHAAgABwALAAsACgAKAA0ADwAPABEAEgASABIAEwATABIA
EgASABIAEgATABgAGAAYABgAGQAZABkAGQAYABgAGAAZABsAHAAcAB0AHAAdAB0AHwAh
ACEAIQAhAB8AIQAiACMAIwAlACUAKAAoACgAKAAqAC0ALQAuADIALgAuADEAMwA3ADgA
OgA9AD4AQQBCAEUARgBHAEkASABMAE8AUgBUAFMAVQBZAFkAWgBdAF4AYABiAGUAZQBn
AGcAZwBoAGoAaABoAGgAaABqAGkAaQBoAGQAYwBiAGEAYgBgAF8AXABYAFYAVABQAEoA
RwBEAEAAOwA3ADUAMgAvACsAKQAkACAAHQAaABkAFwAWABQAEQALAAoACQAHAAQAAgAD
AAQABAADAAEAAQABAAAA/f/9//3//f/9//3//f/8//v/+//7//v/+//7//v/+//7//n/
9//3//f/9v/3//j/+v/7//3//f/9//z//P/8//z//P/6//r/+v/6//r/+//7//v/+//7
//v//P/+//7//v/+//7///8AAAAA///+//7//f///////////wIAAgAAAAAAAAAAAAAA
//////7//v////3//f/+////AAAAAAAAAQABAAEAAQACAP///v/8//v//P/9//7//v/8
//z//P/8//7//f/9//3//P/8//z//P/6//r/+v/6//r/+v/4//j/+//7//v/+P/2//f/
+P/4//f/9//3//f/+f/5//n/+f/5//n/+f/5//v/+f/5//r/+P/4//j/+P/3//f/9//3
//X/9f/1//T/9f/2//f/+P/3//b/9f/1//b/9v/3//j/9v/2//f/9//3//f/+P/4//n/
+f/4//j/+P/3//f/+P/4//j/+P/4//j/+P/4//b/9v/2//b/9P/0//T/9P/2//b/9v/2
//X/9P/z//L/8//0//X/9v/2//b/9v/2//T/9P/0//T/9P/0//T/9P/0//T/9P/0//b/
9v/2//b/9P/0//T/9P/2//b/9v/2//X/9P/z//L/9P/0//T/9P/0//T/9P/0//f/+P/5
//r/+v/6//r/+v/9//7//v/+//3//P/7//r//f///wEAAgAAAAAAAAD///z/+f/3//X/
9//3//T/8//x//L/8v/x//H/8P/w//H/9f/2//n/+//5//n/+f/5//n/+P/3//X/8//z
//P/8//x//H/8f/x//L/9f/0//X/9P/y//H/8v/z//T/9f/2//X/9f/0//L/8v/y//L/
8v/w//D/8P/w//f/9f/x//X/9//3//7/DAAdADUAUwBpAGUATgApAP7/4//Q/7D/h/9g
/zv/FP/v/sT+if5U/kT+VP50/qf+1/7+/ij/Sv9n/4r/rP+//8v/2v/m/+v/8v/5//z/
/v/9////AgAEAAYABwAHAAgACQANAA0ADAAOABEAEwATABEAEgASABIAFQAVABQAFAAU
ABQAFAAVABYAFgAWABYAGAAZABoAGwAaABoAGgAbAB8AIAAgACEAIQAhACAAIQAjACMA
IwAjACMAJQAmACcAJwApACkALAAsACwALAAuADEAMQAyADYANAA0ADcAOQA9AD4AQABD
AEIARQBGAEkASwBNAFAAUABUAFcAWgBcAF0AXwBjAGMAZABnAGgAagBsAG8AbwBxAG8A
bwBwAHIAcABwAHAAcAByAHEAcQBwAGwAawBqAGkAaABmAGUAYgBfAFwAWQBUAFIATwBM
AEgAQwA/AD0AOgAzAC8ALQAoACQAIQAeAB0AGwAaABgAFQAQAA4ADAAJAAYABAAFAAYA
BAADAAEAAQD///7/+//7//v/+//7//v/+//6//n/+f/7//v/+//7//n/+f/5//f/+f/5
//n/+P/2//b/9//3//f/9//3//b/9v/2//b/9v/4//j/+P/4//b/9//3//f/+f/5//n/
+v/6//r/+v/6//r/+//8//z//P/8//3//f/9//3//f/9//7//v/8//z//P/8//z/+//8
//z//f////////8AAAEA///+//3//f////////8AAP7//v/9//3//f/9//3//P/+//7/
/v/+//z/+//7//v/+P/4//j/+P/5//r/+//8//z//P/6//r/+P/3//b/8v/0//f/+v/8
//n/9//1//P/9P/1//b/9//5//n/+f/5//j/9f/0//T/9P/0//T/9P/1//X/9f/1//X/
9f/1//T/9P/0//T/9P/0//T/9P/1//P/8v/y//L/9P/0//X/9f/z//P/9P/0//X/9f/0
//T/8v/x//H/8v/2//L/8P/x//L/8//0//L/8v/y//L/8v/y//L/8v/0//T/9P/0//L/
8v/y//L/8v/y//L/8v/y//L/8v/y//D/8P/w//D/8//0//X/9v/z//L/8f/w//L/8v/y
//L/9P/0//T/9P/y//L/8v/y//L/8v/y//L/8v/y//L/8v/y//L/8v/y//T/9P/0//T/
9P/0//T/9P/1//b/+P/6//z//P/8//z/+v/6//r/+//+//7//v/+//z/+//6//f/8//x
//H/8f/v/+//8P/y//T/8//z//L/8f/x//L/8v/z//X/9f/1//f/9//1//T/8//x//H/
8f/x//H/7//v/+3/7f/t/+//7f/t/+3/7P/u//D/8P/w/+7/7v/u/+//7//u/+7/7v/w
//D/8P/w//L/7v/x//P/7//v/+//8//2//z/BwAVAC8ATwBpAHAAXwA0AP//4v/S/7H/
hv9n/0T/E//q/sP+gv5G/jT+Qv5j/pf+yv70/hr/Pf9g/4L/of+5/8z/2P/h/+r/8f/2
//b/+f/7//7/AAACAAMAAwAEAAUACQAJAAgACgANAA8ADwAPABAAEAAQABEAEQAQABAA
EAAQABAAEQAWABYAFgAWABUAFQAVABUAGAAYABgAGQAbABwAHAAdAB4AHwAfACEAHwAf
AB8AHwAgACMAJQAnACcAKQApACwALAAsACwALgAvAC8AMAA0ADIAMgA1ADcANwA4ADoA
PQBAAEMARABHAEkASwBOAE4AUgBVAFgAWgBdAF8AYwBjAGQAZwBoAGoAaQBrAGoAawBu
AG8AcQB0AHIAcgByAHIAcQBvAG4AbABrAGsAawBrAGoAaABnAGQAYgBgAF4AWgBUAFEA
TgBKAEUAQQA/ADwANwAzADEALAAoACUAIgAhAB0AHAAaABcAEgAQAA4ACwAJAAYABgAG
AAMAAQD+//3//f/8//n/+f/7//v/+//7//v/+v/5//n/+f/5//n/+f/4//f/9v/z//T/
9f/2//b/9P/0//X/9f/0//P/8v/w//H/8v/z//T/9P/0//T/9P/0//X/9f/1//X/9f/1
//b/9v/2//b/9v/4//n/+v/6//r/+v/7//v//f/9//3//f/8//z/+v/6//7//v/+//3/
+//6//r/+//8//3///8BAAEAAAD//////v/9//z//P/9//7//v////7//f/8//r/+//8
//3//v/8//v/+//7//v//P/9//7//v/+//7//v/9//z/+f/4//n/+f/5//b/+P/5//r/
+v/5//n/+f/5//f/9//3//f/9f/1//X/9f/3//X/9f/2//j/+P/4//j/9//3//f/9//3
//f/9//2//T/9P/0//T/9f/2//f/+f/4//b/9f/0//b/9v/3//f/9f/1//b/9v/3//f/
9v/2//T/8//z//T/+v/4//T/9v/2//b/9v/2//b/9v/2//b/9v/2//b/9f/0//P/8v/y
//L/8v/y//T/9P/0//T/9v/2//b/9v/0//T/9P/0//T/9P/0//T/9v/2//b/9v/0//T/
9P/0//b/9v/2//b/9P/0//T/9P/0//T/9P/0//T/9P/0//T/8v/y//L/8v/0//T/9P/0
//X/9v/4//r//P/8//z//P/8//z//P/9//7//v/+//7//P/7//r/9//2//X/9v/3//L/
8f/x//L/8v/x//H/8P/u/+//8f/y//j/+//8//3/+v/5//b/9P/z//H/8f/x//P/8//x
//H/8//z//P/9f/z//P/8//y//D/8v/y//L/8v/y//L/8//z//L/8v/y//L/8v/y//L/
8v/0//X/9f/z//X/9//5//z/CAAhADkAUwBpAGsAVgAvAAoA7//Y/7j/kf9q/0H/GP/z
/sT+hf5Q/kb+WP56/qf+1f4C/yr/Sv9n/4b/pP+5/8f/1v/m/+3/8v/5//z//P///wEA
BAAGAAgACQAJAAoACQANAA0ADAAOABEAEwATABIAEgARABAAEQARABAAEAAUABQAFAAV
ABYAFgAWABYAGQAZABkAGQAaABoAGgAbABsAHAAcAB0AHAAdAB0AHwAgACEAIgAjACMA
JQAmACcAJQAnACcAKgArACoAKQAqACwALQAvADQANAA0ADcAOQA6ADoAOwA9AD4AQQBC
AEUARQBHAEoASgBMAE8AUgBUAFcAWQBdAF0AXgBhAGIAZABkAGcAZwBpAGcAZwBoAGoA
agBqAGoAagBqAGkAaQBoAGcAZwBnAGcAZQBiAGAAXABYAFYAVABQAE4ASwBIAEQAPwA7
ADkANgAxAC0AKwAmACAAHQAaABkAFwAWABQAEQAOAA4ADgANAAcABAAEAAQABAADAAEA
AQABAAAA/f/9//v/+//7//v//P/8//z//f/8//v/+v/5//n/+f/5//f/+f/5//n/+P/6
//r/+//7//n/+f/5//j/+v/6//r/+v/5//j/9//2//f/+f/6//v/+f/5//n/+v/8//z/
/P/8//v/+//7//r/+//8//7////9//3//f/9//z//P/6//r//v/+//7//f/9//z//P/9
//v/+//8//3//f/8//v/+//7//v/+//8//z//P/7//v//f/9//3//P/6//r/+v/6//r/
+f/5//n/+P/4//j/+P/6//r/+v/6//j/+P/2//b/9//3//f/9P/0//X/9v/2//f/9//3
//f/9v/1//T/8//1//X/9f/1//X/8//z//T/9f/2//f/+P/2//X/9P/z//P/8//z//L/
8v/y//L/8v/y//L/8v/z//P/8v/y//L/9P/0//X/9f/x//H/8v/y//H/8f/w//D/8f/x
//L/9P/w//T/8P/y//L/8v/y//L/8v/y//L/8v/y//L/8v/w//D/8P/w//D/8P/w//D/
8v/y//L/8v/0//T/9P/0//L/8v/y//L/8P/w//D/8P/w//D/8P/w//L/8v/y//L/9P/0
//T/9P/y//L/8v/y//T/9P/0//T/9v/2//f/+P/6//r/+v/6//z//P/8//3//P/8//z/
/P/6//n/+P/1//X/8//z//P/8P/v/+//8P/y//H/8f/w/+7/7//x//L/9f/3//f/9//3
//f/9f/0//P/8f/x//H/8//z//H/8f/v/+//7//x//H/8f/x//D/7v/w//D/8P/w//D/
8P/x//P/8v/y//L/8v/y//L/8v/y//b/8//x//H/8//x/+//9P8CABUAJwBFAGMAaQBW
ADMADADt/9b/uv+V/3b/V/8u/wH/2v6p/mz+Sv5Q/mr+kf7D/u7+FP84/13/fP+a/7X/
x//S/+L/6f/s//H/9v/8//3///8CAAQABgAHAAcACAAHAAsACwAKAAgACwANAA0ADgAQ
ABEAEgARABEAEAAQABMAFAAVABcAGQAYABcAFgAVABUAFQAVABgAGAAYABkAGwAcABwA
HQAcAB0AHQAfACAAIQAiACMAIQAjACQAJQAlACcAJwAqACwALAAsAC4AMQAxADIANgAy
ADIANQA3ADkAOgA8AD8AQABDAEQARwBJAEsATgBOAFAAUwBWAFgAVwBZAF0AXQBgAGMA
ZABmAGgAawBrAG0AbQBtAG4AcABwAHAAcABwAG4AbQBtAGwAbABrAGoAaQBnAGQAYgBe
AF0AXABbAFgAUgBPAEwASABDAD8APQA6ADMALwAtACgAIwAhAB8AHwAZABgAFgATABEA
EAAPAA0ABwAEAAQABAACAAEA/////wEAAAD9//3/+//7//v/+//7//r/+f/5//f/9//3
//f/+f/5//n/9//3//f/9//2//b/9v/3//f/9//3//f/9v/0//T/9P/0//b/9v/2//b/
9v/3//f/9//3//f/9//4//r/+v/6//r//P/9//7//v/9//z//P/7//3//f/9//3/AAAA
AP7//v/+//7//v/9//v/+v/6//v//P/9////AQAAAP7//P/7//v/+//7//z//v/+//3/
/f/9//3//f/8//z//P/8//z//P/7//v/+//6//r/+v/6//j/+P/4//j/+P/4//b/9v/3
//f/9//0//b/9//4//j/9f/1//X/9f/2//f/+P/5//j/9//2//X/9f/z//P/9P/0//T/
9P/0//T/9f/2//f/9//3//f/9v/0//T/9P/0//T/9P/0//X/9f/0//T/9P/y//L/8//z
//H/8f/y//L/9f/1//T/9P/y//H/8f/y//b/9v/2//T/9P/0//T/9P/0//T/9P/0//T/
9P/0//T/9P/0//T/9v/2//b/9v/0//T/9P/0//T/9P/0//T/8v/y//L/8v/0//T/9P/0
//L/8v/y//L/8v/y//L/8v/0//T/9P/0//T/9P/0//T/9P/0//T/9P/0//T/9P/0//T/
9P/0//T/9f/2//j/+v/8//z//P/8//z//P/8//3//v/+//7//v8AAP///v/7//j/9f/0
//P/8P/v/+//8P/w/+//7//u//D/8f/z//T/9f/3//f/9//4//n/+P/4//X/8//z//P/
8//z//H/8f/x//H/8f/z//D/7//u/+z/7v/w//D/8P/w//D/8P/x/+//7v/u/+7/7//w
//H/8v/y//b/9f/v/+//9//3//P/8P/4/wUAFQArAEsAZQBuAF0APAAPAOz/1P+3/5D/
a/9M/yP/+P7L/pL+WP4+/kL+Xf6N/r7+5v4Q/zv/Xv9+/5//u//I/9T/4f/q//P/+v/8
//v//f8AAAIABAAFAAUABgAHAAsACwAKAAwADwARABEADwAQABAAEAAPAA8ADgAOABEA
EgATABUAFgAWABYAFgAXABcAFwAXABgAGAAYABkAGwAcABwAHQAeAB8AHwAhACEAIQAh
ACEAIQAjACQAJQAlACcAJwAqAC4ALgAuADAAMQAxADIANgAyADIANQA3ADkAOgA8AD8A
QABDAEQARwBJAEsATgBOAFAAUwBWAFgAWwBdAGEAYQBgAGMAZABmAGoAbQBtAG8AcQBx
AHIAdABzAHIAcQBwAHIAcQBxAHAAcABvAG4AbQBsAGoAaQBmAGMAYABdAFgAVQBTAFEA
TgBJAEUAQwBAAD0AOQA3ADIAKgAnACQAIwAdABwAGgAXABEAEAAPAA0ACwAIAAgACAAE
AAMAAQABAAEAAAD9//3//f/9//3//f/9//z/+//7//n/+f/5//n/+f/5//n/9//5//n/
+f/4//j/+P/5//n/+f/5//n/+P/2//b/9v/2//j/+P/4//j/9//3//b/9f/2//f/+P/6
//z//P/8//z/+v/7//z//P/+//7//////////////////v/+//z//P///wAAAQABAP//
/v/+/////f/9//7///8BAAAA/////////////wAAAAAAAP////8AAAEAAgACAAEAAAD/
//7/AAD////////8//z//P/8//7//v/+//7//v/+//z//P/9//3//f/6//j/+f/6//r/
+//7//v/+//6//n/+P/3//n/+f/5//n/+//5//n/+v/4//j/+P/4//n/+f/5//n/+f/5
//n/+P/4//j/+P/4//b/9v/2//f/+f/4//j/+P/2//b/9//3//f/9//4//j/9//3//b/
9v/0//P/8//0//b/+P/4//j/+P/4//j/+P/4//j/+P/4//j/+P/4//j/+P/4//j/+v/6
//r/+v/4//j/+P/4//j/+P/4//j/+v/6//r/+v/6//r/+v/6//j/+P/4//j/9v/2//b/
9v/3//j/+f/6//r/+v/6//r/+v/6//r/+v/8//z//P/8//n/+P/3//b/+f/6//v//P/6
//r/+v/6//3///8BAAIABAAEAAQABAADAAIAAgACAAMABAAFAAYABAACAP7/+//7//v/
+//4//f/9//4//j/9//3//b/9v/1//f/+P/7///////////////9//z/+//3//f/9//3
//f/9f/1//X/9P/z//T/8f/z//X/9v/4//j/+P/4//j/9v/2//f/9//4//j/+P/4//b/
9v/2//b/9v/5//n/+f/7//v/+//8/wIADwAjAD0AXQB1AHQAWwAyAAcA7P/c/7n/jP9r
/0j/Gf/s/r/+fv5I/jz+Tv5x/qH+0v7+/ib/S/9s/47/rf/B/9D/4P/r//D/9//8//7/
AQADAAYACAAKAAsACwAMAA4AEwAUABQAEQATABQAEwATABQAFAAUABYAFwAXABgAHAAc
ABwAHQAfAB4AHQAcAB0AHQAdAB0AHgAeAB4AHwAiACQAJQAnACYAJwAnACkAKQApACkA
KQAnACkAKgArAC0ALwAvADIANAA0ADQANgA1ADUANgA6ADkAOgA+AEEAQQBCAEQARwBI
AEsATABPAFEAUwBWAFYAWABbAF4AYABfAGEAZQBlAGYAaQBqAGwAcABzAHMAdQB3AHcA
eAB6AHoAegB6AHoAegB5AHkAeAB2AHUAdABzAHIAcABvAGwAaABmAGQAYABeAFsAWABU
AE8ASwBJAEYAQQA9ADsANgAuACsAKAAnACMAIgAgAB0AGQAYABcAFQARAA4ADgAOAAwA
CwAJAAkACQAIAAUABQAFAAUABQAFAAUABAADAAMAAwADAAMAAwADAAMAAwABAP//////
//7//v/+///////9//3//f/8//7//v/+//7/AAAAAAAAAAAAAAEAAQABAAMAAwADAAQA
BQAEAAMAAgAEAAUABgAGAAgACAAJAAkABwAHAAcABwAGAAYABAAEAAkACgALAAsACwAK
AAoACwALAAsADAANAAwACgAIAAcACAAJAAoADAAKAAoACQAJAAsACwALAAoACgAKAAoA
CgAIAAcABwAHAAgACAAIAAgABwAGAAUABAAGAAYABAAEAAMAAwADAAAAAQADAAUABgAF
AAUABQAFAAUABQAFAAUABQAFAAUABQAFAAMAAwAEAAQABAAEAAQAAQABAAEAAQABAAEA
AQAAAP7//v/+//7/AAAAAAAAAQABAAAAAAAAAAAAAAABAAEA/f/9//7//v8BAAEAAAAA
AAIAAQABAAIAAgACAAIAAQAAAP///v///wAAAQACAAAAAAAAAAAAAgACAAIAAgABAAAA
///+/wAAAAAAAAAAAAAAAAAAAAACAAIAAgACAAIAAgACAAIAAAAAAAAAAAACAAIAAgAC
AAAAAAAAAAAAAAAAAAAAAAABAAIAAwAEAAIAAgACAAIAAgACAAIAAgACAAIAAgACAAIA
AgACAAIAAgACAAIAAgADAAQABQAGAAYABgAHAAgACAAIAAgACAAJAAoACwANAA4ADgAO
AA4ADgANAAwACQAHAAUABQAFAAQAAwADAAQABAADAAMAAgACAAMABQAGAAkACwALAAsA
CQAJAAcABgADAAEAAQABAAMAAwABAAEAAgADAAQABwADAAMAAwACAAAAAgACAAIAAAAA
AAAAAQACAAIAAwAEAAQABAAEAAQAAAAEAAUAAQABAAcACQAFAAgAFAAnAD0AWQBxAHsA
cABRACgACQD0/9r/sf+M/2X/OP8P/+j+q/5w/lb+Yv6A/qn+0/4A/yz/UP9t/4z/rP/H
/9f/5P/w//3/BAAJAAoADAALAA0AEAASABYAFwAXABgAGwAfAB8AHgAeACEAIwAjACIA
IgAhACAAIgAjACMAJAAoACgAKAApACwALAAsACwALAArACoAKQAsACwALAAtAC8AMAAw
ADEAMAAxADEAMwAzADMAMwAzADUANwA4ADkAOQA7ADsAPgA+AD4APgBAAEEAQQBCAEYA
RgBGAEkASwBLAEwATgBRAFIAVQBWAFkAWQBbAF4AXgBgAGMAZgBoAGsAbQBxAHEAcABz
AHQAdgB4AHsAewB9AH0AfQB+AIAAggCCAIIAggCEAIMAgwCCAH4AfQB8AHsAfAB6AHkA
dgB0AA==
         </WaveFormData>
      </LeadData>
      <LeadData>
         <LeadByteCountTotal>10000</LeadByteCountTotal>
         <LeadTimeOffset>0</LeadTimeOffset>
         <LeadSampleCountTotal>5000</LeadSampleCountTotal>
         <LeadAmplitudeUnitsPerBit>4.88</LeadAmplitudeUnitsPerBit>
         <LeadAmplitudeUnits>��V</LeadAmplitudeUnits>
         <LeadHighLimit>2147483647</LeadHighLimit>
         <LeadLowLimit>268435456</LeadLowLimit>
         <LeadID>V3</LeadID>
         <LeadOffsetFirstSample>0</LeadOffsetFirstSample>
         <FirstSampleBaseline>0</FirstSampleBaseline>
         <LeadSampleSize>2</LeadSampleSize>
         <LeadOff>FALSE</LeadOff>
         <BaselineSway>FALSE</BaselineSway>
         <ExcessiveACNoise>FALSE</ExcessiveACNoise>
         <MuscleNoise>TRUE</MuscleNoise>
         <LeadDataCRC32>2320348785</LeadDataCRC32>
         <WaveFormData>
7v/u/+z/7P/t/+7/7v/t/+r/6v/s/+z/6//r/+v/7P/u/+7/7P/s/+3/7f/t/+3/8f/z
//H/8v/5/woAGAArAEsAaQBzAGcAUAA/AD0ANQAqACQADADb/6b/df8///n+v/6c/pP+
qv7R/vr+HP86/1f/c/+O/6j/u//K/9b/3v/k/+j/6f/t//H/8v/2//j/+v/6//r//P//
/wMAAwACAAAAAgADAAQABgAIAAYABgAGAAYABQAEAAcACQAKAAsACwALAAsACwANAA0A
DgAPAA0ADQANAA0ADwAPABAAEQARABEAEwATABEAEQARABEAEwAVABYAGAAYABgAGgAa
ABoAGgAbABwAHgAeAB8AIQAfAB8AIQAiACIAJAAnACcAKwAtAC0ALgAxADMAMwAzADcA
OgA8ADwAOwA9AEAAQQBCAEMARABHAEcASABIAEoASABIAEkASgBMAEwATABMAE4ATgBO
AEwASQBIAEgARwBGAEUAQgBCAD8APAA7ADkANQAzADEALgAqACcAJQAkACEAHQAcABoA
FwAVABQAEQANAA0ADQAKAAoACAAIAAcAAwACAAIAAgD///z//P/8//z/+//5//n/+//7
//n/+//5//n/+P/4//n/+f/5//n/9//3//f/9f/2//b/9v/1//X/9f/2//b/9f/1//X/
9f/1//X/9f/1//P/8//z//L/8//0//b/9//1//X/9f/2//b/9//3//f/9//4//n/+f/4
//j/+v/6//r/+v/6//r/+P/4//j/+f/7//v/+v/4//r/+v/6//v//P/8//3//v/+//7/
/f/9//v/+//7//v/+//8//z//P/+//7//v/8//v/+//6//n/+v/5//r/+//5//n/+f/5
//v/+//7//v/+f/5//j/+P/4//j/+P/3//b/9f/1//T/9f/1//X/9f/1//X/9f/1//b/
9v/2//f/9f/1//X/9f/0//T/9P/z//P/9P/0//T/8//y/+//7v/x//L/8//0//P/8//z
//T/8v/x//H/8f/w//D/8f/x//P/8//z//P/8//z//L/8v/z//P/8f/x//D/8//0//P/
8v/x//D/8P/w//D/8P/y//L/8v/y//D/8P/w//D/8v/y//L/8v/v/+7/7f/s/+7/7v/u
/+7/7v/u/+7/7v/v//D/8f/y//D/8P/w//D/7v/u/+7/7v/u/+7/7v/u/+7/7v/u/+7/
7v/u/+7/7v/u/+7/7v/u/+3/7P/r/+r/6//s/+3/7v/s/+z/7P/s/+z/7P/s/+z/7v/u
/+7/7v/u/+7/7v/u//D/8P/w//D/8v/0//T/9P/0//T/9P/0//b/9//4//j/9v/3//f/
9//7//j/9v/1//X/9P/z//D/7//t/+//7//s/+v/6v/q/+z/7f/u//L/9P/0//P/8//z
//H/8P/u/+//7//v/+//6//p/+n/6f/p/+n/6f/p/+j/6P/m/+b/5f/m/+b/5f/l/+b/
6f/q/+f/5//n/+j/5v/m/+T/5P/j/+X/5//n/+P/4//l/+r/7f/4/wYAFQAvAFMAawBt
AFoAPwAtACcAIAAYAAgA3/+q/3n/Rf8B/8H+mP6H/pL+uf7g/gT/KP9H/1//ev+W/6v/
uP/G/9T/3P/e/9//5f/p/+r/7v/w//D/8P/w//L/9f/5//n/+P/2//j/+f/6//z//v/8
//z//f/+//7//v/8//3//f/9/wEAAQABAAEAAgADAAUABwAFAAUABQAFAAcABwAIAAkA
CwALAA0ADQALAAsACwALAAwADQANAA4AEAAQABIAEgAWABYAFwAYABcAFgAWABcAFwAX
ABkAGgAcAB4AIQAhACMAJQAlACYAKQArACsAKwAtADAAMgAyADMANQA4ADkAOAA5ADoA
PQA/AEAAQABCAEQARABFAEYASABIAEgASABIAEgASABGAEUARABEAEMAQAA/ADwAPAA7
ADgANwA1ADQAMwAyADAAKQAlACIAIAAfABsAGgAYABEADwAOAAsACQAJAAkABgAFAAQA
BQAFAP///v/+//7//f/6//r/+v/6//n/9//3//f/9//1//f/9v/1//P/8v/z//P/8//z
//X/9f/1//P/8P/w//D/7//v/+//8P/w//H/8f/x//H/7//v/+//7//w//H/8v/y//H/
8P/w/+//8f/x//H/8v/z//X/9v/3//X/9v/3//f/+P/4//r/+v/6//r/+v/6//r/+v/6
//v///////7//P/+//7//v////7//v///wAA/v/+//3//f//////////////AAAAAAAA
///+//3/+v/8//3//f/9/////f/9//3////////////9//3//f/9//3//f/8//z//P/8
//z/+//7//v//P/8//n/+f/5//n/+//7//v/+//4//j/+P/5//v/+//7//v/+P/4//j/
9//5//r/+v/6//z//P/6//r/+P/4//j/+P/6//v//P/+//z/+//7//v//P/8//3//f/7
//v/+//7//v/+//6//r/+//7//n/+f/6//n//v/9//z/+//6//r/+v/6//r//P/8//z/
/P/6//r/+v/6//z//P/8//z/+v/6//r/+v/6//r/+v/6//v//P/9//7//P/8//z//P/8
//z//P/8//r/+v/6//r//P/8//z//P/6//r/+v/6//r/+v/6//r/+v/6//r/+v/8//z/
/P/8//7//v/+//7/AQAEAAUABgAFAAQAAwACAAIAAwAEAAQABgAHAAcABwAJAAYABAAD
AAUABAADAAAA/f/7//3//f/+//3//P/8//7///8AAAQABAAEAAMAAwAFAAMAAgAAAP//
/////////P/5//j/9//5//n/+f/5//r/+v/4//j/+f/6//r/+f/4//j/+v/6//n/+f/5
//r/+v/6//j/+P/1//f//f////3/+f/7/wIADwAeADIAUQBvAH0AewBtAF4AVQBPAEEA
NgAqAAYAy/+W/2P/Hf/b/rP+oP6n/sj+8f4Y/zr/VP9t/4v/qP+8/8n/2v/k/+r/9P/4
//v//f/+//7/AQACAAYABgAGAAgABwALAAsACgAIAAoACwAMAA0AEAAPABAAEQASABIA
EgARABEAEAAPABMAEwATABMAEwATABQAFQATABMAEwATABUAFQAWABcAGQAZABsAGwAZ
ABkAGQAZABgAGQAZABoAHAAcAB4AHgAeAB4AHwAgACIAIgAjACUAIwAjACUAJgAnACoA
LgAvADEAMwAzADQANgA3ADYANQA4ADwAPwBAAD8AQQBEAEUARABFAEYASQBLAEwATABO
AEwATABNAE4AUABQAFAAUABPAE4ATQBKAEkASABIAEcASABHAEQARABBAD4APQA7ADcA
NQAzADAAKgAnACUAJAAjAB8AHgAcABcAFQAUABEADwAPAA8ADAAKAAgACAAHAAQABAAF
AAYABgAEAAUABgAEAAMAAQABAP/////9////AQABAAAAAAD9//3//f/9//7///8AAP//
/P/8//z/+//9//3//v/+/////////////f/9//3//f/9//3//f/8//z//P/9//3//f/9
//3//v/+////////////AAABAAEA/v/+/wAAAAAAAAAAAAAAAAAAAAAAAAEAAwADAAIA
AAD+//7//v////7//v///wAAAgACAAEAAQADAAMAAwADAAIAAgABAAAAAAAAAAAA/v/+
/////////////f/9//3//f/9//3//f////////////3//f/8//z//v/+//7//f/8//v/
+//6//v/+//7//v//f/9//3//f/8//z//P/9//v/+//7//v//P/8//z/+//5//r/+v/6
//r/+v/4//j/+v/6//r/+v/6//n/+P/4//n/+f/6//v/+P/4//n/+f/5//n/+f/5//v/
+//6//r/+f/5//f/9//4//v//P/8//z//P/8//v/+v/5//j/+P/4//j/+P/5//r/+//8
//v/+v/5//j/+v/6//r/+v/8//z//P/8//r/+v/6//r/+v/6//r/+v/6//r/+v/6//r/
+v/6//r/+v/6//r/+v/6//r/+v/6//j/+P/4//j/+v/6//r/+v/8//z//P/8//3//v//
/wAAAAAAAAAAAAADAAQABQAGAAQABAAEAAQABgAIAAkACgAJAAkACQALAAYABAADAAMA
BAADAAAA///7//3//f/8//v/+v/6//z///8AAAQABgAEAAMAAwADAAIAAgABAAEAAAD/
//7/+//5//n/+f/5//v/+//7//z/+v/4//j/+f/7//z//P/8//v//P/7//n/9//3//j/
+P/6//j/+P/5/wEA///3//3/AQD//wQADwAcADAATwBrAHsAeQBnAFIATQBLAD8AMgAe
APr/x/+Y/2f/Jf/j/rX+oP6p/tD++f4a/zr/Vv9v/4//rP/A/8v/2v/k/+r/8v/4//3/
//8AAAAAAwAEAAgACAAIAAoACQANAA0ADAAOABAAEQASABIAFAASABIAEwAUABQAFAAS
ABMAEwATABcAFwAXABcAGQAZABoAGwAaABkAGAAXABsAGwAcAB0AHAAbABwAGwAdAB0A
HQAdACAAIQAhACIAIgAiACQAJAAkACQAJQAmACYAJgAnACkAKwArAC0ALgAuADAAMwAz
ADMANQA1ADYAOQA7ADsAOwA9AEAAQgBCAEUARwBKAEsASgBLAEwATwBRAFIAUgBUAFIA
UgBTAFQAUgBSAFIAUgBSAFIAUgBQAE0ATABMAEsATABLAEgASABDAEAAPwA9AD0AOwA5
ADYAMgAvAC0ALAAnACMAIgAgABsAGQAYABUAFAAVABYAFAAPAAwACwAJAAYABgAHAAgA
CQAGAAYABgAEAAMAAQABAP/////9////AQABAAAAAAABAAEAAQABAP////////3//v/+
//7//f/7//v//P/8//v/+//7//v/+//7//v/+//7//v/+//6//r/+v/7//v/+//7//v/
/P/8//3//f/9//3//v///////v/+/wAAAAD+//7//v/+/wAAAAAAAAEAAgABAP///P/9
//7///8BAAIAAgADAAQABAAEAAMAAwAFAAUABQAFAAQABAADAAIABAAEAAQAAgACAAMA
AwADAAEA/////////f/9//3//f/////////////////+//7//P/8//z/+//8//3///8A
APz/+//6//n/+//7//v/+//8//z//P/9//r/+f/4//f/9//4//n/+f/3//j/+P/4//j/
+P/2//b/+P/4//j/+P/3//f/9//4//j/9//3//f/+P/4//n/+f/3//f/9//3//j/+f/5
//r/+v/5//b/9f/6//f/9P/1//b/9//4//b/9v/2//b/+P/4//j/+P/4//j/+P/4//b/
9v/2//b/9v/2//b/9v/2//b/9v/2//T/9P/0//T/9//4//n/+v/4//b/9P/y//T/9P/0
//T/9P/0//T/9P/2//b/9v/2//T/9P/0//T/9P/0//T/9P/0//T/9P/0//X/9v/3//j/
9v/2//b/9v/3//j/+//8//7//v/+//7//P/8//3//v8AAAAAAQABAP//AQD+//z/+f/5
//j/9//2//X/8//1//f/9v/1//T/8//0//T/9P/2//j/+P/3//n/+f/3//b/9P/z//P/
8//1//P/8f/x/+//7//v/+//7f/u/+7/7P/u/+//8P/w/+3/7P/s/+7/7v/t/+3/7f/s
/+z/7P/q/+7/7f/v//H/7//t/+3/8f/0//f/AAAKAB0AOQBZAHMAdwBkAEkAPwA/ADIA
IAASAPH/uv+L/1//Gf/T/qT+kf6Y/r/+7P4M/yz/Sf9l/4D/mv+z/8T/0P/a/+L/6v/t
/+3/8P/y//f/+v/6//r/+v/8//v///////7///8CAAQABgAEAAYABAAEAAcACAAIAAgA
BwAHAAYABQAJAAkACQAJAAsACwAMAA0ACwALAAsACwANAA0ADgAPABEAEQATABMAEQAR
ABEAEQAUABUAFQAWABYAFgAYABgAGAAYABkAGgAcABwAHQAfAB4AHQAeAB4AIAAiACUA
JQAnACkAKQAqAC0ALwAvAC8AMQA0ADYANgA4ADsAPwBBAEAAQQBCAEUARABEAEMARABF
AEYASABKAEoASgBKAEoASQBIAEcARABFAEQARABDAEIAQQA+AD4APQA6ADkANwAzADEA
LwAsACoAJwAlACQAHwAbABoAGAAUABMAEwARAA8ADwAPAAwACQAGAAUAAwD///7//v/+
//v/+P/4//j/+P/3//X/9f/3//f/9f/3//f/9//2//b/9f/1//X/9f/y//H/8P/t/+//
8P/x//H/7//v//D/8P/u/+3/7P/r/+z/7f/u/+//7//v/+//7v/w//D/8f/x/+//7//v
//D/7v/v/+//7//w//L/9P/1//T/9P/2//b/9P/0//T/9P/2//b/9v/3//v/+//6//j/
9v/2//b/9//6//r/+//8//z//P/7//v/+v/5//j/9//6//z//f/+//3//P/7//j/+f/7
//z//f/7//n/+f/5//v/+//7//v/+//7//v/+//3//f/9v/2//b/9v/2//X/9//3//j/
+P/1//X/9f/1//X/9f/1//X/8v/y//L/8//1//X/9f/1//b/9v/2//X/9f/2//b/9v/4
//j/9v/2//T/9P/0//T/9//3//f/+P/2//X/9f/1//b/9v/3//f/9//3//f/9//1//X/
9P/0//X/9f/z//P/+P/5//T/9P/0//T/9P/1//b/9//4//b/9v/2//b/9v/2//b/9v/0
//T/9P/0//b/9v/2//b/+P/4//j/+P/4//j/+P/4//b/9v/2//b/9//4//n/+v/5//j/
9//2//n/+v/7//z/+f/4//f/9v/2//b/9v/2//j/+P/4//j/+P/4//j/+P/5//r/+//8
//7//v8AAAAAAQACAAMABAACAAIAAwAEAAYABgAHAAcABQAHAAQAAgACAAMAAwADAP7/
/f/7//3//f/8//v/+v/4//r/+//8/wMABgAHAAcABAADAAAA/v/8//v/+//7//z/+//6
//v//f/9//3//f/7//z//P/6//z//f/+//7//f/8//z//v/+//3//f/9//z//P/8//r/
/v///wEA///9////AQABAAIADQAgADYAUQBvAIMAfwBvAGAAVwBVAE0AQAAsAAQA0f+g
/2v/Jf/h/rX+pP6r/tL+/f4g/0D/XP9z/43/rP/A/8//3v/q//D/9v/+/wMAAQAFAAYA
CgAMABAAEAAQABIAEgAVABQAEgAUABYAFwAYABcAGAAVABQAFQAWABYAFgAXABkAGgAb
ABsAGwAbABsAGwAbABwAHQAdAB0AHQAdAB0AHQAeAB8AHwAfACEAIQAiACMAJAAlACQA
JQAlACYAJgAmACgAKAAqACoAKwAsAC4ALgAvADEAMwAzADUANgA1ADYAOAA3ADkAOwA7
ADwAPwBBAEEAQQBDAEYASABIAEkASwBOAE8AUgBTAFQAVwBVAFYAVgBYAFYAVgBXAFgA
WABYAFgAWABYAFgAWABWAFUAVABUAFMAUABPAEwATABJAEYARQBDAEEAPwA9ADoANgAz
ADEAMAAtACkAKAAmAB8AHQAcABkAGQAZABkAFgAWABQAFAATAA0ADAAMAAwADQAKAAoA
CgAKAAkABwAHAAcABwAFAAcABwAHAAYABgADAAMAAwADAAMAAwADAAEAAgACAAIAAQAD
AAMABAAEAAEAAQABAAEAAQABAAEAAQD////////+/wAAAAABAAEAAQABAAEAAgACAAMA
AwADAAIAAgACAAEAAQACAAUABgAEAAQABAAEAAIAAgACAAMABQAFAAQAAgAEAAQABAAF
AAQABAAFAAYABAAEAAMAAwAFAAUABQAFAAcACAAIAAgACAAIAAgABgAGAAcABwAHAAUA
AwADAAMAAwADAAMAAwAFAAUABQAFAAEAAQAAAAAAAgACAAIAAQD/////AAAAAAAAAQAC
AAMAAgABAAAA///+//7//v////////////////8AAAEAAQAAAAAA///+//7//v/8//z/
/P/8//z//P/9//3//f/+/wAA/////////v/+///////9//3//f/9//v/+//6//r//P/9
//z//f/6//3/+P/5//r/+//8//z//P/8//z//P/8//z//P/6//r/+v/6//r/+v/6//r/
/P/8//z//P/+//7//v/+//3//P/7//r/+v/6//r/+v/6//r/+v/6//r/+v/6//r//P/8
//z//P/6//r/+v/6//z//P/8//z//v/+/wAAAAABAAIAAwAEAAQABAAFAAYABgAGAAcA
BwAFAAcABAACAAEAAQAAAP///v/9//v//f/9//z/+//6//j/+v/7//z/AAACAAIAAQAB
AAEA///+//z/+//7//v//f/7//n/+f/5//n/+f/5//n/+v/6//j/+P/5//r/+v/5//j/
+P/6//z/+//7//v/+v/6//r/+P/6//3/+//7//v/+f/5//f//P8HABQAJgBBAGMAewB7
AG0AWABNAEsAPwAyACwAFgDl/6z/ff9H/wH/xf6o/qP+uv7n/gz/LP9K/2f/gf+c/7b/
x//U/+L/7P/w//T/+f//////AAAEAAYACAAIAAgACgAJAA0ADQAMAAoADAANAA4ADwAS
ABEAEgARABIAEgASABQAFQAVABUAFQAVABUAFQAVABUAFgAXABcAFwAXABcAGQAZABoA
GwAbABsAHQAdAB8AHwAfAB8AIAAhACEAIgAgACAAIgAiACQAJAAlACYAJwAoACoALQAs
ACsALAAsAC4AMAAzADMAMwA1ADUANgA7AD0APQA9AD0AQABCAEIAQwBFAEgASQBMAE0A
TgBRAFEAUgBSAFQAVABUAFUAVgBWAFYAVgBWAFQAVABUAFIAUQBQAFAATwBMAEsASABI
AEgARgBGAEUAQgA/ADwAOAA0ADEALwAuACsAJwAmACQAIQAfAB4AGwAXABcAFwAUABMA
EgATABMADgAMAAsACgAJAAYABgAGAAgABwAFAAUAAwADAAEAAwADAAMAAgACAP//////
/////////////f/9//7///////////8AAAAA/f/9//3//f/7//v/+//7//3//f/9//z/
/P/8//3//f/9//3//f/+/wAAAQABAAEAAQACAAMAAwAAAAAAAgACAAAAAAAAAAAAAgAC
AAIAAwADAAMAAgAAAAAAAAAAAAEABAAEAAUABgAFAAQAAgABAAEAAQABAAEAAQACAAIA
AgACAAIAAgAAAAAAAQABAAEAAQD///////8BAAEAAQABAAAA///+//3//f/9//z//P/8
//z//P/7//v/+//8//z/+//7//v/+//9//3//f/9//r/+v/6//v/+v/5//j/9//2//b/
9v/1//b/+P/5//r/+v/6//j/+P/2//b/9v/2//f/9//3//j/9v/1//X/9f/y//L/8//z
//P/8//z//P/9f/1//T/9P/z//P/8f/x//b/9//2//T/9P/0//T/9P/0//T/9P/0//T/
9P/0//T/9P/0//T/9v/2//b/9v/0//T/9P/0//T/9P/0//T/8v/y//L/8v/0//T/9P/0
//L/8v/y//L/8v/y//L/8v/0//T/9P/0//T/9P/0//T/9v/2//b/9v/0//T/9P/0//b/
9v/2//b/+P/4//r/+v/8//z//P/8//z//P/9//7//v/+//////8BAAMAAAD+//v/+//6
//n/9P/z//H/8//z//L/8f/w//L/9P/1//b/+P/6//r/+f/7//v/+f/4//b/9f/1//X/
9f/z//H/8f/x//H/8f/x/+//8P/w/+7/7v/v//D/8P/v/+7/7v/w/+7/7f/t/+3/8P/w
//D/7v/w//X/9f/v//H/9//3//H/7v/z//7/DAAdADcAVwBtAHMAZgBRAEMAOwAwACIA
FgD9/87/mf9l/yf/5/6y/pX+lP6z/t7+/v4k/0X/X/96/5j/s//A/8r/1v/g/+r/8f/x
//H/8v/2//j/+v/6//r//P/9/wEAAQAAAAIABAAFAAYABAAGAAQABAADAAQABAAEAAYA
BwAHAAcACQAJAAkACQAJAAkACgALAA0ADQANAA0ADQANAA4ADwARABEAEwATABMAEwAT
ABMAFAAVABUAFgAWABYAGAAYABoAGgAbABwAHAAcAB0AHwAeAB0AHgAeACAAIgAlACUA
JQAnACcAKAAtAC8ALwAvADEANAA2ADYANwA5ADwAPQBAAEEAQgBFAEUARgBGAEgASgBK
AEsATABLAEoASQBIAEoASgBKAEgASQBIAEgARwBGAEUAQgBCAD0AOgA5ADcANwA1ADMA
MAAuACsAKQAoACUAIQAgAB4AGQAXABYAEwAPAA8ADwAMAAgABgAGAAUAAQAAAAAAAAD/
//z//P/8//z/+//5//n/+f/5//f/+f/5//n/+P/4//X/9f/1//X/9f/1//X/8//z//T/
9f/1//P/8//0//T/8//z//P/8//x//H/8f/x//P/8//z//L/8f/w//D/7//x//H/8f/y
//L/8//z//P/8f/y//P/8//0//T/9v/2//j/+P/4//j/9v/2//b/9//6//v/+//6//n/
+P/3//f/+P/4//n/+v/8//z/+//7//n/+f/5//n/+f/6//r/+v/8//z//P/6//n/+f/4
//f/+P/3//j/+f/4//f/9v/1//f/9//3//f/9f/1//T/9P/0//T/9P/z//L/8f/x//D/
8P/x//L/8//y//H/8P/v//D/8P/w//H/7//v/+//7//w//D/8P/v/+3/7v/u/+7/8P/w
/+7/7v/s/+z/7P/s/+v/6//r/+z/7v/t/+3/7f/q/+r/6//r/+3/7f/t/+3/6//r/+r/
6v/r/+v/6f/p/+z/7f/u/+z/7P/s/+z/7P/s/+z/7P/s/+z/7P/s/+z/7P/s/+z/7v/u
/+7/7v/u/+7/7v/u/+3/7P/r/+r/7P/s/+z/7P/u/+7/7v/u/+z/7P/s/+z/6v/q/+r/
6v/r/+z/7f/u/+7/7v/u/+7/7v/u/+7/7v/u/+7/7v/u/+3/7P/r/+r/7f/u/+//8P/w
//D/8P/w//L/9P/0//T/9v/2//b/9v/0//X/9v/2//f/+f/6//v//P/4//X/8//z//L/
8f/u/+//7f/v/+//7v/t/+z/7P/t/+3/7f/w//P/9P/0//X/8//x//D/7v/t/+3/7f/t
/+v/6f/p/+n/6P/n/+b/5f/o/+r/6v/s/+z/7P/r/+n/6P/o/+r/6v/p/+n/6f/q/+j/
6P/m/+b/6f/r/+v/6//t/+//7f/u//H//P8KAB0ANwBZAGkAZQBUAEEAOQA5ACoAGAAK
AOn/tP+B/03/Cf/H/p7+jf6W/r3+6P4K/yr/Sf9j/37/mP+t/7z/yv/U/9r/4P/l/+f/
6//s//D/8v/0//T/9P/2//j//f/+//7//P/8//v/+v/8//7//P/8//7/AAABAAIAAgAD
AAMAAwAEAAMAAgABAAMAAwAEAAUABQAFAAUABQAIAAkACwANAAsACwANAA0ADQANAA0A
DQALAAsACgAKAA0ADgARABIAEgASABMAFAASABIAEwAVABYAFwAaABwAGgAcAB8AHwAf
ACEAIQAiACcAKQApACkAKwAuADAAMAAvADEANAA1ADQANQA2ADkAOwA8ADwAPgBAAEAA
QQBCAEIAQgBCAEIAQgBCAEIAQAA/AD4APgA9AD4APQA6ADoANQAyADEALwAvAC0AKwAo
ACYAIwAhACAAGwAXABYAFAANAAsACgAHAAUABQAFAAIAAAD+//7//f/7//r/+v/6//f/
9P/0//T/9P/z//H/8f/z//P/8f/z//H/8f/w//D/7//v/+//7//x//H/8f/v/+z/7P/s
/+v/6//r/+z/7P/r/+v/6//r/+v/6//r/+v/6//r/+v/6v/s/+z/7f/t/+3/7f/t/+7/
7v/v/+//7//v//D/8f/x//L/8v/0//T/8v/y//L/8v/y//L/8v/z//f/9//2//T/9f/2
//f/+f/4//j/+f/6//n/+P/2//X/+P/5//r/+//6//r/+f/4//r/+v/6//j/+P/5//n/
+f/3//X/9f/1//f/9//3//f/9v/1//T/8//y//P/8//0//L/8v/y//H/8f/x//L/8v/z
//P/8//z//P/8//z//P/9P/0//T/9f/1//X/9f/1//L/8v/y//H/7//w//D/8P/y//L/
8P/w/+7/7v/u/+7/7//v/+//8P/y//H/8f/x//L/8v/z//P/8v/x//D/7//w//H/8f/y
//X/9f/z//P/9P/z//T/8v/y//L/8v/0//T/9P/0//L/8v/y//L/9P/0//T/9P/z//L/
8f/w//L/8v/y//L/8v/y//L/8v/y//L/8v/y//T/9P/0//T/9P/0//T/9P/0//T/9P/0
//T/9P/0//T/9P/0//T/9P/2//b/9v/2//T/9P/0//T/9P/0//T/9P/2//b/9v/2//b/
9v/2//b/9v/2//b/9v/5//r/+//8//z//P/+//7//v/+//7//v///wAAAgAEAAQABAAF
AAUAAwAFAAIAAAAAAAEAAQABAPz/+//5//v/+//6//n/+P/4//r/+//8/wIABAAEAAMA
AwADAAEAAAD9//v/+v/5//v/+f/3//f/+P/5//r/+//5//r/+v/4//b/9//4//j/9//2
//b/+P/6//n/+f/5//z//P/8//r/9v/7//v/9//5///////7//z/BQASACQAPwBdAHcA
fwBzAGAAVQBTAEsAPgAyABQA3f+q/3v/Of/v/r/+pv6l/sD+6f4O/zD/Tv9l/3//nP+0
/8X/0v/e/+r/8v/2//n/+f/7//z/AAACAAYABgAGAAgACQANAA0ADAAOABAAEQASABEA
EgAPAA4AEQASABIAEgAUABUAFQAVABkAGQAZABkAFgAVABUAFQAXABcAFwAXABcAFwAY
ABkAGQAZABsAGwAZABkAGQAZABwAHQAdAB4AIAAgACIAIgAiACIAIwAkACQAJAAlACcA
KQApACsALAAqACwALwAvADEAMwAzADQANQA3ADcANwA7AD4AQABAAEEAQwBGAEcARgBH
AEgASwBNAE4ATgBQAFAAUABRAFIAVABUAFQAVABUAFQAVABSAE8ATgBOAE0ATgBNAEoA
SgBJAA==
         </WaveFormData>
      </LeadData>
      <LeadData>
         <LeadByteCountTotal>10000</LeadByteCountTotal>
         <LeadTimeOffset>0</LeadTimeOffset>
         <LeadSampleCountTotal>5000</LeadSampleCountTotal>
         <LeadAmplitudeUnitsPerBit>4.88</LeadAmplitudeUnitsPerBit>
         <LeadAmplitudeUnits>��V</LeadAmplitudeUnits>
         <LeadHighLimit>2147483647</LeadHighLimit>
         <LeadLowLimit>268435456</LeadLowLimit>
         <LeadID>V4</LeadID>
         <LeadOffsetFirstSample>0</LeadOffsetFirstSample>
         <FirstSampleBaseline>0</FirstSampleBaseline>
         <LeadSampleSize>2</LeadSampleSize>
         <LeadOff>FALSE</LeadOff>
         <BaselineSway>FALSE</BaselineSway>
         <ExcessiveACNoise>FALSE</ExcessiveACNoise>
         <MuscleNoise>TRUE</MuscleNoise>
         <LeadDataCRC32>342080026</LeadDataCRC32>
         <WaveFormData>
8//z//L/8v/1//X/9f/1//P/8v/y//H/8P/w//H/8f/z//L/8v/y//L/8v/y//L/9P/3
//f/9f/2////BgALAB0ANQBKAFkAaQCAAJ0AwADrABYBIgEOAesAyACbAGQAJwDo/67/
kv+V/6D/pP+l/6n/rv+1/8L/0P/W/9z/5P/o/+r/6P/r/+n/6f/r/+z/7//v/+7/7v/u
//H/8f/w/+7/7v/v/+//8f/x//H/8f/x//H/8f/x//P/9P/0//T/8//z//P/8//z//P/
8//z//P/8//x//P/8//z//P/9P/2//b/9v/2//T/9P/0//T/9P/0//T/9P/1//X/9f/1
//X/9f/2//b/9v/2//b/9v/2//b/9//3//X/9v/3//f/+f/6//r/+//8//z//P/8//7/
//////////8AAAAAAAD+////AAACAAUABQAFAAUAAwADAAQABQAHAAcACAAIAAsACwAL
AA0ACgAJAAgABgAGAAcABwAHAAcABwAHAAcABQAFAAUABQAFAAUAAwACAAEAAQABAAEA
AQABAAEAAAD+//7//v/8//7//v//////+//7//v/+//7//r/+f/5//r/+v/4//j/+v/6
//r/+v/5//n/+f/5//n/+P/4//j/+P/4//j/9//2//b/9v/1//f/+P/4//j/9v/2//T/
9P/3//f/9v/1//T/9P/z//D/8f/z//T/9f/1//b/9v/2//T/9P/0//T/9v/2//f/9//1
//b/9v/2//b/9v/2//b/9P/1//X/9f/3//f/9//3//n/9//3//n/+v/6//r/+//7//v/
+//7//n/+f/5//r//P/8//z//P/8//3//f/9//r/+v/6//n/+//7//v/+//8//z//P/8
//r/+v/7//v/+//7//n/+f/5//n/+f/5//n/+f/5//n/+P/4//j/+P/5//n/+P/4//n/
+f/6//r/+P/3//f/+P/2//b/9v/2//f/9//4//j/9P/0//T/9P/3//f/9v/2//f/9//3
//f/9//2//b/9f/z//P/9P/0//b/9v/2//f/9//3//b/9v/2//b/9v/2//T/+P/4//f/
9v/1//T/9P/0//T/9P/1//b/9//4//f/9v/1//T/9v/2//b/9v/1//T/8//y//T/9P/0
//T/8v/y//L/8v/z//T/9f/2//b/9v/2//b/9P/0//T/9P/0//T/9P/0//T/9P/0//T/
9v/2//b/9v/0//T/9P/0//L/8v/y//L/9P/0//T/9P/0//T/9P/0//T/9P/0//T/8v/y
//L/8v/z//T/9f/2//j/+P/4//j/+P/5//n/+f/6//r/+v/6//z//P/8/////f/9//3/
/f///////v/+///////9//v/+f/5//n/+f/1//X/9f/1//b/9//5//z//P/8//v/+//6
//n/+f/4//n/+P/3//b/9P/y//H/8f/x//H/8f/v/+//7//u/+7/7//v/+//7//w//D/
8f/x//D/8P/x//H/8f/w//D/8P/y//L/8v/0//L/7//x//X/9v/5//7/AwAPACcAQgBV
AGEAbAB9AJoAwwDuAAQB/ADfALwAkwBiAC0A9P+6/5b/kf+c/6L/pf+p/6z/sf+8/8j/
0P/a/+L/6P/o/+b/6//r/+v/7f/u/+3/7f/s/+z/7v/x//H/8P/w//D/8f/x//H/8f/x
//H/7//v/+//7//t/+7/7v/u//D/8f/y//P/9f/1//X/9f/z//P/8f/z//X/9f/1//b/
9v/2//b/9v/0//T/9P/0//T/9P/0//T/9f/1//X/9f/2//f/+f/6//n/+P/3//b/9v/2
//f/9//5//r/+//7//v//P/8//3//v/+//7//v8AAAEAAQABAAEAAgACAAIAAgADAAQA
BgAHAAcABwAHAAkACQAKAAsADQANAA4ADgAPAA8ADwARAA8ADwAPAA4ADQANAAwACwAL
AAsACwALAAwADQAOAA8ADAALAAgABgAHAAcABwAHAAQAAwACAAAAAgACAAIAAAACAAIA
AwADAP//////////AQAAAP////8AAAAA/v/+/wAAAAAAAAAAAAD///7//f/9//z//P/8
//7//v/+//3/+v/6//r/+f/5//r/+v/6//z//P/6//r/+//7//r/+f/6//z//f/8//v/
+//6//n/+f/6//r/+v/7//z//f/+//z//P/9//3/+//8//z//P/8//z//P/8//7/////
////AQABAAEAAQADAAEAAQADAAQABAAEAAUAAwADAAMAAwAFAAUABQAGAAYABgAGAAYA
BQAFAAQAAwAEAAQABAADAAMAAwADAAMAAwAEAAUABgAFAAQABAADAAUABQADAAMABQAF
AAUABQAFAAUABQAFAAMAAgABAAAAAwADAAIAAgABAAEAAgACAAIAAQABAAIAAAAAAAAA
AAABAAEAAgACAAIAAgACAAIAAwADAAIAAgABAAEAAQABAAMAAgACAAEAAQABAAIAAgAA
AAAAAAABAAEAAQAAAAAAAgACAAIAAgACAAAABAADAAIAAQAAAAIAAgACAAIABAAEAAQA
BAACAAIAAgACAAQABAAEAAQAAgACAAIAAgACAAIAAgACAAQABAAEAAQABAAEAAQABAAE
AAQABAAEAAQABAAEAAQABAAEAAQABAAEAAQABAAEAAIAAgACAAIABAAEAAQABAAGAAYA
BgAGAAYABgAGAAYACQALAAwADQANAAwACwAKAAwADAAMAA8ADwAPAA8ADwAPAA8ADgAO
ABEAEQAPAA0ACgAJAAgABwAGAAcACAAJAAwADQAPABIAEAAQAA8ADwAQAA8ADwAOAAwA
CgAIAAYABgAEAAMAAwAFAAUABQADAAMAAwACAAIAAQABAAEAAQABAAIABAAFAAQABAAF
AAUAAwACAAIAAgAAAAQACAAKAAgABQAHAAsADgATABwALQBDAFkAbACBAJkAtgDZAAAB
LQFMAUYBJAH7ANAAlwBUABMA1P+q/6T/rf+y/7j/v/+//8b/0f/c/+b/8v/2//j/AAAC
AAAA///9//3///8AAAMAAwACAAIAAgAFAAUABAAEAAQABQAFAAcABwAHAAcABQAFAAUA
BQADAAQABAAEAAcABwAHAAcABQAFAAUABQAFAAUAAwAFAAcABwAHAAgABgAGAAYABgAG
AAYABgAGAAQABAAEAAQABwAHAAcABwAFAAUABgAGAAYABgAGAAYABAAEAAUABQAGAAgA
CgALAAsADAAMAA0ADQAMAAsACgAOAA8ADwAPAA8AEAAQABAADgAPABAAEgATABMAEwAT
ABMAEwAUABUAEwATABQAFAATABMAEwAVABMAEwATABIAEgATABMAEwARABEAEQARABAA
DwAOAA0ADQANAAsACgALAAsACwALAAcABwAHAAYACAAIAAgABgAEAAQABQAFAAQABQAG
AAcACAAIAAgACQAIAAgABgAGAAQABAAEAAQABwAHAAcABwAFAAQABAAEAAUABgAHAAcA
BAAEAAQAAwABAAIAAgACAAQABAACAAIAAwADAAIAAQABAAIAAgAAAP7///////////8A
AAAAAAAAAAAAAAAAAAAAAAABAAEA//8AAAAAAAACAAIAAgACAAQABQAFAAUABQAFAAUA
BQADAAEAAQADAAIAAgACAAMAAwADAAMAAwAEAAUABgAIAAUABAADAAIABAAFAAUABQAC
AAIAAgABAAMAAwADAAMAAAAAAAAAAAACAAIAAwADAAEAAQD/////AQABAAEAAQD/////
/////wAAAAAAAAAAAQABAAAAAAD/////AAAAAAAA/////wAA/v/+//7//v//////AAAA
APz//P/8//z//f/9//z//P/7//v/+//7//3//P/8//v/+f/5//r/+v/8//z//P/9//v/
+//6//r/+v/6//r/+v/6//z//v/8//z//P/8//r/+v/6//r/+v/6//r/+v/4//j/+P/4
//j/+P/4//j/+P/4//j/+P/6//r/+v/6//j/+P/4//j/+P/4//j/+P/4//j/+P/4//r/
+v/6//r/+P/4//j/+P/4//j/+P/4//b/9v/2//b/+P/4//j/+P/4//j/+P/4//r/+v/6
//r//P/8//z//P/9//3//f/+//z//P/8//z//f/+/wIAAwABAAEAAQABAAEAAAAAAAEA
AQD///3/+//5//n/+f/3//f/9//3//j/+//9/wAAAAAAAP/////+//3//f/8//v/+f/3
//X/9P/z//P/9P/1//X/9f/z//X/9P/y//H/8f/y//P/9P/0//L/8//z//L/8P/x//H/
8f/w//D/8P/w//j/9v/w//T/9f/1//f//v8BAAgAFwArAEMAWABpAHcAkgC3AN4ACQEi
ARoBAAHhALgAgwBGAAcAxv+a/5b/o/+m/6j/p/+n/7D/v//K/9L/3P/i/+T/6P/s/+7/
7f/r/+v/7f/u/+//7//u/+7/7P/v/+//7v/v//D/8v/z//H/8f/x//H/8//z//P/8//x
//L/8v/y//P/8//z//P/8//z//P/8//x//H/7//x//L/8//0//b/9f/0//P/8v/0//T/
9P/0//b/9v/2//b/9f/1//X/9f/z//P/9P/0//b/9v/2//b/9v/2//f/9//5//r/+//7
//n/+v/6//v//P/8//z//P/+/////////wEAAgACAAIAAgADAAQABgAHAAcABwAHAAUA
BQAGAAcABwAHAAgACAAJAAkACQALAAcABwAHAAYABgAHAAcABwAHAAcABwAHAAcABwAH
AAcABQAFAAMAAgD///////////3//f/9//z//f/+/////v/9//z//P/7//n/+f/5//n/
+v/6//r/+//6//r/+P/4//j/+P/4//j/+f/5//n/+f/7//r/+v/6//j/+P/4//f/+P/4
//j/9//1//b/9v/2//b/9v/0//T/9f/1//T/8//1//b/9v/0//L/8//z//P/8f/y//L/
8v/y//L/8v/y//T/9P/1//X/9f/2//b/9v/0//T/9P/0//b/9//3//f/9v/1//T/8//2
//X/9v/5//r/+v/6//v/+//7//v/+//7//v/+//8//v/+v/5//j/+v/7//v/+//6//r/
+v/5//n/+f/5//n/+P/4//j/+P/4//j/+f/5//n/+f/3//f/9//3//f/9//5//n/+f/5
//X/9P/z//L/9P/1//X/9v/3//f/+P/4//f/9f/0//T/9P/0//T/9P/1//X/9v/2//T/
9P/0//T/9f/1//T/9P/z//P/8//z//P/8v/y//H/8//z//T/9P/y//L/8v/z//X/9f/0
//T/8v/y//L/8v/2//L/8P/y//L/8v/y//L/8v/y//L/8v/y//L/8v/y//L/8v/y//D/
8P/w//D/8P/w//D/8P/w//D/8P/w//L/8v/y//L/9P/0//T/9P/z//L/8f/w//L/8v/y
//L/8v/y//L/8v/y//L/8v/y//D/8P/w//D/8v/y//L/8v/x//D/7//u//H/8v/z//T/
8v/y//L/8v/z//T/9v/3//f/+P/4//j/9v/2//b/9v/7//v/+//7//v/+//7//r/+P/5
//n/9//3//X/9f/1//f/9f/1//X/9P/0//T/9f/4//j/+P/3//f/9v/1//X/9v/1//T/
8//y//L/8P/v/+3/7f/t/+3/6//t/+3/7P/u/+//7//v/+7/7P/r/+v/7f/s/+z/7f/r
/+v/6v/q/+z/7P/u//D/7v/s/+3/8f/z//T/9f/2////DQAjADoATQBZAGYAgQCiAMEA
5AAAAf4A3wDAAJ8AbAAxAPj/vv+U/4//nP+g/5//pf+o/63/tv/G/9L/1v/a/+D/5v/o
/+f/6f/p/+v/7P/s/+v/6f/o/+r/7f/t/+z/7P/s/+3/7f/t/+3/7f/t/+3/7f/t/+3/
7f/u/+7/7v/v/+//7//v/+//7//v/+//7//v/+3/7//v/+//7//w//D/8P/w//D/7v/u
/+7/7v/w//D/8P/w//H/8f/x//H/8f/x//L/8v/y//L/8v/y//L/8v/z//P/8f/y//P/
8//z//T/9P/1//j/+P/4//j/+P/5//n/+f/6//z//f/+//z//f/+/wAA//////////8B
AAEAAgADAAUABQAGAAYABgAFAAQABQAFAAUABQAEAAQABQAFAAUABQAFAAUABQAEAAMA
AgABAAIAAwACAAIAAQABAAEAAQD////////+//7//v/+//z/+//6//r/+f/5//n/+f/5
//f/9v/1//X/+P/4//b/9v/2//b/9v/2//n/+f/5//n/+f/4//j/+P/1//T/8//x//P/
9P/1//X/8//0//T/9P/z//L/7//u//D/8f/x//H/8f/y//L/8P/y//P/8//z//H/8v/y
//L/8v/y//L/8v/y//L/8//z//X/9v/2//b/+P/4//j/+P/2//f/9//3//v/+//7//v/
+f/3//f/+f/7//z//f////3//f/9//3//P/7//r/+v/8//7/AAACAP/////+//3//f/+
//////////////////7//v/+//7/AAAAAAEAAQD//////f/9//v/+//7//v//P/9//7/
///8//z//P/8//3//f/8//z/+f/5//r/+v/7//v//P/+//z//P/8//z//f/9//7//v/+
//7//v/+//7//f/7//r//P/9//7////9//z//P/7//3//f/+//7//v/+//7////9//3/
/P/8//z//P/8//z//v8AAPz//P/8//z//P/+//7//v/+//7//v/+//7//P/8//z//P/8
//z//P/8//z//P/8//z//v/+//7//v/+//7//v/+//z//P/8//z//v/+//7//v/8//z/
/P/8////AAABAAIAAQAAAP///v/8//z//P/8//7//v/+//7//v/+//7//v///wAAAQAC
AAIAAgADAAMAAwAEAAQABAAEAAQABAAEAAcABwAHAAcACQAJAAkACAAIAAkACQAHAAcA
BQAFAAUAAwABAAEAAQABAAIAAwAFAAkACgALAAsACgAIAAYABQACAAEAAAD/////AAD/
///////////////9///////+/wAAAQABAAEAAAD+//3//f////7//v/////////+//7/
/v8AAAIAAgACAAYABwADAAEABAANABYAIQA3AFMAaAB3AIkApgDLAPQAHQE0AS4BEgHx
AMYAjQBMAA0A0P+m/6T/sf+4/7r/vf+7/77/yf/W/+L/7P/0//b/+P/6//z/+//7//v/
/f/+/wEAAQAAAAAAAAADAAMAAgACAAIAAwADAAIAAQAAAP////////////8AAAIAAwAE
AAMAAwADAAMABQAFAAUABQADAAMAAQADAAEAAQABAAIABAAEAAQABAAGAAYABgAGAAgA
CAAIAAgACAAHAAYABQAFAAUABgAGAAcACAAJAAoACgAKAAsACwAJAAoACwALAA0ADgAO
AA8AEAAQABAAEAAQABEAEQARABMAFAAUABQAFgAXABgAGgAZABkAGQAZABkAGQAaABsA
GQAZABoAGgAbABsAGwAdAB0AHQAdABwAGgAbABsAGwAZABkAGQAZABkAGQAZABkAGAAX
ABQAEgARABEAEQARAA0ADQANAAwADQAOAA8ADgAQABAAEQARAA0ADQANAA0ADwAOAA0A
DQAOAA4ADAAMAAwADAAMAAwADQANAA0ADQANAAwADAAMAAwADAAMAAsACgAKAAoACQAL
AAwADAAMAAoACgAIAAgACQAJAAgABwAFAAYABgAEAAYABwAHAAcABQAGAAYABgAGAAYA
BgAGAAYABgAHAAcACQAKAAoACgAJAAgABwAGAAYABwAHAAcACQAJAAkACQAJAAcABwAJ
AAoACgAKAAsACQAJAAkACQAJAAkACQAKAAoACgAKAAoACgALAAsACwAKAAoACgAJAAcA
BwAHAAcABAAEAAQABAAGAAYABwAHAAcABwAFAAUABQAFAAUABQAFAAUABQAFAAYABgAG
AAYABgAFAAMAAgABAAEAAgACAAQAAwADAAQABgAGAAYABgAEAAMAAwACAAAAAAAAAAAA
AQABAAAAAAABAAEAAQABAAEAAAAAAP///////wAAAAD+//7//v/////////+//7/AAAA
AAAAAAD+/wAA/P/+//7//v/+//7//v/+//7//v/+//7//v/8//z//P/8//z//P/8//z/
/P/8//z//P/+//7//v/+//z//P/8//z//P/8//z//P/8//z//P/8//z//P/8//z//v/+
//7//v/9//z/+//6//z//P/8//z//P/8//3//f/+/wAAAQACAAIAAgACAAIABQAFAAUA
BQADAAMAAwACAAIAAwADAAEA///9//3//f////3//f/9//v//P/9////BAAEAAQAAwAB
AAAA//////7//f/8//v/+v/6//j/9//3//f/9//3//X/9//3//b/9v/3//f/9//1//T/
9P/1//b/9v/3//n/+P/3//X/9P/0//j/9v/2//b/+P/3//X/9f/8/wEABgATACcAQQBU
AGMAcwCOAK0A0gD7ACYBMgEcAfkA1AClAGgAJQDm/67/lv+d/6b/qP+p/6//sv+7/8j/
1P/a/+L/6P/q/+z/7v/x/+//7//x//L/8//z//L/8v/y//X/9f/0//L/8v/z//P/9P/1
//b/9//2//X/9P/z//X/9v/2//b/9f/1//X/9f/1//X/9f/1//X/9f/z//X/9f/1//X/
9v/0//T/9P/0//X/9v/3//j/9v/2//b/9v/3//f/9//3//f/9//4//j/+v/6//r/+v/5
//j/+P/3//f/+P/5//n/+f/6//r/+//+//7//v/+//7//////////f/+//7//v///wEA
AwAGAAcABwAHAAcABQAFAAYABwAJAAkACgAKAAkACQAJAAsACQAJAAkACAAGAAcABwAH
AAkACQAJAAkACAAHAAYABQADAAMAAQAAAAEAAQABAAEA/////////v/+//7//v/8////
AAACAAMAAAD///7//f/9//z/+//7//z//P/6//r/+v/6//r/+v/7//v/+//7//n/+P/4
//j/+P/4//j/9//4//j/+P/3//f/+P/4//j/+P/4//b/9v/1//X/9P/z//X/9v/2//T/
9P/1//X/9f/z//T/9P/0//b/9v/2//b/9v/2//f/9//1//b/9v/2//b/9v/2//b/+P/5
//n/+f/5//n/+f/5//j/9f/0//X/9//4//n/+//6//n/+P/3//n/+f/5//r//P/8//z/
/P/6//v/+//7//r/+v/6//n/+f/5//n/+f/6//r/+v/6//r/+v/7//v/+f/5//f/9//3
//f/9//3//f/9//3//f/9v/2//b/9v/5//n/+P/4//f/9//4//j/9v/1//X/9v/2//b/
9v/2//f/9//4//j/9v/2//b/9v/1//X/9P/0//f/9//3//f/9//2//b/9f/z//P/9P/0
//T/9P/0//X/9f/1//T/9P/0//T/9P/0//b/+P/4//b/9v/2//b/9P/0//T/9P/0//T/
9P/0//T/9P/0//T/9v/2//b/9v/2//b/9v/2//b/9v/2//b/9f/0//P/8v/z//T/9f/2
//T/9P/0//T/9P/0//T/9P/0//T/9P/0//T/9P/0//T/9v/2//b/9v/2//b/9v/2//b/
9v/2//b/+P/4//n/+f/7//z//P/8//r/+v/6//r///////////8BAAEAAQAAAP/////+
//v/+f/3//f/9//3//X/9f/1//f/+P/5//v//P/8//z/+//9//z/+//7//r/+f/4//f/
9P/0//L/8f/z//P/8//z/+//8f/x//D/8v/z//P/8//x//D/8P/x/+//7v/u/+//8f/x
//D/8P/y//T/9v/w//L/+P/5//P/8f/0//n//P8BAA0AIQA4AE0AXwBuAIEAngDBAOYA
CAEQAfsA2ACvAIIATQASANL/oP+R/5j/nv+h/6v/rP+t/7r/zP/U/9j/3P/k/+z/7v/t
/+v/6//t/+7/7//v/+7/7v/u//H/8f/w//L/8v/z//P/8f/x//H/8f/v/+//7//v//H/
8v/y//L/8//z//P/8//z//P/8//z//X/9f/z//X/8//z//P/9P/0//T/9P/0//T/9P/0
//T/9P/0//T/9P/1//X/9f/1//f/9//4//j/+P/4//j/+P/2//b/9//3//f/+P/5//n/
+f/6//r/+//8//z//P/8//7/////////AQACAAIAAgACAAMABAAGAAcABwAHAAcACQAJ
AAoACwAKAAkACQAIAAkACQAJAAsACQAJAAkACAAKAAsACwALAAoACQAIAAcACQAJAAkA
CQAJAAkABwAGAAUABQAFAAUAAwADAAMAAgACAAIAAgAAAP7//v///////f/9//3//f/9
//z/+//7//7//v/8//z//P/8//z//P/9//3//f/9//v/+v/6//r/+v/6//r/+f/4//j/
+P/3//f/+P/4//j/+P/4//b/9v/3//f/9v/1//X/9v/2//T/8v/z//P/8//1//b/9v/2
//b/9v/2//b/9P/0//X/9f/3//j/+P/4//r/+v/6//r/+P/5//n/+f/8//3//v////3/
+//7//3//P/8//z//f////////////3//f/9//7/AAAAAAAAAAACAAMAAwADAAEAAAD/
//3////////////+//7//v/+//7//v////////////3//f/9//3//f/9//v/+//7//v/
/P/8//z//P/7//v/+v/6//n/+f/6//r/+v/5//n/+v/8//z//P/8//n/+f/6//r/+v/6
//r/+v/7//v/+v/6//n/+f/5//n/+v/6//v/+//6//n/+f/4//r/+v/6//v/+//7//r/
+v/4//j/+P/4//r//P/8//r/+v/6//r/+v/6//r/+v/6//r/+v/6//z//P/8//z//v/+
//7//v/8//z//P/8//r/+v/6//r/+v/6//r/+v/6//r/+v/6//r/+v/6//r/+v/6//r/
+v/8//z//P/8//7//v/+//7//P/8//z//P/8//z//P/8//r/+v/6//r/+//8//3//v/+
//7//v/+////AQACAAMABAAEAAQABAACAAIAAgAFAAcABwAHAAcABwAHAAYABgAFAAUA
AwABAAEAAQABAAEA///////////+////AQAEAAYABgAFAAUAAgABAAEAAAABAAAA///+
//7//P/7//v/+f/5//n/9//6//v/+//8//v/+//7//v/+P/4//n/+f/6//r/+//7//n/
+P/4//j/+v/8//7//P/+////AQD//wAAAQAGAA0AGQAxAEgAVwBhAHIAiwCsAM0A7gAI
AQgB6QDGAJ8AbAA1AP7/xv+e/53/qv+u/6//tf+4/7v/xv/S/97/6P/q/+z/8P/0//P/
9f/1//f/+P/5//n/+P/4//j/+//7//r/9//2//b/9f/3//f/9//3//j/+f/6//v/+//8
//z//P/8//v/+v/5//v/+//7//v/+//7//n/+//9//3//f/+//7//v/+//7//P/8//z/
/P/6//r/+v/6//z//f/+/////////wAAAAD+//7//v/+/wAAAAABAAEAAQACAAMAAwAB
AAIAAgADAAYABgAGAAYABgAHAAcABwAHAAgACAAIAAgACQAKAAwADQANAA0ADQAPAA8A
EAARABMAEwAUABQAFQAVABUAFwAVABUAFQAUABQAFQAVABUAFAATABIAEQATABMAEwAT
ABMAEwARABAADwAPAA8ADwALAAsACwAKAAoACgAKAAgACgAKAAsACwAJAAkACQAJAAkA
CAAHAAcACAAIAAYABgAIAAgACAAIAAcABwAHAAcABwAGAAYABgAIAAgACAAHAAQABAAE
AAMAAwAEAAQABAAGAAYABAAEAAUABQAEAAMABQAGAAYABAACAAMAAwADAAMABAAEAAQA
BAAEAAQABAAGAAYABwAHAAkACgAKAAoACgAKAAoACgAIAAkACQAJAAwADQAOAA8ADwAN
AA0ADwAOAA4ADgAPAA8ADwAPAA8AEgATABQAFgATABIAEQAQABEAEwAUABUAFAAUABQA
EwARABEAEQARABAAEAAQABAAEAAQABEAEQARABEADwAPABEAEQARABEADwAPAA8ADwAO
AA4ADgAOABEAEQAQABAAEQARABIAEgAUABMAEwAUABIAEgASABIAEAAPAA8ADgANAA4A
DwAQAA8ADwAOAA4AEQARABEAEQARABAAEAAPAA8ADwAQABAAEAAQABAAEQATABMAEgAS
ABIAEgASABIAFAASABIAEAAQABAAEAASABIAEgASABIAEgASABIAEgASABIAEgAQABAA
EAAQABAAEAAQABAAEgASABIAEgASABIAEgASABQAFAAUABQAFAAUABQAFAAUABQAFAAU
ABQAFAAUABQAFAAUABQAFAAWABYAFgAWABQAFAAUABQAFAAUABQAFAAWABYAFgAWABYA
FgAWABYAFgAWABYAFgAXABgAGQAaABgAGAAZABkAGQAaABoAGgAdAB4AHwAgACEAIQAh
ACEAIQAhACEAIAAgACEAIQAfAB0AGwAbABsAHQAbABsAGwAbABwAHQAfACQAJAAkACMA
IQAgAB8AHwAdABsAGQAXABgAGAAWABUAGAAZABoAGwAYABkAGAAWABYAFwAXABcAGQAY
ABgAGQAZABgAGAAZABsAGwAaABoAFgAaABwAGAAaAB4AHwAbABsAHgAjACoANQBHAGEA
egCLAJsAtADVAP4AJQFIAU4BMgERAewAuQB8AEEABADQ/77/x//Q/9T/1f/X/9r/5f/y
//7/BAAKABAAFAAWABYAFQAVABUAFwAYABkAGQAYABgAGQAdAB4AHgAeAB4AHwAfAB4A
HQAcABsAHAAdAB4AHwAhACIAIgAiACMAIwAjACMAIAAfAB4AHQAeAB8AHgAhACEAIQAh
ACIAIgAiACIAIgAgACAAIAAgACAAIAAgACAAIQAhACEAIQAjACMAJAAkACQAJAAkACQA
JgAmACcAJwAlACYAJwAnACcAKAAoACkAKgAqACoAKgAsAC0ALQAtAC0ALgAuAC4ALgAv
ADAAMgAxADEAMQAxADIAMwA1ADcANwA3ADgAOAA5ADkAOQA7ADcANwA3ADYANgA3ADcA
NwA5AA==
         </WaveFormData>
      </LeadData>
      <LeadData>
         <LeadByteCountTotal>10000</LeadByteCountTotal>
         <LeadTimeOffset>0</LeadTimeOffset>
         <LeadSampleCountTotal>5000</LeadSampleCountTotal>
         <LeadAmplitudeUnitsPerBit>4.88</LeadAmplitudeUnitsPerBit>
         <LeadAmplitudeUnits>��V</LeadAmplitudeUnits>
         <LeadHighLimit>2147483647</LeadHighLimit>
         <LeadLowLimit>268435456</LeadLowLimit>
         <LeadID>V5</LeadID>
         <LeadOffsetFirstSample>0</LeadOffsetFirstSample>
         <FirstSampleBaseline>0</FirstSampleBaseline>
         <LeadSampleSize>2</LeadSampleSize>
         <LeadOff>FALSE</LeadOff>
         <BaselineSway>FALSE</BaselineSway>
         <ExcessiveACNoise>FALSE</ExcessiveACNoise>
         <MuscleNoise>TRUE</MuscleNoise>
         <LeadDataCRC32>4247139591</LeadDataCRC32>
         <WaveFormData>
/v/+//3//f/+///////9//v/+//9//3//P/7//v/+//7//v/+//7//r/+v/5//n//v8C
AAEA/f///wQABwAKABUAKQA4AEgAXwB3AJsAwwD2ACsBSAFFATkBJgEEAdYAoABhACIA
9v/q/+r/4f/W/9P/0P/Q/9f/4//n/+v/8P/0//L/8P/y//L/8v/y//P/8//z//L/8v/1
//b/9v/0//P/8//z//L/9P/0//L/8v/y//T/8v/y//P/8//z//P/8//z//P/8//v/+//
7//v/+3/7P/s/+z/7f/t/+3/7f/v/+7/7v/v/+3/7P/s/+v/6//r/+v/6//r/+v/6//r
/+z/7P/s/+z/7P/s/+z/7v/p/+n/6v/r/+n/6f/r/+v/7P/t/+7/8P/v/+//7v/u/+//
7//w//D/7f/t/+7/7v/s/+z/7P/s/+//7//v//D/7//u/+3/7P/t/+7/8P/x//P/9P/0
//P/8v/x//D/7f/t//D/8P/v/+3/7v/v/+//7f/t/+7/7v/s/+z/7f/t/+z/7P/s/+z/
7P/s/+3/7f/s/+3/7f/t/+3/7f/u/+7/7f/t/+3/7f/s/+v/6v/p/+r/6v/o/+j/6f/p
/+n/6f/p/+f/5//n/+n/6f/p/+n/6P/n/+b/5P/k/+T/5P/j/+X/5f/l/+b/5P/j/+P/
4//l/+X/5P/k/+P/4v/h/+D/4f/i/+P/5P/i/+L/4v/i/+H/4f/h/+H/4f/h/+L/4v/i
/+L/4//j/+P/4//j/+P/4f/h/+H/4f/j/+P/4//j/+P/4f/h/+T/4v/i/+P/4//m/+b/
5P/k/+T/5P/k/+P/5P/k/+T/5P/l/+X/5f/k/+L/4//j/+P/5P/k/+X/5v/k/+T/5P/k
/+L/4//k/+T/4//j/+L/4v/i/+L/4v/i/+D/4P/g/+L/3f/d/97/3v/f/9//3v/e/97/
3v/e/9//3//d/93/3v/e/93/3P/a/9r/2v/a/9n/1//X/9f/1//Z/9n/2f/Z/9r/2v/a
/9r/2P/Y/9j/1v/W/9f/2P/Y/9j/2P/Y/9n/2f/Z/9n/2f/Z/9j/2P/Y/9T/2v/a/9n/
2P/X/9b/1P/U/9T/1P/W/9b/1v/W/9b/1v/W/9b/2P/Y/9j/2P/X/9b/1f/U/9T/1P/U
/9T/0v/S/9L/0v/U/9T/1P/U/9L/0v/S/9L/0P/Q/9D/0P/Q/9D/0P/Q/87/zv/O/87/
0P/Q/9D/0P/O/87/zv/O/8z/zP/M/8z/zv/O/87/zv/O/87/zv/O/87/zv/O/87/zP/M
/8z/zP/N/87/z//Q/9D/0P/Q/9D/0v/S/9L/0v/S/9L/0v/S/9H/0//T/9L/0f/R/9H/
0f/S/9L/0v/T/9T/1P/Q/8//zv/O/87/zv/M/8z/zf/N/87/z//S/9P/0//T/9L/0v/Q
/9D/0P/Q/8//zf/M/8z/yv/J/8n/yP/G/8f/x//G/8T/xP/D/8P/xP/F/8X/w//D/8P/
xf/F/8b/xf/F/8X/xf/F/8X/xf/G/8b/x//H/8b/xP/H/8v/y//O/9H/1P/b/+//BgAa
ACkAOQBNAHEAoADVAPoAAwH7AOoAzgCkAHQAPwACAND/vv+8/7X/rv+n/6L/oP+n/7H/
t/+//8b/yv/I/8b/xv/I/8j/yP/J/8n/yf/I/8j/y//M/8z/yv/K/8v/zP/M/87/zv/M
/8z/zP/O/8z/zP/N/83/zf/N/8//z//P/8//zv/P/9D/0f/P/87/zv/O/8//z//P/8//
0P/Q/9H/0//R/9D/0P/P/8//z//P/8//0f/R/9H/0f/U/9T/1P/U/9L/0v/S/9T/0//T
/9T/1f/X/9f/2f/Z/9n/2f/Z/9r/2f/Z/9j/2P/b/9v/3P/c/93/3f/e/97/3v/e/97/
3v/f/9//3//g/+L/4v/i/+L/4v/i/+P/4//k/+b/5//n/+f/5//n/+X/4//m/+b/5f/l
/+b/5//n/+j/6f/r/+z/6f/o/+j/5//n/+j/6f/q/+b/5v/n/+f/6P/p/+n/6f/r/+v/
7P/s/+v/6//r/+v/7f/t/+3/7f/u/+7/7P/s/+//7//v/+//8P/t/+z/6//s/+3/7v/v
/+//7//v/+7/7f/s/+v/6f/r/+v/6//s/+3/7f/u/+//8f/x//D/8P/y//L/8v/y//H/
8P/v/+7/8P/w//D/8P/y//P/9P/1//P/8//0//T/8v/y//P/8//1//X/9f/1//f/9//3
//f/+f/5//n/+f/6//n/+v/+//7//v//////AAAAAP7//v8BAAIAAwADAAYABgAGAAYA
BgAFAAQAAgAEAAUABQAFAAUABAAEAAQABwAIAAkACgAJAAkACQAIAAkACQAIAAgACgAK
AAoACgAKAAoACgAMAAkACQAKAAoACwALAAoACgAKAAoACgALAA0ACwALAAwADAALAAoA
CAAJAAoACwALAAsACwALAAsADQANAA0ADQAMAAwADAAMAA4ADgAOAAwADgAPABAAEAAQ
ABAAEAARABEAEQARABEAEQAQABAAEAAQAA4AEgAQABAAEAAQABIAEgASABIAFAAUABQA
FAASABIAEgASABQAFAAUABQAFAAUABQAFAAUABQAFAAUABUAFgAXABgAGAAYABgAGAAY
ABgAGAAYABgAGAAYABgAGgAaABoAGgAaABoAGgAaABoAGgAaABoAHAAcABwAHAAeAB4A
HgAeABwAHAAcABwAIAAiACQAJgAlACQAIwAiACUAJwAnACYAJgAnACgAKQAoACgAKAAp
ACsALAApACkAJwAmACUAJAAjACQAJgAnACkAKwAvADEALwAvAC4ALgAsACwALAAsACkA
JwAmACYAJAAjACMAIgAjACUAJgAmACQAJAAjACMAIgAjACMAIQAiACMAJgAnACgAJwAn
ACcAJQAlACUAJQAkACQAKQArACoAKAAnACsALQAwADMAQABTAGUAeACOAKcAyQDxACMB
XAGHAZIBhwFzAVYBKAHuALAAbQA2AB4AGgAUAA8ACgAFAAIACgATABkAIwAjACQAKgAs
ACoAKAAmACYAJgAnACkAKQAoACgAKQAqACoAKAAoACkAKgAqACsALAArACwAKgAsACoA
KgApACkAKQApACsAKwArACsAKwArACsAKwAqACgAJwAmACkAKQApACkAKwAqACoAKwAp
ACgAKAAnACcAJwAnACcAKQApACkAKQAoACgAKAAoACgAKAAoACoAJQAlACYAJwApACkA
KwArACsAKwArACwALAArACkAKAArACsALAAsACsAKwAsACwAKgAqACoAKgAtAC0ALQAu
ACwALAAsACwALgAuAC8ALwAuAC4ALQArACsAKwArACkAKwAuAC4ALQAsACwALAArACsA
KwAsACwAKAAoACkAKQAqACoAKgAqACgAKAApACkAKgArACsAKwApACkAKgAqACoAKwAs
AC0ALwAvAC8ALwAuAC4ALAAsACsAKwArACsALwAtAC0ALQArACsAKwArAC0ALQAtACwA
KgAqACoAKQApACkAKQAqACwAKwArACsAKQApACgAKAAoACgAKAAoACYAJgAmACYAJgAm
ACYAJgAnACcAJwAnACcAJwAoACgAJgAmACcAJwAnACcAJwAnACkAKQApACkAKQApACkA
KQAnACUAJQAoACYAJgAnACcAKgAqACgAKAArACwALQAtACsAKgApACgAKwArACsAKgAo
ACkAKQApACkAKAAoACgAJgAmACYAJgAmACcAKAAoACcAJwAmACYAJgAmACYAJgAkACQA
JAAmACUAJQAmACYAJwAnACYAJgAkACQAJAAlACUAIwAjACQAIwAjACMAIgAkACQAJAAj
ACEAIQAhACEAIwAjACMAIwAjACIAIQAgACIAIgAiACAAHgAfACAAIAAgACAAIAAhACEA
IQAhACEAIQAgACAAIAAiACIAIgAgACAAIAAgAB4AHgAeAB4AHgAeAB4AHgAeAB4AHgAe
ABwAHAAcABwAHgAeAB4AHgAgACAAIAAgAB8AHgAdABwAHAAcABwAHAAaABoAGgAaABwA
HAAcABwAHAAcABwAHAAcABwAHAAcABsAGgAZABgAGQAaABsAHAAaABoAGgAaABsAHAAd
AB4AHAAcABwAHAAdAB4AHwAgACAAIAAgACEAIwAjACIAIQAhACEAIQAiACIAIgAjACQA
JgAiACEAIAAeAB4AHgAcABwAHQAdAB4AHwAiACMAIwAjACIAIgAgACAAIAAgAB0AGwAa
ABoAGAAXABcAFgAWABcAFwAWABYAFAATABMAFAAXABcAFQAVABMAFQAVABQAEwATABMA
EwASABEAEAAQABgAFQARABQAFgAVABcAGwAcAB8AKAA3AEsAYAByAIUAowDNAP0AMgFV
AWABXQFRATQBCgHWAJoAWQAiAAwACgAAAPX/7P/l/+T/7v/1//v/AQAFAAYACAAMAA4A
DAAKAAoACgALAAkACQAIAAgACQAKAAoACAAKAAsADAAMAAoACgAIAAgACgAMAAoACgAK
AAkACAAHAAcABwAHAAcABwAHAAcABwAGAAQAAwACAAUABQAFAAUABAACAAEAAQADAAIA
AgABAAEAAQABAAEAAQABAAEAAQABAAAA///+//7//v/+/wAA/f/9//7/////////AQAB
AP///////wAAAQABAAAAAAABAAEAAgACAAEAAQACAAIAAgACAAIAAgADAAMAAwAEAAIA
AgACAAIAAAAAAAEAAQABAAIAAgABAP////////3//f8AAAAA/////wAAAQABAAEAAQAC
AAIAAAAAAAEAAQD+//7//v/+//z//P/9//3//v/////////8//v/+//6//n/+f/5//n/
+//7//v/+//6//r/+P/4//n/+f/5//n/+//5//n/+f/7//v/+//7//n/+f/5//j/+P/4
//j/9//1//X/9f/2//b/9f/1//X/9f/1//T/9P/2//b/9v/2//T/9P/0//T/9P/0//T/
9P/z//P/8//z//P/8//0//T/9P/0//X/9f/0//P/8v/x//P/8//z//P/9P/z//L/8f/y
//H/8v/2//T/9P/1//X/9v/2//T/9P/1//b/9//3//f/9v/1//T/9//3//f/9v/4//n/
+f/5//j/9v/1//T/9P/0//T/9P/0//X/9v/2//X/9f/0//T/8v/y//L/8v/z//T/9f/4
//L/8f/x//D/8v/z//P/9P/0//T/9P/1//P/8f/x//L/8f/x//H/8P/w//D/8P/v/+//
7//v/+//7//v/+//7//w//D/8P/w/+7/7v/u/+z/7P/t/+7/7v/u/+7/7v/v/+//7//v
/+//7v/s/+v/6v/w/+z/6v/s/+z/7P/s/+r/6v/q/+r/6v/q/+r/6v/q/+r/6v/q/+j/
6P/o/+j/5v/m/+b/5v/m/+b/5v/m/+b/5v/m/+b/5//o/+n/6v/n/+b/5f/k/+b/5v/m
/+b/5v/m/+b/5v/m/+b/5v/m/+T/5P/k/+T/5P/k/+T/5P/i/+L/4v/i/+P/5P/l/+b/
5v/m/+b/5v/o/+j/6P/o/+j/6P/o/+j/5f/l/+b/5f/l/+X/5v/n/+X/5v/m/+b/5//o
/+j/5P/l/+T/5P/k/+T/4v/i/+P/4P/g/+D/4v/h/+H/4f/g/+L/4P/g/+D/4P/d/9v/
2v/c/9r/2f/Z/9f/1v/W/9X/0v/S/9L/0f/T/9T/1f/V/9P/0//T/9X/0//S/9H/0f/R
/9H/0f/R/9P/0P/S/9P/0f/Q/9L/1f/V/9X/1v/V/9r/5f/1/wgAGgApADkAVwB9AKgA
0wD6AAcB/QDuANgAsAB8AEcACgDU/8D/wv+5/67/p/+i/6D/pf+x/7n/u/+8/8D/wv/E
/8L/xP/E/8T/xf/E/8P/wf/A/8H/wv/C/8D/wP/B/8L/wv/A/8D/vv++/77/wP++/77/
v/+//7//v/+//7//v/+//73/vf+9/73/v/++/77/vv+9/73/vf+9/73/vP+8/73/vP+6
/7n/t/+5/7n/uf+5/7f/t/+3/7f/uP+4/7j/uP+4/7j/uP+6/7f/t/+4/7n/uf+5/7v/
u/+5/7n/uf+6/7z/vf+9/77/vf+9/77/vv+//7//wP/A/77/vv++/77/vv+9/7z/vP++
/77/vv++/77/vv+//7//vv++/73/u/+9/73/vf+7/7n/vP+8/7v/uf+6/7v/u/+5/7n/
uv+6/7n/uv+8/73/vP+8/7z/vP+8/7z/vf+9/7z/vf+9/73/u/+7/7z/vP+9/73/vf+9
/7v/u/+7/7v/vP+8/7r/uv+7/7v/u/+7/7//vf+9/73/v/+//7//v/+8/7v/uv+4/7v/
vP+9/73/vf+9/73/vv+9/7v/uv+5/7v/u/+6/7r/uv+6/7r/uv+7/7z/vf++/77/vv++
/77/v/+//7//v/+//7//wP/A/8L/wv/D/8P/w//D/8P/w//D/8P/w//D/8b/x//I/8n/
yf/H/8f/yv/L/8z/zv/P/87/zv/M/8z/y//M/83/zf/Q/9L/1P/W/9b/1f/U/9L/1P/V
/9X/1f/X/9b/1v/W/9b/1v/W/9b/2P/Z/9r/2v/X/9f/1v/W/9T/1P/U/9T/1f/W/9f/
2v/Z/9n/2v/a/9n/2f/Y/9j/1v/W/9b/1//Y/9f/2P/a/9z/3f/e/97/3v/e/97/3f/f
/9//3//f/93/3f/d/93/4P/g/+D/4P/g/+D/4P/e/9//4f/j/+T/4v/i/+L/4//l/+X/
5f/l/+P/4v/i/+L/6v/q/+T/5v/m/+b/5v/n/+j/6f/q/+r/6v/q/+r/6v/q/+r/6v/q
/+r/6v/q/+r/6v/q/+r/6//s/+3/7v/u/+7/7v/u/+7/7v/u/+7/7//w//H/8v/y//L/
8v/y//P/9P/1//b/9f/0//P/8v/y//L/8v/y//T/9P/0//T/9P/0//T/9P/3//j/+f/6
//r/+v/6//r//P/8//z//P/6//v//f/9//////8AAAEAAwAEAAQABAAFAAYABgACAAMA
AgACAAIABAACAAIAAwABAAIAAwAGAAgACQAKAAoACAAGAAYABgAEAAEA///+/wAA/v/9
//3//f/+/wAAAQAAAAAAAAD//wEAAgADAAMA////////AQABAAAA/////wEAAQABAAEA
AQAEAAYABwAHAAgACAAHAAUABwAOABMAGgArAEEAVABmAH0AnwDJAP0AMAFVAWABWQFL
AS4B/gDGAIwATQAYAAQABAD+//X/7v/l/+L/6P/x//v/AwAJAAoACgAMAAwACgAKAAoA
CgALAAwADQANAA4ADwAQABAADgAOAA8AEAAQAA4ADgAMAAwADAAOAAwADAAOAA8AEAAR
AA8ADwAPAA8ADgAPABAAEQAPAA4ADgAOAA0ADQANAA0ADwAOAA4ADwAQABAAEQARABMA
EwATABMAEQARABEAEQASABIAEgASABQAFAAUABYAFAAVABcAGQAXABcAGQAZABkAGQAZ
ABoAHQAdABwAHAAdAB0AHgAeAB0AHQAeAB4AIAAgACAAIAAjACMAIwAkACIAIgAiACIA
IAAgACEAIQAiACQAJQAlACcAJwAnACUAJQAoACgAJwAlACYAJwAnACkAKQAqACoAKAAo
ACkAKQAmACYAJgAmACQAJAAlACUAKAApACkAKQArACsALAAsACsAKwArACsAKwArACsA
KwAsACwAKgAqACsAKwArACsALQArACsAKwArACsAKwArACsAKwArACoAKAAoACgAJwAo
ACkAKgAsACoAKQApACkAKQApACgAKAAnACYAJQAkACUAJgAnACgAKAAoACgAKAAnACcA
JwAnACkAKQAqACoAKgAqACsAKwAqACkAKAAnACcAJwAnACcAKQApACkAKQApACcAJwAq
ACoAKgArACsAKgAqACgAKAApACoAKwArACwALAAsACwAKwArACsAKgAsAC0ALQAtACsA
KgAqACoAKAAoACgAKAAoACkAKgAqACkAKQAoACgAKAAoACgAKAAmACYAJgAoACYAJwAp
ACoAKAAnACUAJAAmACYAJgAnACUAIwAjACQAJgAnACgAKAAnACYAJQAjACMAIwAjACMA
IwAjACMAIwAiACIAIgAiACIAIgAiACAAIgAjACQAJAAiACIAIgAjACEAIQAhACEAIwAi
ACIAIgAgACIAIAAgACAAIAAgACAAIAAgACAAIAAgACAAIAAeAB4AHgAeABwAHAAcABwA
HgAeAB4AHgAeAB4AHgAeABwAHAAcABwAHAAcABwAHAAcABwAHAAcABoAGgAaABoAHAAc
ABwAHAAaABoAGgAaABoAGgAaABoAGwAcAB0AHgAfACAAIQAiACEAIQAiACEAIQAhACIA
IwAhACIAIgAiACEAIgAiAB4AHwAeAB4AHgAeABwAHAAdABsAHAAdACAAIQAhACEAIAAg
AB4AHgAeAB4AGwAZABgAGgAYABcAFwAUABQAFQAVABQAFAAUABMAEwAUABUAFQARABEA
EQATABUAFAATABMAEQARABEAEQARABIAEgAPABEAEgAQAA8AEQAVABYAGQAiAC8AQQBS
AGQAeQCXALsA5QAaAU8BagFrAVsBRgEkAfAAtAB1ADYADgAGAAIA9f/u/+n/5v/m//H/
+////wMABgAIAAgACgAMAAoACgAKAAsACwALAAoACgAJAAoACgAIAAYABwAIAAgACQAK
AAkACgAJAAoABwAGAAkACQAJAAkACQAJAAkACQAHAAcABwAHAAUABAAEAAQAAwADAAMA
AwADAAIAAgADAAUABAAEAAMAAQABAAEAAQABAAEAAQABAAIAAgACAAIAAgACAAIABAD/
////AAABAAEAAQADAAMAAQABAAEAAgAEAAUABQAGAAYABQAFAAQAAwADAAQABAAFAAYA
BwAIAAcABwAHAAgABgAGAAYABgAIAAgACQAJAAcACAAIAAcABwAHAAcABQADAAYABgAF
AAYACAAKAAsACQAJAAoACgAGAAYABwAHAAYABgAGAAYABgAGAAcABwAIAAkACQAJAAsA
CwAMAAwACgAJAAgABwAHAAcABwAHAAoACgAIAAgABwAHAAcABwAJAAcABwAHAAUABQAF
AAUABQAFAAUABAAEAAQABAADAAUABQAFAAYABgAFAAUABQADAAMAAgACAAAAAAAAAAAA
AAAAAAAAAAAAAAAAAAAAAAEAAQABAAEAAQABAAIAAgAAAAAAAQABAAEAAQABAAEAAwAD
AAMAAwADAAMAAwADAAIA///+/wAAAQACAAQABQAFAAQAAQAAAAEAAgADAAMABgAGAAYA
BgAFAAUABQAEAAQABQAFAAUABQAEAAQABAAGAAYABgAGAAUABQAFAAQAAwADAAIAAgAC
AAIAAgACAAIAAgACAAQAAQABAAIAAgADAAMAAgACAAAAAAAAAAEAAQD/////AAABAAEA
AQAAAAIAAgACAAEAAQABAAEAAQD//////////wAAAAAAAAAAAAAAAAAA/v/8//3//v/+
//7//v/+/////f/9//3//f/9//z//P/8//7/AAAAAP7//v/+//7//f/8//v/+v/8//z/
/P/8//z//P/8//z//v/+//7//v/+//7//v/+//7//v/+//7//f/8//v/+v/8//z//P/8
//z//P/8//z//P/8//z//P/6//r/+v/6//r/+v/6//r//P/8//z//P/8//z//P/8//z/
/P/8//z//v/+//7//v8AAAAAAAAAAP7///8BAAEAAgABAAEAAQADAAQABAAEAAIAAgAB
APz//f/8//z//P/8//r/+v/7//v//P/9/wAAAQABAAEAAAACAAAAAAAAAP7/+//5//j/
9v/0//P/8//0//T/9f/1//P/8v/x/+//8f/y//P/8//v/+//7//x//H/8P/v/+//8f/x
//H/8f/z//T/9P/v/+//+P/4//P/8f/z//b/9//6/wEAEQAkADgARwBZAHMAlQC+AO8A
HAE1ATMBIgEIAeIAtgCBAEIACADo/+L/2//S/8//yv/E/8n/1//d/9//4P/m/+z/8P/u
/+v/6v/p/+n/6f/p/+j/6P/p/+r/6v/o/+r/6//s/+z/7P/s/+r/6v/p/+r/5//m/+f/
5//n/+f/5//n/+f/5//l/+X/5f/l/+X/5P/k/+T/5f/l/+X/5f/j/+L/4v/j/+P/4v/i
/+H/4//j/+P/4//h/+H/4f/h/+L/4v/i/+L/4v/i/+L/5P/h/+H/4v/j/+H/4f/j/+P/
4//j/+P/5P/l/+X/5P/k/+P/4//k/+T/5f/l/+b/5v/m/+b/5v/m/+n/6f/p/+r/6P/o
/+j/6P/m/+b/5//n/+f/6P/o/+f/5//n/+f/5f/n/+r/6v/p/+j/6P/o/+f/5//n/+j/
6P/o/+j/6f/p/+j/6P/o/+j/5P/k/+X/5f/o/+n/6f/p/+f/5//o/+j/5f/l/+X/5f/l
/+X/5f/l/+j/6P/m/+b/6f/p/+n/6f/p/+f/5//n/+X/5f/l/+X/5f/l/+X/5P/m/+b/
5v/l/+f/5//n/+j/5v/l/+X/5f/j/+P/4v/i/+T/5P/k/+T/4v/i/+L/4v/i/+L/4v/i
/+P/4//j/+P/4f/h/+L/4v/j/+T/5v/n/+f/5//n/+f/5f/l/+X/5f/p/+n/6f/p/+j/
5f/k/+b/5v/m/+f/5//q/+r/6P/o/+f/6P/p/+n/6P/o/+j/6P/q/+v/7P/s/+v/6//q
/+n/6//q/+r/6v/o/+j/6P/o/+r/6//s/+z/6//r/+r/6v/q/+r/6v/q/+j/6P/o/+r/
6f/p/+r/6v/p/+n/6P/o/+j/6P/o/+n/5//l/+X/5v/p/+n/6f/o/+r/6v/q/+n/6f/p
/+n/6f/n/+f/5//n/+b/5v/m/+b/6P/o/+j/5v/k/+X/5v/m/+f/6P/p/+v/6f/p/+n/
6f/n/+b/5v/m/+j/6v/q/+r/6v/q/+r/6P/o/+j/6P/q/+r/6v/q/+r/6v/q/+r/7P/s
/+z/7P/r/+r/6f/o/+b/5v/m/+b/5v/m/+b/5v/o/+j/6P/o/+j/6P/o/+j/5v/m/+b/
5v/m/+b/5v/m/+j/6P/o/+j/5v/m/+b/5v/k/+T/5P/k/+P/4v/h/+D/4f/i/+P/5P/k
/+T/5P/k/+b/5v/m/+b/5v/m/+b/5v/k/+X/5P/i/+T/5f/m/+f/5//m/+X/5f/k/+T/
4P/f/+D/4P/g/+D/3P/c/93/3f/c/93/4P/h/+P/4//i/+L/3//e/93/3P/Z/9f/1v/W
/9T/0//T/9L/0P/R/9H/0P/S/9L/0f/R/9D/0f/R/8//zf/N/8//z//Q/8//z//P/83/
zf/N/83/zP/O/8//z//Q/9L/0//R/9H/0P/T/9j/3f/v/wIAEgAfADMATwB3AKIAzQDy
AAEB9QDiAMgAngBuADkA/v/M/7j/uP+x/6j/pf+g/5r/n/+p/7P/uf+6/7r/vP+8/7z/
vv++/77/v/+//7//vv++/8H/wv/C/8D/vf+9/73/vP++/77/vP+8/77/wP++/77/v/+/
/7//v/++/73/vP+7/7v/u/+7/7v/uf+4/7j/uP+6/7v/vP+9/7v/uv+6/7v/uf+4/7j/
t/+1/7X/tf+1/7b/t/+4/7n/uv+6/7r/uv+6/7r/uv+8/7r/u/+9/7//vf+9/7//v/+/
/7//v//A/8H/wf/A/8D/wf/B/8L/wv+//7//wP/A/8L/wv/C/8L/wf/B/8H/wv/D/8T/
xf/G/8j/yP/J/8n/yf/K/8r/yf/L/8v/y//J/8v/zv/O/83/zP/M/8z/y//N/83/zv/O
/87/zv/P/8//zP/M/8z/zP/K/8r/y//L/8r/y//L/8v/zf/N/87/zv/N/83/zf/N/83/
zf/N/83/zv/O/8z/zP/P/8//z//P/9H/z//P/8//z//P/8//z//Q/9H/0v/S/9H/0P/P
/83/z//P/8//0P/S/9H/0f/R/9H/0f/Q/9D/0v/S/9L/0v/S/9L/0v/S/9L/0v/S/9L/
0//T/9P/0//U/9X/1//Y/9r/2v/b/9v/2f/Z/9n/2f/Z/9n/2f/Z/9z/3f/e/9//4f/f
/9//4v/k/+T/5f/l/+T/5P/i/+L/5v/o/+r/6//r/+r/6f/o/+r/6//s/+z/7v/v/+//
7//t/+z/7P/s/+z/7P/s/+z/7v/v//D/8P/x//H/8P/w//L/8v/y//L/8P/w//D/8v/w
//H/8//0//f/9//2//b/+P/4//j/+f/6//n/+v/8//v/+//7//r/+P/4//j/9//5//n/
+f/5//n/+f/5//n//P/8//z//P/+//7//v/8//z//f/+//7//v/+//7///8BAAEAAQAB
AAEAAAAAAAAAAgACAAAA/v/+//7//v8BAAIAAwAEAAQABAAEAAQABgAGAAYABgAEAAQA
BAAEAAYABgAGAAYACAAIAAgACAAIAAgACAAIAAoACgAKAAoACgAKAAoACgAMAAwADAAM
AAwADAAMAAwADQAOAA8AEAASABIAEgASABAAEAAQABAAEgASABIAEgAUABQAFAAUABQA
FAAUABQAFgAWABYAFgAZABoAGwAcABoAGgAaABoAHAAcABwAHAAeAB8AIQAhACMAIwAk
ACUAJQAmACYAJgApACoAKgAmACUAJAAkACQAJgAkACQAJQAnACgAKQAsAC8ALwAvAC4A
LAAqACoAKgAoACUAIwAiACMAIgAiACMAJQAmACgAKQAmACYAJgAlACMAJAAlACUAJAAl
ACYAKQApACgAJwAnACgAKQAqACsAJwAqACoAJwAnACwALgArACsALQAwADUAPABFAFsA
cgCEAJkAtQDdAA0BPgFrAYIBewFvAVgBLgH6AMYAiwBOACwAKAAkABkAEgALAAgADAAX
AB8AIQAlACoALgAwAC4ALAAsACwALAAtAC0ALQAsACwAMAAyADMAMgAyADMANAA0ADEA
MAAtACwALwAyADEAMgAzADMAMwAzADUANQA1ADUAMgAxADAALwAwADAAMQAyADEAMQAx
ADEAMwAyADIAMwAzADIAMgAxADMAMwAzADMAMwAzADMAMwA0ADQANAA0ADYANgA2ADgA
NwA3ADgAOQA3ADcAOQA5ADkAOQA5ADoAPQA9ADwAPAA9AD0APgA+AD0APQA+AD4APAA8
ADwAPAA9AD0APQA+AEAAQABAAEAAQgBCAEMAQwBFAEYARgBFAEMAQwBDAEEAQwBGAEYA
RQBJAA==
         </WaveFormData>
      </LeadData>
      <LeadData>
         <LeadByteCountTotal>10000</LeadByteCountTotal>
         <LeadTimeOffset>0</LeadTimeOffset>
         <LeadSampleCountTotal>5000</LeadSampleCountTotal>
         <LeadAmplitudeUnitsPerBit>4.88</LeadAmplitudeUnitsPerBit>
         <LeadAmplitudeUnits>��V</LeadAmplitudeUnits>
         <LeadHighLimit>2147483647</LeadHighLimit>
         <LeadLowLimit>268435456</LeadLowLimit>
         <LeadID>V6</LeadID>
         <LeadOffsetFirstSample>0</LeadOffsetFirstSample>
         <FirstSampleBaseline>0</FirstSampleBaseline>
         <LeadSampleSize>2</LeadSampleSize>
         <LeadOff>FALSE</LeadOff>
         <BaselineSway>FALSE</BaselineSway>
         <ExcessiveACNoise>FALSE</ExcessiveACNoise>
         <MuscleNoise>TRUE</MuscleNoise>
         <LeadDataCRC32>1147318694</LeadDataCRC32>
         <WaveFormData>
/P/7//r/+v/7//3//f/7//j/+P/5//n/+P/4//n/+f/5//n/+f/5//n/+v/4//j//P/+
//7//P/7/wEAAwABAAYAFAAeAC0AQABXAHUAmwDJAPwAHAEoASsBJgEXAQEB3gCuAHQA
RwAxACMAEwAAAPX/6f/h/+X/7f/w//H/9v/5//f/8//0//b/9f/1//b/9v/2//T/9P/0
//f/9//0//L/8v/z//P/9f/1//T/8//x//L/8v/y//T/9P/0//X/9f/1//X/9f/3//X/
9f/2//b/9f/y//H/8//0//X/9v/2//b/9v/2//T/9P/0//P/8//z//T/9P/z//P/8//z
//P/8//z//P/8//y//L/8v/x//H/8f/x/+//7//w//D/8f/y//T/9f/0//T/9P/0//b/
9v/2//b/9v/3//f/9//1//X/9f/3//n/+f/6//r/+f/4//f/+P/5//r//P/+//7//v/+
//7//f/8//3//P/+/wAAAAD//wEAAQABAAIAAQACAAIAAwAFAAQABAAEAAIAAwAEAAYA
BAAEAAQABQAFAAYABgAFAAQABAAGAAYABQAEAAQABgAEAAMAAwADAAQABAACAAIAAgAC
AAIAAwABAAEAAQABAAIAAAACAAIA/v8AAAAA/v/+//7//v/+/wAAAAAAAAAA/v/8//z/
/P/9//7//v/+//z//v/+//z//v///////v/8//z//f/9//3//f/9//3//f/9//3//f/9
//3//f/+//z//P/7//v/+//7//v/+//9//3//f/9//7//f/9/////f/9//3//v//////
AAABAAAAAAD///7//v/+//7///8BAAEAAQABAAAA///+//3//v///wAAAQAAAAAAAAAA
AP7/////////AQAAAP////////////////3//f/+//7//P/8//3//f8AAAAA//////7/
/v///wAA/v/8//z//f/9//7//v/+//3//f/9//3/+v/6//r/+v/7//z//f/+//7//v/+
//7//P/8//z//P/6//z//f/9//7//v/+///////+//3//f/7//v/+//7//r//v/+//3/
/P/7//r/+v/6//r/+v/8//z//P/8//z//P/8//z//v/+//7//v/9//z/+//6//z//P/8
//z/+v/6//r/+v/7//z//f/+//z//P/8//z//P/8//z//P/8//z//P/8//z//P/8//z/
/P/8//z//P/6//r/+v/6//r/+v/6//r//P/8//z//P/8//z//P/8//r/+v/6//r/+v/6
//r/+v/7//z//f/+//7//v/+//7/AAAAAAAAAAAAAAAAAAAAAAAAAAAAAAIAAAAAAAAA
AAABAAIAAgADAAUABQAEAAIA/////wAAAAAAAAAAAQACAAIABQAGAAcABQAFAAMAAwAD
AAEAAQAAAP/////+//3//P/6//r/+v/4//n/+f/4//j/9//2//b/9//5//n/9//4//j/
+f/5//j/+P/5//n/9//3//f/9//5//r/+v/6//r/+P/6//z//f/9//3//f8AAAwAHAAr
ADoASQBbAHkApwDaAAIBFAEZARgBCwH3ANwAtAB+AEsAMQAlABMAAgD1/+n/4f/h/+f/
7P/x//T/9//1//H/8v/0//P/8//0//T/9P/y//L/8v/1//X/8v/w//D/8f/x//H/8f/w
/+//7//w//D/8P/w//D/8P/x//H/8f/x//H/8//x//H/8v/x//H/7//v//L/8v/y//L/
8v/y//L/8v/y//L/8v/x/+//7//w//D/7//v/+//7//x//H/8f/x/+//7v/u/+7/7f/t
/+3/7f/t/+3/7v/u/+//8P/y//P/8//y//H/8P/w//D/8P/w//L/8//z//P/8f/x//H/
8//z//P/9P/0//b/9v/2//j/9v/2//f/+P/5//r/+//8//r/+v/8//z/+v/8//z/+//7
//v/+//8//7/AAABAAMAAgAAAP///v8AAAEAAgAEAP7//v/+/////f/+//7//f/9//7/
AQACAP///v/+/wAAAAD////////+//7//P/8//z//P/8//3/+//7//v/+//8//r//P/8
//z//v/+//z/+//6//n/+P/4//j/+P/4//n/+P/5//r/+v/6//n/+P/6//z//P/6//n/
+f/4//b/9v/2//f/9//5//n/+f/5//f/9//3//f/9f/1//X/9v/4//j/9//3//n/+f/5
//n/+v/5//j/9//3//f/+P/7//v/+//7//z/+v/5//n/+f/5//r/+v/6//z//P/8//3/
/P/7//r/+f/5//n/+f/5//n/+f/5//n/+f/6//v//P/6//v/+//7//v/+v/5//n/+//7
//v/+//9//3//v/+//r/+v/7//v//P/8//v/+//4//j/+f/6//r/+P/4//n/9//4//j/
+P/5//n/+f/5//r/+v/6//r/+v/6//r/+v/4//j/+P/4//r/+v/6//r/+P/6//v/+//6
//r/+v/7//v/+v/5//n/+f/5//n/+f/6//b/+v/4//j/+P/4//j/+P/4//j/+v/6//r/
+v/6//r/+v/6//j/+P/4//j/+v/6//r/+v/4//j/+P/4//r/+v/6//r/+P/4//j/+P/6
//r/+v/6//r/+v/6//r/+v/6//r/+v/6//r/+v/6//j/+P/4//j/+v/6//r/+v/6//r/
+v/6//r/+v/6//r//P/+/wAAAgABAAAA///+/wAAAAAAAAIAAAAAAAAAAAABAAIAAgAD
AAUABQAEAAIAAAD//////v/+//7///8AAAIABQAGAAcABQAFAAMAAwADAAEAAQAAAP3/
/f/8//v/+v/4//j/+P/4//n/+f/4//j/9//2//b/9f/3//f/9f/2//b/9//3//b/9v/3
//f/9f/1//X/9f/x//T/+P/8//r/+P/4//r/+//5//v/AwAOABoAKAA9AFQAcQCTAL8A
9QAiATgBPAE5AS4BGQHzAMQAjABUADUAJQATAAMA9v/p/+H/4//p/+//9P/z//L/9//3
//P/9P/y//H/8f/y//L/8v/w//D/8P/z//P/8P/w//D/8f/x//P/8//y//H/7//w//D/
8P/u/+7/7v/v//D/8f/y//P/8//x//H/8v/x//H/7//v//D/8P/w//D/8P/w//D/8P/w
//D/8P/v/+3/7f/u/+7/7//v/+//7//v/+//7//v/+3/7P/s/+z/6//r/+v/6//t/+3/
7v/u/+7/7v/v/+//7//u/+3/7P/t/+7/7//w/+7/7//v/+//7//v/+//8f/z//P/9P/0
//T/9P/0//b/9P/0//X/9v/0//T/9P/0//T/9P/2//b/+P/6//r/+f/5//n/+f/6//v/
/P/8//3/+//6//r/+v/8//3//v8AAPz//P/8//3//f/+//7//f/8//z//v/+//3//P/8
//7//f/9//7///8AAAAA/v/+//z//P/8//3//f/9//3//f/8//r//P/8//r//P/8//r/
+v/6//r/+v/6//r/+v/6//r/+P/4//j/+v/6//n/+P/4//r/+v/4//b/9//3//b/9P/0
//X/9f/3//f/9//3//f/9//3//f/9f/1//X/9v/4//j/9//3//n/+f/5//n/+//7//v/
+//4//f/9//5//n/+f/5//r/+v/5//n/+f/6//z//f/+//3//P/7//v/+//7//v/+//5
//n/+f/5//v/+//7//v/+v/6//r/+v/6//v/+//7//v/+v/5//n/+//7//v/+//5//n/
+v/6//r/+v/7//v//P/8//v/+//6//r/+//8//z/+v/6//v/+f/6//r/+v/7//v/+//7
//j/+P/4//j/+v/6//r/+v/4//j/+P/4//r/+v/6//r/9v/4//n/+f/6//r/+v/7//v/
+v/5//n/+f/5//n/+f/6//z//P/6//r/+v/6//r/+v/6//r/+v/6//r/+v/4//j/+P/4
//j/+P/4//j/+v/6//r/+v/6//r/+v/6//j/+P/4//j/+v/6//r/+v/6//r/+v/6//r/
+v/6//r/+v/6//r/+v/6//r/+v/6//n/+P/3//b/+P/4//j/+P/6//r/+v/6//z//P/8
//z/+v/6//r/+v/9//7///8AAP7//v/+//7/AAAAAAIAAgAAAAAAAAABAAIAAgADAAMA
BQAEAAIAAQD//wAAAAD+//z//f/+//7/AQACAAMAAwAFAAMAAwADAAMAAwACAP///v/8
//r/+P/4//j/+P/4//n/+f/4//j/9//2//b/9//5//n/9//2//b/9//3//b/9v/3//f/
9//2//X/9P/z//r/+v/2//r//P/6//7////9//3/AwAMABoAKgA7AEwAZQCLALkA5wAM
ASIBLAEvASQBDwHxAMQAjgBYAD0ALwAbAAcA9v/p/+P/5f/p/+v/8P/x//L/8//3//X/
9P/0//P/8//0//T/9P/y//L/8P/z//P/8P/x//L/9P/1//X/9f/0//P/8//0//T/9P/y
//L/8v/z//P/8//z//P/8//x//H/8v/z//P/8f/x//T/9P/0//T/8v/y//L/8v/y//L/
8v/x//H/8f/y//L/8//z//P/8//x//H/8f/x//H/8P/w//D/7//v/+//7//x//H/8v/y
//D/8P/x//H/8v/y//L/8v/0//T/9P/0//T/9f/1//X/9f/1//X/9//3//f/+P/4//b/
9v/2//j/+P/4//n/+v/8//z//P/8//r/+v/8//z//P/+//7//f////////8AAAEAAgAC
AAMAAwACAAIAAgACAAMABAAGAAIAAgACAAMABAAGAAcABwADAAIAAwACAAMAAgACAAQA
BAADAAMAAwACAAIAAAAAAP7//v/+////AQABAAEAAQACAAAAAgACAP7/AAAAAP7//v/+
//7//v/+//7//v/+/wAA/v/+//7//v/+//3//P/8//7//v/8//r/+//7//r/+v/6//v/
+//7//v/+//7//v/+//7//v/+//7//v//P/6//r/+f/5//r/+//8//3//P/7//r/+f/5
//n/+v/9//3//f/9//7//v/9//3//f/9//7//v/+//z//P/8//3//f/9//3//f//////
//////3//f/9//3//v/+//7//v/8//3//f/9/////v/9//3/+//7//v/+//8//3///8A
AP3//P/8//v//v/+//3//f/+//7///8AAP///P/7//v/+//8//z//P/9//3//f/9//z/
/P/8//z//P/8//z//P/8//z//P/8//r/+v/6//r/+P/6//v/+//6//r/+v/7//z//P/8
//3/+//7//v/+/8AAPz/+v/8//z//P/8//r/+v/6//r//P/8//z//P/8//z//P/8//z/
/P/8//z//P/8//z//P/6//r/+v/6//z//P/8//z//v/+//7//v/7//r/+f/4//n/+v/7
//z//P/8//z//P/8//z//P/8//z//P/8//z/+v/6//r/+v/4//j/+P/4//n/+v/7//z/
/P/8//z//P/9//7///8AAAAAAAAAAAAA/v/+//7//v8CAAIAAgACAAAAAQACAAIAAQAB
AAEAAAD/////AAACAAQAAgACAAMAAQAAAAIAAgADAAMAAwABAAMAAwABAAEAAgD/////
/v////7//P/8//v/+v/6//n/9v/2//X/9P/1//f/+v/7//f/9v/2//f/9//2//b/9//3
//f/9//3//n/9//4//r/+v/4//j//P/8//3/+//5//n/AgAMABoAKQA2AEUAYQCDAKkA
1AD8ABQBFwEYARMB/wDgALoAhABNADUAKwAXAAIA9f/r/+H/3//p//D/8f/w//P/9//3
//T/9v/1//X/9v/0//T/8v/y//L/9f/1//L/9P/0//X/9f/z//P/8v/x//P/9P/0//T/
8v/y//L/8//z//P/8//z//P/8f/x//L/9f/1//P/8//0//T/9P/0//b/9v/2//b/9f/0
//P/8f/z//P/9P/0//H/8f/x//H/8//z//P/8//z//L/8v/y/+//7//v/+//8f/x//L/
8v/w//D/8f/x//T/9P/0//T/9P/0//T/9P/2//f/9//3//f/9//3//n/+P/3//f/9v/4
//j/+P/6//r/+v/7//z/+v/6//r/+v/6//r//P/8//z//v/+//3/////////AAD//wAA
AAABAAMAAgACAAIAAgADAAQABgACAAIAAgADAAMABAAEAAMAAAAAAAIAAgADAAIAAgAE
AAAA////////AAAAAP7//v/+//7//v///wEAAQABAAEAAAD+/wAAAAD7//z/+//4//v/
/P/9//7//P/8//z//P/7//j/9//2//j/+P/3//b/9v/4//j/9v/4//n/+f/4//j/+P/5
//n/9//3//f/9//3//f/9//3//n/+f/5//r/+P/4//f/9//3//f/9//3//v/+//7//v/
+P/3//f/+f/7//v/+//8//z/+//7//v/+v/6//n/+P/6//z//v8BAP7//f/8//v//f/9
//3//f/9//3//f/9//z//P/8//z//P/9//3//f/7//r/+f/5//n/+f/5//n/+//7//z/
/P/6//r/+//7//r/+v/5//n/9v/2//f/+P/6//j/+P/5//v//P/8//z/+//7//v/+//6
//r/+v/6//n/+P/3//b/9//4//n/+v/6//r/+v/6//j/+v/7//v/+v/6//r/+//7//r/
+f/5//f/9//3//f//P/8//b/+P/4//j/+P/6//r/+v/6//r/+v/6//r/+P/4//j/+P/6
//r/+v/6//j/+P/4//j/+v/6//r/+v/6//r/+v/6//n/+P/3//b/9//4//n/+v/5//j/
9//2//n/+v/7//z/+//6//n/+P/2//b/9v/2//j/+P/4//j/+P/4//j/+P/5//r/+//8
//z//P/8//z//P/8//z//P/6//r/+v/6//7//v/+//7/AAABAAIAAgADAAMAAwACAAAA
/////wAAAAD+//7////+//7/AQACAAQABQAGAAUABAADAAAA///8//n/+f/4//n/+P/2
//b/+P/4//n/+f/4//j/9//2//b/9//5//n/9f/0//T/9f/1//T/9P/1//P/8//z//P/
9f/3//j/+P/4//r/+v/4//b/9//5//v//f8KABoAKgA5AE4AawCPAL0A7wAWASoBMgEx
ASgBDwHrAL4AigBUADkALQAbAAcA+P/p/9//3//l/+v/8P/1//T/8//z//X/8P/w/+//
7//w//H/8v/x//L/8P/z//P/8P/y//L/8//z//H/8f/w/+//8f/y//L/8v/y//L/8v/z
//H/8f/x//H/8//x//H/8v/x//H/7//v/+7/7v/u/+7/8P/w//D/8P/y//L/8v/x//H/
8f/y//L/7//v/+//7//t/+3/7f/t/+//7v/u/+7/7v/v//D/8f/w/+//7//u/+7/7v/v
/+//7v/u/+7/7v/w//D/8P/w//D/8f/x//H/8f/x//H/8//z//P/9P/0//T/9P/0//b/
9P/0//X/9v/4//j/+P/4//j/+P/6//r/+P/6//r/+f/7//v/+//8//3//v/+///////+
//7//v/9//3//f/+//r/+v/6//v//f/+//7//f/+//7/AAAAAP3//P/8//7//P/7//v/
+//8//z/+v/6//z//P/8//3/+//7//v/+//8//r//P/8//r//P/8//r/+P/4//j/+P/6
//r/+v/6//j/9v/2//b/+P/4//f/9v/1//b/9f/y//T/9f/1//T/9P/0//X/9f/1//X/
9f/1//f/9//3//f/+f/5//n/+v/5//j/9v/1//X/9f/1//X/+f/5//n/+f/2//X/9f/3
//n/+f/5//r/+v/5//n/+f/5//r/+v/6//r/+v/6//v/+//7//v/+//7//v/+//7//v/
+//7//v/+P/4//j/+P/6//v/+//7//v/+v/5//n/+f/5//n/+f/5//n/+v/6//r/+v/7
//v/+//6//j/9//2//b/9//4//j/9v/2//f/+f/6//r/+v/4//f/9v/1//b/9v/2//b/
9v/2//b/9v/4//j/+P/4//j/+P/4//j/9v/4//n/+f/2//b/9v/3//f/9v/1//X/9v/3
//j/+f/2//r/9v/2//b/9v/2//b/9v/2//b/+P/4//j/+P/2//b/9v/2//T/9P/0//T/
9f/2//f/+P/4//j/+P/4//j/+P/4//j/9v/2//b/9v/4//j/+P/4//b/9v/2//b/9//4
//n/+v/5//j/9//2//b/9v/2//b/9//4//n/+v/7//z//f/+//7//v/+//7//v/+//7/
/v/+////AAAAAAEAAQABAAAA/v/9//3//v8AAP7//v///////v8AAAAAAwADAAMAAQAB
AAEA//////7/+//7//r/+//6//j/+P/2//b/9//3//j/+P/3//b/9v/3//n/+f/1//T/
9P/1//f/9v/2//f/9f/1//X/9f/1//f/9v/2//b/+P/2//b/9v/5//v/+f/9/wYAFAAg
AC0AQABbAHsAnwDRAAQBJgEwATMBLAEfAQUB3ACoAHAARQAxACEADQD6//H/5f/h/+X/
7f/u//H/9P/z//H/8f/0//T/8//z//T/9P/0//L/8v/w//P/8//w//D/8P/x//H/8v/z
//P/8//y//L/8f/w//L/8v/y//P/8f/x//H/8f/x/+//7//w//H/8f/v/+//8P/w//D/
8P/w//D/8P/w//D/8P/w/+//7//v//D/8P/v/+//7//v/+//7//v/+//8f/w//D/8P/u
/+3/7P/r/+3/7f/u/+7/7v/u/+//7//y//L/8v/y//D/8P/w//D/7v/v/+//7//w//H/
8v/1//P/8//0//T/9P/0//T/9v/4//j/+f/6//j/+P/4//j/+P/4//r/+v/6//z//P/7
//z//f/+/wAA//8AAAAAAQD///7//v/+//7///8AAAIAAAAAAAAAAQABAAIAAgABAAIA
AgAEAAQAAQAAAAAAAgAAAP///////wAAAAD+//7//P/8//z//f////////////z/+v/8
//z/+v/8//z/+v/8//z//P/8//z//P/8//z//v/8//z//P/6//r/+f/4//j/+v/6//j/
+P/5//n/+P/4//j/+f/5//n/+f/5//n/+f/5//n/+f/5//n/+f/6//j/+P/3//f/+P/5
//r/+//7//v/+//7//j/9//3//n/+v/7//z//v/9//v/+v/5//v//P/8//z//v/+//7/
///9//3//f/9//3//f/9//3//f/9//3//f/+//7//v/+//z//f/9//3//f/8//v/+//5
//n/+f/5//v/+//8//z/+v/6//v/+//8//z/+//7//r/+v/7//z/+v/4//j/+f/7//z/
/P/8//3//f/9//3//P/8//z//P/8//z//P/8//z//P/8//z//P/8//z//P/4//r/+//7
//r/+v/6//v//f/8//v/+//5//n/+f/5//z//v/+//z//P/8//z/+//6//n/+P/6//r/
+v/6//r/+v/6//r//P/8//z//P/8//z//P/8//z//P/8//z/+v/6//r/+v/8//z//P/8
//z//P/8//z//P/8//z//P/6//r/+v/6//z//P/8//z//P/8//z//P/6//r/+v/6//z/
/P/8//z//v/+//7//v/+//7//v/+//7//v/+//7/AgACAAIAAgACAAMABAAEAAQAAwAC
AAAA/////wAAAgAAAP7//v///wAAAAADAAQABQAFAAUAAwAFAAUAAwADAAIA//////7/
/f/8//r/+v/6//r/+//7//n/+P/2//T/9v/3//n/+f/3//b/9v/3//f/9v/2//f/9//3
//f/9//5//v//P/2//T//P/+//r/+P/5//v/+//7//7/BgAWACcANgBDAFkAdwCdAM4A
/AAYASMBIgEXAQcB7gDKAJYAXwA7ACkAFwAGAPv/7//j/+P/6//w/+//7v/z//f/+f/4
//f/9f/0//T/9P/0//L/8v/y//X/9f/y//T/9P/1//X/9f/1//T/8//y//L/8f/w//L/
8v/y//P/8//z//P/8//z//H/8f/y//P/8//x//H/8v/y//L/8v/y//L/8v/y//L/8v/y
//H/8f/x//L/8v/x//H/8f/x//P/8//z//P/8//y//L/8v/v/+//7//v/+//7//w//D/
7v/u/+//7//w//D/8P/w//L/8v/y//L/8v/z//P/8//z//P/8//1//f/9//4//j/+P/4
//j/+v/5//j/+P/4//r/+v/6//r/+v/6//z//P/8//7//v/9//3//f/9//7///8AAAAA
AQADAAIAAgACAAAAAQACAAQAAAAAAAAAAQADAAQABAADAAAAAAACAAIAAQAAAAAAAgAA
AP///////wAAAAD+//7/AAAAAAAAAQD///////////7//P/+//7//P/+//7//P/+//7/
/v/+//7//v/+//7//v/8//z//P/8//z/+//6//r//P/8//r/+P/5//n/+P/6//r/+//7
//v/+//7//v/+f/5//n/+f/7//v/+//8//z//P/7//v/+//7//v/+/////////////3/
+//6//v/+//7//v//P/9//3//v////3//v/+//7//v/+//7///8BAAEAAQABAAAA///+
//3////////////8//z//P/8//3///8AAAEA///+//3//f/9//3//f/9//3//f/+//7/
/v/+//////////7//P/7//z//P/9//7//v/8//z//f/9//7//v/+//3//f/9//3//P/8
//z//P/8//z//P/8//z//P/8//z//P/8//z//P/4//r/+//7//v//P/9///////+//3/
/f/7//v/+//7//7/AAAAAP7//v/+//7//v/+//7//v/8//z//P/8//7//v/+//7/AAAA
AAAAAAD+//7//v/+//z//P/8//z//P/8//z//P/+//7//v/+//z//P/8//z//P/8//z/
/P/+//7//v/+/wAAAAAAAAAA/v/+//7//v/+//7//v/+//z//P/8//z//f/+////AAAA
AAAAAAAAAAIAAgACAAIABAAEAAQABAADAAIAAQACAAMABAAFAAYABQAGAAYABwAHAAcA
BgAEAAUABQAGAAYABAAEAAUABgAEAAcACAAJAAsACwAJAAkABwAFAAUABAABAAEAAAD/
//7//P/8//z/+v/7//v/+v/7//v/+//8//v//f/9//v/+v/6//v/+//8//z//f/9//v/
+//7//v/+f/8//7//v8AAAIAAAACAAEA/////wEABAAOAB4AKwA4AEkAYwCHAK0A1gD+
ABYBGwEYAQ0B+wDeALQAgABNADUAKwAZAAYA+//v/+P/4//r//L/9//2//f/+f/3//b/
9v/1//X/9v/4//j/9v/2//b/+f/5//b/9f/0//T/8//z//P/8v/x//L/9P/1//b/+P/4
//j/+f/4//f/9v/1//f/9f/1//b/9f/1//P/8//1//b/9//4//b/9v/2//b/9P/0//T/
8//x//H/8v/y//L/8//0//X/9f/1//X/9f/z//L/8v/y//L/8//0//X/8//z//T/9P/0
//T/9f/1//b/9v/2//b/9v/2//b/9v/0//X/9f/1//X/9f/1//f/9//3//j/+P/6//r/
+v/8//z//P/9//7/AAAAAAAAAAAAAAAAAgACAAIABAAEAAMAAQABAAEAAgAFAAYABgAH
AAkACAAIAAgABwAHAAcACAAEAAQABAAFAAUABgAGAAUABgAGAAgACAAFAAQABAAGAAQA
AwADAAMABAAEAAIAAgACAAIAAgADAAMAAwADAAMAAgAAAAIAAgACAAQABAACAAEAAAD/
//7//v/+//7//v/+//z//P/8//7//v/9//z//P/+//7//P/8//3//f/8//z//P/9//3/
/f/9//3//f/9//3//f/9/////////wAA/v/+//3//f/7//v/+//7//7///8AAAEAAAD/
////AQABAAEAAQACAAEA///+//3//v8AAAEAAgABAAAA/////wAAAQACAAMAAwADAAMA
AwACAAEAAAD///7//v/+//7//v////////////7//f/9/////////////v/9//3//P/8
//z//f/9//7//v/9//3//v/+////AAACAAAAAAABAAAAAAD///7/+//7//v/+//6//r/
+v/6//r/+v/6//r/+//8//3//v/+//7//v/+//z//v///////f/8//v/+//9//z/+//7
//3//f/9//3//v/8//z/+v/6//r/+v/7//z//f/+//z//P/8//z//P/8//z//P/6//r/
+v/6//z//P/8//z//P/8//z//P/8//z//P/8//z//P/8//z/+v/6//r/+v/8//z//P/8
//7//v/+//7//v/+//7//v/+//7//v/+//z//P/8//z/+v/6//r/+v/8//z//P/8//z/
/P/8//z//P/8//z//P/9//7///8AAP7//v/+//7//v/+//7//v8AAAAAAAAAAAMABAAF
AAYABAAFAAYABgAHAAcABwAGAAQAAwADAAQABAACAAIAAwAEAAQABwAIAAsACwALAAkA
BwAHAAUABQADAP///v/8//3//P/6//r//f/+/wAAAQD///7//P/6//n/+f/6//n/+f/4
//j/+f/7//r/+v/7//z//f/+////+f/7//7/+P/4//7/AAD8//7//////wEAAwAIABYA
KgA5AEoAYwCFALEA3wAMASgBMAEzASwBGQH7ANYApABsAEMAMwAlABEAAADz/+f/5f/t
//P/9P/1//r//f/7//n/+P/2//X/9f/2//b/9v/0//T/9//7//z/+v/6//r/+//7//j/
9//1//P/9P/2//f/+P/4//j/+P/5//r/+//8//3/+v/3//b/9v/5//n/9//3//b/9v/2
//b/9v/2//b/9v/0//T/9P/z//X/9f/2//b/9f/1//X/9f/3//f/9//3//X/9P/0//T/
9f/1//X/9f/z//P/9P/0//b/9v/3//f/+P/4//j/+P/4//j/+P/4//j/+f/5//n/9//3
//f/+f/5//n/+v/6//r/+v/6//z//v/+////AAACAAIAAgACAAEAAAABAAAAAAACAAIA
AQAHAA==
         </WaveFormData>
      </LeadData>
   </Waveform>
</RestingECG>
