# Supplementary material for: Detection of Left Atrial Enlargement Using a Convolutional Neural Network-Enabled Electrocardiogram
Source: Front Cardiovasc Med. 2020 Dec 17;7:609976. doi: 10.3389/fcvm.2020.609976 (PMC7773668; doi:10.3389/fcvm.2020.609976)
Supplement: Supplementary file 5 [file Data_Sheet_5.ZIP › normal4/1802037082_5983_0000000J.XML]

<?xml version="1.0" encoding="Windows-1252"?>
<!DOCTYPE RestingECG SYSTEM "restecg.dtd">
<RestingECG>
   <PatientDemographics>
      <PatientID>1802037082</PatientID>
      <PatientAge>70</PatientAge>
      <AgeUnits>Years</AgeUnits>
      <Gender>Male</Gender>
      <PatientLastName>lianghuanzhang</PatientLastName>
   </PatientDemographics>
   <TestDemographics>
      <DataType>Resting</DataType>
      <Site>1</Site>
      <AcquisitionDevice>MAC55</AcquisitionDevice>
      <Status>Unconfirmed</Status>
      <Priority>Normal</Priority>
      <AcquisitionTime>09:57:31</AcquisitionTime>
      <AcquisitionDate>05-10-2017</AcquisitionDate>
      <CartNumber>1</CartNumber>
      <AcquisitionSoftwareVersion>009C</AcquisitionSoftwareVersion>
      <XMLSourceVersion>MAC5000 v1.0</XMLSourceVersion>
   </TestDemographics>
   <RestingECGMeasurements>
      <VentricularRate>80</VentricularRate>
      <AtrialRate>80</AtrialRate>
      <PRInterval>144</PRInterval>
      <QRSDuration>76</QRSDuration>
      <QTInterval>370</QTInterval>
      <QTCorrected>426</QTCorrected>
      <PAxis>77</PAxis>
      <RAxis>79</RAxis>
      <TAxis>51</TAxis>
      <QRSCount>13</QRSCount>
      <QOnset>228</QOnset>
      <QOffset>266</QOffset>
      <POnset>156</POnset>
      <POffset>205</POffset>
      <TOffset>413</TOffset>
      <ECGSampleBase>500</ECGSampleBase>
      <ECGSampleExponent>0</ECGSampleExponent>
   </RestingECGMeasurements>
   <Diagnosis>
      <Modality>Resting</Modality>
         <StatementCount>2</StatementCount>
         <LabelText>12SL ��ϳ���</LabelText>
      <DiagnosisStatement>
         <StmtFlag>ENDSLINE</StmtFlag>
         <StmtText>�������</StmtText>
      </DiagnosisStatement>
      <DiagnosisStatement>
         <StmtFlag>ENDSLINE</StmtFlag>
         <StmtText>���� ECG</StmtText>
      </DiagnosisStatement>
   </Diagnosis>
   <Waveform>
      <WaveformType>Rhythm</WaveformType>
      <WaveformStartTime>0</WaveformStartTime>
      <NumberofLeads>8</NumberofLeads>
      <SampleType>CONTINUOUS_SAMPLES</SampleType>
      <SampleBase>500</SampleBase>
      <SampleExponent>0</SampleExponent>
      <HighPassFilter>16</HighPassFilter>
      <LowPassFilter>150</LowPassFilter>
      <ACFilter>NONE</ACFilter>
      <LeadData>
         <LeadByteCountTotal>10000</LeadByteCountTotal>
         <LeadTimeOffset>0</LeadTimeOffset>
         <LeadSampleCountTotal>5000</LeadSampleCountTotal>
         <LeadAmplitudeUnitsPerBit>4.88</LeadAmplitudeUnitsPerBit>
         <LeadAmplitudeUnits>��V</LeadAmplitudeUnits>
         <LeadHighLimit>2147483647</LeadHighLimit>
         <LeadLowLimit>268435456</LeadLowLimit>
         <LeadID>I</LeadID>
         <LeadOffsetFirstSample>0</LeadOffsetFirstSample>
         <FirstSampleBaseline>0</FirstSampleBaseline>
         <LeadSampleSize>2</LeadSampleSize>
         <LeadOff>FALSE</LeadOff>
         <BaselineSway>FALSE</BaselineSway>
         <ExcessiveACNoise>FALSE</ExcessiveACNoise>
         <MuscleNoise>TRUE</MuscleNoise>
         <LeadDataCRC32>1622287852</LeadDataCRC32>
         <WaveFormData>
DAAMAAwADAAOAA4ADgAOAA0ADAALAAoABwAEAAEA/v8AAAAAAAAAAP///v/9//z//v8A
AAIABAACAAAA/v/8//3//v///wAA/f/8//v/+v/8//z//P/8//7//v/+//7//v/+//7/
/v/7//r/+f/4//3/AAADAAYAAwAAAP3/+v/9//7///8AAP///v/9//z//P/8//z//P/+
/wAAAgAEAAEAAAD///7/AAAAAAAAAAAAAAAAAAAAAP7//P/6//j//P/+/wAAAgABAAAA
///+//7//v/+//7/AQACAAMABAAAAP7//P/6//3/AAADAAYABQAEAAMAAgADAAQABQAG
AAMAAAD9//r/+v/5//n/+////wAAAQADAAAA///+////AAAAAP7/AQABAAAA/v/9////
//8BAP///P/9//3//P/9//3//P/9/wEAAwADAAcABAACAAEAAQACAAQABQAIAAUABQAE
AAUABwAHAAQAAQD+//7//v/9//r/+v/6//n/9f/1//X/9v/5//3////+//z/+//6//n/
+f/5//n/+f/6//n/+P/4//z//v///wEA///8//n/9v/y//L/8//5//7///8DAAUABwAM
ABoAKAAoACUAIwAjACsAMQApABoADQD///P/6f/h/+D/3P/c/93/4P/j/+z/8v/v/+j/
6P/k/+f/9//7//P/9//5//f/9f/5//v/+//9//v/+//3//X/9f/3//X/9P/1//n//P//
//3/+f/1//L/9P/3//r////8//r/+P/1//b/+P/5//r/+//4//X/9//5//r//P/+/wAA
AQABAP//+v/7//v/+f/6//n/+f/6//7//////wAAAAD7//v/+v/8//n/9//5//z///8B
AAQACAAJAAsABwAFAAgACwALAAoACQAIAAcACgANAA4ADwAOAA0ADQANABAAEQAWABcA
EwAQAA0ACAAIAAsACwAJAAwADQANAA0ACgAFAAMAAgAFAAQABQAIAAcABAAGAAgABgAD
AAIAAAAAAP////////z/+//+//3/+f/2//j/+P/7//3///8AAPz/+f/4//j/+f/5//j/
+P///wEAAgADAAAA/P/5//f/+f/5//n/+f/2//X/9f/1//f/+P/5//n//P/+//v/+P/8
//7//P/7//z//f///wAA+//6//v/+v/7//v//P/+//z/+//5//T/9v/4//z//v/6////
///9////AgAAAP3/+f/3//X/8//2//n/+P/5//3//f/9//3////9//3//f/9//7/+//6
//3//v/+////AAD/////AwAFAAcAAwD4//j/+P/4//j/+P/5//z//f/8//v/+//7//j/
9//4//f/9v/z//X/+P/5//n/+v/7//n/+//5//n//P/+////AAABAP////8BAAIAAQAE
AAUAAAD+//3/+//8//z//v/+/wEAAwAHAAsACQAEAP///P/9//7//v/+/wAAAAD///v/
+P/3//f/9//5//n/9v/1//b/9//4//f/+v/7//z////7//n/+P/2//j/9//3//j/9v/2
//b/9v/4//H/9f8AAP3/8f/5/w0AFAAUAB4AIgAhACkAMQAvAC8ALQAcAA0ACQABAO//
5f/k/97/3v/f/+L/5//o/+b/5//m/+r/8v/3//X/7//p//H/9f/1//X/9v/3//b/9//5
//v/+f/5//b/9//0//L/9f/7/wAABQAEAAEA/v/8//r/+f/4//n/+P/4//j/9//6//z/
/f/+/////P/5//v/+//6//r/+v/6//v/+//5//b/+f/7//v//f/9//7/AAAAAP///f/8
/wMAAQAEAAYABAABAP//AQABAAEAAAAAAP////8AAPv//f8CAAcACQAIAAcABgAFAAoA
DQAOAA8ADAALAAsACwANAA0AEQARABIAEgASABAAEgAVABUAEwAPAAsABgABAAQAAwAF
AAgACAAGAAYACAADAAAAAgAEAAQAAQAAAP7//v/9//3//f/8//3/AgADAAAA/P/9//z/
+v/5//j/9v/5//n/+//+//v/+f/2//T/9//3//b/9f/z//L/8v/z//T/9f/2//f/+P/5
//v//f/6//r/+v/5//7/AAD9//r/+v/8//r/+f/7//v//P/8//r/+v/8//z/+P/1//P/
8v/2//n/+//6//r/+v/8//z/9//5//b/8f/z//b/9P/x//X/9//5//v/+v/7//j/9//3
//f/9//3//n/9//3//f/+f/8//v//P/9//7//v////v/+f/4//v/+f/1//P/8P/0//n/
/v/6//r/+v/6//r/+//7//3//f/7//n/+P/3//X/9f/3//f/+P/3//v/AAD8//n/9//1
//j/+//6//v/AAACAAMABAD+//n/9v/1//f/9//7//3/+//6//r/+f/9//7/AQACAAIA
AQACAAMAAwAAAP3//P///wAAAAAAAP///v/8//f/9f/1//b/9//9/////v////v/9//z
/+3/8f/z//X/+f/3//X/9P/y//T/9f/3//r/9//2//X/9P/y//H//f/+//X/+/8FAAUA
BgAQABgAIgAlACMALQA/AEEANwAsACMAEQD5/+3/5f/c/9z/3P/Z/9T/1//g/+L/3//k
/+j/7v/5////+f/1//z////+//3/+f/3//P/8f/2//n/+P/5//v//f/7//r/+f/7//z/
/f/7//n/9//2//f/9//3//n/+v/6//r/+f/3//j/+P/4//3//P/7/////f/8//z//P/+
///////9//j/+//9//3/+//5//j/+P///wEAAgAEAAYAAQABAAAAAQD///7/AQAFAAcA
CAAKAAoACQAJAAMABAAIAAwADQANAAsACQAHAAwADwAQABEADgANAA0ADQANAA0AEQAR
ABEAEgATABIAEAATABMAEQAPAA8ADgANAA4ACwALAAwADwAOAA8AEgALAAYABgAGAAQA
AQAAAP7/AQABAAIAAwD///3////9//3/+v/8//z//f/9//3//P/9//3///8CAP//+//2
//L/9v/3//f/9//7//z//v8BAP7//f/8//v/+P/1//P/8f/0//b/+P/5//7/AgABAAAA
//8AAP3/+//5//n/+v/6//X/9P/1//T/9f/1//b/+P/6//v/+//4//n/+v/9//7/+v//
/////f///wQABAADAP///f/7//n/9//3//P/8f/4//v//v8BAAMAAQABAAEAAAAAAPz/
+v/6//r/+f/5//j/9//3//v/+v/3//b/9P/2//n//v8AAP///v/+//7///////7//v/4
//f/+//7//r/+v/6//r/+v/8//3/AAABAAIAAQABAAEA/f/5//f/8//0//H/8//2//n/
+f/6//v//f////3//f/9//7//v/+//7//f/+/wEA///9//////8AAAAAAQABAAEAAAAB
AAAA/////wEAAwAGAAQAAgACAAIAAgABAAAA/P/6//f/8f/1//f/+v/9/wEAAQD+//3/
/P/7//r/9//1//X/9f/3//j/+f/7//z/+v/5//n/+v/9//7///8AAPz//f////7/+//9
/wEAAwAOACAALAA0ADcAOwA1ACkAJQApABoAAwD9//v/8f/f/9b/2P/e/9//5P/t/+7/
7v/v//D/8P/y//f/9f/3//v///8BAP///f///////f/9//z//f/6//n/+///////AAD+
/////////wIAAQAAAAAA/P/7//r/+//9//7//////wIABAAFAAYACQAGAAMABQACAAAA
///+/wIABQAHAAcA///9//r/9f/7////BAAKAAsACQAGAAQADQANABIAFgARAAsABgAF
AAYABwAHAAgACwANABAADQAJAAoACwAJAAwADQAOAA8AEAARABAADwAMAAsACwALAA8A
EQAXABkAFQAUABMAEAASABUAFQATABIAEQAPAA0ACwAHAAYABgAEAAIAAgAEAAQAAgAF
AAgACAAFAAQAAgAAAP////////r/+f/8//v/+v/4//v//P/5//n/+f/4//n/+f/7//7/
AAABAAEAAgACAP//+//3//n/+v/8////AgADAAQABQAEAAMAAwADAAAA/v/8//n//v8C
AAEAAAAEAAYABAADAAEA///+//z/+//8////AAADAAUACAAMAAoABwADAPz//v/+/wAA
AAD+/wMAAwABAAAAAgD///v//f/9//3//f///wMAAwAFAAQAAwACAAEA///7//n/9//7
/wAAAQAEAAIAAgABAAEAAwADAAQACQAHAAUABQAEAAIABQAEAAYABAACAAAA/v/6//n/
+v/5//z//f///wEA/////wEAAQAAAP3///8CAAIAAQABAAEAAAABAP7//f8BAAIAAgAC
AAMAAwAFAAkABgADAAQAAwACAAIAAwADAAMAAgADAAIABAAFAAgACwALAAgABQAEAAMA
AgAAAP7///8AAAAA/f//////AAABAP///f/4//X/+P/7//7////7//n/9//3//n/+f/6
//r//P/7//v//P8AAAIABAAGAAQABwABAPT/9f///wEABwAWACAAKgAyADkAOwA7ADkA
MQAnABoADQABAPn/7f/l/+L/4P/m/+f/3v/j/+7/7v/x//T/8v/0//f/9f/v//H/+f/9
//3//f///////f/9//z//f/6//n/+v/9//z//P/7//3//v///wEAAQABAAIA/P/5//b/
9f/4//r//P/9//v//P/8//z/AgAAAP7/AQAAAP7//f/8////AQACAAEA//8DAAYABwAB
AP3/+v/4//z//f/9//7/BQADAAYACAAIAAUAAwAFAAUABQAEAAQABQAFAAYAAQACAAYA
CgALAA4ADwAQABEAEgATABIAEQANAAsACgAJAAgABwAKAAkACwAMAA0ADAAPABMAFAAT
ABYAFwAXABcAEwANAAoACAAGAAQABAAGAAYABgALABAACgAFAAIA/v/9//v/+v/5//r/
+/8AAAEA/P/4//n/+P/6//v//P/8//3/+//7//z///////7//v/+//3/+//5//v/+v/6
//v/+f/5//n/+f/6//n/+f/5//r//P/+////AgAEAAEA/v/8//z/+P/1//X/9f/2//b/
9P/0//b/9v/1//X/9v/4//j/+f/5//b/+P/4//r/+v/6///////9//v//P/4//P/9v/3
//j/+f/6//3//P/9//3//f/9//3/+//5//n/+f/4//j/9P/y//T/9v/3//n/9v/1//X/
+f/7//v//f/+//L/9P/2//j/+v/8//n/+f/7//v/9//1//T/8//z//P/9f/1//X/8//2
//r//P/7//v/+//4//n/9v/1//n/+v/6//r//P/7//z////7//f/9//1//b/+P/7//3/
/P/8//7//v//////AQADAAMAAAD9//z//v/+//3//P/+//7//f/5//f/9f/0//P/8//z
//D/7//w//H/8v/x//P/9f/3//v/+f/5//r/+v/4//f/9//4//b/9v/2//b/7v/x//H/
7P/t//X/9//7/wYAEgAeACwAMwAtACkAJwAjACMAIgAZAAkA9//l/9P/zP/Y/+D/3//g
/+n/7v/q/+X/5v/m/+b/7//z//H/7//1//f/9f/z//H/8f/v/+//9P/3//b/9//1//f/
9f/0//L/9f/3//n/9v/z//D/7v/u/+//8P/z//f/+P/5//n//P/+////AAABAPz/9//3
//n/+P/4//j/+v/7//v/+f/1//f/+P/3//j/9//3//j//P/9//3//v/+//f/9f/y//X/
9f/2//v//v//////AAAAAAEAAwD/////AgAFAAUABwAHAAcABwALAA0ADQANAAoACQAJ
AAkABgAFAAgABwAIAAgACAAGAAoADwARABEADQAJAAQA//8CAAEAAwAGAAgABgAGAAgA
AgD+////AAAAAP//AAAAAP///f/8//v//P/9/wIAAwAAAPz//f/8//r/+f/4//b/+P/3
//j/+v/5//n/+P/4//n/+f/4//f/9f/y//D/7//x//P/9f/3//f/9//4//n/9//4//n/
+f/7//z/+P/0//X/9v/z//H/9v/5//3/AAD8//r/+v/4//X/8//y//L/9v/5//v/+v/5
//j/+f/4//b/+//7//n/9//4//T/7//z//X/9//5//z////+/////f/7//n/9//5//f/
9//3//b/9v/y//D/8//2//j/+//5//f/9v/5//f/9f/1//T/9P/1//j/+P/9//7/+v/4
//b/9P/1//X/9//3//f/9//4//n/+v/7//7////7//f/+P/6//j/9//3//f/9f/3//X/
9f/5//r/+v/6//z/+//8////+//3//f/9f/2//j/+//9//z//P/+//7//////wEAAwAD
AAAA/f/8//r/+v/5//j//P/+/////f/9//3//v///////f/4//X/9f/1//X/8//z//P/
8//1//P/8//0//T/8v/x//H/8v/1//j/+//+//b/6//r//L/9f/3//v/AQAIAA4AEgAi
ADEAMQA1ADkANQAxACgADwD///v/8f/l/+D/3v/e/+H/3P/Z/9z/4v/t//b/+P/w/+n/
8f/z//H/9v/5//j/9//4//n/+P/5//j/9//y/+//8f/1//X/9v/3//v//v8BAAEA///9
//z/+P/3//b/9//2//b/9v/1//X/9v/2//b//P/8//z/AQAAAP7//f/8//3///8AAP//
/P///wEAAQD9//n/9v/0//r/+//7//z/BAADAAcACgAHAAEA/P/7//z//f/9//7/AQAD
AAYAAwD//wIABQAFAAgACQAKAAsACwANAA0ADQAPAA8AEAARABMAEwAXABcAEwAQAA0A
CAAJAA0ADgANAA4ADwAPAA8ADAAJAAkACgAKAAgACAAKAAQAAAABAAIAAgD///7//P//
////AAABAPz/+f/6//f/+v/6////AgABAAEAAQAAAPz/9//0//L/9f/3//j/+v//////
/v/9//v/+P/2//X/+P/5//r/+//4//X/8//x//P/9P/1//X/+f/8//r/+P/6//z/+v/5
//r/+//9//7/+f/4//n/+P/3//f/+P/6//v/+//6//b/+P/4//r/+v/4//3//f/7//r/
/P/5//X/+P/7//7/AQD+//3/+P/1//j/+f/6//v/+f/3//f/9//3//j/9f/0//b/+P/5
//v//f/9//7/AwD///v/+f/2//b/9//6//r/+f/4//j/+P/6//v/+//8//z/+//2//b/
9v/2//b/9//3//n/+f/4//f/9//3//T/8//0//P/9v/1//n//v/8//v/+//7//3////9
//3/AQACAAIAAgD+//v/+v/7//r/9//4//f/+f/6//z//f/+//7/AAAAAAMAAwAFAAcA
AwD+//n/9v/5//z//v8AAAAAAAD///v/+f/5//r/+//8//v/9//1//X/9f/1//P/8v/x
//D/8f/z//X/+P/6//r/+f/5//r//P/8//z//P/8//P/8//2//X//f8JAAsADgAWACAA
KAAxADcAOQA1ADMALQAWAAEA+//3/+3/4f/a/9b/2P/b/9z/4f/o/+r/7//0//j//P/1
/+f/5//3//v//f/7//n/+//7//n/+f/+/wEAAAABAAEAAwABAAAAAAADAAUABwAEAP//
+v/2//b/9//4//v/+v/6//r/+f/6//z//f/+/wIAAAD+/wEA///+//7//v/8//v/+f/1
//n/AQAIAA0ACgAHAAUABAAFAAUABAAEAAoACQANABAACwAFAAAA//8CAAMAAwAEAAcA
CQAMAAkABgAIAAoACQAOAA8AEAARABEAEQAPAA0ADgANAA0ADQAQABEAFgAXABQAFAAU
ABIAEwAXABgAFwAUABEADQAJAAkABwAIAAoACgAIAAgACgAJAAYACAAKAAoABwAGAAQA
AgABAAEAAQAAAAEABgAHAAIA/v////7/+//5//f/9P/2//f/+v/+//7//f/7//r//v//
//////8BAAAAAAABAP///f/7//n//P/9////AQD///7//f/7//3//v/6//b//P8CAAQA
BwADAP///P/4//v//v8DAAYAAQD9//r/+P/6//v/+//4//r/+v/8//z//f8DAAQAAwAC
AAQAAQD9//7///8AAAEA//8BAP/////+//3//P/7//z/+//8//3//v8AAP7//v/+//7/
/f/9//7//f/9/wEAAQD//////v/7//v//f/8/wUAAAD///7//f/8//v/+//9//3//v/9
//3//f/+////AgADAP//+//8//7//////wAAAQADAAUAAwADAAEAAAD+//z/+//5//n/
+//9//v//f/9//7/AAADAAUABQAEAAUABAAFAAUABwAJAAgABAAAAP7/AQACAAIAAgAA
AP7/+//1//n/+//+/wEAAgABAP3/+//9//3//f/7//r/+f/4//n/9//3//j/+P/6//n/
+f/6//j/+P/4//j//v/7//3/AgADAAcAEwAVABYAHAAcABYAHQAnACMAHwApAC8AJgAb
ABUABwD1/+v/5v/c/9r/3f/g/+X/6P/q/+v/6v/w//T/7f/x//v//f8AAAEA/v/7//j/
9//0//P/9f/3//X/9f/3//n/9//2//T/9//5//v/+f/3//X/9P/2//f/+P/7//r/+v/6
//n/+//8//z//P8AAP7//P///////v/+//7//v///////f/7////AgADAP///f/8//z/
/P/7//n/+P/+//3/AQAEAAEA/f/6//v//f///wAAAgAGAAcACQAFAAIABAAGAAUABwAH
AAcABwALAA8AEQATABAADQALAAkACwANABMAFQATABIAEQAOAA4AEQARAA8ADAALAAkA
BwAJAAcACAAKAAoACAAIAAoABgACAAMABAAFAAMAAwACAAIAAQABAAEA/v/9/wAA////
//7/AgAEAAEA///9//r/9//1//X/9v/5//n/+P/4//3//f/8//v//v/+////AQD9//v/
+f/3//j/9//3//f/+f/8////AQAAAAAA+//2//r//v/+/////f/7//r/+P/5//r//f/+
//v/+f/4//j//v8BAAMAAgAAAP7//v/8//z/AQABAP///v8AAP3/+f/8//3//v///wEA
AwABAAEAAAD///7//f/+//3//v///wEABAADAAQA///8//j/9f/2//X/9f/5/wMA+f8B
AAgABgAEAAIAAAD+//r/+f/6//n/+v/5//n/+f/8//3/AAABAP//+//8//7/+//5//j/
9//7//////8BAAIAAgABAAAA///9//3///8BAP//AQABAP7//P/7//n//f8AAAUACAAF
AAMAAwADAAQAAgAAAAAA/v/+//3//P/9//7//v/7//n/+f/6//v//P/7//f/9f/4//n/
+v/5//f/9//3//n/+v/7//3//v/9//v/+v/6//z//P/8//z/8P/z//P/7v/r//X/AwAH
AAgAFAAgACQAKwAzADMAMQAxACcAHAAVAAsA9f/t//P/7v/k/+j/6f/k/9//4v/e/9v/
7P/8//b/8f/z//H/9f/5//v/+f/3//X/9f/z//P/9//5//f/9//1//f/9f/0//X/+f/8
///////9//v/+v/8//3//v8BAP///v/9//v/+//8//z//P/8//j/9P/1//n/+v/8//7/
/v///////f/4//v//f/9//7///8BAAQABQADAAAA/v8AAP3///8AAAMAAQAAAAMAAwAD
AAIAAgAGAAkADQALAAYABgAGAAMAAwADAAMAAwAIAA0AEAATABIAEQARABEADwANAA8A
DQAOAA4ADgAMAAsADQAMAAkADQAPABAAEQAPAAsACgAKAAoACAAIAAoACgAIAAsADgAK
AAcABgAEAAEA///+//3//P/9/wIAAwABAP7/AAAAAAMABQAHAAgAAgD9//r/+P/8//3/
/f/+/wEAAQAAAP///v/8//v/+//5//n/+f/5//n/+f/6//v/+P/4//j/9//+/wIAAQAA
AAAAAAD8//n/+v/7//3//v/+/wAABAAGAAEA///+//7//f/7//j/8v/2//r/AAAEAP7/
AQD///v//P8AAP///f/5//f/9f/z//X/+f/5//v/AAABAAIAAwABAP3/+//5//3/AAD/
/wAA/v/+//3//f/7//n/+P/7//7//f/+//7//v/9//7//P/8//z//P/+////AgADAP3/
+f/2//P/9v/3//r/+//6//f/+f/8//z/+//7//v///8DAAMABQAEAAQAAwACAP///f/9
////AgABAAQABQABAP7//P/5//z//P/+//7/AQADAAcACwANAAwACwAMAAgABAD///r/
/f/+//7/+//5//f/9v/1//n/+//6//v//f/9//3/+//5//f/9f/1//j/+f/7//z//v/9
//3//v/7//r/+f/4//L/9f/3//z//f/9/wMACQAQABwAJgAuADEAKQAfACsAOwA3ACoA
GwAHAPX/7//t/97/0P/W/+H/4v/l/+z/6v/h/+L/6v/u//f/BQAPABEADQAHAP3/8//x
//H/7//v//P/9f/z//P/9v/5//j/+P/4//v//f///wAA///+//7/+v/5//j/+f/6//r/
+v/5//n/+v/6//r/AAAAAAAABQAHAAYABgAGAAMAAQD+//n/9P/1//X/8//3//n//P8A
AAIAAQD///7/AQD9//7//v8AAP////8DAAYABwAHAAgACQAJAAoABQADAAYACQAJAAsA
CwALAAsADAANAAwACwAMAA0ADwARAAwACQAKAAcACAAKAAwADAAOABEAEQAPABIAEwAT
ABMADwALAAoACgALAAoACwAOAAkABgAIAAoACQAHAAcABgABAP3/+v/3//r//f8EAAcA
AwD+//7//P/8//3//v/+//z/+f/4//j/9//3//b/9v/6//v/+//7//3//P/8//3/+//7
//v/+//6//n/+f/5//r//P/+////AAACAP///P/8//7//P/7//n/+f/6//r/9v/2//j/
+P/2//X/9f/2//v///8CAAIA/v/8//z/+v/7/wEAAgABAAMABgAEAAEA/f/7//n/9//1
//f/9f/1//r/+//8//3//P/5//j/9//8/wAAAAACAP///P/4//X/9//3//j//f/6//f/
9v/0//z/AwACAAAAAgABAAAA///+//z/+//8//v/+P/3//f/9//4//n//P/9//v/9//4
//r/+P/3//f/9//3//n/9//3//v//P/8//z//P/7//z///8BAP//AQABAP3//P/8//v/
/f/+/wEAAgAFAAUABwAJAAgABAAAAP7//v/+//3//P/6//r/+f/1//b/9//5//v/////
//z/+//5//f/9f/x//P/9f/3//v/+v/5//n/+P/1//P/8v/y//L/8v/y//L/+P/z//P/
/P////v/+/8DABgAMAA0ACoALwA7ADEAGwAVABkAGAAJAPX/6f/n/+P/4P/e/+L/5//s
//P/8P/o/+P/3v/g/+L/4f/r//P/8f/z//X/8//x//T/9//4//v/+//7//f/9f/2//n/
+P/4//X/9//4//n/+v/5//j/+P/3//f/9//5//v//P/9//3//f/+//7//v/8//b/8P/v
//P/9v/6//7//P/7//n/9f/0//n//f////7//f/9//7////9//r/+P/9//v//v8AAAMA
AQAAAAMABQAHAAgACgAIAAcABwABAPz//v8AAP//AgADAAQABQAGAAcABgAFAAkACwAO
ABEAEAAPABIAEQAQABAAEAAOAAwADQALAAcACgALAAsACwAMAAkACQAKAAkABgAFAAYA
BAACAAUACAAEAP///P/4//j/9//3//f/9v/3//z//f/8//r//f/+//v/+//7//r/9v/z
//L/8v/2//f/9//4//v/+//6//n/9//2//b/9//4//n/+v/7//f/9f/0//P/+P/8/wAA
AwABAAAA+v/0//b/+P/2//X/9//3//j/+P/4//j/+v/6//v/+//8//7//v///////P/3
//L/7//q/+3/9//8/////v8AAP3/+f/7//v/+//7//n/+//5//n/+//7//v/+///////
AQADAP///v/5//b/+P/4//f/9//0//P/8//3//f/9f/x//D/7P/x//T/9//6//f/9//5
//n/+v/5//n/+f/5//n/+//7//z/+f/7//7/AAD////////7//v/9//1//r//P/9//7/
+//3//X/9f/3//X/9//3//n/+v/8//3//v/+/wAAAAAAAP//AAABAAIAAAD+//7/AAAA
AP///v/9//z/+v/1//P/8//0//X/9//3//T/8//x//H/8f/v//L/8//0//f/+P/5//v/
/P/6//f/9f/0//P/8v/x//D/9v/5//P/8P/5/wkACwAHAAoAEgAaABwAIwAvAC8AKQAn
ACcAHgAJAP3/9f/p/+f/5P/a/9T/2f/e/93/4v/i/93/4v/u//T/8//1//v/AQABAP//
+f/z//L/8f/u/+3/8//3//f/+f/3//f/8//w//D/8//1//f/+P/3//b/9v/z//P/8//1
//f/+P/5//n/9//2//T/8v/5//j/9//7//r/+P/3//b/+P/5//n/9//3//3/AgAFAP//
+f/0//D/9//5//r//P////v//P/8/////f/8////+//5//b/9P/4//v////9//7/AgAG
AAcACwALAAsACwALAAsACQAHAAUAAwACAAEA/v/9/wAA//8BAAQABwAIAAUABwAGAAMA
BAAFAAUABQAHAAUABgAIAAUAAAD9//z/+//6//7/AgD///v/+f/2//f/9//4//n/9//3
//v/+//5//b/+P/4//L/7//s/+j/6//r/+3/8P/x//H/8P/w//H/8f/w/+//8//0//b/
+f/7//v/+//7//X/8f/u/+v/7v/w//L/8//2//j/9f/y//T/9v/0//P/8f/x//L/8v/y
//L/9P/0//D/7f/r/+r/7f/v//D/7v/v//D/8//0//T/+f/5//f/9//6//j/9f/y//H/
8P/v//H/8//x//H/8//z//P/8//w/+3/7P/r/+3/8P/v//D/8f/y//L/8//x/+//7v/x
//T/8//0//T/8v/z//b/9v/y//D/7//u/+7/7//v//D/8//1//j/+f/z//D/8v/y/+D/
6P/x/w==
         </WaveFormData>
      </LeadData>
      <LeadData>
         <LeadByteCountTotal>10000</LeadByteCountTotal>
         <LeadTimeOffset>0</LeadTimeOffset>
         <LeadSampleCountTotal>5000</LeadSampleCountTotal>
         <LeadAmplitudeUnitsPerBit>4.88</LeadAmplitudeUnitsPerBit>
         <LeadAmplitudeUnits>��V</LeadAmplitudeUnits>
         <LeadHighLimit>2147483647</LeadHighLimit>
         <LeadLowLimit>268435456</LeadLowLimit>
         <LeadID>II</LeadID>
         <LeadOffsetFirstSample>0</LeadOffsetFirstSample>
         <FirstSampleBaseline>0</FirstSampleBaseline>
         <LeadSampleSize>2</LeadSampleSize>
         <LeadOff>FALSE</LeadOff>
         <BaselineSway>FALSE</BaselineSway>
         <ExcessiveACNoise>FALSE</ExcessiveACNoise>
         <MuscleNoise>TRUE</MuscleNoise>
         <LeadDataCRC32>187552794</LeadDataCRC32>
         <WaveFormData>
EAAQABAAEAAPAA4ADQAMAAsACgAJAAgABgAEAAIAAAD+//7//v/+//z/+v/4//b/9v/2
//b/9v/0//T/9P/0//T/9P/0//T/8v/y//L/8v/y//L/8v/y//L/8v/y//L/8v/y//L/
8v/w//D/8P/w//H/8v/z//T/9P/0//T/9P/2//b/9v/2//b/9v/2//b/9v/2//b/9v/4
//j/+P/4//j/+P/4//j/+P/4//j/+P/6//r/+v/6//j/+P/4//j/+v/6//r/+v/6//r/
+v/6//r/+v/6//r/+v/6//r/+v/4//j/+P/4//j/+P/4//j/+P/4//j/+P/2//b/9v/2
//j/+P/4//j/9v/2//X/9P/1//b/9//5//f/9//2//b/9f/1//b/9v/5//n/+//+//z/
/f///wIAAgABAAEABAAGAAgACwANAA0ADwAQABAADgANAA0ADQAOAA4ADgANAA0ADAAM
AAsAAwAAAAAAAgAEAAEA/v/8//3//f/8//v/9//1//P/8f/y//D/8P/x//H/8P/w//D/
8P/u/+7/7//v/+7/7f/r/+z/7f/u/+//7v/u/+3/7f/s/+//8f/z//r/AQANABQAGQAg
ACQAJgAuAD0AVABzAJYArQC4ALIAjwBbADIAIgAeABIABwACAP7/+P/2//n/AAAGAAsA
DQALAAYAAAD6//b/9f/0//L/8v/x//H/8v/z//L/8v/x//D/8v/w//D/8P/y//P/8//z
//H/8f/x//H/8P/w//D/8f/y//L/8v/y//L/8//z//P/8//z//P/8//0//T/9P/0//T/
9f/1//X/9//3//n/+f/1//X/9v/3//n/+v/6//r/+P/4//n/+v/8//3//v8AAP7//v//
////AQACAAMAAwADAAYABwAIAAgACQAKAAsADQAOABAAEgASABMAFQAWABkAGQAaABwA
HQAeACAAIQAgAB8AHgAdAB8AHwAfAB8AHgAeAB0AHQAbABkAFwAUABUAFQATABMAEQAO
AAsACAAJAAcABwAFAAIAAgABAP7//v/8//z//P/9//3//P/8//n/+f/4//j/+v/6//r/
+f/3//f/9//3//X/9f/1//X/9//4//j/+P/1//X/9P/0//b/9//3//b/9P/0//X/9f/1
//X/9v/2//j/+P/5//n/9v/2//b/9v/5//n/+f/5//j/+P/4//j/+v/5//j/+P/8//3/
/f/9//z/+//6//n/+v/7//v//P/6//v/+//6//r/+//7//v//f/8//z//f/7//v/+P/4
//n/+f/6//r/+P/4//n/+f/3//f/+f/6//j/+P/4//j/9v/1//T/9P/1//b/+P/5//n/
+P/4//f/9f/2//b/9//3//n//P/8//3///8CAAIAAwADAAYACgAMAA8AEQARABMAFAAU
ABIAEAAPAA4ADAAKAAoACQAJAAoACgAJAAMAAAAAAAIAAgD///z/+v/5//f/9v/1//P/
8f/v/+3/7P/s/+z/7f/t/+r/6v/q/+r/6P/o/+n/6v/q/+r/6f/p/+n/6f/p/+r/7P/r
/+v/7P/t/+3/8f/6/wEACQAWACEAJgAsADIAOABDAFYAdQCYALUAxAC+AJ8AaQA2AB4A
EgD+/+//7v/w//D/9v8BAAgADgARAA8ACQACAPz/9v/y//P/8v/w//D/7v/t/+3/7f/t
/+7/7v/u/+7/7P/s/+z/7P/t/+3/7f/t/+3/7f/t/+z/7P/s/+3/7P/s/+z/7P/u/+//
7//v//H/8f/x//H/8P/w//D/8P/w//H/8f/x/+//7//x//H/8f/x//L/8//z//T/9P/0
//T/9P/1//b/9v/3//j/+v/8//z//f/9//v//P/9//3///8CAAMABAAEAAUABgAHAAsA
DAAOABAAEAARABMAFAATABMAFAAWABkAGgAcAB0AHQAdAB0AHQAdAB0AHQAdAB4AHgAd
AB0AGgAXABQAEAASABEADgANAAwACgAIAAYABAABAAAA/f/6//r/+f/2//j/9v/2//b/
9f/1//T/9P/x//H/8P/w//D/8P/w/+//7//v/+//7//x//H/8f/x/+//8P/w//D/7//v
/+7/7v/u/+//7//u//D/8P/x//H/8P/v/+//7v/u/+7/7//v//D/8P/w//D/7//v/+//
7//w//D/8P/w//L/8f/w//D/8P/x//H/8f/x//H/8f/x//P/8//y//L/8P/x//H/8P/w
//H/8f/x//H/8P/w//H/8//z//D/8P/v/+//8P/w//D/8P/x//H/7//v/+3/7f/v/+//
8f/w/+//7v/t/+z/7v/t/+z/7P/u/+7/7//v/+3/7P/s/+v/7f/u/+7/7//u/+//8f/w
//P/9f/4//j/+P/5//3/AgAEAAcACQAJAAwADgAPAA4ADAALAAoACAAGAAYABQAFAAcA
CAAIAAMA/v/+/wAAAAD7//j/9v/1//X/9P/z//H/7f/r/+n/6P/o/+j/6f/p/+f/5v/l
/+T/5P/k/+X/5v/k/+T/4//j/+T/5f/m/+j/5v/l/+X/5v/h/+P/6f/w//f/AQAOABUA
HAAiACYAKgAzAEIAXQCCAKMAtgC6AK0AgwBKACQAFAAGAPn/8v/0//L/8v/3//7/BgAN
AA0ACQAEAP7/9v/y/+//7v/s/+z/7P/r/+v/6//p/+r/6v/q/+r/6P/o/+j/6P/p/+n/
6f/n/+f/5//n/+f/6P/p/+v/7P/s/+z/7P/u/+//7//v/+7/7f/s/+v/7P/s/+z/7P/u
/+//7//v/+//7//x//H/7f/t/+7/7//x//L/8v/y//L/8v/z//T/9v/3//j/+v/6//r/
+//7//n/+v/7//v//f8AAAEAAgACAAMABAAFAAoADAAPABIAEQARABIAEgARABEAEgAU
ABYAGAAbAB0AHQAdAB0AHQAbABsAGwAbABwAHAAbABsAGQAXABUAEgASABEADgANAAsA
CAAFAAIAAwABAAEA///6//r/+f/2//j/9v/2//b/9//3//b/9v/0//P/8f/w//D/8P/w
/+//8f/x//H/8f/x//H/8f/x//H/8v/y//L/8f/x//D/8P/w//H/8f/w//D/8P/x//H/
8//z//T/9P/0//T/9f/1//L/8v/y//L/9P/1//b/9//2//b/9v/2//b/9f/0//T/9v/3
//f/9//5//n/+f/5//f/9//2//b/9P/1//X/9P/2//f/9//3//f/9v/2//f/9f/1//L/
8v/z//P/9P/0//T/9P/1//X/9f/1//P/8//z//P/8//z//P/8v/y//L/9f/2//f/+P/4
//T/9P/1//L/9P/0//T/9P/1//X/9f/2//P/8v/y//H/8f/w//D/7//y//T/9f/3//X/
9//6//r/+f/7//7//v/9//3/AAAEAAgADQARABMAEgAQAA0ACAAIAAkACgAKAAwADAAL
AAsACAAIAAcAAQABAAIABQAGAAEA/v/8//v/+//6//n/9//1//P/8f/w/+z/7P/t/+3/
7//w//H/8v/v/+7/7v/u/+//8P/w//H/8f/x//H/8v/x/+//7v/u//X/+f8BAAYACQAL
ABQAGwAaAB4AKgA6AFEAdACRAKYAtwC0AI4AWQAzACgAJAAeABQACQAAAAAABAAAAPv/
BgASABMADwALAAYAAgACAP7//f/8//r/+v/2//X/9f/1//X/9v/2//b/9//2//f/+P/4
//n/+f/5//v/+//7//v/+P/4//j/+f/8//z//P/8//r/+//7//v/+//7//v/+//8//z/
/P/8//7//////////v/9//7//f/8//3///8BAAAAAAD///7///8AAAIABAACAAMABAAG
AAQABAAFAAUACAAKAAwADQALAAwACwAKAA0ADwARABMAEwAUABYAGAAXABcAGAAYABsA
GwAcAB4AHAAcAB0AHQAfAB8AHwAfABwAGwAaABkAGQAaABoAGwAZABcAFQASABIAEQAO
AA0ADQAMAAsACgAHAAUABQADAAIAAgABAP7/AAD+//7//v/9//3//P/8//3//f/8//z/
/v/+//7//f/7//v/+//7//3//f/9//3/+//8//z//P/9//3//P/8//z//f/9//z//P/8
//3//f/+////AQACAAEAAAAAAP////8AAAEAAgABAAEAAQABAAQABAAEAAQAAgABAAAA
AAACAAMAAwADAAMAAwADAAMAAQABAAAAAAAAAAEAAQAAAAEAAwAEAAUAAgAAAP////8A
AAEA//8AAP////8AAAAA/v/+//////8BAAEA///////////7//z//f/+////AAD+//3/
/P/8//7//v/////////+//7//f/7//z//P/9////AQAEAAQAAwAFAAgACAAJAAkADAAQ
ABAAEwAVABUAFQAWABYAFAAUABUAFgAWABYAFgAVABUAEwASABAACQAIAAgACgAKAAcA
BAACAAEAAQAAAP///f/7//n/9//2//b/9v/3//f/9P/0//T/9P/y//L/8//0//b/9v/1
//X/8//z//P/9P/0//P/8//0//X/+f/7/wIADwAVABgAIQAoACoAMAA8AEsAZACHAKYA
uwDCALIAiQBVADYAKgAiABYADQAIAAQAAgACAAMABgAQABcAFQARAAoABAD8//r/+v/6
//n/+v/2//X/9f/1//X/9v/2//b/+P/2//b/9v/1//X/9P/z//X/9f/1//X/8v/y//L/
8//2//b/9v/2//b/9//3//f/9//3//f/9//4//j/+P/4//b/9//3//f/+f/5//v/+//5
//n/+v/7//v//P/8//z//P/8//3//v/8//3//v8AAP7//v////////8AAAEAAQABAAQA
BQAGAAgACQAKAAsADAAMAA0ADgAOAA8AEQASABUAFQAWABgAGAAYABkAGQAbABsAGwAb
ABkAGQAZABkAGgAaABkAGQAXABUAEwAQABAADwAMAAsACgAIAAYABAABAP/////9//v/
/P/8//r/+v/4//j/+P/3//f/9v/2//X/9f/0//T/9P/0//T/8//z//P/8//z//H/8f/x
//H/8f/y//L/8v/y//P/8//0//P/8//y//D/8f/y//T/9f/0//P/8//y//L/8v/z//P/
9P/0//T/9P/z//P/8//z//T/9P/0//T/9P/z//L/8v/0//X/9f/1//f/9//3//f/9f/1
//T/9P/2//f/9//2//T/9f/1//X/8//y//L/8//z//P/8P/w//D/8f/z//T/8v/y//P/
8//z//P/8f/x//H/9P/y//L/8v/y//L/8f/w//D/8P/w//H/8f/x//D/8P/v/+3/7v/u
/+//7//x//T/9P/3//n//P/8//v/+//+/wIABAAHAAkACQALAAwADAAKAAsACwALAAoA
CQAIAAYABQACAAIAAQD7//n/+v/9//7/+//4//b/9f/z//L/8f/v/+3/6//p/+j/5v/m
/+f/5//m/+b/5v/m/+T/5P/l/+b/5P/k/+P/4//j/+P/4//k/+b/5f/l/+b/6f/p//H/
9P/5/wUADgAVAB4AJgAqADAAPQBOAGkAigCpALwAvAChAG8AOgAeABIAAADt/+r/7P/u
//L///8GAAgADQANAAcAAAD4//L/8P/v/+7/7P/s/+r/6f/p/+n/6f/q/+r/6v/q/+j/
6P/o/+j/6f/p/+n/6//r/+v/6//q/+r/6v/r/+r/6v/q/+r/6v/r/+v/6//r/+v/6//r
/+r/6v/q/+r/6//t/+7/7//v/+//8f/x/+3/7f/u/+//7//w//D/8P/x//L/9P/2//T/
9f/2//j/+P/4//n/+f/7//z//f/9//3/AAABAAIABAAFAAYABwALAAwADgAQABAAEQAT
ABQAFQAVABYAGAAYABgAGQAZABoAGwAcAB0AGwAbABsAGwAaABoAGQAZABgAFwAWABQA
EgARAA4ADQAMAAoACAAGAAMAAQABAP///P/8//v/+P/4//b/9v/2//X/9f/0//T/8//z
//L/8v/w//D/8P/v/+//7//v/+//8f/x//H/8f/w//D/7//u/+//7//u/+7/7v/v/+//
7v/w//D/8f/x/+//7//w//D/8P/w//H/8f/w//D/8P/w//H/8f/x//H/8P/w//D/8P/z
//P/8//0//P/8//y//H/8v/z//T/9f/z//P/8v/y//T/9f/1//T/8v/z//P/8//x//D/
8P/x//P/8//w//D/8f/x//L/8v/w//D/8f/x//P/8//x//H/7//v/+//7//z//L/8f/w
/+//7v/v/+//7//w//D/8P/x//H/7//u/+7/7f/t/+7/7v/v/+//8f/0//T/9f/3//r/
+v/7//v//v8CAAYACQALAAsADgAQABEAEAAMAAsACgAIAAgACAAHAAcABgAGAAUA///8
//z//v/+//v/+P/2//X/9f/0//P/8f/x/+//7f/s/+j/6P/p/+n/6P/o/+j/6P/o/+j/
6f/q/+n/6P/m/+X/5//n/+f/6P/o/+f/5//o/+n/6//t//T//f8JABIAGQAiACgAKgAw
ADsAUABtAJIArwDAAMAApwB1AEIAJgAcAAoA9f/y//j/9v/2//v/BAAMABMADwALAAQA
/P/4//b/8//y//D/8P/u/+3/7f/t/+v/7P/s/+z/7v/s/+z/7P/s/+3/7f/t/+3/7f/t
/+3/7f/u/+//8f/v/+7/7f/s/+7/7//v/+//7f/t/+3/7f/w//D/8P/w/+7/7//v/+//
7//v//H/8f/v/+//8P/x//H/8v/y//L/9P/0//X/9v/2//f/+P/6//j/+P/5//n/9//4
//n/+f/6//7/AAACAAIAAwAEAAUABwAIAAoADAAOAA8AEQASABEAEQASABQAFwAYABoA
GwAbABsAGwAbABsAGwAbABsAGwAcABwAHQAbABkAFwAUABIAEQAOAA0ACwAIAAUAAgAD
AAEAAQD///z//P/7//j/+P/2//b/9v/z//P/8v/y//H/8f/w//D/8v/y//L/8f/v/+//
7//v/+3/7f/t/+3/7//w//D/8P/v/+//7v/u/+7/7//v/+7/7P/s/+3/7f/v/+//8P/w
//D/8P/x//H/7//u/+3/7P/u/+//8P/x//L/8v/y//L/8P/v/+7/7v/w//H/8f/x//P/
8//z//P/8//z//L/8v/w//H/8f/w//D/8f/x//H/8//y//L/8//1//X/8v/y//D/7//v
/+7/8P/w//H/8f/z//P/8f/x/+//7//v/+//8f/w//D/8P/v/+7/7f/s/+7/7P/s/+3/
7v/v//D/7v/t/+z/7P/s/+z/7f/t/+3/7P/s/+v/7P/u/+//8f/w//H/8//y//X/9//6
//r/9//3//r//v8CAAUABwAHAAkACgAKAAgABgAFAAQAAgAEAAYABwAJAAcABgAEAP3/
+P/4//r/+v/5//b/9P/z//P/8v/x/+//7v/t/+z/7P/q/+r/6//r/+r/6v/q/+r/5v/m
/+f/6P/o/+j/5//n/+n/6f/p/+r/6P/n/+f/6P/p/+v/8f/4////BQAKABEAFgAYABwA
JgA5AFgAfQCWAKUAsgCiAHUARwAoAB4AGgASAAkAAgD8//j/+v/5//r/AgALAAkABwAE
AP7/9P/0//T/9P/z//T/8v/x//H/8f/v//D/8P/w//D/7v/u/+7/8P/x//H/8f/x//H/
8f/x//H/8v/z//X/9P/y//D/7v/x//P/9P/1//X/9f/1//X/9v/2//b/9v/0//X/9f/1
//P/8//1//X/9v/3//n/+//6//r/+f/4//j/+P/5//r//P/9//7/AAAAAAAAAQABAAAA
AAAAAP//AQAEAAUABgAGAAcACAAJAAsADAAOABAADgAPABEAEgAVABUAFgAYABgAGAAZ
ABkAGQAZABkAGQAbABsAGwAbABkAGAAWABUAFgAVABQAEgAQAA8ADAALAAwACgAIAAYA
BwAFAAUAAwACAAIAAQD+//3/+v/5//j/+P/5//n/+v/5//n/+P/4//f/9v/1//P/9P/1
//b/9//3//f/9//3//X/9v/2//b/8//z//L/8v/0//X/9f/0//T/9P/1//X/+P/5//v/
/P/6//j/9//1//f/+P/5//r/+//7//v/+//6//r/+v/6//v/+//7//z//P/9//3//f/7
//v/+//7//3//f/8//z//P/9//3//P/8//3//f/9//v/+v/6//v//f/9//r/+v/5//n/
+v/6//z//P/9//3/+//7//n/+f/5//n/+f/5//v/+P/6//r/+v/6//r/+f/4//j/+P/4
//n/+f/7//r/+v/5//j/+P/3//f/+P/7////AAD//wEABAAEAAIAAQADAAYACAALAA0A
DQAPABAAEAAOABAAEQASABIAEgASABEAEQAQABAADwAJAAQABAAGAAYABQACAAAA////
//7//f/7//f/9f/z//L/8f/y//T/9f/y//L/8v/y//D/8P/x//L/9P/0//P/8//x//H/
8f/y//L/8f/x//L/9//3//n/AAAHAA8AFgAdACQAKgAoAC4APwBUAHEAlACvAL4AugCf
AG8AQgAqACYAHAANAAgABgACAAIABQACAAgAEQATAA0ACgAGAAAA/P/5//j/9v/2//T/
8//z//P/8//0//T/9P/0//L/8v/y//D/8f/x//H/8//z//P/8//0//T/9P/1//b/9v/2
//b/9v/3//f/9//1//X/9f/1//f/+P/5//r/+f/5//j/9//4//n//P/9//n/+f/6//v/
+//8//z//P/8//z//f/+//z//f/+/wAAAgACAAMAAwADAAQABQAFAAUACAAJAAoADAAN
AA4ADwARABIAFAAWABYAFwAZABoAGwAbABwAHgAeAB4AHwAfAB8AHwAfAB8AIQAhACEA
IQAgACAAHwAfAB0AGwAZABYAGAAXABQAEwASABAADgAMAAkABwAHAAUABAAEAAMAAAAA
AP7//v/+//3//f/8//z/+//7//r/+v/6//r/+v/5//f/9//3//f/+P/5//r/+//5//r/
+v/6//n/+f/4//j/+P/5//n/+P/4//j/+f/5//n/+f/6//r/+v/6//v/+//6//r/+v/6
//n/+f/5//n/+//8//3//v/8//v/+v/6//z//f/9//3//f/9//3//f/7//v/+v/6//v/
/f/+//7//P/9//3//f/7//r/+v/7//3//f/6//r/+//7//z//P/6//r/+//7//v/+//5
//f/+v/4//j/+P/4//r/+f/4//j/9//2//b/9f/2//b/9//3//X/9v/2//f/+f/7//7/
/v///wEABAAEAAMAAwAGAAoADAAPABEAEQATABQAFAASAA8ADwAPAA4ADgAOAA0ADQAM
AAwACwAFAAAAAAACAAIAAQD+//z/+//5//j/9//1//P/8f/v/+7/6v/q/+v/6//s/+z/
7P/s/+r/6v/r/+z/6v/q/+n/6f/p/+n/6f/q/+r/6f/p/+r/6f/v//P/+v8BAAsAFAAd
ACIAKgAyADgARQBaAHcAmgCzAMIAvgChAG0AOgAgABYAAgDv/+7/9P/y//b/AQAKAAwA
EQARAAkAAAD6//T/9P/1//T/8v/y/+7/7f/t/+3/7//w//D/8P/w/+7/7v/u/+7/7//v
/+//7f/t/+3/7f/s/+z/7P/t/+7/7v/u/+7/7P/t/+3/7f/t/+3/7f/t//D/8P/w//D/
8P/x//H/8f/x//H/8//z//H/8f/y//P/8//0//T/9P/0//T/9f/2//T/9f/2//j/+P/4
//n/+f/6//z//v//////AgADAAQACAAJAAoACwAMAAwADQAOAA8AEQAUABYAGQAZABoA
HAAcABwAHQAdAB8AHwAfAB8AHwAfAB8AHwAgACAAHwAfABwAGQAWABIAEgARAA4ADQAM
AAoACAAGAAMAAQABAP///v/+//3/+v/6//j/+P/4//X/9f/0//T/8//z//L/8v/0//T/
9P/z//P/8//z//P/8f/x//H/8f/v//D/8P/w//H/8f/w//D/7v/v/+//7v/w//D/8f/x
//H/8f/y//L/8v/y//P/8//y//L/8v/y//P/8//z//P/9P/0//T/9P/2//X/9P/0//X/
9f/0//P/9f/1//X/9f/z//P/8v/y//T/9f/1//T/8v/z//P/8//z//L/8v/z//X/9f/y
//L/8f/x//L/8v/y//L/8//z//P/8//x//H/8f/x//D/8P/w//D/8P/w/+//7v/u/+7/
7v/v/+//7//u/+7/7f/v//D/8P/x/+//8f/0//T/9//5//z//P/9//3/AAAEAAgACwAN
AA0ADwAQABAADgAMAAsACgAIAAYABgAFAAUABgAGAAUA///8//z//v/+//v/+P/2//X/
9f/0//P/8f/v/+3/6//q/+j/6P/p/+n/6P/o/+j/6P/k/+T/5f/m/+j/6P/n/+f/6P/p
/+r/7P/q/+n/6f/q/+v/7f/x//j/AQAJABIAGwAiACoAMAA2AEEAUgBxAJQAsQC+ALoA
mwBlADAAHgAWAAAA7//w//T/9P/6/wMACgAQABMADwAFAAAA/P/2//T/9f/0//L/8v/v
/+3/7P/r/+n/6v/q/+r/7P/q/+r/6v/s/+3/7f/t/+3/7f/t/+3/6v/q/+r/6//u/+7/
7v/u/+3/7f/s/+v/7f/t/+3/7f/u/+7/7v/u/+z/7f/t/+3/7//v//H/8f/v/+//8P/x
/+//8P/w//D/8P/w//H/8v/0//X/9v/4//b/9v/3//f/+f/6//v/+//5//z//f/+/wAA
AQACAAMABgAIAAsADgAQABEAEwAUABMAEwAUABYAFwAYABoAGwAdAB0AHQAdABsAGwAb
ABsAGAAYABcAFwAXABUAEwAQABAADwAMAAsACAAGAAQAAgACAAEAAgABAP3//P/6//b/
9P/y//L/8v/z//P/8v/y//H/8f/w//D/7v/u/+7/7f/v/+//7//v//H/8f/x//H/7//w
//D/8P/x//H/8P/w/+7/7//v/+7/7//w//L/8//y//H/8f/w/+7/7v/v/+//8f/y//P/
9P/y//H/8P/v//H/8v/z//T/8v/x//D/8P/w//H/8f/x//P/8//z//P/8f/x//D/8P/y
//P/8//y//L/8//z//P/9P/0//X/9//0//P/7//u/+3/7f/u/+7/7//w//L/8//x//H/
7//v/+//6//t//H/8P/v/+7/7f/s/+3/7f/t/+7/8P/w//H/8f/w/+7/7f/r/+n/6v/q
/+v/7P/v//P/9P/1//f/+v/6//n/+f/8/wAAAQADAAQAAwAFAAYABgAEAAMAAwADAAIA
BAAEAAMAAwACAAIAAQD7//j/+P/6//r/9f/y//D/7//x//D/7//t/+3/6//p/+j/5P/k
/+X/5f/j/+L/4f/g/9//4P/i/+T/5P/k/+P/4//h/+H/4f/i/+T/4//j/+T/4//h/+f/
7v/3////BgANABAAFgAaACQANwBWAHcAlACnAKgAjABdADEAHAASAA4ACgADAPr/9v/w
/+z/6//u//T//f8DAAMAAAD4/+7/7P/p/+j/5v/m/+X/5f/m/+f/5//o/+j/6P/m/+T/
5P/k/+b/5//n/+f/5f/l/+X/5f/k/+T/5P/l/+j/6P/o/+j/5v/n/+f/5//n/+f/5//n
/+b/5v/m/+b/6P/p/+n/6f/p/+n/6//r/+n/6f/q/+v/7f/u/+7/7v/t/+z/7P/s/+3/
7//x//T/9P/0//X/9f/z//T/9f/1//P/9v/3//j/+//9////AQADAAQABgAIAAcABwAI
AAgACQAJAAoADAANAA4AEAARABEAEQARABEADwAPAA8ADwAQABAADwAPAAsACQAHAAQA
BQAFAAMAAwAAAP7//P/6//r/+f/6//n/9f/0//L/7v/x//D/8f/y/+//7//u/+7/6//r
/+r/6v/s/+z/7P/r/+n/6f/p/+n/6v/r/+z/7f/t/+7/7v/u/+z/6//p/+j/6f/r/+z/
7P/r/+r/6v/p/+r/6//t/+7/7v/u/+//7//t/+z/6//q/+z/7f/u/+//8P/w//D/8P/u
/+3/7P/s//D/8f/x//H/7//v/+//7//x//H/8P/w/+//7//u/+z/7f/v//D/8f/z//L/
8v/z//H/7//q/+j/6f/p/+r/6v/s/+z/7f/t/+3/7f/t/+v/7P/q/+r/6v/q/+z/6//q
/+r/6v/q/+v/6//p/+j/6P/n/+f/6P/o/+n/6f/r/+7/7v/t/+//8v/y//P/8//2//r/
+v/9/////////wAAAAD+//7///8AAAAAAAAAAP////8AAAAA///5//T/9P/2//b/8//w
/+7/7f/s/+r/6P/l/+X/4//h/+D/4P/g/+H/4f/g/+D/4P/g/9z/3P/d/97/4P/g/9//
3//f/9//3//g/97/3f/d/97/3//j/+f/6P/v////BAAHABAAEgAWAB4ALQBEAGUAhACd
AKoAoAB7AEcAIAASABAABgD5//T/8v/w//D/7//w//b//f/9//v/9v/w/+r/6v/n/+b/
5P/k/+L/4f/h/+H/4//k/+T/5P/k/+L/4v/i/+D/4f/h/+H/4f/h/+H/4f/g/+D/4P/h
/+L/4v/i/+L/5P/l/+X/5f/l/+X/5f/l/+X/5P/j/+L/4//l/+b/5//m/+X/5v/l/+X/
5f/m/+f/5//o/+j/6P/m/+b/5//o/+j/6f/q/+z/6v/q/+v/6//r/+z/7f/t/+3/8P/x
//L/9P/1//b/9//3//j/+v/8//z//f///wAA/////wAAAgADAAQABgAHAAUABQAFAAUA
BQAFAAUABQAEAAQAAwADAP///f/7//j/+//7//n/+f/2//T/8v/w/+//7f/t/+v/6v/q
/+n/5v/m/+T/5P/k/+P/4//i/+L/3//f/97/3v/g/+D/4P/f/9//3//f/9//3f/d/93/
3f/d/97/3v/e/9v/2//a/9r/2//d/97/3v/e/97/3//f/97/3f/d/9z/3v/e/9//3//e
/97/3v/e/93/3f/d/93/4P/g/+D/4P/g/9//3v/e/97/3//f/9//3//f/9//3//d/93/
3P/c/93/3//g/+D/3v/f/9//3//f/97/3v/f/93/3f/a/9r/2//b/9z/3P/a/9r/2//b
/9n/2f/X/9f/2f/Z/9n/2f/X/9b/1v/W/9b/1v/W/9b/1v/W/9j/1f/X/9f/2P/Y/9z/
3v/i/w==
         </WaveFormData>
      </LeadData>
      <LeadData>
         <LeadByteCountTotal>10000</LeadByteCountTotal>
         <LeadTimeOffset>0</LeadTimeOffset>
         <LeadSampleCountTotal>5000</LeadSampleCountTotal>
         <LeadAmplitudeUnitsPerBit>4.88</LeadAmplitudeUnitsPerBit>
         <LeadAmplitudeUnits>��V</LeadAmplitudeUnits>
         <LeadHighLimit>2147483647</LeadHighLimit>
         <LeadLowLimit>268435456</LeadLowLimit>
         <LeadID>V1</LeadID>
         <LeadOffsetFirstSample>0</LeadOffsetFirstSample>
         <FirstSampleBaseline>0</FirstSampleBaseline>
         <LeadSampleSize>2</LeadSampleSize>
         <LeadOff>FALSE</LeadOff>
         <BaselineSway>FALSE</BaselineSway>
         <ExcessiveACNoise>FALSE</ExcessiveACNoise>
         <MuscleNoise>TRUE</MuscleNoise>
         <LeadDataCRC32>3901963733</LeadDataCRC32>
         <WaveFormData>
AgACAAIAAgAAAAAAAAAAAAAAAAAAAAAAAQACAAMABAACAAIAAgACAAQABAAEAAQAAwAC
AAEAAAABAAIAAwAEAAIAAgACAAIAAgACAAIAAgACAAIAAgACAAIAAgACAAIAAAAAAAAA
AAABAAIAAwAEAAEAAAD///7///8AAAEAAgABAAAA///+//7//v/+//7/AAAAAAAAAAD/
//7//f/8//3//v///wAA///+//3//P/8//z//P/8//7//v/+//7//f/8//v/+v/8//z/
/P/8//z//P/8//z/+v/6//r/+v/7//z//f/+//3//P/7//r//P/8//z//P/7//r/+f/4
//v//P/9//7//v///////v/8//v/+//6//v//f/+//7/+//7//r/+P/5//r/+v/7//3/
/f/9//3/+v/3//f/9//1//X/9f/z//L/8f/v/+3/7f/s/+z/6v/p/+j/6P/n/+r/6v/s
/+//8f/z//f/+f/5//n/+v/6//z//P/8//z/+//7//v/+//5//n/+f/6//v//P/+////
/v////////8AAAAAAAAAAP7///////////////7//v8DAAQABAAAAP7//P/8//z//P8A
AAIABAAEAAMA+f/i/8T/sP+o/6j/sv/G/93/6v/m/97/2P/T/9P/1//b/9j/1P/W/97/
6P/y//X/9//6/wAAAgACAAIAAwACAAIAAQABAAIAAgADAAUABQAGAAYABgAEAAIAAgAC
AAEAAgAEAAgABwAFAAQAAwAEAAUABgAIAAYABwAHAAUABQAFAAUABAAEAAQABQAFAAMA
AwADAAIAAwADAAQABQAFAAQABAADAAEAAQACAAIAAwAEAAUABwAFAAUABgAGAAQAAwAD
AAIAAAAAAAEAAwACAAIAAgAAAAEAAgADAAQAAgABAAAAAQD///////8BAAEAAAD/////
AAADAAQABAAEAAQABQAFAAMAAwADAAMAAwAEAAYABgAEAAQABAAEAAMAAwABAAAAAAAD
AAMAAwACAAMAAgAAAAAAAQAAAAEAAAABAAEAAAD///7//v/+/wEAAwAEAAQAAwADAAMA
AgD///7//v/+/wAAAQACAAMAAwADAAMAAwAFAAUABQAFAAQABAADAAIAAgACAAMAAwAD
AAQABAAEAAEAAQABAAEAAgADAAQABQAEAAMAAgD+/wAAAQADAAYABAACAAIAAgACAAEA
AQABAP///////wAAAQACAAMABAACAAIAAgACAAAAAAAAAAAAAAAAAAEAAQADAAMAAgAC
AAIAAQAAAP7//P/////////+//////8EAAIAAgACAAIAAQABAAAA/////wAAAAAAAAMA
AwACAAIABQAFAAQABAACAAEAAQABAAMAAwADAAIA/v/9//z/+//9//3/+//6//j/9f/y
/+//7//w/+//8P/w//H/8f/y//D/8v/1//X/+P/9/wAAAQD//wAAAAAAAP7//v/+////
AgADAAQABQADAAMABAAEAAIAAwADAAQAAwADAAMAAgADAAQABQAGAAUABQAFAAUABwAG
AAYABwAGAAgABgACAAIABgAIAAQAAgAIAAwACgAHAPn/4P/C/67/oP+c/6D/sv/J/9b/
1v/S/9D/y//L/9P/2f/U/9b/3v/o//D/+P/9/wEABgAIAAkACAAHAAcABwAIAAgACQAJ
AAgACAAJAAsADAAMAAwACwAIAAcABgAGAAYABwAKAAoACQAJAAkACQAJAAkACgAIAAkA
CQAHAAkACQAJAAgACAAIAAkACQAJAAkACQAIAAgABwAHAAcABgAGAAcABwAFAAUABgAG
AAIAAgACAAMABQAFAAYABgAHAAcACAAIAAgACAAJAAsABgAGAAYABAAGAAYABgAGAAMA
AwADAAUAAwADAAMABQAFAAQAAwADAAIAAwACAAAAAgACAAMAAwAGAAcACAAJAAcABgAG
AAQABAAEAAQABAADAAMAAQAAAAAAAwADAAMAAgADAAIAAAD//////f/9////AQACAAIA
AQAAAAAAAAAAAAEAAQAAAAAAAQACAAIAAAAAAAEAAgAFAAUABQAFAAQAAwACAAEA////
//////8CAAIAAQAAAAAAAAABAAEAAQACAAIAAgABAAEAAQABAAEAAQABAAEABQAFAAUA
AgD/////AAACAAQAAgACAAIABAADAAMAAwADAAMAAwAEAAMAAgABAAAAAAAAAAAAAAAC
AAIAAgACAAAAAAABAAEAAQABAAAAAAD////////+//7/AQABAAEAAgABAAEAAgACAAAA
/v8AAAAAAAAAAAAAAQABAAAA/////wAAAAAAAAMAAwACAAIAAgABAP///v//////AAAB
AP////////7/+f/5//n/+f/6//v/+v/6//f/9f/z//H/8v/y//D/8P/v/+//7v/u/+//
8v/2//f/+f/9///////9//7//v/+/wAAAAAAAAEAAwADAAMAAwAAAP/////+/wEAAwAE
AAYABgAFAAQAAgADAAQABQAGAAcABwAHAAcABwAGAAYABwAIAAoACAAGAAgABgACAAQA
BAAIAAwADgAPAAsA+v/Y/7z/rv+o/6b/tP/P/+L/4v/e/9z/1//T/9v/5f/k/+D/5P/s
//T/+P/7/wEABgAKAAoACgAKAAsADAAOAA8AEQAPAA4ADgAPAA0ADgAOAA4AEAAOAA4A
DgANAA4AEAAUABIAEQARABEAEwATABMAFAAUABUAFQATABEAEQARABAAEgASABMAEwAR
ABEAEQAQABEAEQASABMAFAAUABUAFQASABEAEQAQAA8AEAARABMAEQARABIAEgAPAA8A
EAAQABAAEAARABMAEgASABIAEAARABIAEwAUABEAEQARABMAEgARABAAEQARABAADwAP
AA0ADwAPAA4ADgAOAA8ADwAPAA8ADwAPAA8AEAASABIADgAOAA4ADgAOAA8ADgAOAA4A
EQARABEAEAARABAADgAOAA8ADgAPABAAEQARABAADwAOAA4ADgANAA8AEAAQABAAEQAS
ABIAEAAQABEAEgAQAA8ADgANAA8ADwAPAA8AEAARABIAEwARABAADgAMAA4ADgAPAA8A
DwAQABAAEAARABEAEQARABEAEQARABEAEQARABEADgAPAA8AEAASABEADgANAAwADAAL
AAsACwALAAsACwAMAA4ADgAOAA4ADwAQABEAEgAPAA4ADQAMAAoACgALAAsADAANAA0A
DgANAA0ADQAMAAoADQANAA0ADgANAA0ADgAPAAwACQAKAAwADAAMAAwACgAKAAkABwAJ
AAsADQAPAA4ADAAMAAwADAAMAAsACQAHAAcACAAIAAgADAANAA0ADgANAA0ADAAMAAoA
CQAJAAkABwAHAAcABgAEAAUABgAHAAYABQACAAAAAQD///3/+//5//j/9f/0//X/9//4
//r/+//+/wIAAwAEAAcACAAHAAUABgAGAAYABwAIAAkACwAIAAcABgAFAAYABwAJAAoA
CgALAAsADAALAAsACwAKAAgACAAIAAgACQAJAAkACQAJAAgACAAJAAoACAAGAAYACgAM
AA4AEAAQAA4ADAAIAP//7f/U/8b/xP/C/8b/3P/0//3/+P/y//D/7P/r/+//8//x/+j/
5P/o/+z/8v/6/wEABQAGAAgACQAIAAcABwAHAAgACAAJAAsACgAKAAsACgAKAAkACAAJ
AAgACQAKAAYABgAHAAoADAALAAsACwAKAAkACAAIAAYABwAHAAUABQAFAAUABAAEAAQA
BQAFAAMAAwADAAIABQAFAAYABwAGAAQAAwABAAEAAQACAAIA/v/+//7///8BAAEAAgAC
AP////8AAAAA/v/+////AQD//wAAAQAAAP7//v/+//7//f/9//3///////////8BAP7/
/P/6//n/+v/9//7//v/9//z//P/7//3//f/9//3//f/+/wAAAAD8//z//P/8//3//f/7
//r/+f/7//r/+f/5//v/+//6//v/+//5//n/+P/5//n/+P/4//j/+f/6//j/+f/5//j/
9//3//f/9v/3//j/+v/8//r/+f/4//f/+f/5//n/+f/3//f/9//3//n/+v/6//r/+P/4
//n/+f/4//j/9//2//b/9//4//n/+f/5//n/+f/4//f/9v/y//T/9f/3//r/+P/2//b/
9v/4//f/9//3//f/9//3//j/9v/2//b/9v/y//L/8v/y//P/9P/1//b/+P/4//n/+f/4
//f/9f/0//X/9f/1//T/8P/z//P/8//0//P/8//0//j/+P/0//L/8//0//X/9v/4//n/
+f/5//j/+P/3//b/9f/1//T/9P/3//f/9v/2//T/8//z//P/9P/1//b/9v/x//H/8f/x
/+//7//t/+z/7f/r/+n/5//k/+T/4v/i/+P/5f/m/+j/5v/o/+v/6//t//H/8//z//X/
9v/2//b/9f/0//P/8//1//X/9f/1//f/9//4//j/9//3//b/9v/6//v//P/8//v/+v/5
//j/+f/5//n/+f/3//b/9v/3//b/+P/4//z//v/8//z//P/+/wAAAAD+//f/6f/Q/7j/
rP+m/6b/sv/K/9//4v/c/9b/0v/L/9H/2//b/9T/zv/S/9z/5v/s//H/9//6//r/+v/6
//r/+//7//z//P/9//3//P/8//3//f/+//7//v/+//z//P/8//r/+v/7//7//////wAA
AQAAAP///v/+//z//f/9//v/+//7//v/+v/8//z//f/9//z/+//6//j/+v/5//n/+f/7
//z//v////v/+//8//z/+P/4//j/+f/5//n/+v/6//v/+//8//z//v/+////AQD8//z/
/P/6//r/+v/6//r/+//7//v//f/7//v/+//9/////v/9//3/+//9//3//P/8//z//f/9
//v/+//7//v//P/+/wEAAgAAAAAAAAAAAP3//f/7//r//P///////////wEAAQAAAP3/
/f/7//v//v///////v/9//z//P/8//z//f/9//z/+//7//v/+v/6//r/+//8//3//f/9
//3//f/9//3//f/9//3//f/9//z//P/7//r//P/8//3//f/9//7//v/+//3//f/9//3/
/f/9//3//f/////////8//v/+//8//7//v/8//z//P/8//v/+//7//v/+//7//z/+v/6
//r/+v/6//r/+v/6//j/+P/4//j/+v/6//v/+//7//v/+v/6//v/+//7//r/+P/7//v/
+//4//f/9//4//7//v/9//z/+//6//n/+f/4//f/+P/6//v//P/9//3//P/8//v/+//6
//r/+P/3//f/9//5//n/+f/4//X/9f/1//X/9P/z//D/7v/w/+//7v/t/+z/7P/q/+r/
6v/r/+v/7P/q/+z/7//v//H/9f/3//f/+f/6//r/+v/4//j/+P/5//r/+//8//3//f/9
//7//v/+//////8AAP////////7//v/+//7//v8BAAEAAQABAAMAAgACAAMABgAGAAgA
BgAEAAQABAACAAAAAgAEAAIA///5/+T/yP+0/6T/lv+W/6j/xf/W/9j/1P/M/8X/xf/N
/9H/0P/Q/9b/4v/s//T/+f/9/wAABAAFAAQAAwADAAUABgAGAAcABQAEAAQABQAFAAYA
BgAGAAYABAAEAAQABAAEAAUACAAIAAcABwAHAAYABQAEAAQABAAFAAUAAwAEAAUABgAG
AAQABAAFAAUABQAFAAUABAAFAAUABgAHAAYABgAHAAcAAwADAAQABAAFAAYABwAJAAcA
BwAIAAgABQAFAAYABgAGAAYABwAJAAYABgAGAAQAAgACAAIAAgADAAMAAwAFAAMAAwAD
AAUABwAGAAUABQADAAUABQAEAAMAAgACAAEABAAFAAYABwAGAAYABwAGAAQABAAEAAQA
BQAFAAMAAgAAAAMAAwADAAMABQAFAAQAAQABAP////8AAAEAAQAAAAAAAAABAAIAAgAD
AAMAAgADAAMAAwACAAAAAAABAAIABQAFAAUABQAEAAMAAgABAAEAAQABAAEABAAEAAMA
AgACAAIAAwADAAMABAAEAAQAAgABAAAA//8AAAEAAgADAAcABwAHAAQAAgABAAEAAgAD
AAIAAwAEAAIAAQABAAEAAwADAAMABAADAAIAAQAAAP7//v/+//7/AAAAAAAAAAAAAAAA
AQABAAMAAwACAAIAAQABAAEAAAD8//////////////8AAAIAAgAAAP7/AAD+//7/AAAA
AAAAAAABAAEAAAD///3//v/+//7//f/9//z//P///////v/+/wAA////////////////
/v/7//v/+//7//v/+//5//j/+P/3//b/9f/z//L/7//u/+7/7//v//D/8P/y//X/9f/5
//3/////////AAAAAAAA/v/+//7///8BAAEAAQABAP////8AAAAAAgADAAMABAAFAAUA
BQAEAAQABAAEAAQABQAFAAUABQAEAAIAAQABAAYACgAIAAYABgAGAAYABAAEAAgADAAK
AAMA/f/o/8r/tP+m/57/pP+2/83/3P/c/9b/0P/L/8v/1f/d/9r/1v/a/+L/6v/0//3/
AQAEAAoACwAKAAkACQAHAAgACAAJAAoACgALAA0ADAAMAAsACgAKAAgACAAIAAgACAAJ
AAwADAALAAsACwALAAsACwAMAA4ADwAPAA0ADAALAAoACAALAAwADgAPAA4ADQAMAAoA
CwALAAwADQAQABAAEQARAA0ADQAOAA4ADAAMAAwADQANAA0ADgAOAA8ADwAQABAADwAO
AA4ADwANAA4ADwAOAAwADAAMAAwACwALAAsADQALAAsACwANAAsACgAJAAkACwANAA0A
DAAOAA4ADwAPAA0ADQANAA0ACwAMAA4ADgAMAAwADAAMAAwADQAMAAwADAAPAA8ADwAO
AA8ADgAMAA4ADwAOAA8ADQANAAwACgAKAAoACwAMAA8AEQASABIADgANAAwACgAKAAoA
CwAMAA8ADwAPAA8ADQANAA0ADQAOAA8AEAARABIAEgARABAADgAOAA8ADwANAA4ADgAO
AA0ADQANAA0ADwAPAA8ADwAPAA8ADwAMAAwADQAPABIAEAAOAA4ADgAOAA0ADQANAA8A
DwAPABAADQAMAAsACgALAAwADQAOAAwADAAMAAwADAAMAA0ADQAPAA8ADgAOAA4ADQAM
AAoACAALAAsACwALAAsADAAOAA4ADAAKAAwACgAKAAoACgAJAAoACgAJAAkACQAMAAwA
DAAMAAwACwALAAoACQAHAAgACAAIAAoACwALAAwACgAJAAcABgAIAAcABwAHAAUABQAF
AAQAAwADAAMAAwADAAMAAQAAAP///f/7//n/+P/4//b/9v/0//X/9f/2//b/+P/7//v/
/v8DAAYABwAFAAYABgAGAAQABAAEAAUAAwADAAMAAwAEAAUABwAIAAYABwAHAAgACwAL
AAsACgAIAAgACAAIAAgABwAGAAUABwAGAAYABwAIAAgACAAGAAgABgAEAAYACAAKAAoA
CAADAPn/5v/K/7z/vP/C/87/5P/1//z/+v/0/+z/5f/n/+3/8f/q/+L/4P/k/+r/8P/7
/wcADAAIAAcABgAFAAUAAwAEAAQABQAFAAQABAAFAAMABAAEAAQABQAEAAUABgAGAAYA
BwAKAAkABwAGAAUABwAHAAcACAAFAAUABAABAAIAAwAEAAQABAAEAAUABQAFAAUABQAE
AAMAAQAAAP///v/+///////+////AQACAP///v/9//3//v///wEAAgABAAEAAgACAAEA
AAAAAAEAAAAAAAAA/v/+//7//v/+//3//f/9/////f/9//3////9//z/+//7//v//f/9
//z//P/8//3//f/9//3//f/9//3//v8AAAAAAAAAAAAAAAD//////f/8//z/////////
/f///////v/9//3/+//7//z//f/9//z//v/+////AAD+///////+//////////7/+v/6
//v//P/7//v/+//7//z//f/+/////v/9//z/+//+//7//f/8//7//v///////P/8//v/
+v/6//v//P/9//z/+//6//n//P/9//7//P/7//v//P/+//z/+v/6//r/+P/3//f/9//3
//f/9//4//j/+P/4//j/9v/2//b/9v/3//j/+f/6//j/+P/5//n/9//3//b/9v/3//f/
9//2//b/+f/5//n/9v/1//X/9v/4//b/9P/2//b/9v/4//j/+P/4//f/9//2//X/9f/2
//b/9v/1//X/9P/0//X/9f/0//T/9P/z//P/8//z//P/8//y//D/8f/y//P/8f/x/+//
7v/v/+3/6//p/+f/5v/j/+L/4v/j/+P/5P/m/+j/6//r/+3/8f/z//P/8//0//T/9P/0
//T/9P/1//T/8//y//H/8//z//T/9P/y//P/8//0//b/9//4//j/+P/4//j/+P/5//n/
+f/5//f/9v/2//f/+P/6//j/+P/4//b/9P/0//j//P8AAAQAAwD3/+T/yv+0/6b/oP+k
/7b/z//g/+D/2P/S/8//z//T/9n/2v/S/9L/2P/e/+b/7//1//T/+P/6//r/+v/7//3/
/v/+///////+//7////9//7//v/+/wAA/v/+//7//v/+////AgAAAP////////3//f/9
//7//v///////f/9//3//f/8//z//P/9//3/+//7//v/+v/8//v/+//7//r/+v/7//v/
+v/7//3//v/7//r/+f/5//r/+//9//7//P/7//v/+v/6//r/+//9//v//P/9//z//P/8
//z//P/5//n/+f/7//v/+//7//3/+//6//n/+f/7//3//f/8//z//P/9//3//v///wAA
AQAAAAAAAQAAAP7//v/+//7///////3//P/8//////////3///////7///////3//f/8
//3//f/8//z//P/9//7//v///////v/////////+//r/+v/7//z//f/9//3//f/+////
AAABAP///////////v/+//3//P/+//7///////7//v/9//z//P/9//7////9//3//f/9
/wEAAQABAP7/+//7//z//v/+//z//P/8//7//f/9//3//f/9//3//v/8//z//P/8//r/
+v/6//r//P/8//z//P/6//r/+//7//n/+f/4//j//P/9//7//v/6//3//f/9//r//f/7
//j/+v/6//r/+v/6//3//f/8//v/+f/6//r/+v/7//v/+v/6//v/+//6//r//P/7//v/
+//6//n/+P/2//T/9f/2//f/9f/1//P/8v/x/+//7f/r/+v/7P/r/+z/6//r/+r/6v/r
/+7/8v/z//P/9//5//n/+//8//z//P/6//r/+v/7//v/+//7//v/+//7//z//P/6//v/
+//8//7///8AAAAA///+//3//P/9//3//f/9/////v/+////AAAAAAAAAgAEAAAA/v8A
AAAAAAACAAIA///x/9z/vv+q/57/mP+a/67/y//U/8z/yP/I/8P/w//N/9X/0v/S/9j/
4P/m/+7/9//7/wAAAAAAAAAAAAABAAMABAAEAAUAAwACAAIAAwADAAQABAAEAAYABAAE
AAQAAAAAAAEABAAEAAMAAwADAAMAAwADAAQABAAFAAUAAwAGAAcACAAIAAUABAAEAAMA
BQAFAAUABAAGAAUABQAFAAUABAAEAAMAAgADAAUABgAEAAQABAAFAAUABQAGAAYABQAF
AAYABgAFAAQABAAFAAQABgAIAAgACAAIAAgACAAEAAMAAgADAAMAAwADAAUABwAGAAUA
BQAFAAcABwAGAAYABgAHAAcABgAFAAQAAwAFAAYACAAIAAQABAAEAAQAAwADAAEAAAAA
AAMAAwADAAMABQAFAAQAAwADAAEAAQACAAMAAwACAP///v/+//7/AQADAAQABAADAAMA
AwACAAIAAgADAAQABQAFAAUABQAFAAUABQAFAAMAAwADAAMABQAGAAYABgAFAAQABAAD
AAUABgAGAAYABwAHAAcABwAEAAMAAgABAAQABQAGAAQABAAFAAcACgAJAAYABQAEAAUA
BQAGAAcABQAFAAUABgAHAAgACQAKAAYABgAGAAYABAAEAAQABAAFAAYACAAJAAgABwAF
AAQABQAFAAUABAAEAAcABwAHAAYABQAFAAYACAAIAAYABgAGAAYABgAGAAUAAwABAAQA
BgAHAAgABwAHAAYABgAIAAkACQAKAAkABwAGAAUAAwADAAMAAgAAAAEAAgADAAMAAwAB
AAAA///9//v/+f/6//r/+P/4//j/+f/5//r/+P/6//3//f/+/wEAAgABAAMABgAIAAoA
CQAIAAcABwAIAAkACgALAAoACQAJAAgABgAHAAcACAAKAAsADAAMAAoACgAKAAoACQAJ
AAkACQALAAoACgALAA4ADAAMAAoACgAKAAoACAAIAAwAEAAOAAkAAQDw/87/tP+m/6L/
pP+4/9P/3v/c/9r/2v/V/9H/2//f/9r/2v/m//D/9P/6/wEAAQD+//7/BAAGAAgACwAN
AA4ADgAPAA0ADAAMAA0ACwAMAAwADAAOAAwADAAMAAgACAAJAAwADgANAA0ADQAPAA8A
DwAQABIAEwATABEADwAPAA8ADgAMAAwADQANABAAEQASABIAEwATABQAFQATABIAEgAR
ABAAEQATABQAEgASABIAEwASABEAEQAQAA8ADwAQABAAEgASABMAFQASABIAEgAQABAA
EAAQABAAEQARABEAEwARABEAEQATABQAFAAUABUAEwAVABUAFAATABIAEgARABEAEQAR
ABEAEQASABQAFAASABIAEgASABMAEwARABAADgARABEAEQASABUAFgAWABQAEwAQAA8A
EQATABQAFAARABAAEAAQABMAFQAWABYAFQAVABUAFAAQABAAEQASABEAEQARABEAEwAT
ABMAEwAVABUAFQAVABQAFAATABIAEAAQABEAEQATABQAFAAUABMAEwATABMAFQAVABUA
FQAXABcAFwAUABIAEQARABIAFAASABIAEgASABEAEQARAA8ADwAPABAAEgASABIAEgAS
ABIAEgASABAAEAAQABAAEAAQABEAEQAOAA0ACwAKAA4ADwAQABAADAAPAA8ADwAQAA8A
DwAQAA4ACAAKAAwACgAMAAwADAAMAA0ADQAMAAsACwAMAAwADAALAAsACgAKAA0ADQAM
AAwADAALAAsACwAMAA0ADgAOAAoACQAIAAcABwAHAAUABAABAP///f/7//z//P/6//r/
+v/7//v//P/8//7/AQABAAMABwAJAAkACQAKAAoACgAKAAoACgALAAoACQAIAAcACQAJ
AAoACgAKAAsACwAMAAsACwALAAoACgAKAAoACgAMAA0ADgAPAA0ADAAMAA0ACgAOABAA
DgAKAAwADgAKAAgACgAOAA4ABwD1/+D/0v/K/8T/xv/Y//L/AwAEAPr/8v/s/+f/6f/r
/+3/7P/o/+r/9P/8/wAABQAHAAgADAAMAAwADAANAAwADAALAAsADQAMAAwADQAMAAwA
CwAKAAsACgALAAwACgAKAAsADgAMAAsACwALAAkACQAJAAoACgALAAsACQAKAAsADAAM
AAsACgAKAAkACQAJAAkACAAKAAkACQAJAAkACAAIAAcABwAHAAgACAAGAAYABgAHAAQA
AwADAAIAAwADAAQABAACAAIAAwAFAAUABgAHAAYABQAEAAMAAgADAAMAAwAFAAIAAQAA
AAEAAQAAAP///////wEAAQAAAAEAAgAEAAUABAADAAIAAQD//wAAAgACAAEAAgADAAQA
AwADAAEAAAACAAUABQAFAAQABQAEAAIAAwADAAEAAQAAAAEAAQAAAAAAAAABAAIAAwAF
AAYABgADAAMAAwACAAAAAAABAAIAAwADAAMAAwABAAEAAQABAAIAAwAEAAUAAwACAAAA
/v///wAAAgADAAUABgAGAAYABAADAAIAAQABAAEAAQABAAIAAQAAAPz//P/9////AgAE
AAIAAgACAP///f/8//v//f/9//3//v/8//z//P/8//z//P/8//z//v/+//7//v/9//z/
/P/7//z//f/9//7//////////v/8/////////wAAAQD///7/AAD///7//f/8///////+
//3/+//8//z//P/9//3//P/8//3//f/8//z/+v/5//n/+f/6//v//P/8//f/9//3//f/
+P/5//j/+P/1//P/8f/v/+3/7P/p/+j/6v/r/+v/7P/q/+z/7//v//P/9//5//n/9//4
//j/+P/4//j/+P/5//v/+//7//v/+//7//z//P/+//////8AAAAA///+//z//P/8//z/
/P/+////AAABAP///v/+/////P/+/wAA/v/6//z//v/8//7/BAAGAAYAAQDz/9z/xP+0
/6z/qv+0/8r/4f/q/+b/3v/a/9f/1//f/+H/3P/a/97/4v/m/+7/8//1//b//P8AAAAA
AAABAAEAAgACAAMAAQAAAAAAAQADAAQABAAEAAQAAgACAAIAAAAAAAEABAAEAAMAAwAD
AAIAAQAAAAAAAQADAAQAAwABAAEAAQAAAAIAAgADAAMAAwADAAMAAgABAP///v/9/wEA
AgAEAAUAAgABAAEAAAAAAAAAAAABAP////8AAAAAAQABAAIAAgABAAAAAAABAP7//v/+
//z//P/8//z//P/8//3//v8BAAEAAQABAAMAAwACAAEAAQAAAAEAAAD+////AAACAAMA
AQABAAEAAQD//wAAAgACAAEAAgADAAQAAQABAP///v8AAAMAAwADAAEAAwADAAIAAQAB
AP////8CAAMAAwACAAQABAAFAAYABAAFAAUABAADAAMAAwACAAIAAgADAAQABAADAAIA
AQABAAEAAQABAAQABQAGAAcABgAGAAUABAAEAAQABQAFAAMABAAEAAQABQAFAAUABQAD
AAMAAwADAAcABwAHAAQAAwADAAQABgAGAAQABAAEAAMAAQAAAP//AQABAAEAAgAEAAQA
BAAEAAIAAgACAAIABAAEAAQABAAEAAQABQAFAAMAAwACAAIAAQABAAEAAAD//wMABAAF
AAQAAwADAAQABQACAP//AAABAAIAAwAEAAMABAAEAAMAAQABAAEAAQACAAMAAwAEAAgA
BgAEAA==
         </WaveFormData>
      </LeadData>
      <LeadData>
         <LeadByteCountTotal>10000</LeadByteCountTotal>
         <LeadTimeOffset>0</LeadTimeOffset>
         <LeadSampleCountTotal>5000</LeadSampleCountTotal>
         <LeadAmplitudeUnitsPerBit>4.88</LeadAmplitudeUnitsPerBit>
         <LeadAmplitudeUnits>��V</LeadAmplitudeUnits>
         <LeadHighLimit>2147483647</LeadHighLimit>
         <LeadLowLimit>268435456</LeadLowLimit>
         <LeadID>V2</LeadID>
         <LeadOffsetFirstSample>0</LeadOffsetFirstSample>
         <FirstSampleBaseline>0</FirstSampleBaseline>
         <LeadSampleSize>2</LeadSampleSize>
         <LeadOff>FALSE</LeadOff>
         <BaselineSway>FALSE</BaselineSway>
         <ExcessiveACNoise>FALSE</ExcessiveACNoise>
         <MuscleNoise>TRUE</MuscleNoise>
         <LeadDataCRC32>3234268819</LeadDataCRC32>
         <WaveFormData>
GAAYABgAGAAUABIAEAAOAAsACgAJAAgABgAGAAYABgADAAIAAQAAAAIAAgACAAIAAQAA
AP///v/8//z//P/8//7//v/+//7//f/8//v/+v/9//7///8AAP7//P/6//j/+//8//3/
/v///wAAAQACAAAA/v/8//r/+//8//3//v/9//z/+//6//z//P/8//z//P/8//z//P/6
//r/+v/6//z//P/8//z/+//6//n/+P/5//r/+//8//z//P/8//z/+//6//n/+P/5//r/
+//8//v/+v/5//j/+P/4//j/+P/5//r/+//8//n/+P/3//b/+P/4//j/+P/3//b/9f/0
//f/+P/5//r/+v/7//v/+f/3//f/9//3//b/9v/2//b/9v/2//b/9v/3//j/+v/7//n/
+f/5//n/9v/1//T/9P/0//T/9P/z//H/8P/w/+3/6v/q/+r/6f/n/+f/6P/q/+3/7v/x
//P/9//6//z////9//r/+f/4//r/+f/4//j/9//3//f/9//1//P/8//1//b/9//4//n/
9//3//b/9f/1//b/+P/5//n/+f/4//b/9//4//j/+f/8//z/+v/6//n/+f/9/wQADgAd
ADAAQQBMAFAARAAgAO7/xv+q/5P/jP+b/6v/qf+a/4r/g/+F/5D/nv+j/6P/o/+s/7z/
zP/c/+X/6//y//n/+v/6//r/+v/7//z//f/9//3//f8AAAAAAQABAAIAAgABAAEAAQAB
AAIAAwAFAAYABQADAAIAAAAEAAYACAALAAgACQAIAAcAAwADAAMABAAGAAcABwAHAAUA
BAADAAIABQAGAAgACQAIAAgACAAIAAkACQAJAAkACQALAAsACwANABEAEwAUABMAEgAS
ABMAEQAQABAAEgAVABcAGAAYABoAHgAfACAAIQAeAB0AHgAgACEAIwAlACUAJAAjACIA
IwAkACYAKwAnACcAJwAnACQAJAAiACIAIgAiACIAHwAbABkAFwAWABQAEgAOAA0ACgAJ
AAUAAwADAAQAAgADAAUAAgD//////////////v/8//v/+//7//3//v//////+//7//r/
+v/6//j/+P/5//v//v/8//v/+v/6//r/+v/9///////+//3/+v/7//r/+v/7//z//P/6
//v//P/8//z//P/8//v/+//7//v//f/8//z/+//6//v/+v/9/////f/8//z//P/+//7/
/f/8//v/+f/4//n//P////7////7//v//P/9//v/+//6//r//P/8//z//P/5//j/+v/5
//r/+P/5//r/+v/6//r/+v/5//f/+f/8//r/+v/6//r/+//7//n/+f/5//n/+f/6//z/
/P/8//z//v/+//7//P/6//v/+//7//n/+f/5//j/+f/4//j/+P/4//j/9//1//L/8v/v
/+z/7P/s/+v/6//s/+7/8f/z//P/9f/2//f/+//+/wIAAwD///3/+//6//n/+P/4//n/
+//7//v/+//3//f/+f/5//v/+//7//z//P/7//r/9v/3//n/+v/8//v/+//6//r//P/7
//v//P/4//j/9P/3////BwAOABAAGQAwAEMASgBKADoAFgDm/77/oP+H/3j/e/+L/5H/
iP+A/33/d/96/4z/mf+b/6H/tP/K/9j/5P/r//H/9v/9//7//v/+//7//f/+////////
////AgACAAMAAwAEAAQAAwADAAMAAwAFAAUABgAGAAkACQAKAAoACQAIAAcABwAJAAsA
CwALAAkACQAJAAoADAANAA0ADQANAAwACwAKAAsADAAOAA8ADgAOAA4ADgANAA0ADQAN
AA4AEQASABMAEQAVABcAGAAaABoAGwAdAB0AHAAcAB4AIAAhACEAIAAiACYAJwAoACgA
JgAmACgAJgAnACkAKwAsACwALAAsACsAKgAqAC0AKwArACsAKwAsAC4ALgAwACsAKgAp
ACUAHwAdABsAGgAaABgAFAATABAADwALAAkACgAKAAcABwAFAAIA//////////////7/
AAD////////9//7////////////+//7//P/6//r/+/8AAAQAAwADAP///v/9//z/+//9
//3//P/9//z///8AAP7//f/8//r//f///wEAAgABAAAA///9//3//f/9////AQACAAIA
AgD+//z//v///////v/+//7/AAAAAP///v8AAP////8BAAAAAQD+//3/+//7//z//f//
/////v/+//3//P/7//r/+v/8/wEAAwD///r/+P/2//j/+v/8//7/////////AAD+//3/
/f/+//z//P/8//z//f/9//v/+//7//v/+//8//z//P/8//z/+//6//n/9v/3//n/+v/7
//r/+f/4//b/9v/2//f/+P/5//r/+v/5//f/9v/y/+7/8P/w/+//7//t/+z/7P/r/+3/
8f/0//f//P/+/wEAAQD8//v/+v/6//r/+v/7//3/+//7//v/+//4//f/+P/3//j/+f/6
//z//////////P/8//3//f/+///////+//7//v/9//3//v/8//r//P/9////AQAEAAwA
FwAoAD0ASgBSAFAAOAAGANb/tv+d/4r/h/+T/5f/iv9+/33/ff+A/5L/o/+h/6H/sP/C
/9D/2v/j/+v/9v/7//3//v///wAAAQACAAMAAwABAAEABAAEAAMAAwAEAAQABwAHAAcA
BwAJAAkACgAKAAoACQAJAAgACQAKAAsADQANAA8ADwAPAAoACQAIAAgACgANAA8AEQAP
AA4ADQAMAA0ADgAQABEAEgASABIAEgARABEAEQARABEAEwATABMAEwAXABkAGgAaABoA
GwAdABsAGgAaABwAHwAhACIAIgAkACgAKQAqACsAKAAnACgAKAApACsALQAuAC4ALgAu
AC0ALAAsAC8ALwAvAC8ALwAsACwAKgAqACoAKgAqACcAIwAhAB8AHgAbABgAEwARABEA
EwASABMADwAOAAoACQALAAgABQAFAAUABQAFAAQAAgABAAEAAQAAAAAAAAD//wAAAQAB
AAIABAACAAIAAwAEAAYAAwABAAAAAAAAAAAAAgAFAAYABgAFAAIAAwACAAEAAQABAAAA
AgADAAQABAAEAAQABAADAAUABQAFAAcABAAEAAMAAgACAAAAAgADAAEAAAAAAAAAAAAA
AP///v/+//3//f///wEAAwABAAEAAQABAAIAAwABAP///P/6//3//v///wAAAAAAAAMA
AwACAP7//f/8//7//v/+//7/////////AAD///v/+v/7//3//P/8//3//P/7//n/+P/8
////AQD9//j/+//8//3//v/8//v/+P/3//j/+f/6//z//P/8//z//P/+//7//v/8//r/
+//7//v/+f/5//n/+P/4//j/+f/6//n/+P/2//P/9P/0//H/7v/t/+z/6v/p/+z/7v/x
//P/9//7//7/AQAAAAAAAQD///z/+//6//r/9//2//b/9//5//n/+f/5//n/+f/7//v/
/f/9//3//v/+//3//P/4//r/+//7//z//f/9//z//P/8//v/+//8//z/+v/6////BwAP
ABgAJAA3AEQASwBMAEQAKAD+/9z/xP+s/6H/qv+1/7H/qf+g/5j/lf+b/6z/tP+t/6n/
s//A/8z/2P/m/+//9f/8//3//P/8//z//P///wAAAQABAAEAAQAEAAQAAQABAAIAAgAF
AAUABQAFAAMAAwAEAAQAAwADAAQABAAGAAYABgAHAAYABwAGAAUABQAFAAUABgAIAAkA
CQAJAAkACAAHAAYABwAIAAoACwALAAoACQAIAAkACQAJAAkABwAJAAkACQAIAAsADAAM
AA0ADgAQABMAEwASABIAFAAUABUAFQAUABQAGAAZABoAHgAcABwAHgAcAB0AHwAhACAA
HgAcABoAHAAcAB0AIQAdAB0AHQAdABwAHAAaABoAGAAYABgAFQARAA8ADQAMAAwACgAG
AAUAAQABAP7//f/6//r/9//3//n/+P/3//n/9//3//f/9v/2//X/9f/1//T/9P/0//P/
8v/z//P/9P/1//T/9f/3//b/+P/1//P/8//0//X/9v/0//X/9P/y//b/9v/6//z/+v/5
//j/9v/0//X/9v/2//f/+P/5//n/9//3//f/+f/2//b/9f/0//X/9P/3//n/9//2//b/
9v/3//j/+P/4//b/9f/1//f/9v/3//T/8//y//P/9f/3//n/+f/4//j/+P/4//j/+P/1
//T/9v/1//b/9P/1//b/9P/0//T/9P/z//P/8//0//L/8//1//j/9v/2//b/9v/4//n/
+P/5//b/9f/0//T/9v/2//b/9v/2//b/9v/0//L/8//z//P/9v/3//j/+P/2//T/8//y
//H/8P/u/+v/7f/u/+z/6v/o/+j/5//n/+n/6v/s/+3/7P/v//H/8//2//j/+//7//j/
9//2//b/9f/0//T/9f/1//X/9f/1//T/9f/4//n/+P/3//b/9v/5//n/+f/2//j/+f/5
//r/+//7//r/+v/5//f/9v/2//b/9v/2//3/AwAHAA4AGAAlADgARQBKAEgANAAKANz/
vv+k/5H/kP+d/6v/p/+U/4b/gf+F/5T/qP+t/6X/pf+y/8L/1P/i/+v/8//4//n/+v/6
//r/+v/9//7///////3//f8AAAAAAQABAAIAAgABAAEAAQABAAEAAQACAAIABgAHAAkA
CgAHAAYABQAFAAcACQAJAAkABQAFAAUABgAEAAUABQAFAAcACAAJAAoACQAIAAgABwAL
AAwADQAOAA0ADQANAA0ACwANAA0ADQALAA8AEQASABQAFAAVABcAGAAYABkAHAAdAB0A
HAAaABoAHgAfACAAIwAiACMAJgAkACUAJwApACoAKgAqACoAKQAoACgAKwApACkAKQAp
ACYAJgAkACQAJAAkACQAIQAbABkAFwAWABQAEgAOAA0ADQANAAoACQAKAAoABwAHAAUA
AgD//////////////v8AAP////////3//v///////f/9//z//P/8//r/+v/7//v//v/8
//v//P/8//z//P/9///////+//7//P/+//7//P/7//r/+P/7//3///8AAAAAAAAAAP//
////////AQD+//7//f/8//v/+v/9///////+//7//v/8//z/+//6//v/+//8/////f//
//3//f/7//v//P/9//v/+//6//r//P/8//z//P/8//z//////wEA/v/+//7//P/8//z/
/P/6//n/+P/4/wYABgABAP7/+//4//r/+//6//v//P/9//7/AAD///7//f/8//z//P/8
//r/+P/5//n/+f/7//v/+//6//n/+P/4//j/9//2//T/8f/z//T/8v/w/+//7v/s/+v/
7P/u//H/8//x//P/9P/1//v//v8CAAMAAAD///7//v/7//r/+v/7//3//f/9//3/+//7
//3//f/7//v/+//8//3//f/9//r/+f/5//j/+P/6//v/+//8//7//f/9//7/AAD+/wAA
AQABAAMACAAQAB0AMAA/AEYASABAACAA8v/K/6r/jf96/3f/if+T/5D/iP+B/33/gv+O
/5f/mf+f/67/wv/U/+T/7f/x//b/+f/6//r/+v/6//z//v8AAAEA/////wIAAgADAAMA
BAAEAAQAAwACAAEAAwAFAAgACgAKAAkACQAIAAYABgAGAAcABwAJAAkACQAIAAkACgAM
AAsACwAKAAkADAAMAAwADAAOAA4ADwAPABAAEAAQABAAEAAPAA4ADQAQABMAFAAVABMA
FwAZABoAGAAYABkAGwAbABoAGgAcAB4AHwAfAB4AIAAkACUAJgAqACgAKAAqACkAKQAq
ACsALQAuAC8AMAAvAC4ALgAxAC4ALQAsACsALgAwADAAMgAsACoAKAAjACAAHwAeAB4A
GgAYABQAEwARABEADgANAA4ADgALAAsACQAEAP///f8AAAEAAgACAAAA////////AQAC
AAMAAwD//////v/+//7//P/8//3/AQAEAAIAAQAAAAAAAAAAAP//AQABAAAAAAD+/wAA
AAABAAEAAQAAAAIAAwAEAAQAAwACAAEA//8BAAEAAQADAAEAAgACAAIAAAD+/wAAAQAE
AAQABQAGAAUABAACAAAAAQABAAIABQAEAAUAAgABAP7//f/9//3//v//////AAAAAAAA
AAAAAP//AAAEAAUABAAAAP///v/8//z//P/8/wAAAQACAAQAAwD///7////9//7/AAAA
AAAAAAABAAEA//////z/+//6//r/+//8//3//v/+//7//v/8//7//////////f/9//3/
/P/7//r/+v/6//z//P/7//n/9v/2//P/8P/x//L/8v/z//H/8v/0//X/9v/5//v//f8C
AAQABwAHAAIA///8//r/+//8//7/AQAAAP///v/9//3//f//////AQABAAEAAgACAAEA
AAD8//3///8AAAIAAwADAAIAAgABAP///v/+/wIABAAEAAMAAwAFAAgADAAbADYASwBQ
AE4ARgAqAPr/0P+w/5X/hP+F/5P/mf+M/37/ef95/4L/kv+f/5//o/+w/8D/zv/g/+3/
8//6//3///8AAAEAAgABAAIAAwADAAQABQAJAAoABwAHAAgACAAHAAcABwAHAAcABwAI
AAgACwALAAwADAAOAA4ADgAPAA8AEQARABEADQANAA0ADgAOAA8ADwAPAA4ADgAOAA4A
EAAQABEAEQATABQAFQAWABYAFQAUABMAFQAXABcAFwAVABkAGwAcAB4AHgAfACEAIQAg
ACAAIgAkACUAJQAkACQAKAApACoAKgAoACgAKgAsAC0ALwAxADAAMAAwADAALwAuAC4A
MQAyADMANAA1ADEAMAAtACwAKwAsAC0AKwAnACUAIwAiACAAHgAaABkAFwAXABQAEwAP
AA4ACgAJAAwACgAIAAkACAAHAAYABAAGAAUABQAFAAUABgAHAAcAAwADAAIAAgAEAAIA
AgADAAMABgAEAAMAAgACAAIAAgAGAAkACgAKAAgABgAIAAgABwAHAAcABgAEAAUABgAG
AAQABAAEAAMABQAFAAUABwAHAAgACAAIAAQAAgAEAAUABwAGAAYABgAEAAQAAwACAAMA
AwAEAAcABAAFAAIAAQAAAAEAAwAFAAMAAwACAAIAAgACAAIAAgACAAIABQAFAAQAAAD/
//7//v/+//7//v8AAAEAAgAEAAIA/////wEAAQAAAAAAAQD//////v/+//7//f8CAAIA
AgACAAIAAgABAP7//f////////8AAAEAAgADAAQAAgAAAP7/+v/8//3//f/9//3//f/9
//z/+f/4//j/+P/5//r/+v/5//j/+P/1//L/8P/w/+//7//v//D/8v/z//b/+f/7//3/
AAACAAUABQAAAP///v/+//z/+v/5//n/9//3//f/9//5//v///8BAP7//f/8//z/AAAB
AAIAAAD9//3//P/8//z/+//5//j/+f/5//r//P/6//r/+P/7/wEABQAIABIAIQA2AEUA
TABMAEAAHgDu/8r/tv+p/6j/sf+1/6//oP+U/43/i/+W/6j/tf+x/6n/rv+6/8j/2P/n
//P/+P/3//j/+P/4//j/+f/6//v/+//7//v//v/+//v/+//8//z//v///wAAAQABAAEA
AgACAAEAAQACAAIAAgACAAIAAwABAAMAAwADAAMAAwADAAQAAgADAAMAAwAGAAYABgAG
AAQAAgABAP//AQACAAMABAAHAAcABwAHAAQABQAEAAMABQAJAAsADAAMAAwADQAPAA8A
DgAOABAAFAAVABUAFAASABYAFwAYABwAGgAaABwAGgAbAB0AHwAdABwAGwAaABwAHAAd
ACEAHgAdABwAGwAcAB4AHgAgABwAHAAcABkAFQATABEAEAAOAAwACAAHAAUABQACAAEA
/v/+//v/+//8//r/+P/5//n/+f/5//j/+v/5//n/+f/4//j/+P/3//f/9//2//b/9P/y
//L/8//1//j/9v/1//X/9v/3//j/9v/3//b/9P/1//T/9//4//n/+f/5//j/9v/1//T/
8v/1//b/9//3//T/8//y//P/9P/2//f/+P/4//b/+P/5//b/9P/z//L/8v/y//H/8P/x
//H/8v/1//P/9f/z//P/8f/x//L/8//1//X/9P/0//T/9P/0//T/8v/y//X/9f/1//L/
8v/y//L/8v/y//L/8v/x//D/8P/x/+//8P/z//X/9P/x//D/7//u//D/8f/w//H/7//v
/+//8P/y//L/8v/y//L/8v/y//D/7v/v/+//7//x//H/8f/w//H/8P/w//D/7v/u/+3/
6//r/+z/6v/o/+X/5P/i/+H/4//k/+b/5//o/+v/7f/v//T/9v/5//n/9P/z//L/8v/z
//L/8v/z//H/8f/x//H/8f/x//P/8//z//P/8//0//X/9f/1//L/9P/1//X/9v/3//f/
9v/2//b/9f/1//b/+P/4//b/8f/1//3/BAAMABkALAA/AE4AUgBEACYA+v/U/7b/nf+O
/5H/nf+j/5j/iv+B/4X/kv+g/6n/q/+n/6z/uv/G/9T/4//t//D/8//1//b/9//4//r/
/P/+/////v/9/////v8AAAEAAwAEAAMAAwADAAMABQAFAAYABgAGAAUABQAEAAYABgAG
AAcABgAHAAYABQABAAEAAQACAAMABQAGAAcABwAGAAUABAAFAAYACAAJAAoACgAKAAoA
DQANAA0ADQAKAAsACgAJAAkADQAPABAAEAAQABEAEwAUABQAFQAYABgAGQAZABgAGgAe
AB8AIAAgAB4AHgAgACAAIQAjACUAJAAkACQAJAAlACQAJAAnACUAJQAlACUAJQAmACUA
JgAkACQAJAAhABoAFwAUABIAEgASABAAEQANAA0ACgAJAAYABgADAAMABQACAP//////
///////+//7//f/9//3//f/+/////////////v/+//3/+v/5//n//f8AAP7//f/7//r/
+f/4//v///8BAAIA///8//3//P/9//3//f/8//v/+//7//r//P/8//z/+//7//v/+//9
////AAAAAAAA/f/6//v/+//8//z//f/+//7//v/9//z//P/7//v//f/7//3/+//7//n/
+f/6//v//f/9//z//P/6//r/+v/6//b/9v/5//n/+//6//z//v/9//z/+//6//n//f/5
//j/+P/2//b/9v/2//j/+f/4//n/+f/5//n/+v/4//j/+P/4//r/+v/6//j/+v/7//v/
+//6//n/+P/2//X/9P/0//T/9v/2//X/8//y//L/7//s/+z/7P/r/+v/6v/q/+v/6//v
//P/9v/5//v//P/+//3//P/7//r/+v/3//b/9v/3//n/+f/5//n/9f/1//f/9//5//n/
+f/6//3//f/9//r/+P/3//X/9P/2//f/9//4//r/+f/5//r/+v/6//r//f8BAAEABgAQ
ABsALgA/AEgARgA2ABQA5v/A/6b/jf94/3//lf+T/37/dv93/3v/hP+S/5v/nf+l/7T/
wv/Q/97/6f/z//b/9//7//z//f/+//3//v///////////wIAAgADAAMABAAEAAMAAwAD
AAMAAwADAAQABAAFAAUABgAGAAYABgAGAAcACQALAAsACwAJAAkACQAKAAkACQAIAAcA
CQAKAAsADAAMAAwADQANAAwADAAMAAwADgAPABAAEQAPABEAEQARAA8AEwAVABYAGAAY
ABkAGwAbABoAGgAcACEAIwAkACQAIwAmACYAJgAnACQAIwAkACYAJwApACsAKgAqACoA
KgAsACwALQAxAC8ALwAvAC8ALQAsACkAKAAnACgAKQAnACIAHwAcABoAGAAWABIAEQAR
ABEADgANAAsACgAGAAUABwAEAAEAAQABAAEAAQAAAP///f/8//v//P/+/wAAAQD/////
/v/+//3/+v/5//n//v8CAAEAAQACAAIAAgACAAAAAQAAAP7////+/wEAAgD////////+
////AQADAAQAAgACAAIAAQD+//3//P/9//7/AAABAAIAAQAAAAMABQACAAAA///+/wAA
AAD///7//v/9//3///8CAAUABAAFAAIAAQABAAEA//////7//v8AAAAAAAAAAP3//P/+
//3/AAD+////AAAAAAAAAAAAAAAA///+//7/AAD///z/+v/6//r/+v/7//v/+f/5//v/
/f///wIAAQAAAP///v8AAAAAAAD+//v/+//6//n/+//7//v/+v/6//r/+//8//v/+v/4
//X/9P/0//H/7v/v//D/8P/x/+//8P/y//P/9P/3//n/+//7//z//v/9//3//f/9//7/
/f/8//z//f/+////AAABAPv/+f/5//f/+P/5//r//P/////////8//v/+//6//r//f/9
//z//P/8//v/+//8//7//v/8//3///8FAAoAEgAfADAARQBOAEwAQgAiAPD/yv+w/5P/
eP95/4v/k/+K/4L/gf+B/4T/kv+b/5n/n/+2/8j/1v/i/+v/7//u/+3/8v/2//r//v8A
AAIABAAFAAQAAwAFAAQAAwADAAQABAAFAAUABQAFAAQAAwADAAIABQAHAAoADAALAAoA
CQAJAAoADQAOAA8ACgAJAAgACAAIAAkACQAJAA0ADgAPABAAEAAQABEAEQASABIAEgAS
ABIAEQAQAA8AEQATABMAEwATABcAGQAaABkAGAAYABkAGwAaABoAHAAgACEAIQAgACAA
JAAlACYAKgAoACgAKgAnACcAKAApAC0ALgAvADAALwAuAC4AMQAtAC0ALQAtACoAKgAo
ACgAKAAoACgAJQAhAB8AHQAcABgAFgASABEADQANAAoACQAKAAwACwANAAsABgABAP//
AgADAAQABAADAAEAAAD/////AAABAAEAAgADAAMABAABAP7//f/9//3/AAD+//3//f/+
////AAD//wEAAQAAAAAA/v8AAAAA/f/9//3//P/+////AAAAAAIAAgACAAEAAQABAAEA
AwADAAQABAAEAP7/+v/6//n//f/+/wAAAgACAAIAAQAAAP3/+//6//v//v8BAAAAAQD/
////AAABAP/////+//7//v/+//7//v/5//j/+v/5//v/+v/8//7//f/8//v/+v/7//v/
+//8//z/9f/1//n/9v/4//j/+P/4//v/+//5//n/+P/3//b/9v/3//j/+f/6//j/+P/4
//b/+P/5//n/+f/7//v/+//6//j/9v/1//T/9v/2//X/8//x//D/7P/o/+v/7P/s/+3/
7P/s/+3/7f/u//H/8//1//b/+P/7//v/+f/5//n/+v/5//j/+P/5//j/9//2//X/8//z
//X/9f/1//X/9f/2//n/+f/5//b/9v/3//f/+P/7//v/+v/6//j/9//3//j/+P/8//z/
+f///wUADAASACEANgBFAEwARgAuAAoA7P/Q/7L/n/+k/7f/vf+v/5j/hv+B/4v/nv+o
/6n/p/+r/7b/yP/U/97/6f/v//T/+f/5//r/+//8//r/+v/6//n/+v/7////AAD+//3/
/f/8/////////////////wAAAAD/////AAAAAAAAAAAAAAEA//8BAAEAAQACAAMABAAG
AAMAAwACAAEAAAAAAAAAAAABAAIABAAFAAYABgAGAAYABQAFAAUABQAFAAcABwAHAAQA
BwAIAAgABwAGAAYABwALAAwADgASABIAEwATABIAFAAYABkAGgAaABgAGAAaABkAGQAa
ABsAHAAcABwAHAAZABgAGAAbABwAHQAeAB8AHQAcABkAGAAUABQAFAARABAADwAOAA4A
CgAIAAQAAwADAAMAAAD//wAAAAD9//3//f/6//f/9//1//X/9f/0//b/9f/1//X/9//4
//n/+f/1//X/9P/0//T/8v/y//P/9f/4//b/9f/0//T/9P/0//f/+f/5//j/9f/y//P/
8v/y//P/9P/0//T/9f/2//b/+P/4//j/9//1//X/9f/3//b/9v/1//T/9P/y//T/9f/2
//b/9//4//X/9P/y//D/8f/x//L/9f/0//X/8v/x//D/8f/z//X/8//z//L/8v/w//D/
8P/w//D/8P/z//P/9v/0//X/9v/z//L/8f/w//H/8//3//T/8v/y//L/8v/y//H/8f/v
/+//8f/x//H/8v/w//D/8P/w//D/8P/w/+7/7P/t/+3/7f/u/+//8P/w/+3/7P/s/+z/
7v/u/+3/6//s/+z/6f/m/+X/5P/i/+H/4f/i/+T/5f/o/+v/7f/v//D/8v/1//X/8v/x
//D/8P/v/+7/7v/v//H/8f/x//H/7//v//H/8f/z//P/8//0//T/8//y/+7/7P/t/+3/
7v/y//P/8//0//P/8f/w//D/9P/0//b/9f/z//f//v8IABsAMgBBAEgARgA2ABQA5v/C
/6r/k/+M/5f/pf+n/5b/hv99/3//jP+c/6X/o/+j/6z/uv/G/9T/3//l/+r/7//x//L/
8//0//b/+P/6//v/+f/5//z//P/9//3//v/+//7//f/8//v//f/9//7//v//////AAAA
AP///v/9//3//v8BAAIAAwAAAP///v/+//7/////////AgACAAIAAgABAAAAAAD//wIA
AgACAAIABQAFAAUABQADAAUABQAFAAMABwAJAAoACwAMAA4AEQAPAA4ADgAQAA8ADwAO
AAwADQASABQAFgAYABYAFgAYABoAGwAdAB8AIAAgACAAIAAdABwAHAAfAB8AHwAfAB8A
HgAeABwAHAAZABgAFwATABIAEQAQABAADAAKAAYABQAEAAUAAwADAAEAAAD8//v/+//4
//X/9f/1//X/9f/0//b/9//5//v/+v/6//r/+f/2//X/8//y//X/9P/1//f/9v/4//X/
8//y//L/8v/y//T/9//4//j/9v/0//b/9v/1//X/9f/0//P/8//z//L/8//0//X/9f/1
//X/9f/3//f/+P/4//j/+P/2//j/+f/3//b/9v/2//T/9P/z//L/8v/x//H/8//2//n/
+P/5//X/9f/2//f/+f/5//j/+P/3//b/9f/0//T/9P/3//f/9v/y//H/8P/z//T/9f/2
//X/8//x//D/8//x//L/9f/1//T/9P/1//P/8//y//L/8P/v/+//7//x//H/8//z//f/
9P/x/w==
         </WaveFormData>
      </LeadData>
      <LeadData>
         <LeadByteCountTotal>10000</LeadByteCountTotal>
         <LeadTimeOffset>0</LeadTimeOffset>
         <LeadSampleCountTotal>5000</LeadSampleCountTotal>
         <LeadAmplitudeUnitsPerBit>4.88</LeadAmplitudeUnitsPerBit>
         <LeadAmplitudeUnits>��V</LeadAmplitudeUnits>
         <LeadHighLimit>2147483647</LeadHighLimit>
         <LeadLowLimit>268435456</LeadLowLimit>
         <LeadID>V3</LeadID>
         <LeadOffsetFirstSample>0</LeadOffsetFirstSample>
         <FirstSampleBaseline>0</FirstSampleBaseline>
         <LeadSampleSize>2</LeadSampleSize>
         <LeadOff>FALSE</LeadOff>
         <BaselineSway>FALSE</BaselineSway>
         <ExcessiveACNoise>FALSE</ExcessiveACNoise>
         <MuscleNoise>TRUE</MuscleNoise>
         <LeadDataCRC32>1561354248</LeadDataCRC32>
         <WaveFormData>
PAA8ADwAPAA3ADIALQAoACQAIAAcABgAFAASABAADgALAAgABQACAAAAAAAAAAAA/P/6
//j/9v/4//j/+P/4//b/9v/2//b/9P/0//T/9P/2//b/9v/2//T/9P/0//T/9P/0//T/
9P/2//b/9v/2//P/8v/x//D/8f/y//P/9P/y//L/8v/y//T/9P/0//T/9v/2//b/9v/1
//T/8//y//P/9P/1//b/9f/0//P/8v/0//T/9P/0//X/9v/3//j/9v/0//L/8P/x//L/
8//0//L/8v/y//L/8P/w//D/8P/y//L/8v/y/+//7v/t/+z/7v/u/+7/7v/t/+z/6//q
/+v/7P/t/+7/7v/u/+7/7f/r/+r/6v/p/+r/6//s/+3/7P/r/+r/6f/p/+r/6//t/+//
8P/x//H/8P/u/+3/7f/t/+7/7v/u/+r/6v/p/+f/5f/j/+L/4v/i/+P/4//k/+b/5//r
/+3/7v/v//H/8//z//H/7v/t/+3/6//r/+r/6f/m/+b/5v/k/+P/4v/h/+P/5P/l/+b/
5f/k/+P/4f/i/+L/4//j/+X/5f/k/+T/5v/m/+T/5v/o/+r/5//m/+r/8P/7/wsAHAA5
AF4AfwCUAJwAkwBtADEA/P/Y/7P/l/+L/4f/dv9W/zL/Gv8W/yr/Rv9X/1r/Y/96/5X/
rP/B/8//1f/d/+T/4v/k/+b/6P/s/+z/7f/u/+//8v/1//f/+f/5//v//P/7//r/+f/5
//r/+//+/wAA/v/+//3//P///wAAAQADAAMABAAEAAMAAwAEAAQABAAEAAYABwAHAAcA
BwAGAAYACgALAAwADwAPAA8ADwAOAA4AEAATABMAFAAWABkAHAAcAB8AIQAiACEAIwAj
ACUAJwApACsALwAxADMANAA2ADoAPgBCAEQARQBGAEYARwBMAE4ATwBSAFMAUwBSAFEA
VQBWAFcAWQBZAFcAWQBaAFgAVgBUAFIATwBPAEsARwBAADsANwA0AC0AKgAkAB4AGQAX
ABQAEAAOAAoACQAHAAUAAgD///z/+//7//n/+P/1//T/9P/z//X/9f/1//X/9P/y//L/
8v/v/+7/7v/v//L/8v/z//P/8v/w/+//7v/w//D/8f/x/+//7//v/+//7//v//D/8P/w
//D/8v/y//H/8f/y//L/8//z//T/9v/0//T/8//y//H/8v/1//b/9v/2//b/9f/1//X/
8//1//P/8//z//T/9f/2//r/+f/3//b/9v/2//X/9P/0//T/9P/z//P/8//y//L/8v/y
//D/8P/w//D/8P/x//H/7//v/+//8f/0//P/8v/x//D/8P/w/+//7v/u/+//7//v/+//
7//v/+//8f/x//H/8P/u/+7/7//v//L/8//z//P/8P/w//H/8f/y//L/8v/w/+7/7f/r
/+n/6f/o/+j/6P/r/+v/7P/u/+3/8f/z//T/9//5//v/+//3//T/8//x/+3/7f/s/+v/
6f/q/+v/6//p/+n/6f/q/+r/6v/q/+r/6f/o/+b/5P/l/+f/6P/r/+n/6P/o/+j/6v/o
/+r/6v/m/+n/6P/o//L/AwATACAAOwBiAIEAkACUAIcAYwArAPz/1v+t/4f/b/9p/1r/
PP8i/xL/Dv8c/zj/T/9c/3P/kv+r/8D/z//b/+P/6f/s/+r/7P/u//D/8P/w//H/8v/0
//b/+P/5//v/+//9//7//f/8//v/+//9//3///8AAAMABAAEAAQAAgACAAIAAwAFAAYA
BgAFAAUABgAGAAYACAAKAAsACwAMAA0ADQAOAA8ADwAPABEAEAARABIAEgAUABYAGQAZ
ABcAGAAaABwAHgAhACMAJAAlACkAKwAvADEAMwA1ADkAOgA7ADsAPABBAEQARwBIAEwA
TgBPAFEAUgBUAFUAWABcAF0AXQBdAF4AXgBeAF8AYQBfAGEAYgBjAGIAYQBgAFoAWQBU
AE8ASABDAD8APAAzADAAKgAkACEAHwAcABgAEgAOAA0ACwAFAAIA///8//v/+//5//j/
+f/4//j/9//2//X/9P/z//X/9P/1//b/8//y//L/8//2//b/9//3//b/9P/z//L/8v/y
//P/8//1//X/9f/1//P/8//0//T/9P/0//b/9v/z//P/9P/0//T/8//z//T/9v/4//n/
+v/1//T/9f/0//b/9v/2//X/9//3//X/9//5//n/+f/6//n/+P/6//f/9f/0//T/9P/0
//T/9f/2//b/9f/1//X/9v/2//b/9v/z//L/8f/w//L/8//z//H/8v/z//T/9P/z//H/
8f/y//D/8P/w//D/8P/w/+//7v/u/+//7//v//H/8f/x//H/8P/v/+7/7P/s/+z/7f/t
/+7/7//v/+//8P/w//H/8f/1//b/9//2//T/8//x/+//7//u/+7/7v/t/+v/6v/q/+z/
8f/0//b/9//5//v/+//3//T/8//x//H/8f/w/+//7P/s/+z/6//q/+n/6P/o/+n/6v/r
/+z/7P/s/+v/6v/s/+3/7f/v/+7/7P/r/+r/6v/o/+r/6v/s/+v/6v/s//L/+/8HABgA
LwBQAHUAkACgAKMAkQBfACgAAADb/7P/lf+J/3z/YP8+/yb/Gv8g/zr/Vf9g/2v/iP+j
/7j/x//T/93/5f/s/+z/7v/w//L/9P/0//X/9v/2//j/+v/7//n/+f/7//z//f/+////
AQABAAEAAwAEAAUABgAGAAYACAAIAAgACQALAAwADAALAAkACgAKAAoACwAOABAAEQAR
ABEAEAAQABEAEQARABMAFgAXABgAGAAWABgAGwAbAB0AHgAgACIAIgAlACcAKAAoACsA
LAAvADEAMwA1ADkAOwA9AD4AQABEAEgATABOAFAAUgBTAFUAVgBYAFkAXABeAF8AXwBf
AGAAYABgAGEAYwBhAGMAZABkAGIAYABeAF0AXQBZAFUATgBJAEUAQgA9ADoANAAuACoA
KQAnACQAHwAaABgAFQATABAADQAKAAkACQAHAAYAAwACAAIAAQAAAP///v/9//3//P/9
//7////+//7////9//z//P/7//3//P/8//z//f/+/wAAAQAAAP///v/9//v/+//8//z/
/P/8//7//v//////AAAAAAIAAQABAAIAAgACAAEAAAD+//7/AAAAAP///v/9//v//f/9
//v//f/7//v/+//8//z//P////3//v/+////AAD+//z/+//6//z/+//7//v//P/8//z/
/P/7//r/+f/4//j/+f/5//f/+f/5//n/+P/1//X/9f/1//f/9f/1//b/9f/0//T/8//1
//X/9f/1//b/9v/2//b/9v/1//T/8v/w//L/8//z//P/8//z//P/8//0//X/9v/2//T/
9P/1//X/9P/1//X/9f/2//b/9//3//f/9v/1//L/8v/x/+//7f/r/+r/6v/q/+7/7//x
//T/9//7//3//v/8//3//v/9//n/9v/1//P/8//z//L/8f/s/+z/7P/r/+v/6//r/+z/
7P/s/+z/7P/u/+7/7f/s/+r/6//r/+3/7f/s/+z/7P/s/+r/7P/s/+z/6//w//j/BgAT
ACUAQABhAH4AkQCcAJoAfQBJABcA8v/M/63/pf+h/43/bv9O/zL/KP84/1b/bP9r/2z/
ff+a/63/vP/P/93/5f/t//D/7f/u/+//8P/y//L/8//0//T/9v/4//n/9//3//n/+v/8
//z//P/9//v/+//9//7/AQACAAIAAgACAAIAAgADAAQABAADAAEAAQACAAIAAgAEAAYA
BwAHAAYABwAHAAgACwALAAsADQALAAsACwAKAAwADgARABEADgAOAA8AEAASABUAFwAY
ABoAHQAeACEAIQAjACUAKQArAC0ALgAwADMANgA5ADoAPgBAAEEAQwBEAEYARwBKAEsA
SwBKAEkATgBOAE4ATwBOAEsATABMAEwASgBIAEYAQQBBAD0AOQA0AC8AKwAoACMAIAAa
ABQADQALAAgABAACAP7//f/7//j/9v/0//L/8f/x/+//7v/v/+7/7v/t/+r/6f/o/+f/
5//m/+f/6P/o/+j/6f/r/+r/6v/r/+v/6//q/+r/6v/o/+j/6f/p/+z/7f/u/+//7f/t
/+7/7v/t/+z/7f/s/+z/7f/v//D/7v/t/+3/7v/u/+7/7f/s/+3/7v/x//L/8P/w//D/
7//x//H/7//x//D/7//u/+7/8P/w//P/8f/w/+7/7f/s/+z/7P/t/+7/7//v//D/8f/v
/+7/7f/s/+3/7v/v//D/7f/t/+z/6f/r/+v/6//q/+3/7f/r/+r/7P/s/+z/7P/u/+7/
7f/s/+r/6//r/+v/6f/p/+n/6f/p/+n/6f/o/+j/6P/p/+n/6//t/+7/7//s/+z/7f/t
/+3/7P/r/+j/6f/p/+j/5//l/+T/5P/k/+f/5//o/+r/6f/t/+//8P/x//P/9f/1//T/
8v/y//H/7v/t/+v/6f/m/+b/5v/l/+f/5//n/+j/5//m/+X/5P/n/+j/6P/o/+j/6f/p
/+v/6f/o/+j/6P/n/+T/5f/k/+T/5//q//T/AgANABkALgBLAHAAiwCYAJgAhwBZAB8A
+P/U/6v/kf+N/4n/dP9O/yz/HP8g/zr/Wv9l/2T/cf+M/6P/uP/L/9n/4//p/+r/6v/s
/+7/8P/y//L/8//0//T/9v/4//n/+f/5//v//P/8//z//P/9//v/+//9//7/AAACAAMA
BAACAAIAAgADAAUABgAGAAUAAwAEAAQABAAGAAgACQAJAAgACQAJAAoADQANAA0ADwAR
ABMAFQAWABUAFgAYABcAFQAWABgAGgAaAB0AHwAgACEAJQAnACsALQAvADEANQA3ADkA
OgA8AD8AQgBFAEYASgBMAE0ATwBQAFIAUwBWAFoAWwBbAFsAXABcAFwAXQBbAFkAWwBc
AFsAWABVAFIAUQBRAE0ASQBEAD8AOwA4AC8ALAAmACAAHAAbABkAFgAUABAADwANAAgA
BAAAAPz//P/9//z//P/7//r/+v/5//f/9//3//f/+P/2//b/9v/z//L/8v/z//T/9P/1
//X/9f/0//T/9P/y//L/8//z//H/8f/x//H/7//v//D/8P/x//L/9f/2//f/9//4//j/
+P/3//f/+P/4//j/9//2//T/9P/2//b/9v/2//b/9f/3//f/9f/3//f/9//3//j/+P/4
//v/+f/3//b/9v/2//f/9v/2//b/9P/z//P/8//0//T/9P/0//T/9P/0//T/8v/z//P/
8f/v/+//7//u//X/9P/z//L/8f/w//D/8P/v/+7/7//x//L/8//x//H/8f/x//D/7//u
/+z/7P/s/+3/7f/v//H/8v/z//L/8v/z//P/8//y//H/7v/x//H/8P/v/+z/6v/p/+j/
6f/p/+r/7P/r/+//8f/y//X/9//5//n/+f/2//X/8//v/+//7v/t/+z/7P/s/+v/6//r
/+v/7P/q/+r/6v/q/+r/6v/p/+j/5//n/+b/5//p/+j/6P/o/+r/6P/q/+r/7P/r/+7/
8P/0/wEAEQAiADkAWgB5AIoAjgCLAG0AOwAMAOT/t/+L/3P/b/9k/0r/LP8Y/xD/Gv80
/0n/WP9t/4j/o/+6/83/2f/f/+X/6v/o/+r/7P/u//L/8v/z//T/8v/0//b/9//1//X/
9//4//r/+v/6//v//f/9////AAD//wAAAAAAAP7//v/+////AQACAAIAAQACAAQABQAG
AAQABgAHAAcACgALAAsADAANAA0ADQAPABAAEQASABIAEAASABUAFQAYABoAHQAgACEA
IwAkACQAJAAnACgAKwAvADEAMwA3ADcAOQA6ADwAPwBCAEUARgBKAEwATQBPAFAAUgBT
AFYAWQBbAFwAXQBeAF4AXgBfAF0AWwBdAF4AYQBgAF8AXgBaAFkAVABPAEoARQBBAD4A
NwA0AC4AKAAiAB8AGwAWABQAEAAPAA0ACAAEAAAA/P/9//3/+//6//n/+P/4//f/9f/1
//X/9f/0//L/8v/y//H/8P/w//H/9P/0//X/9f/0//L/8f/w//D/8P/x//H/8//z//P/
8//z//P/9P/0//T/9P/2//b/9P/z//P/8v/0//P/8//0//X/9v/2//b/8//y//P/8v/1
//b/9//3//X/9f/z//X/9//3//f/+P/3//b/+P/1//P/8v/y//L/8v/y//P/9P/2//X/
9f/1//T/9P/0//T/8v/y//L/8v/x//H/8P/t//D/8f/y//L/7//v/+//7//t/+7/8P/w
//D/8P/w//D/7//u/+z/7f/t/+3/6//r/+v/6//t/+3/7f/s/+7/7v/v/+//8P/x//H/
8f/w//D/8f/x//T/9P/0//L/9P/z//H/7//r/+r/6v/q/+n/6f/q/+z/7f/x//P/9P/3
//n/+//7//j/9P/y/+//7//v/+7/7f/q/+r/6v/p/+n/6f/p/+r/6v/q/+r/6v/q/+r/
6f/o/+j/6f/p/+v/7f/s/+z/7P/r/+j/6f/o/+z/7f/u//D/9P///w0AHgA5AF4AgQCU
AJoAmQB/AE0AGgDy/8f/n/+H/3//cP9Q/y7/GP8S/xz/Ov9T/2D/b/+K/6P/tv/L/9n/
4f/p/+7/7P/u//D/8v/y//L/8//0//X/+P/7//3//P/7//z//P/8//z//P/9//3//f//
/wAAAwAEAAQABAAGAAYABgAHAAkACgAKAAkACAAIAAcABgAHAAoADAANAA0ADQAMAAwA
DwAPAA8AEQATABUAFwAYABcAGAAaABkAGwAcAB4AIAAiACUAJwAoACoALQAuADEAMQAz
ADUAOQA7AD0APgBAAEEARABHAEgASwBOAFAAUwBUAFYAVwBaAFoAWwBbAFsAXwBgAGEA
YwBkAGMAZgBoAGUAYgBfAFwAWgBbAFgAVQBQAEsARwBEAD8APAA2ADAAKwApACYAIgAb
ABYAFAARAA4ADAAKAAgABgAFAAIAAAD///7//v/9//7///8AAAEA///8//v/+v/7//r/
+v/7//r/+v/7//v/+//6//r/+v/7//z//v///////////////f/9//7//v/9//z//f/8
//v/+//8//z//v/9//3//v/9//7//v/+//7//v8AAAAAAAAAAAAA/////////f///wEA
AQABAAIAAAD+////+//8//z//f/+//3//P/8//z//P/7//v/+//7//z//f/+//z/+v/4
//b/9v/3//f/9f/2//f/+P/4//X/9f/1//X/9//1//X/9v/0//T/9f/1//P/8f/2//b/
9v/2//b/9P/0//P/8v/y//P/8//z//T/9f/2//f/9v/1//T/8v/y//L/8//z//L/8//z
//P/9P/0//X/9f/2//b/9v/0//b/9f/z//H/7f/s/+z/7P/v/+//8P/y//H/9f/3//j/
+v/9/wAAAQD+//r/+P/1//H/8f/w/+//7P/s/+z/6//s/+3/7v/w//D/8P/w//D/8v/y
//H/8P/v/+//7v/v/+3/7P/s/+z/7f/s/+//8P/w//H/8v/2/wAACQATACYARwBsAIkA
mgCiAJsAewBBABAA8P/P/7f/rf+l/5D/bv9I/zD/Lv9G/2T/cf9w/3P/hv+f/7L/w//X
/+n/8f/u/+z/7v/w//L/9v/2//f/+P/2//j/+v/7//n/+f/7//z//P/8//z//f/+////
AgAEAAMABAAEAAQABAAEAAQABQAFAAYABgAFAAcACAAIAAgABgAIAAkACQAMAA0ADQAO
AA0ACwAJAAkACgALAAwADAANABAAFAAVABQAFAAVABYAGgAdAB8AIAAeACEAIgAlACcA
KQArAC8AMwA1ADYAOAA6ADwAPgA+AEEARABGAEkASgBMAE0AUABPAE8ATgBNAFIAUgBS
AFMAUQBPAFEAUgBTAFIAUQBQAE0ATQBJAEUAPgA5ADUAMgAtACoAJAAeABsAGQAWABIA
DAAIAAcABQADAAAA/f/6//v/+//5//j/+f/4//j/9//0//P/8v/x//L/8P/w//D/7//u
/+7/7//u/+7/7//v//D/8P/x//L/8f/w//D/7//v/+//7//v/+7/7//x//L/8P/u/+7/
7P/s/+3/7//w/+//7f/s/+z/7v/w//H/8v/w//D/8v/y//H/8P/v/+3/7//v/+3/7//v
/+//7//w//D/8P/z//H/8P/u/+3/7P/u/+7/7//w/+7/7f/t/+3/7v/u/+7/7v/s/+z/
7P/s/+z/7f/t/+v/6//r/+v/6v/p/+n/6f/p/+n/6P/o/+j/6P/o/+r/6v/p/+j/6P/p
/+n/6f/n/+f/5//n/+f/5//n/+b/6P/o/+n/6f/o/+n/6f/p/+n/6v/s/+3/7P/s/+z/
6v/s/+v/6f/n/+T/4v/h/+D/4//j/+T/5v/l/+n/6//s/+7/8f/0//X/8f/u/+3/6//r
/+v/6v/p/+X/5P/j/+H/4//j/+P/5P/k/+T/5P/k/+X/5v/m/+b/5P/l/+X/5//n/+b/
5v/m/+b/5P/m/+b/5v/n/+j/6v/y//3/CQAYADMAWAB7AJYAoACZAH0ARwASAOj/v/+b
/4v/if9+/2D/Pv8i/xr/LP9I/1//Zv9p/3z/l/+q/73/0f/d/9//5P/m/+j/6v/s//D/
8P/x//L/8v/0//b/9//5//n/+//8//z//P/8//3//f/9////AAD//wAAAAAAAAAAAAAA
AAEAAwAEAAQAAwABAAIAAgACAAMABgAIAAkACQAJAAgACAALAAsACwANAAwADQAOAA4A
EAASABUAFQAUABQAFQAWABkAHQAgACIAIAAjACQAJwAnACkAKwAvADMANQA2ADgAOQA8
AD8AQABEAEYARwBJAEwATgBPAFIAUgBTAFMAUwBWAFYAVgBXAFkAVwBZAFoAXABaAFgA
VgBSAFEATABHAEIAPQA5ADYAMAAuACkAJAAdABsAGAAUABAADAALAAkABwAEAAEA/v/7
//v/+f/4//f/9v/2//X/9//3//f/9//2//T/9P/0//H/8P/w//H/8v/y//P/8//1//T/
9P/0//T/9P/1//X/9P/z//L/8f/x//H/8v/y//D/8P/y//L/8v/z//X/9v/0//P/8//0
//f/+P/4//j/9P/0//b/9v/4//j/+P/3//f/9//1//f/+f/5//n/+v/5//j/+v/3//X/
9P/0//T/9v/2//f/+P/3//X/9P/z//L/8v/y//L/8//0//X/9v/1//X/9P/x/+//8//x
/+7/8P/u/+7/7v/u/+//8P/w//D/8P/x//H/8f/v/+//7//v//H/8f/x//D/8v/y//P/
8//z//P/8v/x//L/8v/z//P/9P/0//T/8v/y//H/7//t/+v/6v/q/+r/6v/p/+n/6v/u
//P/9v/4//j/+f/6//n/+f/2//X/8//v/+//7v/t/+z/7P/s/+v/6f/p/+n/6v/q/+r/
6v/q/+z/7P/r/+r/6f/p/+j/6f/p/+j/6P/o/+r/6P/q/+r/6v/r/+7/9P/8/wMAEQAm
AD8AYgCBAJIAlgCJAGcAMQACAOD/tf+L/3f/df9g/zz/Iv8W/xD/Hv88/1P/Yv95/5T/
qf+8/83/2//j/+v/7P/s/+7/8P/y//L/8v/z//T/9P/2//j/+f/5//n/+//8//7//v/+
/////v/9//7//v///wAAAAAAAAIAAgACAAMABQAGAAYABQAGAAgACQAKAAkACgAKAAkA
DAANAA0ADgAPAA8ADwARABEAEQARABAAEQAUABgAGQAZABoAHAAeAB4AIQAjACQAJQAp
ACsALwAvADEAMwA3ADsAPQA+AEAARQBIAEsATABLAEwATABNAFIAVABVAFgAXABdAF0A
XQBgAGAAYABhAGMAYQBjAGQAYwBgAF0AWgBZAFkAVQBRAEgAQwA/ADwANQAyACwAJgAh
AB8AHAAYABQAEAAPAA0ACQAGAAMAAAD9//3/+//6//f/9v/2//X/9v/3//j/+f/2//T/
9P/0//H/8P/w//H/8//0//b/9//3//b/9v/2//T/9P/1//X/9//3//f/9//0//P/8//y
//P/9P/3//j/9//3//j/+P/1//P/8v/y//T/9v/3//j/9//4//v//P/5//j/9//1//b/
9//2//n/9//3//f/+P/6//r//f/7//n/+P/4//j/9//2//b/9v/4//f/9//3//T/9P/0
//T/9v/2//b/9v/0//X/9f/z//H/8f/x//D/8//z//D/8P/w//D/8P/w//D/7//u/+//
8f/y//P/8f/x//H/8f/x//H/8f/w/+7/7v/v/+//8P/x//H/8f/y//L/8//z//b/9v/2
//T/8v/x/+//7f/t/+z/7P/s/+3/7f/u//D/7//z//X/9v/2//f/+P/3//b/9P/0//P/
8f/x//D/7//t/+7/7//v/+z/6//q/+r/6P/o/+j/6P/r/+z/7P/s/+v/6//q/+v/6//q
/+r/6v/s/+r/7P/s/+z/6//s//D/9v8DABMAJAA9AGIAhQCWAJwAmQB9AEMAEADs/8P/
lf99/3X/aP9K/yz/Hv8W/yL/Pv9T/17/df+U/6//wP/R/9v/3//h/+L/5f/q/+//9P/4
//j/+f/6//j/+v/8//3/+//7//3//v/+//7//v////3//f///wAAAgAEAAUABgAGAAYA
BgAHAAkACgAKAAkABwAIAAgACAAGAAgACQAJAAsADQAOABAAEgATABQAFwAXABcAFwAW
ABYAGAAbABsAGwAcAB4AIAAiACUAJwAoACYAKQAqAC0ALwAxADMANwA7AD0APgBAAEMA
RgBJAEoATgBQAFEAUwBUAFYAVwBaAF8AYQBiAGMAZQBkAGMAYwBhAF8AYQBiAGQAYgBg
AF4AWwBbAFcAUwBOAEkARQBCADsAOAAyACwAJgAjAB8AGgAZABYAFgAVABAADAAIAAQA
BAAFAAQABAAAAP7//f/7//3//f/9//3//v/8//z//P/5//j/+P/5//r/+v/7//v/+//6
//r/+v/6//r/+//7//v/+//7//v/+f/5//r/+v/6//r//P/8//v/+//8//z//v/9//3/
/v///wAAAAAAAPv/+v/7//r/+//8//3//f/7//v/+f/7//r/+f/4//j/+//8/wAA////
//7//v/+//v/+v/6//r//P/7//v/+//3//b/9f/0//X/9v/3//j/9//3//b/8//0//X/
9v/2//f/7//v//H/8v/w//D/8P/w//H/8v/y//L/8f/x//D/7//x//H/8f/x//H/8f/x
//D/8v/y//P/8//0//X/9f/1//L/8v/z//P/9P/0//T/8v/x/+//7P/p/+r/6v/r/+z/
6//r/+z/7v/v//P/9f/2//f/+f/7//v/+//4//f/9f/x//H/8P/v/+z/7P/s/+v/6//r
/+v/7P/u/+7/7v/u/+z/7P/r/+r/6v/r/+v/7f/v/+7/7v/u/+z/6v/s/+z/7P/x//T/
9v/+/w0AGwAuAE0AcACLAJwAoACNAGMANQAOAOb/v/+v/63/o/+G/17/OP8k/yz/Sv9g
/2f/bP95/5D/qf+8/83/3f/l/+n/8P/u//D/8v/0//X/9P/0//T/9f/4//v//f/8//v/
/P/8//z//P/8//3//f/9////AAD//wAAAAAAAAAAAAAAAAEAAwAEAAQAAwAEAAYABwAI
AAcACAAIAAcABgAHAAcACAALAAsACwANAA4ADwAQABAADgAQABMAEwATABQAFgAYABcA
GQAaABoAHAAfACAAIwAnACkAKwAvADMANQA2ADgAOQA8AD8AQABEAEYARwBJAEkASgBK
AEwATgBPAE8ATwBQAFAAUABRAFIAUQBUAFYAVABQAEwASABFAEUAQQA9ADkANQAyADAA
KQAmACAAGgAWABUAEwAQAAwACAAHAAUAAwAAAP3/+v/5//n/9//2//X/9P/0//P/9f/1
//X/9f/0//L/8v/y//H/8P/w//H/8v/y//P/8//z//L/8v/y//T/9P/1//X/8v/x//D/
7//u/+//8f/y//T/9P/2//b/8//z//T/9P/2//X/9f/2//b/9v/1//T/8v/y//T/9P/1
//b/9//3//b/9f/y//P/9f/1//X/9v/1//T/9v/z//P/8v/y//L/8f/w//D/8P/u/+3/
7f/t/+//8P/x//L/8v/y//L/8v/w//H/8f/v//H/8//z//L/8P/u/+7/7v/u/+7/7v/t
/+z/7P/t/+3/7f/r/+v/6//r/+v/6//r/+r/6P/o/+n/6f/t/+//8P/x/+//7v/u/+3/
7//w//H/8P/u/+3/6//p/+X/5P/k/+T/5f/l/+b/6P/p/+3/7//w//P/9f/3//f/8//w
/+//7f/r/+v/6v/p/+j/6P/o/+f/5//n/+f/6P/q/+r/6v/q/+j/6P/n/+b/5v/n/+f/
6f/r/+r/6v/q/+j/5v/o/+j/6P/p/+z/8P/0////DQAeAD8AaACJAJoAngCRAGkALwAA
ANz/tf+b/5P/j/9+/1z/Nv8g/x7/NP9Q/2H/Zv9v/4b/nf+u/7//0f/b/+H/5P/l/+j/
6//u//L/8v/z//T/8//0//X/9f/2//f/+v/8//v/+v/5//n/+f/5//v//P/9//7//v/+
//z//P/8//3/AAACAAMAAwACAAIAAQAAAAIABAAFAAUACAAJAAkACgAIAAcABgAHAAsA
DQAPABAADwAQABIAEQATABQAFgAYABkAGwAcABwAHQAhACMAJwAoACkAKgAtAC0ALwAw
ADIANQA4ADsAPAA/AEIARABHAEoATABNAFAAUgBTAFMAUwBVAFQAUwBTAFQAUwBWAFgA
VwBUAFEATgBKAEkARAA/ADoANwA1ADQAKwAoACIAHAAYABcAFQASAA4ACgAJAAcAAwAA
AP3/+v/7//v/+f/4//j/+P/5//n/+P/3//b/9f/0//L/8v/y//P/8v/y//P/8//y//L/
8f/v/+7/7v/u//H/8v/0//X/8//z//P/8//x//H/8v/y//D/8P/y//L/8f/x//L/8v/0
//P/8//0//X/9v/2//b/9P/0//b/9v/2//b/9v/1//T/8//w//H/8//z//P/9P/1//b/
+v/5//f/9v/2//b/9//2//b/9v/2//X/9f/1//T/9P/0//T/8v/y//L/8v/w//H/8f/v
/+//7//v/+7/7f/t/+3/7f/v/+3/7f/u/+7/7v/v/+//7//t/+3/7f/v//D/8P/w//f/
9f/y/w==
         </WaveFormData>
      </LeadData>
      <LeadData>
         <LeadByteCountTotal>10000</LeadByteCountTotal>
         <LeadTimeOffset>0</LeadTimeOffset>
         <LeadSampleCountTotal>5000</LeadSampleCountTotal>
         <LeadAmplitudeUnitsPerBit>4.88</LeadAmplitudeUnitsPerBit>
         <LeadAmplitudeUnits>��V</LeadAmplitudeUnits>
         <LeadHighLimit>2147483647</LeadHighLimit>
         <LeadLowLimit>268435456</LeadLowLimit>
         <LeadID>V4</LeadID>
         <LeadOffsetFirstSample>0</LeadOffsetFirstSample>
         <FirstSampleBaseline>0</FirstSampleBaseline>
         <LeadSampleSize>2</LeadSampleSize>
         <LeadOff>FALSE</LeadOff>
         <BaselineSway>FALSE</BaselineSway>
         <ExcessiveACNoise>FALSE</ExcessiveACNoise>
         <MuscleNoise>TRUE</MuscleNoise>
         <LeadDataCRC32>1604448578</LeadDataCRC32>
         <WaveFormData>
TgBOAE4ATgBHAEIAPQA4ADEALAAnACIAHgAcABoAGAASAA4ACgAGAAUABAADAAIA/v/8
//r/+P/4//j/+P/4//j/+P/4//j/9f/0//P/8v/0//T/9P/0//T/9P/0//T/8v/y//L/
8v/z//T/9f/2//P/8v/x//D/8//0//X/9v/0//T/9P/0//T/9P/0//T/9v/2//b/9v/0
//T/9P/0//X/9v/3//j/9//2//X/9P/2//b/9v/2//f/+P/5//r/9//2//X/9P/3//j/
+f/6//n/+P/3//b/9P/0//T/9P/2//b/9v/2//P/8v/x//D/8v/y//L/8v/x//D/7//u
/+//8P/x//L/8P/y//L/8v/t/+z/6//q/+3/7v/v//D/7f/s/+v/6f/q/+v/7P/v//D/
8v/z//P/8f/w//D/8P/x//T/9P/2//H/8P/v/+3/7P/r/+z/7P/s/+z/7P/v//D/8f/z
//T/9v/3//n/+//5//b/8//w//D/7//u/+3/7P/p/+f/5f/j/+D/4f/g/+P/4//j/+L/
4P/h/+H/4P/h/+H/4f/i/+D/4f/h/+H/3//f/93/3f/h/+H/4f/i/+f/8f8FAB4APQBs
AKEA1QABASoBSwFdAVcBRgEsAf8AyACYAGcAKQDf/4z/Rf8o/zz/Xv9t/3H/fP+T/6v/
vP/J/9P/1//c/+H/4f/h/+H/4v/g/+H/4v/i/+P/5P/n/+n/6f/p/+r/6v/q/+n/6P/n
/+j/6//t/+//7f/s/+v/6v/u/+//8P/z//L/8v/y//P/8//z//T/9P/2//f/+P/5//n/
+P/3//f//P/9////AQACAAIAAgACAAQABAAGAAgACgAMAA0AEgARABQAFQAXABYAFwAa
AB4AHwAhACUAKQArAC0AMAA0ADkAPABBAEMARABGAEcASABNAFAAUwBVAFYAWABXAFcA
WgBbAFwAXwBfAF8AXwBfAF0AXABdAFkAWABTAFAASwBHAEIAOwA2ADEAKwAkAB4AHAAX
ABQADwAJAAUAAQD+//v/+f/2//X/9P/y//H/7//s/+r/6v/p/+v/6//q/+r/6P/n/+b/
5f/i/+L/4v/j/+b/5v/m/+b/5f/l/+X/5P/k/+X/5f/m/+T/4v/i/+H/4//j/+P/4//j
/+T/5f/l/+P/4f/j/+P/5P/l/+f/6P/p/+j/5//k/+f/6P/q/+z/6v/q/+r/6v/q/+n/
6f/q/+j/6P/o/+n/6v/r/+z/7f/q/+n/6f/q/+j/5//n/+f/6P/o/+f/5//o/+j/6f/p
/+j/5v/l/+P/4//j/+P/4//j/+H/4v/m/+X/5P/j/+L/4v/i/+L/4P/g/+D/4P/g/+L/
4v/i/+L/4v/i/+H/4f/f/9//4f/i/+b/5//n/+f/5P/k/+T/5f/o/+j/6v/o/+b/5v/l
/+P/4//j/+L/4v/i/+L/5f/m/+X/5//o/+j/6v/t//D/8f/s/+n/5v/k/+H/4P/f/97/
3P/b/9r/2v/W/9j/2P/Z/9n/2f/Y/9j/1//X/9b/1f/X/9f/2P/Y/9f/1//X/9f/2f/X
/9f/1//T/9X/2P/b/+f///8YADEAWgCTAMcA7wASATUBSwFPAUgBMgEJAcoAigBTABkA
z/+C/0H/HP8k/0T/Xf9t/4b/of+z/8L/zf/T/9f/3P/d/9v/2//b/9z/2v/b/9z/3P/c
/9z/3v/f/+D/4f/j/+T/5P/j/+L/4f/j/+X/5v/n/+j/6P/o/+j/5//n/+f/6f/s/+z/
7P/t/+3/7f/u/+7/8P/x//L/8//0//T/9P/1//f/9//4//n/+f/6//v//P/+//7/AAAC
AAEAAgACAAYABwAKAAsADQAPABEAFQAaAB0AHwAjACcAKAApACsALgAxADQAOQA7AD8A
QgBEAEYASQBMAE8AUQBTAFYAVgBXAFcAVwBXAFkAWwBbAFsAWwBbAFwAXwBdAFkAUwBP
AEkARwBCADsANgAxACsAJAAeABoAFQASAA0ACAADAP7/+v/2//P/7//t/+7/7P/r/+n/
6P/m/+b/5f/j/+P/4v/i/+P/4//j/+P/4P/g/+D/4f/k/+T/5P/k/+L/4f/g/97/3v/f
/9//4P/i/+D/4P/f/9//3//f/9//3//g/+H/4f/f/93/3//f/9//3//g/+D/5P/k/+T/
4v/h/+D/4P/g/+L/4v/i/+L/5P/j/+P/5P/k/+T/5P/l/+T/4//i/+H/4P/f/9//4P/h
/+H/4v/j/+D/4P/f/9//3v/e/9//3//e/9z/2//Z/9r/2//c/93/3f/d/9z/2//b/9j/
1//Y/9j/2P/Y/9j/2f/Y/9f/1P/W/9b/1v/W/9j/2P/Y/9j/1//W/9T/0//T/9P/1f/W
/9j/2f/Z/9n/2P/Y/9j/2f/e/+D/5P/k/+P/4v/g/93/3f/d/9z/3P/a/9j/2f/Y/9z/
3//h/+L/4//l/+f/5//i/9//3P/a/9v/2v/Z/9j/1f/T/9H/0P/N/87/zf/N/87/z//P
/9D/0P/P/83/y//M/83/z//Q/9H/0f/R/9H/z//N/83/zf/P/8//zv/R/9n/5//8/xcA
PABvAKUA1QACASsBTQFbAVoBUgE3AQIBxgCLAE0ABQC4/23/Nv8q/0L/X/9r/3r/lf+r
/7j/w//J/83/0v/X/9f/1//X/9j/2v/b/9z/3P/c/9z/3v/f/93/3f/e/97/3//f/9//
3//h/+P/5P/l/+T/5P/k/+T/5v/n/+j/6//s/+z/7P/t/+z/6//r/+r/7v/v//D/8f/y
//L/8v/z//X/9f/2//f/+f/6//v//P/8//z//v8AAAIABAAFAAoACQAMAA0ADwAQABEA
FAAYABkAGwAfACMAJQAnACoALgAzADYAOwA9AD0AQABCAEQASABMAFAAUwBVAFgAWABZ
AFsAWwBbAF0AXQBdAF0AXQBcAFwAXgBbAFkAVQBTAE8ASwBGAD8AOgA5ADMALAAmACQA
HwAcABcAEAALAAYAAgAAAP3/+f/3//T/8v/x/+//7P/q/+r/6f/o/+f/5f/k/+f/5//n
/+f/5P/k/+T/5f/l/+T/4//i/+L/4//k/+T/5f/n/+j/6v/n/+T/4//h/+H/4f/h/+H/
4f/i/+P/4//l/+P/5f/l/+f/5//o/+j/5//m/+X/4v/k/+T/5f/m/+T/5P/k/+T/5P/j
/+P/5P/i/+L/4v/j/+P/4//j/+P/5f/l/+b/6P/n/+X/5P/j/+L/4v/h/+H/4f/i/+T/
5f/k/+L/4f/f/+H/4f/h/+H/4f/h/+D/3//d/9z/2//b/93/3f/d/93/3P/b/9v/2v/c
/93/3f/e/97/3P/c/9z/3P/d/9z/2//Y/9j/2P/Y/9j/2f/a/9v/3P/e/97/3f/d/9v/
2//d/97/3//f/97/3f/e/+D/4v/l/+b/5P/k/+D/4v/i/+H/3//f/9//3v/e/9//4P/k
/+b/6P/r/+3/7v/s/+3/7v/t/+r/5//k/+L/4//i/+H/4P/b/9n/1//W/9b/2P/Y/9n/
2//b/9r/2v/c/93/3f/d/9v/2//c/9z/3f/d/93/3f/e/93/3v/f/9v/2//k//P/BQAb
ADoAZQCYAMkA8wAbAUIBWwFbAUsBNAECAccAnAB0ADUA6/+f/1j/M/9C/2r/fv95/3v/
kv+t/7f/vv/P/9v/4f/o/+n/6P/n/+b/5v/o/+n/6v/q/+v/7P/v//H/7//v//D/8P/z
//P/8//z//L/8//z//P/9//4//n/+v/5//n/+f/7//v/+v/5//n//P/9////AAAAAAEA
AgADAAIAAgACAAMACAAJAAsADQAMAAwADAAMAA4ADgAQABIAEAASABMAGAAaAB4AIAAj
ACYAJwAqAC4ALwAxADUAOQA7AD0AQABEAEcASgBPAFEAVQBYAFoAXABfAGIAZQBnAGgA
agBpAGkAbQBtAG0AbwBsAGsAagBpAGgAaABqAGcAZABfAFwAVwBRAEwARQBAAD8AOQAy
ACwAJgAhAB4AGQAWABMAEAAOAAwACQAFAAMAAgAAAP///f/+//z//P/7//r/+f/3//b/
+f/5//n/+f/6//r/+v/7//v/+v/5//j/+f/5//n/+P/3//f/9v/2//j/+P/6//v/+f/5
//n/+f/3//j/+f/5//r/+f/8//3/+//7//z//P/9//z/+//4//n/+v/8//7//P/8//z/
/P/9//3//v8AAP3//P/7//v//f/9//3//f/6//n/+f/6//r/+f/5//n/+f/6//r/+//3
//b/9v/1//b/9v/3//f/9v/1//T/8//z//P/8v/x//X/9v/z//L/8v/y//L/8v/0//T/
9P/y//D/8P/w//D/8P/w//D/8P/w//D/7//v/+//7//x//L/9v/3//f/9//0//T/9P/1
//f/9v/3//T/9f/2//b/9f/x//H/8P/w//H/8v/2//j/9//5//r/+v/5//v//f/9//v/
+f/3//b/8v/w/+7/7P/p/+f/5f/k/+P/5v/n/+n/6P/n/+X/5P/m/+f/5//n/+X/5f/m
/+b/6f/p/+n/6f/m/+P/4v/h/+H/4//o//f/CQAbADIAVwCGALsA6wARATYBVQFfAVUB
RAEmAe8AtACIAFcAFQDF/3j/Pf8w/07/cP97/3n/iP+h/7f/yP/V/93/5f/o/+f/5//n
/+f/6P/o/+n/6v/q/+r/6v/s/+3/7//v//D/8P/x//H/8f/x//D/8f/x//H/8//0//X/
9v/1//X/9f/3//j/+P/4//n/9//3//j/+P/8//3//v////7//v/+////AQABAAIAAwAG
AAgACgAMAAoACgAMAA4ADAAOAA8AFAAXABoAGwAdACAAIQAkACgAKwAtADEANQA1ADcA
OgA+AD8AQgBHAEkATQBQAFIAVABXAFoAXQBfAGEAZABkAGUAZQBlAGUAZwBlAGUAZQBl
AGMAYgBjAF8AXgBZAFYAUQBPAEoAQwA+ADoAMwArACQAIgAdABoAFQASAA8ADAAKAAQA
AQD9//v//P/6//n/9//2//T/9P/z//H/8f/w//D/8P/v/+7/7f/q/+r/6v/r/+z/7P/s
/+z/6//r/+v/6v/o/+n/6f/q/+r/6P/o/+f/5f/l/+X/5f/m/+j/6v/r/+v/6f/r/+v/
6//r/+z/7P/u/+7/7v/s/+z/7P/t/+7/7v/u/+7/7v/u/+3/7f/u//D/8P/w//H/8f/x
//H/8f/u/+3/7f/u/+7/7f/t/+3/7v/u/+3/7f/s/+z/7f/t/+3/7P/s/+v/6f/p/+n/
6f/n/+f/5v/l/+v/6v/n/+b/5f/k/+b/5v/m/+T/5v/m/+b/5v/m/+b/5v/m/+b/5v/l
/+X/4//j/+X/5v/p/+v/7P/t/+z/7P/s/+3/7//u/+//7P/v//D/8P/v/+r/6f/n/+b/
6P/o/+v/7P/t/+//8P/w/+//8f/z//P/8f/v/+3/7P/o/+b/5P/i/+L/4f/g/+D/3P/e
/97/3//d/93/3P/c/93/3f/c/9v/2f/Z/9r/2v/c/93/3v/f/9//3f/d/93/3//d/+L/
5//x/wMAHAA3AFwAjwDBAOkADgE1AU8BWQFYAUYBGwHcAJ4AaQAxAO3/oP9X/yr/Kv9G
/1//cf+G/6H/t//I/9X/2//f/+L/4//h/+H/4f/i/+T/5f/m/+b/5P/k/+b/5//p/+n/
6v/q/+v/6//r/+v/6//t/+7/7//w//D/8P/w//D/7//u/+//8v/y//L/8//0//X/9//4
//n/+f/5//n//P/8//z//f//////AAABAAEAAgADAAQABAAEAAYACAAJAAwADgAUABQA
FgAWABcAFgAXABoAHgAhACMAJwArACsALQAwADQANQA4AD0APwBCAEYASQBMAE0AUABT
AFUAWABcAF0AXwBhAGEAYQBjAGEAYQBhAGEAYwBkAGcAZQBhAFsAVwBRAE8ASgBDAD4A
OwA1AC4AKAAjAB0AGQATABEADQAJAAYAAQD9//j/9f/2//T/8//x//D/7v/u/+3/7P/r
/+n/6P/o/+f/5v/l/+T/5P/k/+X/6f/q/+v/7P/q/+n/6P/m/+T/5f/l/+b/6P/m/+b/
5f/l/+X/5f/l/+f/6P/p/+n/5v/j/+T/4//l/+X/5v/m/+r/6v/q/+j/5f/k/+T/5P/n
/+j/6f/q/+r/6f/p/+r/7P/s/+z/7f/s/+v/6v/p/+b/5f/l/+b/5//n/+j/6f/o/+j/
5//n/+j/6P/p/+n/6f/o/+j/5//l/+X/5f/l/+f/5//m/+X/5f/k/+P/4//h/+D/4v/i
/+L/4v/k/+T/5P/i/+D/4P/g/+D/3v/e/97/3v/g/+D/3//f/+H/4f/j/+T/5v/n/+f/
5//m/+b/5v/n/+z/7P/u/+z/7f/u/+7/7f/q/+n/5//m/+T/5P/n/+j/6//t/+7/7v/v
//H/8//z/+7/6//o/+b/5f/k/+P/4v/f/93/2//a/9j/2v/a/9v/3f/d/9z/3P/b/9v/
2v/Z/9n/2f/a/9r/3f/d/93/3f/c/9n/2P/X/9v/3f/e/+H/6f/5/xIALQBWAIsAwQDr
AA4BNwFXAWEBXgFQASkB8ACyAHcAOwD1/6b/W/8u/zD/UP9p/3X/hv+d/7H/vv/N/9f/
2//g/+X/4v/h/+D/4P/g/+H/4v/i/+P/5P/n/+n/6P/n/+f/5v/n/+f/5//n/+f/6f/q
/+v/7v/u/+7/7v/v/+//7//x//T/9P/0//X/9P/z//P/8v/2//f/+P/5//n/+P/3//f/
+v/7//3///8DAAQABQAGAAQABAAGAAgACAAKAAsAEAARABQAFQAXABoAGwAeACIAIgAj
ACYAKQArAC0AMAA0ADcAOgA/AEEAQwBGAEgASgBPAFIAVQBXAFgAWgBZAFkAXgBfAGAA
YwBkAGUAZgBnAGMAYgBjAF8AXwBbAFkAVQBTAE4ARwBCAEEAOwA0AC4AKgAlACIAHQAW
ABEADAAIAAcABQACAAEA/f/6//j/9f/0//L/8v/x//T/9f/1//b/9P/x/+7/6//r/+z/
7f/v/+7/7v/u/+7/7v/v//D/8P/w//H/8f/y//T/8v/y//H/7//v/+//7//t/+7/7//v
/+//7f/v/+//7//v//D/8P/w//D/8P/u/+//8P/y//T/9P/0//T/9P/z//H/8P/w//H/
8v/z//X/8//x/+//7f/u/+//8f/0//P/8f/w/+//7v/u/+3/7f/t/+7/8P/x//D/7v/t
/+v/7f/t/+3/7f/v/+//7v/t/+v/6v/p/+n/6v/r/+z/7f/s/+v/6//q/+j/6f/u/+z/
7P/s/+z/7P/s/+z/6v/o/+j/6P/o/+n/6v/r/+z/6v/q/+n/6f/r/+v/7f/u/+3/7f/s
/+v/6//s/+3/7//y//L/9P/y//T/9P/z//H/7//v/+7/7v/u/+7/8f/y//X/9//4//j/
+//9///////7//f/8//w/+3/7P/r/+r/5//l/+P/4v/j/+b/5//p/+f/5//m/+b/6f/p
/+j/5//n/+f/6P/o/+b/5f/k/+P/5P/j/+T/5f/j/+X/5v/t//3/DwAkAEMAdACrANsA
BwEwAVMBZQFhAVABNgEHAdIApABxAC8A4/+U/1P/Pv9a/3r/hf9//4T/l/+t/77/yf/b
/+n/7P/r/+v/6//r/+z/7P/t/+7/7v/s/+z/7v/v/+//7//w//D/8v/z//T/9f/3//n/
+v/7//r/+v/6//r/+//7//v//f/8//z//P/9//7///8BAAIAAgADAAQABQAHAAgACQAL
AAsACQAIAAcACQAKAAsADAANAA4AEQAUABMAFAAUABgAHAAgACIAJQAkACUAKAAsAC8A
MQA1ADkAOwA9AEAARABFAEgATQBPAFIAVgBZAFwAXQBgAGMAZQBkAGYAZQBlAGgAaQBq
AG0AawBrAGsAawBqAGoAbABpAGYAYQBeAFkAVQBQAEkARABDAD0ANgAwACoAJQAiAB0A
GQAVABEADgAKAAcAAwABAAAA/v/9//v/+//6//v/+//4//f/9f/0//b/9f/0//P/8v/y
//L/8//y//L/8v/y//L/8//0//T/8v/z//P/9P/2//T/9P/z//X/9f/1//X/8v/y//L/
8f/y//H/9P/1//T/8//z//L/9v/4//r/+v/5//j/+P/4//b/9v/2//b/+P/3//f/+P/2
//b/9v/3//n/+f/5//n/+P/3//f/+P/4//f/9//3//b/9v/1//X/8v/y//P/8//1//T/
9P/z//H/8f/x//H/7//v/+7/7f/u/+7/7v/v/+3/7P/s/+z/7P/s/+7/7v/u/+z/7P/s
/+z/7P/q/+r/6v/q/+r/6v/p/+n/5//n/+n/6v/s/+3/7f/t/+7/7v/u/+//8f/w//H/
7v/w//D/7//t/+n/6f/o/+j/6P/o/+v/7P/t/+//8P/w//H/8//1//X/9P/x/+7/7P/p
/+j/5//m/+H/3//d/9z/2v/c/9z/3f/d/93/3P/c/93/3f/c/9v/2//b/9z/3P/d/93/
3f/d/9v/2f/Z/9n/2f/Z/9z/4f/t//3/EAAtAFgAjQDFAPcAIAFBAVkBWwFIASwB/wDE
AJIAZQAtAOX/lv9N/yb/Mv9S/2f/b/90/4f/of+w/7v/y//T/9b/2f/Z/9n/2f/a/9z/
3f/e/97/3v/e/+D/4f/j/+P/5P/k/+P/4//j/+P/4//l/+b/5//o/+j/6P/o/+n/6f/p
/+v/7P/s/+z/7f/r/+v/7P/s//D/8f/y//P/8v/y//L/8//1//X/9v/3//n/+v/7//z/
/v/+/wAAAgABAAIAAgAGAAkADAANAA8AEAARABQAGAAZABsAHwAjACcAKQAsADAAMQA0
ADkAOwA7AD4AQABCAEUASABLAE0ATwBSAFIAUwBTAFMAUwBVAFUAVQBVAFUAVgBWAFgA
VQBQAEsASABDAEEAPAA1ADAALwApACIAHAAYABMAEAALAAkABQABAP7/+v/3//P/8f/u
/+z/6//p/+r/6P/o/+f/5f/l/+T/5P/m/+X/5P/j/+H/4P/f/9//4P/g/+D/4P/h/+H/
4f/g/+D/4f/h/+L/4P/e/97/3f/f/9//3//f/93/3v/f/9//4P/f/+L/4//h/+H/4v/i
/+b/5v/m/+T/4v/i/+P/5P/m/+b/5v/m/+b/5f/l/+b/6P/o/+j/6f/n/+f/5//n/+T/
4//j/+T/5f/l/+b/5//k/+T/4//j/+D/4P/h/+H/5P/k/+X/5f/k/+P/4v/h/9//4//g
/93/3P/c/9z/3P/c/+D/4P/g/97/3P/c/9z/3P/a/9r/2v/a/9z/3P/b/9v/3f/d/9//
4P/h/+H/4P/f/9//4P/h/+P/5P/k/+b/5P/m/+b/5f/j/9//3//e/97/3P/c/9//4P/k
/+f/6f/q/+j/6f/q/+n/5//l/+P/4v/f/97/3f/c/9n/1//V/9T/0v/U/9T/1f/T/9P/
0v/S/9T/1f/V/9X/1P/T/9P/0v/T/9P/0//T/9X/0//T/9P/0//T/9b/3//t//3/FAAz
AF4AkwDDAO0AEAE1AU0BUQFKATYBCwHKAI4AWQAZAMv/gP9B/x7/Jv9I/2H/b/+G/5//
sf++/8n/0f/X/9r/2f/Z/9n/2f/a/9z/3f/e/97/3P/c/97/3//h/+H/4v/i/+P/4//j
/+P/4v/j/+P/4//m/+b/5v/m/+f/5//n/+n/6v/q/+r/6//s/+3/7//w//H/8f/x//H/
8//0//X/9//3//f/+P/5//r/+v/6//r//f/+/wEABAACAAQABQAKAAkADAANAA8AEgAT
ABYAGgAZABsAHwAjACYAKQAtADIAMwA2ADsAPQA9AEAAQgBEAEcASgBNAE8AUwBWAFYA
VwBbAFsAWwBdAF8AXwBfAF8AXQBcAF0AWQBYAFMAUABLAEcAQgA7ADYAMQArACQAHgAa
ABUAEgANAAsABwADAAAA+v/3//P/8f/u/+z/6//p/+b/5P/k/+P/5P/l/+X/5v/m/+X/
5P/j/+D/4P/g/+H/4v/i/+L/4v/h/+H/4f/g/+D/4f/h/+L/4//i/+P/4//i/+H/4P/f
/+H/4v/j/+P/4//h/+P/4//g/9//3//e/+H/4v/j/+L/5P/k/+X/5v/k/+T/5P/k/+b/
5f/l/+b/5P/k/+T/5f/m/+f/6P/p/+b/5f/l/+b/5P/j/+P/4//k/+T/4//j/+L/4v/j
/+P/4//i/+L/4f/h/+H/4f/h/9//3//e/93/4f/g/97/3P/c/9z/3P/c/9z/3P/a/9v/
3P/d/97/3P/c/9z/3P/e/97/3f/d/9v/2//d/97/3v/f/9//3//f/+D/4f/j/+j/6P/q
/+j/5v/m/+X/4//h/+H/4P/g/+D/4P/j/+T/5f/n/+j/6P/m/+f/6P/n/+f/5f/j/+L/
3//e/93/3P/a/9n/2P/Y/9X/1v/V/9X/0//T/9L/0v/U/9X/1f/V/9T/0//T/9L/1f/V
/9X/1f/V/9P/0//T/9X/0f/U/9n/5f/3/xAALwBaAI0AwwDtABIBPQFdAWEBVgFCARUB
0gCUAF0AIQDb/47/Tf8o/y7/TP9h/23/gv+h/7X/wv/L/9H/0f/Q/8//0v/V/9j/3P/e
/9//4P/g/97/3v/g/+H/4f/h/+L/4v/h/+H/4f/h/9//4f/i/+P/5f/m/+f/6P/p/+n/
6f/r/+z/7P/s/+3/6//r/+z/7P/s/+3/7v/v//H/8v/z//X/+f/5//r/+//7//z//f/+
//7//v8AAAIAAgAEAAUACgAJAAwADQAPABAAEQAUABgAGQAbAB8AIwAlACcAKgAuAC8A
MgA3ADkAPABAAEMARgBIAEoATABNAFEAVgBYAFsAWwBbAFsAXQBbAFsAWwBbAFwAXABe
AFsAWgBVAFIATQBLAEYAPwA6ADUALwAoACIAHgAZABYAEQAOAAsACAAGAP//+//2//P/
8//y//L/8f/v/+z/6//p/+v/6//q/+r/6v/p/+j/5//m/+b/5v/n/+b/5v/m/+b/5f/l
/+X/5P/m/+f/5//o/+j/5v/m/+X/4//j/+P/4//j/+T/5f/l/+X/4//l/+X/5//n/+j/
6P/q/+r/6v/o/+X/5P/k/+T/5v/m/+b/5v/k/+P/4//k/+T/5P/k/+X/5v/n/+j/6f/o
/+f/5//o/+j/5//n/+f/5v/m/+X/5f/h/+D/4P/f/+L/4v/j/+P/4f/h/+H/4f/j/+P/
4v/h/+P/2v/Z/93/3P/c/9z/3P/c/+D/4P/g/97/3f/c/9v/2v/c/9z/3P/c/9r/2v/Z
/9n/2v/b/97/4P/k/+X/5f/l/+P/4v/h/+H/5P/k/+b/5P/i/+L/4f/f/97/3//f/+D/
4P/g/+P/5P/l/+f/6P/o/+v/7f/v/+//6v/n/+T/4v/h/+D/3//e/9v/2f/X/9b/0v/U
/9T/1f/W/9f/1//Y/9n/2f/Y/9f/2f/Z/9r/2v/d/93/3f/d/9z/2f/Y/9f/1f/d/+L/
6f/3/w0AJgBHAHgArwDdAAcBMgFRAV0BWQFIAR4B5QC0AIwAVwARAL//bP8z/zD/Vv9u
/3H/df+E/5v/sf++/8v/1//b/97/5f/k/+P/4v/i/+D/4f/i/+L/5P/k/+b/5//n/+f/
6P/o/+n/6f/p/+n/6f/r/+z/7f/s/+z/7P/s/+3/7f/t/+//8v/y//L/8//0//X/9//4
//f/9//3//f/+v/6//r/+//9//3//v///wEAAgADAAQABAAEAAYACAAIAAoACwAQAA4A
EAAQABEAEwAVABkAHgAfACEAJQApAC0ALwAyADYAOQA8AEEAQwBDAEYASABKAEsATgBR
AFMAUwBWAFYAVwBXAFcAVwBZAFoAWwBcAF0AWgBYAFgAUwBQAEsASABDAEEAPAA1ADAA
LQAnACAAGgAXABMAEQANAAgAAwD+//r/+f/3//T/8//x/+7/7P/p/+n/6P/p/+n/6//r
/+r/6v/o/+f/5v/l/+T/5P/k/+X/5v/m/+b/5v/l/+X/5f/k/+b/5//n/+j/5//k/+P/
4f/i/+P/5P/l/+X/5v/n/+f/5//l/+f/5//p/+n/6v/q/+v/6v/p/+b/5v/m/+f/6P/r
/+z/7f/u/+v/6f/o/+j/6f/q/+v/7f/q/+n/6P/n/+f/5//o/+r/6P/n/+f/5//l/+T/
4v/h/+P/5P/m/+f/5//m/+b/5f/l/+X/5f/l/+f/6f/o/+P/4v/i/+L/4v/i/+L/4v/i
/+D/4P/g/+D/4P/e/97/3v/e/+D/4P/f/9//3f/d/9//4P/j/+X/5v/n/+X/5P/j/+P/
6P/o/+r/6P/n/+b/5P/h/+H/4f/g/+D/4P/g/+P/5P/l/+f/6P/o/+v/7f/v/+//6v/n
/+T/4v/h/+D/3//e/93/2//Z/9j/1v/Y/9j/2f/b/9v/2v/a/9r/2f/X/9X/1f/V/9b/
1v/Z/9n/2f/Z/9f/1f/V/9X/0//V/9r/3//p//3/FAAxAGIAmwDPAPsAHgE7AUsBQwEy
ARQB4wCsAIAAUQAVAMn/eP81/yD/Nv9W/2f/a/92/4//o/+u/7n/xf/L/9D/0//W/9f/
2P/a/9j/2f/a/9r/2P/Y/9r/2//c/93/3//g/9//3//f/9//3//h/+L/4//i/+L/4v/i
/+P/4//j/+X/5//o/+n/6//q/+n/6f/o/+z/7f/u/+//8P/w//D/8f/w/+//7//v//T/
9v/4//r/+P/4//r//P/+/wAAAQAGAAYACAAIAAkACwANABEAFgAVABcAGwAfACAAIQAj
ACYAKQAsADEAMwA2ADoAPQBAAEMARgBJAEsATQBQAFAAUQBRAE8ATQBNAE4ATwBQAFEA
TwBOAE8ASwBGAEEAPgA5ADYAMgAsACgAIwAdABYAEAAOAAkABgABAP3/+f/1//L/7v/r
/+f/5f/m/+T/4//h/+P/4v/j/+P/4v/h/9//3v/e/93/3P/b/9z/3P/c/93/3f/c/9v/
2v/X/9f/1//W/9f/2f/a/9z/2v/Y/9j/1//X/9f/1//X/9X/1v/X/9f/2f/X/9n/2f/b
/9v/3P/c/97/3v/e/9z/3v/e/9//4P/g/+D/4P/g/97/3f/d/97/3v/e/97/3//h/+H/
4f/h/+D/3//f/+D/4v/h/+H/4f/g/+D/3//f/97/3v/f/9//3f/c/9z/2//b/9v/2//b
/9n/2f/Y/9f/1//W/9X/1f/W/9f/2P/Z/9f/1//Y/9j/1P/T/9P/1P/V/9f/2P/Z/9//
3f/b/w==
         </WaveFormData>
      </LeadData>
      <LeadData>
         <LeadByteCountTotal>10000</LeadByteCountTotal>
         <LeadTimeOffset>0</LeadTimeOffset>
         <LeadSampleCountTotal>5000</LeadSampleCountTotal>
         <LeadAmplitudeUnitsPerBit>4.88</LeadAmplitudeUnitsPerBit>
         <LeadAmplitudeUnits>��V</LeadAmplitudeUnits>
         <LeadHighLimit>2147483647</LeadHighLimit>
         <LeadLowLimit>268435456</LeadLowLimit>
         <LeadID>V5</LeadID>
         <LeadOffsetFirstSample>0</LeadOffsetFirstSample>
         <FirstSampleBaseline>0</FirstSampleBaseline>
         <LeadSampleSize>2</LeadSampleSize>
         <LeadOff>FALSE</LeadOff>
         <BaselineSway>FALSE</BaselineSway>
         <ExcessiveACNoise>FALSE</ExcessiveACNoise>
         <MuscleNoise>TRUE</MuscleNoise>
         <LeadDataCRC32>4167797963</LeadDataCRC32>
         <WaveFormData>
VgBWAFYAVgBQAEwASABEAEAAPAA4ADQAMQAwAC8ALgApACYAIwAgAB0AHAAbABoAGAAW
ABQAEgASABIAEgASABIAEgASABIAEQAQAA8ADgAQABAAEAAQABAAEAAQABAADwAOAA0A
DAAOAA4ADgAOAA0ADAALAAoADQAOAA8AEAAPAA4ADQAMAAwADAAMAAwADgAOAA4ADgAN
AAwACwAKAAsADAANAA4ADQAMAAsACgAKAAoACgAKAAwADAAMAAwACgAIAAYABAAFAAYA
BwAIAAcABgAFAAQAAwACAAEAAAACAAIAAgACAP7//P/6//j/+v/6//r/+v/5//j/9//2
//j/+P/4//j/+P/4//j/9//1//T/9P/z//T/9f/1//b/9P/z//L/8f/w//H/8//2//f/
+P/5//n/+f/5//j/+P/3//n/+v/6//n/+f/4//X/9//2//X/9f/1//X/9f/3//v//P//
////AQACAAQABQADAAAA/f/6//n/+P/4//f/9f/y//H/7//r/+v/7P/s/+3/7f/u//D/
7//v/+7/7P/u/+7/7v/v//D/8P/w//D/8P/v/+7/7f/x//L/8P/w//b/AAARACcAQwBo
AJIAvwDuABsBRgFnAXcBdgFlATcB9AC1AHcAOgD8/7z/h/92/4j/nf+n/6n/sf/B/9H/
3P/m/+z/7f/u//H/8f/x//L/8v/w//H/8f/y//P/8//0//j/+f/5//n/+f/3//f/9//4
//n/+//8/////P/7//r/+f/7//z//f8BAAAAAQAAAP///v/+//////8BAAMABAAEAAMA
AwACAAEABAAFAAYACQAHAAoACwALAAoACgAMAA0ADwASABMAFQAUABcAGAAZABoAGQAb
AB4AHgAfACIAJgAoACoALAAtADEANgA5ADsAPgA+AD4AQABDAEYASABLAEsASgBJAEoA
TgBQAFAAUQBQAFAAUABQAE0ATABMAEsASABGAEQAQAA7ADcAMwAvACkAJQAgABsAGAAV
ABMAEAAJAAcABAACAAAA/v/8//r/+P/4//X/9f/z//H/7//t/+//7//v/+//7f/s/+v/
6v/n/+f/5//n/+r/6v/q/+r/6f/o/+b/5f/n/+f/5//n/+X/5f/l/+T/4//j/+P/4//j
/+P/5P/k/+L/4v/i/+L/5f/l/+X/5f/k/+X/5f/j/+T/5v/n/+n/6f/p/+n/6f/p/+j/
6P/o/+n/6f/p/+r/6//s/+3/7v/s/+v/6//r/+v/6//r/+v/6f/p/+n/6f/o/+j/6f/p
/+f/5//m/+X/5//o/+j/5//n/+X/5//q/+j/6P/o/+j/5v/m/+X/5P/k/+X/5f/l/+f/
5v/m/+f/5//n/+f/5f/j/+T/5v/n/+n/6//s/+3/6//q/+r/6//t/+7/7v/u/+3/7f/r
/+v/7P/r/+v/6//t/+3/7//x//H/8//y//H/8//2//j/+f/0//H/7v/s/+j/5//l/+X/
4//j/+L/4f/f/+D/4P/g/93/3f/e/9//3f/c/9r/2v/a/9r/2//c/9z/3P/c/9z/3f/c
/9v/2//Y/9z/3P/e/+z///8VACkASgB4AKMAzAD1AB4BQQFXAV4BUwEtAeoAnQBZAB4A
4P+m/3f/YP9m/3v/i/+X/6n/uf/F/87/1P/Y/9n/3P/d/9z/2//b/9r/2P/Z/9n/2v/c
/9v/2//e/+H/4f/h/+H/4P/f/97/3v/e/9//3//h/+P/4//j/+P/4P/g/+D/4//l/+f/
5//n/+T/5P/l/+X/5//p/+r/6v/q/+v/6//r/+3/7f/t/+//7f/w//H/8f/y//L/9P/1
//T/9v/2//f/+v/9//7///8DAAMABgAKAAoACwAOABIAEgAUABYAFwAZAB4AIQAjACcA
KAApACwALQAwADIANQA2ADYANgA4ADgAOgA6ADsAPAA8ADwAPAA+AD4APwA/ADsAOAA1
ADAALQApACUAIQAdABkAFAAPAAoABwAFAAIA+//5//b/9P/w/+z/6P/k/+X/5v/k/+X/
4v/h/+D/3//d/93/3f/d/97/3v/e/97/2//b/9v/2//d/97/3//g/9//3v/c/9v/2//b
/9v/2//b/9v/2//a/9n/2f/Z/9n/2v/b/93/3v/d/9z/2//a/9v/2//b/9v/3v/f/9//
3f/c/9z/2//b/93/3f/d/93/3//e/97/3v/f/9//3//g/97/3v/e/97/3P/b/9v/2//d
/93/3f/d/93/3f/d/93/2v/a/9v/2//Z/9n/2P/X/9n/2v/a/9n/2v/b/9z/3P/a/9j/
1f/Y/9j/2P/Y/9j/2P/Y/9f/1v/W/9f/1//X/9n/2P/Y/9n/2P/X/9b/0//V/9b/2P/Z
/9j/2f/Z/9n/2f/Y/9j/2f/e/+D/4f/i/+L/4f/e/93/3f/d/97/3//d/9v/2//b/93/
4f/i/+P/5v/o/+n/6f/k/+H/3v/c/9z/2//Z/9n/1v/V/9P/0f/Q/9D/z//O/87/z//R
/9P/0f/Q/87/zv/P/9D/0v/U/9L/0v/S/9L/z//O/83/zf/O/87/zv/Q/9j/5f/3/w8A
LgBUAIEArADbAAoBMwFPAV4BYQFJARIBywCDAD4A/v/E/43/ZP9g/3X/h/+N/5n/rf+7
/8L/yP/I/8n/zP/P/8//z//Q/9D/0v/T/9P/1P/S/9H/0f/U/9X/1f/V/9X/1//X/9f/
2P/a/9v/2//d/9v/2//b/9v/2//c/93/4f/h/+P/4//j/+D/4P/h/+H/4v/l/+f/6P/o
/+n/6f/p/+v/6//r/+3/7//y//P/8//0//T/9v/3//f/+v/7//3//v8BAAIAAwAFAAUA
CAAMAA4ADwASABYAFgAYABoAGwAeACQAKAArAC0ALgAvADIANAA4ADsAPwBEAEQARABG
AEYASABIAEkASgBKAEoASgBLAEoASgBJAEcARgBFAEIAPwA7ADcAMwAxAC0AKAAjACAA
HQAbABgAEQAPAAwACgAJAAYAAwAAAAAAAAD9//3/+v/5//j/9//1//X/9f/1//f/+P/5
//r/9//3//f/9//2//b/9v/2//j/+P/3//f/+P/5//r/+//6//n/+P/2//f/9//3//f/
9v/1//X/9P/2//b/9v/2//j/+f/6//v/+v/7//v/+f/7//z//P/9//v/+//7//v/+//6
//r/+v/5//n/+f/6//z//P/8//z//f/9//7////9//3//f/9//n/+f/5//n/+//8//7/
///9//3//P/7//3//v/+//3//f/9//3//P/6//r/+f/5//v/+//7//v/+//6//n/+P/8
//z//P/8//z//P/8//z//P/6//r/+f/4//j/+f/5//n/+//6//r/+//9//3//f/7//r/
+v/7//v/+//7//r/+f/8//z//f///////v/8//r//f/9//v/+//6//n/+f/5//v/+//9
////AQAFAAYABwAFAAYABgAFAAAA/f/6//j/+P/3//X/9f/x/+//7P/p/+v/7P/s/+z/
7f/t/+7/7//x//D/7v/u/+z/7P/t/+7/7P/s/+z/7P/s/+z/7P/t/+r/6v/y/wAAEAAj
AD8AYwCKALQA3wAKATkBYAF1AXkBaAEzAesAsAB5ADkA/P/A/4z/d/+G/6L/r/+p/6n/
u//P/9X/2P/m/+7/7//0//f/9v/1//X/9P/2//f/9//4//n/+f/6//7//v/9//z/+//8
//3//v8AAP/////+////AgADAAQABQAFAAYABwALAAgACQAIAAcACAAKAA0ADwARABMA
FAAUABQAFQAVABUAGAAZABoAHQAaABwAHAAbABsAHAAfACEAIAAiACIAIwAlACkAKwAt
ADEAMQA0ADgAOAA5ADwAQABEAEYASABJAE0AUgBVAFcAWQBaAFsAXgBgAGQAZwBrAG0A
bABrAGwAbgBwAHAAcQBxAHAAbwBuAG0AbABsAGsAaABmAGQAYABcAFcAUgBNAEsARwBC
AD0AOQA1ADIALgAqACkAJwAmACEAHgAbABgAGAAYABUAFQAUABMAEgARABAADwAOAA0A
DwAOAA0ADAALAAsACwALAAoACgAKAAoACgAKAAkACQAIAAcABgAFAAYABwAIAAgABQAF
AAUABQADAAMABAAEAAYABgAGAAYABgAFAAQAAwACAAMAAwABAAIABAAFAAcABAADAAIA
AQACAAIAAwAEAAIAAQAAAAAAAAAAAAAAAAD+//3//f/9//3//f/9//3//P/9//7////7
//r/+v/5//v/+//6//n/+P/4//f/9f/1//X/9f/0//j/+v/5//j/9v/2//b/9v/5//r/
+v/6//n/+f/4//f/9f/0//T/9f/3//f/9//1//P/9P/2//f/+f/7//z//f/7//r/+v/7
//z//P/7//r//P/9//z//f/8//v/+//7//z//f8AAAMAAwAFAAQAAwADAAQABAADAAEA
///9//z/+P/3//X/9f/w/+//7f/r/+3/7v/u/+7/7P/r/+v/6//u/+7/7f/u/+z/7P/t
/+7/7P/s/+z/7P/q/+j/5v/l/+T/5v/s//j/CAAXAC0ASwBwAJoAxwDyAB0BRAFjAW8B
bAFRARcB0gCVAFkAHADe/6D/d/9w/4j/n/+l/6P/rf+9/8v/1v/e/+T/5//o/+f/5//n
/+j/6P/q/+v/6//s/+r/6f/p/+z/7//v/+//7//v/+//7//w/+//7//u/+//8v/z//T/
9f/y//L/8v/1//X/9//3//f/9v/2//f/9//3//n/+v/6//r/+//7//v/+//7//v//f/+
/wIABAAFAAQABAAGAAcABgAIAAgACQAKAA0ADgAPABEAEQAUABgAGgAbAB4AIgAiACQA
JgAnACcALAAvADEANQA2ADcAOgA7AD4AQABDAEgASABIAEoASwBMAEsASwBLAEoASQBI
AEUARABEAEMAQgBAAD4AOgA3ADMALwArACYAIQAbABUAEwARABAADgALAAkABgAEAP//
/P/5//b/+P/4//X/9f/y//H/8P/v/+3/7f/t/+3/7f/s/+v/6v/p/+n/6f/p/+z/7P/s
/+z/6v/q/+n/6f/p/+n/6f/p/+f/5//n/+b/5f/l/+X/5f/o/+n/6//s/+z/7P/s/+z/
7f/t/+3/7f/s/+3/7f/r/+v/7P/s/+3/7f/t/+3/7f/t/+z/7P/s/+//7//v//D/7v/u
/+7/7v/s/+v/6//r/+v/6//r/+v/6//r/+v/6//q/+r/6//r/+v/6//q/+n/6f/q/+r/
6f/n/+f/5//m/+z/7P/p/+j/5//m/+j/6P/n/+b/6P/p/+n/6f/n/+b/5v/n/+f/5//n
/+X/4//k/+b/5//q/+v/6//r/+v/6v/q/+v/6//s/+z/7P/w//H/8P/x/+//7f/s/+v/
7f/t/+//8f/w//P/8//z//b/+P/5//n/+P/1//L/8P/s/+v/6f/p/+j/5//l/+P/4//k
/+T/5P/h/+H/4v/j/+H/4P/e/97/3P/c/93/3v/g/+D/4P/g/+H/4P/f/9//4P/g/+T/
6P/y/wEAFQAtAEwAcgCbAMIA7QAYAT8BWQFmAV8BOQH2AK8AbwAyAPj/vv+F/2b/bP9/
/4v/mf+r/7v/x//U/9z/3v/f/+D/4f/g/9//3//e/9//4f/i/+T/4v/h/+H/5P/l/+X/
5f/l/+X/5f/l/+b/5v/n/+f/6f/r/+v/6//r/+n/6P/n/+n/5//p/+n/6f/r/+z/7v/v
/+7/7//v/+7/8P/x//H/8f/z//P/8//1//X/+P/5//n/+P/4//r/+//9/wAAAQADAAIA
BQAGAAcABgAFAAcACgAMAA0AEAAUABQAFgAYABkAGQAeACEAIwApACoAKwAuAC8AMgA0
ADcAOwA8AD0AQABBAEIAQQBBAEAAQABAAEAAQgBCAEMAQwA/ADwAOQA0ADEALQApACUA
IQAdABgAEwAPAAsACAAEAAAA///9//z/9v/y/+7/6v/s/+z/6f/p/+j/5//m/+X/5P/j
/+L/4f/h/+D/3//e/93/3f/d/93/4f/i/+P/5P/h/+D/3v/d/93/3f/d/93/3f/d/93/
3P/d/93/3f/d/9//3//g/+D/3//e/93/3P/d/93/3f/d/+D/4f/h/9//3v/e/93/3f/e
/9//4P/h/9//3v/e/97/3//f/9//4P/e/97/3v/e/9z/2//b/9v/3f/d/93/3f/b/9v/
2//b/9z/3P/d/93/2//b/9r/2f/X/9j/2P/X/9j/2f/a/9r/2P/Y/9f/1//X/9T/1v/W
/9b/1v/Y/9j/1//W/9T/1f/V/9X/1f/U/9T/1f/V/9X/1f/T/9X/1v/Y/9n/2v/b/9v/
2//b/9r/2v/b/9//4P/g/+D/4//j/+H/4f/e/93/3f/d/9v/2//d/9//4P/j/+P/4//k
/+b/5//n/+P/3//b/9j/2P/X/9X/1f/U/9P/0f/P/8//0P/Q/9D/0f/R/9L/0//R/9D/
zv/O/87/zv/P/9D/0v/S/9L/0v/Q/87/zP/L/9D/0v/U/9b/3v/t/wEAGQA6AGYAkQC6
AOEADgE1AVEBXgFXATcB+ACvAGcAKADu/7D/ef9a/2D/d/+H/5H/nf+r/7X/vv/I/87/
z//U/9X/0v/R/9H/0P/O/8//z//Q/9P/0//U/9j/1v/V/9T/0//T/9P/0//U/9T/1f/V
/9f/1//X/9f/1//W/9b/1v/Z/9f/2f/Z/9n/1v/W/9f/1//Z/9v/3P/c/9v/2//a/9n/
2v/b/9z/3//h/+T/5f/l/+T/5P/m/+f/5//q/+v/7f/u//H/8v/z//f/9//6//7//f/9
////AgAGAAgACgALAA8AFAAXABkAHQAeAB8AIgAkACgAKwAvADEAMAAvADAANAA2ADYA
NwA5ADoAOwA8ADoAOAA3ADUANQA0ADMAMAAtACkAJQAhACAAHQAZABUAEgAPAA0ACgAC
AP//+//4//b/9P/y//D/7v/u/+v/6//q/+n/6P/n/+n/6//t/+//7v/s/+r/6P/o/+n/
6v/r/+z/7P/s/+z/7f/u/+7/7//x//H/8f/x//H/8f/x//D/7//v/+//7//v/+//8P/w
//D/8P/w//D/8//z//P/8//z//P/8v/v//D/8v/z//X/9f/1//X/9f/z//L/8v/y//T/
9f/2//j/9v/0//L/8P/y//P/9f/3//b/9f/0//P/7//v/+//7//w//L/9f/3//T/8//x
/+//8f/y//L/8f/z//P/8//y//D/8P/v/+//8f/x//H/8f/x//D/7//u/+7/7v/0//P/
8v/x//D/8v/y//H/8P/w//H/8f/x//P/8v/y//P/8f/x//H/7//w//L/9f/3//X/9f/0
//P/9P/0//X/9//7//z//P/8//7////+/////v/9//3//f//////AQADAAQABwAHAAcA
CQAMAA4ADwALAAcAAwAAAP7//f/7//v/+P/3//X/8//2//j/+f/6//f/9//4//n/+f/4
//b/9v/4//j/+f/6//n/+P/3//b/+P/4//j/+f/4//j/+v8AAA4AHwAzAE8AdgCiAM8A
+gApAVYBeQGHAYgBcwE9AfgAtwB5ADwAAADC/5P/iv+i/7n/v/+7/7v/yf/X/+L/6v/2
////AAD///3//f/+//7/AAABAAEAAgAAAP////8CAAEAAQABAAEAAwADAAMABAAGAAcA
BwAJAAkACQAJAAkACAAIAAgACwAJAAsACwALAA0ADgAQABEAEQATABQAFAAWABcAFwAX
ABYAFQAUABUAFQAYABkAGQAZABoAHQAfAB0AIAAhACMAJwArAC0ALwAvAC8AMgA2ADYA
NwA6AD4AQgBEAEYARwBHAEwATwBRAFYAWABaAF4AXQBgAGIAZQBnAGYAZQBmAGoAbABs
AG0AawBqAGkAaABoAGgAaQBpAGYAZABiAF4AWQBVAFEATQBLAEcAQgA9ADgANQAzADAA
KwApACYAJAAjACAAHQAaABoAGgAXABcAGAAXABYAFQAUABMAEgARABMAEgARABAADQAN
AA0ADQAMAAwADAAMAA4ADgANAA0ACwALAAsACwANAA0ADQAMAAsACwALAAsACgAJAAkA
CAAJAAoACwAMAAwACwAKAAkADQAPABAADwANAA4ADgAPAA0ADQANAA0ADwAOAA4ADgAN
AA0ADQAOAA4ADgAOAA4AEAAPAA8ADwANAA0ADQANAAwADQAOAA8ADAAMAA0ADQAPAA8A
DgANAAsADAAMAAsACwALAAsACgAMAAwACwALAAkACAAGAAYABgAGAAgACAAHAAYABgAH
AAcABwAFAAQABAAFAAUABQAFAAMAAwAEAAYABwAGAAcABwAHAAkACAAIAAkACQAKAAoA
CgALAAsACQAJAAYABQAFAAUABwAHAAkACwAKAA0ADQANABAAEgATABMAEAANAAoACAAG
AAUAAwADAP///f/6//f/+f/6//r/+v/3//f/+P/5//n/+P/2//b/+P/4//n/+v/4//j/
+P/4//f/9v/1//X/9P/0//b//P8GABUAJwA/AGIAjgC7AOwAGQFEAWkBfwGAAXEBQwEA
Ab8AgwBKAA4Azv+V/3z/iv+f/6v/r/+z/7//0f/a/+D/7P/x//D/8f/x//H/8v/y//L/
8//z//T/9P/z//P/9v/5//n/+f/5//n/+f/5//r//P/9//3////9//3//f/9//7//v/+
/wEA//8BAAEAAQAAAAAAAQABAAMABQAGAAYABgAHAAcABwAHAAcABwAJAAcACgALAAsA
CwAMAA8AEQAOABAAEAARABMAFwAZABsAHAAbAB0AIAAeAB8AIgAmACoALAAuAC8ALwA0
ADcAOQA8ADwAPAA+AEEARABGAEkASwBKAEkASgBKAEwATABNAEwATABMAEwATQBMAEwA
SwBGAEQAQgA+ADkANQAxAC0AKwAnACIAHQAYABUAEwAQAAsACQAGAAQAAQD+//v/+P/4
//j/9f/1//T/8//y//H/8f/x//H/8f/x//D/7//u/+z/6//q/+n/6v/q/+r/6v/s/+z/
6//r/+v/6//r/+v/6f/p/+n/6P/p/+n/6f/p/+f/5//o/+j/6v/q/+r/6v/p/+n/6f/p
/+z/7f/t/+v/6f/q/+r/6//t/+3/7f/t/+v/6v/q/+r/6//r/+v/7P/s/+z/7P/s/+r/
6f/p/+n/6v/r/+z/7f/p/+n/6f/p/+f/5v/m/+X/6P/p/+n/6f/o/+j/5//l/+X/5//j
/+D/4v/i/+L/4v/i/+T/5P/j/+L/4P/h/+H/4f/f/97/3v/f/+H/4f/h/9//4f/i/+T/
5f/j/+P/4v/h/+L/4v/j/+X/5f/m/+b/5v/n/+f/5f/l/+T/4//j/+P/4v/h/+L/4//l
/+n/6v/r/+v/7P/s/+v/6f/n/+X/5P/g/9//3f/d/9j/1//V/9P/0//U/9T/1P/R/9H/
0v/T/9X/1P/S/9L/z//O/87/zv/O/87/zv/O/87/zv/O/8//zv/Q/9L/2v/m//P/BwAj
AEQAbACXAMAA6QASATcBTQFUAUsBIwHeAJUAVQAUANT/mv9r/1b/Xv91/4X/kf+h/7H/
uf/A/8r/zv/R/9T/0//S/9H/0f/Q/9L/0//T/9T/1P/T/9P/1v/X/9f/1//X/9n/2f/Z
/9r/2f/Z/9j/2f/b/9v/2//b/9z/3P/c/9//3f/f/9//3//f/+D/4v/j/+L/4//j/+L/
5P/l/+X/5f/n/+f/5//p/+f/6v/r/+v/6//s/+//8f/v//L/8//1//b/+f/6//v//f/9
/wAABAACAAMABgAKAA4AEAASABMAFQAaAB0AHwAiACIAIgAkACcAKgAsAC8ANAA0ADQA
NgA2ADgAOAA5ADoAOgA6ADoANwA2ADYANQA0ADIAMAAsACkAJQAhAB0AGQAVABAACwAG
AAMAAQD+//r/+f/3//b/8v/u/+r/5v/m/+b/4//j/+D/3//e/93/3//f/9//3//h/+D/
3//e/93/3f/d/93/3v/e/97/3v/e/97/3f/d/9v/2//b/9v/3P/d/97/3v/c/9v/2v/Z
/9r/2//d/97/3P/c/9z/3P/a/9n/2P/X/9n/2//c/9v/3f/e/97/3//e/93/3P/b/9z/
3P/d/97/3v/d/9z/3P/f/+D/4f/i/+D/3//f/9//3f/d/93/3f/c/93/3v/f/93/3P/c
/9v/3f/d/9z/2//b/9z/3P/b/9n/2f/Z/9j/2v/c/9r/2P/Y/9j/2P/Y/9j/1//W/9f/
2f/a/9v/2f/Y/9j/2f/Z/9n/2f/X/9X/1v/Y/9n/2v/b/9v/2//d/9z/3P/d/+H/4v/i
/+L/4//j/+H/4f/g/9//3//f/9//3//h/+P/5P/n/+f/5//n/+j/6P/n/+f/5f/j/+L/
3//d/9r/2f/X/9f/1v/V/9T/1P/T/9L/0f/R/9L/0//V/9T/0v/S/9D/0P/R/9L/0v/S
/9L/0v/R/9D/z//P/9D/0P/Q/9T/3v/x/wcAIQBCAGoAmQDEAOsAGgFFAVkBXAFRASkB
4gCXAFEAFADc/6T/c/9c/2T/d/+D/4v/nf+x/7//xv/K/8z/yf/G/8X/yf/L/87/0P/Q
/9H/0f/S/9D/z//P/9L/0//T/9P/0//T/9P/0//U/9L/0//T/9X/1v/X/9j/2f/Y/9j/
2P/b/9n/2//b/9v/2v/a/9v/2//b/93/3v/e/+D/4f/h/+H/4v/j/+T/5//l/+j/6f/p
/+r/6v/s/+3/7f/w//H/8//0//f/+P/5//n/+f/8/wAAAgADAAYACgAMAA4AEAARABUA
GgAdAB8AIwAkACUAKAAnACoALAAvADUANgA3ADoAOgA8ADwAPQA8ADwAPAA8AD0APAA8
ADsAOgA4ADYAMgAvACsAJwAjACEAHQAYABMADgALAAkABgADAAMAAgACAP7/+v/2//L/
8//0//L/8//x/+//7f/r/+3/7f/t/+3/7f/s/+v/6v/p/+n/6f/p/+z/7P/s/+z/7P/s
/+v/6//t/+3/7f/t/+3/7f/t/+z/6//r/+v/6//t/+3/7v/u/+7/7v/u/+7/8f/x//H/
8f/y//P/8//x//D/8P/v/+//8f/x//H/8f/z//L/8v/y//H/8f/x//L/8//0//X/9v/2
//X/9f/1//X/9f/1//X/8//z//P/8//v/+7/7v/t//D/8f/x//H/7//w//D/7//x//H/
8f/w//L/6P/n/+3/7P/s/+z/7P/s/+3/7v/u/+7/7f/t/+z/6//t/+z/7P/t/+3/7f/t
/+v/7f/u//D/8f/y//P/8//z//L/8P/v/+//8//0//T/9P/z//P/8f/x//H/8f/y//P/
9f/1//f/+f/4//v/+//7//7/AAABAAEA/v/7//j/9v/0//P/8f/x/+7/7f/r/+n/6f/q
/+r/6v/q/+v/7f/v/+3/7P/q/+r/7P/s/+3/7v/x//L/8//0//L/8P/u/+3/6v/y//j/
AAAMAB8ANwBTAHoAqADVAAIBMQFaAXsBiwGEAVkBFQHSAJkAYQAkAOL/pP99/4T/nv+t
/6//sf+7/8n/2//i/+r/8v/z//T/+//5//n/+v/6//j/+f/5//r//P/7//v//v/9//3/
/f/9//3//f/9//7//v//////AQD//////////wAAAAAAAAMAAQADAAMAAwAFAAYACAAJ
AAgACQAJAAgADAANAA0ADQAPAA8ADwARAA8AEgATABMAFAAUABYAFwAXABoAGwAdABsA
HQAdAB0AIAAhACUAKgArAC0AMQA2ADoAPAA+AD8AQwBIAEsATQBPAFAAUQBUAFMAVgBY
AFsAXABcAFwAXgBfAGAAXwBfAGIAYgBiAGIAYABeAF0AWwBYAFYAVABQAE0ASQBFAEEA
OwA3ADIALQAsACkAJwAkAB0AGwAYABYAFAASABAADgANAAwACAAHAAcABwAHAAcACQAJ
AAkACQAHAAYABQAEAAMAAwADAAMAAgACAAIAAgACAAIAAQABAAMAAwADAAMAAQABAAEA
AAABAAEAAQABAAMAAwAEAAQAAgACAAIAAgAFAAUABQAFAAUABQAEAAEAAQACAAIAAwAG
AAcACAAJAAgABgAFAAQABwAHAAcACAAHAAYABQAEAAYABQAFAAUABQAFAAUABQACAAEA
AAD//wEAAgAEAAUABQAFAAQAAwADAAQABAADAAcABwAHAAIAAgAAAAAAAAAAAAIAAgAB
AAAA/v////////////7//v////3//f/9//v/+f/6//z//f///wEAAgADAAIAAAD/////
AwAEAAQABAAEAAMAAAD///7//f/9//3//v///wIABQAGAAkACQAJAAoADAANAA0ACQAF
AAEA/v/+//3/+//7//r/+f/3//X/9f/2//b/9v/1//X/9v/3//b/9P/x//D/8P/w//H/
8v/0//T/9P/0//P/8v/x//H/8P/y//b//P8GABcAKwBFAGwAnADJAPYAIQFIAWkBdwF2
AWEBKwHqAK8AcwA2APj/uv+H/3z/kP+j/63/r/+3/8f/1f/e/+T/6v/t/+7/8f/y//P/
9f/2//b/9//3//j/9//1//T/9v/5//n/+f/5//n/+f/5//r/+P/5//n/+//7//v/+//7
//r/+v/6//3//v8BAAIAAwABAAAAAAD//wEAAwAEAAQABgAHAAcABwAEAAMAAgADAAYA
CgAMAA0ACgAKAAwADQAPABIAEwAVABQAFwAYABkAHQAdACAAJAAiACMAJgAqACsALAAt
AC0AMQA2ADkAOwA/AEAAQQBEAEcASgBMAE8AUABQAFAAUgBRAFIAUQBRAFQAVABUAFQA
UQBQAFAATwBLAEgARQBAAD8AOwA3ADMALwArACYAIQAgAB0AGwAYABMAEQAOAAwABwAE
AAEA/v8AAAAA/f/9//3//f/9//3/+//7//v/+//5//j/9//2//f/9//3//f/9v/2//b/
9v/1//T/8v/x//T/9f/2//f/9f/1//X/9P/z//P/8//z//P/8//0//T/9P/0//T/9P/3
//f/9//3//j/+f/5//f/9//4//j/+f/5//n/+f/5//f/9v/2//b/+f/5//n/+v/7//z/
/f/+//z/+//7//v/+//7//v/+//7//v/+//7//r/+v/7//v/+f/5//j/9//3//j/+P/3
//f/9//3//b/9P/0//P/8//0//X/9v/3//b/9v/2//b/8v/y//L/8v/0//X/9v/3//z/
/P/5/w==
         </WaveFormData>
      </LeadData>
      <LeadData>
         <LeadByteCountTotal>10000</LeadByteCountTotal>
         <LeadTimeOffset>0</LeadTimeOffset>
         <LeadSampleCountTotal>5000</LeadSampleCountTotal>
         <LeadAmplitudeUnitsPerBit>4.88</LeadAmplitudeUnitsPerBit>
         <LeadAmplitudeUnits>��V</LeadAmplitudeUnits>
         <LeadHighLimit>2147483647</LeadHighLimit>
         <LeadLowLimit>268435456</LeadLowLimit>
         <LeadID>V6</LeadID>
         <LeadOffsetFirstSample>0</LeadOffsetFirstSample>
         <FirstSampleBaseline>0</FirstSampleBaseline>
         <LeadSampleSize>2</LeadSampleSize>
         <LeadOff>FALSE</LeadOff>
         <BaselineSway>FALSE</BaselineSway>
         <ExcessiveACNoise>FALSE</ExcessiveACNoise>
         <MuscleNoise>TRUE</MuscleNoise>
         <LeadDataCRC32>3427105125</LeadDataCRC32>
         <WaveFormData>
LAAsACwALAAoACQAIAAcABgAFgAUABIAEAAQABAAEAAMAAoACAAGAAQABAAEAAQAAQAA
AP///v8AAAAAAAAAAP7//v/+//7//P/8//z//P/+//7//v/+//z//P/8//z//P/8//z/
/P/+//7//v/+//v/+v/5//j/+//8//3//v/9//z/+//6//z//P/8//z//v/+//7//v/8
//z//P/8////AAABAAIAAQAAAP///v/+//7//v/+/wEAAgADAAQAAgAAAP7//P///wAA
AQACAAEAAAD///7//P/8//z//P/+//7//v/+//v/+v/5//j/+v/6//r/+v/4//j/+P/4
//n/+v/7//z/+v/7//v/+v/4//f/9//2//f/+f/6//n/+P/4//f/8//0//X/9//5//n/
+//9//3/+v/6//r/+v/7//z//f/9//z/+//6//n/+v/6//v/+//6//r/+v/8/wAAAAAC
AAIAAgACAAQABQADAAEA/P/5//j/+P/5//f/9f/z//H/8f/v/+7/7f/s/+z/7f/u/+//
7P/r/+r/6P/p/+n/6v/q/+v/6//r/+v/6//r/+j/6P/r/+v/6//q/+//9v8BAA8AIgA6
AFEAawCKAKoAyQDkAPgA/AD1ANkAqQBxAD0ADgDp/8b/rf+l/6//uP+9/8H/xv/P/9v/
4f/l/+j/5P/m/+j/6f/p/+n/6v/q/+n/6P/n/+j/6P/p/+r/6v/r/+v/7P/q/+n/6P/o
/+n/6v/s/+//7f/s/+v/6v/s/+3/7v/x/+//7//v//D/8P/w//D/8P/w//L/8v/y//H/
8f/x//L/8//1//b/9//2//j/+P/4//b/9v/4//j/+f/7//3//v/+////AQACAAAAAQAD
AAQABQAGAAkACwAOAA8AEAASABUAGAAaABsAGwAcABwAHgAhACEAJAAlACYAJgAlACUA
JwAoACkAKgArACsALAAsACsAKQAoACYAKAAlACMAIQAcABkAFwAVABAADAAJAAUABAAC
AAAA/v/7//n/+P/4//j/9P/y//D/8P/v/+//7v/t/+z/7P/r/+3/7v/u/+7/7P/s/+r/
6f/n/+f/5//n/+r/6//r/+v/6f/p/+f/5//p/+n/6f/p/+n/6f/o/+j/5//n/+f/5//l
/+f/6P/o/+b/5v/n/+f/6P/p/+r/6//r/+v/6v/o/+v/7P/u/+//7//u/+3/7P/s/+z/
6//r/+v/7P/t/+3/7//v/+//7//v/+//7//v/+3/7P/s/+z/7v/u/+3/7f/t/+3/7v/u
/+3/6v/p/+j/6v/q/+r/6v/q/+n/6f/s/+r/6v/q/+r/6//r/+r/6f/n/+j/6P/o/+v/
6//p/+v/7P/s/+n/6f/p/+r/6//r/+//8f/x//D/7//u/+3/7f/w//H/8f/x/+//7//v
/+7/7v/v/+//8P/y//L/9P/2//T/9v/2//b/9//6//z//f/5//T/8f/v/+z/7P/p/+n/
6P/n/+j/6P/m/+b/5v/l/+X/5f/l/+X/4//j/+L/4f/j/+T/5P/l/+X/5f/l/+X/5f/i
/+L/4//h/+X/5P/n/+7//f8NABoALABHAGMAfgCaALkA0gDoAPIA7wDbAK8AcQA3AAwA
5f/C/6v/o/+n/6z/tf/B/8z/1//f/+P/5f/m/+b/6P/o/+X/5f/l/+b/5f/l/+X/5f/m
/+b/5//o/+r/6//r/+z/6f/n/+X/5P/l/+b/6P/r/+z/7P/s/+z/6f/p/+n/6//t/+3/
7f/u/+z/7P/s/+z/7v/w//D/8P/x//H/8f/y//L/8//z//P/8v/0//T/9P/2//b/+P/4
//b/9//4//j/+v/7//3//v8AAAEAAwAEAAcACAALAA0ADQANAA0ADgAPABIAFAAVABgA
GgAbAB4AHQAdACAAIQAjACQAJAAlACYAJgAmACYAJwAnACgAKAApACkAKgAqACkAJQAi
AB8AHgAbABkAFwASAA4ACwAHAAYABAACAAAA+//5//j/+P/0//D/7v/s/+3/7f/u/+7/
7f/s/+z/6//p/+r/6v/q/+v/7P/r/+v/6f/p/+n/6f/r/+3/7v/v/+7/7f/q/+n/6f/p
/+n/6f/r/+v/6v/q/+f/5//n/+f/5//p/+r/6v/m/+b/5//n/+n/6f/p/+n/7P/t/+3/
7P/r/+r/6v/p/+z/7P/s/+z/7P/s/+v/6//r/+z/7f/t/+v/6//r/+v/6//r/+v/6//t
/+z/7P/s/+z/7P/r/+v/6f/p/+r/6v/o/+b/5v/m/+f/6P/p/+r/7P/t/+3/7f/r/+n/
5v/o/+j/6P/o/+j/5//n/+b/5f/l/+b/5v/m/+n/6f/n/+n/6f/o/+T/4//k/+b/6P/p
/+n/6//r/+r/6P/o/+j/6f/s/+//8f/z//L/8f/w/+7/7//x//L/9P/y//D/8P/w//H/
9P/1//b/+P/6//v/+//3//L/7//t/+7/7v/r/+v/6f/n/+f/5v/l/+T/4//h/+L/4//k
/+X/4//j/+L/4f/i/+T/5f/n/+X/5f/l/+X/5f/i/+L/4//l/+f/5v/n/+z/9f8BABIA
KAA/AFcAcgCQALEAzADkAPQA+wDvAM0AmQBfACYA+f/Y/7n/qf+r/7T/vf/D/87/2//h
/+X/5//m/+b/6P/q/+n/6f/p/+r/6//r/+v/6//q/+r/6//s/+r/6//r/+z/7v/t/+z/
7P/t/+7/8P/z//P/8v/x//D/8f/x//H/8//1//X/9f/2//X/9P/z//L/9P/2//b/9v/1
//X/9f/2//b/9//3//f/+v/8//z//P/8//z//v/+/wAAAQACAAIAAgADAAUABgAGAAcA
CQAKAAsADAAPABEAEgATABQAFgAZABwAHgAfAB4AIAAhACQAJgAnACsALQAxADIAMgAz
ADIAMgAyADIAMgAxADEAMAAxADEAMgAyADQAMQAvAC0AKAAlACMAIQAgABwAGQAVABQA
EgAQAA4ACQAHAAYABgAGAAIAAAD+//7//f/9//z/+v/4//f/9f/z//T/9P/0//b/+P/4
//n/+P/3//b/9f/1//X/9P/z//T/9f/0//X/9//3//f/9//0//P/8f/w//D/8f/y//P/
8v/z//P/8v/y//L/8//z//X/9f/1//X/8//z//L/8P/y//T/9//5//f/9v/1//T/9P/0
//P/8//x//L/8//z//T/9f/2//f/+P/5//r/+//4//b/9f/0//T/9P/z//P/9P/1//f/
+P/2//T/9P/0//b/9v/2//b/9P/1//X/9f/3//X/9P/0//T/9P/0//X/8v/x//H/8P/y
//T/9v/2//b/9v/2//b/9v/0//P/8f/v//H/8v/y//L/9f/1//P/9f/4//j/9f/1//P/
9P/1//X/9f/3//f/9v/3//j/+f/7//n/+f/4//f/+v/7//z//P/6//v/+//8//7//v8A
AAIABQAIAAkACgAHAAgACAAHAAMA/v/7//n/+P/4//X/9f/z//H/8f/w//H/8v/z//P/
8//z//P/8//1//X/9P/z//H/8v/y//P/8f/x//H/8f/y//D/8f/z//H/8f/4/wMADgAb
AC0AQgBWAG8AiwCqAMwA6QD+AAgBAAHdAKkAdQBBABMA7v/R/77/t/+9/8v/0v/N/8v/
2P/l/+f/6f/x//T/9P/2//j/9f/1//X/9v/5//n/+f/5//r/+v/7//z/+f/5//j/+P/7
//v/+//8//v/+v/6//v//v/+//7//v/9//3//f////7//f/8//z//f/+////AAACAAQA
BAAEAAQAAwACAAIABQAHAAgACQAJAAoACQAIAAoACgAMAAwACgALAAwADAAQABEAEwAU
ABUAFwAaABwAHAAcAB4AHwAiACMAJAAmACcAKgAsAC0ALgAwADEANAA3ADcAOgA7ADoA
OgA5ADkAOwA8AD0APgA9ADsAOgA4ADoAOQA5ADgANwAzADAALQAqACcAJQAjACEAHgAc
ABkAFwAUABEADgAMAAsACwAMAAoABgAEAAIAAgABAAEAAAAAAAAAAQABAAAAAAD///7/
AAAAAP7//f/////////////////+//3///////3//f/7//v/+//7//7//////wAA/f/9
//3//f/7//3//v/+//3//v8AAAEA/////////////////v/8//3//v8AAAEAAAAAAAAA
AAABAAIAAgADAAIAAgACAAEAAQABAAEAAQD//////////wEAAAAAAAAAAgACAAEAAQD+
//3//f/8//3//P/9//7/+//6//n/+P/6//v/+//7//3////6//r/+v/6//r/+v/8//3/
/f/9//r/+v/5//j/+f/5//f/+f/6//r/9//3//f/+P/5//n/+//9//3//P/8//z//P/9
//3//f/8//v//f/9//3//P/8//3//f/+////AAADAAYAAwAEAAMAAgAAAAIAAwADAAQA
AAD+//3/+//6//b/9f/z//H/8f/w//L/8v/y//H/8P/v/+7/7f/w//H/8f/x/+//8P/w
//H/8f/x//H/8f/w/+z/6//r/+n/6//w//v/CAARAB8AMgBGAF0AewCYALQA0wDuAPwA
AgHzAM0AmQBjADEABgDj/8T/r/+t/7n/xP/H/8f/zP/X/+P/6f/r/+7/8P/w/+7/7f/t
/+3/7v/v/+//7//v/+7/7v/v//D/7v/v/+//8P/w/+//7v/u/+z/7P/t/+//8f/y//P/
9P/x//H/8f/z//P/8//z//T/9P/0//T/9P/2//j/+P/4//f/9//3//j/9v/3//f/9//5
//z//f/+//7//v8AAAAA/////////v8AAAEAAwAEAAYABwAJAAoADQAOABEAEwASABMA
FAAWABcAGgAcAB0AIAAiACMAJgAlACUAKAApACwALgAvADEAMQAwAC8ALgAtAC0ALgAu
ACwAKwArACoAKgAnACUAIwAiAB8AHQAbABYAEgAPAAsACgAIAAYABAACAAEAAQACAP//
+v/3//T/9f/1//b/9v/z//L/8v/x//H/8v/y//L/8P/w/+7/7f/r/+v/6//r/+7/7//v
/+//7f/t/+v/6//r/+v/6//r/+v/6//q/+r/5//n/+f/5//o/+v/7f/u/+z/7P/t/+3/
7f/t/+3/7f/u/+//7//u/+7/7v/v/+//8P/w//D/8P/u/+7/7f/t/+//8P/x//H/8f/x
//H/8f/w/+//7v/t/+//7v/u/+7/7v/u/+3/7f/v/+//8P/w//D/7v/u/+7/7v/u/+7/
7v/t/+3/7P/r/+//7v/t/+z/6//q/+3/7f/s/+v/7f/u/+7/7v/t/+3/6//t/+7/7v/r
/+v/6v/q/+r/6f/s/+//8P/w/+7/7v/u/+//7v/v/+//7//y//P/9P/0//P/8//y//L/
8v/y//T/9v/0//b/9v/2//j/+v/7//v/+//2//P/8f/v/+7/6v/p/+j/5//o/+j/6P/o
/+j/5//n/+f/5//n/+X/5f/k/+P/4v/i/+H/4f/i/+P/5P/l/+X/4v/i/+P/5f/l/+r/
7f/y//3/CwAaACwAQwBbAHIAkACvAMwA5gD2APUA3wCzAHsARQAWAPH/0P+x/6P/p/+u
/7P/v//K/9P/2//j/+f/6P/m/+T/5v/j/+P/4//k/+f/5//n/+f/5P/k/+X/5v/m/+f/
5//o/+j/5//m/+b/6P/o/+n/6//s/+z/7P/s/+r/6f/o/+n/6//r/+v/7P/u/+7/7v/u
/+z/7v/u/+7/7//v/+//8P/y//P/8//z//T/9v/2//b/9P/0//b/9v/3//n/+//8//3/
/f/+//7//P/9////AAADAAQABwAJAAgACQAKAAwACwAOABAAEQAUABYAFwAaAB0AHQAg
ACEAJQAmACYAJwAoACgAKAAoACcAJwAoACgAKwArACwALAArACcAJAAhACAAHQAbABkA
GAAUABEADQALAAgABQACAAEA///+//7/+//2//P/8P/y//H/8f/w/+//7v/u/+3/6//s
/+z/7P/s/+z/6v/p/+n/6f/p/+n/6//t/+7/7//u/+3/6v/p/+n/6f/p/+n/6f/p/+j/
6P/p/+n/6f/p/+n/6//s/+z/6f/o/+j/5//p/+n/6f/p/+z/7f/t/+z/6f/o/+j/5//r
/+z/7f/u/+z/7P/r/+v/7f/u/+//7//t/+3/7f/t/+v/6//r/+v/7f/s/+z/7P/s/+z/
6//r/+3/7f/u/+7/7v/s/+z/7P/q/+r/6v/q/+z/7f/t/+3/6//p/+j/6P/o/+b/6P/o
/+j/6P/r/+v/6v/p/+f/6P/o/+j/5//n/+X/5//o/+j/5f/l/+b/6P/q/+v/6//t/+3/
7P/s/+z/7P/t//D/8f/x//H/8v/z//T/9P/z//P/8v/y//D/8P/y//T/9v/4//j/+P/4
//r/+//7//j/8v/u/+v/7P/s/+n/6f/n/+X/5f/k/+b/5v/m/+X/5//n/+f/5//l/+X/
5P/j/+P/5P/k/+X/5f/l/+X/5f/k/+D/3//f/+X/5//o/+n/7v/5/wcAGAAuAEcAYQB4
AJAArwDOAOYA9AD1AOUAvQCFAEcAFgDx/8z/r/+j/6n/sv+9/8X/zv/V/9v/3//n/+r/
6P/o/+r/5//n/+f/6P/n/+f/5//n/+n/6v/s/+7/6//r/+r/6v/q/+n/6P/o/+j/6P/p
/+v/7P/s/+z/7P/t/+3/7f/v/+//7//v//D/7v/u/+7/7v/w//L/8v/y//L/8f/w//D/
8//1//b/9//4//r/+v/6//n/+P/5//j/+v/7//z//P8AAAEAAwAEAAQABQAHAAgACAAI
AAoACwAOAA8AEAASABMAFgAYABkAGgAcAB0AIAAjACMAJgAnACcAKAAoACkALAAsACwA
LAAvAC8AMAAwAC4ALQAtACwALgArACkAJwAiAB8AHQAbABsAGAAWABMAFAASABAADgAJ
AAUAAgAAAAEA/v/9//z/+f/3//b/9P/1//T/9P/z//T/9v/3//j/9f/0//H/7//x//H/
8f/x//D/8f/x//H/8//z//H/8f/z//P/8//z//P/8//y//L/8//z//P/8//y//P/8//y
//D/8P/x//H/8//z//P/8//y//P/8//y//P/9P/2//f/9v/2//b/9v/0//T/8//z//X/
9v/3//f/9P/z//L/8f/z//X/9//5//j/9v/1//T/8v/y//H/8f/0//X/9//4//f/9P/z
//L/8v/y//L/8v/y//P/8//z//P/8f/w//D/8v/y//L/8//x//H/8v/y//D/8P/2//X/
9P/z//L/8f/x//D/7//x//L/8v/y//P/8//x//P/8//y/+7/7f/v//D/8f/x//L/8//y
//D/8f/y//P/9f/2//f/9//3//r/+//8//z/+//7//r/+v/6//r//P/+//7/AAAAAAAA
AQAEAAYABwACAPz/+P/1//T/9P/x//H/7f/r/+v/6v/s/+7/8P/x//D/7//u/+3/7v/v
/+//7//t/+7/7v/v/+7/7f/s/+v/7P/q/+v/7f/r/+//8P/z/wAACwAXACoAQgBZAHMA
kACwANEA7AD8AAIB+QDXAJ8AZQAtAAIA4//E/6//r/+7/8j/zf/L/8z/0//d/+H/5f/u
//b/9v/y/+//7//v//D/8f/x//H/8f/y//L/8//0//P/8//y//L/9P/z//L/8v/z//T/
9v/5//j/+P/4//j/+f/5//n/+//6//n/+P/4//v//P/9//7//f/+//3//P8AAAEAAgAE
AAEAAQAAAP///v8AAAAAAAABAAIABQAGAAUABQAFAAQACQALAA4AEAAQABEAEwAUABMA
FAAXABkAHQAfACEAJAAkACYAJwAnACoALAAtADAALwAvADIAMwAzADQANAA1ADgAOAA4
ADgAOAA3ADcANgA4ADcANwA2ADYAMwAxAC8AKgAnACUAIwAhAB4AHAAZABYAFAASABAA
DQALAAoACgAIAAQAAgAAAAEAAQACAAIAAgACAAMAAwAAAAAA///+/wAAAAD+//3/+//7
//v/+//6//v/+//7//z//f/8//3/+//7//v/+//9//3//P/8//z//f/+/////f/9//z/
+v/7//z//v////7//f/8//v///8BAAIAAgAAAAAAAQABAAAAAAAAAAAAAAAAAP/////9
//7//////wEAAQABAAEAAQABAAEAAQABAAAAAAAAAAAAAAD//////f/9//7//v8AAP7/
/v/+//7//v/+//7//f/9//z/+//8//v/+//8//z/+v/6//r/+v/6//3//f/8//v/+f/6
//r/+v/5//n/9//5//r/+v/3//f/9//4//n/+f/5//v/+//6//z//P/8//3//P/9//3/
/f/////////+//3//f/8//z//P/8//7/AAD+/wAAAAAAAAIABAAFAAUAAwD+//v/+f/4
//j/9f/1//L/7//u/+z/7v/u/+7/7f/r/+v/6//r/+3/7f/s/+v/6//s/+z/7f/t/+3/
7f/t/+v/6P/o/+n/6f/p/+r/7f/0////CwAcADIASQBnAIgAqADFAOIA+gAAAfkA3QCv
AHkAQwAWAPH/zv+z/6n/sf+4/7//xf/I/8//2//f/+H/6P/s/+r/6v/p/+n/6f/q/+v/
6//r/+v/7P/s/+3/7v/u/+//7//w//D/7//u/+7/7v/u/+//8f/x//D/7//u/+//7//v
//H/8//z//P/9P/z//L/8f/w//L/9P/0//T/8//z//P/9P/2//f/9//3//j/+v/6//r/
+v/6//z//P/7//v/+//6//3///8CAAQAAgADAAUABgAFAAYACQALAAwADQAOABAAEQAU
ABYAFwAWABgAGQAcAB8AHwAiACMAIwAkACQAJQAmACYAJgAmACUAJQAmACYAJwAnACgA
KAAmACMAIQAfABwAGQAXABUAEwAQAA4ACwAJAAYAAwAAAP///f/8//z/+v/2//T/8v/w
/+//7//u/+//7v/u/+3/7f/u/+7/7v/w//D/7v/t/+r/6f/o/+f/6P/p/+n/6f/r/+v/
6f/p/+n/6f/p/+n/6f/p/+j/6P/p/+n/6f/p/+j/6f/p/+j/6P/o/+n/6f/p/+n/6f/p
/+z/7f/t/+z/6//q/+r/6f/r/+z/7f/u/+z/7P/r/+v/6//s/+3/7f/t/+3/7f/t/+v/
6//r/+v/7P/s/+3/7v/s/+z/6//r/+n/6f/q/+r/7f/s/+3/7v/t/+z/6//q/+j/7f/p
/+X/5v/m/+b/5v/m/+j/6f/p/+n/5//o/+j/6P/o/+f/5P/l/+f/6P/m/+f/6f/q/+v/
6//s/+3/7P/q/+z/7P/s/+3/7v/v/+//7//x//H/8f/w/+7/7//v//D/7v/u//D/8v/z
//b/9//4//f/+P/4//f/+P/0//L/8f/v/+7/6v/p/+f/5f/l/+T/4v/i/+L/4f/h/+H/
4f/h/+P/4//i/+H/4P/g/9//3//h/+H/4f/h/+P/4P/g/+H/3//h/+T/6//0//3/CQAa
AC4ARQBfAHoAlgCzANAA6AD0APMA2wCrAHEAOwAKAN//vv+n/6H/pf+u/7f/wf/O/9f/
2//d/+H/5v/m/+b/5P/j/+P/4//k/+f/5//n/+f/5P/k/+X/5v/o/+n/6f/q/+r/6f/o
/+j/5v/m/+f/6f/q/+r/6v/q/+n/6f/p/+v/6//r/+v/7P/t/+7/7//w/+//8P/v/+7/
8f/x//H/8v/y//P/8//z//P/9P/z//L/8//0//f/+P/4//n/+v/6//r/+//9//7//v//
/wEAAgABAAIABQAHAAkACwANABAAEQAUABYAFwAWABgAGQAcAB0AHQAgACEAJQAmACYA
JwAoACgAKAAoACsAKwAsACwAKwApACgAJgAoACUAIwAhAB4AGwAZABcAFAAQAA0ACQAG
AAQAAgAAAP7//f/9//7/+v/2//T/8v/y//H/8f/w/+7/7P/r/+n/6//s/+z/7P/s/+z/
6v/p/+n/6f/p/+n/7P/t/+3/7f/t/+3/6//r/+v/6//r/+v/7f/t/+z/7P/q/+n/6P/n
/+n/6//s/+z/7P/s/+3/7f/q/+n/6P/n/+n/6//s/+z/7v/u/+//7//v/+7/7f/s/+3/
7v/u/+//7f/u/+//7//w//H/8v/z//L/8f/w/+//7//u/+7/7v/w//D/7//v/+7/7f/t
/+z/7v/s/+z/7P/u/+7/7v/u/+3/7f/s/+v/7f/t/+z/6v/q/+r/6v/r/+v/6v/p/+v/
7P/s/+z/6//r/+n/6//u/+7/6//r/+v/7P/t/+3/7f/v/+//7v/w//D/8P/x//T/9f/1
//X/9f/1//X/9P/y//P/8//0//T/9P/2//j/+P/6//r/+v/5//r/+v/5//r/9v/0//P/
8P/w/+3/7f/s/+v/7P/s/+n/6P/n/+X/5f/l/+X/5f/n/+f/5v/l/+P/5P/k/+X/5//n
/+f/5//p/+b/5v/n/+f/5f/m/+n/8v///w8AHgAyAEkAZQCAAJoAuwDeAPQA+gD5AN8A
rwBzADkADADp/8j/s/+p/6v/sv+5/8P/0P/d/+X/5//p/+j/5v/g/97/4P/j/+b/6v/t
/+3/7f/t/+r/6v/r/+z/6v/r/+v/7P/s/+v/6v/q/+r/6v/r/+3/7v/u/+7/7v/t/+3/
7f/v//H/8f/x//L/8f/w/+//7v/w//L/8v/y//X/9f/1//b/+P/5//n/+f/5//r/+f/4
//r/+v/8//z//P/9//7//v8AAAEAAwAEAAMAAwAEAAQABgAIAAwADwAOAA8AEAASABMA
FgAYABkAHAAeAB8AIgAhACEAJAAlACoALAAtAC8ALgAuAC4ALgAtAC0ALgAuAC8ALwAw
ADAAMAAtACsAKQAkACEAHwAdABoAFgATAA8ADAAKAAgABgAEAAMAAwAEAAAA/P/6//j/
+f/5//r/+v/2//T/8//x//P/9P/0//T/9P/0//L/8f/x//H/8f/x//D/8f/x//H/8//z
//H/8f/z//P/8//z//H/8f/w//D/7//v/+//7//x//P/9P/0//L/8v/z//P/8//z//P/
8//0//X/9f/0//H/8P/w/+//8f/y//P/9P/0//T/8//z//H/8v/z//P/9P/1//b/9//3
//f/9//3//f/9v/2//b/9v/2//X/9f/0//P/8//y//T/9P/2//j/9f/0//P/8v/0//X/
9f/1//X/7//s//D/8P/w//D/8P/w//P/8//y//H/7//w//D/8P/x//H/7//x//T/9P/x
//H/8v/0//b/9//3//n/+f/4//f/9v/1//X/9//5//r/+//5//n/+f/4//n/+//8//7/
/f/8//3//v8AAAIAAgACAAIABAAFAAUABQAAAP3/+//6//r/9//3//L/7//u/+z/7v/u
/+7/7f/u/+//8P/x//D/7//t/+v/7P/u/+//8f/y//P/9P/1//L/7v/t/+3/7f/z//j/
/f8EABEAIQAyAEYAXwB7AJwAvADZAPgADAEKAe8AvwCFAFEAIwD8/9f/uP+r/7H/v//G
/8f/y//S/9v/5//r/+//8v/y//D/8v/x//H/8f/y//L/8f/w/+//8P/y//X/+P/3//f/
9v/2//b/9f/0//T/9v/2//f/+f/5//j/9//2//f/9//3//n/+f/5//n/+v/7//z//f/+
//z//v/+//7/////////AAAAAAEAAQABAAIABAAEAAQABgAGAAgACAAKAAsADAAMAAwA
CwALAAoADQAPABIAFAAVABYAGQAbAB4AHwAgACIAIQAkACYAJwAoACoAKwAuAC8ALwAy
ADMAMwA0ADQANQA2ADYANgA2ADcANwA4ADgANQAzADIAMAAwAC0AKwApACgAJQAjACEA
HgAaABcAEwAUABIAEAAOAAkABwAGAAYABQACAAEAAAD9//v/+v/4//j/+P/5//n/+v/8
//3//v/9//z/+f/3//f/9//3//f/9v/3//f/9//3//f/9f/1//f/9//3//f/9v/1//P/
8v/y//P/9P/1//X/9//4//j/9v/2//f/9//4//n/+v/7//v/+//6//j/+v/6//v/+//9
//7///8AAP3//P/6//n/+//8//3//f/7//v/+//7//3//f/9//3/+//6//r/+v/4//j/
9//3//r/+//9//7//v/8//z//P/+//7//v/+//7///////v//P/6//r/+v/6//n/+f/4
//f/9//4//j/+P/5//n/9//5//r/+v/3//f/9f/2//f/9//7//3//f/8//v/+v/5//n/
+//9//7////9//3//f/8//r/+//7//z//v/+/wAAAgACAAQABAAEAAQABgAHAAcAAwD+
//v/+f/6//r/9//3//f/9f/1//T/8v/y//L/8f/z//P/8//z//L/8f/v/+3/7f/u/+7/
7//x//H/8f/x//H/7v/u/+//7f/v//L/9f/8/wcAFQAmAD4AWQB1AJQAsgDNAOgA+gAA
AfUA0wCjAG8AOwAQAOv/yP+x/63/tf++/8P/x//M/9n/4f/l/+f/6v/s/+z/7P/u/+//
8P/y//H/8f/x//H/7v/u/+//8P/y//P/8//0//L/8f/w//D/8P/w//H/8//0//T/9P/0
//H/8f/x//P/9v/3//j/+v/3//b/9f/0//X/+P/5//r/+//7//v//P/5//n/+P/3//v/
/v///wAA///+/////v///wEAAwAEAAQABQAHAAgACgALAA0ADgAOAA4AEAARABAAEQAS
ABQAFQAYABoAGwAeACAAIQAkACcAJwAqACsALQAuAC4ALwAtACwAKwAqACwALQAvADAA
LwAtACwAKgAoACUAIwAhAB8AHQAcABsAFgASAA8ACwAMAAoACAAGAAMAAQAAAAAA/P/4
//b/9P/2//X/9f/0//b/9v/3//f/9v/2//X/9P/0//T/8v/x//H/8f/x//H/8f/x//D/
7//t/+3/6//r/+7/7//w//H/7//v/+7/7v/t/+3/7f/t/+v/7f/u/+7/7v/u/+//7//v
/+//7//v//D/8f/x//D/8v/y//P/8//y//L/8v/y//D/8P/v/+//8f/y//P/8//0//X/
9v/3//X/9f/1//X/9f/0//T/9P/2//b/9f/1//P/8//0//T/8v/w//D/8P/y//L/8v/y
//L/8//z//P/8f/v/+7/7v/v//D/8f/z//H/8f/y//L/7v/u/+7/7v/v//D/8v/z//n/
9//0/w==
         </WaveFormData>
      </LeadData>
   </Waveform>
</RestingECG>
