# Supplementary material for: Detection of Left Atrial Enlargement Using a Convolutional Neural Network-Enabled Electrocardiogram
Source: Front Cardiovasc Med. 2020 Dec 17;7:609976. doi: 10.3389/fcvm.2020.609976 (PMC7773668; doi:10.3389/fcvm.2020.609976)
Supplement: Supplementary file 5 [file Data_Sheet_5.ZIP › normal4/1802037088_5986_0000000M.XML]

<?xml version="1.0" encoding="Windows-1252"?>
<!DOCTYPE RestingECG SYSTEM "restecg.dtd">
<RestingECG>
   <PatientDemographics>
      <PatientID>1802037088</PatientID>
      <PatientAge>73</PatientAge>
      <AgeUnits>Years</AgeUnits>
      <Gender>Female</Gender>
      <PatientLastName>yemiaoping</PatientLastName>
   </PatientDemographics>
   <TestDemographics>
      <DataType>Resting</DataType>
      <Site>1</Site>
      <AcquisitionDevice>MAC55</AcquisitionDevice>
      <Status>Unconfirmed</Status>
      <Priority>Normal</Priority>
      <AcquisitionTime>10:07:52</AcquisitionTime>
      <AcquisitionDate>05-10-2017</AcquisitionDate>
      <CartNumber>1</CartNumber>
      <AcquisitionSoftwareVersion>009C</AcquisitionSoftwareVersion>
      <XMLSourceVersion>MAC5000 v1.0</XMLSourceVersion>
   </TestDemographics>
   <RestingECGMeasurements>
      <VentricularRate>58</VentricularRate>
      <AtrialRate>58</AtrialRate>
      <PRInterval>154</PRInterval>
      <QRSDuration>76</QRSDuration>
      <QTInterval>428</QTInterval>
      <QTCorrected>420</QTCorrected>
      <PAxis>55</PAxis>
      <RAxis>30</RAxis>
      <TAxis>30</TAxis>
      <QRSCount>10</QRSCount>
      <QOnset>221</QOnset>
      <QOffset>259</QOffset>
      <POnset>144</POnset>
      <POffset>189</POffset>
      <TOffset>435</TOffset>
      <ECGSampleBase>500</ECGSampleBase>
      <ECGSampleExponent>0</ECGSampleExponent>
   </RestingECGMeasurements>
   <Diagnosis>
      <Modality>Resting</Modality>
         <StatementCount>2</StatementCount>
         <LabelText>12SL ��ϳ���</LabelText>
      <DiagnosisStatement>
         <StmtFlag>ENDSLINE</StmtFlag>
         <StmtText>����Ķ�����</StmtText>
      </DiagnosisStatement>
      <DiagnosisStatement>
         <StmtFlag>ENDSLINE</StmtFlag>
         <StmtText>�ٽ� ECG</StmtText>
      </DiagnosisStatement>
   </Diagnosis>
   <Waveform>
      <WaveformType>Rhythm</WaveformType>
      <WaveformStartTime>0</WaveformStartTime>
      <NumberofLeads>8</NumberofLeads>
      <SampleType>CONTINUOUS_SAMPLES</SampleType>
      <SampleBase>500</SampleBase>
      <SampleExponent>0</SampleExponent>
      <HighPassFilter>16</HighPassFilter>
      <LowPassFilter>150</LowPassFilter>
      <ACFilter>NONE</ACFilter>
      <LeadData>
         <LeadByteCountTotal>10000</LeadByteCountTotal>
         <LeadTimeOffset>0</LeadTimeOffset>
         <LeadSampleCountTotal>5000</LeadSampleCountTotal>
         <LeadAmplitudeUnitsPerBit>4.88</LeadAmplitudeUnitsPerBit>
         <LeadAmplitudeUnits>��V</LeadAmplitudeUnits>
         <LeadHighLimit>2147483647</LeadHighLimit>
         <LeadLowLimit>268435456</LeadLowLimit>
         <LeadID>I</LeadID>
         <LeadOffsetFirstSample>0</LeadOffsetFirstSample>
         <FirstSampleBaseline>0</FirstSampleBaseline>
         <LeadSampleSize>2</LeadSampleSize>
         <LeadOff>FALSE</LeadOff>
         <BaselineSway>FALSE</BaselineSway>
         <ExcessiveACNoise>FALSE</ExcessiveACNoise>
         <MuscleNoise>FALSE</MuscleNoise>
         <LeadDataCRC32>3120814369</LeadDataCRC32>
         <WaveFormData>
AAAAAAAAAAAAAAAAAAAAAP7//v/+//7/AAAAAAAAAAAAAAAAAAAAAAAAAAAAAAAA/v/+
//7//v/+//7//v/+//z//P/8//z//v/+//7//v8AAAAAAAAAAP7//v/+//7//P/8//z/
/P/+//7//v/+//7//v/+//7//v/+//7//v/8//z//P/8//z//P/8//z/+v/6//r/+v/8
//z//P/8//z//P/8//z//P/8//z//P/6//r/+v/6//3//f/9//v/+//9//3//f/7//v/
/P/8//3//f/9//7/////////AAABAAIAAwADAAMABQAFAAQABgAGAAcABwAHAAkACAAG
AAYABQADAAMAAwADAAEAAAD9//r/+P/4//r/+v/6//r/+f/3//b/9v/4//j/9v/2//X/
9f/z//P/9v/2//b/9f/1//b/9v/1//T/8//z//P/9v/2//f/9//5//f/9f/1//H/7f/x
//n/BgAWAB8AKAA7AFUAaQB3AIUAjgCRAJUAlACEAGwATwAvABYACAD6//j/+P/1//P/
9f/1//X/9P/0//L/7v/t//H/8f/z//b/9f/y//H/8P/w//D/8P/w//D/8P/w//H/8//w
//L/8//0//T/9P/z/+//8f/y//L/8//z//P/8//x//H/8f/y//L/8v/x//H/8P/w//D/
8P/y//L/8f/x//H/8f/x//H/8f/x//P/8//z//P/8//z//P/8//z//P/9f/1//T/9P/1
//X/9f/1//T/9P/z//P/9f/1//f/9//3//j/+P/4//f/9v/1//X/9//3//n/+f/6//r/
/P/9//z//P/9//3/AQADAAQABgAIAAoACQAMAA0ADwAQABEAEQASABMAEwAYABgAGQAa
ABwAHAAcAB0AHQAcABsAGgAcABwAHAAcABsAGgAaABoAFwAXABYAEwARAA8ADwANAAkA
CQAGAAQABQAFAAUAAgAAAP/////+//z//P/7//r/+//5//j/+P/3//f/+P/4//r/9//3
//j/9v/1//X/9v/2//b/9f/1//f/9//3//f/9f/0//T/8//1//X/9f/1//P/9P/0//P/
8//z//L/8v/y//P/8//z//P/8//0//X/8//z//P/8//z//P/8v/y//X/9f/z//P/8//z
//T/9f/z//H/8//z//T/9f/2//f/9//1//X/9//3//f/9f/1//b/9P/0//T/9f/1//b/
+P/5//n/+f/5//f/9f/1//f/9//3//b/9v/2//b/9v/2//b/9v/0//b/9v/2//b/9v/2
//b/9v/3//f/9v/2//b/9v/2//f/+P/4//b/+P/4//f/9//3//b/9//2//b/9v/2//b/
9v/3//b/9f/0//P/9f/1//X/9f/1//T/9P/0//b/9v/2//f/9f/1//P/8//3//X/9f/2
//b/9v/2//b/9v/2//j/9f/3//f/+P/4//X/9f/2//b/+P/2//b/9v/2//j/+P/4//j/
9v/2//b/9v/0//T/9P/0//T/9P/0//T/9P/0//T/9P/y//L/8v/y//P/9P/1//b/9P/0
//T/9P/0//T/9f/1//f/9f/1//f/9//3//f/9//4//j/+f/5//f/+P/5//n/+//8//3/
/v////////8BAAEAAAAAAAAAAwADAAQABwAGAAQAAwABAP/////////////+//v/+P/2
//b/9v/2//T/9P/0//P/9P/2//f/+P/0//T/9f/1//P/8//0//T/9P/z//P/9P/2//X/
9P/z//L/8f/x//D/9f/z//P/9f/x//H/8//v/+//9/8GABIAHQAsAD8AUQBnAH0AhwCK
AI8AlQCQAIAAagBLACsAGAAKAPr/9P/2//f/9//1/+3/7f/0//T/8v/0//X/9P/x//D/
8P/y//D/8P/w/+7/7v/u/+7/7v/u/+7/7//w/+7/8f/z//P/8v/x/+//7f/v//D/8P/v
/+//7//v//H/8f/x//L/8v/y//H/8f/w//D/8P/w//L/8v/x//H/8f/x//H/8f/x//H/
8//z//P/8//z//P/8//z//P/8//z//P/8v/y//X/9f/1//X/9v/2//X/9f/z//P/9f/1
//f/+P/4//j/+P/4//j/+f/7//v//f/9//7//v8AAAEAAAAAAAEAAQACAAMAAwAEAAkA
DAAMABAAEQATABQAFQAVABYAFwAXABwAHAAdAB4AIAAgACAAIQAiACIAIgAiACIAIgAi
ACIAHwAeAB4AHgAbABsAGgAXABcAFQAVABMAEQARAA4ADAALAAsACwAIAAYABQAFAAQA
AgACAAEAAAABAP///v/+//3//f/+//7//v/7//v//P/8//v/+//8//7//v/9//3/+//7
//v/+//5//j/+P/3//n/+f/5//n/+f/6//r/+f/5//n/+P/4//j/+f/5//n/9//3//j/
+f/5//n/+f/5//n/+f/4//j/+//7//n/+f/5//n/+v/7//v/+f/7//v//f/9//3//f/7
//n/+f/7//z//f/8//3//v/8//z//P/+//3//f/+/////////////f/7//v//f//////
/v/+//z//P/8//z//P/8//r//P/9//7///8AAP3//P/7//v//f/8//z//P/6//r/+//8
//7//P/+//7//P/9//7//v/9//z//P/8//z//P/8//3/+//7//v/+//5//n/+f/5//n/
+P/4//j/+f/6//v//f/9//3/+//7//3/+//7//z/+v/6//r/+v/4//j/+v/3//r/+//9
//7//f////7/+P/6//z//P/8//z/+v/6//r/+v/6//r/+v/6//r/+v/6//r//P/8//z/
/P/6//r/+v/6//r/+v/6//r/+v/6//r/+v/8//z//P/8//z//P/8//z/+v/6//r/+v/7
//z//f/+//z//P/9//3//f/7//v//f/9//3//f/9//7//v////////8AAAEAAQABAAIA
AwAEAAUABQAFAAcABwAGAAYABgAIAAkACwAPAA4ADAALAAkACQAJAAkACQAJAAgABQAC
AP7//v/+//7//P/8//z/+//7//z//P/8//z//P/9//3/+f/5//r/+v/6//n/+f/6//r/
+f/4//f/9//3//j/+P/3//f/+f/5//n/9//3//X/8f/7/w4AGgAfACoAPwBZAG8AhwCZ
AKQAqQCrAKoAoACMAG0ASQAsABwACgD+//7////7//3//f/7//z//P/6//j/9//3//X/
9f/2//j/9v/2//b/9P/0//T/9P/1//b/9//5//n/9v/4//n/+f/4//f/9f/1//f/+P/4
//f/9//3//f/9//3//f/+P/4//j/9//3//r/+v/6//r/+P/4//f/9//5//n/+f/5//f/
9//5//n/+f/5//n/+f/3//f/9//3//r/+//7//z//P/7//r/+f/8//z/+//7//v/+//9
//3//f/+//7//v8AAAAAAAABAP////8BAAEAAgACAAQABQAEAAQABQAFAAgACQAJAAoA
DwASABIAFgAXABkAGgAbABsAHAAdAB0AIAAgACEAIgAkACQAJAAlACgAKAAoACgAKAAo
ACgAKAAmACQAIwAiACAAIQAhAB8AHQAbABsAGQAVABUAEgAQABAAEQASABAADQALAAoA
CAAHAAgACAAIAAUAAwACAAIAAQABAAIAAgACAP////8AAAAA/////wAAAgACAAEAAQD/
//////////3//P/8//v//P/9//7////9//7//v/9//3//f/8//z//P/9//3//f/7//v/
/P/9//v/+//7//v/+//7//r/+v/7//v/+f/5//n/+f/6//v/+f/3//n/+f/7//v/+//7
//n/9//3//n/+v/7//r/+//8//r/+v/6//z/+//7//z/+//7//v/+//7//n/+f/7//v/
+//6//r/+v/6//r/+v/6//r/+P/6//r/+v/6//r/+P/4//j/+f/5//j/+P/4//f/+P/6
//z/+v/4//r/+v/3//f/9//2//f/9v/2//b/9v/2//b/9//5//n/+f/5//f/9//3//f/
+f/4//j/+P/4//j/+P/5//n/+f/3//f/9//1//X/9v/2//b/9v/2//j/+P/6//f/9P/z
//P/8v/3//3/+v/4//b/9v/2//b/9v/0//T/9P/0//T/9P/0//T/9P/0//T/9P/0//T/
9P/0//L/8v/y//L/9P/0//T/9P/2//b/9v/2//T/9P/0//T/9P/0//T/9P/y//L/8v/y
//L/8v/y//L/8v/y//L/8//z//P/8f/x//P/8//z//P/8//0//T/9f/1//X/9v/3//X/
9f/2//f/+v/7//v/+//9//3//P/8//z//f/9//7///////7//v/7//n/+f/5//v/+f/4
//X/8v/w//D/8P/w//D/8P/w/+//7//w//D/8P/u/+7/7//v/+3/7f/u/+7/7v/t/+3/
7P/s/+v/6v/q/+v/7P/u/+z/7f/t/+3/6f/p//P/7//j/+f/9/8AAAgAFQAiADMASwBh
AHEAfwCGAIUAhwCGAHYAXgA/ACEADgD+//L/7P/u/+v/6f/r/+3/7//u/+7/7v/s/+v/
6f/n/+f/6P/o/+b/5v/m/+j/6P/o/+j/6P/o/+j/6f/p/+b/6P/p/+r/6v/q/+n/5//p
/+r/6v/n/+f/5//n/+n/6f/p/+r/6v/q/+n/6f/q/+r/6v/q/+r/6v/p/+n/6f/p/+n/
6f/p/+n/6//r/+n/6f/p/+n/6f/p/+n/6f/s/+3/7f/u/+7/7f/s/+v/7v/u/+3/7f/t
/+3/7//v/+//8P/w//D/8P/w//D/8f/x//H/8//z//T/9P/2//f/+P/4//n/+f/8//3/
/f/+/wEABAAEAAgACQALAAwADQANAA4ADwAPABIAEgATABQAFAAUABQAFQAYABgAGAAY
ABoAGgAaABoAFwAWABYAFgARABEAEAANAAsACQAJAAcABQAFAAIAAAD9//3//f/6//n/
+f/6//r/+P/4//f/9v/1//P/8v/y//H/8f/y//L/9P/x//H/8v/w/+//7//w//L/8v/x
//H/8P/v/+7/7f/t/+z/7P/r/+3/7f/t/+3/6//s/+z/6//r/+v/6v/q/+z/7f/t/+3/
6f/p/+r/6//r/+v/6//r/+3/7f/s/+z/7f/t/+v/6//r/+v/7P/t/+7/7f/w//H/8P/v
/+7/7f/u/+3/7v/x/+//7//t/+3/8P/u/+7/7v/w/+//7//w/+//7//v/+//8f/v/+//
8f/v/+//7v/u/+7/7v/u/+7/8P/w/+7/8P/u/+7/7v/u/+//8P/x//P/8//y//L/8v/w
//D/8f/y//L/8P/y//L/8v/z//T/9P/z//L/8v/y//L/8v/y//P/8//z//P/8//z//P/
8//z//P/8v/y//L/8v/y//L/8//x//H/7//v//L/8f/y//T/8v/y//L/8v/0//T/9v/z
//H/8f/y//L/8f/1//T/8v/0//T/9P/0//T/9v/2//b/9v/1//T/8//y//L/8v/y//L/
9P/0//T/9P/y//L/8v/y//L/8v/y//L/9P/0//T/9P/y//L/8v/y//T/9P/0//T/8v/y
//L/8v/z//T/9f/2//T/9P/0//T/9P/0//T/9P/y//L/8//z//X/8//z//X/9//3//f/
9//2//b/9//3//n/+v/7//v/+//8//3//v/9//3//f///wEAAAAAAAAA/////wAAAwAF
AAQABAADAAEAAQABAAEA/f/8//n/9v/2//b/9v/2//T/9P/0//P/9f/2//b/9v/0//T/
9f/1//P/8//0//T/9P/z//P/9P/y//H/8P/v//H/8f/y//L/8//1//H/8f/z//X/8f/t
//H/+/8GABYAIwAuAEEAWQBtAH0AiQCSAJUAkwCMAH4AZABBACMAEgAEAPT/8v/0//P/
8f/x//H/8f/w//T/+P/0/+3/8P/v//D/8v/y//D/8P/w//D/8P/w//D/8P/w//D/8f/x
/+7/8P/x//D/8P/w/+//7//x//L/8v/v/+//7//v//D/8f/y//T/8v/y//H/8f/y//L/
8v/y//T/9P/z//P/8f/x//H/8f/z//P/9f/1//X/9f/1//X/8//z//P/8//3//f/9v/2
//f/9//3//f/9v/2//X/9f/3//f/+f/5//n/+v/6//r//P/8//z//f/7//v//f/9//7/
/v8AAAEAAgACAAMAAwAIAAkACQAKAAwADgANABAAEQATABQAFQAXABgAGQAZABwAHAAd
AB4AIAAgACAAIQAkACQAJAAkACIAIgAiACIAIQAgACAAIAAdAB0AHAAZABcAFQAVABMA
EQARAA4ADAALAAsACwAIAAYABQAFAAQABAAEAAMAAgAAAP3/+//6//r/+//9//7//v/7
//v//P/+//3//f/+//3//P/6//n/+//7//v/+//7//r/+v/5//n/+f/5//n/9//4//j/
9//3//f/9v/2//j/+f/5//n/9//3//j/+f/5//n/+f/5//n/+f/4//j/+f/5//f/9//3
//f/+P/5//n/9//5//n/9//3//f/9//4//f/+P/7//n/+f/3//f/+v/4//j/+P/6//n/
+f/6//3//f/9//3//f/7//v//f/8//v/+f/4//j/+P/4//j/+v/6//j/+v/6//r/+v/6
//r/+v/6//v/+//6//r/+v/2//b/9//4//j/9v/4//j/+v/7//z//P/7//r/+v/6//r/
+v/6//v/+f/5//n/+f/5//n/+f/5//v/+v/6//r//P/8//z//f/7//v/+f/5//n/9//3
//j/+v/6//r/+v/6//r//P/5//n/+f/6//r//f/7//z//v/8//r/+v/6//r/+v/6//r/
+v/6//r/+v/6//z//P/8//z/+v/6//r/+v/8//z//P/8//r/+v/6//r/+v/6//r/+v/8
//z//P/8//r/+v/6//r/+v/6//r/+v/8//z//P/8//z//P/8//z//f/+////AAD///7/
/f/8//////////3//f//////////////AAAAAAMAAwADAAQAAwADAAMABAAHAAgACQAJ
AAcACQAJAAgACQAKAAwADQAMAA8ADwAOAA4ADQALAAsACwALAAkACAAFAAIAAAAAAAIA
AgACAAIAAgABAAEAAgACAAIAAAAAAAEAAQD/////AgACAAIAAQABAAIAAgABAAIAAQAB
AAEAAgACAAMAAwAJAAUA/f///wEA//8DAA0AFgAkADMAQABNAGMAfwCXAKMApgCnAKsA
qgCWAHQAWQA/ACQAEgAKAAYACAAJAAMAAQAFAAUAAgACAAYABAD///3/+//7//z//v/+
/wAAAgD///7//f/8//r/+v/6//v/+P/0//X/9f/7//7/AQADAP/////+//z/+P/3//b/
9f/2//f/+P/6//r/+v/5//n/9//2//X/9P/y//L/8f/x//L/8//0//X/8v/x//L/8f/z
//X/9//5//P/7//r/+f/7P/v//H/9P/y//H/8P/v//L/9P/1//f/9P/z//T/8//x//L/
8v/y//D/8P/w//H/7//v//H/8f/z//T/9//5//r/+v/7//v/AAABAAEAAgADAAYABgAK
AA0AEQAUABcAHAAgACQAJwAuADAAMwA2ADoAPAA+AEEAQgBCAEIAQgBGAEgASgBMAE0A
TABMAEwASwBLAEoARwBHAEUARQBDAD4APQA5ADYAOAA5ADoAOAAzADEAMAAuACwALAAr
ACoALAArACsALAAqACkAKQAoACYAIwAjACQAIgAhACEAIgAiACIAIQAhACMAIwAjACMA
JAAkACUAJQAiACEAIAAfAB0AHgAeAB0AHwAfAB4AHgAgACEAIQAhAB0AHQAeAB8AHQAd
AB0AHQAbABsAGgAaABsAGwAZABkAGAAXABcAFwAZABcAGQAZABcAFwAXABcAFQARAA8A
DwAPAA8ADQANAA8ADAALAAoABwAFAAQABAAGAAcACAAJAAsACQAJAAsACwALAAoACgAK
AAoACgAKAAoACgAIAAoACgAKAAoACgAKAAoACgALAA0ADAAMAAwACQAIAAgACAAKAAgA
CgAKAAcABwAHAAYABgAGAAcACAAIAAgACAAJAAcABwAHAAcACQAJAAkACQAJAAgACAAI
AAYABgAGAAcACgALAAoACwAMAAkACAAIAAgACAAIAAgABgAGAAgABQAHAAcACAAIAAEA
AwAGAAQABAAGAAYABgAGAAgACAAIAAgABgAGAAYABgAIAAgACAAIAAYABgAGAAYABgAG
AAYABgAGAAYABgAGAAMAAgABAAAAAgACAAIAAgAEAAQABAAEAAIAAgACAAIAAAAAAAAA
AAACAAIAAgACAAQABAAEAAUABAADAAAA//8BAAEAAQABAAEAAgACAAMAAgABAAEAAQAE
AAUABwAJAAgACQAJAAkACwALAAoACgAIAAkACQAKAA8ADwAOAA4ADQALAAsACwALAAkA
CAAFAAAA/v/+//7/AAAAAAAAAAD/////AAAAAAAA/v/+////AQD/////AAD///7//P/7
//r/+v/5//j/+P/5//r//P/6//v/+//7//n//f/9//f/9f/5/wEADAAUACMANAA/AFcA
dQCFAI8AlgCZAJ8AnACKAHAAUwA1ACIAEAAAAP7//v/7//v////9//n/AgAEAPD/6P/5
//n/9//3//j/9f/y//H/8P/z//T/9f/2//b/9v/2//f/9v/y//P/8//y//L/8v/x/+3/
7//w//D/8f/x//H/8f/x//H/8f/y//L/8v/x//H/8f/w/+//7v/s/+z/6//r/+v/6//r
/+v/7P/t//D/8f/u/+3/7P/r/+z/7f/u/+//7//v/+7/7v/v/+//7//v/+7/7v/t/+3/
7//v//H/8f/v//D/8P/w//L/8v/y//P/8v/x//L/8f/1//b/+f/7//z//P/9//3/AAAB
AAEAAgADAAYABgAKAAsADQAOAA8ADwAQABEAEQASABIAEwAUABoAHAAeACEAIQAgAB8A
HgAeAB4AHgAeAB0AHAAcABwAGwAbABoAFwATABEAEQAPAA4ADwANAAwACQAJAAkABgAE
AAMAAwACAAAAAAD///7////9//z//P/5//n/+v/6//r/9//3//j/+P/3//f/+P/4//j/
9//3//f/9//3//f/9//2//b/9f/2//f/+P/5//j/+P/3//X/9f/1//T/9P/2//f/9//3
//X/9f/2//f/9//3//f/9//1//X/9P/0//f/9//1//X/9//3//j/+f/3//X/9//3//f/
9//3//f/+f/3//f/+f/5//n/9//3//r/+P/4//j/9v/1//X/9v/5//n/+f/5//f/9f/1
//f/9//3//b/9v/4//j/+P/4//f/9v/z//T/9P/0//T/9P/y//L/8v/z//P/8v/y//L/
8//0//b/+P/2//T/9v/2//T/9f/2//b/8//y//L/8v/y//L/8v/z//H/8f/x//H/8f/x
//H/8f/y//L/8//0//L/8v/y//P/8//z//H/8f/z//H/8f/y//L/8v/y//L/8v/y//T/
8f/x//H/8v/y//H/7//w//L/8v/x//D/7//u//H/8v/z//T/9P/0//T/9P/y//L/8v/y
//T/9P/0//T/8v/y//L/8v/w//D/8P/w//H/8v/z//T/8v/y//L/8v/y//L/8v/y//D/
8P/w//D/8v/y//L/8v/w//D/8P/w//L/8v/y//P/8//z//H/8f/x//H/8f/x//L/9P/1
//f/9f/1//b/9//3//f/+P/5//r/+//7//v/+//7//r/+v/4//n/+f/6///////+//7/
///9//3//f/7//n/+P/1//L/8P/w//D/8P/w//D/8P/t/+3/7v/u/+7/7P/s/+3/7f/r
/+v/7P/u/+7/7f/t/+7/7v/t/+z/6//r/+v/7P/s/+3/7f/t/+3/7f/v/+v/5f/p//P/
AAAKABUALABJAFkAawCBAIsAigCNAI8AiAB2AFwAOwAfAAwA+v/s/+7/9P/v/+v/6//t
/+//8P/u/+r/7P/t/+3/6//r/+z/6v/o/+j/6P/q/+r/6v/q/+r/6v/q/+v/6//o/+r/
6//u/+7/7v/t/+n/6//s/+z/7f/t/+3/7f/r/+v/6//s/+z/7P/r/+v/7P/s/+z/7P/s
/+z/6//r/+v/6//r/+v/6//r/+3/7f/r/+v/6//r/+7/7//w//H/8f/x//D/8P/x//H/
8f/x//L/8v/x//H/7//v//H/8f/z//T/9P/0//b/9v/2//f/+f/5//v/+//6//r//P/9
//7//v//////AAABAAEAAgAFAAgACAAMAA0ADwAQABEAFQAWABcAFwAaABoAGwAcAB4A
HgAeAB8AIQAgAB8AHgAeAB4AHgAeAB4AHgAfACAAHAAbABkAFQAUABMAFAATAA8ADwAM
AAoACQAJAAkABgAEAAMAAwACAAAAAAD///7////9//z//P/5//n/+v/6//3/+//8//7/
/f/7//r/+v/4//j/9//3//n/+f/5//n/+f/4//j/9//5//n/+f/5//f/+P/4//f/9//3
//b/9v/2//f/9//3//f/9//4//n/+f/5//n/+f/7//v/+v/6//n/+f/3//f/+f/5//r/
+//7//n/+//7//n/+f/5//n/+f/3//f/+f/6//v/+v/7//z/+v/6//r//P/7//v//P/9
//3//f/9//v/+f/5//v//f/9//z//P/8//z//P/8//z//P/6//z/+v/6//r/+v/8//z/
/P/9//z/+v/5//j/9//4//r//P/6//j/+v/6//j/+f/6//r/+v/6//v//P/6//r/+v/7
//n/+f/5//n/+//7//v/+//7//r/+v/6//r/+v/6//v/+f/5//f/9//6//n/+v/8//r/
+v/6//r/+P/4//r/9//5//n/+v/6//n/+f/6//j/+P/6//r/+v/6//j/+P/4//j/+P/4
//j/+P/2//b/9v/2//f/+P/5//r//P/8//z//P/6//r/+v/6//r/+v/6//r/+P/4//j/
+P/4//j/+P/4//r/+v/6//r/+v/6//r/+v/5//j/9//2//j/+P/4//j/9v/3//f/9//3
//f/+f/5//v/+//7//z//P/9//3//f/8//3//f/9//7///8AAAEA/v/9//7//f8BAAYA
CwARAAwACAAGAAEAAQACAAIAAQADAAMAAwABAAAA/f/6//j/9v/2//b/9v/2//b/9f/1
//j/+P/4//b/9P/1//X/8//z//T/9P/0//X/9f/2//b/8//y//H/8f/x//L/8v/z//P/
8//v/+f/7//9//f/6f/v//z/BgARACIAMwBBAFkAcwCFAJQAmwCdAKAAnACMAHEATwAo
ABAACAACAPj/9//3//X/8f/x//T/9P/y//D/8f/x/+//7//w/+7/7P/s/+z/7v/u/+7/
7v/u/+7/7v/v/+//7P/u/+//7v/u/+7/7f/s/+//8f/y/+//7//v/+//7//v/+//8P/x
//L/8v/z//P/8v/x//D/8P/w/+//7//w//H/8v/z//H/8f/z//P/8//z//P/8//1//X/
9f/1//f/9//2//b/9f/1//X/9f/4//j/9//3//X/9f/3//f/9f/2//b/9v/2//b/9v/3
//r/+//+////AAAAAAIAAwACAAIAAwADAAYABwAHAAgACQAMAAwAEAARABMAFAAVABcA
GAAZABkAHAAcAB0AHgAgACAAIAAhACYAJgAmACYAJgAmACYAJgAlACQAJAAkACIAIwAj
ACEAHQAbABsAGQAXABcAFAASAA8ADwAPAAwADAALAAsACgAIAAgABwAGAAUAAwACAAIA
AQABAAIAAgAAAP3//f/+/wAA/////wAA/v/+//3//f/+////AAABAAEAAAAAAP///f/9
//3//f/7//z//P/7//v/+//6//r/+v/7//v/+//7//v//P/9//v/+//7//v/+//7//r/
+v/7//v/+f/5//n/+f/6//v/+//5//v/+//9//3//f/9//v/+f/5//v//f/9//v/+/8A
AP7//v/+//3/+//6//r/+f/5//n/+f/6//n/+v/9//3//f/8//z//f/+////AAD///7/
+//8//z//P/8//z/+v/6//r/+//7//r/+v/6//r/+v/7//z/+v/4//r/+v/6//v//P/8
//3//P/8//z/+v/6//r/+//9//3//f/9//3//f/9//3/+//6//r/+v/6//r/+v/7//v/
+//5//n/+//5//n/+v/4//j/+P/4//r/+v/8//n/+f/5//r/+v/7//n//v/+//b/9//4
//n/+v/6//r/+v/6//r/+v/6//r/+v/6//r/+v/6//r/+v/6//r/+v/6//r/+P/4//j/
+P/6//r/+v/6//j/+P/4//j/+v/6//r/+v/6//r/+v/6//j/+P/4//j/+P/4//j/+P/6
//r/+v/6//r/+v/6//v/+f/5//f/9//7//v/+//7//v//P/8//3//f/9//7////+//3/
/f/9/wAAAQABAAEAAwADAAIAAgAEAAUABQAGAAcABwAGAAYAAwABAAEAAQABAP///v/7
//r/+P/4//j/9v/2//b/9v/3//f/+P/4//j/9v/2//f/9//1//X/9v/0//T/8//z//X/
9v/2//b/9P/z//L/8v/y//P/8//z//P/9f/z/+//7f/z//3/EAAiACcAMgBLAGEAcwCB
AIsAkACTAJcAkAB8AGAAPQAhAA4A/v/2//b/9v/z//P/8//z//P/9P/0//T/8P/t/+//
7f/t/+7/8P/u/+7/7v/s/+z/7P/s/+3/7v/v//H/7//s/+7/7//v/+7/7f/r/+r/7f/v
//D/7//v/+//7//t/+3/7f/u//D/8P/v/+//7v/u/+7/7v/u/+7/7f/t/+//7//v/+//
7f/t/+//7//x//H/8f/x//P/8//z//P/8//z//L/8v/1//X/9f/1//T/9P/z//P/8f/x
//P/8//1//b/9v/2//j/+P/4//n/9//3//n/+f/8//z//v////7//v//////AAABAAEA
AgAIAAwADQASABEAEwAUABUAFwAYABkAGQAcABwAHQAeAB4AHgAeAB8AIgAiACIAIgAk
ACQAJAAkACUAJAAkACQAIAAfAB0AGQAYABcAGAAXABMAEwAQAA4ADAALAAoABgAIAAUA
BwAIAA==
         </WaveFormData>
      </LeadData>
      <LeadData>
         <LeadByteCountTotal>10000</LeadByteCountTotal>
         <LeadTimeOffset>0</LeadTimeOffset>
         <LeadSampleCountTotal>5000</LeadSampleCountTotal>
         <LeadAmplitudeUnitsPerBit>4.88</LeadAmplitudeUnitsPerBit>
         <LeadAmplitudeUnits>��V</LeadAmplitudeUnits>
         <LeadHighLimit>2147483647</LeadHighLimit>
         <LeadLowLimit>268435456</LeadLowLimit>
         <LeadID>II</LeadID>
         <LeadOffsetFirstSample>0</LeadOffsetFirstSample>
         <FirstSampleBaseline>0</FirstSampleBaseline>
         <LeadSampleSize>2</LeadSampleSize>
         <LeadOff>FALSE</LeadOff>
         <BaselineSway>FALSE</BaselineSway>
         <ExcessiveACNoise>FALSE</ExcessiveACNoise>
         <MuscleNoise>FALSE</MuscleNoise>
         <LeadDataCRC32>2076179958</LeadDataCRC32>
         <WaveFormData>
CAAIAAgACAAIAAgACAAIAAYABgAGAAYACAAIAAgACAAIAAgACAAIAAgACAAIAAgABgAG
AAYABgAEAAQABAAEAAYABgAGAAYACAAIAAgACAAKAAoACgAKAAkACAAHAAYABAAEAAQA
BAAFAAYABwAIAAYABgAGAAYABAAEAAQABAAGAAYABgAGAAgACAAIAAgABwAGAAUABAAE
AAQABAAEAAUABgAHAAgABgAGAAYABgAEAAQABAAEAAYABgAGAAYABgAIAAkADAAMAA0A
DwAQABEAEgASABMAFgAWABYAFgAUABcAGQAbABoAGgAYABgAGQAYABgAGQAZABkAGAAW
ABUAFQAUABMAEwASABAADgAKAAUAAgAAAAMABAAEAAUAAgABAAEAAgACAAEA///+////
/v/+///////////////9//7//v/+//3/+v/5//n//P/+////AAACAP///P/8//v/+//+
/wIABQAIAAwAGAAsAD8ATABeAHwAngCuAKUAkAB6AGwAYwBUAD8ALAAgABcADgAJAAoA
CQAHAAUAAwAAAP/////9//7////+/////v/+//3//f/9//v/+//7//z//P/8//z//f/9
//3//v/8//v/+v/6//n/+f/7//v/+//6//r/+v/4//b/9v/4//v/+//7//v/+//7//v/
+//7//v/+//7//v//P/8//v/+//6//r/+//8//z//P/8//r/+v/6//r/+v/7//z//P/8
//7//v/+//z//P/8//z//v/+/wEAAQAAAAAAAQABAP//AAAAAAIAAgACAAIAAwAEAAUA
BQAHAAgACQAKAAsADQAPABEAFAAUABUAFgAYABgAGQAZABoAGgAbABwAHQAhACEAIQAi
ACQAJAAkACQAIgAjACMAIwAjACQAJAAiACIAIAAiACIAHgAdABsAGQAZABgAFwAUABIA
EQAPAA4ADQANAA0ADAAIAAcABwAHAAUABQAFAAQAAwADAAMABQABAAEAAQABAAMAAwAB
AAMAAwABAAEAAQABAAEAAgACAAQAAwACAAIAAQABAAEAAQABAAMAAwABAP//AAABAAEA
AAAAAP///v8AAAAAAQACAAQAAwADAAQAAwADAAMAAwACAAIAAAACAAQAAwADAAIAAAAD
AAMAAwABAAEAAQABAAQABQAGAAcABQACAAIAAwAFAAUABQAGAAUABAAAAP//AgADAAMA
BAAHAAcABgAGAAQABAAEAAQABAAEAAMAAwADAAMAAwADAAEAAQABAAEAAQACAAMABQAD
AAMAAgACAAIAAQABAAAAAgACAAIAAgACAAIAAgAEAAIAAgACAAIA/////wAAAAAAAAAA
AAAAAAIAAgABAAEAAQABAAEAAQD///7//v///wIAAgACAAEA////////////////////
//7//v/+//7/AAAAAAAAAAAAAAEAAQAAAAAAAAAAAP//AAD+//7//v/+/wAAAAAAAAAA
AAAAAAAAAAD+//7//v/+/wAAAAAAAAAAAAAAAAAAAAD+//7//v/+/wEAAgADAAQAAQAA
AP///v8AAAAAAAAAAAIAAgACAAQAAwAGAAYABwAJAAoACwAMAAwADQAOAA4AEAAQABAA
EwAXABkAGgAaABYAFgAVABQAFgAXABkAGQAWABQAEwATABAADwANAAwACAAGAAMA///+
//7///8AAP/////+//3//f/+///////8//z//P/6//v/+//7//v/+f/5//n/+v/8//z/
/P/6//n/+f/4//j/AAD8//r/+f/4//j/9//3//r/+v/9/wIACAAUACYAOQBMAGQAfACW
AKoApQCOAHYAagBfAE4APQAsABwADwAMAA0ADgAHAP3///8FAAIA/f///wEAAAD///z/
+//8//z/+//7//3/+//7//v//P/8//z//P/9//3//f/+//z/+//6//r/+//7//3//f/7
//r/+v/6//3//P/9/wAAAAD///7//f/9//3//f/9//3//f/9//3//f/+//7//f////7/
/v////7//v/+//7/AAAAAAAAAAD////////+//7/AAAAAAAAAgACAAIAAgAAAAAAAwAD
AAIAAgADAAMAAwAEAAQABgAHAAgACQALAAwADQANAA8ADgAPABAAEQASABMAFAAWABgA
GQAaABwAHgAfAB8AIAAiACMAJAAlACUAJQAlACYAKAAoACgAKAAqACsAKwArACkAKgAq
ACgAJgAkACYAJgAiACEAHwAdABwAHAAcABoAGgAZABcAFgAUABMAEgAQAAwACwALAAsA
CQAJAAkACAAHAAcABwAJAAcABwAHAAcABwAHAAUABwAHAAUABQAFAAcABwAIAAgACAAH
AAYABgADAAMAAwADAAUABwAHAAUAAwAEAAUABQAEAAQAAwACAAQABAAFAAYABAADAAMA
BAAFAAUABQAFAAYABgAEAAYABgAFAAUABAAEAAcABwAHAAkACQAJAAkACQAJAAkACQAJ
AAYABgAHAAkACQAJAAoADAAMAAkACQAJAAkACAAIAAsACwAKAAoACAAIAAgACAAIAAgA
BwAHAAkACQAJAAkACQAJAAkACQAKAAoACgALAAoACQAHAAYACAAHAAcABgAEAAQABAAE
AAYABgAGAAgABgAGAAYABgADAAMABAAEAAQABAAEAAQAAgACAAEAAQABAAEAAQABAAEA
AAAAAAEABAAEAAQAAwADAAMAAwADAAMAAwADAAMAAgACAAIAAgAAAAAAAAAAAAEAAwAE
AAQAAgAEAAQA//8AAAIAAgACAAIAAgACAAIAAgACAAIAAgACAAIAAgACAAIAAgACAAIA
AgAAAAAAAAAAAAAAAAAAAAAAAgACAAIAAgACAAIAAgACAAIAAgACAAIAAAAAAAAAAAAC
AAIAAgACAAIAAgACAAIAAgACAAIABAADAAYABgAHAAkACgALAAwADAANAA4ADgAOAA4A
DgARABMAFQAWABYAEgASABEAEAARABMAFgAXABUAEgAQAA8ADwAPAA4ADgAMAAoABwAD
AP///v/+//7///////7//f/7//z//f/9//3//v////7/+//7//v/+//5//n/+f/6//z/
/P/8//r/+v/7//v//P/4//j/+v/5//r/+v/3//f/+v/+/wMABgAGABAAJAA5AEoAXgB2
AJAApACjAI4AeABoAFsATgA9ACoAGAANAAgABwAGAAUAAQABAAMAAgD///3//f/9//3/
+//7//z//P/7//v/+f/3//f/9//5//r/+//8//v/+//7//z//P/7//r/+v/3//f/+f/5
//n/+P/4//j/+v/4//j/+v/5//n/+f/5//v/+//7//v/+f/5//n/+f/7//z//P/7//v/
+v/6//v//P/8//z//P/8//z//P/8//z//f/+//7//P/+//7//v8AAAAAAAAAAP7//v8B
AAEA/v/+/////////wAAAAACAAQABAAEAAUABAAFAAUABwAIAAkACgALAAwADQAOABAA
EwAVABcAGgAcAB0AHQAeAB4AHwAgACEAIwAjACMAJAAmACYAJgAmACYAJwAnACcAJQAm
ACYAJAAkACIAJAAkACMAIwAiACEAHQAcABsAGAAYABcAFQAUABUAFQAVABQADgANAA0A
DQANAA0ADQAMAAkACQAJAAsACAAHAAYABQAFAAUAAwAFAAcABQAFAAUABQAFAAYABgAE
AAMAAgACAAEAAQABAAEAAwAFAAUAAwADAAQABQAFAAQABAADAAIAAgACAAMABAACAAEA
AQACAAMAAwADAAMABAAEAAIABAACAAEAAQAAAAAAAwADAAMAAQABAAEAAQADAAMAAwAD
AAMAAAAAAAEAAQABAAEAAgAEAAQAAQABAAEAAQAAAAAAAQABAAAAAAAAAAAAAAAAAAAA
AAD//////////////////////////wAAAAAAAAEA//////7//v8AAP/////+/wAAAAAA
AAAA/v/+//7/AAD+//7//v/+//v/+//8//z//P/8//z//P/9//7//v////z/+//6//n/
+v/6//v//f/+//7//v/9//v/+//7//v/+//7//v/+//6//r/+v/6//z//P/8//z/+f/5
//j/9v/6/wAA/v/7//j/+v/6//r/+v/6//r/+v/6//j/+P/4//j/+P/4//j/+P/4//j/
+P/4//j/+P/4//j/+P/4//j/+P/6//r/+v/6//j/+P/4//j/+P/4//j/+P/3//b/9f/0
//T/9P/0//T/9v/2//b/9v/0//T/9P/0//b/9//6//r//P///wEAAwAEAAQABQAGAAQA
BAAEAAQACQALAA0ADgAMAAoACgAJAAoACgALAA0ADQAMAAoACQAJAAgABwAFAAIAAAD+
//v/+f/3//b/9v/0//P/8//y//H/8f/y//P/8//y//L/8v/y//H/8f/x//D/7//u/+3/
7f/s/+v/6v/p/+r/7P/t/+z/7P/s/+r/5//m/+7/7f/l/+z/9P/z//T/+v8EABQAKQA+
AFIAcACSAJ4AkQB6AGgAXABTAEYAMQAeABAABQD+//v/+P/z//H/9f/1//T/8//z/+//
7f/t/+v/6//q/+r/6f/p/+v/6f/p/+n/6v/q/+r/6v/r/+v/6//s/+z/6//q/+r/6f/p
/+v/6//p/+j/6P/o/+n/6P/p/+z/7P/r/+r/6f/q/+v/7P/t/+v/6//r/+v/7f/u/+7/
7f/r/+r/6v/r/+z/7P/s/+z/7P/s/+z/7P/u/+//8P/w/+z/7v/u/+7/7v/u/+7/7v/v
//D/9P/1//L/8v/z//P/8//0//T/9v/0//T/9P/1//b/9//3//n//P/9//7////+////
AAACAAQABQAGAAgADAANAA0ADgAOAA8AEAARABMAEwATABQAFQAUABMAEgATABUAFgAX
ABUAFgAWABQAEAAOABAAEAANAA0ADAALAAkACAAHAAQABgAFAAMAAgABAAEAAQAAAP3/
/f/+/////f/9//3//P/3//f/9//5//f/9//3//f/9f/1//P/9f/1//P/8//z//X/9f/2
//b/9P/z//L/8v/z//P/8//z//H/8//z//H/8f/y//P/8//y//L/8f/w//L/8v/z//T/
8v/x//H/8v/z//P/8//z//T/9P/y//T/9v/1//X/9P/y//X/9f/1//b/9//4//n/+P/3
//b/9f/2//T/9f/3//f/9//3//j/+P/4//X/9f/3//f/9v/2//n/+f/4//j/9//2//X/
9P/2//b/9f/1//X/9f/1//X/9f/1//X/9f/0//T/9P/1//f/9//2//b/9v/1//X/9P/y
//L/8v/y//L/8v/y//T/9P/0//T/9P/x//H/8v/y//L/8v/y//L/9P/0//P/8//z//P/
8//z//P/8v/y//P/8v/y//L/8f/x//H/8f/x//T/9f/2//f/9f/0//P/8v/0//T/9P/0
//L/8//z//L/8v/2//T/8//0//T/9P/0//T/9P/0//T/9P/y//L/8v/y//L/8v/y//L/
9P/0//T/9P/z//L/8f/w//D/8P/w//D/8v/y//L/8v/y//L/8v/y//T/9P/0//T/8v/y
//L/8v/y//L/8v/y//D/8P/w//D/8v/y//L/8v/y//L/8v/y//L/8v/y//T/9f/4//j/
+f/5//r/+//8//7///8AAAAAAAAAAAAAAwADAAUABgAGAAQABAADAAIAAgADAAUABQAG
AAQAAwADAAIAAQD///7/+//4//T/7//u/+7/7//w/+//7//u/+3/7f/u/+//7//s/+z/
7P/q/+v/6//r/+v/6//r/+v/7P/q/+r/6v/o/+r/6//r/+z/7v/s/+r/6f/s/+z/6f/p
/+z/7P/t//T//v8GABgALQBCAFYAcgCQAJ4AjwB2AGQAVgBLADoAKQAYAAgA/f/+//3/
+v/1//X/8//z//T/8//x/+//8f/x/+//7//u/+7/7f/t/+3/6//r/+v/7P/s/+z/7P/t
/+3/7f/u/+7/7f/s/+z/6//r/+3/7f/t/+z/7P/s/+3/7P/t//D/8P/v/+7/7f/t/+3/
7f/t/+//7//v/+//7//w//D/7//x//D/8P/x//L/8v/y//L/8P/w//D/8P/y//P/9P/0
//L/9P/0//T/8v/y//L/8v/y//L/9f/1//T/9P/1//X/9//4//j/+v/6//r/+v/7//r/
+//7//3/AAABAAIAAwAGAAcACAAKAAsACwALAAwADgAPAA8AEAASABMAFAAVABkAGQAZ
ABoAGgAaABoAGgAcAB0AHQAdABwAHAAbABgAGAAWABgAGAAVABUAFAATAA8ADgANAAoA
DAALAAkACAAHAAcABwAGAAQAAwADAAMAAQABAAEAAAD7//v/+//9//3//f/9//3/+//7
//n/+//9//v/+//7//n/+f/6//r//P/7//r/+v/7//v/+//7//r/+//6//f/+f/6//v/
+//6//r/+f/4//r/+v/7//z/+v/5//n/+v/9//3//f/9/wAAAAD+/wAAAAD//////v/+
/wEAAQABAAAA///+//3///////////8BAP7//v///////////wAAAAAAAP3//f//////
/v/+/wAAAQABAAIAAgACAAIAAgAAAAAA/////wEAAQABAAEAAwADAAMAAwAAAAAAAAAB
AAEAAQAAAAAAAgABAAEAAAD+//7//v/+//7//v/+/wAA//8AAAEAAgABAAEAAgACAAAA
AAAAAAAA/v/+//3//f///////////////v/+////AAAAAAAA//////////////3//f/9
//3//v/+//7//v/+//7//v/+//z//f/9//z//v8AAAAAAQAAAP7//v/+//7/AAAAAAAA
AAD+//7//v/+//7//v/+//7//v/+//7//v8AAAAAAAAAAP7//v/+//7//v/+//7//v/+
//7//v/+//7//v/+//7//v/+//7//v8AAAAAAAAAAAAAAAAAAAAAAQACAAMABAABAAAA
///+/wAAAAAAAAAAAgAEAAUACAAIAAkACwAMAA8AEAAQABEAEgASABIAEgASABUAFwAZ
ABoAGgAYABgAFwAWABYAFwAXABcAFgAUABUAFQAUABMADwAOAAwACgAJAAUAAwACAAQA
BAADAAMAAgABAAEAAgABAAEAAAAAAAAA/v/9//3///////////8BAAIAAgACAAIAAAAA
AAEAAQACAAIAAgAIAAMA+v/8//////8EAAgABQAKABQAHgAqADsAVABsAIIAnACuAKcA
lAB+AGIAWwBWAD0AKAAmAB8AFgAVABAACQAJAAkABQAGAAcABwADAAMAAwABAAEABAAE
AAMAAwACAP///v/9////AAABAAIAAQABAAEAAgADAAMAAwAEAAEA//////3//P/6//n/
+P/7//r/+//+/////////////P/5//b/8//3//n/+//9////AAAAAP///v/8//v/+//+
/wAAAgAEAP///P/5//b/+P/7//7/AAAAAAIAAgACAAIAAgACAAIAAQAAAAIAAQD///7/
/v/9////AAAAAAIAAQAAAP////8DAAUABgAJAAcABwAHAAcACAAJAAoADAAQABEAEgAU
ABkAGwAcAB4AJAAnACoALQAxADMANQA4AD0APgA/AEAAQgBDAEMAQwBGAEgASQBIAEcA
RgBJAEoARgBFAEMAQQA/AD4APQA6ADwAOwA5ADgAOQA5ADkAOAAzADEAMAAvADEAMQAx
ADAALQAtAC0ALwArACsAKwArACkAKQAnACkAJwAlACUAJQAlACUAJgAmACYAJQAkACQA
JAAlACYAJwAkACUAJAAhAB8AIAAhACEAIgAiACEAIAAhACIAJAAmACUAIwAiACIAIQAh
ACEAIQAgACAAHgAgACIAIQAhACAAGwAdABwAGwAcAB0AHgAfAB0AHQAdAB0AGgAWABUA
FQAUABMAEgASABIAEgAPAA8ADwANAAoACAAKAAsACwAMAA4ADgAOAA4ADAAMAAsACwAL
AAsACwALAAsACwALAAsACgAKAAoACwALAAsACgAKAAoACQAJAAgABgAGAAYABgAFAAQA
AwAEAAIAAgACAAIAAwADAAQABAAGAAYABgAGAAQABAADAAMAAwADAAMAAwADAAIAAgAD
AAIAAgACAAEABAAFAAYABwAGAAUABAADAAIAAgACAAIABAAEAAQABAAEAAUABQAEAP7/
/v8CAAMAAAABAAIAAwAEAAQABAAEAAQABAAEAAQABAACAAIAAgACAAIAAgACAAIAAgAC
AAIAAgAAAAAAAAAAAP///v/9//z/+v/6//r/+v/7//z//f/+//z//P/8//z//P/8//z/
/P/+//7//v/+//7//v/+//7//P/8//z//P8AAAEABAAEAAUABwAIAAkACQAIAAgACAAJ
AAoACwAMAA0ADwARABIAEwASABMAEwARABAAEAARABEAEAAOAA0ADQAMAAsACQAIAAYA
BAABAP///f/8//z/+v/5//n/+P/3//f/+P/5//n/+P/4//j/9v/1//X/9f/z//P/8//z
//T/9P/0//T/8//0//b/9//2//b/9v/0//f/+P/0//H/8f/0//b/9//6/wAADAAcADEA
SgBeAHIAkACkAKEAjAB0AGYAXQBQAD0AKAAYAA0ACAAHAAYAAQD9//3/AQAAAPf/8//3
//n/+f/3//f/9//2//T/8//0//P/9P/1//T/9P/0//T/8f/x//H/8v/0//P/8v/y/+//
7//x//H/8//y//L/8v/y//D/8P/y//H/8f/x//H/8//z//P/8//x//H/8f/x/+//8P/w
/+//8P/w//H/8//0//T/9P/0//L/8v/y//L/8P/x//L/8v/y//T/9P/0//T/9P/0//T/
9v/2//n/+f/3//b/9v/1//f/+P/4//r/+P/4//j/+f/7//3//v8BAAIAAwAEAAUABgAH
AAgACgAKAAsADAAOABAAEQARABIAEgATABQAFQAUABMAEgASABgAGgAcAB4AHQAdABwA
GwAbABwAHAAaABcAFAAVABQAEQARABAADwANAAwACwAIAAgABwAFAAQAAQABAAEAAAD+
//3//f/9//v/+//7//r/9//3//f/+f/3//f/9//3//f/9//1//f/9f/z//P/8//z//P/
9P/0//T/8//y//L/8f/x//H/8f/y//X/9v/1//P/9P/1//X/9P/0//P/8v/0//T/9f/2
//X/8//y//L/8//z//P/8//0//T/8v/0//T/8//z//L/8v/1//X/9f/1//X/9f/1//f/
9//3//f/9//0//T/9f/3//f/9//4//j/+P/1//X/9//3//b/9v/3//f/9v/2//b/9v/2
//b/9f/0//L/8f/z//P/8//z//H/8f/x//H/8P/w//D/8f/v/+//7v/u//D/7//v/+7/
7//w//H/8v/w//D/8P/y/+7/7v/u/+7/7f/t/+7/7v/u/+7/7v/u/+7/7v/t/+3/7//v
/+//7//x//D/8P/x//H/8P/v/+3/7//v/+//7//t/+3/7f/t/+z/7P/s/+z/7v/u/+7/
7v/s/+3/7f/s/+z/7P/u/+3/7P/q/+r/6v/q/+v/7P/t/+7/7v/u/+7/7v/s/+z/7P/s
/+z/7P/s/+z/7P/s/+z/7P/q/+r/6v/q/+r/6v/q/+r/6v/q/+r/6v/o/+j/6P/o/+j/
6P/o/+j/6v/q/+r/6v/q/+r/6v/q/+r/6v/q/+r/6v/q/+r/6v/q/+v/7v/u//D/8//1
//f/9//2//b/9v/0//T/9P/0//n/+//9//7//P/6//r/+f/4//j/+f/7//z//P/7//v/
+//6//n/9//0//L/8P/t/+v/6f/o/+j/5v/l/+X/5P/h/+H/4v/j/+P/4v/i/+L/4v/h
/+H/4f/h/+H/4f/h/+L/4v/i/+L/4v/i/+P/4//i/+L/4v/g/9//3P/e/93/2//e/97/
3//e/+T//P8aACcAOABSAGwAggCOAIEAaABUAEoAPwAwABsACAD4//P/9P/x/+r/5//n
/+v/6//m/+P/4//h/9//3//d/93/3P/c/9v/2//c/9v/3P/d/97/3v/e/97/2//b/9v/
3P/d/93/3f/e/93/3f/f/9//3f/c/9z/3P/c/9r/2v/c/93/3f/d/93/3f/d/93/3f/d
/93/3f/d/9v/3P/c/9v/3f/c/9z/3f/c/9z/3P/c/93/3v/f/+D/4P/h/+L/4v/e/+D/
4P/g/+D/4P/g/+D/3v/e/+H/4f/h/+L/5P/l/+f/6P/o/+r/6v/q/+r/6//s/+3/7f/v
//D/8f/y//P/9v/3//j/+v/7//v/+//8//7//////wAAAwAFAAcACQAKAAkACAAIAAgA
CAAIAAgACAAJAAkACQAHAAgACAAGAAUABAAHAAgAAwADAAIAAQD///7//f/6//r/+f/3
//b/8//z//P/8v/v/+//8P/x/+//7//v/+7/6f/p/+n/6//n/+f/5//n/+r/6//q/+3/
6//p/+n/6f/n/+f/6P/o/+r/6f/o/+j/5//n/+f/5//n/+n/6f/n/+f/6P/p/+n/6P/o
/+f/5v/m/+b/5//o/+j/5//n/+j/6//r/+v/6//s/+z/6v/s/+r/6f/p/+j/5v/p/+n/
6f/r/+v/6//r/+v/6//r/+v/6//o/+j/6f/t/+3/7f/u/+z/7P/p/+n/7f/t/+z/7P/t
/+3/7P/s/+r/6v/q/+r/7P/s/+v/6//r/+v/6//r/+n/6f/p/+n/5v/m/+b/5//p/+n/
6P/o/+j/5//n/+b/6P/o/+j/6P/m/+b/5v/o/+b/5v/m/+b/5//n/+j/6P/o/+j/6P/o
/+b/5v/l/+X/5//n/+f/5//n/+b/5v/n/+j/6P/o/+f/5//n/+f/5//l/+X/5f/l/+b/
5v/m/+b/5P/k/+T/5P/m/+f/5//m/+T/6P/o/+f/6P/o/+j/6P/o/+b/5v/m/+b/5//o
/+n/6v/p/+j/5//m/+j/6P/o/+j/6v/q/+r/6v/o/+j/6P/o/+b/5v/m/+b/5v/m/+b/
5v/m/+b/5v/m/+b/5v/m/+b/5P/k/+T/5P/i/+L/4v/i/+X/5v/n/+j/5v/m/+b/5v/m
/+b/6P/p/+z/7P/t/+//8P/x//L/8v/1//b/9v/2//T/9P/3//n/+f/6//r/+P/7//v/
+//8//z//f/8//r/9v/1//X/9P/0//P/8//y//D/7f/p/+f/5P/k/+T/4//l/+T/4//j
/+L/4//j/+L/4v/i/+D/3//h/+H/4f/h/+H/4f/i/+L/4P/g/97/3v/h/+H/4v/i/+D/
4P/f/9j/2v/n/+X/3v/g/+X/5v/q//L//P8LAB4AMgBGAGIAfgCJAHwAZgBUAEUAOgAn
ABAABgABAPb/7//w/+v/5f/p/+3/6P/j/+P/4//j/+P/4f/h/+D/4P/f/9//3//d/93/
3f/g/+D/4P/g/93/3f/d/97/3v/d/9z/3P/c/93/4P/h/+H/4P/g/+D/4P/e/97/4P/h
/+H/4f/h/+H/4f/h/+H/4f/h/+H/4f/j/+T/5P/j/+H/4P/g/+H/4P/g/+D/4P/i/+L/
4v/i/+T/5f/m/+b/4//k/+P/4v/i/+L/4v/i/+D/4P/j/+P/4v/i/+P/4//h/+L/4v/k
/+f/6P/p/+v/6v/r/+v/7f/u/+//8P/x//L/8//0//b/+P/5//r//P/8//3//f/+//7/
//8AAAEABQAFAAUABgAGAAYABgAGAAgACQAJAAkACQAKAAoACAAEAAIABAAEAAIAAwAD
AAMA///+//3/+v/8//v/+f/4//f/9//3//b/8P/v/+//7//v/+//7//u/+n/6f/p/+v/
6P/n/+b/5f/l/+X/4//l/+X/4//j/+P/4//j/+T/5P/n/+f/5//o/+f/5//n/+f/5v/n
/+b/4//j/+T/5f/l/+T/5P/j/+L/4v/i/+P/5P/m/+X/5f/m/+f/5//n/+f/5v/m/+T/
5v/m/+X/5f/k/+L/5f/l/+X/4//j/+P/4//k/+X/5v/n/+f/5P/k/+X/6f/p/+n/6v/o
/+j/5f/l/+X/5f/k/+T/4//j/+L/4v/i/+L/4v/i/+T/5P/j/+P/4//j/+P/4//l/+X/
5f/l/+L/4v/i/+P/4f/h/+D/4P/g/9//3//e/+D/4P/g/+D/3v/e/97/4P/e/97/3v/e
/9//3//g/+D/3v/e/97/3v/f/+D/4P/h/+H/4f/h/+H/4f/g/+D/4f/g/+D/4P/f/9//
3//f/9//3f/d/93/3f/c/9z/3P/c/97/3v/e/97/3v/f/9//3v/a/9r/4v/h/9z/3P/c
/9z/3P/e/97/3v/e/9z/3P/c/9z/2v/a/9r/2v/c/9z/3P/c/9r/2v/a/9r/2v/a/9r/
2v/Y/9j/2P/Y/9j/2P/Y/9j/2P/Y/9j/2P/Y/9j/2P/Y/9b/1v/W/9b/1P/U/9T/1P/W
/9b/1v/W/9b/1v/W/9b/1P/U/9T/1P/Y/9n/3P/c/9z/3f/d/93/3v/e/9//4P/g/+D/
4P/g/+X/5//p/+r/6v/o/+j/5//m/+b/5//p/+n/6P/m/+X/5f/k/+P/4f/e/9z/2v/X
/9H/z//O/87/zv/N/83/zP/M/83/z//R/9H/0P/Q/9D/zP/L/8v/y//L/8v/y//L/8r/
yv/K/8r/yv/K/8v/y//K/8r/yv/I/8f/xv/E/8X/x//I/8j/z//a/97/5P/4/w8AIgA4
AFYAcgB4AGkAVABEADYALQAcAAUA8v/m/93/2P/X/9L/z//P/8//z//O/8v/yf/H/8b/
xf/C/8H/xP/E/8P/w//B/7//v/+//8H/wv/D/8T/wf/B/8H/wv/A/7//vv++/7//v//B
/8H/w//C/8L/wv/A/77/vv/A/8H/wf/B/8H/v/+//7//v/+//7//v/+//8H/wv/C/8H/
wf/A/8D/wf/C/8L/wv/C/8T/xP/E/8T/w//D/8P/wv/C/8T/xP/E/8T/xP/E/8T/wv/C
/8X/xf/E/8T/xf/F/8P/xP/E/8b/xv/G/8b/x//I/8n/yf/L/8z/zf/O/8//zv/P/9D/
0v/V/9f/2f/c/9z/3f/d/97/3v/f/+D/4f/h/+H/4f/i/+L/4v/i/+L/4v/j/+P/4//k
/+b/5//m/+L/4P/i/+L/3v/d/9v/2f/X/9b/1f/S/9L/0f/P/87/y//L/8v/yv/I/8n/
x//F/w==
         </WaveFormData>
      </LeadData>
      <LeadData>
         <LeadByteCountTotal>10000</LeadByteCountTotal>
         <LeadTimeOffset>0</LeadTimeOffset>
         <LeadSampleCountTotal>5000</LeadSampleCountTotal>
         <LeadAmplitudeUnitsPerBit>4.88</LeadAmplitudeUnitsPerBit>
         <LeadAmplitudeUnits>��V</LeadAmplitudeUnits>
         <LeadHighLimit>2147483647</LeadHighLimit>
         <LeadLowLimit>268435456</LeadLowLimit>
         <LeadID>V1</LeadID>
         <LeadOffsetFirstSample>0</LeadOffsetFirstSample>
         <FirstSampleBaseline>0</FirstSampleBaseline>
         <LeadSampleSize>2</LeadSampleSize>
         <LeadOff>FALSE</LeadOff>
         <BaselineSway>FALSE</BaselineSway>
         <ExcessiveACNoise>FALSE</ExcessiveACNoise>
         <MuscleNoise>FALSE</MuscleNoise>
         <LeadDataCRC32>1625272663</LeadDataCRC32>
         <WaveFormData>
CAAIAAgACAAIAAgACAAIAAgACAAIAAgACAAIAAgACAAGAAYABgAGAAgACAAIAAgACAAI
AAgACAAGAAYABgAGAAYABgAGAAYABgAGAAYABgAGAAYABgAGAAYABgAGAAYABgAGAAYA
BgAGAAYABgAGAAQABAAEAAQABgAGAAYABgAGAAYABgAGAAYABgAGAAYABgAGAAYABgAG
AAYABgAGAAYABgAGAAYABgAGAAYABgAGAAYABgAGAAYABgAGAAYABwAIAAoACwAMAA0A
DQAOAA4ADgAOAA4ADAAMAAoACQAIAAYAAgAAAAAA/v/8//v/+//5//n/+P/z//L/8v/y
//X/9//6//v//f/9////AAABAAEAAAD//wAAAAAAAAAAAAAAAAAAAAABAAEAAQABAAMA
AwADAAQABAAFAAUABQADAAQABAAEAAQABAAEAAQABAAFAAUABQAHAAcACQALABQAHgAp
ADAAMgAvACkAIgAVAAUA8P/Y/7j/jv9h/0L/O/87/zv/Rf9c/3T/k/+w/8P/zv/b/+b/
7v/0//v//v8BAAQACAAJAAoADAANAA4ADAANAA8ADwAPABAAEQARABAAEAAQABAAEAAQ
ABIAEgAUABMAEwATABMAEwATABQAFAAUABQAFAASABIAEgASABEAEQARABEAEgASABIA
EgASABIAEgASABAAEAAQABAAEQARABEAEQATABMAEwAVABMAEgARABEADwAPAA8ADwAP
AA8ADwAPABEAEAAQABAAEAAQABEAEQARAA8ADwAQAA4ADQANAA0ADwAPAA4ADgAMAAsA
CwALAAsACQAIAAgABwAGAAUABQADAAEAAAD+/////v/8//v/+f/4//f/9f/1//T/8v/x
//H/8P/w/+//7v/t/+3/7f/v/+//7//v/+//7//v//D/8v/z//P/9P/0//b/9//3//j/
+P/4//n/+//7//z//P/8//3//v///////v/+//3//////wAAAAAAAAAAAAABAP//////
/////f/9//3//f////////////////8AAAAA/////wAAAAACAAIAAgACAAIAAwADAAMA
AQABAAEAAQADAAQABAAEAAQABAAEAAQAAwADAAIAAgADAAMAAwADAAEAAQABAAEAAgAC
AAIAAgACAAIAAgACAAIAAgACAAIAAgABAAEAAQABAAAAAAAAAAAAAAD/////AQABAAEA
AQACAAIAAQAAAAAAAAAAAAAA/v/+//7//v8AAAAAAAAAAP7//v/+//7/AAAAAAAAAAD+
//7//v/9//3//v/+//3//f/9//3//f//////////////////////////////////////
//////////////7//v/+//7//v/+//7//v/+//7//v/+//7//v/+//7//v/+//7//v/+
//7//v/+//7//v/////////+//7///////7//v/+//7/AAD+//7//v/+//7//v/+//7/
/v/+//7//v/+//7//v/+//7//v/+//7//v/+//7//v/8//z//P/8//3//v///wAA/v/+
//7//v/8//z//P/8//7//v///wAAAgADAAQABQAHAAgACAAIAAYABgAGAAYAAgABAP7/
/P/6//j/+P/2//T/8//z//H/8f/w/+3/7P/s/+z/7f/v//L/8//z//P/9f/2//j/+f/5
//n/+v/6//r/+v/6//r//P/8//3//f/9//3//f/9//3//v/+////////////AAACAAIA
AgACAAAAAAAAAAEAAwADAAMAAQADAAcADgAaACcALgAwACsAIwAcABEA///o/9L/sP+C
/1f/Pv85/zn/Of9F/1r/cv+P/6z/v//K/9X/5P/s/+7/8//6//3/AAACAAUABAAGAAcA
CAAIAAkACwALAAsADAANAA0ADAAMAAwADAAMAAwADgAOAA4ADQANAA0ADQANAA0ADgAO
AA4ADgAOAA4ADgAOAA4ADQANAA0ADQAQABAAEAAQAA4ADgAOAA4ADgAOAA4ADgAPAA8A
DwAPAA0ADQANAA8ADwAOAA0ADQANAA0ADQANAA0ADQANAA0ADwAOAA4ADgAOAA4ADwAP
AA8ADQANAA4ADgANAA0ADQALAAsACgAKAAoACQAJAAkACQAHAAYABgAFAAQAAwADAAIA
AQABAAAA/f/8//r/+f/5//j/9//1//f/9v/0//P/8//y//L/8f/w/+//7//v/+//7//v
/+//7//v/+//8P/y//P/8//0//T/9v/3//f/+P/4//j/+f/7//v//P/8//z//f/+////
/v/+////////////AAAAAP7//v/+////AQABAAEAAQABAAEAAQABAAEAAQABAAEAAQAB
AAIAAgD/////AAAAAAIAAgACAAIABAAFAAUABQAFAAUABQAFAAMABAAEAAQABgAGAAYA
BgAHAAcABgAGAAcABwAHAAcABwAHAAcABwAGAAYABgAGAAYABgAGAAYABgAGAAYABgAG
AAUABQAFAAMAAgACAAIABAAEAAMAAwADAAMAAwADAAQABAADAAIAAgACAAIAAgACAAIA
AgACAAIAAgACAAIAAgACAAIAAgACAAIAAgACAAIAAgACAAEAAQACAAIAAQADAAMAAwAD
AAEAAQABAAEAAQABAAEAAQABAAEAAQABAAEAAQABAAEAAwADAAMAAgACAAIAAgACAAIA
AgACAAIAAgACAAIAAgACAAIAAgACAAQABAAEAAQAAgACAAIAAgACAAMAAwADAAQABAAF
AAUABAAEAAQAAgACAAQABAAEAAQABAAEAAQABAAEAAQABAAEAAQABAAEAAQABAAEAAQA
BAAEAAQABAAEAAQABAAEAAQABAAEAAQABAAEAAQABAAEAAQABAAEAAQABAAEAAQABAAE
AAQABAAEAAQABAAEAAQAAgACAAMABAAGAAcACAAJAAoADAANAA4ADAAMAAwADAAKAAkA
BgAEAAIAAAAAAP7/+v/5//n/9//5//j/9f/0//P/8v/y//P/+P/5//n/+f/5//r//P/9
//3//f/+//7/AAAAAAAAAAD+//7//////wEAAQABAAEAAQACAAIAAwADAAMAAwAEAAQA
BAAEAAQAAgACAAIAAwADAAUABQAFAAUACQAQABwAKQA0ADoANQArACQAHQALAPT/2P+0
/4L/Tf8u/yX/Jf8n/zP/TP9o/4X/pv/B/8z/1f/k//D/9P/5//7/AQAEAAYACwALAAwA
DAAMAAwADQAPAA8ADwAQABEAEQASABIAEgASABIAEgAUABQAFAATABMAEwATABMAEwAU
ABQAFAAUABQAFAAUABQAFAATABMAEwATABQAFAAUABQAFAAUABQAFAAWABYAFgAWABMA
EwATABMAEwATABMAFQAXABYAFQAVABcAFwAXABcAFQAVABUAFQAVABQAFAAUABQAFAAV
ABUAFwAVABUAFgAUABMAEwATABMAEwASABIAEgARABEAEQATABEAEAAQAA8ADgANAA0A
DAALAAsACgAHAAYABAADAAMAAgABAP/////+//z/+//7//r/+v/5//j/9//3//f/9//3
//f/9//3//f/9//4//j/+f/5//r/+v/8//3//f/8//z//P/9/wEAAQACAAIAAAABAAIA
AwAEAAQABQAFAAUABQAGAAYABgAGAAYABwAFAAUABQAFAAUABQAFAAUABwAHAAcABwAF
AAUABgAGAAUABQAGAAYABgAGAAYABgAIAAkACQAJAAkACQAJAAkABwAIAAgACAAIAAgA
CAAIAAsACwAKAAoACwALAAsACwALAAsACwALAAwADAAMAAwACgAKAAoACgAMAAwADAAM
AAoACQAJAAkACQAIAAgACAAKAAoACQAJAAkACQAJAAkACAAIAAcABgAGAAYABgAGAAYA
BgAGAAYABgAGAAYABgAGAAYABgAGAAYABgAGAAYABgAGAAYABQAHAAgACAAHAAcABwAH
AAcABwAHAAcABwAHAAcABwAHAAUABQAFAAUABQAFAAUABQAFAAUABQAEAAQABAAEAAQA
BgAGAAYABgAGAAYABgAGAAYABgAGAAYABgAGAAYABgAGAAYABgAGAAYABwAHAAcABAAE
AAUABQAGAAYABgAGAAQABAAEAAQABAAEAAQABAAEAAYABgAGAAYABgAGAAYABgAGAAYA
BgAGAAYABgAGAAYABAAEAAQABAAGAAYABgAGAAQABAAEAAQABAAEAAQABAAGAAYABgAG
AAQABAAEAAQABAAEAAQABAAEAAQABAAFAAYACAAJAAoACwALAAwADAAMAAwADAAMAAoA
CAAHAAQABAAAAP7//v/8//r/+f/5//f/9//2//P/8P/w//D/8f/z//b/9//3//n/+//8
//7/////////AAAAAAAAAAAAAAAAAAAAAAEAAQABAAEAAQABAAEAAgACAAMAAwADAAMA
BgAGAAYABgAGAAYABgAGAAUABQAFAAUABQAHAA8AFgAeACsANgA2AC8AKQAiABcABwDy
/9b/uP+O/1//RP89/zv/O/9H/17/eP+X/7L/xf/Q/9v/5v/u//T/+/8AAAMABgAIAAkA
CAAKAAsADAAMAA0ADwAPAA8AEAARABEAEgASABIAEgASABIAFAAUABIAEQARABEAEQAR
ABEAEgASABIAEgASABAAEAAQABAAEQARABEAEQASABIAEgASABIAEgASABIAEgASABIA
EgARABEAEQARAA8ADwAPABEAEQAQAA8ADwAPAA8ADwAPAA8ADwAPAA8ADwAOAA4ADgAQ
ABAAEQARAA8ADQANAA4ADgANAA0ADQALAAsACgAKAAwACwALAAsACwAJAAgACAAHAAYA
BQAFAAIAAQABAAAA///+//z/+//5//j/9//1//f/9v/0//P/8f/w//D/7//w/+//7//v
/+//7//v/+//7//v/+//8P/w//H/8f/y//L/9P/1//X/+P/4//j/+f/7//v//P/8//r/
+//8//3//P/8//3//f//////AAAAAAAAAAAAAAEAAQABAAEAAQABAAEAAQABAAEAAQAB
AAEAAQABAAIAAgABAAEAAgACAAIAAgACAAIAAgADAAMAAwADAAMAAwADAAMABAAEAAQA
BAAEAAQABAAFAAUABAAEAAUABQAFAAUAAwADAAMAAwACAAIAAgACAAQABAAEAAQAAgAC
AAIAAgACAAEAAQABAAMAAgACAAIAAAAAAP////8BAAEAAQABAAIAAgABAAAAAAAAAAAA
AAAAAAAAAAAAAAAAAAAAAAAAAAAAAAAAAAAAAAAAAAAAAAAAAAAAAP///f/+//7//f//
/////////////////////////////////////////////////////f/9//3//P/+//7/
/v/+/wAAAAAAAAAA/v/+//7//v/8//z//P/8//7//v/+//7//v/+//7//v/+////////
//z//P/9//3//v/+//7//P/+//7//v/+//7//v/+//7//v8AAAAAAAAAAP7//v/+//7/
AAAAAAAAAAAAAAAAAAAAAP7//v/+//7//v/+//7//v/+//7//v/+/wAAAAAAAAAAAAAA
AAAAAAD+//7//v/+//7//v/+//7//v/+//7//v/+//7//v/+/wAAAAABAAIAAgADAAQA
BQAHAAgACAAIAAgACAAIAAgABgAFAAIAAAD8//r/+v/4//b/9f/1//P/8//y/+//7v/u
/+7/7//x//b/9//3//f/9//4//r/+//7//v//P/8//z//P/8//z//P/8//3//f/9//3/
/f/9//3//v/+////////////AAD+//7//v/+/wAAAAAAAAEAAQABAP//AQADAAkAEgAe
ACkALgAsACcAHwAWAAkA9//i/8j/pP92/03/Ov85/zf/Of9H/2D/fP+Z/7T/w//O/9n/
5P/q//D/9//6//3/AAACAAEAAgAEAAUABgAGAAcACQAJAAcACAAJAAkACgAKAAoACgAK
AAoADAAMAAwACwALAAsACwALAAsADAAKAAoACgAKAAoACgAKAAoACwALAAsACwAMAAwA
DAAMAAwADAAMAAwADAAMAAwADAALAAsACwALAAsACwALAA0ACwAKAAkACQALAAsACwAL
AAsACwALAAsACwAKAAoACgAIAAgACQAJAAkABwAHAAgACgAJAAkACQAJAAkACAAIAAgA
BwAHAAcABwAFAAQABAADAAIAAQABAAAA//////7//f/8//r/+f/3//b/9f/z//X/9P/y
//H/7//u/+7/7f/u/+3/7f/t/+v/6//r/+v/7f/t/+3/7v/u/+//7//w//D/8v/z//P/
9P/0//T/9f/3//f/+P/4//j/+f/6//v/+v/6//v/+//7//v//P/8//7//v/+/////f/9
//3//f/9//3//f/9//3//f/9//3//f/9//7//v/9//3//v/+//7//v/+//7//v//////
//8BAAEAAQABAAEAAgACAAIAAgACAAIAAgABAAEAAAAAAAEAAQABAAEAAwADAAMAAwAE
AAQABAAEAAIAAgACAAIAAgACAAIAAgACAAEAAQABAAEAAAAAAAAAAAAAAP//////////
/////wIAAgABAAAAAAAAAAAAAAACAAIAAgACAAQABAAEAAQAAgACAAIAAgACAAIAAgAC
AAIAAgACAAEAAwAEAAQAAwADAAMAAwADAAMAAwADAAMAAwADAAMAAwADAAMAAwADAAMA
AwADAAMAAwADAAMAAgACAAIAAgACAAIAAgACAAIAAgACAAIAAgACAAIAAgACAAQABAAE
AAQABAAEAAQABAACAAMAAwADAAQABAAFAAUAAgACAAQABAAEAAIAAgACAAIAAgACAAIA
AgACAAIAAgACAAIAAgACAAIAAgACAAIAAgACAAIAAgACAAIAAgACAAIAAgACAAIAAgAE
AAQABAAEAAQABAAEAAQAAgACAAIAAgACAAIAAgACAAIAAgACAAIABAAEAAQABAACAAIA
AgACAAIAAgACAAIAAwAEAAYABwAKAAsACwAMAAoACgAKAAoACgAKAAgABwAGAAQAAAD+
//7//P/6//n/9//1//X/9P/x//D/8P/w//P/9f/4//n/+f/5//v//P/8//3//f/9/wAA
AAAAAAAA/v/+//7//v8BAAEAAQABAAEAAQABAAIAAgADAAMAAwADAAQABAAEAAQABAAE
AAQABAAFAAUABQAHAAcABQALABQAIAAtADQAMgAtACcAIAAVAAMA7v/U/7D/gv9X/z7/
O/85/zX/Rf9e/3b/k/+2/8v/0P/Z/+b/7v/y//f//P///wQABgAHAAgACgALAAwADgAP
ABEAEQAPABAAEQARABIAEgASABIAEwAUABcAGAAVABMAEgARAA8ADwAPABAAEAAQABAA
EAASABIAEgASABMAEwATABMAEQAQAA8ADgARABIAEwAUABQAFAAUABQAEQARABEAEQAS
ABMAFAAXABYAFAASABEAEgATABQAFQATABMAEwATABIAEAAPAA4ADwAQABIAEwARAA8A
DwAQABEAEQASABMAEQARABAAEAARABEAEgATABIADwANAAwACQAIAAcABwAIAAcABwAG
AAYABgAFAAUABQAEAAMAAQACAAIAAQABAAEAAAAAAP//AAD///////8AAAEAAgADAAMA
AwADAAQAAgADAAMABAACAAQABQAFAAcACAAJAAsADQANAA4ADgAOAA8AEAARABAAEAAR
ABEAEQARABIAEgASABIAEgATABMAEwATABMAEQARABEAEQARABEAEQARABEAEQASABIA
EQARABIAEgASABIAEgASABAAEQARABEAEQARABEAEQAPABAAEAAQABIAEgASABIAEQAR
ABAAEAARABEAEQARABEAEQARABEADgAOAA4ADgAQABAAEAAQAA4ADgAOAA4ADAALAAsA
CwAJAAgACAAIAAYABgAFAAUABQAFAAUABQAEAAQAAwACAAAAAAAAAAAAAgACAAIAAgAA
AAAAAAAAAAAAAAAAAAAAAAAAAAAAAAD+//7//v/9//v//P/8//v/+//7//v/+//7//v/
+//7//n/+f/5//n/+//7//v/+//7//v/+//7//n/+f/5//j/+v/6//r/+v/4//j/+P/4
//j/+P/4//j/+v/6//r/+v/4//j/+P/4//r/+v/6//r/+f/5//j/9//4//j/+f/5//j/
+v/6//j/9v/4//j/+P/4//r/+v/6//r/+P/4//j/+P/4//j/+P/4//j/+P/4//j/+P/4
//j/+P/2//b/9v/2//b/9v/2//b/+P/4//j/+P/2//b/9v/2//T/9P/0//T/9v/2//b/
9v/0//T/9P/0//b/9v/2//b/9v/2//b/9//2//j/+f/6//v/+//8//z//P/8//z//P/+
//z/+//4//T/8P/u/+7/6v/o/+f/5//n/+f/5v/j/+T/5P/k/+X/5f/o/+n/6f/p/+v/
7P/u/+3/7f/t/+7/8P/w//D/8P/w//D/8P/x//H/8f/x//H/8f/x//L/8v/z//P/8//z
//T/9P/0//T/9P/0//T/9P/z//P/8//z//f/9//7/wQAEAAZAB4AIAAbABUADAADAPP/
4P/K/6z/gv9V/zr/Mf8v/zH/O/9Q/2r/h/+g/7P/wP/L/9T/2v/g/+f/7v/x//b/+P/z
//b/+P/5//r//P/9/////////wAAAQABAAAAAAAAAAAA/v/+/wAAAAACAAEAAQABAAEA
AQABAAIAAAAAAAAAAAACAAIAAgACAAEAAQABAAEABAAEAAQABAACAAIAAgACAAQABAAE
AAQAAwADAAMAAwADAAMAAwAFAAUABAADAAMAAwADAAMAAwADAAMAAwADAAMAAgACAAIA
AgACAAMAAwAFAAMAAwAEAAIAAQABAAEAAQABAAAAAAAAAP///////wEA///+//7//f/8
//v/+//4//f/9//2//X/9P/y//H/8f/w/+//7f/r/+r/6P/n/+n/6P/o/+f/5P/j/+P/
4//l/+X/5f/l/+X/5f/l/+b/5v/n/+f/6P/o/+r/6//r/+7/7v/u/+//7//v//D/8P/y
//P/9P/1//b/9v/3//f/9f/1//b/9v/2//b/9v/3//n/+f/5//n/+f/5//n/+f/5//n/
+f/5//n/+f/6//r/+f/5//r/+v/8//z//P/8//z//f/9//3/+//7//v/+//9//7//v/+
//z//P/8//z//f/9//z//P/9//3//f/9//3//f/9//3//P/8//z//P/+//7//v/+//z/
/P/8//z//P/7//v/+//7//r/+v/6//z//P/7//v//f/9//3//f/8//z/+//6//z//P/8
//z//P/8//z//P/8//z//P/8//z//P/8//z//v/+//7//v/+//7//v/9//3//v/+//3/
/f/9//3//f/9//3//f/9//3//f/9//3//f/9//3//f/9//3//f/9//////////7//P/8
//z//P/9//7///8AAP7//v/+//7//v/+//7//v/+//7//v/+//7//v/+//7//v//////
//8AAAAAAQABAP7/AAAAAAAAAAAAAAAAAAAAAAAAAAAAAAAAAAAAAAAAAAAAAAAAAAAA
AAAAAAAAAAAA/v/+//7//v8AAAAAAAAAAAAAAAAAAAAAAAAAAAAAAAACAAIAAgACAAAA
AAAAAAAAAAAAAAAAAAACAAIAAgACAAIAAgACAAIAAgACAAIAAwAEAAYABwAIAAoACwAN
AA4ADAAMAAwADAAKAAgABwAEAAQAAAD+//7//P/6//n/+f/1//X/9P/x//L/8v/y//P/
9f/4//n/+f/5//v//P/+/////////wAAAAAAAAAAAAACAAIAAgADAAMAAwADAAMABQAF
AAYABgAHAAcABwAHAAYABgAGAAYABgAGAAYABgAHAAcABwAHAAkACwARABwAKAAxADgA
NgAtACUAIAAXAAMA7P/U/7D/gv9Z/0T/Q/9B/0X/U/9q/4T/of+8/83/2P/h/+r/8v/4
////AgAHAAoADAANAA4AEAARABIAEgATABUAFQATABQAFQAVABQAFAAUABQAFAAUABYA
FgAYABcAFwAXABcAFwAXABgAFgAWABYAFgAWABYAFgAWABcAFwAXABcAFgAWABYAFgAW
ABYAFgAWABYAFgAWABYAFwAXABcAFwAVABUAFQAXABkAGAAXABcAFwAXABcAFwAXABcA
FwAXABcAFgAWABYAFAAUABUAFQAXABUAFQAWABYAFQAVABUAFQAVABQAFAAUABMAEwAT
ABEADwAOAA4ADQAMAAsACwAKAAkACQAIAAcABgAEAAMABQAEAAMAAQD///7//P/7//v/
+v/6//n/+v/5//n/+f/3//f/9//3//n/+f/5//r/+v/7//v//P/8//7//////wAAAAAA
AAEAAQABAAIAAgAEAAUABgAHAAYABgAHAAcABwAHAAgACAAIAAgACAAJAAsACwALAAsA
CQAJAAkACQAJAAkACQAJAAkACQAKAAoACQAJAAoACgAKAAoACgAKAAoACwALAAsACwAL
AAsACwALAAwADAAMAAwADAAMAAwADQANAAwADAAPAA8ADwAPAA8ADwAPAA8ADAAMAAwA
DAAMAAwADAAMAAwADAAMAAwADAALAAsACwAMAAwADQAOAAwADAALAAsADQANAA0ADQAM
AAwACwAKAAgACAAIAAgACgAKAAoACgAMAAwADAAMAAwADAAMAAwACgAKAAoACgAMAAwA
DAALAAsADAAMAAsACwALAAsACwALAAsACwALAAsACwALAAsACQAJAAkACQAJAAkACQAJ
AAkACQAJAAgACgAKAAoACgAIAAgACAAIAAoACgAKAAoACAAIAAgACAAIAAgACAAIAAoA
CgAKAAoACAAJAAkACQAIAAgACQAJAAoACgAIAAgACAAIAAgACAAIAAgACAAIAAgACAAI
AAgACAAIAAgACAAIAAoACgAKAAoACAAIAAgACAAIAAgACAAIAAgACAAIAAgACgAKAAoA
CgAIAAgACAAIAAgACAAIAAgACAAIAAgACAAIAAgACAAIAAoACgAKAAoACAAIAAgACAAI
AAkACgAMAA0ADgAPAA8AEgASABIAEgASABIAEgAQAA8ADAAKAAYAAgACAAAA/v/9//3/
+//7//v/+f/5//r/+P/5//v//v/9//3//f////7/AAABAAEAAwAEAAQABAAEAAQABAAE
AAYABwAHAAcABQAFAAUABQAGAAYABwAHAAUABQAGAAYABgAGAAYABgAIAAgACQAJAAcA
BwAHAAcACQASABwAJwAwADgAOQAzACoAIQAXAAQA7P/O/6b/c/9G/zH/Lf8t/zP/Rv9e
/3n/mv+7/8z/1f/g/+r/8P/5/wAAAQACAAgACQAKAAwADQAOAA4ADwARABEADwAQABEA
EQASABIAEgASABIAEgAUABQAFAATABMAEwATABMAEwAUABQAFAAUABQAEgASABIAEgAS
ABMAFAAVABUAFAATABIAEgASABIAEgAUABQAFAAUABMAEwATABMAEwATABMAFQATABIA
EQARABMAEwATABMAEwATABMAEwAVABQAFAAUABIAEgATABMAFQATABMAFAAUABMAEwAT
ABMAEwASABIAEgARABEAEQATABEAEAAQAA8ADgANAA0ADAALAAsACgAJAAgABgAFAAMA
AgABAP//AQAAAP7//f/7//r/+v/5//j/9//3//f/9//3//f/9//3//f/9//4//b/9//3
//j/9v/4//n/+f/6//r/+v/7//3//f/+//7//v///wAAAQAAAAAAAQABAAEAAQACAAIA
AgACAAIAAwADAAMAAwADAAMAAwADAAMAAwADAAMAAwADAAMABAAEAAMAAwAEAAQABAAE
AAQABAAEAAUABQAFAAUABQAFAAUAAwAEAAQABAAGAAYABgAGAAcABwAGAAYABQAFAAUA
BQAFAAUABQAFAAQABAAEAAQABgAGAAYABgAGAAYABgAGAAQAAwADAAMABQAEAAQABAAC
AAIAAQABAAMAAwADAAMAAgACAAEAAAAAAAAAAAAAAAAAAAAAAAAAAAAAAAAAAAAAAAAA
AAAAAP7//v/+//7//v/+//7//f///wAAAAD///3//f/9//3//f/9//3//f/9//3//f/9
//3//f/9//3/+//7//v/+//7//v/+//6//r/+v/6//r/+P/4//j/+P/6//r/+v/6//j/
+P/4//j/+v/6//r/+v/4//j/+P/4//j/+f/5//n/+P/4//n/+f/4//j/+v/6//j/+P/4
//j/+P/4//j/+P/4//b/9v/2//b/9v/2//b/9v/2//b/9v/2//b/9v/2//b/9P/0//T/
9P/0//T/9P/0//b/9v/2//b/9v/2//b/9v/0//T/9P/0//b/9v/2//b/9P/0//T/9P/0
//T/9P/0//T/9P/0//T/8v/y//L/8//2//j/+f/6//v/+//8//z//P/8//z//P/6//j/
9//0//T/8P/u/+7/6v/o/+f/5//l/+X/5P/h/+L/4v/i/+P/4//m/+f/5//n/+n/6v/s
/+3/7f/t/+7/7v/u/+7/7v/u/+7/7v/v/+//7//v/+//7//v//D/8P/x//H/8f/x//D/
8P/w//D/8v/y//L/8v/x//H/8f/x//P/8//3/wIAEAAbAB4AHgAdABMABgD5/+n/1P+6
/5j/bP9B/zD/Lf8t/zH/P/9W/3D/jf+m/7X/vv/J/9T/3P/i/+f/7P/t//D/9P/1//T/
9v/3//j/9v/3//n/+f/3//j/+f/5//j/+P/4//j/+P/4//r/+v/6//n/+f/5//n/+f/5
//r/+P/4//j/+P/4//j/+P/4//f/9//3//f/9v/2//b/9v/4//j/+P/4//b/9v/2//b/
9f/1//X/9f/1//X/9f/3//f/9v/1//X/9f/1//X/9f/1//X/9f/1//X/9P/0//T/9P/0
//X/9f/z//H/8f/y//L/8f/x//H/8f/x//D/8P/w/+//7//v/+3/6//q/+r/6f/o/+f/
5//m/+X/5f/k/+P/4v/g/9//3//e/93/2//b/9r/2P/X/9X/1P/U/9P/1P/T/9P/0//T
/9P/0//T/9P/0//T/9T/1P/V/9X/1v/W/9j/2f/Z/9r/2v/a/9v/3//f/+D/4P/g/+H/
4P/f/w==
         </WaveFormData>
      </LeadData>
      <LeadData>
         <LeadByteCountTotal>10000</LeadByteCountTotal>
         <LeadTimeOffset>0</LeadTimeOffset>
         <LeadSampleCountTotal>5000</LeadSampleCountTotal>
         <LeadAmplitudeUnitsPerBit>4.88</LeadAmplitudeUnitsPerBit>
         <LeadAmplitudeUnits>��V</LeadAmplitudeUnits>
         <LeadHighLimit>2147483647</LeadHighLimit>
         <LeadLowLimit>268435456</LeadLowLimit>
         <LeadID>V2</LeadID>
         <LeadOffsetFirstSample>0</LeadOffsetFirstSample>
         <FirstSampleBaseline>0</FirstSampleBaseline>
         <LeadSampleSize>2</LeadSampleSize>
         <LeadOff>FALSE</LeadOff>
         <BaselineSway>FALSE</BaselineSway>
         <ExcessiveACNoise>FALSE</ExcessiveACNoise>
         <MuscleNoise>FALSE</MuscleNoise>
         <LeadDataCRC32>305978474</LeadDataCRC32>
         <WaveFormData>
/v/+//7//v8AAAAAAAAAAP7//v/+//7//v/+//7//v/8//z//P/8//7//v/+//7//v/+
//7//v/8//z//P/8//z//P/8//z//P/8//z//P/8//z//P/8//z//P/8//z/+v/6//r/
+v/6//r/+v/6//r/+v/6//r//P/8//z//P/8//z//P/8//r/+v/6//r//P/8//z//P/6
//r/+v/6//r/+v/6//r/+v/6//r/+v/4//j/+P/4//j/+P/4//j/+v/7//z//f/8//3/
/v///////////wAAAQABAAEAAQABAAEA///+//3//P/5//f/9f/1//X/9f/x//D/8P/w
//L/8//1//X/9//2//b/9v/2//L/8P/w//H/8f/x//H/8P/w//D/8P/w//D/8P/w//D/
8P/w//D/8P/w//D/8f/v/+//7//v/+//7//v/+//7//v/+//7//y//T/9////xEAKQBB
AFwAbABiAEcAJAAFAPD/3//O/7b/kP9r/1z/YP9Y/zj/EP/7/gX/Lv9e/4H/lf+p/7v/
x//T/97/5v/q//D/9f/2//f/+v/8//z/+//9//7//////wAAAAAAAAAAAQACAAIAAgAC
AAMABAAGAAYABgAGAAQABAAEAAUABwAHAAcABwAGAAYABwAHAAcABwAIAAgACQAJAAkA
CQAJAAkACQAKAAgACQAJAAoADAAMAAwADQAOAA4ADwAQABAAEAARABEADwARABEAEgAS
ABQAFQAVABYAFgAXABgAGAAZABsAHAAdAB4AHwAgACAAIgAiACMAJwApACoAKwAsAC0A
LwAxADMANAA2ADcAPAA9AD8AQQA/AEIARABEAEUARgBHAEgASABIAEgASABIAEkASgBK
AEkARwBHAEYARQBEAEMAQQBBAD8APQA7ADcANQA0ADEALgArACgAJgAkACIAHwAcABkA
FQASAA8ADgAOAAwACQAGAAQABAACAAAA//////3/+//7//r/+f/6//r/+f/5//n/+f/3
//f/9f/1//T/9P/0//T/9P/0//P/8//0//T/9P/0//T/9P/2//b/9//3//f/9//3//j/
9v/2//b/9v/5//n/+f/6//r/+v/6//r/+//7//v/+//6//r/+v/6//r/+v/7//v//f/9
//3//P/8//z//P/8//z//P/8//z//v/8//z//f/7//v/+v/6//z//P/6//n/+f/6//r/
+v/4//j/+P/2//j/+P/3//f/9//3//b/9v/2//b/9f/1//P/8//z//P/9P/0//T/9P/0
//P/8//y//L/8v/y//L/8v/y//L/8v/y//L/8//z//H/8f/x//H/8f/w//D/8f/x//H/
8P/w//D/8P/w//D/8P/v/+//7//x//H/8f/x//H/8f/x//H/7//v/+//7//x//H/8f/w
/+7/7v/u/+7/8P/w//D/8P/w//D/8P/w//D/7v/u//D/8P/w//D/8P/w/+7/7v/u/+7/
7v/u/+7/7v/u/+7/7v/u/+7/7v/u/+7/7v/u/+7/7v/s/+z/7P/s/+3/7v/v//D/7//u
/+3/7P/u/+7/7v/u/+7/7v/u/+//7v/v//D/8f/y//P/8//z//P/9P/1//X/9f/1//X/
9f/1//T/8//y/+3/6//r/+v/7f/t/+v/6v/o/+j/6v/r/+//7//v/+7/7v/u/+7/6v/o
/+j/6f/p/+n/6f/o/+j/6v/q/+r/6v/o/+j/6P/o/+r/6v/q/+r/6P/p/+n/6f/r/+v/
6//r/+v/6//r/+v/7f/t/+7/7v/z//v/DQAnAEEAXABoAF4AQQAcAP3/5v/V/8T/qP+A
/13/Tv9S/07/MP8I//P+Af8q/1j/ef+P/6X/t//D/8v/1v/g/+b/7P/x//L/8f/0//b/
9v/1//f/+P/5//v//P/8//z//P/9//7//v/+//7///8AAAAAAAAAAAAAAAAAAAAAAQAB
AAEAAQABAAIAAgADAAMAAwADAAQABAAHAAcABwAHAAUABQAFAAYABgAHAAcACAAKAAoA
CgALAAoACgALAAwADgAOAA8ADwANAA8ADwAQABIAFAAVABUAFgAWABcAGAAYABkAGwAc
AB0AHgAfACAAIgAkACQAJQAnACkAKgArAC4ALwAxADMANwA4ADoAOwA8AD0APwBBAEEA
RABGAEYASQBKAEsATABMAEwATABMAEoASwBMAEwATQBLAEsASgBIAEgASABHAEUAQwBB
AD8APQA7ADoANwA0ADEALgAsACgAJgAjACAAHwAbABgAFQAUABQAEgAPAAwACgAKAAgA
BAADAAMAAQABAAEAAAD///7//v/9//3//f/9//v/+//9//3//P/8//r/+v/6//r/+//7
//z//P/6//r/+v/6//z//P/9//3/////////AAD+//7//v/+/////////wAAAgACAAIA
AgADAAMAAwADAAQABAAEAAQABAAEAAUABQADAAMAAwACAAIAAgACAAIABAAEAAQABAAE
AAIAAgADAAMAAwACAAIABAAEAAIAAQD//wAAAAAAAAAAAAAAAP7//v/+//3//f/9//3/
/P/8//z//P/7//v/+//7//v/+//8//z//P/8//r/+f/5//j/+v/6//r/+v/4//j/+P/4
//j/+P/5//n/+f/5//n/+f/5//j/+P/5//n/+f/4//j/+v/6//r/+v/6//n/+f/5//n/
+f/5//n/+f/5//n/+f/3//f/9//3//n/+f/5//j/+P/4//j/+P/4//j/+P/4//r/+v/6
//r/+P/4//r/+P/4//j/+P/4//j/+P/4//j/+P/4//j/+P/4//j/+P/4//j/+P/4//j/
+P/2//b/9v/2//j/+P/4//j/+P/4//j/+P/4//j/+P/4//b/9v/2//b/+P/4//j/+P/4
//j/+P/4//j/+P/4//j/+P/4//j/+f/6//v//P/9//7/////////AQACAAMAAwADAAMA
AwADAAMAAgABAAAA/f/7//v/+//7//v/+f/4//b/9v/4//n/+//7//v/+v/6//r/+v/2
//T/9P/1//X/9f/1//T/9P/y//L/8v/y//T/9P/0//T/9P/0//T/9P/y//P/8//z//X/
9f/1//X/8//z//P/8//1//X/9v/4//3/AwARACsARwBiAHIAagBLACoAEQD+/+3/3P/C
/57/e/9m/2j/av9Q/yj/B/8H/yr/Xv+F/5n/rf/B/8//1//i/+z/8P/0//n//v/+/wAA
AQAAAAEAAwAEAAUABwAIAAgACAAIAAkACgAKAAoACgALAAwADgAOAA4ADgAMAAwADAAN
AA8ADwAPAA8AEAAQABEAEQARABEAEgASABMAEwATABMAFQAVABUAFgAWABcAFwAYABYA
FgAWABcAGAAYABkAGgAcABwAHQAdAB0AHwAfACAAHgAgACEAIQAkACQAJQAmACYAJwAp
ACoALQAuAC8AMAAwADIAMgAzADUANwA4ADkAPAA9AD8AQQBDAEQARgBHAEoASwBNAE8A
TwBSAFQAVABXAFgAWQBaAFoAWgBaAFoAWgBbAFwAXABbAFkAWQBYAFgAWABYAFcAVQBT
AFEATwBLAEkASABFAEIAPwA8ADoANgA0ADEALgAtACkAJgAjACIAIgAgAB0AGgAYABgA
FgASABEAEQAPAAsACwAKAAkACAAIAAcABwAHAAcABQAFAAUABQAEAAQABAAEAAQABAAF
AAUABgAGAAQABAAEAAQABAAEAAUABQAHAAcABwAIAAoACgAKAAoACQAJAAkACgAKAAoA
CgAKAAsACwALAAsACgAKAAoACgAKAAoACwALAAsACwALAAoACgAKAAoACgAIAAgACAAI
AAoACAAIAAkACQAJAAgACAAIAAgABgAFAAcACAAIAAgABgAGAAYABAAGAAYABQAFAAMA
AwACAAIAAgACAAEAAQABAAEAAQABAAIAAgACAAIAAAD//////v/+//7//v/+//7//v/+
//7//P/8//3//f/9//3//f/9//3//P/8//3//f/9//z//P/8//z//P/8//z/+//7//v/
/f/9//3//f/7//v/+//7//n/+f/5//n/+f/5//n/+P/6//r/+v/6//r/+v/6//r/+P/4
//j/+P/6//r/+v/6//r/+P/4//j/+P/4//j/+P/4//j/+P/4//j/9v/2//b/9v/2//b/
9v/2//b/9v/2//b/9v/2//b/9v/2//b/9v/2//b/9v/2//b/9v/2//b/9v/0//T/9P/0
//T/9P/0//T/9P/0//T/9P/0//T/9P/0//f/+P/5//r/+f/6//v/+//7//v//P/9//v/
+//7//v//f/7//r/+f/4//X/8//z//P/8//z//H/8P/w//D/8v/z//X/9f/1//T/9P/0
//T/8P/u/+7/7//v/+//7//u/+7/7v/u/+7/7v/u/+7/7v/u/+7/7v/u/+7/7v/v/+//
7//v/+//7//x//H/8f/x/+//7//v//D/8P/1/wMAEwApAEUAXgBoAFwAPQAeAAMA8v/h
/9D/tv+S/23/Xv9k/1z/Nv8Q//v+C/82/2L/gf+X/6n/u//H/9H/3P/m/+z/8P/z//T/
8//2//j/+P/5//v//P/9////AAAAAAAA/v///wAAAAAAAAAAAQACAAIAAgACAAIAAgAC
AAIAAwADAAMAAwADAAQABAAFAAUABQAFAAYABgAHAAcABwAHAAcABwAHAAgACAAJAAkA
CgAKAAoACgALAAoACgALAAwADAAMAA0ADQAPABEAEQASABIAFAAVABUAFAAUABUAFgAY
ABkAGwAcABsAHAAdAB4AIgAkACQAJQAnACkAKgArACwALQAvADEANQA2ADgAOQA6ADsA
PQA/AEEARABGAEYARwBIAEkASgBKAEoASgBKAEoASwBMAEwASwBJAEkASABIAEgASABH
AEUAQwBBAD8APQA7ADoANwA0ADEALgAsACkAJgAiAB4AHQAZABYAEwASABIAEAANAAoA
CAAIAAYABAADAAMAAQD//////v/9//7//v/9//3//f/9//v/+//7//v/+v/6//r/+v/6
//r/+f/5//r/+v/6//r/+v/6//r/+v/7//v/+//7//v//P/8//z//P/8//3//f/9//7/
/v/+//7//v///////////wAAAAAAAAAAAAAAAAEAAQABAAEAAQAAAAIAAgACAAIAAAAA
AAAAAAACAAAAAAABAAEAAQAAAAAAAAAAAP7//f/9//7//v/+//7//v/+//z/+v/6//n/
+f/5//n/+P/4//j/+P/3//f/9//3//f/9//2//b/9v/2//b/9f/1//T/9P/0//T/9P/0
//T/9P/0//T/9P/1//X/9f/1//X/9f/1//T/9P/1//X/9f/0//T/8v/y//L/8v/y//H/
8f/x//H/8f/x//H/8f/x//H/8f/x//H/8f/x//H/8f/x//D/8v/y//L/8v/w//D/8P/w
//D/8P/w//D/8v/y//D/8P/y//D/8P/w//D/8P/w//D/8P/w//D/8P/w//D/8P/w//D/
8P/w//D/8P/w//D/8P/w//D/8P/w//D/8P/w//D/8P/w//D/8P/w//D/8P/w//D/8P/w
//D/8P/w//D/8P/w//D/8P/w//D/7v/u/+7/7v/w//D/8P/w//D/8P/w//H/8P/x//L/
8//2//f/9//3//f/+P/5//n/+f/5//n/+f/1//T/8//y//H/7//v/+//7//v/+3/7P/s
/+z/7v/v//H/8f/x//D/8P/w//D/7P/q/+r/6//r/+v/6//q/+r/6v/q/+r/6v/q/+r/
6v/q/+r/6v/q/+r/6v/r/+v/6//r/+v/6//r/+v/6//r/+v/7f/r/+z/8P/1/wEAFwAx
AE0AZABsAFoAOQAUAPf/5P/T/77/nv92/1f/UP9U/0b/IP/8/vP+Df88/2T/gf+X/6v/
u//H/8//2v/i/+j/7v/x//L/8f/0//b/9v/3//n/+v/7//v//P/8//z//P/9//7//v/+
//7///8AAAAAAAAAAAAAAAAAAAAAAQABAAEAAQABAAIAAgADAAMAAwADAAQABAAFAAUA
BQAFAAcABwAHAAgABgAHAAcACAAIAAgACAAJAAwADAANAA4ADgAOAA8ADwAPABEAEQAS
ABIAFAAVABUAFgAWABcAGAAYABkAGwAcAB0AHgAfACAAIgAkACQAJQAnACkAKgArAC4A
LwAxADMANQA2ADgAOQA8AD0APwBBAEEARABGAEYARwBIAEkASgBKAEoASgBKAEoASwBM
AEwASwBJAEkASABIAEgASABHAEMAQQA/AD0AOwA5ADgANQA0ADEALgAsACoAKAAlACIA
IQAdABoAFwAUABQAEgAPAAwACgAKAAgABgAFAAUAAwABAAEAAAD//wAAAAD//////f/9
//v/+//7//v/+v/6//r/+v/6//r/+//7//z//P/8//z//P/8//z//P/9//3/+//7//v/
/P/+//7//v/+/////////wAAAAAAAAAAAAABAAEAAQABAAIAAgACAAIAAgACAAMAAwAB
AAEAAQAAAAAAAAAAAAAAAgACAAIAAgACAAAAAAABAAEAAQAAAAAAAAAAAP7//f/9//7/
/v/+//7//v/+//z//P/8//v/+//7//v/+v/6//r/+v/5//n/9//3//f/9//4//j/+P/4
//j/9//3//b/+P/4//j/+P/2//b/9v/2//T/9P/1//X/9f/1//X/9f/1//T/9P/1//X/
9f/0//T/9P/0//T/9P/0//P/8//z//P/8//z//P/8//z//P/8//z//P/8//z//P/8//z
//L/9P/0//T/9P/0//T/9P/0//T/9P/0//T/8v/y//T/8v/y//L/8v/y//L/8v/y//L/
8v/y//L/8v/y//L/8v/y//L/8v/y//L/8v/0//T/9P/0//L/8v/y//L/8v/y//L/8v/y
//L/8v/y//L/8v/y//L/8P/w//D/8P/y//L/8v/y//L/8v/y//L/9P/0//T/9P/y//L/
8v/y//L/8v/y//L/9P/1//b/9//2//f/+P/5//n/+f/5//r/+//7//v/+//7//v/+f/4
//n/+P/1//P/8f/x//H/8f/v/+7/7v/u//L/8//1//X/8//y//L/8v/0//D/7v/u/+//
7//v/+//7v/u/+7/7v/u/+7/7v/u/+7/7v/u/+7/7v/u/+7/7//v/+//7//v/+//7//v
/+//7//v/+//7//0//T/9/8BABUALwBNAGgAdABoAEsAKAAHAPD/3//O/67/hv9l/1j/
Xv9Y/zL/DP/7/gP/Lv9i/4X/l/+p/73/yf/R/9r/4v/q//D/9f/2//X/+P/6//r//f//
/wAAAQD//wAAAAAAAAEAAwAFAAYACAAIAAkACgAJAAgABwAGAAQABAAEAAUABQAFAAUA
BQAIAAgACQAJAAsACwAMAAwACgAJAAgABwAJAAsADQAQABAAEQARABIAEAAQABAAEQAU
ABQAFQAWABUAFAAUABMAFAAXABgAGgAaABwAHQAdAB0AHAAcABwAHgAfACEAIgAhACIA
IwAkACcAKgArAC0ALQAvADAAMQA2ADcAOQA7ADsAPAA+AD8AQgBDAEUARwBJAEwATgBO
AFEAUgBTAFQAVQBWAFcAWABaAFsAXABcAF0AWwBbAFoAWgBaAFoAWQBYAFcAVgBVAFMA
UQBQAE0ASABFAEIAQAA8ADoANwA0ADUAMQAuACsAKAAoACYAIwAgAB4AHgAcABgAFwAX
ABUAFQAVABQAEwAQABAADwAPAA8ADwANAA0ADQANAAwADAAKAAoACgAKAAkACQAKAAoA
DAAMAAwADAAKAAoACwALAAkACQAJAAoACgAKAAoACgALAAsACwAMAAwADAAMAAwACwAL
AAsACwAMAAwADAAMAAoACgALAAsACQAJAAkACAAKAAoACgAKAAgACAAIAAgACAAGAAYA
BwAGAAUAAwACAAAAAAD+//3//f/+//7//v/+//7//v/8//7//v/9//3//f/9//z//P/6
//r/+f/5//n/+f/5//n/+P/4//j/+P/2//X/9f/0//T/9P/0//T/8v/y//L/8v/w//D/
8f/x/+//7//v/+//7//u/+7/7//v/+//7v/u/+7/7v/u/+7/8P/v/+//7//t/+3/7f/t
/+3/7f/t/+3/7//v/+//7//u/+3/7P/q/+z/7P/s/+z/6v/q/+r/6v/s/+z/7P/s/+z/
7P/s/+z/6v/q/+r/6v/q/+r/6v/q/+r/6v/q/+r/6v/q/+r/6v/q/+j/6P/o/+j/6v/q
/+r/6v/q/+r/6v/q/+j/6P/o/+j/6P/o/+j/6P/o/+j/6P/o/+b/5v/m/+b/5v/m/+b/
5v/k/+T/5P/k/+b/5v/m/+b/6P/o/+j/6P/n/+j/6f/q/+n/6v/r/+v/6//r/+z/7f/v
/+//7//v/+3/6//q/+n/6P/l/+P/4//j/+P/4//h/+L/4v/i/+T/4//l/+X/5f/k/+T/
5P/k/+D/3v/e/9//4f/h/+H/4P/e/97/3v/e/97/3v/e/97/3v/e/97/3v/e/97/3//f
/93/3f/d/93/3f/d/93/3f/f/9//3//g/+T/6f/v/wEAGwAzAEwAWgBSADcAFAD1/+D/
0f/A/6b/gP9b/0z/UP9I/yr/AP/n/vX+IP9M/23/g/+X/6n/tf+//8r/0v/Y/+D/5f/i
/+X/6P/q/+r/6//t/+7/7//x//L/8v/y//D/8f/y//L/8v/y//P/9P/0//T/9P/0//T/
9P/0//X/9f/1//X/9f/2//b/9//3//f/9//4//j/+//7//v/+//5//n/+f/6//r/+//7
//z//v/+//7////+//7///8AAAAAAAABAAEAAQADAAMABAACAAQABQAFAAYABgAHAAgA
CAAJAAsADAAPABAAEQASABIAFAAUABUAFwAZABoAGwAgACEAIwAlACUAJgAoACkALAAt
AC8AMQAxADQANgA2ADcAOAA5ADoAPAA8ADwAPAA6ADsAPAA8ADwAOwA8ADwAOgA6ADoA
OQA5ADcANQAzAC8ALQAsACkAJgAjACAAHgAcABoAFwAUABMADwAMAAkABgAGAAQAAQD+
//z//P/6//j/9//3//X/8//z//L/8f/u/+7/7f/t/+3/7f/r/+v/7f/t/+z/7P/q/+r/
6v/q/+v/6//s/+z/7P/s/+z/7P/s/+z/7f/t/+3/7f/t/+7/7P/s/+z/7P/v/+//7//w
//D/8P/w//D/8f/x//H/8f/0//T/9P/0//T/9P/1//X/9f/1//X/9P/2//b/9v/2//b/
9v/2//b/9P/y//L/8//z//P/8v/y//T/9P/y//H/8//0//T/9P/0//T/9P/y//L/8v/x
//H/8//z//L/8v/y//L/8f/x/+//7//v/+//8P/w//D/8P/w/+//7//u/+7/7v/u/+7/
7v/u/+7/7v/s/+z/7f/t/+3/7f/t/+3/7//u/+7/7//t/+3/7P/s/+z/7P/s/+z/7P/r
/+v/6//t/+3/7f/t/+3/7f/t/+3/7f/t/+3/7f/t/+3/7f/s/+z/7P/s/+z/7P/s/+z/
7P/s/+z/7P/s/+z/7P/s/+7/7v/t/+z/6//q/+v/7P/t/+7/7P/s/+z/7P/s/+z/7P/s
/+z/7P/s/+z/7P/s/+z/7P/s/+z/7P/s/+z/7P/s/+z/7P/s/+z/7P/s/+z/7P/s/+z/
7P/s/+z/7P/s/+z/7P/u/+7/7v/u/+7/7v/u/+7/7v/u/+7/7v/v//D/8f/y//P/9P/1
//X/9f/1//b/9//3//f/9//3//f/9f/0//P/8v/v/+3/7f/r/+v/6//p/+n/6v/r/+7/
7f/v/+//7//u/+7/7v/u/+r/6P/o/+n/6f/p/+n/6P/o/+j/6P/o/+r/6v/q/+r/7P/s
/+z/7P/s/+z/7f/t/+v/6//r/+v/7f/t/+3/7f/r/+v/6//s//D/9/8DABcAMQBNAGgA
bgBcADkAGgABAOr/1//G/6T/ev9b/1T/Vv9K/yb/AP/1/gv/OP9k/4P/mf+t/7v/x//T
/97/5P/q//D/8//y//P/9v/4//j/+f/7//z//f/9//7//v/+//7///8AAAAAAAAAAAEA
AgACAAIAAgACAAQABAAEAAUAAwADAAMAAwAGAAYABwAHAAUABQAGAAYABwAHAAcABwAJ
AAkACQAKAAoACwALAAwADgAOAA4ADwAOAA4ADwAQABAAEAARABEAEQATABMAFAASABQA
FQAVABgAGAAZABoAGgAbAB0AHgAfACAAIQAiACYAKAAoACkAKwAtAC4ALwAwADEAMwA1
ADcAOAA6ADsAQABBAEMARQBFAEgASgBKAEsATABNAE4AUABQAFAAUABOAE8AUABQAFEA
TwBPAE4ATABMAEwASwBJAEcARQBDAEMAQQBAAD0AOgA3ADQAMgAwAC4AKwAoACcAIwAg
AB0AGAAYABYAEwASABAAEAAOAAwACwALAAkABQAFAAQAAwACAAIAAQABAAMAAwABAAEA
AQABAAAAAAD+//7//v/+//3//f/+//7//v/+//7//v/+//7//////////////wAAAgAC
AAIAAgABAAEAAQACAAIAAgACAAIABQAFAAUABQAIAAgACAAIAAYABgAHAAcABQAFAAUA
BAAGAAYABgAGAAYABgAGAAYABgAEAAQABQAFAAUABAAEAAYABgAEAAMAAwAEAAQABAAC
AAIAAgAAAAAAAAD/////AQABAAAAAAAAAAAA/////////////////P/8//z//P/+//3/
/f/8//r/+v/6//r//P/8//z//P/6//r/+//7//v/+//7//v/+//6//r/+//7//v/+v/6
//r/+v/6//r//P/7//v/+//5//n/+f/5//v/+//7//v/+//7//v/+//5//n/+f/4//j/
+P/4//j/+P/4//j/+P/4//j/+P/4//j/+P/4//j/+P/2//b/9v/2//b/9v/2//b/9v/2
//b/9v/2//b/9v/2//b/9v/2//b/9v/2//b/9v/4//j/+P/4//b/9v/2//b/9v/2//b/
9v/2//b/9v/2//b/9v/2//b/9v/2//b/9v/2//b/9v/2//b/9v/2//b/9v/2//b/9v/2
//b/9//4//n/+v/7//z///////////8AAAEAAQABAAEAAQABAP///v/9//z/+f/1//X/
9f/1//b/9f/1//b/9P/2//f/+f/3//f/9v/2//b/9v/y//D/8P/x//H/8f/x//D/8P/w
//D/8P/w//D/8P/w//D/8P/w//D/8P/w//H/8f/x//H/8f/x//H/8f/x//H/8f/x//H/
8P/y//P/+f8JAB8ANwBUAGwAcgBjAEIAHwAGAPX/5P/Q/7D/if9s/2L/Zv9e/zz/Ef/9
/gz/PP9t/4n/nf+x/8H/y//Y/+T/6P/u//X/+P/4//r/+//6//v//f/+//////8AAAAA
AAACAAMABAAEAAQABAAFAAYABgAGAAYABgAIAAgACAAJAAcABwAHAAcACAAIAAkACQAL
AAsADAAMAAsACwALAAsACwALAAsADAAMAA0ADQAOABAAEAAQABEAEAAQABEAEgASABIA
EwATABUAFwAXABgAFgAYABkAGQAaABoAGwAcABwAHQAfACAAIQAiACMAJAAmACgAKAAp
ACsALQAuAC8AMgAzADUANwA5ADoAPAA9AEAAQQBDAEUARQBIAEoASgBNAE4ATwBQAFIA
UgBSAFIAVABVAFYAVgBVAFMAUwBSAFAAUABQAE8ATwBNAEsASQBJAEcARgBDAEIAPwA8
ADoANwA0ADAALAArACcAJAAhABwAHAAaABcAEgAQABAADgAKAAkACQAHAAUABQAEAAMA
AgACAAEAAQD//////f/9//3//f/8//z//P/8//z//P/7//v//P/8//z//P/8//z//P/8
//3//f/9//3//f/+//7//v/+//7//f/9//3//v/+//7//v/+////////////AAAAAAAA
AAAAAAAAAQABAP////////7/AAAAAAAAAAAAAAAAAAAAAP7//P/8//3//f/9//z//P/8
//z/+v/5//v//P/8//z/+v/6//r/+P/6//r/+f/5//f/9//2//b/9v/2//X/9f/1//X/
9f/1//T/9P/0//T/9P/z//P/8v/0//T/9P/0//L/8v/y//L/8P/w//H/8f/x//H/8f/x
//H/8P/w//H/8f/x//D/8P/w//D/8P/w//D/7//v/+//7v/t/+z/6//t/+3/7f/t/+v/
6//r/+v/6//r/+v/6v/s/+z/7P/s/+r/6v/q/+r/6v/q/+r/6v/q/+r/7P/s/+r/6P/o
/+j/6P/o/+j/6P/o/+j/6P/o/+j/6P/o/+j/6P/o/+j/6P/o/+j/6P/o/+j/5v/m/+b/
5v/m/+b/5v/m/+b/5v/m/+b/5v/m/+b/5v/m/+b/5v/m/+b/5v/m/+b/5P/k/+T/5P/m
/+b/5v/m/+T/5P/k/+T/5P/k/+T/5P/l/+b/5//o/+n/6v/r/+v/6//r/+z/7f/t/+3/
7f/t/+3/6//q/+n/5v/j/+H/4f/f/9//3//d/97/3v/e/+D/3//h/+H/4f/g/+D/4P/g
/9z/2v/a/9v/2//b/9v/2v/a/9r/2v/a/9r/2v/a/9r/2v/a/9r/2v/Y/9j/2f/Z/9n/
2f/Z/9n/2f/Z/9n/2f/Z/9n/2f/a/97/4//v/wMAHQA5AFIAWABKACUAAADn/9b/xf+y
/5b/cP9R/0r/TP86/xL/7P7j/v3+LP9U/2//g/+X/6f/s/+//8j/zv/U/9r/3f/e/97/
4P/h/+D/4f/j/+T/5f/l/+b/5v/m/+b/5//o/+j/6P/o/+n/6v/o/+j/6P/o/+j/6P/o
/+n/6f/p/+n/6f/q/+r/6//r/+n/6f/q/+r/6f/p/+n/6f/r/+v/6//s/+r/6//r/+z/
7P/s/+z/7f/s/+z/7f/u//D/8P/x//H/8f/z//P/9P/0//b/9//3//j/+P/5//r/+v/7
//3//v/9//7///8AAAIABAAEAAUABwAJAAoACwAMAA0ADwARABMAFAAWABcAGAAZABsA
HQAeACIAJQAmACcAKAApACoAKgAqACoAKgAqACsALAAsACsAKQApACgAJgAmACYAJQAk
ACMAIgAhAB0AGwAaABcAFgATABAADgAKAAgABQACAP//+//4//X/8v/y//D/7f/q/+r/
6P/k/w==
         </WaveFormData>
      </LeadData>
      <LeadData>
         <LeadByteCountTotal>10000</LeadByteCountTotal>
         <LeadTimeOffset>0</LeadTimeOffset>
         <LeadSampleCountTotal>5000</LeadSampleCountTotal>
         <LeadAmplitudeUnitsPerBit>4.88</LeadAmplitudeUnitsPerBit>
         <LeadAmplitudeUnits>��V</LeadAmplitudeUnits>
         <LeadHighLimit>2147483647</LeadHighLimit>
         <LeadLowLimit>268435456</LeadLowLimit>
         <LeadID>V3</LeadID>
         <LeadOffsetFirstSample>0</LeadOffsetFirstSample>
         <FirstSampleBaseline>0</FirstSampleBaseline>
         <LeadSampleSize>2</LeadSampleSize>
         <LeadOff>FALSE</LeadOff>
         <BaselineSway>FALSE</BaselineSway>
         <ExcessiveACNoise>FALSE</ExcessiveACNoise>
         <MuscleNoise>FALSE</MuscleNoise>
         <LeadDataCRC32>1430125108</LeadDataCRC32>
         <WaveFormData>
/v/+//7//v8AAAAAAAAAAP7//v/+//7//v/+//7//v/+//7//v/+//7//v/+//7//v/+
//7//v/8//z//P/8//z//P/8//z//P/8//z//P/8//z//P/8//z//P/8//z/+v/6//r/
+v/8//z//P/8//z//P/8//z//P/8//z//P/8//z//P/8//r/+v/6//r/+v/6//r/+v/6
//r/+v/6//r/+v/6//r/+v/6//r/+v/4//j/+P/4//r/+v/6//r/+v/8//z//v/+//7/
AAABAP////8AAAEAAgACAAIAAwADAAMAAwADAAMAAQD///3//f/9//3//f/6//n/+f/5
//n/+//8//z//f/7//v/+v/5//b/9f/0//L/8v/y//L/8v/x//H/8f/w//D/8f/x//D/
8P/w//D/7v/u/+7/7v/u/+7/7v/v//H/8P/w//H/8f/x//H/8f/x//P/9P/3//7/CwAc
ADAAQgBKAEsATABTAF4AZABtAHoAggCCAHMAYwA8APL/o/9p/1b/av+H/5z/qP+2/8f/
zv/W/9//4//l/+r/7//v/+//8P/w//D/8v/z//P/8//1//X/9v/2//T/9f/2//b/9v/2
//f/9//3//f/+P/4//f/9//4//j/+v/5//n/+v/4//j/+f/5//n/+v/6//r//P/8//z/
/P/7//v/+//7//n/+v/7//v/+//7//v//P/+//7///////3//v/+//////8AAAAAAQD/
/wEAAQABAAIAAwADAAMAAwAFAAUABwAJAAsACwAMAAoACwANAA4AEQASABIAFAAWABcA
GQAZABwAHQAeAB4AIAAjACYAKAAoACkAKwAtADEAMwAzADUAOAA4ADgAOQA8AD4APwBA
AD4APgA+AD8APgA+AD4APQA/AD4APgA8ADoAOAA2ADMAMQAvAC0AKwApACcAJQAiAB4A
HAAaABcAFAATABEADgAJAAgABwAFAAMAAgABAAAA//////7//f/8//v/+//7//n/9//3
//j/+P/2//X/9f/1//X/9P/0//L/8v/y//L/8v/y//L/8v/0//T/9P/0//T/9P/0//T/
8v/y//L/8v/1//X/9f/1//X/9f/1//X/9v/2//b/9v/2//b/9v/2//b/9//3//f/9//3
//f/9//3//f/9//4//n/+f/5//n/+//6//n/+f/5//n/+P/4//j/9//3//f/9//3//f/
9//5//n/9//3//X/9f/1//X/9f/1//T/8//z//P/8//z//P/8v/y//L/8v/y//L/8v/x
//D/8P/w//D/8P/w//D/8P/w//D/7//v/+//7//v/+//7//v/+//8P/w//D/8P/w//D/
8P/w//D/8P/w//D/7v/u/+3/7f/v/+//7//v/+//7//v/+//7//v/+//7//v/+//7//v
/+7/7v/u/+7/7v/u/+7/7v/s/+7/7v/u/+z/7v/s/+7/7v/u/+7/7v/u/+7/7v/u/+7/
7v/u/+7/7v/u/+7/7v/u/+7/7v/u/+7/7v/u/+7/7v/s/+z/7P/s/+3/7v/v//D/7v/u
/+7/7v/u/+7/7v/u/+7/7v/u//D/8P/y//L/8v/0//X/9f/1//b/9//4//j/+P/5//n/
+f/5//n/+f/3//X/8//z//P/9f/1//T/8//x//H/8f/z//b/9v/1//P/8//y//H/7v/r
/+r/6v/q/+r/6v/q/+n/6//r/+r/6v/r/+v/6v/q/+r/6v/q/+r/6v/q/+r/6v/s/+3/
7f/s/+r/6//r/+v/7f/t/+3/7f/u//P/+v8HABgALAA+AEYARwBIAE0AVgBgAGsAcAB2
AHYAbQBbADQA7P+d/2P/VP9m/4H/lv+k/7T/w//M/9D/2f/h/+P/5v/r/+v/6//s/+z/
7P/u/+//7//v/+//7//w//D/8P/x//L/8v/y//L/8//z//P/8//0//T/8f/x//L/8v/0
//P/8//0//T/9P/1//X/8//0//T/9P/1//b/9//4//j/9//2//X/9//4//n/+f/5//n/
+f/6//j/+P/5//n/+//8//z//f/7//z//P/9////AQABAAEAAgADAAMAAwADAAUABQAH
AAcACQAJAAoACgALAA0ADgAPABAAEAASABQAFQAXABcAHAAdAB4AHgAeACEAJAAmACgA
KQArAC0ALwAxADEAMwA0ADQANAA1ADYAOAA5ADoAOgA6ADoAOwA8ADwAPAA7ADsAOgA6
ADgANwA2ADUAMwAvAC0AKwApACkAJwAlACIAHgAcABoAFwAWABUAEwAQAA8ADgANAAsA
BwAGAAUABAADAAMAAgABAAAA///////////9//3//v8AAP7//f/9//3//f/8//z//P/8
//z//P/6//r/+v/6//z//P/8//z//v/+//7//v/+//7//v/+////////////////////
//8AAAAAAAAAAAAAAAAAAAAAAAABAAEAAQABAAEAAQABAAEAAQABAAIAAQABAAEAAQAB
AAAA/////wEAAQAAAAAAAgABAAEAAQABAAEAAQABAAEAAQD/////////////////////
/v/9/////////////f/8//z//P/8//z//P/8//v/+v/6//r/+v/6//r/+v/6//r/+v/5
//v/+//7//v/+//7//v/+//6//r/+v/6//r/+v/6//r/+v/6//r/+v/6//r/+f/5//n/
+f/5//n/+f/5//n/+f/5//n/+f/5//n/+f/5//n/+P/4//j/+P/4//j/+P/4//f/+v/7
//z/+v/6//r/+v/6//r/+v/6//r/+v/6//r/+v/6//r/+v/6//r/+v/6//r/+v/6//r/
+v/6//r/+v/6//j/+P/4//j/+v/6//r/+v/6//r/+v/6//j/+P/4//j/+v/6//r/+v/6
//r/+v/6//r/+v/6//r/+v/6//r//P/8//7//v/+/wIAAwADAAMABAAFAAYABgAGAAcA
BwAHAAcABwAHAAUAAwABAAEAAQABAAEAAAD///3//f/9////AgACAAEA//////7//f/6
//f/9v/2//b/9v/2//b/9f/1//X/9P/0//X/9f/0//T/9P/0//T/9P/0//T/9P/0//T/
9f/1//T/9P/1//X/9f/1//X/9//5//r//f8CAA0AIAA0AEQATABNAE4AVQBgAGoAcwB2
AIAAhgB9AG0AUgAYAMn/h/9o/3L/j/+k/7L/wv/P/9j/3v/l/+3/8f/0//f/+f/3//j/
+P/4//j/+f/5//n/+//7//z//P/8//3//v/+//z//P/9//3//////wAAAAD/////AAAA
AAIAAQABAAIAAAAAAAEAAQABAAIAAgACAAQABAAEAAQABQAFAAUABQAFAAYABwAHAAUA
BQAFAAYABgAGAAcABwAHAAgACAAJAAsADAAMAA0ACwANAA0ADQAOAA8ADwAPAA8AEQAR
ABMAEwAVABUAFgAWABcAGQAaABsAHAAcAB4AHgAfACEAIQAkACUAJgAmACoALQAwADIA
MgAzADUANwA5ADsAOwA9AD4APgA+AD8AQABCAEMARABGAEYARgBHAEYARgBGAEUARQBE
AEQAQgBBAEAAPwA9ADsAOQA3ADUAMQAvAC0AKgAoACYAJAAhACAAHwAdABoAFwAWABUA
EwAPAA4ADQAMAAsACwAKAAkACAAHAAcABwAHAAUABQAGAAYABAADAAMAAwADAAIAAgAE
AAQABAAEAAIAAgACAAIAAgACAAIAAgACAAIAAgACAAQABAAEAAQAAwADAAMAAwADAAMA
AwADAAQABAAEAAQAAgACAAIAAgACAAMAAwADAAMAAwADAAMAAwADAAMABAADAAMAAwAD
AAUABAADAAMABQAFAAQABAAEAAMAAwADAAMAAwADAAMAAwADAAEAAQABAAEAAQABAAEA
AQAAAP////////////////7//v/+//7//v/+//7//f/8//z//P/8//z//P/8//z//P/8
//v/+//7//v/+//7//v/+//7//r/+v/6//r/+v/6//r/+v/6//r/+v/6//r/+v/5//n/
+//7//v/+//5//n/+f/5//n/+f/5//n/9//3//f/9//4//j/+P/4//r/+v/6//r/9v/4
//j/+P/6//z/+v/4//j/+P/4//j/+P/2//b/9v/2//j/+P/4//j/9v/2//b/9v/2//b/
9v/2//b/9v/2//b/9P/0//T/9P/0//T/9P/0//T/9P/0//T/9v/2//b/9v/2//b/9v/2
//T/9P/0//T/9P/0//T/9P/0//T/9P/0//T/9P/2//b/9v/4//n/+f/5//r/+//8//r/
+v/7//v//P/9//7////9//v/+f/5//f/9//3//b/9f/1//X/9f/1//b/9v/1//X/9f/0
//P/8P/v/+7/7v/u/+7/7v/u/+3/7f/t/+z/6v/r/+v/6v/s/+z/7P/s/+z/7P/s/+z/
7P/s/+3/7f/s/+z/7f/t/+3/7f/t/+3/6//u//f//v8HABoAMAA+AEYARwBGAE8AXgBq
AHEAfACGAIQAdQBlADoA7P+b/2P/VP9q/4f/mP+m/7b/w//M/9T/3f/j/+f/7P/t/+3/
6//s/+z/7P/w//H/8f/x//H/8f/y//L/8P/x//L/8v/y//L/8//z//H/8f/y//L/8//z
//T/9P/0//P/8//0//T/9P/1//X/9f/2//b/9v/4//j/+P/4//f/9//3//f/+f/6//v/
+//5//n/+f/6//r/+v/7//v/+//8//z//f///wAAAAABAAMABQAFAAUABAAFAAUABQAF
AAcABwAJAAkACwALAAwADAANAA8AEAATABQAFAAWABYAFwAZABkAHAAdAB4AHgAgACMA
JgAoACoAKwAtAC8AMwA1ADUANwA6ADoAOgA7ADwAPgA/AEAAPgA+AD4APwBAAEAAQAA/
AEEAQABAAD4AOwA6ADkANwA1ADMAMQAvACsAKQAnACQAIgAgAB4AGwAaABkAFwAUAA8A
DgANAAsACQAIAAcABgADAAMAAgABAAAA///////////9//3//v/+//z/+//7//v/+//6
//r/+P/4//j/+P/6//r/+v/6//r/+v/6//r/+v/6//r/+v/6//r/+v/6//n/+f/5//n/
+//7//v/+//8//z//P/8//z//P/8//z//P/9//3//f/9//3//f/9/////////wAA////
//////////7//f/9///////+//7/AAD////////////////////////9//3/+//7//v/
+//7//v/+v/5//n/+f/5//n/+//6//r/+v/6//r/+v/6//n/+P/4//j/+P/4//j/+P/4
//j/+P/3//f/9//3//f/9//3//f/9//2//b/9v/2//b/9v/2//b/9v/2//b/9v/2//b/
9f/1//X/9f/1//X/9f/1//X/9f/z//P/8//z//X/9f/1//X/9P/0//T/9P/0//T/9P/0
//D/8v/y//L/9P/2//T/8v/0//T/9P/0//T/9P/0//T/9P/y//L/8v/y//L/8v/y//L/
8v/y//L/8v/y//L/8v/y//L/8v/y//L/8v/y//L/8v/y//L/8v/y//T/9P/0//T/8v/y
//L/8v/y//L/8v/y//T/9P/0//T/8v/y//L/8v/y//L/8v/y//L/8v/y//T/9P/2//b/
9v/6//v/+//7//z//f/+//7//v/////////9//3//f/7//n/9//3//f/9//3//b/9f/1
//X/9f/3//r/+v/5//f/9//2//X/8v/v/+7/7v/u/+7/7v/u/+3/7f/t/+z/7P/t/+3/
7P/s/+z/7P/s/+z/7v/u/+7/7v/u/+//7//u/+7/7//v/+//7//v/+//8f/0//f/AAAR
ACIANABCAEoASQBKAFEAXgBoAG8AdgB8AHgAaQBTACAA0v+J/1//XP92/43/nv+u/7z/
yf/Q/9j/3//l/+n/7v/v/+//7//w//D/8P/y//P/8//z//P/8//0//T/9P/1//b/9v/2
//b/9//3//X/9f/2//b/9//3//j/+P/4//f/9//4//j/+P/5//n/9//4//j/+P/6//r/
+v/6//v/+//7//v/+//8//3//f/9//3//f/+//7//v////////8AAAAAAQD//wAAAAAB
AAEAAwADAAMABAAFAAUABQAFAAcABwAJAAkACwALAAwADAANAA8AEAARABIAEgAUABYA
FwAZABkAHgAfACAAIAAgACMAJgAoACoAKwAtAC8AMQAzADMANQA2ADYANgA3ADoAPAA9
AD4APAA8ADwAPQA+AD4APgA9AD0APAA8ADoANwA2ADUAMwAzADEALwAtACsAKQAnACQA
IgAgAB4AGwAYABcAFQASAA8ADgANAAsACQAIAAcABgADAAMAAgABAAIAAQABAAEA///9
//3//v/+//z/+//7//3//f/8//z//P/8//z//P/8//z//P/8//z//P/8//z//P/8//z/
/P/8//z//P/8//3//f/9//3////////////+//7//v/+//7//v/+//7//v//////////
/////////////////wAAAQABAAEAAQABAAAA/////wEAAQAAAAAAAAD/////////////
///////////9//3//f/9//3//f/7//v/+v/5//v/+//7//v/+f/4//j/+P/4//j/+P/4
//n/+P/4//j/9v/2//b/9v/2//b/9v/1//X/9f/1//X/9f/1//X/9f/2//b/9v/2//T/
9P/0//T/9P/0//T/9P/0//T/8//z//P/8//z//P/8//z//P/8//z//P/8//z//P/8//z
//P/8v/y//L/8v/0//T/9P/0//L/9P/0//T/8v/0//T/9P/0//L/8v/y//L/8v/y//L/
8v/y//L/8v/y//T/9P/0//T/9P/0//T/9P/0//T/9P/0//T/9P/0//T/9P/0//T/9P/y
//L/8v/y//L/8v/y//L/8v/y//L/8v/0//T/9P/0//T/9P/0//T/9P/0//T/9P/y//L/
8v/y//T/9P/0//T/9P/2//b/+P/4//j/+v/7//v/+//8//3//v/+//7/////////////
/////f/7//n/+f/5//n/+f/2//X/9f/1//f/+f/6//r/9//1//X/9P/1//L/8f/w//L/
8v/y//L/8P/v/+//7//w//D/8f/x//D/8P/w//D/8P/w//D/8P/w//D/8P/x/+//7v/u
/+//7//v/+//7//z//P/8v/3/wAADQAgADQAQgBMAE8ATgBTAFoAZgBvAHQAegB8AHEA
YQA6AO7/o/9v/1z/bv+R/6b/sP+8/8v/0v/Y/9//5f/r//D/8//z//H/8v/y//L/9v/3
//f/9//1//X/9v/2//j/+f/6//r//P/8//3//f/8//v/+//6//n/+f/6//r/+v/5//n/
+v/6//r/+//7//3//v/+//7//f/8//v/+v/+////AAABAAEAAgADAAMAAQABAAEAAgAD
AAQABgAHAAQABAADAAMABAAGAAcACQAJAAsACwALAAkACQAIAAcACAALAAwADwANAA8A
DwAQABIAEwAVABYAFQAWABYAGAAbAB0AIAAhACMAIwAjACIAJAAnACoALAAuAC8AMQAz
ADcAOQA5ADsAPQA+AD8AQQBEAEYARwBIAEgASABIAEkASgBKAEoASQBKAEoASwBKAEsA
SgBJAEcAQwBBAD8APQA7ADkANwA0ADQAMgAwAC0AKgApACcAJAAhACAAHwAdABsAGgAZ
ABgAFQAVABQAEwAQAA8ADwAPABEADwAPABAADgAMAAsACwALAAsACgAKAAoACgAKAAoA
CgAKAAoACgAIAAgACAAIAAgACAAIAAgACAAIAAgACAAJAAkACQAJAAcABwAHAAcACAAI
AAgACAAIAAgACAAIAAYABwAHAAcABQAFAAUABQAFAAUABQAGAAUABQAFAAUAAwACAAEA
AQD//////v/+//z/+//7//v/+//7//v/+//7//v/+f/5//n/+f/5//n/+f/5//j/9//1
//X/9f/1//f/9v/2//b/9v/2//b/9v/z//L/8v/y//D/8P/w//D/8P/w//D/7//v/+//
7//v/+3/7f/t/+3/7P/s/+z/7P/s/+z/7P/s/+z/7P/s/+z/7P/s/+v/6//p/+n/6f/p
/+n/6f/p/+n/6v/r/+z/7f/r/+v/6//r/+r/6v/q/+r/6v/q/+r/6v/o/+r/6v/q/+j/
6P/q/+r/6P/o/+j/6P/o/+j/6P/o/+j/6P/o/+j/6P/o/+j/6P/o/+b/5v/m/+b/5v/m
/+b/5v/m/+b/5v/m/+T/5P/k/+T/5P/k/+T/5P/k/+T/5P/k/+T/5P/k/+T/4v/i/+L/
4v/i/+L/4v/i/+L/4v/i/+L/5P/k/+T/5P/l/+T/5f/k/+T/5v/n/+f/6f/q/+v/7P/s
/+z/7f/t/+v/6//r/+v/6//p/+f/5//l/+X/5f/k/+P/4//j/+P/5f/m/+b/5f/l/+X/
5P/j/97/3f/c/9z/3v/e/97/3v/b/9v/2//a/9z/3f/d/9z/2v/a/9r/2v/a/9r/2v/a
/9r/2v/b/9v/3P/c/93/3f/b/9v/2//b/93/4P/h/+r/9/8GABoAKgA0ADcAOAA/AEoA
VgBfAGYAcAByAGMAUQAsAOL/kf9V/0b/Wv91/4b/lP+k/7H/uv/C/8v/0f/T/9r/3f/Z
/9r/3P/d/97/4P/h/+H/4f/h/+H/4v/i/+L/4//k/+T/5P/k/+X/5f/l/+X/5v/m/+X/
5f/m/+b/5v/l/+X/5v/o/+j/6f/p/+f/6P/o/+j/6v/q/+r/6v/p/+n/6f/p/+n/6v/r
/+v/6//r/+v/7P/s/+z/7f/t/+3/7v/u/+//7//w//D/8f/x//P/8//z//T/9f/1//X/
9f/3//f/+f/5//v/+//8//z//f///wAAAQACAAIABAAIAAkACwALAA4ADwAQABAAEgAV
ABgAGgAaABsAHQAfACMAJQAlACcAKgAqACoAKwArACwALAAsAC8AMAAxADMAMgAyADIA
MQAxADAAMAAuAC8ALgAtACsAKQAnACUAIwAfAB0AGwAYABYAFAASAA8ADAALAAkABgAF
AAQAAwABAP3//P/7//r/9//3//b/9f/y//H/8f/x/+//7f/t/+7/7//u/+7/7//t/+3/
7P/s/+7/7v/u/+7/7P/s/+z/7P/u/+7/7v/u/+z/7P/s/+z/6v/q/+r/6v/t/+3/7f/t
/+3/7f/t/+3/7v/u/+7/7v/w//D/8P/w//D/8f/x//H/7//v/+//7//x//H/8f/y//H/
8f/x//H/8//y//H/8f/x//H/8P/w//D/7//v/+//8f/x//H/8f/x//H/7//v//H/8f/x
//H/8f/x//D/7//v/+//7//v/+//7v/u/+7/7v/u/+7/7v/v/+7/7v/u/+z/7P/s/+z/
7v/u/+7/7f/r/+v/6//r/+v/6//r/+v/7P/s/+z/7P/q/+r/6v/q/+z/7P/s/+z/7P/s
/+v/6//t/+3/7f/t/+v/6//r/+v/6//r/+v/6//t/+3/7f/t/+z/7P/s/+z/7P/s/+z/
7P/s/+7/7v/u/+z/7P/q/+z/7P/q/+r/6v/q/+z/7P/s/+z/7v/u/+7/7v/u/+7/7v/u
/+z/7P/s/+z/7P/s/+z/7P/s/+z/7P/s/+z/7P/s/+z/7P/s/+z/7P/u/+7/7v/u/+7/
7v/u/+7/7v/u/+7/7v/u/+7/7v/u/+7/7v/u/+7/7v/u/+7/7v/w//D/8v/y//T/9v/3
//f/9//4//n/+v/4//j/+f/5//v/+//7//v/+f/3//X/9f/1//X/9f/0//X/9f/1//X/
9f/2//b/9f/1//X/9P/z/+7/7f/s/+z/7P/s/+z/7P/r/+v/6//q/+z/7f/t/+z/7v/u
/+7/7v/u/+7/7v/u/+7/7v/v/+//7v/u/+//7//t/+3/7f/t//H/9P/5/wIADwAiADYA
RgBMAEsAUABbAGQAbgB1AHoAgAB+AG0AVwAmANr/j/9h/17/dv+P/6L/sv/A/8n/0v/a
/+P/6f/t//D/8f/x//H/8v/y//L/9P/1//X/9f/1//X/9v/2//T/9f/2//b/+P/4//n/
+f/5//n/+v/6//n/+f/6//r/+v/5//n/+v/4//j/+f/5//n/+v/6//r/+v/6//r/+v/5
//n/+f/5//n/+v/7//v//f/9//3//v/8//z//f/9////AAAAAAEA//8AAAAAAQD//wEA
AQABAAQABQAFAAUABQAHAAcACQAHAAkACQAKAAwADQAPABAAEQASABIAFAAWABcAGQAZ
ABwAHQAeAB4AIAAjACYAKAAqACsALQAvAC8AMQAxADMANQA2ADcAOQA6ADwAPQA+AD4A
PgA+AD8APgA+AD4APQA9ADwAPAA6ADoAOgA6ADkANwA1ADMAMQAvAC0AKwAoACYAJAAi
AB8AHAAbABkAFgAVABQAEwARAA8ADgANAAwABwAHAAYABQAEAAMAAwADAAUAAwADAAQA
AgAAAP///////////v/+//7//v/+//7/AAAAAAAAAAD+//7//v/+/wAAAAAAAAAAAAAA
AAAAAAD//////////wEAAQABAAEABAAEAAQABAAEAAQABAAEAAIAAwADAAMAAwADAAMA
AwADAAMAAwAEAAMAAwADAAMABQAEAAMAAwAFAAUABAAEAAQAAwADAAMAAwADAAMAAwAB
AAEA////////////////AQABAAAA/////////////////v/+//7//P/8//z//P/9//z/
/P/8//z//P/8//z//P/8//z/+//9//3//f/9//3//f/9//3//P/8//z//P/8//z//P/8
//r/+v/6//r//P/8//v/+//5//n/+f/5//n/+f/5//n/+f/5//n/+f/5//n/+f/5//r/
+v/6//r/+P/4//j/+P/4//r/+v/6//r/+v/6//r/+P/6//r/+v/6//j/+P/4//j/+P/4
//j/+P/4//j/+P/4//j/+P/4//j/+P/4//j/+P/4//j/+P/4//j/+P/4//j/+P/4//j/
+P/4//j/+P/4//b/9v/2//b/+P/4//j/+P/4//j/+P/4//j/+P/4//j/+P/4//j/+P/4
//j/+v/6//z//P/8//7/AQABAAEAAgABAAIAAgACAAMAAwADAAMAAwADAAEA///9//3/
/f/9//7//v/+/////v/9//7//v/+//3/+//7//z/+//4//f/9P/0//T/9P/0//T/8//z
//X/9P/0//X/8//y//L/8v/y//L/8v/y//T/9P/0//T/9f/1//T/9P/1//X/9f/1//P/
8//z//T/9f/+/wcAFAAoADoASABPAE4ATwBWAGIAawByAHgAhACBAHEAXgA4APH/pf9w
/2T/e/+Y/6r/tv/F/9D/1v/f/+n/6//u//P/9f/z//T/9P/0//b/9//3//f/9//3//j/
+P/4//n/+v/6//r/+v/7//v/+f/5//r/+v/7//v//P/8//z/+//7//z//P/8//3//f/9
//7//v/+//7//v/+//7//////////////wAAAQABAP///////wAAAgACAAMAAwABAAIA
AgADAAUABgAGAAcABQAHAAcABwAIAAkACQAJAAcACQAJAAsACwANAA0ADgAOAA8AEQAS
ABMAFAAUABYAGAAZABsAGwAeAB8AIAAgACIAJQAoACoAKgArAC0ALwAxADMAMwA1ADYA
NgA2ADcAOQA8AD4AQAA+AD4APgA/AEAAQABAAD8APwA+AD4APAA9ADwAOwA5ADgANwA2
ADUAMQAvAC0AKgAoACYAJAAhAB4AHQAbABgAFQAUABMAEQAPAA4ADQAMAAcABwAGAAUA
BgAFAAUABQADAAEAAQACAAIAAAD/////AQABAAAAAAD+//7//v/+//7//v/+//7//P/8
//z//P/+//7//v/+//7//v/+//7//f/9//3//f/9//3//f/9/wAAAAAAAAAA/v/+//7/
/v/+//////////3//f/9//3//f/9//3//v/9//3//f/9//v/+v/5//n/+//7//r/+v/6
//n/+f/5//v/+//7//v/+f/5//f/9//3//f/9//3//f/9//2//X/9f/1//X/9f/3//b/
9v/2//T/9P/0//T/8//y//L/8v/0//T/9P/0//L/8v/y//H/8//z//P/8//x//H/8f/x
//D/8P/w//D/8P/w//D/8P/w//D/8P/w//D/8P/v/+//7f/t/+3/7f/t/+3/7f/t/+//
7//v/+//7f/t/+3/7f/s/+z/7P/s/+r/6v/q/+r/6v/s/+z/7P/q/+z/7v/s/+r/6v/q
/+r/6v/s/+z/7P/s/+v/6v/p/+j/6v/q/+r/6v/q/+r/6v/q/+j/6P/o/+j/6v/q/+r/
6v/p/+j/5//m/+j/6P/o/+j/6P/o/+j/6P/o/+j/6P/o/+b/5v/m/+b/6P/o/+j/6P/o
/+j/6P/o/+j/6P/o/+j/5v/m/+b/5v/q/+r/7P/s/+z/7v/v/+//7f/u/+//8P/w//D/
8f/x/+//7//v/+//7//t/+v/6//p/+n/6f/o/+f/5//n/+f/6f/q/+r/6f/n/+f/5v/l
/+L/4f/g/+D/3v/e/97/3v/f/9//3//e/97/3//f/97/3v/e/97/3v/c/9z/3P/c/9z/
3P/d/93/3P/c/93/3f/f/9//3//f/+H/4v/n//D//f8QACIANAA+ADsAOgBFAFIAXABj
AHAAeABwAF8ARwAQAMD/df9L/0z/aP9//5D/nv+s/7f/wP/I/8//0//X/9z/3f/b/9v/
3P/c/9z/3v/f/9//3//d/93/3v/e/97/3//g/+D/4P/g/+H/4f/h/+H/4v/i/+H/4f/i
/+L/4v/h/+H/4v/g/+D/4f/h/+H/4v/i/+L/4P/g/+D/4P/h/+H/4f/h/+H/4v/j/+P/
4//j/+P/5P/k/+T/5f/l/+P/5P/k/+X/5f/m/+b/5//n/+n/6f/p/+r/6//r/+v/6//t
/+3/7//t/+//7//w//D/8f/z//T/9f/2//b/+P/6//v//f/9/wIAAwAEAAQABQAHAAkA
CgANAA8AEgAVABcAGQAZABsAHgAeAB4AHwAeACAAIQAiACIAIgAiACMAJAAkACQAIwAj
ACIAIgAgAB8AHgAdABsAGQAXABUAEwARAA8ADQAKAAYABAACAP///v/9//v/+P/1//b/
8//v/w==
         </WaveFormData>
      </LeadData>
      <LeadData>
         <LeadByteCountTotal>10000</LeadByteCountTotal>
         <LeadTimeOffset>0</LeadTimeOffset>
         <LeadSampleCountTotal>5000</LeadSampleCountTotal>
         <LeadAmplitudeUnitsPerBit>4.88</LeadAmplitudeUnitsPerBit>
         <LeadAmplitudeUnits>��V</LeadAmplitudeUnits>
         <LeadHighLimit>2147483647</LeadHighLimit>
         <LeadLowLimit>268435456</LeadLowLimit>
         <LeadID>V4</LeadID>
         <LeadOffsetFirstSample>0</LeadOffsetFirstSample>
         <FirstSampleBaseline>0</FirstSampleBaseline>
         <LeadSampleSize>2</LeadSampleSize>
         <LeadOff>FALSE</LeadOff>
         <BaselineSway>FALSE</BaselineSway>
         <ExcessiveACNoise>FALSE</ExcessiveACNoise>
         <MuscleNoise>FALSE</MuscleNoise>
         <LeadDataCRC32>3011335408</LeadDataCRC32>
         <WaveFormData>
/P/8//z//P/6//r/+v/6//r/+v/6//r/+f/4//f/9v/3//j/+f/6//j/+P/4//j/+f/6
//v//P/5//j/9//2//f/+P/5//r/+v/6//r/+v/5//j/9//2//b/9v/2//b/9v/2//b/
9v/4//j/+P/4//j/+P/4//j/+P/4//j/+P/6//r/+v/6//n/+P/3//b/9v/2//b/9v/4
//j/+P/4//b/9v/2//b/9v/2//b/9v/0//T/9P/0//f/+P/5//r/+f/6//r/+f/7//3/
/v////3//f/9//7/////////AAAAAAAAAgACAAAAAAD///3//f/9//3//f/+//7//v/9
//v//f/9//3//v/8//z/+//4//b/9f/0//b/9v/2//b/9f/z//H/8P/z//P/8//z//D/
8P/w//D/8P/v/+//7//u/+7/7v/v//H/8f/x//H/8v/z//P/9P/z//H/8P/y//T/+f8A
AAwAGAAmADEAQQBYAHAAgQCYALoA3gDzAOoAxACMAEgACADX/7v/t/+//8P/xv/R/9v/
3//i/+n/6f/o/+7/7v/s/+z/7P/s/+z/7P/s/+7/7v/v/+//7//v/+//7//v/+//8P/y
//X/9v/0//P/8v/w//D/8P/x//H/8f/x//H/8f/v/+//7//v/+//7//v//D/8//z//L/
8v/z//P/8v/y//H/8f/x//D/8P/w//H/8f/z//T/9f/2//T/9f/1//X/9f/2//b/9v/1
//b/9v/2//b/9v/2//b/+f/5//r/+v/6//v//f/9//3//v////////8AAAAAAQAEAAYA
CQAKAAoACwAMAA0AEAATABUAFwAYABoAHAAeAB4AIQAjACQAJwApACkAKwAvADAAMQAy
ADEAMQAxADMAMgAyADIAMwA1ADYANQA2ADMAMQAvAC0ALQArACkAKQAlACMAIQAfABsA
GgAYABYAEgAPAA8ADQALAAgABgAFAAQAAwADAAEA//////7//f/9//z//P/7//r/+v/6
//r/+P/3//f/9//3//f/9v/1//T/9P/1//X/8//z//P/8v/0//T/9P/0//T/9P/0//T/
8v/y//L/8v/0//T/9P/0//b/9v/2//b/9//3//f/9//1//X/9f/1//X/9f/2//b/+P/4
//j/9//1//X/9v/2//f/+P/6//v/9//3//j/+P/4//j/+P/4//f/9//3//b/+P/5//n/
+f/5//j/+P/4//r/+f/5//n/9//3//b/9v/2//b/9f/1//X/9f/1//b/9v/2//b/9v/2
//b/9v/2//T/9P/0//T/8v/y//H/8f/z//P/8//0//T/8//z//H/8//0//T/9P/0//T/
9P/0//T/9P/0//T/8v/y//P/8//0//P/8//z//X/9f/1//X/8//1//X/9f/0//L/8v/z
//H/8f/x//H/8//z//P/8f/v//H/8v/y//T/9P/0//L/9P/y//L/8v/y//L/8v/y//L/
9P/0//T/9P/y//L/8v/y//L/8v/y//L/8v/y//L/8v/w//D/8P/w//L/8v/y//L/8P/w
//D/8P/y//L/8v/y//L/8v/y//T/9f/1//X/9//6//v/+//7//n/+v/7//v/+//8//z/
/P/+//7//v/+/////f/9//3/+//7//r/+v/4//f/9//5//v/+//6//j/+P/3//T/8v/v
/+7/7v/u//D/8P/w/+//7v/u/+//7//v/+//7v/u/+7/7v/u/+3/7f/t/+7/7v/w//H/
8f/x//D/7//u/+3/8P/y//H/7//u//D/7v/x//r/BgAUACQAMQBBAFYAbgCHAJ4AugDa
APEA6ADCAIgARAAEANP/u/+3/7n/vf/E/8//1//b/97/5f/r/+z/7P/u//D/7v/u/+7/
7v/s/+z/7v/u/+//7//v/+//7f/t/+3/7f/t/+7/8P/w//D/8f/y//L/8P/w//H/8f/x
//H/8f/x//P/8//z//P/8v/x//D/8P/z//P/8v/y//L/8f/v/+7/8f/x//H/8P/x//L/
9P/1//T/9P/0//T/9P/1//X/9f/z//T/9P/0//f/+P/4//j/+v/6//r/+v/5//n/+v/6
//z//f////////8AAAEAAQADAAQABAAFAAUABgAIAAgADAANAA4ADwAQABMAFQAXABYA
GAAaABwAHgAhACMAJAAlACcAJwApACkAKgArACwALQAtAC0ALwAyADIAMgAzADIAMgAw
ADAALgAtACwAKwApACcAJQAlACIAIQAgAB8AGwAaABgAFgAUABEAEQAPAA8ADAAKAAkA
CAAHAAcABQADAAMAAgABAP///v/+//3//v/+//7//v/+//3//f/9//3//f/8//v//P/8
//3//f/7//v/+//6//z//P/8//z//P/8//z//P/8//z//P/8//z//P/8//z//P/8//z/
/P/9//3//f/9//3//f/9//3//f/9//7//v/8//z//P/7//3//f/+//7//P/8//3//f/9
//3//v/+//7//v/+//7//////////v/8//3//f/9/////v/+//7//P/7//v/+//7//v/
+v/6//z//P/7//v/+f/5//n/+v/4//j/+P/4//j/+P/4//j/+v/6//r/+v/4//j/9//3
//n/+f/5//r/+v/5//n/9//3//j/+P/4//j/+P/4//j/+v/6//r/+v/4//j/+f/5//r/
+f/5//n/+//7//v/+//6//v/+v/5//n/+P/5//v/+//7//v/+//5//n/+f/3//n/+//8
//z/+v/6//r/+P/4//r/+v/6//r/+v/6//r/+v/6//r/+v/6//r/+v/6//r/+v/6//r/
+v/6//r/+v/6//r/+v/6//r/+v/6//r/+v/6//r/+v/6//r/+v/6//r//P/8//z//P/6
//r/+v/6//z//P/8//z//P/8//z//v8BAAEAAQADAAIAAwADAAMAAwAEAAUABQAHAAgA
CAAIAAgACAAIAAgACQAHAAcABwAHAAcABgAGAAUAAwACAAMABAAFAAUABAAEAAMAAAD+
//v/+v/6//r/+v/6//r/+f/4//j/+f/5//n/+f/4//j/+P/4//j/9//5//n/+v/6//r/
+//7//v/+f/5//n/+f/4//r/+//9//z//P/6//3/BAAQAB4AKgAzAEEAVABsAIEAlgCo
AMgA4wDgAMQAlgBaAB4A6//J/8H/xf/H/8z/1//h/+P/5v/t//H/9P/2//j/+P/4//j/
+P/4//j/+P/6//r/9//3//f/9//5//n/+f/5//f/+P/6//r/+f/5//n/+P/4//j/+f/5
//v/+//7//v/+f/5//n/+f/5//n/+f/6//v/+//6//r/+//7//r/+v/9//3//f/8//z/
/P/9//3//P/8//z//P/8//3//f/9////AAAAAAAA//8AAAAAAAAAAAAAAAAAAAEAAQAC
AAIAAgADAAUABQAHAAgACQAJAAkACgAKAAsADwAQABIAEgASABMAFAAVABQAFwAZABsA
HgAgACIAJAAoACsALQAuACwALQAsAC0AMQAyADMANAA1ADUANQA3ADYANgA2ADcANgA2
ADQANAA0ADMAMgAxAC8ALQArACsAKQAnACUAIwAhACAAHgAcABsAGQAaABkAFgASAA8A
DQAMAAsACwAJAAkACQAIAAcABwAGAAYABQAEAAQABAAEAAIAAQABAAEAAQABAAAA//8A
AAAAAQABAAMAAwADAAIAAQAAAP///v8AAAAAAAAAAAAAAAAAAAAAAgACAAIAAgAAAAAA
AAAAAAEAAQABAAEA////////////////AAAAAAIAAgACAAEAAQABAAIAAgACAAIAAwAD
AAAA//////7///8AAAEAAgABAAEAAQAAAP7/////////AQAAAAAAAAACAAEAAQABAP//
///+//7//v/+//3//f/9//3//f/+//7//v/+//7//v/+//7//v/8//z//P/8//7//v/9
//3//P/7//r/+v/7//v//P/7//n/+v/6//r//P/8//z//P/6//r/+v/6//z//P/9//3/
/P/7//v/+//7//v/+//7//3//////////f/6//n/+f/5//n/+f/5//v/+//7//n/+//9
//7//v8AAAAA/P/4//j/+v/6//r/+v/8//z//P/8//r/+v/6//r/+v/6//r/+v/4//j/
+P/4//v//P/9//7/+//6//n/+P/4//j/+P/4//j/+P/4//j/+v/6//r/+v/6//r/+v/6
//r/+v/6//r/+v/6//r/+v/4//j/+P/4//j/+f/5//n//f/+//////8BAAEAAgADAAAA
//////7///8CAAMABAAEAAMAAQABAP////////7//v/+//3//f8BAAEAAQAAAP7//v/9
//r/+v/5//j/+P/3//b/9f/0//P/8v/y//P/9f/1//X/9P/y//L/8v/y//P/8//z//T/
9P/0//X/9f/1//X/9f/1//P/8v/y//P/8//y//T/9P/1//7/DAAcACoANQBDAFwAegCV
AKwAygDsAPsA7gDKAJAASAAKANf/v/+9/8H/wf/G/8//1//d/+T/6f/r/+7/8v/0//L/
8P/w//D/8P/w//D/8v/y//H/8f/x//H/8f/x//H/8f/x//L/9P/0//P/8//z//L/8v/y
//P/8//1//X/9f/1//P/8//z//P/8//z//P/9P/1//X/9P/0//X/9f/0//T/9f/1//X/
9P/y//L/8//z//b/9v/2//b/+P/5//n/+f/3//j/+P/4//v//P/8//z//P/8//z//P/9
//3//v/+//z//f////////8AAAEAAQAFAAYABgAHAAcACAAKAAoADgAPABAAEQAQABMA
FQAXABoAHAAeACAAIgAlACcAKAApACsAKwAtADEAMgAzADQAMwAzADMANQA2ADYANgA3
ADgAOAA2ADYANAAzADIAMQAvAC0AKwArACUAIwAhAB8AHwAeABwAGgAWABMAEwARAA8A
DAAKAAkACAAHAAcABQADAAMAAgABAAEAAAAAAP///v/+//7//v/+//3//f/9//3//f/8
//v/+P/4//n/+f/7//v/+//6//r/+v/6//r/+v/6//r/+v/4//j/+P/4//r/+v/6//r/
+v/6//r/+v/7//v/+//7//v/+//7//v//f/9//7//v/8//z//P/7//3//f/+//7//v/+
////////////AAAAAAAAAAAAAAAA/f/9//3//P/9////AAABAP///v/+//7//P/7//v/
+//9//3//P/8//r/+v/5//n/+//7//v//P/8//z//P/8//j/+P/4//j/+v/6//r/+v/6
//r/+f/5//n/+f/5//r/+v/5//n/9//3//j/+P/4//j/+P/4//j/9v/2//b/9v/2//b/
9//3//b/9f/1//X/9f/1//X/9f/1//f/9//3//b/9P/0//X/9//3//f/9//1//X/9f/z
//H/8//0//T/9v/2//b/9v/2//b/9v/2//b/9P/0//T/9P/0//T/9P/0//L/8v/y//L/
9P/0//T/9P/0//T/9P/0//T/9P/0//T/9P/0//T/9P/0//T/9P/0//T/9P/0//T/8v/y
//L/8v/0//T/9P/0//T/9P/0//T/9P/0//T/9P/y//L/8v/y//T/9P/0//b/9//3//f/
+f/6//v/+//7//v//P/9//3//f/+//7//v/+//7//v/+//3/+//7//v/+//7//r/+v/8
//v/+//9//3//f/8//r/+v/5//b/9P/z//L/8v/y//D/8P/w/+//8P/w//H/8f/x//H/
8P/w/+7/7v/u/+3/7//v//D/8P/u/+//7//v/+3/7f/t/+3/8v/w//H/8f/w//D/8P/1
//7/CAAYACgAMwBDAFoAdACNAKQAwADiAO8A2gCuAG4AKADw/8f/uf+5/7v/wf/K/9P/
1//b/+D/5f/p/+7/7v/s/+z/7P/s/+z/7P/q/+r/7P/s/+3/7f/t/+3/7//v/+//7//t
/+7/8P/w/+//7//v/+7/7v/u/+//7//v/+//7//v/+//7//v/+//8f/x//H/8v/x//H/
8P/w//H/8f/w//D/8//z//P/8v/w//D/8f/x//L/8v/y//L/8v/z//P/8//x//L/8v/y
//X/9v/2//b/9P/0//T/9P/3//f/+P/4//j/+f/7//v/+//8//3//f///wAAAAABAAMA
BAAGAAYACAAJAAoACwAOABEAEwAVABYAGAAaABwAHAAfACEAIgAlACcAJwApACkAKgAr
ACwALQAtAC0ALwAwADAAMAAxADAAMAAuAC4ALgAtACwAKwAnACUAIwAjACEAHwAdABsA
GwAaABgAFgASAA8ADwANAAsACAAGAAUABgAFAAUAAwD//////v/9/////v/+//3//P/8
//z//P/8//v/+//7//v/+//6//n/+v/6//v/+//7//v/+//6//j/+P/4//j/+P/4//j/
+P/2//b/9v/2//b/9v/2//b/+P/4//j/+P/3//f/9//3//n/+f/5//n/9//3//j/+P/4
//j/+P/3//f/9//4//j/+v/6//v/+//7//v//P/8//r/+v/6//r/+f/5//n/+P/4//n/
+f/5//v/+v/6//r/+P/3//f/9//3//f/9v/2//b/9v/1//X/9f/1//X/9v/0//T/9P/0
//T/9P/0//T/9P/0//T/9P/0//T/8//z//X/9f/1//b/9P/z//P/8f/x//L/8v/y//L/
8v/y//L/8v/y//L/8v/y//L/8//z//L/8f/x//H/8//z//P/8//x//P/8//z//T/8v/y
//P/8//z//P/8//z//P/8//x//H/8//0//T/8v/0//T/9P/0//T/9P/0//T/8v/y//L/
8v/y//L/8v/y//D/8P/w//D/8P/w//D/8P/y//L/8v/y//D/8P/w//D/8P/w//D/8P/y
//L/8v/y//D/8P/w//D/8P/w//D/8P/y//L/8v/y//L/8v/y//L/8v/y//L/8v/y//L/
8v/y//L/8v/y//L/8P/y//P/8//z//X/9v/3//n/+f/5//r/+//7//v//P/8//z//v/+
//7//v/9//v/+//7//v/+//6//r/+v/5//f/+f/5//n/+P/2//b/9f/y//D/7//u//D/
8P/w//D/7v/t/+z/7P/t/+3/7f/t/+7/7v/u/+7/7v/t/+3/7f/w//D/8P/x//D/7//u
/+3/7//v/+7/7v/x/+//7v/u//D/8//8/wgAFAAiAC8APQBQAGYAfwCUAK4AzgDjANYA
tAB+ADgA/v/V/7n/tf+//8X/yP/P/9f/2//e/+P/5//q/+z/7P/s/+z/7P/s/+z/7v/u
//D/8P/v/+//7//v//D/8f/y//P/8//0//b/9v/0//P/8v/w//D/8P/x//H/7//v/+//
7//x//H/8f/x//P/8//z//T/8v/x/+//7v/x//P/9P/2//X/9f/1//T/9P/0//X/9f/3
//j/+f/6//f/9//2//X/9v/4//n/+v/7//z//P/8//v/+v/5//j//P/9////AAD9//3/
/v/9//7/AAACAAMAAwAEAAQABQAJAAoADAAMAA0ADQANAA0ADgARABMAFQAUABYAGAAa
AB0AIQAkACYAKQArACsALQAxADIAMwA0ADUANQA1ADcAOAA4ADgAOQA7ADwAOwA8ADwA
OwA6ADkANAAxAC4ALQAsACsAKgApACkAKAAmACQAIAAdAB0AGwAbABgAFgAVABYAFQAV
ABMAEAAPAA0ACwANAAwADAALAAgACAAIAAgACAAHAAcABwAHAAcABgAFAAIAAgADAAMA
BQAFAAUABAACAAIAAgACAAAAAAAAAAAAAgACAAIAAgACAAIAAgACAAAAAAAAAAAA////
/////////////////wEAAQACAAIA///+//3/+//9//3//v/+//z//P/9//3/+//7//z/
/P/6//r/+v/6//n/+f/5//j/9//3//b/9f/3//b/9v/2//T/8//z//P/9f/1//T/9P/y
//L/8f/x//H/8f/x//L/8v/y//L/8v/y//L/8v/y/+//7v/t/+z/7v/u/+3/7f/r/+v/
6//s/+z/6//r/+n/6//s/+z/7P/q/+r/6v/q/+r/6v/q/+r/6v/q/+v/6//s/+v/6//r
/+n/6f/p/+n/6//t/+3/7f/q/+j/6P/p/+n/6f/p/+n/6//r/+v/6f/o/+n/6f/o/+j/
6v/s/+r/6v/o/+j/6P/o/+j/6P/o/+j/6P/o/+j/6P/o/+j/6P/o/+j/6P/o/+j/5v/m
/+b/5v/m/+b/5v/m/+T/5P/k/+T/5P/k/+T/5P/n/+j/6f/q/+n/6P/n/+b/5P/k/+T/
5P/k/+T/5P/k/+b/5v/m/+b/5v/m/+b/5v/m/+f/5//n/+f/6P/p/+n/6v/r/+3/7//t
/+3/7v/u//D/8v/y//L/8P/v/+3/7f/r/+v/6//q/+z/7P/r/+v/7//v/+//7v/q/+r/
6f/m/+T/4//i/+L/4v/i/+L/4v/j/+L/4v/j/+X/5f/l/+T/4//i/+H/4P/f/9//3//g
/+D/4P/h/+H/4f/h/+H/4f/f/97/3v/f/+H/4v/g/97/4//s//j/BAAUACEAMQBGAF4A
ewCQAKoA0ADnANwAugCAADYA8v/D/6v/qf+t/7H/tv+7/8X/zf/U/9n/2//a/97/4v/e
/97/3v/e/97/3v/e/+D/4P/h/+H/4f/h/+P/4//j/+P/4f/i/+T/5P/j/+P/4//i/+T/
5P/l/+X/5P/j/+L/4f/k/+X/5v/n/+b/5f/k/+T/5//n/+b/5v/n/+f/5v/m/+n/6f/p
/+j/5v/m/+f/5//o/+j/6P/o/+j/6f/p/+n/5//o/+j/6P/q/+z/7f/u/+7/7v/u/+7/
7v/t/+3/7P/t/+//8v/z//H/8v/z//P/9f/2//b/9//5//r//P/8/wAAAQACAAMABAAH
AAkACwAMAA4AEAASABIAFQAXABgAGgAdAB4AIQAiACIAIgAiACYAJwAoACsAKwAqACkA
KQAqACoAKAAoACYAJQAkACMAIwAhAB8AHwAdABsAGQAXABMAEgAQAA4ADAAJAAkABwAH
AAQAAgABAP7//f/9//v/+f/5//j/9//1//T/9P/z//L/8v/y//L/8v/x//H/8f/x//H/
8P/v//D/8P/x//H/7//v/+//7v/w//D/8P/w//D/8P/w//D/7v/u/+7/7v/w//D/8P/w
//D/8P/w//D/8f/x//H/8f/x//H/8f/x//H/8f/y//L/8v/y//L/8f/y//P/9f/2//T/
9P/1//X/9f/1//b/9v/0//T/9P/0//X/9f/1//T/9P/1//X/9f/1//T/9P/0//b/9f/1
//X/9f/1//T/9P/0//T/8//z//H/8f/x//L/8v/y//L/8v/y//L/8v/y//L/8v/y//L/
9P/0//P/8//x//H/8f/y//L/8f/x/+//8f/y//L/8v/y//L/8v/y//D/8P/w//D/8P/w
//H/8f/x//H/8v/z//H/8f/x//H/8f/z//P/8//y//D/8P/x//H/8f/x//H/8f/x//H/
7//x//P/9P/0//L/8P/w//D/8P/y//L/8v/y//L/8v/y//L/8v/y//L/8v/y//L/8v/y
//L/8v/y//L/8P/w//D/8P/y//L/8v/y//L/8v/y//L/8v/y//L/8v/y//L/8v/y//L/
8v/y//L/9P/0//T/9P/y//L/8v/y//L/8v/y//L/8v/y//L/8v/0//X/9f/1//f/+P/5
//n/+//7//z//f/7//v//P/8//7/AAAAAAAA/v/9//v/+//7//v/+//6//z//P/7//v/
/f/9//3//P/6//r/+f/2//L/8f/w//D/8P/w//D/8P/v/+7/7v/v//H/8f/x//D/8v/y
//L/8v/z//P/8//0//P/8v/y//H/8//z//P/8//z//L/8v/z//H/8v/y//T/+f8CAA4A
HAAqADUASQBkAHoAkQCoAMIA4gDvANwAsAByAC4A9v/N/73/vf/B/8f/zv/V/9v/3//k
/+v/7f/w//L/8v/w//L/8v/y//L/8v/y//T/9P/x//H/8f/x//P/8//z//P/8f/y//T/
9P/1//X/9f/0//T/9P/1//X/9f/1//X/9f/1//X/9f/1//X/9f/1//b/9f/1//T/9P/3
//f/9v/2//f/9//3//b/+P/4//n/+f/4//j/+P/4//j/+f/5//n/+//8//z//P/8//z/
+//6//z//P/8//z//f/9//7//v8AAAEAAwADAAMABAAFAAUABwAIAAgACQAJAAoADAAM
AA4ADwAQABEAFAAXABkAGwAaABwAHgAgACAAIwAlACYAKQArACsALQAvADAAMQAyADEA
MQAxADMANAA0ADQANQA0ADQAMgAyADEAMQAxADEALQArACkAKQAmACUAJAAjACEAIAAe
ABwAGgAXABcAFQATABAADgANAAwACwALAAkABwAHAAYABQADAAIAAgABAAEAAgADAAQA
AgABAAEAAQABAAEAAAD//wAAAAABAAEAAQABAAEAAAAAAAAAAAAAAP7//v/+//7/AAAA
AAAAAAD+//7//v/+/wAAAAAAAAAAAwADAAMAAwADAAMAAwADAAEAAQACAAIAAgACAAIA
AQADAAMABAAEAAMAAgACAAEAAQABAAIAAgACAAIAAgACAAMAAwADAAIAAgADAAMAAwAB
AAAAAAAAAAIAAQABAAEAAQABAAAAAAAAAAAA/////////////wAA/v/+//7//v/+//7/
/v/+//7//v/+//7//v/+//3//f/9//3//f/+//7//f/9//v/+//8//z//P/+//7//v/+
//z//P/8//z//P/8//3//f/8//v/+//7//v/+//7//v/+//9//3//f/8//r/+v/7//v/
+//7//v/+//7//v/+f/5//v//P/8//r/+v/6//r/+v/6//r/+v/6//z//P/8//z/+//6
//n/+P/4//j/+P/4//j/+P/4//j/+P/4//j/+P/6//r/+v/6//j/+P/4//j/+P/4//j/
+P/6//r/+v/6//j/+P/4//j/+P/4//j/+P/4//j/+P/4//r/+v/6//r/+v/6//r/+v/6
//r//P/9//3//f///wAAAwADAAMAAwACAAMAAwADAAIAAgACAAQABAAEAAQAAwD/////
/////wIAAgADAAQAAgABAAIAAQABAAAA/v/+/////P/6//n/9v/2//b/9v/4//j/9//2
//b/9//3//f/9f/0//T/9P/0//T/8//z//X/9v/2//b/9f/1//X/9f/3//f/9//2//b/
9f/3//b/9v/4//v//v8IABQAIAAtADcAQgBYAG8AhACaALYA1QDiAM4ApgB0ADYA///V
/7//v//F/8r/0f/Z/93/4v/p//H/8v/0//b/9v/2//b/9v/2//b/9v/4//j/9f/1//X/
9f/1//X/9f/1//X/9v/4//j/9//3//f/9v/2//b/9//3//f/9//3//f/9//3//f/9//3
//f/9//4//n/+f/4//j/+f/5//j/+P/5//n/+f/4//j/+P/5//n/+v/6//r/+v/4//n/
+f/5//v//P/8//z//f/+//7//v/+//7//v/+//////8AAAAA/v///wEAAQABAAIAAwAD
AAUABgAGAAcABwAIAAoACgAMAA0ADgAPABAAEwAVABcAGAAaABwAHgAfACEAIgAiACUA
JwAnACkAKwAsAC0ALgAuAC0ALAAtAC4ALgAuAC8ALgAuACwALAArACsAKwArACoAKQAo
ACkAJwAlACMAIQAfAB4AHAAaABgAFQAVABMAEQAOAAwACwAKAAkACQAHAAMAAwACAAEA
AQAAAAAA///+//7//v/+//z/+//7//v//P/9//3//f/8//z//f/9//v/+//7//r/+v/6
//r/+v/6//r/+v/6//z//P/8//z/+v/6//r/+v/6//r/+v/6//v/+//7//v//f/9//3/
/f//////AAAAAP///v/9//v/+f/5//r/+v/8//z//f/9//n/+f/6//r//P/8//z//P/6
//n/+P/2//n/+//8//3//P/6//n/+P/6//n/+f/5//n/+f/4//j/+P/4//f/9//5//n/
+f/6//j/+P/4//j/9v/2//b/9v/2//b/9v/2//b/9v/1//X/9//3//f/+P/2//X/9f/z
//P/9P/0//T/9P/0//T/9P/0//T/9P/0//T/9P/1//X/8v/x//H/8f/z//P/8//z//H/
8//z//P/9P/y//L/8//y//H/8P/v//H/8f/x/+//7f/v//D/8P/u/+7/8P/w/+7/8P/w
//D/8P/w//D/8P/w/+7/7v/u/+7/8P/w//D/8P/w//D/8P/w/+//7v/t/+z/7f/u/+//
8P/v/+7/7f/s/+7/7v/u/+7/7v/u/+7/7v/u/+7/7v/u/+z/7P/s/+z/7v/u/+7/7v/u
/+7/7v/u/+z/7P/s/+z/7P/s/+z/7P/w//H/8f/x//X/9v/3//f/9v/1//X/9f/1//X/
9v/2//T/9v/2//b/+P/3//X/9f/1//X/9f/0//b/9v/1//X/9f/1//X/9P/w//D/7//s
/+z/6//q/+r/6P/o/+j/6P/n/+b/5v/n/+n/6f/p/+j/6P/o/+j/6P/l/+X/5f/m/+b/
5v/n/+f/5f/l/+X/5f/n/+b/5v/n/+f/5v/m/+b/6f/0/wIAEgAiAC0AOwBUAHAAhwCc
ALwA3gDnANAApABiABoA4v+9/63/r/+z/7f/wP/J/83/0f/W/9v/3//i/+b/5v/k/+L/
4v/i/+L/4P/g/+L/4v/h/+H/4f/h/+L/4//k/+X/4v/i/+P/4v/j/+P/4//i/+T/5P/l
/+X/5f/l/+X/5f/k/+P/4v/h/+P/4//j/+T/4//j/+L/4v/j/+P/4v/i/+X/5f/l/+T/
4v/i/+P/4//k/+T/5P/k/+L/4//j/+P/5f/m/+b/5v/l/+b/5v/m/+j/6P/o/+j/6f/p
/+r/6v/q/+v/7f/t/+v/7P/t/+3/8f/y//L/8//z//T/9v/2//r/+//8//3//f///wAA
AQADAAYACQAMAAwADwARABIAEwAVABUAFwAZABoAGwAcAB0AHQAdAB8AIAAgACAAIQAi
ACIAIAAgAB4AHQAcABsAGwAZABcAFwATABEADwANAAkACAAGAAQABAABAAEA///7//z/
+v/3/w==
         </WaveFormData>
      </LeadData>
      <LeadData>
         <LeadByteCountTotal>10000</LeadByteCountTotal>
         <LeadTimeOffset>0</LeadTimeOffset>
         <LeadSampleCountTotal>5000</LeadSampleCountTotal>
         <LeadAmplitudeUnitsPerBit>4.88</LeadAmplitudeUnitsPerBit>
         <LeadAmplitudeUnits>��V</LeadAmplitudeUnits>
         <LeadHighLimit>2147483647</LeadHighLimit>
         <LeadLowLimit>268435456</LeadLowLimit>
         <LeadID>V5</LeadID>
         <LeadOffsetFirstSample>0</LeadOffsetFirstSample>
         <FirstSampleBaseline>0</FirstSampleBaseline>
         <LeadSampleSize>2</LeadSampleSize>
         <LeadOff>FALSE</LeadOff>
         <BaselineSway>FALSE</BaselineSway>
         <ExcessiveACNoise>FALSE</ExcessiveACNoise>
         <MuscleNoise>FALSE</MuscleNoise>
         <LeadDataCRC32>2650741776</LeadDataCRC32>
         <WaveFormData>
/v/+//7//v/+//7//v/+//7//v/+//7//P/8//z//P/+//7//v/+//7//v/+//7/AAAA
AAAAAAD///7//f/8//z//P/8//z//v/+//7//v/9//z/+//6//z//P/8//z/+v/6//r/
+v/8//z//P/8//z//P/8//z/+v/6//r/+v/7//z//f/+//3//P/7//r/+v/6//r/+v/6
//r/+v/6//r/+v/6//r/+v/6//r/+v/4//j/+P/4//n/+v/7//z/+v/6//z//P/+//7/
//8BAAEAAAD///7///////////8BAAIABAAEAAIAAgACAAEAAgACAAIAAwACAAIAAAAA
AAAAAgACAAEAAgABAAEAAAD7//n/+P/4//j/+P/2//b/9P/0//T/9P/0//T/9P/0//P/
8//z//P/9P/0//T/9P/y//P/9P/0//T/8//z//P/9P/1//b/9//1//T/8//w/+//7//v
//f/BAAUACAAMwBMAGcAfACYALwA5gABAf0A2wCpAHAAPQATAPT/5f/d/9r/2//i/+b/
5v/p/+7/7//u//D/8P/s/+7/7v/u/+7/7v/u/+7/7v/u/+7/7v/u/+7/7//v/+//8f/x
//L/8v/w//D/7//v/+7/7v/v/+//7//v/+//7//t/+3/7v/u//D/8P/w//D/8f/x//D/
8P/w//D/8P/w//D/8P/v/+7/7//v/+//7//y//L/8v/z//P/8//y//L/8f/x//H/8f/x
//L/8//z//P/8//z//P/9v/2//b/9//1//f/9//3//n/+v/6//r/+v/7//v/+/8AAAEA
AQADAAQABQAGAAYACAAJAAwADQAOABEAEwAVABYAGQAbABwAHwAhACMAIwAmACgAKAAp
ACwALAAsAC4ALgAtACwALAAtAC4ALwAuAC0AKwApACcAJAAjACEAIAAeABwAGgAZABQA
EwARAA8ADQAMAAoACAAHAAUABQAEAAEAAQAAAP//+//6//r/+v/8//r/+f/5//j/+P/5
//n/9//2//X/9f/3//f/9//2//X/9P/z//L/8P/w//D/7//x//H/8f/x//H/8f/x//D/
8P/w//D/8P/w//D/8f/x//L/8v/y//L/8//z//P/8//x//H/8f/x//P/8//0//T/9v/2
//X/9f/0//T/8//z//X/9f/1//X/9//2//b/9v/2//f/9//1//X/9f/1//X/9f/1//b/
9v/2//b/9f/1//f/9//2//b/9v/2//b/9v/1//X/8//z//P/8//z//P/9P/0//P/8//y
//L/8v/y//L/8v/y//L/8v/y//H/8f/z//P/8//z//P/8//z//P/8P/w//D/8f/z//L/
8v/y//L/8v/y//L/8P/w//D/8P/w//D/8P/w//H/8f/x//H/8f/x//L/8v/y//L/8v/z
//H/7//v/+//8P/x//L/8f/x//L/8//z//P/8v/y//L/8v/w//D/8P/w//D/8P/w//D/
8P/w//D/8P/w//D/8P/w//L/8v/y//L/8P/w//D/8P/w//D/8P/w//L/8v/y//L/8P/w
//D/8P/y//L/8v/y//D/8P/w//D/9P/0//T/9P/1//f/+P/4//b/9v/3//f/+f/5//n/
+v/8//z//P/8//z/+//6//r/+v/7//z//P/4//j/+P/6//z/+//6//n/+f/4//X/8//w
//D/8P/w/+//8P/x//L/8P/w//D/8P/w//D/7//v/+//7//u/+7/7v/u/+7/7//y//L/
8v/x/+//7//v/+//8f/x//H/8P/v/+7/6f/p/+3/9f8AABAAHgAvAEgAZQCAAJwAugDg
AP0A+QDZAKUAbAA5AA8A8v/h/9f/1P/Z/97/4v/k/+f/6v/t/+7/7v/w//D/7v/u/+7/
7v/u/+7/7v/u/+7/7v/u/+7/7P/t/+3/7f/v/+//8P/w//D/8P/v/+//7v/u/+//7//x
//H/8f/x//H/8f/y//L/8f/w/+//7v/w//H/8f/y//H/8P/v/+7/7//w//D/8P/x//H/
8f/x//L/8v/y//P/8//z//L/8v/z//P/8//z//X/9v/3//f/9//3//f/9//2//b/9v/3
//n/+//7//v/+//8//z//P/+/////////wIAAwADAAUABgAHAAgACAAMAA0AEAARABIA
FQAXABkAGwAdAB4AHgAfACEAIwAjACYAKAAoACkAKgAqACoALAAtAC0ALQAuAC4ALgAu
ACwALAArACoAKQAmACUAIwAiACIAIAAeAB0AGAAXABUAEwARABAADgAMAAsACQAJAAgA
BQAFAAQAAwABAAAAAAAAAAAA/v/9//3//P/8//3//f/9//z/+//7//v/+//7//r//P/8
//z//P/6//r/+v/5//v/+//7//v/+//7//v/+v/6//r/+v/6//r/+v/7//v/+v/6//r/
+v/7//v/+//7//v/+//7//v/+//7//z//P/8//z/+//7//3//v/+/////f/9//3//f//
//7//v/+//7///////3////////////9//3//v/+//7//v/9//3//f/9//z//P/+//7/
/v/+///////9//3//f/9//3//f/8//z/+//7//r/+v/6//r/+v/6//r/+v/6//r/+f/5
//v/+//7//v/+//7//v/+//6//r/+v/7//v/+v/6//r//P/8//z//P/6//r/+v/6//r/
+v/6//r/+//7//v/+//7//v//P/8//z//P/8//3//f/7//v/+//7//v/+//5//v//P/9
//3/+//8//7//P/8//z//P/8//z//P/8//z//P/8//z//P/8//z//P/8//z//P/8//z/
/P/8//z//P/8//z//P/8//z//P/8//z//P/+//7//v/+//z//P/8//z//v/+//7//v/+
//7//v/+//7//v/+//7/AAAAAAAAAAACAAIAAgACAAEAAwAEAAQABgAGAAcABwAJAAkA
CQAKAAoACgAKAAoADAALAAoACgAKAAsADAAMAAgACAAIAAoADAALAAoACQAJAAgABQAD
AAAAAAAAAAAA/v/+//7//v/8//z//P/8//7//v/9//3//f/9//z//P/+//7//v////7/
/v/+//3/+//7//v/+//9//3///8AAP///v/7//n//f8FAA4AGgAkADMASgBjAHwAlACu
ANIA8QD1ANsAswCAAE8AIwACAO//5//k/+X/7P/w//L/8//2//v//P/8//z//P/8//z/
/P/8//z//P/8//z/+v/6//r/+v/8//3//f/9//v/+//8//z//P/8//v/+//8//z//f/9
//3//f/9//3/+//7//z//P/8//z//P/8//3//f/8//z//v/+//7//v/9//7//v/+////
/////////v/+//7//////////v/+////////////AQACAAMAAwABAAEAAQABAAIAAgAC
AAMAAwAFAAUABQAFAAYABgAGAAgACQAJAAkADAANAA0ADwAQABEAEgASABQAFQAYABkA
GgAdAB8AIQAkACcAKQAqACgAKQAqACkALgAwADAAMQA0ADQANAA2ADUANQA1ADYANgA2
ADYANAA0ADMAMgAxAC4ALQArACoAKAAmACQAIwAgAB8AHQAbABoAGgAZABgAFAARABAA
DgANAA0ADAALAAkACAAIAAgACgAIAAcABwAGAAYABwAHAAUABAADAAMABQAFAAUABAAE
AAQABAAEAAQABAAEAAMAAQABAAEAAQADAAMAAwACAAIAAgACAAIAAgACAAMAAwAAAAAA
AAAAAAMAAwADAAMAAgABAAAA////////AAAAAAIAAgABAAEAAQACAAIAAwADAAMAAwAD
AAEAAAAAAAAAAgADAAMAAQADAAMAAwADAAEAAQACAAIAAgACAAEAAQABAAEAAAAAAAAA
AAAAAAAAAQABAP///////////////wAAAAD/////AAAAAAAAAAD+//7//v/+/wAAAAD/
/////f/9//3//f////////////z//P/8//3//f/8//z//P/8//z//P/8//7//v/+//7/
AAAAAAAAAAD9//3//f/9//////8AAAAA/f/8//v/+//9//v/+//7//3//f/9//v//f/+
//////8BAAAAAAD8//z//P/8//z//P/8//z//P/8//z//P/8//z//P/8//z//P/6//r/
+v/6//z//P/8//z//P/8//z//P/6//r/+v/6//r/+v/6//r/+v/6//r/+v/8//z//P/8
//r/+v/6//r/+v/6//r/+v/6//r/+v/6//r//P/8//z//P/9////AAAAAAAAAAABAAAA
///+//3/AQAEAAUABgAGAAYABQAEAAIAAgADAAQABAACAAIAAgAEAAQAAwACAAEAAQAA
AP3//f/8//z//P/6//j/+P/4//b/9v/2//b/9v/2//b/9f/1//X/9f/0//T/9P/0//T/
9//4//j/+P/3//f/9//3//X/9f/1//X/9P/z//L/7//r//H//f8IABYAJAA1AFAAcQCM
AKYAyADwAAcB/wDfAK0AcAA9ABMA9v/n/93/2v/d/+L/5v/o/+v/8P/x//T/9v/2//T/
8//y//H/8P/y//L/8v/y//L/8v/y//L/8P/x//H/8f/x//H/8v/y//L/8v/x//H/8v/y
//P/8//z//P/8//z//P/8//0//T/9P/0//T/9P/z//P/8v/y//T/9P/0//T/9P/0//P/
8v/z//P/8//z//T/9P/0//X/9f/1//T/9P/3//f/9//3//f/+P/5//n/9//3//f/9//6
//r/+v/7//n/+//7//v//f/+//7//v8CAAMAAwADAAQABQAFAAcACAAJAAoACgAMAA0A
EAARABQAFwAZABsAHgAhACMAJAAlACcAKQApACwALgAuAC8ALgAuAC4AMAAzADMAMwA0
ADQANAA0ADIAMgAxADAALwAsACsAKQAoACUAIgAfAB0AHAAbABkAFwAVABQAEgAQAA0A
CwALAAoACAAHAAUAAwADAAIAAgACAAIAAAD//////v/+//////////7//f/9//3//f/9
//z/+v/6//r/+v/8//z//P/7//v/+//7//v/+//7//v/+v/6//r/+v/6//r/+v/7//v/
+v/6//r/+v/9//3//f/9//v/+//7//v//f/9//7//v/8//z/+//7//3//v/+////////
//////8BAAAAAAAAAAAAAQABAP//////////////////AAAAAAAAAAD//////f/9//z/
/P/+//7//v/+//3//f/7//v/+//7//v/+//+//7//f/9//r/+v/6//r//P/8//z//P/8
//z/+//7//v/+//7//v/+//7//v/+//4//j/+P/5//n/+P/4//j/+P/4//j/+P/4//j/
+P/4//j/+P/4//j/9//3//f/9//5//n/+v/6//j/+P/4//n/+//5//n/+f/3//f/9//1
//f/+P/5//n/+f/6//r/+P/4//j/+P/4//j/9v/2//b/9v/2//b/9v/2//b/9v/2//b/
9v/2//b/9v/4//j/+P/4//b/9v/2//b/+P/4//j/+P/2//b/9v/2//b/9v/2//b/9v/2
//b/9v/2//b/9v/2//j/+P/4//j/9v/2//b/9v/2//b/9v/2//j/+P/4//j/+v/6//r/
+v/7//3//v/+//7//v//////////////AAAAAAAAAAAAAAAA///+//7//v///wAAAAAA
AAAAAAACAAIAAQAAAP///f/8//n/9//4//j/+P/4//T/9P/0//T/9P/0//T/9P/0//T/
8//z//X/9f/0//T/9P/0//T/9f/0//T/9P/z//P/8//z//P/9f/1//X/9v/1//L/7//v
//P//f8IABgAJgA3AFIAbwCKAKYAyADwAAMB8wDNAJUAWgApAAUA8P/j/9v/2v/h/+b/
5v/o/+v/7v/v//L/9P/y//L/8P/w//D/8P/w//D/8P/w//D/8P/w//D/8P/x//H/8f/x
//H/8v/y//L/8v/x//H/8P/w//H/8f/z//P/8//z//H/8f/y//L/9P/0//T/9P/z//P/
8v/y//T/9P/0//T/9f/2//b/9v/z//P/8//z//T/9P/0//X/9f/1//T/9P/1//X/9f/1
//X/9v/3//f/9f/1//X/9f/3//j/+f/7//n/+//7//v/+//8//z//P/+/////////wIA
AwADAAUABgAHAAgACAAMAA0AEAARABIAFQAXABkAGgAdAB8AIAAjACUAJwAnACgAKgAq
ACsALAAsACwALgAvAC8ALwAwADAAMAAwAC4ALgAtACwAKwAoACcAJQAkACIAIAAeAB0A
GgAZABcAFQATABIAEAAOAAsACQAJAAgABwAHAAYABQABAAAAAAAAAAIAAAD//////v/+
//////////7//f/9//3//f/9//z//P/8//z//P/8//z//P/7//v/+//7//v/+//7//v/
+v/6//r/+v/6//r/+v/7//v/+v/6//r/+v/5//n/+f/5//v/+//7//v/+f/5//r/+v/6
//r/+f/5//f/+P/4//n/+v/7//z//f/9//z//P/8//z//f/9//v/+f/5//n/+f/5//n/
+v/6//z//P/7//v/+//7//r/+v/4//j/+P/4//n/+f/3//f/+f/5//n/+f/4//j/9//3
//j/+P/4//j/+P/4//j/+P/4//j/9//3//f/9//3//f/9//3//f/9//2//b/9v/3//f/
9v/2//b/9v/2//b/9v/0//T/9P/0//T/9P/0//T/9f/1//X/9f/1//X/9v/2//b/9v/2
//f/9//1//X/9f/3//f/9//1//X/9v/3//f/9//2//b/+P/4//b/9v/2//b/9P/0//T/
9P/0//T/9P/0//T/9P/0//T/9P/0//T/9P/2//b/9v/2//T/9P/0//T/9P/0//T/9P/2
//b/9v/2//T/9P/0//T/9P/0//T/9P/0//T/9P/0//T/9P/0//T/9v/2//b/9v/2//b/
9v/2//T/9P/0//T/9P/0//b/9v/2//b/9//5//r/+v/6//r/+//7//v/+//9//7/AAAA
AAAAAAAAAP///P/8//z//f/+//7//P/8//z//v/+//3/+v/5//n/+P/3//X/9P/0//b/
9v/0//T/8v/y//L/8v/0//T/9P/0//P/8//z//P/8v/y//L/8v/y//P/9P/0//L/8f/x
//H/8//z//P/8//1//L/7//u/+3/7f/x//n/BAASACAALwBEAF8AfACWALIA2gDzAO0A
zwCdAGIAMwAPAPD/3//f/97/3f/g/+T/5v/p/+r/7f/u//D/8P/w//D/8P/w//D/8P/w
//D/8P/w//D/8P/w//L/8//z//P/9f/1//b/9v/1//T/8v/x/+7/7v/v/+//8f/x//H/
8f/x//H/8v/y//L/8v/y//L/8v/x/+//7v/w//L/9P/2//X/9v/2//b/8//z//P/8//1
//b/9//5//j/9//1//T/9//3//f/9//5//r/+//7//j/9//2//X/9//4//n/+//6//v/
+v/5//r//P/9//7//v////////8CAAMAAwAFAAQABQAGAAYACAAJAAwADQAOABEAEwAV
ABoAHQAfACAAIwAlACcAJwAsAC4ALgAvADIAMgAyADQAMwAzADMANAA3ADgAOQA4ADgA
NwA2ADUAMQAvACwAKgAqACgAJgAlACQAIwAhAB8AHQAcABoAGAAVABMAEwASABMAEwAS
ABEADQAMAAwADAAMAAoACQAJAAYABgAHAAcACQAIAAcABwAFAAUABQAEAAQABAAEAAQA
BgAGAAYABQAEAAMAAgABAAEAAQABAAAAAgACAAIAAgACAAIAAwADAAAAAAAAAAAA////
/////////////////wEAAQACAAIAAQAAAP7//f/9//7//v///////////////f/8//z/
/P/6//v/+//5//n/+f/5//n/+P/3//f/9v/3//j/+P/5//f/9//2//b/+P/4//j/+P/4
//f/9P/z//P/8//z//P/9v/2//X/9f/0//T/9P/0//H/8P/v/+7/8P/w/+//7//t/+3/
7f/t/+3/7f/t/+3/7v/u/+7/7//t/+z/7P/s/+z/7P/s/+z/7P/s/+z/7P/s/+z/7P/s
/+v/6//r/+v/7P/t/+//8P/v/+7/7f/t/+3/6//r/+v/7f/t/+3/6//p/+r/6//r/+v/
6v/s/+z/7P/q/+r/6v/q/+z/7P/s/+z/7P/s/+z/7P/q/+r/6v/q/+r/6v/q/+r/6P/o
/+j/6P/q/+r/6v/q/+j/6P/o/+j/5v/m/+b/5v/n/+j/6f/q/+j/6P/o/+j/5v/m/+b/
5v/m/+b/5v/m/+b/5v/m/+b/5v/m/+b/5v/o/+r/6v/q/+j/6f/r/+z/7v/u/+7/7//v
/+//7//v//D/8v/y//L/8P/w/+//7v/s/+z/7f/u//D/7v/u/+7/8v/y//H/8P/t/+3/
7P/p/+X/5P/k/+T/5v/k/+T/5P/k/+T/5P/k/+T/5P/k/+P/4//j/+P/4v/g/+D/4P/g
/+H/4v/i/+L/4f/h/+H/4f/h/+H/4f/h/+T/4//g/9v/2//f/+f/8v8AABAAIQA4AFUA
dACMAKwA1gDzAO8A0QCfAGAAKQD9/+L/0//J/8j/zf/Q/9L/1P/X/9r/3f/e/+D/4v/e
/97/3v/e/97/3v/e/97/3v/g/+D/4P/g/97/3//f/9//4f/h/+L/4v/g/+D/3//f/+D/
4P/h/+H/3//f/9//3//g/+H/4//k/+L/4v/i/+L/4//j/+L/4v/i/+L/4v/i/+P/5P/k
/+T/4//j/+P/4//k/+T/5P/l/+X/5f/k/+T/5f/l/+X/5f/n/+j/6f/p/+n/6f/p/+n/
6P/o/+j/6f/r/+3/7f/t/+v/7P/s/+z/8P/x//H/8f/0//X/9f/3//r/+//8//z//v//
/wIAAwAEAAcACQALAA0ADwAQABAAEgAVABgAGQAbABwAGwAbAB8AIAAhACQAJQAlACUA
JgAkACQAJAAiACIAIQAgAB8AHgAdABsAGgAYABYAFAATAA4ADQALAAkABQAEAAIAAAD+
//3//v/+//z/+//5//f/9f/0//T/9P/0//L/8f/x//D/8P/x//H/8f/w/+//7//v/+//
7//u/+z/7P/s/+z/7v/u/+7/7f/v/+//7//v/+3/7f/t/+z/7P/s/+z/7P/u/+7/7//v
/+7/7v/u/+7/7//v/+//7//v/+//7//v/+//7//w//D/8P/w/+//7//w//L/8//1//P/
8//z//P/8//y//L/8v/0//X/9f/z//P/8//z//P/8//z//T/9P/0//T/8//z//P/8//y
//L/8v/y//L/8v/z//P/8f/x//H/8f/x//H/8v/y//H/8f/y//L/8v/y//L/8v/y//L/
8//0//T/9f/0//P/8v/x//H/8f/x//H/8v/y//L/8//x//D/8P/w//L/8v/y//L/8v/y
//L/8v/0//T/9P/0//H/8f/x//H/8f/x//L/8v/y//L/8v/z//P/8f/x//H/8//z//P/
8f/x//L/8//z//H/8P/w//D/8v/y//L/8v/y//T/9P/0//T/9P/0//T/9P/0//T/9P/0
//L/8v/y//L/8P/w//D/8P/y//L/8v/y//L/8v/y//L/8v/y//L/8v/y//L/8v/y//T/
9P/0//T/9P/0//T/9P/0//T/9P/0//b/9v/2//b/9v/2//b/9v/0//b/9v/2//j/+f/7
//z//P/8//z//f/9//3//f/9/wAAAgACAAIAAAAAAP///v/+//7///8AAAIAAAAAAAAA
AgACAAEAAAD9//3//P/5//f/9v/2//b/9v/0//T/9P/0//T/9P/0//T/9P/0//P/9f/1
//X/9P/2//b/9v/2//X/9v/2//b/9//3//f/9//1//X/9f/1//T/8//y//H/8f/1////
CgAYACYAOwBYAHMAjgCoAMgA7gABAfMAzQCXAGAAMQALAPL/5f/d/97/5f/m/+j/7P/v
//L/9f/2//b/9v/2//T/9P/0//T/9P/0//T/9P/y//L/8v/y//T/9f/1//X/8//z//T/
9P/1//b/9v/3//b/9v/3//f/9//3//f/9//3//f/+P/4//j/+P/4//j/9//3//b/9v/4
//j/+P/4//f/+P/4//j/+f/5//n/+f/4//j/+P/5//v/+//6//r/+//7//v/+//7//z/
/f/9//3//f/9//3//v/+//7//////wEAAQABAAMABAAEAAQABAAFAAUABQAGAAcABwAJ
AAwADQAOAA4AEgATABYAFwAWABkAGwAdAB4AIQAjACQAJwApACsAKwAsAC4ALgAvADAA
MAAwADIAMwAzADMANAA0ADQANAAyADQAMwAyADEALgAtACsAKgAqACgAJgAlACIAIQAf
AB0AGQAYABYAFAASABEAEgASAA8ADwAOAA0ACwAKAAoACgAIAAYABQAFAAYABgAHAAcA
BwAGAAUABQAFAAUABQAEAAQABAAEAAQABgAGAAYABQADAAMAAwADAAMAAwADAAIABAAE
AAQABAACAAIAAwADAAQABAAEAAQABwAHAAcABwAHAAcABwAHAAcABwAIAAgACAAIAAcA
BwAHAAgACAAJAAcABwAHAAcABwAGAAYABgAIAAkACQAHAAcABwAHAAcACQAJAAoACgAJ
AAgABgAFAAcABwAGAAYABgAGAAYABgAFAAUAAwADAAUABQAFAAUABAAEAAMAAwAEAAQA
BAAEAAQABAAEAAQABAAEAAMAAwAFAAUABQAFAAUABQAFAAUABAAEAAQABQAFAAQABAAE
AAQABAAEAAQABAAEAAQABAACAAIAAgACAAMAAwADAAMAAwADAAQABAACAAIAAgADAAQA
AwAEAAUAAwADAAMAAQABAAIAAwADAAMABAAEAAQABAACAAIAAgACAAQABAAEAAQAAgAC
AAIAAgAAAAAAAAAAAAIAAgACAAIAAgACAAIAAgACAAIAAgACAAIAAgACAAIAAgACAAIA
AgACAAIAAgACAAAAAAAAAAAAAAAAAAAAAAAAAAAAAAAAAAEAAgADAAQAAgACAAIAAgAC
AAIAAgAEAAYABgAGAAcACQAKAAoACgAIAAkACQAJAAkACQAKAAwADAAMAAwADAALAAoA
CgAKAAwADgAPAA4ADQAMAA0ADAALAAoACQAJAAoABwAFAAQAAgACAAIAAAAAAAAAAAAA
AAAAAAAAAAAAAAD///////////7//v/+/wAAAAABAAIAAAAAAP//////////////////
//8AAP///v///////f8BAAoAFgAkAC8APABVAG4AiACiAMIA5wD5AOsAywCcAGkAOwAU
APn/7//q/+n/7v/y//L/8//6/////v/+/wAAAAD+//7//v/+/wAAAAAAAAAA/v/+//7/
/v/8//3//f/9//////8AAAAAAAAAAP/////+//7//////////////////////wAAAAAA
AAAAAAAAAAEAAQAAAAAAAAAAAAAAAAD//wAAAAAAAP//////////AgACAAIAAwABAAEA
AAAAAAMAAwADAAMAAwAEAAUABQADAAMAAwADAAQABAAEAAUABQAHAAcABwAHAAgACAAI
AAoACwALAAsADgAPAA8AEQAQABEAEgASABYAFwAaABsAHAAfACEAIwAlACcAKAAoACkA
KwAtAC0AMAAyADIAMwAyADIAMgA0ADUANQA1ADYANgA2ADYANAA2ADUANAAzADEAMQAw
ADAALgAsACoAKQAoACcAJQAjAB8AHgAcABoAFwAVABUAFAAVABUAFAATABAADgANAAwA
DAAKAAkACQAIAAgACQAJAAkACAAHAAcACQAJAAkACAAIAAgACAAIAAYABgAGAAUABQAF
AAUABQAFAAUABQAEAAYABgAGAAYABgAGAAcABwAEAAQABAAEAAUABQAFAAUABwAHAAcA
BwAHAAcACAAIAAYABgAFAAUABQAGAAYABwAHAAcABwAHAAcABgAGAAYACAAJAAkABwAF
AAUABQAFAAcABwAIAAgABgAGAAUABQAHAAcABgAGAAYABgAGAAYABwAHAAUABQAFAAUA
BQAFAAQABAADAAMABAAEAAQABAACAAIAAgACAAIAAgABAAEAAwADAAMAAwADAAMAAwAD
AAIAAgACAAMAAwACAAIAAgACAAIAAgACAAIAAgACAAIAAgACAAIAAgABAAEAAQABAAEA
AQACAAIAAgACAAIAAwABAP///////wEAAQABAP///f/+///////9//7/AgAAAP7/AAAA
AAAAAAAAAAAAAAAAAP7//v/+//7/AAAAAAAAAAAAAAAAAAAAAP///v/9//z//v/+//7/
/v/8//z//P/8//7//v/+//7//v/+//7//v/+//7//v/+//z//P/8//z//v/+//7//v/+
//7//v/+//7//v/+//7//P/8//z//P/9/wAAAQACAAIAAwAFAAYABAAEAAQABQAFAAUA
BQAFAAQABgAGAAYACAAIAAcABgAGAAYABwAIAAgABgAGAAYACAAIAAcABgADAAMAAgD/
/////v/+//7//P/6//r/+v/6//r/+v/6//z//P/8//v/+//7//v/+v/4//j/+P/4//n/
+v/6//r/9//3//f/9//3//f/9//3//j/9//0//H/8f/3/wEAEAAgAC4APwBaAHkAlACu
ANIA+AAHAfUAzwCVAFwALQAHAO7/5f/f/+D/5f/q/+r/7v/x//L/9f/4//r/+v/2//T/
9P/0//T/9P/0//T/9P/0//T/9P/0//T/9f/1//X/8//z//T/9P/0//T/8//z//T/9P/1
//X/9f/1//X/9f/z//P/9P/0//T/9P/0//T/9f/1//T/9P/0//T/9P/0//X/9v/2//b/
9f/1//X/9f/0//T/9P/1//X/9f/0//T/9//3//f/9//3//j/+f/5//n/+f/5//n/+v/6
//r/+//7//3//f/9//3//v/+//7/AgADAAMAAwAEAAUABQAHAAoACwAMAAwADAANABAA
EQATABcAGgAdAB8AIQAiACIAIwAlACcAJwAsAC4ALgAvADIAMgAyADQAMwAzADMANAA0
ADQANAAyADQAMwAyADEALgAtACsAKgAoACYAJAAjAB8AHQAaABcAFwAWABQAEgARAA8A
DQAMAA==
         </WaveFormData>
      </LeadData>
      <LeadData>
         <LeadByteCountTotal>10000</LeadByteCountTotal>
         <LeadTimeOffset>0</LeadTimeOffset>
         <LeadSampleCountTotal>5000</LeadSampleCountTotal>
         <LeadAmplitudeUnitsPerBit>4.88</LeadAmplitudeUnitsPerBit>
         <LeadAmplitudeUnits>��V</LeadAmplitudeUnits>
         <LeadHighLimit>2147483647</LeadHighLimit>
         <LeadLowLimit>268435456</LeadLowLimit>
         <LeadID>V6</LeadID>
         <LeadOffsetFirstSample>0</LeadOffsetFirstSample>
         <FirstSampleBaseline>0</FirstSampleBaseline>
         <LeadSampleSize>2</LeadSampleSize>
         <LeadOff>FALSE</LeadOff>
         <BaselineSway>FALSE</BaselineSway>
         <ExcessiveACNoise>FALSE</ExcessiveACNoise>
         <MuscleNoise>FALSE</MuscleNoise>
         <LeadDataCRC32>2119287007</LeadDataCRC32>
         <WaveFormData>
AgACAAIAAgACAAIAAgACAAQABAAEAAQABAAEAAQABAAEAAQABAAEAAIAAgACAAIAAgAC
AAIAAgAAAAAAAAAAAAIAAgACAAIAAAAAAAAAAAAAAAAAAAAAAAIAAgACAAIAAAAAAAAA
AAAAAAAAAAAAAP7//v/+//7/AAAAAAAAAAAAAAAAAAAAAAAAAAAAAAAA/v/+//7//v/+
//7//v/+/wAAAAAAAAAA/v/+//7//v/8//z//P/8//3//v///wAA/////wEAAQD/////
AAABAAEAAgACAAIAAwADAAMAAwAEAAUABgAHAAUABQAFAAQABgAGAAYABwAHAAcABwAG
AAYABgAHAAcABAACAAEAAAD+//z/+//6//z//P/7//v/+P/4//j/+P/2//f/9//2//b/
9v/1//X/+P/4//f/9//1//X/9f/1//X/9f/1//X/9//3//f/9//1//T/8//y/+//6//r
/+7/+P8EAA4AHgAyAEsAYAB4AJkAvwDYANgAwACiAH4AXAA8AB8ACwD9//b/9v/2//T/
8v/0//b/9f/z//T/8v/v/+//8P/w//D/7//u/+3/7P/t/+7/8P/x//L/8v/y//L/8P/w
//H/8f/x//H/8f/x/+7/7v/v/+//8f/w//D/8P/u/+7/7v/u/+//7//v/+//8f/x//H/
8f/v/+//7//w/+7/7v/u/+7/7v/u/+7/8P/y//D/8P/w//D/8P/x//H/8f/x//H/8f/w
//D/8P/v//D/8P/w//D/8P/y//L/8v/y//L/8v/y//T/9P/0//X/9f/1//X/9v/6//r/
+v/9//z//P/9//7/AQACAAMABAAEAAUACAAKAA4AEAARABEAFQAWABgAGQAbABwAHAAe
AB4AHgAfAB8AHQAdAB0AHwAhACEAIAAfAB0AHQAbABoAGAAYABUAFQARABAADQALAAoA
CQAIAAUABAAEAAMAAAD+//7//f/9//v/+//6//j/9//2//X/9f/1//X/9f/1//X/9P/0
//T/9P/y//L/8//z//P/8v/y//H/8f/x//H/7//v/+//7//v/+//7//u//D/8P/w//D/
7v/u/+7/7f/v//D/8P/w//D/8P/w//D/8P/w//D/8P/v/+//7v/u//D/8P/x//H/8//y
//L/8v/x//H/8f/x//L/8v/y//L/9P/0//T/9P/0//T/8//z//P/8//z//P/8f/x//H/
8f/z//T/9P/z//X/9f/1//X/8//z//P/8v/y//L/8v/y//D/8P/w//D/8v/y//L/8v/y
//H/8f/x//H/8f/x//D/8v/z//P/8//z//P/8//z//P/8//z//P/8v/y//L/8v/y//L/
8v/y//D/8P/w//D/8P/w//D/8P/y//L/8v/y//L/8v/y//L/8v/y//L/8v/y//L/8v/y
//L/8v/x//H/8f/x//L/8v/x//H/8v/y//H/8f/w//D/8v/w//D/8P/w//L/8v/y//L/
8v/y//L/8v/y//L/8v/y//L/8v/y//L/8v/y//L/8v/w//D/8P/w//L/8v/y//L/8P/w
//D/8P/y//L/8v/y//D/8P/x//H/9f/1//X/9f/2//f/9//4//j/+P/5//n/+f/5//r/
+//8//3//f/9//3//P/8//z//P/9//3//f/9//z//P/8//3//f/8//r/+f/4//b/9P/z
//L/8v/y//P/8//y//L/8v/y//L/8//z//L/8v/y//H/8f/y//L/8f/x//H/8f/z//P/
8//z//H/8f/x//H/9f/1//P/8v/x//D/6//n/+n/7v/2/wIADAAcADAASQBgAHoAlwC5
ANQA1AC8AJwAegBYADgAHwAJAPf/8P/y//T/9P/y//D/8v/z//X/9P/0//X/8v/y//H/
8P/w//D/8P/w//D/8P/x//H/8P/w//D/8P/w//D/8f/x//P/8//z//P/8P/w//H/8f/z
//L/8v/y//L/8v/y//L/8f/x//H/8f/z//P/8//z//L/8f/w//D/8v/y//L/8v/y//L/
8v/0//T/8v/y//L/8v/y//P/8//z//P/8//z//X/9v/3//f/9v/2//b/9v/2//j/+P/4
//r/+v/6//r//P/8//z//f////////8AAAAAAAAAAAMABAAEAAUABgAJAAoACwAMAA4A
DwASABQAFAAWABcAFwAZABoAHAAdAB8AIAAgACIAJAAkACUAJQAlACUAJQAnACcAJwAm
ACUAJQAlACMAIgAgACAAHQAdABsAGgAXABUAEgARABAADQAOAA4ADQAKAAgACAAHAAcA
BQAFAAQAAgADAAIAAQABAAEAAQABAAEAAQAAAAAAAAAAAP7//v/////////+//7/////
///////9//3//f/9//3//f/9//z//v/+//7//v/+//7//v/9//3//v/+//7//P/8//z/
/P/+//7//v/+///////+//7//v/+//////////7//v/+////////////AAAAAAAAAAAA
AAAAAAAAAAAAAAD/////AQABAAEAAQD//////////wEAAgACAAEAAQABAAEAAQABAAEA
AQAAAAAAAAAAAAAAAAAAAAAAAAAAAAAAAAAAAAAA/////////////////v/+////////
/wEAAQABAAEAAQABAAEAAQAAAAAAAAAAAAAAAAAAAAAAAAAAAAAAAAAAAAAAAAAAAAAA
AAAAAAAAAAAAAAAAAAAAAAAAAAAAAAIAAgACAAIAAgACAAEAAQABAAEAAgACAAEAAQAC
AAIAAQADAAIAAgACAAIAAgACAAIAAgACAAIAAgACAAIAAgACAAIAAgACAAIAAgACAAIA
AgACAAIAAgACAAIAAgACAAIAAgACAAIAAgACAAIAAgACAAIAAgACAAIABAAEAAQABAAE
AAQABAAEAAQABAAEAAQABAAEAAUABQAHAAcABwAHAAgACQAJAAoACgAKAAsACwALAAsA
DAANAA4ADwAPAA8ADwAOAA4ADgAQABEAEQARAA8ADgAOAA4AEQARABAADgANAAwACgAI
AAUABAAEAAQABQAFAAQABAACAAIAAgADAAMAAgACAAIAAwADAAQABAADAAMAAwADAAMA
AwADAAMAAQABAAEAAQADAAMABQAEAAUAAgD9//n/+/8AAAYAEAAYACQANgBNAGQAegCT
ALMA0ADUAMIAqACIAGgASgAvABsACwACAAAAAgACAAIAAgACAAMAAwACAAIAAQAAAAAA
///+/wAAAAAAAAAAAAAAAAEAAQAAAAAAAAAAAAAAAAABAAEAAQABAAEAAQAAAAAAAQAB
AAEAAAAAAAAA/v/+//7//v///////////wEAAQABAAEA////////AAAAAAAAAAAAAAAA
AAAAAAIAAgAAAAAAAAAAAAAAAQABAAMAAwADAAMAAwAEAAUABQACAAIAAgACAAIABAAE
AAQABgAGAAYABgAGAAYABgAHAAsACwALAAwADAAMAAwADwAQABAAEQASABMAFAAVABYA
GAAZABwAHgAgACIAIwAjACMAJAAmACcAJwAoACgAKgAsACwALQAtAC8ALwAvADEALwAv
AC4ALQArACsAKQAoACgAKAAlACUAIwAiAB8AHQAaABkAGAAVABUAFgAWABQAEAAQAA8A
DwANAA0ADAAKAAkACAAHAAcABwAHAAcABwAHAAYABgAGAAYABAAEAAUABwAHAAYABgAF
AAUABQAFAAMAAwADAAMAAwADAAMAAgACAAIAAgACAAQABAAEAAMAAQACAAIAAgACAAIA
AgACAAIAAgACAAIAAwADAAIAAgAAAAAAAQABAAMAAgACAAIAAwADAAMAAwAEAAQABAAE
AAIAAgACAAIAAwAEAAQABQAFAAUABQAFAAMAAwADAAMAAwAEAAQAAwADAAMAAwADAAEA
AQABAAAAAgACAAIAAgAAAAAAAAAAAAIAAgACAAIAAgABAAEAAQABAAEAAQAAAAAAAQAB
AAEA//////////////////////7//v/+//7/AAAAAAAAAAD+//7//v/+//7//v/+//7/
AAAAAAAAAAAAAAAAAAAAAP7//v/+//7//P/8//z//P/+//7//f/9//3//f/+//7//f/9
//7//v///wEAAgAAAP7//P/8//z//P/8//z//P/8//7//v/+//7//v/+//7//v/8//z/
/P/8//z//P/8//z//v/+//7//v/8//z//P/8//r/+v/6//r//P/8//z//P/8//z//P/8
//z//P/8//z//P/8//z//P/8//z//P/9//v//f/9//3//f/+//////8AAAAAAAABAAAA
///+//7/AAACAAQABQAFAAUABAAEAAQABAAFAAUAAwADAAIAAgACAAMAAwACAAAA///+
//z/+//7//v//P/7//n/+P/2//b/9v/2//b/9//3//b/9v/0//P/8//0//T/8//z//P/
9f/1//X/9f/z//P/8//z//P/8//z//P/8v/x//D/7f/n/+n/8P/6/wIADgAcADIATQBm
AH4AnwDDANoA1AC+AKAAfABaADoAHQAHAPf/8P/y//L/8P/w//L/8v/z//P/9P/0//P/
8P/w/+//7v/w//D/8P/w//D/8P/x//H/8v/y//L/8v/w//D/8f/x/+//7//v/+//8P/w
//H/8f/x//D/8P/w//D/8P/w//D/8f/x//H/8f/x//H/8f/x//H/8f/x//L/8P/w//D/
8P/w//D/8P/y//L/8P/w//D/8v/y//P/8//z//P/8//z//P/9P/1//X/9P/0//T/9P/2
//j/+P/4//j/+P/4//j/+v/6//r/+//9//3//f/+/wAAAAAAAAMAAgACAAMABAAHAAgA
CQAKAAwADQAQABIAFAAWABcAFwAZABoAHAAdACEAIgAiACQAJAAkACUAJQAlACUAJQAn
ACkAKQAoACcAJwAnACUAJAAgACAAHQAdABkAGAAVABMAFAATABIADwAOAA4ADQAKAAYA
BgAFAAUAAwADAAIAAAABAAAA///////////////////+//7//v/8//r/+v/7//3//f/8
//z/+f/5//n/+f/7//v/+//7//v/+//7//r/+v/6//r/+v/4//j/+P/3//f/+P/4//j/
+v/6//r/+v/8//z//P/8//v/+//6//r/+v/6//v/+//9//z//P/8//3//f/9//3//v/+
//7//v/+//7//v/+/wAAAAD/////////////////////////////AAAAAP///f/9//3/
/f/9//3//f/8//z//P/8//z//v/+//7//v/8//z//P/8//z/+//7//v//f/9//3//P/8
//3//f/9//v/+//7//v/+//7//v/+//6//r/+v/6//r/+v/6//r/+v/6//r/+v/6//r/
+v/6//r/+v/6//r/+v/6//r/+v/6//r/+v/6//r/+v/6//r/+P/4//f/9//5//n/+v/6
//f/9//4//j/+f/7//r/+P/4//j/+P/4//j/+v/6//r/+v/4//j/+P/4//b/9v/2//b/
+P/4//j/+P/6//r/+v/6//j/+P/4//j/+P/4//j/+P/4//j/+P/4//r/+v/6//r/+P/4
//j/+P/4//j/+P/4//r/+v/6//r/+P/4//j/+P/4//j/+P/4//r/+v/7//v/+//7//v/
+//8//3//f/+/wAAAAABAAEA/////wAAAQACAAMAAwADAAMAAgACAAIABAAFAAUABQAD
AAIAAgACAAUABQAEAAIAAQAAAP7//P/7//r/+v/6//n/+f/4//j/9v/2//b/9//3//b/
9v/2//X/9f/2//b/9//3//f/9//1//X/9f/1//X/9f/1//X/+f/3//f/9v/1//L/7//t
/+//8v/8/wgAEgAiADoAUwBqAIYApQDJANoA0AC4AJQAbgBOADIAGwAJAPn/9P/2//b/
9P/0//T/9P/1//f/+P/2//X/9P/0//P/8v/y//L/8v/y//L/8v/z//P/8v/y//L/8v/y
//L/8//z//P/8//z//P/9P/0//X/9f/z//L/8v/y//T/9P/0//T/8//z//P/8//z//P/
8//z//P/8//z//T/9P/0//T/9P/0//T/9P/2//j/9v/2//b/9v/2//f/9//3//f/9//3
//f/+P/5//n/9v/2//b/9v/3//r/+//8//3//P/7//r//P/8//z//f/9//3//f/+/wAA
AAAAAAMABgAGAAcACAALAAwADQAOABAAEQAUABYAGAAaABsAGwAdAB4AIAAhACEAIgAi
ACQAJgAmACcAJwApACkAKQArACkAKQAoACcAJwAnACUAJAAgACAAHQAdAB0AHAAZABcA
FgAVABQAEQAOAA4ADQAKAAoACgAJAAkABwAHAAYABAADAAIAAQABAAEAAQABAAEAAQAA
AAAAAAAAAP7//v/////////+//7///////////////////////3//f/9//z//P/8//z/
/P/8//z//P/7//3//v/+//7//P/8//z//P/8//z//P/8//3//f/8//z/+v/6//v/+//9
//z//P/8//3//f/9//3//v/+//7//v/+//7//v/+//7//v/9//3//f/9//3//f/9//3/
/f/9//3//v/+//3//f/9//3//f/9//3//f/8//z//P/8//z//P/8//z//P/8//z//P/8
//z/+//7//v/+//7//v/+v/4//n/+f/5//v/+//7//v/+//7//v/+//6//r/+v/6//r/
+v/6//r/+v/6//r/+v/4//j/+P/4//r/+v/6//r/+v/6//r/+v/6//r/+v/6//r/+v/6
//r/+v/6//n/+f/7//v//P/8//n/+f/6//r/+//7//z//P/6//r/+v/6//r/+P/4//j/
+P/4//j/+P/4//j/+P/4//j/+P/4//j/+P/4//j/+P/4//j/+P/4//j/+v/6//r/+v/6
//r/+v/6//j/+P/4//j/+P/4//j/+P/6//r/+v/6//r/+v/6//r//P/8//z//P/6//r/
+v/6//j/+P/4//j/+f/5//v/+//9//3//v//////AAAAAAAAAQABAAEAAQACAAMABAAF
AAUABQAFAAQABAAEAAQABQADAAMAAwACAAQABAAFAAUAAgAAAP///v/8//r/+f/4//r/
+v/5//n/+P/4//j/+P/4//n/+f/4//j/+P/3//f/+P/4//f/9//5//n/+f/5//f/9//3
//f/9//3//f/9//5//b/8//y//H/7//x//T/+v8GABAAHgAyAEkAYgB6AJUAuQDSANAA
vACaAHIAVAA8AB8ACQABAPz/+P/4//j/9v/2//b/9f/3//j/+P/5//b/9v/1//T/9v/2
//b/9v/0//T/9f/1//X/9v/3//j/+P/4//n/+f/4//f/9v/1//T/9P/1//X/9f/0//T/
9P/2//b/9v/2//f/9//3//f/9v/1//T/8//2//f/+P/6//r/+v/6//r/+f/4//f/+P/7
//r/+//8//v/+v/6//n/+//7//v/+//7//z//f/9//v/+v/5//j/+f/8//3//v/9//z/
+//6//3//v///wEAAQABAAEAAgAGAAYABgAJAAkACAAIAAgACQAKAAsADAAOAA8AEgAU
ABgAGgAbABsAHwAgACIAIwAlACYAJgAoACwALAAtAC0ALwAvAC8AMQAzADMAMgAxADMA
MwAxADAALQAsACgAJwAlACQAIQAfAB8AHwAfAB0AGgAaABkAFgAWABYAFQAVABMAEwAS
ABAADQAMAAsACwANAA0ADQANAAsACgAKAAoACgAIAAgACQAHAAcABgAGAAUABQAFAAUA
BgAHAAgACQAIAAcABgAEAAQABAAEAAQABAAEAAQAAwADAAQABAAEAAQABAAEAAQAAgAC
AAIAAgADAAMAAgACAAIAAgADAAMAAgAAAP///v8BAAEAAQABAAAAAAAAAAAA/v/+//7/
/v/8//z/+//7//n/+f/5//n/9//3//f/9//5//r/+v/5//n/+f/5//n/+f/5//n/+P/2
//b/9v/2//j/+P/4//j/+P/4//j/+P/2//X/9f/1//T/8//y//D/8v/z//P/8//y//H/
8P/v/+//7//v/+//8P/w//D/8P/u/+7/7v/u//D/8P/w//D/8P/w//D/8P/u/+7/7v/u
/+7/7v/u/+7/8P/w//D/8P/u/+7/7v/u/+7/7v/t/+3/7//v//D/8P/t/+3/7v/u/+3/
7f/u/+7/7P/s/+z/7P/s/+7/7v/u/+7/7v/u/+7/7v/u/+7/7v/u/+z/7P/s/+z/7P/s
/+z/7P/s/+z/7P/s/+r/6v/q/+r/6P/o/+j/6P/q/+r/6v/q/+r/6v/q/+r/6v/q/+r/
6v/o/+j/6P/o/+j/6P/o/+j/6v/q/+r/6//p/+v/6//r/+n/6v/r/+v/7P/s/+z/7f/v
/+//7//w/+//8P/x//H/8f/x//D/8P/w//D/8f/x//H/8f/w//D/8P/x//H/8P/w/+//
7v/s/+j/5//m/+b/6P/n/+f/5v/k/+T/5P/k/+X/5f/k/+T/5P/j/+P/5P/k/+P/4//j
/+P/4//j/+P/4f/h/+H/4f/h/+H/4f/h/+T/4//g/9v/2f/Z/9z/5P/u//r/CgAgADkA
VABsAIcArQDIAMgAsgCSAGwASAAsABEA+//p/+L/4v/i/+D/3v/e/+D/4//j/+T/5v/j
/+L/4v/h/+D/4P/g/+D/4P/g/+D/4f/h/+D/4P/g/+D/4P/g/+H/4f/f/9//3//f/+D/
4P/h/+H/3//e/97/3v/f/+D/4f/i/+L/4f/g/9//4P/h/+L/4//h/+H/4f/i/+T/5P/k
/+T/5P/k/+T/5v/k/+L/4v/i/+L/4v/j/+P/4//j/+P/4//l/+b/5//n/+b/5v/m/+b/
5P/m/+b/5v/q/+r/6v/q/+j/6P/o/+n/6//r/+v/7P/w//D/8P/z//T/9P/1//b/9//4
//n/+v/6//v//v8AAAQABgAHAAcACwAMAA4ADwAQABAADwAQABMAFAAWABcAFwAXABcA
GQAXABcAFgAVABUAFQATABIAEgASAA8ADwANAAwACQAHAAYABQAEAAEA/v/+//3/+v/4
//j/9//3//X/9f/0//L/8f/w/+//7//u/+3/7P/r/+3/7P/s/+z/7v/s/+z/7f/r/+v/
6v/q/+v/6//r/+v/6//r/+v/6//t/+3/7f/s/+r/6v/q/+r/6P/o/+j/5//p/+r/6v/q
/+r/6v/q/+r/6v/q/+r/6v/r/+v/6v/q/+z/7P/t/+3/7f/s/+z/7P/v/+//7//v//D/
8P/w//D/7v/u/+7/7v/w//D/7//v/+//7//v/+//7//v/+//7//v//D/8P/v//H/8f/x
//H/8f/x//H/8P/w//D/8P/w//D/8P/w//D/8v/y//L/8v/y//H/8f/x/+//7//v/+7/
8P/x//H/8f/v/+//7//v/+//7//v/+//8P/w//D/8P/u/+7/7v/u/+//8P/x//L/8P/w
//D/8P/y//L/8v/y//D/8P/w//D/8P/w//D/8P/y//L/8v/y//L/8v/x//H/8f/x//L/
8v/x//H/8v/y/+//7//y//L/8v/y//L/8v/y//T/9P/0//T/8v/y//L/8v/y//L/8v/y
//L/8v/y//L/8P/w//D/8P/y//L/8v/y//L/8v/y//L/8v/y//L/8v/0//T/9P/0//T/
9P/0//T/9P/0//T/9P/0//T/9P/0//T/9P/0//T/9P/0//T/9f/z//X/9f/1//b/+P/6
//v//P/8//z//f/7//v/+//8////AAABAAEA//////7//v/+//7//////wEAAQAAAAAA
AAABAAEAAAD+//3//P/6//j/9//2//b/9v/1//X/9P/2//b/9v/2//X/9f/0//T/9v/1
//X/9v/4//f/9//3//f/9//3//f/9//3//f/9//1//X/9f/1//T/8//w/+//7f/t//L/
/P8EAA4AIgA+AFUAbACGAKUAxwDaANIAtgCUAHAAUgA0ABsABwD5//b/+v/4//b/+P/4
//r/+//5//r/+P/5//j/+P/3//b/9v/2//b/9v/0//T/9f/1//T/9P/0//T/9P/0//X/
9f/3//f/9//3//b/9v/3//f/9//2//b/9v/4//j/+P/4//f/9//3//f/9//3//f/9//3
//f/9//4//j/+P/4//j/+P/4//j/+v/6//j/+P/4//r/+v/7//v//f/9//3//f/8//z/
/P/7//z//P/8//z/+v/8//z//P/+//7//v/+/wAAAAAAAAEAAQABAAEAAgAEAAQABAAH
AAgACAAJAAoADAAOABAAEgASABMAFgAYABgAGgAbABsAHwAgACIAIwAlACYAJgAoACgA
KAApACkAKQApACkAKwArACsAKgApACsAKwApACgAJgAmACMAIwAhACAAHQAbABwAGwAa
ABcAFAAUABMAEAAOAA4ADQANAA0ADQAMAAoACQAIAAcABwAFAAUABQAFAAcABgAGAAYA
BgAEAAQABQADAAMAAgACAAMAAwADAAMAAQABAAEAAQABAAEAAQAAAAIAAgACAAIAAgAC
AAIAAQD//wAAAAAAAAIAAgACAAIABAAEAAQABAAFAAUABAAEAAQABAAFAAUABQAEAAQA
BAAFAAUABQAFAAQABAAEAAQABAAEAAQABAAGAAYABQAFAAUABQAFAAUABwAHAAcABwAF
AAYABgAFAAUABQAFAAUABQAFAAUABAAEAAQABAAEAAQABAAEAAQABAAEAAQABAAEAAMA
AwADAAMAAwADAAIAAgADAAMAAwAFAAUABQAFAAUABQAFAAUABAAEAAQABAAEAAQABAAE
AAQABAAEAAQABAAEAAQABAAEAAQABAAEAAQABAAEAAQABAAEAAQABAAEAAQABAAEAAYA
BgAFAAUAAwADAAQABAADAAMABAAEAAMABQAEAAQABAAEAAQABAAEAAQABAAEAAQAAgAC
AAIAAgACAAIAAgACAAQABAAEAAQABAAEAAQABAAEAAQABAAEAAIAAgACAAIABAAEAAQA
BAACAAIAAgACAAIAAgACAAIAAgACAAIAAgACAAIAAgACAAQABAAEAAQAAgACAAIAAgAE
AAUABQAHAAcABwAHAAgACQAJAAoACgAKAAsACwALAAkACgALAAwADQANAA0ADQAMAAwA
DAAMAA4ADwAQABEADgAOAA4ADwAPAA4ADAALAAoACAAGAAUABAAEAAQAAwADAAIAAgAC
AAIAAgADAAMAAAAAAAAA/////wAAAAD//wEAAQABAAEAAQABAAEAAQABAAEAAQABAAEA
AQACAP///v////3/+//8/wIACAASABwAKAA9AFYAbACDAKEAwgDUAM4AtACYAHYAWAA9
ACMAEwAGAAIAAgACAAAAAAAEAAUAAwACAAQAAwACAAIAAQAAAAAAAAAAAAAAAAAAAAEA
AQAAAAAAAAAAAAAAAAABAAEA//////////8AAAAAAQABAAEAAAAAAAAAAAAAAAAAAAAB
AAEAAQABAAEAAQABAAEA////////AAAAAAAAAAAAAAAAAAAAAAIABAACAAIAAgACAAIA
AwADAAMAAwADAAMAAwAEAAUABQAEAAQABAAEAAQABgAGAAYABgAGAAYABgAIAAgACAAJ
AAsACwALAAwADgAOAA4AEQAQABAAEQASABMAFAAVABYAGAAZABwAHgAeACAAIQAhACMA
JAAmACcAKQAqACoALAAtACwALAArAC0ALQAtAC8ALwAvAC4ALQAvAC8ALQAsACwALAAp
ACkAJwAmACMAIQAgAB8AHgAbABgAGAAXABQAFAAUABMAEwARABEAEAAOAAsACgAJAAkA
CwALAAsACwAJAAgACAAIAAoACAAIAAkACQAJAAgACAAHAAcABwAHAAcABwAHAAcABwAH
AAcABgAGAAYABgAGAAYABgAGAAUABQAGAAYABgAEAAQABAAEAAYABgAGAAYABwAHAAYA
BgAGAAYABwAHAAUABAAEAAQABQAFAAUABQAGAAYABgAGAAQABAAEAAQABgAGAAUABQAD
AAMAAwADAAUABQAFAAUAAwAEAAQAAwADAAMAAwADAAUABQAFAAQAAgACAAIAAgAEAAQA
BAAEAAQABAAEAAQABAADAAMAAwABAAEAAQAAAAAAAQABAAEAAQABAAEAAQABAAEAAQAB
AAIAAgACAAIAAgACAAIAAgACAAIAAgACAAAAAAAAAAAA/v/+//7//v/+//7//v/+//7/
/v/+//7//v/+//7//v8AAAAA//////3//f/+//7/+//7//z//P/7//3//v/8//r//P/8
//z//P/8//z//P/8//z//P/8//z/+v/6//r/+v/8//z//P/8//r/+v/6//r//P/8//z/
/P/7//r/+f/4//j/+P/4//j/+v/6//r/+v/6//r/+v/6//r/+v/6//r/+v/6//r/+v/6
//r/+v/6//j/+P/4//j/+P/4//j/+f/7//3//f/9//3//v///////v/+//7/////////
//8AAAEAAgADAAMAAwADAAIAAgACAAIAAwADAAEAAQAAAAAAAAABAAEAAAD+//3//P/6
//j/9//2//b/9v/1//X/9P/0//T/9P/0//X/9f/0//T/9v/1//X/9v/0//P/8//z//H/
8f/x//H/8f/x//H/8f/x//H/8f/x//L/8f/s/+n/5//p/+7/+v8IABIAIAA4AFEAaACA
AKMAxwDWAMwAsgCOAGgASAAsABMA///1//L/8P/w//D/8P/w//L/8f/x//L/8v/x/+7/
7v/t/+z/7v/u/+7/7v/s/+z/7f/t/+z/7P/s/+z/7P/s/+3/7f/r/+v/6//r/+z/7P/t
/+3/7f/s/+z/7P/s/+z/7P/s/+v/6//r/+v/6f/p/+n/6f/p/+n/6f/q/+z/7P/s/+z/
6//q/+n/6v/s/+r/6v/q/+z/7P/t/+3/6//r/+v/6//t/+7/7//v/+7/7v/u/+7/7v/w
//D/8P/w//D/8P/w//L/8v/y//P/9f/1//X/9v/2//b/9v/5//r/+v/7//z//f/+////
AAADAAUACQAMAAwADgAPAA8AEQASABQAFQAXABgAGAAaABoAGgAbABsAHQAdAB0AHwAf
AB8AHgAdAB0AHQAbABoAGAAYABUAFQATABIADwANAAoACQAIAAUABAAEAAMAAAAAAAAA
///9/w==
         </WaveFormData>
      </LeadData>
   </Waveform>
</RestingECG>
