# Supplementary material for: Detection of Left Atrial Enlargement Using a Convolutional Neural Network-Enabled Electrocardiogram
Source: Front Cardiovasc Med. 2020 Dec 17;7:609976. doi: 10.3389/fcvm.2020.609976 (PMC7773668; doi:10.3389/fcvm.2020.609976)
Supplement: Supplementary file 5 [file Data_Sheet_5.ZIP › normal4/1802037092_6009_00000016.XML]

<?xml version="1.0" encoding="Windows-1252"?>
<!DOCTYPE RestingECG SYSTEM "restecg.dtd">
<RestingECG>
   <PatientDemographics>
      <PatientID>1802037092</PatientID>
      <PatientAge>70</PatientAge>
      <AgeUnits>Years</AgeUnits>
      <Gender>Male</Gender>
      <PatientLastName>fengzhuhai</PatientLastName>
   </PatientDemographics>
   <TestDemographics>
      <DataType>Resting</DataType>
      <Site>1</Site>
      <AcquisitionDevice>MAC55</AcquisitionDevice>
      <Status>Unconfirmed</Status>
      <Priority>Normal</Priority>
      <AcquisitionTime>09:11:14</AcquisitionTime>
      <AcquisitionDate>05-12-2017</AcquisitionDate>
      <CartNumber>1</CartNumber>
      <AcquisitionSoftwareVersion>009C</AcquisitionSoftwareVersion>
      <XMLSourceVersion>MAC5000 v1.0</XMLSourceVersion>
   </TestDemographics>
   <RestingECGMeasurements>
      <VentricularRate>66</VentricularRate>
      <AtrialRate>66</AtrialRate>
      <PRInterval>198</PRInterval>
      <QRSDuration>106</QRSDuration>
      <QTInterval>408</QTInterval>
      <QTCorrected>427</QTCorrected>
      <PAxis>83</PAxis>
      <RAxis>-43</RAxis>
      <TAxis>31</TAxis>
      <QRSCount>11</QRSCount>
      <QOnset>225</QOnset>
      <QOffset>278</QOffset>
      <POnset>126</POnset>
      <POffset>183</POffset>
      <TOffset>429</TOffset>
      <ECGSampleBase>500</ECGSampleBase>
      <ECGSampleExponent>0</ECGSampleExponent>
   </RestingECGMeasurements>
   <Diagnosis>
      <Modality>Resting</Modality>
         <StatementCount>3</StatementCount>
         <LabelText>12SL ��ϳ���</LabelText>
      <DiagnosisStatement>
         <StmtFlag>ENDSLINE</StmtFlag>
         <StmtText>�������</StmtText>
      </DiagnosisStatement>
      <DiagnosisStatement>
         <StmtFlag>ENDSLINE</StmtFlag>
         <StmtText>������ƫ</StmtText>
      </DiagnosisStatement>
      <DiagnosisStatement>
         <StmtFlag>ENDSLINE</StmtFlag>
         <StmtText>�쳣 ECG</StmtText>
      </DiagnosisStatement>
   </Diagnosis>
   <Waveform>
      <WaveformType>Rhythm</WaveformType>
      <WaveformStartTime>0</WaveformStartTime>
      <NumberofLeads>8</NumberofLeads>
      <SampleType>CONTINUOUS_SAMPLES</SampleType>
      <SampleBase>500</SampleBase>
      <SampleExponent>0</SampleExponent>
      <HighPassFilter>16</HighPassFilter>
      <LowPassFilter>150</LowPassFilter>
      <ACFilter>NONE</ACFilter>
      <LeadData>
         <LeadByteCountTotal>10000</LeadByteCountTotal>
         <LeadTimeOffset>0</LeadTimeOffset>
         <LeadSampleCountTotal>5000</LeadSampleCountTotal>
         <LeadAmplitudeUnitsPerBit>4.88</LeadAmplitudeUnitsPerBit>
         <LeadAmplitudeUnits>��V</LeadAmplitudeUnits>
         <LeadHighLimit>2147483647</LeadHighLimit>
         <LeadLowLimit>268435456</LeadLowLimit>
         <LeadID>I</LeadID>
         <LeadOffsetFirstSample>0</LeadOffsetFirstSample>
         <FirstSampleBaseline>0</FirstSampleBaseline>
         <LeadSampleSize>2</LeadSampleSize>
         <LeadOff>FALSE</LeadOff>
         <BaselineSway>FALSE</BaselineSway>
         <ExcessiveACNoise>FALSE</ExcessiveACNoise>
         <MuscleNoise>FALSE</MuscleNoise>
         <LeadDataCRC32>411257067</LeadDataCRC32>
         <WaveFormData>
7f/t/+3/7f/p/+j/5//m/+b/5//p/+r/6P/n/+b/4//j/+P/4//j/+D/3//f/+D/4v/i
/+L/4//j/+L/4v/h/+H/4f/i/+L/4f/h/+L/4v/i/+P/4//i/+L/4f/h/+L/4P/g/9//
3//g/+L/4//k/+P/4//i/+D/3v/f/9//3v/e/9//4f/i/97/3f/i/+T/4v/k/+r/7v/z
//r/AgANABcAIwAtADkAQwBIAEgAQAA4ADAAIgAMAPz/8P/g/9L/zv/L/8P/vv/B/8H/
xf/H/8r/yP/L/9D/0//Q/9P/1//b/93/3v/f/+L/3f/X/9v/4v/i/+D/4f/h/+H/4f/j
/+P/4//k/+T/5P/k/+T/5P/l/+X/5f/k/+L/4f/i/+T/4//j/+P/5f/m/+b/5v/k/+T/
5P/j/+X/5v/m/+f/5//m/+b/5//n/+f/5//n/+f/5v/l/+T/6P/p/+n/6v/q/+z/7P/s
/+r/6v/q/+v/7v/u/+7/7v/u/+7/7v/v//H/8v/z//T/9P/0//X/9f/1//X/9f/2//r/
+v/6//v/+//9//3//f/9//3///8BAAAAAAAAAAEAAQADAAMAAwAFAAUABAAEAAMAAwAD
AAIAAgACAAIAAQAAAP///v/8//v/+f/4//j/9//3//T/9P/x//D/7f/s/+7/7f/q/+n/
6//r/+r/6f/m/+X/5f/l/+f/5//o/+j/5v/m/+b/5v/j/+P/5P/k/+X/5f/m/+f/5v/l
/+T/4//l/+X/5f/l/+P/4//k/+T/5v/m/+T/5P/n/+j/6P/m/+P/4//i/+D/4v/j/+X/
5v/k/+T/5P/l/+X/4//j/+P/4//j/+P/5P/k/+T/5P/k/+b/5v/n/+f/5f/l/+P/4//l
/+b/5//o/+b/5v/m/+f/5f/l/+X/5f/n/+j/6P/o/+f/5v/l/+T/5f/l/+b/5//n/+f/
5//n/+X/5f/l/+X/5f/l/+X/5f/m/+f/6P/p/+j/5v/k/+P/5P/l/+b/5//m/+b/5f/l
/+j/5//o/+n/6P/n/+b/5v/k/+T/5P/j/+T/5f/m/+f/5f/m/+b/5P/o/+j/5v/m/+X/
5f/l/+X/5v/n/+j/6f/n/+f/5//n/+n/6f/o/+j/6//t/+z/7v/w/+7/7v/u/+7/8P/v
/+//7//x//H/8f/x//L/8v/z//f/9//3//j/+f/4//n/+P/3//j/+P/5//r//P/7//v/
/P/+//3//f/9//z/+//8//3/+//6//n/+f/7//z//f/+///////+//7/////////AAAC
AAEAAQACAAIAAgADAAMABQAGAAYABwAGAAYABgAFAAUABQAGAAYABgAGAAcABwAHAAgA
CgALAAgABwAHAAgADAAKAAUABAACAAAACAAOABQAHQAkACgAMQA9AEUATQBZAGUAcgB6
AHQAbgBqAF4ATAA4ACQAFgAIAAAA+//3/+7/6f/p/+3/7//y//T/9f/2//v/AAABAAEA
AwAFAAYACQAMAAsACQAHAAgACgAKAA0ADQANAA0ACwALAAsADAAMAAwADAAMAA4ADwAP
AA8ADQAMAAwADgAQAA8ADwAPAA8AEAAQABAAEAAQABAADwARABIAEgATABMAEgASABMA
EwATABMAEwAVABYAFwAYABcAFwAWABYAFwAaABsAHAAbABoAGQAZABsAHAAdAB4AIAAg
ACAAIQAjACQAJQAmACgAKAApACkALQAtAC0ALgAuAC4ALgAvADIANQA2ADcANwA3ADkA
OwA+AD4APgA/AD0APwA/AD8AQQBBAEAAQAA/AD8APwA+AEAAQABAAD8AQAA/AD4APAA7
ADkAOAA4ADcANwA0ADQAMwAyAC8ALgAuAC0AKgApACsAKwAqACkAJgAlACUAJQAlACUA
JgAmACQAJAAkACQAIwAjACQAJAAmACUAJQAlACUAJQAlACUAJAAjACIAIQAiACMAJQAm
ACMAIgAfAB4AIAAiACMAIgAgACEAIQAgAB8AHwAgACAAIAAgACAAIQAfAB0AHQAdABsA
GwAbABwAHgAeAB4AHgAcABwAHQAdAB8AHwAdAB0AHAAcABwAHAAeAB4AHgAfAB0AGwAZ
ABcAGAAaABsAHAAaABoAGgAaABgAFwAXABcAFwAXABcAFwAXABcAFwAXABkAGQAZABkA
GAAXABYAFQAXABYAFQAVABcAFwAXABcAFgAWABUAFQAVABMAEwATABUAFQAVABYAFAAU
ABQAEwAVABUAFQAVABMAFAAUABIAFAAUABIAEgATABMAEwATABEAEQARABEAEwATABMA
EwATABMAEgASABEAEQASABIAFAAUABQAFAATABEAEQARABQAEgASABIAEgAUABMAEwAT
ABcAFwAXABcAFgAUABMAFQAVABUAFgAXABcAGQAZABkAFwAWABYAFgAWABUAFQAWABcA
FwAYABkAFQATABMAEwATABIAEQARABAAEAAQABAAEwATABIAEgAPAA8ADwAQABAADwAP
ABAAEgASABMAEwAQABAADwAPABIAEgASABEADwAPABAAEAAOAA4ADwAPAA8AEAASABMA
EAAPAA8AEAASAA4ADwAQABAADgAMAAwAEgAZACAAKAAvADsARwBRAF0AaQByAHoAfgB6
AHIAbgBkAEwAMgAiABQABAD7//n/8v/r/+v/7f/t/+7/8v/z//b/+f/+/wEAAwAFAAkA
CAAHAAwADwANAA8AEAAOABAADgANAAwACwANAA8AEQAUABIAEgASABIAEAARABEAEQAT
ABIAEgAUABIAEQARABEADwAQABAAEAASABIAEgARAA8AEAAQABEAEwASABIAEwARABEA
EQARABQAFAAUABQAFAATABEAEAASABQAFAAUABQAFAAUABUAFgAWABYAFgAYABgAGAAZ
ABcAGAAZABoAGgAaABsAGwAfAB8AHwAgACAAIAAgACEAJAAnACgAKQAnACcAKQArACoA
KgAqACsALQAvAC8ALwAvAC8ALgAuAC8ALwAvAC4ALgAuAC4ALQAsACsAKgAoACcAJQAk
ACQAIwAjACAAIAAhACAAHQAcABwAGwAYABcAFwAXABYAFQAWABUAFQAVABIAEQARABAA
DwAQABEAEgARABEAEgASABEADwAOAA0ADwAPAA8ADwAPAA8ADwAPABAAEQATABQAEQAQ
AA0ADAAPABAAEAAOAA4ADwAPAA4ADQANAA4ADgAQABAAEAARABEADwAPAA8ADQANAA0A
DgAQABAAEAAQAA4ADgAPAA8AEQARAA8ADwAOAA4ADgAOAA4ADgAOAA8AEQARABEAEQAP
ABAAEAAQABAAEAAQABAAEgARABEAEQARABEAEQARAA8ADwAPAA8AEQARABEAEQAPAA8A
DwAPABAAEAAQABEAEAAPAA4ADQAPABAAEAARABEADwAPAA8AEQARABEAEgASABIAEgAR
ABAADwAOAA0ADwAQABAADgAOAA4ADAAMAA8ADwAPAA8AEQARABEAEQAQAA8ADgANAA8A
DwAOAA4ADwAPABAAEAAQABAADAANAA4ADwAQABAADwAPAA8AEwATABMAEwATABIAEgAV
ABEAEQASABMAEwAVABUAFQAXABYAFgAWABUAEwASABIAEgARABEAEQANAAsACwALAA4A
DgAOAA8ADwAOAA0ADAAPAA8ADgAOAAsACwALAAwADAALAAsADAAMAAwADQANAAoACgAJ
AAkADAAMAAwACwAJAAkACgAKAAwADAANAA0ADAAMAA0ADQAOAA0ADQAOABAAEgAPAAgA
BAAEAAYADgAWAB0AJgAuADcAPwBLAFUAXwBpAHAAcABoAGIAWgBMADYAIgAUAAgA+v/w
/+v/5f/g/+P/6//p/+n/8P/y//P/9v/7//z//f8BAAMABQAGAAkACAADAAUADQAQAAwA
CgALAAsACwALAA0ADQANAA4ADQAMAAsACgALAA0ADgAPAA0ADAAMAA4ADAALAAsACwAN
AA4ADgAOAAwADAAMAAsADQAOAA4ADwAPAA4ADgAPAA4ADQAMAAsADgAOAA4ADgAPAA8A
DgAOAA4AEAAQABAAEgASABIAEwAUABQAFAAUABQAFAAUABUAFQAWABcAGAAYABgAGQAZ
ABsAGwAbABwAHAAcABwAHQAfACEAIQAhACEAIQAjACUAJgAmACYAJwAnACkAKQApACkA
KQAoACgAKQApACkAKAAmACYAJgAlACIAIQAgAB4AHwAdABwAHAAZABkAFgAWABYAFgAU
ABQAEgARAA4ADQANAA0ADAALAAoACQAJAAkACwALAAwADAAMAAwADAAMAAkACQAKAAoA
CAAHAAcABwAJAAkACQAJAAcABwAHAAcABwAHAAgACAAIAAgABgAGAAUABgAGAAQABgAH
AAcABgADAAMABAAEAAYABgAGAAcABQADAAMAAwADAAMAAwAEAAYABgAGAAYABAAEAAUA
BQAFAAUAAwADAAUABgAHAAgABwAGAAUABQAHAAcABwAHAAUABgAGAAYACAAIAAgACAAI
AAcABwAHAAUABQAFAAUABwAHAAcABwAFAAUABQAFAAUABQAFAAUABwAGAAUABQADAAMA
AwADAAMABAAEAAUAAwABAAEAAQABAAEAAQACAAQABAAEAAMAAAD///7//f/+/wAAAQAA
AAAAAAD+//7///////////////////////3//f/9//3//f/9//z//P/9//3//v/+//7/
/v/+//7//v/9//z/+///////+v/8//z//P/8//7//f/9//3//f/9//3//f/9//z//P//
//v/+//8//3//f////////////7//v/+//z/+//7//z//v/9//3//f/5//f/9//3//j/
+P/4//n/+f/4//f/9v/4//n/+f/6//j/9//2//b/9v/1//X/9v/0//T/9f/1//T/9P/z
//P/9v/2//b/9f/1//X/9v/2//T/9P/1//X/9P/0//X/9f/0//P/8//0//T/9v/3//j/
+P/y/+7/8P/4////CgAUAB0AIwApADMAPwBLAFQAVgBYAFYAUABGADYAIAAMAPr/7P/o
/+X/2//U/9X/0//V/9f/2v/a/93/4v/j/+b/5//n/+v/7f/o/+f/6v/t//H/8//y//L/
9P/z//P/8//z//P/8//z//T/8v/y//L/8v/y//P/8//z//X/9P/0//b/9P/z//P/8//z
//T/9P/0//b/9v/2//X/8//0//T/9f/1//T/9P/1//X/9f/1//X/9v/2//b/9v/5//n/
+P/4//b/+P/4//j/+P/4//j/+f/4//j/+P/4//r/+v/6//v/+//8//3//v8AAAAAAQAB
AAMAAwADAAQABAAEAAQABQAJAAsACwALAAsACwANAA8ADgAOAA4ADwAPABEAEQARAA8A
DwAOAA4ADwAPAA8ADgAQABAAEAAPAA4ADQAMAAoACwAJAAgACAAFAAUAAgACAAEAAAD9
//z//P/7//j/9//3//f/9v/1//b/9f/1//X/8//z//T/9P/w//D/8P/w/+//7//w//D/
8v/x//H/8f/x//H/8f/x//H/8f/x//H/8P/v/+//7v/w//D/7v/u/+//8P/w/+7/7P/t
/+3/7P/r/+v/7P/s/+7/7v/u/+//7//t/+3/7f/r/+v/6//s/+z/7P/s/+z/7P/s/+3/
7f/t/+3/6//r/+r/6v/q/+r/6v/q/+r/6//t/+3/7f/t/+z/7P/r/+r/7P/s/+z/7P/q
/+n/6f/p/+v/6//r/+v/6//r/+v/6//p/+n/6f/p/+n/6f/p/+n/6//q/+n/6f/p/+n/
6f/p/+f/6P/o/+n/6f/n/+f/5//n/+f/5//o/+j/6P/o/+f/6f/p/+n/6f/n/+j/6P/m
/+r/6v/o/+j/6f/p/+n/6f/p/+n/6f/p/+f/5//n/+f/6f/p/+j/6P/n/+f/6P/o/+j/
6P/o/+j/6//r/+v/6//p/+j/6v/q/+r/6v/q/+n/6f/p/+3/7f/t/+3/7P/q/+n/6//r
/+v/7P/t/+//8f/x//H/8P/u/+3/7P/u/+3/7f/u/+//7//w//H/7v/r/+r/6f/r/+r/
6f/p/+r/6v/q/+r/6f/p/+j/6P/n/+f/5//o/+r/6f/p/+r/6f/o/+j/5//o/+j/5//n
/+j/6P/o/+f/6f/p/+r/6v/o/+j/6f/p/+b/5v/n/+f/5v/l/+X/5v/o/+z/6f/k/+T/
5v/o/+z/8v/3//7/BgAPABkAJwAxAD0ASwBUAFYAUgBIAEAAOgAqABQAAADw/+T/3v/d
/9P/xv/F/8n/yf/L/87/zv/L/9D/2f/c/93/3//h/+H/5P/n/+b/5f/l/+f/6P/q/+z/
6//r/+v/6//p/+n/6f/q/+z/7P/s/+z/6v/r/+v/6//t/+z/7P/u/+z/6//r/+v/6f/q
/+r/6v/s/+z/7P/r/+v/7P/s/+3/6//q/+r/6//s/+3/7v/v/+7/7v/u/+7/7f/t/+z/
7P/s/+7/7v/u//D/8P/w//H/8P/w//D/8P/x//D/7//v//L/9P/2//j/+P/4//n/+f/5
//n/+f/6//7//v/+////AQADAAMAAwADAAMABQAHAAYABgAGAAcACQALAAsACwALAAsA
CgAKAAsACwALAAoACgAKAAoACQAIAAcABgAEAAMAAQAAAAAA//////z//P/7//r/9//2
//b/9f/y//H/8f/x//D/7//u/+3/7f/t/+3/7f/u/+7/6v/q/+r/6v/r/+v/7P/s/+z/
6//r/+v/6//r/+v/6//r/+v/6//r/+v/6//s/+z/7v/u/+z/7P/r/+z/7P/q/+z/7f/t
/+z/6//r/+z/7P/q/+r/6v/r/+z/6//s/+3/7//v/+//8P/u/+7/7v/u/+7/7v/v/+//
7//v/+3/7f/u/+7/7v/u/+z/7P/s/+3/7//v/+//7//v//D/8P/w/+7/7v/u/+7/8P/x
//P/9f/z//H/7//t/+7/7//w//H/8//z//P/8//w/+//7v/t/+//7v/t/+3/7//v/+//
7//x//L/8v/z//P/8f/x//H/7//v/+//8P/y//L/8v/x//H/8f/x//H/7//w//D/7v/w
//D/7v/u/+3/7f/t/+3/7//v/+//7//t/+3/7f/t//D/8f/x//L/8f/x//L/8v/w/+7/
7v/w//L/8v/y//L/8v/x/+//7v/t//D/8f/y//P/8//y//L/9f/z//P/9P/1//f/+f/5
//n/9v/0//P/8v/1//X/9v/4//b/9f/1//X/8//x//H/8f/x//D/7//v//D/8P/w//D/
7//v/+7/7v/v/+//7//w//D/7//v//D/8P/w//H/8f/u/+7/7f/t//D/8P/w/+//7//v
//D/8P/w//D/8f/x//D/8P/x//H/7v/t/+3/7v/y//D/7//w/+z/6P/q//T/+P/7/wYA
EAAZACMALQA3AEMATwBYAFwAWgBUAEoAQAAsABYAAAD0/+j/3P/V/9H/zv/L/8f/x//L
/9D/0v/V/9j/3f/g/+P/5//r/+v/7P/t/+z/7f/t/+3/8P/y//D/8v/z//T/9f/y//H/
8P/w//P/9P/1//b/9P/1//X/9f/z//L/8v/0//T/8//z//P/9f/2//b/9v/0//T/9P/z
//T/9v/3//n/+f/4//j/+f/5//n/+f/5//j/+P/4//j/+v/7//v//P/7//z/+//6//r/
+v/6//v/+v/6//r/+v/9//7///8BAP//AAABAAIAAAAAAAEAAQAFAAUABQAGAAgACAAI
AAkADQAPAA8ADwARABEAEwAVABUAFAATABMAEwAVABUAFQATABMAEgASABUAFQAVABQA
FAAUABQAEwAUABMAEgAQAA0ACwAKAAoACQAJAAYABgADAAIA///+/wAA///8//v/+f/5
//j/9//3//f/+P/5//f/9//4//j/9v/2//b/9v/3//f/+P/4//b/9f/1//X/9f/1//X/
9f/y//H/8P/v//D/8f/z//T/9v/2//T/9P/z//T/9P/y//P/9f/2//b/8v/x//H/8P/x
//L/8//1//f/9f/1//X/8//z//P/9P/0//T/9P/0//L/8v/z//P/8//z//H/8f/0//T/
9P/0//T/9P/0//X/9//3//f/9//1//b/9v/2//j/+P/4//j/9v/1//X/9f/1//X/9f/1
//X/9f/1//X/8//z//P/8//0//X/9v/3//n/+P/3//f/9P/z//L/8f/z//T/9P/1//X/
8//z//P/8//z//P/9P/0//T/9P/z//P/8//z//P/8//0//T/8v/0//T/8v/y//P/8//z
//P/9f/1//X/9f/1//X/9f/1//n//P/4//b/9P/y//P/8//0//X/9//3//f/9//3//b/
9v/5//f/9//4//n/9//5//n/+f/5//j/+P/4//r/+f/5//r/+v/5//n/+f/5//f/9//3
//X/9P/z//P/9P/0//T/9P/3//f/9v/2//P/8//z//T/9v/1//X/9v/1//T/9P/z//L/
8v/x//H/9P/0//T/8//z//P/9P/0//T/9P/1//X/8//y//L/8f/y//H/8f/y//L/9v/z
/+7/8P/y//T/+P8CAAsAEgAeACcALwA5AEMASwBTAFQAUABMAEgAPAAmABIAAgD0/+j/
4P/e/9X/yf/O/9X/0//T/9f/2v/a/93/4v/j/+b/7f/x/+//6//q/+//8P/x//X/9f/y
//L/9P/0//P/8v/x//P/8//z//T/8//y//H/8P/x//P/9P/1//P/8v/y//T/8v/x//H/
8f/y//T/9f/2//T/9P/0//P/9f/2//b/9//1//T/9P/1//X/9f/1//X/+P/4//j/+P/3
//f/9v/2//b/+P/4//j/9v/2//b/9//2//b/9v/2//r/+v/6//v/+//8//3//v/+//7/
/////////////wAAAwAEAAUABwAJAAsACwALAAoACQAKAAsADgAOAA4ADwANAA8ADwAP
AA8ADwAOAA4ADwAPAA8ADgAMAAwADAALAAoACQAIAAYABQADAAIAAgABAAEA/v/+//3/
/P/5//j/9v/1//L/8f/z//P/8v/x//D/7//v/+//7//v//D/8P/w//D/8P/w/+3/7f/u
/+7/7v/t/+3/7f/t/+3/7f/t/+3/7f/t/+3/7f/t/+7/7v/u/+7/7P/s/+3/7v/u/+z/
7P/t/+3/7P/p/+n/6v/q/+z/7P/s/+3/7f/r/+v/6//r/+v/6//s/+7/7v/u/+7/7P/s
/+3/7f/v/+//7f/t/+z/7P/s/+z/7v/u/+7/7//t/+3/7f/t/+//8P/w//D/7v/u/+7/
7v/w/+//7//v//H/8f/x//H/7//v/+//7//u/+3/7P/r/+z/7f/u/+//7v/s/+r/6f/r
/+v/6//r/+3/7v/u/+//7f/r/+v/6//r/+v/6//s/+z/7P/s/+v/6//r/+v/6//r/+z/
7P/q/+z/7P/q/+r/7f/t/+3/7f/t/+3/7f/t/+z/6//q/+n/6f/p/+j/6P/r/+v/7P/s
/+z/7P/s/+z/6//p/+z/7P/s/+z/7P/u/+3/7f/t/+7/7f/s/+v/7f/s/+z/7//t/+3/
7v/v/+//8f/x//H/8f/w//D/8P/w/+//7//w//D/7//v/+//7//t/+3/7f/s/+r/6P/n
/+v/7P/t/+7/7P/r/+n/6P/p/+n/6f/q/+j/5//n/+j/6v/q/+v/6//s/+z/6//r/+v/
6v/p/+f/6f/p/+r/6v/o/+j/6f/p/+r/6v/r/+v/7P/r/+v/7P/s/+r/5//o/+j/5v/o
/+z/8v/9/wYADAATAB0AIwArADkASQBQAFAATABOAEgAOgAqABYABAD0/+b/3v/Z/9P/
zP/J/8v/z//R/9L/1P/X/9j/1//a/93/4f/j/+P/4v/l/+j/6f/p/+n/6v/s/+z/6//r
/+v/6//r/+v/6//s/+z/7P/s/+z/7P/t/+3/7f/t/+z/7P/u/+7/7f/t/+3/7f/u/+7/
7v/u/+7/7v/t/+//8P/w//H/7v/s/+v/6//u/+//8P/x//D/8P/w//D/8//z//L/8v/y
//T/9P/0//T/9P/0//X/9v/2//b/9v/4//j/+P/5//n/+v/7//z//P/8//3//f//////
//8AAAIAAgACAAMABQAHAAcABwAJAAkACwANAAwADAAMAA0ADQAPAA8ADwARABEAEAAQ
AA8ADwAPAA4ADgAOAA4ADQANAA0ADQAMAAkABwAGAAYABwAHAAQABAABAAAA/f/8//7/
/f/6//n/9//3//b/9f/1//X/9v/3//X/9f/2//b/9v/2//b/9v/0//P/8//y//T/8//z
//P/9f/1//X/9f/1//X/9f/1//X/9f/2//b/+P/4//b/9v/3//j/+P/2//T/9f/1//T/
9P/1//f/+P/3//b/9f/1//f/9f/1//X/9v/3//j/+v/4//j/+P/4//r/+v/7//v/+f/5
//f/9//6//r/+v/6//r/+v/6//v//f/9//3//f/9//7//v/+//z//P/8//z//v/9//3/
/f////////////7//f/8//v//f/9//3//f///////////////v/9//3//f/9//3//f//
/wAAAAABAAMAAQABAAEAAAD///7//v/+//7//v/9////////////AQACAAIAAAAAAAAA
/v/+//3//f/9//3//v///wAAAQABAAEAAQABAAEAAQAAAAAAAQABAAIAAgACAAIAAgAC
AAMAAQADAAQABAAEAAQABAACAAEAAQABAAUABQAFAAUAAwACAAIABQAFAAUABgAHAAcA
CQAJAAkACwAKAAoACgAMAAsACwAMAAsACQAIAAcABwAFAAUABQAFAAQAAwADAAYABgAG
AAYABQAFAAQABAADAAMAAwAEAAQAAwADAAQABAAEAAUABQAEAAQAAwADAAQABAAEAAMA
AQABAAIAAgADAAQABgAHAAQABAAFAAUABAADAAMABAAEAAYABQAEAAIAAgACAAYADAAT
ABwAJgAvADUAPwBJAFMAXwBqAHAAcABuAGgAXABMADYAIAAQAAQAAAD5/+//6P/n/+X/
4//j/+b/6v/r//D/9f/2//n/+//9//3//v///wIABQAFAAUABAACAAQABQAFAAUABQAH
AAcABwAIAAYABgAGAAYABgAHAAcABwAHAAYABgAIAAoACQAJAAkACQAKAAoACgAKAAoA
CgAJAAkACgAKAAsACQAIAAgACQAJAAkACQAJAAwADAAMAAwACwALAAoACgAKAAwADAAM
AAoACgAKAAsADgAOAA4ADgAQABAAEAARAA8AEAARABIAFAAUABUAFQAXABcAFwAYABgA
GAAYABkAGwAdAB0AHQAdAB0AHwAhACMAJAAlACcAJQAnACcAJwAlACUAJAAkACUAJQAl
ACQAJAAkACQAIwAkACMAIgAgAB8AHQAcABwAGQAZABYAFgAWABYAFAAUABMAEQANAAsA
CwALAAoACQAGAAUABQAFAAMAAwAEAAQABAAEAAQABAACAAEAAQAAAAEAAQACAAMAAgAB
AAAA//8BAAEAAQABAAEAAQACAAIAAgACAAAAAAACAAQABQAEAAEAAQAAAP7//f/9//7/
/v8AAAAAAAABAP///f/9//3//f/9//3//v/8//z//P/8//z//P/9//3///////3//f/9
//z/+//6//v//P/9/////v/9//z/+//5//r/+v/6//3//v///wAA///9//z/+//5//n/
+f/5//r/+//8//3/+//7//v/+//7//v/+//7//z//P/8//3//P/7//r/+f/7//z//P/9
//z/+f/4//f/+P/5//r//P/6//r/+v/5//v/+//7//v//f/+//7//P/8//z/+v/6//n/
+f/5//n/+f/5//n/+f/5//n/+f/5//n/+f/4//j/9//3//j/+P/6//r/+v/6//v/+///
/wAA///+//3//P/8//v/+//7//3//f/9//3//f/8//z////9//3//v//////AQABAAEA
AwACAAIAAgAEAAMAAwAEAAEA///+//3//f/7//v/+//9//z/+//7//v/+v/5//j/+//7
//r/+v/7//v/+//8//v/+f/4//j/+v/6//v/+//8//z/+//7//r/+v/6//n/+//7//z/
/P/8//z//f/9//r/+v/7//v//P/7//v//P/4//z/+//6//j/+P/6/wAABgALABAAGAAj
AC8AOwBFAFEAWwBiAGIAYABaAFAARAA0AB4ADAAAAPL/5v/d/9X/1P/T/9P/1f/Z/97/
4P/h/+T/5//o/+v/9f/3//P/9v/3//b/9//7//v//v8AAAAA///////////9//3//f/+
////AAABAAIAAAABAAEAAQABAAAAAAACAAQAAwADAAMAAQACAAIAAgACAAIAAgABAP//
AAAAAAEAAgACAAMABQADAAMAAwADAAIAAgACAAIABQAFAAQABAACAAQABAAEAAUABgAH
AAkACgAKAAoACgAMAAwADAANAAsADAANAA4ADAAMAA0ADQAQABEAEgAUABYAFgAWABcA
FwAZABkAGQAXABcAGQAbABwAHAAcAB0AHwAhACEAIQAfAB8AHgAeAB8AHwAfAB4AHwAg
ACEAIQAfAB0AGwAYABcAFQAUABQAEwATABAAEAANAAwACQAIAAkACQAHAAcABQAFAAQA
AwAEAAMAAwADAAMAAwAEAAQAAgACAAIAAgACAAMABQAGAAMAAQAAAP////////////8B
AAEAAQABAP////8AAAAAAgACAAAAAAABAAIAAgAAAAAAAQABAAAA/f/9//7//v/+//7/
/v///wEA/////////f/9//3//v8BAAIAAwAEAAMAAgACAAEAAQABAP////8CAAIAAgAC
AAAAAAAAAAEAAwADAAMAAwAEAAYABwAIAAUABAADAAIABAADAAMAAwAFAAUABQAFAAQA
AwACAAEAAQABAAEAAQADAAMAAwADAAUABAADAAMAAwADAAMAAwADAAQABAAFAAMAAQAB
AAEA////////AAD+//7//v/9////////////AAACAAMAAgACAAIAAAAAAAMAAwADAAMA
AAD///7//f///////////wEAAQAAAAAAAwADAAQABAACAAIAAgACAAMAAwADAAMAAwAD
AAMAAwACAAIAAgADAAYABAAGAAYABgAGAAYABgAGAAYABgAGAAYABgAFAAQAAwACAAAA
AAAAAA==
         </WaveFormData>
      </LeadData>
      <LeadData>
         <LeadByteCountTotal>10000</LeadByteCountTotal>
         <LeadTimeOffset>0</LeadTimeOffset>
         <LeadSampleCountTotal>5000</LeadSampleCountTotal>
         <LeadAmplitudeUnitsPerBit>4.88</LeadAmplitudeUnitsPerBit>
         <LeadAmplitudeUnits>��V</LeadAmplitudeUnits>
         <LeadHighLimit>2147483647</LeadHighLimit>
         <LeadLowLimit>268435456</LeadLowLimit>
         <LeadID>II</LeadID>
         <LeadOffsetFirstSample>0</LeadOffsetFirstSample>
         <FirstSampleBaseline>0</FirstSampleBaseline>
         <LeadSampleSize>2</LeadSampleSize>
         <LeadOff>FALSE</LeadOff>
         <BaselineSway>FALSE</BaselineSway>
         <ExcessiveACNoise>FALSE</ExcessiveACNoise>
         <MuscleNoise>FALSE</MuscleNoise>
         <LeadDataCRC32>2484813285</LeadDataCRC32>
         <WaveFormData>
GwAbABsAGAAYABcAFgATABMAEgASABMAEgAQAA8ACgAHAAQAAwABAAMAAwABAAAA/v/9
//3//f/8//z/+//5//v/+//7//r/+v/6//r/+v/8//z/+//7//n/+f/5//n/9v/2//b/
9v/4//j/+P/4//b/9v/2//b/9v/2//X/9f/3//f/9//3//b/+P/9//7//P/8//7//f/9
/wAABgANABYAHAAeAB4AHAAaABoAHgAhABMA9v/q/+X/0P/A/7z/uf+z/7H/s/+3/7v/
wf/J/9P/2f/c/9//4v/j/+b/6//u//D/8//y//P/8//x//L/8v/0//T/8v/y//L/8v/y
//L/8v/y//L/8v/y//P/8//z//P/8//0//T/9P/0//L/8v/y//P/8//z//P/8//z//P/
8//0//T/9P/0//T/8v/y//L/8v/0//T/9P/0//L/8v/y//L/9P/0//X/9f/z//P/8//z
//P/8//z//P/9f/2//b/9//3//f/+P/4//r/+v/8//3//f/9//7//v///wAAAAAAAAQA
BAAFAAcABwAJAAgACQANAA8AEQATABEAEwAVABcAFwAYABoAGwAdAB8AIAAhAB8AHwAf
ACAAIwAjACUAJQAlACQAJAAjACIAHwAfAB4AHgAcABsAGgAZABcAFQAUABYAFgATABIA
DgAOAA8ADwAMAAsACgAJAAsACgAKAAkACQAJAAkACAAFAAUABwAHAAgABwAHAAcABAAE
AAQABAAGAAYABgAGAAYABQAFAAUABQAEAAMAAwAEAAQABAAEAAMAAgACAAEAAAABAAIA
AwABAAEAAgACAAQAAwADAAMABQAFAAMABQAFAAQABAAEAAYABgAGAAYABgAFAAUABQAH
AAcABwAHAAcABwAIAAgACAAIAAkACQAJAAkACwALAAcABwAHAAcACAAIAAgABwAHAAcA
BwAHAAcABQAFAAYACAAIAAgACAAGAAYABgAGAAYABgAGAAYABgAGAAYABQAHAAcABwAH
AAkACQAJAAkACAAHAAYABAAEAAQABQAFAAYABgAGAAYABgAGAAUABAAGAAYABgAGAAQA
BAAEAAQABQAFAAYABgAEAAUABQAFAAcABwAHAAcACwANAA0ADgAQABAAEAAQABAADgAO
AA4AEAASABUAFwAXABkAGgAbABsAGwAcAB0AHgAfACEAIQAhACAAIAAfAB4AGQAXABYA
FgAZABkAGAAYABYAEwAQAA8ADAALAAoABwAIAAgABwAHAAUABAAEAAMAAwADAAMAAwAE
AAQABAAEAAIAAgACAAEAAQABAAEAAQABAAAAAAAAAAAAAAAAAAAAAAAAAAAAAAAAAAAA
AAD///////////////8AAAAAAQAAAAIACAAIAAUABQAGAAgADwAaACAAJAAmACYAKgAs
ACgAKwArABIA+P/v/+L/zv/G/8P/u/+1/7X/uf/B/8f/zf/V/9//4v/l/+r/7f/w//P/
9v/4//n/+v/7//v/+f/6//r/+v/8//z//P/8//z//P/8//z//P/8//z//P/9////////
/////v/+//7//v8AAAAAAAABAAAA///+//3//f/9//3//v/+//7//v/+//7//v/+//7/
/v/+//7//v8AAAAAAAAAAP7//v//////AQABAAEAAQABAAEAAQABAAMABAAEAAUAAwAD
AAQABAAEAAQABgAHAAkACQAKAAoACwAMAAwADAAOAA4ADwARABIAFQAVABcAGAAZABoA
GwAdAB8AIQAjACEAIgAkACUAJQAnACgAKQAqACsALAAuAC8ALwAxADEALwAuAC4ALQAs
ACkAKQAoACgAJgAlACQAIwAhAB8AHgAcABwAGQAYABgAGAAZABkAFAATABIAEQATABIA
EgARABMAEwATABIAEQARABMAEwAQAA8ADwAPAA4ADgAOAA4ADgAOAA4ADgAMAAsACwAL
AAsACgAJAAkACgAMAA4AEAAPAA4ADgANAAsACwALAAsACwALAAwADAAKAAkACQAJAAcA
BwAFAAcACgAKAAsADAAMAAwADAAMAAwACwALAAsACwALAAsACwANAA0ADgAOAAwADAAN
AA0ADQANAA8ADwANAA0ADQANAAwADAAMAAsACwALAAsACwALAAkACQAKAAwADAAMAAwA
CwAKAAkACAAJAAoACwAMAAoACgAKAAkACQAJAAkACQALAAsACwALAAkACQAJAAgACAAI
AAkACQAKAAoACgAKAAoACgAJAAgACgAKAAoACgAIAAgACAAIAAcABwAIAAgACAAJAAkA
CQAJAAkACQAJAAkABwAHAAoADQANAA0ADgANAA4AEAATABQAFgAWABYAFgAUABQAFAAW
ABgAGwAdAB0AHwAgACEAIQAhACIAIwAkACMAJQAlACUAIgAiACEAIAAfAB0AHAAcAB8A
HwAeAB4AHAAZABYAFQASABEAEAANAAwADAALAAsACwAKAAoACQAHAAcABwAHAAYABgAG
AAYABgAGAAYABQAFAAUABQAFAAcABgAGAAYABAAEAAQABAACAAIAAgACAAQABAAEAAMA
AwADAAMAAwAFAAYABgAHAAgACgAKAAgACQAJAAoADAARABoAIgAmACoAKgAsACoAKAAp
AC0ALAAUAPv/9P/m/9L/zf/L/8X/wf/B/8f/z//R/9f/4//q/+v/7v/x//T/9//6//7/
//8AAAEAAwAFAAYABgAGAAYAAwACAAEAAAACAAQABgAIAAYABgAGAAcABwAHAAcABwAE
AAQABAAEAAIAAgACAAMABAAFAAYABwAFAAUABQAGAAYABgAGAAYACAAIAAgACAAHAAYA
BQAEAAYABgAGAAYABAAEAAUABQAHAAcABwAHAAcABwAHAAcABwAIAAgACQAJAAkACgAK
AAgACAAKAAsACwALAAwADAAPABAAEAAQABQAFAAVABcAFgAZABkAGwAaABsAHAAdAB0A
HwAhACMAJAAmACkAKwAsAC0ALQAtAC4ALwAwADIAMQAxADMAMwAzADIAMgAxADAALQAt
ACwAKgAoACcAJgAoACcAJgAmACMAIgAeABwAHAAcAB0AHQAaABkAGAAXABUAFAAUABMA
FQAVABUAFAATABMAFQAVABIAEQARABEAEAAQABAAEAAQABAAEAAQABEAEQASABMAEgAQ
AA4ADQAKAAoACgAKAAsADAAOAA8ACwALAAsACwALAAsADAAMAAoACQAJAAkACwALAAkA
CwAMAAwADQAOABAAEAAQABAAEAAPAA8ADwANAA0ADQANAA0ADQAOAA4ADgAOAA8ADwAP
AA8AEQARABEAEQARABEAEAAQABAADwAPAA8ADwAPAA0ACwALAAwADgAOAA4ADgAMAAwA
DAAMAAwADAAMAAwADAAMAAwACwALAAsACwALAAoACQAIAAcACQAJAAkACAAIAAgACQAJ
AAgACAAIAAgACgAKAAkACAAGAAYABgAGAAgACAAIAAgABQAFAAYABgAGAAcABwAHAAcA
BwAHAAcACAAHAAgADAAPAA0ADAAOAA4ADgAOAAwADAAMAA4AEwAXABoAGwAdAB4AHwAf
ACEAIgAjACQAIgAjACIAIQAcABwAGwAaABgAFwAXABgAFwAXABYAFgAQAA0ACgAJAAUA
BQAFAAMAAgACAAEAAQACAAIAAwADAAAA///+//3/+v/6//r/+v/9//7///////7//f/8
//v/+f/4//j/+P/4//j/+P/4//n/+v/7//z/+v/6//r/+f/5//n/+f/5//v//P/8////
/v/6//j/+P/3//n//P8CAAsAFAAaAB4AIAAeABoAGgAeACMAFwD+//D/6f/W/8L/vP+7
/7n/t/+x/7P/vf/B/8f/0f/Z/9z/3f/i/+X/6P/r/+7/7v/x//L/8f/x//P/9P/y//D/
8P/u/+7/7v/u//D/8P/w//D/8P/w//D/8f/x//H/8f/x//D/8P/w//D/8P/w//D/8f/x
//H/8f/x/+3/7f/t/+7/7v/u/+7/7v/w//D/8P/w/+7/7v/u/+7/8P/w//D/8P/u/+7/
7//v/+3/7f/t/+3/7f/t/+3/7f/v//D/8P/x//H/8f/y//L/8f/w//H/8f/x//H/8v/y
//T/9v/3//j/+P/4//n/+//+/wEAAQADAAMABQAHAAkACQALAA0ADwAPABAAEgATABMA
FQAWABcAGAAZABoAHAAcABsAHAAbABsAGgAaABkAGAAVABUAFAASABAADwAOAA8ADQAL
AAoABwAGAAIAAAAAAAAAAQABAAAA///+//3//v/+///////9//3//f/8//r/+f/6//n/
+v/5//n/+f/4//j/+P/4//b/9v/2//b/+P/3//f/9//4//j/+P/5//b/9v/2//b/+P/4
//n/+f/3//f/9//3//n/+f/6//r/+P/3//f/9//4//n/+P/7//r/+v/7//z/+v/6//r/
+v/8//v/+//7//3//f/9//3/+//7//z//P/6//r/+//7//v/+//9//3//f/9//3//f/+
//7//v/9//3//f/9//3////9//3//v/8//z//P/8//7//v/+//7//v/+//7//v/8//z/
/P/7//v/+//7//v/+//7//v/+//9//3//f/8//z//P/9//3/+v/6//r/+v/+//7//f/8
//z//P/8//z//P/8//z//P/7//v//P/8//z//f/9//3/+//7//v/+//7//n/+f/8//7/
/f/8//z/+//8//7///8DAAUABAAFAAYABwAIAAYABgAGAAgACgANAA8ADwARABIAEwAT
ABIAEgASABIAFAAXABgAGQAWABYAFQAUAA8ADQAMAAwADQANAAwADAAGAAMAAAD/////
//////3/+//6//j/9//5//j/+P/3//f/9//3//f/9v/2//b/9v/0//T/9P/z//T/9f/2
//f/9//2//b/9v/2//b/9v/2//T/9P/0//T/8v/y//L/8f/z//P/8//z//P/9P/2//n/
/P/8//r/+P/5//f//P8CAAkAEgAaAB4AIAAgAB4AHAAcACEAIQAMAPD/5f/a/8T/uP+9
/7v/r/+t/7P/t/+7/8H/yf/T/9j/2//g/+X/6P/r/+z/7v/v/+7/7//x//P/9P/y//L/
8v/w//D/8P/w//L/8v/y//L/8v/y//L/8//z//P/8//z//L/8v/y//L/8v/y//L/8//z
//P/8//z//H/8f/x//L/8P/w//D/8P/y//L/8v/y//L/8v/y//L/8v/y//L/8v/0//T/
9f/1//P/8//z//P/9f/1//X/9f/0//T/8//z//X/9f/2//b/9f/0//X/9f/1//X/9v/2
//f/+P/4//j/+v/6//v//f///wMABAAHAAcACQALAA0ADQAPABEAEwATABQAFgAXABkA
GwAcAB0AHgAfACAAIgAhACEAIwAjACEAIAAgAB8AHwAdAB4AHgAdABoAGAAWABUAEwAR
ABAADgAOAAsACgAKAAoACwALAAgABwAGAAUAAwACAAIAAQADAAMAAwACAP////8BAAEA
AgABAAEAAQAAAAAAAAAAAP7//v/+//7//v/9//3//f/9//z/+//7//r/+v/6//r//P/8
//3//f/5//n/+f/5//n/+f/6//r/+v/5//n/+f/3//f/9f/3//b/9v/3//j/+P/4//j/
+P/6//n/+f/5//v/+//7//v/+f/5//r/+v/6//r/+//7//r/+f/6//n/+P/5//r/+//6
//r/+v/5//n/+f/5//n/+v/5//r//P/7//r/+f/4//j/+P/4//j/+P/4//j/+P/4//j/
+P/3//n/+f/5//n/+P/3//b/9f/2//f/+P/4//b/9v/3//f/9P/0//T/9P/2//b/9f/0
//b/9v/2//b/9v/2//b/9v/1//X/9v/2//T/9f/1//X/9//3//f/9//1//P/8//2//f/
9//3//j/+f/6//z//f/9/wAAAgACAAIAAgAAAAAAAAACAAQABwAJAAkACQAKAAsACwAJ
AAoACwAMAA8AEQARABEADgAOAA0ADAAJAAcABgAGAAcABwAGAAYAAgD///z/+//7//v/
+//5//b/9v/1//X/9//2//b/9f/1//X/9f/1//L/8v/y//L/9P/0//T/8//z//P/8//z
//P/8v/y//L/8v/y//L/8v/w//D/8P/w//L/8v/y//H/7//v/+//7//x//b/9v/1//r/
/P/8//z/+f/3//j/AAAHABAAGAAcACAAIAAcABoAHAAfAB0ABgDu/+X/2P/E/7z/uf+x
/63/rf+x/7n/vf/D/8//1f/W/9v/5P/l/+j/7f/w//D/8f/y//H/8//z//T/9P/0//T/
8v/y//L/8v/y//L/8v/y//T/9P/0//X/8//z//P/8//0//T/9P/0//T/9P/0//X/8//z
//P/8//z//P/8//0//L/8v/y//L/8v/y//L/8v/y//L/8v/y//T/9P/0//T/9P/0//X/
9f/1//X/9f/1//f/9//3//f/9f/2//b/9//1//X/9v/2//n/+v/9/////v/9//3//P//
/wAAAAAAAAAAAAABAAMABgAJAAkACwALAA0ADwARABAAEQASABMAFQAWABgAGQAZABsA
HAAdAB0AHQAdAB4AIQAhACMAIwAhACAAIAAfACAAHQAdABwAHAAaABkAGAAXABUAEwAS
ABIAEgAPAA4ACgAKAAsACwAIAAcABgAFAAcABgAGAAUABAADAAIAAAAAAAEABAAFAAMA
AQAAAP////8AAAEAAgAAAAAAAAAAAP///f/8//v//P/8//z//f/+//7//v/+//3//P/8
//v/+//7//v/+//7//v//P/8//r/+f/5//n/+v/7//r//f/+//7///8AAP///v/9//z/
/P/7//v/+//9//3//f/9//3//f/+//7/AAAAAAEAAQAAAP//AAD///v/+//7//v///8A
AAEAAQAAAP///v/9/////f/9//7//v/+//7//v/+//7//v/+//7//v/+//7//P/8//z/
+//7//v/+//7//3//f/9//3//P/7//r/+P/5//r//P/9//r/+v/6//r//P/8//v/+v/4
//j/+P/4//b/9v/2//b/9//3//j/+P/3//f/9v/1//j/+f/6//v/+f/3//f/+v/3//n/
+/8AAAIABAAEAAQABAD///7//f/+/wAAAwAFAAUACAAKAAwADQANAA4ADwAQAA8AEQAR
ABEADAAMAAsACgAJAAkACgAMAAoACQAHAAYABAABAP7//f/5//n/+f/3//T/9P/z//P/
9P/0//X/9f/z//P/8//z//H/8P/v/+7/7P/s/+z/6//r/+v/6//r/+7/7v/v//D/7//u
/+3/7P/s/+z/7P/s/+z/7P/s/+v/6f/p/+n/6f/t/+7/7v/x//D/6v/s//L/7f/p/+7/
8v/5/wQACgAKAAwADAAIAAgACgARABMAAADm/9//1P++/7T/s/+v/6v/q/+t/63/sf+3
/8H/yf/O/8//0v/X/9r/3//i/+L/4//i/+P/5f/j/+b/5P/k/+L/5P/k/+T/5P/m/+b/
5v/m/+b/5v/m/+f/5//n/+f/5//l/+T/4//i/+T/5P/k/+X/4//j/+P/4//h/+H/4f/i
/+T/5P/k/+T/5P/k/+T/5P/k/+T/5P/k/+T/5P/k/+T/4//i/+L/4f/i/+P/5P/l/+P/
4//j/+P/4v/i/+H/4f/k/+X/5//o/+f/5v/n/+f/5v/l/+X/5P/o/+r/6//s/+3/7P/s
/+3/8P/z//P/9f/1//f/+f/7//v//f///wEAAQACAAQABQAGAAcABwAHAAoACwAMAA4A
DwAPABEAEQAQAA4ADQALAAwACQAJAAgACAAGAAUABAADAAEA///+//z//P/5//j/9v/2
//f/9//0//P/8v/x//H/8P/w/+//7//v/+//7v/t/+3/7//v/+//7//w//H/8f/y//P/
9P/x//D/7//u//H/8f/y//P/9v/2//b/9//0//T/9P/0//T/9P/1//X/9f/1//X/9f/3
//f/+P/4//j/9//3//f/9//3//X/9//4//j/+f/6//n/+P/3//b/9//3//j/+f/7//v/
+//7//n/+f/6//r/+v/6//v/+//7//v//f/9//3//f/9//3//v/+//7//f/9//3//f/9
/////f/9//7//v/+//7//v/8//z//P/8//7//v/+//7/AAAAAAAA////////////////
/////////////////v/+//7///////7//v/+//7/AgACAAEAAAAAAAAAAAAAAAAAAAAA
AAAAAQABAAIAAgAEAAUABQAFAA0ADgAOAA4ADgAOAAwADAAMAA4AEAATABUAFQAXABgA
GQAZABsAHAAdAB4AHgAfAB4AHQAaABoAGQAYABcAFQAUABQAEwATABIAEgAOAAsACAAH
AAUABQAFAAMAAgACAAEAAQABAAAAAAD///v/+//7//v//P/8//z//P/6//r/+v/5//n/
+f/5//n/+f/4//j/+P/4//j/+P/4//r/+v/6//r/+P/4//j/9//2//X/9P/z//f/+P/4
//n/+v/6//j/9v/3//n/AAAIABEAFgAYABoAGAAWABQAGAAgAB0AAwDs/+b/1f++/7b/
tv+x/63/q/+x/7f/t/+//8v/0f/V/9j/2//g/+X/5v/n/+r/7P/r/+z/6f/p/+v/7P/s
/+z/7P/q/+r/6v/q/+z/7P/s/+z/7P/s/+z/7f/t/+3/7f/t/+z/7P/s/+z/6v/q/+r/
6//s/+3/7v/v/+z/6//q/+r/7P/s/+z/7P/s/+z/7P/s/+r/6v/q/+r/7P/s/+z/7P/q
/+r/6//r/+3/7f/t/+3/7f/t/+3/7f/t/+7/7v/v//H/8f/y//L/8f/w//H/8f/z//P/
9P/0//P/9P/0//T/+f/6//z////+/wEAAQADAAMABQAHAAkACQALAA0ADwANAA4AEAAR
ABEAEwAUABUAFwAXABcAGAAbABsAHQAdAB0AHAAcABsAGQAVABQAEgAUABIAEQAQAA0A
CwAJAAgACAAIAAUABAAEAAQABQAFAAIAAQAAAP/////+//7//f/////////+//v/+//9
//3//P/7//v/+//6//r/+v/6//r/+v/6//r//P/7//v/+//6//j/9v/1//X/9v/3//j/
+P/4//n/+f/5//n/+f/5//n/+f/6//r/+v/5//n/+f/7//v/+f/7//r/+v/7//z/+v/6
//r/+v/7//v//P/9//v/+//7//v//f/9//7//v/8//z//f/9//////8BAAEA////////
///+//7//v/9//7///8AAAEAAQD/////AAAAAAAAAAAAAAIAAgACAAIAAQAAAP///v8A
AAAAAAD///////////////////////8BAAEAAQAAAP7//v//////AAAAAAAAAAACAAIA
AQAAAAAAAAAAAAAAAgACAAIAAgD/////AAAAAP7///////////////////8BAP////8C
AAMAAwADAAQABQACAAYACQAKAAsADAAKAAoACgAMAAwADwARABEAFQAWABcAFwAVABYA
FwAYABsAHQAdAB0AGwAcABwAHAAYABUAEwASABMAEwASABIAEAANAAoACQAHAAcABwAF
AAQABAADAAMAAQAAAAAA///+////AAABAP///v/9//z//P/8//z/+//7//v/+//7//n/
+P/4//j/+f/6//v//P/8//z//P/8//r/+v/6//n/+f/5//n/+f/5//j/+P/7/wAAAAAA
AAAA/////wAABAALABQAHAAgACQAJgAkAB4AHgApACcACADw/+n/2v/I/8D/u/+1/6//
r/+3/7//wf/F/8//1//a/93/4v/n/+z/7//w//T/9f/0//P/8//z//T/9v/4//j/9v/2
//b/9v/1//T/8//y//T/9P/0//X/8//z//P/8//0//T/9P/0//L/8v/y//P/8//z//P/
8//y//P/9P/2//T/9P/0//T/8v/y//L/8v/0//T/9P/0//T/9P/0//T/8v/y//P/8//z
//P/8//z//P/8//z//P/9f/2//b/9//1//X/9v/2//j/+P/6//v/+f/5//r/+v/7//z/
/P/8//7//v///wEAAAADAAMABQAFAAcACQALAAsADQAPABEADwAQABIAEwAXABkAGgAb
ABsAGwAbABwAHwAfACEAIQAfAB4AHgAdABwAGQAZABgAGAAWABUAFAATABEADwAOAA4A
DgALAAoABgAGAAcABwAGAAUABAADAAMAAgACAAEA/////////v/9//3///////7//f/9
//3//v/+//7//v/+//7//v/+//z/+//7//v//f/8//v/+//6//r/+v/6//j/+P/5//n/
+f/5//n/+f/4//f/9//2//f/9//4//n/+f/5//f/+f/6//r/+//8//z//P/8//z/+v/5
//n/+f/7//v/+//7//v/+//8//z//P/8//3//f/7//v//f/9//3//f/9//3//v/+//7/
/f/9//3//f/9//3/+//7//z//v/+//7//v/+//7//v/+//7//v/+//7//P/8//z/+//9
//3//f/9//3//f/9//3//f/9//3//P/8//z//f/9//z//P/8//z//v/+//3//P/6//r/
+v/6//r/+v/6//r/+v/7//3//v/8//3//f/9//3//f/9//3////9//3/AAACAAEAAAAA
AAMABgAGAAgABgAGAAYABgAGAAYABgAIAAoADQAPAA8ADwAQABEAEQARABIAEwAUABUA
FwAXABcAFgAWABUAFAARAA8ADgAOAA0ADQAMAAwACgAHAAQAAwD////////9//3//v/+
/////f/8//z/+//5//n/+f/5//j/+P/4//j/+P/4//j/9//3//f/9//3//j/+P/5//r/
+P/4//j/+P/6//r/+v/6//j/+P/4//f/+f/5//n/+f/7//z//P/7//7/AAAAAAAA///9
//z/AAAHABAAGAAaABwAHgAeABwAHAAhACEADgDy/+P/2P/G/7z/wf+5/63/r/+1/7n/
v//F/8//1//e/+X/6v/r/+7/8f/y//L/9f/4//f/+f/9//z/+v/6//r/+v/6//r/+v/8
//z//P/8//r/+v/6//v/+//7//v/+//6//r/+v/6//z//P/8//3//f/9//3//f/9//3/
/f/+//7//v/+//7//P/8//z//P/8//z//P/8//7//v/+//7//P/8//3//f//////////
//3//f/9//3//f/+//7///8BAAEAAgACAAAAAAACAAMABQAFAAYABgAGAAYABQAEAAgA
CAAJAAsADAAPAA8AEQASABMAFAAVABYAGQAcAB8AHwAgACIAIwAjACUAJgAnACoAKwAs
AC4ALwAvADEAMQAxADAAMAAvADAALQAtACwAKgAoACcAJgAmACUAJAAkACEAIAAcABoA
GAAYABkAGQAYABcAFgAVABUAFAAUABMAEwATABMAEgAPAA8AEQARABEAEQASABMAEQAQ
AA8ADgAOAA4ADgAOABAADwAPAA8ADwAOAA0ADQAOAA4ADgAOAA0ADAAMAAsABwAHAAcA
BwAJAAkACgAKAAoACQAJAAkABwAHAAUABwAHAAYABgAGAAYABgAGAAYABwAHAAgACQAJ
AAkACQAJAAkACQAKAAoACQAIAAgABwAHAAcACQAJAAkACwANAA8ADQAMAAsACQAJAAkA
CQAJAAkABwAHAAgACAAIAAgACAAJAAoACwAMAAoACgAKAAoACAAIAAgABwAIAAkACgAL
AAoACQAIAAcABwAHAAcABgAIAAgACQAJAAgACAAIAAgACAAIAAcABgAEAAQABAAEAAYA
BgAGAAYABgAHAAkACgAIAAkACQAJAAcABwAHAAcABwAFAAUACAALAAsACwAMAA0ADgAO
ABAAEQASABMAFAAUABQAFAAWABYAGQAbABsAHQAeAB8AHwAfACAAIQAiACMAJQAlACUA
IAAgAB8AHgAbABkAGAAYABoAGwAbABwAFwATAA8ADQANAA0ADQALAAoACgAJAAkACAAG
AAUAAwADAAMAAwADAAIAAgACAAIAAwAEAAUABQADAAMAAwADAAEAAAAAAAAAAQACAAMA
BAAEAAQABAAEAAQABAAEAAMAAQABAAEAAQABAAIABAAFAAYABgAEAAQAAwABAAIACAAR
ABoAHgAiACYAJgAiACIAJgAvACsAEgD+//f/6v/W/8z/yf/F/8P/xf/F/8X/yf/T/9//
5//q/+v/7v/t//D//f8AAPz//f8AAP////8BAAAAAgAEAAQAAwACAAEAAAAAAAAAAAAA
AAIAAgACAAMABQAFAAUABQACAAIAAgACAAIAAgACAAMAAwADAAMAAwABAAEAAQACAAIA
AgACAAIAAwAEAAUABgAEAAQABAAEAAMAAgABAAAAAAAAAAEAAQABAAEAAQABAAIAAwAE
AAUABQAGAAYABwAHAAcACAAIAAgACAAKAAsACAAHAAcABgAJAAwADgAQABAAEAARABMA
EgAVABUAFwAbAB0AHwAhAB8AIQAjACUAIwAkACYAJwApACsALAAtAC8ALwAvADAAMQAx
ADMAMwAyADAALwAtAC0AKwAsACwAKgAoACcAJgAlACMAIQAgACAAIAAdABwAGAAYABkA
GQAYABcAFgAVABMAEgASABEADwAPAA8ADgAOAA8AEgATABEADwAOAA0ADgAOAA4ADgAQ
ABAAEAAQAA4ADQANAA0ADgAOAA4ADwAMAAwADAAMAAwADAANAA0ACwALAAsACwALAAsA
DAAMAA0ADQAOAA8ADQANAAsADQAMAAwADQAOAA4ADgAOAA4AEAAPAA8ADwARABEAEQAR
AA8ADwAQABAAEgASABMAEwARABEAEwATAA8ADwAPAA8AEgASABIAEQATABMAEwATABMA
EQARABIAEgASABIAEgAQABAAEAAQABAAEAAQABAAEAAQABAADwAPAA8ADwAPABEAEQAR
ABEAEAAPAA4ADAAOAA4ADwAPAA4ADgAOAA4AEgASABEAEAAQABAAEAAQABAAEAAQABAA
DQANAA4ADgAQABEAEQARABIAEwAUABUAGAAXABgAHAAdABsAGQAYABoAHAAfACEAIwAj
ACQAJgAoACgAKAAqACoALAAqACoAKgAqACgAKAAoACgAJQAkACMAIgAgACAAIAAgAB0A
HAAbAA==
         </WaveFormData>
      </LeadData>
      <LeadData>
         <LeadByteCountTotal>10000</LeadByteCountTotal>
         <LeadTimeOffset>0</LeadTimeOffset>
         <LeadSampleCountTotal>5000</LeadSampleCountTotal>
         <LeadAmplitudeUnitsPerBit>4.88</LeadAmplitudeUnitsPerBit>
         <LeadAmplitudeUnits>��V</LeadAmplitudeUnits>
         <LeadHighLimit>2147483647</LeadHighLimit>
         <LeadLowLimit>268435456</LeadLowLimit>
         <LeadID>V1</LeadID>
         <LeadOffsetFirstSample>0</LeadOffsetFirstSample>
         <FirstSampleBaseline>0</FirstSampleBaseline>
         <LeadSampleSize>2</LeadSampleSize>
         <LeadOff>FALSE</LeadOff>
         <BaselineSway>FALSE</BaselineSway>
         <ExcessiveACNoise>FALSE</ExcessiveACNoise>
         <MuscleNoise>FALSE</MuscleNoise>
         <LeadDataCRC32>975095003</LeadDataCRC32>
         <WaveFormData>
8//z//P/8//0//T/9P/0//b/9v/3//f/9//3//j/+P/8//3//v/+//3//f/9//3//f/9
//3//f/9//3//f/+//z//P/8//3///////////////////8AAAAAAAAAAAAAAAAAAAAA
AAD//////////wEAAQABAAEA//////////8BAAEAAgACAAIABAAEAAMABAAFAAUABAAA
APv/8v/m/9j/zf/A/7X/rv+x/7H/rf+q/7D/uv/C/8T/yv/U/97/4v/j/+b/5v/k/+H/
4f/f/+L/6P/u//L/+P/7//r/+f/7//3//f/+/wEABQAIAAcABQAFAAYABQAFAAUABQAF
AAYABgAGAAQABAAEAAQABgAGAAYABgAIAAgACAAIAAgACAAIAAgACAAIAAgACAAGAAYA
BgAGAAgACQAJAAgACAAIAAgACAAGAAYABgAGAAgACAAIAAgABwAGAAUABAAFAAYABwAI
AAgACAAIAAgABgAGAAcABwAIAAgACAAIAAcABgAGAAUABAAFAAYABwAHAAgACAAIAAgA
CAAHAAYABwAHAAYABgAGAAUAAgABAAMAAwABAAAAAAD////////9//z/+//7//z//P/8
//v/+v/5//j/+P/5//n/+f/5//j/+P/4//j/+P/4//j/+P/5//n/+//7//n/+f/6//r/
/P/8//3//f///wAAAAABAP////////////////////8AAAAAAAAAAAAAAAAAAAAAAAAA
AAAAAAABAAEAAQABAAEAAQABAAEAAQABAAEAAQADAAMAAwADAAEAAQACAAIAAAAAAAAA
AAACAAIAAgACAAIAAgADAAMABQAFAAUABQADAAMAAwADAAMAAwACAAIAAwADAAMAAwAA
AAAAAQABAAMAAwADAAIAAgACAAIAAwABAAAA/////wEAAgADAAMAAQABAAIAAgACAAEA
AQABAAIAAgACAAIAAgACAAIAAgADAAMAAwADAAEAAQACAAIABAAEAAQABAADAAMAAwAD
AAIAAgACAAIAAwADAAMAAwACAAIAAgACAAIAAgACAAIAAwADAAMAAgAAAAAAAQABAAEA
AgADAAQAAgACAAIAAgADAAMAAwADAAMAAwADAAMAAwADAAUABwAGAAgACAAIAAgABwAG
AAUABAAGAAUABQADAAEAAAD+//z/+P/4//j/9v/2//f/+P/5//f/9v/2//b/+P/4//j/
+f/4//f/9v/2//T/9v/3//j/+v/7//v/+//7//v/+//7//3//f/9//3//P/8//z//P/9
//3//f/9//3//f/9//3//f/8//v/+v/7//z//f/+//z//f/9//3//f/9//3//f/9//3/
/f/9//3//f/9//7//v/+/wAAAgABAAIABwAHAAIAAAD9//b/7v/i/9P/wv+1/6z/qf+p
/6X/nv+e/6b/sP+0/7j/vv/I/87/0f/S/9j/2P/V/9P/1f/W/9r/4v/o/+r/7//0//X/
9f/3//n/+v/7////AAADAAMAAwACAAEAAQABAAEAAwAEAAQABAACAAIAAgACAAQABAAE
AAQABgAGAAYABgAEAAQABAAEAAYABgAGAAYABgAGAAYABgAEAAUABQAEAAYABgAGAAYA
BAAEAAQABAAEAAQABAAEAAQABAAEAAQAAgACAAIAAgAEAAQABAAEAAIAAgADAAMABAAE
AAQABAACAAIAAwADAP//////////AQACAAIAAgAAAAAA///+///////+//7//f/9//v/
+//9//3/+//6//r/+f/5//n/9//2//X/9f/2//b/9v/1//L/8f/w//D/7//v/+//7//w
//D/8P/w/+7/7v/u/+7/8f/x//P/8//z//P/9P/0//L/8v/z//P/9f/2//b/9//1//X/
9f/1//f/9//3//f/+P/4//j/+P/2//b/9v/2//j/+P/4//j/9//3//f/9//3//f/9//3
//f/9//3//f/9//3//f/9//5//n/+v/6//j/+P/4//j/+v/6//r/+v/6//r/+//7//n/
+f/5//n/+v/7//z//f/7//v/+v/6//3//f/9//3//P/8//3//f/7//v/+//6//v//P/9
/////v/8//r/+f/8//z//P/7//v/+//8//z//v/9//3//f/+//7//v/+//z//P/8//z/
/f/9//3//f/9//3//v/+//z//P/8//z//f/9//3//f/8//z//P/8//3//f/9//3//P/8
//z//P/6//r/+v/6//3//f/9//z//P/8//3//f/+//7//v/+//7//v/+//7//f/9//3/
/f/9//3//f/9//z/+//6//n//P/8//z//P/9///////9//z//f/+////AAACAAIAAgAC
AAIAAQABAP//AQAAAP7//P/5//j/9//0//P/8//z//P/9f/0//T/9P/y//L/8v/z//T/
9f/2//j/9//4//j/+P/4//n/+f/5//r/+//8//3/+//7//v/+//+//7//v/+//3//f/9
//3//f/9//3//f8AAAAAAAAAAP7//v/+//7/AAABAAEAAQD/////////////////////
AQABAAEAAgAAAAAAAgAAAAEABAAHAAkABgAGAAEA/P/0/+z/4f/U/8X/tv+t/63/qf+i
/57/ov+u/7b/uv/C/8j/0P/V/9b/2P/a/9n/1//X/9r/3P/g/+j/7P/v//L/9f/3//v/
/f/8//v//f/+////AwAFAAQAAwADAAMAAwADAAQABAAEAAQABAAEAAQAAgACAAIAAgAE
AAQABAAEAAYABgAGAAYABAAEAAQABAAEAAQABAAEAAQABQAFAAQABgAGAAYABgAGAAYA
BgAGAAQABAAEAAQABgAGAAYABgAGAAYABgAGAAYABgAGAAYABgAGAAcABwAEAAQABAAE
AAYABgAHAAcABwAHAAcABwAFAAYABgAGAAYABgAFAAQAAQABAAAAAAACAAMAAgADAAEA
AQD///7//v/9//3//f/9//z/+//7//r/+v/6//n/+v/5//j/+P/1//X/9f/1//b/9v/2
//b/9v/2//b/9v/3//f/+f/5//n/+f/6//r/+v/6//v/+//5//r/+v/7//3//f/9//3/
/P/7//r/+f/8//z//P/8//z//P/8//z//P/8//z//P/9//3//f/9//3//f/9//3//f/9
//3//f/9//3//f/9//v/+//8//z//v/+//7//v/8//z//P/8//3//v8AAAEAAAD///7/
/f/9//3//f/9///////+//7//v/9//z/+//9//7/AAABAP////////7//P/8//z//f/+
//7//v///////v/9//v//f/9//7//v/+//3//f/9//7//v/+//7//v/+//7//v/9//3/
/f/9//v/+//8//z//P/8//z//P/8//3//v////7//v/+//7//f/9//3//f/+//7//v/+
//z//P/8//z//f/9//3//P/8//z//f/9//z//P/8//z//v/+//7//v/9//3//f/9//3/
/f/9//3////////////+//z//P///wAAAQACAAIAAgACAAIAAQD///7/+//7//r/+P/2
//T/9P/0//L/8//z//P/8//z//L/8v/y//L/8v/y//P/8//z//P/9P/0//b/9//4//j/
+f/5//n/+f/5//n/+f/5//n/+f/5//z//P/8//z//P/7//r/+f/7//v/+//7//z//P/8
//z//P/8//z//P/8//3//f/9//z/+//6//n/+v/7//z//f/7//v/+//8//j/+P/6/wAA
BQAIAAcABQACAPz/9//w/+b/2v/N/8L/t/+u/63/rf+r/6b/rP+6/8T/yP/Q/9j/4P/m
/+f/5v/m/+b/6f/n/+P/5P/m/+r/7v/w//X/+P/3//n//f/7//z//f///wAA/f/9/wEA
BAADAAMAAwADAAEAAgACAAIABAAEAAQABAADAAIAAQAAAAAAAAAAAAAAAAAAAAAAAAAA
AAAAAAAAAAEAAgADAAQAAwADAAIAAAACAAIAAgACAAIAAgACAAIAAAAAAAAAAAACAAIA
AgACAAIAAgACAAIAAAAAAAAAAAAAAAAAAQABAAIAAgACAAIAAgACAAMAAwABAAEAAQAB
AAEAAgACAAIAAgACAAEAAAD//////v/+///////9//3/+//7//n/+P/6//n/+f/5//f/
9v/1//X/9P/0//T/8//z//P/8//0//P/8//z//P/9v/2//b/9v/4//j/+P/4//f/9//5
//n/+//7//z//P/8//z//f/9//v//P/8//3////////////9//3//f/9/wAAAAAAAAAA
/v/+//7//v/+//7//v/+/wEAAQABAAEA//////////8BAAEAAQABAP//////////AQAB
AAIAAgAAAAAAAAAAAAAAAAAAAAAAAAAAAAEAAQD//////////wEAAQABAAEAAQABAAAA
AAABAAEAAQABAP7//v///////////////v/+//7//v///wEAAAD//////v/+//7//f//
////AAAAAP7//f/9//3/AAAAAAAAAAAAAAAAAAAAAP3//f/9//3//////wAAAAD+//7/
/v/+////////////AAAAAAAAAAD//////////wAAAAAAAAAA/v/+//7//v8BAAEAAQAA
AP7//v///////v/+//7//v8AAAAAAAAAAAAA///+//3///////////8BAAEAAQABAAEA
AAD///7/AAABAAIAAwADAAMAAgAEAAQABAAEAAQABAAEAAQABAADAAMAAQADAAIAAAD+
//z//P/8//r/+f/5//n/+f/5//j/+P/4//j/+P/4//n/+f/5//n/+v/5//r/+v/6//j/
+f/5//n/+//7//v/+//5//n/+f/5//z//P/8//z//f/9//3//f/7//v/+//7//3//v//
/wAA/v/+//7//v/+//////////////////////////////8BAAEAAQACAAAA/v8AAAAA
AwAEAAcACQAIAAQA///4/+7/4v/Z/8z/vf+y/6//r/+r/6T/pP+s/7j/vP/C/8j/0P/a
/9v/2v/c/97/3f/b/93/4P/k/+j/7P/w//P/9v/5//v///8DAAIAAwADAAQABQAHAAcA
CAALAAsACwALAAkACgAKAAoADAAMAAwADAAMAAwADAAMAAoACgAKAAoADAAMAAwADAAK
AAoACgAKAAwADAAMAAwADAANAA0ADAAMAAwADAAMAA4ADgAOAA4ADAAMAAwADAAOAA4A
DgAOAAwADAAMAAwADAAMAAwADAANAA4AEAARAA4ADgAOAA4AEAAQABEAEQAPAA8ADwAP
AA0ADgAOAA4AEAAQAA8ADgANAA0ADAAMAA0ADQALAAsACwALAAkACAAIAAcABwAHAAcA
BgAFAAUAAgACAAIAAQACAAEAAAAAAP/////////////+//3//P/+//7//v/+//3//f//
////AQABAAIAAgACAAIAAwADAAEAAgACAAMAAwADAAMAAwADAAMAAwADAAQABAAEAAQA
BAAEAAQABAAEAAQABAAEAAUABQAFAAUABQAFAAUABQAFAAUABQAFAAUABQAFAAUAAwAD
AAQABAAEAAQABAAEAAQABAAEAAQABgAGAAcABwAHAAcABwAHAAcABwAHAAcACQAJAAgA
CAAIAAcABgAFAAYABgAHAAcABwAHAAcABgAEAAQABAAFAAcABgAFAAUABAAEAAQAAwAF
AAUABgAGAAQAAwADAAMAAgACAAIAAgAEAAQABAAEAAEAAQABAAEAAgADAAUABgAFAAQA
AwACAAEAAQABAAEABAAEAAQABAABAAEAAQABAAQABAAEAAQAAgACAAIAAgADAAMAAwAC
AAQABAAFAAUAAgACAAIAAgAEAAQABAAEAAUABQAFAAUAAwADAAMAAwAFAAUABQAFAAQA
BAAEAAQABwAHAAcABwALAAoACAAIAAgACAAKAAoACgAKAAgABwAHAAUABwAGAAQAAgAA
AAAAAAD+//3//f/9//3////+//7//v/+//7//v////3//f/9//7/AAACAAMABAAEAAUA
BQAFAAUABQAFAAUABQAFAAUABQAGAAYABgAGAAcABwAHAAcABwAHAAcABwAKAAoACgAK
AAoACgAKAAoACAAJAAkACQALAAsACwALAAkACQAJAAkACQAJAAkACgAMAA4ADAAKAA0A
DgARABMAEgAOAAsABAD6/+z/3f/O/8H/uv+3/7X/sf+s/6z/sv+6/8D/xP/O/9b/3P/d
/+D/5P/k/9//3//h/+T/6v/w//b/+v/9//7/AQADAAcACQAKAA0ADwAOAA0ADwAPAA4A
EQARABEAEQAPABAAEAAQABAAEAAQABAAEAAQABAAEAAQABAAEAAQABIAEgASABIAEgAS
ABIAEgAQABAAEAAQABIAEwATABIAEAAQABAAEAASABIAEgASABAAEAAQABAAEAAQABAA
EAASABIAEgASABEAEAAPAA4AEAAQABEAEQAQABAAEAAQABAAEAARABEADwAPAA8ADwAP
ABAAEAAQABIAEgARABAADwAPAA4ADgANAA0ACwALAA0ADQALAAoACAAHAAcABwAHAAYA
BQAFAAIAAgACAAEAAAD///7//v/9//3//f/9//z//P/8//z//v/+//7//v//////AQAB
AAEAAQACAAIAAgACAAMAAwABAAIAAgADAAMAAwADAAMABQAFAAUABQAEAAQABAAEAAYA
BgAGAAYABgAGAAYABgAHAAcABwAHAAcABwAHAAcABwAHAAcABwAHAAcABwAHAAUABQAG
AAYABwAIAAkACgAKAAoACgAKAAkACAAIAAcACQAJAAkACQAJAAkACQAJAAkACQAIAAgA
CQAJAAkACQAIAAgACQAJAAsACwALAAoACgAKAAoACwALAAoACQAJAAoACgAKAAkABwAH
AAgACAAKAAkACQAJAAoACgAKAAoACgAKAAoACgAJAAkACQAJAAcABwAIAAgACgAKAAoA
CgAHAAcABwAHAAgACAAIAAgABwAHAAcABwAIAAgACAAIAAkACgALAAwACwALAAsACgAK
AAoACwALAAoACgAKAAoACAAIAAgACAALAAsACwALAAsACwALAAsACwALAAsACwAOABAA
EAAOAAwADgAOAA4ADgAOAA4ADgAOABAADwAPAA0ADwAOAAwACgAHAAYABQACAAEAAQAB
AAEAAwACAAIAAgAAAAAAAAABAAEAAQABAAIABAAGAAcACAAIAAkACQAJAAkACQAJAAkA
CQAJAAkACQAKAAoACgAKAAkACQAJAAkACwALAAsACwAKAAoACgAKAAwADAAMAAwADAAN
AA0ADQALAAsACwALAAkACQAJAAkACgALAAwADgAKAAoACgAMAA0AEAAVABcAFAAOAAkA
AgD6//D/4//W/8v/wP+9/73/u/+0/7L/vP/I/9D/1v/c/+b/7P/v//D/7v/u/+//7//v
/+7/8P/0//j//P///wIAAwAFAAUABwAIAAcACQAMAA0ADwAPABAAEQARABEAEQAPABAA
EAAQABAAEAAQABAAEAAQABAAEAASABIAEgASABAAEAAQABAAEAAQABAAEAAQABAAEAAQ
ABAAEQARABAADgAOAA4ADgAQABAAEAAQAA4ADgAOAA4AEAAQABAAEAAOAA4ADgAOABAA
EAAQABAAEAAQABEAEQAPAA4ADQAMAA0ADgAQABEADQANAA0ADQANAA4ADgAOAA4ADgAN
AAwACQAJAAgACAALAAsACQAJAAcABwAFAAQABAADAAMAAwADAAIAAQABAAAAAAAAAP//
////////AAD+//3//P/7//z//P/8//z//v/+//7//v//////AQABAAMAAwAEAAQAAgAC
AAMAAwAFAAYABgAHAAcABwAHAAcABwAHAAcABwAKAAoACgAKAAgACAAIAAgACAAIAAgA
CAAHAAcABwAHAAcABwAHAAcACQAJAAkACQAHAAcABwAHAAcABwAIAAgACAAIAAgACAAG
AAYABgAGAAYABgAHAAcACQAJAAkACQAHAAcABwAHAAgACQAJAAoACgAJAAgABwAIAAgA
CQAJAAcABwAHAAYABgAGAAYABwAHAAYABQAFAAQABAAEAAMABQAFAAYABgAGAAUABQAF
AAQABAAEAAQABQAGAAcACAAGAAUABAADAAUABQAGAAYABgAGAAYABgADAAMAAwADAAIA
AgACAAIAAwADAAMAAwAFAAYABwAIAAgACAAIAAgABwAHAAcABgAIAAgACQAJAAoACgAK
AAoACgAKAAoACgALAAsACwALAAsADAAMAAwADAAMAAsACgAJAAgACAAHAAcABQADAAIA
AAD+//7//v/+//z//f/9//3//f/8//r/+f/4//r/+v/6//v//P/9//7/AAD9//7//v/+
////AQACAAMAAQABAAEAAQADAAMAAwADAAQABAAEAAQAAwADAAMAAwAFAAUABQAFAAYA
BgAGAAYABgAGAAYABgAGAAcABwAHAAUABQAFAAUABgAHAAgACQAHAAcABwAIAAgACAAK
AAwADwASABUAEQAKAAQA///2/+r/3v/R/8b/vf+6/7v/uf+z/7T/vv/K/9L/2P/e/+b/
7P/u/+//8P/y//L/7//t/+//8v/2//z/AAACAAUABAAFAAcACQALAAwADQANABAAEwAX
ABcAFgAXABcAFwAXABUAFgAWABYAFgAWABYAFgAUABQAFAAUABYAFgAWABYAFAAUABQA
FAASABIAEgASABQAFAAUABQAEgATABMAEgAUABQAFAAUABIAEgASABIAEgASABIAEgAU
ABQAFAAUABIAEgASABIAFAAUABQAFAAUABQAFQAVABQAFAAUABQAFAAUABUAFQARABEA
EQARABEAEgASABIAEgASABEAEAAPAA8ADgAOABEAEQAPAA8ADQANAAsACgAMAAsACwAL
AAsACgAJAAkABgAGAAYABQAGAAUABAAEAAEAAQABAAEAAgACAAIAAgAEAAQABAAEAAUA
BQAHAAcACQAJAAoACgAJAAgACAAHAAgACgALAA0ACwALAAsACwALAAsACwALAAwADAAM
AAwADAAMAAwADAAMAAwADAAMAAsACwALAAsADQANAA0ADQANAA0ADQANAA0ADQANAA0A
DwAPABAAEAAOAA4ADgAOAA4ADgAOAA4ADgAOAA8ADwANAA0ADQANAA0ADQANAA0ADQAN
AAwADAALAAsACwALAAwADAANAA0ACwALAAsACgAMAAwADAANAA0ADAALAAsACgAKAAoA
CQALAAsADAAMAAoACQAJAAkADAAMAAwADAAKAAoACgAKAAkACQAJAAkACwALAAwADAAK
AAoACgAKAAsACwALAAsADAAMAAwADAALAAsACwALAAwADAAMAAwACgAKAAoACgANAA0A
DQAMAAwADAANAA0ACgAKAAoACgAKAAoACgAKAAsACwALAAsACQAJAAkACQALAAsACwAL
AAwADAAMAAwADQANAA4ADgAOAA4ADgAOAA4ADgAOAA4ADQANAAsACQAIAAYABAAEAAQA
BAACAP/////////////+//7//v8AAAAAAAABAP///////wAAAAACAAMABAAEAAUABQAF
AAUABQAFAAUABwAHAAcABwAGAAYABgAGAAkACQAJAAkACQAJAAkACQAKAAoACgAKAAoA
CgAKAAoACAAJAAkACQALAAsACwALAAkACQAJAAkACQAJAAkACgAMAAwADAAOAA0ADgAR
ABMAEgAOAAkABAD4/+r/2//O/8H/uP+3/7X/r/+s/67/sv+8/8D/xP/M/9j/3v/h/+L/
5P/k/+H/4f/h/+T/6v/y//j//v8DAAIAAQADAAcACQAMAA0ADwAQAA8ADwAPABAAEQAR
ABEAEQARABIAEgASABIAEgASABIAFAAUABQAFAASABIAEgASABQAFAAUABQAFAAUABQA
FAASABIAEgASABQAFQAVABQAFAAUABQAFAAUABQAFAAUABYAFgAWABYAFAAUABQAFAAW
ABYAFgAWABYAFgAWABYAFgAWABcAFwAYABgAGAAYABYAFgAXABcAFgAXABgAGQAXABgA
GAAYABgAGAAXABYAFwAXABYAFgAWABUAEgARABIAEwASABIAEAAPAA8ADwAPAA4ADQAN
AAwADAAMAAsADAALAAoACgAJAAkACQAJAAkACAAHAAYABgAGAAYABgAJAAkACwALAAkA
CQAKAAoADAAMAA0ADQALAAwADAANAA0ADQANAA0ADQANAA0ADQAOAA4ADgAOABAAEAAQ
ABAADgAOAA4ADgAPAA8ADwAPAA8ADwAPAA8ADQANAA0ADQAPAA8ADwAPAA0ADQAOAA4A
DgAOAA4ADgAQABAAEAAQAA4ADgAPAA8AEQARABEAEQARABEAEQARAA8ADwAOAA4AEQAR
ABEAEQAOAA4ADwAPABEAEQARABAADgAOAA4ADwARABAADwAPABAAEAAQAA8ADQANAA4A
DgAOAA0ADQANAAwADAAMAAwADAAMAAwADAANAA0ADQANAAsACwAMAAwADgAOAA4ADgAL
AAsACwALAAoACgAKAAoACgALAAwADQANAAwACwAKAAwADAAMAAwACwALAAsACgAMAAwA
DQANAAwADAAMAAwACgAKAAoACgANAA0ADQANAA0ADQANAA0ADQANAA0ADQAOAA4ADgAO
AA8ADwAPABAAEgASABIAEgASABIAEgASABAADwAPAA0ADwAOAAwACgAHAAYABQACAAIA
AwAEAAUABQAEAAQABAAEAAQABAAFAAUABQAFAAYABAAGAAcACAAKAAsACwALAAsACwAL
AAsACwALAAsACwAOAA4ADgAOAA0ADQANAA0ADwAPAA8ADwAOAA4ADgAOAA4ADgAOAA4A
EAARABEAEQAQAA8ADgANAA4ADwAQABEADwAPAA8AEAAQABAAEgAUABUAGAAZABkAGAAU
ABEADAAEAPr/6//c/83/wv+9/7v/t/+w/67/tP++/8L/xv/M/9b/3v/f/97/5P/m/+P/
4//l/+T/6P/w//b/+v/9/wIABQAFAAcACQAMAAsACwAMAA8AEwAVABQAFAATABIAEQAR
ABIAEgASABIAEgASABIAEAAQABAAEAAQABAAEAAQABAAEAAQABAAEAAQABAAEAAQABAA
EAAQABAAEQARABAAEAAQABAAEAAQABAAEAAQABAAEAAQABAAEAAQABAAEAAQABAAEAAQ
ABIAEgASABIAEgASABMAEwASABIAEgASABIAEgATABMADwAPAA8ADwARABIAEgASABAA
EAAPAA4ADwAPAA4ADgAPAA8ADQANAAsACwAJAAgACAAHAAcABwAFAAQAAwADAAIAAgAC
AAEAAgABAAAAAAD+//3//P/7//3//v///wAA///+//3//P/7//v//f/9//////8AAAAA
AAAAAAEAAQACAAQABQAHAAUABQAFAAUABQAFAAUABQAGAAYABgAGAAQABAAEAAQABgAG
AAYABgAHAAcABwAHAAUABQAFAAUABwAHAAcABwAFAAUABQAFAAcABwAIAAgACAAIAAgA
CAAIAAgACAAIAAgACAAJAAkACQAJAAkACQAKAAsADAANAAsACwAKAAoACQAJAAkACQAJ
AAoADAANAAwACwAKAAgACQAKAAsADQALAAoACQAJAAwADAAMAAsACwALAAwADAAKAAkA
CQAJAAoACgAKAAoACgAKAAoACgALAAsACwALAAsACwAMAAwADAAMAAwADAANAA0ADQAN
AAwADAAMAAwACwALAAsACwAMAAwADAAMAAwADAAMAAwADQANAA0ADAAMAAwADQANAAwA
DAAMAAwADgAOAA4ADgANAA0ADQANAA0ADQANAA0ADQANAA0ADQAOAA4ADgAOABMAEwAT
ABIAEgASABIAEgASABIAEgASABIAEQARAA8ADwAOAAwACgAKAAoACgAIAAcABwAHAAcA
BwAGAAYABgAEAAQABAAFAAUABQAFAAYACAAKAAsADAALAAsACgAJAAoACwAMAA0ADQAN
AA0ADQAOAA4ADgAOAA8ADwAPAA8ADQANAA0ADQAOAA4ADgAOAA4ADgAOAA4ADgAPAA8A
DwARABEAEQARAA8ADwAPAA8ADwAPAA8AEAASABAAEgASABMAFAAXABkAGAAUAA8ACAD+
//D/4//W/8v/xP/B/8P/wf+8/7r/xP/S/9r/3v/k/+7/+P/7//r/+v/4//f/9//3//b/
+P/8/wAABAAFAAQACwAPAA8AEQAUABUAEwASABMAEwATABQAFwAXABcAFwAXABgAGAAY
ABYAFgAWABYAGAAYABgAGAAWABYAFgAWABgAGAAYABgAGAAYABgAGAAYABgAGAAYABgA
GQAZABgAFgAWABYAFgAWABYAFgAWABgAGAAYABgAGAAYABgAGAAYABgAGAAYABYAFgAW
ABYAFgAWABcAFwAWABYAFgAWABQAFAAVABUAFAAVABYAFwAVABYAFgAWABYAFgAVABQA
EQARABAAEAARABEADwAPABEAEQAPAA4ADAALAAsACwAOAA4ADgAPAAsACgAJAAcACAAH
AAYABgAGAAcACAAJAAgACAAIAAgACgAKAAoACgALAAsADQANAAsACwAMAAwADQAOABAA
EQARABIAEgATABEAEQARABEAEwATABMAEwASABIAEgASABMAFAAVABYAFAAUABQAFAAV
ABUAFQAVABcAFwAXABcAFQAVABUAFQAXABcAFwAXABcAFwAYABgAGgAaABoAGgAYABgA
GAAYABgAGAAZABkAGQAZABkAGQAXABcAFwAXABkAGQAYABgAGQAZABkAGQAWABYAFwAX
ABcAFwAXABYAFAAUABQAFQAXABYAFQAVABgAGAAYABcAFQAVABYAFgAYABcAFwAXABYA
FgAWABYAGAAYABgAGAAXABcAFwAXABcAFwAYABgAGgAaABoAGgAXABcAFwAXABoAGgAa
ABoAGwAbABsAGwAcABwAHAAcABwAHAAcABwAHAAbABoAGAAaABoAGwAbABoAGgAaABoA
HAAcABwAHAAdAB0AHQAdAB8AHwAfAB8AIQAhACEAIQAgACAAIAAgACEAIQAhACEAIAAf
AB4AHQAbABkAFwAUABcAGAAWABYAFgAWABYAFgAWABYAGAAYABgAGAAYABgAGAAYABoA
GgAaAA==
         </WaveFormData>
      </LeadData>
      <LeadData>
         <LeadByteCountTotal>10000</LeadByteCountTotal>
         <LeadTimeOffset>0</LeadTimeOffset>
         <LeadSampleCountTotal>5000</LeadSampleCountTotal>
         <LeadAmplitudeUnitsPerBit>4.88</LeadAmplitudeUnitsPerBit>
         <LeadAmplitudeUnits>��V</LeadAmplitudeUnits>
         <LeadHighLimit>2147483647</LeadHighLimit>
         <LeadLowLimit>268435456</LeadLowLimit>
         <LeadID>V2</LeadID>
         <LeadOffsetFirstSample>0</LeadOffsetFirstSample>
         <FirstSampleBaseline>0</FirstSampleBaseline>
         <LeadSampleSize>2</LeadSampleSize>
         <LeadOff>FALSE</LeadOff>
         <BaselineSway>FALSE</BaselineSway>
         <ExcessiveACNoise>FALSE</ExcessiveACNoise>
         <MuscleNoise>FALSE</MuscleNoise>
         <LeadDataCRC32>1151660460</LeadDataCRC32>
         <WaveFormData>
+v/6//r/+P/6//n/+f/6//3//f/9//////////////8AAAAAAAAAAP7//f/9//7//v/9
//3//f//////AAAAAP7/////////AAAAAAEAAQD///////8AAAIAAgACAAIAAQABAAIA
AgAAAAAAAAAAAAIAAgACAAIAAgACAAIAAgACAAMAAwADAAQABQAHAAkADwAaACEAIgAc
ABUACgD2/9n/vv+f/4n/gP+A/3X/Y/9U/1X/Wf9S/0H/Of8//0j/UP9Y/2D/Zf9p/3L/
f/+O/5//sP++/8r/1//g/+T/6P/u//L/9//6//z/AAAIAAsACgAJAAsACwAMAA0ADQAR
ABEAEQARAA8AEAAQABEAEQARABIAEgASABMAEwAUABQAFAAUABYAGAAYABgAGAAWABcA
GAAYABkAGQAZABkAGgAaABsAGwAcABwAHAAdAB8AHwAiACIAIQAhACEAIAAiACMAJAAk
ACkAKgArACsAKwAsAC0ALgAwADEAMwA0ADQANQA4ADoAPAA/AEEAQgBFAEYASABKAEwA
TgBQAFAAUQBTAFQAVQBUAFYAVwBYAFoAWgBbAFsAXABcAFwAXABbAFgAVgBUAFMAUQBO
AEsARwBCAD0AOAA2ADIALgArACoAJgAiAB8AGwAYABUAFAAUABIAEAAOAAsACgAJAAgA
CgAIAAYABgAHAAcABwAHAAUABAAEAAQABgAEAAMAAwACAAIAAwADAAUABAACAAIAAgAD
AAMAAwADAAIAAQABAAIAAgACAAIAAAAAAAAAAAACAAIAAgACAAIAAgADAAMAAQABAAEA
AQACAAMABAAGAAUABAADAAMABQAGAAYABgAGAAYABwAHAAUABgAGAAUABwAIAAgACAAG
AAYABwAHAAkACQAJAAkACQAJAAkACQAJAAkACQAIAAgACAAIAAYABgAHAAcABwAHAAcA
BgAGAAYABgAGAAYABAAEAAQABAAFAAQABAAEAAMAAwADAAMABAAEAAQABAAEAAQAAwAD
AAEAAQABAAEAAgACAAIAAgACAAIAAgACAAIAAgACAAEAAQABAAEAAQABAAEAAQABAAIA
AgACAAEAAQABAAEAAQADAAMAAwADAAIAAgACAAIAAwAFAAYACAAIAAgACAAIAAgABgAI
AAgACAAKAAoACgAKAAgABgAEAP///f/7//v//P/+//z//P/8//n/+P/2//X/+P/5//n/
+f/5//n/+f/5//f/+P/4//j/+P/4//f/9//4//j/9//3//f/9//3//j/9v/2//f/9//3
//b/9v/3//f/9//3//f/9//2//X/9P/2//X/9f/2//b/9v/2//b/9v/2//b/9v/2//b/
9v/2//b/9v/3//f/9//4//n/+//5////DgAXABgAFgATAAoA+P/b/7r/lf91/2T/Xv9V
/0P/Mv8p/yv/KP8Z/wf/B/8Q/xz/Jv8u/zn/Qf9K/1v/bP99/5D/ov+u/7v/xv/Q/9j/
3v/k/+n/7P/u//T/+P/9/wAAAQABAAIAAgACAAEABQAFAAUABQAFAAYABgAHAAcABwAI
AAgACgALAAsADAALAAoACQAKAAoACgAKAAoACgALAAwADAAPAA8ADwAPABAAEAARABEA
EAAQABAAEQATABMAFgAWABQAFQAWABYAGAAZABoAGgAdAB4AHwAfACEAIgAjACQAJgAn
ACkAKgAsAC0AMAAyADIANQA3ADgAPQA+AEAAQgBCAEQARgBGAEkASwBMAE0ATgBQAFEA
UgBSAFIAUwBTAFQAVABUAFQAUgBQAE8ATgBLAEkARgBDAD8AOgA1ADAALAAoACQAIQAe
ABoAFgATABAADAAIAAYABAACAAAA/v/7//r/+f/4//j/9v/0//T/9f/1//X/9f/0//L/
8f/w//L/8P/v/+//7v/u/+//7//v/+7/7P/s/+7/7//v/+//7f/s/+v/6//u/+7/7v/u
/+7/7v/u/+7/7v/u/+7/7v/u/+7/7//v/+3/7f/t/+3/7v/v//D/8v/y//L/8v/z//P/
9P/0//T/9v/2//f/9//3//j/+P/3//f/+P/4//j/+P/4//n/+f/3//f/9//3//n/+f/5
//n/9//3//f/9v/4//j/+P/2//T/9f/1//X/9//3//b/9v/2//b/9v/2//T/9P/0//T/
8//y//L/8v/z//P/8//z//L/8v/y//L/8v/y//H/8f/x//H/8f/x//L/8v/y//L/8P/w
//D/8P/w//D/8P/v//H/8f/x//H/7//v/+//7//w//D/8P/v//H/8f/x//H/7//v/+//
7//w//D/8P/w/+7/7f/t/+z/7f/u//D/8f/y//L/9P/0//T/9v/2//b/9v/2//j/+P/4
//j/+P/4//j/+P/4//j/9f/v/+3/7f/u//D/7v/u/+7/7v/u/+3/7f/t/+3/7P/r/+7/
7//w//H/7//w//D/8P/y//L/8f/x//T/9P/z//P/8f/x//H/8v/0//T/9f/1//X/9P/0
//X/9f/1//X/9f/4//j/+P/4//b/9f/1//b/+P/4//j/+P/2//b/9v/2//b/9v/2//b/
+P/4//n/+f/3//j/+f/5//v///8GABEAGgAcABkAEgAIAPX/2P+z/4//cP9i/13/Uf88
/yv/J/8q/yP/Ef8H/wb/Dv8Y/yL/K/8z/zz/Sf9c/2//gP+U/6T/s/++/8r/1P/a/+L/
6f/u//D/8v/2//n//P///wEAAQACAAMAAwAFAAUABQAFAAcACAAIAAkABwAHAAgACAAK
AAsACwAMAAwADAAMAA4ADgAOAA4ADgAOAA8AEAAQABEAEQARABEAEgASABMAEwAUABQA
FAAVABMAEwAWABYAGAAZABoAGgAcAB0AHgAeAB8AIAAhACEAIwAkACUAJgAoACkAKwAs
ADAAMQA0ADYANgA5ADsAPAA9AD4AQABCAEQARgBIAEgASQBLAEwATQBPAFIAVABWAFQA
VABVAFUAVgBWAFYAVgBWAFQAUwBSAE8ATQBKAEcARgBCAD4AOgA2ADIALgArACgAJAAg
AB0AGwAYABUAFAAQAA4ADAAKAAkACAAHAAYABgAEAAIAAgABAAEAAQABAAEAAAAAAAAA
/v/8//v/+//8//z//f/9/////v/8//z//P/9//3//f/9//z/+//7//z//P/8//z//v/+
//7//v/8//z//P/8//r/+v/7//v//f/9//3//f/9//3//f/+/wAAAAAAAAEAAQACAAIA
AgACAAIAAwADAAEAAgACAAEAAQACAAIAAgAEAAQABQAFAAUABQAFAAUAAwADAAMAAwAF
AAUABQAEAAIAAgACAAAAAgADAAMAAwADAAMAAgACAAAAAAAAAAAAAgACAAIAAgABAAAA
AAAAAAEAAQABAAEAAAAAAAAAAAD+//7//f/9//7///8AAAEA/v/+//7//v/+//7//v/+
//z//P/8//v//f/9//3//f/9//3//f/9//z//P/8//v//f/9//3//f/9//3//f/9//z/
/P/8//z//////wAAAAACAAAA/v8BAAIAAwAEAAQABgAGAAYABAAEAAQABAABAAAA///7
//f/9f/1//b/9v/0//T/9P/y//L/8f/x//L/8//z//P/9f/1//X/9f/z//T/9P/0//b/
9v/1//X/9v/2//X/9f/1//X/9f/2//b/9v/3//f/9//2//b/9//3//f/9//3//b/9v/2
//b/+P/3//f/+P/4//j/+P/4//f/9v/1//T/9f/2//f/+P/2//b/9//3//X/9P/3//v/
AQAJABIAFwAYABQADQACAPL/2//A/6X/if98/3z/ef9n/1T/Uf9X/1T/R/9B/0H/SP9Q
/1j/XP9f/2X/cP97/4b/l/+m/7L/vP/J/9D/1v/c/+T/6v/t/+7/8P/y//b/+f/8//3/
/////wAAAQABAAMAAwADAAMAAwAEAAQABQADAAMABAAEAAYABwAHAAgABwAGAAUABgAG
AAYABgAGAAgACQAKAAoACQAJAAkACQAKAAoACwALAAwADAAMAA0ACwALAA4ADgAOAA8A
EAAQABAAEQASABIAEwAUABUAFQAVABYAFwAYABgAGQAbABwAIAAhACQAJgAlACcAKAAo
ACsALAAuADAAMAAyADQANAAzADUANgA3ADgAOgA7ADwAPAA8AD0APQA+AD4APgA+ADwA
OgA5ADgANQAzADAALQAsACgAJAAgAB4AGgAWABMAEwAQAA0ACwAKAAgABgAGAAQAAgAA
AP7////+//3//P/8//r/+P/4//f/9//3//f/9//2//b/9v/2//T/8//z//b/9v/3//f/
9//2//T/9P/0//X/9f/1//f/9v/1//X/9v/2//b/9v/2//b/9v/2//T/9P/0//T/9v/2
//f/9//3//f/9//3//X/9f/1//b/+P/4//j/+f/3//j/+P/4//j/+P/5//n/+f/6//r/
+f/3//j/+P/4//r/+v/7//v/+f/5//n/+f/7//v/+//7//v/+//7//r/+P/4//j/9v/3
//n/+v/7//v/+//6//r/+v/6//r/+v/6//r/+v/6//n/+P/4//j/+f/5//n/+f/4//j/
+P/4//j/+P/3//f/9//3//f/9//2//b/9v/2//b/9v/2//b/9v/2//b/9f/3//f/9//3
//f/9//3//f/+P/4//j/9//3//f/9//3//X/9f/1//X/9v/2//b/9v/3//f/+P/4//b/
9v/3//f/+v/6//z//P/8//z/+v/7//z//f/+/wAAAgACAAIAAgACAAIAAgABAAAA///7
//f/9f/1//b/9P/y//L/8v/y//L/8f/x//D/8f/x//H/9f/1//X/9f/1//b/9v/2//b/
9v/1//X/+P/4//f/9//1//X/9f/2//j/+P/5//n/+f/4//j/+f/3//f/9//3//r/+v/6
//r/+P/3//f/+P/6//r/+v/6//r/+v/6//r/+v/6//r/+v/6//r/+//7//n/+P/5//v/
/f8DAA4AFwAcABwAFQAMAPr/4f/E/6P/hf90/27/Z/9X/0T/Of87/z7/M/8l/yH/KP8y
/zz/Qv9H/1H/Wv9n/3j/i/+a/6r/tP+//8z/1v/c/+T/6v/x//b/+P/6//7/AQACAAMA
AwAHAAgACQAJAAkACQAJAAkACgAMAA0ADwANAA0ADgAOAAwADQANAA4AEAAQABAAEgAQ
ABAAEAAQABEAEwAVABYAFQAVABUAFQAWABYAFwAXABoAGgAaABsAGQAZABwAHAAeAB8A
IAAgAB4AHwAgACAAIwAkACUAJQApACoAKwAsACwALQAvADAANAA1ADgAOgA6AD0APwBA
AEMARABGAEgASwBOAFEAUgBRAFMAVABVAFgAWgBbAFwAWgBaAFsAWwBcAFwAXABcAFwA
WgBZAFgAVQBTAFAATQBKAEYAQgA+ADoANgAyAC8AKgAmACIAHwAbABgAFQAUABIAEAAO
AAwACwAKAAkACAAIAAYABAAEAAEAAQABAAEAAQAAAAAAAAAAAP7//f/9//7//v//////
/f/8//r/+v/6//v/+//7//3//P/7//v/+v/6//r/+v/8//z//P/8//r/+v/6//r/+v/6
//v/+//7//v/+//7//n/+f/5//r//P/8//z//f/9//7//v/+//z//P/9//3///8AAAAA
///9//7//v/+/wAAAAABAAEA//////////////////////////////7//v/+//7//P/+
//////////3//f/8//z/+v/6//r/+v/8//z//P/8//n/+P/4//j/+//7//v/+//4//j/
+P/4//j/+P/3//f/+f/5//n/+f/2//b/9v/2//b/9v/2//b/9v/2//b/9f/1//X/9f/1
//X/9f/1//X/9v/2//b/9f/1//X/9f/1//X/9f/1//X/9P/0//T/9P/1//X/9v/2//T/
9P/1//X/+P/4//r/+v/8//z//P/8//z//P/8//7//v/+/wAAAAAAAAAA///+//3/+f/1
//P/8//0//T/8v/y//L/8v/y//H/8f/y//P/8//z//P/8//z//P/9f/2//b/9v/0//T/
8//z//T/9P/z//P/8//z//P/9P/0//T/9f/1//X/9P/0//X/9f/1//X/9f/2//b/9v/2
//b/9f/1//b/9v/2//b/9v/2//b/9v/2//b/9v/2//b/9v/2//f/9//3//r/+f/5//v/
AwAOABkAHAAaABcADAD6/9v/tv+P/3P/Yv9a/1H/P/8w/yX/I/8g/xH/Af8D/w7/GP8g
/yr/M/89/0r/Wf9s/3//kv+i/7D/v//M/9L/2P/i/+r/7//0//j//P/+/wEAAgADAAMA
BQAGAAcABwAJAAkACQAJAAsADAAMAA0ADQANAA4ADgAMAA0ADQAOAA8AEAARABQAEgAS
ABIAEgASABMAFAAUABcAFwAXABcAFgAWABcAFwAaABoAGgAbABsAGwAeAB4AHgAfACAA
IAAiACMAJAAkACUAJgAnACcAKwAsAC0ALgAwADEAMwA0ADYANwA6ADwAPgBBAEMARABH
AEgASgBMAFAAUgBUAFQAVwBZAFoAWwBcAF4AXwBgAGIAYgBjAGMAYgBiAGIAYgBkAGIA
YQBgAF0AWwBYAFUAUABMAEgARABAADwAOAA1ADEALAAnACMAHwAcABkAGAAUABIAEAAO
AAsACgAJAAgACgAIAAYABgADAAMAAwADAAEAAAAAAAAAAQAAAAAAAQAAAAAAAQABAAEA
AAD+//7//v////////8BAAAA//////7//v/+//7//v/+//7//v/+//7//v/+//7//v//
////AQABAAEAAQABAAEAAQACAAIAAgACAAMAAwAEAAQABAAGAAYABwAHAAcACAAIAAcA
BwAIAAgACAAGAAYABwAHAAkACQAJAAkABwAHAAcABwAJAAkACQAIAAYABgAGAAQABgAH
AAcABwAHAAcABgAGAAYABgAGAAYABAAEAAQABAAFAAQABAAEAAMAAwADAAMAAwAEAAUA
BgAEAAQAAwADAAUABQAFAAUAAgACAAIAAgACAAIAAgACAAQABAAEAAMAAQABAAEAAQAD
AAMAAwADAAQABAAEAAMAAQABAAEAAQADAAMAAwADAAIAAgACAAIAAwADAAQABAAGAAgA
CQAJAAYACAAIAAgACAAKAAwADAAMAAwADAAMAAwADQAMAAsABwADAAEAAQACAAAA/v/+
//7//v/+//3//f/8//3//f/9////////////AQACAAIAAgAAAAAA/////wIAAgABAAEA
AQABAAEAAgACAAIAAwADAAEAAAAAAAEAAwADAAMAAwAEAAQABAAEAAIAAQABAAIABAAE
AAQABAAEAAQABAAEAAQABAAEAAQABgAGAAcABwAHAAYABQAHAAkADwAYACMAKgAoACMA
HAAOAPn/3P+7/53/hv9+/33/b/9Y/0v/Tf9O/0P/Nf8x/zT/Ov9E/0r/Uf9X/2D/b/9+
/43/oP+w/77/y//U/9z/5P/s//T/9//6//7/AAAEAAcACgALAA0ADQAOAA8ADwARABEA
EQARABMAFAAUABUAFQAVABYAFgAWABcAFwAYABYAFgAWABgAFgAWABYAFgAWABcAGAAY
ABsAGwAbABsAGgAaABsAGwAcABwAHAAdAB0AHQAgACAAIAAhACIAIgAgACEAIgAiACUA
JgAnACcAKwAsAC0ALgAvAC8AMAAwADIAMwA2ADgAOgA9AD8AQABCAEIAQwBEAEgASgBM
AEwASwBNAE4ATwBQAFIAUwBUAFYAVgBXAFcAVgBWAFYAVgBYAFYAVQBUAFEATwBMAEkA
RwBEAEEAPgA4ADQAMAAtACwAKAAkACEAIQAeABsAGgAYABYAFAASABMAEgARABAADgAM
AAoACgALAAsACwALAAsACgAKAAoACgAIAAcABwAIAAgACQAJAAcABgAEAAQABAAFAAUA
BQAFAAQAAwADAAQABAAEAAQABAAEAAQABAAEAAQABAAEAAIAAgADAAMABQAFAAUABQAD
AAMAAwAEAAQABAAEAAUABwAIAAgACAAGAAYABwAHAAcACAAIAAcABwAIAAgACAAIAAgA
CQAJAAkACQAJAAkACQAJAAkACQAJAAkACQAIAAcABgAFAAIAAwAFAAYABwAHAAcABgAG
AAQABAAEAAQABAAEAAQABAAFAAQABAAEAAMAAwADAAMAAgACAAIAAgAAAAAA/////wEA
AQABAAEAAAAAAAAAAAAAAAAAAAAAAAAAAAAAAP///f/9//3//f///////////////v/9
//v//P/9//7///8AAAEAAgADAAIAAgADAAQABQAGAAQABgAGAAYACAAIAAgACAAGAAQA
AgD9//n/9//3//j/+P/2//b/9v/y//L/8f/x//T/9f/1//X/9//3//f/9//1//b/9v/2
//j/+P/3//f/+P/4//f/9//3//f/9//4//j/+P/5//n/9//2//b/9//4//n/+v/7//r/
+v/6//r/+v/5//n/+v/8//z//P/8//r/+v/6//r//P/8//z//P/6//r/+//7//3//P/9
/wEABwARABoAHQAaABQACwD6/+T/y/+w/5X/hf+C/37/bf9Z/1L/V/9X/0z/Qf8//0P/
TP9U/1r/YP9n/2//ev+H/5b/p/+2/8D/yv/V/9z/4v/o/+7/9P/3//j//P/+/wAAAwAG
AAcACQAJAAoACwALAAsACwALAAsACwAMAAwADQANAA0ADgAOABAAEQARABIAEAAQABAA
EgASABIAEgASABIAEwAUABQAEwATABMAEwAWABYAFwAXABgAGAAYABkAFwAXABoAGgAc
AB0AHgAeAB4AHwAgACAAIQAiACMAIwAnACgAKQAqACoAKwAtAC4AMAAxADQANgA2ADkA
OwA8AD8AQABCAEQARgBIAEoASgBJAEsATABNAFAAUgBTAFQAUgBSAFMAUwBUAFQAVABU
AFIAUABPAE4ASwBJAEYAQwBAADwAOAA0ADAALAAoACUAJAAgABwAGQAZABYAEwASABAA
DgAMAAoACwAKAAkACAAIAAYABAAEAAMAAwADAAMAAQAAAAAAAAACAAAA/////wAAAAAB
AAEAAQAAAP7//v8AAAEAAQABAP///v/9//3//v/+//7//v8AAAAAAAAAAAAAAAAAAAAA
AgACAAMAAwABAAEAAQABAAEAAQABAAIAAgACAAIAAwACAAIAAQAAAAIAAgADAAMAAwAE
AAQAAwAFAAYABgAGAAYABgAHAAcABQAFAAUABQAHAAcABwAHAAUABQAFAAQABgAGAAYA
BAAEAAUABQAFAAMAAwACAAIABAAEAAQABAACAAIAAgACAAMAAgACAAIAAwADAAMAAwAA
AAAAAAAAAAAAAAD/////AQABAAEAAQD+//7//v/+/wAAAAAAAAAA/v/+//7//f//////
//////3//f/9//3//v/+//7//f/9//3//f/9//3//f/9//3//v/+//7//v/9//3//v/+
/wAAAAABAAEAAgAAAAQABAAEAAQABAAEAAYABgAGAAgACAAIAAgABQAEAAMA///9//v/
+//8//r/+P/4//j/9v/2//X/9f/2//f/9//3//n/+f/5//n/+f/6//r/+v/6//r/+f/5
//r/+v/5//n/+//7//v//P/6//r/+//7//v/+v/6//v//f/9//3//f/8//z//P/8//3/
/f/+/wAA///+//3//P/+//7//v/+//7//v/+//7//v/+/////////wAAAQABAAMACQAU
AB8AIgAeABsAEAD8/93/uv+X/3v/bP9k/1n/R/84/y//Mf8u/x3/Ef8T/yD/KP8w/zr/
Q/9L/1b/Z/94/4v/nP+s/7r/yf/W/9z/4P/o//D/9f/4//z/AAACAAUACAAHAAkACwAM
AA0ADQAPAA8ADwAPAA0ADgAOAA8AEAARABMAFAAUABUAFQAWABYAFgAWABgAGgAaABoA
GgAaABsAHAAcAB0AHQAdAB0AIAAgACEAIQAiACIAIgAjACMAIwAmACYAJgAnACgAKAAq
ACsALAAsAC0ALgAvAC8AMwA0ADUANgA4ADkAOwA8AD4APwBCAEQARgBJAEsATABPAFAA
UgBUAFgAWgBcAFwAXwBhAGIAYwBiAGQAZQBmAGgAaABpAGkAagBqAGoAagBoAGYAZQBk
AGMAYQBeAFsAVgBSAE4ASgBEAEAAPAA5ADYAMgAuACsAJwAkACEAIAAeABwAGgAYABYA
FAASABAAEAAOAAwADAAJAAkACQAJAAkACAAIAAgACgAIAAcABwAGAAYABwAHAAcABgAE
AAQABAAFAAUABQAFAAQAAwADAAQABAAEAAQAAgACAAIAAgAEAAQABAAEAAQABAAFAAUA
BQAFAAUABQAFAAUABQAGAAYABgAGAAcABwAIAAgACAAIAAgACQAJAAkACgAKAAkACwAM
AAwADAAKAAoACwALAA0ADQANAA0ACwALAAsACwALAAsACwAKAAwADAAMAAoACQAJAAgA
BwAJAAkACAAIAAYABgAGAAYABAAEAAQABAAFAAQABAAEAAMAAwADAAMABAAEAAQABAAD
AAIAAAD//wEAAQABAAEAAgACAAIAAgAAAAAAAAAAAAAAAAAAAP//////////////////
//////7//v/+//3//f/9//3//f/9//3//f/9//7//v/+//7//f/9//7//v/+//7/////
//7/AAACAAYABgAGAAYABgAEAAYABgAGAAgACAAIAAgABwAGAAUAAQD8//n/+P/4//n/
+P/5//r/9v/2//X/9f/2//f/9//3//n/+f/5//n/+f/6//r/+v/6//r/+f/5//r/+v/5
//n/+f/5//n/+v/6//r/+//7//n/+P/4//n/+//7//v/+//6//r/+v/6//r/+f/5//r/
/P/8//z//P/6//r/+v/6//z//P/8//z/+v/6//v/+//7//z//f///wEABQAQABsAIgAg
ABsAFgAGAOv/yv+j/3//av9i/1f/Rf80/yX/Jf8k/xP///77/gT/EP8c/yL/Lf83/0T/
Wf9q/3v/jP+g/67/uf/G/9L/2v/i/+j/6//w//T/9v/6////AgADAAUABQAGAAcABwAJ
AAkACQAJAAkACgAKAAsACwALAAwADAAMAA0ADQAOABAAEAAQABIAEgASABIAEgASABMA
FAAUABMAEwATABMAFgAWABcAFwAYABgAGAAZABkAGQAcABwAHgAfACAAIAAeAB8AIAAg
ACUAJgAnACcAKQAqACsALAAuAC8AMQAyADYANwA6ADwAOgA9AD8AQABFAEYASABKAEwA
TgBQAFAAUQBTAFQAVQBYAFoAWwBcAFwAXABdAF0AXgBeAF4AXgBeAFwAWwBaAFcAVQBS
AE8ATABIAEQAQAA7ADYAMQAtACwAKAAkACEAHgAaABYAFAAQAA4ADAAKAAsACgAJAAgA
BwAEAAEAAAABAAEAAQABAAAA/v/9//z//v/8//v/+//8//z//f/9//3//P/6//r/+v/7
//v/+//9//z/+//7//r/+v/6//r//P/8//z//P/6//r/+v/6//z//P/9//3//f/9//3/
/f////////8AAAAAAAAAAAEAAQACAAIAAgAEAAQABQAFAAUABgAGAAUAAwAEAAQABAAG
AAYABwAHAAUABQAFAAUABgAHAAgACQAIAAcABgAEAAYABgAGAAQABAAFAAUABQADAAMA
AgACAAIAAgACAAIABAAEAAQABAADAAIAAgACAAMAAwADAAMAAgACAAIAAgAEAAQAAwAD
AAEAAQABAAEAAAAAAAAAAAAAAAAAAAAAAP7//v/+//3//v///wAAAQD//////////wAA
AAAAAP//AAABAAIAAwACAAEAAAD//wAAAAAAAAAAAQABAAIAAgACAAIAAwADAAgACgAI
AAgACgAKAAoACgAIAAoACgAKAAwADAAMAAwACwAKAAkABQADAAEAAQACAAAA/v/+//7/
/v/+//3//f/8//3//f/9/wEAAQABAAEAAQACAAIAAgAAAAAA/////wIAAgABAAEAAQAB
AAEAAgACAAIAAwADAAMAAgACAAMABQAFAAUABQAGAAYABgAGAAQAAwADAAQABAAEAAQA
BAAEAAQABAAEAAQABAAEAAQABAAEAAUABQAHAAYABQAHAAkADwAaACMAKAAoACcAIAAO
APf/2v+9/6H/jP+I/4X/d/9i/1X/Wf9a/0//Rf9B/0T/TP9W/1z/X/9j/2z/ef+I/5f/
qv+6/8b/0f/a/+D/6P/u//T/+f/+/wIABAAGAAkACgALAA0ADwAQABEAEQATABMAEwAT
ABMAFAAUABUAFQAVABYAFgAUABUAFQAWABgAGAAYABoAGgAaABoAGgAYABkAGgAaABsA
GwAbABsAGgAaABsAGwAcABwAHAAdAB8AHwAiACIAIAAhACIAIgAiACMAJAAkACUAJgAn
ACcAKQAqACsALAAuAC8AMQAyADMAMwA1ADYAOAA7AD0APgA/AEAAQgBEAEQARgBIAEgA
SQBLAEwATQBMAE4ATwBQAFIAUgBTAFMAUgBSAFIAUgBUAFIAUQBQAE8ATQBKAEcARgBC
AD4AOgA3ADQAMQAvACwAKAAkACEAIAAeABwAHAAaABgAFgAUABMAEgARABAAEgAQAA4A
DgANAA0ADQANAA0ADAAMAAwADAAKAAkACQAIAAgACQAJAAoACgAJAAoACAAJAAkACQAL
AAoACQAJAAoACgAKAAoACAAIAAgACAAKAAoACgAKAAoACgALAAsACwALAAsACwALAAsA
CwAMAAoACgAKAAsACwAMAAwADAAKAAoACwALAAsADAAMAAsACwAMAAwADAAMAAwADQAN
AA0ADQANAA0ACwALAAsACwALAAsACwAKAAwADAAMAAoACgALAAsACwALAAsACgAKAAgA
CAAIAAgACQAKAAsADAALAAoACgAKAAkACQAJAAkACgAKAAoACgAIAAgABwAHAAkACQAJ
AAkACgAKAAoACgAIAAgACAAIAAoACgAKAAkABwAHAAcABwAHAAcABwAHAAgACAAIAAcA
BwAHAAcABwAJAAkACQAJAAwADAAMAAwADgAPABEAEgASABIAEwATABIAEgAUABQAEwAS
ABEAEAAMAAoABwAFAAcABgAEAAQABAAEAAIAAgACAAIAAwAEAAUABgAGAAYABgAGAAgA
CAAIAA==
         </WaveFormData>
      </LeadData>
      <LeadData>
         <LeadByteCountTotal>10000</LeadByteCountTotal>
         <LeadTimeOffset>0</LeadTimeOffset>
         <LeadSampleCountTotal>5000</LeadSampleCountTotal>
         <LeadAmplitudeUnitsPerBit>4.88</LeadAmplitudeUnitsPerBit>
         <LeadAmplitudeUnits>��V</LeadAmplitudeUnits>
         <LeadHighLimit>2147483647</LeadHighLimit>
         <LeadLowLimit>268435456</LeadLowLimit>
         <LeadID>V3</LeadID>
         <LeadOffsetFirstSample>0</LeadOffsetFirstSample>
         <FirstSampleBaseline>0</FirstSampleBaseline>
         <LeadSampleSize>2</LeadSampleSize>
         <LeadOff>FALSE</LeadOff>
         <BaselineSway>FALSE</BaselineSway>
         <ExcessiveACNoise>FALSE</ExcessiveACNoise>
         <MuscleNoise>FALSE</MuscleNoise>
         <LeadDataCRC32>2691491642</LeadDataCRC32>
         <WaveFormData>
BAADAAMAAgADAAIAAQABAAEAAgADAAMABAAFAAUAAwACAAIAAgABAP/////////////+
//7//f////////////7//v/+//7//v/+//7//v/+//7//v/+/wAAAAAAAP//////////
AAD+//7//v/+//7//v/+//7//v/+//7//v8AAAAAAAAAAAMAAwAEAAkAFAAiAC8AMwAr
ACMAFQD8/9v/uP+U/3b/av9j/1f/Q/8u/yD/Ev/7/uD+1P7Y/uP+7f79/gz/Gf8l/zf/
Tf9l/33/lf+o/7X/xP/Q/9j/4P/n/+7/8v/3//v/AAAHAAkACQAJAAoACwAMAA0ADgAP
AA8ADwARABEAEQASABIAEwATABQAFAAUABUAFQAWABYAFwAXABkAGQAZABkAGgAYABgA
GgAaABwAHQAeAB4AIAAgACEAIQAgACEAIgAiACIAJAAlACYAJgAmACYAJwAqACwALQAu
AC8AMQAyADQANgA2ADgAOQA+AEAAQgBFAEcASABKAEsATQBRAFQAWABaAF0AYABjAGQA
ZwBrAGwAbwBxAHQAdgB1AHcAeQB6AHwAfQB/AIAAgQCBAIAAgAB+AH4AfAB7AHYAdABw
AG0AZwBiAFwAVgBRAEwASABDAD4AOAAzAC4ALQAoACQAIAAfABwAGQAXABIAEAAPAAwA
DAAKAAgACAAIAAgABwAGAAMAAgABAAEAAwABAAEAAQD////////+/wAAAAD+//7//v/+
//7//v/+//7//f/8//7//v/+/////v/9//z/+//9//3//f/9//3//f/9//3//f/9//7/
/v/+//7///////3//v/+////AQABAAIAAgACAAIAAgACAAIAAgACAAIABAAEAAQABAAE
AAQABQAFAAcABwAIAAgACAAIAAcABwAHAAcABwAHAAcACAAIAAcABgAGAAYABwAHAAYA
BQAFAAMABAAEAAQABAADAAIAAQABAAEAAQABAAEAAQACAAIAAQABAAEAAAD///////8A
AP7//v/+//7/AAAAAAAA///9//3//f/9/////////////f/9//3//f/8//z//P/8//7/
/v/+//7//P/8//z//P/+//7//v////3//f/9//3/AAAAAAIABAAEAAYABgAGAAYABAAE
AAQABAAGAAgACQAJAAgABgAEAAIA///9//3//f/+//7//v////3/+//5//f/+f/5//r/
+//5//r/+//7//n/+P/4//j/9//3//f/9//3//f/9v/2//X/9f/1//X/8//0//T/9P/0
//T/9P/0//L/8v/y//L/8P/w//D/8P/x//H/8f/x//L/8v/y//L/8v/y//L/8v/w//D/
8P/w//D/8P/w//D/8P/x//P/9v/3/wAAEAAdACMAIwAhABkABgDn/8T/nv96/2D/Vf9J
/zf/IP8M//r+5/7M/rb+sP63/sX+0/7i/vH+Af8T/yv/Q/9b/3P/iv+Z/6j/uP/E/8z/
1f/c/+L/5f/p/+7/8//3//n/+//8//v//P/9//7/////////AQABAAEAAgACAAUABQAG
AAYABgAHAAcACAAGAAcABwAJAAsACwALAAwACgAKAAwADAAMAA0ADgAOAA4ADgAPAA8A
EAARABIAEgASABQAFQAWABgAGAAYABkAHAAeAB8AIAAhACMAJAAmACYAJgAoACkALAAu
ADAAMwA0ADYAOQA7AD4AQQBDAEYASABLAE4AUQBSAFUAWQBaAFwAXwBjAGYAZwBpAGsA
bABuAG8AcQByAHMAcwByAHIAcABwAG4AbQBsAGoAZgBjAF0AWABSAEwARQBAADwANwAy
ACwAJwAiAB0AGAAUABAADQAKAAcABQACAAAA///8//j/9v/0//T/9P/0//P/8v/v/+7/
7f/t/+//7f/t/+3/6//r/+v/6v/q/+r/6P/o/+j/6P/o/+j/6P/o/+f/5v/o/+j/6P/p
/+j/5//m/+X/5//n/+f/5//p/+n/6f/p/+f/5//o/+j/6v/q/+v/6//r/+z/7P/t/+3/
7f/u/+7/7//w//H/8v/y//L/8v/y//T/9P/0//T/9P/0//X/9f/1//X/9v/2//j/+P/3
//f/9f/1//X/9f/1//b/9v/1//T/9P/0//X/9f/0//P/8//x//L/8v/y//L/8f/w/+//
7//v/+//7//v/+//8P/w/+3/7f/t/+z/7f/t/+3/7v/s/+z/7P/s/+z/7P/s/+v/6//r
/+v/6//r/+v/6//r/+v/6//r/+v/6P/o/+j/6P/p/+r/6//s/+r/6v/q/+r/6P/o/+j/
6f/p/+n/6f/p/+n/6P/n/+b/6f/p/+r/6//t/+//8P/w//D/8v/y//L/8v/y//L/8v/y
//L/9P/1//X/9v/2//b/9v/x/+//7//v//H/8P/v/+//7v/t/+z/6//p/+n/6v/r/+3/
7v/v/+//6//q/+r/6v/p/+n/6f/p/+r/6//r/+z/6f/p/+n/6f/r/+z/7P/s/+r/6v/q
/+r/6v/q/+r/6v/s/+z/7P/s/+n/6f/p/+n/6//s/+3/7v/s/+z/7P/s/+z/7P/s/+z/
7f/u/+//8P/s/+3/7//w//P/+P8AAA0AGQAjACcAIwAYAAcA6v/G/5z/ev9l/1n/S/80
/xz/Cv/5/uD+xP60/rH+t/7D/tD+4f7x/v/+Ff8v/0n/X/94/4v/nP+q/7j/xP/N/9b/
3P/h/+X/6P/r//H/9f/3//j/+f/6//v//P/9//3//f///wEAAQACAAIAAQABAAIAAgAC
AAMAAwAEAAYABwAHAAkACQAJAAkACgAKAAoADAAMAAwADQAOAA4AEAAQABEAEQASABMA
FAAUABMAFAAUABQAGAAYABgAGQAcAB4AHwAgACEAIwAkACYAKAAoACoAKwAsAC4AMAAz
ADgAOgA9AD8AQABDAEUASABMAE8AUgBVAFcAWQBcAFwAXgBhAGUAaABqAG0AcAByAHMA
cwB0AHQAdwB3AHYAdgB3AHgAdwB3AHQAcgBuAGsAaABkAF8AWgBVAFAATABHAEIAPAA3
ADIALwAqACYAIgAdABoAFwAVABQAEgARAA4ADAAKAAgACAAGAAYABQAEAAMAAgABAAEA
///9//3//f/9//3//f/8//7//v/8//z/+v/6//r/+v/6//r/+f/4//r/+v/6//v/+//7
//v/+//5//n/+f/5//n/+f/5//n/+f/5//r/+v/6//r/+//7//3//v/+/////////wAA
AAAAAAAAAAAAAAIAAgACAAIAAgACAAIAAgAEAAQABQAFAAUABQAGAAYABgAGAAUABQAH
AAcABwAHAAYABgAFAAMABAAEAAQABQADAAIAAQABAP//AAAAAAAAAgABAAAA////////
//////////8AAAAA/////////v/9//3//f/+//7//v/+//7//P/8//z/+//7//v/+//7
//v/+//7//v/+//7//v/+//6//r/+v/6//r/+v/6//r/+v/6//r/+v/4//j/+P/5//n/
+f/5//n//P/8//z//P////3//P///wAAAQACAAQABAAEAAQAAgAEAAUABQAFAAQAAwAC
AP///f/9//3//f/8//v/+//6//n/+P/3//f/9//4//n/+f/6//v/+//3//b/9v/2//f/
9//3//f/9f/1//T/9P/z//P/8//z//P/9P/0//T/9P/0//T/9P/1//b/9//4//b/9v/2
//b/9//3//f/9//2//b/9v/2//X/9P/z//L/9P/0//T/9P/0//T/9P/0//T/8//1//r/
AQAMABgAIwAnACMAHQARAPz/3f+8/5b/dv9m/2H/Wf9F/yz/IP8U///+5v7a/tj+3/7r
/vf+Bv8P/xv/Lf9B/1n/cf+H/5j/p/+2/8L/zP/U/93/5v/q/+v/7f/w//f/+//7//3/
AAABAAIAAwAEAAUABQAFAAcABwAHAAgACAAIAAcABwAGAAcACQAKAAwACwALAAoACwAL
AAsACwAMAA4ADgAQABAADgAPABAAEAAQABAAEQARABIAEwAUABQAFAAWABcAGAAaABoA
GgAbABoAHAAdAB4AHwAhACIAJAAmACYAKAApACoALAAuADEANAA2ADkAOwA6AD0APwBC
AEQARwBKAE0ATgBRAFUAVgBXAFkAXABeAF8AYQBjAGQAZABlAGcAaABrAGsAagBqAGkA
aABlAGMAYABeAFoAVwBUAFAASwBGAD8AOgA2ADEALQAoACQAIAAeABoAFwAUABEADgAL
AAkACAAGAAUAAgAAAP7//P/8//r/+v/5//j/+P/4//j/+f/3//X/9f/1//f/9//3//b/
9v/2//T/9P/0//T/9P/0//b/9v/1//T/9P/0//T/9f/1//X/9f/1//P/8//z//P/9f/1
//X/9f/1//X/9v/2//T/9P/1//X/9//4//j/+f/3//f/+P/4//j/+P/4//j/+v/6//r/
+v/4//j/+P/4//n/+v/8//3/+//7//z//P/+//7//f/9//3//f/9//3//P/8//v/+f/5
//r/+//9//3//P/7//v/+//8//z//P/8//v/+v/5//n/+f/5//n/+//7//z//P/5//n/
+f/4//f/9//3//j/+P/4//j/+P/4//j/+P/3//n/+f/5//n/9//3//f/9//5//n/+f/5
//j/+P/4//j/+P/4//j/+P/4//j/+P/4//b/9v/2//f/9//3//f/9//4//j/+P/4//f/
9//4//n/+//9//7//v/+//7/AAACAAIAAgACAAQABAAEAAQABAAGAAcABwAHAAYABQAE
AP///f/9//3////+//3//f/8//v/+v/5//n/+f/6//v//f/+///////9//z//P/8//v/
+//7//v/+//7//r/+v/5//n/+f/5//v//P/8//z/+v/6//r/+v/4//j/+P/4//v//P/9
//7/+//7//v/+//8//z//P/8//z//P/8//z//P/8//z//P/+//7//v/+//7//f/9/wAA
AwAMABgAJwAvAC8AKQAdAAoA7//O/6r/iv9w/2P/Wf9J/zL/HP8O/wH/5v7Q/sr+zf7b
/un+9P4B/xP/I/85/0//af+B/5b/pf+0/8L/zv/Y/+H/6v/w//P/9//8////AQAFAAUA
BgAJAAoACwAMAA0ADQANAA8AEQARABIAEgASABEAEQAQABAAEQARABIAFAAVABUAFwAV
ABUAFQAWABgAGAAaABoAGAAZABoAGgAaABoAGwAbAB4AHwAgACAAHgAgACEAIgAkACQA
JAAlACQAJgAnACgAKQArACwALgAxADIANQA3ADgAOgA8AD8AQgBEAEcASQBKAE0ATwBS
AFQAVwBaAF0AYgBlAGkAagBrAG0AcAByAHUAdwB5AHoAegB7AH0AfgB/AH8AfgB+AIAA
gAB+AH0AeAB2AHIAbwBqAGYAYQBcAFcAUgBOAEkAQgA8ADcAMgAvACoAJgAiAB8AHAAZ
ABcAEgAQAA8ADAAKAAgABgAGAAQABAADAAIAAQAAAP/////9//v/+//7//v/+//7//r/
+v/6//j/+P/4//j/+P/4//j/+P/3//b/9v/2//b/9//1//X/9f/1//X/9f/1//X/8//z
//P/8//1//X/9v/2//T/9P/1//X/9v/4//n/+//7//v//P/8//z//P/8//z/AAAAAAAA
AAD+//7//v/+////AAACAAMAAQABAAIAAgACAAIAAQABAAMAAwADAAMAAQACAAIAAQAA
AAAAAAABAP///v/9//3/+//8//z//P/+//3//P/7//n/+f/5//n/+f/5//r/+v/3//f/
9//2//X/9f/1//b/9v/2//b/9v/0//T/9P/z//X/9f/1//X/9f/1//X/9f/z//P/8//z
//T/9P/0//T/8v/y//L/8v/0//T/9P/0//T/9P/0//X/8//z//P/8//0//T/9P/0//P/
8//0//X/9//5//r/+v/8//z//P/8//z//P/+//7//v/+//7/AAABAAEAAQAAAP///v/7
//n/+f/5//n/+P/3//f/+P/3//b/9f/1//X/9v/3//X/9v/3//f/9f/0//T/9P/x//H/
8f/x//H/8f/w//D/7//v/+//7//v//D/8P/w//L/8v/y//L/8P/w//D/8P/y//L/8v/y
//H/8f/x//H/8P/w//D/8P/w//D/8P/w//D/8P/w//D/8P/w//D/8P/y//P/8//y//f/
AAAOAB0AJQAnACUAGwAIAOv/xv+e/37/Zv9X/0v/N/8i/wz/+P7h/sj+sv6w/rn+w/7R
/uD+7/4B/xX/Lf9F/13/df+I/5n/qv+2/8D/yv/V/9z/4P/n/+3/8P/z//X/+f/5//j/
+//8//3//v////////8BAAEAAQACAAIAAwADAAQABAACAAMAAwAEAAUABwAIAAsACQAJ
AAkACgAKAAoADAAMAA4ADwAQABAAEAAQABEAEQASABMAFAAUABQAFgAXABgAGgAaABoA
GwAeACAAIQAiACEAIwAkACYAKgAqACwALQAwADIANAA3ADoAPAA/AEEARABHAEkATABO
AFEAVABXAFoAXQBhAGIAZQBnAGoAbABvAHEAcwB0AHYAdwB5AHoAewB7AHoAegB7AHwA
ewB7AHgAdgByAG8AagBmAGEAXABXAFIATgBJAEIAPAA3ADIALwAqACYAIgAfABwAGQAX
ABIAEAAPAAwADAAKAAgACAAEAAQAAwACAAEAAAD/////AQD////////9//3//f/8//z/
/P/6//r/+v/6//r/+v/8//z/+//6//r/+v/6//v/+f/5//n/+f/7//v/+//7//n/+f/5
//n/+//7//z//P/8//z//f/9//3//v/+////AQABAAIAAgACAAIAAgACAAYABgAGAAYA
CAAIAAgACAAIAAgACQAJAAsACwAMAAwACgAKAAkACQAJAAkACQAJAAcACAAIAAcABgAG
AAYABwAJAAgABwAHAAUABgAGAAYABgAFAAQAAwAFAAUABQAFAAMAAwAEAAQABQAFAAUA
BAADAAMAAwAEAAQABAAEAAQAAgACAAIAAQABAAEAAQABAAMAAwADAAMAAwADAAMAAwAD
AAQABQAGAAYABgAGAAYABQAEAAMAAgAEAAQABAAFAAUABQAFAAUABgAGAAYABgAJAAkA
CgALAAgACgAKAAoACgAMAAwADAAMAAwADgAPAA8AEAAQABAAEAALAAkACQAJAAkACAAH
AAcABgAFAAQAAwABAAEAAgADAAUABgAHAAcABQAEAAQABAADAAMAAwADAAMAAwACAAIA
AQABAAEAAQABAAIAAgACAAIAAgACAAIAAgACAAIAAgAEAAQABAAEAAMAAwADAAMABAAE
AAQABAAEAAQABAAEAAQABAAEAAQABgAGAAYABgAGAAcABwAIAA0AFAAgADEAOwA/AD0A
NQAmAA0A7v/I/6T/hP93/3H/Yf9I/zL/Iv8R//b+4v7a/tv+4/7v/v7+Cf8X/yn/P/9Z
/3H/h/+c/63/vv/M/9b/4P/p//L/+P/7////AgAHAAsADQAPABIAEwAUABUAFgAVABUA
FQAXABcAFwAYABgAGwAbABwAHAAcAB0AHQAeABwAHQAdAB8AHwAfAB8AIAAgACAAIgAi
ACQAJQAmACYAJgAmACcAJwAmACcAKAAoACoALAAtAC4ALgAuAC4ALwAuADAAMQAyADUA
NwA4ADoAPAA8AD4APwBAAEIARABHAEoATABPAFEAUgBVAFcAWgBcAF8AYgBlAGoAbQBx
AHIAcQBzAHYAeAB7AH0AfwCAAIIAgwCFAIYAhwCHAIYAhgCIAIgAhgCFAIIAgAB8AHkA
dQByAG4AagBkAF4AWQBTAE8ASgBGAEIAQQA8ADgANAAxAC4AKwApACgAJgAlACIAHQAa
ABcAFgAVABYAFgAWABUAFAATABMAFQATABMAEwATABMAEwASABAAEAAOAA4ADAAMAAwA
DAAMAAwACwAKAAwADAAMAA0ADQANAA0ADQANAA0ADQANAAsACwALAAsADQANAA4ADgAM
AAwADQANAA8AEAAQABEAEQARABIAEgAQABAAEAAQABQAFAAUABQAEgASABIAEgATABQA
FgAXABUAFQAWABYAFgAWABUAFQAVABUAFQAVABMAFAAUABMAFAAUABQAFQAVABQAEwAT
ABEAEgASABIAFAATABIAEQARABEAEQARAA8ADwAQABAAEQARABEAEAANAA0ADQAOAAwA
DAAMAAwADAAMAAwACwANAA0ADQANAAsACwALAAsACQAJAAkACQAKAAoACgAKAAkACAAH
AAYABwAIAAkACgALAAwADQAPAA8AEAARABIAEwAUABIAEgASABIAEgAUABUAFQATABIA
EQAQAA0ACwALAAsADQAMAAsACwAJAAcABQADAAQABQAHAAkACQAKAAsACwAHAAYABgAG
AAUABQAFAAUAAwADAAIAAgABAAEAAQABAAEAAgACAAIAAAAAAAAAAAACAAIAAgACAAIA
AgACAAIAAQABAAEAAQACAAIAAgACAAIAAgACAAIAAgACAAIAAgAAAAAAAAAAAAIAAwAF
AAoAEQAeACwAMwAzACsAHQALAO7/z/+s/4z/dv9s/2X/U/87/yj/Hv8M//P+4v7e/uT+
7f77/gf/Fv8j/zP/R/9f/3f/jf+h/7L/v//M/9b/3v/k/+3/9P/4//v///8CAAUABwAL
AA0ADgANAA4ADwAQAA8ADwAPABEAEwATABQAFAATABMAFAAUABYAFwAXABgAFgAXABcA
GQAXABcAFwAYABoAGgAcABwAGgAbABwAHAAeAB4AHwAfAB4AHwAgACAAIAAiACMAJAAm
ACYAJgAnACgAKgArACwALQAvADAAMgA0ADQANgA3ADoAPAA+AEEAQgBEAEcASQBMAE8A
UQBUAFYAWQBcAF8AYgBlAGkAagBrAG0AcAByAHMAdQB3AHgAeAB5AHsAfAB9AH0AfAB8
AHoAegB4AHcAcwBwAGsAZwBkAGAAWwBWAE8ASgBGAEEAPAA2ADEALAArACYAIgAeABsA
GAAVABMAEQAQABAADgAKAAgABgAGAAYABgAFAAQAAwACAAEAAQADAAEAAQABAAEAAQAB
AAAAAAAAAP7//v/+//7//v/+//z//P/7//r//P/8//z//f/9//3//f/9//3//f/9//3/
/f/9//3//f/9//3//v/+//7//v////////8AAAAAAQAAAP/////+////AAABAAIAAgAC
AAIAAgAEAAQABAAEAAYABgAHAAcABQAFAAYABgAIAAgABwAHAAcABwAHAAcABQAGAAYA
BQAGAAYABgAHAAUABAADAAMAAwAEAAQABAAEAAMAAgABAAEAAQABAAEAAwADAAQABAAD
AAMAAwACAAEAAQABAAIAAAAAAAAAAAD+//7//v/9////////////////////////////
//////7//v/+//7//v/+//7//v/8//z//P/8//z//P/8//3//f/9//3//f/8//z//P/8
//////8AAAEAAQABAAIAAwAEAAUABgAGAAYABgAGAAgACgALAAsACQAIAAcABgAFAAMA
AwADAAEAAAD//////v/9//z/+//7//v//P/9//3//v/////////+//7//v/7//v/+//7
//v/+//6//r/+//7//v/+//5//r/+v/6//z//P/8//z/+v/6//r/+v/6//r/+v/6//v/
+//7//v/+v/6//r/+v/8//z//P/8//z//P/8//z//P/8//z//P/8//////8CAAUADAAa
ACcALwAxAC0AIQAMAO3/yP+k/4L/av9f/1H/Pf8q/xb/BP/v/tT+wP7A/sn+0/7h/vL+
//4P/yX/O/9T/2v/gf+Y/6n/uv/I/9D/1v/f/+j/7v/z//f//P///wEAAwAFAAYABwAI
AAkACgALAAsACwANAA0ADQAOAA4AEQARABIAEgAQABEAEQASABIAEwATABUAFQAVABUA
FgAWABYAGAAYABoAGwAcABwAHAAcAB0AHQAcAB0AHgAeACAAIgAjACQAJAAkACQAJQAo
ACoAKwAsAC0ALwAwADIANgA2ADgAOQA8AD4AQABDAEUARgBIAEkASwBPAFIAVgBYAFsA
XgBhAGQAZwBrAGwAbgBxAHUAeAB3AHkAewB8AH4AfwCBAIIAhQCFAIQAhACEAIQAggCB
AH4AfAB4AHUAcABsAGcAYgBbAFYAUgBNAEgAQgA9ADgAMwAuACoAJgAjACAAHQAbABcA
FAASAA4ADgAMAAoACgAGAAYABQAEAAEAAAD/////AQD////////9//3//f/8//z//P/6
//r/+v/6//r/+v/6//r/+f/4//j/+P/4//n/9//3//f/9//3//f/9//3//f/9//3//f/
9//3//j/+P/6//r/+//7//v//P/8//3//f/9//7//v/+//7//v/+//7//v/+//7///8A
AAEAAgAAAAAAAQABAAMAAwAEAAQAAgACAAEAAQABAAEAAQABAAMABAAEAAMAAAAAAAAA
AQABAAAA//////3//v/+//7//P/7//r/+f/7//v/+//7//n/+f/6//r/+f/5//n/+P/3
//f/9//4//b/9v/2//b/+P/4//j/9//1//X/9f/1//P/8//z//P/8//z//P/8//0//T/
9P/0//T/9P/0//T/8v/y//L/8v/0//T/9P/1//P/8//z//P/8v/y//L/8v/z//P/9P/1
//X/9f/4//r//P/8//z//P/8//z//P/8//z//v/////////+//3//P/3//X/9f/1//b/
9v/2//f/9P/z//L/8f/x//H/8v/z//P/9P/1//X/8//y//L/8v/x//H/8f/x/+//7//u
/+7/7//v/+//7//v//D/8P/w/+7/7v/u/+7/8P/w//D/8P/u/+7/7v/u/+3/7f/t/+3/
7v/u/+7/7v/s/+z/7P/s/+7/7v/u/+7/7v/u/+7/7v/u/+//7//y//f//v8KABkAIwAn
ACcAIQAWAP3/3P+2/5L/dP9j/1X/Q/8q/xL/AP/t/s7+sv6o/q/+vf7J/tj+6f75/g3/
Jf8//1X/bf+E/5X/pP+0/77/yP/R/9j/3P/h/+P/6P/t//P/9f/3//r/+f/6//v//P/9
//3//f////////8AAAAA/////wAAAAACAAMAAwAEAAQABQAFAAcACQAJAAkACgAKAAoA
DAAMAAwADQAOAA4AEAAQABEAEQAQABEAEgASABAAEgATABQAGAAYABgAGQAYABoAGwAc
AB8AIQAiACQAJgAmACgAKQAsAC4AMAAzADYAOAA7AD0APAA/AEEARABKAE0AUABTAFYA
WQBdAF4AXwBhAGQAZgBpAGsAbQBuAG4AbwBxAHIAdQB1AHQAdAB2AHYAdABzAHAAbgBq
AGcAZABgAFsAVgBPAEoARgBBAD4AOAAzAC4AKgAkAB8AGgAZABYAEwARAA4ADAALAAgA
BAACAAAAAAAAAAAA///+//z/+v/4//f/9//1//X/9f/1//X/9f/0//T/9P/y//L/8v/y
//L/8v/y//L/8f/w/+7/7v/u/+//8v/z//T/9f/0//P/8v/x//L/8//0//X/9f/1//b/
9v/2//b/9//3//n/+v/6//v/+f/5//r/+v/7//z//f/+//7//v/+//7//v/+//7//v8A
AAAAAQABAAEAAQACAAIABAAEAAMAAwABAAEAAQABAAEAAgACAAEAAgACAAIAAwABAAAA
////////AAAAAAAAAAD///7//f/9//3//f/9//////8AAAAA/v/9//z/+v/6//v//P/+
//3//P/7//r/+v/6//r/+f/7//v/+//7//n/+f/5//n/+v/7//z//f/8//z//P/8//z/
/P/8//z//v/+//7//v/7//r/+f/5//r/+//8//3//f/8//v/+v/9//3//v///wMABQAE
AAQABgAGAAYABgAGAAYABgAGAAYACAAJAAkACwAKAAkACAAHAAUABQAFAAMAAgABAAEA
AgABAAAA///9//3//v///wEAAgADAAMAAwACAAIAAgD//////////wEAAQAAAAAA/f/9
//3//f/9//7//v/+//7//v/+//7/AAAAAAAAAAAAAAAAAAAAAP3//f/9//3//v/+//7/
/v/+//7//v/+//z//P/8//z//v/+//7//v8AAP////8AAAMADAAaACcAMQAzADMAKwAa
AP3/3P+4/5b/ev9v/2n/V/8+/yj/Gv8J//D+3v7Y/tn+5f7z/gD/C/8X/yf/O/9T/23/
hf+Y/6n/uP/E/87/2P/h/+b/7P/z//f/+v///wEAAwAFAAYACQAKAAsADAANAA0ADQAP
AA0ADQAOAA4ADwAPABAAEAAQABEAEQASABQAFQAVABcAFQAVABUAFgAWABYAGAAYABgA
GQAaABoAGAAYABkAGQAaABsAHAAcAB4AIAAhACIAJAAkACQAJQAmACgAKQAqACkAKwAs
AC4AMAAwADIAMwA2ADgAOgA9AD8AQABCAEMARQBJAEwAUABSAFUAWABbAFwAXwBjAGQA
ZQBnAGoAbABtAG8AcQByAHYAdwB5AHoAeQB5AHgAeAB6AHoAeAB3AHYAdABwAG0AagBm
AGEAXABZAFQAUABLAEYAQAA7ADYANQAwACwAKAAlACIAHwAdABoAGAAXABQAEwASABEA
EgAOAA4ADQAMAAsACgAJAAkACQAHAAcABwAFAAUABQAEAAUABgAFAAYABAAEAAQABAAG
AAYABQAEAAQABAAEAAUAAwADAAMAAwAFAAUABQAFAAUABQAFAAUABQAFAAYABgAEAAQA
BQAFAAMABAAEAAUABwAHAAgACAAGAAYABgAGAAYABgAGAAYABgAGAAYABgAIAAgACQAJ
AAkACQAKAAoACAAIAAcABwAHAAcABwAHAAcACAAIAAcABgAGAAYABwAHAAYABQAFAAMA
BAAEAAQABgAFAAQAAwADAAMAAwADAAMAAwAEAAQABQAFAAUABAABAAEAAQACAAQABAAE
AAQABAAEAAQAAwABAAEAAQABAAMAAwADAAMAAQABAAEAAQAAAAAAAAAAAAAAAAAAAAAA
AgACAAIAAgACAAIAAgADAAQABQAGAAcACQAKAAsADAALAAsADAANAAsADQAOAA4AEAAQ
ABAAEAANAAsACQAGAAkACAAGAAYABgAGAAMAAgABAAAAAQACAAMABAAEAAQABAAEAAIA
AgACAA==
         </WaveFormData>
      </LeadData>
      <LeadData>
         <LeadByteCountTotal>10000</LeadByteCountTotal>
         <LeadTimeOffset>0</LeadTimeOffset>
         <LeadSampleCountTotal>5000</LeadSampleCountTotal>
         <LeadAmplitudeUnitsPerBit>4.88</LeadAmplitudeUnitsPerBit>
         <LeadAmplitudeUnits>��V</LeadAmplitudeUnits>
         <LeadHighLimit>2147483647</LeadHighLimit>
         <LeadLowLimit>268435456</LeadLowLimit>
         <LeadID>V4</LeadID>
         <LeadOffsetFirstSample>0</LeadOffsetFirstSample>
         <FirstSampleBaseline>0</FirstSampleBaseline>
         <LeadSampleSize>2</LeadSampleSize>
         <LeadOff>FALSE</LeadOff>
         <BaselineSway>FALSE</BaselineSway>
         <ExcessiveACNoise>FALSE</ExcessiveACNoise>
         <MuscleNoise>FALSE</MuscleNoise>
         <LeadDataCRC32>2614228990</LeadDataCRC32>
         <WaveFormData>
8f/w/+//7//v/+7/7v/u/+7/8P/w//H/8v/y//L/8P/v/+7/7f/s/+n/6P/n/+b/6P/m
/+X/5f/m/+f/6P/p/+j/6P/n/+X/5v/m/+b/5v/m/+b/5v/l/+X/5v/m/+T/5f/m/+j/
6f/p/+j/5//m/+b/5//o/+n/6f/p/+n/6f/p/+r/6v/q/+z/7f/v//H/+f8IAB4AMgBD
AFMAZgBzAHsAggCAAHcAbgBgAEUAIQD3/8T/hf8+/wX/3v7K/sT+zP7e/vP+Bf8S/yP/
O/9S/2v/f/+Q/5z/rP+2/77/xP/M/9P/1f/Z/93/4v/n/+z/6//s/+3/7f/u/+//8P/y
//L/8v/0//b/9v/2//b/9v/2//b/9v/4//f/9//4//j/+f/5//r//P/8//3//v/8//z/
/P/9/wAAAAAAAAAAAAAAAAAAAQABAAIABAAEAAYABgAJAAkABwAIAAkACgANAA4ADgAQ
ABEAEgATABQAFAAVABYAGQAbAB0AIAAjACMAJQAoACoALAAvADIANgA5AD0APwBDAEgA
SwBNAFAAUwBWAFkAWgBdAGAAYwBlAGcAaQBqAG0AbQBvAHAAcQBwAHAAcABxAHEAcABv
AGwAaQBkAGEAXABXAFMATwBLAEUAQQA8ADcAMAAsACgAJQAjAB4AGwAXABMAEQAOAAoA
CQAJAAkACAAGAAUAAwACAP///v/9//3//f/9//3//v/+//3//P/7//z/+//5//n/+f/6
//v//f/7//v/+f/5//v/+v/6//r/+v/6//r/+v/6//r/+v/5//n/+f/6//r/+f/4//f/
9v/4//j/+P/4//b/9//3//j/+v/6//v/+//5//n/+v/7//r/+v/6//r//P/9//7/AAD+
/////////wEAAQACAAIAAgACAAMAAwADAAMAAwADAAMAAwADAAMAAwADAAMAAwADAAMA
AwACAAIAAgACAAIAAgACAAIAAgD///////8AAAMAAwABAAEAAQABAAAAAAD9//3//v/+
//z//P/8//z//P/9//7////9//3//f/9//3//f/8//z//P/9//3//P/8//z//P/8//7/
/v/+//7//f/8//v/+v/8//z//P/8//z//f/9//3//v/+/wAAAgAAAAEAAgADAAQAAgAC
AAIAAgAEAAYABwAIAAcABgAFAAQAAgABAAEAAwAFAAUABAADAAIAAAD9//v//P/8//7/
/v/9//7//v/+//v/+f/3//X/9P/y//L/8v/y//L/8P/v//H/8f/x//H/8P/v/+//7v/t
/+z/7P/s/+r/6v/q/+r/6P/n/+f/5v/m/+b/5v/n/+X/5v/m/+b/5v/l/+X/5f/l/+X/
5f/l/+P/4//k/+T/5P/k/+f/6f/p/+//+v8IABgALQBBAFQAZwB1AH4AggCBAHgAbgBb
ADsAEwDg/6f/Zv8l//T+1v7K/sj+1P7l/vP+Av8V/yv/QP9T/2v/fv+M/5r/pv+y/7r/
wv/J/83/z//R/9T/2f/e/9//4v/h/+H/4v/j/+T/5v/m/+b/6P/o/+j/6P/o/+r/6v/q
/+r/7P/r/+v/7P/p/+n/6P/o/+n/6v/s/+7/7v/u/+7/7//w//D/8P/w//D/8P/w//H/
7//w//L/8v/0//T/9//3//X/9v/3//j/9//4//j/+v/9//7///8AAAAAAQACAAUACAAJ
AAsADQANAA8AEgAUABQAFwAaAB4AHQAhACMAJwAoACsALQAwADUAOAA7ADwAPwBCAEUA
RwBJAEsATABPAE8AUQBSAFMAUgBSAFIAUwBVAFQAUwBQAEwASABGAEIAPwA7ADcAMwAt
ACkAJAAfABgAFAAQAA0ACgAGAAQAAQD9//v/+P/0//L/8f/w/+7/7v/t/+v/6v/n/+b/
5f/l/+b/5f/k/+T/4//j/+P/4//k/+P/4f/h/+D/4P/g/+H/4f/h/9//3//f/97/3v/e
/9z/3P/c/9z/3v/e/97/3f/f/9//4P/g/97/3v/e/97/3v/e/97/3v/f/+H/4v/k/+T/
5P/l/+X/5//n/+j/6f/p/+j/5//m/+n/6f/p/+r/6v/r/+v/6//r/+v/7P/s/+z/7P/t
/+3/7f/t/+3/7f/t/+3/7f/t/+v/6//r/+v/6//r/+v/6v/s/+z/7P/s/+z/7P/s/+z/
6//r/+v/7P/r/+v/6f/p/+n/6f/o/+j/6f/p/+r/6v/o/+j/6P/o/+n/6f/p/+n/6f/p
/+n/6f/p/+n/6P/o/+r/6//r/+r/6P/o/+j/6P/q/+r/6v/q/+r/6v/q/+r/6P/o/+j/
6P/o/+n/6f/p/+f/5v/l/+T/5f/n/+j/6//t/+//7//v//D/8v/y//L/8v/y//L/8v/y
//L/9P/1//b/+P/4//j/+P/0//P/8//1//X/9f/0//P/9f/0//L/8f/u/+7/8P/w//L/
9P/1//b/9P/z//L/8f/w/+7/7v/u/+7/7v/s/+v/6f/p/+n/6f/r/+v/7P/s/+v/6v/q
/+r/6v/q/+r/6v/r/+v/7P/s/+j/6P/o/+n/6f/q/+r/6v/o/+f/5//n/+X/5f/l/+X/
6P/p/+v/7P/s/+z/7f/t//H/9f/6/wQAEgAnAD0AUABjAHkAhgCOAI8AigCAAHEAVQAx
AAgA2f+e/1//Jv/8/uD+1v7Y/uX+9/4E/xX/K/9A/1f/a/9+/5D/nv+q/7b/wP/I/8//
1f/Z/93/3v/h/+T/6f/s/+v/7f/u/+//8P/y//L/8v/0//T/9P/0//T/9P/0//T/9P/0
//P/8//0//b/9//3//j/+v/6//v//P/8//z//P/9//7//v/+//7/AAAAAAAAAQABAAIA
BAAEAAMAAgAEAAMAAwAEAAUABgAJAAoACgAMAAsADAANAA4AEgATABQAFwAWABcAGQAb
AB8AIQAkACYAJgApACwAMAAxADUANwA7AD0APwBAAEIARgBKAE4AUABVAFgAWwBdAF4A
XwBfAGEAYgBlAGcAaQBsAGwAbABtAGsAagBpAGYAZQBiAGEAXgBbAFcAUwBPAEsARwBC
AD0ANgAyAC4AKwAnACIAHwAbABkAFwAUABAACgAJAAgABgAEAAMAAQAAAP///v/9//3/
+v/5//j/+P/3//f/9//3//f/9//2//f/9P/0//T/9f/z//P/8f/x//P/8v/y//L/8P/w
//D/8P/y//L/8v/x//H/8f/y//L/8P/w//D/8P/y//L/8v/y//T/9f/1//b/9v/2//f/
9//3//f/+P/5//r/+v/6//r/+//7//v//P/+//////////3//f/+//7//P/8//3//f/+
////AAABAAEAAQABAAEAAQABAAEAAQABAAEAAQAAAAAAAAAAAAAA//8AAAEAAgABAAEA
AQACAAEAAQD///////////7//v/9//3//v/+//7//v/+//7//f/9//3//f/7//v/+//7
//n/+f/4//j/+v/7//v/+v/6//r/+v/6//z//P/8//z/+v/6//r/+v/6//r/+v/6//j/
+f/5//n/+//8//3//v8AAP///v8AAAAAAAAAAAIAAgACAAIAAgAEAAUABgAEAAQABAAE
AAIAAQABAAMABQAFAAQAAwABAAAA/v/9//z//P/+//7///8AAAAAAAD8//v/+v/5//j/
9v/2//b/9P/0//L/8f/x//H/8f/x//L/8//1//b/8//y//L/8v/0//T/9P/0//L/8f/x
//D/8P/w//D/8f/x//L/8v/y//H/7//u/+3/7v/v//D/8f/w/+//7//u/+z/7v/v//X/
/f8FABAAIAAyAEMAVQBmAHUAfQB+AHoAbwBmAFwARQAlAPv/yv+R/0z/D//o/s7+wv7I
/tr+7f79/g7/H/81/07/Z/97/4r/nP+s/7j/wP/I/9L/2f/b/9v/3f/g/+f/7P/v//L/
8//0//T/9P/0//b/9v/2//j/+P/4//j/+P/4//j/+P/4//n/+f/6//z/+//7//r/+v/6
//r/+//8//7//v/+/////v/+//7//v/+//7//v///wEAAgAEAAQABAAEAAcABwAHAAgA
CQAKAAsADAAMAA4ADwAQABEAEgAWABcAGAAbABoAGwAdAB8AIwAlACgAKgAqAC0AMAA0
ADUAOQA7AD8ARABHAEkATABPAFIAVQBWAFkAXABfAGEAYwBlAGYAaQBnAGkAagBrAGoA
agBqAGsAaQBoAGcAZABgAFwAWgBWAFAASwBGAEEAOwA3ADIALQAoACQAIAAdABkAFAAR
AA0ACwAJAAYAAgD8//v/+v/4//T/8//x//D/8v/y//L/8//w/+//7v/u/+3/7f/t/+3/
7v/t/+v/6//q/+r/6v/r/+3/7f/r/+v/6f/o/+j/6P/q/+r/6v/q/+j/6P/o/+f/6f/p
/+r/6v/o/+j/6P/o/+j/6P/o/+j/6v/r/+v/7P/q/+r/6//r/+v/6//s/+3/7v/u/+7/
7v/t/+3/7f/u/+//8f/y//P/8f/x//L/8v/y//L/8//z//X/9f/1//X/8//z//P/8//1
//X/9f/1//X/9f/1//T/9P/0//T/9P/0//T/9P/0//H/8f/x//L/8//z//H/8f/x//H/
8P/w/+3/7f/u/+7/8P/w//D/8P/t/+3/7f/t/+//7//v/+//7//v/+7/7v/u/+//7//u
/+7/7v/u/+7/7P/s/+z/7P/s/+z/7P/s/+z/7P/s/+z/7P/t/+3/7f/u/+7/7v/u/+z/
7f/t/+//8f/z//P/8//y//T/9v/2//b/9v/2//j/+P/4//j/+P/6//v//P/8//z//P/8
//j/9//3//n/+//7//r/+f/5//j/9v/1//T/9P/2//b/9//4//j/+P/2//X/9P/z//L/
8P/w//D/8v/y//D/7//t/+3/7f/t/+//7//w//D/7f/s/+z/7P/q/+r/6v/q/+r/6//t
/+7/6v/q/+r/6//r/+z/7P/s/+z/6//r/+v/6//r/+v/6//t/+3/7v/u//D/7v/t/+//
8//5/wIAEgAkADkASwBaAGsAewCGAI4AjQCEAHgAaQBLACMA8v+7/3r/Of8E/+L+0v7S
/tz+6/75/gr/Hf8x/0j/X/93/4j/mP+k/7L/vP/G/87/1//d/9//4//o/+v/7P/v//D/
7//x//L/8//0//b/9v/2//j/+f/6//v//P/8//z//P/8//z/+//7//z//v//////AAD+
//7///8AAAEAAgADAAUABAAEAAQABAAGAAYABgAHAAcACAAKAAoACAAIAAsACwANAA4A
DwAQAA8AEAAQABIAEwAUABUAFgAZABsAHQAhACEAIQAiACMAJwApACwALgAuADEANAA4
ADcAOwA9AEEARgBJAEsATgBPAFIAVQBWAFkAXABfAGEAYQBjAGQAZwBpAGsAbABtAG4A
bgBuAG8AbQBsAGsAaABmAGIAYABcAFcAUwBPAEsARwBDAD4AOQA0ADAALAApACMAHgAb
ABcAFQATABAADAAKAAkACAAGAAIAAQD///7//f/8//v/+//4//f/9v/2//f/9//3//f/
9P/z//H/8f/y//L/8v/z//H/8f/v/+//8f/w//D/8P/u/+7/7v/u/+7/7v/u/+3/6//r
/+z/7P/t/+7/7//w/+//7v/t/+z/7f/v//D/8v/w//D/8f/x//H/8f/y//P/9v/2//b/
9v/1//X/9f/2//j/+f/5//n/9//3//j/+P/4//j/+f/5//v/+//7//v/+f/5//n/+f/7
//v/+//7//r/+f/4//b/9v/2//b/9v/2//b/9v/2//P/8//z//T/9f/1//P/8//x//H/
8P/w//H/8f/y//L/8v/y//L/8v/v/+//7//v//H/8f/x//H/8f/x//D/8P/u/+//7//u
//D/8P/w//D/8P/w//D/8P/u/+7/7v/u//D/8P/w//D/7v/v/+//7//w//D/8P/w/+7/
7//v//H/8//1//X/9f/4//j/+P/4//j/+P/4//j/+P/4//j/+v/7//z//P/8//z//P/8
//v/+//9//v/+//6//n/+//6//j/9//2//b/+P/4//f/+P/4//j/+P/3//b/9f/0//L/
8v/y//L/8v/w/+//7//v/+//7//v/+//8P/w//H/8P/w//D/8P/w//D/8P/x//H/8v/y
//D/8P/w//H/7//w//D/8P/y//H/8f/x//H/8f/x//H/8f/x//L/8v/y//T/8f/x//f/
/f8IABgAKgA9AFEAZgB3AIcAkACUAJMAigB6AGMAQwAdAOr/r/9u/zP/BP/o/t7+3P7o
/vf+Bf8W/yv/P/9U/2v/gf+Q/57/rP+4/8L/zP/W/9v/2//h/+n/7P/t//D/8f/w//H/
8//0//X/9v/4//j/+P/6//r/+v/6//r//P/8//z//P/6//n/+f/6//v//f/+/wAA/v/+
////AAD+//7//v///wIAAgACAAIABAAEAAQABQAFAAYACAAIAAYABgAJAAkACQAKAAsA
DAANAA4ADgAQAA8AEAARABIAFgAXABgAGwAcAB0AHwAhACEAIwAmACgAKAArAC4AMgAz
ADcAOQA9AD4AQQBDAEYASQBMAE8AUABVAFgAWwBdAF0AXwBgAGMAYQBjAGQAZQBpAGoA
awBtAG0AbABrAGgAZgBiAGAAXABYAFUAUgBPAEkARQBAADsANAAwACwAKQAnACIAHwAb
ABcAFQASAA4ACwALAAsACgAGAAUAAwACAAEAAAD/////AAD///7//v/+//3//P/7//z/
+//5//n/9v/2//b/9//6//v/+v/7//n/+P/4//j/+P/4//j/+P/4//j/+P/3//f/9//4
//j/+P/4//j/+P/4//j/+P/4//j/+f/5//r/+v/6//v/+//5//n/+v/7//7//v/+//7/
////////AAD+/////////wEAAQACAAIAAAAAAAEAAQABAAEAAQABAP//////////AQAB
AAEAAQABAAEAAQAAAAAAAAAAAAAA/v/+//7//v////////8AAP/////9//3///////7/
/v/7//v//P/8//7//v/+//7/+//7//v/+//7//v/+//7//3//f/8//z//P/9//3//P/+
//7//v/+//7//v/+//7//f/8//v/+v/8//z//P/8//z//f/9//3/AAAAAAAAAAACAAEA
AQABAAAAAQACAAMABAAEAAQABAAEAAQABgAHAAgACQAKAAsADAAIAAcABwAJAAkACQAI
AAcACQAIAAYABQACAAIABAAEAAUABgAGAAYABAADAAIAAQACAAAAAAAAAAAAAAD+//3/
+//7//v/+//9//3//v/+//v/+v/6//r/+v/6//r/+v/7//v//P/8//n/+P/3//f/+P/6
//v//P/6//n/+f/5//n/+f/5//n/+f/5//r/+v/6//r/+//9////BQASACIAMgBFAFcA
aAB7AIkAkgCUAJEAiAB6AGcASwAjAPL/vf+A/z//Dv/u/t7+3P7m/vX+Bf8S/yX/Pf9U
/23/g/+U/6L/sP+8/8T/0P/c/+P/5//r/+//8P/z//T/9//6//3//f/+////AAACAAIA
AgAEAAQABAAEAAQACAAIAAgACAAIAAcABwAIAAYABwAHAAgACAAIAAkACgAKAAoACgAL
AAwADAAMAAwADAAMAAwADQANAA4AEAAQABAAEAATABMAEQASABMAFAAVABYAFgAYABkA
GgAbABwAIAAhACIAJQAkACUAJwApAC0ALwAyADQAMgA1ADgAPAA9AEEAQwBHAEwATwBR
AFQAVQBYAFsAXABgAGQAaABrAG8AcQByAHUAdAB1AHUAdQB4AHgAeAB5AHcAdgB1AHIA
cgBuAGwAaABjAF8AWwBXAFEATQBIAEMAPgA6ADYAMwAtACgAJQAhACEAHwAcABgAEgAR
ABAADgAMAAsACQAIAAcABgAFAAUABgAFAAQABAADAAMAAwADAAIAAQD//////P/8//z/
/f/9//3/+//7//3//P/8//z/+v/6//r/+v/6//r/+v/5//f/9//4//j/+v/6//r/+v/8
//z//P/8//r/+//7//z//v/+///////9//3//v///wAAAAAAAAAAAQABAAEAAgADAAUA
BgAHAAYABQAFAAQABAAEAAUABQAFAAUABQAFAAMAAwADAAMABQAFAAUABQAFAAUABQAE
AAIAAgACAAIAAQACAAMABAABAAEAAQACAAEAAQD/////AQABAAAAAAD9//3//v/+//7/
/v/+//7//f/9//3//f/9//3//f/9//z/+//5//j/+v/7//v/+v/6//r/+v/6//n/+P/3
//b/+f/6//v//P/+//7//v/+/wAA/v///wAAAQACAAIAAgACAAIAAgAEAAUABgAEAAQA
BAAEAAQAAwADAAUABwAHAAYABQAEAAIA///9//7//v8AAAAAAQACAAIAAgD///3/+//5
//r/+P/4//j/9v/2//T/8//0//X/9v/3//b/9f/1//T/8//y//L/8v/z//T/9f/2//P/
8//0//T/8v/y//L/8//1//b/9v/2//X/8//y//H/8v/z//T/9f/z//P/9P/0//T/9P/3
//v/AQANAB4AMgBGAFcAZwB0AH8AhQCGAIIAdwBqAFgAOQARAOH/qP9p/yj/9/7c/s7+
0P7e/vD+A/8T/yT/Of9T/2z/g/+V/6T/sv++/8j/zv/W/97/5f/p/+v/7//y//X/+P/5
//z//////wAAAQACAAMAAgABAAIAAgACAAIAAgAEAAQABAAEAAUABQAGAAgABwAHAAYA
BgAIAAgACQAKAAoACgAKAAsACgAKAAoACgAMAAwADAANAA0ADgAQABAAEAAQABMAEwAT
ABQAFQAWABcAGAAYABoAGwAcAB0AHgAiACMAJAAnACgAKQArAC0ALwAxADQANgA2ADkA
PABAAEMARwBJAE0AUABTAFUAWABZAFwAXwBgAGUAaABrAG0AbQBvAHAAcwBzAHUAdgB3
AHYAdgB2AHcAdAByAHAAbABqAGYAZABgAFkAVQBRAE0ARQBBADwANwA0ADAALAApACUA
IAAdABkAGQAXABQAEAAKAAkACAAGAAUABQAEAAQAAwACAAEAAQAAAP///v/+////////
/////v/9//v/+//8//z//P/9//z/+//4//f/+f/4//j/+P/2//b/9v/2//b/9v/2//X/
9//3//j/+P/2//b/9v/2//j/+P/4//j/9v/3//f/+P/3//b/9v/1//b/9//5//v/+v/6
//r/+v/9//3//f/+//7//////////////wAAAAAAAAAAAQABAAEAAQABAAEAAQABAAEA
AQABAAEAAQABAP////////7/AAAAAAAAAAD8//z//P/8//3//f/9//7///////3//f/9
//3//P/8//v/+//8//z/+v/6//r/+v/5//n/+f/5//v/+//7//v/+f/5//j/+P/6//v/
+//6//j/+P/4//j/+P/4//j/+P/4//j/+P/4//b/9v/2//b/9v/3//f/9//4//j/+P/4
//j/+f/5//v//f/7//z//f/+////AAD+//7//v/+/wAAAgADAAQABAAEAAQABAACAAEA
AQADAAMAAwACAAEA///+//z/+//6//r//P/8////AAAAAAAA/v/9//z/+//4//b/9v/2
//b/9v/0//P/9f/1//X/9f/z//P/9P/0//X/9P/0//T/9P/0//T/9P/z//P/9P/0//T/
9P/0//X/9P/0//P/8v/0//P/8//z//P/8//z//P/8//z//T/9P/2//b/9//5//v///8K
ABoALgBBAFUAagB7AIcAlACaAJUAjACAAGkARwAhAO7/sf9w/zP/BP/o/t7+3v7q/vv+
Cf8Y/yv/P/9U/2v/gf+U/6T/sv/A/8b/zv/U/9v/4f/l/+n/7P/t//D/8f/y//P/9f/2
//f/+P/8//z//P/+//z//P/8//z//v/+//7//v8AAP////8AAAAAAQABAAIAAgACAAMA
BAAEAAQABAAFAAYABgAGAAYABAAEAAQABQAFAAYACAAIAAoACgANAA0ACwAMAA0ADgAP
ABAAEAASABUAFgAXABgAGgAbABwAHwAeAB8AIQAjACMAJQAoACoAKwAvADMAOAA4ADsA
PAA/AEQARwBJAEwATwBSAFUAVgBXAFoAXQBfAGEAYwBkAGcAZwBpAGoAawBsAGwAbABt
AG0AbABrAGgAaABkAGIAXgBZAFUAUQBNAEkARQBAADsANgAyAC4AKwAnACIAHwAbABgA
FQARAAwACgAJAAgABgACAAEA///+//3//P/7//v//P/7//r/+v/6//n/+P/3//f/9//2
//f/9P/0//T/9f/1//X/8//z//P/8v/y//L/8v/y//L/8v/y//L/8v/x//H/8f/y//L/
8v/y//L/8v/y//L/8v/y//L/8//z//T/9P/0//X/9f/1//X/9v/3//b/9v/2//b/+P/5
//r//P/7//v/+v/5//v/+//8//z/+v/6//v/+//5//n/+f/5//v/+//7//v/+f/5//n/
+f/7//v/+//6//j/+P/4//j/+P/4//j/+P/3//f/9//4//f/9//1//X/9f/1//T/9P/z
//P/9P/0//L/8v/y//L/8//z//P/8//x//H/8f/x//H/8f/w//D/8P/x//H/8P/y//L/
8v/y//D/8P/w//D/8P/w//D/8P/y//L/8v/y//D/8f/x//H/8P/w//D/8P/y//P/8//1
//P/9f/1//j/+P/4//j/+P/4//j/+P/4//j/+v/7//z//P/8//z//P/4//f/9//5//r/
+//7//v/+f/4//b/9f/0//T/9v/2//X/9v/2//b/9v/1//T/8//w/+7/7v/u/+7/7v/s
/+v/6//r/+v/6//t/+3/7v/u/+v/6v/q/+r/7P/s/+z/7P/p/+n/6v/q/+j/6P/o/+n/
6f/q/+r/6v/q/+n/6f/p/+v/6//r/+v/6f/p/+r/6v/q/+r/6f/r/+//9f/+/woAHAAv
AEEAVgBrAH0AigCQAI8AhgB4AGMAQwAdAPD/u/98/z3/CP/m/tj+1v7c/uv++/4M/x//
Nf9K/1v/cf+E/5T/oP+s/7b/vv/G/83/0f/V/9f/2v/d/+D/4//m/+f/5//o/+n/6v/q
/+r/6v/s/+z/7P/s/+z/7v/u/+7/7v/w/+//7//w//D/8f/x//L/8v/y//P/9P/0//T/
9P/1//T/9P/0//T/9f/2//f/+f/3//j/+v/6//r/+v/9//3//f/+////AAABAAIAAgAE
AAUABgAHAAgACgALAAwADwAOAA8AEQATABcAGQAcAB4AHAAfACIAJgAnACsALQAxADIA
NQA3ADoAPQBAAEMARABFAEgASwBNAE8AUQBSAFUAVwBZAFoAWwBeAF4AXgBfAF0AXABb
AFgAWABUAFIATgBKAEcARABBAD0AOQA0AC8AKQAkAB8AGwAYABQAEgAPAA8ADQAKAAYA
AQD///3/+v/4//f/9f/0//P/8v/x//H/7v/t/+z/7P/t/+3/7f/t/+7/7f/r/+v/6v/q
/+r/6//r/+v/6f/p/+j/5v/l/+T/5v/o/+r/7P/r/+r/6f/n/+j/6f/r/+z/6v/q/+r/
6v/q/+r/6v/q/+z/7f/t/+7/7P/s/+3/7f/u/+//8f/z//L/8v/y//L/8f/x//H/8v/y
//P/8//z//X/9f/2//b/9v/2//f/9//1//X/9f/1//f/9//3//f/9//3//f/9//3//f/
9//2//b/9v/2//b/9P/0//T/9P/z//P/8//0//f/9//1//X/9P/z//H/8P/y//P/9f/2
//X/9P/z//L/8//z//P/8//z//P/8//z//H/8f/w//D/8f/z//T/9P/y//L/8v/y//L/
8v/y//L/9P/0//T/9P/y//L/8v/y//T/9f/1//X/8//y//H/8P/z//X/9v/5//v//f/7
//r/+//8//3//v/8//z//P/8//7/AAABAAIAAAAAAAAAAAD/////AAADAAEAAQAAAP//
AQAAAP7//f/8//z//v/+/wEAAgACAAIA/v/9//z/+//6//j/+P/4//r/+v/4//f/9f/1
//X/9f/1//X/9v/2//f/9v/2//b/9P/0//T/9P/1//X/9v/2//T/9P/0//X/8//0//T/
9P/0//P/8//z//P/8//z//P/9f/1//b/9v/6//j/9//1//f/AQAQAB4AMABFAFsAbgB7
AIUAigCOAIsAgABwAFsAPQAVAOT/rf9u/y//AP/i/tT+1v7k/vX+Bf8U/yP/N/9Q/2v/
g/+U/6D/rP+4/8L/zv/U/9n/3f/j/+v/8P/z//b/9//6//v//f/+////AAABAAAA//8A
AAAAAAAAAAAAAgACAAIAAgAEAAMAAwAEAAUABwAIAAoACAAIAAkACgAKAAoACgALAAoA
CgAKAAoACAAIAAgACQALAAwADgAOAA8AEAAUABUAFQAWABcAGAAXABgAGAAaAB0AHgAf
ACAAIAAhACIAJQAnACkALAAvAC8AMQA0ADYAOAA7AD4AQgBDAEcASQBNAFAAUwBVAFgA
WQBcAF8AYABjAGYAaQBrAG8AcQByAHUAdQB3AHgAeQB6AHoAegB7AHsAegB5AHYAdABw
AG4AagBmAGMAYABdAFYAUQBLAEUAQAA8ADgANQAvACoAJwAjACEAHwAcABgAFgAVABQA
EgAOAA0ACwAKAAcABgAFAAUABgAFAAQABAADAAMAAwADAAMAAwACAAMAAgACAAIAAwAD
AAMAAQABAAEAAAAAAAAA/v/+//7//v/+//7//v/9//3//f/+//7//v/+//7//v/+//7/
/v/+//z//f/9//7///8AAAIAAwABAAEAAgADAAQABAAEAAQAAwADAAMABAAEAAUABQAF
AAcABwAIAAgABgAGAAcABwAHAAcABwAHAAcABwAHAAcABQAFAAUABQAHAAcABwAGAAYA
BgAGAAYABgAGAAYABgAFAAUABQAGAAYABQACAAEAAgADAAMABAACAAEAAQAAAAEAAgAD
AAQAAwADAAMAAwABAAEAAQABAAIAAwADAAQAAwADAAIAAAAAAAAAAAAAAP7//v/+//7/
//8AAAEAAgACAAIAAgACAAMABQAGAAcACgAKAAoACgAKAAsACwANAAsADQANAA0AEAAQ
ABAAEAAOAA0ADAALAA4ADgAOAA4ADgAOAAsACgAJAAgACgAKAAoACgAKAAoACgAKAAgA
CAAIAA==
         </WaveFormData>
      </LeadData>
      <LeadData>
         <LeadByteCountTotal>10000</LeadByteCountTotal>
         <LeadTimeOffset>0</LeadTimeOffset>
         <LeadSampleCountTotal>5000</LeadSampleCountTotal>
         <LeadAmplitudeUnitsPerBit>4.88</LeadAmplitudeUnitsPerBit>
         <LeadAmplitudeUnits>��V</LeadAmplitudeUnits>
         <LeadHighLimit>2147483647</LeadHighLimit>
         <LeadLowLimit>268435456</LeadLowLimit>
         <LeadID>V5</LeadID>
         <LeadOffsetFirstSample>0</LeadOffsetFirstSample>
         <FirstSampleBaseline>0</FirstSampleBaseline>
         <LeadSampleSize>2</LeadSampleSize>
         <LeadOff>FALSE</LeadOff>
         <BaselineSway>FALSE</BaselineSway>
         <ExcessiveACNoise>FALSE</ExcessiveACNoise>
         <MuscleNoise>FALSE</MuscleNoise>
         <LeadDataCRC32>567499284</LeadDataCRC32>
         <WaveFormData>
+v/6//r/+P/6//n/+P/4//r/+v/7//v//f/9//3/+//4//f/9f/1//H/8P/v/+3/7f/t
/+3/7v/v//D/8f/y//H/8f/w//D/7v/t/+3/7f/t/+3/7f/s/+v/6//r/+v/7P/t/+7/
7//u/+7/7v/t/+//7//v/+7/7P/t/+3/7f/w//D/8P/w//L/8v/w/+7/8f/9/xQALwBL
AHAAnwDPAAEBMgFbAXUBfAFoAT4BDgHaAJYAQADo/5z/Y/85/yT/Iv8t/zj/Q/9O/1r/
aP96/47/nv+n/7H/u//D/8j/zf/U/9f/2//e/+H/5v/q/+z/6v/s/+7/7f/v//D/8P/y
//L/8v/y//L/8v/y//P/8//z//P/8//z//P/8//1//T/8//y//D/8f/y//P/9v/2//b/
9v/2//j/+P/4//j/+v/6//r/+//6//n/+f/4//n/+v/7//v/+//7//3//f/+////AAAB
AAAAAAAAAAAAAQACAAIABAAGAAgACgAMAA0ADgAPABIAEQASABMAFAAZABwAIAAjACYA
KAApACsALQAwADIANQA3ADkAOwA+AEEARABHAEoASgBKAEwATQBPAFAAUQBRAFQAVQBV
AFUAUgBQAE8ATABLAEoARwBFAD8AOwA3ADQAMgAuACoAKAAlACIAHwAcABcAFAASAA8A
DgAMAAsACgAKAAgABgAEAAMAAwADAAIAAwACAAEAAQD////////+/wAA//////7/AAD/
///////+//3//P/7//3//P/8//v//f/9//3//f/9//3//P/6//r//P/8//v/+P/4//j/
+P/4//j/+P/4//j/+P/5//n//P/8//z//P/6//r/+v/6//r/+v/6//r/+//8//7/AAD+
//7//////wEAAgADAAMAAQACAAIAAgAEAAQABAAFAAcABwAHAAcABwAGAAUABAAGAAYA
BAAEAAMAAwADAAMABQAFAAUABQAFAAUABQAEAAQABAAEAAQAAwADAAQABAACAAIAAQAB
AAEAAQABAP//AQACAAIAAgABAAEAAQABAAEAAQABAAEAAQABAAIAAgAAAAAAAAAAAAIA
AgACAAEA/////////////wAAAAAAAAAAAQABAAEAAwACAAQABAAGAAgACAAIAAgABQAE
AAMAAgAEAAcABwAIAAYABgAHAAcABgAGAAcABwAIAAgACAAIAAQABAADAAIABAAEAAQA
BQADAAUABQAFAAEA/v/9//v/+//6//r/+v/5//j/9//2//j/+P/4//j/9//3//b/9P/2
//b/9f/1//X/9f/1//X/9P/z//P/8//z//P/8//z//H/8v/y//L/8f/x//H/8f/y//L/
8//z//H/8v/y//L/8v/y//D/8v/0//X//f8IABcAMQBQAHMAnQDJAPYAIQE/AU4BTAEw
AQQB0gCcAFgABgC8/4P/Wf88/zD/Nf8+/0X/Tv9a/2j/dP+C/5D/n/+p/7P/vf/G/8v/
0v/V/9n/2v/d/+D/4v/m/+j/6P/o/+j/6f/p/+j/6v/q/+r/6v/s/+z/7P/t/+3/7f/t
/+3/7f/t/+3/7//u/+3/7P/q/+3/7v/v//L/8v/y//L/8v/w//D/8P/w//D/8P/w//H/
8f/x//L/8v/z//T/9f/1//X/9f/3//f/9//3//f/9//6//r/+v/6//v//P/8//7///8A
AAEAAgADAAQABQAIAAYACAAKAAwADgAQABMAFQAWABgAGQAbAB0AIAAiACUAJwApACsA
LgAuADAAMgA0ADgAOAA6ADsAOwA8AD0APQA/AEEAQgBDAEEAQABAAD4APQA8ADkANwA0
ADEALgAsACgAJAAgAB4AGwAYABUAEgAPAAwACgAHAAQAAgABAAAA///+//3//P/5//n/
+f/4//n/+P/3//f/9//3//f/9v/2//X/9f/0//T/8//z//P/8//z//P/8//z//L/8v/x
//H/8f/x//H/8f/x//D/7v/w//L/8v/x/+7/7v/u/+7/8P/w//D/8P/y//L/8//z//P/
8v/x//D/8f/y//P/9P/0//T/9P/0//T/9P/1//b/9v/2//f/9//1//b/9//3//j/+v/7
//z/+//6//n/+f/7//v/+//7//z//P/8//z//P/8//r/+v/9//3//f/9//z/+//6//n/
+//7//v/+v/6//r/+v/6//n/+f/6//r//P/8//v/+//5//n/+f/3//n/+v/6//r/+//7
//v/+//7//v/+//7//r/+f/5//j/+P/4//j/+P/6//r/+v/5//f/9//3//f/9//4//j/
+P/2//f/9//3//b/9v/1//T/9f/3//j/+f/7//r//f////7/AAAAAAAAAAD+//7//v/+
//z//////wAAAQACAAQABQACAAIAAwADAAQABAAEAAQAAgACAAEAAAAAAAAAAAABAAMA
BQAFAAUAAwAAAP///f/9//z//P/8//n/+P/3//b/9P/0//T/9P/1//f/+P/4//j/+P/3
//f/9//3//f/9//4//f/9//3//T/8//y//H/8v/0//X/9v/z//P/8//z//D/8P/x//H/
8v/0//X/9v/0//T/9v/4//j/+f/7/wAADQAjADwAVwB7AKUA0AD5ABsBMgE6ASoBBAHW
AKgAcgAsAOL/pf91/1D/Ov81/zr/Qf9G/1L/YP9w/4D/kP+f/6n/sf+5/8T/yf/Q/9f/
3f/g/+H/4v/k/+b/6P/q/+r/6//t/+7/7v/w//D/8P/w//L/8v/y//P/8f/x//H/8f/v
/+//7//x//L/8//0//T/8//y//H/8v/y//L/8v/y//D/8P/w//D/8v/y//L/8//0//X/
9//4//b/9v/2//X/9f/1//f/9//5//n/+f/5//j/+P/4//j/+//8//z//v///wAAAQAC
AAUABgAHAAoACAAKAAwADgAOABAAEwAVABcAGAAYABkAHQAiACYAKwAvADEAMwA2ADUA
NgA3ADgAOwA8AD8AQQBFAEYARwBHAEYARwBHAEcASQBIAEgARgBFAEQAQQA/ADwAOQA2
ADQAMAAsACgAJgAhAB4AGwAYABcAFAASAA8ADAAKAAkACAAFAAIA///8//v/+//7//r/
+P/2//T/8//1//X/9f/0//X/9f/2//b/9f/z//L/8f/x//H/8f/x//L/8v/z//P/8//z
//P/8//x//H/8P/u/+z/7v/u/+3/6v/q/+r/6v/q/+r/6v/q/+3/7v/w//H/8v/y//L/
8v/x//D/7//u//D/8P/w//D/8v/y//P/9P/0//T/9f/1//P/9P/1//X/9P/0//P/8v/1
//b/9//5//v/+//7//v/+v/6//r/+v/4//j/9v/2//X/9f/1//X/9v/3//j/+f/7//v/
+//6//r/+v/6//r/9//3//j/+P/6//r/+f/5//n/+f/5//f/9//4//j/+P/4//f/9v/1
//H/8f/x//H/8v/z//X/9v/0//T/9P/0//X/9v/3//f/9v/1//T/8//z//T/9P/0//T/
9f/1//X/9f/2//b/9v/6//n/+P/6//r/+v/6//r/+v/6//r//P//////AAAAAAAAAQAB
AP3//P/8//v//f/+////AAD//wAAAAAAAP7//P/6//n/+f/7//v/+//5//b/9f/z//P/
8v/y//L/7//u/+3/7P/s/+z/7P/s/+3/7//w//D/7f/s/+r/6f/q/+v/7P/t/+v/6f/o
/+f/5//n/+f/5//o/+r/6//s/+r/6f/o/+f/6P/o/+n/6f/n/+j/6P/o/+b/5v/m/+j/
6v/t//f/BgAfAD8AYgCNAL0A8QAeAUUBYQFuAWQBQgEWAeYApABQAPL/ov9j/y//Dv8K
/xX/Iv8r/zb/RP9U/2j/ev+I/5P/n/+r/7X/uv/B/8r/z//R/9L/0//U/9b/2v/c/97/
4P/g/+H/4f/g/+L/4v/i/+L/5P/k/+T/5f/l/+X/5f/l/+P/4//j/+X/4//j/+P/4v/k
/+T/5P/m/+j/6P/o/+j/5//m/+X/5P/m/+b/5v/n/+f/5//o/+j/6f/q/+v/6//r/+v/
7f/t/+//7//v/+//8v/y//L/8v/1//b/9v/4//f/+P/5//r//f/+////AgAEAAYACAAK
AA4AEAATABUAGgAcAB0AHwAjACYAKAArAC8AMQAzADYAOgA8AD4AQABCAEIARABFAEcA
SABJAEkASQBJAEgARwBGAEQAQwBAAD4APAA4ADUALwArACcAJAAgABwAGAAWABEADgAL
AAgAAwAAAP7/+//2//T/8//y//D/7v/s/+r/6v/r/+z/7P/q/+j/5v/l/+f/5//n/+b/
5v/l/+X/5P/k/+P/4//j/+P/4//j/+P/4f/g/+D/3//h/+H/4f/h/+H/4f/g/97/3v/g
/+D/3//e/97/3v/e/97/3v/e/97/3//g/+L/4//i/+L/4v/i/+T/5P/k/+T/5v/m/+b/
5v/k/+T/5f/m/+f/6P/q/+v/6//s/+3/7f/t/+7/7v/u/+7/7v/u/+//7//v/+//7//y
//L/8v/y//D/8P/u/+7/7//v/+//7//v/+//7//v/+3/7f/t/+z/7v/u/+7/7v/t/+3/
7v/u/+7/7v/t/+3/7f/t/+3/6//p/+r/6v/q/+3/7f/t/+3/7f/t/+3/7f/t/+3/7v/u
/+z/7P/s/+z/7P/s/+z/6//r/+v/6//r/+v/7P/s/+z/7P/t/+3/7f/r/+z/7P/s/+r/
6//r/+v/7//w//H/8f/x//H/8P/y//L/8v/y//L/8v/y//L/8v/1//X/9v/3//j/+v/7
//n/+P/4//f/+v/6//r/+v/6//r/+f/4//b/9v/2//f/9//5//n/+f/5//b/9f/z//H/
8P/w//D/8P/w//D/8P/v/+7/7f/s/+7/7//v/+7/7P/s/+v/6//p/+n/6f/p/+v/6//s
/+3/7P/r/+r/6f/p/+r/6v/q/+n/6f/p/+n/6P/o/+n/6f/p/+r/6v/q/+z/7P/s/+z/
7P/v//X/AgAVAC8ATABtAJkAxwD6ACcBTQFgAWABSgEgAfAAtgBwABwAzP+H/1n/Nv8o
/yn/MP83/0D/Tv9c/2z/fv+Q/53/p/+v/7f/wP/H/87/0//Z/9z/3f/g/+L/4v/k/+b/
5v/l/+f/6P/o/+r/6v/q/+r/7P/s/+z/7f/t/+3/7f/t/+v/6//r/+3/7f/t/+3/7P/u
/+7/7v/w//L/8v/y//L/8v/y//L/8v/w//D/8P/x//H/8f/y//L/8f/y//P/8//1//X/
9//3//X/9f/1//X/9v/2//b/9v/5//r/+v/8//3//v///wAAAQACAAMABgAEAAYACAAK
AA4AEAATABUAGAAaABsAHQAdACAAIgAlACcAKQArAC4AMAAyADQANgA6ADoAPAA9AEEA
QgBDAEMAQwBDAEIAQQBDAEIAQgBAAD8APgA7ADkANgAzADAALgAsACgAJAAiAB0AGgAX
ABQAEwAQAA4ACwAKAAgABwAGAAQAAgAAAP7//f/9//3//P/5//j/9//3//f/9//3//b/
9v/1//X/9P/2//X/9f/1//X/9f/1//X/9f/0//T/8//z//P/8//z//P/8//y//D/8P/y
//L/8f/w//D/8P/w/+7/7v/u/+7/8P/w//H/8f/y//L/8v/y//L/8v/y//L/8v/y//L/
8v/y//L/8//0//T/9P/1//X/9f/2//f/9//1//b/9v/2//j/+P/4//n/9//3//f/9//4
//j/+P/4//b/9v/0//T/9//3//f/9//3//f/9//3//f/9//3//b/9v/2//b/9v/1//X/
9v/2//b/9v/1//X/9f/1//X/8//z//T/9P/0//f/9//3//f/9f/1//X/9f/z//P/9P/0
//b/9v/2//b/9P/0//T/8//z//P/8//z//P/9P/0//T/8v/z//P/8//1//b/9v/2//T/
9f/1//X/9//4//n/+f/7//z//P/8//z//P/+//7//v/+//7/AQABAAIAAgACAAMAAwAC
AAIAAwADAAIAAgACAAIAAQACAAIAAgAEAAQABAAFAAUABwAHAAcABQACAAEA//////7/
/v/+//3//P/7//r//P/8//z//P/8//3//f/8//z//P/7//v/+//7//v/+//8//v/+//7
//v/+//7//v/+f/6//r/+v/7//v/+//7//r/+v/7//v/+//8//z//P/8//7//P/6//z/
//8HABQAJwA/AFwAfQClAM8A+gAhAT8BTAFAASAB8gDGAJIASgD+/7z/if9j/0r/Pv9B
/0r/U/9c/2j/dP+C/5T/ov+v/7v/x//P/9b/3f/k/+f/6f/s/+//9P/0//b/9v/2//b/
9//5//r/+v/8//z//P/8//7//v/+///////////////+//3//P/9//////////7//v/+
//7/AAAAAAAAAAAAAAIAAgACAAIAAAAAAAAAAQADAAMABAAEAAQABAAEAAMAAQABAAMA
AwAFAAUABQAFAAYABgAGAAYACQAKAAoADAALAAwADQAOAA8AEAARABQAFAAWABgAGgAa
ABwAHwAhACIAJAAlACcAKwAuADAAMwA3ADkAOwA+AEAAQgBEAEYARwBGAEcARwBKAEwA
TgBPAFAAUQBRAFEAUwBSAFIAUABRAFAATQBLAEcAQwA/ADwAOgA2ADIAMAAvACwAKQAm
ACMAIAAeABsAGgAYABcAFgASABAADgAMAA0ADQANAAwACwAKAAkACQAHAAcABwAGAAYA
BQAFAAQABgAFAAUABQAHAAcABwAHAAYABAADAAEAAQABAAEAAQACAAMAAwACAAAAAgAC
AAEAAgACAAIAAgAAAAAAAAAAAP7//v//////AAAAAAAAAAAAAAAAAAAAAAQABAAEAAQA
AgACAAMABAACAAIAAwADAAQABgAIAAkACAAIAAcABgAGAAYABgAHAAYABQAEAAMABgAG
AAYABgAGAAYABAAEAAcABwAHAAcABQAFAAUABQAGAAcACAAIAAcABgAFAAQABAAFAAcA
CAAGAAYABQAFAAUABQAFAAMAAwAEAAQABAADAAMAAwADAAIAAwAEAAUAAwADAAQABAAG
AAYABgAGAAQABAAEAAMABQAFAAUABQADAAQABAAEAAQABQAFAAUABQAGAAYABgAIAAUA
BQAHAAgACQAKAAsADAAKAAoACgAKAAoADQANAA4AEAAQABEAEQAQABAAEQARABAAEAAQ
ABAADgAOAA0ADAAMAAwADAANAA0ADwAPAA8ACwAIAAcABQAFAAQABAAEAAQABAAEAAQA
AgACAAIAAgACAAMAAwACAAIAAgABAAEA//////////8AAP////////3//f/9//3//v8A
AAEAAgAAAP///v/9//7//v//////AQACAAIAAgD+//7//v/+/wAAAQAJABYAKQBBAF4A
fwCpANUABAEvAVEBYgFeAUABEgHkAK4AagAaAMz/jf9f/z7/MP81/z7/R/9Q/1z/av98
/47/oP+t/7f/v//H/87/1f/e/+P/5//q/+3/7v/y//T/9P/2//j/+P/5//n/+P/5//r/
+//8//7//v/+/////f/9//3//f/9//3//f////3//f/9//z//v/+//7/AAACAAIAAgAC
AAEAAAD///7/AAAAAAAAAQABAAEAAgACAAMABAAFAAUAAwADAAUABQADAAMAAwADAAQA
BAAEAAQACQAKAAoADAAPABAAEQASABUAFgAXABoAGAAaABwAHgAgACIAJQAnACwALgAv
ADEAMgA0ADUANwA+AEEARABIAEsATgBRAFQAVQBUAFUAVQBZAFoAWwBbAFoAWwBbAFsA
WQBYAFgAVgBXAFYAUwBRAE8ASwBHAEQAQAA8ADgANgAwACwAKAAkACMAIAAeABsAFgAU
ABMAEgAQAA4ADAAKAAkACQAJAAgACQAIAAcABwAHAAcABwAGAAUAAwACAAAA/v/9//3/
/f///////////////v/+//3/+//7//v/+//9//3//P/6//f/+P/3//X/9f/2//f/+P/5
//r/+//8//v/+v/6//n/+v/6//r/+v/8//z//P/8//7//v/+//7//v/+////AAACAAIA
AwADAAMABAAFAAUABAAEAAMAAgADAAQABQAHAAYABQAEAAMABQAGAAcACAAIAAgABgAG
AAUABQAFAAUABwAHAAcABwAFAAUABQAEAAQABAAEAAQAAQABAAIAAgACAAIAAQABAAEA
AQABAP//AQACAAIAAgADAAMAAwADAAAA///+//3//////wAAAAAAAAAAAAAAAP3//P/7
//n//P/9//7///8BAAIAAgACAAIAAgAEAAQABAAEAAQABAAEAAQABAAHAAcACAAIAAgA
CQAJAAYABgAHAAcACQAKAAsADAAJAAgABgAEAAYABgAGAAcABwAJAAkACQAGAAIAAAD9
/////v/+//7/+//6//n/+P/6//r/+v/6//j/+f/5//j/9v/2//X/9f/2//f/+P/5//b/
9f/1//X/9//3//f/9//3//j/+P/4//X/9f/1//X/9v/2//f/9//1//b/9v/2//T/8v/y
//T/+v8DABEAKABFAGcAjgC9AO8AIQFQAXUBhQF8AV4BMgECAcgAfAAiAMr/hv9T/y//
IP8o/zX/PP9J/1b/Yv92/4r/mv+k/6//uf/D/8v/0v/X/97/5f/n/+r/6//s/+7/8P/0
//b/+P/4//n/+f/4//b/9v/2//b/9v/2//b/9//3//f/9//3//n/+f/5//v/+v/5//j/
9v/4//j/+P/6//z//P/8//z//P/8//z//P/8//z//P/9//3//f/+//7///8AAAEAAQD/
////AQABAAEAAQABAAEABAAEAAQABAAHAAgACAAKAAsADAANAA4AEQASABMAFgAWABgA
GgAcACAAIgAlACcAKgAsAC0ALwAxADQANgA5AD0APwBBAEQARgBIAEoATABOAE4AUABR
AFMAVABVAFUAVABVAFUAVQBUAFIAUQBOAEsASgBHAEUAQAA7ADYAMgAuACoAJgAkACMA
IAAdABoAGQAWABQAEQANAAoACAAGAAYABAACAAAA/////////v////7//f/9////////
//7//f/7//r/+P/6//n/+f/5//f/9//3//f/9//2//b/9f/3//f/9//3//f/9//2//T/
9P/2//b/9f/2//b/9v/2//b/9v/2//b/9f/0//T/8//0//T/9P/0//T/9P/0//T/9//4
//n/+v/6//r/+//8//z//P/9//3/+//8//3//f///wAAAAAAAAAAAAAAAAEAAQABAAEA
AQAAAAAAAAAAAAAAAAD+//7/AQABAAEAAQD///////////3//f/9//z//f/+////AAD9
//3//v/+//7//v/9//3//f/9//3/+//5//r/+v/6//3//f/9//3/+//7//v/+//7//v/
/P/8//z//P/8//z/+v/6//r/+f/7//v/+//7//r/+v/5//j/+v/7//v/+//7//z//P/8
//7/////////AQAAAAIAAgACAAIAAgACAAIAAgACAAIABQAFAAYABAAEAAUABQAGAAYA
BwAHAAgACAAIAAgABAAEAAMAAgACAAIAAgADAAQABwAIAAkABwAEAAMAAQD///7//v/+
//3//P/7//r//P/8//z//P/6//v/+//6//z//P/7//v/+//7//v/+//6//n/+f/5//r/
+//8//3//P/8//v/+v/7//v/+//7//j/+P/5//n/+//8//z//P/+//7//v/+//7///8H
ABQAKQBBAF4AgwCvANkACAExAU8BXAFWATYBCAHeAKQAWAAIAML/if9j/0r/Pv8//0j/
T/9a/2j/dP+C/5L/pP+v/7n/xf/P/9T/1//e/+X/6f/q/+3/8P/y//L/8v/y//L/9f/3
//j/+P/6//r/+v/6//r/+v/6//v//f/9//3//f/7//v/+//9//3//f/9//z//P/8//z/
/v/+//7//v/+//7//v/+//7//v/+//7///8BAAEAAgACAAMABAAFAAUAAwADAAUABQAH
AAcABwAHAAgACAAIAAgACQAKAAoADAANAA4ADwAQAA8AEAARABQAFgAYABoAHAAcAB4A
IQAjACQAJgAnACkALQAwADIANQA4ADkAOgA8AEAAQgBEAEYASABIAEoASwBNAE4ATwBP
AFAAUQBRAFEAUgBSAFMAUgBRAFAATQBLAEkARQBBAD4APAA4ADQAMgAvACwAKQAmACMA
IAAeABsAGgAYABcAFgASABAADgAMAAsACwALAAoACQAIAAcABwAHAAcABwAGAAYABQAF
AAQABgAFAAUABQADAAMAAwADAAMAAgACAAEAAwADAAMAAwADAAMAAgAAAAAAAgACAAEA
AAAAAAAAAAAAAAAAAAAAAAAAAAABAAEAAAAAAAAAAAAAAAAAAAAAAAAAAAAAAAAAAgAC
AAMABAACAAIAAwADAAMABAAFAAUABAAEAAMAAgACAAIAAgADAAUABQAFAAUABAAEAAQA
BAAGAAYABAAEAAUABQAFAAUAAwADAAMAAwADAAMAAwACAAAAAAAAAAAAAQABAAIAAgAA
AAAA/////wEAAQABAP//AQACAAIAAgACAAEAAAD//////////////////wAAAAAAAAAA
AAAAAP7//v/+//3//v///wAAAQABAAIAAgACAAAAAQABAAEAAQACAAIAAgACAAMAAwAD
AAMABAAFAAYABgAGAAYABgAGAAYABgAGAAYACQAJAAoADAAMAA0ADQALAAoACgAJAAsA
DAANAA4ADAAMAAsACgAIAAgACAAJAAkACwALAAsACQAGAAUAAwABAAAAAAAAAAEAAAD/
//7//v/+//7//v/+///////+//z//P/7//v//f/9//3//f/8//v/+//7//v/+//7//v/
+//8//z//P/7//v/+//7//z//P/9//3//P/8//v/+v/6//r/+v/8//z///8FABAAHwA1
AE4AbQCTAL0A5gANASsBNgEuARIB6AC+AJAAUgAKAMj/k/9p/07/Qv9D/0j/Uf9c/2r/
ev+I/5T/pP+v/7n/xf/P/9T/2//g/+f/6f/q/+v/7v/w//L/9P/2//j/9//5//r/+v/4
//j/+P/4//r/+v/6//v/+f/5//n/+f/7//v/+//9//3//f/9//z//P/8//z//v/8//z/
/P/8//z//P/8//z//v/+//7/////////AAAAAP//AAABAAEAAwADAAUABQADAAMAAwAD
AAYABgAGAAYABwAIAAgACgAJAAoACwAMAA0ADgAPABIAEAASABQAFgAYABoAHQAfACAA
IgAjACUAJwAqACwALwAxADMANQA4ADgAOgA8AD4AQgBCAEQARQBHAEgASQBJAEgASQBJ
AEkASgBKAEsASgBJAEgARQBDAEEAPQA5ADYANAAwACwAKgApACYAIwAgAB8AHAAaABcA
EwAQAA4ADAAIAAYABAACAAMAAwADAAIAAQAAAP/////////////+//z/+//7//r//P/7
//v/+//5//n/+f/5//j/9v/1//P/9P/1//b/9//1//X/9P/y//X/+P/5//n/9v/2//b/
9v/0//T/9P/0//b/9v/3//f/9//2//X/9P/3//j/+f/6//r/+v/6//r/+P/4//n/+v/4
//j/+f/5//v//P/9//3//f/+//7//v/9//z/+//7//3//f/9//3/AAAAAAAAAAD+//7/
/P/8////////////AQABAAEAAQAAAP///v/8//7//v/+//7//P/7//v/+v/9//7//v//
//////////3/+//8//z//P////////////z/+//6//n/+//7//z//P/+//7//v/+//7/
/v/+//3////////////+//7//f/8//7//////////P/8//v/+v/7//3//v///wUABgAH
AAYABgAGAAYABgAEAAQABAAEAAYACQAJAAoACQAIAAgABwAJAAoADAANAAwADAAMAAwA
DAAMAAsACgAKAAoACgALAAkACwALAAsACwAIAAcABQADAAIAAgACAAIAAgACAAIAAAAA
AAAAAAD//////v/8//3//v/+/////f/9//3//f//////AAABAP///////////f/+//7/
/v/9//3//f/9//r/+v/7//v//f/+//7//v8CAAAA/v/+//7/AQAJABYAKwBHAGoAjwC5
AOcAFAE/AWEBcgFoAUgBGgHsALQAbAAWAMb/if9Z/zj/Lv8z/zz/R/9S/1z/aP96/47/
ov+v/7f/wf/J/87/1//e/9//4f/m/+3/8P/y//L/9v/4//z//P/9//3//P/8//z//P/8
//z//P/8//3//f/9//3//f/9//3//f///wAAAQACAAIAAAAAAAAAAgACAAIAAgACAAAA
AAAAAAAA///+//3//f8AAAEAAwAEAAYACAAKAAsACgAJAAoACQAHAAcABwAHAAgACAAI
AAgADQAOAA4AEAASABQAFgAYABcAGAAZABwAHQAgACMAJgAoACoALQAvADIANAA1ADcA
NwA6ADwAPwBFAEcASQBMAFAAUgBUAFYAWABYAFoAWwBdAF4AXwBfAGIAYwBjAGMAYwBi
AGIAYABdAFwAWQBXAFEATQBJAEYAQAA8ADgANgAxAC4AKwAoACMAIAAeABsAGQAYABgA
GAAVABIADwAMAAsACwALAAoABwAGAAUABQADAAMAAwACAAUABQAGAAYAAwABAAAA//8B
AAEAAQABAAEAAAAAAP///v/9//z/+//9//3//P/6//z//v/+//3/+v/6//r/+v/6//r/
+v/6//r/+v/7//v//P/8//z//P/8//z//P/8//7//v/+//7/AAAAAAEAAgACAAIAAwAD
AAUABgAHAAcABQAGAAYABgAGAAYABgAHAAkACQAJAAkACgAKAAoACgAMAAwACgAKAAkA
CQAJAAkACQAJAAkACQAJAAkACQAIAAYABgAGAAYABgAHAAkACgAIAAgABwAHAAkACQAJ
AAcABwAIAAgACAAHAAcABwAHAAYABwAIAAkACAAHAAcABgAIAAgACAAIAAYABgAGAAUA
BwAHAAcABwAJAAoACgAKAAwADQANAA0AEAASABMAFAATABMAEgARABEAEgATABMAFQAV
ABUAFQATABQAFAATABoAGgAcABwAHAAcABkAGAAXABYAGAAYABgAGAAYABgAGAAYABcA
FgAVAA==
         </WaveFormData>
      </LeadData>
      <LeadData>
         <LeadByteCountTotal>10000</LeadByteCountTotal>
         <LeadTimeOffset>0</LeadTimeOffset>
         <LeadSampleCountTotal>5000</LeadSampleCountTotal>
         <LeadAmplitudeUnitsPerBit>4.88</LeadAmplitudeUnitsPerBit>
         <LeadAmplitudeUnits>��V</LeadAmplitudeUnits>
         <LeadHighLimit>2147483647</LeadHighLimit>
         <LeadLowLimit>268435456</LeadLowLimit>
         <LeadID>V6</LeadID>
         <LeadOffsetFirstSample>0</LeadOffsetFirstSample>
         <FirstSampleBaseline>0</FirstSampleBaseline>
         <LeadSampleSize>2</LeadSampleSize>
         <LeadOff>FALSE</LeadOff>
         <BaselineSway>FALSE</BaselineSway>
         <ExcessiveACNoise>FALSE</ExcessiveACNoise>
         <MuscleNoise>FALSE</MuscleNoise>
         <LeadDataCRC32>699643671</LeadDataCRC32>
         <WaveFormData>
CAAIAAgABgAHAAcABwAHAAgACQAKAAwACwALAAsACQAGAAQABAADAAEA/v/9//z//f/+
//3//v8AAAAAAAAAAAAA///+//3//P/7//v/+//5//j/+P/4//j/+P/4//f/+f/5//n/
+f/6//r/+f/5//n/+P/4//j/9v/2//b/9v/3//f/9//3//v/+f/3//P/9P/8/woAIQA7
AFwAhwC7AO8AJAFTAXcBhAF4AVUBLwECAcgAfQAxAO//uv+P/3b/b/9z/3b/fP+B/4j/
kf+c/6j/s/+7/8H/yf/O/9H/1f/Z/93/3//i/+T/5v/q/+r/6f/q/+z/7f/t/+3/7f/w
//D/8P/w/+7/7v/u/+7/7//v/+//7//v/+//7//w/+7/7v/u/+7/8P/w//D/8f/x//H/
8f/x//L/8v/x//D/8f/y//P/9P/0//P/8//y//L/8v/0//T/8v/z//P/8//1//b/+P/5
//f/9//4//j/+f/4//j/+f/6//v//f////////8BAAIAAQACAAQABgAHAAkACwAOABEA
EwATABUAFgAZABsAHQAdACAAIwAlACkAKwArAC0AMAAxADMANQA1ADUANgA3ADgAPAA9
AD4APAA7ADsAOgA4ADYANgA1ADEALwAsACoAJQAjACEAHgAdABkAFwAXABEADwAOAA0A
CAAHAAYABAAEAAMAAgACAP///f/9//3//v/+//7//f/7//v/+//7//n/+v/7//v//f/9
//3//f/7//r/+f/4//r/+P/4//j/+v/6//r/+v/4//f/9//3//f/9//3//f/9f/z//L/
8v/0//T/9P/0//P/8//z//P/9P/1//b/9//2//b/9f/1//X/9f/1//X/9//3//f/+P/4
//j/+P/5//n/+v/6//r/+v/6//v/+//7//v//P/8//7//v/+//7//f/9//3//f//////
/f/9//z//P/+//7//P/9//3//f/+//z//P/9//3//f/9//3//f/9//3//f/7//v/+//5
//n/+v/6//r/+//7//v/+//5//n/+f/6//r/+v/6//r/+v/5//n/+v/5//r/+v/6//z/
/P/7//r/+f/4//f/9v/3//j/+P/4//j/+P/4//n/+f/7//3//f/+//7//v/+//7//f/8
//v/+v/9//////////7//v//////AAAAAAEAAgACAAQABAAEAAEA///+//3/////////
///+//////////v/+P/2//b/9//2//T/9P/0//T/9P/y//T/9P/0//T/8v/z//P/8//z
//L/8f/x//H/8f/w//D/7v/u/+7/7v/v/+//7//v/+3/7v/u/+3/7f/t/+z/7P/s/+z/
7P/s/+z/7f/t/+3/7f/r/+v/6//r/+r/7v/2/wMAFwAyAFUAewCnANQAAQElATwBQgEx
AREB7gDEAIcAQQABAMz/o/+E/3H/cf90/3T/d/+A/4f/kP+a/6X/r/+3/73/xv/N/9H/
0//X/9n/2v/a/97/4P/i/+P/5P/k/+P/4//j/+P/5P/k/+T/5P/m/+b/5v/m/+f/5//n
/+f/5//n/+f/6P/n/+b/5f/k/+X/5v/n/+n/6f/p/+n/6f/o/+j/5//m/+b/5v/m/+b/
5//n/+j/6P/o/+j/6v/q/+n/6f/o/+f/6P/o/+n/6f/r/+v/7P/s/+3/7P/s/+3/7f/t
/+7/7//v/+//8f/y//H/8v/0//b/9v/3//j/+v/7//3//f///wAAAwAFAAcABwAKAA0A
DwARABMAEwAVABgAGQAbAB0AHQAdAB4AHwAhACQAJAAkACMAIwAkACQAJAAiACIAIQAh
AB8AHAAaABUAEwARAA4ACwAHAAUABQABAP///v/9//j/9//2//T/9P/z//L/8v/v/+3/
7f/t/+z/7P/s/+v/6//r/+v/6//q/+r/6v/p/+v/6//r/+v/6P/o/+j/6P/q/+j/6P/o
/+j/6P/o/+j/6P/n/+f/5//n/+f/5//n/+X/4//i/+L/5P/k/+T/5P/l/+X/5f/l/+X/
5f/l/+X/5f/m/+b/5//l/+X/5f/l/+f/5//n/+j/5v/m/+b/5//l/+b/5v/m/+j/6P/p
/+n/5//n/+j/6P/q/+r/6v/q/+n/6f/p/+n/6//r/+n/6f/q/+r/7P/s/+v/6//q/+n/
6v/o/+j/6f/p/+n/6f/p/+n/6f/p/+n/6//r/+v/6f/n/+j/6P/o/+n/6f/p/+n/6f/p
/+n/6v/o/+j/6P/o/+j/5//n/+j/5//o/+j/6P/q/+r/6f/o/+b/5v/m/+b/5f/m/+b/
5v/o/+j/6P/p/+b/5f/k/+P/5P/m/+f/6P/r/+z/7f/u/+7/7v/u/+7/7v/t/+z/6//q
/+v/7f/t/+3/8P/w//H/8f/y//L/8//0//L/9P/0//T/9P/z//P/8//x//H/8f/x//T/
9f/1//X/8//w/+7/7v/v/+7/7P/s/+r/6v/q/+j/5v/m/+b/5v/n/+n/6v/r/+v/6v/p
/+n/6f/p/+j/6P/q/+r/6v/q/+j/5//m/+X/5v/o/+n/6f/p/+n/6P/o/+b/5v/m/+b/
5v/n/+f/5//n/+n/6//t/+3/7P/s/+7/+f8JAB4ANQBVAH8AqgDVAPsAGgEsASUBCwHo
AMQAlwBZABcA4v+1/5D/ef9v/27/bv9t/3T/ff+K/5b/of+r/7P/t/++/8X/yf/N/9X/
2f/a/9r/2v/c/97/4f/i/+L/5f/l/+X/5f/m/+b/5v/m/+j/6P/o/+j/5//n/+f/5//l
/+X/5f/m/+f/6P/p/+r/6P/o/+j/6f/p/+n/6f/p/+r/6v/p/+j/6f/q/+v/7P/v/+//
8P/w/+//7v/v/+7/7v/v/+//7//x//L/9P/1//L/8f/x//D/9P/0//X/9//5//n/+v/7
//3//f///wAA//8AAAIABAAEAAUABgAIAAoACwAKAAsAEAAVABkAHQAhACQAJwApACkA
KQAnACcAKwAtADAAMwA2ADcAOQA7ADoAPAA7ADoAPAA9AD8AQAA+ADwAPAA7ADwAOwA5
ADgAMwAxAC8ALAApACUAIwAjAB8AHQAcABsAFgAVABQAEgAPAA0ACwAKAAkABwAHAAcA
BQAEAAMAAQADAAMAAwADAAMABAAFAAUABAADAAIAAQAAAAAAAAAAAAEAAAABAAIAAgAC
AAIAAgABAP///v/9///////////////9//z//P/6//r/+v/6//z//f/+////AQABAAEA
AQD+//7//f/9//3//f/9//3/////////AAACAAIAAgADAAEAAgACAAIAAAAAAAEAAQAD
AAMABAAEAAYABgAGAAYABQAFAAUABQAFAAUAAwADAAIAAgAEAAQABAAFAAUABQAFAAQA
BQAHAAcABwAHAAcABgAFAAQAAwAEAAUABgAFAAUABgAGAAYABQAFAAUABQADAAMAAwAE
AAIAAgACAAIAAwADAAQABgAEAAQAAwACAAQABAADAAIABAAEAAQABAAEAAQAAwACAAIA
AgACAAMABQAFAAUABQAFAAYABgAIAAgACAAIAAcABgAFAAQABgAJAAoACwAMAAwADQAN
AAkACAAIAAgACwAOAA8AEAAOAA0ADQANAAoACQAIAAcACgALAAsACwAJAAYABAAEAAMA
AgAAAAAA/v/+//7//P/8//z//P/8////AQACAAMAAAD+//z/+//9//3//P/8//r/+v/6
//r/9//3//f/9//4//r/+//7//n/+f/4//j/+v/6//r/+v/5//n/+P/3//P/9f/3//f/
9f/2//z/CgAfADsAXACFALcA7QAiAU8BdwGMAYYBawFFARoB4gCXAEMA/f/E/5P/cP9n
/2v/bP9w/3f/gP+L/5j/pP+t/7X/v//H/8z/0f/X/9//4//j/+L/5P/k/+b/5v/p/+z/
7v/v/+//7//v//D/8P/w//D/8P/w//D/8P/x//H/8f/x//H/8f/x//L/8P/w//D/8P/u
/+7/7v/v//H/8f/x//H/8P/w/+//7v/w//D/8P/w/+//7//w//D/8v/y//T/9P/z//P/
8v/x//L/8v/z//P/9f/1//b/9v/4//j/+f/7//v/+//8//3//////wEAAgABAAIABAAG
AAcACQALAA4AEQATABMAFQAYABsAHQAfACEAJAAnACkAKwAtAC0ALwAyADMANQA3ADcA
NwA4ADkAOAA6ADkAOAA3ADcAOAA4ADYANAA0ADMALwAtACoAKAAiAB8AHAAYABcAEwAR
ABEADAAJAAcABQABAP///f/6//n/9//1//T/9f/z//P/8//w//D/8P/v/+//7//v/+//
7v/u/+7/7f/t/+3/7f/t/+z/7P/s/+z/6//o/+f/5v/o/+j/6P/o/+j/5//n/+f/5f/l
/+X/5f/j/+H/4P/g/+D/4P/g/+D/5P/l/+b/5//l/+X/5f/l/+P/5P/k/+X/5//n/+f/
5//l/+X/5f/m/+f/6P/p/+v/7f/u/+7/7v/u/+7/7//v/+3/7f/u/+7/7P/s/+z/7P/u
/+//8P/x//D/7//s/+v/7P/s/+7/7v/u/+//7//v/+7/7P/s/+3/7f/t/+3/7f/t/+3/
7f/t/+v/6//r/+n/6f/q/+r/6v/p/+n/6f/p/+v/6//r/+z/6v/q/+r/6v/p/+n/6v/s
/+z/7P/r/+r/6v/q/+n/6P/o/+j/6P/o/+n/6v/q/+r/7P/s/+z/7f/s/+v/6v/p/+f/
6P/o/+j/6//s/+3/7v/u/+7/7P/u/+7/7v/u//D/8P/w//D/7//x//H/8f/z//T/9v/3
//T/9P/1//b/9v/4//j/+P/2//X/9f/1//P/8//z//P/9P/1//X/9f/1//L/8P/w/+//
7v/s/+z/7v/u/+7/7P/r/+r/6f/o/+r/6//r/+v/6//q/+n/6f/n/+f/5v/m/+j/6P/o
/+j/5//n/+f/5//n/+j/6P/n/+f/5//m/+b/5v/m/+b/5v/m/+f/5//n/+f/5//n/+f/
5f/m/+r/9P8DABcAMABRAHcApwDYAAsBNQFUAVoBSwEtAQgB3AChAFkAEwDa/6n/hP9v
/23/bP9s/3H/ev+B/4z/mP+j/6v/sf+5/77/w//J/83/0//X/9r/2v/c/97/3v/f/+D/
4v/j/+P/4//j/+L/4v/i/+L/5P/k/+T/5P/l/+X/5f/l/+P/4//j/+T/5P/k/+T/5P/k
/+T/5P/l/+b/5//o/+n/6v/q/+n/6P/o/+j/6P/o/+f/5//o/+j/5//m/+f/5v/n/+n/
6v/r/+r/6v/r/+v/6//r/+z/7P/u/+7/7//x/+//7//w//H/8f/x//P/9P/1//b/+P/6
//z//f/+/wAAAwAFAAUABwAGAAkACwANAA0AEAATABUAFwAZABkAGwAcAB0AHwAhACMA
IwAkACUAIwAmACYAJgApACkAKgAqACwAKgAqACkAJwAlACIAIAAdABsAGQAWABMADwAN
AA0ACQAHAAYABQACAAEAAAD+//3/+//5//j/+f/3//f/9//1//T/8//x//H/8f/x//H/
8P/w//D/7//v/+//7//v/+7/7v/u/+7/8P/u/+7/7v/u/+7/7v/u/+z/6//r/+v/6//r
/+v/6//r/+n/6P/o/+b/5v/m/+b/6f/p/+n/6f/r/+v/6//r/+n/6v/q/+v/6//r/+v/
6//p/+n/6f/q/+r/6v/q/+v/6//s/+z/7P/s/+z/7f/t/+//7//w//D/7v/u/+7/7v/v
/+//7//v/+//7//t/+3/7P/s/+7/7v/u/+//7//v/+7/7P/s/+3/7f/t/+3/7f/t/+3/
7f/t/+3/7f/t/+v/7f/u/+7/7v/r/+v/6//r/+3/7f/t/+7/7v/u/+7/7v/s/+v/6//s
/+v/7P/s/+z/7P/s/+v/6v/s/+z/7P/s/+v/7P/s/+z/7P/s/+z/7f/v/+//7//v/+3/
7v/u/+7/7//w//H/8v/0//T/9P/0//T/9P/2//b/9v/2//X/9//3//f/+v/6//v/+//6
//r/+//8//v//P/7//r/+f/5//r/+//7//v/+//7//z//f/9//3/+//4//b/9v/1//T/
8v/y//L/8v/y//D/8P/w//D/8P/y//P/8//z//P/8v/x//H/8f/x//D/8P/w//D/8P/w
/+//7//v/+//7f/u/+7/7f/u/+//7//w/+7/7v/u/+7/8P/x//H/8f/x//H/8f/v/+//
8P/0//7/DQAhADgAVwB9AKcA0gD7AB8BNAEyAR0B/QDcALIAdQAxAPn/yv+l/4j/ef91
/3j/ev9//4b/jf+W/6T/rf+1/73/x//M/9P/2f/d/9//3//i/+b/6P/q/+j/6f/q/+r/
7f/t/+3/7f/s/+z/7P/s/+7/7v/u/+7/7//v/+//7//t/+3/7f/u//D/8P/w//D/8P/w
//D/8f/v/+//7//v//L/8v/x//D/8P/w//D/8P/z//P/9P/0//L/8v/0//T/8v/z//P/
8//0//T/9f/1//X/9f/2//b/+P/4//n/+//5//n/+v/7//n/+f/7//z//f/+/wAAAgAC
AAMABAAGAAcACQAJAAsADAAPABEAEwAXABoAHQAfACEAIwAjACUAJQAlACYAJwAqACsA
LQAvADEANAA0ADQAMwAzADQANAA2ADQANAAzADEALwAsACoAJwAlACMAIAAeABsAGgAb
ABUAEwASABEADgANAAwACgAHAAUAAwACAAIAAQACAAMAAgACAAIAAQAAAP///v/9//v/
/P/9//3//f/9//3//f/9//7///8AAP7//P/8//z/+v/6//r/+v/9//3//v//////////
///////9//z//P/6//r/+v/6//v/+//7//v//f/9//3//f/9//7//v///wEAAQABAAEA
////////AAD///7//f/9//7/AAABAAIABAAEAAUABQADAAMABAAEAAIAAgACAAIAAwAD
AAMAAwAFAAUAAwADAAMABAAHAAgABQAFAAQAAwADAAIAAwAFAAUABQAFAAUABwAHAAcA
BwAHAAcABwAFAAcACAAIAAgABQAFAAUABQAFAAUABQAGAAgACAAIAAgABgAFAAUABgAJ
AAoACgAKAAgACAAHAAYACAAIAAgACAAHAAgACAAIAAgACAAIAAkACQAJAAkACQALAAgA
CgAMAAwADQAOAA8AEAAQABAAEAAQAA8AEQARABEAEgASABMAEwATABQAFgAYABgAGgAa
ABoAFgAVABUAFQATABMAEwATABUAFwAYABkAFQASABAAEAAPAA4ADAAMAA0ADgAPAA4A
DQAMAAsACgAMAA0ADQANAA0ADAALAAsACQAJAAgACAAIAAgACAAIAAcABwAHAAcACAAK
AAsACwAIAAcABQAEAAUABgAHAAgACQALAAwADQAJAAcABwAHAAUABgAKABQAIwA3AFIA
cwCZAMcA+AArAVUBcAF0AV0BOQEQAeYAqQBhAB8A5v+3/5L/gf+B/4T/hv+L/5L/m/+m
/7T/wf/L/9P/2f/e/+P/6f/v//X/9//4//j/+v/8//7//f8AAAIAAwADAAMAAwAEAAQA
BAAEAAYABgAGAAYABQAFAAUABQAHAAcABwAIAAcABgAFAAQABgAGAAYABwAJAAkACQAJ
AAkACAAGAAQABgAGAAYABgAHAAcACAAIAAoACgAMAAwADAANAA0ADQALAAoACgAJAAsA
CwAMAAwAEAAQABEAEwATABMAFAAVABYAFwAaABwAGgAaABsAHAAdAB8AIQAkACkAKwAr
AC0AKwAtAC4ALwA0ADgAPAA/AEIARQBGAEkASQBJAEoASwBPAE8AUABRAFAAUgBRAFAA
TwBPAFAAUABRAFAAUQBRAE0ASwBIAEYAQwBBAD8APAA4ADMAMAAvACsAKQAoACcAIgAh
ACAAHgAbABkAFwAWABUAEwATABMAFAAUABQAEwATABMAEwATAA4ADgAOAA0ACwALAAsA
CwAKAAoACgAKAAgABgAGAAYABAAEAAQABAAFAAUABgAHAAQAAwACAAEAAwABAAAAAAAB
AAIAAwAEAAMAAwADAAMAAQABAAEAAQADAAQABAAFAAYABwAIAAkABwAHAAcACAAIAAgA
CAAJAAsADAAMAAwACgAKAAsACwANAA0ADgAOAA0ADAALAAoADQANAA0ADQANAA0ACwAL
AAoACgAMAAwADAANAA0ADQAMAAoACgALAAsACwALAAsACgAJAAgABwAJAAkACQAHAAcA
CAAIAAgABwAHAAcABwAJAAkACQAKAAcABgAFAAQABAADAAMABAAHAAgACAAIAAUABAAC
AAAAAwAEAAUABgAHAAgACAAIAAgACAAIAAgACAAIAAoACgAKAAoACQALAAsACwAMAAwA
DQANAAwADAANAA4ADgAQABAAEAAMAAsACwALAA0ADQANAA0ADAANAA0ADQAJAAYABAAE
AAUABAACAAIAAQAAAP///P/9//7///8AAP/////+//3/+//6//n/+f/6//v/+//8//r/
+v/6//r/+f/5//n/+f/5//r/+v/5//f/9//2//b/+P/4//j/+P/2//f/9//3//f/9f/z
//X/9f/6/wYAGAAxAE8AdACjANcADwFCAW8BiwGKAXIBTQEjAfIArgBhABUA2/+o/3//
bv9v/3H/dP98/4P/iv+X/6T/rv+3/7v/w//J/9D/1f/Z/9//4//n/+r/6v/q/+z/7v/x
//L/8v/z//P/8//z//P/8v/x//D/8P/w//D/8P/v/+//7//v//H/8f/x//L/8P/w//D/
8P/y//L/8v/z//X/9f/1//X/9P/0//P/8v/z//T/9f/2//b/9f/1//T/9P/0//b/9v/2
//f/9//3//b/9v/3//f/+f/5//r/+v/7//r/+v/7//3//f/+////AQABAAMABAADAAQA
BgAIAAkACwANABAAEwAVABUAFwAYABsAHQAfACEAJAAnACkAKQArACsALQAwADEAMwA1
ADcANwA4ADkANwA6ADoAOgA6ADkAOQA4ADYANAA0ADMAMAAtACkAJgAjACEAHwAcABsA
FwAVABUAEQAPAA4ADQAJAAcABQACAAAA///+//7////9//3//f/6//r/+v/5//v/+//7
//v/+P/4//j/9//3//f/9//3//b/9v/2//b/9v/0//T/9P/0//T/9P/0//T/8//z//P/
8//z//P/8//0//P/8//0//T/9P/0//T/9P/z//L/8f/v/+//7//v//H/8v/y//P/9f/1
//X/9f/1//X/9f/2//j/+P/4//n/9//4//j/+P/5//r//P/9//v/+//8//z//v/+//7/
/v/9//3//f/9//v/+//5//n/+f/6//3//v/8//3//f/9//z/+v/6//v//f/9//3//f/7
//v/+//7//v/+//7//n/+f/6//r/+v/3//f/9//3//j/+f/6//z/+//6//n/+P/4//f/
9//4//f/+P/4//j/+P/4//f/9v/2//b/9v/2//X/9v/2//b/9v/2//b/9//3//f/9//3
//n/+v/6//r/+//6//z//v/+//7//v/8//z//P/8//3/////////AAAAAAEAAQAAAAAA
AQACAAIABAAEAAQAAAD//////////////////wIAAwADAAMAAQD+//z//P/7//r/+P/4
//j/+P/4//b/9v/2//b/9v/0//X/9f/1//b/9v/2//f/9//3//b/9v/2//b/9v/2//f/
9//3//f/9v/2//X/8//1//X/9P/0//T/9P/0//T/9P/1//X/9f/3//f/9//1//P/9P/4
/wIAEQAlAEAAYQCJALUA5AAPATUBTAFOATkBGQH4AMoAiQBDAAcA1P+t/5D/gf9//4D/
gP+F/5D/lf+c/6j/s/+9/8P/yf/S/9X/1//d/+H/4//k/+j/6v/q/+z/6//s/+z/7v/v
//D/8f/y//L/8v/y//D/8P/w//D/8//z//P/8//x//H/8f/y//L/8v/y//L/9P/0//T/
9f/z//P/8//z//T/9P/z//L/8v/y//L/8v/z//P/9P/0//b/9v/4//j/9//3//b/9f/2
//b/9//3//f/9//4//j/+P/4//n/+//7//v//P/9//3//f///wAAAQACAAQABgAGAAcA
CAAKAAsADQANAA8AEgAVABcAGQAaABwAHgAfACMAJQAlACcAKAApACsALQAvAC8AMAAx
ADMANgA2ADYANwA3ADgAOAA6ADgAOAA3ADUAMwAwAC4AKwApACcAJAAhAB0AGwAbABcA
FQAUABMAEAAPAA4ADAAJAAcABQAEAAMAAQABAAEAAAAAAAAA///9//3//f/9//v//P/9
//3//f/9//3//f/8//z//P/8//z/+v/6//r/+v/6//r/+v/6//n/+f/5//f/9//3//f/
+f/3//b/9v/4//j/+P/4//f/9//3//f/9f/1//X/9f/1//b/9v/3//X/9f/1//X/9//3
//f/+P/2//b/9v/3//f/+P/4//j/9v/2//f/9//3//f/+P/4//r/+v/6//r/+v/5//j/
9//4//n/+P/5//j/+P/6//r/+P/5//n/+f/6//j/+P/5//f/9//3//f/9//3//f/9//3
//f/9//1//X/9v/2//b/9//3//f/9//1//X/9f/2//b/9v/2//b/9v/1//X/9v/1//b/
9v/2//b/9v/1//T/9P/0//T/9P/1//b/9v/2//T/9P/0//X/9f/1//X/9f/3//j/+P/4
//f/9v/3//j/+v/6//r/+v/6//r/+v/6//v//f/9//3//v/+///////8//z//f/+/wAA
AgACAAIAAAD////////9//3//f/9//7//////////f/6//j/+P/3//b/9P/0//b/9v/2
//T/9P/0//T/9P/0//X/9f/1//P/8v/x//H/8f/x//D/8P/w//D/8P/w/+//7//v/+//
8f/y//L/8f/v/+//7v/u/+//8P/x//L/8P/x//H/8f/v//H/8f/v/+//8v/2//z/CQAZ
AC4ASQBtAJMAvgDlAAcBHAEeAQ0B7wDOAKwAewA7AAEA0v+p/4r/e/93/3b/ev9//4r/
lf+c/6b/r/+3/73/w//K/9H/1f/b/93/4f/i/+L/4v/k/+j/6f/q/+7/7f/t/+3/7f/s
/+z/7P/s/+r/6v/q/+r/7f/t/+3/7f/v/+//7//w/+7/7v/u/+7/7P/s/+z/7f/t/+3/
7f/t//D/8P/v/+7/8P/w//D/8P/x//H/8v/y//L/8v/0//T/9P/1//X/9f/0//T/9f/1
//f/9//4//j/+P/4//n/+//5//n/+v/7//v/+//9//7/AQACAAQABgAGAAcACAAKAAsA
DQANAA8AEAATABUAFwAZABwAHwAhACIAIwAiACMAJgAnACkAKwAvAC8AMAAxAC8AMgAy
ADIANAA1ADcAOAA4ADYANgA1ADUAMwAwAC4AKQAnACUAIgAiAB8AHgAfABsAGQAYABcA
EQAPAA0ACgAJAAcABQAEAAUAAwADAAMAAgACAAIAAQABAAEAAQABAAAAAAAAAP//////
///////+//7//v/+//z/+v/6//r//f/+////AAD9//v/+v/5//z//f/+////AQD///7/
/v/9//z/+//6//3//f/9//3/+//7//v/+//8//7///8BAAAA///+//3/+//7//v//P/8
//z//P/9//7/AAABAAIAAgACAAMAAwABAP///v/8////AAABAAIABQAFAAUABQADAAMA
AQABAAEAAgAFAAYABAAFAAUABQAEAAIAAgADAAMAAwADAAMAAwADAAMAAwAEAAUABgAF
AAUABgAGAAYABAADAAIAAQAEAAUABgAIAAUABAADAAIAAQABAAIABAAHAAgACAAIAAgA
CAAHAAYACAAIAAgACAAIAAgABwAGAAgACAAIAAkACAAHAAYABQAFAAYABgAGAA8AEAAP
AA4ADAAMAAwADAAMAAwADAAMAA8AEQARABEAEQAQABAADwAPABAAEgAUABIAFAAUABQA
FAATABMAEwATABMAEwATABIAEwATABMAEgAQAA8AEAANAAwACgAKAAwADAAMAAoACAAI
AAgACAAGAAcABwAHAAgACAAIAAkABwAHAAYABgAHAAgACQAKAAcABwAHAAcABwAIAAgA
BwAHAAcABgAGAAQABAAEAAQABAAFAAUABQAJAAcACQAJAAUABAAKABQAIwA7AFwAfwCr
ANkADAE9AWcBgAGAAWUBPwEYAegAqQBbABcA4P+x/47/f/99/4D/hP+L/5D/l/+k/7L/
v//J/8//1//c/9//5//t/+3/7//y//j/+v/6//r/+/8AAAIAAwADAAMAAwACAAIAAgAC
AAAAAAAAAAAAAQABAAEAAQABAAEAAQACAAMABAAFAAYABAAEAAQABQAFAAUABQAFAAQA
BAADAAIAAQAAAP///v8CAAMABQAGAAcACAALAAwACwALAAoACQAGAAYABwAHAAcABwAI
AAgACgAKAAsADQAOAA8AEQATABMAEwAVABYAGQAaABwAHgAeAB8AIAAiACcAKQApACsA
LAAvADEAMwA1ADgAOwA9AEEAQwBDAEUARgBHAEkASwBPAE8AUABRAFMAVgBWAFYAVgBV
AFUAVABWAFQAVABTAFAATQBJAEYAQQA/AD0AOgA3ADMAMQAxACwAKQAnACUAIwAjACMA
IgAeABsAGAAWABcAFQAVABUAEgASABIAEQAPAA8ADwAPAA8AEAARABEADgANAAwACwAM
AAwADAAMAAwACgAKAAoACQAIAAcABgAIAAcABwAHAAkACQAJAAkABwAFAAQABAACAAIA
AgACAAMAAwADAAMABQAFAAUABQAHAAgACAAJAAgABwAGAAUABgAHAAgACgAMAAwADAAN
AA0ADgAOAA4ADgAOAA8ADwANAA0ADgAOAA4ADgAOAA4ADwAPAA8ADwAPAA8ADQANAAwA
DAAOAA4ADAANAA0ADQAOAAwADAANAAwACwAKAAkACgALAAwADQALAAsACwAJAAsADAAM
AAwACwALAAsACwAJAAkACQAKAAoACgAKAAoABgAFAAUABgAJAAoACgAKAAoACgAJAAgA
CAAIAAgACAAJAAoACgAKAAwADAAMAA0ADwAPAA8ADwANAA4ADgAOAA8AEAARABIAEgAS
ABIAEgAQABAAEAARABYAGAAYABgAGAAYABcAFgAVABQAFgAWABYAFgAUABQAFAAUABMA
EgARAA==
         </WaveFormData>
      </LeadData>
   </Waveform>
</RestingECG>
