# Supplementary material for: Detection of Left Atrial Enlargement Using a Convolutional Neural Network-Enabled Electrocardiogram
Source: Front Cardiovasc Med. 2020 Dec 17;7:609976. doi: 10.3389/fcvm.2020.609976 (PMC7773668; doi:10.3389/fcvm.2020.609976)
Supplement: Supplementary file 5 [file Data_Sheet_5.ZIP › normal4/1802037094_6010_00000017.XML]

<?xml version="1.0" encoding="Windows-1252"?>
<!DOCTYPE RestingECG SYSTEM "restecg.dtd">
<RestingECG>
   <PatientDemographics>
      <PatientID>1802037094</PatientID>
      <PatientAge>79</PatientAge>
      <AgeUnits>Years</AgeUnits>
      <Gender>Female</Gender>
      <PatientLastName>liuyinqing</PatientLastName>
   </PatientDemographics>
   <TestDemographics>
      <DataType>Resting</DataType>
      <Site>1</Site>
      <AcquisitionDevice>MAC55</AcquisitionDevice>
      <Status>Unconfirmed</Status>
      <Priority>Normal</Priority>
      <AcquisitionTime>09:15:08</AcquisitionTime>
      <AcquisitionDate>05-12-2017</AcquisitionDate>
      <CartNumber>1</CartNumber>
      <AcquisitionSoftwareVersion>009C</AcquisitionSoftwareVersion>
      <XMLSourceVersion>MAC5000 v1.0</XMLSourceVersion>
   </TestDemographics>
   <RestingECGMeasurements>
      <VentricularRate>68</VentricularRate>
      <AtrialRate>68</AtrialRate>
      <PRInterval>144</PRInterval>
      <QRSDuration>84</QRSDuration>
      <QTInterval>414</QTInterval>
      <QTCorrected>440</QTCorrected>
      <PAxis>81</PAxis>
      <RAxis>61</RAxis>
      <TAxis>65</TAxis>
      <QRSCount>11</QRSCount>
      <QOnset>218</QOnset>
      <QOffset>260</QOffset>
      <POnset>146</POnset>
      <POffset>181</POffset>
      <TOffset>425</TOffset>
      <ECGSampleBase>500</ECGSampleBase>
      <ECGSampleExponent>0</ECGSampleExponent>
   </RestingECGMeasurements>
   <Diagnosis>
      <Modality>Resting</Modality>
         <StatementCount>7</StatementCount>
         <LabelText>12SL Õï¶Ï³ÂÊö</LabelText>
      <DiagnosisStatement>
         <StmtText>ñ¼ÐÔÐÄÂÉ</StmtText>
      </DiagnosisStatement>
      <DiagnosisStatement>
         <StmtText>°é</StmtText>
      </DiagnosisStatement>
      <DiagnosisStatement>
         <StmtText>·¿ÐÔÔç²«</StmtText>
      </DiagnosisStatement>
      <DiagnosisStatement>
         <StmtText>°é</StmtText>
      </DiagnosisStatement>
      <DiagnosisStatement>
         <StmtFlag>ENDSLINE</StmtFlag>
         <StmtText>²îÒìÐÔ´«µ¼</StmtText>
      </DiagnosisStatement>
      <DiagnosisStatement>
         <StmtFlag>ENDSLINE</StmtFlag>
         <StmtText>µçÑ¹·ûºÏ×óÐÄÊÒ·Ê´óµÄ×îµÍ±ê×¼£¬²»³ýÍâÊÇÕý³£±äÒì</StmtText>
      </DiagnosisStatement>
      <DiagnosisStatement>
         <StmtFlag>ENDSLINE</StmtFlag>
         <StmtText>ÁÙ½ç ECG</StmtText>
      </DiagnosisStatement>
   </Diagnosis>
   <Waveform>
      <WaveformType>Rhythm</WaveformType>
      <WaveformStartTime>0</WaveformStartTime>
      <NumberofLeads>8</NumberofLeads>
      <SampleType>CONTINUOUS_SAMPLES</SampleType>
      <SampleBase>500</SampleBase>
      <SampleExponent>0</SampleExponent>
      <HighPassFilter>16</HighPassFilter>
      <LowPassFilter>150</LowPassFilter>
      <ACFilter>NONE</ACFilter>
      <LeadData>
         <LeadByteCountTotal>10000</LeadByteCountTotal>
         <LeadTimeOffset>0</LeadTimeOffset>
         <LeadSampleCountTotal>5000</LeadSampleCountTotal>
         <LeadAmplitudeUnitsPerBit>4.88</LeadAmplitudeUnitsPerBit>
         <LeadAmplitudeUnits>¦ÌV</LeadAmplitudeUnits>
         <LeadHighLimit>2147483647</LeadHighLimit>
         <LeadLowLimit>268435456</LeadLowLimit>
         <LeadID>I</LeadID>
         <LeadOffsetFirstSample>0</LeadOffsetFirstSample>
         <FirstSampleBaseline>0</FirstSampleBaseline>
         <LeadSampleSize>2</LeadSampleSize>
         <LeadOff>FALSE</LeadOff>
         <BaselineSway>FALSE</BaselineSway>
         <ExcessiveACNoise>FALSE</ExcessiveACNoise>
         <MuscleNoise>TRUE</MuscleNoise>
         <LeadDataCRC32>188252620</LeadDataCRC32>
         <WaveFormData>
+v/6//r/+v/7//z//f/+//z//P/8//z//v8AAAIABAADAAIAAQAAAAQABgAIAAoACQAI
AAcABgAIAAgACAAIAAoACgAKAAoADQAOAA8AEAAQABAAEAAQAA8ADgANAAwADAAMAAwA
DAAKAAoACgAKAAkACAAHAAYABAAEAAQABAAFAAYABwAIAAcABgAFAAQAAQAAAP///v/+
//7//v/+//7//v/+//7///8AAAEAAgACAAIAAgACAAIAAgACAAIAAQAAAP///v///wAA
AQACAAEAAAD///7/AAACAAQABgACAP7/+v/2//r//v8CAAYABQAEAAMAAgABAAAA///+
//z//P/8//z//f/+////AAD9//z/+//6//r/+v/6//r//P/+/wAAAgABAAAA///+//v/
+v/5//j/9v/2//b/9v/5//r/+//8//7//v/+//7//v/+//7//v/9//z/+//6//z//P/8
//z/+f/4//f/9v/3//j/+f/6//v//P/9//7//P/8//z//P/9//7///8AAP7//v/+//7/
/f/8//v/+v/6//r/+v/6//r/+v/6//r/+//8//3//v/9//z/+//6//v//P/9//7//v/+
//7//v/9//z/+//6//z//P/8//z//P/8//z//P/8//z//P/8//v/+v/5//j/+f/6//v/
/P/+//7//v/+//7//v/+//7///8AAAEAAgD///7//f/8//7//v/+//7//v/+//7//v/+
//7//v/+//7//v/+//7/AQACAAMABAAAAP7//P/6//z//P/8//z//P/8////AAACAAAA
/v/+/wEAAgADAAQAAQAAAPz/+//6//n/+f/6//z//v8AAAQABQAGAAcACAAKAAoACwAO
AAsACAAJAAgACAAIAAcABQAHAAcABwAGAAEAAAAAAP//+//7//z//f/7//v/9//3//j/
9v/2//3//f/8//n/+P/8//3//P/8//v//f/8//j/+v/6//v//f////v//v8CAAQAAAD3
//f///8AAPv/+/8EABYAJAApACUAJQAqACwALgA5AEsAUABSAFYAVwBTAFQAWABUAEUA
LgAdABEABwD//wAAAQAAAPz/+//9//v/+/8AAP////8AAAIA///+//v/+f/6//r/+f/5
//r//v/7//v//f/9//7///8BAAEAAwADAP7/+//4//T/9P/1//f//f///wAA////////
/f/9//7//v/+//7/AQADAP///P/7///////+//z//P/9//3///8DAAAAAAAAAP3//P/8
//7//P/9////AQABAAIAAgABAP3//f/8//z//P/9/wEABAAEAAAA/v8BAAQACAAJAAgA
BAAHAAkACQAIAAkACAAGAAQABQAGAAgACwAMAA0ADgAMAAwADAAOAAkADAAMAAkACgAL
AA0ADgAMAAwACwAEAAIABQAIAAkACwALAA0ADQAMAAoACwALAAoACQAIAAsADAAHAAMA
AwADAAAA/P8AAAIA/P/8/wAAAwADAAMABAABAP7//v///wEABQAFAAIA///6//7//v/6
//n/+f/5//r//v8EAAIA/v/+/wAAAQAAAAAA/f/9//7/AQD///z/+v/7//z//P////7/
AQACAAAAAQAAAP////8BAPz/+f/2//L/8v/3//v//P/6//n/9//7//7////7//v//f/9
//j/9f/1//n/+//4//b/+f/6//r/+f/5//v//P/8//v//f/9//z/+//9//z/+//6//z/
/P/9//3/AQAEAAEA+//5//r/+//7//v//P/9//v/+P/4//n/+P/4//j/+//9//7/////
//3/+f/4//n/+//9//z//f///wEAAQABAPz//P8BAP3/9P/6//v/+//8//3//P/7//v/
/P/9//3//v/9//v/+f/1//j//f///wIA/f/6//z////+//3//v/+////AgACAP7//v/+
//7//v/8//n//v/+//z//P/8//n/9//7/wAAAgABAPv/+P/1//v/AAD+//7//f/8//v/
+v/6//r/+v/6//z//v8AAAIAAQAAAP///v/8//z//P/8//r/+v/6//r//P/8//z//P/9
//7///8AAP7//P/6//j/+//8//3//v/+//7//v/+//z/+v/4//b/9//4//n/+v///wIA
BAAEAAEAAAABAAAA/v/+//7//v/3//X/8//x//X/+v/9/wAAAAACAAMABAAFAAYABgAG
AAYACAAFAAIABwAIAAkACgAHAAUABQAFAAQAAgD+//z//v/9//v/+//+//////////r/
+f/3//L/8P/1//j/+P/0//T/9f/1//H/8P/w//P/9f/y//L/8v/z//X/9f/z//T/9P/6
//z/9f/x//f//P8BAAcADAAYACYALQAnACkAMgA0ADgAQwBLAE4AUABSAF0AXQBOAD4A
OAAtAB4ADwD//+//6//y//X/7v/u//n/+//7//v//P/5//n/+v/8//7//v/8//v/9//2
//T/8//y//b/8//z//T/9f/3//n//P/9/wAAAQD9//v/+f/2//P/8//0//n/+P/4//b/
9f/2//X/9v/4//f/9v/1//f/+v/3//X/9f/4//n/+f/4//r/+//7//3//v/6//n/+P/0
//L/8f/y//P/9//8/wEAAQAAAP7/+//5//n/+P/4//f/9//6//z/AQD+//3/AQABAAIA
AAD8//v///8CAAMAAwAFAAUABAAOAAkACAAKAAoACgAKAAwADAAMAAwACwAKAAkACAAJ
AAoACwAMAA4ADgAOAA4ADQAMAAsACgAJAAgABwAGAAMAAgABAAAAAgACAAIAAgAAAAAA
AAAAAAIAAgACAAIAAQAAAP///v/8//r/+P/2//n/+v/7//z/+v/6//r/+v/6//r/+v/6
/wAAAAD6//r/BgAKAAIAAAACAP7//v8GAAwADAAQABAADgASABAADAAMAAwABgD+//z/
9v/u/+T/2v/a/97/2v/Y/9z/3v/g/+T/4v/k/+r/8v/w//T//v/6//D/8v/y/+r/6P/s
/+r/6v/4//z/+P/4//r/9v/0//j/+v/8//r//P/8//z//P/8//z//P/8//z/+v/6//r/
+v/6//r/+v/6//z//P/8//z//v/+//7//v/8//z//P/8//r/+v/6//r//v8AAAIABAAG
AAYABgAGAAMAAgABAAAAAQACAAMABAACAAIAAgACAAQABgAIAAoABwAGAAUABAAIAAoA
DAAOAA0ADAALAAoACwAMAA0ADgASABQAFgAYABYAFgAWABYAFAASABAADgATABYAGQAc
AB0AHgAfACAAHgAcABoAGAAWABYAFgAWABcAGAAZABoAHAAcABwAHAAWABIADgAKAAsA
DAANAA4ACgAIAAYABAAEAAQABAAEAAEAAAD///7//v/+//7//v/7//r/+f/4//b/9v/2
//b/+P/6//z//v/9//z/+//6//r/+v/6//r/+P/4//j/+P/5//r/+//8//n/+P/3//b/
9//4//n/+v/7//z//f/+//r/9v/y/+7/9P/4//z/AAD+//z/+v/4//j/+P/4//j/9//2
//X/9P/y//L/8v/y//T/9v/4//r/+P/4//j/+P/2//b/9v/2//j/+P/4//j/+f/6//v/
/P/5//j/9//2//b/9v/2//b/9//4//n/+v/2//T/8v/w//T/9v/4//r/+P/4//j/+P/5
//r/+//8//n/+P/3//b/+P/4//j/+P/2//b/9v/2//b/9v/2//b/+P/4//j/+P/4//j/
+P/4//X/9P/z//L/9f/2//f/+P/6//r/+v/6//r/+v/6//r/9//2//X/9P/y//L/8v/y
//b/+v/+/wIAAAD+//z/+v/3//b/9f/0//j/+v/8//7/+//4//X/8v/z//T/9f/2//b/
9v/2//b/+P/4//j/+P/3//b/9f/0//T/9P/0//T/9//4//n/+v/6//r/+v/6//f/9v/1
//T/8v/y//L/8v/0//b/+P/6//z//P/8//z/+v/4//b/9P/0//T/9P/0//j/+v/8//7/
+//6//n/+P/3//b/9f/0//H/8P/v/+7/8f/0//f/+v/6//r/+v/6//r/+v/6//r/9//2
//X/9P/3//j/+f/6//r/+v/6//r/+v/6//r/+v/5//j/9//2//n/+v/7//z/+v/6//r/
+v/6//r/+v/6//r/+v/6//r/+//8//3//v/9//z/+//6//3//v///wAA///+//3//P/8
//z//P/8//z//P/8//z//f/+////AAD+//z/+v/4//v//P/9//7//f/8//v/+v/7//z/
/f/+//z//P/8//z/+//6//n/+P/2//b/9v/2//r//P/+/wAA/v/+//7//v/9//z/+//6
//z//P/8//z/+v/6//r/+v/7//z//f/+//z//P/8//z/+v/6//r/+v/4//j/+P/4//z/
/v8AAAIAAAAAAAAAAAD+//z/+v/4//b/9v/2//b/+v/8//7/AAD+//7//v/+//3//P/7
//r//P/+/wAAAgAAAP7//P/6//7/AAACAAQAAQAAAP///v/9//z/+//6//v//P/9//7/
AAADAAQABAACAAAAAAACAAAA/v/8//r//f/9/wAAAwABAAIABAAEAAEAAAABAAEA////
/////v/7//v//f/6//3/AgAFAAgACgAJAAcABwAKAAsACwAJAAUABAACAP//AAACAAQA
BQAFAAEAAQAAAPr/+P/9/wAA/v/8//z//f/9//v/+v/6//z/+//3//b/9//5//z//f/1
//j/+P/8/wIA+//1//v/BAAFAAMABAAOABoAIwAnACMAIgAqADIAMwAzAEAASgBMAFEA
UQBIAEIAQgA7ACoAGwATAAsAAQD+//v/9v/y//f///8DAP///P/4//f/9//4//r//P/8
//3/+v/6//n/+f/6//7/+//7//r/+f/5//n/+f/5//v/+//7//v/+//6//j/9//3//v/
/v/+//z/+//5//f/9//4//n/+v/7////AAD7//f/9f/5//v//P/8//3//f/8//3/AAD+
////AAD8//z//f8AAP////8AAAEAAgACAAEA///+//////8AAP3//f8AAAIAAgD8//j/
+f///wQABgAGAAIAAwADAAEA///7/wMACgAJAAgABwAGAAgACAAIAAgABgAGAAYABgAE
AAQABAAEAAUABgAHAAgACAAIAAgACAAHAAYABQAEAAMAAgABAAAA/v/+//7//v/+//7/
/v/+//7//v/+//7//v/+//7//v/8//z//P/8//7//v/+//7/+//6//n/+P/6//r/+v/6
/wAA/P/6//r/+v/6/wAABAAAAPr//P8AAAIAAgAEAAoAEAASAA4ACgAEAAQACgAGAPj/
8v/y/+r/2v/W/9D/yP/G/8j/yP/G/8b/0v/g/+D/3v/o/+7/5v/e/+r//P/+//T/9P/6
//T/7v/y//D/8P/8/wIAAAAAAAIA/P/2//T/9v/5//r/+//8//z//P/8//z///8AAAEA
AgABAAAA///+//3//P/7//r//P/+/wAAAgACAAIAAgACAAEAAAD///7/AAAAAAAAAAAC
AAQABgAIAAYABAACAAAAAwAEAAUABgAGAAYABgAGAAcACAAJAAoADAAMAAwADAAMAAwA
DAAMAA4ADgAOAA4AEQASABMAFAAVABYAFwAYABwAHgAgACIAHwAeAB0AHAAdAB4AHwAg
ACIAJAAmACgAKAAoACgAKAAmACQAIgAgACIAIgAiACIAIQAgAB8AHgAaABgAFgAUABEA
EAAPAA4ADQAMAAsACgAIAAgACAAIAAcABgAFAAQAAgACAAIAAgABAAAA///+//3//P/7
//r//P/+/wAAAgABAAAA///+//7//v/+//7/+//6//n/+P/6//r/+v/6//v//P/9//7/
/P/8//z//P/7//r/+f/4//f/9v/1//T/9//6//3/AAAAAAAAAAAAAP7//P/6//j/+v/6
//r/+v/3//b/9f/0//T/9P/0//T/9v/4//r//P/9//7///8AAPz/+v/4//b/9//4//n/
+v/8//z//P/8//n/+P/3//b/+f/6//v//P/5//j/9//2//f/+P/5//r/+P/4//j/+P/7
//z//f/+//v/+v/5//j/+v/6//r/+v/4//j/+P/4//v//P/9//7/+//6//n/+P/4//j/
+P/4//r/+v/6//r//P/8//z//P/4//b/9P/y//X/9v/3//j/9v/2//b/9v/4//j/+P/4
//v//P/9//7/+v/4//b/9P/1//b/9//4//r/+v/6//r/+v/6//r/+v/4//j/+P/4//j/
+P/4//j/+v/6//r/+v/4//j/+P/4//n/+v/7//z/+v/4//b/9P/2//b/9v/2//r//P/+
/wAA/v/8//r/+P/6//r/+v/6//j/9v/0//L/9f/2//f/+P/6//r/+v/6//z//P/8//z/
+//6//n/+P/2//b/9v/2//T/9P/0//T/9f/2//f/+P/5//r/+//8//r/+v/6//r//P/8
//z//P/7//r/+f/4//r/+v/6//r/+P/4//j/+P/2//b/9v/2//f/+P/5//r/+P/4//j/
+P/5//r/+//8//r/+v/6//r//P/8//z//P/4//b/9P/y//T/9v/4//r/+v/6//r/+v/2
//T/8v/w//T/+P/8/wAA/f/6//f/9P/3//j/+f/6//j/+P/4//j/9v/2//b/9v/4//r/
/P/+//3//P/7//r//P/8//z//P/7//r/+f/4//j/+P/4//j/+v/6//r/+v/4//b/9P/y
//b/+P/6//z/+f/4//f/9v/3//j/+f/6//f/9v/1//T/9v/2//b/9v/4//j/+P/4//r/
+v/6//r/+v/6//r/+v/4//j/+P/4//X/9P/z//L/8//0//X/9v/5//r/+//8//v/+v/5
//j/9f/0//P/8v/0//b/+P/6//j/+P/7//z/+//4//X/9P/2//b/9v/2//f/+P/2//f/
+f/5//r//P/8//z//P/+//3//P/7//r/9v/0//P/9P/3//j//f8AAAAAAAD///3//f/9
//3//P/+/wAAAwAFAP///f/8//v//v////z//f/5//L/7f/v//P/9P/z//T/+P/5//j/
+P/2//n/+f/2//P/8v/y//P/8f/x//D/8P/y//T/8//1//P/8v/z//n/BgAUABYAFwAX
AB0AJAAqADAANQA9AEgATgBMAFEAWQBSAEIANgApABwACwD/////BwAGAPP/5v/q//H/
8f/1//f/8P/x//H/8v/0//b/9v/0//P/8P/u/+v/6f/o/+z/6f/p/+3/7//y//X/9P/z
//T/8//w/+//7v/s/+v/6//s//H/8v/y//D/7//x/+//7//w//H/8v/z//f/9//x/+z/
6f/t/+3/7P/q/+3/7//w//P/9f/y//L/8v/t/+z/7P/u/+r/6f/p/+n/8P/0//f/+f/3
//f/9v/2//L/8f/z//T/9v/y//D/8//3//r/+v/4//X/9//4//f/9f/3//f/9v/0//X/
9v/4//n/+P/3//b/+P/4//j/+v/2//j/9//z//b/9//5//r//P/+////+v/1//X/9f/z
//X/9f/3//f/9v/0//X/9f/1//X/9f/5//v/9//0//X/9//2//T/+v/4//D/7v/w//X/
9//5//z/+f/2//b/9//7///////8//n/9P/4//j/9f/z//L/8f/z//j////+//f/9v/3
//f/+f/6//j/+f/5//v/+P/0//H/8f/x//D/8v/y//b/+P/8////AAABAP7//f/1/+//
7//u//H/+f/+/wAA//////v//f/+//3/+f/5//v/+//4//X/9f/5//n/9v/0//f/+//8
//z//f/+//7//f/7//3//f/8//v//f/8//v/+v/3//b/9v/1//z/AAD+//n/+P/4//j/
9//0//T/9P/x//L/9P/3//j/+P/4//v//f/7//n/9v/x//D/8P/y//X/9v/0//T/9f/n
/+3/9f/8/wIA/v/8//r/+P/3//b/+P/4//r/+P/2//b/9v/2//b/9v/0//T/8f/x//L/
8//1//j/9//2//X/9v/4//r//P/+//z//P/9/wAA+//4//n/+P/7//7/AAABAP3/+//5
//b/9f/0//T/8//x//H/8v/z//H/8f/t/+3/7v/q/+j/7f/z//T/8//0//H/7//r/+j/
6v/v//H/8P/v/+7/7v/v//H/7f/w//r/+v/u/+n/6f/t//r/AQAHABQAHAAcABsAGQAh
ADYAPgA6ADkAPwBEAEIAOgA3ADcAMAAoAB4AEQAAAPX/8f/t/+v/6P/l/+r/8P/v//H/
9f/z//D/8f/x//L/9P/x//D/7f/r/+z/7v/v//H/8f/0//D/7//w//H/8//1//P/8f/x
/+//7v/t/+z/6v/q/+v/7f/z//P/8v/v/+3/7f/r/+v/7P/q/+r/6v/t//L/8f/x//P/
8//z//L/8P/z//X/9v/5//f/8v/w/+7/7//w//L/9v/x//H/8v/z//P/9P/0//P/9P/1
//X/9v/y//H/8//0//n/9v/1//n/+//+//7//P/5//v//P/7//7/AQACAAIABAAFAAYA
CAAIAAgACAAIAAoACgAKAAwABwAKAAoABwAKAAsADQAOAA4ADgANAAYABgAJAAwADQAM
AAsADAALAAcAAgAAAP3/+//5//f/+f8BAP///v8BAP7/+v/1//j/+//2//f//P/+//3/
/P/8//z/+v/7//3//f8BAAEA/v/5//T/+P/4//j/9//3//f/9v/4//z/+P/0//T/9v/3
//T/8v/t/+v/8v/5//v//P/7//v/+//6//f/8v/x/+7/9P/5//z//////wEA/P/5//r/
+P/6/wEAAQAAAPz/+f/1//f/+P/3//f/+f/9/////P/5//n//f8BAP7//P///wIAAgAB
AAEA///+//z/+f/8//3//f/9//7//v/+//7//f/8//z/+/8AAAIA/v/3//r//P/+////
AAAAAAAA/f/+/wAAAwAEAAAAAAADAAUABAADAAEA/f/7//z///8DAAEA/v/9//3/AgAD
AAQAAAACAAcAAwD6//3//f/8//z///8AAAEAAwADAAMAAgACAAQACAAGAAQAAgAAAP3/
/P/+//7/AQAAAP//AAACAAIAAgACAAUABgAEAAUABQAFAAYACAADAAAA/f/8/wAAAgAE
AAYACAAKAA0AEgANAAoACwAKAA0ADgAOAA0ACgAJAAgABgABAAAAAAD///3//f/+////
//////v/+//6//b/9P/5//3//v/9//7/AQABAP///v/+/wEAAQD+//3//P/8//3//f/7
//r/9v/8/wQAAQDx/+3//P8TABsAFgAUAB4AJwApACsALAAsAC4ANQA/AEIASABSAF0A
XwBSAEIAPAA3ACgAGQARAAkAAQD8////AgD2/+3/+/8HAP//+P/5//v//v8CAAEAAAD9
//v/+v/6//n/+f/6//7/+//7//v/+//8//3/AAABAAQABQAAAP///v/8//j/9//3//v/
/v8AAAAAAQD///3//f/+//v/+v/5//v/AAD9//v/+////////v/8/wAAAQABAAMAAwD+
//z/+v/7//z//v8CAAEAAQACAAMABwAIAAgABwACAAEA///+//////8CAAQABwAEAAMA
BwAHAAoACgAIAAcACwAOAA8ACwALAAkABgAGAAcACAAKAA8AEgAVABgAFgAWABYAGAAS
ABQAEwAPAAwACwALAAoAEAAUABcAFAAQABEAEgARABAADwAQAA8ACwAIAAgABwADAAEA
//8BAAkABwAGAAkABwAEAAAABAAGAAAAAAAEAAIAAQAAAAAA///+/wAAAwADAAUAAwD+
//3/+v8AAAIAAgABAAEAAQAAAAIABgACAP3//v8BAAMAAgACAP/////7//v/9v/w//b/
+/8AAAQABAACAAQABAACAAMAAgABAAEAAwD+//v//P/6//z/AwACAAIA///9//z///8B
AAEAAQABAAMAAwAAAP3//f8BAAUAAgAAAAMACAAIAAcABwAFAAQAAgD//wIAAwADAAMA
AAD+//z/+v/8//7/AQADAAgACgAGAP///f/+/////////wAAAQD///3//v8AAAAA/f/8
//7///8BAAMABAADAAAAAAACAAUAAgD+//z/+//7//v/+//2//v/AwACAPz/AQADAPr/
/P8GAAMAAgABAAAA/f/8//7//v////7//f/+/wEAAgADAAQAAgACAP/////9//3//v8A
AAAAAAAAAAIAAgACAAIAAgAFAAgADAASAA0ACgALAAoACAAGAAMA//8AAAEAAgACAP3/
/P/8//v//f///wIABQAEAAMA/v/9//z/+P/2//v///8AAP//AAD+//3/+v/4//r//f/9
//r/+P/4//n/+//9//n/+v/8//T/9P/9//v/8//4/wUACQAOABwAJAAfAB0AJQAuADQA
OABBAEkAUABSAFoAYwBbAFAATABCADEAJAAdAA8AAwD9//j/9//8/wQAAQD7////AQD4
//b/9f/1//b/+//+////AQD///7//P/7//z/AAD9//3/+//7//z//f8AAAEABAAFAP//
+//3//L/8//1//j////9//z/+f/3//r/+f/6//z/+f/4//f/+f/9//v/+v/7//z/+//5
//b/+v/7//v//f////z//P/8//v//P/+/wIA/P/7//v/+//7//z//P/7//z//f/9//7/
/f/9/wAAAgACAP7//P////7/AAD///z///8FAAoADQAKAAkABgACAAQABQAGAAgADAAM
AAwADAAJAAgABwAIAAgADgARABEADgALAAkABgAIAAoACwAGAAMABQAHAAcACQAJAAsA
CwAJAAYABgAFAAIA///8//3/AgD///3///8AAP7/+/8AAAIA/P/8/wAA/v/9//z//P/5
//b/9v/3//n//f/9//r/9v/y//f/+P/4//n/+//9//3/AAAFAAIA+v/4//j/9//5//r/
+P/5//3/AQAAAP7/+//7//v/+v/8//r//P/8//n/+f/3//X/+f/9//r/+f/3//T/9f/7
//7//v/7//n/8//1//b/9f/x//H/8//z//T/8//1//v/+v/2//P/9f/5//r/+v/7//j/
9v/z/+//8//1//b/9//4//j/+P/4//X/9P/0//P/+/8AAP//+//7//z//f/9//r/+P/2
//H/8v/0//f/+P/z//L/9P/1//f/+f/6//n/+P/4//r//f/6//b/9P/z//f/+f/7//j/
+/8BAP7/9v/3//f/9v/2//j/+P/4//n/+//7//r/+v/4//f/+P/z/+r/7f/w//P/9v/0
//T/9//4//v/+v/5//r/+f/4//f/9v/3//j/9v/3//b/9f/1//b/9//4//n//P/7//z/
/f/+//3//P/8//7///8AAAUACAAFAAQAAgD///////////7/+P/2//X/8//z//P/9P/1
//X/9f/x//H/7//q/+f/6//x//L/8f/y//P/8//x//D/8P/z//P/8P/v/+7/7v/v//n/
8f/q/+r/7P/w//H/8f/1//j/+f/5//r//P/+/wEAFwAtACwAIgAwAEEAQQBCAEwAUgBT
AFkAVgBKAEIAMwAcABcAFQABAPH/9v/5/+z/5v/t/+//8f/1//r/9//1//T/9P/x//D/
7f/r/+//8v/0//f/9f/2//D/7f/t/+3/7v/v//H/8f/z//P/8P/v/+7/7P/r/+v/7P/x
//X/9v/1//X/8//v/+3/7P/u//D/8v/3//f/8//w/+//8v/z//P/8v/z//P/8v/z//b/
9P/1//b/9P/0//X/+P/x/+//7v/t//D/8v/z//P/8f/x//D/8P/y//X/+/8AAP7/+P/0
//X/9//6//r/+P/0//f/+f/5//z///8AAAAA/P/7//r/+v8AAAIABAAGAAUABAADAAQA
AwAGAAYAAwADAAMABAAEAAMABAAEAP7/+//9///////9//3//////////P/8//v/+v/5
//j/+/8BAP///v8BAP7/+v/1//j/9f/u/+3/8P/0//X/9v/4//L/7P/p/+f/7P/z//b/
9v/y/+7/8//0//T/8//z//P/8v/0//j/9P/t/+z/7f/t//H/8v/w//H/8v/1//P/8P/u
/+//8P/w/+7/7P/u/+7/8f/z//P/8//z//X/8P/t/+//7v/x//n/9v/0/+//6//p/+3/
8P/x/+3/7f/v/+//6v/n/+f/6//r/+j/5v/p/+7/7v/t/+3/7v/u/+3/6//u/+//7//v
/+//7v/t/+z/7P/s/+3/7f/x//T/8f/r/+3/7v/v/+//8P/w//D/7f/t/+7/8P/w//D/
8P/z//X/8v/x/+//6//p/+r/7f/x//D/7P/q/+n/6f/p/+n/5P/e//L/7//u/+3/7P/v
//D/9P/2//L/7v/q/+j/6//s/+3/7v/u/+7/6//r/+r/6f/p/+r/7f/u/+//8v/0//b/
+P/6//j/+P/5//z/+P/0//T/8v/w//D/7//t//D/8f/y//L/7v/s/+v/6f/n/+f/6P/p
/+f/5//j/+P/5P/i/+L/6f/r/+r/5//m/+b/5f/i/+D/4f/l/+b/5P/i/+L/4//l/+n/
7f/q/+L/3v/m/+3/5//l/+7/8f/n/+r//P8OABUAEwARABwAKgAwADUAMwAyADgAOAA3
ADkAOgA2ACoAGQAOAAUA9//p/9//4P/f/+D/5v/n/+X/6f/t/+b/5P/j/+P/5P/m/+b/
5P/j/9//3v/c/9v/3f/i/+D/4f/k/+X/5//p/+b/5f/m/+X/5P/l/+b/5v/i/+H/4f/l
/+j/6P/m/+X/4v/f/97/3v/h/+L/4//n/+n/5f/i/+H/4//j/+L/4P/k/+X/5f/n/+n/
5v/m/+b/5P/k/+X/6P/n/+f/6P/p/+3/7v/u/+3/6P/n/+X/5P/j/+P/5v/o/+j/5P/i
/+X/6//w//L/8v/t/+//8P/v//H/8//z//L/9P/1//b/+P/5//j/9//2//b/9v/2//j/
9//6//r/9//4//n/+//8//z//P/7//T/8f/z//X/9f/3//n//f////v/9v/0//H/8f/v
/+3/7//x/+3/6v/r/+z/6v/n/+z/6//k/+P/5v/m/+X/5P/k/+P/4v/k/+f/5//r/+v/
6P/d/w==
         </WaveFormData>
      </LeadData>
      <LeadData>
         <LeadByteCountTotal>10000</LeadByteCountTotal>
         <LeadTimeOffset>0</LeadTimeOffset>
         <LeadSampleCountTotal>5000</LeadSampleCountTotal>
         <LeadAmplitudeUnitsPerBit>4.88</LeadAmplitudeUnitsPerBit>
         <LeadAmplitudeUnits>¦ÌV</LeadAmplitudeUnits>
         <LeadHighLimit>2147483647</LeadHighLimit>
         <LeadLowLimit>268435456</LeadLowLimit>
         <LeadID>II</LeadID>
         <LeadOffsetFirstSample>0</LeadOffsetFirstSample>
         <FirstSampleBaseline>0</FirstSampleBaseline>
         <LeadSampleSize>2</LeadSampleSize>
         <LeadOff>FALSE</LeadOff>
         <BaselineSway>FALSE</BaselineSway>
         <ExcessiveACNoise>FALSE</ExcessiveACNoise>
         <MuscleNoise>TRUE</MuscleNoise>
         <LeadDataCRC32>2825839267</LeadDataCRC32>
         <WaveFormData>
+v/6//r/+v/8//z//P/8////AAABAAIABAAEAAQABAAGAAYABgAGAAsADgARABQAFgAY
ABoAHAAeAB4AHgAeACMAJgApACwALQAuAC8AMAAyADIAMgAyADAAMAAwADAALQAsACsA
KgAoACgAKAAoACUAIgAfABwAGgAYABYAFAASABIAEgASAA8ADgANAAwACgAIAAYABAAB
AAAA///+//7//v/+//7//v/+//7//v8AAAAAAAAAAP7//v/+//7//v/+//7//v/+//7/
/v/+//3//P/7//r//f/+////AAD8//r/+P/2//n/+v/7//z/+v/6//r/+v/4//j/+P/4
//f/9v/1//T/9v/4//r//P/7//r/+f/4//b/9v/2//b/+P/6//z//v/8//z//P/8//n/
+P/3//b/9//4//n/+v/4//j/+P/4//r//P/+/wAA/v/+//7//v/9//z/+//6//j/+P/4
//j/9f/0//P/8v/1//j/+//+//z/+v/4//b/9//4//n/+v/4//j/+P/4//j/+P/4//j/
+P/4//j/+P/2//T/8v/w//P/9P/1//b/9v/2//b/9v/0//T/9P/0//b/9v/2//b/9P/0
//T/9P/2//b/9v/2//j/+P/4//j/+P/4//j/+P/3//b/9f/0//T/9P/0//T/9//4//n/
+v/4//j/+P/4//b/9v/2//b/+P/4//j/+P/4//j/+P/4//j/+P/4//j/9v/2//b/9v/2
//b/9v/2//j/+P/4//j/+v/6//r/+v/3//b/9f/0//X/9v/3//j/9v/4//n/+//5//j/
9v/2//r//P8AAAMAAgABAAAAAQADAAQABAAGAAkACgAQABIAEgAUABIAEgATABMAEAAO
AAkABwAEAAAAAAABAP///f/4//j/+v/4//X/9v/3//n/+f/2//b/+f/0/+//6//s//H/
8P/v//X/+P/2//H/7v/x//L/8v/z//P/9f/0//H/8f/x//H/8//0//b/+f/1//n/+v/0
//X///8EAAAABAARACQAOwBIAFEAXQBtAHcAhQCfAK8AtAC9AMgAvwCyALUAswCaAGYA
KwAJAAMAAwD6//L/8v/2//b/8f/v/+//8v/5//r/+f/5//r/+//4//X/8f/0//X/9f/1
//X/9v/2//b/+//7//v//P/7//r/+v/5//j/9//3//X/9P/2//v//v8AAP///v/9//r/
+v/7//3//P/7//r/+f/6//v/+//8/wAAAAD/////+//6//r/+v/8//3///8AAPz//P/9
//3//P/8//3///8AAAEAAQD///3//v/+//3///8DAAQABQAIAAYABQAIAAwADgARABEA
EQATABYAFgAWABcAGwAbABkAGwAeACEAIwAmACYAKAAqACwALAArACwAMgAzADQANQA1
ADYANgA0ADQANAAvAC0ALQAsACsAKwAoACgAKAAlACIAIgAhACEAHgAZABwAHAAYABEA
DwANAAkABwALAAsABAAEAAcABgAFAAUABgAFAAMAAwACAAAAAwADAP3/+//5//7//P/9
//z/+P/1//r//v8CAAEA/v/8//3/AAD//////f/9//3//v/7//r//P/6//r/9//3//v/
+//+//z/+//6//j/+P/4//X/8v/u//L/9//6//z//f/9//z/9f/1//n/+f/6//r//f8A
APj/+P/5//r/+P/2//b/+v/4//b/+P/4//j/+f/8//7//P/8//z//P/8//z//v/8//3/
/P///wAAAgAFAAEA/v/8//r//f/9//r/+//7//j/9f/1//n/+P/0//j//v8CAAAA/v/8
//r/9f/x//P/8f/2//n//f8AAP3//P/7//b/+f/9//r/9f/1//X/9P/x//H/9P/3//f/
+P/4//n/+//6//j/9P/x//P/9v///wEA+v/4//3/AAAAAPz/+P/y//b/+f/3//T/9P/z
//P/9v/8//r/+f/5//L/9P/0//P/9f/2//j/+//2/+3/8P/z//b//P/6//j/9//2//X/
9P/y//L/8v/y//T/9v/4//r/9//2//X/9P/0//T/9P/0//P/8v/x//D/8f/y//P/9P/1
//b/9//4//X/9P/z//L/8//0//X/9v/4//j/+P/4//T/8v/w/+7/7//w//H/9P/3//n/
+f/4//T/9P/2//b/9//3//j/9//1//f/+v/8/wAABgALAA4ADwAOAAwADAAMAAwADQAN
AAwACgAIAAcABAAAAP7//f/6//f/9P/0//b/9P/w//D/7v/v/+//7P/u//P/8//x/+v/
7P/t/+j/5f/p/+//8P/r/+j/5v/k/+X/5f/m/+n/6//p/+n/6f/p/+v/6P/o/+f/6//x
//L/7v/r//P/9v/4/wgAFwAiAC8APABHAFEAUwBbAG8AhwCTAJoAnwCcAJcAlgCLAHEA
UAAqAAcA/f////f/7P/s//D/6v/o//H/7//p/+z/7//t/+v/6v/q/+7/7v/u/+3/6v/p
/+f/5f/n/+j/6P/o/+3/7f/t/+7/7P/s/+3/7f/v/+//8P/v/+j/6P/r/+z/7P/r/+r/
6f/p/+r/7P/v/+z/6//q/+n/6//r/+r/6v/s/+z/6//r/+3/7v/w//L/8P/v/+//7v/q
/+j/5//l/+f/6v/u//P/8f/x//D/7f/u//D/8f/x/+//8f/w/+//9v/2//f//P/6//j/
9//z//f//f8EAAgABQADAAQAAQATAA8ADgARABIAEwAUABcAGAAZABoAGAAYABgAGAAc
AB4AIAAiACIAIgAiACIAIQAgAB8AHgAcABoAGAAWABMAEgARABAADAAKAAgABgAEAAIA
AAD+//7//v/+//7//f/8//v/+v/2//L/7v/q/+z/7P/s/+z/7v/u/+7/7v/s/+z/7P/s
//D/9v/6//r//P8IABAADAAKAAoAFAAkAC4APABMAF4AcgCEAJYAqAC6AMQAzgDgAPIA
AAEQARABCgEcATwBTAFgAXwBkgGoAbgBwAHIAdgB4AHWAdIB2AHSAcYBxgG+AaoBlAF6
AVIBKAEKAeYAtgCGAFgAMgAQAP7/8v/s/+b/3v/d/9z/2//a/9X/0v/P/8z/yv/I/8b/
xP/C/8L/wv/C/8D/wP/A/8D/v/++/73/vP+7/7r/uf+4/7X/tP+z/7L/s/+0/7X/tv+0
/7T/tP+0/7D/rP+o/6T/pf+m/6f/qP+l/6L/n/+c/5v/mv+Z/5j/kf+M/4f/gv9+/3z/
ev94/3T/cP9s/2j/Yv9c/1b/UP9K/0b/Qv8+/zr/OP82/zT/Lf8o/yP/Hv8i/yT/Jv8o
/y7/Mv82/zr/P/9C/0X/SP9P/1T/Wf9e/2P/Zv9p/2z/df98/4P/iv+M/47/kP+S/5f/
nP+h/6b/qv+u/7L/tv+8/8D/xP/I/8z/zv/Q/9L/1f/W/9f/2P/a/9z/3v/g/+L/5P/m
/+j/6//s/+3/7v/x//L/8//0//T/9P/0//T/8v/y//L/8v/w//D/8P/w//H/8v/z//T/
9v/4//r//P/+//7//v/+//v/+P/1//L/+P/8/wAABAABAAAA///+//3//P/7//r/+//8
//3//v/8//z//P/8//7/AAACAAQAAwACAAEAAAAAAAAAAAAAAAEAAgADAAQAAgACAAIA
AgD///7//f/8//r/+v/6//r//P/+/wAAAgD8//j/9P/w//X/+P/7//7//v/+//7//v8A
AAAAAAAAAP3//P/7//r/+P/4//j/+P/2//b/9v/2//T/9P/0//T/9//4//n/+v/4//j/
+P/4//X/9P/z//L/9f/2//f/+P/4//j/+P/4//b/9v/2//b/9P/0//T/9P/x//D/7//u
//H/9P/3//r/+P/4//j/+P/0//L/8P/u//H/9P/3//r/9//0//H/7v/x//L/8//0//T/
9P/0//T/8v/y//L/8v/x//D/7//u/+z/7P/s/+z/7//y//X/+P/1//T/8//y//H/8P/v
/+7/8P/w//D/8P/u/+7/7v/u//H/8v/z//T/8f/w/+//7v/s/+z/7P/s/+7/8P/y//T/
8v/y//L/8v/x//D/7//u/+z/7P/s/+z/7v/w//L/9P/z//L/8f/w//L/9P/2//j/9f/0
//P/8v/w//D/8P/w//L/8v/y//L/8v/y//L/8v/w//D/8P/w//H/8v/z//T/9P/0//T/
9P/z//L/8f/w//H/8v/z//T/9f/2//f/+P/3//b/9f/0//X/9v/3//j/9v/2//b/9v/2
//b/9v/2//b/9v/2//b/+P/4//j/+P/3//b/9f/0//L/8v/y//L/9f/2//f/+P/4//j/
+P/4//j/+P/4//j/9//2//X/9P/x//D/7//u//P/9v/5//z/+//6//n/+P/2//b/9v/2
//T/9P/0//T/9v/2//b/9v/0//T/9P/0//b/9v/2//b/9f/0//P/8v/y//L/8v/y//T/
9v/4//r/+P/4//j/+P/3//b/9f/0//T/9P/0//T/9f/2//f/+P/2//b/9v/2//T/9P/0
//T/9//4//n/+v/1//L/7//s//H/9P/3//r/+P/4//j/+P/2//b/9v/2//X/9P/z//L/
9P/1//f/9//2//T/9P/2//X/9v/2//f/9//3//n//P/7//n/+f/4//n///8BAAIABQAE
AAUABwAIAAYABQAEAAcABwAGAAcABwAEAAEA/v8BAAQAAwAAAPv/+P/2//P/8//0//j/
9//y/+7/7//w/+3/6v/u//T/8//v/+3/7P/q/+n/6f/q/+v/6//p/+n/6//r/+3/6v/q
/+n/6f/t//T/8v/p/+//+v/4//j/CQAaACEANABLAE8AVQBnAHsAiwCbALAAvwDCAL0A
sgCrAKkAnAB2AD0AEQADAAMA/v/2/+7/6P/u//X/+f/9//L/6f/o/+X/4//i/+n/7P/v
//H/7v/t/+v/6f/p/+r/6v/q/+3/7f/t/+7/7f/s/+z/6//s/+v/6//p/+b/6P/t//D/
8v/x//D/7//u/+7/7//x/+//7//v/+//7P/r/+n/6P/u//D/8f/z//L/8v/z//T/9f/1
//b/9v/y//L/8//z//T/9P/1//f/9v/3//f/9f/1//b/9v/1//f/+//8//3/+v/0/+//
7v/3//z/AgAFAAQABQAHAAYAAAD//wUACAAKAAoACgAKAA8AEgAVABgAFwAWABUAFAAV
ABYAFwAYABkAGgAbABwAHAAcABwAHAAbABoAGQAYABYAFgAWABYAFAASABAADgANAAwA
CwAKAAgACAAIAAgABwAGAAUABAAAAP7//P/6//r/+v/6//r/+P/2//T/8v/w//D/8P/w
//b/9P/0//j/9P/2/wAABAAEAAoAEgAWAB4AJAAoADoAUABeAGwAfACGAJ4AxgDeAOQA
8gAEAQ4BGAEmATIBQgFYAW4BiAGiAbwB2gHwAfYBAAIOAhICDAIIAgwCDAL8AegB3AHE
AZgBcAFMARgB5gC6AIwAXAA2ABYA+v/u/+z/7P/p/+j/5//m/9//2v/V/9D/zv/O/87/
zv/N/8z/y//K/8j/xv/E/8L/wv/C/8L/wv/B/8D/v/++/73/vP+7/7r/uf+4/7f/tv+4
/7j/uP+4/7T/sv+w/67/rv+u/67/rv+s/6r/qP+m/6T/ov+g/57/mv+Y/5b/lP+Q/4z/
iP+E/4H/fv97/3j/cv9u/2r/Zv9h/17/W/9Y/1T/Uv9Q/07/Sf9G/0P/QP8+/z7/Pv8+
/0T/Sv9Q/1b/XP9i/2j/bv90/3j/fP+A/4X/iv+P/5T/mv+e/6L/pv+p/6z/r/+y/7j/
vP/A/8T/x//K/83/0P/U/9j/3P/g/+P/5P/l/+b/6P/q/+z/7v/v//D/8f/y//L/8v/y
//L/9v/4//r//P/5//j/9//2//j/+v/8//7//P/6//j/9v/3//j/+f/6//3//v///wAA
AAAAAAAAAAD+//7//v/+//z//P/8//z/AAACAAQABgAGAAYABgAGAAQABAAEAAQABAAE
AAQABAACAAIAAgACAAMABAAFAAYACAAIAAgACAAHAAYABQAEAAIAAgACAAIAAAAAAAAA
AAABAAIAAwAEAAQABAAEAAQABAAEAAQABAACAAAA/v/8//7//v/+//7//v/+//7//v8A
AAAAAAAAAP///v/9//z/+v/6//r/+v/3//b/9f/0//j//P8AAAQAAAD+//z/+v/5//j/
9//2//f/+P/5//r/+P/4//j/+P/4//j/+P/4//f/9v/1//T/9v/2//b/9v/1//T/8//y
//X/9v/3//j/9f/0//P/8v/y//L/8v/y//T/9P/0//T/9v/2//b/9v/z//L/8f/w//L/
8v/y//L/8//0//X/9v/0//T/9P/0//T/9P/0//T/8//y//H/8P/y//L/8v/y//X/9v/3
//j/9//2//X/9P/2//b/9v/2//L/8P/u/+z/7v/w//L/9P/1//b/9//4//f/9v/1//T/
9P/0//T/9P/y//L/8v/y//H/8P/v/+7/8P/y//T/9v/0//T/9P/0//T/9P/0//T/9v/2
//b/9v/3//j/+f/6//f/9v/1//T/8//y//H/8P/v/+7/7f/s//H/9P/3//r/9//2//X/
9P/2//b/9v/2//X/9P/z//L/9P/2//j/+v/2//T/8v/w//L/9P/2//j/9v/2//b/9v/0
//T/9P/0//L/8v/y//L/8v/y//L/8v/1//b/9//4//b/9v/2//b/9P/0//T/9P/1//b/
9//4//b/9v/2//b/9//4//n/+v/5//j/9//2//j/+P/4//j/+P/4//j/+P/2//b/9v/2
//f/+P/5//r/9//2//X/9P/1//b/9//4//b/9P/y//D/8f/y//P/9P/2//b/9v/2//j/
+P/4//j/+P/4//j/+P/4//j/+P/4//X/8v/v/+z/7//y//X/+P/4//j/+P/4//r/+v/6
//r/9//2//X/9P/0//T/9P/0//X/+P/6//3/+f/2//L/8P/0//T/9v/3//j/9//2//f/
+v/8//3/AAACAAIABwAIAAgACgAIAAgACwALAAgABgAHAAkACgAKAAoACwAJAAcABQAG
AAkACAACAAIAAgADAP//+P/0//P/9f/z//L/9v/2//D/6v/r//H/8v/w//D/8f/y//L/
8//y//X/9f/z//L/8f/w//H/5P/q//P/8f/1//j/9v/z//P/9P/u//b/EQAqADcAQABL
AFkAYQBrAIMAmQClALAAvQC8AKsApgCrAJ8AgABYACkAAwD9/wsADgAAAOz/5v/u//P/
8//x/+7/6//t/+v/6v/q/+7/7v/u/+3/7//v/+7/7f/r/+r/6P/m/+z/7f/u//D/8f/y
//T/9f/z//H/8P/t/+n/6v/u//D/8f/x//H/8f/u/+7/7//x//L/8//0//X/9P/z//H/
8P/v/+7/7P/r/+7/8P/z//b/+P/3//f/9v/z//L/8v/x/+3/7P/s/+3/8v/3//v//f/7
//z//P/7//n//f/+////AAD8//n/+v/8//7/AQABAAEAAwAGAAYABgAHAAsACwANAA8A
EgAVABIAEAALAAgACwAQABMAFQAXABwAHAAcABsAGQAYABYAFwAYABkAFQASABEADwAN
AA0ACgAKAAoABwAGAAgACQAIAAYAAgAGAAYAAgD7//n/+v/3//b/+//4//D/7//x//T/
9f/3//r/9//1//X/9P/2//n/+f/z//L/7//z//D/8f/w/+z/6f/s//D/9P/z//D/7v/v
//L/8v/x/+7/7f/w//L/8P/w/+7/7P/s/+n/6f/t/+3/8P/1//n//f8AAP7//P/3//L/
7f/w//T/9v/6//3///8AAPj/9//6//n/+v/6//3/AAD6//r/+//8//r/+P/4//z/+v/4
//r/+v/6//v//v8AAP///v/9//z//v/+/wAA/v/3//L/8f/u//P/+f/4//j/+v/4//v/
+//1//P/8P/q/+v/7f/z//T/8P/y//b/+P/3//T/8f/u/+n/5//r/+v/8P/x//P/9P/o
/+z/7v/w//j/9P/y//D/7v/t/+7/7v/v//D/8P/v//D/7v/s/+z/6//u/+//8P/z//n/
/P/+/wIAAQAAAAQABAAFAAgABwAIAAgABwADAAAA/f/7//j/9P/2//f/9f/z/+//7v/v
/+z/6v/q/+r/6//o/+T/4//l/+X/4//i/+b/5f/g/9v/3f/j/+T/4v/i/9//3v/c/9v/
3//j/+T/4//j/+P/4//l/+z/5v/n/+n/5//k/+L/4//p//T/AgAQABkAHAAhACoALwA9
AFUAaQBxAHkAgQCOAJcAlACHAHoAbQBPACoADAD5//v////5//L/7v/s//L/8v/t/+//
8//s/+X/5f/j/+L/4v/j/+L/4f/f/+L/5f/n/+n/5//o/+j/6P/q/+n/6P/o/+b/5v/n
/+f/5v/l/+X/4//h/+T/6v/u/+v/6f/n/+X/4v/i/+P/5f/m/+f/6P/p/+v/6//q/+r/
6f/o/+b/5f/p/+z/8P/0/+//6//o/+T/5f/o/+z/7//s/+r/6f/p/+r/6//r/+n/6v/s
/+3/7f/s/+//7//v//T/8v/x//T/+v/8///////8//3////+//7///8DAAMAAwAFAAgA
CwAQABQAFQAYABUAFgAVABMAEQAUABIAEAATABUAGAAaABcAFgAVAA8ADwAPAA4ADQAP
AAwADAAMAAQAAAD///3/+P/0/+7/8P/z//L/7v/v/+7/6f/m/+n/6P/i/+P/5//n/+f/
6P/q/+T/4f/g/97/4P/l/+f/4//i/9//4//g/+L/4v/f/93/3f/g/+P/4f/c/9j/1//Y
/9f/1f/R/8//1//e/+H/5v/j/+D/3//b/9X/1//V/9b/2//f/+P/5v/o/+j/5f/i/97/
4v/n/+r/5//n/+b/5P/h/+H/5f/l/+b/5v/p/+z/5v/m/+f/6P/o/+b/5v/q/+z/6v/s
/+z/6P/n/+j/6P/q/+r/6v/q/+j/6P/q/+j/6f/o/+v/7P/q/+v/5f/g/+H/4P/k/+X/
5P/l/+X/4v/g/+H/5v/m/+L/5P/o/+r/6P/m/+T/4v/h/9//4//j/+f/5//o/+j/5f/k
/+P/3v/l/+n/5v/h/9//3//e/9v/4P/k/+j/6f/o/+b/5f/l/+T/5P/j/+L/4f/g/+L/
5P/l/+f/6v/s/+3/8P/y//L/9P/1//n/+//9/wEABgAIAAkADAAKAAgACwAKAAwADgAM
AAwADwAPAAwACgAIAAcABQACAAIAAwABAP//+//6//v/+P/2//b/9v/3//j/9v/3//v/
9f/v/+r/6v/r/+b/4f/j/+v/7P/q/+r/7f/u/+7/7//u//H/8f/v/+//7//v//H/4v/o
/+//7f/v//j/8v/j/+P/9P8GABAAEwAaAC0AQgBHAEkAVwBjAGkAfwCVAJYAlwCoAK0A
qAClAI0AaABGAB0AAQAFAAkA+v/4/wIAAADw/+n//f8LAP7/8//0//P/8//0//f/9v/1
//P/8f/x//D/7//t/+7/7v/u//P/8//z//T/9v/4//v//f/5//f/9v/z/+7/8P/1//j/
+//7//v/+//3//b/9v/3//b/9f/0//P/9P/1//X/9v/6//r/+f/5//f/+P/6//z//v/9
//3//P/8//z//f/9//r/+v/7//3///8BAAIAAQD+//7//f/7//7/AwAFAAcACwAIAAYA
CAAKAAwADwAPAA8AEQAUABQAEwATABYAFQATABUAGAAbAB8AJAAmACoALAAuAC4ALQAs
ADAALwAuAC0AKwAqACgAKwAuADEALwAtAC0ALAArACsAKAAoACgAIQAeAB4AHQAXABIA
CwAMABIAEgAPABEADwALAAkADQAKAAIAAQADAAQAAwADAAQAAgABAAIAAgABAAMAAgD7
//r/+f////7/AAAAAP3/+//6//z//v/7//v/+v/8/wAA//////3//f/9//z/9//0//n/
+v/9//3//f8BAAEABAAEAAMAAgAAAAAAAAD9//r/9//8/wIABgAEAAUABQAEAP////8D
AAMAAgACAAUACAACAAIAAwAEAAcABgAHAAwACQAGAAcABgADAAMABQAGAAgACAAIAAgA
BQAEAAUAAgABAAAAAwAEAAgADQALAAoABwAEAAYABQADAAMAAgD+/wAAAQAGAAYA/f/+
/wEAAgAEAAQABAAEAAMAAQAFAAUABQADAAIAAAD8//z//P/4/wAABQADAP////8DAPr/
+/8EAAMAAgABAAAA/f/+//7///8AAAAA//8AAAQABAAGAAcACAAHAAYABwAMAA4ADwAS
ABYAFgAbABwAGgAaABYAFAAZABsAGgAaABYAEwAPAAoABwAFAAAA+//4//j/+v/4//f/
+P/5//v//P/6//v///////v/+P/6//r/9v/y//X/+P/4//X/9P/y//L/8f/x//P/9//4
//f/9f/1//X/9//y/+7///////X/+P/+//3/+//+/wQAEAAlADYAPwBKAFUAYQBxAIMA
kQCjAK0AsAC3ALwAuwC4AKsAjwBsAD4AEwADAAkAAwD2//L/9v/8/wIAAwD5//n/AAD3
//b/8//x//D/+P/6//z//f/6//n/9//1//X/9v/2//b/9//3//f/+P/7//z//v////r/
9//1//H/8v/2//3/AgD///3/+//5//f/+P/6//3//P/7//r/+f/7//v/+v/6//z//P/7
//v/+//8//7/AAD+//3//f/8//r/+v/7//v//P/8//3//////////v/7//7/AAABAAEA
//8DAAQABQAFAAIAAAACAAQABgAJAAkADQARABYAGAAXABcAGgAZABoAHQAhACUAJQAo
ACgAKgAoACoAKgApACoAMAAxADIAMgAxADEAMAAwADAAMAArACwALQAtAC0AKwAoACgA
KAAlACIAIgAhABoAFAAMAAwAEAAOAAkACQALAAkACQAPAAsABAAEAAcABQADAAIAAgD+
//v/+v/4//n//f/+//n/9//1//r/+P/+/wAA/////wEABAAHAAUA///6//j/+P/8//3/
/P/9/wAAAgAAAAAA/f/6//n/9f/0//n/+v/+//z/+//6//j/+//8//r/+P/z//b/+v/8
//z//f/9//z/9//3//v/+//3//b/+P/6//b/+P/7//7/AAD+//7/AgACAAAAAgACAPz/
+//8//z///8AAAEAAgAEAAQABgAEAP///P/9//z/AQAFAAIAAAABAAAABAAFAP7//f/7
//b/+f/7/wEAAgD6//r//P/8//7//P/6//j/9//1//n/+f/3//X/9P/y//P/9v/5//j/
/P////v/9f/2//f/9//1//T/9v/4//f/9//2//b/9//6//j/9P/z/+7/8P/y//T/9v/0
//b/9//5//v/+v/4//j/9//2//f/9//7//v/+//9/wIABAAFAAgADAAMABEAEgAUABYA
FAAUABMAEQAMAAgACAAJAAkACAAGAAUAAQD9//j/+P/6//j/9P/0//T/9f/1//L/8v/1
//T/8f/v//L/8v/s/+b/5//u//D/7//w//D/8P/v/+//8P/z//P/8f/x//H/8f/z//L/
7P/v//H/7//w//T/+f/7//z//P8CAA8AHAAlACwARwBnAG8AbwCDAJsAowCqALUAuACz
ALAArwChAIYAXgApAAcABQADAPr/+P/6//T/8P/5////+f/0//v/+v/3//X/9P/2//T/
8v/v//H/8//0//X/9f/2//b/9v/2//X/9P/0//T/9P/1//X/9v/1//X/8//w//L/9//6
//v/+//7//v/9f/0//T/9f/4//n/+v/7//n/+f/4//j/+v/6//n/+f/3//j/+v/8//3/
/f/+//7//v/+///////6//j/9//3//v//f/+//3/+//8//z/+//8/wEAAwAFAAQAAAD9
//7/BAAGAAkACQAIAAkACwAKAA0AEQAYABsAFwAXABgAGQAdACIAJAAoACgAKgAqACkA
KQAuAC4ALgAvAC8AMAAwADAAMAAwACsAKgApACcAJQAoACYAJwAoACEAHgAeAB0AGwAY
ABMAFgAXABQADgANAAwABwAEAAcABQD+//7/AQAAAP////8AAPz/+f/4//b/+P/7//v/
9f/0//P/+f/4//z//P/5//f/+P/6//z/+f/2//T/9f/4//z//f/8//3///8AAP3//P/8
//r/+v/3//f/+//7//7//v/9//z/+v/9//7//P/6//n//v8EAAgAAgD///v/9v/1//f/
/f////v/+v/8//7/+v/6//v//P/8//r/+v/+//7//P/+//7/+//7//3//v/+//7//v/+
/wAAAgAGAAYAAAD8//z/+v8AAAUAAwACAAIAAAADAAMA//////7/+v/8//3/AgACAP3/
AAAFAAgABgACAP7/+v/5//n///8BAAAA//////7/+v/6//r/9v/v/wAA///+//3//P/+
/wAAAQADAP///P/4//b/+f/6//3///8EAAcACgAPABAAEAAPABAAFQAWABwAHgAcABwA
GAAWABcAFwAUABIADwANAAoABgAEAAMA///7//r/+v/8//r/+P/4//j/+f/5//b/9v/5
//j/9f/z//b/9v/y/+7/8f/4//j/9f/0//P/8v/w/+//8v/1//X/8//x//H/8f/z//r/
/P/z/+v/7f/4/wIA///9/wgAEAAIAAcAHgA3AEYASQBVAGUAbwB5AIMAhwCIAJEAmgCV
AI4AkQCJAGQAOgAbAA0ABwD///r//P/6//r/AAAFAAEA/f/+//f/9v/z//H/8P/1//b/
9//3//T/8//x/+//8P/y//P/9P/4//n/+v/8//n/+P/4//f/+f/5//r/+f/1//b/+v/8
////////////+f/4//j/+f/7//v/+//7//r/+f/3//b/+P/4//f/9//5//r//P/+//z/
+//7//r/+P/4//n/+f/7//z//v8BAAAAAQABAP///P/8//v/+f/6////AQADAAMAAAD+
/wAABwAKAA4ADwALAAsADAAKAA4AEQAXABkAFgAXABkAGwAfACIAIgAkACYAKAAoACcA
JgAqACkAKAAqACsALQAuACwALAAsACcAJwAnACYAJQAlACIAIgAiABwAGAAXABUAFAAQ
AAoADAAQAA4ACQAJAAYAAQD+/wEAAQD8//7/AwD9//n/9v/0//b/9//6//z/+f/7//r/
8//w/w==
         </WaveFormData>
      </LeadData>
      <LeadData>
         <LeadByteCountTotal>10000</LeadByteCountTotal>
         <LeadTimeOffset>0</LeadTimeOffset>
         <LeadSampleCountTotal>5000</LeadSampleCountTotal>
         <LeadAmplitudeUnitsPerBit>4.88</LeadAmplitudeUnitsPerBit>
         <LeadAmplitudeUnits>¦ÌV</LeadAmplitudeUnits>
         <LeadHighLimit>2147483647</LeadHighLimit>
         <LeadLowLimit>268435456</LeadLowLimit>
         <LeadID>V1</LeadID>
         <LeadOffsetFirstSample>0</LeadOffsetFirstSample>
         <FirstSampleBaseline>0</FirstSampleBaseline>
         <LeadSampleSize>2</LeadSampleSize>
         <LeadOff>FALSE</LeadOff>
         <BaselineSway>FALSE</BaselineSway>
         <ExcessiveACNoise>FALSE</ExcessiveACNoise>
         <MuscleNoise>TRUE</MuscleNoise>
         <LeadDataCRC32>3247177600</LeadDataCRC32>
         <WaveFormData>
EgASABIAEgAUABQAFAAUABIAEgASABIAEgASABIAEgAQABAAEAAQAA8ADgANAAwACwAK
AAkACAAFAAQAAwACAP///v/9//z/+//6//n/+P/2//T/8v/w//L/8v/y//L/8f/w/+//
7v/v//D/8f/y//T/9P/0//T/9//4//n/+v/9//7///8AAAAAAAAAAAAAAgACAAIAAgAD
AAQABQAGAAUABAADAAIAAwAEAAUABgAEAAQABAAEAAQABAAEAAQAAgACAAIAAgAEAAQA
BAAEAAMAAgABAAAAAQACAAMABAADAAIAAQAAAAMABAAFAAYACAAIAAgACAAIAAgACAAI
AAkACgALAAwACwAKAAkACAALAAwADQAOAAsACgAJAAgACQAKAAsADAAKAAoACgAKAAoA
CgAKAAoACAAIAAgACAAJAAoACwAMAAoACgAKAAoADAAMAAwADAAKAAoACgAKAAwADAAM
AAwACgAIAAYABAAHAAgACQAKAAoACgAKAAoACQAIAAcABgAHAAgACQAKAAgACAAIAAgA
CAAIAAgACAAGAAYABgAGAAcACAAJAAoACgAKAAoACgAJAAgABwAGAAgACAAIAAgACgAK
AAoACgAJAAgABwAGAAgACAAIAAgABgAGAAYABgAEAAQABAAEAAUABgAHAAgACAAIAAgA
CAAIAAgACAAIAAgACAAIAAgABgAGAAYABgAHAAgACQAKAAgACAAIAAgABgAGAAYABgAH
AAgACQAKAAkACAAHAAYABgAGAAYABgAIAAgACAAIAAoACgAKAAoACQAHAAYABgAHAAcA
BwAHAAgACAAIAAoACgAKAAoADQAQABEAEgASABcAGAAYABkAGAAZABkAGQAXABIACgAI
AAUAAgABAAEAAwAEAAQABQAFAAUABgAHAAUABQAHAAcACQAJAAkACQAIAAcABwAGAAkA
CgALAAwACgAJAAgABwAJAAkABwAHAAoACgAJAAkACQAIAAcABwANAAsADAALAAYABAAB
AP7/AAAFAAkADwAWACIALwAxACAABADp/9T/zv+//5D/VP8g//H+zv6//sr+5v4D/yX/
Uf95/5P/pv+8/87/2P/j/+z/9v/7//3/AQAGAAgADAAOABAAEQATABMAFAAWABYAFgAX
ABcAFwAYABgAGQAZABkAGgAYABcAFwAXABkAGQAaABoAFwAWABYAGAAbABsAGgAaABwA
HAAcABwAGwAaABkAFwAaABsAGwAcABsAGwAbABsAGwAaABgAFwAaABoAGQAYABoAGgAb
ABsAGQAZABgAGAAZABkAGgAaABUAFAATABEAEwAUABQAFQAWABYAFAAUABcAFwAVABMA
EwATABMAEwASABEADwALAAoACAAHAAUABAADAAIAAQAAAP7/+//4//f/+P/3//f/9v/1
//b/8//x//H/8f/w/+7/7//w//D/8P/x//T/9P/0//T/9f/1//n/+//7//v//f/+/wAA
AQAAAAAAAgABAAIAAAABAAQAAgAEAAYAAwAEAAQABQAFAAYABgAGAAYABQAEAAMAAwAB
AAEAAQD//wEAAQABAAEAAgACAAIAAgADAAMAAgACAAIAAgACAP//AQACAAQACAAIAAYA
BgAGAAQABQAFAAUACAAIAAgACAAJAAkACgAKAAoACwALAAkACQAJAAsACwALAAsADAAM
AAsACwAMAAwADAAMAAkACwANAAwADAAKAAwADQANAAwACgANAA0ADQAMAAsADAAOAAsA
CwALAAoADAAMAAwACwAJAAwADAALAAkABwAHAAcACAAIAAkACwAGAAYACQAJAAkACgAK
AAkABAAEAAcACAALAA0ACwALAA0ACwAIAAsACwANAAkACAAKAAoACQAJAAkACgAKAAsA
DAAMAAsACwAJAAkACAAIAAkACQAJAAoACAAIAAgACQAHAAcACAAHAAYABwAIAAkACAAJ
AAoACgAIAAcABwAHAAgABwAGAAYABwAJAAsADAAKAAgABwAGAAcABwAFAAQABwAIAAkA
CgAKAAoACgAKAAoACgAKAAoACQAIAAcABgAGAAYABgAGAAYABgAGAAYACAAIAAgACAAI
AAgACAAIAAgACAAIAAgACAAIAAgACAAGAAYABgAGAAgACAAIAAgACQAKAAsACwAKAAoA
CgAJAAkACQAKAAoACAAKAAoACgAMAA8AEgATABYAFgAaABoAFwAXABgAGQAbABsAGgAW
AA4ADAAIAAQABQAFAAYABgADAAMAAwADAAIAAwADAAMABgAHAAgACQAJAAkACQAJAAgA
CAAIAAgACAAIAAkACQAJAAkACQAJAAcABwAIAAgABwAHAAgACAAIAAkACQAJAAYABQAG
AAIA+f/8/wQACwAPABMAEAAUABsAHwAWAAYA8//g/9r/0f+u/3L/PP8T//L+3/7m/v7+
Hf9B/2X/g/+b/67/vv/O/9z/5//u//b/+/8BAAcABgAHAAoACwAMAA8AEQARABIAEAAQ
ABAAEQAUABUAFwAYABkAGQAZABoAGAAXABcAFwAYABkAGwAcABgAFgAVABYAFwAXABYA
FgAXABgAGQAaABoAGgAaABkAFwAXABYAFgAVABUAFQAVABgAGAAXABcAFgAWABUAFAAU
ABQAFQAVABQAFQAVABYAFgAVABUAFAAUABQAFAATABEAEAAOAA0ADwAQAA8AEAAPAA8A
DQALAAkACQAJAAkABwAHAAYAAwACAP7//P/7//r/+f/4//b/9v/2//b/8v/w/+7/7P/s
/+z/7P/s/+z/7P/s/+z/6//q/+n/6P/r/+z/7f/u/+//8P/x//L/9P/0//T/9P/1//b/
9//4//r//P/+/wAAAgACAAIAAgAEAAQABAAEAAYABgAGAAYABgAGAAYABgAEAAQABAAE
AAgADAAGAAIABAAEAAIA/P/4//j//P8CAAIAAgAEAAQABAAEAAIA/v/2//L/8v/y//D/
7v/m/97/1v/U/9T/yv+o/2j/Iv/6/uT+yv64/rT+sv60/rb+tv66/sT+yP7Q/ub+AP8a
/zD/TP9o/4L/mP+u/8T/1v/m//D/+v8EAAgADAAKAAoACgAKAA4AEAASABQAFAAUABQA
FAAWABYAFgAWABgAGAAYABgAGgAaABoAGgAaABoAGgAaABoAGgAaABoAGwAcAB0AHgAe
AB4AHgAeABwAHAAcABwAHAAcABwAHAAfACAAIQAiACAAIAAgACAAIwAkACUAJgAnACgA
KQAqACsALAAtAC4AMQAyADMANAA1ADYANwA4ADwAQABEAEgARQBEAEMAQgBFAEgASwBO
AFAAUgBUAFYAVABUAFQAVABLAEQAPQA2ADQANAA0ADQANAA0ADQANAAxADAALwAuACwA
LAAsACwAKQAoACcAJgAiACAAHgAcAB4AHgAeAB4AHAAaABgAFgATABIAEQAQABIAEgAS
ABIAEwAUABUAFgATABIAEQAQAA4ADgAOAA4ADwAQABEAEgAUABQAFAAUABIAEgASABIA
FAAUABQAFAATABIAEQAQABEAEgATABQAEwASABEAEAARABIAEwAUABQAFAAUABQAEwAS
ABEAEAASABIAEgASABQAFAAUABQAEwASABEAEAAQABAAEAAQABIAEgASABIAEAAQABAA
EAAQABAAEAAQABAAEAAQABAAEAAQABAAEAANAAwACwAKAAwADAAMAAwADgAOAA4ADgAM
AAwADAAMAAwADAAMAAwADAAMAAwADAAKAAgABgAEAAYACAAKAAwACwAKAAkACAAKAAoA
CgAKAAcABgAFAAQABAAEAAQABAAFAAYABwAIAAcABgAFAAQABAAEAAQABAAEAAQABAAE
AAIAAgACAAIABAAEAAQABAADAAIAAQAAAAEAAgADAAQABAAEAAQABAAEAAQABAAEAAQA
BAAEAAQAAwACAAEAAAABAAIAAwAEAAMAAgABAAAAAgACAAIAAgAEAAQABAAEAAMAAgAB
AAAAAgACAAIAAgACAAIAAgACAAQABAAEAAQAAQAAAP///v8AAAAAAAAAAAIAAgACAAIA
AgACAAIAAgACAAIAAgACAAAAAAAAAAAAAAAAAAAAAAAAAAAAAAAAAAIAAgACAAIAAAAA
AAAAAAAAAAAAAAAAAAAAAAAAAAAAAAAAAAAAAAACAAIAAgACAAAAAAAAAAAAAAAAAAAA
AAD9//z/+//6//z//v8AAAIABAAEAAQABAADAAIAAQAAAAIAAgACAAIAAQAAAP///v8B
AAIAAwAEAAEAAAD///7/AAAAAAAAAAAAAAAAAAAAAP///v/9//z///8AAAEAAgAAAAAA
AAAAAAAAAAAAAAAAAgACAAIAAgABAAAA///+////AAABAAIAAAAAAAAAAAAAAAAAAAAA
AAAAAAAAAAAAAAAAAAAAAAACAAIAAgACAAAAAAAAAAAAAAAAAAAAAAAAAAAAAAAAAAAA
AAAAAAAAAgACAAIAAgACAAIAAgACAAEAAAD///7/AQACAAMABAACAAIAAgACAAAAAAAA
AAAAAQACAAMABAACAAAA/v/8//7/AAACAAQAAgACAAIAAgAAAAAAAAAAAAIAAgACAAIA
AQABAAIAAwAFAAUABQAGAAMAAgADAAIAAAAAAAMABgAGAAYABQAIAAgABwAHAAgADAAP
ABIAFAATAA8AEQARABAADwAPABAADAAHAAMA///+//7//v/9//7/AQACAAMAAQABAAEA
AQACAAQABQAGAAQABAAEAAUAAwADAAMAAwADAAEAAQACAAQAAwADAAQABAAEAAUABQAL
AAwABwACAAAA/f/6//r//f8DAAsAEgAaACEAJQAeAAgA7f/a/9L/zf+0/37/RP8R/+j+
yf7G/tr+8/4R/zn/Z/+J/6D/sP/A/87/1//i/+z/8f/5/wEABAACAAQABAAEAAsADwAR
ABQAEwASABEAEQATABMAFAAUABYAFwAYABoAFwAVABQAEwAVABUAFgAWABcAFgAWABgA
GwAbABoAGgAYABgAGAAYABgAGAAYABcAGQAZABgAGAAZABkAGQAZABoAGgAZABkAHAAc
ABsAGgAZABgAGAAXABgAGQAZABoAGgAZABkAGAAWABYAFgAVABUAFgAWABcAFQAUABEA
EAASABMAEgARABEAEQARABEAEQANAAoACgAKAAoACgAKAAgACAAIAAgABQAEAAMAAgD/
//7//f/8//3//v///wAA/f/8//v/+v/8//z//P/8//z//P/8//z/+v/6//r/+v/7//z/
/f/+////AAABAAIAAgACAAIAAgAEAAQABAAEAAIAAgACAAIAAwAEAAUABgAGAAYABgAG
AAYABAAGAAYABgAGAAgAAgD+//z//P/8//z//v8AAAQACAAKAAgABgAGAAQA/v/0/+7/
7v/u/+b/4P/a/87/wv/E/7z/kP9K/wj/2v6+/qD+iP6C/ob+iP6M/pr+pP6s/rr+zv7m
/gD/Fv82/1r/dP+O/6r/wP/S/+L/8P/6/wAABgAHAAgACQAKAAwADAAMAAwADgAQABIA
FAAUABQAFAAUABYAFgAWABYAFgAWABYAFgAWABYAFgAWABcAGAAZABoAGAAYABgAGAAa
ABoAGgAaABwAHAAcABwAGgAaABoAGgAbABwAHQAeABwAHAAcABwAHQAeAB8AIAAhACIA
IwAkACMAIgAhACAAJAAmACgAKgAtAC4ALwAwADEAMgAzADQANQA2ADcAOAA6ADoAOgA6
AD4AQABCAEQAQgBAAD4APAA2ADAAKgAkACQAJAAkACQAIgAiACIAIgAhACAAHwAeABwA
HAAcABwAGQAYABcAFgAWABYAFgAWABQAFAAUABQAEwASABEAEAAPAA4ADQAMAA4ADgAO
AA4AEAAQABAAEAAOAA4ADgAOABAAEAAQABAADwAOAA0ADAAOAA4ADgAOABAAEAAQABAA
DgAOAA4ADgAQABAAEAAQAA4ADgAOAA4ADwAQABEAEgASABIAEgASABAAEAAQABAAEAAQ
ABAAEAAOAA4ADgAOABAAEAAQABAAEwAUABUAFgATABIAEQAQABAAEAAQABAADgAOAA4A
DgAQABAAEAAQABAAEAAQABAAEAAQABAAEAAOAA4ADgAOAA4ADgAOAA4ADgAOAA4ADgAQ
ABAAEAAQAA0ADAALAAoACwAMAA0ADgANAAwACwAKAAsADAANAA4ADAAMAAwADAAKAAoA
CgAKAAoACgAKAAoACwAMAA0ADgALAAoACQAIAAkACgALAAwACQAIAAcABgAHAAgACQAK
AAoACgAKAAoACAAIAAgACAAIAAgACAAIAAYABgAGAAYABwAIAAkACgAJAAgABwAGAAgA
CAAIAAgABgAGAAYABgAGAAYABgAGAAgACAAIAAgABwAGAAUABAAGAAYABgAGAAcACAAJ
AAoACAAIAAgACAAKAAoACgAKAAgACAAIAAgACAAIAAgACAAIAAgACAAIAAgACAAIAAgA
CgAKAAoACgAJAAgABwAGAAQABAAEAAQABQAGAAcACAAGAAYABgAGAAgACAAIAAgACAAI
AAgACAAIAAgACAAIAAoACgAKAAoACQAIAAcABgAGAAYABgAGAAkACgALAAwACgAIAAYA
BAAFAAYABwAIAAgACAAIAAgACgAKAAoACgAHAAYABQAEAAUABgAHAAgACQAKAAsADAAL
AAoACQAIAAYABgAGAAYACAAIAAgACAAIAAgACAAIAAgACAAIAAgABgAGAAYABgAJAAoA
CwAMAAkACAAHAAYACAAIAAgACAAJAAoACwAMAAkACAAHAAYACAAIAAgACAAGAAYABgAG
AAgACAAIAAgABgAGAAYABgAIAAgACAAIAAYABgAGAAYACAAIAAgACAAIAAgACAAIAAoA
CgAKAAoACAAIAAgACAAKAAoACgAKAAkACAAHAAYABwAIAAkACgAJAAgABwAGAAgACAAI
AAgACAAIAAgACAAIAAgACAAIAAgABwAHAAgACQAJAAkACQAKAAoACgAMAAoACgAKAA0A
DQANAA0ADAASABIAEQARABUAFwAYABkAGwAaABYAGAAXABQAEwATABAADgALAAkABwAH
AAgACQAHAAcACQAJAAgABwAGAAUABgAHAAkACgAMAAwADAAMAA4ADwAQABEAEQARAA8A
DwAPAA4ADAALAA4ADgAOAA8AEQALAAgABwAMAAwACwAMAAoABQAJABMAHAAkACkAKwAg
AAoA9//o/97/yf+Y/1b/HP/x/tb+zf7Y/uz+A/8f/03/e/+b/7D/xP/W/9z/4//u//b/
+/8BAAkADAANABAAEQASABUAFwAXABgAGQAaABsAHQAfAB8AIAAgACMAIwAjACQAIgAh
ACEAIQAjACMAJAAkACMAIgAiACQAIwAjACIAIgAiACIAIgAiACMAJAAlACUAJAAjACEA
IAAhACEAIQAhACIAIgAhACEAJAAkACMAIgAkACQAJQAlACAAHwAdABwAHgAfACEAIgAg
ACAAIAAfAB4AHgAdAB0AHAAcABoAGgAdAB0AGwAZABYAFQAUABMAFQAVABQAEQAQAA4A
DQALAAsACwALAAsADQAMAAoACAAIAAgABgAFAAcABwAJAAcAAwADAAMAAgACAAMABAAE
AAIAAwAGAAYAAwACAAIAAQADAAUABQAFAAUABAAEAAMABQAGAAkACQAGAAIAAQACAAQA
CAAMAAsACgAKAAsACwAJAAgABwAGAAgACAAIAAkABwAHAAcABQAGAAcACAAJAAkACgAL
AAwADAALAAkACAAKAAoACgAHAAUABAAEAAYACgAIAAgACAAIAAkACQAJAAoACgAKAAoA
CAAHAAcABgAIAAkACQAHAAUABQAHAAcACQAJAAoACgAHAAcACAAIAAoACgAHAAkACwAK
AAoACAAIAAkACQAIAAYACQAJAAkABwAFAAUABgAHAAkACwAMAAsACgAJAAcACAAMAA0A
DQANAAsACwALAAkACAAIAAkACQAKAA4ADwAOAA4ADQALAAYABgAJAAoADAAPAA4ADwAP
AAcAAgAFAA4AEAAQABAAEAAOAAsACQAIAAsACwALAAsADAAMAAwADgAQABAAEAATABgA
GQAaABoAHQAcABoAGQAcAB8AIQAjACIAHgAXABYAEgAOAAwACwAKAAoACQAJAAkACQAK
AAsADQANAA8ADwANAA0ADQANAAsACwAMAAwADAAMAAwADAANAA0ADQANAAsACwAJAAkA
DAAMAAsACwAMAAwADAANAA8ADwAKAAsADAAMAAcABAAKAA8AEQAXABoAHAAjACUAFgD8
/+v/5P/m/93/tv98/0r/If/+/vn+EP8u/0X/Yf+H/6X/u//I/9D/2P/g/+///P/+////
BQALAAwADQAQABEAEgAWABkAGgAcABoAGgAaABsAHAAbABsAGgAbABsAGwAcABoAGQAZ
ABkAGwAbABwAHAAbABoAGgAcAB0AHQAcABwAGgAaABoAGgAaABoAGgAZABsAGwAaABoA
GQAZABkAGQAaABoAGQAZABgAGAAXABYAGAAYABkAGQAZABkAGAAYABcAFQAUABIAEgAS
ABIAEQASABIAEQARABAAEAAOAA4ADAALAAgABQAFAAUABQAFAAIAAQD///v/+//6//r/
+f/1//P/8f/v//L/8v/x//D/6//q/+f/5f/m/+f/6v/p/+j/6f/q/+r/6P/p/+r/6v/r
/+3/8f/y//T/9P/1//X/9v/3//b/9f/6//z///8BAP7//v8AAP//AAD+////AgAAAAIA
BAABAAEAAgAEAAUABgAGAAYABgAFAAQAAwADAAUABwAJAAkABQADAAEA//8AAAIABAAG
AAYABQADAAIABgAIAAoACQAFAAQABAAGAAcABAADAAIABQAHAAgACQAJAAgABwAGAAMA
AQAAAP7/AQADAAQAAwACAAEAAgABAAEAAQACAAIAAQABAAIAAgABAAAA/P/9//7//v//
//7/AAABAAEAAAAAAAMAAwADAAIAAQACAAQAAgADAAQABAACAAIAAgABAAIABgAHAAcA
BwAFAAUABQACAAIAAwAFAAAAAAADAAMAAwAEAAQAAwD//wAABAAGAAcACQAHAAcABQAD
AAAAAwAEAAcABAAEAAYABgAFAAUAAwAEAAQABQAEAAQAAwADAAMABAACAAIAAgACAAIA
AQABAAIABQAFAAUABQAHAAgACQAMAA4ADgAOABEAEgATABQAFAASAA4ACQAFAAEA/f/4
//P/9f/y/+z/7P/s/+z/7v/x//T/9v/3//n/+//7//z//f/9//3/////////////////
AAABAAMABAABAAAA///+/wAAAQACAAMAAwADAAEAAQACAAIAAQABAAQABAAEAAUA////
/wIAAwAAAAAA///8//j/9////wcADgASABcAHQAeAAoA7f/Y/9L/z/+8/47/VP8l//7+
5f7m/vb+Ef8x/1X/ef+R/6b/uP/G/9D/2f/g/+b/8////wEAAgADAAYABwAIAAoACwAK
AAoACgAKAAoACwAOAA8AEQASABIAEQAQABAAEQARABIAEwARABEAEgASABEAEAAQABIA
EwATABIAEgASABIAEgASABIAEgASABEAEQARABAAEAAPAA8ADwAPABIAEgARABEAEgAS
ABEAEAAQABAAEQARAA0ADQAMAAwADwAPABAAEAAMAAwADAALAAoACgAJAAkADAAMAAoA
CgAJAAkABwAFAAUABQAFAAUABQAFAAQAAQD9//r/+P/1//T/8//y//H/8//y//D/7v/t
/+7/7f/t/+r/6f/q/+f/5v/n/+j/6P/p/+v/7f/u/+3/7f/v/+7/7f/s/+z/6//w//P/
9P/1//X/9v/4//n/+f/6//3//f/9//r/+v/8//7/AAACAP////8AAAIAAwABAAAA///+
/wAAAAAAAAEA/////////f/9//3//f/9//7//v/+//7///////7//v/+//7//v/7//3/
/v8AAAQABAAAAP7//P/9////AAABAAAAAAAAAAAA/////wAAAAD+///////9//////8B
AAEAAQABAAIAAgD/////AAAAAAMABAACAAUABAACAAEA/v8AAAEAAQAAAAAAAwADAAMA
///9//3//v///wEAAwAEAAYABgAGAAUAAwAEAAIA//8AAP//AAABAAIAAgADAAUAAAAA
AAMAAwAEAAYABwAHAAIAAgAFAAYABgAHAAQAAwADAAEA/v8BAAQABwAEAAQABAAGAAUA
AwAEAAQABAAEAAQAAgABAAEAAgADAAMAAwADAAYABgAGAAgABgAGAAYACQANAA8AEQAS
ABQAFAATABMAEgATABMAEwAQAAwABQAEAP///P/7//v//v/+//3//f/+////AQADAAMA
AwAFAAUAAwADAAMAAwAFAAUABgAGAAYABgAGAAYABwAHAAcABwAGAAUAAgABAAMABAAE
AAUABAAEAAQABQADAAMABAAJAAgABAABAP7//P8DAAkADQAUACIAKQAhABAA9P/d/9L/
zv+5/4j/SP8S/+f+0P7P/uD+9v4R/zv/Z/+H/5//tv/E/87/2v/l/+r/8P/7/wMABwAK
AAoADAAMAAwADwARABEAEgAUABQAFAAVABUAEwASABAAEgATABQAFgAYABcAFwAXABYA
FQAVABQAFQAWABgAHAAaABkAFwAWABYAFgAWABYAFgAWABYAFQATABMAEgASABYAFwAY
ABkAGQAYABYAFQAWABYAFQAUABIAEgATABMAEwATABIAEgAUABUAFwAYABQAFAAUABMA
EgASABEAEQAQABAADgAOAA8ADwANAAsADAANAA4ADwAOAA0ACwAHAAYABAADAAEA/v/9
//z/+//9//z/+v/4//T/9P/y//H/7//v//H/7//t/+3/7f/s/+r/6//s/+z/7v/v//L/
8v/z//T/9v/3//j/+f/4//f/+//8//7//////wAAAwADAAEA/v/+/wAAAgAEAAYAAwAA
AAAAAQABAAIAAgACAAIAAgACAAIAAwADAAMAAwABAAEAAQABAAEA///+//3//P/+////
//8AAAQABAAEAAEAAAAAAAEABAAGAAQABAAEAAIAAwADAAMABgAGAAYABgAFAAUABgAG
AAgACQAJAAcACQAJAAsACwAKAAkACQAIAAkACQAKAAoADAAMAAkACwAOAA4ADwAOAAwA
CwAJAAYACAALAAsACwALAAkACQAKAAgACQAKAAoACgAKAAoACQAHAAoACgAJAAkABwAH
AAcABgAGAAcACQAIAAgACwALAAkACgAKAAkABgAGAAkACgAKAAsACAAHAAkACQAIAA0A
CwANAAkACAAJAAoACgALAAsADAAMAA0ADAAMAAsACwAJAAkACgAKAAoACgAKAAoACgAM
AAsACwAMAAwACwAKAAkACAAIAAgACgALAAwADQARABMAEwATABIAGAAaABsAHQAcAB0A
HQAdABoAFgAPAA4ACQAGAAUABQAGAAYABQAFAAcABwAIAAkACwALAA0ADQALAAsACwAL
AA0ADQAOAA4ADAAKAAgABgAKAAsADAANAA0ADQALAAsADAAMAAsACwANAA4ADwARABEA
DQAIAAcACgAKAAkABgAGAAkADQATABwAIgApACsAKAAcAP//4P/W/9H/tP98/0L/Ef/q
/tP+1P7m/v3+Gf9D/3P/lf+q/8D/1v/e/+X/7v/2//3/AwALAA4ADQAQABEAEgAUABUA
FAAUABcAGAAZABsAGwAbABwAHAAdAB0AHQAeAB4AHQAdAB0AGwAbABwAHAAdABwAHAAe
AB8AHwAeAB4AHgAeAB4AHgAeAB4AHgAdABsAGwAaABoAHAAdAB4AHwAeAB4AHQAdAB4A
HgAdABwAHQAeACAAIQAeAB0AGwAaABsAGwAcABwAGgAaABoAGQAZABoAGgAbABwAHAAa
ABoAGQAZABcAFQAVABUAFQAVABUAFQAUABEADgAMAAsACQAKAAkACAAHAAYABAABAP7/
/P/8//r/+f/7//v//f/7//j/9//2//T/8v/z//T/9P/2//f/+v/6//z//P/9//3//f//
/////////wAAAgADAAUABgAJAAkACwAIAAgACgAKAAwADgALAAwADAANAA0ADAAMAAwA
DAAOAA4ADgAPAA4ADQAMAAkACwALAAsACwAKAAoACgAKAAkACQAIAAgACgAKAAoABwAI
AAgACQAMABAADgAOAA4ADAANAA0ADQAOAA4ADgAOAA8ADwAQABAAEQATABQAEwATABMA
FQAVABMAEwAUABQAEwATABQAFAAWABYAEwAVABMAEgASABAAEQATABQAFAASABUAFQAV
ABMAEQARABIAEgATABQAFAATABIAEQAPABAAFAAVABUAEwARABEAEQAQABAAEQATABIA
EgAVABUAEwAUABQAEwAPABAAFAAWABUAFQARAA8AEAAPAA0AEQAOABAADgAOAA4ADgAP
AA8AEAASABMAEwATABMAFAAUABQAFgAYABgAGAAbACAAIQAiACIAJAAkACMAIwAjACMA
IgAhAB0AGAAQAA4ADQAKAAkACQANAA4ADgAPAA8ADwAQABEAEQARABMAEwATABMAEwAT
ABMAEwAUABQAFAAUABQAFAATABMAEwATABQAFQAUABUAFQAUABIAEQAUABQAFAAVABcA
FwAUAA8AEAAUABMADAAEAAkAFQAbAB4AJAArADEALgAaAAMA9P/s/+f/1P+m/2j/Nf8M
//f++P4Q/yv/Sf9v/5H/o/+0/8j/2P/m//H/+v8CAAcACwAPABgAFwAaABsAHAAdAB8A
HwAgAB8AHgAdAB0AIgAjACUAJgAnACcAJwAoACgAJwAnACcAJQAlACYAJgAjACIAIgAk
ACcAJwAmACYAJgAmACYAJgAmACYAJgAlACUAJQAkACQAJAAjACIAIQAiACIAIQAhACMA
JAAkACQAIgAiACMAIwAjACMAIgAiACEAIQAiACIAIQAiACMAIwAfAB4AHAAbAB0AHgAd
AB4AIQAhAB8AHQAYABcAFgAVABUAFQAUABEADgAMAAsACQAIAAcABgAFAAQAAgD///z/
/P/8//r/+f/5//n/+//5//X/9f/1//T/9f/3//n/+v/8//3/AAAAAAIAAgADAAMABwAJ
AAkACQALAAwADgAPAA8AEAATABMAEwAQABAAEgAUABYAGAAVABYAFgAXABcAGAAYABgA
GAAUAA==
         </WaveFormData>
      </LeadData>
      <LeadData>
         <LeadByteCountTotal>10000</LeadByteCountTotal>
         <LeadTimeOffset>0</LeadTimeOffset>
         <LeadSampleCountTotal>5000</LeadSampleCountTotal>
         <LeadAmplitudeUnitsPerBit>4.88</LeadAmplitudeUnitsPerBit>
         <LeadAmplitudeUnits>¦ÌV</LeadAmplitudeUnits>
         <LeadHighLimit>2147483647</LeadHighLimit>
         <LeadLowLimit>268435456</LeadLowLimit>
         <LeadID>V2</LeadID>
         <LeadOffsetFirstSample>0</LeadOffsetFirstSample>
         <FirstSampleBaseline>0</FirstSampleBaseline>
         <LeadSampleSize>2</LeadSampleSize>
         <LeadOff>FALSE</LeadOff>
         <BaselineSway>FALSE</BaselineSway>
         <ExcessiveACNoise>FALSE</ExcessiveACNoise>
         <MuscleNoise>TRUE</MuscleNoise>
         <LeadDataCRC32>748443345</LeadDataCRC32>
         <WaveFormData>
IAAgACAAIAAjACQAJQAmACcAKAApACoAKwAsAC0ALgAvADAAMQAyADIAMgAyADIANAA0
ADQANAA0ADQANAA0ADMAMgAxADAALQAsACsAKgAnACQAIQAeABwAHAAcABwAGwAaABkA
GAAVABQAEwASABEAEAAPAA4ADgAOAA4ADgAMAAwADAAMAAoACgAKAAoABwAGAAUABAAF
AAYABwAIAAUABAADAAIAAgACAAIAAgACAAIAAgACAAAAAAAAAAAA/v/+//7//v8AAAAA
AAAAAAAAAAAAAAAAAgACAAIAAgABAAAA///+/wAAAgAEAAYABgAGAAYABgAHAAgACQAK
AAwADAAMAAwACgAKAAoACgANAA4ADwAQAA0ADAALAAoACwAMAA0ADgAOAA4ADgAOAAwA
DAAMAAwADQAOAA8AEAAPAA4ADQAMAAwADAAMAAwADAAMAAwADAAKAAoACgAKAAwADAAM
AAwACgAIAAYABAAFAAYABwAIAAgACAAIAAgABQAEAAMAAgADAAQABQAGAAYABgAGAAYA
BAAEAAQABAACAAIAAgACAAMABAAFAAYABgAGAAYABgADAAIAAQAAAAEAAgADAAQABAAE
AAQABAADAAIAAQAAAAIAAgACAAIABAAEAAQABAADAAIAAQAAAAAAAAAAAAAAAgACAAIA
AgACAAIAAgACAAIAAgACAAIAAAAAAAAAAAACAAIAAgACAAIAAgACAAIAAAAAAAAAAAAA
AAAAAAAAAP7//v/+//7/AAAAAAAAAAACAAIAAgACAAIAAgACAAIAAQAAAP////////7/
/v8AAAEAAQABAAMABQAFAAIABQAHAAcABwAHAAUABQAFAAYACQAKAAwADAAOAAoACQAJ
AAcABgAFAAUABgAGAAMAAgABAP////8AAP///v/+//3//v///wAA///+//3//P/7//3/
//8AAAIAAAD9//v/+v/7//z//P/9//7///8AAAIA/v/8//r/+f////v//f/8//n/9f/z
//H/9v8BABEAIwA8AF8AhQCJAFkAFQDg/6z/e/9N/x3//v7t/uH+4/7r/vH+Av8i/0X/
af+E/5D/mP+o/73/yP/O/9v/6P/v//P/9P/3//j//P///wEAAAAEAAQABQAFAAYABwAI
AAgACAAJAAkADAANAA0ADQALAAsACwAMAA4ADwAQABAADQAMAAwADgAQABAADwAOABEA
EgATABUAEwAPAA8ADQAPABEAEwAVABUAFQATABUAFgAVABQAEwAWABYAFgAWABYAFwAX
ABgAGAAYABgAGAAbABsAHAAcABwAHAAbABsAHwAgACEAIgAjACQAJQAnACsALQAuAC8A
MQA0ADQAMwA0ADYAOAA5ADcANAA4ADoAOQA4ADcANgA4ADcAMwAwADIALwAsACoAKQAo
ACYAIwAiACIAIAAeAB0AHAAcABwAFwAXABcAFwAWABUAFQAVABUAFQATABMAFQAUABQA
EwASABEAEAAQABAADgANAA0ADgAOAA4ACwAKAAkACgALAAwACwAKAAkABgAFAAUABwAI
AAgABwAFAAQABAAFAAUABgAEAAcABwAIAAgACAAIAAYACAAIAAYABwAJAAsADwANAA0A
DQANAA8ADwAPAA8AEgASABIAEAARABIAEwAVABcAGQAZABgAFwAWABYAFgAXABgAGQAa
ABgAGAAYABkAFwAXABUAGAAYABgAGAAWABcAFwAXABcAFgAXABYAFgAXABUAFgAXABcA
FgAVABQAFQATABYAGQAYABYAFQAUABIAEQAPAA8AEQASABMAFAARABEAEQARABEAEwAT
ABEADgANAA0ADQAPABEADwAPABAADwANAA8ADgAOAAwADAANAA4ADgANAA0ADgAPAA8A
DQAMAA0ACgAMAAsACwAMAAwADAAMAAwADgAMAAwADQAMAAwACwAJAAoACgAJAAoADAAO
AA4ADgANAAwACQAIAAgABgAHAAkACwALAAsACwAOAAsACQAHAAsACwAIAAgACAAIAAgA
CAAKAAoACgAKAAwADAAMAAwACwAKAAkACAAGAAYABgAGAAgACAAIAAgACgAKAAoACgAI
AAgACAAIAAYABgAGAAYACAAIAAgACAAKAAoACgAKAAoACgAKAAoADAAMAAwADAALAAsA
CgAIAAgACgALAAsACQALAAsACwAIAAsADQANAA4ADwAOAA8ADQAOAA8AEAATABQAFQAS
ABAADwANAAwADAANAA4ADgAJAAgABwAFAAUABgAGAAYACQAJAAkACQAHAAUABQAFAAUA
BQAFAAUABAAEAAQAAwABAAIAAgACAAMAAwADAAMAAQACAAIAAgAEAAUABQAFAAEAAAAB
AP3/9f/5/wYAFQAlADMAQgBfAIEAgwBbACkA+v/E/5H/Zf85/xb/Af/1/u/+9f7//hb/
Nv9b/3f/hv+S/57/rv+//9T/4P/p//D/9////wQAAwADAAYACAAJAAoADgAOAA8ADwAQ
ABEAEgAUABQAFQAVABQAFQAVABUAEwATABMAFAAWABkAHAAeABkAFgAUABQAFwAYABgA
GAAYABgAGAAZABsAGQAbABsAGQAZABkAGQAZABkAFwAZABsAGwAbABsAGgAaABoAGgAa
ABsAGwAcAB8AIAAhACIAIAAfAB8AHgAfACAAIAAhACIAIgAiACIAJQAmACcAKQAoACkA
KQApACcAKgAqACkAKwAsAC0ALQAqACoAKAAmACYAJgAmACgAKAAoACgAIwAgAB0AGgAa
ABoAGgAaABgAGAAYABgAFgAUABIAEAAQABAAEAAQAA8ADgANAAwACgAKAAoACgAIAAgA
CAAIAAgACAAIAAgACAAIAAgACAAIAAgACAAIAAYABgAGAAYABAAEAAQABAACAAIAAgAC
AAYADgAMAAoACAAMAAwACgAMABYAJAA2AD4ARABSAF4AaABwAHIAZABGACYADgD2/87/
lv9c/zD/Fv8G//z+5v62/mz+KP4M/gr+CP4G/gz+GP4i/ir+Mv5A/kz+UP5W/mr+iP6q
/sb+7v4c/0b/bP+O/67/zP/m//T/AgAKAAwAEAARABIAEwAUABkAHAAfACIAIwAkACUA
JgAnACgAKQAqAC0ALgAvADAALgAuAC4ALgAvADAAMQAyADMANAA1ADYANgA2ADYANgA4
ADoAPAA+AD4APgA+AD4AQQBCAEMARABIAEoATABOAFEAUgBTAFQAWABaAFwAXgBhAGIA
YwBkAGcAagBtAHAAdgB6AH4AggCGAIgAigCMAJMAmACdAKIApACkAKQApACpAKwArwCy
ALQAtAC0ALQAsgCyALIAsgCuAKoApgCiAJ8AnACZAJYAkwCQAI0AigCDAH4AeQB0AHAA
bABoAGQAXwBcAFkAVgBRAEwARwBCAD4APAA6ADgANQAyAC8ALAAqACgAJgAkACMAIgAh
ACAAHgAeAB4AHgAcABwAHAAcABsAGgAZABgAFgAWABYAFgAYABgAGAAYABgAGAAYABgA
GgAaABoAGgAYABgAGAAYABgAGAAYABgAGAAYABgAGAAWABYAFgAWABYAFgAWABYAFAAU
ABQAFAASABIAEgASABQAFAAUABQAEgASABIAEgAQABAAEAAQABAAEAAQABAAEAAQABAA
EAAOAA4ADgAOABAAEAAQABAAEAAQABAAEAANAAwACwAKAAwADAAMAAwADgAOAA4ADgAM
AAwADAAMAA4ADgAOAA4ADQAMAAsACgAIAAgACAAIAAkACgALAAwACgAKAAoACgAMAAwA
DAAMAAoACgAKAAoACAAIAAgACAAJAAoACwAMAAsACgAJAAgACgAKAAoACgAIAAgACAAI
AAYABgAGAAYACAAIAAgACAAGAAYABgAGAAgACAAIAAgABgAGAAYABgAIAAgACAAIAAgA
CAAIAAgABgAGAAYABgAIAAgACAAIAAcABgAFAAQABQAGAAcACAAIAAgACAAIAAUABAAD
AAIABAAEAAQABAAEAAQABAAEAAYABgAGAAYABAAEAAQABAACAAIAAgACAAMABAAFAAYA
AwACAAEAAAD+//z/+v/4//b/9v/2//b/9P/0//T/9P/0//T/9P/0//X/9v/3//j/9f/0
//P/8v/z//T/9f/2//T/9P/0//T/9f/2//f/+P/6//r/+v/6//n/+P/3//b/+P/4//j/
+P/1//T/8//y//X/9v/3//j/9v/2//b/9v/4//j/+P/4//r/+v/6//r/9//2//X/9P/3
//j/+f/6//f/9v/1//T/9v/2//b/9v/3//j/+f/6//n/+P/3//b/+P/4//j/+P/6//r/
+v/6//n/+P/3//b/9//4//n/+v/5//j/9//2//j/+P/4//j/9v/2//b/9v/4//j/+P/4
//j/+P/4//j/+P/4//j/+P/4//j/+P/4//j/+P/4//j/+P/4//j/+P/4//j/+P/4//b/
9v/2//b/9//4//n/+v/6//r/+v/6//j/+P/4//j/+P/4//j/+P/4//j/+P/4//j/+P/4
//j/+f/6//v//P/6//j/9v/0//b/+P/6//z/+//6//n/+P/4//j/+P/4//j/+P/4//j/
+P/4//n/+f/4//j/+v/7//n/+f/7//v/+f/2//n/+//7//v/+//5//v/+//8//3/AAAC
AAIAAgD+//3//f/8//7//v///wAA/v/7//r/+f/4//n/+//8//r/+//7//v/+f/5//f/
9//5//n/+f/5//n/+P/4//j/9f/1//b/9v/2//X/9f/1//P/8//0//T/9P/0//X/9f/7
//v/+P/z//P/7f/p/+z/9f8FABcAKgBDAGcAeQBbABkA4v+2/4f/W/8x/wj/7/7d/tP+
2f7j/u7+BP8l/0v/cP+G/47/mv+t/77/yv/V/+D/4//r//b/+//4//r/+//7////BAAF
AAcABgAGAAYABgAIAAgACQAJAAwADQANAA0ACwALAAsADAAOAA8AEAAQAA0ADAAMAA4A
EgASABEAEAAOAA4ADgAPAA8ADQAPAA8AEQARABEAEQARABEADwARABUAFQAVABUAGAAY
ABgAGAAXABcAFgAWABcAGAAZABoAGgAZABkAGAAbABwAHAAdABwAHAAcABwAGwAcAB0A
HwAiACMAIwAjACMAJgAmACUAJwAkACUAJAAiACIAIgAiACIAIgAiACIAIQAgAB8AHgAc
ABoAGAAWABYAFgAWABYAEgAQAA4ADAAJAAgABwAGAAQABAAEAAQAAQAAAP///v8AAAAA
AAAAAAAAAAAAAAAA/f/8//v/+v/8//z//P/8//r/+v/6//r//P/8//z//P/7//r/+f/4
//b/9v/4//r/+v/8//7//P/6/wAABAAKABIAHAAmADIAPgBIAEwAUgBWAEgAKgAGAN7/
uv+Q/1b/Gv/q/sT+rP6c/oT+Vv4W/tz9wv3A/bz9uv3K/dr95P3y/Qb+Fv4k/jL+SP5o
/or+pv7O/v7+LP9Y/4T/qv/G/97/8P/+/wQACAAKAAwADgAQABEAEgATABQAGAAaABwA
HgAfACAAIQAiACQAJAAkACQAJQAmACcAKAAqACoAKgAqACsALAAtAC4AMAAwADAAMAAz
ADQANQA2ADkAOgA7ADwAPAA8ADwAPAA+AEAAQgBEAEYASABKAEwATgBQAFIAVABYAFoA
XABeAF8AYABhAGIAaABsAHAAdAB4AHwAgACEAIcAigCNAJAAlQCYAJsAngChAKIAowCk
AKUApgCnAKgApwCmAKUApAChAJ4AmwCYAJUAkgCPAIwAhwCEAIEAfgB5AHQAbwBqAGQA
YABcAFgAUgBMAEYAQAA9ADoANwA0AC8ALAApACYAIgAgAB4AHAAYABYAFAASABEAEAAP
AA4ADgAOAA4ADgANAAwACwAKAAoACgAKAAoACAAIAAgACAAIAAgACAAIAAoACgAKAAoA
BwAGAAUABAAFAAYABwAIAAYABgAGAAYACAAIAAgACAAHAAYABQAEAAIAAgACAAIABAAE
AAQABAADAAIAAQAAAAEAAgADAAQABgAGAAYABgADAAIAAQAAAAAAAAAAAAAA///+//3/
/P/9//7///8AAAAAAAAAAAAA/v/+//7//v/+//7//v/+//3//P/7//r//P/8//z//P/+
//7//v/+//v/+v/5//j/+f/6//v//P/5//j/9//2//n/+v/7//z/+v/6//r/+v/4//j/
+P/4//j/+P/4//j/+v/6//r/+v/5//j/9//2//f/+P/5//r/+f/4//f/9v/4//j/+P/4
//f/9v/1//T/9v/2//b/9v/2//b/9v/2//T/9P/0//T/9f/2//f/+P/2//b/9v/2//b/
9v/2//b/9v/2//b/9v/2//b/9v/2//T/9P/0//T/9f/2//f/+P/1//T/8//y//X/9v/3
//j/9//2//X/9P/2//b/9v/2//T/9P/0//T/9f/2//f/+P/2//b/9v/2//b/9v/2//b/
9//4//n/+v/5//j/9//2//T/9P/0//T/9f/2//f/+P/3//b/9f/0//b/9v/2//b/9v/2
//b/9v/2//b/9v/2//j/+P/4//j/9//2//X/9P/y//L/8v/y//b/+P/6//z/+f/2//P/
8P/x//L/8//0//b/9v/2//b/+P/4//j/+P/1//T/8//y//P/9P/1//b/+P/4//j/+P/2
//b/9v/2//T/9P/0//T/8v/y//L/8v/0//T/9P/0//X/9v/3//j/9v/2//b/9v/2//b/
9v/2//T/9P/0//T/9v/2//b/9v/4//j/+P/4//n/+v/7//z///8AAAEAAgAEAAQABAAE
AAYABgAGAAYABQAEAAMAAgADAAQABQAGAAYABgAGAAYABgAGAAYABgAGAAYABgAGAAgA
CAAIAAgABgAGAAYABgAHAAgACQAKAAgABgAEAAIABQAGAAcACAAGAAYABgAGAAYABgAG
AAYABgAGAAYABgAGAAYABgAGAAYABgAGAAcACAAIAAkADAAMAAsACgALAAsACwAIAAsA
CwALAAsACwAKAAsADAAOAA0ADgAQABAAEgAOAA0ADQAOAA4ADgAPAA4ADgALAAoACgAJ
AAoADAAMAAwADQANAAoACQAIAAUABwAHAAcABwAJAAkACAAIAAgABwAHAAgACgAKAAkA
CQAIAAcABgAGAAgACAAIAAkACwAFAP//AgAFAAUAAwAFAAgADQAbAC8ARgBjAIUAjQBj
ACcA8P+0/33/Tf8h//7+5f7Z/uP+8f75/gb/JP9D/2f/hv+Y/6L/tP/J/9b/3P/l/+7/
8//9/wYACQAKAA4AEQATABMAFgAVABUAFgAYABoAHAAaABoAGwAbABoAGwAbABsAHAAd
AB4AIAAeAB8AIAAgAB8AHgAeACAAIgAiACEAIAAgACAAIAAhACMAIQAjACMAIgAhACAA
HwAhACEAHwAhACUAJQAlACUAJgAmACYAJgAoACkAKQAqACgAJgAkACIAJQAnACoALAAr
ACwALAAtAC4ALgAuAC4ALgAuAC4ALwAwADEAMQAxAC8AMgAyADEALwAwADEAMQAwACwA
LwAwAC4ALgAuAC4ALgAtACkAJgAoACUAIgAgACIAIgAhAB8AGQAYABUAEgARABAAEAAQ
AAsACwALAAsABwAFAAQAAwAEAAUABAAFAAIAAAD///3/////////AAAAAP7//f/9////
AAABAP//AQABAAMABQABAP///f/7//3//f/+/wEAAAAAAP///f/7//z//v///wEAAAAE
AAUABQAEAAMAAgACAAQABAACAAEAAQABAAMABAAFAAYABwALAAsACwALAAwADAAMAAoA
DAAMAAwADQANAA8ADwAOAAwADAANAA4ADwAQABEAEgAPAA4ADQANABAAEQAQABQAEgAS
ABIAEAAPAA8ADwAPAA8AEQARABIAEQANAAwACwANAA4ADwAQAA0ACQAKAAsADQAMAAwA
DAAKAAkABwAHAAYABgAGAAYABgAHAAgACQAIAAkACAAFAAMAAwAEAAUACAALAAoACwAM
AAMA/f///wQABQAGAAcACAAGAAQAAgABAAIAAgADAAYABwAHAAcACQAJAAkABgAJAAsA
CwALAAsABwAHAAcACAALAA4AEgAUABMADgAMAAsACAAIAAgACQAIAAgABQAEAAMAAQAB
AAIABAAEAAUABQAEAAMAAgD///3//f/9//3//v//////AAD+//3//f/+//7//v/9//3/
////////AAD+//7//v///wEAAQD9//z////9//v/+/8IABUAIwAzAEoAZwB/AHkASwAb
AOz/vv+Z/3H/R/8o/xf/A//1/v/+F/8w/0r/Zf97/4z/ov+w/7j/xf/S/+D/7f/2//n/
/f8AAP//AQAEAAYABwAJAA4ADwARAA8AEAARABIAEgASABMAEwASABMAEwATABMAEwAT
ABQAFgAXABgAGAAXABYAFgAYABoAGgAZABgAFgAWABYAFwAXABUAFwAXABgAGQAaABsA
GgAZABYAFwAbABsAGwAbABoAGgAaABoAGgAbABsAHAAcABwAHAAcAB0AHQAeAB4AHwAg
ACAAIQAgACAAIAAgAB8AIAAhACMAJAAlACUAJQAjACYAJgAlACMAJAAlACUAJAAiACcA
KgAoACYAJAAiACUAJQAiACAAHQAZABUAEgAWABYAFQATABEAEgARABAADQAMAAwADAAK
AAsADAANAAgABwAHAAcABQAFAAMAAwAGAAYABwAHAAQAAwACAAIABAACAAEAAQACAAIA
AgD//wAA//8AAAEAAgABAAAA///8//v/+//9/wIABAAFAAUA/v/8//v/+f/7//r//v//
/////v/9//z//f8AAAEAAAD///////8BAAAA///+//3/AQABAAEAAQAEAAQABAACAP//
/v/9//3/AAADAAQABAACAAIAAwAEAAQABAAEAAQABgAGAAYABwAFAAUAAwAGAAgACAAI
AAYABwAHAAcABwAIAAsADAAOAA4ACwALAAsACgAKAAoACgAJAAcACgANAAsACgAKAAoA
CgAJAAcABwAIAAgACAAIAAcABwAHAAcABwAJAAkABwAFAAUABgAHAAkACwAJAAkABgAF
AAMABQAGAAYABAAEAAcACAAIAAcABQAGAAcABwAHAAgACwAKAAYABAAGAAYABgAGAAUA
BAADAAMAAwACAAIABAADAAMAAwAFAAcABwAEAAcACAAHAAYABQAAAP///v/+//3//P/8
//r/+//4//j/+f/6//r/+v/7//7//v/7//r/+v/5//r//P/6//r/+//7//3//f/9//v/
/f/9//3//f/6//n/9//2//n/+f/6//z/+//6//j/9//3//f/9//4//r/+v/6//v/9//3
//f/9v/1//X/8//x//D/9/8JAB0AMgBPAG8AewBdACMA8P/E/5f/a/9F/yb/Ef/9/vP+
9f79/gr/Iv9B/2P/fP+I/5b/qv+7/8b/0P/V/97/6f/1//r/+//7//7/AAABAAAABAAE
AAUABQAGAAcACAAJAAoADAANAAsACwAKAAkADAANAA4AEAANAA0ADQAMAAwADAANABAA
EgASABEAEAAOAA4ADgAPAA8ADQAPAA8ADQALAAkABwAHAAcABQAHAAkACQAJAAkACgAK
AAoACgAMAA0ADQAOAAsACgAJAAgADAANAA8AEAAPABAAEAARABAAEAAQABAAEgAUABYA
GQAZABkAGAAXABkAHAAcABsAHQAeAB8AHwAaABYAGQAaABoAGgAaABoAGgAZABUAEgAT
ABEADwAOAA8ADgAMAAkACAAIAAYABAAEAAQABQAGAAIAAQAAAP///P/7//v/+//5//n/
9//3//n/+P/4//f/+P/5//r//P/5//b/9P/z//X/9v/3//X/9P/z//T/9f/0//P/8v/x
//L/8f/x//P/8v/y//H/7//s/+z/7f/t/+r/6P/r/+v/7P/s/+z/7P/q/+z/7P/q/+r/
6//s/+//7f/t/+3/7f/w//H/8v/z//T/9P/0//L/9P/0//T/9f/3//n/+f/4//b/9v/3
//j/+P/4//j/+P/6//r/+v/7//7////+/wIAAAD+//z/+P/6//v//P/9//3//////wAA
///7//r/+f/7//z//f/+//7/+//9/////f/8//z//P/6//n/9//3//j/+P/4//j/9//3
//f/9//3//n/+f/3//X/9f/2//f/9//5//f/9//0//P/8f/z//f/+P/3//j/9//4//j/
9//4//j/+P/4//j/9v/2//b/9//1//T/9P/2//n/+f/5//v/+f/5//b/+f/7//v/+//7
//v/+//7//z//P/8//3//P////z//P/9//n/+P/3//f/+P/4//X/9P/0//P/9P/2//X/
9P/0//P/9f/1//X/8//z//P/8//z//P/8//y//L/8P/v/+//8P/u/+7/7f/t/+//7//v
//D/8P/w//D/8f/x//H/8//0//H/6//p/+f/7P/9/w8AHwA+AGcAfQBjACcA7f+8/4z/
X/87/xv/Bv/1/uv+8/77/gH/FP8y/1H/cf+C/47/nP+s/7n/xv/S/9n/4P/p//P/+P/7
//r//P/9//3//v8CAAIAAwADAAQABQAGAAQABAAFAAUABgAHAAcABwAJAAkACQAKAAgA
CQAKAAoACgAKAAsADgAPAA4ADAAKAAwADAAMAA0ACwAJAAsACwALAAsACwALAA4ADwAO
ABEAEQARABEAEQASABIAEgASABAAEQARABIAFAAUABQAFAAXABcAGAAYABcAGAAYABkA
HAAcABwAHAAbABwAHQAfACAAIQAhACEAIgAmACcAJwAnACgAKQApACcAJAAoACoAKAAm
ACQAIgAkACMAHwAcABwAGQAWABQAFQAUABIADwAOAA4ADAAKAAcABgAGAAYAAwADAAMA
AwABAAEAAgADAAEA///7//n/+//6//r/+f/5//n/+f/6//r/+P/3//f/+P/4//j/9f/z
//H/8f/x//H/8f/x//H/8P/v/+//8f/z//T/9P/z//L/8v/z//P/8P/s/+3/6//v//D/
8f/y//L/9P/0//L/8v/z//T/9//5//n/+f/5//n/+f/5//n//P/8//z/+v/4//j/+P/5
//z///8AAAAAAAAAAAEAAgABAAAA///+/wAAAAAAAAEAAQABAP//AgAEAAQABAACAAAA
///+//3//f//////AAAAAP3//f/9//7//v/+//7//P/5//v//f/9//z//P/8//z/+//5
//n//P/8//z//P/7//v/+//7//v//f/9//v/+f/5//r/+//6//v/+P/3//n/+f/4//v/
+v/6//j/+P/7//z//P/7//n/+v/7//v/+P/4//r/+P/2//n/+//4//j/+v/6//r/+v/4
//j/+P/5//n/+P/4//r/+v/5//j/+f/8//3/+/////7//f/8//v/+v/7//z//v/9//7/
AAAAAAEA/v/+/////P/8//z//f/8//z/+f/4//r/+f/6//z//P/8//3//f/+////AAD/
/wIAAwAEAAUAAwABAP7//P8AAAEAAwAGAAMAAgAAAP//AAABAAIABAAFAAYABwAJAAkA
AwABAAIAAQD///////8AAAkAFQAlADwAXQCBAJMAeQBDAAoA0v+f/3P/Sf8k/w//Af/9
/gP/Cf8S/yr/Sf9n/4j/mP+i/7T/x//U/9z/5//y//v/AQAGAAsACQAMAA4ADwAPABIA
EQARABQAFgAYABoAGgAaABsAGwAcAB0AHQAdAB0AHQAdAB4AHAAdAB4AHgAdABwAHAAe
ACIAIgAhACAAIAAgACAAIQAjACEAIwAjACIAIQAgAB8AIAAhACAAIwAkACMAIgAhACMA
JAAlACYAKAApACkAKgApACgAJwAmACgAKQArACwAKwAsACwALQAuAC4ALgAuADIANAA2
ADkANwA3ADYANQA2ADoAOwA7ADsAPAA9AD0AOgA2ADkAOgA8ADwAPAA8ADoAOQA1ADIA
MgAvACwAKgAsACwAKwApACQAJAAiACAAHQAcABwAHAAbABsAGwAbABoAGQAZABkAGAAX
ABQAEwATABIAEgARABEAEQARABIAEAAOAA0ADQAPABAAEQAPAA8ADQANAA0ADgANAAwA
CwAKAAkACQALAAoACgAJAAcABgAGAAcABwAIAAYACQAJAAoACgAKAAoACgAMAAwACgAK
AAsADAAPABIAEwAUABUAFAATABIAEQAUABQAFAASABMAFAAVABcAFwAZABkAGAAaABoA
GwAcABoAGgAaABoAHAAcABwAHQAbABsAGQAcABoAGgAaABgAGAAZABoAGwAaABsAGgAa
ABsAGQAaABsAGwAaABkAGAAWABMAFQAXABkAGAAYABgAFgAVABMAEwAUABQAFAAUABUA
FQAVABUAEwAVABUAEwASABMAFQAXABQAFQASABEAEAAPAA0ADwAOABIAEQAQAA8ADgAQ
ABAAEAARABEAEAAQABIAEwATABMAFQAVABUAEgAVABcAFwAXABcAFwAXABcAGAAbABwA
HgAeABsAFgAUABMAFAAUABQAFQAYABgAFQAUABIADwAOAA4ADgAOAA8ADwAPAA8ADwAN
AA8ADwAPAA8ADQANAAwADAAMAAsACwAMAA0ADgAOAA8ADgANAAwADAAMAAwADAANABMA
EQALAAYABwAJAAkABQAGABMAKQA3AEIAWwCBAJcAgwBPAB4A8P+//5H/Z/9A/yX/Ef8F
/wn/F/8q/0D/Xf9//5L/mP+m/7z/z//c/+b/8f/6////BQAMABUAFQAYABoAGwAbAB4A
HQAdAB0AHgAfACAAIAAgACEAIQAiACMAIwAjACUAJQAlACYAJQAlACUAJAAjACIAIgAk
ACYAJgAlACQAJAAkACQAJQAnACUAJwAnACUAJQAlACUAJQAlACMAJQAnACcAJwAnACoA
KgAqACoAKAApACkAKgArACwALQAuAC4ALQAtACwAMAAyADMANQAzADIAMQAwADMANAA1
ADcAOgA7ADsAOwA5ADoAOAA1ADYAOAA6ADsANgAyADUANgA3ADgAOQA6ADkANwAyAC4A
MAAtACoAKAAqACoAKQAnACQAJAAiACAAIAAgACEAIgAhACEAIQAhAB4AHQAdAB0AHgAf
AB4AHwAfAB4AHgAdAB0AHQAdAB4AHgAcABsAGwAcABwAHAAZABkAGQAbAB0AGgAZABgA
FwAYAA==
         </WaveFormData>
      </LeadData>
      <LeadData>
         <LeadByteCountTotal>10000</LeadByteCountTotal>
         <LeadTimeOffset>0</LeadTimeOffset>
         <LeadSampleCountTotal>5000</LeadSampleCountTotal>
         <LeadAmplitudeUnitsPerBit>4.88</LeadAmplitudeUnitsPerBit>
         <LeadAmplitudeUnits>¦ÌV</LeadAmplitudeUnits>
         <LeadHighLimit>2147483647</LeadHighLimit>
         <LeadLowLimit>268435456</LeadLowLimit>
         <LeadID>V3</LeadID>
         <LeadOffsetFirstSample>0</LeadOffsetFirstSample>
         <FirstSampleBaseline>0</FirstSampleBaseline>
         <LeadSampleSize>2</LeadSampleSize>
         <LeadOff>FALSE</LeadOff>
         <BaselineSway>FALSE</BaselineSway>
         <ExcessiveACNoise>FALSE</ExcessiveACNoise>
         <MuscleNoise>TRUE</MuscleNoise>
         <LeadDataCRC32>3813188364</LeadDataCRC32>
         <WaveFormData>
EgASABIAEgAVABYAFwAYABsAHAAdAB4AIQAiACMAJAAmACgAKgAsAC0ALgAvADAAMwA0
ADUANgA3ADgAOQA6ADgAOAA4ADgANwA2ADUANAAxAC4AKwAoACYAJgAmACYAIwAiACEA
IAAcABoAGAAWABMAEgARABAADQAMAAsACgAJAAgABwAGAAUABAADAAIAAAD+//z/+v/8
//z//P/8//n/+P/3//b/9v/2//b/9v/0//T/9P/0//L/8v/y//L/8v/y//L/8v/0//T/
9P/0//L/8v/y//L/8//0//X/9v/1//T/8//y//T/9v/4//r/+P/4//j/+P/5//r/+//8
//7//v/+//7//P/8//z//P///wAAAQACAAAA/v/8//r//P/+/wAAAgAAAAAAAAAAAAAA
AAAAAAAAAQACAAMABAADAAIAAQAAAAAAAAAAAAAAAgACAAIAAgAAAAAAAAAAAAAAAAAA
AAAA/f/8//v/+v/8//z//P/8//z//P/8//z/+f/4//f/9v/3//j/+f/6//r/+v/6//r/
+P/4//j/+P/3//b/9f/0//f/+P/5//r/+P/4//j/+P/3//b/9f/0//b/9v/2//b/9v/2
//b/9v/0//T/9P/0//b/9v/2//b/+P/4//j/+P/3//b/9f/0//b/9v/2//b/+P/4//j/
+P/4//j/+P/4//j/+P/4//j/9v/2//b/9v/4//j/+P/4//b/9v/2//b/9P/0//T/9P/2
//b/9v/2//T/9P/0//T/9v/2//b/9v/4//j/+P/4//r/+v/6//r/+v/5//X/9//3//T/
9P/2//j/9//3//n//P/8//z//f8AAAAAAAABAAAAAAD///7///8CAAUABwAJAAkABgAD
AAIAAQAAAP//AAAAAP3/+//7//r/+v/6//j/9//3//f/+P/5//n/+P/3//b/9f/0//b/
+P/4//r/+P/1//L/8P/0//P/8//0//X/9v/4//n/9//1//P/8//3//X/9f/1//P/8f/x
//L/+P8EABIAIwBAAGkAlQCpAJAAZQBBAB8A/P/a/7j/ov+b/5b/nP+k/6T/q/+2/7//
w/++/67/o/+r/7r/xv/M/9j/5f/s/+//8f/2//f/+v/9////AAACAAEAAAABAAIAAwAD
AAUABQAGAAcACAAIAAgACQAHAAcABwAIAAoACwAMAAwACAAIAAgACwAMAAwACgAKAAwA
DQAPABAADAALAAsACwAOAA8AEAARABEAEQARABEAEQARABEAEQATABMAEwATABQAFQAV
ABYAFgAWABYAFwAbABsAHAAcABwAHQAeAB8AIQAiACMAJQAmACYAJgAnACsALgAvADAA
MQAyADQANQA2ADcAOQA5ADsAOwA7ADwAPAA9AD0APQBAAEAAPgA7ADsAOQA3ADUAMwAz
ADIALwAvAC4AKwAoACYAJQAlACQAHwAdAB0AGwAXABUAFAATABIAEgARAA8AEQAQAA4A
DAAKAAgABwAGAAgABgAEAAQAAwADAAMAAgD///3//f/9//z//P/9//3/+f/4//j/+P/6
//v/+//6//f/9//4//j/+v/7//v/+v/6//r/+v/6//n/+v/6//j/+//8//3///8AAP//
/v/+/////////wAAAgADAAMAAQADAAMABQAGAAcACAAKAAoABwAGAAcABwAJAAgACAAJ
AAkACQAJAAkACQAJAAgABwAIAAkACgAKAAgACgALAAsACQAJAAkACAAKAAoADAAMAAwA
CwAIAAcACQAJAAkACQAJAAkACQAJAAYABQADAAMABAAFAAYACAAFAAQAAwACAAQABgAE
AAAA/v/+//z//v8BAAQAAgACAAEAAAAAAAAAAAABAAMAAQABAAEA//8BAAMAAwACAAEA
//////7//v/+//7//f/9////////////AQABAAIAAgAAAP///v/8//3//f/+////AAAB
AAMABwABAAAA/v/9/////v/9//7/AAAAAAAAAQADAAAA/v/8/wAA/f/8//z//P/8//z/
/P/+//7//v/+////AAABAAIA///+//3//P/+//7//v/+//7//v/+//7/AAAAAAAAAAD/
//7//f/8//z//P/8//z//v/+//7//v8AAAAAAAAAAP7//v/+//7/AAAAAAEAAQD9////
AAD8//z//v/+//3/+//9//7//v8AAAEAAgACAAQABQAFAAYABAAEAAQABgAJAAsADAAN
AAgABQAFAAUAAwADAAQABAD///3/+//6//j/+P/4//f/+P/5//r/+//4//b/9v/2//b/
9v/2//b/9P/0//T/8//y//L/9f/z//L/8v/y//L/8f/x//H/8f/z//X/9f/1//X/8//1
//P/7f/0/wIADgAgADEARABjAIsAnQCMAHMAVwAxAA4A7v/K/7D/pf+e/57/oP+i/6n/
sP+1/7H/pP+c/53/pf+2/8j/0v/a/+H/6P/t//P/8v/y//T/9v/3//n//P/8//z//f/+
//////8AAAEAAwAFAAUABAADAAMAAgABAAAAAAAEAAcACgAMAAYABAACAAMABgAGAAQA
BAAFAAUABgAGAAUABQAGAAcABwAHAAcABwAHAAcABwAHAAsACwALAAsACwALAAsACwAM
AA0ADQAOABEAEgATABUAFAATABMAEgASABMAFAAVABYAFgAWABcAGwAcAB0AHwAgACIA
IgAiACMAJAAmACcAKAApACsAKwAtAC0ALAAsACwALAAsAC0ALgAvADAALAAqACgAJgAm
ACYAJgAmACUAJAAjACIAHgAcABoAGAAXABYAFQAUABMAEgARABAADAAKAAgABgAFAAQA
AwACAAAAAAAAAAAA///+//3//P/6//r/+v/6//n/+P/3//b/9v/2//b/9v/0//T/9P/0
//j/AAAAAAAAAgAGAAoACgAOABgAKgA8AEgAUgBkAHYAhgCUAKAAogCWAIIAcgBkAEQA
FgDo/8j/tP+q/57/hv9W/w7/0P60/qz+oP6S/oz+iv6K/oj+hP6I/or+gP52/n7+lv6y
/sz+6v4U/zz/ZP+C/6D/uv/Q/97/6v/y//L/9v/3//j/+f/6//7/AgAGAAoACgAKAAoA
CgALAAwADQAOABEAEgATABQAFAAUABQAFAAVABYAFwAYABkAGgAbABwAHAAcABwAHAAe
ACAAIgAkACQAJAAkACQAJQAmACcAKAAqACwALgAwADMANAA1ADYAOQA6ADsAPAA9AD4A
PwBAAEMARABFAEYATABQAFQAWABaAFwAXgBgAGUAagBvAHQAdQB2AHcAeAB8AIAAhACI
AIoAjACOAJAAkwCUAJUAlgCVAJQAkwCSAI4AjACKAIgAhgCEAIIAgAB6AHYAcgBuAGoA
ZgBiAF4AWQBWAFMAUABKAEQAPgA4ADMAMAAtACoAJwAkACEAHgAaABgAFgAUABMAEgAR
ABAADQAMAAsACgAIAAgACAAIAAYABgAGAAYABQAEAAMAAgAEAAQABAAEAAQABAAEAAQA
BgAGAAYABgAEAAQABAAEAAIAAgACAAIAAgACAAIAAgAAAAAAAAAAAAIAAgACAAIAAAAA
AAAAAAD///7//f/8//7//v/+//7/+//6//n/+P/4//j/+P/4//b/9v/2//b/+P/4//j/
+P/2//b/9v/2//b/9v/2//b/9P/0//T/9P/x//D/7//u//D/8P/w//D/8P/w//D/8P/u
/+7/7v/u/+7/7v/u/+7/7P/s/+z/7P/q/+r/6v/q/+z/7P/s/+z/6v/q/+r/6v/s/+z/
7P/s/+r/6v/q/+r/6f/o/+f/5v/n/+j/6f/q/+n/6P/n/+b/6P/o/+j/6P/o/+j/6P/o
/+f/5v/l/+T/5v/m/+b/5v/k/+T/5P/k/+b/5v/m/+b/5v/m/+b/5v/m/+b/5v/m/+j/
6P/o/+j/5v/m/+b/5v/o/+j/6P/o/+f/5v/l/+T/5f/m/+f/6P/o/+j/6P/o/+f/5v/l
/+T/5v/m/+b/5v/m/+b/5v/m/+b/5v/m/+b/5v/m/+b/5v/k/+T/5P/k/+f/6P/p/+r/
6f/o/+f/5v/m/+b/5v/m/+T/5P/k/+T/5P/k/+T/5P/i/+L/4v/i/+P/5P/l/+b/5f/k
/+P/4v/k/+T/5P/k/+L/4v/i/+L/4//k/+X/5v/o/+j/6P/o/+f/5v/l/+T/5v/m/+b/
5v/l/+T/4//i/+X/5v/n/+j/5//m/+X/5P/k/+T/5P/k/+X/5v/n/+j/5//m/+X/5P/l
/+b/5//o/+f/5v/l/+T/5P/k/+T/5P/l/+b/5//o/+f/5v/l/+T/5v/m/+b/5v/o/+j/
6P/o/+b/5v/m/+b/5//o/+n/6v/q/+r/6v/q/+v/7P/t/+7/7v/u/+7/7v/w//D/8P/w
//D/8P/w//D/7v/u/+7/7v/u/+7/7v/u/+7/7v/u/+7/7v/u/+7/7v/u/+7/7v/u/+z/
7P/s/+z/7f/u/+//8P/w//D/8P/w/+7/7v/u/+7/8P/w//D/8P/w//D/8P/w//D/8P/w
//D/8f/y//P/9P/y//D/7v/s/+7/8P/y//T/8v/y//L/8v/y//L/8v/y//L/8v/y//P/
8f/u//H/8//x//L/9f/2//P/8//1//b/9P/0//X/9v/0//T/9f/1//j/+P/4//j/+//+
/wAAAQD///z/+f/5//z//f/+/wAAAAD9//v/+f/5//r/+//8//v/+//7//v/+v/4//X/
9P/2//b/9v/2//b/9P/0//T/8f/w//D/8//x//D/8P/w/+7/7//v/+//7//v//H/8f/1
//f/9f/x//H/7//u//L//P8OAB8ANABTAHsAnQCSAGMAOwAdAPr/2P+4/5b/hf96/3b/
fv+E/4X/jv+Z/6X/rv+q/5//n/+u/77/yv/U/9//5P/p//P/9v/z//T/9f/1//r//v//
/wAA/v/+//7//f/+////AQADAAYABgAGAAcABAADAAIAAgADAAUABwAIAAYABgAGAAkA
DAAMAAoACgAJAAkACgAKAAkACQAKAAsADQANAA0ADQANAA0ADQANABEAEQARABEAEwAT
ABMAEwASABMAEwAUABUAFgAXABkAGAAXABcAFgAaABsAHAAdAB4AHgAeAB8AIQAiACMA
JQAoACoAKgAqACsALAAuAC8AMAAtADEAMAAwADAAMAAwADAAMAAwADAALgAuAC4ALgAs
ACoAKAAmACQAJAAkACQAIAAeABwAGgAXABYAFQAUABEAEAAPAA4ADAAKAAgABgAEAAQA
BAAEAAQABAAEAAQAAAD+//z/+v/8//z//P/8//r/+v/6//r/+v/6//r/+v/5//j/9//2
//b/9v/4//r//P8AAAQABAAEAAoAFAAcACQAMAA+AEwAXgBuAHgAhgCSAJgAjAB2AFoA
QAAcAOr/tv+O/3D/Wv9G/yz/Av/G/o7+dP5o/mD+XP5g/mL+YP5m/nD+dv52/nb+fP6S
/qr+wP7c/gb/MP9a/4T/qP/A/9j/6P/0//r//v8BAAIAAwAEAAYABgAGAAYACgAMAA4A
EAARABIAEwAUABUAFgAXABgAGgAaABoAGgAcABwAHAAcAB0AHgAfACAAIQAiACMAJAAl
ACYAJwAoACsALAAtAC4AMAAwADAAMAAzADQANQA2ADgAOgA8AD4APwBAAEEAQgBEAEYA
SABKAEwATABMAEwAUABUAFgAXABhAGQAZwBqAG8AcgB1AHgAfACAAIQAiACKAIwAjgCQ
AJQAlgCYAJoAnQCeAJ8AoACeAJ4AngCeAJwAmgCYAJYAkwCQAI0AigCEAIAAfAB4AHIA
bgBqAGYAXwBaAFUAUABMAEgARABAADoANgAyAC4AKwAoACUAIgAeABwAGgAYABUAFAAT
ABIAEgASABIAEgARABAADwAOAA4ADgAOAA4ADAAMAAwADAAMAAwADAAMAA4ADgAOAA4A
DQAMAAsACgAMAAwADAAMAAsACgAJAAgACgAKAAoACgAJAAgABwAGAAQABAAEAAQABgAG
AAYABgAEAAQABAAEAAYABgAGAAYACAAIAAgACAAFAAQAAwACAAIAAgACAAIAAQAAAP//
/v///wAAAQACAAIAAgACAAIAAQAAAP///v/+//7//v/+//3//P/7//r//P/8//z//P/+
//7//v/+//z/+v/4//b/9//4//n/+v/5//j/9//2//n/+v/7//z/+v/6//r/+v/4//j/
+P/4//j/+P/4//j/+v/6//r/+v/5//j/9//2//f/+P/5//r/+P/4//j/+P/6//r/+v/6
//f/9v/1//T/9v/2//b/9v/4//j/+P/4//b/9v/2//b/+P/4//j/+P/2//b/9v/2//j/
+P/4//j/+P/4//j/+P/4//j/+P/4//j/+P/4//j/+v/6//r/+v/3//b/9f/0//f/+P/5
//r/+f/4//f/9v/3//j/+f/6//j/+P/4//j/+f/6//v//P/7//r/+f/4//r/+v/6//r/
/P/8//z//P/6//r/+v/6//j/+P/4//j/+v/6//r/+v/4//j/+P/4//r/+v/6//r/+v/6
//r/+v/6//r/+v/6//z//P/8//z/+//6//n/+P/4//j/+P/4//r//P/+/wAA/P/6//j/
9v/3//j/+f/6//r/+v/6//r/+//8//3//v/7//r/+f/4//r/+v/6//r/+//8//3//v/8
//z//P/8//r/+v/6//r/+v/6//r/+v/6//r/+v/6//z//P/8//z//P/8//z//P/8//z/
/P/8//r/+v/6//r//P/8//z//P/9//7///8AAP///v/9//z//P/8//z//P/+//7//v/+
//7//v/+//7//f/8//v/+v/8//z//P/8//7//v/+//7//v/+//7//v/8//z//P/8//3/
/v///wAA/v/+//7//v8AAAAAAAAAAP3//P/7//r/+//8//3//v/+//7//v/+//z//P/8
//z//v/+//7//v/8//z//P/8//3//f/6//3/AAD+////AgABAP///v///wAAAAAAAAEA
AAAAAAAAAQADAAQABAAEAAUACAALAA0ACwALAAgABQAIAAkACgALAAwADAAJAAcABgAG
AAcACAAIAAcABwAHAAQAAwABAP7/AAAAAAAAAAACAAIAAAAAAAAA///+//7/AwABAAAA
AAD///7//v/9/////////wEAAwD9//f/+f///wEAAQAEAAgADgAcADEASgBtAJMAqQCa
AHUATQAlAP7/3v/A/6j/l/+U/6D/rv+w/7H/uv+9/8H/wv+4/6//tf/E/9T/2v/g/+n/
8P/1//v//v8AAAIABAAFAAUACAAIAAgACgAMAA4ADwANAA0ADgAPAA4ADgAOAA8AEAAR
ABIAFAAUABUAFgAWABQAFAAUABcAGAAYABYAFgAXABcAGAAYABkAGQAaABsAGQAZABkA
GQAbABsAGwAbAB8AHwAfAB8AIQAhACEAIQAkACUAJQAmACMAIgAhACEAJAAlACcAKAAq
ACsALAAtAC4ALgAuAC8AMAAwADAAMQA0ADYANgA2ADUANgA4ADkAOAA5ADsAOwA5ADkA
OQA6ADgAOQA5ADkAOgA6ADgANQA1ADMAMQAvAC0ALQAsACkAJAAiAB4AGgAYABcAFwAW
ABEADwAPAA0ACQAHAAYABQAGAAgACQAJAAYABAABAP7/AAAAAAEAAgACAAAA/v/+////
AQADAAQABAADAAQABQAAAP7//f/7//v//P/+/wAA//////7//P/8//3///8AAAMABQAG
AAYABAAEAAQABAAFAAYABgAEAAQABAAEAAUACQAJAAkACgAOAA8AEAASABMAEwASAA8A
DwAPABEAEgAVABYAGAAYABQAFAAWABcAGQAYABgAGQAYABcAFgAVABgAGQAZABkAFwAX
ABcAFgATABQAFAATABUAFQAVABQAEQAQABEAEAARABEADwAPAA4ADQAMAAsADQANAA0A
DQALAAkABgAFAAMAAwADAAQABgAGAAYABgAEAAYABAAAAAAAAAD+/wAABQAIAAYABgAJ
AAIA+v/4//z///8AAAEAAgAAAP//+//9/wEA/v/+/wAAAgABAAEAAwAEAAQABAAFAAYA
BgAGAAcABgAGAAUABAAGAAoADgARABAADwALAAcABwAHAAcABwAIAAgABQADAAAA/v/9
//z//v/9//3//f/7//v/+v/4//f/9v/1//T/9//4//f/+P/2//X/9P/0//f/9f/0//T/
9v/2//f/9//2//X/9P/1//f/9//1//X/+f/7//n//P8IABYAJAA5AFQAcwCVAJ8AigBt
AE0ALwAUAPL/yv+0/63/nv+O/5D/mP+b/5z/mf+X/5j/oP+p/7P/vv/K/9b/5P/r/+7/
9f/5//b/9v/4//r/+////wQABgAIAAkACgALAAsACwALAAwADQAMAAwADAANAA0ADQAN
AA4ADgAPABAAEAAQABAAEAATABQAFAASABIAEQARABIAEgAPAA8AEAARABQAFQAWABcA
GAAXABYAFQAZABkAGQAZABkAGQAZABkAGAAZABkAGgAcABwAHAAdAB0AHQAeAB4AIAAh
ACIAIwAmACYAJgAnACcAKAApACsAMAAyADIAMgAxADIANAA1ADQANQA3ADcAOgA7ADwA
PgA7ADsAOgA5ADwAPAA6ADcAMwAvACsAJwApACkAKAAlACUAJAAhAB4AGwAZABgAFgAU
ABMAFAATAA4ACwAJAAcABgAGAAUAAwAEAAQAAwACAP7//P/7//r/+v/4//b/9v/2//f/
+P/4//P/8f/x//H/8v/y//P/8//v/+7/7v/u//H/8//0//T/8f/v/+7/7P/u/+//7//u
/+7/7v/u/+7/8f/y//L/8P/v/+7/7f/t/+3/7f/t/+7/8f/x//H/8v/2//f/9//1//P/
8f/x//D/8v/0//f/+P/0//T/9v/3//n/+P/4//n/+//7//v/+//7//v/+v/5//v/+//7
//r/9v/4//n/+f/6//v//P/8//r/+v/8//z//P/7//j/9//5//n/+f/5//n/+f/5//n/
+v/5//f/9//3//f/9//4//f/9v/1//T/9f/4//f/9P/0//T/8v/0//j/+v/3//b/8//y
//L/8v/y//P/9f/z//P/8//x//P/8//z//L/8f/0//X/9f/2//D/8P/y//L/8v/y//P/
8//w//P/9f/y//L/9P/2//X/9f/3//j/+P/4//n/+P/4//j/+f/2//b/9f/0//H/8v/z
//P/9f/1//L/7//x//H/8f/x//L/8v/v/+3/7P/s/+3/7v/s/+v/6//r/+v/6//q/+j/
6f/q/+v/7P/p/+j/5f/k/+f/5//n/+j/6f/n/+b/5v/m/+b/5//n/+n/6f/p/+v/5//n
/+n/5//n/+n/6f/q/+7/9v8GAB0ANgBVAHkAkwCIAGMAPwAfAPz/2v+4/5z/j/+E/4D/
gv+C/4P/iP+R/5f/mP+S/5H/nf+u/7r/xP/K/9H/3P/p/+3/7P/u//D/8v/z//P/9v/2
//b/9//4//n/+f/8//3///8BAP///v/9//3//v///wAAAgABAAEAAQAAAAAAAAAAAAMA
BAAEAAIAAgABAAEAAgACAAMAAwAEAAUAAwADAAMAAwAHAAcABwAHAAkACQAJAAkACwAL
AAsACwAOAA8ADwAQAA0ADAALAAsADgAPABEAEgAUABUAFgAXABYAFgAWABcAGgAcAB4A
IQAiACQAJAAkACcAKAAqACsALgAvADEAMQAvAC8ALwAwADIAMwAzADMANAA0ADIALwAv
AC0AKwApACgAJwAlACEAIQAgAB0AGgAZABkAGgAaABYAEwASAA8ACwAJAAgABwAGAAYA
BQADAAMAAgAAAP7//v/+////AAD9//r/9//2//j/+f/6//r/+P/3//j/+f/1//T/9P/z
//L/8v/z//T/8v/z//P/8v/x//H/8v/y//D/8f/x//D/8P/w//D/8P/x//L/8v/w//L/
8v/y//P/9P/z//L/8v/1//X/9f/2//j/+f/5//f/+f/5//v//P/9//7/AAAAAPz//P/+
///////+//7//////////////wQABQAFAAUABAADAAIAAAD//wIABAAFAAUABQAFAAQA
AQAAAAEAAAABAAEA/////wEAAQABAAEA///////////8//v/+f/5//v/+//7//z/+v/6
//r/+v/8//7//P/4//j/+P/2//j/+v/8//n/+P/1//T/9P/0//X/9//6//n/9//5//n/
+f/6//j/+P/4//j/9//3//T/9//4//T/8//0//f/9//4//v/+//6//n/+f/6//r/+v/7
//v//P/8//z//P/+/wAAAQACAAMAAQD///7//f/8//v/+v/6//f/9f/1//T/9P/0//L/
8f/x//H/8//z//L/8P/w//D/8P/w//D/8P/u/+7/7v/t/+z/7P/t/+v/6v/q/+z/7P/t
/+3/6//r/+v/7f/t/+3/7//z//H/7f/t/+7/9P8EABgALQBOAHsAmQCTAG4ASQApAAcA
6P/M/7T/qP+h/6L/rP+w/6z/r/+0/7X/tf+q/6D/pf+v/7r/yP/U/9r/3//o/+//9//4
//f/+P/5//n/+//+//7//v/9//7///////3//f/+////AgACAAIAAwAFAAUABQAGAAQA
BQAGAAYABQAGAAcACwALAAoABwAGAAkACQAKAAoABwAHAAgACQAJAAkACQAJAA0ADQAN
AA0ADwAPAA8ADwARABEAEQARABAAEQARABIAFAAUABQAFQAZABkAGgAaABwAHQAeAB8A
IgAiACIAIwAkACQAJAAlACoALAAsACwAMAAyADUANwA6ADsAPQA9ADsAOwA7ADwAOgA7
ADsAOwA8ADwAOgA3ADUAMwAxAC8ALQAtACwAKQApACgAJQAiACAAHwAfAB4AGQAXABcA
FQASABEAEQARAA4ADAAJAAUABwAGAAQAAgADAAIAAgACAAIAAAD+//7//P/9//7//v/6
//f/9v/1//b/9v/3//f/9f/0//T/9P/1//f/+P/4//n/+f/6//r/9v/1//P/8P/z//T/
9f/2//f/+P/4//b/+P/4//j/+f/7//v/+//8//v/+//7//z/AAABAAEA///+//3//v/+
/wEAAgAEAAQAAgACAAQABQAEAAIAAQABAAIAAwAEAAUABQAFAAQAAwAGAAcACAAIAAUA
BgAGAAUABwAHAAcABgAEAAQABgAGAAgABwAEAAMAAwADAAMAAwADAAMAAwADAAQAAwAB
AAEAAQABAAEAAgAAAAAAAAAAAAIABAACAP7/AAAAAP7/AAAAAAAA+//4//n/+v/8//7/
/f/9//7/+//8//3//P/////////+//3//f/9//z//P/6//z////9//z//v/+//7//v/9
//3/+v/9/////P/8//7//P/7//v//f///wAAAQADAAMAAgABAAEAAgAEAAUABgAEAAYA
CAAJAAkACQAGAAMABQAFAAUABQAFAAQAAAD9//z//P/9//7//P/7//v/+//7//v/+v/4
//r/+v/6//r/9v/0//D/7v/x//P/9f/4//j/9f/z//L/8v/y//P/8//0//X/9v/5//n/
8//x//H/7//x//P/9v/6/wQAEAAdADYAWwCDAJ8AmgB9AFkAMwAQAPT/1v+8/6//qP+s
/7T/tP+z/7r/vf+7/7r/sP+l/6v/uv/G/8z/1v/f/+r/7//x//j/9v/4//r/+//6//z/
+//6//7/AAACAAMAAwADAAQABQAGAAYABgAHAAcABwAHAAgACAAJAAoACgAGAAYABgAJ
AAwADAAKAAoACwALAAwADAANAA0ADgAPAAwACwAKAAkADAANAA4ADwAPAA8ADwAPABEA
EQARABEAFAAVABUAFgAUABQAFAAVABkAGQAaABoAGgAbABwAHQAeAB4AHgAfACIAJAAm
ACkAKwAsACsAKgAsAC4AMQAzADQANQA3ADcANwA3ADcAOAA7AD0APgA/AD8APgA7ADcA
NwA1ADMAMQAxADEAMAAtACsAKgAnACQAIAAfAB8AHgAdABsAGwAZABcAFQAUABMAEQAQ
AA4ACwAJAAgABgAEAAUABAAEAAQAAgAAAP7//v/+////AAAAAP///f/9//3/+//6//r/
+f/5//j/+P/4//j/+f/5//j/9//3//j/+P/4//n/+f/4//j/+P/4//j/9//4//j/9v/4
//j/+P/5//7///8AAAIAAQD///3//P/+///////9//////8BAAIAAgACAAMAAgADAAQA
BwAJAAcABgAGAAcACQAJAAkACQALAAsACgAJAAcABwAHAAYABQAIAAoACwAKAAkACAAG
AAcACAALAAwACwAJAAUAAwADAAMAAwADAAUABQAFAAUABAADAAEAAQABAAEAAQACAAIA
AgACAAIAAgAEAAIA/v8BAAIAAQAEAAQABAD///z//f/8//z//P/6//7//f/8//v/+v/8
//3/+////////P/8//7/AAD/////AQACAAIAAgADAAQABAAEAAUABQAGAAYABgAIAAoA
DAANAAwACwAHAAMAAwADAAMAAwAGAAYAAwABAPz/+v/5//j/+v/5//n/+f/5//n/+P/2
//j/+P/4//j/9v/2//T/9P/2//X/9P/0//n/9//2//b/9f/0//T/8//1//X/9f/3//v/
+//z/+//8//3//f/9v/6/wYAHAArADgAUwB7AJ0AngCDAGcASQAqAAwA6v/I/7X/rP+m
/6j/sP+1/7L/r/+z/6r/mv+Z/6f/uP/E/87/2P/h/+j/6//x//j/+v/8//7///8AAAIA
AQAAAAEAAgADAAMAAQABAAIAAwAGAAYABgAHAAkACQAJAAoACQAJAAkACAAIAAgACAAL
AAwADAAKAAoACQAJAAoACgALAAsADAANAAsACwALAAsADQANAA0ADQAPAA8ADwAPABEA
EQARABEAEAARABEAEgAUABQAFAAVABYAFQAVABQAGQAbAB0AHwAdABwAGwAbAB4AIAAi
ACUAKAAqACoAKgAoACgAKQApACsALQAwADEAMAAvAC4ALgAxADMANAA1ADMAMgAvACsA
KwApACcAJQAlACUAJAAhAB8AHgAbABgAFwAXABgAGAAVABMAEwARAA0ACwAKAAkACQAK
AAoACQAHAAYABAACAAEAAAAAAAAAAAD+//z//P/6//v//P/8//r/+f/6//v/+f/4//j/
9//1/w==
         </WaveFormData>
      </LeadData>
      <LeadData>
         <LeadByteCountTotal>10000</LeadByteCountTotal>
         <LeadTimeOffset>0</LeadTimeOffset>
         <LeadSampleCountTotal>5000</LeadSampleCountTotal>
         <LeadAmplitudeUnitsPerBit>4.88</LeadAmplitudeUnitsPerBit>
         <LeadAmplitudeUnits>¦ÌV</LeadAmplitudeUnits>
         <LeadHighLimit>2147483647</LeadHighLimit>
         <LeadLowLimit>268435456</LeadLowLimit>
         <LeadID>V4</LeadID>
         <LeadOffsetFirstSample>0</LeadOffsetFirstSample>
         <FirstSampleBaseline>0</FirstSampleBaseline>
         <LeadSampleSize>2</LeadSampleSize>
         <LeadOff>FALSE</LeadOff>
         <BaselineSway>FALSE</BaselineSway>
         <ExcessiveACNoise>FALSE</ExcessiveACNoise>
         <MuscleNoise>TRUE</MuscleNoise>
         <LeadDataCRC32>4175087940</LeadDataCRC32>
         <WaveFormData>
/P/8//z//P///wAAAQACAAUABgAHAAgACgAMAA4AEAAUABYAGAAaABwAHgAgACIAJgAo
ACoALAAwADIANAA2ADcAOAA5ADoAOgA6ADoAOgA4ADYANAAyADAAMAAwADAALwAuAC0A
LAApACYAIwAgAB0AGgAXABQAEgAQAA4ADAAIAAYABAACAP///v/9//z/+P/2//T/8v/y
//L/8v/y/+//7v/t/+z/7v/u/+7/7v/u/+7/7v/u/+z/7P/s/+z/7v/u/+7/7v/u/+7/
7v/u/+v/6v/p/+j/6//s/+3/7v/t/+z/6//q/+v/7P/t/+7/7P/s/+z/7P/u/+7/7v/u
//D/8P/w//D/7//u/+3/7P/v//D/8f/y//D/7v/s/+r/7P/u//D/8v/y//L/8v/y//D/
8P/w//D/8f/y//P/9P/y//L/8v/y//L/8v/y//L/9P/0//T/9P/y//L/8v/y//D/8P/w
//D/7//u/+3/7P/t/+7/7//w/+7/7v/u/+7/7f/s/+v/6v/s/+z/7P/s/+z/7P/s/+z/
7P/s/+z/7P/q/+r/6v/q/+z/7P/s/+z/7P/s/+z/7P/r/+r/6f/o/+r/6v/q/+r/6v/q
/+r/6v/o/+j/6P/o/+r/6v/q/+r/6v/q/+r/6v/p/+j/5//m/+j/6P/o/+j/6v/q/+r/
6v/q/+r/6v/q/+r/6v/q/+r/6P/o/+j/6P/p/+r/6//s/+v/6v/p/+j/6P/o/+j/6P/q
/+r/6v/q/+j/6P/o/+j/6P/o/+j/6P/o/+j/6P/o/+n/6v/r/+z/7P/r/+j/6f/p/+j/
6P/o/+r/6v/q/+z/7P/s/+z/7f/x//H/8v/y//L/9P/1//X/9v/4//j/+v/+//v/+f/4
//b/9f/0//P/9v/2//L/7//s/+v/6//q/+r/6f/p/+n/6f/p/+n/6v/o/+f/5v/k/+f/
6P/p/+r/5v/k/+P/4v/j/+P/5P/l/+b/6P/p/+r/6P/m/+T/5P/o/+b/5v/o/+b/5//n
/+r/8P/4/wAACQAhAEEAYQB6AIMAhQCPAJwAqgC3AMQA1QDnAPcAEAEgASQBHQEIAdoA
nQBWABIA4//Q/9P/2v/d/+H/6//t/+z/6//v//D/8P/w//D/7//v/+7/7P/t/+7/7//w
/+7/7v/u/+//8f/x//H/8v/w//D/8P/x//H/8f/y//L/8v/x//H/9P/1//X/9P/0//X/
9//4//n/9v/1//T/9f/4//n/+v/7//z//P/8//z//P/7//r/+//8//3//v////3//v/+
/wAAAAAAAAEAAQAEAAUABQAFAAUABgAHAAcADAANAA4AEQARABIAEwAVABkAGwAcAB0A
HwAiACQAJAAmACkAKwAtAC8AMgA0ADgAOQA6ADwAPgBAAEAAQAA/AD8APwA+AD8APAA8
ADsAOwA8ADwAOQA2ADIAMgAxADAAKwAmACYAJQAhAB0AGwAaABgAFgATABIAEgAPAAwA
CwAIAAUABAADAAAA///+//3/+//8//z/+v/3//f/+P/4//j/+P/3//b/8//y//H/8f/z
//X/9f/z//T/9P/0//T/9P/2//b/9v/2//X/9f/1//T/9P/z/+//8f/z//X/9//1//X/
9v/3//X/9P/0//T/9v/3//f/9v/2//b/9//5//n/+f/6//r/+f/4//v/+v/3//j/+v/8
//z//P/9//3//f/9//3//v/////////+//7//v///////f/9//3//f////////8AAP//
///+//z/+//+////AAD+/wAAAAD///z//P/7//v//v/+//7//f/5//n/+v/6//v//P/+
//r/9v/z//P/9f/5//r/+f/5//f/9//0//b/9v/2//b/9f/2//X/9f/4//j/+P/4//j/
9v/2//P/8f/z//X/9f/1//b/9v/2//b/9f/2//b/9v/y//H/8P/v//L/8v/z//X/9//3
//n/+//6//b/9f/z//L/8f/y//X/8//z//P/8//1//T/9P/0//T/8f/x//L/8P/w//D/
8P/y//L/8v/y//P/9P/1//b/8//y//H/8P/y//L/8v/y//L/8v/y//L/9P/0//T/9P/y
//L/8v/y//D/8P/w//D/8v/y//L/8v/y//L/8v/y//L/8v/y//L/8v/y//P/8//v//H/
8f/w//L/8v/0//T/8v/0//T/9P/2//f/+f/5//r/+v/6//z/+//7//z//v///wIABQAD
AP///v/9//3//f/9//7//v/5//X/8//x/+//7v/u/+3/7v/v/+//7//u/+7/7f/t/+v/
6v/q/+r/7P/s/+v/6v/o/+j/6P/n/+f/5//n/+j/6P/o/+j/6P/q/+z/7P/s/+z/6v/u
/+3/6f/w//z/BAAMAB0ALQBDAGEAeACFAJUApwCyAMAAzwDSANcA5QD1AAYBEAEQAf0A
2gCmAGEAHADq/9H/yP/R/+D/5f/n/+3/7//w//H/7//u/+7/7v/u/+7/7//v/+7/7P/s
/+z/7P/t/+7/7//x//H/8f/x//L/8P/u/+z/6//v//H/9P/2//P/8f/w//L/9f/1//T/
9P/0//X/9f/1//X/9f/1//f/9f/1//X/9f/2//b/9v/2//n/+f/5//v/+f/5//n/+f/3
//j/+P/6//z//v8BAAMAAwADAAIAAQACAAQABgAHAAcABwAHAAkADAAOABAAEwAVABcA
GAAZABsAHgAgACAAIgAlACcAKQAqACwALgAvADAAMQAyADQANgA4ADoAOQA4ADcANgA4
ADgAOAA4ADcANgA1ADQAMgAwAC4ALAApACgAJwAmACIAIAAeABwAFwAUABEADgALAAoA
CQAIAAcABgAFAAQAAQAAAP///v/7//r/+f/4//X/9P/z//L/8v/y//L/8v/w//D/8P/w
//b//v8AAP7/AAAGAAwAEgAWABwALABAAE4AXABwAIQAmACqAL4AzADSANQA1ADWAM4A
vACuAKQAogCoAKwAqgCaAHoAYABcAGAAXABUAEgAOgAuACIAEAAAAOr/xv+g/4j/gv+I
/4j/iv+U/6b/uP/E/87/1v/e/+D/4v/m/+b/6P/n/+b/5f/k/+f/6P/p/+r/6f/o/+f/
5v/k/+T/5P/k/+f/6P/p/+r/6P/o/+j/6P/p/+r/6//s/+//8P/x//L/8P/w//D/8P/x
//L/8//0//P/8v/x//D/8f/y//P/9P/2//b/9v/2//j/+P/4//j/9v/2//b/9v/1//T/
8//y//T/9P/0//T/9v/4//r//P/+//7//v/+/wMACAANABIAFAAUABQAFAAaAB4AIgAm
ACsALgAxADQAOAA8AEAARABGAEgASgBMAE4ATgBOAE4AUABQAFAAUABOAEwASgBIAEYA
RABCAEAAPgA8ADoAOAA0ADAALAAoACMAIAAdABoAGAAWABQAEgAPAA4ADQAMAAsACgAJ
AAgABQAEAAMAAgAEAAQABAAEAAIAAgACAAIAAQAAAP///v///wAAAQACAAIAAgACAAIA
BAAEAAQABAADAAIAAQAAAP7//v/+//7///8AAAEAAgABAAAA///+//7//v/+//7//v/+
//7//v/7//r/+f/4//n/+v/7//z/+f/4//f/9v/2//b/9v/2//T/9P/0//T/9P/0//T/
9P/0//T/9P/0//L/8v/y//L/8v/y//L/8v/w/+7/7P/q/+3/7v/v//D/8P/w//D/8P/v
/+7/7f/s/+7/7v/u/+7/7P/s/+z/7P/p/+j/5//m/+j/6P/o/+j/5v/m/+b/5v/o/+j/
6P/o/+b/5v/m/+b/5f/k/+P/4v/l/+b/5//o/+f/5v/l/+T/5P/k/+T/5P/i/+L/4v/i
/+D/4P/g/+D/4v/i/+L/4v/h/+D/3//e/9//4P/h/+L/3//e/93/3P/d/97/3//g/+L/
4v/i/+L/4f/g/9//3v/e/97/3v/e/93/3P/b/9r/3f/e/9//4P/e/97/3v/e/9z/3P/c
/9z/3P/c/9z/3P/a/9r/2v/a/9z/3P/c/9z/2//a/9n/2P/W/9b/1v/W/9n/2v/b/9z/
2f/Y/9f/1v/Y/9j/2P/Y/9j/2P/Y/9j/2P/Y/9j/2P/W/9b/1v/W/9f/2P/Z/9r/2f/Y
/9f/1v/Y/9j/2P/Y/9b/1v/W/9b/2P/Y/9j/2P/Y/9j/2P/Y/9f/1v/V/9T/1f/W/9f/
2P/V/9T/0//S/9X/1v/X/9j/1v/W/9b/1v/W/9b/1v/W/9f/2P/Z/9r/2f/Y/9f/1v/Y
/9j/2P/Y/9f/1v/V/9T/1v/W/9b/1v/Y/9j/2P/Y/9b/1v/W/9b/2P/Y/9j/2P/a/9r/
2v/a/9n/2P/X/9b/1//Y/9n/2v/X/9b/1f/U/9X/1v/X/9j/1v/W/9b/1v/Y/9j/2P/Y
/9j/2P/Y/9j/2P/Y/9j/2P/Y/9j/2P/Y/9j/2P/Y/9j/2P/Y/9j/2P/Y/9j/2P/Y/9b/
1v/W/9b/1v/W/9b/1v/X/9j/2f/a/9j/2P/Y/9j/2P/Y/9j/2P/a/9r/2v/a/9j/2P/Y
/9j/2f/a/9v/3P/a/9j/1v/U/9b/2P/a/9z/2v/a/9r/2v/Y/9j/2P/Y/9r/2v/a/9v/
2f/X/9n/2f/a/9r/2v/c/9r/2v/c/9z/2//a/9r/2//b/9z/3P/c/97/3//f/+D/4//k
/+f/6v/n/+X/5P/j/+b/5//o/+r/6v/m/+P/4v/i/+P/4//k/+H/4f/h/+D/3f/c/9z/
2//d/93/3P/c/9z/3P/c/9v/2P/Y/9j/2P/X/9f/1//X/9f/1v/V/9T/1v/W/9j/2P/c
/+D/3P/Y/9v/2f/Y/97/6P/y//3/DwAnAEcAZgBzAG0AcwCEAI4AnQCmAKsAtQC/AMwA
3gDmAN8AzgCwAIMASgAOANn/vv+7/8T/zf/V/9v/3f/g/+X/4//g/97/3P/a/93/3//g
/+D/3//e/93/3P/e/97/3v/f/+H/4f/h/+L/4f/g/9//3//g/+H/4//k/+T/4//j/+b/
5//n/+b/5v/k/+X/5f/l/+X/5f/l/+f/6f/p/+n/6f/q/+r/6v/q/+//7//v//H/8f/x
//H/8f/v//D/8P/y//P/9P/2//f/9//3//b/9f/3//r//f///////////wEAAAACAAQA
BwAJAAsADAANAA0AEAASABIAEgAVABcAGAAZABoAGwAcAB0AHgAfACAAIAAgACAAIAAd
ABwAGwAaABwAHAAcABwAGAAWABQAEgAPAA4ADQAMAAkACAAHAAYAAgAAAP7//P/7//r/
+f/4//j/+P/4//j/9P/y//D/7v/u/+7/7v/u/+v/6v/p/+j/6P/o/+j/6P/m/+b/5v/m
/+T/5P/o/+r/7P/y//j/+P/6/wQADgAUABwAKAA2AEgAXABuAH4AjgCiALYAxADGAMAA
vACwAJoAhgB6AHAAagBkAGAAVABAACwAKAAsAC4AMAAuACQAFgAMAAQA8v/W/7b/nv+U
/5D/iP+E/47/nv+s/77/zP/U/9r/4v/o/+j/6P/o/+j/6P/o/+b/5P/i/+D/4f/i/+P/
5P/k/+T/5P/k/+b/5v/m/+b/5//o/+n/6v/o/+j/6P/o/+r/6v/q/+r/6//s/+3/7v/v
//D/8f/y//P/9P/1//b/9f/0//P/8v/z//T/9f/2//j/+P/4//j/+v/6//r/+v/8//z/
/P/8//v/+v/5//j//P/+/wAAAgAEAAYACAAKAA0AEAATABYAGgAeACIAJgAqACwALgAw
ADQAOAA8AEAARABIAEwAUABUAFYAWABaAFwAXABcAFwAWgBaAFoAWgBWAFQAUgBQAEwA
SgBIAEYAQAA8ADgANAAwAC4ALAAqACUAIgAfABwAGQAWABMAEAAOAAwACgAIAAUABAAD
AAIAAgACAAIAAgAAAAAAAAAAAAIAAgACAAIAAQAAAP///v/+//7//v/+/wAAAAAAAAAA
///+//3//P/+//7//v/+//z//P/8//z//P/8//z//P/8//z//P/8//r/+v/6//r/+v/6
//r/+v/4//j/+P/4//r/+v/6//r//P/8//z//P/7//r/+f/4//b/9v/2//b/9P/0//T/
9P/1//b/9//4//j/+P/4//j/9//2//X/9P/0//T/9P/0//L/8v/y//L/8v/y//L/8v/y
//L/8v/y/+//7v/t/+z/7f/u/+//8P/v/+7/7f/s/+//8P/x//L/8P/w//D/8P/t/+z/
6//q/+z/7P/s/+z/7f/u/+//8P/t/+z/6//q/+3/7v/v//D/7f/s/+v/6v/r/+z/7f/u
/+3/7P/r/+r/6v/q/+r/6v/s/+z/7P/s/+z/7P/s/+z/7v/u/+7/7v/s/+z/7P/s/+z/
7P/s/+z/7v/u/+7/7v/s/+z/7P/s/+z/7P/s/+z/7v/u/+7/7v/r/+r/6f/o/+r/7P/u
//D/7//u/+3/7P/t/+7/7//w/+7/7v/u/+7/7v/u/+7/7v/w//D/8P/w/+7/7v/u/+7/
8P/w//D/8P/u/+7/7v/u/+3/7P/r/+r/7f/u/+//8P/v/+7/7f/s/+3/7v/v//D/8P/w
//D/8P/u/+7/7v/u/+//8P/x//L/8f/w/+//7v/s/+z/7P/s/+7/8P/y//T/8P/u/+z/
6v/r/+z/7f/u//D/8P/w//D/8v/y//L/8v/x//D/7//u//D/8P/w//D/8v/y//L/8v/w
//D/8P/w/+7/7v/u/+7/7v/u/+7/7v/w//D/8P/w//L/8v/y//L/8P/w//D/8P/w//D/
8P/w/+7/7v/u/+7/7v/u/+7/7v/x//L/8//0//P/8v/x//D/8P/w//D/8P/y//L/8v/y
//L/8v/y//L/8f/w/+//7v/w//D/8P/w/+7/7v/u/+7/8P/w//D/8P/w//D/8P/w//L/
8v/y//L/8v/y//L/8v/y//L/8v/y//H/8P/v/+7/8f/y//P/9P/0//T/9P/0//T/9P/0
//T/8v/y//L/8v/y//L/8v/y//P/8//x//P/9P/0//X/9v/3//b/9f/2//T/9P/0//X/
9//3//j/+P/6//z//f/9/wAAAgACAAQABAABAP///v8AAAEAAgADAAYABgACAP//AQAB
AAIAAgAAAP////////v/+f/3//b/9v/3//j/+P/4//j/+P/4//f/9v/2//b/+P/3//f/
9//1//b/9v/2//j/+P/4//r//v/4//L/9P/4//v///8CAAYACAAQAB8ANQBPAGsAhACP
AJEAmwCmALAAvQDMANUA3QDtAAgBIAEmAR8BCgHcAKMAZAAmAPf/5P/l/+7/8//1//n/
/f8AAAEAAQAAAAAAAAAAAP7///////7/AAAAAAAAAAD+//7//v///wEAAQABAAIAAAAA
AAAAAQACAAMABQAGAAUAAwACAAQABwAHAAYABgAEAAUABQAFAAcABwAHAAkABwAHAAcA
BwAIAAgACAAIAA0ADQANAA8ADwAPAA8ADwARABIAEgAUABEAEAAQAA8AEwAVABYAFwAa
ABwAHgAfACEAIQAhACMAIwAkACUAJwApACsALAAtAC4AMAAxADAALwAxADIAMwA0ADYA
NwA6ADkAOAA4ADgAOAA4ADgANwA0ADMAMQAxADAAMAAvAC8ALAAqACUAIAAeAB4AHQAc
ABkAFAAUABMADwALAAkACAAKAAoACQAKAAcAAwD///3//f/9////AQAAAP///v/9//7/
AAABAAAAAQABAAIAAgD///7//P/6//v//P/9/////f///////f/9//7///8AAAMABgAH
AAgABwAFAAQAAwAEAAYABwAFAAUABwAJAAsACQAJAAoACwAOAA4ADwAQABEAEQAQAA4A
DgAOAA8AEQATABMAFAAUABEAEAATABIAEQASABQAFgAVABQAFAATABUAFQAVABYAFgAV
ABQAEgAQABAAEQARABEAEQARABEADgANAAwADAANAA0ADAAKAAYACAAIAAgACAAKAAoA
CQAEAAQAAwADAAMAAgABAP///////wAAAAD//wAAAgD+//z/+f/5//v/AQACAAEAAQAD
APv/9P/0//r//P/8//z//P/8//v/+P/5//n/+P/4//j/+v/6//r//P/8//z//P/9////
//8AAAAA//8AAAAA//8CAAYACAAMAAwABwADAAAA//////////8BAAIA///9//v/+f/4
//b/9v/1//X/9f/y//H/8P/w/+3/7f/t/+z/7f/u/+//8P/t/+z/7P/s/+z/6//r/+v/
7f/u/+7/7v/s/+z/7P/u/+7/7v/s/+7/8v/1//X/+P/+/woAFgAnADsAUQBxAIoAmQCn
ALkAzADcAN8A2gDhAPEA9QDwAOwA3gC9AIgARgAJAOb/1v/P/9D/1//c/+P/6f/t//H/
9v/3//P/8P/w//D/8P/z//X/9v/2//j/+P/4//j/9//2//X/9f/1//X/9f/2//b/9v/2
//f/9//3//j/+P/4//f/9//6//v/+//6//r//P/9//3//f/9//3//f///wEAAQABAAEA
AQAAAP///v8DAAMAAwAFAAUABQAFAAUABQAGAAYACAAKAAoACwALAAwADQANAA0AEAAS
ABQAFQAZABkAGQAbABoAHAAeACEAJAAnACkAKwAtADAAMgAyADQANwA5ADsAPgBAAEEA
RABDAEQARgBIAEgASABIAEcAQwBBAD4APQA6ADoAOQA5ADYANgAzADAAKgAoACUAIgAi
AB4AHwAfABYAEQAOAAwACAAGAAMAAgAEAAEA/v/9//n/9f/z//H/8f/x//H/8f/x//L/
8v/w/+3/7f/u/+7/7v/u/+3/7P/q/+j/5v/l/+j/6//s/+v/6P/m/+T/4v/i/+T/5P/k
/+L/4f/h/+H/4v/k/+X/4//i/+P/5P/l/+H/4f/i/+P/5v/m/+f/6P/q/+v/6//q/+n/
6P/o/+n/6v/r/+3/7v/t/+z/7//u/+v/7P/u//D/8v/y//P/8//x//H/8f/y//P/8//z
//L/7v/u/+//7//x//H/8f/x//D/7//u/+7/7//v/+7/7P/s/+7/7v/u/+v/7P/r/+n/
5v/m/+X/5f/m/+b/5v/l/+X/5f/m/+b/5f/m/+j/5P/k/+H/4f/j/+b/5v/k/+P/4f/h
/97/4P/g/+D/4P/f/+D/3//f/+L/4P/g/+D/4P/i/+L/3//d/93/3P/e/97/3v/e/93/
3f/b/93/3//e/97/3v/g/+D/4P/i/+D/4P/g/+H/4v/h/+H/4P/g/+L/4//j/+P/5P/j
/+T/5P/h/9//3v/f/9//3//f/+D/4P/c/9n/1v/V/9X/1P/W/9X/1f/V/9T/0//S/9L/
0//T/9P/0v/Q/87/zP/K/8r/yv/L/8z/zP/L/8v/y//L/8z/zP/M/87/zv/O/9D/yv/I
/8r/zP/M/8//0f/S/9b/2v/o//n/DQAlAD8AXABrAG8AeQCGAJYAowCkAKkAswC/AM4A
2ADWAMUApgB8AEUACADQ/7P/rP+v/7j/v/+//8H/y//U/9P/z//P/9D/0f/S/9H/0f/Q
/87/zv/O/87/zv/R/9L/0//V/9L/0f/Q/9D/0f/S/9P/1f/U/9P/0//S/9T/0//T/9b/
2f/Z/9j/2P/W/9f/1//X/9f/1//X/9n/2f/Z/9n/2f/a/9r/2v/a/9//3//f/+H/3//f
/9//3//g/+L/4//m/+X/5P/k/+P/5//p/+r/6//s/+7/8P/x//H/8f/x//P/9v/4//r/
/f///wEAAgADAAcACgAMAAwADwATABYAGQAZABoAGgAcAB4AIAAjACYAJgAmACYAJQAm
ACUAIwAjACEAIAAeAB0AHAAcABkAFgATABQAFAAUABAACgAJAAcAAwD///3//P/4//b/
8//y//T/8f/u/+3/7f/r/+v/6//l/+P/4f/f/9//4P/g/97/3//f/+D/4P/e/97/3f/c
/9z/3P/c/93/2//d/93/2//a/9r/2v/a/9j/2v/a/9r/2v/Z/9n/2f/Z/9r/2v/X/9f/
2f/b/93/2f/Z/9r/2//c/9z/3f/e/9//3//e/9z/3//g/+L/5f/l/+X/5v/m/+T/5P/o
/+j/5v/m/+f/6P/o/+j/6f/p/+z/7f/u//D/7//t/+v/6P/p/+r/7P/t/+//7//v/+//
7P/r/+r/6v/p/+n/6P/m/+X/6P/p/+r/6f/q/+n/5//k/+T/4//j/+T/5P/k/+P/4//j
/+T/5P/l/+b/6P/k/+T/4f/h/+P/5f/k/+H/3//f/9//3P/e/+H/4v/j/+P/4P/h/+H/
4P/i/+D/4P/g/+D/4f/h/9//4f/f/97/3v/e/+L/4v/i/+T/5P/k/+T/5f/m/+X/5f/k
/+b/6P/p/+n/6P/q/+r/7P/x/+//7v/u/+r/6f/o/+f/6P/o/+T/4f/i/+H/4f/g/97/
3f/d/93/3f/d/93/3v/b/9v/2//a/9j/2P/Y/9j/1//W/9b/1v/W/9X/1f/V/9f/2P/Y
/9j/1v/W/9b/2P/Y/9r/3P/g/97/3f/h/+L/5P/s//r/DQAnAEcAYQBwAHUAfwCNAJgA
pgC3AMYA1wDpAP8AFgEgARYB/QDUAJoAVwAQAN7/x//C/8f/0P/T/9X/2f/d/+T/6f/n
/+X/5P/j/+L/4v/j/+P/4v/i/+L/4v/i/+L/4v/i/+P/5f/l/+X/5v/m/+b/5v/n/+X/
5f/m/+b/6f/p/+r/7v/s/+v/6f/o/+r/6//r/+v/6//r/+v/7f/t/+3/7f/t/+//8P/x
//L/9P/z//L/8//z//P/8//z//H/8v/y//T/9v/2//f/9//8//3//f/9//z//v8AAAEA
BQAFAAUABwAGAAgACgANAA0ADwAQABEAFgAaAB0AHgAiACUAJwApACwALgAvADIAMgAy
ADMANAA2ADYANgA1ADQAMwAxADEALgAuAC0ALQAsACwAKQAmACIAIgAhACAAGwAWABYA
FQAQAA0ADAAMAAcABAAAAP7/AAD9//r/+f/5//f/9//3//L/8f/w/+//7f/u/+7/7P/q
/+n/6f/o/+f/6P/o/+j/6f/o/+f/5//o/+v/7P/r/+v/7P/t/+7/6v/q/+j/5v/o/+f/
5//n/+n/6v/q/+f/5f/n/+n/6//p/+n/6v/r/+n/6P/o/+j/6//t/+7/7v/r/+r/6v/r
/+3/7f/u/+7/7v/u//L/8v/s/+z/7f/u//D/8P/x//H/8f/x//H/8v/z//P/8//y/+7/
7v/v/+//8f/x//H/8f/x//H/8f/y//X/9f/0//L/7v/w//D/8P/w//L/8v/x/+7/7v/t
/+3/7v/u/+7/7f/t/+3/7v/u/+//8P/y/+7/7f/r/+z/7//w/+7/6v/n/+v/7f/s//D/
7//u/+3/6//s/+v/6//u/+z/7P/s/+z/7v/u/+v/6f/p/+v/7//v/+z/7v/u/+7/7v/t
/+3/6//t/+3/7P/s/+z/7f/s/+v/7P/v//D/8f/z//T/8//z//L/8//2//j/+f/4//r/
+v/8/wAA/f/7//r/+//7//v/+//7//r/9f/x//H/8f/y//L/8P/v/+//7//u/+3/7P/s
/+3/7f/t/+z/6P/m/+T/4v/k/+b/6f/s/+r/6f/p/+n/5//o/+j/6P/r/+z/7f/w/+7/
6P/m/+b/5v/p/+3/8v/4//7/AgAJAB0ANwBXAHIAhQCPAJkAoACsAL8AzADXAOkA+QAQ
ASQBKgEhAQoB3ACdAFoAHADr/9j/2f/g/+H/5f/r//H/8v/z//X/9P/0//T/9P/x//H/
8P/u//H/8v/z//T/9P/0//T/9f/1//X/9f/2//b/9v/2//f/9f/1//b/9v/2//X/9f/4
//v/+//6//r/+v/7//v/+//9//3//f////7//f/8//v//v/+//7//v////////8BAAEA
AQABAAEAAgAEAAUACAAHAAYABgAFAAoACwALAAsACgAMAA4ADwAPAA8ADwARABMAFgAZ
AB0AHgAfAB8AHwAjACYAKAAoACwALwAxADMANAA2ADcAOgA8AD4AQQBEAEIAQgBCAEEA
QQBBAEAAQQBCAEIAQQBBAD4APgA7ADgANgA2ADUANAAxACwALAArACcAIwAhACAAHgAc
ABkAGAAVABEADQALAAsACQAJAAkABgAFAAQAAwABAAIAAgAAAP////8AAAAA/v/+//3/
/P/8//z//P/9//3///////3//P/8//z//P/8//7//v/+//7//f/9//3//f/+//7/+//5
//v//f////7///8BAAMAAQAAAAAAAAABAAEAAAD+////AAACAAUAAgABAAEAAAAAAAAA
BAAEAAEAAgAEAAYABgAGAAcABwAHAAcABwAIAAgABwAGAAQAAwAEAAYABwAHAAcABwAH
AAcABwAHAAgACQAJAAgABgACAAQABAAEAAQABgAGAAUAAgACAAEAAQAAAAAAAAD///7/
//8BAAIAAgACAAMA/v/+//3///8DAAQAAgD+//v//f/9//r//P/8/wAA///+//3//P//
/////f////3//P/8//z/AAAAAAAAAgAEAAQABAAFAAYABQAFAAQABgAIAAkACQAMAA4A
DgAQABEADQAKAAgABwAHAAcABwAIAAgABAABAP///f/8//r/+//7//z//f/8//v/+v/6
//v/+//7//r/+P/4//j/+P/3//b/9v/2//j/9//3//f/9f/2//b/9v/0//T/9P/2//z/
+v/y//D/9v/7//3//v8AAAgAFgAhAC0AQwBhAIIAlwCjAK8AwADQAOEA6gDrAPMAAQEQ
ARwBIgETAewAtAB3ADQA+P/b/9r/4f/m/+n/8f/5//3//P/9////AAAAAAAAAAD+////
///+//z//P/8//z//P/8//z//f////////8AAAAAAAAAAAEAAQABAAIAAgAAAP////8C
AAMAAwACAAIAAgADAAMAAwADAAMAAwAFAAUABQAFAAUABAAEAAQABAAHAAcABwAJAAkA
CQAJAAkACQAKAAoADAANAA4AEAARABMAEwASABEAEwAWABkAGwAcABsAGgAbABwAHgAg
ACMAJgApACsALQAtAC4ALgAsADEANQA4ADsAOgA8AD0AQABCAEQARwBKAEgASABIAEcA
RgBFAEMAQwBCAEIAQQBBAEAAQAA9ADoAOAA4ADcANgAzAC4ALgAtACcAIwAhACAAIAAe
ABsAGgAYABUAEgARAA8ADQANAA0ACAAHAAYABQAFAAYABgAEAAUABQAGAAYAAgACAAEA
AAD//w==
         </WaveFormData>
      </LeadData>
      <LeadData>
         <LeadByteCountTotal>10000</LeadByteCountTotal>
         <LeadTimeOffset>0</LeadTimeOffset>
         <LeadSampleCountTotal>5000</LeadSampleCountTotal>
         <LeadAmplitudeUnitsPerBit>4.88</LeadAmplitudeUnitsPerBit>
         <LeadAmplitudeUnits>¦ÌV</LeadAmplitudeUnits>
         <LeadHighLimit>2147483647</LeadHighLimit>
         <LeadLowLimit>268435456</LeadLowLimit>
         <LeadID>V5</LeadID>
         <LeadOffsetFirstSample>0</LeadOffsetFirstSample>
         <FirstSampleBaseline>0</FirstSampleBaseline>
         <LeadSampleSize>2</LeadSampleSize>
         <LeadOff>FALSE</LeadOff>
         <BaselineSway>FALSE</BaselineSway>
         <ExcessiveACNoise>FALSE</ExcessiveACNoise>
         <MuscleNoise>TRUE</MuscleNoise>
         <LeadDataCRC32>2591180567</LeadDataCRC32>
         <WaveFormData>
AAAAAAAAAAADAAQABQAGAAcACAAJAAoADQAOAA8AEAASABQAFgAYABoAHAAeACAAIwAm
ACkALAAuADAAMgA0ADYAOAA6ADwAPAA8ADwAPAA7ADoAOQA4ADgAOAA4ADgANwA2ADUA
NAAwAC4ALAAqACcAJAAhAB4AHAAaABgAFgAUABIAEAAOAAsACgAJAAgABgAEAAIAAAAA
AAAAAAAAAP3//P/7//r/+v/6//r/+v/8//z//P/8//r/+v/6//r/+v/6//r/+v/6//r/
+v/6//n/+P/3//b/+f/6//v//P/7//r/+f/4//n/+v/7//z/+v/6//r/+v/6//r/+v/6
//z//P/8//z/+//6//n/+P/5//r/+//8//n/+P/3//b/+f/6//v//P/8//z//P/8//r/
+v/6//r/+//8//3//v/+//7//v/+//7//v/+//7/AAAAAAAAAAD+//7//v/+//7//v/+
//7//f/8//v/+v/8//z//P/8//7//v/+//7/+//6//n/+P/5//r/+//8//z//P/8//z/
/P/8//z//P/6//r/+v/6//z//P/8//z//P/8//z//P/7//r/+f/4//n/+v/7//z//P/8
//z//P/8//z//P/8//z//P/8//z//P/8//z//P/7//r/+f/4//r/+v/6//r//P/8//z/
/P/6//r/+v/6//r/+v/6//r/+f/4//f/9v/4//j/+P/4//b/9v/2//b/9v/2//b/9v/4
//j/+P/4//b/9v/2//b/9v/2//b/9v/2//b/9v/2//j/+P/4//j/9//2//X/9P/1//X/
9P/0//j/+P/4//n/9//3//j/+f/8//z//P/8//3///8BAAEABAAFAAUABwAJAAgABwAG
AAUABAACAAEAAgACAAAA/f/6//n/+f/5//f/9v/1//X/9P/0//X/9v/y//H/8P/t/+//
8f/z//X/8f/w/+//7v/w/+//7v/u//H/8f/x//H/8P/v/+7/7//x/+//7//x//H/8P/y
//X/+f/+/wEABgAXAC8ASQBhAHAAgQCfALwA3wADASUBRQFgAXYBjgGdAZ0BkQFsASsB
1AB4AC8AAgDq/+b/6//r/+//9v/4//P/8f/z//L/8v/x//H/7//u/+z/6//r/+z/7f/u
/+z/7f/t/+7/8P/x//H/8v/w/+//7//v//D/8P/x//H/7v/u/+//8f/z//P/8//z//T/
9f/2//f/9P/z//T/8//0//X/9f/2//n/+f/5//r//P/7//j/+f/7//v/+//8//z//P/8
//3//P/8//z//f8AAAEAAQABAP//AAAAAP//BAAFAAcACQAGAAcACQAJAAsADgAOABAA
EAATABUAFwAYABoAHQAfACMAIwAmACkAJwApACwALAAvADEAMgAzADUANAA0ADQANAA2
ADYANQA2ADYANAAyADIALgAuACwAKgAoACYAJQAhAB4AHQAbABoAGAAVABQAEQAOAAsA
CgAIAAUAAwACAAEA/v/8//z/+v/7//v/+P/4//j/+f/5//f/9//2//b/8//z//P/8//0
//T/9P/z//P/8//0//T/9v/2//b/9v/2//f/9//2//T/9f/1//P/8v/y//L/8//1//X/
9v/3//b/9f/z//L/8//z//L/8f/x//H/8f/z//T/9P/0//P/7//v//L/8v/y//L/9P/0
//L/8v/y//P/8f/x//H/8//1//X/9f/z//X/9v/2//b/9v/1//T/9P/2//T/9P/1//P/
8//z//P/9P/0//T/9f/3//f/9//3//X/8//y//H/8f/y//P/9P/x//H/8v/y//T/9f/1
//T/8v/u/+3/7v/x//H/8P/w/+7/7f/t/+7/7v/u/+3/6//t/+3/7f/t/+//8P/w//D/
7f/s/+v/6v/s/+z/7P/s/+3/7v/u/+7/7v/u/+7/7//r/+r/6f/n/+j/6f/q/+v/7f/u
/+7/7//s/+v/6//q/+r/6P/o/+j/6v/q/+r/6v/s/+v/6v/p/+r/6P/m/+j/5//m/+X/
5P/l/+b/5//o/+r/6v/q/+r/5//m/+X/5P/k/+T/5P/k/+b/5v/m/+b/5v/m/+b/5v/k
/+T/5P/k/+L/4v/i/+L/4//k/+X/5v/m/+b/5v/m/+b/5v/m/+b/5v/m/+b/5v/m/+b/
5//n/+b/5v/o/+j/5v/n/+f/5//q/+v/7P/s/+7/7v/v//H/8v/x//H/8f/y//X/9v/2
//P/8v/y//L/8//z//T/9P/x/+3/6//p/+j/5//m/+T/5f/n/+f/6P/m/+b/5f/l/+P/
4f/h/+H/4f/h/+D/4P/e/97/3v/d/9z/3P/d/93/2//b/9v/2//c/9//4P/h/9//3f/h
/+L/4P/j/+3/8P/1/wIADQAhADsAUQBmAIMApwDGAOsAEQErAT8BVgFuAYABiQGDAWcB
LgHdAHgAIgDz/9z/zv/S/93/4f/h/+L/4v/h/+H/3//c/9z/2//b/97/3v/d/93/2v/a
/9r/2v/a/9v/2//c/97/3//f/+D/3f/b/9r/2f/c/97/4f/j/+D/3v/d/93/3v/f/+D/
4f/h/+H/4f/h/+H/4f/j/+P/4f/h/+D/4P/j/+P/4//k/+f/5//l/+f/5f/l/+X/5v/k
/+T/5P/l/+n/6v/r/+3/6//r/+r/6f/s/+7/7//v/+//7//w//H/8v/1//n/+//7//7/
/v8AAAAAAwAFAAcACgAMAA8AEQARABMAFgAZABoAGwAcAB4AIAAiACQAJAAkACQAJAAl
ACYAJwAoACYAJgAmACYAIwAiACEAIAAfAB4AHQAcABcAFAARAA4ACwAIAAUAAgAAAP7/
/P/6//n/+P/3//b/9P/y//D/7v/t/+z/6//q/+f/5v/l/+T/5P/k/+T/5P/i/+L/4v/i
/+r/8v/y//L/9P/8/wIABgAKABAAHAAuADwASgBeAHQAhACUAKgAugDCAMgAzgDUANIA
ygDGAMIAwgDKANYA3ADeANwA3gDuAAIBDAEUAR4BIAEgAR4BFgEKAfgA1ACqAIgAcgBi
AEoAMgAoACQAHgAUAAYA+v/w/+b/4P/g/9z/3v/a/9j/1v/U/9L/0v/S/9L/0P/O/8z/
yv/J/8j/x//G/8j/yP/I/8j/xv/G/8b/xv/I/8j/yP/I/8r/yv/K/8r/yP/I/8j/yP/K
/8r/yv/K/8n/yP/H/8b/yP/I/8j/yP/H/8b/xf/E/8T/xP/E/8T/wf/A/7//vv+7/7r/
uf+4/7X/tP+z/7L/sv+y/7L/sv+x/7D/r/+u/7P/tv+5/7z/uv+6/7r/uv+9/8D/w//G
/8r/zv/S/9b/2v/e/+L/5v/q/+z/7v/w//L/9P/2//j//P/+/wAAAgAAAAAAAAAAAAIA
AgACAAIAAAAAAAAAAAD+//z/+v/4//b/9P/y//D/7v/u/+7/7v/s/+z/7P/s/+r/6v/q
/+r/6f/o/+f/5v/n/+j/6f/q/+r/6v/q/+r/5//m/+X/5P/l/+b/5//o/+j/6P/o/+j/
6v/q/+r/6v/o/+j/6P/o/+b/5v/m/+b/5//o/+n/6v/p/+j/5//m/+b/5v/m/+b/6P/o
/+j/6P/l/+T/4//i/+P/5P/l/+b/4//i/+H/4P/i/+L/4v/i/+D/4P/g/+D/4P/g/+D/
4P/g/+D/4P/g/97/3v/e/97/3v/e/97/3v/b/9r/2f/Y/9n/2v/b/9z/2v/a/9r/2v/a
/9r/2v/a/9r/2v/a/9r/2P/Y/9j/2P/V/9T/0//S/9X/1v/X/9j/2P/Y/9j/2P/Y/9j/
2P/Y/9b/1v/W/9b/1P/U/9T/1P/V/9b/1//Y/9j/2P/Y/9j/1v/W/9b/1v/Y/9j/2P/Y
/9f/1v/V/9T/1//Y/9n/2v/X/9b/1f/U/9f/2P/Z/9r/2f/Y/9f/1v/Z/9r/2//c/9r/
2v/a/9r/2P/Y/9j/2P/a/9r/2v/a/9n/2P/X/9b/2f/a/9v/3P/c/9z/3P/c/9r/2v/a
/9r/2v/a/9r/2v/a/9r/2v/a/9v/3P/d/97/3P/c/9z/3P/a/9r/2v/a/93/3v/f/+D/
3v/e/97/3v/f/+D/4f/i/+D/4P/g/+D/4P/g/+D/4P/g/+D/4P/g/+H/4v/j/+T/4//i
/+H/4P/i/+L/4v/i/+L/4v/i/+L/5P/k/+T/5P/m/+b/5v/m/+X/5P/j/+L/4//k/+X/
5v/l/+T/4//i/+T/5v/o/+r/6P/o/+j/6P/o/+j/6P/o/+v/7P/t/+7/7f/s/+v/6v/r
/+z/7f/u/+z/7P/s/+z/6v/q/+r/6v/r/+z/7f/u/+z/7P/s/+z/7v/u/+7/7v/v//D/
8f/y//H/8P/v/+7/8P/w//D/8P/u/+7/7v/u//D/8P/w//D/7v/u/+7/7v/w//D/8P/w
//D/8P/w//D/8P/w//D/8P/w//D/8P/w//D/8P/w//D/8P/w//D/8P/u/+7/7v/u/+7/
7v/u/+7/7v/u/+7/7v/w//D/8P/w//D/8P/w//D/8P/w//D/8P/x//L/8//0//P/8v/x
//D/8v/y//L/8v/v/+7/7f/s/+//8P/x//L/8P/w//D/8P/w//D/8P/w//D/8P/w//D/
7v/u/+7/7//w//D/8f/0//P/8v/y//H/7//w//H/8v/w//D/8P/x//P/9f/1//b/+f/5
//v/+//8//v/+v/6//z/+//7//z//v/8//n/+P/6//v//P/9//r/+f/5//f/9f/0//P/
8f/z//P/8f/x//P/8//z//L/8P/w//D/8P/v/+7/7v/v/+7/7f/s/+v/7f/t/+//7//z
//X/8f/t//D/8P/v//P/+v8BAAgAFQAlAD0AWQBoAHMAjQCuAM8A8QATASsBRAFYAWoB
fQGDAXkBYAExAeoAlgBDAAwA7v/m/+n/7//z//T/9P/3//n/9f/v/+7/7P/r/+//8P/w
//H/7//u/+3/7P/u/+//7//w//L/8//z//T/8f/v/+7/7f/v//D/8v/z//L/8v/z//X/
9//3//f/9//2//X/9P/z//P/8//1//X/9//3//b/9v/3//f/9//4//3//f/7//3//f/9
//3//v/8//z//P/9////AAABAAMAAQABAAAA//8CAAQABQAFAAUABQAGAAcABQAHAAoA
CwANABAAEAASABIAFQAXABkAGAAWABkAGgAbABwAHQAeAB8AIAAhACIAJAAkACQAJAAj
ACIAIQAgACEAIgAjACQAIQAgAB8AHgAdABwAGwAaABkAGAAXABYAFAASABAADgANAAwA
CwAKAAoACgAKAAoABgAEAAIAAAAAAAAAAAAAAP3//P/7//r/+v/6//r/+v/6//r/+v/6
//j/+P/8//7//v8EAAoACgAMABYAIAAmACwANgBCAFIAZgB2AIYAlACoALwAzgDWANoA
3ADcANAAxgDEAMAAvADAAMYAzADQANgA6gD+AA4BGgEoASwBJgEiAR4BDgHwANAAsACa
AIYAbABSAEAANAAsACYAHAAQAAQAAAAAAAAA/v/7//r/+f/4//P/8P/t/+r/7P/s/+z/
7P/q/+r/6v/q/+j/6P/o/+j/6P/o/+j/6P/m/+b/5v/m/+j/6P/o/+j/6P/o/+j/6P/q
/+r/6v/q/+r/6v/q/+r/6f/o/+f/5v/o/+j/6P/o/+b/5v/m/+b/5v/m/+b/5v/l/+T/
4//i/9//3v/d/9z/3f/e/9//4P/h/+L/4//k/+f/6P/p/+r/7f/w//P/9v/5//r/+//8
/wAABAAIAAwAEAAUABgAHAAfACIAJQAoACsALAAtAC4ALwAwADEAMgAwADAAMAAwAC8A
LgAtACwAKgAoACYAJAAhACAAHwAeABsAGgAZABgAFQAUABMAEgAQAA4ADAAKAAgACAAI
AAgACgAKAAoACgAIAAgACAAIAAoACgAKAAoACQAIAAcABgAGAAYABgAGAAgACAAIAAgA
BwAGAAUABAAFAAYABwAIAAcABgAFAAQABgAGAAYABgAGAAYABgAGAAQABAAEAAQABgAG
AAYABgAEAAQABAAEAAQABAAEAAQABwAIAAkACgAHAAYABQAEAAQABAAEAAQAAgACAAIA
AgAEAAQABAAEAAQABAAEAAQAAwACAAEAAAAAAAAAAAAAAP7//v/+//7//v/+//7//v/+
//7//v/+//v/+v/5//j/+f/6//v//P/5//j/9//2//j/+v/8//7//f/8//v/+v/5//j/
9//2//j/+P/4//j/+f/6//v//P/5//j/9//2//n/+v/7//z/+v/4//b/9P/2//b/9v/2
//T/9P/0//T/9v/2//b/9v/0//T/9P/0//T/9P/0//T/9f/2//f/+P/2//b/9v/2//b/
9v/2//b/9v/2//b/9v/0//T/9P/0//b/9v/2//b/9v/2//b/9v/1//T/8//y//X/9v/3
//j/9//2//X/9P/2//b/9v/2//T/9P/0//T/9v/2//b/9v/2//b/9v/2//b/9v/2//b/
+P/4//j/+P/2//b/9v/2//X/9P/z//L/9f/2//f/+P/3//b/9f/0//X/9v/3//j/9v/2
//b/9v/2//b/9v/2//j/+P/4//j/9v/2//b/9v/1//T/8//y//T/9v/4//r/+P/2//T/
8v/0//T/9P/0//b/9v/2//b/+P/4//j/+P/3//b/9f/0//b/9v/2//b/9//4//n/+v/5
//j/9//2//T/9P/0//T/9P/0//T/9P/0//T/9P/0//b/9v/2//b/9v/2//b/9v/2//b/
9v/2//b/9v/2//b/9v/2//b/9v/3//j/+f/6//f/9v/1//T/9v/2//b/9v/4//j/+P/4
//j/+P/4//j/9//2//X/9P/0//T/9P/0//T/9P/0//T/9v/2//b/9v/0//T/9P/0//b/
9v/2//b/9v/2//b/9v/2//b/9v/2//P/8v/x//D/8v/0//b/+P/3//b/9f/0//b/9v/2
//b/9P/0//T/9P/0//T/9P/0//T/9P/0//T/9//3//b/9v/2//b/9v/3//b/9f/1//X/
9v/2//b/9v/3//n/+//7//z//f/9///////+//3//P/+//7//f/9////AAD///3//f/9
//7////9//z/+//7//b/9P/z//L/8//z//P/8f/z//P/8//z//D/8P/w//D/8P/v/+7/
7v/t/+3/7f/t/+//7//v//H/8//t/+n/7f/x//T/+P/7//v/+v/9/wgAGQAtAEUAWwBs
AH8AmwC4ANcA/QAhATsBTAFkAYIBmQGbAY8BbAErAdgAfAAvAAIA7P/q/+//7//v//D/
8v/z//P/8f/u/+7/7f/t/+z/7P/r/+v/6v/q/+r/6v/p/+n/6P/o/+j/6f/p/+r/7P/r
/+v/6//u/+7/7//v/+3/7P/s/+3/7f/t/+3/7f/t/+3/7f/t/+3/7f/v/+//7f/t/+z/
7P/t/+3/7f/u//P/8//x//P/8//z//P/9P/2//b/9v/3//b/9P/y//H/9f/3//j/+f/4
//r/+//7//3//f/+/////v///wEAAQABAAQABAAGAAgACwANAA8ADgAOAA8ADwAPAA8A
EgAVABIAEwAVABQAFgAXABcAFwAVABQAFAAUABMAFAATABEADQAMAAkABgAIAAQABAAC
AAEAAAD//////P/4//b/8//2//b/9f/2//L/7v/q/+j/6f/p/+r/7P/t/+r/6P/o/+n/
6//s/+r/7P/s/+3/7f/p/+n/6P/o/+r/6//s/+3/7f/s/+v/6f/q/+v/7f/u//D/8P/w
//D/7v/v/+//7v/v//H/8v/x//D/8P/w//H/8f/x//L/8//0//X/9f/2//f/9//2//X/
9//3//f/+f/8//z//P/7//f/9//6//r//P/8//7//v/+//7//v////3//f/9////////
/////f/7//z//P/8//3//f/9//7//P/6//r/+//5//n/+f/5//f/9v/1//X/9f/1//X/
9f/0//P/8//z//D/8P/w//D/7f/t/+7/7v/u/+//7//u/+v/6P/o/+r/7v/v/+//8P/y
/+3/5f/k/+r/6//s/+3/7v/r/+r/6f/o/+n/6f/o/+j/6v/q/+r/6//r/+v/7P/t//D/
8P/w//D/7//x//P/8//3//n/+v/9//v/+P/1//L/8v/y//H/8f/0//T/8v/v/+z/6//r
/+v/6//q/+n/6f/l/+T/5P/k/+P/4//j/+H/4v/j/+T/5f/i/+L/4v/i/+H/3//d/9z/
3v/f/+D/4f/h/+H/4f/j/+X/5f/h/+P/5//q/+r/6//v//j/AQAMABkALwBNAGkAggCh
AMsA9gAdATMBRQFbAW4BeAF4AXMBWQEnAdYAcQAgAPj/6f/c/9j/2v/d/+H/5f/o/+r/
7f/r/+X/4v/i/+H/4f/j/+T/5P/l/+X/5v/n/+j/5f/l/+T/5P/m/+f/5//o/+r/6f/p
/+n/6P/o/+n/6f/o/+j/6f/r/+v/6//r/+v/7f/t/+3/7f/r/+v/7f/t/+//7//u/+7/
7f/t/+3/7v/z//P/8f/z//H/8f/x//L/9P/0//T/9f/2//b/9v/3//r/+//7//v/+v/8
//3//f8AAAEAAwAFAAMABQAIAAkADAAQABEAFAAUABcAGQAbAB4AIAAjACUAKgArAC8A
MwAzADUAOAA4ADkAOQA4ADcANgA0ADMAMgAxADIAMQAvAC4ALgAsACoAJwAgAB0AGAAX
ABYAFQAVAA8ACgAHAAMAAQD+//r/+P/5//b/8//y/+//6//o/+b/5v/k/+P/5P/k/+X/
5f/i/+D/4P/h/+H/4f/h/+D/4P/d/9v/2f/X/9r/3P/e/9//3f/b/9r/2P/Y/9j/2P/Y
/9j/2f/Z/9j/2v/b/9v/2f/W/9b/1v/X/9X/1f/W/9f/2v/b/9v/3P/h/+H/4P/f/93/
3f/d/9//4f/i/+P/4//h/+H/5P/k/+b/5v/o/+j/6P/o/+j/6f/p/+n/6f/r/+3/7f/t
/+v/6P/o/+f/5v/o/+n/6v/s/+z/6v/q/+v/6//r/+v/6//r/+r/6f/p/+f/5//n/+f/
6P/n/+f/5//k/+T/5P/k/+X/5f/m/+b/5P/l/+X/5P/j/+D/4P/i/+b/5//n/+j/5//l
/+T/5P/k/+T/4//h/+L/4//k/+X/5f/m/+b/5v/m/+b/5v/m/+T/5P/k/+T/5P/k/+T/
5P/k/+T/5//n/+b/5v/o/+j/6P/p/+f/5//o/+n/6P/o/+j/6P/p/+v/7f/t/+z/7f/t
/+//7f/s/+v/6v/s/+z/6//r/+z/7P/q/+f/5v/l/+X/5f/n/+b/5f/l/+P/4v/i/+L/
4//j/+P/4f/e/93/3P/b/93/3v/f/+D/4P/f/97/3v/f/9//3//f/+D/4f/i/+X/4f/f
/+H/4//j/+T/5v/p/+v/7v/3/wQAEwAjADkAVQBsAIEAnQDAAOUACwElATsBUgFmAXgB
hwGFAW8BQgH9AKYASgANAO7/4v/e/+P/5f/j/+L/6P/v/+//6//q/+r/6f/p/+n/6P/m
/+X/5P/k/+T/5P/n/+n/6v/s/+v/6//q/+r/7P/r/+v/6//r/+r/6v/p/+n/6v/s/+//
7//v/+//7//x//H/8f/x/+//7//x//H/8f/x//D/8P/x//H/8f/y//f/9//1//f/9//3
//f/+P/6//r/+v/7//v/+v/5//n/+//9//7///8AAAIAAwADAAMAAwAEAAUABgAJAA0A
DwAPABIAEgAUABQAFwAZABsAHQAgACQAJwAoACcAKQArACwALwAzADQANgA3ADcANwA3
ADYANgA2ADUANgA1ADMAMgAyADAALgAvACwALQAsACkAJgAjACEAGgAWABQAEQAQAA4A
CwAKAAoACAAGAAYABQADAAIAAgD+//r/9//2//b/9//3//T/9v/2//f/9//z//P/8v/y
//L/8//0//X/9f/0//P/8f/x//H/8v/y//L/8v/y//L/8v/z//P/8v/w//H/8f/v//D/
8P/w//H/8P/v/+//7//w//H/8f/y//P/8//y//H/8v/z//T/9//4//j/+P/3//X/9f/4
//j/+P/4//r/+v/6//r/+v/7//z//f/+/wEAAAD///7/+//8//7///8AAAEAAQABAAIA
///8//v/+//9//3//f/9//7//v/+/////v/9//z/+//6//n/+f/5//j/+P/4//j/9//3
//j/+P/6//v/+//6//n/9v/2//j/9//3//b/9v/0//P/8//0//f/+P/4//f/9//5//f/
9f/0//b/9v/2//b/9v/2//b/9v/1//X/9P/0//j/+P/4//n/+f/5//r/+//6//r/+v/6
//v//f//////AAABAAEAAwAEAAQABAAEAAEAAAD+//3//v/+//z/+f/6//n/+f/5//f/
9v/1//X/9f/0//T/9P/z//P/8//x/+//7//v/+//7v/u/+7/7v/u/+3/7P/s/+//7//v
/+//7//v/+//8f/v/+//8//3//X/9P/4//v/+//8/wUAEgAnAD8AVwBrAHwAlQC1ANYA
+QAfAT8BWwFyAYgBoAGpAZsBeQE+AesAjgA8AA0A9P/q/+z/7//x//H/9P/2//n/+//5
//T/9P/z//P/9P/0//P/8//y//L/8v/y//D/8f/x//L/8v/z//P/9P/2//X/9f/1//X/
9P/0//P/9f/2//j/+//4//f/9v/1//f/9//3//f/9//3//n/+f/5//n/+P/4//r/+//8
//7//v/9//r/+//9//3//f/+//z//P/8//3/AAAAAAAAAQAEAAUABQAFAAQABgAHAAcA
CwALAAwADQALAA0AEAARAA8AEgASABQAGQAdACAAIwAkACYAKQArAC8ALwAyADUAMwA1
ADgAOAA6ADsAOwA7ADsAOgA6ADoAOAA6ADoAOQA6ADoAOAA2ADQAMAAwAC4AKgAoACYA
JQAhAB4AHQAbABkAFgASABAAEQAOAAsACgALAAkACAAIAAUAAgAAAAAAAAABAAEA/v/8
//z//f/9//3//f/8//z/+//7//v/+//9//7//////wEAAQACAAIAAAD+//z/+v/7//3/
/v/+//z//f/9//v//P/8//z//f/9//3//v////7//f/7//r///////7//f/6//n/+P/5
//z//P/8//v/+v/7////AAD9//z//f/8//z//P/8//3//f/9//3///8BAAEAAQD///3/
/v/+//7/AQABAAEAAgACAAAAAAABAAMAAwADAAMAAwACAAEAAQABAAEAAQABAAAA////
////AAAAAAAAAAABAAEAAgACAAIAAwADAAIAAwAAAAAAAgACAAEA///+/wEAAQACAAQA
BQAEAAIA//8AAAEAAgADAAEAAgACAAIAAgACAAIAAgAAAAAAAgAEAAIAAgACAAIAAgAC
AAIAAgACAAMAAwACAAIAAwACAAEAAQAEAAUABwAJAAkACAAHAAYACQALAA0ADQAOAA8A
DwARABMAEgARABAADgAOAA0ADQAOAA4ADAAJAAoACQAJAAkABwAGAAUABQADAAIAAgAC
AAMAAwADAAEA/v/9//z/+//8//7/AAACAAAA///+//7//f/9//3//f/+////AAADAAMA
///7//n/+/8AAAQABwALAA4ADwASAB8ANQBNAGUAegCTAK0AxgDlAA0BLwFJAWQBeAGQ
AaUBqQGZAXQBMwHcAIQAPwAWAAAA/P/9//3//f8CAAYABQAFAAcAAgACAAEAAQD///7/
/P/7//3//v///wAAAAABAAEAAgAAAAEAAQACAAQAAwADAAMAAgACAAMAAwACAAIAAwAF
AAUABQAFAAUABQAFAAUABQAHAAcACQAJAAgABwAFAAQABwAHAAcACAAJAAkABwAJAAkA
CQAJAAoADAAMAAwADQANAAwACwALAA4ADwAPAA8AEAASABMAEwAVABUAFgAXABkAGwAe
AB8AHgAgAB8AIAAiACUAJwApACsALgAyADUANgA1ADcAOQA8AD8AQwBEAEQARQBFAEUA
RwBGAEYARgBGAEgASABHAEgASABGAEQARABAAEAAPgA8ADoAOAA3ADQAMAAuACsAKgAo
ACUAJAAiAB4AGgAYABkAFwAWABYAEwAQAA4ADgAOAA8ADwAMAAwADAANAA0ACQAJAAgA
CAAIAAkACgALAAoACgAKAAkACQAJAAoACgAMAAwADAAMAAwADQANAAwACgALAAsACQAG
AAYABgAHAAoACwANAA8ADgANAAsACgALAAsACgAJAAsACwALAA0ADQAMAAsACQAJAAkA
DAAMAAoACgAMAAwADAAMAAwADQANAA0ADQAPAA8ADwAPAA0ADgAQABEAEgARABEAEQAS
ABQAEgASABMAFQAVABUAFQAUABIAEAAPABAAEQASABMAEAAPAA8ADwAMAAwADAAMAAwA
DQAPABAADgAPAA8ADgAQAA4ADwASABAADwANAAwADAALAAsADAAOABIAEAAOAAwACgAM
AAwADAAMAA0ADQAMAAwADwAQABEAEwATABMAFAAVABQAFAAUABQAFQAXABkAGQAcAB0A
HQAfAB0AHAAbABoAHAAcABsAGwAcABwAGgAXABUAEwASABEAEwASABEAEQAPAA4ADgAO
AA8ADwAPAA0ADQANAA0ADQAMAAwADAAMAAwACwAKAAoADQANAA0ADQAMAAsACgALABEA
DwAHAAUACwAQABQAFQAVABgAIwAsADMARQBhAIEAmgCxAMsA8AAXAT8BWwFtAYIBlAGm
AbUBtwGfAWYBFQG2AGAAJwAMAAYACAAJAAsAEQAYABgAEwATABMAEQASABIAEwAUABQA
EwATABAAEAAQABAAEgATABMAFAAWABcAFwAYABoAGQAZABkAGgAaABsAGwAYABgAGQAb
AB0AHQAdAB0AGwAbABsAGwAdAB0AHwAfAB8AHwAeAB4AHQAdAB0AHgAiACMAIgAlACMA
IwAjACQAJAAkACQAJQAoACgAKAApACoAKwArACsALQAwADIAMwAzADMANAA1ADcAOQA8
AD0APwBCAEIARABFAEcASABJAEsATgBSAFUAVwBXAFoAXQBgAGMAZwBoAGgAaQBpAGkA
awBqAGoAagBqAGwAbABrAGoAagBoAGYAZgBiAGIAYABeAFwAWgBZAFQAUABOAEsASgBI
AEUARABDAEAAPQA8ADsAOQA4ADgANwA0ADIAMgAyADMAMwAwADAAMAAxADEAMQAxADAA
MAAtAA==
         </WaveFormData>
      </LeadData>
      <LeadData>
         <LeadByteCountTotal>10000</LeadByteCountTotal>
         <LeadTimeOffset>0</LeadTimeOffset>
         <LeadSampleCountTotal>5000</LeadSampleCountTotal>
         <LeadAmplitudeUnitsPerBit>4.88</LeadAmplitudeUnitsPerBit>
         <LeadAmplitudeUnits>¦ÌV</LeadAmplitudeUnits>
         <LeadHighLimit>2147483647</LeadHighLimit>
         <LeadLowLimit>268435456</LeadLowLimit>
         <LeadID>V6</LeadID>
         <LeadOffsetFirstSample>0</LeadOffsetFirstSample>
         <FirstSampleBaseline>0</FirstSampleBaseline>
         <LeadSampleSize>2</LeadSampleSize>
         <LeadOff>FALSE</LeadOff>
         <BaselineSway>FALSE</BaselineSway>
         <ExcessiveACNoise>FALSE</ExcessiveACNoise>
         <MuscleNoise>TRUE</MuscleNoise>
         <LeadDataCRC32>3073607190</LeadDataCRC32>
         <WaveFormData>
/P/8//z//P/9//7///8AAAEAAgADAAQABgAGAAYABgAJAAoACwAMAA8AEAARABIAFgAY
ABoAHAAgACIAJAAmACkAKgArACwALQAuAC8AMAAvAC4ALQAsAC0ALgAvADAALwAuAC0A
LAApACgAJwAmACIAIAAeABwAGQAYABcAFgAUABIAEAAOAA0ADAALAAoACAAGAAQAAgAE
AAQABAAEAAEAAAD///7/AAAAAAAAAAAAAAAAAAAAAP7//v/+//7/AAAAAAAAAAAAAAAA
AAAAAP///v/9//z///8AAAEAAgD///7//f/8//3//v///wAA///+//3//P/6//r/+v/6
//z//P/8//z/+//6//n/+P/5//r/+//8//n/+P/3//b/+f/6//v//P/6//r/+v/6//j/
+P/4//j/+f/6//v//P/8//z//P/8//z//P/8//z//v/+//7//v/+//7//v/+//7//v/+
//7//f/8//v/+v/7//z//f/+//7//v/+//7/+//6//n/+P/6//r/+v/6//z//P/8//z/
+v/6//r/+v/6//r/+v/6//z//P/8//z//P/8//z//P/7//r/+f/4//r/+v/6//r/+v/6
//r/+v/6//r/+v/6//r/+v/6//r/+v/6//r/+v/4//j/+P/4//n/+v/7//z//P/8//z/
/P/8//z//P/8//z//P/8//z/+//6//n/+P/5//r/+//8//r/+v/6//r/+v/6//r/+v/8
//z//P/8//r/+v/6//r/+v/6//r/+v/6//r/+v/6//z//P/8//z/+//6//n/+f/7//r/
+v/7//z//P/8//7//v/8//z//f8BAAEAAgACAAIAAwAIAAgACAAIAAgACAAKAAoABwAH
AAUABAAEAAQABQAFAAIAAQAAAP////////z//P/7//v/+//7//v//P/3//j/9//0//b/
+P/5//v/+P/3//T/9f/3//b/9f/1//j/+P/4//n/+P/2//X/9v/6//j/+f/5//n/+v/7
//r//f8BAAIAAwAPACAANwBLAFcAaACAAJkAtwDaAPYADAEeASwBOQE/ATkBLQELAdIA
igBJACEACwD7//f/9//0//b//P/+//r/9v/3//b/9//4//n/+f/4//f/9P/2//f/9//3
//X/9f/3//f/+P/4//j/+f/3//b/9v/2//j/+P/6//r/9//3//f/+f/7//v/+f/5//z/
/f/9//3/+v/5//j/+P/7//z//f/+//3//f/9/////v/9//v/+v/8//3//v////3//f/+
//7//f/9//3//f8AAAIAAgACAAEAAQAAAAAAAQACAAQABgAGAAYABwAHAAoACwAMAA0A
EAASABMAFQAWABgAGgAbAB0AHgAfACMAIgAjACYAJwArACwALQAtADAAMAAvAC8AMQAz
ADUANQA0ADMAMQAwADAAMAAvAC8AKgApACcAJwAlACIAIgAgAB4AHQAbABkAGAAWABQA
FAASAA4ADQAMAAoACAAIAAcACQAJAAkABgAGAAQABAAEAAUABAAEAAQAAAD/////////
/////////wEAAQABAAEAAgACAAIAAAAAAAIAAgABAAEAAQABAP7//v/+//7/AQABAAEA
AQABAP7//v/9//3//v/+//7//f/7//v//P/8//3//f/9//z/+P/4//v/+//6//r//P/8
//r//P/8//z/+v/7//v/+//9//7//v/9//3//f/+//7//P/9//3//f////3//f/9//z/
/f/9//3//v////7///8AAAAAAQABAP3//P/7//v//P/9//7////+//3//v/9////////
//7/+//5//j/+f/8//z/+//7//v/+f/5//v/+//6//f/9f/3//j/+P/4//v/+//7//v/
+v/5//j/9//6//r/+f/5//r/+//7//v/+f/6//r/+v/5//j/9//2//j/+P/4//j/+//7
//v/+//6//n/+P/4//j/9v/2//b/9v/2//f/+P/7//r/+P/2//n/9v/2//j/9//2//X/
9P/1//b/9//4//j/+P/4//j/9//2//X/9P/y//L/8v/y//P/9P/1//b/+P/4//j/+P/3
//b/9f/0//T/9P/0//T/9v/2//b/9v/2//b/9v/2//b/9v/2//b/9v/2//b/9v/0//X/
9f/0//b/9//4//j/9f/2//X/8v/0//X/9//3//r/+v/6//v//v/+//7//v///wAAAwAE
AAAA///+//z//f/+/wAAAQD7//n/9//1//P/8//y//L/9P/1//X/9f/y//L/8P/y//D/
7v/u/+7/6//r/+v/6//q/+3/7v/u/+v/6//s/+z/6v/r/+v/6v/r/+7/7//w/+//7f/x
//L/7//w//X/9//8/wUADQAcADMAQwBTAG4AigClAMMA4gD2AAQBFAEgASkBKQEfAQEB
0QCQAEYAFQABAPP/5//n/+//8P/w//L/8v/w/+7/6//p/+n/6f/p/+z/7P/s/+r/6f/p
/+j/5//m/+f/6v/r/+z/7P/s/+3/6v/o/+f/5v/o/+r/7v/w/+z/6//q/+v/7f/t/+v/
6//q/+v/6//r/+3/7f/t/+7/7P/s/+z/7P/t/+3/7f/v//H/8f/w//D/8P/v/+7/7f/t
/+3/7v/u//D/8f/y//P/8//0//P/8v/0//X/9f/2//T/9P/1//b/+f/6//z//f/+////
AAABAAAAAgADAAUACAAKAAwADQAPABAAEgAVABYAFwAYABoAHAAeACAAIgAiACIAIgAj
ACQAJQAmACgAKAAoACgAJQAkACMAIgAgACAAIAAgABwAGgAYABYAEgAQAA4ADAAIAAYA
BAACAAAAAAAAAAAA///+//3//P/5//j/9//2//X/9P/z//L/8P/w//D/8P/u/+7/7v/u
//j//P/8//z//v8CAAgACgAMABAAGgAqADQAQABUAGQAcAB8AI4AoACuALgAwADIAMwA
zADMAMwAzgDYAOQA7ADyAPoABAEaAS4BOgFGAVIBWAFgAWQBYgFeAVYBQgEuARwBCgH6
AOAAxACqAJYAfgBiAEQAKAAQAPz/8P/s/+z/6v/m/+T/4v/g/93/3P/b/9r/1v/U/9L/
0P/P/87/zf/M/8z/zP/M/8z/yv/K/8r/yv/K/8r/yv/K/8z/zP/M/8z/yf/I/8f/xv/H
/8j/yf/K/8j/xv/E/8L/xP/E/8T/xP/B/8D/v/++/7z/vP+8/7z/uv+4/7b/tP+x/67/
q/+o/6T/ov+g/57/nP+c/5z/nP+Y/5b/lP+S/5P/lP+V/5b/lP+S/5D/jv+R/5L/k/+U
/5n/nP+f/6L/pv+o/6r/rP+x/7T/t/+6/7z/vv/A/8L/xf/I/8v/zv/R/9L/0//U/9j/
2v/c/97/3//g/+H/4v/j/+T/5f/m/+b/5v/m/+b/5//o/+n/6v/s/+z/7P/s/+7/7v/u
/+7/8P/w//D/8P/w//D/8P/w//L/8v/y//L/8f/w/+//7v/v//D/8f/y//L/8v/y//L/
8//0//X/9v/1//T/8//y//L/8v/y//L/8//0//X/9v/1//T/8//y//L/8v/y//L/8//0
//X/9v/1//T/8//y//T/9P/0//T/8//y//H/8P/w//D/8P/w/+7/7v/u/+7/8P/w//D/
8P/w//D/8P/w/+//7v/t/+z/7P/s/+z/7P/r/+r/6f/o/+n/6v/r/+z/7P/s/+z/7P/s
/+z/7P/s/+z/7P/s/+z/6v/q/+r/6v/o/+b/5P/i/+X/5v/n/+j/6P/o/+j/6P/o/+j/
6P/o/+j/6P/o/+j/5v/m/+b/5v/o/+j/6P/o/+j/6P/o/+j/5v/m/+b/5v/m/+b/5v/m
/+T/5P/k/+T/5f/m/+f/6P/n/+b/5f/k/+f/6P/p/+r/6f/o/+f/5v/o/+j/6P/o/+j/
6P/o/+j/5v/m/+b/5v/o/+j/6P/o/+f/5v/l/+T/5f/m/+f/6P/o/+j/6P/o/+b/5v/m
/+b/5v/m/+b/5v/m/+b/5v/m/+j/6P/o/+j/6P/o/+j/6P/n/+b/5f/k/+f/6P/p/+r/
6f/o/+f/5v/o/+j/6P/o/+b/5v/m/+b/5v/m/+b/5v/o/+j/6P/o/+r/6v/q/+r/6f/o
/+f/5v/o/+j/6P/o/+b/5v/m/+b/5//o/+n/6v/s/+z/7P/s/+v/6v/p/+j/6v/q/+r/
6v/p/+j/5//m/+n/6v/r/+z/6v/q/+r/6v/o/+j/6P/o/+v/7P/t/+7/7f/s/+v/6v/r
/+z/7f/u/+3/7P/r/+r/6P/o/+j/6P/p/+r/6//s/+r/6v/q/+r/6//s/+3/7v/u/+7/
7v/u/+z/7P/s/+z/7v/u/+7/7v/t/+z/6//q/+z/7P/s/+z/7P/s/+z/7P/u/+7/7v/u
/+7/7v/u/+7/7v/u/+7/7v/u/+7/7v/u/+7/7v/u/+7/7P/s/+z/7P/u/+7/7v/u/+z/
7P/s/+z/7v/u/+7/7v/w//D/8P/w/+7/7v/u/+7/7v/u/+7/7v/w//D/8P/w/+7/7v/u
/+7/7//w//H/8v/v/+7/7f/s/+3/7v/v//D/8P/w//D/8P/w//D/8P/w//D/8P/w//D/
7v/u/+//7//v//D/8v/0//P/8v/z//L/8P/w//H/8//x//L/8v/y//H/9v/2//b/+P/4
//j/+v/6//f/9//3//n/+v/7//3//f/6//n/+P/4//n/+v/6//j/9//3//b/9f/0//T/
8v/2//b/9P/0//L/8f/x//H/7//t/+//7//w/+//7//w/+//7v/u/+3/7v/u//D/8P/y
//P/8f/t//D/8f/w//P/9//6//3/BQAQACMANwBHAFIAagCHAKUAxADiAPgACAEWAR8B
KQEtASEBBwHcAKIAXwAnAAsA+f/x//H/8v/0//b/9v/2//j/8//u/+3/7P/r/+//8P/x
//D/7f/t/+z/6//r/+v/7f/t//D/8P/w//H/8P/u/+3/7P/t/+7/8f/y/+//7//v//H/
8//z//H/8f/w//H/8f/x//H/8f/x//L/9P/0//T/9P/z//P/8//1//f/9//2//b/+f/5
//n/+f/4//f/9//2//j/+f/6//v/+//8//v/+v/7//3//v8AAP7//v///wAA//8AAAIA
AwAGAAcACAAJAAoADAANAA8ADgAOABAAEgAUABQAFAAUABcAGAAZABoAHAAcABwAHAAa
ABoAGgAaAB0AHgAfACAAHwAeAB0AHAAbABoAGQAYABgAGAAYABgAFgAUABIAEAAOAA4A
DgAOAAwADAAMAAwACgAIAAYABAAEAAQABAAEAAEAAAD///7//v/+//7//v/8//z//P/8
//r/+v/+//7/AAAEAAoACgAKABIAGgAeACIAKgA0AEIAUgBeAGoAeACIAJwArgC8AMQA
zADSANAAzgDSANQA1ADaAOQA8AD+ABABJgE8AU4BXAFqAXIBcgF2AXYBbgFgAU4BOAEo
ARIB+ADYALoAnACAAGYASgAsABIABgACAAAAAAD8//r/+P/2//H/7v/r/+j/5v/m/+b/
5v/l/+T/4//i/+D/4P/g/+D/4P/g/+D/4P/f/97/3f/c/9z/3P/c/9z/3P/c/9z/3P/c
/9z/3P/c/9z/3P/c/9z/2f/Y/9f/1v/W/9b/1v/W/9X/1P/T/9L/z//O/83/zP/L/8r/
yf/I/8T/wv/A/77/vP+8/7z/vP+7/7r/uf+4/7j/uP+4/7j/u/+8/73/vv/A/8D/wP/A
/8P/xv/J/8z/0f/U/9f/2v/d/+D/4//m/+j/6v/s/+7/8v/0//b/+P/5//r/+//8////
AAABAAIAAAAAAAAAAAABAAIAAwAEAAQABAAEAAQABgAGAAYABgAFAAQAAwACAAQABAAE
AAQABQAGAAcACAAHAAYABQAEAAYABgAGAAYABgAGAAYABgAGAAYABgAGAAYABgAGAAYA
BAAEAAQABAAHAAgACQAKAAkACAAHAAYACAAIAAgACAAIAAgACAAIAAYABgAGAAYACAAI
AAgACAAGAAYABgAGAAgACAAIAAgACQAKAAsADAALAAoACQAIAAYABgAGAAYABAAEAAQA
BAAGAAYABgAGAAYABgAGAAYABAAEAAQABAAEAAQABAAEAAIAAgACAAIABAAEAAQABAAE
AAQABAAEAAEAAAD///7///8AAAEAAgABAAAA///+/wEAAgADAAQAAgACAAIAAgABAAAA
///+/wAAAAAAAAAAAgACAAIAAgABAAAA///+////AAABAAIAAQAAAP///v8AAAAAAAAA
AP7//v/+//7//P/8//z//P/8//z//P/8//7//v/+//7/AAAAAAAAAAD+//7//v/+//7/
/v/+//7/AAAAAAAAAAD///7//f/8//7//v/+//7//v/+//7//v/8//z//P/8////AAAB
AAIA///+//3//P/9//7///8AAP7//v/+//7//v/+//7//v/+//7//v/+//z//P/8//z/
/f/+////AAD+//7//v/+//z//P/8//z//v/+//7//v/8//z//P/8//7//v/+//7//v/+
//7//v/+//7//v/+////AAABAAIAAQAAAP///v/8//z//P/8////AAABAAIAAAD+//z/
+v/7//z//f/+/wAAAAAAAAAAAAAAAAAAAAD///7//f/8//3//v///wAAAAAAAAAAAAD+
//7//v/+//7//v/+//7//v/+//7//v/+//7//v/+/wAAAAAAAAAA/v/+//7//v8AAAAA
AAAAAP7//v/+//7/AAAAAAAAAAACAAIAAgACAAEAAAD///7//v/+//7//v8AAAAAAAAA
AAAAAAAAAAAA///+//3//P/+//7//v/+//7//v/+//7//v/+//7//v/+//7//v/+/wAA
AAAAAAAAAAAAAAAAAAD+//7//v/+//3//P/7//r//f/+////AAD+//7//v/+//7//v/+
//7//P/8//z//P/+//7//v/+//z//P/8//3//v/+////AQAAAAAAAAACAAAA/v/+////
/////wAAAAAAAAEABgAGAAYABgAGAAYACAAIAAUABQAGAAYABwAIAAoACwAJAAkACgAJ
AAkACQAIAAgABwAHAAMAAQD///7//v8AAAAA/v8AAAAA//////3//f/7//3////+//3/
/f/9//z/+//7//3//P/8//7/AAD8//f/+f/9/wAAAwAEAAMAAQACAAsAFwAmADcASwBZ
AGwAhgCfALsA3AD4AAoBFgEmATcBQwE/AS8BDQHWAJIAUQAlABEAAwD9/////v/8//z/
/v/+//z/+//5//n/+f/5//r/+v/6//j/9v/3//f/9//z//P/9f/1//b/9v/2//f/9//2
//b/9v/3//j/+//8//r/+f/4//n/+//7//n/+f/4//n/+f/5//v/+//7//z/+//6//n/
+P/5//n/+f/7//z//f/9//7//f/9//3//f//////AAAAAP///f/7//n//f8AAAEAAgAC
AAMAAwAEAAIAAgADAAQAAwAEAAYABwAKAAsADAANAAwADgAPABEAEAAQABAADwAPABAA
EQAVABYAFwAaABsAGwAcAB0AHQAdABwAGgAZABkAGwAdAB0AGQAXABQAEgARABIAEgAT
ABIAEQAPAA8ACwAIAAgABgAIAAkACQAJAAUAAgD///7////+/wAAAgD+//z//P/7//3/
/f/9//r/+v/6//z//v/7//r/+v/6//n/+f/6//v/+P/3//b/9f/2//f/+P/5//z//P/8
//r/+v/8//z/+//7//v/+//4//j/+P/4//v/+//7//v/+//7//z//P/9//z//P/8//v/
/P/9////AAABAAEAAQAAAP7//v8BAAEAAgACAAQABAAAAAIAAgACAAQABQAFAAUABwAI
AAgABwAEAAMAAwACAAIAAwADAAMAAQD///////8AAAEAAQABAP/////9//3//P/8//3/
/f/9//z/+//7//v/+//7//v/+f/5//v/+//7//v/+//6//b/9f/1//f/+f/6//r/+//9
//X/7//v//j/+P/4//j/+P/3//b/9f/1//X/9P/0//X/9P/0//T/9v/3//b/9//5//n/
+f/6//r/+v/7/wAAAAADAAQABQAGAAQAAgD9//v//f/8//z//P///////P/7//r/+f/5
//n/9//2//T/8//y//H/8P/w/+z/7v/u/+z/7f/u/+7/7//v/+//7f/v/+z/6v/o/+f/
6f/q/+v/7f/t/+z/7P/u//D/8P/v//H/9f/2//P/8v/3//v/AAAHABEAJAA5AE8AYwB8
AKAAwwDfAPIAAAEQARwBHgEbAREB+wDPAJEARgAUAAUAAQD3/+3/6f/n/+r/7v/w//L/
9P/y/+v/5//n/+f/5//q/+z/7v/u/+7/7//v/+//7P/r/+z/6//u/+7/7v/v/+//7v/u
/+7/7v/u//D/8P/v/+//7//x//H/8f/v/+//8P/x//H/8f/x//H/8f/y//L/8v/y//L/
8//z//P/9f/3//f/9v/2//X/9f/1//X/9f/1//b/9v/3//f/9//3//r//P/8//z/+//7
//r/+v/9//7/AAACAAEAAgAEAAUACAAJAAoACwAMAA4ADwARABQAFgAYABkAHgAgACIA
JwAnACcAKQApACkAKgArACsAKwAqACgAJwAmACcAKAAnACYAJQAjACIAHgAcABkAFwAV
ABUAFAAVAA4ACgAJAAYAAgABAP///f/+//z/+v/6//b/8v/x//D/8P/u/+7/7f/t/+3/
7f/q/+n/6P/p/+r/6//q/+r/6v/n/+X/5P/j/+b/5//o/+n/5//l/+P/4f/k/+T/5P/i
/+L/5P/k/+P/5f/l/+X/4v/g/+D/4P/j/+H/4f/h/+H/4v/k/+X/5//o/+j/6P/n/+n/
6f/q/+r/7f/t/+3/7P/o/+j/6//r/+z/7P/u/+7/7P/u/+7/7v/u/+//7//v//H/8v/y
//H/7v/t/+3/7P/u/+//7//v//H/7//v/+//7v/v/+//7//v/+//7f/t/+z/7P/t/+3/
7f/s/+v/6//r/+v/6//r/+n/6f/r/+v/7f/t/+3/7P/o/+f/5//p/+z/7P/r/+v/6f/n
/+f/6f/o/+j/5v/l/+j/6v/r/+z/6//r/+v/6//r/+v/6//r/+j/6P/o/+j/6P/o/+r/
6v/q/+v/6//q/+r/6//s/+z/7P/u/+7/7P/s/+3/7f/t/+7/7v/t/+3/8f/w//D/8P/w
//D/8v/y/+//7//v/+7/7v/u/+//7//s/+v/7P/r/+v/6//o/+j/5//n/+b/5f/k/+T/
5P/m/+b/5P/h/+D/3v/d/+D/4f/g/+P/4f/g/9//3//g/+D/4P/h/+L/4v/j/+b/4v/g
/+H/4//l/+b/6f/o/+n/6f/s//X///8MABsAMwBFAFgAbgCJAKsAygDeAPIAAAEMARcB
HwEdAQUB3wCoAGIAJwAFAPX/6//l/+X/5P/g/+D/6P/u/+r/5f/k/+X/5v/n/+X/5P/j
/+D/4P/h/+H/4f/i/+P/5v/n/+f/5v/l/+X/5f/k/+T/5P/i/+L/5P/k/+X/5f/l/+f/
6f/p/+f/5//o/+n/6f/p/+n/6f/p/+r/6v/q/+r/6v/p/+n/6f/r/+3/7f/s/+z/7f/t
/+3/7f/u/+//8f/y//L/8f/w/+//8f/0//X/9v/0//X/9f/2//b/9v/3//j/+//8//7/
//8AAAEAAgADAAQABgAHAAkACwAOABEAEwATABQAFQAZABoAGwAeAB8AHwAgACEAIQAk
ACQAIwAjACEAIwAlACUAJgAlACMAIgAhACIAIgAjAB8AHQAaABkAEwAQABAADgAMAAsA
CQAHAAcABgAFAAYAAwAAAAAAAAD9//r/+f/3//n/+f/5//b/9//2//f/+P/1//T/9P/0
//X/9f/2//f/9f/1//X/9f/1//X/9f/1//T/9P/0//L/9P/2//b/9f/z//P/8//w//H/
8v/z//f/9P/z//L/8f/x//L/8v/z//T/9P/0//P/9f/1//b/9v/3//f/9//2//T/9P/3
//f/9v/2//j/+P/4//r/+v/6//z//f/9//3//P/8//v/+f/7//v//P/8//3///8AAAEA
/v/7//r/+f/8//3//f/9///////9//3//f/8//z/+//7//r/+f/5//n/+f/5//n/9//3
//n/+f/6//v//P/8//r/+f/5//v/+v/6//n/+f/3//X/9f/3//n/+v/5//n/+f/6//j/
9v/4//j/+P/4//j/+P/4//j/+f/3//b/9v/3//r/+v/6//z//v/8//z//f/9//3//v/+
//7///8EAAQAAgACAAIAAgAFAAYABAAFAAQAAgABAAAAAQABAP7//f/+//3//f/9//r/
+v/5//n/+v/5//j/+P/2//j/+P/2//T/9P/z//P/8//z//H/8//z//L/8f/x//T/9P/0
//X/9f/0//T/9v/0//T/9//7//n/+P/7//7/+//7/wIACQAXACoAPwBNAF0AdACOAKcA
xwDmAP4AEAEgASwBNwE7AS0BDQHbAJoAVgAnABEAAwD5//X/9//4//j/+P/6//7/AAD9
//n/+f/5//n/+v/6//r/+P/2//f/9//3//X/9f/3//f/+P/4//j/+f/7//r/+v/6//n/
+P/5//j/+v/7//z////+//3/+v/5//r/+//7//v/+//7//v//P/8//z//P/8////////
/wEA//////7//v////////////////8AAAAAAQABAAEAAQAEAAYABgAGAAQABQAFAAYA
CAAIAAkACgAKAAoACwALAAwADQAOAA8AEwAWABgAGwAaABwAHgAfACEAIgAjACcAJgAn
ACoAKwAvADAAMQAxADIAMgAxADEALwAxADMAMwAzADMAMgAyADAAMAAvAC8AKgApACcA
JwAkACIAIwAiAB0AGwAYABUAFAASABAAEAARAA4ADgAOAAwACgAKAAkACQAJAAkABgAG
AAQABAAEAAQABAAFAAYABAADAAMAAwAEAAUABgAHAAkACQAJAAkACAAGAAQAAAABAAQA
BQAFAAUABQAFAAIAAgACAAIABQAFAAUABQAFAAIAAgABAAEABAAEAAQAAwAAAP/////+
/wAAAQACAAIAAgACAAUABQADAAIAAwACAAAAAgACAAIAAgADAAMAAwADAAQABAADAAMA
AwAEAAQABgAHAAcABwAHAAUABQAFAAYABwAHAAcACQAJAAcABwAIAAgACQAJAAcABgAF
AAUABwAHAAcABwAHAAcACQAJAAsACwALAAoACAAHAAcACQAJAAgABgAFAAgABwAIAAsA
CgAKAAgABwAJAAoACgAKAAsACwALAAsACwALAAsACwAIAAgACwANAAoADAAMAAwADAAM
AAwADAANAAsACgAKAAsACwAKAAkACgAMAAwADgARABAADwAPAA4AEAARABYAFgAYABgA
GAAYABwAHAAZABkAGQAYABgAGAAXABcAFAATABIAEQARABEAEAAQAA8ADwAOAA0ADAAM
AAwADgAOAAwACQAIAAYABQAHAAkACQANAAsACgAJAAkACAAIAAgACQAKAAoACwAOAA4A
CgAJAAcABwAKAA8AEgAVABcAGAAXAB8AMABDAFMAZwB+AJQApwDDAOYAAgEUASYBMgE/
AUcBRwE3ARMB3gCaAFsANwAlABcAEQAPAA4ADAAQABQAFAASABEADQANAA0ADQAMAAwA
DAAKAAsADQAOAA8ADQANAA8ADwAQABAAEAARABEAEAAQABAADgAOABAAEAARABEAEQAT
ABUAFQATABMAEgATABMAEwAVABUAFQAWABUAFAATABIAFQAVABUAFwAXABcAFgAWABcA
FwAXABcAGQAZABoAGgAaABkAGAAXABoAHAAcABwAHAAdAB0AHgAeAB4AHwAgACMAJAAm
ACcAJwAnACcAJwAoACoAKwAtAC8AMgA1ADcAOAA4ADgAOwA/AEEARQBHAEcASABJAEkA
SgBKAEkASQBKAE0AUABRAFAATwBNAEwATABMAEsASwBIAEcARQBFAEEAPgA+ADwAOgA5
ADcANQAzADAALQAsACsAKAAoACgAJAAiACIAIQAiACMAJAAiACIAIAAgACAAHwAeAB4A
HgAfAB8AIAAhAB8AHwAfAB8AHQAdAB0AHQAgACAAIAAeAB4AIAAgAB8AHwAfAB8AHAAa
ABoAGgAdAB8AHwAfAB8AHgAeAB0AHQAcABwAHAAbABsAGwAcABwAGgAZABgAFgAWABYA
GQAZABoAGgAcABwAGgAcABwAHAAcAB0AHQAdABwAHAAbABkAHAAdAB8AIAAfAB8AHgAd
AB8AHQAdAB0AHwAhACIAIwAhACEAHwAfACIAIgAjACMAIQAgAB8AHwAeAB0AHAAbAB4A
HwAiACMAIQAhACEAIAAfAB8AIAAjACEAIAAeAB0AHgAdAB4AIQAgACQAIQAgAB8AHgAg
ACAAIAAhACEAIAAgACEAIwAkACUAKAAmACQAJAAlACcAJwAoACgAKAApAC4ALgAuAC4A
LgAuADAAMAAtAC0AKwAqACoAKgAtAC0AKgApACUAIwAiACEAIQAiACIAIwAgAB8AHgAe
AB0AIAAhACAAIAAgAB8AHwAfAB8AHQAfACEAIAAfAB8AIAAgACAAIQAgAB4AHQAeACQA
IgAdABsAHwAmACkAKAAlACcAMAA1ADsASgBfAHkAjQCeALIA0QDxABIBJgE0AUABSAFP
AVUBUwE5AQsBzACGAFMAOQArACUAIwAhACAAJAAsACoAJgAkACUAJAAlACYAJwAnACYA
JQAiACAAIQAhACEAIQAhACMAIwAmACYAJgAnACkAKAAoACgAJwAmACcAJgAlACUAJQAn
ACkAKQAnACcAJgAnACcAJwAoACkAKgAsACoAKgAqACoAKQApACkAKwAtAC0ALAAsAC8A
LwAvAC8ALwAvADAAMAAxADEAMQAxADAAMgAyADIANQA3ADgAOgA5ADgAOAA4ADsAPAA+
AD8AQABBAEIAQwBEAEYARwBJAEwATgBQAFEAUwBUAFUAWQBdAF8AYwBlAGYAZgBmAGUA
ZgBmAGUAZQBnAGkAawBrAGoAaQBnAGYAZgBmAGUAZQBiAGEAXwBfAFkAVgBWAFQAUABP
AE0ASwBKAEgARgBGAEcARABEAEQAQQA+AD0AOwA9AD0APQA6ADsAOgA7ADwAPQA8ADwA
PAA6AA==
         </WaveFormData>
      </LeadData>
   </Waveform>
</RestingECG>
