# Supplementary material for: Detection of Left Atrial Enlargement Using a Convolutional Neural Network-Enabled Electrocardiogram
Source: Front Cardiovasc Med. 2020 Dec 17;7:609976. doi: 10.3389/fcvm.2020.609976 (PMC7773668; doi:10.3389/fcvm.2020.609976)
Supplement: Supplementary file 5 [file Data_Sheet_5.ZIP › normal4/1802037103_6017_0000001E.XML]

<?xml version="1.0" encoding="Windows-1252"?>
<!DOCTYPE RestingECG SYSTEM "restecg.dtd">
<RestingECG>
   <PatientDemographics>
      <PatientID>1802037103</PatientID>
      <PatientAge>66</PatientAge>
      <AgeUnits>Years</AgeUnits>
      <Gender>Female</Gender>
      <PatientLastName>linhuazhen</PatientLastName>
   </PatientDemographics>
   <TestDemographics>
      <DataType>Resting</DataType>
      <Site>1</Site>
      <AcquisitionDevice>MAC55</AcquisitionDevice>
      <Status>Unconfirmed</Status>
      <Priority>Normal</Priority>
      <AcquisitionTime>09:35:24</AcquisitionTime>
      <AcquisitionDate>05-12-2017</AcquisitionDate>
      <CartNumber>1</CartNumber>
      <AcquisitionSoftwareVersion>009C</AcquisitionSoftwareVersion>
      <XMLSourceVersion>MAC5000 v1.0</XMLSourceVersion>
   </TestDemographics>
   <RestingECGMeasurements>
      <VentricularRate>82</VentricularRate>
      <AtrialRate>82</AtrialRate>
      <PRInterval>140</PRInterval>
      <QRSDuration>72</QRSDuration>
      <QTInterval>372</QTInterval>
      <QTCorrected>434</QTCorrected>
      <PAxis>61</PAxis>
      <RAxis>52</RAxis>
      <TAxis>53</TAxis>
      <QRSCount>13</QRSCount>
      <QOnset>232</QOnset>
      <QOffset>268</QOffset>
      <POnset>162</POnset>
      <POffset>210</POffset>
      <TOffset>418</TOffset>
      <ECGSampleBase>500</ECGSampleBase>
      <ECGSampleExponent>0</ECGSampleExponent>
   </RestingECGMeasurements>
   <Diagnosis>
      <Modality>Resting</Modality>
         <StatementCount>2</StatementCount>
         <LabelText>12SL ��ϳ���</LabelText>
      <DiagnosisStatement>
         <StmtFlag>ENDSLINE</StmtFlag>
         <StmtText>�������</StmtText>
      </DiagnosisStatement>
      <DiagnosisStatement>
         <StmtFlag>ENDSLINE</StmtFlag>
         <StmtText>���� ECG</StmtText>
      </DiagnosisStatement>
   </Diagnosis>
   <Waveform>
      <WaveformType>Rhythm</WaveformType>
      <WaveformStartTime>0</WaveformStartTime>
      <NumberofLeads>8</NumberofLeads>
      <SampleType>CONTINUOUS_SAMPLES</SampleType>
      <SampleBase>500</SampleBase>
      <SampleExponent>0</SampleExponent>
      <HighPassFilter>16</HighPassFilter>
      <LowPassFilter>150</LowPassFilter>
      <ACFilter>NONE</ACFilter>
      <LeadData>
         <LeadByteCountTotal>10000</LeadByteCountTotal>
         <LeadTimeOffset>0</LeadTimeOffset>
         <LeadSampleCountTotal>5000</LeadSampleCountTotal>
         <LeadAmplitudeUnitsPerBit>4.88</LeadAmplitudeUnitsPerBit>
         <LeadAmplitudeUnits>��V</LeadAmplitudeUnits>
         <LeadHighLimit>2147483647</LeadHighLimit>
         <LeadLowLimit>268435456</LeadLowLimit>
         <LeadID>I</LeadID>
         <LeadOffsetFirstSample>0</LeadOffsetFirstSample>
         <FirstSampleBaseline>0</FirstSampleBaseline>
         <LeadSampleSize>2</LeadSampleSize>
         <LeadOff>FALSE</LeadOff>
         <BaselineSway>FALSE</BaselineSway>
         <ExcessiveACNoise>FALSE</ExcessiveACNoise>
         <MuscleNoise>FALSE</MuscleNoise>
         <LeadDataCRC32>3858081067</LeadDataCRC32>
         <WaveFormData>
BAAEAAQABAADAAIAAQAAAAEAAgADAAQAAgACAAIAAgADAAQABQAGAAgACAAIAAgACAAI
AAgACAALAAwADQAOAA4ADgAOAA4ADwAQABEAEgAUABYAGAAaABwAHAAcABwAHgAeAB4A
HgAhACIAIwAkACIAIAAeABwAHAAcABwAHAAbABoAGQAYABcAFgAVABQAEQAQAA8ADgAK
AAgABgAEAAIAAgACAAIAAgACAAIAAgD///7//f/8//r/+v/6//r//P/8//z//P/8//z/
/P/8//v/+v/5//j/+P/4//j/+P/6//r/+v/6//n/+P/3//b/9v/2//b/9v/3//j/+f/6
//n/+P/3//b/+P/4//j/+P/4//j/+P/4//n/+v/7//z/+v/6//r/+v/6//r/+v/6//z/
/P/8//z/+v/6//r/+v/8//z//P/8//z//P/8//z//P/8//z//P/6//r/+v/6//z//P/8
//z//P/8//z//P/6//r/+v/6//j/+v/6//r/+//9//v/+f/7//3//f/7//n/+f/5//f/
+f/6//r/+f/3//f/9//3//j/+v/8//7//v/9//z/+//9//z//P/+/wEAAgADAAUAAgAB
AAEAAwAFAAUABQAHAAoACgAKAAwADgAPAA4ADgAMAAoABwAGAAMA/v/8//n/9P/0//b/
9v/1//X/9v/3//X/9f/1//P/9f/4//j/9//0//T/9P/0//X/9v/2//f/AQDx/+f/8P/8
//z/8//y//z/CQAPABkAKgA3AD4APgA6ADcAMgAfAP7/3f/V/+D/4v/a/9H/0//X/93/
3//i/+f/7f/v//L/9v/z//P/9//4//j/+P/4//j/+P/4//j/9//3//f/9f/1//f/9//2
//X/9//4//j/+P/4//j/+P/2//j/+P/2//f/+v/7//z//v/+/wAAAQAAAPz/+//7//3/
/v/+//z/AAAAAAEAAQD/////AQABAAIAAQACAAMAAwABAP///f///wAAAQACAAIABQAF
AAQABAAFAAYABwAHAAkACQALAAsACwALAAwADwAPABIAEgAQABIAFAAVABMAEwAVABYA
GgAcABwAHAAcAB0AHgAeAB0AHgAeAB0AHwAfAB8AHgAdAB0AHQAcABkAGQAZABYAFQAV
ABQAEQARABAADwAPAAsACQAHAAQABAAEAAMA///+//3//f/9//7//v/+//7/+v/6//r/
+v/8//r/+f/4//b/9f/1//f/+f/5//j/9f/3//r/+P/2//j/+P/4//n/9//3//n/9//2
//b/9v/2//f/+f/5//j/9P/0//b/9v/2//b/9v/2//b/+P/6//j/+v/6//z//P/5//n/
+//8//r/+v/6//r/+v/6//r/+//5//n/+f/5//z//v8BAAAA/P/6//n/+f/6//z//f/9
//3//f/9//7/+//7//7//f/8//v/+v/8//z/+v/8//z//P/9///////9//3///////3/
/f/9//z/+f/6//r/+v/5//n/+f/7//v/+//8//z//P/8//v//f/9//3//P/6//z//f/+
/wEAAwADAAMABQAJAAoACwAIAAkACQAIAAoADAANAA0ACgAIAAYABAADAAQAAAD8//z/
+f/2//b/+P/4//X/9f/1//X/9P/z//T/8//0//j/+v/5//j/+P/2//T/8v/w//H/8//1
//f/+//6//T/9P/3//z/AAANAB8AJwAoADMAOgA4ADgANQAmABEA9P/d/93/5v/m/97/
2f/b/93/3//j/+b/7f/z//H/8P/0//f/8//1//b/9v/2//b/9P/0//T/9P/3//f/9//1
//f/+f/5//j/9f/3//j/+P/6//r/+v/6//j/+v/6//j/+v/8//z//P/7//r/+//7//v/
+P/4//n/+v/8//3//P/8//z//f/9//3//f///////f/7//v/+//9//3//f/9/wEAAgAD
AAQAAwAFAAQAAgACAAMABAAFAAMABQAFAAcABwAHAAcACAAJAAkADAAMAAwADgAQABEA
EgATABYAGAAaABwAHAAcABoAGwAcABwAHwAgACAAHwAdAB0AHQAcABsAGwAbABoAFwAX
ABcAFAARABEAEAANAA0ADAALAAsACAAHAAYABAACAAIAAQD9//z/+//7//v/+v/6//r/
+v/4//j/+P/4//r/+P/3//b/+P/3//f/+f/5//n/+P/1//b/+P/1//L/9P/0//T/9f/1
//X/9//1//L/8v/y//L/9P/3//j/+P/1//T/9f/0//T/9P/0//T/9P/2//j/9v/4//j/
+v/6//f/9//5//r/+f/4//f/9v/5//r/+//9//n/9//1//P/9v/4//v/+v/7//r/+v/7
//n/+v/6//n/9//3//f/+P/5//n/+P/4//z//f/7//7/+//6//n/+P/4//j/9v/4//j/
+P/5//v/9//1//X/9//4//f/+P/5//b/8//0//T/9f/1//b/9//3//f/9//4//v//P/9
//3/+//7//v/+v/4//r/+//8////AQABAAEAAAADAAMAAwAEAAcACQAKAAgACgALAAsA
CQAIAAcABgAFAAYAAgD+//v/9//z//L/9v/2//P/8//0//X/9f/1//P/8f/x//T/9v/1
//T/9P/y//L/8v/y/+//7//v/+//9f/2//j//P/9//7//v8BAA0AGwAmADEAOAA6ADoA
OwAyACMADgDx/+X/6v/s/+T/5f/j/9n/2//l/+b/4//n/+3/8P/2//n/+f/z//T/9P/0
//T/9P/0//T/9P/3//f/9//1//X/9//3//b/8//1//b/9v/2//b/9v/2//j/+v/6//j/
9v/4//j/+P/4//j/+v/7//n/9v/2//f/+f/6//r/+P/8//z//f/9//v/+//9//3//f/7
//v/+//8//v/+v/5//v//P/9//7//P///////v/+////AAABAAMABQAFAAcABwAHAAcA
CAAJAAkADAAMAAoADAAOAA8AEQARABMAFAAYABoAGgAaABgAGQAaABoAHAAeAB8AHwAd
ABsAGQAWABYAFwAYABgAFQAVABUAEgATABMAEgAPAA8ADgANAA0ACAAHAAYABAACAAIA
AQD9//7//f/9//3//P/8//z//P/2//b/9v/2//v/+v/6//r/+P/3//f/+f/5//n/+P/1
//X/+P/2//T/9P/0//T/9f/1//X/9//1//f/+P/5//r/+f/5//f/9P/z//T/9//4//T/
9P/0//T/9v/4//r/+P/3//b/9//2//b/9//6//z/+v/6//r/+v/4//j/+P/5//v/+//7
//v/+v/6//v/+P/3//b/9v/3//n/+v/6//n/+f/5//n/+v/7//v/+v/6//b/9//5//r/
+v/6//r/+v/6//z//P/6//z//P/8//3////6//f/9v/3//n/9//3//f/+f/3//n/+v/5
//f/9v/1//f/9//3//j/+f/6//v/+//5//n/+f/4//r//v8BAAQABAAFAAQAAwAGAAkA
CQAJAAkACwAMAAwADAAOAA8ADwALAAoACQAIAAgACAADAP7/+//3//P/8v/0//T/8f/x
//L/8//z//P/9P/z//T/+P/4//f/9v/2//b/9v/2//b/8//z//P/8//x//T/+P/4//n/
/v8GAAcADwAjADAANwA4ADwAQAA9ADIAIQAAAOX/6f/y/+T/2v/f/+H/4f/n/+X/5v/r
/+v/7f/w//L/9f/1//f/9f/0//P/8v/0//T/9P/0//X/9f/1//P/9f/3//f/9v/z//X/
9v/2//j/+P/4//j/9//4//f/9P/2//j/+P/4//j/+P/6//v/+//4//j/+f/5//r/+v/4
//j/+P/5//n/+v/7//7////9//v/+//7//v/+//7//v//v/+//7//v/+/wEAAQAAAAIA
AwAEAAUABAAFAAQABQAHAAcABwAIAAcABwAKAAoADQAQABMAFQATABMAFQAWABYAGAAY
ABgAFgAXABgAGAAaABwAHQAdABsAGwAbABoAGwAbABsAGgAZABkAGQAWABMAEwASAA8A
DgAMAAoACQAGAAUABAACAAAAAAD///v/+v/5//n/+f/6//r/+v/6//n/+v/7//z//f/6
//j/9v/2//X/9f/3//X/9f/0//H/9P/4//f/9v/2//b/9v/3//X/9f/3//X/9P/0//T/
9P/1//f/9//2//P/8v/z//L/8f/y//P/9P/0//b/+P/2//T/9P/2//b/9P/1//j/+v/6
//r/+v/6//j/+P/4//n/+f/5//n/+f/5//r//P/6//n/+P/4//n/+f/6//r/+f/5//n/
+f/6//n/+f/4//j//v/8//r/+v/6//r/+P/4//b/+P/6//r/+//9//v/+f/5//v/+f/3
//f/9//5//f/+f/6//n/9//2//X/9v/3//j/+v/5//r/+//7//3//f/9//z//P/+////
AAADAAUABQAFAAQABwAHAAcACQALAAwADAAKAAwADQANAAsACgAJAAgABgAGAAEA/P/4
//X/8v/y//b/+P/3//n/+f/5//j/9//1//P/8//2//b/9f/0//T/9v/2//b/9v/z//P/
8//z//P/9P/2//j/9//0//j/CQAVACEAMAA/AEIAPAA8ADsAMAAXAPj/3//b/+T/5v/g
/9v/2//f/+f/5//g/+X/7f/v//D/8v/x/+//8f/0//T/9P/0//L/8v/y//L/9P/1//b/
9f/1//f/9//2//X/9//4//j/9v/2//b/9v/2//j/+P/2//b/+P/4//j/+f/6//3////9
//r/+v/7//r/+v/5//b/+P/4//n/+f/8//3/AAABAAAA/f/8//v//v///wAAAQABAAAA
///+//z///////7/AQADAAUABwAHAAkACQALAAkACQAJAAoACwALAA4ADgANAA4ADwAP
ABIAEwAWABgAFwAYABcAFgAXABkAGwAcABsAHAAcABsAGwAbABsAGgAXABcAFwAWABcA
FwAXABQAEQARABAADQAMAAoACAAHAAQAAwACAAAAAgACAAEA/f/8//v/+//7//z//P/8
//z/9//2//X/9P/3//b/9v/2//T/8//z//X/9f/1//T/8f/z//b/9P/y//T/9P/0//X/
8//z//X/8//y//L/8v/y//P/9f/1//T/9P/0//b/9v/2//b/9v/2//X/9v/3//T/9v/2
//j/+P/1//X/9//4//n/+v/7//z/+f/4//f/9//5//n/+f/5//n/+v/8//r/9//2//b/
9//5//r/+v/5//f/9//3//j////7//r/+v/8//v/+v/5//j/+v/6//j/+v/5//j/+P/5
//j/9//4//v/+P/1//T/8//1//P/9f/2//f/9//4//n/9//3//f/+P/3//j/+f/5//n/
+f/5//j/9v/4//n/+v/9/////////wIABQAFAAUABAAFAAUABAAGAAgACQAJAAkACAAH
AAYABAAEAP//+v/5//f/9f/2//f/9v/y//H/8P/x//H/8f/y//H/8v/2//X/8//x//D/
8f/y//P/9P/1//X/9f/1//v/+v/y/+7/8//2//T/+/8LABcAIgAvADwAPAA4ADcAMAAd
AAQA6f/X/9r/4v/c/9P/0//X/9n/4f/q/+f/4//n/+r/7P/x//P/8//y//L/8v/y//T/
9P/0//T/8//z//P/8f/z//X/9f/0//P/9f/2//b/+P/4//j/+P/3//j/9//0//T/9v/2
//b/9v/2//j/+f/3//T/9P/1//f/+P/4//b/+P/4//n/+f/7//v//f/9//3/+//7//v/
///////////9//z/+//6//r//f/9//z//v///wAAAQADAAUABQAHAAUABQAFAAYABwAH
AAoACgAKAAwADgAPABEAEQATABQAFAAWABYAFgAYABkAGgAaABsAHAAcABsAGAAXABYA
FAAVABcAGQAaABcAFwAXABQAFQAVABQAEQAPAAwACQAHAAYABQAEAAIAAAAAAP//+//6
//n/+f/5//r/+v/6//r/+P/4//j/+P/3//T/8v/w//P/8//0//f/9//3//b/8//z//b/
9P/y//D/8P/w//H/8f/x//P/8f/y//L/8v/y//L/8//y//D/8f/y//X/9v/y//L/8v/y
//D/8v/0//L/9P/0//b/9v/0//X/+P/6//f/9v/1//T/9v/2//b/9//3//f/9//3//f/
+P/6//j/9//2//b/9//3//j/+P/3//f/9//3//j/9//3//b/9v/4//n/+f/4//b/9v/2
//b/+P/4//b/+P/3//b/9v/3//f/9f/1//f/+f/3//f/9//5//f/+f/6//j/9//3//f/
9f/1//X/9v/3//j/+f/5//f/9//3//b/+P/6//v//P/9/////////wIABQAFAAUABAAF
AAUABAAHAAoADAANAAkACAAHAAYABAAEAP//+v/6//f/9P/0//X/9P/w/+//8P/x//H/
8f/x/+//7//y//L/8f/w//D/7v/u/+7/7v/u/+//8P/x//X/9v/4//T/7//0//r//f8H
ABMAIAAtADQAMgA2ADkANgAjAAgA7f/f/+D/5P/i/93/2f/X/9n/3//i/+X/6f/r/+7/
7v/v//P/8f/v/+7/7f/s/+//8P/x//L/8v/x//D/7f/w//P/9P/0//H/8//0//T/8v/y
//L/8v/w//L/8v/w//H/9P/1//b/9v/2//j/+f/4//T/8//z//P/9P/0//L/9f/2//j/
+f/5//n/+//7//n/9//3//f/+f/5//n/+f/6//r/+v/6//z///////7//P/9//7/////
/wEAAQADAAEAAQABAAIABQAFAAgACAAKAAwADgAPAA0ADQAPABAAEwAWABcAGAAXABcA
FwAWABkAGgAaABkAGwAbABsAGgAXABcAFwAWABgAGQAaABgAFgAVABMADwAQAA4ADAAL
AAYABQAEAAIAAwAEAAQAAQD9//v/+v/5//r/+v/6//r/+P/4//j/+P/6//j/9//2//j/
9//3//n/+P/3//X/8f/0//j/9//2//X/9P/z//P/9f/1//f/9f/2//b/9v/2//f/+f/5
//j/9f/0//X/9P/0//T/9P/0//L/9P/2//T/9P/0//b/9v/x//H/8//0//f/+P/5//r/
+f/4//f/9//5//n/+f/5//v//P/+//z/+P/2//X/9f/4//r/+//7//v/+//7//z//f/9
//z//P/8//v/+//8//z/+v/8//z/+v/6//r/+v/4//j/9v/4//r/+v/7//3/+//5//n/
+//6//f/9v/1//b/9f/4//r//P/7//v/+//6//n/+P/4//n/+v/7//v//v///wAAAAD+
/wAAAQACAAIAAwACAAEABAAHAAcABwAHAAkACgAKAAwADgAPAA8ADAAKAAgABgAFAAYA
AgD+//v/9//z//L/9P/0//H/8f/z//X/9v/3//T/8f/w//L/8//z//P/9P/0//T/9P/0
//T/9f/2//f/8f/y//L/8P/3/wQADgALAA8AIwA0ADcANgA6ADoAMwAoABMA9P/j/+n/
7P/o/+D/3f/b/9v/4f/l/+r/7//v//H/8P/w//P/9f/x//T/9P/0//T/8v/y//L/8v/1
//X/9f/z//T/9f/0//L/8P/z//X/9v/0//T/9P/0//T/9v/2//T/9P/2//b/9v/2//b/
+P/5//v/+P/4//n/9//4//j/9v/5//r//P/9//v/+f/5//f/+v/5//r/+//7//v/+//7
//7//v/+//7//P///////v/8//3//v///wAAAwAEAAcABQAFAAUABgAJAAkADAAMAAwA
DgAQABEADwAPABEAEgAUABYAFgAWABcAGQAbABwAGwAcABwAGwAdAB0AHQAcABoAGQAY
ABYAFQAVABUAEgAQAA8ADQAJAAsACgAJAAkABgAFAAQAAgACAAIAAQD9//z/+//7//v/
/P/8//z//P/4//j/+P/4//z/+v/5//j/+P/3//f/+f/5//n/+P/1//X/+P/2//T/8v/y
//L/8//0//X/+P/3//T/9P/0//T/9//5//n/+P/2//b/+P/4//X/9P/z//L/8//2//n/
+P/4//j/+v/6//f/9//5//r/+P/4//j/+P/2//b/9v/3//r/+//8//3/+v/6//v/+P/5
//j/+P/5//n/+v/6//n/+f/5//n/+v/7//v/+v/6//j/9//3//j//P/6//r/+v/6//j/
+P/4//j/+v/6//j/+v/6//r/+//9//v/+f/5//v/+f/3//f/9//5//f/+f/6//j/9//3
//f/+P/5//r//P/9//7///////////////7//P/+////AAADAAUABQAFAAQABwAHAAcA
CgANAA8AEAAOAA4ADQALAAoACgAKAAoABQAEAP7/+P/3//X/8//0//b/9v/z//P/9f/3
//j/+f/2//P/8v/0//b/9f/0//T/9v/2//b/9v/1//X/9f/1//P/+P/8//z///8EAAYA
EQAlADMANgA1ADwARgBAADMAIAABAOz/8f/z/+j/5P/e/9f/2f/j/+f/6f/u/+//7//x
//L/9P/3//f/9f/4//j/+P/4//f/9v/1//T/9v/3//j/9//7//3//f/8//j/+f/5//j/
+P/4//j/+P/6//z//P/6//j/+v/6//r/+v/6//z//f/9//r/+v/7//n/+v/6//j/+//8
//7/////////AQABAAEA//////////////////8CAAIAAgACAAAAAwADAAIAAwAFAAcA
CQAGAAcABgAHAAkACQAJAAoADQANABAAEAARABQAFwAZABYAFQAWABYAGAAaABoAGgAd
AB8AIQAiACAAIAAfAB0AHwAfAB8AHgAdAB0AHQAcABoAGQAYABQAFAAVABUAEwARAA4A
CwAJAAkACQAJAAgABQAEAAIA/f/9//3//v///wAAAAAAAAAA/v/+//7//v////z/+v/4
//n/+f/6//3//f/9//z/+f/5//z/+v/4//j/+P/4//n/+f/5//v/+f/4//j/+P/4//f/
+f/5//j/+P/4//r/+v/4//j/+P/4//r//P/+//z//P/8//7//v/7//v//f/+//z//P/8
//z//v/+//7/////////////////AAACAAAAAAAAAAEAAwAAAAAA///9/////////wAA
//////7//v/+//3/AQACAAEAAAD///7//P/8//r//P/+//7///8BAP///f/9////AQD/
//////////3///8AAP7//f/9//3/////////AAD//wAAAQABAAEAAQABAAAAAAACAAMA
BAAEAAUABAADAAcACwAMAA0ACwANAA4ADgAQABIAEwATAA8ADgANAAwACgAKAAUAAAAA
AP3/+v/6//r/+v/3//f/+P/5//n/+f/5//f/9//6//r/+f/4//j/+P/4//j/+P/1//X/
9f/1//n/+v/6//b/+f8EAAwADwATACEANAA/AEIAQAA+ADsAMAAXAO7/0//Z/+T/5v/k
/9//2f/Z/9//4f/o//P/8f/t//T/+P/3//f/+//7//r/+f/4//b/9v/2//b/9//3//f/
9f/4//v//P/8//v//f/+//7/+//6//n/+P/6//z//P/6//j/+v/6//r/+v/6//z//f/9
//r/+v/7//3//v/+//z//v/+///////9//3///////3/+//7//v/AAABAAIAAwADAAIA
AQAAAAIABQAFAAQAAgADAAQABQAFAAcABwAJAAkACQAJAAoACwALAA4ADgAMAA4AEAAR
ABEAEQATABQAGAAaABoAGgAaABsAHAAcAB0AHgAeAB0AGgAZABgAFgAZABsAHQAeABwA
GwAaABYAFQAVABQAEQAQAA4ADAALAAYABQAEAAIAAgACAAEA/f/+//3//f/9//3//P/7
//r/+P/4//j/+P/4//b/9f/0//T/8//z//X/9v/3//f/9f/2//j/9f/y//T/9P/0//X/
8//z//X/8//0//T/9P/0//P/9f/1//T/8v/y//T/9P/z//T/9f/2//X/9v/3//T/9f/2
//n/+v/2//X/9v/2//j/+P/4//j/+f/6//v//f/6//n/+P/3//f/+P/6//j/9//2//b/
9//3//j/+P/3//n/+f/5//r/+//7//r/+v/8//r/+P/4//j/+P/5//r/+f/8//n/+P/4
//n/9//1//X/9//5//f/9//3//X/8//1//b/9v/1//X/9f/1//X/9f/2//n/+v/7//v/
+//7//v/+v/7//7/AAACAP/////9//v//f8BAAIAAwACAAMAAwACAAMABgAIAAkACQAI
AAcABgADAAIA/P/2//b/8//w//D/8v/y/+//7//w//H/8f/x/+//7f/t//D/8f/x//H/
8v/0//T/9P/0//L/8f/w/+//8f/w/+z/6P/v//r//v8FABMAHwAmAC0AMgA2ADgAMwAi
AAcA6P/T/9f/4v/e/9b/0//T/9f/2//b/+D/5f/p/+v/7v/w/+//6//t//D/8P/w//D/
8P/w//D/8P/v/+//7//t/+//8f/x//D/7//x//L/8v/y//L/8v/y//L/9P/0//L/8v/0
//T/9P/x//D/8f/x//L/8P/x//P/9P/2//f/9v/2//b/9//3//X/9f/3//f/+f/3//f/
9//3//f/9//3//r/+v/6//r/+v/9//3//P/7//v/+//7//3//////wEAAQABAAEAAgAF
AAUACAAIAAkADAAPABEADgANAA4ADgAQABIAEgASABQAFQAWABYAFQAWABYAFQAWABcA
GAAYABQAEwASABAAEAARABIAEAARABEAEAANAAsACAAFAAMAAAD///7//P/+//7//f/5
//b/9f/1//X/+P/4//j/+P/z//L/8f/w//P/8v/y//L/8f/v/+7/7//w//H/8f/v//D/
8v/v/+z/7v/u/+7/7//v/+//8f/v/+7/7v/u/+7/7//x//H/8P/u/+7/8P/w//D/8P/w
//D/7v/w//L/8P/w//D/8v/y/+3/7f/v//D/8v/y//L/8v/y//L/8v/z//H/8f/x//H/
8//0//b/9P/z//L/8v/z//P/9P/0//P/8//z//P/9P/3//f/9v/2//T/8//z//T/8P/w
//L/7v/x//L/8//0//L/8v/w//L/8//0//b/+f/1//H/7//v//H/7//v/+//8P/v//L/
9P/y//H/8f/x//P/8//z//T/9f/2//f/9//0//P/8v/w//P/9v/4//r/+//9//3//f/9
/////v/9////AQACAAIAAAACAAMAAwADAAIAAQAAAP7//v/5//T/9P/x/+7/7v/v/+7/
6v/p/+z/7f/t/+3/6//p/+n/7P/s/+v/6v/q/+z/7P/s/+z/6v/p/+j/5//t/+7/7v/s
/+3/8P/2/wMADwAbACYAMwA0ADAAMgAxACQABwDq/9v/4f/o/+T/4P/h/9n/z//X/+P/
4P/d/9//5f/o/+j/6f/p/+X/6P/o/+j/6P/p/+r/6//s/+3/7f/t/+v/7f/v/+//7v/p
/+v/7P/s/+z/7P/s/+z/7//y//P/8v/v//D/7//u/+7/7v/w//H/8//w//D/8f/x//L/
8v/w//L/8v/z//P/8f/x//P/8//x/+//7//v//L/8//0//X/9P/0//T/9P/0//f/9//2
//j/+f/6//v/+v/7//r/+//8//3//v8AAP////8CAAIAAQACAAMAAwAGAAcACgAMAAwA
DgAOAA4ADgAPABAAEAATABQAFAATABEAEQARABAAEQARABEAEAANAA0ADQAKAAsACwAK
AAcABgAEAAIAAQD+//3//P/6//j/+P/3//P/9P/z//P/8//y//L/8v/y/+7/7v/u/+7/
8P/u/+3/7P/s/+v/6//t/+//7//u/+v/7f/w/+7/7P/s/+z/7P/t/+3/7f/v/+3/7P/s
/+z/7P/v//H/8f/w/+3/7P/t/+z/6P/o/+j/6P/p/+z/7//u/+z/7P/u/+7/6f/p/+v/
7P/u/+7/7v/u//D/8P/w//H/8f/x//H/8f/v//D/8v/w//D/8P/x//P/8f/w/+7/6//t
/+//8f/0//L/8f/v/+7/7P/r/+v/7P/u//D/8v/0//P/7v/u/+7/7v/u/+7/7v/s/+7/
8P/w//H/8//v/+3/7f/v//H/7//v/+//8P/v//L/9P/y/+//7f/r/+z/7f/u//D/8f/y
//P/8//z//P/8//y//L/9P/1//b/9//5//n/+f/6//3//f/9////AQACAAIAAAACAAMA
AwD///7//f/8//j/+P/z/+7/7v/r/+j/6P/q/+r/5//n/+r/6//r/+v/7f/r/+v/7v/t
/+v/6f/o/+r/6v/q/+r/5//n/+f/5//p/+z/8v/q/+P/8P8AAAUACQAZACwAMQAuADIA
MAAlABYA/f/e/9f/4//m/9z/0v/N/8//1f/Z/9n/3P/f/+P/4//m/+z/6//l/+f/5v/m
/+b/5v/o/+j/6P/o/+n/6f/p/+f/6P/p/+j/5v/j/+X/5v/m/+n/6v/r/+z/6v/s/+z/
6v/o/+r/6v/q/+v/7P/v//H/7v/q/+n/6f/r/+z/7P/q/+r/6v/r/+v/7f/t/+//7//x
/+//7//v//H/8f/x//H/9P/0//T/9P/y//X/9f/0//T/9f/2//f/+f/7//v//f/8//v/
+v/6//v/+//+//7//v8AAAIAAwAFAAUABwAIAAgACgAKAAoACgALAAwADAALAAwADAAL
AA4ADwAQABAADAALAAoACAAHAAcABwAEAAUABQAEAAEAAAD+//z/+//2//X/9P/y//T/
9P/z/+//7P/r/+v/6//u/+7/7v/u/+j/6P/o/+j/6P/m/+X/5P/l/+X/5v/p/+f/5//m
/+P/5//q/+j/5v/l/+T/4//j/+X/5f/n/+X/5P/k/+T/5P/j/+X/5f/k/+P/5P/n/+j/
5P/k/+T/5P/k/+b/6P/m/+b/5v/o/+j/4//j/+X/5v/m/+b/5v/m/+j/6P/o/+n/6f/p
/+n/6f/o/+j/6f/m/+j/6P/p/+v/6v/q/+n/5//n/+f/5//o/+f/5//m/+b/5//n/+j/
6v/q/+r/6v/q/+f/5//n/+b/5v/n/+f/5//n/+b/5v/m/+b/5v/l/+T/4v/j/+T/5P/i
/+P/4//j/+X/5f/l/+X/5P/k/+f/5//m/+P/5P/k/+X/5//o/+v/6v/p/+f/5v/p/+r/
7f/s/w==
         </WaveFormData>
      </LeadData>
      <LeadData>
         <LeadByteCountTotal>10000</LeadByteCountTotal>
         <LeadTimeOffset>0</LeadTimeOffset>
         <LeadSampleCountTotal>5000</LeadSampleCountTotal>
         <LeadAmplitudeUnitsPerBit>4.88</LeadAmplitudeUnitsPerBit>
         <LeadAmplitudeUnits>��V</LeadAmplitudeUnits>
         <LeadHighLimit>2147483647</LeadHighLimit>
         <LeadLowLimit>268435456</LeadLowLimit>
         <LeadID>II</LeadID>
         <LeadOffsetFirstSample>0</LeadOffsetFirstSample>
         <FirstSampleBaseline>0</FirstSampleBaseline>
         <LeadSampleSize>2</LeadSampleSize>
         <LeadOff>FALSE</LeadOff>
         <BaselineSway>FALSE</BaselineSway>
         <ExcessiveACNoise>FALSE</ExcessiveACNoise>
         <MuscleNoise>FALSE</MuscleNoise>
         <LeadDataCRC32>2533762772</LeadDataCRC32>
         <WaveFormData>
9P/0//T/9P/2//b/9v/2//n/+v/7//z/+//6//n/+P/7//7/AQAEAAIAAgACAAIABQAG
AAcACAAKAAwADgAQABIAEgASABIAFgAYABoAHAAdAB4AHwAgACMAJAAlACYAKQAqACsA
LAAuAC4ALgAuADAAMgA0ADYAOgA8AD4AQABAAEAAQABAAD8APgA9ADwAOgA4ADYANAAy
ADIAMgAyADAALgAsACoAKgAqACoAKgAoACgAKAAoACUAJAAjACIAJQAmACcAKAAmACQA
IgAgACEAIgAjACQAJQAmACcAKAAnACYAJQAkACcAKAApACoAKAAoACgAKAApACoAKwAs
ACwALAAsACwAKwAqACkAKAArACwALQAuAC4ALgAuAC4AMAAwADAAMAAxADIAMwA0ADMA
MgAxADAAMQAyADMANAAyADIAMgAyADQANAA0ADQANgA2ADYANgAzADIAMQAwADMANAA1
ADYANQA0ADMAMgAyADIAMwA0ADIAMgAxADEALgAtAC0ALQAwADMANQA3ADYAMwAyADEA
MwAzADMANAA0ADQANAA1ADQAOAA8AD0AQwBEAEYARgBIAEgASQBJAEgASgBNAFIAVQBY
AFoAWgBXAFQAUwBTAFMAUwBRAE4ASQBEAD8APAA4ADQAMgAuACcAIQAaABQADQAJAAQA
/v/7//j/9v/2/+//6v/n/+T/4f/g/+D/3//d/93/3P/c/9j/1f/S/9H/0f/P/83/zf/P
/87/z//c/+j/8v/6/wQAGAApADMAOwBBAEIAQAAnAO//wf+v/6P/k/+M/4z/j/+a/63/
tf+1/7n/vP+6/7j/t/+4/7r/vP++/8D/wf/B/73/vf+9/73/vP+8/77/vv++/77/v/+/
/73/vf+9/73/wf/D/8P/wv/B/8D/vv+9/7//wf/B/8L/w//D/8P/w//C/8L/wv/C/8T/
xv/I/8j/x//G/8b/xv/G/8f/yf/K/87/zv/O/8z/y//K/8n/zP/Q/9H/0v/U/9T/1P/U
/9T/0//U/9f/2f/b/93/3v/f/97/3//i/+L/5//q/+z/7f/t/+3/7v/x//T/9v/5//v/
/P8AAAIAAwACAAIAAQABAAIABgAJAAgABgAGAAYABgAIAAkACAAJAAcABgAEAAIAAQD9
//n/+P/3//j/9//2//L/8f/u/+v/7P/q/+v/7P/q/+n/5//k/+P/4f/h/+P/5f/k/+T/
5P/j/+H/4P/e/97/3v/g/+D/3//f/97/3P/d/9v/3v/f/+H/4f/i/+L/3//e/93/3P/f
/+H/4v/k/+P/4//j/+L/4v/i/+P/5P/m/+j/6P/o/+f/5v/m/+b/6P/o/+r/7P/r/+z/
7P/q/+j/6P/o/+j/7P/t//D/8f/u/+z/6//q/+z/7f/v//D/8P/w/+7/7v/s/+z/7P/p
/+r/7f/u/+//6//s/+r/6v/q/+r/6v/s/+7/7//w/+7/7f/r/+n/6v/r/+3/7//s/+v/
6v/n/+n/6f/p/+n/6//s/+z/7P/r/+v/6//u//P/9f/6//z//v/+//7//v/+//3//f/+
/wIACAAMABAAEAAQAA0ACgALAAsACwALAAcABAACAP7/+//6//v/+v/6//j/9f/x/+r/
5v/j/+P/5P/i/+H/4P/e/+D/3v/c/9z/3P/c/9z/3//f/9//3//b/9r/2P/X/9j/2//c
/93/3//d/9v/2v/j//D//v8KABYAJAA0AEMATQBTAFkAXgBWADEA+//T/8H/sf+n/6L/
pP+t/8L/z//P/9P/1//W/9L/0P/T/9j/2P/a/9j/2v/b/9v/2f/Z/9n/2f/b/9z/3//g
/9//3v/e/93/2//b/9v/2//f/+H/4f/g/97/3v/d/93/3v/h/+L/5P/i/+H/4P/f/+H/
4v/j/+T/4v/k/+b/5v/j/+L/4v/i/+P/5f/o/+r/6//q/+n/5v/o/+j/6P/s/+//7//v
//D/8P/w//D/8P/x//L/9f/3//f/9//2//X/+P/5//z//P8BAAQABgAHAAcABwAIAAsA
DQAQABQAFwAWABgAGAAXABkAGgAaABsAHgAiACUAJAAfAB4AHQAcAB0AHQAbABsAGQAY
ABYAFAARAA0ACQAIAAYABgAEAAIA/P/7//j/9f/4//b/9//4//f/9f/y/+7/7//t/+3/
7//t/+z/7P/s/+3/6//q/+j/6v/q/+z/7P/q/+n/5//k/+T/4//n/+n/6f/p/+r/6v/o
/+j/6P/o/+j/6f/p/+r/6v/p/+j/5v/o/+j/6f/q/+z/7v/u/+7/6//q/+r/6v/r/+z/
7//y//L/8v/x/+7/8P/w//D/8P/x//H/8//z//H/8P/w//D/8v/z//X/9v/2//T/8P/u
/+//8P/x/+//8f/z//P/8//y//D/7//u//L/8f/x//L/8f/w/+//7v/u/+7/7f/s/+7/
7//v/+//7P/r/+v/6//s/+3/7v/t/+v/6//r/+v/6//s/+z/7P/s/+3/7v/y//X/9f/4
//j//f/+////AAD+//3//f/+/wEABgAJAAwAEQASABAADgAKAAkACAAHAAcABgAGAAQA
AAD+//7//P/6//j/9f/x/+3/6v/o/+n/5v/i/9//3P/d/+D/3//e/97/3v/e/97/3f/d
/93/3f/c/9z/2//b/9n/2//b/9v/3f/f/+H/4v/n//D/+v8CAAwAHAAwAEMATQBVAF0A
ZABiAEkAFwDh/7//s/+t/67/sP+9/8z/0f/P/9H/0f/U/9b/1P/X/9r/2v/U/9L/1P/V
/9X/1v/X/9j/2f/Z/9j/2f/Y/9r/2v/b/9v/2//b/9v/2//c/93/3P/a/9v/3P/c/93/
2//d/93/3v/h/+H/4f/h/+D/4P/g/+D/3v/g/+L/4v/i/+L/4//k/+H/4f/i/+L/5f/m
/+f/5v/k/+T/5P/o/+n/6f/p/+r/7f/u/+//8P/v/+7/7//v//P/9f/2//f/9v/3//r/
+v/8//7//////wMABQAIAA0ACwAMAA4ADwARABYAGQAbABoAGgAZABkAFwAaABwAGgAZ
ABoAGwAcABoAGQAWABUAFwAWABQAEgAPAAsABwAGAAQABAACAAAA/f/9//v/+f/4//T/
8//y//T/8//x/+7/7f/r/+v/7f/r/+r/6v/q/+r/6f/p/+j/5//m/+f/5v/o/+n/6f/o
/+X/4//m/+f/5//n/+j/6P/n/+j/6f/q/+f/5//m/+b/6f/p/+n/6P/o/+j/6f/q/+j/
6v/q/+r/6v/q/+v/7P/r/+r/6//s/+v/7P/s/+r/7P/s/+z/7P/t/+3/7//v//D/8P/x
//L/7v/t/+3/7P/v//D/7//w/+7/7v/u/+v/6//t/+3/7f/u/+7/7//w/+r/5//p/+7/
7v/u/+7/7v/u/+z/7P/r/+r/6//r/+r/6f/r/+v/7P/t/+z/6//q/+f/6P/p/+r/6//o
/+j/5//m/+n/6//t//L/9P/1//n/+v/7//r/+f/4//v//f8AAAQAAwAGAAcACAANAA4A
DAAKAAcABwAHAAcAAwAAAP7/+v/4//j/+v/6//f/9P/w/+v/6P/m/+X/5//j/+D/3v/c
/9z/3v/c/9r/3f/e/9//4P/f/93/2//Z/9v/3P/c/93/2//d/93/3f/Z/9n/2f/e/+v/
+v8EAAoAEgAgADAAQQBLAFUAYQBiAFQAKwDx/8f/r/+j/6H/qP+4/8//3P/X/8v/y//N
/9D/0v/U/9P/2P/Y/9b/1f/W/9b/1f/U/9X/1v/X/9j/2P/a/9r/3P/c/93/3f/f/+H/
4//l/+T/5f/k/+L/5P/m/+f/6f/n/+n/6f/q/+n/6f/p/+n/6v/s/+7/8P/t/+7/7//u
/+7/7v/v//D/8P/x//P/9P/1//T/8//w//P/9P/1//r/+P/3//b/9v/4//r//P/+//3/
/v8BAAMAAwADAAIAAQAFAAcACwAMAAwADgAPAA8AEgATABUAGQAaABwAHwAhAB8AIgAj
ACMAJwAoACgAKQAnACoALAAqACoAKgAqACoAJwAnACUAJQAiACAAHQAaABoAFwAUABQA
DwAOAAsACAAGAAcABgAFAAMAAAAAAAAA/v/9//v/+P/6//n/+v/9//z/+v/5//j/+P/3
//f/9v/2//b/+P/4//j/9//1//L/9f/1//r//f/7//n/+P/2//X/9v/3//j/9v/3//f/
+P/5//n/+f/4//n/+v/8//7//f/+//3//P/+//7///8AAP7//v8AAAIAAAAAAP///P//
/wAAAQACAAIAAQACAAEAAwACAAIAAgABAAEAAgACAAMAAgD///7/AQACAAMAAQAAAAEA
AAD//wAAAAABAAIABAAEAAMAAgABAAAAAQACAAIAAgABAAEAAAD///////8AAAEAAwAD
AAMAAQD//////////wEAAgACAAIAAgADAAQACAAKAAsADwAQABMAFAAVABYAFQAVABYA
GAAcACIAJgAqAC4ALgArACgAJgAlACQAIwAjACAAHgAaABUAEgARAA4AEAAOAAsABwAD
AAAA/v////3/+v/4//b/9//6//n/+P/3//b/9f/0//f/9//3//f/+P/4//f/9//2//f/
9v/1//f/9f/3//z///8EABIAJAAuADoATABbAGMAawBxAHIAZAA/AAsA5//b/83/w//E
/8j/zf/e/+3/6f/l/+3/8v/w/+7/7f/q/+z/8P/w//L/8//z/+//7//v/+//7v/u//D/
8P/x//L/9P/1//H/8f/x//H/9P/3//j/+P/2//b/9f/1//P/9f/1//b/+f/5//n/+f/2
//b/9v/2//j/+v/8//z/+//6//r/+v/6//v//f/+/wAAAAAAAP7/AAAAAAAABAAFAAUA
BQAGAAQABAAEAAQABQAGAAkACwANAA8AEAARABAAEQAUABQAGQAcAB4AHwAgAB8AHwAh
ACQAJgApACsALQAwADEAMQAyADIAMQAxADMANgA4ADYAMgAyADIAMgAvAC8ALQAtAC8A
LgAsACoAJQAhAB0AHAAaABoAGAAWABQAEwAQAA0ADAAIAAcABgAJAAkACAAGAAQAAQAA
AAEAAQAAAAAAAAD///3//P/6//j/+P/6//r//f/9//z/+v/3//X/+P/5//r/+//9//7/
+v/6//r/+v/4//n/+f/6//z//f/+//7//P/8//3//v/+/wAAAAAAAAEAAAAAAAAA/v/+
/wAAAgAEAAYABwAGAAUABAADAAIABQAFAAcABwAGAAQAAwACAAMAAwAEAAQACAAIAAYA
BgAFAAQAAwD//wEAAwADAAMABwAAAP7//P/8//3//v///wAA//8AAAAAAAD9//3//P/7
//z//f///wEA/v/9//z/+f/8//3//v////7//v/9//z/+v/7//z/AAAFAAcADAAOAA8A
DgANAAwAEAARABMAFgAXABwAHwAiACIAIgAfABwAHgAfACAAIQAdABoAGAAUABEAEAAR
ABAADgAMAAkABQD+//r/9//3//j/9v/1//T/8v/0//L/8P/y//L/8v/y//H/8f/x//H/
8P/w/+//7//w//P/9P/1//P/8f/r/+r/8//+/woAFgAkAC4APABLAFcAYwBtAHIAcgBh
ADUA/f/b/83/v/+2/7j/t//C/9n/4//h/+P/6P/k/+L/5f/o/+7/8P/t/+7/7v/t/+v/
6//r/+v/7v/u//D/8P/t/+z/7P/r/+z/7f/u/+//8f/z//P/8v/x//D/7v/t//D/8//0
//b/9P/z//L/8f/z//T/9f/2//T/9v/4//j/9v/0//P/8v/z//X/+P/6//r/+v/6//j/
+v/6//r//v////////8AAP///v/9//z/AAACAAYACQAJAAkACAAHAAkACwAPABAAEQAU
ABYAFwAXABcAGAAbAB0AIAAkACcAJgAoACgAJwAqACwALQAvAC0AMAAyADAALAAsACwA
LAAuAC8ALgAvAC0AKgAmACIAIgAfABwAHAAYABgAFgAUABAADwAMAAkACgAIAAkACgAH
AAUAAgD+//7//f/+/wEA///+//7//v/7//n/+P/2//n/+v/9//7//v/9//v/+P/3//X/
+P/5//n/+f/6//r/+P/4//j/+P/6//v/+//8//z/+//6//j/+v/6//v//P/6//z//P/8
//v/+v/6//r//f/+/wEABAACAAIAAQD+/wAAAAAAAAAAAQABAAMAAwABAAAAAAAAAAAA
AQADAAQABQAEAAEAAAADAAQABQADAAEAAwADAAMAAQAAAAAAAAACAAMAAwACAAAAAAAA
AAAA//8AAAAAAAABAAEAAAD///7//f/9//3/AAABAAIAAQD///3/+//5//v//P/8//z/
/P/9//7/AgAEAAUACQAKAA0ADgAPABAADwAPABAAEgAUABgAGgAcACEAIgAgAB4AGgAZ
ABgAFwAXABYAFgAUAA4ADAAMAAoADAAKAAcAAwD+//r/9//3//X/8v/w/+7/8P/y//D/
7v/s/+z/7P/s/+v/6//r/+v/7P/s/+v/6//r/+3/7f/t/+3/7f/t/+7/9f/8/wIADgAc
ACgAOABLAFcAXwBpAHAAcABfADMA///d/8v/uf+2/7z/wf/O/93/3//b/+P/5P/g/+L/
5f/i/+D/4P/i/+T/5f/l/+T/5f/m/+f/5f/k/+X/5P/l/+b/6P/p/+b/5f/k/+P/5v/p
/+r/6v/o/+j/5//n/+f/6f/p/+r/7f/t/+3/7f/q/+r/6v/q/+r/7P/u/+7/7v/u/+//
8P/v/+//8P/w//P/9P/1//T/8//y//H/9P/3//f/9//4//r/+v/6//r/+v/6//z//f8A
AAEAAQABAAEAAQADAAIABwAKAAwADQARABEAEgAVABUAFgAYABkAHAAgACIAIwAkACQA
IwAjACMAJgAoACYAJQAmACcAKAAkACMAIAAfACAAIAAfAB4AGwAXABMAEgAOAA4ADAAK
AAYABQACAP/////8//z//P/8//v/+f/2//P/8f/x//P/9f/0//T/9P/z//H/8P/u/+z/
7P/u/+7/8f/x//D/7v/r/+n/7P/t/+3/7f/u/+7/7v/u/+7/7v/s/+3/7f/u//H/8f/x
//D/7//u/+7/7v/w//L/8v/y//H/8P/w//D/8P/w//L/9P/1//b/9v/0//L/8v/y//L/
9f/1//f/9//5//j/+P/4//b/9f/1//T/+P/4//b/9v/0//T/9P/x//L/9f/2//f/9//2
//b/9v/1//P/8v/y//X/+f/5//b/9P/y//D/7v/x//L/8v/y//P/8//y//H/8P/v/+//
7//y//P/9P/z//L/8f/w/+//8f/y//L/8v/0//X/9v/6//v/+//+//7/AwAEAAUABgAE
AAMAAwAEAAgADgASABYAFgAWABMAEAANAA0ADQANAAsACAAGAAIA/v/8//z/+v/8//r/
9//z/+7/6v/n/+f/5v/k/+P/4v/k/+b/5P/i/+D/4P/g/+D/4//j/+P/4//i/+L/4f/h
/9//4f/h/+H/3//l/+f/6v/1/wAACAAOABwAMgBGAFMAWQBbAGEAYgBGAA8A2/+//7H/
rf+v/7b/xP/R/9L/0f/T/9f/1//a/9r/2P/X/9j/2P/W/9f/2v/c/93/3f/d/93/3f/d
/9z/3f/c/93/3v/g/+H/3P/b/9r/2f/d/9//3//e/97/3v/d/93/2//d/93/3v/h/+H/
4f/h/+D/4P/g/+D/4P/i/+T/5P/j/+L/4v/i/+L/4//l/+b/6P/o/+j/5v/m/+b/5v/q
/+n/6f/p/+r/7P/s/+z/7P/t/+7/8f/z//T/9f/1//X/9P/1//j/+P/9/wAAAgADAAMA
AwAEAAcACAAKAA0ADwAQABQAFgAXABgAGAAXABcAGQAcAB4AHAAcABwAHAAcABkAFwAT
ABEAEwASABAADgALAAcAAwACAAAAAAD+//z/+f/5//f/9f/z//D/8P/w//D/7//t/+r/
6f/n/+f/6f/p/+j/6P/o/+X/4//i/+D/4P/g/+L/4v/l/+X/5P/i/+D/3f/f/9//4f/h
/+L/4v/i/+L/4v/i/+H/4f/g/+D/5P/l/+b/5v/k/+L/4f/g/+L/5P/k/+T/5f/k/+T/
5P/i/+L/5P/m/+f/6P/o/+b/5v/m/+b/5v/n/+f/6f/p/+j/5v/l/+T/4//j/+T/5P/o
/+j/5v/m/+T/5P/k/+H/4v/l/+b/5//m/+T/4//i/+L/4f/h/+L/5//p/+X/5P/i/+D/
4P/g/+D/4//k/+T/5P/h/+H/4P/f/+H/4f/i/+P/4//j/+P/4f/f/9//3//f/+H/4v/i
/+L/5P/l/+b/6v/u/+//8//0//b/9v/2//b/9v/1//X/9v/6/wAABAAIAAgABgABAPz/
/f/9//3//f/9//r/+P/0/+7/7P/s/+r/6v/o/+X/4f/c/9j/1f/V/9X/1P/U/9T/1v/Y
/9b/1P/T/9L/0f/Q/9T/1f/W/9f/1f/U/9L/0f/T/9X/1f/V/9n/1//Z/+L/6f/0/wIA
DAAYAC4APAA/AEUATwBTAEYAIADn/7//sf+n/6H/o/+o/7j/x//K/8f/y//P/8//0P/O
/8z/zf/Q/9L/0v/Q/9L/0//T/9H/0f/R/9H/0P/Q/9L/0v/S/9L/0//T/9P/0//T/9P/
0//V/9X/1P/U/9T/0//T/9X/1//X/9j/2f/Z/9n/2f/W/9b/1v/W/9f/2v/d/97/3f/c
/9z/3P/a/9v/3f/e/+D/4P/g/97/3P/c/9z/4P/j/+P/4//k/+L/4v/i/+L/5f/m/+n/
6//u/+//7//v//L/8//2//b/+//+/wAAAQABAAEAAgAFAAgACgANAA8ADwASABMAEwAU
ABQAEwATABUAGAAaABgAFAAUABQAFAATABMAEQARABAADgALAAgABgADAAAAAAD8//z/
+v/4//T/8//w/+3/7//s/+z/7P/q/+n/5//k/+P/4f/h/+P/5P/k/+X/5v/k/+H/3//c
/97/3v/g/+D/3//f/97/3P/b/9n/3P/d/97/3//h/+L/3//e/93/3P/e/9//3//g/+D/
3//e/9z/2v/a/9v/3P/d/+D/4f/i/+H/4P/g/+D/4P/g/+L/5P/k/+T/4//g/+D/4P/g
/+D/4v/j/+b/5//n/+b/5v/m/+n/6//u//D/8//0//P/9P/0//T/9P/x//T/9//4//n/
9v/0//P/8v/y//X/+f/6//n/+P/3//b/9P/0//P/8v/0//X/9f/1//T/8//z//P/9f/1
//X/8//2//f/+P/5//b/9v/1//T/9//5//v/AAADAAMABgAGAAoACgAKAAoADQANAA4A
EAAQABQAFgAYAB4AIAAfAB4AGwAZABcAFQATABAADgAKAAkACAAJAAgABwAEAAAA+//3
//T/8v/z/+//7P/q/+j/6f/s/+v/6v/s/+z/7P/s/+z/6//q/+n/6v/s/+3/7//s/+3/
7P/r/+n/7f/t//D/+/8MABoAHgAeAC4ARABTAF8AbQBxAG4AYAA1APn/1f/L/7//uf+6
/7r/wf/U/9v/1//b/+P/5P/k/+j/6//q/+r/6P/m/+j/6f/p/+n/6//t/+//7f/s/+3/
7P/u/+7/7//v/+7/7//w//H/7//v/+3/6v/u//D/8f/z//D/8f/w//D/8//z//P/8//y
//L/8v/y//H/8v/z//L/8//0//b/+P/1//X/9v/2//b/9v/2//T/9f/2//f//P/7//v/
+//8//3//v///wAAAAAAAAIAAwAFAAcACAAJAAoACwAOAA4AEAASABMAEwAXABkAHAAh
AB8AIAAiACMAJAAoACoAKwAtAC4ALgAvACwALgAvACwALQAuAC8AMAAtAC0AKwArACoA
KAAlACIAIgAfABwAHAAXABYAEwAQAA8ADwANAAsACgAGAAUABAAEAAMAAQD+/////f/9
/////f/6//j/9v/3//f/+P/4//f/9v/3//b/9//3//b/9P/2//X/+f/7//f/9f/0//L/
8f/y//P/9P/0//X/9f/2//f/9//3//b/9v/2//f/+P/3//j/9//2//f/+P/6//z/+v/6
//z//v/+//7//f/6//v//P/9//7//f/9//////////7//v/+//3//f/+//7//v/+//z/
/P/9//7////9//z//f/8//v//P/8//3//v/+//7//f/8//v/+v/7//z//P/8//v/+//6
//n/+f/5//r/+//7//v/+//5//f/9//3//f/+P/6//v//P/7//v/+//+/wMABQAKAAwA
DgAOAA4ADgAOAA0ADQAOABIAGAAcACAAIQAgABwAGAAVABUAFQAVABQAEgARAA4ACgAI
AAgABgAEAAIA///7//T/8P/t/+3/7f/s/+z/7P/r/+z/6f/m/+T/5P/k/+T/6P/p/+r/
6//o/+j/5//n/+b/5//m/+X/5//r/+f/5v/x//7/DAAWAB4AMABGAFEAWQBhAGUAaABc
AC8A+f/X/8f/tf+t/67/sP+7/87/1//X/93/3//c/97/4P/d/9z/4v/k/+L/5P/l/+X/
4f/h/+H/4f/i/+L/5P/k/+T/5P/l/+X/5f/l/+X/5f/n/+n/6f/o/+j/6P/n/+f/5//p
/+n/6v/r/+v/6//r/+j/6P/o/+j/6f/s/+//8P/u/+z/6//q/+r/6//t/+7/8v/y//L/
8P/w//D/8P/0//X/9f/1//b/9P/0//T/9P/3//j/+//9//z//f/9//3//v///wIAAgAH
AAoADAANAA4ADQANAA8AEQAUABgAGwAZABwAHQAdAB0AHgAeAB8AIgAmACkAKAAlACQA
IwAiACIAIwAiACMAIQAgAB4AHAAXABMADwAOAA0ADgANAAwABgAFAAIA//8BAP7//v/+
//3/+//4//T/9f/z//P/9f/3//b/9v/2//T/8f/v/+z/7f/u//H/8v/x//H/8P/u/+3/
6//u/+//7//v//D/8P/s/+z/7P/s/+7/7//v//D/8f/x//H/8P/u/+7/7//w//H/9P/1
//b/9P/y//H/8P/y//L/9P/2//f/+P/4//b/+P/4//j/+P/7//3/AQADAAIAAAD///7/
AAABAAMABAAEAAQAAgACAAIAAgACAP//AAADAAQABQAEAAIAAQAAAAAA/////wAAAQD/
/////v/+//7//v/+/wEAAgACAAIAAQABAAAA////////AAABAAEAAQABAP//////////
//8BAAIAAgACAAAAAQACAAYADAANABEAEgASABIAEgASABMAEwAUABYAGwAgACMAJgAn
ACYAIgAeAB8AHwAfAB8AHQAaABgAFAAOAAwADAAKAAwACgAHAAMA/P/4//X/9f/2//T/
8//y//L/9P/y//D/7v/u/+7/7v/w//H/8v/z//D/8P/v/+//7//x//H/8f/z//P/9f/4
/wMADAAWACQAMgBEAFQAXQBjAG0AdwB6AGQAMwD9/93/yf+9/7//xv/O/93/4v/j/+f/
6//r/+r/6v/o/+n/7P/s/+r/7f/w//L/8//u/+3/7P/r/+z/7P/u/+7/7//w//L/8//v
/+//7//v//P/9f/1//T/8v/y//H/8f/z//X/9f/2//X/9f/1//X/9P/0//T/9P/2//j/
+v/6//f/9v/2//b/9//5//z//v////7//f/6//r/+v/6//7/AAABAAIABAACAAIAAgAC
AAUABgAJAAsACgALAAsACwAKAAsADgAOABMAFgAYABkAGQAZABoAHQAfACIAJgApACcA
KgArACsALAAsACsAKwAsADAAMwAyAC8ALgAtACwALAAtACwALQArACoAKAAmACMAHwAb
ABoAGgAaABgAFgAQAA8ADAAJAAoACAAJAAoACAAHAAUAAgAAAP3//P/9//7//v///wAA
/f/7//r/+P/6//r//P/8//3//f/8//r/+f/3//r/+//7//v//P/8//j/+P/4//j/+f/7
//z//v/9//3//f/8//r/+v/7//z//v8AAAAAAAD9//z//P/8//7//v8AAAIAAgACAAEA
/v///wAAAQACAAUABQAHAAcABAACAAEAAAAAAAEAAwAEAAQABAACAAIAAAAAAAAA/f/+
/wEAAgADAAEAAAAAAAAAAAD/////AAACAAMABAAEAAIA/v///wAAAQACAAEAAgACAAIA
//////7//f/+////AQADAAIAAQAAAP3//v///wAAAQAAAAAA///+////AQADAAgADgAP
ABMAFAAUABIAEAAOABIAEwAVABgAGQAeACEAJAAkACQAIQAeAB8AHwAfAB8AHAAYABUA
EAAOAAwADAAKAAkABgACAP3/+v/2//P/8//z//L/8v/y//H/8v/v/+z/7//w//H/8v/y
//H/8P/v//D/8P/v/+//8f/z//P/8//x//H/8//4/wMAFAAgACYAMAA+AE4AVwBdAGsA
cwBmAEgAGwDr/83/v/+3/7f/vv/Q/9//5v/n/+f/5//j/+D/4v/k/+n/7P/s/+7/7f/u
/+7/7f/p/+n/6f/p/+r/6v/s/+z/6v/q/+v/6//p/+n/6f/p/+n/6//r/+r/6v/q/+n/
6f/r/+3/7f/u/+z/6//q/+n/6f/q/+v/7P/q/+z/7v/u/+v/6v/q/+r/7f/v//L/9P/0
//L/8P/s/+//8P/x//b/9P/z//L/8v/0//T/9P/0//f/+P/7//3//f/9//z/+////wEA
BQAGAAgACgALAAsACwALAAwADwATABYAGgAdABwAHgAeAB0AHwAgACAAIQAgACIAIwAg
ACAAIAAgACAAIAAhACAAIQAfABwAGAAUABQAEQAOAA4ACgAKAAgABgACAAEA/v/7//7/
/P/9//7//P/5//X/8P/x//H/8//3//X/9P/0//T/8//x//D/7v/u/+7/8P/w/+//7//u
/+z/7P/r/+//8f/x//H/8v/y/+//7v/t/+z/7//x//L/9P/y//H/8P/u//D/8P/x//L/
8P/y//L/8v/x//D/8P/w//L/8v/0//b/9P/0//P/8P/x//L/8//0//P/8//1//X/9P/y
//H/8P/y//P/9f/2//X/9P/x//D/8f/y//P/8f/v//H/8f/x/+//7v/u/+7/8f/x//L/
9P/z//H/7//s/+//7//w//D/8P/w//D/7//t/+3/7f/t/+//7//v/+//7f/t/+z/7P/u
/+7/7v/u/+//7//x//H/8P/w//H/8f/y//P/9//8//3//f/9//7///8AAAAABAAGAAQA
BQAGAA==
         </WaveFormData>
      </LeadData>
      <LeadData>
         <LeadByteCountTotal>10000</LeadByteCountTotal>
         <LeadTimeOffset>0</LeadTimeOffset>
         <LeadSampleCountTotal>5000</LeadSampleCountTotal>
         <LeadAmplitudeUnitsPerBit>4.88</LeadAmplitudeUnitsPerBit>
         <LeadAmplitudeUnits>��V</LeadAmplitudeUnits>
         <LeadHighLimit>2147483647</LeadHighLimit>
         <LeadLowLimit>268435456</LeadLowLimit>
         <LeadID>V1</LeadID>
         <LeadOffsetFirstSample>0</LeadOffsetFirstSample>
         <FirstSampleBaseline>0</FirstSampleBaseline>
         <LeadSampleSize>2</LeadSampleSize>
         <LeadOff>FALSE</LeadOff>
         <BaselineSway>FALSE</BaselineSway>
         <ExcessiveACNoise>FALSE</ExcessiveACNoise>
         <MuscleNoise>FALSE</MuscleNoise>
         <LeadDataCRC32>2602113038</LeadDataCRC32>
         <WaveFormData>
DAAMAAwADAAMAAwADAAMAAwADAAMAAwADgAOAA4ADgAMAAwADAAMAAwADAAMAAwACwAK
AAkACAAHAAYABQAEAAQABAAEAAQAAQAAAP///v/9//z/+//6//j/9v/0//L/8f/w/+//
7v/t/+z/6//q/+f/5v/l/+T/4f/g/9//3v/c/9z/3P/c/9//4P/h/+L/5f/o/+v/7v/w
//D/8P/w//P/9v/5//z//f/+////AAD///7//f/8//3//v///wAA/v/8//r/+P/5//r/
+//8//3//v///wAA/v/+//7//v/9//z/+//6//j/+P/4//j/+P/4//j/+P/3//b/9f/0
//T/9P/0//T/9v/2//b/9v/1//T/8//y//L/8v/y//L/8v/y//L/8v/z//T/9f/2//b/
9v/2//b/9P/0//T/9P/0//T/9P/0//P/8v/x//D/8f/y//P/9P/2//b/9v/2//T/9P/0
//T/9v/2//b/9v/0//T/9P/0//b/9v/2//b/9P/z//P/8//x//H/8f/x//L/9P/2//f/
9//1//X/9f/0//T/9v/3//j/+//7//z//f/9//7/AAADAAQABQAFAAQAAgD///v/+P/2
//X/8//x//H/7v/v/+7/7P/q/+n/6v/q/+v/6//s/+z/7P/s//D/9f/2//b/+v/9//z/
/P/+//7//f/9/wEAAgAEAAUABwAFAAUABQAGAAcACQALAAkACQAJAAkACQALAA0ADgAQ
ABIAGQAeAB4AHgAnADcAUwB/ALgA8gAjASYB6QB7AP3/gP8l/wv/Hv87/1v/ef+M/5v/
r//G/9z/9P8IABMAGQAcABwAGwAaABoAGwAbAB4AHwAgACAAHgAeAB8AHwAiACMAJAAn
ACYAJAAiACAAIAAgACAAIAAjACQAJQAmACYAJgAmACYAJgAmACYAJgApACoAKgAqACgA
KAAoACgAKgAqACsAKwArACsAKQApACkAKAApACgAKAApACoAKwAqACkAJwAmACYAJgAn
ACcAJAAjACIAIQAgAB8AHQAcABsAGwAaABoAFwAUABMAEwAUABUAFgAUABEAEQANAAsA
DAALAAgACAAKAAoACQAGAAIAAAAAAAAA///+//7///8BAP///P/8//v//P///wEAAwAE
AAYABwAIAAkACQAKAA4AEwAWABkAGAAXABcAFwAbABwAHwAgACAAIAAfAB8AHwAeABwA
GwAdAB0AHQAdAB4AHwAfAB8AHgAgACIAIgAiACIAIgAgAB8AHwAgACEAJAAkACQAIwAh
ACEAHwAfAB4AHgAdAB0AIQAiACMAIwAfAB0AHwAgACIAIgAjACMAIQAgAB8AHgAeAB8A
HwAfACEAIQAhACAAHQAbABoAGQAaABsAHQAeABwAGgAZABkAGwAbABwAHgAdABwAGwAa
ABwAGQAZABoAHQAdAB4AHAAcABwAHAAcABwAHAAcABwAHAAcABsAGQAZABkAGQAaABsA
HAAeAB8AHwAfAB0AGwAbABwAHAAeAB8AIAAjACYAKAAqACsALAAuAC8AMAAxADEAMAAu
ACsAJwAkACIAIwAhAB4AHQAXABcAFwAWABUAFQAUABQAFAATABEAEAAQABAAEgAXABgA
GAAZABsAGQAYABgAGAAYABkAGwAcABoAGQAYABUAFwAXABcAFwAaABsAGwAbABkAGQAZ
ABkAHwAeAB4AHgAhACQAJAAkAC8ASQBvAJ8A2AAMASEB/ACjACsAqf9C/xH/Ef8s/0n/
af+F/5T/o/+1/8b/2v/w/wAABQAHAAYABgAJAAkACgAMAA0AEAARABIAEgASABIAEwAT
ABMAEwATABUAFAAUABQAFAASABIAEgASABYAFgAWABYAFAAUABQAFAAXABgAGQAaABoA
GgAZABgAGAAYABgAGAAYABgAGQAZABkAGQAXABcAGgAaABwAHAAZABkAGQAZABkAGQAY
ABgAGQAaABwAHQAbABkAFwAVABYAFwAXABgAGQAZABgAGAAXABQAEwATABMAEwATABAA
DQANAAkABwAIAAcABAAEAAIAAgABAP7//f/8//3//v////7//v////7/+//3//b/+f/6
//3//////wAAAgADAAUABwAIAAoADgATABYAGQAXABcAGAAZABwAHAAeAB4AHgAeAB0A
HQAeAB4AHQAdACAAIQAiACMAIgAhAB8AHQAdACAAIwAkACIAIgAiACAAHQAdAB4AHwAi
ACIAIgAhACIAIwAiACMAIgAiACEAIQAjACIAIQAfAB0AGwAdAB4AHgAeAB8AHwAdABwA
GwAaABwAHQAdAB0AHQAdAB0AHAAfAB8AIAAhACMAIwAkACQAIgAeABsAGQAbABsAHAAe
ABwAHAAcABwAHAAZABkAGgAcAB0AHgAfAB0AHQAeACAAIwAkACUAJgAlACQAIwAiACAA
IAAgAB8AIAAhACIAIwAgAB8AHgAeACEAIQAhAB8AHwAfACAAIAAgACEAIgAlACYAKAAq
ACsAKwAsACwALAAtAC0ALAAqACgAJQAjACIAIQAfABwAGwAZABkAGQAYABUAFQAUABQA
FwAXABYAFgATABIAEwAXABoAGgAbAB0AGwAaABoAGgAXABcAGAAYABwAHQAeAB0AGwAb
ABsAGwAaABsAGwAbABwAHQAeAB8AGwAcABoAHgAhACYALAA0AEMAWwCFALkA8AAiATEB
BgGlAB0Aj/8s/wf/B/8c/zv/Y/+D/5j/p/+5/8z/4v/2/wIABwALABAAFgAXABUAFgAY
ABkAGgAbABwAHAAeAB4AHwAfAB0AHQAdAB8AIgAiACIAIgAjACQAJQAmACgAKAAoACgA
KQAqACsALAApACgAJwAmACgAKgArACwAKwAqACkAKAAoACgAKQApACkAKQAnACcAJwAm
ACcAJgAnACcAJwAnACUAJQAkACQAIwAiACIAIQAhACEAIQAhACMAIwAiACIAIwAjACIA
IgAhAB4AHQAdAB8AHwAfABwAHQAdABkAFwAUABMAEAAQABAAEAAPAAwABwAEAAMAAgAB
AAAAAAABAAMAAQD+//7//P/8//7///8BAAIABAAFAAgACwANABAAEwAXABkAGwAdAB0A
HgAfAB8AHgAfAB4AHgAeAB0AHQAcABwAGwAbAB0AHQAdAB0AGwAbABoAGQAWABgAGgAa
ABwAHAAcABoAGQAZABoAGwAbABoAGQAXABkAGQAXABcAFgAWABUAFQAYABgAGAAXABcA
FQAXABgAFwAWABYAFQAVABYAFwAYABUAFQAUABMAEwATABMAEgASABEAEQARAA8ADwAQ
ABAAEQAQABAAEQAPAA8AEAASABAAEAAQABAAEgAPAA8AEAARABEAEQARABUAEwAQAA8A
EAAQABAAEAAQABIAEgASABIAEAAQABAADwAQABEAEgATABEAEQARABIAEwATABMAEQAR
ABEAEgASABMAEwATABUAFwAYABkAGQAcAB4AHwAgACAAHwAdABoAGQAVABIAEAANAAsA
CAAHAAUABQAFAAQAAwADAAIAAgAAAP///f/8//7//v8AAAUABAAEAAUABwAHAAYABgAG
AAUABQAGAAYABQAFAAUAAwAFAAUABQAFAAUABQAEAAMABQAFAAUABQAHAAYABgAIAAkA
DAAQABwAMQBTAIUAvwD4ABgBAQG0ADMAl/8f/+j+3f7p/gr/L/9T/2//hP+V/6n/wP/W
/+b/7v/z//X/9P/2//f/+P/6//3////////////+/wAAAAABAAEA/v/9//z//f/9//z/
+//6//v//P/9//7////+//3//P/+//7//v/+//7//v/+//7//v/+//3//P/9//7///8A
AP7//v////////////3//f8AAAAAAgACAAAA///+//3///////7//v/9//z//P/7//r/
+f/4//f/+P/5//n/+v/4//f/9f/0//T/8v/y//P/8P/v/+7/6v/q/+v/6P/n/+j/6f/o
/+r/6P/m/+P/3v/d/9z/3f/e/9v/2v/a/9v/2//Z/9b/1v/Z/9r/3f/f/97/3v/f/9//
5P/n/+n/7P/u//H/8v/z//X/9f/2//f/+P/4//r/+v/5//j/9v/1//j/+P/3//f/+P/3
//b/9f/4//n/+f/5//j/+v/8//z/+//6//n/9v/2//f/+f/7//v/+v/5//f/9//3//X/
9f/2//b/9f/1//j/+P/4//f/9f/z//X/9v/1//T/9P/z//X/9v/3//j/9v/3//f/9//1
//X/9f/0//b/9f/1//X/9f/1//b/9v/4//b/9f/1//f/9//4//r/9//2//X/9P/3//X/
9v/4//j/9//2//X/9//2//b/9v/2//b/9f/0//P/8v/0//T/9P/z//P/8//z//P/8//z
//P/9P/2//f/+P/3//b/9f/1//T/9v/3//j/+//7//z//f/9//3//v/+//7/AgADAAMA
AgD+//n/9f/y//H/7//s/+v/5//n/+f/5v/j/+P/4v/i/+X/5f/k/+T/4v/i/+T/6f/r
/+z/7v/x/+z/6v/p/+j/5f/l/+b/5v/o/+n/6v/p/+f/5//n/+f/6P/p/+n/6f/r/+v/
6//r/+f/5v/s/+7/8f/6/wAAAgAJACMASQB7ALYA8AAHAeIAhQABAHf/DP/X/tn+8v4R
/zX/V/9s/3v/j/+k/7j/zP/Y/93/4//o/+r/6f/n/+j/6v/r/+z/7f/u/+7/7v/u/+//
7//t/+3/7f/v//L/8v/y//L/8P/w//D/8P/0//T/9P/0//L/8v/y//L/8P/w//D/8P/z
//T/9P/0//L/8v/y//L/9P/0//X/9f/4//n/+P/5//j/+P/6//r/+//7//v/+//5//n/
+P/4//n/+v/8//3/+//5//f/9f/z//P/8v/y//L/8//z//T/8//w/+//7//v/+//7//s
/+j/5//i/9//3v/d/9r/2v/c/9z/2//Y/9j/1v/W/9b/1//W/9b/1//X/9X/0v/S/9P/
1P/X/9n/2//c/97/3//h/+P/5P/m/+n/7f/v//H/8f/x//L/8//0//T/9v/2//j/+P/3
//f/+P/4//f/9//3//f/9//3//n/+f/4//f/9v/4//r/+v/6//r/+v/4//X/9f/2//f/
9v/2//b/9f/2//f/9v/3//f/9v/0//P/9v/2//b/9f/z//H/8//0//b/9v/3//f/9P/0
//T/9P/0//X/9f/1//X/9f/1//T/8//x//D/7//v/+//8P/w//L/8P/v/+//7f/t/+7/
8P/y//L/8v/y//L/7//v//D/8f/x//P/8//0//L/8v/y//L/8v/y//L/8v/0//T/9P/z
//L/8f/w/+//8v/z//T/9v/0//P/8v/v//D/8f/z//T/9v/3//j/+//5//r/+//7//7/
AAABAAIAAwADAAIAAAAAAP3/+//6//b/8//v/+3/5//n/+f/5v/m/+f/5//o/+f/5//m
/+b/6P/o/+r/7//w//D/8f/z/+//7v/u/+7/7//v//D/8P/v/+//7//t/+//7//v/+//
8P/x//H/8f/v/+//7//v/+//8v/0//T/9//4//r//P8DABMAKQBPAIIAugDtAAAB1QB7
AAcAiv8j//P+/P4X/zP/T/9k/3H/f/+U/6j/vP/Q/9v/3//e/+D/4f/i/+T/5//p/+j/
6f/q/+r/5//m/+b/5f/m/+f/6P/r/+n/6P/n/+b/5v/m/+b/5v/q/+r/6v/q/+n/6P/n
/+b/6P/o/+j/6P/n/+j/6P/o/+b/5v/m/+b/5v/m/+f/5//l/+X/4//j/+b/5v/o/+j/
5v/l/+T/4//k/+X/5f/m/+j/6P/p/+n/5v/l/+T/4//k/+X/5f/m/+T/4//h/+D/3//c
/9v/2//Z/9n/2f/W/9P/0//P/83/zf/N/8v/zP/L/8r/yP/E/8T/wv/C/8L/w//C/8L/
w//C/7//u/+6/73/vv/B/8P/wv/C/8P/w//H/8n/yv/M/9H/1f/X/9n/2//b/9z/3f/g
/+D/4v/i/+P/4v/g/9//4v/i/+H/4f/m/+f/6P/p/+v/7f/u/+//8v/4//7/AgACAAIA
AgAAAAIAAwAFAAcACgAKAAoACQALAAsACQAJAAsADAAMAA0ADgAOAA4ADQANAAsADQAO
ABAAEAARABEAEAAQABAAEAAQABEAEQARABAADwAOAAwADgANAA0ADQANAA0ADgAOAAwA
CgAJAAkACgALAA0AEAANAAwACwAKAAsACQAKAAwADQANAA0ADQALAAkACAAKAAoACgAK
AAoACAAIAAgACAAIAAgACAAHAAgACQAKAAsACAAHAAYABgAHAAcABwAFAAMAAwAEAAQA
BAAFAAYACQAKAAwADgAPAA0ADgAOAA4AEAARABEAEAALAAcABAACAAAA/f/5//f/8//z
//P/8v/w/+//7f/s/+v/6//q/+r/6f/o/+n/7f/s/+z/7f/v/+7/7v/v//D/7//v//D/
8P/x//H/8f/v/+7/7f/s/+v/7P/t/+3/7f/v/+//7//v/+v/6v/s//L/9f/4//7/AgAJ
ABsAOwBnAKIA3AABAfIAqQAxAKf/Mv/r/tv+8P4T/zn/Xf92/4P/k/+m/7z/1v/q//P/
9//6//z//f///wAAAgADAAQABQAGAAYABwAIAAoACwAJAAkACQALAA0ADgAPABAADgAO
AA4ADgAQABAAEAAQABAAEAAQABAADwAOAA0ADAAPABAAEAAQABAAEAAQABAADgAOAA8A
DwARABEADwAPAA4ADgAQABAAEQARABEAEQARABEAEAAQABAAEAARABEAEgARABAADwAP
AA8ADgAOAA4ADwAPABAADgAKAAgABwAHAAcABwAEAAQABQACAAEA///9//n/+P/6//r/
+f/2//f/9v/3//j/9P/y//H/8f/v/+3/6v/q/+n/6v/t/+//8//0//b/9//5//v//P/+
/wEABQAHAAkABwAHAAgACQAKAAoADAAMAA4ADgANAA0ADwAQABAAEQAUABUAFgAXABgA
GQAZABkAFwAaAB0AHgAcABwAHAAaABkAGQAaABsAGgAaABoAGQAbABsAGQAZABgAGAAX
ABcAGQAYABcAFQARAA8AEQASABEAEAAQAA8ADgAOAA4ADgALAAsACgAJAAcABwAHAAYA
BgAFAAUABQAFAAUABgAGAAgABgAFAAUABQAFAAYACAAHAAYABQAEAAYAAwADAAQABQAF
AAUABQAFAAUABAADAAUAAwADAAYABAAEAAQABAAEAAQABAAEAAQABAAEAAMABQAFAAUA
BQADAAMAAwAEAAcABwAHAAUAAwADAAQABAAIAAkACgANAAsADAANAA0ADAAOAA8AEAAT
ABMAEgAQAAwABwADAAAAAQD///z/+//5//n/+f/4//j/+f/5//r/+//7//r/+v/4//j/
+v///wAAAAABAAMAAQAAAAAAAAD8//v/+//6//v/+//7//n/+f/5//n/+f/8////AQAD
AAUABQAFAAUA//8CAAgACgAPABAAFgAoAEcAbwCfANkACgESAd8AdADd/03/9/7a/t/+
9/4e/0v/bf+B/5L/p//B/9T/5P/w//j///8DAAQACAAJAAcACAAKAAsADgAPABAAEAAQ
ABAAEQARAA8ADwAPABEAFQAWABcAGAAYABgAGAAYABoAGgAaABoAGAAYABgAGAAWABYA
FgAWABkAGgAaABoAGgAaABoAGgAcABwAHQAdAB0AHQAbABsAGgAaABwAHAAbABsAGwAb
ABsAGwAaABoAHAAcAB0AHQAcABsAGgAZABkAGQAYABgAGAAZABkAGgAYABQAEgARABIA
EwAUABIAEwATAA8ADQAMAAsACAAIAAgACAAHAAQAAgAAAAAAAAABAAAAAAABAAIAAQD/
/wAA//8AAAMABQAHAAgACgALAA0ADwAQABIAFQAZABsAHQAbABsAHAAdAB4AHgAgACAA
JAAkACMAIwAjACIAIAAfACMAIwAjACMAIQAhACAAHwAdACAAIwAkACYAJgAmACQAIgAh
ACEAIQAgACAAIAAfACIAIwAiACMAIgAiACEAIQAmACYAJgAlACMAIQAjACQAIQAgACAA
HwAeAB4AHgAeABwAHQAdAB0AHwAfAB8AHgAgAB8AHwAfAB8AHwAgACAAIgAgAB8AHwAf
AB8AIAAiACIAIgAiACIAIAAdAB0AHgAfAB8AHwAfACEAIQAgAB8AHwAhACEAIgAiACQA
JAAkACQAIgAiACIAIgAkACQAJAAjACMAIwAjACMAIwAjACMAJAAnACcAJwAlACQAIwAj
ACIAJAAlACYAKQApACoAKwArACwALgAvADAAMQAxADAALgAoACMAHwAcAB0AGwAYABcA
FQAVABUAFAATABMAEgASABMAEwASABIAEgASABQAGQAYABgAGQAbABsAGgAaABoAGQAZ
ABoAGgAcAB0AHgAdABoAGQAYABcAGAAZABkAGQAZABkAGQAZABkAGgAcACIAJQAoADAA
QgBfAIsAwQD/AC4BLgHvAHwA4/9b/wf/6v71/hf/QP9l/4H/lf+k/7f/zf/i//T/AgAI
AAsACwAMAAwADQANAA4AEAARABIAEwAUABQAEgASABMAEwATABMAEwAVABcAGAAZABoA
GAAYABgAGAAaABoAGgAaABoAGgAaABoAHAAcABwAHAAfACAAIAAgAB4AHgAeAB4AIAAg
ACEAIQAfAB8AHQAdAB4AHgAgACAAIAAhACIAIwAiACEAHwAeAB4AHgAfAB8AHAAZABYA
EwAPAAsABgACAP/////+//7/+//4//f/9//2//X/9P/w/+3/7f/p/+f/6P/n/+T/5P/j
/+L/4P/c/9z/2v/a/9r/2f/Y/9j/2f/X/9X/0v/S/9P/1P/X/9n/2f/a/9z/3f/h/+P/
5P/m/+f/6//t/+//7//v//D/8f/y//L/9P/0//T/9P/z//P/8v/y//H/8f/1//X/9f/1
//P/8//y//H/8P/y//T/9P/0//T/9P/y//H/8f/y//P/8v/y//L/8f/z//P/8f/x//L/
8v/x//H/8v/y//L/8f/v/+3/7//w//D/8P/x//H/7v/u/+7/7v/u/+//7//v/+//7//v
/+7/7P/r/+v/6//t/+3/7v/u/+3/6v/o/+f/5f/l/+b/6P/o/+j/6P/o/+b/4//j/+T/
5v/n/+j/6f/n/+f/6P/m/+b/5v/m/+b/5//o/+n/6v/p/+j/5//l/+b/5//o/+n/6P/n
/+b/5v/n/+f/5//l/+b/5//p/+r/6//r/+v/7f/v//D/8f/x//D/8v/z//T/9f/1//T/
8v/w/+3/6//q/+j/5f/h/9//3f/d/93/3P/Z/9n/2P/Y/9n/2f/Y/9j/2v/a/9z/4f/g
/+D/4f/j/+P/4v/i/+L/4f/h/+L/4v/l/+X/5f/j/+X/5f/l/+X/5f/l/+T/4//k/+X/
5v/n/+X/5v/m/+z/7//y//b/+v8FAB0AQQBxAKgA4gD/AOIAiwATAJX/JP/n/uf+Av8b
/zv/W/9s/33/lf+m/7b/zP/a/93/3//k/+j/5//n/+j/6v/r/+r/6//s/+z/7f/u//D/
8f/v/+//7//x//L/8v/y//L/9P/0//T/9P/1//T/8//y//P/9P/1//b/9P/0//T/9P/1
//b/9v/2//f/+P/5//r/+P/4//n/+f/6//v/+v/7//r/+v/8//z/+//7//v/+//9//3/
/P/8//v/+v/6//n/+//7//v/+//5//n/+P/4//f/9//2//b/9v/0//T/9f/0//P/8v/u
/+//7//r/+n/5v/l/+L/4v/i/+L/4f/e/93/3P/d/97/3P/a/9n/2f/b/9n/1v/W/9b/
1v/Y/9n/2//c/97/3//i/+X/5//q/+v/7//x//P/9P/1//f/+f/4//j/+v/6//7//v/9
//3/AAAAAP////8AAP///v/9/wAAAQABAAEA//8AAAEAAAACAAIAAgAAAP////8AAAEA
AQAAAP///f/+/////v////7//v/9//3/AAAAAAAA///9//v//f/+//3//P/8//v/+v/6
//r/+v/6//v/+//7//n/+f/5//j/+v/5//n/+f/4//f/9//2//f/9v/2//f/9//3//j/
+v/5//j/9//2//f/9f/2//j/9v/1//T/8//3//j/9v/2//b/9v/0//T/9P/0//f/+P/5
//n/9//3//f/9//5//n/+f/6//3//f/9//v/+f/5//r/+v/+////AAADAAMABAAFAAUA
BgAIAAkACgALAAsACgAIAAcAAwAAAP7////9//r/+f/1//X/9f/0//X/9f/0//T/8//z
//L/8v/0//T/9v/7//7//v///wEA/v/8//v/+v/7//v//P/8//3//f/9//v/+//7//v/
+//8//3//f/9//3//f/9//3//f8AAAQACAALAAwADgAUACUAQQBrAKMA3gAKAQ0B1ABr
AOv/bf8U//X+A/8i/0P/Zf97/4j/l/+r/77/1P/o//T/9//7//7//v/9//3//v8AAAEA
BAAFAAYABgAEAAQABQAFAAcABwAHAAkACgAKAAoACgAIAAgACAAIAAwADAAMAAwACgAK
AAoACgAMAAwADAAMAAsADAAMAAwACgAKAAoACgAMAAwADQANAAsACwAJAAkADAAMAA4A
DgANAA0ADQANAA0ADQAMAAwADAAMAA0ADQAOAA0ADAALAAsACwAKAAoACQAJAAgACAAH
AAQAAwADAAMAAwADAAAA/f/9//n/9//4//f/9P/0//T/9P/z//D/7P/q/+r/6v/p/+j/
6P/p/+n/5//k/+T/5f/m/+n/6//s/+z/7f/t//D/8//1//j//f8BAAMABQADAAMABAAF
AAgACAAKAAoACgAKAAkACQAMAAwACwALAA8ADwAPAA8ADwAPAA4ADQAMAA4AEAAQABAA
EAAQAA4ADQANAA4ADwASABIAEgARAA8ADwANAA0ADwAQABAAEQASABIAEgARABEADwAR
ABIAEAAQABEAEQAOAA4ADgAOABAAEQARABEADwAPAA8ADgAMAAsACwALAA0ADQAOAA4A
DQAKAAgABwAIAAkACwAOAAwADAAMAAwADAAJAAkACgANAA0ADQANAAwACwAJAAcACwAN
AA0ADgAMAAwADAAMAAoACgAKAAoACgAKAAoACQALAAsACwALAAsACwALAAwADQANAA0A
CwALAAsADAAMAA4ADwAQABMAEwAUABUAFQAYABoAGwAcABsAGwAaABgAEwAPAAwACgAK
AAkABwAHAAEAAQABAAAA//////7//v///////v/+//7//v8AAAUACAAIAAkACwAIAAYA
BQAEAAUABQAGAAYABwAHAAcABQADAAMAAwADAAYABwAHAAcABgAFAAQAAwABAAYADAAO
ABEAGAAcACYAPwBpAJsA1QAKARwB8wCSAAMAb/8N/+b+5f77/hz/R/9p/33/iv+d/7P/
yP/g//L/+P/5//3/AAD+////AQACAAQABQAGAAcACAAIAAYABgAHAAcACQAJAAkACwAM
AAwADAAMAAwADAAMAAwADAAMAAwADAAMAAwADAAMAA4ADgAOAA4ADwAQABAAEAAOAA4A
DgAOABAAEAARABEAEQARAA8ADwASABIAFAAUABEAEQARABEAEQARABAAEAASABIAEwAT
ABAADwAOAA0AEAARABEAEgAPAA8ADgAOAA0ACgAJAAkACwALAAsACAAFAAUAAQD/////
///9//7//P/8//v/+P/2//T/9P/0//X/9P/0//X/9P/x/+3/7P/u//D/9P/3//f/+P/6
//v//f///wAAAgAHAAsADQAPAA0ADQAOAA8AEgASABQAFAAUABQAEwATABQAFAATABMA
FwAXABcAFwAVABUAFAATABMAFgAZABoAGAAYABgAFgAVABUAFgAXABgAGAAYABcAFwAX
ABUAFQAWABYAFQAVABoAGgAaABkAFQATABUAFgAWABYAFwAXABYAFgAWABYAFgAXABcA
FwAXABcAFwAWABYAFQAVABUAFQAVABYAFgAWABQAEwATABMAEwAUABYAFwAYABkAGgAZ
ABUAFAAUABYAFwAYABkAFgAVABMAEQATABUAFQAWABgAGAAWABYAFgAWABgAGAAYABgA
FgAWABYAFQAVABUAFQAVABcAFwAXABgAGAAXABYAEwAUABUAFwAYABoAGwAcAB8AHwAg
ACEAIQAkACYAJwAoACgAJwAlACIAIQAdABoAGAAVABMAEAAPAA0ADQANAAwADQANAAwA
DAAMAAsACQAIAAsADAAPABUAFAAUABUAFwATABIAEgASABMAEwAUABQAFAATABIADwAQ
ABEAEgATABIAEwATABMAEQARABEAEQAVABYAFgAcACMAIgAkADQAVQB/ALUA8wAmAS4B
/QCQAPf/af8R//D+9f4P/zT/X/9//5H/nv+z/8v/4P/0/wQACgALAA0AEAAQABEAEwAU
ABYAFwAYABkAGgAaABgAGAAZABkAGgAbABwAHwAeAB4AHgAeACAAIAAgACAAIAAgACAA
IAAiACIAIgAiACQAJAAkACQAJAAkACMAIgAjACQAJQAmACQAJAAlACUAJQAlACMAIwAm
ACYAKAAoACYAJQAkACMAJAAlACUAJgAoACgAKQApACYAJQAkACMAJAAlACUAJgAkACMA
IQAgACAAHgAeAB8AHQAdAB0AGgAXABcAEwARABEAEQAPABAADgAOAA0ACgAJAAgACQAK
AAgABgAFAAUABwAFAAIAAgADAAQABwAJAAoACgALAAsADgARABMAFgAZAB0AHwAhAB8A
HwAgACEAJAAkACYAJgAlACQAIgAhACQAJAAjACMAJgAnACgAKQAoACcAJQAjACMAJgAp
ACoAKQAoACcAJAAlACUAJgAnACYAJgAmACUAJwAnACUAJQAoACgAJwAnACcAJgAlACMA
IgAhACQAJgAmACYAJwAnACQAJAAkACQAJQAnACgAKQAmACUAJAAiACMAIwAkACUAIwAj
ACQAJAAmACQAIwAjACUAJQAmACgAJwAmACUAJAAlACMAJAAmACUAJQAlACUAJQAlACQA
IwAlACcAJwAoACYAJgAmACYAJwAnACcAJwAlACUAJgAmACYAJQAlACUAJgAnACgAKgAn
ACYAJQAjACQAJAAlACgAJwAnACcAKAArACsAKwArAC4ALwAyADMANgA2ADQALwA1ADUA
NAAzAA==
         </WaveFormData>
      </LeadData>
      <LeadData>
         <LeadByteCountTotal>10000</LeadByteCountTotal>
         <LeadTimeOffset>0</LeadTimeOffset>
         <LeadSampleCountTotal>5000</LeadSampleCountTotal>
         <LeadAmplitudeUnitsPerBit>4.88</LeadAmplitudeUnitsPerBit>
         <LeadAmplitudeUnits>��V</LeadAmplitudeUnits>
         <LeadHighLimit>2147483647</LeadHighLimit>
         <LeadLowLimit>268435456</LeadLowLimit>
         <LeadID>V2</LeadID>
         <LeadOffsetFirstSample>0</LeadOffsetFirstSample>
         <FirstSampleBaseline>0</FirstSampleBaseline>
         <LeadSampleSize>2</LeadSampleSize>
         <LeadOff>FALSE</LeadOff>
         <BaselineSway>FALSE</BaselineSway>
         <ExcessiveACNoise>FALSE</ExcessiveACNoise>
         <MuscleNoise>FALSE</MuscleNoise>
         <LeadDataCRC32>1229568579</LeadDataCRC32>
         <WaveFormData>
DgAOAA4ADgAQABAAEAAQABEAEgATABQAFQAWABcAGAAaABoAGgAaABsAHAAdAB4AHwAg
ACEAIgAjACQAJQAmACgAKgAsAC4ALwAwADEAMgA0ADYAOAA6ADoAOgA6ADoAOAA4ADgA
OAA1ADQAMwAyAC8ALAApACYAIgAgAB4AHAAYABYAFAASAA8ADgANAAwACQAIAAcABgAC
AAAA/v/8//v/+v/5//j/9f/0//P/8v/x//D/7//u/+7/7v/u/+7/6//q/+n/6P/o/+j/
6P/o/+b/5v/m/+b/5v/m/+b/5v/m/+b/5v/m/+T/5P/k/+T/5f/m/+f/6P/m/+b/5v/m
/+b/5v/m/+b/5//o/+n/6v/q/+r/6v/q/+v/7P/t/+7/7P/s/+z/7P/u/+7/7v/u//D/
8P/w//D/8P/w//D/8P/y//L/8v/y//D/8P/w//D/8v/y//L/8v/y//L/8v/y//H/8P/v
/+7/8P/w//D/8P/v/+7/7f/s/+7/7v/u/+7/7v/t/+3/7f/r/+r/6v/q/+v/7f/u/+//
7v/s/+v/6v/p/+n/6v/s/+z/7f/t/+3/7v/u/+7/7v/v/+//8P/x//H/8f/w/+//7//w
//D/7//w//D/7//v/+7/7v/s/+z/7f/t/+3/7f/s/+3/7v/v//H/8//x//H/8//z//H/
8P/y//L/8v/y//P/9P/3//j/+v/5//n/+f/6//z//f/+//7//v/+//7/+v/9/wEAAgAE
AAwAGwArAD0AWACGALcA5wAgAUoBUwFdAV4BGQF3AKD/w/4z/jb+gf64/uv+Iv9K/1j/
af+J/6v/yP/i//H/+f/+/wAAAQAAAAMABQAGAAkADAANAA0ADQAOAA8ADwAQABEAEgAV
ABUAFQAWABYAFAAUABQAFQAWABcAGQAcABsAGgAZABcAFwAXABgAGAAcAB0AHQAdABsA
GwAbABsAHwAgACEAIQAhACEAIAAfACAAIAAhACIAIwAlACcAKAAnACgAKAAoACoAKwAr
AC0ALAAtAC4ALgAxADIAMwAzADQANwA5ADoAOQA6ADoAOwBAAEEAQQBDAEMARQBFAEUA
RABEAEQARwBJAEkASABHAEQAQgA/AD0APAA6ADkAOAA0AC8ALAAqACkAKAAoACgAKQAn
ACcAJQAiACAAHAAZABoAGgAZABkAFAASABAAEAAQAA4ADgANAA0ADAAJAAkABgAGAAQA
AwADAAQABAADAAMAAgABAAAA/////wAAAAAAAP/////+//z//P/8//z//v/+//7////9
//z//P/9/////v/+/wAAAgACAAIAAgAAAAAAAAAAAAMABAAHAAkACAAHAAYABQAGAAgA
CQAJAAsACwALAAsACQAJAAgACAALAA0ADwANAAwACwAJAAcACQAKAAoACwALAAsACwAK
AAgABwAHAAcACwAKAAoACQAIAAcABgAGAAYABgAGAAYABgAGAAUAAwADAAMAAgAEAAQA
BAAFAAUABQAFAAQAAgACAAEAAQACAAQABAAFAAUABQAGAAYABgAGAAcABwAIAAkACQAJ
AAYABQAFAAYABAADAAIAAgABAAEAAgACAAEAAgADAAMAAAD///3//f/7//v/+//9//3/
/f/8//v/9v/0//T/9P/1//b/9//4//n/+P/3//X/9f/1//X/9v/4//j/+P/4//b/9v/2
//X/9f/6/wAACgAVACUAOQBaAIYAuQDtACIBPAFBAUkBLgG/AAcAMv91/i/+YP6j/tL+
B/82/0r/Uv9r/43/q//G/9z/6f/r/+z/7v/x//T/9//5//r/+//+///////9//7/////
/wAAAQACAAUABgAFAAUABAAEAAQABAAFAAcABwAIAAoACQAIAAcABQAIAAkACwAMAA0A
DQAMAAsACwALAAsACwAPABAAEQARABEAEQAQAA8AEQASABQAFgAUABUAFgAWABUAFgAW
ABYAGQAbABwAHwAfAB8AHwAeACAAIgAkACUAJAAnACkAKgAtAC4ALgAvADIAMwAzADUA
NQA3ADcANwA6ADoAOgA9ADsAOwA6ADkAOgA4ADUAMwA0ADIAMQAwACwAJwAkACIAIwAi
ACIAIgAfAB0AHQAbABcAFgATABEAEwASABAADwAKAAgABgAGAAgABgAGAAUAAwACAP//
///+//7//P/7//3//v/+//3//P/6//j/9v/2//f/+f/6//j/9//3//b/9v/2//b/9v/2
//b/9v/3//X/9P/0//X/9//2//b/+P/4//j/+P/4//r/+v/6//r//P/8//7////+//3/
/P/7//7/AAABAAEAAQABAAEAAQABAAEAAAAAAAIABQAIAAcABgAFAAMAAQADAAQABAAF
AAUABQAFAAQAAgABAAEAAQADAAQABAAEAP/////+//7///8AAAEAAgAAAAAAAAAAAAAA
AAAAAP//AQABAAEAAAD+//7//v///wEAAQABAAAA/v/+//3//f/8//7//v///wAAAQAD
AAQAAgACAAMAAwAGAAcABwAHAAYABQAFAAYABgAFAAQABAAFAAUABgAGAAIAAgACAAEA
AgABAP/////9//3//f////3//f/8//v/+P/2//b/9v/1//T/8//y//b/9v/2//X/9f/1
//X/9v/2//b/9v/2//f/+P/5//n/9//2//j/AAANAB0AMQBSAIQAtwDrAB4BQAFFAUcB
NgHdADkAZv+P/hX+Kv51/rD+6f4e/zT/Pv9b/4H/o/++/9L/3//n/+z/8v/1//T/9//5
//r/+//+//////8BAAIAAwADAAMAAwADAAUABwAHAAgACAAIAAgACAAJAAcABwAIAAoA
DAAMAAwACwAJAAkACgAKAA4ADwAPAA8ADwAPAA8ADwAPABAAEQARABIAEwATABMAFAAU
ABUAFgAXABkAGwAcABwAHAAbABoAHAAdAB0AHwAhACMAJQAmACYAJgAmACUAKAArAC0A
LgAvADAAMAAxADQANQA1ADcAOQA7ADsAOwA8ADwAPAA/AEEAQQBAAD8APAA6ADcANQA2
ADQAMwAyADIALQAqACgAJQAkACQAJAAjACEAIQAfAB0AHAAZABcAFQAUABIAEQAOAAwA
CgAKAAgABgAGAAUABwAGAAMAAwACAAIAAAD///3//v/+//3////+//3//P/5//n/+v/6
//v/+//8//z/+v/6//r/+v/4//j/+P/5//v/+v/6//v/+f/4//j/+v/8//z//P/8//z/
/P/8//z//P/8//7///8BAAEAAQABAP//AAAAAP//AQABAAEAAQADAAMAAgACAAEAAwAF
AAMABQAFAAQAAwADAAQABAAFAAUABQAFAAQABAADAAMAAwADAAQABAAEAAcABQACAAIA
BAAEAAQABAAEAAQABAAEAAQAAwACAAEA//8AAAEAAgACAAAAAAAAAAEAAQABAAEAAAAC
AAIAAQABAAEAAgABAAEAAwADAAQABAAGAAYABwAHAAcABwAGAAUABwAHAAgACgAIAAcA
BgAGAAUABQAGAAYABAAEAAQAAwABAP///P/7//3//f/9////+//7//r/+f/4//b/9v/2
//T/9P/0//T/9P/0//T/8//0//X/9v/4//b/9v/2//b/+P/4//j/9//5//r/AAAKABMA
IwBBAHAApgDdABUBRAFOAUkBRQEQAYEAtf/O/hf+8/06/oH+uv73/h7/LP9E/23/lf+z
/8z/3P/n/+n/7P/w//P/9f/5//z//v/+/wAAAAD//wEAAgADAAMAAQABAAEAAwAEAAMA
AwACAAMABAAFAAcABgAFAAUABgAGAAYABgAFAAcABwAIAAgACQAJAAgABwAKAAsADAAN
AA4ADgAOAA0ADAANAA0ADQAQABAAEQASABIAEwAUABQAFwAYABgAGAAYABkAGQAbABwA
HQAeAB4AIQAiACMAIwAiACUAJwAoACoALAAtAC8AMQAxADAAMQA1ADcANwA3ADoAOgA6
AD0APAA7ADkANwA4ADYAMwAxAC4ALAArACoAKgAlACIAIAAfAB4AHgAeABsAGQAZABcA
FwAWABMAEQAQAA4ACwAJAAgABgAEAAQABAACAAIAAQAAAP7/+v/5//n/+v/5//n/+P/4
//f/9f/2//b/9v/2//X/9f/2//b/9f/z//L/8P/x//L/8//0//L/8v/y//P/8//y//L/
8//z//L/8v/0//T/9P/0//T/9v/2//b/9v/0//T/9v/3//n/+f/5//n/+P/6//v/+//5
//n/+f/5//r/+//7//z//P/9//7/+//8//3//f/9////AAAAAAEA/v/9//z/+v/9//3/
/v////7//v/9//z/+//8//7//v/+//7//f/8//v/+v/6//r/+v/5//v/+//7//r/+P/4
//j/+f/7//v/+//6//j/+P/3//f/+v/8//z//f/9//3//v/+//z//P/9//3///8BAAIA
AwABAP///v/+/wAA///+//7//f/9//7//v/8//z//P/7//r/+f/3//f/9f/1//X/9//3
//f/9v/1//D/7v/u/+7/7P/s/+z/7P/w//D/8P/v/+3/7f/t/+7/8P/w//D/8P/y//L/
8v/x//H/9P/4/wAADQAjADsAXgCOAL8A9QAqAUQBSQFTAUAB0wAVACr/T/71/ST+b/6i
/t/+Gv80/z7/Xf+F/6X/wP/U/9//5f/s//D/8f/x//P/9P/0//f/+v/7//v/+//8//3/
/f/7//v/+//9/wAAAQADAAQAAgACAAIAAwAFAAUABgAIAAYABgAGAAUAAwADAAQABAAH
AAkACgALAAkACQAJAAkADQAOAA8ADwAOAA8ADwAPABAAEAARABIAEgATABQAFAAVABYA
FgAWABoAGwAbAB0AHAAdAB4AHgAfACAAIQAhACIAJQAnACgAKQAqACoAKwAvADEAMgA1
ADYANwA2ADUANgA2ADYAOQA7ADsAOgA5ADgANgAzADEALgAsACsAKgAoACMAIAAeAB0A
HAAcABwAHQAbABsAGQAVABQAEQAPABEAEAAOAA0ACgAIAAYABgAEAAIAAgABAAEAAAD9
//3//v/+//z/+//5//r/+v/5//n/+P/3//b/9f/1//b/9v/4//f/9//2//T/9P/0//T/
9P/0//T/9f/3//b/9v/3//f/9v/2//j//P/8//z//P/6//r/+v/6//v//P///wEA////
///////+/wAAAQABAAMAAwADAAMAAwADAAIAAgADAAUABwAFAAUABQAEAAMAAwAEAAQA
BQAFAAUABQAEAAQAAwADAAMAAwACAAQABAAEAAIAAgACAAIAAgACAAIAAgACAAIAAgAB
AAAA///+//z///8AAAEAAwACAAEAAAD+//7//v/9//3//v8AAAAAAQD/////AAAAAAEA
AgAEAAUABQAFAAQAAwAEAAMAAwAEAAMAAQD///7//f/9//7//v/9//7///////7//f/7
//v/+//7//v//f/7//v/+v/5//T/8v/y//L/9P/0//T/9P/0//T/9P/z//P/8//z//T/
9v/2//b/9v/0//T/9P/z//P/9v/6//7/CQAVACUAPgBkAJUAwwD2ACgBOwE/AUYBHQGZ
ANb/Bf9f/jj+df6y/t/+FP8+/07/Wf9z/5X/tP/O/9//5//o/+r/7//y//X/9//4//n/
/P/9//3//P/8//z/+//+////AAADAAQAAwADAAIAAgACAAIAAwAFAAUABgAIAAcABgAF
AAMABAAFAAcACAAIAAkACQAJAAkACQAJAAkACwAMAA0ADQANAA0ADAALAA0ADgAQABIA
EQARABEAEAASABQAFQAWABgAGQAZABsAGwAbABsAGgAcAB4AIAAhACEAIwAkACQAJwAo
ACgAKQAsAC0ALQAvAC8AMQAxADEANAA0ADQANwA1ADUANAAzADMAMgAwAC8ALgAsACsA
KgAnACEAHQAaABoAGgAbABwAGgAXABYAEwASABIAEAAPAA8ADgAMAAsACAAGAAQABAAE
AAIAAgABAAAA/v/6//n/+v/6//j/9//5//r/+v/5//j/9v/0//L/8v/z//X/9v/1//P/
8v/w//D/8P/w//D/8v/y//L/8//y//D/7//v//L/8v/z//b/9f/0//P/8v/z//T/9f/2
//j/+P/6//v/+f/5//n/+f/8//7///////3//f/9//3///////7//v///wEAAwABAP//
///+//3//v8AAAEAAwAAAP///v/8//3//f/+//////8AAAAAAAD9//3//P/+/wAAAAAA
AAAA///+//3//P/8//z//P/7//3//f/9//z/+//6//n/+f/6//v//P/8//r/+v/5//n/
+v/8//z//f//////AAAAAP7//v//////AgADAAMAAwAAAP////8AAAAA///+//7/////
/wAAAAD8//z//P/7//z/+//5//n/9//3//f/+f/3//f/9v/1//T/8v/y//L/8f/w/+//
7v/y//L/8v/x/+//7//v//D/8P/w//D/8P/x//L/8//z/+//7v/y//z/BwATACcAQgBs
AJ8AzwAEATABPwE/AToB+wBrAKj/z/4t/hr+X/6g/tf+Ev80/zz/S/9v/5P/sP/K/9n/
4//m/+z/7//u//H/8//0//X/+P/5//n/+v/8//7////9//3//f///wMAAwAEAAQAAgAC
AAIAAwAFAAUABgAIAAYABgAGAAUAAwADAAQABAAIAAkACQAJAAsACwALAAsACwAMAA0A
DQAOAA8ADwAPAA4ADgAPABAAEgATABQAFAAVABYAFgAWABYAFwAXABkAHAAdAB4AHgAd
AB4AHwAfACEAJQAoACoAKgAqACkAKQAuAC8ALwAxADMANQA1ADUANgA2ADYAOQA6ADsA
OwA7ADoAOAA1ADMAMgAwAC8ALgAsACcAJAAiAB8AHgAeAB4AHwAdAB0AGwAXABYAEwAR
ABEAEAAOAA0ADAAKAAgACAAGAAQABAADAAMAAgD//////P/8//r/+f/7//z//P/7//v/
+v/5//j/9f/1//b/9v/4//f/9//2//T/9P/0//T/9P/0//T/9f/1//T/9P/1//P/8v/y
//T/9v/2//b/9v/2//b/9v/2//j/+P/6//v/+//7//v/+//7//z//P/7//3//f/9//3/
/f/9//z//P/9////AQD////////+//3///8AAAAAAQABAAEAAQAAAAAA//////////8A
AAAAAAD//////v/+//7//P/8//7//v/+//7//v/+//7//v/+//7//v/+//3//f/9//3/
/P/8//z//P/9//////////7//f/8//r/+f/7//7///8BAAEAAQACAAIAAAAAAAEAAQAE
AAUABQAFAAIAAQABAAIABAADAAIAAgABAAEAAgACAP///v/9//v/+//7//r/+//6//n/
+P/5//n/+f/4//f/9P/y//L/8v/w//D/8P/w//P/9P/1//X/9P/z//L/8v/0//T/9P/0
//T/9P/0//P/8//4/wIADgAdAC8AUQCIAMIA9QAnAUQBRgFJATMB0AAhAEP/ZP7x/RH+
Xv6b/tz+E/8o/zT/Vv9//5//t//O/9z/5f/r/+7/8P/x//L/9f/3//j/+//+////////
/wAAAQABAAEAAQABAAMABwAHAAgACAAGAAYABgAHAAcABwAIAAoACgAKAAoACQAHAAcA
CAAIAAwADQANAA0ACwALAAsACwANAA4ADwAPABIAEwATABMAEgASABMAFAAWABcAGAAY
ABcAGAAYABgAHAAdAB0AHwAiACMAJAAkACQAJAAkACMAJQApACwALgAuAC4ALQAtADIA
MwAzADUANwA5ADkAOQA8ADwAPAA/AD0APQA8ADsAOAA2ADMAMQAyADAALwAuACwAJwAk
ACIAHwAeAB4AHgAfAB0AHQAbABgAFgASAA8AEQAQAA4ADQAKAAgABgAGAAQAAgACAAEA
AgACAAAAAQD+//7//P/7//3//v/+//3//f/8//v/+v/5//n/+v/6//z/+//7//r/+P/4
//j/+P/4//j/+P/5//n/+P/4//n/9//2//b/+P/6//r/+v/6//z//P/8//z/+v/6//z/
/f/9//3//f/9//z//v//////AQABAAEAAQABAAEAAAAAAP//AQADAAEAAgADAAMAAwAB
AAIAAgADAAUABQAFAAQAAgABAAEAAQABAAIAAgACAAEAAQAAAAAA/v/+/wAAAAAAAAIA
AgACAAIAAQAAAP///v8AAAAAAAD///3//f/9//z//P/8//z//f/////////+//z//P/7
//v//v8AAAAAAQABAAEAAgACAAIAAgADAAMABgAHAAcABwAFAAMAAgACAAMAAwADAAQA
AgABAAEAAAD+//7//v/9//z/+//5//n/9//3//f/+f/3//f/9v/1//T/8v/y//L/8v/y
//L/8v/2//b/9v/1//P/8//z//T/9P/0//T/9P/0//T/9P/z//X/+v8EABQAJQA9AGUA
mgDQAAkBOQFMAUwBTwEpAaoA4f/z/h7+1/0Z/mz+p/7m/hv/LP88/2L/i/+n/8H/1v/i
/+f/7f/w//L/8//y//X/9//4//v//v///////f/+//////8BAAEAAQADAAUABQAGAAYA
BAAEAAQABQAHAAcACAAKAAgACAAIAAcACQAJAAoACgAMAA0ADQANAA0ADQANAA0ADwAQ
ABEAEQAQABEAEQARABQAFAAVABYAGAAZABoAGgAZABoAGgAaAB4AHwAfACEAIAAhACIA
IgAlACYAJwAnACgAKwAtAC4ALQAuAC4ALwAyADMAMwA1ADcAOQA5ADkAOgA6ADoAPQA7
ADsAOgA5ADYANAAxAC8ALgAsACsAKgAoACMAIAAeAB0AHAAcABwAHQAbABsAGQAXABYA
EwARABEAEAAOAA0ACgAIAAYABgAGAAQABAADAAUABAABAAEA/v/+//z/+//9//7//v/9
//v/+v/5//j/+f/5//r/+v/6//n/+f/4//j/+P/4//j/+P/4//j/+f/5//j/+P/5//v/
+v/6//z//v/+//7//v/+//7//v/+/wAAAAACAAMAAQABAAEAAQACAAQABQAFAAcABwAH
AAcABQAFAAQABAAGAAkADAALAAoACQAHAAUAAwAEAAQABQAHAAcABwAGAAUAAwACAAEA
AgAEAAUABgADAAMAAgAAAAAAAAAAAAAAAQACAAMABAABAAAA///9/wAAAQACAAIAAQAA
AP/////////////+/wAAAAD///////8AAP////8AAAEAAwAEAAIAAgADAAMABAAFAAUA
BQAGAAUABQAGAAUAAwABAAAAAAABAAMABAAAAAAAAAD///7//f/7//v//f/9//3////8
//v/+f/3//X/9P/1//b/9f/0//P/8v/0//T/9P/z//T/9f/2//j/9//2//X/9P/2//b/
9v/1//f/9v/6/wYAFQAlAD0AYgCSAMEA9QAmAT4BQwFNATYBwwAHACr/Z/4d/lL+l/7E
/vv+Mv9I/1T/cf+R/63/yP/c/+P/6f/w//L/9f/2//n/+//8//r//P/8//v//P/+/wAA
AQABAAEAAQADAAMAAwAEAAQABgAGAAYABwAGAAUABQAGAAcACAAJAAkACQAJAAoACgAM
AA0ADQANAA4ADwAQABEAEgASABIAEQAUABUAFQAVABYAFgAXABgAFgAXABgAGAAaABwA
HQAeAB8AHwAeAB8AIQAjACUAJgAmACYAJgAlACYAKQArACwALQAuAC4ALwAwADEAMQAz
ADcAOQA5ADkAOQA4ADcAOQA7ADsAOgA5ADoAOAA1ADMAMQAuACwAKgApACUAIwAiACAA
HgAdABwAHQAbABsAGQAYABgAFgAVABMAEgAQAA8ADQAMAAsADAAKAAgACAAHAAcABgAD
AAMABAAEAAIAAQAAAAAA///9/////v/9//z/+v/5//n/+P/5//n/+v/6//r/+v/6//r/
+P/4//j/+f/6//r/+//9//v/+v/6//z//v/+//7//v8AAAAAAAAAAAAAAAACAAMAAwAD
AAMAAwAEAAYABwAHAAcABwAHAAcACQAJAAgACAAIAAkACgAHAAgACQAJAAkABwAIAAgA
CQAJAAkACQAIAAoACQAJAAkACAAIAAcABgAHAAgABgAGAAYABgAFAAQAAwACAAMABAAF
AAUAAwADAAMAAgACAAIAAgADAAUABQAFAAQAAgACAAEAAQAEAAYABgAHAAUABQAGAAYA
BAAEAAUABQAGAAcABwAHAAgABwAHAAgACAAHAAYABgADAAMABAAEAAQABAAEAAMAAgAB
AP/////9//3//f/////////+//3/+P/2//b/9v/4//j/+P/4//r/+v/6//n/9//3//f/
+P/6//r/+v/6//j/+P/4//f/+f/8/wYAEgAdACsAQwBsAJ4AywD/ADIBQgFHAUsBGgGP
AMv/8v5J/iv+cv6x/uL+G/9E/0z/Wv93/5f/tf/O/+D/6f/v//L/9v/1//b/+f/7//z/
//8CAAMAAwABAAIAAwADAAMAAwADAAUABwAHAAgACAAGAAYABgAHAAkACQAKAAwACgAK
AAoACQAKAAsADQAOAA4ADwAPAA8ADQANAA0ADQARABIAEwATABIAEwATABMAFgAWABcA
GAAYABkAGgAaABkAGgAaABoAHgAfAB8AIQAgACEAIgAiACUAJgAnACcAKAArAC0ALgAt
AC4ALgAvADQANQA1ADcANwA5ADkAOQA8ADwAPAA/AD8APwA+AD0AOgA4ADUAMwA0ADIA
MQAwACwAJwAkACIAIwAiACIAIgAgAB0AHAAZABkAGAAVABMAFQAUABIAEQAMAAoACAAI
AAgABgAGAAUABQAEAAEAAQAAAAAA/v/9////AAAAAP///f/8//v/+v/5//n/+v/6//r/
+f/5//j/9v/2//b/9v/4//j/+P/5//f/9v/2//f/+f/4//j/+v/8//z//P/8//z//P/8
//z//v/+/wAAAQABAAEAAQABAAQABgAHAAcABQAFAAUABQADAAMAAgACAAUABwAJAAcA
BgAFAAMAAQACAAQABQAHAAUABQAFAAQAAgABAAEAAQADAAQABAAEAAEAAQAAAAAAAgAE
AAIABAADAAIAAQAAAP7//v/+//7//v/+//7//f/////////+//7//v/+/////f/9//3/
/P/8//z/+//7//7/AAAAAAEA/////wAAAAACAAIAAwADAAQABQAFAAUAAgABAAEAAgAD
AAMAAwAEAAEAAQACAAIAAAAAAAAA///9//v/+P/3//n/+f/5//v/+f/5//j/9//y//D/
8P/w//L/8v/y//L/9P/0//T/8//x//H/8f/y//T/9P/0//T/8//y//H/7//v//T/AAAK
ABcALQBNAHoArgDlABsBPgFEAUUBOwHoAEkAd/+W/gf+Ef5g/p/+2P4R/yb/MP9O/3X/
l/+1/87/3P/j/+f/7P/s/+//8P/z//X/9v/3//r/+//7//n/+v/7//v//f/9//3///8B
AAEAAgACAAAAAAAAAAEAAQABAAIABAAEAAQABAADAAQABQAHAAgACAAJAAkACQAHAAcA
BwAHAAsADAANAA0ADAANAA0ADQAQABAAEQASABAAEQASABIAEwAUABQAFAAYABkAGQAb
ABsAGwAbABoAHAAeACAAIQAgACMAJQAmACcAKAAoACkALQAvADAAMwAyADMAMgAxADUA
NgA3ADsAOQA5ADgANwA2ADQAMQAvAC4ALAArACoAJgAhAB4AHAAcABwAHQAeABsAGQAZ
ABcAEwASAA8ADQAOAA4ADQANAAgABgAEAAQABAACAAIAAQD///7/+//7//z//P/6//n/
+//8//z/+//5//j/9//2//f/9//4//j/+P/3//f/9v/2//b/9v/2//j/+P/4//n/+P/2
//X/9f/1//T/9P/2//j/+P/4//j/9v/2//b/9v/4//j/+v/7//n/+f/5//n/+P/6//v/
+//9//3//f/9//3//f/8//z//f///wEA/////////v/9////AAAAAAEAAwADAAMAAgAB
AP///v/9//7/AAABAAIA/v/9//v/+v/7//z//f/+/wAAAAD///7//f/8//7//v/+//7/
/P/8//z/+//7//v/+//6//z//P/8//3//P/7//r/+P/5//r/+v/7//z//v/+////////
/wAAAAACAAIAAwADAAIAAwADAAMABAADAAMABAAEAAMAAgACAAEAAQACAAIAAAAAAAAA
///9//v/+P/3//j/+f/6//3/+v/5//f/9f/0//L/8v/y//T/9P/0//T/8//y//H/7//w
//H/8v/0//T/9P/0//T/9P/0//T/8//5//z/AAAQACEAMwBRAIgAxAD5ADEBUAFOAUsB
NQHMABMAL/9O/t/9Cf5c/pv+3P4T/yb/NP9Y/4P/o/+9/9b/4v/l/+n/7v/w//H/9P/3
//n/+v/7//7/////////AAABAAEAAgADAAQABwAIAAcABwAGAAgACAAIAAkACQAJAAoA
DAAMAAwADAALAA0ADQAOAA4ADwAPAA4ADQAOAA8AEAARABMAFAAVABUAFAAVABUAFQAX
ABgAGgAcABoAGwAcABwAHwAgACAAIAAkACUAJQAnACYAJwAoACgAKQAqACsAKwAqAC0A
LwAwADMANAA0ADUAOgA7ADsAPQA+AD8APgA9AEAAQABAAEMAQQBBAEAAPwBAAD4AOwA5
ADcANAAyADAAMAArACgAJgAlACQAJAAkACEAHwAfAB0AHQAcABkAFwAXABYAFAATABAA
DgAMAAwADAAKAAoACQAIAAYAAgABAAEAAgABAAEAAQACAAIAAQD///7//f/8//z//f//
/wAA///9//z/+v/7//z//f/+//z//P/8//3//f/8//z//f////7//v8AAAEAAAD///7/
//8AAAEAAgACAAIABAAFAAMAAwADAAMABQAIAAoACwAKAAkACAAHAAoACwALAAwADAAN
AA4ACwANAA0ADAALAAsADAAMAA0ACwALAAsACgAMAAsACwALAAsADAAMAAwACwALAAoA
CgAKAAoACgAKAAoACgALAAsACwALAAoACgAJAAkACQAJAAkACAAHAAcACQAJAAoACgAJ
AAkACAAGAAgACAAIAAgACAAJAAgACAAKAAoACgAKAAsADAAPABAADwANAAwACwAQABIA
EgASAA==
         </WaveFormData>
      </LeadData>
      <LeadData>
         <LeadByteCountTotal>10000</LeadByteCountTotal>
         <LeadTimeOffset>0</LeadTimeOffset>
         <LeadSampleCountTotal>5000</LeadSampleCountTotal>
         <LeadAmplitudeUnitsPerBit>4.88</LeadAmplitudeUnitsPerBit>
         <LeadAmplitudeUnits>��V</LeadAmplitudeUnits>
         <LeadHighLimit>2147483647</LeadHighLimit>
         <LeadLowLimit>268435456</LeadLowLimit>
         <LeadID>V3</LeadID>
         <LeadOffsetFirstSample>0</LeadOffsetFirstSample>
         <FirstSampleBaseline>0</FirstSampleBaseline>
         <LeadSampleSize>2</LeadSampleSize>
         <LeadOff>FALSE</LeadOff>
         <BaselineSway>FALSE</BaselineSway>
         <ExcessiveACNoise>FALSE</ExcessiveACNoise>
         <MuscleNoise>FALSE</MuscleNoise>
         <LeadDataCRC32>31499287</LeadDataCRC32>
         <WaveFormData>
IAAgACAAIAAgACAAIAAgACEAIgAjACQAJQAmACcAKAAqACoAKgAqACsALAAtAC4AMQAy
ADMANAA1ADYANwA4ADoAPAA+AEAAQQBCAEMARABIAEoATABOAEwATABMAEwATABMAEwA
TABJAEgARwBGAEMAQAA9ADoANgA0ADIAMAAsACoAKAAmACUAJAAjACIAHwAeAB0AHAAZ
ABgAFwAWABMAEgARABAADQAMAAsACgAJAAgABwAGAAQABAAEAAQAAwACAAEAAAD+//7/
/v/+//z//P/8//z//P/8//z//P/6//r/+v/6//r/+v/6//r//P/8//z//P/6//r/+v/6
//z//P/8//z//f/+////AAD+//7//v/+////AAABAAIAAgACAAIAAgAEAAQABAAEAAYA
BgAGAAYABAAEAAQABAAFAAYABwAIAAcABgAFAAQABgAGAAYABgAEAAQABAAEAAMAAgAB
AAAAAgACAAIAAgAAAAAAAAAAAAIAAQABAAEA/v/9//3//v/8//v/+//7//z//f/+////
/f/8//z//P/6//r/+v/9//3//v//////AAABAAEAAgACAAMABQAFAAMAAwAEAAQABgAI
AAgACAAKAAkACAAIAAYABQAEAAMAAwADAAMAAQACAAIAAQABAAEAAQABAAAAAQABAP//
/v/+//7//v/+/wEAAgAEAAUABQAEAAQABAAHAAgACQAKAAsACwALAAsABgAJAA0ADAAQ
ABoALQBCAFgAfgC2APUAQAGQAcUBzwHOAccBfwHDAKb/g/7a/d39Kf5p/p7+2f4M/zX/
Xv+F/6r/yv/i//H/+P/+/wAAAgACAAQACAAJAAkADAAOAA4ADQANAA4ADwAQABEAEgAU
ABUAFQAVABUAFAAUABQAFQAWABgAGQAaABoAGQAZABgAGQAZABkAGQAdAB4AHgAdABwA
HQAcABsAHQAdAB4AHwAfAB4AHQAcAB0AHwAgACAAIgAkACQAJAAkACUAJgAmACkAKgAq
ACwALAAtAC0ALgAwADIAMgAzADQANgA3ADgAOQA5ADoAOwA9AEEAQgBEAEMARQBFAEcA
RgBIAEgASgBMAEwATABLAEcARQBDAEIAQQA+ADwAOgA3ADIALgAsACoAKQApACgAJwAn
ACQAIwAiAB4AHAAZABsAGgAYABcAFAAQAA4ADQAMAAsACgAJAAcABgAEAAQAAwACAAAA
/v/+//7//v/8//z//P/8//r/9//3//f/9//3//b/9v/1//P/8//z//P/9f/1//X/9f/1
//X/9v/2//X/9f/1//X/+v/7//v/+//5//n/+f/6//v//P///wEA/////wAAAAADAAMA
AwADAAUABgAHAAgABgAGAAYABgAJAAkACwALAAgABgAFAAQABgAHAAcABwAFAAUABQAF
AAMAAwADAAMABgAIAAYABAAEAAQABAACAAIAAgABAAMAAwACAAEA//8AAAAA////////
/////wEAAQABAAAA/v/+//7//v8AAAMAAwAEAAMAAwAEAAUABwAIAAgACQAJAAkACQAJ
AAgACAAKAAwADAAMAAwACwAIAAgACAAHAAgABwAGAAUABAABAAAAAAD//////v/9//z/
+v/6//n/9f/y/+//7v/v//D/8f/y//L/8f/w/+7/8P/w//L/8v/0//T/9f/1//T/8//x
/+//7//0//z/CAAZACwASgB2ALAA9wBGAZABrwGvAbIBmwEpAUEAFv8V/rj97f03/m3+
pv7f/gj/Lf9U/3v/nv+6/9D/2//g/+D/4v/m/+j/6v/u/+//7//y//T/9P/z//P/9P/1
//f/9//3//j/+f/5//n/+f/6//r/+v/7//3//v/+//7//f/9//7//v8AAAEAAgADAAQA
BAADAAEAAQADAAMAAwAEAAUABwAJAAkACAAHAAYACQALAAwADAAKAAwADAAMAAwADQAO
AA4AEgAUABUAGAAXABcAFgAWABkAHAAdAB8AIAAiACMAJAAkACUAJwApACwALwAvADAA
MQAzADMANQA4ADoAOgA8ADoAOgA6ADkANgA1ADQANAAzADAALgAsACgAJAAhACAAIAAf
AB8AHgAdAB0AGgAZABgAFAASAA8ADQAMAAoACQAFAAIAAQABAAIAAQAAAP///f/8//r/
+v/4//j/9//2//j/+P/4//b/9f/0//P/8P/x//H/8f/x//H/8P/w/+//7//v/+//7//v
/+//7//v/+3/7f/u/+7/8P/x//L/8//1//X/9P/z//X/9f/1//b/+P/4//r/+//6//n/
+f/4//z//f/+/////f/+////AAD+//7//v/+/wIAAwAGAAcABgAEAAMAAgAEAAUABQAF
AAMAAwADAAMAAQABAAEAAQAEAAQABAAEAAAA/v/+//7///8AAAEAAgAAAAAAAAD///3/
/f/8//v//P/+///////+//3//P/7//z//f/+//7//P/8//z//P/6//3//f/+/wAAAQAD
AAUAAwAEAAQABQAJAAkACQAJAAgACAAKAAwADgAOAA4ADQAOAA4ADgANAAoACQAIAAcA
CAAFAAQABAABAAEAAAD///7//P/8//v/+v/4//b/9v/1//T/8//y//X/9f/1//T/9P/0
//b/9v/0//T/9f/1//b/9//3//f/9f/0//b/AgARACQAPgBoAKIA5QAwAXwBpQGpAaoB
owFZAaMAkv9x/tD94f0v/m3+pv7l/hL/M/9W/33/oP+6/8z/1//e/+b/7P/w/+//8P/z
//P/8//2//j/+P/5//n/+v/7//n/+f/5//r///////////8AAAAAAAABAP//AAAAAAAA
AgADAAUABgAGAAUABAADAAYACAAJAAkABwAJAAkACQAJAAkACgALAA4ADgAOAA4ADQAP
ABAAEAASABQAFAAUABIAEwAUABQAFQAWABYAGAAZABsAHAAeAB8AIAAfAB8AIgAkACUA
JgAmACcAKQArAC4AMQAxADIAMwA1ADUANwA4ADoAOgA8ADwAPAA8ADsAOAA3ADYANgA3
ADQAMgAwADAALAApACgAJAAjACMAIgAhACEAHgAdABsAGAAXABUAEwASABAADwAPAAwA
CwALAAoACQAIAAcABwAGAAQABAAEAAQAAwACAAAAAAAAAP7/AAAAAAAA/v/7//v/+//7
//z//P/9//3/+//7//v/+//7//v/+//7//n/+f/6//r/+f/5//n/+f/8//3//f/9//3/
/f/9//7//P/8//7///8BAAEAAgACAAEAAQABAAEAAwAEAAUABgAGAAYABgAGAAcABwAJ
AAkACwAKAAoACgAIAAkACQAJAAsACwALAAsABwAHAAcABwAIAAgACAAIAAoACgAGAAYA
CAAIAAgACAAIAAgACAAIAAcABQAFAAQAAwAEAAYABwAHAAUABQAFAAUABQAFAAUABAAG
AAYABgAGAAUABwAGAAYACAAJAAsADQAPABAAEAARABAADwAOAA0AEQASABUAGAAWABYA
FgAVABQAFAAUABMAEAAPAA4ADQALAAcABQAEAAQABQAFAAUAAgAAAAAA///+//z/+v/6
//r/+v/6//r/+f/5//n/+P/5//r//f/+//3//P/8//v//P/9//3//f/9//7/BAAQAB8A
NABYAIoAygARAWABnAGpAaMBogF7AfMABwDi/gP+0v0V/lv+k/7Q/gf/LP9N/3b/m/+6
/87/3v/n/+r/7P/y//T/9f/4//3////+/wAAAQAAAAEAAQACAAMAAgABAAAAAAADAAMA
AwADAAQABAAEAAUABQAGAAYABgAHAAcACAAIAAkACQAJAAkACQAKAAoACQAKAA0ADgAP
AA4ADQANAA0AEAAQABAAEAARABMAFAAUABIAFAAUABQAFQAXABkAGgAcABwAGwAcAB4A
HwAfACAAIgAkACQAJQAkACYAJwAoACsALQAwADMAMwA1ADQANAA3ADkAOQA7ADwAPgA+
AEAAPwA+AD0AOwA5ADkAOQA6ADYAMgAvACwAKwAoACYAJgAmACUAJQAkACEAIQAeAB0A
HwAcABsAGQAYABYAEwARABAADgAOAA8ADgANAAwACwAJAAgABgAGAAYABgAFAAQAAgAC
AAIAAAABAAIAAwACAAEAAQABAAEA///+//7//f////////////3//f/9//3//////wAA
AAD//////////wAAAQABAAEAAwADAAMABAADAAIAAwADAAUABQAGAAYABwAHAAcABwAF
AAYABwAIAAoACgAKAAoACQAJAAsACwANAAwADAAMAA4ADwAPAA8ADgANAAwACwAKAAsA
DAANAA0ADAALAAoACgAKAAoACgAKAAoACAAIAAgABwAJAAkACAAHAAcACAAIAAcABQAF
AAUABQAGAAcACAAIAAYABgAGAAYABgAJAAkACgALAAsADAANAAsADAAMAA0AEQARABEA
EQAPAA4ADwAQABEAEgATABMAEgASABIAEQAQAA8ADgANAAwACQAIAAgABwAHAAYABQAE
AAIAAgABAP3/+v/3//b/9v/2//b/9v/5//n/+f/4//f/9v/3//b/+P/4//n/+f/7//v/
+v/5//f/+v8AAAwAHQA2AFYAgAC4APsASAGOAa8BsQG0AZ8BLwFNACL/Hf64/en9M/5p
/qj+5/4S/zX/Xv+F/6b/wP/U/93/5v/s//D/8P/u//D/9P/1//f/+v/8//z/+//7//z/
/f/7//v/+//8/wAAAQACAAMAAwACAAEAAQAEAAYABwAIAAcABwAIAAgACAAHAAYABQAJ
AAoACgAJAAcACQAJAAkACgALAA0ADwAOAA4ADgAOAA0ADwAQABAAEgAUABQAFAAUABUA
FgAWABsAHAAcAB4AHgAfAB8AIAAgACIAIgAjACYAKAApACoAKgArAC0ALwAyADUANQA2
ADcAOQA5ADsAOwA8ADsAPAA+AD4APgA9ADgANwA2ADYANQAyADAALgAsACgAJQAkACIA
IQAhACAAIQAhAB4AHQAcABgAFgATABUAFAASABEADwAMAAsACwAKAAkACAAHAAUABAAC
AAIAAAAAAP///v/+//7//v/8//r/+v/6//j/9//3//f/9//3//b/9v/1//X/9f/1//X/
9f/1//X/9f/1//X/9v/2//f/9//3//f/+v/7//v/+//7//v/+//8////AAADAAUABAAD
AAMAAgADAAMAAwADAAUABgAHAAgABgAGAAYABgAJAAkACwALAAoACAAHAAYABgAHAAcA
BwAJAAkACQAJAAUABQAFAAUABAAEAAYABgAEAAIAAgACAAIAAgACAAIAAQADAAMAAgAB
AAAAAAD///3//v///wAAAQAAAP///v/8//7//v/+//7//P//////AAD/////AAABAAIA
BAAFAAcABwAHAAcABwAKAAoADAAOAA0ADAALAAkABgAGAAYABQAHAAcABwAHAAQAAQAA
AAAAAQABAAAA///8//r/+v/5//X/8v/v/+7/8P/w//D/8P/v/+//7//u//D/8P/y//L/
8v/y//P/8//y//H/7//t//H/8v/2//z/CQAcADIAVACGAMcADAFcAZ8BtQGyAbEBiwH3
APb/yf7s/b39Af5D/nT+rf7i/gn/Mv9b/4T/pv/C/9H/2v/c/+D/5P/l/+j/7f/v/+//
8v/0//T/8f/x//L/8//0//X/9v/4//r/+f/4//f/+v/6//r/+//7//z//P/8//v/+//8
//z//v///wAAAQABAAIAAgABAAEAAwADAAMABQAFAAYABwAHAAYABQAEAAYACQALAAwA
CwAMAAsACgALAA0ADwAQABMAFAAUABYAFAAVABUAFgAaABwAHAAdABwAHgAfACAAIgAj
ACUAJwAqAC0ALQAuAC0ALwAvADEANAA2ADYAOAA4ADgAOAA3ADYANQA0ADQAMwAwAC4A
LAApACQAIAAeAB0AHQAeAB4AHAAbABcAFQAXABQAEwARAA8ADgAMAAsABwAEAAMAAwAE
AAMAAgABAP7//P/5//j/+P/4//f/9v/2//b/9v/0//L/8v/y//D/8f/x//H/8f/w/+7/
7f/r/+3/7f/t/+3/7f/t/+3/7f/r/+v/7P/s/+7/7//w//H/8f/x//D/7//w//H/8v/0
//b/9v/4//n/+f/5//r/+v/9//3//f/9//v//P/9//7/AAAAAAAAAAABAAEAAwADAAIA
AAD///7///8BAAIAAwAAAP///v/9//z//f/+////AAAAAAAAAAD8//r//P/8//7//v/+
//7//f/8//v/+f/7//v/+v/5//n/+v/6//n/9//3//f/9//5//n/+f/4//b/9v/2//b/
9v/5//n/+v/9//3//v////3//v/+////AwADAAMAAwADAAIAAwAEAAYABgAGAAUABgAG
AAYABQACAAEAAAD//wAA/f/8//z/+f/5//j/9//0//L/8v/x//D/7v/s/+z/6v/q/+r/
6v/t/+3/7f/s/+r/6v/s/+z/7P/s/+3/7f/v/+//7v/t/+n/5v/s//b/BQAWAC4AUgCE
AMMADAFaAZcBpQGiAaMBcQHXAOD/t/7e/b39Cf5N/oT+xf76/hv/Ov9h/4j/pv++/83/
1v/c/+D/4v/i/+T/6P/p/+v/7v/w//D/8P/x//P/9f/0//P/8v/y//f/9//3//f/9v/2
//b/9//4//r/+//8//v/+//8//z//P/7//r/+f/8//7///////3//////////////wAA
AQAEAAQABAAEAAMABQAGAAYACAAKAAoACgAKAAsADAAMAA0ADgAOABAAEgATABMAFAAU
ABYAFgAXABkAHAAeACAAHwAfACAAIQAkACcAJwAoACsALQAtAC8ALgAwADAAMgAzADQA
NQA1ADIAMQAwADAALQAqACgAJgAmACIAHwAeABoAGQAZABgAGAAZABcAFwAVABIAEQAP
AA8ADgAMAAsACwAIAAcABwAEAAMAAgABAAAAAAD//wAA/f/8//r/+P/5//r/+//6//j/
+P/4//b/9f/1//X/9f/3//b/9v/1//P/8//z//P/8//z//P/8//z//P/9P/0//H/8f/x
//H/9P/1//X/9f/1//X/9f/2//b/9v/4//n/+//7//z//P/7//v/+//7//3//v///wAA
/v/+//7//v//////AQABAAEAAAAAAAAAAAABAAEAAQABAAEAAQABAP//////////AAAA
AAAAAAAAAAAAAAAAAP7//P/8//7//v/+//7//v/+//7//v/9//3//f/8//v/+//8//z/
+//7//v/+//7//3//f/9//z/+v/6//r/+v/7////AAACAAEAAQACAAMAAQACAAIAAwAH
AAcABwAHAAYABgAIAAoADAAMAAwACwAIAAgACAAHAAQAAwACAAEAAgD///7//v/8//v/
+f/3//j/9v/2//X/8v/w/+7/7v/s/+z/7P/s/+7/7//w//D/7//u/+//7v/u/+7/7//v
/+//7//u/+3/6//y//7/DgAhADgAYACcAOIALQF0AZYBlwGbAZIBPQGBAG//VP7F/eD9
K/5l/qf+5v4P/y7/U/96/5v/sP/E/9L/2f/e/+L/5P/m/+T/5v/q/+v/7P/w//P/9P/z
//P/9P/1//P/8//z//T/+f/5//n/+f/6//r/+v/7//v//P/8//z//f/9//7//v/+//3/
/P/7////AAAAAP///f////////8BAAEAAgADAAYABgAGAAYABgAHAAcABgAIAAoACgAK
AAgACQAKAAoADwAQABAAEgAUABUAFQAWABUAFgAVABUAFwAaABwAHgAfAB8AIAAhACQA
JwAnACgAKQArACsALQAuADAAMAAyADIAMgAyADEALAArACoAKgApACYAJAAiACAAHAAZ
ABgAFgAVABUAFAAUABUAEwATABIADgAMAAkACwAKAAgABwAFAAIAAQABAAIAAQAAAP//
/v/+//3//v/9//z/+v/4//n/+v/7//r/+P/4//j/9v/1//X/9f/1//b/9v/3//f/9v/1
//T/8//1//X/9f/1//X/9f/2//b/9f/1//X/9f/4//n/+f/5//n/+f/5//r/+P/4//r/
+//7//v//P/8//3//f/9//3///8AAAEAAgAAAAAAAAAAAAEAAQADAAMABQAEAAQABAAC
AAMAAwADAAUABQAFAAUAAQABAAEAAQACAAIAAgACAAIAAgACAAIA/v8AAAAAAgACAAIA
AgACAAIAAQAAAP///f/+//////////3//v/+//3////////////////////+//z//P/8
//z//f8BAAIABAADAAMABAAFAAUABgAGAAcACwALAAsACwAKAAoADAAOABAAEAAQAA8A
DQAMAAsACQAIAAcABgAFAAYAAwACAAIAAAD///3/+//6//j/+P/3//b/9P/y//L/8v/y
//L/8v/1//X/9f/0//L/8v/0//T/9v/2//f/9//1//X/9P/z//X//P8IABoAMQBOAHwA
uAD8AEsBjAGiAZ0BnwGEAQkBIwD9/gb+t/30/UH+e/67/vb+Hf88/2P/iv+n/77/0P/c
/+P/5v/q/+z/7P/s/+7/8v/z//X/+P/6//r/9//3//j/+f/5//n/+f/6////////////
///+//3//f///wAAAAAAAP////8AAAAAAwADAAMAAwAFAAYABgAFAAMABQAFAAUABgAH
AAkACwAKAAoACgAKAAsADQAOAA4ADgAQABAAEAAQABEAEgASABcAGAAYABoAGAAZABkA
GgAaABwAHAAdACAAIgAjACQAJAAlACcAKQAoACsAKwAsAC0ALwAvADEAMgA0ADQANgA1
ADQAMwAxACwAKwAqACoAKQAmACQAIgAgABwAGQAYABYAFQAVABQAFQAVABIAEQARAA4A
DQALAA0ADAAKAAkABwAEAAMAAwAAAP///v/9//r/+P/1//T/8//y//D/7v/v//D/8f/w
/+7/7v/u/+z/7f/t/+3/7f/t/+z/7P/r/+v/6//r/+v/7f/t/+3/7f/r/+v/7P/s/+3/
7f/t/+3/8P/x//H/8f/v/+//7//w//L/8v/0//X/8//z//T/9P/3//f/9//3//f/+P/5
//r/+v/6//r/+v/5//n/+//7//r/+P/3//b/9P/1//X/9f/3//f/9//3//T/8//y//H/
9P/0//T/9P/y//L/8P/u//D/8P/w//D/8f/y//P/8//w/+//7f/r/+z/7v/v/+//7v/t
/+z/6//r/+v/6//q/+v/7P/t/+7/7f/v/+7/7v/w//H/8//1//T/9P/z//P/9//3//f/
9//6//r//P/+//3//P/7//n/+f/6//v/+//5//f/9f/z//T/8f/w//D/7//v/+7/7f/r
/+j/5//l/+P/4v/h/+L/4P/g/+D/4P/j/+P/4//i/+T/5P/m/+b/5f/k/+T/4//k/+X/
5f/l/+P/5P/q//j/CwAiAEIAcgCwAPUAQAGCAaEBoQGkAYsBDQEdAPD+9/2m/dv9Jf5X
/pD+y/76/iH/Tv9z/5L/rv/C/8n/0P/W/9r/3P/c/97/4v/j/+L/5P/l/+T/5v/n/+n/
6//p/+n/6f/q/+3/7f/t/+3/8P/w//D/8f/v//D/8P/w//L/8//1//b/9f/1//X/9f/3
//j/+P/3//n/+//7//v/+f/5//r/+//+//7//v/+//3///8AAAAAAAACAAIAAgADAAUA
BwAIAAgACAAHAAgACgANAA8AEgARABIAEQARABQAFgAXABgAGgAbAB0AHwAeACEAIQAi
ACQAJwAoACsAKwAsACsALAAuAC4ALgAtACwAKwAqACoAJgAiAB8AHAAcABgAFQAUABEA
DwAOAAwADQANAAoACQAKAAgACAAHAAUABAACAAEAAQD+//3//f/7//n/9//1//X/9P/y
//L/8v/y//H/8P/v/+7/7f/q/+z/7P/s/+r/6P/n/+b/5f/m/+b/5//n/+X/5f/l/+X/
5f/l/+X/5f/m/+f/6f/q/+n/6f/p/+n/7P/t/+3/7f/v/+//7//w//D/8P/y//P/8//z
//T/9P/3//f/9//3//f/+P/5//r/+v/6//r/+v/5//n/+//7//3//P/8//z/+v/7//v/
+//7//v/+//7//v/+//7//v/+//6//n/+P/6//z/+//6//n/+P/2//b/9v/1//b/9//3
//f/9f/2//b/9f/3//f/9//3//f/9//3//b/9P/0//T/9P/1//n/+v/8//3//f/+////
/f/+//7///8BAAEAAQABAAQABAAGAAgACAAIAAgABwAGAAYABgAFAAQAAwACAAEAAAD9
//z//P/7//v/+v/5//r/+P/4//f/8v/w/+7/7v/u/+7/7v/u//H/8f/x//D/7v/u//D/
8P/w//D/8f/x//H/8f/w/+//8f/2/wAADgAfADQAVACGAMYADQFcAZ4BswGxAbIBiQHz
APP/xP7j/br9Bf5J/n3+vP7x/hb/Of9i/4f/qP/C/9L/2//g/+b/6P/o/+j/6v/u/+//
8P/0//f/+P/1//X/9v/3//n/+f/5//r//f/9//3//f/8//z//P/9//7/AAABAAIAAQAB
AAIAAgAEAAUABgAHAAcACAAIAAcABQAHAAcABwAIAAkACwANAA0ADAALAAoADAAPABEA
EgASABQAFAAUABIAEwAUABQAGQAaABoAHAAcAB0AHQAeACAAIgAiACMAJgAoACkAKgAq
ACsALQAvADIANQA1ADYANwA5ADkAOwA+AEAAQABCAEIAQgBCAEEAPAA7ADoAOgA7ADgA
NgA0ADIALgArACoAKAAnACcAJgAjACMAIAAfACEAHgAdABsAHQAcABoAGQAVABIAEQAR
ABAADwAOAA0ADQAMAAoACgAKAAoACQAIAAoACgAKAAgABgAGAAYABAADAAMAAwADAAMA
AgACAAEAAQABAAEAAQADAAMAAwADAAEAAQACAAIAAgADAAQABQAIAAkACQAJAAcABwAH
AAgACQAKAA0ADwANAA0ADgAOABAAEQASABMAEwAUABUAFgAVABQAEwASABQAFQAYABkA
GAAWABUAFAAWABcAFwAXABUAFQAVABUAFQAVABUAFQAYABgAGAAYABUAFAATABIAFAAW
ABYAFgAVABQAEwASABIAEgASABEAEQARABAADwARABIAEgARABEAEQARABEAEQARABEA
EAAQABAAEAAQABIAFQAVABYAFQAVABYAFwAZABoAGgAbAB0AHQAdAB0AHAAcAB4AIAAh
ACIAIwAjACEAIAAfAB0AHgAdABwAGwAYABUAFAAUABUAFQAUABMAEgAQABAADwAKAAgA
BgAGAAgACAAIAAgABwAHAAcABgAGAAYACAAIAAoACgALAAsACQAJAAgABwAHAAwAGAAm
ADcAUAB0AKoA7AA5AYYBtAG7Ab0BvAF7AdMAz/+o/vH98v0//n3+t/72/iH/QP9j/4z/
r//M/+L/7v/1//r//v/+/wAAAgAEAAgACQAHAAoADAAMAAsACwAMAA0ADwAPAA8AEAAT
ABMAEwATABIAEgASABMAFQAWABYAFgAXABcAGAAYABkAGQAZABkAGwAcABwAGwAZABsA
GwAbAB0AHQAeAB8AHgAeAB4AHgAhACMAJAAkACIAJAAkACQAJgAnACgAKAArACwALAAu
AC0ALQAsACwALwAyADMANQA0ADYANwA4ADgAOQA7AD0AQABDAEMARABDAEUARQBHAEoA
TABMAE4ATgBOAE4ATQBIAEcARgBGAEcARABCAEAAPAA4ADUANAAzADMANAA0ADMAMwAw
AC8ALwAsACsAKQArACoAKAAnACMAIAAfAB8AHwAfAB8AHwAdABwAGgAaABoAGgAZABgA
GgAaABoAGAAXABYAFQASABQAFQAWABcAFwAWABYAFQATABMAEwATABUAFQAVABUAFAAT
ABMAEgATABMAEwATABYAFwAXABcAFQAVABUAFgAWABYAGAAZABcAFwAYABgAGwAbABsA
GwAdAB4AHwAgAB4AHgAeAB4AHwAfACEAIQAfAB4AHgAeACAAIQAhACEAIwAjACMAIwAf
AB8AHwAfACIAIgAiACIAHwAeAB0AHAAeAB4AHgAeACAAIAAeAB4AHgAeACAAIAAgAB8A
HQAdABwAGwAbABwAHAAbAB0AHQAdAB0AGwAbABsAGgAbABwAHQAeAB4AIQAhACIAIwAj
ACQAJQAnACgAKAApACoAKQAoACcAKQAqAC0AMAAuAC4ALgAtACwALAAsACsAKgApACgA
JwAmACMAIgAiACIAIwAjACMAIQAeAB0AGwAaABgAFgAWABgAGAAYABgAFwAXABcAFgAX
ABgAGwAcABoAGgAbABsAGwAbABoAGQAfACIAKgA8AFMAagCOAMoAEAFdAagBzAHJAccB
ugFdAZUAf/9u/u39EP5f/pn+1/4W/z3/XP+D/67/zf/m//r/BgAJAA4AEAAUABQAFQAY
AB0AHwAdACAAIgAiACMAIwAkACUAJwAnACcAKAAqACkAKAAnACoAKgAqACsALQAuAC4A
LgAtAC0ALgAuAC8ALwAvAC8ALwAwADAALwAwADMANAA1ADUANQA2ADcANgA2ADYANgA4
ADsAPQA+AD0APgA9ADwAPgA/AEAAQABDAEQARABGAEYARwBHAEgASgBMAEwATQBMAE4A
TwBQAFQAVQBXAFkAWgBdAF0AXgBdAF8AXwBhAGIAZABkAGYAZQBkAGMAYQBfAF8AXwBg
AFwAWABVAFIAUgBOAEsASgBJAEkASgBKAEcARwBEAEMARQBCAEEAPwBBAEAAPgA9ADkA
NgA1ADUANQA1ADUANQAxADAALgAuADAAMAAvAC4ALgAuAC4ALAAqACoAKgAoACkAKQAp
ACkAJwAmACYAJQAmACcAKAApACcAJwAnACcAJwAnACgAKAAoACkAKgArACsAKwAqACkA
KgArACwALgAuAC4AMAAxAC8ALwAwADAANAA1ADYANwA0ADQANAA0ADUANgA3ADgANwA3
ADkAOQA7ADoAOgA6ADoAOwA7ADsAOgA5ADgANwA2ADcAOAA5ADgAOAA4ADgAOAA4ADgA
OAA4ADgAOAA4ADYANgA1ADUANgA1ADUANgA2ADYANgA2ADYANQA1ADUANQA1ADUANQA0
ADQAMwAyADMAMwA1ADUANAA1ADUANAA3ADgAOAA4ADsAPQA9AD0APQA9AD0APAA+AEAA
QgBCAA==
         </WaveFormData>
      </LeadData>
      <LeadData>
         <LeadByteCountTotal>10000</LeadByteCountTotal>
         <LeadTimeOffset>0</LeadTimeOffset>
         <LeadSampleCountTotal>5000</LeadSampleCountTotal>
         <LeadAmplitudeUnitsPerBit>4.88</LeadAmplitudeUnitsPerBit>
         <LeadAmplitudeUnits>��V</LeadAmplitudeUnits>
         <LeadHighLimit>2147483647</LeadHighLimit>
         <LeadLowLimit>268435456</LeadLowLimit>
         <LeadID>V4</LeadID>
         <LeadOffsetFirstSample>0</LeadOffsetFirstSample>
         <FirstSampleBaseline>0</FirstSampleBaseline>
         <LeadSampleSize>2</LeadSampleSize>
         <LeadOff>FALSE</LeadOff>
         <BaselineSway>FALSE</BaselineSway>
         <ExcessiveACNoise>FALSE</ExcessiveACNoise>
         <MuscleNoise>FALSE</MuscleNoise>
         <LeadDataCRC32>388463119</LeadDataCRC32>
         <WaveFormData>
AAAAAAAAAAAAAAAAAAAAAAIAAgACAAIAAwAEAAUABgAHAAgACQAKAAsADAANAA4ADwAQ
ABEAEgAVABYAFwAYABoAHAAeACAAIwAkACUAJgAoACoALAAuADAAMAAwADAAMgAyADIA
MgAwADAAMAAwAC0ALAArACoAKAAmACQAIgAfABwAGQAWABIAEAAOAAwACQAIAAcABgAD
AAAA/f/6//n/+P/3//b/8//y//H/8P/u/+7/7v/u/+z/7P/s/+z/6f/o/+f/5v/o/+j/
6P/o/+b/5v/m/+b/5v/m/+b/5v/m/+b/5v/m/+T/5P/k/+T/5f/m/+f/6P/m/+b/5v/m
/+b/5v/m/+b/6P/o/+j/6P/o/+j/6P/o/+n/6v/r/+z/7P/s/+z/7P/u/+7/7v/u/+7/
7v/u/+7/7P/s/+z/7P/u/+7/7v/u/+z/7P/s/+z/7v/u/+7/7v/s/+z/7P/s/+v/6v/p
/+j/6f/q/+v/7P/r/+r/6f/o/+r/6v/q/+r/6P/n/+f/5//l/+X/5P/k/+b/5//o/+n/
6P/m/+X/5P/j/+P/5P/n/+f/6P/p/+r/7P/u/+7/7//t//D/8P/w//D/8P/w//D/8//3
//j/+P/6//j/+P/3//X/9P/z//L/8v/x//D/7//u/+//7//v/+//7f/s/+3/7//v/+3/
6//r/+r/6f/p/+3/7v/w//H/8f/w/+//7//z//T/9f/2//X/9f/1//b/8P/z//X/9P/2
//z/CAAWACgAQgBhAIUAtgDoAAkBGAEcARYB6QCBAOL/SP///v/+Ef8l/z7/U/9s/4f/
nv+w/8X/2P/k/+z/7//x//T/8//z//P/9f/1//j/+v/6//r/+f/5//j/+P/6//r/+//9
//7//v/+//7//v/9//3//f8BAAEAAQABAAIAAgACAAIAAAABAAIAAgAGAAYABQAFAAMA
AwADAAMABwAHAAkACQAHAAcABwAHAAgACQAKAAoADAAOAA8ADwANAA4ADwAPABMAEwAV
ABYAFgAXABgAGQAZABsAHQAeACEAIgAjACUAJQAnACgAKwAuAC8AMgAyADUANwA4ADkA
OgA7AD0APgBBAEMAQwBCAEAAPwA+AD0APAA8ADsAOwA4ADQAMgAwAC0ALQArACoAKQAm
ACUAIgAcABoAFwAVABYAFAASABAACwAJAAkACQAGAAQABAADAAQAAwAAAAAA///9//z/
+//7//v/+//6//n/+f/4//f/9//3//f/9//3//f/9//3//X/9v/2//b/9//3//f/9//1
//X/9f/1//b/9v/2//b/+f/6//v//P/6//r/+v/7//7//v///////f/9//3//f8AAAEA
AQABAAIAAgACAAIAAQABAAAAAAAEAAQABgAEAAMAAQAAAP//AgACAAIAAgACAAIAAQAB
AP7//v///wAAAgADAAIAAAAAAAAAAAD+//7//v/+/wAAAAAAAP///f/9//3//f/+//7/
//////////////7//P/8//v/+//+/wEAAQACAAEAAgACAAQABgAHAAcACgAIAAgACAAI
AAoACgANABEAEAAQABAADgAOAA0ADQAMAA0ADAAKAAkABgAFAAMAAwACAAEAAAD9//v/
+//6//n/9P/x//H/8P/x//H/8v/y//H/8f/x//D/8f/x//L/8v/y//L/8//z//H/8v/y
/+//7//y//j//v8GABYAKgBGAGUAkQDMAPoAEwEcAR4BDAHNAE0Aov8c//P+//4T/yf/
Pv9X/27/h/+c/7D/w//S/97/5v/n/+X/5v/n/+n/6f/r/+v/7v/w//D/8P/v/+//7v/u
//D/8P/x//P/9P/0//T/9P/y//H/8f/x//X/9f/1//X/9v/2//b/9v/4//n/+v/6//r/
+v/5//n/+f/5//n/+f/9//3///////z/+//6//n/+v/7//z//P/7//z//P/7//v//P/9
//3/AAABAAQABgAFAAUABQAFAAcACQALAAwADwAQABEAEwATABUAFgAZABwAHQAgACAA
IgAjACMAIwAlACcAKgAsACsALQAtACwAKwArACsAKwAsACwAKwArACgAJAAiACAAIQAh
AB8AHgAZABYAFQASAA0ADAAKAAkABgAEAAIAAAD7//n/+f/5//n/+P/5//n/9v/1//L/
8v/y//H/8f/x//H/8f/x//D/7//v/+7/7f/v/+//7//v/+3/7f/t/+3/7f/u/+7/7v/v
/+//7//v/+7/7f/s/+v/7f/u/+//8P/w//D/8P/w//D/8P/w//H/9P/0//X/9f/z//P/
8//z//X/9//4//n/+P/4//j/+P/5//n/+P/4//v//P////7//f/7//r/+f/8//z//P/8
//z//P/7//v/+P/4//n/+v/7//v//P/8//n/+P/2//b/9//4//n/+v/4//j/+P/4//j/
+P/4//f/+f/5//n/+f/2//b/9//3//n/+f/5//j/9v/2//X/9f/0//f/9//4//r//P/9
/wAA/v//////AgACAAIAAgACAAIAAgAFAAkACwAMAA0ADAAMAAsACwAKAAcABgAEAAMA
BAADAAEAAQAAAP///v/7//f/9//2//X/9P/x//H/8P/t/+3/7v/u//H/8f/x//D/7//v
//D/8P/u/+7/7//v//D/8v/z//H/7//u/+7/8v/8/woAHgA6AFsAfwCuAN4A+wAIAQ4B
CgHhAIUA7v9S/wX/Bf8b/y//Sv9n/4D/kf+g/7L/xf/S/9j/3v/h/+X/6v/t/+z/6//s
/+v/7P/u/+7/7v/x//H/8P/w/+7/7v/v//H/8v/y//L/8v/y//H/8f/x//P/8//z//P/
9v/2//b/9v/0//X/9v/2//r/+v/5//n/+f/5//n/+f/6//n/+v/5//r/+//8//3//P/9
//7//v8AAAIAAwADAAEAAgADAAMAAwADAAUABgAIAAkACgALAAkACwANAA4AEQASABMA
FQAVABcAGAAbAB4AHwAiACIAJQAnACgAKQAsAC0ALwAwADEAMwAzADIAMQAxADEAMQAy
ADIAMQAxADIALgAsACoAKAAnACQAIgAhAB4AHQAaABUAFAASABEADgAMAAoACAAHAAUA
BQAFAAQAAgACAAEAAgABAP7//v/+//3//f/9//v/+//7//r/+//7//r/+f/3//f/9//3
//n/+f/5//n/9//4//j/+P/3//f/9//3//n/+f/5//n/+P/4//j/+P/8//z//P/8//r/
+v/6//v/+v/6//v/+//9//3//f/9//3//f/8//v//f/+////AAABAAEAAAAAAAAAAAAC
AAAAAQABAAIAAwACAAIAAgACAAQABAADAAMAAgACAAMABAAEAAMAAwACAAUABAAAAAEA
AgACAAIAAgACAAQABAAEAAQAAwACAAEA//8AAAEAAgADAAIAAgADAAMAAQABAAEAAAAC
AAIAAQABAAAAAwADAAQABwAIAAgACgAMAA0ADQAQAA0ADAALAAoADQAOABIAFwAXABYA
FQASABQAEwATABIAEQAQAA4ADQAKAAkABwAHAAgABwAGAAMA//////7//f/7//n/+v/6
//f/9//4//j/9//3//f/9v/4//n/+//8//v/+v/6//n/+//8//z/+f/9//r//P8EAA4A
HAA0AFQAcwCdAM4A8gABAQQBBAHuAKsALQCU/yr/Ef8h/zX/Sf9m/4P/mv+p/7j/yv/Z
/+T/7P/w/+//8f/0//f/+f/5//v/+//5//r/+f/4//v/+//6//r/+P/4//n/+//6//r/
+v/6//v/+//8//3//v/9//z/+//8//z//P/8//7///8AAAAAAAAAAP////8BAAEAAQAB
AAIAAQACAAEAAwADAAMAAwAGAAcACAAIAAYACAAJAAkACwAMAA0ADQANAA0ADwAQABAA
EQASABMAFQAXABkAGgAZABoAGwAdACAAIwAlACkAKQApACsAKgAvADEAMgAzADYANwA5
ADoAOAA5ADgANgA2ADcAOAA5ADcANgA0ADMAMwAwAC8ALgAtAC0AKwAqACUAIgAhAB4A
HQAcABoAGQAXABQAEQAOAAwACwAMAA0ADAAKAAoACQAHAAUAAQAAAAEAAQACAAMAAgAB
AAAA/v8AAAEAAQABAP///////////f/9//3//f///wAAAAAAAP3//f/9//3/////////
//8AAAAAAAAAAAAAAAAAAAAAAgACAAIAAwADAAIAAgABAAMAAwADAAMABAAFAAUABQAE
AAQABAAEAAcABwAGAAYABgAGAAgABgAHAAcACAAJAAgACAAIAAgABgAGAAUABQAFAAYA
CAAKAAkABwAGAAQABQAGAAYABgAGAAYABAAEAAQABAAEAAQABAADAAMAAwADAAMAAAAA
AAEAAQACAAMABAAEAAIAAgABAAEAAgAFAAUABgAHAAgACAAKAAgACQAJAAwADgAOAA4A
DgANAAwADgARABMAFAAVABQAFAATABMAEgARABAADgANAAwACwAJAAkACAAHAAYAAwAB
AAEAAAD///r/9//3//b/9f/1//b/9v/5//n/+f/4//X/9f/2//b/+P/4//n/+f/5//r/
+v/3//X/9v/6//7/CgAeADYATgBrAJEAwADqAAEBCgEQAf4AwQBHAKT/Kv8D/w3/H/8z
/07/a/+C/5X/qP+6/83/3P/k/+r/7f/x//T/8//y//H/8v/x//T/9v/2//b/9f/1//T/
9P/0//T/9f/3//r/+v/6//r/+P/3//f/9//7//v/+//7//z//P/8//z/+//7//v/+v/9
//7//v////3//f/9//3/AQABAAMAAwADAAMAAwADAAIAAwAEAAQABAAGAAcABwAHAAgA
CQAJAA0ADQAPABAAEAARABIAEwARABMAFQAWABgAGgAcAB8AHQAfACAAIwAoACkALAAs
AC8AMQAyADMANAA1ADcAOAA5ADsAOwA6ADcANwA3ADcANgA2ADUANQA0ADAALgAsACkA
KQAnACYAJQAiACEAHgAZABgAFgAVABYAFAASABAACwAJAAkACQAGAAQABAADAAIAAQD+
//7//v/9//3//f/7//v/+//6//v/+//6//n/9//3//f/9//3//f/9//3//X/9v/2//b/
9//3//f/9//3//f/9//3//j/+P/4//j//P/8//z//P/6//r/+v/7//3//v8AAAEA////
//////8AAAEAAQABAAIAAgACAAIAAwADAAIAAgAEAAQABgAEAAYABQAFAAUABAAEAAQA
BAAEAAQAAwADAAAAAAABAAIAAAD//wEAAgACAAAAAAAAAAAAAAAAAAAAAAAAAAAAAAD/
//7//f/8//v/+//8//7////+//3//P/6//z//P/7//v/+v/9//3//v/9//7//v8AAAIA
AwADAAYABgAGAAYABgAGAAYACQANAA4ADgAOAAwACgAJAAkACAAIAAgABwAHAAUAAwAA
AP///////////f/5//n/+P/3//L/7//v/+7/7//v//D/8P/w/+//7v/s/+v/6//s/+z/
7P/s/+3/7f/r/+z/7P/p/+v/7P/u//D/+v8EABYALgBNAHEAoADWAAEBFAEcARgB/QCp
ABYAbv8D/+/+//4R/yb/O/9S/2v/hP+a/7H/xv/U/9z/3//h/+D/4//l/+X/5//n/+r/
7P/s/+z/7P/r/+n/6P/p/+r/7P/v/+//7v/t/+z/7v/t/+3/7f/t/+3/7f/t/+7/7v/u
/+7/8P/x//L/8v/y//L/8f/x//P/8//z//P/9f/1//f/9//1//X/9f/1//f/+f/7//z/
+//8//z/+//8//7/AAABAAMAAwAFAAYABAAFAAYABwAIAAsADgAQAA8AEAARABMAFQAX
ABgAGwAcAB0AIAAgACMAJQAmACcAKQArAC4AMAAvADEAMQAwADEAMQAxADEAMgAyADEA
MQAvACoAJwAkACQAJQAkACQAIAAcABoAFgAVABQAEgARAA8ADAAJAAYAAwABAAEAAQAA
AP7//v/9//r/+f/2//b/9v/1//X/9f/1//X/9f/0//H/8f/w/+//8f/x//H/8f/w/+//
7v/t/+3/7v/u/+7/7f/t/+3/7f/r/+v/6//r/+//8P/x//L/8//y//H/8P/y//L/8v/z
//b/9v/3//f/9f/1//X/9f/3//n/+v/7//v/+v/5//j/+v/7//v//P/8//z//v/8//z/
+//7//v//v/+//7//v/8//z/+//7//z//P/9//7//P/7//v/+v/5//j/+v/6//z//P/8
//z/+//6//n/+P/4//j/+P/3//n/+f/5//n/9v/2//f/9//5//n/+f/4//b/9v/1//X/
+P/7//v//P///wAAAAACAAEAAQAAAAIABAAEAAQABAAEAAQABwALAAwADAAMAAoADAAL
AAsACgAHAAYABAADAAQAAwABAAEA/v/9//z/+f/3//f/9v/1//T/8f/x//D/7f/t/+7/
7v/x//H/8f/w/+3/7f/u/+7/8P/w//H/8f/z//T/9P/x/+3/7P/u//T//v8IABwANgBR
AHMAoADUAPsADAESARQB9wCnACAAfv8P//v+D/8l/zz/Wf90/4f/mP+q/73/zP/Y/+D/
5f/p/+r/7f/r/+v/7f/t/+z/7v/u/+7/8P/x//H/8v/x//D/8P/x//P/9P/1//b/9v/1
//X/9f/5//n/+f/5//j/+P/4//j/9v/3//j/+P/7//z//P/9//3//f/9//3//f/9////
//8BAAEAAQABAAAAAQACAAIABAAGAAcABwAFAAYABwAHAAkACQALAAwADgAPABAAEQAP
ABEAEwAUABYAGAAaAB0AGwAdAB4AIQAkACUAKAAoACsALQAuAC8ALgAvADEAMgA0ADcA
OAA4ADcANwA3ADcANgA2ADUANQA2ADIAMAAuACsAKwApACgAKAAmACYAJAAgAB4AGwAZ
ABYAFAASABAADwANAA0ADQAKAAgACAAHAAcABwAFAAYABQADAAIAAQADAAMAAwACAAEA
AQAAAP////////////8BAAEAAQABAAAAAAD///7//v///wAAAQABAAEAAQABAAEAAAD/
//7/AgACAAIAAgACAAIAAgADAAQABAAFAAUABQAFAAUABQAEAAUABQAFAAYABgAGAAYA
BwAHAAYABgAIAAgACgAIAAgABwAHAAcACAAIAAgACAAIAAgABwAHAAQABAAFAAYACAAH
AAcABgAFAAQABAAFAAUAAwADAAQABgAGAAYABgAEAAQABAAEAAQABAAEAAMAAwADAAMA
AwACAAIAAwADAAUABQAFAAQAAgACAAEAAQADAAcACAAKAAkACgAKAAwACgALAAsADgAO
AA4ADgAOAA4ADgARABUAGAAYABgAFgAWABUAFQAUABIAEAANAAsACwALAAoACwAJAAcA
BQABAAEAAQAAAP///P/5//n/+P/1//X/9v/2//j/+f/6//r/+P/3//f/9v/4//j/+f/5
//n/+v/6//f/8//4//7/CAAWACgAQABiAIkAtQDeAPYAAQEIAQIB1gB1AOH/Uv8Q/xH/
If81/1X/dP+N/5z/rf++/8z/1//g/+j/7v/v//H/8v/z//H/8f/z//P/9v/4//j/+P/5
//n/+P/4//b/9v/3//n//P/8//z//P/8//v/+//7//v/+//7//v//P/8//z//P/6//v/
/P/8/wAAAAD//////f/9//3//f//////AQABAAIAAwAEAAUABAAFAAYABgAGAAgACQAJ
AAkACgALAAsADQANAA8AEAASABMAFAAVABQAFQAWABYAGAAaABwAHwAdAB8AIAAjACgA
KQAsACwALwAxADIAMwA0ADUANwA4ADkAOwA7ADoANwA3ADcANwA2ADYANQA1ADQAMAAu
ACwAKwArACkAKAAmACQAJAAiAB4AHAAZABcAGAAWABQAEgAPAA0ADQANAAwACgAKAAkA
CQAJAAcACAAGAAUABQAFAAcABwAHAAYABQAFAAQAAwADAAMAAwADAAUABQAFAAUABAAE
AAMAAgADAAMAAwADAAMAAwADAAMAAgACAAIAAgAGAAYABgAGAAYABgAGAAcABgAGAAcA
BwAJAAkACQAJAAgACQAJAAkADAAMAAwADAALAAsACgAKAAwADAAOAAwADQANAA4ADwAP
AA4ADQAMAA4ADgANAA0ACgAKAAsADAAMAAsACwAKAAsACgAKAAsABwAHAAkACwAKAAwA
DAAMAAwACwAKAAkACAAKAAoACgAJAAcABwAHAAcACAAIAAkACQAJAAkACQAIAAgACAAH
AAcACgANAA0ADgANAA4ADgAQABAAEQARABQAFAAUABQAFAAUABQAFwAbAB4AHgAeABwA
GwAZABgAFgAVABQAEgARABIAEQAPAA8ADQALAAkABQAFAAUABAADAAAA/f/9//z/+//7
//z//P/////////+//v/+//8//z//P/8//3//f/9//7//v/7//v//v8GABIAJAA4AFQA
cgCXAMcA7AD+AAcBCgH2ALQAOwCj/zD/DP8Z/y//R/9j/4L/l/+m/7f/yv/W/+H/7P/y
//T/9//5//j/9//3//f/+f/5//z//v/+//7//f/9//z//P/8//z//f///wAAAAAAAAAA
AAD///////8DAAMAAwADAAIAAgACAAIABAAFAAYABgAGAAYABQAFAAUABQAFAAUACQAJ
AAsACwAJAAkACQAJAAwADQAOAA4ADgAQABEAEQAPABAAEQARABUAFQAXABgAFgAXABgA
GQAbAB0AHwAgACEAIgAjACUAIwAlACYAKQAsAC0AMAAwADMANQA2ADcAOAA5ADsAPAA8
AD0APAA6ADkAOQA5ADkAOAA4ADcANwA0ADAALgAsACsAKwApACgAJwAkACMAIAAdABwA
GgAZABgAFgAUABIADwANAA0ADQAMAAoACgAJAAoACQAGAAYABQADAAIAAQACAAMABAAE
AAEAAQAAAP////////////8BAAEAAQABAP//AAAAAAAAAQABAAEAAQD//////////wIA
AgACAAIABAAEAAQABAACAAIAAgADAAYABgAHAAcABwAHAAcABwAIAAkACQAJAAoACgAK
AAoACQAJAAgACAAIAAgACgAIAAcABQAEAAMAAwACAAEAAAACAAIAAQABAP///v/+//7/
/////wAAAAD///z//P/6//r/+v/6//r/+//8//3//v/9//z/+//5//v/+//7//v/+f/4
//j/9//3//f/9//2//f/+P/4//n/9//5//j/+P/6//z//f8AAP/////+/wAAAAAAAAAA
AAACAAIABQAJAAkACAAHAAQABgAFAAUABAABAAAA/v/9//z/+//5//n/+v/5//j/9f/y
//H/7//t/+z/6f/p/+j/5f/l/+b/5v/p/+n/6f/o/+f/5//o/+j/5v/m/+f/5//p/+r/
6v/n/+X/5P/m/+7//P8MACQAQgBhAI0AvgDoAP8ABgEKAfYArwAnAIL/DP/p/vX+B/8X
/yz/Sf9k/3//lv+q/7n/yv/U/9b/1//d/97/3//f/9//4f/h/+H/4v/h/+D/4//j/+L/
4v/i/+L/4//l/+T/5P/k/+T/5f/l/+b/5//m/+X/5P/j/+f/6P/p/+r/6P/p/+r/6v/s
/+z/6//r/+3/7f/t/+3/7v/t/+7/7f/u/+//8P/x//L/8//0//T/8v/0//X/9f/2//j/
+v/7//r/+f/6//r//f///wEAAwACAAMABAAEAAcACAAJAAsADAAPABEAFQAXABcAGQAY
AB0AHwAgACEAIAAhACMAJAAnACkAKQAoACcAJwAnACcAJQAkACIAIQAhAB4AHQAcABoA
GQAWABQAEwAQAA8ADAAJAAgABgAFAAMAAAD9//r/+P/3//j/+f/1//L/8f/v//D/7//s
/+z/7P/r/+v/6//q/+n/6P/m/+b/5//n/+f/5P/j/+L/4f/i/+P/5P/l/+P/5P/k/+T/
4//j/+P/4//k/+X/5v/n/+b/5v/m/+b/6P/o/+j/6P/q/+r/6v/r/+r/6v/r/+v/7f/t
/+3/7f/u/+//7//v//L/8v/y//L/8//z//L/8v/y//L/9P/y//P/8//0//X/9P/0//T/
9P/0//T/8//z//T/9P/1//b/9f/z//L/8P/z//T/8v/y//L/8v/x//D/7//u/+//8P/x
//H/8P/v/+7/7f/u/+7/7//v/+//7//v/+7/7P/s/+v/6//t//H/8v/0//P/9P/0//b/
9v/3//f/+v/4//j/+P/4//n/+v/+/wMABgAGAAYABAACAAEAAQAAAAEAAAD+//3/+v/5
//f/9//0//P/8v/v/+//7//u/+3/6P/l/+X/5P/l/+X/5v/m/+f/5//n/+b/4//j/+T/
5P/m/+b/5//n/+X/5v/m/+P/5f/o/+7/9v8CABAAKABEAGcAlwDMAPgACQEQARAB+ACn
ABkAcP8A/+v+//4T/yn/Qv9b/3D/h/+a/67/wf/O/9b/2v/d/9//4v/h/+H/4f/j/+P/
5v/o/+j/6P/o/+f/5f/k/+X/5v/o/+v/6v/q/+r/6v/q/+n/6f/p/+3/7f/t/+3/7v/u
/+7/7v/w//H/8v/y//L/8v/x//H/8f/x//H/8f/1//X/9//3//b/9f/0//P/9f/3//n/
+v/6//z//f/9//v//P/9//3/AQABAAMABAAEAAUABgAHAAkACwANAA4ADwAQABEAEwAT
ABUAFgAZABwAHQAgACAAIwAlACYAJwAqACsALQAuAC8AMQAxADAALQAtAC0ALQAsACwA
KwArACwAKAAmACQAIwAjACEAIAAbABgAFwAUAA8ADgAMAAsADAAKAAgABgABAP//////
//7//P/8//v/+v/5//b/9v/2//X/9f/1//X/9f/1//T/8//z//L/8f/x//H/8f/x//H/
8f/x//H/8f/y//L/8v/z//P/8//z//H/8f/x//H/9P/0//T/9P/2//b/9v/2//T/9P/0
//X/+P/4//n/+f/3//f/9//3//n/+//8//3//f/8//v/+v/5//n/+P/4//z//P/+//z/
+v/5//n/+f/8//z//P/8//r/+v/5//n/+P/4//n/+v/8//v/+//6//f/9v/2//f/+f/7
//n//P/5//j/9//2//b/9v/2//b/9P/0//T/8//0//X/9v/3//b/9v/3//f/9f/1//X/
9P/0//T/8//z//b/+f/5//r/+f/6//r//P/+//////8CAAIAAgACAAIAAAAAAAMABwAJ
AAoACwAKAAkABwAGAAQABQAEAAIAAQD+//3/+//7//z/+//6//f/9f/1//T/8//u/+v/
6//q/+r/6//t/+7/7f/t/+3/7P/r/+v/7P/s/+7/7v/v/+//7v/u/+3/6f/n/+z/8v/6
/wYAGgA0AE4AbwCfANIA8AD9AAYBBgHiAIsA/f9k/wz/A/8V/yn/Rf9i/3n/iP+b/6z/
vv/N/9j/3v/i/+X/5f/k/+X/5f/l/+f/5//o/+r/6v/q/+n/6f/o/+j/6f/q/+z/7//u
/+7/7v/u/+7/7f/t/+3/7//v/+//7//w//D/8P/w//L/8//0//T/9P/0//P/8//z//P/
8//z//X/9f/3//f/9f/1//X/9f/3//n/+//8//v//P/8//v//f/+//////8BAAEAAwAE
AAIAAwAEAAUABgAJAAwADgANAA4ADwARABEAEwAUABcAHAAdACAAIAAiACMAIwAjACUA
JwAqACwALQAvAC8ALgArACsAKwArACwALAArACsAKAAkACIAIAAgACEAIAAgABsAGAAX
ABQAEQAQAA4ADQAOAAwACgAIAAMAAQABAAEAAgAAAAAA///+//3/+v/6//r/+f/5//n/
+//7//v/+v/3//f/9v/1//f/9//3//f/9//3//f/9//1//b/9v/2//f/9//3//f/9//3
//f/9//2//b/9v/2//n/+v/7//z/+v/6//r/+//8//z//f/9//3//f/9//3//v//////
//8AAAAAAAAAAP/////+//7/AgACAAQAAgAAAP///////wIAAgACAAIAAwAEAAQABQAB
AAAAAAAAAAEAAQACAAIAAAD+//3//f///////////wEAAgABAAAA///+/wAAAAAAAAAA
/v/+//7//f/9//3//f/9//3//v8AAAEAAAD///7//P/9//7//v///wAAAwADAAQABQAG
AAYACAAKAAsACwAOAAwADAAMAAwADgAOABEAFQAUABQAFAASABIAEQARABAADwAOAAwA
CwAIAAcABQAFAAUABQAFAAMAAAD///3/+//4//X/9f/0//T/9f/3//j/+P/3//b/9P/0
//X/9//4//b/9v/3//f/9f/2//b/8//5//r//P8IABoAKgBAAF4AhQCzAN4A+AD/AAIB
+gDIAF8Azf9I/w7/E/8l/zn/V/92/4v/mv+t/8D/0v/d/+b/7P/u/+//8f/y//H/8//z
//X/9f/0//b/9v/2//f/9//2//b/+P/4//n/+//7//r/+f/4//n/+f/6//v//f/9//3/
/f/8//z//P/8//7///8AAAAAAQAAAP7//f/+////AAABAAMAAwAFAAUAAwADAAMAAwAG
AAcACAAIAAYACAAJAAkACwAMAA0ADQAPAA8AEQASABAAEQASABMAFQAXABkAGgAZABoA
GwAdAB8AIQAiACUAKAApACwALAAuAC8ALwAvADIAMwA1ADYANQA3ADcANgA3ADcANwA3
ADMAMgAwAC8ALwAsACsAKgApACkAJwAmACMAIAAfABwAGwAaABgAFwAWABQAEgAQAAsA
CQAJAAkACgAIAAgABwAEAAMAAAAAAAIAAQABAAEAAQABAAEAAAD9//3//P/7//3//f/9
//3/+//7//v/+//9//7//v/+//v/+//7//v//f/9//3//f8AAAAAAAAAAAEAAAD///7/
//8AAAEAAwAEAAQABQAFAAMAAwADAAMABgAHAAcABwAGAAYABgAGAAgACQAJAAoACwAK
AAsACAAKAAkACQAJAAoACgAKAAoACgAKAAkACQAIAAgACQAKAAoACQAJAAgABwAGAAYA
BwAHAAcABwAHAAUABQAFAAUABgAGAAUABQAEAAQABAAEAAMAAgACAAMABgAGAAUABQAC
AAEAAAD+/wAAAAACAAMAAQABAAEAAAADAAQABQAGAAkACgAMAAwACgAJAAoACQALAA0A
DgARAA==
         </WaveFormData>
      </LeadData>
      <LeadData>
         <LeadByteCountTotal>10000</LeadByteCountTotal>
         <LeadTimeOffset>0</LeadTimeOffset>
         <LeadSampleCountTotal>5000</LeadSampleCountTotal>
         <LeadAmplitudeUnitsPerBit>4.88</LeadAmplitudeUnitsPerBit>
         <LeadAmplitudeUnits>��V</LeadAmplitudeUnits>
         <LeadHighLimit>2147483647</LeadHighLimit>
         <LeadLowLimit>268435456</LeadLowLimit>
         <LeadID>V5</LeadID>
         <LeadOffsetFirstSample>0</LeadOffsetFirstSample>
         <FirstSampleBaseline>0</FirstSampleBaseline>
         <LeadSampleSize>2</LeadSampleSize>
         <LeadOff>FALSE</LeadOff>
         <BaselineSway>FALSE</BaselineSway>
         <ExcessiveACNoise>FALSE</ExcessiveACNoise>
         <MuscleNoise>FALSE</MuscleNoise>
         <LeadDataCRC32>484504232</LeadDataCRC32>
         <WaveFormData>
BAAEAAQABAAGAAYABgAGAAgACAAIAAgACQAKAAsADAAOAA4ADgAOAA8AEAARABIAEwAU
ABUAFgAZABoAGwAcAB4AIAAiACQAJwAoACkAKgAuADAAMgA0ADYANgA2ADYANwA4ADkA
OgA6ADoAOgA6ADcANgA1ADQAMgAwAC4ALAAoACYAJAAiAB4AHAAaABgAFAASABAADgAL
AAgABQACAP///v/9//z/+f/4//f/9v/1//T/8//y//L/8v/y//L/7//u/+3/7P/s/+z/
7P/s/+z/7P/s/+z/6v/q/+r/6v/q/+r/6v/q/+r/6v/q/+r/7P/s/+z/7P/r/+r/6f/o
/+j/6P/o/+j/6f/q/+v/7P/q/+r/6v/q/+z/7P/s/+z/7P/s/+z/7P/u/+7/7v/u/+7/
7v/u/+7/7P/s/+z/7P/s/+z/7P/s/+r/6v/q/+r/7P/s/+z/7P/q/+r/6v/q/+n/6P/n
/+b/6P/o/+j/6P/m/+b/5v/n/+f/5//m/+b/5v/m/+b/5v/j/+P/4//j/+X/5f/l/+b/
5P/j/+P/4//g/+D/4f/k/+T/5v/m/+b/5//n/+j/6f/r/+z/7P/r/+v/6//r/+z/7//z
//T/9P/0//T/8v/y//L/8v/x//D/8f/v/+//7v/u/+7/7//v/+3/7P/r/+r/6//r/+n/
6P/n/+f/5//n/+r/6//t/+7/7v/t/+3/7f/u//D/8f/y//L/8v/y//L/7P/w//L/8f/w
//T//f8IABYAKwBBAFsAfwCmAL4AywDVANUAuQB1AAcAm/9p/2X/af9x/3v/hP+R/6f/
tv/A/83/2//j/+j/6//t/+//7//t/+3/7v/u/+7/8P/x//H/8f/x//H/8f/y//P/9f/3
//b/9v/2//b/9v/2//b/9v/2//f/9//3//b/9v/2//b/9v/2//f/9//5//r/+v/6//j/
+f/5//n//P/8//7//v/9//z/+//6//r/+//8//z//f/+/wAAAQAAAAAAAQACAAQABQAF
AAcABwAHAAcACQALAA0ADgAPABEAEwAUABUAFAAVABcAGgAgACEAIgAjACcAKQArACwA
LAAuAC8AMAAxADMANAA1ADMAMwAzADQAMgAxADEAMQAuAC0AKQAoACYAJAAhACEAIAAe
ABsAGAATAA8ADAAJAAgABwAGAAUAAQD+//3//P/4//b/9f/0//P/8f/x//D/7f/t/+z/
7P/t/+3/7P/r/+z/6//r/+v/6//q/+r/6v/q/+r/6v/p/+j/6P/n/+b/6f/p/+j/6P/o
/+b/6P/o/+j/6f/p/+n/7P/t/+7/7//u/+7/7f/t//D/8P/w//D/7v/v/+//7//x//H/
8v/y//T/9P/1//b/9P/0//T/9P/3//f/9v/2//X/9P/z//L/9P/0//T/9f/1//b/9v/0
//H/8P/w//P/9f/0//T/8v/y//L/8v/w//H/8f/x//L/8v/y//L/8P/w/+//7//x//H/
8f/x//H/8v/y//H/8f/x//D/8P/x//T/9P/2//b/9v/3//f/+P/5//v//P/8//v/+//7
//v//P///wMAAgACAAIAAgAAAAAAAAAAAAEAAAD///3//f/8//v/+v/6//n/9v/0//L/
8P/w/+//6v/o/+f/5//p/+n/6f/p/+j/6P/o/+f/6f/p/+n/6v/q/+r/6v/q/+j/6P/o
/+b/5v/p/+z/8v/3/wIAEgAnADsAWwCHAKgAugDHAM8AyQCjAFEA2/9//2H/Y/9n/23/
df+A/5P/pf+w/7z/yf/V/93/4P/h/+H/4//j/+P/4//k/+T/5P/m/+f/5//n/+f/5//n
/+n/6f/q/+v/6v/q/+r/6v/q/+r/6v/q/+z/7f/t/+3/7f/s/+v/6v/r/+z/7v/v/+//
8P/w//D/7v/v/+//7//y//L/9P/0//L/8v/y//L/9v/3//j/+P/4//j/+f/5//r/+v/7
//z/AAABAAEAAwACAAEAAAABAAUABwAIAAkACwANAA4ADwAQABEAEwAWABwAHQAeAB8A
IQAjACUAJgApACwALgAwADAAMQAxADEALwAvAC8AMAAxADEAMgAzADEALwAqACgAKgAo
ACUAJQAiACAAHQAaABYAEwARAA8ADQALAAkABwACAAAAAAAAAAAA/v/9//z/+//5//n/
+P/3//f/9v/2//f/9//2//X/9P/z//P/8//1//T/9P/0//T/9P/0//P/8f/y//L/8v/1
//X/9P/0//L/8P/y//L/9P/1//X/9f/1//X/9f/1//X/9v/2//f/+v/6//r/+v/4//n/
+f/5//r/+//9//7//P/8//3//v/8//z//P/8////AQACAAQAAwACAAEAAAACAAIAAgAD
AAEAAgACAAAAAQAAAAAAAwAFAAQABAAFAP////////7///8AAAEAAgABAAEAAAD//wAA
AAAAAAAAAgACAAEAAQAAAP///v/9//7/AAABAAEA//////7//v/9/wAAAAACAAMABAAG
AAcABgAHAAkACgAMAAsACwALAAsADAAPABMAFgAWABYAFgAWABYAFgAWABMAEgARAA8A
EQAQAA8ADgAOAA0ACgAIAAQAAgACAAEAAAD+//3//f/8//v/+v/5//z//P/8//v/+//7
//v//P/6//r/+v/6//v//P/9//z/+v/5//j//P8DAAwAHAAzAEkAYwCHAKoAwADLANkA
2wDFAI0AJwC5/4P/e/+B/4f/k/+k/7X/w//K/9L/3//n/+v/7v/x//P/9//5//j/9//3
//b/9v/4//n/+f/7//v/+//7//n/+f/6//v//v/+//7//v/8//z//P/8//z//f/9//3/
AAAAAAAAAAD+//7//////wEAAgACAAIAAgADAAMAAwACAAIABAAEAAYABgAGAAYABgAH
AAgACAAKAAoACwALAAoACgALAAwADAANAA0ADwAQABEAEgAVABYAFwAXABcAGQAbABwA
HQAeAB8AIQAkACYAJwAoACkALAAvADIANAAzADYAOAA6ADwAPQA9AD0AOwA7ADsAPAA9
AD0APgA/AD4APQA5ADgANgA0ADEAMQAwAC4AKwAoACQAIQAfAB0AGwAZABcAFQAUABIA
EgASABAADgANAAwACwAJAAkACAAHAAcABgAGAAUABQAEAAMAAwADAAQABQADAAIAAgAC
AAMABAAFAAUAAwAEAAQABAADAAMAAgACAAQAAgAEAAQAAgADAAMAAwAHAAcABwAHAAcA
CAAIAAkACAAIAAgACAAKAAsACwALAAoACQAJAAgACQAKAAwADgAOAA4ADgAOAA0ADQAM
AAwADgAOAA4ADgAOAA4ADgAPAA8AEAAQAA4ADQAMAAwADwAPAA4ADgAPABEADwANAA0A
DgAOAA4ADgAOAA4ADwAPAA8ADAAMAAwADAAOAA4ADQANAA0ADQANAA0ACwAMAAwACwAN
AA0ADAAMAAsADgAOABAAEQASABQAFQAWABcAGQAaABkAFwAWABUAFgAYABwAIQAgACAA
IAAgACAAIAAgACAAHQAcABsAGQAXABYAFQAUABYAFQASABAADgAMAAwACwAKAAgABwAH
AAcABwAHAAcABgAGAAYABQAGAAcACAAKAAkACAAHAAYABwAIAAkACAAKAAkACAAOABMA
HgA0AEsAYwCBAKUAwgDOANcA2wDRAKkAVwDt/6H/i/+N/5P/nf+r/77/zf/X/97/6v/z
//v/AQACAAMAAwAFAAUABgAHAAkACgAHAAgACAAHAAkACQAJAAkABwAHAAgACQAIAAgA
CAAIAAoACgAKAAoACgALAAsACwAKAAoACgAKAAwADAANAA0ACwAMAAwADAAOAA8ADwAP
AA4ADgAQABAAEAAQABAAEAAUABUAFgAWABQAFAAVABUAGAAYABkAGgAbABsAGgAbAB0A
HQAdAB8AIQAjACQAJQAlACcAKAApACsALQAwADQANwA3ADcANwA7AD0APwBAAEEARABG
AEgARgBHAEcARwBJAEkASQBKAEgARwBHAEcASABHAEMAQgBCAEAAPQA9ADgANgAzADAA
MAAtACsAKQAmACMAIAAdABsAGgAbABwAGAAWABUAFAARAA8ADwAOAA4ADwAPABAADgAN
AAsACQALAAsADAANAAsACgAKAAoACgAKAAoACQALAAwADAAMAAsACwAKAAoADAAKAAwA
DAAKAAsACwALAAsACwALAAsACwAMAAwADQANAAwACwAKAAwADQANAA0ADQANAA4ADgAM
AAwADQAOAA4ADgAOAA4ADwAPAA4ADgAQABAAEAAQABAAEAAQABEAEAAQAA8ADAAMAAwA
DQARABAADgANAA0ACwAMAA4ADgAOAA4ADQANAAwACwAKAAoACgAKAAoACgAJAAkABwAH
AAcABwAJAAoACgAJAAcABwAGAAYABQAIAAgACgALAAwADgAPAA0ADQAOAA4ADwAPABAA
EQAOAA4AEAATABYAFgAWABYAFAAUABQAFAATABIAEQAPAA0ADAALAAoACgAJAAYABAAC
AAAAAAD///r/+P/3//f/9f/1//X/9f/4//j/+P/3//b/9f/0//T/9v/2//b/9v/4//j/
+P/2//b/9f/2//j/AQAQACQANwBLAGUAiwCoALgAxwDPAMkApQBTAOP/jf9v/2//cf93
/4X/lv+l/7P/vP/K/9X/3//j/+j/6//t/+//7//u/+3/7f/s/+7/8P/x//H/7//v/+//
7//t/+3/7v/v//L/8v/y//L/8P/w//D/8P/y//P/8//z//T/9P/0//T/8//y//L/8f/y
//T/9f/2//X/9f/0//P/9v/2//j/+P/4//j/+P/4//j/+f/6//r/+v/6//v/+//8//z/
/f/+/wIAAwADAAUABQAFAAUABwAIAAkACQAJAA0ADwAQABEAEAARABMAFgAcAB0AHgAf
ACEAIwAlACYAJQAoACoALAAuAC8ALwAvAC0ALQAtAC4ALAArACsAKwAsACsAJwAmACUA
IgAeAB0AGwAaABgAFgATAA8ADAAJAAkABwAFAAMA/v/8//z//P/4//b/9f/0//P/8f/x
//D/8f/x//D/8P/w/+//7f/r/+z/6//r/+v/6f/o/+j/6P/o/+j/6P/n/+X/5v/m/+b/
5//n/+b/5v/m/+T/5v/m/+b/5//n/+f/6//r/+v/6//q/+r/6f/p/+v/7P/t/+7/7P/t
/+3/7f/t/+3/7v/u/+7/7v/v//D/7v/u/+7/7v/x//H/8P/w//D/8P/w//D/8P/w//D/
8f/v//D/8P/u/+3/7P/s/+//7f/s/+7/7//u/+z/7P/s/+z/6v/r/+v/6//s/+z/7P/s
/+v/6v/o/+f/6v/r/+z/7f/q/+r/6f/n/+f/5//m/+b/5//q/+r/7P/q/+r/6//r/+7/
7//x//L/8v/x//H/8f/x//L/9f/5//j/+P/4//j/9v/2//b/9v/3//b/9f/z//H/8P/v
/+7/7//v/+3/7P/p/+b/5f/j/+D/3v/d/93/3f/d/93/3f/c/9z/3P/b/9v/2//b/9z/
3v/e/97/3v/d/9z/2//Y/9r/2//c/97/4//q//j/CwAjADsAXQCGAKYAtQDBAMMAswCB
AB8Aqf9h/1H/U/9X/13/ZP9v/4H/lP+k/7P/wf/N/9L/0//T/9X/1//Z/9n/2v/a/9r/
3P/d/93/3P/b/9r/2f/a/9v/3f/f/97/3v/e/97/3v/e/97/3v/e/9//3//f/97/3v/e
/97/3//g/+L/4//j/+T/5P/k/+T/5f/l/+X/5v/m/+j/6P/m/+b/5v/m/+n/6//t/+7/
7f/s/+z/6//u/+7/7//w//L/8//z//X/9f/1//X/9//7//3//v//////AQACAAMABgAH
AAkADAAOAA8AEAARABMAFQAXABgAGgAeACEAJAAkACUAJQAlACUAJQAlACYAJwAnACgA
KQAnACUAIAAeAB8AHgAcAB0AGQAWABIADgAOAAsACQAHAAMAAQD///3/+v/4//j/+P/2
//T/8//y/+//7f/t/+z/6//r/+r/6v/p/+n/6P/n/+b/5f/l/+X/5f/k/+T/5P/i/+L/
4v/h/+H/4v/i/+L/5f/l/+T/5P/k/+L/5P/k/+X/5//o/+n/6P/n/+b/5f/m/+j/6f/r
/+z/7P/s/+z/7P/t/+3/7f/v/+//8P/w/+7/7v/v//D/8P/w//D/8P/z//P/8v/y//D/
8P/w//D/8f/y//P/9f/0//T/8//w//D/8P/x//X/8//y//L/8//x//H/8f/y//T/9P/0
//T/8//z//L/8f/y//L/8v/y//L/8v/x//H/7//v/+//7//x//L/8v/x//H/8f/w//D/
8f/0//T/9v/4//j/+f/5//j/+f/7//z//v/9//3//f/7//z///8DAAQABAAEAAQAAwAE
AAUABgADAAIAAQD//wEAAAD///7//v/9//r/+P/0//L/8v/x/+//7v/u/+//7v/t/+z/
6//u/+7/7v/t/+3/7f/t/+7/7v/u/+7/7v/v//D/8f/w/+7/6//s//D/9/8AAA4AIQA3
AE8AbwCWALIAwwDNANMAxQCXAD8Az/+B/23/cf95/4H/kP+h/6//uP/C/8//2f/h/+b/
6f/t/+3/7//t/+3/7v/u//D/8v/z//P/9f/1//X/9f/0//P/8//z//X/9v/3//j/9v/2
//b/9v/3//n/+v/7//r/+v/6//r/+P/4//n/+f/6//z//f/+//7//////////v/+/wAA
AAABAAIAAwAEAAUABQAFAAQABQAGAAgACQAIAAgACQAKAAwADQANAA8AEQARABEAEwAU
ABUAFQAVABkAGwAcAB0AHgAfACEAJAAoACkAKgArAC4AMQA0ADYANgA4ADkAOgA7AD0A
PgA/AD8APwA/AEAAQAA/AD8APwA/AD8APAA8ADsAOAA0ADMAMwAyADAALgAqACcAJQAj
ACEAHwAdABsAGgAYABgAGAAUABIAEQAQABEADwAPAA4ACwALAAoACgALAAsACgAJAAoA
CQAJAAkABwAGAAYABgAIAAgACAAHAAUABgAGAAYABwAHAAYABgAIAAYACAAIAAYABwAH
AAcACwALAAsACwAJAAoACgALAAwADAAMAAwADgAPAA8ADwANAA0ADgAOAA4ADgAPABAA
DgAOAA4ADgARABEAEAAQABAAEAAQABAAEgASABIAEwARABIAEgAQABEAEAAQABMAEQAQ
ABAAEQARABEADwAPAA8ADgAOAA4AEAAQABAAEAAOAA8ADwAPAA4ADgAOAA4AEAAQAA8A
DwANAA0ADQANAA8AEAAQAA8ADQANAAwADAAOABIAEwAWABYAFgAXABcAFgAXABkAGgAc
ABsAGwAbABsAHAAfACMAJAAkACQAJAAiACIAIgAiACAAHgAcABkAHAAcABwAHAAZABcA
EwAQAA4ADAAMAAsACgAIAAcABwAFAAUABQAFAAgACAAIAAcABgAFAAQABAAGAAYABgAG
AAYABgAGAAQAAgAFAAoAEgAbACgAPABVAHEAkQCvAMAAzgDbANsAwwCHACMAu/+L/4X/
hf+N/5//s//C/83/1//g/+j/7f/z//n//v///wEAAQABAP////8AAAAAAgAEAAUABQAF
AAUABQAFAAMAAwAEAAUACAAIAAgACAAIAAgACAAIAAgACQAJAAkACgAKAAoACgAIAAgA
CQAJAAsADAAMAAwACgALAAsACwAMAAwADgAOABAAEAAQABAAEAARABIAEgAUABQAFQAV
ABQAFAAVABYAGAAZABkAGwAdAB0AHQAfACAAIQAhACEAJQAnACgAKQAqACsALQAwADQA
NQA2ADcAOgA9AEAAQgBBAEQARgBIAEgASQBJAEkARwBHAEcASABIAEcARwBHAEYARQBB
AEAAPgA8ADkAOQA5ADgANgA0ADEALQAqACcAJgAlACQAIwAgAB4AHgAeABwAGgAZABgA
GQAXABcAFgATABMAEgASABUAFQAUABMAFAATABMAEwATABIAEgASABQAFAAUABMAEgAS
ABEAEAATABMAEgASABQAEgAUABQAEwATABIAEQAVABUAFQAVABgAGgAbAB0AHgAeAB4A
HgAeAB8AHwAfAB8AHwAgACAAIAAgACEAIgAgACAAIAAgACEAIQAgACAAIQAiACMAJAAj
ACIAIQAhACEAIgAiACAAHwAeAB4AIQAfAB4AHgAfACEAIQAfAB8AHQAcAB4AHgAeACAA
IAAgACAAHwAfAB4AHQAeAB4AHgAeABwAHAAbABsAGwAbABsAGwAdAB4AHgAdABsAGwAa
ABoAHQAgACAAIgAiACIAIwAjACIAIwAlACYAKAAnACcAJwAlACYAKQAtADAAMAAwADAA
LQAsACsAKgApACgAJwAlACcAJgAlACQAIQAfABsAGAAYABYAFgAVABQAEgARABEADwAP
AA8ADwARABIAEwATABIAEQAQABAAEAAQABAAEAAQABAAEAAOAA4ADwAUAB4AKwA8AFIA
aQCDAKUAwQDQANoA4wDbALUAYwD5/6f/if+L/5P/nf+t/8H/0P/X/+H/7v/2//v/AwAH
AAoACwANAA0ACwAJAAkACgAKAAwADgAPAA8ADQANAA0ADQANAA0ADgAPABIAEgASABIA
EQAQAA8ADgAQABEAEQARABAAEAAQABAAEAAQABEAEQARABIAEgASABIAEwATABMAFgAW
ABgAGAAWABYAFgAWABYAFwAYABgAGgAaABsAGwAaABoAGwAcACAAIQAhACMAIQAhACEA
IwAjACUAJgAnACsALQAuAC8ALgAvADEANAA4ADkAOgA7AD0APwBBAEIAQQBEAEYASABI
AEkASQBJAEcARwBHAEgASABHAEcARwBEAEMAPwA+AD4APAA5ADkAOAA2ADMAMAAsACkA
JwAlACMAIQAfAB0AGAAWABYAFgAWABQAEwASABMAEQARABAADgANAAsACgANAA0ADAAL
AAoACQAJAAkACQAIAAgACAAKAAoACgAJAAgACAAHAAYABwAHAAYABgAIAAYACAAIAAgA
CQAJAAkACwALAAsACwAJAAoACgALAAwADAAMAAwACgALAAsACwALAAsADAAMAA4ADgAP
ABAADwAOAA0ADAANAA0ADAAMAAkACAAHAAYABQAEAAMAAwAFAAYABgAEAAIAAAD//wEA
AwACAAIAAwABAP/////+//z//P/8//z//f///wAAAQD+//z/+v/4//n/+v/6//v/+v/5
//j/9//1//b/9v/1//b/9//3//j/9v/4//f/+P/5//r//P/9//3//f/+//7//v/9//3/
/f///wAAAwAHAAcABgAFAAQABAAEAAQABAACAAAA/v/7//v/+v/5//j/+v/5//b/9P/v
/+z/6//p/+f/5v/m/+f/5v/l/+T/4//k/+T/5P/j/+P/4//j/+T/4v/i/+L/4v/k/+T/
5P/i/+D/3//e/+T/7//8/w4AJQA9AFsAgQCeALAAuQDDALsAjQAxAMH/b/9T/1P/V/9Z
/2H/cv+H/5v/qv+0/8H/y//R/9L/0//X/9f/1//Z/9n/2v/a/9f/2P/Y/9f/2P/Z/9r/
2//Z/9n/2v/b/9z/3P/c/9z/3v/e/97/3v/d/93/3P/b/93/3v/f/+D/4P/g/+H/4f/h
/+L/4v/i/+L/4//j/+P/4//i/+P/4v/l/+b/5//o/+j/6f/q/+r/6P/o/+n/6f/r/+z/
7v/w/+//7//u/+//8v/z//T/9//2//f/9//3//n/+//8//3///8BAAQACAALAAsACwAL
AA4AEQAUABYAFgAYABkAGgAcAB0AHQAdAB8AHwAfACAAHwAdABwAGwAcABsAFwAWABQA
EgAPAA8ADgAMAAkABgAEAAEA///9//n/9//1//P/8P/u/+7/7v/q/+j/5//m/+X/4//j
/+L/4f/h/+D/4P/g/9//3f/b/9v/2//c/93/2v/Y/9f/1v/Z/9r/2//b/9n/2v/a/9r/
2v/Z/9f/1v/Z/9j/2//c/9r/2//b/9v/3f/d/93/3f/f/+D/4P/h/+D/4P/g/+D/4P/h
/+H/4f/j/+P/5P/k/+T/5P/l/+b/5v/m/+b/5v/n/+f/5v/m/+j/6P/o/+j/6P/o/+j/
6f/n/+j/6P/m/+b/5v/n/+v/6P/m/+X/5f/n/+j/5v/m/+b/5v/l/+X/5P/j/+P/5P/l
/+b/5P/k/+P/4//l/+X/5f/l/+X/5v/m/+X/4//j/+L/4v/l/+j/6P/q/+r/6v/r/+v/
6v/r/+3/7v/u/+3/7f/t/+7/8P/0//n/+v/6//r/+v/2//b/9v/2//X/9P/z//H/8f/w
/+//7v/u/+3/6v/o/+j/5v/m/+X/4P/e/93/3f/f/9//3//f/+D/4P/g/9//3//f/9//
4P/g/+D/4P/g/+D/4P/g/97/3v/h/+b/6v/z//7/EAAnAEEAYQCJAKgAuADBAMcAuwCL
AC0Auf9r/1f/Xf9j/2v/df+E/5X/pf+u/7r/x//R/9f/2v/b/93/3//f/93/3f/e/97/
3//i/+T/5f/k/+P/4v/h/+P/4//k/+X/6P/o/+j/6P/m/+b/5v/m/+j/6f/p/+n/6P/o
/+j/6P/p/+r/7P/t/+v/7P/s/+z/7P/t/+3/7f/w//D/8v/y//D/8P/w//D/9P/1//b/
9v/2//b/9//3//b/9v/3//j//P/9//3///8BAAEAAQADAAUABwAIAAkADQAPABAAEQAQ
ABEAEwAWABwAHQAeAB8AIwAlACcAKAApACwALgAwADIAMwAzADMAMQAxADEAMgA0ADMA
MwAzADIAMQAtACwALgAsACkAKQAmACQAIQAeABoAFwAVABMAEwARAA8ADQAIAAYABgAG
AAQAAgABAAAAAQD//////v/9//3//P/8//3//f/8//v//P/7//v/+//7//r/+v/6//r/
+v/6//n/+f/6//r/+v/9//3//P/8//r/+P/6//r//P/9//3//f//////////////AAAA
AAEABAAEAAQABAACAAMAAwADAAQABQAHAAgABgAGAAcACAAHAAYABQAEAAcABwAGAAYA
BAAEAAQABAAGAAYABgAHAAUABgAGAAQAAwACAAIABQAHAAYABgAHAAYABQACAAEABQAG
AAYACAAHAAYABQAEAAIAAwADAAMAAgACAAIAAgAEAAQAAwADAAMAAwADAAMAAwAEAAQA
AwAFAAUABAAEAAUACAAIAAoACAAIAAkACQAMAA0ADwAQABAADwAPAA8ADQAOABEAFQAX
ABgAGQAaABYAFgAWABYAFQAUABMAEQARABAADwAOAA4ADQAKAAgACAAGAAYABQAAAP7/
/f/9////////////AAAAAAAA///9//3//f/+/wAAAAAAAAAA/v/+//7//P/6////BAAI
ABEAIgA0AEcAXwCDAKcAvgDMANkA3wDLAJUANwDJ/4v/f/+D/4f/l/+n/7T/v//J/9T/
3v/r//P/9f/4//v/+//5//n/+//7//z//P/8//7///////3//f/9//3//v///wEAAwAC
AAIAAgACAAIAAgACAAIAAAABAAEAAQACAAIAAgACAAQABAAFAAUABQAGAAYABgAEAAUA
BQAFAAgACAAKAAoACgAKAAoACgAMAA0ADgAOAA4ADgAPAA8AEAAQABEAEgAUABUAFQAX
ABYAFQAUABUAGAAbAB0AHwAfACEAIgAjACQAJQAnACoALgAvADAAMQAxADMANQA2ADkA
PAA+AEAAQgBDAEMAQwBBAEEAQQBCAEQAQwBDAEMAQAA/ADsAOgA7ADoAOAA5ADQAMgAv
ACwAKgAnACUAIwAiACEAIAAfABoAGAAYABgAGAAWABUAFAATABEAEQAQAA8ADwAOAA4A
EQARABAADwAOAA0ADQANAA8ADgAOAA4ADgAOAA4ADQALAAwADAAMAA0ADQAMAAwADAAK
AAwADAAKAAsACwALAA4ADwAQABEAEAAQAA8ADwASABIAEgASABAAEQARABEAEQARABIA
EgAUABQAFQAWABQAFAAUABQAFgAXABcAGAAXABYAFQAUABYAFgAWABcAGQAaABoAGAAV
ABQAFAAXABkAGAAYABkAGAAXABQAEwAVABYAFgAWABgAGAAWABYAFgAWABYAFwAXABcA
FgAWABYAFgAWABYAFQAVABcAFwAXABcAFgAWABUAEwAUABUAFQAWABgAHAAdACAAIAAg
ACEAIQAkACUAJwAoACcAJQAkACMAJAAmACoALwAuAC4ALgAuACoAKgAqACoAKwAqACkA
JwAlACQAIwAiACQAIwAgAB4AGgAYABgAFwAWABQAEwATABMAEwATABMAEgASABIAEQAS
ABMAFAAWABQAFAAUABQAEgASABIAEAAWABcAFgAgAC0AOgBKAF8AfQCfAL8A1ADeAOcA
5wDJAIUAIQDB/5f/k/+X/5//r//B/9D/2f/j//D/+v8BAAkADQAMAA0ADwARAA0ADgAP
ABEAEgAQABIAEwATABMAEwATABMAFAAVABcAGQAZABgAFwAWABgAGAAYABgAGAAZABkA
GQAaABoAGgAaABwAHAAdAB0AGwAcABwAHAAeAB8AHwAfACAAIAAiACIAIAAgACAAIAAk
ACUAJgAmACQAJAAlACUAJwAoACoALAAsAC0ALQAvAC8ALwAvADEAMQAzADQANQA1ADcA
OAA5ADwAPQA/AEIARgBHAEgASQBJAEsATQBOAE8AUgBUAFYAVABVAFUAVQBXAFcAVwBY
AFcAVQBUAFMAVABTAE8ATgBQAE4ASwBLAEYARABBAD4APgA7ADkANwA1ADMAMQAvACoA
KAAoACgAKAAmACUAJAAhAB8AHwAeAB8AHwAeAB4AHwAfAB4AHQAcABsAGwAbABsAGgAa
ABoAGQAYABcAFQAWABgAGQAaABkAGQAYABgAGAAWABgAGAAaABsAGwAbABwAGwAaABkA
GgAcAB0AHwAeAB4AHgAeABwAHQAdAB0AHwAfACAAIAAfAB4AHgAeAB8AIAAhACIAIQAh
ACAAIAAiACIAIgAiACIAIgAiACMAIgAiACEAHgAfAB4AHgAhAB8AHgAeAB8AHwAfAB0A
HQAdAB4AHgAeAB0AHAAcABsAHQAcABsAGgAXABcAGQAbABsAGQAYABgAGwAbABoAGgAY
ABcAFgAWABYAFgAYABgAFwAWABcAGQAaABsAGwAbABwAHQAdAB4AHgAeACEAIQAfACEA
IwAlAA==
         </WaveFormData>
      </LeadData>
      <LeadData>
         <LeadByteCountTotal>10000</LeadByteCountTotal>
         <LeadTimeOffset>0</LeadTimeOffset>
         <LeadSampleCountTotal>5000</LeadSampleCountTotal>
         <LeadAmplitudeUnitsPerBit>4.88</LeadAmplitudeUnitsPerBit>
         <LeadAmplitudeUnits>��V</LeadAmplitudeUnits>
         <LeadHighLimit>2147483647</LeadHighLimit>
         <LeadLowLimit>268435456</LeadLowLimit>
         <LeadID>V6</LeadID>
         <LeadOffsetFirstSample>0</LeadOffsetFirstSample>
         <FirstSampleBaseline>0</FirstSampleBaseline>
         <LeadSampleSize>2</LeadSampleSize>
         <LeadOff>FALSE</LeadOff>
         <BaselineSway>FALSE</BaselineSway>
         <ExcessiveACNoise>FALSE</ExcessiveACNoise>
         <MuscleNoise>FALSE</MuscleNoise>
         <LeadDataCRC32>1404590752</LeadDataCRC32>
         <WaveFormData>
BAAEAAQABAAGAAYABgAGAAgACAAIAAgACQAKAAsADAAMAAwADAAMAA0ADgAPABAAEQAS
ABMAFAAVABYAFwAYABwAHgAgACIAIwAkACUAJgAqACwALgAwADIAMgAyADIANAA0ADQA
NAA2ADYANgA2ADUANAAzADIAMAAuACwAKgAmACQAIgAgABwAGgAYABYAFAASABAADgAL
AAgABQACAP///v/9//z/+f/4//f/9v/1//T/8//y//L/8v/y//L/8f/w/+//7v/u/+7/
7v/u/+7/7v/u/+7/7P/s/+z/7P/s/+z/7P/s/+z/7P/s/+z/7v/u/+7/7v/t/+z/6//q
/+r/6v/q/+r/7P/s/+z/7P/s/+z/7P/s/+7/7v/u/+7/7P/s/+z/7P/s/+z/7P/s/+7/
7v/u/+7/7P/s/+z/7P/s/+z/7P/s/+z/7P/s/+z/7P/s/+z/7P/s/+z/7P/s/+n/6P/n
/+b/5v/m/+b/5v/k/+T/5P/l/+f/5//n/+b/5P/k/+T/5P/h/+H/4f/h/+H/4v/i/+L/
4P/f/97/3f/b/9v/3f/f/97/3//g/+D/4f/j/+T/5v/m/+f/5//n/+X/5f/l/+X/6P/r
/+3/7f/t/+3/7P/r/+v/6//q/+n/6//q/+n/6P/p/+n/6f/p/+j/5//l/+T/5f/l/+P/
4v/j/+P/4//j/+T/5f/m/+n/6f/n/+b/5v/p/+r/6//s/+r/6v/r/+v/5v/n/+v/6//p
/+z/8v/7/wYAFAAkADUATwBpAHoAhACQAJIAgwBXAAwAxP+n/6P/o/+m/6f/pv+w/7//
yP/M/9b/3v/j/+X/6P/o/+j/6f/n/+f/6P/o/+j/6v/q/+r/6f/p/+n/6f/s/+z/7P/t
/+3/7f/t/+7/7P/r/+v/6//u/+7/7v/u/+3/7P/r/+v/6//r/+z/7P/w//D/8P/u/+7/
7v/u/+7/8f/x//L/8//w/+//7v/t/+3/7//w//D/8v/y//P/8//y//L/8//z//f/+P/5
//r/+P/4//n/+f/9//7/AAABAAIAAwAFAAYABQAGAAgACgAQABEAEwATABUAFgAXABoA
GgAbABwAHQAeACEAIgAkACIAIgAjACQAJAAiACIAIwAiACEAHQAbABcAFgAUABMAEgAP
AA4ACwAFAAEA/f/7//z/+//5//f/9f/y//H/8P/v/+3/7P/q/+n/5//n/+b/5P/j/+L/
4v/h/+H/4f/h/+H/4f/h/+D/3//f/+D/4P/e/97/3v/e/97/3f/d/93/3//f/+D/4P/e
/93/3f/e/9z/3P/c/93/3//g/+H/4v/g/+D/4f/h/+P/4//k/+T/5P/k/+T/5P/m/+b/
5v/n/+f/6P/o/+j/6P/n/+f/6P/r/+z/7P/r/+r/6f/n/+b/5//n/+f/6P/o/+j/6P/m
/+b/5v/m/+b/6P/p/+r/6P/o/+j/6P/n/+f/5v/l/+b/5v/n/+j/5v/m/+X/5f/n/+f/
5//o/+j/6P/n/+f/5//n/+X/5f/n/+n/6v/r/+z/7P/s/+3/7f/u//D/8f/x//H/8f/x
//H/8f/0//f/+f/5//n/+f/4//f/9//3//j/9//3//b/8//y//L/8f/w/+//7f/r/+r/
6P/o/+f/4v/g/9//3//g/+H/4v/j/+H/4//j/+H/4P/g/+L/4v/i/+L/4v/i/+P/4//i
/+H/4f/j/+X/6v/s//P/AAAOABwAMwBTAGkAdgCCAIoAiAB1AD8A8P+0/6P/n/+d/57/
n/+k/7D/vf/C/8j/0P/Y/93/4f/i/+D/4P/h/+H/4f/i/+L/5P/m/+b/5v/j/+P/4//j
/+b/5v/m/+f/6f/p/+n/6v/o/+f/5//n/+r/6v/q/+r/6v/q/+r/6//t/+3/7v/u/+7/
7v/u/+z/7v/u/+7/7v/x//H/8v/z//P/8//z//P/9f/3//j/+P/4//j/+f/5//j/+P/5
//n//P/+/wAAAgAAAAAAAQABAAUABgAIAAkACgALAA0ADgAPABAAEgAUABoAGwAdAB0A
HwAgACEAJAAoACkAKgArACsALQAtAC4ALgAuAC8AMAAxADAAMQAzADIAMQAtACsAKwAq
ACgAJwAkACEAIAAdABgAFQASABEAEQAPAAwACQAHAAQAAwACAAQAAwADAAIA///9//3/
/P/8//v/+v/6//v/+//7//v/+f/5//n/+P/5//n/+v/6//r/+v/6//r/+P/3//f/9//4
//n/+//8//v/+f/4//j/+v/6//r/+//8//z//P/8//z//P/9//3//////wAAAAD+//7/
/v/+////AAABAAMAAQACAAIAAgAAAP////8AAAQABgAHAAcABQAFAAQABAAGAAcACAAK
AAoACgAKAAgACAAIAAgACAAKAAsACwALAAYABQADAAQABQAGAAcACAAGAAcABwAHAAcA
BgAGAAYABwAIAAgACQAIAAcABgAGAAcACAAIAAkABwAHAAUABQAFAAcACAAJAAsADAAN
AA8ADQAOABAAEQARABEAEQARABEAEQAUABcAGwAbABsAGwAcABsAGwAbABgAFwAXABYA
FwAWABYAFQASABEADwANAAgABgAGAAUABAACAAEAAQD//////////wEAAwADAAEAAAAA
AAIAAgABAAAA///+/wAAAQABAAEA///9//3/AAAEAA0AGgAsADoASwBjAHsAigCWAKIA
pgCdAH0AOADw/8v/w//B/8T/yf/Q/9z/5f/m/+r/8v/2//f/+f/6//z/AAABAAAA////
//7//v8AAAAAAAABAAEAAQABAAEAAAD/////AQABAAEAAgACAAEAAQABAAIAAgACAAIA
BAAEAAQABQADAAMABAAEAAYABgAGAAQABgAGAAYABgAFAAUABgAHAAkACQAJAAkACQAL
AAwADAAOAA4ADwAPAA4ADgAPAA8ADwAQABEAEgATABQAFgAXABgAGAAZABkAGgAbAB0A
HgAfACAAIgAkACgAKQArACsALwAwADEANAA2ADcAOAA5ADsAPQA9AD4APAA8AD0APgBA
AD4APgA/AD8APwA8ADsANwA2ADQAMwAyAC8ALgArACgAJQAiACEAHwAdABoAFwAXABQA
EwASABIAEQARABAADwANAA0ADAAMAAsACgAKAAkACQAJAAkACQAJAAkACAAFAAUABgAG
AAcACAAJAAoACAAHAAcABwAFAAUABgAGAAgABwAHAAgABgAGAAYABwAKAAoACgAKAAoA
CgALAAsACQAJAAoACgALAAwADQAOAA0ADAALAAsADQAOAA4ADgAQAA8ADwAQABAAEAAP
AA0ADgAPAA8AEAAPAA8ADwAQABIAEgASABAADgAOAA4ADgAQABEAEQARABQAEQANAA0A
EAAOAA4ADgAOABAAEQARABEAEAAOAA0ADAANAA4ADgAPAA8ADwAPABAAEAAQAA8ADwAR
ABEADwAPABAAEQARABEAFAAUABQAFQAVABYAGAAZABgAFwAWABUAFwAZAB4AIwAkACMA
IgAhACAAHwAfAB8AHgAdAB0AHAAZABgAGAAXABgAFwAVABMADgAMAAwACwAKAAgABwAH
AAcABwAHAAcABQAHAAcABQAHAAgACwAMAAkACAAHAAYACQAJAAgABwAJAAcACQAKABAA
GQAoADoASgBfAHcAiQCUAJwAogCgAIkAVQAOAN7/zf/L/8v/zP/T/+L/7P/v//L/9v/+
/wIABQAFAAQAAgAEAAUABgAHAAkACgAJAAoACQAIAAcABwAHAAcABgAGAAYABwAFAAUA
BQAGAAgABwAHAAcABgAGAAYABgAIAAgACAAJAAkACQAKAAoACgAKAAoACAAMAAwADAAM
AAwACwALAAsADQANAA0ADQANAA8AEAAQABAAEAARABEAFAAUABUAFQAWABYAFgAWABgA
GAAZABkAGwAcAB4AHwAeAB8AIQAiACQAJgApACwALwAvADAALwAzADQANQA4ADoAOwA8
AD0AOwA9AD0APgBAAEAAQQBCAEIAQABAAEEAQQBBAD4APQA7ADoAOAA3ADQAMQAwAC0A
LAApACYAJQAkACEAHQAZABgAFgAWABYAFAATABMAEgAQAA0ADAAKAAsACwALAAwADAAL
AAoACQAIAAkACgAKAAcABwAIAAgACAAIAAgACAAKAAkACQAJAAcABwAIAAgACgAJAAkA
CgAIAAgACAAJAAgACAAIAAgACgAKAAsACwAKAAkACQAIAAoACgAKAAoACgAKAAoACwAK
AAoACQAIAAkACQAKAAwADAAMAAsACQAKAAsACwAMAA0ADQANAA4ADQAMAAsACAALAAwA
DQAOAAsACwAKAAkACAAKAAoACgAKAAoACQAJAAgABwAHAAYABgAGAAgACAAHAAcABQAF
AAUABgAIAAgABwAHAAUABQADAAMABQAHAAgACQAMAAwADAANAAwADAANAA0ADwAPAA8A
DwAOAA0ADwARABUAFQAVABUAFAATABMAEwASABEAEQAQAA8ADgAOAA0ADAALAAkABwAE
AAIAAgABAPz/+v/5//n/9//3//f/9//5//v/+//5//f/9v/3//b/9v/2//b/9v/5//n/
+P/3//X/9f/3//j//v8LABoAKAA0AEUAXwBzAIAAjACYAJYAgQBNAAIAyP+1/7H/rf+u
/7X/wP/K/9H/1v/c/+L/6P/t/+3/8P/y//T/8//y//H/8f/w//D/8v/y//L/8f/x//H/
8f/x//D/7//v//D/8f/y//T/8v/x//H/8f/0//T/9P/0//T/9P/0//X/9P/z//P/8v/2
//b/9v/0//T/9P/0//T/9//3//j/+f/5//n/+f/5//f/+f/6//r/+v/6//v/+//6//r/
+//7////AAABAAIAAgACAAMAAwADAAQABgAHAAgACQALAAwACwAMAA4AEAAWABcAGQAZ
ABsAHAAdACAAIQAhACEAIQAiACUAJgAoACYAJgAnACgAKAAmACYAJwAlACUAIgAhAB0A
HAAaABkAFwAVABUAEwAPAAsABwAFAAUAAwAAAP3/+//4//f/9v/0//P/8//y//H/7//v
/+7/7v/t/+z/7P/r/+v/6//r/+v/6//r/+r/6P/n/+f/5v/m/+b/5v/m/+b/5f/l/+X/
5f/l/+b/5v/m/+X/5f/m/+T/5P/k/+X/6P/o/+j/6P/m/+b/5//n/+j/6f/r/+z/6v/q
/+r/6v/o/+j/6P/p/+n/6v/q/+r/6v/p/+n/6v/t/+7/7v/t/+3/7f/s/+z/6//r/+v/
7P/s/+z/7P/q/+j/6P/o/+j/6P/p/+v/6//q/+j/6P/o/+j/5v/n/+f/5//p/+j/6P/o
/+f/5v/k/+P/5P/l/+b/6P/n/+b/5P/j/+P/4//h/+H/4f/j/+T/5f/k/+T/5P/l/+f/
6P/q/+v/6//r/+v/6//r/+v/7v/x//P/8//z//P/8P/v/+//7//v/+//8P/w/+3/7P/s
/+v/7P/r/+n/5//i/+D/4P/f/9r/2P/X/9f/2f/Z/9n/2f/X/9n/2f/X/9b/1v/Y/9j/
2P/Y/9j/2P/Y/9f/1f/T/9X/1//X/9j/3P/j/+z/+v8KABsAMwBPAGQAcAB8AIIAeQBZ
ABgAyv+d/5P/kf+Q/4//jv+S/6H/rP+0/77/yv/P/9P/1P/U/9T/1f/X/9f/2P/Y/9j/
2v/a/9r/1//X/9f/1//a/9r/2v/b/9n/2f/Z/9r/3P/b/9v/2//c/9z/3P/c/9r/2v/a
/9v/3P/d/9//4P/g/+D/4P/e/+D/4P/g/+D/4f/h/+L/4//j/+P/4//j/+T/5//p/+r/
6f/o/+j/5//p/+r/7P/t/+3/7v/v//D/8P/w//H/8f/0//b/+f/7//r/+//9//7///8A
AAIABAAKAAsADQANAA8AEAARABQAGAAZABoAGwAcAB8AIAAiACIAIgAjACQAJQAkACUA
JwAmACUAIQAfAB4AHgAdAB0AGAAVABQAEQAQAA0ACgAJAAcABQACAP/////8//v/+v/4
//f/9//2//P/8f/x//D/8P/v/+7/7v/v/+//7//v/+3/7f/t/+z/7f/t/+7/7v/s/+z/
7P/s/+z/6//r/+v/7f/t/+7/7v/s/+v/6//s/+//8P/x//P/8//y//H/8P/y//L/8//z
//P/8//0//T/9P/0//T/9P/2//b/9v/3//f/+P/4//j/+v/5//n/+v/7//z//P/7//n/
+f/4//j/+//7//v//P/6//r/+v/4//n/+v/7//z//P/9//3//f/6//n/+//8//z//P/8
//z/+//7//r/+f/7//r/+v/6//z//P/7//v/+v/5//j/+P/5//r/+v/7//n/+f/3//f/
+f/7//z//f8AAAAAAAABAP//AAACAAMABQAFAAUABQADAAMABgAJAAsACwALAAsACwAL
AAwADQAKAAkACQAIAAcABgAGAAUABAADAAEA///8//r/+v/5//j/9v/1//X/8//z//P/
8//1//f/9//1//T/9P/2//b/9v/2//b/9v/5//n/+P/3//X/8f/z//b/+v8BAAwAHAAq
ADkATwBpAHwAigCWAJ4AmQB9AEQA+v/F/7f/tf+2/7n/wP/K/9X/2P/c/+T/6v/t//H/
9P/2//b/9//3//f/+P/4//b/+P/4//j/+P/5//r/+//7//r/+f/5//v/+//7//z//P/7
//v/+//+//7//v/+//z//P/8//3/+//7//z//P///wAAAQAAAAIAAgACAAIAAQABAAIA
AwADAAMAAwADAAMABQAGAAYACAAIAAkACQAKAAoACwALAAsADAANAA4AEAAQABEAEQAR
ABIAFAAVABgAGQAbABwAGwAcAB4AIAAkACUAJwAnACoALAAuADIAMgAzADQANQA2ADkA
OgA8ADoAOgA7ADwAPgA8ADwAPQA9AD0AOgA5ADcANgA0ADMAMQAvAC8ALQAoACUAIgAh
ACEAHwAcABkAGAAWABYAFgATABEAEAAOAA4ADQAOAA4ADQALAAkACAAJAAkACQAJAAkA
CQAJAAgABQAFAAYABgAGAAYABgAGAAgABwAHAAcABwAHAAgACAAIAAcABwAIAAYABgAG
AAcACgAKAAoACgAIAAgACQAJAAkACQAKAAoADAAMAAwADAAKAAoACgALAAsADAAMAAwA
DAALAAsADAANAA4ADgANAA0ADQAMAAwADwAPAA8AEAAOAA4ADgAMAAwADAAMAAwADAAN
AA0ADQAMAAsACwALAAsACQAJAAoADAAMAAwADAAKAAsACwALAAsACgAKAAoADAAMAAsA
CwAJAAkACQAKAAwADAALAAsACQAJAAcABwALAA0ADgAPABAAEAAQABEADwAQABIAEwAV
ABUAFQAVABUAFQAYABsAHQAdAB0AHQAcABsAGwAbABgAFwAXABYAFwAWABYAFQATABEA
DgALAAgABgAGAAUABAACAAEAAQD//////////wAAAwAEAAMAAQAAAAEAAAAAAAAAAAAA
AAEAAQAAAP///f///wMACAAQABkAKAA6AE4AYwB3AIMAjgCcAKIAlABxAC0A6P/I/8H/
u/+9/8j/0//e/+T/5//s//D/8P/0//n//f/+//7//v/9//v/+//8//z//v8AAAAAAAAB
AAEAAQABAAEAAAD/////AAABAAIABAACAAEAAQABAAIAAgACAAIAAgACAAIAAwABAAEA
AgACAAYABgAGAAQABAAEAAQABAAFAAUABgAHAAgACQAKAAsACgALAAsACgAMAAwADQAN
AAwADAANAA0AEQASABMAFAAWABYAFwAXABgAGAAZABkAHAAdAB8AIAAfACAAIgAkACgA
KQArACsALgAwADIANgA2ADcAOAA5ADsAPQA9AD4APAA8AD0APgA+ADwAPAA9ADsAOwA4
ADcANQA0ADIAMQAxAC8ALwAtACkAJQAhAB8AHwAdABoAFwAXABQAEwASABIAEQARABAA
EQAPAA8ADgAOAA0ADAAMAA0ADQANAA0ACwALAAsACgAJAAkACgAKAAwADAAMAAwACgAJ
AAkACQAJAAkACgAKAAwACwALAAwACwAKAAkACQAMAAwADAAMAA4ADgAPAA8ADgANAA0A
DAAOAA4ADgAOAAwADAAMAA0ADwAQABAAEAAQAA8ADwAQAA8AEAAQAA8AEQARABAAEAAQ
AA8ADgAOABAAEAAQAA4ADgAOAA4ADgAOAA8ADwAPABAADwAPAA8ACwALAA0ADwAOABAA
EAAQABAADwAPAA4ADQAPAA4ADgAOAAwADAALAAsADQANAA0ADgAOAA4ADQANAA0ADQAL
AAsADQAPABAAEQASABIAEgATABEAEgAUABUAFwAXABcAFwAXABcAGgAdACEAIQAhACEA
HwAdABwAGwAaABkAGQAYABkAGAAYABcAFQATABAADQAKAAgACAAHAAYABAADAAMAAwAD
AAMAAwAFAAcABwAFAAMAAgADAAIAAgACAAIAAgADAAMAAgABAP//AQAFAAwAFgAlADQA
QgBUAGsAfwCJAJYAoACcAIgAUwALANT/wP+7/73/w//K/9f/4v/m/+n/7v/0//b/+v//
/wEAAAAAAAIA///9//3//v/+/wAAAgACAAIAAQABAAEAAQAAAAAAAAABAAMAAwADAAQA
AgABAAEAAQACAAIAAgACAAIAAgACAAMAAwADAAQABAAGAAYABgAEAAQABAAEAAQABwAH
AAgACQAHAAcABwAHAAkACwAMAAwADAAMAA0ADQAMAAwADQANABEAEgATABQAEgASABMA
EwATABQAFgAXABoAGwAdAB4AHQAeACAAIgAmACcAKQApAC0ALgAvADIAMgAzADQANQA1
ADcANwA4ADYANgA3ADgAOgA4ADgAOQA4ADcAMwAxADEAMAAuAC0ALAApACgAJQAgAB0A
GgAZABcAFQASAA8ADwAMAAsACgAIAAcABwAGAAYABQAGAAYABQADAAEAAAACAAMABAAF
AAEAAQABAAAA/////wAAAAAAAAAAAAAAAP7//f/9//3//f/9//7//v8AAP////8AAP7/
/v/+////AgACAAIAAgACAAIAAwADAAMAAwAEAAQABAAEAAQABAAGAAYABgAHAAcACAAI
AAgABgAFAAUABgAFAAYABgAFAAQAAwABAAAA////////AAACAAIAAgAAAP///v/9//z/
/f///wAAAQD+//v/+//6//r/+v/6//r/+//9//7////8//r/+f/4//n/+v/6//v/+v/5
//j/+P/3//b/9P/z//T/9f/0//X/9f/3//j/+f/8//z//P/9//v//P/+/////f/9//3/
/f//////AgAFAAUABQAFAAUABQAFAAYABwAFAAMAAgAAAP///v/+//3//v/9//v/+f/z
//D/7//t/+v/6v/q/+v/6f/p/+n/6f/p/+v/6//p/+r/6v/s/+z/6//q/+n/6P/r/+v/
6v/p/+f/5//l/+j/8P/7/woAGgAoAD8AWQBtAHgAggCMAIoAbwAzAOb/sv+h/53/mf+W
/5f/oP+w/7//xv/M/9T/2v/d/93/3v/i/+T/4//h/+H/4v/i/+H/4v/h/+D/4P/h/+L/
4//i/+L/4v/j/+P/4//j/+T/5v/l/+X/5f/l/+T/4//i/+X/5v/n/+n/6P/n/+f/5v/o
/+j/6P/m/+r/6v/q/+r/6v/p/+n/6f/q/+v/7P/t/+3/7//w//D/7//u/+7/7f/x//L/
9P/1//T/9P/0//T/9//4//r/+//8//z//f/9/wAAAQADAAQABwAIAAoADAAPAA8AEAAP
ABIAFAAWABoAGwAbABsAGwAcAB8AIAAiACQAJAAlACYAJQAiACEAIQAjACMAIAAfABsA
GgAYABcAFgATABIADwAOAAsACAAHAAYAAwD///v/+v/4//j/+P/1//P/8v/w/+//7f/t
/+z/7P/r/+r/6v/q/+n/6P/n/+j/6f/q/+r/5v/l/+X/5P/l/+b/5//o/+j/5//n/+f/
5f/l/+b/5v/n/+f/6P/q/+j/6P/o/+n/6v/q/+r/6v/s/+z/7f/t/+3/7f/u/+7/7v/u
/+7/7v/w//D/8P/x//H/8v/y//L/9P/z//P/9P/z//T/9P/z//X/9f/0//T/8//z//P/
9P/2//b/9v/0//b/9v/2//b/9f/1//T/8//2//b/9f/0//P/8v/w//H/8f/x//L/8v/z
//T/8v/y//H/8f/z//P/8//0//T/9P/z//P/8//z//H/8f/1//f/+P/5//r/+v/6//v/
+f/6//z//f///////////wEAAQAEAAcACQAJAAkACQAIAAcABwAHAAYABQAFAAQAAwAC
AAIAAQAAAP///f/7//r/+P/4//f/8//w/+7/7f/u/+//8P/x//H/8//z//H/8P/w//L/
8v/y//L/8v/y//H/8f/w/+//7//x//X/+v8AAAkAFgAkADQASwBpAH0AiACSAJwAmAB7
AD0A8P+8/6//r/+v/7D/tf+6/8b/z//U/9z/5P/q/+3/7//w//T/9P/x//H/8f/y//L/
9P/2//b/9v/z//P/8//z//b/9v/2//f/+f/5//n/+v/5//f/9v/1//f/+P/5//r/+v/6
//r/+//9//3//v/+//7//v/+//z//P/8//z//P/+////AQADAAIAAQAAAP//AAADAAUA
BgAGAAYABwAHAAYABgAHAAcACQAKAAsADAAOAA4ADwAPABEAEgAUABUAGAAZABsAHAAb
ABwAHgAgACYAJwApACkAKwAsAC0AMAA0ADUANgA3ADkAOwA7ADwAOgA6ADsAPAA+ADwA
PAA9ADsAOwA4ADcANwA2ADQAMwAuACsAKgAnACQAIQAeAB0AHQAbABgAFQATABAADwAO
AAwACwALAAoACQAHAAcABgAGAAUABAAEAAUABQAFAAUAAwADAAMAAgABAAEAAgACAAIA
AgACAAIAAgABAAEAAQADAAMABAAEAAIAAQABAAIAAgACAAIAAwAGAAYABgAGAAQABAAF
AAUABQAFAAYABgAEAAQABAAEAAUABgAHAAkABwAIAAgACAAGAAUABQAGAAkACgAKAAkA
CAAHAAUABAAHAAcABwAIAAYABgAGAAQABAAEAAQABAAGAAcABwAHAAUAAwACAAEAAwAF
AAUABgAFAAQAAwACAAAAAQABAAEAAQAAAAAAAAACAAIAAQABAAEAAQABAAIAAAAAAP//
//8BAAEA/////wEAAwAEAAUABAAEAAQABQAHAAgACgALAAsACwALAAsACQAJAAwADwAS
ABMAFAAVABMAEQAQAA8ADgANAA0ADAALAAoACgAJAAoACQAHAAUAAgAAAAAA///6//j/
9//3//n/+f/5//n/9//5//n/9//2//b/+P/4//j/+P/4//j/9//3//b/9f/x//X/+//+
/wQAEQAgACwAPABTAG0AfQCIAJgAoACWAHcANwDu/8T/uf+3/7f/vv/H/9D/1v/Z/97/
5P/s//D/8f/z//T/9P/0//P/8//z//T/9P/0//b/9v/2//P/8//z//P/9v/2//b/9//3
//f/9//4//j/9//3//f/+P/4//j/+P/4//j/+P/5//n/+f/6//r//P/8//z/+v/6//r/
+v/6//3//f/+/////f/9//3//f///wEAAgACAAIAAgADAAMABAAEAAUABQAHAAgACQAK
AAkACAAIAAcACgAMAA8AEQAQABEAEwAUABMAFAAWABgAHgAfACEAIQAhACIAIwAmACkA
KwAtAC8AMQAzADMANAAzADIAMgAyADQAMgAyADMAMgAxAC0AKwAsACwAKwArACgAJQAk
ACEAHAAZABYAFQAXABUAEgAPAA0ACgAJAAgACAAHAAcABgAFAAMAAwACAAIAAQAAAAAA
AQABAAEAAQD////////+//////8AAAAA/v/+//7//v/+//3//f/9//3//f/+//7//v/9
//3//v/8//z//P/9////AAABAAIAAQAAAAAA//8BAAEAAgACAAAAAAAAAAAAAgACAAIA
AwADAAQABAAEAAIAAQABAAIAAwAEAAQAAwADAAMAAgACAAMAAwADAAQABQAGAAcABgAF
AAQAAwACAAMABQAGAAcABQADAAIAAQADAAMAAwADAAUABAACAAIAAgACAAIAAwADAAMA
AwACAAIAAgACAAIAAQABAAMAAwADAAQAAwACAAAA//8AAAEAAAABAAUABwAIAAkACgAK
AAoACwALAAwADgAPAA0ADQANAA0ADwAPABIAFQAXABcAFwAXABQAEwATABMAEgARABEA
EAANAAwADAALAAwACwAJAAcABAACAAIAAQD+//z/+//7//v/+//7//v/+f/7//v/+f/5
//r//f/+//z//P/8//z//f/9//z/+/////3//f8EABAAGQAkADQASABfAHUAhQCQAJgA
nACKAGEAHwDe/8L/u/+5/7v/xP/P/9j/3v/j/+r/8P/y//j/+f/5//j/+v/6//n/+//7
//z//P/6//z//P/8//v/+//7//v//v/+//7////9//3//f/+/wAA////////AAAAAAAA
AAAAAAAAAAABAAEAAQACAAIAAgACAAIAAAAEAAQABAAEAAUABQAGAAcABQAFAAUABQAG
AAkACwAMAAoACgALAAsADgAOAA8ADwAPABAAEQASABIAEgATABMAFQAWABgAGQAYABkA
GwAcAB8AIAAiACQAKAApACsAKwArACwALQAwADIAMwA0ADUANQA3ADcAOAA4ADgAOQA6
ADkANgA1ADUANwA3ADQAMwAzADIAMAAvACsAJwAlACEAHwAdABsAGwAbABkAFgATAA8A
DAALAAoACgAJAAkACAAFAAMAAwACAAIAAQAAAAAAAQABAAEAAQD////////+//////8A
AAAA/f/8//v/+v/7//v//P/9//3//f/+//7//P/7//v//P/9//7///8BAAEAAAD///7/
//8AAAIAAwABAAEAAgACAAAAAAAAAAAAAQACAAMABQACAAIAAQAAAAMAAwAEAAYABgAG
AAUAAwAFAAUABAAEAAMAAwADAAQAAgACAAIAAAABAAIAAwAEAAIAAwADAAMAAgABAAEA
AQADAAMAAwADAAIAAQAAAP//AAD//////////wAA///9//7//f/9//3//f/9//3//v/8
//v/+f/3//j/+//8//3/+//7//v/+//+//7//v/+/wEAAQADAAMAAQABAAEAAAACAAQA
BAAGAA==
         </WaveFormData>
      </LeadData>
   </Waveform>
</RestingECG>
