# Supplementary material for: Detection of Left Atrial Enlargement Using a Convolutional Neural Network-Enabled Electrocardiogram
Source: Front Cardiovasc Med. 2020 Dec 17;7:609976. doi: 10.3389/fcvm.2020.609976 (PMC7773668; doi:10.3389/fcvm.2020.609976)
Supplement: Supplementary file 5 [file Data_Sheet_5.ZIP › normal4/1802037108_6024_0000001L.XML]

<?xml version="1.0" encoding="Windows-1252"?>
<!DOCTYPE RestingECG SYSTEM "restecg.dtd">
<RestingECG>
   <PatientDemographics>
      <PatientID>1802037108</PatientID>
      <PatientAge>70</PatientAge>
      <AgeUnits>Years</AgeUnits>
      <Gender>Female</Gender>
      <PatientLastName>cuixiujuan</PatientLastName>
   </PatientDemographics>
   <TestDemographics>
      <DataType>Resting</DataType>
      <Site>1</Site>
      <AcquisitionDevice>MAC55</AcquisitionDevice>
      <Status>Unconfirmed</Status>
      <Priority>Normal</Priority>
      <AcquisitionTime>09:54:00</AcquisitionTime>
      <AcquisitionDate>05-12-2017</AcquisitionDate>
      <CartNumber>1</CartNumber>
      <AcquisitionSoftwareVersion>009C</AcquisitionSoftwareVersion>
      <XMLSourceVersion>MAC5000 v1.0</XMLSourceVersion>
   </TestDemographics>
   <RestingECGMeasurements>
      <VentricularRate>87</VentricularRate>
      <AtrialRate>87</AtrialRate>
      <PRInterval>160</PRInterval>
      <QRSDuration>92</QRSDuration>
      <QTInterval>352</QTInterval>
      <QTCorrected>423</QTCorrected>
      <PAxis>46</PAxis>
      <RAxis>23</RAxis>
      <TAxis>57</TAxis>
      <QRSCount>14</QRSCount>
      <QOnset>227</QOnset>
      <QOffset>273</QOffset>
      <POnset>147</POnset>
      <POffset>202</POffset>
      <TOffset>403</TOffset>
      <ECGSampleBase>500</ECGSampleBase>
      <ECGSampleExponent>0</ECGSampleExponent>
   </RestingECGMeasurements>
   <Diagnosis>
      <Modality>Resting</Modality>
         <StatementCount>2</StatementCount>
         <LabelText>12SL ��ϳ���</LabelText>
      <DiagnosisStatement>
         <StmtFlag>ENDSLINE</StmtFlag>
         <StmtText>�������</StmtText>
      </DiagnosisStatement>
      <DiagnosisStatement>
         <StmtFlag>ENDSLINE</StmtFlag>
         <StmtText>���� ECG</StmtText>
      </DiagnosisStatement>
   </Diagnosis>
   <Waveform>
      <WaveformType>Rhythm</WaveformType>
      <WaveformStartTime>0</WaveformStartTime>
      <NumberofLeads>8</NumberofLeads>
      <SampleType>CONTINUOUS_SAMPLES</SampleType>
      <SampleBase>500</SampleBase>
      <SampleExponent>0</SampleExponent>
      <HighPassFilter>16</HighPassFilter>
      <LowPassFilter>150</LowPassFilter>
      <ACFilter>NONE</ACFilter>
      <LeadData>
         <LeadByteCountTotal>10000</LeadByteCountTotal>
         <LeadTimeOffset>0</LeadTimeOffset>
         <LeadSampleCountTotal>5000</LeadSampleCountTotal>
         <LeadAmplitudeUnitsPerBit>4.88</LeadAmplitudeUnitsPerBit>
         <LeadAmplitudeUnits>��V</LeadAmplitudeUnits>
         <LeadHighLimit>2147483647</LeadHighLimit>
         <LeadLowLimit>268435456</LeadLowLimit>
         <LeadID>I</LeadID>
         <LeadOffsetFirstSample>0</LeadOffsetFirstSample>
         <FirstSampleBaseline>0</FirstSampleBaseline>
         <LeadSampleSize>2</LeadSampleSize>
         <LeadOff>FALSE</LeadOff>
         <BaselineSway>FALSE</BaselineSway>
         <ExcessiveACNoise>FALSE</ExcessiveACNoise>
         <MuscleNoise>FALSE</MuscleNoise>
         <LeadDataCRC32>2139744261</LeadDataCRC32>
         <WaveFormData>
8v/y//L/8v/0//T/9P/0//L/8v/y//L/9P/0//T/9P/0//T/9P/0//T/9P/0//T/9P/0
//T/9P/2//b/9v/2//j/+P/4//j/9v/2//b/9v/3//j/+f/6//z//P/8//z//v/+//7/
/v///wAAAQACAAMABAAFAAYABwAIAAkACgAMAA4AEAASABMAFAAVABYAGQAaABsAHAAe
AB4AHgAeAB0AHAAbABoAGwAcAB0AHgAbABoAGQAYABUAFAATABIAEAAOAAwACgAHAAYA
BQAEAAEAAAD///7//f/8//v/+v/8//z//P/8//v/+v/5//j/9v/2//b/9v/2//b/9v/2
//j/+P/4//j/+v/6//r/+v/4//j/+P/4//j/+P/4//j/9v/2//b/9v/0//T/9P/0//b/
9v/2//b/9P/0//T/9P/2//b/9v/2//T/9P/0//T/9f/2//f/+P/2//b/9v/2//T/9P/0
//T/9v/2//b/9v/3//j/+f/6//j/+P/4//j/9v/2//b/9v/4//j/+P/4//b/9v/2//b/
9//4//n/+v/5//j/9//2//f/+P/5//r/+v/6//n/+f/5//j/9//2//j/+f/5//n/+f/6
//r/+v/9//7//v/+//z/+//7//v//v/+////AgAEAAQABQAHAAcABgAGAAgACgALAAwA
CwALAAsACgAJAAYAAwABAP///v/9//z/+v/6//j/9v/2//n/+f/2//b/9P/0//T/9f/3
//b/9v/2//b/9f/0//L/8//z//T/9P/0//T/9P/0//L/8v/x//H/7f/z//f/9//4//b/
8//z//X/+f/5//v/AAAKAB8AMwBIAGQAgACSAKUAtgC6AKQAeQBOACcACgD5/+7/6//x
//X/9//5//f/9v/1//T/9P/x/+//7v/w//H/8P/w//D/8//x//H/8f/w/+7/7//v/+//
7//w//H/8f/x//L/8//0//P/8//z//P/8//z//P/9P/y//L/8//z//P/8v/y//P/9f/0
//T/9P/2//b/9v/2//j/+f/5//n/+P/4//f/9v/3//n/+//8//z//P/+//7//v///wAA
AAACAAIAAgACAAgACAALAA0ADAANAA0AEAASABYAFwAYABkAGgAaABsAGwAcAB0AHQAb
ABwAHAAcAB4AHgAdABsAHQAcABkAGAAXABQAEQAQAA0ACwAJAAcABwAGAAYABQACAP//
/v/+/wAA/f/9//z/+f/5//n/+f/3//f/9//3//f/9//4//n/+f/6//r/+v/5//j/+P/5
//n/+P/4//j/9//3//f/9v/2//b/+P/4//X/9f/1//b/+P/4//f/9//3//f/9//2//b/
9v/1//X/+P/4//j/+P/2//b/9v/2//j/+P/4//j/9v/2//b/9//3//f/9//3//n/+f/5
//j/9//4//f/9v/3//j/+f/6//v/+//7//r/+v/7//v/+//6//r/+v/6//r/+v/6//r/
+//8//3//v/7//v//P/8//r/+v/6//v//f/9////AAD///7//v/+//7//v/+//3/+//7
//7//v8AAAQACQAKAAkACwAJAAgACgAMAA0ADQANAAsACQAJAAgABwAFAAMAAAD///7/
/f/8//r/+P/2//b/9v/3//f/9f/2//f/+P/1//X/9P/y//L/8v/z//P/9P/0//T/9f/0
//T/9P/0//T/9P/0//T/9P/1//b/9//z//H/9v/2//X/9//5//X/9f/3//z/BgAXACsA
QgBYAHIAjAChAK4AsgCmAIEAVAArAAwA/f/y/+3/7f/x//X/9//5//r/9//0//b/8//v
/+7/8P/v/+z/7v/y//H/8f/x//H/8P/u/+//7//v//H/8v/z//P/8P/w//D/8P/z//P/
8//z//H/8f/x//L/9P/0//X/9f/3//b/9v/3//f/9v/2//b/9//2//X/9P/0//X/9f/1
//X/9v/2//b/+P/5//r/+v/8//z//v/+//////////7//v/+//7//v8EAAQABwAJAAoA
CwALAA4AEAAUABUAFgAXABgAGAAZABcAGAAZABkAGQAaABoAGgAYABgAFwAVABcAFgAT
ABIAEgAQAA4ADgALAAkABwAFAAEAAAAAAP/////9//3//v/8//n/+f/4//n/+f/5//n/
9//3//f/9//2//X/9f/1//f/+P/4//j/9f/0//T/9f/3//b/9v/2//b/9f/0//L/8f/y
//X/9v/z//P/8//0//b/9v/1//X/9f/1//X/9P/0//T/8//z//L/8v/y//L/9P/0//T/
9P/y//L/8v/y//T/9P/0//X/9f/1//X/9f/3//f/9//2//T/9v/2//b/9v/2//b/9v/5
//n/+f/4//j/+f/5//n/+P/4//j/+P/6//T/9v/2//b/9v/2//f/+P/5//r/+f/5//r/
+v/4//j/+P/5//v/+//9//7//P/8//3//v8AAAAAAAD///3//f8AAAAA//8CAAYABgAH
AAkABwAGAAcACgAMAA0ADwANAAsACwAKAAkABwAFAAIAAQAAAP///v/8//r/+P/2//b/
9//3//b/9v/2//b/9f/1//T/8v/y//L/8//z//X/9P/z//P/9P/0//T/9P/y//L/8v/y
//P/8//z//P/8f/x//D/8P/3//f/8//x//X/+f/6/wIAEQAjADYATgBoAIQAnwCwALwA
vgCfAHAARwAkAAcA+v/1//P/9f/3//f/9f/4//f/9P/0//X/8//u/+7/7f/w//D/8P/x
/+//7//v/+7/7v/v/+//7//x//L/8//z//H/8P/v/+7/8f/x//H/8f/z//P/8//0//T/
9P/1//X/9f/0//T/9f/z//L/8v/y//b/9v/2//b/9v/3//f/9//3//j/+P/4//b/9//4
//j/9v/2//j/+P/6//v//P/8/wAAAAAAAAAAAgACAAUABwAKAAsACwAOAA4AEgATABQA
FQAWABYAFwAZABoAGwAbABsAHAAcABwAHAAcABsAGQAXABYAEwASABMAEgARABIADQAL
AAkABwAFAAQABAADAAIA///+//7//P/5//n/+P/3//f/9//3//n/+f/5//n/+P/3//f/
9//1//b/9v/2//f/9v/2//f/9//2//b/9v/3//f/9//2//T/9P/2//b/9//3//f/+P/2
//b/9f/1//f/9//3//b/+P/4//f/9//1//T/8//y//T/9P/0//T/9P/0//T/9P/0//T/
9P/1//f/9//3//f/9//3//f/9v/0//b/9v/2//b/9v/2//b/9//3//f/9v/2//f/9//3
//r/+v/4//b/+P/4//j/+P/4//r/+v/6//r/+P/3//f/9v/3//j/+f/7//v/+//9//7/
/f/8//z//P/+//7//v/9//////8CAAIAAQAEAAgACAALAA0ACwAKAAgACgALAAsADQAL
AAkACQAIAAcABQADAAIAAQAAAP///f/6//f/9P/z//T/9v/3//L/8v/y//L/8v/z//P/
8v/0//T/9f/1//P/8v/x//H/8P/w//D/8P/y//L/8v/y//P/8//z//P/8f/x//T/9v/3
//n/9//1//n//f8AAA4AIwA3AEwAZgCCAJ4AuQDMAMgAqAB9AFAAJwAIAPf/7v/t//P/
9//5//X/8//0//f/9v/w/+//8f/s/+r/7f/u/+z/7P/v//D/8f/y//L/8P/x//H/8f/x
//L/8//z//L/8v/y//L/8//z//P/8//z//P/8//0//T/9P/1//X/9f/0//T/9f/1//T/
9P/0//b/9v/2//b/+P/5//n/+f/5//r/+v/6//j/+f/6//r//P/8//7//v/+////AAAA
AAQABAAEAAQACAAIAAsADQAMAA0ADQAQABIAFgAXABgAGQAaABoAGwAdAB4AHwAfAB4A
HgAdABwAHgAeAB0AGwAbABoAFwAWABQAEgAQABAACwAJAAcABQADAAIAAgABAAAA/f/8
//z//f/7//z//P/5//n/+f/5//f/9//3//f/9v/1//X/9f/1//b/9v/2//X/9P/0//X/
9//2//b/9v/3//f/9//2//P/8v/z//L/8v/z//T/9v/4//j/9//3//X/9f/1//T/9P/0
//P/8//y//L/8v/y//P/9P/1//b/9f/0//P/8v/y//L/8v/z//H/8f/x//H/8//z//P/
8v/y//T/9P/0//X/9v/3//j/+P/3//b/9P/2//f/9//3//b/8v/y//X/9v/3//j/9v/2
//b/9v/1//X/9v/2//b/9v/2//f/9f/1//f/+P/6//r/+//8//7//v/+//3//P/7//3/
/P///wIABgAGAAcACQAHAAYACAAKAAsACwAJAAcABQAFAAQAAwABAP///v/9//z/+//8
//r/+P/2//L/8v/z//P/8v/y//L/8v/w//H/8f/w//D/8P/x//H/8//y//H/8f/0//T/
9P/0//L/8v/y//L/8f/x//H/8f/x//H/8v/w//P/9//3//f/9//3/wAAEgAlADUASgBk
AH4AlACjALAArACOAGcAPgAXAAAA8f/o/+v/8f/z//P/8//1//T/8f/u//L/8//v/+r/
7P/x/+7/7v/w//H/8f/x//H/8P/u/+//7//v/+3/7v/v/+//7v/u/+7/7v/x//H/8f/x
/+//7//v//D/8//0//b/9//2//T/8//z//P/8v/y//L/9P/0//T/9P/y//P/8//z//X/
9v/2//b/9P/1//b/9v/4//j/+v/6//z//f/+//7/AAAAAAAAAAACAAIABQAHAAoACwAL
AA4ADAAQABEAEgAVABYAFgAXABcAGAAZABkAGQAaABoAGgAYABgAFwAVABUAFAARABAA
DgAMAAoACgAHAAUAAwABAAEAAAAAAP///v/7//r/+v/6//f/9//2//f/9//3//f/9f/1
//X/9f/0//P/8//z//P/9P/0//T/8//y//L/8//1//T/9P/0//T/8//y//D/7//w//P/
9P/y//H/8P/w//L/8v/x//H/8f/x//H/8P/u/+7/7f/t//D/8P/w//D/8P/w//D/8P/y
//L/8v/y//T/9P/0//X/9P/z//L/8f/x//H/8f/w//L/9P/0//T/9P/0//T/9P/1//X/
9f/0//D/7f/u//D/8v/0//b/9f/0//P/8v/0//X/9//4//b/9v/2//f/9//3//n/+v/5
//j/+P/4//r/+v/6//n/+f/5//z//P/7//7/AgACAAUABwAFAAQABAAGAAcABwAHAAUA
AwADAAQAAwABAP///v/9//z/+//5//b/8//w//H/8v/0//X/8f/w/+//7v/u/+//7//u
/+7/7v/v/+//7//u/+3/7f/v//D/8f/y//H/8P/v/+7/7f/t/+3/7f/t/+3/9P/y/+//
8f/z//P/8//z//r/CAAbAC8ARgBeAHYAjgCfAKoAqgCQAGUAOgAXAAIA8//q/+n/7f/v
//H/9f/z/+7/6//s/+z/6//r/+z/7v/t/+z/6v/s/+3/6//r/+v/6v/s/+3/7f/t/+v/
7P/t/+3/7v/u/+7/7v/t/+3/7f/t/+3/7f/t/+7/8P/w//H/8f/w/+7/7f/t/+7/7v/v
//D/8P/w//D/8P/w//H/8f/x//P/9P/0//T/8v/z//T/9P/2//b/+P/4//j/+f/6//r/
/P/8//z//P8CAAIABQAHAAYABwAHAAoADAAQABEAEgASABIAEQARABIAFAAWABcAFQAW
ABYAFgAUABQAEwARABIAEgAQABAADgAMAAoACgAHAAUAAwABAAEAAAAAAP///f/5//f/
9v/3//X/9v/2//P/8//z//P/9f/1//X/9f/0//P/8//z//H/8v/y//L/8//y//L/8//z
//L/8v/y//H/8f/x//D/8P/w//L/8v/x//H/8f/y//D/8P/v/+//7f/t/+3/7P/t/+7/
7v/v//D/8P/w//D/8P/w//D/8P/w//D/8P/w//D/8P/w//H/8//z//P/8//x//H/8f/w
//D/8v/y//L/8P/w//D/8P/x//H/8f/w//L/8//z//P/9P/0//T/9P/0//b/9v/2//b/
8//z//T/9P/0//T/9P/1//X/9f/3//j/+P/4//n/+v/4//j/+P/3//n/+f/8//z/+//+
/wIAAgAGAAkACAAIAAYACAAJAAkACAAFAAIAAQACAAEA///9//7//f/8//v/+P/2//T/
8v/y//L/8//z//D/8P/w//D/8P/x//H/8P/u/+7/7//v//H/8P/v/+//7v/u/+7/7v/u
/+7/7v/u/+//7//v/+//7f/v//L/8P/v/+//7//v//X/9//2/wIAGwAxAEIAWgB0AIwA
pQC2ALoAqACBAFAAJwAKAPn/8v/x/+3/6//z//n/8//w//H/8v/w/+//7//q/+T/6f/u
/+z/7P/t/+v/6//r/+r/7P/t/+3/7f/t/+7/7//v/+7/7v/u/+7/8f/x//H/8f/w/+//
7v/u//D/8P/x//H/8//y//L/8//x//D/8P/w//D/8P/w//D/8P/x//H/8f/z//T/9P/0
//T/9f/2//b/9v/2//j/+P/6//v//P/8/wAAAAAAAAAAAgACAAUABwAIAAkACQAMAAsA
DgAOAA4AEAASABMAFQAXABgAGQAZABkAGgAaABoAGAAYABcAFQAWABYAFAAUABIAEAAO
AA4ACQAHAAUAAwD///7//v/9/////f/9//7//f/5//j/9v/3//f/9//3//f/9//3//f/
9v/1//X/9f/1//b/9v/2//f/9v/2//f/9v/0//P/8v/1//X/9f/0//P/9P/3//j/9//3
//f/+P/2//b/9f/1//X/9f/1//T/9P/0//P/8//y//L/8v/y//L/8v/y//L/9P/0//T/
9P/y//L/8v/z//P/8//z//P/9f/1//X/9P/0//b/9v/2//T/9P/0//T/9f/1//X/9P/0
//X/9f/1//T/9P/2//j/+P/4//j/9//2//X/9P/1//X/9v/2//j/+P/4//n/+f/5//v/
/P/+//7///8AAP7//v/+//3//f/9/wAAAAABAAQACAAIAAcACQAHAAYACQAMAA4ADwAM
AAkABgAFAAYABQADAAEAAAD///7//f/6//j/9v/0//L/8v/z//P/8f/y//P/9P/z//P/
8v/w//D/8P/x//H/8//y//H/8f/y//L/8v/y//T/9P/0//T/8P/v/+7/7f/x//H/8P/y
//P/9f/1//X/9f/5/wAADAAfADMASgBgAHoAlgCvAMAAxACwAIkAXAAzABIA/f/y/+//
8f/z//f/+f/3//L/9f/2//L/8f/x//D/7v/t/+7/8v/w/+3/7v/v//D/8P/y//P/8//z
//L/8v/y//H/8v/y//L/8v/z//P/8//z//P/8//z//T/9P/0//X/9f/1//T/9P/1//X/
9P/0//T/9//4//n/+v/3//f/9v/1//b/+P/5//r/+P/5//r/+v/7//z///8AAAEAAQAB
AAAABAAEAAQABAAHAAYACAAJAAsADQAOABIAFAAYABkAGgAZABoAGgAbAB0AHgAfAB8A
HQAeAB4AHgAeAB4AHQAbAB0AHAAZABgAFwAUABEAEAAQAA8ADgANAAoACAAHAAUAAwD/
//3//P////3//v/+//v/+//7//v/+//7//v/+//6//n/+f/5//n/+v/6//r/9//2//b/
9//5//j/+P/4//v/+//7//r/+P/4//r/+v/4//f/9v/2//j/+P/3//f/+f/5//n/+P/4
//j/9//3//b/9v/2//b/9v/2//b/9v/3//j/+f/6//f/9v/1//X/9v/3//j/+f/4//f/
9v/0//L/9P/0//T/9v/2//b/9v/5//n/+f/4//f/9//2//X//v/+//3//P/7//r/+P/4
//j/+P/4//n/+//8//v/+v/5//n/+//7//3//v/8//z//f/+/wAAAAAAAP///f/9/wAA
AAACAAYACwAMAAsADQALAAoACAAKAAsACwANAAsACQAJAAgABwAFAAMAAAD///7//f/9
//z/+//6//b/9v/3//f/9P/0//T/9P/0//X/9f/0//T/9P/1//X/9f/0//P/8//0//T/
9P/0//b/9v/2//b/9f/1//X/9f/z//P/9v/4//X/9//1//P/9//9/wIACAAZACkAPABU
AGwAggCdAK4AtACmAIMAWgAxABAA+//y/+3/6//t//P/9//7//j/8//y//L/8f/x//D/
7v/v/+7/8v/y/+//8P/x//L/8v/y//P/8//z//L/8v/y//H/8v/y//L/8v/z//P/8//z
//H/8f/x//L/9P/0//X/9f/1//T/9P/1//X/9P/0//T/9v/2//b/9v/2//f/9//3//n/
+v/6//r/+v/7//z//P/7//r/+//6//7///8AAAAAAAAAAAAAAAAEAAQABwAJAAwADQAN
ABAADgASABMAFAAVABYAFgAXABkAGgAbABsAGwAcABwAHAAaABoAGQAXABkAGAAVABQA
EgAQAA4ADgANAAsACQAHAAUABAAEAAMAAAD9//z//P/+//v/+//6//n/+f/5//n/9//3
//f/9//2//X/9f/1//X/9v/2//b/9//2//b/9//3//b/9v/2//n/+f/5//j/9f/0//X/
9P/1//X/9f/2//T/9P/z//P/9f/1//X/9P/0//T/8//z//L/8v/y//L/8v/y//L/8v/z
//T/9f/2//X/9P/z//P/8//z//P/8//1//X/9f/0//T/9v/2//b/+P/4//j/+P/5//n/
+f/4//j/+f/3//f/9v/2//b/9v/2//j/+P/4//j/9f/1//b/9v/3//j/+f/7//r/+f/6
//r/+//8//7/AAD+//7//v/9//////8CAAIAAgAEAAcABgAHAAkABwAGAAQABgAHAAcA
CQAHAAUABQAEAAMAAQD//wAA///+//3//v/8//r/+P/1//T/9P/z//L/8v/y//L/8P/x
//H/8P/y//L/8//z//L/8P/u/+3/8P/w//D/8P/y//L/8v/y//D/7//u/+3/9f/z//L/
8P/v/+//8f/z//X/8//4/wQAEwAhADoAVgBuAIYAnQCuALIAogB7AFAALQAQAPv/7v/r
/+v/6//z//X/7//u//H/8P/w//H/7//s/+z/7f/u/+7/7P/r/+v/6//r/+r/7P/t/+3/
7f/t/+7/7//v//D/8P/w//D/8f/x//H/8f/x//H/8f/y//H/8P/w/+//8f/w//D/8f/x
//D/8P/w//L/8v/y//L/8v/z//P/8//1//b/9v/2//X/9f/1//T/9P/0//b/9v/6//v/
/P/8//z//P/8//z/AwAEAAgACwAKAAkABwAIAAkADgAQABIAFQAWABYAFwAVABYAFwAX
ABcAGAAYABgAGAAYABcAFQAVABQAEQAQAA4ADAAKAAoABwAFAAMAAQAAAAAAAQABAAAA
/f/8//z/+v/3//f/9v/z//P/8//z//X/9f/1//X/9P/z//P/8//x//L/8v/y//L/8v/z
//X/9P/y//H/8P/x//H/8f/w/+//8P/z//T/8//z//P/9P/0//T/8//z//H/8f/x//D/
8P/w/+//7//w//D/8P/w//L/8v/y//L/8P/w//D/8P/w//D/8P/x/+//7//v/+//8P/x
//L/8v/x//L/8f/w//L/8v/y//L/9f/1//X/9P/0//X/9f/1//T/9P/0//T/9P/y//L/
9P/0//T/9P/0//T/9P/0//P/8//0//T/9v/2//b/9//1//X/9//4//n/+v/8//7//v/+
//7//f/7//v//v/+/wAABAAJAAoACgALAAgABgAGAAgACQAJAAcABQADAAMABAADAAEA
///+//3//P/7//j/9v/0//L/8v/y//P/8//w//D/8P/w//D/8f/x//D/8P/w//H/8f/w
/+7/7P/r/+7/7v/u/+7/7v/u/+7/7v/t/+3/7f/t/+3/8//w/+z/7f/v//P/9f/z//X/
+v8EABcALQBEAFgAcgCQAKcAtgC+AKgAfwBWAC0ADAD5//L/7//t//H/8//x//P/9v/x
/+z/7v/t/+v/6P/q/+3/7v/s/+z/7f/t/+3/7f/s/+7/7//v/+//7v/u/+7/7f/t/+7/
7//w/+//7//v/+//8f/x//H/8v/x//D/8P/v/+//7v/u/+//7//u/+7/7v/x//L/8//0
//b/9//3//f/9v/2//X/9P/0//X/9v/2//b/9v/4//j/+v/7//z//P/8//z//P/8/wAA
AAADAAUABwAJAAoADgAOABIAEwAUABYAGAAZABsAGAAYABgAFwAZABoAGgAaABgAGAAX
ABUAFgAWABQAFAASABAADgAOAAsACQAHAAUAAwACAAIAAQACAP///v/+//7/+//7//r/
9//3//f/9//3//f/9//3//b/9f/1//X/9P/0//P/8v/0//T/9f/3//b/9P/z//L/8//z
//P/8v/z//T/9//4//X/9f/1//b/9v/2//X/9f/1//X/9f/0//H/8P/u/+3/8f/y//P/
9P/y//L/8v/y//L/8v/y//L/9P/0//T/9f/z//P/8//z//P/8//z//L/8v/0//T/9P/0
//T/9P/0//X/9f/1//T/9P/1//X/9f/4//j/+P/4//r/9v/y//X/9v/3//j/+P/4//j/
+P/1//X/9v/2//f/+P/5//v/+//7//3//v8AAAAAAQACAAAAAAAAAP//AQABAAQABAAH
AAoADgAOAA0ADQAJAAYABwAKAAwADQALAAkABwAHAAQAAwABAP//AAD///7//f/8//r/
+P/2//L/8v/z//P/8v/y//L/8v/0//X/9f/0//P/8v/y//H/8f/w/+//7//w//D/8P/w
//L/8v/y//L/8f/x//H/8f/3//X/7v/s//P/9f/z//H/9//7/wAADgAhADkAUABoAIYA
ngCzAMgAyACoAHkASgAjAAYA9//w//P/9f/z//P/+f/5//b/9f/y/+z/7//v/+7/8P/x
/+z/5v/m/+v/7v/v//D/8P/u/+//7//v/+//8P/x//H/8f/y//P/9P/y//H/8P/v//D/
8f/y//T/9P/0//X/9f/z//L/8v/z//P/8v/y//L/8v/y//L/8v/z//X/9v/3//X/9v/2
//b/9v/3//j/+P/2//b/+P/4//v//f///wAAAgACAAIAAgAEAAQABwAJAAgACQAJAAwA
DQASABQAFgAVABYAFgAXABkAGgAbABsAGwAcABwAHAAcABwAGwAZABcAFgATABIAFAAS
ABAAEAANAAsACQAHAAMAAgACAAEAAAD9//z//P/8//n/+f/4//f/9//3//f/9//3//f/
9//2//X/9f/1//f/+P/4//j/9//2//b/9//3//b/9v/2//f/9//3//b/9P/0//b/9v/z
//P/8//0//b/9v/1//X/9f/1//X/9P/2//b/9f/1//T/9P/0//T/9P/0//T/9P/0//T/
9P/0//T/9P/0//X/8//z//P/8//1//X/9f/0//L/9P/0//T/9P/0//T/9P/3//f/9//2
//T/9f/1//X/+v/4//j/9v/2//b/9v/2//j/+P/4//j/9//3//j/+P/2//b/9v/3//n/
+f/7//z//P/8//3//v8AAAAAAAD///z/+//9//z//v8CAAcACAALAA0ACwAKAAkACgAK
AAkACQAHAAUABQAEAAMAAQD///7//f/8//v/+//6//n/+P/1//T/9P/z//L/8v/y//L/
8P/x//H/8P/u/+7/7//v//D/8P/w//H/8P/w//D/8P/u/+7/7v/u/+7/7//w//H/7f/v
//D/8P/v/+3/7//z//P/9f/8/wgAFwAtAEYAYAB4AJAAmwCkAKYAkgBrAEIAFwAAAPX/
7P/l/+n/8f/v/+3/7//y//H/7P/s/+3/6//m/+b/5//s//D/8P/v/+3/7f/t/+z/6v/r
/+v/6//s/+7/8P/x/+//7v/t/+z/7//v/+//7//t/+3/7f/u/+7/7v/v/+//7//u/+7/
7//x//D/8P/w//L/8v/y//L/8P/x//H/8f/x//L/8v/y//T/9f/2//b/9v/2//j/+P/8
//3//v/+//7//v/+//7/AgACAAUABwAIAAkACQAMAAwAEAARABIAEwAUABQAFQATABQA
FQAVABUAFgAWABYAFAAUABMAEQATABIADwAOAA4ADAAKAAoABwAFAAMAAQABAAAAAAD/
//z/+f/4//j/+P/1//X/9P/1//X/9f/1//T/8//y//H/8v/x//H/8f/v//D/8P/w//D/
8P/x//P/8//y//L/8v/y//H/8P/u/+7/7v/w//D/8f/x//H/8v/x//D/7v/t/+3/7f/t
/+z/7P/s/+v/6//s/+z/7P/s/+//8P/x//L/8f/w/+//7v/w//D/8P/x/+//7//v/+//
7//v/+//7v/w//L/8v/y//T/9P/0//T/8//z//P/8v/w//H/8f/x//T/9v/2//L/8v/0
//T/9P/0//T/9P/0//T/9f/1//b/9v/1//T/8//z//T/9f/4//r/+f/4//j/+P/4//j/
+P/3//j/+f/9//7//v8AAAMAAgAEAAcABgAGAAQABAADAAEABAADAAIAAwAAAP///f/7
//j/9//2//X/9//2//X/9P/x//D/8P/v/+r/6v/q/+r/7P/t/+3/7P/s/+z/7f/t/+v/
6v/p/+n/6v/q/+r/6v/s/+z/7P/s/+v/6//r/+v/7f/p/+T/7P/z/+3/6//v/+3/6//w
//z/DQAfADIATABoAIAAlQCoAK4AogB9AE4AJQAMAP3/7v/l/+f/6//t/+//7//s/+v/
7P/o/+f/6f/m/+T/5//o/+b/6P/r/+j/5//m/+T/5v/n/+f/5//p/+r/6//r/+j/6P/o
/+j/6f/p/+n/6f/p/+n/6f/q/+r/6v/r/+v/6f/o/+j/6f/r/+r/6v/q/+z/7P/s/+z/
7f/v//D/8f/u/+7/7f/s/+7/7//w//D/7v/u//D/8P/w//H/8v/y//X/9v/3//j//P/8
////AQABAAEAAAACAAIABgAHAAgACgAMAA0ADwAPABAAEQARAA8AEAAQABAAEgASABEA
DwANAAwACQAIAAoACAAGAAYAAwABAP///f/5//j/+P/3//f/9f/1//b/9P/x//H/8P/v
/+//7//v/+//7//v/+//7v/t/+3/7f/r/+z/7P/s/+v/6v/q/+v/7f/s/+z/7P/r/+3/
7//s/w==
         </WaveFormData>
      </LeadData>
      <LeadData>
         <LeadByteCountTotal>10000</LeadByteCountTotal>
         <LeadTimeOffset>0</LeadTimeOffset>
         <LeadSampleCountTotal>5000</LeadSampleCountTotal>
         <LeadAmplitudeUnitsPerBit>4.88</LeadAmplitudeUnitsPerBit>
         <LeadAmplitudeUnits>��V</LeadAmplitudeUnits>
         <LeadHighLimit>2147483647</LeadHighLimit>
         <LeadLowLimit>268435456</LeadLowLimit>
         <LeadID>II</LeadID>
         <LeadOffsetFirstSample>0</LeadOffsetFirstSample>
         <FirstSampleBaseline>0</FirstSampleBaseline>
         <LeadSampleSize>2</LeadSampleSize>
         <LeadOff>FALSE</LeadOff>
         <BaselineSway>FALSE</BaselineSway>
         <ExcessiveACNoise>FALSE</ExcessiveACNoise>
         <MuscleNoise>FALSE</MuscleNoise>
         <LeadDataCRC32>2709508027</LeadDataCRC32>
         <WaveFormData>
7v/u/+7/7v/u/+7/7v/u/+7/7v/u/+7/7v/u/+7/7v/s/+z/7P/s/+z/7P/s/+z/7P/s
/+z/7P/s/+z/7P/s/+3/7v/v//D/7v/u/+7/7v/w//D/8P/w//H/8v/z//T/9v/2//b/
9v/3//j/+f/6//3//v///wAAAwAEAAUABgAJAAwADwASABQAFgAYABoAHAAeACAAIgAj
ACQAJQAmACUAJAAjACIAIwAkACUAJgAkACIAIAAeABwAGgAYABYAEgAQAA4ADAAKAAgA
BgAEAAEAAAD///7//f/8//v/+v/8//z//P/8//v/+v/5//j/9//2//X/9P/1//b/9//4
//r/+v/6//r/+P/4//j/+P/2//b/9v/2//j/+P/4//j/+P/4//j/+P/4//j/+P/4//j/
+P/4//j/+v/6//r/+v/4//j/+P/4//r/+v/6//r//P/8//z//P/8//z//P/8//r/+v/6
//r//P/8//z//P/8//z//P/8//r/+v/6//r/+v/6//r/+v/6//r/+v/6//r/+v/6//r/
+v/6//r/+v/6//r/+v/6//z//P/7//v//P/8//z/+v/7//v/+//7//3/AAADAAQAAwAF
AAUABQAFAAUABQAGAAcABwAHAAkADAAQABMAGAAZABcAFQASABIAEQARABMAFgAWABIA
DwAKAAgABgAGAAIAAgD///7/AAD///7//f/6//j/9v/0//L/8f/w/+//8f/x//D/8P/w
//D/8P/u/+//7v/t/+v/6//r/+v/6//t/+3/7f/t/+v/6v/q/+r/7P/s/+z/6f/p/+f/
5P/i/+f/6//s/+7/7v/x//r/CAAdADgAUgBuAIIAjACFAGUAPAAlAB4AFgAKAAUABQAC
APr/+P/3//T/7//v//H/8f/x/+//7f/t/+3/7P/q/+r/7P/s/+r/6f/p/+n/6v/q/+r/
5//n/+j/6f/q/+v/7P/t/+3/7f/t/+3/7f/u/+7/7v/s/+3/7v/u/+7/7f/t/+3/7v/u
/+7/7//v/+//7//w//P/8//z//P/8v/y//L/8f/0//T/9f/2//j/+P/7//3//f/+////
AAD+/wEABAAFAAoACwANAA8AEQASABYAFwAYABwAHQAfACMAJQAnACgAKAAqACwALAAq
ACsAKwArAC0ALQAtACwALAArACgAJAAhACAAHgAcABgAFgAVABIAEQAQAA4ADQALAAkA
BwAHAAMAAgABAP/////+//7//v/8//z//P/8//7//f/9//z//P/9//3//f/9//z//P/8
//z//P/7//v/+f/4//f/9f/2//f/+f/6//f/9//3//f/9f/1//X/9f/3//f/9//2//T/
9f/1//X/9//3//f/9//4//j/9v/2//n/+v/6//r/+f/5//r/+v/5//n/+P/4//v/+//7
//v/+v/5//j/9//5//r/+v/6//r/+//7//r//P/7//v/+//6//r/+v/4//r/+v/6//r/
+//7//z//P/6//j/+v/7//r/+//8//7/AQACAAQABwAGAAUABAADAAMABAAFAAUABQAH
AAkADAARABYAGgAZABUAEgAQAA8AEQATABQAFAAQAA0ACgAIAAYABgAEAAQAAAD+//3/
+//4//f/9v/0//L/8P/w/+//8P/v/+//7//u/+7/7v/u/+z/6v/s/+z/7v/t/+3/7f/r
/+v/6//r/+v/6//r/+r/6v/q/+r/6P/o/+X/5//l/+L/4v/n/+n/6v/q/+r/7f/2/wQA
GQA0AFAAbgCEAJAAjQBzAEoAKQAcABQADAAFAAcABgD8//T/8//0//P/8f/x//H/7//v
/+//7//t/+z/7v/u/+r/7P/q/+n/6f/p/+r/6v/q/+v/6//s/+3/7P/r/+r/6f/q/+v/
7P/t/+v/7P/s/+z/7P/t/+7/7v/v/+//8P/x//D/8P/w//H/8f/x//H/8v/z//P/8//z
//H/8v/z//P/9P/0//X/9v/4//j/+//9//3//v///wAA/v8BAAQABQAIAAkACwANAA8A
EAAUABUAGAAcAB0AHwAhACMAJQAmACQAJgAoACgAKgArACsAKwApACkAKQAoACgAJwAk
ACAAIQAgAB4AHAAWABQAEwAQAAsACgAIAAcABgAFAAQABQABAAAA///9//3//P/8//z/
+v/6//r/+v/6//n/+f/4//r/+//7//v/+f/4//j/+P/6//r/+f/5//n/+P/3//X/9//3
//j/+P/3//f/9//3//f/9//3//f/9//3//f/9v/2//f/9//3//f/9//3//f/+P/4//b/
9v/1//b/9v/2//b/9//5//r/+f/5//j/+P/5//n/+f/5//n/+f/5//n/9//4//j/+P/6
//v/+//6//r/+f/5//n/+v/6//r/+v/6//X/9v/4//j/+P/4//f/9//4//j/+v/4//r/
+//7//v/+//8/wAAAAABAAMAAQABAAEAAQADAAQABQAFAAUABwAJAAwADAAQABMAEQAQ
AA4ADQANAA0ADwAQABAADgALAAgABgAEAAQAAgACAP7//P/7//n/+P/3//b/9P/w/+7/
7v/t/+3/7f/u/+//7f/s/+v/6v/q/+j/6v/q/+r/6f/p/+n/6f/p/+n/6f/p/+n/6f/o
/+j/6P/o/+b/5v/l/+P/4f/k/+T/4f/l/+7/7v/s/+3/8v/+/xEAKABCAGAAegCGAIUA
ewBWAC0AGgAUAAoAAQADAAIA+v/y/+3/7v/v/+//7//t/+//7//t/+v/6f/o/+j/6v/s
/+r/6P/n/+f/5f/m/+b/5v/n/+f/6P/p/+f/5//n/+f/6f/p/+n/6f/r/+z/7P/s/+z/
7f/u/+7/7v/t/+3/7f/s/+z/7P/t/+//7//v//D/8f/x//H/8f/v//D/8f/x//L/8v/z
//T/8v/y//X/9//5//r/+//8//z///8CAAMABAAFAAcACQANAA4AEgATABQAGAAZABsA
HQAfACEAIgAkACYAKAAoACgAKQApACkAKQApACkAKAAmACUAIgAeAB4AHgAdABwAFgAU
ABMAEAAPAA4ADAALAAkABwAFAAUAAQAAAP///f/9//z//P/8//r/+v/6//r/+v/5//n/
+P/2//f/9//3//X/9P/0//T/9f/2//b/9//4//j/+P/3//X/9f/2//b/9//3//f/9//3
//f/9//3//f/9//3//b/9v/3//f/9//3//f/9//3//j/+P/2//b/9f/2//b/9v/1//X/
9v/2//n/+f/4//j/9//3//f/9//5//n/+f/5//f/+P/4//j/+P/5//n/+P/4//f/9//3
//r/+P/2//T/9v/2//b/9v/2//f/9//4//j/+P/2//j/+f/6//v//P/+/wAAAAABAAMA
AwADAAMAAwAFAAYABwAHAAkACwANABAAEQAUABYAEwASABAADwAPAA0ADwAQABAADAAJ
AAYABAACAAIAAAAAAP3//P/8//v/+P/3//b/9P/0//L/8v/x/+7/7f/t/+3/7P/s/+z/
7P/s/+r/7P/s/+z/6//r/+v/6//r/+v/6//r/+v/6//q/+z/7P/s/+r/6v/n/+f/5//i
/+L/5//t/+7/7v/u//P//v8OACEAPgBcAHYAiACMAHsAWQA2ACEAFgAMAAIAAQAFAAIA
+v/0//H/7v/x//X/9f/v/+3/7f/v/+//7f/s/+r/6v/s/+7/7P/r/+v/6f/q/+r/6v/q
/+v/7f/v/+//7//v/+//7v/t/+z/6//t/+7/7v/u/+7/7//w//D/8P/v/+//7//u/+7/
7v/v//H/8f/x//L/9f/1//X/9f/1//b/9//3//j/+P/5//r/+P/4//v//f/7//z//f/+
/wAAAwAGAAcADAANAA8AEQARABIAFgAXABoAHgAfACEAIwAlACcAKAAoACoALAAsACwA
LQAtAC0AKwArACsAKgAqACkAJgAiACEAIAAeABwAGAAWABUAEgANAAwACgAJAAUAAwAB
AAEAAgACAAIAAQD///7//v/+//z//P/8//z//P/7//v/+v/6//v/+//7//v/+v/6//r/
/P/8//v/+//7//r/+f/3//f/9//4//j/+P/5//r/+//7//v/+//7//n/+f/5//j/+P/5
//n/+f/5//n/+f/5//z//P/6//r/+v/6//n/+P/5//n/+v/6//r/+f/3//b/+f/5//n/
+f/7//v/+//7//v//P/8//z/+v/7//v/+v/8//v/+//7//7/+v/6//z//P/8//z/+f/5
//r/+v/4//b/+P/5//v//f///wIAAgACAAMABQAFAAUABQAFAAUABgAHAAcABwAJAAsA
DgAQABQAFwAVABMAEAAOAA0ADwARABIAEgAOAAsACAAGAAQABAACAAIA/f/8//z/+//4
//f/9v/0//L/8P/w/+//8P/v/+//7//u/+7/7v/u/+3/6v/r/+r/6//r/+z/7f/v/+//
7//v/+7/7f/s/+r/6v/q/+r/6P/m/+n/5//j/+T/6P/p/+v/7P/s/+7/9f8AAA4AIwBA
AFwAdgCIAI4AfQBZADQAIwAcABQADgAJAAcABAD+//r/9//0//H/8f/x//H/8//z//H/
8f/x//D/7v/w//D/7v/s/+v/6//r/+z/7P/s/+n/6f/q/+v/6f/p/+n/6f/r/+v/6//r
/+v/7P/s/+z/7v/v//D/8P/u/+3/7f/t/+7/7v/u/+//7//v/+//8P/x//H/8f/x//H/
8v/z//P/9P/0//X/9v/0//T/9//5//v//P/9//7/AAADAAYABwAIAAkACwANABEAEgAW
ABcAGgAeAB8AIQAhACMAJQAmACgAKgAsACwAKgArACsAKwArACsAKwAqACgAJwAkACAA
HwAeABwAGgAYABYAFQASAA0ADAAKAAkACQAHAAUABQABAAAA///9/////v/+//7//P/8
//z//P/6//n/+f/4//r/+//7//v/+//6//r/+v/4//j/9//3//b/9v/2//X/9v/3//n/
+v/4//f/9v/1//b/9//4//n/9//3//f/9v/0//X/9f/1//b/9//4//n/+P/4//b/9v/3
//j/+P/4//n/+f/6//r/+f/5//j/+P/3//f/9//3//n/+f/5//n/9//4//j/+P/6//v/
+//6//b/8//0//b/+P/6//z/+v/5//n/+P/4//b/+P/5//z//f/+/wAABAAEAAUABwAG
AAUABAADAAUABgAHAAcABQAHAAkADAAMABAAEwARABAADgANAA0ACwANAA4ADgAKAAcA
BAACAAEAAgABAAIA/v/8//v/+f/2//X/9P/y//L/8P/w/+//7P/r/+v/6//q/+r/6v/q
/+z/6v/s/+z/6v/p/+n/6f/r/+v/6//r/+n/6f/p/+j/6P/o/+j/5v/k/+X/5//l/+D/
4v/l/+n/6v/q/+r/7//6/woAIwBAAGAAfACOAJIAhwBjADoAIwAaABIACgAFAAcAAgD2
//D/8f/w/+3/7f/v/+//7//x/+//7f/t/+7/7P/q/+z/7v/s/+v/6//p/+r/6v/q/+n/
6f/q/+v/6f/p/+n/6f/r/+v/6//r/+r/6v/p/+j/6//t/+//8P/u/+3/7f/t/+7/7v/u
/+//7//v/+//8P/x//H/8f/x//P/9P/1//X/9P/0//X/9v/4//j/+//9//3//v///wAA
AAADAAYABwAKAAsADQAPABMAFAAYABkAGgAeAB8AIQAhACMAJQAmACgAKgAsACwALAAt
AC0ALQArACsAKwAqACoAKQAmACIAIQAgAB4AHAAWABQAEwAQAA0ADAAKAAkABwAFAAMA
AwADAAIAAQD///3//P/8//z//f/+////AAD///3//P/6//r/+//7//v/+//6//r/+v/6
//r/+f/5//r/+v/6//n/9//3//j/+P/4//n/+v/7//n/+f/5//n/+P/3//b/9P/1//f/
+P/5//n/+f/5//n/+v/6//j/+P/3//j/+P/4//f/9//4//j/+f/5//j/+P/7//v/+//7
//n/+f/5//n/9//4//j/+P/4//n/+f/4//r/+f/7//n/+P/6//r/+v/6//n/+f/6//r/
+v/4//r/+//8//3//v8AAAQABAAFAAcABQAFAAUABQAFAAYABwAHAAkACwANABAAEQAU
ABYAEwATABIAEgATABAAEQARABAADAAJAAYABAAEAAQAAgACAP3//P/8//v/+P/3//b/
9P/0//L/8v/x/+7/7f/t/+3/7f/u/+//8P/u/+z/7v/u/+7/7f/t/+3/7f/t/+3/7f/r
/+v/6//q/+z/7P/s/+r/6v/r/+v/5//k/+T/6f/v//D/7v/u//X/AgAQACUAQgBgAHoA
jgCUAIkAawBCACUAGgAUAAgAAwAHAAAA9v/0//X/8v/x//H/8//x/+//7//r/+v/7f/w
//D/8P/w/+7/7P/r/+v/6//s/+z/7P/t/+3/7v/v/+3/7f/t/+3/7//v/+//7//t/+7/
7v/u/+7/7//w//D/8P/v/+//7//u/+7/7v/v/+3/7f/t/+7/7//v/+//7//w//L/9P/1
//T/9P/1//b/9P/0//f/+f/7//z//f/+//z///8CAAMABgAHAAkACwANAA4AEgATABQA
GAAZABsAHwAhACMAJAAkACYAKAAoACoAKwArACsAKQApACkAKAAoACcAJAAgAB0AHAAa
ABgAFAASABEADgALAAoACAAHAAcABQADAAMAAQAAAP///f/9//z//P/8//r/+v/6//r/
+v/5//n/+P/4//n/+f/5//n/+P/4//j/+P/4//f/9//2//b/9v/1//f/9//4//j/9//3
//f/9//3//f/9//3//f/9//3//b/9v/3//f/9//3//f/9//3//j/+P/2//b/9//4//j/
+P/1//X/9v/2//n/+f/4//j/+f/5//n/+f/5//n/+f/5//n/+v/6//r/+v/7//v/+v/4
//f/9//3//r/+v/6//r/+v/6//r/+P/3//f/9v/3//b/+f/7//z//f/+/wAAAAAAAAEA
AwAFAAUABQAFAAUABgAHAAcACQALAA0AEAARABQAFgATABEADgAMAAsADAAPABEAEgAN
AAkABQACAAIAAgAAAAAA/f/8//z/+//4//f/9v/0//L/8P/w/+//8P/v/+//7//s/+z/
7P/s/+r/6P/q/+r/7P/r/+v/6//r/+v/6//r/+3/7f/t/+z/6//q/+n/5v/o/+f/5//l
/+L/5P/p/+3/7v/u/+7/9f/+/w4AIwA+AFwAeACIAIwAgQBjAD4AJQAaABAABgADAAMA
AAD6//b/8//u/+3/8f/z//H/7//x//H/8f/t/+z/7v/s/+r/6//q/+r/6//r/+z/7P/s
/+v/6//s/+3/6//r/+v/6//t/+3/7f/t/+3/7v/u/+7/7v/v//D/8P/w/+//7//v//D/
8P/w//H/8//z//P/9P/0//P/8v/x//P/9P/1//X/9v/2//f/+P/4//j/+//9//3//v//
/wAAAgAFAAgACQAKAAsADQAPABMAFAAYABkAGgAeAB8AIQAhACMAJQAmACgAKgAsACwA
LgAvAC8ALwAtAC0ALQAsACwAKwAoACQAIAAeABsAGAAVABQAFAASABEAEAAOAA0ACgAH
AAQAAwACAAIAAgABAP///v/+//7//v/+//7//v/8//v/+//6//z//f/9//3/+//6//r/
+v/6//r/+f/5//z//P/8//v/+//7//z//P/7//v/+//7//v/+//7//v/+f/5//n/+P/4
//n/+f/5//v/+//7//v/+v/6//j/+P/5//r/+v/6//f/9//4//j/+v/7//v//P/7//v/
+//7//v/+//7//v//f/+//7//v/8//3//f/8//r/+f/5//n//v/+//z//P/8//z/+f/5
//r/+v/6//j/+v/7//r/+//8//7/AgACAAMABQAFAAUABQAFAAcACAAJAAkACAAJAAoA
DAAQABQAFwAVABMAEAAOAA0ADQAPABAAEAAOAAsACAAGAAIAAgAAAAAA///+//7//f/+
//3//P/6//b/9P/0//P/8v/x//H/8f/w//D/8P/w//D/7v/w//D/8P/v/+//7//v/+//
7//v/+//7//v/+7/7v/u/+7/7P/s/+n/6f/n/+L/4v/j/+X/7P/w//D/8f/4/wQAFwAw
AEwAaACCAJAAjwB3AFAALwAeABYADgAJAAkABgD6//L/8//2//P/8//1//H/7f/v/+3/
7f/t/+7/7v/u/+z/7v/s/+v/6//p/+r/6v/q/+f/5//o/+n/6//r/+v/6//t/+3/7f/t
/+z/7P/r/+r/6//t/+//8P/w/+//7//v/+7/7v/u/+//7//v/+//8P/x//H/8f/x//P/
9P/1//X/9v/2//f/+P/3//b/+P/5//r//P/+/wAA//8BAAMAAwAGAAcACQALAA8AEAAU
ABUAGgAeAB8AIQAlACcAKQAqACgAKgAsACwALAAtAC0ALQAvAC8ALwAuACwAKwAoACQA
IwAiACAAHgAaABgAFwAUAA8ADgAMAAsACwAJAAcABwADAAIAAQD//////v/+//7//P/8
//z//P/6//n/+f/4//r/+//7//v/+f/4//j/+P/4//j/9//3//n/+v/7//v/+v/5//n/
+P/5//n/+f/5//j/9//2//X/9v/3//j/+P/4//n/+f/5//f/9//3//f/+P/4//b/9v/4
//r/+//8//n/+f/6//r/+//7//r/+v/7//v/+//7//v/+//7//v/+//8//z//P/+////
///+//7//f/9//v/+v/8//z//P/8//3//f/+//7//P/6//z//f/+////AAACAAMAAgAC
AAMABgAHAAgACQAJAAoACwALAAoACwAMAA4AEAAUABcAFQARAA4ADAALAAkACwAMAAwA
CQAHAAUABAABAAAA/f/8//v/+v/6//n/+f/5//n/+P/2//T/9P/z//L/8f/x//H/7v/u
/+7/7v/v/+7/8f/y//H/7//u/+3/7f/t/+3/7f/u/+//8P/w/+3/7P/r/+j/8P/r/+f/
5//m/+b/6f/t//D/8P/w//X/+v8GABsAPABaAHYAjgCaAJUAeQBMAC0AJAAcAAwAAwAJ
AAgA/P/4//P/7v/v//P/9f/x/+//8f/x//H/8f/w//L/8P/u/+z/6v/p/+n/6//s/+z/
7P/p/+n/6v/r/+z/7f/u/+//7f/t/+3/7f/t/+7/7v/u/+7/7//w//D/7v/t/+3/7f/w
//D/8P/x//H/8f/x//L/8f/x//H/8f/y//T/9v/3//b/9v/3//j/+P/4//v//f/9//7/
//8AAAAAAwAGAAcADAANAA8AEQASABIAFQAVABgAHAAdAB8AIgAlACgAKgAoACoALAAs
ACwALQAtAC0ALwAvAC8ALgAqACkAJgAiACEAIAAeABwAGAAWABUAEgARABAADgANAAsA
CQAHAAcAAwACAAEA///9//z//P/8//z//P/8//z//P/7//v/+v/4//n/+f/5//v/+v/6
//r/+P/4//f/9//4//j/+P/3//n/+f/6//r/+f/5//n/+f/5//n/+f/5//n/+f/5//j/
+P/5//n/+f/5//n/+f/5//z//P/6//r/+v/6//n/+P/4//n/+//8//z/+//5//j/+//7
//v/+//5//n/+f/5//v//P/8//z/+v/7//v/+v/8//v/+//7//r/+v/6//r/+v/3//j/
+f/6//v//P/4//f/9//2//f/9v/5//v//P/9//7/AAACAAIAAwAFAAYABwAIAAkABwAI
AAkACQAGAAcACAAKAA0AEgAWABUAEgAOAAsACQAHAAkACgAKAAgABQACAAAA/v/+//z/
/P/7//r/+v/5//r/+f/4//b/9v/0//T/8//w/+//7//v//D/8P/w//D/8P/u//D/8P/v
/+3/7P/r/+3/7f/t/+3/6//r/+v/6v/s/+z/7P/q/+r/7//r/+X/5P/m/+3/9f/0//L/
9P/3/wAAEAAnAEIAYAB+AI4AlACLAGsAQgApAB4AEgAKAAkACQAEAPz/9P/x//L/9//1
//H/8f/x//H/7//x//P/9P/w/+7/7v/u/+z/6//r/+3/7v/u/+7/6//r/+z/7f/v/+//
7//v/+3/7f/t/+3/7//w//D/8P/u/+//8P/w//D/7//v/+//8f/y//P/9f/z//P/8//0
//f/9//3//f/9f/2//f/9//4//j/+f/6//j/+P/7//3///8AAAEAAgAAAAMABgAHAAoA
CwANAA8AEwAUABgAGQAaAB4AHwAhACUAJwApACoAKAAqACwALAAuAC8ALwAvAC0ALQAt
ACwALAArACgAJAAhACAAHgAcABoAGAAXABQAEQAQAA4ADQANAAsACQAJAAUABAADAAEA
AQAAAAAAAAAAAAAAAAAAAAAA//////7//f/9//z/+//8//z//f/+//z//P/7//v//P/8
//z/+//9//3//v/+//3//f/9//3//f/9//3//f/9//3//f/8//n/+f/4//f/+v/7//z/
/f/8//z/+v/6//v//P/8//z//P/9////AAD//////v/+//3//f/9//3//f/9//3//f/9
//7//v/+//7///////7//v/9//3//f///wAAAQACAAAA/f/6//3//v///wAA/////wAA
AAD+//z//v///wIAAwAEAAYACgAKAAsADQALAAsACwALAAkACgALAAsACwANAA8AEgAW
ABoAHQAbABUAEAAMAAkADAAPABEAEgAMAAkABgAEAAAAAAD+//7//f/8//z/+//8//v/
+v/4//b/9P/0//P/9P/z//P/8//0//T/9P/0//L/8P/y//L/9P/z//P/8//x//H/8f/x
//P/8//z//L/8v/y//L/8P/y/+//6f/n/+r/7v/v//P/9P/2//b/+/8GABgALwBKAGoA
ggCQAJQAhQBhADgAIwAeABQACgAJAA0ABgD8//r///8AAPv/9//1//X/9f/1//f/+f/3
//D/7P/s//D/8//y//L/8//y//L/8f/w//H/8f/y//P/8//z//P/8//x//H/8f/x//H/
8v/y//L/9P/1//b/9v/0//P/8//z//L/8v/y//P/9f/1//X/9v/3//f/9//3//X/9v/3
//f/+f/6//z//v/+//7/AQADAAMABAAFAAYABAAHAAoACwAOAA8AEQATABQAFAAXABcA
GwAgACIAJQAlACcAKQAqACoALAAuAC4ALgAvAC8ALwAtAC0ALQAsACkAJwAjAB4AHQAc
ABoAGAAWABQAEwAQAAoACAAFAAMAAQD///3//f/7//r/+f/3//X/9P/0//T/8v/y//L/
8v/y//H/8f/w//D/8f/x//H/8f/w//D/8P/w//D/7//v//D/8P/w/+//8f/x//L/8v/v
/+//7//v/+//7//v/+//8f/x//H/8P/w//H/8f/x/+//7//v/+//8f/y//H/8v/z//T/
9P/0//X/9f/2//b/+f/5//j/+P/3//f/9//3//X/9f/1//X/9//4//j/+P/6//v/+//6
//j/9//3//f//v/8//j/9P/2//b/9v/2//f/9//4//j/+v/4//r/+//6//v//P/+//7/
/v///wEAAwADAAMAAwAFAAYABwAHAAQABQAGAAgADQASABYAFQARAA4ADAALAAsADQAO
AA4ADAAJAAYABAD///7/+//6//j/+P/5//n/+//7//v/+v/2//L/8P/t/+3/7f/u/+//
7v/u/+7/7v/w/+7/8P/w//D/7//v/+//7f/t/+3/7f/t/+3/7f/s/+3/7v/v/+7/6v/p
/+X/4//k/+T/6f/v/+7/7P/s//H/+v8KACEAQABiAIAAkACSAIsAbQBEACsAIAAYABAA
CwAJAAYAAAD2//H/8v/1//X/8//x//P/8//z/+//7f/y//b/9P/w//L/8P/v/+//7v/u
/+3/7P/t/+3/7v/v/+3/7f/t/+3/7f/t/+3/7f/t/+7/7v/u/+z/7f/u/+7/8P/v/+//
7//w//D/8P/x//P/8//z//T/8//z//P/8//z//T/9f/1//j/+P/5//r/+v/6//3///8B
AAIAAwAEAAIABQAIAAkADAANAA8AEQATABQAGAAZABoAHgAfACEAJQAnACkAKgAqACwA
LgAuADAAMQAxADEALwAvAC8ALgAuAC0AKgAmACMAIgAgAB4AGgAYABcAFAARABAADgAN
AAkABwAFAAUAAwACAAEA//////7//v/+//z//P/8//z/+v/5//n/+P/6//v/+//7//v/
+v/6//r/+//8//z//f/9//z/+//5//f/9//4//j/+P/5//r/+//7//v/+//7//n/+f/5
//j/9v/3//f/9//5//n/+f/5//3//v/9//7//v/+//3//P/9//3//v/+//3//f/8//z/
/f/9//3//f//////////////AAAAAAAA/v///////v/+//3//f/9//7/AgAAAPz//P/+
//7//v/+//v/+//8//z//v/8//7////+////AAACAAYABgAHAAkABwAHAAcABwAJAAoA
CwALAAsADQAPABIAEQAUABYAEwAUABIAEQARAA4ADwAPAA4ADQALAAkACAAGAAYABAAE
AAEAAAAAAP//AQABAAEAAAD+//z//P/7//j/9//3//f/+P/4//j/+P/4//b/+P/4//j/
9//3//f/+f/5//n/+f/5//n/+f/4//b/9v/2//T/9v/x/+3/8//0//D/8f/3//r/+v/4
//3/BgAUACcARABiAH4AlgCkAJ0AgQBaADUAJgAmABwADwANABAACgAAAP//AAD9//3/
/f/7//3////9//v/+//8//r//P/8//v/+P/2//X/9//4//j/+P/3//f/+P/5//n/+f/5
//n/+//7//v/+//5//r/+v/6//r/+//8//z//P/7//v/+//6//r/+v/7//z//f/+/wAA
AwADAAMAAwACAAIAAgABAAIAAgADAAQAAgACAAUABwAHAAgACQAKAAwADwASABMAFQAV
ABYAFwAZABoAHgAfACIAJgAnACkAKwAtAC8AMAAxADQANwA4ADgAOQA5ADkAOwA7ADsA
OgA3ADUAMQAsAC0ALAAqACgAJAAiACEAHgAZABgAFgAVABQAEwASABMADwAOAA0ACwAJ
AAgACAAIAAgACAAIAAgACAAHAAcABgAEAAUABQAFAAUABAAEAAQABgAGAAUABQAGAAYA
CAAHAA==
         </WaveFormData>
      </LeadData>
      <LeadData>
         <LeadByteCountTotal>10000</LeadByteCountTotal>
         <LeadTimeOffset>0</LeadTimeOffset>
         <LeadSampleCountTotal>5000</LeadSampleCountTotal>
         <LeadAmplitudeUnitsPerBit>4.88</LeadAmplitudeUnitsPerBit>
         <LeadAmplitudeUnits>��V</LeadAmplitudeUnits>
         <LeadHighLimit>2147483647</LeadHighLimit>
         <LeadLowLimit>268435456</LeadLowLimit>
         <LeadID>V1</LeadID>
         <LeadOffsetFirstSample>0</LeadOffsetFirstSample>
         <FirstSampleBaseline>0</FirstSampleBaseline>
         <LeadSampleSize>2</LeadSampleSize>
         <LeadOff>FALSE</LeadOff>
         <BaselineSway>FALSE</BaselineSway>
         <ExcessiveACNoise>FALSE</ExcessiveACNoise>
         <MuscleNoise>FALSE</MuscleNoise>
         <LeadDataCRC32>4064090263</LeadDataCRC32>
         <WaveFormData>
CAAIAAgACAAIAAgACAAIAAgACAAIAAgABgAGAAYABgAHAAgACQAKAAoACgAKAAoADAAM
AAwADAAMAAwADAAMAAwADAAMAAwADQAOAA8AEAAQABAAEAAQABAAEAAQABAAEgASABIA
EgAUABQAFAAUABYAFgAWABYAFAAUABQAFAAUABQAFAAUABIAEgASABIAEQAQAA8ADgAO
AA4ADgAOAAwACgAIAAYABwAIAAkACgAMAAwADAAMAAsACgAJAAgACgAKAAoACgAIAAgA
CAAIAAgACAAIAAgACgAKAAoACgAIAAgACAAIAAgACAAIAAgABwAGAAUABAAFAAYABwAI
AAcABgAFAAQABAAEAAQABAAGAAYABgAGAAQABAAEAAQAAwACAAEAAAADAAQABQAGAAYA
BgAGAAYACAAIAAgACAAHAAYABQAEAAUABgAHAAgABgAGAAYABgAGAAYABgAGAAgACAAI
AAgABgAGAAYABgAGAAYABgAGAAYABgAGAAYABAAEAAQABAAGAAYABgAGAAUABAADAAIA
BAAEAAQABAAEAAQABAAEAAIAAgABAAEAAwADAAQABAACAAIAAwADAAQABQAGAAcACQAK
AAoACwAJAAkADAAMAA4ADwAQABAADAAJAAUAAwAEAAMAAQABAP7//f/9//3/+//8//z/
+f/6//r/+v/7//v/+//7//z///8AAAIAAwABAAEAAQAAAP7///////7/AAAAAAAAAAD/
/////f/9////////////AQABAAAAAAAAAAAAAAAAAAAAAAAAAAAAAgAAAPz//P///wUA
CQAJAAsADgAVAB8AKwAyADAALQApABwACQDv/8j/mv9q/0//Tf9c/2n/cP91/3v/gv+N
/5r/qf+3/8T/0P/W/93/4f/n/+3/8//2//r//v8BAAMABAAEAAUABQAFAAMABQAFAAUA
BwAHAAgACQAHAAcABwAHAAkACQAJAAkACQAJAAkACgAIAAgACAAIAAgACQAJAAkABwAI
AAgACQAKAAoACwANAAwACwAMAAkACwALAAwADQALAAsADAAMAAwADAAMAA8AEAAQABEA
EgASABEAEAAPABIAEgASABIAEwATABMAEwARAA8ADgANAA4ADQANAA0ADAALAAsACgAJ
AAkACQAHAAUABQAFAAUABwAHAAcABwAFAAcABwAHAAUABQAFAAQAAgADAAMAAwAGAAcA
CAAJAAYABQAEAAMAAwADAAMABAAEAAQAAwADAAEAAQABAAAAAgACAAMAAwADAAQABAAC
AAMAAwAEAAQAAQABAAEAAQADAAMAAwADAAUABgAGAAUABQAFAAUABQAGAAYABgAGAAQA
BAAEAAQABQAFAAUABQAHAAcABwAHAAUABgAGAAUABAAEAAQABAAEAAMAAQAAAAEAAgAF
AAYABQAEAAQABQADAAMAAwADAAMAAwACAAIAAgABAAEAAQAAAAAAAwAAAAAAAAAAAAAA
AQABAAEAAQAAAAAAAAAAAAEAAQACAAMABgAHAAgACAAHAAcABwAHAAoACgAMAA0ADAAM
AAgABQACAAEAAQABAP7//f/7//n/+//7//v//P/7//f/9f/0//f/+f/6//v/+f/6//v/
/P/+//////////3//P/8//3/+//6//r/+v/7//z//v////v/+//9//3/+//7//v/+//8
//z//P/8//r/+v/6//r//P/8//z//P/+//z//f///wEABQAJAA4AFQAfACkALgAuACsA
IwAcAA8A8//O/6L/cP9N/0f/VP9h/2r/bf9v/3r/i/+a/6X/sf++/8r/1P/b/+H/6f/v
//H/9P/2//r/+//9//z/AAABAAEAAQABAAMAAwADAAQABQAHAAkACAAHAAYABQADAAMA
AwADAAQABQAGAAgACAAIAAgACAAKAAsACwALAAkACgAKAAsACQAIAAgACQAJAAkACwAJ
AAkACQAKAAsACQAJAAoACgAMAAwADAAPAA0ADAAMAAwADgAPABAAEQASABIAEgASABEA
EQARABEAEAAPAA8ADwAOAA0ADQANAAwACwALAAoACQAJAAkABwAFAAUABQAFAAcABwAH
AAcABQAHAAcABwAHAAcABwAGAAQABQAFAAUABwAHAAcABwAHAAcABwAHAAYABQAEAAQA
BgAGAAUABQADAAMAAwACAAIAAgADAAMABQAGAAYABAABAAEAAgACAAMAAwADAAMAAwAD
AAMAAwADAAQABAADAAQABQAGAAcABwAGAAUABAAGAAYABgAGAAUABQAFAAUABQAFAAUA
BQAHAAgACAAHAAUABAADAAIABgAHAAcACAAGAAYACAAIAAcABgAGAAcABwAHAAcABwAH
AAcABgAGAAgABwAHAAcABgAGAAUABQADAAQABgAEAAQABAAEAAEAAQABAAEABAAEAAQA
BAAHAAcACAAJAAgACQAKAAoACQAJAAkACQAKAAoADAANABAAEgAQAA8ACwAJAAgABwAE
AAMAAQD//////////wAAAAD9//z//P/+//////////3//v///wAAAAABAAEAAQABAAAA
AAABAAMAAgACAAIAAgACAAMAAwABAAEAAwADAAEAAQABAAEAAQACAAMABAACAAIAAgAC
AAIAAgACAAIABgAGAAMAAwAFAAcACwASABcAHQApADQANgAzAC8AKAAZAP//2v+u/3z/
Uf8//0b/Wf9o/3H/ef+C/43/nP+p/7P/wv/Q/9b/2//j/+v/8f/1//j/+v/8////AwAG
AAYABwAHAAcABQAHAAcABwAJAAkACgALAAsACwALAAsACwALAAsACwAMAA0ADgAQAA4A
DgAOAA4ADgAPAA8ADwANAA4ADgAPAA8ADgAOAA8AEQARABMAEQAPAA8AEAARABEAEQAS
ABIAEgASABIAFQATABIAEgASABQAFQAWABcAFwAWABUAFAAVABUAFQAVABYAFQAVABUA
EgARABEAEQASABEAEQAQAA4ADQAMAAkACQAJAAkACQAJAAkACQAJAAcACQAJAAkACQAJ
AAkACAAIAAkACQAJAAkACQAJAAkACAAJAAoACwAKAAkACAAIAAoACgAJAAkABwAHAAcA
BgAGAAYABwAHAAcACAAIAAYABQAFAAYABgAHAAcABwAHAAUABQAFAAUABQAGAAYABQAH
AAcABwAHAAcABgAFAAQABQAGAAcACAAHAAcABwAHAAkACQAJAAkACQAKAAoACQAGAAYA
BgAGAAgACQAJAAoACAAIAAoACgAHAAYABgAHAAcABwAHAAcABwAHAAYABgAIAAcABwAH
AAoABgADAAEABAAEAAQABAAEAAMAAwADAAMABgAGAAYABgAFAAUABgAHAAoACwAMAAwA
CQAJAAkACQAOAA4AEAARABEAEAALAAcABAADAAMAAwABAAEAAAD///3//f/9//7//P/5
//j/+P/2//f/9//3//v//v8BAAQAAwADAAIAAQABAAAAAAABAAEAAAAAAAAAAAAAAAEA
AQD/////AQABAP//////////AAAAAAAAAAD+//7//v/+//z//P/8//z/AAACAAEABQAF
AAcACwASABkAJQAxADQANAAtACMAFgD7/9n/sv+A/1L/Qf9P/17/Z/9u/3X/ff+M/53/
qP+z/73/xv/Q/9b/2//h/+f/7f/1//r//P/8//3///8AAAIAAwADAAMAAwAFAAUABQAF
AAUABgAHAAcABwAHAAcABwAHAAcABwAHAAcABwAIAAgACAAIAAgABgAHAAcABwAIAAoA
CwANAAsACgAKAAsACQAJAAsACQALAAsADAANAA0ADQAOAA4ADgAOAA4AEQAPAA4ADgAO
AA8ADwAPAA8AEgASABIAEgAQAA8ADgANAA0ADQAOAA8ADAALAAsACwAKAAkACQAIAAkA
CQAJAAcABQAFAAUABQAFAAUABQAFAAUABwAHAAcABQAFAAUABAAGAAcABwAHAAYABQAE
AAMABAAFAAYABwAFAAUABQAGAAQABAADAAMABQAFAAUABAACAAIAAwADAAUABgAGAAQA
AQABAAIAAgABAAEAAQABAAEAAQABAAEAAgAEAAUABQAFAAUABQAFAAQABAAEAAQABAAE
AAQABAAHAAcABwAHAAUABQAFAAUABwAIAAgABwAGAAYABgAGAAUABQAEAAQABgAGAAgA
CAAGAAQAAwADAAYABwAIAAkACAAHAAUABAAEAAMAAwADAAYABgAEAAIAAgACAAIAAwAD
AAMAAwACAAIAAgACAAEAAQACAAMABQAHAAkACgAJAAkACQAJAAwADAAOAA8AEAAQAAwA
CQAFAAMAAgABAP/////+//3//f/9//3//v/9//n/9//2//f/+f/6//v/+v/6//r/+v//
/wEAAgADAAIAAAD////////+//7//v/+//7///////v/+//9//3//v///wAAAQD///7/
/f/8//7//v/+//7//P/8//z//P/4//z///8BAAUACwALAA4AFQAhACkALgAsACkAIwAY
AAEA3/+4/4j/XP9H/0//YP9p/3D/c/91/37/kf+g/63/u//G/87/1v/d/+H/5f/r/+3/
8v/4//7//f///wIAAwADAAIAAQADAAUABQAFAAUABQAGAAcABAADAAIAAQAEAAUABgAH
AAcABwAHAAgACAAIAAgACAAIAAkACQAJAAYABgAFAAUACAAIAAkACwAJAAkACwAJAAsA
CwAMAA0ADQANAA4ADgANAAwACwANAA8ADgAOAA4ADQANAA0ADQAOAA4ADgAOAA4ADwAQ
ABEADgANAA0ADQAMAAsACwALAAwACwALAAoACQAJAAkABwAFAAUABQAFAAMAAwADAAMA
AwAFAAUABQAFAAUABQAEAAIAAwADAAMAAwADAAMAAwADAAMAAwADAAMAAwADAAQABAAE
AAMAAwABAAEAAQAAAAIAAgADAAMAAQACAAIAAAABAAEAAgACAAEAAQABAAEAAQABAAEA
AQACAAQABQAFAAMAAwADAAMABgAGAAYABgAEAAQABAAEAAUABQAFAAUAAwADAAMAAwAD
AAQABAADAAQABAAEAAQABAADAAEAAAAAAAAAAgACAAMAAgACAAMAAQABAAEAAQADAAMA
AgACAAIA///8//3//v///wAAAQABAAEAAQAAAAAAAAAAAAMAAwAEAAUABgAHAAgACAAG
AAUABAADAAkACgANAA8ADgAMAAYAAQD+//3//f/9//v/+//6//n/+f/5//n/+v/7//n/
+f/6//n/+f/4//f/+f/6//v//P/8//3//f/9/////v/+///////+//7//v/9//z//P/7
//r/+//+/////f/9//3//f/6//r/+v/6//3//v///wAA/f/8//v/+v/+//7///8DAAUA
BwAJAAwAFwAjAC8ANAAyAC8AJwAaAAUA4/+4/4j/XP9H/03/XP9p/27/b/91/4D/j/+e
/6v/t//C/8z/1P/b/+P/6f/t//H/9P/4//7/AQD9//z/AAABAAEAAQACAAUABgAHAAUA
BQAGAAcABwAHAAcABwAHAAcABwAHAAYABQAEAAQABgAIAAoADAAJAAkACAAHAAkACgAK
AAsACQAIAAgACQALAAsADQALAA0ADQAOAA8ADgANAA0ADAAOAA4ADgARABMAEgASABIA
EgARABAADwARABIAEwAUABMAEwATABMAEAAPAA8ADwAOAA0ADQANAAwACwALAAoACgAL
AAwACwAKAAkACAAHAAcABwAHAAcABwAJAAkACQAIAAcABgAEAAUABwAIAAkACAAHAAYA
BQADAAMAAwADAAMAAwADAAQABAAEAAMAAwADAAMAAwACAAQABAAFAAUAAwAEAAQAAgAD
AAMABAAEAAEAAQABAAEAAwADAAMAAwADAAQABAADAAEAAQABAAEAAgACAAIAAgACAAIA
AgACAAUABQAFAAUAAwADAAMAAwAFAAYABgAFAAYABgAGAAYABgAFAAMAAgADAAQABwAI
AAUABAAEAAUAAwADAAMAAwADAAMAAgACAAQABQADAAEABAAEAAQABAAEAAIAAQAAAP//
AQACAAMABAAFAAUABgAHAAgACQAKAAoABwAHAAcABwAKAAoADAANAA4ADgAKAAcAAwAB
AAAA///7//v/+v/5//r/+//8//7//f/5//f/9v/3//n/+v/7//n/+v/7//z//v//////
//8BAAAAAAABAP///v/+//7//P/8//3//f/9//3///////3//f/9//3//f/+////AAD+
//7//v/+//7//v/+//7//v/+/wEAAwAFAAcACwAQABcAIwAvADYAMgAtACcAHAAJAOf/
vv+O/1z/Qf9D/1L/Xf9o/2//d/+A/4//oP+v/7v/xv/O/9T/2//j/+n/7f/v//L/+P/8
//3///8AAAIAAwADAAMAAwAFAAUABQADAAMABAAFAAYABwAIAAkACAAHAAYABQAHAAcA
BwAIAAgACAAIAAgACAAJAAkACQALAAwADAANAAsACgAKAAsADQANAA8ADQANAA0ADgAP
AA8ADwAQABAAEAAQABAAEwARABAAEAAQABIAEwAUABUAFgAWABYAFgATABMAEwATABAA
DwAPAA8AEAAPAA8ADwAOAA0ADQAMAAsACwALAAkABwAHAAcABwAJAAkACQAJAAcACQAJ
AAkACQAJAAkACAAGAAcABwAHAAkACQAJAAkACQAJAAkACQAHAAcABwAIAAoACgAJAAkA
BwAHAAcABgAGAAYABwAHAAUABgAGAAQAAwADAAQABAAFAAUABQAFAAcABwAHAAcABQAG
AAYABQAGAAcACAAJAAcABgAFAAQABQAGAAcACAAJAAkACQAJAAcABwAHAAcACQAKAAoA
CQAHAAYABQAEAAgACQAJAAoACAAIAAoACgAJAAgACAAJAAkACQAJAAkACQAJAAgACAAI
AAcABwAHAAgABgAEAAYABgAGAAYABQAFAAUABQAGAAYABgAGAAcABwAIAAkADAANAA4A
DgAMAAsACgAJAA8AEAATABUAFAAUABAADQAJAAcABgAFAAIAAQD///3//v///wAAAgAC
AP///v/+//7/////////AQACAAMABAAEAAUABQAFAAUABAAEAAUABQAEAAQABAACAAIA
AwADAAIAAwAGAAcABwAHAAcABwAEAAQABAAEAAUABgAHAAgABwAGAAUABAACAAYACQAL
AA8AEQARABQAGwAnADEAOAA6ADcALwAiAA0A6//A/4z/Xv9F/0v/XP9l/27/d/+B/4z/
m/+q/7n/xf/Q/9j/3v/j/+n/7//z//f//P8CAAQABwAHAAgACAAJAAkACQALAA0ADQAN
AA0ADQAOAA8ADQANAA0ADQAPAA8ADwAPAAwACwAKAAoADgAQABIAFAATABMAEgARAA8A
EAAQABEAEgASABMAFQATABMAFQATABMAEwAUABUAFQAVABYAFgAWABYAFgAZABkAGAAY
ABgAGQAZABkAGQAaABoAGgAaABkAGQAZABkAGAAXABcAFwAWABUAFQAVABMAEQAQAA4A
DgAPABAADwARABEAEQARAA8ADwAPAA8ADQAPAA8ADwANAA0ADQAMAAwADQANAA0ACwAL
AAsACwAJAAkACQAJAAwADQAOABAADwAOAAwACwALAAsACwAKAAwADAANAA0ADQAOAA4A
DAALAAsADAAMAAkACQAJAAkACQAJAAkACQAHAAgACAAHAAcABwAHAAcACQAKAAsADAAL
AAoACQAIAAoACwAMAA0ACwALAAsACwALAAwADAALAAoACgAKAAoACwALAAoACgAKAAoA
DAAMAAsACgAKAAsACQAJAAkACQAJAAkACAAIAAoACQAJAAkACAAIAAoACgAKAAoABwAH
AAcABwAKAAoACgAKAAkACQAKAAsADAANAA4ADgAPAA8ADwAPABAAEAASABMAFAAUABAA
DQAHAAUABAADAAMAAwACAAEAAwADAAMABAACAP///v/+//z//f/9//3///8AAAEAAgAC
AAMAAwADAAUABAAEAAUABAACAAEAAAABAAIABAAFAAEAAQADAAMAAwADAAMAAwADAAQA
BQAGAAUABAADAAIAAgACAAIAAgACAAAAAwAFAAcACwANABIAGQAjACsAMgAyADEALQAk
ABUA///c/7L/gP9Z/0//Wv9l/2z/cf9z/37/jf+a/6X/s//C/8z/1P/d/+P/5//t//H/
9v/6//7//f/9/wAAAwAFAAYABwAFAAcABwAHAAcABwAIAAkACQAJAAkACQAJAAkACQAJ
AAsACwALAAwACgAKAAoACgAKAAsACwALAAkACgAKAAsACwAKAAoACwANAA0ADwANAAsA
CwAMAA0ADwAPABAAEAAOAA4ADgARABMAEgASABIAEwATABMAEwAUABQAFAAUABIAEQAQ
AA8ADwAPABAAEQAQAA8ADwAPAAwACwALAAoABwAHAAcABQAFAAUABQAFAAcABwAHAAcA
AwAFAAUABQAHAAcABwAGAAQABQAFAAUABQAFAAUABQABAAEAAQABAAMAAwADAAQABAAE
AAMAAwADAAMAAwACAAIAAgADAAMAAQACAAIAAAD9//3//v/+/wAAAQACAAMAAQABAAEA
AQABAAIAAgABAP//////////AQACAAMABAAEAAQABAAEAAUABQAFAAUAAwADAAMAAwAF
AAYABgAFAAIAAgACAAIAAwADAAIAAgAAAAAAAgACAAMAAgACAAMAAQABAAEAAQADAAMA
AgACAAQABQAFAAMAAAD+//7//v/+//7///8AAAEAAAAAAAAAAAABAAEAAgADAAQABQAG
AAYAAwADAAMAAwAIAAgACgALAA4ADgAKAAcAAwABAAAA///9//3//P/7//n/+f/5//r/
+//5//n/+v/5//n/+P/3//X/9v/3//j/+//9//7////+//z/+//7//z//P/9//7//P/8
//3//f/8//3/AAABAP///////////P/8//z//P/9//7///8AAP///v/9//z//P/6//3/
AQAFAAkACwAOABUAHwAnADAAMgAtACsAJgATAPH/yv+g/27/S/9J/1b/Zf9s/2//cf98
/4v/mP+n/7P/vv/K/9T/2f/f/+X/6f/v//b/+P/8///////+/wAAAQABAAEABAAHAAgA
CQAHAAcACAAJAAcABwAHAAcACQAJAAkACQAHAAcABwAIAAoACgAKAAoACQAJAAgABwAJ
AAoACgALAAsACgAKAAsACQAJAAsACQAKAAsADQAPAA8ADwAQABAADgAOAA4AEQARABAA
EAAQABMAEwATABMAFAAUABQAFAATABMAEwATABEADwAOAA0ADQANAA4ADwAOAA0ADQAM
AAsACwALAAkACQAJAAkACQAHAAcABwAHAAcACQAJAAkABwAHAAcABgAGAAcABwAHAAkA
CQAJAAkABQAFAAUABQAHAAcABwAIAAYABgAFAAUABQAFAAUABAAGAAYABwAHAAUABgAG
AAQABQAFAAYABgAFAAUABQAFAAUABQAFAAUABQAGAAYABQADAAMAAwADAAUABgAHAAgA
BgAGAAYABgAFAAUABQAFAAYABwAIAAkACAAIAAcABQAFAAYABwAIAAcABwAGAAYABgAG
AAgACAAHAAYABgAHAAcABwAHAAcABQAFAAQABAAGAAUABQAFAAYABgAFAAUABwAGAAQA
BAAEAAQABAAFAAUABQAFAAYABgAGAAYABwAHAAgACQAMAA0ADgAOAAsACwALAAsAEAAQ
ABIAEwASABIADgALAAcABQAEAAMAAQABAAAA///9//3//f/+/wAA/f/8//z//P/9//3/
/f/9//7///8AAAIAAwADAAMAAwACAAIAAwAFAAQABAAEAAIAAgADAAMAAwADAAUABQAD
AAMAAwADAAAAAAAAAAAAAQACAAMABAACAAIAAgACAAIABgAFAAcACwAPABMAGAAdACcA
MwA4ADgANQAvACYADQDn/7z/jv9g/0P/Sf9c/2n/dP97/4H/iv+Z/6b/s/+9/8r/1v/e
/+P/5//t//H/9f/6/wAABAAFAAUABgAIAAkACQAJAAkACwALAAsACQAJAAoACwALAAsA
CwALAA4ADwAQABEADwAPAA8AEAAOAA4ADgAOABAAEQARABEADwAQABAAEQARABAAEAAR
AA8ADwARAA8AEQARABIAEwARABEAEgASABIAEgASABUAFQAUABQAFAAVABUAFQAVABgA
GAAYABgAGQAZABkAGQAWABUAFQAVABQAEwATABMAEAAPAA8ADgALAAsACwAJAAoACwAM
AA0ADAALAAoACQAIAAsADAANAA0ADQANAAwADAANAA0ADQALAAsACwALAAkACQAJAAkA
CQAJAAkACgAIAAgABwAHAAkACQAJAAgACAAIAAkACQAIAAgABwAEAAQABQAHAAgABQAF
AAUABQAHAAcABwAHAAcACAAIAAcABwAHAAcABwAIAAgACAAIAAYABgAGAAYACAAJAAoA
CwAJAAkACQAJAAkACgAKAAkACQAKAAsADAALAAsACgAKAAgACAAKAAoACQAIAAgACQAJ
AAkACQAJAAkACQAIAAgACAAHAAcABwAKAAoACQAJAAkABgAGAAcACAAJAAoACQAJAAkA
CQAIAAgACAAIAAkACQAKAAsADgAPABAAEAANAA0ADQANABAAEAASABMAFAAUABAADQAJ
AAcABgAFAAMAAwACAAEAAQABAAEAAgACAP///v/+//7///////////8AAAEAAgAEAAUA
BQAFAAMAAgACAAMABAAEAAUABgAIAAgACQAJAAYABQAGAAUABQAFAAUABQACAAIAAgAC
AAMABAAFAAYABgAGAAYABgAEAAQABQAHAA0AEQARABQAHQApADEANAA0ADUALwAgAAcA
4/+4/4b/WP9H/0//YP9t/3b/ef9//4z/m/+m/7X/xf/O/9b/3v/l/+v/7//z//f//v8A
AAIAAwAFAAgACgALAAsACwALAA0ADQANAA8ADwAQABEADgANAAwACwAMAA0ADgAPAA0A
DQANAA4AEAAQABAAEAAOAA8ADwAPAA8AEAAQABEAEwASABIAEwARABEAEwARAA8ADwAQ
ABEAFAAVABcAGAAWABYAFgAZABkAGAAYABgAGAAXABYAFQAXABgAGQAaABkAGQAZABkA
GAAXABcAFwAWABUAFQAVABIAEQARABAAEQARABEADwARABEAEQARAA8ADwAPAA8ADQAP
AA8ADwARABEAEQAQAA8ADwAOAA0ADgAPABAAEQAPAA8ADwAPABEAEQARABIAEAAQAA8A
DwANAA0ADQAMAA4ADgAPAA8ADwAQABAADgAOAA8AEQASABAADwAOAA0ADQANAA0ADQAP
ABAAEAAPAA4ADQAMAAsADgAOAA4ADgAQABAAEAAQABAADwAOAA0ADwAPAA8ADwANAA4A
DgANAA0ADgAPABAAEAAPAA0ADAAMAAwADgAOAA0ADAAMAA0ADQANAA0ADQAPAA8ADgAO
AAsACQAIAAcADgAOAA0ADAAMAAwADAAMAAkACQAJAAkADAAMAAwADAANAA0ADgAPAA4A
DwAQABAAEQARABEAEQATABIAEwATABUAFgATABEACwAJAAgABwAFAAUABAADAAEAAQAB
AAIABAABAAAAAAD+////////////AAABAAIABQAHAAgACQAHAAYABgAHAAcABgAGAAYA
BgAGAAcABwAFAAUABwAHAAcABwAHAAcABAAEAAQABAAEAAQABAAEAAQABAAEAAQABAAG
AAkACwANAA8AFQAaACMALQA1ADoAOAA1ACsAHgANAPP/zP+a/2z/V/9Z/2T/b/94/3v/
f/+K/5v/pv+x/73/yP/U/9z/4//r//H/9f/3//r//v8CAAUABQAIAAwADQANAA0ACgAL
AAoACQAKAAsADQAPABEAEQARABEADwAPAA8ADwARABEAEQASABEAEAAPAA4AEAARABEA
EQARABIAEgATABEAEAAQABEAEwATABUAEwARABEAEgATABUAFQAWABYAFAAUABQAFwAZ
ABgAGAAYABsAGwAbABsAGgAaABoAGgAZABkAGQAZABgAFwAXABcAFgAVABUAFQAUABMA
EwASABEAEQARAA8ADwAPAA8ADwAPAA8ADwAPAA8AEQARABEAEQARABEAEAAQABEAEQAR
AA8ADwAPAA8ADQANAA0ADQAPAA8ADwAQABAAEAAPAA8ADQANAA0ADAAOAA4ADwAPAA0A
DgAOAAwADAANAA8AEAANAA0ADQANAA8ADwAPAA8ADQAOAA4ADQAPAA8ADwAPABAAEAAQ
ABAAEgASABIAEgAQAA8ADgANABAAEQASABMAEQASABIAEQASABIAEgASABEAEQAQABAA
DwAOAA8ADgAQABAAEQATABIAEQAQAA8AEQARABAAEAAOAA0ADQANAA4AEAANAAsADAAO
AA4ADgAOAA0ADQANAA0AEAAQABAAEAAPAA8AEAARABIAEwAUABQAEwATABMAEwAWABYA
GAAZABwAHAAYABUAEQAPAA4ADQAJAAkACAAHAAkACQAJAAoACgAHAAYABgAFAAUABAAD
AAQABgAIAAoACgALAAsACwANAAwADAANAAwACgAJAAgACgAKAAsACwALAAsADQANAAsA
CwALAAsACwAMAA0ADgAMAAwADAAMAAwADAAMAAwADAAMAA0AEQATABMAFwAcACMALwA9
AEQAQgA/ADcAKgAXAPv/2v+w/3z/V/9T/2D/a/94/33/f/+I/5v/rP+5/8f/0v/a/+D/
5//x//f/+////wIABgAKAAsADwAQABIAEwATABMAEwAVABUAFQAVABUAFgAXABkAGQAZ
ABkAFwAXABcAFwAZABkAGQAaABoAGgAaABoAGgAbABsAGwAbABwAHAAdAB0AHAAcAB0A
HwAfACEAHwAdAB0AHgAfAB8AHwAgACAAIAAgACAAIwAhACAAIAAgACMAIwAjACMAIgAi
ACIAIgAjACMAIwAjACQAIwAjACMAIAAfAB8AHwAgAB8AHwAeAB0AHQAdABsAHQAdAB0A
HQAcABsAGgAZABgAGwAcAB0AGwAbABsAGgAYABkAGQAZABsAGwAbABsAGwAbABsAGwAZ
ABkAGQAaABgAGAAXABcAGQAZABkAGAAWABYAFwAXABgAGgAbABoAGAAXABcAFgAZABcA
FwAXAA==
         </WaveFormData>
      </LeadData>
      <LeadData>
         <LeadByteCountTotal>10000</LeadByteCountTotal>
         <LeadTimeOffset>0</LeadTimeOffset>
         <LeadSampleCountTotal>5000</LeadSampleCountTotal>
         <LeadAmplitudeUnitsPerBit>4.88</LeadAmplitudeUnitsPerBit>
         <LeadAmplitudeUnits>��V</LeadAmplitudeUnits>
         <LeadHighLimit>2147483647</LeadHighLimit>
         <LeadLowLimit>268435456</LeadLowLimit>
         <LeadID>V2</LeadID>
         <LeadOffsetFirstSample>0</LeadOffsetFirstSample>
         <FirstSampleBaseline>0</FirstSampleBaseline>
         <LeadSampleSize>2</LeadSampleSize>
         <LeadOff>FALSE</LeadOff>
         <BaselineSway>FALSE</BaselineSway>
         <ExcessiveACNoise>FALSE</ExcessiveACNoise>
         <MuscleNoise>FALSE</MuscleNoise>
         <LeadDataCRC32>1132573564</LeadDataCRC32>
         <WaveFormData>
9v/2//b/9v/4//j/+P/4//n/+v/7//z//P/8//z//P/9//7///8AAAAAAAAAAAAAAQAC
AAMABAAGAAYABgAGAAcACAAJAAoADQAOAA8AEAARABIAEwAUABYAGAAaABwAIAAiACQA
JgAqACwALgAwADMANgA5ADwAQABCAEQARgBKAEwATgBQAFMAVABVAFYAVABUAFQAVABW
AFYAVgBWAFQAUgBQAE4ATABKAEgARgBDAEAAPQA6ADYAMgAuACoAJQAiAB8AHAAZABYA
EwAQAA4ADAAKAAgABQAEAAMAAgABAAAA///+//z//P/8//z/+//6//n/+P/6//r/+v/6
//j/+P/4//j/9v/2//b/9v/4//j/+P/4//b/9v/2//b/9v/2//b/9v/4//j/+P/4//b/
9v/2//b/+P/4//j/+P/2//b/9v/2//j/+P/4//j/+v/6//r/+v/4//j/+P/4//r/+v/6
//r/+P/4//j/+P/6//r/+v/6//r/+v/6//r/+P/4//j/+P/6//r/+v/6//n/+P/3//b/
9P/0//T/9P/2//b/9v/2//T/9P/y//L/9P/1//X/9f/z//P/8//z//b/+P/4//n/+f/5
//n/+f/3//f/+P/6//v//f///wAA/v/+//z//P/+//7//v/9//3//v/+//////////3/
+v/2//X/8//y//L/8//z//P/9v/2//b/9v/0//L/8P/u/+v/6//r/+r/7P/s/+z/7P/r
/+r/6v/q/+v/6//q/+r/6v/q/+v/6//q/+r/6v/q/+r/6v/q/+r/7P/q/+j/5//p/+7/
9P/7/wMACgAVACgAPgBOAFwAZwB3AIIAjACOAIEAYwA5AAoA3P+v/3n/Sf8j/xT/Iv8+
/1b/bP+C/5H/nv+n/7L/vf/D/8f/zP/R/9f/3f/i/+T/6P/q/+v/6//s/+v/7P/s/+z/
7v/u/+7/7//x//H/8v/y//X/9f/1//X/9P/1//X/9f/1//X/9v/3//n/+f/6//z//f/9
//7//v//////AQACAAMABQAFAAYABwAIAAoADAAPABAAEQAUABQAFAAXABoAHAAeACEA
JQAnACoALgAwADEANAA3ADoAPwBBAEQARwBIAEoATABMAE8ATwBQAFAATgBNAE0ATABM
AEsASQBIAEYARQBCAD4AOQA3ADIALwAtACkAJgAiABsAFwAUABAADQALAAgABQAEAAIA
AQD+//r/9//1//L/8v/y//L/8//x/+//7//v/+//7v/t/+3/7//v/+//7v/u/+7/7v/u
/+7/7v/u/+7/7P/s/+3/7f/t/+3/7f/s/+7/7v/v/+//7v/t/+z/6//s/+3/7v/v/+//
7//w//D/7v/u/+7/7v/w//D/8P/x//H/8v/y//L/8//z//T/9P/y//L/8v/y//L/8v/z
//P/9f/1//X/9f/x//H/8v/y//X/9f/0//T/8v/y//L/8v/x//H/8//0//L/8v/y//L/
8P/w//D/8f/x//H/8f/x//H/8f/y//T/8v/z//X/9f/1//X/9f/1//b/+P/4//n/+P/4
//j/+P/2//b/9v/2//j/9//3//j/+v/7//v/+//5//b/8v/x//D/8P/x//P/8f/x//L/
8v/y//L/8f/w/+//7v/t/+3/6//q/+r/6v/s/+z/6//q/+j/6P/p/+n/6v/q/+r/6v/p
/+n/6P/o/+j/6P/o/+j/6P/o/+j/6P/q/+n/6//u//L/+/8FAA4AGwAsADwASgBaAGUA
cwCCAI4AkgCHAHEATwAeAPD/v/+L/1n/L/8Y/yL/Qv9c/27/gP+R/5z/p/+w/7n/w//L
/9D/0//Z/93/4P/k/+b/7P/t/+3/7v/t/+7/7v/u//D/8P/w//H/8//z//T/9P/z//P/
8//z//X/9//4//n/9//3//j/+f/7//v//P/+//3//f/+//7//f/9////AAADAAUABQAG
AAcACAAKAAwADQAOAA8AEgAUABQAFwAaABwAHgAhACUAJwAqAC4AMAAzADYAOQA8AD8A
QQBEAEcASgBMAE4ATgBNAE0ATgBOAFAATwBPAE4ATgBNAEsASgBIAEcARABAAD0AOwA2
ADMALwArACgAJAAfABsAGAAUABEADwAMAAkABAACAAEA/v////3//P/6//f/9v/1//X/
9//1//X/9f/1//T/8//z//H/8f/x//D/8v/y//L/8v/y//L/8v/y//L/8v/z//P/8f/x
//H/8P/w//D/8f/x//P/8//z//P/8v/x//D/7//w//H/8//0//T/9P/0//T/9P/0//T/
9f/1//b/9v/2//X/9f/2//b/+P/4//j/+P/2//b/9//3//X/9f/1//X/9f/1//b/9v/1
//X/9P/0//b/9v/2//b/8//z//P/8//z//P/9P/0//T/9P/0//H/8P/v/+//7//v/+//
7//v/+//8P/y//L/8//1//X/9f/1//X/9f/0//b/9v/3//n/+v/7//z/+f/4//f/9v/2
//X/9f/2//j/+f/5//n/+f/2//L/8f/v/+7/7v/v/+3/7f/u/+7/7v/u/+3/7P/t/+z/
6//r/+r/6P/n/+b/6P/o/+f/5v/m/+b/5//n/+b/5v/m/+b/6f/p/+j/6P/n/+b/5f/k
/+b/5v/m/+b/6P/n/+f/6P/s//H/+/8EABEAIgA0AEYAUgBfAGsAdgB8AH4AdwBnAEkA
IgDy/8X/lf9j/zn/Gv8W/zD/TP9g/3L/h/+U/5//rP+1/73/x//M/83/0f/V/9r/3v/k
/+j/6f/p/+r/6//s/+z/7P/u/+7/7v/v//H/8f/y//L/8//z//P/8//2//f/9//3//X/
9f/2//f/9//3//j/+v/9//3//v/+//3//f///wAAAwAFAAUABgAFAAYACAAKAAsADAAN
ABAAEgASABUAGAAaABwAHwAjACUAKAAsAC4ALwAyADUAOAA9AD8AQgBFAEYASABKAEoA
SwBLAEwATABOAE0ATQBMAEoASQBHAEYARgBFAEIAPgA9ADsANgAzAC0AKQAmACIAHwAb
ABgAFAAPAA0ACgAHAAQAAgABAP7//f/7//r/+P/1//T/8//z//X/8//z//P/8//y//H/
8f/v/+//7//u//D/8P/w//D/7v/u/+7/7v/w//D/8f/x/+//7//v/+7/7v/u/+//7//x
//H/8f/x/+//7//v/+//8f/x//L/8v/w//D/8P/w//D/8P/w//H/8f/y//L/8v/v/+//
8P/w//L/8v/y//L/8v/y//P/8//z//P/8//z//P/8//0//T/9f/1//T/9P/0//T/9P/0
//X/8//x/+//8v/y//L/8v/y//L/8v/y//P/8f/x//H/8f/z//P/9P/2//T/9f/3//f/
+f/5//n/+f/8//7//v////7//v/+//7//P/8//z//P/6//n/+f/6//z//f/9//3/+//4
//T/8//x//D/8P/x//P/8//0//T/9P/0//P/8v/x//D/7//v/+3/7P/s/+z/7v/u/+3/
7P/u/+7/7//v/+z/7P/s/+z/7f/t/+z/7P/u/+7/7v/u/+z/7P/s/+z/8P/v/+//9P/2
//v/BQAUACcAPABQAGIAbABzAH0AhACCAHYAYwBFABsA8v/M/53/a/8//x3/FP8u/07/
ZP94/4r/l/+m/7H/uv/B/8X/zf/U/9v/3//j/+b/6P/q//D/8f/x//L/8//0//T/9P/2
//b/9v/3//n/+f/6//r/+//7//v/+//8//3//f/9//////8AAAEA/////wAAAgAFAAUA
BgAGAAUABQAHAAgACQALAAsADAAPABAAEgAUABMAFAAVABgAGgAaAB0AIAAiACQAJwAr
AC0AMAA0ADYAOgA+AEIARgBIAEkASwBNAFAAUgBUAFQAUwBTAFQAVABWAFUAVQBUAFQA
UwBRAFAATQBLAEcAQgBAAD8AOwA5ADMALwAsACgAIwAfABwAGAAXABUAEgAPAAoACAAH
AAQABQADAAIAAAD///7//f/9/////f/9//3/+//6//n/+f/3//f/9//2//f/+P/5//r/
+f/4//f/9v/2//b/9//3//n/+f/5//j/+P/4//n/+f/5//n/+f/5//n/+f/5//n/+f/5
//r/+v/6//r/+v/6//r/+v/6//v/+//8//z//P/5//n/+v/6//r/+v/6//r//P/8//3/
/f/8//v/+v/5//r/+//9//7//v/9//v/+v/6//r/+v/6//3//f/8//v/+v/5//j/9//4
//n/+//7//v/+//7//r/+f/5//r/+//9/wAAAQD//////////wIABAAEAAUABgAGAAYA
BgACAAIAAgACAAIAAQABAAIABAAFAAUABQABAP7/+v/5//j/+P/5//v/+f/5//r/+v/6
//r/+f/4//b/9P/y//H/8//y//L/8v/0//T/8//y//H/8P/w/+//7//w//H/8v/x//H/
8P/w//L/8v/y//L/8v/y//L/8v/w//H/8//0//7/BwAPABQAIwA2AEgAWABmAHMAhQCS
AJgAlgCBAGEAMwACANb/pf9v/0P/Jf8c/zD/Tv9m/3z/kv+h/6r/tf/A/8n/z//T/9b/
2//j/+f/6v/u//L/9f/1//T/9P/1//b/9v/2//j/+P/4//n/+v/5//n/+P/6//v//P/9
//z//f/9//3//f/9//7///8BAAEAAgAEAAQAAwADAAIABQAFAAcACAAHAAkACQAKAA0A
DgAQABIAFQAWABcAGgAaABoAHQAgACIAJAAnACsAKwAuADIANAA3ADoAPQBAAEUARwBK
AE0ATABOAFAAUABRAFEAUgBSAFIAUQBRAFAATgBNAEsASgBKAEkARgBCAD0AOwA2ADMA
LQApACYAIgAfABsAGAAUAA8ADQAKAAcABgAEAAMAAAD9//v/+v/4//j/+P/4//n/9//1
//X/9f/1//T/8//z//X/9f/1//T/8//y//H/8P/x//L/8//0//P/8v/y//H/8f/x//H/
8P/y//L/8//z//H/8f/x//H/8//z//P/8//x//H/8v/y//T/9P/0//T/9v/2//b/9//2
//b/9f/0//X/9f/2//b/9P/0//T/9P/2//b/9//3//n/+f/5//n/9v/1//X/9P/3//f/
9v/2//b/9P/0//b/9v/2//b/9v/2//b/9//2//X/9P/z//T/9f/3//r/+v/7//3//f/6
//n/+P/3//n//P/9/////f/8//v/+v/6//r/+v/6//z/+//7//z//P/9//3//f/9//r/
9v/1//P/8v/y//P/9f/1//b/9v/1//T/8v/w/+//7v/t/+3/7v/u/+//8P/v/+7/7P/q
/+v/7P/u/+//7P/s/+z/7P/r/+v/6v/q/+3/7v/v//D/7//u/+3/7P/s/+3/8//2//7/
BQAJABAAHwAwAEIAVABkAHMAhQCSAJoAmgCJAGkAQwAUAOb/sf95/0v/J/8c/zD/Tv9m
/3z/kP+h/6z/tf+8/8P/y//P/9L/1//d/+X/6P/o/+r/7v/v/+//8P/y//T/9f/2//b/
9v/2//f/9//3//j/+P/6//v//P/9//3//f/8//v//v///wEAAwACAAEAAQACAAMAAwAE
AAQABQAFAAcACAAHAAkACQAKAA0ADgAQABIAEQASABMAFgAaABoAHQAgACQAJgApAC0A
LQAwADQANgA7AD4AQQBEAEcASQBMAE8ATgBQAFIAUgBTAFMAVABUAFQAUwBTAFIAUgBR
AE8ATgBKAEkARgBCAD8APQA4ADUAMwAvACwAKAAhAB0AGgAWABMAEQAOAAsACgAIAAcA
BAADAAEAAAD+/////v/9//3/+//5//n/+f/3//b/9f/1//f/9//3//b/9v/2//b/9v/2
//b/9v/2//b/9v/3//f/9//3//f/9v/2//b/9//3//X/9f/1//X/9//3//f/9//3//f/
+P/4//j/+P/4//j/+v/6//r/+//5//r/+v/6//v/+//8//z/+v/6//r/+v/7//z//v//
//3//f/9//3/+//7//z//P/9//3//P/8//r/+v/4//j/+v/8//z//P/8//j/+P/4//n/
+f/5//n/+f/5//n/+v/8//7///8BAAEAAQABAAEAAQAAAAIAAgADAAQABAAEAAQAAgAC
AAIAAgAAAP////8AAAIAAwADAAMA///8//j/9//3//b/9v/3//f/9//4//j/9v/2//X/
9P/1//T/8//z//H/8P/w//D/8v/y//H/8P/w//D/8f/x/+7/7v/u/+7/8f/x//D/8P/u
/+7/7v/u/+7/7v/u/+7/8v/x//P/9v/4////CQAUACEAMgBIAFoAZgBxAH0AigCQAI4A
gwBtAEcAGADq/7n/gf9R/yv/Gv8u/07/aP96/4z/m/+o/7H/vP/F/8v/0f/U/9n/4f/l
/+b/6v/s//D/8f/x//L/8//0//T/9P/4//j/+P/5//v/+//8//z//P/7//r/+f/7//3/
/v////////8AAAEAAQABAAIABAAHAAcACAAIAAcABwAJAAoACwANAA0ADgAPABAAEgAU
ABUAFgAXABoAHgAeACEAJAAkACYAKQAtADEANAA4ADoAPQBAAEMARgBHAEkATABPAFAA
UgBUAFQAUwBTAFQAVABWAFUAVQBUAFQAUwBRAFAATgBNAEoARgBDAEEAPAA5ADMALwAs
ACgAJQAhAB4AGgAXABUAEgAPAAoACAAHAAQABQADAAIAAAD9//z/+//7//3/+//7//v/
+//6//n/+f/5//n/+f/4//j/+P/4//j/9v/2//b/9v/3//j/+v/7//n/+f/5//j/9v/2
//f/9//4//n/+v/7//n/+f/5//n/+//7//z//P/7//r/+f/4//j/+P/4//n/+//8//z/
/P/6//n/+f/4//r/+v/6//r/+P/4//n/+f/5//n/+f/5//j/+f/7//z//P/7//n/+P/6
//r/+v/6//v/+f/4//j/+P/4//j/+P/4//j/+f/3//f/9//3//n/+f/6//z//v///wEA
AQD//////////wIABAAEAAUABAAEAAQABAACAAIAAgACAAIAAQABAAIAAgADAAMAAwAB
AP7/+v/5//f/9v/2//f/9//3//j/+P/4//j/9//2//P/8v/x//H/8//y//L/8v/y//L/
8f/w//L/8v/z//P/8v/y//L/8v/x//H/8P/w//L/8v/y//L/8P/w//D/8P/w//P/9//6
/wAABQALABQAIwA2AEoAXABoAHMAfwCMAJAAjAB9AGEAOwAQAOb/uf+B/1H/Lf8e/zD/
Tv9m/3z/kP+d/6r/s/+8/8X/zf/R/9j/3//l/+v/7v/w//D/8v/z//P/9P/2//j/+f/6
//r/+v/6//v//f/9//7//v8BAAEAAQABAAEAAQAAAP//AAABAAMABQADAAMABAAGAAcA
BwAIAAgACwALAA0ADgANAA8ADwAQABEAEgAUABYAFwAYABkAHAAeAB4AIQAkACYAKAAr
AC8ALwAyADYAOAA9AEAAQwBGAEcASQBMAE8AUABSAFQAVABVAFUAVgBWAFQAUwBTAFIA
UwBTAFIAUgBPAE0ASQBEAEMAQQA8ADkANQAxAC4AKgAjAB8AHAAYABcAFQASAA8ACgAI
AAcABAAFAAMAAgAAAAEAAAD//////P/5//j/9//5//j/9//3//f/9//3//b/9v/2//b/
9v/4//j/+P/4//f/9v/2//X/9//3//f/9v/0//T/9f/1//f/9//3//f/+f/5//n/+f/4
//f/9//2//f/+P/5//r/+P/4//j/+f/3//j/+P/4//n/+f/6//r/+P/4//j/+P/6//r/
+//7//r/+f/4//f/9//3//j/+P/5//n/+P/4//b/9v/2//b/+f/6//r/+v/6//r/9v/2
//b/9//5//n/+f/5//f/9//4//r/+v/7//3//f////////////7/AAAAAAEABAAEAAQA
BAACAAIAAgACAAAA/////wAAAgADAAMAAwD///z/+P/3//X/9P/0//X/9//3//j/+P/2
//b/9f/0//X/9P/z//P/8f/w//D/8P/y//L/8f/w/+7/7v/v/+//7P/s/+z/7P/u/+//
7//w/+7/7v/u/+7/7v/u/+7/7v/w/+//7//y//b//f8FAAwAGQAqADwATABcAGkAeQCM
AJgAoACZAIMAXwAyAAIA0f+b/2X/Of8c/yD/PP9U/2j/gP+T/6D/rf+4/7//w//L/9D/
1f/Z/9//4v/m/+j/7v/v/+//8P/x//L/8v/y//T/9P/0//X/9f/1//b/9v/1//X/9f/1
//b/9//3//f/9f/1//b/9//4//n/+//+//////8AAAAA/////wEAAgADAAUABQAGAAUA
BgAIAAoADQAOAA8AEgAUABQAFwAaABoAHAAfACMAJQAoACwALgAvADIANQA4ADsAPQBA
AEMARgBIAEoASgBLAEsATABMAE4ATQBNAEwASQBHAEQAQgBBAEEAPwA8ADkANwAyAC8A
KQAlACIAHgAbABcAFAAQAAsACQAGAAMAAAD+//3/+v/3//X/9P/y//H/8P/v/+//8f/v
/+//7//u/+z/6v/p/+n/6f/p/+j/5v/m/+b/5v/m/+b/5v/m/+j/6P/p/+n/5//n/+f/
5v/m/+b/5//n/+f/5//n/+f/5//n/+f/5//p/+n/6v/q/+r/6v/q/+r/6v/q/+r/6//r
/+z/7P/s/+n/6f/q/+r/7P/s/+z/7P/s/+z/7f/t/+3/7f/t/+3/7f/t/+7/7v/t/+3/
7P/s/+7/7v/u/+z/6v/q/+r/6v/q/+n/6v/r/+3/6//r/+v/6//r/+v/7P/u/+z/7f/v
/+//7//v/+//7//y//T/9P/1//b/9v/2//b/9v/2//b/9v/2//X/9f/2//X/9f/0//P/
9P/y/+//7//s/+r/6f/p/+f/5//o/+j/6v/q/+n/6P/n/+b/5f/l/+f/5v/m/+b/5P/k
/+P/4v/i/+L/4//j/+L/4v/i/+L/4//j/+L/4v/j/+T/5f/m/+T/5P/k/+T/5P/j/+X/
6v/w//f///8EABEAIAAyAEQAVABhAHMAhACQAJIAhwBzAE8AIADw/8H/i/9X/yv/EP8e
/zz/VP9q/3z/j/+e/6v/sv+3/7v/wf/I/8//1f/Z/+D/5P/m/+n/6f/o/+j/6//s/+z/
7P/s/+z/7P/t/+3/7f/u/+7/8f/x//H/8f/w//H/8f/x//P/8//0//X/8//z//T/9v/1
//X/9v/2//j/+f/8//7//P/9//z//P/+/wAAAwAGAAcACAAJAAwADAAMAA8AEgAWABgA
GwAfAB8AIgAmACgALQAwADMANgA3ADkAPAA/AEAAQgBEAEQARgBHAEkASgBJAEcARgBE
AEQAQwBBAEAAQAA/ADwAOAAzADEALAApACcAIwAgABwAFQARAA4ACgAJAAcABAABAPz/
+v/5//b/8//x//D/7v/v/+7/7f/t/+v/6f/p/+n/6//q/+n/6f/p/+n/6f/o/+j/6P/o
/+j/6v/q/+r/6v/p/+j/6P/n/+n/6f/p/+j/6P/o/+n/6f/n/+f/5//n/+n/6f/p/+n/
6f/p/+r/6v/o/+j/6P/o/+r/6v/q/+v/6f/q/+r/6v/q/+v/7f/u/+3/7P/r/+r/7P/s
/+3/7f/r/+v/6//r/+v/6//s/+z/7f/t/+z/7P/s/+z/7P/s/+v/6//r/+v/7//t/+z/
6v/q/+r/6v/o/+j/6P/p/+v/6//r/+v/6//r/+z/7v/u/+//8f/x//P/8//z//P/9v/4
//j/+f/4//j/+P/4//b/9v/2//b/9P/z//P/9P/z//P/8v/x//H/7v/q/+n/5f/k/+T/
5f/l/+X/5v/m/+f/6P/o/+j/5f/k/+P/4//j/+L/4v/i/+L/4v/h/+D/4P/g/+H/4f/i
/+L/4v/i/+L/4f/f/97/3//g/+H/4v/g/+D/4P/g/+D/4//l/+j/7v/3////CgAXACgA
OgBKAFYAYwBxAHwAfgB4AGsAUwAtAAAA1v+p/3P/Rf8f/w7/Hv8+/1b/av98/43/nP+p
/7D/t/+9/8H/xv/N/9f/3f/g/+L/5P/m/+f/5//o/+v/7P/s/+z/7P/s/+z/7f/t/+3/
7v/u//D/8f/y//P/9P/1//X/9f/1//X/9v/3//n/+f/6//z/+//7//z//P//////AQAC
AAEAAwADAAQABQAGAAgACgANAA4ADwASABIAEgAVABgAGwAeACIAJwAmACgAKwAsADAA
NAA4ADwAPwBBAEQARwBGAEgASgBKAEwATQBPAFAATwBNAEwASgBMAEsASQBIAEYARQBC
AD4AOwA5ADQAMQAtACkAJgAiAB0AGQAWABIAEQAPAAwACQAGAAQAAwAAAP///f/8//r/
+//6//n/+f/4//X/9P/z//P/8v/x//H/8//z//P/8v/y//L/8v/y//L/8v/y//L/8P/w
//H/8f/z//P/8//y//L/8v/z//P/8f/x//H/8f/y//P/9P/1//L/8f/x//D/8v/y//L/
8v/y//L/8v/z//P/9P/0//T/9P/1//f/+P/2//b/9v/2//b/9v/3//f/9//3//f/9//1
//X/9v/2//b/9f/z//L/7//u/+3/7P/s/+3/7v/v/+//7f/u/+7/7v/u/+7/7f/u/+//
8f/x//H/8f/x//H/8f/y//T/9f/3//r/+//7//v/+//7//3/AAABAAMAAgACAAIAAgAC
AAIAAgACAAAA/////wAA//////7//f/7//j/9P/z//H/8P/w//H/8f/x//L/8v/0//T/
8//y/+//7v/t/+3/7v/u/+//8P/w//D/7//u/+3/7P/s/+v/6//s/+3/7v/t/+3/7P/s
/+3/7v/v//D/7v/u/+7/7v/s/+3/7//0//z/BQALABQAIwA0AEgAWgBmAHEAfwCKAIwA
hgB1AFcAKwAAANb/pf9t/0P/If8Y/zL/Tv9i/3j/kP+f/6r/tf++/8P/x//L/9T/2//h
/+X/6P/s/+7/8P/x//H/8v/1//b/9v/2//j/+P/4//n/+f/5//r/+v/8//3//v//////
///+//3//v///wEAAwABAAEAAgAEAAUABQAGAAYACQAJAAsADAALAA0ADQAOAA8AEAAS
ABQAFwAYABkAHAAeAB4AIQAkACgAKgAtADEAMAAyADUANgA6AD4AQgBGAEkASwBOAFEA
UgBUAFYAVgBZAFkAWgBaAFkAVwBWAFQAVgBVAFMAUgBSAFEATgBKAEUAQwA+ADsAOQA1
ADIALgApACUAIgAeABsAGQAWABMAEAAOAA0ACgAJAAcABgAEAAQABAAEAAUAAwABAAEA
AQD///7//f/9//7///8AAAAA/v/+//7//v///wAAAQACAAEAAAAAAP///////////v/+
//7///////3//f/9//3/////////////////AAAAAP7//v/+//7/AAAAAAAAAQAAAAAA
///+//7///8BAAIAAQAAAP///v8AAAAAAQABAAEAAQABAAEA/////wAAAAABAAEAAAAA
AP7//v/+//7/AQABAP///v/+//7//v/+//r/+v/6//v//P/9//7////9//3//v8AAP7/
//8BAAEAAwADAAMAAwAEAAYABgAHAAgACAAIAAgABgAGAAYABgAGAAUABQAGAAYABwAH
AAcAAwAAAPz/+//5//j/+P/5//v/+//8//z//P/8//v/+v/3//b/9f/1//f/9v/2//b/
9P/0//P/8v/0//T/9f/1//T/9P/0//T/9f/1//T/9P/y//L/8v/y//P/9P/1//b/9P/1
//X/+v8AAAkADwAaACkAOgBKAFoAZgBzAIMAkgCgAKYAmQB3AE0AHgDu/7n/gf9R/yv/
Hv80/1L/Zv98/5D/n/+q/7f/wP/H/8//1f/Y/9v/3//l/+z/7v/w//b/9//3//j/+P/4
//f/9v/5//r/+//9//////8AAAAA//////////8CAAMAAwADAAEAAQACAAMAAwADAAQA
BgAFAAUABgAGAAkACQALAAwADQAPAA8AEAAPABAAEgAUABcAGAAZABwAHgAeACEAJAAm
ACgAKwAvADMANgA6ADwAPgBAAEIARABIAEsATwBTAFIAVABWAFYAVwBXAFgAWABaAFkA
WQBYAFYAVQBTAFIAUgBRAE4ASgBHAEUAQAA9ADcAMwAwACwAKQAlACIAHgAZABcAFAAR
ABAADgANAAoABwAFAAQAAgADAAIAAQABAAEA/////////f/8//v/+//8//3//v/+//z/
/P/8//z//P/8//z//P/6//r/+//7//n/+f/5//j/+f/6//z//f/7//v/+//7//3//f/9
//3//////wAAAAD+//7//v/+/wEAAgADAAUABAAEAAMAAgABAAEAAgACAAIAAgACAAIA
AAAAAAEAAQADAAMAAwADAAMAAwAEAAQABAADAAEAAAACAAIAAgACAAMAAwADAAEAAAAC
AAIAAgACAAAAAAAAAAEAAQABAAEAAQABAAEAAgAEAAIAAwAFAAUABwAHAAcABwAHAAgA
BwAHAAkACgALAAwACgAKAAoACgAJAAcABgAGAAUABQAEAAMAAQD+//r/+f/1//T/9P/1
//X/9f/2//b/9v/2//X/9P/0//T/9P/1//T/8v/x//D/8v/y//H/8P/w//D/8f/x/+7/
7v/u/+7/8f/x//D/8P/u/+7/7v/u//D/8P/w//D/8P/v//H/9v/8////BwAQAB0ALgBC
AFIAYABrAHcAigCWAJYAjwB9AFkAKgD8/8v/k/9j/zn/Hv8m/0j/Yv92/4r/m/+m/6//
uv/D/8v/0f/W/9v/3//j/+j/6v/u//L/8//z//T/9f/2//b/9v/2//b/9v/3//v/+//8
//z//f/9//3//f/+//////////////8AAAEAAQABAAIABAAFAAUABgAGAAUABQAHAAgA
CgANAA4AEAAPABAAEgAUABUAFgAXABoAHgAeACEAJAAlACYAKAArAC4AMgA3ADoAPAA+
AEAAQgBFAEcASgBNAE8AUgBVAFYAVQBVAFYAVgBYAFcAVwBWAFQAUwBRAFAAUABPAEwA
SABHAEUAQAA9ADcAMwAwACwAKQAlACIAHgAZABcAFAARABAADgANAAoABwAFAAQAAgD/
//7//f/9/////f/9//3/+//6//n/+f/5//n/+f/4//n/+v/7//z/+//6//n/+P/6//r/
/f/9/w==
         </WaveFormData>
      </LeadData>
      <LeadData>
         <LeadByteCountTotal>10000</LeadByteCountTotal>
         <LeadTimeOffset>0</LeadTimeOffset>
         <LeadSampleCountTotal>5000</LeadSampleCountTotal>
         <LeadAmplitudeUnitsPerBit>4.88</LeadAmplitudeUnitsPerBit>
         <LeadAmplitudeUnits>��V</LeadAmplitudeUnits>
         <LeadHighLimit>2147483647</LeadHighLimit>
         <LeadLowLimit>268435456</LeadLowLimit>
         <LeadID>V3</LeadID>
         <LeadOffsetFirstSample>0</LeadOffsetFirstSample>
         <FirstSampleBaseline>0</FirstSampleBaseline>
         <LeadSampleSize>2</LeadSampleSize>
         <LeadOff>FALSE</LeadOff>
         <BaselineSway>FALSE</BaselineSway>
         <ExcessiveACNoise>FALSE</ExcessiveACNoise>
         <MuscleNoise>FALSE</MuscleNoise>
         <LeadDataCRC32>3428586729</LeadDataCRC32>
         <WaveFormData>
8v/y//L/8v/z//T/9f/2//j/+P/4//j/+P/4//j/+P/5//r/+//8//z//P/8//z//f/+
////AAAAAAAAAAAAAAIAAgACAAIABQAGAAcACAAKAAoACgAKAA0ADgAPABAAEwAUABUA
FgAYABoAHAAeACEAJAAnACoALAAuADAAMgA1ADgAOwA+AEEAQgBDAEQARQBGAEcASABJ
AEoASwBMAEkASABHAEYARQBEAEMAQgA/ADwAOQA2ADEALgArACgAJAAiACAAHgAbABgA
FQASAA8ADgANAAwACgAIAAYABAACAAIAAgACAAAAAAAAAAAA///+//3//P/+//7//v/+
//7//v/+//7//f/8//v/+v/8//z//P/8//r/+v/6//r//P/8//z//P/8//z//P/8//r/
+v/6//r//P/8//z//P/6//r/+v/6//z//P/8//z//v/+//7//v/9//z/+//6//v//P/9
//7//P/8//z//P/+//7//v/+//7//v/+//7//P/8//z//P/+//7//v/+//z//P/8//z/
+v/6//r/+v/8//z//P/8//v/+v/5//j/+v/7//v/+v/6//r/+v/6//v//f/9////AQAB
AAEAAAD+//7/AAABAAQABAAEAAQAAwADAAQABgAHAAgACQAIAAgACAAHAAcACQAJAAcA
BAAAAP/////8//z//P/8//3//f/9//3//P/4//j/9//1//L/8f/x//D/8v/x//H/8f/x
//H/8f/w//L/8v/y//L/8P/w//D/8P/w//D/8P/w//L/8v/y//L/8v/w/+7/7P/s/+7/
8f/1//z/AwANAB4ALwA/AFEAZwCEAKAAuQDQANYAzQCuAHoAQAAIANX/qv+A/2n/bf97
/4P/jv+b/6X/rf+3/7//yP/Q/9P/1f/Z/9//5f/o/+n/7P/s/+7/7//v/+3/7//v//D/
8v/y//P/9P/z//P/8//z//f/9//2//b/9v/3//j/+P/4//j/+P/5//v//P/8//z/+//7
//z//P/9//3///8AAP//AAAAAAAAAQADAAMABAAHAAgACQALAAsACwAMAA8AEQAUABUA
FwAZABsAHwAiACMAJgAoACsAMAAzADYANwA4ADsAPAA+AEIAQgBDAEUAQwBDAEMAQwBB
AEEAQAA/AD4APQA8ADkANgAyAC8AKwAoACQAIQAfABkAFwAVABEACwAJAAcABAABAAEA
AAAAAP3/+v/4//b/9v/0//T/9P/z//H/8P/v/+7/7f/t/+z/7v/u/+7/7P/q/+z/7P/s
/+z/6//q/+r/6f/q/+v/6//p/+r/6v/q/+r/6v/q/+r/6f/o/+f/5v/n/+j/6v/r/+r/
6v/p/+n/5//n/+f/5//m/+f/6P/p/+n/6f/p/+f/6P/o/+n/6v/o/+j/6f/p/+j/5//n
/+f/6P/q/+v/6//p/+n/6P/n/+f/6P/p/+r/6//r/+r/6f/m/+b/6P/o/+j/6P/o/+j/
5//m/+X/5f/n/+b/5v/m/+b/5v/n/+n/6f/r/+3/7f/v/+7/7v/u/+//7//v/+7/8P/w
//H/8f/y//T/9P/0//T/8v/y//L/8v/z//b/9//z//D/7P/r/+z/6v/r/+z/6//r/+r/
6f/p/+j/5v/m/+f/5f/k/+P/4v/g/9//3f/e/9//4P/h/9//3v/e/97/3v/e/97/3v/e
/97/3v/e/97/3v/e/97/3v/e/97/3v/g/97/3v/c/93/4f/q//X/AQAOABsAKwA/AFUA
cACOAK0AwgDQAM8AuACIAEwADgDT/6b/fP9d/13/b/95/37/h/+T/5v/pf+v/7b/vv/F
/8n/y//P/9P/1v/X/9r/3P/e/9//3//d/9//3//g/+L/4v/j/+T/5f/l/+X/5f/l/+X/
5P/k/+b/5//o/+j/5v/m/+b/5//o/+r/6//s/+3/7f/u/+7/7f/t/+//8P/z//T/9P/0
//P/9f/1//b/+f/6//v//f/+////AQAFAAMABgAHAAkADQAPABMAFgAXABoAHAAfACQA
JwAqACsALgAxADIANAA2ADYANwA5ADsAOwA7ADsAOQA5ADgANwA2ADUANAAxADAALAAp
ACUAIgAeABsAGQATABEADwALAAcABQADAAAA/v/9//v/+v/4//b/9f/0//L/8P/w//D/
8v/x//H/8f/u/+3/7f/s/+7/7v/u/+z/7P/u/+7/7v/s/+v/6v/q/+v/7P/t/+3/6//s
/+z/7P/u/+7/7v/u/+7/7v/u/+7/7P/s/+3/7f/v//D/8P/x/+//7//v/+//7v/v//D/
8f/z//P/8//x//D/8P/x//L/9P/0//X/9f/0//P/8//z//L/9P/1//X/9f/1//T/8//y
//L/8v/y//T/9f/1//X/8v/y//L/8v/y//L/9P/0//T/9P/0//P/8v/x//H/8//y//L/
8v/y//L/8//1//f/+f/7//v//f/8//z//P/9//3//f/8////AAACAAMAAgAEAAQABAAE
AAIAAgACAAIAAwAGAAcABQACAP7//f/9//r/+v/6//j/+f/5//n/+f/4//b/9v/1//P/
8v/x//H/8P/w/+//7f/t/+3/7f/t/+z/7P/s/+z/7P/s/+z/7f/u/+//8P/v/+7/7f/s
/+7/7v/u/+7/8P/u/+7/7P/t/+3/9P/9/wkAFgAjADMAQwBXAHAAigClALoAyADLALwA
mgBkACgA7//A/5j/df9p/3X/gf+I/5H/nf+n/7H/u//C/8r/0f/X/9n/2//d/+L/5//q
/+z/7v/v/+//7v/v/+7/7v/w//D/8f/y//P/8//z//P/8//z//L/8v/z//X/9//4//b/
9v/2//f/9//4//j/+P/5//n/+v/6//v/+//9//7/AQACAAIAAgABAAMAAwAEAAUABgAH
AAkACgALAA0AEQAPABIAEwAVABkAGwAfACIAJAAmACcAKQAuADEANAA1ADgAOwA8AD4A
QABAAEEAQwBFAEUARQBFAEMAQwBCAEEAQgBBAEAAPQA+ADoANwAzAC4AKgAnACUAIgAh
ACAAHQAXABUAEwAQAAwACwAJAAgACAAGAAUABAACAAAAAAAAAAIAAQABAAEA/v/9//3/
/P/+//7//v/8//z//v/+//7//v/9//z//P///wAAAQABAAAAAAD///7//v/+//7//v/+
//7//v/+//z//P/9//3/AAAAAP/////9//3//f/9//7///8AAAEAAQABAAEA///+//7/
//8AAAIAAgADAAMAAgABAAEAAQACAAQABQAFAAMAAwACAAEAAQACAAMABAAEAAUABQAF
AAYABAAAAAAAAgAEAAQABAAEAAIAAgACAAMAAwACAAIAAgACAAIAAwAFAAMABQAHAAcA
CQAIAAgACAAKAAsADAAMAA4ADgAPAA8AEAASABIAEgARAA4ADQAMAAwADQAQABEADQAK
AAYABQAFAAIAAgACAAIAAwADAAMAAQAAAP7//v////3//P/7//v/+v/6//n/+f/5//n/
+f/7//r/+v/6//n/+P/3//b/9//4//n/+v/6//r/+v/6//j/+P/4//j/+v/6//r/+P/5
//v/AgARAB8ALgA/AFEAYwB3AI4AqAC7AMQAxgC5AJYAZAAuAPj/yf+g/3z/bf97/4v/
k/+e/6f/sf+5/8X/y//S/9b/3f/l/+n/6//t//D/8f/w//T/9v/3//f/+f/7//v//P/6
//r/+//8//3//f/9//3//f/9//z//P/+////AAAAAAIAAgACAAMAAQACAAIAAgADAAMA
BAAEAAMAAwAFAAYACQAKAAoACgALAA0ADQAOAA8AEAARABMAFgAXABkAHQAbAB4AHwAh
ACMAJQApACwAMQA0ADYAOQA6AD0AQABBAEQARwBIAEoASwBKAEoASwBMAE0ATgBPAE8A
TwBOAE0ASgBJAEgARQBGAEIAPwA7ADYAMgAvAC0AKQAnACUAIQAfAB0AGwAYABIAEQAP
AA4ADgAMAAsACgAIAAYABgAGAAYABQAFAAUABAADAAMAAgAAAAAAAAD+////AgADAAQA
AwABAP///v/9//7/////////AAAAAAAA/v/+//7//v/+//7//v/+//z//P/9//3//v/+
//3//f/9//3//f/9//z//f/+/////////////f/8//z//f/+//7//v//////AAD/////
///9//7//v/9///////+//3//P/8//z//P/8//3//f/9/wAAAAD+//z//P/8//z//P/8
//z//f/9//z//P/8//r/+v/7//3///8BAAMAAwABAAAAAAAAAAQABQAGAAYABgAGAAcA
BwAGAAgACAAIAAoACAAIAAgABwAHAAkACQAFAAIA/v/9//7//P/9//7//P/9//3//f/7
//r/+P/4//X/8//y//H/8//y//L/8f/z//P/8//z//L/8P/v/+7/7//w//H/8v/x//D/
7//u//D/8P/w//D/8P/w//D/8P/s/+7/7v/u//H/+f8AAAUADwAgADEAQQBXAHEAjgCs
AMcA1gDaAMsApABqADAA+P/F/5z/eP9l/23/ff+F/5D/nf+p/6//uf/D/8r/zv/T/9f/
2f/f/+P/5P/n/+z/6//s/+z/6//t/+//7//w//D/8P/x//L/8f/x//H/8f/0//X/9f/2
//X/9f/1//T/9v/2//b/9//3//j/+P/4//j/9//3//b/+P/5//z//v/+//7//f/8////
AQABAAIABQAGAAcACQAIAAkACwAPAA8AEgATABUAFwAZAB0AIAAlACgAKgAtADAAMwA2
ADcAOgA9AD4AQABAAEAAQQBDAEMAQwBDAEMAQQBBAEAAPwA+AD0APAA5ADcAMgAuACkA
KAAkACEAHwAaABcAFAAPAAsACQAHAAQAAgABAP///v/7//j/9v/0//P/8v/z//T/8v/x
//H/8f/y//H/8f/w//D/8P/w/+7/7f/u/+3/7P/t/+3/7f/u/+7/7v/u/+3/6//s/+z/
7P/s/+z/7P/s/+z/7P/s/+z/7P/s/+3/7f/s/+z/6//r/+z/7f/u/+//7v/v//D/8f/v
/+//7//t/+3/7v/w//L/8f/w//D/7//w/+//7//v//D/8v/z//P/8v/x/+//7f/v//D/
8f/y//D/7f/u//D/8P/w//D/8P/w//D/8f/v/+7/7v/u/+//8P/y//X/8//1//f/9//2
//T/8//y//b/9//4//j/9v/2//f/9//6//z//P/8//z/+v/6//r/+f/5//v/+//5//b/
8v/x//H/7v/u/+7/8P/x//H/8f/v/+7/7P/s/+v/6f/o/+f/6f/o/+j/5//m/+X/5P/j
/+T/5P/l/+b/5v/m/+b/5v/k/+T/5P/k/+b/5v/m/+b/5P/k/+T/5P/i/+T/5v/o/+v/
7//0//v/BwAUACUAOwBRAGsAjACqAMUA2ADeANUAtAB8AD4AAADJ/5z/cv9d/2f/df99
/4j/lf+j/6v/s/+5/8D/xv/J/8//0//X/9//4P/f/+L/4v/k/+X/5f/n/+n/6f/q/+j/
6P/p/+r/6//r/+v/6//v/+//7v/u/+z/7f/u/+7/8f/y//P/9f/0//T/8//y//P/8//0
//T/9//3//n/+v/6//r/+f/4//r//f/+/wAAAAAAAAAAAQADAAUACAANAA0AEAARABMA
FwAZAB0AIAAjACYAKAArAC4AMQA0ADUAOAA7ADwAPgBAAEAAQQBDAEEAQQBBAEEAQwBD
AEIAQQA/AD0AOwA3ADQAMAAtACkAJwAkACIAIQAcABkAFgARAA8ADQALAAgAAgABAP//
/v/+//z/+//6//r/+P/4//j/+P/3//f/9//2//X/9f/0//T/9P/0//L/8v/0//T/9P/2
//X/9P/0//T/9P/0//P/8//0//T/9P/0//T/9P/0//L/8v/y//L/9P/0//X/9f/0//T/
8//z//T/9f/2//f/9//3//f/9//3//f/9//1//b/9v/3//j/9v/2//f/9//3//f/+P/5
//n/+v/6//n/+f/5//j/9//3//j/+f/6//j/9//3//f/+P/6//r/+v/6//n/+P/3//f/
+f/4//j/+P/4//j/+f/7//v//f//////AQAAAAAAAAABAAEAAQAAAAEAAgAEAAUABAAG
AAYABgAEAAIAAgACAAIAAwAGAAcABAAAAPv/+f/6//j/+f/6//r/+//7//v/+f/4//b/
9v/3//X/9P/z//H/8P/w/+//8f/x//H/8f/x//D/8P/w/+7/7v/u/+7/8P/w//D/8P/u
/+7/7v/u//D/8P/w//D/8v/w//D/8P/v//P//P8HABEAHgAxAEUAVwBtAIgApADBANIA
2gDVALgAhgBIAAwA1/+o/4D/af9v/3//i/+S/53/p/+v/7n/w//K/9D/1f/Z/93/4//l
/+b/6f/s/+z/7v/v/+//7//x//H/8v/y//L/8//0//f/9//3//f/+P/3//X/9P/1//f/
+f/6//j/+P/4//n/+//8//z//P//////AAAAAAAA//8AAAAAAwAEAAQABAADAAUABQAG
AAkACgALAA0ADgAPABEAFQATABYAFwAZAB0AHwAjACYAKQAsAC4AMQAyADUAOAA5AD4A
QQBCAEQARABEAEUARwBJAEkASQBJAEkASQBIAEcARgBFAEQAQQBAADwAOQA1ADAALAAp
ACcAIwAhAB8AGwAXABUAEwAQAAwACwAJAAgACAAGAAUABAAAAP7//v/+/wAA////////
/v/9//3//P/8//z//P/6//r//P/8//z//P/7//r/+v/7//z//f/9//3//v/+//7//f/8
//v/+v/7//z//f/+//3//P/8//v//v/+//3//f/7//v/+//7//r/+//8//3/////////
/f/8//z//f/+/wAAAAABAAEA/v/9//3//f/8//7//////wEAAQAAAP///v/+//7//v8A
AAEAAQABAAAAAAD+//7//v/+//7//v/+//7///////7//v/+/wAAAAABAAMAAQADAAUA
BQAFAAQABAAEAAgACQAKAAoACAAIAAkACQAKAAwADAAMAAwACgAKAAoACQAJAAsACwAJ
AAYAAgABAAEA/v/+//7//v/////////9//z/+v/6//f/9f/0//P/9P/0//X/9f/0//P/
8v/x//P/8v/y//L/8v/y//L/8v/w//D/8P/w//H/8v/z//T/8//y//H/8P/w//L/9P/2
//f/+f8AAAcAEwAgADEARQBXAG0AigCkAL0AzgDQAMUAqAB4AEAACADV/6j/gP9r/3H/
gf+L/5T/of+r/7P/u//D/8r/0P/V/9v/4f/l/+n/7P/t/+7/7//w//D/7//w//P/9P/2
//T/9P/1//b/9f/1//X/9f/5//n/+P/4//b/9//4//j/+v/6//r/+//7//z//P/8//3/
/f/+//7//////wEAAgADAAQABAAEAAUABwAHAAgACQAKAAsADQAMAA0ADwATABUAGAAZ
ABsAGwAdACEAJAApACwALgAxADQANwA6ADsAPAA/AEAAQgBEAEQARQBHAEcARwBHAEcA
SQBJAEgARwBEAEMAQgA/AD4AOgA3ADMAMAAsACkAJwAiAB8AHAAXABQAEwASABAACgAJ
AAcABgAEAAIAAQAAAAAA/v/+//7//P/7//v/+//8//v/+//6//j/+P/4//b/9v/4//j/
+P/5//n/+f/6//r/+v/6//n/+f/6//r/+v/4//j/+P/4//b/9v/2//b/+P/4//n/+f/5
//j/9v/1//b/9//4//n/+f/5//n/+f/5//n/+f/3//b/9v/3//j/9v/2//f/9//3//f/
+P/5//f/+P/4//f/9//3//b/9f/1//b/9//4//f/9//2//X/9v/4//j/+P/4//j/9v/2
//b/9//5//j/+P/4//b/9v/3//n/+f/7//3//f////7//v/+//7///8AAAAAAgACAAMA
AwACAAQABAAEAAQAAgACAAIAAwADAAUABQACAP7/+f/3//n/9v/2//b/9P/1//X/9f/1
//T/8v/y//P/8f/w/+//7f/s/+z/6//t/+3/7f/t/+v/6v/q/+r/6P/o/+j/6P/p/+r/
6//s/+r/6v/q/+r/6v/q/+r/6v/q/+j/6P/o/+f/6//0//v/BwAUACMAMwBHAFsAdgCY
ALcA0gDgAOEAzACgAGQAJgDr/7b/iP9n/2P/b/93/37/jf+Z/6H/rf+3/7r/wv/J/83/
z//V/9n/3P/f/+L/4v/k/+X/5f/j/+X/5f/m/+j/6P/p/+r/6f/p/+n/6f/r/+v/6v/q
/+z/7f/u/+7/7f/s/+v/6//s/+7/7//w/+//7//w//D/8f/x//P/9P/1//b/9v/2//X/
9//3//j/+//8//3////+////AQAFAAMABgAHAAkADQAPABMAFgAXABoAHAAfACQAJwAq
ACsAMAAzADQANgA4ADgAOQA7ADsAOwA7ADsAOQA5ADgANwA2ADUANAAxADAALAApACUA
IAAcABkAFwATABEADwALAAYAAwAAAPz/+P/3//X/9P/y//D/7//u/+z/6v/q/+r/7P/r
/+v/6//n/+X/5P/i/+X/5v/n/+b/5P/m/+b/5v/k/+P/4v/i/+X/5v/n/+f/5v/m/+X/
5P/k/+T/5P/k/+T/5P/k/+T/5P/k/+X/5f/m/+b/5f/l/+P/4//j/+P/5P/l/+b/5//p
/+n/6f/n/+b/5v/n/+j/6P/o/+n/6f/o/+f/5//n/+b/6P/p/+n/6f/p/+j/5//o/+j/
6P/o/+z/7f/r/+v/6P/m/+b/5v/m/+f/6P/p/+v/6f/o/+j/6P/o/+j/6f/r/+v/7f/v
/+//7//u/+7/7v/w//H/8v/y//L/8v/z//P/9v/4//j/+P/4//b/9v/2//T/8//0//P/
9P/y/+//7//s/+j/5//m/+b/5//n/+f/6P/o/+f/6P/n/+X/5P/j/+X/5P/k/+P/4f/h
/+H/4f/h/+D/4P/g/+L/4v/i/+L/4P/g/+D/4P/h/+L/4//k/+P/4v/h/+D/4P/e/+D/
4v/l/+n/7v/1////DAAbAC8ARQBbAHgAmAC3AMwA2ADXAMAAkABSABQA3f+s/3z/W/9d
/23/df9+/4n/lf+h/6v/s/+4/7z/v//H/83/0f/X/9z/3//e/97/4P/h/+H/4f/j/+P/
5P/k/+T/5f/m/+X/5f/l/+X/6f/p/+j/6P/o/+n/6v/q/+z/7P/s/+3/7P/s/+v/6v/t
/+3/7v/u//H/8f/z//T/8v/y//H/8P/y//X/9v/4//n/+v/7//3//P/9////AwAFAAgA
CQALAA0ADwATABYAGQAcAB4AIQAkACcAKgArAC4AMQAyADQANwA4ADoAPQA8ADsAOgA5
ADkAOQA4ADcAOAA3ADYAMwAwACwAKQAlACQAIAAdABsAFgATABAACwAJAAcABQACAAAA
///9//z/+//4//b/9P/0//L/8v/y//D/7//v/+//8P/v/+//7v/u/+7/7v/s/+r/7P/s
/+z/7f/t/+3/7v/u/+7/7v/t/+3/7v/u/+7/7v/u/+7/7v/s/+z/7P/s/+3/7v/w//H/
8f/w/+7/7f/v/+//7//v//D/8f/y//P/8v/x//D/7f/v//D/8v/0//P/8v/y//H/8f/x
//L/8//z//T/9P/z//P/8//y//H/8f/y//P/9P/1//X/9P/z//T/9P/0//T/9v/0//L/
8v/y//L/8v/w//D/8P/x//P/8v/y//L/8v/y//P/9f/1//f/+f/5//v/+v/6//r//v//
/wAAAAD+//7//////wAAAgACAAIAAAD+//7//v/7//v//f/9//3/+v/2//X/9P/w/+//
7v/w//H/8f/x//P/8v/w//D/7f/r/+r/6f/r/+r/6v/p/+n/6f/p/+n/6f/o/+j/6P/q
/+r/6v/q/+j/6P/o/+j/6v/q/+r/6v/o/+j/6P/o/+b/6P/o/+j/6//x//j/AQALABgA
JwA5AE8AZwCCAJ4AtQDEAMoAwQCkAHQAOgAAAM3/pP98/2P/Z/93/4H/iv+V/6H/rf+3
/73/wv/G/8n/zf/T/9v/4f/k/+X/5P/k/+b/5//n/+j/6//s/+7/7P/s/+3/7v/t/+3/
7f/t//H/8f/w//D/7v/v//D/8P/y//L/8v/z//P/9P/0//T/9f/1//b/9v/3//f/+f/6
//n/+v/6//r/+//9//3//v8BAAIAAwAFAAUABQAGAAkACgAOABAAEwAUABUAGAAaAB0A
IAAiACUAKgAtADAAMQAyADUANgA4ADwAPAA9AD8APQA9AD0APQA+AD8APwA/AD4APQA8
ADkANgAyAC8AKwAqACYAIwAhABsAGQAXABMADwANAAsACAAFAAUABAAEAAMAAAD+//z/
/P/6//r/+v/5//f/9v/1//X/9f/2//b/9v/2//b/9P/y//T/9P/0//X/9f/1//b/9v/2
//b/9f/1//b/9v/2//b/9v/2//b/9P/0//T/9P/2//b/9//3//f/9v/0//P/9f/1//X/
9f/0//X/9v/3//f/9//3//X/9f/2//j/+v/4//j/+f/5//r/+f/5//n/+P/6//v/+//5
//n/+P/3//f/+P/5//r/+f/5//j/9//5//r/+//8//r/+P/4//b/9v/2//b/9//4//n/
+//5//j/+P/4//j/+P/5//v//f///wEAAQABAAAAAAAAAAIAAwAEAAQABAAEAAUABQAG
AAgACAAIAAYABAAEAAQAAQABAAMAAwADAAAA/P/7//r/9v/1//T/9f/3//j/+f/5//j/
9v/2//P/8f/w/+//8v/y//P/8//z//P/8//z//H/8P/w//D/8f/y//P/9P/z//L/8f/w
//H/8v/z//T/8v/y//L/8v/u//D/8P/w//X/+f8AAAkAEwAgADMARwBbAHEAjgCsAMEA
zgDQAL8AmgBmAC4A+P/H/6D/ev9r/3X/gf+H/5T/o/+v/7n/wf/H/8z/0P/V/9v/4f/j
/+f/6v/t/+7/7v/w//H/8f/x//P/8//0//T/9P/1//b/9f/1//X/9f/5//n/+P/4//j/
+f/6//r//P/8//z//f/7//z//P/8//3//f/+//7//////wEAAgABAAIAAgACAAUABwAH
AAgACQAKAAsADQAOAA8AEQAVABcAGgAbAB0AHQAfACMAJgArAC4AMAAzADQANwA6ADsA
QABDAEQARgBIAEgASQBLAEsASwBLAEsATQBNAEwASwBIAEcARgBDAEIAPgA7ADcANgAy
AC8ALQAoACUAIgAdABsAGQAXABQAEgARAA8ADgANAAoACAAGAAcABgAHAAgABQADAAIA
AQACAAEAAQAAAAIAAgACAAAA/v8AAAAAAAABAAEAAQACAAAAAAAAAP//AQACAAIAAgAA
AAAAAAAAAP///v/9//z//f/+/wAAAQAAAAAA////////////////AAABAAIAAwABAAEA
AQD//wAAAAABAAIAAAAAAAEAAQACAAEAAQABAAAAAgADAAMAAQABAAAA/////wAAAQAC
AAEAAQAAAP//BAAEAAIAAgACAAIAAgACAAEAAAD/////AQAAAAAAAAAAAAAAAQADAAMA
BQAHAAcACQAIAAgACAAIAAkACgAKAAoACgALAAsADAAOAA4ADgAMAAoACgAKAAkACQAL
AAsABwAEAAAA//////z//P/8//z//f/9//3////+//z//P/5//f/9v/1//f/9v/2//X/
9//3//f/9//3//b/9v/2//b/9v/2//b/9v/2//b/9v/0//T/9P/0//b/9v/2//b/8v/0
//L/8P/1//3/BAANABUAJAA1AEcAWwBxAJAAtADRAOwA9ADlAMQAjgBOABAA2/+s/4D/
a/9z/4P/if+Q/53/p/+z/73/w//K/9L/1//b/93/3f/j/+r/7f/u/+7/8P/x//H/7//x
//H/8v/z//T/9v/4//n/+f/5//n/+v/5//f/9v/4//n/+v/6//r/+v/6//v/+//8//z/
/P/9//3//v/+//3//f///wAAAwAEAAQABAAEAAUABAAEAAYACAAKAA0ADAANAA8AEwAT
ABYAFwAZAB0AHwAjACYAJwAqACwALwA0ADcAOgA7ADwAPwBAAEIARgBGAEcASQBLAEsA
SwBLAEkASQBIAEcARgBFAEQAQQA+ADoANwAzADIALgArACkAIwAhAB8AGwAVABMAEQAO
AAwACwAJAAgABwAEAAIAAAAAAP7//v/+//7//f/9//3/+v/5//n/+P/5//r/+//6//j/
+v/6//r//P/7//r/+v/5//r/+//7//r/+v/5//j/+v/6//r/+v/6//r/+v/6//r/+v/7
//v//P/8//v/+//7//v/+//7//7///8AAAEA/////////f/8//z//f/+/wAAAAABAAEA
/v/9//3//f8AAAIAAwADAAEAAQAAAP//AAAAAAAAAAAAAAEAAQABAAAAAgAAAAAAAgAC
AAIAAgACAAEAAAD/////AQAAAAAAAAACAAIAAwAFAAQABQAGAAUABgAGAAcACAAJAAkA
CQAIAAkACgAMAA0ADAAOAA4ADgAOAAwADAAMAAsACwANAA0ACwAIAAQAAwABAP7//v/+
//7////////////+//z//P/8//v/+//7//n/+P/4//f/9//3//f/9//3//b/9v/2//T/
9P/0//T/9f/2//f/+P/2//b/9v/2//j/+P/4//j/+v/2//b/+P/5//v/AAALABcAJgAz
AEMAWQBtAIgApgDFANoA6gDrANQApABoACgA7f/A/5j/df9z/4f/k/+Y/6H/rf+1/73/
x//Q/9j/3f/j/+X/5//r/+7/7//y//b/+P/5//n/9//5//n/+v/6//r/+//8////////
//////////7//v8AAAEAAgACAAIAAgACAAMAAwAEAAQABAAHAAcACAAIAAgABwAIAAgA
CgAMAA0ADgAPABEAEQASABMAFAAVABcAGAAZABsAHwAdACAAIQAjACcAKQAtADAAMQA0
ADYAOQA+AEEARABFAEoATQBOAFAAUABQAFEAUwBUAFUAVgBXAFUAVQBUAFMAVABTAFIA
TwBOAEoARwBDAEAAPAA5ADcAMQAvAC0AKQAjACEAHwAcABkAGQAYABgAGAAWABUAFAAQ
AA4ADgAOAA4ADQANAA0ADAALAAsACgAKAAoACgAIAAoADAAMAAwACgAJAAgACAALAAwA
DQAPAA==
         </WaveFormData>
      </LeadData>
      <LeadData>
         <LeadByteCountTotal>10000</LeadByteCountTotal>
         <LeadTimeOffset>0</LeadTimeOffset>
         <LeadSampleCountTotal>5000</LeadSampleCountTotal>
         <LeadAmplitudeUnitsPerBit>4.88</LeadAmplitudeUnitsPerBit>
         <LeadAmplitudeUnits>��V</LeadAmplitudeUnits>
         <LeadHighLimit>2147483647</LeadHighLimit>
         <LeadLowLimit>268435456</LeadLowLimit>
         <LeadID>V4</LeadID>
         <LeadOffsetFirstSample>0</LeadOffsetFirstSample>
         <FirstSampleBaseline>0</FirstSampleBaseline>
         <LeadSampleSize>2</LeadSampleSize>
         <LeadOff>FALSE</LeadOff>
         <BaselineSway>FALSE</BaselineSway>
         <ExcessiveACNoise>FALSE</ExcessiveACNoise>
         <MuscleNoise>FALSE</MuscleNoise>
         <LeadDataCRC32>1336450496</LeadDataCRC32>
         <WaveFormData>
9P/0//T/9P/2//b/9v/2//j/+P/4//j/9v/2//b/9v/2//b/9v/2//b/9v/2//b/+P/4
//j/+P/6//r/+v/6//z//P/8//z//P/8//z//P///wAAAQACAAQABAAEAAQABwAIAAkA
CgALAAwADQAOABAAEgAUABYAGAAaABwAHgAjACYAKQAsAC0ALgAvADAAMgA0ADYAOAA7
ADwAPQA+ADsAOgA5ADgANgA2ADYANgA0ADIAMAAuACsAKAAlACIAHgAcABoAGAAVABIA
DwAMAAsACgAJAAgABgAGAAYABgAFAAQAAwACAAEAAAD///7//v/+//7//v/8//z//P/8
//7//v/+//7/+//6//n/+P/6//r/+v/6//r/+v/6//r/+v/6//r/+v/6//r/+v/6//j/
+P/4//j/+v/6//r/+v/4//j/+P/4//j/+P/4//j/+f/6//v//P/6//r/+v/6//z//P/8
//z//P/8//z//P/8//z//P/8//3//v///wAA/v/8//r/+P/5//r/+//8//z//P/8//z/
/P/8//z//P/8//z//P/8//r/+v/5//n/+v/7//z//f/8//v/+//6//3//v/+//7/AwAE
AAQAAwACAAEAAQABAAIABAAFAAYABwAJAAoACwAKAAoACgAIAAgACAAIAAgACQAJAAcA
BAABAAAAAAD+//z//P/7//v/+//6//n/+f/3//b/9P/0//H/8f/x/+//8P/x//L/8//x
//H/8f/x/+//7v/u/+3/7f/t/+3/7v/s/+z/7P/s/+7/7v/u/+7/8//v/+v/6f/o/+n/
6f/r/+//9f/7/wMADQAXACMAOwBYAHQAkwCvAMEAxQC0AIIAQwAUAPn/4v/I/7j/uv+9
/73/v//C/8b/yP/N/9X/2f/a/9r/2v/c/+L/5//r/+z/7v/u/+3/7P/r/+n/6f/q/+r/
7f/t/+7/7v/s/+z/7f/t/+7/7//w//H/8P/v/+7/7f/v//H/8f/y//L/8v/y//L/8v/y
//P/8//1//b/+P/4//b/9//4//j/9v/2//b/+f/8//3//v8CAP//////////AAADAAQA
BgAGAAgACgALABAAEwAXABoAHAAfACMAJQAlACgAKgAtADAAMQAyADMAMgAzADQANAA2
ADcANwA2ADgAOAA2ADMAMgAuACwAKAAkACEAHgAcABgAFQATAA4ACwAJAAoABwAIAAYA
BAADAP///f/6//n/+P/4//j/+P/1//X/9f/1//P/8//z//L/8//0//X/9f/0//P/8v/x
//L/8//0//X/8v/x//D/7v/w//H/8v/z//H/8f/y//L/8//x//P/8//y//L/8v/y//L/
8//0//T/9P/z//P/8//z//P/8//z//T/9P/0//T/9P/0//T/9P/0//T/9P/2//X/9f/1
//T/9P/1//b/9//1//X/9v/2//f/9//2//b/+P/4//f/9//2//b/9v/2//b/9v/2//b/
8//z//P/8//1//X/9f/1//T/9P/1//b/+P/4//v//P/8//v/+//7//v/+//6//r/+//8
//7/AQAAAAEAAgACAAIAAAAAAAAAAQACAAQABQABAP7/+//6//z/+v/6//r/+f/5//n/
+P/1//X/8//y//L/8v/x//H/8P/t/+z/6//t/+3/7f/t/+v/6//r/+r/7P/r/+v/6//r
/+z/7P/s/+v/6v/p/+j/6v/q/+n/6f/r/+n/6P/l/+P/4//r//P/+/8DAAsAFQAlADsA
VAByAJEArwDHANUAzgCkAGEAJAD//+b/yv+2/7b/vf+7/7f/vP/A/8L/x//L/8//1P/a
/9z/3P/e/+H/4//i/+L/5P/l/+b/5//l/+X/5v/m/+f/5//o/+j/6P/o/+n/6f/p/+n/
6f/p/+v/6//r/+v/6v/r/+r/6v/s/+z/7P/s/+7/7v/v/+//7v/u/+//7v/w//H/8v/y
//L/8v/y//X/9f/1//X/+P/6//v//P/9//3//////wAAAgAEAAYABwALAA0AEAASABQA
FwAbAB0AIQAkACYAKQAoACkAKgArAC0ALwAxADIAMAAxADEAMAAuAC4ALAApACsAKAAn
ACQAIAAdABoAGAATABEAEAAMAAoABwAHAAMAAgAAAP7//f/8//v/+f/5//X/9P/z//L/
9P/1//b/9//1//X/9f/0//T/9P/0//P/9f/1//X/9f/z//P/8//z//P/8//z//L/8v/z
//T/9f/z//P/9P/0//X/8//1//X/8//y//H/8P/x//P/9f/2//T/8//z//P/9f/1//X/
9f/2//b/9v/2//T/9P/0//T/9v/2//b/+P/3//f/9//2//f/9//3//f/9//3//j/+P/3
//f/9v/2//f/+P/4//n/+f/4//f/9f/1//X/9v/4//j/+P/4//X/9f/1//X/9//3//f/
9//2//b/9//4//j/+P/7//z//v/9//3//f/9//3//P/8//3//v8AAAMABAAFAAYABgAE
AAIAAgACAAMABAAGAAcABQACAP///v/+//z//P/8//n/+f/5//j/9//3//X/9P/0//T/
8//z//H/7//v/+//7//v/+//7//v/+//7//u/+7/7f/t/+3/7//w//D/8P/v/+7/7f/s
/+7/7v/t/+3/7//t/+r/6f/n/+f/6//z//3/AwAHABMAHwAvAEgAZACBAJsAswDBAMAA
qgBzADQABwDu/9b/vv+4/73/vf+7/7z/wv/G/8v/0f/V/9j/3P/g/+D/4v/j/+X/6P/s
/+3/7f/t/+3/6//r/+z/7P/t/+3/7v/u/+7/7v/v/+//7//v/+//7//w//H/8v/z//H/
8//z//T/8v/y//L/8v/0//T/9f/1//P/9P/2//b/9v/3//j/+P/4//j/+P/7//v/+//7
//7//v///wAAAQAAAAMABAAGAAgACgAMAA0ADwARABQAFgAYABsAHwAhACUAKAAqAC0A
LAAtAC4ALwAxADMANQA2ADQANQA1ADQANgA2ADQAMQAzADAALwAsACYAIwAgAB4AHQAb
ABoAFgASAA8ADwALAAoACAAGAAUABAADAAEAAQD9//z/+//6//v/+//7//v/+f/5//n/
+P/4//j/+P/3//n/+f/5//n/9//3//f/9//5//n/+f/4//f/9//3//f/9//3//j/+P/3
//X/9//3//T/9P/0//T/9v/3//j/+P/2//X/9f/1//f/9//3//f/+P/4//j/+P/4//j/
+P/4//r/+v/6//z//P/7//r/+P/4//n/+v/7//n/+f/6//r/+//7//r/+v/8//z/+//7
//z/+v/4//n/+P/6//r/+v/6//n/+f/5//n/+f/5//n/+f/8//z//f/+//z//P///wAA
AAD///////8CAAMAAwAEAAIAAgADAAUACAAJAAoACgAIAAYABgAGAAgACAAJAAkABQAC
AP///v/+//z//P/8//3//f/9//z/+f/5//f/9v/0//T/8//z//X/8//z//P/8f/x//H/
8f/z//P/8//y//D/7//v/+//8f/y//L/8v/y//L/8v/y//L/8v/x//H/8//x/+7/7f/r
/+v/8//9/wUACwATAB8ALwBFAF4AegCTAKcAtQC3AKAAbgAzAAgA7f/W/77/tv+8/8H/
wf/B/8T/yP/M/9P/1//Z/9z/4v/o/+z/6v/p/+n/6v/s/+//7//v/+//7//v//D/8P/x
//H/8v/y//L/8v/z//P/8//z//P/8//1//X/9f/1//f/+f/5//r/+f/4//f/9v/4//j/
+f/5//f/+P/6//r/+v/7//z//P/+//7//v8BAP///////wIABAAFAAYABwAGAAkACgAM
AA4AEAASABMAFwAZABwAHgAgACMAJwApACsALgAwADMAMgAzADQANQA2ADcAOAA4ADoA
OwA7ADoAOAA4ADYAMwA1ADIAMQAuACoAJwAkACIAHwAdABwAGAAUABEAEQANAAoACAAG
AAUABgAFAAMAAwABAAAA///+//3//f/9//3//v///wAAAAD///7//f/7//z//f/+////
/v/9//z/+//7//v/+//6//r/+//8//3/+//7//z//P/8//v//v////z//P/8//z//P/9
//7//v/8//v/+//7//3//f/9//3//f/8//v/+v/4//j/+P/4//r/+v/6//z//f/9//3/
/P/5//n/+f/5//v/+//8//z/+//7//r/+v/6//r/+f/5//z//v/8//r/+v/6//r/+f/5
//n/+f/5//n/+f/5//v//P/+/wAA///+/wAAAAD+//3//f/9//7//////wAAAgACAAMA
BQAEAAUABgAGAAcABgAHAAgACAAIAAkACQAHAAQAAQAAAAAA/v/+//7/+//7//v/+v/3
//f/9f/0//L/8v/x//H/8//x//H/8f/v/+//7//v/+3/7f/t/+z/7//v//D/8f/v//D/
8P/w//D/8P/w//D/8P/w/+//7//n/+f/6P/p/+n/7f/z//f///8LABUAHwAvAEcAZACE
AKMAuwDLAMsAsgB6ADsAEAD1/9z/xv+8/8D/w/+//73/wv/G/8j/z//X/9v/3P/e/97/
4v/k/+f/5//u//L/7//t/+v/6f/s/+3/7//w//D/7//v/+7/8P/w//H/8f/z//P/8//z
//D/7//u/+3/7//x//H/8v/y//L/8v/y//L/8v/z//P/9f/2//j/+P/6//v//P/8//r/
+v/6//3//f/9//3/AAD+////AAABAAQABwAIAAoADgAQABIAEwAVABcAGgAcACAAIwAn
ACkALQAwADIANQA1ADUANQA1ADgAOQA6ADoAOAA5ADkAOAA4ADgANgAzADAALAAqACYA
IwAhAB8AHgAZABcAFgASABAADQANAAkACAAGAAQAAwAAAP///f/9//3//P/7//r/9//3
//f/9//3//f/9//2//b/9v/2//X/9f/1//X/9f/1//X/9f/1//X/9f/1//T/9f/1//X/
9f/z//P/9P/0//X/8//1//X/9v/2//b/9v/1//X/9f/0//X/9f/2//f/9//3//f/9//2
//b/9v/2//f/+P/5//r/+f/4//f/+P/4//f/9v/0//b/9//4//n/9//3//j/+P/7//v/
+v/6//j/+P/4//r/+v/6//r/+f/5//n/+f/3//f/9//3//r/+v/7//z//P/8////AAD/
//3//P/7//7//////wAA/v/+////AQADAAUABwAIAAgABgAGAAYABAAEAAUABQADAAAA
/f/8//7//P/8//z/+//7//v/+v/3//f/9f/0//L/8v/x//H/8//x//H/8f/v/+//7//v
/+//7//v/+7/7v/t/+3/7f/r/+z/7P/s/+7/7v/u/+7/7P/s/+v/6//p/+v/7P/r/+v/
7f/x//f///8FAA0AGwAvAEkAaACIAKkAxQDZANsAyACSAE0AGAD5/97/xP+4/7r/vf+5
/7v/wP/G/8z/zf/R/9X/2P/a/97/4P/k/+f/6f/o/+r/6//r/+v/6//r/+v/7P/s/+//
7//w//D/7//u/+7/7f/v/+//7//v/+3/7f/t/+3/8P/z//T/9v/0//T/9P/0//T/9P/1
//X/8//0//b/9v/2//f/+P/4//r/+v/6//3//P/7//r//P/9////AQADAAIABQAGAAgA
CgAMAA4ADwAVABcAGgAcABwAHwAjACUAJwAqACwALwAwADEAMgAzADQANQA2ADYAOAA5
ADkAOAA2ADYANAAxADAALAAqACYAIwAhAB8AHgAaABcAFQAQAA4ACwALAAcABAACAAAA
//8AAP///f/9//v/+v/5//j/+f/5//n/+f/5//n/+f/4//j/+P/4//f/9//3//f/9//5
//n/+f/5//f/9//3//b/9//3//f/9//3//f/+P/4//f/9f/3//f/9//4//n/+v/4//n/
+v/6//z/+//7//v/+f/5//n/+f/4//j/+P/4//n/+v/7//z/+v/6//r//P/9//3//f/8
//v/+//7//v/+//7//z//P/9//3//P/8//r//P/7//v//P/+//7//v/+//v/+//7//v/
+//7//v/+//+//7///8AAAAAAAADAAQABgAFAAUABQADAAMAAgACAAMABAAGAAkACgAL
AAwADAAKAAgACAAIAAoACgALAAsACQAGAAMAAgAEAAIAAgACAP////////7//f/9//v/
+v/4//j/9//3//f/9f/1//X/9f/1//X/9f/1//X/9f/0//L/8f/x//H/8v/0//X/9v/0
//T/9P/0//b/9v/1//X/9f/z//D/7//t/+//9////wMACQAVACUANQBLAGYAhACjAL8A
0QDXAMgAmABVAB4A///k/8r/vP++/8P/w//D/8b/yv/O/9P/2f/d/+L/5P/k/+j/6v/r
/+3/8P/y//H/8f/x//H/8f/x//L/8v/1//X/9v/2//b/9v/3//f/9f/1//X/9f/3//f/
9//3//X/9//3//j/+v/6//r/+v/8//z//f/9//z//P/9//z//v///wAAAAAAAAAAAAAD
AAMAAwADAAYABgAHAAgACQAIAAsADAAOABIAFAAWABcAGQAbAB4AIAAiACUAKQArAC0A
MAAyADUANgA3ADgAOQA8AD0APgA+ADwAPQA9ADwAPgA+ADwAOQA5ADYANQAyACwAKQAm
ACQAIQAfAB4AGgAWABMAEwAPAA4ADAAKAAkACgAJAAcABwADAAIAAQAAAAEAAQABAAEA
/////////v/+//7//v/9//3//f/9//3/+//7//v/+//8//3//v/+//3//f/9//3//f/9
//7//v////3///////z//P/8//z//P/9//7//v/8//v/+//7//v/+//7//v//v/+//7/
/v/8//z//P/8//7//v/+/wAA/////////v/9//3//f/9//7///8BAAIAAgABAP///v8A
AAAA/////wAA/v/+//7//v/+//7//////////////////////wIAAgADAAQABAAEAAcA
CAAGAAUABQAFAAcACQAKAAwACQAIAAgACQAMAA0ADgAOAA4ADAAMAAwACgAKAAsACwAK
AAgABgAGAAYABAAEAAQAAwADAAMAAgD//////f/8//j/+P/3//f/+P/3//j/+f/2//X/
9P/z//X/9f/1//T/9f/1//b/9//2//b/9f/0//X/9v/3//j/9f/0//L/8f/z//P/9P/z
//H/8f/3////BQALABUAIwAzAEkAZgCEAJ8AtQDDAMUAtACIAEsAHAD9/+T/yv+8/77/
w//F/8X/yv/O/9L/1//b/93/4v/k/+j/6v/s/+//8f/y//L/8//z//P/8//1//X/9v/2
//X/9f/2//b/9v/2//f/9//3//f/9//3//f/9//3//f/+f/7//v//P/7//r/+f/4//n/
+v/8//3/+//8//7//v/9//3//f/8//3//v///wMAAQABAAEABAAEAAUABgAHAAoADQAO
ABAAEAASABQAFQAZABsAHgAgACIAJQApACsAKwAuADAAMwA0ADUANgA3ADoAOwA8ADwA
PAA9AD0APAA6ADoAOAA1ADcANAAzADAAKwAnACMAIAAbABkAGAAUABIAEQATABEADQAK
AAcABQACAAEA//////7//v/+//7//f/9//3//f/9//3//f/8//v/+v/5//f/9f/1//X/
9f/2//f/+P/5//j/9//2//T/9v/3//j/+f/5//n/+v/6//b/8//0//P/9P/0//T/9P/y
//P/9P/0//X/9f/2//f/9v/1//T/8//1//b/9//4//j/+P/4//j/9f/0//P/9P/1//X/
9f/0//T/9f/2//f/9f/1//b/9v/5//n/+P/4//b/9v/1//X/+P/4//b/9v/2//b/9f/1
//X/9f/1//X/9f/1//T/9P/1//b/+P/4//v//P/9//3//v////7//////wAAAAAAAAEA
AwAEAAUABgAGAAUAAgABAAAAAwAEAAYABwACAP7/+v/4//r/+P/4//j/9//3//f/9v/1
//X/8//y//D/8P/v/+//7f/r/+v/6//t/+3/7f/t/+3/7f/t/+z/6v/p/+n/6f/n/+j/
6P/o/+j/6P/o/+j/6f/q/+r/6//t/+n/6P/j/93/3//l/+3/9/8BAAsAFQAjADcATgBs
AI8ArwDHANUA0gCuAG0ALgAFAOj/zP+4/7T/uf+3/7X/uv++/8L/x//L/8n/zP/S/9T/
1v/a/9//4f/k/+b/5f/l/+X/5f/j/+P/5P/k/+f/5//o/+j/5v/m/+f/5//p/+n/6f/p
/+n/6f/p/+n/6P/p/+j/6P/p/+r/6//s/+r/6v/r/+v/6f/q/+z/7P/u/+//8P/w/+7/
7v/u//H/8//z//P/9v/0//X/9v/3//r//f/+/wAAAAACAAQABQAHAAkADAAOABIAFQAZ
ABsAHwAiACQAJwAqACsALAAtADAAMQAyADIAMAAxADEAMAAyADIAMAAtACsAKAAnACQA
HgAbABgAFgARAA8ADgAKAAYAAwADAP///v/8//r/+f/4//f/9f/1//P/8v/x//D/8f/x
//H/8f/u/+3/7P/q/+v/7P/t/+3/7f/t/+3/7f/r/+v/6//r/+z/7f/u/+7/7f/t/+3/
7f/r/+v/7P/s/+3/6//t/+3/7P/s/+z/7P/q/+v/7P/s/+z/6//r/+v/7f/t/+3/7f/w
//D/8P/w/+7/7v/u/+7/7v/u/+7/8P/v/+//7//u/+//7//v/+//8f/x//L/8v/y//H/
7//u//L/9P/1//P/8P/w//D/8P/w//H/8f/x//H/7//v/+//7//w//D/8f/y//L/8v/1
//b/9v/1//X/9f/4//n/+f/6//n/+P/4//n//P/9//7//v/+//z//P/8//r/+v/7//v/
+v/4//b/9v/z//D/7//u/+//7//v/+7/7v/v/+7/7v/s/+z/6//r/+v/6f/p/+n/5//n
/+f/5//n/+f/5//m/+b/5f/l/+X/5f/m/+b/5v/o/+j/6P/o/+b/5v/l/+X/5f/j/+L/
4//j/+X/6f/v//f//f8FABEAIwA5AFYAdgCXALMAyQDXAM4AogBdACIA/f/k/8T/rv+w
/7X/s/+x/7b/uv/A/8f/yf/L/8z/0P/W/9r/3P/d/+H/4v/i/+H/4f/h/+H/4//j/+T/
5P/l/+X/5v/m/+b/5v/n/+f/5//n/+f/5//n/+f/5//n/+f/6f/p/+r/6P/o/+j/6P/q
/+r/6//r/+n/6v/s/+z/6v/r/+z/7P/t/+7/7//z//H/8f/x//T/9P/1//b/9//6//3/
/v8AAAIABAAGAAcACwANABAAEgAUABcAGwAdAB0AIAAiACUAJwApACsALQAsAC0ALgAu
AC4ALwAvAC4AMAAwAC4AKwApACYAJQAiAB8AHQAbABoAFgATABEADAAKAAcABwADAAIA
AAD+//3/+v/5//f/9//3//b/9f/0//P/8//z//P/8//z//P/8v/w//D/8P/v/+//7//v
/+//8f/x//H/8f/x//H/8f/w//H/8f/x//H/8f/x//L/8v/x/+//8f/x//L/8v/y//L/
8f/x//H/8P/w/+//7//v//D/8f/y//P/8//y//H/8P/x//L/8//0//L/8v/y//T/8//z
//P/8v/z//P/8//z//X/9f/2//b/9//3//b/9v/0//T/8//z//T/9P/0//P/9f/1//T/
9P/0//T/9P/z//P/8//z//X/9f/1//X/9P/0//X/9v/4//j/+//8//z/+//7//v//v//
////AAD+//7///8BAAIAAwAEAAQAAgAAAAAAAAD+//7//////////P/5//j/9v/0//T/
9P/z//P/8//y//L/8//y//L/8P/w/+//7//v/+3/7f/t/+v/6//r/+v/6//r/+v/6v/s
/+v/6//r/+v/7P/s/+z/7P/s/+z/7P/s/+z/6//r/+n/6//q/+f/5//r//H/9//9/wMA
DQAZACkAQQBeAHwAlwCxAMEAxwC2AIgASQAUAPX/3v/E/7T/tv+5/7n/uf++/8L/yv/R
/9X/1//a/9r/3P/g/+T/5//p/+r/6P/r/+v/6//r/+3/7f/u/+7/7f/t/+7/7v/u/+7/
7//v/+//7//v/+//7//v/+//7//v//H/8f/y//L/8v/y//L/9P/0//X/9f/1//b/+P/4
//b/9//4//j/+P/4//j/+//7//v/+//+//z//f/+////AgAFAAYACAAJAAoACwALABEA
EwAWABgAHAAfACMAJQAmACgAKQArAC0ALwAxADMAMgAzADQANAA1ADcAOAA4ADgAOAA2
ADMAMQAuAC0AKgAmACMAIAAeABsAGQAYABQAEAANAA0ACQAKAAgABgAFAAIAAQD/////
///+//3//P/5//n/+f/5//n/+f/5//j/+P/4//j/9//3//f/9//3//n/+f/5//n/9//3
//f/9v/2//f/+P/5//n/+f/6//r/9//1//f/9//3//j/+f/6//f/9//3//b/9//3//j/
+f/5//n/+f/5//r/+v/6//r//P/8//z//P/6//r/+v/8//v/+//7//r/+//7//v/+//7
//v//P/8//3//f/8//z//P/8//v/+//9//7///////3/+//6//r/+v/6//r/+//7//v/
+//7//v/+//7//7//v///wAAAgACAAUABgAEAAMAAwADAAQABQAFAAYABgAGAAcACQAI
AAkACgAKAAgABgAGAAYACAAIAAkACQAFAAIA///+//z/+v/6//r/+//7//v/+v/7//v/
+f/4//j/+P/3//f/9//1//X/9f/1//X/9f/1//T/8//y//D/8//z//T/9f/0//T/8//y
//P/9P/1//b/9P/0//P/8//x/+//7v/t/+//9f/7/wEABwAPABkAJwA3AE0AaACGAKEA
twDDAMEApgByADcADgD3/+D/yP+8/8D/w/+//8X/zP/Q/9T/2f/d/93/4v/m/+r/7P/u
/+3/7f/u//D/8f/x//H/8f/x//H/8v/y//T/9f/3//j/9//2//b/9f/3//f/9//3//X/
9f/1//X/9//5//n/+v/6//r/+v/6//f/9v/2//X/9v/4//v//P/6//v//P/8//z//P/8
////AQABAAEABAACAAMABAAFAAcACwANABAAEQASABMAEwAZABsAHgAgACAAIwAnACkA
LQAwADIANQA2ADcAOAA5ADwAPQA+AD4APgA/AD8APgA9ADwAOQA1ADUAMgAxAC4AKwAp
ACcAJgAiAB8AHQAYABQAEQARAA0ADgAMAAoACQAGAAUAAwADAAIAAgACAAIAAAD///7/
/f/+////AAAAAAIAAgACAAEA///////////9//3//f/9//v/+//7//r/+v/7//z//f/9
//3//v/+//3/+//9//3//f/+////AAD9//3//f/8//z/+//7//v//f/9//3//f/+//7/
/v/+//3//P/7//r/+//8//3/AAD////////+//3//f/9//3//f/9//7//v8BAAEAAAAA
AP///v/8//v/AAD+//z//P/9//7///8AAP3//f/9//3///////////////7//v/+//7/
/v8BAAIAAwADAAQABQAEAAUABQAGAAgACAAJAAsADAANAA4ADgAOAAwADAAMAAwADAAN
AA0ACgAGAAIAAAAAAP7//v/+//7///8AAAAAAgADAAIAAgD8//r/9//1//b/9f/2//f/
9//3//f/9//3//f/9//2//j/9//3//f/+f/6//r/+v/5//j/9//2//b/9v/1//X/8//z
//T/8f/x//X/+f///wMACQATACEAOQBTAHAAkACvAM8A4QDlANAAnABXACIABQDs/87/
wP/E/8n/w//D/8j/zP/U/9v/2//d/+D/5P/o/+j/6P/r//H/8v/y//X/9f/1//X/9P/z
//P/8v/z//P/9P/0//f/+P/6//v/+P/3//b/9f/2//f/+P/5//f/+f/5//r/+v/6//r/
+v/4//j/+f/5//v//P/+//7//v///wAAAAD+//7//v8BAAMAAwADAAYACAAJAAoACwAK
AA0ADgAQABQAFgAYABkAHQAfACIAJAAmACkALQAvADEANAA2ADkAPAA9AD4APwBBAEMA
RQBGAEUARQBEAEIAQgBCAEAAPQA9ADoAOQA2ADIALwAsACoAJQAjACIAHgAaABcAFwAT
ABQAEgAQAA8ADQALAAgABwAHAAYABQAEAAUABQAFAAUABAADAAIAAAADAAQABQAFAAMA
AwADAAMAAwADAAMAAwADAAMAAwACAAEAAQABAAEAAQABAAIAAgADAAEAAwADAAIAAgAC
AAIAAAABAAIAAgACAAEAAQABAAIAAwAEAAUABAAEAAQABAAEAAQABAAEAAQABAAEAAYA
BgAFAAQAAgAEAAUABgAHAAUABQAGAAYABQAFAAQABAAGAAYABQAFAAYABgAGAAUABgAG
AAYABgAGAAMAAwADAAMABQAFAAUABQAIAAgACQAKAAgACAALAAwADgANAA0ADQAMAA0A
DQAOAA4ADgAPABEAEgATABQAFAASABAAEAAQABAAEAARABEAEQAOAAsACgAJAAYABQAE
AAUABQAFAAQABQAFAAMAAgAAAAAA//////3/+//7//v/+//7//v/+//9//3//f/8//v/
+f/4//f/+P/6//v//P/7//r/+f/4//j/+P/3//f/+//5//b/9f/z//P/+f8BAAkAEQAZ
ACUANwBLAGYAhAClAMEA2QDnAOAAuAB1ADYADwD4/97/xv/E/8v/zf/L/87/0v/U/9n/
3//l/+r/7P/w//L/9P/1//f/+P/6//v/+//7//v//f/9//7//v/9//3//v/+/wAAAAAB
AAEA//////////8BAAEAAQABAP//AQABAAIAAgACAAIAAgAEAAQABQAFAAMABAAGAAYA
BgAHAAgACAAIAAgACAALAAsACwALAA4AEAARABIAEwASABUAFgAYABwAHgAgACEAIwAl
ACgAKgAsAC8AMwA1ADgAPAA/AEMAQwBDAEMAQwBFAEcASQBKAEgASQBJAEgASgBKAEgA
RQBDAEAAPwA8ADoANwA0ADIALwAtACwAKAAiAB8AHwAbABwAGgAYABcAFgAVABMAEwAR
ABAADwAOAA8ADwAPAA8ADgANAAwACgAKAAoACgAJAAoACwAMAA0ADAALAAoACQALAAsA
DQAOAA==
         </WaveFormData>
      </LeadData>
      <LeadData>
         <LeadByteCountTotal>10000</LeadByteCountTotal>
         <LeadTimeOffset>0</LeadTimeOffset>
         <LeadSampleCountTotal>5000</LeadSampleCountTotal>
         <LeadAmplitudeUnitsPerBit>4.88</LeadAmplitudeUnitsPerBit>
         <LeadAmplitudeUnits>��V</LeadAmplitudeUnits>
         <LeadHighLimit>2147483647</LeadHighLimit>
         <LeadLowLimit>268435456</LeadLowLimit>
         <LeadID>V5</LeadID>
         <LeadOffsetFirstSample>0</LeadOffsetFirstSample>
         <FirstSampleBaseline>0</FirstSampleBaseline>
         <LeadSampleSize>2</LeadSampleSize>
         <LeadOff>FALSE</LeadOff>
         <BaselineSway>FALSE</BaselineSway>
         <ExcessiveACNoise>FALSE</ExcessiveACNoise>
         <MuscleNoise>FALSE</MuscleNoise>
         <LeadDataCRC32>3431629030</LeadDataCRC32>
         <WaveFormData>
9P/0//T/9P/0//T/9P/0//b/9v/2//b/9P/0//T/9P/2//b/9v/2//T/9P/0//T/9f/2
//f/+P/6//r/+v/6//r/+v/6//r//P/8//z//P/+//7//v/+/wAAAAAAAAAAAwAEAAUA
BgAHAAgACQAKAAwADgAQABIAFQAWABcAGAAbAB4AIQAkACYAKAAqACwALwAwADEAMgA1
ADYANwA4ADcANgA1ADQAMgAyADIAMgAvAC4ALQAsACkAJgAjACAAHAAaABgAFgASABAA
DgAMAAkACAAHAAYABQAEAAMAAgABAAAA///+//z//P/8//z/+v/6//r/+v/6//r/+v/6
//z//P/8//z/+//6//n/+P/6//r/+v/6//r/+v/6//r/+P/4//j/+P/4//j/+P/4//j/
+P/4//j/+v/6//r/+v/4//j/+P/4//j/+P/4//j/+v/6//r/+v/6//r/+v/6//z//P/8
//z/+v/6//r/+v/6//r/+v/6//z//P/8//z/+//6//n/+P/6//r/+v/6//r/+v/6//r/
+v/6//r/+v/6//r/+v/6//r/+v/6//r/+v/6//r/+v/4//j/+P/5//v//f/+//////8B
AAEAAAD+//7//v///wEAAgACAAMABgAHAAgACwALAAsACwAJAAkACQAJAAsACwALAAkA
BgAFAAMAAgAAAAAAAAD//////f/9//v/+v/6//j/9//2//P/8//z//H/8v/0//X/9f/z
//P/8v/y//L/8v/y//L/8v/x//H/8v/w//D/8P/w//H/8v/z//P/9f/y/+//7P/r/+r/
6//r/+//8v/4//3/AwAKABgALgBIAGIAfwCbALIAvACyAIoATAAfAAoA+//m/9r/3P/c
/9n/2P/Z/9n/2v/e/+H/4//l/+T/4//m/+j/6//t//D/8f/w//D/7//v/+3/7v/u/+7/
8P/w//D/8P/v/+//7//v//H/8f/x//H/7//v/+//8P/y//P/8//z//P/8//z//T/8v/y
//L/8//1//X/9f/2//f/9//3//f/9v/2//X/9//4//n/+v/8//r//P/9////AAABAAIA
AwAEAAcACAAJAA0AEAATABgAGwAfAB8AIgAjACYAJgAnACkAKwAtAC4ALwAwADEAMwAz
ADMAMwAyADQANAAyADEALQArACkAJwAjACAAHQAaABUAEgARAA4ACgAIAAcABQAFAAIA
AgABAP3/+//6//j/+P/3//b/9v/1//T/9P/0//L/8v/y//L/9f/2//b/9//0//L/8f/w
//H/8v/z//T/8//y//H/8P/y//P/8//z//P/8//z//P/8f/w//D/8P/w//D/8f/x//L/
8v/y//P/8//z//P/8//z//T/9P/z//P/8//z//P/8//z//T/9P/0//T/9P/0//b/9v/2
//b/9//3//f/9//1//X/9f/2//j/+P/3//f/9//3//f/+P/0//b/9v/2//T/9P/0//T/
9P/0//T/9P/2//b/9v/2//b/9//3//n/+v/7//v//f/7//r/+v/6//r/+//7//z//v//
/wAAAQACAAUABQAFAAUAAwADAAMAAwAFAAUABQADAAAA///9//3//P/9//7/+//7//v/
+//3//b/9v/0//P/8v/x//H/8P/t/+z/7P/t/+3/7v/v/+z/7P/s/+z/6v/q/+r/6f/q
/+z/7f/u/+v/6v/p/+j/6f/p/+r/6v/r/+j/5//m/+H/4f/l/+z/9P/5//3/BAAUACoA
QABcAHsAmQC0AMYAyACmAGYALQAOAPn/5P/W/9b/2v/X/9L/0//V/9b/2P/Z/9v/3//i
/+X/5v/m/+X/5//m/+f/6v/q/+n/6f/p/+r/6v/q/+r/6v/q/+r/7f/t/+3/7f/r/+v/
6//r/+3/7f/t/+7/7P/t/+3/7f/v/+//7//w/+7/7v/u/+//7//v/+//8P/z//P/8//z
//P/9P/0//f/9f/1//X/9v/4//r/+//9//z//f/+////AQAFAAcACQAKAAwADgASABMA
FwAXABoAHgAiACMAJQAnACkAKwAsAC0ALgAvADEAMQAxADEAMAAwADAALgAtAC0AKwAp
ACcAIQAeABsAGAAVABIAEQAOAAoACAAHAAUAAwAAAAAA///+//3//f/8//j/9//2//b/
9//2//b/9v/0//T/9P/0//T/9P/z//P/8//y//L/8v/w//D/8P/w//H/8v/z//T/8v/z
//P/8//z//P/8//z//P/8v/y//L/8f/w//D/7//x//L/8//1//P/8//z//P/8//0//T/
8//z//P/8//z//H/8f/y//L/9P/0//T/9P/0//T/9P/0//X/9f/1//X/9f/1//X/9v/0
//T/8//z//X/9f/1//b/9P/0//T/8//z//T/9v/2//b/9v/2//T/9P/0//T/9P/0//T/
9P/0//X/9f/3//b/9//3//n/+//6//r/+v/4//n/+f/6//v//f///wEAAAADAAMAAwAD
AAEAAQABAAMABQAFAAUAAwAAAP///f/8//r/+v/6//f/9//3//f/9f/0//T/8v/z//L/
8f/x/+//7f/t/+7/7v/t/+3/7f/s/+z/7P/s/+r/6v/q/+n/6v/s/+3/7v/t/+z/6//q
/+z/6//r/+r/6//q/+f/5v/j/+P/5f/s//b/+f/7/wIADAAeADYATgBpAIUAoACwALgA
qgB4ADkAEAD9/+r/2P/U/9b/1f/S/9H/0//U/9b/2//d/9//4v/j/+T/5P/l/+X/6P/r
/+z/7P/r/+v/6f/q/+r/6v/s/+z/7P/s/+3/7f/t/+3/6//r/+v/6//s/+3/7v/w/+7/
7//v/+//7//v/+//8P/w//D/8P/x/+//7//v//D/8//z//P/8//x//L/8v/1//X/9f/1
//b/9v/4//n/+//8//3//v//////AwAFAAcABgAIAAoADgARABUAFQAYABoAHgAfACEA
IwAlACcAKAArACwALQAvAC0ALQAtACwALQAuAC0ALQArACkAJwAlACEAHgAbABgAFwAU
ABMAEAAMAAoACQAHAAUAAgACAAEA/v/9//3//P/4//f/9v/2//f/9v/2//b/9P/0//T/
9P/0//T/8//z//X/9P/0//T/9P/0//T/9P/2//b/9v/2//X/9f/0//P/9f/1//X/9f/1
//T/9P/0//L/8v/z//P/9P/0//T/9f/z//P/8//z//P/9P/0//P/8//z//P/8//x//H/
8v/y//P/9P/1//b/9P/0//T/9P/1//X/9f/1//X/9f/1//b/9v/2//X/9f/3//f/9//4
//j/9v/0//P/9P/1//b/9//4//b/9v/2//b/9v/2//b/9v/4//n/+f/7//v/+//6//v/
+//6//r/+v/8//3//f/+//7///8AAAEABAAHAAcABwAGAAMAAgABAAMABQAFAAUAAwAA
AP///f/8//r/+v/6//n/+f/5//n/9//2//b/9P/z//L/8f/x//H/7//v//D/8P/v/+//
7//w//D/8P/w/+7/7v/u/+3/7//w//D/8P/w//D/8P/w//D/7//v/+7/7//u/+v/6v/l
/+X/6//0//z///8DAA4AHgAyAEgAZAB/AJUAqACwAKAAdAA6ABMAAADr/9b/0P/W/9j/
1f/U/9X/1//a/9z/3//f/9//5P/n/+r/7P/r/+v/6v/r/+7/7v/t/+3/7f/u/+7/7v/u
/+7/7v/u/+//7//v/+//7//v/+//7//v/+//7//w//L/8//z//P/8f/x//H/8v/y//L/
8v/z//P/8//z//T/9//3//f/9//3//j/+P/7//v/+//7//z//P/+////AQAAAAEAAgAD
AAMABwAJAAsADgAQABIAFgAXABsAGwAeACIAJgAnACkAKQArAC0ALgAvADAAMQAzADUA
NQA1ADQAMgAyADAALwAtACsAKQAnACUAIgAfABwAGwAYABcAFAAOAAwACwAJAAUAAgAC
AAEA/////wAAAAD+//3//P/8//n/+P/4//j/+v/6//r/+v/4//j/9//3//j/+P/5//r/
+P/4//j/+P/2//b/9v/2//j/+f/5//n/9//3//f/9//5//j/+P/4//j/+P/5//n/+v/6
//r/+//5//n/+f/5//n/+v/6//n/+f/5//n/+f/3//f/+P/4//j/+P/4//j/+v/6//r/
+v/5//n/+f/5//v/+//7//z//P/8//v/+//7//v/+//8//7//v/8//r/+v/6//r/+v/6
//r/+v/6//r/+v/6//v//f/+/wEAAgADAAMABQACAAAA///+/wAAAQABAAIABAAFAAYA
BwAGAAkACQAJAAoACQAKAAsACQALAAsACwALAAgABwAFAAQAAgACAAIA///////////7
//r/+v/4//X/9P/z//P/9v/1//b/+P/3//X/9P/z//L/8v/y//L/8//0//X/9f/z//T/
9P/0//T/9P/0//T/9v/1//X/9P/t/+z/7f/q/+v/7//x//T/+v8BAAcAEAAkADoAVABw
AI8AqQC8AMQAsgB+AEIAGwAIAPX/5P/e/97/4P/b/9r/3f/d/9z/4P/j/+X/4//m/+X/
6P/s/+3/7//y//P/8v/w/+3/6//s/+7/7//w//D/8P/w//D/8f/x//H/8f/y//P/9P/1
//T/8//y//L/8P/x//H/8f/z//P/8//0//T/9P/0//X/9//3//f/+P/5//n/+f/5//n/
+v/6//3//f/9//3//v/8//7///8BAAIAAwAEAAUACQANAA8AEQASABQAFgAaAB0AIQAh
ACQAJwAsAC4AMQAyADMANAA0ADUANgA3ADkAOQA5ADkAOAA2ADYANAAzAC8ALQArACkA
JwAkACEAHgAZABYAFQASABAADgANAAsACQAGAAYABQAAAP/////+//7//f/8//z/+f/4
//j/+P/4//j/+P/4//j/+P/3//f/+f/4//j/+P/2//b/9v/2//b/9v/2//b/9v/3//f/
9//1//X/9f/1//X/9P/0//T/9v/2//f/9//0//T/9P/1//f/9//3//f/9//4//j/9//1
//X/9f/1//j/+f/7//z/+//6//n/+P/2//b/9v/2//j/+f/6//v/+f/5//n/+v/8//z/
+//7//v/+f/6//z//P/8//z/+v/6//r/+v/4//j/+P/4//n/+//8////AAABAAEAAwAC
AAAA///+////AQACAAQAAwADAAMAAwAGAAkACQAJAAkABwAHAAcABQAHAAcABwAHAAQA
AwABAAIAAAAAAAAA/f/9//3//f/7//r/+v/4//X/9P/z//P/9P/z//T/9v/0//P/8//z
//T/9P/0//T/8v/y//L/8f/v//D/8P/w//L/8v/y//L/8v/x//H/8P/v/+7/7f/s/+v/
7f/v//T/+v/9/wMAEAAiADwAWAB0AJMAsQDGANAAxgCWAFIAIwAMAPf/4v/Y/9r/2v/V
/9T/2f/d/97/4P/h/+H/5f/m/+f/6P/q/+3/7//u/+//8P/w/+//7//v//D/8P/w//L/
8v/y//L/8f/x//H/8f/z//P/8//z//L/8f/w//D/8f/z//T/9f/1//X/9f/2//b/9v/2
//f/9//3//f/+P/3//f/9//3//n/+v/6//3//P/7//r/+v/7//7/AAADAAQABQAGAAcA
BwALAA0ADwASABQAFgAaAB0AIQAhACQAJgAqACsALQAvADEAMwA0ADMANAA1ADcAOQA5
ADkAOAA2ADYANAAzADEALwAtACsAKQAmACMAIAAcABgAFgASABAADgANAAsABwAEAAQA
AwACAAEAAQAAAP7//f/8//z/+//6//r/+v/6//r/+v/6//r/+v/5//n/+f/4//j/+P/6
//r/+v/6//j/+P/4//j/9v/3//f/9//3//f/9//3//f/9v/2//b/9v/2//f/9//2//b/
9v/3//f/9//3//f/9//4//j/9//3//f/9//3//n/+f/6//r/+P/4//j/+P/6//r/+v/6
//n/+f/5//n/+f/5//n/+v/6//r/+f/5//n/+f/3//j/+P/6//r/+v/6//j/+P/4//j/
+P/4//j/+P/5//v//P////7//////wEAAwACAAIAAgABAAEAAAAAAAIAAwAEAAUABgAJ
AAkACQAJAAcABwAHAAcACQAJAAkABQACAAEA//////7///8AAP3//f/9//3/+f/4//j/
9v/3//b/9f/1//P/8f/x//L/8v/x//H/8f/y//L/8v/y//H/8P/v/+3/7v/w//H/8v/w
//D/8P/w//L/8f/x//D/8//w/+3/6P/l/+f/7//2//r//f8DAA4AHgAyAE4AagCHAKMA
ugDGAMAAlgBWACMACAD1/+D/1v/Y/9r/2f/Y/9n/2f/a/9z/3//h/+P/5v/n/+j/6v/r
/+v/7v/v//D/8P/v/+//7//w//D/8P/w//D/8P/w//P/8//z//P/8v/x//D/7//w//H/
8v/0//L/8//z//P/8//z//P/9P/2//b/9v/3//X/9f/1//b/+f/5//n/+f/5//r/+v/9
//v/+//7//z//v8AAAEAAwACAAMABAAFAAcACwANAA8AEgAUABYAGgAcAB8AHgAgACQA
KAApACsALQAvADEAMgAzADQANQA3ADcANwA3ADYANgA2ADQAMwAxAC8ALQArACcAJAAh
AB4AHQAaABkAFgAQAA4ADQALAAcABAAEAAMAAQABAAIAAgD+//3//P/8//3//P/8//z/
+v/6//r/+v/6//r/+f/5//v/+v/6//r/+P/4//j/+P/6//r/+v/6//j/+f/5//n/+f/5
//n/+f/7//r/+v/6//j/+P/5//n/+P/4//j/+f/5//n/+f/5//f/+P/4//f/+P/5//r/
+//6//n/+f/4//n/+v/7//z//P/8//z//P/8//v/+v/5//r/+//8//7//f/8//r/+f/7
//v/+//8//z//P/6//r/+v/6//r//P/8//z//P/8//z//P/8//7//////wEAAAABAAEA
AwABAAAAAAAAAAEAAwAEAAYABQAFAAUABQAIAAsACwALAAsACQAJAAkACQALAAsACwAJ
AAYABQADAAIAAAAAAAAA///////////9//z//P/6//j/9v/0//P/9P/z//T/9v/0//P/
8//z//T/9P/0//T/9P/0//T/8//x//L/8v/y//T/9P/0//T/8v/x//H/8P/v//D/8f/w
/+3/7f/x//j//P///wMAEAAgADQATgBoAIUAnwCwALgAsACKAE4AIQAKAPf/4v/Y/9r/
2v/Z/9r/3f/d/97/4P/j/+P/5f/m/+n/7P/u/+3/7//u/+//8P/w/+//7//x//L/8v/y
//L/8v/y//L/8//z//P/8//z//P/8//z//P/8//z//T/9P/1//X/9f/z//P/8//0//b/
9v/2//f/9//3//f/+P/3//f/9//3//n/+v/6//3//f/9//3//v/+/wAAAQADAAQABQAG
AAcABwALAA0ADwASABQAFgAaAB0AIQAhACQAJQAoACgAKQAtAC8AMQAyADUANgA3ADkA
NwA3ADcANgA2ADYANAAzADMAMQAvAC0AJwAkACEAHgAaABYAFAAQAA4ADgAPAA8ADAAI
AAcABQACAAEAAQAAAAAA///+//7/+//6//r/+v/8//z//P/8//r/+v/5//n/9//2//b/
9v/4//j/+P/4//b/9v/2//b/9//5//r/+//5//n/+f/5//f/9v/2//b/+P/4//n/+f/2
//b/9v/3//j/+f/6//v/+P/4//f/9f/2//f/+P/5//n/+f/6//r/+P/4//j/+P/6//r/
+v/6//v/+//7//v/+f/5//n/+v/8//z/+//7//n/+f/5//r//P/+//z//P/8//z//P/8
//z//P/6//r/+v/6//r/+//7//3//v//////AQADAAIAAgACAAIAAwADAAQABAAFAAYA
BwAIAAsACwALAAoABwAGAAUACAALAAwADQAKAAYABAABAAIAAAAAAAAA///////////7
//r/+v/4//f/9v/1//X/9P/x//D/8P/x//H/8v/z//L/8v/y//L/8f/w/+//7f/v//D/
8P/w/+7/7v/u/+7/7//v//D/8P/x/+7/6//m/+H/4//p//D/+P///wMADAAYACoAQgBc
AHsAmwC0AMgAzACuAHIAOQAWAAEA7P/c/9j/2v/X/9T/1f/X/9j/2v/d/93/3f/g/+H/
4P/i/+f/6f/q/+3/7v/u/+3/7f/s/+z/6//q/+z/7P/s/+z/7f/t/+3/7f/t/+3/7f/t
/+3/7f/t/+7/7P/t/+3/7f/v/+//7//w/+7/7v/u/+//7//v/+//8P/y//P/9P/1//T/
9P/z//X/9//3//f/+P/2//j/+f/7//z//f/+////AQAFAAcACQAIAAoADAAQABUAGQAZ
ABwAIAAkACUAJwApACsALQAuADEAMgAzADUAMwAzADMAMgA0ADQAMgAxAC8ALQArACkA
IwAgAB0AGgAXABQAEwAQAAoACAAHAAUAAwAAAAAA///8//v/+//6//j/9//2//b/9f/0
//T/9P/z//L/8f/w//L/8v/x//H/8//y//L/8v/w//D/8P/w//H/8v/z//T/8//z//L/
8f/x//H/8f/x//H/8P/w//D/8P/w//H/8f/w//D/8P/x/+//7//v/+//8f/y//L/8f/z
//P/8//z//H/8f/y//L/9P/0//T/9P/y//L/8v/y//X/9f/1//X/8//z//P/9P/0//T/
8//z//f/9//3//b/8v/0//T/9P/0//b/9v/2//b/9P/0//T/9P/0//X/9f/3//j/+f/5
//v/+//6//r/+v/8//3//f/+//3//f/9//3/AAADAAMAAwAFAAMAAwADAAIAAwACAAEA
AgAAAAAA///7//j/9//2//X/9f/1//X/9v/2//f/9v/z//L/8f/x//H/7//v//D/7v/t
/+3/7f/u/+7/7v/u/+z/7P/s/+v/6//s/+z/7P/u/+7/7v/u/+z/6//r/+r/6f/m/+X/
5v/l/+f/6f/u//T/+f/9/wYAFgAqAEYAZACDAJ8AuADIAMgApgBkAC0AEAD7/+L/0P/U
/9b/0f/O/8//0f/U/9r/2//b/9v/3v/h/+T/5v/n/+n/6v/p/+j/6P/n/+f/6f/q/+r/
6v/q/+r/6v/q/+v/6//r/+v/6//r/+v/6//r/+v/6//s/+z/7f/t/+3/6//r/+v/7P/s
/+z/7P/t/+//7//v//D/8P/v/+7/7f/u//D/8f/1//P/8//z//T/9P/2//f/+f/8//3/
/v//////AwAFAAcACgAMAA4AEgAUABcAFgAYABoAHgAfACEAJAAnACoALAAsACwALAAt
AC0ALQAtACwALQAuAC0ALQApACcAJQAjACEAHgAbABgAEwAQAA8ADAAIAAYABQADAAEA
/v/+//3/+P/3//f/9v/2//X/9P/0//P/8v/y//L/8P/w//D/8P/w//D/7//v/+//7v/u
/+7/7//w//H/8v/x//D/7//u/+7/7//v/+//7//v/+//7//v/+7/7v/u/+//8P/y//P/
8P/w//D/8f/v/+//7//v//H/8v/y//H/8P/v/+7/7f/u/+//8f/y//D/8P/w//D/8v/y
//L/8v/x//H/8f/x//P/8//z//T/9P/0//P/8//z//P/8//0//T/9P/0//P/9f/0//L/
8v/y//L/8v/y//L/8v/y//L/8v/y//L/8v/z//P/9f/2//f/9//5//v/+v/6//r//P/9
//3//v/9//3//f/9/wAAAwADAAMAAQD////////9/////////////P/7//n/9v/0//T/
9P/z//P/8//z//L/8v/z//L/8f/w/+//7//v/+3/7f/u/+z/6//r/+v/7P/s/+z/7P/s
/+z/7P/r/+v/7P/s/+z/7P/s/+z/7P/s/+v/6//q/+n/6v/p/+b/4//n/+v/9P/4//v/
//8IABgALgBIAGYAgwCbALAAugC0AIwATgAfAAYA8//e/9L/0v/U/9H/zv/R/9X/2P/e
/9//3//h/+L/4f/k/+j/6//r/+r/6f/q/+r/6f/p/+v/7P/s/+z/7P/s/+z/7P/t/+3/
7f/t/+//7//v/+//7f/t/+3/7v/u/+//7//v//H/8f/x//L/8v/y//L/8//z//P/8//0
//P/8//z//P/8//0//T/9//3//f/9//4//b/+P/5//v//v///wAAAQACAAUABgAHAAgA
CgAMABAAFQAZABkAHAAcACAAIQAjACcAKQArACwALQAuAC8AMQAzADMAMwAyADIAMgAw
AC8AKwApACcAJQAjACAAHQAaABcAFAATABAADAAKAAkABwAHAAQABAADAP7//f/9//z/
/P/7//r/+v/3//b/9v/2//b/9v/2//b/9v/2//X/9f/1//T/9P/0//b/9v/2//b/9P/0
//T/9P/0//X/9f/1//f/9//3//f/9v/0//P/8v/z//T/9v/3//X/9P/z//P/9P/1//b/
9//3//j/+P/3//f/9//3//f/+f/5//r/+v/4//j/+P/4//j/+P/4//j/+f/5//n/+f/5
//n/+f/6//r/+v/5//n/+f/5//n/+v/8//z//P/7//v/+P/4//r/+v/6//r/+v/6//r/
+v/6//r/+v/6//r/+//7//3/AAABAAEAAwABAAAAAAAAAAAAAQABAAIAAgADAAQABQAG
AAkACQAJAAgABQAEAAMABQAHAAcABwAFAAIAAQD///3/+v/5//j/+f/5//n/+f/4//j/
+f/4//f/9v/1//X/9//1//X/9v/0//P/8//z//L/8v/y//L/9P/0//T/8//x//L/8v/y
//P/9P/1//b/9P/z//P/8v/v/+7/7f/q/+v/7//z//j//v8BAAcAFAAkADoAVABwAIsA
oQCyALgApgB2ADwAFwAIAPf/4v/a/97/3P/X/9r/3//f/+D/5P/l/+X/5//q/+3/8P/w
/+//7//w//H/8v/y//H/8f/x//L/8v/y//T/9P/0//T/9P/z//L/8f/z//P/8//z//H/
8f/x//L/8//1//b/9//3//f/9//4//f/9v/1//X/9v/3//j/+v/5//n/+f/5//n/+v/6
//3/////////AAAAAAIAAwAFAAYABwAIAAkACAALAAwADQAPABIAFQAaAB0AIQAhACQA
KAAsAC0ALwAxADMANQA2ADcAOAA5ADsAPQA9AD0APAA6ADoAOAA3ADMAMQAvAC0AKgAo
ACYAJAAhAB4AHQAaABYAFAATABEADwAMAAwACwAIAAcABwAGAAYABQAEAAQAAQAAAAAA
AAACAAIAAgACAAQABAADAAMAAgAAAP///v8AAAAAAAAAAP7//v/+//7//v////////8B
AAEAAQABAP///v/+//7/AAAAAAEAAQD+//7//v////3//f/9//3//v8AAAEAAQD/////
//////3//f/+//7/AAAAAAAAAAACAAIAAgACAAIAAQAAAP//////////AAABAAIAAgAD
AAIAAQAAAAAAAgAAAP7//v///wAAAQACAAIAAgACAAIABAAEAAQABAABAAEAAAABAAAA
AQABAAMABgAGAAcACAAGAAcABwAIAAgACQAKAAsADAAPAA8ADwANAAsACwALAA0ADwAP
AA8ADQAKAAkABwAEAAIAAgACAAEAAQABAAEAAgACAAMAAgD+//z/+v/5//v/+f/5//r/
/P/7//v/+//6//r/+v/6//r/+v/6//n/+f/6//r/+v/4//j/+P/4//j/9//3//b/8//0
//H/7v/t//H/9//+/wAAAQAHABQAJgA+AFgAeACZALcAzgDWAMwAnABaACkAEgABAOr/
4P/k/+b/3//c/9//3//i/+b/6f/p/+v/7v/v//D/8P/x//f/9v/1//b/9v/1//X/8//0
//T/9P/2//b/9v/2//n/+f/5//n/9//3//f/9//5//n/+f/6//j/+f/5//n/+f/5//n/
+v/4//j/+P/5//v/+//7//z//f/9//3//f/7//z//P///wEAAQABAAIABAAGAAcACQAK
AAsADAANAA8AEwAVABcAGAAaABwAIAAjACcAJwAqACwAMAAxADMANQA3ADkAOgA9AD4A
PwBBAD8APwA/AD4AQABAAD4APQA5ADcANQAzAC8ALAApACYAJQAiACEAHgAYABYAFQAT
ABMAEAAQAA8ACwAJAAgABgAGAAUABAAEAAUABAAEAAQAAwACAAEAAAABAAIAAgADAAMA
AgACAAIAAgACAAIAAgACAAIAAgACAAEAAQAAAP//AQABAAEAAQADAAIAAgACAAIAAgAD
AAMAAgACAAIAAwABAAEAAQABAAMABAAEAAMAAwADAAMAAwADAAMABAAEAAQABAAEAAQA
AgACAAIAAgAFAAUABQAFAAUABQAFAAYABgAGAAUABQAFAAUABQAGAAYABgAGAAUABgAG
AAYABgAGAAUABAADAAIABAAEAAQABAAGAAcABwAJAAkACQAIAAkACgAKAAsADAAKAAsA
CwAMAAwADQAOAA8AEAATABMAEwATABEAEQARABEAEwATABMAEQAOAA0ACwAIAAYABgAG
AAUABQAFAAUABQAEAAQAAgABAAAA//////3/+//7//z//P/7//v/+//8//z//P/8//v/
+v/5//f/+v/8//3//v/9//z/+//6//r/+f/5//j/+//4//f/9P/z//H/9f/8/wQACQAN
ABYAJAA4AFAAbgCNAKsAxADYANYAtgB4ADsAGgAJAPT/4v/g/+j/5f/g/+H/4//k/+T/
6f/t/+//8v/z//T/9P/1//f/9v/3//r/+v/5//n/+f/6//r/+v/4//j/+P/4//r/+//8
//3/+//7//v/+//7//v/+//8//z//f/9//3//f/9//3//v/+//7//v///////////wAA
AwADAAMAAwADAAQABAAHAAUABQAFAAYABgAIAAkACwAMAA0ADgAPABEAFQAXABkAGAAa
ABwAIAAjACcAJwAqAC0AMgA0ADcAOAA5ADoAOgA9AD4APwBBAEEAQQBBAEAAQABAAD4A
PQA9ADsAOQA3ADMAMAAtACoAKQAmACUAIgAcABoAGQAXABUAEgASABEAEAAPAA8ADgAK
AAkACAAIAAkACAAIAAgABwAGAAUABAAEAAQAAwADAAQABAAFAAYABAAEAAQABAAGAAYA
CAAIAA==
         </WaveFormData>
      </LeadData>
      <LeadData>
         <LeadByteCountTotal>10000</LeadByteCountTotal>
         <LeadTimeOffset>0</LeadTimeOffset>
         <LeadSampleCountTotal>5000</LeadSampleCountTotal>
         <LeadAmplitudeUnitsPerBit>4.88</LeadAmplitudeUnitsPerBit>
         <LeadAmplitudeUnits>��V</LeadAmplitudeUnits>
         <LeadHighLimit>2147483647</LeadHighLimit>
         <LeadLowLimit>268435456</LeadLowLimit>
         <LeadID>V6</LeadID>
         <LeadOffsetFirstSample>0</LeadOffsetFirstSample>
         <FirstSampleBaseline>0</FirstSampleBaseline>
         <LeadSampleSize>2</LeadSampleSize>
         <LeadOff>FALSE</LeadOff>
         <BaselineSway>FALSE</BaselineSway>
         <ExcessiveACNoise>FALSE</ExcessiveACNoise>
         <MuscleNoise>FALSE</MuscleNoise>
         <LeadDataCRC32>1660109046</LeadDataCRC32>
         <WaveFormData>
8P/w//D/8P/w//D/8P/w//L/8v/y//L/8v/y//L/8v/y//L/8v/y//L/8v/y//L/9P/0
//T/9P/2//b/9v/2//j/+P/4//j/+v/6//r/+v/4//j/+P/4//n/+v/7//z///8AAAEA
AgAEAAQABAAEAAYACAAKAAwADwAQABEAEgAWABgAGgAcAB8AIAAhACIAJQAmACcAKAAp
ACoAKwAsACoAKgAqACoAKgAqACoAKgAnACYAJQAkACAAHgAcABoAGAAWABQAEgAOAAwA
CgAIAAcABgAFAAQAAwACAAEAAAD///7//f/8//r/+v/6//r/+v/6//r/+v/8//z//P/8
//z//P/8//z/+v/6//r/+v/8//z//P/8//r/+v/6//r/+v/6//r/+v/6//r/+v/6//j/
+P/4//j/+v/6//r/+v/6//r/+v/6//z//P/8//z//P/8//z//P/8//z//P/8//7//v/+
//7//P/8//z//P/8//z//P/8//z//P/8//z//P/8//z//P/+//7//v/+//z//P/8//z/
/P/8//z//P/+//7//v/+//z//P/8//z//v/9//3//f/7//z//P/8//7/AAAAAAEAAQAD
AAMAAgACAAIAAgACAAUABQAFAAYABwAJAAwADQANAA0ADQALAA0ADQANAA0ADAAMAAsA
CQAJAAcABwAFAAIAAQABAAEAAQAAAP///v/9//z/+v/6//f/9v/2//b/+P/4//f/9//1
//T/9P/0//T/9P/0//P/9f/1//X/9f/z//P/8//z//X/9v/2//X/9//2//H/7v/s/+z/
7P/s//D/8//2//f/+f///woAGQAtAEIAWwB0AIUAkACPAHAARAAmABwAEwAFAP3//P/4
//P/8v/w/+//7f/u//L/8f/x//H/7//t//D/9P/1//T/9v/0//T/8//z//P/8//0//T/
9f/1//X/9f/z//P/8//z//X/9v/2//b/8//z//P/8//1//b/9v/3//f/9//3//j/9v/2
//b/9v/4//j/+P/5//n/+f/6//r/+P/5//n/+v/8//3//f/+//7//v///wEAAwADAAQA
BQAGAAgACQAMAA8AEQATABUAGgAcAB8AIAAiACMAJAAmACgAKgArACwALAAtAC4AMAAw
ADAAMAAwADAAMQAxAC4AKwApACYAJAAlACMAIQAeABsAGAAWABMADwANAAsACQAIAAgA
BwAHAAUAAgAAAP//////////AAD9//3//f/8//r/+v/6//n/+v/8//3//f/9//3//f/9
//v/+//7//v/+f/5//n/+f/6//v//P/9//3//f/9//3//P/7//r/+P/6//v/+//7//3/
/P/8//z//P/9//3//f/+//7//v/+//7//v/+//7/AAAAAAAAAQD/////////////////
////AgACAAIAAgD//////////wAAAAAAAAAAAgACAAIAAgAAAAAAAAACAAAAAAAAAAAA
/v/+//7//f////////8AAAAAAAACAAQABAAFAAUABwAHAAYABgAGAAYABgAHAAcABwAI
AAkACwAQABEAEQARAA8ADQANAA0ADwAPABAAEAAPAA0ACwAJAAsACQAIAAcABQAFAAUA
BAABAAAA///+//z//P/7//r/+P/4//j/+P/5//n/+f/4//b/9v/2//b/9v/1//X/9f/3
//f/9//3//b/9f/0//T/9v/1//X/9P/1//L/8v/w/+z/7P/u//X/+v/7//v///8KABkA
LQBCAF0AdgCLAJwAoQCMAFwANAAgABUABwD7//z//P/3//L/8P/v/+3/7v/u/+//8f/z
//P/8//0//T/8//y//L/9P/0//P/8//z//P/9P/0//P/8//z//P/9f/1//X/9f/z//T/
9P/0//X/9f/1//X/8//0//T/9f/1//X/9f/2//b/9v/2//b/9v/2//b/9//5//n/+v/6
//j/+f/5//r/+v/7//v//P/+//7///8BAAIAAQABAAEAAwAGAAgADAALAA0ADwARABQA
FgAZABoAHQAfACEAJAAkACYAJwAoACoAKwAsAC4ALAAsACwALAAsAC0ALQAqACsAKQAm
ACQAIQAfAB0AGgAZABYAFAARAA8ADQALAAkABwAGAAQAAwACAAAA//////z/+//6//r/
+//7//v/+v/4//j/+P/3//f/+P/4//f/+f/5//n/+f/4//f/9v/1//f/9//3//f/9//3
//f/9//3//f/9//3//f/9//3//b/9f/1//T/8//0//T/9f/2//b/9//3//f/9v/2//b/
9v/4//j/+P/4//b/9v/2//f/+f/5//n/+f/3//f/9//3//j/+P/4//j/9//3//f/9//2
//b/9v/2//j/+P/4//j/9v/2//b/9v/2//b/9v/4//j/+P/4//f/9v/1//P/9P/1//b/
+P/2//b/+P/6//r/+//7//3//f/8//z//P/6//r/+//7//z//v8AAAMABgAHAAcABwAF
AAMAAwADAAQABQAHAAgABQADAAEA//8BAP///v/9//v/+//7//r/9//2//X/9P/0//T/
8//y//D/8P/w//D/7//v/+//7v/u/+7/7v/u/+z/6//r/+v/7P/t/+7/7//t/+3/7f/u
/+7/7f/t/+z/7f/q/+r/6P/k/+L/5P/r//D/8//z//P/+v8HABsAMABFAFwAcQCCAIsA
hABeADAAFAALAP//8//w//D/7f/m/+T/5f/j/+T/5v/n/+f/6f/r/+n/6P/m/+f/6P/q
/+r/6v/p/+n/6f/p/+r/6v/r/+v/6//r/+v/6//r/+v/6f/q/+r/6v/q/+v/7P/t/+v/
7P/s/+3/6//r/+v/7P/u/+7/7v/u/+z/7P/s/+3/7//v//D/8P/u/+//7//w//D/8f/x
//L/8v/y//P/9f/1//X/9v/3//r//P/9/wAA//8BAAMABQAIAAoADQAOABEAEwAVABgA
GAAaABsAHAAdAB8AIQAkACIAIgAiACIAJAAlACUAIgAjACEAHgAcABkAFwAVABIAEQAO
AAwACQAHAAUAAwABAP///v/8//v/+v/4//f/9//0//P/8v/y//P/8//z//L/8P/w//D/
7//x//L/8v/x//H/8f/x//H/7//v/+//7//x//H/8f/x/+//7//v/+//8f/x//H/8f/z
//P/8//y//D/8f/x//H/8//y//L/8v/w//H/8f/x//L/8v/y//L/8v/y//L/8v/w//D/
8P/x//P/8//z//P/8//z//P/8//0//T/9P/0//P/8//z//P/9P/0//T/9P/0//T/9P/0
//b/8v/y//L/8v/0//T/9P/0//L/8v/y//H/8f/x//H/8v/0//T/9v/4//f/9//2//f/
+f/4//j/+P/6//r/+//7//n/+v/7//3/AgADAAMAAwABAP///////wEAAQACAAIA///9
//v/+f/5//f/9v/1//f/9//3//b/8//y//H/8P/u/+7/7f/s/+z/7P/s/+z/7f/t/+3/
7P/s/+z/7P/s/+r/6f/p/+n/6//r/+v/6//r/+v/6//s/+z/6//r/+r/6//q/+j/5P/i
/+D/5P/r//D/8f/z//n/BgAVACcAPgBVAGgAeQCCAHsAWgAwABYACgD9/+//6//u/+7/
5//m/+b/5f/j/+T/5P/j/+P/5f/p/+v/7P/q/+n/6v/o/+r/6v/p/+n/6//r/+z/7P/r
/+v/6//r/+v/6//r/+v/6f/q/+r/6v/q/+v/7P/t/+3/7v/u/+//7f/t/+3/7v/w//D/
8P/w//D/8P/w//H/8f/x//L/8v/y//P/8//0//T/9f/1//b/+P/4//n/+//8//v/+//7
//z//v///wIABAAHAAoADQAOABAAEwAUABcAGQAbAB4AHgAgACEAIgAkACUAJgAoACoA
KgAqACoAKQApACgAJAAlACMAIAAeABsAGQAXABQAEwAQAA4ACwAJAAcABQADAP///v/8
//v/+//6//r/+//6//n/+P/4//f/9//3//b/+P/4//j/9//1//b/9v/1//f/9//3//f/
9f/1//X/9f/z//P/8//z//X/9f/1//X/9f/1//X/9f/3//f/9//2//T/9f/1//X/9f/0
//T/9P/0//X/9f/1//b/9v/2//b/+P/4//j/+P/2//b/9v/3//X/9f/1//X/9v/3//j/
+f/4//j/+P/4//n/+f/5//n/+P/4//j/+P/4//j/+P/4//z//P/6//j/+P/4//j/+P/4
//j/9//3//f/9//4//n/+v/9/wAAAAABAAEAAwACAAAA///+/wAAAAABAAEAAwAEAAUA
BwAIAAkACQAJAAsACQAJAAkACQAJAAoACgAJAAcABQADAAUAAwACAAEAAAD///7//P/7
//r/+f/4//b/9v/1//T/9v/2//b/9v/1//X/9f/0//L/8v/y//L/8//z//T/9f/0//P/
8v/x//H/8f/x//L/8v/x//H/8P/t/+z/7P/q/+r/7v/w//H/9P/3//n/AQAMAB8AMwBM
AGMAegCLAJQAiwBmADoAIgAYAA0AAwD7//r/9v/x//D/8P/v/+3/7v/w/+//7//v/+//
7//w//D/8f/y//T/8f/w/+7/7f/v/+//8P/w//H/8f/x//H/8f/x//H/8f/z//T/9P/0
//P/8//z//P/8f/y//L/8//1//X/9f/2//T/9P/0//T/9v/2//b/9//3//f/+P/4//j/
+f/5//r/+v/7//v//P/6//r/+//9/wEAAQACAAMABgAIAAkADAANAA8AEQATABgAGgAd
AB4AIQAjACUAKAAoACoAKwAsAC4ALwAwADIAMQAwAC8ALgAuAC8ALwAsACkAJwAkACIA
IwAhAB8AHAAZABYAFAARAA8ADQALAAkACQAIAAYABQADAAAA/v/9//7//f/8//z/+//7
//v/+v/4//j/+P/3//n/+v/6//n/+f/5//n/+f/5//n/+f/5//f/9//3//f/+f/5//n/
+f/3//f/9//3//f/9//3//b/+P/5//n/+f/3//b/9v/2//f/+f/6//v//P/8//z//P/6
//r/+v/6//v//P/9/////v/9//z/+//7//v/+//7//3//v///wAA/f/9//3//f8AAAAA
AAAAAP7//P/8//7//v/+//7//v/+//7//f/7//v/+//8//7//v8AAAIAAgADAAMABQAE
AAIAAQAAAAMABAAGAAcABQAGAAcACQAMAA0ADQANAA0ACwALAAsACQAJAAoACgALAAkA
BwAFAAcABQAEAAMAAQABAAEAAAD9//z/+//6//j/+P/3//b/+P/4//j/+P/1//X/9f/0
//b/9v/2//b/9v/1//X/9f/z//P/8//z//X/9f/1//b/9f/z//L/8P/x//D/8P/u/+z/
7v/w//P/9v/1//n/AwAQACEANwBQAGkAggCVAKAAmwB4AEoAKgAcAA8AAQD5//r/9v/v
/+z/7v/v/+//7v/u/+//7//v/+//7//w//T/8//y//L/8v/y//H/8f/z//P/9P/0//X/
9f/1//X/8//z//P/8//z//T/9P/0//H/8f/x//H/9P/2//f/+f/4//f/9v/2//b/9v/2
//b/+P/4//j/+f/3//f/+P/4//r/+//7//z/+v/7//v//P/+//7///8BAAMAAwAEAAUA
BgAIAAkADAANAA8AEQATABYAGAAbABwAHwAhACMAJgAmACgAKQAqACoAKwAsAC4AMAAw
ADAAMAAvAC8ALgAqACkAJwAkACIAIQAfAB0AGgAXABQAEgAPAA8ADQALAAkABwAGAAQA
AwAAAP7//f/9//7//f/8//z/+//7//v/+v/6//r/+v/5//n/+v/6//n/+f/5//n/+f/5
//n/+f/5//n/+f/5//n/9//3//f/9//3//f/9//3//X/9f/1//T/9v/3//f/9//3//b/
9v/2//j/+f/5//n/+P/4//j/+P/2//b/9v/2//f/+P/5//v/+f/5//n/+f/7//v/+//7
//r/+v/6//r/+f/5//n/+f/6//r/+v/6//j/+P/4//j/+P/6//r/+v/6//j/+P/4//f/
+f/5//n/+v/8//z//v8AAP7//////wEAAwACAAIAAgABAAAAAAD//wEAAgADAAUACAAJ
AAkACQAJAAcABwAHAAkACQAKAAoACAAFAAIA//8AAP////////3//f/9//z/+f/4//f/
9v/2//b/9f/0//L/8v/y//L/8//z//P/8v/y//L/8v/y//D/7//v/+//8f/x//H/8f/v
/+//7//w//L/8f/x//D/8f/u/+z/6v/o/+j/7P/z//T/9f/5/wEACgAZAC0ARABfAHYA
iwCWAJUAdgBGACQAFgALAPv/8//0//T/8f/s/+r/6f/p/+r/6v/r/+v/7f/t/+3/7v/u
/+3/8P/w//D/8P/v/+//7//v//D/8P/x//H/8f/x/+//7//v/+//7f/u/+7/7v/u/+//
8P/x/+//8P/w//H/8f/x//H/8v/0//T/9P/0//L/8v/y//P/9f/1//b/9v/2//f/9//4
//b/9//3//j/+v/6//v//f/9//3//v///wIABAAFAAgACQALAA0ADwAQABIAFQAWABkA
GwAdACAAIAAiACMAJAAmACcAKAAqACoAKgAqACoAKgArACsAKAApACcAJAAiACAAHQAa
ABYAFAASABEADwALAAkABwAFAAMAAgAAAP/////+//7////9//v/+f/4//n/+f/5//j/
9v/2//b/9f/1//b/9v/1//f/9//3//f/9f/1//X/9f/3//f/9//3//f/9//3//f/9f/1
//X/9f/3//f/9//2//X/9f/0//P/9P/0//X/9v/0//X/9f/1//T/9P/0//T/9v/2//b/
9v/0//T/9P/1//b/9//4//n/9//3//f/9//2//b/9v/2//b/9//4//n/+f/4//f/9v/4
//j/+P/4//r/+P/4//b/9v/2//b/+P/4//j/9//3//f/9//4//r/+v/8//7//P/9//3/
//////7//v/+/wAAAAABAAEA//8AAAEAAwAGAAcABwAHAAkABwAHAAcABwAHAAgACAAH
AAUAAwABAAEA///+//3//f/9//3//P/7//r/+f/4//T/9P/z//L/8v/y//L/8v/x//H/
8f/w//D/8P/w//D/8v/x//H/8f/x//H/8f/x//P/8//z//T/8//x//D/7v/v/+7/7v/s
/+r/6v/u//H/9v/1//f//f8KABkALQBEAF0AdACBAIoAhwBqAEAAIgAWAAkA+//1//T/
8v/v/+7/7v/t/+v/7P/s/+v/7f/v/+//8f/w//D/8f/w//D/8P/w/+//7//x//H/8v/y
//H/8f/x//H/8f/x//H/8f/x//L/8v/y//H/8f/x//H/8//0//T/9f/z//P/8//0//T/
9P/0//T/9v/2//b/9//1//X/9v/2//j/+f/5//r/+v/7//v//P/6//r/+//9//////8A
AAEAAgAEAAUACAAKAA0AEAATABQAFgAZABoAGwAdAB8AIgAkACYAJwAoACoAKwAsAC4A
MAAwADAAMAAvAC8ALgAqACsAKQAmACQAIQAfAB0AGgAVABIAEAANAA4ADQAMAAsABwAG
AAQAAwACAAAA/////wAA///+//7/+//7//v/+v/8//z//P/7//n/+v/6//n/9//3//f/
9//5//n/+f/5//f/9//3//f/+P/5//r/+//5//n/+f/5//n/+f/5//j/+v/7//v/+//6
//j/9//2//n/+//8//3/+//6//n/+P/4//j/+P/4//r/+v/6//v/+f/5//n/+f/7//v/
+//7//z//P/8//z/+//7//v/+//8//z//P/8//r/+v/6//r//P/8//7//v/+//7//P/8
//z/+//7//v/+//8//r/+v/8//7//v//////AQACAAIAAwAEAAQABAAFAAUABQAGAAcA
CQAMAA0ADQANAAsACQAJAAkACgALAA0ADgALAAkABwAFAAUAAwACAAEAAwADAAMAAgAB
AAAA///+//r/+v/5//j/9v/2//b/9v/2//f/+P/4//b/9v/2//b/9v/1//X/9f/3//f/
9//3//X/9f/1//b/9v/1//X/9P/1//L/8P/s/+j/6v/u//P/+P/7//3/AQAKABcAKwBC
AFsAdACLAJoAoQCOAGIAOAAiABcACwABAP7//v/3//D/8P/v/+3/7v/w/+//7//x//H/
7//y//L/8//0//b/9v/2//X/9f/z//P/9P/0//X/9f/1//X/9//3//f/9//1//b/9v/2
//f/9//3//f/9f/2//b/9//3//f/9//4//j/+P/4//j/9v/2//b/9//4//n/+//8//v/
+//6//r//P/9//3//v/+//7///8BAAMAAwAEAAUABgAIAAkADAALAA0ADwARABYAGAAb
ABwAIQAjACUAKAAqACwALQAuAC4ALwAwADIAMgAyADIAMgAyADMAMwAwADEALwAsACoA
KAAlACIAHgAdABoAGAAVABEADwANAAsACQAIAAYABQAEAAIAAQABAAAA///+//7/////
/////v/9//z/+//5//v//P/8//v/+f/5//n/+f/5//n/+f/5//r/+//8//3/+//7//v/
+//7//v/+//7//n/+f/5//j/+v/7//v/+//7//r/+v/6//j/+f/5//n/+v/6//r/+v/8
//z//P/8//r/+v/6//v//f/9//3//f/7//v/+//7//z//P/8//z/+//7//v/+//8//z/
/P/8//7//v/+//z//P/8//z//P/8//7//v/+//3/+//7//v//P/8//z//v8AAP7/////
/wEAAQAAAAAAAAABAAIABAAFAAQABAAEAAUACAAJAAkACQAJAAcABwAHAAUABQAGAAYA
CAAHAAYABQACAP///f/7//v/+//7//r/+v/6//r/+v/4//j/9//2//b/9v/2//b/9f/1
//X/9P/0//T/9P/0//T/8//z//P/8f/x//H/8f/z//P/8//0//L/8f/x//D/7//u/+z/
7P/s/+z/7v/x//b/9//3//3/CAAXAC0ARgBfAHYAiwCaAJ0AhgBWADAAHgATAAEA9f/2
//b/7//q/+r/6//r/+7/7v/r/+n/6//r/+3/7v/u//H/8v/w/+7/7v/t/+3/7//v//D/
8P/v/+//7//v//H/8f/x//H/8f/y//L/8v/x//H/8f/x//H/8v/y//P/8f/x//H/8v/y
//L/8v/y//T/9P/0//X/9P/z//P/8v/z//X/9v/4//b/9//3//j/+P/4//n/+//9//3/
/v///wAAAgADAAYABwAJAAsADQAOABAAEwAUABcAGQAbAB4AIQAkACYAKAAnACcAJwAo
ACgAKAAoACgAKgArACsAKAAlACMAIAAeAB8AHQAbABgAEwAQAA4ACwAJAAcABQADAAMA
AgAAAP///P/6//n/+f/6//n/+P/4//X/9f/1//T/9P/0//T/8//z//T/9P/z//P/8//z
//P/8//z//P/8//z//P/8//z//P/8//z//P/8//z//P/8//x//H/8f/w//L/8//z//P/
8//y//L/8v/y//P/8//z//T/9P/0//T/8v/y//L/8v/0//T/9P/1//P/8//z//P/9f/1
//X/9f/0//T/9P/0//P/8//z//P/9P/0//T/9P/0//T/9P/0//T/9P/0//T/9v/0//T/
9P/0//T/9P/0//T/9P/z//X/9f/1//b/9P/0//b/+P/4//n/+f/7//v/+v/6//r//P/8
//3//f/7//z//f///wIAAwADAAMAAQD////////9//3//v/+/////f/7//n/9//1//T/
8//1//X/9f/0//X/9P/z//L/7v/u/+3/7P/u/+7/7v/u/+3/7f/t/+z/7P/s/+z/7P/u
/+3/7f/t/+v/6//r/+v/6//r/+v/7P/q/+n/6f/o/+f/6v/o/+b/5P/m/+r/7//y//H/
8//5/wQAFQArAEAAWQBwAIEAjACJAGoAQAAeABAABQD3/+//7v/s/+f/4v/k/+P/5//o
/+j/5//n/+X/5f/n/+r/7P/t/+z/6v/q/+r/6f/p/+v/6//s/+z/7P/r/+r/6f/r/+v/
6//r/+v/7P/s/+z/6//r/+v/6//r/+z/7P/t/+3/7f/t/+7/7v/u/+7/7v/u/+7/7v/v
/+//7//w//D/8P/x//H/8v/y//P/8//0//L/8v/z//X/+f/5//r/+//6//z//f8AAAEA
AwAFAAcADAAOABEAEgATABUAFwAaABwAHgAfACAAIAAhACIAJAAmACYAJgAmACQAJQAl
ACIAIQAfABwAGgAZABcAFQASABEADgAMAAkABwAFAAMAAQABAAAA/v/9//r/+P/3//f/
9v/1//T/9P/x//H/8f/w//L/8v/y//H/7//w//D/7//v/+//7//v/+//7//v/+//7//v
/+//7//x//H/8f/x//H/8f/x//H/7//v/+//7v/w//H/8f/x/+//7v/u/+7/8P/x//H/
8f/w//D/8P/w//D/8P/w//D/8v/y//L/8//z//P/8//z//P/8//z//P/8v/y//L/8v/x
//H/8f/x//L/8v/y//L/8v/y//L/8v/z//T/9f/2//T/9P/y//L/8v/y//L/9P/0//T/
8//x//H/8f/y//L/8v/0//b/+P/5//n/+//5//j/+P/4//j/+P/5//n/+f/6//v//f8A
AAEAAQABAP///f/9//3//f/9//7//v/9//v/+f/3//b/8//x/+//8f/x//H/8P/w//D/
8P/w/+7/7v/t/+z/7f/u/+//8P/t/+3/7f/s/+r/6v/q/+r/7P/r/+v/6//p/+n/6f/p
/+r/6//s/+7/7v/t/+3/7P/p/+j/5v/k/+b/6P/s/+//8P/x//P/+/8IABkALwBGAF8A
cgB/AIgAfQBYAC4AFgAQAAUA9//x//L/7v/n/+j/7P/r/+n/6v/q/+n/6f/p/+v/7f/u
/+z/7f/s/+z/7P/s/+v/6//r/+v/7P/s/+3/7f/t/+3/7f/t/+3/7f/v//D/8P/w/+3/
7f/t/+3/7//w//D/8f/v/+//7//w/+7/7v/u/+7/8P/w//D/8f/v/+//8P/w//L/8//z
//T/9v/3//f/+P/4//j/+f/7//3//f/+/////v8AAAEABAAHAAkACwANAA4AEAATABQA
GQAbAB0AIAAkACYAJwAoACgAKQAqACwALAAsACwALAAsAC0ALQAqACcAJQAiACAAHwAd
ABsAGAAXABQAEgAPAA0ACwAJAAcABwAGAAQAAwACAAAA/////wAA///+//7//P/7//r/
+P/6//r/+v/5//v//P/8//v/+v/5//j/9//4//n/+v/7//n/+f/5//n/+f/5//n/+f/7
//v/+//7//v/+//7//r//P/9//3//f/8//r/+f/4//j/+f/5//n//P/8//z//P/8//z/
/P/8//r/+v/6//v//f/9//3//f/9//3//f/9//3//P/7//r/+//7//v/+//+//7//v/+
//z//P/8//z//v/8//r/+v/8//z//P/8//z//P/8//v//P/9//7/AAD///7///8AAP//
///+////AgACAAMABAACAAIAAwADAAMABAAFAAcACAAJAAkACQAJAAcABwAHAAkACQAK
AAoABwAFAAMAAQABAP///v/9//3//f/9//z//v/+//7//v/7//r/+P/2//b/9v/2//b/
9//3//f/9v/2//b/9v/2//b/9f/1//X/9f/1//X/9f/z//P/8//0//b/9f/1//T/8f/w
/+7/7P/q/+z/8P/1//b/9//3////DAAdADEASgBnAIQAlwCgAJ0AfABMACoAHAARAAMA
/f/+//z/9f/w//D/7f/t//D/7v/t//H/8//z//P/8P/y//f/9v/0//T/9P/z//P/8f/x
//L/8v/1//X/9f/1//X/9f/1//X/8//0//T/9P/1//X/9f/1//X/9v/2//f/9f/1//X/
9v/2//b/9v/2//b/9v/2//f/+f/5//r/+v/5//n/+P/4//v//f/+/wAAAAAAAAEAAwAD
AAMABAAFAAgACgALAA4ADQAPABEAEwAYABoAHQAeACEAIwAlACgAKgAsAC0ALgAwADEA
MgA0ADIAMgAyADIAMgAzADMAMAAvAC0AKgAoACUAIwAhAB4AGwAYABYAEwARAA8ADQAL
AAsACgAIAAcABAACAAEAAQAAAP///v/+//////////7//P/8//z/+//9//7//v/9//v/
+//7//v/+//7//v/+//7//v/+//7//n/+f/5//n/+//7//v/+//7//v/+//6//j/+f/5
//n/+//6//r/+v/6//v/+//7//7//v/+//7//P/8//z//P/8//z//P/9//3//f/9//3/
+//7//v/+//+//7//v/+/////////////v/+//7//v/+//7//v/+//z//P/8//z//P/+
//7//v/+//z//P/8//v//f/9//3//v/8//z//v8AAP7//////wEAAgACAAMABAACAAIA
AwADAAMABAAFAAcACAAJAAkACQALAAkACQAJAAcABwAIAAgABwAFAAMAAQD///3//P/7
//3//f/9//z/+//6//n/+P/4//j/9//2//T/9P/0//T/8//z//P/8v/y//L/8v/y//D/
7//v/+//8P/x//L/8//x//H/8f/y//D/7//v/+7/8f/u/+z/7P/o/+b/6v/x//b/9//5
//3/CAAVACkAQABZAHIAiQCaAJ0AhgBaAC4AGgARAAMA9f/0//b/8//s/+r/6//p/+j/
6P/r/+3/7f/v/+//7v/u/+3/7v/u//D/8P/v/+//7//v//D/8P/v/+//7//v//H/8f/x
//H/7//w//D/8P/v/+//7//v/+//8P/w//H/8f/x//H/8v/y//L/8v/y//D/8P/w//H/
8v/z//X/9v/0//X/9f/2//b/9//3//j/+v/6//v//f/+//3//f/9////AgAEAAgACAAJ
AAoACwAOABAAEwAUABkAGwAdACAAIQAiACIAIgAjACUAJwAqACgAKAAoACgAKAApACkA
JgAnACUAIgAgAB8AHQAbABgAFwAUABIADwAMAAkABgADAAMAAgAAAP///v/8//v/+//4
//f/9v/2//f/9//3//b/9P/0//T/8//z//T/9P/z//X/9f/1//X/8//z//P/8//1//X/
9//3/w==
         </WaveFormData>
      </LeadData>
   </Waveform>
</RestingECG>
