# Supplementary material for: Detection of Left Atrial Enlargement Using a Convolutional Neural Network-Enabled Electrocardiogram
Source: Front Cardiovasc Med. 2020 Dec 17;7:609976. doi: 10.3389/fcvm.2020.609976 (PMC7773668; doi:10.3389/fcvm.2020.609976)
Supplement: Supplementary file 5 [file Data_Sheet_5.ZIP › normal4/1802037109_6019_0000001G.XML]

<?xml version="1.0" encoding="Windows-1252"?>
<!DOCTYPE RestingECG SYSTEM "restecg.dtd">
<RestingECG>
   <PatientDemographics>
      <PatientID>1802037109</PatientID>
      <PatientAge>66</PatientAge>
      <AgeUnits>Years</AgeUnits>
      <Gender>Male</Gender>
      <PatientLastName>chenhanlin</PatientLastName>
   </PatientDemographics>
   <TestDemographics>
      <DataType>Resting</DataType>
      <Site>1</Site>
      <AcquisitionDevice>MAC55</AcquisitionDevice>
      <Status>Unconfirmed</Status>
      <Priority>Normal</Priority>
      <AcquisitionTime>09:40:23</AcquisitionTime>
      <AcquisitionDate>05-12-2017</AcquisitionDate>
      <CartNumber>1</CartNumber>
      <AcquisitionSoftwareVersion>009C</AcquisitionSoftwareVersion>
      <XMLSourceVersion>MAC5000 v1.0</XMLSourceVersion>
   </TestDemographics>
   <RestingECGMeasurements>
      <VentricularRate>68</VentricularRate>
      <AtrialRate>68</AtrialRate>
      <PRInterval>146</PRInterval>
      <QRSDuration>78</QRSDuration>
      <QTInterval>420</QTInterval>
      <QTCorrected>446</QTCorrected>
      <PAxis>25</PAxis>
      <RAxis>40</RAxis>
      <TAxis>25</TAxis>
      <QRSCount>11</QRSCount>
      <QOnset>220</QOnset>
      <QOffset>259</QOffset>
      <POnset>147</POnset>
      <POffset>197</POffset>
      <TOffset>430</TOffset>
      <ECGSampleBase>500</ECGSampleBase>
      <ECGSampleExponent>0</ECGSampleExponent>
   </RestingECGMeasurements>
   <Diagnosis>
      <Modality>Resting</Modality>
         <StatementCount>2</StatementCount>
         <LabelText>12SL ��ϳ���</LabelText>
      <DiagnosisStatement>
         <StmtFlag>ENDSLINE</StmtFlag>
         <StmtText>�������</StmtText>
      </DiagnosisStatement>
      <DiagnosisStatement>
         <StmtFlag>ENDSLINE</StmtFlag>
         <StmtText>���� ECG</StmtText>
      </DiagnosisStatement>
   </Diagnosis>
   <Waveform>
      <WaveformType>Rhythm</WaveformType>
      <WaveformStartTime>0</WaveformStartTime>
      <NumberofLeads>8</NumberofLeads>
      <SampleType>CONTINUOUS_SAMPLES</SampleType>
      <SampleBase>500</SampleBase>
      <SampleExponent>0</SampleExponent>
      <HighPassFilter>16</HighPassFilter>
      <LowPassFilter>150</LowPassFilter>
      <ACFilter>NONE</ACFilter>
      <LeadData>
         <LeadByteCountTotal>10000</LeadByteCountTotal>
         <LeadTimeOffset>0</LeadTimeOffset>
         <LeadSampleCountTotal>5000</LeadSampleCountTotal>
         <LeadAmplitudeUnitsPerBit>4.88</LeadAmplitudeUnitsPerBit>
         <LeadAmplitudeUnits>��V</LeadAmplitudeUnits>
         <LeadHighLimit>2147483647</LeadHighLimit>
         <LeadLowLimit>268435456</LeadLowLimit>
         <LeadID>I</LeadID>
         <LeadOffsetFirstSample>0</LeadOffsetFirstSample>
         <FirstSampleBaseline>0</FirstSampleBaseline>
         <LeadSampleSize>2</LeadSampleSize>
         <LeadOff>FALSE</LeadOff>
         <BaselineSway>FALSE</BaselineSway>
         <ExcessiveACNoise>FALSE</ExcessiveACNoise>
         <MuscleNoise>FALSE</MuscleNoise>
         <LeadDataCRC32>2632251368</LeadDataCRC32>
         <WaveFormData>
LgAuAC4ALgAsACwALAAsAC8AMAAxADIAMAAwADAAMAAuACwAKgAoACcAJgAlACQAIQAg
AB8AHgAbABoAGQAYABQAEgAQAA4ADAAKAAgABgAFAAQAAwACAP///v/9//z//P/8//z/
/P/7//r/+f/4//r/+v/6//r/+v/6//r/+v/8//z//P/8//v/+v/5//j/+P/4//j/+P/5
//r/+//8//z//P/8//z/+f/4//f/9v/4//j/+P/4//b/9v/2//b/9v/2//b/9v/3//j/
+f/6//r/+v/6//r/+P/4//j/+P/4//j/+P/4//r/+v/6//r/+v/6//r/+v/6//r/+v/6
//z//P/8//z/+v/6//r/+v/4//j/+P/4//r/+v/6//r//P/8//z//P/6//r/+v/6//j/
+P/4//j/9//2//X/9P/3//j/+f/6//r/+v/6//r/+P/4//j/+P/4//j/+P/4//f/9v/1
//T/9//4//n/+v/4//j/+P/4//r/+v/6//r/+P/4//j/+P/6//r/+v/6//j/+P/4//j/
9//2//X/9P/1//b/9//4//b/9v/2//b/9//4//n/+v/4//j/+f/5//X/9f/3//j/+v/7
//v/+v/6//r/+v/6//z//f/9//z//v///////////wAA///+/wAAAwAHAAkACgALAAsA
CgAJAAgABwAHAAkABwAGAAUABwAGAAUABQAFAAMAAwABAPv/+v/5//j/9//2//T/8v/0
//f/+f/7//j/+f/4//X/9P/z//P/9v/1//X/9v/3//n/+P/2//f/9//z//H/8P/u//P/
+v8CABAAIAAwAEAAXAB6AJUArgC+ALwAsgChAJQAiAB8AGcASQApABEA/f/q/93/3//p
//X/9v/2//r/9//1//f/+P/4//f/9//4//n/+v/7//n/+v/6//r/+v/5//j/+P/6//z/
/P/8//r/+f/5//r/+f/1//T/9f/5//v//v8CAAEAAQD////////////////+//7////+
/wAAAAAAAAAAAAAAAAAAAAD+//////8AAP7//v/9//3/AAABAAIABgAJAAoACwAMAAoA
CAAGAAQACQAJAAkACAAGAAcACwALAAkACQALAAsADQAOABEAEgATABQAEwASABUAGAAZ
ABoAHQAeACAAIAAiACMAJAAkACUAJAAjACMAKAAqACsALAArACwAKwAqACsAKwArACsA
LgAvAC4ALgAtACwALQAqACoAKAArACcAIAAfAB4AHAAZABYAFgAUABIAEAAPAA0ACQAH
AAYABAADAAIAAAD9//z//P/9//z/+//7//z//f////z/+//7//n/+P/3//f/+f/6//r/
+P/6//r/+f/3//j/+P/3//P/8v/2//f/+P/6//r/+v/5//j/9//3//b/9f/1//T/8//0
//b/+f/7//v/+P/6//z/+v/6//r/+v/4//j/9f/0//b/+P/4//b/9v/6//r/+v/6//j/
+P/4//r/+v/7//v/+f/2//j/+v/6//j/+P/3//n/+f/5//v/+//8//z//P/6//j/+P/4
//j/+P/4//f/9//3//f/+P/4//P/8//z//f//P/7//r/9v/4//j/+P/6//n/+P/3//f/
+P/5//j/9f/0//j/+v/6//n/9//1//T/9P/0//T/9v/5//n/+f/2//T/9P/z//T/9P/2
//j/9f/3//n/+//2//L/9P/0//f/9//4//j//P/4//b/9v/2//b/9//4//n/+v/9//3/
+//7//r/+v/5//n/+f/4//j/+P/5//r//f////7//P/7//v/+//7//z//v/+//7///8B
AAYABwAIAAkACAAGAAUABAAGAAcABwAFAAQAAwADAAIAAQABAAEA//8AAP///P/8//j/
9v/1//T/9f/0//T/9f/3//f/9//5//f/9f/0//P/9f/4//b/9f/1//X/9f/0//D/8f/z
//H/6//o/+7/+/8EAAwAHAAuAEAAVgBwAIgAmwCmAKgAnACGAHkAdgByAFoANwAdAA8A
+f/l/9z/3f/l/+3/8//2//r//v/7//f/+f/6//r/+f/5//f/9//3//f/+f/6//r/+v/6
//n/+P/4//r//P/8//z//P/7//v//P/+//v/+//9//v/+f/4//j//f//////AQAAAP//
/v/9//3//v8AAAAAAQACAAMABAABAAAA///+/wEAAwAEAAYAAwACAAAA//8CAAMABAAI
AAgACAAIAAgABwAGAAUABAAJAAkACQAIAAoACwAPAA8ADQANAA8ADwAQABAAEgASABQA
FgAWABYAFQAYABkAGgAZABoAHAAcACAAIwAmACgAJwAmACUAJQApACoAKgAqACwALgAu
AC4ALQAtAC0ALQAsACsAKAAmACcAKAArACoAJwAkACYAIQAdAB0AHQAcABkAFgAWABQA
DQAKAAgABQAFAAMAAgAAAAIAAgABAP///v/+/////v/8//v/+//7//v/+P/3//f/9f/0
//P/8//1//b/9v/0//j/+v/7//v//P/8//v/9//1//j/+P/4//j/+P/4//f/9v/1//X/
9P/3//n/+v/7//j/+P/5//n/+v/4//v//v/7//r/+f/4//r/+v/3//b/9P/2//b/9P/2
//r/+v/6//j/9v/2//b/+P/4//n/+f/4//b/+f/8//z/+v/6//n/+//7//v//f/8//z/
+//6//r/+P/4//j/+v/6//r/+f/4//f/9v/2//r/9f/1//X/9//6//f/9P/z//b/9//4
//v/+//7//v/+P/4//j/9v/0//T/+f/8//z/+//5//f/9P/0//T/9P/2//n/+f/5//f/
9P/z//H/8v/y//T/9v/0//f/+v/9//r/9v/4//j/9//3//j/+P/0//j/+P/2//L/8v/y
//L/8v/0//b/+P/6//n/9//z//H/9v/4//n/+//7//r/+v/6//r/+v/8//3//f/8//z/
/f/8//v/+//8//7//v///wEABAAFAAYABwAHAAYABgAGAAUABQAEAAEAAgADAAUABgAD
AAMAAwABAAEA///7//r/9//2//b/9v/z//L/8v/z//X/9f/1//f/9f/z//L/8f/x//T/
8v/x//L/8//0//T/+P/3//P/7//v//L/7v/r/+7/+P8IABgAJgA2AE4AcACPAKQArgCy
AK4AnwCOAIIAfgBtAEsAJwARAP//6v/h/+P/5//v//T/8v/y//n//f/9//v/+v/4//f/
9v/1//T/8//z//T/9P/0//b/9f/0//T/9v/4//j/+P/4//f/9//4//j/9f/1//f/9f/1
//b/+P/7//v/+f/5//n/+f/5//n/+f/6//z//P/6//r/+v/6//r/+v/6//r//P/9//3/
/v/8//z/+//7/////////wIAAgACAAIAAgAEAAQABAAEAAYABQAEAAIAAgADAAcABwAG
AAcACgALAAkACAAJAAgACwAOAA8AEAATABYAFwAYABgAGAAZABgAGwAdAB8AIAAiACIA
IgAjACcAKAAoACgAJgAoACgAKAApACkAKQApACcAJwAlACQAJQAmACkAKAAlACIAJAAf
AB0AHQAdABwAFwAUABQAEgAMAAoACQAHAAMAAQAAAP7//v/+//3/+//7//r/+v/4//X/
8//y//H/9f/0//X/9//1//T/8//z//P/9P/0//L/9f/2//b/9f/3//j/+P/1//P/9v/2
//b/8//y//H/7//w//H/8//0//P/8//y//H/8P/w//H/8f/x/+7/8P/y//P/9P/1//b/
9P/0//H/8P/w//L/8v/w//H/9v/3//j/+v/4//j/+P/1//T/9P/z//D/7v/x//T/9f/0
//X/9f/0//P/8v/z//H/8v/y//L/8f/w//H/8v/z//L/8f/v//H/8//1//j/+v/1//X/
9f/1//b/8f/s/+v/7v/v//D/8f/x//H/8f/x//L/8//y/+3/7P/w//L/9f/1//T/8//y
//L/8v/y//D/8//z//P/8v/w//D/7//s/+z/7v/w//D/8//2//n/9P/w//L/8v/z//P/
9P/0//P/8v/x//D/7v/t/+z/7P/u/+7/9f/0//H/8//2//X/9P/z//L/8f/w/+//7v/w
//H/8P/x//H/8v/y//P/9f/0//T/9P/y//L/9P/1//X/9P/0//X/9v/3//n//P/8//z/
/f///wQABQAGAAcAAwAAAP7//P///wEAAgABAAAA//////7/+//7//v/+f/4//X/8P/u
/+7/7v/v//D/8v/y//P/9f/z//H/7//v//L/8f/x//H/7v/w/+3/6//t/+3/7f/s//T/
8//t/+v/6f/i/+L/5//u//r/BgASACgAPgBWAHgAmQCqALIAtACoAJMAgAB4AHYAYwA/
ACMAEwD5/+T/3//j/+X/5//s//D/8v/z//P/8f/w//D/7//v//H/8f/x//H/8f/y//L/
8v/y//H/8P/w//D/8v/y//L/9P/z//P/9P/0//H/8f/z//P/8//0//b/9//3//X/9f/3
//f/9//3//X/9v/4//j/9//2//X/9P/2//b/9v/2//X/9f/0//T/9f/2//b/9//8//3/
/v8CAP///v/9//z//P/8//z//P8CAAMABAAEAAMAAwAGAAUAAQABAAMAAwAGAAYACAAI
AAgACgAKAAoACgAMAAwADAAQABQAGQAcABwAGwAaABgAHAAcABwAHQAhACIAIgAiACIA
JAAkACQAJQAlACUAJQAnACcAJQAkACEAIAAhAB4AHgAcAB8AGwAUABMAEgAQAA4ADAAN
AAwACQAIAAgABwACAP///f/6//r/+v/5//f/9//2//b/9P/z//P/9P/1//T/8P/u/+3/
8P/w//D/8f/y//L/8f/u/+3/7P/q/+f/6//u//D/7//r/+7/7v/u//D/8P/w/+//7//v
//D/8P/w//H/8f/x/+3/7P/s/+v/7P/q/+3/8P/w//D/8P/w/+7/7v/r/+r/7P/u/+7/
7P/u//L/8v/y//T/8v/y//L/8P/u/+3/6//t/+z/8P/0//D/7v/u/+3/7//v/+//8f/z
//T/9P/0//H/7v/t/+z/7v/u/+7/7f/t/+3/7f/u//D/6//r/+v/7f/w/+3/6v/o/+r/
6v/q/+3/7f/t/+3/7P/s/+z/6v/q/+r/7//y//D/7//t/+v/6f/o/+f/5v/p/+3/7v/v
/+7/7P/s/+v/6P/o/+r/7P/r/+3/7//x/+3/6P/p/+j/6v/r/+3/7v/s/+j/6P/u/+z/
7P/s/+z/6v/q/+r/6v/p/+n/5//n/+v/7P/s/+3/7f/s/+z/7P/u/+7/8P/x//H/8P/w
//H/8f/x//L/9P/y//L/8//1//n/+//9/////v/8//v/+v/4//n/+f/3//j/9//3//b/
8//z//P/8f/z//P/8f/y/+7/7P/r/+r/6f/o/+j/6f/p/+n/6f/r/+z/6//r/+v/6P/q
/+f/5f/l/+X/5f/k/+r/6//p/+f/5//i/+D/5f/u//r/BAAOACQAPABSAGwAgwCSAJgA
lgCIAHcAbgBsAGAAQwAhAAkA9//n/9j/0//V/9v/4f/g/+D/5P/r/+//7//y//L/8f/x
/+//7f/r/+n/6//s/+z/7P/t/+3/7f/u/+//8P/v/+7/7P/r/+v/7P/s/+n/6f/r/+z/
7f/v//L/8f/x/+//7//t/+3/7f/t/+//8P/y//L/9P/0//T/9P/0//T/9P/0//L/8//z
//T/9v/2//X/9f/2//X/9P/2//b/9v/2//b/9v/2//b/9v/5//n/+f/4//b/9//7//v/
+//7//3//f8AAAAAAgACAAMABAADAAIAAAACAAIAAgAGAAgACwAMAAwADQAOAA4AEQAS
ABMAFQAYABgAFwAWABYAGAAYABgAGQAZABkAGQAbABsAGQAYABgAGAAaABgAFgAUABcA
EwALAAkABwAEAAEA/v/+//z/+f/4//j/9//z//H/8P/u/+7/7v/t/+v/6v/q/+v/6v/n
/+f/6P/p/+n/5v/l/+X/5f/k/+P/4//m/+j/6f/o/+f/5v/k/+H/5P/m/+f/5f/g/+L/
4f/g/+H/4v/j/+P/5f/l/+b/5v/k/+X/5f/l/+L/4v/j/+P/4//g/+L/5P/m/+b/5v/m
/+f/6P/m/+b/5P/m/+b/5P/k/+j/6P/o/+f/5P/j/+L/4//k/+b/5//l/+L/5P/m/+X/
5P/l/+X/5//n/+f/6f/o/+j/5//m/+b/5P/k/+T/5v/m/+b/5f/j/+P/4//k/+T/3//f
/9//4f/k/+H/3v/e/+L/5P/m/+b/5f/k/+P/4v/i/+L/4P/e/97/4//m/+T/4//h/9//
3//g/+H/4v/g/+P/4//j/+D/3v/e/93/3v/e/+D/4v/h/+P/5f/n/+X/4v/l/+b/5v/l
/+X/5P/g/97/3P/a/+L/5v/j/+L/4f/g/97/3v/e/97/4f/h/9//3//h/+L/4v/j/+X/
5P/k/+T/4v/i/+T/5f/m/+b/5//p/+j/5//n/+j/5v/m/+f/6f/t/+//8f/z//L/8P/v
/+7/8P/x//H/7//s/+v/6//q/+f/5//n/+X/5//l/+H/4P/f/97/3v/e/93/3P/c/93/
3f/d/93/3//f/93/3P/b/9n/3P/a/9n/2//b/9v/2v/W/9n/3f/Z/9P/0v/W/9n/3v/o
//z/DAAcADgAVgBuAIcAmACcAJAAggBzAGYAWgBQADkAFwD//+//3f/Q/8//0f/T/9X/
2P/c/9r/1//Z/9n/2//c/9z/3f/e/9//4P/h/+D/4P/f/97/3P/b/9r/2v/c/97/3v/e
/9z/2//b/9z/3f/b/9z/3//f/9//4P/i/+H/4f/f/9//3f/d/93/3f/f/+D/4v/i/+P/
5P/l/+b/5P/i/+D/3v/f/+H/4v/k/+L/4v/h/+H/5f/l/+X/6P/o/+j/6P/o/+b/5v/m
/+b/6v/r/+z/7P/p/+n/7P/r/+v/6//t/+3/7//w//P/9P/z//T/8//y//T/+P/6//z/
+//8//7//v/+////AAAAAAQABAAEAAUACQAKAAoACgAJAAoACQAIAAoACwAMAA0ADgAP
AA4ADgAMAAoACgAGAAQAAgAFAAEA/f/9//3//P/4//T/8//w/+z/6v/p/+f/5//l/+T/
4v/g/+D/3//d/9n/2P/Y/9b/1//X/9j/2f/c/9r/2v/b/9r/2P/W/9X/1f/W/9b/1P/U
/9T/0//R/9T/1v/X/9X/0f/U/9T/1P/U/9T/1P/T/9P/0//U/9T/0//T/9L/0f/T/9T/
1v/X/9b/0v/T/9T/0v/S/9L/0v/U/9T/0f/Q/9L/1P/U/9L/0v/W/9b/1v/U/9L/0v/S
/9L/0v/T/9P/1P/S/9X/2P/V/9L/0f/P/9L/0//U/9f/1P/U/9P/0v/S/9D/0P/Q/9P/
1P/V/9X/1P/T/9L/0v/U/8//z//P/9H/1P/R/87/zv/Q/9D/0P/R/9H/0f/R/9H/0v/T
/9L/z//O/9L/1P/T/9H/zv/L/8z/zv/Q/9L/0P/T/9P/0//S/9D/0P/P/9D/0P/S/9T/
zv/P/9D/0f/Q/8z/zv/O/9H/0f/S/9L/0f/Q/8//zv/P/8//z//Q/9D/0P/P/87/0P/Q
/9D/0P/O/87/zv/O/9D/0f/Q/9H/0//U/9T/1f/V/9T/1P/U/9P/0v/T/9P/0f/Q/9D/
0f/T/9X/2P/c/9r/2v/b/93/3v/f/+D/4f/h/+D/4P/g/+L/4//j/+H/4P/f/9//3v/d
/93/3f/b/9r/1//S/9D/0v/S/9P/1P/Q/87/zf/N/9D/0f/S/9X/0//R/9D/z//P/9L/
0P/P/83/zf/N/8z/yv/L/9H/1f/N/8b/yP/N/9L/2v/k//L/BAAWADAAUgBxAIYAkACU
AI4AgQBuAGAAWABNAC8ADQD9/+//1P/B/8P/y//N/8z/zv/S/9X/1//Z/9n/2P/W/9X/
1//X/9f/1//V/9b/1v/W/9j/1//W/9b/2v/c/9z/3P/b/9n/2P/Y/9j/1f/V/9f/2f/Z
/9r/3P/f/9//3f/d/9//3//f/9//3f/e/+D/4P/i/+L/4v/i/+H/4P/f/97/3v/f/9//
4P/i/+T/5f/n/+f/5f/j/+T/5f/m/+f/6P/q/+r/6v/q/+v/6//r/+r/6v/r/+//7//t
/+3/7//v//L/8v/0//T/9v/4//j/+P/7//7///8AAAEAAgAEAAQABgAHAAgACAAKAAoA
CgALAA8AEAAQABAAEgAUABQAFAATABMAEwATABUAFQATABIAFAAUABYAFAASABAAEwAP
AAwACwAKAAgABAAAAP///P/5//j/+P/3//P/8f/w/+7/8P/w/+//7f/p/+j/6P/m/+f/
5//o/+n/6f/m/+X/5f/m/+b/5v/n/+f/6P/o/+b/5v/m/+X/4//j/+T/5P/h/+L/5v/n
/+j/5v/m/+b/5f/l/+X/5v/m/+X/5f/k/+P/5f/m/+j/6f/n/+T/5v/o/+r/6v/q/+r/
6v/q/+f/5v/p/+z/7f/s/+n/7P/r/+r/7P/q/+r/6v/o/+j/6f/p/+v/6v/u//L/7f/q
/+n/5//q/+v/7P/v/+//8P/w//D/8P/u/+7/7v/v/+7/7f/r/+z/7f/u//D/8v/t/+3/
7f/t//D/7f/q/+r/7v/w//L/8//x/+//7f/t/+7/7//u/+z/7P/x//T/9v/1//P/8f/y
//L/8v/y//D/8//z//P/8v/w//D/7//v//D/8//2//L/8//0//X/8P/s/+7/7v/y//P/
9f/2//X/9P/z//L/8v/x//D/8P/0//z/+//6//n/+P/4//j/+P/4//f/9//1//X/9v/2
//X/9f/4//j/+f/6//j/+P/6//v//f/8//z//f/7//v//P/+/wEAAgAEAAcACAAHAAYA
BQAHAAgACgAMAAwADQANAAsACAAHAAcABgAFAAUABQADAAMAAQD9//z//f/8//z//P/7
//r/+v/7//r/+f/4//n/+//5//j/9//5//z/+v/5//j/9//2//T/+P///wMA///7//j/
+P/7//7/CAAWACQANABKAGIAfgCXAKgAsACwAKgAmwCOAIIAeABjAD8AJQAXAAEA8P/t
//H/8//3//r/+P/6/wMABwAFAAMAAgAAAP//AAABAAIAAwADAAQABAAEAAQAAwACAAIA
BgAIAAgACAAKAAkACQAKAAoABwAHAAkABwAHAAgACgAIAAcABAADAAYABwAIAAkABwAI
AAoACgAMAAwADAAMAA0ADgAPABAADwAPAA4ADgAOAA4ADQANABEAEQARABQAFgAWABYA
FgAUABQAFAAUABYAFQAUABIAFQAXABwAHQAZABkAGwAbABoAGgAcABwAIAAiACIAIgAj
ACYAJwAoACkAKgAsACwALQAtAC0ALAAvADAAMQAzADYANgA1ADQANQA4ADkAOgA5ADkA
OQA5ADkAOQA3ADYANwA4ADsAOgA6ADgAOwA3ADEALwAtACoAJQAiACIAIAAeABwAGwAZ
ABgAFwAXABYAFQAUABIADwALAAoACgAIAAoACwANAA8ADwAMAAsACwAJAAgABwAHAAsA
DAAMAAoACgAKAAkABwALAAwADAAJAAYACAAHAAYABgAGAAYABQAIAAkACwAMAAoACwAL
AAsACgAKAAsACwAJAAYACAAKAAwADAAMAAwADQAOAAwADAAKAAwADAAKAAgADAAMAAwA
DAAKAAoACgAKAAoACwALAAsACgAOABIAEAAOAA4ADQAMAAsACgALAA0ADgAOAA4ADgAM
AAwADAAPABAAEQARAA4ADQAMAAwAEAALAAsACwAMAA4ACgAGAAYACAAIAAgACQAJAAkA
CQALAAwADQAMAAgACAANABAADgANAAsACQAJAAoACwAMAAoADQANAA0ACgAIAAgABwAI
AAoADgASAAsACwALAAsACwAIAAsADAATAAsABgAKABIADwAOAA0ADAAMAAwADAAMAAsA
CwAJAAkADQAOAA4ADwAOAAwACwAKAAwADAAOAA8AEAAQABEAEwARABEAEgAUABQAFAAV
ABcAGAAZABoAGwAeAB4AHwAgAB0AHQAcABkAGAAXABcAFgAVABUAFQATABUAEwAPAA4A
DwAOAA4ADgAMAAoACQAJAAkACQAJAAsACwAJAAgABwAIAAwACwALAAkACQAJAAgABgAF
AAEAAQAFAAQAAgAJABQAHgAsADwAUABoAIgApgC9AMQAwgC8AKoAmQCMAIQAcgBVAD8A
KwAXAAUA/v/9////AwAJAAwACgAIAAsACwAJAAwADAALAAsACQAJAAkACQANABAAEgAU
ABIAEQAQABAADwAQAA8ADgAQAA8ADwAQABAADQANAA8ADwAPABAAEgATABMAEQARABAA
DwAOAA0AEAASABUAFgAUABQAFAAUABIAEgASABIAEwAVABYAGAAWABYAFQAVABcAFwAX
ABoAGAAYABgAGAAZABoAGwAcABwAGwAaABgAGQAbACAAIQAfAB8AIQAhACIAIgAkACQA
JwAqACsALAAsAC4ALgAuAC4ALgAvAC4AMQAzADUANgA4ADgAOAA5ADsAPAA8ADwAPwBC
AEMARABCAEEAQAA/AD0APQA7ADoAPAA8AD4APAA8ADoAPQA5ADEALwAtACoAJwAkACQA
IgAfAB4AHgAdABkAFwAWABQAFQAWABYAFQARABAAEAAOAA0ADQAOAA8ADwAMAAsACwAJ
AAgABwAHAAwADgAPAA4ADwAOAAwACQAKAAoACQAFAAYACgALAAwACgAKAAoACQAJAAkA
CgAKAAkACQAIAAcABwAIAAoACwAJAAYACAAKAAsADAANAA4ADAAMAAkACAAHAAgABwAE
AAUACgALAAwADAAKAAoACgAKAAoACwALAAsACgAOABIADwAMAAsACQAIAAcABgAHAAkA
CgAKAAoACAAGAAYABgAIAAgACAAHAAoACwAMAA4ADgAJAAkACQAJAAwACQAGAAIABAAE
AAQACQAJAAkACQAIAAgACAAGAAQABAAJAAwACQAHAAQAAQADAAQABQAGAAYACQAJAAkA
CAAGAAYABQAEAAQABgAIAAUABwAJAAsACAAEAAYABgAGAAUABQAEAAcACAAJAAoACgAH
AAQABAAEAAQABAAEAAQABAAEAAYABwAGAAcACQAKAAoACwAIAAYABQAEAAYABgAIAAkA
CQAIAAgACQAJAAkACgAMAA4ADgAPABEAEgATABQAFQAWABYAFwAYABQAEwARAA0ADgAP
ABEAEgATABMAEwARAA8ADQAJAAgABwAGAAYABgADAAIAAgADAAMAAwADAAUABwAFAAQA
AwAFAAgABgAFAAQAAwACAAAA/v8BAAEA/f/9//z/+v/3//r/CAAWACQAMgBEAFoAegCb
ALIAvADCAL4AswCkAJYAkACHAGsAQwArABsABAD1//X/+f/3//z/AgAEAAkADQAHAAcA
BgAEAAMAAQABAAEAAQADAAQABAAEAAYABQAEAAQABAAGAAYABgAIAAcABwAIAAoABwAH
AAkABgAFAAUABgAJAAkABwAHAAgACQAKAAsACgAKAAsACgALAAwADQAOAAwACgAIAAYA
CAALAA0AEAAOAA4ADQANAAwACwAKAAwADwAQABEAEgAQABAAEAAQABMAEwATABIAEAAR
ABUAFQATABMAFQAVABQAFAAWABYAGwAeAB8AIAAhACQAJQAmACYAJgAnACYAJgAnACgA
KAArACwALQAvADIAMgAxADAAMQA0ADUANgA2ADUANAAzADMAMwAxADAANAA2ADoAOgA1
ADIANAAvACoAKQAoACYAJAAiACMAIgAcABgAFQARABEADwAOAAwADQAOAA4ADQAIAAYA
BQACAAMAAwAEAAUABgAEAAQABQAEAAIAAAD/////AAAAAP7/AgACAAEA//8BAAIAAgD/
//3/AAAAAAAAAAAAAAAA///8//v/+//6//v//f/+/////P/8//3//f8AAP7/AQAEAAEA
AAD///7//v/+//v/+v/8//7//v/8//z/AAAAAAAAAAD+//7//v/+//7///////7//P//
/wIAAgAAAAAA///9//3//f//////AAAAAAAAAAD+//7//v/+//7//v/9//7///8AAAIA
AwD9//z/+//9/wAA/f/6//b/+P/4//j//f/9//3//f/+//7//v/8//j/+P/9/wAA///9
//r/9//3//j/+f/6//r//f/9//3//f/8//3//f/8//z//v8AAPz//f/+////+//2//f/
9v/6//v//f/+//3//P/7//r/+v/7//z//v/+//3//P/7//r/+P/4//j/+P/7//v/+f/5
//3//v/+/////P/6//n/+P/6//r//P/9//3//P/8//3//f/9//7/AAAAAAAAAQADAAYA
BwAIAAkACgAKAAsADAAMAA0ADQALAAcABQAEAAIABAAFAAYABQACAP//+v/4//j/+P/5
//r/+f/4//j/+f/3//f/9//5//n/9//2//X/9//6//j/9//1//X/9f/0//D/8//x//P/
9//w/+b/6f/0//7/CgAeADAAPABSAG4AkQCsALgAtACuAKMAkACAAHgAYwBBACUAFwAJ
APb/6//n/+X/6f/y//j/+P/5//f/+f/4//j/9//3//X/9f/1//X/9v/4//n/+v/5//f/
9f/0//b/+P/4//j/+f/5//r//P/6//f/9//5//r/+//9/wAAAAD///z/+//5//n/+f/5
//r//P///wAA/f/8//v/+v/7//z//f/+//7//////wAAAAAAAP////////////8CAAIA
AgACAAIAAwAEAAUABgAJAAkACQAIAAcABwAKAAkACgALAA4ADwAPAA4ADwAOAA4AEAAQ
ABAAEwAYABsAHgAcABwAHQAcAB0AHQAdABwAIQAiACMAJQApACoAKgAqACgAKgAqACoA
LQAvADEAMwAxAC8AKwAoACgAKAAqACgAKAAoAC0AKwAmACUAJAAiAB0AGgAaABgAEgAQ
AA8ADQANAAsACgAIAAYABgAFAAMAAwACAAIAAAABAAEAAgADAAMAAAD//////v/8//r/
+f/7//z//P/6////AAAAAP////8AAAAA/f/6//z/+//6//n/+P/3//X/9//5//z//v//
/wEAAgADAP7//P/7//n//f/8/wAABAABAAAA///+//7//v/7//r/+//+/////v8EAAYA
BAACAA==
         </WaveFormData>
      </LeadData>
      <LeadData>
         <LeadByteCountTotal>10000</LeadByteCountTotal>
         <LeadTimeOffset>0</LeadTimeOffset>
         <LeadSampleCountTotal>5000</LeadSampleCountTotal>
         <LeadAmplitudeUnitsPerBit>4.88</LeadAmplitudeUnitsPerBit>
         <LeadAmplitudeUnits>��V</LeadAmplitudeUnits>
         <LeadHighLimit>2147483647</LeadHighLimit>
         <LeadLowLimit>268435456</LeadLowLimit>
         <LeadID>II</LeadID>
         <LeadOffsetFirstSample>0</LeadOffsetFirstSample>
         <FirstSampleBaseline>0</FirstSampleBaseline>
         <LeadSampleSize>2</LeadSampleSize>
         <LeadOff>FALSE</LeadOff>
         <BaselineSway>FALSE</BaselineSway>
         <ExcessiveACNoise>FALSE</ExcessiveACNoise>
         <MuscleNoise>FALSE</MuscleNoise>
         <LeadDataCRC32>3996319610</LeadDataCRC32>
         <WaveFormData>
MAAwADAAMAAzADQANQA2ADYANgA2ADYANAA0ADQANAA0ADQANAA0ADIAMgAyADIALwAu
AC0ALAApACgAJwAmACQAIgAgAB4AGwAaABkAGAAXABYAFQAUABMAEgARABAADgAOAA4A
DgAMAAwADAAMAAwADAAMAAwADAAMAAwADAAKAAoACgAKAAgACAAIAAgACAAIAAgACAAK
AAoACgAKAAwADAAMAAwACgAKAAoACgAKAAoACgAKAAoACgAKAAoACgAKAAoACgAMAAwA
DAAMAAoACgAKAAoACAAIAAgACAAJAAoACwAMAAwADAAMAAwACwAKAAkACAAIAAgACAAI
AAgACAAIAAgACAAIAAgACAAGAAYABgAGAAcACAAJAAoACQAIAAcABgAEAAQABAAEAAUA
BgAHAAgABQAEAAMAAgADAAQABQAGAAQABAAEAAQABgAGAAYABgAGAAYABgAGAAUABAAD
AAIABAAEAAQABAACAAIAAgACAAIAAgACAAIAAgACAAIAAgACAAIAAgACAAIAAgACAAIA
AgACAAIAAgACAAIAAgACAAAAAAAAAAAAAAAAAAAAAAACAAEAAQABAAEAAgADAAQABAAG
AAgACAAJAAkACQAKAAgACAAIAAgACwALAAkACQAJAAgACAAIAAgACgAPAA8ADQANAAwA
CQADAAIAAgABAAIABAAFAAQABAAEAAQABAACAAMAAwABAP///v/9//z/+v/5//j/9//5
//n/+f/6//3//f/9//z//P/8//z//P/+//7///////3//v////z/+f/2//T/9v/4//n/
/P/+/wMACwAWACQAOQBUAHMAkgCwAMQA0ADWANYAxwCkAH8AaABPADIAIAAWAAcAAQAH
AAsABwAGAAkABgABAAAAAgACAAEAAQADAAIAAQABAAEAAAD///7//v/+//7//v/+//7/
/v/+/wAA/v/+/wAA///+//3//P/+//7//v/+/wEAAQABAAEAAQABAAEAAQAAAAAAAQAC
AAQABAAEAAMAAQACAAIAAQD//wAAAAABAAMAAwADAAMAAwAEAAQABAAGAAcACAAJAAgA
CAAIAAgACAAIAAgACAAGAAYABwAHAAoACgALAAsADQAOAA4ADgANAA0ADgAQABIAEwAV
ABcAFgAWABYAFwAbABwAHAAcABoAHQAdAB4AHQAeAB8AIAAeAB4AHwAfACAAIQAjACQA
JQAkACQAJQAlACQAIwAiACIAIwAiACMAHwAdAB0AGgAWABQAEwATABQAEgAQABAADQAL
AAkACAAGAAUABAADAAIAAQAAAP////8AAAAAAQD///7//v/8//r/+v/6//r/+//7//r/
+f/5//n/+f/5//f/+P/4//j/+f/5//r/+v/8//3///////z/+//7//r/+//7//v/+//7
//v/+//8//z//P/8//z//v/+//7//v/9//z/+v/5//v/+//7//v/+//7//v//P/7//v/
+v/6//z//f/9//3/+v/6//r//P/8//z/+v/4//r/+f/5//r/+f/5//n/+P/4//j/9v/4
//f/+P/4//f/9//3//f/9//5//j/+P/4//b/9v/2//b/9v/2//b/9//3//b/9v/4//j/
+P/4//j/9v/1//T/8//0//T/9f/1//L/8v/z//P/9f/3//f/9v/z//P/8//z//L/8v/y
//H/8//z//P/8f/x//L/8v/y//P/9P/0//T/9P/y//L/8v/y//L/8P/w//D/7//y//P/
9P/2//f/+P/6//z//f/8//r/+f/7//z//P/8//v/+v/6//n/+f/5//n/+P/6//r/+v/8
/wEAAQABAAEAAAD9//n/+P/2//X/9f/2//j/9v/2//b/9P/0//T/9f/3//X/8//y/+//
7v/t/+3/7f/t/+3/7f/t/+7/7//v/+//7v/u/+7/7v/u/+7/7v/t/+3/7f/s/+n/6v/n
/+T/4v/o/+z/7//w//b///8PACAANABPAG4AiwCkALgAxgDOAM4AwgChAHwAYQBIAC8A
HAAQAAIA+//7//3//f/9//z/+//6//X/9P/1//b/9v/3//f/9v/1//X/9v/2//b/9v/0
//T/9P/0//b/9v/2//b/9v/0//T/9v/4//j/+P/4//f/9v/1//T/9//3//f/9//3//f/
9//3//b/9v/3//j/+v/6//r/+f/4//j/9//1//b/+P/5//v/+//7//v/+//5//r/+v/6
//3//f/9//3//P/8//z//P/8//z//P/8//3//v8AAAEAAgACAAMAAwAFAAYABgAGAAcA
BwAIAAoADQANAA4ADwAOAA4ADgAPABEAEgASABIAFAAXABcAGAAYABgAGAAYABoAGgAb
ABsAGwAbABwAHAAZABgAGAAZABwAHAAcABwAGQAZABcAFwAXABUAFQASABAADgANAA0A
CgAIAAYABgAFAAMAAQAAAAAA///+//3//P/7//r/+f/2//b/9f/1//f/9v/2//T/9v/2
//b/9v/1//X/9P/z//P/8//z//P/8//0//T/9P/1//X/9v/2//T/9f/3//f/9f/1//b/
9v/3//f/9//3//f/9//3//j/9v/2//b/9v/2//b/9v/2//b/9v/1//X/9f/1//X/9f/1
//X/9f/2//X/9f/0//T/9v/3//f/9//2//b/9v/4//b/9v/0//L/9P/z//P/9P/z//P/
8//y//T/9P/y//T/8//0//T/8//z//P/8//z//P/8v/y//L/8P/w//D/8P/w//D/8P/x
//P/8v/y//T/8v/y//L/8v/x//H/8f/x//L/8v/z//P/8P/w//H/8f/v//H/8f/w/+//
7//v/+//7v/u/+7/7f/v/+//7//t/+7/8P/x//L/8v/y//H/8P/w//D/8v/y//D/7v/u
/+7/7v/u/+7/7v/t/+3/7f/t/+7/7f/u//D/8v/1//b/9v/3//f/+P/4//j/9v/2//f/
9//1//X/9f/0//P/8v/x//L/+P/5//r/+//8//n/9f/0//P/8f/w//D/8P/u/+7/7v/w
//D/8P/x/+//7f/r/+r/6//q/+n/6f/n/+f/5//n/+f/6P/p/+n/6//q/+r/6v/s/+z/
7P/s/+v/6//r/+r/6f/m/+f/5v/i/+D/4v/l/+b/6v/x//3/CAAWACsARABhAH4AmgCw
AL4AyADKALsAlABrAFIAOwAeAAwAAADz//H/9f/3//n/+P/3//b/8//y//L/8v/x//H/
8P/u/+z/6//s/+z/7P/s/+3/7v/v//D/7v/u/+7/7v/s/+r/6v/s/+z/7P/s/+z/7P/s
/+z/7P/v/+//7//v/+3/7f/t/+3/7v/u/+//8P/u/+7/7v/t/+//8P/w/+//7//w//D/
8f/w/+//7v/t/+//8P/w//D/8f/x//H/8f/y//L/8v/y//T/9P/0//T/9v/2//f/9//4
//j/+f/5//n/+v/6//r/+f/5//r//P//////AAABAAQABAAEAAUABQAGAAYABgAIAAsA
CwAMAA0ADgAPABAAEAAQABEAEQARABEAEgASAA8ADgAOAA8AEAAQABAAEAAPAA8ADQAN
AA0ACwALAAgABAACAAEAAQACAAAA/v/+//n/9//1//T/9P/z//L/8f/w/+//7v/t/+v/
6v/o/+f/6v/q/+v/6v/o/+j/6P/o/+f/5//m/+X/5//n/+f/5//p/+r/6v/q/+j/5//n
/+b/5v/n/+n/6f/p/+n/6v/q/+n/6f/p/+n/6f/p/+n/6v/o/+j/6P/o/+r/6v/q/+r/
6P/o/+f/5//p/+n/6f/p/+n/6f/p/+r/6//r/+r/6v/p/+n/6P/n/+j/6P/o/+r/7P/s
/+r/6P/o/+f/5//o/+j/5//m/+T/5v/m/+T/5v/m/+b/5f/j/+X/5f/l/+X/4//i/+L/
4v/h/+L/4//k/+T/5P/k/+X/5f/k/+T/5v/k/+T/5P/k/+P/4//j/+P/5P/k/+X/5f/k
/+T/5f/l/+T/5f/k/+L/4//j/+P/4//i/+L/4v/h/+L/4//k/+P/4//k/+T/5P/l/+b/
5v/m/+L/4v/k/+T/5P/i/+L/4v/k/+T/5P/k/+P/5P/k/+T/5P/k/+T/4v/i/+L/4f/h
/+H/4f/i/+X/5v/o/+r/7P/s/+v/6//t/+7/7v/u/+z/7P/t/+3/7f/t/+3/7P/q/+r/
6v/s//H/8f/x//H/8P/t/+n/6P/q/+n/6f/q/+j/5v/m/+b/5P/k/+T/5f/l/+P/4f/g
/9//3v/d/93/4P/h/+L/4//i/+L/4v/h/+H/4P/g/+D/4P/g/+D/4P/h/+H/4f/g/+X/
5v/j/97/3P/a/9r/2//e/+L/6f/x//7/DgAjADoAWQB4AJIAqAC2ALoAuACtAIgAYQBI
ADEAFgAEAPz/9f/v//H/8//z//D/7f/s/+v/6P/m/+b/5f/l/+f/5v/l/+X/5v/m/+b/
5v/m/+b/5v/m/+j/6P/o/+j/6P/m/+b/6P/m/+b/5v/m/+b/5v/m/+b/6f/p/+n/6f/p
/+n/6f/p/+j/6P/p/+r/6P/o/+j/5//o/+r/6//r/+v/7P/s/+3/7f/t/+3/7f/t/+7/
7v/u/+7/7f/s/+v/7v/u/+7/7v/y//L/8v/y//T/9P/1//X/9f/0//T/8//z//T/9P/0
//b/9//5//z//f/9//7///8AAAAAAAABAAEAAgACAAIAAgAFAAUABgAJAAoACwAMAAoA
CgALAAsACwALAAwADAANAAwADAANAAwADAAMAAwADQANAAsACwAHAAUABQACAAAA/v/9
//3//P/6//j/+P/1//P/8f/w//L/8f/w/+//7v/t/+z/6//o/+j/5//n/+n/6P/o/+b/
6P/o/+j/6P/o/+f/5f/j/+H/4f/h/+H/4//k/+T/5P/l/+X/5v/m/+T/5f/n/+f/5//n
/+j/6P/n/+f/5//n/+X/5f/l/+b/6P/o/+j/6P/m/+b/5v/m/+b/5v/l/+X/5//n/+f/
5//p/+n/6f/q/+r/6f/n/+b/5v/n/+f/5//m/+b/5v/o/+j/6P/m/+T/5v/l/+X/5v/l
/+X/5f/k/+b/5v/k/+b/5f/m/+b/5f/j/+P/4//j/+X/5P/k/+T/5P/k/+T/5P/i/+L/
4v/j/+X/5P/k/+b/5P/k/+T/5P/j/+P/4//j/+T/5P/l/+X/4v/i/+P/4//h/+P/4//i
/+P/4//j/+P/4v/i/+L/4f/j/+P/4//h/+H/4v/i/+L/4f/i/+L/4v/k/+D/4P/k/+T/
5P/k/+T/5P/k/+T/4//i/+H/4P/g/+L/5P/n/+r/6v/q/+n/6f/r/+z/7P/s/+r/6v/r
/+v/6f/p/+n/6P/o/+j/6P/q//H/8f/x//H/7v/r/+f/5v/m/+X/5f/m/+j/5v/m/+b/
5P/k/+T/5f/n/+X/4//i/+H/4P/f/9//4f/h/+H/4f/g/+D/4P/f/+H/4P/g/+D/4P/g
/+D/4P/i/+P/5P/k/+H/4v/h/9r/1P/U/9j/2f/c/+T/6//z/wIAFgArAEYAZQCCAJgA
qgC2AL4AwgCzAIwAaQBSADkAHgAOAAIA9f/v/+//7//v/+7/7//w/+3/5v/n/+j/6P/p
/+f/5v/l/+X/5v/m/+b/5v/k/+T/5P/k/+b/5v/m/+b/5v/k/+T/5v/k/+T/5P/k/+b/
5v/m/+b/6f/p/+n/6f/n/+f/5//n/+j/6P/p/+r/7P/s/+z/6//p/+r/6v/p/+v/7P/s
/+3/7f/t/+3/7f/r/+z/7P/s/+v/6//r/+v/7f/u/+//8P/w//D/8P/w//L/8v/z//P/
8v/y//P/8//1//b/9v/2//f/9//4//r/+f/5//r/+//+//7//v//////AAAAAAAAAgAF
AAUABgAHAAgACQAKAAoACgALAAsACwALAAwADAAMAAwADQAPAA8ADgANAAwACwALAAkA
CQAFAAMAAwAAAAAA/v/9//3//P/6//j/+P/z//H/7//u//D/7//u/+3/7P/r/+r/6f/o
/+j/5//n/+X/5P/k/+L/5P/k/+T/5P/n/+f/5v/l/+P/4//j/+P/5f/m/+b/5v/k/+P/
4//i/+L/4//l/+X/5f/l/+b/5v/n/+f/5//n/+X/5f/l/+b/5v/m/+b/5v/o/+j/6P/o
/+n/6v/q/+v/6f/p/+n/6f/p/+n/6f/q/+n/6f/o/+j/6P/p/+n/6f/m/+b/5v/o/+j/
6P/m/+T/5//n/+j/6v/q/+n/6P/m/+b/5v/k/+b/5f/m/+b/5f/n/+f/5//n/+f/5v/m
/+b/5v/m/+b/5v/k/+T/5P/l/+X/5P/k/+b/5P/k/+T/5P/l/+X/5f/l/+T/5P/l/+X/
5P/k/+X/5f/j/+X/5f/k/+P/4//j/+P/5P/k/+T/4//l/+X/5f/j/+X/5v/m/+b/5//o
/+j/6P/j/+L/4//i/+L/5v/m/+b/5v/m/+T/5P/k/+P/5P/l/+b/6P/n/+j/6v/s/+7/
7v/t/+3/7v/w//H/8v/w//D/8f/x/+7/7f/s/+r/6v/q/+r/7P/z//P/8//z//L/7//r
/+r/6P/n/+f/6P/o/+b/5v/m/+b/5v/m/+f/5f/j/+H/4P/g/+D/4P/h/+P/4//j/+P/
4f/i/+P/4//h/+D/4P/g/+D/4P/g/+D/4f/h/+H/4P/f/9z/2f/W/9b/2v/e/+H/4v/m
/+///f8OACAAOQBWAHUAkACoALgAwADEALwAmwBuAFMAQAAlABAABgD4/+//7f/x/+//
7//w/+3/6v/r/+j/6v/q/+n/6f/r/+r/6f/p/+n/6P/n/+b/5v/m/+b/5v/m/+b/5v/m
/+X/4v/h/+L/4//k/+X/5v/o/+j/6P/o/+n/6f/p/+n/5//n/+f/5//m/+b/5//o/+r/
6v/q/+n/6f/q/+r/6f/r/+z/7P/t/+3/7f/t/+3/6//s/+z/7P/t/+3/7f/t/+7/7v/u
/+7/8P/w//D/8P/w//D/8f/x//T/9P/1//X/9f/2//b/9v/3//f/+P/6//v/+//8//3/
AAAAAAAAAQADAAQABAAEAAQABwAHAAgABwAIAAkACgAKAAoACwALAA0ADQAOAA4ADQAM
AAwADQAMAAwADAAMAAkACQAHAAcABwAFAAUAAgD+//z/+//7//z/+v/4//j/9//1//P/
8v/x/+//7f/r/+j/5//m/+X/5f/m/+b/5//l/+T/5P/i/+T/5P/k/+T/5f/l/+T/4//j
/+P/4//j/+P/5P/k/+T/4v/h/+H/4P/i/+P/5f/l/+P/4//k/+T/4//j/+P/4//h/+H/
4f/i/+T/5P/k/+T/5P/k/+T/5P/m/+b/5f/l/+X/5f/l/+X/4//j/+P/5P/j/+P/4v/i
/+T/5f/l/+X/4v/i/+L/5P/j/+L/3//c/9//3//g/+L/4f/h/+H/4P/g/+D/3v/g/9//
4P/g/9//3//f/9//3//h/+D/4P/g/+D/4P/g/+D/4P/g/+D/4f/h/+D/4P/i/+D/4P/g
/+D/3v/d/9z/2//b/9z/3v/f/97/3v/f/9//3f/f/9//3v/f/9//3//f/+D/4P/g/9//
3//f/9//3f/d/97/3v/e/9//4P/g/+D/4P/g/+L/4v/h/97/3f/c/97/3v/e/97/3//g
/+H/4v/h/+D/3//d/97/3//g/+L/4f/i/+T/5v/q/+r/6f/p/+f/6P/o/+j/6P/o/+n/
6f/o/+n/6v/q/+j/6P/o/+r/7f/t/+3/7f/u/+v/5//m/+b/5f/l/+b/5v/k/+T/5P/k
/+T/5P/l/+X/4//h/+D/4P/g/+D/4f/h/+H/4f/h/9//4P/h/+H/4f/g/+D/4P/g/+D/
4P/g/+H/4f/h/+D/4f/e/9v/2v/Y/9r/3v/h/+T/5v/r//X/AgAQACEAPABZAHYAjgCm
ALYAvAC8ALUAlABpAFAAPQAgAAoAAAD1//H/8f/z//H/8v/z//D/7//u/+z/7P/r/+v/
7f/s/+v/6//q/+r/6v/q/+z/7P/s/+z/7v/u/+7/7v/s/+r/6v/s/+z/7P/s/+z/6v/q
/+r/6v/s/+3/7v/v/+//7//v/+//7v/u/+//8P/y//L/8v/x//P/9P/0//P/8v/y//H/
8f/y//P/9P/1//f/+P/4//j/+f/5//n/+f/8//z//P/8//3//P/7//r/+v/6//v/+//8
//z//f/9/wAAAgADAAQABwAHAAgACgAKAAkACQAJAAwADAAMAA0AEAASABMAFAAUABcA
FwAYABgAGAAYABgAGAAYABkAGQAaABsAHQAeABsAGgAaABsAHQAeAB8AIAAeAB0AGgAZ
ABkAFwAXABQAFAASABEAEQAQAA4ADAAMAAcABQADAAIAAgABAAAA//////////////7/
/v/9//3//f/8//z/+v/6//r/+v/6//v/+//6//n/+//7//v/+//7//z//P/8//z/+//7
//r/+f/5//r/+f/7//v//P/8//3//f/9//3/////////AAD+//7//v/+//7//v/+//7/
AAAAAP////8AAAEAAgADAAIAAQAAAAAAAQABAAAAAAD+/////////wAAAAAAAAIAAgAC
AAAA/v//////AAACAAIAAQAAAP7/AAAAAP7/AAABAAIAAgABAP//////////AAAAAAEA
AgAAAAAAAAAAAAIAAgACAAMAAQAAAAAAAgACAAIAAgACAAIAAwAEAAUAAwACAAIAAQAC
AAIAAwADAAEAAwADAAIAAQABAAEAAQAEAAQABAADAAMAAwADAAEAAQACAAIAAgADAAQA
BAAEAAAAAAACAAIABQAEAAUABgAGAAYABgAGAAYABgAEAAQABAADAAUABQAFAAYABQAG
AAgACgAOAA4ADQANAAsADAAMAAwADQAOABAAEQANAA0ADQAMAAwADAAMAA4AFQAVABUA
FQASAA8ACwAKAAsACwAMAA4ADAAKAAoACgAMAAwADAANAAsACQAHAAYABQAEAAMAAwAD
AAMAAwADAAUABgAHAAcABQAEAAQABAAEAAQABAAEAAcABwAHAAYABwAIAAkABgAAAPz/
AAAFAAYACAANABcAJgA4AEkAYgB9AJoAtgDOAOAA6ADoANkAtgCRAHgAZQBMADoAKgAb
ABcAGQAZABUAFAATABIAEwASABAAEAAPAA8ADQAMAAsACwAMAAwADAAMAA4ADgAOAA4A
EAAQABAAEAAOAAwADAAOAA4ADgAOAA4AEAAQABAAEAAOAA0ADAALAA0ADQANAA0ADgAO
AA8AEAAQABAAEAAPABEAEgASABEADwAQABAAEQARABEAEQARABEAEgASABIAEwATABMA
EwAUABQAFAAUABgAGAAYABgAGAAYABkAGQAZABgAGAAXABsAHAAcABwAHQAdAB4AIAAh
ACEAIgAjACYAJgAmACcAJwAoACgAKAAnACkAKAAoACoALAAuADAALgAuAC8ALwAvAC8A
MAAwADEAMAAwADEAMAAwADAAMAAwADEAMAAxAC0AKwArACgAJgAkACMAIwAgAB4AHAAc
ABsAGQAXABYAFgAVABQAEwASABEAEAAPAA4ADgANAA0ADQAMAAwACgAIAAgACAAIAAkA
CQAIAAcACQAJAAkACQAHAAgACAAIAAYABQAFAAQABQAHAAoACwALAAsADAAMAAkACQAJ
AAkACQAJAAkACgAMAAwADAAMAAoACgAKAAoADAAMAAsACwAKAAkACAAHAAkACQAJAAoA
CQAJAAgACAAIAAkACQAJAAoACgAKAAwACgAKAAgABgAGAAUABQAGAAkACQAJAAgABgAG
AAQABgAJAAoACgAJAAcABwAHAAcABwAGAAYABgAEAAQABAAEAAIAAgACAAMAAwACAAIA
BAAEAAQABAAEAAMAAwADAAMAAgACAAMAAwACAAIAAwADAAMABQAFAAQAAwADAAMAAwAE
AAQABAADAAEAAQABAP//AQACAAIAAgADAAQABAAEAAIAAgACAAIAAgACAAIAAgABAP//
/////wAAAwAEAAYACAAMAAwACwALAAsADAAMAAwACgAKAAsACwAJAAkACQAIAAgACAAI
AAoADwAPAA8ADwAMAAkABQAEAAYABQAFAAYABAACAAIAAgADAAQABQAHAAYAAwAAAP7/
/f/8//v/+//7//v/+//7//v//P/9//3//f/8//z//P/8//z//P/8//3//f/9//z/+//6
//P/7v/0//z/+v/5//7/BAARACEALgBAAF0AfgCbALIAxADSANoA3ADOAK0AhgBvAFgA
PQAoACAAFAALAAsACwANAA8ACgAHAAYABQACAAIAAgABAAEAAwACAAEAAQACAAIAAgAC
AAQABAAEAAQAAwACAAEAAAABAAAAAQAEAAIAAgACAAIAAgACAAIAAgABAAEAAQABAAMA
AwADAAMABgAGAAcACAAGAAYABgAFAAMABAAEAAMABQAGAAYABwAHAAcABwAHAAcACAAI
AAgABwAHAAcABwAIAAgACAAIAAoACgAKAAoACgAKAAsACwAOAA4ADwAPABEAEgASABIA
EwATABQAFgAXABcAGAAZABoAGgAaABsAHQAeAB4AHgAeACEAIQAiACMAJAAlACYAJgAm
ACcAJwAlACUAJgAmACcAJgAmACcAKAAoACgAKAAmACUAIgAhACEAHwAfABwAGAAWABUA
FQAWABQAEgASAA8ADQALAAoACgAJAAgABwAGAAUABAADAAEAAAD+//3////+//7//P/8
//z//P/8///////+//3//f/9//3//f/7//z//P/8//z/+//7//r/+v/7//3//f/9//3/
/v/+//v/+//7//v/+//7//v//P/+//7//v/+//7//v/+//7//f/8//r/+f/5//n/+f/5
//f/9//3//j/+f/5//j/+P/6//v/+//7//j/+P/4//r/+v/6//j/9v/2//X/9f/2//f/
9//3//b/9P/0//L/9P/2//j/+f/5//f/9//3//f/9v/0//P/8v/x//L/8//0//L/8v/y
//P/9f/0//T/9v/0//T/9P/0//H/8f/x//H/8f/y//T/9f/y//L/8//z//H/8//z//L/
8//z//P/8//y//L/8v/x//P/8//z//H/8f/y//L/8v/y//L/8f/w/+//8P/z//T/9P/y
//L/8P/w//D/8P/y//L/8v/x//H/8f/x//L/8//0//b/+P/4//j/9//3//n/+v/6//r/
+P/4//n/+f/3//f/9//2//j/+P/4//r//f/9//3//f/9//v/+P/4//X/8//y//L/9f/0
//X/9v/0//T/9P/1//X/8//x//D/8f/w/+//7//u/+3/7P/r/+v/7P/t/+3/7//u/+7/
7v/u/+7/7v/u/+3/7f/t/+z/6f/s/+n/5v/k/+b/5v/p/+7/8v/1//v/BAASACMAPABZ
AHYAkgCqALwAxgDKAMUArACBAF4ASwAyABoADAADAPv/+f/7//3/AAD///z/+f/4//f/
9v/0//P/8//y//H/8f/w//D/8P/w//D/8P/w//D/8P/w//D/8P/w/+7/7v/w//H/8v/z
//T/8v/y//L/8v/z//P/8//z//X/9f/1//X/9P/0//X/9v/4//j/+P/3//X/9v/2//X/
9//4//j/+f/3//f/9//3//f/+P/4//j/+f/5//n/+f/6//r/+v/6//z//P/8//z//P/8
//3//f/+//7//////wEAAgACAAIABQAFAAYACAAHAAcACAAJAAoACgAKAAsADQAOAA4A
DgAOABEAEQASABMAFAAVABYAGAAYABkAGQAbABsAHAAcABkAGAAYABkAGgAaABoAGgAZ
ABkAFwAXABUAEwATABAAEAAOAA0ADQAKAAgABgAGAAUAAwABAAAA/v/9//z/+//6//n/
+P/3//j/+P/3//f/9f/0//T/8v/w//D/8P/w//H/8f/w/+//8f/x//H/8f/z//T/9P/0
//L/8f/x//D/7v/v//H/8f/x//H/8v/y//H/8f/x//H/8f/x//H/8v/y//L/8v/y//L/
8v/y//L/8P/w/+//7//v/+//7//v//H/8f/x//L/8f/x//D/8P/w//H/8f/x//L/8v/y
//T/8v/y//D/7v/u/+3/7f/u/+3/7f/t/+z/7f/u/+3/8P/w//D/7//t/+v/6//r/+v/
7f/s/+z/7P/s/+z/7P/s/+r/6v/q/+v/6//q/+r/7P/q/+r/6v/q/+v/6//r/+v/6v/q
/+v/6//o/+j/6f/p/+f/6f/p/+j/6P/p/+r/6//r/+r/6f/n/+f/5//n/+X/5v/o/+n/
6v/p/+r/6v/q/+b/5v/o/+j/6P/o/+j/6v/o/+f/5v/l/+T/5v/m/+b/5f/l/+X/5f/m
/+f/6P/q/+z/7P/s/+v/6//r/+z/7P/s/+7/7v/v/+//6//r/+v/6v/q/+r/6v/s/+//
7//v/+//8P/t/+n/6P/q/+n/6f/q/+n/5v/l/+T/5P/k/+T/5f/n/+X/4//i/+H/4P/f
/9//3//f/9//3//f/+D/4f/h/+H/4P/g/+D/4v/i/+L/4v/i/+H/4P/e/93/3P/b/9z/
2v/a/9j/2f/c/97/5f/x//7/DAAbADIAUQBwAIwAoACwALoAvACzAJQAawBSADsAIgAS
AAgA/f/z/+//6//r/+z/6//o/+f/6P/o/+j/5//n/+X/5P/j/+P/4v/i/+L/4v/k/+T/
5P/k/+P/4v/h/+D/4f/g/+H/5P/k/+T/5P/k/+T/5P/k/+T/4//j/+P/4//j/+P/4//j
/+b/5v/n/+j/5//m/+X/4//l/+b/5v/l/+X/5v/m/+f/5//n/+f/5//l/+b/5v/m/+n/
6f/p/+n/6v/q/+r/6v/u/+7/7v/u/+3/7P/s/+v/7//w//L/8//z//T/9P/0//P/8//0
//b/9//3//j/+f/6//r/+v/7//v//P/8//z//P//////AAADAAQABQAGAAgACAAJAAkA
BwAHAAgACAAFAAQABAAFAAQABAAEAAQABgAHAAYABwAHAAUABQACAP7//P/7//v/+v/4
//b/9v/x/+//7f/s/+r/6f/o/+f/5//n/+f/5//m/+b/5f/l/+P/4v/i/+D/3//e/93/
3P/g/+H/4f/h/+H/4f/h/+H/3//g/+D/4P/g/9//3//e/93/3f/e/93/3v/f/+H/4v/j
/+P/4//j/+L/4f/g/+D/4P/g/+D/4P/g/+D/4P/g/+L/4v/h/+H/3//f/9//3//f/+H/
5f/k/w==
         </WaveFormData>
      </LeadData>
      <LeadData>
         <LeadByteCountTotal>10000</LeadByteCountTotal>
         <LeadTimeOffset>0</LeadTimeOffset>
         <LeadSampleCountTotal>5000</LeadSampleCountTotal>
         <LeadAmplitudeUnitsPerBit>4.88</LeadAmplitudeUnitsPerBit>
         <LeadAmplitudeUnits>��V</LeadAmplitudeUnits>
         <LeadHighLimit>2147483647</LeadHighLimit>
         <LeadLowLimit>268435456</LeadLowLimit>
         <LeadID>V1</LeadID>
         <LeadOffsetFirstSample>0</LeadOffsetFirstSample>
         <FirstSampleBaseline>0</FirstSampleBaseline>
         <LeadSampleSize>2</LeadSampleSize>
         <LeadOff>FALSE</LeadOff>
         <BaselineSway>FALSE</BaselineSway>
         <ExcessiveACNoise>FALSE</ExcessiveACNoise>
         <MuscleNoise>FALSE</MuscleNoise>
         <LeadDataCRC32>4127394409</LeadDataCRC32>
         <WaveFormData>
DAAMAAwADAAPABAAEQASABAAEAAQABAADgAOAA4ADgAOAA4ADgAOAAwADAAMAAwADQAO
AA8AEAAQABAAEAAQABIAEgASABIAEgASABIAEgAUABQAFAAUABQAFAAUABQAEgASABIA
EgATABQAFQAWABcAGAAZABoAGwAcAB0AHgAgACAAIAAgACAAIAAgACAAIQAiACMAJAAk
ACQAJAAkACMAIgAhACAAIQAiACMAJAAiACIAIgAiACMAJAAlACYAJAAkACQAJAAiACIA
IgAiACIAIgAiACIAIgAiACIAIgAkACQAJAAkACIAIgAiACIAIgAiACIAIgAiACIAIgAi
ACEAIAAfAB4AHwAgACEAIgAgACAAIAAgACAAIAAgACAAIAAgACAAIAAeAB4AHgAeACAA
IAAgACAAIAAgACAAIAAgACAAIAAgACAAIAAgACAAIAAgACAAIAAiACIAIgAiACQAJAAk
ACQAIgAiACIAIgAiACIAIgAiACIAIgAiACIAIgAiACIAIgAiACIAIgAiACIAIgAiACIA
IgAiACIAIgAiACIAIgAiACIAIgAiACIAIgAiACIAIgAkACQAIwAjACUAJQAlACYAJQAl
ACYAJwAmACcAKAAqACoAKgAqACwALAAsACkAJgAkACIAIQAfABwAGgAZABkAFwAWABYA
FAAVABUAFQAWABkAGgAaABsAGwAbABwAHAAbABwAGwAaAB0AHwAgACIAIQAgAB8AHgAe
AB4AHgAfACEAIQAiACIAIAAgACAAIAAiACIAIgAiACEAIwAjACIAJgAtADQAOwBCAEcA
SwBLAEMAMQAdAAMA2P+l/3v/X/9M/0T/Rf9J/0f/R/9M/1f/b/+K/6P/uP/R/+b/9P/9
/wYADQAXACAAJAAnACgAKAAqACwALQAwADEAMQAxAC8AMAAyADIAMgAyADMAMwA1ADYA
NgA2ADYANgA2ADYANgA2ADYANgA1ADYAMwAxADAAMAAyADIAMwAzADQANQA1ADUANAA0
ADQANQA2ADcAOAA3ADYANQA1ADQANAA0ADYANgA2ADYANAA0ADQANAAzADMAMgAyADMA
MwAzADMAMQAxADAAMAAxADEAMAAwAC4ALgAuAC4ALgAvADEAMgAvAC8ALwAvADEAMQAx
ADEALgAuAC0ALQAvAC8ALwAuACwALAAsACsAKQAoACcAJgAmACYAJQAlACUAJQAlACUA
IQAhACEAIQAjACMAIgAiACAAIAAeACAAIwAkACYAJwAlACUAJQAmACQAJQAmACcAJgAm
ACcAJwAlACUAJQAlACYAJQAlACUAJwAnACcAJwAmACYAJgAmACQAJAAkACQAJgAmACYA
JgAkACQAJQAlACUAJgAnACcAKQAoACcAJwAmACYAJgAmACUAJQAmACYAKAAoACcAJwAm
ACUAJAAjACIAIgAjACMAJQAkACQAJQAlACUAJQAlACIAIQAhACEAIQAhACEAIQAfAB8A
HwAeAB4AHwAfAB4AHQAdAB0AHQAeAB4AHwAgAB4AHgAeAB4AHQAcABsAGgAcAB0AHQAc
ABoAGgAaABoAHAAcABwAHAAcABwAHAAcABkAGQAaABoAHAAcABwAHAAZABkAGQAZABcA
FwAXABcAGQAZABkAGAAWABYAFwAYABYAFgAWABYAFwAXABcAFwAZABkAGAAYABgAGAAY
ABcAFgAWABUAFAAVABUAFQAVABcAFQAVABUAFQAWABYAFgAWABYAFAAUABQAFAATABMA
EwATABYAGAAbAB0AHgAfABwAGwAbABwAHAAcABsAHAAbABoAFwAUABAADgANAAsACQAI
AAoACwALAAoACgAIAAcABwAFAAYABwAIAAoACwALAAsADAAMAAwADgAOAA4ADgAPAA8A
EAAQABAAEAAQABAAEAAOAA8ADwAPABAAEAAQABAAEAAQABAAEAAQABAAEQARABMAFgAa
ACEAKgAzADgANwA1AC8AIQALAO//x/+Y/3P/V/9D/zj/OP87/zv/N/89/0j/Xf91/4z/
of+4/8v/2P/g/+f/8P/5//3/AAAGAAkACAAKAAwADgAPABAAEQARABEAEQASABQAFAAU
ABQAFQAVABUAFgAWABYAFgAWABYAFgAWABYAFgAWABcAGgAZABkAFwAWABcAFgAWABcA
GQAbABkAGQAYABgAFwAXABcAFwAXABcAFwAXABcAFgAWABYAGAAYABgAGAAYABgAGAAY
ABcAFwAWABYAFwAXABcAFwAXABcAFgAWABcAFwAWABYAFgAWABYAFgAXABcAGAAYABUA
FQAVABUAFwAXABcAFwAWABYAFQAVABMAEwATABIAEAAQABAADwAQABAAEAAQABAAEAAP
AA8AEQARABEAEQAPAA8ADwAPAA8ADwAOAA4ADgAOAAwADgAQABAAEQARAA8ADwAPABAA
EgATABQAFQAWABYAFwAXABUAFQAVABUAFAATABMAEwAVABUAFQAVABgAGAAYABgAGAAY
ABgAGAAWABYAFgAWABQAFAAVABUAFwAYABkAGQAbABoAGQAZABkAGgAbABwAGwAbABwA
HAAaABoAGQAZABoAGwAcAB0AGwAaABoAGQAaABoAGwAdABsAGwAbABsAGAAXABcAFwAY
ABkAGgAbABsAGwAbABoAGgAbABsAGgAXABcAFwAXABcAFgAWABYAGAAYABgAGAAaABoA
GgAaABgAGQAZABgAGAAYABgAGAAYABgAGAAYABgAGAAYABgAFwAXABgAGAAYABgAGAAY
ABcAFwAXABcAFwAXABcAFwAZABkAGQAYABgAGAAZABoAHAAcABwAHAAaABkAGAAXABkA
GQAYABgAGAAYABgAFwAXABgAGAAYABsAGwAbABsAGwAZABkAGQAbABsAGgAcAB4AHAAc
ABwAHAAbABoAGQAYABgAGQAaABsAGQAaABwAHQAhACMAIQAhACEAIgAiACIAIAAiACIA
IgAhAB4AGgAYABYAEwAQAA4AEQATABQAFAAUABIAEQARAA8AEAARABIAEgATABMAEwAU
ABQAFAAWABgAGAAYABkAGQAaABoAGgAYABgAGAAYABoAGwAbABsAHAAcABwAHAAeAB4A
HgAeABwAHAAdAB0AHQAcACAAKQAwADcAPgBDAEkARwA/AC8AGQD9/9D/m/9x/1f/Qv8y
/y//Mf8v/yv/Lv8//1v/dv+P/6b/v//W/+b/8f/4/wEACwASABYAGQAcABwAHgAgACEA
IgAjACMAIwAhACIAJAAkACYAJgAnACcAJwAoACgAKAAoACgAKAAoACoAKgAqACoAKAAq
ACgAJwAoACgAKgAqACkAKQAqACsAKwArACoAKgArACsAKwArACsAKwArACsAKwAqACoA
KgAqACoAKgAqACoAKgAqACoAKQApACgAKAApACkAKQApACoAKwArACwAKwArACoAKgAq
ACoAKgAqACoAKwAtAC4AKgApACgAJwApACkAKQApACoAKgApACkAKAAnACYAJAAlACYA
JwAnACQAJAAkACQAJAAkACMAIwAhACEAIQAhAB8AHwAfAB8AIQAhACAAIAAgACAAHgAg
AB4AHgAfAB8AIQAhACEAIgAiACMAJAAlACQAJAAlACUAJQAlACUAJQAmACUAJQAlACUA
JQAlACUAJAAkACQAJAAkACQAJAAkACQAJAAkACQAJgAmACcAJwAnACgAKQApACcAJgAl
ACUAJwAoACkAKgApACkAKgAqACoAKgApACkAKQApACkAKQAoACgAKQApACkAKAAoACkA
JwAnACcAJwAnACcAKAApACkAKQApACkAKwArACsAKgAqACsAKwAqACsAKwArACsAKQAo
ACgAKAAmACYAJgAmACYAJgAmACYAKAApACkAKAAoACgAKAAoACYAJgAmACYAJgAmACYA
JgAnACcAKAAoACoAKgAqACoAJwAnACcAJwApACkAKQApACcAJwAnACYAKAAoACkAKgAq
ACoAKgAqACgAJwAmACUAJwAnACYAJgAmACYAJgAlACUAJgAmACYAKQApACkAKQAnACUA
JQAlACUAJQAmACYAKAApACkAKQAlACUAJQAlACcAJwAmACQAJAAkACQAJQAmACcAKAAl
ACUAJQAlACUAJgAoACkAKQArACkAKQArACwALAAsACwALgAuAC4AKwAoACQAIgAhAB8A
HQAcABoAGwAbABoAGgAYABcAFwAZABoAGwAcABsAGwAaABkAHAAcABwAHgAgACAAIAAh
ACAAIAAfAB4AIAAgACAAIAAiACMAIwAjACIAIgAiACIAIgAiACIAIgAiACIAIwAjACMA
JgAqAC0ANAA/AEQASQBNAE0ARwA5ACEAAwDW/6H/ef9f/0j/PP85/z3/Pf85/zr/R/9h
/4D/lf+s/8f/3P/q//X/AAAHAA0AEAAWABsAHgAgACIAJAAlACQAJQAlACUAJwAoACoA
KgAqACoAKwArACsALAAsACwAKgAqACoAKgAqACoAKgAqACoALAAqACkAKgAqACwALAAq
ACkAKQApACsAKwAqACoAKQApACkAKQArACsAKwArAC0ALAAsACwAKwAqACkAKAAoACgA
KAAoACkAKQAoACgAKQApACkAKQApACkAKAAoACcAJwAmACYAKAAoACgAKAAlACUAJgAm
ACYAJwAoACkAKQApACkAKQAlACQAIgAhACIAIwAkACQAIAAgACAAHwAeAB4AHgAeACAA
IAAfAB8AHQAdAB0AHQAdAB0AHQAdABwAGwAZABgAGgAaABgAGgAbABwAHgAfABwAGwAa
ABoAGgAbABwAHQAdABwAHAAbAB0AHQAdAB0AHgAdAB0AHQAbABsAGwAbAB0AHgAfACAA
HgAeAB4AHgAdABwAGwAaABwAHAAdAB0AHQAeAB8AHwAfAB4AHQAdABsAGgAZABgAGgAb
AB0AHgAcABwAGwAbABsAGwAbABsAHAAcAB0AHQAbABoAGgAbABsAGwAbABsAGgAZABkA
GQAZABkAGQAZABsAGwAbABoAGAAZABkAGAAWABUAFAATABUAFAAUABQAFAAUABQAFAAS
ABIAEgASABQAFQAVABQAFAAUABQAFAAUABQAFAAUABIAEgASABIAEQARABIAEgAQABAA
EAAQABEAEQARABEAEwATABMAEwARABEAEQAQAA8ADgAOAA4AEAAQABAAEAAPAA8ADwAP
AA8ADwAOAA4ADAAMAAwACwAMAA4ADwAQAA8ADwAPAA8ADwANAA0ADQANAA0ADAAMAAoA
CgAKAAoADAAMAAwADAALAAsACwALAAsADAAOAA8AEwAVABMAEwASABIAEQAQABAAEgAS
ABIADwAMAAgABgAHAAUAAwACAAIAAwADAAIAAAD+//3//f/9//7///8AAAAAAQABAAEA
AAAAAAAAAgAAAAAAAAABAAEAAgACAAIABAAEAAQABAAEAAUABQAFAAgACAAIAAgACAAI
AAgACAAHAAYABgAFAAUACAAOABEAFAAdACgAKwArACkAIwATAPv/3f+y/4P/X/9H/zL/
LP8t/zH/Mf8t/zL/Q/9b/3T/if+e/7P/xv/S/9n/4v/p/+//9v/8/////v8AAAIABAAF
AAYABwAHAAcABwAIAAoACgAIAAgACQAJAAcACAAIAAgACgAKAAoACgAKAAoACgAKAAoA
DAAKAAkACwAMAA8AEAAMAAsACwALAAoACQAHAAYABwAHAAcABwAJAAkACQAJAAkACAAI
AAgACAAIAAgACAAIAAgACAAIAAcABwAGAAYABwAHAAcABwAFAAUABAAEAAUABQAEAAQA
BAAEAAQABAAAAP/////+/////////////v/9//z/+//4//j/9//3//f/9//3//b/8v/y
//L/8f/w//D/8P/w/+7/7v/t/+3/6//r/+v/6//r/+v/6//r/+n/6f/o/+j/6v/q/+j/
6v/q/+r/6//r/+3/7f/t/+7/7f/t/+3/7f/s/+z/7f/t/+//7//v/+//7v/t/+3/7f/v
/+//7//v//D/8P/w//D/8P/w//D/8P/w//D/8P/w//D/8P/x//H/8f/y//P/8//z//L/
8f/x//D/8P/w//D/8//z//T/9P/0//T/8//z//H/8f/x//H/8P/w//H/8f/x//D/8P/x
//H/8f/x//H/8P/v/+//7//u/+3/7P/r/+3/7f/t/+z/6v/r/+v/6v/q/+v/7P/t/+v/
6v/q/+r/7P/s/+z/7P/u/+7/7v/u/+3/7f/s/+r/6v/q/+r/6v/s/+z/7P/s/+r/6v/q
/+r/6f/p/+r/6v/o/+j/6P/o/+n/6f/p/+n/6f/p/+n/6f/n/+f/5//m/+f/6P/q/+z/
6v/q/+r/6v/p/+n/6f/p/+n/6f/o/+j/5v/m/+b/5f/l/+b/5v/m/+f/5//n/+f/6f/n
/+f/5//l/+X/5v/m/+b/5v/o/+j/6P/o/+b/5v/m/+b/5f/l/+X/5f/l/+b/6P/p/+n/
6//p/+n/6//s/+z/7P/s/+7/7v/u/+n/5v/i/+D/4f/f/93/3P/c/93/3f/c/97/3P/b
/9v/2//c/93/3v/c/93/3f/d/+D/4P/g/+L/4P/g/+D/4f/j/+T/5P/k/+T/5P/k/+T/
5P/l/+X/5f/k/+T/5P/k/+T/5P/k/+T/5v/m/+f/5//r/+z/7P/z//z/AwAKAA0AEQAN
AP3/5//L/6P/bv9D/yX/Df/+/vr++/79/vf++f4A/xP/L/9M/2X/fP+T/6T/sP+5/8T/
y//T/9j/3v/h/+L/4v/k/+b/5//m/+f/5//n/+n/6v/s/+z/7P/s/+3/7f/r/+z/7P/s
/+z/7P/s/+z/7P/s/+z/7P/t//D/7//v/+z/7P/u/+7/7f/t/+7/7//t/+3/7P/s/+3/
7f/t/+3/7//v/+//7//t/+z/7P/s/+3/7v/v//D/7//u/+3/7P/t/+3/7P/s/+3/7f/t
/+3/7P/r/+n/6P/r/+v/6v/q/+z/7P/s/+z/6//r/+z/7P/t/+3/7f/t/+z/6//q/+n/
6v/q/+n/6f/p/+n/6f/o/+j/6P/o/+f/5v/m/+b/5v/o/+j/5//n/+n/6f/p/+n/5v/l
/+T/4//l/+X/5P/k/+L/4v/g/+L/5P/k/+X/5f/l/+X/5f/m/+b/5//o/+n/6f/o/+j/
5//p/+n/6f/p/+r/6f/p/+n/6f/p/+n/6f/p/+j/5//m/+b/5v/m/+b/5v/m/+b/5v/o
/+j/6f/p/+n/6v/r/+v/6f/o/+f/5//m/+b/5v/m/+f/5//o/+j/6P/o/+f/5//n/+f/
5//n/+j/6P/p/+n/5//m/+b/5//n/+f/5//n/+b/5f/l/+X/5f/l/+X/5f/j/+P/4//i
/+T/5f/l/+T/4//j/+P/4//h/+D/4P/g/+L/4v/i/+L/4P/g/+D/4P/g/+H/4f/g/+L/
4v/i/+L/4P/g/+D/4P/g/+D/4P/g/+H/4f/i/+L/4v/i/+L/4v/h/+H/4f/h/9//3//f
/9//3f/d/93/3P/d/97/4P/i/+L/4v/i/+L/3//f/9//3//f/9//3v/e/+D/4P/g/9//
3f/e/97/3v/d/93/3f/d/9//3f/d/93/3f/d/97/3v/g/+H/4f/h/9//3//f/+D/4P/g
/+D/4P/e/97/3v/e/93/3f/d/93/3f/e/+D/4f/l/+f/5f/l/+X/5v/m/+b/6P/q/+r/
6v/l/+L/3v/c/93/2//Z/9j/1v/X/9f/1v/Y/9b/1f/V/9f/2P/Z/9r/2P/Z/9n/2f/a
/9r/2v/c/9z/3P/c/93/3f/e/97/3v/f/+D/4f/i/+D/4f/h/+H/4v/i/+L/4v/g/+D/
4P/g/+H/4v/k/+X/5f/m/+b/6f/y//v/BAANAA8ADwAJAPv/5f/H/57/Z/87/x3/Cv/8
/vf+9/71/vH+9P79/hf/OP9R/2j/g/+c/67/t/++/8f/z//W/9r/3//i/+L/5P/m/+f/
6P/p/+n/6f/p/+r/7P/s/+7/7v/v/+//7//w//D/8P/w//D/8P/w//D/8P/w//D/8P/y
//D/7//w//D/8v/y//H/8f/y//P/8//z//L/8v/z//P/8//z//b/9//4//n/9v/0//P/
8v/0//T/9P/0//X/9v/3//j/+f/5//j/+P/5//n/+f/5//j/9//1//T/9f/1//T/9P/2
//b/9v/2//f/9//4//j/9//3//f/9//3//f/9//3//b/9v/1//X/9f/1//X/9P/0//T/
9P/z//L/8v/y//L/8P/w/+//7//w//H/8v/z/+//7//v/+//8f/x//D/8P/w//D/7v/w
//D/8P/x//H/8//z//P/9P/y//P/9P/1//X/9P/0//P/9f/1//X/9f/2//X/9f/1//f/
9//3//f/+P/4//j/+P/4//j/+P/4//j/+P/4//j/9v/2//f/9//5//r/+//7//n/+P/3
//f/+P/4//j/+P/3//f/+P/4//r/+v/5//n/+v/7//z//f/8//z//f/9//v/+v/6//v/
+f/5//n/+f/5//n/+v/7//3//f/9//3/+//7//v/+v/6//v/+//6//v/+//7//v/+//6
//r/+v/6//r/+v/6//j/+P/4//j/9v/3//f/9v/3//j/+f/6//r/+v/6//r//P/8//z/
/P/7//v//P/8//r/+v/6//r/+//7//v/+//5//n/+f/5//v/+//7//r/+v/6//v//P/6
//r/+v/6//r/+//8//3/+//7//r/+v/8//z//P/7//3//v/+//7//f/9//3//f/7//n/
+f/5//v/+//8//z//v/////////9//r/+v/6//r/+v/7//z//f/+//3//f/9//3//f/+
/wAAAQABAAMAAQABAAEAAgACAAIAAwAGAAcACAAFAAIA/v/8//r/9//0//L/8//1//b/
9v/z//D/7v/t//D/8v/0//b/9P/1//X/9f/0//T/9P/2//j/+P/4//n/+f/6//r/+v/6
//r/+v/6//z//f/9//3//P/8//z//P/8//z//P/8//7//v////////8AAAQABwAMABUA
HAAhACEAHwAZAA0A+//h/7r/if9h/0f/Mv8m/yH/Jf8n/yf/Kv81/03/aP9//5T/qf++
/8r/1f/e/+X/6//u//L/9//8//7/AAACAAMAAgADAAMAAwAFAAYACAAIAAoACgALAAsA
CgAKAAkACAAKAAoACgAKAAgACAAIAAgACAAKAAgABwAEAAQABgAGAAUABQAGAAcABwAH
AAYABgADAAMAAwADAAcABwAHAAcABwAGAAYABgAGAAYABgAGAAYABgAGAAYABQAFAAQA
BAAFAAUABQAFAAcABwAGAAYABwAHAAYABgAEAAQABAAEAAEAAQACAAIAAwADAAMAAwAD
AAMAAwADAAQABAADAAMABQAFAAUABAABAAAA///9//3//v///wAAAAAAAP//////////
//////3//f/9//3/+//7//r/+v/7//z/+//+//3//P/8//v//f/9//3//v/+////AAAB
AAIAAgADAAMAAwADAAMAAwADAAMABAAFAAQAAwACAAEAAAAAAAAAAAABAAIAAwAEAAQA
BAAEAAQABAAEAAUABQAEAAQABAADAAUABAADAAMABAAEAAQABAAHAAcACAAIAAcABgAE
AAMABQAFAAUABQAGAAYABwAHAAYABAADAAMABQAFAAUABQAEAAMAAwADAAMAAwADAAMA
BQAFAAUABAACAAMAAwACAAEAAQABAAEAAQAAAAAAAAAAAAAAAAAAAAEAAgADAAQAAgAD
AAMAAgAEAAQABAAEAAYABgAGAAYABgAGAAYABgADAAMABAAEAAQABAAEAAQABQAFAAUA
BQADAAMAAwADAAUABQAFAAQABAAEAAUABgAEAAQABAAEAAQABQAGAAcABwAHAAYABgAE
AAQABAADAAUABgAGAAYABQAFAAUABQADAAcABwAHAAQABgAGAAYABgAGAAYABgAGAAcA
BwAHAAcABQAGAAgACQANAA8ADQANAA0ADgAOAA4ADAAOAA4ADgALAAgABAACAAEA///9
//z//f///wAAAAD///z/+v/5//r//P/+/wAAAgADAAMAAwAEAAQABAAGAAgACAAIAAkA
BgAGAAUABAAFAAYABwAIAAYABwAHAAcABgAGAAYABgAIAAgACAAIAAoACgALAAsACwAM
ABAAFwAiACsALgAxADEAKwAdAAkA6/+//4r/Yf9H/zP/JP8g/yP/Jf8h/yP/Mv9J/2X/
fP+T/6r/v//Q/9z/5//w//n//f/+/wIABQAIAAoADAAOAA8AEQATABQAFQASABIAEwAS
ABIAEgATABMAEwAUABQAFAAWABYAFgAWABgAGAAYABgAFgAYABYAFQASABIAFAAUABYA
FwAZABsAGwAbABoAGgAZABkAGQAZABkAGQAZABkAGQAYABgAGAAYABgAGAAYABgAGAAY
ABgAFwAXABYAFgAVABUAFQAVABgAGQAZABoAGAAXABUAFAAWABYAFgAWABYAFwAZABoA
FwAXABcAFwAXABcAFwAXABQAFAATABMAEwATABMAEgARABIAEwATABIAEgASABIAEgAS
ABEAEQAPAA8ADwAPAA4ADwAQABEADwAPAA4ADgAMAAwACgAMAA0ADgAQABEAEQARABEA
EgASABMAFAAVABQAFAAVABUAEwATABMAEwATABMAFAAVABMAEwATABMAFAAUABQAFAAV
ABYAFwAYABcAFgAVABQAFgAWABcAFwAVABYAFwAXABkAGAAXABcAGAAYABgAGAAZABkA
GgAaABoAGgAZABkAGQAZABkAGQAaABoAGwAbABkAGAAYABkAFwAXABcAFwAXABcAGAAZ
ABgAFwAWABUAFwAXABcAFgAYABkAGQAYABUAFQAVABUAFgAWABcAGAAWABYAFgAWABgA
GAAYABgAFgAXABcAFgAYABgAGAAYABgAGAAYABgAFgAWABYAFgAXABcAGAAYABgAGAAY
ABgAFQAVABUAFQAWABcAGAAZABcAFwAXABYAGAAYABkAGgAaABoAGgAaABcAFwAXABcA
GQAZABgAGAAWABYAFgAVABcAGAAYABgAFwAXABcAFwAXABUAFQAVABcAFwAYABgAFgAX
ABgAFgAWABYAFgAYABgAGAAYABUAFQAVABUAFQAWABgAGQAdAB8AHQAdABsAHAAcABwA
HAAeAB4AHgAbABgAFAASABMAEQAPAA4ADgAPAA8ADgAMAAoACQAJAAcACAAJAAoACwAN
AA4ADwAPAA4ADQAOABAAEAAQABEAEQASABIAEgAQABAAEAAQABAAEQARABEAEwAUABUA
FgAVABQAEwASABIAEgATABMAEwAWABYAGQAgACkAMgA5AD0AQQA9ADEAHQABANz/qf95
/1f/Pv8u/yf/J/8p/yX/Iv8l/zv/XP95/5L/rf/G/9b/4//q//P//f8GAAYACQAOABAA
EgAUABUAFgAXABcAFwAZABoAHAAcABsAGgAaABkAGgAcAB0AHgAcABwAHAAcABwAHAAc
ABwAHAAeABwAGwAYABgAGgAaABsAGwAcAB0AHQAdABwAHAAbABsAGwAbABsAGwAbABsA
GwAaABoAGgAYABgAGAAYABoAGgAaABoAFwAXABYAFgAZABkAGQAZABsAGwAaABoAGwAb
ABoAGgAaABoAGgAaABkAGQAaABoAFwAXABcAFwAVABUAFQAVABUAFgAWABcAFQAVABUA
FAASABIAEgARABIAEgASABIAEgASABEAEQARABEAEQARABEAEQARABEAEAAPAA0ADAAO
AA4ADAAOAAwADAANAA0ACwALAAsADAAOAA8AEAARABAAEAARABEAEQARABEAEQASABEA
EQARABMAEwATABMAEwASABEAEAAQABAAEAAQABIAEgASABIAFAAUABUAFQAUABQAFAAT
ABUAFAATABMAEgASABIAEgAUABUAFwAYABcAFgAUABMAFQAVABUAFQASABIAEwATABQA
FAAVABcAFQAVABUAFQAUABMAEwATABUAFQAVABUAFQAVABUAFAAUABUAFQAUABUAFQAV
ABUAFAASABEAEAASABIAEgASABIAEgASABIAEAARABEAEAAQABAAEAAQAA4ADgAOAA4A
EAAQABAAEAAPAA8AEAAQAA4ADgAOAA4ADQANAA0ADQALAAsACwALAAsACwALAAoADAAM
AA0ADgANAAwACwAKAAsACwALAAsACQAJAAgACAAKAAoACgAJAAcACAAIAAgACgALAAwA
DQAKAAcABgAFAAUABQAGAAYACAAJAAsACwAIAAgACAAIAAgACAAIAAgACAAFAAUABQAF
AAMABAAGAAcACwANAAsACwAJAAoACgAKAAwADgAOAA4ADAAKAAcABgAEAAEA/v/8//z/
/f/9//z//P/6//n/+f/5//r/+//8//7////////////+//3//v/+//7//v////3//v/+
//7//P/8//z//P/+/////////wIAAgACAAIAAgACAAIAAgACAAIAAwADAAMABAAGAAkA
EAAZACIAJQAlACcAJQAZAAUA7f/I/5P/Y/9F/zD/Iv8d/x//I/8h/yL/Lf8//1T/af+A
/5n/sP/E/9P/3P/h/+X/6v/u//P/+P/6//z//v///wAAAQABAAEAAQACAAQABAAEAAQA
BQAFAAMABAAEAAQABAAEAAQABAAGAAYABgAGAAMABAABAP//AAAAAAIAAgADAAMABAAF
AAMAAwACAAIAAwADAAMAAwADAAMAAwADAAMAAgACAAIABAAEAAQABAADAAIAAQAAAP3/
/f/8//z//f/9//3//f/9//3//P/8//v/+//6//r/+//8//3//v/8//v/+//6//v/+//7
//v/+//7//v/+//8//z/+//7//n/+f/5//j/9P/0//T/8//w//D/8P/w//H/8v/y//P/
8P/v/+7/7f/t/+3/7f/t/+3/7f/s/+z/7P/s/+r/7P/r/+r/6v/p/+v/6//r/+z/7P/t
/+7/7//v/+7/7v/t/+3/7f/t/+3/7//v//D/8f/v/+//7//v/+7/7v/u/+7/7v/u/+7/
7v/s/+z/7P/s/+7/7v/v/+//7v/u/+7/7f/v/+7/7f/t/+7/7v/u/+7/7f/t/+7/7v/s
/+z/6//r/+v/6//r/+v/6v/q/+v/6//r/+r/6v/r/+v/6//r/+v/6v/p/+n/6f/l/+X/
5f/l/w==
         </WaveFormData>
      </LeadData>
      <LeadData>
         <LeadByteCountTotal>10000</LeadByteCountTotal>
         <LeadTimeOffset>0</LeadTimeOffset>
         <LeadSampleCountTotal>5000</LeadSampleCountTotal>
         <LeadAmplitudeUnitsPerBit>4.88</LeadAmplitudeUnitsPerBit>
         <LeadAmplitudeUnits>��V</LeadAmplitudeUnits>
         <LeadHighLimit>2147483647</LeadHighLimit>
         <LeadLowLimit>268435456</LeadLowLimit>
         <LeadID>V2</LeadID>
         <LeadOffsetFirstSample>0</LeadOffsetFirstSample>
         <FirstSampleBaseline>0</FirstSampleBaseline>
         <LeadSampleSize>2</LeadSampleSize>
         <LeadOff>FALSE</LeadOff>
         <BaselineSway>FALSE</BaselineSway>
         <ExcessiveACNoise>FALSE</ExcessiveACNoise>
         <MuscleNoise>FALSE</MuscleNoise>
         <LeadDataCRC32>943007913</LeadDataCRC32>
         <WaveFormData>
egB6AHoAegB7AHwAfQB+AHwAfAB8AHwAewB6AHkAeAB0AHIAcABuAGoAZgBiAF4AWgBW
AFIATgBIAEQAQAA8ADgANgA0ADIALgAsACoAKAAkACIAIAAeAB0AHAAbABoAFwAWABUA
FAAUABQAFAAUABYAFgAWABYAFQAUABMAEgARABAADwAOABAAEAAQABAAEAAQABAAEAAQ
ABAAEAAQABIAEgASABIAEwAUABUAFgAVABQAEwASABQAFAAUABQAEgASABIAEgAUABQA
FAAUABQAFAAUABQAFAAUABQAFAAUABQAFAAUABEAEAAPAA4AEAAQABAAEAARABIAEwAU
ABEAEAAPAA4ADgAOAA4ADgANAAwACwAKAAsADAANAA4ADAAMAAwADAAOAA4ADgAOAA4A
DgAOAA4ADAAMAAwADAAMAAwADAAMAAsACgAJAAgACgAKAAoACgAIAAgACAAIAAoACgAK
AAoADAAMAAwADAAMAAwADAAMAAoACgAKAAoACgAKAAoACgAMAAwADAAMAAoACgAKAAoA
CgAKAAoACgAMAAwADAAMAAwADAAMAAwACQAIAAcABgAHAAgACQAKAAoACwALAAsADwAQ
ABEAEwATABIAEgATABEAEQARABMAFgAWABYAFQAVABIAEQARAA8AEAAUABgAGgAXABQA
EAAMAAoACgAKAAoACgAJAAkACgAKAAkACQALAAsACgAKAAsACgAJAAgABgAGAAYABgAE
AAQABQAFAAcACAAJAAsACQAIAAgACAAIAAgACQAJAAwACgAMAAsADwAYACYANABAAEoA
WABmAGoAWAA/ABwA6v+5/6L/l/+D/2//Xf9M/zr/M/8//0j/Qv8+/0T/Rf9Q/3H/k/+v
/8H/1f/n//X///8EAAgACgAOABAAEQAUABUAFQAVABcAGAAZABoAGwAcAB0AHgAeAB4A
HgAfAB8AIAAgACEAIgAkACQAJAAjACIAIgAiACQAJAAmACYAJgAmACgAKAAmACYAJwAp
ACwALQAtAC0AKwAtAC4ALgAuAC4ALwAvADAAMQAyADIAMAAxADIAMgAyADMANAA0ADkA
OgA7AD8AQABAAEAAQwBEAEYARwBIAEgASQBJAEoATQBPAFAAUwBTAFUAWABaAF4AXwBi
AGQAZQBnAGkAawBqAG0AbwBxAHMAdAB3AHgAewB8AH0AfgB9AHwAfAB7AHwAfQB9AH4A
ewB6AHcAdQByAHAAbQBqAGYAYQBeAFoAWABUAFAATABGAEIAPgA7ADkANQAyAC4AKQAl
ACMAIQAcABsAGQAXABgAFgAUABMAFQAUABMAEgAPAA8ADgANAAoACQAIAAcACAAJAAoA
CgAIAAgACAAIAAgACAAIAAgACgAKAAsACwALAAsACwALAAkACgAKAAoADAANAA4ADgAO
AA4ADgAOAAwADQANAA0ADQANAA0ADQAPAA8ADwAPAA8ADwAPAA8ADQANAAwACwALAAsA
CQAJAAoACwALAAsACwAJAAkACAAJAAgACAAIAAgABwAHAAYABwAGAAQABAACAAIAAgAC
AAAAAAD+//3///8AAAEABAAEAAQABAADAP7///8AAP//AAAAAAAAAQABAAAA/////wAA
AAAAAAAAAAAAAAAA///+//3//P/8//3//v///wAAAgABAAAAAAD+//z//P/+////AAAB
AAIAAQABAAAA/////wAAAAD//wAA//8AAAAAAAAAAAAAAAAAAAAA/f/8//v/+v/7//z/
/f///wEAAQADAAQAAwAFAAUABAACAAMAAwADAAEAAwAEAAQABgAFAAMAAAACAAMABAAG
AAgADAAMAAkABAAAAP7//P/6//r/+v/6//n/+f/6//r/+//7//3//f/6//r/+f/4//j/
+P/5//r/9//2//X/9P/3//f/+P/4//b/9//3//b/+P/4//j/+P/6//v//f/+/wQABwAL
ABYAIgAyAD4ASABYAFwASAAuAA0A3P+q/5X/iv91/1//U/9H/zb/Kv8x/zv/OP8w/zL/
NP9F/2b/g/+Z/63/w//Z/+f/7f/z//r//P/+/wIABAAFAAYABwAHAAcACQAKAAsADAAL
AAwADQAOAAwADAAMAA0ADwAQABAAEQASABQAFAAUABQAFAAVABYAFAAUABYAFgAYABgA
GgAaABoAGgAbAB0AHgAfAB8AHwAdAB8AIAAgACAAIAAhACEAJAAlACYAJgAlACUAJQAk
ACcAKQArACwALAAsACwALwAuAC4ALgAxADMANgA4ADoAOgA7ADsAPAA+AEEAQwBHAEkA
SwBOAFAAUgBTAFYAWABZAFsAXQBfAF0AXwBgAGEAYwBmAGsAbgBsAGwAbABsAGoAagBr
AGsAbQBtAGwAbABoAGYAYgBfAFoAWABVAFIAUgBNAEoARgBAADwAOAA0ADAALAAoACUA
IgAfAB0AGgAZABUAEwARAAwACwAJAAcABgAEAAIAAQADAAIAAQAAAP/////+//3/////
///////////////+//z//P/8//z//P/8//z//P/6//r/+//7//z//f/+////AQACAAIA
AgADAAMAAwACAAAAAAAAAAAAAAABAAEAAQABAAEAAQABAAMAAwADAAMABQAFAAUABQAD
AAMAAgABAP/////9//3/AQADAAQABQADAAEAAQAAAP3//P/8//z//f/9//7//v/9//z/
+v/6//z//P/8//z//v/+//z/+//4//j/+P/6//r/+v/6//n/9f/3//n/+f/3//b/9f/1
//b/9v/2//f/+P/4//j/+P/6//r/+v/5//f/9//3//j/+v/6//r/+v/5//f/9f/0//f/
9v/3//r/+v/6//r/+v/5//n/+P/3//n/+v/6//n/+f/3//f/9v/4//n/+f/5//r/+v/6
//r/+v/3//b/9f/0//b/9v/2//f/9f/1//f/+P/7//3//f/8//r/+//7//v//P///wEA
AgACAAEA///8//n/+f/5//r//P8AAAAA/f/7//j/9//2//b/9v/2//b/9f/1//b/9v/z
//P/9f/1//L/8v/x//D/8f/w//D/8P/y//L/8v/y//P/8//0//T/9P/1//X/9P/y//L/
8v/y//P/8//0//T/9v/3//3/CgAUABwAJgA0AEAASgBIADYAGQD4/8r/nf+K/4H/b/9b
/0v/Pv8s/x//Kf84/zb/NP84/zn/QP9h/4X/nf+v/8H/1f/h/+n/7P/w//b/+v/8//3/
/v////////8BAAIAAwAEAAYACAAKAAwACgAKAAoACwAJAAoACgALAA4AEAAQABAADgAO
AA8AEAARABIAFQAWABQAFAAWABYAFAAUABUAFwAaABsAGwAbABsAHQAeAB4AHwAgACIA
IwAiACMAJAAkACIAIwAkACQAKAApACoAKgAqACoAKgAtAC4ALgAuADEAMgA0ADUANgA3
ADkAOgA8AD4AQQBDAEcASQBLAE4AUABSAFMAVgBYAFsAXQBfAGEAYQBjAGQAZQBlAGYA
aQBqAGkAagBrAGwAbwBwAHIAcwBxAHEAcABwAG8AbgBrAGkAaABmAGMAYABcAFcAVABQ
AE4ASgBGAEIAPQA4ADMALwAsACkAJwAkAB8AGwAZABcAFAATABEADwAOAAwACgAJAAkA
CAAHAAYABQAFAAQAAwADAAMAAwADAAEAAQABAAAAAgACAAIAAgAAAAAAAAAAAAIAAgAD
AAMAAQABAAEAAQAAAAAA///+/wAAAQACAAIAAAAAAAAAAAAAAAEAAQABAAEAAQABAAEA
//////////8BAAEAAQABAAEAAQAAAP//AQABAP////8AAAEAAQABAAEA//////7/+//6
//r/+v/9//3//v/+//v/+v/4//j/+v/6//r/+v/8//z/+v/5//j/+P/4//r/+f/4//f/
9f/1//f/+f/5//f/9v/1//X/9f/0//P/8//2//b/9v/2//b/9v/2//X/9f/1//X/9v/2
//b/9v/2//T/8//y//L/9P/y//L/9P/y//L/8v/y//L/8//z//P/9f/2//b/9f/z//H/
8f/w//D/8f/x//H/8v/y//L/8v/z//P/8//0//b/9v/2//b/9v/2//b/9v/2//b/9v/1
//T/8//z//H/8f/z//T/9//5//n/+P/6//v/+//7//n/+//8//z//P/7//n/9v/z//P/
8//0//r//v/+//v/+f/2//X/9P/2//b/9v/2//P/8//0//T/8f/x//P/8//0//T/8//y
/+//7v/u/+7/8P/w//D/8P/v/+//8P/w//L/8//z//L/9P/0//T/9P/0//P/8//y//L/
+f///wgAFgAmADIAPgBMAFoAWABGACkABgDW/6X/kP+F/3H/Xf9P/0D/Lv8h/yn/Mv8w
/y7/MP8z/0L/Zf+J/53/r//B/9P/4//t//L/9v/4//z//v///wAAAQABAAEAAwAEAAUA
BgAHAAgACQAKAAwADAAMAA0ADQAOAA4ADwAOABAAEAAQABEAEgAUABYAFQAUABUAFAAS
ABIAFAAUABYAFgAXABkAGgAbABsAGwAcAB8AIQAiACIAIgAjACMAIwAjACMAIgAkACUA
JgAmACgAKQAqACoALgAuAC4AMQAwADAAMAAzADIANAA1ADYAOQA7ADwAPgA+AD8APwBB
AEYASQBNAFAAUgBTAFYAWABWAFcAWABZAFsAXwBiAGUAZQBmAGkAagBtAG4AbwBwAG8A
bgBuAG0AbQBtAGwAbABtAGwAaQBnAGYAZABhAF4AXABXAFQAUABOAEoARgBCAD0AOAAz
AC8AKQAlACIAHgAdABkAFwAVABIAEQAPAA0ACwAIAAUAAwADAAIAAQAAAAAAAQABAAEA
///////////////////+//7//v/+//7//P/8//z//P/9//7/AAABAP//////////AQAC
AAIAAgABAAEAAQAAAAAAAAAAAAAAAAABAAEAAQD//////////wEAAQABAAEAAwADAAMA
AwACAAEA///9///////9//3//P/9//3//f////3//f/8//v/+v/6//r/+//7//z//P/7
//r/+P/4//b/9v/2//b/+P/4//b/9f/y//L/8v/0//T/9P/0//P/8//1//f/9//1//T/
8//z//H/8P/v/+//8f/y//P/9P/y//L/8v/x/+//7//v//D/8P/w//D/8P/w/+//7v/u
//D/7v/u//D/7//u/+3/7P/u/+//7//v/+//8P/w/+//7//t/+3/7P/w/+//7f/s/+r/
6v/q/+r/6//s/+3/7v/u/+7/7v/v/+//7//x//L/8v/z//L/8P/u/+//7//v//D/8//1
//b/9P/z//H/7v/r/+v/6//s//L/9v/2//P/8P/s/+r/6P/o/+j/6P/o/+n/6f/q/+r/
6//r/+3/7f/r/+r/6P/m/+X/5P/k/+T/5P/k/+T/5P/n/+f/6P/o/+f/5//m/+T/5v/m
/+b/5v/n/+f/6P/o/+j/6f/v//b/AAAOABwAKAA0AEIAQgAuABUA8v+4/4f/dP9l/1P/
Rf83/yr/Hv8X/x3/IP8a/xb/Gv8d/zL/V/9x/4f/m/+v/8P/0f/Z/97/4P/i/+b/6P/p
/+r/6//r/+v/7//w//H/8v/x//L/8//0//b/9v/2//f/9//4//j/+f/6//z//P/8//z/
/P/9//7//v/+/wAAAAD+//7/AAAAAAEAAgAEAAcABwAHAAYABQAFAAcACAAIAAgACAAJ
AAkACAAJAAoACgALAA0ADwAQABEAEQARABAAEgASABIAFQAYABgAGAAbABsAHAAcABwA
HwAhACIAJAAjACUAJgApAC0ALwAyADQANAA1ADgAOgA5ADsAPQA/AEIARQBHAEkASwBM
AE8AUABRAFIAUwBUAFQAVABVAFUAUwBTAFIAUgBSAFIAUABPAEoASABFAEIAPgA5ADYA
MgAuACoAJgAiACAAHAAYABUAEAALAAcAAgAAAP3//P/7//r/+f/3//X/8v/w/+7/7f/r
/+r/6f/o/+j/6f/p/+n/5//n/+f/5//p/+n/6f/o/+j/6P/o/+j/5v/m/+b/5v/o/+j/
6f/p/+f/5//n/+f/5//o/+j/6P/n/+f/5//m/+j/6P/o/+j/6v/r/+v/6//r/+v/6//r
/+3/7f/t/+3/7P/r/+r/6f/p/+n/6P/n/+j/6f/o/+n/6P/p/+n/6f/r/+n/6f/o/+X/
5P/k/+T/5P/j/+P/4v/i/+L/4f/i/+L/4v/i/+L/5P/k/+L/4f/g/+D/4P/i/+D/4P/g
/9//3v/h/+T/5f/i/+D/3v/d/9//3v/d/93/3v/e/97/3v/c/9z/3P/b/93/3f/d/97/
3P/c/9z/3P/e/93/3P/c/97/3P/c/97/3P/c/9z/3P/a/9v/2//b/9v/3P/c/9v/3P/b
/9z/3P/a/9v/2//b/9j/2P/a/9r/2v/a/9j/2P/Y/9j/2P/Y/9j/2f/Z/9n/2//c/93/
3//f/97/3P/d/93/3f/e/+H/4//k/+P/4f/e/9r/2v/b/9z/3v/f/+L/4f/d/9r/1v/U
/9L/1P/U/9T/1P/T/9P/1P/U/9X/1f/X/9f/1f/U/9L/0P/P/87/zv/O/8//0P/R/9L/
0f/R/9L/0v/S/9P/0//S/9L/0v/S/9L/1f/V/9b/1v/W/9v/4f/s//j/BAASAB4AKgAu
ACAAAgDh/7j/iP9t/2b/V/9D/zX/Kf8Y/wj/Df8Z/xj/FP8Y/xb/G/82/1v/c/+F/5f/
qf+3/8P/zf/S/9L/1P/Y/9r/2//c/93/3f/d/+H/4v/j/+T/4//k/+X/5v/m/+b/5v/n
/+f/6P/o/+n/6P/q/+r/6v/s/+z/7f/u//D/8P/y//L/8v/y//T/9P/z//L/8v/z//b/
9//3//f/9//5//r/+v/6//r/+//7//z//f/+//7//v///wAAAAACAAMABAAEAAYABgAG
AAkACgAKAAoADQAOABAAEQASABUAFwAYABoAGQAbABwAHwAhACMAJgAoACwALQAwADIA
MwA1ADcAOQA8AD8AQQBDAEIAQgBEAEQARwBIAEkASgBMAEwATQBNAE0ATQBMAEwASQBI
AEUAQwBAAD4AOwA4ADYAMQAuACoAJQAgABsAFgASAA4ACgAHAAMA///8//j/9v/z//L/
8f/s/+v/6f/n/+b/5P/i/+H/4v/i/+L/4v/f/9//3v/d/93/3f/d/93/3f/d/93/3P/c
/9z/3P/c/97/3v/e/97/3P/c/93/3f/d/93/3f/d/9//4P/g/+D/4f/h/+H/4P/g/+D/
4P/g/+D/4f/h/+H/4f/h/+H/4f/j/+P/4//j/+H/4f/h/+H/4f/h/+D/3//f/9//3f/d
/+D/4f/h/+H/3//d/93/3P/b/9r/2v/a/9v/2//c/9z/3P/c/9v/3P/a/9r/2v/a/9n/
2P/V/9P/1P/U/9T/1v/X/9j/2f/Z/9f/2f/b/9v/2//a/9n/2f/b/9r/2f/Z/9n/2P/X
/9b/1v/W/9b/1f/X/9f/1//Y/9r/2v/a/9r/2v/Z/9j/2P/Y/9b/1v/Y/9j/2P/Y/9j/
1v/X/9f/1//Z/9r/2v/Z/9n/1//X/9b/2P/Z/9n/2f/Z/9j/1//W/9T/0//U/9b/1v/W
/9b/1v/W/9b/1v/W/9j/2P/Y/9n/2f/Z/9v/3P/c/93/3P/a/9z/3f/d/93/3//h/+L/
4v/g/9//3f/a/9v/2//b/9z/3v/i/+L/3//e/9r/2P/W/9b/1v/W/9b/0//T/9T/1P/U
/9X/2P/Z/9j/2P/X/9b/1f/U/9T/1P/V/9b/1//Y/9b/1f/V/9T/1P/V/9X/1P/U/9T/
1P/U/9b/1//Z/9r/3P/b/93/5P/w/wAADgAaACQAMAA0ACYABwDm/7j/h/9u/2X/Vf9D
/zP/JP8Q/wH/B/8Y/xj/Ev8U/xP/HP8//2f/e/+L/5//sf+//8v/1P/Y/9v/3v/f/9//
4P/h/+H/4f/l/+b/5//o/+v/7P/t/+7/7//w//H/8//1//b/9v/3//b/+P/4//j/+P/4
//n/+v/6//r//P/8//7//v8AAAAAAgACAAMABQAEAAUABQAFAAUABwAIAAgACAAIAAkA
CQAKAAsADAAMAAoACwAMAAwAEAARABIAEgAUABQAFAAXABgAGAAYABsAHgAgACEAIgAi
ACMAIwAkACYAKQArAC8AMQAzADYAOAA3ADcAOQA6ADwAPwBCAEUARABHAEkASwBNAE4A
UQBSAFMAVABVAFYAVgBWAFcAVwBXAFcAVgBWAFcAVgBTAFEAUABOAEsASABGAEEAPgA6
ADYAMgAuACoAKAAkACAAHQAZABUAEgAOAAsABwAFAAMAAAD///3/+//8//r/+P/3//X/
9P/z//L/8f/x//D/7//u/+3/7P/r/+z/7f/u/+7/7v/u/+7/7v/w//D/8P/w/+7/7v/v
/+//7//v/+//7//y//T/9f/2//X/9f/1//T/9P/0//T/9P/y//P/8//z//X/9f/1//X/
8//z//P/8//z//P/8//z//X/9f/0//P/8//z//H/8f/0//X/9f/1//P/8f/x//D/8P/w
//H/8v/x//H/8v/y//D/7v/r/+r/6//s/+3/7v/w//D/7v/t/+r/6v/q/+z/7f/u/+//
7//t/+//8f/x//H/8P/v/+//7f/s/+v/6//s/+z/7P/s/+z/7P/s/+v/6//r/+v/7P/s
/+z/7P/s/+3/7f/t/+7/7v/s/+z/7v/s/+z/7P/s/+z/7f/t/+3/7//w//D/7//v/+3/
7f/s/+r/6//r/+v/7v/u/+7/7v/w/+z/7P/s/+z/7P/q/+r/6v/q/+r/6v/q/+v/7f/t
/+//8P/z//X/9f/0//T/9f/1//X/8//1//b/9v/5//n/+P/2//T/8//y//L/+P/8//z/
+f/1//D/7f/q/+v/7P/t/+7/7P/r/+v/6v/q/+v/7v/v/+7/7v/t/+z/6f/o/+j/6P/q
/+r/6v/q/+z/7f/v//D/7v/v/+//7v/u/+7/7v/u/+//7//w//D/9P/z//n/AgAMABgA
JAAwAD4ATABQAEAAKQAKANb/n/+E/3v/a/9Z/0n/Ov8s/yP/Kf8u/yj/Iv8m/yX/NP9V
/3X/kf+n/7n/zf/b/+X/7P/y//T/+P/6//v//P/9//3//f8BAAIAAwAEAAUABgAHAAgA
CAAIAAgACQALAAwADAANAA4AEAAQABAAEgASABMAFAASABIAFAAUABIAEgAUABQAFQAW
ABgAGwAaABsAGwAbABsAHQAeAB4AHgAeAB8AHwAeAB8AIAAgACMAJQAnACgAKAApACoA
KgArACoAKQArAC0ALgAvADMANgA4ADkAOgA5ADsAPAA+AEEAQwBEAEcARwBJAEwATgBQ
AFEAVABWAFcAWQBbAF0AXgBhAGMAZQBlAGYAaQBqAG0AbgBvAHAAcABwAHEAcQBvAG8A
bgBuAG4AbgBsAGsAZgBkAGEAXgBeAFkAVgBSAE4ASgBGAEIAQAA8ADgANQAxAC0AKgAm
ACMAHwAdABsAGAAXABUAEwAUABIAEAAPAA0ADAALAAoACAAHAAUAAwAEAAUABgAHAAcA
BwAHAAYABgAGAAYABgAGAAYABgAGAAYABgAHAAcABwAHAAcABwAJAAoACgAKAAoACQAI
AAYACAAIAAgACAAKAAsACwALAAkACQAJAAkACQAJAAkACQAJAAkACQAJAAkACQAIAAcA
CAAJAAgACQAJAAkACAAHAAkABwAHAAYABQAEAAQABAAEAAMAAwACAAIAAgABAAIAAAAA
AAAAAAACAAIAAAD///z//P/8//7//v/+//7//f/8////AgADAAIAAAD+//3//v/+//7/
///+//7//v/+//7//v/+//3//f/9//3//v/8//z//P/8//7//f/8//z//v/8//z//v/9
//z/+//6//z//f/9//3/+//8//z/+//5///////8//j/+v/6//r/+v/7//z//f/+//3/
/P/7//v/+//7//3//v8AAAMABAAEAAQABQAFAAUAAgADAAMAAgACAAEA///8//3//f/9
//7/AwAIAAkABwADAP7/+//4//j/+P/4//j/+f/5//r/+v/5//n/+//7//j/+P/3//b/
9f/0//T/9P/2//b/9v/2//f/9//4//j/+P/5//n/+P/6//r/+v/6//n/+f/6//r/AAAD
AAkAFgAmADYAPgBGAFAAUgBEACwACwDa/6r/lf+M/3n/Zf9X/0n/Nv8s/zX/Qf88/zb/
Ov88/0X/Zv+J/53/r//F/9f/5f/x//n//v8AAAEABAAFAAUACQALAAwADQAOAA4ADgAO
AA8AEAARABIAEAAQABAAEQASABQAFQAXABYAGAAYABgAFgAWABcAGAAYABgAGgAaABwA
HAAeAB4AHAAcAB0AHwAhACMAJAAlACQAJQAlACQAJAAkACUAJQAoACkAKgAqACwALQAu
AC4ALgAvADAAMAA0ADQANAA3ADgAOAA4ADsAOgA8AD0APgBCAEUARwBKAEoASwBLAE0A
TQBPAFIAVABYAFkAXABeAF8AYQBjAGUAZwBrAG4AcQBvAHAAcwB0AHUAdgB3AHgAeAB4
AHkAeQB3AHcAdgB2AHMAcgBvAG0AawBqAGgAZgBjAF0AWQBUAFAATABIAEQAPgA6ADYA
MwAwAC0AKwAoACMAHwAdABsAGAAXABUAEwAUABIAEAAPAA0ADAALAAoACgALAAsACwAN
AA0ADQANAAwACwAKAAgACgAKAAoACgAKAAoACgAKAAoACgALAAsACQAJAAkACQAJAAoA
CgAKAAwADQAOAA4ADAAMAAwADAAOAA8ADwAPAA0ADQANAA0ADQANAA0ADQANAA0ADQAN
AAsACwAKAAkACgALAAoACwAMAA0ADQANAAwACQAIAAYACAAIAAkACgAJAAkACgAKAAkA
CAAGAAYACAAIAAgACAAIAAgABgAFAAQABAAEAAYABQAEAAMAAQABAAMABQAFAAMAAgAB
AAEAAwACAAEAAQAAAAAAAAAAAAAAAAAAAP//AQABAAEAAgAAAAAAAAAAAAAA///+//7/
///+////AgAAAAAAAAAAAAAAAQABAAEA//8AAAAA//8BAP/////+//7//////////P/8
//7//P/8//z//P/+//7//v/+//z//P/8//3//////wEAAgABAAMAAwACAAQABQAFAAUA
AwAFAAYABgAIAAcABQACAAMAAwADAAQABwAKAAkABQAEAAAA/v/8//z//P/8//z/+f/5
//r/+v/3//f/+f/5//r/+v/5//j/9v/0//P/8v/0//T/9P/0//X/9f/2//b/9P/1//X/
9P/y//L/8v/y//P/8//0//T/+P/5//3/AgAOABwAKgA2AEAATABSAEgALQAMAOL/sf+O
/4X/e/9n/1X/Rv8y/x3/H/8w/zb/Mv80/zf/Ov9T/3n/lf+l/7n/z//d/+X/7P/0//b/
+v/8//3/AAABAAEAAQAFAAYABwAIAAYABgAGAAYABwAIAAkACwALAAwADAANAA4AEAAQ
ABAAEgASABMAFAATABIAEwASABQAFAAWABYAFgAWABcAGQAaABsAGwAbABsAHQAeAB4A
HgAeAB8AHwAeAB8AIAAgACMAJQAnACgAKAAnACYAJAAoACgAKAArACwALAAsAC8AMQA0
ADYAOAA3ADkAOgA8AD0APwBAAEMARQBHAEoATABNAE0ATwBQAFEAUwBVAFcAWABbAF0A
XwBiAGQAaABqAGkAagBrAGwAbABsAG0AbQBtAG0AbABsAGsAagBnAGUAYQBeAFoAVgBX
AFMAUQBOAEgARABAADwAOAA0ADAALQApACUAIgAeABsAFwAVABMADwANAAoABwAGAAQA
AgABAAMAAgABAAAA/f/9//z/+//7//v/+//7//n/+f/5//j/9v/2//b/9v/3//j/+f/6
//j/+P/5//n/+f/5//n/+f/7//z//P/8//z/+//6//j/+P/4//j/+P/4//n/+f/5//n/
+f/5//n/+f/5//n/+f/5//n/+f/5//v/+//6//n/9//3//X/9f/4//n/+f/5//n/9//3
//b/9f/0//T/9P/1//X/9v/2//P/8v/w//D/8P/w//D/8P/y//L/8P/v/+7/7v/u//D/
7v/u/+7/7f/t/+//8f/x//H/8P/v/+//7f/s/+v/6//q/+r/6v/q/+r/6v/q/+n/6v/r
/+z/7v/s/+z/7P/s/+z/6//q/+r/6v/o/+j/6v/o/+j/6P/o/+j/6f/p/+n/6f/q/+r/
6f/p/+f/5//m/+f/6f/q/+v/7P/s/+z/6v/o/+f/5v/l/+T/5v/o/+r/7P/r/+r/6f/p
/+f/5//p/+r/7f/v/+//7v/s/+3/7f/t/+//8f/y//L/8P/v/+3/6v/n/+f/5//o/+7/
8v/y/+//7f/q/+n/6P/n/+b/5f/k/+H/4f/i/+L/4f/h/+P/4//i/+L/4f/g/9//3v/e
/97/3v/e/97/3v/f/9//4P/g/93/3f/c/9r/2//c/93/3v/f/9//4P/g/+D/3//l/+z/
9v8EABYAIgAsADgAQgA4AB0A/P/M/5f/eP9t/1v/Sf89/y7/Hv8R/xX/Hv8a/xT/Ev8T
/xz/Pf9j/3//kf+j/7X/w//N/9T/2P/c/+D/4v/j/+X/5//o/+n/6//s/+3/7v/v//D/
8f/y//L/8v/y//P/9f/2//b/9//2//j/+P/4//b/9v/3//j/+v/6//z//P/8//z//v/+
//z//P/9/////f/9//z/+//8////AQACAAQABAAFAAUABAAFAAYABgAGAAcACAAIAAoA
CwAMAAwADAAMAAwADwARABIAEwAXABYAGAAZABoAGwAdAB4AIAAfACEAIgAlACcAKQAs
AC4ALwAvADEAMgAzADUANwA5ADsAPwBCAEUAQgBCAEQARABHAEgASQBKAEwATABNAE0A
TQBNAEwATABLAEoARwBFAEQAQgA/ADwAOAAzADAALAAqACYAIgAeABgAFAAQAA0ACwAH
AAQAAAD8//f/9P/x//D/7//t/+v/6v/o/+b/5f/i/+D/3v/c/9z/3f/d/93/2//b/9v/
2//Z/9n/2f/Y/9r/2v/a/9r/2v/a/9r/2v/c/9z/3f/d/9v/2//b/9v/2f/a/9r/2v/d
/93/3f/c/9z/3P/c/9z/2v/b/9v/2//b/9v/2//b/93/3f/d/93/3P/b/9r/2f/X/9f/
3P/d/w==
         </WaveFormData>
      </LeadData>
      <LeadData>
         <LeadByteCountTotal>10000</LeadByteCountTotal>
         <LeadTimeOffset>0</LeadTimeOffset>
         <LeadSampleCountTotal>5000</LeadSampleCountTotal>
         <LeadAmplitudeUnitsPerBit>4.88</LeadAmplitudeUnitsPerBit>
         <LeadAmplitudeUnits>��V</LeadAmplitudeUnits>
         <LeadHighLimit>2147483647</LeadHighLimit>
         <LeadLowLimit>268435456</LeadLowLimit>
         <LeadID>V3</LeadID>
         <LeadOffsetFirstSample>0</LeadOffsetFirstSample>
         <FirstSampleBaseline>0</FirstSampleBaseline>
         <LeadSampleSize>2</LeadSampleSize>
         <LeadOff>FALSE</LeadOff>
         <BaselineSway>FALSE</BaselineSway>
         <ExcessiveACNoise>FALSE</ExcessiveACNoise>
         <MuscleNoise>FALSE</MuscleNoise>
         <LeadDataCRC32>3319420979</LeadDataCRC32>
         <WaveFormData>
aABoAGgAaABqAGwAbgBwAG4AbgBuAG4AcABwAHAAcABvAG4AbQBsAGkAZgBjAGAAXQBa
AFcAVABQAEwASABEAD8APAA5ADYAMwAwAC0AKgAnACQAIQAeABoAGAAWABQAEgAQAA4A
DAAKAAoACgAKAAgACAAIAAgACAAIAAgACAAGAAYABgAGAAYABgAGAAYACAAIAAgACAAI
AAgACAAIAAgACAAIAAgACgAKAAoACgAJAAgABwAGAAcACAAJAAoACQAIAAcABgAIAAgA
CAAIAAgACAAIAAgACAAIAAgACAAIAAgACAAIAAcABgAFAAQABAAEAAQABAAGAAYABgAG
AAUABAADAAIABAAEAAQABAADAAIAAQAAAAAAAAAAAAAAAAAAAAAAAAAAAAAAAAAAAAAA
AAAAAAAA/v/+//7//v8AAAAAAAAAAP///v/9//z//P/8//z//P/+//7//v/+//z//P/8
//z//v/+//7//v/+//7//v/+//3//P/7//r//P/8//z//P/8//z//P/8//r/+v/6//r/
/P/8//z//P/8//z//P/8//z//P/8//z/+//6//n/+P/4//n/+f/5//v/+//8//z//f/+
/wEAAgACAAEAAQABAAEAAQACAAMABQAFAAUABAAFAAIAAgADAAEAAgAGAAoACgAHAAQA
AAD6//j/+P/5//v/+//5//n/+//8//z//P/6//v/+//6//v/+v/5//j/9//3//f/+P/2
//b/9v/3//j/+P/5//v/+f/5//r/+v/5//n/+f/6//v/+//7//v//v8CAAgAEQAbACEA
LgBEAFcAXwBrAHUAdQB2AIYAmAChAKQAngCNAHoAbABiAEQAEQDf/7L/iP95/4//rv/C
/8//4P/t//f//v///wEAAwAFAAUABQAGAAgACQAKAAsACgAJAAgACwALAAsADAAOAA8A
DwAPAA4AEAAQABAAEgATABUAFgATABIAEQARABIAEwAWABgAGQAZABoAGgAcABwAHQAe
AB4AHwAfACEAIAAgACAAIQAiACIAIwAjACYAJgAoACgAJgAoACkAKQAqACsALAAtADAA
MQAyADMAMgAzADUANgA4ADkAOgA7ADsAPQA8ADwAQABBAEIARABEAEYASgBMAE4AUABT
AFcAVwBYAFoAXABeAGAAYwBlAGUAZwBqAGoAbQBuAHAAcQBvAG8AcABxAHMAcwBzAHIA
cgByAHEAcQBuAGsAaQBnAGUAYgBfAFwAWgBXAFQAUgBNAEgARABBAD0AOwA4ADUALwAs
ACkAJwAkACEAIAAeAB4AHQAcABsAGgAaABkAGAAYABgAFgAVABMAEwATABMAFQAVABUA
FAAUABQAFAAUABIAEgASABIAFAAUABQAFAAUABUAFwAYABgAFwAWABUAFwAXABcAFwAV
ABUAFQAVABQAFAAUABUAFwAXABcAFwAWABYAFQAVABUAFQAVABQAEwATABQAFAASABQA
EgASABQAFQAWABYAFQAUABIAEQATABEAEQARABEAEQARABEADgAOAA4ADQAPAA8ADwAP
AAwACwAKAAgACAAIAAkACwAJAAkACQAJAAYABAADAAIAAwADAAQABQAEAAMAAQD///3/
/f/8//v/+v/5//j/9f/z//P/8//1//X/9f/2//b/9f/0//P/8//z//P/8v/z//P/8//z
//D/7v/v/+//7//u/+7/7v/t/+3/7P/s/+z/7P/s/+7/7v/u/+7/6//q/+n/6f/r/+v/
6//r/+7/7v/v//D/8v/y//H/7//v/+//7//v/+7/7//x//H/8//y//H/7v/w//H/8f/y
//T/+P/4//X/8v/u/+r/6P/m/+f/5//n/+b/5//o/+r/6v/q/+r/6//p/+j/5//m/+f/
5v/l/+X/4//k/+T/5P/l/+f/6P/o/+f/5//m/+X/5v/m/+X/5f/m/+j/6v/r/+//8f/w
//T/AAALABMAIQA6AE4AVQBdAGUAZQBjAHIAhACKAIsAigB+AGsAWgBMACwA9P+//5P/
cP9o/3//l/+o/7b/x//Y/+P/5f/q/+//7//x//P/8//z//P/9P/0//T/9v/2//b/9v/2
//X/9P/0//T/9f/1//X/9P/2//b/9v/5//n/+v/6//r/+v/6//v/+//7//3//v//////
AAAAAAAAAAABAAIAAgADAAMABQAGAAYABgAHAAgACAAJAAkACgAKAAwADAAKAAwADQAN
ABAAEQASABMAEgATABQAFQAUABUAFwAYABkAGwAdAB8AIAAjACMAJAAoACkAKgAsACwA
LgAyADQANwA4ADoAPQA/AEAAQgBEAEUARgBIAEkATABPAFMAVABUAFQAVQBVAFUAVQBW
AFcAWQBZAFkAWABXAFYAVABTAFAATQBLAEkARQBCAD8APAA3ADMALwAsACgAIgAdABkA
FwAVABIADwANAAoABwAFAAAA/f/8//r/+//5//f/9f/0//T/8//y//L/8v/w/+//8f/x
//H/8f/v/+//7//u/+7/7v/u/+7/8P/w//D/8P/u/+7/7v/u/+7/7//x//L/8f/x//H/
8f/z//P/8//z//P/8//z//P/8v/y//L/8//1//X/9f/1//T/9P/z//P/9f/1//X/9P/z
//P/9P/0//L/9P/y//L/8//z//P/8v/0//T/8//z//L/7//u/+3/7//v/+//7//w//D/
8P/v/+//7//v/+//7f/t/+3/7P/t/+z/7P/t/+3/7f/t/+3/6v/o/+f/5v/o/+f/5//n
/+n/6f/o/+f/5//n/+b/5f/n/+f/5//l/+X/5f/l/+f/5//n/+j/6P/l/+T/4//j/+b/
5//n/+n/6f/p/+n/5v/m/+f/5//n/+j/6P/o/+f/5//m/+b/5v/m/+b/5//q/+z/6v/q
/+r/6v/p/+j/5//n/+n/6f/p/+n/6P/o/+n/6v/v//D/8P/v/+//7//v/+//8P/x//P/
8//1//T/8//w/+//7//u/+7/8v/2//b/8//w/+z/6P/m/+b/5//n/+f/5//n/+f/6P/m
/+b/5v/n/+f/5v/l/+T/5f/k/+P/4//h/+L/4v/i/+T/5f/l/+T/5P/l/+X/5f/m/+b/
5f/l/+X/5v/n/+f/5f/l/+r/8P/0//n/AQANABgAKgA7AEEASwBVAFsAXgBuAIYAkQCS
AI4AgwBwAF4AVAA8AAsA1/+o/37/bf9//5z/rv+//9D/3f/n/+z/7f/v//H/8//z//P/
8f/y//L/8v/y//L/8v/y//b/9//4//r/+f/5//j/9//2//j/+P/4//v/+//8//z//P/8
//z//f//////AQACAAEAAQACAAIAAgACAAMABAAFAAcACAALAAoACgAKAAsADgAOAA8A
DwAOAA4AEAAQABAAEgATABMAFgAXABgAGQAZABkAGQAZABoAGwAdAB4AIAAhACIAIwAk
ACcAJwAoACwALQAuADAAMAAyADYAOAA5ADoAPAA/AEEAQgBEAEYARgBIAEsATQBPAFEA
VABUAFMAVABWAFcAWABZAFsAXQBdAF0AXQBcAFoAWgBZAFkAWgBXAFUAUwBRAE4ASwBI
AEMAPwA7ADgANwAyAC4AKwAlACMAIAAdABkAFgATABEAEAANAAwACgAHAAUAAwABAAIA
AgABAAAAAgACAAAA///9//3//f/9//v/+//7//r/+//8//3//v/8//z//P/8//7//v/+
//7//////wAAAAAAAP///v/9/////////////f/9//3//f/9//7///8BAP//////////
/v/+//3//f/////////+//3//f/+//7//v8AAP7//v/9//3//f/8//7//v/9//3/+//5
//n/+f/5//n/+f/5//b/9v/2//X/9v/3//j/+f/5//n/+f/4//f/9v/2//f/9f/1//X/
9f/3//b/9v/2//b/9f/1//X/9f/1//T/8//z//P/8v/x//P/8//z//H/8f/x//H/8//z
//P/9P/0//P/8v/x//H/8P/x//H/8//z//P/8//w//H/8//0//X/9v/2//b/9f/1//T/
9P/0//T/9P/1//b/9v/2//b/9v/2//X/8//2//n/+P/2//b/9v/2//b/9v/2//b/9//1
//X/9f/1//b/9v/3//j//f/+//7//f/9//3//f/9/wAAAQADAAMAAAD+//z/+P/6//v/
+//8/wAABAAEAAEA///8//n/+P/4//n/+f/5//f/9//3//j/9v/2//b/9//5//j/9//2
//P/8v/x//H/8f/y//L/8v/0//X/9f/0//T/9f/1//X/9v/2//X/9f/0//T/9P/z//P/
9//6//7/AgALABMAHQAuAEQAVQBdAGMAawBvAHAAgACUAJ8AogCeAI8AegBoAFYAOAAJ
ANn/qv+C/3n/kf+u/8D/z//e/+v/8//6//3//////wEAAQABAP//AAAAAAAABAAEAAQA
BAADAAMAAwAEAAQABQAFAAUABgAIAAgACAAJAAkACgAKAAgACAAIAAkACQAJAAsADAAL
AAsADAAMAA0ADgAQABIAEAARABEAEwAWABYAFgAXABoAGgAbABsAGQAYABkAGAAaABwA
HQAdAB4AHwAgACEAJAAlACYAJwAnACcAKAAoACYAJwAoACkALAAvAC8AMAAxADEAMQAy
ADYAOAA8AD4AQQBCAEQARwBIAEgASQBKAE4AUABTAFUAUwBVAFgAWABbAFwAXgBfAF8A
XwBgAGEAYQBhAGEAYABiAGIAYQBhAGAAXQBbAFkAVwBUAFEATgBMAEkARgBEAD4AOAAz
AC8AKwApACYAIwAfABwAGQAXABYAEwASABAADgALAAgABQAEAAQAAwACAAMABAADAAMA
AgABAAAA///////////+////AAABAAIA///+//3//P/+//7//v/+//v/+//8//z/////
///////9//3//f/9/////////////v/+//7////9//3//f/9//7//v/9//3/////////
/v/7//v//P/8//z//v/8//z//f/9//3//P/6//r/+f/5//v/+f/5//n/+f/5//n/+f/4
//j/+P/3//X/9f/1//X/9f/1//X/9P/1//T/9P/1//P/8//z//P/8//y//L/8v/0//P/
8//z//H/8f/w/+//8P/x//H/8f/y//H/8P/t/+//7//v//H/7//v//D/8P/v/+7/7f/t
//D/8f/x//P/8v/x//D/7P/t/+//8P/x//D/8P/w/+//7//u/+7/7v/w/+7/7f/s/+z/
7P/s/+z/7v/u/+7/7//v/+//7//v//D/8P/x//L/8//0//T/8//x//H/8f/x//T/9f/3
//f/9f/0//P/8P/u/+//7//w//T/+P/4//X/9P/w/+z/6v/q/+v/6//r/+n/6f/p/+r/
6v/q/+r/6//p/+j/5//m/+X/5P/j/+P/5f/m/+b/5v/o/+n/6f/o/+b/5//n/+f/6P/o
/+f/5//n/+j/6f/p/+n/6//u/+7/8v/9/wsAEwAiADwAUQBZAGEAZwBhAF4AbgB8AIEA
hgCCAHUAZgBWAEIAHADl/7H/hv9m/2f/g/+a/6r/u//M/9v/5f/s/+3/7f/v//H/8f/x
//H/8v/y//L/9v/2//b/9v/1//X/9f/2//j/+f/5//n//P/+//7//v/9//3//v/+/wAA
AAAAAAEAAQABAAMABAADAAMABAAEAAYABgAHAAgABgAHAAcACQAKAAoACgALAAwADAAN
AA0ADAAMAA4ADgAQABIAEwATABQAFQAWABcAFgAXABgAGQAcAB0AHwAgAB4AHwAgACEA
IAAjACMAJAAmACcAKAAqAC4AMAA0ADYANQA2ADgAOwA/AEAAQgBEAEYASABLAE0ASwBN
AFAAUABTAFQAVgBXAFcAVwBYAFkAVwBXAFcAVgBYAFgAVwBXAFQAUQBPAE0ASwBIAEUA
QgA+ADkANAAwAC0AKAAkACEAHAAZABUAEQANAAoABwAFAAQAAQAAAP7//P/5//b/8//y
//L/8f/w//L/8v/w/+//7v/t/+z/6//r/+v/6//q/+r/6v/q/+r/6v/q/+r/6v/o/+j/
6P/o/+X/5f/m/+b/5//n/+f/5//l/+X/5f/l/+X/5f/l/+X/5P/k/+T/5f/j/+P/4//j
/+X/5v/m/+f/5f/l/+X/5P/h/+H/4v/i/+L/5P/i/+L/4f/h/+H/4P/i/+L/4f/h/+D/
3f/c/9v/2f/Z/9n/2f/a/9r/2v/Z/9n/2f/Z/9n/2f/Z/9n/2P/X/9b/1v/X/9X/1f/V
/9X/1//W/9b/1v/V/9P/0v/R/9P/0//S/9H/0//T/9L/0f/Q/8//zv/L/8z/zf/O/9H/
0P/P/8//zv/P/87/zf/N/8z/zf/N/8//z//P/8//zP/K/8v/y//L/8r/yv/K/8n/zP/M
/83/zv/N/8z/zP/M/8r/yv/M/8z/zP/M/8r/yv/K/8v/y//L/8v/y//M/8z/zf/O/8//
0P/Q/8//0P/R/9L/0//S/9P/1f/V/9X/1P/T/9D/0v/T/9P/1P/V/9j/1//T/9H/zv/L
/8r/yv/L/8v/y//J/8n/yf/K/8z/zP/M/83/zP/K/8j/xv/F/8T/w//D/8X/xv/G/8b/
xP/F/8X/xP/E/8X/xf/F/8b/xv/F/8X/xf/G/8f/x//J/8n/zP/Q/9b/3//p//X/CgAe
ACcALQA1ADsAPQBKAGAAbgBzAHQAbABZAEYAOAAiAPL/v/+R/2L/Rv9R/2//hP+S/6P/
sv+7/8P/yP/J/8f/y//N/83/zf/L/8z/zP/M/87/zv/O/87/z//P/8//0P/Q/9H/0f/R
/9L/1P/U/9T/0//T/9T/1P/W/9b/1v/X/9f/1//Z/9r/2//b/9z/3P/a/9r/2//c/97/
3//f/+H/4P/g/+D/4f/i/+L/4//j/+b/5v/o/+j/5//o/+j/5//o/+n/6v/r/+z/7f/u
/+//7v/v//H/8v/z//X/9//5//j/+//7//z//v///wAAAgAEAAYACgAMAA0ADgAQABMA
FQAWABgAGgAeACAAIwAlACcAKQAsACwAKwAsAC4ALwAxADEAMgAzADMAMwAzADIAMQAw
AC4ALQAsACkAJwAlACMAIAAdABoAFQARAA0ACgAHAAIA/v/7//n/9//0//H/7f/q/+f/
5f/k/+H/4P/e/9z/2f/W/9P/0//U/9T/1P/T/9L/z//N/8//z//P/8//z//P/8//zv/O
/87/zv/O/9D/0P/Q/9D/zv/O/87/zv/N/83/zv/O/8//z//P/8//z//P/8//z//N/83/
zf/N/87/zv/O/8//z//P/8//z//S/9L/0f/R/8//z//P/87/y//L/8z/zP/K/8z/yv/K
/8v/y//L/8r/yv/K/8n/yf/J/8f/x//H/8f/x//H/8f/x//I/8n/yf/L/8v/y//L/8r/
yf/I/8b/xf/E/8T/xf/G/8f/yP/J/8j/xv/F/8T/xv/F/8X/xf/F/8X/xP/D/8H/wf/A
/7//v/+//7//vf+//7//v//B/8H/wf/C/8L/w//C/8H/wf/B/8H/wP/B/8H/wf/B/77/
vv+//7//v//A/8D/wP+//73/vP+8/7z/vP+8/73/vv+9/7z/u/+6/7n/uf+4/7r/vP+8
/7z/vP+6/7r/uv+7/7v/u/+7/7v/vv++/7//wP/C/8L/wf+//8D/wf/C/8P/xP/F/8f/
x//H/8b/xf/C/8T/xf/F/8b/yP/M/8z/yf/I/8T/wP++/7z/vf+9/73/vf+9/73/vv++
/77/vv+//7//vv+9/7z/u/+6/7n/uf+7/7z/vP+8/7v/u/+6/7j/uP+5/7n/uf+6/7r/
uf+5/7v/vP+9/73/v/+//77/wP/G/83/1//j/+7/AAAVAB8AJQAtADEANABAAFYAZQBq
AGgAWwBEADAAJAAOAOH/sf+C/1b/P/9T/3T/hv+T/6b/tf+9/8L/xf/H/8f/yf/J/8n/
yf/K/8r/yv/K/8r/yv/K/8z/zf/O/9D/0P/R/9H/0f/Q/9L/0v/S/9H/0f/S/9L/0//U
/9X/1//W/9X/1v/W/9n/2f/a/9r/2v/a/9v/3P/e/9//3//h/+T/5P/k/+X/5f/k/+T/
4//m/+b/6P/o/+j/6v/r/+v/7v/v//D/8f/y//P/9P/1//T/9f/3//j/+v/7//z//f/8
//////8AAAQABQAGAAgACgAMABAAEgASABIAEwAVABkAGgAcAB4AIAAiACUAJwApACsA
LgAuAC8AMAAyADMAMwAzADQANQA3ADcANwA2ADQANAAzADMAMwAxADAALwAtACoAJwAk
ACMAHwAbABgAFgASAA8ADQAJAAcABAABAP3/+v/3//X/8P/t/+z/6v/q/+n/6P/n/+b/
5v/l/+T/4//i/9//3f/d/93/3f/d/97/3//g/+D/3v/e/97/3v/f/+D/4f/i/+H/4P/f
/97/2//b/9z/3P/e/9//4P/h/+P/4//j/+P/4f/h/+H/4f/e/97/3v/f/+H/4f/h/+H/
4P/g/9//3//h/+H/4f/g/9//3//g/+D/3v/g/97/3v/f/9//3//e/97/3v/d/93/3//d
/93/3f/d/93/3f/d/9v/2v/Z/9f/2f/Z/9n/2f/a/9v/3P/c/9r/2P/X/9f/2f/Z/9n/
2f/a/9r/2//c/9z/2//b/9v/2//b/9r/2f/Z/9n/2P/X/9n/2f/Z/9f/1f/V/9X/1//X
/9f/2P/Y/9j/2P/Y/9n/2f/Z/9j/2f/Z/9n/2f/W/9b/1//X/9f/2f/a/9v/2//b/9r/
2v/a/9j/2P/Z/9r/3P/c/9z/3P/d/9j/2P/Y/9j/2P/a/9r/2v/b/9v/2//b/9v/3f/e
/+D/4v/l/+b/5v/l/+X/5f/l/+X/5v/n/+n/6f/r/+r/6f/m/+P/4//i/+L/5//s/+3/
6//m/+L/3v/c/97/3//f/9//3P/b/9r/2v/c/9z/3P/d/93/3P/b/9r/2f/Y/9f/1//Z
/9r/2v/a/9r/2//b/9r/2v/b/9v/2//c/9z/2//b/9v/3P/d/93/3f/d/+T/6v/s//P/
/f8HABQAKgA9AEcAUQBbAFsAWABkAHQAfwCCAH4AcQBgAFQARAAkAO//u/+M/2b/W/9v
/4r/nv+v/8L/0f/d/+D/4//l/+j/6//s/+3/6//s/+z/7P/u/+7/7v/u//H/8f/x//L/
9P/1//X/9f/2//j/+P/4//n/+f/6//r//P/8//z//f/7//v//f/+//////8AAAAAAAAA
AAEAAgAEAAUABQAHAAgACAAIAAkACgAKAAsACwAKAAoADAAMAA4AEAARABEAEAARABIA
EwAUABUAFgAXABoAGwAdAB4AIAAhACIAIwAkACcAJwAoACwALQAuADAAMgA0ADgAOgA9
AD4AQABDAEUARgBIAEoATQBQAFQAVwBWAFcAWQBYAFoAXABfAGEAYQBhAGIAYwBlAGUA
ZQBkAGYAZgBlAGUAYwBfAFwAWQBYAFYAVABSAE0ASQBFAEIAQQA8ADgANQAwAC0AKQAl
ACEAHgAbABkAGAAVABQAEgARAA8ADQALAAgACAAHAAYABAAEAAIAAQACAAMABAAFAAUA
BQAFAAQABAAEAAQABAACAAIAAgACAAIAAgACAAIAAwADAAQABAAFAAUABQAFAAMAAwAD
AAMABQAFAAUABQAGAAYABgAHAAUABQAFAAUABgAGAAUABQAFAAUABQAEAAUABQAGAAYA
BgAIAAYABgAGAAUABAACAAQABAADAAMAAwABAAEAAQD//////////wAAAAAAAP///f/9
//3//f/////////+//v/+v/6//v/+f/5//n/+f/6//r/+//8//r/+f/5//n/+//7//r/
+f/3//f/9v/1//f/9//3//X/9//3//f/+f/4//f/9//2//b/9v/2//f/9v/3//f/+f/3
//f/9//0//X/9//4//n/+P/4//j/9//1//r//P/6//b/9v/2//b/9v/4//j/+P/5//f/
9//3//f/+P/4//n/+v///wAAAAD//////////////v///wEAAQAAAP7//P/4//n/+//8
//7/AgAGAAYAAwD+//r/9v/0//X/9//4//n/9f/1//X/9v/4//j/+P/5//j/9v/0//L/
8f/w/+//7//x//L/8v/y//T/9f/1//T/8v/z//P/8//0//T/8//z//P/9P/1//X/9//5
//r//v8IABUAHQApADwAUABdAGUAbQBtAG0AfACQAJoAnwCcAJAAfQBsAGIASAASANv/
q/+A/3D/if+p/7r/yP/b/+r/8f/3//r/+//9////AQABAAEAAwAEAAQABAADAAIAAQAA
AAIAAwAEAAYABAAFAAUABQAHAAoACwAMAAsACwAMAAwACgAKAAoACwAMAA0AEAASABMA
EwAUABQAEgASABMAFAAWABcAFwAZABgAGAAYABkAGgAaABsAGwAcABwAHgAeACAAIgAj
ACMAIgAjACQAJQAmACcAKAApACwALQAvADAALwAvAC8ALwAxADUANgA4ADoAOwA8AD4A
PwBAAEMARABGAEgASwBPAE8AUABSAFQAWABaAF0AXwBfAGEAZABkAGMAZABmAGcAaQBp
AGoAawBpAGkAaQBoAGYAZgBlAGUAZABhAF8AXQBZAFYAUwBQAE0ASQBFAEIAPwA6ADYA
MwAxAC8ALAApACUAIgAfAB0AGAAVABQAEgATABEADwANAAwADAALAAoACgAKAAgABwAI
AAkACgALAAoACQAIAAYACAAIAAgACAAIAAgACAAIAAYABgAGAAYABQAFAAYABgAFAAUA
BQAFAAcABwAHAAcABwAHAAcABwAIAAgACAAJAAcABwAHAAcACAAIAAcABwAHAAcABwAG
AAUABQAGAAYABgAIAAYABgAHAAcABwAGAAUABAACAAEAAgABAAIAAwADAAMAAwADAAIA
AgACAAEAAQABAAEAAQABAAEAAQAAAP///v/+/////f/9//3//f////7//v/+//7//f/9
//3//f/9//z/+//8//3//f/9//7//f/8//n/+v/7//z////+//3//f/8//v/+v/5//n/
+v/7//v//f/7//v/+//4//r/+//7//v/+v/6//r/+f/7//r/+v/6//r/+v/7//z/+v/6
//z/+v/6//r/+v/6//r/+v/7//n/+f/5//n/+v/6//v//P///wAAAAD//wEAAQABAAEA
AAABAAMAAwADAAIAAQD+/wAAAQABAAIABAAIAAgABQACAP7/+v/4//j/+f/5//n/9//3
//f/+P/4//j/+P/5//n/+P/3//b/8//y//H/8f/x//L/8v/y//L/8//z//L/8v/z//P/
8//y//L/8f/x//H/8v/z//P/9f/3//b/+v8AAAcADwAZACQAMgBFAFEAVwBfAGUAZABs
AIIAlQCeAJ4AlQCCAGwAXgBMACUA9f/K/5z/e/+B/57/tv/F/9b/5//z//b/+f/9//3/
//////////8AAAAAAAACAAIAAgACAAEAAQABAAIAAgADAAMAAwAEAAYABgAGAAcABwAI
AAgACAAIAAgACQAHAAcACQAKAAsACwAMAAwADgAOAA8AEAAOAA8ADwARABIAEgASABMA
EgASABMAEwAUABQAFgAWABcAGgAcAB0AHAAbABoAGQAcAB0AHgAfAB4AHwAhACIAIwAl
ACcAKQAqAC0ALQAuAC4ALwAwADIAMwA0ADcAOAA3ADgAOgA9AD8AQABCAEQARgBIAEsA
TQBNAE8AUgBSAFUAVgBYAFkAVwBXAFgAWQBbAFsAWwBaAFoAWgBZAFkAVQBRAE4ASwBL
AEoASQBIAEUAQQA9ADoAOQA0ADAALQAnACUAIgAfAB0AGgAXABUAEAANAAwACgALAAkA
BwAFAAQABAADAAIAAQAAAP3/+//9//3//f/9//v/+//7//r//P/8//z//P/8//z//P/8
//z//P/8//z//f/9//7//v8BAAEAAQABAAAA///+//3////////////8//z//P/9////
////////AAAAAP/////9//3//f/8//z//f///wAA/f/+//v/+v/9//3//f/8//z//P/7
//v/+f/3//f/9//3//f/9//3//b/9v/2//X/8//z//P/8//0//X/9v/2//P/8v/y//P/
9f/1//X/9f/1//T/9P/0//b/9f/1//X/8//z//L/8f/x//H/8P/v/+//7//v/+3/7//v
/+//8f/x//H/8v/y//H/8P/v/+//8P/x//H/8//x//H/8f/u//D/8f/x//H/8v/y//L/
8f/w/+7/7f/s/+3/7v/w//L/8v/y//L/8v/y//H/8P/v/+7/7//w//H/8//y//H/8P/v
//D/8P/x//L/9//4//j/9//1//X/9f/1//j/+f/7//v/+//6//n/9v/0//X/9f/2//r/
/v/+//v/+//4//X/9P/x//H/8P/v/+3/7f/t/+7/7v/u/+7/7//v/+7/7f/s/+v/6v/p
/+n/6f/q/+r/6v/q/+v/6//q/+n/6f/o/+f/6P/o/+f/5//p/+r/6//r/+v/7f/w//L/
9v/9/wcAEQAaAC4ARwBVAFsAYwBlAGIAagB8AIsAkACMAIEAcgBkAFYAPAALANX/pP96
/2X/d/+W/6z/vf/M/9n/4f/o/+3/7//x//P/8//z//T/9v/3//j/+P/4//j/+P/5//n/
+f/6//r/+//7//v//P/+//7//v8BAAEAAgACAAAAAAAAAAEAAQABAAMABAADAAMABAAE
AAYABgAHAAgABwAHAAYABwAKAAoACgALAAwADAANAA0ADgAOABAAEAASABQAFQAVABQA
FQAWABcAGgAbABwAHQAgACEAIwAkACQAJQAmACcAKgAtAC0ALgAwADEAMgA0ADYAOAA8
AD4APQA+AEAAQwBHAEgASgBMAFAAUgBVAFcAVgBXAFkAWABZAFoAXABdAF8AXwBgAGEA
XwBfAF8AXgBgAGAAXwBfAFwAWQBXAFUAVQBSAE8ATABJAEUAQQA+ADsANgAyAC8ALQAr
ACgAJQAfABwAGQAXABYAEwASABAADwANAAsACQAHAAYABAACAAMABAADAAMAAQABAAEA
AQABAAEAAQAAAAAAAAAAAAAAAAAAAAAAAAACAAIAAgACAP////8AAAAA//////////8B
AAEAAQABAAEAAQABAAEAAAAAAAAAAQD//////////wEAAgACAAMAAgABAAAA/v/9//3/
AgAGAA==
         </WaveFormData>
      </LeadData>
      <LeadData>
         <LeadByteCountTotal>10000</LeadByteCountTotal>
         <LeadTimeOffset>0</LeadTimeOffset>
         <LeadSampleCountTotal>5000</LeadSampleCountTotal>
         <LeadAmplitudeUnitsPerBit>4.88</LeadAmplitudeUnitsPerBit>
         <LeadAmplitudeUnits>��V</LeadAmplitudeUnits>
         <LeadHighLimit>2147483647</LeadHighLimit>
         <LeadLowLimit>268435456</LeadLowLimit>
         <LeadID>V4</LeadID>
         <LeadOffsetFirstSample>0</LeadOffsetFirstSample>
         <FirstSampleBaseline>0</FirstSampleBaseline>
         <LeadSampleSize>2</LeadSampleSize>
         <LeadOff>FALSE</LeadOff>
         <BaselineSway>FALSE</BaselineSway>
         <ExcessiveACNoise>FALSE</ExcessiveACNoise>
         <MuscleNoise>FALSE</MuscleNoise>
         <LeadDataCRC32>559626175</LeadDataCRC32>
         <WaveFormData>
RABEAEQARABGAEgASgBMAEwATABMAEwATABMAEwATABKAEoASgBKAEcARgBFAEQAQAA+
ADwAOgA3ADQAMQAuACoAKAAmACQAIgAgAB4AHAAZABgAFwAWABMAEgARABAADQAMAAsA
CgAIAAgACAAIAAgACAAIAAgACAAIAAgACAAGAAYABgAGAAYABgAGAAYABgAGAAYABgAI
AAgACAAIAAgACAAIAAgACgAKAAoACgAJAAgABwAGAAgACAAIAAgABgAGAAYABgAGAAYA
BgAGAAYABgAGAAYABgAGAAYABgAIAAgACAAIAAcABgAFAAQABAAEAAQABAAGAAYABgAG
AAMAAgABAAAAAgACAAIAAgACAAIAAgACAAIAAgACAAIAAAAAAAAAAAAAAAAAAAAAAAIA
AgACAAIAAQAAAP///v/+//7//v/+//7//v/+//7//v/+//7//v/+//7//v/+//7//v/+
//7//v/+//7//v/+//7//v/+//z//P/8//z//P/8//z//P/+//7//v/+//z//P/8//z/
/f/+////AAD+//7//v/+//7//v/+//7//v/+//3//f/+//7//v/+//7//////////v//
/wIAAgAEAAQABAAEAAIAAwADAAMABwAHAAcABQAFAAUABgAHAAUABwAKAA4ADAAJAAcA
BAAAAP3/+//6//v//P/9//7/AAAAAAAAAAD+//7//f/8//z/+//7//z/+f/5//r/+//6
//j/9//3//j/+f/6//v/+//8//z//P/8//z//P/8//v/+//7//3//f/9//3//v8DAAYA
EQAlADwAUQBtAI0ArQDQAPsAKQFKAVsBXQFOATYBHgH2AL8AgABDAAkA2//E/8b/1f/g
/+n/8//9/wQABgAGAAQABAAEAAQAAgADAAUABgAFAAQABAADAAIAAgACAAMAAwAFAAUA
BQAGAAYABgAHAAcABwAIAAkACQAIAAcABgAFAAUABQAHAAgACAAIAAgACAAJAAkACgAL
AA0ADQANAA4ADgAPABEAEQAPAA8ADwAPABAAEQARABIAEgATABMAEwAUABQAFAAVABcA
GAAYABkAGgAaABsAHAAdAB4AHwAfACEAIQAiACMAIgAjACUAJgAnACgAKQArAC0AMAAy
ADUANAA1ADgAOgA7AD0APwBBAEEAQgBFAEUARgBHAEkASQBHAEkASgBLAE0ATQBNAE4A
TABMAEwATABMAEsASwBKAEkASABFAEMAQAA/ADwAOgA4ADUAMwAwAC0AKwApACYAIQAe
AB0AGwAZABUAFAATABMAEAAPAA4ADwAOAA0ADAAKAAoACAAIAAgACAAIAAYABgAGAAYA
BgAEAAQAAwADAAMAAwADAAMAAwADAAMAAwAFAAUABQAFAAQABAAEAAQABgAGAAUABQAG
AAYABQAFAAMAAgACAAIABAAEAAUABQAFAAYABgAGAAYABgAGAAUABQAFAAQABAAEAAQA
BAAEAAYACAAIAAgABQAEAAIAAQACAAEAAgADAAQAAwADAAMAAgACAAEAAQAAAP/////+
//3//f/9//z//P/9//7///////////8AAP3/+v/7//r/+//8//3//P/+//3//f/9//z/
+//6//n/+f/5//j/9//3//f/9//3//j/+P/5//n/+f/5//n/+P/6//r/+f/5//r/+v/4
//j/9v/2//b/9v/4//j/+f/5//f/9//4//n/9//2//f/+P/5//r/+P/3//f/9v/4//j/
+P/5//v/+//8//3////+//3//P/8//z//P/9//3//f//////AQD///7//f////////8B
AAIABgAGAAMA///8//n/9//2//b/9v/2//b/9v/2//b/9//4//n/+v/4//b/9P/x//D/
8P/v/+//7v/v/+//7v/v//H/8v/z//P/8//z//T/9P/0//T/9P/y//L/8//z//X/9//z
//H/9f/8/wEADAAjAD0AVABxAJMAtQDbAAoBNQFVAWoBbwFjAU4BMAEGAcgAgwA8AP//
0/+//8D/yv/T/97/6f/1//v/+v/6//z//P/8//z//P/6//r/+//7//n/+f/6//r/+v/6
//r/+//7//n/+f/5//r//P/8//3//f/9//7//////wEAAQABAAEA/////wEAAgAEAAQA
BAAEAAUABQAGAAcABwAHAAcACAAHAAcACAAHAAgACQAKAAsADAANAA0ADgAMAA0ADQAN
ABAAEAAQABEAEwAUABQAFQAWABYAFwAYABkAGgAbABsAHQAdAB4AHwAiACMAJQAmACkA
KgArAC0ALgAwADEAMwA2ADcAOgA8ADwAPQA+AD8AQABCAEYARwBHAEcASABHAEkASwBM
AE0ATQBNAE0ATgBMAEwATABMAEgARwBHAEYAQwBCAD8APQA4ADcANAAyAC4AKwApACYA
IwAhAB8AHAAbABgAFwAVABEADQAMAAsACwAIAAcABgAHAAYABQAEAAIAAgAAAAAAAgAC
AAIAAAAAAAAAAAAAAAAAAAD//////////////////////////wEAAQABAAEAAAAAAAAA
AAAAAAAA/////wAAAAD////////+//7//v/+//7/////////AAAAAAAA/v/+//7//f/9
//3//P/8//z//P/8//z//v8AAAAAAAD///7//P/7//v/+f/5//n/+v/5//n/+f/8//z/
+//7//r/+f/5//j/9//3//f/9v/3//f/9//3//f/9//3//j/9v/0//b/9v/0//T/9P/y
//P/8//0//X/9f/1//X/9f/1//X/9P/z//P/8//z//P/9v/2//f/9//2//X/9P/y//T/
9P/z//P/9P/0//L/8v/y//L/8v/y//T/9P/1//X/8v/x//H/8f/z//P/8//1//b/9P/0
//T/9P/y//H/8f/w//H/8v/z//X/8//z//T/9f/4//j/+P/4//r/+v/6//v/+f/5//v/
+//9//v/+v/5//f/9//3//n//v8CAAIA///9//r/9//1//L/8v/y//L/8v/y//L/8v/y
//L/8v/y//P/8v/x/+//7v/u/+3/7f/s/+3/7f/s/+7/7//v/+//7//v/+//8P/w//D/
8P/w//D/8P/x//H/7//t/+//8f/v/+7/8f/6/wUAFQAsAEMAXQB/AKMAyAD1ACEBRAFZ
AV0BUgE8ASAB+ADBAIIAQQADAM//uP+6/8f/1P/h/+v/9f/6//z//P/6//z//P/8//r/
+P/5//n/9//3//j/+P/4//n/+v/8//3//P/7//r/+v/6//r/+//7//3//v///////f/9
//3//f//////AQACAAIAAgACAAIAAwADAAQABQAFAAUABQAGAAYABwAJAAkACQAJAAkA
CQAKAAsACwAMAAwADQANAA0ADgAOAA4ADwAPABAAEAARABIAEgATABQAFwAYABkAGQAZ
ABkAGgAbAB0AHwAiACQAJAAkACQAJQAmACgAKQArAC4ALwAyADQANAA1ADYANwA4ADoA
PgA/AD4APwBBAEEAQwBFAEYARwBFAEUARQBGAEYARgBGAEYARgBFAEUARABDAEIAPwA9
ADgANwA0ADIAMAAtACsAKAAjACEAHwAcABkAFgAVABMAEQANAAwACwALAAgABwAGAAcA
BgAFAAQABAAEAAIAAgAAAAAAAAD+//7//v/+//7///8AAAAAAQD/////////////////
////AQABAAEAAQABAAAA///+/wAAAAD/////AAAAAP////////7//v/+//7//v//////
/f/+//7//v8AAAAAAAD///3//f/8//z//v/+//7//v/8//7//v/+//7//v/9//3//f/7
//v/+//8//v/+//7//v/+v/4//f/+P/5//v//P/5//n/+f/4//f/9//3//f/9v/1//T/
9P/1//T/9//4//j/+P/4//b/9v/1//X/9f/1//X/9f/1//f/9//2//X/9f/1//X/9f/2
//b/9//3//b/9f/0//L/8//0//T/9f/2//b/9P/0//b/9v/2//b/9//2//b/9f/0//P/
8//z//X/9f/1//f/9v/2//b/9v/3//X/9f/z//X/9//2//T/9P/0//T/9f/1//b/9v/0
//T/9P/1//f/9//4//n//P/8//z//P/6//r/+v/7//3//f/////////9//z/+//7//v/
+//9/wAABAAEAAEA///8//n/9//2//b/9v/2//T/9P/0//T/8v/y//L/8v/y//L/8v/x
//D/8P/v/+//8P/x//H/8P/w//H/8f/x/+//7//v//D/8v/y//L/8v/w//D/8f/x//H/
9f/1//H/8f/0//f//v8LAB0ANABLAGMAgQChAMQA7QAbATwBTwFTAUQBLgEQAeIAqQBs
ADEA9//J/7j/vv/L/9j/4f/r//P/+P/6//z/+v/6//r/+v/4//j/+f/5//f/+f/6//r/
+v/4//j/+f/5//n/+f/5//r/+v/6//v/+//7//z//f/9//3//f/9//3//f/9////AAD/
//7//f/8//7///8BAAMAAQABAAEAAgACAAMABQAFAAcABwAHAAcABgAHAAcACAAIAAkA
CQAJAAoACgAKAAsADwAQABAAEQAQABAAEQASABEAEgATABMAFQAVABYAFwAWABcAGQAa
AB0AHgAfACEAIgAkACUAJwAnACcAKQAqACwALwAyADUANAA0ADYANQA3ADkAPAA9ADsA
PQA+AD8APwA/AD8AQAA+AD4APgA+AD0APQA+AD4APQA8ADkANwA2ADUAMgAwACoAJwAl
ACIAHQAbABkAFgAVABIAEQAPAA8ACwAKAAkACQAGAAUABAABAAAA///+/wAAAAD+//7/
/f/8//v/+P/6//r/+v/6//z//P/7//v/+f/5//n/+f/5//n/+f/5//f/9//3//f/+v/6
//r/+v/6//r/+f/5//r/+v/5//n/+//6//r/+v/4//j/+f/5//f/+P/4//j/+P/4//j/
9//5//n/+P/4//b/9v/2//b/9v/4//j/+P/2//b/9f/1//f/9f/1//X/9P/z//P/8//y
//L/8f/x//H/8f/y//L/8f/x//H/8P/v/+//7//v/+3/7f/t/+7/8P/u//D/8P/u/+7/
7v/s/+r/6f/p/+n/6v/r/+z/7f/t/+3/7P/r/+n/6f/p/+n/7P/s/+3/7f/r/+v/6//q
/+z/7P/r/+v/6//q/+f/5v/n/+j/6f/q/+r/6v/r/+v/6v/p/+n/6f/p/+n/5//o/+b/
5v/m/+b/5v/n/+n/6v/o/+j/6P/p/+n/6f/q/+v/7v/u/+7/7v/s/+z/7P/t/+7/7//y
//P/8v/v/+3/6//p/+n/6f/r//D/9P/0//H/7//s/+n/5//o/+j/6P/o/+b/5v/m/+b/
5v/m/+b/5v/l/+T/4//h/+D/4P/f/9//4P/h/+H/4P/e/9//3//f/93/3f/d/97/4f/i
/+P/5P/i/+L/4//j/+P/4//j/+H/3f/k/+v/8P/9/xUALgBHAGcAiQCpANAA/wApAUYB
VwFXAUgBMgEUAeQApQBgAB0A3/+3/6r/sP+5/8T/z//b/+X/6v/q/+r/6P/o/+j/6P/m
/+T/5f/l/+P/5f/m/+b/5v/m/+b/5//n/+f/5//n/+j/6v/q/+v/6//q/+r/6v/p/+v/
6//r/+v/7f/t/+//8P/u/+7/7v/u/+//7//w//H/8f/x//H/8v/w//H/8//z//X/9f/1
//X/9P/1//X/9v/4//n/+f/5//j/+P/4//n/+//8//z//f8AAAAAAQACAAMABAAFAAUA
BQAFAAYABwAGAAcACQAKAAwADgAQABMAFAAWABcAGQAYABkAHAAeAB8AIQAjACUAJwAo
ACsAKwAuAC8AMQAxAC8AMQAyADMAMQAxADEAMgA0ADQANAA0ADIAMQAxADAALQAsACkA
JwAkACMAIAAeABoAFwAVABIADQALAAkABgACAP7//P/5//j/9f/1//X/8//w/+//7v/t
/+z/6//q/+r/6v/o/+j/6P/o/+j/5v/m/+b/5v/m/+b/5v/l/+X/5//n/+f/5//n/+f/
5//n/+b/5f/k/+P/5P/k/+T/5P/k/+T/4//j/+T/5P/j/+P/5f/k/+T/5P/i/+L/4//j
/+X/5v/m/+b/5P/k/+T/4//j/+P/4v/i/+T/5P/k/+T/4v/k/+T/5P/k/+T/4//j/+P/
4f/h/+H/4v/h/+H/4f/g/+D/3//f/9//3//g/+D/4f/h/+H/4P/f/9//3//f/93/3f/d
/97/3v/c/97/3v/c/9z/3P/a/9z/2//b/9v/2//b/9v/2//b/9v/2v/Z/9r/2//c/93/
3f/c/9z/2//b/9v/2//a/9z/3P/b/9v/3P/c/9r/2v/Y/9j/2P/Y/9j/2P/Z/9n/2f/Z
/9r/2//a/9n/2P/Z/9j/1v/Y/9j/2P/Y/9f/1//Y/9j/2P/Y/9j/2f/Z/9n/2v/b/9z/
3P/c/9z/3f/e/9//4f/f/9//4f/h/9//3f/c/9v/3P/d/97/4f/j/+b/5f/h/9//3P/Z
/9f/1v/W/9b/1v/W/9b/1v/W/9j/2P/Y/9j/1f/U/9P/0f/S/9L/0f/R/9L/0//T/9L/
0P/R/9H/0f/R/9H/0f/S/9L/0v/S/9L/0v/S/9P/0//T/9P/0f/P/8//1P/b/+b/+f8R
ACYAPwBfAIEApQDQAP0AIwE+AUsBRQEuARYB8AC6AHcAOAD5/7//n/+a/6b/s//A/8v/
0//Z/9z/3v/c/9r/2v/a/9r/2P/Y/9n/2f/X/9f/2P/Y/9j/2P/Y/9n/2f/Z/9n/2f/a
/9z/3P/d/93/2//c/93/3f/d/93/3f/d/9//3//h/+L/4v/i/+L/4v/i/+H/4f/h/+P/
4//j/+T/5P/l/+f/5//p/+n/6f/p/+r/6//r/+z/6v/r/+v/6//s/+z/7P/t/+//8P/w
//H/8v/y//P/9P/1//b/9//3//n/+f/6//v//P/9////AAADAAQABQAHAAYACAAJAAsA
DAANABAAEgATABUAFwAZABkAGgAdAB0AHAAdAB8AHwAhACMAJAAlACcAJwAnACgAJgAm
ACYAJgAkACMAIwAiACAAHgAaABcAFAATABAADgAKAAcABQACAAEA///9//r/9//0//P/
8f/t/+n/6P/n/+f/5P/j/+L/4//i/+H/4P/e/97/3P/c/97/3v/e/9z/3P/c/9z/3P/c
/9z/2//b/9v/2//b/9v/2f/Z/9n/2f/Z/9n/2f/Z/9r/2v/a/9r/2v/a/9n/2f/Y/9j/
1//X/9n/2P/Y/9j/2P/Y/9n/2f/Z/9r/2v/a/9j/2P/Y/9f/2f/Z/9j/2P/W/9b/1v/W
/9b/2P/Y/9j/1v/W/9X/1f/V/9P/0//T/9T/0//T/9P/1P/U/9P/0//R/9H/0v/S/9H/
0f/R/9D/z//P/8//z//R/9H/0f/S/9D/zv/Q/9D/0P/Q/9D/zv/Q/8//z//P/83/zf/N
/83/y//L/8r/yf/K/8v/zP/N/8z/zP/N/83/zf/N/83/zP/M/8z/y//L/87/zv/M/8z/
zP/M/8z/zP/O/87/z//P/87/zf/N/83/y//L/8v/zf/N/8z/y//K/8v/y//J/8r/zP/M
/8z/zP/L/8v/zP/M/8z/zP/M/83/zf/N/87/z//S/9L/0v/S/9T/1P/U/9X/1f/V/9f/
1//V/9P/0v/R/9P/0//T/9X/1v/a/9r/1//X/9T/0f/P/8z/zP/M/8z/zP/M/8z/zP/O
/87/zv/O/83/zP/L/8n/yv/K/8n/yf/I/8n/yf/I/8j/yf/J/8n/yf/J/8n/yv/I/8j/
yP/I/8r/yv/L/8v/y//L/8f/xf/H/8j/zf/W/+H/8f8GAB0ANQBRAHEAkgC7AOcADgEl
ASsBIgEMAfAAyACTAFgAHQDf/6v/kv+U/6H/rv+5/8P/zf/S/9T/1v/W/9X/1P/T/9D/
0P/R/9H/z//R/9L/0v/S/9L/0v/T/9P/1f/V/9X/1v/W/9b/1//X/9f/2P/Z/9n/2f/Z
/9n/2f/X/9f/2f/a/9z/3P/c/9z/3f/d/97/3//f/9//3//g/+L/4//l/+X/5P/j/+L/
4f/k/+X/5f/m/+j/6f/p/+n/6v/q/+r/6//t/+7/7v/v/+7/7v/v//D/8f/y//P/8//1
//X/9v/3//r/+//9//7///8AAAEAAwACAAQABQAHAAgACQAMAA4AEQATABUAFwAVABYA
GQAZABoAGwAdAB0AGwAdAB4AHwAiACMAJAAmACUAJAAjACIAIgAhACEAIAAhACAAHQAb
ABoAGQAWABQAEgAPAA0ACgAHAAUAAwAAAPv/+P/3//X/9f/x//D/7//x/+7/7f/s/+v/
6v/p/+j/6P/o/+b/5v/k/+T/5P/i/+T/5P/k/+T/5P/k/+P/4//l/+X/5f/l/+P/4//j
/+P/4f/h/+H/4f/k/+T/5P/k/+X/5v/m/+f/5v/m/+X/5f/l/+T/5P/k/+T/5P/l/+X/
5f/m/+b/5v/m/+b/5v/l/+f/5//m/+b/5P/k/+T/5P/k/+b/5v/m/+j/6P/n/+f/5//l
/+X/5f/m/+X/5f/l/+X/5P/i/+H/4//j/+T/5P/j/+P/4//i/+H/4f/h/+H/4f/h/+H/
4v/k/+L/5P/k/+T/5P/k/+L/5P/j/+P/4//j/+P/4//j/+P/4//i/+H/3//f/9//3//g
/+D/4f/h/+P/4//j/+L/4v/i/+H/4f/i/+L/4P/g/+H/4v/j/+T/5P/k/+X/5f/i/+H/
4f/h/+H/4f/h/+P/5v/m/+b/5v/n/+T/4v/i/+L/4v/f/9//4P/g/+L/4v/i/+P/5P/l
/+f/6f/s/+z/7P/s/+z/7P/s/+3/7f/t/+//7//v/+3/7P/r/+r/6f/o/+n/7f/y//P/
8f/v/+z/6f/n/+j/6P/o/+j/5v/m/+b/5v/m/+b/5v/m/+f/5v/l/+P/4P/g/9//3//i
/+P/4//i/+T/5f/l/+X/4//j/+P/5P/i/+L/4v/i/+T/5P/l/+X/5f/l/+n/6f/l/+b/
6//0////EQAoAEEAXQB/AJ8AxADxAB0BQAFVAVkBSgE4AR4B9gC5AHQAMwD1/8X/sP+y
/73/yv/X/9//5//s/+7/7v/w//L/8v/y//D/8P/x//H/7//t/+7/7v/u/+7/7v/v/+//
8f/x//H/8v/y//L/8//z//P/9P/1//X/9//3//f/9//1//X/9//4//j/+P/4//j/+//7
//z//f/7//v/+//8//7///8BAAEAAQABAAEAAQACAAMAAwAEAAYABwAHAAcACAAIAAgA
CQAJAAoACgALAAwADAANAA4ADwAQABEAEQAVABUAFgAXABoAGwAdAB4AHQAeAB8AIQAi
ACQAJQAnACgAKQAsAC4AMQAzADUANwA1ADYAOQA5ADsAPQBAAEEAPwBBAEIAQwBDAEMA
QwBEAEYARgBGAEYAQwBBAEAAPgA/AD4AOwA5ADYANQAyADAALgArACkAJgAhAB8AHQAa
ABkAFgAVABMAEQANAAwACwAJAAYABQAEAAMAAgABAAAA///+//v/+v/7//z//f/8//z/
/P/8//z/+v/6//n/+f/7//v/+//7//v/+//7//v/+//7//v/+//8//z//P/8//z//P/7
//v//v/+//3//f////7//v/+//3//P/8//v//f/+//7//v/+//7//v/9//3//f/8//z/
/v/+//7//v/9//7//f/8//z//P/7//v/+//5//n/+f/6//n/+f/5//z//P/7//v/+f/5
//r/+v/5//n/+f/4//n/+f/5//n/9//3//f/+P/6//j/+v/6//r/+v/6//j/+v/5//n/
+f/3//f/9//3//n/+f/4//f/+f/5//n/+f/5//j/+P/3//n/+f/5//j/+v/6//n/+f/4
//j/9v/2//j/+P/4//j/+f/4//j/9//0//f/+f/3//T/9v/2//b/9v/3//f/+P/4//j/
+P/4//n/+f/5//r/+//+//7//v/+/wAAAAAAAAEAAAD//wAA//////3//P/7//z//f/+
/wEABAAIAAgABQACAP7/+v/3//j/+P/4//j/+P/4//j/+P/6//r/+v/6//f/9v/1//P/
8v/y//H/8f/y//P/8//y//T/9f/1//X/8//z//P/9P/0//T/9P/0//T/9P/1//X/9//3
//P/8f/1//z/AQAKAB0ANQBQAG8AjwCvANUAAgEtAVEBaAFrAV8BSgEuAQYBzgCJAEYA
BwDV/7//wP/M/9n/5P/x//n//f/+//7//v8AAAAAAAAAAP7/AAABAAEA///+//7//f/8
//7//v///////f/9//3//v///wAAAgADAAEAAgADAAMAAQABAAEAAQABAAEAAwAEAAUA
BgAHAAgABwAHAAgACQAJAAkACQAKAAgACQALAAsADQANAA0ADQAOAA8ADwAQABAAEQAR
ABEAEgASABIAEwAVABYAFgAXABoAGgAbABwAHAAcABwAGwAeAB8AIQAjACIAIwAlACYA
JQAmACcAKQArAC4AMAAzADIAMwA2ADgAOwA9AD8AQQBBAEIARQBFAEYARwBJAEkASQBL
AEwATQBLAEsASwBMAEwATABMAEwATABLAEsASgBIAEYAQgA/ADwAOwA4ADYAMgAvAC0A
KgAnACUAIwAgAB8AHAAbABkAFQARABAADwAPAAwACwAKAAkACAAHAAYABgAGAAQABAAG
AAYABgAEAAIAAgACAAIABAAEAAMAAwADAAMAAwADAAMAAwADAAMAAQABAAEAAQACAAIA
AgACAAQABAADAAMABAAEAAMAAwAFAAQABAAEAAIAAgADAAMAAQACAAIAAgAEAAQABAAD
AAIAAQD///7/AAAAAAAAAAACAAQABAAEAAQABAADAAMABQADAAMAAwAEAAMAAwADAAIA
AgABAAEA/////wAAAAAAAAEAAgACAAEAAQABAAEA////////AAAAAP7/AAAAAAAAAAAA
AP7//v/9//3//f/////////////////+//3////////////+//7///////3//f/9//z/
/P/8//v/+//8//z/+v/6//z//P/8//z//f/8//z/+//5//n/+v/7//v/+//7//3//P/8
//z//P/8//z//P/7//v//P/8//z//P/8//3//f/9//7///8CAAIAAgACAAIAAgACAAMA
AQABAAMAAwAFAAMAAgABAAEAAQABAAMABAAIAAgABQAFAAIA///9//z//P/8//z//P/8
//z//P/6//r/+v/6//v/+v/5//f/+P/4//f/9//2//f/9//2//b/9//3//f/+f/5//n/
+v/4//j/+P/4//r/+v/7//v/+//7//n/+//7//r//f8EAA0AGQAuAEEAVwB1AJUAtgDd
AAsBNAFRAV8BWgFEASoBCAHXAJoAXwAlAO3/yv/C/8v/2v/n//P//f8CAAIAAgAGAAQA
BAAEAAIAAgADAAMAAQABAAIAAgACAAAAAAABAAEAAwADAAMABAAEAAQABQAFAAUABgAH
AAcABwAHAAcABwAGAAUABgAGAAgACAAIAAgACwALAAwADQALAAsACwAMAAwADQAPAA8A
DwAPAA8ADwAQABEAEQASABQAFQAVABUAFQAUABMAEwAVABYAFgAXABoAGgAbABwAHQAe
AB8AHwAhACEAIgAjACIAIwAlACYAJwAoACkAKwAqACwALQAvADAAMQA0ADYANwA5ADsA
PQA9AD4AQQBBAEIAQwBFAEUARQBHAEgASQBLAEsASwBMAEwATABMAEwASQBHAEYARABG
AEYARABDAEAAPwA8ADoANgAzADEALgAtACsAKQAmACMAIAAfAB0AGwAXABYAFQAVABIA
EQAQABEAEAAPAA4ADQAMAAkACAAIAAgACAAGAAYABgAGAAYABAAEAAMAAwAEAAUABgAH
AAUABQAFAAUABQAFAAUABQAIAAgACAAIAAYABgAFAAUABgAGAAUABQADAAIAAgACAAQA
BAAFAAUABwAIAAgACAAGAAYABgAFAAcABwAGAAYABAAEAAQABAACAAQABAAEAAYABgAF
AAUAAwABAAEAAQAAAP///////wAAAAD//////////wAAAAD////////+//v/+//7//v/
/f/9//3//v8AAP7/AAAAAP7//v/+//z/+v/5//n/+f/5//n/+f/5//n/+f/4//f/+f/5
//n/+f/6//r/+//7//v/+//7//r/+P/4//f/9//4//j/9v/2//j/+P/4//j/+v/6//v/
+//2//X/9f/1//f/9//3//n/+P/4//j/+P/4//b/9v/2//b/9v/3//n/+v/4//j/+P/5
//n/+f/6//v//P/8//z//P/8//z//P/9//3//f//////AQD///7//f/7//v/+//9/wAA
BAAEAAEAAAD+//z/+//4//j/+P/4//b/9v/2//b/9v/2//b/9v/3//b/9f/z//D/8P/v
/+//7v/v/+//7v/w//H/8f/x/+//7//v//D/7v/u/+7/7v/u/+7/7//v//H/8f/x//H/
7//0//v//v8FABUALABFAF8AfQCdALwA4wAPATQBTQFVAUoBOAEkAQAByQCGAEMABQDT
/7z/uv/F/9D/2f/j/+v/8P/0//j/+v/4//j/+P/2//b/9//3//X/9f/2//b/9v/2//b/
9//3//X/9f/1//b/+P/4//n/+f/5//r/+//7//v/+//7//v/+f/5//v//P/+//7//v/+
/wAAAQADAAUAAwADAAMABAAGAAcACQAJAAkACQAJAAkACgALAAsADAAMAA0ADQANAAwA
DAAMAA0ADQAOAA4ADwARABIAFAAWABcAGAAZABkAGQAZABoAGwAcAB0AHwAgACEAIgAj
ACUAJgAoACkAKwAsAC0AMAAyADMANQA3ADkAOQA6AD0APQA8AD0APwA/AEEAQwBEAEUA
QwBDAEMARABGAEYARgBGAEQAQwBDAEIAQQBAAD0AOwA6ADkANgA0ADAALQArACgAIwAh
AB8AHAAZABYAFQATABMADwAOAA0ADwAMAAsACgAIAAYABAACAAQABAACAAIAAAAAAAAA
/v8AAAAAAAAAAP7//v/9//3/+//7//v/+//+////AAABAP///////////v/+//7//v/+
//7//f/9//7//v/9//3//f/8//z//P/8//z//f/9//3//v/+//7//P/8//z/+//7//v/
/v/+/w==
         </WaveFormData>
      </LeadData>
      <LeadData>
         <LeadByteCountTotal>10000</LeadByteCountTotal>
         <LeadTimeOffset>0</LeadTimeOffset>
         <LeadSampleCountTotal>5000</LeadSampleCountTotal>
         <LeadAmplitudeUnitsPerBit>4.88</LeadAmplitudeUnitsPerBit>
         <LeadAmplitudeUnits>��V</LeadAmplitudeUnits>
         <LeadHighLimit>2147483647</LeadHighLimit>
         <LeadLowLimit>268435456</LeadLowLimit>
         <LeadID>V5</LeadID>
         <LeadOffsetFirstSample>0</LeadOffsetFirstSample>
         <FirstSampleBaseline>0</FirstSampleBaseline>
         <LeadSampleSize>2</LeadSampleSize>
         <LeadOff>FALSE</LeadOff>
         <BaselineSway>FALSE</BaselineSway>
         <ExcessiveACNoise>FALSE</ExcessiveACNoise>
         <MuscleNoise>FALSE</MuscleNoise>
         <LeadDataCRC32>1845839395</LeadDataCRC32>
         <WaveFormData>
TgBOAE4ATgBSAFQAVgBYAFoAWgBaAFoAXABcAFwAXABZAFgAVwBWAFMAUgBRAFAATABK
AEgARgBBAD4AOwA4ADQAMgAwAC4AKgAoACYAJAAiACAAHgAcABkAGAAXABYAEwASABEA
EAAOAA4ADgAOAA4ADgAOAA4ADgAOAA4ADgANAAwACwAKAAwADAAMAAwADgAOAA4ADgAO
AA4ADgAOABAAEAAQABAADgAOAA4ADgAMAAwADAAMAA4ADgAOAA4ADgAOAA4ADgAOAA4A
DgAOAA4ADgAOAA4ADgAOAA4ADgAQABAAEAAQAA4ADgAOAA4AEAAQABAAEAAOAA4ADgAO
AA0ADAALAAoADAAMAAwADAAMAAwADAAMAA4ADgAOAA4ADAAMAAwADAAMAAwADAAMAAwA
DAAMAAwACgAKAAoACgAKAAoACgAKAAgACAAIAAgACgAKAAoACgAKAAoACgAKAAgACAAI
AAgACgAKAAoACgAKAAoACgAKAAkACAAHAAYACAAIAAgACAAIAAgACAAIAAoACgAKAAoA
DAAMAAwADAAKAAoACgAKAAgACAAIAAgACAAIAAgACAAJAAkACQAKAAoACgAKAAsACwAL
AAsACwAMAA0ADgAPAA8ADwAPAA8AEAARABEAEQAQABEAEQASABEAEwAXABkAGAAWABQA
EAANAAoACQAHAAgACQAJAAoADAAMAAwADAALAAsACgAIAAgABwAHAAgABQAFAAUABQAE
AAMAAgACAAMABAAFAAYABAAEAAQABAAEAAQABAAEAAQABQAFAAUABQADAP7//f/7////
CQAcADUAUAB1AKIA0AAFAT8BeAGgAbkBvwGwAZYBeQFOAQ8ByQCCAEEAEADz/+j/7f/2
//7/AgALABAAEAANAAsACwALAAoACQAKAAoACQAIAAYABgAGAAYACAAIAAgACAAGAAYA
BwAHAAoACgAKAAoACQAKAAsACwAIAAcABgAFAAYABwAJAAoACgAKAAsACwAJAAkACwAM
AA0ADgAOAA8AEgAUABUAFQATABMAEwATABEAEgAUABQAEgATABUAFQAVABUAFQAVABkA
GgAaABwAHgAeAB8AIQAgACEAIQAhACMAJAAlACYAJQAmACcAKQAqACsALQAvADIANAA2
ADcAOAA6ADwAPgBAAEMARQBHAEoATABOAE8AUABRAFIAVABTAFQAVQBWAFcAWABZAFkA
VwBXAFcAVwBYAFcAVQBVAFQAUgBQAE4ASgBIAEUAQgA/ADoANwA0ADMAMAAtACoAJgAi
AB4AGwAZABYAFQATABEADwAOAA0ADgANAAwACwALAAsACgAJAAkACQAHAAcACAAIAAcA
BwAFAAQAAwACAAAAAAAAAAAAAgACAAIAAgACAAMABQAGAAQABAAEAAQABAAEAAQABAAG
AAYABgAGAAIAAQAAAP7///8BAAIAAwACAAIAAgACAAQABAADAAIAAAABAAEAAQACAAMA
AwADAAUABwAIAAgABgAEAAAA/v//////AAABAAEAAAAAAAAA/////////v/8//v/+v/4
//r/+f/5//n/+v/5//r/+//5//n//P/9//r/+P/3//f/+v/6//r/+//6//r/+v/6//n/
+f/5//r/+v/4//b/9v/2//b/9v/2//j/+P/5//n/9f/3//f/9//5//n/+P/2//X/9f/2
//j/9v/2//X/9P/2//b/9v/2//X/8//0//b/+P/4//r/+v/6//r/9//2//b/9f/3//j/
+P/4//r/+//8//3//f/9//z/+//5//n/+f/5//n/+f/6//v//P/9//z//f/+//7///8B
AAMABQAFAAQAAgD+//v/+P/2//X/9f/1//X/9v/3//j/+P/4//n/+f/3//T/8v/v/+z/
7P/r/+v/6//r/+v/6//s/+7/7//w//D/8P/w//D/8v/y//L/8v/y//L/8v/z//P/8f/t
/+f/5v/p/+3/9/8PACwASQBuAJsA0AAIAUUBewGkAbwBwwG3AaABgAFRAQ4BwQB1ADAA
///i/9X/2P/j/+z/8v/8/////v/8//3/+//5//n/+P/3//f/+P/4//j/9v/2//b/9v/0
//T/9P/0//b/9v/3//f/+P/4//j/+P/7//z//f/9//3//f/9//3/+//7//z//P/9//7/
AAABAP////8BAAIABAAEAAMAAwADAAQABAADAAUABQAFAAUABgAIAAsADAAKAAsADQAN
AA0ADQANAA0ADwAQABAAEgASABIAEwAVABgAGQAZABkAGQAaABsAHAAfACAAIQAjACUA
JwAqAC0ALgAwADIAMwA2ADgAOgA8ADwAPwBBAEMARABGAEgASQBKAEsATABOAFEAUgBT
AFQAVQBWAFcAVwBVAFUAVQBVAFIAUQBPAE8ATABKAEgARgBBAD4AOgA2ADMALgArACgA
JQAiAB8AHAAbABgAFQATABEADgANAAsACQAHAAYABQAGAAUABAADAAIAAQD///3/////
//3//f8AAAAA//////z//P/8//z/+v/6//r/+v/6//r/+v/6//r/+//9//7//P/8//z/
/P/6//r/+v/6//r/+v/6//r/+f/5//n/+P/4//n/+f/5//r/+v/6//r/+P/4//f/9v/2
//f/9//3//f/9//2//X/9//5//r/+v/2//T/8P/u/+3/6//q/+n/6//q/+r/6v/q/+v/
7P/s/+r/6//s/+z/6v/p/+n/6f/q/+n/6v/r/+v/6//u/+//7v/s/+v/6//p/+j/5//n
/+j/6P/o/+j/6f/p/+n/6v/s/+r/6P/o/+j/6P/o/+j/6v/q/+v/6//o/+n/6P/n/+n/
6f/o/+b/5v/n/+n/7P/r/+r/6P/m/+f/6P/p/+r/6f/n/+j/6v/s/+v/6v/s/+7/7P/s
/+z/7P/q/+j/5//l/+b/6P/p/+r/6v/r/+z/7f/u/+//7//v//H/8f/x//H/8f/x//L/
8//z//P/8f/x/+7/7v/v//H/9v/5//r/+v/3//T/8v/w//L/8f/x//H/8v/y//L/8v/x
//D/8P/v/+7/7P/r/+n/6v/q/+n/6f/r/+v/6//r/+v/7P/s/+z/7v/u/+7/7v/w//D/
8P/w/+7/7v/u/+//7//t/+3/7//o/+H/4f/n//H/AgAbADoAXQCKALwA8wArAWIBkAGr
AbEBpgGQAXEBRAEJAcUAfgA5AAIA4//W/9f/5P/u//T/+/8AAAAA/f/7//v/+//6//n/
+P/4//f/9v/2//b/9v/2//f/+P/5//r/+P/4//n/+f/4//j/+P/4//f/+P/5//n/+f/5
//n/+f/7//v//P/8//z//P/9//3//////wEAAgACAAIAAQABAAIABAAFAAUABQAFAAUA
BQAFAAYACAAIAAgACQALAAsACwALAAsACwAMAAwACwAMAA4ADgAPABEAFAAVABUAFQAV
ABYAFwAYABoAHAAeACEAIAAhACMAJQAmACgAKgArAC4AMAAyADQANAA3ADkAOwA+AEAA
QgBDAEIAQwBEAEYASABKAEwATgBNAE4ATwBPAE8ATwBPAE8ATwBPAE4ATwBNAEoARwBE
AEAAPgA7ADgANQAwAC0AKgApACYAIwAgABsAGAAVABMAEQAOAA0ACwAJAAcABgAFAAQA
AwACAAEAAwADAAIAAQABAAEA//////7//v/9//3//f/+////AAAAAAAAAAAAAAAAAAAA
AAAA/////wAAAAD+//7//v/+/wAAAAAAAAAAAAAAAAAAAAABAAEAAQAAAP7/////////
/v/+//7//v///wAAAAAAAP7/////////AQABAAAA/////wEAAgACAAAAAAD+//7//v/9
//3//f/9//z//P/8//v/+//7//r/+//9////AAD///3//P/7//n/9//3//f/9//3//r/
+//7//r/+v/7//v/+v/5//n/+v/6//r/+v/3//f/9//4//n/+P/3//j/+P/4//j/+P/4
//j/+f/5//b/9//2//X/9v/3//f/9v/2//f/+f/8//r/+v/5//j/9v/2//b/9v/1//P/
9P/2//b/9//4//r/+v/6//r/+v/3//X/9f/1//f/9//2//j/+P/4//j/+P/4//n/+f/3
//j/+P/4//r/+//8//3//P/9//3//f/7//v/+//7//v/+//8//3/+//7//n/+f/6//r/
+//9/wEAAwADAAIAAQD+//z/+v/6//n/+f/5//r/+v/6//r/+f/4//j/9//4//b/9f/z
//L/8v/x//H/7//v/+//7//x//L/8v/y//D/8P/w//D/8P/w//D/8P/u/+7/7v/v//H/
8//z/+3/6v/p/+n/7f/5/w4AJwBEAGUAjgC+APEAKQFgAYoBowGrAZ4BhgFlATQB9QCx
AGoAJwD6/+H/2P/d/+j/8v/4//v//v8AAP3/+//7//v/+v/5//j/+P/3//b/+P/4//j/
+P/4//j/+P/4//j/+P/5//n/+P/4//j/+P/7//z//f/9//3//f/9//3/+//7//z//P/8
//z//f/9//3//f///wAAAAAAAP/////+/wAAAQABAAEAAQABAAEAAwAEAAYABgAIAAkA
CwALAAkACQAJAAkADQAOAA4AEAAOAA4ADwARABAAEQARABEAEwAUABUAFgAXABgAGQAb
ABoAGwAdAB8AIgAkACYAJwAnACgAKQAqAC0AMQA0ADcANgA4ADoAOwA+AD8AQABCAEMA
RABFAEYARQBGAEcARwBFAEUARQBFAEUARQBEAEUARgBEAEIAQAA8ADoANwA0ADEALAAp
ACYAIQAeABsAGAAVABIADwANAAsACAAHAAUAAwABAAAA///+//3//P/7//3//f/8//v/
+P/3//T/8//2//b/9f/1//f/+P/5//r/9//2//X/9P/2//b/9v/2//P/8//0//T/9f/2
//f/+P/2//b/9v/2//T/9P/0//T/9P/1//b/9v/1//X/9P/z//T/9P/0//T/9v/2//X/
9P/0//X/9f/1//X/9f/0//P/9f/3//j/+P/3//b/8//y//T/8//z//P/9f/0//T/9P/z
//P/8//y//D/8f/y//L/8f/v/+7/7f/s/+v/7P/t/+v/6//u/+//8f/w//D/8f/w/+7/
7P/r/+j/6P/o/+j/6f/r/+3/8P/u/+z/6v/q/+n/6P/n/+b/6v/q/+v/6//n/+n/6f/p
/+v/6//q/+j/5//n/+j/6v/q/+r/6f/o/+j/6P/o/+j/6P/l/+X/5v/m/+X/5P/m/+T/
5P/k/+T/5f/m/+j/6f/n/+j/6P/o/+j/6f/q/+v/6v/r/+v/6//p/+n/6f/p/+z/7f/v
//H/7//v/+3/7f/r/+r/6v/r/+//8f/x//D/7//s/+r/6P/q/+n/6f/p/+b/5v/m/+b/
6P/o/+n/6f/m/+T/4//h/+D/4P/f/9//4f/h/+H/4f/g/+D/3//e/97/3v/e/97/4P/g
/+D/4P/e/97/3v/f/+H/4f/h/9v/1P/V/9n/3f/p/wAAHwA+AGcAlgDKAAMBPwF0AZgB
rQGtAZwBhAFjAS4B6QCdAFIADwDi/8n/wP/H/9L/3P/k/+v/7v/u/+3/5//l/+X/5P/j
/+T/5P/j/+L/4v/i/+L/4v/i/+L/4v/i/+L/4v/j/+P/5P/k/+T/5P/j/+T/5f/l/+X/
5f/l/+X/5v/n/+n/6v/o/+j/6f/p/+n/6f/r/+z/7v/u/+3/7f/t/+7/7v/t/+//7//v
/+//7f/u//D/8P/y//P/9f/1//P/8//z//P/9f/2//b/+P/6//r/+//9//7/////////
//8AAAEAAgABAAIAAwAFAAkACwAOABEAEAASABQAFQAWABgAGgAcAB4AIQAjACUAKAAq
ACwALQAuAC8AMAAyADEAMgAzADQANQA2ADcANwA5ADkAOQA5ADoAOQA3ADcANAAyADAA
LgAoACYAIwAgAB0AGAAVABIADQAKAAcABAD///z/+f/3//X/8v/x/+//6//p/+j/5//m
/+X/5P/j/+P/4//i/+H/4//j/+H/4f/i/+L/4f/h/+D/4P/g/+D/4P/g/+D/4P/i/+L/
4v/i/9//3//g/+D/3v/e/97/3v/e/97/3v/e/9z/3P/c/9z/3P/d/97/3v/e/9//3//f
/+D/4P/g/+D/4P/g/9//3v/c/93/3f/d/9//3//e/93/3f/f/+D/4P/i/+L/4P/g/+D/
3//f/9//3//e/97/3v/d/93/3f/c/9z/3f/e/97/3v/d/93/3f/d/9v/2//b/9n/2f/c
/93/3f/c/9z/3f/b/9r/2f/Z/9j/2P/Y/9j/2f/Z/9n/2v/a/9j/1v/W/9r/2v/a/9r/
2//a/9r/2f/X/9n/2f/Z/9v/2//a/9j/1//X/9j/2v/Y/9j/1//W/9j/2P/Y/9j/2f/X
/9j/2v/Z/9n/2f/a/9b/1P/V/9b/1//Y/9b/1v/X/9f/1f/W/9b/1v/U/9X/1v/X/9r/
2//b/9v/3P/d/97/3//d/93/3v/f/93/3f/b/9v/2//c/97/4f/j/+X/5f/k/+H/3v/c
/9r/2v/Z/9n/2f/Y/9j/2P/Y/9r/2v/b/9v/2f/W/9T/0f/S/9L/0f/R/9L/0//U/9X/
0v/S/9H/0P/S/9L/0v/S/9L/0v/S/9L/0P/Q/9D/0f/T/9H/zf/J/8b/x//L/9X/5/8A
ABkAOgBlAJQAyAADATsBagGKAZ0BlwGAAWYBQQEEAbsAdQAwAPP/zv+7/7j/w//O/9b/
2v/d/+D/4v/h/93/3f/d/9z/2//a/9r/2f/Y/9b/1v/W/9b/1f/U/9P/0v/U/9T/1f/V
/9j/2P/Y/9j/1//Y/9n/2f/X/9f/1//X/9j/2f/b/9z/3P/c/93/3f/c/9v/3P/c/97/
3v/d/93/3v/g/+H/4f/h/+H/4f/h/+H/4v/k/+T/4//j/+T/4//j/+P/4//j/+f/6P/o
/+r/6v/q/+v/7f/u/+//7//v//H/8v/z//T/8//0//X/9//6//v//f///wAAAgAEAAUA
CAAKAAwADgASABUAFwAZABgAGgAcAB0AHAAdAB4AIAAjACQAJQAmACkAKgArACsAKQAp
ACkAKQAmACUAIwAjACAAHgAcABoAFgAUABEADgANAAgABQACAP///P/5//b/8//w/+3/
6//n/+T/4//h/9//3f/c/9v/3P/b/9r/2f/X/9f/1v/V/9f/1//V/9X/1v/W/9X/1f/W
/9b/1v/W/9b/1v/W/9b/1f/U/9P/0v/T/9P/1P/U/9T/1P/U/9T/1P/U/9T/1P/T/9L/
0f/Q/9H/0f/R/9D/0f/T/9T/1f/U/9T/1P/U/9L/0v/R/9D/0f/T/9T/1f/T/9P/0v/R
/8//0f/S/9L/0v/S/9D/0P/Q/8//z//P/9H/0P/Q/9D/0P/R/9L/0v/Q/9H/0v/S/8//
zf/M/8v/zP/L/8z/zf/P/8//0v/T/9H/0P/Q/9H/0f/Q/8//z//M/8z/zP/M/8v/y//L
/8z/zv/M/8r/yv/O/87/zv/O/8//zv/O/83/y//N/83/zf/N/83/zP/K/8v/y//M/87/
zP/M/8v/yv/L/8z/zf/O/8z/yf/J/8r/yP/J/8r/zP/L/8r/yf/I/8n/yf/J/8r/yv/K
/8r/yv/K/8r/y//L/8v/zP/M/8z/zP/N/87/z//O/8//z//P/9H/0f/R/9H/0//T/9T/
1f/T/9P/0f/R/9D/0P/R/9P/1//Z/9n/2P/Z/9b/1P/S/9L/0f/R/9H/0P/Q/9D/0P/S
/9L/0//T/9L/0P/P/83/zP/M/8v/y//N/83/zf/N/8v/zP/M/8z/zv/O/87/zv/O/87/
zv/O/87/zv/O/8//z//N/8v/x//E/8H/w//H/9H/4P/5/xYANQBcAIwAvwD1AC4BXAF5
AYcBfgFmAUkBHgHjAKEAXgAZAOD/w/+2/7f/wv/M/9T/3f/g/+D/3//f/9z/2//Z/9f/
1v/W/9X/1P/W/9b/1v/W/9j/2P/Y/9j/2P/Y/9n/2f/a/9r/2v/a/9v/3P/d/93/2//b
/9v/2//d/93/3v/e/+D/4P/h/+H/3//f/+H/4v/i/+L/4f/h/+P/5v/o/+n/6P/n/+b/
5f/m/+j/6//s/+r/6//t/+3/7f/t/+3/7f/x//L/8v/0//L/8v/z//X/9v/3//f/9//5
//r/+//8////AAABAAMABAAFAAcACQAKAAwADgAPABIAFAAWABgAGgAdAB8AIQAiACQA
JgAnACcAJwAnACgAKQAqACsALAAuADAAMgAzADEAMQAxADEAMQAxADAAMQAyADAALgAs
ACoAKAAlACIAHwAaABcAFAARAA4ACwAIAAMAAAD9//v/+v/4//j/9//3//X/9P/z//L/
8f/w/+//7//v/+7/7f/r/+v/6f/p/+r/6v/p/+n/6P/o/+j/6P/q/+r/6v/q/+r/6v/q
/+r/6P/n/+f/5v/o/+j/6P/o/+n/6v/r/+z/6v/q/+r/6v/r/+v/6//q/+r/6//r/+v/
6v/q/+r/6v/o/+j/5//m/+f/6f/q/+v/7f/t/+z/6//r/+3/7v/u/+7/7v/s/+z/7P/r
/+v/6//p/+j/6P/o/+n/6f/p/+j/6P/p/+r/6v/q/+n/6f/p/+n/5//n/+f/5//n/+r/
6//r/+r/6v/r/+n/6P/n/+f/6P/o/+j/6P/p/+n/6f/q/+z/6v/o/+j/5//m/+X/5P/m
/+b/5//n/+f/6f/p/+n/5//n/+b/5P/k/+X/5//q/+z/7P/r/+r/6v/q/+r/6v/p/+f/
6P/q/+f/5//n/+j/6v/q/+r/6v/r/+r/6P/o/+j/6P/l/+T/5P/j/+X/5v/m/+b/6f/r
/+3/7//w//H/8f/x//H/8f/x//H/8f/x//L/8//z//P/8f/x/+3/7P/s/+3/8v/1//b/
9v/1//L/8P/u//D/7//v/+//7P/s/+z/7P/s/+z/7f/t/+z/6v/p/+f/5P/k/+P/4//j
/+P/4//j/+b/6P/p/+r/6f/o/+f/5v/k/+T/5P/k/+b/5v/m/+f/6f/p/+n/5//i/93/
3//j/+//AgAZADgAXwCOAMAA9QAzAWwBlAGvAbUBqAGQAXEBQgEBAbUAagAlAPL/1//M
/8//3v/o/+z/8f/y//L/8//1//f/9//2//X/8v/y//H/8P/t/+z/6//q/+v/7P/t/+7/
8P/w//H/8f/y//L/8v/y//H/8v/z//P/9f/1//X/9f/3//f/+P/4//f/9v/2//X/9v/3
//r//P/7//r/+P/3//n//P/+/////f/9//3//f/9//7/AAAAAAIAAwAFAAUABwAHAAcA
BwAIAAgABwAIAAgACAAJAAsADgAPAA8ADwATABQAFQAWABkAGgAbAB0AHgAfACEAIwAk
ACYAKAApACoALAAuADAANAA3ADkAOwA6ADwAPgA/AEEAQwBFAEgARwBIAEkASgBJAEoA
SwBLAE0ATQBNAE0ASgBJAEcARwBIAEYARABCAD4APAA5ADYAMwAuACsAKAAlACIAHwAc
ABsAGAAVABMADwAMAAsACQAHAAUABAADAAEA///9//v/+//7//r/+f/6//v/+v/7//r/
+v/5//n/+P/4//j/+P/4//j/+P/4//j/+P/4//j/9//3//j/+P/6//r/+v/6//r/+v/6
//r/+P/4//j/+P/5//n/+f/4//f/9//2//X/9//4//n/+v/8//z/+//6//r/+//7//v/
/f/9//z/+//6//v/+//6//z//P/6//r/+v/5//n/+f/5//j/+P/4//j/+f/6//r/+P/5
//r/+v/6//n/+f/5//f/9f/1//X/9f/1//j/+f/5//j/+P/5//n/+P/3//f/+P/4//j/
+P/1//X/9f/2//f/9v/1//b/9v/2//b/9v/2//b/9//3//f/+f/5//n/+f/5//j/9v/1
//X/9v/4//j/+P/3//b/9v/2//b/9v/y//X/9//2//T/9f/2//f/+P/2//b/9//3//f/
+P/4//j/+v/7//z//f/+/////////////////////v/9//3//f/9//3/+//7//3//v8A
AAMABwAJAAkACAAGAAIA///8//z/+//7//v/+v/6//r/+v/8//z//f/9//r/+P/3//X/
8v/y//H/8f/y//P/9P/1//P/9P/0//T/9P/0//T/9P/2//b/9v/2//j/+P/4//n/9//1
//H/6//s/+//8f/5/wsAKABJAHAAnQDMAAABOwFzAZ4BuAG/AbMBngGAAVUBGAHPAIUA
PgALAOz/3f/g/+v/9P/8/wQABwAGAAYABQADAAMAAwACAAEAAgACAAEAAAD///7//f/8
//7//v/+//7//P/8//3//f///wAAAQACAAEAAgADAAMAAQABAAEAAQADAAMABAAEAAYA
BgAHAAcABwAHAAkACgAMAAwACwALAAsADAAMAAsADQANAA0ADQANAA4AEAAQABAAEQAT
ABMAEwATABMAEwAVABYAFgAYABoAGgAbAB0AHAAdAB0AHQAhACIAIwAkACMAJAAlACcA
JwAnACgAKQAtADAAMwA1ADgAOgA8AD4AQABDAEUARwBIAEoATABNAFAAUQBSAFQAVQBW
AFcAWABXAFgAWQBZAFkAWQBZAFkAWgBZAFcAVwBTAFAATQBKAEgARgBDAEAAOwA2ADMA
MAAuACwAKgAoACYAJAAiACEAHgAaABgAFQATABEAEAAPAAwACwAKAAkACwALAAoACQAK
AAsACgALAAoACgAJAAkACgAKAAoACgAIAAgACAAIAAgACAAIAAgABwAHAAgACAAIAAgA
CAAIAAgACAAIAAgACAAIAAgACAAJAAkACQAIAAgACQAJAAkACAAIAAgACAAKAAoACQAI
AAcABwAGAAUABgAHAAcABwAJAAsADAAMAAsACgAHAAYACAAHAAcABwAJAAgACAAIAAUA
BQAFAAQABAAFAAYABgAIAAcABwAHAAcABQAFAAUAAwADAAYABwAFAAQABAAFAAUABAAD
AAMABAAEAAQABAAEAAUABgAIAAgABgAEAAQABAAEAAQABAAEAAQABQAFAAMABQAFAAUA
AwADAAIAAAAAAAEAAwAGAAQABAADAAIABAAEAAQABAAEAAEAAQACAAIAAwAEAAYAAgAC
AAQABAAEAAQABAACAAIAAwADAAEAAgACAAIABAAFAAYABwAKAAsACwALAAsACwALAAsA
CQAJAAoACwANAA0ACwALAAwADAANAA8AEQATABMAEgARAA4ADAAKAAgABwAHAAcACAAI
AAgACAAGAAYABwAHAAgABgAFAAMABAAEAAMAAwACAAEAAAD//wEAAgACAAIAAgACAAIA
AgAAAAAAAAAAAAIAAgACAAMABQAFAAMAAQD+//n/+f/9/wUAEAAlAEAAXQCCAK4A4QAZ
AVIBhAGpAb0BuAGkAYcBZAEtAesAqABlACYA///s/+f/8P/8/wQACwAQAA4ADQAPAA8A
DwAOAA0ACgAKAAkACAAIAAgACAAIAAgACAAIAAgACgAKAAsACwAKAAoACgAKAAsADAAN
AA0ADQANAA0ADQAMAAsACwAKAAwADAANAA0ADQANAA8AEAASABIAEQARABIAFAAVABUA
FQAVABUAFQATABQAFgAWABgAGQAbABsAGgAZABgAFwAbABwAHAAeAB4AHgAfACEAIgAj
ACMAIwAlACYAJwAoACcAKAApACsALAAtAC8AMQAyADQANgA3ADoAPAA+AEAAQgBFAEcA
SQBIAEoATABNAFAAUQBSAFQAVQBWAFcAWABbAFwAXQBdAF8AXwBfAF8AXQBbAFgAVwBY
AFYAVABSAFAATgBLAEgARQBAAD0AOgA4ADYANAAyAC0AKgAnACUAIwAgAB8AHQAdABsA
GgAZABgAFwAWABUAFAATABEADwAPAA8ADQANAA4ADgANAA0ACgAKAAoACgALAAwADQAO
ABAAEAAQABAADQANAA4ADgAQABAAEAAQAA0ADAALAAoADAAMAAwADAAJAAkACQAIAAkA
CwAMAA0AEAAQABAAEAAPAA4ADAAKAAoACwALAAsACwALAAoACQAHAAkACgAKAA0ADgAN
AA4ADAALAAsACwAJAAgACAAIAAcABwAHAAYABgAHAAgACAAKAAkACQAJAAUAAwADAAMA
BQAFAAgACQAJAAgACAAJAAkACAAHAAcABAAEAAQABAADAAMAAwAEAAQAAgAAAAAAAgAC
AAIAAgAGAAYABwAHAAcACQAJAAkACAAHAAUAAgABAAEAAgAEAAQABAADAAIABAAEAAQA
BAAAAP3//f/+/wAAAQACAAQABAACAAIAAgAAAP7//v/+//7///8AAAIAAwACAAIAAQAA
AAAAAQACAAMABAAFAAUABQAFAAUABQAFAAcABwAIAAkABwAHAAUABQACAAIAAwAFAAkA
CwALAAoACgAIAAcABgAGAAUABQAFAAIAAgACAAIAAAAAAAEAAQACAAAA///9//r/+v/5
//n/9//3//f/9//3//j/+P/4//j/+P/4//j/+P/4//j/+P/2//b/9v/3//n/+f/5//X/
8v/x//P/9f/7/woAJQBEAGcAkAC+APEAJwFeAY4BrQG3AbABnAGBAVoBGwHRAIYAPwAK
AO3/3v/h/+r/8P/2//3/AgAEAAMABQAEAAMAAQD///7//v/9//z/+v/6//r/+v/7//z/
/f/+//z//P/9//3//P/8//z//P/7//z//f/9//3//f/9//3/+//7//z//P/9//7/AAAB
AAEAAQADAAQAAwACAAAA//8CAAQABQAFAAcABwAHAAcABQAGAAgACAAIAAkACwALAAkA
CQAJAAkACQAKAAoADAAPABAAEgAVABYAFwAXABcAGAAYABgAGAAbABwAHQAfACAAIQAj
ACUAJAAmACgAKQAsAC4AMAAyADQANwA5ADsAOgA8AD4APwBCAEMARABGAEcASABJAEoA
SQBKAEsASwBNAE0ATQBNAEoASQBHAEcARgBEAEIAQAA9ADwAOgA4ADMALgArACgAIwAg
AB0AGgAXABQAEQAPAA8ADAALAAkABwAFAAQAAwAAAP///v/9//3//f/8//v/+f/5//f/
9//5//r/+v/7//j/+P/4//j/9f/0//P/8v/2//j/+v/8//n/+f/6//r/+P/4//j/+P/4
//j/+P/4//j/+P/4//j/+f/5//n/+P/2//f/9//3//j/+P/4//j/+P/4//f/9v/4//f/
+//9/w==
         </WaveFormData>
      </LeadData>
      <LeadData>
         <LeadByteCountTotal>10000</LeadByteCountTotal>
         <LeadTimeOffset>0</LeadTimeOffset>
         <LeadSampleCountTotal>5000</LeadSampleCountTotal>
         <LeadAmplitudeUnitsPerBit>4.88</LeadAmplitudeUnitsPerBit>
         <LeadAmplitudeUnits>��V</LeadAmplitudeUnits>
         <LeadHighLimit>2147483647</LeadHighLimit>
         <LeadLowLimit>268435456</LeadLowLimit>
         <LeadID>V6</LeadID>
         <LeadOffsetFirstSample>0</LeadOffsetFirstSample>
         <FirstSampleBaseline>0</FirstSampleBaseline>
         <LeadSampleSize>2</LeadSampleSize>
         <LeadOff>FALSE</LeadOff>
         <BaselineSway>FALSE</BaselineSway>
         <ExcessiveACNoise>FALSE</ExcessiveACNoise>
         <MuscleNoise>FALSE</MuscleNoise>
         <LeadDataCRC32>2592447356</LeadDataCRC32>
         <WaveFormData>
SABIAEgASABKAEwATgBQAFIAUgBSAFIAUgBSAFIAUgBQAFAAUABQAE0ATABLAEoARwBE
AEEAPgA5ADYAMwAwAC8ALgAtACwAKQAmACMAIAAcABoAGAAWABYAFgAWABYAEwASABEA
EAAOAA4ADgAOAA4ADgAOAA4ADgAOAA4ADgANAAwACwAKAAoACgAKAAoACwAMAA0ADgAO
AA4ADgAOAAwADAAMAAwADAAMAAwADAAKAAoACgAKAAsADAANAA4ADAAMAAwADAAMAAwA
DAAMAA4ADgAOAA4ADAAMAAwADAAOAA4ADgAOAAwADAAMAAwADAAMAAwADAAOAA4ADgAO
AA0ADAALAAoACgAKAAoACgAKAAoACgAKAAwADAAMAAwADAAMAAwADAAKAAoACgAKAAwA
DAAMAAwACwAKAAkACAAIAAgACAAIAAgACAAIAAgACAAIAAgACAAIAAgACAAIAAoACgAK
AAoACgAKAAoACgAKAAoACgAKAAkACAAHAAYABgAGAAYABgAHAAgACQAKAAgACAAIAAgA
CAAIAAgACAAKAAoACgAKAAkACAAHAAYABgAGAAYABgAHAAcABwAHAAUABQAFAAUACQAK
AAsADAAOAA4ADgAOAA0ADQAOAA4ADAAOAA4ADgAOAA8ADwAQABAAEgAVABcAFQAUABIA
EQAOAAwACwAKAAwADAAKAAkACwAMAAwADAAMAAwADAAKAAoACQAHAAcABgAEAAQABQAD
AAMABAAEAAYABgAGAAYABAAEAAQABAAEAAQABAAEAAUABQAFAAMAAwAAAPj/9P/y//X/
AAARACQAOQBXAH4AqwDcABABPwFkAXsBhAF+AXIBXQE8AQsB0gCYAGIANwAWAAIA/v8G
AAwADQARABMAEwARAA4ADQANAAwACwAMAAsACgAJAAYABgAHAAcABQAFAAUABQAHAAcA
BwAIAAYABgAGAAYABwAIAAgACAAIAAgACAAIAAoACwALAAwACgAKAAoACgAJAAkACQAK
AAwADAAMAAwADgAQABIAEwARABEAEQARABAADwAQAA8ADgAOAA8ADwARABEAEgASABMA
EwAVABUAGQAaABwAHQAeAB0AHAAcAB4AHwAfAB8AHwAgACEAIgAlACcAKAAqACoAKwAt
AC4AMQAyADMANgA2ADgAOgA7AD0AQQBEAEYARwBIAEoASwBJAEkASQBJAEsATQBPAFAA
TgBNAE0ATQBNAE0ASwBLAEoASABGAEQAQwBBAD0AOgA1ADIALwAsACkAJgAjACAAHwAc
ABoAGQAWABIAEAAOAA8ADQALAAsADAALAAoACgAFAAQAAwABAAEAAgACAAMABQAGAAcA
BwADAAIAAQD+//7///////////////////8AAAAAAAABAP////8AAAAAAAAAAP////8A
AAEAAgAEAAMAAgABAP///f/9//3//f///wAAAQACAAIAAgACAAIAAAAAAAAAAAACAAIA
AgACAAMABAAEAAIAAAD9//v/+f/8//z//f///////v/+//7//v/+//7//f/8//v/+v/5
//r/+v/5//j/+P/5//r//P/8//z//f/9//n/+P/3//f/+v/5//r/+//5//n/+f/5//n/
+f/5//n/9//3//f/9//1//X/9f/1//b/9//4//n/9//3//b/9v/2//b/9v/2//X/9f/1
//X/8//z//L/8v/0//T/9P/0//X/9v/3//j/+f/4//j/+P/4//j/9f/0//T/8//z//P/
8//z//T/9f/4//r/+v/6//n/+P/2//b/9f/1//b/9v/2//j/+v/6//n/+f/5//r//f8A
AAIAAwACAAAA/v/9//v/+v/4//j/+P/4//b/9f/1//b/9//4//n/+v/5//b/8//x/+//
7//u/+z/6v/r/+v/6//u/+7/7v/u/+7/7v/u/+7/7//w//H/8v/w//D/8f/x/+//7f/n
/+D/4P/k/+b/6//8/xMAKgBJAHMAogDVAAwBPAFdAXABewF0AWYBUAEtAfwAvwCEAEwA
IAABAOr/6P/w//b/+P/9/////f/7//3/+v/5//n/+P/3//j/9//2//X/8//y//L/8f/y
//P/9P/1//X/9f/1//b/+P/4//j/+P/3//j/+P/4//j/+P/4//j/+P/5//n/+v/7//z/
/f/+//7//f/8//z//v/+//7//v/+//7//v/9////////////AAABAAQABQAFAAQABAAD
AAUABQAGAAYACQAJAAsACwAKAAoACwALAA8ADwAPABAAEQARABAADwASABQAFgAYABsA
HQAeACAAIAAhACMAJAApACoAKwAuADAAMgA0ADUANgA5ADsAPAA9AD4AQABBAEIAQwBE
AEUASABJAEoASgBIAEcARwBHAEUARQBDAEMAQAA+ADwAOgA2ADMALgAqACkAJgAjACAA
GwAYABUAEgAQAA4ADQANAAsACAAHAAYAAwABAP/////8//v/+v/6//n/+v/7//v/+//8
//z//f/7//z//f/9//v/+v/5//b/+P/5//n/+f/5//n/+f/5//r/+v/6//v/+f/5//r/
+v/6//r/+f/5//v/+//7//z/+v/6//r/+f/7//v/+//7//z//P/8//z/+//6//n/+P/7
//z//f/+//z//P/8//z//f/+//7//P/+//3//f/9//z/+v/5//n/+f/4//j/+P/5//r/
+//7//v/+//7//v/+v/6//n/+P/5//n/+f/6//r/+v/7//v/+f/4//f/9//4//f/+P/5
//f/9//3//f/9//3//f/9//5//n/+f/5//j/9//2//X/9//3//f/9//3//f/9v/2//j/
+P/4//j/+f/5//n/+f/3//f/9v/2//b/9v/2//b/+P/4//j/+P/3//f/+P/5//r/+P/4
//j/+P/2//b/9//3//n/+f/5//n/9//3//n/+v/7//z//P/8//z//P/7//v//P/8//z/
/v8AAAAA//////3//P/9//7/AgAFAAYABgAEAAMAAQAAAAAAAAAAAAAAAAD/////AAD/
//7//f/8//7//P/6//n/9//3//b/9P/0//X/9f/1//b/9v/2//b/+P/4//j/+P/2//b/
9v/2//T/9P/1//X/9//1//f/9v/w/+j/5v/r//L//f8QACkARwBuAJ0A0AACATEBVgFt
AXYBdAFoAVMBNAEFAdAAlgBeAC8ADgD2//D/+v8CAAMABwALAAkAAwAAAAEAAQAAAP//
/v/9//z/+//6//r/+//7//3//f/9//3//f/9//3//v/+//7//v/+//7//v/9//z//P/8
//z//P/9////AAACAAAAAAAAAAAAAQABAAEAAgAEAAQABAAEAAMABAAFAAUABQAFAAUA
BQAHAAcACQAJAAoACgALAAsACQAJAAoACgAJAAkACwALAA4ADgAPAA8AEwATABMAFAAU
ABUAFQAVABkAGgAbABwAHQAfACAAIgAkACUAJwAoACsALAAtADAAMAAyADQANQA4ADsA
PQA+AD0APgBAAEEARABFAEYARwBGAEcASABIAEoASQBJAEkASwBLAEkASQBGAEQAQgBA
AD0AOwA3ADQAMQAuACsAKAAnACQAIQAeABkAFgAUABMAEwAQAA8ADgALAAkABwAHAAgA
BwAGAAYABgAGAAYABQACAAIAAQABAP//AAABAAEAAgACAAIAAAAAAAEAAQABAAEAAQAB
AAEAAgACAAIAAwACAAEAAQAAAAAAAAD//////f/9//3//v///wAAAQABAAAA///+//3/
AAAAAAAAAAACAAIAAgACAAAAAAAAAAAAAgACAAIAAgADAAQABAACAAAA///////////+
//7///////7//v/+//7//v/+//3//f/9//3//f/+//7//f/8//v/+//7//z/+v/6//v/
+//7//z//f////3/+//7//v/+//7//v/+//7//v/+//7//3//f/9//3/+//7//v/+//7
//v/+//7//r/+f/3//b/9//4//n/+v/7//v/+//7//n/+f/4//j/+f/6//v//P/8//z/
/P/8//n/+f/6//v//f/9//z//P/7//r/+P/3//r//f/8//r/+v/6//r//P/8//3//f/7
//v/+//7//v/+//9//7//f/+//7//v8AAAAA/////////v/9//7//v/+//3//f/+//7/
AAACAAMABQAFAAQABAADAAEAAAAAAAAAAAAAAP////8AAAIA///+//3//P/8//r/+P/3
//f/9//2//T/8v/z//P/8//0//T/9P/0//b/9v/2//b/9v/2//b/9v/1//T/9P/z//P/
8//x/+7/6v/o/+b/6f/y/wEAFgAvAEsAbgCbANAAAgExAVYBbQF2AW4BXgFJASQB8QC8
AIQATAAjAAYA9P/y//r/AAD/////AQABAAMAAgD//////v/9//r/+f/4//f/+P/4//n/
+f/5//n/+f/5//n/+f/5//r/+v/6//r/+v/9//7//v/+//z//P/8//z/+v/7//v//P/6
//r/+v/6//3//f/9//7//v/+//7//v///wAAAQABAP//////////AQABAAMAAwAEAAQA
BQAFAAUABQAGAAYACQAJAAsACwALAAoACgAJAAsACwALAAwAEAARABEAEQATABQAFQAW
ABQAFQAVABYAGQAbAB4AIAAhACAAHwAgACYAKgAuADEAMQAzADQANAA3ADgAOgA7ADwA
PQA+AD8APwA/AD8APgA+AD0APQA9AD8APwA9AD0APgA8ADoAOAA1ADMALwAsACkAJgAj
ACAAGwAYABUAEgANAAoACAAHAAgABgAGAAYAAwABAP/////+//3//P/8//r/+v/6//n/
9f/0//L/8f/z//T/9f/1//f/+P/5//j/9//3//b/9f/1//X/9f/1//L/8v/y//P/9f/1
//b/9v/0//T/8//z//X/9f/1//b/9P/0//T/8//1//X/9f/1//T/9P/0//T/9P/0//T/
9P/0//T/9P/0//T/9P/0//T/8//0//T/8v/y//H/8f/x//P/8v/y//P/8f/w//D/8P/y
//L/8v/x/+//7//v/+//8P/w/+//7v/t/+3/7f/u/+7/7v/v/+//7v/u/+7/7//u/+v/
6v/p/+n/6f/p/+n/7P/t/+7/7//u/+3/7P/r/+v/6//r/+v/6//r/+v/6//p/+n/6P/o
/+j/6P/o/+j/6//r/+v/6//r/+v/6v/q/+r/6v/q/+r/6f/o/+f/5v/p/+f/5v/m/+b/
5v/m/+b/5//o/+r/6//p/+n/6f/p/+f/5//p/+r/6f/q/+r/6v/o/+j/5//n/+v/7P/t
//D/7f/s/+r/6f/p/+r/7f/w//P/9f/1//T/8v/x/+//7v/s/+z/7P/s/+j/5//n/+j/
6v/q/+r/6v/q/+j/5v/l/+P/4//i/+D/4v/j/+P/4//j/+L/4f/g/+D/4P/g/+D/4P/g
/+D/4P/i/+L/4//j/+H/4f/f/9j/0v/Q/9L/1f/e//H/CgAjAEcAcgChANYACgEzAVIB
ZwFsAWIBUgE5ARIB3QCiAGYAMAAHAOj/2P/a/+T/6P/t//H/8f/t/+v/6P/o/+n/6f/p
/+b/5f/k/+P/4v/i/+P/4//j/+P/4//j/+P/4//j/+T/5P/k/+T/5P/j/+T/5P/k/+X/
5v/n/+j/6v/r/+v/7P/r/+r/6f/o/+v/6//r/+z/6v/q/+r/6v/r/+z/7f/t/+3/7f/t
/+3/6//r/+3/7f/w//D/8f/x/+//7//w//D/8//z//X/9f/4//j/+f/5//n/+f/5//r/
/P/9//3//f/9//7///8AAAMABQAGAAgADAANAA8AEAARABIAEwAWABgAGgAcAB0AHgAh
ACMAJAAnACgAKgArACoAKwAsAC0ALAAtAC4ALgAvAC8AMAAxAC8ALwAtAC0ALAAqACgA
JgAjACEAHQAaABcAFAARAA4ACQAGAAMAAAD///z/+v/5//X/8v/x//D/7f/r/+n/6f/o
/+f/5v/m/+b/5v/m/+X/5P/k/+P/4//j/+T/5f/l/+T/5P/k/+L/4v/j/+P/4//l/+X/
5f/l/+P/4v/h/+H/4f/h/+L/4v/i/+L/4f/h/9//3//f/+D/4f/i/+P/4//h/+H/4f/h
/+P/5P/l/+b/5P/k/+T/5P/i/+L/4v/i/+T/5P/k/+T/5f/m/+b/5P/m/+X/5f/l/+P/
4v/i/+P/4//i/+L/4v/g/+D/4P/f/+L/4//k/+X/5f/k/+L/4P/f/9//3//g/+L/4v/j
/+P/5P/k/+T/5f/i/9//3v/d/9//3//f/9//3//f/9//3//d/93/3f/d/9//3//f/9//
3f/d/93/3f/f/9//3v/e/97/3v/e/97/3f/d/93/3f/d/93/3P/c/97/3v/e/97/3v/e
/97/3v/b/9v/3P/d/93/3v/g/+D/4P/g/97/3v/f/9//3v/d/9z/2//b/9v/3f/e/9//
4P/g/+D/4v/i/+H/4f/i/+L/4v/k/+L/4v/h/+H/4v/i/+T/5v/n/+n/6f/o/+b/5f/j
/+L/5P/k/+T/5P/g/9//3//g/+L/4v/i/+L/4P/e/9z/2//b/9v/2v/Y/9b/1//X/9f/
2v/a/9r/2v/a/9r/2v/a/9j/2P/Y/9j/2P/Y/9n/2f/b/9n/0//O/8j/yP/K/9H/3v/x
/wgAIwBHAHAAoQDUAAgBLwFMAV0BXgFQAUABIwH4AL8AiABQAB4A+//g/9L/2P/i/+b/
5f/l/+f/6f/n/+T/4//j/+L/4f/g/9//3v/d/93/3v/g/+H/3//d/9v/2f/a/9v/3P/e
/97/3v/e/97/3f/e/97/3v/f/+D/4f/i/+L/4//j/+T/4v/i/+L/4v/h/+H/4f/i/+T/
5P/k/+T/4//k/+X/5f/l/+X/5f/l/+b/5//q/+v/6f/o/+j/5//p/+n/6v/q/+3/7f/v
/+//7v/u/+//7//z//P/8//0//b/9//3//f/9//4//n/+v/9////AAACAAIAAwAFAAYA
CwAMAA0AEAAQABIAFAAVABYAGQAbABwAGwAcAB4AHwAiACMAJAAlACgAKQAqACoAKQAn
ACYAJQAnACcAJQAlACIAIAAeABwAGQAXABMAEAANAAoABwAEAAEA/v/7//j/9f/y//D/
7//r/+j/5//m/+b/5f/k/+X/5P/j/+L/4v/e/97/3v/d/97/3v/d/93/2//c/93/3f/e
/97/3v/c/9z/3f/d/93/3P/b/9r/2f/Z/9r/2//d/93/3f/e/97/3f/c/9r/2f/Z/9n/
2f/a/9r/2v/a/9n/2//b/9v/2//c/9z/3P/c/9z/3P/c/9z/2v/a/9r/2v/Y/9j/2P/Y
/9n/2v/a/9j/2v/Z/9n/2f/X/9b/1v/X/9j/2P/Z/9r/2v/a/9r/2f/W/9X/1P/T/9X/
1v/W/9b/1f/V/9X/1v/Y/9j/2f/Z/9j/2P/Y/9n/1//V/9X/1f/X/9f/1//X/9X/1f/V
/9X/1f/V/9X/1f/V/9X/1f/V/9X/1f/V/9X/1f/V/9T/1P/S/9L/0v/S/9X/1f/V/9X/
1f/V/9T/1P/U/9T/1P/U/9L/0v/S/9L/0//T/9T/1f/V/9X/1P/U/9T/1P/T/9T/1v/W
/9b/1v/V/9T/1P/T/9X/1f/V/9X/1f/V/9f/2P/Y/9j/1//W/9f/2P/Y/9n/2v/a/9r/
3P/a/9r/2f/Z/9j/2P/a/9z/4f/j/+P/4v/g/9//3f/c/9r/2v/a/9r/2P/X/9f/2P/Z
/9r/2//c/9v/2P/V/9P/0//T/9L/0P/R/9P/1P/V/9P/0v/R/9D/0v/S/9L/0v/S/9L/
0v/S/9T/1P/V/9X/0//V/9H/zv/K/8T/wv/F/8z/2f/s/wMAHwBAAGsAmgDOAP8AKAFJ
AVYBUgFCAS0BDAHfAKwAdAA6AAsA7P/W/9D/1v/c/+H/5f/n/+X/4//i/+H/4f/g/9//
3f/b/9n/1//Y/9j/2f/Z/9v/2//b/9v/2f/Z/9n/2v/c/9z/3P/c/93/3v/e/97/3P/c
/9z/3P/c/93/3f/e/+D/4P/g/+D/4f/h/+H/4v/i/+L/4v/i/+H/4v/j/+P/5f/l/+X/
5f/n/+f/6f/p/+r/6v/r/+v/6//r/+z/7P/r/+v/7f/t/+7/7v/v/+//8f/x//H/8v/0
//X/9f/1//f/+P/5//r/+//9//7/AAACAAMABQAGAAsADAANABAAEgAUABYAFwAWABkA
GwAcAB8AIAAiACMAIwAjACMAIwAlACcAKQAqACkAJwAmACUAKAApACgAKQAoACYAJAAi
AB8AHQAZABYAFQASAA8ADAAJAAYAAwAAAPv/+P/2//X/9P/y//L/8v/v/+3/6//r/+z/
6//q/+r/6P/o/+j/5//l/+T/4v/h/+L/5P/m/+f/5P/k/+T/4v/j/+X/5v/n/+X/5f/l
/+X/4v/i/+L/4//j/+P/5P/k/+b/5v/l/+X/5f/l/+X/5v/m/+b/5v/l/+X/5f/l/+X/
5P/k/+T/5P/m/+b/5v/m/+b/5v/m/+b/5v/m/+b/5v/n/+j/6P/m/+b/5f/l/+X/4//i
/+L/4//l/+T/5P/k/+T/5P/k/+P/5f/l/+X/5f/o/+j/5//m/+P/4//j/+T/4v/i/+P/
4//j/+T/5f/n/+X/4//j/+P/4//j/+P/4//j/+P/4//j/+P/4//j/+P/4//j/+P/4//j
/+P/4//j/+X/5f/k/+T/4//i/+H/4P/i/+P/5P/l/+f/5//m/+b/5P/k/+T/5P/k/+T/
5P/k/+H/4f/i/+P/5f/l/+T/5P/m/+T/5v/m/+b/5v/k/+L/4f/f/+H/4f/h/+H/5P/l
/+j/6v/r/+z/7P/s/+z/7P/r/+v/7P/s/+z/7v/t/+z/6v/p/+b/5v/o/+r/7//x//H/
8P/u/+3/6//q/+v/7P/t/+7/7P/r/+v/7P/q/+r/6v/q/+r/6P/m/+X/4//j/+L/4P/i
/+P/4//j/+T/5P/k/+T/4v/i/+L/4v/i/+L/4v/i/+T/5P/l/+X/5f/j/9//3P/a/9j/
2P/b/+L/7f8CABsAPQBoAJUAyAD+AC8BUgFpAXABagFaAUMBIAHrALIAeABAABcA+v/i
/+D/6v/u/+//8//1//P/9f/2//X/9f/0//P/7//t/+v/6f/q/+r/6//r/+v/6//r/+v/
7f/t/+3/7v/u/+7/7v/u/+3/7v/u/+7/7//w//H/8v/w//H/8f/y//D/8P/w//D/8//z
//P/9P/y//L/8v/y//T/9v/4//n/+P/3//b/9f/1//X/9//3//r//P///wEA/////wAA
AAD/////AQABAAIAAgADAAMAAwADAAMABAAIAAkACQAJAAwADgAQABIAEwAVABYAGAAY
ABkAGwAcAB0AHgAfACIAJQAoACsALQAwADMANQA2ADYANgA3ADcAOgA7ADwAPQA8AD0A
PgA+AEAAPwA/AD8APQA9ADsAOwA8ADoAOAA2ADMAMQAtACoAKQAmACMAIAAbABgAFQAS
AA8ADAAKAAkABwAEAAMAAgADAAEA//////3/+//5//j/9v/2//b/9f/2//b/9f/1//P/
9P/1//X/9v/2//b/9P/0//X/9f/1//P/8//z//P/9P/0//T/9f/3//f/+P/4//b/9v/1
//X/9f/1//X/9v/3//j/+f/5//f/9//3//f/+P/4//j/+P/6//r/+v/6//r/+v/6//r/
+v/6//r/+v/6//r/+f/2//f/9//4//n/+f/4//j/+f/3//b/9v/2//f/+P/5//n/+f/5
//n/+f/5//j/9v/0//X/9f/1//b/9v/2//f/9//4//j/+P/5//n/9//3//f/9//3//f/
9//1//X/9f/1//j/+f/6//v//f/9//3//f/7//v/+//7//v/+//6//r//P/8//z//P/8
//v/+v/5//r/+//7//z/+v/6//r/+v/2//r//P/6//j/+v/6//r/+v/6//r/+//7//v/
+//7//v//f/9////AAABAAIAAgACAAAAAAD//////v/+//7/AAACAAIAAQABAAEAAgAF
AAgACwANAA0ADAAIAAcABQAEAAIAAgACAAIAAQABAAIABAAEAAQABAAEAAIAAAD+//3/
/f/9//z/+v/6//v/+//7//z//P/8//z/+v/6//r/+v/8//z//P/8//z//P/9//3//f/5
//P/7v/s/+7/8P/1/wIAGQA0AFcAfQCoANsADgE8AV8BdgF/AXwBbgFaATsBDgHXAJwA
YgA2ABUA/v/4/wAABgAKAA8AEQAPAA0ADQAKAAcABwAGAAUABQAFAAUABQACAAIAAwAD
AAUABQAFAAUAAwADAAMABAAGAAYABgAGAAcACAAIAAgABgAGAAYABgAIAAkACQAKAAoA
CgAKAAoACwALAAsADAAMAAwADAAMAAsADAANAA0ADwAPAA8ADwAPAA8AEQARABIAEgAT
ABMAFQAVABYAFgAVABUAFwAXABkAGgAcAB0AHQAdAB0AHgAgACEAIQAhACEAIgAjACQA
IwAlACYAKAAtAC8AMgA0ADcAOAA5ADwAPgBAAEIAQwBEAEcASQBKAEsATABOAE8ATgBP
AFAAUQBSAFMAVABUAFYAVQBVAFUAVQBVAFMAUwBPAEwASQBGAEUAQwA/ADwAOQA2ADMA
MAAvACwAKQAmACMAIAAeAB0AGQAWABUAFAAVABMAEQARABAADwAOAA4ADgAOAA4ADQAM
AAwACwALAAsADAANAA0ADAAMAAwACgAKAAsACwALAAsACwALAAsACgAKAAoACwAKAAkA
CQAIAAkACgAKAAsACQAJAAkACgAMAAwADAALAA0ADQANAA0ADAAMAAwADAAOAA4ADgAO
AAsACgAJAAgACQAKAAsADAANAA4ADgAMAAoACQAJAAkACwAKAAoACwAJAAgACAAIAAoA
CgAKAAkACQAJAAkACQAKAAoACQAIAAcABwAHAAgABgAGAAcABwAGAAYABgAHAAcABQAF
AAUABQAFAAUABQAHAAcABwAHAAUABQAFAAUABgAHAAgACQAHAAcABwAHAAYABQADAAIA
BQAGAAcACAAJAAkACQAJAAcABwAGAAYABAAEAAQABAAGAAYABgAGAAUABQAGAAcABQAF
AAYABgAGAAYABgAEAAQABQAFAAMAAwADAAMABQAFAAcACAALAAwADAAMAAkACAAGAAUA
BwAIAAkADAAOAA4ADQANAAwADAAOABAAEQATABMAEgASABEADwAOAAwADAAMAAwADAAL
AAsADAAKAAoACgAKAAwACgAIAAcAAwADAAIAAAACAAMAAwADAAQABAAEAAQAAgACAAIA
AgAAAAAAAAAAAAIAAgADAAMAAwADAP///P/6//b/9P/1//r/AwAUACkAQwBiAIkAugDu
ACEBTgFvAYABggF2AWMBRgEdAeoAtAB8AEkAJgAOAP7/AAAIAA0AEQAVABEADwASAA8A
DwAOAA0ADAALAAoACQAIAAgACQAJAAcABwAHAAcABQAFAAUABgAIAAgACAAIAAsADAAM
AAwADAAMAAwADAALAAsACgAKAAwADAAMAAwADQANAA0ADgAOAA4ADgAOABEAEgATABMA
EwATABMAEwARABEAEwATABYAFgAXABcAFgAVABUAFAAXABcAGQAZABgAGAAZABkAHQAd
AB0AHgAgACEAIQAhACEAIgAjACQAJQAnACgAKgAsAC0ALwAwADMANAA1ADgAOgA8AD4A
PwA+AEEAQwBEAEcASABKAEsASgBLAEwATQBOAE8AUABQAFAATwBPAE8ATwBPAE0ATQBO
AEwASgBIAEcARQBBAD4AOwA4ADUAMgAxAC4AKwAoACUAIgAgAB8AHAAYABYAFAATABEA
DwAPABAADwAOAA4ACgAKAAoACQAIAAgABwAHAAYABgAGAAUABgAGAAYABAAFAAcACAAJ
AAkACQAJAAkABgAGAAYABwAJAAkACgAKAAkACAAGAAUABwAHAAcACAAHAAYABQADAAUA
BQAFAAUACAAIAAgACAAFAAQAAwACAAUABgAHAAgABwAGAAUABAAFAAYABgAEAAcABwAI
AAkACAAGAAUABQAFAAQABAAEAAIAAgACAAEAAQABAAEAAQAEAAQAAwACAP///////wAA
AAAAAAEAAQAAAAAAAAABAAEA//////////////////////////////z/+//6//n/+v/7
//z//f/////////////////+//7//v/+//7//v/9//3//f/9//v/+//6//r//P/8//z/
/P/6//r/+v/6//r/+//9/////////wAAAAD8//r/+v/6//r//P/8//3//f/8//v/+v/5
//n/+f/7//z///8AAAAAAAAAAAAA/////wIAAgACAAQAAgACAAEAAQD+//7/AAACAAcA
CQAJAAgACAAHAAUABAACAAIAAgACAAAA/////wAA/v/+//7//v/+//z/+v/5//j/+f/5
//j/9//3//b/9f/0//T/9P/0//X/9v/3//j/+P/4//j/+P/2//b/9//3//f/9//1//D/
6v/o/+j/6//w//3/EAApAEcAbACXAMgA+gApAVIBbQF6AXgBbAFbAT4BDwHUAJYAWgAt
AAwA8v/u//r/AAABAAEAAwADAAMAAgABAAEAAAD///7//f/8//v/+P/4//n/+f/7//v/
+//7//3//f/9//7//P/8//z//P/7//z//P/8//z//P/8//z//P/9//3//v///wAAAQAC
AAEAAQABAAIAAAAAAAAAAAABAAIAAwADAAMAAwADAAMABQAFAAcABwAGAAYABwAHAAcA
BwAIAAgACAAHAAgABwAKAAwADwARABIAEQAQABAAEAARABEAEQAUABYAGAAaABkAGwAc
AB4AHgAfACEAIgAnACgAKQAsAC4AMAAyADMAMQAzADQANAA2ADgAOwA9AEAAQQBCAEMA
QgBDAEQARABGAEUARQBFAEMAQwBBAEEAQQBAAD8APgA9ADsANwA0AC8ALAApACYAIwAg
AB0AGgAXABQAEgARAA0ACgAJAAgABQADAAEAAQABAAEAAQACAP7//v/+//3//P/8//v/
+//7//z//f/9//v/+v/5//b/9v/3//f/9//4//n/+v/7//r/+v/6//v/+//7//z//P/8
//z/+//7//3//f/9//7//P/8//z/+//7//v/+//7//z//P/8//z/+v/6//r/+v/6//r/
/v8CAA==
         </WaveFormData>
      </LeadData>
   </Waveform>
</RestingECG>
