# Supplementary material for: Detection of Left Atrial Enlargement Using a Convolutional Neural Network-Enabled Electrocardiogram
Source: Front Cardiovasc Med. 2020 Dec 17;7:609976. doi: 10.3389/fcvm.2020.609976 (PMC7773668; doi:10.3389/fcvm.2020.609976)
Supplement: Supplementary file 5 [file Data_Sheet_5.ZIP › normal4/1802037111_6013_0000001A.XML]

<?xml version="1.0" encoding="Windows-1252"?>
<!DOCTYPE RestingECG SYSTEM "restecg.dtd">
<RestingECG>
   <PatientDemographics>
      <PatientID>1802037111</PatientID>
      <PatientAge>66</PatientAge>
      <AgeUnits>Years</AgeUnits>
      <Gender>Female</Gender>
      <PatientLastName>chenliuqing</PatientLastName>
   </PatientDemographics>
   <TestDemographics>
      <DataType>Resting</DataType>
      <Site>1</Site>
      <AcquisitionDevice>MAC55</AcquisitionDevice>
      <Status>Unconfirmed</Status>
      <Priority>Normal</Priority>
      <AcquisitionTime>09:24:56</AcquisitionTime>
      <AcquisitionDate>05-12-2017</AcquisitionDate>
      <CartNumber>1</CartNumber>
      <AcquisitionSoftwareVersion>009C</AcquisitionSoftwareVersion>
      <XMLSourceVersion>MAC5000 v1.0</XMLSourceVersion>
   </TestDemographics>
   <RestingECGMeasurements>
      <VentricularRate>70</VentricularRate>
      <AtrialRate>70</AtrialRate>
      <PRInterval>156</PRInterval>
      <QRSDuration>98</QRSDuration>
      <QTInterval>406</QTInterval>
      <QTCorrected>438</QTCorrected>
      <PAxis>55</PAxis>
      <RAxis>8</RAxis>
      <TAxis>51</TAxis>
      <QRSCount>11</QRSCount>
      <QOnset>213</QOnset>
      <QOffset>262</QOffset>
      <POnset>135</POnset>
      <POffset>191</POffset>
      <TOffset>416</TOffset>
      <ECGSampleBase>500</ECGSampleBase>
      <ECGSampleExponent>0</ECGSampleExponent>
   </RestingECGMeasurements>
   <Diagnosis>
      <Modality>Resting</Modality>
         <StatementCount>3</StatementCount>
         <LabelText>12SL ��ϳ���</LabelText>
      <DiagnosisStatement>
         <StmtFlag>ENDSLINE</StmtFlag>
         <StmtText>�������</StmtText>
      </DiagnosisStatement>
      <DiagnosisStatement>
         <StmtFlag>ENDSLINE</StmtFlag>
         <StmtText>QRS �͵�ѹ</StmtText>
      </DiagnosisStatement>
      <DiagnosisStatement>
         <StmtFlag>ENDSLINE</StmtFlag>
         <StmtText>�ٽ� ECG</StmtText>
      </DiagnosisStatement>
   </Diagnosis>
   <Waveform>
      <WaveformType>Rhythm</WaveformType>
      <WaveformStartTime>0</WaveformStartTime>
      <NumberofLeads>8</NumberofLeads>
      <SampleType>CONTINUOUS_SAMPLES</SampleType>
      <SampleBase>500</SampleBase>
      <SampleExponent>0</SampleExponent>
      <HighPassFilter>16</HighPassFilter>
      <LowPassFilter>150</LowPassFilter>
      <ACFilter>NONE</ACFilter>
      <LeadData>
         <LeadByteCountTotal>10000</LeadByteCountTotal>
         <LeadTimeOffset>0</LeadTimeOffset>
         <LeadSampleCountTotal>5000</LeadSampleCountTotal>
         <LeadAmplitudeUnitsPerBit>4.88</LeadAmplitudeUnitsPerBit>
         <LeadAmplitudeUnits>��V</LeadAmplitudeUnits>
         <LeadHighLimit>2147483647</LeadHighLimit>
         <LeadLowLimit>268435456</LeadLowLimit>
         <LeadID>I</LeadID>
         <LeadOffsetFirstSample>0</LeadOffsetFirstSample>
         <FirstSampleBaseline>0</FirstSampleBaseline>
         <LeadSampleSize>2</LeadSampleSize>
         <LeadOff>FALSE</LeadOff>
         <BaselineSway>FALSE</BaselineSway>
         <ExcessiveACNoise>FALSE</ExcessiveACNoise>
         <MuscleNoise>FALSE</MuscleNoise>
         <LeadDataCRC32>4149884407</LeadDataCRC32>
         <WaveFormData>
BAAEAAQABAACAAIAAgACAAQABAAEAAQAAgACAAIAAgAAAAAAAAAAAP///v/9//z/+v/6
//r/+v/4//b/9P/y//L/8v/y//L/8P/w//D/8P/u/+7/7v/u/+7/7v/u/+7/7P/s/+z/
7P/s/+z/7P/s/+7/7v/u/+7/7f/s/+v/6v/s/+z/7P/s/+z/7P/s/+z/7P/s/+z/7P/q
/+r/6v/q/+r/6v/q/+r/7P/s/+z/7P/s/+z/7P/s/+7/7v/u/+7/7v/u/+7/7v/t/+z/
6//q/+v/7P/t/+7/7v/u/+7/7v/s/+z/7P/s/+v/6v/p/+j/6//s/+3/7v/u/+7/7v/u
/+7/7v/u/+7/7P/s/+z/7P/s/+z/7P/s/+7/7v/u/+7/7P/s/+z/7P/s/+z/7P/s/+z/
7P/s/+z/7P/s/+z/7P/s/+z/7P/s/+r/6v/q/+r/6//s/+3/7v/s/+z/7P/s/+7/7v/u
/+7/7v/u/+7/7v/s/+z/7P/s/+7/7v/u/+7/7P/s/+z/7P/s/+z/7P/s/+7/7v/u/+7/
7P/s/+z/7P/s/+z/7P/s/+7/7v/u/+7/7v/s/+z/7P/x//H/8f/w//D/8f/x//H/8v/0
//T/9P/1//b/9v/2//T/9v/2//f/+P/4//n/+v/5//j/9//0//T/9f/3//j/9v/y//L/
8v/v/+7/7v/t//D/8f/x//L/8P/w/+//7//t/+v/6//r/+//8P/x//P/8//y//L/8//z
//P/8f/x//L/8v/y//L/9P/y//H/8P/y//P/9//5//b/+f8BAAkADAATACAALgA7AEUA
TgBTAE8ARgBAADUALgApAB0ADwAKAAgABQAFAAgABwADAAkADAACAPz//P8BAAIA/v/6
//z//P/4//r//v8CAAAA/P/8//z/+//6//v//P/9//7//P/8//z//P/+////AAABAP//
/////wIAAAAAAP////8AAAEAAgADAAIAAgACAAMAAwABAAEAAwAFAAYABQAFAAUACAAI
AAgABgAGAAMABQAGAAcABgAHAAwADAAMAAwACwALAAoACQAKAAsADQAOABAAEAAQABAA
EAARABEAEQASABMAEwAUABUAFQAVABUAFAATABMAEwAXABoAHQAfAB8AHwAgAB0AGwAc
ABwAHAAeAB4AHQAdACEAIgAhACIAIgAiAB8AHwAhAB8AHwAfABwAHAAcABwAHAAcABwA
GQAXABYAEwATABQAFAAUABQAEwASABAADQAPABAAEgATABAADwAPAA4ADAAMAAsACwAL
AAwADAANAA8ADgAJAAgACQAKAAwADQAMAAwADAAMAAsACgAJAAgACgANAA8AEgARAA0A
CgALAA8ADwAOAA0ADQALAAsADAAPAA8ADwAQAA0ADQAMAAsACQAKAA0ADgAMAAsACwAL
AAoACgAIAAgADAANAA4ADgALAAsADAANAA0ADAAIAAcACgAMAAwAEAARABAADwANAA0A
DgAPABAADgANAA0ADAALAAwADgASABAADQAMAAwADAAMAAsACgAKAAsACwALAAsACgAK
AAsADgAOAA0ADQALAAsADAAMAAwADAALAAsACQAJAAoACgAMAAwADAAMAA4ADgAOAA8A
DgAMAAsACQAHAAcACgAKAAgABwAGAAYABAAEAAQABAAFAAcACAAJAAsACgAKAAoACgAG
AAYACAAIAAgACAAIAAoACAAIAAgACQAJAAkACAAIAAkACQAJAAoADAAMAAwADQAOAA4A
DgAOABAAEAARABEAEAAQABAAEAAQABAADgANAA0ADgAOAA4ACgAKAAoACwAKAAoACQAI
AAcABQAEAAUABgAGAAcABwAFAAUABQAEAAQABAAFAAQAAgABAAEABAAFAAQABQAGAAYA
BgAGAAQABAAFAAYAAgD/////AQACAAcACwATABgAGwAkADAAQQBTAF4AXQBbAFQASgBB
ADwAMQAbABMAFAAOAA0ADQAKAA0AEwAPAAgACgAOAAwABwAGAAYACgAIAAIAAgAGAAQA
AgAEAAYABQAGAAYABgAEAAQABAAEAAQABAAEAAQABQAFAAUABQADAAMAAwAGAAgACAAH
AAcABwAHAAcABwAHAAYABQAFAAYABQAGAAkACgAKAAgABwAGAAgABwAGAAcACAAGAAkA
CQAJAAcABwAKAAoACgAKAAYABQADAAEABAAHAAsADgANAAwACwAKAAwADQANAA0AEAAR
ABEAEgATABMAEwATABQAEwATABMAFQAWABcAFwAYABkAGwAZABkAGgAaABoAHgAeAB0A
HQAdABwAGQAYABwAHAAZABkAGwAZABkAGQAaABoAGgAaABcAFgAVABEADwAOAAsACwAM
AAwADAAMAAwADAALAAkACwAKAAoACQAGAAUABQAEAAQABAADAAMAAwAEAAQABQAGAAYA
AgACAAIAAgADAAMABAAEAAQABAACAAIAAgACAAIAAwADAAQABAABAP//AQAFAAUABAAD
AAUAAwADAAQAAwADAAMABAAEAAUABQAFAAIAAgAEAAQABAADAAMAAwAFAAYABQAGAAgA
BwAGAAQAAwADAAQABQAIAAgABQAFAAYABgAEAAYABgAGAAYABQAGAAYABgAGAAMAAwAE
AAQAAgACAAMABgAGAAMAAgACAAYABgAFAAQABAAFAAUABQADAAIAAgADAAIAAgABAAEA
AwADAAQABAACAAIAAQABAAEAAQACAAIAAAAAAAAAAAABAAIAAwAFAAMAAgACAAEA////
/wIAAgABAAEAAQACAAQABAAEAAQABAADAP//AQAEAAMAAgABAAAAAAD+//7//v8DAAMA
AwACAAIAAwADAAMABgAIAAgACAAGAAYABQAEAAcACgALAA0ACwAKAAoACgAKAAoACgAI
AAkACQAKAAoACgAGAAYABgAFAAQABAADAAAA///9//z///8AAAAAAQD///3//f/9////
AAABAAMAAgAAAP/////9//3/+//7//3//v///wAA/v/+////AAAAAP//+//7/wAAAQAB
AAMADgAZAB4AKAA1AD8ATgBVAFUAUABIAD0ANgAzACMAEwAMAA4ADwAJAAQABQAPABUA
CgAEAAgACgAFAAAABAAGAAQAAAAAAP7/AAACAAAAAgACAAIAAQAAAP7//v/+//7/AAAA
AAAAAAABAAEAAQABAAEAAQABAAQABAAEAAMAAwABAAEAAQABAAIAAgACAAMAAQD/////
AQACAAIAAAD//wAABAAFAAYABQAEAAAAAQACAAMAAgADAAQABAAEAAQABgAHAAcABwAH
AAcACAAIAAcABgAFAAQABQAHAAgACQAMAA0ADQAOAA0ADQANAA0AEQARABIAEwAQABAA
EAAPABMAFQAYABcAFwAYABgAGAAXABYAFAATABUAFgAVABYAGAAYABUAFQAXABUAFQAV
ABYAFgAWABYAEgASABIADwAPAA4ACwALAA0ADAALAAoACQAIAAYAAwAEAAQABQAFAAMA
AwAEAAQAAgACAAEAAQAAAAAA/////wMABAABAAIAAAAAAAEAAQAAAAAAAAAAAAAAAAAA
AAAAAAABAAEAAgACAP///f///wMAAwACAAEAAQD/////AAABAAEAAQACAAAAAQABAAEA
AAAAAAIAAgAAAP///////wIAAgAAAAAAAwADAAMAAgD/////AAABAAAAAAD9//3/AAAA
AP7/AAAAAAAAAAD//wAAAAAAAAAA/////wAAAAD8//z//f8AAAIA///+//7/AAAAAP//
/v/9//3//P/7//z//P/9/////v/+//3//f/9//3//v/+//z//P/7//v//f/9//7//v/+
//7//v/+//7//v/+/////f/8//z/+//3//f/+v/6//r/+//8//7//f/8//v/+v/8//3/
/f/9/////v/+//7//v/8//z//f/9///////4//n/+v/7//z//P/6//r/+v/+////AAAA
AP7/////////AAACAAIAAgACAAIAAQAAAAEABAAFAAcABwAGAAYABgAEAAQABAACAAEA
AQACAAIABAAAAAAAAAD9//z//P/7//3//f/8//z//P/8//v/+//5//f/9//3//j/+P/4
//n/+//6//r/+//9//3/+//7//r/+v/6//r/9v/4//3/+v/2//H/7//v//b/AQAHAAMA
DgAdACIAJgAzAEEATABTAFUATgBGAD8ANgApABsAEwAOAAQA//8JABAADQAJAAcABAAE
AAIAAgABAAAA/v/8//j/9v/6//z//P/8//b/9P/2//j/+f/6//v//P/9//7//f/8//v/
+v/7//v/+//7//v/+//7//7//P/8//v/+//9//3//f/9//z//P/8//3////9//3////+
//7//P/7//3/AAAAAAAAAAAAAP3////9//3/+//7/wAAAAAAAAAAAAABAAEAAQABAAEA
AgACAAAAAAAAAAAAAgADAAMAAwAIAAkACQAKAAsACwALAAsADAALAAsACwANAA4ADwAP
ABAAEQATABEADwAQABAAEAAUABQAEwATABYAFgAUABQAFgAWABMAEwATABEAEQARABIA
EgASABIADgAOAA4ACwANAAwACQAJAAgABgAEAAIABQAGAAYABQAEAAIAAQD///////8A
AAAAAAAAAP////8AAAAA/////wIAAgD+//7//P/8//3//f/+//7//v/+//7//v/+//7/
/v//////AAAAAP3/+//9/wEAAQAAAP///f/7//v//P////////8AAP7//////////v/+
/wAAAAD+//3//f/9/wAAAAD+//7/AAD///7//P/9//3//v///wEAAgAAAAEAAAAAAP7/
AAAAAAAAAAD///7//v/+//7//v///wEAAgAAAAAAAQAEAAIA///+//7//v/+//3//P/9
////AAABAAAA/v/9//3///8AAAAAAQD/////AAAAAPz//P/7//v//P/9////AAD///7/
/f/8//3//v///wEAAwACAAIAAQD8//v//f/8//z//f/+/wAA///+//3//P/+////////
/////v/+//7//v/8//z//f8BAAYAAgAAAP7//P/9//z//f/+/wEAAQABAAAA//////7/
/f///wIAAwAEAAcACAAIAAgABwAIAAcABwAJAAgACAAIAAYABgAGAAQAAwADAAQABAAG
AAIAAgACAAEAAAAAAP///f/9//z//P/6//r/+f/5//r/+f/6//v/+//6//n/+f/6//r/
+//9//v/+//5//n/+v/6//r/+v/8//r/9//6//b/9f/3//n/+P8BAAcABwAQAB0AJgAw
ADkAQQBQAFkAVwBMAEIAOwAyACcAFwAJAAYACgALAAsACgAJAAkACQAGAAIAAAAEAAMA
/v/6//r//v/+//z//P/6//r/+P/4//n/+v/6//r//P/8//z//P/8//z//P/8//v/+//7
//v/+P/3//b/+P/6//z//f////z/+//6//n/+//8//3////9//v/+//9//7//v/8//v/
+//+//7//v/+//7/+//9///////9//3/AAAAAAAAAAAAAAEAAQABAAAA//////7/AAAA
AAAAAAACAAMAAwADAAUABQAEAAQABgAHAAgACQALAAsADAANAA0ADgAPAA8ADwAPABAA
DQAOABAAEQASABYAFgAVABUAFAASAA4ADAAPABAADgAPABMAEQARABEADgAOAA4ADgAK
AAoACgAHAAgACAAGAAcABQAEAAMAAgACAAIAAQD//wEAAAAAAP///f/9//7//v/+//7/
/f/9//7//v/9//3////+//n/+P/4//j/+f/5//n/+v/7//z/+v/6//r/+v/8//3//f/+
//z/+f/3//n//f/9//z/+//7//n/+f/6//3//f/9//7//P/9//3//f/6//r//P/8//z/
+//7//v/+v/6//j/+P/+////AAAAAP3//f/+////AAAAAP3//f/+//7//P/+/wAAAAAA
AP///v/+//7//v/9//3//v/+//z//P/9/wAAAAD9//z//P/8//z/+//6//z//f/9//3/
/f/8//z//f/8//z/+//7//3//f/+//7/+v/6//n/+f/6//v//f/+//z//P/8//z//P/8
//z//f/9//z//P/7//n/+f/8//z/+P/3//b/9v/5//r/+//8//z//f/9//3//f/8//z/
/P/6//j/+P/5//X/9//7//z//v/+//7//v/8//r/+v/6//z/+//6//j/+//9//7/////
/wAA///+/wEAAgACAAIAAgAEAAQABQAFAAQABAAEAAIAAgACAAAA/////wAAAAACAP7/
/v/+//z/+v/5//f/+P/5//n/+v/4//j/9//3//f/9f/1//X/+P/4//j/+f/3//b/9v/3
//f/9//1//X/9v/2//b/9v/4//T/+f/6//T/7//v//P/+v///wEABwAKABEAHgAuAD8A
SQBQAFMASwBAADoANQAoABUACQAHAAYAAAABAAUAAgADAAMAAwD+//z//v/+//v//P/6
//T/8v/0//7//P/2//T/9P/4//n/+v/6//r/+f/4//f/9v/4//j/+P/4//f/9//3//f/
9f/1//X/+P/7//z//P/9//z/+//6//n//P/8//z//f/7//n/+f/7//r/+v/4//f/+f/8
//z//P/+//7/+//9//v/+//5//n//P/8//z//P/8//3//f/9//3//f/+//7//v/+//7/
/v/8//3//f/9/wIAAwADAAQABQAFAAUABQAHAAcACAAJAAkACgALAAsACgALAA0ACwAM
AA4ADwAQABAAEAAPAA8AEAAQAA4ADgAOAA4ACwALAA4ADQAOAA8ADQAMAAsACgAIAAgA
CAAFAAcABgADAAMAAwACAAEAAAAAAAAA///9//3//P/8//v/+//7//z//P/7//r/+P/3
//f/+P/4//n/+//6//X/9P/1//b/+P/5//j/+P/4//j/+P/4//j/+P/4//n/+f/6//r/
9//1//f/+v/5//f/9f/2//X/9v/4//n/+f/5//r/+f/5//j/9//1//b/+f/6//j/9//3
//f/+v/6//j/+P/5//n/+f/4//n/+f/6//v/+v/6//f/9//6//r/+P/6//r/+v/6//n/
+v/6//r/+v/3//f/+P/4//b/9v/3//r//P/5//j/+P/4//j/9//2//j/+f/5//n/9//2
//b/9//6//r/+f/5//j/9//3//b/9f/2//b/9//1//X/9v/2//j/+P/4//j/9v/2//b/
9//3//b/9v/1//X/9f/4//j/9f/1//X/9v/y//T/+v/8//n/+P/3//b/9P/y//L/8v/2
//f/+P/4//j/+f/5//n/+P/6//r/+v/7//z//P/8//z//v/+////AAAAAAEAAgD///7/
/f/6//r/+//9//7//v/6//r/+v/3//b/9v/1//X/9f/0//T/9P/0//P/8//z//H/8f/x
//T/9P/0//X/9f/0//T/9f/0//P/8P/v//D/8P/w//D/9P/8//X/7P/w//H/7//v//b/
+f/5////CAAPABYAIgAvADsARABHAEMAQAA6ACsAIgAbAA0A/f/6//z/+//7//r/+///
//n/8v/6/wIA+v/1//r/+P/0//b/9v/0//b/8v/u//L/9v/3//j/+P/4//f/9v/1//T/
9f/2//f/+P/4//f/9v/1//P/8//z//b/9v/2//X/9f/3//f/9//3//f/9v/1//X/+P/3
//j/+//5//j/9f/z//T/+P/5//r/+P/4//X/9//3//f/9f/1//v//P/9//7/+//7//r/
+f/7//v//P/8//r/+v/6//r//P/9//3//f8AAAEAAQACAAEAAQABAAEABQAFAAYABwAJ
AAoACwALAAsACwAMAAkACgAMAA0ADgANAAwACgAJAAwADgAOABAADwAOAAoACQAJAAcA
BwAHAAkACgALAAwACgAKAAoABwAGAAQAAAD//////v/9//z//f/+//7//f/8//r/+f/3
//r/+//9//7//f/8//r/+f/4//j/9//3//z//P/4//j/+P/4//n/+f/2//b/9v/2//b/
9v/2//b/9v/3//f/+P/6//f/9f/3//n/+f/4//f/+f/3//f/+P/3//f/9//4//j/+f/5
//n/+P/4//r/+v/8//v/+//7//z//P/6//r//f/9//3//P/7//v//P/9//3//P/4//f/
+v/8//z/AAD///7//f/7//r/+v/6//r/+f/5//r/+v/6//r/+//+//z/+f/4//j/+v/6
//n/+P/4//n/+f/5//v/+v/6//v/+v/6//n/+f/5//n/+v/6//r/+v/5//n/+f/5//r/
+v/5//j/9//2//f/+P/5//v/+f/4//j/9//3//f/+v/6//v/+//7//z/+//6//n/+P/2
//f/9//3//j/+P/5//r/+P/2//T/+v/8//z//P/8//z/+v/6//r//P/7//r/+P/6//v/
+//7//z//v/+//7///8AAAAAAAABAAQABQAHAAQAAgABAAAAAQACAAMAAgD/////AAAA
AAAA/P/8//z//f/8//z/+//7//v/+v/6//j/+P/3//f/+f/3//f/9//4//j/+P/5//n/
+P/4//n/9//3//X/9f/2//b/9v/2//r/+P/1//T/8v/v//H/8//4/////f///woAEQAY
ACYAMQA5AEIATwBRAEwARAA9ADIAJwAfAA8ABgAIAAkABwAGAAcACQAHAAYABAAAAAAA
///6//j/+v/6//b/+P/8//r/+P/6//j/+//8//z//P/7//r/+f/4//j/+P/4//j/+f/5
//n/+f/3//f/9//6//z//P/7//v/+f/5//n/+f/6//r/+v/7//v/+f/5//v//v/+//z/
+//4//r/+f/4//v//P/6//3///////3//f////7//f/8//z//f/9//3//f/9//7//v8A
AAAAAAAAAP7/////////AAABAAEAAgAFAAUABQAFAAcABwAIAAkABwAIAAkACQAMAA0A
DwANAA8AEAAQABAADwAOAAwACwAPABAADwAQABIAEgAPAA8ADwANAA0ADQAKAAoACgAK
AAsADAANAAsACQAIAAUABQAFAAQAAwACAAAAAAD///3//f/8//z/+//5//n/+v/6//v/
/P/8//3/+v/6//n/+f/6//r/9v/2//f/+P/6//v/+v/6//r/+v/6//r/+v/6//r/+//7
//z/+v/3//X/9//7//v/+v/5//v/+f/5//r/+f/5//n/+v/8//3//f/9//r/+v/8//z/
/P/7//v/+//8//z/+v/6//v/+//7//r/+f/5//r/+//8//z/+f/5//r/+v/4//r//v/+
//7//f/8//z//P/8//v/+//8//z/+P/4//n//P/6//f/9v/2//n/+v/6//r/9//3//b/
9f/4//j/+f/7//r/+v/5//n/+//7//z//P/6//r/+f/5//f/9//4//j/+P/4//j/+P/4
//j/+P/5//v/+v/6//n/9f/1//j/+P/3//f/9//4//r/+v/6//r/+f/5//j/9//3//b/
9v/2//j/9v/2//f/AQD6//r/+v/6//r/+v/4//j/+P/6//n/+P/2//n/+//8//3//f/+
//3//P/9//7//v/+//z//v/+////AQAAAAAAAAACAAIAAgAAAP3//f/+//7//f/4//f/
9v/2//b/9//3//f/9//2//b/9v/2//X/9f/1//P/8//z//T/9P/0//X/9f/0//T/9f/3
//f/9f/1//X/9P/z//L/9v/4//X/8P/s/+v/7//z//T/9//9/wEACAAXACYAMAA5AEUA
UABRAEkAQAA2AC0AJAAZAA8ABQAAAP7//////wIACQAHAP///v/6//j/+v/3//T/9v/6
//b/8v/y//b/9v/0//T/8P/x//L/8v/y//P/9P/1//b/9f/0//P/8v/z//P/8//z//P/
8//z//b/9v/2//X/9f/z//P/8//z//b/9v/2//f/9//1//X/9//3//b/8//x//L/9v/3
//j/+P/4//X/9//3//f/9f/1//j/+P/4//j/9v/3//f/9//3//f/+P/4//j/+P/4//j/
+v/7//v/+//8//3//f/+////////////AQABAAIAAwABAAIAAwADAAQABQAHAAUABwAI
AAgACAAMAAwACwALAAoACgAIAAgADAAMAAkACQAJAAcABwAHAAgACAAIAAgABAAEAAQA
AQABAAAA/f/9//3//P/7//r/+v/6//n/9//3//b/9v/1//X/9f/2//b/9P/0//P/8//0
//T/8//z//j/+P/0//T/8v/y//P/8//0//T/9P/0//P/8v/x//D/8v/z//P/9P/2//P/
8f/z//X/8//w/+3/8f/x//P/9v/0//P/8v/y//T/9f/1//X/8P/w//L/8v/0//P/8//z
//T/9P/y//L/9//3//f/9v/1//X/9v/3//b/9v/z//P/9v/2//T/9v/2//b/9v/1//T/
9P/0//T/8f/x//L/8v/x//L/9P/4//b/8//y//L/9v/2//X/9P/y//P/8//z//P/8v/y
//P/8v/y//H/8f/z//P/9P/0//L/8v/x//H/8//z//T/9P/y//L/8v/y//L/8v/y//P/
8//y//L/8f/v/+//8v/y//H/8f/x//L/8P/w//D/8P/w//H/8f/x//P/8v/y//L/8P/w
//L/8P/w//D/8P/y//D/8P/w//X/9f/1//T/8//z//L/8f/0//b/9v/2//f/+P/4//j/
+P/6//r/+//5//j/+P/4//r/+v/6//j/9//3//j/+P/4//T/9P/0//P/8v/y//H/8f/x
//D/8P/u/+7/7f/t/+//7f/t/+3/7f/s/+v/6//s/+z/7f/v/+//7//t/+3/7P/s/+z/
7P/u/+7/7//s/+j/5f/p/+n/6v/v//X/+f8AAAsAEAAaACkANQA6AEMASQBAADYAMwAk
ABUACQABAPz/+P/1//X//P////n/9//4//j/+P/4//X/9v/2//L/7P/s/+7/8P/w/+7/
8P/y//D/8P/v/+7/7//w//H/8v/y//L/8v/y//P/8//z//P/8P/v/+7/8P/x//L/8v/z
//H/8f/x//H/8//0//X/9//2//P/8v/z//b/9v/0//P/8//2//b/9v/4//j/9f/3//f/
9//1//X/9v/2//b/9v/2//f/9//3//j/+f/7//z///8AAAEAAgD//////v/9//7/////
/wAAAwADAAMAAwAFAAUABgAHAAkACgALAAsACgALAA0ACwANAA4ADgAOAA4ADgANAA0A
EAAQAA4ADgASABIADwAPABEADwAPAA8ADAAMAAwADAAMAA4AEAAPAAwACgAGAAUABQAE
AAMAAgAEAAQAAwABAAEAAAAAAP///f/9//7//v/+//7//f/9//r/+v/5//n//v/+//r/
+v/8//z//f/9//z//P/8//z/+//6//n/+P/6//v/+//8//3/+//6//3////9//r/9//6
//n/+v/8//v/+//7//z/+v/7//v/+//5//r//f/+//3/+//6//n/+v/6//j/+P/8//3/
/v/+//z/+//7//v//P/8//n/+f/6//r/+P/6//7//v/+//3/+v/6//r/+v/7//v//P/8
//j/+P/5//z//P/5//j/+P/5//j/9v/0//f/+f/6//v/+v/4//f/9//4//j/9//3//X/
9f/2//b/9v/2//X/9f/0//P/8//y//X/9v/3//j/9v/2//b/9//0//L/8f/v//D/8f/1
//b/9P/z//L/8v/0//T/9v/2//b/9v/2//T/9P/0//b/9f/0//L/8//1//b/9//3//j/
9//2//f/+P/4//j/+v/8//z//f/7//r/+v/6//z//P/8//r/9//3//j/+P/4//T/9P/0
//L/8P/v/+3/7f/t/+z/7P/u/+7/7f/t/+//7f/t/+3/7v/u/+7/7//u/+z/6//r/+3/
7f/r/+v/7P/s/+z/7P/q/+j/6f/o/+b/5//n/+X/6v/x//X/+f/8/wMADgAYACMAMwA8
AEEAQQA4ADIAKwAgABUABwD9//r/9v/x//H/8P/x//f/+f/2//T/9P/0//P/8P/u/+z/
6v/s//D/8P/o/+b/7P/o/+n/6v/q/+r/7P/s/+z/7P/q/+r/6v/q/+z/7f/u/+//7f/t
/+3/8P/t/+z/6v/p/+r/6//s/+3/7f/s/+v/6//s/+v/7P/v//D/8P/u/+3/6//u/+7/
7v/w//D/7f/v/+//7//t/+3/8P/w//D/8P/u/+//7//v/+3/7f/u/+7/7//w//H/8v/y
//P/8//z//T/9f/1//b/9f/1//X/9f/5//n/+v/7//r/+v/6//n/+v/7//3/+//9//7/
/v/+//7//v/9//3///8AAP//AAACAAIA/////////f/9//3//v/+//7//v/7//r/+f/1
//b/9v/0//X/8v/w/+7/7P/t/+7/7v/t/+3/7P/s/+v/6v/p/+n/6P/q/+r/6f/p/+r/
6v/p/+n/6//q/+X/5P/n/+j/6v/r/+j/6P/o/+j/6v/q/+r/6v/p/+n/6P/o/+r/5//l
/+f/6//r/+r/6f/p/+f/5//o/+f/5//n/+j/6P/p/+n/6f/o/+j/6v/q/+r/6f/p/+n/
6v/q/+j/6P/r/+v/6//q/+f/5//o/+n/7P/s/+n/6f/q/+r/6P/q/+r/6v/q/+n/6v/q
/+r/6v/p/+n/6v/q/+r/6v/r/+7/7P/p/+j/6P/o/+b/4//g/+P/5f/m/+f/6f/o/+j/
6f/p/+j/5v/l/+f/5//o/+j/5v/m/+X/5f/j/+P/5P/k/+b/5v/m/+b/5P/k/+T/5f/n
/+b/5v/l/+H/4f/k/+T/4f/h/+H/4v/l/+b/5//o/+b/5//n/+f/5f/k/+T/5P/m/+T/
5P/l/+b/5f/k/+P/4//k/+T/4//l/+X/5v/m/+P/4f/j/+P/4f/l/+j/5v/m/+f/6P/q
/+v/6v/p/+X/6P/p/+r/6//s/+z/7P/r/+z/7v/r/+r/6f/o/+j/6P/o/+j/5v/m/+b/
5v/j/+L/4f/g/+L/4v/i/+L/4P/g/+D/4P/e/97/3v/e/9z/3P/c/9z/2v/a/9r/2v/b
/9z/3f/e/97/3v/e/97/2//a/9n/2P/Y/9j/2P/Y/9z/4P/k/+j/8f/4////BgASABwA
JgAwAA==
         </WaveFormData>
      </LeadData>
      <LeadData>
         <LeadByteCountTotal>10000</LeadByteCountTotal>
         <LeadTimeOffset>0</LeadTimeOffset>
         <LeadSampleCountTotal>5000</LeadSampleCountTotal>
         <LeadAmplitudeUnitsPerBit>4.88</LeadAmplitudeUnitsPerBit>
         <LeadAmplitudeUnits>��V</LeadAmplitudeUnits>
         <LeadHighLimit>2147483647</LeadHighLimit>
         <LeadLowLimit>268435456</LeadLowLimit>
         <LeadID>II</LeadID>
         <LeadOffsetFirstSample>0</LeadOffsetFirstSample>
         <FirstSampleBaseline>0</FirstSampleBaseline>
         <LeadSampleSize>2</LeadSampleSize>
         <LeadOff>FALSE</LeadOff>
         <BaselineSway>FALSE</BaselineSway>
         <ExcessiveACNoise>FALSE</ExcessiveACNoise>
         <MuscleNoise>FALSE</MuscleNoise>
         <LeadDataCRC32>962277843</LeadDataCRC32>
         <WaveFormData>
HAAcABwAHAAcABwAHAAcABwAHAAcABwAGQAYABcAFgAYABgAGAAYABYAFAASABAADwAO
AA0ADAALAAoACQAIAAcABgAFAAQAAwACAAEAAAD+//7//v/+//z//P/8//z/+v/6//r/
+v/4//j/+P/4//r/+v/6//r/+P/4//j/+P/5//r/+//8//v/+v/5//j/+P/4//j/+P/4
//j/+P/4//r/+v/6//r/+P/4//j/+P/6//r/+v/6//j/+P/4//j/+v/6//r/+v/4//j/
+P/4//n/+v/7//z//v/+//7//v/8//z//P/8//r/+v/6//r/+v/6//r/+v/8//z//P/8
//r/+v/6//r/+P/4//j/+P/4//j/+P/4//j/+P/4//j/9v/2//b/9v/4//j/+P/4//b/
9v/2//b/9v/2//b/9v/2//b/9v/2//j/+P/4//j/9v/2//b/9v/2//b/9v/2//T/9P/0
//T/9v/2//b/9v/2//b/9v/2//b/9v/2//b/9P/0//T/9P/0//T/9P/0//b/9v/2//b/
9v/2//b/9v/0//T/9P/0//b/9v/2//b/+f/5//r/+v/+//////////3//f/9//3///8A
AAAAAAAAAAIAAwAFAAUABQADAAIAAQABAAEAAAD9//3//f/8//7///8BAAEAAAD+//3/
+//6//f/9P/z//T/9P/0//T/9P/0//P/8//x//H/8P/w//P/8//z//P/8//z//L/8v/z
//P/9P/2//P/8//y//D/8v/y//L/8//z//X/+//8//7/BwAOAAwADAATABUAGAAjAC8A
OAA8ADYAHQAEAPr/+//7//P/7v/y//b/+P/8////+P/z//n/9//r/+r/8P/0//b/8v/x
//T/9f/0//T/9P/2//f/9v/0//T/9P/0//f/9//2//b/9v/2//f/+P/2//b/9v/2//b/
9f/1//f/9v/2//T/9P/0//T/9f/1//b/9//5//r/9//3//j/+P/4//j/9//3//f/+v/6
//r/+P/4//j/+P/7//v/+f/5//n/+v/7//v/+v/6//r/+v/+//7//v///wEAAQABAAEA
AgADAAMAAwAFAAcACQAKAAkACgAKAAoACgAKAAoADQAPABEAEwAUABYAGAAYABgAFQAW
ABUAFAAXABgAGQAaABoAGgAbABsAGwAbABsAGgAZABkAGQAZABYAFgAUABQAFQAUABMA
EQANAAsACgAJAAsACgAJAAgABAACAAIAAQABAAIAAAABAP/////9//z//P/7//r/+v/6
//r/+v/7//v/+v/6//j/+v/6//n/+f/5//n/+v/6//f/9//1//X/9//5//r//P/6//r/
9//3//v/+//7//v/+//7//v//f////z//P/9//r/+f/6//n/+//6//r/+v/8//z//f/9
//v/+//7//v/+//9//3//P/8//z//P/8//r/+v/6//r//P/9//3//f/6//r/+v/6//v/
/f/+//3/+//8//z//P/8//v/+//8//z/+v/6//r/+//7//n/+f/4//j/+P/4//r/+v/6
//r//P/8//z//P/6//j/+v/6//n/+f/5//n/+f/4//j/+f/3//f/9//3//j/9//4//v/
+//6//r/+f/3//n/+f/3//f/9//3//j/9v/2//b/9//3//f/9v/2//n/+v/6//r/+v/4
//j/+P/4//j/+P/4//v/+//8//z//v///////////////////wEAAgACAAIAAAACAAMA
BQAGAAcABgAGAAMAAwADAAIAAQABAAEAAAAAAAEAAwADAAIAAAD///3//f/7//n/+f/7
//r/+f/4//j/+P/3//f/9v/1//P/8v/1//X/9f/1//P/8//y//L/9P/z//P/9P/0//X/
9f/0//T/9v/2//n/+//5//f/+P/6/wEACgAQAA4ADQAPABIAFwAjAC4AOAA4ACsAEAD6
//n//f/3//b/9v/0//j/+v/z//L/8//t/+n/7f/w/+7/7v/u//L/9f/0//P/9P/2//b/
9P/z//j/+v/6//r/+v/5//n/+P/4//j/+P/5//r/+v/6//r/+v/6//n/+f/7//z//P/6
//r/+v/6//v/+//7//v//P/8//v/+//8//z//P/8//v/+//5//z//P/8//7//v/+//7/
/f/9//v/+//8//7/AAABAP7//P/6//j//P/+/wAAAwAEAAMAAgABAAMABQAGAAcABwAJ
AAsADAANAA4ADgAOAA4ADgAOABEAEAARABIAEgAVABgAGQAaABoAHAAcABwAHAAcABwA
HAAbABoAGgAZABoAGwAcABwAGQAZABkAGQAaABoAGAAYABUAFAATABEADwANAAwACwAN
AAwACwAKAAgABgAGAAUABAAEAAEAAQABAAEA///+//z/+//6//r//P/8//z//f/9//z/
/P/6//r/+v/5//n/+//7//z//P/7//v/+f/5//r/+//7//z//P/8//n/+f/5//n/+f/5
//n/+f/5//v//f/6//r/+//7//v//f/9//3//P/8//z//P/8//3//f/9//3//f/9//v/
/f/9//z/+v/6//r/+v/7//z//f/+//3//f/8//v//P/8//z//P/8//3//f/7//v//P/8
//z//P/7//v//P/8//r/+v/6//3//f/7//v//P/8//z//P/8//z//P/8//r/+v/6//r/
+v/4//r/+v/5//n/+f/5//n/+P/4//n/+f/5//n/+f/5//f/9//5//n/+P/4//f/+f/7
//v/+f/4//f/9v/2//f/+P/5//v//f/5//T/9v/4//r/+v/6//r/+f/5//r/+v/+////
////////////////AQACAAIAAgACAAQABQAHAAcABwAFAAQAAQABAAEAAAABAAEAAQAA
AAAAAQADAAMAAgAAAP///f/7//n/9//3//f/9v/1//T/9P/0//P/8//z//P/8v/y//P/
8//z//P/8//z//L/8v/y//H/8f/y//L/8//z//L/9P/y//L/8//z//X/9//2//r///8I
AA4AEAANAA0AFAAZACEALAA4ADoAMQAWAPz/9f/3/+//6v/s//D/8v/y/+3/7v/1//H/
6//r/+7/7v/s/+z/7v/x//L/7//w//L/9v/4//f/9v/2//b/9v/2//f/9//2//b/9v/2
//f/+P/2//b/9v/2//j/9//3//n/+//8//v//P/5//j/+P/3//n/+f/6//r/9//3//j/
+P/6//r/+f/5//v//v/+//7//P/6//j/9v/6//v/+v/7//n/+v/7//v/+//8//3//v8A
AAAAAAABAAIAAQAAAP//AgADAAMAAwADAAUABwAIAAkACgAKAAoADAAMAAwADwAOAA8A
EAAQABMAFgAXABgAGgAcABwAHAAbABoAGQAYABgAGAAZABkAGwAbABsAGgAZABkAGQAZ
ABoAGgAYABgAFQAUABMAEQAPAA0ADAALAAsACgAJAAgABQACAAEA/////wAA/v////3/
/f/7//r//P/7//r/+v/4//j/+P/5//n/+P/4//b/+P/4//f/9//3//f/+P/4//f/9//1
//X/9P/1//X/9v/4//j/9f/1//f/9//3//f/9f/1//X/9//5//b/9v/3//X/9f/3//f/
9//2//b/9v/4//j/+f/5//n/+f/5//n/+f/7//v/+v/6//r/+v/6//r/+v/6//r/+v/7
//v/+//6//r/+v/6//r/+//7//n/9//4//j/+P/6//n/+f/6//r/+P/4//j/+//7//n/
+f/4//j/+P/4//b/9v/2//b/9v/2//b/9v/2//T/9v/2//X/9f/1//X/9f/0//T/9f/1
//X/9f/1//f/9f/1//f/9f/0//T/8//x//P/8//x//P/8//z//T/9P/0//T/9f/3//f/
9v/2//b/9v/1//T/9v/2//b/9v/2//b/8v/w//P/9P/1//b/9//3//j/+P/6//v/+//7
//v/+//7//v//f/+//7//v/8//7///8BAAMAAwABAAAA/////////v/7//v/+//6//z/
/f///////v/8//v/+f/5//f/9f/1//P/8v/x//D/8f/y//L/8//x//H/8P/w/+//7//v
/+//8f/x//D/8P/w/+//7//w//D/8f/x//D/7P/w//L/8f/v//H/8f/y//j/AwAIAAoA
DgANAAsAEgAbACcAMgA6ADwALQAQAPz/+f/3/+//7v/u/+z/7v/0//P/8P/v/+//6//r
/+7/7v/w//D/8P/v/+z/7//0//b/9v/0//P/9v/z//L/8f/w//L/8//z//T/8v/y//P/
9P/0//T/9P/0//b/9f/1//f/9f/0//H/8P/x//L/9P/1//X/9f/2//b/9f/1//b/9v/2
//b/9f/1//X/+P/4//j/9v/2//b/9v/5//n/9//3//f/+P/5//n/+P/4//j/+P/8//z/
/P/9//////////////////7//f///wEAAwAEAAcACAAIAAgACAAIAAgACwAOAA8AEAAQ
ABIAFAAUABQAEwAUABMAEgAVABYAFwAYABgAGAAZABkAGQAZABkAGAAXABcAFwAXABYA
FgAUABQAEgAQAA4ACwAKAAkACQAJAAcABgAFAAQAAwACAAMAAwAAAAAA/f/9//z/+//4
//b/+P/3//b/9v/0//T/9P/1//f/9v/2//T/9P/0//P/8//1//X/9v/2//f/9//1//X/
9P/1//X/9v/2//b/8//z//f/9//3//f/9//3//f/+f/3//T/9P/1//f/9//5//n/+f/4
//j/+P/2//b/9//3//f/9//3//f/9f/3//f/9v/4//j/+P/4//j/+P/4//j/+P/5//n/
+f/6//r/+v/6//j/+f/5//f/9//4//j/+P/6//n/+f/6//j/9v/2//b/+f/5//f/9//2
//b/9v/2//b/9v/2//b/9v/2//b/9v/4//b/+P/4//X/9f/1//X/9//2//b/9//1//X/
9f/1//X/8//z//X/9f/0//T/8//z//X/9f/z//X/9f/1//b/9f/0//P/8//0//X/9f/2
//X/9v/2//b/9v/2//b/9v/4//b/9P/0//T/9P/2//f/+f/6//z//f/9//3/+v/5//j/
9//7//z//P/8////AgAEAAcABgAFAAIAAAD////////+//v/+//7//r/+v/7//3//f/+
//z/+//5//v/+f/3//f/9v/0//L/8P/w//D/7//v//D/8f/x//L/8v/x//D/7//w//H/
8f/y//H/7//u/+7/7//x//L/8v/w/+7/7P/x//P/8//z//T/+v8FAAwADAAIAAsAEQAa
AB8AIwAwAD4AOAAdAAIA+P/3//X/7//u//D/8v/2//r//f/6//X/8f/v//H/8P/w//D/
8P/w//P/9P/1//T/9P/y//L/9f/2//T/9P/0//T/9f/1//T/9P/2//b/9//4//b/9v/2
//b/9P/z//P/9f/2//b/9P/0//b/9v/3//f/9//3//j/+P/3//f/+P/4//j/+P/3//f/
9//6//r/+v/6//r/+v/6//v/+//5//n/+v/8//7////8//z//P/8//z//P/8//3/////
//////8AAAEAAQABAAEAAwAFAAYACQAKAAoACgAMAAwADAAPABAAEQASABIAEgAUABQA
FAAWABgAGAAYABoAGgAaABoAFwAWABYAFQAWABcAGAAYABkAGQAZABkAFwAWABMAEgAT
ABIAEQAPAA8ADQAMAAsACQAIAAcABgAEAAIAAgABAAAAAAD9//3//f/9//v/+v/8//v/
+v/6//j/+P/4//n/+f/4//j/9v/4//j/9//3//n/+f/6//r/9//3//X/9f/4//n/+f/6
//r/+v/3//f/+f/5//n/+f/7//v/+//9//3/+v/6//v/+f/5//v/+//7//r/+v/6//r/
+v/7//v/+//7//v/+//9///////+//z//P/8//z//v/+//7//v/8//3//f/9//7//v/+
//7//v///////f/9//7//v/+//z/+//7//z//v/8//z//P/9//3/+//7//z//P/8//z/
/P/8//z//P/+//7//v/+//3/+v/7//r/+//7//v/+//5//j/+P/5//v/+//7//v/+f/3
//f/+f/7//r/+v/5//v//f/9//v/+v/5//j/+P/6//r/+v/7//v/+//6//r/+//8//z/
/P/6//r/+v/6//b/+P/+//7/AAAAAAAAAAAAAP/////+//7/////////AQABAAEAAQAD
AAQABAAEAAQABgAHAAkACQAJAAcABgAHAAcABwAGAAMAAwADAAIABAAFAAcABwAEAAIA
AQD///3/+//5//n/+v/6//r/+v/4//j/9//3//n/+f/4//j/+f/5//n/+f/5//n/+P/4
//b/9f/1//b/+P/5//n/+P/6//j/+P/7//3/+//3//j/AgAHAAwAEgAQAAsAEQAYAB8A
KQA2ADwANAAbAAQA/P/9//v/+//+//z//P/+//z/+f/2//P/7//x//H/9P/0//T/9v/0
//H/8v/1//j/+P/4//r/+f/2//f/+P/5//r/+f/5//j/+P/4//j/+f/6//z//P/8//z/
/P/7//v//f8AAAAA/v/+//7//v///////v/9//3//P/7//v//P/8//7//v/9//3/+//+
//7//v///wAAAQACAAIAAQD+//3//f/+/////////wAAAQACAAMAAgABAAEAAwADAAMA
AwAGAAcABwAHAAUABwAJAAoACwAMAAwADAAQABAAEAATABQAFQAWABYAFgAYABgAGAAa
ABwAHAAcAB4AHgAeAB4AHgAeAB8AHwAdAB0AHQAcAB0AHQAdAB0AGgAaABgAGAAXABYA
FQATABIAEQARABEAEAAOAAwACgAKAAgACAAHAAYABgADAAMAAwADAAEAAAAAAP///v/+
/wAAAAAAAAEA///+//7//P8AAAAA//////////8AAAAA//////3//f/8//3//f/+/wAA
AAD9//3//v/9//z/+//9//3//f///////P/8//3//f/9//////////7//v/+//z//P/9
//3//////////////wEAAQAAAAAAAAAAAAAA/v/+//7//v8BAAMABAAFAAMAAgABAAAA
AAABAAEA/////wAAAAAAAAAA/////wAAAgAAAAAAAAD//////f/9//7//v/+//7//v/+
//7//v/+//7//v/+//z/+v/8//z/+//7//v/+//7//r/+v/7//3//f/9//3//f/7//v/
/f/9//z//P/7//3///////3/+//7//v//P/6//z/AAACAAEAAAD///7//////wAAAAAA
AAEAAQABAAIAAwAEAAUABgAGAAUABAAGAAgACQALAAsACwAJAAgABwAHAAcABgAFAAUA
BQAEAAQABQAHAAcABgAEAAMAAQABAP///f/9//3//P/7//r/+v/6//n/+f/7//v/+v/6
//v/+//7//v/+f/5//j/+P/2//X/9f/2//b/9//3//b/9P/4//r/+f/5//v//f/6/wAA
CwAQABIAEgARABUAHAAhACkANAA8ADoAKwASAPz/9//7//n/8v/y//T/9v/6//n/9v/x
/+//7//x//L/9P/0//T/9P/1//r/+//4//r/+v/6//v//v/8//z//P/8//v/+//6//r/
+//8//7/AAD+//7//v/+//z/+//7//3/AAAAAP7//v/+//7//////wEAAQACAAIA////
/wAAAAD///7//P/7//3/AAAAAAAA/v/+//7//v8BAAEA/////wAAAgAEAAUAAgACAAIA
AgAGAAYABgAHAAcABwAHAAcABgAHAAcABwAJAAsADQAOAA0ADgAOAA4AEgASABIAFQAW
ABcAGAAYABoAHAAcABwAHAAeAB4AHgAfAB4AHQAcAB8AIAAiACMAIQAhACEAIAAdAB0A
HQAdAB4AHgAcABwAGwAaABkAFwATABEAEAAPAA0ADAALAAoACQAIAAkACQAGAAYAAwAD
AAMAAwABAAAAAgABAAAAAAD+//7//v///////v/+//z//v/+//3//f/7//v//P/8//v/
+//5//n//P/9//3//v8AAAAA/f/9/////////////f/9//3////9//r/+v/7//v/+//9
//3////+//7//v8AAAAAAQABAP//////////AQADAAMAAgAAAAAAAAAAAAAAAAAAAAAA
AgADAAMAAwAAAAAAAAAAAAAAAQABAP///f/+//7//v8AAP////8AAAAA/v/+//7/////
//3//f/8//z//P/8//7//v/+//7//P/8//z//P/8//r//P/8//3//f/9//3/+//6//r/
+//9//3//f/9//v/+f/5//v/+//6//r/+f/5//v/+//5//v/+//7//z/+v/6//r/+//9
//3//P/8//v//P/8//z//v/6//j//P/+//7//v/+//////8AAAAAAAABAAEAAQABAAEA
AQABAAUABgAGAAYABAAGAAcACQAKAAsACgAKAAcABwAHAAYABQAFAAUABAACAAMABQAF
AAQAAgABAP//AQD///3//f/9//z/+//6//j/+P/3//f/+f/5//j/+P/3//f/9//3//j/
+f/5//r/+f/3//b/9v/4//n/+f/4//j/+P/2//f/9//5//3/AAAEAAkADAAOABIAEwAV
ABoAJQApACwAPABIADsAGAAAAAEA///3//T/8v/y//j//v/9//r/9//3//f/9//2//b/
9P/y//T/9//2//X/+v/8//z//P////r//P/8//z//P/9//3//P/8//z//P/9//7//P/8
//z//P/+//3//f///wIAAgAAAAAA/v/+////////////AAAAAP3//f/+//7///8AAAAA
AQAAAAIAAQAAAAIAAgACAAIAAwADAAEAAQABAAIAAwADAAIAAgACAAIAAgACAAIAAwAF
AAUABQAFAAgACQAJAAkABwAJAAsADAANAA4ADgAOABIAEgASABUAFQAVABUAFAAYABoA
GgAaABgAGgAaABoAHgAeAB4AHgAgACAAIQAhAB8AHwAfAB4AHwAfAB8AHwAeAB4AHAAc
ABsAGgAZABcAFQATABIAEQARABAADwAOAAoACAAIAAcACAAIAAUABQAHAAcABQAEAAQA
AwACAAIAAAAAAAAAAQADAAIAAgAAAAAAAAD//////f/9//7//v///////f/9//7/////
/wAAAAAAAP3//f8BAAEAAQABAAAA///+///////8//z//f/9//3//////wAAAAABAAIA
AAAAAAEAAQADAAMAAwADAAIAAwACAAAAAAAAAAAAAAACAAIAAgACAAAAAQABAAEAAgAC
AAIAAgACAAMAAwABAAEAAgACAAIAAAD/////AAACAAAAAAAAAAMAAwABAAEA///+//3/
/P/9//7///8AAP7//v/+//7////+/wEAAgABAAEAAQABAP///v/+/////f/9//3//f//
//3//f///wEAAAAAAP///v////7/+//8//3//v8AAP7//v/+/////f/9//z//P/7//z/
/P/8//7//v/+//7//v8AAAAAAAAAAAAAAQABAAIAAgACAAMAAwADAAUABQAFAAUABwAI
AAgACAAIAAoACwANAAwACwAIAAYABQAFAAUABAAEAAUABgAGAAUABQAGAAUABAACAAEA
//8BAP///f/9//3//P/7//r/+v/6//n/+f/5//n/+P/4//n/+f/5//n/+f/5//j/+P/5
//n/+v/8//n/+f/4//b/+P/4//r/+//7/wEAAQACAAoAEQAOAAoAEAAZAB0AIgArADcA
QgBEADYAGQAGAAIAAQD9//v/+P/6//7/AgAEAP//+v/7//v/+f/3//j/+v/6//j/+v/7
//z//f/+//z//P/8//v/+P/6//r/+v/6//7//////wAA///+//7//v/+//7//v/+//7/
/f/9////AAAAAP7//v/+//7//////wEAAQACAAIA/////wAAAAD+//7//f/9//7/AgAD
AAQAAwACAAEAAAABAAEA/////wAAAgAEAAUAAgACAAIAAgAEAAQABAAFAAUABQAFAAUA
CAAJAAkACQALAA0ADwAQABAAEAAPAA4AEQASABMAFwAWABcAGAAYABgAGgAaABoAGwAe
AB8AIAAgACAAIAAgACAAIAAhACEAHwAfAB8AHgAfAB8AHwAfABwAHAAaABoAGwAaABkA
FwAVABMAEgARAA8ADgANAAwADAAKAAoACQAGAAYAAwADAAUABQADAAIAAgABAAAAAAAA
AAAAAAABAAMAAgACAAAAAgACAAEAAQD/////AAAAAP/////9//3/AAABAAEAAgAAAAAA
/f/9//3//f/9//3//v///wAAAwABAP7//v////////8BAAEA///+//7//v/+//7/////
/wEAAQABAAEAAQADAAMAAgAAAAAAAAAAAAIAAgACAAIAAAABAAEAAQACAAIAAgACAAIA
AwADAAEAAwAEAAQABAADAAEAAAAAAAAA/v/+//7/AQABAP////8AAAAAAAAAAAAAAAAA
AAAAAAAAAAAAAAAAAP7/AAAAAP//////////AQAAAAAAAQADAAMAAwADAAIA///+////
///+//7//f///wEAAQD///3//f/9//7///8AAAEAAwABAAEAAAAAAAAAAAD///7//v8A
AAAAAAAAAAAAAAABAAEAAgACAAQABQAFAAUABwAHAAcABwAHAAgACAAIAAkADAAOABEA
DwAPAA0ADAALAAsACwAKAAcABwAHAAYACAAJAAsACwAMAAoACQAHAAUAAwABAAEAAwAC
AAEAAAD///7//P/7//3//f/8//z/+//7//v/+//+//////8AAP///f/8//z//P/9//3/
/P/+//z/+v/9//3//////wIABgANABQAGAAYABcAFwAaACMALQA0AD4AQgAvABQACAAF
AAEA///+//7/AgAIAAIA//8CAP//9//1//n/AAAAAPr/+P/6//v//P/9//7//v/+//7/
//8AAAAAAAAAAAAAAQABAAAAAAAAAAAAAQACAAAAAAAAAAAAAAD/////AQAEAAQAAgAC
AAIAAgADAAMAAwADAAQABAAEAAUABwAIAAYABgAFAAUAAwAGAAYABgAGAAYABgAGAAkA
CQAHAAcABgAGAAYABQAEAAQABAAEAAcACAAJAAsADQANAA0ADQAMAA0ADQANAA0ADwAR
ABIAFQAWABYAFgAYABgAGAAbABwAHQAeAB4AHgAgACAAIAAiACQAJAAkACgAKAAoACgA
JwAmACYAJQAnACcAJwAmACUAJQAlACUAJAAkACIAIgAiACIAIgAhABwAGQAXABUAFQAU
ABMAEgASABAAEAAPABAAEAANAA0ADQANAAsACgAKAAkACAAIAAcABgAFAAUABQAEAAQA
AgAGAAYABQAFAAUABQAGAAYABQAFAAMAAwAGAAcABwAIAAcABgACAAEABQAFAAUABQAF
AAUABQAHAAkABgAGAAcABgAFAAYABQAHAAYABgAGAAYABgAHAAcABwAHAAcABwAJAAsA
CwAKAAgACAAIAAgACAAIAAgACAAJAAsADAANAAsACgAJAAgACAAJAAkABwAJAAoACgAK
AAoACQAJAAoACgAIAAgACAAIAAcABAADAAUABgAHAAgACgAKAAoACgAIAAgACAAIAAYA
BAAGAAYABwAHAAcABwAHAAYABgAHAAcABwAHAAcACQAHAAcACQAHAAYABgAFAAUABwAH
AAUABwAHAAcACAAGAAgACgAKAAoACgALAAsADAAMAAwADQANAA0ADwAPAA8ADwAPABAA
EAAQABAAEgATABUAFwAXABUAFAATABMAEwASABEAEQARABAAEAARABMAEwAQAA4ADQAL
AAsACQAHAAcACQAIAAcABgAGAAYABQAFAAMAAwACAAIABQAFAAUABQADAAMAAgACAAMA
AwAEAAYABAAFAAUABAACAAAAAgAHAAsACQAFAAgADgAVABwAIAAaABkAHwAkACcAMwA+
AEgASgA/ACIADAAFAAcABwACAAAABAAIAAgAAwD+//3//f/7//3/AAACAAIAAAAAAAMA
BAADAAgACAAEAAQACQAIAAgACAAIAAgACwALAAoACgAIAAgACQAKAAsADAANAA4ADAAL
AAsADQAMAAwACgAKAAsADAAOAA8ADQANAA4ADgAPAA8AEAAQAA4ADgANAA0ADQAQABAA
EAAQABAAEAAQABEAEQAPAA8ADQAOAA8ADwAQABAAEAAQABAAEAAQABEAEwATABMAEwAW
ABcAFwAXABcAGQAbABwAGwAcABwAHAAgACAAIAAjACQAJQAmACYAKAAqACoAKgApACoA
KQAoACsALAAtAC4ALgAuAC8ALwAxADEAMQAwAC0ALQAtAC0ALAAsACoAKgApACgAJwAl
ACMAIQAgAB8AHwAeAB0AHAAaABgAGAAXABQAFAARABEAEQARAA8ADgAQAA8ADgAOAA4A
DgAOAA8ADwAOAA4ADAAOAA4ADQANAAsACwAMAAwACQAJAAcABwAKAAsACwAMAAwADAAJ
AAkADQANAA0ADQANAA0ADQAPAA0ACgAKAAsACwALAA0ADQANAAwADAAMAA4ADgAPAA8A
DQANAA0ADQANAA8ADwAOAA4ADgAOAA4ADAAMAAwADAAOAA8ADwAPAA4ADgAOAA4ADgAP
AA8ADQAPABAAEAAQABAADwAPABAADgAMAAwADAALAAsACQAJAAsADAANAA4ADAAMAAwA
DAAOAA4ADgAOAAwACgAMAAwACwALAAsACwALAAoACgALAA0ADQANAA0ACwAJAAkACwAL
AAoACgAJAAsADQANAAsACwALAAsADAAMAAwADAANAAsACwAKAAoACwAMAAwADAAOAA4A
DgAOAA0ADAALAAsADQAPAA8ADwAPABEAEQARAA8ADwAQABEAEwAVABUAFAAWABYAFgAY
ABgAFwAVABQAFgAXABgAGAAYABoAGAAXABcAGAAXABYAFQAUABYAFgAWABYAFQAUABMA
EgAQABAAEAAQAA8ADgANAAwACgAKAAoACgAJAAgABwAGAAgACAAIAAgABgAGAAYABgAH
AAgACQAKAAoACgAKAAoACAAIAAgACAAJAAoACwAMABEAFgAbACAAJAAmACgAKgA0ADwA
RABMAA==
         </WaveFormData>
      </LeadData>
      <LeadData>
         <LeadByteCountTotal>10000</LeadByteCountTotal>
         <LeadTimeOffset>0</LeadTimeOffset>
         <LeadSampleCountTotal>5000</LeadSampleCountTotal>
         <LeadAmplitudeUnitsPerBit>4.88</LeadAmplitudeUnitsPerBit>
         <LeadAmplitudeUnits>��V</LeadAmplitudeUnits>
         <LeadHighLimit>2147483647</LeadHighLimit>
         <LeadLowLimit>268435456</LeadLowLimit>
         <LeadID>V1</LeadID>
         <LeadOffsetFirstSample>0</LeadOffsetFirstSample>
         <FirstSampleBaseline>0</FirstSampleBaseline>
         <LeadSampleSize>2</LeadSampleSize>
         <LeadOff>FALSE</LeadOff>
         <BaselineSway>FALSE</BaselineSway>
         <ExcessiveACNoise>FALSE</ExcessiveACNoise>
         <MuscleNoise>FALSE</MuscleNoise>
         <LeadDataCRC32>4014604967</LeadDataCRC32>
         <WaveFormData>
EAAQABAAEAAOAA4ADgAOAA0ADAALAAoADAAMAAwADAAKAAoACgAKAAoACgAKAAoACgAK
AAoACgAKAAoACgAKAAwADAAMAAwACwAKAAkACAAIAAgACAAIAAgACAAIAAgABgAGAAYA
BgAIAAgACAAIAAYABgAGAAYABgAGAAYABgAIAAgACAAIAAgACAAIAAgACgAKAAoACgAK
AAoACgAKAAoACgAKAAoADAAMAAwADAAMAAwADAAMAA4ADgAOAA4ADAAMAAwADAAMAAwA
DAAMAAwADAAMAAwADAAMAAwADAAMAAwADAAMAAwADAAMAAwADAAMAAwADAAMAAwADAAM
AAoACgAKAAoADAAMAAwADAAKAAoACgAKAAoACgAKAAoACAAIAAgACAAKAAoACgAKAAoA
CgAKAAoACAAIAAgACAAKAAoACgAKAAoACgAKAAoACAAIAAgACAAKAAoACgAKAAgACAAI
AAgACAAIAAgACAAKAAoACgAKAAgACAAIAAgACAAIAAgACAAGAAYABgAGAAgACAAIAAgA
CAAIAAgACAAGAAYABgAGAAgACAAIAAgACAAJAAsACwANAA8AEAARABIAEgASABIAEQAR
ABEAEQARABEAEQAPAAwADAAKAAoACwALAAoACAAIAAgABgAGAAcABwAHAAgACAAIAAcA
BwAEAAMAAwADAAMAAwADAAMABQAFAAUABQADAAIAAgACAAIAAgADAAMAAQAAAAAAAAAC
AAIAAgADAAMAAwADAAIAAAADAAUACAANABIAGQAcAB8AIgAoACwAJAAXAAUA7v/Y/8P/
qf+M/3z/cf9g/0j/Mf8k/x//JP8q/zP/RP9b/27/f/+P/5//r/+8/8v/1v/i/+r/8v/3
//z/AAACAAMABgAGAAUACAAKAAsADAANAA4ADwAPAA8ADwAPABAAEAAQABAAEQASABAA
EAAQABAAEgASABIAEgAQABEAEQARABEAEQARABEAEwAUABQAFAAUABQAFAASABQAFAAU
ABQAFAAUABQAFAAUABQAFQAVABUAFQAVABUAFQAVABUAFQAVABUAFQAVABYAFgAWABYA
FAAUABQAFQAXABcAFwAXABYAFgAVABUAFQATABMAEwATABMAEQAQAA0ADAALAAsADQAL
AAsACgAKAAkACAAHAAYABAADAAIAAwACAAIAAQD///7//v/+/wEAAQABAAAAAAAAAAAA
AAAAAAAAAQABAAIAAQAAAP///////////v8AAAAAAAAAAP/////+//7//v/+//7//v/+
//7//v/+//3//f/9//3//f/9//3//f/9//3//f/9///////////////////////9//3/
/f/+/wAAAAAAAAAA/////////////wAAAAAAAAIAAgACAAIAAAAAAAAAAAACAAIABAAC
AAAAAQABAAAAAAAAAAEAAQADAAMAAwADAAAAAAAAAAAAAgACAAIAAgAAAAAA//////3/
/f/+//7/AAAAAAAAAAAAAP////////////8AAAAA/v/+//7//P/+////////////AAAA
AAAA///9//z/+//8//3//v////3//f/9//3////////////9//3//f/8//z//P/8//z/
/f///wAAAQD+//7//v/+//7//v/+///////+//7////9//3//f/9//////8AAAAA/P/+
//7//v/+//7//v/+/wAAAQADAAMAAQADAAQABQAIAAgACAAIAAkACQAJAAkACQAJAAkA
BwAIAAgABgAGAAMAAwACAAAAAAAAAP7//v////////8AAAIAAgABAAEAAAD////////+
//3//P/7//3//f/9//3//f/8//z//P/+//7//////////v/+//7//f/8//v/+//8//3/
/v/+//7//f///wIABwAMABEAFgAXABYAGAAeACIAGQAHAPL/3P/L/7//rv+c/5X/kv+E
/2//Xv9P/0T/QP9F/0z/Vf9i/3X/h/+V/6P/tP/D/87/2v/k/+r/7//2//r//P/9/wIA
BAADAAYABgAHAAgACQAKAAsACwALAAsACwAMAAwADAAMAA0ADgAQABAAEAAQAA8ADgAN
AAwADQAPABAAEQAPAA8ADwAPAA0ADgAOAA4ADwAQABEAEAARABAADwAOABAAEAAQABAA
EAAQABEAEQAPAA8ADwAPAA8ADwAPAA8AEQARABEAEQASABIAEgASABEAEAAPAA8ADwAP
AA8ADwAQABAADwAPAA8ADQANAA0ACwALAAkACAAHAAYABQAFAAcABQAFAAQAAgABAAAA
//////7//v/+//7//v///////v/8//v/+v/9//3//f/8//z//P/8//z//P/8//3//f8B
AAEAAQABAAEAAQABAAAAAAAAAAAAAAADAAMAAgACAAEAAAD///7///8AAAEAAgAAAP//
/v/9/////////////////////////////////wEAAQABAAEA////////AAAAAAAAAAAA
AAEAAQABAAEA//8AAAAAAAACAAIAAgACAAAAAAAAAAAAAAAAAAIAAAAAAAEAAQAAAP7/
/v////////////////8AAAAAAAAAAAAAAAAAAAAAAAAAAP//////////AAAAAAAAAAAA
AAAAAAD/////////////AAAAAAAAAAAAAP7//v///////////wAAAAAAAAAA////////
/f/9//3//f/+////AAABAAAA///+//3//v///wAAAAD+//7//v/+//7//////////v/+
//7//v/+//7//v///////v/+////AQD///v//f/+/wAAAAAAAAAAAAABAAMAAwABAAMA
BAAFAAgACAAIAAgACQAJAAkACQAJAAkACQAHAAQABAACAAIAAwADAAIAAAAAAAAA/v/+
//3//f/9//7/AAAAAP/////+//3//f/9//v/+//7//v//f/9//3//f/9//z//P/8//z/
/P/9//3//f/8//z//P/6//r/+v/7//3//f/9//z//P/9//3/AAAHAAwADwASABcAFgAY
ACAAIAAbAA8A+v/k/9X/x/+y/5z/kf+K/4D/bf9a/0n/Pv86/zv/RP9P/1r/bf+B/4//
nf+u/73/yv/U/+D/6P/v//T/+v/8////AAACAAMAAgAGAAcACAAJAAoACwALAAsACwAL
AAwADAAOAA4ADwAQAA4ADgAOAA4ADgAOAA4ADgAOAA8ADwAPAA8ADwAPAA8ADwAQABAA
EAASABIAEgAQABAAEAAQABAAEgASABIAEgAQABAAEQARABEAEQARABEAEwATABMAEwAR
ABEAEQARABMAFAAVABYAFQAUABMAEwATABMAEwATABIAEgARABEAEQAPAA8ADwARABEA
DwAOAAsACgAJAAkACwAJAAkACAAIAAcABgAFAAUABAAEAAQABQAEAAQAAwACAAAA///+
/wAAAQACAAIAAAAAAAAAAAAAAAAAAQABAAMAAwADAAMAAQABAAEAAAACAAIAAgACAAMA
AwACAAIAAgACAAIAAgACAAIAAgACAAEAAQABAAEAAQABAAEAAQABAAEAAQABAAEAAQAB
AAEAAQABAAEAAQABAAEAAQACAAIAAgACAAIABQAFAAUABQADAAQABAAEAAYABgAGAAYA
BAAEAAQABAAEAAQABgAEAAQABQAFAAQABAAEAAUABQAFAAUABQAFAAIAAgACAAIABAAE
AAQABAAEAAQAAwADAAMAAwAEAAQABAAEAAQABAACAAEAAQABAAMAAwAEAAQABAAEAAQA
AgACAAMAAwADAAMABAAEAAQABAADAAMAAwADAAMAAwADAAMAAwADAAMAAwADAAMAAwAF
AAUABQAEAAIAAgACAAIABAAFAAUABQAEAAQABAAEAAIAAgACAAMABQAEAAQABQADAAMA
AwADAAMAAwAEAAQAAgACAAIAAgAAAAAAAwAGAAQABAAEAAQAAgADAAUABQAHAAkACgAL
AAwADAAMAAwADQANAA0ADQAPAA8ADwANAAoACgAIAAgACQAJAAgABgAEAAQAAgACAAMA
AwADAAQABgAGAAUABQACAAEAAQABAAEAAQABAAEAAQABAAEAAQABAAAAAAAAAAAAAAAB
AAEA///+//7//v///wAAAQADAAEAAQABAAAAAAABAAUACgAPABQAGQAaAB0AHgAiACoA
KgAdAA8A+v/i/8//vf+g/4j/f/92/17/R/80/yv/Kv8u/zf/Qv9V/2j/d/+J/5v/qf+4
/8f/1P/e/+r/9P/5//7/AgACAAMABAAEAAcACgAMAA0ADgAPABAAEQARABEAEQARABIA
EgASABIAEwAUABQAFAAUABQAFgAWABYAFgAUABUAFQAVABUAFQAVABUAFQAWABYAFgAW
ABYAFgAUABYAFgAWABYAFgAWABYAFgAWABYAFwAXABkAGQAZABkAFwAXABcAFwAZABkA
GQAZABoAGgAaABoAGAAYABgAGQAZABkAGQAZABoAGgAZABkAGwAZABkAGQAXABcAFQAU
ABMAEgARABEAEQAPAA8ADgAOAA0ADAALAA0ADAAMAAwACQAIAAgABwAHAAYABgAGAAUA
BQAFAAQABAAEAAQABAAGAAYABwAHAAcABwAHAAcABQAFAAUABAAGAAYABgAGAAUABQAE
AAQABgAGAAYABgAEAAQABAAEAAMAAwADAAMABQAFAAUABQADAAMAAwADAAMAAwADAAMA
AwADAAMAAwADAAMAAwAEAAQABAAEAAQABQAFAAUABQAHAAgACAAIAAYABgAGAAYACAAI
AAgACAAIAAgACgAIAAYABwAHAAYACAAIAAkACQAJAAkACQAJAAYABgAGAAYACAAIAAgA
CAAGAAYABQAFAAcABwAIAAgABgAGAAYABgAIAAcABwAHAAUABQAGAAYABgAGAAYABAAG
AAcABwAHAAcACAAIAAgABwAFAAQAAwAFAAUABQAFAAUABQAFAAUABQAFAAUABQAHAAcA
BwAGAAQABAAEAAQABAAFAAUABQAEAAQABAAEAAQABAAEAAUAAwACAAIAAwAFAAUABQAF
AAUABQAGAAYABAAEAAQABAAEAAIAAwAEAAUABgAGAAcACQAJAAkACwAMAA0ADgAOAA4A
DgAPAA8ADwAPAA8ADwAPAA0ACgAKAAgACAAJAAkACAAGAAQABAACAAIABQAFAAUABgAG
AAYABQAFAAIAAQABAAEAAwADAAMAAwABAAEAAQABAAMAAgACAAIAAgACAAMAAwABAAAA
AAAAAAIAAgACAAMAAwADAAMAAgAAAAEABwAMAA8AFgAXABoAHwAiACgALgAqABsACwD2
/+D/y/+x/5b/hP99/27/Vv8//y7/J/8q/zD/N/9E/1f/bv+B/4//of+z/8D/zf/Y/+L/
7v/2//v/AAAEAAQABQAIAAoACQAKAAwADQAOAA8AEAARABEAEQARABEAEgASABQAFAAV
ABYAFAAUABQAFAAUABQAFAAUABYAFwAXABcAFQAVABUAFQAXABgAGAAYABYAFgAWABQA
FgAWABYAFgAYABgAGAAYABYAFgAXABcAGQAZABkAGQAZABkAGQAZABsAGwAbABsAHAAc
ABwAHAAcABwAHAAdAB0AHQAdAB0AHAAcABsAGwAdABsAGwAbABkAGQAXABYAFQAUABMA
EwATABEAEQAQAA4ADQAMAAsADQAMAAwADAAJAAgACAAHAAcABgAGAAYABwAHAAcABgAG
AAYABgAGAAgACAAJAAkACQAJAAkACQAJAAkACQAIAAoACgAKAAoACgAJAAcABgAIAAgA
CAAIAAgACAAIAAgABQAFAAUABQAHAAcABwAHAAYABQAEAAMABAAFAAYABwAFAAUABQAF
AAcABwAHAAgACAAIAAgACAAHAAcABwAHAAkACgAKAAoACgAKAAoACgAKAAoACgAKAAoA
CgAMAAoACgALAAsACgAKAAoACwALAAkACQAJAAkACgAKAAoACgAKAAoACgAKAAoACgAJ
AAkACQAJAAoACgAKAAoACgAKAAoACQAJAAkACQAJAAoACgAIAAgACAAGAAYABwAHAAcA
BwAIAAgACAAIAAcABwAHAAcABwAHAAcABwAHAAcABwAHAAcABwAHAAcABwAHAAYABAAE
AAQABAAGAAcABwAHAAYABgAGAAYABgAGAAYABwAFAAQABAAFAAUABQAFAAUABwAHAAgA
CAAGAAYABgAGAAgACAAJAAoACQAIAAcABgAIAAkACwALAAsADQAOAA8AEAAQABAAEAAT
ABMAEwATABIAEQAQAA0ADgAOAAwADAALAAsACgAIAAYABgAEAAQABgAHAAgACgAIAAgA
BwAHAAQAAwADAAMABQAFAAUABQADAAMAAwADAAUABAAEAAQAAgACAAMAAwADAAIAAgAC
AAQABAAEAAUAAwADAAMAAgAGAAcABwAOABUAGAAXABoAGwAaACAAKgAqABkABQDw/9r/
zf+9/6b/mP+V/47/ev9l/1L/R/9A/0D/Sf9S/13/cP+F/5P/n/+t/77/y//Y/+T/7v/2
//v/AAACAAIABQAGAAYACQAOAA8ADwAPAA8AEAARABEAEQARABEAEgASABIAEgATABQA
FAAUABQAFAAUABQAFAAUABIAEwATABMAFQAVABUAFQATABQAFAAUABQAFAAUABIAFAAU
ABQAFAAUABQAFAAUABQAFAAVABUAFQAVABUAFQATABMAEwATABUAFQAVABUAFgAWABYA
FgAWABYAFgAXABYAFQAUABMAFAAUABMAEwARAA8ADwAPAA8ADwANAAwADQAMAAsACwAL
AAkACQAIAAYABQAEAAMABQAEAAQABAABAAAAAAD//wEAAAAAAAAAAQABAAEAAAACAAIA
AgACAAAAAAABAAEAAQABAAEAAQACAAMABAAEAAQABAAEAAQAAwADAAIAAgADAAQABQAG
AAUABAADAAIAAQABAAEAAQADAAMAAwADAAEAAQABAAEAAgADAAQABQADAAMAAwADAAMA
AwADAAQABAAEAAQABAADAAMAAwADAAUABgAGAAYABQAEAAMAAgADAAQABQAGAAQABAAG
AAQAAgADAAMAAgAEAAQABQAFAAQAAwACAAEAAgACAAIAAgAEAAQABAAEAAQABAADAAMA
AwADAAQABAAEAAQABAAEAAQAAwADAAMAAQABAAIAAgACAAIAAgAAAAEAAwAEAAUABAAE
AAMAAgAEAAMAAwADAAEAAQABAAEAAwADAAMAAwAFAAUABQAFAAQAAwACAAAAAgACAAIA
AgAAAAEAAQABAAAAAAAAAAAAAgACAAIAAwD//wAAAAAAAAIAAgACAAIABAAFAAcABwAF
AAcACAAJAAoACgAKAAoACwALAAsACwALAAsACwAJAAgACAAGAAYAAwADAAIAAAABAAIA
AQACAAEAAQABAAIABAAEAAMAAwACAAEAAQABAP////////////////////////7//v/+
/wAAAAABAAEA///+//7//v/+//7//v///wEAAQABAAAA/v/9/wEABgAJAA4AEwAaABsA
GAAaACAAIAAXAAcA8v/e/9H/w/+w/6L/m/+Y/4z/d/9k/1f/Sv9G/0v/VP9b/2j/ef+L
/5v/q/+4/8P/0P/c/+T/7P/x//b/+v/8////BAAGAAUABgAGAAcACAAJAAsADQAOAA8A
DgANAA0ADAAOAA4ADwAQAA4ADgAOAA4ADgAOAA4ADgAQABEAEQARAA8ADwAPAA8ADwAQ
ABAAEAAQABAAEAAOABAAEAAQABAAEAAQABAAEAAQABAAEQARABEAEQARABEAEQARABEA
EQARABEAEQARABIAEgASABIAEAAQABAAEQARABEAEQARABAAEAAPAA8ADwANAA0ADQAN
AA0ACwAKAAkACAAHAAcABwAFAAUABAAEAAMAAgABAAEAAAAAAAAA///+//7//f/9//z/
/P/8//////////7//v/+//7//v/+//7//////wEAAQABAAEA/////////v///wAAAQAC
AAIAAQD///7/AAAAAAAAAAACAAIAAgACAP////////////////////8BAAEAAQABAAEA
AQABAAEAAQABAAEAAQABAAEAAQACAAIAAgACAAIAAQABAAEAAQABAAIAAgACAAQABAAE
AAQAAgACAAIAAgAEAAQABgAEAAQABQAFAAQABAAEAAUABQADAAMAAwADAAQABAAEAAQA
BAAEAAQABAAEAAQAAwADAAEAAQACAAIABAAEAAQABAAEAAMAAwADAAMAAwAEAAQABAAE
AAQAAgAAAAEAAQABAAEAAgACAAIABAADAAMAAwADAAMAAwADAAMAAwADAAMAAQABAAEA
AQADAAMAAwACAAIAAgACAAIAAAABAAEAAQACAAIAAgACAAAAAAAAAAEAAwACAAIAAwAB
AAEAAQABAAEAAQACAAIABAACAAAAAAACAAIAAgACAAIAAwAFAAUABQAHAAgACQAKAAoA
CgAKAAsACwALAAsACwALAAsACQAKAAoACAAIAAUABQAEAAIABAAEAAIAAgABAAEAAQAC
AAIAAgABAAEAAgABAAEAAQD//////////wEAAQABAAEA///+//7//v/+//7//////wEA
AAAAAAAA/v/+//7///8BAAEAAQAAAP7///8BAAQACQAOABMAGAAbABwAIAAoACgAHwAP
APj/5P/X/8P/qP+S/4X/ev9o/1X/Pv8v/yz/MP83/0L/T/9g/3P/g/+T/6P/tP/D/9D/
2v/k/+z/8//2//z//v8BAAQABgAHAAgACQAJAAkACQAMAA0ADQANAA0ADQAOAA4ADgAO
AA8AEAAQABAAEAAQAA4ADgAOAA4ADwARABIAEwARABEAEQARABEAEgASABIAFAAUABQA
EgASABIAEgASABQAFAAUABQAEgASABMAEwAVABUAFQAVABUAFQAVABUAEwATABMAEwAW
ABYAFgAWABgAGAAYABkAFwAXABcAFwAYABgAFwAXABUAEwATABMAEwATABEAEAAPAA4A
DQANAA0ACwALAAoACwALAAsACwAJAAgACAAIAAcABgAGAAUABQAEAAQABAADAAMAAwAC
AAIAAgACAAIAAgACAAMAAwAFAAUABQAFAAMAAwADAAIAAgACAAIAAgAFAAUABAAEAAIA
AgACAAIAAgACAAIAAgADAAMAAwADAAEAAQABAAEAAQABAAEAAQABAAEAAQABAAMAAwAD
AAMAAwADAAMABAADAAIAAQAAAAIAAwAEAAUAAwAEAAQABAAGAAYABgAGAAQABAAEAAQA
BAAEAAYABAAGAAcABwAGAAQABAAFAAUABwAHAAcABwAGAAYABgAGAAYABgAGAAYABgAG
AAUABQAFAAUABgAGAAYABgAGAAYABgAFAAUABQAFAAUABgAGAAYABgAGAAQAAgADAAMA
AwAFAAYABgAGAAQAAwADAAMAAwADAAMAAwADAAMAAwADAAMAAwADAAMABQAFAAUABAAE
AAQABAAEAAIAAwADAAMAAgACAAIAAgACAAIAAgADAAUABAAEAAUABQAFAAUABQADAAMA
BAAEAAQABAAEAAQAAgAEAAYABgAGAAYACAAJAAsACwAJAAsADAANAA4ADgAOAA4ADwAP
AA8ADwAOAA0ADAAJAAkACgAJAAoABwAHAAYABAAEAAQAAgACAAUABQAFAAYABAAEAAMA
AwAEAAMAAwADAAEAAQABAAEAAwADAAMAAwADAAIAAgACAAIAAgADAAMAAwACAAIAAgAC
AAIAAgADAAMAAwADAAIABgAFAAkADgATABoAHwAgAB8AJgAuAC4AJAATAP3/5v/W/8P/
p/+O/4L/d/9i/0j/M/8q/yv/MP82/0P/Uv9l/3r/h/+V/6n/uf/G/9P/4P/s//T/+P/9
/wAAAgAGAAcACAAMAA0ADAAMAA0ADgAPABIAEwATABMAEwATABQAFAASABIAEwAUABYA
FgAWABYAFgAWABYAFgAYABkAGQAZABcAFwAXABcAFwAYABgAGAAaABoAGgAYABgAGAAY
ABgAGgAaABoAGgAaABoAGwAbABsAGwAbABsAGwAbABsAGwAbABsAGwAbABwAHAAcABwA
HAAcABwAHQAdAB0AHQAdABwAHAAbABsAGwAZABkAGQAZABkAFwAWABUAFAATABMAEwAR
ABEAEAAQAA8ADgANAAsACgAKAAoACwAKAAoACQALAAoACgAKAAoACQAIAAYACAAIAAgA
CAAIAAgACQAJAAkACQAJAAkACwALAAsACgAIAAgACAAIAAkACQAIAAgACAAIAAgACAAI
AAgACAAIAAcABwAHAAcABwAHAAcABwAJAAkACQAJAAgABwAGAAUABwAHAAcABwAHAAcA
BwAIAAgACAAIAAgACQAJAAkACQAJAAoACgAKAAwADAAMAAwADAAMAAwADAAKAAoADAAK
AAsADQAOAA4ADQAMAAwACwANAA0ADQANAAwADAAMAAwADAAMAAwADAAOAA4ADQANAAsA
CwAMAAwADgAOAA4ADgAMAAsACwALAAsACwAMAAwADgAOAA4ADAALAAsACgAJAAsADAAM
AAwADAALAAsACwAJAAkACQAJAAoACwAMAA0ADAALAAoACQALAAsACwAKAAoACgAKAAoA
CgALAAsACwAMAAwADAAMAAwADAAMAA0ACwAKAAoACwALAAsACwALAAkACQAKAAoADAAM
AAwADAAMAAwADAAOAA8AEQARAA8AEQASABMAFAAUABQAFAAXABcAFwAXABUAFQAVABMA
FAAUABIAEgARABEAEAAOAAwADAAKAAoADQANAA0ADgAMAAwACwALAAwACwALAAsACwAL
AAsACwAKAAkACAAHAAkACAAIAAgACAAIAAkACQALAAoACgAKAAoACgAKAAsACgAJAAgA
BgAIAAkADQAQABcAHAAdACAAIwAkACgAMAAyACkAFQD8/+j/2f/L/7T/oP+Z/5L/gv9t
/1b/R/9C/0L/Sf9U/1//bv+D/5P/n/+t/7z/zf/a/+b/8v/6////AgAGAAgACQAKAA4A
EQAUABUAFQAVABUAFgAXABcAFwAZABkAGgAaABgAGAAZABoAGgAaABoAGgAaABoAGgAa
ABgAGQAZABkAGwAbABsAGwAbABwAHAAcABwAHAAcABoAHAAcABwAHAAaABoAGgAaABwA
HAAdAB0AGwAbABsAGwAbABsAGwAbAB0AHQAdAB0AHAAcABwAHAAeAB4AHgAfAB4AHQAc
ABsAHAAcABsAGwAZABcAFwAXABcAFwAVABQAFAAUABQAFQATABEAEQAQABAADwAOAA0A
CwAKAAoACgAJAAgACAAHAAkACAAIAAgABwAHAAcABgAIAAgACAAIAAgACAAJAAkACQAJ
AAkACQALAAsACwAKAAoACgAKAAoACwALAAoACgAKAAoACgAKAAgACAAIAAgACQAJAAkA
CQAJAAkACQAJAAkACQAJAAkACQAJAAkACQAHAAcABwAHAAgACQAKAAwACgAKAAoACgAL
AAsACwALAA0ADgAOAA4ADAAMAAwADAAMAAwADAAMAAoACgAMAAoADAANAA0ADAAMAAwA
DQANAAsACwALAAsADAAMAAwADAAKAAoACgAKAAoACgAJAAkACwALAAwADAAMAAwADAAM
AAwACwALAAsACQAJAAoACgAKAAoACgAIAAoACwALAAsACQAKAAoACgAMAAsACwALAAkA
CQAJAAkACwALAAsACwALAAsACwALAAkACQAJAAgACQAKAAsADAAKAAsACwALAAoACgAK
AAoACgAKAAoACwALAAoADAAMAAwADAAMAA0ADwAPAA0ADwAQABEAEgASABIAEgAVABUA
FQAVABUAFQAVABMAEgASABAAEAAPAA8ADgAMAAwADAAKAAoACwALAAsADAAMAAwACwAL
AAwACwALAAsACwALAAsACwALAAsACwALAAsACgAKAAoACgAKAAsACwANAAwADAAMAAoA
CgAKAAsADQANAA0ADAAMAAsACwAQABcAHAAdACIAIwAkACYALgAuACcAGQAEAO7/3f/R
/8D/rv+n/6b/mv+D/27/X/9W/1D/Vf9c/2H/cP+B/5H/of+x/77/zf/a/+T/8P/4//3/
AgAIAAoADQAQABAAEQAUABQAFQAWABcAGgAbABsAGwAZABkAGgAaABwAHAAdAB4AHAAc
ABwAHAAcABwAHAAcAB4AHwAfAB8AHwAfAB8AHwAfACAAIAAgACAAIAAgAB4AIAAgACAA
IAAgACAAIAAgAB4AHgAfAB8AIQAhACEAIQAhACEAIQAhACEAIQAhACEAIgAiACIAIgAg
ACAAIAAhACMAIwAjACMAIgAiACEAIQAfAB0AHQAdAB4AHwAeAB4AHQAcABsAGwAZABcA
FwAWABcAFwAXABcAFgAUABMAEgATABIAEgARABEAEAAQABAAEwATABMAEgAUABQAFAAU
ABIAEgATABMAFQAVABUAFQAVABUAFQAUABQAFAAUABQAFwAXABYAFgAUABQAFAAUABYA
FgAWABYAFQAVABUAFQATABMAEwATABUAFQAVABUAFQAVABUAFQAXABcAFwAXABcAFwAX
ABgAFgAWABYAFgAZABkAGQAZABkAGgAaABoAGgAaABoAGgAYABgAGAAYABgAGAAaABgA
GgAbABsAGgAaABoAGwAbABsAGwAbABsAGgAaABoAGgAaABoAGgAaABoAGgAZABkAGQAZ
ABoAGgAcABwAHAAcABoAGQAZABkAGQAZABoAGgAcABwAHAAaABgAGQAZABkAGwAcABwA
HAAcABsAGwAbABkAGQAZABkAGwAbABsAGwAbABsAGwAbAB0AHQAdABwAGgAaABoAGgAa
ABsAGwAbABsAHAAdAB4AHAAcABwAHQAdABwAHAAdABsAGwAbABsAGwAbABwAHAAcABwA
HAAcABwAHAAdAB0AHwAfAB8AHwAdAB4AHgAfACEAIwAjACMAJAAlACUAJgApACkAKAAo
ACgAKAAnACcAJQAkACMAIwAjACMAIwAhACQAIgAhACAAHwAeACAAIAAgACAAIAAgACAA
IAAfAB4AHQAcAB0AHgAfACAAHgAeAB4AHgAeAB4AHgAeACAAIAAgACAAIAAgACAAIAAg
ACAAIAAgAB4AHgAeAB4AIAAiACQAJgAqAC4AMgA2ADsAPgBBAEQAPAA0ACwAJAANAPj/
4//O/w==
         </WaveFormData>
      </LeadData>
      <LeadData>
         <LeadByteCountTotal>10000</LeadByteCountTotal>
         <LeadTimeOffset>0</LeadTimeOffset>
         <LeadSampleCountTotal>5000</LeadSampleCountTotal>
         <LeadAmplitudeUnitsPerBit>4.88</LeadAmplitudeUnitsPerBit>
         <LeadAmplitudeUnits>��V</LeadAmplitudeUnits>
         <LeadHighLimit>2147483647</LeadHighLimit>
         <LeadLowLimit>268435456</LeadLowLimit>
         <LeadID>V2</LeadID>
         <LeadOffsetFirstSample>0</LeadOffsetFirstSample>
         <FirstSampleBaseline>0</FirstSampleBaseline>
         <LeadSampleSize>2</LeadSampleSize>
         <LeadOff>FALSE</LeadOff>
         <BaselineSway>FALSE</BaselineSway>
         <ExcessiveACNoise>FALSE</ExcessiveACNoise>
         <MuscleNoise>FALSE</MuscleNoise>
         <LeadDataCRC32>1416892316</LeadDataCRC32>
         <WaveFormData>
UgBSAFIAUgBPAE4ATQBMAEgARgBEAEIAPwA+AD0APAA4ADYANAAyAC4ALAAqACgAJAAi
ACAAHgAaABgAFgAUABIAEgASABIADgAMAAoACAAGAAYABgAGAAQABAAEAAQAAwACAAEA
AAAAAAAAAAAAAP7//v/+//7/AAAAAAAAAAD+//7//v/+//7//v/+//7///8AAAEAAgAA
AAAAAAAAAAEAAgADAAQABgAGAAYABgAGAAYABgAGAAgACAAIAAgACAAIAAgACAAIAAgA
CAAIAAoACgAKAAoACAAIAAgACAAKAAoACgAKAAgACAAIAAgACAAIAAgACAAGAAYABgAG
AAQABAAEAAQABAAEAAQABAACAAIAAgACAAIAAgACAAIAAAAAAAAAAAAAAAAAAAAAAAIA
AgACAAIAAAAAAAAAAAAAAAAAAAAAAP7//v/+//7//v/+//7//v8AAAAAAAAAAP3//P/7
//r//P/8//z//P/8//z//P/8//r/+v/6//r//P/8//z//P/6//r/+v/6//r/+v/6//r/
/P/8//z//P/6//r/+v/6//z//P/8//z//P/9//7//v8BAAIAAgAEAAIAAgADAAQABQAF
AAYABgAJAAoADAAMAAoACgAKAAgACAAIAAcABgAHAAYABQACAAIAAgADAAMABAAEAAIA
///8//r/+P/3//n/+P/4//j/9v/1//T/9P/z//P/9P/0//P/8//0//T/8v/y//L/8v/0
//T/9P/0//P/8//z//P/8//z//X//P8BAAcAEwAjADQASgBhAHAAbgBYADUAFgD///D/
3P/F/63/kP9m/zz/E//r/sz+wv7D/s3+6/4S/zL/S/9h/3f/iv+c/63/u//L/9f/4P/n
/+//9P/3//j/+v/7//7/AgAEAAYABgAJAAkACwALAAwADgAOABAAEAARABIAEgAUABQA
FAAUABQAFAAWABcAFwAXABgAGAAYABgAGAAZABoAHAAcAB0AHQAeAB4AHgAeAB8AIQAi
ACMAIwAjACQAJgAlACYAJwAoACkAKgAtAC8ALwAwADEAMwA2ADgAOgA8ADwAPwBAAEEA
QABBAEQARgBHAEsATgBPAE8AUABRAFIAVABUAFQAVQBWAFYAVgBVAFMAUwBRAFEAUwBS
AFEAUABPAE0ASwBKAEgARgBFAEMAQwBAAD4APAA4ADcANQAzADEALwAtACkAJgAkACEA
HgAeABsAGgAYABUAEwAQAA0ACwAKAAgACAAFAAUABAADAAIAAQD///7//v/9//3//f/9
//z/+//7//j/+P/4//j/+f/5//n/+f/5//n/+f/5//j/+P/4//j/+v/6//v/+//6//n/
+P/4//r/+v/7//v/+v/7//v/+//7//z//P/9/////////////f/9//3//f///wEAAgAD
AAIAAgABAAAAAAAAAAAAAAAAAAAAAAAAAP////////7/AAABAAEAAAD///7//P/6//r/
+v/6//r//P/8//z/+//4//f/9//2//j/+f/5//n/9//2//b/9P/2//b/9v/2//b/9v/3
//f/8//z//P/8//z//T/9f/2//X/9f/0//L/8//z//P/9P/z//P/8//y//D/8P/w//D/
8v/y//L/8v/w//D/7v/u//D/8P/x//H/7//v/+//7//w//D/8f/x//H/8f/y//L/7P/u
//H/8P/w//D/8P/w//D/8f/y//L/8f/y//L/9P/1//b/+P/6//n/+f/6//r//f/+/wAA
AAACAAIAAgAAAP7//v/9//z//f/8//v/+P/2//b/9//3//j/+P/2//P/9P/y//D/7//t
/+z/7P/s/+7/7f/s/+z/6f/p/+r/6v/r/+v/7P/s/+z/7P/s/+z/6v/q/+r/6v/t/+3/
7f/t/+3/7f/t//L/9////wcAEwAiADAARQBeAHAAZgBDABwA///q/9r/yf+v/5j/eP9S
/yn/Af/c/sr+xf7N/uH++P4S/zH/Tf9h/3L/iv+d/63/u//H/9L/2f/h/+r/7f/w//T/
9//4//z//v8AAAAAAwAFAAcABwAIAAgACAAKAAoACwAMAAwADgAQABAAEAAQAA8AEAAQ
AA8AEQASABIAEgAQABAAEQASABIAEgATABMAFgAWABYAFgAWABcAFwAXABkAGQAaABwA
HQAeAB8AIAAfACAAIwAlACUAJgAnACkALAAuADAAMgA0ADcAOAA5ADgAOQA8AD4APgBB
AEMAQwBHAEgASQBKAEoASgBKAEsATgBOAE4ATQBLAEsASQBJAEkASABHAEYAQwBBAD8A
PgA8ADoAOQA3ADkANgA0ADIALQArACgAJQAjACEAHwAbABwAGgAXABQAEAANAAwACgAM
AAsACQAHAAQAAgD///7//f/9//z/+//8//v/+f/4//f/9f/0//P/9f/0//P/8//w//D/
8P/w//H/8f/x//H/8f/x//H/8f/u/+7/7v/u/+//8P/y//P/8f/x//H/8v/y//L/8//z
//T/9f/1//X/9f/2//b/9//5//n/+f/5//f/9//3//f/+v/7//v/+//7//z//P/8//r/
+v/6//r/+v/6//r/+v/5//n/+f/4//j/+f/5//j/9v/2//X/9P/0//T/9P/0//b/9v/2
//X/9P/z//P/8v/y//P/8//z//P/8v/y//D/8P/w//D/8P/w//D/8f/x/+3/7f/t/+3/
7P/s/+z/7P/u/+//7//u/+7/7f/s/+z/7//v/+//7v/t/+z/6//q/+r/6v/q/+r/7P/s
/+r/6v/o/+j/6f/p/+v/6//r/+v/7P/q/+f/5//o/+n/6v/r/+z/6v/r/+z/7P/t/+7/
7v/w//L/8v/z//T/8//z//T/9P/5//r//P/8//z//P/8//r/+v/6//n/+P/3//b/9f/y
//D/8P/x//H/8//0//P/8f/u/+z/6v/p/+n/6P/o/+j/6P/n/+b/5v/l/+X/5v/m/+f/
5//o/+j/5v/m/+b/5v/m/+b/5v/m/+f/5//n/+f/6f/p/+f/6v/x//n///8JABgAKAA/
AFgAaABmAE0AJgAFAPD/4v/P/7f/oP+G/2L/P/8Z/+7+0P7D/sX+0/7u/gb/Jf9F/1n/
bP+C/5X/pf+z/8P/zv/Z/9//5v/r/+7/8v/1//b/9v/5//z//f8BAAMABQAFAAYABgAG
AAgACAAJAAoACgAMAA4ADgAOAA4ADgAQABEAEQARABIAEgASABAAEAARABIAFAAUABUA
FQAWABYAFgAWABUAFwAYABkAGwAbABwAHgAdAB4AHwAgACEAIgAlACcAKQAqACsALQAs
AC4AMAAyADYAOQA6ADsAOgA7AD4AQABCAEUARwBHAEkASgBLAEwATgBOAE4ATwBSAFIA
UgBRAE8ATwBNAE0ATwBOAE0ATABLAEkARwBGAEQAQgBBAD8AQQA+ADwAOgA1ADMAMAAt
ACwAKwAqACcAJAAiAB8AHAAYABUAFAASABEADwAMAAkABwAGAAQABAADAAMAAgABAP7/
/f/7//r/+v/5//n/+f/5//j/9//3//T/9P/0//T/9f/1//X/9f/z//P/8//z//L/8v/y
//L/9P/0//X/9f/z//P/8//0//X/9v/4//n/+P/5//n/+f/5//r/+v/7//3//f/9//3/
+//7//v/+//9////AAABAP//AAAAAAAAAAAAAAAAAAACAAIAAgACAAEAAQABAAAAAAAB
AAEAAAAAAAAA///+//7//v/+//7//v/+//7//f/8//v/+//6//r/+//7//v/+//6//r/
+P/4//j/+P/4//j/+P/5//n/9//3//f/9//2//b/9v/2//b/9//3//b/9v/1//T/9P/3
//f/9//2//X/9P/z//L/9P/0//T/9P/0//T/8v/y//L/8v/z//P/9f/1//X/9f/y//L/
8//z//P/8//0//T/8v/y//H/8f/v/+7/8v/0//L/8v/y//L/8v/z//T/9P/3//j/+P/6
//j/+P/5//r//f/9//7//v8BAAIABAAEAAIAAgACAAAAAgACAAEAAAD9//z/+//4//j/
+P/5//n//P/8//r/9//0//L/8P/v//H/8P/w//D/8P/v/+7/7v/t/+3/7v/u/+3/7f/u
/+7/7P/s/+z/7P/u/+7/7v/u/+3/7f/t/+3/7f/t//H/9v/9/wUACwAXACgAPABRAGgA
cABeAD8AHgADAPL/5P/N/7X/nv98/1L/Kf///tr+xP7B/sn+3f4A/yD/Pf9V/2v/fv+Q
/6P/s//B/9H/3v/l/+v/8P/z//T/9P/3//7/AgACAAQABAAHAAkACwALAAwADgAOABAA
EAARABIAEgAUABQAFAAUABQAFgAYABkAGQAXABgAGAAYABgAGAAZABoAHAAcAB0AHQAc
ABwAHAAcAB8AIQAiACMAIwAjACQAJgAlACYAJwAoACsALAAvADEAMAAwADAAMQA0ADYA
OAA6ADwAPwBAAEEAQgBDAEYASABIAEsATQBNAE0ATgBPAFAAUwBUAFUAVwBWAFYAVgBV
AFUAVQBTAFMAUwBSAFEAUABPAE0ASwBKAEoASABHAEUAQwBAAD4APAA6ADkANwA1ADMA
MQAvACsAKAAmACMAIAAgAB0AHAAaABcAFQASAA8ADQAMAAoACgAHAAcABgAFAAIAAQD/
//7/AAD////////9//z/+//7//r/+v/6//r/+//7//v/+//6//n/+P/3//f/+P/5//r/
+P/4//n/+f/5//n/+f/6//r/+v/7//v//P/9//3//f/9//7//v///wAA///+//3/////
//////8CAAMAAwADAAIAAgABAAAAAQACAAMABAACAAIAAgACAAEAAQABAAAAAgADAAMA
AgAAAAAA///+/wAAAAAAAAAA///+//3/+//7//v//P/8//r/+//7//v/+//6//r/+P/6
//r/+v/6//r/+v/7//v/+P/3//b/9f/1//b/9//4//b/9//3//b/+P/3//b/9v/3//f/
9//2//T/9P/0//T/9v/2//b/9v/0//T/8v/y//T/9P/1//X/8//z//P/8//y//L/8//z
//X/9f/2//b/9P/0//P/8//1//L/8//0//X/9v/0//X/9v/2//n/+v/6//z/+v/6//v/
/P//////AAAAAAMABAAGAAYABAAEAAQAAgAEAAQAAwACAAAA/v/8//j/+v/6//v/+//8
//z/+v/3//b/9P/y//H/8f/w//D/8P/w/+//7v/u/+3/7f/u/+7/7//v//D/8P/u/+7/
7v/u//D/8P/w//D/7//v/+//7//t/+//9f/4//3/BQANABkALABCAFkAbgBwAFwAOwAa
AAMA8v/g/8f/sf+W/27/RP8Z/+/+zP7A/r/+x/7h/gb/Kv9F/1n/cf+I/5r/qf+1/8P/
0//e/+X/7f/y//P/9P/4//v//P8AAAIABAAEAAcABwAJAAkACgAMAAwADgAOABEAEgAS
ABQAEgASABIAEgASABQAFQAVABcAGAAYABgAFgAWABcAGAAZABoAHAAdAB0AHAAbABoA
HQAfACAAIQAhACEAIgAkACUAJgAnACgAKQAqAC0ALwAvADAAMQAzADQANgA4ADoAPAA/
AEAAQQBAAEEARABGAEgASwBNAE0ATwBQAFEAUgBUAFQAVABVAFQAVABUAFMAUwBTAFEA
UQBTAFIAUQBQAE0ASwBJAEgARwBGAEYARQBEAEAAPQA6ADYANQAzADEAMQAvAC0AKQAm
ACQAIQAeAB0AGwAbABoAFwAVABIADwANAAwACgAKAAkACQAIAAcABAADAAEAAAAAAP//
/////////v/9//3/+v/6//r/+v/7//v/+//7//n/+f/5//n/+f/6//v//P/6//r/+//7
//v/+//7//z//v/+///////+/////////wEAAgACAAMAAwADAAMAAwADAAMAAwADAAYA
BwAHAAcABQAGAAYABgAIAAgACAAIAAgACAAIAAgABwAHAAcABgAGAAcABwAGAAQABAAD
AAIABAAEAAQABAACAAIAAgABAAAA//////7/AAABAAEAAQD///7//v/8//z//P/8//z/
/P/8//3//f/7//v/+//7//z//P/8//z/+v/7//v/+v/8//v/+v/6//v/+//7//r/+P/4
//j/+P/6//r/+v/6//r/+v/4//j/+P/4//n/+f/3//f/9//3//b/9v/3//f/9//3//j/
+P/3//b/9P/z//f/+P/6//r/+f/4//f/9v/4//n/+v/6//3//v/+/wAA///+//7//v8A
AAEAAwAEAAUABgAIAAgACAAIAAgABgAIAAgABwAGAAQAAgAAAPz///8AAAIAAwADAAIA
///7//r/+P/2//X/9f/0//T/9P/0//P/8v/y//P/8//0//T/8f/x//L/8v/y//L/8v/y
//L/8v/y//L/8f/x//H/8f/z//X/9//8/wUACwAPAB0ALgBAAFkAcgB4AGIAPQAaAAEA
8P/g/8n/s/+Y/3T/TP8h//X+1v7I/sn+1/7v/gr/Kv9J/1//b/+E/5j/qf+7/8n/1//i
/+n/8f/y//X/+P/8//3/AgAGAAgACgAKAA0ADgAPAA4ADgAQABAAEgASABMAFAAUABYA
FgAWABYAFgAWABgAGQAZABcAGAAYABgAGgAaABsAHAAbABoAGgAZABoAGgAaABoAHQAf
ACAAIQAfAB8AIAAiACMAJAAlACYAJwAoACsALQAtAC4ALwAxADIANAA2ADgAOgA9AD4A
PwBCAEMARgBIAEYASQBLAEsATQBOAE8AUABUAFQAVABVAFQAVABUAFMAVQBVAFMAUwBR
AFAATwBOAEsASQBHAEYARgBEAEMAQQBAADwAOQA2ADMAMwAyADEALQArACkAJQAmACQA
IQAeABwAGQAYABYAEwARAA4ACwAKAAoACQAKAAcABwAGAAUAAgABAP///v8AAP//////
//3//P/7//v//P/8//z//P/5//n/+f/5//n/+f/5//n/+v/6//r/+v/4//j/+f/5//v/
+//7//z/+v/6//v/+//8//3//f/9////AAAAAAEAAgABAAAA//8CAAMABAAFAAQABQAF
AAUAAwAEAAQABAAEAAQABAAEAAIAAgACAAIAAwADAAMAAgACAAMAAwACAAAAAAD///7/
/v/+//7//v/8//z//P/7//z/+//7//r/+P/5//n/+f/5//j/+P/2//f/+P/5//r/+f/4
//j/9//3//f/9//3//b/9v/2//b/9v/3//f/9v/4//f/9v/2//b/9f/0//L/9P/0//T/
9P/y//L/8v/y//L/8v/w//D/8P/w//H/8f/v/+//7//u/+//8P/x//L/8v/z//T/9P/z
//T/9P/2//j/+P/5//r/+f/5//r/+v///wAAAgACAAIAAgACAAAA/v/+//3//P/8//z/
/P/6//j/+P/5//n/+v/6//j/9f/0//L/8P/v/+3/7P/s/+z/7P/r/+r/6v/r/+v/7P/s
/+v/6//s/+z/6v/q/+r/6v/q/+r/6v/q/+3/7f/t/+3/6//p/+3/8v/5//3/BwAXACYA
NgBNAGQAbgBiAD8AGAD9/+r/2v/H/7H/mP94/1T/L/8F/+D+zP7J/tH+5f4A/xj/Nf9R
/2X/fP+O/53/r/+9/8n/1P/d/+X/7P/v//L/+P/9//z//v8AAAIAAgAFAAcACQAJAAoA
CAAIAAoACgANAA4ADgAQAA4ADgAOAA4ADAAOAA8ADwARABIAEgASABIAEgATABQAFAAU
ABUAFQAWABYAFgAWABUAFwAYABkAGQAZABoAHAAdAB4AHwAgACEAIgAlACcAJwAoACkA
KwAuADAAMgA0ADQANwA4ADkAOgA7AD4AQABCAEUARwBHAEcASABJAEoASgBKAEoASwBO
AE4ATgBNAEsASwBJAEkASwBKAEkASABHAEUAQwBCAEAAPgA9ADsAOQA2ADQAMgAuAC0A
KwApACkAJwAlACEAHgAcABkAFgAWABMAEgAQAA8ADQAKAAcABQAEAAIAAgAAAAEAAQAB
AP7//f/7//r/+v/5//n/+f/7//r/+f/5//b/9v/2//b/9//3//f/9//3//f/9//3//T/
9P/0//T/9P/0//X/9f/1//X/9f/2//j/+P/5//n/+P/5//n/+f/5//r/+v/7////////
//////////////8AAAEAAQABAAEAAgACAAIAAgACAAIAAgACAAIAAgACAAMAAwADAAIA
AAABAAEAAAAAAAAA///+//z//P/8//z//v/+//7//f/8//v/+//6//r/+//7//v/+//6
//r/+P/2//b/9v/2//j/+P/5//n/9//3//f/9//2//b/9v/2//b/9//3//b/9v/1//T/
9P/1//X/9f/0//T/9P/0//T/9P/0//T/9P/0//T/8v/y//L/8v/z//P/8//z//P/8//w
//D/8f/x//H/8f/y//L/9P/y//H/8P/y//L/8v/y//L/8//0//T/9f/2//b/+P/4//j/
+f/6//v/+//8//z//f/+/wAAAAABAAIAAwACAAIAAgABAAAA///+//3/+v/4//j/+f/5
//r/+v/4//X/9f/0//P/8//y//D/7//u//D/7//u/+7/6//r/+z/7P/r/+v/7P/s/+7/
7v/u/+7/7P/s/+z/7P/t/+3/7f/t/+3/7f/v//L/9////wcAEwAiADQATQBkAHAAZABD
ABwAAwD0/+T/z/+7/6L/gv9a/zP/Cf/g/sj+w/7J/tn+9v4W/zX/Tf9h/3b/jP+h/7H/
v//L/9j/3//l/+r/7//y//b/+//8//7/AAACAAIABQAHAAkACQAKAAoACgAMAAwADQAO
AA4AEAASABIAEgASABAAEgATABMAFQAWABYAFgAWABYAFwAYABgAGAAZABkAHAAcABwA
HAAcAB0AHQAdAB4AHwAhACQAIwAkACUAJgAlACYAKQArACwALgAwADMAMwA0ADUANgA6
AD0APgA/AEAAQQBEAEYARgBJAEsASwBPAFAAUQBSAFIAUgBSAFMAVgBWAFYAVQBVAFUA
UwBTAFMAUgBRAFAAUABPAE4ATgBLAEgARgBDAEUAQgBAAD4AOgA5ADcANQAzADEALwAr
ACoAKAAlACIAIAAdABwAGgAZABcAFAARAA0ADAAKAAoABwAHAAYABQAGAAUAAwACAAEA
///+//3////+//3//f/8//z//P/8//n/+f/5//n/+//7//v/+//4//j/+P/4//r/+v/7
//v/+//7//v//P/6//r/+//7//3///8AAAEAAAAAAP////8BAAEAAQABAAEAAQABAAEA
AgADAAMAAwAFAAYABgAGAAQABAAEAAQABgAGAAYABgADAAMAAwACAAIAAwADAAIABAAE
AAMAAgACAAIAAgACAAIAAgACAAEAAAD//////v/8//3//f/9/////v/+//z//P/8//z/
/P/6//r/+//7//n/+f/5//n/+P/4//j/+P/4//n/+f/4//j/9//2//b/9//3//f/9v/2
//b/9v/2//b/9v/2//b/9v/2//T/9P/0//T/9f/1//X/9f/1//X/9P/0//X/9f/z//P/
9P/0//b/9v/1//X/9f/0//b/9v/2//b/+P/5//r/+v/5//r/+v/8//7//v///wAAAQAB
AAIAAgADAAQABgAGAAYABgAGAAQABAAEAAMAAgABAAAA///8//z//P/9//3//v/+//z/
+f/4//b/9P/z//H/8P/w//D/8f/x//H/8v/v/+//8P/w/+//7//w//D/8P/w//D/8P/w
//D/8P/w//P/8//z//P/9f/1//n//P8BAA0AGwAnADoAUgBpAHIAagBKACUACgD7/+z/
1v+9/6P/gv9W/yz/Af/b/sb+wv7H/tn++f4c/zz/T/9j/33/kv+i/7P/xf/T/93/5P/r
/+//9P/3//r//v8BAAQABAAEAAYABgAJAA0ADwAPABAAEAAQABIAEgARABIAEgAUABUA
FgAXABgAFwAYABgAFwAYABoAGwAcABoAGgAbABwAHAAcAB0AHQAgACAAIAAgAB8AIQAi
ACMAJQAlACYAKAApACoAKwAsAC0ALgAxADMANQA2ADcAOQA4ADoAPAA+AEIARQBGAEcA
SABJAEwATgBMAE8AUQBRAFUAVgBXAFgAWABYAFgAWQBaAFoAWgBZAFcAVwBVAFUAVwBW
AFUAVABTAFEATwBOAEwASgBJAEcARQBCAEAAPgA7ADsAOgA5ADYAMwAwACsALAAqACcA
JAAgAB0AHAAaABsAGQAWABMAEQAQAA4ADgAKAAkABwAFAAYABQADAAIAAgABAAEAAQAB
AAAA//////z//P/8//z/+//7//v/+//9//3//f/9//v/+v/5//j/+f/6//z//f/9//3/
/f/+//7//v//////AAABAAEAAQABAAIAAgADAAUABQAFAAUABwAHAAcABwAHAAcABgAF
AAYACAAJAAoACAAIAAgACAAIAAgACAAIAAkACQAJAAgABgAHAAcABgAIAAgABwAGAAQA
BAAEAAQABAAEAAQAAwAEAAMAAwACAAAAAQABAAEAAwACAAIAAAD+//7//v/+/wAAAAAB
AAEA///////////8//z//P/8//7///////7//f/7//n/+P/7//v/+//6//r/+v/6//r/
+v/6//r/+v/8//z/+v/6//r/+v/7//v/+//7//v/+//4//j/+f/5//n/+f/6//r//P/8
//r/+v/6//r/+v/8//3//v/+//3//v/+/wAAAAAAAAEAAgAFAAUABgAGAAcACAAKAAoA
DAAMAAwACgAKAAoACQAIAAYABAACAP7///8AAAIAAwACAAIAAAD9//z/+v/4//f/+f/4
//j/+P/3//X/8//y//P/8//0//T/8//z//T/9P/2//b/9v/2//T/9P/0//T/8//z//P/
8//z//X/+f/+/wMABwAPABkAKgA+AFUAbAB4AG4ATQAmAAsA/P/u/9X/v/+m/4b/Xv8z
/wf/4P7M/sn+0f7n/gL/Hv8//1f/af98/5D/o/+1/8X/1f/g/+n/7f/y//X/9v/6/wEA
BAAIAAgACgAKAA0ADQAPAA8AEAARABIAFQAWABYAFgAVABYAGAAYABgAGAAWABgAGQAZ
ABkAGgAaABoAHAAcAB0AHgAcABwAHQAdAB4AHgAeAB4AIQAjACQAJQAjACMAJAAmACcA
KAApACoAKwAsAC8AMQAvADAAMQAzADYAOAA6ADwAPAA/AEAAQQBEAEUASABKAEgASwBN
AE0AUABSAFQAVgBWAFYAVgBXAFYAVgBWAFUAVwBXAFUAVQBTAFIAUQBQAE8ATQBLAEoA
SgBIAEcARQBEAEAAPQA6ADcANwA2ADUAMQAvAC0AKQAoACYAIwAgACAAHQAcABoAFwAV
ABIADwAPAA4ADAAMAAcABwAGAAUABgAFAAMAAgACAAEAAQABAP///v/9//3//v/+//7/
/v/7//v/+//7//v/+//7//v//P/8//z//P/6//r/+//7//3//f/9//7//v/+//////8A
AAEAAQABAAEAAgACAAMABQAFAAUABQAHAAcABwAHAAcABwAGAAUABwAIAAgACAAKAAoA
CgAKAAkACAAHAAYABwAHAAcABgAEAAUABQAEAAQABAADAAIABAAEAAQABAACAAIAAgAB
AAIAAQABAAAA//////7//f////7//v/8//3//v///wAA///+//7//f/9//3//f/9//r/
+v/6//r/+v/7//v/+v/7//v/+//8//r/+f/4//b/9//4//n/+v/4//j/+P/4//j/+P/2
//b/+P/4//n/+f/3//j/+v/6//r/+v/6//v//P/8//v//P/8//7//v/+////AAADAAMA
BAAEAAUABgAIAAgACgAKAAoACAAIAAgABwAGAAUABAADAAAAAAAAAAEAAQACAAIAAAD9
//7//P/6//n/9//2//b/9v/2//X/9P/0//P/8//0//T/8//z//T/9P/2//b/9v/2//T/
9P/0//T/9//3//f/9//3//f/9//6/wEABwAPABsAKgA4AE8AaAB4AHIAVQAuAA8A+v/s
/9v/xf+w/5L/bP9D/xv/9P7a/tX+2f7n/gD/HP87/1P/af9+/5L/p/+3/8X/0//e/+X/
7f/0//n//P8CAAUABgAIAAwADgAOABEAEwAVABUAFgAWABYAGAAYABkAGgAaABwAHAAc
ABwAHAAaABwAHQAdAB8AIAAgACAAIAAgACEAIgAiACIAIwAjACQAJAAkACQAJQAnACgA
KQApACkAKgAsACsALAAtAC4AMQAyADUANwA3ADgAOQA7ADwAPgBAAEIARABHAEgASQBK
AEsATgBQAFIAVQBXAFcAVwBYAFkAWgBcAFwAXABdAGAAYABgAF8AXwBfAF0AXQBdAFwA
WwBaAFsAWQBXAFYAUgBQAE8ATQBPAEwASgBIAEIAQQA/AD0AOwA5ADcAMwA0ADIALwAs
ACgAJQAkACIAIwAhAB4AGwAZABgAFgAWABMAEwASABEAEgARAA8ADgAMAAsACwALAA0A
DAALAAsACgAKAAoACgAHAAcABwAHAAcABwAHAAcABgAGAAYABgAIAAgACQAJAAkACQAJ
AAoACgAKAAsACwAMAA0ADQANAA0ADgAOAA8AEQARABEAEQARABEAEQARABIAEwATABMA
FQAWABYAFgAWABYAFgAWABgAGAAYABgAFwAXABcAFgAWABcAFwAWABYAFgAVABQAEgAS
ABIAEgAUABQAFAATABIAEQARABAAEgATABMAEwATABIAEgAQAA4ADgAOAA4AEAAQABEA
EQAPAA8ADwAPAA4ADgAOAA4ADAANAA0ADAAOAA0ADAAMAA8ADwAPAA4ADAAMAAwADAAM
AAwADAAMAA4ADgAMAAwACgAKAAsACwANAA0ADQANAAoACgALAAsACwALAAwADAAMAAwA
CwALAAkACgAKAAsADQAOAA4ADwANAA4ADwAQABEAEgASABIAFQAVABUAFQAXABgAGQAa
AB0AHQAdABwAHQAdAB4AHgAeAB4AHgAdAB8AHAAZABgAFwAWABYAFgAWABYAFAAUABQA
FAARABAADwAOAA4ADgAOAA4ADAAMAAwADAAKAAoACgAKAAsADAANAA4ADAAMAAwADAAO
AA4ADgAOAA4ADgAOAA4AEQASABMAFAAbACIAKQAwAEIAVABmAHgAbgBkAFoAUAA4ACIA
DAD2/w==
         </WaveFormData>
      </LeadData>
      <LeadData>
         <LeadByteCountTotal>10000</LeadByteCountTotal>
         <LeadTimeOffset>0</LeadTimeOffset>
         <LeadSampleCountTotal>5000</LeadSampleCountTotal>
         <LeadAmplitudeUnitsPerBit>4.88</LeadAmplitudeUnitsPerBit>
         <LeadAmplitudeUnits>��V</LeadAmplitudeUnits>
         <LeadHighLimit>2147483647</LeadHighLimit>
         <LeadLowLimit>268435456</LeadLowLimit>
         <LeadID>V3</LeadID>
         <LeadOffsetFirstSample>0</LeadOffsetFirstSample>
         <FirstSampleBaseline>0</FirstSampleBaseline>
         <LeadSampleSize>2</LeadSampleSize>
         <LeadOff>FALSE</LeadOff>
         <BaselineSway>FALSE</BaselineSway>
         <ExcessiveACNoise>FALSE</ExcessiveACNoise>
         <MuscleNoise>FALSE</MuscleNoise>
         <LeadDataCRC32>2478415853</LeadDataCRC32>
         <WaveFormData>
RgBGAEYARgBEAEQARABEAEEAQAA/AD4APgA+AD4APgA6ADgANgA0ADAALgAsACoAKAAm
ACQAIgAeABwAGgAYABUAFAATABIADgAMAAoACAAGAAYABgAGAAUABAADAAIAAQAAAP//
/v/+//7//v/+//z//P/8//z//P/8//z//P/8//z//P/8//z//P/8//z//v/+//7//v/8
//z//P/8//7//v/+//7/AAAAAAAAAAD+//7//v/+////AAABAAIAAAAAAAAAAAAAAAAA
AAAAAAIAAgACAAIAAgACAAIAAgAEAAQABAAEAAQABAAEAAQAAgACAAIAAgAEAAQABAAE
AAIAAgACAAIABAAEAAQABAACAAIAAgACAAIAAgACAAIAAAAAAAAAAAAAAAAAAAAAAAAA
AAAAAAAA/v/+//7//v/+//7//v/+//7//v/+//7//P/8//z//P/+//7//v/+//3//P/7
//r//P/8//z//P/8//z//P/8//r/+v/6//r/+v/6//r/+v/4//j/+P/4//r/+v/6//r/
+v/6//r/+v/4//j/+P/4//r/+v/6//r/+v/7//z//f///wAAAAABAAAAAAAAAAAAAgAC
AAMABQAIAAoADQAOAA0ACwAKAAcACQAIAAcABgAGAAUABAACAAIAAgACAAMABQADAAEA
/v/6//n/9//2//j/9v/2//f/9//2//T/9P/x//H/8v/y//P/8//0//T/8v/x//D/8P/x
//H/8f/x//P/8//y//L/8P/w//L/9v/5//3/AgALABgALABBAFQAZQBvAHEAdgCJAJ0A
pgCpAJoAZgAnAPL/vf9+/0v/LP8d/xv/MP9P/2L/cf+B/5D/nv+q/7f/wv/P/9n/4P/k
/+r/7f/v//H/8v/x//L/9f/5//r/+v/8//z//P/8//z/+//7//v/+//+//////8AAAEA
AQAAAAAAAgADAAMABQAEAAQABAADAAMABAAFAAYACAAJAAsACwAKAAoACgAKAA0ADQAP
AA8ADwAQABAAEAAQABAAEQASABMAFAAVABcAFwAXABcAFwAYABoAGwAcAB8AIQAhACEA
HwAgACIAJQAnACsALAAuAC4ALwAwADEAMwAzADUAOAA4ADkAOgA6ADgAOgA6ADoAPgA/
AD8APgA+AD0APAA8ADsAOgA6ADoAOQA2ADUANQAyADAALwAvADAALQAsACoAJgAkACAA
HwAcABkAGAAWABUAEwAPAA0ACgAJAAcABQAGAAYAAwABAP///v/7//r/+v/5//n/+P/3
//f/9v/1//P/8v/y//L/9P/0//T/9P/y//H/8f/x//P/8//z//P/8//z//P/8//x//H/
8f/x//P/9P/0//T/8//z//T/9P/0//T/9f/1//f/+P/4//j/9v/2//b/9v/4//r/+v/6
//r/+f/3//b/+P/4//n/+f/5//n/+f/5//n/+f/6//r//P/8//z//P/6//n/+f/5//f/
9//3//f/+f/5//n/+f/5//j/9//3//n/+f/5//n/9//3//b/9f/1//X/9f/1//f/9//3
//f/9f/z//L/8f/y//P/9P/1//T/8//y//H/8v/y//P/9P/y//L/8v/x/+//7//v/+//
8f/y//L/8v/w//D/8P/v//H/8f/x//L/8v/x//H/8f/x//H/8f/x//H/8f/z//P/8P/w
//L/8v/w//D/8P/w//L/8//0//X/8//0//T/9f/4//j/+P/4//r/+v/7//3//v8AAAMA
BAAEAAMAAwABAP///v/9//z//v/9//z/+v/4//j/+P/5//v/+f/3//T/9P/z//H/8P/u
/+z/7P/t/+//7v/s/+z/6//r/+z/7P/r/+v/7P/s/+z/6//q/+r/6f/p/+n/6f/t/+3/
7P/s/+z/7P/q/+z/7//3//r/AQAMABoALQBGAF0AaQBrAGoAcQB/AJAAmQCSAHYAPwAG
ANP/nP9h/zr/I/8d/yj/O/9M/1//cf+A/4z/nP+p/7b/wf/L/9L/2P/e/+X/5//n/+7/
7//u//H/8//0//T/9v/6//r/+v/6//v/+//7//v/+v/7//v//P///////v/+//z//f/9
////AQACAAMAAwABAAIAAwAEAAQABQAHAAcACgAKAAoACgAJAAkACwALAAsADAAMAAwA
DAAMAA0ADgAPABAAEQATABUAFQAVABUAFgAYABkAGgAdAB8AHwAfAB0AHgAgACMAJgAp
ACkAKgAsAC0ALgAvAC8ALwAxADQANQA3ADkAOgA4ADoAOgA6ADwAPQA9ADwAOgA5ADgA
OAA3ADYANgA2ADYANAA0ADUAMQAuACwAKwAqACcAJgAkACIAIAAcABsAFgATABIAEAAQ
AA8ADAALAAYABQADAAEA/v/+//v/+f/7//r/9//2//T/8//z//L/8v/z//P/8//y//D/
7//u//D/8P/w//D/8P/v/+//7//t/+3/7f/t/+7/7//w//H/8P/v/+7/7f/t/+7/7v/u
//H/8f/y//L/8P/w//H/8f/z//T/9P/0//L/8v/y//L/9P/2//b/9v/3//f/9v/2//T/
9P/1//X/9//3//f/9//3//f/+P/4//j/+P/4//j/+P/3//f/9//1//X/9f/1//f/9//3
//f/9//2//X/9f/1//X/9f/1//X/9f/0//P/8f/x//H/8f/z//P/8//z//D/7//v/+//
7//v/+//7//v/+//7//v/+3/7P/s/+z/7f/u/+//7//t/+3/7f/t/+v/7P/s/+z/7v/u
/+7/7f/r/+v/6//s/+7/7f/t/+3/7//r/+n/6f/s/+3/7v/v//D/7v/v//D/8f/v//D/
8P/x//T/9P/0//T/9v/2//f/+f/6//z///8AAAAA//////3////+//3//P/8//v/+v/4
//b/9v/2//f/+//5//f/9P/w/+//7f/s/+r/6P/o/+n/6//q/+j/6P/l/+X/5v/m/+f/
5//o/+j/6P/n/+b/5v/n/+f/5//n/+f/5//m/+b/6P/o/+b/6P/t//H/9P/5/wIAEgAn
AD4AUQBjAG0AagBtAIEAmACfAKAAkABjACgA9//C/33/Rv8l/xX/GP8t/0L/Vf9p/3b/
hP+W/6P/rv+5/8X/zv/Y/97/4f/n/+n/7P/t/+7/7f/x//L/8v/0//b/9v/2//b/9//3
//f/9//6//v/+//8//v/+//6//r//P/9//3//////wAAAQABAAAAAAAAAAAAAgADAAUA
BQAIAAgACAAIAAcABwAJAAkACgAMAA0ADgAPAA4ADgAOAA8AEAARABMAFQAVABUAFQAU
ABYAFwAYAB0AHwAfAB8AHQAeACAAIwAmACkAKQAqACwALQAuAC8ALwAvADEANAA1ADcA
OQA6ADkAOgA5ADgAOwA9AD4APgA8ADsAOgA6ADsAOgA6ADoAOQA2ADUANQAwAC4ALQAt
AC4AKwAqACgAJAAiAB4AHQAaABcAFgAUABUAEwAPAA0ACAAHAAUAAwAEAAQAAQD///3/
/P/5//j/+P/3//f/9v/3//f/9v/1//T/8v/x//D/8P/w//D/8P/w/+//7//v/+//7//v
/+//8f/x//H/8f/v/+//7//v//H/8v/y//L/8//z//T/9P/y//L/8//z//X/9v/2//b/
9P/0//T/9P/2//j/+P/4//n/+f/4//j/+P/4//n/+f/7//v/+//7//n/+f/6//r/+v/6
//r/+v/6//n/+f/5//v/+//7//v/+//7//v/+//5//j/9//3//j/+f/6//v/+f/5//j/
9//1//X/9f/1//X/9f/1//X/9P/z//P/8//z//P/8//z//P/8//z//P/8//y//L/8v/0
//T/9P/z//H/8f/x//H/8//0//T/9P/0//T/9P/z//P/8//z//T/9v/1//X/9f/z//P/
8//z//P/8//1//X/8v/y//L/8v/w//D/8f/0//T/9P/0//T/8v/z//T/9f/2//j/+f/7
//r/+v/6//r/+v/6//v//f8AAAIABQAGAAQAAwADAAEAAgACAAIAAgAAAP///v/8//z/
/P/8//3////9//v/+P/2//X/8//y//T/8v/y//P/8f/w/+7/7v/t/+3/7v/u/+3/7f/u
/+7/7P/r/+r/6v/s/+3/7v/v/+//7//u/+7/7v/s//D/9P/3//v//v8DAA4AIAA1AEwA
YQBrAG8AdAB/AJMApACrAKQAiABPABIA3f+i/2P/OP8j/xn/Jv8//1b/af95/4j/lv+i
/7H/vv/H/9P/3v/k/+j/7f/t/+3/7P/v//T/9//5//r/+v/8//z//P/8//z/////////
//8AAAEAAQACAAEAAQAAAAAAAQADAAQABwAGAAYABgAFAAUABgAHAAgACAAJAAsACwAK
AAoACgAKAAwADQAQABEAEQASABIAEgAUABQAFQAWABcAGAAZABsAGgAZABgAFwAZABwA
HgAgACEAIwAjACMAJQAmACgAKwAqAC0ALQAuADAAMQAyADMANwA3ADkAPAA8AD0APgA+
AD4AQABAAEAAQgBDAEMAQgBCAEEAQABAAEEAQABAAEAAPQA6ADkAOQA4ADYANQA1ADIA
LwAuACwAKgAoACQAIwAiAB8AHgAcABkAFwATABEADgANAAsACQAIAAgABQADAAMAAgD/
//7/AAD//////v/7//v/+v/5//n/+P/4//j/+v/6//r/+v/5//f/9v/1//b/9//4//n/
9//3//f/9//3//f/9//3//f/+P/4//j/9//3//j/+P/6//r/+//7//n/+v/6//r//P/8
//z//P/8//7//v/+//7//f/7//r//f/+/wAAAQD///////////3//f/+//7/AAAAAAAA
AAD+//3//f/9/////////////f/9//3//f/9//z/+//7//3//f/9//3/+//7//r/+f/7
//v/+//7//v/+//7//v/+P/3//f/9//5//n/+f/5//f/9//3//f/+f/4//j/+P/4//j/
+P/3//X/9f/1//X/9//4//j/+P/2//b/9v/1//f/9//3//j/9//1//T/8//1//X/9f/1
//X/9f/3//f/9P/0//T/9P/2//T/9v/2//b/9v/2//f/+P/5//v//P/8//3//P/8//z/
/P/+//7///8BAAQABgAJAAoACAAHAAcABQAHAAYABQAEAAIAAQAAAP7//v/+//7///8D
AAEA///8//j/9//1//T/9v/0//T/9f/1//T/8v/y//H/8f/y//L/8//z//T/9P/y//H/
8P/w//H/8f/x//H/8f/x//D/8P/u//D/9P/2//v//f8AAAcAFgAqAD8AVABlAHEAcwB4
AIcAmQCkAKcAmgBwADEA+P/D/4j/Uf8w/yH/G/8u/0v/Yv9z/4H/kP+g/67/uf/C/83/
2f/i/+j/7v/x/+//7//y//X/9v/3//n/+v/6//z//v/+//7//v///////////wIAAwAD
AAQABAADAAEAAAABAAMABAAHAAUABgAHAAcABwAIAAkACgAMAA0ADwAPAA4ADgAOAA4A
EQARABMAEwATABQAFAAUABQAFAAVABYAFwAYABkAGwAbABsAGwAbAB4AIAAhACIAIwAl
ACUAJQAlACYAKAArAC4AMQAxADIAMgAzADQANQA3ADcAOQA8ADwAPQA+AD4APgBAAEAA
QABCAEMAQwBCAEAAPwA+AD4APwA+AD4APgA9ADoAOQA5ADYANAAzADMAMgAvAC4ALAAo
ACYAIgAhACEAHwAfAB4AGwAZABUAEwAQAA8ADQALAAoACgAHAAUAAwACAP///v8AAP//
///+//3//f/8//v/+f/4//j/+P/6//r/+v/6//n/9//2//X/9v/3//j/+f/3//f/9//3
//n/+f/5//n/+f/6//r/+v/5//n/+v/6//v//P/+/////f/+//7//v/8//z//P/8//7/
AAAAAAAA//////7//v8AAAAAAQABAAEAAQABAAEA/////wAAAAAAAAAAAAAAAP7//f/9
//3//v///wAAAQD//////////////v/9//3////////////9//3//P/7//v/+//7//v/
+//7//v/+//6//n/+f/5//n/+f/5//n/9//3//f/9//3//b/9v/2//j/+P/4//f/9f/1
//X/9f/3//j/+P/4//f/9v/1//P/9P/1//b/+P/2//X/9f/1//P/8//z//P/9f/1//f/
9//1//T/8//y//b/9v/3//b/9P/0//T/9P/2//f/+P/5//v//P/8//3//f/8//v/+v/9
//7/AAADAAMABAAGAAYACAAHAAcABQAHAAYABQAEAAMAAQD///z//f/+////AQACAP//
/P/4//b/9f/z//L/9P/y//L/8//x//D/7v/u/+7/7//x//L/8P/v/+//7v/u/+3/7P/s
/+//7//v/+//7//v/+7/7v/w//L/8v/0//v//f/+/wUAFAAmADsAVgBpAG8AbQBuAHsA
iwCWAJkAjABiACcA9P/B/4D/T/8w/yH/Jf82/0v/YP9z/3//iv+Y/6b/sf/A/8v/1f/e
/+T/6v/r/+v/7//y//H/9v/5//v//P/8//7////+//3//P////////////7//////wAA
AwADAAIAAgAEAAUABQAHAAYABgAGAAUABwAIAAkACgAIAAkACwALAAoACgAKAAoADAAN
ABAAEQAPABAAEAAQABIAEgATABQAFQAWABcAGQAZABkAGQAZABwAHgAfACAAIgAjACIA
IQAkACYAKQAtACsALQAsACwALgAvADAAMQAzADMANQA4ADgAOQA6ADoAPAA+AD4APgA+
AD8APwA+ADwAOwA6ADoAOwA6ADoAOgA4ADQAMgAxAC8ALgAuAC8ALAApACgAJgAkACIA
HgAdABwAGQAYABYAFAARAAwACQAJAAkACAAHAAQABAABAP/////+//v/+v/8//v/+//6
//f/9//2//X/9//2//b/9v/2//b/9v/2//T/8//z//P/9P/1//b/9//2//X/9P/z//X/
9f/1//X/8//0//T/9P/1//X/9v/2//j/+P/5//n/9//4//j/+P/5//r/+//8//v//P/7
//r/+f/5//j/+P/5//r//P/9//z/+//6//n/+v/7//3//v/+//7//v/+//z/+//7//v/
/f/9//3//f/7//v/+//7//v/+v/5//n/+f/5//n/+f/3//f/9v/1//b/9//4//n/+P/3
//b/9f/2//X/9f/1//P/8//z//P/8//z//P/8//z//L/8v/y//D/8P/w/+//8f/x//H/
8f/x//L/8v/y//D/8P/w/+//8f/x//H/8v/u/+//7//w//L/8v/y//L/8v/z//T/9f/z
//T/9P/1//j/+P/4//j/+P/4//n/+//+/wAAAwAEAAQAAwADAAEA///+//3//P/+//3/
/P/6//j/+P/4//n/+//5//f/9P/0//P/8f/w/+7/7P/s/+3/7f/s/+r/6v/p/+n/6v/q
/+v/6//s/+z/6v/p/+j/6P/p/+n/6f/p/+3/7f/s/+z/6v/o/+r/7v/z//X/+v8DABAA
IgA1AEwAYQBvAG0AbAB3AIkAlgCbAJYAeAA/AAoA2/+e/1//NP8f/xv/KP89/07/X/9x
/4D/kP+e/6n/uP/D/8v/1P/c/+D/5f/n/+v/8P/x//L/8//1//b/9v/4//z//P/8//z/
/P/7//r/+f/7//3//v8AAAAA///9//z//P/9//3///8AAAIABAAFAAMABAAFAAYABgAH
AAkACQAKAAoACgAKAAsACwANAA0ADQAOAA4ADgAQABAAEQASABMAFAAVABcAFwAXABcA
FwAYABoAGwAcAB0AHwAfAB8AIQAiACQAJwAoACsAKwAsAC4ALwAwADEAMwAzADUAOAA4
ADkAOgA6ADoAPAA8ADwAPgA/AD8APgA8ADsAOgA6ADkAOAA4ADgANwA0ADMAMwAwAC4A
LQAtACoAJwAmACQAIgAgABwAGwAaABcAFgAUABMAEQANAAsABgAFAAMAAQABAAIAAAD/
//7//P/4//b/+P/3//f/9v/3//f/9v/1//P/8v/y//L/8v/y//L/8v/y//H/8f/x/+//
7//v/+//8f/x//H/8f/x//H/8f/x//P/9P/0//T/8//z//T/9P/y//L/8//z//T/9v/3
//j/9v/2//b/9v/4//r/+v/6//n/+f/4//j/+v/6//v/+//7//v/+//7//v/+//8//z/
/P/8//z//P/6//n/+f/5//n/+f/5//n/+//7//v/+//5//j/9//3//f/9//3//f/9//3
//b/9f/z//P/8//z//X/9f/1//X/9P/z//P/8//z//P/8//z//P/8//z//P/8f/w//D/
8P/y//L/8v/x//H/8f/x//H/8f/y//L/8v/y//L/8v/x//H/8f/x//L/9P/z//P/8//x
//H/8f/x//H/8f/z//P/8v/y//D/8P/w//D/8P/w//D/8f/y//P/8//0//T/9f/4//j/
+P/4//j/+P/5//v/+v/8////AAABAAEAAgABAP///v/9//z//f/9//3//P/7//r/+f/5
//v/+f/3//T/8//z//L/8v/w/+7/7v/v//H/8P/u/+7/7P/r/+v/6v/p/+n/6v/q/+v/
6//r/+z/7P/r/+r/6f/t/+3/7P/s/+z/7P/s/+z/8f/1//r///8KABwAMQBGAFsAaQBp
AGgAdQCNAJwApQCmAI4AVwAcAOv/rv9t/z7/Jf8Z/x7/N/9O/1//b/9+/47/nP+r/7j/
w//N/9b/3P/g/+X/5//r/+7/8f/y//P/9P/0//P/9P/4//j/+P/4//n/+f/5//n/+v/7
//v//P///////v/+//z//f/9////AQACAAMAAwADAAQABQAGAAYABwAJAAkACgAKAAoA
CgAJAAkACwALAAwADgAPABAAEAAQABEAEgATABQAFQAXABkAGQAZABkAGQAaABoAGgAf
ACEAIQAhACMAJAAmACkAKAArACsALAAwADEAMgAzADMAMwA1ADgAOgA7ADwAPAA8AD4A
PgA+AD4APwA/AD4AQQBBAEEAQgBAAD4APQA8AD0AOgA5ADkANgA0ADMAMwAwAC0ALAAq
ACoAKAAkACMAIAAdABwAGgAZABcAEwARAA4ADQALAAkABgAGAAMAAQADAAIA///+//3/
+//6//j/+f/5//j/9//1//T/9P/0//L/8v/y//L/8//z//T/9f/z//P/8//z//X/9f/1
//X/9f/1//X/9f/0//T/8//y//T/9f/3//j/9v/2//f/9//3//j/+P/4//r/+v/6//r/
+P/6//r/+v/9//3//P/8//r/+v/7//v//f/9//3//f/7//v//P/8//r/+v/6//r//P/7
//v/+//7//v/+//7//v/+//7//v/+//6//n/+f/3//f/9//3//n/+f/4//f/9//3//f/
9//3//f/9//3//b/9f/1//X/9f/1//X/9f/1//X/9f/1//P/8v/y//L/8//0//X/9f/z
//P/8//z//H/8v/y//L/8v/y//L/8f/x//H/8f/y//T/8//z//P/8//z//P/8//x//H/
8//z//T/9P/0//T/8v/y//T/9P/0//T/9v/3//j/+f/5//r/+v/7//7//v/+//7//v/+
////AQAAAAIABQAGAAgABwAHAAUAAwACAAEAAAAAAP///v/8//7//v/+///////9//v/
+P/4//f/9f/0//P/8P/v/+//8P/w/+//8P/t/+3/7v/u/+3/7f/u/+7/8P/v/+7/7v/v
/+//7//v//H/8f/w//D/9P/w//L/9P/3//3/BgANAB4ANABLAF4AawBxAG8AegCPAKEA
qgClAIgATgARANz/of9k/z3/Jv8d/yf/Pv9V/2j/df+B/5T/pv+w/73/zP/X/93/4v/m
/+j/7f/x//H/9P/5//r/9//5//r/+v/8//7//v/+//7////////////+//////8AAAIA
AwADAAQAAgADAAMABQAHAAgACQAJAAkACgALAAwACgALAA0ADQAQABAAEAAQAA8ADwAR
ABEAEwAUABQAFAAWABYAFwAYABcAGAAZABsAHQAdAB0AHQAcAB4AHwAgACUAJwAnACcA
JwAoACoALQAsAC8ALwAwADQANQA2ADcANwA3ADkAPAA+AD8AQABAAD4AQABAAEAAQgBD
AEMAQgBEAEMAQgBCAD8APgA+AD4APQA6ADkAOQA4ADYANQA1ADIALwAuACwALAAqACYA
JQAgAB0AHAAaABkAFwATABEAEAAPAA0ACwAIAAgABQADAAMAAgD///7//v/9//3//P/9
//3//P/7//v/+v/6//r/+P/4//j/+P/6//n/+f/5//j/9//2//X/+P/5//r/+//5//n/
+f/5//n/+v/6//r/+//7//z//P/6//r/+//7//3//v/+//7/AAAAAAAAAAD//wAA///+
/wEAAQAAAAAA///+//7//f////////////////8AAAAA/v/+//7//v//////AAABAAAA
///+//3//v///wAAAQABAAAA//////3//f/9//3///////7//f/8//v/+v/5//r/+//8
//3//P/7//v/+//5//n/+f/5//v/+//7//v/+v/4//f/9v/3//j/+f/5//f/9//3//f/
9//4//j/+P/6//r/+v/5//f/9//3//j/+v/5//n/+f/3//f/9//3//X/9f/3//f/+P/4
//j/+P/4//j/+P/6//v//P/9//3//v/+/////v/+//7//v8CAAIAAwAFAAQABgAJAAoA
DAALAAsACQALAAoACQAIAAcABQADAAAAAQACAAMABQAGAAMAAAD8//z/+//5//j/+P/2
//b/9//1//T/8v/y//P/8//0//T/8//z//T/9P/1//X/9f/2//b/9f/0//P/8//z//L/
8v/0//T/9v/6//3///8AAAcAEgAkADkAUABlAHMAcwBwAHkAjQCcAKEAnAB+AEUADADb
/6L/Z/9A/yv/J/80/0n/Xv9v/33/iP+W/6T/s//A/83/2f/i/+j/6v/v/+//7//y//n/
/P///wAAAAD//wAAAAAAAAAAAAACAAMABAAFAAUABQAEAAQABQAFAAQABAAGAAcABwAJ
AAcACAAJAAkACwAMAA0ADgAMAA0ADwAPABAAEAAQABAAEwATABUAFQAUABQAEwASABUA
FgAYABoAGgAaABoAGwAbABsAGwAbAB4AIAAhACIAIwAlACUAJQAmACgAKwAvAC0ALwAu
AC4AMQAzADUANwA3ADcAOQA8ADwAPQA+AD4AQABCAEIAQgBCAEMAQwBCAEIAQQBAAEAA
QQBAAEAAQAA9ADoAOQA5ADgANgA1ADUAMgAvAC4ALAAsACoAJgAlACIAHwAeABwAGQAX
ABMAEQAQAA8ADQALAAgACAAFAAMABQAEAAEAAAD+//3//f/8//v/+//6//n/+//6//r/
+v/4//j/+P/4//r/+f/5//n/+f/5//n/+f/3//f/9//3//n/+f/5//n/+f/6//r/+v/7
//v//P/8//7//v///////f/+//7//v8AAAAAAAAAAP//AAD///7/AQABAAAAAAACAAIA
AwADAAEAAQABAAEAAwADAAQABAACAAIAAgACAAQAAwADAAMAAwADAAMAAwABAAEAAQAB
AAMAAgABAAEA/////////////////v/9//7///8AAAEAAAD///7//f/9//3//v////7/
/f/8//v//f/9//3//f////7//v/+//3//P/7//n/+v/7//z//f/7//z//P/8//z//P/8
//v//f/9//3//v/8//z//v/+//7//v/+////AAABAP//AAAAAAEABAAEAAQABAAGAAYA
BwAJAAoADAAPABAAEAAPAA8ADQANAAwACwAKAAoACQAIAAYABAAEAAQABQAHAAUAAwAA
AAAA///9//z//P/6//r/+//9//z/+v/6//n/+f/6//r/+f/5//r/+v/8//v/+v/6//n/
+f/5//n/+//7//r/+v/8//r/+v/8/wEABQAIAA8AGgAoAD0AVABrAHkAfwB8AIEAkwCm
AK8ArgCaAGkALAD5/8D/gf9S/zf/Lf8y/0X/XP9t/33/jP+c/6r/uf/G/9H/2//k/+r/
8P/1//n/+/8AAAEAAgAFAAUABgAGAAgADAAMAAwADAALAAsACwALAA4ADwAPABAAEQAR
ABAAEAAQABEAEQATABUAFgAXABcAFwAYABkAGgAaABsAHQAdAB4AHgAeAB4AHwAfACEA
IQAhACIAIgAiACIAIgAjACQAJQAmACcAKQArACsAKwArACwALgAvADAAMwA1ADUANQA1
ADYAOAA7ADwAPwA/AEAARABFAEYARwBHAEcASQBMAE0ATwBRAFIAUABSAFIAUgBUAFUA
VQBUAFYAVQBUAFQAUQBQAFAAUABRAE4ATQBNAEgARgBFAEUARgBDAEIAQAA+ADwAOAA3
ADIALwAuACwALAArACgAJwAiACEAHwAdABoAGgAXABUAFwAWABMAEgASABEAEQAQABEA
EQAQAA8ADQAMAAwADAAKAAoACgAKAAwACwALAAsACQAJAAkACQALAAsACwALAAsACwAL
AAsACwAMAAwADAAPAA8AEAAQAA4ADgAPAA8AEQASABIAEgAQABAAEAAQABIAFAAUABQA
FQAVABQAFAAWABYAFwAXABcAFwAXABcAFwAXABgAGAAYABgAGAAYABgAFwAXABcAFwAX
ABcAFwAZABkAGQAZABcAFgAVABUAFwAXABcAFwAXABcAFgAVABMAEwATABMAFQAVABUA
FQAWABUAFQAVABMAEwATABMAEwATABMAEwATABIAEgASABQAFAAUABMAEwATABMAEwAT
ABQAFAAUABYAFgAWABUAEwATABMAFAAWABUAFQAVABMAEwATABMAEwATABUAFQAUABQA
FAAUABQAFAAVABUAFgAWABcAFwAWABYAFwAZABkAGgAbABsAHgAeAB4AHgAgACAAIQAi
ACUAJQAlACUAJgAlACUAJQAmACcAJwAnACkAJgAlACQAIwAiACIAIgAiACIAIAAgACAA
IAAeABwAGgAYABgAGAAYABgAFwAWABUAFAAUABQAFAAUABUAFgAXABgAFgAWABYAFgAY
ABgAGAAYABYAFgAWABYAFwAYABkAGgAeACIAJgAqADsASgBZAGgAdQCCAI8AnACpALQA
vwDKAA==
         </WaveFormData>
      </LeadData>
      <LeadData>
         <LeadByteCountTotal>10000</LeadByteCountTotal>
         <LeadTimeOffset>0</LeadTimeOffset>
         <LeadSampleCountTotal>5000</LeadSampleCountTotal>
         <LeadAmplitudeUnitsPerBit>4.88</LeadAmplitudeUnitsPerBit>
         <LeadAmplitudeUnits>��V</LeadAmplitudeUnits>
         <LeadHighLimit>2147483647</LeadHighLimit>
         <LeadLowLimit>268435456</LeadLowLimit>
         <LeadID>V4</LeadID>
         <LeadOffsetFirstSample>0</LeadOffsetFirstSample>
         <FirstSampleBaseline>0</FirstSampleBaseline>
         <LeadSampleSize>2</LeadSampleSize>
         <LeadOff>FALSE</LeadOff>
         <BaselineSway>FALSE</BaselineSway>
         <ExcessiveACNoise>FALSE</ExcessiveACNoise>
         <MuscleNoise>FALSE</MuscleNoise>
         <LeadDataCRC32>234587405</LeadDataCRC32>
         <WaveFormData>
OgA6ADoAOgA4ADgAOAA4ADYANgA2ADYANAA0ADQANAAyADAALgAsACoAKAAmACQAIQAg
AB8AHgAaABgAFgAUABMAEgARABAADgAMAAoACAAHAAYABQAEAAIAAgACAAIAAQAAAP//
/v8AAAAAAAAAAP7//v/+//7//v/+//7//v/+//7//v/+//7//v/+//7//v/+//7//v/8
//z//P/8//7//v/+//7/AAAAAAAAAAAAAAAAAAAAAAIAAgACAAIAAgACAAIAAgACAAIA
AgACAAQABAAEAAQABAAEAAQABAAGAAYABgAGAAYABgAGAAYABgAGAAYABgAGAAYABgAG
AAYABgAGAAYABgAGAAYABgAGAAYABgAGAAYABgAGAAYABAAEAAQABAAEAAQABAAEAAQA
BAAEAAQAAgACAAIAAgAEAAQABAAEAAIAAgACAAIAAAAAAAAAAAACAAIAAgACAAAAAAAA
AAAAAAAAAAAAAAACAAIAAgACAAAAAAAAAAAAAAAAAAAAAAD+//7//v/+/wAAAAAAAAAA
AAAAAAAAAAD+//7//v/+/wAAAAAAAAAAAgACAAMAAwAFAAYABgAGAAQABQAFAAUABwAH
AAcACAAKAAsADQAPAA0ADQANAAsADQANAA0ACwALAAoACgAJAAkACQAJAAkACwAKAAcA
BgAEAAIA///+/////v/+//7//v/8//v/+//5//n/+f/5//n/+f/5//n/9//3//f/9//5
//n/+f/5//n/+v/6//r/9//3//f/9//3//j/+/8BABAAIgA2AEUAVQBoAHkAkgCyAMoA
2wDgAMUAfQAsAPf/0/+t/43/f/97/33/iP+X/6H/pv+u/7b/vf/E/83/1f/d/+P/5//q
/+3/7//z//T/9P/0//T/9v/6//r/+v/8//v//P/8//z//P/8//z//P/9//3//f/+//z/
/P/8//z//f/+/wAAAQABAAAA/////////////wAAAAAAAAEAAQACAAIAAgACAAIAAwAD
AAQAAgADAAQABAAFAAUABQAFAAYABgAIAAkACQAJAAkACgAKAAsADQAOAA8AEAARABIA
EAASABMAFgAWABcAGQAaABwAHQAgACAAIQAiACQAJwAnACgAKQAqACsALAAsAC0ALwAw
ADEAMQAxADEAMQAxADEAMAAwADEAMQAvAC8ALgAtACoAKgApACoAKgAnACYAIgAgAB8A
HAAYABUAFAASABIADwANAAsACwAIAAYABQAEAAMAAQAAAP///v/8//z/+//6//r/+f/3
//f/9//2//P/8//z//P/9f/1//X/9P/0//T/9P/z//X/9f/0//T/8//z//P/8//z//P/
8v/y//T/9P/0//X/9f/2//b/9v/0//T/9P/1//X/9f/1//b/9v/2//b/9v/5//n/+v/6
//n/+f/4//f/9f/1//b/9//5//n/+f/5//v/+//8//z/+v/6//r/+v/6//r/+v/6//j/
+P/4//j/+v/6//r/+v/6//n/+f/5//v/+//7//v/+v/4//f/9f/3//f/9//3//f/9//3
//f/9//2//b/9v/2//b/9v/2//b/9v/2//b/+P/3//f/9//1//X/9f/1//X/9f/0//T/
9f/1//X/9f/1//X/9P/0//b/9v/2//f/9f/1//X/9f/y//L/8v/y//T/9f/1//X/9f/1
//f/+P/3//b/9f/0//b/9v/3//f/+f/6//r/+v/4//n/+f/5//v/+//7//z/AAABAAMA
BQAHAAcABwAFAAIAAQAAAP3////+//7//f/9//3//f/9/////v/7//r/+P/2//P/8v/x
//D/8P/w//L/8P/v/+//7f/t/+3/7f/v/+//7//v/+//7//v/+//7f/t/+3/7f/v//D/
8P/w//H/7f/t/+3/7//y//P/9//+/w4AIgA3AEcAVgBnAHwAmAC0AMsA3ADTAKEAVAAR
AOn/w/+b/4X/ff97/4D/if+R/5r/ov+m/63/tP+7/8H/y//T/9X/2P/d/+P/4//k/+r/
7P/o/+r/7v/u/+7/8P/z//T/9P/0//T/9P/0//T/8//z//P/9P/0//T/9P/0//T/9P/1
//X/9P/0//T/9f/3//f/9//4//b/9v/3//f/+P/4//j/+P/4//n/+f/6//z//f/+//7/
/f/9//3//f8AAAAAAgADAAMAAwADAAQABAAFAAcACAAKAAwADgAQAA8AEAAQABIAEAAR
ABMAFAAXABkAHQAeAB4AHgAfACEAJQAmACcAKAApACoAKgArAC0ALgAvAC8ALwAvAC8A
LwAtACwALAAtAC8ALQAtACwAKQAmACYAJQAmACYAIwAiAB4AHAAbABgAFgATABIAEAAQ
AA0ACwAJAAUAAgAAAP///v/9//v/+v/5//j/9v/2//P/8v/y//H/8//z//P/8v/v/+//
7//v//H/8f/x//D/8P/w//D/7//u/+3/6//q/+3/7f/t/+3/7f/t/+z/7P/q/+r/6v/r
/+3/7v/u/+7/7v/u/+7/7//v/+//7//w/+//7v/t/+z/7//v//D/8P/w//H/8f/x//H/
8f/y//P/8//z//P/8//x//H/8v/y//T/9P/0//T/9P/0//T/9P/0//T/9P/0//T/9P/0
//T/8v/x//H/8f/z//P/8//z//H/8P/w/+//7//v/+//7//x//H/8f/x//D/7v/t/+z/
6v/q/+r/6v/r/+z/7f/u/+z/6//r/+v/7f/t/+3/7f/s/+v/6f/o/+v/6//r/+v/6//r
/+r/6v/o/+j/6P/p/+v/6//r/+v/6v/o/+b/5v/o/+r/6v/q/+r/6v/q/+v/6//r/+z/
7P/s/+7/7//v/+//8f/x//H/8v/0//X/9//5//f/9//3//X/9//3//f/9f/1//T/9P/z
//P/8//z//P/9P/0//L/8v/v/+7/7P/s/+n/6P/o/+j/6v/o/+f/5//l/+X/5f/l/+f/
5//n/+f/5//n/+f/5//n/+f/5//n/+f/6P/o/+j/5//n/+X/5f/p/+r/6f/t//T/AgAW
ACkAOQBMAGEAdACOALIAzwDgAOMAxwCAAC8A/f/T/6P/f/9t/2f/bP95/4P/iv+U/5j/
n/+q/7P/uf/B/8n/z//U/9n/3f/f/+L/5P/m/+b/5v/o/+j/6P/q/+v/7P/s/+z/7P/s
/+z/7P/v/+//7//w//D/8P/w//D/8P/w//H/8f/y//L/8v/z//P/8//z//T/9P/0//X/
9f/2//b/9v/2//T/9f/1//b/9//5//v//P/7//v/+//7//r/+v/8//3/////////AAD+
////AQACAAUABgAHAAgABgAIAAkADAAOAA8AEQASABQAFQAYABgAGQAaABwAHwAhACIA
IwAkACUAJgAmACcAKgAsAC4ALwAtAC0ALQAtAC0ALAAsAC0ALQArACsAKgApACYAJgAl
ACYAJgAjACIAIAAeAB0AGgAWABMAEgAQABAADQALAAkABwAEAAIAAQAAAP///f/8//n/
+P/2//b/9//2//b/9f/1//X/9f/0//H/8f/x//H/8//z//P/8v/w//D/8P/v/+//7//u
/+7/7//v/+//7//v/+//7v/u//D/8P/w//H/8f/y//L/8v/y//L/8v/z//P/8//z//T/
8v/y//L/8v/1//X/9v/2//b/9//3//f/9//3//j/+f/5//n/+f/5//f/9//4//j/+f/6
//v//P/6//r/+v/6//r/+v/6//r//P/8//z//P/6//n/+f/5//v/+//7//v/+//6//r/
+f/3//f/9//3//f/9//3//f/9//2//b/9v/4//j/+P/4//b/9v/2//b/9v/1//X/9f/3
//f/9//3//X/9f/0//T/9f/1//X/9f/1//X/9P/0//T/9P/0//X/9f/1//X/9f/0//T/
9P/0//T/9f/1//X/8//z//P/8//z//L/9P/2//b/9v/2//b/9v/2//f/9//7//z//P/8
//r/+//7//v/+//7//v//P8AAAEAAwAFAAUABQAFAAMABQAFAAUAAwABAAAAAAD/////
////////AAAAAP7//v/8//r/9//2//X/9P/0//T/9P/y//H/8f/x//H/8f/x//H/8f/x
//H/7//v/+//7//w//H/8v/z//H/8v/y//L/8f/x//H/8//1//b/9//5/wIAFAAoADsA
SwBcAG8AhgCiAMAA2wDmANsAqQBYABMA5/+//5f/f/91/3X/fv+L/5X/mv+k/6z/s/+6
/8P/y//T/9v/4f/m/+n/7f/t/+z/7P/u//L/9v/2//b/9v/4//f/+P/4//j/+v/6//r/
+v/7//v/+//8//z//P/8//z//P/8//3//f/+//7//v///////////wAAAAAAAAEAAQAA
AAAAAAAAAAIAAwADAAQAAgADAAQABAAHAAcABwAHAAgACAAKAAsACQAJAAkACgAMAA0A
DwAQABEAEgATABQAEgAUABUAGAAYABkAGwAcAB4AHwAiACIAJQAmACgAKwArACwALQAu
AC8AMAAwADEAMwA0ADUANQA3ADcANwA3ADcANgA2ADcANwA1ADUANAAzADAAMAAvAC4A
LgArACoAKAAmACUAIgAgAB0AHAAaABgAFQATABEAEQAOAAwACwAKAAkABwAGAAMAAgAA
AAAAAQAAAAAA///////////+//3//f/9//3//f/9//3//P/8//z//P/7//3//f/8//z/
+//7//v/+//9//3//P/8//z//P/8//3//f/+//7//v/+//7//v////3//f/9//7/AAAA
AAAAAAABAAEAAgACAAAAAQABAAEAAwADAAQABQADAAMAAwADAAMAAwAEAAQABAAEAAQA
BAAEAAQABAAEAAYABgAGAAYABQAEAAMAAgAEAAMAAwADAAMAAwADAAMAAwACAAIAAQAB
AAEAAQABAAMAAwADAAMAAgAAAP///v8AAAAAAAAAAP7//v/+//7/AAD///////8BAAEA
AQABAAAA///9//z//////////////////v/+//7//v/+/////f/9//3//f/+//7//v/+
/wAAAQABAAEAAAD///7//f////7/AAAAAAAAAAAAAAAAAQABAAMABAAEAAQABAAFAAUA
BQAHAAcABwAIAAwADQAPABEADwAPAA8ADQANAA0ADQALAAkACAAIAAcACQAJAAkACQAJ
AAgABQAEAAMAAgAAAAAA///+//7//v/+//z/+//7//v/+//7//v/+//7//v/+//5//n/
+f/5//v/+//7//v/+f/6//r/+v/5//n/+//7//3//v///wMAEAAkADYASQBZAGoAewCS
AK4AxgDZAOAAywCJADgA///Z/7P/k/+D/4H/gf+K/5n/pf+s/7D/uv/D/8z/0f/X/9//
5f/r//D/8//3//X/9v/6//r/+v/8//7//v/+/wAA//8AAAAAAAACAAIAAgACAAMAAwAD
AAQAAgACAAIAAgACAAIAAwADAAYABgAGAAcABQAFAAUABgAIAAgACQAJAAgACAAIAAgA
CgALAAsADAAKAAsADAAMAA0ADQANAA0ADgAOABAAEQARABEAEQASABQAFQAXABgAFwAY
ABkAGgAYABoAGwAeACAAIQAjACQAJAAlACgAKAApACoALAAvADEAMgAzADQANQA2ADYA
NwA5ADoAOwA7ADkAOQA5ADkAOwA6ADoAOwA5ADcANwA2ADUAMgAyADEAMgAyAC8ALgAq
ACgAJwAkACMAIQAhACAAHgAbABkAFwAVABIAEAAPABAADwANAAwACQAIAAYABgAHAAYA
BgAFAAUABQAFAAQAAQABAAEAAQADAAMAAwACAAEAAAD///3//v//////AAABAAEAAQAB
AAEAAQAAAAAAAAAAAAAAAQABAAIAAgACAAIAAgACAAMAAQABAAEAAgACAAIAAgACAAMA
AwAEAAQABAAFAAUABQAFAAUABgAHAAcABwAHAAcABwAHAAgACAAGAAYABgAGAAYABgAG
AAYABgAGAAYABgAGAAYABgAGAAQAAwADAAMABQAFAAUABQADAAIAAgABAAEAAQABAAEA
AQABAAEAAQABAAAAAAAAAAAAAAAAAAAAAAAAAAAAAAAAAP//////////////////////
//7//v/9//3//f/9//3//f/8//z//P/8//z//f/9//3//f/9//z//P/8//z//v//////
///+//3//P/7/////v/+//7//P/8//z//P/+//7//////wEAAgACAAIAAAABAAEAAQAE
AAUABgAIAAgACQALAA0ADQANAA0ACwALAAsACwAJAAcABgAGAAUABgAHAAgACQAIAAYA
AgAAAP3//P/6//r/+//6//r/+v/6//j/9//3//n/+f/5//n/9//3//f/9//1//X/9f/1
//X/9f/1//X/9f/2//b/9v/3//f/9f/3//v//P/7////DAAeADIARwBZAGYAdQCKAKYA
vgDRANYAvQB9ADAA///b/7P/l/+L/4f/if+Q/5n/o/+q/67/sv+7/8L/yf/R/9n/3//l
/+r/7f/v/+//8P/y//L/9v/6//r/+v/6//z/+//8//z//P/8//z//P/8//3//f/9//7/
/v/+//7//v/+//7///////7//v/+////////////AAACAAIAAwADAAMAAgABAAAAAgAD
AAMABAAEAAUABgAGAAcABwAHAAcACAAIAAoACwALAAsACwAMAA4ADwARABIAEgASABIA
EgAUABYAFwAaABgAGQAbABwAHgAfACIAIgAjACQAJgApACsALAAtAC4ALwAwADAAMQAx
ADIAMwAzADMAMwAzADMAMwAyADIAMwAyAC8ALgAsACwAKgArACsAKgAqACcAJgAiACAA
HwAcABwAGQAYABYAFQARAA4ACwAKAAgABwAHAAYABQADAAIAAQAAAP7//v/9//z//P/7
//n/+f/5//j/+f/5//n/+f/4//f/9v/0//T/9P/0//P/9P/1//X/9v/2//X/9P/z//X/
9f/0//T/9P/0//T/9f/z//T/9P/0//T/9P/0//X/9//3//f/+P/4//j/+P/4//f/9//4
//j/+P/5//n/+f/5//n/+v/7//v/+//7//v/+f/5//r/+v/8//z//P/8//r/+v/6//r/
+v/6//r/+v/4//j/+P/4//j/9//3//f/9//3//f/9//5//j/+P/3//X/9f/1//X/9f/1
//X/9f/1//T/9P/0//T/9P/0//T/9P/0//T/9P/0//P/8//z//H/8f/x//H/8f/x//D/
8P/x//H/8f/x//H/8f/w//D/7v/u/+7/7//v/+//7//w//L/8v/y//L/8P/w//H/8f/x
//L/8v/y//P/9f/2//f/9//3//f/+P/8//3///8BAP////////3/+//7//v/+f/6//r/
+//7//n/+f/5//n/+f/4//X/9P/x//D/7v/u/+3/7P/s/+z/7v/s/+v/6//r/+v/6//r
/+v/6//r/+v/6f/p/+n/6f/n/+f/5//n/+j/6v/r/+z/6f/l/+n/6//t/+z/7//1/wIA
FAAkADMARwBaAGsAggCgAMAA1wDiANkApQBUABMA6//B/5X/e/9z/3X/fP+F/43/kv+Y
/6D/q/+w/7f/wf/L/83/0//Y/93/4f/j/+T/6v/s/+7/7v/v/+7/7f/u//H/8v/y//L/
8P/w//D/8P/z//P/8//0//T/9P/0//T/8v/y//P/8//2//b/9v/3//f/9//3//j/+P/4
//n/+f/6//r/+v/6//r/+//7//z//P/9//7//v///////////wAAAAACAAMAAwADAAMA
BAAGAAcACQAKAAkACgALAAwACgAMAA0AEAASABMAFQAWABgAGQAcABwAHQAeACAAIwAl
ACYAJwAoACkAKgAqACsALwAwADEAMQAvAC8ALwAvAC8ALgAuAC8ALwAtAC0ALAArACgA
KAAnACYAJgAjACIAHgAcABsAGAAYABUAFAASABAADQALAAkABwAEAAIAAQACAAEA///+
//z/+v/3//b/9//2//b/9f/3//f/9//2//P/8//z//P/8//z//P/8v/y//L/8v/x//H/
8f/w//D/7//v/+//7//v/+//7v/u//D/8P/w//H/7//w//D/8P/w//D/8P/x//P/8//z
//T/9P/0//T/9P/1//X/9v/2//b/9//3//f/9//3//j/+f/5//n/+f/5//n/+f/6//r/
+v/6//r/+v/6//r/+v/6//j/+P/4//j/+v/6//r/+v/4//f/9//3//n/+f/5//n/+f/4
//j/9//1//X/9f/1//f/9//3//f/9//2//b/9v/2//b/9v/2//T/9P/0//T/9P/z//P/
8//1//X/9f/1//X/9f/0//T/8//z//P/8//z//P/8v/y//L/8v/y//P/8//z//P/8//y
//L/8v/y//L/8//z//P/8//x//H/8v/y//L/8v/y//L/8v/z//P/9//4//j/+P/4//n/
+f/5//n/+f/5//r//P/9////AQACAAMABAADAAIAAQAAAP3//v/+///////+//3//P/7
//3//P/5//j/+f/4//b/9v/0//L/8f/w//H/8P/w//H/8P/v/+7/7f/r/+v/6//r/+z/
7f/u/+//7f/t/+3/7f/v//D/8P/w/+//7//v/+3/7//y//P/9//+/w4AJAA1AEcAWABp
AHoAmgC+ANUA4gDlALsAagAhAPX/y/+d/4H/d/9z/3j/hf+R/5b/nP+k/63/tv+//8X/
zf/T/9n/3v/h/+X/5//o/+z/7v/w//D/8v/y//L/9P/z//T/9P/0//T/9P/0//T/9f/1
//X/9v/2//b/9v/2//b/9v/3//f/+v/6//r/+//7//v/+//8//z//P/9//3//v/+//7/
/v/8//3//f/+/wAAAQACAAIAAwADAAMAAwAEAAQABgAHAAcABwAHAAgABgAHAAkACgAN
AA4ADwAQABAAEgATABYAFgAXABkAGgAcAB0AIAAgACEAIgAkACcAKQAqACsALAAvADAA
MAAxADIAMgAyADEANAA1ADYANwA1ADQANAA1ADUAMwAzADIAMwAwADAALwAsACwAKQAo
ACYAJAAjACAAHgAbABoAGAAYABUAEwARAA0ACgAIAAcABgAFAAMAAgADAAIAAAAAAP3/
/P/8//v/+//7//v/+v/5//n/+f/5//f/9//3//b/+P/4//j/9//3//f/9v/2//f/9//3
//f/+f/5//j/+P/2//b/9v/3//j/+v/7//z/+//6//n/+f/7//v/+//8//z//P/8//z/
+//7//z//P/+//////////3//f/+////AQABAAEAAQABAAEAAgACAAIAAgACAAIAAgAC
AAIAAgACAAIAAgACAAIAAgACAAIAAgABAAEAAQD//////////wEAAAAAAP//////////
//////////////3//P/8//z//v/+//7//v/+//7//v/+//7//f/9//3//f/9//3//f/9
//3//P/8//3//f/9//3//f/9//z//P/8//z//P/9//3//f/9//3//P/8//z//P/6//v/
+//7//3//f/9//3/+//+//7//v/+//7/AAAAAAEAAQABAAIAAgACAAQABQAFAAUABwAH
AAcACAAKAAsADQAPAA8ADwAPAA0ACwALAAsACQAJAAgACAAHAAcABwAHAAcACQAIAAUA
BAADAAIAAAAAAP3//P/8//z//f/8//z//f/7//v/+//7//n/+f/5//n/+//7//v/+//7
//v/+//7//v//P/8//z////9//3/+//9/wAABQALABoALgBAAFEAZQB0AIcAogDEANoA
5wDgALEAYQAaAO//yf+j/4v/g/+D/4n/lP+h/6n/rP+y/7z/x//O/9f/4f/n/+v/7f/y
//P/9f/5//r//P8AAAAAAAAAAAAAAAACAAMABAAEAAQABAAEAAQABAADAAMAAwAEAAYA
BgAGAAYABAAEAAUABQAHAAgACQALAAkACQAJAAoACgAKAAsACwAOAA4ADgAOAAwADQAN
AA4AEAARABIAEgATABMAEwATABQAFAAWABcAFwAXABcAGAAWABcAGQAaAB0AHgAfACAA
IAAiACMAJgAmACcAKQAqACoAKwAuAC4AMQAyADQANwA3ADgAOQA6ADsAPAA8AD0APwBA
AEEAQQBDAEMAQwBDAEEAQABAAEEAQQA/AD8APgA/ADwAPAA7ADkAOAA0ADIAMgAwAC8A
LAAqACcAJgAkACQAIQAfAB0AHQAaABgAFwAUABMAEQAQABEAEAAOAA4ADQAMAAwACwAL
AAsACwAKAAsACwALAAsACwALAAsACgAMAAwADAALAAoACQAHAAYACAAJAAoACwAJAAkA
CAAIAAoACgAKAAsACQAKAAoACgAKAAoACgALAAsACwALAAwADAAMAAwADAALAAsADAAM
AA0ADwAQABEADwAPABAAEQARABEAEQARABEAEQASABIAEAAQABAAEAASABIAEgASABAA
EAAQABAAEgASABIAEgASABEAEQARAA8ADwAPAA8AEAAQABEAEQAQAA8ADgANAA8ADwAP
AA8AEQAQABAAEAAPAA4ADQAMAA0ADgAPABAADgANAA0ADQANAA0ADQANAAsACwAKAAoA
CwALAAsACwALAAsACgAKAAwADAAMAA0ACwALAAsACwAKAAoACgAKAAgACQAJAAkACwAN
AA4ADAAMAAwADAAOAA4ADwAPAA8AEAAQABAAEAARABEAEQATABMAEwAUABQAFQAXABkA
GwAbABsAGQAZABkAGQAXABUAFAAUABMAFAAVABYAFwAWABQAEAAOAA8ADgAMAAwACwAK
AAoACgAKAAgABwAHAAkACQAJAAkABwAHAAcABwAJAAkACQAJAAkACQAJAAkABwAIAAgA
CAAJAAkACQALAAsADAANABMAHAAqADwATwBhAHQAgQCQAKwAzADhAOoA4QCxAGIAIwD9
/9n/tf+f/5f/mf+g/6n/s/+4/7z/wP/J/9D/2f/j/+v/8f/3//r//f//////AAAEAAgA
CgAMAAwADAAMAA4ADwAQABAAEAAQABAAEAAQAA8ADwAPABAAEQASABMAFAASABIAEwAT
ABQAFAAUABUAFQAVABUAFgAWABYAFwAXABYAFgAWABYAGAAZABkAGgAYABkAGgAaAB0A
HQAdAB0AHAAcAB4AHwAhACEAIQAiACQAJQAnACgAKAAoACgAKAAqACwALQAwADAAMQAz
ADQANAA1ADgAOAA7ADwAPgBBAEEAQgBDAEQARwBIAEgASQBJAEoASwBLAE0ATQBNAE0A
TQBMAEwATQBNAEsASwBKAEkARgBGAEUARABEAEEAQABAAD4APQA6ADgANQA0ADIAMAAt
ACsAKQAnACQAIgAhACAAHwAdABwAHQAcABoAGgAZABgAGAAXABYAFQAUABIAEwATABMA
EwARABEAEQAQABAAEAAQAA8AEgATABMAFAAUABMAEgARABEAEQAQABAAEAAQABAAEQAR
ABIAEgASABIAEgASABMAEwATABMAFAAWABYAFgAWABUAFQAWABYAFgAXABcAFwAZABkA
GgAbABkAGQAZABkAGwAbABwAHAAaABoAGgAaABoAGgAaABoAHAAcABwAHAAcABwAHAAc
ABwAGwAbABsAGwAbABsAGwAbABoAGgAZABsAGwAbABsAGQAZABkAGQAbABoAGgAaABgA
GAAYABgAGgAaABoAGgAaABkAGQAZABgAFwAWABUAGAAZABkAGgAZABkAGQAZABkAGQAY
ABgAGAAYABgAGQAZABgAGgAaABoAGgAcABwAHQAdAB0AHgAeAB4AHgAfAB8AHwAjACMA
IwAkACYAJwApACsAKwArACsAKQArACsAKwApACsAKgAqACkAKAAnACYAJQAnACYAIwAi
ACMAIgAgACAAHQAcABwAHAAcABoAGQAZABkAGQAZABkAGwAbABsAGwAdAB0AHQAdABsA
GwAbABsAHQAeAB4AHgAfAB0AHQAdAB8AIAAhACUALgA+AFAAYwB1AIYAmQCuAMgA6AAH
ARgBFQHtAKIAWQApAAEA1f+3/6v/qf+u/7f/w//K/8z/1P/b/+L/6//3////BQALAA4A
EwAXABkAHAAeACAAIgAkACQAJAAkACYAKQAqACoAKgAqACoAKgAqACsAKwArACwALgAu
AC4ALgAuAC4ALwAvADIAMgAyADMAMwAzADMANAA0ADQANQA1ADYANgA2ADYANgA3ADcA
OAA4ADkAOgA6ADsAOwA7ADsAPgA+AEAAQQBBAEEAQQBCAEIAQwBFAEYASQBKAEsATABK
AEwATQBQAFIAUwBVAFYAWABZAFwAXABdAF4AYABjAGcAaABpAGoAawBsAGwAbQBxAHIA
cwBzAHUAdQB1AHUAcwByAHIAcwB1AHMAcwByAG8AbABsAGsAawBsAGoAagBmAGQAYwBg
AFwAWQBYAFYAWABVAFMAUQBRAE4ATABLAEgARwBFAEQARQBEAEIAQgA/AD4APgA9AD0A
PQA9ADwAPQA9AD0APQA9AD0APQA8ADwAPAA8ADsAOwA7ADoAOgA7ADsAOwA7ADsAOwA6
ADoAOgA6ADoAOwA9AD4APgA+AD4APgA+AD8AQQBBAEEAQgBAAEAAQABAAEMAQwBEAEQA
RgBHAEcARwBHAEcASABJAEkASQBJAEkASwBLAEwATABMAEwATABMAE4ATgBOAE4ATABM
AEwATABNAE4ATwBQAE4ATQBNAE0ATwBPAE8ATwBPAE4ATgBNAE0ATQBNAE0ATwBPAE8A
TwBRAFAAUABQAE4ATgBOAE4AUABQAFAAUABSAFEAUQBRAFEAUQBRAFEAUQBRAFAAUABT
AFMAUwBTAFUAVQBUAFQAVABUAFQAVQBVAFUAVQBVAFQAVABUAFQAVABVAFUAVQBXAFcA
VwBXAFUAVgBWAFcAWABYAFgAWABZAFkAWwBcAFwAXABdAF0AYABgAGAAYABkAGQAZQBm
AGkAaQBpAGkAagBqAGoAawBtAG0AbABrAGwAbABrAGoAaQBoAGoAagBqAGoAaABoAGgA
aABlAGQAYwBiAGIAYgBiAGIAYABgAGAAYABgAGAAYABgAGIAYgBiAGIAYgBiAGIAYgBk
AGQAZABkAGQAZABkAGQAZgBmAGYAZgBpAGoAawBsAHwAigCYAKYAugDOAOIA9gAOASQB
OgFQAQ==
         </WaveFormData>
      </LeadData>
      <LeadData>
         <LeadByteCountTotal>10000</LeadByteCountTotal>
         <LeadTimeOffset>0</LeadTimeOffset>
         <LeadSampleCountTotal>5000</LeadSampleCountTotal>
         <LeadAmplitudeUnitsPerBit>4.88</LeadAmplitudeUnitsPerBit>
         <LeadAmplitudeUnits>��V</LeadAmplitudeUnits>
         <LeadHighLimit>2147483647</LeadHighLimit>
         <LeadLowLimit>268435456</LeadLowLimit>
         <LeadID>V5</LeadID>
         <LeadOffsetFirstSample>0</LeadOffsetFirstSample>
         <FirstSampleBaseline>0</FirstSampleBaseline>
         <LeadSampleSize>2</LeadSampleSize>
         <LeadOff>FALSE</LeadOff>
         <BaselineSway>FALSE</BaselineSway>
         <ExcessiveACNoise>FALSE</ExcessiveACNoise>
         <MuscleNoise>FALSE</MuscleNoise>
         <LeadDataCRC32>2400494216</LeadDataCRC32>
         <WaveFormData>
OAA4ADgAOAA4ADgAOAA4ADYANgA2ADYANAA0ADQANAAxADAALwAuACwAKgAoACYAJAAi
ACAAHgAcABoAGAAWABMAEgARABAADQAMAAsACgAJAAgABwAGAAQABAAEAAQAAgACAAIA
AgAAAAAAAAAAAAAAAAAAAAAAAAAAAAAAAAAAAAAAAAAAAAAAAAAAAAAAAAAAAAAAAAD+
//7//v/+/wAAAAAAAAAAAAAAAAAAAAAAAAAAAAAAAAIAAgACAAIAAgACAAIAAgACAAIA
AgACAAQABAAEAAQABgAGAAYABgAGAAYABgAGAAYABgAGAAYABgAGAAYABgAGAAYABgAG
AAYABgAGAAYACAAIAAgACAAGAAYABgAGAAYABgAGAAYABAAEAAQABAAGAAYABgAGAAQA
BAAEAAQABAAEAAQABAAEAAQABAAEAAQABAAEAAQAAgACAAIAAgAEAAQABAAEAAIAAgAC
AAIAAgACAAIAAgACAAIAAgACAAIAAgACAAIAAAAAAAAAAAAAAAAAAAAAAAAAAAAAAAAA
AgACAAIAAgAAAAAAAAAAAAIAAgACAAIAAgADAAMAAwAEAAYABgAHAAcABwAGAAYACAAI
AAgACgALAA0ADgAPAA8ADwAPAA4ADgAOAA0ADQANAA0ACwALAAsACwALAAwADAAKAAkA
BgAGAAUAAwACAAIAAQAAAAAAAAD//////v/7//v//P/8//r/+v/6//r/+v/6//r/+v/8
//z//P/8//z//P/8//z/+v/5//f/+P/4//b/+v///woAGgArADgARwBXAG4AiQClAL4A
zADRALkAfQA+ABMA+P/e/8b/u/+6/7z/wP/K/83/0P/R/9X/2v/c/+L/5v/q/+7/8f/y
//T/9v/2//X/9//3//j/+f/6//r/+v/6//z//P/8//z//P/8//z//P/8//z//f/9//v/
+//7//v//f/9//7//v/9//3//f/9//3//f/+//7//f/9//3//f8AAAAA//////3//f/+
////////////AAAAAAEAAQABAAAAAAACAAMAAwADAAMAAwAEAAUABgAHAAcACQALAAsA
CQALAAwADgARABIAEwAUABQAFgAXABgAGgAbABwAHwAhACMAIwAlACQAJQAlACYAKgAs
AC0ALQArACwALAAsACsAKwArACsAKwAqACkAKAAoACgAJwAmACYAIwAhACAAHgAdABwA
GgAVABMAEAAQAA4ADAAIAAcABQACAAEAAAAAAAAA/v/8//v/+v/4//j/+P/4//b/9f/z
//P/9P/0//P/8//z//P/8//z//P/8//z//P/8v/y//P/8//y//L/8P/x//H/8f/x//H/
8P/w//H/8f/x//H/8f/y//L/8v/y//L/8v/y//D/8P/x//L/8v/y//L/8v/z//P/9P/0
//T/9P/z//L/8v/y//L/8v/0//T/9P/1//X/9f/1//X/9v/2//b/9//2//X/9P/z//H/
8f/x//H/8//z//T/9f/1//P/8//y//T/9P/0//T/8//y//L/8f/x//H/8f/w//L/8//0
//T/8v/x//H/8P/v/+//8P/x/+//8P/x//H/8v/x//H/8f/v/+//8P/w/+//7//u/+7/
8P/x//H/7//v/+//7//v/+//8P/w//D/7//v//D/8P/t/+3/7v/u//D/8f/x//H/7v/u
//H/8P/u/+7/7v/u//D/8f/x//H/8P/y//L/8//z//P/8v/y//L/8v/y//T/9//5//r/
+//7//v/+//6//n/+P/2//X/9//3//X/9f/z//P/8//0//b/9P/z//D/8P/v/+3/7P/q
/+n/6P/o/+j/5//n/+b/5f/l/+b/5v/m/+b/5v/m/+b/5v/m/+b/5P/k/+T/5P/l/+b/
5//o/+j/5f/j/+L/4v/i/+L/5//u//7/DQAeAC0APQBOAGkAhwCgALYAwwC3AIkARgAP
AO7/1P+6/6v/qP+q/6r/rv+v/7b/uf+5/77/wv/E/8j/zv/Q/9P/1v/a/9z/3P/d/+H/
4//i/+P/5P/k/+T/5P/m/+b/5v/m/+b/5v/m/+b/5v/m/+f/5//n/+f/5//n/+f/5//o
/+j/5//n/+f/5//n/+f/6P/o/+f/5//n/+f/6v/q/+n/6f/p/+n/6v/r/+v/6//r/+z/
6v/r/+v/6//s/+z/7v/v/+3/7f/t/+3/8P/x//L/8//1//f/+f/5//f/+f/6//z/+//8
//3//v8CAAQABQAGAAYABwAIAAsADwARABEAEwASABMAEwAUABYAGAAZABkAGQAaABoA
GgAXABcAFwAXABgAGAAYABgAFwAWABQAEgARAA8ADgAOAAsACQAHAAQAAQD///z//P/8
//r/9v/1//T/8P/u/+z/6v/q/+j/5v/l/+T/4v/i/+D/4P/e/93/3//f/+D/4P/e/93/
3P/b/93/3f/d/93/2//b/9r/2v/X/9f/1v/W/9j/2f/Z/9n/2f/Z/9j/2P/X/9f/1//X
/9f/2P/Y/9j/2P/Y/9j/2P/Y/9j/2f/a/9j/2P/Y/9j/2P/Z/9v/3P/d/97/3v/e/9z/
3P/c/9z/3v/e/97/3//f/9//3//f/97/3v/e/9//3//f/9//3//f/9//3//f/9//3//g
/+H/3//d/93/3P/e/97/3v/e/97/3v/f/9//3//f/9//3v/g/+H/4v/i/+D/3//f/97/
3v/d/93/3f/f/+D/4f/h/97/3f/d/93/3//f/+D/4P/f/9//3v/e/97/3//f/93/3f/d
/93/3f/b/9z/3P/c/9z/3f/f/+D/3//d/9z/3P/c/97/3v/e/97/3v/f/9//3//e/+D/
4P/h/+P/4//i/+L/5P/k/+T/5v/n/+n/6v/r/+v/6//r/+r/7P/s/+v/6//r/+v/6f/p
/+n/6f/p/+r/6//q/+r/6P/m/+X/4//i/+L/4f/g/+D/4v/h/+H/4P/f/9//4P/g/97/
3v/e/97/4P/g/+D/4P/e/97/3v/e/97/3v/e/97/4v/h/9//4P/g/+D/3v/f/+b/9P8H
ABgAJQAzAEgAXwB9AJ4AtgDFAMUAqQBsACkAAADk/8b/q/+g/6D/pP+o/6v/sP+1/7X/
uv/A/8T/yP/M/9D/1f/Y/9r/3P/e/+H/4//j/+T/4//m/+b/5v/m/+j/6P/o/+j/6P/o
/+j/6P/o/+j/6f/p/+n/6f/p/+n/6//r/+z/7P/t/+3/7f/t/+v/6//s/+z/7f/t/+3/
7f/w//D/7//v/+3/7f/u/+//8f/x//H/8v/w//H/8f/x//L/8v/0//X/9//3//f/9//3
//f/9//3//n/+//9//3/+//9//7/AAADAAQABQAGAAgACgALAAwADgAPABAAEwAVABcA
FwAZABoAGwAbABwAIAAiACMAIwAhACIAIgAiACIAIwAkACUAJQAkACMAIgAhACAAHgAc
AB0AGwAaABoAFgAVABQAEgAPAA0ACgAKAAoACAAEAAMAAgD+//z/+v/6//r/+P/2//X/
9P/y//L/9P/0//L/8f/x//H/8v/y/+//7//v/+//7//v/+//7//v/+//7v/u/+3/7f/s
/+z/7v/v/+//7//v/+//7v/u/+//7//v/+//7//w//D/8P/w//D/8P/w//L/8v/z//T/
8v/y//L/8v/z//P/9P/0//X/9v/2//b/9v/2//b/9v/4//j/+P/5//n/+f/5//n/+v/6
//r/+//5//n/+f/5//n/+f/5//n/+f/5//r/+//7//n/+f/4//j/+P/4//j/+P/4//n/
+f/3//f/9//2//T/9f/2//b/9f/1//b/9v/2//X/9f/1//X/9v/3//f/9v/1//X/9f/1
//X/9v/2//X/9f/0//T/9P/1//X/8//1//X/9f/1//P/9P/0//T/9f/1//b/9v/1//X/
9v/2//T/9f/1//X/9v/2//X/9f/z//H/8//2//b/9v/2//b/9P/1//X/9f/4//r/+v/7
//v/+//6//r//P/8//z//v///wEAAgADAAMAAwADAAIABAAEAAMAAwABAAEA////////
/////wAAAgAAAP///P/6//n/9//2//b/9f/0//T/9P/z//P/8v/x//H/8v/y//L/8v/y
//L/8P/w//D/8P/x//L/8//0//T/9P/0//T/8v/x//H/8v/y//L/8v/z//r/CgAdACwA
OwBLAGAAewCXALIAyADTAMcAmwBaACMAAADk/8r/t/+y/7T/uv++/8P/xP/J/8//0v/W
/9r/3v/i/+b/6//u//D/8P/y/+//7//x//b/9//4//j/+P/4//j/+P/4//j/+P/4//j/
+P/4//j/+f/5//n/+f/5//n/+//7//z//P/7//v/+//7//v/+//8//z//f/9//3//f/8
//z/+//7//3//f/+////////////AAAAAAEAAQABAAAAAAACAAMAAQABAAEAAQAEAAUA
BgAHAAcACQALAAsACwANAA4AEAARABIAEwAUABYAGAAZABoAHAAdAB4AIQAhACMAIwAl
ACYAJwAnACgAKgAsAC0ALQAtAC4ALgAuAC8ALwAvAC8ALwAuAC0ALAAqACoAKQAoACcA
JQAkACQAIAAfAB4AHAAZABcAFAAUABIAEAAMAAsACwAIAAcABgAEAAQAAgAAAP///v/8
//z//v/+//z/+//5//n/+v/6//f/9//3//f/+f/5//n/+f/5//n/+P/4//n/+f/4//j/
9v/3//f/9//3//f/9v/2//f/9//3//f/+f/6//r/+v/4//j/+P/4//j/+P/5//r/+v/6
//r/+v/7//v//P/8//v//P/8//z//v/+//7//v/+//7//v////3//f/9//3//v/+//7/
///9//3//f/9/////////////v/9//3//f////3//f/8//z//P/8//z/+v/6//v/+//7
//v/+//6//z//f/+//7//P/7//v/+v/5//n/+v/7//n/+v/7//v//P/7//v/+//7//v/
/P/8//n/+f/4//j/+v/7//v/+f/5//n/+f/5//n/+v/6//r/9//3//j/+P/5//n/+v/6
//r/+//7//v/+v/6//n/+f/5//j/+v/6//r/+v/6//v/+//7//z//v/+/////f/9//z/
/P/+//7//v8AAAMABQAGAAcABQAFAAUABAAGAAYABQAFAAMAAwABAAEAAQABAAEAAgAC
AAAA///8//z/+//5//j/+P/3//b/9v/2//X/9f/0//X/9f/2//b/9v/2//b/9v/1//T/
8//y//T/9P/0//T/9P/0//T/9P/y//P/8//y//L/8v/w//P/AgAUACUAMgA/AFEAZgCB
AJsAsgDCAMcAtQB/ADwADQDy/9j/wP+1/7T/tv+4/8D/yf/K/8v/0f/W/9r/3P/e/+L/
5v/p/+z/8P/w/+7/7//x//P/9P/1//T/9P/0//T/9v/2//b/9v/2//b/9v/2//j/+P/5
//n/9//3//f/9//3//f/+P/4//n/+f/5//n/+f/5//r/+v/9//3//f/9//3//P/6//n/
+//7//z//f/9//3//f/+//z//f/9//3/AAAAAAIAAwABAAEAAQABAAQABQAGAAcABQAH
AAkACQAJAAsADAAOAA8AEAARABIAFAAWABcAGAAaABsAHAAfAB8AIQAhACMAJgAnACcA
KAAoACoAKwArACkAKgAqACoAKgArACwALQArACoAKQAoACYAJgAlACQAIwAhACAAIAAc
ABsAGgAYABcAFQASABIAEAAOAAoACQAJAAYABQAEAAIAAgAAAP7////+//z//P/8//z/
+v/5//n/+f/6//r/9//3//f/9//5//n/+f/5//j/9//1//T/9P/1//X/9v/0//X/9f/1
//f/9//2//b/9f/1//X/9f/1//b/9v/2//j/+P/4//j/9v/2//f/+P/2//b/9v/2//f/
9//4//j/9//4//j/+P/4//j/+P/4//j/+P/4//n/+//7//v/+//4//j/+P/5//f/9//3
//f/+f/5//n/+f/3//f/+P/5//n/9//3//b/+P/4//j/+P/3//b/9v/1//X/9f/1//T/
9P/1//b/9v/1//X/9v/2//T/8//z//P/8f/y//P/8//y//H/8f/x//H/8f/y//L/8f/x
//D/8P/y//P/8//x//H/8f/x//H/8f/y//L/8v/v/+//8P/w/+3/7f/u/+7/8P/x//H/
8f/v/+7/7P/r/+//7//v//D/7v/u/+7/7v/u/+//7//v//D/8v/y//P/8f/x//D/8P/z
//T/9f/4//f/+f/6//v/+//7//v/+v/4//j/9//3//X/9f/z//P/9P/1//b/+P/2//T/
8//w/+7/7f/r/+r/7P/r/+r/6v/o/+f/5//m/+b/5//p/+r/5//m/+X/5P/k/+T/5P/k
/+b/5v/m/+b/5P/k/+T/5P/m/+X/4//i/+T/5P/i/+f/9P8EABUAJgA3AEUAWABzAI0A
pAC0ALcAnwBlACYA/f/i/8b/tP+r/6r/rv+w/7L/uf+8/7v/vf/C/8b/yP/O/9L/1P/X
/9z/3P/c/9z/3//f/9//4v/l/+b/5v/m/+b/5v/m/+b/5v/k/+T/5P/k/+T/5P/l/+X/
5f/l/+X/5f/l/+X/5v/m/+X/5f/l/+X/5f/l/+b/5v/l/+X/5f/l/+T/5P/j/+P/5P/l
/+f/6f/n/+f/5//o/+j/6f/p/+n/6v/q/+z/7f/t/+3/7f/t/+7/7//w//H/7//x//P/
8//1//f/+P/6//n/+v/7//z//P/+////AAAEAAUABgAJAAkACwALAA0ADgAPAA8AEAAQ
ABIAEwATABMAFAAUABQAEwATABMAEwARABAADwAOAA4ADgANAAwADAAJAAcABgACAAEA
AAD+//3/+//4//j/9f/y/+3/6//t/+r/6f/o/+b/5v/k/+L/4f/g/97/3v/e/97/3P/b
/9r/2f/Z/9j/1//X/9f/1//V/9X/1f/V/9X/1f/U/9T/1f/V/9T/1P/S/9P/0//T/9P/
0//S/9L/0f/R/9H/0f/R/9L/0v/S/9L/0v/S/9L/0v/S/9P/1P/W/9b/1v/W/9X/1f/W
/9b/1v/W/9X/1P/V/9b/1//Y/9f/1v/V/9X/1f/V/9X/1f/V/9b/1//Z/9f/1//X/9f/
1f/V/9X/1f/V/9X/1v/X/9X/0//T/9L/0v/S/9L/0v/S/9L/0//T/9H/0f/R/9D/zv/P
/9D/0P/P/8//0P/Q/9D/z//P/8//zf/O/8//z//Q/8//z//P/87/zf/N/8z/zf/N/8z/
zP/M/83/zf/L/83/zf/N/83/y//M/8z/zP/J/8n/yv/K/8z/zP/M/8z/zP/N/83/zf/O
/9D/0P/R/9P/0//S/9L/1P/U/9T/1v/V/9f/2P/Z/9v/2//b/9r/2P/Y/9f/1//Z/9n/
1//X/9f/1//X/9j/2P/W/9X/0v/S/9H/z//O/87/zf/M/8z/zP/L/8v/yv/L/8v/zP/M
/8z/zP/M/8z/zP/M/8z/zP/M/8z/zP/M/83/zv/P/9D/zv/L/83/zv/M/8z/zv/T/97/
7v/9/wwAHQAtAEAAWwB9AJgArAC1AKcAdwAyAP3/3v/C/6T/k/+S/5T/mP+a/5//oP+h
/6f/sP+w/7L/uv/A/8D/w//I/8r/zP/O/8//0//V/9b/2f/Y/9j/2P/Y/9r/2v/a/9r/
2v/a/9r/2v/b/9z/3v/f/9//3//f/9//3//f/+D/4P/i/+P/5P/l/+X/5f/m/+b/6f/p
/+n/6f/q/+r/6f/p/+v/6//s/+3/7f/t/+3/7v/w//H/8f/x//L/8v/0//X/9//3//f/
9//4//n/+v/7//3///8BAAEA//8BAAIABAAHAAgACQAKAAwADgAPABAAEgATABQAFwAb
AB0AHQAfACAAIQAhACIAJgAoACkAKQApACoAKgAqACsAKwArACsAKwAqACkAKAAmACYA
JQAkACQAIQAfAB4AHAAbABoAGAAVABMAEAAQAA4ADAAIAAcABQACAAEAAAAAAAAA/v/8
//n/+P/2//b/+P/4//b/9f/3//f/+P/4//X/9f/1//X/9f/1//X/9f/1//X/9P/0//X/
9f/0//T/9P/1//X/9f/z//P/8v/y//X/9f/1//X/8//0//T/9P/0//T/9P/0//X/9v/4
//r/+P/4//j/+P/4//n/+//8//v//P/8//z//v/+//7//v/8//z//P/9////////////
AAAAAAAAAQD/////////////////////AQABAAIAAwABAP/////+/wAAAAAAAAAAAAAA
AAEAAQD////////+//7///8AAAAAAQABAAIAAgACAAEAAQABAP//AAABAAEAAAD/////
//8BAAEAAgACAAEAAQAAAAAAAAABAAEA//8BAAEAAQABAAEAAgACAAIAAQABAAIAAgAB
AAEAAgACAAAAAQABAAEAAgAAAP//AAACAAIAAgACAAIAAwADAAMABAAGAAYABwAHAAcA
BgAGAAgACAAIAAoACwANAA4ADwAQABEAEgASABAAEAAPAA8AEQARAA8ADwANAA0ADQAO
AA4ADAALAAgACgAJAAcABgAEAAMAAgACAAIAAQABAAAA/////wAAAAD+//7//v/+////
AAABAAIAAAAAAAAAAAAAAAAAAAAAAAAAAQD///7//v/+/wAAAQAGABYAKQA6AEcAVwBq
AH8AnwDCANQA4QDhALsAdgA9ABoA/P/e/8v/xP/E/8b/zP/R/9T/1f/Z/97/5P/q/+7/
8v/2//n//P/+/wAAAAABAAMABQAGAAcABgAGAAYABgAIAAgACAAIAAgACAAIAAgACgAK
AAsACwALAAsACwALAAkACQAKAAoADQANAA0ADQANAA0ADgAOAA8ADwAPAA8AEgASABEA
EQAPAA8AEAARABMAEwATABQAEgATABMAEwAUABQAFgAXABkAGQAZABkAGAAZABoAGwAd
AB8AIQAhACEAIwAkACYAJwAoACkAKgAsAC4ALwAwADIAMwA0ADcAOQA7ADsAPQA+AD8A
PwBAAEAAQgBDAEMARABGAEcASABFAEUARQBFAEcARgBFAEQARABEAEMAQgBCAD8APQA8
ADoAOQA4ADYAMQAvACwALAArACoAJwAnACYAIgAgAB4AHAAcABoAGAAXABYAFAAUABIA
EgAQAA8AEQARABIAEgAPAA8ADwAPAA0ADQANAA0ADwAPAA4ADgANAA0ADAAMAAwADQAN
AA0ADQANAAwADAALAAsACwALAAwADgAPABAADgAOAA4ADgAOAA4ADwAQABAAEAAQABAA
DwAPABAAEAARABIAEgASABAAEAAQABAAEQASABMAFQATABMAEwATABQAFAAUABUAEwAT
ABMAEwATABMAEwATABMAEwAUABUAFQATABMAEgAUABQAFAAUABQAFAAVABUAEQARABEA
EAAQABEAEgASAA8ADwAQABAAEAAPAA8ADwARABIAEwATABAADwAPAA8AEQARABIAEgAR
ABEAEAAQABAAEQARAA8ADwAPAA8ADwAPABAAEAAQAA8ADwAQABAADwAPABAAEAAOAA8A
DwAPABAAEAAPAA8ADwAQABAAEAAQABAAEgATABMAEwASABQAFAAVABUAFQAUABQAFgAW
ABYAGAAZABsAHAAdAB0AHQAdABwAGgAaABkAGQAZABkAFwAXABkAGQAZABoAGAAWABUA
EgAUABMAEQAQAA4ADQAMAAwADgANAA0ADAALAAsADAAMAAoACgAKAAoADAAMAAwADAAM
AAwADAAMAAwADAAMAAwADgALAAsACgAIAAwADgATACAANABFAFIAYwB1AIoApwDFANoA
5gDfALcAdQA8ABkA/P/k/9T/zf/Q/9T/2P/c/+H/4P/j/+v/8P/y//b//v8AAAIAAwAG
AAYACAAKAAsACwAPABAADQAOAA4ADgAOABIAEgASABIAEgASABIAEgASABIAEwATABMA
EwATABMAEwATABQAFAAVABUAFQAVABUAFQAWABYAFQAVABUAFQAYABgAFwAXABUAFQAW
ABcAFwAXABcAGAAYABkAGQAZABwAHAAeAB8AHwAfAB8AHwAeAB8AIAAhACMAJQAnACcA
JwApACoALAAtAC4ALwAwADAAMgAzADQAOAA5ADoAPQA9AD8APwBBAEIAQwBDAEQASABK
AEsASwBLAEwATABMAEkASQBJAEkASQBIAEcARgBIAEgARwBGAEIAPwA9ADwAPAA7ADoA
OAAzADEALgAuAC4ALAAoACcAJwAkACMAIgAeAB4AHAAaABsAGgAYABgAGAAYABYAFQAV
ABUAFgAWABMAEwATABMAEwATABMAEwATABMAEgASABEAEQAQABAAEgATABMAEwARABEA
EAAQABMAEwATABMAEQASABIAEgASABIAEgASABQAFAAVABYAFAAUABQAFAATABMAFAAU
ABcAGAAYABgAFgAWABYAFgAYABgAGAAZABcAFwAXABcAFgAWABYAFwAZABkAGQAZABcA
FwAXABcAFwAXABgAGQAZABcAFwAWABYAFgAWABYAGAAYABkAGQAVABUAFQAUABQAFQAW
ABYAFQAVABYAFgASABEAEQARABMAFAAVABUAFAATABMAEwATABMAFAAUABMAEwASABIA
EAARABEADwAQABEAEgATABEAEgASABIAEQARABIAEgARABEAEgASABAAEQARABEAEgAS
ABIAEgASABIAEgASABMAEwATABIAFAAUABUAFQAVABQAFAAYABgAGAAaABkAGwAcAB0A
HwAfAB8AHgAcABwAGwAbABkAGQAXABcAGAAZABoAHAAbABgAFgASABIAEQAPAA4AEAAP
AA4ADgAMAAsACwAKAAkACQAKAAoACgAKAAoACgAKAAoACgAKAAoACgAKAAoACgAKAAoA
CgAKAAsACQAKAAoACAAIAAsAFAAkADUARABTAGMAcgCHAKUAwgDWAN8A0wCnAGQAMQAQ
APb/4P/R/87/0P/W/9j/2//e/9//4f/m/+r/7v/y//b/+v/9/wAAAAACAAIAAQADAAkA
DAANAA0ADAALAAoADAAMAAwADAAOAA4ADgAOAA0ADAAMAAsADQANAA0ADQALAAsADAAM
AA0ADQANAA0ADQANAA4ADgAPAA8ADwAPABAAEAAPAA8AEQARABIAEwASABEAEAAQABIA
EwATABMAEgASABQAFQAVABUAFQAVABgAGQAaABsAGQAbAB0AHQAfACEAIgAkACQAJAAk
ACQAKAAqACsALAAuAC8AMAAzADMANQA1ADcAOgA7ADsAPAA8AD4APwA/AD0APgA+AD4A
PwA/AD8APwA/AD4APQA8ADoAOgA5ADgANwA1ADQANAAwAC8ALgAsACkAJwAkACQAIgAg
ABwAGwAZABYAFQAUABIAEgAQAA4ADQAMAAoACgAIAAgABgAFAAMAAwAEAAQABQAFAAUA
BQADAAMAAwADAAMAAwACAAIAAgADAAMABAADAAMAAgABAAEAAQAAAAAAAQABAAEAAQAB
AAIAAgACAAIAAgACAAIABAAEAAUABgAEAAQABAAEAAMAAwAEAAQABQAGAAYABgAHAAgA
CQAKAAkACAAHAAcACQAJAAkACQAKAAoACgALAAkACQAJAAkACQAJAAkACQAJAAkACgAL
AAsACQAJAAgABgAGAAYABgAGAAYABwAHAAYABwAIAAgABwAHAAcABgAHAAcACAAIAAYA
BQAFAAUABQAGAAcABwAIAAcABwAHAAYABQAFAAQABAAFAAUABgAEAAUABQADAAUABQAF
AAUABQAGAAYABgAFAAYABgAGAAYABgAGAAcABwAHAAYACAAIAAkACwALAAoACgAMAAwA
DAAOAA8AEQASABMAEwATABMAEgAUABQAEwATABMAEwARABEAEQARABEAEgASABAADwAM
AA4ADQALAAoADAALAAoACgAKAAkACQAIAAkACQAKAAoACAAIAAgACAAKAAoACgAKAAgA
CAAIAAgACQAKAAsADAAOAAsACQAKAAwACgAIAA0AFAAiADUASABVAGUAeACRAK8AzADk
APMA7wDJAIgASwAkAAgA7P/X/9L/1P/W/9j/3//i/+H/5f/s//D/9P/4//7/AgAFAAgA
CgAMAA4AEQATABMAFgAZABgAGAAYABgAGgAaABoAGgAaABoAGgAaABwAHAAdAB0AHwAf
AB8AHwAfAB8AIAAgACMAIwAjACMAJQAlACYAJgAlACUAJQAlACYAJgAlACUAJgAnACkA
KwApACkAKQAqACwALQAtAC0ALgAuADAAMQAxADEAMQAxADIAMwA0ADUANwA5ADsAOwA7
AD0APgBAAEMARABFAEYASABKAEsATABOAE8AUABTAFcAWQBZAFsAXgBfAF8AYABiAGQA
ZQBlAGYAaABpAGoAZwBnAGcAZwBpAGgAZwBmAGYAZgBlAGQAYwBhAGAAYABeAF0AXABa
AFUAUwBQAFAATwBOAEsASwBJAEYARQBEAEIAQgBAAD4APgA+AD0APgA8ADwAOgA5ADkA
OQA6ADoAOwA7ADsAOwA5ADkAOQA5ADsAOwA6ADoAOwA7ADoAOgA6ADsAOwA7AD0APQA8
ADwAOwA7ADsAOwA8AD4APwBAAEAAQABAAEAAQgBCAEMARABCAEIAQgBCAEIAQwBFAEYA
RwBIAEgASABKAEoASgBKAEwATABMAE0ATQBNAE0ATQBOAE4ATgBPAE8ATwBPAE8ATwBP
AE8ATwBRAFEAUgBTAFMAUQBRAFAAUgBSAFIAUgBQAFAAUQBRAFEAUQBRAFAAUgBTAFQA
VABVAFUAVgBWAFQAUwBTAFMAUwBUAFUAVQBWAFUAVQBVAFcAVwBYAFgAWQBZAFgAWABY
AFkAWQBXAFgAWQBaAFsAWQBaAFoAWgBbAFsAXABcAFsAWwBcAFwAXABdAF0AXQBeAF4A
XQBdAF0AXQBdAF4AYQBhAGEAYQBhAGEAYgBjAGMAZQBlAGUAZgBnAGkAagBqAGsAbABt
AHAAcABwAHAAcwByAHMAdQB1AHUAdABzAHYAdgB1AHQAcwByAHQAdAB0AHQAcgByAHIA
cgBxAHAAbwBuAG4AbgBuAG4AbABsAGwAbABsAGwAbABsAG0AbgBvAHAAcABwAHAAcABy
AHIAcgByAHIAcgByAHIAdAB0AHQAdAB0AHQAdAB0AIEAjgCbAKgAuwDOAOEA9AAKASAB
NgFMAQ==
         </WaveFormData>
      </LeadData>
      <LeadData>
         <LeadByteCountTotal>10000</LeadByteCountTotal>
         <LeadTimeOffset>0</LeadTimeOffset>
         <LeadSampleCountTotal>5000</LeadSampleCountTotal>
         <LeadAmplitudeUnitsPerBit>4.88</LeadAmplitudeUnitsPerBit>
         <LeadAmplitudeUnits>��V</LeadAmplitudeUnits>
         <LeadHighLimit>2147483647</LeadHighLimit>
         <LeadLowLimit>268435456</LeadLowLimit>
         <LeadID>V6</LeadID>
         <LeadOffsetFirstSample>0</LeadOffsetFirstSample>
         <FirstSampleBaseline>0</FirstSampleBaseline>
         <LeadSampleSize>2</LeadSampleSize>
         <LeadOff>FALSE</LeadOff>
         <BaselineSway>FALSE</BaselineSway>
         <ExcessiveACNoise>FALSE</ExcessiveACNoise>
         <MuscleNoise>FALSE</MuscleNoise>
         <LeadDataCRC32>3429740220</LeadDataCRC32>
         <WaveFormData>
MgAyADIAMgAyADIAMgAyADAAMAAwADAAMAAwADAAMAAtACwAKwAqACgAJgAkACIAHwAe
AB0AHAAZABgAFwAWABUAFAATABIADwAOAA0ADAAKAAoACgAKAAgACAAIAAgABgAGAAYA
BgAGAAYABgAGAAQABAAEAAQABAAEAAQABAAGAAYABgAGAAQABAAEAAQABgAGAAYABgAE
AAQABAAEAAQABAAEAAQABgAGAAYABgAGAAYABgAGAAgACAAIAAgABgAGAAYABgAIAAgA
CAAIAAgACAAIAAgACAAIAAgACAAKAAoACgAKAAoACgAKAAoACAAIAAgACAAKAAoACgAK
AAgACAAIAAgACgAKAAoACgAIAAgACAAIAAgACAAIAAgABgAGAAYABgAIAAgACAAIAAYA
BgAGAAYABgAGAAYABgAGAAYABgAGAAYABgAGAAYABAAEAAQABAAGAAYABgAGAAQABAAE
AAQABAAEAAQABAAEAAQABAAEAAQABAAEAAQAAgACAAIAAgACAAIAAgACAAIAAgACAAIA
BAAEAAQABAACAAIAAgACAAIAAgACAAIAAgADAAMAAwAGAAYABgAHAAcABwAHAAcABgAG
AAcACAALAAwADQAPAA0ADQANAAwADAAMAAwACwALAAsACgAJAAkACgAKAAoACgAJAAgA
BgAEAAIAAgABAAIAAQAAAAAAAAAAAP///v/9//3////9//v//P/8//z//P/8//z//P/8
//z//P/8//z//P/8//3/+//5//n/+f/5//f/+f/9/wYAFQAgACgAMAA7AEoAXABwAIEA
jQCUAIQAWwAzABwADgACAPT/7v/s/+7/8f/1//X/8v/w//L/8f/y//L/8v/1//T/9//4
//f/+P/5//n/+v/6//j/+//7//v/+//7//z//P/8//z/+v/6//r/+v/6//r/+//7//v/
+//7//v//f/9//3//f/9//z//P/7//3//P/8//3//f/9//3//f/+//7//v/+//z//P/9
//3//f/9//3//v/+//7//v/+//7///8AAAEA//////////8BAAMAAwAEAAMABAAEAAUA
BQAGAAcACQAKAAoADAANAA4ADwAQABIAEwAUABUAGAAaABoAGwAcABsAHAAeAB8AIQAi
ACMAIwAlACUAJQAlACUAJgAmACYAJAAkACMAIwAiACEAIQAgACEAIQAfAB0AGQAYABgA
FQATABEAEAAPAA0ACwAJAAcABgAEAAMAAQABAAEA///+//3//f/8//r/+v/6//r/+v/3
//f/9//2//f/9//3//f/9//3//f/9//3//f/9//3//f/9//2//b/9v/2//f/9//0//T/
9P/0//X/9v/3//j/9//3//f/9//1//X/9f/1//b/9v/2//f/9f/1//X/9f/3//j/+P/4
//b/9//3//f/9//3//f/9//5//n/+v/6//r/+v/7//v/+v/6//v/+//7//v/+v/6//j/
+P/4//j/+v/6//r/+v/6//n/+f/5//n/+f/6//r/+f/5//n/+P/4//j/+P/4//j/+P/4
//n/+P/2//X/9P/1//X/9v/3//X/9v/2//b/9//3//b/9v/0//T/9f/1//X/9f/0//T/
9v/2//b/9v/1//T/8//y//T/9P/0//T/9v/2//b/9v/0//T/9P/0//b/9v/3//f/8//z
//X/9P/0//T/9P/0//T/9f/1//X/9P/0//T/9f/3//f/9//3//j/+P/5//r/+//8//3/
///////////+//z//P/8//v//f/9//z/+//5//r/+v/6//z/+//6//j/9v/0//T/8//y
//H/8P/w//D/8P/v/+7/7f/t/+//7f/v//D/8P/w/+7/7v/u/+7/7P/s/+z/7P/t/+7/
7//x//H/8f/v/+3/6//t/+3/7f/0////DgAYACIAKQA0AEgAXABtAH0AiACAAGEAMwAQ
AAAA9P/q/+L/4v/g/+H/4f/f/+D/4P/e/9//4v/g/+L/5f/m/+X/5v/p/+r/6//r/+7/
7v/s/+3/7//v/+//7//y//L/8v/y//L/8v/y//L/8v/y//P/8//z//P/8//z//P/8//z
//P/9P/0//X/9f/z//L/8v/z//P/8//z//P/9v/2//b/9v/0//T/9f/1//f/9//3//j/
9v/2//b/9v/2//f/+P/5//f/9//3//f/+f/7//v//P/9//7//v//////AAABAAMABAAE
AAYABwAKAAsADAAOAA0ADgAPABIAFAAUABUAFgAXABgAGgAbAB0AHgAfAB8AHwAfAB8A
HwAdAB4AHgAeAB8AIAAgACEAHgAdAB0AHAAbABsAGQAXABMAEgASAA8ADQALAAoACQAI
AAcABgAFAAMAAAD+//v/+//7//n/+P/3//f/9v/0//L/8v/y//L/8v/z//T/9P/x//H/
8f/x//H/8f/x//H/8f/x//H/8f/v/+//7v/u/+//8P/y//P/8P/w//D/8P/u/+7/7v/u
/+//7//v/+//7//v/+//7//y//L/8v/z//H/8f/x//H/8//0//T/9P/0//X/9f/1//X/
9f/1//X/9f/1//b/9v/0//T/9f/1//T/9P/1//X/9f/1//T/9P/0//T/9P/0//b/9v/2
//b/9P/z//P/8//z//P/9P/0//P/8//z//L/8v/y//L/8v/0//T/9P/1//P/8v/y//L/
8P/v/+//7//x//L/8v/y//H/8f/w//D/8v/y//P/8//x//H/8P/w//D/8P/w//D/8P/w
//D/8P/w//D/8P/w//D/8P/w//D/8v/u/+z/7P/u/+//8P/x//L/8P/x//H/8f/y//L/
8v/z//X/9f/1//X/9P/0//X/9v/5//r/+//9//v/+//7//r/+v/6//r/+f/7//v/+v/5
//f/+P/4//j/+v/5//j/9v/2//T/9P/z//D/7//u/+7/8P/w/+//7v/r/+v/7f/r/+3/
7v/u/+7/7v/u/+7/7v/u/+7/7v/u/+7/7v/u/+//8f/v/+3/6//t/+3/6//t//L//f8M
ABgAHgAlADQARABWAG0AfwCIAIoAdwBNACIACgAAAPD/4v/c/9z/3//h/9//4P/g/97/
3//k/+T/4v/l/+b/6f/q/+v/7P/t/+3/7v/w//D/7//x//H/8f/x//L/8v/y//L/8v/y
//L/8v/y//L/8//z//P/8//z//P/8//z//P/8//0//T/9f/1//P/8v/y//P/9f/1//X/
9f/2//b/9v/2//T/9P/1//X/9v/3//j/+v/4//j/+P/4//j/+f/6//v//f/9//3//f/7
//3//f/+/wEAAgACAAMAAQACAAMABQAGAAYACAAJAAoACwAMAA4ADwAQABEAFAAYABgA
GQAaABkAGgAcAB0AHgAgACIAIwAjACMAIwAjACMAJAAkACQAJgAmACUAJQAjACEAIAAe
AB8AHwAdABsAGQAYABgAFQATABEAEAAPAA8ADQALAAkABgAEAAMAAQABAAEA///+//3/
/f/8//r/+v/6//r/+v/5//n/+f/4//f/9//3//f/9//3//f/9//3//f/9//3//f/9//2
//b/9v/2//f/9//2//b/9v/2//b/9v/2//b/9//3//f/9//3//f/9//3//r/+v/6//v/
+v/5//j/9//5//r/+v/6//r/+//7//v/+//7//v/+//9//3//v/+//z//P/9//3//v/+
///////9//3//P/8//7//v/+//7//v/+//7//v/8//v/+//7//3//f/+//7//f/9//3/
/P/8//z//P/8//z//P/8//3/+//6//r/+v/8//v/+//7//n/+v/6//r/+f/5//j/+P/4
//j/+f/5//n/+f/4//j/+P/4//j/+P/4//j/+P/4//j/+P/4//j/+P/4//j/+P/4//j/
+P/4//j/+P/5//n/9//3//f/9v/2//b/9//6//r/+v/6//r/+P/5//n/+f/8//z//P/9
//v/+//7//v//P/8//3//v8BAAIAAwAFAAMAAwADAAIABAAEAAQAAwABAAEAAAD/////
AAAAAAAAAgABAAAA/v/8//r/+v/5//j/9//2//b/+P/4//f/9v/z//P/9f/z//P/9P/0
//T/8v/y//L/8v/0//T/9P/0//T/9P/0//X/8//z//P/9f/1//P/8//z//r/BwAUACAA
KAAvAD4AUgBkAHcAhwCSAIoAbQBBAB4ADgACAPT/6P/m/+b/6f/r/+n/6P/q/+z/6//s
/+z/7v/v//D/8//0//X/9P/z//P/8v/y//b/+f/3//f/9//3//j/+P/4//j/+P/4//j/
+P/6//r/+//7//n/+f/5//n/+//7//v/+//6//r/+//7//3//P/8//3//f/9//3//f/8
//z//P/8//z//P/9//3//f/9//3//v8AAAAAAAAAAP7///8AAAEA//////////8BAAMA
AwAEAAUABgAGAAcABwAIAAkACwAMAAwADgAPAA4ADwAQABIAFQAWABcAGgAcABwAHQAe
AB8AIAAiACMAIwAkACUAJQAnACcAJwAnACcAKAAoACgAKAAoACcAJwAmACUAJQAkACMA
IwAhAB8AHQAcABwAGQAXABUAFAATABEADwANAAsACgAIAAcABQAFAAUAAwACAAMAAwAC
AAAAAAAAAAAAAAD9//3//f/8//v/+//7//v/+//7//v/+//7//v/+//7//v/+//6//r/
+P/4//n/+f/6//r/+v/6//r/+v/6//r/+//7//v/+//7//v/+//7//r/+v/6//v//f/9
//3//f/9//7//v/+//z//f/9//3/////////////////AAAAAP///v/+//3//v/+////
/////////v/+/wAAAAAAAAAA///+//3//P/+//3//f/9//3//f/+//7//f/9//3//P/8
//z//P/8//7//v/+/////v/8//v/+v/8//v/+//7//n/+v/6//r/+//7//r/+v/8//z/
/f/9//z/+//5//j/+f/6//v//P/6//r/+v/6//r/+v/6//r/+P/4//j/+P/6//r/+v/6
//r/+v/7//v/+f/5//n/+P/4//b/9//4//n/+v/4//n/+f/5//z//P/8//3/+//7//v/
+//8//z//f/+/wEAAgADAAUAAwADAAMAAgACAAIAAgABAAEAAQAAAP////8AAAAAAAAA
AP///v/8//z/+v/6//n/+P/3//b/9v/2//b/9f/0//X/9f/3//X/9f/2//b/9v/0//T/
9P/0//b/9v/2//b/9P/0//T/9f/z//P/9f/1//P/9f/z//X//v8NABoAIgAqADMAQgBW
AGgAdwCFAIoAgABdADEAFgAIAP7/8P/o/+r/6v/p/+3/8f/w/+7/7v/x//D/7v/u/+//
8P/z//T/9//2//X/9f/2//b/9v/3//f/9//3//f/+v/6//r/+v/4//j/+P/4//r/+v/7
//v/+f/5//n/+f/5//n/+f/5//z//P/9//3/+//6//r/+//9//3//f/9//z//P/8//z/
/v/+///////9//3//f/+//7//v/+//7/AAABAAIAAwABAAEAAQABAAEAAwADAAQABQAG
AAYABwAHAAgACQALAAwADAAOAA8AEAARABIAFAAVABYAFwAaABwAHAAdAB4AHQAeACAA
IQAjACQAJQAlACUAJQAlACUAJwAoACgAKAAmACYAJQAlACQAIwAjACIAIQAhAB8AHQAb
ABoAGgAXABcAFQAUABMAEQAPAA0ACwAKAAgABwAFAAUABQADAAIAAQABAAAA/v/+//7/
/v/+//3//f/9//z/+//7//v/+//9//3//f/9//z/+//6//n/+v/7//v//P/8//z//f/9
//r/+v/6//r/+v/6//r/+v/7//v/+//7//3//f/9//3//P/8//z//f/7//v/+//7//3/
/v/+//7//v////////////////////////8AAAAAAAAAAAEAAQAAAAAAAQABAP/////+
//7/AAAAAAAAAAAAAAAAAAAAAP7//f/9//3//////wAAAAD9//3//f/8//z//P/8//z/
/P/8//z//f/9//z//P/8//7//f/9//3/+//8//z//P/7//v/+v/6//r/+v/7//v/+//7
//r/+v/6//r/+v/6//r/+v/6//r/+v/6//r/+v/4//j/+P/4//b/9v/2//b/9//4//r/
+//6//n/+P/2//j/+P/7//r/+P/4//j/+P/4//n/+f/5//z//P/8//3/+//7//v/+//8
//z//f/+////AAABAAMAAwADAAMAAgACAAIAAgABAAEAAQAAAP//AQACAAIAAgAAAP//
/v/8//r/+P/4//f/+P/3//b/9v/0//T/8//y//L/8//2//X/8//0//T/9P/0//T/9P/0
//T/9P/0//T/8v/y//L/8//1//P/8//z//P/8//x//P//v8LABgAJAAuADUAQgBWAGYA
dwCDAIoAegBTACkAEAACAPb/7v/q/+r/7P/r/+v/7f/u/+r/6P/p/+r/6v/s/+3/7v/v
//L/8//y//H/8f/y//L/9P/1//f/9//3//f/9v/2//b/9v/2//b/9v/2//j/+P/5//n/
+f/5//n/+f/5//n/+f/5//n/+P/4//f/+f/4//j/+f/5//n/+f/5//j/+P/4//j/+v/6
//v/+//7//v/+//8//z//P/8//z//P/9//7/////////////////AQABAAIAAQACAAIA
AwAEAAYACAALAAsACgALAAsADAANAA4AEAARABIAEwAWABoAGgAbABwAGwAcAB4AHwAh
ACIAIwAjACMAIwAjACMAIwAkACQAJAAiACIAIQAhACIAIQAhACAAHQAdABsAGQAXABYA
FgATABEADwAOAA0ACQAHAAUAAwAEAAIAAQD////////9//z/+f/5//j/9v/4//j/+P/4
//b/9f/0//L/8//z//P/8//z//P/8//z//P/8//z//P/9f/1//T/9P/y//L/8//z//L/
8v/y//L/8v/y//L/8v/z//P/8//z//P/8//z//P/8v/y//L/8//0//X/9v/3//f/+P/4
//j/9//3//b/9f/3//f/9//3//X/9f/2//b/+P/4//n/+f/6//r/+//7//r/+f/3//b/
9v/2//b/9v/2//b/9v/2//b/9f/1//X/9f/1//b/9v/z//P/8//y//L/8v/y//L/8v/y
//L/8//1//T/9P/0//L/8f/x//H/8f/y//L/8v/z//P/8v/y//D/8P/x//H/8//z//L/
8v/y//L/8v/y//D/8P/w//D/8P/w//D/8P/w/+7/7v/w//L/8v/y//L/8P/x//H/8f/w
//D/8P/x//L/8//0//X/9P/0//X/9v/3//j/+f/7//v/+//7//r/+v/6//r/+f/6//v/
+//7//r/+v/5//j/+P/3//b/9P/0//L/8v/x/+7/7f/s/+z/7v/u/+3/7P/r/+v/7f/r
/+3/7v/u/+7/7P/s/+z/7P/q/+r/6v/q/+v/7P/t/+//6//r/+v/7f/r/+n/6//v//j/
AwAOABgAIAApADYASABgAHMAfwCIAIAAXQAvAA4A/v/y/+b/3P/c/97/3//f/9//3P/a
/9z/4f/g/97/4v/l/+L/5f/o/+n/6v/r/+v/7v/w//D/8f/v/+//7//v//L/8v/y//L/
8P/w//D/8P/y//L/8//z//P/8//z//P/8//z//P/8//2//b/9//3//f/9v/2//f/9//3
//f/9//2//b/9v/2//j/+P/5//n/+f/5//n/+v/6//r/+v/6//r/+//8//3/+//7//v/
+//9//////8AAAEAAgACAAMAAQACAAMABQAHAAgACwANAA4ADwAQABIAEQASABMAFgAa
ABoAGwAcABsAHAAeAB8AIAAiACQAJQAlACUAJQAlACUAJgAmACYAJgAmACUAJQAkACMA
IwAiACEAIQAfAB0AGwAaABoAFwAVABMAEgARAA0ACwAJAAcABgAEAAMAAQADAAMAAQAA
AP3//f/8//r//P/8//z//P/7//v/+//6//f/9//3//f/+f/5//n/+f/3//f/9//3//f/
9//2//b/9v/2//f/9//2//b/9v/2//j/+P/4//j/9//3//f/9//3//f/9//3//r/+v/6
//v/+//7//v/+//7//z//P/8//z//f/9//3////////////9//3//v/+//7//v//////
/v/+/////////////v/+//z//P/8//z//v/+//7//v/+//3//f/9//3//f/+//7//f/9
//3//P/6//r/+v/6//z//P/8//3//f/8//z//P/8//v/+//7//v//P/8//z/+f/5//j/
+P/6//r/+//7//n/+f/4//j/+P/4//j/+P/4//j/+P/4//j/+P/4//j/+v/6//r/+v/4
//j/+P/4//j/+P/5//n/+//5//f/+P/4//j/+P/4//j/+f/5//n/+v/6//r/+//7//v/
+//7//z//P/9//7//f/+////AQACAAMABAAEAAIAAgACAAEAAwADAAIAAQABAAIAAgAC
AAIAAQAAAP7//v/8//z/+//6//n/+P/4//j/+P/3//b/9f/1//f/9f/z//T/9P/0//b/
9v/2//b/9v/2//b/9v/2//b/9v/3//X/9f/z//P/8//1//X/9f/6/wUAFAAeACgAMQA6
AEgAYAB5AIcAkACQAHcASwAmABQABgD2/+7/6v/o/+v/6//r/+r/6v/o/+v/7P/u/+7/
7//w//H/8v/z//T/9f/1//b/+P/4//n/9//3//f/9//4//j/+P/4//j/+P/4//j/+v/6
//v/+//7//v/+//7//n/+f/5//n//P/8//3//f/9//z//P/9//3//f/9//3/AAAAAAAA
AAD///7//v/9/////////wAA/v/+//7//v8AAAEAAgADAAMAAwADAAMAAQADAAMABAAH
AAgACAAJAAkACgALAA0ADgAOABAAEQASABMAFAAWABcAGAAZABwAHgAeAB8AIAAhACIA
JAAlACUAJgAnACcAKwArACsAKwApACoAKgAqACwALAArACsAKgApACkAKAAnACcAJQAj
ACEAIAAgAB0AGwAZABgAFwAXABUAEwARAA8ADAAKAAcABwAHAAUABAAFAAUABAACAAEA
AAD///7//////////v/9//3//f/9//3//f/9//3////////////9//3//P/8//z//P/9
//3//v/+//7//v/8//z//P/8/////////////f/9//3//f/+//7//v//////////////
//8AAAAAAAAAAAEAAQABAAEAAQABAAEAAQABAAIAAgACAAIAAwADAAIAAgADAAMAAwAD
AAIAAgAEAAQABAAEAAQABAAEAAQABAADAAMAAwADAAMABAAEAAMAAwADAAIAAgACAAIA
AgACAAIAAgADAAEAAAAAAAAAAgABAAEAAQABAAIAAgACAAEAAQAAAAAAAAAAAAEAAQAB
AAEAAAAAAAAAAAAAAAAAAAAAAAAAAAAAAAAAAAAAAAAAAAAAAAAAAAAAAAAAAAD+//7/
/////wEAAQABAAAA/v8AAAAAAAAAAAAAAgADAAMAAwACAAIAAgADAAUABQAFAAUABgAG
AAcACAAHAAgACQALAAsACwALAAoACgAKAAoACQAJAAkACAAHAAcACAAIAAgACAAHAAYA
BAAEAAIAAgABAP7//f/8//z//f/+//7//v/7//v//f/7//v//P/8//z//P/8//z//P/8
//z//P/8//z//P/8//3////7//v/+f/5//3///8DAAwAGwAmADAAOgBFAFQAaAB8AIsA
lQCSAHYATQArABYACgD+//T/8v/y//b/9f/3//f/8v/w//T/9//2//b/+v/7//r/+//6
//v//P/9//3//v8AAAAA/////////////wIAAgACAAIAAAAAAAAAAAAAAAAAAQABAAMA
AwADAAMAAQABAAEAAQAEAAQABQAFAAMAAgACAAMABQAFAAUABQAGAAYABgAGAAYABgAH
AAcABwAHAAcACAAIAAgACAAIAAgACQAKAAsACwALAAsACwAJAAsACwAMAA8AEAAQABEA
EQASABMAFQAUABQAFgAXABoAGwAcAB4AHwAgACEAJAAkACQAJQAmACcAKAAqACsALQAu
AC8ALwAvAC8ALwAvAC8AMAAwADAAMAAwAC8ALwAwAC8ALwAuACwAKwAoACUAJQAkACQA
IQAdABsAGgAZABkAFwAVABMAFAASABEADwANAA0ACwAKAAkACQAIAAYABgAGAAYABgAF
AAUABQAEAAUABQAFAAUABQAFAAUABQAFAAUABQAFAAMAAwACAAIABAAEAAUABQAEAAQA
BAAEAAQABAAEAAQAAwADAAMAAwADAAMAAwADAAYABgAGAAcABQAFAAUABQAFAAYABgAG
AAYABwAHAAcABQAFAAUABQAGAAcACQAKAAgACAAJAAkACAAIAAkACQAJAAkACAAIAAYA
BgAGAAYACAAIAAgACAAIAAcABwAHAAcABwAIAAgACQAJAAkACAAHAAYABQAEAAYABgAG
AAcABwAGAAYABgAEAAMAAwADAAUABgAGAAYAAwADAAIAAgAEAAQABQAFAAMAAwACAAIA
AgACAAIAAgAEAAQABAAEAAQABAAEAAQABAAEAAQABAAEAAQABAAEAAIAAgADAAMAAwAF
AAQAAgACAAIAAgADAAUABgAHAAYABgAGAAcABwAHAAcABwAIAAgACQAKAAsADAANAA8A
DwAPAA8ADgAOAA4ADgANAAsACwAKAAkACgAMAA0ADgAMAAsACgAIAAgABgAGAAUABAAD
AAIAAgACAAIAAQAAAP////8BAP////8AAAAAAAACAAIAAgACAAIAAgACAAIAAAAAAAAA
AQABAP//AQABAAEA/////wEACAAVACIALAA0AD0ASABUAGoAfwCPAJQAjgBxAEUAJAAU
AAoA/v/2//b/+v/7//n/+f/4//b/9P/1//b/9v/6//v//P/9//7//f/+/////f8AAAIA
BAADAAMAAwADAAMABAAEAAQABAAGAAYABgAGAAUABAAEAAMABQAFAAUABQAFAAUABQAF
AAQABAAFAAUABQAEAAQABQAHAAcABwAHAAYABgAGAAYACAAIAAkACQAHAAcABwAIAAoA
CgAKAAoACgALAAwADQALAAsACwALAA0ADwAPABAADwAQABAAEQATABQAFQAXABcAFgAX
ABcAGgAbABwAHgAfACAAIQAkACYAJgAnACgAKQAqACwALQAtAC4ALwAvAC8ALwAvAC8A
MQAyADIAMgAyADIAMQAxADAALwAvAC4ALQAtACsAKQAnACYAJgAjAB8AHQAcABsAGQAX
ABUAEwASABAADwANAA8ADwANAAwACwALAAoACAAGAAYABgAGAAMAAwADAAIAAwADAAMA
AwADAAMAAwADAAMAAwADAAMAAwADAAIAAgACAAIAAwADAAIAAgACAAIABAAEAAQABAAD
AAMAAwADAAUABQAFAAUABgAGAAYABwAHAAcABwAHAAUABgAGAAYACAAJAAkACQALAAsA
CwALAAkACQAKAAoACgAKAAsACwAMAAwADQANAAsACwAKAAoACgAKAAoACgAMAAwADAAM
AAwACwALAAsACQAJAAoACgAJAAkACQAIAAoACgAKAAoACAAIAAgACQALAAoACgAKAAoA
CQAJAAkACQAKAAoACgALAAsACgAKAAkACAAIAAcACAAJAAkACgAIAAgACAAIAAgACAAI
AAgACAAIAAgACAAKAAoACgAKAAoACgAKAAsACwALAAwADAAMAA0ADQANAA0ADQAQABAA
EQASABMAFAAVABcAFwAXABcAFgAUABQAFAATABUAFQAUABMAEwAUABQAFAAUABMAEgAQ
ABIAEAAQAA8ADgANAAwADAAKAAoACQAIAAkACQALAAkACQAKAAoACgAMAAwADAAMAAoA
CgAKAAoADAAMAAwADQAPAA0ACwALAA0ADQALAA0AFAAdACwANgA+AEcAVABkAHgAiwCd
AKgApgCNAGEAOgAiABYACgAAAPz/AAABAP//AQACAP7/AAADAAIAAgAEAAcACAAJAAgA
CQAMAA0ADwASABAAEAATABMAEwATABMAFAAUABQAFAAUABQAFAAUABYAFgAXABcAFQAV
ABUAFQAVABUAFQAVABgAGAAZABkAGQAYABgAGQAbABsAGwAbABoAGgAaABoAHAAcAB0A
HQAdAB0AHQAeAB4AHgAeAB4AHgAfACAAIQAhACEAIQAhACEAIwAjACQAJwAoACgAKQAp
ACoAKwAtADAAMAAyADMANAA1ADYAOAA5ADoAOwA+AEAAQABBAEIARQBGAEgASQBJAEoA
SwBLAE8ATwBPAE8ATQBOAE4ATgBQAFAATwBPAE4ATQBNAEwASwBLAEkARwBFAEQARABB
AD0AOwA6ADkAOAA3ADYANQAyADAALwAtACsAKwApACgAKAApACkAKAAmACYAJgAmACUA
JQAlACQAJQAlACUAJQAjACMAIwAjACMAIwAjACMAIwAjACIAIgAkACQAJQAlACQAJAAk
ACQAJAAkACQAJAAlACUAJQAlACcAJwAnACcAKAAoACgAKQAnACcAJwAnACgAKgArACwA
LAAtAC0ALQAtAC0ALQAtAC8ALwAwADAALgAuAC8ALwAwADAAMQAxADEAMQAwADAALgAu
AC4ALgAvADAAMQAyADIAMQAxADEALwAvADAAMAAxADEAMQAwAC4ALgAuAC4AMAAwADAA
MQAzADIAMgAyADIAMQAxADEAMQAyADIAMgAxADEAMAAwADIAMgAzADMAMwAzADIAMgAy
ADIAMgAyADQANAA0ADQAMgAyADIAMgA0ADQANAA0ADQANAA0ADQAMgAyADMAMwA1ADUA
NQA0ADQANAA1ADUANgA2ADYANgA2ADcAOAA4ADkAOgA6ADoAPAA8ADwAPQA7ADwAPQA+
AEAAQABBAEEAQgBBAEIAQgBCAEMARABEAEUARgBFAEQAQwBCAEQARABEAEQAQgBCAEIA
QgBBAEAAPwA+AD4APgA+AD4APAA8ADwAPAA6ADoAOgA6ADwAPAA8ADwAPAA8ADwAPAA+
AD4APgA+AD4APgA+AD4APgA+AD4APgA+AD4APgA+AEcAUABZAGIAbwB8AIkAlgClALQA
wwDSAA==
         </WaveFormData>
      </LeadData>
   </Waveform>
</RestingECG>
