# Supplementary material for: Detection of Left Atrial Enlargement Using a Convolutional Neural Network-Enabled Electrocardiogram
Source: Front Cardiovasc Med. 2020 Dec 17;7:609976. doi: 10.3389/fcvm.2020.609976 (PMC7773668; doi:10.3389/fcvm.2020.609976)
Supplement: Supplementary file 5 [file Data_Sheet_5.ZIP › normal4/1802037113_6022_0000001J.XML]

<?xml version="1.0" encoding="Windows-1252"?>
<!DOCTYPE RestingECG SYSTEM "restecg.dtd">
<RestingECG>
   <PatientDemographics>
      <PatientID>1802037113</PatientID>
      <PatientAge>69</PatientAge>
      <AgeUnits>Years</AgeUnits>
      <Gender>Female</Gender>
      <PatientLastName>cuihuizhen</PatientLastName>
   </PatientDemographics>
   <TestDemographics>
      <DataType>Resting</DataType>
      <Site>1</Site>
      <AcquisitionDevice>MAC55</AcquisitionDevice>
      <Status>Unconfirmed</Status>
      <Priority>Normal</Priority>
      <AcquisitionTime>09:48:25</AcquisitionTime>
      <AcquisitionDate>05-12-2017</AcquisitionDate>
      <CartNumber>1</CartNumber>
      <AcquisitionSoftwareVersion>009C</AcquisitionSoftwareVersion>
      <XMLSourceVersion>MAC5000 v1.0</XMLSourceVersion>
   </TestDemographics>
   <RestingECGMeasurements>
      <VentricularRate>56</VentricularRate>
      <AtrialRate>56</AtrialRate>
      <PRInterval>168</PRInterval>
      <QRSDuration>82</QRSDuration>
      <QTInterval>462</QTInterval>
      <QTCorrected>445</QTCorrected>
      <PAxis>-4</PAxis>
      <RAxis>-23</RAxis>
      <TAxis>54</TAxis>
      <QRSCount>9</QRSCount>
      <QOnset>222</QOnset>
      <QOffset>263</QOffset>
      <POnset>138</POnset>
      <POffset>186</POffset>
      <TOffset>453</TOffset>
      <ECGSampleBase>500</ECGSampleBase>
      <ECGSampleExponent>0</ECGSampleExponent>
   </RestingECGMeasurements>
   <Diagnosis>
      <Modality>Resting</Modality>
         <StatementCount>2</StatementCount>
         <LabelText>12SL ��ϳ���</LabelText>
      <DiagnosisStatement>
         <StmtFlag>ENDSLINE</StmtFlag>
         <StmtText>����Ķ�����</StmtText>
      </DiagnosisStatement>
      <DiagnosisStatement>
         <StmtFlag>ENDSLINE</StmtFlag>
         <StmtText>�ٽ� ECG</StmtText>
      </DiagnosisStatement>
   </Diagnosis>
   <Waveform>
      <WaveformType>Rhythm</WaveformType>
      <WaveformStartTime>0</WaveformStartTime>
      <NumberofLeads>8</NumberofLeads>
      <SampleType>CONTINUOUS_SAMPLES</SampleType>
      <SampleBase>500</SampleBase>
      <SampleExponent>0</SampleExponent>
      <HighPassFilter>16</HighPassFilter>
      <LowPassFilter>150</LowPassFilter>
      <ACFilter>NONE</ACFilter>
      <LeadData>
         <LeadByteCountTotal>10000</LeadByteCountTotal>
         <LeadTimeOffset>0</LeadTimeOffset>
         <LeadSampleCountTotal>5000</LeadSampleCountTotal>
         <LeadAmplitudeUnitsPerBit>4.88</LeadAmplitudeUnitsPerBit>
         <LeadAmplitudeUnits>��V</LeadAmplitudeUnits>
         <LeadHighLimit>2147483647</LeadHighLimit>
         <LeadLowLimit>268435456</LeadLowLimit>
         <LeadID>I</LeadID>
         <LeadOffsetFirstSample>0</LeadOffsetFirstSample>
         <FirstSampleBaseline>0</FirstSampleBaseline>
         <LeadSampleSize>2</LeadSampleSize>
         <LeadOff>FALSE</LeadOff>
         <BaselineSway>FALSE</BaselineSway>
         <ExcessiveACNoise>FALSE</ExcessiveACNoise>
         <MuscleNoise>FALSE</MuscleNoise>
         <LeadDataCRC32>2831010257</LeadDataCRC32>
         <WaveFormData>
7v/u/+7/7v/t/+z/6//q/+r/6v/q/+r/7P/s/+z/7P/t/+7/7//w//H/8v/z//T/8//y
//H/8P/t/+z/6//q/+v/7P/t/+7/8//4//3/AgAEAAQABAAEAAMAAgABAAAA/v/+//7/
/v/+//7//v/+/wEAAgADAAQABQAGAAcACAAIAAgACAAIAAgACAAIAAgABgAGAAYABgAH
AAgACQAKAAwADAAMAAwACgAKAAoACgAKAAoACgAKAAwADAAMAAwADAAMAAwADAAKAAoA
CgAKAAwADAAMAAwADgAOAA4ADgALAAoACQAIAAoACgAKAAoACQAIAAcABgAIAAgACAAI
AAYABgAGAAYABQAEAAMAAgADAAQABQAGAAMAAgABAAAA/v/+//7//v/+//7//v/+/wAA
AAAAAAAAAAAAAAAAAAAAAAAAAAAAAAIAAgACAAIA///8//n/9v/3//j/+f/6//r/+v/6
//r//f/+////AAD///7//f/8//7//v/+//7//P/8//z//P/6//r/+v/6//j/9v/0//L/
8//0//X/9v/5//r/+//8//z//P/8//z/+//6//n/+v/9//3//v/+//3//f/9//z/AAAE
AAkADQANAA4ADgAQAA8ADQALAAkADAAPAA4ADwALAAoACQAIAAwADQAOAA8AEgASABMA
FAATABIAEQARABEADQALAAkABgADAP///P///wAAAgADAAQABQAGAAYACQALAAwADQAI
AAcACAAHAAQAAwADAAIABAAEAAQABQAFAAQABAAEAAQAAwADAAQABwAFAAQAAQAAAP3/
+v/4//r//f8CAAoADwARABcAIwA1AEkAXQBsAIAAmwCrAK8AowCNAHYAVgAuABgAEgAN
AAYABAAKAAsADQAMAAoABgAFAAcABgABAAAA///+//v/+//7//n/+f/3//b/9v/2//j/
+P/4//n/9//3//b/9f/0//P/8v/x//L/9P/1//b/9f/0//T/9P/0//P/8//0//P/8v/w
/+//7f/t/+3/7f/s/+z/7f/u/+7/7v/u/+7/7P/s/+3/7//u/+//8P/x//H/8f/x//H/
8P/w/+//7//v/+7/7v/w/+7/7v/t/+z/7f/t/+7/7v/u/+7/8P/w/+3/7f/u/+7/7f/t
//D/8f/y//L/8v/y//b/9v/2//T/9P/0//b/9//3//f/9//6//n/+f/9////////////
/v8AAAAAAQACAAMAAwADAAMAAwAFAAUABAAEAAUABwAHAAUABQADAAIABQAGAAcABwAF
AAYABgAGAAUABgAHAAcABgAFAAQAAgABAAAA///+//////8AAAAA/v/8//v/+v/5//f/
9//3//f/9f/0//T/9P/z//P/9P/y//L/8v/w//L/8v/y//T/7//u/+z/7P/u/+//7//v
//H/8f/v/+//8f/x//H/8//2//b/9f/1//T/9P/z//P/8f/x//D/7v/w//D/8v/y//H/
8f/y//H/8f/x//D/7//t/+7/7v/s/+//8P/x//L/8//z//L/8v/0//X/9P/1//X/9f/z
//P/9f/1//X/9f/z//T/9P/0//L/8v/x//H/8v/x//T/9//1//T/9P/1//P/8//y//L/
8P/w//D/8P/z//H/8f/y//P/9P/1//b/9P/y//L/8P/y//P/9P/1//L/8f/x//D/8v/y
//L/8v/y//L/8v/x//H/8v/y//L/8//0//X/9v/0//H/8P/x//P/8f/z//b/9v/0//T/
9f/1//X/9f/1//T/9P/z//P/8v/y//L/8f/z//X/9//4//D/7v/u/+7/7v/w//L/9P/2
//T/9P/0//T/8v/w/+7/7P/v//D/8f/y//T/9P/0//T/9P/0//T/9P/y//L/8v/y//T/
9P/0//T/8v/y//L/8v/w//D/8P/w//H/8v/z//T/8v/y//L/8v/z//T/9f/2//P/8v/x
//D/8f/y//P/9P/y//L/8v/y//L/9f/1//b/9v/4//n/+v/8//7/AAADAAIAAQABAAAA
BAAFAAUABQAFAAcACQAHAAUABAAEAAQABAAFAAUABQAFAAUABAAEAAcABgAFAAQAAAD/
//r/9//3//f/9//2//T/9P/0//X/9v/3//j/+f/2//T/8//x//L/8f/y//X/+f/5//v/
/v/8//r/+P/2//b/9f/z//L/8//0//T/9f/y//P/9f/0//P/8v/t/+j/6P/s//P/+P/6
//n///8NABsAKwBBAFUAagCEAJsApwCpAJ0AgwBmAEoAKgAQAAgABQACAAAABgAJAAcA
BgACAP7////9//z//f/6//n/+P/1//P/8//x//H/7//u/+7/7v/v//D/8f/z//P/8//y
//H/7//v/+//7//u/+7/7f/s/+7/7v/v//D/8f/x//L/9P/y//L/8f/x//H/8f/x//H/
8f/w//D/8P/u/+7/7v/u/+7/7v/v//H/8P/x//L/8//w/+//7v/t/+//8P/w//H/7//u
/+7/8P/v//D/8P/w//H/8f/y//L/8P/w//L/8v/0//X/9//4//P/8f/y//H/8v/y//L/
8v/5//r/+//6//r/+v/8//3/////////AgABAAEABQAHAAgACQAKAAoACAAIAAkACgAN
AA0ADQANAAsADQANAAwACgALAA0ADQAOAA8ADgAOAA8AEAARABEADwAQABAAEAANAAwA
CwAJAAkACQAJAAgACAAIAAgACAAGAAUABQAEAAUABAAEAAQAAAD9//z/+//3//P/8P/u
/+//8f/0//j/+v/6//r/+P/2//b/9v/4//X/9P/y//L/9P/1//X/9f/1//X/8//z//P/
8//z//X/9P/0//P/8//y//L/8f/x//H/8f/w/+7/8f/y//X/9v/0//X/9//3//X/9f/0
//P/9v/4//n/+P/1//T/8//y//f/9//2//b/9//3//X/9f/3//f/9f/1//X/9f/1//X/
9f/2//b/9v/4//j/9//3//b/8//0//X/8//y//L/8//1//X/9P/0//X/9v/3//j/+P/1
//T/9P/0//T/9P/0//P/8v/z//L/8v/z//T/9f/z//P/9P/0//b/9v/2//b/9f/0//P/
8f/w//D/7//u/+//8P/x//L/8v/x//L/9f/z//H/8//2//X/8v/x//H/9P/1//b/9//1
//T/8v/x//H/8v/z//P/9f/1//X/9P/0//b/9v/2//b/9f/0//P/8v/y//L/8v/y//D/
8P/w//D/7f/s/+v/6v/s/+7/8P/y//P/9P/1//b/9f/0//P/8v/w//D/8P/w//P/9P/1
//b/9f/0//P/8v/x//D/7//u/+//8P/x//L/8P/w//D/8P/u/+7/7v/u//H/8v/z//T/
9P/0//T/9P/y//L/8v/y//L/9f/1//b/9//6//z//v/9//z/+//7//3//f/+//7/AgAD
AAMAAwAAAAEAAgD//////v/+//7///8BAAIAAwAFAAUABAAEAAQAAgAAAP7/+v/5//T/
8f/w//H/8v/y//D/8P/w//H/8f/x//H/8f/y//L/8//z//L/7//u/+//7f/r/+v/7P/t
/+7/7//w//P/8//y//L/8v/y//H/8f/y//X/9f/y/+3/6v/l/+D/4P/i/+P/6v/y//n/
+/8HABkALQBDAFkAcACOAKkAuwC9AKcAhwBqAEwAJAAIAAIA///6//z/AAD9//v/AAD+
//j/+f/1//D/8f/v/+//7//t//D/8f/w//H/7//u/+7/7v/u/+7/7v/v/+3/7f/s/+v/
7f/t/+3/7f/v//D/8P/w/+7/7v/v//D/8v/x//H/8v/w//D/7//v/+3/7f/t/+3/7P/s
/+3/7v/v//D/8f/y/+7/7v/v//H/8f/x//H/8f/z//P/8//z//L/8v/x//H/7//u/+7/
8P/z//T/9P/0//P/8//0//T/9P/0//b/9v/2//f/+f/6//j/9//5//n//P/8//z//P8A
AAAAAAD+/wAAAAACAAMAAgABAAAAAgAFAAUACQALAAsACwALAAoACgAKAAsADAAOAA8A
EAARAA8AEQARABAAEQATABYAFwAXABcAFQAUABEAEAAPAA0ADwAQABAAEAAPABAAEQAR
ABAADwAOAAwACwAKAAkACAAHAAcACAAIAAUABAAEAAQAAQD////////9//v/+v/6//n/
+f/6//z/+//6//n/9v/0//T/9P/2//X/9P/y//L/9P/1//X/9f/0//P/8P/v//H/8f/x
//P/9//4//j/+f/4//j/9//3//n/+f/4//b/9//2//f/9v/2//f/+f/5//n/+f/4//f/
+f/6//r/+P/5//r/+//8//7//f/7//r/+//7//n/+f/6//n/9v/1//P/8//z//P/9f/4
//r//P/5//j/9v/1//f/9f/3//n/+f/4//j/+f/3//f/9v/2//j/+P/4//j/+P/1//T/
9P/y//L/8v/y//T/9P/2//b/9f/1//X/9f/1//X/9v/2//X/9P/z//L/9P/0//T/8//2
//j/+f/6//f/9v/1//T/8//x//H/8//z//H/8//2//j/9v/2//f/9f/1//X/9f/y//L/
8f/x//X/9v/3//f/9//1//f/9v/2//X/9P/z//L/8v/y//L/8v/z//T/9f/2//b/9v/2
//b/9P/0//T/9P/z//L/8f/w//H/8v/z//T/9P/0//T/9P/2//b/9v/2//b/9v/2//b/
9f/0//P/8v/z//T/9f/2//T/9P/0//T/9P/0//T/9P/2//b/9v/2//b/9v/2//b/9f/0
//P/8v/y//L/8v/y//T/9v/5//n/+v/6//z//f/9//z/+//6//3//f/9//7/AAACAAMA
AwAFAAUABwAJAAkACQAIAAgABwAGAAYABQADAAMAAwACAAAAAAD+//z/+//7//z/+f/4
//f/+P/5//f/9v/1//T/8//z//P/8//z//L/8v/z//P/8//x//H/9f/1//P/8//0//T/
9P/0//L/8//z//L/9P/0//T/8//x//L/8//z//D/7f/u/+3/6P/m/+r/7//0//j/+///
/w8AIQA1AEsAZwCCAJ4AuQDJAMkAswCTAHYAVAAqAA4ACAAFAP7//v8EAAUAAwACAAIA
AAABAP3/+v/7//r/+f/4//X/9f/1//P/8//z//L/8v/y//P/9P/1//f/9//3//b/9f/z
//P/8//z//b/+P/5//r/9//2//b/9v/0//P/8//0//b/+P/5//v/9v/1//T/8//0//T/
9f/2//b/9v/2//b/9P/0//X/9//3//f/9//3//X/9f/1//X/9v/2//X/9f/3//b/9v/4
//f/+P/4//j/9//3//j/+P/6//r//P/8//z//f///wAA/////wIAAwADAAIAAQAAAAQA
BAAEAAIAAwAEAAcACQALAAsACwAOAAwACwAOAA8AEQATABUAFgAUABQAFQAWABkAGQAZ
ABkAGQAbABsAGgAZABkAGgAZABcAFwAVABQAFgAYABoAGwAaABoAGQAYABkAGgAbABsA
GgAZABgAFgASABAADgAMAAsACwAMAAwACgAIAAcABgAIAAcACAAJAAcABQAEAAQAAAD/
////AAD///7//f/6//z//P/8//7//f/8//r/+v/6//v/+//7//3//f/7//v/+f/5//n/
+//6//r/+f/5//z//P/7//v//f/9//z/+v/+//7/AAAAAAEAAwAGAAcABAABAP3/+f/8
//7////+//7//v/+//7///////7//v8BAAEA///////////9//3//v///wAAAQAAAAAA
///+//7//v/9//3//v/9/wAAAwABAP7//P/7//3//f/8//z//P/8//z//P/8//n/+P/4
//j/+P/4//j/+f/6//3//v////////////3//f/+//7//P/8//z//P/8//z//P/7//n/
+v/6//r//P/8//z//P/7//n/+f/7//r/9//4//r/+v/4//j/+f/7//v/+//7//v//P/8
//3//f/8//v/+f/5//n/+f/8//7//P/8//z//P/6//r/+v/6//z//P/8//z/+//6//n/
+P/2//b/9v/2//j/+P/4//j/+v/6//r/+v/5//j/9//2//j/+P/4//j/+P/4//j/+P/4
//j/+P/4//b/9v/2//b/+P/4//j/+P/6//r/+v/6//z//P/8//7/AAD//////v/+////
AAAAAAAAAAABAAEA//8AAAAAAgADAAMAAwADAAcACQAHAAcABwAIAAkACgAJAAkACQAJ
AAcABgAGAAYABAACAAAA//8BAP3/+//5//n/+f/4//j/9f/0//T/8//0//X/9v/2//b/
9//3//f/9//3//n/+f/2//X/9f/0//T/9P/0//X/9v/2//f/+P/4//f/9//4//n/9//4
//f/8P/t/+z/6v/s//X//v8AAP//BwATACUANQBHAF8AeACQAKcAtQCzAKEAhQBmAEIA
GgAAAP7/AQAAAPz//P/9////AgAEAAAA/f/7//r/+f/4//f/9v/z//X/9//3//n/+v/6
//v//P/7//r/+f/5//f/9//2//X/9//3//f/9//2//b/9f/0//T/9P/1//b/+P/3//f/
+P/6//r/+f/5//X/9f/1//X/9v/2//f/+P/5//r/+//8//j/+P/5//v/+v/7//z//f/7
//v/+//7//z//P/7//v/+//6//r//P/7//z//P/8//z//f///wAAAAAAAAIAAgABAAEA
AgACAP////8CAAMABgAGAAYABgAJAAgABwAEAAYACAAMAA8ADgANAAwADgANAA0AEQAT
ABMAEwATABIAFQAWABgAGgAZABkAGQAZABoAHQAeAB4AHQAdAB4AHQAdAB0AGwAaABwA
HAAcABsAHQAeAB4AHgAbABoAGQAXABcAFwAXABYAFQAUABMAEgAOAA0ADQAMAAsACgAK
AAoACQAHAAcABwAFAAMAAgACAP7//f/9//7//v/+//7//P/8//z//P/+//7//v/9//7/
/P/9//3//f///////f/9/////////wEAAQAAAP7//f///wAAAAABAP/////+//z//v/+
/wAAAAAAAAEAAwADAAEAAQAAAP//AAACAAMAAgACAAIAAgACAAcABwAGAAYABQAFAAMA
AwADAAMAAQABAAEAAQABAAEAAwAEAAQABAADAAIAAAD//wEA//8BAAMAAAD+//3//f//
/////v/+//z//P/8//z//f/7//v//P/+//7//v/+//z//P/+//7//P/7//r/+f/5//v/
/v8AAP7//v/+//7/AAAAAAAA///9//z/+v/4//r/+v/6//r/+//5//n/+//8//v//v8C
AP///P/7//v/+//7//v/+//6//r/+f/5//n/+v/7//v/+//7//3//v/6//r/+v/6//r/
+v/6//r/+v/6//r/+v/6//r/+v/6//r//P/8//z//P/7//r/+f/4//n/+v/7//z/+//6
//n/+P/6//r/+v/6//v//P/9//7/+//6//n/+P/6//r/+v/6//r/+v/6//r/+v/6//r/
+v/6//r/+v/6//r/+v/6//r/+//8//3//v/7//r/+f/4//r//f/9//7//v8AAAEAAgAE
AAQABAAFAAMAAwAEAAQABgAHAAcABwAJAAsADQALAAoACAAHAAYABAAFAAUABQAGAAcA
BwAIAAYABAACAAAA//////v/+f/5//n/+f/4//b/9v/2//f/9//3//f/9//4//j/+f/5
//n/9//3//n/+f/3//f/+P/4//j/+P/4//f/9//2//b/+P/4//f/9//6//n/9//2//f/
8P/p/+r/7P/u//H/+P/+/wMACQATACUAOwBTAGcAfgCYALEAuQCxAJ0AhQBuAE4AKAAO
AAYABwAEAAQACAAJAAkABgAAAP7//////wAA/f/7//v/+//5//f/9//1//X/9v/2//f/
+P/2//b/9v/3//X/9f/0//P/8//z//P/8//1//b/9v/2//j/+P/5//r/+P/3//f/+P/2
//b/9f/1//P/8//z//P/9v/2//f/+P/6//r/+v/6//b/9v/3//n/9f/1//X/9f/1//X/
9f/1//T/9P/z//P/9f/0//T/9v/6//z//f/+//z/+//7//r/+f/4//n/+P/5//n/+v/6
//n/+f/8//3//v/+//7//v8CAAIAAgAAAAAAAAACAAMAAQABAAEABAAGAAcADAAPABAA
EQASABIAEgASABMAFAATABMAEwATABQAFwAYABgAFwAXABgAFwAZABkAFwAWABYAFgAW
ABUAFQAWABYAFgATABIAEQAPABAAEQASABIAEQAQAA8ADgAKAAkACQAIAAUABAAEAAQA
BQADAAMAAwADAAEAAAAAAPz/+//7//z/+v/6//r/+P/6//r/+v/8//n/+P/2//b/+P/5
//n/+f/7//v/+f/5//n/+f/5//v/+v/6//n/+f/6//r/+f/5//n/+f/4//b/+v/6//z/
/P/8//3///////3//f/8//v/+//8//z/+v/6//r/+v/6//3//f/8//z///////3//f8B
AAEA//////3//f/9//3/+//8//z//P/+//7//f/9/////f///wEA///+//7////9//3/
/P/8//7//v/+//7//P/5//j/+P/5//r/+//8//r/+v/8//z/+P/3//b/9f/0//X/9//4
//n/+v/7//z/+//6//n/9//5//r/+v/6//j/+P/4//j/9//1//X/9//5//f/+f/8//r/
+P/4//n/+//7//v/+//4//j/9//3//v//P/9//3/+/////3/+v/4//b/9v/2//b/9//4
//n/+v/6//r/+v/6//j/+P/4//j/+P/4//j/+P/4//j/+P/4//j/+P/4//j/+v/6//r/
+v/6//r/+v/6//r/+v/6//r/+v/6//r/+v/4//j/+P/4//b/9v/2//b/9v/2//b/9v/4
//j/+P/4//b/9v/2//b/9//4//n/+v/6//r/+v/6//r/+v/6//r//P/+/wEAAQABAAAA
AQABAAMABAAFAAYABAADAAIAAgAEAAYABwAHAAUABQAHAAkACQAJAAgACAAIAAgACQAJ
AAcABwAHAAYACAAIAAYABAAAAP/////7//v/+f/5//n/+P/4//j/+P/3//f/9//3//f/
9v/2//f/+f/5//f/9//3//f/9f/1//j/+P/4//j/9v/3//f/9v/3//j/+f/5//f/+P/5
//n/+v/1//D/7//s/+z/7P/v//T//v8BAAMACwAZACsAQQBZAHAAigCnAL0AwwC3AKEA
hgBsAEoAJgAQAA0ACgAGAAQABQAHAAgABgACAAMAAQD8//n/+//7//v/+f/7//v/+f/5
//j/9v/1//T/9v/2//b/9//1//X/9P/z//X/9f/1//X/9//4//j/+P/3//b/9v/2//X/
8//y//L/8//0//T/9f/0//X/9v/3//j/+P/5//r/+f/4//f/9v/0//T/9f/3//P/8//z
//P/9f/1//X/9f/2//b/9f/1//X/9P/0//b/9f/2//b/9v/1//X/9v/2//j/+P/6//r/
9//3//j/+P/1//X/+P/5//r/+v/6//r//f/8//v/+P/7//z///8BAAMAAwADAAYABQAF
AAkACwALAAsACwAKAAoACgALAAwADQANAA0ADQANAA8ADwAOAA4ADwARABEAEwATABEA
EAAOAA4ADgANAA0ADgAOAA4ADQAOAA8ADwANAA0ADQAMAAkACAAHAAYABAADAAMAAgD/
//7//v/+//3/+//7//v/+f/3//b/9v/2//X/9f/2//T/9P/0//L/8v/y//L/9P/z//L/
8P/w//D/8f/x//H/8f/x/+//7//u/+3/7P/t//H/8v/y//P/8v/y//H/8f/v/+//7v/s
/+z/7P/u/+7/8P/x//P/8//z//P/8v/x//H/8v/y//D/8v/y//L/8v/1//X/9P/0//X/
9f/z//P/8//z//H/8f/z//P/8//z//P/9P/0//T/9P/0//P/8//z//H/8//1//X/9P/0
//X/8//z//L/8v/y//L/8v/y//T/8f/w//D/8P/w//D/8P/y//L/9P/0//P/8//z//P/
7//v//D/8P/v/+7/7f/s/+3/7v/v/+//7//w//D/8P/y//L/8v/y/+//7f/t/+//8f/v
//H/9P/0//L/8v/z//D/7//u/+3/7f/u/+7/7//v//D/8f/x//H/8//z//L/8P/u/+7/
7v/u//D/8P/w//D/8P/w//D/8P/u/+7/7v/u/+7/7v/u/+7/8P/w//D/8P/y//L/8v/y
//D/8P/w//D/8P/w//D/8P/w//D/8P/w/+7/7v/u/+7/7//w//H/8v/w//D/8P/w//D/
8P/w//D/7v/u/+7/7v/w//D/8P/w/+7/7v/u/+7/8f/y//P/9P/y//L/8v/y//D/8P/w
//L/9//3//j/+P/6//v//P/8//r/+v/7//v/+//8//z//v/9//3//f/9/wEAAwABAAEA
AgACAAIAAgABAAEAAQABAAAA/v/9//z//P/6//j/9//3//P/8f/v/+3/7f/s/+z/7f/u
//D/8f/v/+//7//u/+7/7//v/+//7f/t/+//7//r/+v/7P/s/+3/7v/v//H/8P/u/+3/
7P/s/+v/6//s//X/8f/u/+3/6P/j/+L/4v/k/+n/8P/4//n//f8LAB8ANQBNAGcAggCc
ALEAvQC5AKUAhwBqAEwAJgAMAAQA///+//7/AAD9//3//P/8//7//f/7//j/9f/1//X/
9f/z//H/8f/v/+//7//u/+7/7v/w//D/8P/x/+//7//u/+3/6//r/+v/6//r/+z/7P/s
/+//8P/y//T/8//x//D/8P/w//D/7//v/+7/7//w//H/8P/w//H/8v/x//D/7//u/+3/
7v/w//P/7//v/+//7//x//H/8f/x//L/8v/x//H/8f/w//D/8v/x//L/8v/y/+//7//w
//D/8f/y//X/9v/1//X/9v/2//f/9//6//v/+v/6//r/+v/+//7//v/8//7//v8AAAEA
AQABAAEABAAEAAMABgAHAAoACwAMAAwADAAMAA0ADgAQABEAEgATABMAFQAVABQAEgAT
ABUAFQAVABUAEwASABIAEgASABEAEwAUABQAFAASABIAEgARAA8ADwAPAA4ADQAMAAsA
CgAIAAcABwAGAAUABAAEAAQAAQD////////9//v/+v/6//n/+f/6//z/+v/6//r/+P/4
//j/+P/6//n/+P/2//b/+P/5//n/+f/6//n/9v/1//X/9f/1//f/+v/6//n/+f/4//j/
9//3//f/9//2//T/9v/2//j/+P/4//n/+//7//v/+//6//n/+f/6//r/+P/4//j/+P/4
//n/+f/4//j/+//7//n/+f/9//3/+//7//v/+//7//v/+P/4//f/9v/5//r/+v/7//n/
9//5//v/+f/4//j/+f/5//n/+P/4//j/+P/4//j/+f/3//f/+P/4//j/+P/4//b/9v/4
//j/+f/5//n/+f/1//X/9v/2//T/9P/0//T/9v/2//b/9f/1//b/9v/2//b/9v/2//b/
9//1//X/9//2//P/9P/2//j/9v/2//f/9v/1//T/8//z//T/9P/1//b/9v/2//X/9//5
//f/9v/4//b/9v/2//b/9v/2//b/9v/0//T/9P/0//T/9P/0//T/9v/2//b/9v/0//T/
9P/0//b/9v/2//b/9P/0//T/9P/2//b/9v/2//T/9P/0//T/9P/0//T/9P/1//b/9//4
//j/+P/4//j/9v/2//b/9v/2//b/9v/2//b/9v/2//b/9P/0//T/9P/2//b/9v/2//b/
+P/7//v/+//6//v/+//9//7///8AAP///////wAAAAACAAMAAwADAAMABQAHAAcABwAG
AAYABgAGAAcABwAHAAcABwAGAAUABAABAP7//P/7//v/9//3//X/9f/1//X/9v/3//j/
9v/1//T/8//1//T/9P/1//X/9f/z//P/9//3//X/9f/1//T/8//y//P/9f/2//b/9v/2
//b/9f/z//T/9f/1//b/8f/w/+3/6P/o/+z/7f/0//7/AQADAAsAGQArAEMAWwB0AJIA
rQDBAMkAvQChAIQAZgA8ABQABgAFAAIAAAACAAUAAwAEAAIAAAD9//v//P/9//v/+//7
//n/+f/5//f/9//5//j/+P/4//f/9v/1//X/9//3//b/9f/1//X/9f/1//X/9v/2//b/
9v/2//f/+P/2//X/9f/2//j/+P/3//f/9f/1//X/9f/2//b/9//4//b/9v/2//b/9f/2
//j/+//5//n/+f/5//f/9//3//f/+P/4//f/9//4//j/+f/8//z//P/7//r/+//7//z/
/P/+//7/AAAAAP////8AAAAA/////wIAAwAGAAYABgAGAAkACAAHAAQABgAGAAgACQAL
AAsACwAOAA8ADwATABUAFQAVABUAFAAWABYAFwAYABsAGwAbABsAGwAdAB0AHAAcAB0A
HwAfACEAIQAfAB4AHgAeAB4AHQAdAB4AHgAeABoAGgAaABkAGQAZABkAGAAZABgAFwAW
ABIAEQARABAADwAOAA4ADgALAAkACQAJAAcABQAEAAQABAADAAMABAACAAIAAgAAAAIA
AgACAAQAAwACAAAAAAD+/////////wEAAQD//////v/9//z//f///wAAAAABAAIAAgAB
AAEAAwADAAIAAAAAAAAAAgACAAEAAQACAAEAAwADAAIAAQADAAQABAACAAQABAAEAAQA
BwAHAAYABgAHAAcABQAFAAcABwAFAAUABQAFAAUABQADAAQABAAEAAYABgAFAAUABQAD
AAUABwAGAAQAAwADAAMAAwACAAIAAgACAAIAAgAEAAEAAAAAAP7//v/+//7//v/+/wAA
AAABAAEAAQABAAEAAQACAAIAAAAAAAAAAAACAAIAAgABAP//AAAAAAAAAAAAAAAAAAD9
//v/+//9//3/+//9/wAAAAD+//7//////////////wAAAAD///////8AAAEAAQADAAEA
///+/wAAAAAAAAAAAAACAAIAAgACAAIAAgACAAIAAAAAAAAAAAAAAAAAAAAAAP///v/9
//z//f/+////AAAAAAAAAAAAAAAAAAAAAAAAAAAAAAAAAAAAAAAAAAAAAAAAAAAAAAAA
AAAAAA==
         </WaveFormData>
      </LeadData>
      <LeadData>
         <LeadByteCountTotal>10000</LeadByteCountTotal>
         <LeadTimeOffset>0</LeadTimeOffset>
         <LeadSampleCountTotal>5000</LeadSampleCountTotal>
         <LeadAmplitudeUnitsPerBit>4.88</LeadAmplitudeUnitsPerBit>
         <LeadAmplitudeUnits>��V</LeadAmplitudeUnits>
         <LeadHighLimit>2147483647</LeadHighLimit>
         <LeadLowLimit>268435456</LeadLowLimit>
         <LeadID>II</LeadID>
         <LeadOffsetFirstSample>0</LeadOffsetFirstSample>
         <FirstSampleBaseline>0</FirstSampleBaseline>
         <LeadSampleSize>2</LeadSampleSize>
         <LeadOff>FALSE</LeadOff>
         <BaselineSway>FALSE</BaselineSway>
         <ExcessiveACNoise>FALSE</ExcessiveACNoise>
         <MuscleNoise>FALSE</MuscleNoise>
         <LeadDataCRC32>318719952</LeadDataCRC32>
         <WaveFormData>
7P/s/+z/7P/s/+z/7P/s/+3/7v/v//D/7v/u/+7/7v/w//D/8P/w//H/8v/z//T/9v/2
//b/9v/2//b/9v/2//b/9v/2//b/9v/2//b/9v/2//b/9v/2//j/+P/4//j/9v/2//b/
9v/0//T/9P/0//b/9v/2//b/9v/2//b/9v/0//T/9P/0//P/8v/x//D/7v/u/+7/7v/w
//D/8P/w//H/8v/z//T/8//y//H/8P/w//D/8P/w//D/8P/w//D/7v/u/+7/7v/s/+z/
7P/s/+z/7P/s/+z/7P/s/+z/7P/q/+r/6v/q/+z/7P/s/+z/6v/q/+r/6v/q/+r/6v/q
/+z/7P/s/+z/6//q/+n/6P/o/+j/6P/o/+n/6v/r/+z/6//q/+n/6P/p/+r/6//s/+z/
7P/s/+z/7v/u/+7/7v/u/+7/7v/u/+3/7P/r/+r/6P/o/+j/6P/p/+r/6//s/+n/6P/n
/+b/6P/q/+z/7v/r/+r/6f/o/+n/6v/r/+z/7P/s/+z/7P/r/+r/6f/o/+v/7P/t/+7/
7f/s/+v/6v/q/+r/6v/q/+z/7P/s/+z/7f/u/+//8v/y//P/8v/x//H/8f/x//P/9f/2
//b/9f/z//L/8P/w/+3/7v/u/+7/8f/y//P/8//x/+7/7f/s/+7/7v/v//H/8//z//P/
9f/2//f/9//3//T/8v/v/+//6//r/+v/6//p/+n/6f/p/+n/6v/r/+r/7P/s/+z/7P/s
/+z/7f/t/+z/7P/s/+3/7//v//D/8P/u/+7/7v/u/+//7//v//D/8v/y//D/8P/x//L/
9v/8/wEAAwAEAAUAAwAHABEAGgAmADEANwA3ADgANgAzAC0AGQACAPn/9//y/+r/4P/R
/8L/vv+6/7r/wf/M/9f/4f/p/+//9f/x//H/8v/z//P/8f/y//L/8v/y//P/8//z//X/
9f/3//f/+f/5//f/9v/4//j/+P/4//v//P/8//3/+//7//v/+//7//v/+//7//n/9//1
//P/9f/0//T/9P/0//P/8//z//T/9f/1//X/9P/0//X/+P/5//j/+P/5//f/9//3//j/
+f/6//v//P/5//j/+P/6//z//f/9//v/+f/5//v//v/8//v/+//+//7//v/+//7//v/+
////AQABAAIAAwADAAQACAAKAAwACwAMAA0ADQAPABIAFAAXABYAGQAaABsAHAAcABwA
HQAeACAAIQAjACQAJgAnACgAKAAoACgAJwApACsAKwArACkAKAAnACYAKAAoACYAJAAm
ACYAJgAlACcAJwAmACYAIwAiACEAIAAcABoAGQAZABkAFgATABAADAALAAsACwAJAAcA
BQAEAAIAAQAAAAAA///+//z/+v/8//v/+//7//n/+f/5//n/+P/3//f/9v/2//j/+P/4
//r/+v/4//f/+P/5//r//P/9////AAABAAIAAgAAAAAA/v/9//3//P/8//z///////7/
/v///////v/9//z/+//5//n/+f/5//z//v///wAAAgACAAAAAAAAAAAAAAAAAAAAAAAA
AP///P/7//v//P8AAAAAAAD///3//f/9//z//f///wAAAAD///////////z/+//7//v/
+f/4//f/9v/6//z/+P/4//r/+//6//v/+P/4//f/9v/4//r/+v/4//X/9f/2//b/9//2
//f/+f/3//f/9v/1//b/9//4//f/+//8//3//f/7//r/+f/4//n/+f/6//v//f/9//3/
/P/8//z//P/8//z//P/7//v/+f/5//n/+v/3//n/+//4//j/+P/4//j/+P/7//z//f/+
//v/+v/5//j/9//2//X/9P/3//j/+f/6//r/+v/6//r/+f/4//f/9v/4//j/+P/4//r/
+v/6//r//P/8//z//P/6//r/+v/6//r/+v/6//r/+v/6//r/+v/6//r/+v/6//n/+P/3
//b/9//4//n/+v/4//j/+P/4//z//f///////f/9//3//f8BAAQABgAHAAUAAwACAAAA
///+//////8AAAAAAAAAAP3//P/6//r//P/8//z//f8AAAEAAgADAAUABgAHAAcABQAA
APz/9//5//f/9//3//X/9f/1//X/+P/4//n/+v/1//b/9f/0//b/9v/2//f/+v/6//v/
/P/9//3//f/+//v/+v/5//j/+f/5//r/+//6//z//P/4//r///8AAAAABAAJAAkABgAF
AAUACwAVABoAIAApAC0ALQAqACQAIQAhABUA/v/v/+n/5P/c/9L/zf/G/8L/wv/K/9H/
2P/j/+f/6f/v//X/9//4//j/+P/3//X/9v/2//b/9v/3//f/9//5//n/+//7//v/+//5
//j/9v/2//b/9v/2//b/9f/1//f/9//3//f/+v/7//z//f/8//v/+v/5//v/+v/6//r/
/P/7//v/+//6//v/+//7//n/+P/4//r/+v/4//f/9//3//f/9//4//n/+v/7//z/+f/4
//j/+v/8//3//f/7//v/+//9/wAA/v/9//3/AAADAAQABQAGAAIAAAD/////AAACAAQA
BQAHAAoACwAMAA8AEAARABEAEAASABMAFQAYABsAHAAdACIAIgAiACMAIQAiACIAIwAk
ACYAJwAoACgAKAAoACcAKQArACsAKwAsACwALAAsAC4ALgAsACoAKgAqACoAKQAoACcA
JQAkACUAJAAjACIAIAAeAB0AHQAZABYAEwAQAA4ADQANAA0ACQAHAAUABAD///v/9//0
//n//P/+/wAA/v/9//3//f/9//3//f/9//z/+//7//r/+v/8//z//P/6//r/+P/3//f/
9//3//j/+P/5//n/+f/6//r/+P/4//n/+f/6//r/+v/6//3//f/+//7///////z/+//6
//n//P/9//7////9//z/+v/4//z//P/6//r//P/8//z//P/6//r/+v/5//n/+f/6//z/
/P/8//z/+//9//3//f/8//v/+//6//j/9f/1//X/9f/3//f/+P/5//j/+P/4//j/9//4
//P/8v/0//X/9P/1//T/9P/z//L/9P/2//b/9P/z//P/9P/0//b/9P/0//X/8//z//L/
8f/w/+//7v/r//D/8v/0//X/9P/0//T/9P/x//H/8v/z//X/9f/1//T/8v/y//L/8v/0
//T/8//z//H/8f/x//L/8f/z//H/8v/2//b/9v/2//b/9f/0//P/8v/y//L/8v/y//D/
7v/s/+r/6f/o/+f/5v/o/+r/7P/u/+//8P/x//L/8v/y//L/8v/x//D/7//u/+//8P/x
//L/8//0//X/9v/0//L/8P/u/+//8P/x//L/7//u/+3/7P/t/+7/7//w//D/8P/w//D/
8f/y//P/9P/2//b/9v/2//f/9//4//f/+P/5//r/+//6//r/+f/3//b/9f/1//T/9P/0
//b/9//2//b/9v/2//P/8v/w//D/8P/w//D/8f/0//X/9v/3//n/+v/7//v/+v/2//P/
7//w/+//8P/x//D/7//u/+3/7v/u/+//8P/w//L/8v/y//D/7v/s/+v/7P/s/+3/7v/t
/+3/7f/u/+//8P/x//L/8P/v/+//7//w//L/9P/y//D/8f/0//T/9v/9////+P/1//n/
AQAJABIAHAAhACEAIQAgABwAGQAXAAUA8P/l/+f/6P/k/9z/0f/G/8L/wP+4/7v/yv/V
/9v/4f/h/+P/6f/r/+z/7f/t//D/8v/z//T/8f/x//D/7//x//H/8//z//H/8f/v/+7/
7//w//H/8v/z//T/9P/1//X/9f/1//X/9//3//f/9//1//X/9f/1//f/9v/2//b/9v/1
//X/9f/2//f/9//3//T/9P/1//j/+P/2//X/9f/1//X/9f/2//b/9v/2//b/9v/2//f/
+v/8//3//f/7//j/9//4//r/+v/5//n//P/+//7//v/+//3//P/8//3///8AAAEAAQAD
AAYABwAIAAcACAAJAAkACgAMAA0ADwAQABMAFAAVABcAFgAVABUAFQAWABYAFwAYABoA
GwAcABwAHAAcABsAHAAfACAAIQAkACQAJAAkACEAIAAdABoAHAAcABwAGwAcAB0AHQAe
ABsAGgAZABgAFgAUABMAEwATABAADQAKAAgABwAHAAcABwAFAAMAAgD///3/+//6//z/
/P/7//r/+P/3//f/9//5//n/+f/5//j/9//3//b/9v/4//j/+P/3//b/8//x//H/8f/x
//L/9P/3//n/+//8//z/+v/6//v/+//8//z/+v/6//3//f/6//r/+//7//n/+f/5//n/
+//7//v/+//8//7///8AAAEAAAD9//z//P/8//z//P/4//j/+P/3//T/8//z//T/9//4
//n/+f/3//f/9//2//j/+f/5//j/9f/1//X/9f/1//X/9v/3//j/+P/4//j/9//4//P/
8v/u/+3/6v/p/+3/8P/y//T/8//0//P/8P/w//H/8//0//P/8P/v/+//8v/z//P/8//z
//P/8//x//H/8v/z//P/8v/y//L/8v/v/+//8P/x//H/8f/x//D/8f/y//P/9P/x//D/
7v/t//D/8f/y//T/9f/z//P/9P/2//X/9P/z//L/8f/w/+//7v/x//L/8//0//T/9P/0
//T/8f/w/+//7v/s/+z/7P/s/+7/8P/y//T/8//y//H/8P/u/+7/7v/u/+//8P/x//L/
8f/w/+//7v/u/+7/7v/u/+3/7P/r/+r/7P/s/+z/7P/s/+z/7P/s/+3/7v/v//D/8P/w
//D/8P/u/+7/7v/u//D/8v/z//X/9//3//f/9//2//f/9//2//b/9f/0//T/8v/y//L/
9P/z//T/9P/0//T/8//y//D/8v/y//L/8v/y//P/8v/x/+//8f/y//P/9v/3//X/9P/y
//P/8v/z//H/8f/x//H/8P/v/+3/7P/q/+j/6v/q/+3/7v/v//D/7//v/+7/7v/u/+//
7//v/+//7v/t/+z/7P/s/+v/6//r/+z/7P/u//D/8P/1//j/+v/+/wUABQD+//n/9/8D
AA8AFgAgACkAKwApACQAHgAdABsACwD0/+//7//o/+L/3v/P/8L/vv++/77/w//K/9P/
2f/f/+n/7f/x//L/8v/y//H/8f/y//L/8v/x//H/8P/v//P/9f/5//v/+//7//n/+P/2
//T/8v/w//b/+v/9/wEA/v/9//z/+//3//X/8//x//T/9f/2//f/9//2//b/9v/3//f/
+P/5//f/9//2//X/9v/2//f/+v/6//j/9//3//f/9//3//j/+P/4//j/+P/3//b/9v/4
//b/9//3//X/9v/3//r//v/8//v/+//+/wAAAAAAAAAAAAAAAAEAAwAAAAAAAAD//wEA
BgAJAAwACgAKAAoACQAMAA4ADwARABAAEwAUABUAGQAaABsAHQAdAB4AHgAfAB4AIAAh
ACIAJAAkACQAIwAjACUAJQAlACQAJAAkACQAJQAmACUAJAAmACYAJgAlACMAIwAiACIA
IQAgAB8AHgAaABgAFwAXABUAEgAPAAwADAALAAsACwAKAAkACAAIAAMAAQD///7//f/8
//r/+P/6//n/+f/5//n/+f/5//n/9v/1//X/9P/3//r/+//8//v/+v/3//X/9f/1//X/
9v/1//f/+P/5//z//P/6//r/9//3//j/+P/6//r//f/9//7//v///////f/9//3//f//
////////////AAAAAAAA/v/8//j/9v/6//z//v8AAAAAAAAAAP///v/9//3//v/9//z/
+//5//r/+//8//z//v///////v/8//v/+v/5//j/9//3//f/+P/4//j/+P/5//r/9f/0
//T/9f/0//X/+P/6//v//P/+/wAAAAD+//z/+//7//r/+f/2//X/9f/0//P/8f/v//D/
8f/y//H/9P/2//j/+f/3//b/9f/0//L/8f/x//H/9P/1//b/9v/0//T/9P/0//b/+P/5
//v/9//1//P/8v/x/+3/7f/0//j/+v/6//r/+v/4//b/9P/y//P/9P/1//b/9v/2//b/
9v/0//T/9P/0//H/8P/v/+7/7//w//H/8v/z//T/9f/2//j/+P/4//j/9//2//X/9P/z
//L/8f/w//P/9P/1//b/9v/2//b/9v/4//j/+P/4//f/9v/1//b/+P/7//z//f/8//v/
+v/7//z//P/7//n/9//2//T/9P/2//j/+f/6//v//P/9//3//v/8//z//P/5//j/+P/5
//f/9//3//n/+//9//7////9//z/+v/7//b/9f/0//P/9P/1//b/9//1//T/8//w//H/
8P/v/+7/8P/w//H/8f/w//D/8P/x//P/8//0//T/9f/2//f/+P/1//X/9f/2//b/9v/4
//j/+f/8/wAAAgABAAMABgADAP3///8JABQAHgAnACsALQAmACAAHwAZAAcA8v/v//f/
/P/2//D/5//Y/87/zP/M/83/1P/Z/9n/2//h/+X/6f/u//D/8v/z//T/9v/3//j/+f/7
//z//f/9//3//////wEAAQD///7/+//6//n/+P/3//j/+P/5//z//f/+/////P/7//r/
+f/8//3//v////3//P/8//z/+v/5//n/+f/9////AAABAP///v/+/wAAAAD+//3//f/+
////AAACAAQABAAEAAQAAgAAAP//AAAAAAEAAQD///////8BAAQABAADAAMABgAFAAQA
AwACAAUABgAIAAsACQAKAAsACwAIAAoACgAKAA0AEAATABUAFAAWABcAGQAYABsAHAAd
AB4AHgAeAB8AIgAkACUAJwAoACoAKwAsAC4ALgAuAC0ALAAtACwAKwAtAC4ALwAwADAA
MAAuACwALAAsACwAKwApACkAKAAoACcAJgAlACQAIgAgAB8AHwAfABwAGQAWABYAFQAV
ABUAEgAPAAwACgAJAAcABQAEAAMAAgAAAP7//v/9//3//f///////////wEAAQACAAIA
AQACAAEAAAAAAAAA/v/9//3//f/9//7//f///wAAAQACAAIAAAAAAAAAAQADAAQABAAE
AAcABwAIAAgACQAJAAgABwAGAAUABwAHAAcABwAHAAgACAAIAAoACgAIAAgACgAKAAoA
CgAIAAgACAAHAAYABQAFAAYACgAKAAoACQAHAAcABwAGAAgACQAJAAgABQAFAAUABQAF
AAUABgAHAAQAAgAAAP7/AAACAP7//v8AAAMABAAHAAQABAADAAIA//8AAP///P/8//3/
//8AAAIAAAAAAAEAAwADAAIAAQD9//v/+f/1//f/+P/5//n/+P/4//j/+P/6//v//f//
//7//f/8//r/+f/4//f/9v/3//j/+P/5//n/+f/5//r/+f/5//v/+v/4//j/+P/4//j/
+v/6//r/+v/4//j/+P/4//j/+P/4//j/+P/4//j/+P/4//j/+P/4//j/+P/4//j/+P/4
//j/+P/6//r/+v/6//r/+v/6//r/+P/4//j/+P/4//j/+P/4//n/+v/7//z/+v/6//r/
+v/8//z//P/8//n/+P/3//b/9v/2//b/9v/5//r/+//8//3//f/+//3//v///wAAAQAF
AAYABgAFAAIA///9//r/+v/6//z//f8AAAAAAAAAAP///v/8//z//P/8//z//f8BAAEA
AQABAAMABAAFAAUAAgD+//v/9//4//f/+P/5//n/+f/5//n/+f/4//j/+P/2//j/+P/4
//j/+P/4//n/+f/4//j/+P/4//f/9v/2//f/+P/5//r/+v/5//n/+f/6//r/+P/4//r/
+/8AAAgADgAPAAsACAAFAAsAFwAfACYAMAA3ADkAOQA0ACwAJwAdAAsA+v/7//3/+v/u
/+T/1//M/8j/yv/K/8//2v/h/+X/6//v//P/9//7//z//f/9////AAAAAAAAAAABAAEA
AQACAAEAAgABAAMAAwABAAAAAAAAAAAAAAAAAAAA////////////////AgADAAQABQAC
AAEAAAD//////v/+//7//v/9//3//f8AAAEAAQABAAEAAgAEAAgABwAEAAIAAQD/////
//8AAP7//v/+//7////+//7/AAADAAUABgAFAAUABQAHAAoABwAFAAQABgAEAAQABAAE
AAcACAAKAA0ADQAOAA8ADwAOABAAEAAQAA8AEAARABEAEAASABMAFQAXABsAHQAfACEA
IAAfAB8AIgAkACUAJwAoACoAKwAsACwALAAsACsAKQArACsAKwAqACoAKgAqACwALAAq
ACgAKgAqACoAKQAoACcAJQAkACUAJAAjACIAHgAcABsAGwAbABgAFQASAA4ADQANAA0A
DQALAAkACAAHAAUAAwACAAIAAgABAAAAAAD////////8//v/+v/5//j/9//3//b/9v/4
//j/+P/7//z/+//7//n/+f/5//r/+f/7//z//f/+//7//P/8//v/+//8//z//P/8////
//8AAAAAAQABAAMAAwADAAMAAgABAAAA/////wAAAAAAAAMABAADAAQABQAEAAMAAgAB
AAIAAwADAAQAAwADAAQABAAEAAQAAwAFAAUABQAEAAEAAQAAAP7//v///wAAAQAAAP//
//////3//P/7//r//P/+//r/+v/7//v/+f/5//n/+v/6//r/+P/6//r/+P/3//f/+P/4
//j/9v/2//f/9//3//b/9f/3//f/9//1//X/9v/3//f/+P/4//j/+P/3//f/+P/5//n/
+f/5//j/+f/6//v//P/6//r/+f/5//n/+f/5//r///////f/9v/8//n/+P/3//b/9//4
//n/+v/6//r/+v/6//j/+P/4//j/+P/4//j/+P/3//b/9f/0//X/9v/3//j/9v/2//b/
9v/4//j/+P/4//j/+P/4//j/9v/2//b/9v/2//b/9v/2//b/9v/2//b/+P/4//j/+P/2
//b/9v/2//T/9P/0//T/9f/2//f/+P/6//r/+v/6//z//P/8//z//v8AAAEAAwABAAEA
AQABAAIABQAHAAgABgADAAAA/v/8//z//P/+//3//v/+//7/AAD///7//P/8//z//P/8
//3//////////f///wAAAQD//////P/6//f/9//1//X/9//3//f/9//1//X/9P/0//b/
9P/2//b/+P/4//j/+P/4//f/9f/0//T/9f/1//X/9//4//n/+v/5//j/9v/1//X/9v/2
//j//P/6//v//v8CAAgADwAPABAADwAPABEAFwAgACgAMQA5AD0AOgA0AC0AJwAbAAYA
9//z//D/6v/i/9v/1P/M/8L/wP/J/9T/2//h/+n/7f/v//P/9v/4//r/+//5//r/+v/6
//v//f/+////AAD//wAA//8BAAEA///+/wAAAAAAAAAAAAAAAP////////////////3/
/f/9//3///////////8AAAAAAQACAAIAAQABAAEAAQABAAAA//8AAAAAAQAEAAIAAAD/
////////////AAD+//7//v/+//3//P/8//7//v///////f/9//3///8CAAIAAQABAAQA
BgAGAAYABgAEAAQABQAHAAUABgAHAAcABQAIAAkACgAOABAAEgATABYAGAAZABsAGgAd
AB4AHwAiACIAIgAjACMAJAAkACUAJQAmACYAJgAoACgAKAAnACUAJwAnACcAKQAqACsA
LAApACgAJQAiACQAJAAkACMAJAAlACUAJgAjACIAIQAgAB4AHAAbABsAGQAWABMAEAAL
AAkACAAHAAcABQADAAIAAAD///7//v/8//z/+//6//j/9//3//f/9f/1//X/9f/3//f/
+P/4//T/9P/y//D/8v/0//T/9f/0//P/8v/y//X/+f/8/////P/6//b/9P/z//P/9P/0
//P/8v/0//P/8//0//b/9//6//v//P/9//3//f/9//3/+//8//z//P/8//z/+v/6//7/
/v/+//7/+v/6//r/+f/7//v//P/+/////v/9//v//P/9//7//v/7//v/+v/4//r/+//8
//3/+v/5//n/+f/3//b/9f/0//j/+v/2//b/8//z//H/8f/y//T/9f/2//b/+P/4//b/
9f/1//b/9v/1//L/8f/x//P/8//y//H/8v/z//T/8//1//b/9//3//b/9v/2//b/9f/1
//b/9//1//X/9f/0//L/8v/y//L/9P/0//P/8//1//X/9f/2//n/9//3//b/9v/1//T/
8//y//T/9P/0//T/9P/0//T/9P/y//L/8v/y//T/9P/0//T/9v/2//b/9v/2//b/9v/2
//b/9v/2//b/9f/0//P/8v/y//L/8v/y//T/9P/0//T/9P/0//T/9P/z//L/8f/w//P/
9P/1//b/9f/0//P/8v/0//T/9P/0//L/8v/y//L/8//0//X/9v/2//b/9v/2//j/+P/4
//r/+f/7//v/+//9//3//f///////v/8//n/9//2//T/9P/2//j/+f/6//j/+P/4//f/
9v/0//T/9P/0//T/9f/3//X/9f/1//f/+f/7//z//f/4//b/8//z/+//7//v/+//8f/x
//H/8f/w//D/8P/u//D/8P/w//D/8v/y//P/8//w//D/8P/x//H/8f/y//L/8f/w/+//
7v/v/+//7//w//r/+P/4//r/+f/8/wIACAALAAkACAAFAAUACwAVACAAKgAxADMAMwAu
ACYAIQAZAAkA9v/t/+n/4v/e/9b/yf/A/7z/vP++/8f/1P/b/+P/6//x//P/8f/x//L/
8//z//H/8v/y//L/8v/z//P/8//2//f/+v/7//j/9//0//L/9P/0//T/9P/3//j/+P/5
//v/+//7//v/+f/5//n/+f/7//v/+//7//n/+P/4//j/+P/3//f/9//6//v/+//7//r/
+v/7//7//P/4//X/8//1//f/+f/8//z//P/8//z/+v/4//f/+P/2//f/9//1//f/9//5
//z//v/9//3/AAD+//7//v/+/wAAAAABAAMAAwAEAAUABQAFAAgACQAKAA0ADgAPAA8A
EAASABMAFQAUABcAGAAZAB4AHgAeAB8AHQAeAB4AHwAhACQAJgAoACgAKAAoACcAJQAn
ACcAJwAoACgAKAAoACgAKAAmACQAJgAmACYAJQAlACUAJAAkACIAIAAeABwAHAAaABkA
GQAWABIADgAKAAoACwANAA8ADAAJAAYABAABAP///f/8//z//P/7//r/+v/5//n/+f/7
//v/+//7//j/9//3//b/9v/4//j/+P/4//j/9v/1//f/9//3//j/9v/3//f/9//5//r/
+f/6//n/+f/6//r/+v/6//3//f/+//7//////////////////f/9//3//f/9//7//v/+
/wAAAAD+//7////+//3//P/8//7/AAABAP7//f/9//7//f/8//v/+f/7//3///8AAP3/
/f/8//r/+//7//v/+//4//f/9//3//j/+P/4//j/+v/8//j/+P/5//n/9//3//f/+P/4
//j/+v/8//z/+v/3//f/+P/4//r/+P/4//n/+P/3//X/8//1//X/9f/z//T/9P/0//P/
8//0//X/9v/z//P/9P/1//P/8//z//L/8P/w//D/8P/w//D/7//v//H/8f/x//L/9f/3
//X/9P/0//L/8v/y//L/8//0//X/9v/y//D/7v/s/+7/7v/u/+7/7//w//H/8v/y//L/
8v/y//L/8v/y//L/8P/w//D/8P/y//L/8v/y//D/8P/w//D/7v/u/+7/7v/x//L/8//0
//b/9v/2//b/8v/w/+7/7P/u//D/8v/0//b/9v/2//b/8//y//H/8P/w//D/8P/w//P/
9v/4//v/+v/5//j/9//4//v//f/+//z/+f/2//T/8v/y//L/9P/2//j/+f/6//j/9//2
//T/8//y//H/8P/y//X/9v/3//X/9//4//n/+v/7//n/+P/z//P/8f/x//P/8//z//P/
8v/x/+//7v/v/+7/8f/y//D/8P/w//D/8//z//L/8v/x//H/8P/v//L/8v/y//L/8v/y
//H/8f/x//L/8v/0//j/+v/7//r//P8CAAMAAwACAP//+////wcADgAaACMAJQAlACQA
HgAZABcACQD2//H/9f/0/+7/5v/Z/87/yP/G/8j/x//K/9H/1f/b/+H/6f/v/+//8P/x
//H/8v/0//X/9v/0//X/9f/1//X/9f/3//f/+f/5//f/9v/2//b/9v/2//n/+v/6//v/
+P/3//b/9f/4//n/+v/7//7///8AAAEA/f/6//j/9v/4//f/9//3//j/+f/5//n/+v/6
//v//v/+//z/+//7//v/+//7//z/+//6//n/+P/5//r//P8AAP3//f/8//n/+v/7//7/
AgAEAAMAAwAGAAQABAAEAAQAAgACAAMABQAIAAoADAANAAsADgAPABAAEAAQABAADwAO
ABAAEQATABcAGwAdAB8AJAAkACQAJQAkACQAIwAjACMAJAAkACQAJwAoACkAKQAqAC0A
LgAvAC8ALgAtACwALgAuACwAKgAoACgAKAAnACYAJQAjACIAJAAkACQAJAAkACIAIQAh
ACEAHgAbABgAFQATABIAEQAQAA8ADgAOAAkABQABAP7//v/+//3//P/8//v/+//7//3/
/f/9//3//v/9//3//P/7//z/+//6//j/+P/2//X/9f/1//X/9v/4//v//f///////v/7
//r//P/9////AAD///7/AAD//wAAAAABAAEAAwADAAMAAwAAAP///v/9//3//v/+//7/
AgAEAAQABgALAAwADQAOAAgABgAEAAEAAAD/////AAADAAQABQAFAAIAAQAAAP7///8B
AAIAAgAAAP///v/9//3//f/+/////f/8//v/+v/9/wAA/f/+//z/+//4//f/9f/2//b/
9v/5//z//f/8//n/+f/6//r/+f/2//X/9f/3//n/+v/7//f/9f/z/+//8v/0//b/9//2
//b/9v/2//X/9f/2//f/9//3//f/9v/3//j/+f/6//j/+P/3//f/9//3//f/+P/7//f/
9f/6//r/+f/4//f/9v/3//j/+f/6//n/+P/3//b/9P/0//T/9P/1//b/9//4//X/9P/z
//L/8//0//X/9v/2//b/9v/2//T/9P/0//T/9v/2//b/9v/4//j/+P/4//b/9v/2//b/
9f/0/w==
         </WaveFormData>
      </LeadData>
      <LeadData>
         <LeadByteCountTotal>10000</LeadByteCountTotal>
         <LeadTimeOffset>0</LeadTimeOffset>
         <LeadSampleCountTotal>5000</LeadSampleCountTotal>
         <LeadAmplitudeUnitsPerBit>4.88</LeadAmplitudeUnitsPerBit>
         <LeadAmplitudeUnits>��V</LeadAmplitudeUnits>
         <LeadHighLimit>2147483647</LeadHighLimit>
         <LeadLowLimit>268435456</LeadLowLimit>
         <LeadID>V1</LeadID>
         <LeadOffsetFirstSample>0</LeadOffsetFirstSample>
         <FirstSampleBaseline>0</FirstSampleBaseline>
         <LeadSampleSize>2</LeadSampleSize>
         <LeadOff>FALSE</LeadOff>
         <BaselineSway>FALSE</BaselineSway>
         <ExcessiveACNoise>FALSE</ExcessiveACNoise>
         <MuscleNoise>FALSE</MuscleNoise>
         <LeadDataCRC32>3406140765</LeadDataCRC32>
         <WaveFormData>
+v/6//r/+v/8//z//P/8//r/+v/6//r//P/8//z//P/7//r/+f/4//j/+P/4//j/+v/6
//r/+v/6//r/+v/6//r/+v/6//r/+P/2//T/8v/w//D/8P/w//H/8v/z//T/9P/0//T/
9P/y//L/8v/y//D/8P/w//D/8v/y//L/8v/w//D/8P/w//D/8P/w//D/8v/y//L/8v/w
//D/8P/w//L/8v/y//L/8P/w//D/8P/u/+7/7v/u/+//8P/x//L/8v/y//L/8v/w//D/
8P/w//D/8P/w//D/8P/w//D/8P/y//L/8v/y//L/8v/y//L/9P/0//T/9P/y//L/8v/y
//D/8P/w//D/8f/y//P/9P/y//L/8v/y//T/9P/0//T/9v/2//b/9v/2//b/9v/2//j/
+P/4//j/9v/2//b/9v/4//j/+P/4//j/+P/4//j/+P/4//j/+P/6//r/+v/6//r/+v/6
//r/+v/6//r/+v/6//r/+v/6//n/+P/3//b/+P/4//j/+P/2//b/9v/2//n/+v/7//z/
/P/8//z//P/6//r/+v/6//r/+v/6//r/+P/4//j/+P/4//j/+P/4//j/+P/5//n/+P/6
//n/+P/3//X/9P/w/+3/7P/s/+3/6//q/+n/6f/p/+v/7v/u//H/8f/y//L/8v/y//L/
8//x//L/8v/y//D/8f/y//L/9f/2//f/+P/4//j/+P/5//v/+//7//v/+P/3//b/9f/2
//f/+f/6//z//P/8//r/+v/6//v//f////7//v/9//v/+//7//v/+//8//7/AQAEAAUA
CAALAA0ADwAMAAgACgANAAgABQACAAIACwAPAAgA9//k/9H/yP/J/9L/3P/n/+7/8v/1
//f/+/8EAAwAEAASABYAFAARAA4ACAAGAAQABAAEAAMAAQABAAEAAQACAAEAAgADAAYA
BgAHAAcABwAHAAgACAAKAAoACQAJAAkACQAJAAoADAAKAAoACwAJAAkACQAJAAsACwAL
AAsAEAAOAAwADAALAAsACwAKAA0ADgAPAA8ADgANAA0ADAANAA0ADQANAA0ADAAMAAwA
DAAMAAwADgANAA0ADgAPAA4ADQANAA0ACwALAAoACgALAAsACwAMAAwADAAMAAwADQAN
AA0ACwAJAAkACgAKAAoACgAJAAcACAAIAAgACQAGAAYABgAGAAgACAAHAAYABgAGAAYA
BQAFAAUABQAFAAQAAwADAAMABAAEAAUABgAIAAcABgAGAAUABAAGAAUABwAHAAcABwAH
AAcABwAIAAgACAAHAAcACAAIAAgABwAFAAUABQAGAAUABwAHAAYACAAIAAkACgAIAAoA
CwALAA0ADgAPAA8ADQAOAA4ADwARABIAEgASABAAEQARABEAEQARABIAEwAUABQAFQAW
ABQAFAAUABQAFQAWABcAFwAYABgAGQAZABgAFwAXABcAGQAaABsAHAAaABoAGgAZABkA
GgAcAB0AGwAbABsAGwAdAB0AHAAcABwAHAAcABwAGgAaABsAGwAdAB0AHQAdAB0AHQAe
AB4AHQAbABsAGwAfACAAIAAeABwAHAAcABwAHQAeAB8AIQAhACIAIgAgACAAIAAgACEA
IgAiACIAIgAiACEAIQAhACEAIgAjACQAJAAkACMAIwAiACIAIgAiACQAJAAkACMAJAAi
ACIAJAAlACUAJAAjACQAJQAkACUAJgAmACYAJwAnACcAJwAmACQAJAAkACUAJgAmACcA
KAAoACgAKAAoACUAJQAmACYAJwAoACkAKgApACYAJAAoACoAKgAqACoAKgAqACoAKgAq
ACgAKAAoACgAKQAqACsALAAqACoAKgAqACwALAAsACwALAAsACwALAAsACwALAAsAC4A
LgAuAC4ALQAsACsAKgAsACwALAAsACwALAAsACwALAAsACwALAAuAC4ALgAuAC0ALAAr
ACoAKwAsAC0ALgAuAC4ALgAuAC0ALAArACoAKwAsAC0ALwAvAC8AMgAyADMAMgAwAC8A
KgAmACQAIwAhACAAIAAgACMAJQAnACoAKgArACsALAAsACwALAAsAC0ALQAuAC4ALgAu
AC8AMAAwADIAMgAyADAAMAAwADAAMQAxADEAMQAxADEAMQAxADMAMwAzADQANAA0ADQA
NAAyADIAMgAzADUANQA0ADQAMwAzADMAMwAxADMANgA4ADkAPAA9AEAAQwBHAEcAQgBA
AEQAQwA+AD8AQgBGAE0ATwBGADMAHgANAAQABwAOABQAHQAkACYAKwAtADMAOgBAAEIA
RgBGAEIAPwA6ADgANgA2ADYANgA1ADQAMwAyADEALwAtAC0ALQAsACwALQAtAC0ALQAu
AC4ALAAsACsAKwApACkAKQAqAC4ALAAsAC0ALQAtAC0ALQAvAC8ALwAvADAALgAsACwA
LAArACoAKAAmACYAJgAlACEAHwAeABwAGwAZABcAFQAXABYAFgAWABYAFgAWABgAFwAX
ABgAGQAXABcAGAAZABgAFwAVABQAFQAVABUAFgAVABQAEwASABIAEwAUABMAEQARABIA
EgAUABQAEwARABEAEAAPAA8ADAAMAAwADAAOAA4ADQAMAAsACgAJAAcABgAFAAQAAwAC
AAEAAQABAP7//P/7//r/9v/z//D/7v/s/+r/6//p/+b/5f/k/+P/4f/f/93/3P/W/9D/
yf/D/8P/wv/B/7//vv+//8D/wv/F/8f/x//G/8b/xv/H/8j/yv/M/83/zf/P/9D/0f/R
/9H/0v/S/9P/1f/W/9b/1v/U/9X/1f/V/9X/1f/W/9f/2P/Y/9n/2v/a/9r/2v/a/9r/
2v/a/9n/2v/a/9v/2//a/9n/2f/Z/9r/2v/a/9r/3P/c/9z/2//c/9z/3f/d/9//3//f
/9//3v/d/9v/2v/c/9z/3P/c/9z/3P/d/93/3f/d/93/3f/b/9v/3P/c/9v/2f/Z/9n/
3f/e/97/3P/e/97/3v/e/97/3v/e/9//3f/e/97/3P/e/97/3v/f/+L/4v/i/+L/4v/h
/+H/4f/h/+L/4//k/+T/5P/j/+P/5P/k/+T/5P/m/+b/5v/l/+b/5P/k/+b/5v/n/+f/
5//p/+n/5//n/+j/6P/o/+n/6//r/+v/6v/o/+j/6P/p/+v/6v/q/+r/6v/q/+r/6v/p
/+n/6v/q/+z/7P/s/+z/7f/q/+r/6v/q/+r/6v/q/+r/6v/q/+r/6v/q/+r/6v/q/+z/
7P/s/+z/6v/q/+r/6v/s/+z/7P/s/+7/7v/u/+7/7f/s/+v/6v/s/+z/7P/s/+r/6v/q
/+r/6//s/+3/7v/w//D/8P/w/+//7v/t/+z/7v/u/+7/7v/s/+z/7P/s/+//8P/x//L/
8P/w//D/8P/w//D/8P/w//H/8v/z//T/9P/0//T/9f/3//f/+v/6//r/+P/1//P/7P/o
/+b/5f/n/+b/5v/m/+X/5//p/+z/7f/v//D/8v/w//D/8P/w//H/8f/y//L/9P/0//X/
9v/1//b/9f/0//X/9v/3//j/+P/3//b/9f/3//f/9//3//f/9//3//j/9//2//X/9P/z
//T/9f/3//n/+f/4//j/9//3//f/9//5//v//v/8//3/AAAFAAgADQARABMAEAAQABAA
DQAIAAUAAgAEAAsADQAIAPv/5v/T/9D/1f/c/+z//f8CAP7/+//7//v//v8EAAgADgAS
ABQAEwAQAAwABgAEAAQABAADAAUABQAFAAUABQADAAMAAwAEAAQABQAFAAUABQAGAAYA
BgAGAAUABQAFAAUABQAGAAgABgAGAAcABQAFAAUABQAEAAMAAgABAAMAAAD9//z//f/9
//3//P/8//z//P/7//3//f/+//7//f/9//3//f/9//z//P/8//z//P/8//7//P/7//v/
+//7//v//P/9///////+//7//P/7//r/+v/6//r/+v/6//n/+f/5//f/9//3//j/+P/4
//j/9//1//P/8v/x//H/8f/y//P/9P/0//T/8//y//D/8P/w/+//7f/t/+3/7f/u/+3/
7f/t/+z/7P/t/+7/7P/r/+r/6v/s/+z/7//v/+3/7f/t/+3/7f/t/+3/7v/x//L/8v/z
//L/8v/y//H/7//v/+//8P/x//P/8//y//H/8P/w//D/8P/y//P/8//z//T/9f/1//X/
9v/2//f/+f/6//r/+v/5//n/+P/3//f/9//4//n/+f/4//j/+P/4//j/+P/4//j/+P/4
//f/9//4//r/+//8//v/+//7//r/+v/6//r/+P/4//j/9//3//j/+v/7//n/+f/5//n/
+f/5//j/+P/2//b/9v/2//j/+P/5//n/+f/5//n/+f/3//f/+P/4//j/9//4//n/+f/6
//r/+P/6//r/+v/6//z//P/8//3/+//8//z/+v/7//z//f////7//v/+//7//////wAA
AQD//wAAAQACAAAAAAD/////AgACAAIAAgACAAIAAgABAAIAAAAAAAIAAwADAAIAAQAB
AAEA/////wEAAgADAAUAAwADAAMAAgAEAAQABAAFAAcABgAGAAYACAAIAAgACAAIAAkA
CwAMAAkACAAHAAYACQAIAAoACgAKAAgACAAIAAgABgAGAAYABgAGAAYABgAGAAQABAAE
AAQABgAGAAYABgAGAAYABgAGAAYABgAGAAYACAAIAAgACAAGAAYABgAGAAQABAAEAAQA
BAAEAAQABAACAAIAAgACAAAAAAAAAAAA/f/8//v/+v/8//z//P/8//z//P/8//z/+//6
//n/+P/4//j/+P/4//b/9v/2//b/9v/2//b/9v/3//f/9//6//j/+P/2//P/7//q/+b/
5P/i/+H/3//e/+D/4f/j/+X/6P/o/+n/6f/p/+j/5//m/+b/5//n/+j/6P/o/+j/6f/q
/+r/7P/s/+z/7P/s/+z/7P/t/+3/7f/t/+3/7f/t/+v/6//r/+v/7v/u/+7/7v/u/+z/
7P/s/+3/7//v/+7/7v/t/+3/7f/r/+v/6//u//L/9f/2//n/AAABAAMAAQD+//z/AAD/
//z/+f/2//j///////b/5//U/8P/wP/F/8z/2P/n/+7/6P/j/+X/5f/o//L/+P/+/wAA
AgD///z/+v/2//T/9P/0//P/8f/x//H/8f/y//H/8v/z//L/8v/z//P/8//z//T/9P/2
//b/9f/1//P/8//z//T/9v/0//T/9f/3//f/9//3//X/9f/1//X/+v/4//b/9v/3//f/
9//2//j/+P/4//f/9f/1//b/9v/3//f/9//3//f/9v/2//b/9P/0//T/9v/2//X/9f/1
//f/9//4//n/+P/3//X/9P/2//X/9P/0//T/9P/0//T/8//z//P/8f/x//H/8v/y//D/
8P/v/+3/7f/u/+//8f/u/+7/7v/u/+7/7v/t/+z/7v/u/+7/7f/t/+3/7f/t/+z/6//r
/+v/6P/o/+n/6v/s/+v/6v/q/+r/6v/t/+3/6//r/+v/6//r/+v/6//s/+3/7v/u/+//
8P/w//D/7//v/+//7//w/+//8f/x//D/8P/w//H/8v/w//L/8//z//H/8v/z//P/8//0
//T/9f/1//b/9v/2//T/9f/1//X/9f/1//b/9//2//T/8//y//P/9P/1//b/9P/0//T/
8//0//T/9f/1//L/8f/x//H/8v/y//L/8v/0//T/9P/z//L/8v/z//P/9f/1//X/9f/z
//P/8v/y//T/9P/0//T/9P/0//X/9f/0//P/8v/x//H/8f/y//L/8//x//H/8f/z//T/
9P/y//L/8v/y//L/8P/w//D/8f/z//T/9P/y//D/8P/w//H/9P/0//T/9P/2//X/9f/1
//L/8v/y//L/8v/y//H/8f/0//T/9P/0//T/9P/0//P/9P/y//L/9P/0//X/9f/1//X/
9f/z//P/8v/y//L/8//z//P/8//y//T/9P/0//X/9P/y//H/8P/x//L/8//0//H/8f/y
//L/9P/0//T/9P/1//b/8v/u/+z/7//w//H/8v/1//b/9//4//f/9v/1//T/9P/0//T/
9P/y//L/8v/y//T/9P/0//T/9v/2//b/9v/0//T/9P/0//L/8v/y//L/9P/0//T/9P/y
//L/8v/y//L/8v/y//L/9P/0//T/9P/2//b/9v/2//T/9P/0//T/8v/y//L/8v/z//T/
9v/3//b/+P/3//b/9v/z//H/7P/n/+T/4v/h/+D/4P/g/+H/4//l/+j/6P/r/+v/7P/s
/+z/7P/s/+3/7f/u/+7/7v/s/+3/7v/u//L/8v/y//L/8f/w/+//7//x//H/8f/x//P/
8//z//P/8f/x//L/8v/0//T/9P/y//H/8P/w//H/7//u/+7/7f/u/+//8P/x//H/8v/0
//X/9v/7/wAAAQADAAMA/v/+//7/+f/0//P/7v/s/+3/7f/o/+H/1P/H/8j/0//c/+r/
+f/8//T/7//t/+v/7P/y//r//P/+/wAAAwACAAAA/P/8//z//P/7//v/+//7//v//f/7
//v/+//8//z//f/9//3//f/+//7/AAAAAP/////9//3//f/+/wAA/v/+////////////
/////////////wIAAAD+//7//f/9//3//P/9//7//////wEAAQACAAIAAQABAAEAAQAB
AAAAAAAAAP///v/9//7//f/9//7////+//3//f/9//3//f/8//z//P/7//r/+v/4//j/
+P/4//f/9//3//X/8//z//T/9P/0//T/8//x/+//7v/t/+3/6v/q/+r/6v/s/+z/6//q
/+j/6P/o/+f/5f/l/+X/5f/m/+X/5f/l/+P/4v/i/+L/5P/j/+L/4v/g/+D/4//j/+H/
4f/h/+H/4//j/+P/5P/i/+L/4f/h/+P/5P/l/+X/5P/l/+b/6P/p/+v/6//q/+v/6v/q
/+r/7P/u/+//7//x//L/8//z//H/8v/y//P/8//0//T/9P/2//f/9//3//X/9f/2//f/
9//2//b/9v/2//b/9v/2//b/9v/2//X/9v/2//f/9//0//P/8//z//b/9v/2//b/9P/0
//T/8//y//L/8//z//X/9f/1//X/8//z//L/8v/0//T/9P/0//T/9P/1//X/9f/1//X/
9f/1//X/9v/2//P/8f/x//H/9f/2//b/9P/y//L/8v/y//L/8v/y//P/9f/2//b/9P/y
//L/8v/z//b/9v/2//b/9v/1//X/9f/1//b/9//4//j/+P/3//f/9v/2//b/9v/3//j/
+f/5//r/+P/4//r/+v/7//v/+//7//v/+f/5//r/+v/6//v/+//7//v/+v/4//j/+P/5
//v/+v/6//r//P/8//z//P/5//n/+v/6//z//P/8//z//f/6//r/+v/8//z//P/8//z/
/P/8//z//P/8//z//P/8//z//P/8//z/+v/6//r/+v/8//z//P/8//z//P/8//z/+v/6
//r/+v/7//z//f/+//z//P/8//z/+v/6//r/+v/8//z//P/8//r/+v/6//r//P/8//z/
/P/6//r/+v/6//z//P/8//z/+v/6//r/+v/8//z//P/8//7//v/+//7//P/8//z//f//
////AgACAAAA/v/7//n/8v/u/+z/6//s/+z/7f/u/+//8f/z//b/9P/1//X/9v/3//j/
+f/6//n/+f/6//r//P/8//3//v/8//7//v/+/wAAAAAAAAAA////////////////////
/wEAAQABAAIAAAAAAAAAAAAAAAAAAAABAAEAAQAAAAAA//////////8DAAUABgAGAAcA
CgANABAAEwAXABcAEgASABIADwAKAAcABAAKABEADwAEAPX/4P/R/9T/2f/g/+7/+//+
//z/+//9//v/AAAGAAoAEAAWABYAFQAUABAACgAGAAYABgAFAAUABQAFAAUAAwABAAEA
AQADAAQABgAHAAcABwAIAAgABgAGAAUABQAHAAcABwAIAAkABgAFAAUABwAHAAcABwAH
AAcABwAHAAgABgAEAAQABwAHAAcABgAEAAQABAADAAMAAwAEAAQABQAFAAUABQAFAAQA
BAAEAAQABAAEAAYABAADAAMAAwABAAEAAgADAAMAAwACAAIAAgABAAAAAAD+//7//v/+
//3//f/9//v/+//7//z//P/8//z/+//5//j/+P/4//n/+P/4//j/+P/6//r/+f/4//j/
+P/4//f/+f/5//n/+f/2//X/9f/1//f/+P/6//z/+v/5//j/+P/6//r//f/9//v/+//7
//v/+//7//v//P/7//z//P/9//7//v/+//3//P/9//7/AAABAAMAAwACAAIAAgADAAQA
BQAIAAoACwAKAAoACgAJAAcACAAIAAkACQAKAAoACgAIAAkACQAJAAgABwAHAAcABwAG
AAYABgAGAAYABgAGAAYABgAGAAUAAwACAAIAAQACAAEAAQABAAAAAAAAAAAA/v/+//7/
/f/+//7///////7//f/8//v//f/9//z//P/6//r/+v/6//n/+P/4//f/9//3//f/9//2
//X/9f/0//T/8//0//X/9f/2//b/9P/0//T/9P/0//b/9v/2//f/9f/2//b/9P/2//b/
9v/3//b/9v/2//b/+P/3//f/9//3//j/+f/6//n/+P/2//X/9P/0//T/9P/1//b/9//3
//j/9v/2//j/+f/5//j/9//3//f/9f/1//b/9v/2//f/9f/1//X/9P/2//b/9v/3//f/
9v/2//b/9v/2//b/9v/1//X/9v/2//b/9v/2//b/9f/0//T/9P/0//b/9v/2//b/9f/0
//P/8v/0//T/9P/0//T/9P/0//T/8v/y//L/8v/y//L/8v/y//L/8v/y//L/9P/0//T/
9P/z//L/8f/w//H/8v/z//T/8v/y//L/8v/y//L/8v/y//L/8v/y//L/8P/w//D/8P/y
//L/8v/y//T/9P/0//T/8v/y//L/8v/0//T/9P/0//T/9P/0//T/9f/2//f/+P/4//j/
+P/4//n/+f/5//z//P/8//r/9//0/+7/6f/m/+b/5//n/+j/6P/p/+v/7f/w//D/8f/x
//L/8v/y//L/8v/z//P/9P/2//b/9v/3//j/+P/6//r/+P/4//j/+P/6//v/+//7//v/
+//7//v/+//7//v/+//8//z//P/8//r/+P/4//j/+f/7//v/+v/6//n/+f/5//v/+//7
//7/AAABAAAAAwAGAAkACwAPAA4ACgAKAAsABgADAAAAAAAHAA0ACAD7/+j/0//G/8f/
zP/W/+H/7v/y//H/8f/z//b//P8AAAQACAAMAA0ACgAIAAQAAQAAAP///f//////////
/////f/9//3//P/8//3//f/9//3//v/+/wAAAAD/////AQABAAEAAgAEAAIAAgADAAIA
AQAAAP//AgADAAQABQAGAAQAAgACAAUABQAFAAQABgAGAAYABQAFAAUABgAGAAcABwAH
AAcABwAGAAYABgAGAAYABgAIAAYABQAFAAUAAwADAAQABQAFAAUABAAEAAQAAwACAAIA
AgACAAIAAgABAAEAAQD///////8AAAAAAgACAAEA//////7//f/9//7//v/+//7//v/+
//3//P/8//z//P/7//n/+f/5//n/+P/3//f/9//2//b/9//4//r/+f/4//j/9v/2//n/
+f/4//f/9v/1//X/9f/1//b/9f/2//b/9//4//j/+P/3//f/9//3//j/+f/7//v/+v/7
//r/+v/6//r//P/9//3//f/+///////9//7//v///wEAAgACAAIAAAABAAEAAQD/////
AAABAAMAAgACAAIAAAAAAAAAAAACAAIAAgABAAAAAAABAAEAAgABAAEAAQAAAAAAAAAA
AAAAAAAAAP////8AAAIAAwACAAEAAAD////////+//7//v/+//7//v/+//7/////////
/////////f/9//7//v////3//f/9////AAAAAP7//P/8//z//P/+//7//v//////AAAA
AP7//v/+//7///8AAAAAAAAAAP7//f/9//3//f/+////AAAAAAAA/////wAAAAAAAAAA
AAAAAAAA///+//z//P/+/wAAAQABAAEAAQABAP/////+//7//v////////////7//v/+
//7///8BAAAAAAAAAP7//v/+//7//f/9//7//v/+//7//v/+//3//P/+//7/AAAAAAAA
AAAAAP7//v/+//7//v/+//7//v/+//7//v/+//z//P/8//z//v/+//7//v/+//7//v/+
/wAAAAAAAAAA/v/+//7//v8AAAAAAAAAAP7//v/+//7//P/8//z//P/+//7//v/+//7/
/v/+//7//P/8//z//P/+//7//v/+//z//P/8//z//f/+////AAAAAAAAAAAAAAAAAAAA
AAAAAgACAAIAAgACAAIAAwADAAQACAAJAAoABAD///v/9P/x//D/8P/x//H/8v/z//X/
9//5//z//P/7//v//P/8//7//v/+//////8AAAAAAAACAAMABAAEAAQABAAEAAQABQAG
AAcACQAHAAcABwAHAAcABwAHAAcACAAJAAsADAALAAoACQAGAAcACAAKAA0ACwAKAAoA
CQAJAAkACQAJAA8AEAASABMAFgAXABoAHQAhAB8AHAAeAB4AGQAUABMAEgAaACMAIwAW
AAMA7P/d/9j/3//o//T/AQAGAAIAAwAJAAsAEAAWABwAIAAiACIAHwAaABgAFgAWABYA
FgAVABcAFwAXABcAFwAVABUAFQAUABQAFQAVABYAFwAZABoAGQAYABYAFQAXABcAFwAY
ABwAGgAaABsAGwAbABsAGwAbABsAGwAbACAAHgAcABwAHwAfAB8AHgAeAB4AHgAdAB8A
HwAgACAAIQAhACEAIQAfAB4AHgAeAB4AHgAeACAAIAAfAB8AHwAfAB8AIAAhAB8AHwAe
AB4AIAAfAB4AHgAeAB4AHgAeAB4AHwAgAB8AHQAdAB4AHgAgACAAHwAdABsAGgAZABkA
GQAaABsAHAAcABwAGwAaABwAHAAcABsAHQAdAB0AHQAaABkAGQAZABkAGgAcAB4AHAAb
ABoAGgAYABgAGwAbABsAGwAbABsAGwAbABsAHAAdAB4AHgAfAB8AHgAdABsAGgAbABwA
HgAfACEAIQAgAB8AHgAeAB4AIAAiACMAIwAhACIAIwAjACUAJgAmACcAJwAoACgAKAAm
ACcAJwAnACkAKQAqACsAKwAqACoAKgAoACgAKAAoACkAKgArACsAKgAqACsAKwAqACkA
KQApACoAKgAqACoAKgAqACoAKQApACoALAAtACsAKwArACsALQAtACwALAAqACoAKgAq
ACkAKAAoACcAKAApACoAKwAqACkAKQAoACkAJwAnACcAJwAoACgAJgAoACgAKAAoACgA
KAAoACkAKQAqACoAKAAqACoAKgArACsAKgApACgAKgApACkAKQApACoAKwAsACsAKgAo
ACcAKgAqACoAKgAsACwALAArACoAKAAoACoALAAtAC0ALQArACsAKQApACkAKgArAC0A
KwArACsAKgAqACoAKgArACwALAAtAC4ALAAsACwALAAtAC0ALgAuAC4ALgAuAC4ALQAs
AC4ALgAuADAAMAAwADAALgAuAC4ALgAvADAAMQAyADEAMAAvAC4AMAAwADAAMAAwADAA
MAAwADAAMAAwADAAMgAyADIAMgAyADIAMgAyADIAMgAyADIAMAAwADAAMAAyADIAMgAy
ADIAMgAyADIAMgAyADIAMgAwADAAMAAwADAAMAAwADAAMAAwADAAMAAxADIAMwA0ADIA
MgAyADIAMgAyADIAMgA2ADcAOAA8ADoAOgA4ADUAMgAsACcAJAAjACMAIgAiACQAJQAn
ACkALAAsAC0ALQAsACwALAAsAC0ALwAwADIAMAAwADAAMQAyADIANAA0ADIAMgAyADIA
MQAxADAALwAtAC0ALQAtAC8ALwAvAC8ALwAuAC0ALAAuACwALAAsACwALQAsACoALAAr
ACsAKwApACkAKQAsACwALQAuADEANAA3ADsAPwA8ADoAOAA3ADQALwAoACYAKwAvACoA
IQAQAP//+v///wYAEAAhACoAKAAhAB0AHQAeACAAJgAuADIANAA3ADQAMAAsACgAKAAo
ACcAJwAnACcAJwAnACUAJQAlACQAJAAlACUAIwAjACQAJAAmACYAJQAlACQAIwAiACIA
JAAiACIAIwAlACUAJQAlACQAIwAiACEAJgAkACIAIgAhACEAIQAgACAAIAAgAB8AIQAh
ACIAIgAiACEAIAAfAB8AHgAeAB4AHgAeAB4AIAAeAB0AHQAdABsAGwAcAB0AGgAZABcA
FgAZABkAGQAaABgAGAAYABgAGQAZABkAFwAVABUAFgAWABUAFAASAA8AEAAQABAAEQAS
ABIAEgASABAAEAAPAA4ADAAMAAwACwALAAsACwALAAoACQAJAAkABgAGAAcACAAKAAkA
CAAIAAYABgAJAAkABgAFAAQAAwAEAAUABgAIAAcACAAIAAkACAAIAAgABwAIAAkACgAM
AAwADQAMAAoADAAMAA0ADgANAA4ADgANAA8AEAARABEAEQASABIAEwARABIAEgASABIA
EwATABMAEQARABIAEwAVABQAFAAUABQAFAAUABQAEgASABIAEQAQABAAEQARABAADwAP
AA8ADwAOAA0ADAAOAA4ADgANAAoACgALAAsADQANAA0ADQALAAsACgAKAAgACAAIAAgA
BgAGAAcABwAFAAUABQAFAAYABwAJAAoACQAHAAcABwAHAAgACAAGAAgACAAIAAgABwAG
AAUABQAFAAYABgAEAAYABgAGAAcABgAGAAYABgAGAAUABQAFAAMABAAFAAYACAAIAAcA
BwAHAAYABQAEAAUABgAHAAcABwAGAAcACgAKAAkABwAFAAcABwAFAAUAAgACAAIAAwAD
AAMAAwACAAMABAAFAAcABwAGAAYABgAEAAQABAAEAAMAAwAEAAQABAAEAAQABAADAAYA
BAACAAIAAgACAAIAAgAEAAQABAAEAAIAAgACAAIABAAEAAQABAAEAAQABAAEAAIAAgAC
AAIAAgACAAIAAgAAAAAAAAAAAAIAAgACAAIAAgACAAIAAgAAAAAAAAAAAAIAAgACAAIA
AgACAA==
         </WaveFormData>
      </LeadData>
      <LeadData>
         <LeadByteCountTotal>10000</LeadByteCountTotal>
         <LeadTimeOffset>0</LeadTimeOffset>
         <LeadSampleCountTotal>5000</LeadSampleCountTotal>
         <LeadAmplitudeUnitsPerBit>4.88</LeadAmplitudeUnitsPerBit>
         <LeadAmplitudeUnits>��V</LeadAmplitudeUnits>
         <LeadHighLimit>2147483647</LeadHighLimit>
         <LeadLowLimit>268435456</LeadLowLimit>
         <LeadID>V2</LeadID>
         <LeadOffsetFirstSample>0</LeadOffsetFirstSample>
         <FirstSampleBaseline>0</FirstSampleBaseline>
         <LeadSampleSize>2</LeadSampleSize>
         <LeadOff>FALSE</LeadOff>
         <BaselineSway>FALSE</BaselineSway>
         <ExcessiveACNoise>FALSE</ExcessiveACNoise>
         <MuscleNoise>FALSE</MuscleNoise>
         <LeadDataCRC32>1131418329</LeadDataCRC32>
         <WaveFormData>
9v/2//b/9v/4//j/+P/4//b/9v/2//b/+P/4//j/+P/3//b/9f/0//b/9v/2//b/+P/4
//j/+P/6//r/+v/6//r/+v/6//r/9v/0//L/8P/w//D/8P/w//L/8v/y//L/8v/y//L/
8v/w//D/8P/w/+//7v/t/+z/7P/s/+z/7P/s/+z/7P/s/+v/6v/p/+j/6v/q/+r/6v/p
/+j/5//m/+j/6P/o/+j/5v/m/+b/5v/k/+T/5P/k/+b/5v/m/+b/5P/k/+T/5P/i/+L/
4v/i/+T/5P/k/+T/4v/i/+L/4v/k/+T/5P/k/+L/4v/i/+L/5P/k/+T/5P/i/+L/4v/i
/+D/4P/g/+D/4f/i/+P/5P/i/+L/4v/i/+T/5P/k/+T/5v/m/+b/5v/k/+T/5P/k/+b/
5v/m/+b/5P/k/+T/5P/m/+b/5v/m/+T/5P/k/+T/5v/m/+b/5v/m/+b/5v/m/+b/5v/m
/+b/5v/m/+b/5v/m/+b/5v/m/+T/5P/k/+T/5P/k/+T/5P/k/+T/5P/k/+X/5v/n/+j/
6P/o/+j/6P/m/+b/5v/m/+j/6P/o/+j/5//m/+X/5P/k/+X/5//o/+n/6v/s/+3/7f/t
/+z/6//t/+z/6//o/+f/5P/k/+T/4//h/+D/3//d/97/3//g/+L/4v/j/+P/5f/k/+T/
5P/k/+P/4v/g/97/3v/e/97/3//g/+H/4f/f/+D/4P/g/+L/4v/i/+L/3v/d/9z/2//c
/93/3//g/+L/4v/i/+H/3//g/+D/4f/h/+H/4f/h/+H/4f/h/+H/4f/j/+X/5//o/+r/
7P/y//b/+//8//z/AgAJAA8AHQAzAFMAeACUAKAAnQCIAGkAQAAYAPv/7f/i/93/3//j
/+L/6P/1/wIACQAPABIAEAAJAAEA+//4//T/8//w/+7/7f/s/+z/7P/t/+3/7P/s/+3/
7f/t/+3/7f/t/+3/7f/v/+//7//v//H/8f/v//H/8f/x//H/8v/y//L/8P/w//H/8f/y
//P/9f/1//T/8//x//H/8v/y//T/9f/1//X/8//z//P/9P/0//T/9P/0//b/9v/2//b/
9P/0//T/9f/3//f/+P/4//f/9//3//f/9//4//r/+//6//v/+//7//z//P/8//7//v/+
/wAAAAAAAAAAAwAEAAIAAgAEAAUABwAHAAgACgAJAAoACwANAA4ADwAQABIAEgATABQA
FQATABUAFgAXABkAGQAZABkAFwAYABkAGQAcABwAHQAdABwAGwAbABoAHAAbABsAGwAa
ABkAGAAXABYAFQAUABMAFAATABIAEQANAAsACgAJAAcABQADAAMAAwADAAIAAgD/////
/v/+/////f/9//3/+v/6//v/+//9//3//P/8//z//P/8//v//P/8//3//f/7//v//P/8
//v/+//8//z///////7//v/////////+//z//f/9//7///8AAAAAAAD+//7//v/+//7/
/////wAA/v/+//3//f/+////AAACAAAAAAD///////////////8BAAEAAQD//wEAAQAB
AAEA///+//3//f/////////9//r/+v/7//v//P/9//7///////7//f/9//v/+//7//v/
/f/9//3//f/9//z//P/8//z//P/8//z/+//7//v/+v/6//r/+v/6//r/+v/6//r/+f/4
//j/+P/5//n/+f/5//v/+//7//v/+f/5//n/+f/7//v/+v/6//j/9//3//j/+v/6//r/
+v/6//r/+v/6//j/+P/4//j/+v/6//r/+v/6//j/9v/5//r/+v/6//r/+v/4//j/+P/4
//b/9v/2//b/9//4//n/+v/5//j/9//2//j/+P/4//j/+P/4//j/+P/4//j/+P/4//r/
+v/6//r/+f/4//f/9v/2//b/9v/2//j/+P/4//j/9v/2//b/9v/4//j/+P/4//b/9v/2
//b/9v/2//b/9v/2//b/9v/2//T/9P/1//f/+P/5//r//P/9//7//////wEAAAD+//z/
+v/3//T/9P/y//L/8f/x/+//7//w//H/8v/0//T/9f/2//f/9//4//j/+P/3//b/8v/y
//L/8v/y//L/8v/y/+//7//w//D/8P/w//D/8P/w/+//7//v/+//7//v//D/8v/y//L/
8v/x//H/8v/y//X/9f/1//X/8//z//P/8//v/+//8//1//P/9P/2//r/AAAGAAcACAAM
ABQAFwAhADcAVQB7AKIAvgDGAL0ApAB9AFAAKAANAP3/9P/x//P/8//y//j/BQAQABUA
GwAcABgADwAJAAUAAgAAAP///P/6//n/+P/4//j/9//3//b/9v/3//f/9//3//f/9//3
//f/9//3//f/9//1//X/8//1//f/9//3//j/+v/6//j/+P/3//f/+P/5//n/+f/4//f/
9f/1//b/9v/4//n/+f/5//f/9//3//j/+P/4//j/+P/6//r/+v/6//z//P/8//3//f/9
//7//v/9//3//f/9//z//P/9//3/AAABAAEAAQAAAAAAAAACAAQABAAGAAYABQAEAAYA
BgAHAAgACwANAA0ADQAOABAADwAQABEAEwAWABcAGAAaABoAGwAcAB0AGwAdAB4AHwAh
ACEAIQAhACEAIgAjACMAJAAkACUAJQAlACUAJgAmACYAJQAlACUAJAAjACIAIQAeAB0A
HAAbABoAGQAYABcAFQATABIAEQAPAA0ACwALAAgABwAFAAQAAwADAAIAAgACAP///v/9
//7//v////////////7//v/8//z//P/7//z//P/9//3//////wAAAAD9//3//v/+////
///+//7//////////v/8//3//f/+/wAAAAD///7//v/+//7//v/+//////8AAAAAAAD/
/////f/9//3//v8AAAAA/////////////////////////f/9//3//f/9//r/+v/6//v/
/f/9//3/+//8//z//f/9//v/+//7//v/+//6//n/+f/5//n/+f/5//v/+//7//v/+//6
//r/+v/4//j/+P/4//f/9//3//b/+P/4//j/+P/4//j/+P/4//X/9P/0//T/9f/1//X/
9f/1//X/9f/1//X/9f/1//X/9f/1//T/9P/0//P/8//0//T/9P/0//T/9v/2//b/9v/0
//T/9P/0//b/9v/2//b/9v/0//T/9f/0//T/9P/0//T/9P/0//T/9P/0//T/9P/0//b/
9v/2//b/9f/0//P/8v/z//T/9f/2//b/9v/2//b/9P/0//T/9P/0//T/9P/0//L/8v/y
//L/9P/0//T/9P/2//b/9v/2//X/9P/z//L/9P/0//T/9P/y//L/8v/y//T/9P/0//T/
9P/0//T/9P/0//T/9P/0//b/9v/3//n/+v/7//z//v8BAAIAAwADAAMAAgAAAP7/+P/1
//L/8v/y//L/8f/x/+//7//w//H/9P/2//b/9//3//f/9v/2//b/9v/1//T/8v/y//L/
8v/w//D/8P/w//H/8f/y//L/8P/w//D/8P/y//H/8f/x//P/8//z//T/8f/w/+//7v/w
//H/8//0//P/8//z//P/8//z//P/8//1//f/9//z//P/9P/4//z/BAAIAAsADAAMABAA
FQAdAC8ASQBtAJYAuADKAMsAtgCPAGIANgAbAA0AAgD7//f/8f/q/+r/8f/6/wMADwAW
ABgAGQAVAA0ACAAEAAMAAAD+/////v/+//7/+//7//r/+v/7//v/+//7//v/+//7//v/
+//7//v/+//7//v/+f/7//v/+//7//z//v/+//z//P/7//v//P/9//v/+//6//n/+v/7
//3//v/8//3//f/9/////////wAAAAAAAAAAAAAAAAAAAAAAAAAAAAAAAAEA/////wAA
AAABAAEAAQABAAEAAgAEAAUABAAFAAUABQAGAAYABgAIAAoACgAMAAwADAAMAA8AEAAS
ABIAFAAVABQAEwATABQAFgAYABoAHQAcAB0AHgAgACEAIwAlACcAJQAnACgAKQArACsA
KwArACsALAAtAC0ALAAsAC0ALQAtAC0ALgAuAC4ALQAtAC0ALAArACoAKQAoACcAJgAl
ACIAIQAgAB8AHwAdABwAGwAbABkAFwAXABIAEQAPAA4ADQANAAwADAAMAAkACAAHAAYA
BgAHAAcABwAHAAYABgAEAAQABAADAAQABAAFAAUABQAFAAYABgADAAMABAAEAAcABwAG
AAYACQAJAAkACAAIAAkACQAKAAgACAAHAAYABgAGAAYABgAIAAkACQAKAAgACAAHAAcA
BwAHAAcACAAGAAYABQAFAAcABwAHAAcABwAHAAcABQAFAAUABQAFAAQABAAEAAUAAwAD
AAMAAQACAAIAAwADAAMAAwADAAMABQAEAAMAAwADAAMAAwADAAEAAQABAAEAAwACAAIA
AgACAAIAAgACAP////////7/AAAAAAAAAAD+//7//v/+//3//P/8//z//f/9//3//f/7
//v/+//7//3//f/9//3/+//7//r/+v/6//n/+f/6//r/+v/6//r/+v/6//r/+v/8//z/
/P/8//r/+v/6//r//P/6//r/+//6//z//P/8//z/+//6//n/+P/6//r/+v/6//j/+P/4
//j/+v/6//r/+v/6//r/+v/6//r/+v/6//r//P/8//z//P/8//z//P/8//z//P/8//z/
/P/8//z//P/8//z//P/8//z//P/8//z/+//6//n/+P/5//r/+//8//7//v/+//7//P/8
//z//P/+//7//v/+//z//P/8//3///8AAAEAAgAEAAUABgAHAAcABwAGAAQAAwAAAP7/
/P/7//r/+f/3//n/+f/5//r/+//8//7//v/+//3//P/6//z//P/8//v/+v/4//j/+P/6
//r/+v/6//j/9//3//j/+P/4//j/+P/6//r/+f/5//j/9//2//X/+P/4//j/+P/4//f/
9//4//j/+f/5//n/+f/5//n/+f/3//f/9//5//v//f/8/wAABAAKABAAEQAQABIAGAAd
ACcAOwBXAHsApgDEANIAzwC4AJEAZgA+ACEAEQAGAAMA/f/z/+7/7v/1/wIADQAVABwA
HgAdABcAEQAOAAoACQAGAAQAAQAAAAAAAAABAAEAAAAAAP//////////////////////
///////////////9////////////AAAAAAAA/v/+//3//f/+////AQABAAAA////////
AAAAAAAAAQABAAEA////////AAAAAAAAAAAAAAIAAgACAAIAAgACAAIAAwADAAMABAAE
AAUABQAFAAUABAAEAAUABQAIAAkACQAJAAgACAAIAAoADAAMAA4ADgAOAA4AEQASABAA
EAASABMAFAAVABcAGgAaABoAGgAbABwAHQAeACAAIgAjACQAJQAjACUAJgAnACkAKQAp
ACkAJwAoACkAKQAsACwALQAtACsAKwAsACwALAArACsAKwAqACkAKAAnACgAJwAmACUA
JAAjACIAIQAdABsAGgAZABkAFwAVABUAEAAPAA0ADAALAAsACgAKAAoABwAGAAUABgAG
AAcABwAFAAUABAAEAAQABAAEAAMAAgACAAMAAwABAAEAAgACAAMAAwAEAAQABQAFAAQA
BAADAAMAAwACAAIAAwADAAQABAAEAAMAAgAEAAQABAAEAAIAAwADAAQABgAGAAUABQAD
AAMAAwAEAAQABAADAAMAAwADAAMAAwACAAEAAAD9//7///8AAAEAAAAAAAAAAQABAAEA
AQD///7//v///////f/9//3//f/9//z/+//7//v/+//7//v/+//7//v/+//7//r/+v/6
//n/+P/3//b/9//3//f/9v/2//b/9v/2//b/9v/2//b/9f/0//T/9P/1//X/9f/1//X/
9f/1//X/8//z//P/8//1//X/9P/0//T/8//z//T/8v/y//L/8v/z//T/9f/2//T/9P/0
//T/9P/0//T/9P/0//T/8v/v//D/8v/y//L/8v/z//T/9f/2//X/9P/z//L/9P/0//T/
9P/z//L/8f/w//L/8v/y//L/9P/0//T/9P/y//L/8v/y//L/8v/y//L/8P/w//D/8P/w
//D/8P/w//D/8P/w//D/8P/w//D/8P/y//L/8v/y//L/8v/y//L/8P/x//P/9P/2//j/
+//9//z//f/9//3//P/6//j/9P/v/+z/7P/s/+z/6//r/+v/6//s/+3/7v/w//D/8f/x
//L/8v/z//T/9P/z//L/8P/u/+7/7v/u//D/8P/w/+//7v/u/+3/7P/u/+7/7v/u/+//
7//v/+//7//v//D/8P/u/+7/7v/t/+v/7P/s/+3/7//v/+//7//x//H/8f/x/+//7//x
//P/8v/0//r/AAAGAAsACAAIAAwADwAXACkAPQBbAH4AngCsAK0AnAB7AFoAPAAjABUA
CgD9//P/7f/o/+b/5//w//n/AwAKAA4ADwAPAAkABAAAAP///P/6//j/9v/1//T/9f/1
//T/9P/z//P/8//z//P/8//z//P/9f/1//X/9f/0//P/8P/x//P/8//z//T/9P/0//L/
8v/z//P/9P/1//X/9f/0//P/8f/x//L/8v/y//P/8//z//P/8//z//T/9P/0//T/9P/2
//b/9v/2//T/9P/0//X/9f/1//b/9v/1//X/9f/1//b/9v/3//f/+P/5//n/+f/4//j/
+P/6//j/+P/6//r/+v/6//3//v/+//7/AAABAP////8AAAIAAQACAAMABQAGAAcACAAK
AAgACQAKAAsACQALAAwADQAPAA8ADwAPAA0ADgAPAA8AEgASABMAEwAQAA8ADwAOABAA
DwAPAA8ADwAPAA8ADwAMAAsACgAJAAoACQAIAAcABgAFAAUABQAFAAMAAQABAP/////+
//7//f/9//z//P/+//v/+v/5//j/+P/5//n/+f/5//j/+P/4//j/+P/3//j/+P/5//n/
+f/5//r/+v/5//n/+v/6//n/+f/4//j/+//7//v/+v/4//n/+f/6//z//P/7//r//P/8
//z//P/6//v/+//8//z//P/7//v/+//7//v//P/8//z/+//7//v/+//7//v/+//7//v/
+f/7//v/+//7//n/+P/3//f/9//3//f/9f/0//T/9f/1//X/9f/1//X/9f/0//P/8//x
//H/8f/x//P/8//z//P/8f/w//D/8P/w//D/8P/w//H/8f/x//D/7v/u/+7/7v/w//D/
8P/w/+//7v/u/+7/7//v/+//7//x//H/8f/x/+//7//v/+//8P/x//H/8v/w/+//7//w
//D/8P/w//D/8P/w//D/8P/u/+7/7v/u//D/8P/w//D/8P/w/+7/7//w//D/8P/w//D/
8P/w//D/8P/w//D/8P/w//D/8P/w//D/7//u/+3/7P/t/+7/7//w/+7/7v/u/+7/7P/s
/+z/7P/t/+7/7//w/+7/7v/u/+7/7v/u/+7/7v/w//D/8P/w/+//7v/t/+z/7v/u/+7/
7v/s/+z/7P/s/+7/7v/u/+7/7P/s/+z/7P/u/+7/7v/u//D/8P/x//P/8v/z//T/9v/3
//j/+f/5//n/+P/2//T/8P/t/+r/6v/q/+r/6f/p/+n/6f/q/+v/7v/w//D/8f/z//P/
8v/y//H/8P/u/+z/7P/s/+z/7P/r/+r/6f/o/+j/6f/r/+z/6v/q/+r/6v/q/+n/6f/p
/+v/6//r/+z/6v/q/+r/6v/p/+n/6v/q/+v/6//r/+v/6//r/+v/6//t/+//7//v/+//
8P/0//r/AAAEAAcABgAMABAAEwAfADEATQB1AJ4AtAC6ALUAmABvAEgAJAALAP//9v/x
/+//6f/k/+T/7f/4/wEACQAQABIADwALAAUA/v/6//n/9v/0//P/8v/y//L/7//v/+7/
7v/w//H/8v/z//P/8//z//P/8v/x//D/7//w//H/8P/z//H/8f/x//L/9P/0//L/8v/z
//P/9P/1//P/8//y//H/8//z//T/9P/y//P/8//z//X/9f/1//b/9P/0//T/9P/0//T/
9P/0//T/9P/0//X/8//z//T/9P/1//X/9f/1//b/9v/3//f/9v/3//f/9//4//j/+P/6
//j/+P/6//r/+v/6//3//v8AAAAAAgADAAUABQAGAAgABwAIAAkACwAOAA8AEAASABIA
EwAUABUAFQAXABgAGQAYABcAFgAVABYAGAAaABsAGgAaABsAGwAbABsAHAAcABwAGwAb
ABsAGgAZABgAFwAWABUAFAATABIAEQAQAA8ADQALAAoACQAJAAcABQAFAAQAAwABAAAA
AQABAAAAAAD+//v/+v/5//j/+P/5//n/+//7//r/+v/4//j/+P/3//b/9v/3//f/9//3
//j/+P/5//n/+v/6//v/+//6//r/+f/5//n/+P/6//v/+//8//r/+v/5//j/+P/4//j/
+P/4//n/+f/6//r/+v/5//n/+//7//v//P/6//r/+f/5//n/+f/5//n/+f/5//n/9//3
//f/9//3//j/+P/4//n/+f/5//n/9//2//b/9//3//f/9//3//f/9f/0//P/8//1//X/
9f/1//P/8//z//P/8//y//L/8v/z//T/9f/2//T/8//y//D/8P/w//D/8P/x//L/8//0
//X/9P/0//T/8//z//P/8//z//P/8//z//P/8//z//P/8//z//L/8v/y//H/8f/y//L/
8v/y//L/8v/y//L/8v/y//L/8v/y//L/8v/y//L/8v/w//L/8//0//T/9P/0//T/8//y
//H/8P/y//L/8v/y//L/8v/y//L/8v/y//L/8v/y//L/8v/y//T/9P/0//T/9v/2//b/
9v/z//L/8f/w//H/8v/z//T/8v/y//L/8v/y//L/8v/y//L/8v/y//L/8v/y//L/8v/0
//T/9P/0//T/9P/0//T/8v/y//L/8v/y//L/8v/y//L/8v/y//L/8//0//X/9//5//r/
+//8//7///8AAAEAAAD///3/+v/4//T/8f/u//D/8P/w/+//7//v/+//8P/x//L/9P/0
//f/9//3//b/9P/0//T/8//0//L/8v/y//D/8P/w//D/7v/t/+3/7v/w//D/8P/w/+7/
7v/t/+3/7//v/+//7//w//D/8P/w//D/7//v//D/8P/x//H/8f/x//H/8f/x//P/8//z
//X/9//1//b/9v/6//7/BgALAAwADgASABUAGwApAD8AYQCOALAAwgDFALgAlwBuAEIA
HwALAP7/+f/3//X/7v/q/+//+P8BAAkAEAAUABMAEQALAAQA///9//n/9v/2//b/9//4
//X/9f/0//T/8//z//P/8//z//P/8//z//H/8f/x//H/8//z//H/8//z//P/8//0//L/
8v/w//D/8v/z//X/9//1//X/9P/z//X/9f/2//b/9P/1//X/9f/1//X/9f/2//b/9v/2
//b/9v/2//b/9v/4//j/+P/5//n/+f/6//r/+f/5//n/+f/6//r/+//7//v/+//6//n/
+v/6//r//P/+//7/AAAAAAAAAAADAAQABAAEAAYABwAJAAkACgAMAA0ADgAPABEAEgAT
ABQAFgAUABUAFgAXABgAGwAdAB8AHQAdAB0AHQAdAB4AHwAfACIAIgAjACMAIQAhACIA
IgAiACEAIQAhACAAHwAeAB0AHgAdABwAGwAaABkAGAAXABMAEQAQAA8ADwANAAsACwAG
AAUAAwACAAEAAQAAAAAAAAD9//z/+//4//j/+f/5//v/+//6//r/+P/4//j/9//4//j/
+f/5//f/9//4//j/9f/1//b/9v/3//f/9v/2//X/9f/1//T/9v/3//f/+P/4//j/9//2
//T/9P/0//T/9v/3//f/+P/3//b/9P/z//P/8//z//T/9v/2//X/9f/1//X/9f/1//X/
9f/1//P/8//z//P/8//y//L/8v/z//P/8//z//H/7v/u/+//7//x//H/8f/x/+//7v/t
/+3/7f/t/+3/7f/t/+3/7f/t/+z/6v/p/+j/6v/q/+r/6v/r/+v/6//q/+z/7P/s/+z/
6//q/+n/6P/n/+b/5v/m/+j/6f/q/+v/6f/p/+n/6f/n/+f/5//n/+f/5//m/+b/5v/l
/+X/5v/o/+j/6P/o/+f/5v/l/+T/5v/m/+b/5v/k/+T/5P/k/+L/4v/k/+X/5P/k/+T/
5P/k/+L/4v/i/+L/5P/k/+T/5P/j/+L/4f/g/+D/4P/g/+D/4f/i/+P/5P/i/+L/4v/i
/+T/5P/k/+T/5P/k/+T/5P/k/+T/5P/k/+T/5P/k/+T/6f/u//P/+P/7//7/AQAEAAYA
BgAGAAYABgAGAAYABgAHAAgACQAKAAgACAAIAAgACQAKAAsADAAMAAwADAAMAAwADAAM
AAwADgAPABEAEgAVABYAGAAZABoAGwAbABsAGQAWABMADgANAAoACgAKAAwACwALAAsA
CwAMAA0ADgAOAA4ADwAPAA8ADgAOAA4ADgANAAwACgAMAAwADAAMAAoACgAKAAkACwAM
AAwADAAKAAoACgAKAAkACQAJAAkACwALAAwADAAKAAoACgAJAAsADAAMAA0ACwALAAsA
CwAJAAkACQAJAA0ADwARABEAEAASABYAHAAiACUAJAAqAC4AMwA/AFUAdwCjAMwA5ADq
AN0AvgCRAGQAPgAnABkAFAARAA0ABQAEAAgAEQAaACEAKQAuADAAKwAlAB8AHAAYABcA
FAASABMAEgASABIADwAPAA4ADgAPAA8ADwAPABEAEQARABEADwAPAA8ADwAPAA8ADQAP
ABEAEQARABIAEgASABAAEAARABEAEgATABEAEQAQAA8AEQARABIAEgASABMAEwATABUA
FQAVABYAFgAWABYAFgAUABQAFAAUABQAFAAUABUAFQAVABYAFgAXABcAFwAXABYAFgAX
ABcAGAAZABkAGQAaABoAGgAcAB4AHgAgACAAIAAgACMAJAAkACQAJgAnACcAJwAoACoA
LQAuAC8AMQAyADMANAA2ADgAOQA6ADsAOwA9AD4APwA/AD8APwA/AEAAQgBEAEUARABE
AEUARQBDAEMARABEAEYARQBFAEUARABDAEIAQQBAAD8APgA9ADoAOQA4ADcANQAzADIA
MQAxAC8ALQAtACcAJQAiACAAHwAfAB4AHgAeABsAGgAZABgAGAAZABkAGQAZABgAGAAW
ABYAFgAVABYAFgAXABcAFwAXABgAGAAVABUAFgAWABcAFwAWABYAFwAXABcAFgAWABcA
FwAYABYAFgAVABQAFgAWABYAFgAYABkAGQAaABkAGAAWABUAFwAXABcAGAAWABYAFQAV
ABUAFQAVABUAFwAXABcAFQATABMAEwATABQAFAAUABUAFAATABIADwAPABAAEgATABEA
EQARABEAEQAQAA8ADwARABEAEQARAA8ADwAPAA8ADwAOAA4ADgAQABAAEAAQAA4ADQAM
AAoADAAMAAwADAAMAAwADAAMAAkACAAIAAgACwALAAsACwAJAAkACQAJAAsACwALAAsA
CQAJAAgACAAIAAcABwAIAAoACgAKAAoACQAIAAcABgAIAAgACAAIAAgACAAIAAgABgAG
AAgABwAIAAoACgAKAAoACAAIAAgACAAKAAoACgAKAAgACAAIAAgACAAIAAgACAAIAAgA
CAAIAAgACAAIAAgACAAIAAgACAAIAAgACAAIAAgACAAIAAgABgAGAAYABgAGAAYABgAG
AAgACAAIAAgACAAIAAgACAAHAAYABQAEAAYABgAGAAYABAAEAAQABAAFAAYABwAIAAgA
CAAIAAkACwAMAA0ADgASABMAFAAVABMAEwASABAADgAKAAcABAAEAAQABAADAAEAAQAB
AAIABQAGAAgACAAJAAkACQAIAAgACAAIAAcABAACAAIAAgAEAAQABAAEAAYABQAFAAYA
BAAEAAQABAAEAAQAAwADAAMAAwADAAMAAgACAAIAAgAEAAMAAwAEAAIAAwADAAMABAAF
AAYABwAFAAUABQAHAAUABQAGAAgADgAUABoAHQAeAB4AIgAnAC8APQBRAHEAmgC+ANIA
1wDMAK0AiABeAD8ALwAgABMADQAHAP7/+v/9/wQADwAZACIAJgAnACUAHwAaABYAFQAS
ABAADQAMAAwADAANAA0ADAAMAAsACwALAAsACQAJAAkACQAKAAsADAANAAsACwAJAAsA
CwALAAsADAAMAAwACgAKAAkACQAKAAsADQANAAwACwALAAsADAAMAAoACwALAAsACwAL
AAsADAAMAAwADAAMAAwADAAMAAwADgAOAA4ADwAPAA8AEAAQABEAEQARABEADwAOAA4A
DQAPABEAEgATABQAFAAUABYAFgAWABgAGAAYABgAGwAcABsAGgAbABsAHQAdAB4AIAAh
ACIAIwAlACQAJQAmACgAJgAnACgAKQArAC0ALgAvAC8ALwAvAC8ALQAuAC8ALwAwADAA
MQAxADMAMwA0ADQAMwAxADAALwAvAC8ALwAvAC4ALQAsACsAKgApACgAJwAmACUAJQAl
ACMAIQAfAB8AHQAdABwAHAAZABkAGAAYABgAFQAUABMAEwAUABYAFwAWABUAEwASABQA
FAAUABMAEAAQABEAEQATABMAFAAUABMAEwAUABQAEwATABIAEgATABMAEwASABQAFQAV
ABYAFAAUABMAEgATABQAFQAWABUAFQAUABQAFgAWABUAFQAVABUAFQAWABYAFgAVABUA
EwATABMAEwATABMAEwARABQAFQAWABcAFQAUABMAEwARABEAEQAPAA8AEAASABMAEgAR
ABAADwARABAADwAPAA8ADwAPAA8ADwAPAA8ADwAPAA4ADgAOAAwADAAMAAwADQANAA0A
DAAMAAwADAAMAAoACgAKAAoACgAKAAsADAAMAAsACgAJAAoACwAMAA0ADAALAAoACQAL
AAsACgAKAAsACwAMAA4ADAAMAAwADAAKAAoACgAKAAwADAAMAAwACgAKAAoACgAKAAwA
DAAJAAoACgAKAAoACgAKAAoACgAKAAwADAAMAAwADAAMAAwADAAMAAwADAAMAAoACgAK
AAoADAAMAAwADAAKAAoACgAKAAwADAAMAAwADAAMAAwADAAKAAoACgAKAAwADAAMAAwA
DgAOAA==
         </WaveFormData>
      </LeadData>
      <LeadData>
         <LeadByteCountTotal>10000</LeadByteCountTotal>
         <LeadTimeOffset>0</LeadTimeOffset>
         <LeadSampleCountTotal>5000</LeadSampleCountTotal>
         <LeadAmplitudeUnitsPerBit>4.88</LeadAmplitudeUnitsPerBit>
         <LeadAmplitudeUnits>��V</LeadAmplitudeUnits>
         <LeadHighLimit>2147483647</LeadHighLimit>
         <LeadLowLimit>268435456</LeadLowLimit>
         <LeadID>V3</LeadID>
         <LeadOffsetFirstSample>0</LeadOffsetFirstSample>
         <FirstSampleBaseline>0</FirstSampleBaseline>
         <LeadSampleSize>2</LeadSampleSize>
         <LeadOff>FALSE</LeadOff>
         <BaselineSway>FALSE</BaselineSway>
         <ExcessiveACNoise>FALSE</ExcessiveACNoise>
         <MuscleNoise>FALSE</MuscleNoise>
         <LeadDataCRC32>2241503606</LeadDataCRC32>
         <WaveFormData>
yP/I/8j/yP/J/8r/y//M/8z/zP/M/8z/zf/O/8//0P/Q/9D/0P/Q/9H/0v/T/9T/1f/W
/9f/2P/Z/9r/2//c/97/3v/e/97/2//a/9n/2P/a/9r/2v/a/93/3v/f/+D/4v/i/+L/
4v/i/+L/4v/i/+D/4P/g/+D/4v/i/+L/4v/i/+L/4v/i/+D/4P/g/+D/4v/i/+L/4v/h
/+D/3//e/+D/4P/g/+D/3//e/93/3P/a/9r/2v/a/9z/3P/c/9z/2//a/9n/2P/W/9b/
1v/W/9j/2P/Y/9j/1v/W/9b/1v/X/9j/2f/a/9j/2P/Y/9j/2v/a/9r/2v/Y/9j/2P/Y
/9b/1v/W/9b/2f/a/9v/3P/Z/9j/1//W/9f/2P/Z/9r/3P/c/9z/3P/a/9r/2v/a/9v/
3P/d/97/3f/c/9v/2v/c/9z/3P/c/9r/2v/a/9r/3P/c/9z/3P/e/97/3v/e/97/3v/e
/97/3v/e/97/3v/e/97/3v/e/9z/3P/c/9z/3P/c/9z/3P/c/9z/3P/c/93/3v/f/+D/
4P/g/+D/4P/e/97/3v/e/+D/4P/g/+D/3v/e/97/3v/f/+H/4v/k/+X/5v/p/+n/6f/p
/+j/6P/q/+r/6f/n/+L/4P/g/+D/4P/g/97/3v/c/9v/2//c/93/3v/g/+D/4//i/+P/
5P/i/+L/4f/f/9z/2//a/9r/2v/a/9v/3P/Z/9n/2v/a/9z/3P/b/9v/1//W/9X/1f/W
/9f/2f/a/9z/3P/c/9v/2f/Z/9v/2//d/93/3f/e/9z/3P/d/93/3//f/+H/4f/j/+X/
6P/u//f//v8AAAMADAAbAC4ASABwAKMA2gACARsBIwEZAfUAvQB9AEoAKQANAPL/4v/T
/8L/uv/E/9H/2P/j/+//9f/2//T/8v/x/+7/7f/s/+z/6f/o/+j/6P/q/+r/6f/p/+n/
6f/q/+r/7P/s/+z/7P/u/+7/7v/u/+7/7f/t/+3/8P/w//D/8f/v/+//8P/w//L/8v/z
//P/9f/1//T/8//x//L/9P/0//T/9P/0//T/8v/y//P/9P/1//X/9f/1//f/9//2//b/
9//5//n/+f/6//z//f/+//z//f/+//////8BAAMAAwAFAAYABgAGAAgACQAKAAwACwAO
ABAAEAAPABAAEwAVABcAGAAbAB0AHwAhACMAJQAmACcAKgAtADAAMwA2ADoAPAA9AD4A
QABBAEQARgBGAEcASgBMAE0ASwBPAE8ATwBQAFEAUQBSAFEAUABPAE4ATgBPAE8ATwBO
AE0ASwBJAEYARQBDAEMAQQA9ADsAOAA0ADEALwArACkAJQAhAB4AHgAbABkAGAATABIA
EAAPAA4ADQAMAAoABwAFAAUABQAFAAUABAADAAMAAgACAAEAAAAAAAEAAgAAAAAAAAD/
//7//v/+////AgACAAIAAgABAAQABAACAAIAAgACAAQABAAFAAYABgAEAAQABgAGAAYA
BgAIAAgACAAHAAYABQAFAAYABgAHAAcACAAIAAgACAAIAAgABgAHAAcABwAHAAgACAAI
AAcABgAFAAQAAwAEAAQABAAEAAEAAQABAAIABAAEAAQAAwADAAIAAQAAAP3//f/9//3/
/f/8//v/+v/6//r/+v/6//j/+P/4//j/9//2//b/9v/1//X/9f/0//b/9f/0//L/8v/x
//H/8v/x//H/8f/w//D/8f/w//H/7v/u//D/8P/w//D/8P/u/+v/6//s/+z/7v/u/+7/
7P/u/+3/7f/t/+v/7P/s/+7/7v/s/+z/7P/t/+v/6f/q/+z/7P/s/+z/7P/s/+z/7P/s
/+v/6v/p/+j/6f/q/+v/7P/r/+r/6f/o/+r/6v/q/+r/6v/q/+r/6v/o/+j/6P/o/+r/
6v/q/+r/6f/o/+f/5v/o/+j/6P/o/+j/6P/o/+j/6P/o/+j/6P/q/+r/6v/q/+n/6P/n
/+b/5//o/+n/6v/p/+j/5//m/+b/5//p/+r/7P/t/+7/8f/z//X/9f/0//b/9f/0//L/
7//s/+r/6v/o/+j/6P/m/+b/5f/l/+b/5v/n/+j/6v/r/+z/6//s/+z/7P/s/+v/5//m
/+X/5P/i/+H/4P/g/97/3f/d/97/3v/e/97/3f/d/9z/3P/c/93/3f/d/97/4P/g/+D/
4P/f/9//3//h/+P/4//j/+P/4v/i/+L/4//h/9//4f/h/9//4f/j/+j/8P/5//7/AAAH
ABIAHwA0AFYAhAC5AO4AEgEnASsBGwHzALUAdwBKACsAEQD+//D/2//I/8T/zP/V/9z/
5//x//X/8v/y//L/8//w/+//7v/u/+z/6v/p/+j/6v/q/+n/6f/p/+n/6v/q/+r/6v/q
/+r/6v/q/+r/6v/o/+f/5//n/+n/6v/r/+3/7f/t/+7/7v/u/+7/7//v/+//7//u/+3/
7f/u//D/8P/w//D/8P/w//D/8P/x//L/8v/x//D/7//y//P/8//0//P/9f/1//X/9//4
//j/+P/2//f/+P/5//f/+f/7//v//P/+////AAAAAAEAAgAEAAcACgAMAAwACwAMAA8A
EQAVABYAGQAbAB0AHwAhACMAJgAnACoALQAxADMANQA4ADsAPQA/AEIAQQBEAEYARgBG
AEgASQBJAEcASwBLAEsATgBPAE8AUABQAFAAUABQAFEAUQBQAE8ATABLAEkARwBFAEMA
QAA/AD0AOQA3ADQAMQAvAC4AKwApACUAIQAeABsAFwAUABIAEQAQAA4ADQALAAkABwAE
AAMAAQABAAEA//////7//f/9//z//P/7//r/+v/7//z//v/+//7//f/6//r/+v/7//z/
/P/8//z//f8AAAAA/v/9//z/+//8//7///8AAAAAAAAAAAIAAgAAAAAAAgACAAMAAwAD
AAMAAAAAAP////8BAAIAAgACAAIAAgACAAAAAAABAAIAAwAAAAAAAAD///3//f/9//3/
/v/+//7//v/9//3//f/+//z//P/8//v/+//6//n/+P/5//n/+f/5//v/+v/5//j/+P/4
//j/+P/3//b/9f/0//X/9P/0//T/8v/z//T/9P/2//X/9P/y//D/7//v//D/8P/x//L/
8v/z//P/8f/x//D/8P/y//L/8P/w//D/7v/t/+3/7v/u//D/8P/w/+7/8P/v/+//7//t
/+7/7v/w//D/7v/u/+7/7//v/+3/7P/u/+7/7v/u/+7/7v/u/+7/7v/u/+7/7v/u//D/
8P/w//D/7//u/+3/7P/t/+7/7//w/+7/7v/u/+7/7P/s/+z/7P/u/+7/7v/u/+z/7P/s
/+z/7f/u/+//8P/w//D/8P/w/+//7v/t/+z/7v/u/+7/7v/s/+z/7P/s/+3/7v/v//D/
7v/u/+7/7v/u/+7/7v/u//D/8f/z//T/9v/3//j/+//9///////+/wAA///+//z/+P/0
//H/8P/y//L/8v/w/+//7f/s/+z/7//x//P/9v/0//T/8v/y//L/8v/y//H/8f/w/+//
7v/s/+v/6v/q/+v/6//s/+7/6//q/+n/5//o/+j/6f/q/+3/7f/t/+7/6//q/+n/6P/o
/+n/6v/t/+//7//v/+//7v/u/+7/7//x//P/8//v/+3/7//x//T//v8HAAoADAAPABYA
IQA0AFIAegCrAOIADAEnATcBLQEJAc8AlQBsAFEANwAiAAwA8f/U/8b/xv/J/9T/5f/v
//X//v8AAPz/+//6//n/+P/4//n/+P/4//j/9v/2//X/9f/1//X/9v/2//b/9v/2//b/
9v/2//b/9v/3//f/+P/5//j/+P/4//n/+f/5//r/+v/4//j/+f/5//n/+f/4//f/9//4
//r/+v/6//r/+v/6//z//P/9//7//f/9//3//f///////v/+////AQABAAEA//8AAAAA
AAACAAMABAAFAAUABwAJAAkACQAKAAoACgAOAA8AEAASABEAFAAWABYAFwAYABsAHQAf
ACAAIwAlACQAJQAmACcAKwAtADEANQA3ADkAOwA+AEEAQwBFAEgARwBKAEwATABMAE4A
TwBPAE8AUwBTAFMAUQBRAFAAUABUAFQAVABUAFMAUwBSAFEAUABPAE0ASwBKAEkARwBH
AEUAQQA/ADwAOwA5ADgANQA0ADEALgAsACcAIwAgAB4AHQAcABoAGQAVABMAEQAOAA0A
CwALAAsADQANAAwACwAJAAgACAAHAAgACAAJAAoACAAIAAgABwAIAAgACAAJAAwADAAM
AAwADQAQABAADgAQABAAEAASABEAEQARABAADgAOABAAEAASABIAFAAUABQAEwASABEA
EgASABEAEQARABIAEgASABIAEgASABAADwAPAA8ADwAOAA4ADgANAAsACwALAAsACwAK
AAkACAAHAAcABwAIAAYABgAGAAUABwAGAAUABAAFAAUABQAFAAMAAgABAAAA//8AAAEA
AgAAAAAAAAAAAP///v/+//7//v///wAAAAD+//3//P/6//v/+//8//7//f/9//3//P/9
//3/+//7//z//P/+//7//f/8//v/+P/5//n/+v/6//z//P/8//r//P/7//v/+//7//z/
/P/+//z/+v/6//r/+//7//v/+v/6//r/+v/6//r/+P/4//j/+P/6//r/+v/6//j/+P/4
//j/+v/6//r/+v/6//r/+v/6//r/+v/6//r//P/8//z//P/6//r/+v/6//z//P/8//z/
/P/8//z//P/6//r/+v/6//z//P/8//z/+//6//n/+P/5//r/+//8//z//P/8//z//P/8
//z//P/+//7//v/+//z//P/9////AAACAAMABAAJAAkACwALAAoACgAJAAgACAAFAAIA
AAD+//7//v/+//7//v/9//3//P/+////AAABAAAA///8//7//v/+//7//f/7//r/+f/5
//r/+v/6//r/+v/5//n/+P/4//j/+P/5//n/+P/4//b/9//3//f/+v/6//r/+v/4//f/
9//3//v/+//7//v/+//8//z//P/8//v/+P/5//v//f/9////AgAMABMAFgAWABkAIgAx
AEYAZgCOAMEA9gAcATMBQQE3AREB2QCjAHoAVwA/AC4AFgD3/9z/0v/U/9n/5v/z//v/
AwAIAAgACAAJAAgABwAGAAYAAwACAAIAAgAEAAQAAwADAAEAAQACAAIAAgACAAIAAgAE
AAQABAAEAAIAAQABAAEABAAEAAQABQAFAAUABgAGAAUABAAEAAMABAAFAAUABQADAAQA
BgAGAAgACAAIAAgABgAGAAcACAAJAAkACQAJAAsACwAKAAoACQALAAsACwAMAA4ADwAQ
ABAAEQASABMAEgATABQAEwAUABYAFwAYABkAGQAZABoAHQAgACIAIgAjACQAJwApACkA
KgAtAC8AMgA1ADgAOwA7ADsAPQA/AEMARQBHAEoATQBPAFEAVABUAFYAVwBWAFcAWgBc
AF0AXABfAF4AXQBfAF8AXgBeAGIAYgBiAGIAXwBfAF4AXQBcAFsAWQBXAFcAVwBWAFcA
VQBRAE8ATABJAEcARgBDAEEAPQA5ADYAMwAvACwAKgAnACYAJAAjACMAIQAfABwAGwAZ
ABkAGQAXABcAFgAVABQAFAAVABUAEgASABMAFAAWABYAFgAVABQAFAAUABUAFgAWABYA
FgAXABoAGgAYABYAFgAWABgAGAAZABoAGgAaABoAHAAcABsAGgAbABoAGwAbABsAGwAc
ABwAGwAbABsAHAAcABwAHAAcABwAGgAYABcAFgAVABYAFgAWABUAEgARABAADwARABAA
DwAOAAwACwAKAAoACAAIAAgABwAFAAQAAwACAP//////////AQAAAP///v/6//r/+v/6
//n/+P/3//b/9//2//b/9v/1//X/9f/0//b/9f/0//L/8P/v/+//8P/v/+//7//u/+7/
7//u/+//7f/s/+3/7P/u/+7/7v/s/+n/6f/q/+r/6//q/+n/5v/p/+n/6v/r/+n/6v/q
/+z/7P/q/+r/6v/p/+f/5f/m/+b/5v/m/+b/5v/n/+j/6f/q/+j/6P/o/+j/6v/q/+r/
6v/n/+b/5f/k/+b/5v/m/+b/5v/m/+b/5v/k/+T/5P/k/+b/5v/m/+b/5P/k/+T/5P/k
/+T/5P/k/+T/5P/k/+T/5P/k/+T/5P/k/+T/5P/k/+T/5P/k/+T/4//l/+b/6P/r/+z/
7//v/+//7//u/+7/6//q/+j/5f/h/97/3f/c/9z/3P/a/9r/2f/Z/9r/3P/b/9z/3v/e
/+D/3v/e/97/3P/c/9v/2f/Y/9f/1v/W/9P/0v/S/9L/0P/P/8//zv/P/9D/0P/R/9D/
0P/Q/9H/z//P/9D/0P/O/87/zv/N/8v/y//N/83/zv/P/9D/0v/Q/9D/0f/R/8//0f/R
/8//0f/T/9j/3v/l/+z/7v/v//b/AwAWADQAVgCDALYA5AD/AAkBAQHfAK8AfwBaAD8A
IwAEAOb/zf+2/6b/oP+j/6z/uf/F/8v/0P/U/9T/0//T/9P/0//U/9H/0P/Q/9D/0v/S
/9H/0f/P/8//0P/Q/9D/0P/Q/9D/0P/Q/9D/0P/Q/8//z//P/9D/0P/Q/9H/z//P/9D/
0P/Q/9D/0f/R/9P/0//S/9H/0P/Q/9H/0P/S/9L/0v/S/9D/0P/R/9L/0//T/9P/0//V
/9X/1P/U/9P/1f/V/9X/1//Y/9j/2P/Y/9n/2v/b/9v/3f/f/9//3//g/+D/4P/g/+H/
4v/k/+P/5v/o/+j/6//s/+//8f/x//L/9f/3//n/+//9////AAABAAQABwAJAAsADQAQ
ABIAEwAUABYAFQAYABoAGgAcAB4AHwAfAB0AIQAhACEAIgAjACMAJAAlACQAIwAiACMA
IwAiACEAIQAhACAAHwAdABsAGAAXABYAEwASABAADwANAAwACQAIAAUAAgAAAP//+//4
//b/8//y//D/7//v/+3/6//o/+f/5f/l/+X/5f/l/+T/4//i/+L/4//j/+L/4v/j/+T/
5v/m/+b/5f/m/+b/5v/n/+j/6P/o/+j/6//u/+7/7P/q/+r/6v/s/+7/7//w//D/8P/w
//L/8v/w//D/8v/y//P/8//z//P/9P/0//P/8//1//b/9v/2//b/9v/2//T/9f/1//X/
9f/0//T/9P/z//L/8f/w/+//8f/w/+//7v/t/+3/7f/u/+7/7v/u/+3/7f/s/+v/6v/r
/+v/6//r/+3/7P/r/+r/5v/m/+b/5v/o/+j/6P/o/+j/6P/p/+r/6f/p/+n/6P/r/+v/
6//q/+r/6f/p/+r/6//r/+v/6v/r/+v/6f/p/+j/6P/q/+r/7P/s/+z/6v/n/+f/6P/o
/+z/7P/s/+r/7P/r/+v/6//q/+r/6f/q/+v/6v/r/+z/7//t/+v/6v/q/+z/7P/s/+z/
7P/s/+z/7P/q/+r/6v/q/+z/7P/s/+z/6v/q/+r/6v/s/+z/7P/s/+z/7P/s/+z/6v/q
/+r/6v/s/+z/7P/s/+r/6v/q/+r/6v/q/+r/6v/s/+z/7P/s/+v/6v/p/+j/6f/q/+v/
7P/q/+r/6v/q/+r/6v/q/+r/6P/o/+j/6P/q/+r/6v/q/+z/7f/v//D/8v/z//T/9//3
//n/+f/4//j/9//2//T/7//s/+r/6v/s/+z/7P/q/+j/5//n/+j/6//t/+//8v/y//L/
8P/w/+7/7v/u/+3/7f/s/+v/6v/p/+f/5f/k/+b/5f/l/+b/5v/m/+b/5f/l/+T/5P/k
/+f/5//n/+j/5//m/+X/5P/l/+X/5f/n/+f/5//n/+f/6P/o/+j/6f/p/+v/6//r/+v/
6//t//T/AAAJAAoADgAVAB4AKwBCAGIAjADFAPoAGgEvATUBHwHxALkAhwBgAEMAKwAW
AAAA5f/K/8L/xP/J/9T/4//t//H/9P/4//j/9f/y//H/8P/w//H/8P/w//D/7//u/+z/
6//s/+3/7//w//D/8P/w//D/7v/u/+7/7v/w/+//7//v/+7/7v/u/+//8f/x//L/8v/y
//L/8//z//P/8//y//H/8f/y//T/9P/y//L/8v/y//T/9P/1//b/9//3//f/9//3//f/
9v/2//f/+f/5//n/9//4//j/+P/6//v//P/9//3///8BAAEA//8AAAAAAAAEAAUABgAI
AAcACgAMAAwADQAOABEAEwAVABYAGQAbAB0AHwAhACMAJAAlACgAKwAvADEAMwA2ADkA
OwA9AEAAQQBEAEYARgBEAEYARwBHAEgATQBOAE8ATQBNAEwATABMAEwATABMAEwATQBN
AE0ASgBJAEcARQBCAEEAPwA/AD0AOQA3ADQAMQAvAC4AKwAoACUAIgAgAB0AGQAWABQA
EwASABAADwAMAAkABgACAAAA//8AAAEAAQABAAAA///9//z//P/7//r/+v/7//z/+v/6
//r/+f/5//r/+//9//7//v/+//7//v8AAP///P/9//7///8CAAEAAQABAAAA/v/+/wAA
AAAAAAAAAgACAAEAAQABAAEAAQACAAIAAwABAAIAAgACAAIAAgACAAAAAQABAAEAAQD+
//7//v/9//7///8AAAEA///+//3//P/7//v/+//8//r/+v/6//n/+f/4//f/9v/3//f/
9//3//X/9P/z//L/8f/y//P/9P/0//T/9P/0//L/8P/v/+7/7v/v//D/8P/y//H/8P/u
/+3/7f/u//D/7//v/+//7v/t/+3/6//r/+z/7P/u/+7/7P/s/+z/6v/r/+v/7P/s/+7/
7v/u/+z/7P/r/+v/6//r/+z/7P/u/+z/6v/q/+r/6f/p/+v/7P/s/+z/7P/s/+z/6v/q
/+r/6v/s/+z/7P/s/+r/6v/q/+r/6v/q/+r/6v/q/+r/6v/q/+r/6v/q/+r/6//s/+3/
7v/t/+z/6//q/+z/7P/s/+z/6v/q/+r/6v/q/+r/6v/q/+z/7P/s/+z/6v/q/+r/6v/s
/+z/7P/s/+r/6v/q/+r/6v/q/+r/6v/s/+z/7P/s/+z/7P/s/+z/7v/u/+//8f/y//T/
9f/2//n/+f/7//v/+P/4//f/9v/y/+//7P/q/+z/7P/s/+z/6v/q/+n/6f/s/+7/7//w
//L/8v/y//D/7v/u/+7/7v/v/+3/7P/r/+r/6v/p/+j/5v/m/+X/5f/o/+j/6P/o/+X/
5f/k/+T/5f/n/+j/6f/o/+j/6P/o/+b/5f/l/+X/6f/p/+n/6f/n/+j/6P/o/+r/6//q
/+3/7//t/+3/7//y//j/AwAMABAAEwAYACMANABOAHAAoQDaAAoBJwE3ATUBGwHrALEA
fgBZAD0AKAAYAAEA4P/M/8j/y//S/9//7f/1//r//v/+//v/+f/3//X/9P/0//T/9f/2
//T/9P/z//P/8v/x//H/8P/w//D/8P/w//L/8v/y//L/9P/z//P/8//0//T/9P/1//T/
8//z//L/8//0//b/9//3//f/9v/1//X/9v/4//j/9v/2//b/9v/2//b/9//4//n/+f/5
//n/+f/5//j/+P/5//v/+//7//v//P/8//z//P/9//7//////wEAAwADAAEAAgACAAIA
BAAFAAYACAAJAAwADgAOABEAEgAVABcAFwAYABsAHQAfACEAIwAlACgAKQAsAC8AMwA1
ADcAOgA8AD0APgBAAEMARgBIAEgASgBMAE0ATQBNAFEAUQBRAFMAUwBSAFIAVABUAFQA
VABVAFUAVABTAFIAUQBPAE0ATABLAEkASQBHAEMAQQA+ADoANwA1ADEAMAAtACoAKAAj
AB8AHAAaABcAFgAUABMADwANAAsACAAFAAMAAwADAAMAAwACAAEA///+//7//f/8//z/
/f/+//7//v/+//3//P/8//z//f/+//7//v/+//3/AAAAAP7/AAAAAAAAAgABAAEAAQAA
AAAAAAACAAIABAAEAAYABgAGAAUABAADAAMABAAEAAUABQAGAAYABgAGAAYABgAEAAQA
BQAGAAcABAAEAAQAAwADAAMAAwADAAUABAADAAIA////////AAACAAIAAgABAP///v/9
//z/+//7//v/+//9//z/+//6//b/9v/2//b/+P/4//j/+P/1//T/9P/0//T/9f/2//b/
9v/1//T/8v/y//H/8f/y//T/9f/2//b/8//z//H/8f/y//L/9P/0//L/8v/y//D/8f/x
//L/8v/0//T/9P/y//D/7//v/+//8f/y//L/9P/y//D/8P/w/+//7//x//L/8P/y//L/
8v/y//D/8P/w//D/8P/w//D/8P/w//D/8P/w//D/8P/w//D/8v/y//L/8v/w//D/8P/w
//L/8v/y//L/8v/y//L/8v/y//L/8v/y//L/8v/y//L/8P/w//D/8P/y//L/8v/y//L/
8v/y//L/8P/w//D/8P/y//L/8v/y//D/8P/w//D/8v/y//L/8v/y//L/8v/y//T/9P/0
//T/9//5//r//P/9//7/AQABAAMAAwACAAIAAAD+//v/9//2//T/9P/0//b/9v/0//T/
8//z//T/9v/3//j/+v/6//j/9v/2//b/9P/0//P/8f/y//H/8P/w/+3/7P/s/+z/7P/t
/+//8P/u/+7/7f/t/+7/7v/u/+//8f/x//L/8v/x//D/7//t/+//7//x//H/8f/x//H/
8v/w//D/8f/x//P/9f/1//P/9f/3//z/BgAPABQAFgAdACgANwBOAHIAogDbAAwBLgE/
AUUBLQH9AL8AjQBmAEcAMQAkAAwA6//U/9D/0v/Z/+T/8f/9/wMABAAEAAQAAQD+//3/
/P/8//v/+v/6//r/+P/4//f/9//3//f/+P/4//r/+v/6//r/+P/4//j/+P/4//f/9//3
//r/+v/6//v/+f/5//r/+v/6//r/+//7//3//f/8//v/+//8//7//v/8//z//P/8//7/
/v///wAAAQABAAEAAQABAAEAAAAAAAEAAwADAAMAAwAEAAQABAAEAAUABgAHAAcACQAL
AAsADQAOAA4ADgASABMAFAAWABYAGAAZABgAGQAaAB0AHwAhACIAJQAnACkAKwAtAC8A
NAA1ADgAOwA9AD8AQQBEAEcASQBLAE4AUQBUAFYAVgBWAFgAWQBZAFsAXwBfAF8AXwBf
AF4AXgBgAGAAYABgAF8AXwBeAF0AXABbAFkAVwBWAFUAUwBTAFEATQBLAEgAQwBBAEAA
PQA6ADcANAAyAC4AKQAlACIAHwAeABwAGwAZABcAFQASABAADwAQABEADwAPAA4ADQAN
AAwADAALAAoACgALAAwADAAMAAwACwAKAAoACgALAAwADAAMAAwACwAOAA4ADAAOAA4A
DgAQAA8ADwAPAA4ADgAOABAAEAARABIAFQAWABYAFQAUABMAFAAUABMAEwARABIAEgAS
ABIAEgASABAAEgATABQAFQASABIAEgARABMAEwATABMAEQAQAA8ADgAPAA8ADwAQAA4A
DgAOAA0ACwAKAAkACAAIAAkACgALAAkACAAHAAYABgAGAAYABgAGAAYABgAGAAMAAgAC
AAIAAAABAAIAAgADAAMAAwACAAAA/////wAAAgADAAQABAABAAEA////////AAADAAQA
AwACAAEA/v//////AAAAAAIAAgACAAAAAAD//////////wAAAAACAAIAAAAAAAAA////
/////v8CAAIAAgACAAIAAAAAAAAAAAACAAIAAgACAAIAAgACAAIAAAAAAAAAAAACAAIA
AgACAAAAAAAAAAAAAAAAAAAAAAACAAIAAgACAAIAAgACAAIAAgACAAIAAgAAAAAAAAAA
AAIAAgACAAIABAAEAAQABAABAAAA///+////AAABAAIAAQAAAP///v8BAAIAAwAEAAQA
BAAFAAcABgAIAAkACgAOAA8AEgATABAAEAAPAA4ACgAHAAQAAgACAAIAAgACAAAAAAD/
////AgAEAAUABgAIAAgACAAGAAYABgAGAAYAAwABAAAA//8AAAAA///+////AAAAAAEA
AAAAAAAAAAABAAEAAAAAAP7/////////AAAAAAAAAAAAAP///////wEAAQABAAEAAQAC
AAIAAgADAAMAAQADAAEAAQADAAUACgASABsAIAAiACMAKgA3AEgAYgCEALMA6AAWATcB
RwFJATEBAQHLAJwAfQBdAEIALgARAPL/3v/Y/9n/4P/t//n/AQAGAAoACgALAAwACwAK
AAoABwAGAAYABgAIAAgABwAHAAcABwAIAAgABwAGAAUABAAHAAgACQAKAAkABwAGAAUA
BgAGAAYABwAHAAcACAAIAAYABgAHAAcACQAJAAgABwAHAAgACgAKAAgACAAIAAgABgAG
AAcACAAHAAcABwAHAAcABwAGAAYABQAHAAcABwAHAAgACAAIAAoACwAMAA0ACwALAAsA
CQAKAAwADQAOAA4ADwAQABIAEwAWABgAGAAXABgAGwAdABwAHAAeAB8AIQAjACUAJwAo
ACkALAAvAC8AMQAzADYANwA5ADsAPgA9AEAAQgBCAEQARgBHAEcARgBJAEgARwBJAEkA
SABIAEoASgBKAEoASABHAEUAQwBDAEMAQgBBAD0AOwA4ADcANwAzADEALgAsACsAKwAp
ACcAIwAfABwAGwAXABQAEgANAAwACgAJAAcABQADAAAA/v/9//7////9//v/+P/1//T/
9P/1//X/8v/y//P/9P/0//T/9P/z//P/9P/1//f/9//2//X/9P/1//j/+P/2//j/+P/4
//r/+P/5//r/+v/6//r//P/8//v/+v/7//r//f/9//3//f/+//7//f/9//3//v/+//7/
/v/+//7//P/5//n/+f/5//v//P/9//3/+//7//v/+//6//j/9v/0//T/9f/2//j/9f/0
//P/8f/x//D/7//u/+3/7f/t/+3/7//u/+3/7P/o/+j/6P/o/+b/5v/m/+b/5//m/+b/
5v/k/+X/5v/m/+b/5f/k/+L/4//j/+T/5v/k/+P/4v/g/+D/4f/g/+H/3v/e/+D/4P/g
/+D/4P/e/97/3//h/+L/4//i/+H/3v/g/9//3//f/9//4P/g/+L/4P/e/97/3v/d/9//
3//c/9r/3P/c/9z/3P/c/9z/3P/c/9r/2v/a/9r/2P/Y/9j/2P/Y/9j/2P/Y/9j/2P/Y
/9j/2P/Y/9j/2P/W/9b/1v/W/9b/1v/W/9b/1v/W/9b/1v/V/9T/0//S/9P/1P/V/9b/
2P/Y/w==
         </WaveFormData>
      </LeadData>
      <LeadData>
         <LeadByteCountTotal>10000</LeadByteCountTotal>
         <LeadTimeOffset>0</LeadTimeOffset>
         <LeadSampleCountTotal>5000</LeadSampleCountTotal>
         <LeadAmplitudeUnitsPerBit>4.88</LeadAmplitudeUnitsPerBit>
         <LeadAmplitudeUnits>��V</LeadAmplitudeUnits>
         <LeadHighLimit>2147483647</LeadHighLimit>
         <LeadLowLimit>268435456</LeadLowLimit>
         <LeadID>V4</LeadID>
         <LeadOffsetFirstSample>0</LeadOffsetFirstSample>
         <FirstSampleBaseline>0</FirstSampleBaseline>
         <LeadSampleSize>2</LeadSampleSize>
         <LeadOff>FALSE</LeadOff>
         <BaselineSway>FALSE</BaselineSway>
         <ExcessiveACNoise>FALSE</ExcessiveACNoise>
         <MuscleNoise>FALSE</MuscleNoise>
         <LeadDataCRC32>130779881</LeadDataCRC32>
         <WaveFormData>
5v/m/+b/5v/o/+j/6P/o/+j/6P/o/+j/6f/q/+v/7P/s/+z/7P/s/+7/7v/u/+7/7//w
//H/8v/1//b/9//4//r/+v/6//r/9//2//X/9P/y//L/8v/y//P/9P/1//b/9v/2//b/
9v/z//L/8f/w/+7/7v/u/+7/7P/s/+z/7P/q/+r/6v/q/+n/6P/n/+b/5v/m/+b/5v/l
/+T/4//i/+L/4v/i/+L/4P/g/+D/4P/f/97/3f/c/9r/2v/a/9r/2v/a/9r/2v/Z/9j/
1//W/9b/1v/W/9b/1v/W/9b/1v/W/9b/1v/W/9b/1v/W/9b/1v/W/9b/1v/U/9T/1P/U
/9L/0v/S/9L/0//U/9X/1v/V/9T/0//S/9P/1P/V/9b/2P/Y/9j/2P/X/9b/1f/U/9X/
1v/X/9j/1v/W/9b/1v/W/9b/1v/W/9b/1v/W/9b/1v/W/9b/1v/Y/9j/2P/Y/9b/1v/W
/9b/1v/W/9b/1v/Y/9j/2P/Y/9f/1v/V/9T/1v/W/9b/1v/W/9b/1v/W/9j/2P/Y/9j/
2P/Y/9j/2P/Y/9j/2P/Y/9r/2v/a/9r/2f/Y/9f/1//X/9f/2f/a/97/3//j/+X/4//j
/+H/4f/i/+H/4P/f/9v/2v/a/9v/2//b/9v/2f/V/9X/1v/X/9f/2f/a/9r/3P/d/97/
3//d/93/3f/b/9T/1P/U/9T/0//U/9X/1f/T/9P/0//T/9P/0//S/9L/0f/P/87/zv/Q
/9D/0f/S/9P/0v/T/9P/0f/R/9P/1v/W/9X/1f/V/9X/1v/W/9X/1f/U/9T/1P/U/9T/
1//e/+r/9v/7/wQAEgApAEUAbACaANMADAE5AV0BeQGAAWUBJwHaAJwAcwBMACQAAQDc
/7r/pv+q/7T/uv/H/9T/3P/f/+H/4f/h/97/3v/e/93/2//a/9j/1v/Y/9j/2P/Z/9v/
2//b/9v/3f/d/93/3f/f/9//4P/g/+L/4v/h/+H/4v/i/+L/4//h/+H/4v/i/+D/4P/h
/+L/4//j/+P/4v/i/+L/4//k/+T/5P/k/+T/5P/l/+X/5P/l/+b/5//p/+r/6f/o/+f/
6f/p/+v/7P/u/+//7//v//D/8P/y//L/9P/0//T/9v/2//f/+f/6//r//P/9//7///8C
AAQABAAFAAYACgAMAA4AEAATABQAFgAaAB0AHwAiACQAJwAqAC0AMAA0ADYAOgA7AD4A
QABBAEMARQBIAEsATABOAE4ATwBRAFEAUABSAFQAVABUAFIAUgBSAFIAUQBSAFMAUgBP
AE8ATgBMAEkARwBFAEUAQQA/AD0AOQA0ADMAMAAtACkAJQAhAB0AHAAZABgAFQAQAAsA
CgAJAAgABgAFAAEA///+//7//f/7//r/+v/4//f/9//3//f/9v/2//b/9v/0//T/9P/0
//P/8//0//X/9v/2//X/9f/2//j/+P/4//b/9v/4//j/+v/6//r/+v/7//v/+//8//r/
+//9//7//P/7//v/+//9//7//////wEAAQAAAAAAAQABAAIAAgADAAIAAgABAAEAAgAC
AAIA///+//7//f/+////AAD///3//f/+//7/AAAAAP7//P/8//z//P/7//n/+P/4//j/
9v/1//T/9P/1//T/9P/1//X/9f/0//P/8P/w//D/8P/u/+7/7v/u/+3/7f/t/+3/7P/s
/+v/6v/q/+r/6f/p/+v/7P/t/+7/7P/s/+z/7P/q/+r/6v/p/+j/6P/o/+j/6//r/+v/
6//r/+v/6v/q/+n/6f/p/+n/6f/p/+r/6v/o/+X/5v/n/+j/6P/o/+j/6P/o/+j/6P/o
/+b/5v/m/+b/5//o/+n/6v/p/+j/5//m/+j/6P/o/+j/6P/o/+j/6P/m/+b/5v/m/+j/
6P/o/+j/5v/m/+b/5v/m/+b/5v/m/+j/6P/o/+j/5v/m/+b/5v/o/+j/6P/o/+f/5v/l
/+T/5v/m/+b/5v/m/+b/5v/m/+n/6f/p/+v/6v/s/+3/8f/0//X/9v/1//X/9f/z//H/
7//t/+z/7P/r/+v/6//r/+n/5//n/+j/6f/r/+3/7v/v/+//8P/x//H/8f/x//H/7//q
/+r/6v/p/+b/5f/k/+X/5f/l/+X/5f/l/+X/5P/k/+T/4//j/+T/5P/k/+X/5v/m/+T/
5P/j/+P/4//l/+j/6P/n/+f/6v/r/+3/7v/t/+v/6P/i/+D/5P/m/+X/6v/4/wYAEQAa
ACgAOwBZAIAAsADpABwBQwFhAXMBdAFPAQkBvgCIAGUARAAoAAkA5v/M/8D/wv/G/8z/
1//k/+r/7f/v//H/8f/v/+7/7f/r/+r/6v/p/+j/6P/o/+j/6f/p/+n/6f/p/+n/6f/p
/+n/6f/p/+r/6v/o/+j/5//n/+r/6v/q/+v/7f/t/+7/7v/s/+z/7f/u/+//7//v/+7/
7P/s/+3/7v/u/+7/7v/u/+7/7//v/+7/7v/u/+7/7//y//P/9P/1//T/8//0//T/9P/1
//X/9f/2//b/+P/4//r/+v/6//z//P/9////AAAAAAIAAwAEAAUACAAKAAoACwAMABAA
EgAWABgAGwAcABoAHgAhACMAKAAqAC0AMAAzADYAOgA8AD4APwBCAEQARwBJAEsATgBO
AE4ATwBOAE0ATwBPAE4ATwBSAFMAVABUAFQAVABUAFIAUgBSAFAATwBPAE4ATABHAEUA
QwBDAD8APQA7ADcANgA1ADIALwAqACcAJAAhACAAHQAcABkAFAAPAA4ADQAKAAgABwAD
AAMAAgACAAEA///+//7//P/7//v/+//7//j/+P/4//j/+v/6//r/+v/3//f/+P/5//r/
+v/5//n/+v/8//z//P/7//r/+//6//z//P/8//z/////////AAD/////AAAAAAAA////
//////8AAAEAAQABAAEAAAAAAAEAAQACAAIAAwACAAIAAQABAAIAAgACAAEAAAAAAP//
/////////f/7//v//P/8//z//P/6//j/+P/4//j/9//3//b/9v/2//j/9//2//b/+P/2
//X/9f/z//P/8v/x//H/8v/z//T/8f/w/+//7v/v/+//7//v/+7/7v/t/+z/7P/s/+v/
6//s/+z/7P/s/+r/6v/q/+r/7P/s/+z/6//q/+r/6v/q/+n/6f/p/+n/6//r/+r/6v/p
/+n/6f/p/+n/6f/q/+r/7P/r/+j/5//m/+b/5v/m/+b/5v/m/+b/5v/o/+j/6P/o/+j/
6P/o/+j/5v/m/+b/5v/o/+j/6P/o/+j/6P/o/+j/6P/o/+j/6P/q/+r/6v/q/+f/5v/l
/+T/5//o/+n/6v/p/+j/5//m/+b/5v/m/+b/5v/m/+b/5v/m/+b/5v/m/+j/6P/o/+j/
6P/o/+j/6P/m/+b/5v/m/+j/6f/q/+3/7P/u/+//8//3//f/9//1//f/9//1//P/8P/t
/+v/6v/t/+3/7f/t/+r/5//m/+b/6P/r/+7/8P/w/+//7//v/+3/7f/t/+3/7f/o/+j/
6P/n/+T/4//i/+L/4//k/+X/4//j/+P/4v/i/+L/4f/h/+T/5P/k/+X/5f/k/+H/4P/g
/+H/4v/l/+b/5v/l/+X/5f/l/+b/5v/n/+n/6P/m/+L/5P/i/+P/7P/4//7/BQAMABgA
KwBFAGoAlADFAPgAIQFDAV0BYgFFAQcBwgCSAHEAUgA4ABsA9P/Q/77/tv+y/7z/zf/Y
/97/5//r/+n/6f/q/+r/6v/p/+j/6P/n/+b/5v/m/+b/5//n/+f/5//n/+f/5//n/+f/
6f/p/+r/6v/q/+r/6f/p/+j/6P/o/+n/6f/p/+r/6v/o/+j/6f/q/+v/6//r/+r/6v/q
/+v/7P/s/+z/7P/s/+z/7f/t/+z/7P/s/+z/7f/v/+//7//v/+//7//x//L/8P/x//H/
8f/0//T/9v/2//j/+P/4//r/+P/5//v//P/+/wAAAQACAAEABAAGAAYACQAKAA4AEAAS
ABQAFwAYABUAGAAaABsAIAAiACUAKAArAC4AMgA0ADcANwA5ADoAOwA9AD8AQgBBAEIA
RABEAEUARwBHAEYARABGAEYARgBGAEYARgBGAEQARABEAEIAQQBBAEAAPgA9ADsAOQA5
ADcANQAzAC8ALgAtACoAJwAmACMAIAAdABoAFwAWABMAEgANAAwACwAIAAYABQABAP//
/v/+//3//P/8//3//P/5//n/+f/5//j/+P/4//j/+P/4//j/+P/3//f/+P/5//z//P/7
//v//P/+//7//v/+//7/AAAAAAIAAgACAAIAAgABAAAAAAACAAMABQAGAAYABQAFAAUA
BQAGAAcABwAHAAcABgAGAAUABQAGAAYAAwACAAIAAQABAAIAAgACAAEAAAAAAP//////
/////f/7//v//P/8//z//P/6//j/+v/6//r/+f/7//r/+v/6//n/9//1//T/9f/0//T/
9f/z//P/8v/x/+7/7v/u/+7/8P/w//D/8P/t/+3/7f/t/+7/7v/t/+z/7P/s/+v/6//s
/+z/7P/s/+z/7P/s/+z/7P/s/+z/6//o/+j/6P/o/+v/6//r/+v/6//r/+r/6v/t/+3/
7f/t/+n/6f/q/+r/7P/r/+j/5//o/+j/6P/o/+j/6P/o/+j/6P/q/+r/6v/q/+j/6P/o
/+j/6P/o/+j/6P/o/+j/6P/o/+j/6P/o/+j/6P/o/+j/6P/q/+r/6v/q/+r/6v/q/+r/
6P/o/+j/6P/o/+j/6P/o/+r/6v/q/+r/5//m/+X/5P/n/+j/6f/q/+r/6v/q/+r/6v/q
/+r/6v/q/+r/6v/q/+r/6//r/+v/7//w//L/8//3//n/+f/5//X/9f/1//P/8//x/+//
7v/u/+//7//v/+3/6//p/+n/6v/r/+3/7//w//D/7//v/+3/7f/t/+3/7//t/+j/6P/q
/+r/6P/o/+j/5//n/+f/5f/l/+X/5f/m/+b/5v/l/+X/5v/m/+b/5//o/+j/5v/k/+P/
4//j/+f/6v/q/+n/6f/p/+n/6v/p/+f/5v/m/+j/6v/o/+j/6f/y/wAACAANABIAGgAv
AE0AcgCeAM8AAAEnAUUBXQFeAT0BAQHAAJIAbwBOADgAGwDu/8z/vv+6/7r/wv/P/9r/
5P/r/+3/6//t/+7/7v/u/+3/7P/s/+v/6v/q/+r/6v/r/+z/7f/u/+//7P/r/+r/6f/r
/+v/7P/s/+z/7P/r/+v/6v/q/+r/6//t/+3/7v/u/+r/6v/r/+z/7v/v//D/8P/u/+7/
7//w/+7/7v/u/+7/8P/x//H/8P/u/+7/7v/v//H/8f/x//H/8f/x//P/9P/2//f/9//3
//j/+P/6//r/+//6//n/+v/7//3/AAACAAAAAgADAAQABQAIAAoACgALAAwAEAASABYA
GAAbABwAGwAeACAAIQAkACYAKQAsACsALgAyADQAOAA5ADwAPgA9AD8AQQBEAEcASABK
AEoASwBNAE0ATABLAEwASwBKAEoASgBKAEoASgBKAEoASABJAEkASABGAEMAQQA/AD8A
PQA7ADkANQAzADMAMQAvACoAJwAkACEAIAAdABwAGQAUAA8ADgANAAsACgAKAAcABAAC
AAEA//////7//v/8//z//f/+////+//6//n/+P/8//7/AAACAP3/+//6//n//f/+//7/
//8AAAIAAgACAAEAAAABAAAAAgACAAIAAgADAAMAAwAEAAQABQAHAAgACAAHAAcABwAH
AAgACQAJAAcABwAGAAYACQAJAAoACgAIAAYABQADAAQABgAHAAgABgAEAAMAAQADAAMA
AwABAP7//f/9//z//v/+//z/+v/8//z//P/7//r/+P/3//b/+P/3//b/9v/4//b/9f/1
//X/9f/0//P/8v/y//L/8v/y//L/8v/y//H/8f/x//H/8P/w/+//7v/t/+z/6v/p/+z/
7v/w//L/7//u/+3/7P/v//D/8f/x/+3/7P/r/+r/6f/p/+n/6f/q/+v/6//s/+7/7//w
//H/7f/r/+r/6P/q/+f/5v/t//L/7v/s/+r/6P/p/+r/6//s/+r/6v/q/+r/7f/u/+//
8P/t/+r/5//k/+f/6P/p/+r/6f/o/+f/5v/p/+r/6//s/+r/6v/q/+r/5//m/+X/5P/m
/+j/6v/s/+v/6v/p/+j/6P/o/+j/6P/m/+b/5v/m/+n/6v/r/+3/6//r/+3/7v/y//P/
9//5//f/9//1//X/9f/z//H/7//t/+z/7P/t/+3/7f/t/+v/6//r/+z/7f/u/+//7//u
/+//7//v/+//8P/x//L/8f/r/+r/6f/o/+b/5v/m/+X/4//j/+P/4//l/+X/5P/k/+b/
5f/l/+b/5P/k/+X/5v/k/+L/4v/h/+H/4f/j/+b/6f/p/+r/6//o/+j/5//l/+f/7P/o
/+L/4v/m/+v/7P/y/wIACwAOABwAMwBNAHIAoADRAAIBMwFXAW8BdAFXARkB3AC0AJkA
dABMACkAAADc/8b/vP+2/7j/wf/O/9r/3f/h/+f/5f/n/+j/6f/p/+j/6P/n/+b/5v/m
/+b/5//p/+n/6f/p/+f/5//n/+f/5f/l/+b/5v/o/+j/5//n/+X/5P/j/+P/5f/l/+b/
5v/m/+b/5//o/+v/6//r/+r/5//m/+b/5v/n/+j/6f/q/+n/6f/o/+b/6f/q/+v/7f/s
/+v/6v/p/+r/6//u//D/7v/v/+//7//w//D/8v/y//b/9v/2//j/+P/5//v//P/8//7/
//8AAP//AgAEAAQABQAGAAoADAAOABAAEwAUABYAGgAdAB8AIAAiACUAKAAnACoALgAw
ADQANQA4ADoAOwA9AD8AQgBBAEIARABEAEUARwBHAEYARABGAEYARgBIAEgASABIAEUA
RABDAEAAQABBAEEAQAA7ADkANwA3ADUAMwAxAC0ALAArACgAJQAiAB8AHAAZABYAEwAS
AA8ADgAJAAgABwACAAAA///7//n/+P/4//f/8//y//L/8P/w//H/8v/z//D/8P/w//D/
8v/y//L/8v/z//P/9P/1//T/9P/z//P/9f/4//n/+v/5//j/+f/4//v//P/9//7/////
////AAAAAAEAAwAEAAIAAQABAAEAAwAEAAUABQADAAMAAgACAAMAAwAEAAQABQAEAAQA
AwACAAIAAQAAAP3//P/8//v/+//7//v/+f/5//n/+v/6//z//P/6//j/9f/0//P/8f/z
//L/8v/y//D/7//u/+7/7v/s/+v/6//t/+3/7P/r/+z/7P/s/+z/6//q/+n/6P/q/+v/
7P/t/+r/6v/p/+j/6P/o/+f/5//o/+j/6P/o/+b/5v/m/+b/6P/o/+j/5//k/+T/5P/k
/+f/5//n/+f/5//n/+b/5v/l/+X/5f/l/+X/5f/m/+b/6v/p/+b/4//i/+T/5P/k/+T/
5v/m/+b/5v/m/+b/5v/m/+b/5v/m/+b/5v/m/+b/5v/k/+T/5P/k/+T/5P/k/+T/5P/k
/+T/5P/k/+T/5P/k/+b/5v/m/+b/5f/k/+P/4v/k/+T/5P/k/+L/4v/i/+L/4//k/+X/
5v/k/+T/5P/k/+T/5P/k/+T/4//i/+H/4P/j/+T/5f/m/+n/6f/p/+v/6v/s/+3/8f/1
//X/9f/z//L/8f/u/+v/6f/n/+b/5v/p/+n/6f/p/+f/5f/l/+b/6f/r/+3/7v/u/+3/
7f/t/+z/6//q/+n/6P/k/+X/5v/l/+L/4f/g/9//3//f/9//4P/h/+L/4v/g/+D/3//f
/+L/4v/i/+P/4//i/9//3v/f/9//3//h/+T/5P/j/+P/4//j/+T/5P/j/+P/5P/k/+T/
5P/i/+n/+P8CAAYADwAeACwAQwBjAIoAugDvACQBSwFrAX8BdgFNAQ8B0gCmAIMAYAA+
AB0A8P/K/7r/tv+4/8b/1f/c/97/4f/n/+v/6f/o/+j/6P/n/+j/6P/n/+b/5f/k/+P/
4//k/+X/5v/n/+X/5f/l/+X/4//j/+T/5P/k/+T/4//j/+b/5v/m/+f/5//n/+j/6P/o
/+j/6f/q/+n/6f/p/+j/6P/o/+n/6v/q/+r/6v/q/+z/7f/t/+z/6v/q/+r/6//t/+3/
7f/t/+3/7f/v//D/8P/x//H/8f/y//L/9P/0//f/+P/5//z/+f/5//r/+v/8//7///8A
AAMABgAIAAgABwAIAAwADgASABQAFwAYABoAHgAhACMAJgAoACsALgAvADIANgA4ADwA
PQBAAEIARQBHAEkATABLAEwATgBOAFAAUwBUAFQAUgBUAFQAVABSAFIAUgBSAFEAUgBT
AFIAUABPAE0ASgBFAEMAQQBBAEEAPwA9ADkANAAzADAALQAqACcAJAAhAB4AGwAaABcA
FQARABEAEQANAAoACAADAAEAAAAAAP/////+//7//P/5//n/+f/5//b/9v/2//b/9//4
//n/+v/3//f/+P/5//r/+v/5//n/+P/6//r/+v/7//z///8AAP7//v/+//7/////////
AAAAAAEAAwAEAAYABQAFAAUAAwAEAAUABQAHAAcABgAGAAcABwAIAAgABQAEAAQAAwAD
AAQABAAEAAQABAAFAAUAAwADAAMAAQD/////AAAAAP7//v/8//r//P/8//z/+//9//z/
/P/8//v/+f/3//b/9v/0//P/8//1//X/9P/z//L/8v/y//L/8P/w//D/8P/v/+//7//v
/+7/7v/t/+z/7v/u/+3/7f/s/+z/7P/s/+z/7P/s/+z/7P/s/+z/6//q/+r/6v/q/+v/
6//r/+v/6//r/+r/6v/p/+n/6f/p/+n/6f/q/+r/6v/p/+j/6f/q/+j/6P/o/+j/6P/o
/+j/6P/q/+r/6v/q/+j/6P/o/+j/6v/q/+r/6v/o/+j/6P/o/+j/6P/o/+j/6P/o/+j/
6P/o/+j/6P/o/+j/6P/o/+j/6P/o/+j/6P/m/+b/5v/m/+f/6P/p/+r/6v/q/+r/6v/o
/+j/6P/o/+j/6P/o/+j/6P/o/+j/6P/o/+j/6P/o/+j/6P/o/+j/6f/r/+z/7f/v//D/
8v/z//X/9//3//f/9f/1//X/8//x/+//7f/s/+7/7//v/+//7f/r/+n/6f/s/+3/7//x
//L/8v/x//H/8P/v/+7/7f/v/+3/6P/o/+r/6v/o/+j/5//l/+T/4//l/+X/5f/l/+T/
5P/k/+P/5f/m/+b/5v/l/+b/5v/k/+b/5f/l/+X/5v/o/+f/5f/l/+X/5f/m/+j/5//n
/+j/6v/q/+r/7P/t//D/+v8IABEAGgAkADUATwBwAJgAywD+AC0BUQFrAXoBbwE9AfoA
vACVAHQAVAA7ABYA6P/K/77/vP/C/8//2v/k/+v/7//x/+//7P/s/+z/6//s/+z/6//q
/+r/6v/q/+v/6v/p/+j/5//p/+n/6f/p/+n/6f/q/+r/6v/q/+n/6f/q/+r/6v/r/+r/
6f/p/+j/6f/q/+z/7v/t/+3/7f/s/+z/7P/t/+7/7v/u/+7/7v/u/+//7//u/+7/7v/u
/+//7//v/+//7//x//H/8//0//L/8//z//P/9v/2//j/+P/4//j/+P/6//r/+//9//7/
/v8AAAEAAgABAAQABgAGAAkACgAOABAAEgAUABcAGAAaAB4AIQAjACQAJgApACwALwAy
ADYAOAA6ADsAPgBAAEMARQBHAEoASwBMAE4ATgBPAFEAUQBQAFIAVABUAFQAVABUAFQA
VABSAFIAUgBQAE0ATQBMAEoASABHAEYARwBFAEMAQQA9ADgANwA0ADEALgArACgAJQAg
AB0AHAAZABYAEQAQAA8ADgAMAAsABwAEAAIAAQD//////v/+//z/+//7//v/+//5//j/
9//2//b/9v/2//b/9f/1//b/9//4//j/9//3//j/+v/6//r/+v/6//z//P/8//z//P/8
//v/+//7//z//v///wEAAgAAAP//////////AAABAAEAAwADAAIAAgADAAMABAAEAAUA
BAAEAAMAAQACAAIAAgADAAIAAgABAAEAAQABAP///////wAAAAD+//7//P/6//z//P/8
//v/+v/4//f/9v/4//f/9v/2//T/8v/x//H/8f/x//D/7//w//D/8P/w//D/8P/w//D/
7f/t/+3/7f/q/+r/6f/o/+v/7P/s/+3/7P/s/+z/7P/q/+r/6v/q/+r/6v/q/+n/6v/q
/+r/6v/r/+v/6//r/+n/6f/o/+j/6f/p/+n/6f/p/+n/6v/q/+j/6f/s/+v/6P/o/+j/
6P/o/+j/6P/o/+j/6P/o/+j/6P/m/+b/5v/m/+b/5v/m/+b/5//o/+n/6v/q/+r/6v/q
/+r/6v/q/+r/6P/o/+j/6P/o/+j/6P/o/+j/6P/o/+j/6P/o/+j/6P/q/+r/6v/q/+r/
6v/q/+r/6P/o/+j/6P/o/+j/6P/o/+j/6P/o/+j/6P/o/+j/6P/q/+r/6v/q/+r/6v/q
/+v/7P/t//D/8v/y//P/9//5//n/+f/3//f/9v/z//D/7f/s/+z/7f/v/+//7//v/+3/
6//r/+z/7f/t/+//8P/w/+//7//v/+//7v/t/+z/6f/n/+j/6f/q/+f/5v/l/+P/5P/l
/+b/5//l/+X/5P/k/+T/4//j/+T/5P/k/+X/5v/m/+T/5P/j/+P/4//l/+j/6P/n/+f/
5//l/+b/5v/l/+f/6P/o/+j/5v/o/+//+P8GABAAFwAeAC4ARwBlAI4AvgDxACABQQFd
AXEBaAE7AfUAtgCKAGUASgA0ABMA5v/I/77/uv++/8r/1f/g/+j/7f/t/+//7//s/+z/
7P/r/+r/6v/p/+j/6P/o/+j/6f/n/+f/5//n/+n/6f/p/+n/5//n/+j/6P/m/+b/5f/l
/+f/6P/p/+v/6//r/+z/7P/o/+j/6f/q/+v/6//r/+r/6v/q/+v/7P/s/+z/7P/s/+z/
7f/t/+z/7v/u/+7/7//w/+//7v/t/+7/7//y//T/8v/z//P/8//0//T/9v/2//r/+v/6
//z/+v/7//3//v8AAAIAAwAEAAMABgAIAAgACQAKAA4AEAASABQAFwAYABoAHgAhACMA
JgAoACsALgAvADIANgA4ADoAOwA+AEAAQQBDAEUASABLAEwATgBOAFEAUwBTAFIAUABS
AFIAUgBSAFIAUgBSAFAAUABQAE4ATwBPAE4ATABJAEcARQBFAEEAPwA9ADkANgA1ADIA
LwAuACsAKAAlACEAHQAbABcAEgANAAwACwAJAAgACAAFAAMAAgACAAEA/f/8//z/+v/6
//v//P/9//v/+v/5//j/+v/6//r/+v/5//n/+v/7//v/+v/4//f/+v/8//z//P/+//7/
AAAAAP///v/9//z/////////AAACAAMABQAGAAYABQAFAAUABQAGAAcABwAFAAUABAAE
AAUABQAGAAYABwAGAAYABQAFAAYABgAGAAUABAAEAAMAAwADAAMAAQABAAEAAgACAAQA
BAACAAAA/f/8//v/+f/6//r/+//8//7//f/8//z/+f/2//T/8//0//X/9f/1//L/8v/y
//L/8v/y//L/8v/z//P/8//z//L/8v/x//D/8v/y//H/8f/w//D/8P/w//D/8P/w//D/
8P/w//D/7//w//D/8P/w//D/7//u/+3/7f/t/+z/7P/v/+//7//v/+3/7f/u/+7/7v/t
/+7/6//w/+7/7v/u/+7/7v/u/+7/7v/s/+z/7P/s/+3/7v/v//D/7f/s/+v/6v/s/+z/
7P/s/+z/7P/s/+z/7v/u/+7/7v/s/+z/7P/s/+z/7P/s/+z/7v/u/+7/7v/t/+z/6//q
/+z/7P/s/+z/7v/u/+7/7v/t/+z/6//q/+v/7P/t/+7/7P/s/+z/7P/s/+z/7P/s/+3/
7//w//H/9f/2//j/+f/8//3//P/7//n/+f/5//f/9//1//P/8v/w//H/8f/x//H/7//t
/+3/8P/x//P/9f/0//T/8//z//P/8//z//P/8//x/+z/7P/s/+z/6v/q/+v/6//s/+3/
6//r/+v/6//o/+j/6P/n/+X/5v/m/+b/6v/s/+3/7P/r/+n/6P/n/+n/7P/s/+v/6//r
/+v/7P/u/+3/7f/u/+7/7P/s/+r/7f/2//7/BgAPABgAIgA1AE8AcgCcAMsA+gApAU0B
ZQFyAWUBNwH0ALwAmwB6AFgAOQAUAOj/zP/C/77/wP/L/9T/3P/j/+v/7//t/+7/8P/y
//P/8f/w/+7/7P/u/+7/7v/v/+//7//v/+//7f/t/+3/7f/v/+//8P/w/+7/7v/t/+3/
7v/u/+7/7//w//H/8//0//D/8P/x//L/8f/x//H/8P/y//L/8//0//P/8v/x//D/8f/z
//T/9P/z//L/8f/x//b/9//4//n/9v/1//b/9v/5//v//P/9//z//P/+//7////+//3/
/v8BAAMABgAIAAcACAAIAAgACgAOABEAEgARABIAFgAYABgAGgAdAB4AIAAkACcAKQAu
ADAAMwA2ADUAOAA8AD4AQABBAEQARgBHAEkASwBOAFEAUgBUAFQAVQBXAFcAVgBWAFgA
WABYAFgAWABYAFgAVgBWAFYAVABVAFUAVABSAEwASQBGAEUARQBFAEUAQwA/AD0AOQA1
ADIALwAsACkAJwAlACUAIwAeABkAGAAXABIAEAAPAAsABwAGAAYABQADAAIAAgAAAP//
//////////8AAAEAAgD+//z/+v/4//n/+//+/wEAAQAAAP7//f/8//7//v/+/wEAAgAF
AAYABgAGAAYABgAJAAkACQAKAAgACQALAAwADAALAAsACwALAAwADQANAA8ADwAOAA4A
EQARABIAEgAQAA4ADQALAA0ADgAOAA4ADgAOAA8ADwALAAkABwADAAQABQAHAAgABwAG
AAMAAAABAAIAAwADAAAA/v/9//z//v///wAAAgD///z/+v/5//n/+f/4//f/9v/2//b/
9v/4//j/+P/4//f/9//3//f/+P/4//f/9v/z//L/8P/v//L/8v/y//L/8v/y//L/8v/x
//D/7//t/+7/8P/y//T/8//z//P/8//x//H/8P/w//H/8f/x//H/7//v//D/8P/s/+v/
8P/x//D/8P/w//D/8P/u/+7/7v/u//D/8P/w//D/7//u/+3/7P/t/+7/7//w/+//7v/t
/+z/7v/u/+7/7v/s/+z/7P/s/+z/7P/s/+z/7f/u/+//8P/t/+z/6//q/+v/7P/t/+7/
7v/u/w==
         </WaveFormData>
      </LeadData>
      <LeadData>
         <LeadByteCountTotal>10000</LeadByteCountTotal>
         <LeadTimeOffset>0</LeadTimeOffset>
         <LeadSampleCountTotal>5000</LeadSampleCountTotal>
         <LeadAmplitudeUnitsPerBit>4.88</LeadAmplitudeUnitsPerBit>
         <LeadAmplitudeUnits>��V</LeadAmplitudeUnits>
         <LeadHighLimit>2147483647</LeadHighLimit>
         <LeadLowLimit>268435456</LeadLowLimit>
         <LeadID>V5</LeadID>
         <LeadOffsetFirstSample>0</LeadOffsetFirstSample>
         <FirstSampleBaseline>0</FirstSampleBaseline>
         <LeadSampleSize>2</LeadSampleSize>
         <LeadOff>FALSE</LeadOff>
         <BaselineSway>FALSE</BaselineSway>
         <ExcessiveACNoise>FALSE</ExcessiveACNoise>
         <MuscleNoise>FALSE</MuscleNoise>
         <LeadDataCRC32>4226979601</LeadDataCRC32>
         <WaveFormData>
6P/o/+j/6P/p/+r/6//s/+7/7v/u/+7/8P/w//D/8P/y//L/8v/y//P/9P/1//b/9//4
//n/+v/9//7///8AAAIAAgACAAIA///+//3//P/8//z//P/8//3//v///wAAAAAAAAAA
AAD///7//f/8//r/+v/6//r/+P/4//j/+P/2//b/9v/2//X/9P/z//L/8v/y//L/8v/v
/+7/7f/s/+z/7P/s/+z/6v/q/+r/6v/o/+j/6P/o/+j/6P/o/+j/5f/k/+P/4v/g/+D/
4P/g/+D/4P/g/+D/4P/g/+D/4P/i/+L/4v/i/+D/4P/g/+D/4v/i/+L/4v/g/+D/4P/g
/97/3v/e/97/3//g/+H/4v/h/+D/3//e/9//4P/h/+L/5P/k/+T/5P/j/+L/4f/g/+H/
4v/j/+T/4v/i/+L/4v/k/+T/5P/k/+L/4v/i/+L/5P/k/+T/5P/k/+T/5P/k/+T/5P/k
/+T/5P/k/+T/5P/k/+T/5P/k/+L/4v/i/+L/5P/k/+T/5P/i/+L/4v/i/+P/5P/l/+b/
5P/k/+T/5P/k/+T/5P/k/+b/5v/m/+b/5f/k/+P/4//j/+X/5v/n/+n/6//u/+//7//v
/+3/7f/v/+7/7v/s/+n/6f/q/+r/7P/s/+z/6v/n/+f/5//n/+j/6P/p/+j/6f/q/+r/
6//t/+3/7P/r/+b/5P/j/+H/4f/h/+L/4v/g/9//3v/e/97/3v/e/93/2//a/9r/2v/d
/93/3f/e/+D/3//f/97/3v/e/97/4f/j/+P/4//j/+L/4v/i/+D/4P/e/9//3f/b/9v/
2f/d/+n/9f8CABAAIQA5AFoAhAC0AOoAHwFMAXQBmgGqAZMBTQHzAKUAcwBDABcA+P/c
/8L/tf+5/8L/x//R/9z/5P/m/+j/6f/p/+j/6P/o/+f/5P/j/+D/3//g/+H/4v/j/+b/
5v/m/+b/6P/o/+n/6f/r/+v/6//r/+z/7P/r/+v/6//r/+v/6//q/+v/6//r/+v/6//r
/+v/7f/u/+7/7f/t/+3/7f/u//D/8P/w//H/8P/w/+//7v/v//D/8f/y//T/9f/1//P/
8f/z//X/9v/4//f/9//4//n/+f/7//v//f/+//7//v8AAAIAAgADAAMABAAGAAcACAAL
AAwADQAOAA8AEgAUABYAFwAaABwAIAAhACQAJwApACsALgAxADUANwA7AD0AQQBDAEUA
RwBGAEgASgBNAE8AUABRAFEAUQBTAFMAUgBTAFUAVgBXAFUAVQBVAFUAVABVAFUAVQBS
AFIAUgBPAE0ASwBJAEkASABGAEMAQAA8ADsANwA2AC8ALAAoACQAIgAhACEAIAAaABcA
FAASABEADwANAAsABwAHAAcABQADAAMAAgACAP7//v/+//3//P/8//z//f/7//v/+//7
//n/+f/4//j//P/8//z//P/+//////////3//f///wAAAgACAAIAAgADAAMAAwAFAAQA
AwAEAAUABQAFAAUABAAGAAgACAAIAAoACgAKAAoACAAJAAkACQALAAsACgAJAAkACwAL
AAoACAAHAAcABwAJAAkACQAHAAYABgAGAAUABwAHAAcABwAGAAYABAAEAAEAAQACAAIA
AgABAP///v///////v/+//7//v/9//z//P/8//z/+//5//n/+f/5//j/+P/4//j/9//3
//f/9v/2//b/9f/1//f/9//2//b/9v/2//b/9v/2//b/9v/2//b/9f/1//X/9f/1//T/
9P/1//X/9f/1//P/8//y//L/9P/y//T/9P/0//L/8v/y//T/9P/0//T/9P/y//L/8v/y
//H/8P/v/+7/7//w//H/8v/w//D/8P/w//L/8v/y//L/8v/y//L/8v/w//D/8P/w//H/
8v/z//T/8//y//H/8P/y//L/8v/y//L/8v/y//L/8P/w//D/8P/y//L/8v/y//D/8P/w
//D/8v/y//L/8v/w//D/8P/w//H/8f/z//T/9f/1//f/+v/8//3//v/9//3//f/8//z/
+v/5//n/+v/6//r/+v/6//b/9f/1//X/9f/3//j/+v/7//z//f/9//3//f/9//z/+//3
//b/9v/0//L/8P/v/+//7//w//H/8f/w/+//7v/v/+//7v/u/+7/7//v/+//8P/w/+//
7//u/+7/7v/u/+//7//v/+//8P/y//P/9P/0//L/8P/r/+f/5f/l/+P/6f/1/wUAFgAk
ADMASwBsAJYAxgD2ACUBTAFsAYYBigFjARMBtwB1AE8AKwALAPb/4P/K/8X/yf/M/8//
1//g/+b/6v/s/+//7//u/+7/7v/t/+v/6//p/+n/6f/p/+n/6f/q/+r/6v/q/+r/6v/r
/+v/6f/p/+n/6f/q/+r/6f/p/+v/6//r/+v/7P/t/+3/7f/r/+v/6//r/+v/7P/s/+v/
6f/p/+n/6v/s/+z/7P/t/+v/7P/s/+z/7P/s/+z/7P/v//H/8v/x//D/8f/y//L/9P/z
//P/9P/z//P/9f/1//f/+P/4//j/+f/8//3///8AAAAAAQABAAQABwAIAAkACQAJAAsA
DAAPABEAFQAYABoAGwAeACEAIwAlACgAKwAtAC8AMwA1ADcAOQA7AD0AQABCAEQARwBG
AEYARgBFAEcASQBJAEgASgBLAEsASwBLAEsASwBLAEkASQBIAEcARABEAEQAQQA/AD0A
OwA7ADgANgAzADAALgAtACkAKAAmACQAIQAeABkAFwAWABQAEAANAAoACAAHAAUAAwAB
AP////////3/+//7//r/+v/2//b/9v/1//T/9P/0//X/9//3//f/9//2//X/8//y//b/
9v/2//b/+P/5//n/+f/4//f/+P/4//j/+P/4//j/+//7//v//f/8//v//P/9////////
//7//P/+//7//v8AAAAAAAAAAAAAAQABAAEAAwADAAIAAQABAAMAAwACAAAA////////
AQABAAEA///+//7//v/9//v/+//7//v//P/8//r/+v/5//n/+v/6//z/+//5//j/9//3
//b/9v/2//b/9f/0//b/9v/2//X/8//z//P/8//y//L/8v/y//H/8f/x//D/8P/w/+//
7//x//H/8P/w/+7/7v/u/+7/8P/w//D/8P/w/+//7//v/+//7//u/+7/8f/x//H/8f/v
/+//7v/u//D/7v/w//D/8P/u/+z/6v/s/+r/6v/q/+r/7P/s/+z/7P/s/+z/7P/s/+z/
7P/s/+z/6v/q/+r/6v/s/+z/7P/s/+r/6v/q/+r/6v/q/+r/6v/r/+z/7f/u/+z/6v/o
/+b/6f/q/+v/7P/q/+r/6v/q/+r/6v/q/+r/6P/o/+j/6P/q/+r/6v/q/+r/6v/q/+r/
7P/s/+z/7P/q/+r/6v/q/+3/7f/v//D/8P/v//D/8v/0//X/9v/1//f/9//2//b/8//x
//D/8P/y//L/8v/y/+//7f/s/+v/7P/v//H/9P/y//L/8v/x//H/8f/x//D/8f/t/+z/
7P/p/+j/5//n/+j/5//n/+f/5//m/+X/5P/l/+X/5P/k/+T/5f/l/+X/5f/k/+L/4f/h
/+L/4//k/+X/5f/l/+X/5f/m/+b/5v/m/+j/6P/j/+H/3//d/93/4f/t//f/AgAOAB0A
MwBSAHoApgDSAP0AJgFMAWgBcAFPAQMBrQBzAE0AKQANAPz/4v/I/73/u/+4/73/y//U
/9r/4v/m/+X/5f/l/+b/5//n/+f/5//l/+X/5f/l/+X/5f/k/+T/5P/k/+T/5P/l/+X/
5//n/+f/5//o/+j/5//n/+n/6f/p/+n/6P/p/+n/6f/n/+f/5//n/+f/6P/o/+f/6f/p
/+n/6v/q/+r/6v/r/+v/7P/s/+z/7P/s/+z/7P/u/+//7//t/+3/7//x//L/8v/x//H/
8v/z//P/9f/1//f/+P/4//j/+P/6//r/+//9//7/AAABAAIABQAGAAcACAAJAAwADgAQ
ABEAFAAWABUAFQAXABkAHQAfACIAJQApACsALwAxADAAMQAyADMANgA4ADoAPQA7ADwA
PQA9AD0APwA/AD4APAA9AD0APQA9AD0APQA9AD0APQA8ADsAOgA6ADoANwA2ADUANAA1
ADIAMAAtACoAKAAnACMAIgAfAB4AHAAaABcAFQAUABIAEAANAAoACAAHAAUAAwABAP//
//////3//f/9//z//P/4//j/+P/3//j/+P/4//n/+f/5//n/+f/5//n/+P/4//z//P/8
//z/AAABAAEAAQD/////AQACAAQABAAEAAQABAADAAIAAwAFAAUABwAJAAkACQAJAAgA
CAAKAAoACgAKAAoACgAKAAgACQAJAAkACQAJAAgABwAFAAcABwAGAAQAAwADAAMABQAF
AAUAAwACAAIAAgABAAEAAQABAAEAAAAAAP7//v//////AAAAAP///f/6//j/+v/7//v/
/P/6//r/+f/4//b/9v/2//X/9//3//f/9//2//b/9v/2//X/9f/1//T/9P/0//P/8//1
//X/9P/0//T/9P/0//T/9P/0//T/9P/y//H/8f/x//P/8//y//L/8//z//P/8//z//P/
8v/y//L/8P/y//L/9P/y//D/7v/u//D/8P/w//D/8P/w//D/8P/y//L/8v/y//D/8P/w
//D/8P/w//D/8P/w//D/8P/w//D/8P/w//D/8P/w//D/8P/y//L/8v/y//D/8P/w//D/
8P/w//D/8P/w//D/8P/w//H/8v/z//T/8v/w/+7/7P/t/+7/7//w//L/8v/y//L/9P/0
//T/9P/y//L/8v/y//L/8//z//X/9v/3//f/+f/+//////////v/+//7//r/+v/4//f/
9//4//j/+P/4//j/9v/1//X/8//z//X/9v/2//b/9v/2//X/9f/1//X/9P/z/+//7v/v
/+//7//v/+//7v/t/+3/6//s/+z/7P/u/+3/7f/s/+r/6v/r/+v/7f/u/+7/7f/r/+r/
6v/q/+r/7f/t/+3/7//v//D/8P/v/+z/6//q/+3/6//p/+f/5//v//v/BQAOABgAJQA7
AF4AhgCwAN4ACwEwAVABagFuAUkB/wCtAHMASwAnABEA/v/g/8j/v/+//77/xf/P/9b/
3v/m/+j/6f/r/+v/7P/t/+3/6//r/+n/6f/r/+v/6//r/+7/7v/u/+7/6//q/+r/6f/q
/+v/7P/t/+z/7P/r/+v/6//r/+v/6//s/+3/7f/t/+z/6//q/+n/6//u//D/8f/w/+//
7v/u/+z/7P/s/+3/7//w//D/8P/u/+7/7v/u//D/8f/x/+//7f/v//H/8v/z//P/9P/2
//f/9//5//n/+f/6//r/+v/8//7//v///wEAAgAEAAUABgAJAAoACwAKAAsADgAQABMA
FQAZABwAGwAbAB0AHwAfACEAJAAnACcAKQAtAC8AMQAzADUANwA2ADgAOgA9AD4AQABC
AEMAQwBFAEUARABCAEMAQwBDAEEAQQBBAEEAQQBBAEAAPwA/AEAAQQA/ADwAOQA2ADUA
NwA2ADQAMgAwAC8AKwAqACQAIgAfABwAGwAZABgAFgAQAA0ACgAIAAgABwAGAAUA////
/////f/7//v/+v/6//n/+v/7//v/+f/4//f/9//5//v//f////3/+//4//b/+//8//3/
/v8AAAEAAQABAAAA//8AAAAAAQACAAMABAADAAMAAwAFAAUABQAHAAkACQAJAAkACAAG
AAgACAAIAAgACAAIAAgACgALAAsACwAIAAcABQADAAQABwAIAAgABgAFAAUABQAFAAUA
BQADAAAAAAAAAP////////////8AAAAA/v/+//z/+//7//r/+v/5//f/9v/2//f/9//4
//j/+P/3//b/9v/2//b/9f/3//f/9//3//T/9P/0//T/8//z//P/8v/x//D/7v/t//L/
8//z//T/8//y//H/8P/y//L/8v/y/+//7f/s/+v/7f/t/+z/7P/v/+//7//v//D/8f/x
//L/7v/q/+r/6P/s/+j/6P/s/+7/6//q/+n/6P/q/+r/6v/q/+j/6P/o/+j/6//s/+3/
7v/q/+j/5v/k/+X/5v/n/+j/5//m/+X/5P/n/+j/6f/q/+n/6P/n/+b/5P/k/+T/5P/n
/+j/6f/q/+n/6P/n/+b/5v/m/+b/5v/k/+T/5P/k/+X/5v/n/+n/6f/r/+z/7f/t/+//
8v/z//H/8f/v/+//7//u/+7/7P/p/+n/6v/q/+r/6v/q/+j/6f/p/+n/6f/p/+r/7P/s
/+z/7P/r/+v/7v/v/+//7//o/+b/5f/j/+T/4//j/+L/3//f/9//4P/i/+L/4v/h/+H/
4P/g/+D/4//j/+P/5P/i/+H/4f/g/97/3v/e/+H/5P/l/+b/5//n/+b/5f/i/+L/5v/j
/9//2//Z/9v/2//h//P/BAAQACEAOwBcAIQAtADmABUBRAFqAYQBjgFrARsBxwCTAG8A
QwAfAAYA6v/Q/8P/u/+4/7n/wf/K/9L/1v/c/9//3//g/+L/5P/l/+P/4//h/+H/4f/h
/+H/4f/j/+T/5f/m/+T/5P/l/+X/4//j/+P/4//k/+T/4//j/+H/4f/h/+H/5P/l/+X/
5f/l/+X/5f/l/+f/6P/o/+f/5v/l/+T/5P/l/+b/5//p/+j/6P/n/+b/6f/q/+v/7P/t
/+3/7P/p/+v/7f/v//D/8v/x//H/8v/x//H/8//z//X/9v/2//b/+P/6//r/+//9//7/
AAABAAIABQAGAAcACAAJAAwADgAQABEAFAAWABkAGwAfACMAJQAnACoALQAtAC8AMwA1
ADcAOQA7AD0APgBAAEIARQBDAEQARQBFAEcASQBJAEgASgBLAEsASwBLAEsASwBLAEcA
RwBGAEUARABEAEQAQQA/AD0AOwA7ADgANgAzADAALgAtACkAKAAmACQAIQAeABkAFwAW
ABQAEgAPAAwACgAHAAUAAwABAP3//f/9//v/9//3//b/9v/2//b/9v/1//T/9P/0//X/
9//3//f/9//5//n/+P/4//r/+v/6//r//v/////////9//3///8AAAEAAgADAAQABQAF
AAUABwAHAAcACQALAAsACwALAAoACgAMAAwADAAKAAoACgAKAAoACwALAAsADQANAAwA
CwAKAAsACgAIAAYABQAFAAUABwAHAAcABQACAAIAAgABAAMAAwADAAMAAQAAAP3//P/7
//v//P/8//r/+f/3//b/9//3//b/9v/2//b/9f/0//b/9v/2//X/8//z//P/8//z//T/
9f/2//X/9f/1//T/9P/0//P/8//z//P/8v/y//L/8v/y//L/8v/y//L/8v/u/+3/7f/t
//D/8f/x//L/8f/x//H/8f/v/+//7v/u//D/7v/w//D/9P/y//D/7v/u//D/8P/w//D/
8P/w//D/8P/w//D/8P/w//D/8P/w//D/7v/u/+7/7v/w//D/8P/w/+7/7v/u/+7/8P/w
//D/8P/w//D/8P/w//D/8P/w//D/7v/u/+7/7v/u/+7/7v/u/+7/7v/u/+7/8P/w//D/
8P/w//D/8P/w/+7/7v/u/+7/7P/s/+z/7P/t/+7/7//w//H/8f/z//T/8//z//X/+P/6
//v//P/7//r/+f/3//b/9P/z//P/9P/2//b/9v/2//L/8f/x//H/8//1//b/+P/6//r/
+v/5//f/9//3//b/9f/x//D/8P/t/+z/6//r/+r/6f/p/+n/7P/s/+z/7P/p/+n/6P/o
/+n/6//s/+3/6//q/+j/5//n/+j/6f/q/+3/7f/t/+3/6//s/+z/7P/s/+r/6v/p/+n/
5//l/+n/9f///wkAFgAqADsAVQB6AKYA1gAIATUBYAGEAZ4BmAFpARsByQCTAGsAQQAh
AAgA6v/M/8H/wf/E/83/2f/g/+L/5P/q/+3/7f/r/+z/7f/t/+3/7f/r/+v/6f/p/+n/
6f/r/+z/7f/u/+3/7P/s/+v/6//r/+v/6//s/+z/6//r/+3/7f/t/+3/7v/v/+//7//v
/+//7//v/+3/7v/u/+3/7//v/+//8P/w//D/8P/x//H/8v/y//L/8v/y//L/8v/0//X/
9f/z//H/8//1//b/9v/1//X/9v/3//f/+f/5//z//v///wAA//8AAP////8BAAIABAAF
AAgACwAMAA0ADgAPABIAFAAWABcAGgAcACAAIQAkACcAJwApACwALwAzADUAOQA7AD0A
PwBBAEMARgBIAEoATQBNAE4ATwBPAFMAVQBVAFQAUgBTAFMAUwBRAFEAUQBRAFEAUQBQ
AE8ATABMAEwASQBFAEMAQQBBAEIAQAA9ADoANgA1ADEAMAAsACoAJwAkACEAHwAeABwA
GgAXABQAEgAQAA0ACgAHAAMAAwADAAEA//////7//v/8//z//P/7//j/+P/4//n/+//7
//v/+//5//n/+P/4//z//P/8//z//P/9//3//f/9//3///8AAAAAAAAAAAAAAQABAAEA
AwADAAMABQAHAAcABwAHAAYACAAKAAoACgAKAAoACgAKAAoACwALAAsACQAJAAgABwAH
AAkACQAIAAkACQAKAAsACQAJAAkABwAGAAYABgAFAAMAAwADAAMABAAEAAIAAgABAAEA
AgACAAAA///9//z//f/9//z//P/8//z/+//6//r/+v/6//n/9//3//f/9//0//T/9P/0
//X/9f/1//T/9v/2//X/9f/1//X/9P/0//T/9P/0//T/8v/y//L/8v/y//H/8f/x//X/
9f/0//T/9P/z//L/8f/z//P/8v/y//L/8P/y//L/8P/w//D/8P/y//D/8P/w//D/8P/w
//D/8P/w//D/8P/w//D/8P/w//D/8v/y//L/8v/y//L/8v/y//L/8v/y//L/8v/y//L/
8v/w//D/8P/w//D/8P/w//D/8P/w//D/8P/w//D/8P/w//L/8v/y//L/8v/y//L/8v/y
//L/8v/y//L/8v/y//L/8v/y//L/8v/y//L/8v/y//L/8v/y//L/9P/1//X/9//6//v/
+//9//7//////////////////v/8//r/+f/5//z//P/8//z/+v/4//f/9//5//n/+//8
//7//v/+//7/+//7//v/+//6//n/9f/0//b/9f/0//P/8f/w/+//7//x//L/8v/y//L/
8f/x//D/7v/u/+//7//v//D/8P/v/+//7v/u/+7/7v/x//H/8f/v/+//8P/w//L/8P/w
//D/7//v/+3/7//t/+3/9f8FABIAIAAvAEMAYgCGALAA4AARATgBXgGAAZIBhwFPAfkA
rwB/AFcAMwAcAAIA4P/J/8X/xP/H/9P/3v/k/+r/7v/x//H/8P/w//D/7//v/+//7f/t
/+3/7f/t/+3/7P/s/+z/7P/u/+7/7//v/+3/7f/t/+3/8P/w/+//7//v/+//7//v/+//
7//u/+3/7v/v//D/8f/v//D/8P/v//D/8f/y//T/8v/y//L/8//x//L/8v/y//L/8v/y
//L/9P/1//X/8//z//X/9//4//b/9f/1//b/+f/5//v/+//9//7//v/+//z//v/+////
AQACAAQABQAEAAcACAAJAAwADQAQABIAFAAVABgAGgAcAB0AIAAjACUAJwAqAC0ALQAv
ADMANQA5ADsAPQA/AEAAQgBEAEcASQBKAEsASwBLAE0ATQBMAE4ATwBPAE8ATwBPAE8A
TwBNAE0ATABLAEgASABIAEUARABDAEIAQwBAAD4AOwA4ADQAMwAvAC4AKwAqACgAJgAi
AB8AHQAaABYAEwAQAA4ADQALAAkABwABAAEAAQD////////+//7//P/8//z/+//5//j/
9//3//f/9//3//f/9f/1//T/9P/4//j/+P/4//j/+f/5//n/+//7//3//v/8//z//P/8
//3//f/9////AQABAAMABQADAAMAAwACAAAAAgACAAIAAwAEAAUABgAEAAUABQAFAAYA
BwAHAAcABQAHAAcABgAGAAUABQAFAAUABQAFAAMABAAEAAQAAwABAAEAAQABAAAAAAD+
//7/+//7//z//P/+//3/+//6//f/9//2//b/9v/2//X/9P/2//b/9v/1//f/9//3//f/
9f/0//P/8v/x//H/8f/w//L/8v/x//H/8//z//L/8v/y//L/8v/y//D/8P/w//D/8P/v
/+//7//x//H/8P/w//D/7//u/+3/7v/v/+//8P/w/+7/8P/w//D/8P/y//L/8P/u/+7/
7v/u/+7/7v/u/+7/7v/u/+7/7v/u/+7/7v/u/+7/7v/u/+7/8P/w//D/8P/u/+7/7v/u
//D/8P/w//D/8P/w//D/8P/w//D/8P/w/+7/7v/u/+7/7v/u/+7/7v/w//D/8P/w//D/
8P/w//D/7v/u/+7/7v/w//D/8P/w//D/8P/w//D/8P/w//D/8P/y//L/8v/y//D/8P/w
//H/8v/1//f/+f/5//v//v/////////9//3/+//6//r/+P/3//f/+P/4//j/+P/4//b/
9f/1//X/9f/5//r//P/8//r/+v/5//n/9//3//b/9f/z//L/8v/x/+7/7f/t/+z/7f/t
/+3/7v/u/+7/7v/t/+3/7P/s/+z/7//v/+//8P/u/+3/7f/s/+z/7P/s/+//7//v/+//
7//w//D/8P/u//D/8P/v/+3/6//p/+3/9/8DABEAHAAqAD0AWwB8AKQA1AAAASkBSgFq
AYABfAFJAfcApwBxAEcAKQAVAAAA4P/K/8f/xf/I/9H/2//k/+z/7v/w//H/8//y//L/
8v/x//H/8f/v/+//7f/t/+3/7f/u/+7/7v/u/+7/7v/v/+//7//v/+//7//u/+7/7f/t
/+7/7//w//H/8P/x//H/8f/x//H/8f/x//H/8v/y//H/8f/x//H/8v/y//L/8v/z//P/
9P/0//T/9P/0//T/9P/0//X/9f/z//X/9//5//r/+v/5//n/+v/7//v//f/9////AAAA
AAAA/v8AAAAAAQAFAAYACAAJAAgACwAMAA0ADgAPABIAFAAWABcAGgAcAB4AHwAiACUA
JwApACwALwAvADEANQA3ADkAOwA9AD8AQgBEAEYASQBJAEoASwBLAE0ATwBPAE4ATgBP
AE8ATwBPAE8ATwBPAE0ATQBMAEsASgBKAEoARwBFAEMAQQBBAEAAPgA7ADgANgA1ADEA
MAAuACwAKQAmACEAHwAeABwAFgATABAADgAPAA0ACwAJAAcABwAHAAUAAwADAAIAAgAA
AAAAAAD///7//v/+/////////////////////v/+//7//v/+//7/AAABAAEAAQADAAMA
BQAGAAQABAAEAAQABQAFAAUABwAHAAcACQALAA0ADQANAAwADgAQABAAEAAOAA4ADgAO
AAwADQANAA0ADgAPAA8ADwANAA8ADwAOAA4ADQANAA0ACwALAAsACQAKAAoACgAJAAsA
CwALAAsACQAIAAUABAAFAAUABgAGAAgABwAFAAQAAgABAP///v///wAAAAAAAP7//v/+
//3//f/9//3//f/+//7//v/+//3//f/9//z//v/+//3//f/9//3//P/8//z//P/8//z/
/P/8//z//P/8//v/+//7//z/+//5//j/9//3//f/9//4//n/+f/6//r/+P/6//r/+P/4
//j/9v/6//z//P/8//z/+v/6//r/+v/4//j/+P/4//r/+v/6//r/+P/4//j/+P/6//r/
+v/6//j/+P/4//j/+P/4//j/+P/4//j/+P/4//j/+P/4//j/+P/4//j/+P/2//b/9v/2
//j/+P/4//j/+P/4//j/+P/3//b/9f/0//X/9v/3//j/9v/2//b/9v/2//b/9v/2//j/
+f/5//v//v//////AQADAAMAAgABAAEAAQABAAAAAAD+//3//f/+//7//v/+//7//P/7
//v//f/9////AAABAAAA///+////////////AAD///v/+v/4//f/9v/1//b/9v/2//f/
9f/2//b/9v/0//P/8//y//L/8v/z//P/9v/4//n/+f/4//b/9f/0//T/9//3//f/9//3
//j/+P/4//b/9v/2//n/9//1//P/7//1////BwAUACQAMwBHAGgAkAC8AOoAFQFAAWYB
ggGOAX8BQwHrAKkAgQBZADkAIgAEAOT/1f/R/9D/0f/Z/+D/5P/q//T/+f/1//b/+P/6
//v/+f/5//f/9//5//n/+f/5//j/+P/4//j/+v/6//v/+//7//v/+//7//r/+v/5//n/
+f/5//n/+f/7//3//v////3//f/9//3//f/+//7//f////////8AAP///v/9//3///8A
AAAAAAD+//7//v/+/wMABQAGAAUAAgADAAQABAAFAAUABgAIAAcABwAJAAkACgAKAAkA
CAAKAA4AEAATABMAFAAWABcAGgAdAB4AHwAgACEAJAAmACcAJwApACoALQAvADMANwA7
AD0AQABDAEMARQBJAEsATQBPAFEAUwBUAFYAWABbAF4AYABiAGMAYwBlAGUAZABiAGMA
YwBjAGUAZQBlAGUAYwBjAGIAYQBiAGIAYgBfAFwAWQBWAFUAVQBUAFIAUABOAE0ASQBI
AEIAQAA9ADoAOQA3ADYANAAwAC0AKgAoACYAIwAgAB0AGQAZABkAFwAVABUAFAAUABIA
EgASABEAEQASABMAFQARAA8ADQALAA8AEQASABQAFQAUABMAEgAUABUAFQAVABYAFwAa
ABwAGgAaABoAGgAdAB0AHQAfAB8AHwAhACMAJQAlACUAJAAiACQAJAAkACYAJgAmACYA
JwApACoAKwApACkAKAAnACcAKQApACgAKQApACoAKwApACcAJQAhACEAIgAjACMAIQAh
ACEAIQAiACIAIAAgAB4AHQAdABwAHwAfAB4AHgAcABsAGQAYABgAGAAXABYAGAAYABgA
FwAXABcAFwAXABYAFgAWABYAFwAXABcAFgAVABQAEgARABUAFQAUABQAFAAUABQAFAAT
ABIAEQAQABAAEQATABUAFQAVABQAFAAVABUAFQAVABUAFQAUABQAFAASABQAFAASABAA
EgAWABQAEgASABIAEgAUABQAFAAUABYAFgAWABYAFQAUABMAEgAUABYAGAAaABcAFgAV
ABQAFQAWABcAGAAYABgAGAAYABgAGAAYABgAGQAaABsAHAAbABoAGQAYABkAGgAbABwA
GwAaAA==
         </WaveFormData>
      </LeadData>
      <LeadData>
         <LeadByteCountTotal>10000</LeadByteCountTotal>
         <LeadTimeOffset>0</LeadTimeOffset>
         <LeadSampleCountTotal>5000</LeadSampleCountTotal>
         <LeadAmplitudeUnitsPerBit>4.88</LeadAmplitudeUnitsPerBit>
         <LeadAmplitudeUnits>��V</LeadAmplitudeUnits>
         <LeadHighLimit>2147483647</LeadHighLimit>
         <LeadLowLimit>268435456</LeadLowLimit>
         <LeadID>V6</LeadID>
         <LeadOffsetFirstSample>0</LeadOffsetFirstSample>
         <FirstSampleBaseline>0</FirstSampleBaseline>
         <LeadSampleSize>2</LeadSampleSize>
         <LeadOff>FALSE</LeadOff>
         <BaselineSway>FALSE</BaselineSway>
         <ExcessiveACNoise>FALSE</ExcessiveACNoise>
         <MuscleNoise>FALSE</MuscleNoise>
         <LeadDataCRC32>1004825072</LeadDataCRC32>
         <WaveFormData>
8P/w//D/8P/w//D/8P/w/+7/7v/u/+7/7f/s/+v/6v/o/+j/6P/o/+j/6P/o/+j/6v/q
/+r/6v/r/+z/7f/u/+7/7v/u/+7/7P/q/+j/5v/m/+b/5v/m/+j/6P/o/+j/6v/q/+r/
6v/p/+j/5//m/+T/5P/k/+T/4v/i/+L/4v/g/+D/4P/g/9//3v/d/9z/3v/e/97/3v/d
/9z/2//a/9j/2P/Y/9j/2P/Y/9j/2P/W/9b/1v/W/9j/2P/Y/9j/1v/W/9b/1v/V/9T/
0//S/9L/0v/S/9L/0v/S/9L/0v/U/9T/1P/U/9L/0v/S/9L/1P/U/9T/1P/S/9L/0v/S
/9D/0P/Q/9D/0f/S/9P/1P/S/9L/0v/S/9T/1P/U/9T/1v/W/9b/1v/U/9T/1P/U/9b/
1v/W/9b/1v/W/9b/1v/U/9T/1P/U/9T/1P/U/9T/1v/W/9b/1v/Y/9j/2P/Y/9b/1v/W
/9b/1v/W/9b/1v/Y/9j/2P/Y/9f/1v/V/9T/1v/W/9b/1v/W/9b/1v/W/9f/2P/Z/9r/
2v/a/9r/2v/Y/9j/2P/Y/9r/2v/a/9r/2f/Y/9f/1//a/9r/3P/c/9z/3//g/+H/3//f
/93/3f/f/9//3v/e/97/3v/f/+D/4P/g/+D/3//b/9v/3P/c/9z/3P/f/+D/4P/g/97/
3v/g/+D/3//e/9v/2f/Y/9X/1//X/9f/2P/V/9X/1v/W/9T/1P/U/9P/0v/R/9D/zv/R
/9L/0//V/9X/1f/V/9T/0v/S/9T/1f/X/9f/1//X/9b/1v/W/9X/1f/V/9X/1P/S/9L/
0P/P/9b/3v/n//P//f8MACQAPwBhAIQAowDCAN8A/AALAQMB2wCfAGoAQQAbAPX/4f/V
/8b/wP/E/8j/yP/N/9X/2f/a/9z/3f/b/9n/2f/a/9r/2P/X/9f/1//Z/9n/2f/Z/9r/
2v/a/9r/3P/c/9z/3f/f/9//3//e/97/3v/e/9//3//f/9//4P/e/97/3v/e/+D/4P/g
/+D/4f/h/+D/4P/g/+D/4P/h/+P/4//j/+P/4f/h/+H/4f/j/+X/5v/n/+f/5//n/+f/
6P/o/+j/6P/p/+r/7P/u/+z/7v/u/+7/7v/v//D/8f/x//L/8v/z//T/9P/1//f/9v/3
//j/+v/6//r//f/+////AAACAAMABgAIAAkACwAMAAwADgARABMAFQAXABkAGwAdAB4A
HwAfACEAIwAjACcAJwAoACgAKQAqACoAKgAtAC0ALgAuACwALAArACsALQAtAC0ALQAt
ACwALAAqACgAKAAoACkAKAAmACQAIwAfAB0AGwAaABYAFQASABAAEQAPAA0ACwAJAAcA
BgAEAAIAAQD///3/+//7//n/+P/4//j/9//2//T/8//z//L/8P/w//D/8P/w//D/8P/w
/+7/7v/w//D/8v/y//P/8//z//T/9P/0//P/8//0//T/9//3//f/9//2//b/9//3//f/
9//5//n/+P/4//j/+P/7//v/+//8//7//v/+//7//v/+//7//v8BAAEAAAD/////////
/wAA/v/+//3//f/////////9//3//f/9//3//f/9//3//v/////////+//3//f/8//r/
+//5//n/9//3//j/+f/5//n/+f/5//n/9//1//X/8//1//X/9f/1//X/9f/1//X/9P/0
//T/9P/0//T/8//z//X/9f/1//X/8//0//T/8//z//L/8v/y//L/8f/x//L/8v/y//P/
8//0//T/9P/0//P/8v/x//H/8//y//L/8v/y//D/7//y//L/8v/y//L/8v/y//L/8v/y
//H/8P/v/+7/7//w//H/8v/w//D/8P/w//D/8P/w//D/8P/w//D/8P/w//D/8P/w//L/
8v/y//L/8f/w/+//7v/w//D/8P/w//L/8v/y//L/8P/w//D/8P/y//L/8v/y//D/8P/w
//D/8P/w//D/8P/y//L/8v/y//H/8v/y//T/9P/0//f/+P/6//v//P/7//v/+//7//r/
/P/8//z//f/8//z//P/8//3/+//7//z/+v/6//r//f///wAAAQAAAAIAAgACAAEA///8
//r/+f/3//b/9f/0//T/8//z//T/9P/0//T/9P/x//H/8f/x//D/8P/w//D/8//z//P/
8//y//L/8v/0//X/9f/1//X/9f/0//T/9P/z//H/8f/x/+7/7P/q/+z/7f/0//7/CQAT
AB8ALgBGAGUAgwCiAL0A1gDvAAQBCwH3AMUAhwBWADUAFwD///H/5//e/9z/4P/i/+T/
6f/v//H/8v/0//X/9f/z//P/9P/0//L/8f/x//H/8f/x//H/8f/0//T/9P/0//L/8v/y
//P/8f/x//H/8P/w//D/8P/x//P/8//z//T/9P/0//T/9P/0//T/9P/0//P/8//y//L/
8P/w//D/8f/z//P/8//z//P/8//z//P/8//z//L/8f/y//P/9P/1//T/9P/0//T/9v/2
//f/+P/3//j/9//2//b/9//4//n/+//8//z//f/8//z//f///wIAAwAEAAYABAAEAAcA
CAALAAwADgAPABAAEgATABUAFgAWABgAGwAdAB8AIQAjACMAJQAmACcAKQArAC0ALQAv
AC8AMAAwAC8AMAAwADAAMgAzADUANgA0ADQAMwAzADUANQA1ADUAMwAyADIAMAAtACwA
KwArACgAJgAkACMAIgAhACAAIAAeAB0AGgAYABcAFQATABEADQALAAoACAAGAAUAAwAB
AAEAAQD///7//v/+//3//P/6//n/+f/4//j/+P/4//j/+v/6//r/+v/4//j/+v/6//r/
+v/7//v/+//8//z//P/8//v/+//6//v/+//7//v//v/+///////9//3//////wAAAAAA
AAAAAQABAAEAAgACAAIAAgACAAQABAAEAAQABQAFAAQAAwADAAMAAwAEAAIAAgABAAEA
AwADAAMAAQABAAEAAQABAAAA///+//7//////////v/+///////+//7//f/+//3/+//8
//3//f/7//v/+//7//3/+//7//n/+f/5//n/+f/5//n/+f/5//j/+P/4//j/+P/4//f/
9//5//n/+f/5//j/+P/3//X/9//2//b/9v/2//X/9f/2//b/9v/3//f/9v/2//b/9v/0
//T/9P/1//f/9v/2//b/+P/2//P/9P/0//T/9P/0//T/9P/0//T/9P/0//T/9P/0//T/
9P/0//T/8v/y//L/8v/0//T/9P/0//T/9P/0//T/8v/y//L/8v/0//T/9P/0//P/8v/x
//D/8//0//X/9v/0//T/9P/0//L/8v/y//L/8v/y//L/8v/y//L/8v/y//T/9P/0//T/
9P/0//T/9P/0//T/9P/0//X/9v/2//j/+P/4//v//P/9//3//f/7//v/+//7//r/+P/4
//j/+f/8//z//P/8//n/9//3//j/+v/6//r//f/+//7//v/8//z//P/8//v/+v/4//f/
9//1//T/8//y//L/8f/x//L/8P/w//D/8P/x//H/8f/x//D/8P/w//D/7//v/+//7//w
//D/8P/y//P/8//z//P/8//y//L/8v/z//X/9f/v/+z/6v/q/+j/6//y//j/AQALABUA
JgA+AFkAdwCWALEAyADhAPYA/QDrALkAeQBKACsADwD7//H/6f/c/9j/2P/W/9j/3//j
/+f/7v/w/+//7//v/+//8P/w//L/8f/x//H/8f/x//H/8f/w//D/8P/w//L/8v/y//P/
8f/x//H/8P/y//L/8v/z//P/8//z//T/8v/y//L/8v/w//D/8P/w//P/8//y//L/8v/y
//L/8//1//X/9f/1//X/9f/1//X/9P/1//X/9f/3//f/9//3//j/+P/4//j/9v/2//f/
+P/6//z//P/8//z//f/+/////f/+//7///8AAAAAAQADAAYABwAIAAoACgAKAA0ADgAP
ABAAEgATABEAEgASABMAFwAYABsAHwAfACEAIwAlACMAJQAmACcAKQArAC0ALQAvAC8A
MAAwAC8AMAAwADAALwAvADAAMAAyADIAMQAxAC8ALwAvAC8ALwAuAC4ALAArACoAKQAp
ACgAJgAkACMAIwAhAB8AHgAeAB0AGgAYABYAEwAQAA0ADQALAAoACAAGAAUAAwABAAEA
AQD///7/AAAAAP///v/8//v/+//6//r/+v/6//r/+v/6//r/+v/6//r//P/8//7//v//
//////8AAAAAAAABAAEAAgACAAMAAwADAAMAAgACAAMAAwAFAAUABwAHAAYABgAGAAYA
BwAHAAcACAAIAAgACAAIAAgACAAIAAgACQAJAAgABwAFAAUABQAGAAYABgAFAAUABQAF
AAUAAwADAAMAAwADAAIAAQAAAAAAAQABAAEAAAAAAAEAAQAAAAEA//////3///8AAAEA
AQD///////////3/+//7//n/+//7//v/+//5//n/+f/5//r/+v/6//r/+v/6//n/+f/5
//n/+f/5//n/+v/6//n/+f/4//j/+P/4//f/9//4//j/+P/5//n/+v/6//r/+v/6//r/
+v/7//n/+P/4//j/+v/4//f/9P/2//j/+P/4//j/+P/4//j/+P/4//j/+P/4//j/+P/4
//j/+P/4//j/+P/2//b/9v/2//b/9v/2//b/+P/4//j/+P/4//j/+P/4//b/9v/2//b/
+P/4//j/+P/2//b/9v/2//j/+P/4//j/9//2//X/9P/1//b/9//4//r/+v/6//r/+P/4
//j/+P/6//r/+v/6//j/+f/6//r//P/8//z///8AAAEAAQABAP///////////v/+//7/
/v///wAAAAAAAAAA///9//3//P/8//z//P/9//7//v/+//7//v/+//7//f/8//r/+f/7
//n/+P/3//j/+P/3//f/9v/2//b/9v/2//X/9f/1//X/9P/0//T/9P/1//X/9f/3//b/
9v/2//b/9//3//f/9//3//b/9v/0//P/8//z//X/8v/w/+7/7v/z//r/AAAHABEAGQAq
AEQAYQB/AJ4AuQDSAOcA+gD/AOkAtwB5AEoAKQANAP3/9f/n/97/3P/a/9r/3P/h/+X/
6f/u//L/9f/1//f/9//4//j/9//1//T/8//z//P/8//z//b/9v/2//b/9P/0//T/9f/3
//f/9//2//T/9P/0//X/9f/1//X/9v/4//j/+P/4//b/9v/2//b/+f/5//j/+P/2//b/
9v/3//f/9//3//f/9//3//f/9//4//n/+f/5//v/+//7//v/+v/6//r/+v/6//r/+//8
//7/AAAAAAAA/v///wAAAQADAAQABAAFAAQABAAFAAcACgALAAwADgAMAAwADwAQAA8A
EAASABMAFgAYABkAGwAdABwAHQAfACEAIwAlACcAKQArACwALQAuAC8AMAAvADMAMwA0
ADQANQA2ADYANgA1ADUANgA2ADQANAAzADMAMwAzADMAMwA1ADQANAAyADEAMAAvAC8A
LgAsACoAKQAnACUAIwAiAB4AHQAaABgAFwAVABMAEQAPAA0ADAAKAAoACQAHAAUAAwAD
AAEAAAD+//7//f/8//7//f/9//z/+v/6//r/+v/7//z//f/+//3//P/9//z//v/+////
///9//7//v/+//////8AAAAAAQABAAEAAQACAAIAAwADAAMAAwAFAAUABgAGAAYABgAH
AAcABwAIAAgACAAIAAgACgAKAAoACgAJAAcABAABAAMABQAHAAoACQAIAAYABQADAAMA
AwABAAEAAQABAAEAAAD///7//v/////////+//z//f/9//z//f/7//v/+f/5//r/+//7
//n/+f/5//n/+f/3//f/9f/3//f/9//3//n/+f/5//n/9v/2//b/9v/0//T/8//z//X/
9f/1//X/8//0//T/8//0//T/9f/2//X/8//y//L/8v/y//P/8//0//T/9P/0//T/9P/0
//X/9P/y//H/8P/0//L/8f/y//L/8v/y//L/8v/0//T/9P/0//H/8P/v/+7/8f/y//P/
9P/z//L/8f/w//D/8P/w//D/8P/w//D/8P/u/+7/7v/u/+//8P/x//L/8f/w/+//7v/w
//D/8P/w/+//7v/t/+z/7v/u/+7/7v/u/+7/7v/u//D/8P/w//H/8v/y//T/9P/2//n/
+v/7//n/+f/3//f/9f/1//T/9P/y//L/8//0//b/9v/2//X/9f/1//b/9v/1//T/9v/2
//f/+P/3//j/+v/6//n/+P/1//P/8v/v/+7/7f/s/+z/6v/p/+n/6P/p/+r/6//r/+3/
7f/t/+z/6v/q/+r/6//p/+n/6f/o/+b/5v/o/+n/6v/r/+z/7f/s/+z/7P/r/+n/5//l
/+L/4P/g/+D/3//k/+7//f8FAA8AIgA8AFsAfQCcALsA2gDzAAYBDQH5AMEAgwBYADcA
EwD5/+//5f/c/9T/0P/O/9D/1f/Z/9v/3v/g/+P/4//k/+X/5//o/+j/5//n/+f/6f/p
/+n/6f/o/+j/6P/o/+j/6P/o/+n/6//r/+v/6v/o/+j/6P/p/+f/5//n/+j/6P/o/+j/
6P/q/+r/6v/q/+v/6//q/+r/6P/o/+j/6f/r/+v/6//r/+v/6//r/+v/7P/t/+3/7f/t
/+3/7f/t//D/8P/w//D/8P/w//H/8v/y//T/9P/0//T/9f/2//f/9//4//j/+f/6//r/
+//9//z//f/+/wAAAgACAAUABgAJAAoADAANAA4AEAARABMAFgAWABgAGwAbAB0AHwAh
ACMAJQAmACcAJwApACsAKwAvAC8AMAAwADEAMgAyADIAMwAzADQANAA0ADQAMwAzADMA
MwAzADMAMwAyADIAMAArACoAKQApACgAJgAkACMAIQAfAB0AHAAaABkAFgAUABIADwAM
AAkABwAFAAQAAgAAAP///f/7//n/+f/3//b/9P/0//P/8v/0//P/8//y//L/8v/y//L/
9P/0//T/9P/y//L/9P/0//T/9P/1//X/9//4//j/+P/5//n/+v/6//3//f/9//3//v/+
////////////AQABAAIAAgACAAIAAwADAAMABAAEAAQABAAEAAQABAAEAAQABQAFAAQA
AwADAAMAAwAEAAMAAgAAAP//AQABAAEA//////////////7//f/8//z//P/7//r/+P/6
//v/+//6//n/9//3//X/8//0//X/9f/1//X/9f/1//f/9f/1//P/8//z//P/8//1//X/
9f/1//T/9P/0//T/9P/0//P/8//z//P/8//z//H/8v/y//H/8v/y//P/9P/z//H/8P/w
//H/8v/0//X/8v/y//L/8v/w//D/8P/x//P/8v/y//L/9P/y//H/8v/y//L/8v/y//L/
8v/y//L/8v/y//L/8v/y//L/8v/y//L/8P/w//D/8P/x//L/8//0//L/8v/y//L/8P/w
//D/8P/y//L/8v/y//L/8v/y//L/8P/w//D/8P/y//L/8v/y//D/8P/w//D/8v/y//L/
8v/y//L/8v/y//L/8v/y//L/8P/w//D/8P/y//L/8v/y//P/9P/0//b/9v/2//n/+v/7
//v/+//5//n/+f/5//j/+P/4//j/+f/8//z//P/8//n/9//3//j/+v/6//r//f/+//7/
/v/8//r/+v/6//n/+P/2//X/9f/x//D/7//u//D/7//v//D/8P/w//D/8P/v/+//7//v
//D/8P/w//D/7//v/+//7//u/+7/7v/w//H/8f/x//H/8f/w//D/8P/x//H/7//v/+7/
6v/o/+j/7//4/wAACwAXACUAOABUAHEAkQCyAM8A6AADARYBFQH5AMEAhQBaADkAGQAD
APf/6//e/9j/2P/Y/9z/4//n/+n/6v/u//H/8f/v/+//8P/w/+7/7f/t/+3/7f/t/+3/
7f/v//D/8f/y//D/8P/w//H/7//v/+//7v/w//D/8P/x/+//7//v//D/8v/y//L/8v/0
//T/9P/0//P/8//y//L/8v/y//L/8//x//H/8f/x//P/8//z//P/9P/1//X/9f/1//X/
9f/1//b/9v/2//b/9v/2//f/+P/4//r/+v/6//z//f/+/////f/+//7///8AAAAAAQAD
AAQABQAGAAgACAAIAAsADAANAA4AEAARABMAFgAYABsAHQAcAB0AHwAhACMAJQAnACkA
KwAsAC0AMQAzADUANQA1ADUANgA2ADgAOgA7ADwAOwA7ADwAPAA6ADoAOQA5ADsAOwA7
ADsAOgA4ADcANAAxADAALwAvADAALgAsACsAJwAlACMAIgAgAB8AHAAaABkAFwAVABMA
EwARABAADgAKAAkABwAFAAMAAwABAAAAAAAAAP///v/+//3//f/8//r/+v/6//r/+v/6
//r/+v/6//r//P/8//z//P/9//3//f/+//7//v/9//3//v/+////////////AAAAAAEA
AQADAAMABQAFAAQABAAEAAQABwAHAAcACAAIAAgACAAIAAgACAAIAAgACQAJAAgABwAH
AAcABwAIAAgACAAHAAcABwAHAAcABQAFAAUABQAFAAQAAwACAAIAAwADAAMAAgACAAMA
AwACAP///f/9//v//f/+/////////////////////f/9//v/+f/5//n/+f/7//v/+//7
//r/+v/6//r/+v/6//n/+f/5//n/+f/5//n/+v/6//n/+f/4//j/+P/4//f/9//4//j/
+P/5//n/9v/2//b/9v/4//j/+P/5//n/+P/4//j/9v/0//X/+P/4//j/+P/4//j/9v/2
//b/9v/4//j/+P/4//b/9v/2//b/9v/2//b/9v/2//b/9v/2//b/9v/2//b/9v/2//b/
9v/2//b/9v/2//j/+P/4//j/9v/2//b/9v/2//b/9v/2//b/9v/2//b/+P/4//j/+P/4
//j/+P/4//j/+P/4//j/+P/4//j/+P/2//b/9v/2//j/+P/4//j/+P/5//r/+v/8//z/
/P////7//////////f/9//3//f/8//z//P/8////AAAAAAAAAAD///3//f/+//7//v/+
/wEAAgACAAIAAAAAAAAAAAD9//z/+v/5//v/+f/4//f/9P/0//P/8//2//b/9v/2//T/
8//z//P/9f/0//T/9P/0//X/9f/1//P/8v/y//L/9P/1//X/9f/3//f/9v/2//j/9//3
//f/9//0//T/8v/w/+//9P/+/wkAFQAhAC4ARABdAHsAmgC5ANIA6wACARMBDwHrALEA
eABRADMAFQADAPf/6P/e/9z/3P/e/+P/6f/t//L/9P/3//X/8//z//T/9P/2//X/9f/1
//X/9f/1//X/9P/0//T/9P/0//T/9P/1//X/9f/1//T/9v/2//b/9//3//f/9//4//f/
9v/1//T/9v/2//b/9v/3//f/9v/2//j/+P/4//n/9//3//f/9//3//f/9//3//j/+f/5
//n/+//7//v/+//8//z//P/8//r/+v/7//z//P/+//7//v/+////AAABAP//AAAAAAEA
AgACAAMABQAGAAcACAAKAAoACgANAA4ADwAQABIAEwAUABYAFwAZAB4AHgAgACMAIwAl
ACcAKQApACsALAAtAC8AMQAzADMANQA1ADYANgA3ADgAOAA4ADkAOQA6ADoAOgA6ADkA
OQA3ADcANwA3ADcANgA2ADQAMgAyADIAMwAwAC4ALAArACkAJwAlACQAJAAjACAAHgAd
ABsAGQAXABUAEwASABAADgANAAsACQAFAAUAAwACAAQABAADAAIAAAD//////v/+//7/
/v/+//7//v/+//7//f/8//3//P/8//z//f/9//3//v/+//7//////wAAAAD/////////
/wAAAAABAAEAAwADAAUABQAEAAQABAAEAAUABQAFAAYACAAIAAgACAAIAAgACAAIAAsA
CwAKAAkACQAJAAkACgAKAAoACQAJAAkACQAJAAcACQAJAAkACQAIAAcABgAGAAUABQAF
AAQAAgADAAMAAgACAAEAAgABAP//AAABAAEA//////////8BAP/////9////////////
/f/9//3//f/6//r/+v/6//v//P/8//3//f/9//3//f/7//z//P/7//v/+v/6//r//P/7
//v//P/8//z//f/9//r/+v/6//r/+v/6//r/+//7//r/+v/6//z//P/7//z/+v/6//r/
+v/6//r/+v/6//r/+v/6//r/+v/6//r/+v/6//j/+P/4//j/+v/6//r/+v/6//r/+v/6
//z//P/8//z//P/8//z//P/8//z//P/8//r/+v/6//r/+v/6//r/+v/8//z//P/8//z/
/P/8//z/+//6//n/+P/5//r/+//8//z//P/8//z//P/8//z//P/+//7//v/+//z//P/8
//3/AAAAAAIAAgACAAUABgAHAAcABwAFAAUAAwADAAIAAgACAAIAAwAEAAQABAAEAAMA
AQABAAIAAgAEAAQABwAIAAYABgAEAAQABAAEAAMAAgAAAP/////9//r/+f/4//j/+f/5
//r/+v/6//r/+v/5//v/+//7//r/+v/6//r/+//5//n/+f/4//r/+v/8//3/+//7//v/
+//6//r/+v/5//3//f/7//r/+P/0//b/+/8CAAwAFwAhAC8AQgBcAHkAlwC0AM8A5AD9
AAwBCwHrALMAewBQAC8AFQAFAPn/6//k/+T/5P/k/+j/7f/x//f/+P/6//3////+//3/
/f/8//z/+//7//v/+//7//v/+//6//r/+v/6//z//P/8//3/+//7//v/+v/4//j/+P/5
//r/+//8//7//v/+//7//v/8//z//P/8//3//f/8//z//P/8//z//f/9//3//f/9////
////////AAABAAEAAQD//////////wAAAAAAAAAAAgACAAMABAACAAQABAAEAAQABQAG
AAcACQAKAAoACwAMAAwADQAPAA4ADwAQABIAFAAUABcAGAAXABgAGgAbABwAHgAfACEA
JgAmACgAKwArAC0ALwAxADEAMwA0ADUANwA5ADsAOwA9AD0APgA+AEEAQgBCAEIAQQBB
AEIAQgBCAEIAQQBBAEEAQQBBAEEAQQBAAEAAPgA7ADoAOQA5ADgANgA0ADMAMQAvAC0A
LAAsACsAKAAmACMAIQAfAB0AGwAZABgAFgAUABMAEQAPAA8ADwANAAwADAAMAAsACgAK
AAkACQAIAAgACAAIAAgACAAIAAgACAAGAAYACAAIAAYABgAHAAcABwAIAAgACAAJAAkA
CgAKAA0ADQANAA0ADAAMAA0ADQAPAA8AEQARABIAEgASABIAFQAVABUAFgAUABQAFAAU
ABIAEgASABIAFAAVABUAFQAVABUAFQAWABQAFAATABMAEwATABMAEQATABMAEwATABQA
EwASABIAEgARABAADgAOAA8ADwAOAA8ADQANAAsACQAKAAsACwALAAsACwALAAkABwAH
AAUABgAHAAgACQALAAsACwALAAgACAAIAAgACAAIAAcABwAFAAUABQAFAAcACAAIAAcA
CQAIAAgACAAGAAUABQAGAAYABgAHAAcABAAEAAQABAAFAAYABwAJAAkACAAIAAgACAAG
AAUABAAIAAoACgAKAAoACQAIAAcABgAIAAgACAAIAAYABgAGAAYABgAGAAYABgAHAAgA
CQAKAAoACgAKAAoACQAIAAcABgAIAAgACAAIAAgACAAIAAgACAAIAAgACAAIAAgACAAI
AAgACAAIAAgACAAIAAgACAAGAAYABgAGAAgACAAIAAgACAAIAAgACAAIAAgACAAIAAoA
CwAMAAwADgAOAA4AEQASABMAEwATABEAEQARABEADgAOAA4ADgARABIAEgASABAADwAN
AA0ADwAQABEAEgATABQAFAAUABAAEAAQABAAEQAQAA4ADQANAAsACgAJAAoACgAJAAkA
CQAIAAcABgAIAAcABwAHAAUABAAEAAQABgAHAAcABwAHAAYABgAGAAYABwAHAAcACQAJ
AAgACAAIAAcABwAHAAcABgAEAAIAAAADAAgADgAXACUAMQA+AFQAcQCPAK4AywDmAAEB
FAEfARcB7wCxAHwAWwA7ACEAEwAHAPj/8v/y//D/8P/1//n/+//+/wQABQAFAAYABwAJ
AAoACgAJAAkACQALAAsACwALAAoACgAKAAoACgAKAAoACwALAAsACwAKAAoACgAKAAsA
CwALAAsADAAKAAoACgAKAAsADAANAA4ADwAPAA4ADgAOAA4ADgAPABEAEQARABEAEQAR
ABEAEQASABMAEwATABMAEwATABMAFAAUABQAFAAWABYAFwAYABgAGgAaABoAFwAXABcA
FwAaABwAHQAfACAAIAAhACMAIgAjACQAJgAmACYAKQAqACkAKgAsAC0ALwAyADQANwA8
ADwAPgBBAEIAQwBEAEUARQBHAEgASQBNAE8AUQBRAFUAVQBWAFYAVQBWAFYAVgBXAFcA
WABYAFkAWgBaAFsAWgBZAFgAVwBZAFgAWABWAFMAUgBRAFEATgBMAEoASQBIAEcARgBG
AEIAQQA+ADwAPQA7ADkANwA0ADEALwAsACoAKQAnACUAJQAlACMAIgAhACAAHgAcAB4A
HQAdABwAGgAaABoAGgAaABoAGgAaABwAHAAeAB4AHQAcABwAGwAcAB4AHwAgACEAIQAi
ACIAIwAjACMAIwAmACYAJwAnACUAJQAnACcAKgAqACoAKgApACkAKQAqACwALAAsACwA
LgAuAC4ALgAtAC0ALAArACwALQAuADAALgAuAC0ALQAsACsAKgAnACgAKQAqACsAKAAn
ACYAJgAnACcAJwAmACYAJwAnACYAJgAlACYAJQAiACIAIgAhACEAIQAhACEAIwAhACEA
HwAhACEAIQAhACEAIQAhACEAIAAgACAAIAAeAB4AHQAdAB4AHwAgACEAIAAgAB8AHQAd
ABwAHAAcAB8AHwAgACIAIQAgACAAHwAeAB4AHgAeAB4AHgAeAB8AIQAgACAAIAAgACAA
IQAeABwAHgAeAB4AHgAgACAAIAAgACIAIgAiACIAIAAgACAAIAAhACIAIwAkACIAIgAi
ACIAJAAkACQAJAAiACIAIgAiACQAJAAkACQAJgAmACYAJgAlACQAIwAiACMAJAAlACYA
JgAmAA==
         </WaveFormData>
      </LeadData>
   </Waveform>
</RestingECG>
