# Supplementary material for: Detection of Left Atrial Enlargement Using a Convolutional Neural Network-Enabled Electrocardiogram
Source: Front Cardiovasc Med. 2020 Dec 17;7:609976. doi: 10.3389/fcvm.2020.609976 (PMC7773668; doi:10.3389/fcvm.2020.609976)
Supplement: Supplementary file 5 [file Data_Sheet_5.ZIP › normal4/1802037120_5997_00000000.XML]

<?xml version="1.0" encoding="Windows-1252"?>
<!DOCTYPE RestingECG SYSTEM "restecg.dtd">
<RestingECG>
   <PatientDemographics>
      <PatientID>1802037120</PatientID>
      <PatientAge>67</PatientAge>
      <AgeUnits>Years</AgeUnits>
      <Gender>Female</Gender>
      <PatientLastName>yuannv</PatientLastName>
   </PatientDemographics>
   <TestDemographics>
      <DataType>Resting</DataType>
      <Site>1</Site>
      <AcquisitionDevice>MAC55</AcquisitionDevice>
      <Status>Unconfirmed</Status>
      <Priority>Normal</Priority>
      <AcquisitionTime>10:45:28</AcquisitionTime>
      <AcquisitionDate>05-12-2017</AcquisitionDate>
      <CartNumber>1</CartNumber>
      <AcquisitionSoftwareVersion>009C</AcquisitionSoftwareVersion>
      <XMLSourceVersion>MAC5000 v1.0</XMLSourceVersion>
   </TestDemographics>
   <RestingECGMeasurements>
      <VentricularRate>100</VentricularRate>
      <AtrialRate>100</AtrialRate>
      <PRInterval>190</PRInterval>
      <QRSDuration>90</QRSDuration>
      <QTInterval>330</QTInterval>
      <QTCorrected>425</QTCorrected>
      <PAxis>72</PAxis>
      <RAxis>87</RAxis>
      <TAxis>67</TAxis>
      <QRSCount>16</QRSCount>
      <QOnset>211</QOnset>
      <QOffset>256</QOffset>
      <POnset>116</POnset>
      <POffset>170</POffset>
      <TOffset>376</TOffset>
      <ECGSampleBase>500</ECGSampleBase>
      <ECGSampleExponent>0</ECGSampleExponent>
   </RestingECGMeasurements>
   <Diagnosis>
      <Modality>Resting</Modality>
         <StatementCount>2</StatementCount>
         <LabelText>12SL ��ϳ���</LabelText>
      <DiagnosisStatement>
         <StmtFlag>ENDSLINE</StmtFlag>
         <StmtText>�������</StmtText>
      </DiagnosisStatement>
      <DiagnosisStatement>
         <StmtFlag>ENDSLINE</StmtFlag>
         <StmtText>���� ECG</StmtText>
      </DiagnosisStatement>
   </Diagnosis>
   <Waveform>
      <WaveformType>Rhythm</WaveformType>
      <WaveformStartTime>0</WaveformStartTime>
      <NumberofLeads>8</NumberofLeads>
      <SampleType>CONTINUOUS_SAMPLES</SampleType>
      <SampleBase>500</SampleBase>
      <SampleExponent>0</SampleExponent>
      <HighPassFilter>16</HighPassFilter>
      <LowPassFilter>150</LowPassFilter>
      <ACFilter>NONE</ACFilter>
      <LeadData>
         <LeadByteCountTotal>10000</LeadByteCountTotal>
         <LeadTimeOffset>0</LeadTimeOffset>
         <LeadSampleCountTotal>5000</LeadSampleCountTotal>
         <LeadAmplitudeUnitsPerBit>4.88</LeadAmplitudeUnitsPerBit>
         <LeadAmplitudeUnits>��V</LeadAmplitudeUnits>
         <LeadHighLimit>2147483647</LeadHighLimit>
         <LeadLowLimit>268435456</LeadLowLimit>
         <LeadID>I</LeadID>
         <LeadOffsetFirstSample>0</LeadOffsetFirstSample>
         <FirstSampleBaseline>0</FirstSampleBaseline>
         <LeadSampleSize>2</LeadSampleSize>
         <LeadOff>FALSE</LeadOff>
         <BaselineSway>FALSE</BaselineSway>
         <ExcessiveACNoise>FALSE</ExcessiveACNoise>
         <MuscleNoise>FALSE</MuscleNoise>
         <LeadDataCRC32>3009979425</LeadDataCRC32>
         <WaveFormData>
+v/6//r/+v/6//r/+v/6//j/+P/4//j/+f/6//v//P/8//z//P/8//3//v///wAAAgAC
AAIAAgAEAAQABAAEAAcACAAJAAoACwAMAA0ADgASABQAFgAYABwAHgAgACIAIAAgACAA
IAAiACIAIgAiACAAIAAgACAAIAAgACAAIAAfAB4AHQAcABkAGAAXABYAFAASABAADgAM
AAoACAAGAAYABgAGAAYAAwACAAEAAAD+//7//v/+//7//v/+//7//P/8//z//P/6//r/
+v/6//r/+v/6//r/+P/4//j/+P/7//z//f/+//z//P/8//z//P/8//z//P/8//z//P/8
//7//v/+//7//v/+//7//v/+//7//v/+//7//v/+//7/AAAAAAAAAAD+//7//v/+/wAA
AAAAAAAA/v/+//7//v8AAAAAAAAAAP7//v/+//7///8AAAEAAgADAAQABgAIAAgACAAJ
AAkACwAMAA0ADgAOAA0ACwAJAAsACgAKAAkACQAJAAcABAAAAP/////9//v/+//7//r/
+//8//3//P/5//n/+v/6//z//P/8//z/+v/3//b/9f/3//j/+P/4//b/9v/1//X/9//3
//X/9f/1//b/9//3//j/+P/3//f/9f/2//f/9//5//v//P/7//z//f/+/wMABQAGAAoA
FAAfAC4AOgBCAEoAUABUAFIAPgAgAAIA4v/G/7j/uv/F/9T/4f/o/+v/8P/0//b/9v/2
//n/+//7//v///8BAAMABAAEAAMAAAD///7//v/9//z/+v/6//n/+//8//3//f/9//3/
/f/9//v/+//8//z//v/+//////////////////7//////wAAAQABAAEAAgAFAAUABQAF
AAcACAAJAAsACwAKAAoACgANABAAEwAWABYAGAAZABwAHAAeACAAIwAnACcAKAAoACYA
JgAmACUAJAAkACQAJAAmACQAIwAiAB8AHgAdABwAGwAZABkAFgAWABUAEQAQAA0ADQAL
AAsACQAGAAQAAwAAAP7//v/+/wEAAQD+//7//P/6//r/+v/8//z//P/8//7//v/8//z/
+//7//v/+//9//3//f/9//r/+v/7//v/+//7//v//P/8//z//P/8//r/+v/6//r//P/9
/////f/7//v/+//7//v/+//9//v//f/9//3//f/6//r/+//7//3//v/+//7//f/8//r/
+P/6//z//P/8/////////wEA/v/9//3//P/+//7/AgADAAIABAAEAAQABAAHAAgACAAI
AAsACwANAA4ADgAOAA0ACwAKAAkACgAKAAgABwAHAAcABAAAAPv/+f/6//n/+v/7//r/
+P/3//b/9//2//b/9//3//b/9f/0//b/9v/1//P/9P/1//b/+P/3//b/9f/0//T/9f/2
//f/9P/z//L/8v/1//X/9P/0//L/8f/w//D/8f/x//H/8//0//v//P/5//z///8BAAIA
CgAYACUAMgBAAEgATgBSAE4APAAiAAgA6P/G/7L/sv+6/8f/1v/h/+j/7f/y//T/9P/0
//b/+f/7//v/+//9//3////+//7//f/8//v/+v/6//n/+P/2//b/9f/3//j/+f/5//f/
9//3//f/+P/5//v//P/7//r/+v/5//v/+//7//v/+v/7//v//P////////8AAAEAAQAB
AAEAAQACAAMABQAIAAgACQAKAAoADAAOABAAFAAWABcAGgAaABwAHgAhACIAIQAhACAA
IQAiACMAIwAgACAAIAAgACAAHgAdABwAHQAcABsAGgAYABUAFAAQAA8ADwAMAAwACQAJ
AAcABwADAAAA/v/9//3//P/9//7//v/9//n/+P/5//j/+f/6//j/+P/4//j/+P/4//b/
9v/5//n/+f/5//f/9//3//f/+P/4//n/+f/3//f/9//4//j/+P/4//j/+v/6//r/+v/5
//n/+v/3//j/+f/6//v/+f/5//v/+f/7//v/+//7//z//P/9//3//P/8//v/+v/8//z/
+//6//j/+v/6//r/+//7//v//f/9//3//v/+//r/9v/6//7///8AAAEAAgAFAAYABgAG
AAcABwAJAAoACwAMAAwACwAHAAUABQAEAAQAAwADAAMAAQD+//r/+f/7//n/+f/5//n/
+P/4//j/+P/2//X/9f/2//b/9v/2//b/9v/1//P/8//z//P/9P/2//b/9v/2//T/8//y
//H/8P/x//L/9P/z//P/8v/y//H/8f/x//L/8//z//P/9f/2//f/+P/7//7///8BAAYA
DgAYACMALgA8AEQASABKAEYANgAWAPT/1P+0/6T/qP+y/73/zv/b/+L/5f/s//D/8P/w
//L/9f/3//f/+f/9//3//f/8/wAAAwD+//v/+v/6//n/+P/2//b/9f/2//j/+v/7//j/
9//2//X/9//3//j/+P/6//r/+//7//r/+f/4//f/+f/7//z//v/9//3//f/+////////
////AwAEAAUABwAGAAYABwAIAAsADgARABQAFAAWABcAGgAaABwAHgAhACUAJQAmACYA
JQAkACMAIQAiACIAIgAiACEAHgAcABoAGQAYABcAFgAXABUAFQASABAADwALAAoACQAJ
AAcABwAGAAQAAwADAAIAAAAAAAAAAAD///v/+v/7//r/+//8//z//P/8//z/+v/6//j/
+P/7//v/+//7//n/+f/5//n/+P/4//n/+f/6//v//P/+//3//P/7//r//P/8//z//P/6
//v//f/7//v/+//7//v//f/9/////f/9//3//f/9//z//P/9//3//f/+//7//v/9//z/
+v/4//n//P/9//7//f/9//3///8BAP///P/+/wAAAAAAAAAAAgAEAAUABgAHAAcACQAK
AAkACgAKAAkACAAHAAgACAAGAAUABQAFAAMAAAD8//v//P/7//z//f/8//r/+f/4//r/
+P/3//f/+P/4//j/+P/2//b/9f/z//T/9f/2//j/9v/2//b/9v/3//f/9//3//P/8//z
//T/9//3//b/9v/1//X/9f/2//X/9f/1//f/+P/5//z/AQACAAEAAwAEAAgAEgAfACoA
NAA+AEYASABIAD4AKAAOAPb/2P++/7b/vP/H/9D/2f/i/+X/6v/w//L/9P/4//n/+f/7
//n/+/8BAAEAAAACAAUAAgD+//z/+//5//v/+v/7//v/+f/6//v/+//5//n/+f/5//r/
+//9//7//P/8//3//f///////////wAAAQABAAIAAgABAAAAAAACAAMABAAFAAUABgAH
AAkACgAKAAsADAAOABAAEgAUABQAFgAXABoAHAAeACAAIwAjACMAJAAkACUAJgAnACcA
JAAkACQAJAAiACAAHwAeAB8AHgAdABwAGwAZABkAFgAWABUAEQAQAA4ADQAKAAkABwAE
AAIAAQACAAAAAAAAAAMAAwAAAAAA/v/8//z//P/8//z//P/8//r/+v/4//j/+//7//v/
+//5//n/+f/5//j/+P/5//n/+//7//v//P/6//r/+v/6//z//P/8//z/+v/7//3/+//9
//3//f/9//////8BAP///f/9//3//f/8//z//f/9//v//P/8//z//v/+//3//P/+/wAA
AAAAAAAA///+////AQABAAIAAgAEAAQABAAEAAUABgAGAAYACAAJAAwADgAOAA4ADQAL
AAsACQAJAAgABgAFAAUABQADAAAA/P/7//3/+//7//v/+//6//r/+v/6//j/9//3//j/
+P/4//j/9v/2//X/8//0//X/9v/4//f/9v/1//T/9f/1//X/9f/x//H/8f/y//P/8//y
//L/9P/1//b/+P/2//X/9P/1//z/+f/6//v//v/9//3//v8GABYAIQAqADgAQgBKAE4A
TgBCAC4AGAD8/9r/vv+2/77/yf/S/93/6P/v//D/8P/0//T/9v/3//f/9//7//3/////
/wIAAgABAPz/+//6//r/+f/6//j/+P/3//X/9v/3//f/9//3//f/9//5//n/+v/6//r/
+v/7//v/+f/5//n/+f/4//n/+f/6//z//f/+/wAAAQABAAEAAQACAAIAAgADAAYABgAH
AAgACgAMAA4AEAAQABIAEwAWABcAGgAdACEAIgAhACEAIAAiACIAIgAhACAAIAAgACAA
IAAeAB0AHAAbABoAGQAYABUAEwATABAADwAPAAwADAAKAAkABgAFAAQAAgABAAEAAgAA
AAAAAAAAAP//+//6//z/+v/6//r/+P/4//j/+P/4//j/9v/2//f/9//3//f/9f/1//X/
9f/3//j/+v/7//j/9//2//b/+P/4//j/+P/6//r/+v/6//n/+f/6//f/+f/5//n/+f/5
//n/+//5//f/9//3//f/+P/4//n/+f/4//j/9//2//f/+P/4//j/+P/6//r/+v/5//n/
+f/7//3//f/+//7//P/6//v//P/9//7/AAACAAMABAADAAMABQAGAAkACgAKAAkACQAH
AAcABgAEAAMAAwADAAEA/v/6//n/9//1//X/9f/1//T/9P/0//b/9P/z//P/9P/0//T/
9P/y//L/8f/v/+//7//v//D/8P/w//D/8P/x//H/8f/x/+3/7f/t/+7/8f/x//D/8P/t
/+3/7f/u/+//7//v//H/8P/x//b/+f/4//3/AQAAAAQAEgAlADIAOgBEAEoATABMAD4A
JAAEANr/uv+u/67/tP/B/87/2f/g/+X/6P/s/+7/7v/w//H/8f/z//f/9//7//v/+v/4
//f/9v/2//b/9//3//T/8v/y//H/7//w//H/8f/x//H/8f/x//P/8//0//T/9P/0//X/
9f/1//X/9f/1//b/9//3//j/9//3//f/+P/5//n/+f/5//3//v///wEAAgACAAMABAAG
AAgACgAMABAAEgATABYAFAAWABgAGwAfAB8AIAAgAB8AHgAdABsAGgAaABoAGgAaABgA
FwAWABMAEgARABAAEAAPABAADgAMAAsABwAGAAMAAwABAAEAAQD+//z/+//6//j/+P/4
//n/+f/2//b/9P/y//L/8v/0//T/9P/0//L/8v/w//D/7v/t/+z/6//u/+//8P/x//D/
8P/x//H/8f/x//H/8v/0//T/9P/0//L/8v/y//L/9P/1//f/9f/z//P/8//z//P/8//1
//P/8//z//P/8//y//L/8//z//H/8v/y//L/8//0//T/9P/0//b/9v/2//f/9//3//n/
8//1//T/+P/6//z//v///wAAAAAAAP////8BAAIAAwAEAAQAAwAAAP3//P/6//3//f/+
/////f/6//b/9f/z//H/8f/x//H/8P/w//D/7v/s/+v/6//u/+7/7v/u//D/8P/v/+3/
7P/r/+r/6v/s/+z/7P/s/+n/6f/p/+n/6P/p/+r/7P/r/+v/6v/q/+n/6f/p/+r/6//r
/+v/7f/w/+//7v/1//j/9f/3//z/BAAQABsAJAAuADgAQgBGAEQANgAYAPr/3v+6/6D/
nP+o/7f/xP/P/9j/4f/o/+b/5v/q/+7/7//z//P/8//3//n/9//4//r/9//4//X/9P/0
//P/8P/u/+7/7f/u//D/8v/z//P/8//z//P/8f/x//L/8v/0//T/9f/1//X/9f/1//X/
9v/3//f/+P/3//f/9//4//f/9//3//f/+v/8//7/AQAEAAQABQAGAAgACgAMAA4AEgAU
ABUAGAAWABgAGgAdAB0AHQAeAB4AHgAeAB4AHQAdAB4AHwAgAB4AHAAbABoAGAAWABQA
EgASABEAEgAQAAwACwAHAAYABwAHAAUABQABAP7//P/7//z/+v/6//r/+f/5//b/9v/2
//T/9P/0//T/9P/0//T/9P/0//L/8v/1//X/9f/1//X/9f/1//X/9P/0//X/9f/z//P/
8//0//T/9P/0//T/9v/2//b/9v/0//X/9//1//f/9//3//f/9//3//n/9//3//f/9//3
//b/9v/3//f/9//4//j/+P/6//r/+f/4//b/+P/4//j/+//7//v//f/5//b/+P/6//z/
/v/9//7//v/+/wEAAQADAAQABQAGAAYABQABAP/////+/wEAAQACAAMA///8//j/9//3
//X/9f/1//X/9P/0//T/9P/y//H/8f/y//L/8v/y//T/9P/z//H/7//v/+//8P/w//D/
8P/w//H/8f/x//H/7//v/+//8P/x//H/8P/w/+//7//v//D/8f/x//H/8//y//X/9P/1
//b/+f///wIABAAOABkAJAAsADYAPgBEAEQAOgAkAAgA7P/O/7D/qP+u/7v/xv/V/+D/
5f/o/+r/7P/s/+z/8f/1//P/9//7//3//f/8//r//f/8//n/+P/4//f/9v/0//T/8//z
//T/9f/1//f/9//3//f/9//3//j/+P/4//j/+f/5//f/9//3//f/+P/5//n/+v/7//v/
+//8//v/+//7//v//v8AAAIABQAFAAQABAAEAAgACgAMAA4AEAASABMAFgAWABgAGgAd
AB8AHwAgACAAHgAeAB4AHQAeAB4AHgAeAB4AHAAbABoAGwAaABkAGAAXABUAFQASABAA
DwALAAoABwAHAAUABQAFAAIAAAD///7//P/8//z//f/9//r/+v/4//b/9v/2//j/+P/4
//j/+P/4//b/9v/3//f/9//3//f/9//3//f/9v/2//f/9//3//f/9//4//b/9v/2//b/
+P/4//j/+P/5//v//v/9//z/+//6//n/+//7//3/+//7//v/+//7//r/+v/7//v/+//8
//z//P/8//z/+//6//z//v/+//7/////////AQD//wAAAgACAAIAAgAEAAYABwAIAAgA
BwAIAAgACwAMAAwACwAJAAcABwAGAAYABQAFAAUAAwAAAPz/+//7//n/+f/5//n/+P/4
//j/+P/2//X/9f/2//b/9v/2//j/+P/3//X/8//z//P/9P/2//b/9v/2//T/8//y//H/
8P/x//L/9P/z//P/8v/y//H/8f/x//L/8//z//P/9f/4//f/9v/5//z/+////wYACgAQ
AB0AKAAyADwARABKAEwARAAwABYA+v/a/77/tP+2/8P/0v/f/+j/6f/s//D/8v/w//L/
9//7//n/+/////3/+//8/wAA///+//3//P/8//v/+f/2//X/8//0//b/+P/5//v/+//7
//v/+v/5//n/+P/6//r/+//7//3//f/9//3//v//////AAD///////8AAAEAAQABAAEA
AwAEAAUABwAGAAYABwAIAAoADAAOABAAFAAWABcAGgAYABoAHAAfACEAIQAiACIAJAAk
ACQAIwAkACQAJAAkACIAIAAfAB4AGwAaABkAGAAYABcAGAAWABQAEwAPAA4ADAALAAgA
BwAGAAQAAwADAAIAAAAAAAAA//////z//P/8//r/+v/6//z//P/8//z//P/8//r/+v/6
//n/+P/3//n/+f/5//n/+P/4//n/+f/7//v/+//8//r/+v/6//r/+v/6//r/+v/7//3/
AAD///z/+//6//n/+v/7//7//f/7//v/+//7//r/+v/7//v/+//8//z//P/6//r/+f/4
//r//P/8//z/+//7//v//f////3/+v/+/wEAAgADAAQAAwAEAAQABAAIAAkADAAOAAwA
DAALAAkACQAHAAcABgAGAAUABQAFAAMAAAD8//v/+//5//n/+f/5//j/+P/4//j/9v/1
//X/9v/2//b/9v/0//T/8//x//L/8//0//b/9P/0//T/9P/1//X/9f/1//L/8f/w//D/
8f/x//D/8P/x//H/8f/y//H/8f/x//P/8v/1//r/9//2//3/AwAAAAIADgAbACQAMgBC
AEwATABMAEYAMgASAPT/1P+8/7D/sv+7/8z/2//i/+X/6P/q/+7/8v/y//P/9//5//n/
+f/9//3//P/8//v/+v/5//j/+P/3//b/9P/0//P/9f/2//f/9//2//X/9P/z//X/9f/2
//b/9v/2//f/9//1//X/9f/1//f/+f/6//z/+//7//v//P///////////wEAAgADAAUA
BgAGAAcACAAJAAoACwAMAA4AEAARABQAFQAYABsAHwAfAB8AIAAgACAAIAAgAB8AHwAg
ACEAIgAhAB4AHAAaABsAGgAZABgAGQAXABcAFAARAA8ACgAIAAkACQAHAAcABQACAAAA
///8//r/+v/6//3//f/6//r/+v/4//j/+P/6//r/+v/6//j/+P/2//b/9//3//f/9//5
//n/+f/5//b/9v/3//f/9//3//f/+P/4//j/+P/4//j/+P/4//j/+P/5//v/+f/5//n/
+f/5//v/+//9//v/+//7//v/+//6//r/+//7//3//v/+//7//f/8//r/+P/5//z//f/+
//3//f/9////AQABAAAAAQACAAMABAAFAAYABgAGAAkACQALAAwADQAOAA4ADQAJAAcA
BwAGAAYABQAFAAUAAQD+//r/+f/8//v//P/9//r/+P/3//b/9//2//b/9//4//j/+P/4
//j/+P/3//X/8//z//P/9P/y//L/8v/y//P/8//z//P/8//z//P/9P/z//P/8v/y//T/
9f/2//j/9//1//P/8//0//f/+P/3//z/AwAFAAQADAAYACEAKAA4AEoAUgBSAEwAOgAe
AAAA3v+6/6L/pP+y/8H/zv/X/+D/6//w/+7/8P/y//T/+f/7//n/+//9//3/AQAAAAAA
AQAAAP3//P/8//v/+P/2//b/9f/3//j/+f/5//f/9//3//f/+P/5//v//P/7//r/+v/5
//r/+//8//3//v//////AAD///////8AAAEAAQABAAEAAwAEAAUABwAGAAYABwAIAA0A
EAATABYAFwAYABgAGgAcAB4AIAAjACUAJQAmACYAJgAmACYAJQAiACIAIgAiACEAHgAc
ABoAHAAcABwAHAAaABcAFgASABAADwALAAoACgALAAoACwAHAAQAAgABAP///P/7//r/
/f/9//r/+v/8//r/+v/6//r/+v/6//r/+f/4//X/9P/3//f/9//3//f/9//3//f/9v/2
//f/9//5//n/+f/6//j/+P/4//j/+//8//3//v/9//3//v/7//n/+f/5//n/+//7//3/
+//5//n/+f/5//r/+v/7//v/+v/6//n/+P/5//r/+v/6//z//v/+//7///////3/AAAC
AAIAAgACAAUABgAGAAYABQAFAAcACAAJAAoACgAJAAcABQAFAAQAAgABAAEAAQABAP7/
+v/5//n/9//3//f/+P/4//n/+v/4//b/9f/1//T/9P/0//T/9P/0//P/8f/x//H/8f/y
//D/8P/w//D/7//v/+//7//u/+//8P/y//P/8//y//L/8P/v/+7/7v/w//H/8v/1//b/
8//0//X/9v/3//v/AAAGAA4AGQAkADAAOgBAAEQARAA2ABoAAADm/8j/rP+m/67/vf/O
/9f/2v/h/+r/7v/s/+r/7v/1//X/9//5//n/9f/3//7//v/7//r/+v/6//v/+//5//b/
9f/z//L/8v/y//H/8v/z//T/9f/1//X/9v/2//b/9v/3//f/9f/1//X/9f/3//n/+v/8
//3//f/9//7//f/9//3//f/9//7///8BAAIAAgADAAQACAAKAAwADgAOABAAEQAUABIA
FAAWABkAHAAdAB8AIAAeAB4AHgAdAB4AHgAeAB4AHgAcABsAGgAZABgAFwAWABMAEQAR
AA4ADgANAAkACAAGAAUAAgABAAAA/v/9//3/+v/4//j/+P/5//n/9v/2//b/9P/0//T/
9P/0//T/9P/2//b/9P/0//f/9//3//f/9f/1//X/9f/y//L/8//z//X/9f/1//b/9v/2
//b/9v/1//T/8//y//P/9f/4//f/9v/1//T/8//0//X/+P/3//X/9f/1//X/9v/2//f/
9//3//j/+P/4//j/+P/3//b/9v/4//j/+P/5//n/+f/7/wAA/v/+//7//v8BAAIAAgAC
AAEAAQADAAQABQAGAAYABQADAAEAAQAAAAAA////////AAD+//v/+//4//X/9P/z//P/
8v/y//L/8v/w/+//7//y//L/8v/y//T/9P/z//H/8P/v/+7/7v/u/+7/7v/u/+3/7f/t
/+3/7f/t/+3/7v/t/+3/7P/s/+3/7f/t/+7/7f/t/+3/7//u//P/9v/z//L/9f/7//7/
AgAMABcAHgAuADwARABEAEIANgAiAAwA7v/K/67/pv+w/73/zP/b/+L/5f/o/+r/6v/q
/+r/6//x//X/8//x//f/+//2//T/9f/2//f/9v/2//X/8v/w//D/7//t/+7/7//v//H/
8f/x//H/7//v//D/8P/w//D/8f/x//T/9f/2//f/9f/1//T/9P/3//f/9//4//n/+f/5
//n/+//8//3////+//7///8AAAQABgAIAAoACgAMAA0AEAARABQAFwAbABsAGwAcABwA
HAAcABwAGwAYABgAGAAYABkAGAAYABgAFwAWABUAFAATABEAEQAOAAoACQAFAAQAAwAD
AAEAAQABAP7//P/7//r/+P/4//j/+P/3//P/8v/y//D/8P/w//L/8v/y//L/8v/y//D/
8P/v/+//7//v//H/8f/x//H/8v/y//P/8//x//H/8f/y//L/8v/y//L/8P/w//D/8P/w
//H/8//x//P/8//z//P/8f/x//P/8f/z//P/8//z//D/8P/x//H/8v/0//X/9v/2//b/
9f/0//L/9P/0//T/8//z//P/9f/1//r/+v/6//r/+v/9//7//v/+//3//f///wAAAQAC
AAIAAQABAP/////+//z/+//7//v/+f/2//L/8f/z//H/8f/x//H/8P/w//D/7v/s/+v/
6//q/+r/6v/q/+v/7P/s/+v/6f/p/+n/6v/s/+z/7P/s/+n/6f/p/+n/5//n/+f/6P/r
/+v/6v/q/+f/5//n/+j/6f/p/+n/6//w/+v/7P/v/+7/8f/1//r/AgAQABsAIAAoADYA
QgBGAEQANgAgAAQA5P/A/6b/pP+u/73/zP/X/97/4f/i/+b/5P/i/+T/6//x//P/8//z
//P/9//4//T/7//u/+7/7v/v/+//7P/q/+r/6f/p/+r/6//r/+v/6//r/+v/6//r/+z/
7P/s/+z/7f/t/+//7//v/+//7v/v/+//8P/x//H/8f/y//X/9f/1//X/9//4//n/+//6
//r/+//8//z//v8AAAIABgAIAAkADAAOABAAEgAVABcAFwAYABgAFgAWABYAFQAWABYA
FgAWABYAFAATABIAEAAOAAwACgALAAkACQAGAAQAAwD///7/+//7//n/+f/4//b/9f/1
//T/8v/y//L/8f/x/+7/7v/u/+z/7P/s/+z/7P/s/+z/7P/s/+r/6v/p/+n/6f/p/+r/
6//s/+3/6//q/+r/6f/p/+n/6f/q/+r/6v/q/+r/6v/q/+r/6v/o/+n/6//p/+n/6f/p
/+n/6//r/+3/6//s/+3/7v/v/+v/6v/q/+n/6f/q/+r/6v/r/+z/7P/s/+z/7v/u/+7/
7//v/+//8f/z/+//9P/0//T/9P/0//X/9v/2//b/9//3//n/+v/9//7//v/9//j/9f/0
//L/8//z//T/9f/y/+7/6f/n/+n/5//n/+f/6f/o/+j/6P/m/+T/4//j/+T/5P/k/+T/
5v/m/+X/4//h/+H/4f/i/+L/4v/i/+L/3//f/9//3//f/9//3//g/+H/4f/g/+D/3f/d
/93/3v/g/+H/4v/l/+D/4//m/+f/6P/t/+//9P/+/woAFQAcACgAOABAAEAAOAAkAAgA
6P/I/6b/jv+O/57/sf++/8n/1P/d/97/3P/c/+D/4v/h/+P/5//p/+n/5//p/+r/6v/r
/+z/6v/o/+f/5f/k/+L/4v/h/+P/5P/l/+X/5f/l/+X/5f/l/+X/5v/m/+T/5P/l/+X/
5f/l/+X/5f/m/+f/5//o/+v/6//r/+z/6//r/+v/6//v//D/8f/z//b/9v/3//j/+v/8
//7/AAAAAAIAAwAGAAQABgAIAAsADwAPABAAEAAOAA4ADgANAAwADAAMAAwACgAIAAcA
BgAHAAYABQAEAAUAAwADAAAA/P/7//f/9v/1//X/8//z/+//7P/q/+n/6v/o/+j/6P/o
/+f/4//i/+P/4v/j/+T/4v/i/+L/4v/i/+L/4P/g/+P/4//j/+P/4v/h/+D/3//g/+D/
4f/h/9//3//f/+D/4v/i/+L/4v/g/+D/4P/g/+D/4f/j/+H/4f/h/+H/4f/j/+P/5f/j
/+P/4//j/+P/4f/g/+D/3//h/+L/4v/i/+L/4v/h/+D/3v/g/+D/4P/l/+X/4//j/+T/
5f/m/+f/6P/p/+r/6v/q/+3/7f/v//D/7//w//D/7//s/+n/6P/m/+j/5//n/+f/5//k
/+D/3//e/9v/2v/Z/9n/2P/Y/9j/2v/Y/9f/1//Y/9j/2P/Y/9j/2P/X/9X/1v/X/9j/
2v/Y/9j/2P/Y/9X/1f/V/9X/0//T/9P/1P/W/9f/1//Y/9T/0//S/9L/1f/V/9X/1//a
/9n/2v/b/9r/3f/h/+L/7P/+/wsAEgAcACYAKgAoACAAEAD0/9r/wv+g/4b/iv+W/53/
qv+5/8T/zf/O/9D/0v/S/9T/2f/Z/9v/3f/f/93/3//k/+L/3f/e/93/3P/c/9v/2P/W
/9b/1f/V/9b/1//X/9n/2f/Z/9n/1//X/9j/2P/a/9r/2//b/9n/2f/Z/9n/3P/d/93/
3v/f/9//3//g/9//3//f/9//3//g/+H/4//l/+b/6P/q/+r/7P/u//D/8v/0//X/+P/4
//r//P///wEAAQACAAIAAgACAAIAAQD+//7//v/+//7//P/7//r/9//2//X/9P/1//P/
8//w//D/7//r/+r/6P/n/+T/4//i/+D/3//f/97/3P/c/9z/3f/d/9r/2v/Y/9b/1v/W
/9T/1P/U/9T/1f/W/9X/1v/W/9X/1P/T/9X/1f/V/9X/1v/W/9f/1//V/9X/1f/W/9j/
2P/Y/9j/1v/W/9b/1v/W/9f/2f/X/9f/1//X/9f/2f/Z/9v/2f/a/9v/3P/d/9v/2v/a
/9n/1//Y/9j/2P/W/9b/1f/U/9P/1P/T/9L/0f/R/9H/0//Q/8//z//O/87/0P/Q/8//
0f/Q/w==
         </WaveFormData>
      </LeadData>
      <LeadData>
         <LeadByteCountTotal>10000</LeadByteCountTotal>
         <LeadTimeOffset>0</LeadTimeOffset>
         <LeadSampleCountTotal>5000</LeadSampleCountTotal>
         <LeadAmplitudeUnitsPerBit>4.88</LeadAmplitudeUnitsPerBit>
         <LeadAmplitudeUnits>��V</LeadAmplitudeUnits>
         <LeadHighLimit>2147483647</LeadHighLimit>
         <LeadLowLimit>268435456</LeadLowLimit>
         <LeadID>II</LeadID>
         <LeadOffsetFirstSample>0</LeadOffsetFirstSample>
         <FirstSampleBaseline>0</FirstSampleBaseline>
         <LeadSampleSize>2</LeadSampleSize>
         <LeadOff>FALSE</LeadOff>
         <BaselineSway>FALSE</BaselineSway>
         <ExcessiveACNoise>FALSE</ExcessiveACNoise>
         <MuscleNoise>FALSE</MuscleNoise>
         <LeadDataCRC32>743673250</LeadDataCRC32>
         <WaveFormData>
6P/o/+j/6P/p/+r/6//s/+r/6v/q/+r/7P/u//D/8v/x//D/7//u//D/8v/0//b/9//4
//n/+v/8//z//P/8////AgAFAAgACQAKAAsADAAQABQAGAAcACAAIgAkACYAKQAqACsA
LAAuADAAMgA0ADMAMgAxADAAMQAyADMANAAxADAALwAuACsAKgApACgAJQAkACMAIgAf
ABwAGQAWABQAFAAUABQAEQAQAA8ADgAMAAoACAAGAAUABAADAAIAAQAAAP///v/8//z/
/P/8//z//P/8//z/+v/6//r/+v/7//z//f/+//z//P/8//z//f/+////AAAAAAAAAAAA
AAAAAAAAAAAAAQACAAMABAACAAIAAgACAAIAAgACAAIAAgACAAIAAgABAAAA///+/wEA
AgADAAQABgAGAAYABgAGAAYABgAGAAkACgALAAwADQAOAA8AEAATABYAGwAeABwAHAAe
AB8AIQAiACQAIAAdABsAGgAaABkAFwAWABQAEQAOAAoABAD+//n/+f/2//P/8v/v/+v/
7P/t/+3/7P/p/+j/5v/l/+b/5//o/+f/4//i/+H/4f/j/+T/5P/k/+H/3//f/97/3v/e
/97/3//h/+H/4f/h/+D/3//e/97/3v/g/+D/3//h/+H/3f/d/9//4f/k/+b/5v/k/+j/
8v8AAA8AIAA3AE4AYABuAIMAlACWAIUAXgAtAAAA3//M/8D/tf+r/6b/ov+g/6T/qv+t
/7X/vP++/8H/yf/O/87/0f/U/9f/2v/f/+D/4f/h/+L/4v/j/+T/5P/m/+X/5P/m/+b/
5v/m/+b/5v/m/+j/6v/s/+3/7v/t/+z/6//q/+3/7//x//H/8v/y//L/9P/1//b/9v/4
//v//f8AAAEAAAAAAAAAAgAGAAoADwAQABYAGAAaABwAHQAeACEAJAAoACwALgAxAC8A
LwAvAC8AMAAxADIAMwA1ADMAMwAwAC4ALQAtAC0ALQAsACoAKAAoACYAJAAiAB4AHQAd
ABsAGgAWABUAEQAOAAwACQAIAAgACAAIAAYAAwAAAP3/+//9//7//v/8//7//f/7//j/
+f/5//j/9//5//r/+//8//v/+v/4//f/+P/5//v//P/+//7//P/8//r/+v/6//3//v//
/wEAAgAAAP///v/9////AQABAAEAAAAAAP3////9//z//P/8/wAAAQABAAEA///+//z/
+v/8////AAAAAAEAAgADAAUABAAEAAQABgAIAAsADQAMAAwADgAQABIAFAAZABoAGwAc
ABwAHQAfACAAIQAcABgAFQAVABYAFgAVABMAEAAMAAgABgAAAPr/9f/2//T/8v/y/+3/
6f/p/+n/6v/o/+j/6P/m/+X/5P/j/+X/4//h/+D/3//f/9//4P/e/97/3f/b/97/3v/f
/+D/3f/d/9z/2//c/93/3f/d/97/3v/e/+D/3//d/9z/2//f/+X/5//l/+T/5P/g/+D/
6P/4/wwAHwAyAEcAWABkAHAAgQCOAIwAbwA+AA8A7P/V/8b/uv+v/6n/qv+s/7D/tP+2
/7n/vf++/77/x//N/9L/1v/Z/9r/3f/e/9//4P/h/+H/4//k/+b/6P/m/+j/5//m/+j/
6P/o/+j/6P/o/+j/6v/q/+z/7f/u/+7/7v/u/+7/7v/v//D/7//x//L/8//2//f/+P/4
//r/+v/7//3//f8AAAIABAAIAAgACgANAAwAEQAUABcAGgAcAB4AIgAmACcAKgArAC0A
MAAxADIAMwAxADEAMQAxADIAMQAyADAALwAtACwAKwApACgAJgAkACMAIgAhACAAHQAb
ABoAFwAYABQAEwAPAA8ADgAMAAwACgAIAAYAAgAAAP7//P/7//n/+v/6//j/+//7//r/
+P/4//n/+f/5//j/+P/4//j/+f/6//r/+//6//v//f/+//7//v/8//z//v/+//7/AQD/
////AAAAAAAAAQACAAMAAAABAAAA//8AAAAA/f///wAAAAABAAIAAgABAP///f///wAA
AAAAAP7/AQACAAIAAwAEAAUABwAGAAYABgAIAAgABwAJAA4AEQASABMAFAAYABgAGAAY
ABsAHQAgACIAIgAeABsAGQAWABYAFQATABQAEgAPAAwABgAAAPr/9f/3//T/8f/w/+3/
6f/p/+n/6v/o/+j/6P/n/+f/5//n/+b/4//g/97/3//f/9//4P/i/+L/4f/f/97/3P/b
/9r/3f/f/+D/4f/f/9//3v/d/93/3v/f/+L/4f/f/97/3f/Z/9v/5f/n/+b/6P/o/+j/
7v/8/wwAHQA0AE8AYAByAIIAkQCeAJ4AfQBIABUA9P/f/9D/wP+x/6n/pv+o/6j/rv+y
/7X/u//A/77/vf/D/8b/yP/P/9T/2f/c/97/3v/e/93/3P/c/93/3v/g/+T/5f/m/+X/
5P/j/+L/5f/m/+f/6v/n/+j/6P/o/+r/6v/q/+r/7f/v//H/8f/x//D/7//w//L/9P/1
//j/+f/7//7////+//7//v8AAAQACAANAA4AEAASABQAFgAaABwAIAAkACUAKAApACsA
KwArACsAKwAsAC0ALgAvAC4AKwAqACYAKQApACoAKwAoACYAIwAgAB4AHAAaABgAGQAZ
ABoAGQAWABIAEQANAA0ADAAKAAoACAAGAAQAAAD///7//f/9////AAAAAP7//P/7//n/
9v/7//3//v////7//P/6//j/+v/6//n/+f/7//3/AAACAAAAAAD+//7///8AAAEABQAE
AAMAAwACAAEAAQABAAEAAQADAAMAAwABAAAA/P/9/wAAAAABAAIAAgADAAMAAwAAAAAA
///+/wEABQAHAAgABwAGAAUABQAJAAgACQAMAA8AEAARABIAFwAYABkAGgAdAB8AIgAk
ACUAIAAcABkAGwAcABwAGwAYABYAEwAQAAoABAD+//n/+v/4//b/9v/x/+v/6f/n/+f/
5v/n/+j/5f/l/+X/5f/l/+P/4f/g/+L/4//k/+b/4//i/+D/3f/e/97/3//g/9//3//e
/93/3//f/97/3f/d/97/3//i/9//3f/c/9v/3f/f/+P/6f/s/+j/4P/c/+L/7v8AABUA
KgBBAFgAagB0AH8AkACaAI0AZgAtAAAA5f/W/8T/sf+j/5z/nP+g/6L/qv+z/7f/uP+8
/7v/vf/E/8r/z//U/9n/2v/a/9r/2v/Z/9r/3P/f/+L/4f/k/+T/5P/l/+T/4//i/+b/
6P/q/+7/6v/q/+n/6P/p/+r/6//s/+3/7//x//H/8P/w//D/8v/2//j/+f/8//r/+//9
//3//v8AAAIABgAHAAoADgAOABIAFAAWABgAGwAeACMAKAAqACwALAAtAC8AMQAzADUA
NQA1ADUANQAzADEAMQAuADAALwAvAC8ALgAsACkAJgAmACQAIgAgAB4AHQAdABsAGQAU
ABIADQAOAA4ADQAOAAwACgAIAAQABQAEAAMAAwABAAIAAgAAAP3/+//4//T/+f/7//z/
/f/7//r/+f/4//n/+v/6//v/+v/7//3//v/+//7//P/8//3//v///wMAAAD//////v//
/////////wEAAwADAAMAAgACAP//AQADAAIAAgACAAMAAwACAAEAAgAEAAUABgAGAAkA
CgAKAAgACAAIAAkADwAQABMAEgAUABQAFAAUABgAGgAcAB4AIgAjACUAJgAnACIAHgAb
AB0AHgAeAB0AGQAWABIADgAMAAYAAAD7//3/+v/3//b/8v/t/+z/6//s/+r/6v/q/+j/
5//m/+X/5//l/+P/4v/j/+P/4//k/+P/4v/g/93/4P/g/+H/4v/f/9//3v/d/97/3//f
/9//4P/g/+D/4v/h/9//3v/d/+P/5f/l/+f/6P/m/+D/3v/o//j/CgAZACwARQBWAGIA
cAB/AJAAlAB/AFIAIQD6/9v/yP+4/63/pf+i/6D/ov+q/7D/s/+3/7b/uP+//8X/zP/S
/9n/2v/Z/9j/3f/e/9//3//f/+D/4v/k/+T/5v/l/+T/6P/o/+j/6P/p/+r/6//u/+3/
7v/u/+7/8P/w//D/8P/w//H/8v/x//X/9v/3//r/+f/6//r//P/8//3//////wIABAAG
AAoACgAMAA8ADgATABYAGQAcACAAIgAmACoAKgAsACwALQAwADEAMgAzADIAMwA0ADUA
NwA1ADUAMgAwAC8ALwAvAC4ALAApACYAJwAmACUAJAAfAB0AHAAZABkAFgAWABMAEwAS
ABAAEAAMAAoACAAEAAUABAADAAMAAQAAAP7/+v/7//v/+v/4//r/+//7//v/+f/4//f/
9v/4//r/+//9//z/+//7//r//f/+//3//v/+//7//v8BAAAA//////7//v///wAAAQAA
AAEAAAD/////AAD+/wEAAQAAAAAAAAAAAP///f/7//3/AAACAAQABAAHAAgACAAGAAYA
BgAHAAkACgALAA4ACgAMABAAEgAUABYAGQAaABsAHAAdAB0AHgAeACIAHgAbABkAGAAY
ABcAFQASABAADQAKAAgAAgD8//f/9f/y/+//7v/t/+n/6f/p/+j/5v/m/+b/5v/n/+j/
6f/o/+X/4v/g/9//3//f/+D/4f/i/+L/4f/f/97/3v/e/9z/3f/d/93/3v/f/9//3//c
/9z/3P/e/+D/3//f/9//3f/b/9//4//k/+T/5v/k/+b/9P8IABkAKgBBAFYAaAB6AIsA
lgCQAG0APgARAOz/1f/K/8D/s/+r/6j/pP+k/6z/sv+1/7n/vv/C/8X/x//M/9L/0//Q
/9P/2v/f/+D/4f/h/+D/4P/h/+L/4v/k/+P/4v/k/+T/5P/k/+b/5v/m/+j/6v/s/+3/
7v/s/+z/7P/s/+3/7//x//H/8v/y//L/9P/1//b/9v/4//n/+//+////AAACAAQACAAK
AAwADwAOABMAFgAZABwAHQAeACEAJAAnACoAKwAtAC0ALQAtAC0AMAAxADIAMwAzADEA
MQAuAC0AKwAqACkAKwAqACgAJgAkACIAIAAeABwAGwAbABkAGAAUABMADwALAAoACAAI
AAkACAAHAAQAAAD+//z/+//9//7//v/8//7//f/7//j/+P/3//X/8//2//j/+v/8//v/
+v/4//f/+v/7//3//v/+//7//P/8//r/+v/6//3//////wAAAAD9//3//f/9//v//f/9
//3//f/+//z////+//z/+//6//7/////////AQACAAIAAgAAAAMABAAEAAYABgAGAAcA
BQAEAAgADAAOABAAEgAWABYAFgAWABgAGQAbABwAHwAcABoAGQAVABQAEgAPAA8ADgAM
AAoABgAAAPr/9f/z//D/7f/s/+r/5//o/+n/5v/i/+D/3v/e/9//4P/h/+P/4f/f/97/
2//b/9v/3P/c/9z/2//Z/9f/1v/W/9b/1//Z/9r/2//b/9v/2v/Z/9f/1v/V/9b/2f/Z
/9r/2//Z/9n/2f/d/+L/4v/c/97/5P/s//r/CwAeADUATgBkAHYAhQCSAJwAiwBcACUA
+P/h/9j/zP+3/6n/pv+i/6D/ov+o/7H/tf+4/7z/vf/B/8L/xv/N/9L/0f/U/9f/2P/Z
/9n/1v/W/9f/2P/a/97/3//g/+L/4v/i/+L/4v/i/+L/5P/m/+j/6f/q/+r/6v/q/+r/
6f/r/+3/7f/s/+z/7P/u/+3/7v/u//D/8v/1//n/+//7//z//f8AAAUACAAMAAwAEAAS
ABQAFgAVABYAGQAcACEAJAAlACcAJQAlACUAJQAkACUAJgAnACkAJwAnACQAJAAjACMA
IwAjACIAIAAeABoAGAAWABQAFAAVABcAFwAVABAADgAJAAkACAAGAAYABQAEAAMAAAD8
//r/+P/3//n/+v/6//j/+P/3//X/8v/0//X/9f/1//f/+P/5//r/+P/4//f/9//6//v/
/f/+//z//P/6//r/+v/6//r//f/9//3//v/+//3//f/9//3//P/9//z/+//6//r/9//5
//r/+v/7//z/AAABAAEAAQAAAAAA///+//7/AQACAAIABQAGAAcACQAHAAgACwAOABEA
FAAYABgAGAAYABkAGQAaABoAHQAaABgAFwAYABgAFwAVABcAFgAUABIACwAEAP3/9//1
//L/7//u/+z/6f/q/+v/5//k/+P/4v/i/+P/5P/l/+X/4//h/+D/3f/d/93/3v/e/97/
3f/b/9v/2v/a/9r/2//d/97/3//e/93/2//Z/9j/2P/Y/9r/2//b/9z/3f/b/9n/2//f
/+D/4v/k/+b/7P/y//7/DwAiADkAVABqAHwAiwCaAKQAlQBmAC0AAADj/9T/yP+7/63/
pv+k/6L/pv+s/7P/tf+4/77/w//H/8j/yv/N/9L/1//c/9//4P/h/+H/3v/e/9//4P/j
/+b/5v/m/+j/6P/o/+j/6v/q/+r/7P/s/+7/7//w/+//7v/t/+z/7//x//P/8//2//b/
9v/4//f/+P/4//r//f///wIAAwACAAIAAgAEAAgADAARABIAFgAYABoAHAAcAB4AIgAm
ACsALgAvADEAMQAxADEAMQA1ADcAOQA7ADgANQA0ADAAMQAxADIAMwAzADIAMAAuACoA
KAAmACQAIwAjACQAIwAgABwAGwAXABUAFAASABIAEwASABEADgALAAgABQADAAUABgAG
AAQABAADAAEA/v/+/////////wIAAgACAAIAAAAAAP////8DAAUACAAKAAgACAAGAAYA
BgAGAAYACQALAAsADAAMAAsACwALAAsACwANAA0ADQAOAA4ACwANAAsACgAKAAoADQAP
ABAAEQARABIAEgASABAAEwAUABQAFQAWABcAGQAZABoAHgAgACIAJAAnACgAKQAqACoA
KwAtAC4AMgAuACsAKQAoACgAJwAlACQAIgAfABwAGAASAAwABwAFAAIA///+//v/9//3
//f/9v/0//T/9P/z//P/8//z//P/8f/v/+7/6//r/+v/7P/t/+7/7v/t/+r/6P/n/+b/
5//p/+r/6//t/+3/7P/r/+j/6P/o/+r/6v/p/+n/6f/r/+n/5//r//L/9P/y//L/9v/+
/woAGwAuAEUAXgBwAIAAjQCeAKIAjQBiAC8ABADn/9b/yP+9/7X/rv+s/6z/sP+2/7v/
wf/I/87/0f/V/9b/2P/d/+D/4//k/+n/6v/r/+v/6P/o/+n/6v/s//D/8f/y//P/8v/x
//D/8P/w//D/8v/0//b/9//4//b/9v/2//b/+f/7//3//f/+//7//v8AAP//AAAAAAIA
BQAHAAoACwAJAAoACwAOABMAFgAaABoAHgAgACIAJAAmACgALAAwADUAOAA5ADsAOwA7
ADsAOwA8AD0APgA/AD0AOwA7ADgANgA1ADUANQA3ADYANAAyADAALgAsACoAKAAnACcA
JQAkACAAHwAbABcAFgAUABQAEwASABEADgAKAAgABgAFAAcACAAIAAYACAAHAAUAAgAD
AAMAAgABAAMABAAFAAYABAAEAAMAAwAGAAcACQAKAAoACgAIAAgABgAGAAYACQALAAsA
DAAMAAoACQAIAAcACQALAAsACwAKAAoABwAJAAcABgAGAAYACgALAAsACwAJAAoACgAK
AAgACwAMAAwADgAOAA4ADwARABAADwAUABcAGgAdACAAIAAgACAAIAAjACUAKAAqACsA
JgAiAB8AHgAeAB0AGwAaABgAFQASAA4ACAACAP3//v/8//r/+v/2//H/8P/v//D/7v/u
/+7/7f/t/+3/7f/s/+n/5v/k/+b/5//o/+r/6P/o/+f/5f/l/+T/5P/k/+T/5f/l/+X/
4//j/+L/4f/i/+L/4v/k/+T/4//j/+P/4f/f/+P/5//q/+7/7P/q/+r/8v/+/w8AIgA/
AFYAYgBwAIEAjgCSAIMAYAAzAAoA6f/W/8r/wf+1/6z/pv+m/67/tv+7/73/wv/G/8X/
x//O/9T/1//c/93/3v/h/+L/4//j/+L/4v/j/+T/5//q/+r/6v/p/+j/5//m/+f/6P/p
/+z/6v/s/+3/7v/t/+z/6//q/+7/8f/0//X/9P/0//T/9v/3//j/+P/6//n/+//+////
//8AAAEABAAJAAwAEAAQABEAEgATABQAGQAcACEAJgAnACoAKwAtACsAKwArACsALwAx
ADMANQA0ADEAMAAsAC0ALQAuAC8ALwAuACwAKgAmACQAIgAgAB8AHwAgAB8AHQAYABYA
EQAPAA4ADAAMAAsACgAJAAYABAACAAAA//8BAAIAAgAAAP7//f/7//j/+v/7//v/+//8
//z//P/8//r/+v/5//n/+//9/wAAAgABAAAA/f/8//7//v/+/wEAAwADAAQABAACAAEA
AAD//wEAAwADAAMAAgACAP//AQADAAIAAgACAAQABQAFAAUAAwAEAAQABAAGAAkACgAK
AAgACAAIAAkADwASABIAFAAWABgAGgAaABoAGgAaAB0AHwAiACQAJAAgAB0AGwAaABoA
GQAXABYAFAARAA4ACgAEAP7/+f/6//j/9v/2//D/6//q/+n/6//q/+v/7P/q/+n/6P/n
/+f/5f/j/+L/4v/j/+T/5v/j/+L/4P/d/9//3v/e/97/4P/h/+H/4f/g/9//3f/b/9z/
3v/g/+T/4v/f/93/2//Z/9//4//j/+b/6P/k/+L/6P/0/wQAGQAwAEsAYABuAHoAiQCY
AJwAgQBOAB0A+v/l/9r/zP+5/6v/qP+m/6b/rv+0/7f/vf/C/77/v//D/8b/yv/R/9b/
2//e/+D/4P/g/9//3v/e/9//4P/h/+T/5P/k/+T/5P/k/+T/5f/m/+f/6v/p/+r/6v/q
/+z/7P/s/+z/7//x//P/8//y//L/8v/0//b/+P/5//z/+v/7//3//f///wAAAQAEAAgA
DAARABIAEwAUABUAFgAZABwAIQAmACgAKgAqACsAKwArACsAKwAsAC0ALgAvACwAKQAo
ACQAJgAnACkAKwAoACYAIwAgAB8AHgAdABwAGwAbABwAGwAZABQAEgANAA0ADAAKAAoA
CQAIAAcABAADAAIAAQABAAAAAAD///z/+//5//b/8v/2//n/+//9//3//P/7//r/+P/4
//f/9//6//v//f/+/wAAAAD+//7/AAAAAAAAAwAAAP/////+//////////////8BAAEA
AQD///7/+v/7//7//v///wAAAAABAAEAAQABAAIAAgACAAMABwAJAAoACAAKAAoADAAQ
ABIAFAAWABoAGgAaABoAHQAfACIAJAAkACAAHQAbABoAGgAZABcAGAAWABMAEAAMAAYA
AAD7//j/9P/w/+7/7v/r/+z/7f/q/+j/6P/o/+X/5f/l/+X/5f/j/+H/4P/h/+H/4f/i
/+H/4P/e/9v/3f/c/9z/3P/e/9//3//f/97/3f/b/9n/1v/W/9b/2P/Z/9n/2v/b/9f/
1//Z/93/4P/g/97/4P/m/+7//v8PACQAPQBWAGgAegCLAJoAngCLAFwAIwD2/9v/0P/I
/7X/pf+i/6T/ov+g/6b/s/+5/7z/wP/D/8P/wv/I/83/0v/X/9j/2//c/93/3f/a/9r/
2//c/9v/3v/e/97/4f/i/+P/5P/k/+T/5P/m/+b/6P/p/+r/6P/o/+j/6P/r/+3/7//v
//D/8P/w//L/9P/2//f/+v/6//v//f/9//v//P/9/wAABQAIAAwADAAOABAAEgAUABYA
GAAcACAAJAAoACoALQArACsAKwArACwALQAuAC8ALwAtAC0AKgAoACcAJwAnACkAKAAm
ACQAIAAeABwAGgAaABkAGQAXABYAEgARAA0ACwAKAAgACAAHAAYABQACAP7//P/6//n/
+f/6//r/+P/6//n/9//0//b/9//3//f/+P/4//j/+P/4//j/9//3//j/+f/7//z//P/8
//r/+v/6//r/+v/9//7///8BAAIAAAD///7//f/9//////////z//P/5//v//f/8//z/
/P///wEAAgADAAEAAgACAAIAAgAFAAYABgAMAAwADAANAA4AEAASABQAFgAZABoAGwAc
AB0AHQAeAB4AIQAeABwAGwAYABgAFwAVABQAEgAPAAwACQAEAP//+//5//T/7//s/+r/
5//o/+n/5v/k/+T/5P/j/+P/4//j/+X/4//h/+D/3f/d/93/3v/e/97/3f/b/9v/2v/a
/9r/2v/b/9v/2//b/9v/2v/Z/9b/1v/W/9j/2f/Z/9r/2//Z/9v/3//h/97/3v/g/+D/
5P/u//7/DQAiAD8AVABiAG4AfwCSAJQAewBKABUA7P/T/8T/uP+v/6f/ov+g/6D/ov+k
/6n/r/+2/7z/v//B/8b/zP/N/87/0f/W/9n/2v/b/9v/3P/c/93/3v/e/+D/3//e/+H/
4v/j/+T/4v/i/+L/5P/i/+T/5f/m/+j/6P/o/+j/6P/p/+r/6f/r/+z/7f/w//D/8P/v
//D/8v/1//n/+//5//r/+//+/wEABAAIAAgADAAOABAAEgAVABgAHQAiACMAJgAnACkA
KQApACkAKQAoACkAKgArACwAKwAsACoAKAAnACcAJwApACgAJgAkACAAHgAcABoAGAAX
ABcAFQAWABIAEQANAAkACAAGAAYAAwACAAEA/v/6//j/9v/1//f/+P/4//b/+P/3//X/
8v/z//P/8v/x//P/9P/1//b/9P/0//P/8//0//X/9//4//j/+P/2//b/9P/0//T/9//5
//n/+v/6//f/9//3//f/9f/3//f/9//4//j/9f/3//b/9P/z//L/9v/5//v//f/9//7/
/v/+//3///////7/AAAAAAAAAQADAAgACQAKAAsADAAPABAAEQASABIAEwAVABYAGAAU
ABEADwAOAA4ADQALAAoACAAFAAIAAAD6//T/7//t/+r/5//m/+T/4f/i/+P/4P/e/97/
3v/c/9v/2v/Z/9r/2f/Y/9j/1f/V/9X/1v/X/9j/2P/X/9X/1P/U/9T/0//T/9L/0f/S
/9P/0//T/9D/0P/Q/9L/1P/T/9P/0//T/9H/1f/Z/9j/1P/U/9j/3P/q//r/BQAWADEA
SABYAGYAdwCIAIYAawA6AAkA5P/N/8L/tP+n/53/nP+a/5z/oP+g/6H/p/+0/7j/uf+9
/8L/xP/H/8j/yf/M/9H/0v/T/9P/0v/S/9P/1P/T/9b/1v/W/9r/2v/a/9r/2P/Y/9j/
2v/b/97/4P/i/+L/4v/i/+L/4v/j/+T/4//m/+b/5v/o/+n/6v/q/+z/7f/v//L/8//z
//T/9f/4//n//P8AAAAABgAIAAoADAAMAA4AEgAWABsAHgAfACEAIQAhACEAIQAiACMA
JAAlACcAJQAlACIAHwAdABwAGwAeAB4AHQAcABgAFgAUABIAEAAPAA8ADQAOAAoACQAF
AAEAAAD+//7////+//3/+v/2//T/8v/x//P/9P/0//L/9P/z//H/7v/v/+//7v/t//D/
8P/w//D/7v/u/+3/7f/u/+//8f/y//L/8v/w//D/8P/w//D/8//z//P/9P/0//H/8f/x
//H/7//x//H/8f/z//T/8v/1//T/8v/x//D/9P/1//X/9f/3//j/+P/4//b/+f/6//r/
+//8//3////9//7/AAAEAAYACAAKAA0ADgAPABAAEAARABMAFAAWABIADwANAAoACgAJ
AAcABwAGAAQAAgD7//T/7f/n/+n/5v/j/+L/4P/d/97/3//c/9r/2v/a/9f/1//X/9f/
2f/X/9X/1P/T/9P/0//U/9T/1P/T/9H/0f/Q/9D/0P/O/8//z//P/9D/0f/R/9H/z//O
/83/zv/P/8//0P/R/83/z//T/9X/1v/W/9b/2v/g/+r/+v8NACIAOwBQAF4AbAB7AIoA
igBtADgABQDe/8//yv++/6v/o/+c/5j/nP+g/6L/pf+t/7L/tv+7/7v/uv++/8H/xP/H
/8z/zf/O/8//z//O/87/z//Q/9H/1P/U/9T/1v/W/9b/1v/W/9b/1v/Y/9r/3P/d/97/
3f/c/9v/2v/b/93/3//f/+H/4v/j/+b/5v/m/+X/5v/p/+v/7v/v/+3/7v/v//L/9//6
//7//v8AAAIABAAGAAgACgAOABIAFQAYABkAGwAZABkAGQAZABwAHQAeAB8AHgAbABoA
FgAYABcAFwAXABkAGAAWABQAEAAOAAwACgAJAAkACgAJAAcAAgAAAPv/+//6//j/+P/1
//T/8//w//D/7v/s/+v/6//s/+z/6v/q/+n/5//k/+b/5//n/+f/5v/m/+b/5v/o/+j/
5//n/+j/6f/r/+z/7P/s/+r/6v/o/+j/6P/r/+v/6//s/+z/6f/p/+n/6f/p/+v/6//r
/+v/7P/q/+3/7P/q/+n/6P/t/+//8P/x//D/8P/v/+7/7v/x//L/8v/0//b/9P/z//b/
+P/6//z//v8DAAQABQAGAAgACQALAAwADgAKAAcABQACAAIAAQD///7//P/5//b/8v/s
/+b/4f/f/9z/2f/Y/9X/0f/R/9H/0P/O/87/zv/P/8//z//P/83/y//J/8j/x//H/8f/
yP/J/8r/yv/J/8f/xv/G/8b/xP/F/8X/xf/H/8f/xv/F/8P/wv/B/8L/w//D/8T/xf/F
/8P/xf/F/8L/xP/G/8b/zv/i//T/AQAYADEAQgBSAGQAdQCGAIoAcQA6AP//2P/F/7r/
qP+X/5H/kv+O/47/lv+c/53/nf+g/6L/p/+t/7D/sP+1/7r/u/+8/8D/wv/E/8X/xP/E
/8X/xv/F/8j/yP/I/8v/zP/N/87/y//K/8n/yv/M/87/z//Q/9L/0v/S/9L/0//V/9f/
1//a/9r/2v/c/9v/3P/c/97/3//h/+T/5f/n/+j/6f/s/+7/8P/z//L/9v/4//r//P/+
/wAABAAIAAkADAANAA8AEQARABEAEQARABEAEQARABMAEQARAA4ADgANAA0ADQAOAA4A
DQAMAAgABgAEAAIA/v/9//3/+//7//j/+P/1//P/8v/w//D/7//u/+3/6v/o/+b/5P/j
/+H/4v/i/+D/4v/h/9//3P/e/9//3//f/+L/4v/i/+L/4v/i/+H/4f/i/+P/5f/m/+j/
6P/m/+b/5f/k/+P/5f/n/+f/6P/o/+j/6f/q/+v/7f/x//P/9f/6//7///8FAAcABgAG
AAYABQADAAAA/f/6//r/+f/4//T/8//w/+z/6//q/+n/6f/m/+T/4v/i/+P/4f/g/97/
2v/U/w==
         </WaveFormData>
      </LeadData>
      <LeadData>
         <LeadByteCountTotal>10000</LeadByteCountTotal>
         <LeadTimeOffset>0</LeadTimeOffset>
         <LeadSampleCountTotal>5000</LeadSampleCountTotal>
         <LeadAmplitudeUnitsPerBit>4.88</LeadAmplitudeUnitsPerBit>
         <LeadAmplitudeUnits>��V</LeadAmplitudeUnits>
         <LeadHighLimit>2147483647</LeadHighLimit>
         <LeadLowLimit>268435456</LeadLowLimit>
         <LeadID>V1</LeadID>
         <LeadOffsetFirstSample>0</LeadOffsetFirstSample>
         <FirstSampleBaseline>0</FirstSampleBaseline>
         <LeadSampleSize>2</LeadSampleSize>
         <LeadOff>FALSE</LeadOff>
         <BaselineSway>FALSE</BaselineSway>
         <ExcessiveACNoise>FALSE</ExcessiveACNoise>
         <MuscleNoise>FALSE</MuscleNoise>
         <LeadDataCRC32>2889004599</LeadDataCRC32>
         <WaveFormData>
BgAGAAYABgAEAAQABAAEAAYABgAGAAYABAAEAAQABAAGAAYABgAGAAQABAAEAAQAAgAC
AAIAAgACAAIAAgACAAEAAAD///7//v/+//7//v/8//z//P/8//v/+v/5//j/9v/2//b/
9v/2//b/9v/2//n/+v/7//z//P/8//z//P/8//z//P/8//3//v///wAAAgACAAIAAgAD
AAQABQAGAAgACAAIAAgABgAGAAYABgAIAAgACAAIAAgACAAIAAgACAAIAAgACAAGAAYA
BgAGAAYABgAGAAYABwAIAAkACgAJAAgABwAGAAYABgAGAAYABgAGAAYABgAGAAYABgAG
AAQABAAEAAQABAAEAAQABAAEAAQABAAEAAQABAAEAAQABAAEAAQABAAFAAYABwAIAAoA
CgAKAAoADAAMAAwADAAMAAwADAAMAA8AEAARABIAFAAUABQAFAATABIAEQAQABAADQAK
AAoACgALAAsACQAEAAIABAAGAAgABwAFAAIA///9//z//P///wAAAgADAAEAAAAAAP//
/f/9//3//f/+//7//v/9//3//f/9//3///8AAAAAAAD+//3//f/9//3//f/+//7/AAAA
AAAAAAD+//3//f/9//7//v/+/////f/8//z//P/7//3//v/+//3//f/9//v/+/8AAAgA
DgAOAAkAAwD+//j/8f/o/+T/3P/N/8D/uf+3/6z/mf+K/4H/gv+M/5b/oP+t/7r/xv/R
/9v/4P/i/+b/7v/y//b/+/8AAAIAAQAAAAEAAQABAAUABgAGAAcABQAFAAUABQAHAAcA
BwAIAAoACgAKAAoACQAIAAYABQAHAAcABwAHAAcABwAHAAYABAAEAAQABAAGAAUABAAD
AAAAAAAAAAAAAAAAAP3//f/9//3//P/7//r/+f/5//n/9//2//X/9f/z//L/8v/y//T/
9P/1//b/9v/2//b/9//1//b/9v/2//j/+P/5//r/+//6//n/+f/7//z//f/+//7/////
/////////////v/+///////////////////////////////9//3//f/9//3//P/8//z/
/f/8//z//f/8//r/+f/4//r/+//7//v/+f/5//j/+P/4//j/+f/5//r/+v/5//n/+P/4
//j/+P/4//j/+P/4//f/9//3//f/+P/3//f/+P/6//r/+//7//n/+v/6//z/+v/7//3/
/v///////////wAAAAACAAQABQAGAAYABwAKAAoACQAHAAgACQAKAAsADAAKAAoACAAF
AAQABAAEAAUAAwABAP7//P/+/wAAAAD///3/+v/4//f/+f/6//z//P/7//v/+f/4//r/
+f/5//n/9//3//j/+P/6//n/+f/5//j/9//2//b/9v/2//b/9f/2//f/+P/5//n/+P/3
//b/9//4//n/+f/3//f/+P/4//j/+f/5//j/+v/6//n/+f/2//b/9f/3//n/+f/9/wIA
BAAEAAIA/f/3//T/7v/l/+L/5v/e/83/wP+7/7P/pP+V/4r/h/+M/5T/nv+o/7H/vP/I
/9P/2f/e/+L/5v/o/+z/8P/z//b/+P/5//r/+//7//v/+//8//z//f///////////wEA
AQABAAIAAQAAAP///v8AAAAA////////////////AQABAAEAAAAAAAAAAAAAAAAA///+
//3//v/+//7//v/9//z/+P/3//j/+f/5//n/9v/1//X/9f/z//L/8f/x//H/8P/w//D/
8P/w//H/8v/0//T/9P/1//P/9P/0//T/9P/0//X/9v/6//r/+v/7//v//P/9//7/AAAB
AAEAAQAAAAEAAgACAAAAAQABAAEAAwADAAMAAwACAAEAAAD//wAAAQACAAMAAwACAAIA
AgABAAAAAAABAAIAAgADAAQAAwADAAIAAQACAAMAAwAEAAIAAgADAAMABAAEAAMAAwAD
AAQABQAGAAQABAAEAAQABQAFAAUABQAFAAUABgAIAAYABgAHAAcABwAIAAgACgAJAAkA
CgAKAA4ADwAQABEAEQAQABEAEgATABQAFAAVABwAHAAbABgAGAAYABgAGAAaABoAGAAV
ABAAEAAQABEAEQAPAAwACgAOABAAEAAPAA0ACgAIAAcABwAIAAoACgAJAAkABwAGAAYA
BQAFAAUAAwADAAQABAAEAAMAAwADAAQABQAGAAgACAAIAAgABwAHAAcABwAHAAoACgAK
AAoACQAIAAcABQAFAAUABgAGAAYABwAHAAYABgAGAAUABQAEAAQAAwABAAEAAQAHAAwA
DAAKAAgABQADAAIA/v/5//j/AAAEAP//+v/5/+3/1v+7/6T/mf+a/6D/pv+y/7v/xP/Q
/9v/4f/m/+z/8v/4//7/AgAFAAQABgAJAAoACwALAAsACwAMAAwADQANAA0ADQANAA8A
DwAPABAADwAOAA0ADAAOAA4ADQANAA8ADwAPAA8ADAALAAoACAAKAAoACgAKAAkABwAF
AAMABAAEAAQABAAGAAYAAwADAAEAAQAAAP///v/9//3//f/5//j/9//3//f/9v/2//b/
9v/2//f/+P/2//b/9v/3//n/+v/6//r/+v/6//v//P8AAAAAAAABAAIAAgACAAIAAgAD
AAMAAwAGAAcACAAIAAoACwALAAsACwALAAsACwANAA0ADQANAAsACwALAAsACwAKAAoA
CgALAAoACgALAAsACgAKAAoACAAJAAkACQAJAAkACAAIAAgACAAJAAkACQAIAAYABQAG
AAYABgAGAAQABAAEAAQAAwADAAMAAwADAAMABAAGAAQABAAFAAUABQAGAAYACAAJAAsA
DgAQABEAEQARABEAEAAQABIAFAAWABYAGQAYABYAFgAWABYAGAAYABYAEwAOAA4ADgAP
ABEADwAMAAoADAAOAA4ADQALAAgABgAFAAMABAAGAAYACQAJAAcABgAIAAcABwAHAAYA
BQAFAAQABAADAAMAAwADAAMAAwAEAAIAAgACAAEAAwADAAMAAwACAAIAAgACAAQABAAE
AAMAAQABAAIAAgAAAAEAAQAAAAEAAgACAAMAAgACAAEAAQABAP////8EAAoADgAOAAkA
AwD+//r/9f/w/+7/8P/p/97/2//Z/8z/tf+e/5H/jv+W/57/pv+v/7r/xv/R/9n/4P/o
//D/9P/4//z/AQAEAAYACQAKAAsACwALAAsADAAMAA0ADQANAA0ADQANAA0ADQAOAAwA
DAAMAAwADAAMAAsACwALAAsACwALAAsACwALAAoACwAMAA0ADgANAAsACQAHAAgACAAI
AAgACAAIAAUABQAFAAUABAADAAQAAwADAAMAAQAAAP/////9//z//P/8//r/+v/7//z/
/v/+//7///8BAAIAAgACAAIAAgADAAQABgAGAAYABwALAAwADQAOAA4ADwAPAA8AEAAR
ABIAEgASABMAEwATABUAFQAVABUAFQAVABUAFQATABMAEwATABUAFAAUABQAEQAQABAA
EQASABIAEwAUABIAEwATABMAEwATABIAEgAQABAAEQARABEAEAAOAA0ADQAOAA8AEAAO
AA4ADgAOAA0ADQANAA0ADgANAA0ADgAMAAwADQANAA8AEAAQABIAEgATABUAFgAWABUA
FAATABYAFgAYABoAGgAaAB0AHAAcABwAHAAcABoAGgAYABUAEgASABIAEwAVABMAEAAO
AA8AEAAPAA0ACwAIAAYABQAFAAYACAAIAAkACQAHAAYACAAHAAcABwAFAAUABgAGAAgA
BwAHAAcABwAHAAcACAAIAAgACAAHAAcABwAHAAcABgAGAAYABgAIAAgACAAHAAcABwAI
AAgABgAHAAcABgAGAAYABQAFAAIAAAABAAEAAQABAAUADgASABQAFAANAAcAAgD+//X/
7P/m/+D/z//A/7v/s/+o/5n/kP+J/4z/lP+c/6j/s/++/8z/2f/h/+b/7P/y//T/+P/+
/wMABAAGAAcACgALAAsACwAKAAoACQAJAAoACwAMAA0ACwALAAsADAAMAAwADAAMAA4A
DgANAA0ACwALAAsACwANAA0ADQAMAAoACgAKAAoACgAJAAgABwAHAAgACQAKAAoACgAH
AAcABwAHAAYABQACAAEAAQABAAEAAAD////////+//7//v/+//7///8AAAAAAAAAAAEA
//8AAAAAAAACAAIAAwAEAAYABgAGAAcABwAIAAkACgAMAA0ADQANAAwADQAOAA4ADAAN
AA0ADQANAA0ADQANAAsACwALAAsADQANAA0ADQANAAwADAAMAA0ADAAMAA0ACwAKAAoA
CgAIAAkACQAJAAsACwAKAAoACwAMAA4ADwAOAA4ADQANAA4ADgAOAA4ADAAMAAwADAAN
AA0ADQANAA4ADQANAA4ADAAMAA0ADQAPABAAEAASABAAEQATABQAFwAXABcAFwAXABYA
FwAYABoAGgAZABkAHAAcABoAGgAaABoAGgAaABgAFQASABIAEgATABMAEQAOAAwAEAAS
ABIAEQAPAAwACgAJAAkACgAMAAwADQANAAsACgAKAAkACQAJAAkACQAKAAoACgAJAAkA
CQAJAAkACQAKAAoACgAKAAkABwAHAAcABwAIAAgACAAIAAgACAAIAAcABwAHAAgACAAI
AAkACQAIAAYABgAFAAUACAAGAAcACQAHAAcACwAQABIAFAAUAA8ACQAGAAQA/f/6//r/
8v/h/9j/0f/H/7b/qf+e/5f/mv+k/67/uv/F/9L/3v/l/+v/8v/4//r//P8CAAoADwAO
AA4ADwAQABEAEQARABEAEgASABMAEwATABMAEwARABEAEQASABMAFAAVABYAFQAUABIA
EQATABMAEwATABMAEwATABIAEAAQABAAEAARABEAEQARAA4ADgAOAA4AEAAQAA0ADQAN
AA0ADAALAAoACQAJAAkACQAIAAcABwAFAAQABAAEAAYABgAHAAgACAAIAAgACQAHAAgA
CAAIAAkACgAMAA4ADgAOAA4ADwAPABAAEQASABIAEwATABMAFgAXABgAGAAYABkAGQAZ
ABcAFwAXABcAFwAXABcAFwAVABUAFQAVABUAFAAUABQAFQAUABQAFQATABIAEgASABIA
EwATABMAEwATABIAEgASABIAEwATABIAEgARABEAEAAQABAAEAAQABAAEAAQABEAEQAR
ABEADwANAAwADAANAA4AEAARABAAEAAPABAAEQATABYAGAAXABcAFwAXABgAGAAaABwA
HAAcABwAHAAcABwAHAAaABoAGAAVABIAEgASABMAFQATABAADgAQABIAEgARAA8ADAAK
AAkABwAIAAoACgANAA0ACwAKAAoACQAJAAkACQAJAAoACgAIAAcABwAHAAkACQAJAAoA
CgAKAAoACQAJAAkACQAJAAwADAAMAAwACgAKAAoACQAJAAkACgAKAAgACQAJAAgABgAG
AAUABQAIAAgABwAHAAcABwAHAAoADAAOAA4ACQAHAAYAAAD7//r/AgAKAAcA/v/7//X/
4P/F/7D/of+a/57/qP+w/7v/xv/Q/9v/4f/o//D/9v/4//z/AgAHAAgABgAFAAgACQAJ
AAkADQAOAA4ADwAPAA8ADwAPAA0ADQANAA4ADQAMAAsACgALAAwADAANAA0ADQANAA0A
CwALAAsACgAKAAoACgAKAAoACQAIAAcABAAEAAQABAAGAAYAAwADAAEAAQAAAP///f/7
//r/+f/4//j/+P/5//b/9P/z//L/9f/2//j/+v/6//r/+v/7//v//P/8//z//v/+////
AAAAAAAAAAABAAUABgAHAAgACAAJAAkACQALAA0ADwAQABAAEQARABEADwAPAA8ADwAQ
ABEAEgATABIAEQAQAA8AEQAQABAAEAAPAA4ADgAPAA0ACgAIAAYABwAJAAoACwAIAAcA
BQAEAAAAAAABAAEAAAAAAP/////+//7//v/+//7//v/+//7////////////+//3//f/+
/wAAAAABAAEAAAAAAP//AAACAAMABQAGAAUABQAFAAUABwAIAAsADgAKAA4ADQAMAAsA
CgAKAAoACAAFAAQABAAEAAUABAABAP3/+v/6//z//P/7//v/+P/2//X/9f/2//j/+P/5
//n/9//2//b/9f/1//X/9f/1//b/9v/0//P/8//z//L/8f/w//D/8f/y//P/8//1//X/
9f/1//T/9P/0//T/8v/y//L/8f/x//H/8v/y//T/9f/1//T/8v/y//H/8f/y//T/9f/z
/+//7f/v//T/+v/8//r/9//1//D/6P/h/97/4P/i/9n/0P/P/83/vP+l/5D/gf+A/4T/
iv+S/5//rP+4/8P/yf/M/9L/2v/g/+b/6v/t//D/8v/v//D/8f/x//H/9P/2//f/+f/3
//f/9//3//f/9//3//j/+P/4//j/+P/2//b/9f/1//X/9f/1//X/9f/1//X/9P/0//T/
9P/0//X/9f/1//X/8v/y//L/8v/y//L/7//v/+//7//u/+3/7P/r/+v/6//r/+r/6f/p
/+n/6P/o/+j/6P/o/+n/6v/s/+z/7P/t/+v/7P/s/+z/7v/u/+//8P/x//D/7//v//H/
8v/z//T/9P/1//X/9f/0//X/9v/2//f/+f/6//v/+f/5//n/+f/7//v/+//7//n/+f/5
//n/+f/4//j/+P/5//j/+P/5//n/+P/4//j/+v/7//v/+//6//n/9//2//b/9v/3//f/
+v/6//n/+f/3//b/9f/0//L/8v/y//L/8f/x//H/8f/x//H/8v/0//L/8v/z//P/9f/2
//b/+P/4//n/+//8//3//f/9//3//v/+/wAAAgACAAIAAgACAAIAAgACAAIAAAD9//j/
+P/4//n/+//5//b/9P/2//j/+P/3//f/9P/y//H/7//w//L/8v/z//P/8f/w//D/7//v
/+//7//v//D/8P/w/+//7//v/+//7//v//D/8v/y//L/8f/x//H/8f/x//L/8v/y//L/
8P/w//D/7//x//H/8v/y//L/8//z//L/8v/y//H/8f/0//T/8f/x//H/7//x//b//P8A
AAAA/f/3//T/7P/l/9z/2v/Y/8v/vP+3/7H/ov+R/4L/ef96/4L/kP+c/6f/sv/A/8n/
0f/W/9z/4P/m/+z/8v/3//j/+P/3//r/+//7//v/+//8//z//f/9//3//f/9////////
/wAAAAAAAAAAAAD+//7//f/9//7///8AAAEA/////////v/+//7//v/+////////////
/v/+//7//v/+//7/+//7//v/+//6//n/+P/3//f/9//3//b/9f/1//T/8v/x//D/8f/y
//T/9v/0//T/9P/1//f/+P/4//j/+P/4//n/+v/6//r/+v/7////AAABAAIAAAABAAEA
AQACAAMABAAEAAQABQAFAAUABQAFAAUABQAFAAUABQAFAAMAAwADAAMAAwACAAIAAgAD
AAIAAgADAAEAAAAAAAAAAgADAAMAAwABAAEAAAAAAP7//v//////AAAAAP/////8//z/
/P/8//7//v/+//7//f/9//3//f/8//v/+//8//z//P/9//3/+//8//z//v8AAAEAAwAE
AAMAAwADAAMABAAEAAYACAAKAAoACQAIAAgACAAIAAgACAAIAAYAAwAAAAAAAAABAAEA
///8//r//v8AAAAA///9//r/+P/3//n/+v/8//z//f/9//v/+v/6//n/+f/5//v/+//8
//z/+v/5//n/+f/7//v/+//8//r/+v/6//n/+f/5//n/+f/7//z//f/+//z//P/8//v/
/f/9//7//v/8//3//f/8//z//P/7//v//v/8//v/+f/7//v//f8CAAgACgAKAAkAAwD8
//j/8//s/+z/6v/d/9D/x//D/7T/o/+W/43/iv+S/57/qv+1/77/yv/T/9v/4P/m/+r/
7v/0//z/AQACAAIAAwAEAAUABQAFAAYABgAFAAUABwAHAAcABwAJAAkACQAKAAgACAAI
AAgACgAKAAkACQALAAsACwALAAsACwALAAoADAAMAAwADAAMAAsACgAJAAgACAAIAAgA
CQAKAAgACQAHAAcABgAFAAUABQAGAAcABQAEAAMAAwABAAAAAAAAAAIAAgADAAQABAAE
AAQABQAFAAYABgAGAAQABAAFAAYACAAIAAgACQANAA4ADwAQAA4ADwAPAA8AEAARABIA
EgASABMAEwATABUAFQAVABUAFQAVABUAFQAVABUAFQAVABUAFAAUABQAFQAUABQAFQAT
ABIAEgASABQAFQAVABUAEwATABIAEgASABIAEwATABQAFAATABMAEAAQABAAEAARABIA
EwAUABMAEwATABMAEwATABQAFgAWABYAFwAXABcAGAAYABoAHAAdAB8AIAAgAB8AHgAd
AB4AHgAgACIAIgAgACAAHgAeAB4AHgAgACAAHgAbABgAGAAYABkAGQAXABQAEgAUABYA
FgAVABUAEgAQAA8ADwAQABIAEgARABEADwAOAAwACwALAAsACwALAAwADAAOAA0ADQAN
AA8ADwAPABAADwAOAA0ACwANAA0ADQANABAAEAAQABAADwAOAA0ACwAMAA0ADwAQAA4A
DwAPAA4ADgAOAA0ADQAOABAADQAJAAcABwAJAA4AEgAUABIAEQANAAgABAD7//j/BgAQ
AAkAAgD///P/3P/D/7D/pf+k/6r/sv+8/8f/zv/Y/+H/5//u//T/+v8AAAQABgAJAAwA
EAAPAA4ADwAPAA8AEQASABIAEwATABMAEwATABMAEwATABQAFAAUABQAFAAUABQAEwAT
ABUAFQAVABUAEwATABMAEgASABIAEgASABAADwAOAA0ADAAMAAwADAAKAAoABwAHAAYA
BQADAAEAAQABAAIAAwD+//z/+v/5//n/+P/4//j/+P/4//n/+v/4//j/+P/5//r//P/9
//7//f/8//z//P///wAAAQADAAUABgAHAAgACAAJAAkACQANAA8AEQASABAAEQARABEA
EQARABEAEQATABMAEwATABMAEwATABMAFQAUABQAFAARABAAEAARABMAEgASABIAEgAT
ABMAEwARABEAEAAQABAAEAARABEAEQAQAA4ADQANAA4ADwAQABAAEAAQABAAEAAPAA4A
DQAOAA0ADQAOABAAEAARABEAEQASABIAFAAUABUAFwAYABgAFwAWABUAGgAcACAAHgAc
ABwAHAAcABwAHAAaABcAFAAUABQAFQATABEADgAMABAAEgASABEADwAMAAoACQAHAAgA
CgAKAAsACwAJAAgACAAHAAcABwAHAAcACAAIAAYABQAFAAUABgAHAAgACgAKAAoACgAJ
AAgABwAGAAUABAAEAAQABAAEAAQABAADAAMAAwAEAAQABAAFAAUABAADAAIAAAD//wIA
BAADAAMA///9/wEABgAKAAwACgAFAAUAAgD8//X/7v/u//T/7f/k/+X/3//M/7X/nv+R
/47/lP+c/6j/tf+8/8b/0//Z/97/5v/u//L/9v/8/wEAAgACAAMABgAHAAcABwAIAAgA
BwAHAAcABwAHAAcACQAJAAkACgAIAAgACAAIAAcABgAEAAMABAAFAAYABwAFAAUABQAE
AAQABAAEAAQABgAFAAQAAwABAAAA///+/wAAAAD9//3/+//7//r/+f/4//f/9//3//X/
9P/z//P/8f/w//D/8P/y//L/8//0//T/9P/0//X/9f/2//b/9v/4//j/+f/6//z//P/8
//3//f/+////AAACAAMAAwADAAQABQAGAAYACAAJAAkACQAJAAkACQAJAAkACQAJAAkA
CQAJAAkACQAJAAgACAAIAAkACAAIAAkABwAGAAYABgAGAAcABwAHAAcABwAGAAYABgAG
AAcABwAGAAYABQAFAAYABgAGAAYACAAIAAgACAAHAAcABwAHAAYABQAFAAYACAAIAAkA
CQAHAAgACAAKAAsADQAQABIAEQARABEAEQASABYAFgAUABQAFgAWABYAFgAWABYAFAAR
AA4ADgAOAA8ADgALAAcABAAIAAoACgAJAAkABgAEAAMAAQACAAQABAAFAAUAAwACAAIA
AQABAAEA/////wAAAAD+//3//f/9/////////wAAAgACAAIAAQD//////////wAAAAAA
AAAA/v/+//7//f/+////AQACAAIAAwADAAIAAgACAAEAAQAAAAAAAQABAAEAAQAFAAoA
DgAQABAADQALAAYA/v/1/+z/6P/k/9f/yP/D/7//sv+h/5T/jf+Q/5r/ov+s/7n/xv/S
/9//5//s//D/9v/8/wAABgALAAwADgAPAA8ADwAOAA0ADwAQABAAEQARABEAEQARABMA
EwATABQAFgAWABYAFgAUABQAEwATABUAFQAVABUAEwATABMAEgAQABAAEAAQABAADwAO
AA0ADAAMAAwADAAMAAwACQAJAAkACQAIAAcABQADAAIAAQACAAIAAgADAAEAAAAAAAAA
/v/+////AAAAAAAAAAABAAMABAAEAAQABAAEAAUABgAIAAgACAAJAAoACgAKAAoACAAJ
AAkACQAIAAkACgAKAAwADQANAA0ACwALAAsACwALAAsACwALAAkACQAJAAkACQAIAAgA
CAAHAAYABgAHAAcABgAGAAYABgAHAAcABwAHAAcABgAGAAYABgAHAAcABgAGAAUABQAG
AAYABgAGAAgACAAIAAgABwAHAAcABwAGAAUABQAGAAYABgAHAAcABQAGAAYACAAIAAkA
CwAMAAsACwALAAsADAAMAA4AEAAQABAADgAOAA4ADgAMAAwACgAHAAYABgAGAAcABQAD
AAAA/v8AAAIAAgABAAEA/v/8//v/+//8//7//v8BAAEA///+//3/+//6//n//P/9////
AAD+//3//f/9//3//f/9//7/AAAAAAAA/////////////wAAAAAAAAAAAAAAAAAA////
////AAAAAAIAAwADAAIAAgACAAEAAQAEAAQAAwADAAUABQAHAAoADgAQABAACwAJAAYA
AAD5//T/8v/u/93/0P/L/8X/tv+n/5z/k/+U/57/pv+y/8H/zP/Y/+H/6f/u//L/9v/8
/wAABgAJAAoADAANAA4ADwAPAA8AEQASABIAEwATABMAEwATABUAFQAVABYAGAAYABgA
GAAWABYAFQAVABcAFwAXABcAGQAZABkAGAAXABYAFQAUABcAFwAXABcAFgAWABYAFgAY
ABgAFQAVABcAFwAWABUAEgARABEAEQARABAADwAPAA0ADAAMAAwADgAOAA8AEAAOAA4A
DgAPAA8AEAAQABAAEgASABMAFAAVABQAEwATABUAFgAXABgAGgAbABsAGwAaABsAHAAc
AB4AHwAfAB8AHgAdABwAGwAdAB0AHQAdAB0AHQAdAB0AGwAaABoAGgAbABoAGgAbABkA
GAAYABgAGAAZABkAGQAbABsAGgAaABYAFgAXABcAGgAaABkAGQAYABgAGAAYABYAFgAW
ABYAFwAXABcAFwAWABUAFQAWABgAGAAZABkAGQAaABoAHAAdAB8AIgAkACQAIwAiACEA
IgAiACQAJgAkACQAJAAiACIAIgAiACQAJAAiAB8AHgAeAB4AHwAdABsAGAAWABkAHAAd
AB0AGgAWABMAEQAUABYAGQAaAB0AHQAbABoAGAAXABcAFwAYABkAGwAcABwAGwAbABsA
GQAZABkAGgAcABwAHAAbABoAGQAYABcAGgAaABoAGgAaABoAGgAZABcAFwAYABgAGgAb
ABsAGgAaABoAGQAZABoAGgAZABcAFwAXABsAIAAkACQAIgAfABsAGAAUAA8ADgAWABYA
CQACAPv/7//e/8v/uv+z/7b/vP/E/87/2//o//L/+/8BAAYACgAOABIAFAAYAB0AJAAm
ACUAJgAnACcAJwAoACgAJwAnACgAKQAqACsAKQApACkAKgAqACoAKgAqACoAKgApACkA
KQApACkAKQAnACcAJwAmACgAKAAoACgAJgAlACQAIwAkACQAJAAkACIAIgAfAB8AIQAh
ACAAHwAeAB0AHQAdAB0AHAAbABsAGAAWABUAFAAVABYAGAAaABoAGgAaABsAGwAcABwA
HAAeAB4AHwAgACEAIAAfAB8AIgAkACYAKAAmACcAJwAnACgAKQAqACoAKgArACsAKwAq
ACkAKAAnACkAKQApACkAJwAnACcAJwAlACQAJAAkACUAJAAkACUAJQAkACQAJAAmACcA
JwAnACYAJQAjACIAIQAiACQAJQAoACgAJwAnACQAJAAkACQAIgAiACIAIgAjACMAIwAj
ACIAIQAhACIAJAAkACUAJQAnACgAKAAqACgAKQArACwALQAtAC0ALQAuAC4AMgAyADAA
MgAyADIAMgAwADAALgArACoAKgAqACsAKwApACYAJAAoACoAKgApACcAJAAiACEAIQAi
ACQAJAAnACcAJQAkACYAJQAlACUAJQAlACYAJgAmACUAJQAlACUAJQAlACYAJgAmACYA
JQAlACUAJQAlACYAJgAmACYAKAAoACgAJwAnACcAKAAoACYAJwAnACYAKAAoACcAJwAo
ACYAJQAlACcAJwAnACwALAAuACwAKQAnACYAIAAZABgAIgAoACEAHAAbABEA+P/d/8r/
vf+8/8T/zP/U/9//6P/y//v/BQAOABQAGAAcACIAJgApACwALgAvAC8ALwAuAC0ALwAw
ADAAMQAxADEAMQAxADAALwAuAC4AMAAwADAAMAAyADIAMQAxAC8ALwAvAC8ALwAvAC8A
LgAsACwALAAsAC4ALQAsACsAKgAqACoAKgAqACoAJwAnACcAJwAmACUAIgAhACEAIQAf
AB4AHQAdAB8AHgAeAB4AHgAeAB8AIAAgACAAIAAhACEAIgAiACIAIgAiACMAJAAkACQA
JAAlACkAKgArACwALAAtAC0ALQAuAC8AMAAwADIAMwAzADMAMwAzADMAMwA1ADUANQA1
ADUANQA1ADUANAAyADEAMAAwADAAMQAzADEAMAAwADAAMAAxADEAMQAzADMAMgAyADAA
MAAxADEAMAAwAC8ALwAtACwAKwAqACwALAAsACwAKwArACsAKwArACsALAAuADAAMgA1
ADcANwA4ADgAOgA6ADsAPQA+AEIAQwBEAEUASABIAEoATABLAEoASABHAEQAQgA/AD0A
OQA2AA==
         </WaveFormData>
      </LeadData>
      <LeadData>
         <LeadByteCountTotal>10000</LeadByteCountTotal>
         <LeadTimeOffset>0</LeadTimeOffset>
         <LeadSampleCountTotal>5000</LeadSampleCountTotal>
         <LeadAmplitudeUnitsPerBit>4.88</LeadAmplitudeUnitsPerBit>
         <LeadAmplitudeUnits>��V</LeadAmplitudeUnits>
         <LeadHighLimit>2147483647</LeadHighLimit>
         <LeadLowLimit>268435456</LeadLowLimit>
         <LeadID>V2</LeadID>
         <LeadOffsetFirstSample>0</LeadOffsetFirstSample>
         <FirstSampleBaseline>0</FirstSampleBaseline>
         <LeadSampleSize>2</LeadSampleSize>
         <LeadOff>FALSE</LeadOff>
         <BaselineSway>FALSE</BaselineSway>
         <ExcessiveACNoise>FALSE</ExcessiveACNoise>
         <MuscleNoise>FALSE</MuscleNoise>
         <LeadDataCRC32>941176750</LeadDataCRC32>
         <WaveFormData>
9P/0//T/9P/2//b/9v/2//f/+P/5//r//f/+////AAADAAQABQAGAAgACgAMAA4AEQAU
ABcAGgAeACIAJgAqAC8ANAA5AD4ARABKAFAAVgBcAGIAaABuAHMAeAB9AIIAhQCIAIsA
jgCOAI4AjgCOAIwAjACMAIwAiACGAIQAggB+AHoAdgByAGwAaABkAGAAWwBWAFEATABG
AEIAPgA6ADQAMAAsACgAIwAgAB0AGgAWABQAEgAQAA4ADAAKAAgABQAEAAMAAgABAAAA
///+//3//P/7//r/+v/6//r/+v/4//j/+P/4//r/+v/6//r//P/8//z//P/8//z//P/8
//z//P/8//z/+v/6//r/+v/6//r/+v/6//j/+P/4//j/9v/2//b/9v/0//T/9P/0//T/
9P/0//T/9v/2//b/9v/2//b/9v/2//b/9v/2//b/+f/6//v//P/8//z//P/8//7//v/+
//7//v///////f/4//b/9v/4//r/+v/6//b/8f/u/+z/6//s/+z/7P/p/+T/4f/f/93/
3f/e/97/3v/e/93/3f/c/9z/3P/c/9z/3v/e/97/3v/d/9z/3P/c/9r/2v/a/9v/2//b
/9v/2//X/9f/1//Y/9j/2P/Y/9j/2f/Y/9j/2P/W/9j/2//e/+X/6v/v//b/BgAkAEwA
fwCqALMAqwClAIcAPgD1/8H/kP9b/yr/9/7A/qz+xP7X/tf+4f76/hb/MP9N/2T/ef+M
/57/rf+2/7//zP/Z/+L/7f/z//P/8//y//D/7f/s/+7/7v/u//D/7v/u/+7/7//w//H/
8v/y//X/9//4//j/+P/6//r/+//7//3//P/9//b/9P/y//D/7f/r/+n/6P/n/+f/6v/q
/+z/7f/u/+//8//3//v///8DAAcACwARABYAHAAiACgALAAwADUAOAA5ADwAPgBAAEEA
QQBBAEEAPwA+ADwAOgA4ADcANAAwAC0AKwAoACMAHQAYABMADwAKAAYAAAD7//X/7//q
/+b/4f/d/9n/1v/V/9H/z//N/8n/xf/C/8D/vv+8/7v/uv+4/7b/tf+0/7T/s/+y/7L/
tP+0/7P/s/+y/7H/sf+w/7L/sv+y/7X/tf+0/7T/tP+2/7b/tv+3/7r/uv+5/7n/uf+5
/7n/uf+5/7n/uf+5/7r/uP+4/7j/uP+3/7f/uP+4/7j/t/+3/7X/tf+1/7j/t/+3/7f/
t/+4/7n/u/+8/7z/vP+8/7z/v//A/8H/wv/C/8P/wf/B/8T/xf/G/8f/yP/K/8r/yv/K
/8v/zP/P/9H/z//N/8j/xv/I/8r/zP/M/8z/yP/D/8D/wP+//77/vv+8/7n/tv+z/7P/
sf+x/7L/sP+w/7D/r/+x/7D/sP+w/67/rv+u/67/rv+u/63/rP+u/67/rP+s/6r/q/+r
/6v/q/+r/6n/qf+p/6r/qv+q/6j/qP+n/6b/qP+o/6j/qP+p/67/s/+4/7//zv/m/wgA
NgBnAIAAgQCBAHMANQDi/5//a/80//v+xP6L/mz+fv6Y/p/+p/6//tr+9P4O/yX/Ov9P
/2L/dP+D/47/mf+k/63/tv+9/8H/wf/D/8P/wv/A/8D/wf/C/8P/xv/I/8j/yP/J/8r/
y//M/8z/z//R/9L/0v/S/9T/1P/V/9b/2f/Z/9v/2//e/+H/5P/l/+f/6f/s//D/8f/1
//b//P///wIABQAIAA0AEgAXAB0AIwApADEANgA8AEIASABOAFIAVwBaAFsAXgBgAGIA
YABfAF4AXQBcAFoAVwBUAFIAUQBOAEoARwBFAEIAPQA5ADQALwArACQAIAAaABUAEAAL
AAcABAD///v/9//0//H/7f/r/+n/6P/l/+P/4v/e/9z/2//a/9r/2P/X/9b/1v/V/9T/
1P/W/9b/1f/V/9f/1//Y/9j/1//W/9X/1//Y/9j/2f/a/9j/2P/Y/9n/3P/c/9v/2//b
/9v/2//b/9r/2f/Y/9f/2f/Y/9n/2v/c/9v/2//c/9z/3P/b/9v/2//b/9v/3v/c/9v/
2v/Z/9z/3f/f/+D/4P/g/+D/4P/f/+D/4f/i/+b/5//n/+j/6v/q/+r/6v/r/+z/7f/u
/+7/7v/w//H/8f/v/+r/6P/q/+z/7v/u/+z/6P/j/+D/3v/d/9z/3P/c/9n/1v/T/9H/
z//P/9D/0v/S/9L/0f/R/9D/0P/Q/9D/0P/Q/9D/zv/O/83/zP/O/87/zP/M/87/z//P
/8//z//P/83/zf/N/87/zv/O/87/zv/N/8z/zv/O/87/zv/P/9T/2//e/+X/8P8IACoA
VACDAKAAowCnAKcAdQAiAN3/qf9y/z3/Dv/V/qr+rv7A/sf+z/7n/gT/Hv86/0//XP9t
/37/jv+f/6z/t//C/8//2v/h/+P/5f/j/+X/5P/i/+L/4v/i/+L/5P/k/+T/5P/l/+j/
6f/q/+r/6//t/+7/7v/u//D/8P/x//L/9f/1//f/9v/4//r//P///wEAAwAGAAYABwAL
AAwAEgAVABgAGwAgACUAKgAvADQAOQA+AEUATABSAFgAXgBiAGYAawBuAHMAdgB4AHoA
eQB5AHkAeQB5AHgAdgB0AHAAbwBsAGgAYwBhAF4AWQBXAFIATQBJAEQAQAA6ADUAMQAr
ACYAIgAhAB0AGQAWABMADwANAAsACgAHAAUABAACAAAA///+//r/+P/3//b/9v/1//T/
9P/0//T/8//z//T/9f/3//j/9v/2//b/+f/5//j/+P/4//j/+P/4//n/+v/6//n/+f/5
//n/+f/5//v/+//7//v//P/6//r/+v/8//v/+//8//r/+v/5//n/+f/5//n//P/9//3/
/f/9//////8AAAAA//8AAAEAAgAFAAQABQAGAAgACAAIAAgACgAKAAoACgAKAAoADAAN
AA0ACwAGAAQAAgAEAAYABgAGAAIA/f/6//j/9//2//b/+P/1//L/7//t/+v/6//s/+r/
6v/q/+n/6//q/+r/6v/q/+r/6v/q/+j/6P/n/+b/5//o/+f/6P/m/+f/5//n/+X/5f/j
/+P/5f/m/+b/5v/k/+T/4//i/+T/5P/k/+T/5//q//H/9P/3//7/EAAsAFYAhwCsAK8A
oQCbAIEAPgD1/73/jv9Z/y7/A//S/sD+0v7j/uf+8/4K/yb/QP9X/2r/e/+O/6D/sf/C
/83/1P/d/+r/8//3//n/+f/7//r/+P/4//b/9v/2//j/+P/4//j/+f/6//v//P/8//v/
/f/+//7//v8AAAAAAQAAAAMAAwAFAAMABgAJAAwADwARABMAFgAWABcAGwAcACEAJQAp
AC0AMgA3ADwAQQBGAEsAUABXAF4AZABqAHAAdgB6AH8AggCHAIoAjACOAI0AjQCNAI0A
iwCKAIgAhgCGAIUAggB+AHoAdwBzAG0AaQBkAF8AWwBWAFIATABHAEEAOwA2ADIALQAp
ACUAIgAdABkAFwAVABQAEQAPAA4ACgAIAAcABgAEAAIAAQAAAAAA///+//7//P/8//v/
+//9//3//v/+//7//v/+/wEAAwACAAIAAgAEAAQABAAFAAQABAADAAMAAwADAAMAAwAD
AAMAAwADAAAA/v/+//7//v/9//3//v/8//z/+//7//3//f/9/wAA///////////9//3/
/v/+//3//v///wAAAQAAAAEAAgAEAAQABAAEAAIAAgACAAIAAgACAAQABQAHAAUAAAD+
//z//v8AAAAAAgD+//n/9v/y//H/8P/w//L/7//s/+n/5//l/+X/5v/l/+T/4//h/+L/
4v/j/+T/4v/i/+L/4v/i/+L/4f/g/+L/4v/g/+D/4P/h/+H/4f/j/+P/4f/h/+H/4v/i
/+L/4v/i/+H/4P/i/+L/4v/i/+P/6P/t//D/9/8EABgAOABiAJcAugC7AK8ApQB7ADAA
7f+7/4r/V/8m//H+vv66/tb+4f7j/vP+DP8k/z7/Wf9u/4H/lP+o/7f/xP/N/9b/4f/u
//f/+f/7//v//f/8//r/+v/4//j/+P/6//v//P/9/////v///wAAAAADAAUABgAGAAYA
CAAIAAkACAALAAsADQALAA4AEQAUABcAGQAbAB4AIAAhACUAJgAsAC8AMgA1ADwAQQBG
AEsAUABVAFoAYQBmAGwAcgB4AH4AggCHAIoAjQCQAJIAlACVAJUAlQCVAJMAkgCQAI4A
igCJAIYAggB9AHsAeABzAG8AagBlAGEAWwBWAE8ASQBFAD8AOgA2ADEALQApACYAIgAd
ABoAFwAWABMAEQAQAA0ACgAIAAYABgAEAAMAAgAAAP///v/+//z//P/7//v/+//7//z/
/P/6//r/+v/9//3//P/8//z//P/8//z//f/8//z/+//7//3//f/9//3/+//7//v/+//8
//r/+v/6//j/9//3//j/+P/4//f/9//3//f/9//6//r/+f/4//f/+P/5//v//P/8//z/
/P/8//v//P/9//7//v8AAAAAAAAAAAAAAAAAAAAAAAAAAAAAAgADAAEA///6//j/+v/8
//7//v8AAPz/9//0//T/8//y//L/8v/v/+z/6f/n/+X/5f/m/+b/5v/m/+X/5f/k/+T/
5P/i/+L/4v/i/+T/5P/j/+L/4v/i/+D/4P/g/+H/4f/h/+P/4//h/+H/4f/i/+L/4v/k
/+T/4//i/+L/4v/i/+L/6f/s//H/9v/9/wgAIABCAG4AnwC6ALsAuwCzAH8AKADh/6v/
cv87/wj/0f6s/rj+1P7b/uP++f4U/yz/Rv9f/3T/if+c/6z/u//G/9H/2v/j//D/9//3
//f/9//3//b/9P/0//b/9v/2//j/+v/6//r/+//8//3//v/+/wEAAwAEAAQAAgAEAAQA
BQAIAAsACwANAAsADgARABQAFQAXABkAHAAgACEAJQAmACgAKwAuADEANwA9AEMASQBM
AFEAVgBdAGQAagBwAHYAfgCCAIcAigCMAI4AjwCQAI8AjwCPAI8AjgCMAIkAhgCGAIUA
ggB+AHsAeQB2AHEAawBmAGEAXQBYAFQATgBJAEUAPwA6ADYANQAxAC0AKgApACUAIwAh
ABwAGQAXABYAEgAQAA8ADgAMAAoACQAIAAYABQAEAAQABAAEAAMAAwADAAMABAAEAAQA
BAAEAAcABQAEAAQABAAGAAYABgAHAAgACAAHAAcABwAHAAcABwAJAAkACQAJAAgABgAG
AAYABgAFAAUABgAGAAYABQAFAAMAAwADAAYABwAHAAcABwAJAAkACgAKAAsADAANAA4A
DwAQABAAEQASABMAFAAWABYAFgAWABYAFgAYABkAFwAVABAADgAOABAAEgASABAADAAH
AAQAAgABAAAAAAAAAP3/+v/3//P/8f/x//L/8v/y//L/8f/x//D/8P/w//D/8P/w//D/
8P/w/+//7v/u/+7/7P/s/+7/7//v/+//7//v/+3/7f/t/+7/7v/u/+7/7v/t/+z/7P/s
/+z/7P/z//b/+f/+/wMADAAeADoAYACTALoAxQDJANEAtwBqABsA4f+q/3P/Qv8L/9b+
xv7Y/uP+6/77/hb/Lv9I/2P/dv+H/5j/qv+5/8j/0f/a/+P/8P/5/////////////v/8
//z//P/8//z//v/8//z//P/9//7///8AAAAA//8BAAIAAgAAAAIAAgADAAIABQAFAAcA
BgAIAAoADAAPABEAEwAWABoAGwAfACAAIwAlACcAKQAwADUAOgA/AEQASQBOAFUAWABe
AGQAagByAHYAewB+AH8AggCEAIYAiQCJAIkAiQCHAIYAhACCAH4AfQB6AHYAcwBxAG4A
aQBlAGAAWwBXAFMAUABLAEcAQgA9ADkANgA1ADEALQAqACcAIwAhAB8AHgAbABkAGAAY
ABYAFQAUABIAEAAPAA4ADgANAAwADAAMAAwACwALAAkACQAKAAoADAAMAAwADwAOAAwA
CwAKAAwADAAMAA0ADAAMAAsACwAJAAkACQAJAAsACwALAAsACAAGAAYABgAGAAUABQAG
AAYABgAFAAUABQAFAAUACAALAAsACwALAAsACwAMAAwADQAOAA8AEAAPABIAEgASABIA
EgARABAADwAOAAwADAAOAA8AEQAPAAoACAAGAAgACgAKAAwACAADAAAA/P/7//r/+v/6
//f/9P/x/+3/6//r/+z/6v/q/+r/6f/n/+b/5v/m/+T/5P/k/+T/5f/m/+b/5v/m/+b/
5P/k/+L/4//j/+P/4f/h/9//3//f/+D/4P/g/+H/4v/i/+L/4P/g/+D/4P/j/+r/7//y
//X//v8QACoAUgCFAKoArwCnAKEAhwBEAPf/v/+M/1X/Kv8D/9L+wP7Q/uH+5/7z/g7/
KP9A/1n/bv9//5D/oP+v/7z/x//S/93/6P/x//f/9f/1//P/8v/w//D/8P/w//D/8v/x
//D/7//v//D/8f/y//L/8//1//b/9v/2//j/+P/5//r//f/9/////f8AAAMABgAIAAkA
CgAMABAAEQAVABYAGgAdACAAIwAoAC0AMgA3ADwAQQBGAE0AVABaAGAAZgBuAHIAdwB6
AH0AgACCAIQAhQCFAIUAhQCHAIYAhACCAH4AfQB6AHYAcwBxAG4AaQBlAGAAWwBXAFQA
UABKAEUAQQA7ADYAMgAvACsAJwAkACEAHQAbABkAFQARAA4ADAAKAAgABwAGAAYABAAD
AAIAAAD///7//v/+//7//f/9//3//f/+//7//v/+//7/AQABAAAAAAAAAP7//v/+////
AAAAAP/////9//3//f/9//3//f/9//3//v/8//z//P/8//v/+//8//7//v/9//3/+//7
//v//v8BAAEAAQABAAMAAwAEAAQABAAEAAQABAAHAAgACAAIAAgACAAGAAYABgAGAAQA
BAAGAAcABwAFAAAA/v8AAAIABAAEAAQAAAD7//j/9P/z//L/8v/0//H/7v/r/+f/5f/l
/+b/5v/m/+b/5f/l/+T/5P/k/+T/5P/k/+T/5P/k/+P/4v/i/+L/4P/g/+L/4//j/+P/
4f/h/9//3//h/+L/4v/i/+L/4v/h/+D/4P/g/+D/4P/j/+j/6//u//P//P8QAC4AVgCJ
ALAAtQCrAKUAfwA0AO3/t/+E/1H/JP/v/rr+sP7K/tn+2f7n/gL/HP82/0//ZP93/4z/
nv+t/7j/w//O/9v/6P/x//P/8//z//H/8P/u/+7/8P/w//D/8v/0//T/9P/1//b/9//4
//j/+//9//7//v/8//7//v///wEABQAGAAkACAAKAAwADgAPABEAEwAWABoAGwAfACAA
IwAlACcAKQAwADUAOgA/AEQASQBOAFUAWgBgAGYAbABzAHgAfgCCAIMAhgCIAIoAiwCL
AIsAiwCJAIgAhgCEAIQAgwCAAHwAeQB3AHQAbwBqAGQAXgBZAFQAUABKAEUAQQA7ADYA
MgAtACkAJQAiAB8AGwAZABcAFAARAA8ADgAKAAgABwAGAAIAAAD///7//P/7//r/+v/6
//r/+f/5//f/9//4//j/+v/6//r//f/9//z//P/8//z//P/8//3/AAAAAP/////9//3/
/f/9//7///8AAAEAAgAAAAAAAAAAAP////8AAAIAAgABAAEA////////AgAFAAUABQAF
AAUABQAGAAYABwAIAAkACgAPABAAEQASABMAFAAVABYAGAAYABgAGAAaABoAHAAdAB0A
GwAWABQAFAAWABgAGAAZABYAEgAQAA8ADwAPABAAEAANAAoABwADAAEAAQACAAIAAgAC
AAEAAQAAAAAAAAAAAAAAAAAAAAAAAAD///7/AAAAAP7//v8AAAEAAQABAP/////9//3/
/v8AAAEAAgABAAAA/v/8//7//v/+//7////6//v//v8FAA4AHgA6AGAAkQC+AM0AyQDH
AKkAXgAPANP/nv9n/zT/Af/K/rz+1P7n/uv+9f4S/yz/RP9f/3b/h/+a/6z/u//G/8//
2v/l//L/+//9//3//f/9//z/+v/6//r/+v/6//z//P/8//z//f8AAAEAAgACAAMABQAG
AAYABgAIAAgACQAMAA8ADwARAA4AEAASABQAGQAbAB0AIAAiACMAJwAoACwALwAyADUA
PABBAEYASwBSAFcAXABjAGoAcAB2AHwAgQCEAIgAigCPAJIAlACWAJUAlQCVAJUAkwCS
AJAAjgCMAIsAiACEAIEAfwB8AHcAcwBuAGkAZQBgAFwAVgBRAE0ARwBCAD4APQA5ADUA
MgAtACkAJwAlACEAHQAaABgAFgAUABMAEgAOAAwACwAKAAgABwAGAAYABgAGAAUABQAE
AAMAAwACAAQABAAEAAcABgAEAAMAAgAEAAQABAAFAAYABgAFAAUABAADAAIAAQACAAMA
BAAFAAYABAAEAAQABAADAAMABAAEAAQAAwADAAMAAwADAAYABwAHAAcABwAHAAcACAAI
AAkACgALAAwADQAKAAwADgAOAA4ADgAQABAAEAAQAA4ADgAQABEAEwARAAwACgAKAAwA
DgAOAAwACAADAAAA/v/9//z//P/6//f/9P/x/+//7f/t/+7/7v/u/+7/7f/r/+r/6v/q
/+v/7P/t/+7/6//q/+j/5v/o/+j/5v/m/+b/5//n/+f/5v/l/+L/4f/j/+T/5P/k/+L/
4v/h/+D/4P/g/+D/4P/l/+r/7f/u//P/AAAWADYAXgCNALAAuQC9AL8AlwBCAPf/w/+O
/1X/Iv/p/rr+tP7I/tP+3f7z/g7/KP9C/1f/av9//5D/oP+v/77/x//S/93/5v/v//P/
9//3//f/9v/0//T/8v/y//L/9P/0//T/9P/1//b/9//4//j/9//5//r/+v/6//z//P/9
//7/AQABAAMAAAACAAQABgAHAAkACwAOABAAEQAVABYAGgAdACAAIwAoAC0AMgA3ADsA
PwBDAEkATwBWAF0AZABpAGwAcAByAHUAeAB6AHwAewB7AHsAewB6AHgAdQByAHIAcQBu
AGoAZgBjAF8AWQBXAFIATQBJAEYAQgA8ADcAMQArACYAIgAfABsAFwAUABMADwANAAsA
CAAFAAMAAgD+//z/+//6//j/9v/1//T/8//z//P/9P/z//L/8P/v//H/8f/y//L/9P/0
//T/9//5//j/+P/4//r/+v/6//v//P/8//v/+//9//3//f/9//3//f/9//3//v/8//z/
/P/8//v/+//8//z//P/7//v//f/9//3/AAABAAEAAQABAAEAAQACAAIABQAGAAUABgAH
AAgACQAKAAoACgAKAAoADAAMAA4ADwAPAA0ACAAGAAYACAAKAAoACAAEAP///P/6//n/
+P/4//f/8//v/+v/6P/l/+T/5P/m/+b/5v/l/+X/5P/k/+T/5v/m/+b/5v/l/+T/4v/g
/97/3v/c/9z/3v/f/9//3//f/9//3f/d/93/3v/e/97/3P/c/9v/2v/W/9T/0v/Q/9P/
2v/d/+D/5f/s//7/HgBGAHcAnACdAJcAlQBzACoA3/+p/3j/Q/8a/+3+vP6w/sL+zf7R
/uH+/P4W/zD/Sf9c/23/gP+U/6P/sP+5/8T/zf/Y/+H/5//n/+f/5//m/+T/5P/i/+L/
4v/k/+P/4v/h/+H/5P/l/+b/5v/l/+f/6P/o/+b/6P/o/+n/6//v//D/8//y//T/9v/4
//n/+//9/wAAAwAFAAoADAAOABEAFAAXAB4AIwAoAC0AMAA1ADoAQQBGAEwAUgBYAF4A
YgBnAGoAbQBwAHIAdAB1AHUAdQB1AHQAcgBvAGwAagBpAGYAYgBfAF0AWgBVAFEATABH
AEMAPgA6ADQALwArACUAIAAcABcAEwAPAAwACQAFAAMAAQD9//n/9v/0//T/8v/x//D/
7v/s/+v/6v/q/+n/6P/o/+j/6P/n/+f/5//n/+j/6P/q/+r/6v/t/+3/7P/s/+z/7v/u
/+7/7//w//D/7//v//H/8f/x//H/8f/x//H/8f/y//D/8P/w//D/7//v//D/8P/w/+//
7//x//H/8f/0//X/9f/1//X/9f/1//b/9v/1//r/+//6//z//v/+//7//v/+//7//v/+
//7//v8AAAEA///9//j/9v/4//r//P/8//z/+P/z//D/7v/t/+z/7P/u/+v/6P/l/+P/
4f/h/+L/4P/g/+D/3//f/97/3v/e/+D/4P/g/+D/4v/i/+H/4P/e/97/3P/c/9z/3f/d
/93/3f/d/9v/2//b/9z/3P/c/97/3v/d/9z/3P/c/9z/3P/f/+b/6//w//X/AgAWADYA
XgCRALQAtQCtAKMAcwAiAN3/q/94/0X/FP/d/rL+tP7Q/tn+2/7v/gj/Iv86/1X/av9/
/5T/pv+z/77/yf/U/9//7P/1//n/+f/3//f/9v/0//T/9v/2//b/+P/6//r/+v/7//z/
/f/+//7///8BAAIAAgAEAAYABgAHAAgACwALAA0ADQAQABMAFgAXABkAGwAeACIAIwAn
ACgALgAxADQANwA+AEMASABNAFQAWQBeAGUAagBwAHYAfACDAIgAjgCSAJMAlgCYAJoA
mQCZAJkAmQCZAJgAlgCUAJIAkQCOAIoAiQCHAIQAfwB7AHYAcQBtAGYAYgBcAFcAUwBN
AEgARAA/ADsANwA0ADEALQArACkAJAAhAB8AHgAaABgAFwAWABQAEgARABAADAALAAoA
CgAIAAgABwAHAAcABwAIAAgABgAGAAYACQALAAoACgAKAAgACAAIAAkADAAMAAsACwAN
AA0ADQANAA8ADwAPAA8AEAAOAA4ADgAOAA0ADQAOAA4ADgANAA0ADwAPAA8AEgATABMA
EwATABMAEwAUABQAFQAWABcAGAAbABwAHAAcABwAHAAeAB4AHgAeACAAIAAiACMAIwAh
ABwAGgAaABwAHgAeAB4AGgAVABIAEAAPAA4ADgAQAA0ACgAHAAMAAQABAAIAAwAEAAUA
BQADAAIAAgACAAIAAgACAAIAAgACAAEAAAD+//7//P/8//z//f/9//3//f/9//v/+//6
//r/+f/4//j/+P/3//b/9P/0//T/9P/5//z/AQAEAAsAGAAuAE4AeACpAMwAzwDPAMcA
kwBAAPf/wf+M/1X/IP/p/sD+xP7i/uv+7/4D/x7/Nv9S/23/hP+X/6j/uv/J/9T/3//q
//X/AAAHAAsACQAJAAkACAAGAAYACAAIAAgACgAIAAgACAAJAAoACwAMAAwADQAPABAA
EAASABQAFAAVABYAGQAZABsAGQAcAB8AIgAkACUAJgAoACoAKwAvADAANAA3ADoAPQBC
AEcATABRAFgAXQBiAGkAbQByAHcAfACEAIgAjQCQAJEAlACWAJgAmACXAJYAlQCTAJIA
kACOAIwAiwCIAIQAgQB/AHwAdwBzAG4AaQBlAGAAXABWAFEATABHAEMAQAA7ADcAMwAw
AC0AKQAnACUAIgAfAB0AHAAYABYAFQAUABIAEAAPAA4ADAALAAoACgAKAAoACQAJAAgA
BwAHAAYACAAIAAgACwALAAoACgAKAAoACgAKAAsADgAOAA0ADQANAA0ADQANAA0ADQAN
AA0ADQAMAA0ADgAOAA0ADQAOABAAEAAPAA8ADwAPAA8AEgAVABUAFQAVABUAFQAWABYA
FQAWABcAGAAXABgAGgAcABwAHAAcABwAHAAcABwAHgAeACAAIQAgAB0AFwAUABQAFgAY
ABgAGAAUAA8ADAAMAAsACgAKAAoABwAEAAEA/f/7//v//P/8//z//P/7//v/+v/6//r/
+f/4//f/9v/4//j/9//2//X/9P/x//D/8f/z//T/9f/1//X/8//z//H/8v/y//L/8v/y
//H/8P/y//L/8v/y//X/+v///wIACQAYAC4AUAB8AK0AzADRANkA1wCjAE4ABwDP/5T/
W/8o/+v+wv7M/uT+6/71/g//Kv9C/1z/df+K/53/sP/A/83/2P/j/+7/9/8AAAkADQAP
AA0ADwAOAAwADAAMAAwADAAOAA4ADgAOAA8ADgAPABAAEAATABUAFgAWABYAGAAYABkA
GAAbABsAHQAcAB4AIAAiACMAJQAnACoALAAtADEAMgA2ADkAPAA/AEQASQBOAFMAWABd
AGIAaQBsAHIAeAB+AIYAigCPAJIAlACWAJcAmACZAJkAmQCZAJgAlgCTAJAAkACPAIwA
iACHAIUAggB9AHcAcgBtAGkAZwBkAF8AWwBWAFEATQBKAEUAQQA9ADoAOQA1ADMAMQAr
ACcAJAAiACEAIAAgACAAHgAcABsAGgAWABUAFAAUABIAEgARABEADwAPABAAEAASABIA
EgAVABMAEgASABIAFAAUABQAFQAWABYAFQAVABQAEwASABEAEQARABEAEQAQAA4ADgAO
AA4ADQANAA4ADgAOAA0ADQANAA0ADQAQAA8ADwAPAA8ADwAPABAAEAAPABIAEwAUABQA
FQAWABcAGAAYABgAGAAYABgAGAAaABsAGgAXABEADgAQABIAFAAUABMADgAIAAQABAAD
AAIAAgAEAAEA/v/7//f/9f/1//b/9v/2//b/9f/1//T/9P/0//T/9P/0//T/9v/2//X/
9P/z//L/7//u/+7/7//v/+//8f/x/+//7//t/+7/7v/u/+3/7P/q/+j/6v/q/+r/6v/v
//L/9//8/wMADgAkAEQAbgChAL4AvwC/AL0AkQBAAPn/xf+Q/1v/MP/9/tD+zP7e/un+
7/4D/x7/Ov9W/2v/fP+P/6D/sv/B/87/1f/g/+3/+P///wMABQADAAEAAAD+//7//v/+
//7/AAAAAAAAAAABAAEAAQABAAAAAQADAAQABAAGAAgACAAJAAoADQANAA8ADQAQABMA
FgAZABsAHQAgACQAJQApACoALAAvADIANQA4AD0AQgBHAE4AUwBYAF8AYgBoAG4AdAB6
AH4AgwCGAIkAjACOAJAAjwCPAI8AjwCNAIwAigCIAIYAhQCCAH4AewB5AHYAcQBrAGYA
YQBdAFoAVgBQAEsARgBBAD0AOgA1ADEALQAqACkAJQAjACEAHgAbABkAGAAUABIAEQAQ
AA4ADAALAAoACAAHAAYABgAIAAgABwAHAAkACQAKAAoACgAKAAoADQAOAA4ADwAQAA0A
DAALAAsADAAMAAsACwANAA0ADQANAA8ADwAPAA8AEAAOAA4ADgARABEAEgAUABcAGAAY
ABkAFwAXABcAGgAdAB0AHQAdABsAGwAcABwAHAAcABwAHAAcABwAHAAcABkAFwAWABUA
FAASAA==
         </WaveFormData>
      </LeadData>
      <LeadData>
         <LeadByteCountTotal>10000</LeadByteCountTotal>
         <LeadTimeOffset>0</LeadTimeOffset>
         <LeadSampleCountTotal>5000</LeadSampleCountTotal>
         <LeadAmplitudeUnitsPerBit>4.88</LeadAmplitudeUnitsPerBit>
         <LeadAmplitudeUnits>��V</LeadAmplitudeUnits>
         <LeadHighLimit>2147483647</LeadHighLimit>
         <LeadLowLimit>268435456</LeadLowLimit>
         <LeadID>V3</LeadID>
         <LeadOffsetFirstSample>0</LeadOffsetFirstSample>
         <FirstSampleBaseline>0</FirstSampleBaseline>
         <LeadSampleSize>2</LeadSampleSize>
         <LeadOff>FALSE</LeadOff>
         <BaselineSway>FALSE</BaselineSway>
         <ExcessiveACNoise>FALSE</ExcessiveACNoise>
         <MuscleNoise>FALSE</MuscleNoise>
         <LeadDataCRC32>1761108496</LeadDataCRC32>
         <WaveFormData>
2v/a/9r/2v/a/9r/2v/a/9v/3P/d/97/4P/g/+D/4P/j/+T/5f/m/+j/6P/o/+j/6//s
/+3/7v/y//T/9v/4//3/AAADAAYACgAOABIAFgAaAB4AIgAmACoALgAyADYAOQA8AD8A
QgBCAEIAQgBCAEQARABEAEQAQQBAAD8APgA7ADgANQAyAC8ALAApACYAIwAgAB0AGgAY
ABYAFAASAA4ADAAKAAgABQAEAAMAAgD///7//f/8//n/+P/3//b/9f/0//P/8v/y//L/
8v/y//D/8P/w//D/8P/w//D/8P/y//L/8v/y//T/9P/0//T/9v/2//b/9v/2//b/9v/2
//j/+P/4//j/+P/4//j/+P/6//r/+v/6//j/+P/4//j/+P/4//j/+P/6//r/+v/6//r/
+v/6//r/+//8//3//v/+//7//v/+////AAABAAIAAgACAAIAAgAEAAQABAAFAAYACAAK
AA0AEAARABEADwAIAAUABwAIAAoACAAHAAQAAAD9//r/+P/3//b/9f/z//H/7f/q/+f/
5//n/+j/6P/o/+j/5//l/+b/5v/m/+b/5P/k/+T/5P/k/+L/4f/h/+H/4f/g/+D/4//j
/+P/4v/g/+D/4P/g/+D/4P/g/+D/4P/g/9//3v/e/97/4P/h/+b/7f/y//r/AwAUAC0A
UQB3AJIApQDFANYAxgCwAKMAlQCCAGMAIwDH/4f/c/9b/zn/J/8p/y3/Of9L/1//b/99
/4z/mP+f/6X/sf+6/8X/zv/V/9b/1//a/9z/3P/e/+H/4v/j/+X/5v/m/+b/5v/n/+f/
6v/r/+z/7f/u/+7/7v/w//H/8v/1//b/+P/4//n/+//8//3/+//9/wAAAAABAAMABgAH
AAkACwANAA8AEwAWABoAHQAiACYAKgAwADMANgA6AD8AQQBDAEUARwBIAEoATABPAE0A
TgBOAE0ATwBOAEwASwBKAEgARwBFAEMAQgBBAEAAOwA4ADUAMgAwAC8ALAAqACYAIgAf
ABwAGwAZABgAFwAVABQAEgAQAAwACgAIAAcABgAFAAMAAwACAAAA/v/8//n/+P/3//f/
+f/5//n/+P/4//f/9f/1//j/+f/6//v/+f/5//r/+v/6//r/+//8//r/+//7//v/+f/5
//n/+P/4//j/+v/7//v/+f/4//f/9//4//j/+f/5//n/+f/5//j/9//3//j/9//4//n/
+f/5//n/+f/5//n/+f/6//r/+//7//7//v8AAAAAAAAAAAIAAwAEAAUABgAHAAkACgAM
AA0ADwAQABEADwANAAgABQAFAAYACAAGAAcABAAAAP3/+v/4//f/9v/z//H/7//r/+n/
5//o/+n/6P/o/+j/6P/o/+f/5//o/+j/6P/o/+j/6P/o/+j/5v/n/+f/5//n/+b/5v/n
/+f/6f/o/+j/6P/o/+j/6P/o/+b/5v/m/+b/5//m/+b/5v/m/+n/7v/1//z/BgATACYA
QwBnAIUAnAC5ANEAygC0AKQAmwCPAHIAOQDh/5f/ff9x/1P/Pf87/z3/Rf9V/2X/c/+B
/4//nP+m/63/t//B/8j/0f/Y/93/4P/h/+L/5P/k/+b/5f/m/+f/6f/s/+z/7P/s/+//
7//y//P/9P/1//b/9v/4//r/+//8//v//P/+//7///8BAAIAAwADAAUACAAIAAkACwAO
AA8AEwAVABcAGQAcAB4AIQAjACgALAAwADYAPABAAEUASwBPAFMAVwBbAF0AXgBfAGEA
XgBcAFkAVQBUAFIATwBNAEwASgBJAEcARABCAEAAPgA9ADoANwA0ADIAMQAuACwAKgAm
ACMAIAAdABsAGgAZABUAFAASABAAEAAOAAwACwAIAAcABQAFAAUABAADAAIAAQAAAP//
///////////+///////+////AAD///7//f8AAAEAAwAEAAIAAgADAAQABAAFAAUABQAF
AAUABQAEAAIAAgAEAAUABwAFAAQAAwABAAIAAgADAAMAAwADAAMAAQABAAIABAACAAIA
AgABAAMAAwADAAMAAwADAAQABAADAAMABgAGAAgACgAKAAoACwAMAA0ADgAPABEAEgAU
ABUAFwAYABkAFwAVABAADQARABIAFAASABAADAAHAAMAAgAAAP///v/7//n/9//z/+7/
6//r/+v/7P/s/+z/7P/r/+n/6P/o/+r/6v/q/+r/6P/o/+j/5v/m/+f/6P/p/+r/6v/r
/+v/6v/o/+f/5v/o/+j/6P/o/+b/5v/m/+b/5f/k/+T/5P/m/+n/7v/1//r/AgARACgA
QwBnAIMAmAC5AN8A5ADQAMAAtQClAI4AWwD9/6H/ef9p/03/Mf8p/zH/O/9L/1v/Z/9z
/4H/kP+c/6P/rf+3/8T/zf/S/9X/2P/Z/9z/3v/e/+D/3//g/+H/4//m/+b/5v/m/+j/
6f/t/+//8P/x//L/8v/y//T/9f/2//f/+P/6//r/+f/7//z//f///wEABAAEAAUABQAG
AAUABwAJAAsADQARABQAGAAbABwAIAAkACoALwAyADYAOwA9AEEARQBJAEwATgBQAFMA
VQBWAFYAVQBVAFQAUgBRAEwASgBJAEcAQgBAAD4APAA5ADYAMwAwACwAKwAoACYAIgAe
ABsAGAAWABUAFQAVABEAEAAOAAwADAAKAAgABwAIAAcABQAFAAMAAgABAAAAAQAAAP//
///9//3//f/8//3//f/8//3/////////////////AAAAAAIAAgADAAQAAgADAAMAAwAF
AAUABQAEAAQABAAGAAcABQADAAIAAQADAAQABAAFAAQAAwACAAEA/////wAAAgADAAQA
BQAFAAMAAwADAAMAAwADAAQABAAHAAcABgAIAAkACgALAAwADgAPAA8AEAARABMAFAAV
ABYAFQARAA8AEQASABQAEgATABAADAAJAAQAAgABAAAA/f/7//n/9f/y/+//7//v/+7/
7v/u/+7/7f/r/+r/6v/q/+r/6v/q/+j/6P/o/+b/5//n/+f/5//m/+b/5//n/+X/5P/k
/+T/5v/m/+b/5v/k/+T/5P/k/+X/5P/k/+T/6P/r//D/9f/8/wIADwAiAD0AYwCHAJ4A
swDVAOoA3gDIALkAqwCYAHkAOwDZ/4//df9j/0P/Lf8r/zX/P/9P/1//b/9//47/mv+n
/7P/u//A/8n/0v/X/9r/3f/c/97/3v/g/+H/4v/j/+X/5v/m/+b/5v/n/+f/6v/r/+z/
7f/u/+7/7v/w//H/8v/z//T/9v/2//f/+f/6//v/+//9/wAAAAABAAMABgAHAAsADQAP
ABEAFwAaAB4AIQAkACgALAAyADYAOgA/AEUASwBPAFMAVwBaAFwAXgBhAGEAYgBiAGEA
YwBiAGAAXwBdAFwAXABbAFYAVABSAFAATQBKAEcARABAAD8APAA6ADgANAAxAC4AKwAp
ACgAJwAjACIAIAAeAB4AHAAaABkAGAAXABUAFQAUABIAEAAOAA0ADAALAAsACQAJAAkA
CAAJAAkACAAJAA0ADQANAA0ADwAPABAAEAASABIAEwAUABIAEwATABMAFAAVABYAFgAU
ABQAFgAXABcAFQAUABMAEwAUABQAFQAUABMAEgARABMAEwAUABYAFgAWABYAFQAUABMA
EgARAA8ADwAQABAADQANAA4ADAAMAAwADAAMAAsACwAKAAoACQALAAwADQALAAkABAAB
AAIAAgADAAAA/f/6//b/8//u/+z/6//q/+f/5f/j/9//2v/X/9f/1//X/9b/1f/U/9T/
0//T/9T/1P/U/9T/1P/S/9L/0v/Q/9H/0f/R/9H/zv/O/8//z//Q/9D/0f/S/9T/1P/U
/9T/1v/W/9b/1v/X/9b/1v/W/9j/2//e/+P/6v/0/wEAFAAxAFcAfQCUAKkAxQDMALwA
qACfAJUAgABXAAkArf99/2//U/81/yf/J/8r/zn/Sf9Z/2n/ef+G/5L/nf+n/6//uv/F
/8z/0f/U/9f/1v/Y/9j/2v/a/9r/2v/b/93/3v/f/+D/4f/h/+T/5f/m/+f/6P/o/+r/
7P/t/+7/7f/u//D/8P/z//X/9v/3//n/+//+//7/AQADAAYABwAJAAsADQAPABMAFgAa
AB0AHgAiACYALAAxADQAOAA9AD8AQwBHAEsAUABSAFQAVwBVAFYAVgBVAFUAVABSAFEA
TwBOAE4ATQBKAEgARgBEAEEAPgA7ADgANAAzADAALgAuACoAJwAkACMAIQAgAB8AGwAa
ABgAFgAWABQAEgARAA4ADQALAAsACwAKAAkACAAHAAYABQAFAAUABQAFAAQABQAFAAQA
BQAJAAkACQAJAAkACQAKAAoADAAMAA0ADgANAA0ADAALAA0ADQANAAwACgAKAAwADQAN
AAsACgAJAAcACAAIAAkACAAHAAYABQAFAAUABgAIAAcACAAJAAkADAANAA4ADwAPAA8A
EAAQABMAEwAWABYAFgAYABgAGAAYABgAFQAVABQAFAARABEAEAAPAAwACQADAP//AAAA
AAEA/v/7//j/9P/x/+7/7P/r/+r/6//p/+f/4//g/93/3f/d/97/3v/e/97/3f/b/9r/
2v/a/9r/2v/a/9z/3P/c/9r/1//X/9f/1//W/9b/1//X/9f/1v/W/9b/1P/U/9T/1P/W
/9b/1v/W/9P/0v/S/9L/1v/Z/9z/4//q//D///8SAC0AUwBzAIYAowDBAMIAqgCYAI0A
fQBiAC8A2f+L/23/Zf9J/zH/Lf8x/zf/R/9Z/2n/ef+F/5D/nP+l/6//tf/A/8n/0P/T
/9b/1//Y/9r/2v/c/93/3v/f/+H/5P/k/+T/5P/l/+X/6P/p/+v/7f/v//D/7v/w//H/
8v/z//T/9v/2//f/+f/6//v/+//9/wAAAAADAAUACAAJAAsADQAPABEAFwAaAB4AIQAi
ACYAKgAwADMANgA6AD8ARQBJAE0AUQBTAFQAVQBXAFcAWABYAFcAVwBWAFQAUwBSAFAA
TwBNAEoASABGAEQAQQA+ADsAOAA2ADUAMgAwADAALAApACYAJQAjACIAIQAfAB4AHAAa
ABoAGAAWABUAFAATABEAEQATABIAEQAQAA8ADgANAA0ACwALAAsACgAKAAkABwAHAAkA
CQAJAAkACQAJAAoACgAJAAgACAAIAAYABwAHAAcABQAFAAUABAAGAAYACAAJAAkABwAG
AAUABQAGAAYABwAJAAkACQAJAAgABwAHAAgABwAIAAkACQAHAAcABwAHAAkACQAKAAoA
DQANAA4ADwAQABEAEgAUABUAFQAWABUAFwAYABkAGwAZABQAEQARABIAFAASABEADgAK
AAcABAACAAEAAAD9//v/+f/1//D/7f/t/+3/7P/s/+z/7P/t/+v/6v/q/+j/6P/o/+j/
6P/o/+j/5v/l/+X/5f/l/+L/4v/j/+P/4//i/+L/4v/g/+D/4P/g/9//3v/d/9z/2//a
/9r/2v/e/9//5P/p//D/+P8DABIAKwBNAHEAiAChAMcA3ADSAL4AswCnAJYAcQAjAMX/
hf9x/13/Qf8v/y3/M/8//0//X/9r/3n/hv+S/53/p/+t/7b/v//I/8v/0P/R/9L/1P/U
/9b/2f/a/9v/3f/c/9z/3P/c/93/3f/g/+H/4P/h/+L/4v/i/+T/5f/m/+n/6v/s/+z/
7f/v//D/8f/x//P/9v/2//v//f8AAAEAAgADAAQABQALAA4AEgAVABcAGgAdACIAJQAo
ACwAMQA1ADkAPQBBAEEAQgBDAEUASABKAEsASwBKAEgARQBDAEAAPgA9ADsAOAA2ADQA
MgAtACoAJwAkACIAIQAeABwAHAAYABUAEgARAA8ADgANAAsACgAIAAYABAACAAAA//8A
AP///f/9//v/+v/5//j/9//2//X/9f/z//P/8//y//L/8f/v/+//8v/z//T/9f/0//P/
8//y//L/8v/z//T/8//z//L/8f/x//H/8f/w//L/8v/0//X/8//x//D/7//v//D/8P/x
//D/7//u/+3/7f/t/+7/8P/x//L/8//z//H/8f/x//H/8//z//T/9P/3//j/+P/4//j/
+P/5//v//P/+////AQACAAMAAQD///r/9//6//z////+/wAA/v/7//n/9v/0//P/8v/v
/+3/6//n/+b/4//j/+P/5P/k/+T/5P/l/+P/4v/i/+D/4P/g/+D/4P/g/+D/3v/f/9//
3//f/9z/3P/d/93/3//e/97/3v/e/97/3v/e/97/3v/e/97/2//a/9r/2v/c/+H/5v/r
//L//P8FABgANQBbAH8AmACtANEA5gDcAMgAtwClAJAAcQAxANH/h/9t/1n/N/8h/x//
Jf8x/0P/U/9j/3H/gP+O/5f/of+r/7b/v//K/8//0P/R/9L/1P/U/9b/2f/a/9v/3f/e
/97/3v/e/9//3//i/+P/5P/l/+b/5v/m/+j/6f/q/+n/6v/s/+z/7//x//L/8//x//P/
9v/2//n/+//+//////8BAAMABQALAA4AEgAVABgAHAAgACYAKQAsADAANQA6AD8ARABJ
AEoATABOAFEAUQBSAFIAUQBRAFAATgBNAEoASABHAEUAQgBAAD4APAA3ADQAMQAuACgA
JwAkACIAIAAcABkAFgAVABMAEgARAA0ADAAKAAgABAACAAAA///+//3/+//7//n/+P/3
//b/9f/0//P/8//z//P/8//y//T/8//x//H/8f/x//H/8f/y//P/9f/2//T/9P/1//b/
9v/3//f/9//1//X/9f/0//T/9P/2//f/9f/z//L/8f/x//L/8v/z//H/8f/x//H/8f/x
//L/9P/3//j/+f/5//n/+f/5//n/+f/5//r/+v/9//7///8AAAEAAgAEAAUABQAGAAUA
BwAIAAkACQAHAAIA/////wAAAgAAAP///P/4//X/8P/u/+3/7P/t/+v/6f/l/+L/3//f
/9//3v/e/97/3v/b/9n/2P/Y/9j/2P/Y/9j/2f/a/9v/2v/X/9f/1//X/9j/2P/Z/9n/
1//W/9b/1v/W/9b/1v/W/9b/1v/W/9b/1//W/9b/1v/Y/9v/4P/n/+7/9v8DABQALwBT
AHcAkACpAMcA0gDCAK4AowCVAIQAYQAXALn/f/9v/1f/Nf8l/yX/Lf85/0n/Wf9p/3X/
gv+O/5n/n/+p/7T/v//G/8v/zv/P/9D/0v/S/9T/1f/W/9f/2f/c/9z/3P/c/9v/2//e
/9//3v/f/+D/4P/g/+L/4//k/+f/6P/q/+r/7f/v//D/8f/x//P/9v/2//n/+//+////
AwAFAAcACQANABAAFAAXABwAIAAkACoAKwAuADIANwA7AD8AQwBHAEkASgBLAE0ATQBO
AE4ATQBLAEoASABHAEUARABEAEMAQAA+ADwAOgA1ADIALwAsACYAJQAiACAAHgAaABcA
FAARAA8ADgANAAsACgAIAAYABAACAAAA///+//3/+//7//r/+P/2//T/8//y//H/8f/x
//H/8f/w//L/8f/v/+//8v/z//T/9f/1//X/9v/2//b/9v/3//j/+P/5//n/+f/4//f/
9v/0//X/9v/5//v/+f/3//b/9f/3//j/+P/5//n/+f/5//n/9//3//j/+v/7//z//f/9
////////////AQABAAIAAgAFAAUABAAGAAgACAAIAAgACgALAAsADAALAA0ADgAPAA8A
DQAIAAUABgAGAAcABAAEAAIA///9//r/+P/3//b/9f/z//H/7f/p/+X/5P/j/+T/5P/k
/+T/4//h/+D/4P/g/+D/4P/g/+D/4P/g/97/3f/d/93/3f/c/9z/3f/d/9v/2v/a/9r/
2//c/93/3v/c/9z/3P/c/93/3P/c/9z/4P/h/+L/6f/w//b///8QACcARwBtAIoAnwC9
ANAAwgCsAJ8AkwCAAF8AGQC//4X/df9h/0P/M/81/zv/Rf9V/2X/c/9//4z/mP+h/6n/
sf+8/8f/0P/T/9T/1f/W/9j/2P/a/9v/3P/d/9//4P/g/+D/4P/j/+P/5v/n/+j/6f/q
/+r/6P/q/+v/7P/t/+7/8P/w//H/8//0//X/9v/5//3//v8BAAMABgAHAAcACQALAA0A
EQAUABgAGwAeACIAJgAsAC8AMgA2ADsAPQBBAEUASQBLAEwATQBPAFEAUgBSAFEAUQBQ
AE4ATQBNAEwATABLAEgARgBEAEIAQQA+ADsAOAA1ADUAMwAyAC4AKgAnACQAIwAhACAA
HwAbABoAGAAWABYAFAASABEAEQARABAAEQAPAA4ADQAMAA0ADAALAAsACwALAAsACgAM
AAsACQAJAA0ADQANAA0ACwALAAwADAAMAAwADQAOAA4ADwAPAA8ADwAPAA8ADgAPABAA
EwAVABUAEwASABEAEwAUABQAFQAVABUAFQAVABcAFwAYABoAGwAcAB0AHQAcABsAGgAZ
ABoAGwAdAB4AIQAfACIAIwAkACUAJgAmACcAJwAoACkAKwAsAC0ALwAtACgAJQApACoA
LAAqACkAJgAiAB8AHAAaABkAGAAXABUAEwAPAAwACQAJAAkACgAKAAoACgAJAAcABgAG
AAgACAAIAAgABQAEAAMAAAABAAEAAQABAAAAAAABAAEA///+//7//v8AAAAAAAAAAP//
/v/9//z/+v/4//f/9v/6//3/AAAFAAoAEAAdADIASwBtAI8ApgDDAOcA8gDgANAAywC/
AKgAewAjAMf/l/+H/3H/V/9L/03/Vf9h/2//ff+N/5v/pP+w/7v/w//N/9T/3f/k/+v/
8P/x//L/9P/0//b/+f/6//v//f/+//7//v/+//////8CAAMABAAFAAYABgAFAAYABgAG
AAkACgAMAAwADAANAA0ADQAPABEAFAAUABYAFwAZABkAHQAfACEAIwAnACoALgAxADMA
NgA5AD4ARABIAE0AUwBVAFkAXQBhAGIAZABmAGkAaQBqAGoAaQBpAGgAZgBlAGMAYgBi
AGEAXABaAFgAVgBTAFAATQBKAEgARwBEAEIAPgA6ADcANAAyADEAMQAxAC0ALAAqACgA
KAAmACQAIwAkACMAIQAhAB8AHgAdABwAHQAcABsAGwAaABkAGAAWABYAFQATABMAFQAV
ABUAFQAVABUAFgAWABUAFAAUABQAEwATABIAEQAPAA8ADwAOAA4ADgAQABEAEAANAAsA
CQAJAAoACgALAAsACwALAAsACwALAAwADgAPABAAEQARABAADwAOAA0AEwATABAAEAAT
ABQAFQAWABYAFwAXABgAGwAdAB4AHwAdABsAFgATABcAGAAaABgAFQASAA4ACwAKAAgA
BwAGAAMAAQD///v/+v/3//f/9//2//b/9v/2//f/9f/0//T/9P/0//T/9P/y//L/8v/w
/+3/7f/t/+3/7v/u/+//7//v/+7/7v/u//D/8P/w//D/8P/w//D/8P/s/+r/6f/o/+z/
8f/2//v/AgAKABUAKgBHAGsAjwCkAL0A4wD0AOQA0ADDALUAogB/ADcA0/+R/3v/Y/9D
/zH/M/87/0f/Wf9p/3f/h/+U/6D/qf+1/73/xP/N/9j/3f/g/+H/4v/k/+T/5v/n/+j/
6f/r/+r/6v/q/+r/7f/t//D/8f/w//H/8v/y//H/8v/y//L/9f/2//j/+P/5//v//P/9
////AQAEAAQABQAHAAoACwALAA0ADwARABMAFgAaAB0AIAAkACgALgAxADQAOAA9AEMA
RwBLAE8AUABSAFQAVwBYAFoAWwBbAFsAWgBYAFcAUgBQAE8ATQBKAEgARgBEAEMAQAA9
ADoANgA1ADIAMAAsACgAJQAiAB0AGwAaABkAFwAWABQAEgAQAA4ADAALAAwACwAJAAkA
CQAIAAcABgAFAAQAAwADAAMAAwADAAIABAADAAEAAQABAAEAAQABAAEAAQACAAIAAgAC
AAMABAACAAMAAwADAAMAAwADAAIAAgACAAQABQAFAAMAAgABAAMABAAEAAUABQAFAAUA
BQAGAAcACQAMAA0ADgAPAA8ADwAPAA8ADwARABMAFAASABYAFwAYABkAGgAaABsAGwAc
AB0AHwAgACEAHwAdABgAFQAXABgAGgAYABkAFgASAA8ADAAKAAkACAAFAAMAAQD9//r/
9//3//f/9v/2//b/9v/3//X/9P/0//b/9v/2//b/9v/2//b/9P/z//P/8//z//L/8v/z
//P/8f/w//D/8P/w//D/8P/w//H/8v/z//T/8f/w//D/8P/w//X//P8DAAoAEgAfADIA
SwBvAJcAsADHAOcA7ADYAMQAtwCrAJYAbQAbAMP/l/+L/23/Tf9B/0P/R/9V/2f/d/+F
/5X/ov+q/7P/vf/F/87/2f/i/+f/6v/r/+z/7v/u//D/8f/y//P/9f/1//T/8//y//P/
8//2//f/+P/5//r/+v/6//z//f/+////AAACAAIAAwAFAAYABwAJAAsADgAOABEAEwAW
ABcAGwAdAB8AIQAlACgALAAvADIANgA6AEAAQQBEAEgATQBTAFcAWwBfAGAAYgBkAGcA
aABqAGsAawBrAGoAaABnAGQAYgBhAF8AXABaAFgAVgBTAFAATQBKAEYARQBCAEAAPgA6
ADcANAAxAC8ALgAtACsAKgAoACYAJAAiACAAHwAcABsAGQAZABsAGgAZABgAFQAUABMA
EwARABEAEQAQABEAEQAQABEAFQAVABUAFQAVABUAFgAWABYAFgAXABgAGAAZABkAGQAX
ABcAFwAWABYAFgAYABkAGQAXABYAFQAUABQAEwATABUAFQAVABUAFQAVABYAGAAXABgA
GQAZABcAFwAXABcAGQAZABoAGgAfACAAIAAgACAAIAAeAB8AHwAgACEAIwAkACUAJQAj
AB4AGwAdAB4AIAAeAB0AGgAWABMAEAAOAA0ADAANAAsACQAFAAIA////////AgACAAIA
AgABAP///v/+//z//P/8//z//P/8//z/+v/5//n/+f/5//j/+P/5//n/+f/4//j/+P/2
//b/9v/2//j/+P/4//j/9f/0//T/9P/4//v/AAAFAAwAFAAhADIATQBxAJUAqgDDAOEA
4gDMALoArQChAIgAWQAFALP/j/+F/2n/Tf9F/0n/Tf9d/2//f/+N/5v/pv+y/7v/w//N
/9b/3//m/+n/6v/t/+7/8P/w//L/8//0//X/9//4//j/+P/4//n/+f/8//3/AAABAAIA
AgACAAQABQAGAAUABgAIAAgACwANAA4ADwANAA8AEgASABUAFwAaABsAGwAdAB8AIQAj
ACYAKgAtADAANAA4AD4APgBAAEMARwBLAE8AUwBXAFoAXABeAGEAYQBiAGIAYQBjAGIA
YABfAF4AXABbAFkAWABWAFQAUgBRAE4ASwBIAEYARQBCAEAAQAA8ADkANgAzADEAMAAv
AC0ALAAqACgAJgAkACIAIQAgAB8AHQAdAB0AHAAbABoAFwAWABUAFQAXABcAFwAWABQA
EwARABEAFQAVABUAFQAVABUAFgAWABQAFAAVABYAGAAZABkAGQAXABcAFwAWABYAFgAY
ABkAGQAXABYAFQAVABYAFgAXABkAGQAZABkAGQAZABoAHAAdAB4AHwAfAB8AHwAfAB8A
HwAfACAAIAAfACEAIgAkACQAJAAkACYAJwAnACgAKQArACwALQArACkAJAAhACMAJAAm
ACQAJAAiAB8AHQAaABgAFwAWABcAFQATAA8ACgAHAAcABwAKAAoACgAKAAsACQAIAAgA
BwAGAAUABAAGAAYABgAEAAIAAQAAAP//AAAAAAEAAQABAAAAAAAAAAAAAAAAAAAAAAAA
AAAAAAD///7//v/+/wIABQAKAA8AFgAeACsAPgBbAH0AnQC0ANMA9wD6AOQA1ADNAL0A
pgBxABUAv/+f/5X/e/9h/1n/Xf9j/2//f/+P/53/qf+y/7z/x//R/9n/4P/n/+7/8//2
//f/+P/6//r//P/9//7///8BAAQABAAEAAQABQAFAAgACQAKAAsADAAMAAwADgAPABAA
EQASABQAFAAXABkAGgAbAB0AHwAiACIAJQAnACoAKwAtAC8AMQAzADYAOAA7AD0AQABE
AEgATgBRAFQAWABdAGIAZwBsAHEAcwB0AHUAdwB3AHgAeAB3AHkAeAB2AHUAdAByAHEA
bwBtAGwAawBqAGUAYgBfAFwAWQBZAFcAVgBWAFIATwBMAEkARwBGAEUAQQBAAD4APAA4
ADYANAAzADMAMwAyADMAMQAwAC8ALgAtACwAKwArACsAKwArACoALAArACkAKQAsAC0A
LgAvAC0ALQAuAC4AMAAwADEAMgAyADMAMwAzADIAMQAwAC4AMAAwADIAMwAxAC8ALgAt
AC0ALgAuAC8ALQAtAC0ALQAvAC8AMAAyADEAMgAzADMANQA1ADUANQAzADcAOgA4ADoA
OwA8AD0APgBAAEEAQQBCAEMARQBGAEcARwBFAEAAPQA9AD4AQAA+AD0AOgA2ADMAMAAu
AC0ALAApACcAJQAhACAAHQAdAB0AHgAeAB4AHgAeAB0AHQAeABwAHAAcABwAHgAeAB4A
HAAZABkAGQAZABoAGgAbABsAGwAaABoAGgAcABwAHAAcABwAHAAcABwAHQAcABwAHAAi
ACMAKAAvADYAQgBPAGIAfwCnAMUA2gD7ACEBKgEYAQQB+QDpANIApQBLAOf/s/+j/43/
b/9h/2P/b/9//4//n/+v/7v/yP/U/93/5f/v//r/AwAKAA8AEgAVABQAFgAWABgAFwAY
ABkAGwAcABwAHAAcABsAGwAeAB8AIAAhACIAIgAgACIAIwAkACUAJgAoACgAKwAtAC4A
LwAtAC8AMgAyADcAOQA8AD0APwBBAEMARQBJAEwAUABTAFgAXABgAGYAZwBqAG4AcwB5
AH0AgQCFAIoAjACOAJEAkQCSAJIAkQCRAJAAjgCNAIwAigCJAIcAhQCEAIMAggB/AHwA
eQB2AHQAcwBwAG4AbABoAGUAYgBfAF0AXABbAFsAWgBYAFYAVgBUAFIAUQBQAE8ATQBN
AE0ATABLAEoASQBIAEcARwBHAEcARwBGAEcARwBGAEcASwBLAEsASwBOAE8AUQBSAFAA
UABRAFIAUABRAFEAUQBTAFMAUwBSAFMAVABXAFkAWwBZAFgAVwBZAFwAXgBhAGIAYwBk
AGUAZABjAGMAZABkAGQAZABjAGIAYQBgAF8AXgBdAF0AXABcAFsAXQBcAFoAWgBYAFYA
UgBQAA==
         </WaveFormData>
      </LeadData>
      <LeadData>
         <LeadByteCountTotal>10000</LeadByteCountTotal>
         <LeadTimeOffset>0</LeadTimeOffset>
         <LeadSampleCountTotal>5000</LeadSampleCountTotal>
         <LeadAmplitudeUnitsPerBit>4.88</LeadAmplitudeUnitsPerBit>
         <LeadAmplitudeUnits>��V</LeadAmplitudeUnits>
         <LeadHighLimit>2147483647</LeadHighLimit>
         <LeadLowLimit>268435456</LeadLowLimit>
         <LeadID>V4</LeadID>
         <LeadOffsetFirstSample>0</LeadOffsetFirstSample>
         <FirstSampleBaseline>0</FirstSampleBaseline>
         <LeadSampleSize>2</LeadSampleSize>
         <LeadOff>FALSE</LeadOff>
         <BaselineSway>FALSE</BaselineSway>
         <ExcessiveACNoise>FALSE</ExcessiveACNoise>
         <MuscleNoise>FALSE</MuscleNoise>
         <LeadDataCRC32>2687400502</LeadDataCRC32>
         <WaveFormData>
2v/a/9r/2v/c/9z/3P/c/93/3v/f/+D/4P/g/+D/4P/j/+T/5f/m/+f/6P/p/+r/7f/u
/+//8P/0//b/+P/6//z//v8AAAIABgAKAA4AEgAWABoAHgAiACYAKgAuADIANQA4ADsA
PgBAAEAAQABAAD4APgA+AD4AOwA6ADkAOAA1ADIALwAsACoAKAAmACQAIAAeABwAGgAW
ABQAEgAQAA4ADAAKAAgABQAEAAMAAgD///7//f/8//r/+P/2//T/8v/y//L/8v/w//D/
8P/w/+//7v/t/+z/7P/s/+z/7P/u/+7/7v/u//D/8P/w//D/8v/y//L/8v/y//L/8v/y
//T/9P/0//T/9P/0//T/9P/0//T/9P/0//T/9P/0//T/9P/0//T/9P/2//b/9v/2//b/
9v/2//b/9//4//n/+v/6//r/+v/6//z//P/8//z//f/+////AAACAAIAAgADAAYABwAJ
AAoACwALAAsACgAGAAQABAAFAAcABwAHAAYA///8//r/9//3//X/9f/z//L/7v/r/+j/
5v/m/+f/5//m/+b/5f/k/+b/5v/l/+X/5P/k/+T/5P/i/+L/4v/i/+D/3//e/93/3v/f
/+D/4f/e/93/3f/e/97/3v/e/97/3v/e/97/3P/e/97/4P/h/+T/7P/w//X//P8IABsA
NwBZAHYAkQC4ANkA6gDxAPsAAAH+AOIAlwAoANX/r/+U/3f/Zv9h/1//Y/9t/3j/g/+M
/5b/nv+i/6r/sf+4/7//x//N/9D/0P/R/9P/1f/V/9j/2v/b/9z/2//b/9v/3P/b/9z/
3f/e/+D/4f/i/+L/4P/g/+L/4//k/+b/5//n/+r/6//r/+z/7P/t/+7/8P/0//X/9v/4
//j/+f/8//7/AAADAAYACgANABAAEwAYABoAHwAjACcALQAwADQANwA7AD0APwBBAEAA
QgBCAEEAQQBBAD8APgA/AD0APAA6ADkANgA0ADMALwArACoAJgAnACQAIgAgABwAGQAX
ABQAEgAQABAADQANAAwACQAHAAQAAgABAAAAAQD///7//f/7//v/+v/5//n/+P/3//f/
9//3//f/9v/1//X/9f/1//b/9//3//f/9//4//j/9//3//j/+v/7//v/+//7//v/+f/5
//r/+v/6//r/+v/6//r/+v/6//r/+v/6//r/+v/8//z//P/8//r/+v/7//v/+f/6//z/
/P/8//z//P/8//z//P/8//3//v///wEAAgAAAAEAAAD//wIAAwAEAAUABgAIAAkACgAL
AA0ADgAPAA8ADQAMAAgABgAGAAcABwAHAAcABgABAP7//P/5//f/9f/1//P/8P/s/+v/
6P/o/+j/5//n/+b/5v/l/+T/5P/k/+P/4//i/+L/4P/g/97/3v/g/+D/3//f/93/3f/d
/93/3//f/97/3f/d/97/3v/e/97/3v/e/97/3v/c/9z/3P/c/9//5P/q//L/+f8AAA4A
JQBDAGEAfgCdAMAA0wDaAOMA6wDsANoAnAA1ANz/s/+f/4T/b/9o/2X/Zf9t/3f/gP+J
/5L/nP+k/6r/sP+1/7z/w//H/83/0P/U/9P/1f/X/9f/1v/Y/9n/2v/b/9v/2//c/93/
3v/f/+D/4P/h/+L/4v/k/+T/5v/n/+b/6P/p/+n/6v/r/+v/7P/u/+//8P/y//T/9f/2
//j//P/9/wAAAgACAAUACAAMAA8AEgAVABoAHgAjACcAKwAtADAANAA3ADsAPQA/AEEA
QABCAEIAQQBBAEEAPwA+AD0AOwA6ADgAOQA2ADQAMwAxAC0ALAAoACcAJAAiACAAHgAb
ABkAFgAUABIAEgAPAA0ADAAJAAcABwAGAAYABgADAAEAAAD////////+//3//f/8//v/
+//7//v/+//6//r/+//8//3//P/9//3//f/+/wAAAQABAP//AAACAAMAAwADAAMAAwAF
AAUABgAGAAUABAADAAIABAAEAAQABAACAAIAAgACAAIAAgACAAIAAAAAAAEAAQAAAAAA
AQAAAAEAAgADAAQAAgACAAIAAwACAAMABQAGAAgACQAIAAoACgAKAAoACgAMAA0ADgAP
ABMAFAAVABUAEwASAA4ADAAOAA8ADwAPAA4ADAAGAAIAAgD///3/+//7//n/9v/y/+3/
6v/q/+r/6//r/+r/6v/r/+r/6v/q/+f/5//m/+b/5P/k/+L/4v/j/+T/5P/l/+X/5f/l
/+X/4//j/+L/4f/j/+T/5P/k/+L/4v/i/+L/5P/i/+L/4v/i/+X/7P/y//j//f8IABoA
MQBPAG0AiACtANoA9wACAQ0BEwEUAQYBzgBbAOr/tf+j/4r/b/9k/2H/Zf9t/3f/fv+F
/47/mP+g/6b/rP+1/77/xf/J/8v/0P/S/9X/1//Z/9n/2v/c/93/3v/d/93/3f/e/+H/
4v/j/+T/5P/l/+b/5v/m/+b/6P/p/+z/7v/v/+//7v/v/+//8P/0//X/9v/4//j/+f/6
//z/AAABAAQABgAIAAsADgASABMAFgAZAB4AIQAnACwAMQAzADYAOgA9AEEAQwBFAEcA
SABKAEoASQBHAEcARQBEAEMAQQBAAD4AOwA4ADYANQAzAC8ALgAqACsAKAAmACQAIAAd
ABsAGAAYABYAFgATABEAEAANAAsACgAIAAcABgAGAAUABQAFAAIAAQD///3//f/8//v/
+//7//v/+//6//v/+//7//v//P/9//3//f/9//7//v/9////AAACAAMAAQABAAEAAQAB
AAEAAgACAAIAAgACAAIAAgACAAIAAgACAAIAAgACAAIAAgACAAIAAgACAAMAAwADAAQA
BgAGAAYABgAGAAYABgAGAAYABwAIAAkACQAKAAsADAANAA4AEAARABIAEwATABQAFQAV
ABcAFgASABAAEAARABEAEQATABIADQAKAAYAAwABAP///f/7//j/9P/z//D/8P/w/+//
7//u/+7/6//q/+r/6v/p/+n/6P/o/+b/5v/k/+T/5v/m/+X/5f/j/+P/4//j/+P/4//i
/+H/4f/i/+L/4v/g/+D/4P/g/+L/4P/g/+D/4P/j/+b/7P/w//f//v8OACUAQwBnAIIA
nwDKAO8ABAENARkBHAEYAf4ArQAuAM3/pf+O/3X/YP9Z/1n/Xf9l/3D/ef+G/47/lv+i
/6z/r/+y/7v/w//H/8r/zv/R/9P/1f/V/9T/1v/X/9j/2f/Z/9n/2v/b/9z/3f/e/+D/
4f/i/+L/4v/i/+T/5f/k/+b/5//n/+r/6//r/+z/8P/x//L/9P/1//X/9f/2//r/+//+
/wAABAAHAAoADgAPABIAFQAaAB0AIwAoAC0AMQA0ADgAOwBBAEMARQBHAEgASgBKAEkA
SQBJAEcARgBHAEUARABCAEAAPAA5ADcAMwAvAC4AKgAnACQAIgAgAB4AGwAZABYAFgAU
ABQAEQAQAA4ACgAHAAgABgAFAAQABQADAAIAAQD9//3//P/7//v/+v/5//n/+P/3//b/
9P/0//X/9v/3//b/9//3//f/+f/6//r/+f/5//r//P/9//v/+//7//v//f/9//7//v/8
//z//P/8//z//P/8//z//P/8//z//P/7//r/+f/4//r/+v/7//v/+//8//7//v/+//7/
/v/+//7//v/+////AAABAAMAAgAEAAQABAAEAAYABwAIAAkACwAMAA0ADQANAAwACAAG
AAYABwAHAAcABwAGAAEA/v/8//n/9//1//P/8f/u/+r/6f/m/+b/5v/l/+X/5P/k/+T/
5P/l/+b/4//j/+L/4v/g/+D/3v/e/+D/4P/f/9//3f/d/93/3f/f/9//3v/d/93/3v/e
/97/3v/e/97/3v/e/9z/3P/c/9z/3f/i/+b/7P/z//z/CgAfAD0AYQB8AJkAvADZAOYA
7wD5AAIB+gDSAHUABgDB/6X/iv9x/2b/X/9b/2H/a/90/3//iv+U/5z/pP+q/7H/uP/B
/8f/y//O/9D/0f/T/9X/1f/U/9b/1//Y/9n/2f/Z/9r/2//c/93/3v/e/9//4P/g/+L/
4v/k/+X/5P/m/+f/5//q/+v/6//s/+7/7//w//L/9P/1//b/+P/6//v//v8AAAIABQAI
AAwADwASABUAGgAcACEAJQApAC0AMAA0ADcAPQA/AEEAQwBCAEQARABDAEUARQBDAEIA
QQA/AD4APAA7ADgANgA1ADUAMQAwACwAKQAmACQAIgAgAB0AGwAYABgAFgAWABMAEwAS
AA8ADQAOAAwACwAKAAkABwAGAAUAAwADAAIAAQABAAAA//////3//f/9//z//f/9//3/
/f/8//3//f/9////AAAAAP//AQACAAQABQADAAMAAwADAAUABQAGAAYABAAEAAQABAAG
AAYABgAGAAQABAAEAAQAAgACAAIAAgACAAIAAwADAAMABAAGAAYACAAIAAgACAAGAAYA
BgAHAAcABwAIAAgACgAMAA4ADgAOAA4ADgAPABAAEQATABQAFQAVABMAEgAOAAwADgAP
AA8ADwANAAwABwAEAAIA///9//v//f/7//j/9P/x/+7/7v/u/+3/7f/s/+z/7f/s/+z/
7P/p/+n/6P/o/+r/6v/o/+j/5v/m/+X/5f/n/+f/5//n/+f/5//m/+X/5f/m/+b/5v/m
/+b/5v/m/+T/4v/i/+L/5v/p/+7/9P/6////CAAWACsASQBpAIQAowDKAOMA6gDxAPcA
+ADqALQATwDw/8H/rf+U/3//dv9x/3H/d/+B/4z/l/+g/6b/sP+2/7z/w//K/9P/2f/b
/9z/3v/f/+H/4//j/+L/5P/l/+b/5//n/+f/6P/n/+j/6f/q/+z/7f/u/+7/7P/s/+7/
7//y//T/9f/1//b/9//3//j/+v/7//z//v8AAAEAAgAEAAYABwAKAAwAEAATABYAGgAb
AB4AIQAmACgALQAxADUAOwA+AEIARQBGAEcASABJAEoATABMAEsASQBJAEcARgBHAEUA
RABCAEMAQAA+AD0AOQA1ADQAMAAxAC4ALAAqACoAJwAlACIAIAAeAB4AGwAZABgAFQAT
ABEADgAMAAoABwAFAAQAAwADAAMAAgABAP///v/9//3//f/9//3//P/9//3//f/9//7/
//////////8AAAAA/////wAAAgADAAEAAQABAAEA/////wAAAAACAAIAAgACAAAAAAAA
AAAA/v/+//7//v8AAAAAAAAAAP7//v////////8AAAIAAgAAAAAAAAAAAAIAAgACAAMA
BgADAAIABQAGAAcACAAIAAkACgALAAsADAANAA0ADgAOAAsACgAKAAsACwALAAkACAAD
AAAAAAD9//v/+f/3//X/8v/u/+3/6v/q/+r/6//r/+r/6v/p/+j/6P/o/+f/5//m/+b/
6P/o/+b/5v/k/+T/4//j/+P/4//j/+P/4//j/+L/4f/f/+D/4P/g/+D/4P/g/+D/4v/g
/+D/4P/i/+P/5v/s//L/+f8AAAwAHQA5AFsAeACVAL4A4QD0AAEBCwEMAQoB5ACJABYA
y/+t/5r/gf9s/2X/Zf9n/3H/fP+D/4z/mP+e/6b/rP+x/7b/v//H/8v/zv/S/9H/0//V
/9X/2P/a/9v/3P/d/93/3f/e/+H/4v/j/+T/5P/l/+b/5v/m/+b/6P/p/+j/6v/r/+v/
7v/v/+//8P/y//P/9P/2//r/+//8//7//v///wIABAAGAAkADAAQABEAFAAXABwAHgAj
ACcAKwAvADIANgA5ADsAPQA/AEEARABGAEYARQBEAEMAQAA+AD0AOwA6ADgANwA0ADIA
MQAtACkAKAAkACUAIgAgAB4AHAAZABcAFAAUABIAEgAPAA0ADAAJAAcABgAEAAMAAgAB
AP///v/9//3//f/8//v/+v/4//b/9f/3//f/9//2//X/9f/1//X/9//5//r/+//6//r/
+f/3//n/+v/8//3/+//7//v/+//7//v//P/8//z//P/8//z/+v/6//r/+v/4//j/+P/4
//j/+P/4//j/+v/6//v/+//5//r//P/8//r/+v/6//r/+v/6//r/+//+//7/AAAAAAAA
AAAAAAEAAgADAAcACAAJAAkABwAGAAIAAAACAAMAAwADAAMAAgD9//r/9//z//D/7f/t
/+v/6P/k/9//3P/c/9z/3f/d/9z/3P/d/9z/3P/c/9r/2f/X/9b/2P/Y/9b/1v/W/9b/
1f/V/9P/0//T/9P/0//T/9L/0f/R/9L/0v/S/9L/0v/S/9L/0v/Q/9D/0P/S/9f/2v/g
/+b/7f/0/wIAFwA1AFcAdgCVAL4A5QD8AAcBDwESARAB8gCdACAAvf+V/4D/Zf9Q/0n/
Sf9L/1X/Yv9r/3T/fv+I/47/lP+d/6b/rf+1/7n/uv+8/7//wf/D/8P/xP/G/8f/yP/J
/8n/yf/K/8v/zP/N/87/zv/P/9D/0P/S/9L/1P/V/9b/2P/Z/9n/3P/d/93/3v/g/+H/
4v/k/+b/5//o/+r/6v/r/+7/8P/y//X/+P/8////AgAFAAoADAARABUAGQAeACIAJwAr
AC8AMQAzADUANgA4ADgANwA5ADkANwA2ADMAMQAwAC4ALQAqACgAJwAjAB8AHgAaABsA
GAAWABQAEgAPAA0ACgAIAAYABgADAAEAAAD9//v/+v/4//f/9v/3//X/9P/z//H/8f/w
/+//7//u/+3/7f/r/+v/6//q/+v/6//r/+v/7P/t/+3/7f/v//D/8P/v/+//8P/y//P/
8//z//P/8//x//H/8v/y//T/9P/0//T/8v/y//L/8v/y//L/8v/y//T/9P/0//T/9P/0
//X/9f/3//j/+v/6//j/+P/4//j/+P/4//j/+f/6//z//f/+////AAACAAMABAAFAAUA
BgAHAAcACQAIAAQAAgAEAAUABQAFAAQAAgD8//j/9v/z//H/7//x/+//7P/o/+P/4P/g
/+D/4f/h/+D/4P/d/9z/3P/c/93/3f/c/9z/3P/c/9r/2v/Y/9j/1//X/9n/2f/Z/9n/
1//X/9b/1f/V/9b/1v/W/9j/2P/Y/9j/2P/W/9b/1v/a/93/4v/o/+z/8//8/wgAHQA5
AFsAeACXALwA3QDuAPcA/wAEAQAB3gCHABQAx/+n/47/cf9i/1//Xf9j/2v/dP+B/4r/
kv+a/6D/qP+v/7b/wf/H/8n/zP/O/83/z//R/9H/1P/W/9f/2P/X/9f/1//Y/9n/2v/b
/9z/3P/d/97/3v/c/9z/3v/f/+D/4v/j/+P/5P/l/+X/5v/o/+n/6v/s/+7/7//w//L/
9P/1//j/+v/8////AgAGAAcACgANABIAFAAZAB0AIQAnACoALgAxADMANQA3ADkAPAA+
AD4APQA7ADsAOQA4ADkANwA2ADQAMwAwAC4ALQApACUAJAAgAB8AHAAaABgAFAARAA8A
DAAKAAgACAAFAAMAAgD///3//v/8//v/+v/5//f/9v/1//P/8//y//H/8f/w/+//7//t
/+3/7f/s/+v/6//r/+v/7v/v/+//7//v//D/8P/v/+//8P/y//P/8//z//P/8//x//H/
8v/y//T/9P/0//T/8v/y//L/8v/y//L/8v/y//L/8v/y//L/8P/w//H/8f/z//T/9v/2
//b/9v/2//b/9v/2//b/9//6//v/+//8//3//v///wAAAAABAAIAAwADAAQABQAFAAcA
BgACAAAAAAABAAEAAQADAAIA/f/6//b/8//x/+//7//t/+r/5v/j/+D/4P/g/+H/4f/g
/+D/3//e/97/3v/b/9v/2v/a/9z/3P/a/9r/2P/Y/9f/1//X/9f/1//X/9X/1f/U/9P/
1P/W/9f/2P/X/9b/1f/U/9T/0v/S/9L/1v/X/9j/3P/k/+n/8P/6/w0AJQBFAGIAfQCi
AMMA0ADZAN8A5ADiAMYAeQAQAMP/pf+O/3P/ZP9f/13/Yf9p/3T/f/+G/47/lv+e/6T/
qf+y/7n/wf/F/8b/yP/J/8v/zf/N/87/0P/R/9L/0//T/9P/1P/X/9j/2f/a/9r/2//c
/9z/3P/c/97/3//g/+L/4//j/+L/4//j/+T/6P/p/+r/7P/u/+//8P/y//T/9f/4//r/
/P///wIABgAHAAoADQASABYAGwAfACMAJwAqAC4AMQA0ADUANgA3ADoAPAA8ADsAOwA7
ADkAOAA4ADcANwA2ADMAMAAuAC0ALQApACgAJAAjACAAHgAcABoAFwAVABIAEgAQABAA
DQALAAoABwAFAAQAAgABAAAAAQD///7//f/6//n/9//1//f/9v/1//X/9f/1//X/9P/x
//H/8f/x//T/9f/1//X/9f/2//b/9f/1//b/+P/5//f/9//3//f/9f/1//b/9v/4//j/
+P/4//b/9v/2//b/+P/4//j/+P/4//j/+P/4//j/+P/5//n/+f/6//z//P/8//z//P/8
//7//v/+////AAABAAIAAwAEAAUABgAGAAcACAAJAAkACgALAAsADQAMAAgABgAGAAcA
BwAHAAUABAD///z//P/5//f/9f/3//X/8v/u/+v/6P/o/+j/6//r/+r/6v/o/+b/5f/k
/+b/5//n/+j/5//m/+P/4v/k/+T/4//j/+P/4//j/+P/4//j/+L/4f/h/+L/4v/i/+L/
4v/i/+L/4v/g/+D/4P/k/+f/6v/u//L/9/8CABIAJQBBAGEAfgCdAMQA4wDwAPkABQEI
AQABzgBpAPz/wf+r/5b/ff9u/2f/af9t/3P/fv+L/5L/mP+g/6b/rv+1/77/xf/J/83/
0v/U/9X/1//Z/9n/3P/e/9//4P/g/9//3v/e/9//4P/h/+L/4v/j/+T/5P/m/+b/6P/p
/+z/7v/v/+//7//v/+7/7v/w//H/8v/0//b/9//4//r/+v/7//7/AAAEAAcACgAOAA8A
EgAVABoAHgAjACcAKwAvADIANgA5AD0APwBBAEMARABGAEYARQBDAEMAQQBAAD8APQA8
ADoAOQA2ADQAMwAxAC0ALAAoACkAJgAkACIAHgAbABkAFgAXABYAFwAVABMAEgAPAA0A
DgAMAAsACgALAAkACAAHAAUABQAEAAMAAwACAAEAAQABAAEAAQAAAAEAAQABAAEAAgAD
AAMAAwAFAAYABgAFAAMABAAGAAcABQAFAAUABQAFAAUABgAGAAgACAAIAAgABwAGAAUA
BAAEAAQABAAEAAQABAAEAAQABAAEAAUABQAFAAYACAAIAAYABgAGAAYACgAKAAoACgAN
AA4ADwAQAA4ADwAQABEAFAAWABgAGQAYABYAEQAOAA8AEQASABMAEQAQAAsACAAIAAUA
AwABAAAA/f/5//T/8f/u/+7/7v/x//H/8P/w/+3/7P/s/+z/6//r/+r/6v/s/+z/6v/q
/+j/6P/n/+f/6f/p/+n/6f/n/+f/5v/l/+X/5v/m/+b/5v/m/+b/5v/k/+L/4v/i/+b/
6//w//T/+v///wYAFgArAEkAawCKAKsA1gD7AAwBFwEhASQBHgH6AJsAIADL/6v/lP95
/2j/Y/9j/2f/cf96/4X/jv+a/6D/qP+w/7X/vP/F/83/0//W/9b/1//Z/9v/2//a/9z/
3f/e/93/3f/d/97/4f/i/+P/5P/k/+X/5v/m/+T/5P/m/+f/6v/s/+3/7f/u/+//7//w
//L/8//0//b/+v/7//z//v/+////AgAEAAYACQAMABAAEwAWABkAHgAgACUAKQAtADIA
NgA7AD8AQwBFAEcASQBMAE4ATgBNAE0ATQBLAEoARwBFAEQAQgBBAD4APAA7ADkANQA0
ADAALwAsACoAKAAmACMAIQAeABoAGAAYABUAFQAUABEADwAOAAwACwAKAAkABwAGAAUA
AwADAAIAAQABAAAA//////////////7//f/9//3//f8AAAEAAQABAAEAAgACAAEA//8A
AAIAAwADAAMAAwADAAMAAwAEAAQABgAGAAYABgAEAAQABAAEAAQABAAEAAQABAAEAAQA
BAAGAAYABwAHAAcACAAKAAoACAAIAAgACAAIAAoADAALAAwADQAOAA8AEAAQABEAEgAT
ABUAFgAXABcAFwAWABIAEAAQABEAEQARAA8ADgAJAAYABgADAAEA//////3/+v/2//H/
7v/u/+7/7//v/+7/7v/v/+7/7v/u/+3/7f/s/+z/7P/s/+r/6v/o/+j/5//n/+f/5//n
/+f/5//n/+b/5f/l/+b/5v/m/+b/5v/m/+b/6P/m/+b/5v/o/+v/8P/2//r/AQAKABYA
KwBJAGsAigCpAM4A6wD2AP8ABwEMAQQB2AB1AAoAy/+v/5T/ef9u/2v/af9v/3n/hP+N
/5b/oP+m/6z/tP+5/8D/yf/R/9X/2P/a/9n/2//d/93/3v/g/+H/4v/j/+P/4//k/+X/
5v/n/+j/6P/p/+r/6v/o/+j/6v/r/+z/7v/v/+//8P/x//H/8v/2//f/+P/6//z//f/+
/wAAAAABAAQABgAIAAsADgASABcAGgAdACIAIwAnACoALQAzADYAOgA9AEEAQwBFAEcA
RgBIAEgARwBJAEkARwBGAEUAQwBCAEAAQQA+ADwAOwA5ADUANAAwAC8ALAAqACgAKAAl
ACMAIAAcABoAGgAXABkAGAAVABMAEAAOAA0ADAALAAkACAAHAAcABwAGAAUAAwACAAEA
AQABAAEAAQAAAP//////////AAABAAEAAQABAAIAAgABAAEAAgAEAAUAAwADAAMAAwAD
AAMABAAEAAQABAAEAAQABAAEAAQABAACAAIAAgACAAQABAAEAAQABgAGAAcABwAHAAgA
CgAKAAoACgAKAAoACgAKAAoACwAOABAAEgASABIAEgASABMAFAAVABcAGAAZABkAFwAW
ABIAEAASABMAEwATABMAEgANAAoACAAFAAMAAQADAAEA/v/6//f/9P/0//T/9f/1//T/
9P/z//L/8v/y//H/8f/w//D/8v/y//D/8P/w//D/7//v/+//7//v/+//7//v/+7/7f/r
/+z/7P/s/+7/7v/u/+7/7P/q/+r/6v/u//H/9P/6/wIACQAQABwAMQBNAG8AigCnAM4A
5QDuAPUA/QD+APQAxABlAAIAz/+3/57/hf98/3f/d/97/4f/lP+d/6T/rP+0/7r/wP/J
/9D/2f/f/+H/4P/i/+P/5f/n/+f/6v/s/+3/7v/v/+//7//w//P/9P/1//b/+P/5//r/
+v/6//r//P/9//z//v//////AgADAAMABAAEAAUABgAIAAoACwAMAA4AEAARABQAFgAY
ABsAHgAiACUAKAArADAAMAA1ADkAPQBBAEQASABLAE8AUQBTAFUAVgBYAFgAVwBXAFcA
VQBUAFMAUQBQAE4ATQBKAEgARwBFAEEAQAA8ADsAOAA2ADQANAAxAC8ALAAqACgAKAAl
ACUAJAAhAB8AHAAaABkAGAAXABUAFAATABEAEQAQAA8ADQAMAAsACwALAAsACwAKAAsA
CwALAAsADAANAA0ADQANAA4ADgANAAsADAAOAA8ADwAPAA8ADwANAA0ADgAOAA4ADgAO
AA4ADgAOAA4ADgAOAA4ADgAOABAAEAAQABAADgAOAA8ADwARABIAFAAUABIAEgASABIA
EgASABIAEwAUABUAGAAaABoAGgAaABwAHQAeAB8AIQAiACMAIwAiACAAGwAYABoAGwAb
ABsAHQAcABcAFAAQAA0ACwAJAAkABwAEAAAA///8//z//P/9//3//P/8//v/+v/6//r/
9//3//b/9v/3//j/9//4//b/9v/1//X/9f/1//X/9f/3//f/9v/1//P/9P/0//T/9v/2
//b/9v/0//L/8v/y//b/+f/8/wIACAANABYAJAA5AFcAdQCSALUA3gDzAPwABQEPARAB
BAHMAGUABADX/8X/qv+T/4b/g/+B/4X/j/+c/6P/rP+y/7r/wv/K/9H/1v/b/+H/5//q
/+z/6//t/+//7//w//L/8//0//f/9//3//j/9//4//n/+v/8//3//v/+//7//v8AAAEA
AgAEAAUABQAGAAcABwAIAAoACwAMAA4AEAARABIAFAAYABkAHAAeAB4AIQAkACgALQAw
ADMAOAA5AD0AQABDAEgATABRAFUAWABZAFoAWwBaAFwAXABbAFwAXQBcAFwAWQBXAFYA
VABVAFIAUABPAE8ASwBKAEYARwBEAEIAQAA+ADsAOQA2ADYANAA0ADEALwAuACsAKQAo
ACYAJQAkACQAIwAjACMAIQAhACAAHwAdABwAGwAbABsAGwAbABoAGwAbABsAGwAeAB8A
HwAfAB8AIAAgAB8AHQAeACAAIQAjACMAIwAjACIAIQAhACAAIgAiACIAIgAgACAAIAAg
ACIAIgAiACIAIAAgACAAIAAiACIAIwAjACEAIgAkACQAJAAkACQAJAAiACYAKAAnACgA
KwAsAC0ALgAuAC8AMAAxADUANgA3ADcANwA2ADIAMAAwADEAMQAxAC8ALgApACYAJgAj
ACEAHwAfAB0AGgAWABUAEgASABIAEQARABAAEAAQABAAEQASAA8ADwAOAA4AEAAQAA4A
DgAMAAwACwALAA0ADQANAA0ADQANAAwACwALAAwADAAMAAwADAAMAAwADgAMAAwADAAQ
ABEAFAAcACIAKQAyAEIAWQB7AJsAtgDZAAYBJwE2AT8BRQFKAT4BBgGXACIA4f/L/7r/
n/+O/4v/i/+T/53/qv+z/7z/xP/O/9L/2P/h/+r/7//1//v/AAACAAEAAwAFAAUABgAI
AAkACgALAAsACwAMAA0ADgAPABAAEAARABIAEgATABQAFwAZABgAGgAbABsAHQAfACAA
IgAjACMAIwAkACcAKQArAC4AMAAxADQANgA2ADkAPABAAEQASABMAFIAVABZAF0AYQBn
AGoAbgBxAHUAdwB5AHsAfAB+AH4AfQB9AH0AewB6AHkAdwB2AHQAcwBwAG4AbQBrAGcA
ZgBiAGEAXgBcAFoAWgBXAFUAUgBQAE4ATgBLAE0ATABJAEcARABCAEEAQABBAD8APgA9
AD0APQA8ADsAOQA4ADcANwA5ADkAOQA4ADkAOQA5ADkAOAA5ADkAOQA8AD4APwA/AD0A
PgBAAEEAPwA/AD8APwBBAEEAQgBCAEMARABFAEYARwBIAEkASgBMAE4AUABSAFMAVABV
AFYAVQBUAFQAUwBSAFIAUwBSAE8ATgBNAEwASwBKAEkASQBHAEcASABIAEYARQBEAEMA
PgA8AA==
         </WaveFormData>
      </LeadData>
      <LeadData>
         <LeadByteCountTotal>10000</LeadByteCountTotal>
         <LeadTimeOffset>0</LeadTimeOffset>
         <LeadSampleCountTotal>5000</LeadSampleCountTotal>
         <LeadAmplitudeUnitsPerBit>4.88</LeadAmplitudeUnitsPerBit>
         <LeadAmplitudeUnits>��V</LeadAmplitudeUnits>
         <LeadHighLimit>2147483647</LeadHighLimit>
         <LeadLowLimit>268435456</LeadLowLimit>
         <LeadID>V5</LeadID>
         <LeadOffsetFirstSample>0</LeadOffsetFirstSample>
         <FirstSampleBaseline>0</FirstSampleBaseline>
         <LeadSampleSize>2</LeadSampleSize>
         <LeadOff>FALSE</LeadOff>
         <BaselineSway>FALSE</BaselineSway>
         <ExcessiveACNoise>FALSE</ExcessiveACNoise>
         <MuscleNoise>FALSE</MuscleNoise>
         <LeadDataCRC32>2767155981</LeadDataCRC32>
         <WaveFormData>
tv+2/7b/tv+4/7j/uP+4/7n/uv+7/7z/vP+8/7z/vP+//8D/wf/C/8T/xP/E/8T/x//I
/8n/yv/N/87/z//Q/9T/1v/Y/9r/3f/g/+P/5v/r/+7/8f/0//j//P8AAAQACAAKAAwA
DgAOAA4ADgAOAA4ADgAOAA4ADQAMAAsACgAGAAQAAgAAAPz/+v/4//b/8v/w/+7/7P/q
/+j/5v/k/+L/4P/e/9z/2v/Y/9b/1P/R/9D/z//O/8v/yv/J/8j/xv/G/8b/xv/E/8T/
xP/E/8L/wv/C/8L/xP/E/8T/xP/G/8b/xv/G/8b/xv/G/8b/x//I/8n/yv/M/8z/zP/M
/8//0P/R/9L/0v/S/9L/0v/U/9T/1P/U/9T/1P/U/9T/1P/U/9T/1P/W/9b/1v/W/9b/
1v/W/9b/2P/Y/9j/2P/X/9b/1f/U/9b/1v/W/9b/1//Y/9n/2v/c/9z/3P/e/9//4f/h
/+L/5f/l/+X/4//e/93/3f/e/+D/4P/g/97/2f/W/9P/0f/O/83/y//J/8f/w//B/7//
vf+9/73/vP+8/7z/vP+6/7n/uf+5/7n/uP+4/7j/uP+3/7b/tv+2/7X/tf+1/7X/tf+1
/7X/s/+1/7X/tf+1/7X/tf+1/7X/tv+2/7b/tP+0/7X/tv+3/7n/v//C/8b/yf/R/9//
9P8PACoARQBnAIkAngCtALwAxQDDAK4AaQAHALr/k/99/23/Z/9f/1z/Xv9k/23/dP96
/4D/hf+I/47/k/+b/6D/qP+s/6//rf+v/7H/sv+z/7b/uP+5/7v/u/+7/7v/uv+7/7v/
vP+8/7//wP/B/8L/wv/C/8H/wf/D/8X/xv/J/8r/y//M/8z/zf/P/9D/0v/T/9f/2P/a
/9r/2//e/+D/4v/k/+j/6v/t//D/8v/2//n//v8CAAgADgASABQAFwAbAB0AIAAjACYA
JwAnACYAJwAmACYAJgAlACUAJQAjACUAJQAkACMAIgAhAB8AHQAdABwAGQAYABYAFAAR
AA0ADgAMAAwACgAIAAcABwAEAAEAAQAAAP7/AAD+//z//P/7//r/+f/4//n/+P/3//f/
+P/5//n/+v/6//r/+v/7//v/+//8//z/+//7//z//P/9//7/AAABAAEAAQACAAIAAQAB
AAIAAgACAAMABAAFAAUABAADAAIABAAFAAUABgAGAAYABgAGAAUABQAGAAYABwAHAAgA
CQALAAwADQANAA0ADQANAA0ADQAPABEAEQARABIAEQASABYAFwAYABkAGgAcAB4AHwAh
ACEAIgAjACMAIwAhAB4AHQAcABwAGwAaABoAGAAVABIADQALAAgABwAHAAUAAwD///3/
+//7//v/+//6//r/+v/8//r/+f/5//n/+f/4//j/9v/2//X/9P/2//b/9f/1//X/9f/1
//X/9//1//X/9f/z//P/8//z//X/9f/2//b/9v/0//T/9f/0//f/+////wQACgAPABkA
KQBCAF8AeACVALcAzwDeAO0A+gD/APEAuABdAAkA3v/H/7n/rf+n/6P/pP+m/6z/tf+8
/8L/yP/N/9L/1v/Z/9//5v/q/+z/7//x//L/8//z//P/8v/0//X/9//3//f/9//2//n/
+f/6//r/+//8//3//v8AAAAA//////7//////wEAAgADAAQABAAFAAcACAAKAAkACwAK
AAoADgAPABIAFAAVABYAGQAaAB4AIgAlACoALgAyADUAOgA8AEAAQgBFAEoASwBNAE8A
UABRAFEAUABSAFAATwBOAE4ATQBMAEkASABHAEUAQwBCAEEAPwA9ADoAOAA0ADIAMAAu
ACsAJwAkACIAIgAgABwAGwAbABgAFwAXABYAFAASABAADgAOAA4ADgAOAA4ADQAMAAsA
CwAJAAkACAAIAAkACgALAA0ADgANAA0ADAAOAA8AEQASABAAEAARABEAEwATABQAFAAV
ABUAFgAWABUAFQAVABUAFwAWABUAFAASABMAEwAUABIAEgASABIAEQARABIAEgAPAA8A
EAARABMAFAAVABUAEwATABMAEwATABUAFwAXABsAHAAdAB4AIAAgACAAIAAiACQAJQAn
ACcAKAApACkAKQAnACQAIwAhACIAIgAiACIAIAAdABoAFwAVABIAEQANAAsACQAFAAUA
AwADAAMAAwACAAIAAgACAAAA//////3//f/8//z//P/8//v/+v/8//z/+//7//7///8A
AAEA///9//3//f/9//3//f/9//v/+//8//z//P/6//r/+//6//3/AwAHAAoADgAVACEA
MwBOAGkAhAClAM0A6QD8AA0BFAEVAQsB0gBnAAEAzv+//7H/o/+b/5v/nP+g/6T/qf+w
/7T/uv+//8T/yv/P/9f/3P/e/+D/4//n/+f/6f/q/+v/6//s/+z/7f/r/+v/6//q/+3/
7f/u/+7/7v/u/+7/7v/u/+7/7f/t//D/8f/x//P/8//z//P/8v/z//X/9v/4//j/+//7
//z/AAABAAQABgAIAAoADgAQABMAFgAYABwAHwAkACgALgAwADQANgA5ADwAPQA/AEEA
QABBAEEAQABAAD4APQA8ADoAOQA4ADUAMgAxAC8ALQAqACkAJwAlACIAIAAcABoAGAAW
ABMADwAPAA4ADwAOAAsACQAIAAQAAwADAAIAAAACAAAA/v/+//3//P/7//r/+f/4//f/
9//3//f/9v/2//f/+P/5//v//P/7//v/+v/5//n/+v/6//r/+v/7//v/+//7//z//P/7
//v//P/8//r/+//8//3//f/8//v/+v/6//v/+//8//r/+v/6//r/+f/5//r/+v/6//v/
/f////3//v////////////////8BAP////8AAAEAAgADAAQAAgAEAAUABwAFAAYABwAH
AAkABwAEAAMAAgACAAEAAAAAAP7/+//4//X/8//w/+//7f/r/+n/5f/j/+H/4f/h/+H/
4P/g/+D/3v/c/9v/2//b/9v/2v/a/9r/2v/Z/9j/2P/Y/9f/1//Z/9n/2f/Z/9n/1//X
/9f/1//X/9f/1//V/9X/1v/W/9j/1v/W/9f/2P/Z/93/4//m/+j/7f/3/wcAIAA/AFoA
cwCXALsA1gDpAPgA/QD7AN4AjwAfAMj/o/+V/4n/ff93/3b/eP98/4H/iv+U/5r/n/+m
/67/sf+z/7z/wv/E/8f/yf/N/8//0P/R/9L/1P/V/9f/1v/X/9j/2P/Z/9n/2v/a/9v/
3P/d/97/3v/e/93/3f/e/9//3//h/+L/4//k/+T/5//p/+r/7P/r/+3/7P/s//D/8f/0
//b/+P/6//7/AAADAAYACAAMABAAFAAXABwAHgAiACQAJwAqACsALQAvADAAMQAxADAA
LgAsACsAKgAqACkAKAAlACMAIQAeABsAGAAXABUAEwAPAA4ACwAKAAYABAABAP3//v/8
//z/+v/2//X/9f/y/+//7//u/+z/7P/q/+j/6P/l/+T/4//i/+H/4P/f/9//3f/d/9z/
3P/e/97/3v/f/+D/3//f/97/3//f/+D/4P/i/+L/4//j/+P/4//k/+T/5f/l/+b/5v/k
/+X/5v/n/+n/6P/n/+b/5v/n/+f/6P/n/+b/5f/k/+T/5f/n/+j/6P/p/+v/7f/r/+z/
7f/t/+//7//v/+//8f/x//P/9P/2//b/9v/2//f/+v/8//////8AAAEAAQADAAEA/v/9
//v//P/8//z//P/6//f/9P/x/+//7P/r/+f/5f/j/9//3f/b/9v/2//Z/9j/2P/Y/9n/
2P/Y/9n/2f/Z/9j/2P/a/9r/2f/Y/9j/2P/X/9f/1f/V/9X/1f/Y/9f/2P/Z/9n/2f/Z
/9n/2//b/9z/3P/c/9r/2v/b/9r/3f/f/+P/6v/u//H/+/8LACIAQQBaAHUAlQCzAMgA
1wDmAO8A6wDIAHcAEwDU/7X/o/+X/5H/if+G/4b/jv+V/5z/ov+o/6//tv+6/73/w//K
/87/0v/T/9f/2//d/97/3//f/+D/4P/h/+L/4//k/+T/5f/l/+b/5v/l/+b/5//o/+r/
6v/p/+n/7P/t/+3/7//y//P/9P/0//X/9//4//r/+P/7//v//P/+////AgAEAAYACAAM
AA4ADwASABQAGAAcACAAIwAoACkALAAtAC8AMwA1ADgAOwA6ADsAOwA6ADsAOgA6ADoA
OgA5ADgANQA0ADMAMQAvAC4ALQArACkAJwAmACMAIgAiACAAHQAZABgAFgAWABQAEAAP
AA8ADAALAAsACgAIAAgABgAEAAQABgAGAAYABgAHAAYABQAFAAcABwAGAAYACAAIAAgA
CQAJAAkACgAKAAsACwAMAAwADQAOABAAEQARABEAEgASABMAEwAUABQAFAAVABYAFwAZ
ABgAFwAWABgAGQAZABoAGAAYABgAGAAZABkAGgAaABsAGwAcAB0AHQAeAB8AHwAeAB0A
HAAbABoAGwAcABsAGwAeACAAIAAgACAAIAAiACMAJQAnACgAKQApACkAJwAkACMAJAAm
ACcAKAAmACQAIQAeABsAGQAWABUAFQATABEADQAJAAcABwAHAAcABgAGAAYACAAGAAUA
BQAFAAUABAAEAAYABgAFAAQAAwACAAAA///9//3//f/9//v/+f/5//n/+f/5//n/+f/5
//n/+v/6//j/9v/2//f/+v/7//3/AwAGAAoADwAZACkAQABdAHgAlQC3ANMA4gDvAPgA
+wDxAMAAZQANAN7/yf+5/63/p/+h/57/ov+m/6//tv+8/8D/x//M/9D/1f/Z/+D/5v/o
/+n/6//r/+3/7v/v/+7/8P/x//P/9P/1//b/9v/3//f/+P/4//v//P/9//7//v/+//3/
/f///wEAAgAFAAYABwAIAAgABwAJAAoADAANABEAEgAUABUAFQAXABgAGwAeACMAJgAo
ACoAKwAuADAANAA3ADwAQgBGAEgASwBLAEsATABNAE4ATwBPAE4ATgBMAEsASgBIAEcA
RgBDAEIAQQA/AD0AOQA3ADQAMQAtACwAKQAoACUAIgAeABkAGAAWABYAFAASABEAEQAO
AAkACQAIAAYACAAGAAQABAADAAIAAQAAAP///v/9//3//f/9//z//P/8//z//P/9//3/
/f/+//7/AQABAAIAAgACAAIAAwADAAMAAwAEAAQAAwADAAQABAACAAMABAAFAAUABAAD
AAIABAAFAAUABgAGAAYABgAGAAUABQAGAAYABwAHAAgACQAHAAgACQAJAAcABwAHAAcA
BQADAAIAAwAEAAUABgAEAAYABwAJAAkACgALAAsADQALAAgABwAFAAYABgAGAAQAAgD/
//z/9//1//L/8f/v/+3/6//n/+X/4//j/+P/4f/g/+D/4P/g/97/3f/d/93/3f/c/9z/
3v/e/93/3P/b/9r/2P/X/9n/2f/Z/9n/1//V/9X/1f/V/9X/1f/V/9P/0//U/9T/1P/S
/9L/0//U/9X/1//b/+D/4v/n//H///8YADUATgBrAI8AsQDIANsA6ADtAOsAyABxAAkA
xP+n/5v/jf+B/3n/ev94/37/h/+M/5D/lv+d/6L/pv+n/63/tv+8/77/wf/D/8P/xf/G
/8f/y//O/9D/0//X/9n/2//c/9//3//g/+D/4//k/+X/5v/o/+j/5//n/+j/6f/p/+v/
7v/v//D/8P/x//P/9P/2//j/+//7//z//P/9/wAAAgAGAAgADAAOABEAFAAWABoAHAAg
ACMAKAAsADAAMgA1ADgAOQA7AD0AQABBAEEAQAA+ADwAOwA6ADoAOQA4ADUANAAzADEA
LwAuAC0AKwApACkAKAAlACQAJAAiAB8AGwAcABoAGgAYABYAFQAVABIADwAPAA4ADAAO
AAwACgAKAAkACAAHAAYABQAEAAMAAwAFAAUABAAEAAIAAgACAAMABwAHAAgACAAIAAcA
BwAGAAcACAAKAAsADAALAAsACgALAAsADAAMAAoACwAMAA0ADQAMAAsACgAKAAsACwAM
AAwADAAMAAwADAANAA8AEAARABEAEgATABEAEgATABMAFQAVABUAFQAXABoAHAAcABwA
HAAcAB4AHwAhACIAJAAmACcAJwAlACIAIQAiACQAJQAmACQAIgAfABwAFwAVABIAEQAP
AA0ACwAHAAUAAwADAAMAAQAAAAAAAAABAAAAAAABAP/////+//7//v/+//3//P/+//7/
/f/9//v/+//7//v/+//5//n/+f/5//n/+f/5//v/+//8//z/+v/4//j/+f/6////AwAF
AAoADgARABkAKwBEAGEAfACbAL0A4QD8AA8BHgElASEBBAGzAEEA6v/D/7X/qf+d/5X/
lP+W/5z/o/+o/67/tP+7/77/xP/L/9H/1v/c/+D/4f/j/+P/5f/m/+f/6P/q/+v/7f/t
/+3/7f/s/+v/6//s/+z/7f/u/+//8P/y//L/8f/x//L/8//z//X/9v/3//j/+P/5//v/
/P/+/wAAAwADAAQABAAFAAgACgAMAA4AEgAUABUAGAAaAB4AIQAmACoAMAA0ADgAOgA9
AEAAQQBDAEUASABJAEkASABKAEgARwBGAEQAQwBCAD8AQAA/AD0AOwA5ADcANAAxAC8A
LgArACoAKAAmACMAHwAeABwAHAAaABcAFQAUABAADQANAAwACgAMAAoACAAIAAUABAAD
AAIAAQAAAP///////////v/+//z//P/8//3//f/9//7//v8BAAEAAgACAAIAAgADAAMA
BQAFAAYABgADAAMABAAEAAQABQAGAAcABwAGAAUABAAEAAUABQAGAAYABgAGAAYABQAF
AAYABgAGAAcACQALAAoACgAKAAkACQAJAAkACQALAAwADgAOAA4ADgAPABIAFAAXABcA
GAAZABkAGQAXABQAEwAVABYAFgAWABUAEgAOAAoABwAFAAIAAQD///3/+//3//P/8f/x
//H/8f/w//D/8P/w/+7/7f/t/+3/7f/s/+z/6v/q/+n/6P/m/+b/5f/l/+b/5//o/+n/
5//l/+X/5f/l/+X/5f/l/+f/5//o/+j/5v/k/+T/5f/m/+n/6//v//T/+P/9/wUAEwAo
AEUAYAB7AJ0AvQDUAOMA8AD3APUA1gCHACEA2P+5/6f/mf+P/4n/iv+M/5D/lf+e/6T/
qP+v/7b/uv+9/8X/zP/Q/9L/1f/X/9f/2f/a/9v/3v/g/+H/4//i/+P/5P/k/+X/5f/m
/+b/6f/q/+v/7P/s/+z/6//r/+z/7f/t/+//7v/v//D/8P/x//P/9P/2//j/+//7//z/
/v///wIABAAEAAYACgAMAA8AEgAUABgAHAAgACMAKAAsADAAMgA1ADgAOQA7AD0APwBB
AEIAQgBCAEAAPwA+AD4APQA8ADkAOAA3ADUAMwAwAC8ALQArACcAJgAjACIAHgAcABkA
FQAUABIAEgAQAA4ADQANAAoABwAHAAYABAAEAAIAAAAAAP///v/9//z/+//6//n/+f/5
//n/+P/4//j/+P/4//n//f/9//7//v/9//3//v/+/wAAAAABAAEAAwADAAQABAABAAEA
AgACAAQABQAGAAcABQAEAAMAAgAEAAUABQAGAAQABAAEAAQABQAFAAYABgAIAAkACwAN
AAsADAANAA0ADQANAA0ADQARABEAEQASABMAFAAVABYAGAAaABsAHQAdAB4AHwAfAB8A
HQAaABkAFwAYABgAGAAYABYAEwAQAA8ADQAKAAkABwAFAAMA///9//v/+//7//v/+v/6
//r/+P/2//X/9f/1//X/9P/0//T/9P/z//L/8v/y//H/8f/x//H/8f/x//P/8f/x//H/
8v/z//T/9f/z//P/9P/0//T/8v/y//P/9P/1//f/+/8CAAQACQARAB0AMABLAGgAgQCh
AL8A1gDlAPIA+wD9AOYAnwA/APr/2f/H/7n/sf+t/6r/qv+w/7X/vP/C/8b/zf/S/9b/
2f/f/+j/7P/w//H/8//1//f/+P/5//j/+v/7//3//P/9//7//v//////AAAAAAEAAgAD
AAQABAAEAAMAAwAGAAcABwAJAAoACwAMAAwADQAPABAAEgAUABcAFwAYABgAGQAcAB4A
IgAkACgAKgArAC4AMAA0ADgAPAA/AEQASABMAE4AUQBUAFUAVwBZAFoAWwBbAFoAXABa
AFkAWABXAFcAVwBVAFQAUwBRAE8ATABLAEkARwBGAEYARABEAEIAQAA9ADkAOgA4ADgA
NgAyADEAMQAuAC0ALQAsACoALAAqACgAKAAlACQAIwAiACMAIgAhACEAIQAhACAAIAAe
AB4AHgAfACMAIwAkACQAIwAjACQAJAAkACQAJQAlACcAJwAoACgAJwAnACgAKAAqACsA
LAAtACsAKgApACgAKgArACsALAAsACwALAAsACsAKwAsACwALAAtAC8AMQAvADAAMQAx
ADMAMwAzADMANQAzADQANQA2ADcAOAA4ADoAOwA9AD8AQABBAEEAQQA/ADwAOwA7ADwA
PAA8ADwAOgA3ADQAMwAxAC4ALQArACkAJwAjAB8AHQAdAB0AHQAcABwAHAAaABgAFwAX
ABkAGQAYABgAFwAWABQAEgASABIAEQARABMAEwATABMAEQAPAA8ADwAPAA8ADwAPAA0A
DQAOAA4ADAAKAAoACwAOABEAEwAVABgAHAAjAC8APwBWAHMAjgCrAM0A7QAAAREBHgEj
ARsB7ACNACsA9P/f/9H/xf+7/7X/sv+0/7j/wf/I/8z/0P/V/9r/3v/l/+n/7v/y//j/
+//7////AQACAAMABAAGAAcACQAHAAcABwAGAAcABwAIAAgABwAIAAkACgAKAAoACQAJ
AAsADQAOABEAEQARABEAEAARABMAFAAWABYAGQAZABoAGgAbAB4AIAAkACYAKgAsAC0A
MAAyADYAOgA+AEEARgBIAEwATgBRAFQAVQBXAFkAWABZAFkAWABaAFgAVwBWAFQAUwBS
AE8ATgBNAEsASQBGAEUAQwBBAD8APgA7ADoAOAA2ADMALwAwAC4ALgAsACcAJQAkACAA
HgAfAB8AHgAcABoAGAAYABYAFAASABAAEAAQABAAEQARABEAEAAQABIAEgASABMAEwAT
ABQAFAAVABUAFgAWABYAFgAXABcAFwAXABgAGAAXABcAGAAYABgAGQAaABsAGQAYABcA
FgAYABkAGQAaABgAGAAYABgAGQAZABoAGgAbABsAHAAdABoAGgAaABkAHQAdABsAHAAf
ACAAIQAiACAAIgAjACUAJgAoACoAKwAqACcAIwAhACIAJAAlACYAJAAiAB8AHAAZABcA
FAATABAADQAKAAUAAwABAAEAAQADAAIAAgACAAAA/v/9//3//f/9//z//P/6//r/+f/4
//b/9v/1//X/9//3//f/9//1//P/8//z//P/8//z//P/8//z//T/9P/x/+7/7f/t//L/
9//5//3/AgAEAAkAEQAjADoAVwB0AJMAtwDZAPIAAwEQARMBEQHsAJMAIwDW/7n/q/+f
/5X/kf+Q/5D/lv+d/6T/rP+y/7f/uv/A/8X/y//S/9j/3P/f/9//4f/j/+T/5f/m/+j/
6f/r/+v/6//r/+r/7f/t/+7/7v/v//D/8f/y//L/8v/x//H/8//1//b/+f/5//n/+f/4
//n/+//8//7///8DAAQABgAHAAcACQAKAA4AEAAUABYAFwAaABwAIAAiACYAKQAuADQA
OAA6AD0AQgBDAEUARwBIAEkASQBIAEoASABHAEYARABDAEIAPwA+AD0AOwA5ADgANwA1
ADMALwAuACsAKgAoACYAIwAfABwAGgAaABgAGAAXABcAFAARABEAEAAOAA4ADAAKAAoA
CQAIAAcABgAHAAYABQAFAAUABQAEAAQABgAGAAYABwAJAAkACgAKAAsACwAMAAwACgAK
AAsACwANAA0ADgAOAA4ADwARABIAEgATABQAFQATABIAEQAQAA4ADwAPABAAEAAQABAA
EAAPAA8AEAAQABAAEQATABUAEwAUABUAFQAVABkAFwAXABgAGQAaABsAHAAcAB4AHwAh
ACMAJAAlACUAIwAhAB4AHQAfACAAIAAgAB4AHAAZABYAFQATABAADwANAAsACQAFAAEA
////////AQAAAAAAAAAAAP7//f/9///////+//7//v/+//3//P/6//r/+f/5//n/+f/5
//n/9//1//X/9f/1//X/9f/1//f/9//4//j/+P/2//b/9//4//n///8DAAYACAAPABcA
JQA8AF0AeACTALcA1QDmAPUAAAEHAQMB2gCDACEA5v/L/7n/rf+l/5//nP+g/6b/rf+0
/7z/wv/F/8r/0P/V/9v/4v/o/+z/7f/v//D/8f/x//H/8v/0//X/9//2//f/+P/4//n/
+f/6//r/+//8//3//v/+//7//f/9//7//////wEAAgADAAQABAAFAAcACAAKAAoADQAN
AA4AEAARABQAFgAYABoAHgAgACUAKAAqAC4ALwAyADQAOAA+AEIARABHAEoASwBNAE8A
UABRAFEAUABQAE4ATQBMAEoASQBIAEUARABDAEEAPwA+AD0AOwA5ADcANgAzADIAMAAu
ACsAJwAmACQAJAAiACAAHwAfABwAGQAZABgAFgAUABIAEAAQABEAEAAPAA4ADQAMAAsA
CwAJAAkACAAIAAYABgAGAAcACAAHAAcABgAJAAkACgAKAAgACAAJAAkACQAJAAoACgAL
AAsADAAMAAwADQAOAA8AEQAQAA8ADgAMAA0ADQAOABAAEAAQABAADwAPABAAEAAQABEA
EwAVABIAEgASABEADwAPAA8ADwARABQAFgAWABYAFgAWABgAGQAbAB0AHgAfAB8AHwAd
ABoAGQAZABoAGgAaABoAGAAVABIAEQAPAAwACwALAAkABwADAAAA/f/8//v//f/8//z/
/P/8//r/+f/5//n/+f/4//j/+P/4//f/9v/2//b/9f/1//X/9f/1//X/9P/x//D/7//s
/+v/6v/p/+n/6f/q/+r/6P/m/+b/5//o/+n/7f/z//j//v8BAAsAGQAwAE0AaACFAKcA
wQDUAOEA7gDxAO0AwgBpAA8A2v/B/7H/pf+d/5f/kv+U/5z/o/+q/67/tP+7/77/wv/J
/8//1P/a/9z/2//d/9//4f/i/+P/5P/m/+f/6f/o/+n/6v/q/+n/6f/q/+r/6//s/+3/
7v/u/+7/7f/t/+7/7//v//H/9P/1//b/9v/1//f/+P/6//v///8AAAIAAgADAAYACAAK
AAwAEAASABUAGAAaAB4AIAAkACcALAAuADIANAA3ADoAOwA9AD8AQgBDAEMAQgBEAEIA
QQBAAEAAPwA+ADsAPAA7ADkANwA2ADUAMwAxADEAMAAtACwALAAqACcAIwAiACAAIAAe
ABoAGQAZABYAEwATABIAEAASABAADgAOAA4ADgAOAA4ADQAMAAsACwALAAsACgAKAAgA
CAAIAAkACQAJAAoACgANAA0ADgAOAAwADAANAA0AEQARABIAEgAPAA8AEAAQABAAEQAS
ABMAEwASABEAEAAQABEAEQASABIAEgASABIAEQARABIAEgASABMAFQAXABYAFgAWABUA
FQAVABUAFQAXABkAHAAcABwAHAAcABwAHgAfACEAIQAiACMAIwAhAB8AHAAbAB0AHgAe
AB4AHgAcABkAFgARAA8ADAALAAsACQAHAAMAAQD///////8AAAAAAQACAAAA/v/9//3/
/f/9//z//P/9//7//v/+//z//P/7//v/+//7//v/+//7//n/+f/5//v/+//7//v/+//7
//z//P/8//r/+v/7//z///8DAAcADAAQABUAHwAvAEoAZwCAAJ8AxQDfAO4A/wAKAQ8B
BQHQAHEAFwDq/9n/yf+7/7P/rf+q/6r/sv+5/8D/xv/K/8//1P/a/93/4f/m/+z/8P/x
//P/8//1//b/9//4//r/+//9//z//f/+//7//f/9//7//v8BAAIAAwAEAAYABgAFAAUA
BgAHAAcACQAKAAsADAAMAA0ADwAQABIAEAATABMAFAAYABkAHAAeAB4AIAAkACYAJwAq
ACwAMAAwADQANwA8AEAARABGAEkASgBLAE0ATwBOAE8ATwBOAE8ATgBOAE4ATABLAEoA
RwBIAEcARQBDAEAAPwA9ADsAOQA4ADUANAAyADAALQApACYAJAAkACIAHgAdAB0AGgAV
ABUAFAASABQAEgAQABAADwAOAA0ADAALAAoACQAJAAkACQAIAAgABgAGAAYABwAKAAsA
DQAOAA4ADQANAAwACgAKAAsACwANAA0ADgAOAAsACwAMAAwACgALAAwADQAPAA4ADQAM
AA4ADwAPABAADwAOAA0ADAALAAsADAAMAAsACwAMAA0ADAAMAAwACwAJAAsADQANABAA
EgASABIAEgAQABIAEwAVABYAGAAaABsAGwAZABYAFQAVABYAFgAWABQAEgAPAAwACwAJ
AAYABQAFAAMAAQD9//v/+f/5//n/+f/4//j/+P/6//j/9//3//X/9f/0//T/9v/2//X/
9P/0//T/8//z//P/8//z//P/9P/z//T/9f/z//P/8//z//P/8//0//T/9v/0//T/9f/2
//X/+f///wQACAAPABkALwBKAGcAggCjAMkA5wD+AA8BGAEbAREB2gBzAAsA0P+9/7P/
p/+b/5X/lP+Y/6D/qf+w/7b/vP/B/8b/yv/P/9X/2v/e/+L/5//r/+z/7f/t/+3/7v/w
//H/8//y//P/9P/0//f/9//4//j/9//4//n/+v/7//z//P/9/wAAAQABAAMABgAHAAgA
CAAIAAkACQAKAAwADwAPABAAFAAVABgAGgAcAB4AIgAkACkALAAuADIANgA6AD0AQgBG
AEoATABPAFIAUwBVAFcAWABZAFkAWABaAFgAVwBWAFYAVQBUAFEAUgBRAE8ATQBKAEkA
RwBFAEMAQgA/AD4APgA8ADkANQA0ADIAMgAwAC4ALQAtACoAJwAnACYAJAAkACIAIAAg
ACAAIAAgACAAHQAcABsAGwAcAB0AHQAeACAAIAAgACEAIgAhACEAIAAiACMAJQAmACYA
JgAnACcAJwAnACgAKAApACkAKgAqACwALQAuAC8AMQAyADMANAA2ADkAOwA+AD8AQABB
AEIAQAA/AD8APgA8ADsAOwA7ADkAOAA3ADUAMwAzADMAMwAzADMAMwAxAC8ALgAtACwA
KAAmAA==
         </WaveFormData>
      </LeadData>
      <LeadData>
         <LeadByteCountTotal>10000</LeadByteCountTotal>
         <LeadTimeOffset>0</LeadTimeOffset>
         <LeadSampleCountTotal>5000</LeadSampleCountTotal>
         <LeadAmplitudeUnitsPerBit>4.88</LeadAmplitudeUnitsPerBit>
         <LeadAmplitudeUnits>��V</LeadAmplitudeUnits>
         <LeadHighLimit>2147483647</LeadHighLimit>
         <LeadLowLimit>268435456</LeadLowLimit>
         <LeadID>V6</LeadID>
         <LeadOffsetFirstSample>0</LeadOffsetFirstSample>
         <FirstSampleBaseline>0</FirstSampleBaseline>
         <LeadSampleSize>2</LeadSampleSize>
         <LeadOff>FALSE</LeadOff>
         <BaselineSway>FALSE</BaselineSway>
         <ExcessiveACNoise>FALSE</ExcessiveACNoise>
         <MuscleNoise>FALSE</MuscleNoise>
         <LeadDataCRC32>1942031384</LeadDataCRC32>
         <WaveFormData>
7v/u/+7/7v/u/+7/7v/u/+//8P/x//L/9P/0//T/9P/3//j/+f/6//z//P/8//z//f/+
////AAACAAQABgAIAAoADAAOABAAEwAWABkAHAAfACIAJQAoACsALgAxADQANwA6AD0A
QABAAEAAQABAAEIAQgBCAEIAPwA+AD0APAA5ADgANwA2ADMAMgAxADAALQAqACcAJAAh
ACAAHwAeABwAGgAYABYAFAASABAADgALAAoACQAIAAcABgAFAAQAAgACAAIAAgABAAAA
///+//z//P/8//z//P/8//z//P/+//7//v/+/wAAAAAAAAAAAgACAAIAAgACAAIAAgAC
AAQABAAEAAQABAAEAAQABAAGAAYABgAGAAQABAAEAAQABAAEAAQABAAGAAYABgAGAAQA
BAAEAAQABQAGAAcACAAIAAgACAAIAAoACgAKAAoADQAOAA8AEAAQABAAEAASABUAFwAY
ABkAGwAcABwAGgAVABQAFAAVABYAFgAWABQAEAAMAAkABAACAAAA///9//n/9v/z//D/
7v/v/+//7//t/+3/6//q/+n/6f/p/+n/6f/p/+j/6P/n/+b/5v/m/+P/4v/i/+H/4f/h
/+D/4P/e/93/3f/d/93/3f/e/97/3v/e/97/3v/c/9z/2v/a/9v/4P/h/+D/4f/j/+7/
/f8VACsAQQBdAHgAjACcAKkAswCzAKAAbgAlAOf/w/+v/6b/of+b/5f/l/+b/6H/pv+q
/6//s/+1/7n/vv/E/8j/zP/Q/9H/0v/U/9X/1//X/9r/2v/c/93/3//f/9//4P/g/+D/
3//f/+H/4v/j/+T/5P/l/+X/5f/n/+j/6f/q/+7/7v/u/+7/7v/v//D/8f/y//X/9f/2
//X/9v/3//r//P/+/wAAAgAGAAkADAAQABQAGQAcACAAJAAmACkALAAuADAAMgAyADUA
NwA5ADoAOgA6ADoAOQA6ADgAOAA3ADgANwA2ADUAMQAvAC0AKwAqACoAJwAmACUAIwAf
AB0AGwAaABoAFgAWABUAEwARAA8ADgAMAAwADQAMAAsACgAJAAkACAAHAAQABAADAAMA
AwADAAMAAwACAAEAAAD//wAAAAABAAEAAQAAAP//////////AQABAAQABAAEAAQABAAE
AAUABQAFAAUABgAHAAcABgAGAAYABAAEAAQABAAGAAYABgAGAAYABgAGAAcACAAIAAgA
CAALAAsACwAKAAgACAAJAAkACQALAAkACQAKAAwACwAJAAwADwAQABEAEgAUABYAFwAZ
ABgAGQAZABoAHAAaABcAFgAUABUAFgAWABgAFgATABAADAAIAAYABAADAAEA///8//v/
+P/4//n/9//3//f/9//1//T/8//z//P/8//z//P/8v/y//H/8P/x//L/8f/y//H/8f/x
//H/8v/y//L/8f/x//H/8f/x//L/8v/y//L/8v/y//L/8v/y//T/9f/6////AAADAAsA
FgArAEMAWQBxAI0AogCyAMIAzQDTAMkAngBUABMA6//X/8v/xv+//7n/t/+3/7v/v//E
/8j/y//P/9H/0//W/9r/3v/g/+T/5//q/+r/6//t/+3/7P/s/+7/7//v/+//7//w//P/
9P/0//X/9v/2//b/9v/4//n/+f/5//n/+v/7//z//v/+//7//v8CAAMABAAFAAQABwAH
AAgACwAMAA0AEAARABIAEwAUABkAGwAdACAAIgAnACoALgAwADIANQA4ADwAPgBAAEAA
QgBDAEQARABCAEIAQgBBAEAAPgA+AD0APAA7ADoAOQA5ADcANQAzADAAMAAtACwAKQAn
ACMAIQAdABwAHAAYABYAFQATABEAEQAQAA4ADgALAAoACQAIAAcABwAGAAUABAAEAAMA
AwABAAEAAQABAAMAAwADAAMABAAEAAUABQAIAAgACAAJAAcABwAJAAkACgAKAAoACgAL
AAwADgAPAA4ADQANAA0ADwAOAA4ADgAMAAwADAAMAAwADAAMAAwACgAKAAoACwAKAAoA
CgAKAA0ADQANAAwADAAMAA0ADQANAA8ADQANABAAEgATABQAFgAWABYAFgAYABoAGwAd
ABwAHQAdAB4AHgAcABkAGAAYABkAGgAaABgAFgATABAADAAIAAYABAADAAEA///8//n/
9v/2//f/9f/1//X/9f/z//L/8f/x/+//7//v/+//7P/s/+v/6v/s/+z/6v/q/+3/7f/t
/+3/6v/q/+r/6f/r/+v/6//r/+z/7P/s/+z/7P/s/+z/7P/s/+7/8f/0//f/+P/7/wMA
EgAnAEEAWQB1AJMArgDCANAA1wDZAM8ApABQAP//0//D/7v/sv+r/6n/qf+r/6//sf+0
/7b/uf+//8P/x//M/9L/1v/Y/9j/2//c/+D/4f/j/+P/5v/m/+j/6f/o/+f/5v/m/+f/
6P/o/+n/7P/s/+z/7P/q/+v/6//r/+3/7v/v//D/8P/w//D/8P/0//X/9v/3//X/9//2
//b/9//4//n//P8AAAIABAAGAAgACQAKAAwADgATABYAGgAeACAAIwAmACgAKgAsACwA
LQAtAC0ALAAsACwALAArACgAJgAmACUAIgAhACAAHwAeAB0AHAAbABgAGAAVABQAEQAP
AAsACQAHAAYABgACAP7//f/7//n/9f/0//L/8v/z//L/8f/w/+//7//u/+3/6v/q/+n/
6f/n/+f/5//n/+r/6//s/+3/7f/s/+z/6//u/+7/7v/v/+//7//x//H/8v/y//L/8v/0
//T/9f/1//P/8//0//X/9f/0//T/9P/2//b/9v/2//X/9P/z//L/8P/w//D/8f/0//T/
9P/0//X/9f/1//T/9P/0//X/9f/3//n/9//4//r/+v/6//r//P/+////AQACAAMAAwAE
AAYABAABAAAAAAABAAIAAgAAAP7/+//4//j/9P/y//D/7v/r/+j/5P/j/+D/4P/h/9//
3//f/9//3f/c/9v/2//b/9v/2//b/9r/2v/Z/9j/2v/a/9j/2P/X/9f/1//X/9j/2P/Y
/9f/1//X/9f/1//W/9b/1v/W/9j/2P/Y/9j/1v/Y/9v/4P/h/+L/4//p//b/BwAfADcA
TQBpAIQAmgCuAL0AwQC/AKgAagAVANX/s/+l/6D/mf+T/5H/k/+V/5n/nv+k/6n/rf+z
/7n/uv+8/8L/xv/K/83/zv/S/9P/1f/V/9b/1v/Y/9n/2//b/9v/3P/b/9z/3P/d/9z/
3P/c/9z/3v/f/9//3//j/+T/5f/m/+j/6P/o/+j/6//t/+//8f/w//P/8//0//f/+P/5
//z//v8AAAIABAAHAAkACwAOABIAFwAaAB4AIgAkACcAKgAuADAAMgAyADYANwA4ADgA
OAA4ADgANwA4ADYANgA1ADQAMwAyADEALwAtACsAKQAoACgAJQAkACMAIQAdABsAFwAW
ABYAEgAOAA0ACwAJAAkACAAGAAYAAwACAAEAAAABAAEAAAD//wAAAAD//////f/9//3/
/f////////////7//v//////AAAAAAAAAQABAAEAAwADAAQABAAEAAQABAAEAAUABQAH
AAcACAAJAAkACAAIAAgACAAIAAgACAAGAAYABgAGAAgACAAIAAkACgAKAAoACgALAAsA
CwAKAAwADAANAA0ADQAPAA8ADgAPABAAEQASABQAFgAXABkAGAAZABkAGgAcABoAFwAW
ABQAFQAWABYAGAAWABMAEAAOAAoACAAGAAUAAwABAP7/+//4//j/+f/3//f/9//3//f/
9v/1//X/8//z//P/8//w//D/7//u/+7/7v/s/+z/7P/r/+r/6f/q/+r/6v/p/+v/6//r
/+v/6v/q/+r/6v/s/+z/7P/s/+r/7P/t//D/9f/2//f//f8IABsAMwBJAF8AewCUAKYA
tADFAM0AyQCuAHAAJQDv/9P/w/+8/7f/r/+r/6v/rf+v/7T/uP+9/8P/x//L/8z/0P/W
/9r/2v/d/+D/5P/l/+f/5//n/+b/5//n/+n/6f/p/+r/6f/q/+r/6//s/+z/7P/s/+z/
7f/t/+3/7f/u/+//8P/y//L/8v/y//b/9//4//n/+v/9//3//v8BAAIAAwAGAAgACgAM
AA4AEQATABUAGAAaAB8AIgAmACkAKgAsAC4AMgA0ADYANgA4ADkAOgA6ADoAOgA6ADkA
OAA2ADYANQAyADEAMAAvAC4ALQAsACsAKAAoACUAJAAjACEAHQAbABcAFgAWABIADgAN
AAsACQAJAAgABgAGAAQAAgAAAP7//f/9//z/+//6//r/+f/5//n/+f/5//n/+f/5//n/
+f/4//j/+f/5//j/+P/4//n/+//7//3//f/8//z//P/8//7//v///////f/9//7/////
//7//v/+//z//P/8//z/+//6//n/+P/6//r/+v/7//r/+v/6//r//P/9//7//v/+//7/
//////3////9//3/AAAEAAYABgAGAAYABgAIAAkACwAMAA0ADQAOAAwACgAHAAYACAAJ
AAoACgAIAAYAAwAAAPz/+P/2//T/9f/z//H/7v/r/+j/6P/p/+f/5//n/+f/5//m/+X/
5f/j/+P/4//j/+P/5P/k/+T/4v/i/+D/4P/j/+P/4//j/+T/5P/k/+P/4//j/+P/4//m
/+b/5v/m/+b/5v/m/+b/6v/q/+3/8v/1//b/9////woAHQA3AE0AZQCDAJwArAC4AMMA
xwDBAJwAVgARAOX/0f/H/8D/uf+x/6//sf+z/7v/wP/C/8X/yf/N/8//1P/Y/97/4v/k
/+f/6P/o/+n/6//r/+z/7P/u/+//7f/t/+3/7v/t/+7/7v/v//L/8v/y//L/8v/z//P/
8//1//b/9//4//r/+v/6//r//P/9//7///8CAAUABQAGAAYABgAGAAgADAAOABAAEgAV
ABcAGQAcABwAIQAkACgAKgAsAC8AMgAzADQANQA0ADgAOQA6ADoAOAA4ADgANwA4ADYA
NgA1ADQAMwAyADEALwAtACsAKQAoACgAJQAkACEAHwAbABkAGQAYABgAFAASABEADwAN
AAsACgAIAAgABwAGAAUABAADAAMAAgABAAAAAAD//////f/9//3//f/9//3//f/9/wAA
AAABAAEAAQAAAP/////9//3//////wIAAgACAAIAAgACAAMAAwABAAEAAgADAAMAAgAC
AAIAAgACAAIAAgAEAAQABAAEAAMAAgABAAEAAgACAAIAAgADAAMAAwACAAMABAAGAAcA
CQAJAAoACwAMAA0ADgAOABAAEQATABMAEwASABIAFAASAA8ADgAOAA8AEAAQABAADgAL
AAgABAAAAP7//P/9//v/+f/2//P/8P/w//H/8f/x//H/8f/v/+7/7f/t/+3/7f/t/+3/
7v/u/+3/7P/q/+r/6P/o/+n/6f/p/+n/5v/m/+b/5f/l/+X/5f/l/+j/6P/o/+j/5v/m
/+b/5v/q/+r/7f/w//H/8v/z//n/BAAXADEASQBhAH8AmgCwAMQAzwDTANEAtgByACEA
6f/N/8P/uv+t/6f/pf+j/6f/rf+w/7L/t/+7/7//wf/E/8j/zv/U/9b/1//Y/9r/2//d
/93/4P/g/+L/4//j/+P/4//k/+X/5v/m/+f/6v/q/+r/6v/q/+v/6//r/+//8P/x//L/
9P/0//T/9P/2//f/+P/5//r//f/9//7//f/+////AgAEAAYACAAKAA8AEQATABYAFwAb
AB0AIAAkACYAKQAsACwALgAwADAAMAAxADIAMgAyADIAMgAxADAALgAuAC0AKwApACcA
JQAjACEAHwAdABwAHAAZABgAFwAVABEADwAPAA4ADgAKAAYABQADAAEA///+//z//P/7
//r/+f/4//X/9f/0//P/8P/w/+//7//v/+//7//v/+7/7f/s/+v/7//w//L/8//y//L/
8v/z//X/9f/3//f/9v/2//b/9v/0//T/9f/1//f/9//4//n/+f/4//j/+P/3//b/9f/0
//T/9P/0//T/9f/2//f/+f/6//r/+v/6//v/+//7//r/+P/4//n/+f/7//z//v/+//7/
/v/8//7///8BAAMABQAGAAgABgAEAAEAAAABAAMABQAGAAYABAABAP7/+v/2//T/8v/x
/+//7f/q/+X/4v/i/+P/4f/h/+H/4f/h/+D/3//f/93/3f/d/93/3v/e/93/3P/c/9z/
2v/a/9n/2f/Z/9n/1v/W/9b/1f/X/9f/1//X/9r/2v/a/9r/2P/Y/9j/2P/Y/9z/3//i
/+P/5v/n/+3/+P8LACMAOwBTAHEAjgCkALYAwwDHAMUArABsABkA1/+1/6v/pv+d/5f/
lf+V/5n/nf+i/6b/rf+x/7P/tf+8/8T/yP/O/9L/1f/W/9b/1//Z/9n/2v/a/9z/3f/d
/93/3f/e/9//4P/g/+H/4v/i/+L/4v/k/+X/5f/l/+f/6P/p/+r/7P/s/+z/7P/w//H/
8v/z//b/+f/5//r/+//8//3/AAAAAAIABAAGAAkACwANABAAEAAVABgAHAAiACQAJwAq
AC4AMAAyADIANgA3ADgAOAA6ADoAOgA5ADYANAA0ADMANAAzADIAMQAtACsAKQAnACYA
JgAjACIAIQAfABsAGQAXABYAFgASABAADwANAAsACAAGAAMAAgADAAIAAQAAAP3//f/8
//v//P/8//v/+//9//3//f/9//v/+//7//v//v/+//////8AAAAAAAABAAEAAQADAAMA
BgAGAAYABgAGAAYABwAHAAcABwAIAAkACAAGAAUABAAEAAQABAAEAAYABgAGAAYABgAG
AAYABwAJAAoACwAMAAsACwALAAoADAAMAA0ADQAPABIAFAAUABQAFAAVABgAGgAdABwA
HQAdAB4AHgAcABkAGAAaABsAHAAcABwAGgAXABQAEgAOAAwACgAHAAUAAwAAAPv/+P/4
//n/+f/5//n/+f/5//j/9//3//X/9f/1//X/9v/2//X/9P/0//T/8v/y//X/9f/1//X/
9P/0//T/8//z//P/8//z//b/9v/2//b/9v/2//b/9v/4//r//f8AAAMABgAJAA0AFAAl
ADsAUwBrAIcAogC0AMQAzwDXANcAwgCEADcA/f/f/9H/yP/B/7v/uf+7/7v/v//G/8r/
y//P/9P/1//a/+D/5v/q/+z/7f/w//D/8f/z//P/9v/2//j/+f/5//n/+f/6//n/+v/6
//v//v/+//7//v/8//3//f/9////AAABAAIAAgACAAIAAgAEAAUABgAHAAoADQANAA4A
DQAOAA8AEgAWABgAGgAcAB8AIQAjACYAKAAtADAANAA6ADwAPwBCAEQARgBIAEgATABN
AE4ATgBOAE4ATgBNAE4ATABMAEsASgBJAEgARwBDAEEAPwA9ADwAPAA5ADgANQAzAC8A
LQAtACwALAAoACgAJwAlACMAIQAgAB4AHgAdABwAGwAaABkAGQAYABcAFAAUABMAEwAV
ABUAFQAVABMAEwATABMAFgAWABcAFwAYABgAGAAZABkAGQAbABsAHgAeAB4AHgAcABwA
HQAdAB8AHwAgACEAIQAgACAAIAAgACAAIAAgACAAIAAgACAAIAAgACAAIQAiACIAIgAi
ACEAIQAhACAAIAAgACEAIQAjACUAJQAmACcAKAApACoAKAAqACsALQAsAC0ALQAuAC4A
LAApACgAKgArACwALAAsACoAJwAkACMAIAAfAB4AHQAbABkAFgATABAAEAARABEAEQAR
ABEADwAOAA0ADQANAA0ADQANAA4ADgANAAwADAAMAAoACgANAA0ADQANAAwADAAMAAsA
DAANAA4ADwAPAA4ADQAMAAwADAAMAAwADgAOAA8AEgAXABgAGQAdACYAMwBLAGMAeQCT
AK4AwgDSAOEA6QDpANgAogBXABsA+//r/+L/2//X/9P/0//V/9f/3P/g/+P/5//p/+3/
7v/0//r//v8AAAEAAgAEAAUABwAHAAoACgAMAA0ACwALAAsADAANAA4ADgAPABAAEAAQ
ABAAEAARABEAEQATABQAFQAWABYAFgAWABYAGgAbABwAHQAeACEAIQAiACMAJAAlACgA
KgAsAC4AMAAxADMANQA4ADwAQQBEAEgASgBMAE8AUgBSAFQAVgBWAFoAWwBcAFwAXABc
AFwAWwBcAFoAWgBZAFYAVQBUAFMAUwBRAE8ATQBMAEwASQBIAEUAQwA/AD0AOwA6ADoA
NgA0ADMAMQAvAC0ALAAqACoAKgAqACoAKgAnACcAJgAlACYAJgAlACUAJQAlACUAJQAj
ACMAIwAjACYAJgAnACcAJgAmACYAJwAnACcAKQApACoAKgAqACoAKAAoACkAKQArACsA
LAAtACsAKgAqACoAKgAqACoAKgAqACoAKgAqACgAKAAoACkAKgAqACoAKgApACkAKQAo
ACYAJgAnACcAJQAjACQAJwAoACkAKgAqACwALQAvADAAMQAxADIAMAAuACsAKgAqACsA
LAAsACoAKAAlACIAIQAeAB0AHAAbABkAFwAUAA8ADAAMAA0ADQANAA0ADQALAAoACQAJ
AAsACwALAAsACAAIAAcABgAIAAgABgAGAAkACQAJAAkABgAGAAYABQAHAAcABwAHAAYA
BgAGAAYABAAEAAQABAAGAAgACQAMAA0AEAATABkAJgA3AFEAaQCBAJsAtgDIANoA5wDp
AOMAwAB2ACkA9//h/9f/zv/H/8H/v/+9/7//w//I/8r/zf/P/9P/2f/e/+T/5v/q/+7/
8f/w//L/8//1//X/9//4//v//f/9//3//f/+//3//v/+////AgACAAIAAgACAAMAAwAD
AAMABAAFAAYABwAGAAUABAAGAAcACAAJAAkACwAKAAoADQAOAA8AEgAWABgAGgAcAB8A
IQAjACYAKgAvADIANgA4ADoAPQBAAEAAQgBEAEQARgBHAEgASABGAEYARgBFAEMAQAA/
AD0APAA7ADoAOQA5ADcANQAzADIAMgAvAC4AKwApACUAIwAhACAAIAAcABkAFwAUABEA
EQAQAA4ADgALAAoACQAIAAcABwAGAAUABQAGAAYABwAGAAUABAADAAUABQAFAAUABAAE
AAUABQAGAAYABgAHAAcABwAJAAkACAAIAAgACAAHAAYABgAFAAUABQAGAAcABQAEAAQA
BAAEAAQABAAEAAQABAAEAAQABAAEAAQABQAIAAgACAAIAAcABwAHAAYACAAKAAkACgAK
AAoACgAKAAgACgALAA0AEAARABEAEgAQAA4ACwAKAAwADQAOAA4ADAAKAAcABAACAP7/
/P/6//j/9f/y/+7/6//o/+j/6f/r/+v/6//r/+n/6P/n/+f/5f/l/+X/5f/k/+T/4//i
/+D/4P/e/97/3f/d/93/3f/c/9z/3P/b/9v/2//b/9v/3P/c/9z/3P/Z/9j/1//W/9r/
3v/f/+L/5f/m/+f/6//2/wcAHwA3AE8AbQCIAJ4AsAC7AL8AuQCcAFgABQDJ/63/of+a
/5P/jf+L/43/kf+V/5r/oP+n/6v/r/+z/7b/vP/A/8T/yP/L/8z/zf/N/87/zf/Q/9D/
0v/T/9H/0f/R/9L/0//U/9T/1f/W/9b/1v/W/9b/1//X/9f/2f/a/9v/3P/c/9z/3P/c
/97/3//g/+H/5P/n/+f/6P/p/+r/6//u//D/8v/0//b/9//5//v//v8AAAUACAAMABAA
EgAVABgAHAAeACAAIAAiACMAJAAkACQAJAAkACMAIAAeAB4AHQAaABkAGAAXABcAFQAT
ABEADwAOAAoACAAGAAUAAgABAP3//P/8//j/+P/3//X/8//x//D/7v/u/+v/6v/p/+j/
6f/p/+j/5//m/+b/5f/l/+X/5f/l/+X/5f/l/+X/5f/o/+j/6f/p/+r/6v/q/+v/6f/p
/+v/6//s/+z/7P/s/+z/7P/t/+3/7//v//D/8f/v/+7/7v/u/+7/7v/u/+7/7v/u/+7/
7v/u/+7/7v/v//L/8v/y//L/8//z//P/8v/2//j/+f/3//r/+//8//3//v/+/wAAAQAD
AAYABwAHAAgACAAGAAMAAgAEAAUABgAGAAYABAABAP7//v/6//j/9v/1//P/8f/u/+v/
6P/o/+n/6f/p/+n/6f/n/+b/5f/l/+P/4//j/+P/5P/k/+P/4v/g/+D/3v/e/9//3//f
/9//4P/g/+D/3//f/9//3//f/+D/4P/g/+D/4P/g/+D/4P/i/+T/6f/s/+//8P/z//n/
AgATACsAQwBbAHcAkgCiALAAvQDDAMEAoABeABUA4//J/7v/tP+t/6X/o/+l/6f/q/+y
/7j/u/+//8P/x//K/87/1P/Y/9z/3//g/+H/4f/i/+H/5P/k/+b/5//n/+f/5//o/+n/
6v/q/+v/7v/u/+7/7v/u/+//7//v//H/8v/z//T/9P/0//T/9P/4//n/+v/7//z/////
/wAAAwAEAAUACAAMAA4AEAASABcAGQAbAB4AHwAjACUAKAAtADAANAA4ADoAPAA+AD4A
QABBAEIAQgBAAEAAQAA/AEAAPgA+AD0APAA7ADoAOQA3ADUAMwAxAC8ALgAqACgAJgAl
ACIAIQAfAB4AHgAaABoAGQAXABUAEwASABAAEAAPAA4ADQAMAA0ADQAMAAsACgAKAAkA
CQALAAsACwALAAsACwALAAsADAAMAA0ADQAMAAwADAANAAsACwANAA0ADgAOAA4ADgAO
AA4ADwAPAA8ADwAQABEAEwASABIAEgASABIAEgASABQAFAAUABQAEgASABIAEwAWABYA
FgAWABcAFwAXABYAGAAYABkAGQAbAB4AIAAgACAAIAAgACIAIwAlACYAJwAnACgAKgAo
ACUAJAAmACcAKAAoACYAJAAhAB4AHgAaABgAFgAWABUAFAASAA0ACgAKAAsADQANAA0A
DQALAAoACQAJAAkACQAJAAkACgAKAAkACAAKAAoACAAIAAkACQAJAAkACAAIAAgABwAH
AAcABwAHAAkACgALAAwACgAKAAoACgAMAA4AEQAUABkAHAAbAB8AKgA9AFUAawCDAJ8A
uADKANoA5wDrAOcAxgCEAD0ADQD3/+n/4v/b/9X/0f/T/9f/3f/i/+b/6//v//H/8//4
//z/AgAGAAgACQAKAA4ADwARABEAEgASABQAFQAVABUAFQAWABcAGAAYABkAHAAcABwA
HAAcAB0AHQAdAB0AHgAfACAAIgAiACIAIgAkACUAJgAnACoALQAtAC4ALQAuAC8AMgA0
ADYAOAA6AD8AQQBDAEYARgBLAE4AUgBWAFgAWwBeAGIAZABmAGYAagBrAGwAbABqAGoA
agBpAGgAZgBmAGUAZgBlAGQAYwBhAF8AXQBbAFoAWgBXAFYAVABTAFAATwBMAEoASQBE
AEMAQwBCAEEAPQA8ADoAOgA5ADgANwA2ADUANQA0ADMAMAAwAC8ALwAxADEAMQAxAC8A
LwAvAC8AMgAyADMAMwA2ADYANgA3ADUANQA3ADcAOgA6ADoAOgA4ADgAOQA5ADkAOQA6
ADsAOwA6ADoAOgA4ADgAOAA4ADoAOgA6ADoAPAA8ADwAPQA+AD4APgA+AD8APwA/AD4A
PAA8AD0APQA9AD8AQgBCAEIAQgBCAEIARABFAEcASgBLAEsATABKAEgARQBEAEYARwBI
AEgASABGAEMAQAA8ADgANgA0ADQAMwAyADAALQAqACoAKwAtAC0ALQAtAC0ALAArACsA
KgApACgAJwAoACgAJwAmACQAJAAiACIAIwAjACMAIwAgACAAIAAfAB8AHwAfAB8AIAAg
ACAAIAAfAB4AHQAcAB4AHgAhACYAJwAoACkALwA6AFEAaQB/AJkAtwDMAN4A8AD7AP8A
+QDSAIQAPQAVAAMA9f/s/+f/3//b/9v/3//l/+j/7P/t//H/9f/3//z//v8CAAYACgAN
AA4ADgAPABEAEQAUABQAFgAXABkAGQAZABoAGwAcABwAHQAeAB4AHgAeAB8AIQAiACMA
JQAmACcAKAAoACgAKAAoACoAKwAsAC0ALgAxADEAMgAzADQANQA4ADoAPAA+AEAAQwBF
AEcASgBKAE8AUgBWAFsAXgBiAGYAZwBoAGkAaABqAGsAbABsAG4AbgBuAG0AbABqAGoA
aQBmAGUAZABjAF8AXQBbAFkAWABYAFUAVABRAE8ASwBJAEcARgBGAEIAQgBBAD8APQA5
ADgANgA2ADUANAAzADIAMwAzADIAMQAuAC4ALQAtAC0ALQAtAC0ALQAtAC0ALQAvADAA
MgAzADIAMgAyADMAMwAzADUANQA4ADgAOAA4ADgAOAA5ADkAOQA5ADoAOwA7ADoAOgA6
ADoAOgA6ADoAOgA6ADoAOgA6ADoAOgA7ADoAOgA6ADoAOwA7ADsAOgA4ADoAPQA9AD4A
PwBAAEEAQgBCAEQARQBHAEgASQBJAEoASABGAEMAQgBCAEMARABEAEIAQAA9ADoAOgA2
ADQAMgAzADEALwAsACcAJAAkACUAIwAjACMAIwAiACIAIgAjACEAIQAhACEAIAAgAB8A
HgAeAB4AHAAcAB0AHQAdAB0AHwAgACEAIQAeAB0AHAAbABoAGgAaABoAHAAcABwAHAAc
ABwAHwAiACUAJgApAC8APgBVAG8AhQCfAL0A2ADuAP4ABwEJAf8A0gCCADMAAQDv/+v/
5P/Z/9P/0//V/9v/4f/m/+r/7//1//f/+f/8/wIABgAIAAwAEQAUABUAFQAWABUAGAAY
ABoAGwAZABkAGQAaABsAHAAcAB0AHQAcABsAGgAZABkAGAAXABcAGAAZABoAHAAcABwA
HAAdAB0AHQAdACAAIwAjACQAJwAoACkALAAsAC4AMAAyADYAOQA8AEAAQABFAEgATABQ
AFIAVQBYAFoAXABeAF4AYABhAGIAYgBgAGAAYABfAGAAXgBeAF0AXABbAFoAWQBVAFMA
UQBPAFAAUABNAEwASwBJAEUAQwA/AD4APgA6ADoAOQA3ADUANQA0ADIAMgAxADAALwAu
AC0ALQAsACsAKAAoACcAJwApACkAKQApACsAKwArACsAKgAqACsAKwAtAC4ALwAxADEA
MQAzADMANAA0ADQANAA1ADYAOAA5ADsAOwA8AD0AQABAAEEAQgBEAEYASABKAE0ATgBP
AFAATwBOAE0ATQBLAEoASQBIAEcARQBDAEAAQABAAEEAQQBAAEEAPgA9AD0APAA8ADsA
OgA3AA==
         </WaveFormData>
      </LeadData>
   </Waveform>
</RestingECG>
