# Supplementary material for: Detection of Left Atrial Enlargement Using a Convolutional Neural Network-Enabled Electrocardiogram
Source: Front Cardiovasc Med. 2020 Dec 17;7:609976. doi: 10.3389/fcvm.2020.609976 (PMC7773668; doi:10.3389/fcvm.2020.609976)
Supplement: Supplementary file 5 [file Data_Sheet_5.ZIP › normal4/1802037129_5999_00000002.XML]

<?xml version="1.0" encoding="Windows-1252"?>
<!DOCTYPE RestingECG SYSTEM "restecg.dtd">
<RestingECG>
   <PatientDemographics>
      <PatientID>1802037129</PatientID>
      <PatientAge>67</PatientAge>
      <AgeUnits>Years</AgeUnits>
      <Gender>Male</Gender>
      <PatientLastName>cuibiggeng</PatientLastName>
   </PatientDemographics>
   <TestDemographics>
      <DataType>Resting</DataType>
      <Site>1</Site>
      <AcquisitionDevice>MAC55</AcquisitionDevice>
      <Status>Unconfirmed</Status>
      <Priority>Normal</Priority>
      <AcquisitionTime>10:54:55</AcquisitionTime>
      <AcquisitionDate>05-12-2017</AcquisitionDate>
      <CartNumber>1</CartNumber>
      <AcquisitionSoftwareVersion>009C</AcquisitionSoftwareVersion>
      <XMLSourceVersion>MAC5000 v1.0</XMLSourceVersion>
   </TestDemographics>
   <RestingECGMeasurements>
      <VentricularRate>75</VentricularRate>
      <AtrialRate>75</AtrialRate>
      <PRInterval>174</PRInterval>
      <QRSDuration>94</QRSDuration>
      <QTInterval>340</QTInterval>
      <QTCorrected>379</QTCorrected>
      <PAxis>33</PAxis>
      <RAxis>17</RAxis>
      <TAxis>13</TAxis>
      <QRSCount>13</QRSCount>
      <QOnset>220</QOnset>
      <QOffset>267</QOffset>
      <POnset>133</POnset>
      <POffset>186</POffset>
      <TOffset>390</TOffset>
      <ECGSampleBase>500</ECGSampleBase>
      <ECGSampleExponent>0</ECGSampleExponent>
   </RestingECGMeasurements>
   <Diagnosis>
      <Modality>Resting</Modality>
         <StatementCount>4</StatementCount>
         <LabelText>12SL ��ϳ���</LabelText>
      <DiagnosisStatement>
         <StmtFlag>ENDSLINE</StmtFlag>
         <StmtText>�������</StmtText>
      </DiagnosisStatement>
      <DiagnosisStatement>
         <StmtFlag>ENDSLINE</StmtFlag>
         <StmtText>�����ҷʴ�ĵ�ѹ��׼</StmtText>
      </DiagnosisStatement>
      <DiagnosisStatement>
         <StmtFlag>ENDSLINE</StmtFlag>
         <StmtText>�������� ST ���쳣</StmtText>
      </DiagnosisStatement>
      <DiagnosisStatement>
         <StmtFlag>ENDSLINE</StmtFlag>
         <StmtText>�쳣 ECG</StmtText>
      </DiagnosisStatement>
   </Diagnosis>
   <Waveform>
      <WaveformType>Rhythm</WaveformType>
      <WaveformStartTime>0</WaveformStartTime>
      <NumberofLeads>8</NumberofLeads>
      <SampleType>CONTINUOUS_SAMPLES</SampleType>
      <SampleBase>500</SampleBase>
      <SampleExponent>0</SampleExponent>
      <HighPassFilter>16</HighPassFilter>
      <LowPassFilter>150</LowPassFilter>
      <ACFilter>NONE</ACFilter>
      <LeadData>
         <LeadByteCountTotal>10000</LeadByteCountTotal>
         <LeadTimeOffset>0</LeadTimeOffset>
         <LeadSampleCountTotal>5000</LeadSampleCountTotal>
         <LeadAmplitudeUnitsPerBit>4.88</LeadAmplitudeUnitsPerBit>
         <LeadAmplitudeUnits>��V</LeadAmplitudeUnits>
         <LeadHighLimit>2147483647</LeadHighLimit>
         <LeadLowLimit>268435456</LeadLowLimit>
         <LeadID>I</LeadID>
         <LeadOffsetFirstSample>0</LeadOffsetFirstSample>
         <FirstSampleBaseline>0</FirstSampleBaseline>
         <LeadSampleSize>2</LeadSampleSize>
         <LeadOff>FALSE</LeadOff>
         <BaselineSway>FALSE</BaselineSway>
         <ExcessiveACNoise>FALSE</ExcessiveACNoise>
         <MuscleNoise>FALSE</MuscleNoise>
         <LeadDataCRC32>2687804036</LeadDataCRC32>
         <WaveFormData>
6//s/+z/7P/t/+7/7//w/+//7//u/+7/7v/x//P/+P/9//7//v/9//v/+v/5//j/+P/3
//f/9//3//j/+P/4//T/9P/y/+//7v/t/+7/7//r/+r/6f/o/+v/7P/s/+3/7f/s/+r/
6f/r/+v/6//r/+v/6v/q/+r/6P/p/+n/6f/r/+v/6//r/+n/6f/p/+n/6f/r/+3/6P/d
/9P/zv/I/8n/0P/Y/+D/6v/5/xEANQBhAI4AwwD5ADEBZwGSAasBsQGnAZIBcAFIARoB
5wC5AJYAfwBpAFYARQAzACUAGgAPAAIA9//0//L/8//y/+3/5//p/+r/6v/o/+j/6f/p
/+n/6f/p/+n/6f/p/+f/5//n/+j/6v/q/+n/6f/o/+j/6P/n/+n/6v/q/+r/6P/o/+j/
6f/q/+v/7P/t/+r/6v/p/+j/6f/r/+z/7f/t/+3/7f/u/+7/7f/s/+z/7//v//D/8f/y
//T/9P/1//b/+P/6//r//v///wIABAAFAAYABwAKAA0ADwARABEAEwAVABcAGAAZABkA
GQAZABcAFwAVABUAEgASABEADgAOAAwACgAIAAgABgADAAEAAQAAAAAA/f/6//j/9//2
//L/8P/w/+//7//v//D/8P/t/+3/7f/s/+z/7P/s/+v/7f/t/+z/7P/s/+z/7P/s/+z/
7P/t/+3/6//r/+r/6v/r/+v/6//r/+v/6//r/+r/6v/q/+v/6//s/+3/7v/v/+7/7f/s
/+v/7f/t/+3/7P/s/+z/7P/s/+v/6f/o/+f/6f/q/+v/7P/q/+f/6P/n/+n/6P/o/+j/
6v/q/+n/6f/o/+f/5v/l/+b/5v/n/+j/5v/m/+b/5//n/+j/6P/o/+f/5//n/+j/6P/o
/+j/6P/r/+z/7P/s/+z/6//r/+v/6v/s/+z/6//t/+3/7f/u/+3/7P/r/+r/6//s/+3/
7v/s/+z/7P/s/+r/6v/r/+v/7f/t/+v/6//s/+z/7P/s/+3/7f/t/+3/7P/s/+z/7P/q
/+r/6v/r/+3/7f/t/+3/7P/r/+v/6v/r/+z/7v/v/+v/7f/s/+r/6v/q/+r/7P/s/+z/
7f/u/+//8P/x/+//7v/t/+z/7//w//H/8v/x//H/8v/0//f/+f/+/wAA///9//r/+P/6
//r/+v/6//n/+f/5//n/+P/4//j/9v/4//b/8//v/+v/6//r/+r/6v/q/+r/6v/s/+v/
6//s/+r/6f/p/+n/6v/r/+z/7f/q/+r/6v/q/+n/6f/p/+n/6//r/+v/6//r/+v/6//r
/+//6//i/9f/z//I/8b/zf/W/97/6v/4/w0ALQBZAIcAugD1ADEBZwGVAbIBvQG5AaUB
iAFmATwBCAHXALEAlgB/AGsAWABFADEAIwAaAA0AAAD5//b/9P/x/+7/6//r/+n/6v/q
/+j/6P/n/+f/5//n/+f/5//n/+f/5//n/+f/6P/o/+j/5//n/+r/6v/q/+n/5//o/+j/
6P/q/+r/6v/r/+n/6f/p/+n/5//o/+j/6P/p/+v/7P/t/+v/6//r/+z/7f/t/+3/7v/v
/+//8P/x//T/9v/2//f/9v/4//r/+v/6//v//v8AAAQABgAIAAwADQAPABEAEQARABMA
FQAWABgAGQAaABsAGgAZABYAFQAWABYAFQASABAADgAMAAoACAAGAAMAAQABAAAAAAD9
//r/+P/3//b/9v/0//T/8//y//H/8f/w/+//7//v/+7/7v/u/+7/7f/r/+v/6v/q/+r/
6v/q/+r/6//s/+7/7//u/+3/6//q/+3/7f/t/+3/7f/t/+3/7P/s/+z/7f/t/+3/7f/t
/+3/7v/v//D/8f/w/+//7v/s/+r/6v/q/+r/6//r/+z/7f/q/+r/6v/q/+v/6f/r/+v/
6f/o/+j/6P/m/+b/5f/l/+X/5f/l/+X/5f/k/+T/5P/k/+T/5P/l/+f/6P/o/+j/5v/l
/+T/5P/m/+b/5v/m/+n/6v/q/+r/6f/n/+b/5f/n/+r/6//r/+n/6f/p/+r/7P/s/+z/
7P/q/+r/6v/q/+z/7P/s/+z/7P/s/+3/7f/s/+v/6P/n/+n/6v/r/+z/6//r/+v/6//q
/+r/6v/q/+r/6v/q/+v/6//r/+v/6//p/+3/7v/u/+7/7v/u/+z/7P/s/+3/7//v/+//
7//u/+7/7v/u//D/8P/w//D/8f/x//L/9P/1//f//P/+//7//f/7//r/+v/6//r/+v/5
//n/+f/5//z//P/8//r/+P/2//P/7//t/+3/7f/s/+z/7P/s/+z/6v/p/+n/6v/s/+v/
6//r/+n/6f/p/+n/6f/q/+v/7P/r/+v/6//r/+v/6//r/+v/7f/t/+3/7f/p/+f/4v/Z
/8//yv/G/8v/0v/a/+L/7P8BAB8ARwB1AKwA6QAlAV0BkQG4AcsBywHBAa4BkAFoATIB
+wDLAKYAjQB3AGQAUQA/AC0AIgATAAQA9//2//b/8f/s/+3/7f/p/+j/6P/m/+b/5//n
/+f/5//n/+f/5//n/+X/5f/l/+b/6P/o/+f/5//m/+b/5v/l/+f/6P/o/+j/6P/o/+j/
6f/n/+f/5//n/+n/6v/q/+r/6f/p/+j/5//p/+n/6f/q/+3/7f/t/+7/7f/t/+7/7//x
//T/9f/3//f/+P/5//j/+v/7//7/AAAEAAYACAAMAA0ADwARABEAFQAXABkAGgAaABkA
GAAXABkAGQAXABcAGAAYABcAFAASABAADgAMAAoACAAFAAMAAQAAAAAA/f/8//r/+f/4
//b/9P/0//P/8v/x//H/8P/x//H/8f/w/+//7v/t/+v/7P/t/+3/7v/t/+z/6//q/+z/
7P/t/+3/7f/t/+z/7P/v/+//7//v/+3/7f/t/+z/7P/s/+3/7f/t/+3/7f/t/+3/7f/t
/+3/7f/t/+3/7P/s/+z/7P/s/+z/6//r/+v/6v/q/+r/6v/p/+f/6f/p/+n/6P/o/+j/
5v/m/+X/5f/n/+f/5//n/+X/5P/k/+T/5v/m/+b/5//l/+b/5v/m/+f/5//n/+j/6P/o
/+j/6P/n/+j/6P/o/+r/6f/p/+n/6P/q/+r/6f/r/+v/6//s/+7/7v/u/+7/6//q/+n/
6P/r/+z/7f/u/+v/6v/q/+n/6//r/+n/6f/s/+z/7P/s/+3/7f/t/+3/7P/s/+z/7P/s
/+z/7P/t/+v/6//r/+v/7f/t/+7/7v/t/+z/7P/r/+//8v/w/+7/7P/q/+v/7P/t/+//
7//v/+//7//w//D/8P/w//D/8P/w//D/7//v//D/8v/3//n//v8AAAIAAQD///7/+//6
//n/+P/4//n/+v/7//z//P/8//r/+P/2//P/7//t/+3/7f/s/+r/6v/q/+r/7P/r/+v/
7P/u/+3/7f/t/+v/6//r/+v/7P/s/+z/7P/s/+v/6v/p/+n/6f/p/+n/6//r/+v/6//p
/+f/5P/b/9H/yv/G/8f/zP/W/+D/7v8DABsAQQB1AKwA5wAjAV8BkwG8AdUB2QHNAbgB
lAFmATIB+QDHAKQAiQBxAGAAUwA9ACUAGAAXAAwA/f/2//D/6f/q/+3/7f/r/+n/6P/l
/+T/4//j/+P/4//k/+X/5v/n/+b/5f/k/+T/5v/m/+X/5f/k/+T/5P/j/+X/5v/m/+b/
5v/m/+b/5//n/+f/5//n/+f/6P/o/+j/6P/p/+n/6f/p/+n/6f/q/+n/6f/p/+r/7f/t
/+7/7//w//L/8v/z//b/+P/6//r//P/9/wAAAgACAAQABgAKAA0ADwARABEAEQATABUA
FgAZABkAGQAZABkAGQAXABcAFAAUABMAEAAQAA4ADAAKAAgABgADAAEA/f/8//z/+f/6
//j/9//2//L/8P/w/+//8P/v/+//7v/t/+3/7f/s/+r/6v/q/+n/6f/p/+j/6P/p/+r/
6//s/+r/6v/r/+v/6//r/+r/6v/p/+n/6f/p/+n/6f/p/+j/6v/q/+v/6//r/+v/6//r
/+v/6//r/+v/6//r/+v/6v/q/+r/6v/q/+j/5//n/+f/5v/m/+b/5v/n/+X/5//n/+X/
5P/k/+T/5P/k/+P/4//l/+X/5f/l/+P/4v/i/+L/4//k/+X/5//l/+b/5v/m/+f/5//n
/+j/6P/o/+j/6P/n/+j/6P/o/+j/5//n/+f/6P/q/+r/6f/p/+n/6f/q/+j/6P/o/+j/
6v/q/+r/6v/o/+j/6P/o/+j/6P/p/+n/6v/r/+r/6//r/+r/6f/o/+n/6f/p/+n/6P/o
/+j/6P/o/+j/6P/p/+v/6//r/+v/6f/p/+r/6v/o/+r/6//q/+z/7P/s/+z/6v/q/+r/
6//r/+v/6//r/+z/7P/s/+z/7v/u/+7/7v/v/+//8P/y//P/9f/6//z//P/7//n/+P/4
//j/+P/4//n/+f/5//n/+v/6//r/+P/2//T/8f/t/+v/6//r/+r/6v/q/+r/6v/s/+v/
6//s/+z/6//r/+v/6//r/+v/6//o/+j/6P/o/+v/6//r/+v/6f/p/+n/6f/r/+v/6//r
/+n/6f/o/9//0f/I/8r/zf/O/9b/4P/q//n/FQA3AF8AkgDJAP8ANwFtAZoBswG5Aa0B
lgF6AVABIAHtAL0AmAB/AG0AWgBJADcAJQAYAA8ABAD3//L/8v/x/+7/7f/v/+3/6//q
/+f/5v/n/+f/5//n/+f/5//n/+f/5//n/+f/6P/o/+j/5//n/+j/6P/o/+f/6P/q/+v/
7P/r/+r/6f/p/+n/6f/p/+n/6//s/+z/7P/q/+v/6//r/+z/7f/u//D/8P/v/+7/7v/x
//H/8v/z//T/9v/2//f/9v/4//r/+v/+////AgAEAAQABgAIAAwADQAPABEAEQATABUA
FwAYABcAFwAXABcAGQAZABcAFwATABIAEAAMAA0ADAALAAoACgAIAAUAAwABAAAAAAD9
//7//P/7//r/+P/2//b/9f/y//H/8f/w/+//7//v/+7/7v/u/+7/7f/v/+//7v/u/+7/
7v/u/+7/7P/s/+3/7f/u/+//7//w/+7/7f/s/+v/7P/t/+7/7v/u/+7/7//v/+3/7f/t
/+3/7v/v//D/8f/w/+//7v/s/+z/7P/s/+z/7v/t/+3/7f/q/+r/6v/q/+v/6f/r/+v/
6//q/+r/6v/q/+r/6f/p/+n/6f/p/+n/6f/o/+j/6P/q/+r/6v/r/+n/6v/q/+r/6//r
/+v/7P/s/+z/7P/s/+3/7v/u/+7/8P/v/+//7//v//D/7//t/+3/7f/t/+7/7v/u/+7/
7v/u/+7/7v/u/+7/7v/u/+7/7P/s/+3/7f/v/+//7f/t/+7/7v/u/+7/7f/t/+3/7f/u
/+7/7v/u/+z/7P/s/+3/7f/t/+3/7f/x/+//7v/u/+7/8P/w//D/8P/u/+7/7v/v/+3/
7f/t/+3/8P/w//D/8P/u/+7/7v/u//H/8f/y//T/+f/7/wAAAgD///3/+v/4//r/+v/6
//r/+f/5//n/+f/6//r/+v/4//j/9v/z/+//7//v/+//7v/s/+z/7P/s/+z/6//r/+z/
7v/t/+3/7f/r/+v/6//r/+r/6v/q/+r/6//r/+v/6//r/+v/6//r/+3/7f/t/+3/6f/n
/+T/3//V/8z/yP/L/9L/3P/o//T/AwAfAEUAcwCiANMADQFNAYEBoAGzAbMBoQGIAWwB
QgEQAd0AsQCUAH8AZwBUAEUAMwAlABwAEQACAPf/9P/0//H/6v/p/+3/6//q/+r/6P/o
/+f/5//n/+f/6f/p/+n/6f/n/+f/5//o/+j/6P/n/+f/6P/o/+j/5//n/+j/6P/o/+r/
6v/q/+v/6f/p/+n/6f/p/+r/6v/q/+r/6//r/+v/6//r/+v/7P/t/+3/7f/u/+//7//w
//H/8v/0//T/9f/2//j/+v/6//z//f8AAAIABAAGAAgADAANAA8AEQARABMAFQAXABgA
GQAZABkAGQAZABkAFwAXABQAFAATABAAEQAQAA8ADgAKAAgABQADAAEAAAAAAP3/+v/4
//f/9v/1//T/9f/1//L/8f/x//D/7f/t/+3/7P/u/+7/7v/t/+3/7f/s/+z/7P/s/+z/
7P/u/+7/7//v/+3/7f/s/+z/7v/v//D/8f/w/+//7v/s/+7/7v/v/+//7//v/+//7//t
/+3/7f/t/+7/7//w//D/7//u/+3/7P/s/+v/6//r/+z/7P/s/+z/6//p/+v/6//p/+j/
6P/o/+j/6P/n/+f/6f/p/+n/6f/o/+b/5f/k/+X/5v/n/+n/5//o/+j/6P/n/+f/5//o
/+j/6P/o/+j/6//s/+z/7P/q/+n/6f/p/+r/7P/s/+v/6//r/+v/7P/s/+z/7P/s/+7/
7v/u/+7/7P/s/+z/7P/u/+7/7//v/+3/7f/r/+v/7v/u/+7/7v/t/+3/7f/t/+z/7P/s
/+z/7P/s/+z/7f/t/+z/7v/u/+7/7v/u/+7/7v/v/+//7//v/+//8P/w//D/8P/w//D/
8P/w/+//7//w//L/9f/3//z//v/+//3/+//6//r/+v/6//r/+//7//v/+//6//r/+v/4
//j/9v/z/+//7f/t/+3/7P/s/+z/7P/s/+7/7f/t/+7/7f/r/+r/6f/r/+v/6//r/+z/
7P/s/+z/7f/t/+3/7f/r/+v/6//r/+v/6//r/+v/7f/t/+r/4f/V/8r/xv/J/9D/1v/g
/+z//f8XADkAYwCWANEACQFFAX0BqgHFAcsBwQGqAY4BagE6AQMB0wCuAJMAfQBmAFMA
QQAtACAAGQAMAP3/9v/0//H/7v/t/+3/7f/q/+r/6P/o/+f/5//n/+f/5v/l/+T/4//m
/+f/6P/q/+n/6P/m/+X/6P/o/+j/5//n/+j/6P/o/+j/6P/o/+n/6f/p/+n/6f/n/+j/
6P/o/+j/6f/p/+n/6f/p/+n/6v/t/+3/7f/u/+//7//w//H/8P/y//L/8//2//j/+v/6
//z//f8AAAIAAgAEAAYACgANAA8AEQARABMAFQAXABgAGQAZABkAGQAZABkAFwAXABgA
GAAXABQAEgAQAA4ADAAKAAgABQADAAMAAgACAP///P/6//n/+P/2//T/9P/z//L/8f/x
//D/7//v/+//7v/u/+7/7v/t/+3/7f/s/+z/6v/q/+r/6v/s/+z/7f/t/+v/6//q/+r/
7f/t/+3/7f/r/+v/6//q/+r/6v/r/+v/7f/t/+3/7f/r/+v/6//r/+3/7f/t/+z/7P/s
/+z/7P/s/+v/6//r/+r/6v/q/+r/5//l/+f/5//n/+b/5v/m/+T/5P/j/+P/5f/l/+X/
5f/l/+T/5P/k/+L/4v/i/+P/4//k/+T/5P/l/+X/5f/m/+b/5v/m/+b/5//o/+j/6P/m
/+X/5f/l/+j/6v/q/+n/5//n/+f/6P/p/+r/6//s/+r/6v/q/+r/6v/q/+r/6v/q/+r/
6//r/+v/6//p/+n/6v/q/+r/6v/r/+v/6//r/+r/6v/q/+r/6v/q/+r/6//r/+v/6f/o
/+r/6v/q/+r/7P/s/+z/7f/r/+v/6//r/+z/7P/s/+z/7P/s/+z/7P/v/+//8P/y//X/
9//8//7//v/9//v/+v/6//r/+v/6//f/9//3//f/+v/6//r/+P/4//b/8//v/+v/6//r
/+r/6v/q/+r/6v/q/+n/6f/q/+z/6//r/+v/6f/p/+n/6f/o/+j/6P/o/+n/6f/p/+n/
6f/p/+n/6f/p/+n/6f/p/+3/6//m/93/0f/I/8L/xf/O/9b/3v/q//3/FwA7AGUAmADT
ABEBUQGJAbYBzQHTAckBtgGcAXQBQAEHAdUAsACVAH0AZgBVAEMALwAgABcACgD9//b/
8v/t/+r/7f/t/+n/6P/o/+b/5v/j/+P/4//j/+P/4//j/+P/5f/l/+X/5v/m/+b/5f/l
/+b/5v/m/+X/4//k/+T/5P/m/+b/5v/n/+f/5//n/+f/5//o/+j/6P/o/+n/6f/p/+f/
5//n/+j/6//r/+v/7P/t/+3/7v/v//D/8v/y//P/9P/2//j/+P/4//n//P/+/wEABAAH
AAwADAANAA4ADQAQABMAFgAYABcAFwAXABcAGQAZABcAFwAYABgAFwAUABIAEAAOAAwA
CgAIAAUAAwABAAAAAAD9//r/+P/3//b/9v/0//T/8//w/+//7//u/+3/7f/t/+z/7P/s
/+z/6//r/+v/6v/q/+z/7P/s/+z/7P/s/+3/7f/r/+v/6v/q/+v/6//r/+v/6//r/+v/
6v/s/+z/7f/t/+3/7f/t/+3/7P/r/+r/6f/q/+v/7P/s/+r/6v/q/+r/7P/r/+v/6//o
/+j/6P/o/+f/5f/n/+f/5//m/+b/5v/m/+b/5f/l/+X/5f/l/+X/5f/k/+T/5P/k/+T/
5P/l/+X/5v/m/+b/5f/l/+X/5v/m/+b/5v/m/+X/5v/m/+b/5v/l/+X/5f/n/+r/6//r
/+n/6f/p/+r/6v/q/+r/6v/q/+r/6v/q/+r/6v/q/+r/6v/q/+v/6//r/+v/6f/p/+r/
6v/q/+r/6f/p/+n/6f/q/+r/6v/q/+r/7v/s/+z/7P/s/+r/6v/q/+v/6//r/+v/6//s
/+z/7P/s/+7/7v/u/+7/7f/t/+7/8P/z//X/+v/8//7//f/7//r/+v/6//r/+v/5//n/
+f/5//r/+v/6//j/9v/0//H/7f/r/+v/6//q/+r/6v/q/+r/7P/r/+v/7P/q/+n/6f/p
/+n/6f/p/+n/6v/q/+r/6v/p/+n/6f/p/+n/6f/p/+n/6f/p/+n/6f/p/+f/5P/d/9P/
yP/E/8n/0v/W/97/7v8DABsAQQBxAKYA4QAbAVcBiwG2AdUB1wHDAaoBigFeASgB8wDD
AKIAiQBvAFoATQA5ACUAGAARAAIA9//0//T/8f/u/+v/6//p/+j/6P/m/+b/5//n/+f/
5//l/+X/5f/l/+f/5//n/+j/5v/m/+X/5f/k/+T/5P/j/+T/5v/n/+j/5v/m/+b/5//p
/+n/6f/p/+f/6P/o/+j/6P/p/+n/6f/r/+v/6//s/+v/6//r/+z/7//v//D/8f/y//T/
9P/1//b/+P/6//r//v///wIABAAEAAYACAAMAA0ADwARABEAEwAVABcAGAAZABkAGQAZ
ABkAGQAXABcAFAAUABMAEAASABAADgAMAAgABgADAAEA///+//7/+//8//r/+f/4//T/
8v/y//H/8P/v/+//7v/t/+3/7f/s/+z/7P/s/+v/6f/p/+j/6P/p/+r/6//s/+r/6v/r
/+v/6//r/+r/6v/p/+n/6f/p/+v/6//r/+r/6P/o/+n/6f/p/+n/6f/p/+v/6//r/+v/
6f/p/+n/6P/q/+r/6v/q/+r/6f/p/+n/5v/m/+b/5v/l/+P/5f/l/+X/5P/k/+T/5v/m
/+X/5f/l/+X/5f/l/+f/5v/m/+b/6P/o/+j/6f/n/+j/6P/o/+n/6f/p/+r/6P/o/+j/
6P/p/+r/6v/q/+z/6//r/+v/6//s/+v/6f/q/+v/7P/u/+3/7P/r/+r/6v/q/+r/6v/s
/+z/7P/s/+r/6v/r/+v/7f/t/+v/6//q/+r/6v/q/+v/7//u/+z/7P/s/+z/7P/s/+z/
7f/v/+//7//v/+//7v/t/+z/7P/s/+z/7P/v/+//8P/y//P/9f/6//z//v/9//v/+v/6
//r/+v/6//f/9//3//f/+P/4//j/9v/2//T/8f/t/+3/7f/t/+z/6v/q/+r/6v/s/+v/
6//s/+z/6//r/+v/6//r/+v/6//s/+z/7P/s/+z/6//q/+n/6//r/+v/6//r/+v/6//r
/+v/7f/q/+H/1//O/8z/z//S/9b/2v/o//3/FQAzAF0AkADDAPcALwFlAY4BpwGtAaMB
jAFuAUoBGgHlALcAlgB9AGkAWABJADkAJwAaAA8AAgD3//b/9P/z//D/7f/t/+3/6v/q
/+j/6P/n/+f/5//n/+f/5//n/+f/5//n/+f/6P/q/+r/6f/p/+j/6P/o/+f/5//o/+j/
6P/q/+r/6v/r/+n/6f/p/+n/6//s/+z/7P/q/+v/6//r/+3/7f/t/+7/7//v/+//8P/v
/+//8P/x//T/9v/2//f/9v/4//r/+v/+////AgAEAAUABgAHAAoACwANAA8ADwATABUA
FwAYABcAFwAXABcAFwAXABUAFQASABIAEQAOAA4ADAAKAAgABwAGAAQAAwD///7//v/7
//r/+P/3//b/9P/y//L/8f/x//H/8v/y/+//7//v/+7/7P/s/+z/6//t/+3/7P/s/+z/
7P/s/+z/6v/q/+v/6//t/+3/7P/s/+3/7f/t/+3/7f/t/+3/7P/u/+7/7//v/+3/7f/t
/+3/7f/t/+3/7f/t/+3/7f/s/+r/6v/q/+r/7P/r/+v/6//o/+j/6P/o/+j/5//q/+v/
6f/o/+j/6P/o/+j/5//n/+f/5//n/+f/5//m/+b/5v/o/+j/6P/p/+f/6P/o/+j/6f/p
/+n/6v/o/+j/6P/o/+n/6v/q/+r/7P/r/+v/6//r/+z/6//p/+r/6//s/+7/7P/s/+z/
7P/q/+r/6v/q/+z/7P/s/+z/7P/s/+3/7f/t/+3/6//r/+z/7P/s/+z/7P/s/+z/7v/u
/+7/7//t/+3/7f/t/+7/7v/u/+7/7v/u/+7/7v/v/+//8P/y//P/9f/6//z//v/9//v/
+v/4//j/+P/4//n/+f/5//n/+P/4//j/9v/4//b/8//v/+3/7f/t/+z/6v/q/+r/6v/s
/+v/6//s/+z/6//r/+v/6//r/+v/6//q/+r/6v/q/+v/6//r/+v/6//r/+v/6//r/+v/
6//r/+3/7f/q/+P/1//O/8j/y//U/9b/3P/o//v/EQAvAFkAiAC9APMAKwFjAZABqwGz
Aa0BmAF6AVYBJgHzAMMAoACLAHMAXABNAD0AKQAcABUACAD7//b/9P/x/+7/7f/t/+3/
6v/q/+j/6P/n/+f/5//n/+f/5//n/+f/6f/p/+n/6v/o/+j/5//n/+j/6P/o/+f/5//o
/+j/6P/o/+j/6P/p/+n/6f/p/+n/6f/q/+r/6v/q/+v/6//r/+v/6//r/+z/6//r/+v/
7P/v/+//8P/x//D/8v/y//P/9v/4//r/+v/6//v//v8AAAIABAAGAAoADQAPABEAEQAR
ABMAFQAWABcAFwAXABcAFwAXABUAFQAWABYAFQASABIAEAAOAAwACgAIAAUAAwABAAAA
AAD9//r/+P/3//b/9P/y//L/8f/y//H/8f/w/+//7//v/+7/7P/s/+z/6//r/+v/6v/q
/+r/6v/q/+r/7P/s/+3/7f/r/+v/6v/q/+3/7f/t/+3/6//r/+v/6v/q/+r/6//r/+3/
7f/t/+3/6//r/+v/6//r/+v/6//q/+z/7P/s/+z/6v/p/+n/6f/q/+r/6v/q/+n/5//p
/+n/5//m/+b/5v/o/+j/5//n/+X/5f/l/+X/5f/k/+T/5P/k/+T/5P/l/+X/5v/m/+b/
5//n/+f/6P/o/+j/6P/o/+f/6P/o/+j/6P/n/+f/5//o/+r/6v/p/+v/6//r/+z/7P/s
/+z/7P/q/+r/6v/q/+r/6v/q/+r/7P/s/+3/7f/t/+3/7f/r/+r/7P/s/+z/7P/u/+7/
7v/v/+3/7f/t/+3/7v/u/+7/7v/t/+z/6//q/+3/7f/u//D/8//1//r//P/+//3/+//6
//r/+v/6//r/+f/5//n/+f/4//j/+P/2//j/9v/z/+//7f/t/+3/7P/s/+z/7P/s/+r/
6f/p/+r/7P/r/+v/6//r/+v/6//r/+j/6P/o/+j/6//r/+v/6//p/+n/6f/p/+v/6//r
/+v/6//t/+z/4//X/87/yP/F/8r/1v/g/+j/+f8RADEAWwCOAMkABwFFAXsBpAHBAc8B
yQG2AZoBdgFGAREB3wC2AJkAgQBuAF0ASQA1ACQAGwAQAAEA9v/2//P/7v/r/+v/6//q
/+r/6P/o/+f/5//n/+f/5//n/+f/5//n/+f/5//o/+b/5v/l/+X/5//o/+n/6f/n/+j/
6P/o/+j/6P/o/+n/6f/p/+n/6f/p/+r/6v/q/+r/6//r/+v/6//r/+v/7P/v/+//7//w
/+//7//w//H/8v/0//T/9f/4//r//P/8//3//f///wAAAwAGAAkADgANAA8AEQARABUA
FwAZABoAHQAdAB0AHQAdAB0AGwAbABoAGgAZABYAFAASABAADgAMAAoABwAFAAUABAAE
AAEA/v/8//v/+v/4//b/9v/1//b/9f/1//T/8f/x//H/8P/y//L/8v/x//H/8f/w//D/
8P/w//D/8P/u/+7/7//v/+3/7f/s/+z/7v/v//D/8f/v/+//7//u/+//8P/y//P/8v/x
//D/7//x//H/8f/x//H/8f/x//D/8P/w//D/8P/w/+//7//v/+7/7v/u/+7/7f/r/+3/
7f/r/+r/6v/q/+r/6v/p/+n/6f/p/+n/6f/p/+j/6P/o/+b/5v/m/+f/6f/q/+r/6v/p
/+n/6f/q/+z/7P/s/+z/6//s/+z/7P/u/+3/7f/t/+z/7v/u/+3/7//v/+//8P/u/+7/
7v/u/+7/7v/u/+7/8P/w//D/8P/w//D/8f/x//H/8f/v/+//8P/w//D/8P/z//H/7//t
/+7/8P/w//D/8P/x//L/8//1//P/8//z//P/8v/y//L/8v/y//L/8v/y//X/9f/2//j/
+//9/wIABAAEAAMAAQAAAAIAAgACAAIAAAD///7//f8AAAAAAAD+/wAA/v/7//f/8//z
//P/8v/w//D/8P/w//D/7//v//D/8v/x//H/8f/x//H/8f/x/+7/7v/u/+7/8f/x//H/
8f/x//H/8f/x//H/8f/x//H/8//z/+7/4//Z/9D/yv/N/9T/3P/m//T/BQAdAEEAbwCo
AOUAIwFfAZcBxAHbAeEB2QHCAaQBfAFIAQ8B3wC6AJ8AhwByAF0ASQA5ACwAHwAQAAcA
AgD8//f/9v/1//P/8f/y//L/8P/w/+3/7f/t/+3/7f/t/+3/7f/t/+3/7f/u/+7/7v/t
/+3/8P/w//D/7//t/+7/7v/u/+7/7v/u/+//8f/x//H/8f/v//D/8P/w//L/8//z//P/
8//z//P/9P/3//f/9//4//j/9//3//f/+P/6//r/+//+/wAAAgACAAQABQAIAAoADAAO
ABAAFAAVABcAGQAZAB0AHwAhACIAIwAjACMAIwAhACEAHwAfACAAIAAfABwAHAAaABgA
FgASAA==
         </WaveFormData>
      </LeadData>
      <LeadData>
         <LeadByteCountTotal>10000</LeadByteCountTotal>
         <LeadTimeOffset>0</LeadTimeOffset>
         <LeadSampleCountTotal>5000</LeadSampleCountTotal>
         <LeadAmplitudeUnitsPerBit>4.88</LeadAmplitudeUnitsPerBit>
         <LeadAmplitudeUnits>��V</LeadAmplitudeUnits>
         <LeadHighLimit>2147483647</LeadHighLimit>
         <LeadLowLimit>268435456</LeadLowLimit>
         <LeadID>II</LeadID>
         <LeadOffsetFirstSample>0</LeadOffsetFirstSample>
         <FirstSampleBaseline>0</FirstSampleBaseline>
         <LeadSampleSize>2</LeadSampleSize>
         <LeadOff>FALSE</LeadOff>
         <BaselineSway>FALSE</BaselineSway>
         <ExcessiveACNoise>FALSE</ExcessiveACNoise>
         <MuscleNoise>FALSE</MuscleNoise>
         <LeadDataCRC32>2677510790</LeadDataCRC32>
         <WaveFormData>
/P/8//z//P/+//7//v/8//j/9//3//j//v8BAAQABAAFAAMAAQAAAP7//f/7//n/9f/1
//X/9v/4//f/9//3//X/9f/2//b/9v/0//X/9P/y//H/8P/v//L/8v/z//P/8f/w/+7/
7f/w//D/8P/w/+7/7v/u/+3/7P/s/+z/6//s/+3/7f/u/+z/7f/t/+3/7f/v//P/9f/x
/+//7v/u/+//+v8KABcAIQAvAEkAZACBAKIA0gAKAT8BaAF8AX8BcwFiAUABAgG9AIIA
TAAiAAYA8v/l/+P/5f/q/+7/8P/s/+T/4v/l/+b/5v/m/+T/4P/k/+b/5P/k/+T/5P/l
/+X/5f/l/+X/5f/l/+X/5f/l/+X/5v/m/+b/5v/k/+T/5P/k/+X/5v/n/+j/5//n/+b/
5P/l/+b/5//o/+b/5f/k/+P/5f/l/+X/5v/o/+j/6P/p/+j/6P/n/+b/6P/p/+r/6v/r
/+3/7f/t//H/8//0//X/+P/5//3//f/+/wAAAAADAAUACAALAA4AEAASABUAFwAZABkA
GQAZABkAGQAaABoAGgAZABgAFgATABMAEAAQAA0ACgAJAAcAAgACAAEAAAD9//3//P/6
//j/9f/0//L/8v/y//P/8//y//H/8f/w//D/7//v/+//8f/x//H/8f/x//H/8f/x//H/
8f/x//H/8P/w//D/8P/u/+7/7//v/+7/7v/u/+7/7v/u/+7/7//x//H/8f/x/+7/7f/t
/+3/7//w//D/7v/w//D/8P/w/+7/7f/r/+n/6f/q/+v/7P/o/+j/6P/o/+r/6v/q/+r/
7P/s/+r/6v/p/+n/6f/p/+r/6//s/+3/6//r/+v/6//r/+v/7P/s/+r/7P/t/+3/7v/u
/+//7//x//L/8v/y//D/8f/x//D/8P/w//D/8P/y//L/8//0//H/8P/v/+7/7v/v//H/
8v/w//D/8P/w//D/8P/v/+//8v/z//P/8v/w//H/8f/x//H/8f/y//L/8f/x//H/8v/x
//H/8f/y//D/8f/x//H/7//v//D/8f/0//T/9P/0//T/9f/2//b/9v/2//b/+f/7//z/
/f/+/wAAAQACAP///v/9//z//v/+//z/+//9//7/AAAEAAUACAAIAAcABAABAP///P/9
//v/+f/3//f/9//4//j/9//3//f/9//5//r/+v/5//b/9v/0//P/8//z//P/8//y//L/
8f/w/+7/7f/t/+7/8P/w//D/8P/w//D/7//v//D/8f/x//H/8f/w//D/8P/z//P/8//z
//f/9//1//H/8f/w//D/+f8KABgAIQAvAEcAYQB+AKEAzgAEAToBZQGAAYoBhQF1AVoB
JAHeAJkAXgAwABAA/P/u/+n/6//z//b/9v/w/+r/6P/o/+n/7P/s/+r/6P/q/+r/7P/q
/+r/6v/o/+n/6f/p/+n/6f/p/+n/6f/p/+n/6f/q/+r/6v/q/+r/6v/q/+r/6v/q/+r/
6v/q/+v/6//q/+r/6v/q/+r/6f/p/+n/6f/q/+v/7P/u/+z/7P/s/+3/6//s/+z/7P/u
/+//8P/w//L/9f/2//f/+P/5//n/+f/6//v/////////AgADAAcACgAMAA4AEAASABQA
FwAZAB0AHQAdAB0AGwAbABwAHAAeAB0AHAAaABcAFwAUABQAEwAQAA8ADQAMAAwACwAK
AAYABQADAAAAAQD//////v/9//z//P/7//r/+f/5//j/+P/3//f/9//3//f/9//3//f/
9//3//f/9//3//f/9//2//b/9v/2//b/9v/3//f/+P/4//j/+P/2//b/9v/3//f/9//3
//f/+f/5//r/+//6//r/+f/2//T/9P/0//T/9v/3//f/9//0//T/9P/0//T/9P/0//T/
9P/0//T/9P/z//L/7//u/+//7//v/+//7//v/+//7//t/+3/7f/t/+//7//w//D/7P/u
/+//7//w//D/8f/x//L/9P/1//b/9P/z//H/7v/x//L/8//0//L/8v/z//T/9P/0//T/
9P/z//P/9P/0//b/9v/2//b/9v/2//X/9f/1//X/9P/y//P/9f/2//f/9f/1//b/9v/1
//X/9f/2//b/9f/0//T/9P/1//X/9f/z//n//P/+//7//v/+//7/////////AQACAAIA
AgACAAIAAgACAAEAAAD9//v/+//8//7/AgAFAAgACAAHAAUAAwACAAAAAQD///3/+//7
//v//P/8//v/+//7//v/+//8//z/+//6//r/+P/3//X/9f/1//X/9P/0//P/8v/y//H/
8f/y//L/8v/y//L/9P/0//P/8//y//P/8//z//P/8v/y//L/9f/1//X/9f/z//X/9//1
//P/8v/0//n/AgAQABsAJQA5AFMAbgCLALYA7AAkAU8BcAGEAYUBdQFkAUQBBAG9AH4A
RgAaAP7/7v/l/+X/7f/0//b/8v/q/+T/5P/n/+z/6v/q/+r/7P/q/+r/6P/o/+j/6P/p
/+n/6f/r/+v/6//r/+n/6f/p/+n/6v/q/+r/6v/o/+j/6P/o/+r/6v/q/+r/6v/r/+v/
6v/o/+j/6P/o/+v/6//r/+v/6//r/+v/7P/q/+r/6v/r/+z/7v/v//D/7v/v//D/8P/z
//X/9f/1//X/9//4//n/+P/5//3//f8BAAQABQAJAAgACgAMAA4AEgAUABcAGQAaABkA
GAAXABgAGQAbABwAHgAdABwAGgAYABcAEwASABEADgANAAsACAAIAAcABgAFAAUABAAC
AP///f/9//z//f/8//z/+//6//n/+f/4//j/9//3//f/+f/5//n/+f/4//f/9v/1//X/
9f/1//X/9v/2//b/9v/2//b/9//3//b/9v/2//b/9v/2//b/9//3//f/9//3//b/9f/1
//X/8//0//T/8v/y//L/8v/y//X/9f/0//P/8v/y//L/8v/w//D/8P/w//L/8v/y//L/
8P/w/+7/7v/x//H/8f/x//D/7//u/+3/7f/t/+3/7f/t/+3/7v/u/+z/7v/v/+//8P/w
//H/8f/v//D/8P/w//L/8//z//L/8v/y//L/8v/y//L/8//0//b/9v/2//b/8v/x//H/
8P/x//L/8//0//P/8v/w/+//8P/x//H/8P/x//P/9P/1//P/8//0//T/8//z//P/9P/0
//P/8v/y//D/8f/x//H/8//z//T/9f/1//T/8//y//b//P/5//j/9//2//n/+//8//3/
/f/+//7//v/8//z//P/8//r/+v/4//f/9//4//r//v8DAAYABgAFAAMAAQAAAP7/+//5
//f/9f/2//f/+f/6//n/+f/5//n/+f/6//r/+f/2//b/9P/z//L/8f/w/+//8P/w/+//
7v/v/+//8P/y//H/8P/v/+7/7//w//D/8f/w//H/8f/x/+//7v/u/+7/8f/x//H/8f/x
//P/9f/3//X/9P/2//n/AgAQABsAJQA5AE8AZACDAKwA3AAQAT0BWgFoAWkBXQFKASYB
5gCjAGoANAAKAPb/6P/f/+P/7f/w/+7/7P/s/+z/6v/p/+j/5P/o/+r/6v/o/+j/5v/m
/+b/5v/n/+f/5//p/+n/6f/p/+f/5//n/+f/5v/m/+b/5v/o/+j/6P/o/+j/6P/o/+j/
6P/p/+n/6P/o/+j/6P/o/+f/5//n/+f/6f/p/+n/6v/s/+z/7P/t/+v/7P/s/+z/7v/v
//D/8P/w//H/8P/v//L/9f/3//n/+v/7/////////wIAAwAHAAgACgAMAA4ADgAQABMA
FQAZABkAGQAZABkAGQAaABoAGgAZABgAFgAVABUAEgASAA8ADAALAAkABgAGAAUABAAD
AAMAAgAAAP3/+//7//r/+//6//r/+f/4//f/9//2//b/9f/1//X/8//z//P/8//1//X/
9f/1//X/9f/1//X/9P/0//T/9P/0//T/9f/1//T/9P/0//T/9v/2//b/9//1//X/9f/1
//T/8//z//P/8//0//T/8v/y//L/8v/y//H/8f/w/+//8P/w//D/8P/u/+7/7v/u/+7/
7v/u/+7/8P/w/+7/7v/v/+//7//v/+7/7f/s/+v/7P/t/+7/7//v/+//8P/w//D/8v/z
//P/8v/y//P/8//x//L/8v/y//L/8//z//L/9P/0//T/9P/y//L/8//0//T/9P/0//T/
9f/1//b/9v/0//T/9P/0//T/9P/z//P/9v/3//f/9v/z//P/8v/x//L/8//1//b/8//z
//P/9P/1//X/9f/2//j/+f/5//n/9v/1//X/9f/0//b/+v/6//3//v///wAAAAABAAEA
AQABAAIAAgACAAIAAgACAAIAAAAAAP7//f/9//7/AAAEAAUACAAIAAcABwAFAAQAAgAB
AP///f/7//v/+//8//z//f/9//3//f/9//7//v/9//z//P/6//n/9//3//f/9//0//T/
8//y//T/8//z//T/9P/0//T/9P/0//T/8//z//T/9f/1//X/9f/0//T/9P/3//f/9//3
//X/9f/7//f/8f/w//j/+/8EABIAHwAnADkAUQBkAIEAqgDaAAoBPQFmAXwBfwFxAVwB
PAECAb8AggBQACYADAD6/+//7f/x//T/9P/0//D/7P/q/+n/7P/u/+z/7v/w//D/7//s
/+v/6v/q/+v/6//r/+3/7f/t/+3/7P/r/+r/6f/s/+z/7P/s/+3/7v/v//D/8P/w//D/
8P/t/+3/7P/q/+r/6v/q/+r/7f/t/+3/7f/v/+//7//w//L/8v/y//P/8P/w/+//7v/v
//H/8//0//P/9f/1//X/9//5//r/+//+////AwADAAcACgALAA8AEAASABQAFgAWABgA
GwAdAB8AHwAfAB8AIQAhACIAIgAhAB8AHQAaABsAGwAYABgAFwAUABMAEQAOAA4ADQAM
AAkACQAIAAYAAwABAAEAAAABAAAAAAD///z/+//7//r/+v/5//n/+f/5//n/+f/5//n/
+f/5//n/+f/5//n/+f/5//r/+//8//v/+v/6//n/+v/6//r/+v/6//r/+v/7//n/+f/5
//n/+f/5//r/+//6//r/+f/2//T/9P/0//T/9//3//b/9f/y//L/8v/y//P/9P/1//b/
9P/0//T/9P/0//T/8v/y//X/9f/1//X/8//z//P/8//1//X/9f/1//X/9f/2//b/8v/0
//X/9f/1//b/+P/5//v//P/8//z//P/9//3//P/6//r/+v/6//r/+v/7//z//P/8//z/
/P/5//n/+v/6//r/+v/6//r/+v/6//n/+f/6//v/+//6//r/+//7//v/+f/5//r/+v/5
//n/+f/6//r/+f/4//j/+P/5//n/+f/7//3//v/9/wAAAgACAAIAAgAEAAUABQAFAAUA
BgAGAAYABgAGAAYABgAEAAQAAgABAAQABgAJAA4AEQAUABQAEwAOAAsACQAGAAUAAwAB
AP//AAABAAMABAABAAEAAQABAAMABAAEAAMA/v/+//z/+//7//v/+//7//r/+v/5//j/
+v/5//n/+v/6//r/+v/6//j/+P/3//f/+P/5//n/+f/7//r/+v/6//v/+//7//v/+f/7
//3////9//r/+v8BAA4AHAApADMARwBfAHoAmQDCAPAAJgFfAYIBjgGNAX8BZgE8Af4A
uQB6AEYAIAAIAPr/7//v//X/+v/8//z/9v/w//D/8f/0//b/9P/w//D/8P/y//D/8P/w
//D/8f/x//H/8f/x//H/8f/x//H/8f/x//L/8v/y//L/8P/w//D/8P/w//D/8P/w//D/
8f/x//D/8v/y//L/8v/z//P/8//z//P/8//z//T/8v/y//L/8//z//T/9P/0//T/9f/2
//b/+f/7//v/+//7//3//v///wIAAwAHAAcABwAKAAsADwAQABIAFAAWABoAHAAfACEA
IQAhACEAIQAjACMAJAAkACMAIQAfABwAHgAfAB0AHgAZABYAFQATABAAEAAPAA4ACQAJ
AAgABgAGAAUABgAGAAMAAgACAAEA/v/9//3//P/+//3//f/9//3//f/9//3//f/9//3/
/f////////////z//P/8//z//P/8//3//f/6//r/+v/6//z//P/8//3//f/9//3//f/6
//n/+f/5//r//P/9//z/+v/6//r/+v/5//n/+P/3//j/+P/4//j/9v/2//b/9v/2//b/
9v/2//b/9v/0//T/8//z//P/8//z//P/8//z//P/8//z//P/8//z//T/9P/w//L/8//z
//T/9P/1//X/9f/2//b/9v/0//X/9f/0//b/9v/2//b/9v/2//f/+P/2//b/9v/2//f/
9//4//j/9v/2//b/9v/4//j/9//3//b/9//3//b/9v/3//f/9//1//X/9v/2//f/9//3
//j/9//3//f/+P/6//j/+//8//3//v8AAAEAAQABAAEAAgACAAIAAgACAAIAAgACAAIA
AAD/////AAACAAYACQAMAAwACwAJAAcABgAEAAMAAQD///3//////wAAAAD9//3//f/9
//3//v/+//3/+P/4//b/9f/1//X/9f/1//b/9v/1//T/8v/x//H/8v/y//L/8v/y//T/
9P/z//P/9P/1//X/9f/z//L/8v/y//X/9f/1//X/9//5//n/9//z//L/8v/3/wIAEAAb
ACcANwBPAGgAgwCmANYADAE9AWQBfAGBAXcBZAFEAQwByQCIAFAAIgAGAPb/6//n/+3/
8v/0//L/8P/s/+r/6f/q/+z/7P/s/+z/7P/q/+j/6P/o/+j/6f/p/+n/6P/n/+b/5f/o
/+n/6v/r/+v/6v/p/+j/6v/q/+r/6v/o/+j/6P/o/+j/6f/p/+j/6v/q/+r/6v/p/+n/
6f/p/+n/6f/p/+r/7P/s/+z/7f/t/+7/7v/u/+7/7//w//D/8f/z//P/8//z//X/9v/3
//j/+f/9//3//f8AAAEABQAIAAoADAAOAA4AEAATABUAFwAXABcAFwAYABkAGwAcABoA
GQAYABYAFQAVABIAEgARAA4ADQALAAgACAAHAAYAAQABAAAA/v////3//f/8//n/+P/4
//f/+P/3//f/9v/2//X/9f/1//X/9f/1//X/8//z//P/8//1//X/9f/1//L/8v/y//L/
9P/0//X/9f/0//T/9P/0//L/8v/y//P/8//z//P/8//y//H/8f/x//H/8v/y//D/8P/w
//D/8P/x//H/8P/v//D/8P/w//D/7v/u/+7/7v/s/+z/7P/s/+z/7P/q/+r/6//r/+v/
6//r/+v/6//r/+v/6//r/+v/6//r/+z/7P/q/+z/7f/t/+r/6v/r/+v/6//s/+z/7P/q
/+v/6//q/+v/7P/t/+7/7P/s/+3/7v/w//D/8P/w/+3/7f/u/+7/7v/u/+7/7v/w//D/
7//v/+7/7//v/+7/7v/v/+//7//v/+//8P/w/+3/7f/t/+7/7f/t/+3/7v/u//H/8f/y
//T/9P/0//T/+P/5//n/+f/3//j/+P/4//r/+v/6//r/+P/4//b/9f/3//j/+v/+/wMA
BgAGAAUAAQD///7//P/9//v/+f/3//b/9f/1//T/9P/1//b/9//3//j/+P/3//L/8v/w
/+//7//v/+//7//s/+z/6//q/+z/6//r/+z/6v/q/+r/6v/s/+z/6//r/+z/7f/t/+3/
7//u/+7/7v/t/+3/7f/t//H/8f/x//H/7f/q/+r/7//8/woAEwAfADEASQBgAHcAmgDM
AAQBNwFaAW4BdQFrAVgBPAEGAb8AfgBEABYA+v/s/+H/2//j/+r/7P/s/+b/4v/i/+X/
5P/k/+b/5v/m/+T/5P/i/+L/4v/i/+P/4//j/+P/4//j/+P/5f/l/+X/5f/k/+T/5P/k
/+T/5P/k/+T/5P/k/+T/5P/k/+X/5f/k/+T/5P/k/+T/5f/l/+X/5f/n/+f/5//o/+b/
5v/m/+f/6f/q/+r/6v/s/+3/7v/u/+//8f/x//H/8//1//b/9//3//f/+v/5//3/AAAB
AAUABQAGAAcACAAMAA4AEQATABMAEwATABMAFQAVABYAFgAWABUAFAASABEAEQAOAA4A
DQAKAAkABwAGAAYABQAEAP/////+//z/+//5//n/+P/3//b/9v/1//L/8f/x//D/8v/x
//H/8f/x//H/8f/x//H/8f/x//H/8f/x//H/8f/w//D/8P/w/+7/7v/v/+//7P/s/+z/
7P/t/+7/7//x//H/8f/x//H/7//t/+z/6//s/+7/7//u/+7/7v/u/+7/8f/x//D/7//t
/+z/6//q/+j/6P/o/+j/6P/o/+j/6P/q/+r/6P/o/+n/6f/p/+n/5//n/+f/5//l/+X/
5f/l/+f/5//o/+j/5P/m/+f/5//o/+j/6f/p/+f/6P/o/+j/5//n/+b/5P/n/+j/6f/q
/+j/6P/p/+r/6v/q/+r/6v/p/+n/6v/q/+r/6v/q/+r/7P/s/+v/6//r/+v/6v/o/+j/
6f/p/+n/6f/p/+r/6v/p/+n/6f/q/+3/8P/y//L/8v/y//L/8//z//P/9f/2//b/9v/0
//T/9P/0//b/9v/0//P/8//0//b/+v/7//7//v/9//z/+//7//r/+f/3//X/8//z//P/
9P/0//H/8f/x//H/7//w//D/7//u/+7/7P/r/+n/6f/p/+n/6v/q/+n/6P/o/+f/5//o
/+b/5v/m/+b/6P/o/+f/5//o/+n/6f/p/+n/6P/o/+j/5//n/+f/5//p/+v/7f/t/+3/
6v/q/+///P8IAA8AGwAvAEUAXAB7AKIA0AAAAS0BTAFcAV8BUQE4ARIB2ACVAFwALAAG
APD/5P/X/9n/4//o/+b/5P/g/9z/2P/b/97/4P/g/+D/3v/e/97/3P/c/9z/3v/f/9//
3//e/93/3P/b/9z/3f/e/9//3//e/93/3P/e/97/3v/e/97/3v/e/97/3v/f/9//3v/g
/+D/4P/g/9//3//f/9//3//f/9//4P/g/+D/4P/h/+H/4v/i/+L/4v/j/+T/5P/l/+f/
5//n/+n/6//s/+3/8P/x//X/9f/1//j/+f/9//7/AAACAAQABgAIAAsADQAPAA8ADwAP
AA8ADwAQABAADgANAAwACgALAAsACAAIAAUAAgABAP///v/+//3//P/5//n/+P/2//P/
8f/x//D/7f/s/+z/6//s/+v/6//q/+r/6f/p/+n/6f/p/+n/6f/r/+v/6//r/+r/6f/o
/+f/6P/o/+j/6P/o/+j/6f/p/+r/6v/q/+r/6P/o/+j/6f/n/+f/5//n/+j/5//n/+f/
5//o/+j/5v/o/+j/6P/o/+f/5//m/+X/4v/i/+L/4v/g/+D/4P/g/+L/4v/i/+L/4v/i
/+D/4P/h/+H/4f/h/+H/4f/h/+H/4f/h/+H/4f/h/+H/4v/i/+L/5P/l/+X/4v/i/+P/
4//j/+T/5P/k/+T/5f/l/+T/5P/k/+T/5P/k/+T/5f/m/+T/5P/k/+T/4//j/+T/5P/k
/+T/5P/k/+T/5P/j/+P/5v/n/+f/5v/l/+X/5P/j/+X/5//o/+j/6P/o/+j/7P/t/+3/
7f/u//D/8f/y//D/8P/w//D/8v/y//D/7//t/+7/8P/0//f/+v/6//n/+f/3//b/9P/z
//H/7//t/+z/6//r/+r/6v/r/+z/7f/r/+z/7P/r/+b/5v/k/+P/4f/h/+H/4f/i/+L/
4f/g/+L/4f/h/+L/4P/g/+D/4P/g/+D/3//f/+D/4f/h/+H/4f/g/+D/4P/j/+P/4//j
/+H/5f/n/+P/4f/g/+L/5//w//r/AwANACEAOQBQAGsAlADEAPYAJwFSAWoBbQFfAUoB
JgHuAKsAcAA+ABQA+P/o/93/2f/b/97/4P/g/9z/2P/W/9n/3P/c/9r/2P/Y/9b/2P/W
/9b/1v/Y/9n/2f/Z/9n/2f/Z/9n/1//X/9f/1//a/9r/2v/a/9n/2P/X/9b/1v/W/9b/
1v/Y/9n/2f/Y/9r/2v/a/9r/2f/Z/9n/2f/Z/9n/2f/a/9r/2v/a/9v/3f/e/97/3v/c
/93/3v/e/+H/4//j/+P/5f/n/+j/6f/o/+n/7f/t/+//8v/z//f/+v/8//7/AAACAAQA
BwAJAAsACwALAAsADQANAA4ADgANAAsACQAGAAcABwAEAAQAAwAAAP///f/5//j/9v/0
//P/8//y//D/7//t/+3/7P/t/+z/7P/r/+n/5//m/+T/5v/l/+X/5f/l/+X/5f/l/+X/
5f/l/+X/4//j/+P/4//k/+T/5P/k/+T/5P/l/+X/5P/k/+T/5P/k/+T/5P/l/+P/4//j
/+P/5P/j/+P/4//h/+L/4v/g/+L/4v/i/+L/4f/h/+D/3//e/97/3v/e/93/3v/f/+D/
3v/e/97/3v/e/97/3P/c/9v/2//b/9v/3f/d/93/3f/f/9//3//f/9//3//g/+D/3v/g
/+H/4f/e/97/3//f/+H/4v/i/+L/4P/h/+H/4P/e/97/3v/e/9//4P/i/+T/4v/i/+L/
4v/j/+P/5P/k/+L/4v/i/+L/4v/i/+H/4f/i/+P/4//i/+b/5//o/+j/6P/o/+j/7P/t
/+3/7f/v//D/8P/w//D/8P/w//D/8v/y//D/7//t/+7/8P/0//n//P/8//v/+f/3//b/
9P/x/+//7f/r/+v/6//s/+z/6//r/+v/6//r/+z/7P/r/+j/6P/m/+X/5f/l/+X/5f/k
/+T/4//i/+L/4f/h/+L/4v/i/+L/4v/g/+D/3//f/+L/4//j/+P/4//i/+L/4v/h/+H/
4f/h/+X/5//p/+f/4//g/+D/5//0/wAACQATACUAOwBSAGsAkADAAPQAJQFSAWoBbwFj
AVIBNAH+ALkAegBCABQA+P/s/9//1//d/+T/6P/m/+L/2v/a/9v/3P/c/9z/3P/c/9z/
2v/Y/9j/2P/Y/9n/2f/Z/9n/2f/Z/9n/2//b/9v/2//a/9r/2v/a/9z/3P/c/9z/2v/a
/9r/2v/a/9v/2//a/9v/3P/d/97/3f/d/93/3f/d/93/3f/e/97/3v/e/9//4f/i/+L/
4v/i/+P/5P/k/+P/5f/l/+X/5//p/+r/6//u/+//8//z//X/+P/5//3/AAACAAQABgAG
AAgACwANAA8ADwAPAA8ADQANAA4ADgAPAA8ADwAOAA0ADQAKAAoACQAGAAUAAwAAAAAA
///+//n/+f/4//b/9f/z//P/8v/z//L/8v/x/+7/7f/t/+z/7P/r/+v/6//r/+v/6//r
/+n/6f/p/+n/6//r/+v/6//q/+r/6v/q/+z/7P/t/+3/6v/q/+r/6v/o/+j/6P/p/+r/
6//s/+3/7P/r/+v/6//p/+r/6v/o/+j/6P/o/+j/5//n/+b/5f/m/+b/5v/m/+b/5v/m
/+b/5P/k/+T/5P/m/+b/5P/k/+P/4//j/+P/5f/l/+X/5f/j/+P/4//j/+H/4f/i/+L/
4P/i/+P/4//k/+T/5f/l/+X/5v/m/+b/5P/l/+X/5P/m/+b/5v/m/+T/5P/l/+b/5//o
/+n/6v/p/+n/6v/q/+n/6P/n/+b/5//o/+j/6f/o/+v/6f/o/+r/6//s/+3/7v/w//H/
8f/x//P/9P/0//T/9v/2//b/9v/0//T/8v/x//H/8v/0//j/+//+//7//f/7//n/+P/2
//f/9f/z//H/7//v//D/8P/v/+//7//v/+//8P/w/+//7P/s/+r/6f/p/+n/6f/p/+b/
5v/l/+T/5v/l/+X/5v/k/+T/5P/k/+T/5P/j/+P/5P/l/+X/5f/l/+T/5P/k/+X/5f/l
/+X/3//n//P/7f/l/+j/6P/n//D/AgAPABcAJQA7AFIAbQCOAMAA+AArAVABZAFtAWkB
WAE6AQgBwQCAAEgAGAD4/+b/2//Z/9//5v/q/+j/4v/e/9z/3f/e/+D/3v/e/9z/3v/g
/97/3v/e/9z/3f/d/93/3f/d/93/3f/f/9//3//f/97/3v/e/97/4P/g/+D/4P/e/97/
3v/e/+D/4f/h/+D/4P/g/+D/4P/h/+H/4f/h/+H/4f/h/+L/4v/i/+L/4//j/+T/5P/k
/+T/5f/m/+b/5//p/+n/6f/r/+3/7v/v/+//7//y//H/9f/4//n//f/+/wAAAgAEAAgA
CgANAA8AEQARABEAEQAPAA8AEAAQABAADwAOAAwADQANAAoACgAJAAYABQADAAAAAAD/
//7/+//7//r/+P/3//X/9f/0//P/8v/y//H/8P/v/+//7v/w/+//7//v/+//7//v/+//
7f/t/+3/7f/t/+3/7f/t/+r/6v/q/+r/6//s/+7/7//u/+7/7v/u//D/8P/w//H/8P/v
/+7/7f/u/+3/7f/t/+3/7v/u/+z/7P/s/+z/7P/t/+3/7P/r/+r/6v/q/+r/6v/q/+r/
6v/o/+j/6P/o/+j/6P/m/+b/5f/l/+X/5f/n/+f/5//n/+b/5f/k/+P/5f/l/+b/5v/k
/+b/5//n/+b/5v/n/+f/5v/m/+X/5P/m/+f/5//m/+j/6P/o/+j/6P/o/+n/6v/o/+j/
6P/o/+f/5//o/+j/6P/o/+j/6P/q/+r/6f/p/+r/6//r/+r/6P/p/+n/6f/r/+3/8v/2
/+j/6v/q/+r/6v/v//H/8v/z//P/9P/0//T/9P/0//T/9P/0//T/8v/x//H/8v/0//j/
+//+//7//f/7//n/+P/2//f/9f/z//H/7//v//D/8P/v/+//7//v/+//8P/w/+//7P/s
/+r/6f/p/+n/6f/p/+j/6P/n/+b/6P/n/+f/6P/n/+b/5f/k/+b/5v/l/+X/5v/n/+f/
5//n/+b/5v/m/+f/5//n/+f/6f/r/+v/6//p/+b/5v/p//T/AgAPABkAKQA/AFgAcwCY
AM4ABAEzAVQBaAFtAWEBUAEwAfQArQBwADoADgDy/+T/2f/X/93/4v/o/+T/2v/W/97/
3//c/9z/3v/c/9z/3P/e/9z/3P/c/9z/3f/d/93/2//b/9v/2//b/9v/2//b/9z/3P/c
/9z/3v/e/97/3v/d/9z/2//a/9z/3f/d/9z/3P/c/9z/3P/b/9v/2//b/93/3f/d/97/
3v/e/97/3//f/+D/4P/g/+D/4f/i/+L/4v/j/+L/4f/l/+f/6P/p/+j/6f/t/+3/7//y
//P/9//4//r//P/+//7/AAADAAUABwAHAAcABwAHAAcACAAIAAgABwAGAAQABQAFAAIA
AgD//w==
         </WaveFormData>
      </LeadData>
      <LeadData>
         <LeadByteCountTotal>10000</LeadByteCountTotal>
         <LeadTimeOffset>0</LeadTimeOffset>
         <LeadSampleCountTotal>5000</LeadSampleCountTotal>
         <LeadAmplitudeUnitsPerBit>4.88</LeadAmplitudeUnitsPerBit>
         <LeadAmplitudeUnits>��V</LeadAmplitudeUnits>
         <LeadHighLimit>2147483647</LeadHighLimit>
         <LeadLowLimit>268435456</LeadLowLimit>
         <LeadID>V1</LeadID>
         <LeadOffsetFirstSample>0</LeadOffsetFirstSample>
         <FirstSampleBaseline>0</FirstSampleBaseline>
         <LeadSampleSize>2</LeadSampleSize>
         <LeadOff>FALSE</LeadOff>
         <BaselineSway>FALSE</BaselineSway>
         <ExcessiveACNoise>FALSE</ExcessiveACNoise>
         <MuscleNoise>FALSE</MuscleNoise>
         <LeadDataCRC32>171057591</LeadDataCRC32>
         <WaveFormData>
GQAaABoAGgAZABgAFgATABMADwAMAAkABwAGAAQAAgD+/wAAAAAAAAIAAgACAAIAAAD/
////AAACAAAAAAABAP//AQAGAAgACgAKAAoACgAMAAwADAAMAAsACgAJAAgACQAJAAkA
CgAKAAoACwALAAkACgAKAAoADAAMAAwADAAKAAoACgAKAAwADAAMAAwACgAJAAsAEgAg
ADcATgBbAF0AUgBIAEMAPgA3AC0AFQDh/5r/V/8P/8P+f/5E/hb+//30/e/9+v0a/kP+
bf6c/sP+4f4D/yn/Rv9l/4r/qv/D/9z/8P/7/wUADQASABUAFgAYABcAGQAbABwAHgAg
ACAAIQAjACQAJAAlACQAJQAkACQAJgAmACcAJwAlACYAJwAnACcAJwAoACgAKgAsACwA
LAAtAC0ALAAsAC8AMAAxADIAMQAyADMAMwAzADQANQA3ADoAOwA9AD4AQABBAEIAQwBH
AEcASQBKAEsASwBMAEwATQBOAE4ATgBMAEsASQBJAEQAQgBAAD4APQA6ADcANAAwAC0A
KwAoACUAIgAfABwAGgAXABQAEQAQAA0ADAAKAAsACgAIAAcABQAFAAUABAAEAAQABAAD
AAMAAwACAAIAAQABAAEAAQACAAIAAwAFAAQABAADAAMAAQABAAEAAQADAAMAAwADAAEA
AAAAAP//AQABAAEAAQACAAEAAQABAAAAAAAAAP//AQAAAAAA///+//7//v8BAAMAAQAB
AAAAAAAAAAAAAAAAAAAAAQABAAIAAgACAAIAAgACAAMABAAGAAYABwAHAAYABQAFAAUA
BQAHAAgACAAJAAkACAAHAAQABAAFAAcABwAHAAgACAAHAAYABQAFAAMAAwAEAAUABQAE
AAQAAwACAAIAAgACAAMAAwACAAIAAwADAAIAAgACAAMAAwADAAQAAwACAAEA/////wAA
AAAAAAAA//////3//f/9//3//////////v/+//7//v/+//z//P/8//z/+v/7//v/+//6
//n/+P/4//j/+P/4//j/+P/4//j/+P/3//T/8//z//f/+f/6//r/+v/6//r/+v/6//n/
+P/6//v//f///////v/9//z//P/7//n/9//z//D/7f/r/+z/6v/o/+b/6v/q/+r/6v/p
/+j/5//m/+b/5//p/+r/6P/o/+n/6f/r//D/8v/0//T/9P/0//T/8v/y//L/8v/z//T/
9f/1//P/8//0//T/9v/3//f/9//4//j/+P/4//b/9v/2//b/9//4//n/+v/6//r/+v/6
//v///8OACQAOwBOAFMASwBAADoAOQAyACcADQDV/43/Rv/7/q/+af4v/gL+6P3Z/c79
0/3w/Rj+Rf53/qT+x/7p/g//Mf9S/3X/lv+w/8n/3v/u//n/AQAJAAwADQAQABIAEwAV
ABcAGAAcAB4AHgAfAB0AHgAeAB8AHwAhACEAIgAiACIAIwAjACMAJAAlACUAJwAnACgA
KAAoACoAKgAqACwALQAtAC4AMQAyADMANAAzADQANQA1ADgAOgA8AD8APgA/AEEAQgBF
AEcASQBLAE8ATwBRAFIAUwBTAFQAVABXAFgAWABYAFUAUwBQAE8ATABKAEgARgBDAEAA
PQA6ADYAMwAxAC4AKQAmACMAIAAcABkAFgATABQAEQAQAA4ADwAOAAwACwAHAAcABwAG
AAYABgAGAAUABQAFAAQABAADAAMAAwADAAUABAAEAAUAAwAEAAQABQAFAAUABQAFAAMA
AwADAAMABAAEAAUABQAFAAUABQAFAAIAAQABAAEAAgACAAIAAQABAAAAAAD//wAAAAAA
AAMAAQD//////v/8//z//P/8//7//v///////P/8//z//P/8//z//f/+//7//v//////
/v/9//3//f/9////AAAAAP/////+//3//v/+////AQD/////AAAAAP///v/9//3//f/9
//7////8//r/+f/3//f/+P/5//r/+f/5//j/+P/3//f/9v/2//j/+f/5//n/9v/1//T/
8//z//P/9P/0//T/9P/z//P/8f/x//H/8f/z//P/8//y//L/8v/y//L/8P/w//D/8P/u
/+//7//v/+3/7f/t/+7/7v/u/+7/7v/s/+7/8P/w//D/8P/w//P/9P/0//T/8//z//T/
9f/4//j/+P/4//b/9f/z//H/7f/q/+f/5f/m/+T/4v/g/+D/4P/g/+D/4v/i/+L/4v/f
/9//4P/g/97/3v/f/9//4//o/+r/7P/q/+r/6v/q/+v/7P/t/+7/7P/s/+z/6//r/+v/
7P/s/+3/7//w//H/8f/w/+//7v/v//D/8f/y//H/8P/v/+7/8P/w//D/8P/z//f//v8O
ACMAOABHAEcAPAA0ADUAMgAnABEA4f+Z/07/B/+5/m3+Mf4A/tr9w/22/a/9wP3o/Rf+
Sf58/qX+xf7r/hH/MP9R/3T/kv+t/8T/1v/j/+3/8f/2//f//P/+////AQADAAQABAAG
AAYABwAIAAoACwANAAsADQANAA4ADAAMAA0ADQAPABAAEQARABEAEQASABIAFAAWABYA
FgAYABkAGQAaABkAGgAbABwAHwAgACEAIQAhACIAIwAlACcAKQAsAC4AMQAzADUANwA5
ADkAOwA8AEAAQQBDAEQARABEAEMAQgBBAEEAQABBAD0AOgA3ADQAMQAuACsAKAAoACUA
IwAgABsAGAAVABIAEAANAAoABwAGAAMAAgAAAP3//P/6//n/+P/5//r/+v/4//j/+P/3
//n/+f/4//j/+f/5//n/+f/5//j/+P/5//v//P/8//3/+//7//v/+//9//3//f/9//7/
/v///////v/9//z/+//7//v//P/9//3//P/7//n/+//6//r/+f/6//r/+v/9//3/+//7
//r/+//8//3//v/8//z//f/9//7//v/+//7//v/+////AAD///7//v/9//////8AAAEA
//8BAAIAAgAEAAUABQAFAAYABgAHAAkABwAHAAgACAAIAAgACAAJAAgABwAHAAcABwAG
AAYABQAGAAYABgAGAAUABQAEAAQABQAFAAQABAAEAAUABQAFAAUABQAFAAUAAwADAAQA
BAAEAAQAAwADAAUABQAFAAUABQAFAAUABAAGAAYABgAGAAYABgAGAAYABgAHAAcABwAJ
AAkACQAKAAkACAAHAAYACAAIAAgACAAJAAYABQAFAAkACgAMAAwADAAMAA8AEAAQABAA
DwAPABAAEQAUABQAFAAUABIAEQAPAA0ACwAIAAUAAwAEAAIAAAD+//7//v/+//7//v/+
//7//v/7//v//P/8//r/+v/7//v/+/8AAAIABAAEAAQABAAEAAYABgAGAAYABQAEAAMA
AQADAAMABAAEAAQABQAFAAUABQAEAAMAAgAEAAQABAAEAAMAAgABAAAAAgACAAIAAgAF
AAUADAAaADEARgBTAFEARgBCAEMAQAA3ACcA+/+3/2z/Jf/b/o/+T/4a/vT94f3S/c39
3P0C/i3+Xf6M/rP+0/75/h//PP9d/4D/oP+9/9b/6P/x//f/+/8AAAUACgAMAA0ADwAR
ABIAEwAUABMAEwAVABYAFgAXABUAFwAXABgAFgAWABcAFwAYABoAHAAdAB4AHQAdABwA
HgAgACAAIAAhACEAIAAgAB8AIAAhACIAJAAmACgAKQApACoAKwAtAC4ALwAxADIAMwA1
ADcAOQA7ADsAPQA+AEIAQwBFAEYARgBGAEUARABEAEMAQQBBADwAOgA4ADYAMQAuACsA
KAAoACUAIwAgABsAGAAVABIAEgAPAAwACQAIAAUABAACAAEAAAD+//3//f/9//3//P/7
//r/+f/3//n/+f/4//j/+f/5//n/+f/3//b/9v/3//f/+P/4//n/+P/3//b/9f/3//f/
9//3//b/9v/3//f/9//3//f/9//4//f/9//3//b/9v/2//X/9//2//b/9f/2//b/9v/5
//f/9f/1//T/9f/2//f/+P/4//j/+f/5//n/+v/7//z//P/8//3//v/+//7//////wAA
/////////f///wAAAAADAAMAAgABAAAAAAABAAMAAgABAAEAAAABAAAA//////3//f/+
////AQAAAAAA///+//7//v/+//7//f/7//r/+f/5//j/+P/2//f/9//3//j/9//2//X/
9f/1//b/9v/0//T/8//z//T/9f/2//f/9v/1//T/8v/y//L/8v/y//D/8P/w//D/8v/z
//P/8//z//P/8//0//P/8v/x//D/8v/y//L/8v/w//D/8P/u/+//8P/x//L/9f/2//b/
9v/1//X/9v/3//j/+P/4//j/9v/1//P/8f/v/+z/6f/n/+j/5v/k/+L/4v/i/+L/4v/k
/+T/5P/k/+H/4f/i/+L/4v/i/+P/4//l/+r/7P/u/+z/7P/s/+z/7v/u/+7/7v/s/+z/
7P/r/+v/6//s/+z/7v/v/+//7//v/+7/7f/s/+3/7v/v//D/8P/w//D/8P/w//D/8P/w
//P/9f/6/wgAHQAwAEEARQA6ADAALwAsACUAGwADAMv/gv89//f+rf5n/i7+Av7p/dz9
1f3g/QD+Kf5V/oT+q/7L/uv+D/8u/0//cv+U/6//yv/e/+v/8//5//z///8CAAYABwAJ
AAsADAANAA4ADQANAA8AEAAQABEAEQATABMAFAASABIAEwATABUAFgAXABcAFwAXABgA
GAAZABwAHQAeAB4AHwAfACAAIQAiACMAJAAlACYAJwAnACgAKAAoACkALAAtAC8AMAAz
ADUANwA5ADkAOQA7ADwAQABBAEMARABDAEQARABEAEIAQQA/AD8APAA6ADgANgA1ADIA
LwAsACwAKQAnACQAIQAeABsAGAAWABMAEAANAA4ACwAKAAgABQAEAAIAAQABAAEAAQAA
AP7//v/+//3//f/9//z//P/9//3//f/9//3//P/8//3///8AAAAAAQD+//3//P/7//3/
/f/9//3//P/8//3//f/9//3//f/9//7//f/9//3//P/8//z/+//8//z//f/9//7//v/+
/wEA///9//3//P/9//7///8AAAAAAAABAAEAAAAAAAAAAAACAAIAAwAEAAQABAAFAAUA
BwAHAAgACQAIAAkACQAIAAkACQAIAAcABgAGAAcACQAHAAcACAAIAAgACAAIAAkACAAH
AAcABwAHAAYABgAFAAYABgAGAAYABQAFAAQABAAFAAUABAAEAAIAAwADAAMAAwADAAMA
AwABAAEAAgACAAIAAgABAAEAAgADAAQABQAEAAMAAgAAAAIAAgACAAIAAgACAAIAAgAA
AAEAAQABAAEAAQABAAIAAQAAAP///v8AAAAAAgAEAAQABAAEAAQABAAFAAYABgAGAAcA
BwAIAAkACQAIAAcABgAGAAUAAwABAP///P/5//f/9v/0//L/8P/0//T/9P/0//P/8v/x
//D/8P/x//P/9P/y//L/8//z//f//P/+/wAAAAAAAAAAAAD///7//f/8//3//v//////
/////wAAAAAAAAEAAQABAAQABAAEAAQAAgACAAIAAgAEAAQABAAEAAQABAAEAAQAAwAH
ABAAJAA9AFAAWwBXAEoARAA/ADwANQAnAAEAv/9y/yv/4f6Z/lv+KP4G/vP96P3l/fr9
IP5J/nf+pv7N/u3+Ef83/1T/c/+U/7T/zf/m//j/AwANABUAGAAbABwAHgAfACEAIwAk
ACgAKgAqACsAKwAsACwALQAvADEAMQAyADIAMgAzADMAMwA0ADUANQA5ADkAOgA6ADoA
PAA8ADwAQABBAEEAQgBFAEYARwBIAEkASgBLAEsATgBQAFIAVQBUAFUAVwBYAF0AXwBh
AGMAZQBlAGcAaABqAGsAbQBuAHEAcgByAHIAbgBtAGsAawBqAGgAZgBkAGEAXgBbAFgA
VABRAE8ATABKAEgARgBEAEEAPQA5ADUANQAzADMAMgAxADAALgAtACsAKwArACoAKgAq
ACoAKQAnACcAJgAmACcAJwAnACcAJwAmACYAJwAlACYAJgAnACcAJwAnACcAJQAlACUA
JQAmACYAJwAnACYAJQAkACMAJAAjACMAIwAkACQAJAAjACEAIAAgAB8AIAAgACAAIwAi
AB8AHgAcAB4AHgAeAB4AIAAgACEAIQAeAB4AHgAeACAAIAAhACIAIgAiACMAIwAiACEA
IQAhACMAJQAmACYAJgAlACMAIQAhACIAJAAnACYAJQAlACQAIwAiACEAIQAjACMAJAAl
ACQAIgAhAB8AHgAeAB4AHgAdAB0AHAAcABsAGwAaABoAHAAdAB0AHQAaABkAGAAXABcA
FwAYABgAFgAWABUAFQAVABUAFQAVABUAFQAVABQAEgASABIAEgASABIAEgASABAAEQAR
ABEADwAPAA8AEAASABQAEgASABIAEgATABQAFAAUABUAFQAWABcAGAAYABgAGAAYABcA
FQATAA0ACgAHAAUAAgAAAP7//P///wAAAQACAAAAAAAAAAAAAQABAAIAAgD+//7/////
/wEABgAIAAoADAAMAAwADAAKAAoACgAKAAsADAANAA0ACwALAAwADAAMAA0ADQANAA4A
DgAOAA4ADAAMAAwADAAOAA4ADgAOAA4ADgAOAA4ADwAPABYAJgA9AFQAZQBnAF4AVABR
AE4ARwA7ABsA3f+S/0v///6x/m/+Ov4Q/vv97P3j/ez9DP43/mX+lP7B/uP+B/8t/1D/
cf+S/7D/y//m//z/CwATABsAIgAjACYAKAArAC0ALwAwADIANAA0ADUAMwA0ADQANQA3
ADkAOQA6ADwAPAA9AD0AOwA8AD0APQBBAEEAQgBCAEAAQgBCAEIARgBHAEcASABJAEoA
SwBMAEsATABNAE0AUABSAFQAVwBWAFcAWQBaAF8AYQBjAGUAZwBnAGkAagBsAG0AbwBw
AHIAdAB1AHYAcgBxAG8AbwBsAGoAaABmAGUAYgBfAFwAWQBVAFIATgBMAEoASABGAEMA
PwA7ADcANAAxADAALgAtACwAKgApACYAJQAkACIAJAAkACQAIwAiACEAHwAeAB8AHwAf
AB8AIQAgACAAIQAfACAAIAAhACEAIQAhACEAIAAfAB4AHQAeAB4AHwAfAB8AHwAfAB8A
HgAdAB0AHQAeAB4AHgAdABsAGgAaABkAGAAYABgAGwAZABcAFwAWABYAFgAWABYAFAAU
ABUAFQAUABQAFAAUABMAEgASABIAEAAQABEAEQAQAA8ADwAPAA8AEQASABIAEgARAA8A
DQAOAA4ADwARAA8ADwAQABAADQAMAAsACwANAA0ADgAPAA4ADAALAAkACAAIAAgACAAH
AAcABgAGAAMAAwACAAIABAAFAAUABQAEAAMAAgABAAEAAQACAAIAAAAAAP/////9//3/
/f/9//////////7//P/8//z//P/8//z//P/8//z//f/9//3/+//7//v//P/8//7/AAAA
AP7//v/+//7/AQACAAIAAgADAAMABAAFAAYABgAGAAYABgAFAAMAAQD7//j/9f/z//T/
8v/w/+7/8P/w//D/8P/u/+7/7v/u/+3/7f/u/+7/6v/q/+v/6//t//L/9P/2//b/9v/2
//b/9v/2//b/9v/4//j/+P/3//f/9//4//j/+P/5//n/+f/6//r/+v/6//j/+P/4//j/
+v/6//r/+v/4//j/+P/4//n/+/8CABIAKQA+AE0AUQBIAEAAPwA+ADkAKQAFAMP/dv8t
/+P+lf5T/iD++P3h/dT9yf3Q/fL9Hf5J/nz+q/7N/vP+G/88/1v/fv+c/7f/0v/o//X/
//8HAAoADQAQABAAEwAVABcAGAAaABwAHAAdABsAHAAcAB0AHgAhACIAJAAiACIAIwAj
ACMAJAAlACUAJwAnACgAKAAoACoAKgAqAC4ALwAvADAALwAwADEAMgAzADQANQA1ADkA
OgA7AD0APgA/AEEAQgBFAEcASQBLAE0ATQBPAFAAVABVAFcAWABbAFwAXABcAFoAWQBX
AFcAVgBUAFIAUABPAEwASQBGAEQAQQA/ADwAOQA2ADMAMAAsACkAJgAjACQAIQAgAB4A
GwAaABgAFwAVABUAFQAUABUAFgAXABcAFQAVABQAFAAXABcAFwAXABkAGAAYABkAFwAY
ABgAGQAZABkAGQAZABkAGQAZABkAGgAaABsAGwAZABkAGQAZABoAGQAZABkAGgAaABoA
GQAZABgAGAAXABgAGAAYABsAGwAZABkAGAAaABoAGgAaABwAHAAdAB0AHAAcABwAHAAd
AB4AIAAiACEAIAAgAB8AHwAfACAAIQAjACUAJgAmACYAJQAjACEAIQAiACQAJwAlACUA
JgAmACUAJAAjACMAJQAlACYAJwAlACQAJAAjACMAJAAlACYAJQAlACQAJAAjACMAIgAi
ACQAJQAlACUAIgAhACAAHwAhACEAIgAiACAAIAAfAB8AHwAfAB8AHwAhACEAIQAgAB4A
HgAeAB4AIAAgACAAIAAeAB8AHwAfAB0AIAAhACIAIwAkACQAJAAjACIAIwAjACQAJQAo
ACgAKAAoACYAJQAjACEAHwAcABkAFwAUABIAEAAOABAAEAAQABAAEgASABIAEgAQAA8A
DwAOAA4ADgAPAA8ADwAUABYAGAAYABgAGAAYABoAGgAaABoAGQAYABcAFQAWABcAGQAa
ABgAGQAZABkAGgAaABoAGgAcABwAHAAcABoAGgAaABoAHAAcABwAHAAbABsAIgAwAEkA
XgBrAGsAYgBcAFcAVABNAEEAHQDf/5T/Tf8F/7v+d/5A/hr+Bf74/fX9BP4m/lH+f/6s
/tH+8/4X/zv/Wv99/6D/wP/b//T/BAARABcAGwAgACMAJgAqACkAKwAtAC4ALgAwADAA
MQAzADQANAA1ADMANQA1ADYANgA2ADcANwA3ADgAOQA5ADkAOQA6ADoAPAA+AD4APgA/
AD8APgA+AD8AQABBAEIARQBGAEcARwBIAEgASABJAEoASwBNAE4AUABRAFIAUwBXAFcA
WQBaAFoAWwBdAF4AXQBeAF4AXgBdAF0AXABdAFkAVgBTAFAATwBMAEkARgBCAD8APQA6
ADkANgAzADAALgArACgAJQAiAB8AHgAcAB0AHAAaABkAFwAXABcAFgAVABQAEwARABIA
EwATABQAFAATABIAEQASABIAEwAVABUAFgAWABcAFAATABIAEQAUABUAFgAXABQAFAAV
ABUAFQAVABUAFQAWABUAFQAVABUAFAATABEAEgASABMAEwASABIAEgAVABUAEwATABIA
FAAUABQAFAASABIAEwATABUAFgAXABgAFwAWABYAFgAWABYAFwAXABgAFwAXABcAFwAZ
ABoAGgAdAB0AHAAbABgAGAAZABsAGwAbABwAHAAdABwAGwAbABoAGQAZABkAGwAaABoA
GQAaABoAGgAaABkAGQAYABgAGQAZABgAGAAWABcAFwAXABgAFwAWABUAEwATABQAFAAW
ABYAFQAVABMAEwATABMAEQARABEAEAARABIAEwAUABQAFAAUABQAFAAUABQAFwAYABgA
GAAYABcAFwAXABkAGgAbABwAGgAZABcAFQARAA4ACwAJAAgABgAEAAIAAwACAAEAAAAD
AAQABQAGAAMAAwAEAAQAAAAAAAEAAQAFAAoADAAOAAwADAAMAAwADAAMAAwADAAKAAoA
CgAJAAkACQAKAAoACgALAAsACwAMAAwADAAMAA4ADgAOAA4ADAAMAAwADAAMAAwADAAM
AA8AEQAUACIANwBKAFkAXQBUAEoARQBCAD0AMQAVAN//lv9R/w3/w/5//kr+IP4H/vj9
8/0A/iD+Sf51/qL+x/7p/gn/Lf9M/2v/jv+u/8v/6P/8/wUADQATABYAGQAcAB4AIQAj
ACUAJgAlACYAJQAlACYAKAApACsAKwAtAC0ALgAsACwALQAtAC0ALgAvAC8ALwAvADAA
MAAyADQANAA0ADQANQA1ADYANQA2ADcAOAA5ADoAOwA7ADsAPAA9AD8AQgBDAEUARgBH
AEkASwBNAE4ATQBOAE4AUQBTAFYAWABXAFgAWABYAFYAVQBTAFMAUABOAEwASgBFAEIA
PwA8ADsAOQA4ADYAMgAuACoAJgAlACMAIQAfABwAGQAYABYAFwAWABQAEwATABMAEwAS
ABEAEAAPAA0ADQANAAwADAANAA0ADQANAAsACgAKAAsACQAKAAoACwAJAAkACQAJAAcA
BwAHAAcABwAIAAoACwAIAAcABgAFAAYABQAFAAUABAAEAAQAAwAFAAQABAADAAIAAgAC
AAUABQADAAMAAgAEAAQABAAEAAIAAgADAAMAAwAEAAUABgAGAAYABwAIAAcABgAGAAUA
BwAHAAgACQAIAAkACQAIAAkACQAIAAcABgAGAAcACQAHAAcACAAIAAkACAAHAAcABQAF
AAYABwAHAAYABgAFAAQABAAEAAQAAwADAAIAAgADAAMAAgACAAEAAQAAAP//////////
///9//3//v/+//z//P/7//v//f/9//3//f/8//v/+v/4//j//P/+/wAAAAAAAAAAAAAA
AP///v8BAAEAAgADAAIAAgACAAIAAgABAP///f/6//j/9v/1//H/7v/r/+j/7P/s/+z/
7P/q/+r/6v/q/+n/6f/q/+r/6v/q/+v/6//s//D/8f/y//T/9P/0//T/8v/y//L/8v/y
//L/8v/x//H/8f/y//L/8P/x//H/8f/0//T/9P/0//L/8v/y//L/8v/y//L/8v/y//L/
8v/y//H/8//4/wYAGwAyAEMASQBCADQALwAsACUAGwADAM//iP9B//n+rf5r/jL+Av7p
/d792f3i/f79J/5T/oD+qf7J/uv+D/8w/1H/dP+Q/6v/xv/a/+n/8//5//7/AwAGAAYA
BQAHAAkACgAOABAAEAARABEAEgASABMAEQATABMAFAAVABYAGAAZABcAGAAZABkAGwAb
ABwAHAAcAB4AHgAeACAAIQAhACIAIwAkACUAJgAlACYAJwAnACsALAAtAC8AMAAxADMA
NAA2ADcAOAA5ADwAPQBAAEIAQgBDAEUARgBFAEYARgBGAEYARQBDAEMAPgA8ADoAOAA3
ADQAMQAuACwAKQAnACQAIQAeABsAGAAWABMAEAANAAoABwAGAAQABQAEAAIAAQD9//3/
/f/8//z//P/8//v/+//7//r/+v/5//n/+f/5//v/+v/6//v/+P/4//f/9//3//f/9//3
//f/9//3//f/9v/2//f/9//3//f/9//3//b/9f/1//X/+P/4//j/9//5//j/+P/3//b/
9v/2//n/+//5//n/+P/4//j/+P/4//n/+v/8//3//P/8//z//P/8//z//f/+//7//v//
/////v/9//3//f/9////AAAAAAEAAQAAAP///v/+////AQABAAEAAgACAAEAAAD/////
/////wAAAQABAAAAAAD///7//v/+//7///////7//v/7//v/+v/6//z//f/9//3//P/7
//r/+f/5//n/+v/6//r/+v/5//n/+f/5//n/+f/5//n/+f/6//z//P/8//z//P/9//7/
/v/+//////8AAAEAAgACAAIAAgADAAMAAgABAP3/+v/3//X/8v/w/+7/7P/w//D/8P/w
/+7/7v/u/+7/7v/v//H/8v/u/+7/7//v//H/9v/4//r//P/8//z//P/6//r/+v/6//z/
/P/8//v/+f/5//r/+v/8//3//f/9//7//v/+//7//v/+//7//v8AAAAAAAAAAAIAAgAC
AAIAAwAFAAgAFAApAEIAUwBZAFAASABDAEIAOwAtAA8A0/+I/z3/9f6n/mP+LP4E/u39
4P3V/db99P0f/k3+fv6r/s/+8/4b/0D/X/+A/6D/u//U/+z/+/8FAA0AEgAVABYAGAAZ
ABsAHQAeACIAJAAkACUAIwAkACQAJQAnACkAKQAqACoAKgArACsAKwAsAC0ALQAvAC8A
MAAwADAAMgAyADIANAA1ADUANgA3ADgAOQA6ADsAPAA9AD0AQQBCAEMARQBGAEcASQBK
AE8AUQBTAFUAVwBXAFkAWgBcAF0AXwBgAGMAZABkAGQAZABjAGEAYQBeAFwAWgBYAFUA
UgBPAEwASABFAEMAQAA+ADwAOgA4ADUAMQAtACkAKAAlACQAIgAhACAAHgAdABsAGwAb
ABoAGwAcAB0AHQAbABsAGgAaABsAGwAbABsAGwAaABoAGwAZABoAGgAbABsAGwAbABsA
GQAZABkAGQAaABoAGwAbABkAGQAZABkAGgAZABkAGQAaABoAGgAZABsAGgAaABkAGgAa
ABoAHQAdABsAGwAaABwAHAAcABwAHgAeAB8AHwAcABwAHAAcAB4AHgAfACAAIgAiACMA
IwAiACEAIQAhACMAJQAmACYAJgAlACMAIQAjACQAJgApACcAJwAoACgAJwAmACUAJQAn
ACcAKAApACgAJgAlACMAJAAkACQAJAAlACUAJAAkACMAIwAiACIAIgAjACMAIwAgAB8A
HgAdAB8AHwAgACAAIAAgAB8AHwAdAB0AHQAdAB8AHwAfAB4AHAAcABwAHAAeAB4AHAAc
ACIAIgAiACIAIgAjACQAJAAkACcAJwAoACkAKAAoACgAKAAqACkAJwAlACEAHgAbABkA
FgAUABIAEAAUABQAFAAUABIAEgASABIAEwATABQAFAAQABAAEQARABMAGAAaABwAHgAe
AB4AHgAcABwAHAAcAB4AHgAeAB0AHQAdAB4AHgAeAB8AHwAfACIAIgAiACIAIAAgACAA
IAAhACIAIwAkACIAIgAiACIAIwAlACwAOgBTAGoAeQB7AHIAagBnAGYAYQBPACcA4/+Y
/0//Af+z/nX+Qv4c/gf++P3t/fj9Gv5F/nX+qP7T/vn+H/9H/2j/if+s/8r/4f/6/xIA
IQAnAC8ANgA3ADoAPAA9AD8AQQBCAEYASABIAEkASQBKAEoASwBNAE8ATwBQAFIAUgBT
AFMAUwBUAFUAVQBZAFkAWgBaAFoAXABcAFwAXgBfAF8AYABjAGQAZQBmAGcAaABpAGkA
bQBuAG8AcQByAHMAdQB2AHkAewB9AH8AgwCDAIUAhgCIAIkAiwCMAI0AjgCOAI4AjgCN
AIsAiwCKAIgAhgCEAIEAfgB7AHgAdABxAG8AbABrAGgAZQBiAF4AWwBYAFUAVgBTAFIA
UABRAA==
         </WaveFormData>
      </LeadData>
      <LeadData>
         <LeadByteCountTotal>10000</LeadByteCountTotal>
         <LeadTimeOffset>0</LeadTimeOffset>
         <LeadSampleCountTotal>5000</LeadSampleCountTotal>
         <LeadAmplitudeUnitsPerBit>4.88</LeadAmplitudeUnitsPerBit>
         <LeadAmplitudeUnits>��V</LeadAmplitudeUnits>
         <LeadHighLimit>2147483647</LeadHighLimit>
         <LeadLowLimit>268435456</LeadLowLimit>
         <LeadID>V2</LeadID>
         <LeadOffsetFirstSample>0</LeadOffsetFirstSample>
         <FirstSampleBaseline>0</FirstSampleBaseline>
         <LeadSampleSize>2</LeadSampleSize>
         <LeadOff>FALSE</LeadOff>
         <BaselineSway>FALSE</BaselineSway>
         <ExcessiveACNoise>FALSE</ExcessiveACNoise>
         <MuscleNoise>FALSE</MuscleNoise>
         <LeadDataCRC32>3582228486</LeadDataCRC32>
         <WaveFormData>
CAAIAAcABwAHAAcABwAGAAUAAgAAAP////////////8AAAAAAAD+//3//P/7//v/+v/4
//f/9v/3//b/9//5//f/+f/8//7/AAD//////////////f/8//z//P/8//z//f/9//7/
/v/+//7//////////////wAAAAAAAAAAAAD+//7//v////////////////8AAAEAAwAK
ABYAJQAyADAAJQAjAC0AOABIAGQAgQCTAJYAnAChAKUAsACwAJUAXgD8/4X/N/8h/w//
5/7B/rP+vf7g/gb/JP9F/2r/jP+o/8X/2P/n//P//P8CAAYACAAKAAsADgAPABEAFQAX
ABcAGQAYABoAGgAbABwAHAAcAB4AHwAgACEAIgAjACQAJAAlACYAJgAnACkAKQArACwA
LQAsAC4AMAAwADIANgA4ADoAOwA8AD0APwBCAEQARwBLAE8AUwBWAFoAXgBhAGUAaQBu
AHMAeQB/AIMAhwCNAJIAlgCbAKEApwCoAKwAsQCzALEAsgCyALEAsQCwAK0AqwClAKAA
mwCXAJEAigCDAHsAdQBuAGUAXQBVAEwAQwA7ADYALwAqACQAHQAZABYAEQANAAgABQAC
AP///f/6//n/9f/0//L/8f/v//D/8P/x//D/7//u/+v/7P/r/+v/6v/s/+z/7P/t/+z/
6v/p/+j/5//n/+j/6P/m/+b/5v/l/+b/5v/m/+X/5f/m/+b/5v/k/+T/4//j/+T/5P/k
/+X/4//j/+P/4//j/+L/4v/i/+P/4//j/+T/5P/k/+T/5P/m/+b/5v/m/+T/5f/l/+X/
5//n/+f/5//o/+j/6f/q/+j/6P/o/+j/6v/q/+v/6//r/+z/6//p/+v/6//r/+v/7f/t
/+7/8P/v/+7/7f/s/+3/7v/u/+//7f/t/+3/7f/t/+7/7v/u/+3/7f/r/+v/6v/r/+v/
6//t/+z/6//q/+r/6v/q/+r/6v/r/+v/6v/o/+j/6f/r/+r/6f/o/+f/6P/o/+j/6P/m
/+f/5//n/+f/5//n/+f/5//m/+b/5v/k/+T/5P/l/+b/5v/o/+b/5v/m/+b/5v/l/+P/
4v/j/+T/5f/m/+X/4//i/+H/4f/h/+D/3//a/9j/1//X/9X/1f/V/9b/1P/U/9L/0f/O
/83/zf/N/8z/zP/M/8z/yv/K/8v/y//L/87/0P/Q/83/zf/N/83/zP/J/8f/xv/I/8j/
yP/H/8X/xv/G/8b/xP/F/8X/xf/F/8X/xv/G/8T/xP/E/8T/xP/E/8X/xf/F/8X/xf/F
/8T/x//L/9b/5P/v//D/5v/j/+v/9/8MACoASABlAHUAhgCUAKEAsQC6AKgAfQAmAKT/
Qf8d/wX/3f6x/pH+i/6h/sb+7P4K/yv/SP9m/4L/mf+q/7f/v//G/8r/zP/Q/9L/1P/W
/9b/1//b/93/3f/f/9//4P/f/9//4v/i/+L/5P/j/+T/5f/m/+X/5v/m/+f/6v/q/+v/
7f/t/+//8P/x//T/9v/4//j/+v/+/wAAAgAEAAYACAALAA8AEgAWABsAHQAhACQAKAAu
ADMAOQA/AEYASwBRAFcAXABhAGgAbgB2AHsAgQCHAIgAjACRAJMAlQCWAJYAlQCTAJIA
jwCNAIcAggB9AHkAcwBsAGUAXQBUAEwAQgA5AC8AJgAdABUAEAAJAAQA/v/2//H/7f/n
/+L/3v/c/9r/1//V/9L/0f/R/9D/zv/N/8z/zP/L/8v/yf/J/8n/x//J/8n/yv/K/8j/
yP/I/8n/y//K/8r/yv/J/8n/yv/K/8r/yv/K/8n/yv/K/8r/yf/J/8r/yv/K/8r/yv/J
/8n/yf/K/8v/zf/M/8v/yv/J/8r/yv/L/8z/zf/N/83/zv/M/8z/zP/M/87/zv/O/87/
zP/N/83/zf/P/8//z//P/9D/0P/R/9L/1P/U/9T/1P/W/9b/1//X/9j/2v/a/9n/2v/b
/9z/3f/b/9v/3P/e/9//4P/h/+L/5P/k/+P/4//j/+P/4//j/+X/5v/m/+b/5f/l/+P/
4//i/+P/4//j/+X/5P/j/+L/4v/i/+L/4v/g/+H/4f/g/+D/4P/h/+P/4f/h/+H/4f/i
/+L/4v/i/+H/4f/g/9//4f/h/+H/4f/h/+L/4v/k/+T/5P/k/+X/5f/k/+T/5v/m/+b/
5v/n/+f/6P/p/+n/6f/o/+f/5P/i/+H/4f/j/+P/4//k/+L/4v/g/9//4P/f/9//3//c
/9z/3P/c/9j/2P/Z/9n/3f/g/+L/4v/g/9//3v/d/9//3f/c/9z/2//a/9n/1//V/9b/
1v/W/9b/1//X/9f/1P/T/9P/0v/S/9L/0v/S/9D/0P/R/9H/0P/P/87/zf/O/9H/0//Y
/+L/7f/0//L/6//v////FAAuAEwAawCDAJYArgDBANMA4gDgALsAdAACAIX/O/8f//3+
0f6r/pP+l/64/uD+/v4b/zz/XP94/5H/pP+z/73/wv/I/8r/zv/S/9P/1v/X/9n/2//d
/93/3//i/+T/5P/l/+b/5v/m/+j/5//o/+n/6v/t/+7/7v/v//D/8P/x//P/9//5//r/
+//+/wAAAgACAAQACAAKAAwAEAASABQAFwAcAB4AIQAlACsALwAyADYAOwA/AEQASQBQ
AFUAWwBhAGkAbwB3AH4AhACJAI8AlQCbAKAApgCpAKkAqgCqAKkApwCmAKMAoQCfAJoA
lQCRAIkAggB7AHMAagBiAFgATwBDADoAMQApACEAGQATAAwABQABAP7/+f/z/+7/6//o
/+P/4f/e/93/2//a/9j/1//S/9L/0f/R/9H/0f/R/8//0P/P/8//zv/M/8z/zP/N/83/
zP/M/8z/yf/J/8r/yv/M/8z/zP/L/8j/yP/I/8f/yf/K/8r/yv/I/8j/x//H/8b/xv/G
/8f/yf/J/8n/yf/J/8j/yP/I/8f/x//H/8j/xv/G/8b/xv/E/8T/xP/E/8T/xf/F/8X/
w//D/8P/w//E/8T/xf/G/8j/yP/I/8j/yP/I/8n/yf/M/87/zv/N/83/zf/N/83/zv/P
/9H/1P/U/9T/1P/U/9T/1P/T/9P/1f/V/9X/1f/V/9b/1v/W/9f/1//V/9X/1v/X/9f/
1//X/9b/1f/U/9X/1v/X/9j/1v/X/9f/1v/W/9b/1//Z/9f/1//X/9f/1v/W/9b/1v/W
/9f/1//X/9X/1f/V/9X/1v/W/9f/2P/W/9b/1v/X/9j/2v/a/9r/2v/a/9v/2//a/9r/
2v/a/9r/2v/d/93/3v/f/93/3f/c/9v/2v/Y/9f/1//Y/9n/2v/c/9v/2v/X/9X/1v/V
/9X/1f/U/9T/1P/U/9T/1P/V/9X/1//a/9z/3P/b/9v/2//b/9z/2//b/9z/3P/c/9z/
2//d/97/3v/e/+D/4f/h/+H/3//f/+D/4P/h/+L/4//k/+L/4v/j/+P/5f/l/+X/5f/o
/+n/6//y//7/CQASABAACQAPACEAMgBMAGgAhQCXAKQAuADHANcA6ADkAMMAfgASAJ3/
Wf89/xv/7/7H/rH+uf7c/gT/JP9D/2b/hv+m/8H/1v/j/+n/8P/2//r//v8CAAMABgAH
AAkACwANAA0ADwARABQAFQAXABoAGgAaABwAHQAeAB8AIAAiACQAJQAnACgAKAApACsA
LQAvADAAMQA0ADYAOAA4ADgAPAA+AEAAQwBGAEkATQBQAFIAVQBZAF0AYQBkAGgAbQBx
AHYAewB+AIMAiQCPAJYAmwCiAKgArgCzALkAvwDCAMYAywDNAM0AzgDOAM0AywDKAMcA
xQDDAL4AuQC1AK4ApgCeAJUAkACIAH4AdQBtAGQAWwBTAEsAQwA9ADYALQApACYAIQAb
ABYAEwAQAAsACQAGAAUAAwACAAAA///8//z/+//7//v/+//7//n/+P/3//f/9v/4//j/
+P/5//f/9v/2//b/8//z//T/9P/0//T/9P/z//L/8v/y//H/8f/y//L/8v/y//L/8f/x
//D/8P/w//H/7//v/+//7//v/+7/7v/u/+//7//v//D/7v/u/+7/7v/u/+7/7v/u/+z/
7f/t/+3/7f/t/+3/7f/w//D/8f/y//L/8v/y//L/8v/y//P/8//2//j/+P/3//X/9f/1
//X/9v/3//n//P/7//r/+f/4//r/+v/5//n/9//3//f/9//1//b/9v/2//f/9//1//X/
9f/1//T/8//x//D/7//u/+//8P/x//L/8f/x//D/7v/s/+z/7f/v/+7/7f/s/+v/6v/q
/+r/6v/q/+v/6//r/+r/6f/o/+f/6f/o/+j/6P/m/+b/6P/m/+j/6P/o/+j/6//r/+r/
6v/o/+j/6P/o/+r/6f/p/+n/5//n/+b/5f/i/+D/3//f/+H/4f/h/+L/4f/g/93/2//c
/9v/2//b/9j/2P/Y/9j/2P/Y/9n/2f/b/97/4P/g/97/3f/c/9v/3f/b/9r/2v/Y/9j/
2P/X/9f/2P/Y/9j/2v/b/9v/2//a/9n/2f/Y/9r/2v/a/9r/2v/a/9v/2//b/9v/2//b
/97/3//h/+b/8P/9/wwADAABAAEACwAaACwASgBjAHUAfACEAI8AlQCiAKYAjQBSAO7/
df8n/xH/+f7P/qX+lf6h/sD+5v4G/yP/Rv9q/4r/p/++/8v/1f/c/+D/5P/o/+r/7f/w
//H/8//z//X/9f/3//r//P/8//3/AAAAAAAAAgACAAIAAgACAAUABgAGAAcACAAIAAkA
CwALAA0ADgAPABAAEgAUABQAFAAYABoAHAAeACAAIgAlACYAKAArAC8AMwA3ADoAPgBB
AEUASgBPAFIAVwBdAGMAagBvAHYAfACBAIUAigCPAJAAlACZAJsAmwCcAJwAmwCZAJgA
lQCTAJEAjACHAIMAfwB4AHEAaQBiAFoAUABHAEAAOAAwACkAIwAbABUADgAIAAUAAwD/
//n/9P/x/+7/6//p/+b/5f/h/+D/3v/d/9r/2v/Z/9n/2//b/9v/2f/W/9X/1f/U/9b/
1v/W/9f/1f/U/9T/1P/T/9P/1P/U/9T/1P/U/9P/0v/S/9L/0f/T/9T/1P/U/9L/0v/R
/9H/0P/Q/9D/0f/R/9H/0f/R/9H/0P/Q/9D/0f/R/9H/0v/S/9L/0v/S/9L/0v/S/9L/
0v/T/9P/0//T/9P/0//T/9b/1v/X/9j/1v/W/9b/1v/W/9b/1//X/9j/2v/a/9n/2f/Z
/9n/2f/b/9v/3P/e/9z/3P/c/9z/3P/c/9v/2//d/93/3f/d/9z/3P/b/9r/2//b/9n/
2f/Z/9n/2P/X/9f/1v/V/9T/1v/W/9b/1v/U/9X/1f/U/9L/0v/T/9X/1f/V/9X/1f/S
/9L/0v/S/9L/0//T/9P/0v/R/9D/z//R/9L/0P/S/9L/0v/S/9L/0v/T/9P/0v/S/9L/
0v/S/9L/0P/P/8//z//R/9H/0P/P/8r/yP/H/8f/yf/J/8n/yv/K/8r/yP/H/8T/w//D
/8P/xP/E/8T/xP/C/8L/w//D/8X/yP/K/8r/x//H/8f/x//F/8P/wv/C/8T/xP/E/8P/
w//E/8T/xP/E/8X/xf/F/8f/x//I/8j/xv/G/8b/xv/I/8j/yf/J/8f/x//H/8f/xv/J
/8//2v/o//P/+v/2/+3/7//7/woAIgBAAFsAbQB0AH4AiQCVAKIAmgB3ADIAvv9N/xf/
Bf/l/rf+k/6J/pv+vv7i/gL/If9C/2D/fv+X/6z/u//F/87/0v/U/9b/1v/b/97/3//h
/+P/5f/l/+f/5v/o/+j/6f/s/+z/7P/u/+//8P/x//L/8f/y//L/8//0//T/9f/3//j/
+f/5//n//P/+/wAAAAAAAAQABgAIAAoADAAOABEAFgAYABsAHwAiACUAJwAqAC8AMwA4
AD0AQgBHAE0AUwBWAFsAYgBoAHAAdQB7AIEAggCGAIsAjQCNAI4AjgCNAI0AjACJAIcA
gwB+AHkAdQBxAGoAYwBbAFMASgA/ADUALgAmAB4AFwARAAkAAwD8//P/7//s/+f/4//e
/9v/2P/U/9H/zf/L/8v/yv/I/8f/xP/E/8P/w//B/8H/wf+//8D/v/+//77/vv++/77/
v/+//77/vv++/7v/u/+8/7z/vP+8/7z/u/+8/7z/vP+7/7n/uv+6/7r/vP+8/7v/u/+6
/7r/uv+7/7v/u/+7/7v/vf+8/7z/vP+7/7v/u/+8/77/vv++/77/vv++/77/vv+9/73/
vP+7/7z/vf++/7//v/++/77/vv++/77/vv++/8D/wP/B/8H/wP/C/8L/wf/C/8P/xP/F
/8P/w//E/8b/xv/G/8b/xv/I/8j/x//H/8X/xf/F/8X/x//I/8j/yP/H/8f/xf/F/8b/
x//H/8f/xf/E/8P/wv/E/8T/xP/E/8T/xf/F/8T/wP/A/8H/w//B/8H/wf/B/8L/wv/C
/8L/wP/B/8H/wf/D/8T/xP/E/8T/xP/D/8P/wv/C/8P/xP/F/8b/xP/D/8P/w//E/8X/
xf/F/8L/wP+//7//vf+9/73/vv+//8D/v/+//77/vf+9/73/vP+8/7z/vP+8/7z/vf+9
/7//wv/E/8T/xf/F/8X/xf/E/8H/v/++/8D/wP/A/7//v//A/8D/wP/C/8P/w//D/8X/
xf/G/8b/xv/G/8b/xv/I/8j/yf/J/8n/yf/J/8n/yv/L/83/1P/g/+v/9P/2/+//7f/5
/woAIgBCAGUAgQCQAKIAtQDDANYA3ADFAIwAJACh/0v/L/8R/+H+s/6Z/pn+tP7e/gD/
Hf8+/17/ev+V/6z/vf/J/9L/2P/c/97/4P/j/+b/5//p/+3/7//v//H/8P/y//L/8//2
//b/9v/4//v//P/9//7//f/+//7///8BAAIABAAHAAcACQAKAAsADgAQABIAEgAUABgA
GgAcAB4AIAAiACUAKgAsAC8AMwA3ADsAPgBCAEcASwBQAFUAXABhAGcAbQByAHcAfgCE
AIsAkQCYAJ8AogCmAKsArQCuALAAsQCxALEAsACtAKsApwCiAJ0AmQCUAI4AiACBAHgA
cABmAF0AVQBMAEMAOwAzACsAJQAeABUAEQAOAAkAAwD+//v/+P/z//H/7v/t/+v/6v/o
/+f/5v/m/+X/5f/j/+P/4//h/+H/4f/i/+L/4P/g/+D/4f/j/+L/4v/i/+H/4f/i/+L/
4P/g/+D/3//h/+L/4//j/+H/4v/i/+L/5P/k/+P/4//k/+T/5P/l/+X/5f/l/+X/5//m
/+b/5v/l/+X/5f/m/+b/5v/m/+b/6P/o/+j/6P/m/+f/5//n/+n/6f/p/+n/6P/o/+n/
6v/q/+r/6v/q/+v/7P/u/+//7v/w//D/7//y//P/9P/1//X/9f/2//j/+P/4//j/+P/6
//r/+f/5//n/+f/5//n/+f/6//r/+v/7//v/+f/5//r/+//7//v/+//6//n/+P/4//j/
+P/4//r/+//7//r/9v/2//f/+f/5//n/+f/5//r/+v/6//r/+P/5//n/+f/7//n/+//8
//z//P/8//z//f/9//z//P/+//7//v/+//7//f/9//3///////7//f/6//j/9//3//n/
+f/5//r//P/8//r/+f/4//f/9//3//b/9v/2//b/9P/0//X/9f/3//r//P/8//v/+//7
//v//f/7//r/+v/8//z//P/7//3//v/+//7//v////////8BAAEAAgACAAIAAgACAAIA
BAAEAAUABQADAAMAAwADAAQABwAJABAAHAAlADAAMAApACkANQBKAGQAhACjAL8AzADi
APkACwEcASQBBwHMAGQA5f+N/2v/Sf8Z//H+1/7X/vL+HP8+/13/fP+c/7j/1f/u//3/
BwAQABYAGgAcAB4AIQAkACUAJwArAC0ALQAvADAAMgAyADMANQA2ADcAOgA5ADoAOwA8
AD8AQABAAEEARABEAEUARwBHAEkASgBLAE4AUABSAFIAVABYAFoAXABeAGAAYgBlAGkA
bABwAHUAdwB7AH4AggCKAI8AlQCbAKIApwCtALMAugC/AMYAzADTANkA4ADnAOwA8AD1
APcA+AD6APsA+wD7APoA9wD1APMA7gDpAOUA3wDYANEAyQDAALgArgClAJ0AlACLAIMA
eQBxAGsAZABbAFcAVABPAEkARABBAD4AOgA3ADMAMQAvAC4ALAArACoAKgApACkAKAAn
ACYAIwAjACMAJAAkACIAIgAiACMAJQAkACQAJAAjACMAJAAkACQAJAAkACMAJAAkACQA
IwAjACQAJAAkACYAJgAlACUAJAAkACQAJQAlACUAJQAlACcAJgAmACYAJQAlACUAJgAm
ACYAJgAmACQAJAAkACQAJAAlACUAJQAnACcAJwAnACcAJgAmACYAKAAoACgAKAAqACoA
KwArACwALgAuAC0ALgAvADAAMQAxADEAMgA0ADQANAA0ADQANgA2ADUANQA3ADcANwA3
ADcAOAA4ADgANQA1ADMAMwA0ADUANQA1ADUANAAzADIAMgAyADIAMgAyADMAMwAyADAA
MAAxADMAMQAxADEAMQAwADAAMAAwADAAMAAxADIAMwA0ADMAMwAyADIANAA0ADQANAA2
ADUANQA1ADMAMwAyADEAMAAuAC0ALQArACsAKwAsACwALAAqACkAKgApACkAKQAnACYA
JQAkACMAJAAmACcAJwAqACwALAArACsAKwArAC0AKwAqACoAKQAoACcAJQAnACgAKAAo
ACgAKQApACkAKQApACoAKgAsACwALAAsACoAKgArACsALQAtAC0ALQAwAC8ALwA4AEQA
TwBaAFgAUQBVAGEAcACIAKgAxwDZAOIA9AADAREBIAEeAf8AvgBMANX/k/97/1n/Kf//
/u3++f4a/0D/Yv+D/6T/xP/i//3/EgAfACcALgA0ADgAOgA8AD8AQgBDAEUARQBHAEcA
SQBMAE4ATgBPAFAAUABQAFIAUQBSAFMAVABXAFgAWABZAFoAWgBbAF0AXwBhAGIAYwBk
AGYAaABoAGoAbgBwAHIAdAB2AHgAewB+AIAAgwCHAI0AkQCUAJgAmwCfAKQAqQCuALMA
uQC/AMQAyQDQANYA2gDfAOUA6wDwAPQA+QD7APsA/AD8APsA+QD4APUA8wDvAOoA5QDh
ANsA1ADNAMUAvgC2AKwAowCXAI4AhQB9AHcAbwBpAGIAWwBXAFQATwBHAEIAPwA8ADkA
NwA0ADMALwAuACwAKwAqACoAKQApACcAJwAnACUAIgAhACEAIAAiACIAIgAjACIAIAAf
AB4AHQAdAB4AHgAcABwAHAAbABoAGgAaABkAGwAcABwAHAAaABoAGQAZABgAGAAYABkA
GQAZABkAGQAXABYAFgAWABkAGQAZABoAGQAYABcAFgAWABYAFgAWABQAFQAVABUAFQAV
ABUAFQAYABgAGQAaABgAGAAYABgAGgAaABsAGwAaABwAHAAbAB0AHQAdAB0AHQAdAB4A
IAAeAB4AHgAeAB4AHgAdAB0AHQAdAB0AHQAbABwAHAAcAB0AHQAbABsAGwAbABoAGQAb
ABoAGQAYABgAGAAYABgAFgAXABcAFgAWABYAFwAZABUAFQAWABYAFgAWABYAFwAXABYA
FgAWABYAFgAWABgAFwAXABcAFQAVABQAEwAOAAwACwALAAsACwALAAwACgAKAAgABwAH
AAcACAAJAAcABgAFAAQABAAEAAUABQAJAAwADgAOAAsACwALAAsACwAJAAgACAAIAAgA
CAAHAAcACAAIAAgACAAJAAkACQAHAAcACAAIAAgACAAIAAgACAAIAAkACQAJAAkACQAJ
AAoADQAPABYAIAAtADgAOgAxACsANQBCAFYAcACLAJsAoACoALEAuQDGAMgArwB2ABAA
l/9J/zP/Hf/z/sv+vf7L/ur+EP8w/1H/dv+W/7b/0//o//f///8IAA4AEgAUABgAGQAc
AB0AHwAfACEAIQAjACYAKAAoACkALAAsACwALgAtAC4ALwAwADEAMgAyADMANAA0ADUA
NwA3ADkAOgA7ADwAPgBAAEAAQQBEAEUARgBKAEwATgBRAFIAVABXAFsAXwBjAGYAagBt
AHEAdgB7AH4AgwCJAI8AlACZAKAApgCqAK8AtQC7ALwAwADFAMcAxwDIAMgAxwDDAMIA
vwC9ALoAtgCyAK8AqQCiAJsAkwCOAIYAfABzAGoAYgBaAFMATABFAEAAOgA0ADEALwAr
ACMAHgAbABgAFQATABAADwAPAA4ADAALAAYABgAFAAUABQAFAAUAAwACAAEAAQAAAAAA
AAAAAAEAAQAAAAAAAAD/////AAAAAAAAAAAAAP///v/+//7//f///wAAAAAAAAAAAAD/
/////v/+//7///8BAAEAAQABAAEAAAAAAAAAAQABAAEAAgACAAIAAgACAAAAAAAAAAAA
AgADAAMAAwADAAMAAwADAAIAAgADAAQABAAEAAQABAACAAIAAwADAAYACAAIAAcABQAF
AAUABQAFAAUABgAIAAgACAAIAAgACAAIAAcABwAJAAkACQAJAAcACAAIAAgACQAJAAcA
BwAGAAcABwAHAAcABgAFAAQABQAGAAcACAAHAAcABgAEAAQABgAIAAoACgAKAAoACgAJ
AAcABgAIAAgACAAIAAgABwAHAAcACQAJAAgABwAEAAIAAQABAAAA///+//7///8AAP//
///8//v/+//7//r/+v/6//r/+v/6//v/+//7//7/AAAAAP///////////f/7//r/+v/8
//z//P/7//v//P/8//z/+//7//r/+f/7//v//P/8//r/+v/6//r/+v/6//v/+//7//v/
+//7//r/+//9/wIADgAbACgALAAjABsAIQAwAEIAXgB7AJMAngCqALkAwwDUANoAxQCU
ADoAv/9p/0v/Nf8J/93+w/7F/t7+Bv8o/0n/av+G/6L/vf/U/+P/7f/2//r//v8AAAIA
BAAGAAYABwAHAAkACQALAAoADAAMAA0ADAAMAAwADgANAA4ADwAQABAAEAAPAA8ADgAO
AA8AEQARABMAFAAVABQAFgAYABgAGAAcAB4AIAAfACAAIQAjACQAJgApAC0ALwAzADYA
OgA+AEEARQBJAE4AUwBZAF8AYwBnAG0AcgB2AHsAgQCHAIoAjgCTAJUAlQCWAJYAlQCU
AJQAkgCRAI0AiACDAH8AeQByAGsAYwBcAFQASgBBADUALAAjABsAFQANAAcAAAD4//P/
7//p/+P/3v/b/9j/0//R/87/zf/J/8j/xv/F/8L/wv/B/8H/wP+//77/u/+7/7v/vP+8
/7r/uv+6/7v/uf+4/7j/uP+3/7f/uP+4/7b/tv+2/7X/tv+2/7b/tf+z/7T/tP+0/7T/
tP+z/7P/tP+0/7T/tf+z/7P/s/+z/7X/tP+0/7T/tf+1/7X/tv+1/7T/s/+y/7T/tP+0
/7T/s/+z/7L/sf+z/7P/s/+z/7L/sv+z/7T/sv+y/7L/sv+0/7T/tf+1/7X/tv+1/7P/
tP+1/7b/t/+3/7f/uP+6/7n/uP+3/7b/uP+4/7f/t/+1/7X/tf+1/7X/tv+2/7b/s/+z
/7H/sf+x/7H/sP+v/6//rv+t/6z/rP+s/6z/rP+q/6v/q/+q/6r/qv+q/6r/qv+p/6n/
qP+o/6r/qv+q/6r/qv+p/6n/qf+p/6n/qP+n/6T/ov+h/6H/of+h/6H/ov+k/6T/ov+h
/6D/n/+f/5//oP+g/6D/oP+c/5z/nf+d/5//ov+k/6T/pf+l/6X/pf+l/6P/ov+i/6T/
pP+k/6P/of+i/6L/ov+k/6X/pf+l/6f/p/+o/6j/qP+o/6j/qP+q/6r/q/+r/63/rf+t
/63/sP+v/7H/tv/A/8v/1v/Y/9H/z//Z/+z/BAAiAEMAYQB2AIoApQC3AMwA1gDDAJAA
MgCx/0v/I/8D/9X+qf6J/oP+mv7C/uj+B/8m/0T/YP99/5T/pf+x/7r/wv/E/8b/yP/N
/9D/0f/T/9f/2f/Z/9v/3P/e/97/3//i/+L/4v/k/+X/5v/n/+j/6f/q/+r/6//u/+7/
7//x//H/8//0//X/+P/6//z//P8AAAQABgAIAAoADAAOABEAFQAYABwAIQAjACcAKgAu
ADUAOQA+AEMASgBPAFUAWwBiAGcAbgB0AHsAgQCIAI8AlACYAJ0AnwCgAKIAowCjAKIA
ogCgAJ8AnQCYAJMAjwCLAIQAfQB1AG0AZABZAE8AQwA6ADEAKQAfABcAEQAKAAIA/f/5
//P/7f/o/+X/4v/d/9v/2P/X/9P/0v/Q/8//zP/M/8v/y//L/8v/y//J/8r/yf/J/8j/
xv/G/8b/x//H/8b/xv/G/8P/w//E/8T/xP/E/8T/w//E/8T/xP/D/8P/xP/E/8T/xv/G
/8X/xf/E/8T/xP/F/8X/xf/F/8X/xv/G/8f/yP/I/8f/xv/G/8b/xv/G/8b/xv/G/8b/
xv/G/8f/x//H/8n/yf/J/8n/yf/I/8j/yP/K/8r/yv/K/8r/yv/L/8v/zP/O/87/zf/O
/8//0P/R/8//z//Q/9L/0v/S/9L/0v/U/9T/0//T/9P/0//T/9P/0//U/9T/1P/T/9P/
0f/R/9L/0//T/9P/0//S/9H/0P/Q/9D/0P/Q/9D/0f/R/9D/zP/M/83/z//N/83/y//L
/9L/0v/S/9L/0v/R/9H/0P/Q/9L/0v/S/9L/0v/R/9H/0f/S/9P/0//T/87/zP/L/8v/
y//L/8v/zP/O/87/zP/L/8r/yf/J/8n/yP/I/8j/yP/E/8T/xf/F/8f/yv/M/8z/zf/N
/83/zf/L/8n/yP/I/8r/yv/K/8n/yf/K/8r/yv/K/8v/y//L/83/zf/O/87/zv/O/87/
zv/Q/9D/0f/R/9H/0f/R/9H/1P/V/9f/3v/o//X//v/+//f/+f8HABoANgBWAHkAlQCm
AL4A1QDpAP4ABAHpAKwAQgC//2v/R/8d/+3+w/6p/qn+yP70/hT/Mf9S/3L/jP+n/77/
z//Z/+L/6P/q/+z/8P/z//b/9//5//3//////wEAAAACAAIAAwAEAAQABAAGAAcACAAJ
AAoADQAOAA4ADwASABIAEwAVABUAFwAYABkAHAAeACAAIAAiACYAKAAqACwALgAwADMA
OAA6AD0AQQBDAEcASgBOAFUAWQBeAGMAagBvAHUAewCCAIcAjgCUAJsAoQCoAK8AsgC2
ALsAvQC+AMAAwQDBAMEAwAC9ALsAtwCyAK0AqQCjAJwAlQCNAIMAegBvAGUAWwBSAEkA
QQA3AA==
         </WaveFormData>
      </LeadData>
      <LeadData>
         <LeadByteCountTotal>10000</LeadByteCountTotal>
         <LeadTimeOffset>0</LeadTimeOffset>
         <LeadSampleCountTotal>5000</LeadSampleCountTotal>
         <LeadAmplitudeUnitsPerBit>4.88</LeadAmplitudeUnitsPerBit>
         <LeadAmplitudeUnits>��V</LeadAmplitudeUnits>
         <LeadHighLimit>2147483647</LeadHighLimit>
         <LeadLowLimit>268435456</LeadLowLimit>
         <LeadID>V3</LeadID>
         <LeadOffsetFirstSample>0</LeadOffsetFirstSample>
         <FirstSampleBaseline>0</FirstSampleBaseline>
         <LeadSampleSize>2</LeadSampleSize>
         <LeadOff>FALSE</LeadOff>
         <BaselineSway>FALSE</BaselineSway>
         <ExcessiveACNoise>FALSE</ExcessiveACNoise>
         <MuscleNoise>FALSE</MuscleNoise>
         <LeadDataCRC32>3766532795</LeadDataCRC32>
         <WaveFormData>
/f/9//3//f/7//v/+//7//r/9//3//j/+P/5//r/+v/5//n/+P/1//P/8f/v/+//7f/r
/+r/6v/r/+v/7P/t/+z/7P/w//H/8f/w/+//7v/v/+//7//v/+7/7v/s/+z/6//q/+r/
6//p/+n/6v/r/+v/7f/r/+v/6//r/+v/6//r/+v/6v/q/+3/7f/s/+z/7P/q/+r/6P/l
/+X/5f/n/+T/4v/v/woAKgBTAI0AywD+AC8BagGpAe8BPwJ5AosCdwI9AucBkgFDAdcA
PgCX/yD/8/4A/yP/Pv9Y/3b/kv+o/7//0v/e/+j/8f/0//X/9f/2//f/+P/5//r//v//
/wEAAgADAAUABQAFAAUABgAHAAkACgAKAAsADQANAA0ADQANAA8AEAARABMAFQAVABUA
FQAWABcAGAAaABsAHwAgACEAIAAiACQAJgAqAC4AMAAzADYAOQA9AEAAQgBGAEoATwBV
AFkAXgBkAGcAbABzAHkAgQCHAI4AlACaAJ4AowCpAKwArgCvALAAswC0ALUAtgCzALEA
rQCoAKQAoACaAJQAjgCGAH4AdgBtAGMAWQBQAEoARAA9ADcAMAAqACUAIAAbABYAEgAO
AAwACQAHAAUAAwAAAPz/+f/3//f/+P/5//X/9f/1//T/9f/1//T/9P/0//T/8//z//P/
8v/y//L/8v/z//T/9P/z//P/8//y//L/8//0//T/9f/1//X/9f/1//T/9P/0//X/9f/1
//T/9P/1//X/8//y//L/8v/z//X/8//x//H/8f/x//D/8P/x//H/8f/x/+//7f/t/+z/
7v/u/+7/7v/v/+//7v/u/+3/7P/s/+3/8P/x//H/8f/v//D/8P/w//D/8f/y//P/9f/1
//T/9P/y//P/9P/1//b/9//3//f/9//4//j/9//3//j/+P/5//n/+P/3//b/9v/1//X/
9f/1//b/9v/2//P/8//y//H/8//0//T/9P/0//T/8//z//D/8P/v/+//8f/x//H/8v/y
//H/8P/v/+//7v/t/+3/7f/t/+3/7f/t/+v/6//r/+3/7f/u/+z/7P/s/+z/6v/q/+r/
6//t/+3/7v/v/+z/6//q/+n/6//r/+v/6v/n/+f/6P/o/+n/6v/q/+v/6//q/+f/5f/j
/+H/4f/g/+D/4f/j/+T/5f/l/+X/5v/m/+r/6//r/+r/6f/o/+f/5v/l/+T/5P/m/+T/
5P/j/+H/4P/g/9//3f/e/9//3//f/93/3f/d/9v/2//b/9z/2//b/9z/3f/c/9r/2f/Y
/9j/2P/U/8//zf/L/8f/wv/K/9//AAAsAGMAoQDfABYBVwGiAe0BPwKHAq0CqwJ9AjMC
4wGSAS0BnQDw/1X//v7z/gz/Lf9G/1z/dP+M/6D/sf++/8r/0v/V/9j/2f/Z/9j/2//c
/93/3v/i/+P/5f/m/+X/5//n/+f/6f/q/+v/7f/s/+z/7f/v/+3/7f/t/+3/8f/y//P/
9f/2//X/9P/z//b/9//4//r/+////wAAAQAAAAIABAAGAAgADAAOABEAEAATABcAGgAg
ACQAKAAtADEANQA6AEAAQwBIAE8AVQBdAGMAagBwAHQAeAB9AIMAhwCKAIwAjgCOAI4A
jgCOAIoAiQCGAIIAfAB4AHIAbABjAFoAUQBIAEAANwAuACYAIQAaABIACwAFAP7/+P/y
/+z/6P/l/+L/3v/b/9n/1//U/9L/z//N/8z/y//L/8v/yP/H/8b/xP/E/8X/xf/G/8T/
xP/D/8P/xf/E/8T/xP/C/8P/xP/E/8H/wf/B/8D/wv/D/8T/xP/D/8P/w//D/8P/wv/C
/8L/xf/F/8X/xP/C/8P/w//B/8H/wv/D/8X/x//F/8P/w//E/8X/xf/G/8X/xf/F/8X/
xf/D/8P/wv/D/8T/xf/G/8X/xf/E/8T/xf/E/8T/xf/I/8n/yf/J/8f/yP/I/8j/yP/J
/8r/y//L/8v/yv/K/8v/zf/P/9H/0P/R/9H/0f/P/9D/0P/P/9D/0v/T/9X/0//S/9H/
0P/R/9H/0v/T/9P/1P/U/9T/0//T/9L/0f/T/9T/1P/U/9L/0v/R/9H/0f/S/9L/0//T
/9P/0//U/9L/0f/Q/8//z//O/83/zf/N/83/0P/Q/9D/0P/Q/9L/0v/S/9P/0f/R/9L/
0//V/9X/1f/V/9P/0//T/9L/0f/R/9L/0v/U/9b/1//Z/9j/1v/S/8//zv/N/87/zv/N
/83/zv/O/83/zf/N/87/0P/U/9X/1f/S/9H/0P/P/9D/0f/S/9T/1P/S/9L/0f/Q/9D/
0f/R/9P/1P/V/9X/1//V/9X/1f/W/9f/2P/a/9n/2f/a/9v/3P/c/93/3v/i/+T/4P/b
/9X/0//R/87/0P/h/wAAJgBVAI0AyQAAATkBhgHVASECbwKnArMClQJdAhECvgFjAe0A
UgCr/yr/8f76/hv/NP9I/2D/eP+M/5//rv+4/8D/w//G/8f/x//K/8n/yv/L/8z/y//L
/8z/zP/L/83/zf/N/8v/zP/N/8//z//O/87/z//N/83/zf/N/87/zv/O/8//0f/R/9H/
0f/S/9P/1P/W/9X/2f/a/9v/3P/e/+D/4v/j/+b/5//p/+z/7//z//b/+v/+/wIABwAJ
AA0AEgAYAB8AJAArADEANgA7AEEARgBNAFIAWABfAGEAZABmAGgAagBqAGoAagBoAGcA
ZABgAFwAWABSAEwASABAADgAMAAmAB0AFAAMAAMA/P/0/+3/6P/i/93/2P/T/87/yv/G
/8L/v/+9/7v/uv+4/7X/s/+w/6//r/+v/6//r/+v/67/rP+r/6n/qP+o/6j/p/+n/6n/
qP+o/6j/p/+n/6f/pv+m/6f/qP+o/6b/p/+o/6j/qf+p/6n/qf+p/6j/qP+o/6f/p/+n
/6b/qP+p/6n/p/+k/6T/pP+l/6f/pf+j/6P/o/+j/6L/ov+i/6H/oP+f/6D/n/+g/6D/
n/+e/53/nP+f/5//nv+e/5//nv+e/5//nv+f/5//n/+h/6L/ov+i/6D/of+i/6P/pP+l
/6X/pv+o/6n/qv+r/6r/q/+r/6v/q/+s/6z/q/+p/6r/qv+r/6z/rP+s/6z/rv+t/63/
rf+r/6z/rP+s/63/rf+s/6v/qf+q/6r/qv+s/6z/q/+r/6z/rP+r/6v/q/+r/6v/rP+t
/63/rf+t/6v/qv+p/6n/q/+r/6v/q/+t/6v/q/+r/6v/rP+u/67/rv+u/67/rv+u/6//
rv+t/63/rf+v/6//r/+v/67/rf+s/6r/qP+p/6v/rP+u/7D/sf+z/7H/sP+t/6v/q/+p
/6n/qP+n/6f/qP+o/6f/p/+n/6j/qv+u/6//r/+s/6v/qv+p/6r/q/+s/67/rP+q/6r/
qf+q/6r/q/+r/63/rv+v/6//r/+t/63/rf+u/6//sP+y/7L/sf+x/7H/s/+y/7L/sv+2
/7T/sv+v/6v/qf+r/6j/qP+7/9z/AAAtAGUAnQDMAAEBRgGPAdkBIwJXAmMCSwIXAs8B
fgEnAbUAIAB9/wD/z/7c/gH/HP80/1D/aP+A/5f/qP+y/7T/uf++/8H/w//G/8f/yP/J
/8r/yv/L/83/zv/Q/9P/1P/V/9P/1P/V/9f/2P/Y/9n/2//c/93/3v/f/9//4P/h/+P/
5//n/+f/5//q/+v/7P/u/+//8//0//X/9//6//3/AAACAAYACAALAA0AEQAWABoAHgAi
ACYAKwAxADUAOgBAAEcATABTAFkAXwBlAGwAcgB6AH4AgwCJAI0AkACSAJQAmACYAJgA
mACYAJcAlACQAIwAiACCAHwAdwBwAGkAYgBcAFMASgBCADsANAAsACUAIgAcABcAEgAN
AAgABAAAAPz/+f/3//X/9P/y/+//7f/r/+v/7P/t/+3/7f/t/+z/6f/p/+j/6P/p/+r/
6v/r/+v/6v/q/+r/6v/r/+z/7P/s/+3/7v/u/+7/7//w//D/8//z//P/8//0//T/9f/2
//X/9f/1//T/9v/3//f/9f/0//T/9P/1//f/9f/z//P/8f/x//D/8P/v/+//7//v//H/
7//v/+7/8P/w//D/8P/y//P/8//0//P/8v/y//P/9v/3//f/9//5//r/+v/6//j/+f/6
//v//v//////AAD+////AAABAAAAAQABAAEAAwAEAAQAAwABAAIAAgADAAUABAADAAIA
AgABAAEAAQD//wAAAAAAAAAAAQABAAEA//8AAAAAAAAAAAAA//////7//v/9//3//f/9
//3//v/9//3//f/9//v/+v/5//n/+v/7//z//f/7//3//f/8//7//v/+//7/AAAAAAAA
AQAAAP///////wAAAQACAAMAAAD///7//P/5//n/+v/6//3//v/+/////v/8//j/9f/1
//P/8//y/+//7//w//D/7//v/+//8P/y//b/9//3//T/8//y//H/8//z//P/9P/y//D/
8P/v//D/8P/x//H/8f/y//P/8//0//H/8P/v//L/8//0//b/9f/1//b/9//5//j/+P/4
//r/+v/4//X/7//v//P/9P/y////GgA6AGcAnwDXAAoBOwF4AbkB/wFPAosCnwKJAlEC
/wGsAV0B8QBYAK//Nv8J/xT/Nf9S/2r/hv+k/77/1f/o//L/+v///wIAAwAFAAYACQAK
AAsADAANAA0ADgAOAA8AEQARABEAEwAUABUAFwAXABYAFgAXABgAGQAaABsAGwAcAB0A
HwAhACEAIQAhACQAJQAmACgAJwArACwALQAwADIANAA2ADgAPAA+AEEAQwBHAEwAUABS
AFYAWgBfAGMAZwBsAHIAeAB+AIYAjQCRAJcAngCkAKwAsAC1ALsAvwDCAMQAxgDGAMYA
xgDGAMYAxQDCAL4AuAC0AK4AqACkAJwAlACMAIQAewByAGoAYQBaAFIASwBIAEIAPQA4
ADEALAAoACQAIgAfAB0AGwAYABYAEwARAA4ADQANAA0ADQANAA0ADAAJAAkACAAIAAoA
CgAJAAkACQAIAAgACAAGAAcACAAIAAkACQAJAAgABgAHAAgACAAHAAcABwAHAAcABgAG
AAYABQAFAAUABAAGAAcABwAFAAIAAgACAAMAAwABAP/////9//3//P/8//3//f/9//3/
/f/7//v/+v/4//j/+P/4//v/+//6//r/+v/6//v//f/8//3//f/9//7/AAABAAIAAAAB
AAIAAwADAAMAAgACAAQABQAGAAcABwAHAAYABQAFAAYABgAFAAMABAAEAAUABQAEAAMA
AgACAAEAAQABAAEAAgACAAIAAwADAAIAAQAAAAAA///+//7//v/9//3//v/+//3//f/8
//v/+v/6//v/+//7//v/+f/4//f/9//5//n/+f/7//z/+v/6//r/+v/6//r/+v/7//v/
+//8//3//P/7//r/+f/7//v/+//6//X/9f/2//b/+f/6//r/+//5//j/9f/z/+//7f/t
/+z/7P/t/+//8P/t/+3/7f/u/+7/8v/z//P/8v/x//D/7//u/+3/7P/s/+3/7P/t/+3/
6v/q/+v/6//r/+z/7f/t/+//7f/t/+3/7f/t/+3/7v/v/+//8P/x//H/8P/w//D/8P/w
//D/7//t/+v/6//o/+r/+f8WADwAbQCpAOcAHAFRAZIB2wErAnkCrQK3ApUCUwIBArAB
VwHXADIAi/8k/wf/HP8//1j/bv+K/6L/uP/N/+D/6v/y//n//P/9//3//P///wAAAQAC
AAYABwAJAAoACgALAAoACQALAAwADQAPABAAEAARABMAEQARABEAEQATABQAFQAXABcA
FwAXABcAGgAbABwAHgAdACEAIgAjACQAJgAoACoAKgAuADAAMwA0ADcAOwA+AEAARABI
AE0AUQBVAFoAYABjAGgAbwB1AHsAgQCIAI4AkwCWAJoAnwCjAKYAqACqAKoAqgCqAKoA
pgClAKIAngCaAJYAkACKAIEAeABvAGYAXgBVAEwARAA7ADQALAAlAB0AFgAQAAoAAwD+
//r/9v/w/+v/5//j/+D/3v/b/9n/1P/T/9P/0//P/8//z//O/83/zf/M/8z/y//K/8j/
x//H/8b/xv/G/8X/xf/F/8T/w//D/8P/wv/C/8P/xP/E/8T/w//C/8H/wv/C/8P/xP/D
/8P/w//C/8T/xf/F/8P/wv/C/8L/w//D/8H/v/+//8D/wf/B/8L/wv/B/8D/v/+9/7v/
u/+6/7v/vP+9/77/vv+9/7v/uv+7/7r/uv+7/7r/u/+7/7v/u/+8/7z/vP++/7//wP/B
/7//v/++/77/wP/B/8L/w//C/8P/w//D/8P/xP/E/8P/xf/G/8b/x//F/8T/w//C/8P/
w//E/8X/w//E/8T/xP/F/8X/xP/D/8P/xP/E/8T/wv/C/8H/wf/C/8L/wf/B/8H/wf/B
/8L/wf/B/8H/wf/D/8T/xP/E/8T/xP/C/8L/wv/D/8X/xf/G/8f/xf/F/8X/xf/H/8f/
x//G/8L/wf/B/8D/wf/C/8L/w//F/8T/wf+//7v/uf+5/7j/uf+5/7r/uv+5/7n/uf+6
/7j/vP+9/73/vv+9/7z/u/+5/7n/uf+6/7z/uv+6/7n/uP+4/7n/uf+5/7r/u/+7/7//
vf+9/73/u/+7/7v/vP+//7//wP/B/7//vv++/77/vv++/77/u/+3/7P/s/+y/7L/u//U
//b/JQBfAJ8A3AARAVIBnwHrAT0CfwKdAo8CWwIRAsIBbwH/AGYAt/8q/+P+4v4D/yT/
Ov9S/2r/fv+T/6b/tP+8/8P/yP/L/8v/yv/L/8z/zf/O/9H/0//W/9j/2P/Z/9j/1//Y
/9r/3P/f/97/3v/f/+H/4f/h/+H/4f/j/+T/5f/n/+n/6f/p/+n/7P/t/+7/8P/x//X/
9v/3//j/+v/8//7/AQAGAAkADQAMAA8AEwAWABoAHgAiACcAKwAvADQAOgA/AEQASwBR
AFkAXwBmAGwAcgB2AHsAgQCGAIoAjQCQAJQAlACUAJQAkgCRAI4AigCJAIYAgQB8AHQA
bABkAFwAVgBNAEQAPAAzACwAJAAdABcAEAAKAAQA/v/6//f/9P/u/+v/6f/n/+b/5P/h
/9//3P/b/9v/2//X/9f/1//W/9b/1//X/9j/1v/W/9X/1f/V/9T/1P/U/9T/1f/W/9b/
1//X/9f/1v/W/9f/2P/Y/9f/1//X/9f/2f/Y/9j/2P/Z/9n/2f/Y/9j/2f/Z/9f/1//Y
/9n/2//c/9n/1v/V/9f/1//W/9b/1//X/9f/1//X/9X/1f/U/9b/1v/W/9b/1f/V/9T/
1P/U/9T/1f/X/9b/1//X/9f/1//Y/9j/2P/Z/9v/3f/f/93/3f/c/9z/3f/f/+H/4//i
/+P/4//j/+P/5P/k/+P/5P/m/+f/6f/n/+b/5f/k/+X/5f/m/+f/6f/q/+r/6v/p/+n/
6P/n/+n/6v/q/+r/6P/o/+f/5//o/+j/5//n/+n/6f/p/+r/6v/p/+j/5//p/+r/6//s
/+r/6v/q/+r/7P/s/+z/7f/t/+3/7v/v/+3/7f/t/+3/7//v/+//7v/p/+n/6v/q/+3/
7v/u/+//7//u/+v/6f/n/+X/5f/k/+X/5f/m/+b/4//j/+P/5P/m/+r/6//r/+r/6f/o
/+f/5f/l/+X/5v/o/+b/5v/l/+T/5P/l/+X/5f/m/+f/5//p/+f/5//n/+X/5f/l/+b/
6f/p/+r/6//p/+j/6P/o/+r/6v/q/+X/4f/d/93/3P/a/+P//v8kAFMAiwDFAPwALwF2
AcUBDwJfAqECuwKrAn0CNQLkAY0BGwGKAOX/WP8N/w7/L/9O/2L/ev+S/6b/u//O/9r/
4v/p/+z/7f/t/+7/7//w//H/8v/0//X/9//4//f/+f/5//n/+v/8//7/AQABAAAAAAAB
AAEAAQABAAEAAwAEAAUABwAHAAcABwAHAAsADQAPABIAEQAVABYAFwAYABoAHAAeACAA
JAAmACkAKgAtADEANAA6AD4AQgBHAEkATQBSAFgAXQBiAGkAbwB1AHsAggCIAI4AkgCX
AJ0AowCmAKgAqgCsAKwArACsAKwAqwCoAKQAogCeAJgAkgCMAIQAfAB0AG4AZQBcAFQA
SwBEADwANQAuACgAIwAeABkAFAAQAAwABgADAAEA//8AAP7/+//5//b/9f/1//X/8//z
//P/8v/x//H/8P/w/+7/7v/t/+3/7v/u/+//8P/w//H/8v/y//H/8f/x//D/8v/z//T/
9P/z//P/8//z//T/9P/1//b/9f/1//X/9P/2//f/9//1//b/9v/2//f/+P/1//L/8f/y
//P/8//0//T/8//y//H/8f/v/+//7v/w//D/8P/w/+//7//u/+7/8P/w//H/8//0//X/
9f/1//f/+P/4//j/+v/7//z//f/9//3//P/8//7///8AAAEAAQABAAAA/////wAAAAD/
/wEAAgACAAMAAQAAAP///v8BAAEAAgADAAEAAgACAAIAAQABAAAA//8BAAIAAgACAAEA
AAD+//3//f/+//7///8AAP///v/+////AAABAAIAAwAEAAQABAAEAAUAAwADAAQABQAF
AAUABQAFAAUABQAFAAQAAwADAAQABAAFAAYABgAHAAcABgADAAEAAAD//wAAAAD+//3/
/f/8//3//f/9//7//P8AAAEAAQD+//3//P/7//3//f/9//7//P/6//r/+f/4//j/+f/5
//f/+P/5//n/+//5//n/+f/7//v/+//8//z/+//7//v//P/8//3//v8AAP7/+v/1//P/
8//1//L/8v8DACAAQABvAKkA4wAUAUkBigHRARkCZQKbAqsCkwJZAg0CwAFpAfcAXACz
/zz/D/8c/z//XP90/47/pv++/9P/5P/u//b/+//+////AQAEAAMABAAFAAYABwAHAAgA
CAALAA0ADQANAAsADAANAA8AEAAQABEAEwAVABUAFQAVABUAFgAXABkAHQAdAB0AHQAc
AB0AHgAgACMAJwAoACkALAAuADAAMgAyADYAOAA7AD0AQQBGAEoATABQAFQAWQBfAGMA
aABuAHMAeAB/AIUAiwCRAJgAngCmAKoArwC1ALcAugC8AL4AwgDCAMIAwgC+AL0AugC2
ALIArgCoAKIAnQCWAI8AiAB+AHUAbABkAF8AWABQAEkARAA+ADkANAAtACgAJAAgAB4A
GwAZABcAFQASAA4ACwALAAsADAANAAsACwALAAoABwAHAAYABgAHAAgACAAJAAcABgAG
AAYABgAHAAgACAAJAAkACQAIAAYABwAIAAgACwALAAsACwAJAAgACAAIAAsACwALAAoA
CAAJAAkABwAGAAYABgAHAAkABwAFAAUAAwADAAIAAgABAAEAAQABAAMAAQABAAAAAAAA
AAAAAAACAAMAAwAEAAMAAgACAAMABgAHAAcABwAHAAgACAAIAAYABwAIAAkACgALAAsA
DAALAAsACwALAAwADQANAA0ACwAMAAwACwAJAAoACgALAAsACgAJAAgACAAHAAcABwAJ
AAoACgAKAAcABwAGAAUAAwAEAAQABAAGAAYABQAFAAYABgAGAAYABgAGAAYACAAIAAgA
CQAIAAcABwAHAAkACQAJAAkABwAHAAcABgADAAMABAAEAAcACAAIAAkABwAGAAMAAQAB
AP/////+//v/+//8//z/+//7//v//P/+/wIAAwADAAEA///9//v//f/9//3//v/+//z/
/P/7//r/+v/7//v//f/+//////8AAP3//P/7//z//f/+/wAAAQABAAIAAwADAAIAAgAC
AAQABgAEAAEA/f/7//3//v/+/wcAIABAAGsAowDdABABQQF+AcMBCwJdApsCrwKZAlkC
AQKqAVkB7QBSAKf/NP8L/xj/Of9W/3D/jv+q/8L/2f/s//j/AAAHAAoACwANABAAEQAS
ABMAFAAVABUAFgAWABkAGwAbABsAGwAcAB0AHwAeAB4AHwAhACMAIwAjACMAIwAkACUA
JwApACkAKQApACsALQAvADIAMQA1ADYANwA6ADwAPgBAAEEARABFAEcASQBNAFIAVgBa
AF4AYgBnAGsAbwB0AHoAgACGAI4AlQCZAJ8ApgCsALQAuAC9AMMAxwDKAMwAzgDPAM4A
zQDMAMwAywDIAMQAvwC6ALMArACkAJwAlACMAIQAewByAGoAYQBaAFIASwBGAEAAOwA2
AC0AKAAkACAAHAAZABcAFQAUABIADwANAAgABwAHAAcABwAHAAcABgADAAMAAgACAAIA
AgABAAEAAQAAAAAAAAD+////AAAAAAEAAQABAAAA/v///wAAAAADAAMAAwADAAMAAgAC
AAIAAQABAAEAAAACAAMAAwABAAAAAAAAAAEAAwABAP///////////v/+//3//f/9//3/
///9//3//P/6//r/+v/6//v/+//6//r/+//6//r/+//6//v/+//7//3//v/+//7//P/9
//7///8BAAEAAAAAAAAAAQACAAMAAwADAAIAAQACAAQABQAFAAQABAADAAMABQAEAAMA
AgAEAAMAAwADAAEAAgACAAIAAgADAAMAAwACAAIAAQAAAP7/AAACAAMABAAFAAYABQAE
AAMAAwAFAAUABgAHAAYABQAEAAMAAwADAAMAAgABAAEAAgACAAAAAAD/////AAAAAP7/
/f/5//f/9//2//X/9f/2//b/9//3//f/+P/2//r/+//7//r/+f/4//f/9//3//f/+P/2
//T/9P/z//P/9P/2//f/9v/2//b/9f/3//X/9f/1//X/9f/1//b/9f/1//b/9//5//j/
+P/4//b/9v/2//P/8f/v//H/8v/u//P/CgAqAFMAiwDJAAIBOQF6AcEBCwJfAqECwQK3
AoMCNwLmAZMBJwGOAN//Uv8R/xL/Mf9S/2z/hv+e/7T/y//e/+r/9P/5//7/AQADAAIA
AwAEAAUABgAIAAkACwAMAA0ADwAPAA8ADQAOAA8AEQASABIAEwAVABMAEwATABMAFwAY
ABkAGwAdAB0AHQAdACAAIQAiACQAJQApACoAKwAqACwALgAwADIANgA4ADsAOgA9AEEA
RABHAEoATQBRAFUAWQBeAGQAaABsAHIAdwB8AIEAhwCMAJAAlACZAJ8AogCkAKUApgCm
AKYApgCmAKMAoQCdAJgAlACQAIoAhAB9AHQAawBiAFcATQBDADoAMwAsACQAHQAVAA4A
CAACAPv/9v/y/+7/6P/l/+P/4f/f/9z/2P/V/9P/0//U/9X/0v/R/9D/zv/P/8//zv/O
/87/zv/N/83/zf/M/8z/zP/K/8v/zP/M/8v/y//L/8r/zP/N/87/zv/N/83/zf/N/83/
zP/M/8z/z//P/8//zv/M/83/zf/L/83/zv/P/9H/0//R/8//z//P/8//zv/O/9H/0f/R
/9H/0f/P/8//zv/Q/9D/0P/Q/8//z//O/87/zf/M/8z/zf/M/83/zf/N/8z/zP/L/8r/
yf/J/8n/yf/H/8f/xv/G/8T/xf/G/8f/x//H/8b/xf/E/8T/w//B/8P/xP/E/8X/xP/C
/8D/vv++/73/vf+9/7v/vP+8/7z/uf+5/7j/t/+5/7r/uP+4/7j/uP+4/7j/uP+4/7j/
uP+5/7n/uf+6/7v/uv+5/7j/t/+5/7n/uf+4/7P/s/+0/7T/s/+0/7T/tf+3/7b/s/+x
/6//rf+t/6z/rf+t/67/rv+r/6v/q/+s/6z/sP+x/7H/sv+x/7D/r/+v/6//r/+w/7L/
sP+w/6//rP+s/63/rf+v/7D/sf+x/7P/sf+x/7H/s/+z/7P/tP+1/7X/tv+3/7n/uP+4
/7j/uP+6/7j/tf+x/63/q/+o/6T/rf/G/+j/EwBJAIcAxAD7AD4BkQHhATMCeQKdApcC
awIlAtQBewERAYAA0/88/+f+2v75/hz/MP9G/2D/dP+H/5r/qP+y/7n/vP+9/73/vv/B
/8L/w//E/8b/x//J/8r/yv/L/8r/yf/K/8z/zv/R/9L/0v/T/9X/1//X/9f/1//Z/9r/
2//d/9//3//f/9//4f/j/+X/6P/p/+3/7v/v//L/9P/2//j/+v/+/wAAAwAGAAkADQAQ
ABQAGAAcACEAJQApAC4ANAA5AD4ARQBLAFEAVwBeAGQAagBuAHMAeQB+AIIAhQCIAIoA
igCKAIoAiACHAIQAgAB9AHoAdQBwAGkAYABXAE4ARgA9ADQALAAkABwAEwALAAUA/v/4
//L/7P/o/+X/4v/b/9f/1P/R/9D/zv/L/8n/xv/F/8X/xf/B/8H/wf/A/8D/wf/B/8L/
wf/A/77/vf++/77/v//A/77/v//A/8D/vf+9/73/vP++/7//wP/A/8D/v/++/73/vv++
/7//wP+//7//v/++/77/v/+//73/vv++/77/v//A/73/uv+5/7n/uf+4/7j/t/+3/7f/
t/+1/7P/s/+y/7T/tP+0/7T/tP+z/7H/sP+x/7D/sP+x/7D/sf+x/7H/sf+y/7L/sv+0
/7X/tv+3/7X/tf+0/7T/tv+3/7j/uf+4/7n/uf+5/7n/uv+6/7n/u/+8/7z/vf+7/7r/
uf+4/7r/uf+5/7n/t/+4/7j/uP+3/7f/tv+1/7f/uP+4/7j/t/+2/7T/s/+0/7T/sf+x
/7j/uP+4/7j/uP+4/7j/uP+5/7f/t/+4/7n/t/+3/7f/t/+3/7f/t/+2/7H/sf+y/7L/
s/+0/7T/tf+1/7T/sf+v/63/q/+r/6r/qf+p/6r/qv+n/6f/p/+o/6j/rP+t/63/rv+t
/6z/q/+p/6n/qf+q/6z/qv+q/6n/pv+m/6f/p/+n/6j/qf+p/63/q/+r/6v/qf+p/6n/
qv+r/6v/rP+t/63/rP+s/6z/rP+u/67/qf+n/6P/of+e/57/q//G/+r/GQBTAI8AyAD/
AEYBlwHjATMCdwKPAn8CTQIHArIBVwHhAEoAo/8c/9v+3v4B/x7/Mv9K/2L/dP+J/57/
qv+w/7f/uv+7/7v/vP+9/77/v//A/8T/xf/H/8j/x//J/8n/yf/L/8z/zf/P/87/zv/P
/9H/0f/R/9H/0f/T/9T/1f/X/9f/1//X/9f/2//d/9//4v/i/+X/5f/l/+f/6v/t//D/
9P/4//r//f/+/wEABQAIAAwAEAAUABkAHQAhACYALAAxADYAPQBDAEkATwBWAFwAYgBm
AGsAcQB3AHoAfAB+AIAAgACAAIAAgAB/AHwAeAB2AHIAbABmAF4AVgBOAEYAPgA1ACwA
JAAdAA==
         </WaveFormData>
      </LeadData>
      <LeadData>
         <LeadByteCountTotal>10000</LeadByteCountTotal>
         <LeadTimeOffset>0</LeadTimeOffset>
         <LeadSampleCountTotal>5000</LeadSampleCountTotal>
         <LeadAmplitudeUnitsPerBit>4.88</LeadAmplitudeUnitsPerBit>
         <LeadAmplitudeUnits>��V</LeadAmplitudeUnits>
         <LeadHighLimit>2147483647</LeadHighLimit>
         <LeadLowLimit>268435456</LeadLowLimit>
         <LeadID>V4</LeadID>
         <LeadOffsetFirstSample>0</LeadOffsetFirstSample>
         <FirstSampleBaseline>0</FirstSampleBaseline>
         <LeadSampleSize>2</LeadSampleSize>
         <LeadOff>FALSE</LeadOff>
         <BaselineSway>FALSE</BaselineSway>
         <ExcessiveACNoise>FALSE</ExcessiveACNoise>
         <MuscleNoise>FALSE</MuscleNoise>
         <LeadDataCRC32>4055068090</LeadDataCRC32>
         <WaveFormData>
5//m/+b/5v/l/+X/5f/l/+X/4//j/+X/4//m/+j/6P/o/+j/5//j/+P/4f/h/9//3v/b
/9r/2v/d/93/3v/g/9//3//g/+D/4P/f/97/3P/e/97/3v/e/97/3//f/93/2v/Z/9n/
2v/a/9r/2v/b/93/3v/e/97/3P/c/9z/3P/a/9v/2//c/97/3v/e/97/4P/e/+D/3f/U
/8v/xP++/77/w//V//T/FgA9AHUAvAD+AEcBnQH7AWECyQIVAzYDNgMbA+ACdgLzAVwB
pQDs/2r/NP8z/0b/Xf9t/4P/lP+i/7D/vP/G/8//1P/W/9b/1P/T/9X/1v/W/9j/2f/a
/9r/2v/c/93/3v/f/9//3v/d/93/3//f/+D/4P/g/+D/4P/h/+L/5P/k/+T/5P/k/+T/
5v/m/+f/6P/p/+z/7f/t/+3/7f/u/+7/7v/x//T/9P/1//b/+P/5//r/+//9////AgAF
AAkADAAQABIAFAAXABsAIQAlACkALQAxADUAOQA9AD8AQgBFAEgASwBOAFEAUgBRAFAA
TwBNAEsASgBHAEUAQAA9ADcAMgAsACcAIgAeABgAFAAPAAwABwADAAAA/P/6//j/9f/z
//H/7v/s/+v/6P/m/+X/5P/l/+T/4v/h/+D/3//e/9v/2f/b/9v/2//a/9n/2f/Z/9f/
1//Y/9j/2v/a/9n/2f/Y/9j/2P/Z/9j/2f/Z/9n/2f/Z/9n/2P/a/9r/2v/c/9z/2//a
/9f/1v/W/9b/1v/W/9b/1v/W/9T/1P/T/9H/0P/Q/9H/0f/R/9H/0P/P/83/zP/M/8z/
zv/O/87/zf/O/87/zP/M/8z/zP/M/8z/zv/P/8//0P/Q/9D/0f/R/9P/0//T/9X/1//X
/9j/2P/W/9f/2P/Z/9v/2//b/9v/2f/a/9v/2//b/9v/3P/c/9z/2//b/9v/2//b/9v/
2//b/9z/3P/c/9n/2f/Z/9r/2v/a/9r/2v/b/9v/2v/a/9j/2f/Z/9r/2v/Z/9n/2f/X
/9b/1v/W/9n/2v/a/9r/2P/Y/9n/2f/Y/9j/2P/X/9n/2v/c/9z/3P/c/9z/3P/c/93/
3f/f/+D/4f/h/9//3v/d/93/3//f/9//3f/b/9v/3f/d/+D/4v/i/+L/4v/h/93/2//X
/9f/1f/V/9X/1f/W/9b/1//X/9j/2P/Z/9v/3P/c/9v/2v/Y/9j/1//W/9X/1P/X/9f/
1f/U/9P/0//U/9T/1P/U/9X/1f/Y/9j/2P/Y/9b/1v/W/9b/1//X/9j/2P/Y/9j/2P/Y
/9j/2P/R/8T/u/+4/7T/tP/B/9n/+P8iAFkAmQDcACQBewHfAUUCqwIFAzkDSAM6Aw8D
vAI+AqUB/AA/AKD/Tv86/0f/Xv9x/4H/j/+e/6r/tv/C/8j/zf/Q/9L/0v/S/9H/0f/S
/9L/1P/X/9j/2P/Y/9j/2f/a/9v/3P/c/9z/3f/d/93/3v/e/97/3v/e/9//4P/i/+L/
4v/g/+D/4P/i/+L/4//k/+X/6P/p/+n/6f/o/+r/6//s/+//8v/y//P/8v/0//X/9v/5
//v//f8AAAQABwAJAAwAEAASABUAGQAfACMAJwArAC0AMQA1ADkAPwBCAEUASABIAEoA
TABMAEoASgBKAEkARQBEAEEAPwA6ADcAMQAsACgAIwAeABoAFgASAA0ACgADAP///P/4
//X/9P/y//H/7f/q/+j/5//o/+b/5f/k/+P/4v/g/9//3//f/9//3f/d/9//3//f/97/
3f/d/93/3f/d/97/3v/e/97/3f/d/9z/3P/c/93/3v/f/9//3//f/9//3//e/97/3v/e
/+D/4f/h/+H/3//e/97/3v/e/97/3v/e/97/3v/e/93/2//a/9r/2//b/9n/2f/Y/9f/
1//W/9b/1v/W/9b/1v/V/9T/1P/S/9L/0v/S/9L/0v/R/9H/0P/Q/9D/0P/R/9H/0f/R
/9H/0//R/9H/0v/S/9T/1f/W/9f/1f/V/9X/1f/X/9j/2f/Z/9v/2//c/9z/2v/Z/9n/
2f/Z/9n/2f/Z/9v/3P/c/9z/2//b/9v/3P/c/9z/3P/c/9v/2//a/9r/2v/b/9v/3P/c
/9v/2//b/9n/2P/Y/9j/2//c/9z/3P/a/9z/3v/e/97/3v/e/+D/4P/h/+H/3//g/+H/
4f/i/+L/4v/j/+H/4f/h/9//3f/d/9//3//k/+b/5v/m/+T/4//f/93/3f/d/9v/2//X
/9f/2P/Y/9f/1//Y/9j/2//d/97/3v/b/9r/2P/Y/9r/2v/a/9r/2//b/9n/2P/X/9f/
2P/Y/9r/2v/b/9v/2v/a/9r/2v/c/9z/3P/c/9v/2//c/9z/3P/c/9z/3P/e/+D/2//S
/8f/vv+6/7r/wf/V//T/GABDAHsAugD6AEMBowEHAmcCwwIHAyIDGgP/AsICVALLATYB
jwDq/3b/Rv9F/1j/bf99/43/nv+q/7b/wv/M/8//1P/U/9b/2P/Z/9f/2P/Y/9r/2f/a
/9r/2v/b/93/3//h/+D/4P/g/+H/4f/h/+L/4v/k/+T/5P/l/+T/5v/m/+b/6P/o/+j/
6v/s/+3/7v/v/+//7//u/+3/7//y//T/9v/1//j/+P/5//z//v///wAAAwAFAAcACgAK
AA0ADwASABgAGgAdACEAJAAnACoALQAzADcAOwA/AEMARgBJAEwATABOAFAAUABSAFIA
UgBRAE0ATABJAEcARgBDAD0AOAA0AC8AKgAmACAAHAAXABQAEQANAAoABgAAAP7/+//5
//n/9v/0//P/8v/w/+//7v/t/+z/6v/p/+n/6f/p/+f/5v/n/+b/5f/m/+X/5f/l/+X/
5f/m/+b/5P/k/+P/4//j/+T/5f/n/+f/5//m/+X/5v/n/+j/6P/o/+j/6P/q/+n/6f/p
/+f/6P/o/+j/6P/n/+b/5f/k/+b/5v/l/+P/4v/i/+P/4//h/+H/4P/f/97/3v/f/+D/
3f/c/9v/2f/Z/9r/2f/a/9z/3P/c/9z/2//b/9r/2v/b/9z/3v/f/97/3f/c/93/3//f
/+D/4P/g/+H/4v/j/+P/4//j/+P/5f/m/+f/5//m/+X/5f/k/+b/5f/l/+X/5f/l/+X/
5f/j/+T/5P/k/+X/5f/l/+b/5P/k/+T/5P/k/+X/5f/m/+T/5f/l/+b/5v/l/+X/5f/n
/+b/5v/m/+b/5v/l/+T/4v/i/+P/4//h/+L/4//j/+P/5P/m/+b/5v/m/+j/6P/p/+n/
6P/o/+j/5//o/+j/6P/p/+j/5//m/+P/4//j/+X/5f/q/+z/7P/s/+v/6f/k/+H/3//f
/93/3f/d/93/3v/e/93/3f/e/97/3//h/+L/4v/h/+D/3v/e/+D/4P/g/+D/4P/f/9z/
2v/a/9v/3f/e/97/3v/f/9//3//e/93/3P/f/+D/4f/i/+D/3//f/97/4P/g/+D/4P/k
/+L/3//Y/83/yP/G/8T/y//h/wAAIABLAIMAvAD0ADkBkwHxAU8CowLfAvQC7ALPAo4C
IAKbAQ4BbwDS/2b/Nv87/1T/af95/4v/nP+s/7z/yP/O/9H/0v/U/9b/2P/Z/9f/2P/Y
/9r/2//c/9z/3P/e/9//4P/h/+L/4v/i/+P/4v/h/+H/4P/i/+L/4v/j/+L/5P/k/+T/
5v/m/+b/6P/m/+f/6P/p/+r/6//r/+v/7P/u/+//8P/v//L/8v/z//b/+P/5//r//f//
/wEABAAEAAcACQAMABAAEgAVABkAGwAfACMAJwArAC8AMwA3ADoAPAA+AEAAQABCAEQA
RABGAEYARgBFAEEAQAA9ADsAOgA3ADEALAAqACUAIAAcABgAFAAPAAwACQAFAAIA/v/4
//b/8//x//H/7v/s/+v/6P/m/+X/5P/l/+T/4v/h/+H/4f/h/9//3f/f/9//3//f/9//
4P/h/97/3f/d/9z/3v/e/93/3f/e/97/3v/f/9//3//e/93/3//f/9//3v/e/97/3v/g
/+D/3//e/9v/3P/c/9z/3P/a/9r/2v/a/9r/2v/Z/9f/1P/U/9X/1f/T/9P/0v/R/9D/
0P/R/9L/0P/Q/9D/z//P/9D/z//Q/9D/0P/Q/9D/0v/T/9P/1P/W/9b/1//X/9f/1//X
/9n/2v/b/93/3v/c/93/3v/f/93/3f/d/93/3//g/+H/4f/e/93/3f/c/97/3f/d/93/
2//b/9v/2//b/9z/3P/c/93/3f/d/97/3P/c/9z/3P/d/93/3P/c/9v/2//a/9r/2P/X
/9f/1//Y/9j/2f/a/9r/2v/Z/9j/2v/a/9v/2//Z/9r/2//a/9z/3P/c/9z/3v/e/9//
3//d/97/3//f/9//4P/h/+P/4P/f/97/2//b/9v/3f/d/+D/4v/i/+L/4P/f/9v/2f/Z
/9n/1//X/9T/0//T/9L/0//T/9T/1P/X/9n/2v/a/9f/1v/U/9T/1f/W/9f/2P/X/9f/
1f/U/9P/0//U/9T/0v/S/9P/0//S/9L/0v/S/9P/1P/V/9b/2f/Z/9r/2v/Y/9j/2P/Y
/9j/2P/X/8z/v/+4/7j/uv+//9H/7v8SAD8AcwCsAOoAMwGJAeUBSQKtAvkCGgMWA/sC
vgJUAtEBPgGNANj/YP8u/y3/QP9V/2P/d/+O/5z/qv+4/8D/xf/I/8r/yv/M/83/zf/O
/87/0P/P/9D/0P/Q/9H/0//V/9f/1v/W/9b/1//V/9X/1v/W/9j/2P/Y/9n/2P/a/9r/
2v/b/9z/3f/g/9//3//f/9//4P/h/+H/4f/i/+T/5f/m/+f/6v/q/+v/7P/u/+//8P/x
//P/9f/4//j/+//9/wAABwAKAA4AEwAWABkAHAAfACUAKQAtADEANQA4ADsAPgBAAEIA
RABEAEQARABEAEMAPwA+ADsAOQA2ADMALQAoACQAHwAaABYAEQAMAAYAAgD9//n/9v/y
/+z/6v/n/+X/4//g/97/3f/c/9r/2f/Y/9X/1P/S/9H/0//T/9P/0f/Q/9H/0P/P/9D/
z//P/8//zf/N/87/zv/O/87/zf/N/83/zv/P/9H/0f/R/9D/z//N/83/zf/M/87/zv/O
/9D/0P/P/87/y//M/8z/zP/M/8n/yP/H/8b/yP/I/8f/xf/C/8L/w//D/8P/w//C/8H/
wP/A/8H/wv/C/8L/wv/B/8H/wv/B/8L/xP/E/8T/xP/H/8f/xv/G/8f/yP/K/8v/y//L
/8v/zf/P/8//0P/Q/9D/0f/S/9P/0v/R/9D/z//R/9L/0//T/9H/0f/S/9L/0v/R/9H/
0f/R/9H/0f/R/8//0P/Q/9D/0f/R/9H/0v/R/9D/z//O/8//z//O/87/zv/P/8//0P/O
/83/zf/N/8//zv/O/87/zv/O/83/zP/O/87/z//R/9D/0P/Q/9D/0P/S/9L/0//T/9P/
1P/V/9X/0v/S/9L/0//T/9P/0//R/8//z//R/9H/1P/W/9b/1v/W/9X/0f/P/8v/y//J
/8n/yP/J/8v/zP/J/8n/yv/K/8v/zf/O/87/z//O/8z/zP/K/8r/yv/K/83/zf/L/8r/
yf/J/8r/yv/K/8r/y//L/8z/zP/M/8z/yv/K/8r/yv/M/83/z//Q/87/zv/O/87/zP/O
/8v/wv+5/7D/qv+s/7X/y//q/w4APwB7AL4AAgFPAasBDwJ7At0CIQM+AzYDFQPOAloC
yQEkAWcAuP9O/yz/Mf9G/1v/af95/4z/oP+w/77/yP/N/9L/1P/U/9T/1f/X/9j/2P/a
/93/3v/e/97/3P/d/97/3//i/+L/4v/j/+P/4//k/+T/5P/k/+T/5f/m/+j/6P/o/+j/
6P/o/+r/6v/r/+z/7f/u/+//7//v//D/8v/z//T/9f/4//j/+f/8//7///8AAAEAAwAF
AAgADAAPABEAFAAYABoAHQAhACcAKwAvADMANwA7AD8AQwBHAEoATQBQAFIAVABWAFYA
VgBWAFYAVQBTAFIATwBNAEgARQA/ADoAOAAzAC4AKgAkACAAGwAYABMADwAMAAgABAAC
AP///f/5//b/9P/z//L/8P/v/+7/7f/s/+r/6f/n/+f/5//l/+f/6f/p/+n/5v/l/+X/
5f/n/+f/6P/o/+b/5v/l/+X/5v/m/+b/5//m/+f/5//n/+X/5f/l/+T/5f/m/+f/6v/p
/+n/6f/n/+j/6P/o/+j/6P/o/+j/6P/m/+b/5f/j/+P/5P/m/+f/5f/l/+T/4//h/+D/
4P/g/+L/4v/i/+H/3v/e/9z/3P/e/97/3v/e/93/3f/c/9z/3P/c/93/3f/f/9//3//h
/9//3//g/+D/4P/h/+L/4//l/+X/5f/l/+P/5P/l/+X/5//n/+j/6P/o/+f/5//n/+n/
6f/p/+n/5//o/+j/6P/n/+f/5//o/+j/6P/o/+j/5//n/+b/5v/m/+f/5//o/+j/5//n
/+f/5//m/+b/5v/r/+z/6v/q/+r/6v/q/+r/6//r/+3/7v/v/+//7P/s/+z/7f/v/+//
7//t/+v/6//t/+3/8P/y//L/8v/0//P/7//t/+n/6f/n/+f/5//n/+j/6P/l/+X/5v/m
/+f/6f/q/+r/6f/o/+b/5v/k/+T/5P/k/+f/5//l/+T/4//j/+T/5P/i/+L/4//j/+b/
5v/m/+b/5P/k/+T/5P/n/+f/6P/o/+j/6P/o/+j/5v/o/+f/4P/V/8z/yP/G/83/2//0
/xQAPwB3ALgA+gA/AZUB9wFbAr0CCwM2AzoDIwP0ApQCCwJ0AckAFgCQ/1D/R/9a/3H/
gf+P/6D/rv+6/8b/0P/V/9r/3v/g/+D/3//f/+D/4P/i/+X/5v/m/+b/5f/l/+X/5f/o
/+j/6P/p/+v/6//s/+z/6v/q/+r/6//u//D/8P/w//D/8P/w//L/8P/x//L/8//2//f/
9//3//f/+P/4//j/+v/+////AQAAAAIAAwAEAAcACQALAA4AEgAVABcAGgAcAB4AIQAl
ACsALwAzADcAOQA9AEEARQBLAE4AUQBUAFYAWABaAFoAWgBaAFoAWQBZAFgAVQBTAFAA
TQBHAEIAPgA5ADQAMAAsACgAIwAgABkAFQASAA4ACwAKAAgABwAEAAAA/f/7//r/+P/3
//b/9f/0//L/8f/x//H/8f/v/+//8f/x//H/7v/t/+3/7f/t/+3/7v/u/+7/7v/t/+3/
7v/u/+7/7//u/+//7//v/+//7//v/+7/7v/u/+7/8P/v/+//7//t/+7/7v/u/+7/7v/u
/+7/7v/u/+7/7f/r/+r/6v/r/+v/6//r/+r/6f/n/+b/5v/m/+j/6P/o/+f/5P/k/+L/
4v/i/+L/4v/i/+P/4//i/+L/4P/g/+H/4f/j/+P/4//l/+P/4//k/+T/5v/n/+j/6f/p
/+n/6f/p/+f/6P/p/+n/6//r/+z/7P/q/+n/6f/p/+v/6//r/+v/6//s/+z/7P/r/+v/
6//s/+z/7P/s/+z/6f/p/+j/6P/q/+v/6//s/+r/6f/p/+n/6f/o/+j/6P/r/+z/7v/u
/+z/7P/s/+z/7v/u/+//7//v//D/8f/x/+7/7v/u/+//7//v/+//7f/r/+v/7f/t//L/
9P/0//T/8v/x/+3/6//p/+n/5//n/+f/5//o/+j/5f/l/+b/5v/n/+n/6v/q/+n/6P/m
/+b/5v/m/+b/5v/p/+n/5//m/+X/5f/m/+b/5v/m/+f/5//m/+b/5v/m/+b/5v/m/+b/
5//n/+j/6P/m/+b/5v/m/+j/6P/n/+D/1//M/8j/yP/L/9v/9v8YAEEAdwC0APAAMQGJ
AesBSwKpAvECGAMYAwMD0AJsAucBVAGzABAAkP9S/0n/Xv9z/4P/kf+g/67/vP/M/9T/
2f/e/+D/4P/g/9//4f/i/+L/5P/l/+b/5v/m/+b/5//o/+n/7P/s/+z/7f/r/+v/7P/s
/+z/7P/s/+3/8P/y//L/8v/w//D/8P/y//T/9f/2//f/9v/3//f/9//6//z//f/+////
AgACAAMAAgAEAAUABgALAA0ADwASABIAFQAXABoAHgAgACMAJwArAC8AMwA3ADkAPQBB
AEUASQBMAE8AUgBUAFYAWABYAFgAWABYAFcAVwBWAFMAUQBOAEsARQBAAD0AOQA1ADIA
LAAoACMAIAAbABcAFAAQAA4ADAAJAAcAAwAAAP7//f/+//z/+//6//n/+P/2//X/8//z
//P/8f/x//P/8//z//D/7//v/+//8P/x//P/9P/0//T/8//z//L/8v/y//P/8v/z//P/
8//z//P/8//y//P/9P/1//j/9v/1//T/8f/y//L/8v/y//L/8v/y//L/8P/w/+//7f/t
/+7/8P/x//D/7//t/+v/6//q/+r/6v/o/+j/6P/n/+b/5v/k/+T/5f/m/+f/6P/n/+f/
5v/m/+b/5v/n/+f/6f/p/+n/6//p/+n/6v/q/+r/6//s/+3/7f/t/+3/7f/v//D/8f/x
//H/8f/y//L/8P/v/+//7//v/+//7//v/+3/7v/u/+7/7f/t/+3/7v/u/+7/7v/u/+3/
7f/s/+z/7P/t/+3/7v/s/+v/6//r/+3/7v/v//D/8f/y//D/8P/x//H/8f/y//P/8//w
//D/8P/x//H/8f/x/+//7//v//H/8f/y//T/9P/0//T/8//v/+3/7f/t/+v/6//p/+n/
6v/q/+n/6f/q/+r/6f/r/+z/7P/p/+j/5v/m/+f/6P/p/+r/6v/p/+b/5P/k/+X/5//o
/+b/5v/n/+f/5v/m/+b/5v/n/+j/6f/q/+r/6f/p/+j/6f/q/+v/7P/u/+z/6f/g/9X/
0v/Q/9D/2f/v/woAKABTAI0AyAAEAUsBoQH9AVsCsQLxAgwDAAPfAqACMAKpARoBdwDW
/27/Qv9D/1r/cf+D/5X/pv+0/8T/0P/W/9v/4P/i/+D/4v/l/+P/5P/k/+b/5v/m/+X/
5P/l/+f/6f/r/+r/6v/q/+v/6f/p/+r/6v/s/+z/7P/t/+z/7v/u/+7/8P/w//D/8v/w
//H/8v/z//b/9//3//f/9v/4//n/+v/6//z/+//7//3/AAACAAQABwAJAAsADgAQABMA
FQAYABoAHAAfACMAJQApAC0AMQA2ADsAQABFAEYASABKAEwATgBQAFIAUgBSAFIAUgBR
AE8ATgBLAEkASABFAD8AOgA2ADEALAAoACIAHgAZABYAEwAPAAwACAAEAAIA///9//3/
+v/4//f/9P/y//H/8P/x//D/7v/t/+3/7f/t/+v/6v/r/+r/6f/q/+n/6f/p/+f/5//o
/+j/6P/o/+f/5//o/+j/6P/p/+n/6f/o/+f/6f/p/+n/6P/o/+j/6P/q/+n/6f/p/+f/
5v/m/+b/5v/k/+T/5P/k/+T/5P/j/+H/3v/e/9//3//f/9//3v/d/93/3P/c/9z/2v/a
/9r/2f/a/9z/3P/e/9z/3P/c/9z/3//f/97/3v/g/+D/4f/h/+H/4f/h/+P/5P/l/+f/
6P/n/+f/5//n/+j/6f/q/+v/6f/q/+v/6//p/+n/6v/q/+r/6f/p/+n/6f/p/+n/6f/p
/+r/6v/q/+f/5//n/+j/5v/m/+b/5v/m/+f/5//o/+r/6f/m/+j/6P/o/+j/6v/q/+v/
6//p/+r/6//r/+z/7P/s/+3/7f/t/+3/6//o/+f/6P/n/+z/7v/u/+7/7P/r/+f/5f/j
/+P/4f/h/93/3f/e/97/3f/d/97/3v/g/+P/5f/m/+L/4P/d/9z/3f/e/9//4P/e/93/
2v/Y/9n/2f/a/9r/3P/c/93/3f/c/9r/2P/W/9n/2v/b/9z/3f/d/97/3v/e/97/3v/e
/9z/3v/b/9L/yf/A/7z/vv/D/9X/8P8QADkAcwC0APAANwGTAfUBWwLFAhcDOgM2AxcD
1gJsAuUBTgGVANr/Yv8y/y//QP9V/2n/ff+Q/57/rP+6/8j/zf/Q/9D/0v/U/9P/0f/S
/9L/1P/U/9T/0//S/9X/1//Z/9v/2//a/9n/2f/b/9v/3P/c/9z/3P/c/93/3f/e/93/
3P/d/97/3//i/+D/4f/i/+P/5P/l/+X/5f/m/+j/6f/q/+v/7v/u/+//8v/0//X/9v/5
//v//f8AAAIABQAHAAoADwASABYAGwAdACEAJQApAC4AMwA4AD0AQQBEAEcASgBMAE4A
UABQAFAAUABQAE8ASwBKAEcARQBAAD0ANwAyACwAJwAiAB4AGQAUAA4ACgAFAAEA/v/6
//X/8v/u/+v/6//o/+b/5f/k/+L/4f/g/97/3P/Z/9f/2f/Z/9n/1//V/9f/1//X/9b/
1f/V/9X/0//T/9T/1P/U/9T/0//T/9P/1P/V/9f/1f/V/9T/0//V/9X/1f/U/9L/0v/S
/9T/1P/T/9L/z//P/9D/0f/S/9H/0P/P/87/zv/O/83/y//M/8z/zf/N/8v/y//K/8n/
yP/I/8n/yv/I/8j/yP/H/8f/yP/H/8j/yv/K/8r/yv/L/8v/yv/K/8v/zP/O/8//z//P
/8//0f/R/9H/0v/S/9L/0//U/9X/0//T/9P/0//U/9b/2P/Z/9b/1f/V/9T/1v/V/9X/
1f/V/9X/1f/V/9X/1v/W/9b/1//X/9f/2P/X/9b/1f/U/9P/1//a/9z/3P/c/9z/2v/a
/9v/2//d/97/3//f/93/3P/b/9v/2//b/9v/2f/Z/9n/2//b/93/3v/d/9z/3f/d/9r/
2f/V/9X/0//T/9H/0f/S/9L/0//T/9T/1P/V/9f/2P/Y/9f/1v/U/9T/0v/S/9L/0v/R
/9H/z//O/87/z//R/9L/0P/Q/9H/0f/U/9T/1P/U/9L/0v/S/9L/0//T/9T/1P/U/9T/
1P/U/9T/1v/V/87/wf+4/7b/tv+5/8X/3v/+/ykAXwCgAOIALQGFAecBTwK5Ag8DPgNE
AzEDAAOiAhkCfAHHAAoAev86/y//QP9b/2//f/+O/5z/qv+4/8L/x//O/9D/0v/S/9H/
0f/S/9L/1P/V/9b/1v/W/9b/1//Y/9n/2v/a/9r/2//d/93/3v/e/9z/3P/c/93/4P/i
/+L/4v/i/+L/4v/k/+T/5f/m/+f/6v/r/+v/6//q/+z/7f/u/+//8v/y//P/9P/2//f/
+P/5//v//f8AAAMABwAKAA4AEAASABUAGQAfACMAJwArADEANQA5AD0AQQBEAEcASgBM
AE4AUABQAFAAUABQAE8ATwBOAEsASQBGAEMAPQA4ADMALQAnACIAHgAaABUAEgALAAcA
BAAAAPz/+v/3//X/8f/u/+z/6//q/+j/5//m/+X/5P/i/+H/4f/h/+H/3//d/9//3//f
/+D/3//f/9//3//f/+D/4P/g/+D/3//f/+D/4P/g/+H/4P/h/+H/4f/f/9//3//e/+D/
4P/g/+L/4//j/+P/4f/e/97/3v/e/+D/4P/g/+D/4P/g/9//3f/a/9r/2//b/9v/2//a
/9n/1f/U/9T/1P/W/9b/1v/V/9T/1P/S/9L/0v/S/9L/0v/V/9X/1P/U/9P/0v/S/9H/
0//T/9P/1f/V/9X/1v/W/9T/1f/W/9f/2f/Z/9n/2f/X/9j/2f/Z/9n/2f/a/9r/2v/Z
/9n/2f/Z/9n/2f/Z/9n/2v/a/9r/2f/Z/9n/2v/Y/9r/2v/c/9z/3v/e/97/3v/c/9z/
3f/d/93/3v/f/9//3v/e/97/3//h/+H/4f/f/9v/2//d/93/3v/g/+D/4P/h/+H/3v/d
/9n/2f/X/9f/1//X/9j/2P/V/9X/1v/W/9f/2f/a/9r/2f/Y/9b/1v/U/9T/1P/U/9f/
1//V/9T/0f/R/9L/0v/S/9L/0//T/9b/1v/W/9b/1P/U/9T/1P/V/9X/1v/W/9b/1v/W
/9b/2v/Y/9X/0P/H/7z/tv+0/7X/wf/c//z/IwBXAJYA1gAZAW8B1QE5ApsC6wIcAyQD
EQPmAooCBQJwAcsAHACO/0T/Nf9I/1//b/99/47/mv+o/7b/wP/H/8z/0P/Q/8z/zf/P
/9D/0P/S/9P/1P/U/9T/0v/T/9T/1f/Y/9j/2P/Z/9n/2f/a/9r/2v/a/9r/2//a/9z/
3P/c/97/3v/e/+D/4P/h/+L/4//k/+X/5f/l/+T/5v/n/+j/6v/u/+//8f/w//L/8//0
//n/+//9/wAAAgAFAAcACgAMAA4AEQAVABkAHQAhACUAKQAtADEANQA5ADwAPwBCAEYA
SABKAEoASgBKAEoASQBJAEgARQBDAD4AOwA1ADAALQApACUAIgAcABgAEwAQAAkABQAC
AP7//P/6//f/9f/y/+7/6//p/+r/6P/n/+b/4//i/+D/3//f/9//3//d/93/3//f/9//
3P/b/9v/2//d/93/3v/e/9z/3P/b/9v/3P/c/9z/3f/e/9//3//f/9//3//f/97/4P/g
/+D/4v/h/+H/4f/f/+D/4P/g/+D/4v/i/+L/4v/g/+D/3//d/97/3v/f/9//3f/d/9z/
2//b/9r/2v/a/9r/2v/a/9n/2P/Y/9b/1v/W/9b/1v/W/9X/1f/U/9T/1P/U/9X/1f/X
/9f/1//Z/9j/1//X/9b/2P/Z/9r/2//b/9v/2//b/9v/3P/d/93/3//f/+D/4P/e/93/
3f/d/9//3//f/9//3f/e/97/3v/d/93/3f/e/+D/4P/g/+D/3f/d/9z/3P/e/93/2//c
/+L/4v/i/+L/4v/i/+L/4//j/+P/5P/l/+X/4v/i/+L/4//l/+X/5f/j/9//3//h/+H/
5P/m/+b/5v/o/+f/4//h/93/3f/b/9v/2//b/9z/3P/a/9n/2f/Y/9v/3f/e/97/3//e
/9z/3P/a/9r/2v/a/93/3f/b/9r/1//X/9j/2P/a/9r/2//b/9z/3P/c/9z/2v/a/9r/
2v/d/93/3v/e/97/3v/e/97/3v/g/9v/1v/N/8T/wP++/8P/0//u/xAAOQBvAKwA7AAv
AYcB6wFJAqUC6wIQAwwD8QK8AlQCyQE2AZcA9P9+/0j/Q/9Y/23/e/+L/5z/pv+0/8T/
zv/T/9j/2v/a/9j/2f/Z/9r/2v/c/9//4P/g/+D/4P/h/+L/4//k/+T/5P/l/+P/4//k
/+T/5P/k/+T/5f/m/+j/6P/o/+j/6P/o/+r/7P/t/+7/7//v/+//7v/t/+7/8P/x//L/
9f/4//j/+f/4//r/+//8/wEAAwAFAAgACQALAAwADgASABQAFwAbAB8AIwAnACsALgAx
ADQANwA9AEAAQwBGAEYASABKAEoATABMAEwASwBLAEoARwBFAEIAPwA5ADQAMgAtACgA
JAAgAA==
         </WaveFormData>
      </LeadData>
      <LeadData>
         <LeadByteCountTotal>10000</LeadByteCountTotal>
         <LeadTimeOffset>0</LeadTimeOffset>
         <LeadSampleCountTotal>5000</LeadSampleCountTotal>
         <LeadAmplitudeUnitsPerBit>4.88</LeadAmplitudeUnitsPerBit>
         <LeadAmplitudeUnits>��V</LeadAmplitudeUnits>
         <LeadHighLimit>2147483647</LeadHighLimit>
         <LeadLowLimit>268435456</LeadLowLimit>
         <LeadID>V5</LeadID>
         <LeadOffsetFirstSample>0</LeadOffsetFirstSample>
         <FirstSampleBaseline>0</FirstSampleBaseline>
         <LeadSampleSize>2</LeadSampleSize>
         <LeadOff>FALSE</LeadOff>
         <BaselineSway>FALSE</BaselineSway>
         <ExcessiveACNoise>FALSE</ExcessiveACNoise>
         <MuscleNoise>FALSE</MuscleNoise>
         <LeadDataCRC32>3516077780</LeadDataCRC32>
         <WaveFormData>
7v/u/+3/7f/s/+z/7P/s/+v/6//r/+z/7f/w//H/8//z//P/8f/u/+7/7f/r/+v/6P/m
/+X/5v/n/+j/6f/q/+n/6P/p/+j/6P/m/+P/4//j/+P/4//j/+X/5f/k/+P/4P/g/+D/
4P/e/97/3//f/+H/4v/j/+T/5P/k/+T/5P/i/+H/4P/g/+L/4v/j/+P/5f/j/+T/3//S
/8P/s/+q/6r/tP/G/+L/AQAmAFwApAD1AFYBxgFBAsMCOwOXA8oD1QO/A4UDFwOEAtkB
GgFjAPP/xP+v/6f/q/+t/7D/tf+8/7//xf/M/9H/0//U/9T/0//Q/9D/0P/Q/9D/0P/R
/9H/0f/P/9D/0P/Q/9P/0//U/9T/1P/U/9T/1P/T/9P/0//T/9X/1f/W/9b/1v/X/9f/
1//X/9j/2P/Y/9v/3P/c/9z/2v/a/9v/3P/d/+D/4f/h/9//4P/i/+T/5f/l/+f/6v/r
/+3/8P/z//X/9//6//z//v8BAAUACgAQABQAGQAeACAAJAAnACoAMAAzADYANwA3ADcA
OAA4ADgANwA1ADQANQAzADEALgAoACQAHgAbABgAEwAPAAwACgAGAAMAAAD7//r/+f/2
//f/9f/z//D/7f/r/+v/6v/p/+n/6f/q/+n/6f/p/+f/5//n/+b/5v/n/+b/5v/n/+f/
5//n/+f/6f/o/+j/6P/p/+n/6f/p/+n/6f/p/+n/6v/r/+z/7f/s/+z/7P/s/+z/7P/s
/+z/6//r/+r/6v/o/+j/6P/p/+f/5//m/+X/5v/k/+P/4//i/+D/4P/g/+D/3v/d/93/
3//f/9//3f/f/9//3//f/9//3//f/9//4v/i/+T/5P/i/+P/5P/k/+X/5f/l/+X/5//o
/+j/6P/m/+j/6f/p/+v/6v/q/+r/6f/q/+z/6v/s/+z/7P/s/+z/7P/s/+z/6v/q/+r/
6v/s/+3/7f/t/+z/7P/r/+n/6//r/+v/6//t/+3/7f/t/+z/7P/s/+z/7P/t/+3/7f/r
/+v/7P/s/+z/7f/t/+3/6//r/+v/7P/q/+z/7P/s/+z/7v/w/+7/7v/u/+7/7f/t/+7/
7v/w//D/8f/y//H/7//u/+7/8P/w//D/7//v/+//8P/x//T/9f/3//f/9v/z/+//7P/r
/+n/6f/n/+j/6P/q/+r/6f/o/+f/5v/k/+b/5v/m/+L/3//f/9//3f/d/93/3f/f/97/
3f/c/9r/2v/a/9r/2v/b/9v/3P/c/9z/3P/c/9z/3P/c/93/3//f/+D/4P/e/9//3//f
/+H/3v/V/8T/t/+r/6b/rP+6/87/6v8PAEIAgADKACUBkAEKAocC/QJhA6MDugOvA4kD
NQOtAgoCWQGiABkA1/+8/6//sf+1/7P/tP+7/8D/w//H/8z/0f/R/9L/0P/P/87/zv/O
/87/zv/Q/9H/0f/R/8//0P/Q/9D/0f/R/9L/0v/U/9T/1P/U/9P/0//T/9P/1f/V/9b/
1v/V/9X/1P/T/9X/1v/W/9b/1//Y/9j/2P/W/9b/1//Y/9r/3P/c/9v/2//c/97/4P/h
/+H/4//m/+j/6f/r/+3/7f/v//L/9P/3//v/AAAGAAkADAAQABQAGQAeACIAJgAoACsA
LgAvAC8ALwAwADAAMAAvAC0ALAApACcAJQAiAB8AHAAXABUAEAALAAcABAAAAPz/+f/2
//L/8v/y//D/7f/r/+n/5v/l/+P/4//i/+D/3//e/97/3P/b/9r/1//X/9f/1v/W/9X/
1P/U/9X/1//X/9f/1//X/9b/1v/W/9X/1f/V/9X/1v/X/9j/2f/Z/9n/2f/Z/9r/2v/a
/9r/2//c/93/3v/b/9v/2v/a/9z/3P/c/93/3f/d/9z/2//b/9r/2v/b/9z/2v/a/9r/
3P/a/9n/2f/a/9v/3P/b/9n/2f/Z/9n/1//X/9f/1//Y/9j/2v/a/9n/2f/Z/9j/2f/Z
/9n/2f/a/9r/2f/Y/9r/3P/d/93/3f/c/9z/3P/f/+D/4v/g/+P/5P/l/+b/5P/k/+T/
5P/k/+T/5P/k/+T/5f/l/+X/5f/m/+b/5f/j/+P/4//j/+P/4//j/+P/5P/k/+T/5P/k
/+X/5f/l/+P/4//k/+T/5P/l/+X/5f/j/+X/6P/o/+j/6P/o/+n/6f/q/+r/6P/o/+n/
6v/s/+v/6//s/+z/7P/s/+v/6//r/+z/7f/y//P/9f/1//L/7//r/+j/6f/n/+f/5f/i
/+L/5P/k/+L/4v/i/+L/5P/m/+b/5v/i/9//3//f/9//3//f/9//3//e/93/3P/c/9z/
3P/c/97/3//f/+D/3v/e/97/3v/g/+D/4P/h/+P/4//k/+T/4v/j/+P/4//l/+T/3//S
/8P/t/+w/7D/vP/Q/+r/BwAwAGYApgDxAE4BwAE5Aq0CFwNlA4oDiQNzAzcDyQI2ApUB
6gBRAPX/zP+3/7X/uf+7/77/w//K/83/0//Y/9v/3f/e/97/3f/e/97/3v/e/97/3P/d
/93/3f/f/+D/4P/g/9//3//g/+D/4v/i/+L/4v/j/+P/4//j/+P/4//k/+T/5f/n/+j/
6f/p/+r/6v/q/+n/6v/q/+r/7P/s/+3/7v/s/+7/7v/t/+7/8P/z//b/9//3//n//P/+
////AQADAAUABwAKAAwADAAPABMAGAAfACIAJgAqACwAMAAzADYAOQA7AD0APQA/AD8A
QABAAEAAPwA9ADwAPQA7ADkANgAxAC4AKQAnACIAHQAZABYAEgAOAAsACAACAAAA/v/6
//f/9f/z//D/7f/r/+v/6v/o/+f/5v/m/+P/4//j/+H/3//f/97/3v/d/9z/3P/d/93/
3f/d/93/3//e/97/3v/h/+H/4f/h/9//3//f/9//4f/h/+H/4f/i/+L/4v/i/+L/4v/i
/+L/4v/j/+P/5P/j/+L/4f/h/9//3//e/93/3v/c/9v/2//a/9j/2P/Y/9r/2P/X/9f/
1v/V/9T/0f/R/9H/0f/R/9H/0f/R/9H/0v/S/9T/1P/S/9P/1P/U/9P/0//T/9P/1f/W
/9b/1v/W/9j/2f/Z/9r/2v/b/9z/3//g/+L/4P/e/97/3v/e/+D/4P/g/+D/3v/e/97/
3v/g/+H/4f/h/9//4P/g/9//3f/d/93/3f/e/9//4P/h/+L/4v/i/+L/4P/h/+H/4f/h
/+H/4v/i/+D/4f/h/+H/4//j/+P/5P/i/+T/5P/k/+T/5v/m/+b/5v/m/+j/6f/r/+z/
6//q/+r/6v/r/+v/7P/u/+z/7P/s/+v/7f/t/+7/7//1//f/+v/7//n/9//0//L/7//t
/+3/6//s/+z/7v/u//D/8P/w//D/8v/0//T/9P/y/+//7//v//H/8f/x//H/7//u/+3/
7P/u/+7/7v/u//D/8f/x//L/8f/w/+//7v/x//L/8//1//T/8//z//L/8v/z//P/8//3
//T/8f/m/9f/y//G/8T/0P/m/wAAHwBGAHwAugABAVwBygE/ArMCGQNhA4QDgwNpAykD
tQIiAoMB3ABJAO//xv+3/7n/wf/D/8b/zf/W/9v/3//i/+P/4//k/+T/5f/k/+L/4v/i
/+L/4v/j/+P/4//k/+b/5//o/+n/6f/q/+r/6P/o/+j/6P/p/+n/6f/p/+n/6f/q/+r/
6v/r/+v/6//p/+r/6v/q/+v/7P/s/+z/7P/s/+3/7v/u//D/8P/v/+//8P/y//T/9f/1
//f/+v/4//n/+//9/wEAAwAGAAgACQALAA4AEgAZABwAIAAkACgALAAvADIANQA3ADkA
OQA8AD0APwBAAEAAPwA9ADwAPQA7ADkANgA1ADIALQArACcAIwAgAB4AGgAWABMAEAAL
AAoACQAGAAUAAwABAP7//f/7//v/+v/5//n/+f/6//n/+f/5//f/9f/1//T/9P/0//T/
9f/3//T/8//y//H/8//y//L/8v/1//X/9f/1//P/8//z//P/9f/1//X/9f/0//T/9P/0
//T/9P/0//T/8//z//L/8v/x//D/7//v/+//7//u/+3/7P/q/+n/6f/m/+T/5P/k/+T/
4v/h/+H/4f/h/+H/3//g/+H/4v/j/+P/4//j/+P/5v/m/+j/6P/n/+f/5//m/+X/5f/l
/+X/6v/s/+3/7v/t/+7/7v/t/+3/7P/s/+z/7f/u//D/7v/t/+z/6//q/+r/6v/q/+r/
7P/s/+z/7P/q/+v/6//r/+3/7v/u/+3/7//v/+//7//u/+3/7P/r/+r/6v/q/+r/6v/r
/+v/6//r/+v/7P/s/+r/6//r/+v/7f/t/+3/7v/s/+7/7v/s/+7/7v/u/+7/7//v//D/
8P/u/+7/7//w//H/8f/y//T/8//y//H/7//v/+//8P/x//T/9f/3//f/9f/z//D/7v/t
/+v/6//p/+j/6P/q/+r/6v/q/+r/6v/s/+7/7v/u/+v/5//m/+X/5v/n/+j/6f/p/+j/
5//m/+X/5P/j/+L/4v/j/+P/5P/j/+L/4f/g/+P/5P/l/+f/5//n/+j/6P/n/+f/5v/l
/+f/5v/j/9b/w/+1/7D/sP+6/87/6P8HADIAZACgAOsATAG8ATECrQIlA38DsAO3A6ED
ZQP3AmQCvwEGAVkA7//E/6//p/+r/63/sP+7/8L/xf/L/87/0//V/9T/0v/T/9b/1P/U
/9T/1P/U/9X/1f/V/9X/1v/W/9b/1//X/9j/2P/W/9b/1v/W/9X/1f/V/9X/1v/X/9n/
2v/c/93/3f/d/9z/3P/b/9r/3f/e/97/3v/c/9z/3f/e/+D/4v/i/+H/4//k/+b/6P/p
/+n/6//u/+7/7//x//P/9v/5//3/AAAAAAMABwAMABEAFAAYABwAIAAkACcAKgAuADEA
NAA1ADcANwA4ADgAOAA3ADUANAA1ADMAMQAuACkAJgAhAB8AGAATAA8ADAAKAAYAAwAA
AP3//P/7//j/9//1//P/8P/v/+3/7f/s/+n/5//l/+T/5f/l/+X/4//j/+P/4v/i/+P/
4v/i/+P/4f/h/+H/4f/h/+D/4P/g/+H/4f/h/+H/3//f/9//3//h/+H/4f/h/+L/4v/i
/+L/4P/g/+D/4P/f/9//3v/e/93/3P/b/9v/2//b/9r/2f/Y/9b/1f/V/9T/0v/S/9L/
1P/S/9H/0f/T/9P/0//R/9P/0//T/9P/1f/V/9X/1f/Y/9j/2v/a/9r/2//c/9z/3f/d
/93/3f/h/+L/4v/i/+L/5P/l/+X/4v/g/9//3v/f/+D/4v/g/+D/4P/g/+D/4v/i/+L/
4v/g/+D/4P/g/+D/4f/h/+H/4//k/+T/4//h/+H/4f/h/9//3//f/9//4P/g/+D/4P/g
/+H/4f/h/+H/4f/i/+L/3//f/97/3f/f/9//4f/i/+T/5P/k/+T/5P/l/+X/5v/m/+j/
6P/p/+r/6f/n/+b/5v/o/+j/6P/n/+X/5f/m/+f/7P/t/+//7//t/+v/6P/m/+X/4//j
/+H/4f/i/+X/5v/k/+T/5P/k/+T/5v/m/+b/5v/j/+P/4//h/+H/4f/h/+P/4v/h/+D/
4P/g/+D/4P/g/+H/4f/i/+L/4v/i/+L/4v/i/+L/4//l/+X/5v/m/+b/5//n/+f/5f/m
/9//0v/B/7P/rP+u/7r/0P/s/w0AOgB0ALoADwF2AegBZQLlAlcDqQPSA9MDswNtA/MC
VgKjAeQAQwDt/8z/u/+3/7v/uf+8/8P/yv/P/9X/2v/d/9//4P/e/9v/3P/c/9z/3P/c
/97/3//f/9//3f/e/97/3v/h/+H/4v/i/+L/4v/i/+L/4//j/+P/4//l/+X/5v/m/+b/
5//n/+f/6f/q/+r/6v/p/+r/6v/q/+r/6v/r/+z/7P/u/+7/7f/v//D/8v/0//P/8//1
//j/+P/5//v//f8AAAMABwAKAA4AEQAVABoAHQAgACQAKAAuADIANQA4ADwAPwBCAEMA
RwBHAEgASABIAEcARQBEAEAAPQA6ADYANQAyAC0AKwAoACMAHwAcABgAFAARAA4ACQAI
AAcABAACAP///P/4//n/9//3//b/8v/x//D/8P/v/+//7//t/+//7//u/+7/7//u/+7/
7//v/+//7//v/+3/7P/s/+z/7//v/+//7//t/+3/7f/t/+v/6//r/+v/7v/u/+7/7v/u
/+7/7v/u/+3/7f/s/+z/7P/s/+z/7f/t/+3/7P/r/+v/6v/q/+v/6v/o/+j/6P/q/+j/
5//n/+n/6f/p/+f/5f/l/+X/5f/j/+P/4//j/+L/4v/k/+T/4v/j/+T/5P/j/+P/4//j
/+X/5v/m/+b/5v/o/+n/6f/r/+r/6v/q/+n/6v/s/+r/7f/u/+//8P/w//D/8P/w//L/
8v/y//L/8v/z//P/8//x//L/8v/x//P/8//z//P/8v/x//D/7//w//D/8P/w//D/8f/x
//H/8f/x//L/8v/0//T/9P/0//T/9P/z//P/9P/0//T/9P/1//b/9f/z//L/8v/1//b/
9//3//b/9f/1//X/+P/5//v/+//9//v/+P/2//P/8f/x/+//8P/w//L/8v/y//L/8v/y
//T/9v/2//b/9v/z//P/8//y//H/8P/v//D/8P/w//D/8P/w//D/8P/v/+//7v/u//D/
8P/w//D/7v/u/+7/7//x//H/8v/y//D/8f/x//H/7//w/+3/5P/V/8n/vv++/8b/1v/s
/wkAMABkAKYA7wBIAbQBKwKhAhMDawOiA68DnwNvAw0DfALXASYBewAJANj/wf+5/7//
wf/A/8X/yv/P/9P/2P/b/93/3v/e/93/3P/c/9z/3P/c/9z/3f/d/93/2//c/9z/3P/d
/93/3v/e/97/3v/e/97/3f/d/93/3f/f/9//4P/g/97/3//f/9//4f/i/+L/4v/j/+T/
5P/k/+L/4v/j/+T/5v/o/+j/5//m/+b/5//o/+n/6f/r/+7/8P/x//P/9f/1//f/+v/8
/wAAAwAHAAwADgAQABMAFgAaAB4AIQAkACgAKwAuAC8AMwAzADQANAA2ADUAMwAyADEA
LwAtACoAJwAkAB8AHQAYABMADwAMAAoABgADAAAA/f/8//v/+P/1//P/8f/u/+//7f/t
/+z/6v/p/+j/6P/l/+X/5f/j/+T/5f/l/+b/4//i/+L/4//l/+X/5f/l/+X/5P/k/+T/
5f/l/+X/5f/n/+f/5//n/+X/5f/l/+X/5v/m/+b/5v/m/+b/5v/m/+X/5f/k/+T/5P/k
/+T/5f/j/+P/4v/h/+H/4P/g/+H/4v/g/+D/4P/g/97/3f/d/9//3//f/93/2//b/9v/
2//b/9v/2//b/9v/2v/b/9r/2P/Z/9r/2v/a/9v/3P/d/93/3v/e/97/4P/i/+P/4//j
/+L/4v/i/+P/5P/m/+T/5v/m/+b/5v/m/+b/5v/m/+b/5v/m/+b/6P/p/+n/6f/n/+j/
6P/n/+n/6f/p/+n/5//n/+f/5//q/+r/6v/q/+r/6//r/+v/6//r/+z/7P/u//H/8//y
//D/8P/w//D/8//z//T/9P/0//T/9f/2//T/8//z//T/9v/2//b/9f/1//X/9v/3//j/
+f/7//v/+f/3//T/8v/x/+//7//t/+z/7P/u/+7/7P/s/+z/7P/u//D/8P/w/+7/6//r
/+v/6//r/+v/6//u/+7/7v/u/+7/7v/u/+7/7v/v/+//8P/w//D/8P/w/+7/7v/u/+//
7//v//D/8P/w//H/8f/x//H/8v/v/+b/1//J/8D/vv/I/9r/8v8NADQAZACiAOkAPgGq
AR8CkwL/AlMDhAOPA30DTQPnAloCuQESAXMACQDY/8P/vf/D/8X/xv/J/87/1f/b/+D/
4//n/+j/6P/n/+b/6P/o/+j/6P/o/+n/6f/p/+f/6P/o/+j/6//r/+z/7P/s/+z/7P/s
/+v/6//r/+v/7f/t/+7/7v/s/+3/7f/t/+//8P/w//D/8P/w/+//7v/w//D/8f/y//L/
9P/0//P/8v/y//P/9P/3//f/+f/8//r/+//9//////8BAAQABgAIAAsADwAUABgAGgAd
ACAAJAAoACsALgAwADMANgA3ADkAOQA6ADoAPAA7ADkAOAA1ADMAMQAuAC0AKgAlACMA
HgAZABUAEgAQAAwACQAGAAMAAgABAP7/+v/3//T/8P/x/+//7//u/+r/6f/o/+j/5f/l
/+X/4//h/+H/4P/g/93/3P/c/93/3//f/9//3//d/9z/3P/c/9z/2//a/9n/1//X/9f/
1//V/9X/1f/V/9j/2P/Y/9j/1//W/9X/1P/T/9P/0v/S/9D/0P/Q/9H/0f/R/9D/z//P
/87/zv/P/87/zP/M/8z/yv/I/8f/x//F/8X/xf/D/8H/wf/B/8H/wv/D/8T/xf/E/8T/
xv/G/8b/x//I/8j/yf/J/8n/yf/J/8r/yv/K/8v/zv/Q/9H/0//S/9L/0v/T/9T/1v/U
/9X/1v/X/9j/2P/Y/9j/2P/a/9r/2v/a/9j/2f/Z/9n/2//c/9z/2//b/9v/2//b/9v/
2//b/9v/3f/e/9//4P/f/9//3v/d/9//4v/k/+T/5P/k/+P/4//k/+T/4v/i/+P/5P/j
/+H/4P/g/97/3v/e/93/3//f/+D/4f/i/+P/5f/l/+X/4//g/97/3//d/93/2//a/9r/
3P/c/97/3v/e/97/3P/e/97/3v/c/9n/2f/Z/9r/2//c/93/2//a/9n/2P/a/9r/2v/a
/9r/2//b/9z/2v/a/9r/2v/c/9z/3P/d/9v/2//c/9z/3v/f/9//3//f/97/2f/O/73/
tf+w/7L/vP/S/+r/BwAuAGQApADtAEoBuAEtAqECCQNXA3wDewNdAxsDpQIOAm0BwgAr
ANX/sP+f/5//qf+t/67/t//A/8X/y//Q/9P/1f/U/9L/0f/U/9T/1P/U/9T/0v/T/9P/
0//V/9b/1v/W/9b/1f/V/9T/1v/W/9b/1v/V/9X/1f/V/9X/1f/W/9b/2P/Z/9n/2f/X
/9j/2P/Y/9n/2v/a/9r/2v/a/9v/3P/b/9z/2//Z/9v/3P/e/+D/4f/h/+P/5v/m/+f/
6f/r/+3/7//y//T/9v/5//3/AgAJAAwAEAAUABcAGgAcAB4AIAAjACYAJwArACsALAAs
AC4ALQArACoAKwApACcAJAAhAB4AGQAXABQADwALAAgABgACAP///P/3//b/9f/y//H/
7//t/+r/6f/n/+f/5v/m/+X/5P/k/+P/4//j/+H/4f/h/+D/4P/h/+D/4P/h/+D/3//e
/93/3//e/97/3v/f/9//3//f/+H/4f/h/+H/4f/h/+H/4f/i/+L/4v/i/+D/4P/g/+D/
3f/d/9z/3P/b/9r/2f/Z/9v/2//a/9n/1v/U/9P/0//U/9L/0v/S/9T/0v/R/9H/0//T
/9P/0f/S/9P/1P/V/9P/0//T/9P/1v/W/9j/2P/Y/9n/2v/a/9n/2f/Z/9n/3P/e/9//
4P/f/+D/4P/f/+H/4P/g/+D/4f/i/+T/4v/i/+L/4v/i/+D/4P/g/+D/4P/g/+D/4P/e
/9//3//f/+H/4v/i/+H/4P/f/97/3f/e/9//4P/h/+T/4v/e/+D/4P/g/+D/4//j/+T/
5P/k/+T/5f/m/+b/5f/l/+b/5v/m/+b/5f/k/+P/4//j/+j/6f/r/+v/6//p/+b/5P/l
/+P/4//h/97/3v/g/+D/4P/g/+D/4P/i/+T/5P/k/+D/3f/d/93/3v/f/+D/4f/g/97/
3P/a/9r/2v/a/9r/3P/d/93/3v/c/9r/2P/W/9n/2v/b/93/3f/d/97/3v/e/9//3//f
/93/3v/Z/8z/u/+t/6b/pv+y/8T/3P/5/yIAWACaAOUAQgG4ATUCtQIxA5EDxAPNA7UD
dwMJA3YCyQEGAVMA6f++/6f/n/+l/6n/rP+z/7j/u//D/8z/0f/R/9D/0v/P/87/zf/M
/8v/yv/I/8n/yf/J/8r/zP/N/87/zf/N/87/zv/O/87/zv/O/8//z//P/8//z//P/9D/
0P/Q/9H/0f/R/8//0P/Q/9D/0//U/9T/1P/U/9T/1f/W/9T/1v/W/9X/1f/W/9j/2v/b
/9v/3f/g/+L/4//l/+f/6//t//D/8v/0//f/+/8AAAMABgAKAA4AEwAYABwAIAAkACcA
KgArAC4ALwAxADIAMAAvAC0ALAAqACcAJAAgAB0AGgAVABMADgAJAAUAAgD+//r/9//0
/+7/7P/q/+b/5f/j/+H/3v/f/93/3f/c/9j/1//W/9b/1v/X/9j/1//V/9X/1P/U/9X/
1P/U/9X/0//T/9P/0//T/9L/0v/S/9T/1f/W/9f/1v/V/9T/0//W/9f/2P/Z/9n/2P/X
/9b/1P/U/9T/1P/U/9X/1f/W/9X/1P/T/9P/0f/R/9D/z//Q/87/zf/N/87/zP/M/8z/
zf/M/8z/zf/L/8v/y//J/8v/y//L/8v/zf/N/83/zf/M/8z/zv/O/87/z//Q/9D/0f/R
/9H/0f/R/9L/0v/S/9L/1P/V/9X/1f/U/9T/1P/X/9j/2v/Y/9j/2P/Y/9j/2v/a/9r/
2v/Y/9j/2P/Y/9r/2//b/9v/2f/a/9r/2f/Y/9f/1v/V/9X/1//c/97/3v/e/97/3v/d
/93/3P/e/97/3//g/97/3f/d/97/3v/e/97/3f/d/93/3v/f/+D/4f/j/+P/5P/j/+H/
4P/d/9v/2//Z/9r/2v/c/9z/3v/e/97/3v/e/+D/4P/g/97/2//b/9v/2//b/9v/2//b
/9r/2f/Y/9r/2v/a/9r/2P/Z/9n/2v/c/9z/3P/c/9z/3P/c/93/2//b/9z/3P/e/9//
3//f/93/3P/b/9L/w/+z/6r/qP+w/77/0v/v/xgASgCKANcANgGmASECnwIdA30DtgPH
A7kDiQMnA5QC5wEqAXMA+//K/6//p/+t/7P/sv+3/7z/v//D/8r/zf/R/9L/0v/R/9D/
zv/O/87/zv/Q/9H/0f/R/9P/1P/U/9T/0//T/9T/1P/W/9b/1v/W/9f/1//X/9f/2f/Z
/9r/2v/Y/9n/2f/Z/9n/2v/a/9r/2//c/9z/3P/c/9z/3f/e/97/4P/g/9//4f/i/+T/
5v/l/+X/5//q/+z/7f/v//H/8//1//j/+v/6//3/AQAGAAsADgASABYAGgAeACEAJAAo
ACsALgAvADEAMQAyADIAMwAzADIAMgAwAC0AKgAmACEAHgAZABcAEgANAAkABgACAP7/
+//4//H/8P/v/+z/6f/n/+X/4v/h/9//3//e/97/3f/c/9z/2f/Z/9n/1//Z/9n/2P/Y
/9n/2P/Y/9n/1//X/9f/1//Z/9j/2P/Y/9f/1//X/9f/2f/Z/9n/2f/Z/9n/2f/Z/9j/
2P/Y/9j/2v/a/9r/2v/X/9f/1v/W/9j/2P/Y/9n/2P/X/9X/0//S/9D/z//P/9D/zv/O
/87/zP/K/8n/yf/J/8n/yf/H/8f/x//H/8f/xf/F/8X/xf/G/8b/yP/I/8f/x//H/8b/
x//H/8f/x//H/8j/yP/I/8b/yP/J/8n/y//K/8r/yv/J/8r/zP/K/8z/zP/M/8z/yv/K
/8r/yv/I/8j/yP/I/8j/yf/J/8n/x//I/8j/x//J/8n/yf/L/8r/yv/K/8r/yv/L/8v/
zP/M/8z/zP/N/87/zP/L/8v/zP/M/8z/zP/L/8n/yf/K/8v/zv/P/9H/0f/T/9H/zv/M
/8n/x//H/8X/xf/G/8n/yv/J/8j/x//G/8j/yv/K/8r/yv/H/8f/x//F/8X/xf/F/8b/
xv/G/8b/xv/G/8b/xv/I/8n/yf/K/8z/zP/M/8z/zP/M/8z/zf/N/83/zv/O/9D/0f/R
/9H/0//U/8//yP+5/6v/oP+c/6L/sP/G/+P/CAA4AHQAvQASAXoB8wFrAtsCNwNwA4MD
dwNLA+8CZALDARYBbwD3/8D/pf+f/6P/p/+m/6n/rv+z/7f/vP/B/8X/xv/E/8P/wv/E
/8T/xP/E/8T/xf/F/8X/w//E/8T/xP/F/8X/xv/G/8j/yP/I/8j/y//L/8v/y//L/8v/
zP/M/8r/y//L/8v/zf/O/87/zv/P/9D/0P/Q/9D/0P/R/9L/1P/W/9b/1f/V/9b/2P/a
/9v/2//d/+D/4P/h/+P/5f/n/+n/7P/u//L/9f/5//7/AQAEAAgADAARABYAGgAeACQA
JwAqACsALwAvADAAMAAyADEALwAuACsAKQAnACQAIQAeABkAFwASAA0ACQAGAAIA/v/7
//j/9f/0//P/8P/u/+v/6P/k/+X/4//j/+L/4P/f/97/3v/b/9v/2//Z/9v/2//a/9r/
1//W/9b/1//V/9X/1f/V/9X/1P/U/9T/1P/T/9L/0f/T/9P/0//T/9H/0f/R/9H/0v/S
/9L/0v/S/9L/0v/S/9P/0//S/9L/0v/S/9L/0//Q/8//zf/L/8z/yv/J/8n/yv/I/8j/
yP/H/8T/wv/B/8D/v/++/7v/uv+5/7j/t/+1/7X/tf+1/7X/tP+1/7T/sv+z/7T/tP+1
/7X/tf+1/7b/tv+1/7T/tP+2/7f/t/+3/7b/tv+2/7X/tv+4/7b/uP+4/7j/uP+2/7b/
tv+2/7j/uP+4/7j/tv+3/7f/t/+3/7j/uP+3/7f/t/+3/7f/t/+3/7f/t/+8/7z/uv+6
/8D/wv/C/8L/wv/F/8X/xv/G/8j/yP/J/8r/yv/J/8n/yv/M/8z/zP/L/8v/y//M/83/
0v/T/9X/1f/X/9X/0v/Q/8//zf/N/8v/zP/M/87/zv/N/8z/y//K/8r/zP/M/8z/yv/H
/8f/x//E/8H/vv+7/7j/tv+0/7L/sf+w/6//rv+u/6//r/+w/7D/sP+w/7D/rv+u/67/
r/+x/7H/sv+y/7D/sf+x/7H/r/+y/6//pv+Z/4v/hP+E/4r/nP+0/8//9v8oAGYArwAG
AXIB5wFZAsECFQNCA0cDNQP/ApUCAgJjAb4AJwDF/5j/hf+D/4f/if+M/5H/lv+b/6H/
pv+p/6v/rv+s/6n/qP+o/6j/qP+o/6j/qf+p/6n/p/+o/6j/qP+r/6v/rP+s/6r/qv+q
/6r/q/+r/6v/q/+t/63/rv+u/6z/rf+t/63/rf+u/67/rv+t/67/rv+u/6//sP+y/7T/
tf+4/7n/uf+5/7r/vP++/7//v//B/8T/wv/D/8X/x//H/8n/zP/O/9D/0//X/9z/3f/e
/+D/4v/m/+r/7f/w//L/9f/4//n/+//7//z//P/+//3/+//6//n/9//1//L/7f/q/+X/
4//g/w==
         </WaveFormData>
      </LeadData>
      <LeadData>
         <LeadByteCountTotal>10000</LeadByteCountTotal>
         <LeadTimeOffset>0</LeadTimeOffset>
         <LeadSampleCountTotal>5000</LeadSampleCountTotal>
         <LeadAmplitudeUnitsPerBit>4.88</LeadAmplitudeUnitsPerBit>
         <LeadAmplitudeUnits>��V</LeadAmplitudeUnits>
         <LeadHighLimit>2147483647</LeadHighLimit>
         <LeadLowLimit>268435456</LeadLowLimit>
         <LeadID>V6</LeadID>
         <LeadOffsetFirstSample>0</LeadOffsetFirstSample>
         <FirstSampleBaseline>0</FirstSampleBaseline>
         <LeadSampleSize>2</LeadSampleSize>
         <LeadOff>FALSE</LeadOff>
         <BaselineSway>FALSE</BaselineSway>
         <ExcessiveACNoise>FALSE</ExcessiveACNoise>
         <MuscleNoise>FALSE</MuscleNoise>
         <LeadDataCRC32>1916052036</LeadDataCRC32>
         <WaveFormData>
5v/m/+b/5v/k/+T/5P/k/+P/4//j/+X/5P/m/+n/6//p/+j/5//l/+X/5P/j/+P/4//j
/+P/5P/k/+T/5P/l/+P/4//k/+T/5P/j/+D/4P/d/93/3f/d/9//3//f/9//3f/c/9v/
2v/Z/9n/2v/a/9v/3P/d/97/3v/d/93/3v/b/9r/2f/Z/9z/3P/c/9z/3v/c/9z/1//L
/7r/rP+j/6P/q/+9/9D/6f8LADgAdQC9ABkBgwHzAWUC0gIhA1ADYQNUAykD1gJoAucB
VAHOAHkASQAiAAcA9//p/9z/2P/Y/9H/z//R/9X/1f/V/9P/0P/N/8z/zP/L/8v/yf/J
/8n/yf/H/8f/yP/I/8j/yP/I/8f/x//H/8f/x//H/8f/x//H/8f/x//I/8j/yP/J/8n/
yf/H/8f/x//H/8r/yv/K/8r/yP/I/8j/yf/L/8z/zP/N/8z/y//K/8r/yP/K/8v/zP/P
/9H/0//V/9T/1v/X/9r/2//e/+H/5P/o/+z/8P/1//n//P/+/wEABQAJAAwADQANAA8A
EQASABMAEwATABMAEQAPAA4ADQAKAAgABQADAP//+//4//X/8P/u/+3/6f/o/+b/5P/i
/+L/4P/f/97/3P/a/9n/2P/X/9b/1v/W/9T/1P/U/9T/0//T/9P/0//T/9P/0//T/9P/
0//T/9P/0//T/9P/0//S/9L/0v/S/9L/0v/T/9P/1P/V/9b/1//V/9X/1f/V/9X/1f/V
/9X/1f/V/9X/1P/S/9L/0f/R/9H/z//P/87/zv/P/8//0P/N/8z/zP/L/83/zf/N/8z/
yv/K/8n/yP/J/8j/yf/K/8r/yv/J/8n/yv/L/8z/zf/N/83/zv/P/8//0P/Q/9D/0v/S
/9L/0v/S/9T/1f/V/9P/0//U/9X/1f/V/9X/1v/W/9b/1//X/9b/1f/U/9P/1P/U/9X/
1v/W/9b/1v/W/9T/1P/U/9T/1v/W/9b/1v/W/9b/1f/V/9P/0//T/9P/1P/U/9X/1f/T
/9P/0//T/9P/0v/R/9H/0f/S/9P/0//T/9P/0v/R/9H/0v/U/9L/0v/S/9L/1P/U/9T/
1f/V/9X/1v/W/9X/1P/T/9L/1P/U/9T/0//V/9X/1//Y/9j/2//d/93/3P/b/9n/1//U
/9P/0//R/9P/0//U/9T/1v/W/9f/1//V/9b/1v/U/9X/0v/S/9H/z//P/8//z//R/9H/
0f/Q/87/zv/O/83/z//Q/9D/0P/Q/9D/0P/Q/8//z//Q/9D/0v/S/9P/1P/T/9L/0f/Q
/9L/0P/H/7n/qv+g/5v/of+x/8P/2P/1/x0AUgCTAOMARwG1ASMCiwLgAhcDLgMpAw4D
0QJuAvQBbQHoAIQATQAnAAgA+f/v/+H/2P/Y/9T/zf/N/9H/0f/R/9H/z//M/8v/zP/M
/8v/y//N/83/zf/N/83/zf/O/87/zv/O/87/zf/P/8//z//P/9H/0f/R/9H/0f/R/9L/
0v/Q/9H/0f/R/9L/0//U/9X/1v/W/9b/1v/Y/9j/2P/Z/9v/3P/c/93/3//f/9//4P/g
/+L/4//k/+j/6f/q/+v/6v/s/+3/8P/z//b/+f/8////AgAFAAkAEAAUABcAGwAdACEA
JAAlACcAKQArACwALQAtAC0ALQArACkAKAAnACYAJAAhAB8AHgAbABkAFwAWABQAEwAP
AA4ADAAKAAgACAAGAAUABAAGAAQAAwACAAEAAAAAAAAA/v/+//7//v/+////AAABAP//
//////////////////8BAAEAAQABAAAAAAAAAAAAAgACAAMAAwADAAMAAwADAAMAAwAD
AAMABQAFAAUABQADAAMAAwACAAMABAAEAAUABQADAAMAAgABAAEAAAAAAP///v/+//3/
+//7//v/+v/8//z/+//6//r/+P/4//j/9v/2//X/9f/1//X/9f/1//X/9f/2//f/9f/2
//b/9v/2//b/9v/2//j/+v/7//v/+f/5//r/+//7//v/+//8//7//v///////f/9//3/
/f/8//z//f/+/wAAAAAAAAAAAAAAAAAAAAD+//7//v/+/wAAAAD////////////////+
//7///////3//f/9//3//v/+//7//////wAAAgACAAIAAgACAAQABAAEAAUABQAFAAYA
BgAGAAYABgAGAAQABAAEAAMAAwADAAUABgAKAA0ADwAPAA0ACwAIAAUABgAFAAUAAwAD
AAMABAAEAAQABAAFAAUABQAGAAYABAADAAAAAAD//wEAAQABAAEAAQABAAEAAAAAAAAA
AAD//wEAAgACAAIAAAAAAAAAAAABAAEAAgACAAIAAgADAAQABAAEAAQABAAEAAQA///z
/+T/2v/T/9P/3f/v/wIAGQA7AGYAnQDjADkBoQENAnECzAIPAzIDNQMmA/0CqgI8Ar8B
PAHMAIUAWwA6ACUAHQARAAYABAAAAPv/+f/5//v/+//7//v/+P/5//j/+P/3//f/9f/1
//X/9f/3//f/+P/4//b/9v/2//X/9//3//f/9//3//f/9//3//X/9f/2//b/9//5//r/
+//9//3//f/9//z//P/8//z//f/+////AQD//wAAAAABAAMAAwADAAQABAAGAAcACAAK
AAsADAANAA4AEAARABQAEwAWABkAHAAhACQAJwArAC4AMgA1ADkAOwA/AEIAQwBFAEcA
SQBKAEsASwBLAEsASwBJAEgARwBGAEQAQQA/ADsANwA0ADEAMAAuAC0AKQAoACYAJAAi
ACIAIAAfAB4AHgAcABsAGgAZABgAGAAYABYAFgAWABYAEwATABMAEwARABEAEQARABEA
EQARABEAEQARABEAEQASABIAEgASABIAEgATABMAEwATABMAEwATABMAEwATABMAEwAT
ABMAEwATABMAEgAQABAADwAPAA8ADQANAAwADQANAAwADAAJAAgACAAHAAcABwAHAAYA
BQAEAAIAAAACAAAAAAAAAAAAAAD///////////////8BAAEAAgADAAIAAgABAAAAAQAC
AAMABAACAAQABQAFAAUABQAGAAcABQAFAAUABgAGAAYABwAHAAcABwAHAAcABgAGAAcA
CAAIAAgACAAIAAgACAAIAAgACAAIAAgACAAKAAoACQAJAAcABwAHAAcABgAGAAcABwAH
AAcABwAHAAUABAADAAMAAwAEAAUABQAFAAUABAADAAUABgAIAAgACAAIAAoACgAKAAsA
CAAHAAcABgAIAAgACAAIAAYABgAGAAUABQAFAAcACAAMAA8AEQARAA4ADQALAAkACAAH
AAcABQAFAAUABgAGAAYABgAHAAcABwAIAAgABgADAAAAAAD//wAAAQACAAMAAgABAAAA
/v/+//7//v/9//3//v/+//7//P/8//z//P/8//3///8AAP3//P/8//z//f/+////AAAC
AAAA+//v/+L/1v/P/8//2//t/wIAGQA7AGYAmwDdADUBmwEFAmsCyAIJAygDKwMWA+cC
kAIeAqEBHgGuAGsAQQAiABMADQADAPr/+P/4//X/8f/x//H/7//v/+//8P/v/+z/7P/r
/+v/7f/t/+3/7f/u/+//8f/y//D/8P/w/+//7f/t/+3/7f/t/+3/7f/t/+v/6//s/+z/
6v/r/+v/6//t/+3/7f/t/+7/7v/u/+7/7v/u/+7/7//t/+7/7v/v/+//7//v//D/8P/y
//P/9P/1//X/9f/1//j/+v/7//7//f8AAAMABgAJAAwADwATABgAHAAfACMAJAAnACkA
KQAsAC8AMgA0ADMAMwAzADMAMwAxADAALwAwAC4AKwApACcAIwAgAB0AHAAaABkAFQAS
ABAADgAMAAoACAAHAAYABgAEAAMAAgABAAAAAAAAAAAAAAAAAAAA/f/9//3//f//////
//////7//f/8//v//f/9//3//f8AAAAAAAAAAP7//v////////////////8BAAEAAQAB
AP///////////////////v/+//7//f/9/////f/9//z/+v/5//f/9v/1//T/9P/z//H/
8f/x//D/8P/w/+//7v/v/+7/7//w//L/8v/x//H/8v/z//T/9f/1//X/9v/3//b/9v/1
//T/9v/4//r//P/7//z//P/7//n/+f/6//v/+//7//v//P/5//j/+P/3//f/9//3//f/
+P/4//n/+v/3//b/9f/0//X/9v/3//j/+v/6//r/+v/4//j/9//3//X/9f/1//X/9v/2
//f/9//1//X/9f/1//f/9v/1//X/9//4//n/+f/3//f/+P/4//r/+v/6//r/+P/4//j/
+f/3//f/+P/4//r/+v/6//r/+P/4//j/9//3//f/+f/6//7/AQADAAMAAAD///3/+//6
//n/+f/3//f/9//4//j/+P/4//n/+f/3//j/+P/2//T/8P/v/+3/7v/v//D/8f/z//P/
8//y//H/8P/v/+3/7f/u/+7/7v/t/+z/6//q/+r/6//t/+7/8P/w//H/8v/w//D/8P/w
//L/8P/t/9//zP+8/7f/uf/F/9X/6P///yMATgCDAMcAIwGLAfUBZQLOAh8DTANXA0gD
HQPMAmAC4QFSAdAAfQBPACgADQABAPX/6v/q/+j/4f/f/9//4f/h/9//2//a/9v/2v/a
/9n/2f/b/9v/2//b/9n/2f/a/9r/2v/a/9r/2f/X/9f/1//X/9T/0//S/9H/1P/V/9f/
2P/a/9v/2//b/9j/1//W/9X/2P/Y/9j/2P/W/9b/1v/X/9f/2P/Y/9n/2f/Z/9n/2v/Y
/9r/2//c/9z/3f/e/9//4f/k/+b/6v/p/+z/7//y//X/+P/7////BAAIAAsADwARABUA
GAAZABsAHQAfACAAHwAfAB8AHwAhAB8AHgAdABsAGAAUABEADQAJAAYAAwAAAP7//f/5
//b/9P/y//D/7v/s/+v/6v/q/+j/5//m/+T/4v/h/+D/3//g/+H/4v/f/9//3//f/+H/
4f/h/+H/3//f/9//3//d/93/3f/d/97/3v/e/97/4P/g/+H/4f/f/9//3//f/93/3f/d
/93/2//b/9v/2//Z/9n/2f/Y/9f/1v/U/9P/1P/T/9T/1P/R/9H/0P/Q/8//zv/O/83/
z//P/8//zv/Q/9D/z//O/9D/zv/O/87/z//Q/9D/0f/T/9P/0//T/9P/0//U/9X/1f/W
/9b/1v/Y/9j/2P/Y/9j/2v/b/9v/2f/Z/9r/2//Z/9n/2f/a/9r/2v/b/9v/3f/d/93/
3f/c/9z/3f/e/9z/3P/c/9z/3v/e/97/3v/c/9z/3P/c/9z/3P/b/9v/2//b/9v/2//c
/9z/3f/d/9v/2//b/9v/2f/Y/9f/1//Z/9r/2//b/97/3v/e/97/3v/c/9z/3P/d/97/
3//h/+L/4f/g/9//3v/g/+D/4P/f/97/3f/e/97/4v/l/+f/5//m/+X/4//h/+L/4f/h
/9//3//f/+D/4P/g/+D/4f/h/+H/4v/i/+D/3//c/9z/2//Z/9n/2f/Z/9v/2//b/9r/
2v/a/9r/2f/Z/9r/2v/a/9j/2P/Y/9j/1//X/9j/2P/a/9r/2//c/9z/3P/c/9z/2v/a
/9X/yf+4/6r/o/+l/7P/xf/a//f/GwBKAIUA0wAzAZsBCwJ9At4CJQNIA0sDNgMFA6wC
NgKvAR4BqgBnAEEAHgAJAP3/7f/i/+D/3P/X/9X/1//X/9f/1f/T/9D/0f/Q/9D/z//P
/9H/0f/R/9H/0f/R/9L/0v/Q/9D/0P/P/9H/0f/R/9H/0f/R/9H/0f/R/9H/0v/S/9D/
0f/R/9H/0v/T/9T/1f/W/9b/1v/W/9j/2P/Y/9n/2f/a/9r/2//b/9v/2//c/9z/3v/f
/+D/4v/j/+T/5f/o/+r/6//u/+//8v/1//j/+//+/wEABQAMABAAEwAXABsAHwAiACMA
JwApACsALAAtAC0ALQAtACsAKQAoACcAKAAmACMAIQAfABsAGAAVABQAEgARAA0ACgAI
AAYABAAAAP7//f/8//3//P/8//z/+//6//r/+v/2//b/9v/2//f/9//3//f/9//3//f/
9//3//f/9//3//f/9//3//f/+v/6//r/+v/4//j/+f/5//f/9//3//f/+P/5//r/+//7
//v/+//7//n/+f/5//j/+v/6//n/+f/5//f/9//2//f/9//2//b/9f/0//T/8//x//H/
8f/w//L/8v/x//D/7v/s/+z/7P/s/+z/6//r/+v/6//r/+v/6//r/+z/7f/t/+7/7v/u
/+7/7v/u/+7/7v/w//H/8f/v/+//8P/x/+//7//v//D/8v/y//P/8//z//P/8//z//L/
8v/z//T/9P/0//T/9P/y//L/8v/y//T/9P/0//T/8v/y//H/8f/x//H/8f/x//L/8v/z
//P/8f/x//H/8f/1//T/9P/0//T/9P/0//T/9P/1//X/9f/2//b/9P/0//T/9P/1//b/
9//3//f/9//5//r/+v/9//////8AAP///f/7//j/9//3//X/9//3//j/+P/4//j/+f/5
//f/+P/4//b/9//0//T/8//x//H/8f/x//H/8f/x//D/8P/w//D/7//t/+7/7v/u//D/
8P/w//D/7//v//D/8P/w//D/8f/y//H/8P/v/+7/7v/w/+3/4//U/8b/v/+9/8f/1f/o
//3/HQBGAH0AvwARAXUB4QFLAqwC+QIoAzcDKgMJA8ACVgLZAVIB0gB/AFMALgAVAAsA
AQD0/+7/7P/n/+X/4//l/+X/5f/j/+L/4f/i/+L/4f/h/+H/4f/h/+H/3//f/+D/4P/i
/+L/4v/h/+H/4f/h/+H/4f/h/+H/4f/h/+H/4v/i/+L/4//j/+P/4//j/+P/4//k/+T/
5P/k/+L/4v/i/+P/5P/m/+f/6f/p/+n/6f/q/+j/6v/r/+z/7v/v//D/8f/y//T/9f/4
//v//v8BAAQABQAIAAsADwAUABgAGwAfACMAJwAqACsALQAvADEAMgA1ADUANQA1ADUA
MwAyADEAMAAuACsAKQAnACMAIAAdABoAGAAXABMAEgAQAA4ADAAKAAgABwAGAAQAAgAB
AAAA///+//7//v/8//z//P/8//v/+//7//v/+//7//v/+//7//v/+//7//v/+//7//v/
/P/8//z//P/+//7//////////////////f/9//3//f/9//3//f/9//3//f/9//z//P/8
//v/+//7//n/+f/4//n/+f/4//j/9//2//b/9f/z//P/8//y//L/8v/x//D/7v/s/+z/
7P/s/+z/6//r/+v/6//r/+v/6//r/+z/7f/v//D/8P/w/+7/7v/u/+7/8P/y//P/8//x
//H/8v/z//X/9f/1//b/9v/2//f/9//3//f/9//3//b/9v/3//j/+P/4//j/+P/2//b/
9v/2//j/+P/4//j/9v/2//X/9f/1//X/9f/1//b/9v/3//f/9f/1//X/9f/1//b/9//4
//b/9v/2//b/+P/4//j/+f/5//n/+v/6//j/+P/4//j/+P/4//j/9//3//f/+f/6//7/
AQADAAMAAAD///3/+//6//n/+f/3//f/9//4//j/9v/2//f/9//3//j/+P/2//X/8v/y
//H/8f/x//H/8f/z//P/8//y//L/8v/y//H/8f/y//L/8v/y//L/8v/y//H/8f/y//L/
8v/y//P/9P/y//L/8v/y//L/9P/x/+f/2P/K/8H/wf/J/9n/7P8BACEASgB9AL0ADQFv
AdkBPwKcAucCEgMdAxQD8QKoAjwCwQFAAcgAeQBNACoAEwALAAEA9P/w/+7/6f/n/+n/
6f/p/+n/6f/o/+f/5v/m/+X/5f/l/+X/5f/l/+P/4//k/+T/5v/m/+b/5f/l/+X/5f/l
/+X/5f/l/+X/5f/l/+b/5v/m/+f/5//n/+f/5//n/+f/5v/m/+b/5v/m/+b/5v/n/+f/
6P/o/+n/6f/p/+n/6v/q/+z/7f/u/+//7//v/+//8v/0//X/+P/5//z///8CAAUACAAL
AA8AEgAWABkAHQAdACEAJAAlACcAKQArACwALQAtAC0ALQAtACsAKgApACgAJgAjACEA
HgAbABkAFwAUABIAEQANAA4ADAAKAAgABAACAAEAAAAAAP7//f/8//v/+v/6//r/+P/4
//j/+P/3//f/9//3//X/9f/1//X/9v/3//j/+f/7//v/+//7//v/+v/5//j/+P/4//n/
+f/5//n/+f/5//v/+//7//v/+f/5//n/+f/5//n/+f/4//j/+P/3//f/+f/3//f/9v/3
//f/9v/2//P/8v/y//H/8f/x//H/8P/u/+7/7f/s/+r/6P/o/+j/6f/q/+r/6//p/+n/
6f/p/+n/6f/q/+v/6//s/+z/7P/q/+r/6v/q/+z/7v/v/+//7f/t/+7/7//v/+//7//w
//D/8P/x//H/8f/x//H/8f/x//L/9P/2//X/9P/z//L/8v/y//L/8v/y//L/8v/y//L/
8v/x//H/8//z//P/8//y//L/8//z//P/9P/2//b/9v/2//T/9P/0//X/9f/1//b/9v/0
//T/9P/0//T/9P/0//P/9P/1//j/+v/6//3///////7//f/7//n/+P/3//f/9f/1//X/
9v/2//b/9v/3//f/9f/2//b/9P/x/+7/7v/t/+7/7//w//H/8P/v/+7/7P/u/+7/7v/t
/+3/7v/u/+7/7P/s/+z/7P/t/+3/7v/u/+7/7v/v//D/8P/w//D/8P/w//D/6//f/9L/
xv/B/8P/0f/j//b/CwAtAFgAjQDVAC0BkwH7AWUCwAIFAygDKwMWA+UCjgIcApsBFgGm
AGEAOQAYAAcAAwD3/+7/7P/q/+f/5f/l/+f/5f/l/+P/4v/j/+T/5P/j/+P/4f/h/+H/
4f/h/+H/4v/i/+H/4P/f/93/3//f/9//3//f/9//3//f/9//3//g/+D/4P/h/+H/4f/h
/+H/4f/h/+L/4v/i/+L/4v/i/+L/4//h/+L/4v/j/+H/4f/h/+L/4//m/+j/6v/q/+v/
7P/t/+7/8P/x//T/8//2//n//P8AAAQACAANABEAFAAWABkAGwAfACIAIwAlACcAKQAq
ACkAKQApACkAKQAnACYAJQAkACIAHwAdABcAEwAQAA0ACwAKAAoABwAFAAIA///8//v/
+v/6//r/+f/2//T/8v/z//L/8v/y//D/8P/w//D/7f/t/+3/7f/v/+//7//v/+7/7f/s
/+v/7f/t/+3/7f/u/+7/7v/u/+7/7v/v/+//7//v/+//7//v/+//7//v/+//7//v/+//
7f/t/+3/7P/s/+z/6//r/+z/6//s/+z/6v/p/+f/5v/j/+L/4v/h/+H/4f/h/+D/4v/i
/+H/4P/h/+D/4f/i/+D/4P/f/9//4P/h/+L/4//l/+X/5v/n/+b/5v/l/+T/5f/m/+f/
6P/m/+j/6f/p/+n/6f/q/+v/7P/t/+7/8P/v/+7/7v/t/+v/6//r/+v/6v/q/+v/7P/q
/+r/6v/q/+z/7P/s/+z/6//q/+n/6P/p/+r/6v/r//H/7//s/+z/7P/s/+z/7v/u/+7/
7//v/+//8P/w//D/8P/w//D/7v/u/+7/7f/r/+v/7f/u//D/8//1//X/9v/1//P/8f/u
/+3/7f/r/+n/6f/q/+r/6v/q/+v/6//t/+7/7v/s/+n/5v/m/+X/5v/n/+j/6f/m/+X/
5P/i/+L/4v/i/+H/4f/i/+L/4v/h/+D/3//e/97/3//h/+L/4v/i/+P/5P/k/+T/5P/k
/+L/4v/d/9H/vv+w/6n/q/+3/8f/2P/v/xMAQAB1ALsAFQGBAfEBYQLOAiMDUANbA04D
IwPSAmYC5QFQAcgAdQBJACQACQD9//H/5v/g/9z/1f/T/9f/2f/Z/9f/1f/S/9H/z//O
/8z/y//K/8n/yP/H/8j/yf/L/8z/yv/K/8r/yf/J/8n/yf/J/8v/y//L/8v/yf/J/8r/
yv/K/8v/y//L/8r/yf/I/8f/yv/K/8r/yv/K/8r/yv/L/8n/yv/K/8v/yv/J/8j/yP/J
/8z/zv/Q/9L/0//U/9X/1P/W/9f/2v/c/+D/5P/o/+n/7P/v//P/+P/8////AwAFAAkA
DAANAA8AEQATABQAFAATABIAEQAPAA0ADAALAAgABgADAAEA/f/5//b/8//w/+7/7f/p
/+X/4v/f/9z/2v/Y/9f/1v/W/9T/0//S/8//zv/O/87/zv/O/87/zv/L/8v/y//L/8v/
y//L/8v/y//L/8v/y//L/8v/y//L/87/zv/O/87/zf/M/8z/y//M/83/zv/P/8z/y//K
/8n/yf/J/8n/yf/L/8v/y//K/8j/yP/H/8f/x//F/8X/xP/F/8X/xP/E/8P/wv/C/8H/
w//D/8P/wv/A/8D/v/++/8D/vv++/77/wP/A/7//v/+9/73/vf+9/7//v//A/8H/wf/C
/8L/wv/E/8T/xP/E/8T/xv/H/8f/x//H/8j/yf/L/8v/y//M/8r/yv/L/8v/y//L/8v/
y//I/8j/yf/K/8v/zP/N/87/zP/M/8z/zP/K/8r/yv/K/8r/zP/O/8//0P/R/9L/0P/Q
/9D/0f/R/9H/0v/S/9D/0P/Q/9D/0v/S/9L/0f/T/9P/1f/W/9f/2f/a/9n/2f/Z/9j/
1//W/9X/1f/T/9P/0//U/9T/1P/U/9X/1f/X/9j/2P/W/9P/0P/Q/8//0f/R/9H/0f/P
/8//z//O/87/zv/O/83/zf/O/87/zv/Q/9D/0P/Q/8//z//Q/9D/0P/Q/9H/0v/S/9L/
0v/S/9L/0v/P/8f/uP+q/5//n/+n/7X/xv/b//v/JgBZAJ0A9wBfAc0BPwKqAvsCLAM9
AzQDEwPMAmQC4QFSAcwAdQBHACIABQD5/+//4v/a/9b/z//L/8v/zf/N/83/zf/M/8v/
yP/I/8f/x//H/8f/x//H/8n/yf/K/8r/yf/I/8f/xf/G/8f/yP/J/8f/x//H/8f/yf/J
/8r/yv/J/8n/yP/H/8n/yf/J/8n/yv/K/8r/yv/K/8r/yv/L/8v/zP/M/83/y//L/8v/
zP/M/87/z//Q/9T/1f/W/9f/2P/a/9v/3v/f/+L/5f/o/+3/8P/z//f//P8AAAMABwAJ
AA0AEAARABMAFQAXABgAGwAbABsAGwAbABkAGAAXABQAEgAPAA0ACgAHAAUAAwAAAP7/
/f/5//j/9v/0//L/7v/s/+v/6v/q/+j/5//m/+f/5v/m/+b/5P/k/+T/5P/j/+P/4//j
/+P/4//j/+P/4//j/+P/4//j/+P/4//j/+b/5v/m/+b/5v/m/+f/5//n/+f/5//n/+f/
5//n/+f/5//n/+f/5//n/+f/5//m/+f/6P/o/+n/6f/n/+f/5v/l/+X/5P/k/+P/4v/i
/+H/3//f/9//3v/g/+D/3//e/97/3P/c/9z/2v/a/9n/2f/b/9v/2//b/9v/2//c/93/
3f/e/97/3v/g/+D/4P/g/97/4P/h/+H/4f/h/+L/4//h/+H/4f/i/+T/5P/l/+X/5f/l
/+X/5f/m/+b/5//o/+b/5v/m/+b/6P/o/+j/6P/o/+j/6v/q/+r/7P/s/+z/7P/s/+z/
7P/t/+3/7f/u/+7/7v/u/+7/7v/u/+7/7v/t/+3/7f/v//D/8v/1//f/9//4//f/9f/z
//L/8f/x/+//8f/x//L/8v/w//D/8f/x//H/8v/y//D/8f/u/+7/7f/t/+3/7f/t/+3/
7f/t/+z/7P/s/+z/6//r/+z/7P/s/+7/7v/u/+7/7f/t/+7/7v/s/+z/7f/u/+7/7v/u
/+7/8v/w/+3/5f/Y/8r/v/+7/8P/1f/m//n/FwA+AG8ArwD9AF8BywE1ApYC4wIWAykD
IgMDA8ICXALjAV4B4gCJAFsAOAAfABUACwD+//b/9P/x/+3/7f/t/+//7f/t/+r/6f/q
/+r/6f/p/+v/6//r/+v/6f/p/+r/6v/s/+z/7P/r/+3/7f/t/+3/7f/t/+3/7f/t/+3/
7v/u/+7/7//v/+//8f/x//H/8f/0//T/9P/0//T/9P/0//X/9f/2//b/9//5//n/+f/6
//r//P/9//7/AAABAAIAAwAEAAYABwAKAAsADgARABQAGQAcAB8AIwAmACoALQAxADUA
OQA8AD0AQQBDAEUARgBHAEcARwBHAEkARwBGAEUARABCAD8APQA5ADUAMgAvAC4ALAAr
ACcAJgAkACIAIAAeABwAGwAaABoAGAAXABYAFwAWABYAFgAUABQAFAAUABUAFQAVABUA
EwATABMAEwAVABUAFQAVABUAFQAVABUAFgAWABYAFgAWABYAFwAXABcAFwAXABcAFwAX
ABcAFwAXABcAFwAXABkAGQAZABgAGgAaABkAGQAZABcAFwAWABUAFQAUABQAFQAUABQA
EwARABEAEQAQABAAEAAPAA4ADgAMAAwADAAMAAwACwALAAsACwALAAsACwALAAwADQAN
AA4ADgAOAA4ADgAOAA4ADgAQABEAEQATABMAFAAVABUAFQAVABYAFgAWABcAFwAXABcA
FwAXABgAGAAZABoAGAAYABgAGAAYABgAGAAYABoAGgAaABoAGgAaABkAGQAZABkAFwAX
ABwAHgAeAB4AHgAeAB4AHgAfAB8AHwAgACAAHgAeAB4AHgAgACAAIAAfAB8AHwAhACIA
IgAlACcAJwAnACcAJgAlACIAIQAhAB8AIQAhACIAIgAgACAAIQAhACEAIgAiACAAIQAe
AB4AHQAbABsAGwAbAB0AHQAdABwAHAAcABwAGwAbABwAHAAcABwAHAAcABwAGwAbABwA
HAAeAB4AHwAgAB4AHgAeAB4AIAAgAB0AEwAGAPr/8f/x//v/CwAcADEAUQB6AK0A7wBB
AaMBCwJvAsoCEQM4A0EDNgMRA8ICVALZAVgB5gCdAHMAVABBADcALwAmACAAHgAZABkA
GQAZABkAGQAXABYAFQAUABQAEwATABUAFQAVABUAEwATABQAFAAUABQAFAATABMAEwAT
ABMAEwATABMAEwAVABUAFgAWABQAFQAVABUAFQAVABUAFQAUABQAFAAUABYAFgAWABcA
FwAYABgAGQAXABcAFwAYABoAHAAdAB4AHgAfACAAIQAiACQAJQAoACkALAAvADIAMwA2
ADkAPQBCAEYASQBNAE0AUQBUAFUAWQBbAF0AXgBhAGEAYQBhAGEAXwBeAF0AXgBcAFkA
VwBTAA==
         </WaveFormData>
      </LeadData>
   </Waveform>
</RestingECG>
