# Supplementary material for: Detection of Left Atrial Enlargement Using a Convolutional Neural Network-Enabled Electrocardiogram
Source: Front Cardiovasc Med. 2020 Dec 17;7:609976. doi: 10.3389/fcvm.2020.609976 (PMC7773668; doi:10.3389/fcvm.2020.609976)
Supplement: Supplementary file 5 [file Data_Sheet_5.ZIP › normal4/1802037131_6059_0000000S.XML]

<?xml version="1.0" encoding="Windows-1252"?>
<!DOCTYPE RestingECG SYSTEM "restecg.dtd">
<RestingECG>
   <PatientDemographics>
      <PatientID>1802037131</PatientID>
      <PatientAge>92</PatientAge>
      <AgeUnits>Years</AgeUnits>
      <Gender>Female</Gender>
      <PatientLastName>chenhuan</PatientLastName>
   </PatientDemographics>
   <TestDemographics>
      <DataType>Resting</DataType>
      <Site>1</Site>
      <AcquisitionDevice>MAC55</AcquisitionDevice>
      <Status>Unconfirmed</Status>
      <Priority>Normal</Priority>
      <AcquisitionTime>10:35:27</AcquisitionTime>
      <AcquisitionDate>05-13-2017</AcquisitionDate>
      <CartNumber>1</CartNumber>
      <AcquisitionSoftwareVersion>009C</AcquisitionSoftwareVersion>
      <XMLSourceVersion>MAC5000 v1.0</XMLSourceVersion>
   </TestDemographics>
   <RestingECGMeasurements>
      <VentricularRate>64</VentricularRate>
      <AtrialRate>64</AtrialRate>
      <PRInterval>138</PRInterval>
      <QRSDuration>78</QRSDuration>
      <QTInterval>418</QTInterval>
      <QTCorrected>431</QTCorrected>
      <PAxis>118</PAxis>
      <RAxis>0</RAxis>
      <TAxis>87</TAxis>
      <QRSCount>10</QRSCount>
      <QOnset>223</QOnset>
      <QOffset>262</QOffset>
      <POnset>154</POnset>
      <POffset>184</POffset>
      <TOffset>432</TOffset>
      <ECGSampleBase>500</ECGSampleBase>
      <ECGSampleExponent>0</ECGSampleExponent>
   </RestingECGMeasurements>
   <Diagnosis>
      <Modality>Resting</Modality>
         <StatementCount>5</StatementCount>
         <LabelText>12SL ��ϳ���</LabelText>
      <DiagnosisStatement>
         <StmtFlag>ENDSLINE</StmtFlag>
         <StmtText>�������</StmtText>
      </DiagnosisStatement>
      <DiagnosisStatement>
         <StmtFlag>ENDSLINE</StmtFlag>
         <StmtText>�����ҷʴ�ĵ�ѹ��׼</StmtText>
      </DiagnosisStatement>
      <DiagnosisStatement>
         <StmtText>ST����</StmtText>
      </DiagnosisStatement>
      <DiagnosisStatement>
         <StmtFlag>ENDSLINE</StmtFlag>
         <StmtText>T ���쳣���ɿ���Ϊ����ļ�ȱѪ</StmtText>
      </DiagnosisStatement>
      <DiagnosisStatement>
         <StmtFlag>ENDSLINE</StmtFlag>
         <StmtText>�쳣 ECG</StmtText>
      </DiagnosisStatement>
   </Diagnosis>
   <Waveform>
      <WaveformType>Rhythm</WaveformType>
      <WaveformStartTime>0</WaveformStartTime>
      <NumberofLeads>8</NumberofLeads>
      <SampleType>CONTINUOUS_SAMPLES</SampleType>
      <SampleBase>500</SampleBase>
      <SampleExponent>0</SampleExponent>
      <HighPassFilter>16</HighPassFilter>
      <LowPassFilter>150</LowPassFilter>
      <ACFilter>NONE</ACFilter>
      <LeadData>
         <LeadByteCountTotal>10000</LeadByteCountTotal>
         <LeadTimeOffset>0</LeadTimeOffset>
         <LeadSampleCountTotal>5000</LeadSampleCountTotal>
         <LeadAmplitudeUnitsPerBit>4.88</LeadAmplitudeUnitsPerBit>
         <LeadAmplitudeUnits>��V</LeadAmplitudeUnits>
         <LeadHighLimit>2147483647</LeadHighLimit>
         <LeadLowLimit>268435456</LeadLowLimit>
         <LeadID>I</LeadID>
         <LeadOffsetFirstSample>0</LeadOffsetFirstSample>
         <FirstSampleBaseline>0</FirstSampleBaseline>
         <LeadSampleSize>2</LeadSampleSize>
         <LeadOff>FALSE</LeadOff>
         <BaselineSway>TRUE</BaselineSway>
         <ExcessiveACNoise>FALSE</ExcessiveACNoise>
         <MuscleNoise>FALSE</MuscleNoise>
         <LeadDataCRC32>3403440595</LeadDataCRC32>
         <WaveFormData>
/v/+//7//v/+//7//v/+//7//v/+//7//v/+//7//v8AAAAAAAAAAAIAAgACAAIAAQAA
AP///v/+//7//v/+/wAAAAAAAAAA/v/+//7//v/+//7//v/+////AAABAAIA///+//3/
/P/8//z//P/8//r/+v/6//r//P/+/wAAAgABAAAA///+/wAAAAAAAAAAAQACAAMABAAD
AAIAAQAAAAIAAgACAAIAAgACAAIAAgAAAAAAAAAAAAEAAgADAAQABAAEAAQABAAFAAYA
BwAIAAYABgAGAAYABAAEAAQABAADAAIAAQAAAAAAAAAAAAAAAgACAAIAAgACAAIAAgAC
AAIAAgACAAIAAQAAAP///v/+//7//v/+/wEAAgADAAQAAgACAAIAAgABAAAA///+//z/
/P/8//z//f/+////AAD+//7//v/+//z//P/8//z//P/8//z//P///wAAAQACAAAAAAAA
AAAA/v/+//7//v/8//z//P/8//3//v///wAAAAAAAAAAAAAAAAAAAAAAAP7//v/+//7/
//8AAAEAAgAAAAAAAAAAAP///v/9//z//v/+//7//v8AAAAAAAAAAAAAAAAAAAAAAAAA
AAAAAAAAAAAAAAAAAP7//v/+//7//P/8//z//P/+//7//v/+//7//v/+//7//f/8//v/
+v/6//r/+v/6//r/+v/6//r//f/+////AAD///7//f/8//r/+v/6//r/+v/6//r/+v/7
//z//f/+//7//v/+//7//P/8//z//P/7//n/+P/3//n/+//9/////v/+//7//v8BAAEA
AQABAP///v/8//7/AAD8//v/+v/8//3//f/9//3//f/8//z//P/8//z//v/+//7///8B
AAMAAgACAAMAAgACAAIAAwAFAAIABAAEAAMAAgABAAEAAQABAAEA/////////////wIA
AwAEAAQABAAEAAUAAwD///z/+//6///////9//3//v////////8AAP7//P/+/wAA+//5
//z/AgAKABkAIwArADMAQQBOAFwAbwCIAJoAoACgAJ4AkwCFAH8AfgB1AGcAVQBCACoA
FQANAAoACwAHAAQAAAACAAMAAAAAAP//AAAAAAAAAAD9//3//v////3/+v/3//X/+f/6
//z//v///////v/+//3//f/9//3/+//7//v/+//7//3//f/9//////8AAAEAAAD+//z/
+v/8//3//f/8//z//f/9//3/AQD+//z//P/9/wAAAgADAP///v/9//3////+//7///8A
AAEAAgAGAAYABgAGAAYAAwACAAEA///9//3/AAAAAAAAAQAEAAUAAQABAAIAAgD+//7/
AAAAAAEAAwAEAAQABQAGAAUACAAGAAUABAAAAAIABAAEAAMAAQABAAAAAAAAAAAAAwAD
AAQAAwAGAAcABgAFAAUABAAEAAQABgAGAAUAAgABAAEABwAIAAgACQAIAAcABwAGAAgA
BwAHAAgACgAKAAoACwAIAAcABgAGAAYABAADAP//AQABAAIAAwAIAAYABgAHAAUABQAF
AAUAAwAEAAQAAwD///7//v/9//3/AQAEAAIAAQAAAAAAAgAAAAIAAgD+//////8BAAEA
AQABAAEA/f/+/wAAAQACAP///v/9//7//v/8///////9//3//f/8//z//f/9//7//f/7
//n/9P/0//f/9//2//b/9//3//f/9v/3//n/+//6//X/9//5//n/9//2//b/9f/0//T/
9P/1//b/9//4//n/9//1//X/9//0//L/8v/z//b/9//3//X/9f/3//f/9v/1//X/9v/0
//L/8v/y//T/9P/0//P/8f/y//P/9P/w/+//7//u/+7/8f/x//X/9v/0//L/8//y/+7/
7v/v//D/8f/x//L/8f/x//T/8//w/+//7//t/+3/7//x//H/6v/s//D/8v/y//H/7v/s
/+z/7v/w//D/8f/w/+7/7//x//P/7//t/+3/7v/w//D/8P/w//D/8P/v/+//8f/x//H/
8f/x//D/8P/w/+7/7//v/+//8f/x//D/7v/w//P/8P/w/+7/7v/v/+//8P/x//L/8v/w
//D/8P/w//L/8v/y//P/9//3//b/9v/1//b/9v/2//f/9//0//b/9f/z//H/7//w//P/
9P/1//X/9f/1//X/9f/4//n/+v/6//n/+P/4//X/8v/w//D/7v/x//H/7//v//D/8f/x
//X/9v/2//T/8v/u/+v/6//w//b/AAAJAA8AGQAlADcASgBYAGcAegCOAJYAlACSAIcA
ewB1AG4AYQBTAEEALgAcAAsAAQD+//3/+//4//T/8v/v/+z/7P/r/+v/7P/t/+7/7f/t
/+7/7//t/+z/6//r/+3/7P/s/+z/7f/t/+z/7P/t/+3/7f/t/+v/6//r/+v/6v/t/+7/
7//s/+v/6//r/+z/7P/s/+z/7f/t/+z/6v/s/+3/7f/t/+//7P/q/+r/7P/u/+//7//u
/+7/7v/v/+//7v/u/+//7//v/+//8v/w//D/8P/w/+7/7v/u/+3/7P/t//H/8v/v/+//
8f/x/+z/6//r/+r/6v/s//D/8v/x//H/8P/u//D/8P/u//D/7//v/+//7P/q/+z/7P/r
/+7/7//v//D/8P/w//P/8//z//H/8//z//T/9f/3//j/9//2//f/9v/2//T/9P/1//j/
+P/3//f/9f/1//b/9v/5//n/+v/8//v/+v/5//n/+//7//v//P/+//z/+//3//j/9//3
//f/+f/2//X/9f/2//f/+P/5//v//P/8//v/+v/6//v/+//9/wMACAAIAAYABAADAAQA
BgAKAAwACgAMAA8AFAAXABkAGwAdABsAHwAiACQAJgAoACgAKAAqACsALAAyADUANwA5
ADsAPAA+AEEAQwBGAEkASQBJAEYASABLAEsASgBIAEkASQBJAEUARQBGAEcARQBBAEQA
RwBHAEUARABEAEIAQAA/AD4APwBAAEEAQgA/ADsANwA1ADkAOAA4ADoAOAA4ADYAMwAy
ADEAMgAxADIAMwA1ADgANgAyADAALgAxADAALwAtAC0AMAAzADYAMgAvAC0AKgAsAC8A
LwAzADkAPAA/AEUAQwA+AD0APQA+AD8APwBAAEAAQQBFAEUARgBHAEkASQBLAE0ATwBP
AEgASgBOAFAAUgBRAE4ATABMAEwATABKAEsASgBIAEkATQBRAE8ATwBPAEwATQBOAE8A
UABNAEwASgBJAEcARQBDAEEAQwBCAEIAQgBAAEEAQQBBAD8APwA+ADwAPQA/ADsAOgA2
ADQAMwAxAC4ALQAsACoAKAAmACQAIgAgAB4AHAAbABoAFwATABAADgAMAAkABgAFAAMA
/v/+//n/9f/x/+3/6//r/+n/5//i/9//3P/Z/9b/1v/U/9L/1v/X/9j/2v/Z/9b/1P/U
/9H/0//S/8//0f/S/9P/0//V/9T/2P/e/97/1v/V/9n/1v/U/97/6f/1//3/BQATACgA
OgBJAFoAbgCAAIwAjgCHAHkAawBoAGcAXwBNADgAHgAJAPP/4v/Z/9f/2P/Y/9j/1//U
/9T/0//S/9L/0v/S/87/y//J/8f/yP/I/8j/yf/M/8z/zf/O/8//z//O/87/0P/R/9L/
0//T/9P/0//T/9T/1//Y/9n/2v/Z/9n/2f/a/9r/2v/a/9//4f/i/+L/4P/h/+H/4f/j
/+D/3v/e/+L/5v/p/+v/6v/q/+r/6//r/+r/6v/r/+3/7f/t//D/7v/u/+7/7v/w//D/
8P/v/+v/6//u/+7/7v/v//L/8//v/+//8P/w/+z/7P/u/+7/7v/v/+//7v/u/+7/7P/u
//H/8//1//T/8v/0//T/8//x/+//7P/q/+z/7P/v/+//7//t/+//7//v/+//8P/w//D/
8P/y//L/8//y//P/9f/3//b/9P/z//T/9f/3//j/9f/z//L/8v/z//T/9f/3//f/9//3
//j/9v/0//P/7//x//H/8v/z//f/9P/z//P/8v/x//D/7//u/+7/7f/r/+z/7P/t/+3/
6//t/+7/6v/q/+r/6//u/+v/7P/r/+b/5f/l/+f/5//p/+n/6f/l/+f/6P/o/+j/6f/q
/+v/7v/r/+j/6v/p/+j/6f/q/+r/7P/t/+3/7v/t/+3/7f/q/+r/7f/t/+z/7P/t/+3/
7f/p/+n/6v/r/+z/6f/t//H/7//t/+z/7P/p/+j/6P/o/+n/6v/r/+z/7v/r/+j/5//p
/+b/5P/k/+b/6v/s/+3/7P/r/+z/6//o/+X/4//i/+P/4v/j/+T/6v/q/+r/6f/o/+j/
6P/o/+f/5//o/+j/5//p/+j/6//r/+r/6f/r/+r/5v/m/+f/5//n/+b/5v/p/+v/8P/x
/+7/7f/t/+v/6f/r/+3/7f/l/+b/6f/q/+v/6//p/+j/6f/q/+v/6v/r/+r/6P/p/+z/
7//s/+v/6//s/+z/7P/s/+z/7P/s/+z/7P/u/+7/7v/t/+3/7f/t/+3/7f/t/+z/7P/s
/+z/7f/t/+3/7f/t/+z/7P/u//H/7v/s/+z/7P/t/+3/7f/t/+3/6v/q/+r/6v/t//D/
8f/y//L/8//y//D/7v/v//D/8P/w//H/8f/u//P/9P/0//T/8v/x//L/8f/v/+3/7f/t
//D/8f/1//f/9f/0//L/8P/w/+3/6v/o/+j/6P/r/+v/6f/p/+r/6//r/+v/6P/o/+z/
7v/u/+3/5//o/+z/9v8DAAkADwAdAC8AQABSAGMAcgCIAJQAlACOAIMAdQBxAHAAawBf
AE8APAAiAAkA/f/6//X/8//0/+7/7P/s/+r/6//r/+r/6v/q/+r/6P/n/+f/5//q/+r/
6v/r/+j/5v/l/+T/5f/l/+T/5P/m/+f/6P/p/+v/6//r/+v/5//p/+n/6f/m/+X/5f/l
/+b/5v/m/+b/5//n/+b/5P/m/+f/5//n/+z/6v/p/+r/6P/o/+f/5f/m/+b/5v/n/+f/
5v/m/+f/6f/p/+n/7P/s/+z/7P/s/+r/6v/q/+n/6f/p/+z/7P/p/+n/6//r/+n/6f/q
/+r/6P/o/+r/6v/s/+3/7f/s/+v/6v/n/+j/5//n/+f/5P/m/+j/6P/n/+r/6//r/+z/
6f/o/+r/6f/r/+n/6//r/+v/6//s/+z/6v/q/+z/7P/t/+z/7f/v//L/8v/x//H/8//z
//T/9P/y//H/8f/y//D/8P/w//H/8//z//P/9P/0//L/8f/t//H/8f/y//P/8//w/+//
7//t/+3/7f/t/+7/8P/x//H/7//u/+7/7f/v//P/9v/0//P/8v/y//T/8v/0//T/8P/v
/+//8f/x/+//7//v/+v/7f/u/+7/7v/s/+z/7P/u/+z/6v/t/+3/6f/p/+n/6P/p/+v/
7P/u/+//7//v/+z/7P/v/+//7v/u/+//7//v/+r/6f/p/+n/6v/n/+v/7//v/+3/7P/s
/+3/7P/s/+z/8P/y//T/9v/1//H/7f/r/+v/6P/m/+b/5//q/+v/6//r/+v/7f/t/+7/
7//x//T/8//w/+//7v/u/+z/6v/n/+f/6v/t//D/7v/t/+3/7P/r/+3/7P/v//H/8P/v
//H/7//q/+n/6f/p/+n/6P/o/+X/5f/o/+f/5P/j/+P/4f/i/+X/6P/p/+b/6v/w//T/
9f/1//P/8v/u/+7/7v/s/+r/6P/l/+X/6v/t/+r/6f/r/+7/7P/s/+z/7P/q/+r/6v/q
/+r/6v/q/+n/7P/t/+7/7//u/+3/6//q/+v/7P/u/+//7P/r/+r/6P/k/+b/6f/m/+n/
6v/r/+3/6//r/+v/6//q/+r/6v/q/+r/7P/s/+z/6v/r/+r/6P/r/+3/7//w//H/8//0
//L/8//y//D/7v/u/+//8v/z//H/7//v/+//8f/x//T/9f/4//j/9//2//j/9f/y//D/
7f/s/+7/7f/u/+//8f/z//f/8//w/+7/7v/w//D/7f/n/+D/4v/w/wMADQAVACcAOQBG
AFIAYwByAIQAkACUAI4AgQBvAGMAYgBZAEcAMwAkABIA///5//r/+f/z//L/8P/y//P/
8P/w/+//7P/s/+z/7P/r/+v/7P/t/+//7v/t/+3/7v/u/+//8P/z//P/8v/y//H/7//t
/+v/7f/v//H/8//x//P/8//z//T/8//z//P/9v/2//b/9v/1//X/9P/y//X/9//4//n/
+f/2//T/9P/2//j/+f/5//j/+P/4//n/+//6//r/+//5//n/+f/8//7//v/+//7//f/8
//v/+f/5//n//P/8//j/9//4//f/9//5//z//v///wAAAwAEAAMAAwACAAAA/v/+//z/
/v8CAAMABAACAAMABgAHAAcABAADAAEAAAADAAQACAAJAAoACQAMAA0ADgAPABEAEgAR
ABAAEQAQABEAEAARABMAFwAYABgAGQAbABsAHAAcABsAGQAYABgAGgAcAB4AIQAiACMA
JAAmACQAIgAhAB0AHQAdAB4AHwAjACAAHwAfACAAIQAiACMAIwAkACQAIwAjACIAIgAh
ACEAJQAoACYAJAAiACEAIgAiACQAJAAgACEAIQAjACMAJAAlACYAIwAiACIAIQAgACAA
IAAgACIAIgAiACcAKQAmACUAJAAiACUAJwAoACoALgAvADAALgArAC0ALAAqACoAKwAr
ACsALQAvADIANQAyAC0ALwAxADEALwAuAC4ALAAqACkAKAAoACgAKAAoACsAKQAnACcA
KgAqACsALgArACwAKwApACYAJQAmACUAJgAnACkALAAuACwALAAsACsAKAAlACEAIAAi
ACQAJgAmACUAJQAkACQAJwAnACsALAAqACgAKQAnACIAIQAhACAAIQAhACIAHgAdAB8A
HQAaABkAGQAXABgAGwAeAB8AGgAcACAAIgAgAB0AGAAUABcAGgAdAB4AGgAWABEADwAU
ABcAFAATABMAIAAeABwAGgAYABYAFAARAA8AEAARABIAEwASABAADwAOAAwACwAJAAcA
CQAJAAgABgAJAA0ACwAMAAoACgALAAsACwALAAsACgAHAAYABQAEAAkACgALAA0ADgAN
AAsACgAPABIAFAAWABcAFwAUABYAFQATABEADwALAAsACQAHAAcACQALAA0ADgASABQA
FgAVABMAEQAQAAsACAAGAAYACQAPABIAEwARABAADwANAAkACgAQABYAGAAYABEACQAI
ABIAHAAjADMAPQBJAFcAYgBuAH8AjACaAKwArgCoAKcAmwCNAIYAgwB5AGsAWgBAACcA
JwAmABkAFwAYABIAFAATABAAEAAPAAwACgAIAAYACQALAA4AEQAQAA4ADAALAAgABgAF
AAQABwAHAAYABgAJAAkACQAJAAkACQAJAAkABwAJAAkACQAFAAMAAgABAAAAAAAAAAAA
BQAJAAwADgALAAsACgAJAAsACAAGAAYABgAIAAkACQAIAAgACAAJAAYABAADAAMAAQAB
AAEABAAGAAYABgAGAAYABgAGAAUABgAHAAsADAALAAsADQANAAcAAwAAAPz//P/+/wIA
BAAGAAkACwAMAAwADAAKAAwADAALAAoABgAEAAQAAgD//wIAAwADAAQAAwACAAQAAwAC
AP//AAD//wAAAQADAAQAAwACAAMAAgAFAAQABQAHAAYABAABAP//AQADAAYACAAFAAMA
AgACAAEAAAD/////////////AAABAAAAAAD9//////8AAAEAAQD+//3//f//////////
//3//v/+//3//f/+/wAAAQACAAcACwAKAAUAAgAAAAAAAQAEAAUAAgD/////AQABAP//
//////v//v8AAAEAAgADAAQABQAIAAUAAgAEAAMAAwADAAMAAgABAAEAAAAAAAMAAwAD
AAAAAAADAAMAAgD//////v/9//7///8BAAMAAwD//wIABQACAP///f/8//3//P/8//z/
+//8//3//v////3/+//7//v/+P/2//b/9//6//v/+//4//f/+P/3//b/9f/1//b/9//2
//f/+P/6//j/9v/z//P/9P/1//b/8v/x//H/8P/y//X/9f/5//v/+v/5//v/+f/0//P/
8//0//X/9f/2//T/9f/5//n/9P/x/+//6//u//H/9P/1//D/8v/2//j/9//1//H/7v/u
/+7/7v/s/+//8P/w//P/9//7//n/+f/v/+j/6v/s/+7/8P/x//L/8//0//T/9P/0//P/
8//z//P/8//x//H/8P/w//H/8v/0//X/8//z//P/8v/x//T/+P/2//f/+P/5//v/+P/1
//L/7//w//L/9P/2//n//P/9//7//f/9//v/+P/7//3///8AAP7//f/7//b/9v/2//X/
9P/1//X/9//3//v/+//9/////v/9///////+//7//f/8//3/+//5//j/9v/2//n/+f/1
//X/9v/3//3////+//z/+v/2//D/6f/t//j//P8CAA8AFwAfAC0AOQBGAGAAcQByAIIA
lgCeAJgAjwCBAHkAegBzAGcAXwBSAD4AHQAJAAQABQAFAAIA/v/8//z/+v/7//v/+f/4
//f/9v/3//f/+P/5//n/+P/3//f/9v/0//P/8v/0//X/9f/2//f/9//3//f/+f/7//3/
///5//n/9//1//b/9f/1//X/9v/2//b/9v/4//n/+f/4//f/9//2//X/9v/y/+//7v/x
//T/9v/3//b/9v/2//f/9v/0//P/8//z//P/8//2//f/+P/5//r/+v/6//r/+f/5//n/
/P/8//j/9//4//f/9//5//z//v/5//j/+f/4//r/+//7//r/+f/4//X/9v/2//X/9P/w
//L/9P/0//P/9//5//r//P/3//T/9P/x//H/7//x//H/8f/x//L/8v/y//L/9P/0//X/
9P/1//f/+f/4//b/9f/3//f/+P/4//r/+f/5//r/9//2//X/9f/4//n/+v/8//n/9v/0
/+//8//1//j/+//6//b/9P/z//X/9f/1//X/9//6//z//f/4//b/9f/z//X/+f/8//r/
9//0//L/8v/y//T/9P/w//H/8//3//n/+P/3//b/8f/w//D/7//u/+z/7P/s/+7/7f/s
//D/8f/x//H/8f/w//L/8//z//T/9P/z//L/7v/w//P/8//y//P/9f/2//f/9f/1//b/
9//0/+//8f/z//H/7//u/+7/7v/u/+//8P/v//D/8f/y//X/8//x//H/8v/w/+//8P/w
//L/8v/x//L/8//2//f/9v/1//X/9v/4//b/9v/2//v//P/9//3/+f/4//f/9v/0//P/
8//y//T/9//3//v//v/+//7/AQD8//b/9P/z//P/8//y//L/8f/x//T/8//y//H/8f/v
//D/8//2//f/8P/w//L/8v/x/+//6//o/+r/7P/u/+7/8P/u/+v/6//u//H/7v/t/+f/
7P/s/+z/7P/s/+r/6v/q/+r/7f/u/+//7//v/+//7//v//H/8f/w//D/7v/s/+v/6f/s
/+3/7v/u/+3/8P/0//L/8P/w//D/8f/w/+//7v/t/+//8P/x//L/8P/y//L/8v/z//X/
9f/0//L/8//0//T/9P/1//X/8v/2//b/9f/0//b/9//6//v/+//5//n/+f/3//X/9v/1
//T/9P/z//L/9P/z//L/8v/y//L/9f/1//P/8//0//X/+//5//T/9P/2//T/7P/n/+f/
7v/4/wIACwAVAB8AMQBFAFQAYABrAHYAggCIAIoAggB1AGkAXQBSAEsAPwArABYABgD/
////AAD3/+n/5v/q/+b/6f/o/+r/6//t/+7/7//w/+3/7f/u/+//8f/w/+//7//x//D/
8P/w/+//7//u/+7/7v/t/+z/6//t/+3/7f/t/+n/6//r/+v/6v/p/+n/6f/t/+7/7//w
//H/8f/w/+7/7P/t/+3/7f/v/+z/6v/q/+z/7v/v/+//7v/u/+7/7//u/+z/6//r/+z/
7f/u//L/8f/w/+//7v/s/+z/7P/r/+v/6//u/+7/7P/r/+z/6//s/+3/7//w//D/8P/y
//L/7//t/+r/5v/o/+r/6v/u//H/8f/x/+7/7//y//P/8//y//H/7//u/+3/7P/u/+3/
7v/t//D/8f/w/+//7//u/+//8P/z//T/9v/0//T/9f/6//r/+f/5//f/9f/0//L/8f/v
/+7/7v/y//T/9v/5//j/9//2//b/9v/0//P/7//x//H/8v/z//T/8P/u/+3/8P/z//b/
+f/4//j/9//1//X/9P/0//P/8P/z//X/8v/0//T/9f/4//r//P/8//j/9P/z//T/8//0
//X/9v/z//P/9P/0//T/9//4//n//P/7//r//v////v/+//7//r/+f/5//j/+P/7//v/
+//4//j/+//7//r//P/9//3//f/7//v//P/9//3/+f/8////AQD///7//v/+//7///8A
AAEAAgADAAQAAgD///z/+//9//z//P/+//z//v/+//3//f/9////////////AAACAAEA
/v/9//z/AAAAAAAA///9//7///8AAAEAAQACAAIA//8BAAAAAwADAAIAAQADAAMA/v/9
//3//v8BAAMABgAFAAUACAAHAAYABQAFAAMAAQABAAEA///8//7/AgAEAAUABQADAAIA
AwAEAAUABAAGAAQAAQABAAQABwAEAAMAAQACAAMABAAFAAYABwAIAAkACgAJAAcABgAF
AAcABwAHAAcACAAIAAgACAALAAsACwALAAoACAAFAAYACQAGAAYABgAHAAkACgALAAkA
CQAIAAgABgAGAAYACAAIAAgACQALAAoACAAHAAcABwAGAAUABQAHAAYACgAMAAwADAAM
AA0ADQANAA0ACwAKAAkACAAHAAsADQAPABAADwAOAA4ACwAIAAYABgAGAAgABwAEAAMA
AQABAAAA//8GAAYACAAKAAYAAQADAAYABgAKABcAIwAnADMASwBgAHAAfwCSAKIApgCm
AJ4AlQCPAIUAgAB9AHMAXQBKADQAHwAVABQADQAFAAYACAAGAAYABAAFAAUAAgAAAP7/
/P/9//3//v///wEAAAD/////AQAAAAAAAAADAAMAAgACAAEA///9//v//f/9//3//f/7
//3//f/9//n/9//2//X/+f/6//v//P/7//v/+v/4//n/+//8//3////8//r/+v/8//7/
//////z//P/8//3/+//6//r/+//9//3//f8AAAAAAAAAAAAAAAAAAAAA///7//v//v/+
//r/+f/6//n/+P/5//v//P/4//j/+v/6//j/+f/5//j/+v/6//j/+v/8//3//v/8//7/
AAAAAP///f/9//z//P/7//r//P/7//3/+//9//3/+v/5//n/+P/4//j/+v/6//3//P/9
///////+//z/+//7//v//P/8//r/+f/5//r/+P/4//j/+f/5//n/+f/6//3//P/8//n/
+P/3//f/9//6//j/+P/5//f/9//3//f/+f/6//r/+f/1//T/9P/z//T/+f/9//z/+f/4
//j/+v/6//z//P/4//X/9f/3//f/+f/5//n/9f/1//b/9v/2//j/+P/4//r/9f/y//T/
8//y//P/9P/0//L/8//z//T/8v/x//D/7P/t//H/8v/y/+//7//u/+3/7f/t/+7/7//w
/+3/8f/1//T/8f/v/+7/7v/u/+//8P/y//T/9v/4//b/8//w/+//8f/u/+z/7P/u//L/
9P/1//T/8//0//P/8v/x//H/8v/x/+7/7f/s/+7/7v/u/+3/6//s/+3/7v/q/+n/6f/o
/+j/6//r/+//7v/s/+r/6//s/+r/7P/v/+v/6//q/+r/5v/l/+f/5f/i/+H/4f/f/+D/
4//m/+f/4P/g/+L/4v/i/+H/3v/c/9r/2v/a/9j/2//a/9j/2f/a/93/2v/Z/9X/0P/R
/9L/0//U/9b/1v/W/9b/1v/X/9j/2f/W/9X/1P/S/9L/0v/S/9P/1f/V/9X/1f/R/87/
z//R/9D/0P/Q/9D/0//T/9P/0//U/9T/1f/W/9T/1P/W/9b/1P/V/9f/1//Y/9j/2f/a
/9j/2P/Z/9n/1//a/9v/2//Z/9f/1v/X/9j/2f/Y/9n/2v/b/9z/4P/f/97/3P/Z/9j/
2P/V/9L/0f/S/9P/1//V/9P/0//U/9H/0f/X/9r/2P/W/9j/2v/V/9H/0P/U/9z/6f/z
//n/AwAVACYANABBAFQAaAByAHIAdABtAF8AUwBOAEkAOQAjABYAAADp/+P/3v/X/9f/
3v/g/97/3f/a/9r/2f/Y/9j/2P/Y/9X/1f/W/9f/1//W/9X/1f/W/9b/1//Y/9n/2f/Y
/9j/2//b/9v/2//d/93/3f/d/9r/2//a/9n/2P/X/9f/1//a/9z/3v/g/+D/4f/h/+D/
3//f/97/3f/h/+D/4P/i/+L/5P/l/+X/4//i/+H/4f/i/+L/4//l/+b/5//o/+z/6v/o
/+b/5P/i/+L/4v/h/97/3f/f/97/4P/h/+T/5f/l/+X/5v/m/+H/4P/h/+D/4v/j/+P/
4v/k/+T/4v/k/+X/5f/l/+L/5P/m/+b/5f/j/+P/4v/i/+P/5P/o/+n/5//l/+f/5//k
/+P/4//i/+X/5v/p/+r/6//q/+v/7f/u/+7/7f/t/+3/7f/u/+7/7v/t/+3/7v/r/+r/
6f/p/+n/6f/p/+r/7f/s/+z/6f/u/+//8f/z//H/7P/p/+f/6P/p/+r/6//t/+7/7v/t
/+3/7v/w//H/8P/z//X/8v/x//D/8P/y//L/9P/0//D/7//v//H/8f/y//P/9P/x//H/
8v/y//L/8P/u/+z/7P/s/+r/7f/t/+3/7f/t/+z/7v/v/+//8P/x//H/8f/u/+z/7//v
/+7/7P/t/+3/7f/t/+3/7v/v/+//6//u//H/7v/r/+n/6P/p/+r/7P/u/+z/7P/s/+z/
7f/r/+n/6f/s/+r/6f/q/+n/7P/t/+3/6//r/+3/7f/u/+//8f/0//H/7v/t/+z/7f/q
/+f/4//i/+T/5v/o/+n/6f/q/+r/6P/r/+v/7//t/+r/5//n/+b/4v/i/+P/5P/l/+X/
5v/k/+X/6f/p/+j/5//n/+X/5//p/+v/6//o/+r/7v/w//H/7//r/+j/5v/m/+b/5P/n
/+b/5P/l/+j/6//o/+f/5//m/+b/5v/m/+b/5v/m/+b/5v/m/+b/5v/m/+T/5P/k/+T/
5v/m/w==
         </WaveFormData>
      </LeadData>
      <LeadData>
         <LeadByteCountTotal>10000</LeadByteCountTotal>
         <LeadTimeOffset>0</LeadTimeOffset>
         <LeadSampleCountTotal>5000</LeadSampleCountTotal>
         <LeadAmplitudeUnitsPerBit>4.88</LeadAmplitudeUnitsPerBit>
         <LeadAmplitudeUnits>��V</LeadAmplitudeUnits>
         <LeadHighLimit>2147483647</LeadHighLimit>
         <LeadLowLimit>268435456</LeadLowLimit>
         <LeadID>II</LeadID>
         <LeadOffsetFirstSample>0</LeadOffsetFirstSample>
         <FirstSampleBaseline>0</FirstSampleBaseline>
         <LeadSampleSize>2</LeadSampleSize>
         <LeadOff>FALSE</LeadOff>
         <BaselineSway>TRUE</BaselineSway>
         <ExcessiveACNoise>FALSE</ExcessiveACNoise>
         <MuscleNoise>FALSE</MuscleNoise>
         <LeadDataCRC32>472897021</LeadDataCRC32>
         <WaveFormData>
9v/2//b/9v/0//T/9P/0//L/8v/y//L/9P/0//T/9P/y//L/8v/y//L/8v/y//L/8//0
//X/9v/z//L/8f/w//T/9v/4//r/+P/2//T/8v/1//b/9//4//r/+v/6//r/+v/6//r/
+v/8//7/AAACAAEAAAD///7/AwAGAAkADAAOAA4ADgAOAA8AEAARABIAFgAYABoAHAAa
ABoAGgAaABwAHgAgACIAIAAgACAAIAAdABwAGwAaABoAGgAaABoAFwAUABEADgANAAwA
CwAKAAcABgAFAAQAAwACAAEAAAACAAIAAgACAP7//P/6//j/+v/6//r/+v/6//r/+v/6
//j/+P/4//j/+v/6//r/+v/4//b/9P/y//T/9v/4//r/+v/6//r/+v/5//j/9//2//j/
+P/4//j/+P/4//j/+P/5//r/+//8//v/+v/5//j/+v/6//r/+v/7//z//f/+//z//P/8
//z//f/+////AAD///7//f/8//z//P/8//z//v/+//7//v/9//z/+//6//v//P/9//7/
/P/8//z//P/5//j/9//2//n/+v/7//z/+//6//n/+P/5//r/+//8//v/+v/5//j/9//2
//X/9P/3//j/+f/6//j/+P/4//j/+P/4//j/+P/4//j/+P/4//X/9P/z//L/9f/2//f/
+P/3//b/9f/0//b/9v/2//b/9P/0//T/9P/0//T/9P/0//X/9v/3//j/9//2//X/9P/0
//T/9P/0//T/9P/0//T/8v/y//L/8v/0//T/9P/y//L/8//z//P/9P/0//T/9f/1//b/
9v/4//f/9//2//b/+f/5//f/+//9//z//P/7//r/+//7//j/9P/z//P/8v/x/+//7v/u
//L/9v/4//r/9//0//P/9P/z//L/8//0//T/9v/2//X/9P/z//L/7//u/+7/7v/v/+3/
7f/v/+3/7v/u/+//8P/u/+//8P/w/+7/7P/q/+r/7f/u//D/9P/q/+3/7//t/+//9f/+
/wgAEwAfADYAUQBkAG8AgACYAKcApwChAJEAcgBHABoA9P/Z/8n/uv+y/7D/sf+6/8n/
1f/d/+b/7//0//b/9//3//T/8f/w/+7/8P/w/+//8P/x//L/8v/y//H/8P/u/+3/8P/x
//H/8v/z//L/8f/w/+//8P/y//X/9P/z//L/8f/z//P/8f/w//L/8v/0//f/9v/2//T/
8v/y//H/8f/y//P/8//z//X/9P/0//T/8//1//b/9v/2//X/9P/z//L/8v/y//P/8//z
//P/8//1//T/9P/z//L/8v/y//X/9f/y//L/8v/x//P/9P/2//r/+P/4//n/+v/5//r/
+f/3//r//P///wIAAAABAAEAAAACAAMABQAIAAkADAAOABEAEgASABIAEwAVABYAGAAb
ABkAGwAaABkAGQAaAB0AHgAgACAAIgAiACAAHgAcABsAGQAYABgAFwAUABEADgAKAAsA
CQAHAAYABAAEAAQAAwAAAP7//P/6//v/+//5//r/+f/4//f/9f/2//f/+P/7//n/+f/1
//P/9v/2//T/8v/0//T/9f/2//P/9f/0//L/8//z//T/9//3//f/9//3//b/9f/0//P/
9P/1//j/+f/3//f/9//3//j/+P/4//f/+f/6//3////8//v/+f/1//j//P/9//7//f/8
//r/+f/7//v/+f/5//n/+f/5//n/+f/5//n/+P/4//j/+f/6//f/+f/4//b/+P/3//j/
+f/5//n/+//6//f/9v/2//b/9v/2//b/9f/z//X/+P/4//b/9f/0//T/8//2//f/9//0
//H/8f/x/+//8v/1//b/9//5//T/7v/w//H/8v/0//P/8//x//P/9P/1//L/8P/z//T/
9f/3//f/9v/z/+//7f/u/+//7//x//P/9P/0//L/8v/v/+7/8P/x//D/8f/w//D/7v/q
/+3/7v/v//D/8P/y//P/8//y//T/8f/s//L/8v/w//D/8P/w/+//7v/t/+z/7P/u//H/
8//w/+//7f/r/+3/7//w//D/8v/z//P/8v/y//P/8//x//X/+P/4//n/+f/3//f/9v/w
/+7/7f/t/+7/7f/r/+r/7P/u//L/9P/0//L/8P/w//H/7v/r/+r/6v/q/+z/7P/t/+3/
7f/t/+v/6v/q/+r/6//r/+v/7f/p/+f/5v/m/+j/6P/p/+r/6P/o/+b/5P/k/+b/5v/n
/+z/8P/x/+//6//p/+v/9P8AAA0AHwA4AE8AXABrAIIAlgCfAKEAnQCPAHAAPwAOAOb/
yf+1/6b/ov+i/6X/sv/L/9n/3//i/+f/6v/s/+3/8f/u/+v/6v/o/+f/5v/k/+T/5f/m
/+b/5v/q/+r/6f/p/+f/5//m/+b/6P/o/+j/6P/k/+T/5f/n/+n/6f/p/+n/6f/p/+f/
5v/m/+T/5P/l/+j/6v/q/+r/6f/n/+b/5v/o/+n/6v/t/+v/6v/p/+f/5//o/+j/6P/q
/+r/6v/q/+j/6P/p/+n/6v/r/+z/7//s/+z/6//q/+b/5v/p/+n/7P/u//D/8f/v/+7/
7v/w//D/8P/x//L/8v/0//T/8//z//T/9v/4//n/+//8//z//f/9//7/AAACAAYACQAN
AAwADAAMAA0ADgAOAA8AEQASABUAFQAVABYAFgAYABgAGAAYABoAGgAYABYAFAATAA4A
DAALAAkACQAHAAUAAgABAP///f/8//z//P/8//v/+//6//n/+P/3//f/9f/2//X/9P/z
//H/8P/x//L/9f/3//n/9//3//X/9P/x/+7/7//u/+7/7v/v//P/9P/0//L/8f/x//P/
9f/3//n/+//6//n/+P/3//f/9//5//n/+f/5//n/+f/7//z//f/9//r/+v/8//3/////
//7/+//5//z//P/8//z//P/7//v/+//7//n/+f/7//v/+//7//r/+f/4//b/9//2//b/
9v/2//n/+f/4//n/9//3//f/+P/5//z//P/7//r/+v/6//r/+v/6//n/8v/z//X/9P/y
//H/8P/w//P/9v/3//f/8//v/+7/7f/t//D/8//0//X/+f/2//L/7f/r/+n/6P/q/+v/
6v/t//L/9f/0//T/9P/0//T/9f/4//r/+v/5//X/9P/z//H/9P/3//n/+v/8//7//f/+
/wAAAQAAAAEABAAGAAYABAAEAAQABAAEAAQABgAHAAcABgAIAAUAAAAEAAIABAAGAAgA
CgAKAAoACgAKAAoACgALAAsADgAPAA8ADwAOAA8ADwAOABIAEwATABIAFAAVABUAEwAX
ABoAGgAbAB0AHQAfACAAHAAaABkAGQAaABkAFwAWABYAGAAcAB4AIgAgAB4AHgAiACAA
HgAeABwAHAAeAB4AHQAdAB0AHQAdABwAHAAcABwAGwAaABsAHQAdAB4AIAAiACIAIwAk
ACQAJAAiACAAIAAiACIAIwAgACAAIwAnACkALQAtAC4AMgA5AEMAVgBvAIQAkwCgALoA
zwDTANMAzwDAAKUAfgBOACEAAQDu/+L/2P/R/9L/3f/z/wkAFAAZACAAJAAlACkAJwAl
ACUAJAAlACQAIgAiACEAIgAiACIAJAAkACMAIwAiACEAHwAeACAAIAAgACAAHgAeAB8A
IQAgAB8AHgAdACAAIQAgACAAHgAcABwAHQAgACIAIgAiACEAHwAeAB4AHQAdAB0AHwAh
ACIAIwAjACUAJgAmACYAJwAoACkAKgAoACgAKQApACkAKQApACsALQAuAC4ALgAqACoA
LQAtAC8AMAAxADEAMQAwADAAMgAxADAAMAAwADAAMgAyADEAMQAyADQANgA1ADcAOAA4
ADoAOwA9AEAAPgBAAEEAQwBEAEQARABFAEYARgBHAEkATABPAE8ATwBMAEwATgBOAE0A
TABNAEwATgBMAEoASQBFAEIAQAA9AD0AOwA5ADYANgAzADAALgAtACwAKwApACkAKAAn
ACYAIQAfABsAGgAcABwAHAAbABsAGwAbAB0AGgAbABgAFwAYABgAFgAUABQAFAAVABYA
EwAVABQAEgASABEAEQATABAADwAOAA0ADgAPABAAEQAPAA8AEQARABEAEQARABEAEgAS
ABIAEQAOAA4AEAARABMAEwASAA8ADQAQABAAEAAQABAADwAPABAAEQAQABEADwAPAA8A
DwAPAA8ADwAOAA8ADgAOAA4ADAAPAA8ADgAPAA0ADQANAAwACwAMAAoACwAKAAoACgAI
AAgACAAHAAQABwALAAwACgAJAAgACAAHAAgABwAFAAQAAwAFAAcABgAIAAoACgAKAA0A
CQAEAAUABQAFAAYABgAFAAIAAwAHAAkABwAGAAUABAADAAMABQAGAAUAAwACAAQABgAH
AAQABQAFAAQABAAEAAEAAAD//////f/9/wAAAgACAAAAAgACAAIAAgD//wAAAAD//wEA
BAACAP7/AgACAAEAAAD///7/AAAAAAAAAAAAAAAAAAAAAAAA/v/+/////////////v/9
//3///8AAAAAAgADAAMAAgACAAMAAwABAAUACAAIAAsACwAJAAkABQAAAP3/+//+//7/
/v/9//v/+v/7//7//v8AAP7//P/+/wAA/v/8//r/+v/6//z//P/7//v/+//7//n/+P/4
//r/+//7//v/+//5//f/9v/0//T/9P/1//b/9v/2//T/9P/0//b/9v/3//r//P/9//3/
//////3/AgAKABUAJwA+AFUAZgB1AIgAnACrAK8ApwCZAIYAYQAwAAAA3//J/7j/sP+s
/6v/tP/H/9n/5f/s//H/9v/8////+//7//n/+f/4//f/9v/0//T/8//0//T/9P/4//j/
9//3//b/9f/z//L/9v/2//b/9v/0//T/9f/3//f/9//3//f/+f/5//f/9v/2//T/9P/1
//b/+P/4//j/+f/3//b/9v/3//f/9//5//r/+v/6//n/+P/4//f/9v/4//j/+P/4//b/
9v/3//f/9//3//f/+f/7//z//P/8//f/9v/4//f/+f/6//v/+//7//r/+v/8//z//P/9
//7/AAACAAIAAQD//wAAAgAEAAUABwAIAAgACQAJAAoADAAPABIAFAAXABkAGgAbAB0A
HQAcABwAHQAgACMAIwAjACIAIgAkACQAIgAiACQAJAAkACIAIAAfABwAGgAZABcAFQAT
ABEADgAOAAsACAAGAAQABAAEAAMABQAEAAMAAgD///3/+f/4//r/+v/6//n/+f/5//n/
+//4//n/9v/1//j/+P/2//T/8//y//L/8v/0//f/9//2//T/8//z//X/9f/1//X/9f/1
//X/9f/1//P/8//1//X/9v/3//j/+f/6//r/+v/5//j/+P/6//v/+//7//r/9//3//r/
+v/6//v//P/8//3/+//7//n/+f/3//f/9//3//f/9//3//b/9f/0//T/9P/2//n/+f/4
//n/9//3//f/9//3//n/+P/1//T/9P/0//D/8P/w/+//7f/x//b/+P/0//P/8v/y//H/
9P/1//X/9P/x//H/8f/s/+7/8P/w//P/9//0//D/8P/v/+7/7v/v/+//7f/v//H/8//x
//D/8P/w//D/8f/x//L/8f/v/+z/7P/s/+v/6//t/+7/7v/x//L/8P/w/+//7//t/+3/
7v/w//D/7v/s/+z/7P/s/+r/7P/t/+3/7//y//D/7P/q/+z/7v/u/+7/7v/u/+7/7v/u
/+3/7P/r/+r/6//q/+v/7f/r/+v/6//q/+v/6//t/+7/7v/w//H/8f/t/+z/7P/r/+z/
8f/1//b/9v/1//L/8f/y/+7/7P/r/+3/7P/r/+n/5f/k/+X/6P/u//L/8v/y//H/8v/v
/+z/7P/s/+z/7v/u/+3/7f/t/+3/6//q/+r/6//t/+7/7//w/+3/6v/o/+b/5v/m/+f/
6f/q/+v/6v/o/+j/6v/q/+//8v/0//H/8f/x//H/8f/2//z/BQATACwARwBaAGkAegCM
AJkAmQCTAIcAcgBTACoAAADj/9H/wv+0/7D/tf/G/9P/2//h/+z/8f/y//T/9//3//X/
8//z//L/7v/s/+n/6P/s/+7/7//w//H/8P/u/+3/7v/v/+//8P/y//L/8v/y/+//7v/u
/+//8f/z//X/9//4//f/9P/y//P/8v/z//X/+P/6//r/+v/4//X/8//y//X/9f/1//f/
9v/2//b/9f/3//j/+P/4//j/+P/4//j/9//2//b/9f/z//P/8//1//P/9P/0//T/9P/0
//f/9//4//r//P/9//r/+P/3//j/+f/6//z//v8AAAIAAgABAAAAAAABAAIAAQADAAQA
BAADAAMABAAGAAgADAAPABMAEgAQAA4ADQAOAA4ADwARABMAFwAYABkAGAAYABoAGgAa
ABoAHAAcABwAGgAYABcAFQAUABQAEwAVABMAEQAOAAkABQABAP7///8AAAEAAQACAAIA
AgACAP///f/5//j/+P/4//j/9//z//P/8//1//j/+//6//v/+//6//f/9P/1//T/9P/0
//b/+f/5//j/9f/z//L/8//0//X/9v/3//f/9//3//f/+f/5//v/+//6//n/+P/3//r/
+v/6//n/+//8////AQAAAP///f/5//f/+v/6//r///8CAAQABwADAAEA/f/7//v/+//7
//v//v///wAAAAAAAAAAAQACAAEAAwACAAAA/f/7//v/+//8//3/AAAAAP///v/+//7/
//8AAAEAAQD+/wEABQAGAAIA///8//r//f8AAAEAAQABAP//AAABAPv//P/9//z//f8B
AP7/+v/5//n/+f/6//3//////wMAAgADAAAA/v/9//z/+//7//7/AAAAAP//+v/4//b/
8//1//f/+P/4//j/+P/1//T/9f/1//P/8//y//T/9P/y//T/9P/0//T/8//0//T/8//z
//b/9P/w//D/8v/y//L/8v/y//L/8v/y//L/7v/u/+//7//w//H/8f/x/+7/7//v/+7/
8v/z//P/8v/z//X/9v/1//b/+P/3//f/+v/5//r/+v/0//D/7f/r/+z/7f/t/+7/7P/u
//L/9P/4//b/9P/0//b/9P/y//L/8//0//f/+P/1//P/8f/v//D/8P/x//L/8//z//P/
9f/0//P/8//0//H/8P/w//D/8//2//f/+P/3//j/9//3//T/9v/7/wMACQAFAP//AAAG
ABMAJQA6AFMAZgB5AJAAogCrAKcAmwCPAIAAYQA4ABYA/f/n/87/vP+2/7//yP/T/+P/
8//6//v/AAAEAP3//f/8//v//P/8//v/+v/4//j/+v/8//3//v/+//7//f/9//z/+//5
//j//P/8//z//P/7//z//v8BAP3/+//5//f/+//7//n/+P/4//b/9v/3//j/+v/6//r/
/f/9//7/AAD+//v/+P/3//v//P/9//3/+//8//z//P/+//7//v/+//3//P/8//v/9//3
//f/+f/6//z//f/+//r/+v/9//3//v8AAAIAAwAEAAQABQAIAAIA/v/7//j//v8CAAQA
BQAFAAYACAAKAAwADwARABIAFQAVABYAGAAVABYAFgAXABoAHAAeACEAIAAgACEAIwAk
ACcAJwAnACgAKgAuADAALgAsACwAKgAsACwALAAtACcAJAAiAB8AHwAdABsAGAAYABcA
FgAWABMAEAANAAkADAAMAAwADAAKAAkABgAGAAgACAAIAAcABwAHAAcACQAHAAcAAwAB
AAIAAgAAAP7//v/+////AAABAAUABgAGAAQAAwADAAUABAADAAIAAQADAAUABwAJAAcA
BQAFAAMABQAFAAUABQAHAAgACQAJAAYABgAIAAkADAANAA0ACwAKAAwACwAKAAsADAAM
AA0ADwARABEAEwAPAA0ACwAJAA4ADwAQABAADwAOAA4ADgALAA0ADAAKAAsACQAJAAkA
CAAHAAgABgAKAAwADwASAA4ADAAKAAcABQAHAAoACgAJAAkACQAKAAkACgAJAAcABgAF
AAcACQADAAQABQAEAAcACwAIAAQABQAFAAUABgAFAAUAAwAFAAgACwAKAAoABwAGAAUA
BQAGAAgACAAHAAUABgAHAAcABAADAAEA/v8CAAQAAwAEAAMAAwABAAEAAQACAAEA/v8B
AAIAAwAEAAEAAgACAAEABAAIAAcABAAEAPz//P/8//z//P///wAAAQACAAEAAAD///7/
AAD+//7////////////+//3//f///wAA/v8AAAEAAQAAAAAAAQABAP//AwAGAAYABwAH
AAUABQAEAAAA/v/9/////v/9//v/+f/4//n//P8AAAIAAAD+//3//v/7//j/9v/2//b/
+P/6//n/+f/5//v/+f/4//j/9v/3//f/9//5//f/9f/0//b/9v/2//f/9//2//X/8v/w
//D/8v/y//X/+P/4//n//f/7//X/8//8/wgAEwAhADYATQBgAG8AgACUAKkArwChAJUA
hgBhADAABgDn/83/uv+u/6b/q/++/9P/2//h/+7/+f/+//z/+f/7//v/+f/5//j/9//2
//T/9P/z//T/9P/0//f/+P/4//n/+P/3//X/9P/3//j/+f/6//b/9v/3//n/+f/5//n/
+f/9//3/+//6//j/9v/2//f//P8AAAIABAADAAEAAAAAAP7//f/8//3//v/+//7//f/9
//7//v/+////AAABAAIAAQAAAAAA///7//v/+//9//7/AAABAAIAAgACAAUABQADAAQA
BQAFAAAA/v/9//7///8AAAIABAAHAAoACwALAAgACAAJAAoACwANAA4ADgANAA0ADgAQ
ABMAFgAYABsAHgAgACIAJQAhAB4AHAAbAB0AIQAiACMAJAAkACYAJgAlACQAJQAkACYA
JAAiACEAHAAaABkAFwAZABcAFQASAA8ACwAHAAQAAwACAAEA//8AAAAAAAAAAP3/+//3
//b/+v/8//7////7//n/9//3//X/9//1//X/+P/6//r/+v/2//T/8//y//P/9//4//j/
9v/z//H/8f/x//H/8f/x//T/9f/2//f/9v/1//b/9f/1//X/9f/1//T/9P/0//P/8f/y
//X/9//5//n/+P/1//P/9v/2//b/9//4//j/+f/6//v/+v/7//v/+//7//v//v///wAA
AAD7//j/9v/0//X/+f/6//r/+P/1//T/8//z//P/9f/0//b/9v/3//j/8//y//H/7//s
/+//8//0//P/8//z//T/8//0//P/8f/w/+//8f/z//L/9P/2//b/9//5//T/7v/u/+3/
7P/s/+7/7//u//H/9f/3//X/9P/x//D/7//v//H/8v/x/+//7v/u/+7/7f/s/+3/7f/s
/+//8v/y//T/8P/v/+z/6//q/+z/7P/q/+3/7v/v//D/7//w//D/7//x//T/8v/u/+z/
7P/u/+7/7v/u/+//8P/x//L/9P/0//T/9P/z//D/7//v/+3/7f/t/+z/6//r/+3/7v/v
//L/9P/1//T/9P/1//X/8//3//r/+v/5//n/9//3//b/8v/w/+//7//u/+3/6//q/+r/
7P/w//T/9v/0//L/7//w/+3/6v/r/+z/7f/w//H/8f/y//P/8f/v/+7/7v/t/+3/7P/r
/+z/6f/m/+T/5f/m/+f/6f/s/+z/7P/q/+b/5v/o/+j/6//q/+r/6//p/+n/6//v//j/
/v8LACMAPABPAF4AcQCIAJYAlwCVAIsAdQBWAC0AAgDg/8n/t/+q/6r/sP+5/8r/2f/d
/+H/7P/p/97/4P/n/+X/5P/j/+T/5P/l/+T/4v/i/+b/6P/p/+r/6f/m/+L/3//g/+H/
4f/i/+T/5P/k/+T/4f/g/+D/4f/h/+H/4f/h/+X/5f/j/+L/4P/e/97/3//l/+j/6f/q
/+b/4//h/+D/4//j/+P/5f/m/+b/5v/l/+T/5P/j/+L/4//k/+X/5v/j/+L/4v/h/+P/
5f/n/+v/6v/q/+n/6P/k/+T/5//n/+n/6v/r/+v/6f/o/+j/6v/r/+z/7v/w//L/9P/0
//P/8P/w//H/8v/0//f/+f/6//v/+//8//7/AAAEAAcACwALAAoACQAJAAsADAAOABEA
FAAXABcAFwATABIAEwASABQAFgAaABwAGgAYABYAFQATABIAEgARABEADwANAAoABwAD
AP///P/9//7///////z/+v/4//b/9f/1//P/9P/2//b/9v/1//D/7//u/+//8f/1//X/
9//1//T/8f/u/+3/7P/s/+z/6v/t/+3/7P/t/+3/7v/x//P/8//z//P/8v/x//D/7//y
//P/9v/3//b/9f/0//P/9v/2//b/9f/3//j/+//9//v/+//6//f/9v/4//f/9v/4//j/
9//3//X/9f/z//P/9P/1//b/9//5//n/+f/4//f/9v/2//b/+P/7//v/+v/3//X/9f/1
//r/+//+//7/+//6//r/+v/6//r/+v/5//f/+f/8//z/+P/3//b/9v/4//z//v////z/
+f/5//n/9f/2//f/9v/3//v/+P/0//T/9f/2//j/+f/5//f/+f/6//v/+P/2//X/9P/z
//P/+P/6//r/+f/0//T/9P/z//X/9//4//j/9//2//L/8P/x//P/8//1//b/+P/4//b/
+P/4//j/+P/3//j/+P/3//X/+P/2//L/8P/w//T/9v/4//r/+P/4//j/+P/4//j/+P/2
//b/9//3//f/9f/0//P/8//2//j/+f/8//v/+//6//r/+//7//n//f8CAAIAAwADAAEA
AQAAAPz/+P/3//f/9v/z//H/8P/w//T/+P/6//z/+P/2//b/+P/4//b/9v/2//j/+v/6
//n/+//7//v/+f/3//b/9f/1//b/9//6//n/9v/0//P/8v/0//X/9v/2//b/9P/y//L/
8//y//L/9P/4//f/+//9//n/+f8CAAoAFQApAEIAWwBmAHMAjACkAK8ArwClAJcAfgBT
ACIA9v/b/8X/tv+y/7L/s/++/9P/4//t//T/9//2//r////7//v/+f/5//j/9f/0//L/
8v/1//b/9v/2//b/9v/1//X/9//3//b/9v/2//b/9v/2//b/9v/3//n/+f/5//n/+f/5
//n/9//2//b/9P/0//X/+f/8//3//v/8//n/9//2//j/+f/6//3//P/8//z/+//5//r/
+v/6//j/+P/4//j/+f/6//z//f/7//v/+//9//3//v/+//7//P/8///////9//7/////
//v/+v/6//z///8AAAIABAAFAAYABQADAAUABgAIAAoADQAPABAAEAATABMAFAAWABgA
HAAfACMAIAAeABwAGwAdAB4AIAAjACcAKwAsAC0AKgAoACgAJgAoACgAKgAqACgAJgAk
ACMAIgAgAB8AHQAbABkAFwAUABQAEQAOAAwADgAOAA4ADQAMAAoACAAGAAUABQADAAQA
AwACAAEA///9//3//f///wEAAwABAAEAAgACAAAA/v/7//r/+v/6//z///////7//P/7
//v//f////////////3//f/9//3//f/9//////8BAAEAAQABAAAAAAAAAP////8AAAMA
BQAHAAcABgADAAEABAAEAAQABAAEAAMAAwADAAMAAQABAAIAAwAEAAUABwAHAAcABgAD
AAIAAgACAAIABQAFAAQABQADAAMAAwAGAAcACgAKAAgABgAFAAQAAgACAAIAAQD+/wEA
BQAGAAIAAQAAAAAAAQAEAAUABQACAP////////z//v8AAAAAAQAFAAIA/v////////8A
AP/////9/////v////z/+v/8//7/AAADAAMABAADAAEA/v/+//7//f///wEAAgACAAAA
AAD9//z/+//7//n/+f/6//z//P/6//j/+P/4//j/+v/8//3//f/7//7//P/4//b/9v/4
//j/+P/4//n/+v/7//z/+f/4//X/9P/z//P/8//z//L/8f/x//P/9f/2//n/+//6//j/
9//3//T/8f/0//b/+f/7//z/+//5//j/9P/y/+//7//u/+3/7f/s/+z/7v/x//L/8//w
/+//8P/z//L/8P/w//D/8P/0//T/8//z//L/8f/u/+z/6//q/+r/6f/q/+3/7P/r/+v/
7P/t/+7/7v/u/+3/7P/o/+b/5v/o/+T/5//s//L/8//v/+3/7f/t//D/9v8DABUALABF
AFgAYwBwAIIAkQCVAI8AhQBwAFEAKgAAAN//yf+2/6j/pP+r/7b/x//T/9v/5P/r//D/
9P/1//X/9v/1//b/9v/z//L/8P/w/+7/7v/t/+z/8P/w/+//7//x//H/8P/w//P/9P/1
//b/9P/0//X/9//3//f/9//3//f/9//1//T/8v/w//D/8f/1//j/+f/6//v/+f/4//j/
9//3//f/+f/8//z//P/7//n/+v/6//r/+v/6//r/+v/6//r/+//7//n/+f/5//v/+f/6
//r/+v/6//r//f/9//v//P/9//3/+//6//r//P/+//7///8AAAAAAgACAAEAAwAEAAYA
CAAJAAsADAAMAA8ADwAQABIAEgAUABUAFwAZABoAGwAdAB8AIAAiACUAJgApACkAKQAo
ACgAKgAqACoAKgAsACwALgAsACoAKQAkACIAIQAfAB8AHQAbABgAGAAVABIAEAAQABAA
EAAPAA4ADAAKAAgABgAFAAIAAgADAAQABQAFAAIAAQAAAAEA//8BAP////8BAAIAAQAA
AAEAAAAAAAAAAgAFAAUABAADAAEAAAABAAEAAQABAAEAAQABAAEAAQADAAMABQAFAAcA
BwAHAAcABgAGAAYABQAEAAQABgAHAAcABwAGAAMAAQAEAAQABAAFAAYABgAHAAcABwAF
AAUABQAFAAUABQAHAAcABwAGAAMAAgACAAIABAAHAAcABgAFAAMAAwADAAUABQAHAAYA
BwAGAAYABgACAAIAAgABAAAAAwAHAAgABAADAAIAAgADAAYABwAHAAUAAwAEAAUAAAAA
AAAA/v///wMAAAD8//z//f/+/wAA//////3///8BAAMAAQAAAP7//v/+////AgAEAAQA
AwACAAIAAgABAAAAAQABAAAAAgACAP///v///wEAAQADAAEAAgABAP7//v/+//7//v/8
//7/////////AgAAAPz//v/+/wAAAAAAAAAAAAAAAAAAAAD+//7//v/+/wAAAAAAAAAA
/v/+/w==
         </WaveFormData>
      </LeadData>
      <LeadData>
         <LeadByteCountTotal>10000</LeadByteCountTotal>
         <LeadTimeOffset>0</LeadTimeOffset>
         <LeadSampleCountTotal>5000</LeadSampleCountTotal>
         <LeadAmplitudeUnitsPerBit>4.88</LeadAmplitudeUnitsPerBit>
         <LeadAmplitudeUnits>��V</LeadAmplitudeUnits>
         <LeadHighLimit>2147483647</LeadHighLimit>
         <LeadLowLimit>268435456</LeadLowLimit>
         <LeadID>V1</LeadID>
         <LeadOffsetFirstSample>0</LeadOffsetFirstSample>
         <FirstSampleBaseline>0</FirstSampleBaseline>
         <LeadSampleSize>2</LeadSampleSize>
         <LeadOff>FALSE</LeadOff>
         <BaselineSway>TRUE</BaselineSway>
         <ExcessiveACNoise>FALSE</ExcessiveACNoise>
         <MuscleNoise>FALSE</MuscleNoise>
         <LeadDataCRC32>1798221330</LeadDataCRC32>
         <WaveFormData>
FAAUABQAFAAUABQAFAAUABIAEgASABIAEQAQAA8ADgAPABAAEQASAA8ADgANAAwADgAO
AA4ADgAQABAAEAAQAA8ADgANAAwADgAOAA4ADgAMAAwADAAMAAwADAAMAAwACgAKAAoA
CgAKAAoACgAKAAoACgAKAAoACAAGAAQAAgAAAAAAAAAAAP7//v/+//7//P/8//z//P/8
//z//P/8//v/+v/5//j/+P/4//j/+P/2//b/9v/2//j/+P/4//j/+f/6//v//P/8//z/
/P/8//z//P/8//z//f/+////AAAAAAAAAAAAAAAAAAAAAAAAAAAAAAAAAAACAAIAAgAC
AAIAAgACAAIAAgACAAIAAgAEAAQABAAEAAIAAgACAAIABAAEAAQABAAEAAQABAAEAAQA
BAAEAAQABAAEAAQABAAEAAQABAAEAAQABAAEAAQAAgACAAIAAgAAAAAAAAAAAAEAAgAD
AAQAAgACAAIAAgACAAIAAgACAAAAAAAAAAAAAAAAAAAAAAACAAIAAgACAAIAAgACAAIA
AAAAAAAAAAD+//7//v/+/wAAAAAAAAAAAAAAAAAAAAAAAAAAAAAAAAAAAAAAAAAAAAAA
AAAAAAD+//7//v/+/wEAAgADAAQAAwACAAEAAAACAAIAAgACAAAAAAAAAAAAAAAAAAAA
AAACAAIAAgACAAAAAAAAAAAAAAAAAAAAAAACAAIAAgACAAAAAAAAAAAAAgACAAIAAgAA
AAAAAAAAAAAAAAAAAAAAAAAAAAAAAAAAAAAAAAAAAP//AAACAAQAAQAAAP///v/+//7/
//8BAAQABwAMABEAFwAcAB0AHwAhACAAHQAbABIACwACAPr/+P/3//X/9P/z//T/8//y
//L/8//1//X/9v/3//j/+f/4//f/9v/2//n/+v/6//r/+P/5//r//P/6//r/+v/4//n/
+f/6//r/+f/5//r/+v/9/wEAAgACAAEAAAD///7////+//3//f/7////AwAAAAIABgAL
AAkABgD7/+3/3v/R/8H/rf+X/4P/dP9o/1//W/9f/2j/eP+F/4j/iP+O/5v/rP+9/87/
3P/m/+n/6//w//P/+f/9/wEAAgADAAMABQAFAAYABQAHAAgACAAHAAkACQAKAAwACgAK
AAoACAAKAAoADAAMAAsACwAMAAwACwALAAsADAANAA0ADQANAA0ADQANAA0ADwAPABAA
EAAPAA0ADAALAAoACwALAAsACwAMAA0ADQAMAAwACgAJAAsACwALAA0ADAALAAkABwAI
AAkACQAJAAYABgAHAAkACQAJAAgABwAJAAkACQAIAAgACAAHAAcABwAHAAcACAAGAAUA
BQAEAAQABAAEAAQAAgACAAMABAABAAEAAgD//wAAAAD///7//f/9//3//f/9//3//P/5
//f/9//5//r/+v/3//T/9P/3//f/9//3//j/+P/4//n/+P/5//n/+P/6//v/+//7//n/
+f/4//j/+f/6//r/+//8//7//v////7//v/9//3///8AAAAAAAAAAAAAAAAAAP7/////
////AAABAAEA/v///wAAAQACAAIAAgABAAEAAAABAAIAAgAEAAIAAgADAAMAAgACAAIA
AgADAAMAAwAEAAQABAACAAQAAwADAAIABAADAAIAAgAAAAIAAgABAAEAAgACAAMABAAD
AAQABgAFAAUABAADAAUABAAEAAYABQAEAAMAAgACAAIAAgACAAQABAAEAAQABAAEAAQA
BgAFAAUABQAEAAYABgAGAAcABgAGAAUABAAHAAgACQAKAAkACAAHAAcACQAJAAkACQAJ
AAkACwALAAoACQAKAAcACAAIAAkACwALAAsACgAJAAoACgAKAAoACwALAAsADAAMAA0A
DAAKAAoACgALAAwACwALAAoACQALAAsADAANAAsACwALAA0ADQANAAwACgAMAAwADAAN
AAwACwALAAoACAAJAAoACwANAA0ADQAOAAsACgAMAAwADAAMAAwADAAMAAwADAAKAAoA
CwAOAA4ADgAOAA0ADAALAAsADgAQABQAGgAdACMAKAApACsAKwAqACcAJQAeABcADgAG
AAIAAQD///7//v8AAAAA/v8AAAEAAwADAAMAAwADAAQABQAGAAcABwAIAAcABQAGAAYA
BwAIAAoACgAKAAoABgAGAAUABQAGAAYABwAJAAwADgARABEADgAOAA4ADgAQAA8ADgAN
AA0ACwANAA8AEgAUABgAHQAbABIABQD3/+j/3f/N/7n/n/+N/4D/dv9p/2X/a/94/4j/
k/+U/5b/oP+t/77/z//g/+z/9P/5//3/AgADAAcADQARABIAEwATABQAFQAXABcAFQAW
ABYAFQAYABkAGwAeAB0AHAAbABgAGgAaABwAHAAdAB0AHgAeABsAGwAbABwAHwAfAB8A
HwAdAB0AHQAdAB0AHQAeAB4AHgAdAB0AHQAdAB0AHAAbAB0AHgAfAB8AHwAeABsAGQAZ
ABkAGQAbAB0AHQAcABsAHQAdABwAGwAaABoAGwAdABsAGwAaABkAGwAbABsAGgAcABwA
GwAbABsAGwAbABwAGgAZABkAGAAWABYAFgAWABUAFAAUABQAFAAVABcAFQAXABYAFAAS
ABEAEQARABEAEAAPAA0ACQAJAAkACwAMAA4ACwAIAAgACQAJAAkACQAIAAgACAAJAAgA
CQAJAAgACAAJAAkACQAJAAkACAAIAAkACgAKAAsADgAQABAAEQAQABAADwAPAA8AEAAQ
ABAAEgASABIAEgAQABEAEQARABAADwANAAgACQAKAAsADAAKAAoACQAJAAoACwAMAAwA
DAAKAAoACwAJAAgACAAIAAUABQAEAAMAAgACAAIAAAAFAAUABgAGAAIA///8//r/+v/8
//z/+//8//z/+//7//n/9//3//j/+v/7//v/+//5//j/+P/6//z//P/8//z/+//6//n/
+P/6//r/+v/6//z//P/8//7//v/9//z/+v/+/wAAAgAFAAQABAADAAIAAQAAAP///v/9
//z/+//7//3//f/9//3/+//7//3//f/7//v//f/7//n/+P/4//n/+f/5//j/9//4//j/
+P/4//f/9//3//j/+//9//3//P/9//7/AAACAAIAAQD///3/+//5//j/9//5//n/+f/7
//n/+f/4//b/9f/0//P/8//1//X/9v/2//H/8f/x//H/7//v/+//8P/v/+7/7P/s/+z/
7P/t/+7/7//w//H/8P/x//P/9P/0//T/9P/0//T/9P/1//X/9v/5//7/BAALABEAEwAZ
ABsAHAAbABsAFgARAAoAAgD+//3/+//6//r//P/8//3/AAACAAUABwAJAAsADQALAAsA
CwALAA8AEgATABMAEAAQABEAEgAWABYAFgAWABUAFgAWABcAEwASABIAEwAUABYAGQAZ
ABoAGgAaABoAGAAXABYAFQATABMAFQARABIAFgAWABkAHwAeABcADQD+/+v/3f/P/73/
p/+Q/4D/d/9r/2P/Zv9w/4P/lP+Y/5b/m/+m/7n/zP/a/+j/8//3//r///8HAA0AEAAQ
ABAADwASABMAFQAVABYAGAAZABkAGQAZABoAHAAaABoAGgAYABgAGAAaABoAGQAZABoA
GgAaABsAHAAeAB4AHQAcABsAGwAbABsAGwAbABsAHAAcABoAGQAZABkAFwAXABYAFQAT
ABQAFQAVABYAFgAUABMAEwATABMAFQATABMAEgARABMAEwASABEADgAOAA8AEQARABEA
EAAPAA8ADwAPAA4AEAAQAA8ADwANAA0ADQAOAA4ADQANAAwADgAOAA4ADgALAAoACgAK
AAgACQALAAkACwAKAAgABgAFAAUABQAFAAcABwAGAAMAAwADAAUABgAEAAEA/v/+/wEA
AQABAAEA///+//3//f/7//3//v/+//3//f/8//v//f/9//z//P/+//7//f/9//z//v/+
////AAAAAP///////wAAAAAAAP7//v/+//7/AAABAAEAAQACAAMAAwAAAAEAAgADAAQA
AgACAAEAAQAAAAEAAgACAAMAAgADAAUAAwACAAIAAgAEAAUABQAFAAQABAAEAAIABAAD
AAMAAgADAAMAAwAEAAMABAADAAEAAQACAAIAAwADAAEAAQACAAAAAQABAAEAAwACAAIA
BAACAAIAAgACAAIAAgACAAIAAAAAAAAAAAACAAIAAgAEAAMAAwADAAIAAAAAAAAAAQAE
AAQAAwACAAIAAgACAAIABAAEAAQABQAHAAcABwAHAAYABQAGAAUABwAHAAkABwAHAAYA
BgAHAAgABwAFAAMABAAEAAQABAADAAMAAwAEAAYABwAGAAQABAAEAAUABgAHAAcABgAF
AAYABQAFAAUAAwADAAMABQAHAAcABgAEAAQABAAEAAUABQAFAAYABgAEAAUABgAHAAUA
BQAFAAYABwAIAAgACAAIAAgABwAGAAUABAAGAAYABgAGAAYABgAEAAQAAwAEAAQABAAG
AAYABgAGAAUABwAIAAsADgATABkAHgAiACUAJgAmACMAIQAaABMACAAAAPz/+//3//b/
9v/4//b/9v/4//n//f/9//3//f/7//v/+//7//n/+v/8//z/+//6//r/+//+/wAAAAAA
AAAA/v/+//3//f/8//z//f///wAAAgAFAAMAAgACAAIABAAEAAMAAgADAAMAAQABAAMA
BAAGAAoADQAPAAwAAwDz/+L/1f/H/7X/n/+J/3r/bv9j/1v/X/9m/3T/hf+O/47/lP+d
/6r/uf/K/9r/5v/p/+3/8v/7//////8BAAIAAwADAAcACQAMAA0ADAAMAAsACQALAAsA
DAAOABAAEAAQAA4ADAAMAA4ADgAPAA8AEAAQAA8ADwAPABAAEQARABEAEQATABMAEwAT
ABIAEQARABAAEgARABEAEQAPAA8ADgANAA0ADgAPAA8AEgASABAADwANAA0ADQAPAA8A
DwAOAA0ADwAPAA4ADQAMAAwADQAPAA0ADQAMAAsACwALAAsACgAMAAwACwALAAsACwAL
AAwACgAJAAkACAAKAAoACgAKAAcABgAGAAYABgAHAAkABwAJAAgABgAEAAMAAwADAAMA
AwADAAIA///9//3///8AAAIA///8//z//f/9//3//f/6//r/+v/7//n/+//8//z/+//7
//r/+f/8//3//f/+//7//v/9//3//v8AAAAAAQACAAIAAQABAP//AAAAAAAAAQACAAMA
BAAEAAUABQAFAAQABQAFAAIABAAEAAQABAACAAIAAQABAAIAAwAEAAQABAACAAIAAwAD
AAIAAgACAAIAAwADAAMAAgACAAIAAAAFAAUABgAGAAQAAwACAAIAAgAEAAQAAwADAAQA
BAAFAAMAAQABAAIABAAFAAUABQADAAIAAgAEAAQABAAEAAQABAAEAAQABAAGAAYABgAG
AAYABgAGAAgABgAFAAQAAgACAAIAAgADAAYABgAFAAQABAAEAAQABAAGAAYABgAHAAUA
BQAFAAUABQAFAAcABwAJAAkACwAJAAUABAAEAAUABwAHAAYABQAFAAYABwAIAAgABwAG
AAYABwAJAAkACAAJAAgACAAIAAoACwALAAsACgAJAAkACQAHAAcABwAJAAsACwAKAAgA
BwAGAAUABQAHAAcACAAIAAYABwAIAAkABwAHAAcACAANAA4ADQAMAAsACgAJAAgABwAG
AAcACAAJAAoACgAKAAgACAAJAAoACgAKAAoACgAKAAoACwANAA4AEQAWABsAIQAmACcA
KQApACgAJQAjABwAFQAMAAQAAAD//////v/+/wAA/v/+/wAAAQADAAMAAwADAAMAAwAD
AAMAAwAEAAYABgADAAIAAgADAAQABgAGAAYABgAEAAQAAwAFAAQABAAFAAcACAAKAA0A
DwAOAA4ADgAQABAADwAOABEAEwATABMAFQAWABYAGAAdAB0AGgANAAEA8v/l/9f/xf+x
/5v/iv+A/3f/cf91/37/jP+d/6T/pv+q/7P/vP/N/+D/8P/4//v/AQACAAUACQALAA8A
EAARABEAFgAXABkAGQAXABgAGAAXABkAGQAaABwAHAAcABwAGgAaABoAHAAcAB4AHwAh
ACIAHwAfAB8AIAAjACMAIwAjACMAIwAjACMAIgAhACEAIAAiACEAIQAhAB8AHwAeAB0A
HQAeAB8AHwAeAB4AHAAbABsAGwAbAB0AHQAdABwAGwAbABsAGgAZABgAGAAZABsAHQAd
ABwAGwAdAB0AHQAcABwAHAAbABsAGAAXABYAFgAWABUAFQAUABIAEgASABIAEAAQABEA
EgARABEAEgAPAA0ADAAKAAgACQAJAAkACQAHAAcABgADAAUABQAHAAgACAAFAAIAAgAC
AAEAAAD///z//P/8//3//v8BAAMABAAGAAcABwAHAAUABQAEAAQABgAGAAUABQAHAAoA
CwANAA0ADAAKAAkABwAIAAgACAAKAAoACgAKAAoACwALAAsADgAPAA8ADAAMAAwADAAM
AAwADAALAAsADAANAA4ADgAQAA4ADgAPABEAEgAUABYAFQAVABQAEwAQABAAEAAOABQA
FQAXABgAFwAVABMAEgAQABIAEgARABIAEgARABEAFAATABQAFgAVABUAFAATABAADgAN
AA4ADwAQABEAEgAUABQAFAAUABMAEgARABAAEgASABIAFAAUABMAEgAQABIAEgASABMA
FgAWABUAFAAUABQAFAAUABYAFgAWABcAFgAVABQAEwATABMAFQAVABMAEwAVABMAEwAS
ABIAEwAWABcAFwAXABcAGAAZABoAGgAZABgAGAAYABkAGAAWABgAGAAZABoAGQAZABgA
FwAYABcAFwAXABcAFwAXABkAFwAXABYAFAAUABQAFAAVABQAEwATABIADgANAAwACwAO
AA8AEAASABUADgAOAA4ADgAOABAAEAAQABAADgAMAAwADQAOAA4ADgAOAA8AEAARABMA
FAAUABYAGgAdACMAKAApAC0ALQAsACkAJQAeABcADgAIAAQAAwABAP///v////7/AQAE
AAYACQAJAAkACQAJAAgABwAGAAUACQAMAA0ADQALAAoACgAKAAwADAAMAAwADAAMAAsA
CwAJAAgACAAJAAwADgARABEADgAOAA4ADgARABEAEQARABMADwAPABEAFAAUABYAGwAd
ABgAEQAFAPT/5//b/8v/t/+f/47/hv9//3f/e/+G/5L/n/+k/6L/ov+r/7z/z//c/+j/
8v/1//X/+v8DAAcACQALAAwADQANABIAEwAVABUAEwAUABQAEwARABEAEgAUABQAFAAU
ABIAEAAQABIAEgAVABUAFgAWABcAFwAXABgAGAAXABYAFQATABMAEwATABMAEwAUABQA
FAATABMAEwATABMAEgARABEAEgATABMAEgASABAADwAPAA8ADwARABAADwANAAsADQAN
AAwACwAKAAoACwANAAsACwAKAAkACwALAAsACgAIAAgABwAHAAYABQAEAAQABAADAAMA
AgADAAQABQAGAAQABAAFAAYAAwADAAQAAQACAAIAAQAAAP///////////f/9//z/+f/4
//f/+P/4//r/9//0//T/9f/1//X/9f/2//b/9v/3//X/9//4//j/9//3//b/9f/2//f/
9//4//r/+v/5//n/+f/6//n/+f/6//r/+f/5//n/+v/6//r//P/8//z//P/6//v/+//7
//v/+//6//b/+P/6//z//v/9//z/+v/5//z//f/+//7//v/8//z//f////7//v/+//7/
/////////v/+//7//P/+//3//f/8//3//f/9//7//P/+//7//f/6//r/+f/5//v/+f/5
//r/+P/5//n/+f/6//r/+//+//z//P/8//z//P/8//z//P/6//r/+v/6//j/+P/4//r/
+//7//v/+v/7//z//f////7//v/9//z//P/8//z//P/+//7//v///wEAAQABAAEA////
/wEAAQD/////AQD///7//v///wEAAgABAP///f/+//7//v/+/wAAAQACAAQABAAFAAQA
AgABAAAAAAAAAAEAAQAAAP//AAD///////////////8BAAEAAQAAAP7//v/+//7///8B
AAEAAgACAP//////////////////AAABAAIAAQAAAP///v/+//7//v/+//z//P/8//z/
/v/+//z//P/9//7//v/+/wAAAAAAAAAA//8BAAIABQAJAA0AEgAWABgAGwAcABwAGwAZ
ABIACwAEAPz/+P/3//T/8v/x//L/9P/0//b/9//5//n/+f/5//n/+f/5//n/+f/6//z/
/P/5//j/+P/5//z//v/+//7//P/6//r/+f/5//j/+P/5//3//v8AAAMAAAD+//3//P/9
//7//v/+//3//f/7//n///8AAAAABgAJAAsACAD//+//3P/P/8P/s/+f/4v/ev9u/2H/
W/9d/2D/bv9//4j/hP+E/5P/ov+3/8j/0v/a/+P/5//o/+//9f/5//r/+v/6//n//v//
/wEAAQD//wAAAAD//wEAAQACAAQAAgACAAIAAAD+//7/AAAAAAEAAQACAAIAAQABAAEA
AgADAAMAAwADAAMAAwADAAMAAwADAAQABAAHAAcACAAJAAkACQAIAAcABQAGAAcABwAH
AAYAAwABAP///////wEAAQABAAAA//8BAAEAAAD///7//v///wEA//////7//f/9//3/
/f/8//7//v/9//3/////////AAD+//3//f/8//3//v///wAA+//6//r/+v/6//v//f/7
//n/+P/2//T/9f/3//n/+//6//n/9//z//D/7//w//D/8v/v/+z/7P/t/+3/7f/t/+3/
7v/v//H/7//x//L/8v/w//H/8f/x//H/8f/w//D/8v/y//H/8f/y//T/9P/1//j/+P/3
//f/9f/2//b/9v/0//T/9P/0//T/9f/1//X/+P/5//n/9v/3//j/+f/6//r/+v/5//n/
+f/5//n/+P/5//j/+f/7//v/+v/6//r//P/9//3//f/+//7//v/8//3//f/+//7//P/7
//r/+v/8//7//v/9//3//v/+/////f/5//f/9v/5//3/AAADAAIAAAD//wAA/v/+//7/
/v/8//z//P/8//r/+v/6//r//P/8//z//v/////////+//7//v/+////AAAAAP///v/+
//7//v/+/wAAAAAAAAEAAAD///7//f/+////AgADAAMAAwAFAAMAAwACAAIAAwACAAEA
///9//3//v///wAAAQABAAEAAgAFAAcABwAGAAMAAgACAAIABgAHAAcABwAIAAcABwAH
AAcABwAHAAkACwALAAoACAAHAAYABQAFAAkACQAKAAoABQAFAAUABQAGAAcACAAKAA0A
DAALAAoACQAIAAgACAAIAAgACgAKAAoACgAJAAgABQAEAAYACAAJAAoACAAIAAgACAAK
AA0ADwATABgAHQAjACgAJwAnACUAIgAhAB8AGAARAAoAAgD+//3//P/8//3/AAAAAAAA
AgADAAMAAwADAAMAAwADAAMAAwADAAQABgAGAAcABgAGAAcABgAIAAgACAAFAAIAAQD/
/wEAAAAAAAEAAwAEAAYACQALAAoACgAKAAoACgAJAAgAAwADAAUABQAFAAwAEgAUABMA
CwAAAPX/6f/a/8//wf+t/5f/h/96/3D/a/9r/3P/hP+W/5n/mP+e/6r/tf/E/9X/4v/q
/+7/8f/z//L/9f/7//3/AwAEAAUABQAJAAsADgAPABEAEgASABEADgANAA0ADgAPABAA
EQAQABIAEgAUABQAEwATABQAFAASABEAEAAQABIAEwAUABUAFQAVABUAFQAXABcAGAAY
ABYAFQAVABUAEwATABIAEQARABIAEwATABMAEgAPAA0AEAARABIAFQATABMAEgARABMA
EwASABEAEgASABMAFQATABMAEgARABEAEQARABAAEQASABIAEwASABEAEAAQABEAEQAS
ABIAEAAQABAAEAALAAoACgAKAAoACwANAAsACwAKAAgABgAHAAcABwAHAAUABQAEAAEA
AQABAAMABAACAP///P/8/////////////v/+//7//////wEAAgACAAQABQAFAAUAAwAD
AAIAAgACAAIAAQABAAIABAAEAAUABgAGAAUABQAFAAYABgAGAAQABAAEAAQABQAHAAgA
CQAIAAkACQAGAAYABgAGAAYABQAEAAIAAQAFAAcACQAKAAkABgAFAAUABwAGAAYABgAG
AAcABwAHAAQABAAEAAIABQAFAAYABgAEAAMAAgACAAMABgAHAAcABAAEAAMAAwABAP//
//8AAP7////////////+//7/AAD+//7//v/+////AAABAAIAAQAAAP///v///wAAAQAE
AAQAAwACAAAAAQACAAMABQAEAAQAAwACAAIAAgACAAIABAAEAAQABQAEAAMAAgABAAEA
AQADAAMAAgABAAIA//////7//v///wEAAQAAAP///v/+//7//v////////8AAAAAAQAA
AP7////+//7//v8AAAEAAQABAP7//f/9//3//f/9//3//////////v/8//7//v/+////
/////wAAAAD7//v/+//7//v/+//7//z//f/+//z//P/8//z//v/+//7//v8AAAAAAAAA
APv/+v/6//r/+v/6//r/+v/8//z//f///wAAAwAIAA0AEQAWABcAGQAaABoAGAAXABIA
CwACAPr/9f/z//D/7v/s/+7/7v/u//P/9f/4//n/+P/3//b/9f/2//f/+P/6//r/+v/5
//j/+P/5//r//P/+//7//v/8//z/+//7//r/+P/5//v//P/8///////+/wAAAAAAAAAA
///+//3//f/9//n//f8CAAQABAAHAAUAAgD3/+f/2P/N/8H/rf+V/4P/dP9o/13/W/9h
/2z/fP+H/4j/hv+O/5v/rP+9/8z/2P/g/+P/5//s//H/8//3//3//v//////AAABAAMA
AwADAAQABAADAAMAAwAEAAYABgAGAAYABAACAAIABAAEAAcABwAIAAgABQAFAAUABgAJ
AAkACQAJAAkACQAJAAkABwAHAAgACAAKAAkACQAJAAcABwAGAAUABQAGAAcABwAKAAoA
CAAHAAYABQAEAAUABwAHAAYABQADAAMAAgABAAIAAgADAAUABQAFAAQAAwABAAEAAQAA
AAEAAgACAAMAAQABAAEAAgACAAEAAQAAAAAAAAAAAAAA///+//7//v8AAAEAAwABAP//
/v/8//r/9//3//f/9//4//n/+f/3//f/9//5//r//P/5//b/9v/2//X/9P/z//T/9P/0
//X/9f/3//j/+P/2//f/9//3//n/+f/4//j/+f/6//r/+//6//z//P/9//7//v/9//3/
/P/8//v/+v/7//z//f/+//z//f/9//3//v///////P/9//7///8AAAAAAAD//////v//
/wAAAAAAAP7//v///wEAAAAAAAAAAAABAAEAAQD+//7//v/8//////8AAAAAAAD///7/
/v/+/wAAAAD/////AAAAAAEA///9//3//v8AAAEAAQABAAEAAAAAAAIABAAEAAQABAAC
AAIAAgACAAIAAgACAAIABAAEAAQABgAFAAUABQAEAAYABgAGAAcABwAGAAQAAgACAAIA
AgACAAMABAAFAAcABgAFAAQAAwADAAMABQAFAAMAAwAFAAMAAgACAAMABQAHAAcABgAF
AAMAAgABAAAAAgADAAQABgAGAAcABgAEAAUABAAEAAQABgAHAAcABwAGAAUABQAFAAUA
BQAFAAcABwAHAAYABAAEAAQABAAFAAkACQAKAAoABQAFAAUABQAHAAcABwAIAAkACAAH
AAYABQAEAAUABgAHAAgABwAGAAUAAgACAAMABAAEAAYABgAGAAYABAADAAMAAgAHAAwA
EQAXAB4AHwAhACEAIAAdABsAFAALAAIA+v/2//X/8//y//L/9P/0//T/9v/3//n/+f/5
//n/+f/5//n/+f/5//r//P/8//v/+v/6//v//P/+//7//P/8//r/+v/5//n/+P/4//z/
//8BAAQABAADAAEAAAAAAAAAAAD///z/+//7//v//f/9//7/AAAEAAkADQAKAP//8f/i
/9X/x/+1/53/i/98/3D/Zf9f/2H/aP94/4v/kv+Q/5b/of+u/73/zP/a/+D/5f/r//D/
8//3//v///8AAAEAAQAFAAcACgALAAoACgAJAAcABwAHAAgACgALAAwADQAMAA4ADgAQ
ABAADwAPABAAEAAPAA8ADwAQABEAEQARABEAEwATABMAEwASABEAEQAQABAADwAPAA8A
DwAPAA4ADQALAAwADQANAA4ADgAMAAsADQANAA0ADwANAA0ADAALAAkACQAIAAcABgAG
AAcACQALAAsACgAJAAcABwAHAAYABQAEAAIAAQAEAAUABgAIAAYABQAFAAQABAAEAAQA
BAD///7//v/+//7///8BAP///f/8//r/+P/5//n/+f/5//n/+f/4//X/8//z//X/9v/4
//X/8v/y//H/8f/x//H/8f/y//P/9f/y//P/8//y//D/8f/x//H/9P/1//X/9v/0//T/
8//z//b/+P/4//n/+v/6//n/+f/5//r/+v/6//z//P/8//z/+//7//r/+f/4//n/+f/2
//f/+P/5//r/+v/6//n/+f/6//v//P/8//z/+v/6//v/+//6//r/+v/8//3//f/9//v/
+v/5//b/+v/7//3//v/+//3//P/8//r//P/8//v//P/8//v/+//7//n/+f/6//r/+//7
//v/+//6//r//P/8//z//P/8//7//v/+//7//P/8//z//P/8//z//P/+//////////7/
/v/+//7///8AAAAA///+//7//v/+//7//v/+//7///////////////////8BAAEA////
/wEA//////7//v///wEAAQAAAP///v/+//7//v////////8AAAMABQAFAAQAAwACAAIA
AgAEAAUABQAFAAQAAwADAAMAAwADAAMABQAFAAUABAACAAIAAgACAAMABwAHAAgACAAD
AAMAAwADAAMAAwADAAQABwAIAAgACAAIAAgABgAGAAYABgAEAAQABAAEAAIAAgACAAIA
AwAEAA==
         </WaveFormData>
      </LeadData>
      <LeadData>
         <LeadByteCountTotal>10000</LeadByteCountTotal>
         <LeadTimeOffset>0</LeadTimeOffset>
         <LeadSampleCountTotal>5000</LeadSampleCountTotal>
         <LeadAmplitudeUnitsPerBit>4.88</LeadAmplitudeUnitsPerBit>
         <LeadAmplitudeUnits>��V</LeadAmplitudeUnits>
         <LeadHighLimit>2147483647</LeadHighLimit>
         <LeadLowLimit>268435456</LeadLowLimit>
         <LeadID>V2</LeadID>
         <LeadOffsetFirstSample>0</LeadOffsetFirstSample>
         <FirstSampleBaseline>0</FirstSampleBaseline>
         <LeadSampleSize>2</LeadSampleSize>
         <LeadOff>FALSE</LeadOff>
         <BaselineSway>TRUE</BaselineSway>
         <ExcessiveACNoise>FALSE</ExcessiveACNoise>
         <MuscleNoise>FALSE</MuscleNoise>
         <LeadDataCRC32>1068794292</LeadDataCRC32>
         <WaveFormData>
DgAOAA4ADgAQABAAEAAQAA0ADAALAAoADAAMAAwADAAOABAAEgAUABMAEgARABAAEgAS
ABIAEgASABIAEgASABIAEgASABIAEwAUABUAFgAYABgAGAAYABkAGgAbABwAHAAcABwA
HAAfACAAIQAiACQAJgAoACoAKAAoACgAKAArACwALQAuADAAMAAwADAALQAsACsAKgAs
ACwALAAsACwALAAsACwAKgAoACYAJAAhACAAHwAeABwAGgAYABYAEwASABEAEAANAAwA
CwAKAAkACAAHAAYAAwACAAEAAAAAAAAAAAAAAP///v/9//z/+v/6//r/+v/8//z//P/8
//r/+v/6//r/+P/4//j/+P/6//r/+v/6//j/+P/4//j/9v/2//b/9v/3//j/+f/6//z/
/P/8//z//v/+//7//v/+//7//v/+//7//v/+//7/AAAAAAAAAAACAAIAAgACAAIAAgAC
AAIAAgACAAIAAgACAAIAAgACAAQABAAEAAQAAgACAAIAAgAEAAQABAAEAAYABgAGAAYA
AwACAAEAAAD+//7//v/+/wAAAgAEAAYABAAEAAQABAADAAIAAQAAAAAAAAAAAAAAAAAA
AAAAAAD+//7//v/+/wEAAgADAAQAAQAAAP///v8AAAAAAAAAAP7//v/+//7//v/+//7/
/v/+//7//v/+//z//P/8//z/+v/6//r/+v/7//z//f/+//7//v/+//7//v/+//7//v/8
//z//P/8//z//P/8//z//P/8//z//P/8//z//P/7//v/+//9//3//f/8//v/+v/7//r/
+//9//7///8BAAEAAAAAAP////8BAAMAAQD//////v/7//f/8v/0//T/9P/1//X/+f/5
//r/+//7//z//v///////v/9//z/+//6//3//f/8//r/+f/4//j/+P/2//b/9//4//r/
+f/5//j/9//5//n/+//+//////8AAPz/+v/5//n/+f/5//f/9//2//r//v/9/wEADAAY
ACkAOwBNAFEAQwAnAAcA6v/F/5r/e/9w/3H/d/94/3L/X/9I/0T/WP9t/4f/qf/M/+H/
7v/2//T/7v/y//f/+v/+/wIAAwADAAMAAwAGAAYABwAHAAYABQAFAAcABwAIAAoACAAG
AAYABwAJAAkACgALAAoACQAIAAcACAAIAAgACAALAAsACwALAAsADAAMAAwADQAMAAoA
CQAKAAoACgAKAAwADgAQABIAEQAQABAADwAPAA8ADgAOABAAEAAQABAADwAPABAAEAAS
ABMAEwATABIAEgASABIAEwATABIAEQATABQAFgAXABUAFgAXABgAGgAaABwAHQAeAB8A
IAAgACIAJAAnACkAJwAmACUAJgAnACgAKwAtADIANAA1ADcAOAA5ADgANwA1ADUANQAz
ADMAMgAyADEALwAvAC8ALQAtACwALAApACYAJQAkACMAHwAcABkAFwAXABMAEgAQAA8A
DAALAAcABAADAAMAAgAAAAAAAAD////////8//v/+//8//z/+f/5//r/+v/6//j/9f/0
//P/9f/3//n/+//7//v/+f/5//n/+f/5//r/+P/4//j/+v/8//v/+f/5//n/+f/6//z/
/P/6//r/+v/5//n//P/8//z//f/9//3//////wAAAAAAAAEAAQAAAAEAAgACAAMABgAH
AAgACwAJAAgABgAEAAUABgAIAAsACQAFAAIA/v8EAAgACQAIAAkACQAKAAoACAAHAAUA
BQAHAAcABwAIAAgABwAHAAgABwAFAAQAAgAFAAYACAAJAAcABgAHAAYABgADAAMAAwAC
AAIAAgADAAUAAwADAAMAAgADAAQABQAFAAYABgAGAAQAAwAEAAMAAgACAAUABQACAAIA
AgACAAIAAgABAP7/AQD+/wEAAgAFAAYABwAIAAUABQAGAAgACAAHAAQAAgACAAMABAAF
AAMAAwADAAQABgADAAMAAwADAAQABAAEAAMABAAEAAQABAAEAAYABgAGAAYABAABAAAA
AQADAAQABAAEAAQABAACAAIABAAGAAgACwAKAAkACQAIAAcABwAJAAcABgAHAAcABQD/
//z//v/+//7//f/9/wEAAwAEAAUABQAEAAQABQAFAAYABgAGAAYABAAFAAUABAACAAEA
AAAAAAAAAAAAAAEAAQAAAP7//f/9//7/AgAEAAcABwAHAAYABAACAAAA//8BAAEAAQD/
////AAACAAQACQANABgAKAA5AEkAVQBRADsAHQADAOT/sf+I/3f/dP9x/3f/fP9s/1X/
Sv9Q/2j/h/+j/7//3v/x//j/+P/2//z/AAABAAQABgAIAAkACQAJAAgADAANAA8AEQAQ
AA8ADwAQABEAEwAWABMAEAAPAA8ADwAPABAAEQATABMAEwATABIAEgASABIAFQAVABUA
FQASABIAEQAQABIAEgARABEAFQAWABcAGAAWABYAFgAWABgAGAAZABkAGQAZABgAGAAa
ABoAGgAaABkAGQAaABoAGgAbABsAGwAaABoAGgAaAB4AHwAfAB8AIAAgACEAIQAhACIA
IwAkACUAJgApACsAKQApACkAKAAqACwALwAxADQANAA0ADYANwA4ADsAPQA+AD4APQA9
AD0APwA/AD8APgA9ADwAOQA5ADgAOAA3ADcANwA3ADUAMQAwADAALQAsACsAKgApACYA
IgAeABsAGgAXABcAFgATABAADwALAAwACwALAAoACgAKAAoACQALAAsACAAHAAQABAAD
AP//AwAGAAgACgAIAAUABAADAAEA///9//v/+f/5//f/9//5//n/+f/6//n/+P/3//j/
+//7//r/+//7//n/+P/4//b/9P/0//T/8v/v/+//7P/v//H/8v/z//D/7f/r/+j/5v/n
/+f/5v/m/+b/5f/l/+X/5f/l/+f/5//o/+j/6P/p/+r/7P/v//H/7//u/+z/7f/w//D/
7v/v/+//8P/w//H/8f/w//H/9P/z//L/8v/2//f/+f/8//v/+f/4//b/9P/0//X/9f/0
//T/9v/2//P/7//u/+3/7v/u/+7/7//x/+//7//v/+v/6//r/+v/7P/s/+v/6v/q/+v/
7v/v/+z/7P/v/+//7P/s/+z/7P/s/+z/6//o/+j/5P/m/+b/5f/k/+P/4v/j/+P/5P/m
/+X/4//f/9z/2//b/9v/2//c/93/3v/g/97/2//b/9v/2//c/9z/3P/d/9z/2v/a/9r/
2v/c/97/4P/i/9//3f/d/9//3//g/+D/4P/i/+L/4P/g/97/3v/e/9//4v/l/+n/7P/t
/+3/7//t/+3/7f/s/+n/6f/o/+z/7v/u/+3/7f/x//L/9P/2//f/+//8//7///8AAAAA
AAAAAAEAAwAEAAQAAgABAAAAAAACAAIAAgADAAYABgAFAAUAAwACAAQABAAFAAUABQAE
AAYABAACAAEA/////////f////7//v/6//v/AQAGABAAIQAvADsATQBTAEEAIwAIAOf/
tv+B/2j/Yf9b/1j/WP9J/zj/MP82/0//cf+R/7D/z//k/+r/6P/q//D/9//8/wIABgAH
AAcABwAHAAoACgALAAwADAAMAA0ACwALAAwADgAQAA4ADgAPAA0ADQAOAA8AEQARABEA
EQATABQAFQAWABUAEwARAA8AEQASABIAEgAXABgAGAAZABkAGAAXABYAFAAUABQAFAAS
ABIAEwATABUAFQAUABQAFAAUABQAFAATABMAFAAUABYAFwAXABcAFgAWABYAFgAYABkA
GQAZABoAGgAbABsAGwAcAB0AHgAeAB4AIAAhACQAJQAmACYAJAAmACkAKwAuAC4ALgAw
ADMANAA3ADkAOAA4ADcANwA7AD0APQA9AD0APQA9ADsAOgA6ADsAOwA6ADkAOAA1ADMA
MgAyAC8AKwApACcAJQAjACAAHQAbABYAEQAPAAwADQAKAAkABQACAAEAAQAAAPz//P/8
//v//f/9//r/+f/5//r/+v/3//b/9v/1//T/9P/z//T/9f/z//P/8//z//T/9f/0//X/
8v/x//D/8P/y//T/9v/6//v/+//6//v/+v/5//n/+v/8//r/+v/6//r/+f/7//r/+P/5
//n/+f/6//v//f/+//z//f/9//z//f/+//7////+//3//P/9//3//v/+//7//v/+////
AQD///3//P/6//v//v/+//z//v/9//3//P/9//3//P/9/////////wAA/f/7//r/+v/4
//f/9//2//n/+v/8//3/+v/6//z//P/7//n/+v/7//v/+v/5//n/+v/5//r/+//5//n/
+f/5//n/+v/6//r/9//3//n/+f/0//T/9//3//b/9v/2//b/9//4//j/9v/4//T/9v/2
//j/+P/4//j/9v/1//X/9v/5//n/9//2//f/9//3//f/9f/1//X/9v/3//X/9v/3//j/
+P/3//b/9f/0//L/8v/y//L/8//0//X/9v/4//j/+P/4//j/9//1//X/9P/z//P/8v/1
//b/9//2//b/9//4//n/+f/5//n/+v/8//3//f////v/+f/5//j/9v/z//H/9P/y//L/
8f/x//T/8//z//P/9f/2//b/9//5//j/+P/4//X/9P/0//P/8//y//L/8v/y//L/8v/y
//D/8P/v/+3/7v/u/+//8//1//n/+v/7//j/+P/2//T/8v/x//D/7//v//H/8v/y//T/
9f/5/wIAEAAhADcARwBNAD8AJQADAOL/uf+K/2n/Wv9T/03/UP9K/zn/Kv8q/0D/X/97
/5f/uP/T/+T/6P/i/+D/5v/v//T/8v/3//n/+v/7//z/AAABAAMAAQAAAP////8BAAEA
AgAEAAQAAgACAAMAAwADAAQABQADAAMAAwADAAAAAAAAAAAAAwAFAAcACQAHAAgACAAI
AAkACAAGAAUACAAIAAgACAAGAAYABgAGAAgACAAJAAkACQAJAAgACAAHAAYABQAEAAYA
BwAJAAoACgALAAsACwAMAAwADAAMAA4ADwAPAA8ADgAOAA8ADwAQABIAFAAWABYAFgAY
ABkAGgAbABwAHAAeACAAIwAlACUAJAAjACQAJwAoACsALQAuAC4ALQAtAC8AMQAxADEA
LwAvAC8ALQApACgAKAAnACoAKwAsACsAJwAmACYAIwAeAB0AHAAbABsAGAAVABMAEAAL
AAkABgAGAAQABAABAP7//f/9//z/+v/6//r/+f/5//n/9v/1//X/9v/2//P/9f/2//b/
9v/0//H/8P/v/+//7//v/+//8f/x/+//7//x//H/8f/y//H/8P/v//D/8f/x//D/8f/x
//H/8v/0//X/9P/1//b/9f/1//j/+P/4//n/+f/5//v/+//8//z//P/9//3//P/9//7/
/v////7//f/8//3//P/8//v/+v/7//z//v8BAAIAAQABAAAAAQAEAAQAAgAAAP/////+
///////+////AAD///7//v/8//v/+//8//7//f/9//z/+v/6//v/+//8//z//v/+//z/
+f/5//n/+v/6//r/+//8//v//P/9//n/+f/5//n/+f/6//r/+v/7//v//f/9//j/+P/7
//v/+f/6//v//P/7//z//P/6//3/+v/9//7//P/8//z//P/5//n/+v/8//3//f/7//r/
+f/5//n/+f/2//X/9P/0//f/9//6//3//P/8//v/+v/9//7//P/8//z//P/6//r/+v/6
//z//P/8//z//P/7//n/+f/9//3//v/+//z//P/8//r//P/9//7///8BAAEAAQACAAIA
AwADAAUABQADAAMAAgD9//n/9v/4//n/+v/6//v//v/9//3//f/+/wAAAQADAAEA/v/8
//r//f/+/wAAAQAAAP7//f/8//z//P/8//z/+//8//z/+//7//r/+v/9//7/AQABAAEA
AgACAAAA/v////////////////8AAAAAAgADAAkAEgAeAC0APQBLAE8ARQAvABUA/P/Z
/67/j/+C/33/e/9+/3z/Z/9Q/0b/TP9d/3X/l/+6/9P/5v/4//7//P/+/wMAAgAAAAMA
BQAGAAcABgAKAAsADQAPAA4ADQANAA0ADQAOABAAEgAQABAAEQAPAA8AEAARABMAEwAT
ABMAEgASABIAEgAVABUAFQAVABQAFAATABIAFAAUABMAEwAWABYAFgAWABQAFAAUABQA
FgAWABcAFwAWABUAEwASABQAFAAUABQAFQAXABoAHAAaABsAGwAbABoAGgAaABoAGgAb
ABsAGwAcABwAHQAdAB4AIAAiACQAIwAiACMAIwAkACUAJgAmACIAIgAjACMAJwAqAC0A
MgAyADIANAA1ADgAOAA3ADcAOAA5ADgANwA3ADcANwA1ADQANAA1ADUANQA1ADUAMwAw
AC4ALQApACgAJwAmACUAJQAiAB8AHQAZABUAFAASABAADAAKAAUABwAHAAgACAAGAAYA
BgAFAAQAAwD///3//P/8//v/9//4//r/+//8//3/+//7//v/+//7//v/+//4//f/9P/z
//T/9f/2//j/+P/4//j/+v/6//n/9//3//v/+//8//7/+//4//f/9v/4//n//f/+////
AQACAAMAAQABAAIAAgACAAMAAwACAP///v/8//v///8BAAMABwAGAAYABQAEAAIAAgAD
AAUAAwABAAAA/v8EAAgACQAIAAcABQAEAAIABQAFAAQABQAGAAUABAAEAAIAAQABAAIA
BAAFAAcACAAGAAYABwAHAAMAAgADAAIAAgD///////8BAAIAAwAFAAMAAQABAAEA/f/7
//n/9//9/wAAAgAEAAEA//////3//P/+/wMABQACAAIAAgACAAEAAgACAAAA/v/6//z/
/P/+//7//v/+//3//f/+/wAAAAD///z/+v/6//v//P/9//r/+f/4//j/+v/3//f/9//7
//z//P/8//H/7v/y//T/9v/4//n/+v/7//z/+f/3//f/+f/7//z//P/8//z//P/6//r/
+v/6//r/+//8//3///8AAAEAAQADAAEA//////7/+//1//L/9P/0//b/9f/1//n/+f/6
//v/+//5//j/+P/3//j/+v/8//7//v///////v/5//f/9f/0//X/9v/3//n/+v/6//n/
+f/2//b/+f/6//7///8AAAAAAAD+//z/+//8//3//v/9//3//v/+//7/+//5/wQAFAAj
ADkASwBRAE0AOQAdAP7/1/+m/3//bv9p/2f/cP9u/1v/RP84/zr/S/9r/5X/uP/R/+b/
8v/0//D/9P/7//z/AAACAAMAAwADAAQACAAJAAsACwAKAAkACQAHAAcACAAKAAgABgAG
AAcACgALAA0ADwAPAA8ADwAPAA0ADAALAAoACQAJAAkACQALAAwADAAMAAwADAALAAsA
DAAMAAwADAAMAAwADAAMAAoACgALAAsADAANAA0ADgAQABAAEAAQAA0ADQAOAA4ADQAN
AAwACwAOABAAEgAUABUAFQAUABMAFAAUABUAFQAXABgAGQAaABkAGAAZABkAGwAdAB8A
IAAfACAAIgAjACUAJgAnACoAKQAqAC0ALwAwADAALwAvADMANQA1ADUANQA1ADUAMwAw
AC4ALQArAC0ALQAtACsALAAsAC0AKwAmACUAJAAjACEAHgAbABkAFQARABAADgAPAAwA
CwAHAAUAAwACAAAA/P/8//z/+//7//v/+P/3//j/+v/7//n/+f/6//r/+v/5//f/9//3
//b/9f/0//P/9f/1//P/8//1//X/9f/2//P/8v/x//L/9f/1//T/9f/1//X/9v/4//j/
9v/2//b/+f/5//z//P/4//f/9f/z//f/+f/8//7//P/9//3//P/+//7//f/9////////
/wEA//8AAAAAAAACAAIAAwAFAAcABQAEAAIAAwAGAAYABAACAAEAAQAAAP7//f/7//v/
AQADAAUACAAIAAcABwAIAAUAAwACAAAAAAAAAAEAAQACAAIABAAEAAQAAQABAAEAAgAC
AAIAAwACAP///v/9//z//f/+//////8AAAAAAAD/////AQABAAAAAAADAAMA///+//3/
/P///wAAAAD+//3/+P/5//j/+f/6//v//P/9//3//v8AAAEAAQD///7/+//5//f/9f/3
//n/+//+//3/+f/4//f/+//8//z//P/9//r/+v/6//r/+v/4//j/+P/4//b/9v/2//b/
+v/7//v//f/+//3//f/8//7//v/+//z/+v/7//z//f/+//3//P/8////AQACAAUAAgD/
//7//P/7//f/9P/2//j/+P/3//f/+P/3//f/9//3//j/+P/5//j/9v/1//T/+P/6//3/
///8//r/+f/4//f/9v/1//T/9//4//j/9//2//T/8//1//f/+//8//3/+f/4//X/8v/z
//P/8//z//H/8//0//T/+P/7//v/AgASACEAMQBDAEsAQQAlAAcA6v+//47/b/9e/1X/
U/9W/07/Pf8w/y7/OP9R/3P/mf/E/9//4v/i/+b/6v/o/+3/9v/8//3//f/8//v/+//+
//7///8AAAAAAAABAAEAAQACAAQABAACAAIAAwABAAEAAgADAAMAAwADAAMABAAEAAQA
BAAHAAcABwAHAAcACAAIAAgACAAGAAMAAQAEAAQABAAEAAcACAAJAAoACAAIAAkACQAH
AAcABgAGAAYABgAGAAYABwAJAAwADgALAAsACgAJAAoACgAKAAoADAANAA0ADQAOAA4A
DwAPABEAEgATABQAFgAWABgAGQAaABsAHAAcAB4AIAAjACUAKAAoACgAKgApACoALQAv
AC0ALAAqACkAMAA1ADgAOwA6ADkAOAA1ADIAMAAvAC0AKwArACsAKQAnACYAJgAjACEA
IQAhACEAHwAcABkAFwAVABEAEAAOAA0ACgAJAAUAAgABAAEAAAAAAAAAAAD//wEAAQD+
//3///8AAAAA/f/7//z//P/8//n/9//3//f/+f/5//n/+f/6//v/+v/7//j/9//2//b/
+f/6//v//v/+//3/+//7//3//f/+/wAAAgAAAAAAAAD/////AgACAAIAAwADAAMAAQAB
AAIAAgAFAAcACAAIAAgACAAHAAcABwAFAAMAAwAHAAoADAAOAA0ADAAMAA0ADwANAAwA
CgAKAAwACwAIAAoACQAJAAgACAAHAAUABQAKAAsADAAOAAsACQAIAAgACAAHAAcABgAI
AAgACQAJAAgACAAKAAoACAAFAAUABQAIAAgACAAJAAkABwAHAAcABwAHAAcABwAGAAYA
BQAEAAUABQAHAAcABAAEAAcABwAGAAYABgAGAAUABgAGAAQABQACAAUABgAGAAYABgAG
AAcABwAIAAoACAAHAAQAAgACAAMABAAFAAUABQAFAAYABwAFAAYABwAIAAgABwAGAAsA
CAAHAAYABQAEAAYABgAGAAYACAAIAAgACAAHAAUAAgABAAUABQAGAAYABAAEAAQAAgAE
AAUABgAHAAwADQAOABAADQALAAgABwAFAAMAAwACAP//+//4//r/+//8//z//f8BAAEA
AgADAAMABAAEAAUABQAEAAQABAAEAAQABQAFAAQAAgABAAAAAQACAAMABAADAAQABAAD
AAUABAAEAAcABwAJAAgABwAIAAgABgAEAAEAAQABAAEA///9/wAAAgAGAA0AFwAiACgA
LwBBAFEASwA3ACEACwDk/7P/kv+F/37/gf+D/4D/dv9h/07/Tv9i/33/n/+//9r/7//+
/wAA+v/6//r/+/8AAAYABgAHAAcABwAKAA4ADwARABEAEAAPAA8ADAALAAsADAANAAwA
DQAPAAwACwALAAsADgAPABAAEQAOAA4ADgAOAA8ADwAPAA8ADgAOAA0ADAAQABAADwAP
AA4ADgAOAA4ADgAOAA4ADgAQABAAEQARABAADwANAAwAEAAQABAAEAAPAA8AEAAQAA8A
DwAOAA0AEgAUABYAGAAXABcAFgAVABQAFAAVABUAGAAaABwAHgAbABoAGwAbAB4AHwAg
ACAAIAAiACUAJwAoACgAKAAqACkAKgAtAC8AMAAwAC8ALwAwADEAMAAvADAAMQAyADEA
MgAyADMAMwAwAC8ALgArACsAKgAqACcAJAAjACIAIQAdABoAFwAVABQAEQARABAADgAK
AAgAAwAAAP/////+//z//P/8//v//f/9//r/+f/5//r/+v/3//f/+P/4//j/9//1//X/
9f/1//X/9f/1//X/9f/z//P/8//z//P/9P/3//j/+f/8//n/9//0//P/8//z//T/9v/4
//b/9v/2//f/9//6//r/+v/7//v/+//5//f/9v/0//f/+//+/wAAAAAAAP/////+//3/
/P/9////AAAAAAAA///+//7///8AAP/////+/wAAAgABAP7/AAD//////v8AAP///f/9
/////////wAA///9//z//P//////AAAAAPz/+v/5//f/9//4//v//P/7//n/+v/7//z/
/P/8//3//P/5//j/9//3//f/9//3//n/+v/6//r/9//3//n/+f/4//j/+//7//b/9v/2
//b/9//4//j/9v/3//T/9//4//b/9P/y//D/8P/x//P/9v/5//n/9//2//X/9f/1//X/
9f/1//X/9v/2//P/8//z//T/9P/z//L/9f/0//L/8v/y//L/9P/0//T/9P/0//T/9P/z
/+//7//x//H/8v/y//L/8v/0//L/8v/z//L/8f/x/+//8//2//j/+//9/////f/7//r/
+P/0/+//7P/u/+7/7v/s/+v/7v/t/+7/7//v//D/8v/z//P/8v/w//D/8P/w//H/8f/w
/+7/7//u/+7/7v/s/+z/7f/u/+7/7f/t/+z/7P/v//D/8//x//H/8P/w/+7/7P/r/+v/
7v/v/+7/7//u/+z/8P/5//3/BgAWACcANwBDAD8AKwARAPf/1v+r/4L/af9a/1X/Wf9Y
/0z/O/8u/zL/Sv9p/4f/pf/C/9f/4P/i/+L/5P/m/+n/8P/y//T/9f/1//X/9v/6//v/
/f////7//f/9//7///8BAAQAAwAAAP////8BAAEAAgADAAEAAQABAAEAAAAAAAAAAAAB
AAEAAQABAAEAAgACAAIABAAEAAMAAwACAAIAAgACAAAAAAAAAAAABAAGAAkACwAIAAcA
BQAEAAYABgAGAAYABwAHAAgACAAHAAcABgAFAAcACAAJAAoADgAPAA8ADwASABIAEwAT
ABAAEAAQABAAEQASABUAFwAYABkAGgAaABgAGgAdAB8AIAAgACAAIgAlACgALQAxADEA
MAAuAC0ALgAvAC4ALQAtAC0ALQArACoAKgArACsAKgApACgAJQAhACAAIAAdABwAGwAa
ABkAFQASAA8ADQAMAAkACQAIAAYAAgAAAPv//P/7//v/+v/6//r/+v/5//b/9f/x/+//
8P/y//P/8f/y//T/9f/2//T/8f/w/+//8P/x//L/8//x//H/7//v/+//7//v//D/8v/y
//L/9P/0//P/8f/x//X/9f/2//j/+P/2//b/9v/1//X/+P/4//j/+f/5//n/9//3//j/
+P/6//v/+//6//j/+P/3//f//P/9//7/AQABAAIAAgACAAEAAAAAAAEAAgABAAEAAAAA
AAIAAQD+//////8AAAAAAQABAAAAAQAEAAMAAgACAAEA///+//7//////wAAAAD+//7/
//////7//v8AAAAA/P/5//n/+f/8//z//P/9//z/+f/4//f/9//5//v//f8AAAIAAwAE
AP///f/9//v/+//8/wAAAQD8//z//P/8//3//v/+//z////8////AAD///7//f/8//3/
/f/+/wAA//////3//P/9//3//f/9//7///8AAAIAAgD//////////wAAAAAAAP3//P/8
//z//P/8//7//v/+//7/AAAAAP///f/7//3//f/+/wAAAAAAAAAA/f/8//z//P/9////
/////wIAAgADAAMAAwABAP/////+//v/9//0//j/+P/4//f/9//7//v//P/9//3//v/+
///////+//7//P/8//z//f////7//P/7//r/+v/6//r/9v/1//T/8v/1//f/+P/6//7/
AAAEAAUAAgAAAP///P/6//n/+f/5//n/9//3//b/+P/4//n///8IABYAKQA5AEkATQBF
AC8AEwD0/8//pP+B/2r/Y/9p/2r/Yv9T/z7/NP9A/1n/d/+V/7T/0f/k/+r/6P/u//T/
9//+/wIABAAFAAUABQAHAAwADgARAA8ADAAJAAcABwAHAAgACgANAAwADQAPAA8ADwAQ
ABEAEQARABEAEQAQABAAEAAQAA8ADwAPAA8AEQASABIAEgAUABQAEwATABEAEAAPAA4A
EQASABMAFAASABIAEwATABMAEwASABIAFAAUABQAFAATABMAFAAUABIAEwATABMAEwAS
ABEAEAAVABcAGAAZABgAGAAZABkAFwAYABkAGgAcABwAHgAfAB4AHwAgACAAIgAkACcA
KQAoACgAKAAqACsALAAvADEAMQAwAC4ALQAxADMAMwAzADUANQA1ADMAMAAuAC0AKwAt
AC0ALQArACcAJgAmACMAIgAhACAAHwAaABYAEgAPABEADwAQABAADwAMAAsABwAGAAUA
BQAEAAAAAAAAAP//AQABAP7//f/9//7//v/7//n/+v/6//r/+f/3//f/9//5//n/+f/5
//v/+//5//n/9//3//f/+P/6//r/+v/8//r/9//z//H/9P/1//f/+v/9//z//f/+//7/
/f////7//v/////////+//3//f/8//3///8AAAAAAAAAAP////////////8BAAMABAAE
AAQAAgACAAMABQAFAAMAAgAAAAEABAAEAAIAAwADAAQABAADAAEA/v/9/wIAAwAEAAYA
BgAFAAUABgAEAAMAAwACAAAAAAABAAEAAQACAAUABgACAP///////wAAAAAAAAEAAQD/
///////9//3//f/9////AAAAAAAA/////wEAAQD7//r//P/7//r/+v/6//r//v8AAAEA
AAABAP7/AQACAAAAAAAAAAAA/v/9//3//v8BAAEA///+//3//f/9//3/////////AAD+
//v/+//7//3//v/+//7/AwAAAP7//v/+//7//v/+//7//v/8//z//P/8//z//P/8//z/
+f/2/w==
         </WaveFormData>
      </LeadData>
      <LeadData>
         <LeadByteCountTotal>10000</LeadByteCountTotal>
         <LeadTimeOffset>0</LeadTimeOffset>
         <LeadSampleCountTotal>5000</LeadSampleCountTotal>
         <LeadAmplitudeUnitsPerBit>4.88</LeadAmplitudeUnitsPerBit>
         <LeadAmplitudeUnits>��V</LeadAmplitudeUnits>
         <LeadHighLimit>2147483647</LeadHighLimit>
         <LeadLowLimit>268435456</LeadLowLimit>
         <LeadID>V3</LeadID>
         <LeadOffsetFirstSample>0</LeadOffsetFirstSample>
         <FirstSampleBaseline>0</FirstSampleBaseline>
         <LeadSampleSize>2</LeadSampleSize>
         <LeadOff>FALSE</LeadOff>
         <BaselineSway>TRUE</BaselineSway>
         <ExcessiveACNoise>FALSE</ExcessiveACNoise>
         <MuscleNoise>FALSE</MuscleNoise>
         <LeadDataCRC32>3265054681</LeadDataCRC32>
         <WaveFormData>
sv+y/7L/sv+5/8D/x//O/9f/3v/l/+z/8v/2//r//v8AAAIABAAGAAcACAAJAAoADAAO
ABAAEgAUABQAFAAUABUAFgAXABgAGwAcAB0AHgAgACAAIAAgACMAJAAlACYAKwAuADEA
NAA4ADwAQABEAE0AVABbAGIAZgBqAG4AcgB1AHgAewB+AH8AgACBAIIAgwCEAIUAhgCE
AIQAhACEAIAAfgB8AHoAdgByAG4AagBiAFwAVgBQAEkARAA/ADoANAAuACgAIgAbABYA
EQAMAAkABgADAAAA/v/8//r/+P/3//b/9f/0//T/9P/0//T/8v/y//L/8v/y//L/8v/y
//D/8P/w//D/8v/y//L/8v/z//T/9f/2//X/9P/z//L/8P/w//D/8P/t/+z/6//q/+z/
7P/s/+z/7v/u/+7/7v/v//D/8f/y//P/9P/1//b/9//4//n/+v/8//z//P/8//3//v//
/wAAAQACAAMABAAGAAYABgAGAAcACAAJAAoACgAKAAoACgALAAwADQAOAA8AEAARABIA
DwAOAA0ADAAKAAgABgAEAAYABgAGAAYABAAEAAQABAAEAAQABAAEAAEAAAD///7//v/+
//7//v/+//7//v/+/wAAAAAAAAAAAAAAAAAAAAABAAIAAwAEAAMAAgABAAAAAgACAAIA
AgACAAIAAgACAAIAAgACAAIAAQAAAP///v8AAAAAAAAAAAEAAgADAAQABgAIAAoADAAK
AAoACgAKAAkACAAHAAYABQAEAAMAAgAAAAAAAQABAP/////+//7//P/6//r/+v/7//v/
+//8//r//P/8//3///////7//v/+//7/AQABAP7//P/5//f/9f/1//X/9f/z//L/8f/w
//D/8P/x//H/8//z//P/9f/z//P/8//z//X/9f/1//T/8v/w/+//7//u/+7/7f/t/+3/
7f/t/+z/6//q/+v/7P/t/+3/7f/s/+n/6P/o/+n/7P/s/+v/6//r//D/8v/y//T/AAAS
ACIAOgBSAGkAdQBuAGMAWQBEAB8A9//S/6z/g/9c/y7/9P7B/qX+qP6//uX+Ef9A/2j/
jP+p/7z/yP/T/97/6f/x//f/+v/9//7//f/+//7/AAD//wIAAgABAAIABAAHAAkACgAK
AAwADQAOAA4ADgAOAA4ADwAQABAAEAAQABAAEQARABAAEAAQABEAEgATABUAFwAYABgA
GQAYABYAFQAUABUAFgAXABgAGAAZABkAGQAbABsAGQAZABsAHQAfACAAIQAhACIAJAAl
ACcAKQApACgAKAAoACcAKQArAC8AMwA3ADcAOwA/AD4AQABBAEMARgBJAE0AUgBTAFcA
WgBdAGAAZgBsAHEAcgB0AHkAewB8AH8AggCFAIkAjACPAJEAkwCWAJcAmACaAJYAkwCS
AI0AiwCIAIUAhACAAHsAdwB3AHQAcgBtAGkAYwBeAFkAUABKAEIAPAA3ADAAKwAnACIA
HAAWABIADgALAAkABgAEAAEA///9//v/+f/3//f/9f/z//H/7v/u/+7/7v/t/+3/7f/s
/+z/7P/s/+z/6//s/+z/7v/v/+3/7f/t/+3/7f/t/+3/7v/y//P/9f/3//X/9f/1//b/
+P/4//j/+f/6//v//P///wAAAAD///7/AAABAAIABAADAAQABAAEAAQABQAHAAgACAAJ
AAsADAALAAoACQAGAAkACAAJAAoABwAGAAYABQAEAAQABAAEAAIAAwADAAAAAgACAAEA
AQAEAAQAAwABAAIAAgADAAMAAQAAAP///v/+//7///8BAP///v/+//7/AAD/////AQD/
//z/+//7//z/+v/6//r/+v/6//v//P/8//3//P/7//z/+v/3//f/+P/6//r/+f/6//r/
+f/5//j/+f/5//r/+f/4//f/9v/2//f/+P/5//n/+f/5//n/+//6//j/9//1//X/9v/4
//X/9P/y//D/8f/y//P/9f/1//T/8//y//L/9P/y//L/8v/y//D/8P/w//H/8//z//P/
8v/0//T/8v/y//L/8//z//P/9v/2//j/+P/2//f/9v/0//b/9v/2//n/9//2//T/8f/v
/+3/7f/t/+//7v/u/+7/7v/u/+7/7//v/+//7//v//P/8f/x//H/8P/v/+7/7f/q/+r/
6P/n/+n/6P/o/+f/5//n/+f/5//m/+b/5v/o/+j/6f/p/+n/6v/n/+b/5v/n/+j/6P/n
/+f/5//q/+z/8P/0/wAAEgAkADwAVABpAHEAZgBZAEsALgADAN//vv+S/2n/QP8I/9L+
qf6Z/qj+zf7z/hn/SP9y/5L/qf+6/8r/1f/c/+X/7f/x//T/9//4//f/+P/4//r/+v/8
//v/+f/8//7/AQADAAMAAgADAAMAAgACAAIAAgAEAAUABgAGAAQABAAEAAUABgAGAAcA
CAAEAAIAAAD/////AAAAAAEAAwACAAIAAgADAAQABQAGAAoACwALAAsACwALAAkACQAM
AA0ADgAOAA8ADwAQABIAEQATABUAFQAYABgAGAAXABoAGwAeACEAJQAlACkALQAwADIA
MwA1ADkAOwA+AEIAQwBHAEoATQBQAFYAXABhAGIAZABpAGsAbgBxAHQAdwB3AHoAfQB/
AIEAhACFAIYAhACAAH0AfAB7AHsAegB5AHgAdABvAGsAZwBiAF4AVwBSAEsARQA/ADUA
LgAlAB4AFwAQAAsABwACAPz/9v/y//D/7f/r/+j/5P/h/9//3f/a/9f/1P/T/9D/zf/K
/8b/x//I/8n/yf/I/8n/yf/K/8j/yP/I/8f/w//C/8P/w//F/8X/xf/F/8v/0f/X/97/
4P/h/+P/5f/k/+P/4v/i/97/3P/a/9n/1//V/9P/0//W/9b/1f/U/9H/z//N/8z/y//K
/8j/xv/D/8H/wP++/7z/vf+//8D/wP/A/8D/vv+//77/v//A/8H/wv/E/8X/xP/E/8T/
xP/H/8n/yv/I/8r/zP/N/8//0v/S/9H/z//S/9T/1//Z/9X/0v/P/8z/zP/M/83/z//P
/87/zv/O/9D/0f/T/9f/2//a/9v/3f/g/+D/4v/k/+H/4P/g/+D/3//h/+H/4f/f/9z/
2P/X/9b/1v/U/9H/zf/M/8r/yf/I/8f/xf/E/7//vP+5/7b/sf+v/63/q/+p/6f/pf+j
/6H/nv+a/5f/lf+T/5L/kv+R/5D/jv+M/4n/iP+H/4f/hv+E/4L/gP9+/3z/ev96/3r/
ev96/3r/ev97/3v/e/97/3r/fP98/3r/ev94/3n/ef95/3j/eP96/3r/fv+B/4L/gv+E
/4b/iP+N/5D/kP+P/43/j/+P/5H/k/+Y/5r/nf+g/6P/pP+l/6f/qv+r/6z/rf+v/63/
rf+t/6//r/+v/6//rv+u/6z/q/+t/67/sP+x/7P/s/+z/7P/sf+w/6//sP+y/7P/s/+z
/7T/sf+w/7D/r/+w/7D/r/+x/6//tP+2/7j/uv+8/8b/2P/q/wAAHQA1AEAANQApACAA
CQDh/7r/mP9r/zr/Cv/S/pn+c/5g/m3+j/6v/sz+7v4U/zP/Sv9a/2f/dP9//4n/kv+W
/5r/nP+h/6T/pv+q/6//tP+2/7f/uv++/8P/x//H/8j/y//N/8//0P/R/9L/1v/X/9j/
2P/b/9z/3f/f/+L/4v/j/+T/6//w//X/+//9/wAAAgAFAAMAAgACAAIAAgACAAIAAgAE
AAUABQAFAAgACQAIAAkADAANAA4ADgARABEAEgAUABUAFwAZABkAHAAcABwAGwAdAB8A
IwAnACsAKwAvADMANgA4ADkAOwA/AEEARABIAEwAUQBVAFkAXABkAGwAcwB3AHoAgACD
AIkAjQCRAJUAmACcAKAAowClAKoArQCwALQAsgCxALIAsgCxAK8ArQCsAKgAowCfAJ0A
mgCYAJMAjQCHAIIAfQB2AHAAaABiAFwAVABOAEkAQgA8ADYAMgAwAC0AKwAoACgAJQAj
ACEAIQAhACEAIwAlACMAIQAeAB8AIAAhACEAIQAjACQAJgAoACgAKAAnACQAJAAmACcA
IQAdABkAFQATABMAEwAUABoAHQAhACUAKAApACoALAAwADIANAA3ADoAPQBAAEUASgBM
AE0ATgBTAFcAWwBgAGYAbABxAHYAfQCDAIoAkACVAJkAngCiAKcAqgCtAK4AqQCiAJ0A
mACWAJYAlwCXAJkAnACfAKIApAClAKUAogClAKYApgCnAKkAqgCqAKkAqQCqAKwArQCu
AK4ArgCuAK8AsACyALUAuAC4ALkAugC7ALsAvAC/AMEAvgC9AL0AvwC+AL8AwAC9ALwA
vAC8ALoAuwC6ALkAtgC0ALEAsQCyALIAsACtAKoAqgCpAKkAqACpAKkAqgCoAKgAqACo
AKUApQClAKUApACjAKIAoQCiAKIAoQChAKEAoQCiAKQAogCiAKEAoACeAJ4AngCfAJ0A
nACbAJoAmACWAJYAlgCWAJYAmACYAJgAmACbAJwAnQCeAJwAmwCaAJkAlwCWAJUAkgCR
AJAAkACPAI0AjgCOAJAAjQCNAI4AjQCKAIoAigCKAIsAiwCKAIgAgwCBAH8AfwCAAIEA
gQCCAIEAgAB/AH4AfQB9AH0AfQB9AH8AfQB9AHkAdwB1AHMAcABuAG0AagBpAGkAaABo
AGUAZQBlAGUAZABiAGEAYABhAGIAYgBhAGAAXgBaAFgAVwBXAFcAVgBVAFcAVwBYAFoA
XABiAGwAegCOAKIAuADRAOEA3gDLAL0AqACDAFkAMgAEANX/qv92/z7/E//1/vb+Ef81
/1n/hP+0/97/+f8KABoAJwA0AD8ARQBIAEoATABMAE8AUABQAFIAUgBUAFMAUQBTAFYA
WgBdAF0AXgBhAGMAYwBkAGUAZgBmAGcAaABoAGUAYgBfAF0AVwBQAEoARABBAEAAPwA/
AD4APgA9AD0AOgA4ADcANgAyADAALgAsACsAKwAqACkALQAvAC8AMQA0ADcAOgA8AD0A
PQA+AEAAQABBAEIAQQBBAEAAPwA9ADsAOwA9AD8AQAA/AEIARQBEAEYARwBJAEkASwBO
AFIASABDAD0ANwA1ADgAOwA9AD8AQABEAEUASwBPAFMAVwBbAGAAZQBpAGsAcABzAHYA
egB4AHcAeAB+AIMAhwCLAIsAigCIAIcAhgCEAIMAfwB9AHcAcgBtAGcAYgBbAFYATwBI
AEMAPwA8ADYAMAAsACoAJwAlACIAIgAfAB0AGwAbABkAFwAXABcAFQATABAADgAOAA4A
DQAJAAkACAAIAAYABgAGAAUAAgACAAQABQADAAMAAwADAAMAAwADAAQABgAHAAkACwAM
AA0ADgAQABAAEAAQABEAEgATABQAFwAaABoAGQAYABoAGwAcAB4AHQAeAB4AHgAbABsA
HAAcABoAGwAdAB4AHgAeAB4AHAAeABwAHAAcAB0AHgAgACEAHgAeAB4AHgAgACEAIQAe
AB0AHAAaABkAGAAWABMADwAMAAwADQANAAoACAAGAAQAAwACAAIAAwAAAP7//f/8//r/
9//1//X/9//0//P/8//y//D/8P/w/+//7v/u/+7/7P/t/+z/6//s/+r/5//n/+j/6P/m
/+P/4v/i/+H/4f/g/+H/4f/i/+D/4P/g/+D/3v/d/9z/2//a/9n/2P/X/9X/1P/S/9H/
0P/P/8//0P/N/8z/yv/I/8j/yP/I/8n/x//G/8X/xP/C/8L/wP/A/8D/wP/A/8D/wP/A
/77/vv++/77/vf+9/73/vf++/77/vv+8/7r/uv+7/7v/vP++/7//wv/A/7//v/+9/77/
vv++/77/wP+//73/uv+3/7X/s/+z/7X/tf+0/7T/sf+w/6//rv+y/7P/tP+1/7L/s/+w
/6//sf+x/7H/sf+v/67/rv+s/6n/qf+o/6j/qf+p/6n/qf+r/6r/qv+q/6z/rv+v/6//
sf+w/63/rP+q/6v/rP+s/6v/rf+v/7L/tP+0/7b/vv/O/+L/+P8OACEALwAuACEAEwAA
ANv/r/+M/2r/Qf8a//D+vP6J/mv+Zv51/pX+w/76/ij/TP9r/4L/kP+d/6r/tf+9/8P/
xv/J/8r/zf/O/87/0P/T/9j/2v/b/9v/3P/e/9//3v/e/+D/4f/h/+L/4//k/+j/6f/q
/+r/7P/s/+z/7f/v/+7/7v/u/+7/7v/u/+//7f/u/+7/7//t/+z/7P/s/+7/8P/y//T/
+P/5//n/+f/7//v/+f/5//f/9//3//b/9f/z//L/8v/x//H/8f/v/+z/6v/o/+X/4v/h
/+L/4//g/93/3v/f/9r/2P/V/9P/0f/R/9L/1P/S/9X/1//Z/9f/3P/h/+X/7P/w//f/
+/8DAAkADwAVAB8AKgA1AD8ARQBMAFEAVgBSAEwARwBEADwANQAtACUAHgAWAA0ABQAA
APz/+f/z/+7/5//h/9v/2f/W/9H/zv/N/8r/yf/J/8X/wP+7/7j/uv+7/73/vv++/7v/
uf+3/7L/rf+o/6X/ov+d/5j/kv+U/5T/lP+T/47/jf+L/4r/hv+E/4L/f/98/3z/fv9/
/3z/e/96/3n/d/91/3P/cv9y/3H/cf9x/2z/Z/9i/17/Wf9W/1P/Uf9N/0v/Sf9J/0j/
Rv9D/0D/P/8//z//QP9A/0D/P/8+/zn/Nf8y/y7/Lv8v/zH/Mv8u/yz/Kv8m/yT/Iv8i
/yL/IP8g/yH/If8i/yL/Iv8i/yX/J/8o/yb/KP8o/yf/J/8r/yz/LP8r/yv/LP8u/y//
Lv8u/y7/Lv8w/zD/Mf8z/zD/Lv8t/yz/Lv8t/y3/L/8y/zD/MP8x/zL/Mv80/zb/Nv82
/zf/OP87/z3/Pf89/0P/Rv9I/03/VP9Y/1r/W/9e/2D/Yf9j/2f/a/9u/3L/c/90/3X/
dv94/3n/ev97/3z/ff9+/3//gv+C/4H/gf+H/4v/kP+W/5f/mP+Y/5j/nP+g/6T/qf+u
/7D/sv+0/7j/tv+4/7r/vP++/8D/wv/E/8f/yP/J/8r/yv/P/9L/0//W/9n/2//c/93/
4v/k/+j/6v/u//P/9v/4//f/9v/1//f/9//2//T/8f/t/+v/6//r/+3/7v/w//L/8f/w
/+//7//r/+n/5//l/+r/6f/q/+v/7//z//f/+//8//7//v///wEAAgAEAAUACgANABAA
EwAXABoAHQAiACcAKQAqACsALgAvADIANgA7AD4AQABBAEMARQBIAE4AUgBUAFwAaAB6
AJIArgDHANkA3gDZANMAwgCXAGkAQgAeAPX/yv+e/2r/N/8T/wT/Ff85/2X/mv/K//L/
EwAsAD4ATwBcAGUAbwB2AHoAfgCAAIQAhgCHAIoAiQCMAIwAiwCNAI4AkACRAJAAjgCO
AI0AjwCQAJEAkgCXAJkAmwCcAJoAmgCaAJsAnQCcAJwAnACeAJ4AngCfAJ8AoACgAKEA
ogCiAKMApACmAKYApgCmAKoAqwCrAKsAqwCrAKkAqQCsAK0ArgCuAK8ArwCwALIAsACx
ALIAsQC1ALYAtwC3ALYAtQC2ALcAuwC7AL8AwwDEAMYAxwDJAMoAywDNANAA1ADZAN0A
4QDgAOYA7ADxAPYA+AD9AP8AAgEFAQgBCwENARABEwEVARgBHAEeASABIgEeARsBGgEb
ARsBGgEZARcBFAEQAQ0BCQEGAQQB/wD8APcA8wDvAOUA3gDVAM4AxwDAALsAtwC0AK4A
qACkAJ0AmQCWAJIAkQCPAI4AjQCKAIcAhACDAIMAgQB/AHwAfAB8AHwAewB4AHcAdQB0
AHUAdgB3AHcAcwByAHMAcwBxAHEAcQBxAHQAdQB2AHgAeAB3AHcAdwB4AHkAegB8AHoA
eAB2AHUAdgB3AHgAewB6AHoAeQB4AHgAeQB6AHwAfQB+AH4AfgB6AHkAeQB4AHoAewB9
AH4AfgB+AH4AfAB8AHoAegB6AHwAfAB9AH0AeQB4AHcAdgB1AHUAdABwAHIAcgBxAHEA
dAB0AHMAcQB0AHYAeQB7AHYAdAByAHAAcQBwAHAAcQBzAHIAcgByAHAAbwBvAHEAdQB0
AHUAdwB2AHQAdAB0AHcAeAB6AHwAegB5AHYAcwBtAGgAYgBfAGAAYgBiAGEAYABgAF8A
XwBiAGMAYwBkAGMAYgBhAGAAXgBdAFwAWwBeAF8AYABhAF8AXgBcAFsAXQBdAF4AYABh
AGIAYgBiAGAAYABgAGEAYgBiAGIAYgBgAFwAWwBaAFkAWABaAFwAXgBgAF8AXgBdAFwA
WwBbAFsAWwBaAFoAWgBYAFYAVgBXAFcAVQBWAFYAWABWAFUAVQBTAFAAUABQAFAAUgBR
AE8ATABGAEMAQAA/AD4APQA7ADoANwA2ADUANAA3ADcANwA3ADUANQAxAC8ALQAtAC0A
LQArACoAKgAoACYAJQAjACIAIQAhACEAIQAhACAAIAAgACEAIgAiACEAIAAeABoAGAAW
ABcAGAAYABkAGwAbABwAHgAgACIAKAA0AEQAWgB2AI8AnwCcAJEAhwBwAEUAGwD2/8z/
nf9w/zr/Av/V/rn+sv7J/u3+Ff9I/3j/mv+x/8b/2P/j/+z/9f///wMABgAJAAoACwAM
AAwADgAOABAADwANAAsADAAOAA8AEAAQABIAEwAVABYAFwAYABcAFwAXABYAFQAUABMA
EwAUABQAFQAWABMAEgARABEAEwAUABQAFQAWABYAFwAYABYAFgAWABYAGQAbABwAHQAb
ABsAGQAZABsAHQAfACAAIwAjACQAJgApACsALQAtADMANgA5ADsAOgA5ADoAOwA1AC8A
LQArACoAKgApACkAKQArAC4AMgAzADcAOgA9ADsAQABFAEkASgBMAFEAUwBUAFcAWgBd
AFwAXgBgAGEAZABoAGoAbABuAGoAZwBmAGYAZwBnAGcAZwBkAGAAXQBYAFQAUQBLAEcA
QQA8ADcALwAoAB8AGAASAAoABAD///j/8v/s/+j/4v/f/93/2v/b/9n/2P/X/9f/1f/T
/9P/1f/V/9X/1P/b/+D/5f/p/+r/6//r/+z/7P/s/+z/6//q/+r/7P/t/+//7//v/+//
7//v/+//8P/u/+v/6f/n/+b/5f/k/+T/5P/k/+T/5f/j/+P/4//l/+P/4v/g/97/3f/d
/93/3v/f/+D/4P/g/97/3f/d/9z/2f/Z/9r/2v/b/9z/3f/c/9r/2P/Y/9j/2v/a/9v/
2//c/9z/3P/c/9r/2//b/9j/2v/a/9n/2f/Y/9j/1//V/9X/1v/Y/9n/1//W/9X/1P/T
/9L/0v/T/9P/0v/S/9L/z//N/8z/zf/Q/87/zv/P/87/zP/M/8z/yv/K/8v/zP/L/8v/
yf/H/8f/xv/E/8X/xv/I/8j/x//I/8j/x//H/8T/w//B/8D/wP/A/8D/wP+9/73/vf+9
/7//v/+//7//wf/A/77/vf/B/8P/xv/K/8z/zP/L/8r/y//M/83/z//Q/9D/0P/Q/9b/
1P/T/9L/0f/Q/9H/0v/T/9T/1P/U/9T/1P/T/9P/0//T/9T/1P/U/9L/0v/S/9P/0//T
/9T/1P/W/9j/2f/b/9v/2P/Y/9j/2P/d/93/3P/a/9f/1f/T/9P/0//T/9L/0v/S/9L/
0v/S/9P/0//T/9P/0//V/9P/0//R/9H/0f/R/9H/0P/Q/87/zP/L/8n/yP/F/8X/xf/F
/8T/wv/B/8D/v//A/8D/v/+//77/u/+6/7n/uf+5/7j/tf+3/7v/vv/A/8j/0v/e/+7/
/v8SACoAOwA9ADYAKwAZAPT/xf+d/3j/UP8r/wb/1v6m/n/+cf58/p3+yf79/i7/VP90
/43/nv+q/7H/uP/D/83/0f/U/9f/2P/b/9z/3P/e/+H/5P/k/+P/4P/e/93/2//c/9z/
3v/f/9//3v/d/9z/3v/f/+D/4P/e/97/3v/f/+D/4P/h/+L/4v/i/+L/4//l/+b/5v/n
/+f/5v/m/+b/6P/o/+j/6P/q/+v/6//r/+r/6f/m/+X/6P/r/+7/8P/z//P/9P/2//f/
+f/7//v//f/+//////8CAAMABgAJAAwADQASABcAGQAcAB4AIQAkACcAKwAwADMANwA6
AD0AQABGAEwAUQBUAFYAWwBdAGAAYwBmAGkAawBuAHEAcwB1AHgAeQB6AHoAdgBzAHIA
cgBzAHMAcwBwAGwAZwBjAGEAXgBcAFcAVABPAEsARwBCADwANAAuAC4AKgAoACcAJwAk
ACEAIAAfAB0AHAAaABkAFwAWABUAFAATABIAEwAWABUAFAASABIAEgASABEAEQATABQA
FgAYABgAGAAXABQAFAAWABcAFwAXABcAFwAZABkAGQAaABkAGQAaABsAHQAdAB0AHgAe
AB4AHgAfACAAIQAiACUAJAAkACMAIgAiACMAJAAmACgAKgArACwAKQApACoAKgAoACkA
KwAsACoAKgAqACgAKQAoACkAKgAqACoAKwArACoAKgAqACoAKAApACkAJgAmACYAJQAl
ACYAJgAlACMAIgAiACMAIwAhACAAHwAeAB0AHAAcAB0AGwAaABoAGgAYABcAFwAZABsA
GAAXABcAFAASABIAEgASABIAEwAUABIAEwASABEAEgAQAA0ADQAOABAAEAAPAA0ADAAK
AAkACgALAAsADAAMAAwADAAMAAcABQADAAEA/v/7//j/9f/0//L/7//t/+v/6//s/+7/
7P/s/+v/6v/p/+j/5//n/+b/5v/m/+b/5v/i/+L/4v/i/+L/4v/i/+L/4v/h/+D/4P/f
/97/3f/b/9r/2P/W/9b/1v/Z/9n/2f/a/9j/2v/a/9v/2//b/9r/2v/c/9z/3//f/97/
3P/Z/9f/1P/T/9L/0f/S/9L/0v/S/9T/1P/V/9X/1f/V/9X/1//T/9P/0//T/9P/0//T
/9L/1f/W/9j/2//d/97/3v/f/+L/4//k/+T/4v/i/+T/5v/l/+X/5f/k/+L/4v/j/+X/
5P/k/+P/4//j/+L/5v/s//D/+P8KABwANABQAGUAbwBoAF8AUwA4AA0A5//A/5L/Zf80
//z+xP6b/on+lP65/t/+B/80/2D/hP+b/67/vv/H/9L/3f/l/+n/7P/v//D/8//0//T/
9v/1//j/+P/3//j/+v/9//////8AAAMABQAHAAgACQAKAAsACwALAAoACAAIAAgACQAL
AAoACgAKAAoACgAKAAsACQAKAAoACwANAAwADAAMAAoACgAKAAoADgAPAA8ADwAPAA8A
DQANAA4ADwAQABAAFAAVABcAGgAYABkAGgAZAB0AHgAfAB8AIgAjACYAKQAtAC0AMQA1
ADgAOgA7AD0AQQBDAEYASgBNAFEAVABXAFYAXABiAGcAaABqAG8AcQB1AHkAfQCBAIEA
hACHAIkAiQCMAI0AjgCOAIoAhwCGAIUAhQCEAIMAgQB+AHoAdwB0AHAAbQBnAGUAXwBa
AFUATgBIAEAAOgAzACwAJwAjAB4AGAASAA4ACgAHAAUAAgD+//v/+f/3//X/8//x//H/
7//t/+v/6P/q/+r/6v/p/+f/5//m/+b/5P/k/+T/4//h/+D/4f/h/+H/4f/h/+H/3//f
/9//4P/f/9//4P/h/+H/4f/h/+L/4P/g/+D/4f/h/+H/4f/j/+T/5P/j/+L/5P/l/+b/
6P/p/+r/6v/q/+f/5//o/+j/6v/r/+3/7v/t/+z/6//o/+r/6P/o/+j/6P/o/+n/6f/l
/+T/4//i/+L/4//j/+D/4v/i/+H/4f/g/+D/3//d/9z/3P/d/93/3f/c/9v/2v/X/9b/
1v/X/9n/2P/Y/9j/1v/V/9X/1//X/9T/0//T/9L/0P/Q/9D/0P/Q/9H/0v/V/9f/1//X
/9T/0v/P/8//1P/W/9b/1f/S/9L/0f/R/9T/1f/V/9b/1v/W/9b/1v/V/9X/1f/V/9X/
1f/V/9X/0//S/9D/z//P/8//0P/S/9P/1P/U/9T/0//S/9H/0f/U/9T/1P/U/9L/0v/S
/9L/0v/S/9L/0v/S/9L/0P/R/9H/0f/U/9T/1f/W/9X/1v/X/9n/1v/V/9X/1P/Y/9j/
2f/b/9n/2P/Y/9j/2P/b/9v/2v/a/9f/1f/T/9P/0//T/9L/0//U/9X/1v/W/9f/1//X
/9n/2f/b/9n/2f/Z/9n/2f/Z/9n/2P/Y/9b/1f/V/9T/0v/R/9H/0f/S/9P/0//U/9X/
2P/b/93/2v/Z/9f/0//S/9L/0//U/9T/0//T/9P/1P/W/9r/3v/o//j/DAAgADQASwBd
AF4AUQBDACwABQDb/7L/iP9b/zT/CP/S/qX+h/6A/pP+tf7h/hD/QP9m/4H/lv+q/7n/
xP/N/9f/2//e/+H/4v/m/+r/7f/y//r/BAALABEAEAAQABEAEQATABQAFwAZABkAGgAb
ABwAHQAdAB0AHAAZABgAFwAXABYAFAATABIAEgASABIAEwAQABAADwAPAA0ADAAMAAwA
CwAKAAkACAAHAAcABgAFAAUABQADAAMAAgADAAQABAADAAMABAAGAAYABwAIAAcACgAK
AAoACQAMAA0AEAATABMAEwAXABsAGwAcABwAHQAfACEAJAAoACkALQAwADMAMgA4AD4A
QwBFAEYASgBLAFAAUwBWAFkAWABaAFwAXQBeAGIAZABmAGQAYABdAFwAWwBbAFoAWQBY
AFQATwBLAEgARABBADsANwAxACwAJwAeABgAEAAKAAMA/P/3//P/8P/q/+T/4P/c/9n/
1//U/9L/z//N/8v/yf/H/8X/xf/C/7//vP+4/7r/uv+6/7n/t/+3/7b/tv+2/7b/tv+1
/7T/tP+2/7f/tv+1/7T/s/+0/7X/tv+4/7f/t/+4/7n/uf+5/7n/uv+8/7z/vP+9/7v/
u/+7/73/v//A/8D/wP++/7//wP/C/8P/xP/E/8T/wf/B/8L/wv/A/8H/w//E/8b/xv/G
/8T/xP/C/8L/wv/C/8L/w//D/8D/wP/A/8D/wP/B/8H/vv+8/7z/u/+7/77/vv+9/7v/
vP++/8H/w//C/8L/wv/C/8H/wP/A/8H/w//C/8L/wv/B/7//vv+//8H/vv+9/73/vv+8
/7z/vP+8/7z/vf++/77/v/++/73/vv+8/7n/uf+7/7z/u/+5/7r/uv+5/7n/uP+5/7n/
uv+6/7r/uv+6/7f/t/+3/7f/t/+3/7f/t/+5/7j/tv+1/7P/s/+0/7b/tv+2/7X/tP+0
/7T/tP+1/7T/tP+0/7T/tv+2/7b/tv+2/7b/t/+4/7n/uv+4/7j/uP+4/7j/uP+4/7j/
uv+6/w==
         </WaveFormData>
      </LeadData>
      <LeadData>
         <LeadByteCountTotal>10000</LeadByteCountTotal>
         <LeadTimeOffset>0</LeadTimeOffset>
         <LeadSampleCountTotal>5000</LeadSampleCountTotal>
         <LeadAmplitudeUnitsPerBit>4.88</LeadAmplitudeUnitsPerBit>
         <LeadAmplitudeUnits>��V</LeadAmplitudeUnits>
         <LeadHighLimit>2147483647</LeadHighLimit>
         <LeadLowLimit>268435456</LeadLowLimit>
         <LeadID>V4</LeadID>
         <LeadOffsetFirstSample>0</LeadOffsetFirstSample>
         <FirstSampleBaseline>0</FirstSampleBaseline>
         <LeadSampleSize>2</LeadSampleSize>
         <LeadOff>FALSE</LeadOff>
         <BaselineSway>TRUE</BaselineSway>
         <ExcessiveACNoise>FALSE</ExcessiveACNoise>
         <MuscleNoise>FALSE</MuscleNoise>
         <LeadDataCRC32>2901962090</LeadDataCRC32>
         <WaveFormData>
/P/8//z//P/+//7//v/+//z//P/8//z//v/+//7//v8BAAIAAwAEAAIAAgACAAIAAwAE
AAUABgAHAAgACQAKAAsADAANAA4AEAASABQAFgAZABoAGwAcAB8AIAAhACIAJQAoACsA
LgAyADQANgA4ADwAQABEAEgASwBMAE0ATgBSAFQAVgBYAFkAWgBbAFwAXgBeAF4AXgBd
AFwAWwBaAFYAVABSAFAATABKAEgARgBBAD4AOwA4ADIALgAqACYAIAAcABgAFAAOAAoA
BgACAP///P/5//b/8//y//H/8P/t/+z/6//q/+n/6P/n/+b/5f/k/+P/4v/g/+D/4P/g
/97/3v/e/97/3P/c/9z/3P/e/97/3v/e/93/3P/b/9r/3P/c/9z/3P/d/97/3//g/+D/
4P/g/+D/4f/i/+P/5P/m/+b/5v/m/+f/6P/p/+r/6//s/+3/7v/w//D/8P/w//L/9P/2
//j/+P/4//j/+P/6//r/+v/6//r/+v/6//r/+v/6//r/+v/8//z//P/8//v/+v/5//j/
+P/4//j/+P/3//b/9f/0//X/9v/3//j/9v/2//b/9v/1//T/8//y//D/8P/w//D/8P/w
//D/8P/v/+7/7f/s/+3/7v/v//D/7//u/+3/7P/u/+7/7v/u/+3/7P/r/+r/6v/q/+r/
6v/s/+z/7P/s/+r/6v/q/+r/6P/o/+j/6P/q/+r/6v/q/+j/6P/o/+j/6v/q/+r/6v/o
/+j/6P/o/+b/5v/m/+b/5v/m/+b/5v/m/+b/5v/k/+b/5v/n/+v/6P/n/+b/5f/n/+f/
5//n/+f/5//p/+n/5//o/+j/5//p/+r/6v/q/+j/6P/m/+P/5P/l/+X/5f/j/+T/5P/l
/+b/5v/m/+X/5P/l/+b/6P/m/+b/5v/m/+j/6P/o/+b/5f/k/+T/5f/k/+P/4v/h/+L/
4//k/+T/4//j/+T/4//j/+P/5P/k/+D/4P/h/+L/4//j/+P/4//j/+j/7P/q/+r/8/8B
ABYANQBfAIsAsgDWAAEBPQF7AaQBugG4AZEBQwHgAGQA1f9W/wn/5f7h/vf+HP9H/3H/
k/+s/7v/yP/R/9n/4v/n/+n/6//v//H/7//w/+//7//x//L/8v/0//T/9v/3//n/9//2
//b/9v/3//n//P/9//v/+//6//j/+v/5//n/+f/6//r/+v/6//j/+P/3//f/+P/5//r/
+//6//n/+f/4//v/+//8//3//P/8//3//f/9//3//v/+/wAAAQABAAEAAAABAAEAAAAD
AAMAAwAEAAUABgAGAAkACgALAAwADQARABIAEwAVABcAGAAZABoAHQAeAB8AIwAkACYA
KgArACwAMAAzADUAOQA7ADwAQQBDAEUARwBIAEsATQBPAFAAVABWAFcAVwBXAFYAVABS
AFEAUABQAFAATgBKAEgARQBCAEAAQAA9ADwAOgA3ADQALQAnACIAHgAaABYAEgAQAA0A
BwAEAP3//f/6//f/8//z//P/8P/v/+3/6//q/+j/5//m/+b/5f/i/+L/4v/i/+D/3f/d
/93/3v/e/97/3//d/93/3f/c/93/3P/c/93/2//d/9//4P/h/+H/4f/h/+H/4v/j/+P/
4//j/+T/5//n/+f/6v/s/+z/6//q/+v/7f/v/+//8P/x//P/9f/1//f/9//3//j/+f/6
//3///////7//v/9//////8AAAAA/v/+//7//////////v/9//7////+/////v/+//7/
/v/+//7//P/7//n/+v/7//3//P/6//n/9f/2//n/+v/7//n/+P/2//P/9f/0//T/9P/x
//L/8//2//b/8//y//H/8v/x//H/8f/x//H/8f/x/+//7//v/+7/8P/w//H/8f/v/+7/
7v/v//H/8P/v/+//7//u/+3/7P/u/+3/7f/v/+//8P/x//L/8f/w/+7/6//s/+z/7P/t
/+v/6//s/+z/7v/s/+z/7P/u/+7/7v/v/+3/7P/u/+7/7v/u/+z/7P/s/+z/7P/r/+r/
6v/t/+3/7f/t/+v/6//r/+v/7f/t/+3/7//t/+3/7v/u/+//7//w//D/7v/u/+7/7P/p
/+n/6f/o/+n/6f/q/+r/6f/r/+z/7f/t/+v/6//r/+3/7v/v//D/7//u/+3/7P/q/+n/
6P/o/+n/6f/p/+n/5//n/+f/5//n/+j/6v/t/+3/7P/r/+v/6v/o/+j/6f/q/+v/6//r
/+n/6//s//D/8v/0//3/CwAiAEMAbwCbAMAA5AAVAVcBkQG2AcgBvgGHATEBxgA8AK3/
QP///uv++f4R/y7/Wf+F/6H/tP/F/9T/3f/h/+r/7//v//H/9f/3//b/+P/4//n/9//4
//j/+v/7//7/AAADAAEAAAAAAAAA/v///wEAAQACAAMAAwACAAIAAQABAAEABAAEAAQA
BAADAAIAAAD/////////////AAABAAMABAACAAEAAQABAAQABAAFAAUAAwADAAQABAAE
AAUABQAFAAcACQAKAAoACwALAAsADAANAA4ADgARABAAEQASABMAFgAYABoAHQAgACIA
JAAmACgAKAAoACsALgAwADQANQA2ADoAPQA/AEEAQwBEAEkATABPAFIAVABWAFcAWABY
AFoAXABdAF0AXQBcAFoAWABXAFYAVgBWAFUAUgBRAE8ASwBIAEcAQwBCAEAAPQA6ADMA
LQAoACQAHwAaABUAEgASAA0ACwAFAAEA/v/7//f/8//z//D/7//y//H/8f/w/+n/5v/k
/+H/4v/k/+b/6P/t/+3/8P/z//b/+P/6//3//f/9//3//P////7//v///wEAAwAFAAYA
CgALAAwADQAMAAwADAALAAkABwAGAAcABQAFAAgACgANAA0ADQAPAAwACwAIAAYABQAH
AAkACQAIAAcABgAGAAUABAAFAAUACAAIAAkACQAHAAcACAAIAAgACAAIAAkABwAHAAYA
BQAGAAcABgAHAAgACAAIAAgABwAGAAMAAQD5//T/7//r/+3/7v/w/+//9f/7////AwAD
AAIAAAD9//z/+v/5//j/7v/q/+b/5P/v//X//f8FAAAA/f/7//n/+P/3//b/9f/2//f/
+P/4//n/+v/8//3//f/8//z//f/7//r/+f/5//f/9v/1//T/8//v/+z/6//p/+r/6//s
/+n/6P/m/+P/4f/g/9//3//f/9//4P/g/9//3P/b/9r/2P/Y/9j/2f/Z/9j/1v/W/9b/
1v/Y/9j/2P/Y/9j/1//W/9b/1//X/9f/1//X/9f/1//X/9X/1f/V/9f/2f/Z/9r/2v/a
/9v/3f/e/97/3v/e/9z/3P/d/97/3v/f/9//4P/g/+P/5f/m/+f/6f/p/+v/7f/w//D/
8P/w//D/8P/w//D/7P/r/+r/6v/u/+//8P/x//H/8f/x//H/7//u/+7/7//w//D/8P/x
//D/7v/u/+//7//v/+7/7f/t/+3/7v/u/+7/8v/z//n/CAAdADsAZQCSALYA1QD/ADsB
cgGSAaQBnwFtARoBtgA5ALL/Q////uf+9f4M/yf/Uf9//5z/r//A/9X/3//e/+X/5f/n
/+v/7f/x//b/+f/9//3//v/+/wAAAQAEAAYACQAHAAYABgAGAAUABQAGAAUABgAHAAcA
BgAHAAcACAAJAAkACAAHAAYABwAIAAgACQAJAAkACQAJAAcABwAIAAgABgAFAAUABQAE
AAQABQAFAAUABQAGAAYABgAHAAcABwAIAAkACQAIAAsACwALAAwACwAMAAwADwAOAA8A
EAARABUAFgAXABkAGwAcAB0AHgAiACIAIgAlACgAKgAuAC8AMgA2ADkAOwA9AD8AQABF
AEcASQBLAEwATwBRAFMAVABWAFgAWQBZAFoAWgBZAFgAWQBYAFgAWABWAFIAUABNAEsA
SABHAEMAPwA8ADgANAAyAC0AKQAmAB8AGgAVABIAEAALAAkAAwABAP7/+//3//P/8//w
/+//8f/v/+7/7P/p/+j/6P/n/+X/5P/j/+L/5P/h/+H/4f/g/+D/4P/h/+H/4f/h/+D/
4P/e/93/3f/d/9//4f/i/+P/4//j/+P/4//k/+X/5f/n/+f/6P/r/+f/5//q/+z/6v/p
/+j/6f/s/+//8P/y//L/8//0//P/9P/1//b/+P/2//b/+P/5//r/+v/7//v//f/9//7/
/v/8//z//P/9///////+//3/+//7//n/+f/7//z//f/+//7//v/8//v/+P/4//j/+f/5
//j/+P/1//X/9//3//f/9v/2//X/8//0//T/9f/2//D/8P/w//L/9f/z//P/8//y//H/
8f/x//D/7//u/+3/7//v/+//7v/s/+z/7f/t/+v/6v/q/+v/7f/s/+v/6//s/+z/7P/s
/+3/6//q/+v/6v/q/+r/6v/r/+z/7P/r/+j/6P/o/+n/6f/p/+r/6v/r/+r/6//s/+r/
6v/q/+v/6//s/+z/7P/s/+z/6v/q/+r/6v/s/+z/7P/s/+r/6P/n/+b/5v/p/+n/6f/r
/+v/6//r/+n/6f/p/+n/6//r/+v/7P/u/+3/7f/u/+z/7P/s/+z/7P/p/+n/6f/o/+f/
5//o/+b/5//p/+r/7f/t/+v/6//r/+z/7P/s/+r/6v/q/+r/6f/m/+T/4v/k/+f/6f/r
/+n/6f/p/+n/6f/o/+j/6f/r/+v/6v/p/+f/5v/k/+T/5f/m/+f/5//r/+v/6//s/+z/
7v/w//X/AQAaADsAYQCLALIA0gD3ACsBYwGKAaIBoAF3ASsBzABWAM//WP8H/+P+5f79
/hb/O/9n/43/qv+9/8r/1f/f/+j/5f/o/+v/8P/z//L/9P/0//X/9v/4//n//P/7//z/
/P/9/////v/+//7//v///wEAAQAAAAEAAQAAAAIAAQABAAEAAgACAAIAAgACAAIAAQAB
AAEAAQABAAEAAQABAAIAAgACAAEAAQABAAAAAAABAAEAAgADAAUABgAEAAUABQAFAAcA
CQAKAAoADQANAA0ADgANAA4ADgARABIAEwAUABUAFQAWABcAGQAeACAAIgAkACYAJgAm
ACkALAAuADIAMwA0ADgAOwA9AD0APwBAAEUASgBNAFAAUgBSAFMAVABUAFQAVgBXAFcA
WABYAFcAVgBUAFIAUQBQAFEATgBNAEsARwBEAEMAPwA6ADgANQAyADAAKwAnACQAHQAY
ABMAEAAQAAsACQADAAMAAAD9//n/9//3//T/8//x/+//7v/s/+n/6P/o/+f/5v/m/+b/
5v/m/+P/4//j/+D/4P/g/+H/4f/h/+H/4P/g/97/3f/d/9//4f/j/+T/5f/l/+X/5f/l
/+b/5//n/+f/5//o/+v/6f/p/+z/7v/x//H/8f/z//P/9f/1//b/9f/3//n/+f/6//v/
/P/+//3//P/9//3/AAAAAAEAAQD/////AAAAAAAAAAAAAAEAAwADAAIAAQD//////f/9
/wAAAAAAAAAA/v/+//z/+//5//r/+//9//v/+v/6//f/9f/3//f/9//6//r/+f/3//X/
9P/0//T/8f/y//P/9v/3//X/9f/1//P/8f/w/+//8P/x//L/8//z//P/8//y//H/8P/w
/+//8P/w//H/8//z//L/8f/x//T/9P/0//T/9v/z//H/8f/w//D/8P/w//D/8P/v/+3/
6v/q/+r/6//t/+3/7v/u//D/7v/u/+7/7v/u/+7/7//x//L/8f/w/+//7v/s/+z/7P/s
/+3/7v/v//D/7v/s/+v/6v/s/+//7//v/+3/7f/t/+3/7v/v//D/8f/x//H/8f/y//L/
8f/x//L/9P/0//T/9P/x/+3/7P/r/+v/6//s/+7/7P/t/+//8P/x//H/7//v/+3/7v/u
/+7/7//w//H/8v/w/+7/7f/s/+z/7f/t/+3/7P/r/+r/6f/r/+r/6v/r/+3/7f/s/+v/
7f/s/+r/6v/t/+7/7//v/+3/7f/t//L/9v/2//j///8PACIAPwBhAIUApgDCAOUAFwFL
AXABgAGEAWcBJwHSAGwA6/9s/xv/8/7h/uv+FP9F/23/j/+u/8P/0v/d/+X/6v/t/+//
8f/1//f/+P/6//r/+//7//z//P/+//7/AAABAAMAAwACAAIAAgAAAAEAAwADAAYABwAH
AAYABAADAAMAAwAGAAYABgAGAAYABgAFAAUAAwADAAMAAwAFAAUABgAGAAYABQAFAAUA
BwAIAAoACwAJAAkACgAKAAgACQAJAAkADQAPABAAEAARABEAEQASABEAEgASABUAGAAZ
ABoAGwAbABwAHQAfACQAJgAoACoAKgAqACoALQAwADIANgA3ADgAPAA/AEEARABHAEkA
TwBQAFMAVgBYAFoAWwBcAFwAXgBgAGEAYQBfAF4AXABaAFkAWABYAFgAVQBSAFEATwBK
AEYARAA/ADwAOgA3ADQALwApACQAIAAZABQADwAMAAgAAwABAPv/+f/2//P/7//u/+//
7f/t/+z/6f/n/+T/3//e/97/3f/e/97/3v/e/93/2f/Y/9f/1v/W/9b/1//V/9X/1f/U
/9T/0v/R/9H/0f/T/9X/1v/W/9X/1P/T/9T/1v/Y/9n/1//X/9j/2//X/9f/2v/c/97/
3//g/+P/4v/j/+L/4v/j/+X/5//n/+b/5f/k/+T/5//o/+v/7f/s/+z/7f/t/+r/6f/p
/+j/6v/q/+r/6//s/+3/7f/t/+v/6//p/+n/6v/q/+r/6v/p/+j/5f/j/+L/5P/m/+n/
6f/o/+j/5f/j/+X/5f/l/+T/5P/j/+H/3//e/97/3v/d/97/3//i/+L/3//e/93/3v/d
/93/3f/f/9//3//f/9//3//f/97/3v/e/9//3//d/9z/3P/d/9//3v/d/93/3f/c/9v/
2v/c/9n/1//X/9n/2v/b/9z/2//a/9j/1f/V/9b/1//Z/9j/1//X/9b/1P/S/9L/0v/V
/9b/1//Z/9f/1P/S/9L/0v/S/9X/1v/X/9j/1v/V/9T/1P/V/9X/1f/V/9f/1//X/9f/
1f/V/9X/1//Y/9n/2//c/9n/2f/a/9r/3P/c/9z/2v/X/9f/1//W/9P/0//U/9T/1//Z
/9r/2//d/9v/2//b/9v/2v/Z/9j/2//c/93/3v/a/9n/2P/Y/9n/2f/Z/9n/2//b/9v/
2//Y/9j/2f/b/93/3P/b/9v/2v/Y/9j/2f/c/93/3f/d/9//3//e/+L/5P/k/+f/9f8I
ACcAUQB9AKAAvgDhABMBRwFkAXQBdgFZARUBuABIAMX/Tv/7/s/+w/7X/v7+K/9T/3f/
lP+p/7j/xf/T/9r/4f/h/+P/5//p/+r/7P/s/+3/7v/w//H/9P/x//L/8v/z//T/9P/1
//b/9P/1//f/9//4//n/+f/4//n/+f/6//v/+f/4//f/9v/3//j/+P/5//n/+f/5//n/
+f/5//r/+v/6//n/+f/5//r/+v/7//v//v///wEAAgAAAAEAAQABAAEAAwAEAAQABgAH
AAgACgALAAwADAAPABAAEQASABMAFwAYABkAGwAcAB4AIAAiACIAIgAiACUAKgAsADAA
MQA1ADoAPgBBAEQARwBJAE8AUQBTAFUAVgBbAF0AXwBgAGIAZABlAGUAZgBmAGUAZABh
AGAAYABgAF8AXABbAFkAVwBUAFMATwBKAEgARQBCAD0ANwAyAC4AKAAiABwAGAAWABEA
DwAJAAcABAABAP3/+v/5//X/8//1//P/8v/w/+//7v/u/+3/6//q/+n/6P/o/+X/5f/l
/+P/4v/h/+H/4f/h/+H/4P/e/9z/2//b/9z/3//i/+T/5P/j/+L/4f/i/+T/5v/n/+f/
5//o/+v/6//r/+7/8P/v/+//7//x//P/9//5//z//P/9//7//f////////8AAAIAAgAE
AAUABgAGAAcABwAIAAkACwAMAAsACgAJAAkACwALAAoACQAHAAcABQAFAAUABAADAAIA
AwAEAAMAAwABAAIAAwAFAAQAAgABAP3/+//9//3//f8AAAAA///9/////v/+//7/+v/6
//r//P/+//v/+v/5//r/+f/5//n/+f/5//n/+f/5//n/+f/4//b/9v/3//f/+f/4//j/
+f/5//j/9//3//f/9v/1//T/9v/z//H/8f/z//T/9f/2//b/9v/1//P/8v/y//L/8//z
//P/9P/0//T/8v/y//L/8v/y//L/8//z//L/8v/y//L/8v/w//D/8P/w//D/8P/w//D/
8v/w/+//7v/s/+//7//v//D/8f/y//P/8v/x//D/7//x//H/8f/y//L/8f/x//L/8v/y
//L/8v/x/+//8P/x/+//7f/s/+z/6v/r/+3/7v/v/+//7f/t/+v/7P/s/+z/7f/u/+//
8P/v/+z/6v/o/+r/6//r/+v/6f/p/+n/6f/n/+b/5v/n/+v/6//q/+n/5v/k/+H/4P/k
/+b/6P/p/+v/6//n/+b/6v/s/+7/9f8BABQAMQBXAIEApgDEAOcAHQFTAXoBkgGSAW0B
IwHEAEwAx/9W/wf/2/7Z/vH+DP85/2n/if+e/7X/yP/T/9v/5P/r/+v/6//t/+3/7v/w
//D/8f/x//L/8v/0//L/9P/1//f/+P/4//n/+v/5//n/+v/5//z//f/9//z//P/7//v/
+//8//z//P/8//r/+v/5//n/+//7//v/+//8//3///8AAP7//f/9//3//P/8//3//f/9
//3//v/+//7/////////AgAFAAcACAAIAAcABgAGAAkACgAKAA0ADgAPABAAEQATABQA
FQAXABoAHAAeACAAIgAiACIAJQApACwAMQAzADYAOgA9AD8AQQBDAEQASQBMAE8AUgBU
AFYAVwBYAFgAXABgAGMAZQBlAGQAYgBgAF4AXABbAFoAWQBWAFUAUwBNAEoASQBFAEQA
QgA/ADwAOQAzAC4AKgAkAB4AGAAUABAACwAJAAMA///8//n/9f/1//X/8v/x//H/7//u
/+z/6//q/+r/6f/m/+b/5v/m/+T/4f/h/+H/3v/e/97/3//h/+H/4f/g/+L/4P/f/9//
3f/f/+H/4v/h/+H/4f/h/9//4P/h/+H/4v/j/+X/6f/n/+f/6v/s/+3/7f/t/+//7v/v
/+7/7v/w//P/9v/3//X/9f/1//b/9P/0//b/9//6//z///8BAAAA//////7//v/+//7/
///9//3//P/7//3//f/7//v//P/8//z//P/+//7//P/7//j/+P/4//n/+f/4//j/9f/z
//X/9f/1//j/+P/3//X/8//y//L/8v/v//D/8f/0//b/8//y//H/8P/v/+//7//t/+3/
7f/t/+//7//v/+7/7P/s/+3/7f/u/+7/7//x//D/7v/s/+v/7v/u/+7/7v/w/+3/6//r
/+3/7v/v//D/8P/w/+//7f/s/+z/7P/t/+3/7f/u/+7/8P/u/+7/7v/s/+z/7P/t//X/
8v/x//D/7//u/+7/7v/u/+7/8P/w//D/8P/v/+z/6v/o/+r/7f/t/+3/7f/t/+3/7f/v
/+//7//v//H/8f/x//L/7//t/+z/7P/t/+7/7//w/+7/6//r/+v/6v/p/+n/6v/q/+v/
7f/u/+//7//t/+3/7f/u/+7/7v/s/+z/7P/s/+7/7P/r/+r/6P/p/+n/6f/n/+f/5//n
/+n/6P/o/+n/6f/p/+j/5//n/+b/5P/k/+X/5v/n/+f/5f/l/+f/6P/q//D/+P8FABUA
KgBLAHcAnQC8AOAAEwFLAXMBiAGQAXoBOwHpAIIAAgB//yD/7f7b/uX+B/82/1//g/+h
/7T/xf/Q/9X/2f/g/+X/5f/n/+v/7f/u//D/8P/x//P/9P/0//b/8//0//T/9f/2//b/
9//4//b/9//5//n//P/9//3//P/6//n/+f/5//z//P/8//z/+//6//j/9//4//n/+v/7
//n/+f/6//r/+P/3//f/9//5//r//P/9//z/+//7//r/+//9//7///8BAAMABAAEAAUA
BQAFAAYACQAKAAoADQAOAA8AEAARABMAFAAVABcAGgAcAB4AIAAiACIAIgAlACoALAAw
ADEANAA4ADsAPQA/AEEAQgBHAEgASwBOAFAAUgBTAFQAVABWAFgAWQBZAFkAWABWAFQA
UwBSAFIAUgBQAEwASgBHAEMAQAA/ADsAOAA2ADMAMAArACUAIAAcABgAFAAQAA4ACgAF
AAMA/f/7//j/9f/x//H/8f/u/+3/6//p/+j/5v/l/+T/5P/j/+D/4P/g/+D/4P/d/93/
3f/a/9r/2v/b/9r/2f/Y/9b/2P/W/9X/1f/W/9n/3P/e/9z/2//a/9n/2v/c/97/3//g
/+H/4//n/+P/4//m/+j/6f/p/+n/6//p/+v/6//s//D/8//2//f/9f/1//X/9v/0//T/
9v/3//j/+P/5//n/9//3//j/+P/6//r/+v/7//v/+//6//n/9//3//X/9f/2//b/9v/2
//T/9P/y//H/8f/y//P/9f/1//T/9P/x//D/8f/w/+//8P/w/+//7f/t/+z/7P/s/+n/
6v/r/+7/8P/t/+z/6//q/+n/6f/p/+v/6//r/+v/6f/p/+n/6P/o/+j/6f/p/+f/5v/m
/+f/6f/o/+f/5//o/+j/6P/o/+j/5f/j/+P/5f/m/+f/6P/o/+j/5//l/+b/5v/m/+f/
5//n/+j/6P/n/+T/4//i/+T/5P/k/+X/5//m/+T/5P/k/+T/5v/m/+b/5v/m/+b/5v/k
/+H/4P/g/+P/4//j/+P/4//j/+P/4//j/+X/5f/n/+f/5//o/+j/5//n/+j/6P/o/+r/
6v/o/+X/4//j/+L/4f/h/+L/4v/j/+X/5v/n/+f/5f/l/+X/5v/o/+j/6P/o/+f/5v/l
/+L/4v/i/+P/5f/l/+X/5f/l/+X/5f/l/+T/5P/l/+f/5//k/+P/4//i/+L/4v/j/+T/
5//n/+f/5//n/+b/6v/w//D/9/8FABwAPwBtAJcAvADeAA0BSQF9AZ4BrAGeAWcBEwGq
ACYAof80//H+2/7p/gP/IP9L/3f/l/+s/7//zP/V/93/5v/p/+v/7f/x//P/8v/0//T/
9f/3//j/+P/6//j/+v/7//3////+//7//v/8//3//////wIAAwADAAIAAgABAAEAAQAE
AAQABAAEAAQABAADAAMAAwADAAMAAwADAAMABAAEAAIAAQABAAEAAwAEAAYABwAFAAUA
BgAGAAQABQAFAAUACAALAA0ADgAOAA0ADAAMAA4AEAARABUAFgAXABgAGQAZABoAGwAd
ACIAJAAmACgALAAsACwALwAyADQAOAA5ADoAPgBBAEMARQBHAEgATQBSAFUAWABaAFoA
WwBcAFwAXQBeAF4AXQBeAF4AXQBcAFkAWABYAFgAVwBUAFMAUQBLAEgARwBDAEAAPgA7
ADgANQAvACoAJgAjAB4AGQAWABQADwANAAcABgAEAAIA///7//v/+P/3//X/8//y//D/
7//u/+7/7f/u/+7/7v/u/+z/6f/p/+n/6P/o/+j/6f/n/+f/5//m/+f/5v/m/+f/5//p
/+v/7P/r/+v/6//r/+3/7v/v/+//7//v//D/8//v/+//8v/0//P/8//z//X/9//5//n/
+v/7//3//////////////wAAAAAAAAIAAwACAAIAAwADAAUABQAGAAYABgAGAAYABwAF
AAUABAADAAMAAwABAAEABAAEAAQABAACAAIAAAD///3//v///wEAAQAAAAAA/f/8//3/
/P/7//7//v/9//v/+//6//r/+v/4//j/+P/6//z/+f/4//f/+P/3//f/9//4//n/+v/7
//n/9//1//L/9f/2//j/+f/3//b/9v/3//n/+P/3//f/+v/6//r/+v/8//n/9//3//f/
+P/5//r/+P/4//f/9f/0//T/9P/1//b/9//5//r/+P/2//b/9v/4//j/+P/5//n/+P/2
//b/9v/2//j/+P/4//j/9//2//P/8f/y//L/9f/1//f/9//3//f/9v/1//T/8//1//f/
9//3//j/+P/3//f/9v/2//b/9v/2//T/8f/x//H/8P/v/+//8P/w//H/8//y//P/8//x
//H/8f/y//L/8v/y//L/8v/z//T/8//z//D/8P/x//H/7v/t/+z/6//s/+3/7f/u//L/
9f/2//b/8//x/+7/6v/q/+v/7P/t/+3/7f/t/+3/7v/w//L/9P/7/wsAHgA7AF8AiQCu
AMwA7wAdAU8BdAGIAYYBZQEhAcoAXADb/2T/Ef/p/t3+7/4U/z//af+N/6b/u//O/9v/
5f/s//H/8f/z//f/+f/9/wAAAQADAAIAAgABAAIAAQACAAIAAwAEAAQABQAGAAYABwAJ
AAkACgALAAsACgAKAAkACQAJAAgACAAIAAgACgAKAAkACQAIAAcABgAFAAcABwAIAAgA
CgAJAAkACQAIAAgACQAJAAsACwAMAAwADAANAA0ADQAPABEAEgASABEAEQARABIAEwAU
ABQAFwAZABsAHQAfACAAIAAgACEAIgAkACYAKAAsACwALAAvADIANAA4ADkAPgBCAEUA
RwBJAEsATABRAFQAVwBaAFwAXgBfAGAAYABkAGYAZwBnAGgAaABnAGYAYwBiAGIAYgBf
AFwAWwBZAFMAUABPAEsARgBEAEEAPgA7ADUAMAAsACcAIgAdABoAFgARAA8ACQAJAAYA
AwD///v/+//4//f/9//1//T/8v/t/+z/7P/r/+z/7P/s/+z/6v/n/+f/5//m/+b/5v/n
/+X/5f/l/+T/5P/i/+H/4f/j/+X/5//o/+b/5f/k/+P/5f/m/+f/5//o/+n/6//v/+z/
6//t/+7/8P/x//L/9f/z//X/9f/2//f/+f/7//v/+f/5//n/+v/6//r//P/9/wAAAAAB
AAEAAQABAAIAAgACAAIAAgADAAMAAwACAAEAAQABAP/////+//7//v/+/wAAAAD+//3/
/P/8//z//f/9//z//P/5//f/+f/5//n/+v/6//n/9//3//b/9v/2//P/9P/1//j/+v/3
//b/9f/0//P/8//z//X/9f/1//X/9P/z//L/8P/y//L/8//z//X/9P/0//X/9f/0//P/
8//2//b/9v/2//b/8//x//H/7//w//H/8v/0//T/8//x//D/8P/w//H/8f/x//L/8v/w
/+7/7v/u//D/8P/w//H/8//y//D/8P/w//D/8P/w//D/8P/w//D/8P/w/+7/7v/u/+7/
7v/u/w==
         </WaveFormData>
      </LeadData>
      <LeadData>
         <LeadByteCountTotal>10000</LeadByteCountTotal>
         <LeadTimeOffset>0</LeadTimeOffset>
         <LeadSampleCountTotal>5000</LeadSampleCountTotal>
         <LeadAmplitudeUnitsPerBit>4.88</LeadAmplitudeUnitsPerBit>
         <LeadAmplitudeUnits>��V</LeadAmplitudeUnits>
         <LeadHighLimit>2147483647</LeadHighLimit>
         <LeadLowLimit>268435456</LeadLowLimit>
         <LeadID>V5</LeadID>
         <LeadOffsetFirstSample>0</LeadOffsetFirstSample>
         <FirstSampleBaseline>0</FirstSampleBaseline>
         <LeadSampleSize>2</LeadSampleSize>
         <LeadOff>FALSE</LeadOff>
         <BaselineSway>TRUE</BaselineSway>
         <ExcessiveACNoise>FALSE</ExcessiveACNoise>
         <MuscleNoise>FALSE</MuscleNoise>
         <LeadDataCRC32>436528919</LeadDataCRC32>
         <WaveFormData>
+v/6//r/+v/8//z//P/8//v/+v/5//j/+v/6//r/+v/6//r/+v/6//j/+P/4//j/+v/6
//r/+v/8//z//P/8//z//P/8//z//f/+////AAD+//7//v/+/wAAAAAAAAAAAgACAAIA
AgACAAIAAgACAAIAAgACAAIAAAD+//z/+v/5//j/9//2//L/8P/u/+z/6P/m/+T/4v/f
/97/3f/c/9r/2P/W/9T/1v/W/9b/1v/Z/9r/2//c/+D/5P/o/+z/8f/0//f/+v/9//7/
//8AAAAAAAAAAAAAAgACAAIAAgAAAAAAAAAAAP7//v/+//7/+//6//n/+P/4//j/+P/4
//b/9v/2//b/9f/0//P/8v/y//L/8v/y//L/8v/y//L/9P/0//T/9P/2//b/9v/2//b/
9v/2//b/9//4//n/+v/8//z//P/8//7//v/+//7/AAAAAAAAAAAAAAAAAAAAAAMABAAF
AAYACAAIAAgACAAIAAgACAAIAAgACAAIAAgACgAKAAoACgAKAAoACgAKAAgACAAIAAgA
BgAGAAYABgAEAAQABAAEAAUABgAHAAgABgAGAAYABgAEAAQABAAEAAIAAgACAAIAAAAA
AAAAAAAAAAAAAAAAAAIAAgACAAIAAQAAAP///v8AAAAAAAAAAP///v/9//z//P/8//z/
/P/8//z//P/8//r/+v/6//r/+P/4//j/+P/6//r/+v/6//r/+v/6//r/+v/6//r/+v/4
//j/+P/4//j/+P/4//j/+P/4//j/+P/4//j/+P/2//f/+P/5//v/+v/5//j/9//5//n/
+f/5//n/+v/7//z/+v/6//n/+f/8//z//f/9//v/+//6//j/+P/4//n/+v/6//n/+P/3
//n/+f/7//v//P/8//z//f/7//v/+//7//3//f/8//v/+//7//v/+f/2//b/9//3//r/
+v/6//r/+P/4//n/+f/6//n/+P/4//b/9v/2//b/+f/5//n/+f/6//3/AQD9//v///8G
ABcAPAB0ALYAAQFWAcMBSgLfAlcDmgOhA2ADzwIOAjIBUgC6/3T/Sv8r/yz/Qv9i/4T/
nv+w/8D/zf/U/9v/4//n/+n/6//t//D/8P/v/+//7//x//P/8//z//X/9v/3//n/+P/4
//f/9//4//n//P////3//f/9//3//v/+//7///8AAAAAAAAAAAAAAAAAAAAAAQACAAQA
BQAEAAMAAgABAAMABAAFAAYABAAEAAUABQAFAAQABAACAAYABgAFAAUABQAFAAUABgAG
AAYABgAGAAYABgAGAAcABwAHAAgACAAKAAoADAANAAsACwALAAwADgAOAA4ADgANAA0A
DQAOAAwADAAPABEADwANAA0ADQALAAkACQAHAAgACAAHAAYABQD///3/+//7//n/9v/z
//H/7//s/+r/6v/q/+n/5//o/+n/6v/u//H/8//3//v//P///wEAAwAIAAsADwARABEA
EgATABQAFAAUABQAFAAVABQAEwATABUAEwAQABAAEAAQABAADwAKAAoACgAJAAgACAAI
AAYACAAJAAoABwAFAAYACAAJAAcABwAHAAkACgAKAAQAAgAGAAoACwAMAAsACwALAAoA
DAALAAsADQAQABAAEAAQABEAEQAQABAAEgAUABUAFgAXABgAGAAZABkAGwAcABwAHwAf
ACAAIQAiACEAIQAhACUAJQAlACQAJAAjACIAIgAiACMAJAAkACQAJAAiACIAIwAlACYA
JgAlACQAIwAjACMAIgAiACIAIAAgACAAIQAjACQAJAAjACEAIAAfACAAIAAgAB8AHQAe
AB4AHgAeAB0AHQAdABwAHAAcABsAGwAcABwAHAAcABsAGwAbABoAGQAZAB0AHQAbABsA
GgAZABkAGgAbABsAGgAZABcAFgAZABoAGwAcABkAGQAaABsAGwAaABoAGgAYABkAGQAY
ABUAFQAWABcAGQAZABsAGQAZABkAGgAaABgAGAAYABgAGAAYABgAGAAYABgAGAAYABgA
GAAZABkAGQAZABkAGQAZABkAGQAZABoAGwAaABoAGgAZABkAGgAaABsAGwAbABsAGgAY
ABcAFgAWABYAFwAXABcAFwAZABkAGwAbABoAGgAaAB0AHQAdAB0AGwAbABsAGgAXABcA
FwAXABYAFgAXABkAGQAaABoAGgAaABoAGgAbABkAGAAXABYAFgAWABYAFgAYABsAGwAb
ABsAHAAdAB8AHwAdAB8AKAA/AGYAoADkADMBjgEDApYCKQOXA84DxQNwA9ECBgIgAU4A
0v+W/2z/Vf9Y/2z/jv+w/8j/2P/m//P/+v/9/wMACQAHAAkACwAOAA0ADQAOAA8ADwAR
ABEAEQAVABYAFwAZABgAGAAXABcAGQAZABsAHQAfAB8AHwAfAB4AHgAeAB8AIAAgACAA
IAAeAB4AHgAeACAAIAAhACEAIgAjACQAJQAkACQAJAAkACYAJgAnACcAJQAkACQAIgAk
ACQAIwAjACUAJQAlACYAKAAoACgAKAAoACgAKAApACcAJwAoACgAKQAqAC0ALwAvAC8A
LwAwADIAMgAyADIAMgAxADAAMAAwADAAMwA1ADQAMQAwAC8ALwAtAC0AKwArACoAKAAm
ACQAHwAeAB0AHAAZABUAEQAQAA8ADQAMAAwADAALAAkACwALAAsADgARABMAFwAbAB0A
IQAkACcAKAArAC8AMQA1ADYANwA4ADgAOAA4ADgAOAA4ADgAOQA8AD0APQBAAEMARgBJ
AEsAQAA6ADQALQAuAC4ALgAsACcAJQAjAB0AGAAYABkAGQAfACMAJwAtACcAIgAXABAA
DwASABIAEgAMAAcAAgD8//f/8f/s/+n/5v/i/97/2v/X/9f/1v/W/9H/zv/K/8b/xP/C
/7//vf+6/7v/u/+6/7r/uf+5/7n/uv+7/73/v/+//73/u/+4/7j/t/+2/7b/tf+1/7X/
tP+2/7b/tP+0/7T/tf+1/7T/r/+s/6n/p/+s/7D/tf+6/7T/sP+s/6n/ov+c/5X/jf+J
/4b/g/+C/4H/gP9+/3v/d/92/3X/dP9w/23/av9m/2T/ZP9j/2P/YP9e/1z/Wv9X/1X/
U/9Q/1D/Uf9W/1f/Vv9V/1P/Uf9S/1T/Vv9X/1j/Wf9Z/1r/WP9Y/1j/WP9Z/1v/Xv9h
/2L/Yv9j/2T/Yv9j/2P/Yv9k/2X/Z/9p/2b/Zf9m/2P/Yv9j/2X/Zv9o/2j/aP9o/2j/
aP9p/2r/a/9s/2z/bv9w/3L/dv93/3j/ef98/33/fv9//4L/g/+F/4f/i/+M/43/jf+R
/5T/lv+Z/5r/m/+c/5z/nv+f/6D/ov+k/6f/qf+r/6z/r/+w/7P/t/+4/7r/vP+9/73/
vf+9/8D/wf/C/8L/wv/D/8T/xf/F/8T/xP/F/8P/xP/E/8T/wv/C/8L/w//E/8T/xP/E
/8L/wv/C/8L/wv/F/8X/xf/F/8b/x//J/8v/z//N/8z/1f/o/wgAPgB/AMYAFwF8Af0B
iQL6AjsDRAP9AmYCpAHQAAgAhP9E/x//EP8S/yT/Rv9w/4r/mv+p/7j/w//N/9X/0//V
/9f/2v/Y/9f/1//X/9n/3f/f/+H/4f/i/+P/5f/m/+b/5f/l/+P/4//l/+f/5f/j/+H/
3//i/+L/4v/j/+H/4P/f/97/3//g/+H/4v/g/+D/4f/h/+D/3//e/93/2v/a/9r/2v/a
/9r/2//b/93/3P/c/9r/3P/c/9v/2//f/9//3//g/+L/4v/i/+L/4v/i/+L/4//j/+P/
5P/k/+b/5v/o/+n/6f/p/+n/6v/s/+z/7P/s/+3/7f/t/+7/7v/u//H/8//z//H/8f/x
//P/8f/x/+//8f/w/+7/7P/r/+f/5//n/+j/5//l/+P/4v/h/9//3v/c/9z/2//Z/9n/
2f/Z/9z/3P/d/+D/4//l/+n/7P/v/+//8f/0//X/9f/2//f/+P/2//b/9v/2//X/9P/z
//P/9f/z//D/8P/t/+z/6//p/+T/5P/k/+P/4P/g/+D/3v/b/9v/2//X/9X/1v/Y/9n/
1f/T/9H/0f/Q/9D/yv/I/8r/zv/P/9D/0P/P/87/zP/O/83/zf/P/83/zP/L/8r/x//H
/8b/xv/I/8r/y//M/8z/zP/L/8v/y//N/87/zv/M/8v/y//L/8z/y//L/8v/zf/N/83/
zP/K/8n/yP/I/8n/y//N/87/zP/M/8r/yv/L/83/zv/O/83/zP/L/8v/yf/I/8j/yP/K
/8r/yv/L/8v/zP/M/8v/yv/K/8r/zP/M/8z/y//J/8j/yP/I/8j/yP/J/8r/yv/G/8b/
xf/F/8b/xv/G/8b/xf/F/8X/xP/D/8P/x//H/8X/xf/E/8P/xf/G/8f/x//H/8f/xv/G
/8b/xv/G/8b/xf/F/8b/x//H/8b/xv/G/8b/x//H/8b/xf/F/8b/x//H/8f/yf/H/8X/
xf/G/8b/xv/I/8j/yP/I/8j/xv/G/8b/xv/I/8j/yP/I/8r/yP/I/8j/xv/H/8f/x//J
/8n/yf/J/8v/y//L/8z/y//M/8z/zP/M/83/z//Q/8//z//P/8//0P/O/83/zP/M/8z/
zf/N/83/zf/P/8//0//T/9L/0v/S/9P/0//T/9L/0f/Q/8//0P/P/8//z//R/8//zv/O
/83/zf/O/87/0P/Q/9D/0P/T/9P/0v/R/87/zv/O/87/zv/O/9H/0f/V/9X/1v/V/9f/
1//X/9n/4P/x/xQARgCEAMkAGAF5AfQBfwL3AkQDUwMeA5kC4AEMATYAmv9K/yD/B/8E
/xD/Lv9W/3T/hv+W/6P/rv+5/7//wf/C/8X/yP/M/8v/y//M/83/zf/P/8//z//R/9L/
0//V/9j/2P/X/9f/1//X/9n/2//d/93/3f/d/97/3v/e/9//4v/i/+L/4v/k/+T/5P/k
/+T/5P/l/+X/5//n/+f/5//k/+T/5P/k/+L/4v/j/+P/5v/m/+f/5v/m/+b/5f/l/+f/
5//n/+j/6P/o/+j/6P/m/+b/5v/n/+n/6f/q/+r/6P/o/+r/6//r/+v/6//s/+7/7v/u
/+7/7f/t/+3/7v/t/+z/7v/v/+7/6//q/+n/6//p/+n/5//n/+b/5P/i/+H/2//Z/9f/
1//V/9L/z//N/8v/yP/G/8j/yP/H/8X/x//H/8f/yv/L/83/0f/V/9n/3f/g/+P/5f/n
/+r/6//v//D/8f/y//L/8v/y//L/8v/y//L/8//z//H/7v/u/+7/7v/u/+3/7P/s/+z/
6//q/+r/6v/o/+j/6f/q/+f/5f/m/+j/6f/n/+f/5//p/+z/7P/m/+T/5v/q/+v/7P/t
/+3/7f/s/+7/7f/t/+//8P/w//D/8P/z//X/9v/4//r//P/9//7/AAAAAP////8AAAMA
BQAGAAYABQAFAAUABwAHAAgACQANAA0ADQAMAA0ADQANAA4AEAARABIAEgAUABQAEgAS
ABMAFQAWABYAFwAWABUAFQAWABYAFwAYABgAGAAYABkAFwAYABgAFwAXABgAGQAcABoA
GgAZABcAGQAaABsAHAAeAB8AIAAgAB4AHgAdAB0AHQAeAB8AIAAgACEAIgAiACAAHwAi
ACEAIwAjACIAIQAhACIAIwAjACUAJQAkACQAIgAiACIAIgAfAB8AIAAhACEAIAAgACAA
HwAfAB4AHAAcAB0AHwAhACEAIQAjACEAHwAfACAAIAAiACQAIwAiACEAIAAgACAAIAAg
ACEAIgAjACQAIgAgACAAIAAiACMAIwAjACMAIwAjACMAJQAlACUAJgAmACYAJQAkACMA
IwAkACQAJwAnACcAJwAlACIAIAAeAB8AIAAiACMAIQAhACMAIwAnACcAJgAmACUAJQAk
ACMAJQAlACUAJQAkACMAIwAjACMAIQAgACAAHwAfACAAIAAiACIAIgAiACMAIwAiACEA
IAAgACAAIAAgACAAIwAjACMAIwAmACkAKwArACkAKwA0AEcAaACYANQAFQFeAb0BNgK9
Ai8DdAOHA2AD8wJSApIBtgD+/6T/fP9X/0b/Xv+E/6T/vv/W/+j/9f8AAAcADQAPAA8A
EQATABYAFwAXABgAGQAZABsAGwAbAB0AHgAfACEAIAAgAB8AHwAfAB8AIQAjACMAIwAj
ACMAJAAkACQAJQAoACgAKAAoACYAJgAmACYAJAAkACUAJQAjACMAIwAjACIAIgAiACIA
IgAiACMAIwAhACAAIAAeACAAIAAfAB8AHwAfAB8AIAAeAB4AHgAeAB0AHAAbABsAHQAd
AB4AHgAeAB4AIAAhAB8AHwAfACAAHwAeAB0AHAAbABsAGwAcABsAGgAcAB0AHQAbABsA
GwAaABcAFgATABEAEAAOAAwACQADAAEA///8//n/9f/x/+3/6//o/+b/5f/k/+L/3//c
/9v/2v/c/97/3//i/+X/5v/p/+v/7f/w//P/9//5//r/+v/6//r//P/8//z//P/8//z/
/P/9//z/+f/1//T/8//y//H/7//s/+z/7P/r/+r/6v/q/+j/5//n/+f/4//j/+T/5v/n
/+X/5f/l/+f/6P/o/+L/4P/g/+T/5f/m/+b/5//o/+j/5v/l/+X/5//n/+b/5f/k/+X/
5//o/+r/6P/q/+v/7P/s/+z/6//r/+j/6f/p/+j/7P/t/+//8f/w/+//7//v/+7/7f/s
/+r/6//r/+v/7P/u/+//8P/w/+//7v/r/+r/6//t/+7/7v/r/+r/6f/p/+r/6v/r/+z/
6v/q/+r/6//p/+r/6v/p/+b/5v/m/+j/5//m/+T/4f/h/+L/4//k/+P/4//j/+L/4v/i
/+H/4f/g/+D/4P/g/+D/4f/i/+L/3//f/+P/4//i/+H/3//d/93/3v/f/9//3f/d/9z/
3P/c/9z/3P/c/9v/2//c/93/3P/a/9n/2P/a/9v/2//a/9j/1//X/9f/1f/V/9f/1f/U
/9X/1//Y/9j/1v/U/9T/1P/U/9X/1v/X/9j/1v/W/9b/1v/X/9f/1//X/9f/1//X/9f/
1//X/9j/2f/c/9z/3P/b/9n/2v/a/9v/2//b/9v/2v/W/9X/1P/U/9T/1f/V/9X/1//Z
/9n/2//d/9z/3P/c/9v/2//b/9v/3f/d/93/3P/b/9v/2//b/9n/2P/Y/9n/2f/a/9r/
2v/a/9r/2v/b/9v/2v/Z/9j/2P/Y/9j/2P/Y/9v/2//b/9v/3P/d/+H/4//h/+H/5v/1
/xgATACMANEAIgGHAQYClQINA1QDZQM2A7UC+gEmAUYAnP9I/xz/9/7u/gT/JP9K/2z/
gv+S/5//rP+5/73/w//B/8P/xf/I/8v/y//M/83/z//R/9H/0f/S/9L/0v/T/9b/1v/V
/9X/0//T/9X/1//Z/9n/2f/Z/9r/2v/a/9v/2v/a/9r/2v/a/9r/2v/a/9r/2v/b/9v/
2f/Z/9n/2f/Y/9j/2P/Y/9j/2P/Z/9n/2//a/9r/2P/c/9z/2//b/9v/2//b/9z/3P/c
/9z/3P/d/97/3//h/+H/4f/i/+L/4v/i/+T/5f/l/+X/5f/m/+T/5P/k/+T/5v/n/+j/
6v/q/+r/7f/v//H/7//v/+//7f/r/+v/6f/r/+r/6P/m/+X/4f/h/+H/4f/f/9z/2f/X
/9X/0v/Q/9L/0v/R/8//0f/R/9H/1P/V/9f/2//f/+D/4//l/+f/5//p/+z/7f/x//L/
8//0//P/8v/x//D/7//u/+3/7f/t/+v/6P/o/+r/6v/q/+n/5P/k/+T/4//i/+L/4v/g
/9//3//f/9v/2f/a/9z/3f/b/9v/2//d/9//4P/b/9r/2//e/97/3v/g/+H/4v/i/+D/
3//f/+H/5P/k/+T/5P/l/+X/5P/k/+j/7P/v//L/8v/y//H/8f/v//H/8v/y//X/9f/2
//f/9//3//j/+f/9//3//f/8//7//f/8//z//P/9//7//v/9//z/+f/4//j/+f/5//j/
+f/4//f/9//6//r/+//8//v/+v/5//n/9//4//j/9//4//j/+P/6//j/+P/3//X/9v/2
//b/9v/1//X/9f/0//T/9P/z//P/8v/y//L/8v/x//H/8f/w/+//7//z//P/8f/x//D/
7//v//D/8f/x/+//7//u/+7/7P/s/+z/7P/s/+3/7//x//D/7v/t/+z/6//r/+r/6P/q
/+v/7f/v/+z/6//s/+n/6P/p/+v/7P/s/+z/6v/q/+r/6v/p/+j/5//m/+j/6P/o/+j/
6v/o/+j/6P/m/+f/5//n/+n/6f/p/+n/5//n/+f/6P/n/+j/6P/o/+f/5//o/+j/6f/p
/+n/6f/q/+j/5//m/+b/5v/n/+f/5f/l/+f/5//p/+n/6P/o/+b/5//n/+f/6f/p/+n/
6f/m/+X/5f/l/+X/4//i/+L/4//j/+T/5P/j/+L/4f/g/+L/4//j/+P/3//e/93/3P/e
/97/4f/h/+H/4//g/9//4//l/+P/5f/q//n/GABIAIYAywAaAX0B/AGLAg0DYAN3A0gD
xwIMAjABUACs/1r/LP8J/wD/Dv8y/1z/dP+E/5j/q/+0/7v/wf/H/8b/x//I/8r/zf/N
/87/z//P/9H/0f/R/9P/1P/V/9f/2P/Y/9f/1//X/9f/2f/b/9v/2//b/9v/3P/c/9z/
3f/e/97/3v/e/9z/3P/c/9z/3v/e/9//3//h/+H/4f/h/97/3v/e/97/3v/e/9//3//d
/9z/3P/a/9z/3P/b/9v/3v/f/+D/4v/h/+D/3//e/+D/4P/g/+H/4f/h/+L/4v/i/+L/
5P/l/+X/5f/l/+b/5v/m/+b/5v/p/+n/6f/q/+r/6v/t/+//7P/p/+j/5//n/+X/5f/j
/+L/4P/d/9r/2//X/9f/1//W/9P/z//L/8f/xf/C/8D/wP/A/7//vf+8/7v/uv+8/8H/
w//H/8v/z//T/9b/2f/b/93/4P/h/+P/5P/l/+b/5v/m/+b/5v/m/+b/5v/n/+n/5//k
/+T/5v/m/+b/5f/i/+L/4v/h/93/3P/b/9j/2f/Z/9n/1f/V/9b/2P/Z/9n/2f/Z/9v/
3P/c/9b/1P/c/+T/6f/u/+7/7//w//D/8//z//T/9//6//r/+v/6//r/+//7//z/+v/8
//3//v8BAAIAAgADAAMABQAGAAYABAADAAMAAwAGAAkADQARABEAEQARABAAEgARABAA
EAAOAA8AEAAQAA4ADgAMAAwADwARABIAEgARABAADwAPAA8ADgAOAA4ADAAMAAwADQAL
AAwADAALAAoACgAKAAwACwAKAAgABQAHAAgACQAKAAgACQAKAAoACAAIAAcABwAEAAQA
BAAEAAUABQAFAAQAAQABAAUABQAGAAcABwAHAAYABgAGAAUABwAHAAYABgAEAAQABAAE
AAUABQAGAAcABwAGAAYABgAEAAUABQAEAAUABQAGAAcABwAHAAkABwAFAAUABgAGAAwA
CgAJAAgABwAGAAYABgAGAAYACAAIAAgACAAGAAQABAAEAAQABQAFAAUABwAHAAcABwAJ
AAkACQAKAAkACgAKAAoACAAHAAcABgAJAAkACQAJAAYABAADAAIABAAEAAUABQAFAAUA
BwAHAAcABwAGAAYABAAFAAUABQAFAAUABQAFAAIAAQABAAEAAQD///7//v/+//3//f/8
//z//P/8//z//P/7//n/9//0//T/9P/0//T/9P/3//f/9f/1//j/9//5//v///8DAA4A
KQBWAJYA3gArAZABDQKcAhkDawOIA2sDBgNjAqABvADu/3z/Tv8o/xP/JP9I/2j/hv+c
/6z/uv/F/8b/y//R/9X/1//Z/9v/3v/f/9//4P/h/+P/5f/l/+X/5P/k/+T/5f/o/+j/
5//n/+f/5//p/+v/7f/t/+3/7f/t/+z/6//r/+7/7v/u/+7/7v/u/+7/7v/u/+7/7//v
/+3/7f/t/+3/7P/s/+z/7P/u/+7/7//v/+3/7P/s/+r/7v/u/+3/7f/v/+//7//w//D/
8P/w//D/8f/y//P/9f/1//X/9v/2//T/9P/2//f/+f/5//n/+v/4//j/+P/4//r/+//8
//7//f/8//7////9//v/+//7//n/9//3//X/9f/0//L/8P/v/+n/5//l/+P/4f/e/9v/
2v/Z/9f/1v/U/9T/0//R/9H/0f/R/9T/2f/b/9//4//n/+v/7v/x//b/+f/9////AAAA
AAAAAAAAAAAAAAAAAAEAAAD/////AQD///z//P/8//z//P/7//b/9v/2//X/9v/2//b/
9P/x//H/8f/t/+v/7P/u/+//7f/t/+3/7//z//T/7//u/+//8v/y//L/9P/1//b/9v/3
//f/+P/7//r/+v/6//r//P/9//3//v/8//7///8AAAIABAAFAAcABQAHAAgACAAIAAcA
BwAHAAcABwAIAAkACQAJAAkACAALAAsACwAMAAoACwAMAAwACgAKAAgACAAIAAkACQAI
AAkACAAHAAcACQAIAAgACAAGAAYABgAHAAYABgAFAAMAAgACAAIABAADAAIAAAD9//3/
/v///wAA/////////v/+//7//f/9//z//P/8//z/+//7//v/+v/7//v///////z/+//5
//f/9//4//n/+f/5//n/+P/4//b/9v/2//b/9//3//j/+f/5//j/+P/4//b/9//3//b/
9//3//j/+f/2//X/9v/z//L/8//1//b/+P/0//T/9P/0//T/9v/2//b/9v/2//b/9v/0
//L/8v/y//P/8f/x//H/8f/z//P/8//z//X/9v/3//j/9v/2//X/9f/2//b/9//3//n/
+f/4//b/8//y//L/8v/z//P/8//z//X/9f/3//f/9v/2//b/9//5//n/+f/5//f/9//2
//X/9//3//f/9f/2//b/9//3//j/+P/4//j/9v/2//f/9//0//P/8v/y//T/9P/0//T/
9//3//f/9//4//f/+/////3/+/8EABcAQAB+AMIADwFqAdsBZAL3AmkDoAOZA0YDqQLc
AfYAJgCi/2b/PP8l/yb/Ov9e/4L/mv+s/7z/yf/S/9n/4f/h/+H/4//l/+j/6//r/+z/
7f/v//H/8f/x//P/9P/1//f/+v/6//n/+f/5//n/+//9//7///8AAAEABAAEAAQABQAG
AAYABgAGAAYABgAGAAYACAAIAAkACQAJAAkACQAJAAYABgAGAAYACAAIAAkACQAHAAYA
BgAEAAUABAACAAEABAAFAAYACAAHAAYABQAEAAUABgAHAAkACQAJAAoACgAJAAgACQAJ
AAsACwALAAwADAAMAAwADAANAA0ADQAOAA0ADAAOAA8ADgALAAoACQAKAAkACgAJAAYA
BAABAP7/+//1//P/8f/z//H/7v/r/+f/5f/i/+D/4P/g/9//3f/d/93/3f/g/+X/5//r
/+//8//3//r//f/+/wEABQAHAAsADAANAA4AEAAQABAAEAAPAA4ADQANAA0ACwAIAAgA
BgAGAAYABQADAAQABQAFAAMAAgABAP7/AAABAAIA///+//7///////3//f/9////AgAC
APz/+v/6//7///8AAAAAAQACAAIAAgABAAEAAwACAAIAAgACAAIAAwADAAQABAAGAAcA
CAAJAAoACgALAAkACwAMAAwADgANAA0ADQANAA0ADgAPABMAEwATABIAFAATABIAEgAR
ABEAEQAQABIAEgAQABAADwARABIAEgARABAADwAPAA8ADgAOAA4ADAAMAAwADQAMAAwA
CwAJAAoACgAKAAwACgAKAAkABwAIAAgACAAIAAUABQAFAAQAAwAEAAQABQAFAAYABwAI
AAQAAwACAAAAAAABAAYABwAFAAUABAADAAMABAAFAAUABwAHAAYABgAIAAgACAAIAAcA
BwAIAAkACwAKAAoACgAIAAkACQAIAAoACwANAA8ADgANAA4ACwALAAsADAAMAAwADAAM
AAwADAAMAAwADAAMAAwACwAKAAcABgAIAAgACQAJAAoACwAMAA0ADAALAAoACQAMAA0A
DgAOABEAEQASABQAFAAVABUAFQAUABIADwANAAwADAAMAA0ADQANAA0ADwAOAA8ADgAM
AAwADAANAA0ACwALAAsACwAMAAwADAANAAsACwAJAAgABQAFAAQABAAEAAQABAAEAAYA
CQALAAwABwAEAAIAAAD+//7//v8BAAMAAwABAAAAAwAFAAcABwAHAA4AIQBAAHIAsAD1
AEQBpQEgAqcCIQNuA4EDUgPdAi4CYgGCAND/eP9Q/y3/JP84/1b/fP+Y/6r/uv/N/9r/
4//p/+3/7//x//P/9v/6//v//f////3//////////v/+//7///8BAAIAAgADAAUABQAH
AAkACQAJAAkACQAKAAoACgALAAwADAAMAAwADgAOAA4ADgANAAwADAALAAkACQAJAAkA
CgAKAAoACgAKAAoACwALAAsACgAKAAgACgAKAAkACQAJAAkACQAKAAkACAAHAAYACAAI
AAgACQALAAsADAAMAAsACgALAAsACgAJAAgACAAKAAoACgAKAAsACwALAAwACgAKAA0A
DwAOAAsACgAJAAkABwAHAAUAAwACAAAA/v/8//f/9v/1//T/8f/t/+n/5//l/+L/4P/e
/97/3f/b/9r/2f/Y/9r/3//h/+X/6f/t//H/9P/3//r//f8BAAMABwAIAAkACgAMAAwA
DAAMAAsACgAJAAkACwAJAAYABgAFAAQAAwABAP//AAABAAEA/v/+//7//P/9//3//f/5
//f/+P/6//v/+v/5//j/+f/7//z/9//2//b/+v/7//z//f/9//3//P/9//3//v8BAAEA
AAD///7///8BAAIABAACAAQABQAGAAcACAAIAAkABwAJAAoACgAKAAkACQAJAAsACwAM
AA0ADwAPAA8ADgAPAA8ADwAQAA4ADwAQABAAEAAQAA4ADgANAA8AEAAQABEAEAAPAA8A
DwAOAA4ADgAMAAwADAANAAwADAALAAkACAAIAAgACgAIAAgABwAFAAUABgAHAAgABQAF
AAUABAACAAIAAQABAAEAAgADAAQAAQABAAEAAAD/////AwADAAMAAwACAAEA//8AAAEA
AQADAAMAAgACAAAAAAAAAAAA/f/9//7///8BAAAAAAAAAP7///////7//v///wEAAwAA
AP//AAD9//3//f/+//7/AgACAAAAAAAAAAAAAAAAAAAAAAAAAAAAAAAAAP7//v/+//7/
/v/+/w==
         </WaveFormData>
      </LeadData>
      <LeadData>
         <LeadByteCountTotal>10000</LeadByteCountTotal>
         <LeadTimeOffset>0</LeadTimeOffset>
         <LeadSampleCountTotal>5000</LeadSampleCountTotal>
         <LeadAmplitudeUnitsPerBit>4.88</LeadAmplitudeUnitsPerBit>
         <LeadAmplitudeUnits>��V</LeadAmplitudeUnits>
         <LeadHighLimit>2147483647</LeadHighLimit>
         <LeadLowLimit>268435456</LeadLowLimit>
         <LeadID>V6</LeadID>
         <LeadOffsetFirstSample>0</LeadOffsetFirstSample>
         <FirstSampleBaseline>0</FirstSampleBaseline>
         <LeadSampleSize>2</LeadSampleSize>
         <LeadOff>FALSE</LeadOff>
         <BaselineSway>TRUE</BaselineSway>
         <ExcessiveACNoise>FALSE</ExcessiveACNoise>
         <MuscleNoise>FALSE</MuscleNoise>
         <LeadDataCRC32>889749400</LeadDataCRC32>
         <WaveFormData>
EAAQABAAEAARABIAEwAUABEAEAAPAA4ADwAQABEAEgAUABQAFAAUABIAEgASABIAFAAU
ABQAFAASABIAEgASABEAEAAPAA4AEAAQABAAEAAPAA4ADQAMAAoACgAKAAoACQAIAAcA
BgADAAIAAQAAAP///v/9//z/9//0//H/7v/s/+r/6P/m/+P/4P/d/9r/2P/W/9T/0v/R
/9D/z//O/83/zP/L/8r/zf/O/8//0P/U/9b/2P/a/+D/5P/o/+z/7//y//X/+P/7//z/
/f/+//7//v/+//7//v/+//7//v/8//z//P/8//n/+P/3//b/8//y//H/8P/y//L/8v/y
//H/8P/v/+7/7P/s/+z/7P/q/+r/6v/q/+j/6P/o/+j/6v/q/+r/6v/o/+j/6P/o/+j/
6P/o/+j/6P/o/+j/6P/m/+b/5v/m/+j/6P/o/+j/5v/m/+b/5v/m/+b/5v/m/+f/6P/p
/+r/6v/q/+r/6v/r/+z/7f/u/+z/7P/s/+z/7//w//H/8v/z//T/9f/2//b/9v/2//b/
+P/4//j/+P/4//j/+P/4//n/+v/7//z//P/8//z//P/6//r/+v/6//z//P/8//z/+v/6
//r/+v/8//z//P/8//7//v/+//7//f/8//v/+v/8//z//P/8//v/+v/5//j/+P/4//j/
+P/6//r/+v/6//j/+P/4//j/9v/2//b/9v/4//j/+P/4//b/9v/2//b/9v/2//b/9v/0
//T/9P/0//b/9v/2//b/9P/0//T/9P/z//P/8v/x//H/8f/x//L/8f/w/+//7v/v/+//
8P/y//D/8v/x//D/8v/w//D/8P/x//H/8f/y//L/8f/w/+7/7v/v//H/9P/y//L/8P/t
/+//8P/x//H/8//z//P/9P/z//L/8f/w//L/8v/y//L/7//u/+7/7f/t/+v/6//r/+3/
7//v/+//7//u/+3/6//r/+v/6//r/+j/5//n/+r/7P/s/+v/6//t/+//8f/t/+n/5//p
//D/BwArAF8AnQDoAEMBtQEwApoC2ALvAuECmgItAqsBHQGrAGMAJQDn/8L/tv+6/8X/
yP/I/8//1f/X/9n/2v/a/9v/3P/f/+H/4f/g/+P/4v/i/+P/5P/l/+X/5//q/+3/7P/t
/+7/7f/w//P/9v/4//j/+f/4//f/+f/3//f/+P/4//f/9//2//f/9f/0//P/9f/1//b/
9//0//L/8P/u/+7/7v/v//D/7v/v/+//7f/s/+z/7P/t/+//7v/u//D/7v/u/+3/7P/v
//D/8f/y//T/9P/0//T/9v/3//r//f/8//z///8BAP///f/7//r//P/7//n/+f/5//f/
9//1//b/8//z//L/8f/w/+7/7P/q/+f/5f/h/+H/3//d/9z/2v/W/9T/0f/Q/87/zf/J
/8n/yf/I/8j/xv/F/8X/xv/H/8j/y//P/9H/1f/Y/9v/3P/h/+b/6v/v//L/9f/6//3/
/f/9//3/AAABAAMABAAEAAMAAwACAAIAAQABAAIAAgACAAAA/v/8//z//P/7//r/+f/5
//r/+//8//z/+v/7//v/9//6//r//P/6//r/+v/6//v//P8AAAAA//////3//f/8//z/
/v/9//3//f/9//3//v/+/wAA/v/7//v//P/9//3//v///wAAAQABAAAAAQACAAEAAQAA
AAIABQAGAAgACAAGAAcABwAHAAgABgAGAAYABwAIAAgABgAFAAYABwAIAAkACQAKAAsA
CwANAA0ACwALAAsACwALAAsADQAKAAgACAAKAAwADQAOAA0ADAAKAAkACgAKAAsACwAJ
AAoACwALAAwADAALAAkACwALAAwADQANAAoACAAIAAgACAAJAAsACwALAAsACwAJAAsA
DAANAA0ADQAMAAoACQAKAAsADAAOAA0ADQANAAoACwAMAA4ADAAMAAsACgAKAAsACwAL
AAoACgAJAAcABwAHAAgACgAKAAoACgALAAwADAAMAAwADAAMAAoACgALAAsADQALAAsA
CwAMAA4ADgAOAAwADAALAAsADAANABAAEAAQABAADgAOAA4ADwAPAA8AEAAQAA8ADgAM
AAsACwAMAA4ADgAQABAADwAPABAAEQARABEAEQARABQAFAAUABQAEwASABEAEAAQABAA
EAARABEAEQAPAA8AEQARABMAEwATABQAFAAUABMAEQARABEAEQAQAA8ADwASABIAEgAR
ABEAEwATABUAFQATAA8AEQAcADEAWQCRANUAJAGHAf8BegLaAhADIwMHA7gCSQK/ATMB
zwCNAEsADwDs/+D/6P/z//T/9P/7/////////wAAAgADAAQABwAJAAkACAALAAoACAAJ
AAoACwANAA8AEgAVABcAGQAbABsAHQAfACEAIgAjACUAJQAlACUAIwAjACQAJQAlACYA
JgAlACMAIgAhACEAIQAiACMAIwAiACEAIAAfAB4AHgAeAB4AHwAfAB0AGwAaABkAGQAZ
ABgAGAAaABoAGgAZABgAGAAYABgAGAAaABoAGgAaABcAFwAZABsAHQAeACIAJQAlACUA
JQAmACkAKQAoACkAJwAlACUAIwAkACEAIQAgAB8AHgAcABoAGQAXABYAEwAQAA0ACgAI
AAgABAACAP//+v/4//f/8//z//P/8v/y//L/8f/x//L/9f/2//n//f///wMABgAJAAwA
EQAWABoAHwAiACUAKgAwADEAMgAzADQANQA3ADgAOgA5ADkAOAA6ADsAPQBAAEIAQgBA
AD4APQA+AD8APwA6ADcANQA0ADIAMAAtACgAIQAdABUAFAARABAACwAIAAUAAgAAAP7/
+f/0/+7/6f/j/9//2v/W/9D/yf/D/73/vP+7/7v/uv+6/7j/tf+1/7P/sf+u/6z/qv+q
/6r/qf+j/6H/n/+b/5v/mP+Y/5n/mf+a/5n/lv+T/5H/j/+O/47/jv+O/4//jP+K/4b/
g/+D/4P/g/+D/4H/gv+D/4P/gf+B/3//f/+B/4P/hf+H/4f/hP+C/4L/gv+C/4H/gP96
/3b/cf9t/2r/aP9n/2X/Z/9o/2n/af9m/2T/Yf9d/1//Yf9k/2f/a/9o/2b/Zv9k/2L/
Yf9h/2D/X/9e/13/Wv9b/1v/W/9d/13/XP9a/1v/Xv9h/2T/Yv9f/13/W/9b/13/X/9i
/2H/YP9e/1z/W/9b/1r/Wf9Z/1r/Wv9Z/1T/T/9L/0j/Rf9C/z//Pf84/zb/Nf80/zP/
Mv8x/zD/MP8v/y7/K/8q/yn/Kf8q/yn/KP8l/yT/Iv8h/x7/Hf8e/xz/GP8W/xL/EP8J
/wX/AP/7/vP+7P7k/tz+1v7T/tH+0P7W/tr+4P7k/ur+8f75/gH/Bv8L/xD/Ff8c/yD/
JP8o/y7/NP86/0D/Rf9K/0//Vf9Z/1v/W/9d/13/Xf9f/1//Yf9i/2L/Yv9l/2f/a/9v
/3H/cv9z/3X/e/9+/4H/g/+J/4n/jf+N/43/kf+P/4v/jv+X/6n/0f8NAFIAmwD1AGgB
4gFGAoMCmwKGAjsCxwFBAbcAUQAPANn/pv+G/3r/hf+W/6D/o/+p/6//s/+0/7b/tv+2
/7j/uf+8/7z/wP/A/8L/w//E/8X/w//D/8T/xf/F/8f/yf/J/8n/y//N/87/0P/T/9T/
1f/W/9X/1v/Y/9j/1//X/9b/1//X/9j/2f/Z/9n/2v/b/9n/2P/X/9b/0//S/9L/0v/R
/9H/0P/N/8z/zP/M/83/y//K/8r/zP/L/8r/yP/G/8b/xv/G/8b/x//G/8X/xP/D/8P/
xf/H/8b/xP/F/8X/xv/F/8T/xP/E/8P/wf/B/8P/wf/B/7//wP+//8H/wv/B/8D/vv+8
/73/u/+6/7f/tP+x/67/rP+r/6j/p/+l/6P/ov+i/5//of+h/6D/oP+d/5v/mv+a/5z/
nv+i/6f/pv+p/6v/rf+x/7f/vf/C/8f/yv/N/9L/1//Z/9v/3f/g/+P/5//q/+z/7f/v
//D/8v/z//X/+P/5//r/+f/4//j/+v/8//3//v///wEABAAGAAgACQAIAAoACwAIAAwA
DAAOAAwADAAPABAAEgAUABYAFgAVABUAFgAXABcAGAAZABkAGgAbABsAGwAcABwAHwAe
ABwAHQAgACMAJQAoACkAKgArACsAKgArACwAKwAsACoAKwAtAC0AMAAxADAAMAAvAC4A
LgAuAC4ALgAvADAAMAAuAC0ALgAvADAAMQAyADQANgA3ADUANQAzADMAMwAzADMAMwA2
ADQAMwA0ADUANgA2ADYANQA0ADIAMQAuACoAJwAjACEAIgAjACMAIgAiACEAHwAcABsA
GwAbABoAFgATABIAEQAQABAAEQAOAA0ADAALAAoACwALAAsACQAJAAgABgAFAAYABwAI
AAcABQAEAAMAAQABAAEAAgAAAAAA///+//3//f/8//v/+f/4//b/8//v/+3/7P/s/+v/
6v/p/+n/6v/s/+v/6v/p/+j/5v/m/+b/5v/o/+j/6P/p/+n/6f/n/+f/5//o/+r/6v/s
/+z/7P/r/+v/7P/t//D/8P/w//D/7v/w//D/8f/x//H/8v/y//H/8f/w//D/8f/v//D/
7//w/+7/7f/t/+7/7//v/+//7//x//L/8v/y//H/8P/v/+7/8P/w//D/8P/z//P/8//x
//D/7//u/+//7//v//D/8P/t/+v/6P/n/+X/5f/k/+P/5f/o/+j/6P/p/+n/6f/p/+n/
5//l/+P/4f/m//n/GwBNAIcAzgAlAZEBCAJ0AroC2QLNAo4CIQKbAQsBkwBHAAsAz/+m
/5T/lP+j/6r/qv+x/7n/vf/B/8L/wP+//8D/w//F/8T/xP/I/8j/xv/H/8j/yf/K/8v/
zf/P/87/z//Q/8//zv/P/9D/0P/Q/9H/0P/P/83/y//L/8z/zP/L/8v/yv/L/8n/yP/H
/8X/xf/G/8f/x//G/8X/xP/A/77/vf+8/7r/u/+7/7n/uv+6/7r/u/+6/7j/t/+4/7j/
uP+3/7b/tP+0/7T/tP+1/7T/s/+y/6//r/+x/7P/sP+u/6//r/+w/6//rv+u/6z/q/+p
/6n/qf+n/6f/pf+i/5//n/+e/5v/mv+Y/5b/lf+T/5L/j/+M/4n/hv+E/4L/fv98/3n/
eP92/3X/cf9v/2//bv9u/23/bf9u/3D/b/9w/3P/d/95/33/gP+D/4X/i/+R/5b/l/+a
/53/ov+o/6n/qv+r/6r/q/+t/67/r/+v/7D/sP+u/63/rf+u/67/rv+s/6r/qf+q/6v/
q/+q/6n/qf+q/6v/rP+s/6r/q/+r/6f/qv+r/6z/qf+o/6r/qv+r/6z/rv+u/63/rf+u
/6//r/+w/7D/r/+v/6//r/+v/7D/sP+z/7L/sP+x/7L/s/+z/7T/tf+2/7f/t/+4/7n/
uv+5/7r/uP+5/7v/vf/A/8H/wP/A/7//vv++/7//wP/B/8P/w//C/7//vf/A/8H/wv/D
/8P/xP/F/8X/yP/J/8j/yf/K/8v/zP/N/83/yv/I/8j/x//I/8j/yP/K/8r/yf/J/8n/
yP/I/8f/yf/M/8//0f/R/9L/0v/R/9D/z//P/8//0v/Q/8//0P/Q/9D/0f/T/9X/1f/V
/9X/0//V/9b/1//Y/9n/2f/Y/9j/2v/c/97/3f/b/9r/2f/Y/9n/2v/c/9v/2v/Y/9b/
1P/V/9X/1f/X/9j/2P/X/9P/0f/Q/9D/0P/Q/9D/0f/Q/9D/z//O/83/zP/K/8r/yv/K
/8z/zP/M/83/y//L/8n/yf/J/8r/zP/M/8r/yv/K/8n/y//M/83/0P/N/8z/y//I/8j/
yP/J/8n/y//M/8z/y//I/8b/xf/F/8j/yv/K/8z/y//J/8j/yP/J/8n/yf/J/8f/yP/I
/8j/yP/I/8j/yP/I/8j/yP/I/8b/xf/E/8H/wf/B/8H/w//B/8H/wv/C/8H/v/+8/7v/
vf+9/7z/u/+6/7z/u/+6/7n/vf+//8H/wf+//7v/t/+3/8D/1f/1/ycAYwCqAAEBbwHo
AVgCogLHAsUCiAIfAqMBEQGJADUA9/+1/4b/eP9+/4X/iP+O/5f/nf+f/6H/ov+k/6X/
pv+p/6v/qf+o/6v/qv+q/6v/rP+t/63/r/+y/7X/tf+1/7X/s/+z/7X/t/+4/7j/uf+4
/7f/t/+1/7X/tv+3/7f/uP+4/7f/tf+0/7P/tP+1/7f/uf+3/7b/tf+0/7X/tP+0/7T/
tf+3/7j/t/+1/7T/s/+z/7T/tP+1/7j/tv+2/7X/tP+1/7b/t/+4/7n/uP+3/7b/tf+1
/7f/uf+5/7j/uv+7/7v/uf+3/7b/s/+x/67/rf+r/6n/qf+n/6b/o/+j/6L/ov+i/6H/
oP+e/5v/mf+V/5X/k/+R/5D/jv+K/4j/hf+A/37/ff95/3v/e/96/3r/eP93/3f/eP93
/3j/e/9//4H/hf+I/4v/jv+T/5j/nP+h/6b/q/+y/7b/t/+4/7n/vP+//8P/xv/I/8n/
y//M/8z/y//L/8z/zv/O/8z/yv/I/8j/yP/H/8n/yf/K/8z/z//Q/9D/zv/P/8//y//O
/9H/1P/T/9T/1P/U/9X/1v/W/9b/1f/V/9f/1//W/9b/1v/V/9X/1f/T/9P/1P/U/9X/
1P/S/9P/1f/V/9T/1P/X/9j/2f/Z/9X/1f/V/9P/1v/Y/93/4//l/+j/6f/o/+v/7f/v
//L/9v/6//7/AwAFAAYABQAFAAkACwANAA8AEAASABQAFQAXABkAGQAbAB8AIQAjACUA
JwAmACYAKAArACwALAAsACsAKgAoACcAKQAoACgAJwApACoAKwArACkAKAAmACMAJQAl
ACYAJwAnACQAIgAiACQAJAAlACcAJQAlACUAJQAkACUAJQAlACgAKQApACgAJgAoACoA
LAAtAC0ALgAvADAAMwA2ADoAOQA4ADYANAA2ADcANwA3ADYANgA1ADMAMwAzADQANgA4
ADoAPAA/AD4APAA9AD4APwBAAEQARgBJAEsATgBNAE4ATwBRAFQAVQBWAFcAWABYAFkA
XQBfAGMAZABmAGgAaABqAGsAbQBuAG8AcwB2AHgAegB6AHkAeQB6AH4AfgCAAIAAggCF
AIkAjQCRAJMAlQCXAJkAmgCbAJwAoACiAKQApgCmAKYApgCnAKgAqQCoAKkArACtALAA
sQC2ALoAvQDAAMMAxQDJAM0A0QDSANMA1QDZANoA2wDbAN0A3wDhAOMA5QDjAN8A3QDk
APkAHwFRAZEB3AE9ArcCOgOwA/4DIQQXBNQDYwPbAkECuwFnASMB3QCsAJoAoACvALgA
wADJANEA1wDfAOAA4ADmAOoA8AD1AP0ABAEPARYBGQEdASEBJQEpAS0BMgE3AT0BQQFF
AUcBSQFLAU0BTgFOAU8BTgFNAUsBRwFFAUQBQgFBAUEBQAE+ATsBOQE3ATUBMwEyATEB
LgEsASoBKAEmASQBIwEiASABIQEhAR8BGwEaARkBGQEWARQBEwEUARMBEgEQAQ4BDAEK
AQgBBgEFAQQBAwECAf8A/QD9AP0A+QD2APYA9QDyAO8A7ADqAOcA4wDeANsA2QDXANcA
1QDTAM8AzgDMAMcAxgDEAMIAvgC7ALkAtQCwAK0AqgCoAKYAogCgAJ0AmQCWAJQAjwCN
AIsAiACGAIQAgwCDAIQAggCCAIQAhwCHAIsAjgCRAJIAlwCcAKAAogCkAKYAqgCwALEA
sgCzALEAsQCyALIAsACvAK8ArgCtAKsAqgCqAKgAqACmAKQAogCiAKIAoQCdAJsAmgCa
AJgAmACXAJQAkACPAIoAjACKAIoAhgCEAIIAggCDAIQAgQB+AHoAdwB2AHUAcwByAG0A
aQBmAGMAYQBfAF4AXABaAFYAUQBPAE0ATQBMAEwASwBKAEkARwBBAD8APQA5ADcANAA0
ADUANAA2ADYANAAzADEALwAuACsAKgApACkAJgAkACAAHQAbABsAGwAbABgAGAAYABcA
FgAVABIAEQASABMAFAAVABMAEAAOAA4ADgAOAA0ADAAMAAwACwALAAsACgAKAAkABwAI
AAkACQAHAAYABAABAAEAAQACAAMABAAAAP3//P/5//j/+P/5//f/9//3//f/9P/1//X/
9f/0//P/8f/u/+z/7v/w//L/8P/t/+v/6f/n/+n/6//u/+3/7P/q/+j/5f/l/+T/4//l
/+b/5v/l/+X/4//i/+L/4v/i/+L/4//k/+T/4f/g/9//3v/e/97/3v/e/97/3v/e/9//
3//f/93/3f/b/9z/3v/e/97/3v/e/93/2//c/93/4P/f/97/3f/a/9r/2v/b/9v/3f/e
/97/3f/c/9r/2f/Z/9n/2v/Z/9r/2P/X/9f/2P/Z/9n/2f/Z/9n/2v/a/9r/2v/a/9r/
2v/Y/9j/2P/Y/9f/1//X/9X/1f/V/9X/1//V/9X/1v/W/9b/1f/T/9P/0P/P/83/y//N
/9D/0P/Q/9H/0f/R/8//0f/V/9H/zf/J/87/4f8BADMAbwC4ABMBhQEGAn4C0AL1AvEC
tgJJAr8BJwGnAFUAEQDL/5j/gv+G/5f/nP+c/6P/rf+v/7H/sv+0/7X/tv+5/7v/wf/G
/8//1P/a/+H/6P/v//f//f8EAAsAFAAbACIAJwArAC0ALwAwADAAMQAwAC8ALQArACsA
LAAsACsAKwAqACcAJQAkACMAIwAjACQAJQAlACQAIwAiACAAHgAdABwAGwAbABoAFwAT
ABIAEQARABIAEgATABYAFwAYABgAGAAVABQAEwASABIAEgASABIADwAPABEAEwARABAA
EgATABMAEQAPAA4ADAALAAkACQAJAAcABwAFAAQAAQABAAAA/f/8//r/+P/1//P/8v/v
/+r/5//k/+L/4f/e/93/2//X/9T/0v/N/8v/yf/G/8T/wv/B/8H/wv/B/8D/wf/D/8X/
yf/M/8//0f/X/93/4v/j/+b/6f/u//L/8//0//X/9f/1//b/9v/3//f/+P/4//j/9//3
//j/+P/4//b/9P/y//L/8v/x/+//7f/s/+z/7f/u/+7/7P/r/+v/5//q/+z/7v/s/+z/
6//q/+r/6v/r/+r/6P/n/+X/5f/k/+T/5P/j/+P/4//l/+X/5v/m/+T/4v/f/9//3//f
/97/3v/h/+L/4//j/9//3//f/93/2f/W/9b/1//b/+D/4//k/+L/4f/g/+D/4P/g/+D/
4f/h/+D/3f/b/9v/2//b/9v/3f/e/9//3//d/93/2//b/9v/2//b/9v/2//Y/9b/1v/X
/9j/2P/Y/9n/2P/W/9X/0//S/9L/0f/T/9T/1f/V/9L/0v/R/8//0f/R/9L/0//T/9D/
zv/O/8//zv/O/8//zf/N/83/zf/P/9H/0v/T/9H/0f/Q/87/0P/S/9T/1v/W/9X/1f/V
/9X/1//Z/9z/3P/c/9v/2v/a/9v/2//b/9v/3P/c/9v/3P/b/9v/3P/e/97/3v/f/+T/
4v/h/+D/3//e/97/3v/e/97/3v/e/97/3//d/93/2//b/93/3v/g/+D/4P/g/+D/3//h
/+L/4//m/+b/5v/m/+T/4//i/+L/4f/k/+b/5//n/+T/4v/h/+H/5P/m/+b/6P/o/+f/
5//o/+v/6//r/+v/6//s/+z/7P/q/+r/6v/q/+v/7P/t/+7/7f/t/+3/6//t/+3/7f/v
//H/8f/y//L/8//z//L/8//3//n/+v/7//3/AAAAAAAAAQABAAUABwAHAAsACwAJAAsA
FgA3AGkApQDvAE4BvwFBArYCDAM6A0EDEQOyAjkCqwEbAbcAdQAxAPn/4v/k/+z/8f/y
//j///8DAAMAAwAGAAoADQAOABEAEwAVABYAGwAcAB8AIQAjACUAJQAlACYAJwAtADEA
NQA3ADoAPQBAAEIAQwBFAEUARQBFAEMAQwBEAEcASQBMAE4ATgBNAE0ATQBQAFEAUwBV
AFMAUgBRAFAATQBMAEwATABOAE8ATwBNAEkASABHAEcARQBEAEQARgBIAEgARwBGAEgA
SABIAEgATABMAEwATABKAEkASgBLAEsASgBMAE0ATQBLAEkASABFAEMAQAA/AEAAPwBA
AD8APQA5ADgANgA0ADQAMwAyADIAMQAxAC8ALAApACYAJAAiAB4AHAAZABMAEAAOAAkA
CQAJAAgACAAGAAUABQAGAAYABgAIAAsADQARABQAFwAYAB0AIgAmACoALgAyADgAOwA7
ADsAOwA6ADsAPQA+ADwAOwA7ADoAOAA3ADcAOAA2ADYANAAyADAAMAAwAC8ALgAtAC0A
LgAsACwAKwAoACUAJQAhACQAJAAmACQAJAAkACQAJQAmACYAJAAhAB8AIQAhACAAIAAi
ACEAIQAhAB8AHwAgACAAIgAgAB0AHQAdAB0AHAAcAB4AIAAiACMAHwAfAB8AHQAcABoA
GwAdAB4AIAAgAB4AHAAbABoAGgAbABwAHQAfAB0AHAAZABcAGQAZABkAGQAXABgAGQAZ
ABkAGQAXABcAGQAZABkAGQAbABgAFgAWABUAFgAWABYAFgAWABUAFQATABIAEgARABMA
FAAVABUAEwASABAADQANAA0ADgAPABEADgAMAAwACwAKAAoACwALAAsACwALAAgABwAF
AAMAAQABAAAA/v/9//7///8AAP7/+//5//f/9f/3//n//P/6//j/9f/y//D/8f/x//H/
8P/w/+//7f/r/+n/6P/o/+j/6P/o/+n/6P/m/+b/5v/m/+b/5v/m/+b/5v/k/+X/5f/l
/+L/4f/g/+D/3//e/93/3P/e/93/3f/e/9//4v/i/+L/4P/e/97/3v/f/9//3//g/+L/
4f/g/97/3P/b/9v/3P/a/9z/3P/b/9v/3P/d/93/3f/d/93/3v/e/97/3v/e/93/3P/b
/9r/3P/c/93/3f/d/9v/2//b/9v/3f/d/93/3P/c/9z/2//X/9f/1//X/9f/1//Y/9z/
3P/c/9v/2//d/9v/3f/h/93/1//V/97/+f8jAFsAnQDwAFMByQFIAq4C6AL5AuECkgIf
ApEBAQGTAE0ACQDL/6b/mv+i/6//sv+0/7v/wf/D/8X/xv/G/8X/xv/J/8v/yv/K/87/
zv/N/83/zf/N/83/z//S/9X/1P/V/9b/1f/U/9X/1v/W/9f/2f/Z/9n/2//Z/9n/2v/b
/9v/3P/c/9v/2f/Y/9f/2P/Z/9v/3f/b/9r/2f/Y/9X/1P/U/9T/1f/X/9j/1//X/9b/
1f/V/9T/0v/R/9L/1P/U/9P/0v/R/9D/z//O/9D/0P/Q/9D/zf/N/8//0f/Q/87/z//P
/9D/z//O/87/zP/L/8n/yf/L/8n/yf/H/8b/w//D/8L/v/++/7z/uv+6/7n/uf+3/7L/
r/+s/6r/qP+k/6L/n/+f/57/nv+b/53/nf+c/5z/nf+d/57/oP+f/6D/o/+n/6z/sf+1
/7n/vf/D/8n/zv/U/9j/3P/i/+j/6f/q/+v/7f/v//L/9P/2//X/9f/0//b/9f/1//b/
9v/2//T/8v/x//L/8//z//L/8f/x//L/9f/2//b/9P/1//X/8f/0//b/+P/2//b/+P/4
//n/+v/7//r/+P/3//j/+f/5//r/+v/5//n/+f/7//v//P/8//7//P/5//n/+v/7//v/
/P///wAAAQABAP////////3////+/wAAAwAFAAgACQAIAAoACQAIAAgACQAKAAsADQAN
AAwACQAHAAgACQAKAAsADQAOAA8ADwANAA0ACwALAAwADQAOAA8AEQAOAAwADAANAA4A
DgAOABAAEAAPAA8AEQAQABAADwAPABAAEQARABAAEAAPAA0AEAARABMAFQAYABYAFQAW
ABMAEgASABMAFQAVABUAFQAUABUAFQAVABcAFwAWABQAFAAWABgAGgAaABkAGQAZABcA
GQAbAB4AGwAaABgAFgAYABkAGQAZABsAHAAcABsAGwAZABgAGAAZABoAGwAdABwAHAAa
ABoAGgAaABoAGgAaABoAGQAZABkAFwAZABkAGgAcAB0AHgAfACAAHAAbABsAGwAgACAA
IAAgACEAIgAjACUAJQAlACYAJgAmACYAJQAlACUAJgAoACgALAAsACsAKwAqACsAKwAr
AC4ALwAxADIANAA0ADQANAA1ADYANwA4ADYANwA3ADcANAAzADIAMQA1ADUANQA2ADkA
OgA6ADkANgA1ADQAMgAxADEANAA0ADQAMwAxAC8AMQAxADEALwAtACkAMABBAGMAlQDR
ABwBdwHlAWAC1AIiA0MDPwMEA5sCFwKFAf8AqQBrACkA+v/o/+r/9f/6//r/AQALABEA
EwASABQAEwASABMAEwAWABYAGgAaABcAFwAXABcAFgAXABkAGwAbAB0AHwAfACAAIQAi
ACIAIgAjACIAIQAfAB0AHQAeAB0AHQAeAB4AHQAbABoAGQAWABUAFQAVABIAEAAOAAwA
CwAKAAoACgAIAAkACQAHAAcABgAFAAUABwAGAAYACAAIAAgABwAGAAQABAAEAAQABAAE
AAQABAABAAEAAwAFAAIAAAABAAEAAQD///3//P/6//n/9//3//X/8//z//H/7//r/+r/
6P/k/+L/3//c/9n/1//W/9P/zf/J/8X/wv+9/7j/tf+x/6n/pP+g/5n/lf+T/5D/jv+O
/43/jf+O/4z/jP+O/5H/lf+Z/5z/n/+f/6P/p/+q/6n/qv+r/67/r/+v/6//r/+u/63/
rf+s/6j/pf+j/6D/mv+V/5H/jv+J/4b/gf98/3j/eP94/3f/c/9x/3D/cP9u/27/bf9q
/2n/af9l/2j/aP9o/2T/Yv9k/2T/Zf9m/2b/ZP9h/1//X/9f/17/Xv9e/13/Xf9d/13/
Xf9e/17/Yv9i/2H/Y/9k/2X/Zf9m/2n/av9r/2v/af9p/2n/Z/9o/2b/Z/9p/2r/bP9s
/2r/aP9n/2b/Zv9m/2b/Zv9n/2j/aP9m/2X/Z/9n/2f/Z/9n/2j/af9p/2v/a/9p/2n/
af9p/2n/af9q/2j/Z/9o/2f/aP9o/2j/af9o/2b/Zf9n/2b/Zv9l/2f/aP9p/2n/aP9o
/2f/Zf9l/2X/Zv9n/2v/aP9m/2b/Z/9m/2b/Z/9p/2n/af9p/2f/af9q/2v/a/9r/2r/
aP9p/2z/b/9y/2//bf9s/2v/af9r/23/cP9u/27/bf9s/2r/a/9r/2v/bf9u/27/bf9r
/2n/aP9o/2j/aP9o/2n/av9o/2b/Zv9m/2b/Z/9o/2n/av9s/2z/bP9s/2r/av9q/2r/
a/9s/w==
         </WaveFormData>
      </LeadData>
   </Waveform>
</RestingECG>
