# Supplementary material for: Detection of Left Atrial Enlargement Using a Convolutional Neural Network-Enabled Electrocardiogram
Source: Front Cardiovasc Med. 2020 Dec 17;7:609976. doi: 10.3389/fcvm.2020.609976 (PMC7773668; doi:10.3389/fcvm.2020.609976)
Supplement: Supplementary file 5 [file Data_Sheet_5.ZIP › normal4/1802037134_6046_0000000D.XML]

<?xml version="1.0" encoding="Windows-1252"?>
<!DOCTYPE RestingECG SYSTEM "restecg.dtd">
<RestingECG>
   <PatientDemographics>
      <PatientID>1802037134</PatientID>
      <PatientAge>66</PatientAge>
      <AgeUnits>Years</AgeUnits>
      <Gender>Female</Gender>
      <PatientLastName>yemiaozhen</PatientLastName>
   </PatientDemographics>
   <TestDemographics>
      <DataType>Resting</DataType>
      <Site>1</Site>
      <AcquisitionDevice>MAC55</AcquisitionDevice>
      <Status>Unconfirmed</Status>
      <Priority>Normal</Priority>
      <AcquisitionTime>09:37:19</AcquisitionTime>
      <AcquisitionDate>05-13-2017</AcquisitionDate>
      <CartNumber>1</CartNumber>
      <AcquisitionSoftwareVersion>009C</AcquisitionSoftwareVersion>
      <XMLSourceVersion>MAC5000 v1.0</XMLSourceVersion>
   </TestDemographics>
   <RestingECGMeasurements>
      <VentricularRate>92</VentricularRate>
      <AtrialRate>92</AtrialRate>
      <PRInterval>144</PRInterval>
      <QRSDuration>72</QRSDuration>
      <QTInterval>354</QTInterval>
      <QTCorrected>437</QTCorrected>
      <PAxis>67</PAxis>
      <RAxis>57</RAxis>
      <TAxis>49</TAxis>
      <QRSCount>15</QRSCount>
      <QOnset>220</QOnset>
      <QOffset>256</QOffset>
      <POnset>112</POnset>
      <POffset>192</POffset>
      <TOffset>397</TOffset>
      <ECGSampleBase>500</ECGSampleBase>
      <ECGSampleExponent>0</ECGSampleExponent>
   </RestingECGMeasurements>
   <Diagnosis>
      <Modality>Resting</Modality>
         <StatementCount>2</StatementCount>
         <LabelText>12SL ��ϳ���</LabelText>
      <DiagnosisStatement>
         <StmtFlag>ENDSLINE</StmtFlag>
         <StmtText>�������</StmtText>
      </DiagnosisStatement>
      <DiagnosisStatement>
         <StmtFlag>ENDSLINE</StmtFlag>
         <StmtText>���� ECG</StmtText>
      </DiagnosisStatement>
   </Diagnosis>
   <Waveform>
      <WaveformType>Rhythm</WaveformType>
      <WaveformStartTime>0</WaveformStartTime>
      <NumberofLeads>8</NumberofLeads>
      <SampleType>CONTINUOUS_SAMPLES</SampleType>
      <SampleBase>500</SampleBase>
      <SampleExponent>0</SampleExponent>
      <HighPassFilter>16</HighPassFilter>
      <LowPassFilter>150</LowPassFilter>
      <ACFilter>NONE</ACFilter>
      <LeadData>
         <LeadByteCountTotal>10000</LeadByteCountTotal>
         <LeadTimeOffset>0</LeadTimeOffset>
         <LeadSampleCountTotal>5000</LeadSampleCountTotal>
         <LeadAmplitudeUnitsPerBit>4.88</LeadAmplitudeUnitsPerBit>
         <LeadAmplitudeUnits>��V</LeadAmplitudeUnits>
         <LeadHighLimit>2147483647</LeadHighLimit>
         <LeadLowLimit>268435456</LeadLowLimit>
         <LeadID>I</LeadID>
         <LeadOffsetFirstSample>0</LeadOffsetFirstSample>
         <FirstSampleBaseline>0</FirstSampleBaseline>
         <LeadSampleSize>2</LeadSampleSize>
         <LeadOff>FALSE</LeadOff>
         <BaselineSway>FALSE</BaselineSway>
         <ExcessiveACNoise>FALSE</ExcessiveACNoise>
         <MuscleNoise>FALSE</MuscleNoise>
         <LeadDataCRC32>627011112</LeadDataCRC32>
         <WaveFormData>
9v/2//b/9v/1//T/8//y//X/9v/3//j/+f/6//v//P/+/wAAAgAEAAcACAAJAAoACgAK
AAoACgALAAwADQAOAA4ADgAOAA4ACwAKAAkACAAKAAwADgAQAAwACgAIAAYABAAEAAQA
BAAEAAQABAAEAAEA/v/7//j/9v/2//b/9v/0//T/9P/0//H/8P/v/+7/7//w//H/8v/v
/+7/7f/s/+z/7P/s/+z/7P/s/+z/7P/s/+z/7P/s/+z/7P/s/+z/6v/q/+r/6v/t/+7/
7//w/+7/7v/u/+7/6//q/+n/6P/r/+z/7f/u/+z/7P/s/+z/7v/u/+7/7v/r/+r/6f/o
/+v/7P/t/+7/7v/u/+7/7v/r/+r/6f/o/+r/7P/u//D/8v/y//L/8v/w//D/8P/w//H/
8v/z//P/8f/y//L/8v/0//X/9f/1//P/9f/3//f/8//z//T/9P/0//P/8P/v//H/9f/3
//n/+//+/wEAAAD+/wAAAAD+////BAAGAAYABwAGAAcACQAHAAUABQAFAAQAAwABAP//
//////7/+v/2//P/8P/v//H/8//1//b/8//z//P/8v/z//T/9P/1//f/9//3//n/+v/6
//v/+//9//3//f/9//v//P/7//n/+/8FAAkABQACAAUACAASACgAQgBNAFcAXABbAFgA
UQBKADsAKwAhABUACgALAA0ABwADAAUABgADAAUABwALAA0ADAAJAAkACgAIAAgACAAJ
AAsACwALAAsACQAJAAkACQAJAAkACQAHAAwADgAPAA8ADQAMAAsACwAOAA4ADAAPAA8A
DwAOAA4AEAATABUAGAAWABUAFQAUABQAEwASABEAEwAUABYAGAAZABoAGwAcABwAGwAZ
ABgAGgAaABwAHgAeAB4AHwAeACIAJQAmACcAJQAlACcAKAArACwALAAsAC0AMAAyADMA
MQAxADAAMAAxADEAMQAyADAALAApACcAKwAtAC4ALgAqACcAJgAlACYAJAAjACIAJAAj
ACIAIQAfAB4AHAAbABcAFQATABIAEAAPAA8ADwALAAsACwALAAwACwAKAAoACQAIAAUA
BAAGAAYABgAGAAgACAAIAAgABAAEAAIA/v/9//z/AQACAAMAAwADAAMABAAEAAQABAD/
//7////+//7///8AAAEA/v/+//3//f/6//r/+//9///////9//v//v///wEAAwADAAEA
///9////AgAEAAUAAgABAAAA//8AAAAA/v8AAP7//f/9/wQAAQAAAP///v/+////AQAC
AAAAAQABAAAAAgADAAYACQAGAAMAAgACAAEAAQAAAP3//v///wIAAwACAAIAAwAEAAUA
BgAJAAoABwAJAA0ADgAMAAwACgAKAAsACwAJAAkACwAKAAkABwAEAAEAAAD+//v/+f/4
//f/9f/1//X/9f/2//b/9//4//b/9v/2//X/9P/z//L/8f/1//f/+P/6//j/9//2//X/
7//x//b/9//1//f///8DAAEAAgAFAA4AIAAwADoAQQBLAFYAWQBUAEkAPAAtAB8AEQAD
APj/8f/3//v/+f/5//j/9//7//v/9f/z//X/8//0//b/9v/2//b/9//3//f/9//3//n/
+f/5//n/+P/3//b/8//1//b/9v/1//X/9P/z//P/9P/0//L/9f/4//n/+f/6//n/+f/4
//j/+P/3//f/9v/5//v//f///////v/+//7/AAAAAAAAAAD//////v/+/wIAAgAEAAYA
BQAGAAgACAAIAAkACAAHAAwADwAUABgAGQAYABYAFAAVABgAGgAbAB0AHQAcABwAGgAZ
ABgAGAAaABgAFwAXABgAGQAZABgAFQATABMAEwARAA4ADAAKAAsACQAHAAUAAgACAAEA
AQAAAP///v/+//v/+f/4//f/9//5//v//f/5//f/9f/0//f/+P/3//j/+P/4//j/+P/4
//j/+P/4//b/+P/4//b/9P/y//b/9v/3//f/9//3//X/9P/z//L/8//0//f/+P/2//X/
9P/z//L/8v/x//H/8f/y//T/9//2//X/8v/v//H/8f/y//P/9//3//f/9//z//L/8P/t
/+//8f/z//X/9f/0//H/8v/u/+//9P/1//b/9//4//P/8f/w/+7/8f/z//T/9P/y//H/
8v/z//b/9f/2//j/+v/7//v/+f/4//f/+P/3//X/9v/4//r/+f/6//3//v/8////BAAG
AAQABAACAAIAAQABAP////////7//f/7//v/+f/5//j/8v/v/+3/6//r/+v/6//r/+z/
7P/t/+7/8P/w//D/7//t/+3/7f/t/+z/6//p/+j/6v/r/+z/7f/r/+3/6v/l/+H/6f/x
//H/8f/y//H/+v8MABwAKAA1AEMAUABZAFQASwA6ACkAFwAHAP3/+v/3//P/6//p/+n/
6P/t//P/8f/t/+3/7P/p/+n/6v/q/+r/6v/r/+v/6//r/+v/6f/p/+n/6f/n/+f/5//l
/+f/6P/o/+f/6f/o/+f/5//q/+r/6P/r/+v/6//q/+r/7P/t/+3/7v/v/+//8P/w/+//
7f/r/+n/6//s/+7/8P/y//L/8v/y//H/8f/w//D/8f/w//H/8v/1//j//P/+/wEAAwAD
AAMAAwADAAUABgAMAA4ADwAQABAAEgATABMAEAAPAA0ADAAPABEAEwAWABUAEgAQAA8A
EgATABMAEgAPAA0ADQANAAoACAAHAAYABgAFAAQAAwABAAAA/v/9//v/+f/3//b/+f/5
//r/+//4//f/9v/1//P/8f/v/+7/8P/w/+7/7v/x//L/8//0//P/8v/x//D/7//w/+//
7P/t/+z/8f/y//D/7//u/+3/7P/s/+z/7P/s/+z/7v/u/+z/6//q/+n/6//s/+z/7f/p
/+j/6P/p/+v/6//p/+f/6P/p/+v/7f/u/+3/7P/r/+z/7v/v/+//7f/t/+3/7f/s/+z/
6v/s/+r/8f/u/+7/7v/u/+7/7f/t/+7/7v/u/+//7//u/+v/6//t/+//8v/x//L/9P/y
//H/7//r/+z/7f/w//H/8f/y//T/9v/y//L/9P/0//P/9//9/wAAAgACAAAAAAD/////
/f/9//v/+v/5//f/9//1//X/9P/y/+//7f/r/+v/6//r/+v/6v/q/+v/7P/s/+z/7P/r
/+v/6//r/+v/7f/t/+z/7P/q/+n/6P/n/+3/7f/u//H/9f/v/+n/6//z//b/8//8/xIA
IgAsADkASQBUAFkAVgBVAEwAOQAjAA8A///2//H/7f/r/+3/8f/0//P/8f/r/+3/8//x
/+3/7P/s/+r/6v/q/+v/6//r/+v/6//p/+n/6f/p/+r/6//s/+v/7f/u/+7/7f/v/+7/
7f/t/+v/6v/n/+n/6//t/+7/8P/w//H/8f/y//H/8f/y//L/8//z//P/8//y//L/8//0
//T/9P/0//T/9v/3//f/+P/6//r//P/+//3//v8AAAAAAQADAAMAAwAGAAkADgASABMA
EgAQAA4ADQAQABIAEwAVABcAGAAaABgAFwAWABYAFAASABEAEQAUABUAFQAUABIAEQAS
ABMAEgAQAA8ADgAKAAcABAABAAUACAAKAA0ACQAFAAEA/v/9//v/+v/5//v//f///wEA
/v/7//j/9v/3//j/9//4//b/9v/2//b/9v/2//b/9v/4//r/+v/4//T/8v/2//b/9f/1
//X/9f/0//T/9P/0//L/8v/0//T/8//z//P/8//w//D/7//v//D/8v/1//n/9f/z/+//
6//s/+3/7//x//P/8//z//P/8//0//T/8//z//P/8//z//b/9v/0//b/8//x//D/7//z
//X/+v/4//j/+P/4//X/9f/2//b/9v/3//f/9v/1//X/9//5//n/9//3//j/+P/5//n/
9//5//n/+//7//r/+v/7//z/+v/6//z//P/9/wEABwAKAAcABgADAAIAAQABAP////8C
AAIAAgABAP7/+//6//j/8v/v/+3/6//p/+n/6f/p/+v/7P/u//D/7v/u/+7/7f/r/+n/
5//l/+v/7//y//b/8//x/+//7f/v/+//7v/x//H/7//v//X/9f/0//n/BAAWAC4ARABR
AGEAbABnAFwAUwBGADEAHQALAPv/9v/3/+//6//x//n/+v/1//P/9f/1//P/8P/t/+3/
7v/w//D/8P/x//H/8f/x//H/8f/x//H/8f/x//H/8f/v/+//8P/w/+//8f/w/+//7//t
/+z/6f/r/+7/7//v//D/7//v/+7/7v/x//P/9v/4//r/+//8//3/+//6//r/+v/8//z/
/P/8//3//f/8//z/AAAAAAIABAADAAQABgAGAAgACwAMAA0ACwALAA0ADgAVABgAGgAc
ABoAHAAdAB0AHwAfAB4AHgAeAB0AHAAcAB0AHAAcAB0AHgAfAB8AHgAaABcAFgAVABYA
FAATABIADwANAAsACQAKAAoACQAJAAYAAwAAAP7//v/9//3//f/9//3//f/9//z/+//6
//r//P/8//r/+v/4//j/+P/4//n/+v/7//z//P/+//7//P/4//b/+v/6//n/+f/5//n/
+f/6//v//P/5//j/+f/4//j/+f/6//v/+f/4//b/9f/2//b/9//5//v/+//5//f/9//3
//j/+f/9//3//f/9//z//P/7//n/+//7//v/+//6//r/+P/6//j/9//3//f/9f8BAAUA
BgAGAAIAAAD+//z//P/9////AAD+///////+//r/+f/6//v//P/7//z//v8AAAEAAQD/
//7//f/+//3/AAACAAUACAAGAAYACAAIAAYACQAOABAADQAMAAkACAAMAA0ADAANAAsA
CgAJAAcABwAFAAUABAAAAP3/+//5//f/9//3//f/9v/2//f/+P/3//b/9f/z//X/9f/1
//X/9f/1//T/9P/x//H/8f/x//P/7//4//v/+f/1//H/7//z//b/+/8KAB4AKgA0AEUA
WQBgAFkAWABTAEQALQAbAAsA+f/u/+v/7f/x/+//8f/4//3/+f/z//H/7//w/+//8f/0
//L/8v/y//P/8v/x//D/7//x//P/9f/3//b/9f/0//H/8//0//T/8//z//L/8f/x//T/
9P/y//X/9f/1//T/9P/x//H/8P/w//T/9f/3//j/+f/5//n/+f/4//j/+f/6//z//P/8
//z//P/7//n/+P/4//j/+v/8/wAAAgAFAAYACQALAAsACwALAAsADQAOABEAEgASABIA
FQAYABoAGwAdAB0AHAAcAB4AHwAgACIAIQAeABwAGwAeAB8AHwAeAB0AGwAbABsAGQAW
ABQAEgARAA8ADQALAAwADAALAAsACQAHAAUABAAGAAUABQAFAAIAAQAAAP//AAD///7/
/v8AAAAA/v/+//3//P/7//r/+v/6//r/+v/8//7//v/8//n/9v/5//j/+f/7//3////9
//z/+//6//b/9P/0//L/9f/3//n/+//5//j/9v/1//T/9P/1//f/+f/5//f/9f/3//f/
+P/5//z//f/+/////f/8//r/9//5//v//f///////v/7//z//v8AAAAAAAAAAAAA/v/9
//3//P/6//v/+//6//v/+//9///////9//3//v///wEAAgABAAAA//8AAP///f/+/wAA
AgADAAQABwAIAAQABQAIAAgACwAMAAsADAAPAA8ADQANAAsACgAJAAcABgAFAAYABgAB
AP3/+v/3//j/+f/6//v/9//2//b/9v/5//r/+//7//z//f/+/////v/9//v/+v/5//n/
+f/5/wEA///8//3//f/7//v///8FAAQABQAOABwAIgAoADUASQBYAF0AXgBTAEQAMwAn
ACEAFQACAPn/AQADAP3/+f/8//3/+f/5//3/AQACAP////8AAP3//P/7//v//v///wAA
AQD+//3//P/7//7///8AAP//AQACAAIAAQD+//z/+v/5//r/+v/4//v/+f/5//j/+P/6
//3///8CAAMAAwAEAAQABAADAAIAAQADAAQABgAIAAYABgAGAAYABgAFAAMAAgAFAAYA
CQAMAAsADAAOAA4AEQATABMAEwATABMAFQAWABYAFgAVABQAGAAeACMAJwAmACUAIwAi
ACMAIwAjACQAIwAgAB4AHQAgACEAIQAgAB0AGwAbABsAGAAWABUAFAAVABUAFQAVABEA
EAAOAA0ACgAHAAQAAgAGAAcACQALAAgABwAGAAUABQAFAAUABgAEAAQAAgACAAMABAAF
AAYABQAEAAMAAgAAAAIAAgAAAAAAAAAGAAgABAADAAIAAQACAAIAAgACAAAAAAACAAIA
AQABAAEAAQACAAIAAQABAP///v/+////AAABAAAA//8CAAMABQAHAAcABQADAAEAAQAC
AAIAAQD+//3//P/7//b//P8GAAoACAAGAAQAAgD+//3//f/8//7///////7//P/7//z/
/f/+//3//v8AAAIAAwADAAEAAAD//wAA///+//7///8AAP//AAADAAQA//8BAAUABgAH
AAgABwAIAAsACwAJAAkACwAKAAkABwADAAEAAQAAAPz/+f/3//X/9//3//f/9//y//D/
7//u/+//8P/x//H/9f/3//n/+//5//f/9P/y//T/9f/2//f/8//t/+7/9f/3//f//f/5
//X//P8DAAIACAAUAB4AKwA9AEYASQBKAEcAQAAzACMAEwADAPj/+f/7//v/9f/v//L/
9//z//X///////r/9f/z//L/9P/0//T/9f/1//X/9f/1//f/9//3//f/9f/1//X/8//0
//T/8//x//L/8v/y//P/9v/2//T/9//1//X/9P/0//L/8//z//T/9f/1//b/9v/2//X/
9P/z//X/9v/4//r/+P/4//j/+P/7//v/+v/6//r/+v/8//7//P/8//3//P/+/wEAAgAD
AAQABQAIAAoADgAQABEAEgARABQAFgAXABUAFQAUABQAFQAVABUAFgAXABYAFgAXABYA
FwAXABYAFAATABQAFQATABAADgAMAA0ACwAJAAcABQAEAAIAAQACAAEAAAAAAP///f/8
//v/+P/3//b/9f/1//X/9f/2//T/9P/y//L/8//0//X/9v/1//T/8//y//P/9v/3//b/
9v/0//j/+P/5//n/+f/5//b/9v/2//b/8//y//P/8v/y//P/9P/1//b/9v/1//X/8f/w
//D/8f/y//P/8v/x//L/8//1//f/9//3//f/9//3//j/+P/3//j/+f/6//v/+v/6//r/
+P/4//j/+P/4//f/9//4//j/+f/7//z//P/4//f/+P/5//r/+f/6//z/+v/7//v/+f/4
//f/+P/3//f/+P/6//z/+v/6//z//P/8////BAAGAAcACAAHAAgABwAFAAEA//8DAAQA
BQAFAAEA//////7/+//5//j/9//2//X/9P/z//H/8P/w//D/8f/y//P/8//y//H/8P/v
//P/8//y//L/8//z//P/8//1//P/9P/1//f/9//5//3////2//X/AAAOAB4AKgAzAEEA
TABTAFoAUwBEADcAKQAdABMABgD5//f/9//v/+3/8P/v//H/+/8BAPn/9//z//L/8v/w
//D/8P/x//H/8f/x//H/8f/x//H/8f/y//P/9P/z//P/9P/0//P/9f/0//P/8//2//b/
9P/3//b/9f/z//L/9P/1//X/9v/1//X/9v/2//f/9//3//f/+f/6//z//v/9//z/+//6
//v/+//6//r//v/+/wAAAgABAAIABAAEAAcACQAJAAkACAAJAAwADgARABIAEgASABEA
FAAWABcAFwAXABYAFgAZABkAGQAaABoAGAAXABcAFQAVABQAEgATABMAFQAXABQAEgAR
ABAADgALAAgABQACAAIAAQABAAEAAQABAAIAAAD9//v/+f/3//f/9//3//r/+//8//7/
+v/4//T/8v/1//b/9//4//f/9v/1//T/9f/4//n/+P/0//L/9v/2//X/9f/1//X/9v/2
//b/9v/z//L/8//y//P/8//z//P/8v/y//H/8f/u/+7/7//x//L/8//y//H/7//v//D/
8f/y//H/8P/v//H/9P/2//f/9f/1//X/9f/3//j/9//6//z/9v/0//T/9P/0//T/9f/3
//j/9v/1//P/8P/x//P/9//7//n/9//3//j/+P/5//n/9//5//n/+//7//j/+P/5//r/
+v/6//z//P/8////BAAGAAYABgAEAAQABQAFAAMAAwABAAAA///9//3/+//7//r/9v/z
//H/7//u/+3/7P/r/+3/7v/w//L/7v/s/+r/5//p/+v/7f/v//P/8//y//L/8f/x//H/
8f/t/+//8P/z/+//6//r/+3/7f/0////CAAUACYANAA/AE0AXABfAFYASQA+AC8AHwAT
AAEA9P/1//P/7//v//f//P/3//P/8f/v/+n/7P/r/+3/8P/y//L/8v/z//H/8f/x//H/
7//v/+//7//x//H/8f/v/+//8P/w/+//8f/w/+//7//u/+7/7P/v//L/8//z//T/8v/x
/+//7v/w//H/8//0//L/8f/w/+//8//0//b/+P/4//j/+P/4//v/+//6//r/+v/6//z/
/v/9//7/AAAAAP//AQABAAEABAAFAAgACgAPABAAEAAQABMAGAAcAB8AHAAbABkAGAAX
ABcAFwAYABoAGAAXABcAGgAbABsAGgAVABMAEwATABQAEgARABAADgALAAgABQAGAAYA
BQAFAAEA///9//z//P/7//v/+//8//3//v////z/+f/2//T/9P/0//L/8v/y//L/8v/y
//T/9P/0//T/9f/4//n/+P/z//D/8//y//L/8//0//X/9P/0//T/9P/w//D/8v/y//H/
8f/x//H/8f/y//L/8//x//D/8P/x//H/8f/v/+3/7//v//D/8f/1//X/9f/1//T/9P/z
//H/8f/x//H/8f/1//b/9f/4//T/8//1//n/+P/1//T/8//y//H/8f/y//L/9f/3//j/
+P/1//X/9//5//n/9//3//j/9//3//b/8//z//P/9f/1//b/+P/7//7/+//6//v/+v/5
//3/AwAGAAgACAAGAAYAAwABAP3/+//8//z//P/7//n/9//3//b/9P/x/+//7f/v/+//
7//v/+3/7P/s/+z/7v/u/+7/7f/r/+v/6//r/+//7//u/+7/7f/t/+3/7f/p/+3/8v/x
/+v/5//p//H/9f/0//v/DAAeACwAOgBJAFMAXABfAFIAPwA0AC8AHwAHAPf/9P/x/+//
7f/r/+n/6v/r/+//9f/5//P/8f/t/+z/7P/p/+j/5//n/+r/6//s/+3/7f/t/+3/7f/v
/+//7//t/+3/7v/u/+3/7f/s/+v/6//q/+r/6P/r/+v/6//q/+r/7P/t/+3/7v/t/+3/
7v/u//L/8//0//X/9P/0//X/9v/1//T/8//y//X/9f/0//T/9v/2//j/+v/8//7/AQAC
AAQABwAIAAkACAAHAAgACAAOABAAEQASABIAFAAVABUAFQAVABQAFAAVABUAFQAWABcA
FgAWABcAGAAZABkAGAAUABEAEAAPAA4ADAALAAoACgAJAAgABwAEAAQAAwADAAEA///9
//z//v/9//3//f/5//n/+f/5//r/+f/4//j/9v/2//T/9P/2//j/+v/8//r/+P/2//T/
9f/4//n/+P/2//T/+P/4//X/8//x/+//8f/y//P/9P/x//D/8f/w//D/8f/y//P/8f/w
/+7/7f/s/+z/7f/v//D/8f/w/+//7P/r/+v/6//v//H/8//1//f/+P/4//f/8//x/+//
7f/v//D/7//y//L/8f/v//D/8P/w//D/8P/z//X/+P/6//n/+f/4//b/9f/1//f/+f/2
//P/8v/y//P/9f/2//X/8//z//X/9f/2//j/+//+//7//v8AAAAA/f///wMABAAEAAQA
AgACAAUABQADAAMAAwACAAEA///8//n/+P/2//D/7f/r/+n/6v/r/+z/7f/q/+j/5//m
/+j/6P/o/+f/6f/p/+n/6f/p/+n/6P/o/+j/6f/q/+v/7f/l/+T/7//v/+X/5//x//H/
8P/5/wQAEgAgACoAOQBPAF4AYQBeAFcASAAtABUAEQAJAPj/6//r//H/8//1//b/8f/t
/+//8f/x/+7/6//r/+z/7v/u/+7/7//v/+//7//v/+7/7f/s/+v/6//r/+v/6f/r/+z/
7P/r/+3/7P/r/+v/7f/u/+3/8f/w/+//7f/s/+z/7f/t/+7/7//v//D/8P/0//X/9v/3
//f/9v/2//b/9f/0//P/8v/z//P/8v/y//X/9v/5//z//f/+/wAAAAABAAMAAwADAAYA
BwAKAAwADgAOAA0ADAAOABIAFQAXABoAGwAbABwAHAAbABoAGgAcABoAGQAZABkAGQAY
ABYAEwARABEAEQAPAAwACgAIAAgABwAGAAUABgAGAAUABQAAAP3/+v/4//j/9//3//f/
9//3//f/9//4//f/9v/2//j/+P/2//b/9P/0//T/9P/0//T/9P/0//P/9P/z//D/8P/u
//L/8v/x//H/8f/x//D/8P/w//D/8P/w//L/8v/v/+//7//v//D/8P/v/+//8P/w//H/
8//w/+//7P/p/+z/7f/v//H/8P/v/+7/7f/u//D/8f/x//L/8//0//X/8v/w/+z/7P/w
/+//7//s/+7/7v/u/+7/7v/v//H/8v/w//H/8f/w//H/8f/z//X/9P/x//D/8P/x//P/
9P/z//H/8f/z//P/9P/2//n//P/3//T/8//w//P/+f8BAAYAAwACAP///v///////f/9
/wAAAAAAAP//+//3//X/8v/w/+3/6//p/+n/6f/p/+n/6v/q/+v/7P/q/+r/6v/p/+n/
6f/p/+n/6v/p/+f/5v/m/+f/6P/p/+n/5//o/+3/8f/v/+3/7f/v//L/9/8CABIAJAA0
AD8ASwBSAFMASAA7ACgAFQAHAAEA9f/q/+n/5//n/+f/4f/g/+v/7//t/+//7f/p/+X/
5P/k/+f/6P/p/+v/7f/t/+3/7f/r/+v/6//r/+3/7f/t/+v/7P/s/+v/6f/p/+j/5//n
/+j/6P/m/+n/5v/l/+P/4v/m/+n/6//u/+z/6//r/+r/7f/t/+3/7f/s/+z/7f/u//D/
8P/w//D/8//z//L/8v/y//L/9P/2//X/9v/4//j/+//9//3//f8AAAEABAAGAAcABgAE
AAIAAwAGAAgACQALAAsACgAKAA0ADQANAA4ADQAKAAgABwAKAAsACwAKAAUAAwADAAMA
BgAGAAcACAAGAAMAAAD9//v/+v/4//f/9//3//f/+P/2//P/8f/v//D/8f/y//P/8f/v
/+3/7P/t/+7/7f/u/+z/7P/s/+z/7v/u/+7/7v/u//D/8P/u/+z/6v/u/+7/6v/p/+j/
5//n/+j/6f/q/+b/5v/o/+j/5//n/+f/5//m/+b/5f/l/+X/5v/o/+v/7f/t/+v/6f/m
/+X/5f/l/+j/6f/q/+v/6//s/+z/6//p/+f/5f/j//L/7v/i/+T/5//o/+n/6v/r/+3/
8P/y//D/7//t/+r/6//r/+3/7//v/+3/7f/u/+z/7f/t/+v/7f/t/+//7//t/+7/8P/y
//L/8v/0//T/8f/z//f/+P/2//b/9P/0//b/9//2//f/9f/0//P/8f/x/+//7//u/+n/
5f/i/9//4P/h/+L/4//k/+T/5f/m/+X/5P/j/+H/4v/j/+T/5f/l/+X/5P/k/+L/4f/g
/9//5//l/+b/5f/f/93/4//p/+v/6P/t//r/BgAQABgAHwArADgAPQA2ACkAJAAZAAkA
///3/+j/4f/f/93/3//j/+b/4//f/+H/4//p/+j/5f/l/+b/5v/m/+b/5//k/+P/4v/h
/+P/4//j/+P/4//j/+P/4f/l/+b/5v/l/+L/4P/e/93/3//g/9//4//j/+P/4v/i/+H/
4f/g/+D/4v/j/+X/5v/l/+P/4f/f/+D/4P/h/+L/5f/m/+f/6P/r/+v/6v/q/+r/6v/s
/+7/7//w//L/8v/z//X/9f/1//T/9f/4//r//f/+//7//v/9/wAAAgADAAQABQAFAAYA
BgAFAAQABAAFAAQABAAFAAYABwAHAAYAAgD///7//f/+//z/+//6//f/9f/z//H/8f/y
//L/8//w/+3/6v/o/+b/5f/l/+X/5v/n/+j/6f/l/+P/4f/g/+L/4v/g/+D/3f/c/9v/
2v/d/97/3//g/+H/5P/l/+T/3v/a/9z/2v/a/9v/3P/d/9z/3P/c/9z/3P/c/97/3v/d
/93/3f/d/9r/2v/Z/9n/1v/W/9f/2f/Z/9n/1//V/9f/1//Y/9n/2f/Z/9n/2f/Y/9j/
1//V/9v/3//d/9v/2v/Y/9j/2P/Y/9b/1f/V/9T/1f/X/9j/2P/X/9f/2f/b/9j/1f/U
/9T/0v/T/9P/0f/T/9X/2f/b/9n/2v/c/97/2//a/9v/2v/W/9n/3v/g/+L/4v/g/+D/
4v/j/+L/4//i/+D/3v/b/9v/2f/Z/9j/1f/T/9L/0f/R/9H/0f/R/9D/0P/R/9L/0f/Q
/8//zf/M/8v/yv/J/87/z//P/9D/zf/N/83/zf/J/9P/2v/Z/9H/0f/T/9H/z//S/9X/
3v/w//z/BgATACMALgAvACoAHQAQAAkA/f/r/9n/0v/P/8f/yf/V/9f/0v/R/9X/0//N
/8n/yv/H/8f/yP/K/8r/yv/L/8j/x//G/8X/yP/J/8r/y//M/83/zv/N/83/zP/K/8f/
yP/I/8j/yf/I/8j/xv/J/8f/x//G/8b/yP/J/8n/yv/K/8n/yf/I/8v/y//L/8v/y//K
/8r/yv/K/8r/yv/K/8v/y//K/8r/zP/M/87/0P/R/9L/1P/U/9X/1//X/9f/2P/Z/9z/
3v/f/+D/4P/g/9//4v/k/+X/5v/n/+f/6P/n/+f/5//o/+b/5P/j/+P/4v/j/+P/4v/g
/9//4P/h/+L/4P/f/97/2//X/9P/z//P/9D/0P/R/9D/z//O/87/zf/L/8r/yf/J/8n/
yf/J/8j/x//G/8b/xv/G/8T/xP/D/8L/wf/A/8L/wv/C/8L/wv/E/8T/wv/C/8D/xP/E
/8X/xf/F/8X/w//C/8H/wP+6/7j/uP+2/7n/u/+9/7//vv++/73/vf+6/7r/u/+9/73/
wf+9/w==
         </WaveFormData>
      </LeadData>
      <LeadData>
         <LeadByteCountTotal>10000</LeadByteCountTotal>
         <LeadTimeOffset>0</LeadTimeOffset>
         <LeadSampleCountTotal>5000</LeadSampleCountTotal>
         <LeadAmplitudeUnitsPerBit>4.88</LeadAmplitudeUnitsPerBit>
         <LeadAmplitudeUnits>��V</LeadAmplitudeUnits>
         <LeadHighLimit>2147483647</LeadHighLimit>
         <LeadLowLimit>268435456</LeadLowLimit>
         <LeadID>II</LeadID>
         <LeadOffsetFirstSample>0</LeadOffsetFirstSample>
         <FirstSampleBaseline>0</FirstSampleBaseline>
         <LeadSampleSize>2</LeadSampleSize>
         <LeadOff>FALSE</LeadOff>
         <BaselineSway>FALSE</BaselineSway>
         <ExcessiveACNoise>FALSE</ExcessiveACNoise>
         <MuscleNoise>FALSE</MuscleNoise>
         <LeadDataCRC32>3090597139</LeadDataCRC32>
         <WaveFormData>
8P/w//D/8P/v/+7/7f/s/+3/7v/v//D/9P/2//j/+v/9//7///8AAAMABgAJAAwADgAO
AA4ADgARABIAEwAUABUAFgAXABgAFgAWABYAFgAYABoAHAAeABwAGgAYABYAFAAUABQA
FAASABIAEgASAA0ACgAHAAQAAwACAAEAAAD+//7//v/+//v/+v/5//j/9v/2//b/9v/0
//L/8P/u/+7/7v/u/+7/8P/w//D/8P/v/+7/7f/s/+z/7P/s/+z/7v/u/+7/7v/v//D/
8f/y//L/8v/y//L/8P/w//D/8P/x//L/8//0//T/9P/0//T/9//4//n/+v/4//b/9P/y
//P/9P/1//b/9//4//n/+v/5//j/9//2//j/+P/4//j/+P/4//j/+P/2//b/9v/2//b/
9v/2//b/9f/1//X/9f/3//j/+f/8//v///8AAAEAAgADAAMAAwABAAEAAQACAAYACQAJ
AAkADAARABIAEwASABMAFAAVABUAFgAVABQAFQASAA4ADwANAAsACgAGAAUABAABAP3/
+//5//X/8f/u/+v/6v/q/+r/6//s/+v/6//q/+r/6//t/+z/6//r/+v/6//s/+z/8P/x
//D/8P/w//L/8v/y//H/8f/q/+j/5//l/+b/7P/w/+7/7v/9/xkAOgBdAHwAlwCrALMA
qACMAFsAKAAGAPj/+P/7//3//f////z/9P/t/+3/9f/6//7//v/+//7//v/9//z/+v/5
//n/+f/5//n/+//7//r/+v/5//n/+P/3//v//f/+/wAAAAD/////AAAAAP7//v///wAA
AAAAAAAAAQACAAQABQAFAAYABgAGAAQABQACAAEAAgAFAAcACQAHAAUABwAHAAoACgAL
AAwADgAPAA8AEAAPAA4ADAAKABAAEwAZABwAGQAYABkAGQAcAB8AIQAmACcAKQApACkA
LAAuAC8AMAAtAC4ALwAuAC0ALAArACsALgAwADEAMAAuACwAKwApACgAJgAmACQAJAAl
ACUAJQAjACIAHwAcABwAGwAZABcAFQARAA8ADgANAAwACQAHAAcABQAEAAQAAwACAP7/
/f/9//7///8AAP///v/9//z/+P/3//j/9//3//j/+f/7//r//P/7//r/+//6//r/+v/4
//j/+v/6//z/+//7//3//f/8//v/+//7//r/+v/6//v/+v/7//z//f/9//7////+//z/
+f/3//3//////wEAAAD///7//f/9//3//f/+//7//v/8//7//P/8//z//P/8//3//f/9
//3//v/+//7/AQADAAgACgAJAAoACwALAAgABwAGAAUACQAMABAAEQAOAA0AEAAPABIA
FAAWABgAGAAYABkAGAAYABYAEgANAAwACwAIAAYAAwABAAEA///5//b/8//u/+3/7P/r
/+z/6//p/+j/5//n/+f/5v/m/+X/5f/k/+P/4v/h/+D/4P/j/+X/5v/l/+L/4v/k/+T/
3P/h/+X/4v/c/9v/3//g/97/4P/i//D/BwAjAEIAYwCAAJsAswC7AKQAegBFABQA9v/s
/+j/4f/j/+X/5//i/9z/2//f/+X/6P/k/+T/5P/k/+T/5v/m/+X/5f/j/+P/4//j/+X/
5f/k/+T/5P/l/+X/5f/l/+X/5P/k/+P/4f/g/+D/4f/g/+H/4//m/+b/5v/m/+T/5P/l
/+X/4//k/+T/5P/m/+n/6P/p/+n/6//s/+3/7//t/+//7//t/+z/7P/s/+3/7//w//L/
9f/4//r//P/6//n/+//6//7/AgAIAA0ADQANAAwADgASABUAFgAXABkAHAAeACAAHQAe
AB8AHgAgACAAIAAhACEAIgAiACAAHgAcABsAGQAYABYAFgAUABQAEwARAA8ADQAMAAkA
BgAFAAUABAADAAIA///+//7//v/+//z/+//4//X/8//y//P/9P/y//P/8v/y//L/8v/y
//L/8v/y//H/8f/z//P/7//u/+3/7f/u//L/8//0//L/8P/v/+7/8f/y//X/9v/1//P/
8v/z//P/8v/x//H/8//0//b/+P/3//T/8//y//P/8//0//X/9//4//j/+f/4//f/9P/z
//b/9//4//n/+P/3//b/9v/w//L/8v/z//T/9f/2//T/8//x/+//8P/y//P/9P/0//X/
+f/6//z//v8AAAEAAwADAAMAAwADAAQABgAFAAcABwALAAsACwAMAA0ADgAPABAAEgAS
ABQAEgAOAAkABwAHAAUABAAAAP3//P/5//T/8v/w/+z/6//o/+X/5P/i/+H/4f/h/+H/
4f/g/+D/4v/j/+P/4//j/+P/4//k/+P/4//i/9//4P/g/+L/4v/g/9//2//U/9D/0//V
/9j/3P/e/97/5P/1/w8ALgBRAHIAkQCrALEAnAByAD0ACgDq/+T/5v/p/+f/5f/j/97/
1v/V/93/4//i/+L/5P/k/+T/5P/j/+L/4P/f/+D/4f/i/+P/4f/h/+D/4P/e/9//3//f
/+H/4f/g/+D/4v/h/+H/4v/j/+L/4//l/+P/4v/h/+D/4v/i/+P/4//h/+L/4v/i/+P/
5f/j/+P/5f/n/+j/6f/p/+f/6f/p/+j/6P/p/+r/6P/p/+n/6v/v//L/9P/2//r/+///
/wAAAAAAAAIAAwAIAAsADQASABIAFQAWABcAFQAWABYAFgAXABoAHQAeAB0AHAAbABsA
HAAeAB8AHgAfAB4AHgAdABoAGAAYABYAFgAVABMAEQAPAA4ACwAIAAYABQADAAEAAQD/
////AAD///7/+//5//X/8//y//L/9P/0//H/8f/y//L/8v/y//T/9P/0//T/8P/v//D/
7//u//D/8v/1//L/9P/z//L/8f/w//D/8P/w//D/8v/y//D/7//v//H/9P/0//T/9f/1
//T/9P/0//T/8v/y//L/9f/1//b/9//3//b/9P/z//f/+f/5//v/+P/3//b/9f/1//X/
9f/2//b/9v/0//b/9v/2//b/9P/1//X/9f/1//b/9v/2//b/9//7//z//v8AAAIAAwAB
AAEAAQABAAQABgAJAAkABgAFAAgABwAHAAgACQAKAA0ADgAQABAAEgAQAAwABwAJAAkA
BwAGAP//+//5//X/8v/y//L/8P/v/+z/6f/o/+f/5f/k/+P/4v/j/+P/5P/l/+X/5P/j
/+P/4//j/+T/5P/l/+X/4//g/+D/4v/i/+b/5//n/+b/4v/Z/9X/2v/i/+L/4v/s/wEA
FwA0AFUAcgCLAJ8AqQCaAHQAQQAOAPD/5v/k/+X/6f/n/+n/6v/k/93/4f/l/+b/6P/m
/+b/5v/m/+T/5P/j/+P/5f/l/+X/5f/i/+H/3//e/+H/4//k/+X/5//n/+b/5v/m/+X/
5f/m/+P/4P/f/9//4v/k/+b/6P/q/+r/6//r/+n/6v/q/+r/6v/r/+j/5//n/+n/6v/r
/+v/6f/r/+v/7v/u/+//8P/w//H/8f/y//T/9v/3//j/+P/5//3//v8CAAQACAALAAwA
DQANABAAEgAVABYAFwAaABwAHQAeABwAHgAgACAAIAAgACAAIQAhACIAIgAgACAAIAAh
ACEAHgAcABwAGgAVABMAEAANAA8AEgATABQAEQAPAAwACQAHAAMAAQAAAAMABAADAAMA
AAD9//v/+v/6//r/9//3//T/9P/0//T/9f/2//f/+P/5//n/+//7//f/9v/1//X/8//2
//b/9v/4//j/+f/6//f/9v/3//b/+P/3//f/+f/5//j/9//3//n/+v/8//7//P/6//r/
+v/5//n/+v/7//7//v/9//3//f/9//v/+//7//v/+//7//3//f/9//7//P/4//b/9P/3
//v//P/6//r/+v/6//n/+f/4//f/+P/6//v//P/9//3/AAAAAAEAAgADAAMABQAFAAUA
BQAGAAgACwALAAkACQANAA0ADwAQABEAEgATABQAFgAWABQAEAAKAAMABQAFAAMAAgAB
AP/////9//b/9P/y/+7/7v/s/+r/6v/o/+f/5//n/+f/5//m/+b/5f/l/+T/4//g/9//
3v/e/+P/5//q/+v/6f/o/+n/6P/o/+f/4//i/+L/3//f/+L/4v/g/+L/8P8JACkATgBt
AIYAmwCrAKMAhABYACMA+v/q/+z/7P/t/+v/6f/r/+z/5v/j/+f/6//s/+7/7f/s/+v/
6v/q/+r/6f/p/+v/6//r/+v/6//r/+r/6v/o/+n/6f/p/+f/5//m/+b/5v/l/+X/5v/o
/+b/5v/n/+j/6P/o/+j/5f/k/+T/4//l/+j/6v/s//D/8//y//P/8v/z//P/8//z//H/
8//z//T/9P/1//b/9f/1//T/9P/3//r//P/+/wIAAwAHAAgACAAIAAoACwAPABMAFgAc
AB0AHwAfAB8AIgAkACUAJgAjACQAJQAkACUAJgAnACkAJwAoACgAJgAjACIAIgAhACEA
IAAhACAAHAAZABUAEQATABQAEwASABAADwANAAsACQAFAAMAAgAEAAQAAgABAAEA///+
//7//f/8//j/9//4//j/+P/4//j/+P/4//j/+v/7//7////6//r/+v/7//n//P/8//z/
/P/8//3//v/9//z//f/8//3//f/+/wEAAAD+//z/+//+//7///8AAAEAAAABAAIAAgAB
AAEAAQAEAAQAAwADAAQAAwAAAP//AQABAAEAAQAAAP///v/+//z/+v/6//r//f8DAAYA
CAACAP///v/9//z//f///wAAAQAAAAAA///+/wAAAQAFAAYABwAIAAkACQAJAAkACQAJ
AAgACgANAA0AEAARABYAFwAXABgAGQAaABkAGgAcABwAGgAWABAACQAMAA0ADAAMAAYA
AwACAP///f/8//v/+P/1//L/7//u//D/7//v/+//7f/t/+z/7P/r/+v/6v/p/+n/6f/p
/+r/6P/p/+n/5//k/+T/5v/m/+r/5f/n/+j/5P/b/9X/2P/c/9z/3v/s/wMAHQA8AFkA
eACRAKEAnwCKAGIAMQAEAO7/6P/i/9v/3//n/+f/4P/i/+n/6f/l/+b/5v/o/+j/6P/o
/+b/5v/l/+X/4//j/+P/4//m/+f/5//o/+f/5//m/+X/5f/l/+T/5P/l/+X/5v/o/+f/
5P/j/+P/5f/m/+f/6P/m/+T/4//h/+P/5v/o/+r/6//t/+v/6//n/+f/5v/l/+f/5//r
/+3/7f/s/+z/7P/s/+3/7f/u//L/9v/5//z/+//7//7//v8BAAIABQAHAAkACwAMABAA
EgAVABYAFwAYABoAGwAcAB4AIAAiACIAIAAgACAAIQAiACQAJQAkACEAIAAgAB8AHAAa
ABoAGAAYABcAFQATABMAFAATABIADwANAAoABwAIAAUABAAEAAMAAgD///3//P/7//v/
/P/8//z/+f/5//b/9P/y//D/8//0//X/9v/1//X/9//3//L/8v/y//P/9f/4//j/+P/2
//T/8//y//T/9P/2//b/9//3//j/+//6//j/9v/1//T/9P/1//b/9//2//f/+P/5//n/
+v/7//z//P/7//v//P/7//j/9//7//3///8BAP7//f/8//z//P/6//z//P/8//z/+f/5
//j/9//1//b/9v/2//j/+f/9//7/AQACAAMAAwAEAAUABgAHAAYACAALAAsACAAHAAoA
CQANABAAEwAWABUAFAAUABIAFQAUABEADQANAA0ACwAKAAQAAQAAAP3/+v/6//r/+P/y
/+7/6v/o/+n/6f/q/+v/5//n/+b/5v/o/+n/6f/p/+v/6//r/+z/6f/p/+j/5f/i/+L/
5P/k/+r/6//p/+T/3v/d/9//4P/g/+L/5P/m//H/BQAgAEEAYgCBAKEAuQC6AJ4AbwA6
ABAA9v/s/+f/6f/v//H/8P/u/+P/2f/b/+T/7P/u/+7/7v/u/+z/6v/n/+X/5v/n/+j/
6f/o/+f/5f/k/+f/6f/q/+v/6f/p/+j/6P/n/+X/5P/k/+X/5P/l/+f/5f/k/+P/4v/k
/+b/6f/r/+n/6v/q/+r/6P/p/+b/5f/n/+v/7v/x/+//7f/v/+//7v/u/+//8P/x//P/
9P/2//X/9v/2//b/+v/7////AAABAAIABQAHAAUABQAEAAYADQATABcAGwAbABwAHAAc
ABoAHAAeAB4AHgAeAB4AHwAhACIAIgAgAB8AHgAeAB0AGwAYABcAFAAUABUAFQAVABMA
EgAPAAwABwAFAAIA//8AAP//AAACAAIAAgAAAP///v/9//3//v/8//z/+f/5//j/+P/4
//j/+P/4//j/+P/0//P/9P/z//L/9P/2//n/+P/6//n/+P/1//T/9P/0//b/9v/4//j/
9//1//T/9f/2//b/9v/3//b/9v/3//j/+P/2//b/9v/5//v//v8BAP7//P/5//f/+f/5
//f/9//3//f/9//3//P/+/////7/+//6//n/+P/2//f/9//3//n/+v/6//r/+v/7////
AAACAAQABgAHAAcABwAHAAcABgAIAAsACwAJAAkADQANAA8AEAARABIAEAAQABEAEAAU
ABQAEgAPAA0ADQALAAoABwAFAAUAAwD+//z/+v/2//H/7v/r/+r/6v/p/+n/6f/m/+X/
4//i/+L/4f/f/93/4v/l/+j/7P/q/+n/5//j/+L/4v/k/+T/5v/p/+f/4P/a/9n/2f/U
/9j/4P/k/+b/8f8FACAARQBsAIsAowC5ALwAogBxADgACADu/+j/6f/p/+n/6f/m/+L/
3//d/+P/6P/s/+n/6P/n/+b/5v/m/+X/5f/l/+X/5f/l/+f/5//m/+b/5v/n/+f/5//m
/+X/4//i/+L/4f/h/+L/5P/k/+b/6f/p/+j/5//m/+T/5P/l/+X/5//o/+j/6P/n/+f/
4//h/+X/6f/s/+//7P/p/+r/6f/s/+z/7f/u/+7/7//v//D/7//w//D/8P/z//X/+v/8
//v//P///wEABwALAA4AFAAVABcAFwAXABYAGAAZABoAHAAeACAAIAAeAB4AHgAfACEA
IgAiACAAIQAgACAAHwAdABoAGQAWABcAFwAWABUAEQAQAA0ACgAKAAkABwAFAAQAAQAA
AAAA/v/8//j/9f/3//f/+P/6//n/+P/0//P/8v/y//L/8v/y//L/8v/y//P/8//1//X/
8P/w//D/8f/z//b/9v/2//f/9v/2//b/9P/y//L/8P/x//H/8v/1//j/+P/4//n/9//2
//b/9v/4//b/9v/2//f/9//4//n//P/8//v/+//7//v/+f/5//r/+//8//3//f/9////
/v/8//z//P/8//v/+//6//n/+v/8//3//v/9//3/AAAAAAMABAAFAAUABwAHAAcABwAF
AAYACAAHAAkACQANAA0ADQAOAA8AEAARABIAFAAUABgAGAAWABMAEAAPAAwACgAHAAUA
BQADAP7//P/6//b/9f/y/+//7v/s/+v/6//r/+f/5//m/+b/6f/p/+j/5//k/+P/4v/i
/+P/5f/m/+X/5f/m/+n/6v/s/+X/5f/m/+L/3//f/97/3v/g/+T/6v/3/wsAKABLAGwA
hwCjALkAtACWAGkAOAAMAPb/8v/r/+X/5f/p/+r/4v/b/9//5//q/+r/6P/o/+j/6P/m
/+b/5f/l/+T/4//i/+H/4v/j/+P/5P/n/+n/6v/r/+r/6f/n/+b/5//n/+j/6v/o/+b/
5v/n/+b/5v/m/+b/6P/o/+n/6f/n/+j/6P/o/+r/7f/s/+3/7//x//L/8//x/+3/7f/r
/+z/7P/t/+7/8P/x//H/8v/0//b/9//4//j/+f/9//7//f/+/wEAAwAGAAkACwAQABAA
EwAUABUAGAAaABsAHAAeACAAIgAiACAAIAAgACEAIQAiACIAIAAhACAAIAAfAB4AHAAc
ABoAFgAVABMAEQAQABAADgAMAAsACwAKAAkABQABAP///v/+//7//P/7//r/+f/5//r/
+P/4//X/9f/1//b/9//4//X/9P/z//L/9P/1//j/+f/0//T/9P/1//T/9v/1//T/9P/0
//X/9v/0//T/9v/2//b/9f/1//f/9//2//X/9f/2//b/9//4//v/+v/7//z/+//5//j/
9//4//j/9//3//z//f/8//3/+//7//v/+//9//3//f/+//7/+P/6//r/+v/6//r/+//7
//v/+P/4//f/9v/6//3/AwAGAAUABgAHAAcABwAHAAcABwAKAAwADwAPAA4ADQAQAA8A
DQAOAA8AEAASABQAFwAYABgAFgASAA0ADQANAAsACgAGAAMAAgD///3//P/7//j/9f/y
/+//7v/r/+n/6P/n/+j/6f/p/+r/6P/n/+X/4//k/+X/5v/o/+j/6f/p/+f/6P/o/+r/
6v/q/+n/5//k/97/1//V/9j/3v/m/+r/8P8BACEARgBjAH4AmwCvALEAmABsADkADgD0
/+7/6v/p/+3/7f/t/+z/6P/n/+X/5//m/+b/5v/m/+b/5v/n/+j/6P/p/+n/6f/p/+n/
5//n/+b/5v/o/+n/6f/p/+n/6f/o/+j/5v/l/+X/5v/m/+T/5P/l/+f/6P/p/+r/6f/o
/+j/5//p/+r/6v/q/+r/6//o/+f/6P/r/+3/7//u/+v/7P/r/+//8P/y//T/8v/z//P/
9P/2//j/+f/6//v/+//+//7/AQACAAUABwAJAAsADAAQABUAGQAbAB0AHQAeAB4AHgAg
ACIAJAAkACYAJgAmACcAJgAmACUAIgAjACIAIgAhACAAHgAeABwAGQAXABQAEQARABIA
EQAQAA0ACwAIAAUABAABAAAAAAACAAIAAAD///v/+f/4//j/9v/2//P/8//0//T/9P/0
//L/8v/y//L/8v/z//b/9//0//T/9P/1//X/+P/4//j/9//2//b/9v/4//j/+v/6//n/
9//2//f/+f/4//f/9//4//j/+f/6//j/9v/2//b/9//3//j/+f/8//z/+//7//v/+//5
//n/+f/5//n/+f/7//v/+//8//j/+P/6//7//v/8//r/+P/2//j/+f/5//n/+//8//z/
/P/+////AwAEAAUABgAHAAcABQAFAAUABQAEAAYACQAJAAsACwAPAA8ADgAOAA4ADgAR
ABIAFAAUABIAEAAMAAcABgAFAAIAAAD///3//f/7//f/9v/1//L/7//s/+n/6P/o/+f/
5//n/+X/5f/k/+T/5f/l/+T/4//j/+P/4//k/+b/5//n/+X/4v/i/+T/5P/e/+P/4//e
/9r/1//X/9r/3v/e/+T/9v8PAC0ATgBtAIYAmwCpAJkAcABCABcA+P/u/+z/6P/n/+n/
6f/h/9j/2P/d/+P/5f/s/+z/6f/o/+f/5v/k/+T/4//j/+T/5f/m/+f/5f/l/+T/5P/k
/+X/5f/l/+f/5//m/+b/5P/j/+P/5P/i/+D/4P/h/+D/4P/g/+D/4f/i/+T/5f/j/+T/
5P/k/+b/6f/o/+n/5//p/+r/6//q/+f/6P/n/+r/6v/r/+z/7P/t/+3/7v/y//T/9f/2
//r/+////wAAAAAAAAIAAwAIAAsADQASABMAFQAVABUAFAAWABcAGAAZABwAHwAgACAA
IAAgACEAIwAkACQAIgAgAB4AHQAbABgAFgAWABQAFQAVABQAEwARABAADQAKAAgABwAF
AAMAAgD///7//v/8//z/+v/5//n/9//2//b/9f/0//D/7//x//T/9//6//f/9v/1//T/
9f/1//f/9//0//T/9P/1//T/9v/1//T/9P/0//X/9v/0//T/9v/2//j/9//3//n/+f/4
//f/9//4//j/+f/6//r/+P/4//j/+P/3//f/9//7//z//P/9/wIAAwACAAMAAAD9//r/
9//3//f/9//4//r/+P/2//j/9v/2//b/9v/3//n/+v/7//n/+v/6//r//v///wMABAAB
AAAA///9////AQADAAUABQAGAAgABwAKAAsAEAARABEAEgATABQAFAAUABUAFAAUABIA
DgAJAAsACwAJAAgAAwD///3/+f/4//j/+P/2//H/7v/r/+r/6P/n/+f/5//j/+P/4v/i
/+P/4//i/+H/5P/l/+b/6P/n/+f/5v/j/+P/5P/n/+j/5P/h/+H/5P/i/9f/1f/e/+T/
5P/m//L/AQAVADQAVwB0AI8AoQClAJAAZgAtAPr/7P/w/+z/5//p/+//7//u/+b/4f/h
/+X/6P/q/+n/6P/n/+b/6P/o/+f/5//o/+n/6v/r/+r/6f/n/+b/5f/l/+T/4//k/+X/
5f/m/+T/4//j/+T/5//m/+f/6f/n/+b/5f/k/+T/5P/l/+X/5//o/+j/6P/q/+3/7P/t
/+v/7f/u/+//7f/r/+3/7f/s/+z/7f/u//H/8//0//b/9f/2//b/9v/5//v/AAACAAMA
BAAHAAkACgALAAsADgASABUAFgAXABkAHAAeACAAIgAkACYAJgAjACIAIQAhAB8AIAAg
AB4AHgAeAB8AHwAdABoAGQAWABcAFwAWABUAEgASABAADgAKAAkABwAFAAYAAwACAAIA
AQAAAP3/+//8//v/+//8////AAD+////+//6//n/+P/2//b/9v/2//P/8//1//X/8v/y
//L/8//1//j/+P/4//X/9P/0//T/9f/2//n/+v/3//X/9P/1//f/+P/5//v//P/8//3/
/v/8//j/9v/0//b/9//5//v/+//6//j/9//5//n/9//3//n/+f/5//n/9v/1//T/9P/4
//j/9P/u/+//8P/x//L/8//1//b/9//3//j/+P/4//n/+f/8//z///8AAAEAAQABAAEA
AQABAAAAAgAFAAUACAAJAA4ADwALAAoACQAIAA0AEAAUABYAFAAQAAoAAwADAAMAAQAA
AP///f/9//v/9f/y/+//6v/o/+b/5P/k/+b/5f/l/+X/4f/h/+D/4P/h/+H/4P/f/9//
3//f/+D/3//f/97/2//d/97/4f/i/97/2//b/9z/3P/Z/9f/2P/W/9b/3v/u/wMAIQBE
AGEAegCRAKMAoQCCAFQAIQD8/+z/6P/i/93/4f/j/+H/2P/U/9f/4f/l/+b/5v/k/+L/
4P/e/97/3v/d/93/3//h/+P/5f/i/+H/3//e/+D/4f/h/+H/4f/h/+D/4P/g/9//3//g
/9//3P/b/9v/2v/a/9r/2v/d/97/4P/h/+D/4P/f/97/3//h/9//3//f/+H/4v/j/+X/
4//l/+X/6P/o/+n/6v/p/+n/6P/o/+j/6v/r/+z/8P/x//X/9v/3//j/+//9////AQAC
AAYABgAHAAYABQAHAAoADAAOAA4AEAASABIAEAAQABAAEQASABQAFQAUABEADgAMAAkA
DQAOABEAEgANAAsACAAFAAMAAgD///z//P/9//3//f/6//X/8v/w//P/9P/z//P/8f/v
/+7/7v/v//D/7v/v/+v/6v/p/+j/6P/o/+j/6P/n/+f/6f/p/+f/6P/p/+v/6P/q/+n/
6P/q/+r/6//s/+n/6P/p/+j/6f/p/+r/7f/r/+r/6f/p/+v/7P/u//D/8P/u/+7/7v/t
/+v/6v/p/+z/7v/v//H/8f/x/+//7//s/+v/6v/p//P/8f/r/+z/6v/q/+r/6v/t//H/
9P/3//T/8v/v/+z/7v/v//P/9P/3//r//f////3/+//5//f/+//+/wIAAwACAAEABAAD
AAMABAAFAAYACAAKAA0ADgANAAoABQD//wAAAQAAAAAA+//3//X/8f/v/+7/7f/q/+b/
4v/e/9z/3P/b/9v/2//a/9v/2//c/9z/2//Z/9f/2f/Z/9n/2v/a/9v/2//Z/9b/1v/Y
/9j/3v/b/9n/0v/M/8n/y//Q/9D/zv/Q/9r/7f8HACIAQQBgAIEAoQCxAKYAhABTAB4A
9P/i/9z/1f/T/9X/2//e/9r/0//R/9P/2P/e/9z/3P/c/9z/3v/e/93/3f/a/9n/2P/X
/9j/2f/Z/9r/2P/Z/9n/2f/Z/9n/2P/Y/9j/1//X/9j/1v/U/9T/1f/Y/9j/2P/Y/9b/
1v/X/9f/2f/a/9r/2v/Y/9n/1v/V/9P/1f/W/9f/2v/Z/9z/3f/g/+D/4f/i/+D/4f/h
/+L/5f/o/+r/7P/t/+3/8P/w//H/8v/1//f/9//5//r//v8CAAUABgAHAAgACgALAAwA
DAAOABAAEAASABIAEgATABMAFAAUABIAEQAQABAADwAQAA4ADgAMAAcABQACAP////8A
AP///v/8//v/+f/3//b/8//y//L/8v/y//D/7//r/+n/6P/o/+n/6v/o/+n/5f/i/9//
3P/f/+L/5f/o/+f/5//p/+n/4//i/+H/4f/h/+T/5P/k/+P/4v/i/+L/5P/k/+b/5v/o
/+f/5//p/+f/5v/l/+X/5v/m/+f/6P/m/+T/5P/k/+P/4//k/+X/5//o/+j/6f/q/+n/
5v/l/+v/6//r/+n/6P/n/+b/5f/k/+L/4//j/+P/5f/m/+b/5v/q/+v/7//w/+7/7v/u
/+3/7f/t/+3/7f/x//T/+P/5//f/9//7//v/+//8//3//v/9//7/AAAAAAAA/v/6//X/
9v/3//b/9v/x/+3/6//n/+T/5P/k/+L/3//c/9n/2P/a/9n/2f/Z/9f/1//W/9b/1v/V
/9P/0f/P/8//z//Q/9H/0//U/9P/0P/Q/9L/0v/S/9n/1//S/8z/y//H/8T/xv/K/87/
1v/p/wUAJABHAGQAfwCVAJsAiABkADcACADk/9b/1v/T/83/0//f/9r/zv/L/8//0f/O
/8z/zf/O/8//0P/R/9L/0v/T/9D/z//O/83/z//P/87/zv/R/9P/1P/V/9L/0f/P/87/
0P/P/8//0P/Q/87/zv/P/8//zv/N/8z/zv/O/8//z//O/87/zf/M/87/0f/Q/9H/zv/P
/8//z//R/8//0f/R/9L/0v/T/9T/1P/V/9X/1v/a/9z/3f/e/97/3//j/+T/5//o/+v/
7f/t/+//8P/0//X/9//3//f/+//+/wAAAgABAAIAAwACAAQABAAEAAUABAAEAAMAAAAA
AAAAAQABAAIAAAAAAP7/+v/3//P/7//v//D/7//u/+3/7f/s/+v/6f/l/+P/4v/k/+T/
4v/h/97/2//Z/9j/2v/a/9f/1//V/9T/0//S/9X/1v/X/9j/1//X/9n/2f/U/9T/1P/V
/9f/2v/a/9r/2P/W/9X/1P/R/9D/0f/Q/9T/1f/X/9v/2f/Y/9f/1//W/9b/1//Y/9j/
2P/U/w==
         </WaveFormData>
      </LeadData>
      <LeadData>
         <LeadByteCountTotal>10000</LeadByteCountTotal>
         <LeadTimeOffset>0</LeadTimeOffset>
         <LeadSampleCountTotal>5000</LeadSampleCountTotal>
         <LeadAmplitudeUnitsPerBit>4.88</LeadAmplitudeUnitsPerBit>
         <LeadAmplitudeUnits>��V</LeadAmplitudeUnits>
         <LeadHighLimit>2147483647</LeadHighLimit>
         <LeadLowLimit>268435456</LeadLowLimit>
         <LeadID>V1</LeadID>
         <LeadOffsetFirstSample>0</LeadOffsetFirstSample>
         <FirstSampleBaseline>0</FirstSampleBaseline>
         <LeadSampleSize>2</LeadSampleSize>
         <LeadOff>FALSE</LeadOff>
         <BaselineSway>FALSE</BaselineSway>
         <ExcessiveACNoise>FALSE</ExcessiveACNoise>
         <MuscleNoise>FALSE</MuscleNoise>
         <LeadDataCRC32>2627622059</LeadDataCRC32>
         <WaveFormData>
CAAIAAgACAAIAAgACAAIAAUABAADAAIA///+//3//P/5//j/9//2//X/9P/z//L/8f/w
/+//7v/t/+z/6//q/+j/6P/o/+j/6v/q/+r/6v/t/+7/7//w//L/9P/2//j/+v/6//r/
+v/9/wAAAwAGAAoADAAOABAADgAOAA4ADgAPABAAEQASABAAEAAQABAAEQASABMAFAAR
ABAADwAOAAwADAAMAAwADgAOAA4ADgAMAAwADAAMAAoACgAKAAoADAAMAAwADAAMAAwA
DAAMAA4ADgAOAA4ADAAMAAwADAAOAA4ADgAOAA4ADgAOAA4ADgAOAA4ADgAQABAAEAAQ
AA4ADgAOAA4ADwAQABEAEgASABIAEgASABEAEAAPAA4AEQASABMAFAAUABQAFAAUABMA
EgARABAAEgASABIAEgAPAA4ADQAMAA4ADwAOAA8AEAARABEAEgASABMAEwAVABcAGAAY
ABYAEQAPAA0ACwALAAsACgAJAAYABQAEAAMABQAEAAIAAgADAAQAAwAEAAUABgAGAAYA
BwAHAAgACgAPAA8ADwAPAA8ADwAPAA8ADQAMAAsACgAMAAwACwALAA0ADgAPABAADgAO
AAwADAANAA0ADQANAA8ADwAPABUAGAAWABoAIgAoACwAKAAbAAcA9v/i/8T/pf+L/3T/
a/9t/3T/f/+M/5n/rP/C/9L/4P/t//X/+P/+/wEABQAIAAsACwALAAsADgAMAAwADAAM
AA4ADgANAA0ADgAPABAAEQAQABAAEQASABIAEgATABMAEQARABEAEgAUABQAFAASABQA
FAAUABQAFAATABIAEgAUABUAFQAVABcAFwAXABcAFwAWABMAEQATABIAEgASABEAEAAO
AAwADAALAAwACwAKAAgABgAEAAYAAwAAAP///f/8//r/+P/2//T/8v/v/+//7v/t/+z/
7v/u/+7/7//t/+3/7f/t/+z/7v/v/+//8f/x//L/9P/3//j/+f/7//v//v///wAAAgAD
AAQABgAJAAwADAANAA8AEQATABMAFQAVABUAFQAUABQAEwATABMAEwATABMAFAATABIA
EgAQABAAEAAQAA8ADwAPAA0ADQAOAA4ADgAQAA8ADgAOAA4ADgAOAA8ADQAOAA4ADgAN
AA0ADAAMAAoACgAKAAsADAAMAAwADAAOAA4ADwAPAA4ADQAMAAsADAANAA4ADwAOAA0A
DQANAA0ADQANAA0ADwAPAA8ADgAOAA4ADgAOAA4ADgAOAA4ADAAMAAwADAAMAAwADAAM
AA4ADgAOAA4ADAANAA0ACwAOABAAEgATABMAEgASABEAEQASABIAEQAOAAsACQAHAAMA
AQABAAAAAAD//wAAAQABAAEAAAD+//z//P/8//r/+//+/wEAAwACAAEA///+/wEABQAG
AAcABwAHAAcABwAFAAQABAAEAAQABAAEAAMAAgACAAEAAAACAAIAAgAAAAEAAwAEAAUA
AwADAAUABwANABQAGAAaABoAHAAeABgABwD5/+z/1P+y/43/cf9e/1n/W/9i/3H/gv+V
/6r/vP/K/9T/3f/l/+r/8P/z//n/AAABAAAA///+/wAAAgACAAIAAgAEAAQAAwADAAEA
AQABAAEABAAEAAUABgAFAAQABAADAAMAAwADAAQABgAGAAYABAAGAAYABgAGAAcABwAH
AAgABwAHAAYABQAGAAcACAAJAAgACAAGAAUABQAEAAQABAAGAAYABQAEAAIA///+//v/
/f/8//v/+v/5//X/8f/v/+7/7v/t/+z/6//q/+n/5//m/+T/4v/g/+H/4v/j/+X/5f/l
/+X/5f/l/+b/5v/l/+j/6f/r/+7/7//w//H/8//1//j/+f/6//z//f/+/wAAAAACAAEA
AQAFAAcACQAJAAkACQAJAAkADAAMAAsACwAKAAkACAAHAAgABwAGAAYABgAGAAYABgAH
AAcABwAFAAUABgAGAAYABAADAAIAAgAEAAQABAAFAAcACAAIAAgABwAHAAYABgAIAAgA
CAAJAAgACAAIAAgABgAGAAcABwAJAAkACQAJAAcABwAHAAcACAAJAAsADQALAAsACwAL
AAoACQAIAAYACAAIAAgACAAEAAYABgAGAAYABgAGAAYABgAGAAYABQAEAAMAAgADAAUA
BgAFAAcACAAJAAkACAAIAAkACQANAA4ADgANAAkABQACAP///v/9//7//v/8//n/+P/3
//n/+f/4//b/9//4//n/+P/2//j/+v/7//r/+//7//z//v8BAAEAAQD//////////wAA
AAABAAIAAAAAAAAA/////wAAAAAAAP7//v/+//z//v////////8BAAEAAQABAAUACAAO
ABQAGgAeACIAGgAJAPX/5P/I/6b/hf9p/1j/U/9T/1j/Y/90/4f/mv+w/8T/1P/f/+X/
7P/y//X/9//6//3/////////AgAAAAAAAAAAAAIAAgABAAEAAwADAAMAAwADAAIAAgAC
AAIAAgADAAMAAwADAAMABAAEAAQABAACAAIAAgACAAIAAQABAAEAAgAEAAUABQAFAAUA
BQAFAAUABgAGAAQAAwADAAIAAgACAAQABAADAAIAAQD//////f/7//r/+f/4//r/9//0
//P/8v/y//H/8P/u/+z/6v/n/+f/5v/l/+T/4v/i/+L/4//l/+X/5f/l/+j/6v/r/+v/
6//r/+z/7v/w//L/9P/3//n//P/9//7//v///wAAAgADAAYABgAHAAcACQALAAsADAAN
AA4ADwANAAwACgAJAAkACQAJAAkACQAJAAkACgAHAAYABQAEAAQABQAGAAUAAwAEAAQA
BAAGAAUABAAEAAYABgAGAAcABgAGAAUABAAHAAcABgAGAAYABgAGAAcABgAGAAYABgAI
AAgACQAJAAgABwAGAAUACAAJAAoACwAJAAkACgALAAsACwALAAsACwALAAsACgAIAAgA
CAAIAAoACAAKAAoACgAKAAoACQAIAAcABgAHAAgACQAKAAkACQAIAAUABgAIAAoACwAO
AA4ADwAPAA8AEAAQAA8ADAAJAAcABQABAP/////+/////f/9//3//f/9//z/+v/4//j/
+P/2//j/+v/8//3/AAABAAEAAgAEAAcABwAHAAUABQAFAAUABQAEAAQABAAGAAYABgAF
AAQABAADAAIABAAEAAQAAgAAAAEAAQABAAEAAQABAAUACwAOABQAGgAeACAAIgAeAA0A
+f/q/9D/qv+F/2n/VP9N/1H/Wv9p/3r/jf+k/7j/yv/U/93/5f/u//T/+f///wIAAQAB
AAEAAQAEAAIAAgACAAIABAAEAAMAAwABAAEAAQABAAMABAAGAAgABwAGAAYABQAGAAcA
CAAKAAkACAAHAAQABgAGAAYABgAHAAcABwAIAAYABwAHAAcACQAJAAkACQAKAAoACAAH
AAcABgAGAAYABgAGAAUABAABAP/////9/////v/9//z//v/7//j/9//z//L/8P/u/+//
7v/t/+v/6f/o/+f/5v/m/+b/5v/n/+f/5//n/+f/5//o/+j/5//q/+v/7f/w//H/8v/z
//X/+f/8//3//v8AAAEAAgAEAAUACAAIAAkADQAPABEAEQAPAA8ADwAPABIAEgARABEA
EQARABEAEQAPAA0ACwAKAAgACAAIAAgABwAHAAcABQAHAAgACAAIAAoACQAIAAgABwAG
AAUABQAGAAgACQAKAAoACQAHAAYABgAGAAYABwAKAAoACgAKAAgACAAJAAkADAANAA4A
DwAOAA0ADAALAAsACwAMAA0ADQANAA0ADQANAA0ADQAMAAwADAAMAAwACgAKAAoACQAL
AA0ADAAOAA4ADgAOAA0ADAALAAoACwAMAA0ADgAMAA0ADQALAAsADAANAA0AEAAQABEA
EQARABIAEgARAA4ACwAJAAcABwAFAAUABAABAP/////////////+//z/+//6//n/9v/3
//r//f///wAAAQABAAIABAAHAAcABwAJAAkACQAJAAgABgAFAAQAAgACAAIAAQD//wAA
AAAAAAMABAAFAAQAAgADAAMAAwD//wEAAwAJAA8AGAAcACAAIgAkACAAFgAFAPP/3v++
/5b/df9f/1b/Vf9b/2j/c/+G/5//tP/E/9L/3P/l/+//9v/4//v/AQAEAAMAAwADAAMA
BgAEAAQABAAEAAgACAAHAAcABgAFAAQAAwAGAAYABwAIAAYABgAHAAcAAwADAAMABAAF
AAYABwAGAAQABAAEAAQABQAFAAUABgAIAAkACQAJAAcABwAHAAcACwAMAAsACwAJAAgA
CAAIAAgACAAHAAYAAwABAAEA//////7//f/8//7/+//4//f/8v/w/+3/6v/q/+r/6v/p
/+r/6v/q/+r/6P/o/+j/6f/p/+n/6f/p/+r/7P/t/+3/8f/x//L/9P/3//j/+f/7//v/
/v///wAAAAABAAIABAAFAAgACAAJAAsADQAPAA8ADwAPAA8ADwAPAA4ADAALAAwADQAO
AA8ADgANAAwADAAMAAwADAAMAAsACwALAAkACAAIAAcABgAIAAcABgAGAAYABgAGAAcA
CAAKAAsADAAMAAsACQAIAAgACAAIAAkACgAKAAoACgAKAAoACwALAA0ADQANAA0ADQAN
AA0ADQALAAsADAANAA8ADwAPAA8ADQANAA0ADAAOAA4ADgAOAAwADAAMAAsACQAJAAsA
DgAMAAwADAAMAAwADAAMAAwADAAMAAwADAAMAAoACwALAAkACgAMAA4ADwAOAA4ADwAP
AA8AEAAQAA8ADwANAAwACwAJAAcABwAGAAUAAwADAAMAAQABAAAA/v/+//7//v/8//r/
/P/+////AAABAAEAAgAEAAcABwAHAAkACQAJAAkACAAGAAUABAAFAAYABwAHAAUABgAG
AAYACAAIAAgABgAEAAUABQAFAAcABQAHAA0AEQAUABoAIAAkACYAJgAcAAkA+f/s/9T/
sv+T/3f/Yv9f/2P/av95/4z/of+0/8L/0P/a/+H/5//y//z///8BAAYABwAGAAUABAAG
AAUABAADAAIABQAGAAYABwAFAAUABQAFAAcACAAKAAwACwAKAAoACQAJAAkACQAKAAgA
CAAIAAYABgAGAAYABgAHAAcABwAIAAoACwALAAsACwALAAsACwAKAAoACAAHAAUABAAE
AAQABgAGAAUABAABAP/////9/////v/9//z//v/7//j/9//1//T/8v/w//H/8P/v/+3/
6//q/+n/6P/o/+j/6P/p/+f/5//n/+f/5//o/+j/5//s/+3/7//y//H/8v/z//X/9//6
//v//P8AAAEAAgAEAAUACAAIAAkACwANAA8ADwAPAA8ADwAPABAAEAAPAA8ADwAPAA8A
DwANAAsACQAIAAkACgALAAwACwALAAsACQALAAwADAAMAA4ADQAMAAwACwAKAAkACQAJ
AAoACgAKAA0ADQAMAAwADAAMAAwADQANAAwACwAKAAkACAAIAAcACAAJAAoACwAMAA0A
DgAPAA0ADQAOAA8ADQANAA0ADQAOAA8AEAAQABIAEgASABIAEgASABEAEAAPAA4ADgAO
AA4ADgAMAAwADAAMAA4ADwAPAA0ADQAOAA8ADwAOAA4ADwAPABIAFAAVABUAEAANAAsA
CQAHAAUABQAEAAUAAwADAAMAAgABAP///P///wAAAQAAAP3//v//////AAABAAEAAgAE
AAcABwAHAAYABQAEAAMABAAEAAUABgAIAAgACAAHAAkACgAKAAoACAAIAAgABgAGAAcA
BwAHAAcACQANAA8ADQAOABQAGgAaAB4AJAAkABsACQD4/+j/0P+v/5H/dv9n/2X/av9v
/3r/i/+c/6z/vv/O/9v/5//w//T/9f/3//z///8BAAEAAQAEAAUABgAHAAgACQAIAAYA
BQADAAMAAwADAAQABAAFAAYABgAGAAcABwAHAAcABwAIAAgACAAIAAYABwAIAAkACgAJ
AAkACQAKAAoACwALAAsACwALAAsACwAMAAwACgAJAAsACgAKAAoACgAKAAkACAAHAAUA
BQADAAUABAADAAIA///7//f/9f/0//T/8//y/+7/7P/q/+f/6f/o/+f/5v/o/+j/6P/p
/+j/5//m/+X/5v/o/+n/6f/t/+3/7v/w//H/8v/z//X/9f/4//n/+v/7//v/+//8/wAA
BAAFAAcABwAJAAsACwALAAsACwALAAoACgAJAAkACQAJAAkACQALAAsACwAMAAoACgAK
AAoACQAJAAkABwAIAAoACwAMAAoACQAIAAgACgAKAAoACwALAAwADAAMAAsACwAKAAoA
CgAKAAoACwAKAAoACgAKAAoACgALAAsACwALAAsACwANAA0ADQANAA0ADQAOAA8ADgAN
AAwACwAOAA8AEAAQABAAEAAQAA4ADwAQABEAEgATABQAFQAWABIAEAAOAAwADgARABMA
EwASABIAEgARABIAEgATABMAFQAWABYAFQASAA8ADQALAAsACQAJAAgABQADAAMAAwAF
AAUABAACAAQABAAEAAIA//8AAAEAAQAEAAUABQAGAAYACQAJAAkACQAJAAkACQALAAoA
CgAKAAkACAAHAAUABgAIAAkACgAKAAoACgAIAAgACQAJAAkACwANAAsACQANABQAFgAa
ACAAJgAqACgAHQAJAPb/6P/Q/6//j/9y/2P/X/9g/2X/cv+F/5r/rP/C/9L/3f/n/+z/
8P/1//f/+v///wEAAwAFAAoACQAIAAcABgAIAAgABwAHAAkACQAJAAkACAAIAAkACgAK
AAoACwALAAkACQAJAAoACgAKAAoACAAJAAoACwAMAAoACQAIAAgACQALAAwADQALAAsA
CwALAA0ADgANAA0ACwAKAAoACgAJAAgABgAEAAYABQAGAAUABAACAAAA/v/8//n/9v/1
//X/9P/y//D/7f/s/+v/6f/p/+j/5//m/+b/5v/m/+f/5//n/+f/5//q/+z/7f/t/+7/
7f/t/+7/8P/y//T/9//5//z//f/+/wAAAQACAAQABQAIAAgACQAJAAsADQANAA8ADwAP
AA8ADgAOAA0ADQALAAsACwALAAsACwALAAwACgAKAAoACgAHAAcABwAFAAcACAAIAAgA
CgAJAAgACAAKAAoACgALAAkACgAKAAoACQAJAAgACAAGAAYABgAHAAgACAAIAAgACwAM
AA4ADwAMAAsACgAJAAoACwAMAA0ADwAPABAAEQARABEAEQARABMAEwATABIAEAAQAA4A
EAAQABAAEAAQAA4ADgAOAA4ADAAMAAwADAAOAA8ADwANAAsADAANAA0AEAAQABEAEQAT
ABQAFAATABAADQALAAkACQAHAAcABgADAAEAAQABAAMAAwACAAAAAAAAAAAA/v/8//7/
AAABAAIAAwADAAQABAAHAAcABwAIAAkACgALAAsACgAKAAoACAAIAAgABwAIAAoACwAM
AAoACgAKAAgABgAHAAcABwALAAcABwAJAAsAEAAWABoAHgAkACgAJgAXAAEA8P/i/8b/
of+B/2b/Wf9X/1j/Xf9s/3//lP+o/7r/zP/b/+P/5v/s//X/+f/8////AAABAAIABgAF
AAQAAwACAAQABAADAAMABAAFAAYABwAIAAgACQAKAAoACgALAAsABwAHAAcACAAIAAgA
CAAGAAYABgAGAAYABQAFAAUABgAIAAkACQAJAAcABwAHAAcACgAKAAgABwAHAAYABgAG
AAYABgAFAAQABAADAAQAAwACAAAA/v/8//z/+f/2//X/8//y//D/7v/t/+z/6//p/+v/
6v/p/+j/5//m/+X/5f/l/+X/5f/l/+b/6P/p/+n/6//r/+z/7v/v//D/8f/z//T/9v/2
//b/+//9////AgADAAYABgAHAAcACQALAAsACwALAAsACwAKAAoACQAJAAsACwALAAsA
CwALAAsADAAJAAgABwAGAAYABwAIAAcACQAKAAoACgAIAAcABgAGAAYABgAGAAcABQAG
AAYABgAJAAkACAAIAAYABgAGAAcACAAIAAgACAAKAAoACwALAAkACQAJAAkACwALAAsA
CwAJAAkACgALAA0ADQANAA0ADQANAA0ADAAOAA4ADgAOABAAEAAPAA4ADQAMAAsACgAJ
AAgACgAKAAoACgAKAAsACwAJAAsADAANAA0ADgAOAA8ADwAPABAAEAAPAA0ACwAKAAkA
BgADAAIAAAABAP/////////////+//z/+v/6//r/+P/6//z//v////7//////wAABAAH
AAcABwAFAAUABQAFAAUABAAEAAQABgAGAAYABQADAAQABAAEAAYABgAGAAQABAAFAAUA
BQAFAAMABwAJAA0AEAAUABoAIAAmACYAHAAJAPv/6v/M/6L/f/9j/1T/Uf9T/1r/af98
/5H/pP+2/8j/1v/d/+X/8P/6//3//f/+////////////AgADAAQABQAGAAYABgAFAAUA
BwAHAAcABwAIAAgACQAKAAgACAAJAAkABQAFAAUABgAGAAYABgAEAAQABAAEAAQABwAH
AAcACAAHAAcABgAFAAcABwAHAAcACgAKAAgABwAGAAQAAwACAAMABAAEAAQAAQD/////
/f////7//f/8//7/+//4//f/9f/0//L/8P/v/+7/7f/r/+v/6v/p/+j/6v/q/+r/6//r
/+v/6//r/+z/7v/v/+//8//z//T/9v/2//b/9v/3//n//P/9//7/AAABAAIABAAFAAgA
CAAJAAsADQAPAA8ADQANAA0ADQAOAA4ADQANAA8ADwAPAA8ADQALAAkACAAJAAoACwAM
AAoACQAIAAUABwAIAAgACAAJAAkACQAKAAcABgAFAAUABQAGAAYABgAIAAkACQAKAAoA
CgAKAAsADAAMAAwADAAOAA4ADwAPAA8ADwAPAA8ADQANAA0ADQAOAA8AEQATABEAEQAR
ABEAEAAPAA4ADAANAA4ADwAQABAAEAAOAA8AEAAPAA4ADQAMAAwADAAMAAwADgAOAA4A
DgAOAA8ADwANAA0ADgAPAA8AEAAQABEAEQASABIAEQAPAAwACQAHAAUABQADAAMAAgD/
//3//f/9///////+//z//v/+//7//P/+/wAAAgADAAQABQAFAAYABgAJAAkACQAJAAkA
CQAJAAkACAAIAAgACgAKAAoACQAHAAgACAAIAAYABgAGAAQABQAHAAgACQAHAAkACwAN
ABEAFgAcACAAJAAoACAAEgD//+3/1P+w/4z/b/9d/1r/Xf9h/2j/ef+O/6X/tv/I/9j/
4P/p/+//9v/8////AQAEAAcABQAFAAUACAAFAAQAAwACAAQABAADAAMABAAFAAYABwAJ
AAoADAAOAA4ADgAPAA8ADAALAAoACgAIAAgACAAGAAgACAAIAAgACQAJAAkACgAKAAsA
CwALAAkACQAJAAkADAAMAAoACQAIAAYABQAEAAIAAgABAAAAAAD//wAA//////7//f/8
//z/+f/2//X/9f/0//L/8P/t/+z/6//p/+z/7P/s/+z/6f/o/+f/5//p/+n/6f/p/+r/
7P/t/+3/7//v//D/8v/z//T/9f/3//f/+v/7//z/AQADAAUACAAHAAoACgALAAsADQAP
AA8AEQARABEAEQARABAADgANAA8ADwAPAA8ADgANAAwADAAOAA4ADgAOAAsACwALAAkA
BgAGAAUABAAFAAUABQAGAAcACAAJAAsACQAKAAoACgALAAsACgAKAAoACgAKAAsADAAM
AAwADAANAA4AEAARAA8ADwAPAA8AEQARABEAEQAQAA8ADwAPABEAEQARABEAEQARABEA
EAAQABAAEAAQABIAEAAQABAADwAOAA0ADAANAA4ADwAQABAAEAAQABAAEAARABEADwAN
AA4ADwAPABAAEAARABEAEwAUABQAEwAOAAsACQAHAAcABQAFAAQAAwABAAEAAQD/////
/v/8//7//v/+//z/+v/8//7///8BAAMABAAGAAYACQAJAAkABwAHAAcABwAIAAgACQAK
AAoACgAKAAkABwAIAAgACAAIAAgACAAGAAQABQAFAAUAAwAFAAcACwAPABIAFgAcACIA
JgAoACIADwD7/+b/yP+i/3//Y/9U/1f/X/9m/3P/hv+Z/6z/vP/K/9j/4//t//T/+P/7
////AAADAAMAAwADAAYABgAGAAYABgAGAAYABQAFAAgACQAKAAsACgAKAAsADAAKAAoA
CwALAAkACQAJAAoACgAKAAoACAAGAAYABgAGAAcABwAHAAgACAAJAAkACQAKAAsADAAN
AAsACgAHAAUABgAGAAcACAAGAAYABQAEAAUAAwADAAEAAQAAAP///v/8//n/9v/1//X/
9P/y//D/7v/s/+r/5//o/+j/6P/o/+r/6v/q/+v/6f/p/+n/6f/q/+z/7f/t/+3/7f/u
//D/8//0//X/9//5//z//f/+/wAAAQACAAQABwAKAAoACwANAA8AEQARAA8ADwAPAA8A
EgASABEAEQAPAA8ADwAPAA4ADQAMAAwACwAKAAkACAAJAAkACQAHAAcACAAIAAgABwAF
AAMAAgAFAAYABwAJAAkACgAKAAoACwALAAoACgAKAAoACgALAAwADAAMAAwADgAOAA8A
DwAPAA8ADwAPABEAEQARABEAEwATABQAFQAUABMAEgARAA8ADwAPAA4ADAAMAAwADAAO
AA4ADAAKAAwADAAMAAwADgAOAA4ADgAOAA4ADgAOAAwADQANAAsACwAMAA0ADQAQABAA
EQARABIAEgARAA8ADgALAAkABwACAP///v/8//z/+//8//3//f/9//z/+v/4//j/+P/2
//j//P8AAAMABAAFAAUABgAHAAkACAAHAAcABwAHAAcABQAEAAQABAAFAAYABwAHAAcA
CAAIAAgABgAGAAYABAAGAAcABwAHAAEAAQAFAAcADwAUABoAIAAiACQAKAAcAAkA9//o
/8z/qv+J/2//ZP9j/2X/bv+B/5L/of+y/8T/0v/e/+X/6//w//L/9//9/wAAAQADAAMA
AwAGAAYABgAGAAYACAAIAAcABwAHAAcABwAHAAYABgAHAAgACAAIAAkACQAJAAkACQAK
AAgACAAIAAYABAAEAAQABAAGAAcACAAKAAgACQAJAAkABwAHAAcABwAKAAoACAAHAAUA
BAAEAAQABAAEAAMAAgABAP/////9//v/+v/5//j/+P/1//L/8f/x//D/7v/s/+n/6P/n
/+X/5f/k/+P/4v/g/+D/4P/h/+P/4//j/+P/4v/k/+X/5f/o/+n/6//u/+3/7v/v//H/
8//2//f/+P/7//3///8CAAEABAAEAAUABQAHAAkACQAKAAsADAANABAAEAAPAA8AEQAR
ABEAEQAPAA0ACwAKAAoACgAKAAoACgALAAwACwAJAAoACgAKAAoACQAIAAgABgAGAAYA
BwAHAAgACAAIAAkACQAIAAgACAAIAAgACQAIAAgACAAIAAoACgALAAsACwALAAsACwAJ
AAkACQAJAAsACwAMAA0ADwAPAA8ADwANAA0ADQAMAA4ADgAMAAwADQAOAA8AEAASABIA
EgASABAAEAAQABAAEAARABEADwAPABAAEQARABIAEgATABMAFwAYABgAFwAUABEADwAN
AAoABwAGAAQABAADAAQABQAEAAMAAQD+//7//v/+//z//f8AAAMABQAEAAUABQAGAAgA
CwALAAsADQANAA0ADQANAAwADAAMAA4ADgAOAA0ACgAKAAkACAAKAAoACgAIAAgACQAJ
AAkACQALAA0ADQAPABQAGAAcACAAIgAiACAAFQADAPb/5v/K/6n/jf92/2f/Zf9m/2//
fv+R/6T/tv/G/9L/4f/r//D/9v/5//3//v8DAAUABQAFAAgACgAKAAoACgAKAAoACQAJ
AAkACQAJAAkACgAKAAsADAALAAoACgAJAAoACwAMAA4ADAAMAAwACgAMAAwADAAMAA8A
DwAPABAADgAPAA8ADwAPAA8ADwAPAA8ADgALAAkACgAKAAsADAAOAA4ADQAMAAkABwAH
AAUAAwACAAEAAAD///v/9//1//X/9P/y//D/8f/w/+//7f/s/+r/6P/m/+f/6P/p/+v/
6//r/+v/6//u//D/8f/x//X/9f/2//j/9//4//n/+//7//7///8AAAQABQAGAAgABwAK
AAoACwAPABEAEwATABEAEQARABEAEgASABEAEQASABMAFAAVABQAEwASABIAEQAQAA8A
DgAOAA8AEAAPAA8AEAAQABAADwANAAsACgAJAAgABwAHAAkACgAKAAoACwALAAoACgAL
AAwADQAPAA4ADgAOAA4ADgAOAA8ADwAPAA8ADwAPAA0ADQANAA0ADgAPABEAEwATABMA
EwATABMAEQARABIAEgASABIAEgASABAAEAAQABAAEgASABIAEgAQABEAEQAPABEAEgAT
ABMAFAAUABUAFQAXABgAGAAXABQAEQAPAA0ACgAHAAYABAABAP///////wAAAQABAAAA
/v/+//7//P/8//7/AAABAAQABQAFAAYABgAJAAkACQAKAAsADAANAA0ADAAMAAwADgAO
AA4ADQALAAwADAAMAAwADAAMAAoACwANAA4ADwANAA0ACwANABMAGgAcACIAKAAsACwA
JgATAAEA8P/a/7b/k/95/2T/W/9d/2D/bf98/4//pP+6/8z/2v/n/+3/8v/6/wEAAQAC
AAMABQAFAAUACAAJAAoACwAMAA0ADAAKAAkACQAJAAkACQAMAAwADQAOAA4ADgAPAA8A
CwALAAsADAAOAA4ADgAMAAsACgAJAAgACgALAAwADgAOAA8ADwAPAA8ADwAPAA8ADgAO
AAwACwALAAoACgAKAAoACgAJAAgACQAHAAcABQAFAAQAAwACAAQAAQD+//3/+f/4//b/
9P/z//L/8f/v/+7/7P/q/+j/6v/q/+r/6//t/+3/7f/t/+z/7v/v/+//7//v//D/8v/z
//T/9f/3//f/+v/7//z///8BAAMABgAFAAgACAAJAA0ADwARABEADwAPAA8ADwARABIA
EgATABEAEQARABEADgANAAwADAAOAA4ADgAOAA0ADQANAAsADQAOAA4ADgAOAA0ADAAM
AAoACgAKAAsADAAOAA8AEAAPAA8ADgAOABAAEAAQABEAEAAQABAAEAAOAA4ADwAPABEA
DwAPAA==
         </WaveFormData>
      </LeadData>
      <LeadData>
         <LeadByteCountTotal>10000</LeadByteCountTotal>
         <LeadTimeOffset>0</LeadTimeOffset>
         <LeadSampleCountTotal>5000</LeadSampleCountTotal>
         <LeadAmplitudeUnitsPerBit>4.88</LeadAmplitudeUnitsPerBit>
         <LeadAmplitudeUnits>��V</LeadAmplitudeUnits>
         <LeadHighLimit>2147483647</LeadHighLimit>
         <LeadLowLimit>268435456</LeadLowLimit>
         <LeadID>V2</LeadID>
         <LeadOffsetFirstSample>0</LeadOffsetFirstSample>
         <FirstSampleBaseline>0</FirstSampleBaseline>
         <LeadSampleSize>2</LeadSampleSize>
         <LeadOff>FALSE</LeadOff>
         <BaselineSway>FALSE</BaselineSway>
         <ExcessiveACNoise>FALSE</ExcessiveACNoise>
         <MuscleNoise>FALSE</MuscleNoise>
         <LeadDataCRC32>1458276870</LeadDataCRC32>
         <WaveFormData>
FgAWABYAFgAaABwAHgAgACUAKAArAC4AMgA2ADoAPgBFAEoATwBUAFoAXgBiAGYAaQBs
AG8AcgB0AHYAeAB6AHkAeAB3AHYAdAB0AHQAdABxAG4AawBoAGQAYABcAFgAUgBOAEoA
RgBCAD4AOgA2ADMAMAAtACoAJAAgABwAGAAVABQAEwASAA8ADAAJAAYAAwACAAEAAAD/
//7//f/8//v/+v/5//j/+v/6//r/+v/4//j/+P/4//f/9v/1//T/9P/0//T/9P/z//L/
8f/w//D/8P/w//D/7v/u/+7/7v/v//D/8f/y//P/9P/1//b/9v/2//b/9v/3//j/+f/6
//z//P/8//z//v/+//7//v///wAAAQACAAEAAAD///7///8AAAEAAgAEAAQABAAEAAAA
/v/8//r//f/+///////+//3//P/8////AAAAAAAAAgACAAIAAgABAAAA/////wMABAAG
AAcABAADAAIAAAABAAAA/v/8//z//v8CAAIA///9//v/+//+//3//f/+//7//f/8//v/
/f/7//j/9//4//f/9v/2//X/8//y//H/8//y//L/8//x//H/8f/x//L/8//0//b/+P/4
//j/+P/4//f/9v/1//f//f8IABsALwBGAFoAZQBrAHgAfwB2AGcAWgBHACUA+P+5/1z/
Dv/h/qv+hv6n/uL+D/89/27/kv+t/8T/1f/h/+f/6//v//T/9P/0//b/+P/7//v//P/9
//7//v/+//3///8AAAEAAgAAAAIAAwADAAUABQAFAAUABgAGAAYABwAHAAgACAAIAAsA
CwALAAwACwAKAAoACwALAA0ADQANAA8AEQARABMAEQASABQAFQAXABgAGQAaABsAHAAe
ACAAIAAiACQAJwAqAC0AMAA0ADcAOwA+AEIARgBLAE8AVABXAFoAXQBgAGMAZABmAGYA
aABqAGwAbQBqAGkAaABmAGYAYwBiAGEAXgBbAFgAVQBQAE0ASQBFAEMAQAA8ADsANwAz
AC8ALAAqACYAIwAfAB0AGwAZABYAFAASABAAEAAMAAoABwAFAAUABAADAAIAAgAAAP//
///9//3//f/8//r/+v/4//f/+P/5//r//P/8//v/+v/4//r/+f/5//n/+P/3//f/9//0
//T/8//z//X/9f/1//X/9f/0//P/8v/1//X/9f/2//T/9P/1//b/9v/2//f/+P/4//j/
+v/6//v/+//6//n/+v/7//z//v/8//z//P/8//z//P/8//7//v/+//7//v/9//z/+//6
//r/+//8//3//P/9//7//v/+//7//v/+/wAAAAAAAAAA//8AAAAAAQADAAEAAQABAP//
/f/7//j/9P/0//b/+v/8//v/+f/3//f/9//1//T/9v/5//n/+f/2//X/8v/u/+//7v/t
/+z/7P/s/+v/6//r/+v/6v/q/+v/6//r/+v/6//r/+v/6//s/+z/7P/s/+r/6//r/+v/
6//r//P/AgATAC0ASgBaAF0AYQBuAG8AXgBRAEwANQANANz/j/8w/+r+vf6P/ob+uf7y
/hv/Tf94/5T/qf+8/83/1//d/+P/6//o/+b/5v/o/+r/7f/t/+7/7//x//L/8//z//P/
8v/x//D/8v/0//X/9f/1//X/9f/1//T/9P/0//X/9//4//j/+P/5//n/+f/6//r/+v/7
//3//P/9//z/+//8////AAADAAMABAAGAAcABwAIAAkACgANAA4AEAASABMAFAAVABcA
HAAfACIAJgAoAC0AMQA2ADoAPwBDAEgATgBSAFYAWgBdAF4AYABgAGMAZABlAGUAZQBl
AGUAZABhAF0AWwBZAFgAVQBSAE8ASgBHAEMAPwA9ADgAMgAvAC0AKQAlACIAHgAaABcA
EwATABEADwAMAAcABAABAAAA/v/8//n/9//5//j/9//2//L/8P/v/+//7//v/+//7v/w
//D/7v/t/+//7//v//D/8P/v/+7/7P/s/+v/6//r/+z/6//r/+v/7P/s/+v/6//p/+n/
6f/p/+z/7P/s/+z/7P/r/+r/6v/s/+z/7f/u/+z/7P/t/+7/8P/w//L/8v/y//P/8//z
//P/8//z//T/9v/2//b/9v/y//T/8v/y//L/8v/y//T/9P/0//T/8f/x//H/8f/0//X/
9v/2//j/+P/4//j/9//2//X/9P/2//j/+f/7//j/9f/0//P/9P/z//L/8P/u/+7/8P/0
//L/8f/v/+3/7v/v/+7/7v/s/+//7//v/+//7//t/+r/6//q/+n/6P/l/+T/4v/h/+L/
4//j/+T/5f/l/+X/5f/n/+f/5//n/+b/5v/m/+b/5P/l/+X/5f/p/+n/7f/4/wkAHwA6
AFIAXQBjAHIAdwBuAGMAXABDACMA/v/B/2j/HP/r/qv+gP6h/tz+Bf8x/2b/iv+f/7L/
xf/R/9f/2//f/+L/4v/i/+T/5v/n/+f/6P/p/+n/6v/r/+v/7v/u/+7/7v/t/+7/7v/t
/+7/7//w//H/8//0//X/9//2//b/9f/0//f/9//3//j/9v/2//f/+f/3//n/+f/5//r/
/f/+/wEA//8AAAIAAwAFAAYABwAIAAsADAAOABAAEgAUABYAGQAdACEAJQAqACwAMQA1
ADoAPwBFAEoAUABSAFYAWgBeAGQAZgBpAGoAaQBqAGsAawBrAGsAawBqAGoAZwBmAGUA
YQBdAFkAVQBSAE8ASwBHAEUAQAA6ADcAMgAtACgAJAAiAB4AGwAXABMAEQAPAAwACwAI
AAUABAACAAAA/f/7//n/9v/z//D/8P/w//H/8//y//H/8P/u//D/8P/u/+3/7f/t/+3/
7v/u/+3/7P/q/+j/5//n/+f/5P/j/+P/4//k/+T/4//j/+H/4f/h/+H/4v/i/+L/4v/l
/+X/5f/m/+T/5P/l/+b/5v/m/+f/6P/q/+r/7P/s/+7/7//v/+//7//v/+//8P/w//D/
8P/w//D/8P/0//b/9v/2//b/8//y//H/8P/y//P/9P/1//T/9f/2//b/9v/2//b/9v/4
//j/+P/4//f/+P/4//n/+f/3//f/9//4//f/9v/0//L/8v/0//j/+P/3//X/8//z//P/
8f/w//D/8//z//P/8//z//H/7v/r/+r/6f/o/+r/6v/p/+n/5//n/+b/5v/p/+n/6f/p
/+f/5//n/+f/6P/o/+j/6P/q/+v/6//r/+v/6f/t//j/CwAhAD4AVgBhAGcAdgCBAHwA
cwByAGUASQAoAPP/nP9O/xP/xf6E/pn+1v4B/y//ZP+E/5n/sP/D/83/0//Z/9//5P/i
/+L/5P/m/+n/6f/q/+v/7//w//H/8f/v/+7/7f/s/+7/8v/1//f/9f/1//X/9f/2//b/
9v/3//n/+v/6//r/+v/5//j/+P/6//r/+//9//3//////////f//////AQACAAQABwAJ
AAcACAAJAAoADgAQABMAFgAYABoAHAAfACQAJwAqAC4AMwA5AD4ARABIAE0AUQBWAF0A
YgBnAGwAbgBwAHMAdAB1AHYAdwB3AHgAeQB6AHoAdwBzAHEAbwBsAGkAZgBjAFwAWQBV
AFEASwBGAEAAPQA5ADUAMQAuACgAJAAhAB0AGQAXABUAEgAOAAoABgAEAAQAAgD///3/
+//6//n/+P/0//L/8f/x//P/8//z//L/8v/y//D/7//t/+3/7f/u//D/7//u/+z/6//p
/+j/5//n/+f/6P/p/+b/5v/l/+X/5P/j/+L/4f/k/+T/5P/k/+P/4//j/+T/5//o/+r/
7P/s/+z/7f/u/+7/7v/w//D/9P/1//X/9f/z//P/8//0//T/9P/0//T/8v/y//L/8v/y
//P/8v/z//T/9f/2//X/9P/z//L/8//z//P/8//0//X/9v/2//T/9P/0//T/9f/2//f/
+P/3//j/+P/5//n/9//3//f/+P/3//b/9P/y//L/9P/4//b/9f/z//H/8f/x/+//7v/w
//P/8//z//H/8f/v/+z/6//q/+n/6P/q/+r/6f/p/+j/5//l/+T/5f/l/+X/5f/l/+X/
5f/l/+f/6P/p/+r/6v/r/+v/6//r/+n/8f/+/xUALwBMAFoAYQBvAH4AgQB8AH0AegBl
AE0AKgDj/4r/Rv///qX+hv6z/ur+Ff9F/3L/jv+j/7r/y//P/9H/2//h/+T/5P/k/+b/
6P/n/+f/6P/p/+z/7v/w//H/8P/w//D/8P/y//T/9f/1//X/9f/1//X/9f/0//P/8//2
//j/+f/6//r/+f/4//j/+P/4//n/+//8////AAABAP//AQABAAMABAAGAAkACwAJAAoA
CwAMABAAEgAVABgAGgAcAB4AIQAlACkALQAyADkAPwBEAEoATgBTAFcAXABhAGYAawBw
AHQAdgB5AHoAeQB6AHsAewB7AHsAewB6AHkAdQBzAHEAbgBrAGgAZQBeAFsAVwBTAE4A
SABBAD0AOAAzAC4AKgAmACIAHwAbABcAFQATABAADQAKAAcABgACAAAA/f/7//3//P/7
//r/9v/0//P/8//z//P/8//y//T/9P/y//H/8P/v/+7/7v/w/+//7v/s/+r/6f/p/+n/
6P/n/+f/5//m/+b/5f/l/+X/5f/l/+X/5v/m/+b/5v/p/+n/6f/q/+r/6v/r/+z/7v/u
/+//8P/u/+7/8P/w//T/9f/1//X/9f/1//X/9v/2//b/9v/2//b/9v/2//b/9v/1//n/
+//6//j/+P/4//j/9f/0//P/8v/z//P/8//z//b/9//4//j/+v/6//r/+v/4//j/+P/4
//f/+P/4//n//P/7//z//f/6//n/+P/2//T/9P/2//r/+v/5//f/9f/1//X/8//y//L/
9f/1//X/8//z//H/7v/t/+z/6//q/+z/7P/r/+v/6f/p/+j/6P/r/+v/6//r/+n/6f/p
/+n/7P/s/+z/7P/s/+3/7f/t/+3/6//x/wIAEwArAEYAXABhAGkAdgB3AGgAXQBaAEMA
IQD8/7n/Xv8a/+P+m/5+/q3+6P4P/z3/bv+O/6H/tv/L/9f/2//f/+f/6v/p/+j/6f/q
/+3/7f/u/+//8f/y//P/8//0//T/9P/0//b/+P/5//n/9//3//f/9//4//j/+P/5//n/
+v/6//r/+f/5//n/+v/6//r/+//9//7/AQACAAMAAQADAAMABQADAAQABgAHAAcACAAJ
AAoADwAQABIAFAAWABgAGgAdACAAIwAmACoAMAA1ADkAPgBAAEUASQBOAFIAVgBaAF4A
YgBkAGcAaABpAGoAawBrAGsAawBrAGoAZwBjAGEAXwBgAF0AWgBXAFAATQBJAEUAQQA8
ADYAMwAyAC8ALAAqACYAIgAfABsAGAAVABIADgAOAAwACgAKAAYABAABAP//AQAAAP//
/v/6//j/9//3//n/+f/5//j/+v/6//j/9//1//X/9f/2//j/9//2//T/9P/z//P/8//w
/+//7//v//D/8P/v/+//7//v/+//7//u/+7/7v/u/+//7//v//D/8P/w//H/8v/z//T/
9v/4//f/9v/3//b/+P/5//n/+f/7//v/+//8//r/+v/6//r//P/+//3//P/7//r//P/8
//z//P/5//n/+f/5//j/+f/6//r/+//8//3//v/8//z//P/8//3//v/+////AQD/////
///8//v/+v/4//b/9v/4//z/+v/5//f/9f/2//f/9v/2//X/9//2//X/9//3//X/8v/z
//L/8f/w/+//7v/s/+v/7f/t/+z/7P/t/+3/7f/t/+3/7f/t/+3/7v/u/+7/7v/u/+//
7//v/+3/7//1//7/CQAZADIATABXAF0AaABxAGwAWQBKAD8AHQDu/7v/cP8S/9P+rf6I
/on+wv75/h//Tv98/5v/tP/L/9f/3//j/+n/7v/s/+z/7v/w//P/8//0//X/9v/2//b/
9f/2//b/9v/2//f/+v/8//3//f/9//3//f/+//7//v////7//v/9//z//v///wAAAgAA
AAAAAQADAAEAAwADAAMABQAHAAcACQAHAAgACgALAA0ADgAPABAAEgASABMAFAAVABYA
FwAZAB4AIQAkACgAKgAtAC8AMgA0ADkAPQBCAEQASABMAFAAUwBUAFYAVgBYAFoAXABd
AF0AXQBdAFwAWwBXAFUAUwBTAFEATwBNAEoARwBDAD8APgA6ADUAMwAxAC0AKQAmACMA
IAAeABsAGQAXABUAEgANAAoABwAGAAcABgAEAAMAAgAAAP7//P/7//r/+v/7//v/+//7
//r/+P/4//b/9f/2//f/+P/6//j/9//2//T/9f/1//b/9//4//f/9//3//T/9P/z//P/
8//z//P/8//y//L/8v/y//H/8f/x//L/8v/y//P/9P/y//L/8//0//b/9v/4//j/+f/5
//j/9//5//n/+f/6//z//v/8//z/+v/6//r/+v/7//z//f/+//z/+//6//n//f///wEA
AgAAAAAAAAAAAAAAAAAAAAAAAwAEAAQABQADAAEAAQABAAAA///+//z/+P/4//r//v/+
//3/+//5//v/+//5//j/9v/5//n/+f/8//3//P/6//f/9v/1//T/8//y//D/7//y//P/
8//0//L/8f/w/+//8v/z//T/9f/0//T/9P/0//L/8//z//P/9f/5//v/AAALAB0AMgBM
AFsAXwBkAG0AaABVAEgAPwAfAPL/vf9s/xD/1/63/pb+m/7S/gf/Lf9e/4r/pf+8/8//
3f/n/+n/6f/u//H/8v/1//j/9//3//j/+f/6//r/+v/5//z//P/8//z/+v/8//3//f/9
//3//f/9/wAAAAAAAAEA//8AAAAAAAACAAMABAAGAAUABAAEAAUAAwAFAAUABQADAAUA
BQAHAAkACgAMAA0ADQAOAA8AEAASABIAEwAUABQAFgAYABsAHAAfACIAJgApAC0AMAA0
ADoAPwBDAEgASwBOAFEAVABWAFgAWwBcAF8AYABhAGEAYwBjAGMAYgBjAF8AXQBbAFgA
VQBSAE8ATQBLAEgARQBDAD4AOAA1ADMALwArACgAJgAiAB8AGwAZABcAFQASABEADgAL
AAoACAAGAAMAAQD///7//f/8//z/+v/5//n/9//3//f/9v/4//j/9v/1//b/9//4//r/
+f/3//X/8v/z//P/9P/1//L/8f/x//H/8P/w/+//7//w//H/8v/z//P/8v/x//D/8//z
//P/9P/z//L/8v/y//T/9P/1//b/+P/4//r/+v/7//v/+v/5//r/+//8//7//P/6//r/
+v/8//z//P/8//z//P/8//z/+f/5//n/+f/8//3//v/+//7//v/+//7//P/8//z//P//
/wAAAAABAAAA/f/8//v/+//7//v/+v/3//b/9//6//v/+//6//n/+f/5//f/9v/0//f/
9//3//n/+f/3//T/8f/w/+//7v/u/+7/7f/t/+//7//u/+7/7v/t/+z/6//t/+3/7f/t
/+7/7v/u/+7/7P/t/+3/7f/z//H/8//6/wcAFwAuAEgAWQBfAGoAdwB0AGcAYABVADcA
EgDn/5z/Qv8H/9X+nv6Z/s7+//4h/1L/gP+f/7L/wf/P/9n/2//d/+b/5//o/+v/7v/t
/+3/7v/v/+//8P/x//H/8//0//X/9v/0//b/9//3//f/9//3//f/+P/4//j/+f/3//j/
+P/4//v/+//7//z/+v/6//v//f///wEAAQABAP//AQABAAMAAwAEAAYABwAHAAgACQAK
AAsADAAOABAAEwAWABkAHQAeACEAJAAoACoALwAzADgAPABBAEUASgBOAFIAVgBaAF8A
YgBmAGgAaQBqAGsAawBrAGsAawBqAGsAZwBlAGMAYABdAFoAVwBUAFEATQBJAEMAPgA4
ADUAMwAvACsAKAAmACIAHwAbABgAFQASAA4ADQAKAAcABgACAAAA/f/7//v/+v/5//j/
+P/2//X/9f/y//H/8P/u/+//8P/v/+//7//v/+//8P/u/+3/7P/q/+z/6//r/+v/6P/n
/+f/5//m/+b/5f/l/+X/5f/l/+X/5P/k/+T/5P/m/+f/6P/q/+r/6v/r/+z/7v/u/+//
8P/u/+7/8P/w//T/9f/1//X/9//3//f/+P/3//b/9f/0//b/+P/4//j/+P/4//f/9v/1
//T/9f/1//X/9f/2//f/+P/4//j/+P/4//j/+v/6//r/+v/6//r/+f/5//r/+f/6//v/
+f/3//X/8v/w//D/8v/2//j/9//1//P/8f/x/+//7v/v//P/9P/1//T/8//w/+z/7f/s
/+v/6v/o/+j/5//n/+f/5//m/+b/5//n/+f/5//n/+f/5//n/+j/6P/o/+j/6v/r/+v/
6//r/+n/7//+/w8AJQBCAFYAXwBpAHgAeQBwAG8AbgBZADcAEgDR/3j/MP/3/q3+iP6v
/uj+D/87/2z/jP+f/7D/x//R/9X/2//h/+T/5P/k/+b/6P/r/+v/7P/t/+3/7v/v/+//
8P/w//D/8P/y//T/9f/1//P/8//z//P/9P/0//T/9f/3//j/+P/4//f/9//3//j/+f/6
//z////9//////////3//////wEABAAGAAkACwAIAAgACAAIAA4AEAATABYAFgAYABoA
HQAiACUAKAAsADIANwA7AEAARABJAE0AUgBXAFwAYQBmAGoAbABvAHAAcQByAHMAcwBz
AHMAcwByAHEAbQBrAGkAaABlAGIAXwBYAFUAUQBNAEkARAA+ADsAOAAzAC4AKgAmACIA
HwAbABcAFQATABAACwAIAAUABAACAAAA/f/7//v/+v/5//j/9P/y//H/8f/y//P/9P/0
//P/8v/v/+3/7f/t/+3/7v/v/+//7//u/+3/6//q/+n/6v/p/+n/6f/o/+j/5//n/+b/
5f/k/+P/5P/k/+T/5P/n/+f/5//o/+r/6v/r/+z/7P/s/+3/7v/w//D/8v/y//T/9f/1
//X/8//z//P/9P/1//b/9//4//j/9v/2//b/9v/2//b/9v/2//b/9v/2//b/9f/1//X/
9f/4//n/+v/6//j/+P/4//j/+P/4//j/+P/7//z//P/9//z/+f/4//f/+P/3//b/9P/y
//L/9P/4//b/9f/z//H/8//z//H/8P/w//P/8//z//X/9f/z//D/7v/s/+r/6P/o/+j/
5//n/+n/6f/o/+j/5//n/+f/5//p/+n/6f/p/+j/6P/o/+j/6P/p/+n/6f/r/+//+f8I
ABkANQBQAF4AYwBzAIIAgQB6AHkAbgBVADcACAC3/2b/Lv/f/pH+lv7R/vz+I/9Z/4L/
lv+p/77/y//P/9P/2f/f/+T/5P/k/+b/6P/n/+f/6P/p/+3/7v/v/+//8P/w//D/8P/w
//L/8//z//T/9f/2//f/9//2//X/9f/1//b/9v/2//n/+f/5//r/+P/4//n/+//7//3/
/f/9////AQABAAMABQAGAAgACQAJAAoACwAMAA0ADgAQABIAFwAaAB0AIQAkACcAKgAu
ADMAOQA+AEQASQBPAFQAWgBeAGIAZgBqAG8AcgB2AHgAdgB2AHYAdQB1AHUAdQB0AHUA
cQBvAG0AaQBlAGEAXQBWAFMATwBLAEUAQAA6ADcAMwAvACsAKAAkACAAHQAZABYAEwAQ
AAwACwAIAAUABAAAAP7/+//5//n/+P/3//b/9v/0//P/8//x//H/8f/w//L/8v/w/+//
7f/t/+3/7v/s/+v/6v/o/+j/5//n/+f/5P/j/+P/4//i/+L/4f/h/+H/4f/h/+H/4v/i
/+L/4v/k/+X/5v/o/+f/5v/m/+b/6P/o/+n/6v/s/+z/7v/u//D/8f/x//H/8f/x//H/
8v/w//D/8P/w//L/8v/y//T/8v/y//L/8v/y//L/8v/y//H/8f/x//H/8v/z//T/9P/y
//L/8v/y//T/9P/0//T/9f/2//b/9//3//X/9f/1//T/8//y//D/8P/w//L/9v/2//X/
8//x/+//7//t/+z/7P/v/+//7//v/+//7f/q/+v/6v/p/+j/5//m/+T/4//l/+X/5P/k
/+f/5//n/+f/5f/l/+X/5f/o/+j/6P/o/+b/5//n/+f/4//l/+v/+v8NACEAOgBUAFsA
YQB0AIEAegBzAHQAZQBLAC4A9f+e/1T/F/+9/oT+o/7e/gX/Mf9i/4L/mf+0/8n/z//R
/9f/3f/g/+D/4P/i/+T/5v/n/+n/6//v//D/8f/x//L/8v/y//L/8v/0//X/9f/z//P/
8//z//T/9P/0//X/9//4//j/+P/5//n/+f/6//z//P/9/////v////7//f8AAAMABAAH
AAYABgAHAAcACQAKAAsADAARABIAFAAWABoAHAAeACEAJAAnACoALgAzADkAPgBEAEoA
TwBTAFgAXgBiAGYAagBuAHAAcwB0AHgAegB8AH0AewB7AHsAegB5AHUAcwBxAG4AawBo
AGUAXwBbAFYAUQBNAEgAQgA/ADsANwAzADAAKgAmACMAHwAbABkAFwAUAA8ADAAJAAgA
BwAGAAQAAwABAAAA///+//z/+v/5//n/+f/5//n/+P/4//j/9v/1//f/9//3//j/9f/z
//H/7v/w/+//7//v/+7/7f/t/+3/7P/s/+v/6//p/+n/6f/p/+v/7P/t/+7/7v/t/+z/
7P/t/+7/8P/y//L/8v/z//T/9v/2//j/+P/4//n/+f/5//n/+f/5//r//P/8//z//P/6
//z/+v/2//f/+P/5//r/+v/6//r/+v/7//v/+//7//z//f/+//7//P/8//z//P/+//7/
/v/+//3//v/+///////9//3//f/7//n/9//0//P/9P/3//z//P/7//n/9//1//X/8//y
//X/+f/6//v/+v/5//b/8v/v/+7/7f/s/+7/7v/t/+3/7f/t/+z/7P/t/+3/7f/t/+//
7//v/+//7//u/+3/7P/t/+//8P/x/+//8f/5/wgAHQA3AFAAXgBhAG0AegB3AGQAWQBO
AC8ACQDY/4n/Mv/2/r3+h/6M/sf++v4j/1f/gv+c/7H/xP/R/9f/3//l/+v/7v/t/+z/
7f/u/+//7//w//H/9P/2//j/+f/5//j/9//2//T/9v/3//f/+f/5//n/+f/6//r/+v/7
//3//v/+//7//f/9//3//v8AAAAAAQADAAEAAwADAAMAAQADAAMABQAHAAgACgALAAkA
CgALAAwADwAQABIAFAAWABgAGgAdACIAJQAoACwALwAzADYAOgA8AEEARQBKAEwAUABU
AFgAWgBcAF8AYABfAGAAYQBhAGMAYwBjAGIAXwBbAFkAVwBYAFUAUgBPAEoARwBDAD8A
PAA4ADMAMQAxAC0AKQAmACIAHgAbABcAFwAVABMAEAANAAoABwAGAAYABAABAP//AQAA
AP///v/6//j/9//3//f/9//3//b/+P/4//b/9f/z//P/8//0//b/9f/0//L/9P/z//P/
8//y//H/8f/x//D/8P/v/+//7//v/+//7//y//L/8v/y//P/8//z//T/9v/2//f/+P/3
//b/9v/2//b/9v/4//j/+v/7//v/+//5//n/+f/6//7//v/+//7//P/8//z//P/6//r/
+v/6//n/+f/5//n/+v/7//z//P/8//z//P/8//7//v/+//7///8AAAAAAQADAAEAAQAB
AP7//f/8//r/+P/4//r//v/8//v/+f/3//n/+f/3//b/+P/7//v/+//7//v/+f/2//P/
8v/x//D/8v/y//H/8f/x//H/8P/w//H/8f/x//H/7//v/+//7//x//L/8//0//P/8//y
//H/8f/z//n/AAAPACUAPgBUAF0AXwBmAGsAYABNAEAALQAHANr/nf9A/+r+uf6V/oL+
pf7i/hH/O/9q/5D/q//C/9P/2//l/+v/8f/0//P/8v/z//T/9f/1//b/9//5//r/+//7
//r/+v/6//r/+v/8//3//f/8//v/+v/5//3//v///wEAAQACAAIAAgABAAEAAQACAAQA
BAAFAAcABgAHAAYABQADAAUABQAHAAcACAAKAAsACwAMAA0ADgAPABAAEgAUABYAGAAa
AB0AHgAhACQAKAArAC8AMgA2ADcAOwA+AEIARwBMAFEAVgBZAFoAXABcAF0AXgBfAF8A
YQBhAGEAYABhAF0AWwBZAFkAVwBVAFMAUABNAEkARQBDAD4AOAA1ADUAMQAtACoAJgAi
AB8AGwAbABkAFwAUABEADgALAAoACgAIAAUAAwABAAAA///+//r/+P/3//f/9f/1//X/
9P/3//j/9//3//X/9f/1//b/+P/3//b/9P/y//H/8f/x//H/8f/y//P/8P/w/+//7//v
/+//7//v/+7/7v/u/+7/7//v/+//8P/w//D/8f/y//L/8v/z//T/9P/0//b/9v/6//v/
+//7//v/9//3//j/+v/8//z//P/8//r/+v/6//r/+//7//v/+//8//3//v/+//z//P/8
//z/+v/6//r/+v/7//z//P/9//3/+//7//v/+v/5//j/9v/z//L/8//2//j/9//1//P/
9f/1//P/8v/w//P/8//z//P/8//x/+7/6//q/+n/6P/p/+r/6v/r/+n/6f/o/+j/6f/p
/+n/6f/p/+n/6f/p/+r/6v/q/+r/6v/r/+v/6//t/+//8f/6/wsAIwA8AFIAWwBhAHAA
dwBuAGMAYABNACkAAgDD/2b/Gv/p/q/+jP6r/uT+C/85/2z/jv+l/7j/yf/T/9n/3f/j
/+T/5v/m/+j/6v/r/+v/7P/t/+//8P/x//H/8P/w//D/8P/w//L/8//z//X/9f/1//X/
9P/0//T/9f/3//j/+P/4//j/9//2//b/+P/4//n/+//7//3//f/9//v//f/9//////8A
AAIAAwADAAQABQAGAAkACgAMAA4AEAASABQAFwAYABsAHgAiACcALQAyADgAPABBAEUA
SgBMAFAAVABYAFwAXgBhAGIAZQBmAGcAZwBnAGcAZwBmAGUAYQBfAF0AWgBXAFQAUQBO
AEsARwBDAD0AOAAyAC8ALQApACUAIgAcABgAFQARABEADwANAAoABQACAP///v/6//j/
9f/z//P/8v/x//D/7v/s/+v/6//r/+v/6//q/+z/7P/q/+n/5//n/+f/6P/o/+f/5v/k
/+L/4f/h/+H/4v/h/+H/4f/e/97/3f/d/9//3//f/9//4v/i/+L/4v/j/+P/4//k/+b/
5v/n/w==
         </WaveFormData>
      </LeadData>
      <LeadData>
         <LeadByteCountTotal>10000</LeadByteCountTotal>
         <LeadTimeOffset>0</LeadTimeOffset>
         <LeadSampleCountTotal>5000</LeadSampleCountTotal>
         <LeadAmplitudeUnitsPerBit>4.88</LeadAmplitudeUnitsPerBit>
         <LeadAmplitudeUnits>��V</LeadAmplitudeUnits>
         <LeadHighLimit>2147483647</LeadHighLimit>
         <LeadLowLimit>268435456</LeadLowLimit>
         <LeadID>V3</LeadID>
         <LeadOffsetFirstSample>0</LeadOffsetFirstSample>
         <FirstSampleBaseline>0</FirstSampleBaseline>
         <LeadSampleSize>2</LeadSampleSize>
         <LeadOff>FALSE</LeadOff>
         <BaselineSway>FALSE</BaselineSway>
         <ExcessiveACNoise>FALSE</ExcessiveACNoise>
         <MuscleNoise>FALSE</MuscleNoise>
         <LeadDataCRC32>1980765591</LeadDataCRC32>
         <WaveFormData>
9v/2//b/9v/6//7/AgAGAAsAEAAVABoAIQAoAC8ANgBBAEoAUwBcAGUAbABzAHoAgACG
AIwAkgCVAJgAmwCeAKAAoACgAKAAnQCcAJsAmgCWAJIAjgCKAIIAfAB2AHAAZwBgAFkA
UgBLAEQAPQA2ADAAKgAkAB4AFgAQAAoABAD///z/+f/2//L/7v/q/+b/5P/i/+D/3v/c
/9r/2P/W/9T/1P/U/9T/1v/W/9b/1v/U/9T/1P/U/9P/0v/R/9D/0v/S/9L/0v/R/9D/
z//O/87/zv/O/87/zv/O/87/zv/P/9D/0f/S/9T/1P/U/9T/1f/W/9f/2P/Z/9r/2//c
/93/3v/f/+D/4f/i/+P/5P/l/+b/5//o/+b/5v/m/+b/6P/o/+j/6P/q/+r/6v/q/+j/
5v/k/+H/5P/l/+X/5v/l/+b/5v/l/+n/6f/p/+n/6v/q/+r/6v/p/+n/6v/r/+7/8P/x
//L/8P/w//D/7//w//D/7v/t/+v/6//u/+7/7P/p/+f/5//p/+f/5f/l/+b/5//n/+f/
5v/j/+H/3//g/97/3P/c/9v/2f/Y/9f/2P/Z/9n/2v/a/9r/2v/a/9v/3P/d/97/3//f
/9//3//d/93/3v/e/+L/5v/r//v/EwAsAEcAVwBmAHoAiQCHAH8AhgCNAIYAgAB1AEcA
9f+K//b+cv5W/oH+rf7j/iX/VP9z/5D/qf+4/8P/y//U/9r/3f/f/9//4f/j/+X/5//p
/+n/6v/s/+z/7v/u/+7/7v/w//H/8v/z//X/9f/1//X/+P/4//j/+//6//r//P/8//z/
/f8AAAIAAQAAAAIAAgADAAMABAAFAAgACgAMAA0ADgAPAA8ADwATABUAFgAaABsAHQAh
ACQAJQAoAC0AMQA0ADsAQgBIAE4AVABcAGMAbABzAHsAhACKAJEAlgCbAJ8AowCoAKwA
sACzALQAtgC0ALQAtACzALMAsQCtAKoApgCiAJsAlgCOAIcAfgB4AHMAbgBoAGIAXABV
AE4ARwBBADsANAAtACkAJAAgABsAFgATAA8ADQAIAAYAAQD///7/+//6//j/+P/2//T/
8//w//D/8P/w/+3/7f/r/+v/6//r/+z/7v/s/+v/6v/p/+n/6f/o/+n/5//m/+b/5f/l
/+T/4//h/+L/5P/n/+n/5v/m/+X/5P/n/+f/5//n/+b/5//o/+n/5//p/+n/6f/p/+v/
7f/u/+//8P/w//D/8v/y//L/8v/z//L/8f/w//D/8v/y//L/8v/y//L/8v/v/+//7//u
/+//8P/z//X/9P/1//T/8//z//T/9P/0//b/9//3//j/9//3//j/+P/4//j/+P/4//X/
9P/0//L/8f/x//H/9P/2//T/8f/v/+3/7f/r/+n/6v/s/+7/7//s/+r/5v/j/+P/4v/g
/97/3v/e/93/3f/b/9v/2//a/9z/3P/c/9z/2v/a/9r/2v/c/93/3f/d/93/3f/d/97/
3P/e/+L/7////xsAPABTAF8AagB8AIUAfQB9AI4AkQCIAIAAaQAjAL//Rv+0/lb+YP6T
/r/++f43/1r/df+Q/6n/uP+//8v/1v/Y/9j/2f/Y/9n/2//d/9//4f/j/+T/5v/m/+T/
5P/k/+T/6P/p/+r/6//r/+v/6//r/+r/6v/q/+3/8P/w//L/8v/v/+//8f/y//L/8v/1
//b/9f/1//b/9//6//z//v///wEAAwAEAAUABwAJAAoADgAPABEAFQAYABsAHgAjACcA
LAAzADoAQABGAEwAVABbAGQAawBzAHwAhQCNAJMAmQCbAJ8ApACoAKwArwCwALIAsgCy
ALIAsQCuAKsApgCiAJ4AmgCTAI4AigCDAHoAdABtAGYAXgBWAFIASwBEAD0ANQAvACgA
IQAfABoAFgARAAsABwACAP///P/6//X/8//0//H/8P/u/+r/6P/m/+X/5v/m/+b/5v/l
/+X/4//j/+T/4//j/+T/5P/j/+L/4f/g/9//3f/d/9z/3P/d/93/3f/c/9v/2f/Y/9j/
2f/Z/9v/3P/c/9z/3v/d/9z/2//e/9//4P/h/9//4f/h/+H/4//l/+f/6P/p/+r/6v/q
/+r/6v/q/+r/7v/u/+7/7v/q/+z/6v/q/+r/6v/q/+v/6//r/+r/6f/o/+n/6f/q/+3/
7v/v//H/8v/y//L/7//v/+7/7v/y//P/9f/2//P/8v/x//D/8f/w//D/7v/t/+3/7f/w
//D/7v/r/+n/6//r/+n/5//m/+b/5v/l/+X/5P/h/9//3//e/9z/2v/Z/9j/1v/V/9b/
1//Y/9j/1v/W/9b/1v/Y/9j/2P/Y/9b/1//X/9f/1f/V/9X/1v/Y/9j/3P/j//H/CQAo
AEUAWQBoAHwAjQCLAIkAlgCbAJgAngCdAG8AHwCu/wj/eP5e/o3+tf7p/iv/WP9z/4z/
pf+0/73/w//M/9D/0//V/9X/1//W/9f/2P/Z/9v/3P/e/97/4P/g/+D/4P/h/+H/4f/h
/+L/4//k/+X/6P/o/+j/6//r/+r/6//q/+r/6//u//D/7v/u//H/8v/z//P/9P/1//j/
+v/8//3//f///wAAAQAEAAcACQAOAA8AEQAVABgAGwAeACMAJwAuADUAPABCAEcATgBX
AF8AaQBxAHoAhACLAJMAmQCfAKUAqQCuALIAtAC3ALgAugC4ALgAuAC3ALYAtQCyALAA
qwCmAJ4AmACUAI0AhAB+AHUAbgBmAF4AVgBPAEgAQQA9ADcAMAApACQAHgAZABMADwAL
AAYAAwAAAP7/+f/3//P/7//t/+r/6v/q/+r/6//p/+j/5//m/+f/5//l/+X/5v/l/+X/
5v/k/+P/4v/h/+D/3//d/93/2v/a/9v/2//d/9z/2//Z/9j/2P/Z/9n/1//Y/9j/2P/d
/93/3f/d/93/3f/d/93/3v/h/+L/4//l/+f/6f/q/+v/7P/s/+z/7v/u/+7/7v/v/+7/
7f/s/+z/7P/u/+7/7v/u/+7/7P/r/+r/6P/p/+r/7f/v/+3/7//v/+//8f/y//L/8v/y
//P/8//0//P/8//0//T/9P/0//T/9P/1//T/9P/y//H/8f/x//T/9P/y/+//7f/t/+3/
6//p/+f/6P/p/+n/6//q/+f/5f/h/+D/3v/c/97/3v/d/93/2//b/9v/2v/c/9z/3P/c
/9r/2v/a/9r/2v/b/9v/2//d/93/3f/e/97/3P/g/+f/9f8LACgARwBbAGoAgACXAJcA
lwCoALkAvgDMANMAtwBzAAIATv+g/nL+m/7B/vP+M/9g/3n/lv+t/7j/wf/L/9L/1v/X
/9n/2f/b/9z/3f/e/9//4f/i/+T/5P/j/+L/4f/g/+P/5f/n/+n/6f/p/+n/6f/q/+r/
6v/t/+z/7P/u/+7/7f/t/+//8P/y//L/9f/2//f/9//4//n/+P/6//z//f///wEAAgAD
AAMABQAGAAoADgARABYAGgAdACAAJQApAC4ANQA8AEIASwBSAFsAYwBqAHEAeQCCAIoA
kwCaAKEApwCrALAAtAC2ALkAugC8AL4AvgC+AL0AugC3ALIArgCqAKYAnwCaAJIAiwCC
AHwAdQBuAGYAXgBWAE8ASABBADkAMwAsACUAIQAcABgAEwALAAcAAgD///7//P/3//X/
8v/v/+7/7P/o/+b/5P/j/+L/4v/i/+L/4//j/+H/4f/g/9//3//g/+D/3//e/93/2P/X
/9X/1f/V/9b/2P/Z/9j/1v/U/9H/zv/O/8//z//Q/9L/0//U/9b/1f/U/9P/1f/X/9n/
2//b/93/3f/d/93/3//h/+L/4//k/+T/5P/i/+L/4v/i/+T/5P/k/+T/4//i/+H/4P/g
/+T/5P/m/+b/5v/m/+L/4f/g/97/3v/e/+D/4f/j/+X/5f/l/+P/5P/k/+T/5v/n/+f/
6P/p/+n/6v/q/+r/6v/q/+r/6//q/+r/6P/n/+f/5//q/+r/6P/l/+P/4f/h/9//3f/f
/+D/4f/h/9//3v/b/9n/2f/Y/9b/1P/W/9b/1f/V/9L/0f/Q/87/0P/Q/9D/0P/Q/9D/
0P/Q/9L/0//T/9P/0//T/9P/1P/Q/9D/1P/f//H/CwAqAEEAUwBoAIAAjQCRAJ0AsAC7
AMgA2gDdAK8AVQC+//T+eP5+/qv+0/4N/0X/Zv99/5r/q/+y/7n/w//K/87/zf/P/8//
0f/Q/9H/0v/T/9X/1v/Y/9j/2P/Y/9j/2P/a/9v/3P/d/9//3//f/9//3v/e/97/4f/l
/+b/6f/q/+f/5//p/+r/6v/q/+3/7v/x//H/8v/z//L/9P/2//f/+v/9////AQADAAUA
BgAKAA8AEQAVABgAHQAgACUAKQAsADMAOgBAAEoAUgBcAGUAbgB1AH0AhgCNAJUAmwCh
AKcAqwCwALQAtQC3ALcAuAC4ALgAuAC3ALUAswCvAKwApwCiAJoAlACOAIcAfgB4AHAA
aABfAFYATgBHAEAAOQAzAC0AJgAfABsAFgASAA0ACQAFAAAA/f/5//b/8P/t/+3/6//r
/+r/5v/k/+L/4f/g/+D/4P/g/+H/4f/f/9//3f/b/9r/2v/c/9v/2v/Z/9b/1f/T/9P/
0P/Q/9H/0f/R/9D/z//N/87/zv/P/8//0f/S/9L/0v/T/9P/0//T/9T/1f/W/9f/2f/b
/9v/2//a/9v/3P/c/9//4P/g/+D/4P/g/+D/4P/i/+L/4v/i/+L/4v/i/+L/4v/i/+T/
5v/m/+T/5P/k/+T/4f/h/+H/4P/g/+D/4v/j/+H/4//j/+P/5f/m/+b/5v/m/+f/5//o
/+f/5//o/+j/6f/q/+v/7P/p/+j/6P/m/+P/4//j/+b/5v/k/+H/3//f/9//3f/b/9n/
2v/b/9v/2//a/9f/1f/T/9L/0P/O/9D/0P/P/8//z//P/8//zv/Q/9D/0P/Q/87/zv/O
/87/zv/P/8//z//P/8//z//Q/9L/zv/S/93/7f8FACQAPwBPAGAAdgB/AHMAcwCGAIsA
iACSAIsAWwAHAIr/3P5g/mL+k/65/u/+L/9W/23/hv+h/7L/uf/B/8r/0P/Q/9H/0P/R
/9L/0//U/9X/1//Y/9r/2v/a/9r/2v/a/97/3//g/+H/3//f/9//3//g/+D/4P/j/+L/
4v/k/+T/4//j/+X/5v/m/+b/6f/q/+z/7f/v//H/8P/y//T/9f/1//f/+P/5//v//f/+
/wIABwAJAA0AEAAVABgAHQAhACQAKwAyADgAQQBIAFEAWQBgAGcAbwB4AH0AhQCLAJEA
mACdAKMAqACoAKsArACuAK4ArgCuAK0AqQCnAKMAoACfAJwAlgCSAIoAgwB6AHQAbQBm
AF4AVgBTAE0ARwBBADkAMwAsACUAIQAcABgAEwAOAAsABwAFAAAA/v/5//f/9v/z//L/
8P/u/+z/6v/p/+r/6v/q/+r/6//r/+n/6f/m/+X/5f/m/+f/5//n/+f/5P/j/+H/4f/g
/+D/4f/h/+H/4P/f/93/3v/e/9//3//d/97/3v/e/9//3//f/9//4P/h/+L/4//l/+f/
5//n/+b/5//o/+j/6f/q/+r/6v/s/+z/7P/s/+7/7v/u/+7/8v/y//H/8P/v/+7/7//v
/+//7v/u/+7/8P/x//D/8f/w/+//8P/y//P/9P/y//P/8//0//X/9f/2//b/+P/4//j/
+P/1//T/9P/y//H/8f/x//T/9P/y/+//7f/v/+//7f/r/+r/6v/q/+n/6//q/+f/5f/l
/+T/4v/g/9//3v/c/9v/3f/d/93/3P/e/97/3v/e/9z/3P/c/9z/3v/f/9//3//f/9//
3//g/97/4P/m/+v/8/8FACQAQwBVAGIAcgCBAIUAdwByAHkAcABcAFEAMwDl/4L/Dv+M
/kT+Xf6R/r3++f44/2H/gP+f/7T/wf/J/9T/3P/e/+H/4v/l/+j/6f/q/+v/7f/u//D/
8P/w//D/8P/w//P/9f/3//n/9//3//f/9//4//j/+P/7//v/+v/7//r//P/9/wAAAgAA
AAAAAwAEAAMAAwAEAAUACAAKAAwADQANAA8AEAARABUAFwAYABwAHgAfACIAJAAmACgA
LAAvADQAOwBCAEgASwBQAFcAXQBkAGsAcwB8AIEAiQCPAJUAmwCfAKQAqACrAK8AsQC0
ALYAtgC2ALUAswCxAK0AqgCpAKYAoACcAJgAkQCIAIIAfgB4AHEAagBkAF0AVgBPAEoA
RQA/ADkANQAwACwAJwAgABsAFQARABEAEAAMAAsACQAFAAMAAAD///7//f/9//z//P/8
//z/+f/5//f/9//3//f/+P/6//j/9//2//X/9P/1//X/9//0//T/9f/1//P/8v/x/+//
7//w//L/8//y//L/8f/w//L/8f/w/+//7v/v//D/8f/v//H/8f/x//H/8//1//b/9v/2
//X/9P/1//b/9//4//r//P/8//z/+v/6//r/+v/8//3//v/+//v/+v/7//v//v8BAAIA
AwADAAQABAAEAAIAAwADAAQABwAHAAgACAAGAAYABgAGAAcABgAGAAQAAgABAAAAAgAE
AAIA///9//3//f/7//n/9//4//n/+f/8//z/+v/5//X/9P/y//D/7f/s/+r/6f/q/+v/
7P/s/+v/6v/p/+j/6f/q/+v/7P/s/+3/7f/t/+v/6//r/+z/7v/y//L/9f8BABMALgBN
AGMAcAB6AIcAhwB9AHwAhQB+AGwAWwAxAN3/eP8K/5D+VP5z/qP+z/4P/07/cf+O/6n/
vv/L/9P/2v/g/+P/5//p/+3/7v/v//D/8f/y//L/8//y//P/9P/1//b/9v/3//j/+f/3
//f/9//3//n/+v/7///////+/////v/+////AgAEAAMAAgAEAAQAAwADAAQABQAEAAYA
CAAJAAsADQAOAA8AEQATABQAGAAaABsAHgAgACEAJAApAC0ALwA1ADsAQABGAEwAVABb
AGQAawBzAHwAgQCJAI8AlQCbAJ8ApACoAKwArwCwALIAtAC0ALQAswCzALEArQCqAKYA
ogCbAJYAkwCNAIUAgAB7AHQAbABkAFwAVQBOAEcAQgA9ADcAMQArACYAIgAdABkAFQAQ
AA0ACgAIAAMAAQD+//v/+v/4//j/9v/0//P/8f/w/+//7v/v/+//7f/t/+3/7f/u//D/
7f/r/+n/5//m/+f/5//p/+f/5v/m/+X/5f/k/+P/4f/h/+L/5P/l/+T/5P/j/+L/5f/l
/+X/5f/j/+P/4//j/+X/5//n/+f/6f/r/+3/7v/u/+7/7f/s/+3/7v/v//D/8P/u/+z/
7v/w//D/8P/w//H/8f/x//D/7//u/+//7//w//P/9P/1//X/9v/2//b/9v/3//f/+P/5
//n/+v/6//j/+P/4//j/+P/4//n/+P/2//X/9P/2//f/9v/0//P/8f/x/+//7f/r/+z/
7f/t/+7/7v/s/+v/5//m/+T/4v/i/+L/4f/h/9//3//f/97/3P/c/9z/3P/e/97/3v/e
/9z/3f/d/93/3f/d/93/3v/k/+L/4v/n//H/AwAcADsAVQBkAHYAiwCPAIkAjgCbAJgA
lACVAH0ANQDU/1b/vP5o/nv+p/7N/gv/Rv9r/4T/nf+w/7//xf/I/9L/1v/Z/9r/3f/e
/9//4P/h/+H/4v/k/+T/5//o/+n/6v/r/+v/6//r/+z/7f/u/+//8P/w//D/8//z//L/
8//y//P/8//1//b/9P/0//f/+P/7//v//P/9//z//v8AAAEAAQADAAQABQAJAAsADAAQ
ABIAEwAWABgAHAAgACYAKwAtADMAOQA+AEMASgBTAFsAZABrAHMAfACDAIsAkQCXAJ0A
owCqALAAsgC1ALYAuAC6ALoAugC5ALkAtwCzALAArACoAKEAnACYAJEAiACCAHkAcgBq
AGIAXABVAE4ARwBDAD0ANgAvACgAIgAdABcAEgAPAAsACQAFAAIA/P/5//b/8//y//D/
8P/u/+z/6//p/+j/5//m/+f/5//l/+X/5P/j/+P/5P/i/+H/4P/f/97/3f/b/9v/2P/Y
/9n/2f/Z/9j/1//V/9L/0v/T/9P/0//U/9T/1P/X/9f/1//X/9j/2f/a/9v/3f/f/9//
3//f/+H/4//k/+f/6P/o/+j/6v/q/+r/6v/p/+j/5//m/+j/6P/o/+j/6P/o/+X/5f/l
/+T/5P/k/+b/5//n/+n/6f/p/+f/6P/o/+j/6v/r/+v/7P/r/+v/7P/s/+7/7v/u/+7/
6//q/+r/6P/n/+f/5//q/+z/6v/n/+X/5P/j/+D/3f/e/+D/4v/j/+L/4P/c/9n/2f/Y
/9b/1P/U/9T/0//T/9H/0f/R/9D/0P/Q/9D/0P/Q/9D/0P/Q/9D/0f/R/9H/0//T/9P/
1P/U/9L/1P/h//H/CQAmAEMAVQBmAH4AiwCJAI8AogCpAKgAsgCtAIEALwCy/wL/ev5u
/pv+v/7z/jP/Wv9v/4r/pf+y/7n/wf/M/87/zf/P/8//0f/S/9P/1P/V/9X/1v/Y/9j/
2P/Y/9j/2P/c/93/3v/f/9//3//f/9//3v/e/97/4f/k/+T/5v/m/+X/5f/n/+j/6f/q
/+7/8P/x//H/8v/z//P/9P/1//X/+f/7//z//f/+//////8CAAgACwAQABQAFQAYAB0A
IQAoAC8ANgA8AEUATABVAF0AZABrAHMAfACGAI8AlgCdAKMApwCsALAAsACzALQAtgC4
ALgAuAC3ALUAswCvAKwAqgCmAJ8AmgCTAIsAgQB6AHEAagBiAFoAVgBPAEgAQQA6ADMA
KwAjACEAHAAYABMACwAHAAIA///6//j/8//x//L/7//u/+z/6P/m/+T/4//j/+T/5f/m
/+L/4f/e/93/3v/d/93/3v/e/93/3P/b/9b/1f/T/9P/0//U/9b/1//V/9T/0//R/87/
zv/P/8//0f/S/9L/0v/V/9X/1f/V/9b/1//Y/9n/2f/b/9v/2//d/9//4f/i/+X/5v/m
/+b/5f/k/+P/4v/l/+b/5//o/+j/6P/o/+b/5P/m/+b/5v/m/+X/5f/l/+T/4v/i/+T/
5f/l/+f/5//n/+f/6P/o/+j/6P/p/+n/6v/r/+v/7P/s/+r/6v/q/+r/6f/o/+j/5v/l
/+X/5f/o/+j/5v/j/+H/4f/h/9//3f/f/+D/4f/h/+P/4v/f/93/2f/Y/9b/1P/S/9L/
0f/R/9L/0//U/9T/0v/S/9L/0v/U/9T/1P/U/9L/0//T/9P/0//T/9P/1P/U/9j/3v/n
//n/FwA0AEkAWwB0AIwAlQCVAKMAsgC5AMQA0ADBAIcAIQB0/7j+cv6U/rn+5f4l/1f/
cP+H/6D/r/+2/73/xf/M/9D/z//R/9H/0//S/9P/1P/V/9n/2v/c/9z/3P/c/9z/3P/c
/93/3v/f/+D/4f/i/+P/4//i/+H/4//i/+L/5P/k/+T/5f/o/+r/6P/o/+v/7P/t/+3/
7v/v//D/8v/0//X/9//5//r/+////wEAAgAGAAgACQAMAA4AFAAYAB4AIwAmAC0ANAA6
AEMASgBTAFsAZgBtAHUAfgCFAI0AkwCZAKAApQCrALAArwCxALEAsgC0ALQAtACzALEA
rwCrAKgAowCeAJYAkACIAIEAeAByAGkAYgBaAFIATABFAD4ANwAxACsAJAAdABgAEgAN
AAcAAgD///v/+f/1//L/7P/p/+n/5//n/+b/5v/k/+L/4f/g/+D/4P/g/+H/4f/f/9//
3v/d/93/3v/c/9v/2v/Z/9j/1//V/9X/0f/Q/9D/z//R/9D/z//N/87/zv/P/8//z//Q
/9D/0P/V/9X/1f/V/9X/1f/V/9X/1//Z/9n/2f/Z/9v/3f/e/+H/4v/i/+L/4P/g/+D/
4P/g/+D/4P/g/+L/4v/i/+T/4v/i/+L/4v/h/+H/4f/g/+L/4v/k/+X/4//l/+X/5f/l
/+b/5v/m/+b/5//n/+j/5//n/+j/6P/q/+r/6v/q/+f/5v/m/+T/5f/l/+X/6P/o/+b/
4//h/9//3//d/9v/2//c/93/3f/d/9z/2f/X/9b/1v/V/9T/0v/S/9H/0f/R/9H/0f/Q
/9L/0v/S/9L/0v/S/9L/0v/U/9X/1f/V/9P/0//T/9T/zv/S/9b/3//v/wEAHAA3AEsA
WgB2AIsAiwCLAJ4ArQC0AMYAzwCzAG8A9P8y/5T+ev6h/sP+9f41/1j/c/+S/6v/tP+3
/7//yP/M/8z/zf/M/83/z//R/9P/1f/V/9b/2P/Y/9r/2v/a/9r/3P/d/97/3//e/93/
3P/b/97/3v/e/+H/5P/k/+b/5v/l/+X/5//o/+j/6P/r/+z/7P/r/+v/6//v//L/9f/3
//j/+f/5//n/+//9//7/AgAHAAkADQAQABMAFgAbAB8AJgAtADQAOgBBAEgAUQBZAGQA
awBzAHwAgwCLAJEAlwCcAKEApwCsALEAtQC3ALoAuAC4ALgAtwC1ALMArwCsAKgApACd
AJgAkgCLAIIAfAB1AG4AZgBeAFcATwBHAD8AOwA1AC4AJwAhABwAGAATAAsABwACAP//
/f/8//j/9//0//H/8P/u/+3/7P/r/+v/6v/q/+r/6v/n/+f/5f/l/+b/5f/l/+b/4//h
/9//3f/b/9v/2v/b/9r/2v/b/9v/2f/Y/9f/1f/W/9b/1//X/9n/2v/a/9r/3P/b/9r/
2f/c/93/3v/f/9//4f/h/+H/4//l/+f/6P/n/+j/6P/o/+j/6P/o/+j/6v/q/+r/6v/q
/+r/6P/k/+X/5v/n/+j/6f/p/+n/6P/q/+r/7P/t/+3/7//v/+//7f/u/+7/7v/w//H/
8f/y//H/8f/y//L/9P/0//T/9P/w/+7/7f/q/+r/6//s//D/8P/u/+v/6f/n/+f/5f/j
/+b/6P/q/+v/6v/o/+T/4f/f/97/3P/a/9z/3P/b/9v/2f/Z/9n/2P/a/9r/2v/a/9z/
3P/c/9z/2//b/9r/2f/a/9v/3P/e/9z/3P/i/+//AwAfADwAUwBfAHIAhgCJAHsAfQCK
AIMAfAB8AGMAIwC//zL/mv5W/nL+of7P/g3/R/9q/4P/nP+t/7r/xf/R/9r/3P/b/93/
3f/f/97/3//g/+H/5v/o/+v/7P/r/+r/6f/o/+j/6f/q/+v/7P/t/+7/7//w//D/8P/z
//L/8v/0//T/9f/1//f/+P/6//r//f/+//3//f/+/////v8AAAIAAwAHAAkACgALAA0A
DwAQABQAFQAXABsAHgAjACYAKwAvADQAOwBCAEgATgBUAFwAYwBqAHEAeQCCAIcAjwCV
AJsAoQClAKoArgCuALEAsgC0ALYAtgC2ALUAsgCvAKoApgClAKIAnACYAJAAiQCAAHoA
dABuAGcAYABbAFUATwBJAEMAPQA2AC8ALQAoACQAHwAbABcAEgAPAAwACgAFAAMAAgD/
//7//P/4//b/9P/z//T/9P/0//T/8//z//H/8f/u/+3/7f/u//D/7//u/+3/7f/t/+z/
7f/r/+r/6v/p/+n/6P/n/+X/5P/k/+X/5f/m/+j/6f/q/+v/6//r/+v/7P/t/+7/7//t
/+//7//v/+//8f/z//T/9f/2//b/9v/2//b/9v/2//j/+P/6//r/+v/6//r/+v/3//f/
9//2//b/9v/4//n/+f/7//v/+//7//z//P/8//7//////wAAAQABAAIAAgAEAAQABAAE
AAEAAAAAAP7/////////AgACAAAA/f/7//v/+//5//f/+P/6//z//f/9//z/+f/3//P/
8v/w/+7/7v/u/+3/7f/r/+v/6//q/+z/7P/s/+z/6v/q/+r/6v/r/+3/7v/v/+3/7f/t
/+7/7P/u//L/9/8HAB8APABZAGsAcgB8AIUAfwBzAHQAdwBoAFYAPwADAKH/Ov/G/mD+
Tv59/q/+4f4h/1L/d/+U/63/vv/N/9n/4v/q/+v/7f/t/+//8P/x//L/8//3//j/+v/6
//r/+v/6//r/+v/7//z//f/7//v/+//7//3//v///wMAAwACAAMAAgABAAEAAwAEAAYA
BgAJAAoACgAJAAkACQAJAAoACwALAA8AEQASABMAFQAXABgAHAAdAB8AIwAmACcAKgAv
ADMANwA9AEMASABOAFQAXABjAGoAbwB1AHwAhgCPAJYAnQChAKUAqgCuALAAswC0ALYA
tgC2ALYAtQC0ALMAsACuAK0AqgCkAKAAmgCTAIoAhAB+AHgAcQBqAGYAXwBYAFEASwBF
AD4ANwA1ADAALAAnAB8AGwAWABMAEAAOAAkABwAGAAMAAgAAAPz/+v/4//f/9P/0//T/
9P/0//X/9P/1//L/8f/x//L/9P/z//L/8f/w/+//7f/t/+7/7v/v/+//7f/s/+v/6f/p
/+r/7P/t/+v/7P/s/+z/7v/t/+z/6//s/+3/7v/v/+3/7//v/+//8f/z//X/9v/3//j/
+P/4//j/9v/2//b/+P/6//r/+v/6//v/+//7//r/+v/6//z//f/9//////////3//v/+
//7//v//////AAABAAEAAgACAAIAAgACAAIAAwACAAIAAAD+//3//P/+/////v/8//v/
+//7//n/9//2//b/9v/1//b/9v/0//P/8P/u/+v/6P/q/+r/6f/p/+n/6f/p/+j/6P/o
/+j/6P/o/+j/6P/o/+b/5//n/+f/5//n/+f/6P/q/+r/6v/v/wMAGwA2AFMAZwB0AIgA
mQCXAJMAogCpAKAAngCZAGcAEQCk/wz/hv5u/pv+wf73/jn/Zv+B/5z/s//C/8n/0f/a
/+D/4f/j/+P/5f/n/+n/6//t/+3/7v/w//D/8P/w//D/8P/y//P/9P/1//f/9//3//f/
9v/2//b/+f/6//r//P/8//n/+f/7//z//v/+/wEAAgADAAMABAAFAAQABgAIAAkACwAN
AA4ADwARABMAFAAYABsAHQAhACQAJwAqAC8AMwA3AD0AQwBIAFEAWABhAGkAcgB5AIEA
igCRAJkAnwClAKsArwC0ALgAugC9AL4AwADCAMIAwgDBAL8AvQC5ALYAswCuAKYAoACc
AJUAjACGAH0AdgBuAGYAYgBbAFQATQBGAD8ANwAvACwAKAAlACEAGQAVABAADQAJAAYA
AAD9//7/+//6//j/9v/0//L/8f/w//D/8P/w//H/8f/v/+//7P/r/+v/7P/s/+v/6v/p
/+b/5f/j/+P/5P/k/+X/5f/k/+L/4P/d/93/3v/g/+H/4v/k/+X/5v/n/+f/5//n/+r/
6f/o/w==
         </WaveFormData>
      </LeadData>
      <LeadData>
         <LeadByteCountTotal>10000</LeadByteCountTotal>
         <LeadTimeOffset>0</LeadTimeOffset>
         <LeadSampleCountTotal>5000</LeadSampleCountTotal>
         <LeadAmplitudeUnitsPerBit>4.88</LeadAmplitudeUnitsPerBit>
         <LeadAmplitudeUnits>��V</LeadAmplitudeUnits>
         <LeadHighLimit>2147483647</LeadHighLimit>
         <LeadLowLimit>268435456</LeadLowLimit>
         <LeadID>V4</LeadID>
         <LeadOffsetFirstSample>0</LeadOffsetFirstSample>
         <FirstSampleBaseline>0</FirstSampleBaseline>
         <LeadSampleSize>2</LeadSampleSize>
         <LeadOff>FALSE</LeadOff>
         <BaselineSway>FALSE</BaselineSway>
         <ExcessiveACNoise>FALSE</ExcessiveACNoise>
         <MuscleNoise>FALSE</MuscleNoise>
         <LeadDataCRC32>481190224</LeadDataCRC32>
         <WaveFormData>
AAAAAAAAAAAFAAgACwAOABMAFgAZABwAIwAoAC0AMgA6AEIASgBSAFgAXgBkAGoAbwB0
AHkAfgCCAIYAigCOAIwAjACMAIwAigCKAIoAigCHAIQAgQB+AHoAdgByAG4AZgBgAFoA
VABNAEgAQwA+ADcAMgAtACgAIgAcABYAEAAMAAoACAAGAAAA/P/4//T/8v/w/+7/7P/p
/+j/5//m/+T/5P/k/+T/5v/m/+b/5v/k/+T/5P/k/+H/4P/f/97/4P/g/+D/4P/f/97/
3f/c/9z/3P/c/9z/2//a/9n/2P/a/9r/2v/a/9r/2v/a/9r/2v/a/9r/2v/c/9z/3P/c
/9//4P/h/+L/4//k/+X/5v/o/+j/6P/o/+f/5v/l/+T/5f/m/+f/6P/q/+r/6v/q/+j/
5v/k/+L/5f/n/+j/6P/l/+b/5v/l/+n/6f/p/+n/6f/q/+r/6v/q/+n/6P/o/+v/7v/w
//H/7//w//D/8P/w//D/7//v/+3/8P/y//L/7//s/+v/6//t/+v/6f/p/+j/6P/n/+b/
5v/j/+D/3v/e/9v/2v/a/9j/1//X/9f/1//V/9X/1v/W/9b/1v/W/9j/2P/Y/9j/2v/a
/9r/2f/Z/9r/2v/a/9z/2f/U/9b/3P/i/+r/9v8JACcATgCFAMcAEwFnAbMB8wEmAjIC
+AFmAYkAvP9S/y//Kf9E/2X/fv+S/6T/rv+z/7f/vv/H/87/0f/R/9H/0f/T/9P/1P/U
/9T/1P/T/9P/1P/V/9b/1//Y/9j/2f/Z/9n/2v/a/9r/2v/b/9v/3f/g/+D/4f/h/+L/
5P/l/+j/5//o/+j/5//q/+r/6v/s/+3/7v/u//D/8v/z//L/8v/1//b/+P/7//7/AAAD
AAcADAAOABEAFAAaAB8AJQAqAC4AMwA7AEEASgBRAFgAYQBlAGwAcQB3AH4AggCGAIoA
jQCRAJMAlACVAJYAlgCWAJYAlQCTAJEAjgCJAIQAfwB5AHMAbQBmAGMAXgBXAFIASgBE
ADwANAAsACgAIgAcABcAEgAPAAkABwACAP7//P/4//T/8P/t/+3/7P/q/+r/5v/l/+L/
4P/i/+H/4P/g/9//3//e/9z/3v/e/9//3//f/9//3f/c/9z/3P/b/9v/2f/Y/9f/1P/T
/9L/0v/S/9P/0//U/9T/0v/S/9L/0v/U/9T/1P/U/9L/0v/T/9X/1f/V/9b/1v/V/9f/
2P/b/9r/2v/a/9v/3f/d/93/3v/e/9z/3P/c/9//4f/f/97/3v/e/97/3v/d/9z/3P/b
/9z/3v/i/+X/4v/j/+L/4f/h/+H/4v/i/+P/5f/m/+f/5f/k/+X/5f/n/+f/6P/o/+r/
6P/o/+f/5f/l/+j/6v/s/+n/5v/l/+P/4//h/9//4f/i/+L/4f/d/9z/2P/U/9P/0v/Q
/9D/zv/O/83/zf/L/8v/yf/J/8z/zP/M/8z/y//K/8n/yP/K/8r/yv/K/8n/yf/K/8r/
zP/M/8v/yv/K/9D/3P/o//T/CQArAFgAjwDVACcBdwG/Af0BKAIcArwBCgEtAIT/Pv8p
/yv/Rv9j/3b/hv+S/6D/r/+3/77/xf/C/8L/wf/A/7//wv/D/8X/xv/H/8j/yP/J/8f/
x//H/8f/yP/I/8n/yf/J/8r/yv/K/8r/y//L/83/0P/Q/9H/0f/P/9D/0P/S/9T/1v/X
/9f/1//W/9X/1v/Y/9r/2//e/+H/4//j/+T/5f/m/+j/6//u//D/8//3//r//P///wIA
CAANABMAGAAeACMAKwAxADgAPwBGAE8AWABgAGYAbQBxAHQAdwB6AH8AgwCFAIYAiQCK
AIoAigCGAIMAfwB7AHkAdQBxAG0AagBlAGAAWgBSAEwARAA+ADkANAAtACYAHwAaABMA
DAAIAAQAAgD9//n/9P/w/+7/6f/m/+P/4f/j/+L/4P/g/9z/2//Y/9b/1//X/9f/2P/Z
/9n/2P/W/9b/1v/X/9f/1//X/9X/1P/S/9L/0f/R/9H/0v/T/9L/0f/Q/9D/0P/P/8//
0P/Q/87/zv/O/87/z//O/83/zP/P/9D/0v/V/9P/0//U/9T/1//Z/9r/3f/c/9z/3P/d
/9v/2//b/9z/3//e/9//4P/d/9//3P/e/97/3v/e/9z/3P/d/93/2//a/9v/2//d/9//
3//f/+D/4f/j/+T/4f/h/+D/3//i/+T/6P/r/+j/5//n/+b/6P/m/+b/5f/l/+X/6P/q
/+j/5f/i/+H/4v/j/+L/4f/g/+D/3//d/97/3v/b/9j/2P/W/9P/0v/Q/9D/z//P/9D/
0f/Q/9H/0f/Q/8//zv/Q/9D/0P/Q/9D/0P/Q/9D/zf/N/87/zv/O/87/z//O/8z/0P/Y
/+T/9P8JACkAVACDAMEADQFbAakB8QEoAjAC7AFWAX0Atv9U/zn/Nf9I/2n/gv+Q/6D/
rP+z/7v/wP/D/8b/yf/J/8n/yf/H/8f/yP/I/8v/zP/M/83/z//P/8//z//P/87/zv/N
/87/0P/R/9L/1P/V/9X/1//X/9b/1v/V/9b/2P/Z/9z/2//c/9z/2//c/9z/3P/e/+D/
4v/j/+b/5//p/+n/6v/t/+7/8P/z//L/9P/3//v//v8AAAMABgALABEAGAAeACIAJwAv
ADUAPgBFAEwAVQBdAGQAaQBvAHQAeAB8AIAAgQCFAIcAiACHAIgAiACIAIkAiQCIAIcA
hAB/AHoAdQBwAGsAZgBgAFwAVgBOAEgAQgA8ADQALAAnACQAHwAaABUAEAANAAcABQAA
APz/+v/3//T/8f/v/+z/6v/n/+b/5v/n/+b/5v/l/+P/4f/g/+H/4f/g/97/4P/g/+H/
4f/f/9//3f/c/9z/3P/b/9v/2v/a/9r/2P/Z/9j/2P/Y/9X/1f/W/9b/1P/U/9T/1P/Y
/9j/2P/Y/9f/1v/W/9f/2P/Z/9v/3P/b/93/3v/h/+D/4P/g/+H/4//j/+P/5P/k/+L/
4v/i/+P/4//m/+b/5v/m/+b/4//i/+L/4f/h/+L/5f/n/+f/6f/p/+n/6f/p/+r/6v/s
/+3/7f/t/+7/7v/w//H/7//v//D/8P/y//D/8P/v/+//7//y//T/9P/x/+7/7f/r/+v/
6f/n/+f/6P/o/+f/5//o/+b/5P/h/97/2v/Y/9n/2v/a/9v/2f/Z/9f/1//Y/9j/2P/Y
/9b/1v/W/9b/1v/W/9b/1v/X/9f/2P/Y/97/3P/X/9T/1P/W/+D/7P/6/w0AJwBOAH0A
uQAFAVkBqQHvASgCNAL0AWIBjQDK/2b/Sf9F/1r/ef+M/5r/rP+0/7v/wf/K/9H/0v/R
/9H/0f/R/9H/0f/S/9L/1//Y/9j/2f/X/9X/0//R/9X/1v/Y/9n/2f/a/9r/2v/a/9v/
2//d/9z/3P/d/93/3f/e/97/4P/i/+T/5f/l/+j/6P/o/+r/6f/q/+r/7P/t/+//7//w
//H/8v/0//f/+v/8////AwAGAAgACwAOABIAFwAdACIAKAAtADUAOwBAAEcATgBXAF0A
ZABpAG8AdAB4AHwAgACDAIcAiQCKAIwAjgCPAJAAjQCLAIgAhQCDAH8AewB3AHIAbQBo
AGIAXQBYAFEATABHAEIAOwA0AC4AKgAkAB4AGwAWABMADQAJAAQAAAD+//3/+v/3//X/
8//y//D/8P/u/+3/6v/o/+r/6f/o/+j/6f/p/+j/5v/m/+b/5//n/+n/6f/n/+b/5f/k
/+L/4f/j/+T/5f/k/+H/4P/g/+D/3v/d/93/3P/e/97/3v/e/93/3P/b/9r/3P/e/+H/
5f/j/+P/5P/k/+T/5f/l/+f/6P/o/+j/6f/p/+n/6f/q/+z/6v/q/+r/6f/p/+f/5//q
/+3/7P/t/+7/7//w/+3/7P/s/+v/6v/q/+z/7f/t/+//7//v/+3/7f/u/+7/8P/x//H/
8f/0//T/9v/3//f/9//4//j/+v/4//j/9//1//X/+P/6//r/9//0//P/8f/x/+//7f/v
//D/8P/v/+7/7v/r/+j/6P/m/+P/4v/i/+L/4f/h/9//3//d/93/4P/g/+D/4P/e/97/
3v/e/9//4P/h/+L/4//j/+T/5P/i/97/3f/e/97/5P/u//j/CAAfAD0AZgCbAOEAMQGD
Ac8BEQI0AhgCqAHuABsAjP9Y/0//V/9y/43/nv+s/7j/wv/H/8v/0v/X/9r/2f/Z/9n/
2f/X/9f/2P/Y/9z/3v/f/+H/3//f/9//3//g/+D/4f/h/+H/4v/i/+L/4f/h/+D/4f/l
/+b/6P/p/+j/6P/n/+j/5v/o/+n/6f/r/+z/7f/w/+//8P/w//L/9v/5//r//P/7//z/
/v8BAAIABAAHAAsAEAASABUAGAAaAB8AJQAqADEANwBAAEcATABTAFoAYwBoAG4AcgB3
AHwAgACEAIgAigCNAI4AjgCRAJIAkgCSAI4AjQCLAIkAhwCDAH8AewB4AHMAbgBoAGQA
XgBWAFAASQBEAD0ANgAyAC4AKAAiAB8AGgAXABEADwAKAAYABAABAP7/+//5//v/+v/4
//j/9f/z/+//7P/s/+v/6v/q/+3/7f/s/+r/6P/o/+n/6f/r/+v/6f/o/+r/6v/p/+n/
5v/m/+b/5P/j/+L/4v/i/9//3//g/+D/4P/g/+D/4P/k/+T/5P/k/+L/4v/j/+X/5P/j
/+P/4v/h/+P/5P/n/+n/6v/r/+3/6//r/+v/7P/w/+7/7v/u/+7/7f/q/+n/7P/v//P/
8//y//D/8P/w//D/7f/s/+z/6//o/+j/6v/r/+3/7//v/+//7//v//D/8P/w//H/8f/x
//T/9P/2//f/+f/5//r/+v/6//j/+P/3//b/9f/3//j/+v/3//T/8//z//P/8f/v/+7/
7v/t/+v/7P/s/+n/5v/k/+L/3//e/9//4P/g/+H/3//f/93/3f/c/9z/3P/c/9z/3P/c
/9z/3v/e/97/3v/d/93/3v/e/97/2v/Z/9j/2P/Y/+L/8P/+/xMAMQBaAI8A0wAlAXkB
xQELAjYCJgLGARYBMwCM/0z/O/89/1T/df+M/5j/pP+0/73/v//G/8//0v/R/9H/0f/R
/9H/0f/S/9L/0//U/9T/1f/T/9P/0//T/9b/1v/X/9f/1//Y/9j/2P/Y/9n/2f/b/9z/
3P/d/93/3f/e/97/4P/e/+D/4f/h/+L/4v/i/+T/5//o/+j/6v/q/+v/6v/q/+3/7v/w
//P/9v/4//v///8CAAQABwAKABAAFQAbACAAJwAtADYAPQBCAEkAUABZAGEAaABtAHMA
egB+AIIAhgCHAIsAjQCOAI8AkACQAJAAjACLAIkAhwCFAIEAfQB5AHQAbwBqAGQAXABW
AE4ASABDAD4ANwAwACkAJAAdABYAEwAOAAsABQACAP7/+//6//X/8v/v/+3/6//q/+j/
6P/l/+P/3//c/93/3f/d/97/4P/h/+H/4P/f/97/3v/d/9v/2//Z/9j/2P/Y/9f/1//W
/9b/1v/U/9X/1P/U/9T/0v/R/9H/0P/Q/9D/0P/Q/9L/0v/S/9L/0v/S/9P/1f/V/9X/
1v/W/9T/1f/V/9f/2f/a/9v/3f/d/93/3f/e/97/3P/c/9z/4//i/+H/4P/f/97/4P/g
/+H/4f/g/+D/4v/j/+D/4f/g/9//4P/h/+P/5P/k/+X/5f/l/+b/5v/o/+n/6//r/+z/
7P/p/+b/5f/j/+T/5f/p/+z/7P/p/+b/5f/j/+P/4f/f/9//4P/g/9//3P/c/9n/1v/X
/9b/1P/U/9D/zv/L/8n/yv/L/8r/y//M/8z/zP/M/8z/zP/M/8z/zv/O/87/zv/M/8v/
y//K/8r/zv/R/9D/yv/M/9b/3P/k//f/EwA2AGMAmwDhAC8BfQHDAQICKgIUAqwB8QAK
AGb/Kf8Z/xr/N/9c/3T/hv+Y/6X/q/+y/7n/wP/B/8H/wf/B/8P/w//E/8T/xP/E/8P/
w//F/8X/xf/F/8b/xv/H/8f/yf/K/8r/yv/K/8v/y//N/83/zP/M/8v/zf/Q/9L/1v/T
/9T/1P/T/9X/1v/X/9r/2f/a/9r/3P/f/+H/4f/i/+P/5P/m/+n/6P/q/+3/8f/1//b/
+P/6/wAABwAPABYAGgAdACMAJwAxADkAQQBLAFAAVgBaAF8AaQBuAHMAeAB8AIEAhACG
AIkAigCKAIoAhwCFAIIAfwB+AHsAeAB1AG8AaQBjAFwAVwBSAEsARgA+ADgAMAAoACQA
IAAaABQADgAIAAQA/f/4//L/7f/q/+n/5v/j/+H/3v/c/9n/2P/Z/9n/1//W/9j/1//W
/9b/1f/V/9T/0v/U/9T/1f/V/9T/0//Q/87/0P/Q/8//z//O/87/zv/M/8n/yP/I/8j/
yP/J/8v/zP/L/8r/yf/I/8n/yP/H/8b/yP/I/8n/y//J/8n/yv/K/83/z//Q/9P/0//S
/9H/0f/T/9P/0//U/9T/2P/a/9j/1f/U/9P/0v/V/9b/2P/Z/9X/1P/V/9X/2P/b/9z/
3f/b/9v/3P/c/93/3//g/+H/4f/g/+H/4f/h/+H/4v/i/+T/4v/i/+H/3//f/+L/5P/m
/+P/4P/f/+D/4f/g/9//3f/c/9r/1//Z/9r/2P/W/9L/0P/N/8z/y//K/8j/x//J/8n/
x//H/8b/xv/G/8b/x//I/8n/yv/K/8r/yv/K/8f/x//I/8j/yP/M/83/yP/E/8b/zP/Y
/+j/9/8PADAAXQCVAN0ALQF7Ab8B+AEYAv4BlAHbAP7/ZP8v/x3/IP9B/2L/eP+K/5r/
o/+p/7D/tf+6/77/v//A/8H/wf/B/8L/wv/C/8L/wf/B/8L/w//E/8X/xP/E/8X/xf/F
/8b/xv/G/8j/yf/J/8v/yv/K/8v/y//N/87/zv/Q/9D/0v/T/9P/0v/S/9L/1P/T/9T/
1P/W/9n/2//b/9z/4P/i/+X/6f/n/+j/6v/t//D/8v/1//j//P8BAAcADAASABcAHwAl
AC4ANQA8AEUASwBSAFcAXQBmAGoAbgByAHcAewB9AH4AfwCAAIAAgAB/AH8AfgB9AHkA
dQBxAG0AaQBlAGEAXABUAE4ARgBAADoANAAsACQAHwAcABcAEgAMAAYAAgD7//n/9P/w
/+7/6f/m/+P/4f/j/+L/4P/g/97/3f/a/9j/1v/V/9T/1P/V/9X/1P/S/9T/1P/V/9X/
0//T/9H/0P/R/9L/0v/T/9D/0P/Q/87/zf/M/8z/zP/N/83/zv/O/83/zP/L/8r/zv/O
/87/zv/N/8z/zP/N/8//z//Q/9D/0//V/9b/2f/Z/9j/1//X/9j/2f/a/9z/2v/Y/9j/
2P/Z/9r/2//c/9z/3P/d/93/2//a/9v/2//c/9//4P/h/+H/4f/i/+L/4v/j/+P/4//i
/+L/5P/l/+X/5f/m/+b/6f/o/+n/6f/m/+X/5//o/+r/5//k/+P/5f/l/+P/4f/h/+L/
4v/h/+D/4P/d/9r/1v/U/9H/0P/S/9L/0f/R/9H/0f/P/8//z//O/83/zP/O/87/zv/O
/8z/zP/M/8z/y//L/8z/zP/S/9L/zf/K/8j/zP/W/97/6v/7/xUAOABjAJcA2wApAXcB
wQEAAiQCCgKkAfEAGgCA/0f/Nf84/1P/cv+E/5T/oP+p/7P/tP+3/8D/wv/D/8T/xf/F
/8X/xv/G/8j/yP/H/8f/yv/L/8z/zf/N/8z/zP/L/83/zv/O/87/0P/R/9H/0//T/9L/
0v/R/9P/1P/U/9b/1P/W/9f/1//a/9r/2v/c/9//4P/g/+L/4//l/+X/5v/p/+r/7P/v
/+//8P/y//X//P/+/wEABAAGAAsAEQAWABwAIQApAC8ANgA9AEQATQBRAFgAXQBjAG0A
cgB3AHwAfwCDAIUAhgCFAIYAhgCGAIUAhQCEAIMAgwB/AHsAdwByAG0AaABiAFwAVgBO
AEgAQQA8ADUALgApACYAIQAcABYAEAAMAAUAAgD+//v/+v/1//L/7//t/+v/6v/o/+j/
6P/n/+T/4v/g/9//3v/e/9//3//e/9z/3v/e/9//3//d/93/2//a/9z/3P/b/9v/2f/Y
/9f/1P/V/9T/1P/U/9P/0//U/9T/0v/S/9L/0v/U/9T/1P/U/9T/1P/V/9f/1//X/9j/
2P/Z/9v/3P/f/+L/4v/i/+P/5f/l/+X/5v/l/+L/4f/g/+X/5v/m/+b/5v/m/+T/5P/l
/+X/5v/m/+j/6f/n/+n/6f/p/+n/6f/q/+r/7P/t/+3/7f/t/+z/7f/t/+7/7//x//L/
8P/u/+7/7f/v/+//8v/0//T/8f/u/+3/7f/t/+v/6f/r/+z/7P/r/+n/6P/k/+D/3//e
/9z/3P/b/9r/2P/X/9f/1//V/9X/1v/W/9b/1v/W/9b/1v/W/9j/2P/Y/9j/2P/Z/9v/
3P/Y/9T/0//W/9b/2P/g/+z//P8RAC8AVACHAM0AHwFtAbcB/QEsAioC2AE0AVsAqv9a
/0X/Rf9a/3f/jP+a/6j/tP+7/8H/xv/N/9D/z//P/8//z//P/8//0P/Q/9H/0v/S/9P/
1f/V/9X/1f/Y/9j/2f/Z/9n/2v/a/9r/2P/Z/9n/2//e/97/3//f/97/3v/d/97/4P/i
/+P/4//m/+b/5v/o/+f/6P/o/+r/7f/v/+//8P/v//D/8v/1//n//P8AAAUABwAIAAoA
DAAQABUAGwAgACgALQA1ADsAQgBJAFAAWQBhAGgAbQBzAHgAfACAAIQAhQCJAIsAjACN
AI4AjgCOAI4AjQCLAIkAiQCFAIEAfQB2AHEAbABmAGAAWgBSAEwASQBEAD0ANgAuACoA
JAAeABkAFAARAAsACQAEAAAA/v/7//j/9f/z//X/9P/y//L/7v/t/+r/6P/p/+n/6f/q
/+r/6f/n/+T/5P/k/+X/5f/m/+f/5v/m/+X/5P/i/+H/4v/i/+L/4P/h/+D/4P/g/9z/
2//b/9r/3P/c/9z/3P/c/9z/3P/c/97/3v/f/+H/4P/f/9//3v/h/+P/5P/n/+j/6P/o
/+n/5//n/+f/6P/r/+r/6//s/+v/6//r/+n/6v/q/+r/6v/q/+r/6v/r/+v/6v/q/+z/
7f/v//H/8f/x/+//7//w//D/7v/v/+//7//x//L/9f/3//b/9f/1//T/9v/0//T/8//y
//H/8//0//X/8//x//H/7//v/+3/6//t/+7/7v/t/+7/7v/r/+j/5f/i/97/3P/c/9z/
2//b/9z/3f/c/93/3f/c/9v/2v/c/9z/3P/c/9z/3P/c/9z/2//b/9z/3P/g/97/2//Y
/9b/3v/s//r/CgAjAEkAegCxAPkASwGbAeUBHwI2AgQCfgGwAOP/dP9O/0f/W/9+/5P/
nP+q/7b/vv/D/8f/zP/R/9T/1f/V/9X/1f/T/9P/1P/U/9f/2P/Y/9n/2f/Z/9n/2f/c
/9z/3f/d/9//4P/g/+D/3//f/97/3//g/+D/4f/h/+P/5P/k/+b/5P/m/+f/5//q/+r/
6v/s/+v/7P/s/+7/8f/z//P/9P/3//j/+v/9//3//v8AAAMACwAOABIAFgAYAB0AIwAo
AC4AMwA7AEEASgBRAFgAYQBmAGwAcAB1AH4AggCGAIoAiwCNAI0AjACPAJAAkACQAI4A
jQCLAIkAhQCBAH0AeQB0AG8AagBkAF4AWABQAEoARwBCADsANAAvACwAJwAiAB0AGAAV
AA8ADQAIAAQAAgD9//r/9//1//X/9P/y//L/8v/x/+7/7P/v/+//7//w/+//7//u/+z/
6v/q/+v/6//r/+v/6f/o/+j/6P/n/+f/5f/k/+P/4P/g/+D/4f/i/+H/4f/i/+L/4v/i
/+L/4v/k/+T/5P/k/+P/4v/i/+P/5f/l/+b/5v/n/+n/6v/t/+7/7v/u/+//7f/t/+3/
7v/v/+z/6//q/+3/7f/v//D/7v/u/+7/7v/u/+7/7//v//D/8P/y//P/8f/z//P/8//z
//P/9P/0//T/9f/1//X/9v/2//j/+f/7//v//P/8//r/+P/4//f/+f/5//z//v/8//n/
9v/1//f/9//1//P/8f/y//L/8f/w//D/7f/q/+n/6P/m/+b/5f/k/+L/4f/j/+P/4f/h
/+D/4P/g/+D/4P/g/+D/4P/i/+L/4v/i/9//3//g/+D/3P/c/93/3v/g/+D/5P/w//7/
DQArAFQAhQDBAA8BZQGzAfcBKAIkAtYBNgFhALT/av9V/1H/Zv+D/5b/pv+4/8T/x//N
/9L/1//Y/9j/1//W/9X/1v/X/9n/2v/d/97/3v/f/+H/4f/h/+H/5P/k/+X/5f/i/+L/
4f/g/+L/4//j/+X/6P/o/+n/6f/n/+j/6P/q/+r/7P/t/+3/7f/s/+v/7P/w//L/8//2
//b/9//2//b/9//4//r//f8AAAIABQAJAAwADgARABQAFgAbACEAJgAsADEAOQA/AEgA
TwBWAF8AYwBqAG8AdQB7AH4AgQCEAIoAjwCSAJQAlQCWAJYAlgCSAJEAjwCNAIsAhwCD
AH8AegB1AHAAagBmAGAAWABSAEwARgA+ADYAMQAuACkAJAAfABoAFwARAAsABgACAAAA
/v/8//r/+f/4//b/8//y//L/8f/u/+z/7v/t/+z/7P/r/+v/6v/o/+r/6v/r/+v/6v/p
/+b/5P/m/+b/5f/l/+T/5P/k/+L/4f/g/+D/4P/d/93/3v/e/+D/4P/g/+D/4P/e/9z/
2v/b/9z/3v/h/+P/4//k/+T/5P/l/+X/5//m/+b/5v/n/+f/5//n/+j/6v/o/+j/6P/n
/+f/5f/i/+P/5P/l/+b/6P/o/+n/6f/o/+j/6v/r/+v/7f/t/+3/7f/t/+7/7v/u/+//
7//v/+//7v/v/+//7//v//D/8P/t/+r/6f/n/+n/6//w//T/8//v/+v/6f/p/+n/5//l
/+j/6v/r/+v/6f/o/+T/4P/c/9r/1//W/9b/1v/V/9X/1f/V/9P/0//U/9T/1P/U/9b/
1v/W/9b/1f/U/9P/0v/S/9P/1f/W/9T/0v/R/87/0P/Y/+T/8P/6/xMAOQBmAJ8A5wA7
AY0B1QERAjICEgKYAc4A8f9m/zT/Jf8x/1T/cf+E/5T/ov+s/7P/u//C/8n/yv/I/8f/
xv/F/8f/x//I/8j/zP/O/8//0f/R/9H/0f/R/8//zv/O/83/zv/Q/9H/0v/S/9P/0//V
/9b/1v/X/9f/1//Y/9j/2v/c/97/3//f/97/3v/e/+D/3//g/+D/4v/n/+n/6f/q/+n/
6v/s/+//8v/0//f/+/8AAAIABQAIAA0AEwAaACAAJgArADMAOQBBAEkAUQBbAF8AZgBr
AHEAegB+AIIAhgCIAIsAjACMAI0AjgCOAI4AigCJAIcAhQCDAH8AewB3AG8AaQBjAFwA
VwBSAEsARgA/ADoAMwAsACUAIAAZABIADwAKAAcAAQD7//b/8v/w/+7/7P/q/+n/6P/m
/+P/4v/e/93/2v/Y/9v/2//b/9z/3P/b/9n/1v/V/9T/1P/T/9b/1//W/9b/1P/U/9P/
0//P/87/zf/K/8n/yP/I/8j/yf/J/8r/yv/K/8r/yv/K/87/zv/O/87/z//Q/9L/1f/T
/9H/0P/O/8//0f/S/9X/1P/U/9T/1f/X/9f/1//Y/9r/2v/e/+D/3//e/93/3P/Z/9j/
2P/X/9f/2P/b/93/3P/d/9z/2//d/93/3v/e/+D/4f/h/+H/4P/g/+L/4//l/+X/5v/m
/+T/4v/i/+H/4f/h/+T/5v/o/+X/4v/h/+D/3//c/9n/2v/c/93/3f/c/9z/2f/W/9P/
0P/M/8r/y//M/8z/zf/M/8v/yP/H/8r/yv/K/8r/yP/I/8j/yP/J/8r/y//M/8n/yf/K
/8r/zP/M/8v/yv/K/8z/1P/g/+7//f8ZAEIAdQCzAP0ASwGbAeUBHAImAuwBXgGHALT/
Rv8l/xn/KP9L/2j/ev+M/5r/o/+t/7j/v//E/8T/w//C/8H/wf/B/8L/wv/H/8j/yP/J
/8f/x//H/8f/yv/K/8v/y//K/8r/yf/I/8v/zf/O/9H/0v/S/9P/0//R/9L/0v/U/9L/
1P/V/9X/2P/Y/9j/2v/Z/9r/2v/c/+H/4//j/+T/5f/m/+j/6//u//D/8//3//z//v8B
AAQABgALABEAFgAaAB8AJwAtADIAOQBAAEkAUgBaAGAAZwBsAHAAdAB4AH0AgQCDAIQA
hwCIAIgAiACIAIcAhQCDAIMAfwB7AHcAcQBrAGUAXgBaAFQATABGAD8AOgAzACwAJAAg
ABoAFAAQAAwACgAFAP//+v/2//T/8f/u/+v/6f/o/+b/4//i/+L/4f/e/9z/2v/Z/9j/
2P/c/93/3f/c/9n/2P/Y/9f/2P/Z/9j/2P/X/9b/1P/T/9P/1P/V/9T/0f/Q/9D/0P/P
/8//0P/Q/9L/0v/S/9L/0v/S/9L/0v/Q/9D/0f/T/9P/0//U/9T/1//Z/9r/3f/e/97/
3v/f/9//2//b/97/4P/i/+L/4v/i/+D/4P/h/+H/4P/g/+L/4//l/+f/5//n/+b/5f/l
/+T/5v/n/+f/5//q/+r/7P/t/+v/6//s/+z/7P/q/+r/6f/o/+f/6f/q/+3/6//p/+n/
5//n/+X/4//h/+L/4v/h/+H/4v/g/97/2f/W/9L/0P/R/9L/0v/T/9X/1f/T/9P/0//S
/9H/0P/S/9L/0v/S/9L/0v/S/9L/0f/R/9L/0v/U/9b/0f/K/87/1v/a/+T/9P8JACcA
UgCBAL8ACwFbAacB7wEkAioC5gFWAYEAwP9c/zv/N/9M/23/gv+S/6D/qv+v/7f/wv/H
/8j/y//L/8v/y//L/8v/zP/M/83/zv/O/8//z//P/8//z//S/9L/0//T/9X/1v/W/9b/
1P/V/9X/1//a/9r/2//b/9r/2v/Z/9r/3P/e/9//3//g/+D/4P/i/+P/5P/k/+b/5//p
/+n/6v/t/+7/8P/z//T/9v/5//3/AAACAAUACAAMABEAFwAcACQAKQAxADcAPABDAEoA
UwBbAGIAZwBtAHQAeAB8AIAAggCFAIYAhgCIAIoAiwCMAIoAiQCHAIUAgwB/AHsAdwBy
AG0AaABiAFoAVABMAEYAQwA+ADcAMAAoACQAHgAYABQAEAAOAAkAAwD+//r/+P/0//D/
7P/p/+r/6v/p/+r/5v/l/+L/4P/i/+H/4P/g/+H/4f/g/97/3v/e/9//3//f/9//3f/c
/9v/2v/Y/9f/2P/Y/9j/1v/V/9T/1P/U/9P/0//U/9T/1f/W/9f/2P/Z/9j/1//W/9j/
2P/Z/w==
         </WaveFormData>
      </LeadData>
      <LeadData>
         <LeadByteCountTotal>10000</LeadByteCountTotal>
         <LeadTimeOffset>0</LeadTimeOffset>
         <LeadSampleCountTotal>5000</LeadSampleCountTotal>
         <LeadAmplitudeUnitsPerBit>4.88</LeadAmplitudeUnitsPerBit>
         <LeadAmplitudeUnits>��V</LeadAmplitudeUnits>
         <LeadHighLimit>2147483647</LeadHighLimit>
         <LeadLowLimit>268435456</LeadLowLimit>
         <LeadID>V5</LeadID>
         <LeadOffsetFirstSample>0</LeadOffsetFirstSample>
         <FirstSampleBaseline>0</FirstSampleBaseline>
         <LeadSampleSize>2</LeadSampleSize>
         <LeadOff>FALSE</LeadOff>
         <BaselineSway>FALSE</BaselineSway>
         <ExcessiveACNoise>FALSE</ExcessiveACNoise>
         <MuscleNoise>FALSE</MuscleNoise>
         <LeadDataCRC32>2067983882</LeadDataCRC32>
         <WaveFormData>
+P/4//j/+P/6//z//v8AAAEAAgADAAQACAAMABAAFAAZAB4AIwAoACsALgAxADQANwA6
AD0AQABFAEgASwBOAE4ATgBOAE4ATABMAEwATABJAEgARwBGAEMAQgBBAEAAOgA2ADIA
LgArACgAJQAiAB0AGgAXABQADwAMAAkABgADAAIAAQAAAPv/+P/1//L/8P/w//D/8P/v
/+7/7f/s/+r/6v/q/+r/7P/s/+z/7P/s/+z/7P/s/+r/6P/m/+T/5f/m/+f/6P/m/+b/
5v/m/+T/5P/k/+T/5P/k/+T/5P/l/+b/5//o/+f/5v/l/+T/5f/m/+f/6P/q/+r/6v/q
/+z/7P/s/+z/7f/u/+//8P/y//L/8v/y//H/8P/v/+7/7//w//H/8v/y//L/8v/y/+//
7v/t/+z/7v/v/+//7//u/+7/7f/u/+//8f/y//P/8f/x//H/8v/x//D/7//u//H/8//2
//j/+P/5//n/+f/3//n/+f/5//n/+//7//r/+//5//n/+f/7//j/+P/4//f/9f/z//H/
8v/x/+//7v/r/+j/5//n/+T/5P/l/+X/5f/m/+X/5v/n/+f/5//n/+X/5f/l/+f/6f/p
/+j/6P/o/+n/6f/p/+b/6P/l/+f/6//o/+n/7f/1/wUAIgBJAH8AuwD2ACgBVQF2AX4B
XgEWAaoAPQD1/8n/sv+w/7f/vv/I/9H/1f/Y/9r/3f/j/+j/6P/n/+f/5//m/+b/5v/m
/+T/5f/l/+X/5//n/+f/5//o/+j/6P/p/+n/6f/p/+n/6f/p/+n/6//t/+3/7f/t/+//
7//w//D/8f/w//D/7//x//H/8f/y//T/9f/1//b/9P/3//f/+P/6//v/+//8/wAAAQAC
AAMABQAGAAkACwALAA4AEQAVABUAGAAZABwAIQAoAC4ANQA5ADsAPgBAAEMARwBKAEsA
SwBOAFAAUQBQAFEAUQBRAFEAUQBSAFEATgBNAEsASQBHAEMAPQA6ADoANwA0ADEAKwAo
ACIAHQAZABUAEQAPAA4ADAAKAAcAAwAAAP7/+//5//b/8//x//L/8//z//L/8P/u/+z/
6//t/+3/7f/t/+v/6//r/+n/5//n/+f/6P/r/+z/6//r/+v/6//r/+v/6f/n/+b/5f/j
/+P/4v/i/+X/5v/n/+j/5f/k/+T/5f/m/+j/6f/q/+n/6P/p/+r/6P/p/+n/6f/q/+r/
6//s/+3/7v/v/+//8f/x//L/9P/x//D/7//u//D/8v/x//L/8v/y//L/8v/x//H/8P/u
/+//7//w//D/8P/w//H/8f/x//H/8f/x//P/9P/1//b/9f/0//T/9f/4//j/+f/5//n/
9//5//n/9//4//v//P/9//3//P/9//z/+//3//b/+P/4//f/9v/z//P/8f/u/+7/6//o
/+f/5f/k/+T/5f/j/+L/4v/g/+L/4//j/+P/4f/h/+H/4f/h/+H/4f/g/+L/4v/j/+P/
4//k/+T/4//f/9//5P/p/+//9/8NACwAVwCLAMEA+AAsAVMBaAFgAS4B1gBsABUA4f/F
/7T/sv+5/8D/yP/P/9P/1v/Y/9//4//g/9//3f/c/9v/3f/e/9//4P/g/+H/4f/h/+H/
4f/h/+H/4P/g/+D/4f/h/+H/4f/h/+H/4f/h/+P/5f/l/+X/5f/j/+P/5P/k/+b/5v/n
/+f/5f/l/+X/5v/p/+v/7P/u/+z/7//v//D/8P/x//H/8v/2//f/+P/5//r/+v/8//3/
AQAEAAcACwAOABIAFAAYABsAIAAkACkAMQA1ADoAPgA+AEEAQwBDAEYASgBNAE8AUABR
AFEAUQBNAEkARgBBAEEAQQBAAD8AQAA9ADgANgAzAC8AKwAnACQAIgAdABkAFAAPAAoA
BwAFAAQAAwABAPv/+P/2//P/8v/w/+7/7f/v/+//7v/s/+n/6P/n/+f/6P/p/+r/6//r
/+v/6//p/+f/5//n/+j/6P/o/+b/5f/l/+X/5f/l/+b/5f/l/+X/5//n/+b/5v/l/+T/
4//i/+T/5P/l/+f/5f/k/+L/4P/j/+T/5//q/+n/6f/o/+f/6v/q/+v/7P/r/+z/7f/t
/+3/7f/u//D/8P/w//D/8P/q/+r/6P/p/+r/6//s/+7/7//v/+7/6v/p/+n/6P/s/+z/
7f/t/+//7//v/+//7v/u/+7/7v/x//L/9P/3//T/8v/x/+//8P/v//L/8//z//T/9//4
//b/9f/z//P/9P/1//P/9P/0//T/8//y/+//7//t/+r/5v/j/+D/3//h/+D/4P/h/+L/
4v/j/+L/4P/h/+H/4f/h/+H/4f/h/+H/4f/h/+D/4P/g/+H/4f/f/97/3v/f/93/3f/g
/+X/6//1/wcAJABJAHcAqwDcABYBSwFsAW4BTAEEAZgALwDv/83/uP+y/7f/vv/G/8v/
0f/U/9j/2f/b/97/3v/d/93/3f/g/+D/4P/g/93/3f/c/9v/3f/d/93/3f/c/9z/3P/d
/97/3//g/+H/4f/h/+H/4//i/+H/4P/f/+D/4f/j/+T/6P/o/+n/6f/m/+X/5P/k/+f/
6f/q/+z/6v/t/+3/7v/u/+//7//w//L/8//0//X/9//4//v//f8BAAQABwALAAwAEAAS
ABYAGwAiACgALwAyADMANQA2ADsAPwBCAEMARQBIAEoASwBKAEsASwBLAEsASwBMAEsA
SABHAEUAQwBCAD8AOgA4ADUAMQAtACkAIwAgABoAFQATABEADwAPAAoACAAGAAMAAQD+
//z/+f/6//j/9v/1//L/8f/v/+z/7f/u/+//8f/t/+v/6f/n/+j/6f/q/+n/6v/r/+z/
7v/w//D/7v/t/+r/6f/o/+f/5P/j/+P/4//l/+X/5P/k/+b/5v/m/+b/4//i/+L/4//l
/+b/5v/m/+P/4v/j/+T/5v/n/+f/5//q/+r/6//s/+v/7P/t/+3/7f/t/+7/8P/s/+z/
7P/s/+z/7P/u//D/8P/w//D/7v/t/+v/6P/r/+3/8P/y//P/8v/y//H/8//z//P/8//1
//b/9//4//f/9v/2//f/9//2//b/9f/2//X/+P/5//f/+P/7//z//v/9//v/+//5//n/
9v/2//T/9P/z//L/8v/z//L/8P/w/+3/6v/p/+f/5v/m/+f/5//m/+b/5P/k/+X/5f/l
/+P/4//j/+P/4//j/+P/4v/l/+b/6P/p/+f/6P/m/+P/3//d/+L/6f/x//f/BQAgAEMA
cQCpAOYAHgFPAXQBfAFYAQ4BpAA7APn/1//E/8D/wf/C/8r/0//V/9b/3P/j/+P/4v/g
/9//3//f/+D/4P/g/+D/4v/j/+P/4//g/9//3v/d/+H/4v/j/+X/5f/l/+X/5f/m/+f/
6P/r/+r/6f/o/+f/5v/l/+X/5P/o/+j/6f/p/+v/6//r/+z/7P/t/+3/7v/t/+//7v/u
//D/8f/x//L/9P/1//b/9//7//z///8BAAEABAAHAAsAEAAUABYAGgAbACAAJAApAC4A
MQA1ADgAPQBBAEQARQBHAEoATABNAFAAUQBRAFEATwBNAEwASQBJAEkASABHAEYAQwA+
ADwAOAAzAC4AKQAmACQAHwAbABkAFQARAA8ADAAKAAgABQD///z/+v/3//j/9v/0//P/
8//z//L/8P/v/+7/7f/t/+//7//v/+//7f/t/+3/6//r/+v/6//s/+7/7v/s/+v/6f/p
/+n/6f/q/+v/7f/v/+7/7f/r/+r/6P/o/+j/6P/n/+b/5v/n/+X/5v/m/+b/5//o/+v/
7v/r/+v/6v/p/+n/6P/o/+j/6//s/+3/7f/t/+3/7v/w//D/8P/w//D/7v/u/+v/7f/w
//D/7v/x//L/8//0//H/8f/w/+7/7//v//D/8P/y//L/8//z//H/8f/x//H/9P/0//T/
9P/1//b/+P/7//r/+v/7//v/+//5//v/+//5//r//f/+//z/+//5//n/9//3//T/9P/2
//b/9f/0//X/9f/z//D/8P/t/+r/6f/p/+j/6P/p/+j/5v/l/+L/5P/l/+X/5f/l/+X/
5f/l/+n/6f/p/+j/6P/o/+n/6f/n/+j/5P/h/+P/5//o/+v/8f/7/wsAKgBXAI0AxwAG
AT4BbQGGAXQBNgHYAGgADwDh/83/vv+8/8P/yv/O/9X/1//Y/9z/3//h/+T/4v/h/+H/
4f/k/+T/5P/k/+L/4//j/+P/4f/h/+H/4f/k/+T/5P/l/+X/5f/l/+X/4//j/+P/5f/m
/+f/6P/p/+b/5f/l/+T/6P/o/+n/6f/q/+v/7P/u/+z/7f/t/+7/7//z//T/9v/1//X/
9P/0//b/9//4//n/+//8////AQAFAAgACwAPABQAGAAaAB4AHwAkACgALQAwADMANwA6
ADsAPwBCAEMARQBIAEoASwBMAE0ATQBNAEwASwBLAEkASABHAEUAQwBCAD8AOgA4ADYA
MwAwAC0AKQAmACAAGwAVABEADQALAAoACAAGAAMAAQD+//z/+f/2//T/8v/x//L/8//z
//L/7//u/+3/7f/r/+v/6//r/+v/6//r/+n/6f/p/+n/6v/r/+z/6//r/+v/6//r/+v/
7P/r/+v/6//p/+n/6P/o/+f/5v/l/+T/4//i/+L/4//l/+b/5v/m/+b/5v/o/+r/5//n
/+b/5f/m/+b/5//o/+r/7P/u/+//7f/t/+7/8P/w//D/8P/w/+3/7P/o/+n/7P/w//L/
9f/y//D/8P/w//D/7f/t/+z/6v/p/+n/6v/q/+3/7v/w//H/7//v/+//7//w//D/8P/w
//L/8v/z//X/+P/4//n/+f/3//X/9//3//X/9v/5//r//P/7//n/+f/3//f/9P/0//P/
8v/w/+7/7v/v/+7/7P/o/+X/4v/h/+L/4v/j/+X/4//i/+L/4P/e/9//3//f/+H/4f/h
/+H/4//j/+P/4v/g/+D/4f/h/+P/3v/e/9//3f/d/+D/5//r//H/AQAcAEcAgwDDAAIB
PAFrAYYBfAFIAe4AdgARAN3/wf+u/6r/s/+8/8D/xf/P/9T/1P/X/9v/3P/b/9n/2P/X
/9r/2v/a/9r/2//d/97/3//d/93/3f/d/97/3v/e/9//3//f/9//3//f/9//3//h/9//
3//f/9//4f/h/+L/4v/k/+T/5f/l/+X/5f/l/+b/5P/l/+X/5v/k/+f/5//o/+j/6f/p
/+r/7f/v//H/8//z//T/9//5//v//v8BAAUACQAOABEAFgAXABwAIAAlACwALwAzADYA
OgA/AEMARQBGAEgASQBJAEoASwBLAEsASQBHAEYAQwBDAEMAQgBBAD4AOwA2ADQALwAr
ACcAIwAhACAAHAAZABMADwALAAkABAACAAAA/f/7//j/9v/z//L/8P/u/+3/7f/t/+z/
6v/o/+b/5P/j/+T/5f/m/+f/6f/p/+n/5//l/+X/5f/m/+P/4v/f/93/3v/f/+D/4f/g
/9//3//f/+H/4f/g/+D/3v/e/97/3v/b/9r/2v/b/93/3v/e/97/3v/e/+D/4v/i/+P/
4//j/+P/4v/i/+L/5f/m/+f/5//n/+f/6P/q/+j/6P/o/+j/8P/u/+3/7P/r/+r/6//t
/+7/7v/t/+3/7v/u/+3/7P/s/+v/6//r/+v/6//s/+z/7P/s/+7/7v/v//H/9P/0//X/
9f/z//H/8//z//H/8v/1//b/9v/1//P/8//1//X/8v/y//H/8P/u/+z/7P/t/+z/6v/r
/+n/5//n/+P/4P/e/93/3v/e/9//3v/g/+H/4f/h/+H/4f/h/+H/4//j/+P/4v/k/+T/
5f/l/+H/4P/k/+P/3f/Z/97/4f/j/+v//f8SAC0AWQCRAMgA/AAtAVQBagFcASgBzgBh
AAcA1f+2/6b/pf+s/7b/xf/P/9D/0v/X/93/3v/e/93/3f/d/97/3v/e/97/3v/f/9//
3//h/+H/4f/h/+L/4v/i/+P/4//j/+P/4//l/+X/5f/n/+X/5f/l/+X/5v/n/+n/6v/p
/+j/6P/n/+r/6//s/+7/7f/t/+z/7P/s/+//7//w//L/8//z//T/9f/1//X/9f/5//r/
/f///wMACAANABMAEwAUABMAFAAaACAAJQArAC0ALwAyADQAOgA/AEMARQBKAE4AUQBT
AFIAUwBTAFMATwBNAEwASQBLAEsASgBJAEYAQwA+ADwAOgA3ADQAMQAtACoAJAAfAB0A
GQAVABMADQAKAAcAAwD+//r/9//z//T/9P/0//X/8v/x/+//7P/t/+7/7//x//D/7//u
/+3/6//r/+v/6f/s/+3/7v/w/+//7v/r/+n/6//r/+v/6//o/+f/5//n/+f/5//m/+b/
6P/o/+j/6P/l/+T/5P/l/+P/5P/k/+T/5P/k/+b/6P/n/+f/5v/l/+n/6v/s/+7/7v/u
/+7/7f/v/+//8P/y//D/8v/y//D/7v/u/+7/7v/x//P/9P/0//D/7//v/+7/8//0//b/
9//1//X/9f/1//j/+P/4//j/9//2//b/9//4//j/+f/5//v/+f/7//v/+//8////AAD+
//3/+//7//3//f/6//r/+v/6//n/+P/4//n/+P/2//L/7//s/+v/6f/o/+j/6f/p/+j/
6P/m/+T/5f/l/+X/5v/n/+j/6f/r/+v/6//q/+r/6v/r/+v/6//s/+z/5//l/+P/5P/p
/+//9/8DABgANQBdAJEAyAD6ACcBSAFYAUgBFgHAAFcABwDb/77/sP+z/77/xv/P/9P/
1v/Y/9v/3//i/+P/4//k/+X/5v/m/+b/5v/l/+X/5P/j/+X/5f/l/+X/5v/m/+b/5//n
/+f/5//n/+n/6f/p/+v/6v/p/+j/5//q/+v/7f/u/+7/7P/r/+n/6//r/+v/7P/u/+//
7//w/+//8f/w//D/8//1//b/+P/5//n/+f/5//n/+v/9//////8CAAUACQAMABAAEgAW
ABoAIAAlACsALwAxADQANgA7AD8AQgBDAEcASgBMAE0ATABNAE0ATQBNAE0ATgBNAEoA
SQBHAEUARgBDAD4APAA3ADMALwArACcAJAAeABkAGAAVABIAEQANAAoABwADAP///P/6
//f/9//2//X/9f/0//P/8f/u/+7/7v/u/+//7P/r/+r/6f/r/+v/6//p/+v/6//r/+z/
6v/q/+j/5//q/+v/7P/t/+r/6f/p/+n/6P/n/+X/5P/l/+b/5//o/+X/5P/k/+X/5//o
/+j/6P/m/+b/6P/q/+r/6//r/+v/6v/q/+v/7P/r/+z/7f/t/+7/7//x//T/7v/u/+7/
7v/w//D/8P/w//H/8//0//T/8P/v/+//7v/y//L/8//z//H/8f/x//H/9P/0//T/9P/y
//L/8//1//b/9v/3//f/+P/3//r/+//6//r//P/8//3//f/8//3/+//7//j/+P/4//j/
9//2//P/8//x/+7/7v/r/+j/5//p/+j/6P/p/+n/6P/o/+b/5f/l/+T/4//l/+X/5f/l
/+X/5f/l/+T/4v/i/+P/4//r/+z/6v/n/+X/4f/i/+X/7f/3/wUAGgAzAFkAiQC+APIA
JwFQAWIBVgEgAcoAYwARAOP/yP+6/7f/vP/E/8v/0f/U/9j/1//X/97/3//f/+D/4f/g
/+D/4P/g/97/3//f/9//4v/j/+T/5f/l/+T/4//j/+P/4//j/+P/5P/l/+b/6f/p/+n/
6f/p/+j/5//n/+b/5//m/+b/5f/n/+n/6//u/+z/6//p/+j/6v/t/+3/7v/w//H/8f/y
//H/8f/x//H/9v/4//z//////wIABQAJAAwAEAASABYAFwAcACAAJQAoACsALwAyADYA
OwA/AEEARQBIAEoASwBLAEsASgBJAEoASQBJAEcARwBHAEYARQBEAEEAPAA6ADUAMQAt
ACkAKQAoACQAIQAaABUAEAANAAwACgAIAAUAAwAAAP7/+//4//b/9P/z//L/8f/v/+z/
7P/s/+z/7f/s/+v/6v/p/+n/6f/p/+f/6P/p/+r/7P/r/+r/5//l/+b/5//o/+n/5//l
/+T/4//k/+X/5f/m/+T/5P/k/+T/5f/k/+T/5f/j/+T/5P/k/+b/5v/o/+r/6f/p/+j/
5//o/+j/6f/q/+v/7P/t/+3/7v/v//H/9P/x//D/7//u/+r/6v/r/+z/7f/u/+7/7//v
/+7/7//v//D/8P/x//D/8P/v//H/8f/x//H/9P/0//T/9P/z//L/8v/z//b/9v/3//f/
9f/z//X/9f/3//j/+//8//3//f/8//3//P/7//f/9v/3//j/+P/4//T/8//w/+z/7P/p
/+b/5f/l/+T/5P/l/+T/4v/h/97/4f/j/+T/5f/k/+P/4v/h/+X/5f/l/+T/5f/m/+j/
6f/l/+D/4P/h/9//3//i/+f/7f/3/wsAIgBJAH8AuwDwACYBVQFuAWoBQgHwAIYAKwDz
/9P/vv+2/7n/wv/I/83/0f/W/9z/3//h/+L/4P/f/9//3//g/+D/4P/g/97/3//f/9//
4f/h/+H/4f/k/+T/5P/l/+P/4//j/+P/4f/h/+H/4//l/+X/5f/l/+X/5f/m/+b/6P/o
/+n/6f/p/+n/6f/q/+r/6//r/+z/7f/x//L/9P/y//H/7//u//L/9f/4//v//P/8//7/
//8BAAQABwALAA4AEgAUABgAGwAgACQAKQAuADEANQA4ADsAPwBCAEMAQwBGAEgASQBM
AE0ATQBNAE4ATQBNAEsASgBJAEcARQBCAD8AOgA4ADYAMwAwAC0ALAAqACUAIQAbABcA
EwARAAwACgAIAAUAAQD+//z/+f/6//j/9v/1//P/8//y//D/8f/w/+//7//w//H/8v/z
//D/7//u/+v/6f/p/+n/6v/r/+z/6//r/+n/6f/p/+n/6//r/+z/7f/r/+v/6v/q/+n/
6P/n/+b/5//m/+b/5//l/+b/5v/m/+f/6P/r/+7/7P/t/+3/7f/s/+z/7f/u//H/8v/z
//P/8v/x//H/8v/y//L/8v/y//T/9v/1//X/9P/0//T/9P/0//P/8//y//D/8f/x//L/
8v/2//b/9//3//X/9f/1//X/9v/2//b/9v/3//j/+v/9//3//P/8//v/+//5//v/+//7
//z///8AAP7//f/7//v//P/9//v//P/9//7//v/+//r/+f/2//L/7//r/+f/5f/n/+b/
5v/n/+j/6P/p/+j/5//n/+b/5f/m/+f/6P/p/+n/6f/p/+j/6P/o/+n/6f/t/+z/6v/n
/+P/4//m/+v/9/8HAB0AQABtAKMA3wAaAU4BcwGAAWQBIAG4AEoAAwDh/8n/wP/E/8v/
zv/U/9n/2//c/97/4f/n/+r/6f/n/+b/5f/l/+T/4//i/+P/5f/m/+f/5v/l/+T/4//m
/+b/5v/n/+j/6f/q/+v/6P/n/+b/5//n/+f/5//n/+j/6f/r/+z/7P/s/+3/7f/v/+//
7//w/+7/7//v//D/8v/1//X/9v/2//f/9//4//z//f/+////AQACAAUABwAJAAwADwAT
ABYAGgAcACAAIwAoACwAMQA0ADcAOwA+AEMARwBKAEsASgBMAE0ATQBQAFEAUQBRAFIA
UQBRAE8ATQBLAEgARQBGAEMAPgA8ADcAMwAvACsAKgAoACMAHwAdABkAFQATABAADgAM
AAkABQACAAAA/f/7//j/9f/z//T/9f/1//T/9f/0//P/8//x//H/8f/x//P/8//z//H/
7//v/+//8P/w//D/7v/t/+3/7f/t/+3/6v/p/+n/6f/r/+v/6v/q/+r/6v/q/+r/6//q
/+r/6//t/+7/7v/u/+z/6v/q/+r/7P/t/+3/7f/u/+7/7//w//P/9P/1//X/8v/x//H/
8v/u/+7/7v/u//D/8P/x//L/8P/w//D/8P/y//P/8//y//P/8//0//T/9v/2//f/9//3
//f/9//3//f/9v/1//T/9v/2//f/+f/8//z//f/9//v/+f/7//v/+//8////AAAAAP//
/f/9///////8//z//P/8//v/+v/4//f/9P/w//D/7f/q/+n/6f/o/+j/6f/p/+j/6P/m
/+T/5f/l/+X/5//n/+f/5//n/+f/5//m/+b/5v/n/+f/4f/i/+L/5f/l/+H/4v/n/+v/
8f8BACAARQB3ALMA8gAqAV0BfAF6AVIBAgGSACsA8f/T/8D/vv/B/8T/zv/Z/93/3v/g
/+P/4f/g/97/3f/d/93/4P/g/+D/4P/h/+P/5P/l/+P/4//j/+P/5f/m/+f/6f/n/+X/
4//h/+H/4f/h/+P/5P/l/+b/5//l/+X/5v/m/+j/6P/p/+n/6P/n/+b/5v/o/+v/7f/w
/+//8f/w//D/7v/v/+//8P/0//X/9v/3//n/+v/9//////8CAAUACQAOABIAFAAYABsA
IAAkACkALgAxADUAOAA7AD8AQgBDAEYASgBNAE8ATwBPAE4ATQBMAEsASwBJAEYARQBD
AEEAQAA9ADgANgA1ADEALQApACQAIgAdABkAFQARAA0ACwAIAAYABAABAPz/+P/1//H/
8//y//H/8f/w/+//7f/q/+v/6v/p/+n/6f/p/+n/6f/n/+f/5//l/+f/5//n/+j/5//m
/+P/4f/h/+H/4f/h/+H/4f/i/+P/4f/h/+D/4P/e/97/3v/e/93/3P/c/93/2v/a/9n/
2P/b/9z/3//i/+D/4f/h/+H/4P/g/+H/4v/j/+T/5f/l/+P/4//k/+b/5v/m/+b/5v/k
/+T/4//g/+L/4v/i/+L/4//l/+b/5v/n/+f/6P/o/+j/6P/p/+n/6f/p/+n/6f/o/+j/
6P/o/+b/5v/n/+n/7P/s/+3/7f/r/+f/5//l/+n/7P/x//T/8f/v/+z/6//s/+3/6//s
/+//8P/w//D/7v/t/+r/5v/i/9//3P/b/9n/2P/Y/9n/2f/Y/9j/1v/W/9f/1//X/9r/
2//c/93/3f/b/9n/1v/Z/9r/3P/d/9v/2v/W/9P/1f/X/97/4//l//H/BwAqAFcAjwDL
AAYBPgFlAXgBaAEoAcIATgD7/8v/r/+i/6T/rf+2/8D/xf/H/8r/zv/T/9f/1v/V/9P/
0v/R/9P/1P/V/9b/2P/Z/9n/2f/Z/9n/2f/Z/9n/2P/X/9f/2f/Z/9n/2f/Z/9n/2f/b
/9v/2//b/9v/2//b/9z/3P/g/+D/4f/h/+H/4f/h/+L/4P/h/+H/4v/k/+f/5//o/+j/
6f/p/+r/6v/r/+z/7f/x//L/9f/3//r//v8CAAcACAAMAA4AEgAWABwAIQAnACwALwAz
ADYAOQA9AEAAQQBCAEQARQBFAEYARwBHAEcARABDAEMAQQBAAD8APQA7ADkANQAvACwA
LAApACYAIwAgAB4AGQAVABAACwAGAAMAAQAAAP///f/3//T/8v/v//D/7v/s/+v/6v/p
/+f/5P/j/+L/4f/h/+T/5f/m/+f/5v/l/+T/4f/h/+H/4f/i/+T/5P/i/+H/3//f/9//
3//b/9n/2P/X/9f/1//W/9b/1//Y/9n/2v/b/9r/2v/b/9z/3v/f/+D/4v/i/+T/5v/i
/+H/3//d/+D/4P/h/+L/4f/i/+P/4//l/+X/5v/o/+j/5v/o/+j/6P/o/+j/6P/n/+f/
5v/k/+b/5//p/+r/6//q/+r/6f/n/+f/5//n/+n/6v/r/+z/6//q/+r/6//t/+7/8P/x
/+//7f/v/+//7//w//P/9P/0//P/8f/x//D/7//r/+r/7P/u/+//8P/v/+//7f/q/+f/
4//f/93/3//e/97/3//d/9z/3P/a/93/3//g/+H/4P/f/97/3f/f/9//3//e/97/3v/f
/9//4f/i/+D/2//V/9f/3P/h/+X/6f/5/xIANwBpAJ8A1AAIATkBWgFaATYB8gCQACkA
5//D/6z/pP+n/6z/tv+//8X/yv/Q/9f/2//c/9r/2f/Z/9n/2P/Y/9j/2P/Z/9v/3P/d
/93/3f/d/93/3P/c/9z/3f/b/9v/2//b/97/3//g/+P/4v/h/+D/3//h/+H/4v/i/+T/
5P/l/+X/5P/j/+L/4v/i/+P/4//k/+b/6f/p/+r/6v/r/+v/7P/u/+//8P/x//X/9v/5
//v/+//+/wEABQAGAAoADAAQABIAFgAZAB0AJAApAC8ANAA1ADkAPAA9AD8AQgBEAEUA
RgBHAEcARwBHAEcASABHAEQAQwBBAD8APAA5ADQAMgAwAC0AKgAnACQAIgAdABkAEwAP
AAsACQAIAAYABAABAP3/+v/4//X/8v/w/+7/7f/t/+3/7P/q/+v/6v/p/+n/5//n/+f/
5//o/+n/6v/p/+f/5//n/+j/5//m/+P/4f/f/9//3//f/+H/4f/i/+P/4v/h/9//3v/e
/97/3v/e/9//3v/e/9//3//g/+D/4P/e/97/4P/i/+L/4//j/+P/5v/m/+f/6P/p/+r/
6//r/+n/5//o/+r/6v/s/+z/7P/s/+r/6//r/+r/5//n/+j/6P/s/+z/7f/t/+v/6//r
/+v/7P/s/+z/7P/t/+7/8P/z//T/9P/1//X/8//x//P/8//w//D/8v/y//X/9f/0//X/
9f/1//L/8v/w//D/7//u/+v/6//p/+b/5P/h/97/3f/e/97/3//h/+P/4v/i/+D/3//f
/97/3f/d/93/3f/d/9//3//f/97/3v/e/9//3//d/97/3P/Z/9v/3//i/+X/6//3/wsA
IgBDAG8AowDcABABPwFeAV4BPAH0AJAALQDt/8v/tv+w/7P/uP/C/8n/zf/Q/9T/1f/V
/9b/2f/Z/9r/2//b/9r/2f/Y/9b/1//X/9f/2f/Z/9n/2f/c/9z/3P/d/9//3//f/9//
3v/d/9z/3f/e/9//4P/h/97/3f/d/9z/4P/g/+H/4f/j/+P/4//k/+T/5f/l/+b/5f/n
/+b/5v/o/+n/6f/q/+r/6//s/+3/7//w//P/9f/3//r//f8BAAQACAAKAA4AEwAYABwA
IQAkACcAKwAuADEANQA4ADkAOwA+AEAAQQBBAEEAQAA/AD8APwBAAD8APAA7ADkANwA2
ADMALgAsACkAJQAhAB0AHAAaABUAEQAMAAcAAgD//////v/9//v/9v/y/+//6//o/+b/
5P/j/+X/5f/k/+L/4f/g/9//3//d/93/3f/d/93/3f/d/9v/3f/d/93/3v/g/+D/3v/d
/9v/2//b/9v/2v/Z/9n/2f/X/9f/1v/W/9f/2P/Z/9r/2f/Y/9j/2f/X/9j/2P/Y/9j/
2P/a/w==
         </WaveFormData>
      </LeadData>
      <LeadData>
         <LeadByteCountTotal>10000</LeadByteCountTotal>
         <LeadTimeOffset>0</LeadTimeOffset>
         <LeadSampleCountTotal>5000</LeadSampleCountTotal>
         <LeadAmplitudeUnitsPerBit>4.88</LeadAmplitudeUnitsPerBit>
         <LeadAmplitudeUnits>��V</LeadAmplitudeUnits>
         <LeadHighLimit>2147483647</LeadHighLimit>
         <LeadLowLimit>268435456</LeadLowLimit>
         <LeadID>V6</LeadID>
         <LeadOffsetFirstSample>0</LeadOffsetFirstSample>
         <FirstSampleBaseline>0</FirstSampleBaseline>
         <LeadSampleSize>2</LeadSampleSize>
         <LeadOff>FALSE</LeadOff>
         <BaselineSway>FALSE</BaselineSway>
         <ExcessiveACNoise>FALSE</ExcessiveACNoise>
         <MuscleNoise>FALSE</MuscleNoise>
         <LeadDataCRC32>3522981356</LeadDataCRC32>
         <WaveFormData>
AgACAAIAAgACAAIAAgACAAMABAAFAAYACgAMAA4AEAAVABgAGwAeACEAIgAjACQAJgAo
ACoALAAvADIANQA4ADcANgA1ADQANgA2ADYANgA1ADQAMwAyADQANAA0ADQAMAAsACgA
JAAhACAAHwAeABoAGAAWABQAEgAQAA4ADAALAAoACQAIAAUAAgD///z//f/+////AAD9
//z/+//6//j/+P/4//j/+P/4//j/+P/5//r/+//8//f/9P/x/+7/7//w//H/8v/0//T/
9P/0//T/9P/0//T/9f/2//f/+P/2//b/9v/2//T/9P/0//T/9v/2//b/9v/4//j/+P/4
//j/+P/4//j/+f/6//v//P/+//7//v/+//3//P/7//r/+//8//3//v8AAAAAAAAAAP7/
/P/6//j/+v/7//3//v/9//z/+//6//v/+//7//v//f/////////+//7//f/8//3/AgAE
AAUAAwAFAAYABgAEAAQABQAFAAcACQALAAsACQAIAAgACAAGAAQAAgACAAEAAAD+//z/
/v////3//P/4//f/9f/1//X/9v/2//b/9v/1//X/9f/0//T/8//z//H/8f/x//L/9f/0
//X/9v/1//X/9f/1//H/8f/v//P/9f/x/+//8f/z//j/CwAkAEgAcgCaAL4A3wD6AAcB
/QDYAJwAWgAoAAcA8v/o/+j/7v/0//T/9P/2//T/9f/5/////v/8//v/+v/4//f/9//4
//n/+v/8//3//v/+//3//f/8//3//f/9//z//P/6//z//v/9//3//v/+//7///8AAAEA
AQABAAIAAgACAAMAAwABAAEAAgADAAUABQAGAAYABgAHAAcABwAFAAcACQAKAAsADAAN
AA8ADgAOABAAEQAVABgAGgAbABoAGQAYABgAHQAiACkAMQAxADEANAA3ADwAOgA6AD0A
QABCAEIAQgBDAEQARABCAEMARABFAEYARABEAEQARAA6ADcANgA4ADgANAAyADQAMAAt
ACcAIgAhAB4AHAAaABkAGQAXABUAEQAPAA4ADwAOAA0ACwAHAAkABwAGAAkACAAGAAMA
/f/+//7///8AAAAA/////wEA/v/9//z/+//8//z//f////3//P/7//v//P/6//n/+f/7
//z//v/+/wAA/////wAA/P/6//f/9f/5//3/AAACAAEA///+//3//v/9//7//////wEA
AQADAAYABAAEAAUABgAIAAkACQAFAAUABAACAAgACAAIAAgABwAGAAUABAABAP///v/+
/wEAAgADAAQAAwADAAIAAQABAAEAAwADAAQABQAHAAgABwAEAAcABwAHAAcACQAKAAoA
CAAIAAkABwAHAAkACwAMAA0ADQAOAA0ACgAHAAQABgAGAAYABQADAAEAAAD8//z/+P/3
//X/8//z//T/9P/x/+7/7P/r/+z/7v/v/+//7v/t/+z/6//s/+7/7P/s/+7/7f/t/+3/
7f/t/+//6f/j/+f/7f/t/+3/8f/+/xEALgBSAHoAogDIAOUA+AD7AOEAsgB2AD4AFgD/
//L/6v/m/+r/6v/q/+z/7v/u//X/9//z//D/7v/t/+z/7v/t/+3/7v/u/+7/7//v//D/
8P/v/+//7v/v/+//7//v/+7/6//s/+z/6//r/+z/7v/u/+//8P/u/+3/7P/s/+3/7v/w
//H/8P/v/+//7//x//H/8v/y//L/8//z//P/8//1//f/+P/6//r/+v/7//n/+v/9////
AgAEAAUABQAHAAcABwAIAAsADgATABkAHwAhACYAKwArACgAJwApAC8AMgAzADQAOQA6
ADoAOAA0ADIAMAAuADAAMAAwADAAKQAnACcAKgAoACIAHgAeABwAGwAXABQADwAKAAYA
AgADAAMAAQD///z/+f/3//f/9v/1//P/7//v/+3/7P/v//D/8P/v/+v/6v/q/+v/7P/s
/+v/6//t/+v/6//r/+v/6//q/+r/6//r/+r/6f/p/+r/6P/n/+f/6f/q/+z/7P/s/+v/
6//s/+z/7P/r/+v/6f/p/+j/5v/o/+n/6//t/+//7f/t/+3/8f/z//P/9f/z//D/7//v
//D/8v/z//P/8//1//b/9v/u/+z/6P/q/+z/7v/w//D/7//v//D/7//u/+3/7P/s/+3/
7f/t/+3/7f/v/+//7//v//D/8P/x//D/9f/3//T/8//0//T/9v/0//T/9f/2//f/+v/9
//3//f/8//z//P/6//j/9v/4//j/+P/3//T/8//z//D/7v/q/+n/5//n/+f/6P/o/+n/
6P/o/+n/5//o/+j/5//m/+X/5P/j/+L/5P/i/+L/4f/f/97/3f/h/+P/4//f/93/2//Z
/9v/3f/h/+r/+f8SADIAWAB8AKYAzQDoAO8A3wC0AHgAPAAOAPP/4v/a/9r/3v/g/+D/
3v/c/97/4//l/+X/5f/k/+T/5P/k/+P/4//k/+P/4v/i/+H/4v/i/+H/4f/g/+H/4f/h
/+L/4v/g/+L/4v/h/+H/4v/f/97/3v/e/9//3//f/+D/3v/e/9//3//d/93/3v/f/+H/
4f/i/+L/4f/h/+D/3//g/+P/5v/o/+f/5v/l/+X/5//o/+v/7f/v//L/9P/1//b/9//4
//r///8CAAcADQANAA0AEAATABkAGAAZAB0AHgAgACAAIAAiACIAIQAeACAAIAAgACAA
HgAeAB4AHgAZABcAFwAaABYAEAAMAAwACgAJAAUAAgABAP7//P/6//r/+f/2//P/8f/v
/+7/7//t/+3/7P/p/+b/4//h/+P/5v/o/+n/5//i/+D/3//e/9//3//g/+P/4//j/+P/
4//j/+L/4v/j/+H/4P/f/9//4P/e/93/3f/f/+D/4v/i/+D/3//f/+D/3f/c/9r/2f/c
/9//4f/i/+H/3//e/93/3//f/+H/4//i/+P/4v/j/+T/4v/i/+P/5v/o/+n/6f/k/+X/
5f/k/+L/4v/m/+j/6P/o/+j/5//l/+T/5P/l/+b/5//o/+b/5//n/+f/5//n/+n/6f/q
/+v/7f/u/+3/6v/t/+3/6//r/+3/7v/w/+7/7v/v/+//7//x//P/8//z//L/8v/y//D/
7v/s/+n/6P/n/+X/5v/n/+n/6P/o/+T/4//h/9//3//g/+D/3v/c/9v/2//d/97/3v/d
/93/3f/d/93/3v/g/97/3v/f/9//4P/h/+P/4//f/93/2//Z/9f/2f/f/+H/6P/1/wwA
LgBWAIAAqADLAOQA7wDbALAAdgA6AA4A9//m/+D/3P/Y/9r/3v/a/9r/4P/j/+P/4f/h
/+D/4P/g/+H/4f/i/+T/5P/k/+X/5f/h/+D/3v/d/+D/4//l/+f/5f/k/+H/4v/k/+X/
5//q/+f/5v/m/+b/5v/l/+T/5P/k/+T/5f/l/+f/5//o/+n/5//n/+j/6P/q/+v/6//r
/+r/6//s/+z/7//w//H/8//z//T/9//5//z//v//////AQADAAUACAAJAAwAEQAXABkA
GQAcAB8AIwAiACMAJwArAC4ALwAwADMANAA0ADIAMwAyADEAMAAwADAAMAAwACsAKQAp
ACwAJwAgABsAGgAaABkAFQASABAADgANAAwACAAHAAQAAQD+//v/+f/5//n/+f/4//X/
9v/z//H/8//y//L/8f/t/+7/7v/v//D/8P/v/+//8f/v/+//7//v/+//7v/u/+//7f/s
/+v/6//u/+7/7//x//D/8P/x//D/7//t/+z/7P/s/+z/6//r/+v/7f/u/+7/7//v//D/
8f/x/+//7//v//D/8f/w//H/8v/w//D/8f/y//T/9f/1//L/8//z//L/8P/w//D/8P/y
//L/8v/z//T/9f/2//X/8//y//L/9P/0//T/9P/0//X/9f/1//P/8//1//X/9//3//j/
+P/6//j//P/9//v/+//9//7/AAD+//7////+//3//v////3//f/8//z//v/8//r/+P/6
//r/+v/5//b/9f/1//L/8v/u/+3/6//r/+v/7P/s/+z/6v/p/+n/6//s/+z/6//r/+v/
6//r/+7/8P/u/+7/7v/t/+3/7f/t/+v/6f/p/+n/6f/r/+n/7f/v//b/CQAoAEwAdACe
AMYA5QD8APUA0wCgAGIAKAAIAPv/7v/m/+T/5P/m/+j/5v/o/+z/7f/t/+3/6//q/+r/
6v/s/+v/6//s/+z/7P/t/+3/6v/q/+n/6f/s/+3/7f/t/+7/7v/s/+7/7v/t/+3/7v/u
/+7/7//w/+7/7f/s/+z/7//w//L/8//1//X/9v/3//X/9f/2//b/9//5//r/+//5//n/
+f/4//n/+v/7//3//f/+/wEAAwAGAAgACQAJAAwADQAOABAAEgAUABgAHQAgACEAJQAp
ACwAKgAqAC0ALwAyADMANAA1ADYANgA0ADQANAA0ADQANAA0ADQANAAuAC0ALgAyAC8A
KAAjACIAIAAfABsAGAATABAADgAMAAsACwAJAAcABgAFAAUABwADAAEA/v/5//z/+//7
////AAAAAP//+//3//b/9v/2//b/9f/1//f/9f/1//X/9f/4//j/+f/7//n/+P/3//f/
+f/4//j/+f/3//b/9v/0//L/8f/x//L/9P/0//P/8//1//f/+P/4//b/9f/1//X/9v/1
//b/9//4//n/+P/5//v/+v/7//3//f/+//7//f/7//3//v/+//z/+v/4//b//P8AAAQA
BAACAAEAAAD///7/+//5//j/+P/5//r/+//8//3///8AAAEAAQABAAMAAwABAAEAAgAC
AAEA/v8BAAEAAwAFAAkADAAMAAoACgALAAoACQAKAAsACwALAAoACgAKAAgABgAEAAMA
AgABAP//AQABAAIAAAD8//j/9//1//b/9//5//r/+P/2//X/9f/0//T/8//x//T/9f/2
//f/+P/6//j/+P/3//X/9P/z//X/8f/x//P/8//x/+//8f/x//H/+v8NACgAUAB+AKgA
zgDxAAYBBQHtALwAegA8ABgAAQDw/+T/5P/q/+z/7v/y//T/8v/z//X/8f/x//D/8P/w
//L/8f/x//L/9f/2//j/+f/4//j/9//3//b/9//3//f/+P/4//b/+P/2//X/9f/2//b/
9v/3//j/+f/5//n/+v/6//r/+//7//3//f/+/////f/9//7//v/+//////////7///8A
AAAAAgACAAIAAwAFAAYACQALAAwADgAPAA8AEQATABUAGAAbAB4AIwApACsAKwAuADEA
NQA0ADUAOQA8AD4APgA+AD8AQABAAD4APQA8ADsAOgA8ADwAPAA8ADcANQA1ADgANAAu
ACoAKgAsACsAJwAkAB8AHAAaABgAFgAVABIADwAOAA0ADQAPAA4ADQALAAcABgADAAEA
AwAEAAQAAwD/////AAACAAQABAADAAMABQACAAEAAAD///3//P/8//3////+//3//f/9
//z//P/9//v//P/+//7//f/7//r/+v/5//j/9v/1//j/+//9//7//v/9//3//f//////
AQADAAEAAQD/////AgAAAAAAAQAAAAIAAwADAAMABQAGAAYADgAKAAcABgAFAAQABgAH
AAkADAAMAAwADAAMAAsACwAKAAkACAAHAAgABwAJAAkACgAKAAoACAAMAA0ADgAPABIA
FAATABAADwAPAA0ADQAPABEAEwATABIAEgASABAADgAMAAoACgAKAAkACgAJAAkABgAI
AAYABwAHAAMA///8//j/+//6//r/+//9//7//v/9/////////////v8AAP7//v/8//v/
+//7//v//f/9//v/9f/x//H/8f/x//f/AAALAB4APABgAIYArADNAOoAAQH/AOQAugB+
AEAAFwAAAPD/5v/k/+r/8P/0//L/8P/x//X/9f/z//L/8v/y//X/9f/2//j/9v/2//f/
9//2//b/9f/1//f/+f/6//v/+v/6//j/+v/9//3//v8AAP///v/+//7//f/7//n/+P/6
//r/+//7//v/+//8//3//////wAAAAD+////////////AQADAAQAAQAAAP////8CAAQA
CAALABEAFAAWABcAFQATABEAEAAWABoAIAAnACkAKQAsAC8ANAAyADIANQA8AEAAQgBE
AEYARgBFAEIAQQBAAD8APgA/AEAAQQBCADoANwA2ADgAOAA0ADIANAAyAC8AKQAkACEA
HgAcABoAGAAXABQAEQAMAAkABwAHAAoACwALAAkABwADAAAAAQAFAAYABgADAAEAAAAA
AAAA/v/9//3//////////////////v/+///////+//3//f/8//r/+f/5//v//P/+//7/
/v/9//3//v/8//z/+//7//n/+//8//z//P/7//v/+//7//n/+f/5//3//////wEA///8
//v/+////wIABAAFAAEAAQD+//z//P/8//z//P/+////AQAEAAAA/v/8//r//v8BAAMA
BQAEAAMABAADAAMAAwAEAAQAAgAAAAQABQADAAMABQAGAAYABAAEAAUABQAFAAcACQAJ
AAkACAAIAAgABgAEAAIAAgACAAIAAQABAAEAAgAAAP3/+P/2//P/8//z//T/9P/2//T/
8//z//D/8P/v/+3/8P/x//L/8//0//b/9P/0//L/8f/x//H/7f/v//H/7//t/+3/6//p
/+3/8f/2////EAAuAFQAegCiAMUA4gDzAPEA1ACkAGoAMgALAPT/5P/g/+D/5P/m/+T/
3v/c/+H/5f/p/+v/6v/q/+r/6v/p/+n/6v/o/+b/5f/j/+P/5P/k/+X/5v/n/+f/5//o
/+j/5v/o/+r/6f/p/+r/5//m/+b/5v/o/+f/5v/m/+X/5P/k/+P/5P/l/+f/6f/n/+f/
6P/o/+j/6f/p/+n/6f/r/+3/7v/t/+z/6//r/+z/7v/y//X/9f/2//b/9f/4//n/+v/8
/wIABgAMABMAFAATABUAFwAbABoAGwAfACQAKAAqACwALQAuAC4ALAAtAC4ALwAwAC8A
LgAtACwAJwAlACUAKAAkAB4AGgAaABcAFQAQAAwADAAKAAkACAAEAAMAAAD9//n/9//2
//f/9//3//b/8//y/+//7f/v/+//8P/w/+3/6//q/+r/6v/r/+v/7P/v/+3/7f/t/+3/
7f/s/+z/7f/w//D/8P/x//D/7v/t/+3/6//s/+7/7v/v/+//8P/y//D/8P/v/+//8P/z
//X/9v/0//P/8//z//T/8//0//X/9v/3//b/9//4//b/9v/3//r//P/9//3/+//5//r/
+P/5//r/+//8//z/+//7//z/+v/6//r/+v/9////AAABAP////8BAAEAAQABAAIAAgAA
AP7/AgADAAMAAwAFAAYABwAGAAcACQAIAAcACAAJAAkACQAIAAgACgAIAAYABAACAAIA
AgABAP///f/8//j/+P/0//P/8f/y//P/9f/2//X/8v/w/+//7f/u/+7/7f/v/+//7//v
/+7/8P/u/+7/8P/v/+//7//3//X/8//x/+3/6f/r/+3/7//z//r/AwASACoATgB0AJwA
xQDkAPcA9QDYAKYAagA2ABMAAADy/+j/5v/q/+r/5v/k/+b/5//l/+X/5v/m/+f/6P/m
/+X/5f/m/+T/4v/h/9//4P/i/+P/5f/l/+X/5P/j/+T/5P/i/+T/5P/j/+P/5P/i/+L/
4//k/+P/4f/f/97/3f/c/9z/2//d/93/3v/f/9v/2f/Y/9b/1//Z/9r/2//b/93/3//g
/97/3P/a/9n/2//e/+P/5//q/+z/7f/t/+7/7//w//L/9P/2//r////+//3///8BAAYA
BgAIAA0AEAASABIAEgATABQAFAASABIAEgASABIAFAAUABQAFAAPAA0ADQAQAAwABgAC
AAIAAAD///v/+P/1//L/8P/u/+z/6//o/+X/4f/f/97/3//c/9v/2f/V/9T/0f/P/9H/
0f/S/9L/z//O/87/z//Q/87/zf/N/8//0f/R/9H/0f/Q/87/zf/N/8//zv/N/83/zP/K
/8n/yf/M/87/0f/S/9H/z//O/87/zP/M/8v/y//N/8//0P/Q/9D/z//P/8//0P/P/9D/
0f/Q/9H/0P/R/9T/0v/S/9P/1v/Y/9n/2f/V/9f/2P/Y/9T/1P/U/9T/1P/U/9b/1f/V
/9b/1P/U/9T/1P/X/9n/2v/b/9v/2//d/93/2//b/9z/3P/b/9j/2//b/9z/3f/g/+L/
4P/e/97/3//g/+H/5P/n/+j/6f/p/+r/5//k/+H/3v/f/+D/4f/h/9//3f/c/9j/1//U
/9T/0//R/9H/0v/S/9D/zv/N/83/zv/Q/9H/0f/P/8//z//P/9L/1P/S/9L/0P/P/8//
z//R/9H/z//P/83/y//J/8v/z//X/+D/7f8GACoAUgB4AJwAvwDWAN0AxQCYAF4AKAAC
AOn/1v/I/8T/yP/M/8z/zP/Q/9L/0//V/9P/0f/Q/9D/0P/R/9H/0v/U/9H/0P/Q/8//
0f/S/9L/0//U/9X/1f/V/9T/1P/S/9T/1v/V/9X/1v/W/9b/1//Y/9j/1//W/9b/1//Y
/9r/2//Z/9n/2v/b/9v/2//c/9z/3f/f/+D/4f/f/9//3//e/+D/4v/k/+f/5f/m/+n/
6//r/+z/7P/r/+3/7//x//T/+f/8/wEABwAGAAUABwAJAA8ADgAPABMAFgAYABgAGAAb
ABwAHAAaABwAHAAcABwAGgAaABoAGgAUABMAFAAYABkAFAARABIAEAAPAAsACAADAAAA
/v/8//j/9//0//H/7v/t/+3/7//u/+//7//t/+r/5//l/+f/6P/o/+f/4//l/+b/6P/q
/+f/5f/k/+X/5P/j/+L/4f/k/+T/5f/n/+b/5P/i/+H/5P/k/+X/5//k/+T/5f/k/+T/
4//j/+T/5P/k/+P/4//j/+X/5v/m/+j/5//n/+f/6P/n/+j/6f/q/+v/6v/r/+7/7P/s
/+3/7f/u/+7/7f/t/+//8P/w/+z/8P/w/+z/7v/s/+z/7P/s/+r/6f/p/+r/7P/s/+z/
7P/u/+//7//v/+3/7f/v/+//7f/t/+7/7v/x//D/9f/3//T/8//0//T/9f/0//X/9//1
//X/9//5//v/+//6//r//P/6//j/9v/3//j/+f/5//X/8//y/+7/7P/o/+f/5f/k/+P/
4//i/+X/5P/k/+X/5P/k/+P/4f/i/+P/5P/l/+T/5v/k/+T/5P/j/+P/4//n/+f/5f/h
/9//3f/d/9//5f/r//r/EQAwAFYAgACoAMoA5QD2AOcAvQB+AEAAGAACAO//4v/i/+L/
4v/i/+L/4P/g/+L/4f/h/+P/4//i/+L/4v/k/+P/4//k/+b/5v/n/+f/5P/i/9//3f/h
/+P/5P/l/+j/6P/m/+j/5f/j/+L/4v/j/+T/5v/o/+r/6f/o/+j/6v/q/+v/6//p/+n/
6v/r/+v/6//s/+z/7v/v/+//7//t/+//8f/y//H/8P/v/+//8f/y//X/9//6//z//f/9
/wEAAwAFAAgACQAMABEAFwAZABkAHAAfACMAIgAjACcAKQAqACkAKAApACoAKgAoACgA
KAAoACgAJgAmACYAJgAiACEAIgAmACIAGgAUABIAEwATABAADgAJAAYABAACAAIAAQD+
//v/+f/3//b/9//1//X/9P/x//P/8f/w//P/9P/0//P/7//v/+7/7v/u/+3/7f/u//H/
7//v/+//7//x//D/8P/x//D/7v/s/+v/7P/q/+n/6f/r/+z/7v/u/+3/6//q/+r/7f/u
/+7/7//v//H/8v/y/+//7f/s/+v/7v/t/+7/7//x//P/8//1//f/9P/z//P/8v/0//X/
9f/x//P/9P/0//L/8v/y//b/9P/0//T/9P/2//X/9f/2//T/9P/0//T/9v/3//f/9//1
//X/9//3//f/9//4//j/+v/4//z//f//////AQACAAIAAAAAAAEA/////wEAAwAFAAUA
BAAEAAUABAADAAIAAQAAAP///f/6//n/+f/2//b/8v/x/+//7//v//D/8P/u/+z/6//r
/+3/7v/u/+3/7//v/+//7//v//D/7f/s/+7/7f/t/+3/6f/p/+v/6//t/+n/6f/r/+v/
6//y/wEAHABAAGoAkgC4ANkA8ADzAN8AtAB2ADoAFgAFAPb/7P/q/+b/5v/s/+7/7v/u
//H/8f/v/+3/7P/s/+z/7f/t/+7/8P/y//L/8//z//H/8P/u/+3/7v/v/+//7//v/+7/
6//s/+7/7f/t/+7/8f/y//T/9v/z//H/7//u/+//8P/y//P/8v/x//H/8f/0//X/9//4
//b/9//3//f/9P/1//b/9v/5//r/+//9//7/AAAEAAcACQAKAAoACQAMAA0ADgAQABQA
GAAeACUAJQAlACgAKwAtACoAKQArADIANgA4ADoAOwA6ADgANAA2ADYANgA2ADQANAA0
ADQALgAtAC4AMgAyACwAKAAoACYAIwAdABgAGAAWABUAFAAQAA8ADAAJAAYAAwABAAEA
BAAFAAUAAwAAAP3/+//9//7//v/9//n/+v/6//v//P/6//n/+f/7//3//f/9//3/+v/4
//f/9//3//b/9f/1//j/+P/5//v/+v/6//v/+v/6//n/+f/6//n/+P/2//X/9P/1//X/
9P/1//X/9v/3//j/9//4//n/+f/7//v//f////z/+//7//z//v//////+//9//7//v/6
//r/+v/4//r/+v/6//r//f/9//7/AAAAAAAAAAAAAAAAAQABAAEA/////wEAAQAAAP//
///+//7//P8AAAEAAQABAAMABAACAAAAAAABAAMABQAJAA0ACQAHAAQAAgAFAAQAAwAC
AAYACAAKAAsABwAFAAQAAAD9//j/9v/z//X/9f/2//b/+P/2//X/9f/z//T/9P/z//T/
9f/2//f/9v/2//L/8P/z//P/9P/1//P/8//x/+//7//v//H/8//z//f/AgAXADYAXACG
ALAA1gD1AAgBAwHdAKQAZAAyAA4A+f/u/+r/6v/o/+T/5P/o/+z/8P/z//f/9//2//T/
8//y//T/8//z//T/9v/2//f/9//4//j/9//3//X/9f/0//P/9P/0//L/9P/0//P/8//0
//T/9P/1//b/+P/3//b/9v/5//r//P/9//z/+//7//v/+v/5//n/+P/5//v//P/9//3/
//8BAAIAAAAAAAAAAQACAAQACAALAA0AEAASABMAFAAVABYAGAAdACAAJQArAC4ALwAz
ADcAOQA2ADUANwA5ADwAPQA+AD8AQABAAD4APwA+AD0APAA8ADwAPAA8ADUAMwAzADYA
NQAwAC0ALgAtACsAJgAiAB0AGgAYABYAFgAXABYAFQAOAAsACQAJAAgACQAJAAcACAAF
AAMABQAEAAQAAwD/////AAACAAQAAAD/////AQABAAEAAQABAP///v/+/////v/8//r/
+f/4//b/9f/1//X/9v/4//j/9v/1//X/9v/5//r/+v/7//z///8BAAIAAAD////////+
//v/+v/5//z///8AAAMAAgD+//z/+//9/wAAAgADAAMAAQACAAIABAAEAAQABAADAAEA
AAAAAAQABgAIAAoABgAFAAMAAQABAAEAAwADAAMAAwAEAAQAAwAAAAMAAwAFAAUABwAI
AAYABAAEAAUABwAHAAkACwAKAAkABwAGAAcABgAFAAQABgAGAAYABQACAAEAAQD+//v/
9v/0//H/8//z//T/9P/y//D/7//v//D/8v/z//P/8v/x//D/7//v//D/7f/s/+z/6//r
/+v/6f/l/+P/3f/b/9//4//j/+X/6f/w//3/FgA4AF4AggCqANEA6gDxAOUAvgCGAEoA
GAD3/+D/1P/M/8r/0P/U/9b/2P/c/9//3//h/9//3v/e/97/3P/b/9v/3P/e/97/3//f
/97/3v/d/93/4P/h/+H/4f/f/97/2//c/97/3//h/+T/4f/g/+D/4P/i/+H/4P/g/+L/
4v/j/+P/4//j/+T/5f/j/+H/4P/e/+H/4//k/+X/5P/l/+b/5v/o/+j/6P/p/+n/6v/t
/+//8P/y//P/8//z//P/8//0//f/+v///wUACgALAA8AEwAUABIAEgAVABgAGgAaABoA
GwAcABwAGgAZABgAFwAWABYAFgAWABYADwANAA0AEAAQAAoABgAGAAMAAQD8//j/9f/y
//D/7v/t/+3/6//p/+b/4//h/+H/4f/h/+D/3f/e/9v/2f/b/9v/3P/c/9n/2f/Y/9j/
2P/Y/9n/2//f/9z/2//a/9n/1//W/9b/1//X/9b/1f/V/9b/1v/X/9n/1v/W/9f/1v/W
/9X/1f/W/9j/2P/X/9f/1f/X/9j/2P/Y/9f/1//X/9n/1//X/9f/2//d/93/3//f/9z/
2//b/+D/4P/f/9//4P/i/+L/4v/i/+D/3//f/+D/4P/g/+D/4P/i/+P/4//j/+H/4f/j
/+P/4f/h/+L/4v/k/+L/5v/n/+n/6f/r/+z/6v/o/+j/6f/m/+X/5v/n/+j/6f/p/+r/
6P/m/+T/4v/i/+L/4v/h/97/3f/d/9r/2P/U/9P/0f/S/9P/1f/W/9b/1P/T/9P/0//U
/9T/0//Q/8//zv/N/8//0v/R/9L/0v/R/9H/0f/P/9P/0f/N/8//z//P/9H/0//Z/+L/
8f8EACQASABuAJQAuQDUANkAyQCiAGoALAD+/+P/0v/I/8T/xv/K/8r/xv/C/8L/w//F
/8f/yf/I/8j/yP/F/8P/wv/C/8L/wv/D/8P/wv/C/8H/wf/E/8X/xf/F/8T/xP/C/8T/
wv/B/8H/wv/A/8D/wf/C/8H/v/+9/7z/vf++/8D/wf/A/7//v/+//73/vf++/77/vP+9
/73/vf+8/73/vv++/77/vv++/7//v//A/8P/xf/G/8j/yf/J/8z/zf/O/9D/0f/U/9n/
3//f/9//4v/l/+n/6P/p/+3/8f/0//X/9v/2//b/9f/y//L/8v/y//L/8f/w/+//7v/o
/+f/6P/s/+j/4P/a/9j/2P/X/9P/0P/L/8j/xv/E/8T/xf/E/8P/u/+3/7T/s/+x/7H/
sP+t/63/q/+q/63/rP+s/6v/p/+n/6b/pv+m/6b/pf+l/6f/p/+n/6f/p/+n/6b/pv+n
/6f/pv+l/6X/pf+k/6T/pf+k/6T/pf+k/6b/pf+l/6b/pv+m/6X/pf+k/6X/pf+k/6b/
pf+j/w==
         </WaveFormData>
      </LeadData>
   </Waveform>
</RestingECG>
