# Supplementary material for: Detection of Left Atrial Enlargement Using a Convolutional Neural Network-Enabled Electrocardiogram
Source: Front Cardiovasc Med. 2020 Dec 17;7:609976. doi: 10.3389/fcvm.2020.609976 (PMC7773668; doi:10.3389/fcvm.2020.609976)
Supplement: Supplementary file 5 [file Data_Sheet_5.ZIP › normal4/1802037140_6043_0000000A.XML]

<?xml version="1.0" encoding="Windows-1252"?>
<!DOCTYPE RestingECG SYSTEM "restecg.dtd">
<RestingECG>
   <PatientDemographics>
      <PatientID>1802037140</PatientID>
      <PatientAge>79</PatientAge>
      <AgeUnits>Years</AgeUnits>
      <Gender>Female</Gender>
      <PatientLastName>linyanqing</PatientLastName>
   </PatientDemographics>
   <TestDemographics>
      <DataType>Resting</DataType>
      <Site>1</Site>
      <AcquisitionDevice>MAC55</AcquisitionDevice>
      <Status>Unconfirmed</Status>
      <Priority>Normal</Priority>
      <AcquisitionTime>09:20:19</AcquisitionTime>
      <AcquisitionDate>05-13-2017</AcquisitionDate>
      <CartNumber>1</CartNumber>
      <AcquisitionSoftwareVersion>009C</AcquisitionSoftwareVersion>
      <XMLSourceVersion>MAC5000 v1.0</XMLSourceVersion>
   </TestDemographics>
   <RestingECGMeasurements>
      <VentricularRate>70</VentricularRate>
      <AtrialRate>70</AtrialRate>
      <PRInterval>166</PRInterval>
      <QRSDuration>82</QRSDuration>
      <QTInterval>402</QTInterval>
      <QTCorrected>434</QTCorrected>
      <PAxis>50</PAxis>
      <RAxis>6</RAxis>
      <TAxis>21</TAxis>
      <QRSCount>11</QRSCount>
      <QOnset>222</QOnset>
      <QOffset>263</QOffset>
      <POnset>139</POnset>
      <POffset>187</POffset>
      <TOffset>423</TOffset>
      <ECGSampleBase>500</ECGSampleBase>
      <ECGSampleExponent>0</ECGSampleExponent>
   </RestingECGMeasurements>
   <Diagnosis>
      <Modality>Resting</Modality>
         <StatementCount>3</StatementCount>
         <LabelText>12SL Õï¶Ï³ÂÊö</LabelText>
      <DiagnosisStatement>
         <StmtFlag>ENDSLINE</StmtFlag>
         <StmtText>ñ¼ÐÔÐÄÂÉ</StmtText>
      </DiagnosisStatement>
      <DiagnosisStatement>
         <StmtFlag>ENDSLINE</StmtFlag>
         <StmtText>µçÑ¹·ûºÏ×óÐÄÊÒ·Ê´óµÄ×îµÍ±ê×¼£¬²»³ýÍâÊÇÕý³£±äÒì</StmtText>
      </DiagnosisStatement>
      <DiagnosisStatement>
         <StmtFlag>ENDSLINE</StmtFlag>
         <StmtText>ÁÙ½ç ECG</StmtText>
      </DiagnosisStatement>
   </Diagnosis>
   <Waveform>
      <WaveformType>Rhythm</WaveformType>
      <WaveformStartTime>0</WaveformStartTime>
      <NumberofLeads>8</NumberofLeads>
      <SampleType>CONTINUOUS_SAMPLES</SampleType>
      <SampleBase>500</SampleBase>
      <SampleExponent>0</SampleExponent>
      <HighPassFilter>16</HighPassFilter>
      <LowPassFilter>150</LowPassFilter>
      <ACFilter>NONE</ACFilter>
      <LeadData>
         <LeadByteCountTotal>10000</LeadByteCountTotal>
         <LeadTimeOffset>0</LeadTimeOffset>
         <LeadSampleCountTotal>5000</LeadSampleCountTotal>
         <LeadAmplitudeUnitsPerBit>4.88</LeadAmplitudeUnitsPerBit>
         <LeadAmplitudeUnits>¦ÌV</LeadAmplitudeUnits>
         <LeadHighLimit>2147483647</LeadHighLimit>
         <LeadLowLimit>268435456</LeadLowLimit>
         <LeadID>I</LeadID>
         <LeadOffsetFirstSample>0</LeadOffsetFirstSample>
         <FirstSampleBaseline>0</FirstSampleBaseline>
         <LeadSampleSize>2</LeadSampleSize>
         <LeadOff>FALSE</LeadOff>
         <BaselineSway>FALSE</BaselineSway>
         <ExcessiveACNoise>FALSE</ExcessiveACNoise>
         <MuscleNoise>FALSE</MuscleNoise>
         <LeadDataCRC32>304076097</LeadDataCRC32>
         <WaveFormData>
lACUAJQAlABwAEwAKAAEAAAA/P/4//T/9v/4//r//P/9//7///8AAP7//v/+//7//P/8
//z//P/+//7//v/+/wAAAAAAAAAA/v/+//7//v///wAAAQACAAIAAgACAAIAAAAAAAAA
AAABAAIAAwAEAAIAAgACAAIABAAEAAQABAAEAAQABAAEAAYABgAGAAYABgAGAAYABgAG
AAYABgAGAAgACAAIAAgABgAGAAYABgAHAAgACQAKAAwADAAMAAwADAAMAAwADAANAA4A
DwAQABIAEgASABIAFQAWABcAGAAaABoAGgAaABoAGgAaABoAHAAcABwAHAAaABoAGgAa
ABoAGgAaABoAGAAYABgAGAAVABQAEwASABAAEAAQABAADgAMAAoACAAHAAYABQAEAAIA
AgACAAIAAQAAAP///v/9//z/+//6//n/+P/3//b/9P/0//T/9P/0//T/9P/0//P/8v/x
//D/8P/w//D/8P/w//D/8P/w/+7/7v/u/+7/7P/s/+z/7P/s/+z/7P/s/+7/7v/u/+7/
7f/s/+v/6v/q/+r/6v/q/+z/7P/s/+z/6v/q/+r/6v/r/+z/7f/u/+7/7v/u/+7/8P/w
//D/8P/y//L/8v/y//D/8P/w//D/8P/w//D/8P/y//L/8v/y//L/8v/y//L/8P/w//D/
8P/u/+7/7v/u/+//8P/x//L/8f/w/+//7v/w//D/8P/w//D/8P/w//D/7v/u/+7/7v/u
/+7/7v/u/+z/7P/s/+z/7P/s/+z/7P/s/+z/7P/s/+z/7P/s/+z/7v/u/+7/7v/s/+z/
7P/s/+z/7P/s/+z/7v/u/+7/7v/s/+z/7P/s/+z/7P/s/+z/7P/s/+z/7P/u/+//7//v
/+//7//v/+//7v/u/+7/7v/v/+//7//w//H/8f/x//L/8v/z//P/8v/y//H/8f/x//L/
9P/1//b/9//3//T/9P/0//T/8v/x//D/7//u/+v/6v/q/+r/6v/p/+n/6f/p/+j/6P/o
/+j/6P/o/+j/6P/o/+j/6P/o/+j/6P/o/+j/6v/p/+n/6f/n/+f/5//n/+f/5//o/+j/
5P/o/+z/7f/t//H/9v/9/wUADgAZACsAPgBNAGEAeACPAKUAuADKANAAygDAALIAmQB7
AFIAHwD6/+j/3//b/+D/4f/i/+X/6f/m/+X/6P/q/+n/6//t/+v/6//q/+n/6f/q/+r/
6v/q/+r/6v/q/+j/6P/p/+n/6//r/+v/6//r/+v/7P/s/+r/6v/q/+r/7P/s/+z/7P/s
/+3/7f/t/+3/7f/u/+7/8P/w//D/8P/y//L/8v/z//H/8v/z//P/8//z//P/8//0//T/
9P/1//f/9//5//n/9//5//n/+f/5//v//P/8//7//v/+////AQABAAEAAgAEAAQABAAG
AAYABwAIAAoACwAMAA0AEAAPAA8AEQARABMAFAAVABUAEwATABMAEwASABQAEgASABIA
EgATABMAEwATABEAEAAQABAAEAAOAAwACwAKAAkABgAEAAIAAgADAAIA/////wEA////
//7//P/7//n/+f/6//n/+f/4//f/9//3//b/9v/3//f/9f/1//X/9f/1//P/8//z//P/
8//z//P/8//x//H/8P/w//L/8f/x//H/7//v/+//7//w//D/7v/u//D/8P/w//H/8P/v
/+7/7f/v/+7/7v/u/+//7//v//D/7v/u/+7/7v/w//D/8f/x//L/8v/y//L/8v/y//L/
8v/y//L/8//0//b/9v/2//b/9P/2//b/9v/1//X/9v/2//X/9f/1//X/9f/1//b/9v/0
//T/9P/0//b/9v/2//b/9v/2//b/9v/2//b/9f/1//T/9P/1//X/8//z//P/8//1//X/
9v/2//T/8//z//P/9f/0//T/9P/0//T/9P/1//X/9P/y//H/8f/y//P/9P/y//L/8//z
//P/8//y//D/8v/z//P/8//z//P/8v/y//T/9P/0//X/8//y//T/9P/0//T/9P/0//X/
9f/z//X/9f/1//f/9v/2//b/9P/1//X/9f/2//f/9//3//r/+v/7//v/+P/4//f/9//3
//j/+v/7//7///////z//P/8//z/+v/3//b/9f/0//H/8P/w//D/8v/x//H/8f/v/+7/
7v/u//D/8P/w//D/8P/w//D/8P/v/+7/7f/s/+7/7v/t/+3/7//v/+//7//t/+3/7f/u
/+z/7v/u/+7/7//x//P/+P///wcAEgAdACkAPABPAGEAdgCNAKUAvgDUAOIA6ADgANQA
wwClAIQAWwAqAAIA8f/p/+T/5f/o/+n/6//s/+//8P/w/+//8f/x/+//7//u/+3/7f/u
/+7/7v/s/+z/7P/s/+7/7v/v/+//8f/x//H/8f/v/+//8P/w//D/8P/w//D/7v/u/+7/
7v/w//H/8f/x//H/8f/y//L/8P/w//D/8P/x//L/8//1//T/9P/0//P/9f/1//X/9f/4
//j/+P/5//f/9//5//n/+f/7//v/+//7//3//v/+//7//v/+////AQABAAEAAgAEAAQA
BAAGAAgACQAKAAwADAAMAAwADgANAA0ADwAPABEAEgATABMAFQAVABUAFQAUABYAFAAU
ABMAFAAWABcAFQAVABMAEgARABAADwAMAAwACwAKAAkACgAIAAYABgADAAIA////////
/f/9//z//P/7//n/+f/4//f/9//2//X/9f/1//T/9P/1//X/8//z//P/8//z//P/8//z
//P/8//z//P/8//x//H/8P/w//D/7//v/+//8f/x//H/8f/y//L/8P/w/+7/7v/u/+//
8f/x//H/8f/v/+7/7v/u/+//7//v//D/7v/u/+7/7v/u/+7/7//v//D/8P/w//D/8P/w
//D/8P/w//D/8f/y//L/8v/y//L/8v/0//T/9P/z//P/9P/0//P/8//z//P/8//z//T/
9P/0//T/9P/0//T/9P/0//T/8v/y//L/8v/y//L/8f/x//L/8v/z//P/8//z//P/8//x
//H/8v/y//T/8//z//P/8//y//L/8v/y//L/8v/z//T/9P/z//P/8v/y//L/8v/y//L/
8//z//H/8f/w/+7/8v/z//P/8//z//P/8v/y//L/8v/y//L/9P/0//T/9P/y//L/8//z
//X/9//3//f/9//2//b/9v/1//X/9P/z//X/9//4//n/+v/6//v/+//6//r/+f/5//n/
+v/8//3//v///////P/8//z//P/6//n/+P/3//b/8//y//L/8v/y//H/8f/x/+//7v/u
/+7/8P/w//D/8P/u/+7/7v/u/+7/7v/u/+7/7v/u/+3/7f/v/+//7//v/+//7//v//D/
8P/w/+7/8P/z//P/8f/2//v/AwAMABUAHwAwAEUAWwBwAIUAnQC2AM4A4ADuAPIA6ADZ
AMcAqgCDAFQAIgD///H/6v/n/+r/7f/v//D/8f/y//T/9//1//P/9f/1//T/8//z//T/
9P/0//b/9v/2//b/9v/2//f/9//3//f/9//3//f/9//4//j/+P/4//j/+P/4//j/+P/4
//j/+f/5//n/+f/5//r/+v/6//r/+v/6//r/+v/6//v/+//8//3//f/+////AAABAAEA
AAD//////////wEAAQABAAMAAwADAAEAAwAEAAQABQAGAAcACQAJAAkACQAKAA4ADgAO
ABAAEAARABIAFAAUABQAFAAWABkAGQAbABsAGwAcAB0AHQAfAB8AHwAfAB4AIAAeAB4A
HgAeAB8AHwAdAB0AGwAaABoAGgAaABgAGAAXABYAFQASABAADgAOAA0ADAAJAAkACwAJ
AAkACAAGAAUAAwADAAIAAQABAAAA/////////v/+///////9//3//f/9//3/+//7//v/
+//7//v/+//7//v/+//6//r//P/7//v/+//7//v/+//7//z//P/6//r/+v/6//r/+//7
//v/+//7//n/+P/4//j/+f/5//n/+v/6//r/+v/6//r/+v/7//v//P/8//z//P/6//r/
+v/6//z//P/9//7//v/+//7//v/+/wAAAAAAAP////8AAAAA////////////////AAAA
AAIAAgACAAIAAAAAAAAAAAAAAAAAAAAAAAAAAAD/////AAAAAAEAAQD/////////////
//8AAAAAAAD///////////7//v/+/wAAAAAAAAEAAQAAAP7//f/9//7///8AAP7//v//
//////////7//P/+//////////3//f/8//z/AAD+//z///8AAP7//v/+//7//P/8//3/
/f///wEAAQABAP///v/+//7///8BAAIAAwACAAMAAwADAAQABAAFAAUABgAGAAUABQAE
AAQABQAFAAgACQAJAAYABAAEAAQAAgADAAIAAQAAAP3//P/8//z/+v/5//n/+f/7//r/
+v/6//j/+P/4//j/+P/4//j/+P/6//r/+v/6//n/+P/2//X/9//3//f/9//3//f/9//4
//b/9v/6//r/+///////AAAFAA0AFgAfAC8AQgBXAGcAegCTAK0AxADaAOgA6gDiANQA
wwCnAIIAVQAgAAAA9f/r/+j/7f/y//H/7//w//P/9v/4//n/9//3//n/+f/4//f/9//4
//j/+P/4//j/+P/4//b/9v/3//f/+f/5//n/+f/4//f/9//2//T/9P/0//T/9P/0//T/
9P/y//P/8//z//X/9f/2//b/9P/0//T/9P/0//T/9P/1//f/+P/5//n/+P/3//b/9f/2
//b/9v/3//n/+f/7//v/+v/7//r/+f/7//3//v/+//z//P/8//3/AQABAAEAAgAEAAQA
BAAGAAYABwAIAAoACgAKAAoADAALAAsADQANAA0ADgAPAA8AEQARABEAEQARABIADwAO
AA0ADgAQABEAEAAPAAwACgAMAAwADAAKAAYABQAEAAMAAgAAAP7//v////7/+//7//n/
9//3//b/9v/1//P/8//0//P/8//y//H/8f/x//D/8P/x//H/7//t/+3/7f/t/+n/6f/p
/+n/6//r/+v/6//p/+n/6P/o/+j/5//n/+f/5//n/+f/5//q/+r/6P/o/+b/5v/m/+f/
5//n/+f/5//n/+b/5v/m/+f/5//n/+j/6P/o/+j/6P/o/+j/6f/p/+n/6P/n/+b/6f/q
/+v/7P/s/+z/7f/u/+z/7P/s/+z/6v/s/+z/7P/r/+v/7P/s/+3/7f/t/+3/6//r/+z/
7P/s/+z/7P/s/+z/7P/s/+z/6v/q/+r/6v/s/+z/6//r/+j/6P/p/+n/6f/p/+n/6f/p
/+n/6v/q/+r/6f/p/+n/6f/o/+j/6P/o/+j/6P/p/+r/6v/p/+n/6v/q/+r/6v/n/+b/
5v/l/+j/6f/p/+j/6f/p/+j/5//n/+f/5v/m/+j/5v/m/+f/6P/m/+b/5v/m/+j/6P/p
/+n/6f/r/+v/6//p/+j/6P/o/+j/6f/p/+n/6v/r/+v/6//u/+7/7//v/+z/7P/r/+v/
7P/u//H/8//z//P/8v/u/+7/7v/u/+z/6//q/+n/6P/l/+T/5P/k/+b/5f/l/+X/5f/k
/+T/5P/k/+T/5P/k/+T/5P/k/+T/5P/k/+T/5P/m/+b/5f/l/+f/5//n/+f/5//n/+f/
6P/o/+j/6P/o/+n/6f/v//T/+/8DAA4AGwArAD4ATwBhAHYAjQClALoAzgDWANAAyAC6
AJ8AfwBcAC0AAgDu/+X/3//g/+H/4v/h/+P/5P/p/+j/6P/r/+v/6//p/+n/6P/n/+n/
6v/q/+r/6v/q/+r/6v/q/+r/6//r/+n/6f/p/+n/6//r/+z/7P/u/+7/7v/u/+z/7P/s
/+z/7v/v/+//7//v/+//8P/w/+7/7v/u/+7/7v/u/+7/7//t/+7/7//v//H/8f/x//H/
8v/y//L/8//z//P/9f/1//X/9//3//f/9//5//r/+v/4//j/+P/5//3//f/9//7//v/+
//7/AAAAAAEAAgAEAAYABgAGAAgACQAJAAsACwALAAwADQANAAsACwALAAsADAAOAAwA
DAAKAAoACwALAAsACwAJAAgACgAKAAoACAAEAAMAAgABAAEAAAD//wAA/f/8//n/+f/7
//n/+f/4//j/9//1//X/9P/z//P/8v/y//P/9P/0//P/8//y/+//7//v/+//7//u/+//
8P/x/+//7//v/+//8f/x//D/8P/u/+3/7f/t/+//7//v/+//8P/w/+7/7v/w//D/8P/x
//P/8//z//P/8f/w//D/8P/z//P/8//0//T/9P/0//T/9P/0//X/9f/2//b/9v/2//b/
9v/2//b/+P/4//n/+v/6//r/+v/6//j/+v/6//r/+//7//z//P/7//v/+//7//n/+f/6
//r/+v/6//r/+v/4//j/+P/4//r/+v/6//r/+v/6//n/+f/4//j/+f/5//n/+f/5//n/
9//3//j/+P/6//n/+f/5//n/+P/4//j/+v/6//r/+//7//r/+P/3//j/+P/4//j/+P/4
//n/+f/5//n/+P/2//j/+f/5//n/+f/5//j/+P/4//r//P/6//r/+v/6//j/+P/5//n/
+//9//3//f/9//z//P/8//z//f/9//3/AAABAAEAAQAAAAAAAQABAAAAAAD///////8A
AAIAAwAGAAcABwAEAAIAAgACAAAA///+//3//P/7//r/+v/6//j/9//3//f/9//2//b/
9v/4//j/+P/4//b/9v/2//b/9v/2//b/9v/2//b/9f/1//f/9//3//f/9//3//f/+P/4
//j/+P/2//X/9f/7/wAABwANABgAHwArAD4AVQBrAIAAlQCtAMgA3ADqAPAA6gDeAMsA
sQCUAGsANgAMAPn/8f/s/+3/8v/x//P/9P/1//T/+v/9//n/9//5//n/+P/3//f/+P/4
//j/9v/2//b/9v/2//b/9//3//f/9//3//f/9//3//j/+P/4//j/+P/4//j/+P/4//j/
+v/7//v/+//5//n/+v/6//r/+v/6//r//P/8//z//f/7//z//f/9//3//f/9//3//v/+
//7////9//3/////////AQABAAEA//8BAAIAAgADAAQABQAHAAkACQAJAAoADAAMAAwA
DgAPAA8ADwAQABEAEgATABYAGQAZABsAGwAaABoAGgAZABsAGwAbABsAHAAeABwAHAAa
ABoAGwAbABsAGwAZABgAGAAYABgAFgAUABMAEgARABAADgAMAAwACwAKAAcABwAHAAUA
BQAEAAQAAwABAAEAAAD//////v/////////+//z//f/9//v//f/9//3//f/7//v/+//7
//n/+f/5//n/+//7//r/+v/4//f/9//3//n/+f/5//n/+P/4//b/9v/2//b/9v/3//f/
9//3//f/9//2//b/9v/1//X/9f/2//b/9v/2//b/+P/4//n/+f/4//j/+P/4//j/+P/4
//j/+v/6//v//P/8//z//P/8//r//P/8//z/+//7//z//P/7//v/+//7//3//f/+//7/
/P/8//z//P/+//7//v/+//z//P/8//z/+v/6//n/+f/6//r/+//7//n/+f/5//n/+//7
//z//P/6//n/+f/5//n/+P/4//j/+v/6//r/+//6//r/+f/5//r/+v/6//r/+P/4//n/
+f/5//n/+P/2//n/+//8//3/+f/5//r/+P/4//j/+P/4//n/+v/8//3/+//9//3//f/9
//z//P/8//7/////////AAABAAEAAQACAAIAAwADAAIAAgABAAEAAQACAAQABQAGAAcA
BwAEAAQABAAEAAIAAQAAAP///v/5//j/+P/4//j/9//3//f/9//2//b/9v/2//b/9v/2
//b/9v/2//b/9P/0//T/9P/0//T/8//z//P/8//z//P/8//z//P/9P/0//T/9v/2//X/
9//5//z/AwANABYAIwAxAEQAWwBxAIYAnwC5ANIA7AD4APYA6gDeAMcApwCEAFUAIgAA
APH/5//k/+3/8P/x//H/8v/z//b/+v/5//f/9//1//X/9P/z//T/9v/3//j/9//2//X/
9P/2//b/9//3//f/9//3//f/9//3//j/+P/6//r/+v/6//j/+P/4//j/+v/7//v/+//5
//n/+v/6//r/+v/6//r//P/8//z//f/7//z//f/9////////////AAAAAAAAAQABAAEA
AwADAAMABQAFAAUABQAHAAgACAAIAAgACAAJAAsACwALAAwADgAOAA4AEAASABMAFAAW
ABYAFgAWABgAGQAZABsAGwAbABwAHQAdAB0AHQAdAB0AHgAgAB4AHgAcABwAHQAdAB0A
HQAbABoAGgAaABoAGAAWABUAFAATABAADgAMAAwADQAMAAkACQAJAAcABwAGAAYABQAD
AAMAAAD//////v/////////+//z//f/9//v/+f/5//n/+f/4//n/+v/7//n/+f/5//n/
+f/5//j/+P/4//f/9//3//X/9f/1//X/+P/4//b/9v/0//T/9P/1//X/9f/1//X/9f/0
//T/9P/3//f/9//4//j/+P/4//j/+v/6//v/+//8//z//P/8//z//P/8//z//P/8//3/
/v/8//z//P/8//7/AAAAAAAA/////wAAAAD9//3//f/9//////8AAAAA/v/+//7//v8A
AAAAAAAAAAAAAAAAAAAAAAAAAP/////+//7//////////////////////wAAAAD+//3/
/f/9/////v/+//7//v/+//7///8AAAAA//////7//v/+//7//v/+/////////////v/8
//7/////////AAD///7//f/8//7//v////////8BAAEAAQABAAAAAAAAAAAAAQABAAEA
AgADAAMAAwAEAAQABQAFAAYABgAFAAUAAwAEAAYABwAKAAsACwAIAAcABgAFAAIAAwAC
AAEAAAD9//z//P/8//r/+f/5//n/+//6//r/+v/4//j/+P/4//j/+P/4//j/+P/4//j/
+P/2//b/9f/1//b/9//4//n/+P/3//b/9v/0//b/+P/6//n/+f/7/wAACQANABQAIwA1
AEgAXwBzAIgAoQC9ANYA5gDwAPQA6gDaAMUAqwCCAE0AGgD+//H/6f/q//H/9P/z//X/
9v/3//j/+v/9//3/+//7//v/+v/5//n/+v/6//r/+v/6//r/+v/6//r/+//7//v/+//7
//v/+//7//z//P/8//z//P/8//z//P/8//z//P/9//3//f//////AAAAAP7//v/+//7/
/v/+//7//////wAAAQABAAEAAQABAAEABAAEAAQABQAEAAMABAADAAMABQAFAAUABwAJ
AAoACgAIAAgACAAJAA0ADQANAA4AEAAQABAAEgATABMAEwAUABQAFAAUABYAGQAZABsA
GwAbABwAHQAdABsAGwAbABsAGgAcABoAGgAYABgAGQAZABcAFwAVABQAFAAUABQAEgAQ
AA8ADgANAAwACgAIAAgACQAIAAUABQAEAAEAAAD+///////+/////f/7//r/+P/5//n/
+f/4//b/9//3//X/8//z//P/8//x//H/8f/x/+//7//v/+//7f/t/+z/7P/s/+v/6//r
/+3/7f/t/+3/7P/s/+r/6v/s/+z/7P/t/+v/6//r/+v/7f/s/+z/7P/r/+v/6//s/+7/
7v/u/+7/7v/u/+//7//w//D/8P/w//L/8v/y//L/8P/w//H/8v/y//L/8v/y//L/9P/0
//T/8f/x//L/8v/y//P/9P/1//P/8//0//T/8v/y//L/8v/y//L/8v/y//T/9P/0//T/
8v/y//H/8f/y//L/8//z//H/8f/x//H/8f/x//L/8v/w/+//7//v//D/8P/x//L/8f/w
/+//7//w//D/7//v//D/8P/w//D/7v/u/+//7//v/+//7v/s/+7/7f/t//D/8P/w//D/
8P/w//D/8f/x/+//8f/x//H/8//y//L/8v/w//H/8f/x//T/9f/1//X/9v/2//f/9//0
//T/8//z//P/9P/2//f/+P/5//n/9v/2//b/9v/0//P/8v/x//D/7f/s/+z/7P/s/+v/
6//r/+v/6v/q/+r/6v/q/+r/6v/s/+z/7P/s/+v/6v/p/+j/6v/q/+n/6f/p/+n/6f/p
/+v/6//r/+z/7v/w/+7/6v/r/+//8//4////BwAQABsALQBAAFEAYwB6AJEAqwC+AM4A
1gDUAMgAtACdAIEAWgApAAIA7v/l/93/4v/l/+T/4//n/+z/6//s//D/8f/x/+//7//v
/+7/7f/t/+7/7v/u/+7/7v/u/+7/7v/u/+//7//v/+//7//v/+//7//w//D/8P/w//D/
8P/w//D/8P/w//D/8f/x//H/8//z//T/9P/y//L/8v/y//T/9P/0//X/8//0//X/9f/3
//f/9//3//r/+v/6//v/+f/5//v/+//7//3//f/9//v//f/+//7///8AAAEAAwADAAMA
AwAEAAQABAAEAAYACAAJAAoADAAOAA4ADgAQABEAEQATABMAEQASABMAEwAVABUAFQAV
ABYAGAAWABYAEgASABMAEwAVABUAEwASABEAEAAPAAwADAALAAoACQAKAAgABgAGAAUA
BAABAAEAAQD//////v/+//3/+//7//r/+f/5//j/+f/5//n/+P/2//f/9//1//X/9f/1
//X/8//z//P/8//z//P/8//z//P/8//y//L/8v/x//H/8f/x//H/8f/x//L/8v/w//D/
8P/w//D/8f/x//H/8f/x//H/8P/w//D/8f/x//H/8v/y//L/8v/y//D/8P/x//H/8v/y
//L/8v/0//T/9P/0//b/9v/3//j/+P/4//j/+P/2//j/+P/4//f/9//4//j/9//3//f/
9//3//f/+P/4//j/+P/4//j/9//2//X/9P/2//b/9v/2//b/9v/1//X/9v/2//f/9//1
//X/9f/1//P/8//0//T/9v/1//X/9f/1//T/9P/0//T/9P/0//X/9v/2//X/9f/y//L/
8v/y//P/9P/2//f/9f/1//T/8v/0//X/9f/1//P/9P/y//L/8v/y//T/9P/1//X/9f/3
//f/9//3//b/9v/2//j/+f/5//n/+P/5//n/+f/8//z//f/9//z//P/7//v/+f/6//z/
/f8AAAEAAQD+//z//P/8//r/+//6//n/+P/z//L/8v/y//L/8f/x//H/8f/w//D/8P/w
//D/8P/w//D/8P/w//D/8P/w//D/8P/w//D/7//v//H/8f/x//H/7//v/+//8P/w//L/
8v/y//P/9f/3//j//f8HABIAGwAtAEAAUwBlAHgAjQClAL4A1ADmAOwA5ADWAMcAqwCK
AGMAMAAGAPX/7f/m/+n/7v/t//H/8v/v/+7/8P/1//f/9f/1//X/9P/z//H/8v/y//L/
8v/y//L/8v/0//T/9f/1//X/9f/1//X/9f/1//b/9v/0//T/9P/0//b/9v/2//b/9v/3
//f/9//5//n/+v/6//j/+P/4//j/9v/2//b/9//5//r/+//7//v/+//7//v//v/+//7/
///9//3/////////AQABAAEA//8BAAIAAgAEAAQABAAFAAcABwAHAAgACgAKAAoADAAM
AA0ADgAQABIAEgASABQAFQAVABcAFwAXABgAGQAZABsAGwAbABsAGgAcABoAGgAaABoA
GwAbABsAGwAZABgAGAAYABgAFgAUABMAEgARABAADgAMAAwADAAMAAoACwAJAAcABwAG
AAQAAwABAAEAAgABAAEAAAD9//3//f/8//7///////3//f/9//3//f/9//3//f/9//v/
+//7//v//f/9//z//P/8//v/+//7//n/+f/5//n//P/8//r/+v/4//j/+P/5//n/+f/5
//n/+f/4//j/+P/5//n/+f/6//r/+v/6//r/+P/4//n/+f/6//r/+v/6//z//P/8//z/
+v/6//v//P/8//z//P/8//z//v/+//7//////wAAAAABAAEAAQABAP////8AAAAAAgAC
AAIAAgACAAIAAgACAAAAAAAAAAAAAgACAAEAAQD+//7//////wEAAQABAAEAAAD/////
/v/+//3//f/9/////v/+//7//v/+//7///8AAAAA//////7//v/+//7//P/8//3//f//
/////v/8//z//f/9//3////+//7//v/+//7//v/+/////////wEAAQABAAEAAAAAAAAA
AQADAAQABQAGAAcABwAHAAYABgAHAAcABwAIAAgACQAHAAgACgALAAwADQANAAoACgAK
AAoACAAHAAYABQAEAAEAAAAAAAAAAAD///////////7//v/+//7//v/+//7//v/+//7/
/v8AAAAAAAAAAAAAAAD///////////////////////8AAAAAAAAAAAAAAQADAAUACAAP
ABcAIAApADcATABfAHUAigCfALcA0gDoAPoABAEAAfIA4QDJAKgAfwBMAB4ABQD9//j/
9//+/wEA///+/wEAAgAEAAUABwADAAUABQAEAAMAAwAEAAQABAAEAAQABAAEAAQABAAF
AAUABwAHAAcABwAHAAcACAAIAAgACAAIAAgACgAKAAoACgAIAAkACQAJAAcABwAIAAgA
CQAKAAsADAAKAAoACgALAA0ADgAPAA8ADwAPAA8ADwAQABAAEAARABEAEQATABMAEwAV
ABUAFQATABUAFgAWABgAGAAYABkAHQAdAB0AHgAeAB4AHgAgACIAIwAkACYAKAAoACgA
KgArACsALQAtAC0ALgAvAC8ALwAvAC8ALwAwADIAMAAwAC4ALgAvAC8AMQAxAC8ALgAs
ACwALAAqACoAKQAoACcAJgAkACIAIgAfAB4AGwAbAB0AGwAbABoAGAAXABUAFQAWABUA
FQAUABMAEwATABIAEAARABEADwARABEAEQARAA8ADwAPAA8AEQARABEAEQARABEAEAAQ
ABIAEQARABEADwAPAA8ADwAQABAADgAOABAAEAAQABEADwAPAA8ADwAPAA4ADgAOAA8A
DwAPABAADgAOAA4ADgAQABAAEQARABAAEAAQABAAEgASABIAEgASABIAEwAUABIAEgAS
ABIAFAAWABYAFgAVABUAFgAWABUAFQAVABUAFwAXABgAGAAWABYAFgAWABgAGAAYABgA
GAAWAA==
         </WaveFormData>
      </LeadData>
      <LeadData>
         <LeadByteCountTotal>10000</LeadByteCountTotal>
         <LeadTimeOffset>0</LeadTimeOffset>
         <LeadSampleCountTotal>5000</LeadSampleCountTotal>
         <LeadAmplitudeUnitsPerBit>4.88</LeadAmplitudeUnitsPerBit>
         <LeadAmplitudeUnits>¦ÌV</LeadAmplitudeUnits>
         <LeadHighLimit>2147483647</LeadHighLimit>
         <LeadLowLimit>268435456</LeadLowLimit>
         <LeadID>II</LeadID>
         <LeadOffsetFirstSample>0</LeadOffsetFirstSample>
         <FirstSampleBaseline>0</FirstSampleBaseline>
         <LeadSampleSize>2</LeadSampleSize>
         <LeadOff>FALSE</LeadOff>
         <BaselineSway>FALSE</BaselineSway>
         <ExcessiveACNoise>FALSE</ExcessiveACNoise>
         <MuscleNoise>FALSE</MuscleNoise>
         <LeadDataCRC32>195645060</LeadDataCRC32>
         <WaveFormData>
BgAGAAYABgAAAPr/9P/u//b//P8CAAgABgAEAAIAAAD7//b/8f/s/+7/8P/y//T/8f/u
/+v/6P/r/+z/7f/u/+//8P/x//L/8P/u/+z/6v/v//L/9f/4//T/8v/w/+7/8f/y//P/
9P/1//b/9//4//b/9P/y//D/9P/2//j/+v/4//b/9P/y//T/9v/4//r//P/8//z//P/6
//j/9v/0//j//P8AAAQAAgAAAP7//P/+/wAAAgAEAAcACAAJAAoACAAGAAQAAgAHAAoA
DQAQAA0ADAALAAoADgAQABIAFAAXABgAGQAaABYAFAASABAAFQAYABsAHgAcABoAGAAW
ABkAGgAbABwAHgAeAB4AHgAbABgAFQASABYAGAAaABwAFwAUABEADgAPABAAEQASABIA
EgASABIADwAMAAkABgAJAAoACwAMAAkABgADAAAAAQACAAMABAAEAAQABAAEAAEA/v/7
//j//P/+/wAAAgD+//z/+v/4//n/+v/7//z//v/+//7//v/6//j/9v/0//f/+v/9/wAA
/P/6//j/9v/4//j/+P/4//n/+v/7//z/+P/2//T/8v/1//j/+//+//r/+P/2//T/9f/2
//f/+P/6//z//v8AAP3/+v/3//T/+P/6//z//v/7//r/+f/4//v//P/9//7/AAAAAAAA
AAD8//r/+P/2//v//v8BAAQAAQD+//v/+P/7//z//f/+////AAABAAIA///8//n/9v/5
//z///8CAP7//P/6//j/+v/6//r/+v/7//z//f/+//r/+P/2//T/9//6//3/AAD8//r/
+P/2//f/+P/5//r//f/+////AAD8//r/+P/2//n//P///wIA/v/8//r/+v/8//7/AwAG
AAcACQAJAAkACAAFAAIA//8DAAUACAAMAAkABgAEAAEAAgAEAAUABQAFAAQAAwAEAAIA
AgADAAEACAAEAAIAAAD8//r/+P/0//X/9v/3//b/9v/2//b/9f/w/+7/7P/o/+n/6//u
//H/7v/s/+z/5//o/+j/6P/p/+r/7P/t/+7/6//p/+f/5P/m/+n/6//u/+3/6//p/+f/
4f/n/+3/8v/0//P/9f/5//z/AwAOABsAJAAtADwATgBfAHMAhQCTAJwAlAByAEEAHAAD
APH/6f/n/+j/8P/+/wcACwAPAAoAAgD3/+3/5//o/+n/7v/z//D/8P/v/+z/6v/o/+b/
4//m/+j/6//t/+v/5//l/+P/5f/m/+f/6P/p/+r/7P/v/+n/5//l/+L/5f/o/+v/7//s
/+z/6P/l/+j/6P/p/+r/6//s/+//8v/u/+v/6P/m/+n/7v/v//L/8f/w//H/7P/t//D/
7//w//H/8//1//f/+P/0//H/7v/z//b/+v/9//v/+f/6//j/+v/6//r/+v/+////AgAH
AAYAAQD9//r//v8DAAcADQALAAoADAAJAAgACAAJAAoACwAOABEAEwASAA8ADAAIAAsA
DgARABUAEwAQAA8ADAALAAwADAAMAA4ADwAQABEADwAMAAcAAQAEAAcACAALAAcABQAE
AAIAAQABAAEA//8BAAEAAgAEAAEA/v/3//T/+f/7//z////8//v/+f/3//b/9v/2//X/
9v/3//j/+//2//H/7v/q/+7/8f/0//f/9P/x/+//7P/u/+7/6//r/+//8v/z//L/8f/u
/+v/6v/s/+7/8f/0//H/7//u/+7/8P/u/+3/7f/v//D/8v/z//D/8f/u/+r/6v/t//H/
9f/x//D/7v/u//H/8f/x//L/9f/2//j/+f/1//P/8//r/+7/8v/2//r/+P/2//b/9P/1
//P/8//z//b/+P/5//v/+f/2//L/7f/w//P/9v/5//b/9f/z//L/8v/w//D/8f/0//X/
9v/6//f/9P/v/+r/7v/w//T/+f/1//b/9f/y//H/8f/w//D/8f/z//j//v/6//b/7//q
/+z/8P/0//j/9//3//T/8f/y//H/7//w//P/9P/4//v/7//s/+7/8P/y//T/+P/6//z/
AQD+//3//f/7//7/AwAGAAkABwAEAAEA//8CAAIAAgADAAYABwAJAAoABwAEAAAA/P/+
/wIABgALAAoADAAFAAAA/v/+//7//v/9//7///8AAPr/9v/0//L/9P/2//n//P/3//T/
8v/x//H/8v/y//T/8//1//b/9//0//H/7//s//D/8//1//f/9f/z//L/8P/w//H/8f/x
//n/+f/3//P/8P/w//H/9/8BAAwAFwAiACkALgAtADAAQABVAGsAhQCdAKYAogCOAF0A
JgADAO//6f/z//7/AgAGAAsACQAFAAYABgAFAAcABwACAP3/+P/z//H/8v/y//D/8//2
//n/+//3//T/8v/v//T/8//0//X/9v/2//b/9v/0//L/8f/x//P/9f/3//j/9P/y//D/
7//z//b/9f/1//b/9v/3//j/9v/0//T/9P/4//n/+v/8//j/+P/0//L/9v/4//z/+v/8
//7//P/8//n/+f/5//n/AAAAAAEAAgAAAP7//f/7//7///8DAAQABgAGAAYABgAFAAMA
AwAFAAsACwAMAA4ACwALAAoACwAMAA4AEwATABIAEgATABQAEgASABIAEQAVABcAGQAa
ABcAFgAVABUAGAAYABoAGgAYABgAFwAWABIAEQAQAA8AFAAWABYAFQARAA8ACwAJAAoA
CwANAA4ACwALAAsACQAHAAUABAAEAAkACgAHAAgABQADAAAA//8CAAMAAwADAAEAAgAD
AAMAAAD///7///8BAAEAAwAEAAEA///9//v//P/9////AAACAAIA//////z//P/6//b/
/P/+/wAABAD9//r/+P/2//r/+//9/wAAAgAAAP/////+//z/+//5//v/AQADAAQA///9
//z/+//8//7///8CAAIAAQAAAAAA/f/8//z/+//+/wEABgADAAAA/v/8//r//f/+/wEA
AgAEAAEAAAD///z//P/7//v//v8AAAEAAQD8//v/+v/5//3///8AAAIAAAD+//7////9
//v/+f/6//7/AAAAAAAA/f/6//n/+f/6//7/AAAAAP/////+//7/+v/5//v//v8AAAIA
AQACAP3//P/7//r//f8BAAIAAwAFAAMAAAAAAPj/+P/7/wAAAwAEAAUABgAEAAIAAAAB
AAUABwAKAAsADQAPAA8ADwANAAoABwAFAAoADAAOABEADwANAAwACgAMAAwACwAKAAoA
DAAOABEAEAASAAsABgAFAAgACwAOAAkABgADAAAAAAAAAAIABAABAAAAAAAAAPv/+P/2
//X/+f/8//7/AgD7//n/9v/z//b/9//5//r/+v/7//v/+//3//X/9P/y//b/+f/7//3/
+f/1//H/8f/2//r//f8FAAkADAAPABIAGQAkAC8ANgBCAFMAZQB5AIkAkgCSAJAAewBO
ACUADQD7//P/9P/2//r/AwALAA8AFAAYABUADwAHAAAA+//2//f/+f/8//7//v/9//z/
+//5//b/9v/3//f//f/9////AQD8//r/+P/2//r//P///wMA/////////v/8//z//P/9
/wEABAADAAMA///8//r/+P/6//z/AAAEAAMAAQD///7//v8AAP7//v8BAAQACQAIAAUA
BAD///z///8DAAcACwAOAAoABwAEAAQABAAFAAUACQALABAAEgAOAAwACgAIAA0ADwAT
ABkAGwAXABQAEgAUABUAFQAXABkAHAAiACMAHwAcABoAGAAcACAAJAAnACcAJQAjACAA
IAAgACAAIQAjACQAJwAoACIAIAAdABoAHgAhACQAJwAkACIAHgAZABkAGQAXABcAGQAb
AB4AIAAaABcAFAAPABIAEwAVABgAGAAWABAADgAMAAsACQAJAA0ADwAQABEACgAIAAYA
AwAHAAkACwAPAA0ACQAHAAQABQAFAAUABQAIAAkACwAMAAgABgABAP//AgAGAAgACAAJ
AAgABwAIAAMAAgACAAIABgAHAAkADAAIAAQAAQD//wQABgAJAAsACgANAAwACgAEAAMA
AwADAAcACgAMABAADQAJAAUAAgAGAAgACwANAA0ADQAPAAkABgAGAAYABgALAAwADwAQ
AA4ACQAGAAMABQAIAAoADQALAAoACAAFAAUABQAFAAUACAALAA0AEAAJAAQAAQD//wMA
BQAHAAwACwAKAAcABAACAAAAAAABAAUACgANAA4ACAAFAAEA/v///wEABgAMAAkACAAE
AAIAAQACAAMABAAHAAsADAANAAkABQAAAP7/BgAIAAsADQAMAAgABgAEAAIABwAIAAkA
DQARABMAFgAXABQAEwAQAA0AEgAUABYAGQAXABQAEQAPABAAEQATABQAFgAWABUAFAAQ
ABAAEAARABQAGgAXABYADwAMAAkABgAHAAgACQAKAAkACAAJAAoABwAEAAIAAAABAAIA
BAAHAAMAAgAAAAAA/v////////8AAAEAAwAEAAAA///9//v//f///wIABAAAAP///f/7
//n/+/8BAAcACgAKAAUAAQABAAYADwAcAC0AOgA/AEIASgBZAG0AgwCXAKYArgCeAHMA
QgAfAAMA9f/1//z/BAAQABsAIQAfABwAEgAJAAUAAwACAAUACAAJAAYABAABAPz/+//6
//n/9//6//z///8BAAAA+//4//X/+P/6//z//v/8//r/+f/5//b/9f/0//L/9v/4//r/
/f/6//j/8v/t//H/8v/0//b/9P/0//b/+P/1//P/8f/w//P/+P/5//z/+v/4//j/8v/1
//j/9//4//j/+f/6//v//v/6//f/9P/5//z/AAADAAAA/f/9//r//v8AAAIABAAEAAMA
BAAHAAgABQADAAIABwALAA4AEwARABAAEgAPAA8AEAASABQAEgAUABYAFwAWABUAFAAS
ABUAGAAbAB8AHAAYABYAEgATABYAGAAaABgAFwAWABUAEwASAA8ACwAMAA8AEAATAA4A
CwAJAAYABQAHAAkACQAGAAUABQAGAAQAAgD8//r//v8BAAMABwADAAEA/v/7//v//P/9
//3//f/9//3////8//n/+P/2//n/+//9/////P/5//f/9P/4//r/+f/7//v//P/7//j/
9//2//X/9v/4//r//f8AAP7/+//5//j/+//6//r/+//8//z//f/9//v//f/7//j/+P/7
////AwD///7//P/8/////////wAAAgACAAMAAwACAAEAAgD7////AgAFAAgABQACAAEA
/v8CAAEAAgADAAMABAAEAAUABAACAP//+//8////AgAFAAMAAQD+//z//f/8//3/////
//////8CAAIAAAD8//j/+//8////AwAAAAAA/v/6//z//f/9//7/+//7//7/AgD///z/
9v/y//b/+v/+/wIA/v/9//n/9f/3//f/9v/4//7/+v/3//P/8P/y//T/9v/4//v//P/9
/wEA/v/9//3/+//+/wMABgAJAAcABAABAP//AgACAAIAAwAEAAUABwAIAAMAAAD8//j/
+/8AAAUACwAIAAgA///4//X/9v/3//j/9//4//n/+v/2//L/8P/u//H/8v/0//b/8//w
/+7/7f/t/+7/7v/w/+//8f/y//P/8f/v/+7/7P/u//H/8//1//P/8f/w/+7/8P/x//H/
8f/5//n/9f/z/+7/7P/v//f///8IABcAIgApACoAKwAyAEQAXQB5AJMApwCuAKIAfABF
ABYA+//x//P/+/8AAAYADgANAAcABQAEAAAAAQABAP///P/5//T/7//t/+7/7v/s//D/
8v/0//X/8f/u/+z/6f/t/+3/7//x/+7/7v/u/+7/6//q/+r/6//s/+//8v/0//D/7v/s
/+v/7//y//H/8f/x//D/8P/w/+7/7P/s/+z/7v/v//D/8v/u/+7/6v/o/+z/7v/y//D/
8P/y//D/8P/v/+//7//v//b/9v/3//j/9v/0//P/8f/1//X/+P/4//r/+v/6//r/+P/3
//j/+/8BAAEAAgAEAAIAAQD/////AwAGAAwADQANAAwADAAMAAkACgALAAsAEAARABIA
EgAOAAwACgAJAAsADAAPABAADgAOAA0ADAAIAAcABgAFAAoADAAMAAsABQADAP///f8A
AAEAAwAEAAEAAQABAP//+//5//j/+P/8//7//P/+//z/+f/1//P/9f/3//j/+f/4//j/
+P/3//X/8//x//H/9v/3//r//P/4//X/8v/v//L/8//1//b/9v/2//P/8//x//L/8f/u
//T/9v/4//z/9v/y/+//7P/w//H/8//2//b/9P/z//P/8f/w//D/7//z//n/+//8//f/
9f/0//P/9P/2//f/+v/8//v/+v/6//j/9v/1//P/+P/7/wAA/f/4//b/9P/y//X/9v/5
//r//P/5//j/9//z//L/8P/v//P/9v/4//n/9f/z//H/7//x//P/9P/2//T/8v/y//P/
8P/v/+7/8P/0//b/9v/2//H/7v/t/+3/8P/0//b/9v/2//X/8//y/+//7f/u//D/9P/2
//X/9v/x//D/7//u//L/9f/1//X/9v/1//P/9P/s/+7/8P/z//T/9f/2//f/9v/1//f/
+v/7//3//f8AAAMABAAFAAEA/v/7//n//v8AAAIABQADAAEAAAD+//7//v/9//z//f8A
AAMABwAFAAYA/v/4//b/+P/6//z/9//2//X/9P/0//L/8v/y//T/9P/1//b/8P/s/+n/
5//r/+7/8P/0/+7/7f/r/+n/6f/p/+r/6v/t/+//8P/x/+7/6//p/+b/6v/t/+//8f/x
/+//6//l/+T/6v/x//n/AQAGAAkADgAVABwAIQAqADoATQBlAH0AiwCSAJAAgABXACgA
CQD3/+//7//y//T/+P/7////AwAEAAYABwAFAPv/9v/x/+r/5//r/+7/8P/w//L/8v/y
//H/7f/s/+z/6//v/+//8f/z//D/7v/s/+r/7f/u//D/8//x//H/8f/w/+7/7P/q/+n/
7v/y//L/8//x/+7/7P/q/+v/7P/v//L/9P/z//L/8v/v//D/7f/s//D/8v/2//T/8v/y
/+7/7P/t/+//8f/z//j/9v/1//T/8//y//L/8f/1//f//P/+//z/+v/4//b/+v/7//7/
AwAFAAMAAgACAAEAAQAAAAEABgAKABEAEwAOAAoABwAEAAcACgANAA8AEQARABEAEAAN
AAwACwALAA4AEAAUABYAEgAQAA0ACgAKAAsADAANAA4ADgAMAAkABgAFAAIAAQAFAAcA
CgAMAAUAAwABAP3//////wAAAgAEAAQAAAAAAP3/+//4//f//P///wEAAwD+//z/+v/3
//j/+f/6//3////9//3//P/5//f/9f/z//b/+f/9/wAA/P/6//X/8//1//j/+f/4//r/
+v/6//z/+P/2//X/9P/3//n//P8AAP7/+v/3//X/+f/6//z//f/9/wEAAQAAAPz/+//7
//v///8CAAQACAAEAAEA/v/8//3//v8AAAEAAgADAAYAAQD9//z/+//6//7/AAAEAAYA
BAD///z/+f/8//7///8BAAIAAgABAP//+v/5//j/9//8////AQAEAP7/+v/4//f/+P/5
//r//v8AAAAA/v/8//n/9v/1//X/+P/+/wIABAD+//v/9//0//b/9//7/wAAAAAAAP3/
/P/3//b/9f/0//r///8BAAMA/f/5//b/8v/2//j/+v/8////AAABAAUAAwADAAQAAwAF
AAkACwANAAsACAAFAAMABQAGAAcACQAKAAsADQAOAAsACAAEAAAABAAIAAwAEQAPABAA
CAACAAAAAAAAAAAA//8AAAEAAgD+//r/+P/2//n/+v/8//7/+v/2//P/8f/y//T/9f/4
//f/9//2//X/8//x//D/7v/y//X/9//5//b/8//x/+7/7//x//L/8//7//f/8//x/+7/
7v/x//f///8KABMAGgAfACIAIQAoADQASQBhAHsAjQCSAI4AeABJABgA+f/r/+f/7//4
//z/AAAHAAcABQAGAAQAAwAFAAMA/v/5//L/7f/v//D/8P/u//L/9P/2//f/8v/w/+//
7f/x//H/8//1//L/8v/y//L/8P/w//H/8//z//X/9//4//X/8v/v/+3/8P/0//T/9f/1
//T/9P/0//P/8v/z//T/9v/3//j/+v/2//b/8v/w//P/9v/7//r/+P/6//j/+P/2//f/
+P/5/wEAAAAAAAAA/f/8//z/+////wEABgAIAAYABgAGAAYABgAFAAYACQAPAA8AEAAS
ABAADwANAA0AEQAUABoAGwAZABgAGAAYABcAGAAZABkAHQAfACEAIgAeABwAGgAZAB0A
HgAhACIAIAAgAB8AHgAaABkAGAAXABwAHgAeAB0AGQAXABMAEQAUABUAFwAYABUAFQAV
ABMADwANAAwADAASABQAEgAUABIADwALAAkADQAPABAAEQAOAA4ADgANAAoACQAIAAkA
DAANABAAEgAPAA0ACwAJAAoACwANAA4ADgAOAAsACwAJAAoACQAGAAoADAAOABIADQAK
AAgABgAJAAsADgASABEADgAMAAsACgAKAAsACwANABMAFQAWABEADwAOAA0AEAASABMA
FgAUABMAEgASABAAEAARABEAEwAVABkAFQARABAADwAOABMAFAAXABgAFgATABIAEQAR
ABIAEgATABcAGAAYABcAEgARABAADwASABUAFwAaABkAFgAVABUAEwATABMAFgAbABwA
GwAaABUAEgARABEAEwAYABsAHAAcABsAGQAYABQAEwAVABgAHAAeAB0AHgAaABgAFgAU
ABgAHQAfACEAIAAcABoAGAAWABkAGgAbAB8AIQAjACYAJwAjACMAIQAfACMAJAAlACcA
JQAkACMAIwAjACMAJAAkACQAJAAjACIAHgAeAB4AHwAiACgAJQAkABwAGgAYABYAFAAU
ABQAFAAVABQAFQAWABIADgALAAgACQAKAAwADwAMAAoABwAGAAUABQAEAAMABAAFAAcA
CAADAAEA/v/7////AQAEAAYAAgABAP///f/3//n//f8DAAYABgAFAAMAAwAEAAsAGgAp
ADIAOQBAAEgAVwBpAHsAiwCUAJoAiABbAC4ADwD1/+n/6f/u//b/BAARABcAGQAUAAoA
///3//P/8v/1//j/+f/3//b/9P/w/+3/7P/r/+n/6//u//L/9f/0/+//7P/p/+r/7P/u
//D/8P/w//H/8//u/+3/7P/q/+7/8P/y//X/8//y/+3/6f/t/+7/8P/y//D/8P/y//T/
8v/v/+z/6v/u//L/8v/0//L/8P/w/+r/7v/y//L/9P/z//P/8//z//X/8v/w/+7/8v/0
//f/+f/4//X/9f/y//b/+P/6//z/+//7//3/AQADAP///P/6////AwAGAAsABwAGAAgA
BQAGAAgACwAOAA4AEAASABMAEgAPAAwACAAJAAwADwATABEADgANAAoACQAKAAoACgAJ
AAkACQAJAAcABgADAP//AQADAAMABQACAP///f/6//r/+//8//v/+f/3//b/9v/3//b/
8f/w//T/9f/1//f/9f/z//D/7f/s/+7/8P/x//H/8f/x//P/8f/t/+v/6P/r/+3/7//x
/+3/6//q/+j/6f/q/+j/6f/q/+z/7P/q/+n/6P/n/+j/6f/q/+z/7v/r/+n/6P/o/+r/
6v/r/+3/7v/u/+//7//r/+3/6//o/+n/7f/y//f/8v/w/+3/7P/u/+//8P/y//P/9P/2
//f/9v/1//b/7//x//T/9//6//n/9v/1//L/9P/z//T/9f/3//j/+P/5//f/9v/0//H/
8v/1//j/+//6//n/9//2//f/9v/3//n/+f/5//n//P/6//j/9P/w//T/9v/6/////P/8
//r/9v/2//f/9//4//f/9//6//7/+v/4//P/8P/z//b/+f/8//j/8//x//D/9P/2//j/
+v/9//7///8DAAIAAQABAP//AgAHAAoADQAJAAYAAwABAAUABgAHAAkACQAJAAoACgAH
AAQAAAD8/wAABAAIAA0ACQAKAAIA/P/6//z//v8AAP7//v/+//7/+v/2//T/8v/z//T/
9v/4//L/7v/r/+n/6v/s/+3/8P/u/+//7//v/+3/6//q/+j/7P/v//H/8//u/+v/6f/m
/+f/6f/q/+v/8//x/+3/5//k/+b/7f/z//v/BAANABYAGwAcAB8AKgA+AFUAcwCNAJsA
pACaAHIAOQAOAPf/6//t//P/9P/2//r//f/5//n/+v/4//n/9//z/+7/6//m/+H/4//k
/+T/4v/k/+b/6P/p/+T/4v/h/9//4//j/+X/5//j/+L/4f/g/97/3v/f/+H/4f/j/+X/
5v/j/+D/3f/b/97/4v/i/+P/4f/g/+D/4P/e/97/4P/i/+T/5f/m/+j/5P/k/+D/3v/j
/+b/6//q/+n/6v/n/+b/5P/l/+b/5//v/+7/7v/u/+z/6v/p/+f/7f/v//T/9v/1//T/
8//y//L/8f/y//X//P/7//v//P/5//n/+P/5//z/AAAHAAkABgAEAAMAAgACAAQABgAH
AAwADQAOAA4ACgAIAAYABQAIAAoADgAQAA0ADAAKAAgABQAFAAUABQAKAAwADAALAAUA
AwD///3///8BAAQABgABAAEAAQD///z/+//7//z/AAACAAAAAgD+//v/9//1//j/+//9
////+//6//n/9//1//X/9f/3//n/+f/7//z/9//1//P/8f/1//f/+v/8//v/+v/2//X/
9P/2//b/9P/5//r/+//+//n/9v/0//L/9//5//z/AAD+//z/+//7//v/+v/6//n/+v//
/wAAAAD6//n/+f/5//z//v///wIAAQD///3//P/6//r/+//7//3///8DAP///P/6//j/
9v/6//z/AAACAAEA/f/7//n/+P/4//f/9//6//z//f/9//j/9//2//X/+f/7//z//v/7
//j/9//3//X/9f/1//j/+//8//v/+v/3//T/8//z//X/+v/9//7/+v/5//f/9v/0//P/
9f/4//r//P/7//z/+P/2//T/8v/1//n/+v/7//v/+P/1//T/8//y//b/+P/6////////
/wAA///+/////v/9/wAAAgAEAAcAAwAAAP3/+////wEABAAGAAMAAgAAAP7/+//8//3/
//8CAAgABQAEAP3/+v/3//T/9P/2//j/+v/2//T/9P/0//L/8P/v/+7/8P/w//H/8//w
/+7/6//q/+n/6//s/+3/6//r/+z/7P/r/+v/6v/p/+v/7f/w//L/7f/r/+j/5f/p/+3/
8f/z//L/8P/v/+3/7//6/wcAEgAhAC4AMQA0ADwASQBbAHMAiwCcAKIAkABlADAAAwDn
/9v/3f/o//L//v8HAAkABQACAPz/9f/x/+3/7v/x//T/7//r/+r/6P/k/+b/5v/m/+X/
5f/m/+j/6f/n/+P/4f/f/+H/5P/n/+r/5//k/+L/4f/h/+H/4f/g/+P/5P/l/+f/5f/k
/9//2//e/+D/4//m/+L/4P/g/+D/4v/h/+D/4P/h/+T/4//k/+L/4P/g/9r/3//k/+X/
6P/k/+P/4v/h/+b/5P/j/+L/5f/m/+j/6f/o/+X/5f/i/+X/6P/r/+7/7P/r/+z/7//x
/+//7v/u//D/8//1//n/9//2//j/9f/2//j/+//+//z//P/8//v//f/9//3//P/8//7/
AAADAAAA/v/+//z//f8AAAIABAABAP///f/7//7//v/8//n/+f/7//v//f/5//f/9v/0
//X/9//5//n/9f/z//L/8v/y//L/7v/u//D/8f/x//P/8P/v/+3/6//t//D/8//1//L/
8f/w//H/8//x//H/8P/y//P/9P/1//H/7//u/+z/7//y//L/9f/y//L/8P/s/+//8P/x
//T/9P/0//X/9v/1//P/8v/y//X/9v/4//v/+P/2//X/8//1//n/+f/4//f/+f/8////
/P/6//f/9v/5//v//f8AAP3//P/8//v//P/9/wAA+//9/wAAAwAGAAMAAAD///z/AQAB
AAMABQACAAIAAQABAAAAAAD///3///8BAAMABQADAAEA/v/8//7//v8AAAMAAQD///3/
/v8AAAAA/v/8//3//v8BAAUAAgACAAAA/P/9////AAACAP///f/+/wAAAAAAAP3//P/+
/wAAAgAEAAAA///7//f//f8CAAAAAAAAAAAA/v/8//r/+////wMACAALAAkACQAHAAUA
BwAGAAUABQAHAAgACQALAAcABQAEAAIABAAGAAcACAAFAAQAAwADAAUACAACAP7//f/+
////AAD7//j/9f/y//P/9P/3//r/9//0//L/8P/v/+7/7v/v//D/8v/z//b/8f/v/+z/
6f/r/+3/8P/y//D/7//t/+v/7P/r/+v/6v/r/+3/7v/v/+n/5//n/+n/7P/0//f/+f/7
//7///8GABMAIgArADIAQABPAF0AbwCBAIgAjACEAGMANAARAPn/6//n/+j/6v/0////
BwANABIADgAFAP3/9//w/+//8P/x//T/9v/3//b/8v/w/+7/6//s/+7/8f/z//P/8f/x
//H/7//u/+3/7P/w//L/9f/5//P/8f/v/+z/7v/w//L/9f/1//b/8//x//D/7v/t/+z/
7v/w//T/+P/0//H/7v/s/+7/8v/y//T/9f/2//n/9v/z//T/8f/w//T/9//6//3////6
//b/8v/0//b/+f/7//v/+//+//7//f/8//v/+v///wEABQALAAoABQABAP7/AgAFAAcA
CwAKAAwAEQARAAwACgAJAAgADAAQABQAFwAWABMAEAAMAAwADgAQABMAFAAUABYAFgAR
ABAADgAMAA8AEQATABUAEwAQAAsABQAFAAcABwAJAAkACQAKAAoABQADAAEA/f///wEA
BAAIAAcABAD9//r//P/9//3////+//////////v/+v/5//f/+f/7//3/AQD9//n/9//0
//X/9//5//v/+f/5//r/+v/3//b/8v/x//b/+v/8//z/+v/4//b/9v/1//b/+P/6//v/
+//8//7//P/4//X/8//5//z/AAADAP7////8//j/9//5//z////9//7//v8AAP3/+//5
//j//P/+/wEAAwABAP/////3//j/+v/8//7/AAAAAAIAAgD///v/+f/3//r//v8BAAUA
AAD4/w==
         </WaveFormData>
      </LeadData>
      <LeadData>
         <LeadByteCountTotal>10000</LeadByteCountTotal>
         <LeadTimeOffset>0</LeadTimeOffset>
         <LeadSampleCountTotal>5000</LeadSampleCountTotal>
         <LeadAmplitudeUnitsPerBit>4.88</LeadAmplitudeUnitsPerBit>
         <LeadAmplitudeUnits>¦ÌV</LeadAmplitudeUnits>
         <LeadHighLimit>2147483647</LeadHighLimit>
         <LeadLowLimit>268435456</LeadLowLimit>
         <LeadID>V1</LeadID>
         <LeadOffsetFirstSample>0</LeadOffsetFirstSample>
         <FirstSampleBaseline>0</FirstSampleBaseline>
         <LeadSampleSize>2</LeadSampleSize>
         <LeadOff>FALSE</LeadOff>
         <BaselineSway>FALSE</BaselineSway>
         <ExcessiveACNoise>FALSE</ExcessiveACNoise>
         <MuscleNoise>FALSE</MuscleNoise>
         <LeadDataCRC32>1569966422</LeadDataCRC32>
         <WaveFormData>
VP9U/1T/VP9w/4r/pP++/8n/0v/b/+T/7P/y//j//v8EAAgADAAQABIAEgASABIAFQAW
ABcAGAAWABYAFgAWABYAFgAWABYAFgAWABYAFgAUABQAFAAUABUAFgAXABgAFgAWABYA
FgAUABQAFAAUABQAFAAUABQAEwASABEAEAASABIAEgASABAAEAAQABAADgAOAA4ADgAQ
ABAAEAAQAA8ADgANAAwADAAMAAwADAAKAAoACgAKAAkACAAHAAYACAAIAAgACAAHAAYA
BQAEAAYABgAGAAYAAwACAAEAAAD+//7//v/+/wAAAAAAAAAA/v/8//r/+P/5//r/+//8
//z//P/8//z//P/8//z//P/9//7///8AAP7//v/+//7/AQACAAMABAACAAIAAgACAAQA
BAAEAAQABwAIAAkACgAHAAYABQAEAAUABgAHAAgABgAGAAYABgAIAAgACAAIAAkACgAL
AAwADAAMAAwADAAPABAAEQASABEAEAAPAA4ADgAOAA4ADgAPABAAEQASABEAEAAPAA4A
EAAQABAAEAASABIAEgASABAAEAAQABAAEgASABIAEgAQABAAEAAQABIAEgASABIAEQAQ
AA8ADgAMAAwADAAMAA4ADgAOAA4ADQAMAAsACgALAAwADQAOAA0ADAALAAoACgAKAAoA
CgAMAAwADAAMAAsACgAJAAgACAAIAAgACAAIAAgACAAIAAgACAAIAAgACAAIAAgACAAG
AAYABgAGAAcACAAJAAoACAAIAAgACAAIAAgACAAIAAoACgAKAAoACQAIAAcABgAIAAgA
CAAIAAgACAAIAAgACAAIAAgACAAKAAoACgAKAAkACAAHAAYACAAIAAgACAAHAAcABwAH
AAUABAADAAMABgAHAAgABwADAAAA/f/7//z//P/8//3//P/6//j/+P/3//j/+f/5//r/
+//9/////v8AAP//AAADAAMAAwADAAQABAAHAAkACQAKAAoACgANAA0ADgAPAA4ADgAN
AAwADQAOAA8AEQAQAA8ADgANAA4ADgANAA0ADwAQABAAEAAOAA4ADgAOABAAEAAQABEA
EwAQAA8ACgAHAAcABgAIAAsADwALAP7/5v/M/7H/nf+G/2f/Rf8s/xr/Ef8U/yT/Of9P
/2f/h/+j/7n/yP/S/9b/2//j/+r/8v/8/wIACAANAAwADAAMAA4ADgAOAA4AEAARABMA
FQASABEAEAAPABAAEQASABQAEgASABIAEgAQABAADwAPABAAEQATABQAEgARABAADwAR
ABEAEQARAA8ADwAPAA4ADgAOAA4ADQANAA4AEAASAA8ADQALAAoACwALAAsADAAMAAwA
CwALAAoACgAJAAkACgAKAAsACwAJAAgABgAFAAYABgAGAAUABQAFAAQABAACAAEAAAD/
/wEAAAAAAP///v/8//v/+f/5//r/+v/6//r/+//7//v/+P/3//b/9v/2//f/+f/6//n/
+P/3//b/+P/4//j/+P/4//n/+f/6//r/+//7//v//v//////AAAAAP///v/+/wEAAgAD
AAUABgAFAAQABAAEAAQAAwADAAUABgAHAAgABwAGAAYABQAGAAcACAAKAAgACAAIAAgA
BgAGAAYABgAHAAkACgAMAAsACgAJAAgACwALAAsACwANAA0ADgAOAAwADAAKAAwADQAO
AA8AEQAOAA0ADAALAAwADAAMAAwADAAMAA0ADQANAA0ADAALAA0ADQANAA0ACgAJAAkA
CAAKAAoACgALAAkACgAKAAkACQAJAAkACAAKAAoACgAKAAgABwAHAAYABwAGAAYACAAI
AAcABwAGAAQABQAFAAcACAAIAAgACQAHAAYABQAFAAcABwAGAAYACAAIAAgABwAFAAYA
BgAGAAcACAAJAAoACQAHAAYABgAIAAgACgAIAAcABwAIAAgABgAGAAcABwAJAAkACQAJ
AAcABgAFAAQABwAIAAkACQAIAAgABwAGAAYABgAGAAYACQAMAAkACAAHAAYABAAFAAUA
BQAHAAcABgAFAAMAAwADAAMAAwACAAAA/v/7//v/+v/5//f/9v/0//L/8//1//f/+f/4
//X/9P/0//X/9f/4//j//P/9//3//f/7//7//v8BAAYABwAJAAoACQAJAAgACAALAAsA
DAAMAAwADAAMAAwACwALAAsACwANAA4ADgANAAwACwALAAoACwAMAA0ADgAMAAwADAAM
AAsACwAKAAsADAALAAsACAAGAAEAAQADAP7/8P/a/8P/qf+S/3X/T/8s/xT/A/8A/wr/
Hf8x/0X/Xf97/5n/rv++/8r/1f/d/+b/7P/w//T/+v///wIABgAKAAoACgAKAAoACQAJ
AAoACwAMAA0ADgAPAA4ADQAMAAwADAAMAAwADAANAA4ADgAPAA4ADQANAAwADAANAA4A
DwAOAA0ADAALAAsACwALAAoADAAMAAwACwAIAAgACQAKAAsACwALAAwACgAJAAgACAAK
AAoACQAJAAgACAAHAAcABAAEAAUABQAHAAgACAAJAAcABgAFAAMAAwADAAIAAgAEAAMA
AgABAAAA/v/9//v//P/8//3//f/6//r/+f/4//j/+f/5//n/+v/5//j/+P/2//X/9f/0
//b/9v/2//b/9P/0//T/9P/0//X/9f/2//f/+f/6//v/+//7//r/+v/9//3//f/+//z/
/P/8//3/AQABAAEAAgADAAQABAAFAAMAAgABAAAAAwAEAAYABwAGAAUABAAEAAQABAAE
AAQABgAGAAYABgAFAAUABAAEAAUABgAHAAgABgAFAAQAAwAFAAUABgAGAAgACAAGAAgA
BgAGAAYABwAIAAkACgALAAoACgAKAAoACAAIAAkACQAKAAsACwALAAkACQAJAAkACwAL
AAwADAAJAAgABwAHAAkACgAKAAkACQAJAAkACAAGAAYABgAGAAYABwAJAAoACQAIAAgA
CgAIAAcABwAGAAgACQAJAAsACAAGAAQAAwAFAAYABwAJAAcABwAGAAYACAAIAAgABwAH
AAgACAAIAAcABgAFAAQABwAHAAgACgAJAAgACQAGAAcABwAIAAgACAAIAAkACQAIAAcA
BgAFAAUABgAHAAgABwAGAAUAAwAFAAYABgAGAAoACAAIAAYABAAEAAQABAAFAAcACAAJ
AAcABwAGAAUAAwADAAMAAwACAAIAAQAAAPz/+//5//f/+P/4//f/9v/1//X/9f/1//f/
9f/1//b/+f/5//z//P/8//3//f/9////AgACAAUABQAFAAYABgAIAAkACQAKAAsACwAM
AAwACgAKAAoACgAMAA0ADgAPAA0ADgAOAA0ADQANAA4ADgAOAA4ADgAOAAwADAAMAAwA
DwARABIAEQAQAA0ACQAIAAgABwAHAAkACgACAO7/1f+5/6L/i/9v/0z/Lv8X/wj/Bv8P
/x3/M/9N/2n/i/+m/7r/yP/R/9X/3P/k/+z/8v/6/wEABgAIAAgACgAKAAoACgAMAA0A
DwARABEAEQARABEAEAAPAA4ADgAQABAAEAAQAA4ADgANAA0ADQANAA4ADgAPAA8ADwAP
AA0ADQANAA0ADwAPAA8ADgAOAA4ADgANAA4ADgAPABAADgANAAwADAAKAAkACAAIAAwA
DAALAAsACAAIAAcABwAIAAgACQAJAAgACAAHAAcABAAEAAQAAwAFAAUABAAEAAMAAQD/
//3//v/+///////9//z//P/7//j/+P/3//b/+f/7//z//f/5//f/9f/0//X/9f/2//b/
9v/2//b/9v/0//T/9P/0//f/+f/6//z/+//7//r/+f/8//3//f/+/////////wAAAAAA
AAAAAQAEAAUABgAIAAcABgAEAAMABgAGAAYABgAEAAQABQAFAAUABQAFAAYABwAIAAkA
CgAHAAYABQAEAAUABwAIAAoACAAIAAgACAAHAAcABwAHAAgACQALAAwACgAKAAgACgAM
AAwADAANAA8ADwAPAA8ADAAMAAwADAANAA4AEAARABAADwANAAsADQANAA0ADQANAA0A
DgAOAAsACgAJAAkACgAMAA0ADQALAAsACwAKAAwADAAMAAwACQAJAAoACgAHAAYABgAI
AAkACQAKAAoACQAJAAgACQAIAAgACAAJAAoACgAKAAsACQAJAAgACAAKAAoACgAJAAcA
CAAIAAgACgAKAAoACgAKAAkACQAKAAkACAAJAAYACAAJAAsADAALAAoACgAJAAkACQAJ
AAkACgAKAAoACgAIAAgACAAHAAgACgALAAwACgAKAAgACAAKAAwADAAMAAwACwALAAoA
CQAJAAkACAAHAAkACQAJAAkABQAEAAIAAAAAAAEAAQABAAAA/v/7//j/+P/5//r/+//8
//v//P/+//z/+//9//z/AQADAAQABQAEAAYABQAHAAcABwAIAAgACQALAAwADgAMAAsA
CwAKAA0ADgAPABAADwAPAA8ADwANAA4ADgANAA4ADwARABIAEQAQAA8ADgAPABAAEQAS
ABMAEQAOAA8ADgAPAA0ADAAMAAsACwAHAAAA8P/Y/7//qf+W/33/W/84/yD/D/8K/xL/
Jf87/1H/bf+P/6n/uv/E/8z/0//d/+T/7P/0//z/AgAFAAYACAAKAAwADAAMAAwADwAP
ABAAEQAPAA8ADwAPABAAEQASABQAEQAQAA8ADgAQABAADwAPAA8ADwAQABAADQANAA0A
DQAPAA8ADwAPAA0ADQANAAwADgAOAA4ADQAMAAwADQAOAA0ACwAJAAgACwALAAsADAAN
AAwACgAJAAoACgAJAAkACgAKAAsACwAHAAYABAADAAMABAAFAAUABAADAAEAAAACAAEA
AAD//wAAAAABAAEAAAD+//3/+//8//z/+//6//n/+f/4//f/9//3//f/+P/5//n/+v/6
//n/+P/3//b/+P/6//z//v/9//3//P/8//z//f/9//3/AAABAAEAAgAAAP///v/+/wEA
AgADAAUABgAFAAQABAAGAAYABQAFAAYABgAGAAYABAAEAAUABQAGAAcACAAKAAkACAAH
AAYACAAIAAgACAAKAAsACwAMAAsACgAJAAgACgALAAwADQALAAsADAAMAAwADAAKAAwA
DAAMAAwADQALAAsACwALAAsADAANAA4ACwAKAAoACQAJAAkACAAHAAkACQAJAAkABgAF
AAUABAAGAAYABgAHAAYABgAFAAMAAwADAAMAAgACAAIAAgACAP////8AAAAAAgACAAMA
BgAEAAMAAwACAAAAAQABAAMABAAEAAQABQAFAAQAAwADAAQABQAFAAYABAAEAAQAAwAF
AAYABgAGAAgACAAIAAgABwAFAAQABAAFAAYACQAIAAYABQAFAAQABgAGAAcABwAHAAcA
BwAHAAQABAAEAAQABwAIAAkACQAIAAgABwAGAAYABgAKAAwADAALAAoACQAIAAYABwAH
AAcACAAJAAkACQAIAAcABgAFAAQABAADAAIAAQABAAAA///9//z/+v/4//r/+//8//3/
+//5//n/+v/9//3/AAAAAAIAAwADAAMAAQAEAAQABwAJAAkACgAKAAgACQAJAAoADQAN
AA4ADgANAAwACwAKAAsACwALAAsADQAOAA4ADQAMAAsACwAKAAwADAAMAAwADAAMAAwA
DAAHAAkACgALAAwACwAJAAYABAADAAMAAwD4/+T/zP+z/5v/gv9h/zn/Hv8M/wP/Bv8Y
/y//Q/9b/3f/k/+p/7j/xv/O/9f/4f/o/+7/9P/4//7/AQAEAAgADAAMAAwADAAMAAwA
CwALAAsADAANAA4ADwANAA0ADQAOAA4ADgAOAA4AEAAQAA8ADwANAA0ADgAOAA4ADwAQ
ABEADwAPAA8ADwAPAA8ADwAOABAAEAAQAA8ADQAMAAwADAANAA0ADQAOAAwACwAKAAoA
DAAMAAsACwALAAwADAANAAkACAAIAAcABwAIAAgACQAGAAYABgAFAAUABQAEAAQABgAF
AAQAAwACAAAA///9/wAAAAABAAEA/v/+//3//P/8//3//f/9//7//f/8//z/+v/5//n/
+P/6//r/+v/6//j/+P/4//j/+P/5//n/+v/8//3//f/9//z//f/9//7/AQABAAEAAgAA
AAAAAAABAAMAAwADAAQABgAGAAUABQAFAAQAAwACAAMABAAGAAcABQAFAAUABgAGAAYA
BgAGAAgACAAIAAgABwAHAAYABgAHAAgACQAKAAkACQAJAAkACQAJAAoACgAMAAwACgAM
AAsACgAJAAkACwALAAsACwAIAAgACAAIAAgACAAJAAkACwALAAoACQAIAAcABgAFAAcA
BwAIAAgABwAGAAUABQADAAQABAADAAQABQAGAAYABAAEAAQABAAFAAUABgAGAAMAAgAC
AAQABAADAAMAAgAEAAUABQAHAAMAAgABAAEAAwAEAAUABwAFAAUABAAEAAQABAAEAAMA
AwAEAAQABAACAAIAAgACAAMAAwAEAAYABAAEAAYABAABAAEAAgACAAMABAAGAAcABQAF
AAUABQAEAAQABAAEAAYABgAGAAUABQAGAAYABgAIAAgABgAFAAQAAwACAAQABQAFAAUA
BwAHAAYABQADAAMAAwADAAMAAgAAAP7//P/7//n/9//5//j/9v/0//T/9f/2//f/9f/z
//P/9P/3//f/+v/6//v/+//6//n/+//+//7/AQADAAMABAAEAAQABQAFAAYACQAJAAoA
CgAJAAgABwAGAAkACQAJAAkACwAMAAwACwAKAAkACQAIAAkACgALAAwACwAKAAkACAAJ
AAsADAALAAoABwAHAAQAAgABAAEABQACAPb/4P/F/6v/lP93/1X/NP8a/wv/BP8K/xn/
K/9B/1n/e/+Z/7D/vv/K/9P/2//g/+b/7P/y//j/AQAGAAoACgAKAAoACgAKAAsACwAM
AA0ADwAPAA8ADwAOAA0ADAAMAA0ADgAPABAADgAOAA0ADQANAA0ADgAOAA8ADwAPAA8A
DQANAA0ADQAOAA8AEAAQAA4ADgAOAA0ADgAOAA8AEAAQAA8ADgAOAA0ACwAJAAgACwAM
AAwADQAKAAoACQAJAAgACAAJAAkACQAKAAoACwAJAAgABwAFAAYABwAHAAgABgAFAAQA
AwADAAIAAgABAAMAAgACAAEA/v/+//3//P/8//3//f/9//z/+//6//r/+//7//z//P/8
//z//P/8//v/+v/5//j/+//9//7/AAD+///////////////+//7/AAABAAIABAACAAIA
AgADAAcABwAHAAgABwAGAAQAAwAEAAQABAAEAAYABgAHAAcABQAFAAUABgAHAAgACQAK
AAgACAAIAAgACAAJAAkACgAKAAoACgAKAAoACQAIAAcACAAJAAsADAAMAAwACgAMAAoA
CgAKAAsADQANAA0ADQALAAoACQAIAAkACgAMAA0ADQANAAwACwAJAAkACQAJAAsACwAM
AAwACQAIAAcABwAJAAoACgAJAAkACQAJAAgACAAIAAgACAAHAAcACAAIAAUABAAEAAYA
CQAJAAoACgAJAAkACAAJAAcABgAFAAUACAAIAAgACQAIAAcABQAEAAUABgAHAAcABQAG
AAYABgAGAAYABgAGAAgABwAHAAgABwAGAAcABAAEAAUABwAIAAYABgAHAAcABwAHAAcA
BwAIAAgACAAIAAYABgAGAAUABwAKAAoACAAGAAYABgAGAAYABwAHAAcACQAJAAgABwAG
AAUABAADAAMAAgAAAP7//f/9//z/+//5//j/9v/0//b/9//4//n/9//1//X/9v/4//n/
/f/+//7//////////f8AAAAAAwAGAAcACQAKAAkACQAIAAgACwALAAwADAAMAAwADAAM
AAsACwALAAsADgAQABEAEQAOAA0ADQAMAA0ADgAPABAAEAAQABAAEAANAA0ADgAPABAA
DwANAAwACgAJAAkACQAGAPb/4P/J/6//lP95/1X/MP8c/xH/Dv8Y/yn/Pf9T/2//j/+p
/7z/yv/S/9v/5//u//L/+P/+/wIABwAKAAwAEAAQABAAEAAQAA8ADwAQABEAEwATABMA
EwARABEAEQASABIAEgASABIAFAAUABMAEwASABEAEQAQABEAEQARABEADwAPAA8ADwAP
AA8ADwAOAA4ADgAOAA0ADAAMAA0ADgAQAA8ADgAOAAwACwAKAAoADAAMAAsACwALAAwA
DAANAAkACAAIAAcABwAIAAgACQAGAAYABgAFAAUABQAEAAQABAADAAIAAQD///7//v/9
//7//v///////f/8//r/+P/2//f/9//3//f/9//3//j/9v/1//X/9P/1//b/9//4//b/
9v/2//b/9v/3//f/+P/6//v/+//7//r/+//7//z//v///wAAAgAAAAAAAAABAAUABQAF
AAYABgAGAAUABQAFAAQAAwACAAMABAAGAAcABgAFAAQABAAEAAQABAAEAAUABgAHAAgA
BQAFAAQABAAHAAgACQAKAAkACQAJAAkACwALAAwADAAMAAwACgAMAAkACAAHAAcACAAJ
AAoACwAIAAgACAAIAAgACAAJAAkACwALAAoACQAGAAUABAADAAYABwAJAAoACAAGAAQA
AwAFAAYABgAFAAUABQAFAAQAAgACAAIAAgACAAMABQAGAAQAAgABAAIAAgABAAEAAAAC
AAMAAwAFAAIAAAD+//3/AQACAAMABQAEAAMAAQAAAAIAAgACAAEAAQACAAIAAgAAAAAA
AAAAAAEAAQACAAQAAQAAAAEA/v/+////AQACAAQABAAFAAUAAgABAAAA/////wAAAQAC
AAIAAAD+//3//v///wAAAQACAAAAAQABAAEA//////7//f/+////AAABAP7//P/5//b/
9v/3//f/9//3//b/9P/y//D/8f/y//P/9f/z//P/9P/y//H/8//y//X/9//4//n/+f/8
//z///8BAAEAAgACAAMABQAGAAgABwAHAAgACAAKAAoACgAKAAsACwALAAsACwAMAAwA
CwANAA0ADgAOAA0ADAALAAoADAAMAAwADAANAA0ADgALAAoACQAJAAgACAAJAAsACQAC
APD/2P+9/6X/kP93/1X/Nv8g/xP/EP8c/y3/Rf9f/3//n/+1/8b/0v/W/9v/4//s//L/
/P8EAAgACwAMAAwADgASABIAEgASABUAFQAWABcAFgAVABQAEwAUABUAFgAYABYAFgAW
ABYAGAAYABcAFwAXABcAGAAYABUAFQAVABUAFgAXABgAGQAYABcAFgAUABYAFgAWABUA
FgAWABcAGAAXABUAEwASABMAEwATABQAEwASABAADwAOAA4ADQANAA4ADgAPAA8ADAAM
AAsACwALAAwADQANAAsACwAKAAoACgAJAAgABwAHAAYABgAFAAMAAgACAAEAAQACAAIA
AgABAAEAAAD///7//f/8//z//f/9//7//v/9//z/+//6//z//P/8//z/+v/7//v//P/9
////AAABAAIAAwADAAQABAADAAIAAgADAAQABQAHAAgABwAGAAYABgAGAAUABQAIAAgA
CAAIAAcABgAGAAUACAAJAAoADAAMAAwADAAMAA4ADgAOAA4AEAARABEAEgARABAADwAO
ABAAEQASABMAEAAPAA8ADgAPABAADwASABIAEgASABMAEgARABAADwAPABAAEQASABEA
EAAQAA8ADwAPAA4ADQAPAA8ADwAPAAwACwALAAoACgAKAAoACwAKAAoACQAHAAcABwAH
AAYACAAIAAgACAAGAAUABQAEAAUABAAEAAYABgAFAAUABAAEAAUABQAHAAYABgAGAAcA
BwAGAAUABQAHAAcABgAGAAQABAAEAAMAAwAEAAQABAAGAAYABgAGAAQAAwADAAQABgAG
AAgABgADAAMABAAEAAQABAAFAAUABwAHAAcABwAEAAQABAAEAAYABgAGAAYABAAEAAQA
BAACAAMAAwADAAUABQAEAAMAAgABAAAA///+//7//f/8//n/+f/4//f/9//2//T/8v/z
//X/9//5//j/9f/0//T/9v/3//v//P/8//3//f/9//3/AAAAAAMABgAHAAkACgAJAAkA
CAAIAAsACwAMAAwACgAKAAoACgALAAsACwALAAwADgAPAA8ADgANAA0ADAANAA4ADwAQ
AA4ADgAOAA4ADQAPAA4ADQAKAAsACQAIAAYABQAHAAcA/v/s/9T/u/+h/4b/Z/9F/yr/
Gv8R/xb/Jv87/1H/Zf+B/53/s//E/9L/2P/f/+X/6v/w//j//v8CAAcADgASABQAEwAS
ABEAEAAPAA8AEAARABMAEwATABMAEQARABEAEgAUABQAFAAUABQAFAATABMAEQARABIA
EgASABMAFAAVABMAEwATABMAFQAVABUAFAAUABQAFAATABEAEAAQABAAEgARABAAEAAQ
AA8ADgAOABAAEAAPAA8ADgAOAA0ADQAKAAoACwALAAwADAALAAsACAAIAAgABwAHAAcA
BgAGAAgABwAGAAUAAwACAAIAAQADAAIAAgABAP7//v/9//z//P/9//3//f/+//3//P/8
//n/+f/6//r//P/8//z//P/5//j/9//2//f/+f/6//z//v///////////////v/+/wAA
AQACAAQAAwACAAEAAQAFAAUABQAGAAYABgAFAAUABQAEAAMAAgADAAQABgAHAAYABQAE
AAQABgAGAAYABgAIAAgACAAIAAYABwAHAAgACQAKAAsADAAMAAsACgAJAAkACQAKAAoA
CgAKAAgACgAIAAgACAAJAAoACwAMAA0ACwAKAAkACAAJAAoADAANAA8ADwAOAA0ACwAL
AAsACwANAA0ADgAOAAsACgAJAAkACwAMAAwACwALAAsACwAKAAkACAAHAAYACAAJAAsA
DAAKAAgABwAIAAoACQAJAAgACAAJAAkACwAHAAYABQAFAAcACAAJAAsACgAJAAcABgAI
AAgACAAHAAcACAAIAAgABgAGAAYABgAJAAkACgAMAAsACgALAAgACAAJAAsADAAKAAoA
CwALAAkACQAJAAkACgAKAAoACgAKAAoACgAJAAcACgAKAAoACgAKAAgACQAJAAkACQAJ
AAgABwAHAAcABwAHAAUABAACAAAAAQABAAAA///9//z/+v/4//r/+//8//3//f/7//v/
/P/8//v//f/8////AQACAAMAAgAEAAMABQAJAAkACgAKAAwADQANAA4ADgANAA0ADAAN
AA4ADwAQABAADwAOAA0ADwAQABAADwARABEAEgASABEAEAAPAA4AEAAQABAAEAAPAA8A
DAALAA4ADwARABAAEAANAAsACwAEAPb/4P/H/63/mv9//1n/NP8a/wf//v4I/xv/Mf9J
/2P/gf+d/7L/wP/M/9X/3//q//T//P8CAAYACwAMAAwAEAATABQAFQAWABUAFQAWABcA
FwAXABcAFwAYABkAGgAcABkAGAAXABYAGQAaABoAGwAZABkAGgAaABkAGQAZABkAGgAb
ABwAHQAaABkAGAAWABcAGAAZABkAGAAYABkAGgAYABcAFgAWABkAGQAZABoAGQAYABYA
FQAVABYAFgAXABQAFAAVABUAFAAUABMAEwAUABQAFAATABEAEQAQABAAEgARABAADwAN
AAwADAALAAsACgAKAAkACgAKAAkACAAHAAcABgAFAAUABQAFAAYAAwADAAQABAACAAIA
AgACAAMABAAFAAYABQAFAAQABAAGAAcABwAHAAgACQAJAAoACQAJAAkACgALAAwADQAP
AA8ADQALAAoACwAMAAwADQAMAAwADAAMAAwADAANAA0ADwAPAA8AEAAPAA4ADQAMAA4A
DgAOAA4ADAANAA0ADgAMAAwADAAMAA4ADwAQABEAEAAPAA8ADgAQABAADgAQABAAEAAQ
ABEADwAPAA8ADwAPABAAEQASABEAEAAQAA8AEQARABAADwAPAA8ADwAPAA0ADQAOAA4A
DwAOAA0ADQALAAwADAALAA0ADQANAAwADAAMAAwADAAJAAkACgAKAAsACgAKAAwACQAH
AAYABAAFAAcACAALAAkACAAHAAcACAAIAAgACQALAAsACgAKAAgACAAIAAcACQAKAAoA
CgAIAAgACAAIAAgABwAHAAgACgAKAAwACgAIAAcABwAGAAgACAAJAAkACwALAAsACwAJ
AAgABwAGAAcACAAJAAkACQAIAAgACAAIAAgACgALAAsACwAKAAkABwAFAAcABwAHAAcA
AwACAAAA/v/7//v/+v/5//r/+v/5//j/9//3//f/9//4//f/+P/6//n/+f/8//z//P/9
//3//f/+/wIAAwAHAAgABwAHAAYABwAJAAoADAALAAsADAAMAAwADAAMAAwADwAPAA8A
DwANAA4ADgANAA8ADwAQABAADgAOAA4ADgAMAAwADAAMABEAEQAQAA0ADAALAAkACAAK
AAkACQANAAoA/v/m/8v/r/+Y/3//X/88/yT/Ef8G/wj/Ff8n/z//W/97/5v/tP/C/8z/
0//b/+L/6P/w//b/AAAFAAgACAAIAAwADAAMAAwADwAPABAAEQAPAA8ADwAPABEAEQAR
ABIAFAAUABQAFAATABIAEAAPABEAEQASABIAEAAPAA4ADQAPAA8ADwAPABEAEQARABAA
DwAOAA0ACwANAA4AEAASABEADwANAAwADgANAAwADAAOAA4ADQANAAoACgAJAAkACQAK
AAwADQALAAoACAAHAAgACAAIAAcACQAJAAgACAAHAAUAAwABAAIAAgADAAMAAgAAAP//
/f/8//z/+//6//z//f/9//3/+//5//f/9v/4//n/+//8//n/+P/3//b/+P/4//j/+P/6
//v/+//8//r/+//7//v///8BAAIABAAEAAMAAgACAAQABAAEAAUABwAHAAcACAAHAAYA
BAADAAcACAAJAAoACQAIAAgABwAHAAcABwAIAAoACgAKAAoACAAIAAgACAAKAAsACwAM
AAoACgAKAAoACwALAAsACwANAA0ADgAOAA0ADAAJAAoADQAOAA8AEQAQAA8ADgANAA4A
DgAOAA4ADgAOAA8ADwAOAA0ACwAJAAwADQAOAA8ADQANAA4ADgAPAA4ADQANAA0ADgAO
AA0ADAALAAoACAALAAwADQAOAAwACwALAAoACwAKAAoADAAMAAsACwAKAAgACQAJAAsA
DQAOAA==
         </WaveFormData>
      </LeadData>
      <LeadData>
         <LeadByteCountTotal>10000</LeadByteCountTotal>
         <LeadTimeOffset>0</LeadTimeOffset>
         <LeadSampleCountTotal>5000</LeadSampleCountTotal>
         <LeadAmplitudeUnitsPerBit>4.88</LeadAmplitudeUnitsPerBit>
         <LeadAmplitudeUnits>¦ÌV</LeadAmplitudeUnits>
         <LeadHighLimit>2147483647</LeadHighLimit>
         <LeadLowLimit>268435456</LeadLowLimit>
         <LeadID>V2</LeadID>
         <LeadOffsetFirstSample>0</LeadOffsetFirstSample>
         <FirstSampleBaseline>0</FirstSampleBaseline>
         <LeadSampleSize>2</LeadSampleSize>
         <LeadOff>FALSE</LeadOff>
         <BaselineSway>FALSE</BaselineSway>
         <ExcessiveACNoise>FALSE</ExcessiveACNoise>
         <MuscleNoise>FALSE</MuscleNoise>
         <LeadDataCRC32>1690787856</LeadDataCRC32>
         <WaveFormData>
9v72/vb+9v79/gT/C/8S/zL/UP9u/4z/n/+w/8H/0v/e/+j/8v/8//3//v///wAAAgAE
AAYACAAIAAgACAAIAAoACgAKAAoACwAMAA0ADgAMAAwADAAMAA8AEAARABIAEgASABIA
EgASABIAEgASABQAFAAUABQAEgASABIAEgAVABYAFwAYABgAGAAYABgAGQAaABsAHAAd
AB4AHwAgACAAIAAgACAAIgAkACYAKAApACoAKwAsAC0ALgAvADAANAA2ADgAOgA9AD4A
PwBAAEMARgBJAEwATwBQAFEAUgBVAFYAVwBYAFoAXABeAGAAXgBeAF4AXgBgAGAAYABg
AF8AXgBdAFwAWQBYAFcAVgBUAFIAUABOAEgARABAADwAOQA2ADMAMAArACgAJQAiAB8A
HAAZABYAEwASABEAEAANAAoABwAEAAIAAgACAAIAAQAAAP///v/9//z/+//6//z//P/8
//z/+f/4//f/9v/3//j/+f/6//j/+P/4//j/+P/4//j/+P/5//r/+//8//r/+v/6//r/
+//8//3//v/+//7//v/+/wAAAAAAAAAAAwAEAAUABgAEAAQABAAEAAUABgAHAAgACAAI
AAgACAAIAAgACAAIAAkACgALAAwACQAIAAcABgAIAAgACAAIAAcABgAFAAQAAwACAAEA
AAABAAIAAwAEAAEAAAD///7/AAAAAAAAAAD+//7//v/+//z//P/8//z//P/8//z//P/7
//r/+f/4//n/+v/7//z/+//6//n/+P/2//b/9v/2//f/+P/5//r/+f/4//f/9v/4//j/
+P/4//b/9v/2//b/9P/0//T/9P/1//b/9//4//X/9P/z//L/9f/2//f/+P/3//j/+f/6
//n/+P/3//b/9v/3//n/+v/5//b/9//3//n/+f/4//j/9v/2//T/8//y//H/8P/w//L/
9f/3//r/+f/4//X/8f/x//H/8v/y//L/8//z//P/8f/x//H/8f/y//P/9P/3//T/8//x
//D/8f/x//L/8v/x//H/8f/y//D/8P/w/+//8P/x//P/9P/z//L/8f/w//D/8f/z//T/
9P/1//X/9//8/woAHwA4AFQAbQB8AHAASAAcAPn/4f/E/5b/X/8x/xD/9f7q/vD++P78
/vT+6P7x/hL/Nv9V/3T/jv+f/6//wP/R/97/7f/1//j/+P/4//r/+//8//7/AAABAAQA
BgADAAQABAADAAQABgAHAAgABwAIAAgACQAHAAgACAAIAAkACwAMAA0ACwAKAAoACQAK
AAsADQAOAA0ADgAOAA8ADgAOAA4ADwAQABEAEgAVABIAEwATABIAEwAUABYAFwAXABgA
GQAaABoAGgAaABoAHgAfACIAJAAkACYAJwAnACkAKwAtAC8AMAAzADUAOAA3ADkAOgA9
AEEARABHAEwASgBMAE8ATwBQAFQAVwBYAFgAWQBZAFoAWABZAFkAWABZAFoAWwBcAFgA
VwBWAFMAVABSAE8ATABHAEYAQwBBADsANwAzAC4ALQAqACcAJQAgAB0AGQAUABIAEQAP
AA0ACgAJAAcABQACAAAA/f/8//v/+//8//z/+f/4//b/9P/z//T/9P/1//P/8//z//L/
8v/y//H/8f/x//L/8//1//T/8//y//H/8v/z//T/9f/0//T/9P/1//P/8//z//P/9f/2
//j/+v/5//j/+P/3//n/+v/7//3//v/+//7////+/////////wAAAgADAAUABAADAAMA
AgADAAQABQAGAAUABQAFAAUABQADAAMAAwAEAAQABQAFAAQAAgABAAAA/////wAAAQD/
//////////z/+//6//r//f/9//3//v/8//v/+//6//v/+v/5//n/+v/6//n/+f/4//f/
9v/0//f/9//4//r/9//1//T/9P/1//T/9f/2//T/9P/0//T/8//z//L/8f/y//T/9f/1
//P/8f/0//T/9v/2//b/9f/z//P/8v/y//H/8f/x//H/9f/2//X/9P/z//L/8P/x//L/
8//1//b/9//4//f/9f/0//T/9v/2//T/9v/3//f/9//2//T/9P/0//L/8v/y//L/8v/x
//H/8v/y//b/9v/2//T/8f/w/+//7//s/+z/7f/t/+//7f/t/+3/7P/r/+r/6f/s/+3/
7v/u/+z/6//r/+z/7P/r/+v/6//u/+7/7v/u/+z/6//q/+r/6//s/+3/7v/u/+3/7f/u
/+r/6v/t//H/9f/6/wIAEQAmAD4AVwB0AIAAagBAABkA9//U/6L/X/8f//L+1/7E/sD+
zP7a/t7+2P7P/tr+AP8r/1L/dP+P/6H/sP+9/8r/1//j/+z/8v/4//j/+f/6//z//P/7
//z//P/9/wAAAgADAAEAAgACAAIABQAGAAYABwAJAAoACgAKAAkACQAIAAcACQAKAAwA
DQALAAsADAAMAAsADAAMAA0AEAAQABAAEQAQAA8ADgAPABAAEwAVABYAFgAWABcAFwAX
ABgAGQAaAB4AHgAeAB4AHwAfACEAIgAkACgAKwAtACwALQAuAC8AMAAzADUAOAA6AD0A
PwBDAEQARgBIAEwATwBSAFYAVwBVAFgAWgBaAF0AXwBgAGIAZABlAGUAZABiAGIAYgBi
AGIAYwBkAGMAYABeAFsAWABTAFIATwBNAEsARwBDAD4AOQA0AC8AKwApACcAJAAgABkA
FwAUABEADgANAAsACQAIAAYAAwACAP///f/8//r/+f/6//r/+v/2//b/9f/1//P/8//z
//L/8//0//T/9f/y//L/8v/z//X/9f/1//X/8//z//P/8//0//T/9P/1//f/9//3//f/
9//2//b/9v/3//j/+v/7//r/+v/6//v//P/8//z//f/+//////////3//v/+////AAAB
AAMABAACAAIAAgACAAMAAwADAAMABAADAAQABQACAAIAAwADAAUABAAEAAQAAgABAAEA
AQD//////////////////wAA///9//v/+v/6//v//f/+//v/+v/5//n/+v/6//n/+f/7
//v/+//6//n/9//2//b/9//3//j/+v/4//b/9v/2//b/9v/2//b/+f/5//j/9//2//b/
9f/z//T/8//3//j/9//2//X/8//z//P/8v/y//f/9//1//T/8v/y//L/8v/0//X/9v/3
//b/9v/2//b/+P/3//f/+P/6//r/+P/6//n/+f/5//j/+v/6//r/+P/2//T/8v/w//D/
8f/z//T/9//4//n/+P/0//L/8P/v//D/8P/x//H/7//t/+3/7f/t/+3/7f/t//H/8f/x
//D/7//t/+z/7P/t/+3/7v/v/+7/7v/u/+7/7f/t/+3/7v/v//D/8f/y//H/7//u/+7/
7v/y//P/9f/1//b/9v8BABQALABJAGgAhgCKAGoAPQAVAPL/zv+b/1P/EP/p/s7+uP60
/sD+zv7S/sv+yP7g/g3/Ov9c/3v/k/+k/7P/wv/R/+H/7v/2//j/+f/5//n/+v/9//3/
//8AAAAAAgADAAMAAwAEAAQABAAHAAgACAAJAAgACAAHAAYABwAJAAoACwAKAAoACwAL
AAsACwAMAAwADwAQABAAEQARABAADwAPABAAEQASABUAEwAVABYAFgAWABYAFwAXABsA
HAAdAB4AHwAeAB0AHAAhACEAIwAkACUAKAAqACsAKgArACwALQAxADUAOAA8ADwAPQA9
AD8ARABGAEgATABPAFIAVgBXAFUAWABaAFoAXgBhAGMAZgBlAGUAZABiAGMAZABlAGYA
ZQBlAGUAYwBiAGAAXQBaAFgAWABWAFUAUABLAEYAQAA+ADoANgAzAC0AKwAoACQAHgAb
ABcAEwARABEAEAAPAAsACAAEAAIAAgABAAEAAAD8//z/+//6//b/9v/1//X/9v/3//j/
+P/1//T/8v/x//H/8v/z//X/9f/1//X/9f/0//P/8v/x//X/9v/3//n/+P/3//b/9f/4
//j/+f/6//r/+v/7//v/+v/6//r/+//9//7///8BAAEAAQAAAP//AQACAAIAAwADAAMA
BAAEAAIAAgACAAIABAAFAAYABwAFAAMAAwADAAQABAAFAAUABQAEAAQABAAAAP//////
/wAAAQACAAMAAQD///3//P/+//3//P/8//3//f/+//7/+//6//n/+f/7//z//P/9//z/
+//6//j/+v/5//n/+v/6//n/+f/6//n/9v/1//T/9//4//n/+v/6//n/9//1//f/+P/4
//f/9//1//j/+P/2//b/9v/1//b/9//3//j/9//1//P/8f/0//b/9v/2//b/9v/3//j/
+f/4//j/+P/4//n/+f/6//z/+//6//f/+P/6//v//P/8//r/+v/6//j/9f/0//P/8v/z
//X/+P/6//n/+P/3//T/9P/0//T/9f/y//L/8//z//H/7//v/+//8f/x//H/8f/y//H/
8P/u/+//7//w//L/8P/v/+//7//w//D/8P/w//D/8f/y//T/8//y//H/8P/x//H/8v/0
//T/8v/x//H/8//4/wIAEwAqAEQAXwB2AIAAagBAABcA+//e/7r/g/9J/xz//f7k/t7+
6P7y/vT+6v7f/vD+FP83/1b/eP+T/6X/tv/F/9b/4//t//L/9v/4//r/+//8//7/AQAB
AAMABAADAAQABAADAAYACAAJAAoACgAKAAkACQAJAAoACgAKAAwADQANAA0ADQAMAAwA
CwAMAA0ADwAQAA4ADgANAA0AEAAQABAAEQATABMAEwAVABIAEwATABIAFQAWABgAGQAa
ABoAGgAaAB4AHgAeAB4AIQAhACMAJAAkACYAJwAnACsALQAvADEAMwA1ADYAOAA7AD0A
PgBBAEQARgBIAEwASgBMAE8ATwBQAFQAVwBYAFgAWQBZAFoAXABdAF0AXABeAF4AXgBe
AFwAWwBaAFcAVwBWAFQAUgBNAEwASQBHAEMAPwA7ADYAMwAwAC0AKwAmACMAHwAaABgA
FwAVABMADgANAAsACQAIAAYAAwACAAIAAQABAAAA/f/8//r/+P/5//r/+v/7//j/9//2
//T/9v/2//X/9f/2//b/9v/3//b/9f/0//P/9P/1//b/9//2//b/9v/3//f/9//3//f/
+v/6//v//P/7//r/+v/5//3//v///wEAAQAAAP////8AAAEAAQABAAMABAAEAAUABAAD
AAMAAgADAAQABQAGAAQAAwACAAEAAwABAAEAAQAAAAAAAQABAAAA/v/9//z//f/9//7/
///+//3//P/7//z/+//6//r//P/7//r/+v/3//f/+P/4//j/+P/4//n/+f/4//b/9f/3
//f/9//2//j/9//3//j/9//1//T/9P/1//T/9f/2//T/9P/0//T/9f/1//T/8//1//b/
9v/1//P/8f/0//T/9v/2//b/9f/z//P/8v/y//P/8//1//f/+P/3//b/9f/0//L/8//0
//X/9//4//n/+v/5//f/9v/2//f/+P/3//r/+f/5//n/+P/2//b/9v/0//X/9P/z//L/
8v/z//X/9v/4//j/+P/2//P/8v/x//H/8P/w//H/8f/z//H/8f/x//D/7//u/+3/8f/x
//H/8P/u/+3/7f/u/+7/7f/t/+3/8P/w//D/8P/u/+3/7P/s/+7/7v/u/+7/7v/t/+3/
7v/q/+z/7f/x//X//P8IABsAMgBKAGMAdgBuAEwAJgAFAOf/xP+S/1P/H/8A/+f+2v7i
/vD+9P7u/uD+4f7+/ij/S/9s/4r/of+t/7z/yf/W/+H/6//w//T/+P/6//v//P/+//7/
/f/+//7/AAACAAMAAwADAAQABAAEAAMABAAEAAUABwAIAAgACAAGAAcABwAHAAkACgAM
AA0ACwALAAwADAANAA4ADgAPABIAEgASABMAEQARABEAEwAVABcAGAAYABYAFgAXABcA
GQAaABsAHAAgACAAIAAgACEAIQAjACQAJwAqACwALQAsAC0ALgAvADQANwA5ADwAPwBB
AEIARQBHAEgASQBMAE8AUgBWAFcAVQBYAFoAWgBbAF0AXgBgAGAAYQBhAGAAXgBeAF4A
XgBfAF8AXwBdAFoAWABVAFIATwBOAEsASQBFAEEAPQA4ADIALgAqACcAJQAjACAAHAAX
ABUAEgAPAAwACwAJAAcABQAEAAIAAgD///3//P/6//n/+v/6//r/9v/2//X/9f/1//X/
9f/0//b/9v/1//X/8v/y//L/8//1//X/9f/1//P/8//z//P/9P/0//T/9f/3//f/9//3
//b/9v/3//j/+f/6//z//f/9//z/+//7//z//P/8//3///8BAAIAAwACAAIAAQABAAMA
AwAEAAQAAgACAAIAAgADAAMAAwADAAUAAwADAAMAAQAAAAAA//8BAAAAAAAAAPz/+//7
//v/+//7//v/+//8//v/+v/6//j/9//2//b/9v/3//n/+v/3//b/9f/1//b/9v/1//X/
9//3//f/9v/1//P/8v/y//P/8//0//b/9P/y//L/8v/y//L/8v/y//X/9f/0//P/8v/y
//H/7//w/+//8//0//P/8v/x/+//8f/x//D/8P/1//P/8v/x//D/7//u/+//8f/z//X/
9P/0//T/9P/0//P/8//0//b/9v/0//b/9v/1//T/8v/0//T/9P/y//P/8v/x//D/7//v
//D/8P/z//T/9f/0//D/7v/s/+v/7P/s/+3/7f/t/+v/6//r/+n/6f/p/+n/7P/t/+7/
7v/t/+v/6v/q/+z/6//r/+v/7P/s/+z/7P/p/+n/6f/q/+z/7P/s/+z/6v/p/+n/6v/q
/+r/7f/v//H/9P/6/wcAGgA0AFMAcACAAHIASgAfAPv/2v+u/2//K//4/tn+xP64/r7+
zP7S/sz+xf7Q/vb+I/9K/27/i/+b/6j/uf/I/9X/4//u//T/9v/3//f/9//4//n/+f/7
//z//v8AAAEAAQD//wAAAAAAAAIABAAFAAcABgAGAAUABAAEAAUABQAFAAcACAAKAAsA
CgAJAAkACAAKAAwADQAPAA8ADgANAA0ADwAPAA8AEQATABUAFgAWABUAFAAUABMAFgAY
ABoAHAAcABwAHAAcAB8AHwAhACIAIwAmACgAKQAqACsALAAtADIANQA3ADoAOQA7ADwA
PwBCAEQARgBKAE0AUABUAFUAUwBWAFgAWABbAF0AXgBgAGAAYQBhAGAAYABgAGAAYABh
AGEAYQBfAFwAWgBXAFQAUgBSAFAATwBKAEUAQAA6ADgANAAwAC0AKQAnACQAIAAaABcA
EwAPAA0ADQAMAAsABgAEAAEAAAD8//v/+//6//r/+v/5//j/9f/0//L/8f/y//P/9P/0
//L/8v/x//H/8P/w//D/8f/z//P/8//z//L/8f/w/+//8f/y//P/9f/z//P/8//z//T/
9P/1//b/9//4//r/+//7//r/+f/5//z//P/8//3//P/9//3//f/9//7//v///wAAAQAD
AAQAAwACAAEAAAADAAMAAwADAAMAAQABAAEAAAAAAAEAAQADAAIAAgACAP7//f/9//3/
///////////8//v/+v/6//r/+f/4//j/+f/5//r/+v/3//b/9f/1//j/+P/3//f/9f/1
//X/9P/0//P/8//0//X/9f/2//j/9//0//P/8v/z//T/9f/2//X/9f/0//P/8f/y//L/
8f/y//H/9f/2//X/9P/z//H/8//1//T/9P/y//L/8v/y//L/8//0//X/+P/4//j/+P/3
//X/9P/0//X/9v/1//j/+f/5//n/+P/2//b/9v/0//X/9P/z//L/8P/x//P/9P/4//j/
+P/2//H/8P/v/+//7v/u/+//7//x/+//7//v/+3/7f/t/+3/7//v/+//7v/u/+3/7f/u
/+7/7f/t/+3/7//w//H/8v/w/+//7v/u//D/8P/w//D/8P/v/+//8P/s/+7/7//z//f/
/P8CAA8AJgBAAF0AegCIAHIASAAhAP//3P+s/2f/H//w/tH+uv60/r7+zP7O/sb+v/7U
/v7+K/9S/3j/lf+n/7L/v//O/9v/5//w//b/+v/6//v//P/+//3//f///wAAAgAEAAUA
BQADAAQABAAEAAUABgAGAAcACQAKAAoACgAJAAkACAAHAAkACgAMAA0ACwALAAwADAAP
ABAAEAARABIAEgASABMAEQARABEAEwAVABcAGAAYABcAFgAWABUAGQAaABsAHAAgACAA
IAAgACIAIQAiACIAJQAoACoAKwAqACsALAAtADIANQA3ADoAPQA/AEAAQwBFAEYARwBK
AEwAUABVAFcAVgBYAFkAWABbAF0AXgBgAGAAYQBhAGAAXgBeAF4AXgBfAF8AXwBdAFwA
WgBXAFQAUQBQAE0ASwBHAEMAPwA6ADQAMAAsACkAJwAlACIAHgAXABUAEgAPAA4ADQAL
AAkABgAEAAEAAAD9//v/+v/4//f/+P/4//j/9f/0//L/8f/z//P/8//y//T/9P/z//P/
8f/w/+//7//w//H/8v/z//H/8f/x//H/8v/y//L/8//1//X/9f/1//X/9P/0//T/9//4
//r/+//7//r/+f/5//z//P/8//3/AAABAAEAAQAAAAAA/////wAAAQADAAQAAwACAAEA
AAABAAEAAQABAAMAAQABAAEA///+//7//f////7//v/+//z/+//7//v/+f/5//n/+f/5
//n/+f/6//n/9//1//T/9P/1//f/+P/1//T/8//z//T/9P/z//P/9f/1//X/9P/x/+//
7v/u/+//7//w//L/8P/u/+7/7v/u/+7/7v/u//H/8f/w/+//7f/u/+7/7f/v/+3/8P/w
//D/7v/s/+n/6v/r/+z/7f/u/+7/7//w//H/8P/w//D/8P/x//H/8v/0//P/8v/v//D/
8v/z//T/9P/0//T/9P/y/+//7v/t/+z/7v/v//H/8v/z//L/8f/u/+z/7P/s/+3/7P/s
/+3/7f/t/+v/6//r/+3/7f/t/+3/7v/t/+z/6v/r/+v/7P/u/+7/7f/t/+3/7P/s/+z/
7P/s/+3/7v/w/+//7v/t/+z/7f/t/+7/8P/y//L/8f/v//H/+P8CABMALABKAGUAfgCE
AGoAPAAVAPn/2v+0/3n/Pf8S/+/+2P7U/uD+7v7u/uT+3f7y/hj/Pf9e/4D/mf+r/7z/
zf/e/+n/8//4//r//P8AAAEAAgAEAAcABwAJAAoACQAKAAoACQAMAA4ADwAQABAAEAAP
AA8ADwAQABAAEAASABMAEwATABMAEgASABEAEgATABUAFgAVABYAFgAXABgAGAAYABkA
GwAbABsAHQAcAB0AHQAcAB8AIAAiACMAJAAkACQAJAAmACYAJgAmACsAKwAtAC4ALgAw
ADEAMQA1ADcAOQA7AD0APwBAAEIAQwBFAEYASQBMAE4AUABUAFQAVgBZAFkAWgBeAGEA
YgBhAGMAZABmAGQAZQBlAGQAZQBmAGcAaABkAGMAYgBfAF8AXgBcAFoAVQBUAFEATwBL
AEcAQwA+ADsAOAA1ADMALAApACUAIAAeAB0AGwAZABQAEwARAA8ADgAMAAkACAAHAAcA
CAAIAAUABAACAAAA//8AAAAAAQD////////+//7//v/9//3//v/+//7////8//v/+v/5
//v//f///wEAAQAAAP///////////////wIAAgADAAQAAwACAAIAAQADAAQABQAHAAYA
BgAGAAcACAAJAAkACQALAAwADAANAAwACwALAAoADAAMAAwADAAMAAsACgAJAAsACQAJ
AAkACAAIAAkACQAIAAYABQAEAAMAAwAEAAUABAADAAIAAQACAAEAAAAAAAEAAQABAAIA
AAD//////v/+//7//v///////v/8//v/+//7//v/+v/7//v//P/+//v/+f/4//j/+//6
//v//P/7//r/+f/4//n/+f/4//f/+f/6//r/+f/4//X/9//2//j/+P/6//r/+f/4//f/
9v/2//f/+P/5//z//P/8//z/+//5//j/+P/5//r/+f/8//z/+//6//j/+P/4//j/9v/3
//b/9f/0//L/8//1//b/+f/6//v/+v/1//T/8//z//L/8v/z//P/9f/z//P/8//x//H/
8f/x//X/9f/1//T/9P/z//P/9P/0//P/8//z//b/9v/2//b/9P/z//L/8v/0//T/9P/0
//T/8//z//T/8v/0//f/9//7/wIADgAfADQATABnAHoAdABUACoACQDt/8z/oP9p/zf/
FP/9/vD+9v4A/wL/+P7o/uv+Cv8w/1P/dv+S/6X/s//A/8//3P/p//P/+v/+/wAAAAAB
AAIABAADAAMABQAGAAgACgALAAsACgAKAAkACAALAAwADAANAA0ADgAOAA4ADAANAA0A
DQAPABAAEgATABEAEQASABIAEwAUABQAFQAWABYAFgAXABUAFQAVABcAGQAbABwAHAAa
ABoAGwAbAB8AIAAhACIAIgAiACIAIgAjACMAJQAmACgALAAvADEAMAAxADIAMwA0ADcA
OQA8AD8AQQBCAEUARwBIAEkATABOAFIAVwBZAFgAWgBbAFoAWwBdAF4AYABgAGEAYQBg
AF4AXgBeAF4AXwBfAF8AXQBbAFgAVABQAE0ATABJAEcAQwA/ADsANgAyAC4AKgAnACUA
IwAgABwAFwAVABIADwAOAA0ACwAJAAgABgADAAIA/v/9//3//P/7//z//P/8//j/+P/3
//f/9//3//f/9v/2//b/9f/1//L/8v/y//P/9f/1//X/9f/z//P/8//z//b/9v/2//f/
9//3//f/9//2//b/9//4//n/+v/8//3//f/8//v/+//+//7//v///wAAAQABAAEAAQAC
AAIAAwAFAAUABgAGAAUABAADAAIABQAFAAUABQAHAAUABQAFAAMAAgACAAEAAgACAAMA
BAAAAP//////////////////AAD///7//v/9//v/+f/4//r/+//9//7/+//6//n/+f/6
//r/+f/5//n/+f/5//j/9v/1//X/9v/3//f/+P/6//j/9v/2//b/+P/4//j/+P/5//n/
+P/3//X/9v/2//X/9//1//j/+P/2//b/9v/1//P/9P/1//b/9//4//f/9//3//f/+v/6
//r/+v/8//v/+//8//v/+v/3//j/+//7//v/+v/4//j/+P/2//f/9v/1//T/9P/1//f/
+P/4//j/+P/2//T/9P/0//X/8v/y//P/8//z//H/8f/x//H/8f/x//H/8v/x//D/7v/x
//H/8v/0//P/8f/w/+//8P/w//D/8P/x//H/8f/y//D/8P/w//D/8v/x//H/8v/y//D/
7//x//X/+v8EABMAKABCAF0AdAB+AGoARAAdAPv/3P+0/3X/M/8E/+f+0P7K/tb+5v7s
/ub+2/7k/gb/Lf9S/3T/j/+j/7b/x//U/9//6f/w//T/+P/8//3//v8AAAEAAQADAAQA
AgAEAAUABQAIAAoACwAMAAwADAALAAsADQAOAA4ADgAOAA8ADwAPAA4ADgAPAA8AEAAR
ABMAFAAUABQAEwATABUAFgAXABkAFwAXABcAGQAXABkAGgAaAB0AHgAgACEAIgAiACIA
IgAmACYAJgAmACkAKQArACwAKwAuADAAMQAzADUANwA5ADsAPQA+AEAAQgBFAEcASwBO
AFAAUgBWAFYAWABbAFsAXgBiAGUAZgBmAGcAZwBoAGkAawBsAGwAagBqAGoAagBpAGkA
aQBnAGgAZgBjAGAAXABaAFYAUwBRAE0ASQBEAD4AOgA2ADMALwAtACoAJgAjACEAHgAb
ABUAEwAQAA0ACwAKAAgACAAEAAMAAwACAP7//v/9//z/+//8//z//f/8//v/+v/4//r/
+v/5//n/+P/4//j/+f/4//f/9v/1//j/+f/6//v/+f/4//f/9//4//n/+v/7//r/+v/7
//z/+v/6//v/+//9//7///8BAP///v/9//3/AAABAAEAAQABAAIAAgADAAEAAQACAAIA
AwAEAAUABgAEAAMAAgABAAIAAQACAAMAAAAAAAEAAQABAAAAAAAAAP////8AAAEA/v/9
//z/+//7//v/+//8//r/+f/4//j/9//3//j/+P/4//j/+P/5//n/+P/2//X/9//3//f/
9v/2//X/9f/2//T/8//z//T/9v/0//T/9P/y//L/8v/y//X/9f/0//P/8//0//T/8//x
/+//8v/y//P/9P/1//X/8//y//L/8v/y//L/9P/1//b/9//3//b/9f/0//X/9f/2//j/
9v/2//T/9v/3//f/9//2//f/+P/5//j/9v/0//L/8P/y//P/9f/2//b/9v/2//T/8f/w
/+//7//w//D/8f/x/+//7f/t/+3/7//v/+//7//v/+//7//u/+7/7f/t/+7/8P/v/+//
7//v/+7/7f/s/+z/7f/u//D/7v/u/+7/7v/u/+3/7f/u//L/8v/x//H/8//0//j/BwAe
ADoAVwB2AIgAfABSACUAAQDi/7r/ff83/wL/3/7C/rL+uP7G/tL+0v7L/tL+9P4f/0b/
Zv+D/5f/qP+5/8j/2f/n/+7/8v/y//T/9f/2//j/+v/7//7/AAD//wAAAAD//wEAAgAC
AAIABQAGAAYABwAGAAYABQAEAAUABwAIAAkACAAIAAkACQAJAAkACgAKAA0ADgAOAA8A
DwAOAA0ADQAOAA8AEAATABIAEwATABIAFAAUABUAFQAXABgAGQAaABoAGgAaABoAHgAf
ACIAJAAkACYAJwAnACoAKwAsAC0AMgA1ADcAOgA6ADsAOwA9AEEARABHAEwATABOAFEA
UQBSAFYAWQBaAF0AXwBgAGIAYQBhAGAAXgBhAGIAYwBkAGEAYQBhAF8AYABeAFsAWABV
AFQAUQBPAEkARQBBADwAOQA2ADMAMQAsACkAJQAgABsAGQAWABMAEAAPAA0ACwAGAAQA
AQAAAAAA//////7/+//6//j/9v/2//b/9f/1//X/9f/1//T/8v/y//H/8f/z//T/9f/3
//b/9f/0//P/8//z//P/8//2//b/9v/3//b/9f/0//P/9f/2//j/+v/4//j/+f/5//j/
+P/4//n//P/8//z//f/9//3//P/7//z//v///wEA/////wAAAAACAAIAAgACAAUABQAF
AAUABAABAAAA/////wAAAgADAAEAAAAAAAAAAAD///////////////////z/+//6//r/
/v/9/w==
         </WaveFormData>
      </LeadData>
      <LeadData>
         <LeadByteCountTotal>10000</LeadByteCountTotal>
         <LeadTimeOffset>0</LeadTimeOffset>
         <LeadSampleCountTotal>5000</LeadSampleCountTotal>
         <LeadAmplitudeUnitsPerBit>4.88</LeadAmplitudeUnitsPerBit>
         <LeadAmplitudeUnits>¦ÌV</LeadAmplitudeUnits>
         <LeadHighLimit>2147483647</LeadHighLimit>
         <LeadLowLimit>268435456</LeadLowLimit>
         <LeadID>V3</LeadID>
         <LeadOffsetFirstSample>0</LeadOffsetFirstSample>
         <FirstSampleBaseline>0</FirstSampleBaseline>
         <LeadSampleSize>2</LeadSampleSize>
         <LeadOff>FALSE</LeadOff>
         <BaselineSway>FALSE</BaselineSway>
         <ExcessiveACNoise>FALSE</ExcessiveACNoise>
         <MuscleNoise>FALSE</MuscleNoise>
         <LeadDataCRC32>1952527055</LeadDataCRC32>
         <WaveFormData>
8v7y/vL+8v72/vj++v78/hz/PP9c/3z/j/+i/7X/yP/U/97/6P/y//P/9P/1//b/+v/8
//7/AAAAAAAAAAAAAAIAAgACAAIAAwAEAAUABgAGAAYABgAGAAgACAAIAAgACAAIAAgA
CAAKAAoACgAKAAsADAANAA4ADAAMAAwADAANAA4ADwAQABAAEAAQABAAEQASABMAFAAX
ABgAGQAaABoAGgAaABoAHQAeAB8AIAAhACIAIwAkACcAKAApACoALgAwADIANAA2ADgA
OgA8AD8AQgBFAEgASgBMAE4AUABSAFQAVgBYAFoAXABeAGAAYABgAGAAYABhAGIAYwBk
AGEAYABfAF4AXQBcAFsAWgBYAFYAVABSAEwASABEAEAAPQA6ADcANAAvACwAKQAmACEA
HgAbABgAFQAUABMAEgANAAoABwAEAAIAAgACAAIA///+//3//P/6//r/+v/6//r/+v/6
//r/9//2//X/9P/1//b/9//4//b/9v/2//b/9v/2//b/9v/4//j/+P/4//b/9v/2//b/
9//4//n/+v/8//z//P/8//7//v/+//7///8AAAEAAgACAAIAAgACAAMABAAFAAYACAAI
AAgACAAIAAgACAAIAAkACgALAAwACQAIAAcABgAIAAgACAAIAAcABgAFAAQAAwACAAEA
AAACAAIAAgACAP///v/9//z//P/8//z//P/6//r/+v/6//n/+P/3//b/+P/4//j/+P/3
//b/9f/0//b/9v/2//b/9P/0//T/9P/y//L/8v/y//P/9P/1//b/8//y//H/8P/y//L/
8v/y//D/8P/w//D/8P/w//D/8P/y//L/8v/y//H/8P/v/+7/7//w//H/8//x//P/8//2
//T/9P/0//T/9v/3//j/+f/3//b/9v/3//n/+f/5//j/9v/2//X/9P/z//H/7//v//L/
9f/3//r/9//2//H/7P/t/+7/7f/u/+3/7v/u/+7/7P/r/+r/6v/r/+3/7v/v/+z/6//p
/+j/6f/q/+v/6//r/+r/6v/r/+n/6f/p/+n/6f/q/+z/7f/q/+n/6f/o/+j/6f/q/+v/
6//s/+3/7//0/wAAFgAzAFcAewCVAJkAhgBsAGAAWABIAB0A3v+t/4j/Wv8s/w//AP/2
/uP+1f7c/vf+F/85/2D/f/+R/6P/t//G/9X/4f/q/+3/7f/v//H/8v/z//T/9//4//r/
+//7//r/+f/5//v//f/+/////v/////////+/////////wAAAgADAAUABAAEAAMAAwAF
AAUABQAGAAUABQAGAAYABwAHAAcACAAKAAoACwAMAAsACwALAAoADQANAA0ADwAQABEA
EQASABIAEgASABMAFQAYABsAHQAdAB4AHgAgACEAIwAmACoAKAAsAC4AMAAyADQANgA5
ADwAQABEAEcASABJAEoATABQAFIAVABVAFQAVgBYAFgAVwBXAFgAWQBbAFoAWgBaAFkA
WABXAFUAVgBUAFEATwBLAEkARwBDAD8AOgA2ADEALgAsACkAKAAiAB4AGgAXABQAEQAQ
AA8ACgAIAAYAAwABAAAA/P/8//3//P/7//z/+P/2//T/8//z//T/9f/1//P/8v/y//L/
8f/w//D/7//w//H/8//0//P/8v/x//D/8P/x//P/9P/y//P/8//z//H/8v/y//L/8//1
//b/+P/2//f/+P/5//v/+//8//z//P/9//7///8BAAEAAQABAAIABAAFAAcABQAEAAQA
AwAEAAUABgAHAAYABgAGAAYABgAGAAYABQAGAAYABgAGAAQAAwACAAAAAgABAAEAAAAA
AAAA//////z//P/7//v/+//8//3//v/7//r/+f/4//n/+f/6//r/+P/4//j/+P/2//b/
9f/1//X/9v/3//j/9f/0//P/8v/0//T/9f/2//T/9P/0//T/8v/y//H/8f/y//P/9P/1
//T/8//y//H/8//z//L/8v/w//D/8P/w/+//7//v/+//8//0//P/8v/x//D/8f/x//P/
8//4//j/+P/4//b/9//3//f/+f/4//j/+f/5//n/+f/5//b/9v/2//X/9f/1//T/8//y
//P/9P/0//j/+P/4//T/8P/u/+7/7P/r/+v/6//q/+v/6v/q/+r/6f/o/+j/5//o/+n/
6v/q/+j/6P/o/+j/5//n/+b/5v/p/+n/6f/p/+f/5v/m/+f/6f/p/+n/6v/q/+n/6f/p
/+X/5f/o/+v/7//y//j/BgAZADUAWQB/AJkAmgCIAHYAagBcADcA8v+t/37/Wv8o//n+
5P7e/tX+y/7E/s/+7f4V/0D/Z/+D/5n/p/+0/8P/z//a/+P/6f/t/+3/7v/v//D/8P/w
//H/8f/z//T/9f/3//b/9//3//f/+v/7//v/+//+//////////7//v/9//3//v8AAAEA
AwABAAEAAQACAAMAAwAEAAQABwAHAAcACAAHAAYABgAGAAcACQALAAwADAALAAoACwAO
AA8ADwAQABQAFAAUABUAFQAWABcAFwAZABwAHgAiACEAIQAiACQAJgAqACwALgAyADQA
NgA5ADoAPAA+AD8AQgBFAEgATABMAE4AUABRAFQAVgBYAFgAWwBbAFwAXQBbAFoAWgBa
AFwAXABcAFsAWABWAFMAUQBPAE0ASwBHAEUAQgBAAD0AOAA0AC8ALAAoACYAJAAjAB4A
GQAWABMAEAAOAAwACQAJAAgABAAEAAEA/v/7//r/+//6//n/+f/0//T/9P/z//P/8v/y
//L/8v/y//P/8//y//H/8f/w//H/8v/z//T/8f/x//L/8v/y//P/8//z//X/9v/2//b/
9f/1//T/9P/2//f/+P/5//f/9//4//j/+P/5//r/+/////////////7//v/9//3///8A
AAIAAwABAAEAAQABAAIAAgACAAIAAwAEAAUABQACAAIAAgACAAIAAwAEAAQAAgABAAEA
AAAAAAAA/////wAAAAD//////f/8//v/+v/8//z//P/8//r/+f/5//j/+P/4//j/+P/4
//j/9//3//T/9P/0//T/9v/2//b/9v/1//T/9P/0//T/9P/0//T/9v/2//X/9f/0//P/
8v/x//L/8//0//X/8//z//L/8v/y//L/8v/y//X/9f/z//L/8P/w//D/8P/y//P/9v/3
//j/+P/4//j/+P/5//n/+f/7//r/+v/7//v/+//7//v//P/8//z/+//4//f/9f/z//H/
8//1//b/+f/6//v/+P/y//D/8P/u//D/8f/y//L/8f/u/+z/6v/s/+z/7f/t/+//7//v
/+7/6//q/+n/6P/q/+v/6//s/+z/6//q/+n/6//q/+r/6//t/+3/7f/u/+3/6//q/+n/
6//t/+7/7//v/+7/8P/4/wcAHwA/AGUAjQCiAJoAggB0AGoAVwAqAOP/nP9u/0T/D//g
/s7+y/7H/sD+wf7X/vv+Jv9L/2//i/+d/6r/uf/J/9j/5f/r/+3/7f/u/+//8P/z//T/
9v/3//r/+v/6//v/+//7//r/+f/7//3//v/////////+//3///8AAAAAAQABAAIAAgAD
AAEAAQABAAIABAAFAAcACAAIAAcABgAGAAYABgAHAAgACAAJAAoACgALAAsACwANAA4A
DwAPABAAEAAQABAAEQAUABYAGAAZABoAHAAdACAAHgAfACEAJAAmACoALAAuAC8AMAAx
ADMANwA6AD0APwBBAEMARQBIAEgASgBMAE0AUQBUAFcAWABYAFcAVwBXAFgAWABZAFoA
XABcAFwAWwBYAFYAUwBRAFIAUQBQAE0ASABEAEEAPQA7ADgANAAyAC0AKgAnACUAIAAb
ABgAFQATABIAEQAPAAoACAADAAIAAgAAAP7//v/9//z/+//7//b/9v/2//X/9//2//b/
9v/z//L/8v/x//P/8//0//T/9P/0//T/9P/x//H/8v/y//T/9f/1//X/9P/0//P/8v/z
//X/9v/4//j/+f/6//v/+v/5//n/+P/7//3///8BAAAA///+//3//v8AAAEAAwAEAAQA
BQAFAAMAAwADAAMABQAGAAcACAAHAAYABQADAAMABAAFAAYABQAFAAUABAACAAEAAQAA
AAEAAgACAAMAAAAAAP/////+//7//v/+//7//v/+//7/+v/5//n/+P/5//r/+//8//v/
+v/4//f/9//4//n/+v/6//r/+v/6//j/9v/1//T/9f/2//f/+P/2//b/9f/1//f/9//3
//f/9//3//f/9//1//X/9P/0//X/9v/3//j/9f/1//P/8//0//b/9v/2//b/9f/1//f/
9//6//r/+v/6//v//f/+/////P/6//n/+f/8//3//v////7//v/+//3/+v/5//f/9f/3
//n/+//8//3//P/7//b/8//y//P/8v/w//H/8v/y//L/8P/v/+7/8P/w//H/8f/w/+//
7v/s/+3/7v/v//D/7f/t/+z/7P/r/+v/6//r/+z/7P/t/+//7v/t/+z/7P/t/+3/7v/v
/+//7f/s/+3/7//0//z/CgAhAD0AXwCDAJsAmACCAHAAaABgAEUADADJ/5r/cv9A/xH/
/P7y/uf+2f7Q/tv++/4d/0L/af+F/5n/q/+8/83/2f/k/+v/7f/v//P/9P/1//b/+f/6
//z//f/9//z/+//7//3///8AAAEAAQABAAAA//8AAAEAAQABAAEAAgACAAMAAQACAAIA
AwAEAAUABgAIAAgABwAHAAYACQAJAAkACgAMAAwADQAOAA0ADQANAAwADgAPABAAEwAT
ABMAEgASABYAFgAWABcAGgAcAB4AHwAfACAAIAAiACMAJQAoACwAKgAuADAAMgA2ADgA
OgA9AD8AQgBFAEcARwBJAEsATgBRAFQAVwBZAFkAWgBbAFoAXQBdAF4AXwBhAGAAYABg
AF4AXgBeAF0AXgBcAFkAVwBTAFEATwBLAEgARABBAD0AOQA2ADIAMAAqACYAIgAfABwA
GQAYABcAEgAQAA4ACwAJAAgABAAEAAQAAgAAAAAA/v/8//r/+f/3//j/+f/5//j/9v/1
//T/9f/0//T/8//z//P/9P/0//P/8v/x//D/8v/z//X/9v/1//X/9P/z//P/9P/0//T/
9v/3//f/+P/2//f/+P/5//r/+//9//7//f/9//3//f///////////wAAAgADAAUAAwAC
AAIAAQACAAMABAAFAAMAAgABAAAAAgACAAIAAQAAAAAAAAAAAP3//f/9//z//v/9//3/
/P/6//r/+f/5//r/+v/5//n/+P/4//j/+P/3//b/9f/0//X/9f/2//b/9f/0//P/8v/y
//L/8f/x//L/8v/y//L/8f/w/+//7v/w//D/8f/y//D/8P/w//D/8P/w/+//7//x//H/
8f/x/+//7//v/+//8f/x//D/8P/u/+7/7v/u/+3/7f/v//H/8v/w//D/8P/w/+//7//x
//H/9v/2//b/9v/0//X/9f/1//b/9v/3//n/+v/5//j/9//2//b/9v/1//b/9f/z//H/
7//x//P/9P/4//j/+P/0//D/7v/u/+z/6v/r/+z/7P/u/+z/6//q/+j/6P/p/+n/6//r
/+v/6v/o/+j/6P/o/+f/5//m/+b/6f/p/+n/6f/o/+b/5f/l/+b/5//o/+r/6P/n/+f/
5//j/+X/5v/r/+//9P/+/xAAJwBFAGsAiQCVAIYAdABoAGAASgAbANj/o/9+/1L/IP8B
//b+7v7f/s/+zv7l/gn/L/9Y/3v/kf+h/6//vv/L/9f/4P/n/+n/7f/v//D/8f/y//D/
8P/x//H/9f/2//f/+f/5//n/+P/3//j/+f/5//n//P/9//3//f/7//z//P/9//7/AAAB
AAMAAQABAAEAAgADAAMABAAEAAcABwAHAAgABwAGAAYABgAHAAkACwAMAA0ADQANAA8A
EAARABEAEgAWABYAFgAXABYAGAAaABsAHgAgACEAJAAiACMAJQAoACoALgAwADIANgA4
ADoAPQA+AEAAQgBDAEcASQBLAE4ATgBQAFIAUwBUAFYAWABYAFkAWQBaAFsAWQBYAFgA
WABaAFoAWgBZAFcAVABQAE0ASwBJAEcAQwBCAD4AOwA3ADEALgAqACgAJQAiAB8AHQAX
ABMAEQAPAAwACgAIAAUABQAEAAAAAAD8//r/+P/4//n/+P/3//f/8v/y//L/8f/z//L/
8v/y//P/8v/y//H/7//v//D/8P/y//L/8v/y/+//7//w//D/8P/x//H/8f/z//T/9P/0
//P/8//y//L/8//1//f/+f/3//f/+P/4//j/+f/6//v////////////9//7//v///wIA
AgADAAMAAQABAAEAAQACAAIAAgACAAQABAAEAAMAAAAAAAAAAAABAAEAAQAAAP7//f/9
//z/+v/6//n/+f/5//r/+v/7//n/+P/3//b/+P/4//j/+P/2//X/9f/0//T/9P/0//T/
9v/2//X/9f/z//L/8f/w//H/8v/z//T/8f/w//D/8P/w//D/8P/w//L/8v/x//H/8P/v
/+7/7f/v/+//7//v/+//7//u/+7/7v/u/+7/7v/z//H/7v/s/+z/7P/s/+//7//x//H/
9P/0//T/9P/y//P/8//z//T/9P/1//f/+P/3//b/9f/2//b/9v/1//T/8//x/+//7f/v
//H/8v/1//b/9//0/+//7P/r/+j/6P/p/+r/6v/q/+j/5//m/+T/5P/l/+X/5v/n/+j/
6P/n/+b/5f/k/+X/5f/k/+T/5f/l/+X/5f/j/+L/4v/j/+T/5f/m/+j/5//l/+T/4//j
/+X/5v/n/+n/7P/w//z/DQApAE0AcwCRAJYAhgByAGYAWgA5AP7/tf9+/1b/KP/1/tb+
zv7J/r/+uv7F/uX+Df84/1//ff+P/53/rv+9/8v/2v/l/+n/6//s/+z/7P/s/+//8P/y
//P/9v/2//b/9//3//f/9v/1//f/+f/6//v/+//7//r/+f/7//z//P/9////AAAAAAEA
AAD///7//v8AAAEAAwAEAAMAAwADAAQABgAGAAcACAAKAAsADAAMAAwACwAKAAsADQAP
ABAAEgASABIAEgATABIAFAAWABcAGgAcAB0AIAAeAB8AIQAkACYAKgAsAC4ALgAwADIA
NQA3ADoAPQA/AEMARQBHAEoASwBMAE0ATQBPAFIAVQBWAFUAVQBWAFcAVwBWAFYAVgBX
AFgAWQBZAFcAVABQAE0ATABLAEoARwBEAEAAPQA5ADUAMgAuACwAKQAmACMAIQAbABcA
FQATABIAEAAOAAsACAAGAAEAAAD+//z/+v/6//v/+v/5//n/9P/0//T/8//0//T/9f/2
//P/8v/y//H/8f/x//L/8v/0//T/9P/0//L/8f/x//D/8v/z//P/8//z//T/9P/0//T/
9f/1//b/+P/5//r/+//6//n/+f/4//n/+//9/////////////////wAAAAABAAQABAAF
AAUAAwADAAMAAwAFAAYABwAIAAYABgAGAAUABAAEAAQABAAFAAUABQAEAAMAAQAAAP7/
//8AAAAAAQD+//7//f/9//z//P/8//z//P/8//z//P/4//f/9//2//f/+P/5//r/+P/4
//f/9//0//T/9P/0//b/9v/2//b/9f/0//T/9P/2//b/9v/2//T/9P/z//P/8f/x//H/
8f/z//P/8//z//P/8//y//L/8v/0//T/9P/y//L/8v/y//P/8//1//X/+v/6//r/+v/5
//n/+P/3//j/+P/5//v//f/9//3//f/6//r/+v/5//r/+f/3//X/8//1//f/+P/8//z/
/P/4//L/8P/w/+7/7P/t/+7/7v/v/+7/7v/u/+z/7P/t/+3/7f/t/+3/7P/s/+z/7P/s
/+v/6//q/+r/7f/t/+3/7f/s/+r/6f/p/+r/6//s/+7/7P/r/+v/6//p/+n/6v/v//H/
9P/6/wQAGQA1AFcAewCXAJYAhAB0AGoAXAA3APL/o/9s/0L/EP/l/s7+yP7F/rv+uv7L
/u3+F/9G/23/i/+d/6v/uP/F/9P/3v/n/+3/8f/x//L/8//0//P/9P/2//f/+f/6//v/
/f/9//3//P/7//z//f/9//3/AAABAAEAAQAAAAAA/////wAAAgADAAUAAwADAAMABAAF
AAUABgAGAAkACQAJAAoACQAIAAgACAAJAAsADQAOAA4ADQAMAA0ADgAPAA8AEAATABQA
FQAXABUAFgAXABcAGgAcAB0AIAAeAB8AIQAkACYAKgAsAC4ALgAwADIANQA1ADgAOwA9
AEEAQwBFAEgASQBKAEsASwBMAE4AUABQAFMAUwBUAFUAVABSAFEAUABRAFIAUwBTAFAA
TgBLAEkASQBHAEUAQQA/ADwAOgA3ADEALgAqACgAJAAiACAAHwAZABUAEwARABAADgAM
AAkACQAIAAQABAABAP7/+//6//z//P/8//3/+f/4//f/9f/1//T/9P/0//X/9P/0//P/
8f/x//L/8v/0//T/9P/0//H/8f/y//L/8v/z//P/8//1//b/9v/2//X/9f/0//T/9//5
//v//f/8//v/+//6//z//f/+////AwADAAMAAwABAAIAAgADAAYABgAHAAcABgAFAAQA
AwAEAAQABAAEAAYABgAGAAUAAwACAAEAAAAAAAEAAgACAAAA//////7//v/+//3//f/+
//7//f/9//v/+v/5//j/+v/6//r/+v/2//X/9f/0//b/9v/2//b/9v/2//X/9f/z//L/
8f/w//H/8v/z//T/8f/w//D/8P/w//D/8P/w//D/8P/v/+//7f/t/+3/7f/v/+//7//v
/+//7f/s/+r/6v/r/+z/7f/u//H/8f/z//P/9f/0//P/8v/z//X/9v/3//b/9P/z//P/
9v/3//j/+f/4//j/+P/3//T/8//x/+//8P/z//b/+P/5//j/9//y//D/7v/u/+z/7P/t
/+7/7v/u/+z/6//q/+z/7P/t/+3/7P/r/+r/6P/p/+r/6//s/+v/6//q/+r/6//r/+v/
6//t/+z/7P/t/+z/6//q/+r/6//r/+z/7f/v/+//7v/t/+//8v/8/wwAIwBDAGcAiQCd
AJYAfgBwAGgAXAA/AAIAvf+K/17/Kv8B/+7+6v7j/tf+0v7j/gH/I/9M/3P/jf+f/7P/
xP/V/+H/7P/x//P/9f/5//r/+//8//3//v8AAAEAAQAAAP////8DAAUABgAHAAcABwAG
AAUABgAHAAcABwAJAAoACgALAAoACgAJAAkADAANAA4AEAAPAA8AEAAQABEAEQARABIA
EgASABMAFAASABMAFAAUABYAFwAYABsAGgAbABsAHAAeAB4AHgAfACIAJAAmACcAJwAo
ACgAKgAtAC8AMgA2ADUAOAA5ADoAPgBAAEIARQBHAEoATQBPAE8AUQBTAFYAWgBcAF4A
XwBeAGAAYgBiAGMAYwBkAGUAZwBmAGYAZgBjAGIAYQBfAF8AXgBcAFsAWQBXAFUAUQBM
AEgARQBBAD8APAA4ADYAMAAsACgAJQAiAB8AHgAdABgAFgAUABEADwAOAAoACgAJAAgA
BwAIAAYABAACAAEA//8AAAEAAQD///7//v/+/////v/+//3//f/9//7//v/7//r/+f/4
//r/+//9//7//f/9//z/+//9//7//v/+/wAAAQABAAIAAQABAAEAAQACAAMABQAGAAQA
BQAGAAcABwAHAAcABwAIAAoACwANAA0ADAAMAAsADQANAA0ADQANAAwACwAKAAoACgAK
AAkACQAKAAsADAAIAAcABgAEAAUABQAGAAYABQAEAAIAAQAAAAAA////////AAABAAIA
///+//3//P/7//v//P/8//r/+v/6//r/+P/4//f/9//3//j/+f/6//n/+P/3//b/9v/2
//f/+P/3//b/9f/0//b/9v/1//X/9f/1//X/9f/0//P/8v/x//P/9f/2//b/9f/0//P/
8v/z//P/9f/1//r/+v/6//r/+f/5//j/9//4//j/+f/7//v/+//7//v/+v/6//r/+f/6
//n/9//1//T/9f/2//b/+f/6//v/+P/y//D/8P/u/+7/7//w//D/8v/w/+//7v/s/+z/
7f/t/+7/7//w//D/7v/u/+7/7v/t/+3/7P/s/+//7//v/+//7v/s/+v/6//s/+3/7v/w
/+//7f/s/+v/6//t//D/8f/1//z/BgAWAC8ATwBzAJUAnwCOAHgAbABiAFAAJwDq/7P/
jv9m/zb/F/8I//z+5/7T/tT+7/4T/zf/YP+D/5n/p/+3/8b/0//f/+r/8f/3//f/9//4
//n/+v/5//r//P/9////AAABAAMAAwADAAIAAQAEAAUABQAFAAYABwAHAAcABQAGAAYA
BwAJAAoACgALAAkACQAJAAoADQANAA4ADgAPAA8ADwAQAA4ADgAPABAAEQATABUAFgAW
ABUAFAAVABgAGQAZABoAHAAcABwAHQAcAB4AIAAhACMAJgAoACwAKwArACwALgAwADQA
NgA4ADwAPgBAAEMARABGAEgASQBMAE8AUgBWAFcAWABZAFkAXABeAGAAYABfAF8AYABh
AF8AXgBeAF4AYABgAGAAXwBdAFoAVgBTAFEATwBNAEkARgBCAD8AOwA2ADIALQAqACYA
JAAiACEAHAAXABQAEQAPAA4ADQALAAkACAAEAAQAAQD+//v/+v/6//r/+v/7//b/9v/2
//X/9//2//b/9v/1//T/9P/z//H/8f/y//L/8//0//X/9v/0//P/8//y//T/9f/1//X/
9f/2//b/9v/0//X/9f/2//f/+f/7//3/+//7//z//P/+////AAABAAEAAQABAAEAAQAC
AAIAAwAGAAYABwAHAAUABQAFAAUABgAGAAYABgAIAAgACAAHAAQABAAEAAQABAAFAAYA
BgAFAAMAAgAAAAIAAgABAAEAAAAAAP/////9//z/+//6//v//P/9//7/+v/5//n/+P/6
//r/+v/6//r/+v/5//n/9v/2//b/9v/3//j/+f/6//j/9v/1//T/9f/2//f/+P/4//j/
9//3//b/9f/0//P/9P/1//b/9//1//X/9P/0//L/9P/2//b/9v/2//X/9f/3//f//P/8
//z//P/8//3//f/9//z/+v/5//n//f/9//3//f/6//r/+v/5//n/+f/4//f/9//5//v/
/P/8//z//P/4//X/9P/1//T/8//z//P/8v/0//L/8f/w//D/8P/x//H/7//v/+//7v/v
//D/8f/y//D/7//t/+z/7//v/+//7//v/+7/7v/v/+3/7f/t/+7/8P/v/+//7//v/+3/
7P/t//H/9P/8/woAHwA7AF0AgQCbAJwAigB4AHAAZABHAAoAw/+S/2r/Ov8L//T+7v7n
/tv+0v7Z/vX+F/9A/2n/hf+b/6//wP/N/9f/4v/p/+3/8f/0//b/+P/6//n/+v/8//3/
/P/8//z//f///wEAAgADAAIAAwADAAMABgAHAAcABwAHAAgACAAJAAkACgAKAAsADQAN
AA0ADgAOAA0ADQAMAA4ADwAQABIAEAAQABEAEgASABMAFAAUABcAFwAXABkAGQAZABgA
GAAbABwAHQAfAB4AIAAiACMAIgAkACUAKAApACsALgAyADEANAA1ADYAOQA8AD8AQwBD
AEYASQBLAE0ATwBRAFQAWABaAFwAXQBdAF4AXwBeAGIAYwBlAGcAZQBkAGQAZABiAGIA
YgBhAGMAYgBgAF8AXABZAFYAUQBQAEwASQBFAD8APAA4ADYAMQAuACsAKQAnACMAIQAf
ABkAFgATAA8ADgAOAAsADAAIAAYABAAEAAEAAAD//////f/+///////8//r/+f/4//j/
+P/5//n/9//3//j/+P/2//b/9v/2//b/9//5//r/+f/5//j/9//5//r/+v/6//r/+//7
//z/+v/7//z//f//////AAAAAP//////////AwADAAMAAwADAAQABAAFAAUABAAEAAMA
BAAFAAYABwAFAAQAAwACAAMABAAFAAUABAAEAAQABAADAAMAAwACAAQAAwADAAIAAQAA
AP7//f/9//7//v////z//P/8//z/+//6//n/+P/5//n/+v/6//n/+P/3//b/+P/4//f/
9//2//b/9v/2//T/9P/0//T/9P/0//X/9v/1//T/8//y//P/9P/0//X/8//z//P/8//x
//H/8f/x//L/8//z//T/8v/w//L/8v/y//L/9f/1//f/9//5//j/9//2//f/+f/6//v/
+f/4//j/+f/7//v/+//7//v//P/9//3/+//5//b/8//1//f/+f/6//z//P/8//j/9P/y
//L/8P/w//H/8v/y//D/7v/t/+z/7v/u/+//7//t/+3/7f/s/+z/7P/s/+z/7f/t/+z/
7P/s/+v/6v/p/+r/6v/r/+3/6//r/+v/7P/q/+n/6f/p/+3/7f/u/+3/7//w//L//P8T
AC8AUQB3AJkAoACOAHoAbgBkAEkAEADH/4r/Xv8u//f+1v7O/s3+x/7C/sv+5/4L/zT/
Wf95/4//of+w/7//0f/e/+X/6f/p/+v/7P/t/+7/8P/y//X/9//3//b/9f/1//j/+f/5
//n//P/9//3//f/9//3//P/7//z//v///wEAAAAAAP////8BAAEAAQACAAMAAwAEAAQA
AwADAAMABAAFAAYACAAKAAkACQAJAAgACQAJAAkACwAOAA8ADwAQABEAEAAPAA8AEQAU
ABcAGQAZABoAGgAcABwAHQAfACIAJAAoACoALAAtAC4ALwAxADUAOAA7AD0APQA/AEEA
RABGAEgASgBLAE0AUABTAFQAVABTAFMAUwBWAFYAVwBYAFcAVgBVAFMAVABSAE8ATQBM
AEsASgBHAEIAPgA7ADcANAAyAC8ALgAnACQAIQAfAB0AGQAXABUAEgAQAA4ACwAIAAYA
AQAAAP///v/9//7//P/6//j/9//2//b/9v/1//f/9v/2//b/8//y//L/8f/z//P/9P/0
//L/8v/y//L/8f/x//L/8v/0//X/9f/1//T/9P/z//L/8//1//b/+P/3//f/9//3//f/
9//4//j/+v/7//z//f/+//3//P/7//7/AAABAAMAAwACAAIAAQADAAMAAwADAAYABgAG
AAYABQAEAAMAAQABAAIAAwAEAAEAAQABAAAAAgABAAEAAAACAAIAAQABAP///v/8//v/
/v/+/w==
         </WaveFormData>
      </LeadData>
      <LeadData>
         <LeadByteCountTotal>10000</LeadByteCountTotal>
         <LeadTimeOffset>0</LeadTimeOffset>
         <LeadSampleCountTotal>5000</LeadSampleCountTotal>
         <LeadAmplitudeUnitsPerBit>4.88</LeadAmplitudeUnitsPerBit>
         <LeadAmplitudeUnits>¦ÌV</LeadAmplitudeUnits>
         <LeadHighLimit>2147483647</LeadHighLimit>
         <LeadLowLimit>268435456</LeadLowLimit>
         <LeadID>V4</LeadID>
         <LeadOffsetFirstSample>0</LeadOffsetFirstSample>
         <FirstSampleBaseline>0</FirstSampleBaseline>
         <LeadSampleSize>2</LeadSampleSize>
         <LeadOff>FALSE</LeadOff>
         <BaselineSway>FALSE</BaselineSway>
         <ExcessiveACNoise>FALSE</ExcessiveACNoise>
         <MuscleNoise>FALSE</MuscleNoise>
         <LeadDataCRC32>2093879371</LeadDataCRC32>
         <WaveFormData>
hP+E/4T/hP9x/2D/T/8+/1T/aP98/5D/oP+u/7z/yv/T/9r/4f/o/+b/5v/m/+b/6f/q
/+v/7P/s/+z/7P/s/+7/7v/u/+7/7//w//H/8v/y//L/8v/y//T/9P/0//T/9P/0//T/
9P/0//T/9P/0//b/9v/2//b/9P/0//T/9P/3//j/+f/6//j/+P/4//j/+f/6//v//P/9
//7///8AAP7//v/+//7/AQACAAMABAAFAAYABwAIAAkACgALAAwAEAASABQAFgAXABgA
GQAaAB0AIAAjACYAJwAoACkAKgAsAC4AMAAyADQANgA4ADoAOAA4ADgAOAA6ADwAPgBA
AD0APAA7ADoAOAA4ADgAOAA1ADQAMwAyAC0AKgAnACQAIgAgAB4AHAAYABYAFAASAA8A
DAAJAAYABQAEAAMAAgD+//z/+v/4//b/9v/2//b/9f/0//P/8v/y//L/8v/y//D/8P/w
//D/7f/s/+v/6v/r/+z/7f/u/+z/7P/s/+z/6v/q/+r/6v/r/+z/7f/u/+3/7P/r/+r/
7f/u/+//8P/u/+7/7v/u//D/8P/w//D/8//0//X/9v/0//T/9P/0//f/+P/5//r//P/8
//z//P/8//z//P/8//3//v///wAA///+//3//P/+//7//v/+//z//P/8//z/+//6//n/
+P/6//r/+v/6//f/9v/1//T/9P/0//T/9P/0//T/9P/0//P/8v/x//D/8v/y//L/8v/v
/+7/7f/s/+7/7v/u/+7/7f/s/+v/6v/s/+z/7P/s/+7/7v/u/+7/6//q/+n/6P/p/+r/
6//s/+r/6v/q/+r/6P/o/+j/6P/p/+r/6//s/+v/6v/p/+j/6f/q/+v/7f/s/+3/7//v
/+7/8P/u/+7/8P/x//L/8//y//H/8f/x//L/8//0//X/8//0//T/8//y/+//7v/u//D/
9P/3//v/9v/1/+//6//t/+z/7f/s/+z/7P/s/+v/6v/p/+j/5//o/+r/6//s/+n/6P/m
/+T/5f/m/+b/5//m/+b/5v/m/+b/5v/m/+X/5//n/+f/6P/n/+b/5f/k/+b/5//n/+j/
6f/q/+v/6f/u//j/CQAhAD8AYwCEAJ4ArAC6ANYA9wAVAR8BDwH1ANMAkwA8APH/vP+Q
/2X/RP81/zv/S/9g/37/l/+m/7H/v//K/9f/4f/n/+f/6P/m/+n/6f/p/+n/6v/s/+3/
8P/t/+3/7P/r/+//8P/x//L/8f/x//H/8v/w//H/8f/x//L/8//0//b/9P/z//L/8v/z
//T/9f/2//X/9f/1//b/9v/3//f/9//4//n/+//9//r/+v/6//n/+v/7//3//v//////
AAABAAAAAAABAAEAAgAFAAgACgAKAAoACwALAAwADgARABQAEwAVABYAGAAbABsAHQAg
ACIAJAAoACoALAAuAC0ALgAxADMANwA5ADgAOQA8ADwAOwA8AD0APQA/AD8APwA/AD4A
PQA8ADkAOgA6ADoAOAA1ADUAMgAwAC4AKgAmACIAIAAfAB4AHgAZABUAEwAOAA0ADAAK
AAkABgAFAAMAAQAAAP///P/7//v/+v/7//z/+v/4//b/9f/2//b/9f/1//P/8//z//P/
8f/x//D/7v/x//L/8//0//P/8v/x//D/8v/y//L/8f/x//H/8v/y//D/8P/w//D/8f/y
//T/9v/1//T/8//z//T/9v/3//j/9//4//j/+f/5//r/+v/7//z//v///wEA/v/+//7/
/f/+/wAAAQACAAIAAgADAAMAAwADAAMAAwADAAMAAwADAAEAAQABAP//AQAAAAAAAAD/
///////+//z//P/7//v//P/8//z//f/8//v/+v/4//n/+f/5//r/+P/4//j/+P/2//b/
9f/1//b/9//4//n/+P/2//X/9P/z//T/9f/2//T/9P/0//T/8v/y//L/8v/0//T/9P/0
//X/8f/w/+//8f/y//P/8//z//L/8v/y//D/8f/x//H/8//0//P/8v/x//D/8f/y//P/
9f/2//j/+//6//n/+f/4//f/+f/5//n/+v/7//v/+//7//n/+f/6//r/+//6//f/9v/1
//X/9//4//3/+//7//b/8//y//D/8P/s/+7/7v/u/+7/7v/u/+7/7P/r/+v/6v/r/+z/
7f/t/+z/7P/s/+v/6v/q/+n/6P/p/+r/6//s/+r/6f/o/+f/6f/q/+v/7P/s/+v/6//q
/+b/5//q/+v/7//y//j///8PACcARQBqAI4ApAC0AMYA4QD7AAcB/QDlAMkAnQBSAPv/
uv+O/2n/Sv81/y3/Nf9M/2z/i/+g/6//uf/C/8v/1f/d/+P/6P/s/+v/6//r/+v/6f/q
/+r/7P/t/+//8P/x//D/8P/w//D/8f/x//H/8v/0//X/9f/1//P/8//z//T/9v/3//j/
+v/5//j/9//2//f/9//3//j/+v/7//v/+//6//n/+f/5//r//P/+/////f/9//7//v//
////AAABAAQABAAFAAUABAAFAAYABgAIAAoADQAPAA0ADgAQABIAEwAVABYAGAAdAB0A
HwAiACEAIgAlACYAKgAuAC8AMgAyADMANgA3ADgAOQA8ADwAPwBAAEEAQQA/AD8APwA/
AEAAQQBCAEEAPwA+AD0AOgA5ADkANgA0ADMAMAAtACoAJQAjACEAIAAeABsAGgAWABIA
EAANAAsACgAJAAcABQAGAAUAAgABAP///P/7//r/+//6//n/+f/3//b/9P/z//P/8//z
//P/9f/1//T/8v/w//D/8P/w//P/9P/1//b/9f/0//P/8f/x//H/8v/y//T/9P/0//T/
8//y//L/8v/z//T/9f/3//b/9v/1//T/9f/2//b/9//5//r/+v/7//r/+v/5//n/+v/8
//7////9//7//v/+/wAAAAABAAEAAwADAAMAAwABAAEAAQABAAMAAwADAAEAAQAAAAAA
AAD////////+////AAAAAAEAAAD+//z/+//9//3//f/8//z/+//6//r/+v/6//r/+v/8
//z/+//7//r/+f/4//f/+P/4//n/+v/2//b/9v/2//b/9v/2//b/+P/4//j/+P/3//b/
9f/0//j/9f/1//X/9P/0//T/8//1//T/9P/0//j/9//3//b/9P/0//T/9P/3//j/+f/7
//n/+v/8//r/+v/7//v/+//8//3//v8AAAAA///+//3//v///wEAAgD///7/+//6//j/
+f/8//7/AgABAAIA/v/6//j/9f/0//T/9v/2//b/8//y//H/8P/v/+//8P/w//L/8v/y
//H/7//u/+3/6//s/+7/7//w/+7/7v/u/+7/7f/t/+3/7f/w//D/8P/w/+//7f/s/+r/
7P/v//D/8f/z//L/8v/5/wUAFwAxAFIAeACYAKgAsgDDAN0A8wD9AO0AzQCtAHgAJQDO
/5b/cf9U/z3/L/8x/0L/Wv93/5L/pf+x/7z/x//T/93/5//s/+z/6//r/+v/6//t/+7/
7v/w//L/8//z//P/8//y//H/8P/z//P/8//0//L/8//z//P/9f/1//X/9v/1//X/9f/2
//T/9P/0//T/9v/3//j/+v/5//n/+P/3//n/+f/6//v/+//8//3//f/7//v//P/8////
//8AAAEAAQAAAAAA//8BAAMABQAGAAcACAAKAAsACQAKAAwADgAQABMAFQAYABgAFwAY
ABoAHAAeACIAJAAnACoAKgAsAC0ALQAvAC8AMwA1ADkAOgA6ADoAOgA5ADoAOwA8AD0A
PQA9AD0AOwA7ADoAOQA2ADYANwA1ADQAMgAuACoAJgAkACMAIgAiAB4AGwAaABYAEgAQ
AA0ACwAMAAsACQAHAAUAAwD///3//v/8//z//P/5//j/9//3//X/9P/y//H/8v/z//T/
9f/0//P/8f/u/+//8P/x//L/8P/w//D/8P/v/+7/7f/r/+7/7//x//L/8f/w/+//7v/w
//D/8f/y//D/8P/w//H/7//w//D/8P/y//T/9f/3//b/9v/1//X/9v/4//n/+//7//z/
/f/9//z//P/7//r//f/+/wAAAQAAAP///v/9////////////AQABAAEA///9//z//P/8
//z//f/+//7//f/8//r/+f/7//r/+f/5//n/+f/5//j/9v/1//T/9P/1//b/9//4//b/
9v/1//X/9f/1//X/9f/3//b/9v/2//L/8v/y//L/8//0//X/9v/1//T/8//y//T/9P/0
//T/9v/z//P/8//y//L/8v/x//P/8v/y//L/8v/x/+//7//w//L/8v/y//L/8f/y//P/
9f/1//b/+P/2//f/+f/6//v/+P/3//b/9v/4//n/+v/7//v/+//8//z/+f/4//X/9P/2
//f/+v/8//7/+//6//T/8v/y//H/8v/v//D/7//u/+3/7P/r/+r/6//r/+z/7P/q/+r/
6v/p/+n/6v/r/+v/6f/q/+r/6v/p/+j/5//m/+b/5//o/+n/6f/o/+f/5v/n/+f/6P/o
/+j/5//o/+f/6f/s//T///8RACkARQBmAIgAngCsAL4A3QD9ABMBDwH3ANkArQBeAAUA
xv+Y/3H/Tv81/y3/N/9I/2T/hf+a/6n/tf/C/8//1//f/+P/5P/k/+f/5//n/+f/6P/q
/+v/7v/t/+3/7P/r/+3/7v/v//D/8P/v/+7/7v/w//H/8f/x//H/8f/x//L/8v/x//D/
8P/x//L/8//0//T/8//y//L/8v/z//P/8//0//X/9//5//j/+P/4//f/+P/5//v//P/8
//v/+//7//7//v////////8BAAMABAAEAAQABQAFAAgACgANABAADwARABIAFAAZABkA
GwAeACEAIgAlACYAKAAqACkAKgAtAC8AMwA1ADUANQA3ADYAOQA6ADsAOwA9AD0APQA9
ADwAOwA6ADcAOgA6ADoAOAA2ADUAMQAuAC0AKgAnACQAIwAhAB8AHgAZABUAEwAOAA8A
DgAMAAsABwAFAAIA//8AAP///P/7//z/+v/6//r/+P/2//T/8//0//T/8//z//L/8f/w
/+//8f/x//D/7v/w//D/8P/w/+3/7P/r/+r/6//s/+3/7f/r/+v/7P/s/+7/7v/u/+7/
8P/w//H/8v/x//D/7//v//D/8v/z//T/8//0//T/9f/1//b/9v/3//n/+v/6//v/+v/6
//r/+f/6//z//f/+//3//P/8//v//f/9//3//f/9//3//f/9//z/+//6//f/+P/4//n/
+v/5//n/+f/4//j/+P/3//f/+f/4//f/9//2//X/9P/y//P/8//z//T/8v/y//L/8v/0
//T/8//z//X/9f/1//X/8v/w/+//7v/v//D/8f/y//H/8P/v/+7/8P/w//D/8P/w//D/
8P/w//L/7//v/+//8v/y//L/8f/v/+7/7v/u/+7/8f/z//P/9P/y//L/8v/y//H/8v/z
//X/9v/4//v/+v/5//n/+P/3//j/+f/6//z//P/7//r/+f/5//n/+v/6//v/+v/3//b/
9v/3//r//P////3//f/4//X/9P/y//L/7v/w//D/8P/w//D/8P/w/+z/6//r/+r/7P/s
/+z/6//q/+r/6v/p/+f/6P/o/+j/6f/q/+v/7P/q/+n/6P/n/+r/6v/q/+r/6v/p/+n/
6P/m/+f/6P/r/+//9P/8/wkAGwA1AFUAegCaAKoAugDWAPMADQETAQEB5wDHAIkAMgDn
/7T/iv9j/0L/Mf8z/0P/YP9+/5n/rP+3/7//yP/R/9v/4f/l/+j/6v/r/+v/6//r/+n/
6v/q/+z/7v/v/+//7//w//D/8P/w//H/8f/x//L/9P/1//X/9f/z//P/8//0//f/9//3
//j/9v/2//b/9v/3//f/9//4//r/+//7//v/+f/5//r/+//9//7///////////8AAAAA
AQABAAIAAwAGAAYABwAHAAUABwAJAAoADQAOABAAEQAPABAAEgAUABcAGQAaABwAHwAf
ACEAJAAkACQAJgAmACoALgAvADIAMgAzADYANwA2ADcAOgA6AD0APgA/AD8APgA9ADwA
OwA8AD0APgA9ADwAOgA4ADQANQA1ADIAMAAvACwAKQAmACEAHwAdABwAGQAXABcAFAAQ
AA4ACwAJAAgABwAFAAMABAADAAAA///8//r/+v/6//v/+v/5//n/9//2//T/8//z//P/
8//z//X/9f/0//L/8f/w/+//7v/w//D/8P/w/+7/7v/u/+3/7//v//D/8P/y//L/8v/y
//D/8P/x//L/9P/0//T/9f/z//T/9P/0//f/+P/4//n/+//8//z//f/8//z/+//7//3/
/v///////f/+//7//v/+//7//////wEAAQABAAEA//////////8BAAEAAQD///3//P/8
//z//f/9//3//P/8//z/+//7//n/+P/3//f/+P/5//r/+v/4//f/9v/2//b/9v/2//b/
+P/4//f/9//2//X/9P/z//T/9P/1//b/8v/y//L/8v/y//L/8v/y//P/9P/1//b/9f/0
//P/8v/2//P/8//z//L/8v/y//H/8f/w//D/8P/0//P/8v/x//D/7//u//H/8v/z//X/
9f/2//j/9v/0//X/9f/1//b/9//4//r/+v/5//j/9//5//n/+v/6//v/+v/3//b/9f/1
//f/+P/8//v//P/4//T/8v/v/+7/7v/w//D/8P/v/+7/7f/s/+n/6f/q/+r/7P/s/+z/
6//o/+j/6P/n/+n/6v/q/+r/6P/o/+j/6P/n/+f/5//n/+r/6v/q/+r/6P/n/+f/5v/m
/+n/6v/r/+v/7v/y//n/BQAbADkAXACCAJoAqAC0AMsA5QD1APEA1wC5AJEATADz/67/
gv9f/0D/K/8n/zH/SP9o/4f/nP+p/7H/vv/J/9P/3f/l/+j/6v/q/+n/6P/n/+f/6P/o
/+r/6//t/+7/7//v/+7/7f/s/+7/7//w//L/8f/x//D/7//x//H/8f/y//X/9f/1//b/
9P/0//T/9P/3//f/9//4//b/9//3//f/9//3//j/+f/7//z//f/9//z/+//7//r//P/9
////AQAAAAAAAQABAAEAAwAFAAYABwAIAAoACwAJAAoADAAOABEAEwAUABYAFwAXABkA
HAAdAB4AIQAiACcAKgAqACwALAAtADAAMQAyADMANgA2ADcAOAA5ADkAOQA5ADkAOQA7
ADsAOwA5ADcANgA1ADIAMgAzADEAMAAtACoAJwAkACEAHwAdABwAGgAXABYAEgAOAAwA
CQAHAAcABwAGAAUAAwABAP3/+//6//j/+P/4//n/+P/3//f/9v/0//H/7//w//H/8v/z
//H/8f/w/+7/7v/u/+7/7v/w//D/8P/w/+//7v/t/+v/7P/t/+//8P/u/+7/7v/u/+7/
7v/v//D/8f/y//P/9f/0//T/8//y//X/9v/2//f/9//4//j/+f/5//r/+v/7//3//v//
/////v/+//3//P/9//7/AAABAAEAAQABAAEA//////////8BAAEAAQD///3//P/8//z/
/P/9//7//v/8//z/+//7//v/+v/5//n/+//7//v/+v/4//f/9v/2//f/+P/5//r/+P/4
//f/9//1//X/9f/1//f/9v/2//b/8v/y//L/8v/z//T/9f/2//T/9P/0//T/8v/y//L/
8v/2//P/8//z//L/8v/y//H/8//0//b/9v/1//T/8//y//P/9P/1//f/+f/6//z/+v/5
//n/+P/3//j/+f/6//z//f/9//3//f/7//v//P/8//3//P/5//j/9v/3//r//P8AAP//
AAD8//j/9v/z//L/8P/y//L/8v/y//L/8v/y//D/7//v/+7/8P/w//D/7//u/+7/7v/t
/+3/7v/u/+7/7v/u/+7/7v/r/+v/6//r/+3/7v/v//D/7v/t/+3/7P/q/+v/7v/x//X/
+P/8/wMAEQAnAEMAZACGAJwAqAC4ANMA6QD3AOcAwwCfAG8AJADT/5j/cv9R/zb/J/8n
/zf/Tv9w/5P/qP+1/73/xv/P/9n/4f/p/+7/7v/v/+//7//v/+3/7v/u//D/8v/z//P/
8//y//L/8v/y//P/8//z//T/9P/1//X/9f/1//X/9f/2//n/+f/5//r/+P/4//j/+P/5
//n/+f/6//z//f/9//3//P/7//v/+//8//7/AAABAAAA//////7/AQABAAIAAwAEAAQA
BQAFAAQABQAGAAYACQAKAAwADQALAAwADgAQABMAFQAWABgAGwAbAB0AIAAgACAAIgAi
ACYAKgArAC4ALQAtAC8ALwAwADEANAA0ADcAOAA5ADkAOAA3ADYANQA3ADcANwA1ADMA
MgAxAC4ALwAvACwAKgArACgAJQAiAB8AHQAbABoAFwAVABUAEgAOAAwACQAHAAgABwAF
AAMABAADAAAA///9//r/+f/4//j/+P/4//n/+P/2//P/8f/z//P/8//z//P/8//y//D/
7v/u/+7/7v/w//D/8P/w/+7/7v/u/+3/7//v//D/8P/w//D/8P/w/+7/7v/v//D/8f/y
//P/9f/z//T/9P/0//X/9v/2//f/+f/6//r/+//5//r/+v/7//z//v8AAAEA/v/+//3/
/P/8//z//f/9/////////////v/9//z/+//8//3//v/9//z/+v/5//j/+f/5//n/+P/4
//j/9//3//X/9P/z//P/9f/1//X/9P/y//H/8P/w//L/8v/y//L/8v/y//H/8f/w/+//
7v/t/+7/7v/v//D/7P/s/+z/7P/s/+z/7P/s/+7/7v/u/+7/7f/s/+v/6v/u/+v/6//r
/+r/6v/q/+n/6P/p/+r/6//s/+v/7P/t/+//7//w//L/8P/y//P/8//z//L/8f/w//D/
8v/z//T/9f/3//f/+P/4//b/9P/w/+7/7//x//X/+P/4//X/9P/u/+z/7P/r/+z/6v/s
/+z/7P/p/+j/5//m/+b/5//p/+r/6f/o/+f/5f/l/+b/5//n/+f/6P/o/+j/5v/m/+b/
5v/m/+f/6P/p/+f/5v/l/+T/5//n/+j/6P/q/+n/6P/n/+f/6v/w//3/EQArAEkAagCI
AJgApgC6ANUA8wAHAf8A3wC7AIUANADh/6r/hP9h/0T/M/8v/zv/Tv9u/43/ov+v/7v/
yP/T/93/5f/p/+r/6v/t/+3/7f/t/+//8P/w//L/8f/x//D/7//x//L/8//0//T/8//y
//L/9P/1//X/9f/3//f/9//4//b/9f/0//T/9//4//n/+v/5//n/+f/6//r/+//7//v/
/f/9//7////+//7//v/9//7///8BAAIAAwADAAQABQAEAAQABQAFAAYACQAMAA4ADAAM
AA0ADQAQABIAFQAYABcAGQAaABwAHwAfACEAJAAnACgAKwAsAC4AMAAvADAAMwA1ADkA
OwA7ADsAPQA8AD0APgA/AD8AQQBBAEEAQQBAAD8APgA7AD0APAA7ADgANQA1ADIAMAAt
ACoAJwAkACMAIQAfAB4AGQAVABMADgANAAwACgAJAAYABQADAAEAAAD///z/+//7//r/
+//8//r/+P/2//X/9v/2//X/9f/z//P/8//z//H/8f/w/+7/8P/w//D/8P/v/+7/7f/s
/+//8P/x//H/7//v//D/8P/w//D/8P/w//H/8v/0//b/9P/0//T/9f/3//j/+P/4//j/
+P/3//f/+f/6//r/+//9//7//v////3//v//////AQACAAIAAgABAAAAAAD/////////
////AQABAAEAAQAAAP///v/7//z//P/9//7//P/7//r/+P/2//b/9f/1//b/9v/2//f/
9f/1//X/9P/2//X/9P/0//L/8v/y//L/8P/w/+//7//w//H/8v/z//L/8P/v/+7/7f/u
/+//8P/u/+7/7v/u/+7/7v/u/+7/7v/u/+7/7v/v/+v/6v/p/+r/7P/u/+7/7f/s/+v/
6v/p/+r/6//t/+7/8P/z//L/8f/x//D/7//x//H/8f/y//H/8f/x//H/8f/x//L/8v/z
//L/7//u/+z/7f/w//L/9//1//X/8P/r/+r/6P/o/+j/6v/q/+r/6//q/+n/6P/l/+X/
5v/m/+j/6P/o/+f/5P/k/+T/4//j/+T/5P/k/+b/5v/m/+b/4//j/+P/4//m/+b/5v/m
/+T/4//j/+L/4v/j/+b/5//r//D/+P8DABcAMQBTAHoAmACoALoA1gDzAA8BGwELAfEA
0wCZAEQA+f/C/5L/Zf9A/y3/L/8//1r/fP+X/6b/sf+7/8b/0f/Z/+H/5//s/+r/6f/p
/+n/6f/p/+r/6v/s/+7/7//v/+//7//u/+3/7P/u/+//8P/y//D/8f/x//H/8f/x//H/
8v/0//X/9v/4//f/9v/1//T/9//3//f/+P/6//v/+//7//n/+f/6//v//f/+///////9
//3//v/+/wEAAQACAAMABAAEAAUABQADAAUABwAIAAsADAAOAA8ADQAOABAAEgAVABcA
GAAaAB8AHwAhACQAIwAkACcAKAAsADAAMQA0ADUANQA3ADcAOgA7AD4APgA9AD4APwA/
AD4APQA8ADsAPAA9AD4APQA8ADoAOAA0ADUANQAyADAALQAqACcAJAAgAB0AGgAYABUA
EwATABAADAAKAAcABQAGAAUAAwABAAAA///8//v/+P/2//b/9v/3//b/9f/1//P/8v/w
/+//7//v/+//7//v/+//7v/s/+r/6v/q/+r/6//s/+3/7v/s/+z/7P/r/+3/7f/u/+7/
7v/u/+7/7v/s/+z/7f/u//D/8P/w//H/7//w//D/8P/z//T/9P/1//X/9v/2//f/9f/2
//b/9//4//r//P/9//v//P/8//z//v/+//////////////////3//f/9//3/////////
/f/7//r/+v/6//r/+//8//z//P/8//v/+//6//j/9v/1//b/9//4//j/9v/1//T/9P/2
//b/9v/2//T/9P/z//P/8f/x//H/8f/y//L/8//0//D/8P/w//D/8v/y//L/8v/y//L/
8v/y//D/8P/w//D/9P/x//H/8f/w//D/8P/v/+//8P/y//L/8v/y//L/8v/y//P/9P/2
//n/+P/6//v/+//7//r/+f/4//j/+//7//v/+//5//n/+v/6//r/+v/4//j/9v/3//r/
/P////3//f/4//b/9v/1//b/8//0//P/8v/z//L/8f/w/+//7//w//D/7//u/+3/6//t
/+7/7//v/+z/7P/r/+r/7P/s/+z/7P/t/+3/7f/t/+3/7P/r/+r/6//r/+z/7P/s/+v/
6P/p/+3/8P/4/wEAEQApAEUAZgCIAKAArgDAANsA+QANAQcB7QDTAKcAXAAFAMT/mv91
/1b/P/81/zn/TP9o/4f/nv+v/73/yP/R/9v/4f/l/+b/6P/q/+v/7P/t/+3/7v/u//D/
8P/x//H/8f/z//T/9f/2//b/9f/0//T/9f/3//j/+f/5//n/+f/6//n/+f/5//r//P/8
//z//P/7//v/+//8//7//////////////wAAAQD//wAAAQABAAIAAwAFAAYABgAFAAUA
BQAIAAgACQAJAAkACwANAA4ADQAOABAAEQATABQAFgAYABgAGQAZABoAHgAfACIAJgAn
ACgAKwAsAC0AMAAwADIANQA3ADsAPQA9AD0APwA+AEAAQgBEAEUAQwBDAEMAQwBDAEMA
QwBBAEIAQgBCAEAAPgA9ADkANgA3ADQAMQAuACkAJwAlACQAIAAdABwAGAAXABYAFAAT
AA8ADQAKAAcACAAHAAQAAwACAAAAAAAAAP3//P/7//v//f/8//r/+f/4//f/9v/1//f/
9//2//T/9P/0//T/9P/y//L/8v/y//P/9P/1//X/9P/z//P/8v/0//T/9P/0//L/8v/z
//T/8v/y//L/8//0//b/9//4//b/9v/1//X/9//4//j/+f/3//j/+P/5//f/+P/5//n/
+//8//z//P/6//r/+//7//3//f/9//3//f/9//3//f/7//v/+//5//r/+v/7//z/+v/5
//j/9v/3//j/+P/5//n/+P/3//f/9f/1//X/9P/1//X/9f/2//X/9P/z//L/9P/0//P/
8//x//H/8f/x//H/8P/w//D/7//w//H/8v/x//D/7//u/+//8P/x//L/8P/w//D/8P/w
/+3/7f/t//D/8P/w/+//7//u/+7/7v/u/+7/8f/y//P/9f/0//T/9f/y//P/9f/2//f/
9f/1//X/9v/3//f/9//3//n/+f/6//r/9//2//P/8v/y//P/9v/4//v/+f/5//T/7//u
/+z/7P/r/+7/7//w/+7/7P/q/+j/6P/p/+v/7P/q/+r/6v/p/+j/6P/o/+f/6f/q/+r/
6v/n/+b/5f/k/+T/5f/m/+f/6P/o/+j/6P/m/+X/5f/k/+r/6//o/+f/6f/q/+z/8/8D
ABsANwBcAH4AmACiAK4AxQDhAPMA8wDbALkAkQBOAPP/qv98/13/RP8v/yf/L/9C/1z/
e/+S/6H/rf+6/8X/0f/b/+H/4v/i/+H/4f/h/+H/5P/m/+f/6v/p/+n/6P/n/+r/6v/q
/+r/7f/t/+3/7v/t/+3/7P/r/+z/7f/u//D/8P/v/+7/7v/w//D/8P/w//H/8f/x//L/
8f/x//D/7//y//P/9f/3//b/9v/2//X/9f/1//b/9v/3//f/+P/5//n/+P/4//f/+v/9
/wAAAgACAAIAAwADAAMABAAGAAgACwANAA4AEAASABEAEgAUABYAGAAcAB4AIAAiACEA
IgAmACcAKgArAC4ALwAyADIAMgAyADIAMQAyADMANAA1ADMAMwAzADEAMwAyADEALgAu
AC8ALQAsACoAJgAiAB4AHgAdABwAHAAXABMAEQAMAAwACgAHAAUABAADAAEA///8//v/
+P/3//j/9v/2//b/8//y//H/8f/x//D/7v/t/+//7//v/+//7v/t/+v/6P/p/+r/6//s
/+r/6v/q/+r/6v/q/+r/6f/p/+n/6v/q/+j/6P/o/+j/6f/q/+z/7v/t/+z/6//r/+3/
7v/u/+7/7//w//D/8f/w//D/7//v//D/8v/z//X/9P/0//T/8//1//b/9v/2//j/+P/5
//n/+P/3//b/9f/2//f/+P/5//f/9//3//X/9f/0//T/9P/1//X/9f/0//L/8v/x//H/
8//y/w==
         </WaveFormData>
      </LeadData>
      <LeadData>
         <LeadByteCountTotal>10000</LeadByteCountTotal>
         <LeadTimeOffset>0</LeadTimeOffset>
         <LeadSampleCountTotal>5000</LeadSampleCountTotal>
         <LeadAmplitudeUnitsPerBit>4.88</LeadAmplitudeUnitsPerBit>
         <LeadAmplitudeUnits>¦ÌV</LeadAmplitudeUnits>
         <LeadHighLimit>2147483647</LeadHighLimit>
         <LeadLowLimit>268435456</LeadLowLimit>
         <LeadID>V5</LeadID>
         <LeadOffsetFirstSample>0</LeadOffsetFirstSample>
         <FirstSampleBaseline>0</FirstSampleBaseline>
         <LeadSampleSize>2</LeadSampleSize>
         <LeadOff>FALSE</LeadOff>
         <BaselineSway>FALSE</BaselineSway>
         <ExcessiveACNoise>FALSE</ExcessiveACNoise>
         <MuscleNoise>FALSE</MuscleNoise>
         <LeadDataCRC32>2276115744</LeadDataCRC32>
         <WaveFormData>
EAAQABAAEADt/8r/p/+E/47/mP+i/6z/tv++/8b/zv/V/9r/3//k/+P/4v/h/+D/4v/i
/+L/4v/g/+D/4P/g/+L/4v/i/+L/4//k/+X/5v/k/+T/5P/k/+b/5v/m/+b/6P/o/+j/
6P/m/+b/5v/m/+j/6P/o/+j/5v/m/+b/5v/n/+j/6f/q/+j/6P/o/+j/6f/q/+v/7P/t
/+7/7//w/+//7v/t/+z/7v/w//L/9P/0//T/9P/0//b/9v/2//b/+f/6//v//P/+//7/
/v/+/wIABAAGAAgACgAKAAoACgAMAA4AEAASABUAFgAXABgAFwAWABUAFAAXABgAGQAa
ABkAGAAXABYAFQAUABMAEgASABIAEgASAA8ADAAJAAYABQAEAAMAAgD+//z/+v/4//b/
9P/y//D/8P/w//D/8P/t/+r/5//k/+b/5v/m/+b/4//i/+H/4P/g/+D/4P/g/+D/4P/g
/+D/3v/c/9r/2P/b/9z/3f/e/93/3P/b/9r/2P/Y/9j/2P/a/9r/2v/a/9j/2P/Y/9j/
2v/a/9r/2v/a/9r/2v/a/9v/3P/d/97/3//g/+H/4v/h/+D/3//e/+H/4v/j/+T/5f/m
/+f/6P/o/+j/6P/o/+v/7P/t/+7/7f/s/+v/6v/s/+z/7P/s/+r/6v/q/+r/6P/o/+j/
6P/q/+r/6v/q/+n/6P/n/+b/5v/m/+b/5v/m/+b/5v/m/+X/5P/j/+L/4//k/+X/5v/j
/+L/4f/g/+H/4v/j/+T/4//i/+H/4P/g/+D/4P/g/+H/4v/j/+T/4f/g/9//3v/f/+D/
4f/i/+D/4P/g/+D/4P/g/+D/4P/h/+L/4//k/+H/4P/f/97/4P/i/+T/5v/l/+f/6P/p
/+n/6f/p/+j/6//t/+7/7//u/+3/7f/t/+//7//v/+//7v/u/+7/7v/v/+3/7f/t/+//
8v/3//n/9//0/+7/6P/p/+r/6//t/+3/7f/s/+v/6f/m/+X/4//l/+b/6P/p/+X/5P/j
/+L/4//j/+T/5f/j/+P/4//j/+P/4//i/+L/4v/j/+X/5v/k/+P/4v/h/+P/5P/k/+X/
5v/m/+X/5//p//H/AAAVAC8ATwB0AJsAvwDnABoBVQGPAcEB3gHlAcsBgQEbAbkAagAf
ANv/pv+I/37/gv+N/6H/sv+4/7//yf/Q/9n/4P/l/+P/4v/g/+L/4//j/+L/4//k/+b/
5//l/+T/4//i/+T/5f/m/+f/5v/m/+b/5//l/+b/5v/m/+n/6v/r/+3/6v/p/+j/5//r
/+z/7f/u/+3/7f/t/+3/7P/s/+z/7P/t/+7/7//x//H/8P/w/+//8f/y//L/8v/y//P/
8//0//T/9f/1//X/9//5//v//f/8//3//P/7//3///8BAAQAAwAEAAYABwAIAAkACwAM
ABEAEwAVABkAGQAZABoAGwAcAB8AIQAkACMAJQAlACYAJQAlACUAJQAmACcAKQAqACkA
KAAmACUAJQAmACYAJgAkACIAIAAeABoAGAAWABMAEwATABIAEQAMAAoABwAFAAUABAAE
AAMAAAD//////v/9//z/+f/4//j/+f/6//r/+f/3//X/9P/0//T/9f/2//T/8//z//L/
8v/y//D/8P/w//H/8v/0//H/8P/w/+//7//w//H/8v/x//H/8f/x//H/8f/x/+//8P/y
//T/9f/0//P/8//y//P/8v/1//b/9//3//j/+P/3//j/+P/4//r/+//+/////v/+//3/
/f/+////AQACAAIABAAEAAQAAwADAAMAAwAFAAUABQAFAAQAAwADAAIAAQACAAMAAwAB
AAIAAgABAP/////+//7/AAABAAIAAwAAAP///v/9/wAA//8AAAAA/v/////////+//3/
/P/7//z//f/+/////v/8//v/+v/8//z//P/8//r/+v/5//n/9//3//f/9//4//n/+v/7
//j/+P/4//n/+//7//v/+//6//z/+v/5//f/9//3//f/+//8//r/+v/6//r/+P/5//v/
/P///wEAAQABAP///v/+//3/////////AAABAAEAAQABAP//AAAAAAAAAQABAAAAAQAA
AAAAAQAEAAcABwAGAAIA/v/9//z/+//5//v/+//6//r/+v/5//r/9//2//b/9//5//j/
+P/4//j/+P/3//f/9f/1//X/9f/2//f/+P/4//f/9f/0//T/9f/3//j/+f/3//b/9v/1
//P/9P/2//f/+////wMACgAXACsARQBkAI0AtQDZAAIBMwFlAZMBtgHFAcEBmwFFAd0A
hgA7APn/xv+g/4r/hP+P/6P/uP/G/8//1f/Y/9//4v/p/+3/8v/0//L/8//z//L/8f/w
//D/7//x//L/8//0//P/8//z//P/9P/0//T/9f/3//j/+P/4//f/9v/1//X/9v/3//j/
+f/4//j/+P/4//f/9//3//f/+f/6//v//P/7//r/+f/5//v//P/+/////f/+//7//v8A
AAEAAQACAAIAAwADAAMAAwADAAMAAwAGAAkACgALAAsACwALAAwADQAOABAAEQATABUA
GAAaABsAGwAbAB0AHwAhACQAJwAlACcAKAAqACsALQAtAC4AMQAxADEAMQAwAC8ALwAu
AC8AMAAwADEALgAuAC0ALAArACoAKQAoACgAJgAkACEAHwAdABoAFwAXABYAFAATAA4A
DAALAAkACAAHAAcABgAHAAYAAwACAAAA///+//z//f/9//3//v/7//r/+v/6//r/+f/5
//j/+v/6//j/+P/1//X/9f/2//j/+P/5//n/9v/2//b/9v/1//X/9f/1//b/9//4//f/
9P/0//T/8//0//X/9//4//b/9P/2//b/9f/1//b/9v/5//r/+v/6//r/+f/6//n/+v/8
//3////+//3//f/8//z//v/+//7/AAABAAIAAwABAAEAAQABAAMAAwAEAAQAAgACAAIA
AQABAAIAAgABAAIAAwADAAQAAgABAAAA//8BAAEAAQABAAEA//////7//P/9//3//f//
//////////z/+//6//n/+v/6//v//P/6//r/+v/6//r/+v/5//n/+//7//v/+//6//n/
+P/3//f/+P/5//v/+v/5//j/9//4//r/+P/3//v/+//5//j/9v/2//b/9v/3//n//P/+
//3//////////v/+//////8BAAEAAQACAAEAAQABAAEAAwAEAAQABAACAAEA//////3/
/v8AAAQABgAHAAcABAD///3/+//5//r//f/+//7/+//6//j/+P/3//b/9v/3//n/+P/4
//j/9//2//T/8//0//X/9v/3//b/9f/0//L/9P/z//P/9P/2//f/9//3//b/9P/z//H/
8f/0//b/9//5//n/+f/+/wcAFwAvAEoAbQCVALcA1gD9ACsBWQGIAaUBrQGfAWkBCQGi
AFEADQDU/6z/kP+E/4X/k/+m/7b/w//J/87/1f/e/+X/7f/w//D/7//v/+7/7P/u/+7/
7//v//D/8P/w//D/8P/v/+7/7f/v//D/8f/z//L/8v/x//D/8v/y//L/8//z//P/8//z
//L/8v/y//L/9P/1//b/9//3//b/9f/0//b/9v/2//f/9v/2//f/9//1//b/9v/2//j/
+f/5//r/+f/5//j/9//6//v//P/9//3/////////////////AAACAAQABwAJAAcABwAI
AAgACwANAA8AEwAUABUAFwAZABgAGQAZABoAHAAfACAAIgAhACEAIQAhACMAIwAkACQA
JAAkACMAIwAgACAAHwAeAB4AHgAeAB4AGwAYABUAEQAQAA8ADQALAAkACAAGAAUAAAD+
//3/+//8//v/+//6//j/9v/y//D/8P/x//L/8v/w/+//7v/u/+v/6v/q/+r/7P/r/+v/
6v/o/+j/5v/m/+f/5//n/+j/5v/m/+f/5//k/+T/5P/k/+f/5//n/+f/5v/l/+T/4f/j
/+T/5f/l/+P/4//k/+T/4v/g/+L/4v/k/+X/5//o/+j/6P/n/+b/6f/p/+v/6//r/+z/
7P/t/+v/6//s/+z/7//y//P/9P/0//P/8v/x//P/8//z//P/8//z//T/9P/w//D/8P/v
//D/8v/z//P/8v/x/+//7v/v/+//7//v/+//7//v/+//7f/r/+v/6v/t/+//8P/x/+7/
7f/s/+v/7f/t/+3/7f/t/+z/7P/s/+v/6v/p/+j/6f/q/+r/6//p/+n/6f/p/+n/6f/p
/+n/6P/o/+j/6f/o/+f/5v/l/+j/6v/o/+f/6f/n/+X/5f/m/+b/5v/m/+b/5P/l/+f/
6P/r/+3/7f/t/+3/7v/w//H/7v/t/+z/7P/w//H/8v/z//H/8v/y//L/8f/v/+z/6//t
/+7/8P/0//T/8//x/+z/6f/p/+n/6f/o/+n/6P/m/+X/5P/i/+L/4//i/+L/4//i/+D/
3//e/9//4P/g/+H/4P/f/97/3f/d/93/3f/c/93/3f/e/+D/3//f/97/3f/e/97/3//f
/9//3v/c/93/3//j/+n/9P8DABcALwBOAHUAmwC/AOwAIQFZAZEBugHLAcMBmQE/AdUA
fgA1APH/tv+M/3b/cP93/4f/nP+s/7X/vf/G/83/0v/X/9v/2v/Y/9r/2//b/9r/2//c
/97/3//d/9z/2//a/97/3//g/+H/4f/g/9//3//d/97/3v/e/97/3v/e/9//3f/d/93/
3f/f/+D/4f/i/+L/4f/g/9//4P/g/+D/4P/h/+L/4//l/+X/5P/k/+P/5P/m/+f/6P/n
/+f/5v/m/+j/6f/p/+n/6v/r/+z/7f/r/+3/7f/t/+//8f/z//b/9f/2//j/+f/8//3/
//8AAAIAAwAEAAcABwAHAAgACQAKAA0ADwASABAAEQAQABAAEgATABQAFQAVABUAFgAW
ABUAFAASABEAEQASABIAEgAPAA4ADQAMAAwACgAIAAUABAADAAEA///8//r/9//1//X/
9P/0//P/8P/v/+//7v/t/+z/6f/o/+n/6f/p/+j/5//l/+P/4v/i/+L/4//k/+P/4f/g
/97/4P/g/97/3v/d/93/3f/e/93/3P/c/9v/2v/c/97/4P/e/93/3P/b/93/3f/d/9v/
3f/e/9//3//e/93/3f/c/9//3v/h/+L/4v/h/+H/4P/j/+T/5P/k/+f/5//p/+n/6P/o
/+f/5//q/+v/7f/u/+3/7v/t/+z/6//r/+v/6//t/+3/7f/t/+z/6//r/+r/6f/q/+v/
6//q/+r/6f/n/+n/6f/o/+j/6f/p/+n/6f/o/+f/5v/l/+j/5//o/+j/5v/n/+f/5//n
/+f/5//n/+n/6f/p/+n/6P/m/+X/5P/n/+j/6f/q/+n/6P/m/+X/5//n/+f/5//n/+f/
5//n/+b/5v/m/+f/6P/p/+r/6//p/+r/5//l/+f/5//p/+v/7P/q/+r/6v/q/+j/6f/r
/+z/7//x//H/8f/v/+7/7v/t//D/8f/y//T/8//z//P/8//z//T/9P/0//b/9f/z//P/
8f/y//T/+P/7//v/+v/2//L/8f/w/+//7v/v/+7/7P/s/+z/6//s/+r/6P/n/+f/6P/o
/+n/6v/o/+j/5//n/+b/5f/k/+P/5v/n/+j/6P/n/+X/5P/k/+b/5//n/+f/5//m/+b/
5f/h/+L/5P/n/+v/7//3/wIAEQAnAEEAZgCTALkA4QASAUkBfQGrAcYBzQG3AXUBDQGt
AGAAGQDZ/6b/hv94/3z/jf+h/7T/vv/F/8n/zv/T/9r/3//h/+L/5P/k/+X/5f/k/+L/
4v/j/+P/5f/m/+f/6P/n/+f/5//n/+j/6P/o/+n/6//s/+z/7P/q/+r/6v/r/+3/7f/t
/+3/7P/s/+z/7P/v/+//7//v//L/8v/y//L/8f/w/+//7//y//L/8//z//H/8v/y//L/
9P/1//X/9v/4//n/+f/5//j/+f/6//v//f/////////+////AAACAAMABAAGAAcACgAL
AA0ADgAPAA8ADwARABMAFQAYABsAGQAbABwAHgAfACEAIQAiACUAJQAlACUAJAAjACMA
IgAjACQAJAAlACIAIgAhACAAHQAcABsAGgAZABgAFwAVABIAEQAPAA0ADQAMAAoACQAG
AAQAAwABAAAA//////7////+//v/+v/3//f/9//2//f/9//3//j/9f/0//T/9P/0//P/
8//y//L/8v/w//D/7f/t/+3/7v/u/+7/7//v/+z/7P/s/+z/7f/t/+3/7f/u/+//8P/v
/+3/7v/v/+//8f/x//L/8v/x/+7/7//u//H/8f/y//L/9f/2//b/9v/2//X/9v/1//b/
+P/5//v/+f/5//r/+v/6//z//P/8/////////////f/9//3//f//////AAAAAPz//P/8
//v/+f/6//r/+f/7//v/+v/6//f/9//3//f/+P/5//r/+//5//f/9//2//b/9//3//f/
+f/5//n/+f/4//f/9v/1//b/9v/3//j/9v/2//b/9v/2//b/9f/1//f/9//3//f/9v/1
//T/8//z//T/9f/3//X/9f/1//X/9P/2//T/8//3//f/9v/1//T/8//y//P/9f/4//r/
+f/7//v/+//4//j/+f/5//r/+//8//7//v/9//z/+//8//7///8AAAAA///9//3//P/8
//3/AAACAAMAAwAAAPr/+f/4//f/9//5//n/+P/3//b/9P/0//H/8P/w//H/8v/y//P/
9P/x//D/7v/t/+7/7//w//H/8f/x//H/8P/u/+3/7f/u/+//8f/y//P/8v/w/+//7f/t
/+7/8P/z//P/9f/5/wAACQAdADUAVgB9AKUAxQDoABUBRQFzAZgBqwGnAYUBOQHTAHYA
LQDt/7r/lv+C/37/h/+d/7L/wP/F/8v/0v/Z/97/5//t//D/8P/v/+//7v/s/+z/7P/t
/+3/8P/w//D/8P/w/+//7v/t/+//8P/x//P/8f/y//L/8v/y//L/8v/z//X/9f/1//X/
9f/0//P/8v/0//X/9v/3//b/9v/2//b/+P/4//j/+f/8//z//f/9//r/+v/5//j/+//9
//7/AAD+//////////7///8AAAEAAwAFAAUABQAEAAUABgAIAAsADAAOAA8ADgAPABEA
EgAUABUAFgAZABwAHQAfACEAIAAhACEAIgAlACcAJwAoACkAKQApACkAKQApACoAKgAs
ACwAKwArACkAKAAmACQAJAAkACQAJAAiACAAHgAbABgAFwAVABMAEQAQAA4ADQAKAAgA
BwAFAAUABQAGAAYAAwACAP///v/7//v/+//6//v/+//7//z/+P/2//X/9P/1//X/9v/2
//T/9P/y//L/8f/x//H/8v/0//T/9f/1//H/8P/v/+7/8P/x//L/8//x//H/8f/v/+//
8P/x//H/8//z//T/9P/z//D/8f/w//L/8//1//b/9f/2//b/9v/3//f/+f/5//v//P/8
//3//P/7//v/+v/7//7///8AAP////////////////////8BAAEAAgACAP7//v/+//3/
/v8AAAEAAQAAAP///f/8//3//f/9//3//f/9//3//f/7//n/+f/4//n/+//8//3/+//7
//v/+//7//v/+//7//3//P/8//z/+//6//n/+P/5//r/+v/7//n/+f/5//n/9//3//f/
9//3//j/+f/7//r/+f/4//f/+P/6//z/+v/4//j/+P/4//j/+f/7//z//f/////////8
//z//f/9/////////wAAAQABAAEAAQABAAIAAgACAAQAAwABAAEAAAAAAAEABAAGAAcA
BwAEAP7//f/8//v/+f/7//v/+v/6//r/+f/6//f/9v/2//f/9//2//b/9v/2//b/9f/1
//P/8//z//P/9P/1//b/9v/0//P/8//0//b/9//3//f/9f/0//T/8//z//T/9v/5//3/
//8DAAgAFQAnAD8AXgCHAKsAywD0ACEBTwF7AZgBnQGNAV8BCwGpAFYAEwDZ/6r/iv9+
/4D/jf+j/7r/yv/R/9X/2v/f/+b/7f/x//T/9v/1//X/9P/y//D/8P/x//H/9f/2//f/
+P/2//X/9P/z//b/9v/2//f/+f/6//r/+v/5//j/9//3//j/+f/6//v/+v/6//r/+v/7
//v/+//7//z//P/8//z/+v/6//r/+//+//7///////7//v/9//z//v//////AAACAAMA
AwADAAEAAQABAAEAAgAFAAYABwAHAAcABwAIAAsADAAOAA8AEAARABMAFAAUABUAFgAZ
ABwAHQAfACEAIAAhACEAIgAjACUAJQAmACkAKQApACkAKAAnACcAJgAoACgAJwAnACQA
JAAjACIAIQAgAB8AHgAeABwAGgAXABQAEwARAA8ADgAOAA0ADQAJAAYABAABAAIAAQAB
AAAAAQAAAP3//P/6//n/+P/2//f/9//3//j/9v/0//P/8v/0//P/8//y//T/9P/y//L/
8P/v/+7/7v/w//D/8f/x/+z/7P/s/+z/7f/t/+3/7f/t/+3/7f/r/+n/6v/r/+v/7P/t
/+//8P/u/+z/7v/u//H/8f/y//L/9f/2//b/9v/2//X/9v/1//b/+P/5//v/+v/5//n/
+P/2//j/+P/4//v/+//7//v/+v/5//j/9//5//n/+v/6//b/9v/2//X/9f/2//b/9f/3
//f/9v/2//T/8//y//H/8//z//P/8//x/+//7//u/+7/7//v/+//7//v/+//7//s/+v/
6v/p/+r/6v/r/+z/6//q/+n/6P/p/+r/6v/r/+3/7f/t/+3/7P/r/+r/6f/q/+r/6v/r
/+v/6f/n/+f/6P/q/+r/6v/q/+r/6//t/+7/7v/v/+7/7f/t/+7/8P/x/+7/7f/s/+z/
7v/v//D/8f/x//L/8v/y//D/7//t/+3/7v/w//P/+P/2//X/8//u/+v/6//r/+v/6f/r
/+v/6v/n/+b/5P/k/+b/5v/n/+n/5v/k/+P/4v/j/+T/5P/l/+P/4//j/+P/4f/h/+H/
4P/h/+H/4v/k/+H/4f/g/9//4v/i/+P/4//l/+b/5P/j/+X/5//t//j/CQAfADkAWAB/
AKEAwwDwACMBWQGPAbIBtwGlAW0BDwGnAFgAFwDZ/6j/iP94/3b/f/+T/6j/tv+9/8X/
zv/X/9z/4f/j/+L/4v/i/+P/4//i/+T/5P/l/+X/4//i/+H/4P/k/+X/5v/n/+f/5v/l
/+X/5f/m/+b/5v/n/+j/6f/r/+j/5//m/+X/5//o/+n/6v/p/+n/6f/p/+r/6v/q/+r/
7P/s/+z/7f/s/+z/7f/t/+//8P/w//D/8P/x//H/8v/w//H/8f/x//T/9f/2//f/9f/3
//f/9//7//3///8CAAAAAAABAAEABAAFAAcACAAKAAsADAAPAA8ADwAQABEAEgAVABcA
GgAaABsAGgAaABsAGwAbABsAHQAdAB4AHgAbABoAGAAXABgAGAAXABYAEwASABEAEAAQ
AA4ADAAJAAgABwAFAAMAAAD+//v/+f/3//b/9v/1//P/8f/w/+7/7//u/+v/6v/r/+v/
6//q/+n/5//l/+T/5f/k/+T/5P/i/+H/4f/g/+D/4P/e/97/3//f/9//4P/e/9z/2//Z
/9j/2v/c/97/3v/d/9z/2//b/9v/2//Z/9r/3P/e/9//3f/d/97/3v/f/97/4f/i/+H/
4f/i/+L/4//k/+T/5P/m/+f/6v/r/+n/6v/q/+v/7f/t/+7/7v/s/+7/7v/u/+//7//v
/+//8f/x//H/8f/u/+3/7f/s/+v/7P/t/+3/7P/s/+v/6f/n/+f/5v/m/+b/5//o/+n/
6P/n/+b/5f/m/+X/5v/m/+X/5f/k/+P/4f/h/+H/4f/i/+P/5P/l/+T/4v/h/+D/4f/i
/+P/5P/i/+L/4f/h/+H/4f/h/+H/4f/h/+H/4f/f/97/3f/d/9//4f/h/+L/4f/g/9//
3v/g/+H/4//k/+f/6f/p/+n/5//m/+b/5f/n/+f/5//o/+f/5//n/+f/5//o/+j/6P/q
/+n/5//n/+X/5v/o/+z/7//v/+7/6v/m/+X/5P/j/+H/4//j/+L/4v/i/+H/4v/f/97/
3v/f/+H/4P/g/+D/3v/e/93/3f/d/93/3f/d/97/3//g/+D/3//d/9z/3P/e/9//3//f
/9//3v/e/93/3f/g/+L/4//l/+n/7//6/wkAIQA/AGYAkQC5AOUAFgFNAYUBuQHWAd0B
yQGLAScBxQByACUA3f+k/4D/dv94/4f/n/+y/7z/wf/F/8r/0f/Y/9//4//k/+T/4v/j
/+P/4v/i/+L/4//j/+X/5v/n/+j/6P/n/+b/5f/n/+j/6f/r/+n/6v/q/+r/6v/q/+r/
6//s/+3/7v/v/+//7v/t/+z/7v/v//D/8f/y//L/8v/y//D/8P/w//H/8//0//b/9//2
//b/9f/0//b/9//3//j/+v/7//v/+//6//v//P/9//7/AQACAAMAAgADAAQABgAHAAgA
CgALAA4ADwARABIAEgATABQAFwAZABsAHgAhAB8AIQAiACQAJQAnACcAKAApACkAKQAp
ACcAJwAoACgAKgAqACkAKQAnACYAJAAiACMAIgAhACAAIAAeABwAGQAXABUAEgAPAA4A
DgANAA0ACQAGAAQAAQACAAEAAQAAAAEAAAD9//z/+v/5//j/9v/3//f/9//4//X/9P/0
//T/9P/z//P/8v/0//T/8v/y/+//7//v//D/8v/y//P/8//u/+7/7v/u/+//7//v/+//
7//v/+//7f/t/+7/7//v//D/8f/z//T/8v/w//L/8v/1//X/9v/2//f/+P/4//j/9//3
//n/+f/8//7///8BAAAA//////7//v8AAAAAAAADAAMAAwADAAEAAQABAAEAAgADAAUA
BgADAAIAAQD//wEAAgACAAEAAwADAAIAAgAAAP///v/9//7///8AAAEA///9//3//P/+
/////////////////////v/9//z/+//+//7///8AAP///v/9//z//v/+//3//f/9//3/
/f/9//v/+//7//v/+//8//3////+//3//P/7//r//P/+//7//v/+//3//f/+//7///8B
AAEAAQABAAIABAAFAAQAAwACAAIABAAFAAYABwAGAAYABQAEAAUABQAEAAUABQAGAAgA
DAALAAsACgAGAAMAAwADAAMAAAABAAAA/v////7//P/8//3//P/8//3//P/6//n/+P/5
//r/+v/7//r/+f/4//f/+f/5//n/+P/6//n/+f/6//j/+f/5//n/+//6//r/+f/5//j/
9v/3//n///8FAA4AGwAvAEcAZACJALEA1QD8AC8BZQGXAboBywHJAaMBTwHpAJIASwAL
ANb/rv+U/4z/kf+h/7j/yP/R/9v/5P/p/+z/8f/z//T/9v/4//n/+f/4//j/+P/5//n/
+P/4//j/+P/6//v//P/9//z//P/8//3///8AAAAAAAAAAAAAAAABAP//////////AQAC
AAMABAAEAAMAAgABAAQABAAEAAQABAAEAAQABQAEAAQABQAFAAYACAAJAAoACQAJAAgA
CAAJAAsADAANAAwADQAOAA8ADQAPAA8ADwARABMAFQAYABgAGAAZABkAGwAdACAAIgAi
ACMAJAAnACgAKQArAC0ALgAxADMANgA2ADcANgA2ADoAOwA8AD0AOwA7ADwAPAA8ADwA
OwA7ADsAPAA8ADwAOgA4ADYANAAzADIAMQAvACwAKwApACcAIwAiACAAHwAdABwAHAAb
ABcAFQAUABIAEwASAA8ADgANAA0ADQAMAAoACQAIAAgACQAIAAgACAAHAAUABAACAAMA
BAADAAQAAwADAAMABAADAAIAAgABAAEAAgADAAQAAgABAAAA//8AAAEAAgABAAEAAgAD
AAMAAgABAAEAAAABAAAAAwAEAAQAAwADAAIAAwAEAAQABAADAAMABQAFAAMABAAEAAUA
BwAHAAgACAAHAAgABwAGAAkACQAJAAkACwALAAsACwAJAAkACgAKAAkACgALAAsACgAK
AAkABwAIAAkACQAKAAkACQAJAAkACAAHAAYABQAIAAcACAAIAAcABwAGAAUABwAHAAcA
BwAFAAUABQAFAAMAAgACAAIAAwAEAAUABgAFAAQAAgABAAIAAwAEAAUAAwADAAMAAwAC
AAIAAgADAAUABQAFAAUABAACAAIAAgACAAIAAwAFAAgACgAIAAkACAAHAAkACgAMAA0A
CwALAAsADAALAAsACwALAAwADgAPABAADgANAAsACwALAAwADgASABMAEwASAA4ACgAJ
AAgABwAJAAsACwAKAAgABgADAAIAAgACAAMABQAFAAQABAAEAAIAAgABAAEAAwADAAMA
AwACAAEAAAD+//////8AAAIAAAABAAEAAQD///7//v/9/wMAAgACAAMAAwADAAcADgAb
AC8ARwBmAI0AsQDRAPIAHwFPAX8BqAG7AbkBmQFNAeUAiAA/AAMA0v+u/5j/kv+X/6f/
uv/I/9P/2//i/+n/8v/5//3//v/8//r/+//7//r/+//8//7////+//7//v/+/wEAAQAB
AAEAAgACAAIAAwACAAIAAQAAAAEAAgADAAUAAwADAAMAAwAEAAQABAAEAAcABwAHAAcA
BQAEAAMAAgAFAAYABwAJAAkACAAIAAcACQAKAAoACgAMAA0ADQAOAA0ADQAMAAsADQAP
ABEAEwARABMAEwATABQAFQAWABgAGwAcAB4AHwAfAB8AIAAgACQAJQAmACkAKAApACsA
LQAvADEAMgA0ADcAOQA5ADoAOgA5ADgANwA6ADsAPQA+ADwAPAA7ADsAPAA8ADsAOgA7
ADoAOQA4ADQAMgAwAC0ALQAtACwAKwAoACYAIwAhACAAHgAdABsAHAAbABsAGgAYABYA
EgAQABIAEwAUABQAEwARAA8ADgAPAA4ADgAOAA4ADQANAAwACgAKAAgACAAIAAkACgAM
AAkACAAIAAcABQAGAAcACAAJAAkACQAJAAgABwAGAAMABgAIAAoACwAIAAcABwAGAAgA
BgAIAAgACwALAAwADAAKAAoACQAIAAoACwAOAA8ADgAOAA0ADQAPAA8AEAAQABIAFAAU
ABQAFAATABIAEQASABMAFAAVABMAEwAUABQAFAAUABQAEwAVABYAFgAVABQAEwARABAA
EwATAA==
         </WaveFormData>
      </LeadData>
      <LeadData>
         <LeadByteCountTotal>10000</LeadByteCountTotal>
         <LeadTimeOffset>0</LeadTimeOffset>
         <LeadSampleCountTotal>5000</LeadSampleCountTotal>
         <LeadAmplitudeUnitsPerBit>4.88</LeadAmplitudeUnitsPerBit>
         <LeadAmplitudeUnits>¦ÌV</LeadAmplitudeUnits>
         <LeadHighLimit>2147483647</LeadHighLimit>
         <LeadLowLimit>268435456</LeadLowLimit>
         <LeadID>V6</LeadID>
         <LeadOffsetFirstSample>0</LeadOffsetFirstSample>
         <FirstSampleBaseline>0</FirstSampleBaseline>
         <LeadSampleSize>2</LeadSampleSize>
         <LeadOff>FALSE</LeadOff>
         <BaselineSway>FALSE</BaselineSway>
         <ExcessiveACNoise>FALSE</ExcessiveACNoise>
         <MuscleNoise>FALSE</MuscleNoise>
         <LeadDataCRC32>1172808386</LeadDataCRC32>
         <WaveFormData>
VgBWAFYAVgA0ABIA8P/O/9D/0v/U/9b/2v/e/+L/5v/p/+z/7//y/+//7v/t/+z/7v/u
/+7/7v/u/+7/7v/u/+7/7v/u/+7/8P/w//D/8P/u/+7/7v/u/+//8P/x//L/8P/w//D/
8P/u/+7/7v/u//D/8P/w//D/7v/u/+7/7v/v//D/8f/y//L/8v/y//L/8v/y//L/8v/z
//T/9f/2//T/9P/0//T/9f/2//f/+P/6//r/+v/6//j/+P/4//j/+//8//3//v8AAAAA
AAAAAAMABAAFAAYABwAIAAkACgANAA4ADwAQABMAFAAVABYAFQAUABMAEgAVABYAFwAY
ABcAFgAVABQAEgASABIAEgASABIAEgASAA8ADgANAAwACgAKAAoACgAHAAYABQAEAAIA
AAD+//z//f/+////AAD8//r/+P/2//j/+P/4//j/9f/0//P/8v/y//L/8v/y//L/8v/y
//L/8P/u/+z/6v/t/+7/7//w/+3/7P/r/+r/6v/q/+r/6v/s/+z/7P/s/+v/6v/p/+j/
6f/q/+v/7P/q/+r/6v/q/+z/7P/s/+z/7f/u/+//8P/u/+7/7v/u//H/8v/z//T/9v/2
//b/9v/2//b/9v/2//j/+v/8//7/+//6//n/+P/5//r/+//8//v/+v/5//j/9v/2//b/
9v/3//j/+f/6//f/9v/1//T/9v/2//b/9v/0//T/9P/0//L/8v/y//L/9P/0//T/9P/z
//L/8f/w//H/8v/z//T/8f/w/+//7v/u/+7/7v/u//D/8P/w//D/7//u/+3/7P/t/+7/
7//w/+7/7v/u/+7/7P/s/+z/7P/t/+7/7//w/+3/7P/r/+r/7f/u/+//8P/w//H/8v/z
//L/8v/y//D/8f/z//X/9v/1//T/9P/0//b/9f/1//X/9//4//j/+P/3//b/9f/1//f/
+v/+/wEA///7//X/8P/y//P/8//0//L/8v/x//D/7f/r/+r/6v/t/+3/7v/v/+3/6//p
/+f/5//o/+j/6f/p/+n/6f/p/+f/5//n/+f/5//o/+r/6//q/+n/6f/o/+j/6f/q/+v/
6//r/+v/7P/u//X/AAARACUAPABcAIEApwDOAP4AMgFsAaEByQHbAdABmgFEAeoAnwBc
ACAA9P/X/8b/vf+//8n/0P/T/9f/2//f/+T/6P/r/+n/5v/k/+b/5f/l/+T/5f/m/+j/
6f/m/+b/5f/k/+X/5v/n/+j/5v/n/+j/6P/p/+n/6P/n/+j/6f/r/+3/6v/p/+n/6P/p
/+r/6//s/+r/6v/r/+v/6v/q/+n/6f/s/+3/7v/w/+3/7f/s/+v/7f/t/+3/7f/t/+7/
7v/v/+3/7f/u/+7/8f/y//X/9//0//T/8//z//T/9f/3//n/+//8//z//f/9//3//f//
/wIAAwAHAAkACQAKAAoACQALAA0ADgAPAA8AEQASABIAEQARABIAEgAUABUAFQAVABUA
FAATABEAEQASABMAFAARABEAEQARAA4ADAAKAAgACAAIAAgACQAFAAQAAQD//wAAAAD/
/////v/9//z/+v/5//j/9v/2//b/9v/2//f/9v/2//X/8//y//P/8//0//L/8v/y//L/
8f/w//D/7//v//D/8f/y/+//7v/u/+3/7v/u/+7/7//t/+7/7v/u/+7/7f/t/+3/7v/v
//D/8v/v/+//7//u/+//8P/x//P/8f/x//L/8//x//L/8//z//T/9f/2//j/9//3//f/
9v/3//n/+v/7//n/+v/6//v/+//7//z//P/+//7//v/+//3//P/8//v/+//8//3//v/8
//z//P/7//n/+f/5//n/+//8//3//v/7//n/+P/3//j/+P/4//n/9//4//j/+P/2//b/
9v/1//f/+P/5//v/+P/3//b/9f/2//f/9//4//f/9v/1//T/9P/1//X/8//0//X/9v/4
//f/9f/0//T/9f/1//X/9v/0//X/9f/1//X/9v/z//L/9v/4//f/9v/1//T/8v/0//X/
9v/4//r/+//8//j/+P/5//r//P/8//z//f/8//z/+//7//n/+//8//z//f/9//3//f/8
//z//f///wMAAwABAP3/+v/5//n/+P/3//b/9f/z//P/8//y//L/8P/w/+//7//x//H/
8f/x/+//7v/u/+3/7f/t/+3/7f/u/+//8P/x/+7/7P/r/+v/7P/t/+7/8P/u/+3/7f/t
/+v/6//t/+//8v/2//n//v8HABUAKgBEAGcAjQCyANoABgE2AWEBiwGpAbABmgFcAQQB
sQBqACwA/P/d/8j/u/+7/8X/0v/Z/93/3//f/+D/4v/l/+f/6v/u/+z/6//r/+r/6P/o
/+n/6f/r/+z/7P/s/+r/6v/q/+r/6v/r/+z/7P/v/+//7v/t/+z/6//r/+v/7P/t/+//
8P/v/+7/7f/s/+z/7P/t/+3/7//w//D/8f/w/+//7v/u//D/8f/x//H/7//v/+//7//v
//D/8P/x//P/8//0//T/8//y//P/8//0//b/9//5//f/9//4//n/+//8//z//f8BAAEA
AQADAAEAAQAEAAUABwAKAAwADQALAA0ADgAPABEAEwAUABQAFQAVABYAFgAUABUAFQAV
ABcAGAAZABkAFgAWABYAFgAVABUAFQAVABYAFAASABAADgAMAAoACQAJAAoACQAJAAUA
BAACAAEAAQABAAEAAAABAAAA/v/+//z/+v/4//f/+P/6//v/+//4//f/9f/0//T/9P/0
//T/9P/0//X/9f/y//L/8v/y//P/9P/2//f/8//y//H/8f/x//L/8v/y//L/8f/x//H/
7//v/+//8P/w//H/8v/y//D/8P/w//H/7//v//D/8f/z//T/9f/1//T/8//y//L/8//1
//f/+P/2//f/9//3//f/+P/4//n/+v/7//3//v/9//z/+//6//v//P/+/////P/8//z/
/P/8//z//P/7//z//f/+/////f/8//v/+v/7//v//P/9//3//P/7//v/+//8//z//P/8
//z//P/7//j/+P/4//n/+//7//v/+//5//n/+P/4//r/+v/6//r/+v/7//v/+f/3//f/
9//4//r/+f/5//r/+P/3//b/9v/2//f/9//3//z//P/6//j/9v/2//b/9v/3//r//P/+
//7//v/9//z//P/8//3//v8AAAAAAAABAAEAAAD+//3//v8BAAMABAADAAEA///9//3/
/v8AAAMABgAHAAYAAwD9//v/+v/4//n/+v/7//v/+P/3//X/9P/2//b/9f/1//f/9//3
//f/9P/y//H/7//y//P/9P/1//P/8//z//P/8//y//L/8//z//P/8//0//P/8f/w/+//
8f/z//X/9f/2//b/9f/6/wEADQAgADQAUQB1AJYAtADaAAQBMQFfAYcBnAGcAXoBLgHT
AIQARAAOAOf/0v/H/8H/xf/O/9P/2f/d/9//4v/m/+v/7//y//D/7v/t/+3/7P/s/+z/
7f/t/+//8P/w//D/7//u/+3/7P/u/+//8P/w/+//7//u/+3/7//v//D/8f/v/+//8P/w
//D/8P/w//D/8v/y//P/8//z//L/8P/v/+//7//v//D/8P/x//H/8f/x//H/8f/x//L/
9P/1//f/9P/z//P/8v/z//T/9//5//f/+P/4//n/+f/5//r/+////wAAAAABAAIAAQAA
AAEAAgADAAcACQAIAAoACwALAAkACwAMAA0AEAATABUAFgAWABUAFQAUABYAFwAXABcA
GAAYABgAFwAUABQAFAAUABQAFQAWABcAFQASAA8ADAAMAAwADAANAAwADAAKAAkABQAE
AAIAAQACAAMABAAEAAAA/v/7//r/+v/6//r/+//5//r/+v/5//X/9f/0//T/9v/2//b/
9v/z//L/8v/x//H/8v/z//T/8v/y//P/8//x//D/7//v//H/8v/y//L/8f/v/+7/7f/v
/+//7//w/+7/7//w//D/7P/s/+z/7f/w//H/8//1//T/9P/0//P/9f/1//X/9v/2//f/
+P/4//b/9//3//f/+P/6//v//f/8//v/+//6//z//P/8//z//v/+///////8//z//P/8
//3//v///////v/9//z/+//8//z//P/8//7//f/9//3/+//6//n/+f/6//z//f/+//v/
+v/5//f/9//4//n/+//7//v/+//7//r/+f/3//b/9//4//n/+v/5//n/+P/1//b/9//4
//r/+P/3//f/+P/2//X/9P/0//X/9//4//n/+P/4//b/9P/2//j/+P/4//j/9v/4//n/
+v/7//z//P/8//v//P/+/wAA/f/8//v/+//9//7//v//////AQACAAIAAAD///7//f//
/wAAAgAFAAYABQACAP3/+//7//z//P/6//r/+v/5//b/9f/z//L/8//0//T/9f/0//P/
8v/x//P/8v/y//H/7//v/+//7//v/+//7//v//H/8P/w//H/8P/v/+7/7v/v/+//8P/x
//H/7//v/+//8P/0//n/AAANAB0ALgBGAGcAjQCyANwADgFCAXcBpwHDAcgBsAFsARIB
wQB8AD4ACADj/8z/vf+7/8H/zP/V/9n/3f/h/+b/6P/p/+v/6P/o/+r/6f/p/+j/6v/q
/+v/6//q/+r/6f/o/+v/7P/t/+7/6//r/+v/6v/r/+v/6v/p/+n/6f/q/+v/6v/p/+n/
6P/r/+z/7f/u/+3/7P/s/+v/7P/s/+v/6//s/+3/7v/w/+3/7f/s/+v/7P/t/+7/7//u
/+7/7f/t/+//7//w//D/8v/y//T/9f/0//T/8//z//b/9//5//v//P/8//v/+///////
//8BAAMAAwAGAAcABQAGAAYABQAIAAsADQAPAAwADQANAAwADgAPABEAEgASABMAEwAT
ABMAEgARAA8ADwAQABEAEgAQAA8ADgANAA4ADAAKAAgACAAIAAgACQAGAAQAAAD9//7/
/v/9//3/+//7//v/+v/7//r/+P/4//n/+P/3//f/9P/0//P/8f/y//P/8//0//H/8P/v
/+7/7//u/+7/7f/s/+z/7P/s/+v/6v/q/+n/6v/q/+r/6//q/+r/6f/o/+r/6f/p/+n/
6f/p/+n/6v/p/+n/6f/o/+j/6v/s/+//7v/t/+3/7f/t/+7/7//v//D/8f/y//T/8f/x
//H/8P/z//X/9v/3//b/9v/1//X/9f/1//b/9v/2//b/9v/2//T/9P/1//X/9f/2//f/
+P/3//b/9f/z//X/9f/1//X/9v/2//b/9v/0//P/8//z//T/9P/0//X/8v/y//H/8P/y
//L/8v/x//L/8v/y//P/8v/x//D/7//w//H/8f/y//H/8P/v/+7/7//x//L/8f/z//P/
8//0//P/8f/w//D/8//z//P/9P/x//H/8P/v/+7/8P/y//T/9P/y//L/8v/y//D/8v/z
//T/9v/4//n/+v/3//b/9v/2//f/+P/5//v/+v/6//n/+f/3//n/+v/6//v/+//7//v/
+f/6//z///8DAAMAAQD9//j/9//3//b/9v/2//b/9f/2//X/8//y//H/8P/u/+3/7//v
/+//7//v/+7/7v/t/+z/6//q/+n/7P/t/+7/7//u/+z/6//r/+z/7f/u//D/7//t/+z/
6//n/+n/6//t//D/9P/7/wIADQAdADQAUgB7AKEAyAD2ACYBWgGLAa8BwQG8AYwBPAHk
AJsAWgAeAPL/1f/C/7v/v//L/9T/2//d/93/3//g/+L/5f/n/+j/6v/q/+n/6f/o/+f/
5v/m/+X/5v/o/+n/6v/o/+j/6P/o/+j/6f/q/+r/7f/t/+z/6//q/+n/6f/p/+r/6//t
/+7/7P/s/+z/7P/u/+7/7//v//D/8P/v/+//7f/t/+3/7v/v//H/8v/z//H/8f/x//H/
8f/y//L/8//z//P/9P/0//L/8v/0//X/9//4//j/+f/3//f/+P/5//3//v/+////AwAD
AAMABQAEAAMABQAFAAgACgALAAsACQALAAwADQANAA8AEAAQABMAEwAUABQAEwATABIA
EQATABQAFQAVABMAEgARABAADwAPAA8ADwAPAA4ADQAMAAkACAAHAAcABgAGAAQAAwAB
AAAA/v/9//3//f/9//z//f/8//r/+v/3//b/9f/1//f/+P/4//f/9f/1//T/9P/0//T/
9P/0//P/8v/y//H/7v/u/+7/7v/w//D/8f/x/+//7v/t/+3/6//s/+z/7P/u/+3/7f/t
/+v/6//r/+z/7v/v//D/8P/s/+z/7P/t/+3/7f/u/+//8f/y//P/8//x//H/8f/y//P/
9f/3//j/9//3//b/9f/1//b/9v/3//n/+f/6//r/+P/4//j/+P/5//r//P/9//v/+v/5
//j/+P/4//j/9//5//n/+f/5//f/9v/1//T/9//3//j/+f/4//b/9P/z//P/9P/0//T/
9f/2//f/9//1//T/8//z//X/9f/1//X/8//z//L/8v/y//L/8v/y//T/9f/1//P/8f/x
//H/8v/0//P/8//0//L/8f/w//D/8P/x//H/8f/2//b/9P/z//L/8f/w//L/9P/1//b/
9//4//j/+P/0//T/9f/2//j/+P/4//n/+P/4//f/9//5//v//P/8//z/+//6//n/+P/4
//n/+//+/////v/7//f/9f/0//L/8//0//X/9f/0//P/8f/w/+//7v/s/+v/7P/t/+7/
7//t/+z/7P/r/+v/6//r/+v/6//r/+v/6//p/+j/6P/p/+r/6//s/+7/7f/r/+r/6f/p
/+v/7f/v/+7/8P/z//j///8NACAAOABbAH8AoADEAOwAGAFFAXEBjwGYAYYBUAH6AKUA
YAAiAPL/0//C/7n/uf/D/87/1f/V/9f/2f/c/+D/5f/p/+r/6v/p/+f/5v/k/+T/5P/l
/+X/5//o/+j/6P/n/+b/5f/k/+X/5//p/+r/6f/p/+j/5//p/+n/6v/r/+v/6//s/+z/
6//q/+n/6P/r/+z/7v/v/+//7v/s/+v/7f/t/+3/7v/w//H/8f/x//D/7//u/+3/7v/w
//H/8//x//H/8v/y//L/8v/0//X/9//4//j/+f/4//f/9//3//v//P/8//3//f/9//3/
////////AgADAAYACAAJAAkABwAJAAoACwANAA8AEAAQABEAEQASABIAEgATABMAEwAU
ABQAFAATABAAEAAQABAAEQARABEAEQAQAA4ADAAKAAkACAAHAAcABgAGAAQAAwD///7/
/P/7//z//f/+//7//P/6//f/9v/3//b/9f/1//X/9v/2//X/8f/x//D/8P/x//L/8//0
//H/8P/w/+//8P/w//D/8P/w//D/8f/x/+3/7P/r/+v/7P/u/+//8P/u/+3/7f/t/+v/
6//r/+z/7v/v//D/8P/s/+z/7P/t/+7/7//x//P/8f/y//P/8//z//P/8//0//b/9//4
//j/9//3//b/9f/2//j/+f/7//v/+//8//z/+v/6//r/+v/7//z//v////3//P/7//r/
+//8//3//f/7//v/+//7//r/+v/6//r/+//7//z//f/8//r/+P/3//j/+v/7//z/+v/6
//r/+f/4//j/+P/5//v/+//7//v/+v/5//f/9v/3//j/+f/6//j/+f/5//f/9//3//f/
+P/6//n/+f/6//n/9//1//T/+P/5//n/+v/4//j/+P/4//b/+P/5//r//f/+//7//v/6
//r/+//8//7//v/+////AAAAAP///////wEAAgACAAQAAwACAAEAAAAAAAEAAwAGAAcA
BgADAP7//f/9//z/+v/6//r/+f/5//n/+P/4//b/9v/1//X/9//3//f/9//1//T/9P/z
//P/8//z//P/9f/1//X/9f/0//L/8f/x//L/8//0//b/9P/z//P/8//x//P/9f/3//r/
/v8BAAQACwAZACwARABlAIkArADSAP4AKAFVAXkBiwGMAXABLgHYAIkASAAQAOb/zf/A
/7v/vf/L/9r/4f/j/+P/4//m/+j/7f/x//L/9P/y//H/8f/w/+7/7v/v/+//8P/y//P/
9P/z//L/8f/w//D/8f/y//L/8//z//L/8f/v/+//8P/x//P/8//0//T/8v/y//L/8v/0
//T/9f/1//b/9v/1//X/8//z//P/9P/1//f/+P/5//j/9//2//X/9//4//j/+f/7//v/
/P/8//v/+v/7//v//P/+////AQAAAP///////wMABAAEAAUABQAFAAUABwAFAAUACAAJ
AAwADgAPAA8ADQAPABAAEQARABMAFAAUABUAFQAWABYAFQAVABQAEwAVABYAFwAXABQA
FAAUABQAEwATABMAEwAUABIAEAAOAAsACgAJAAkACgAKAAgABwADAAIAAAD/////////
//7//v/+//3//v/8//r/+P/3//j/+v/7//v/+P/3//X/9P/0//T/9P/0//X/9P/0//P/
8f/w/+//7v/v//D/8v/z/+//7v/t/+3/7f/u/+7/7v/w/+//7//v/+7/7f/s/+z/7v/v
//D/8P/u/+7/7v/v//H/8f/y//P/9f/2//f/9//2//X/9P/0//X/9//5//r/+P/5//n/
+f/5//r/+v/7//3//f/+//7//f/8//v/+v/8//z//f/9//r/+v/6//r/+v/6//r/+f/5
//n/+f/5//b/9v/2//b/9//3//j/+f/4//b/9P/z//X/9v/2//b/9v/2//b/9f/z//L/
8f/x//L/8//0//X/8//z//L/8v/0//T/9P/0//L/8//z//H/7//v/+//8P/x//H/8v/0
//L/8f/u/+7/7v/v//D/8f/y//L/9P/1//b/9f/2//b/9v/1//b/+P/6//f/9v/1//X/
9//4//j/+f/7//3//v/+//3/+//5//f/+v/8////AwACAAEA/v/5//j/9//3//b/9v/2
//b/9f/0//P/8f/w//H/8v/y//P/8P/v/+7/7f/u/+7/7//v//H/8f/x//H/8P/v/+7/
7f/w//D/8f/z//L/8f/w//D/8v/x//H/8f/1//P/8//x//L/9P/5/wIADwAfADIATgBv
AI8AsgDeAAwBQAF1AZ8BswGwAYwBQAHkAJkAWgAiAPb/2//K/7//vf/J/9T/2//f/+X/
6f/u//D/8//z//L/8P/x//H/8v/y//L/8v/z//P/8v/y//H/8P/x//L/8//0//P/8//z
//L/8//z//L/8f/0//X/9//5//b/9f/1//T/9f/2//f/+P/2//b/9//3//b/9v/1//X/
9v/3//j/+v/5//n/+P/3//j/+f/6//v/+f/6//r/+//7//v//P/8//7//v8AAAEAAAAA
AP////8CAAMABQAHAAgACAAHAAcACwALAAsADQAPAA8AEgATABMAFAAUABMAFAAXABkA
GwAYABkAGQAYABkAGQAaABoAGwAdAB4AHwAdABwAGwAZABoAGgAaABoAFwAXABcAFwAW
ABQAEgAQABEAEAAPAA8ADQAMAAkABwAGAAYABQAFAAQAAwACAAAAAQAAAP7//v////7/
/f/9//z//P/7//n/+P/5//n/+v/5//j/9//2//X/9P/0//P/9P/0//T/9P/x//D/8P/v
/+//8P/x//P/8v/y//H/8P/w/+//7//v//D/8f/y//T/8//z//P/8v/x//L/8//1//P/
8//0//X/8//0//X/9f/2//f/+P/6//j/+f/6//r//P/9//3//f/7//z//P/9//v/+//8
//z//f/+////AAD9//z//P/7//v//P/9//7//f/8//v/+f/5//n/+f/5//r/+v/6//r/
+P/3//f/9//5//j/9//3//b/9v/1//T/9P/0//T/8//1//b/9//5//b/9f/0//P/9P/1
//X/9v/1//T/8//y//L/8//z//H/8//z//P/9P/z//H/8P/w//D/8//0//T/8//y//H/
8P/w//L/8//0//f/+P/4//j/9P/0//X/9v/4//j/+P/5//r/+v/5//n/9//5//r/+v/8
//v/+v/5//f/+P/6//3/AQABAP//+//2//X/9f/0//T/9P/0//P/8//z//L/8v/x//D/
7v/t/+7/7//w//H/7//u/+7/7f/t/+3/7f/t/+//7//v/+//7v/s/+v/6//t/+3/7f/u
/+z/6//r/+v/6//t/+//7//y//b/+/8CAA0AHQA0AFYAfwCnANIAAgEyAWYBmwHDAdUB
0gGmAVYB/gCxAGgAKAD2/9X/wv+7/7//zf/Y/9v/3f/d/9//4P/k/+n/6//u/+7/7f/r
/+r/6P/m/+b/5//n/+r/7P/t/+7/6//q/+n/6P/p/+v/7f/u/+//7//u/+3/6//r/+z/
7f/u/+//8f/y//H/8P/v/+7/7//w//L/8//y//L/8f/x/+//7//v//D/8f/z//T/9f/0
//P/8v/x//P/9P/0//X/9f/1//b/9v/0//T/9v/3//j/+v/7//3/+//7//z//f///wAA
AAABAAUABQAFAAcABgAFAAcABwALAA4AEAARAA8AEQASABMAEwAVABYAFgAXABcAGAAY
ABYAFwAXABcAGgAaABoAGQAXABYAFQAUABMAEwATABMAFAASABAADgAMAAoACAAHAAcA
CAAHAAcABAACAP///f/////////+//3//P/6//r/9//2//X/9f/3//j/+P/3//P/8//y
//L/8v/y//L/8v/x//D/8P/v/+z/7P/s/+z/7f/u//D/8f/t/+z/6//r/+v/7P/s/+z/
7P/r/+v/6//p/+n/6f/q/+z/7f/u/+7/6v/q/+r/6//s/+3/7//x//H/8v/z//P/8f/x
//H/8v/z//X/9//4//b/9//3//f/9//4//j/+f/7//v//P/8//v/+v/5//j/+f/6//z/
/f/6//r/+v/6//z//P/8//v/+//7//v/+//4//j/+P/4//n/+f/6//v/+f/4//f/9//5
//r/+v/6//j/+P/4//f/9P/0//T/9f/2//f/+P/5//f/9//2//b/+P/4//j/+P/4//n/
+f/3//X/9f/1//b/+P/3//f/+P/4//f/9v/2//T/9v/4//j/+P/4//b/+P/5//r//f/+
//7//v/+//7///8AAP///v/9//3/AAAAAP/////9////AAAAAAIAAQAAAP////8AAAIA
BQAFAAUAAwD///3//f/+//7//P/8//z/+//8//v/+f/4//j/+P/3//f/9v/1//T/8//2
//b/9//3//b/9f/0//P/8//z//P/8//1//T/9P/1//P/8//z//T/9v/1//X/9f/1//P/
8f/x//T/+P///wQADwAfADAARABlAIkArgDUAAQBNAFlAZEBrQG2AaABZAEOAb0AeAA8
AAwA6//W/8f/wf/J/9T/2//h/+f/6f/s/+z/7f/v//D/8P/x//H/8v/y//D/8P/x//H/
8f/y//L/8v/1//b/9//4//X/9f/1//T/9v/3//f/9//3//f/+P/5//f/9//4//j/+v/6
//r/+v/5//j/+P/3//n/+v/6//v/+//7//v//P/8//3//f/9//7///8AAAEAAAAAAP//
//8BAAEAAgACAAAAAAACAAMAAQACAAIAAwAEAAUABwAJAAoACgAJAAkADAANAA4AEQAP
AA8AEgATABIAFAAVABUAFgAZABsAHQAcAB0AHQAcACAAIQAjACQAIgAjACMAIwAiACIA
IgAhACEAIgAjACQAIgAhACAAHwAfAB4AHQAcABkAGAAXABcAFAAUABIAEQAQABAADwAP
AAwACwAKAAgACAAIAAcACAAFAAQAAwADAAEAAgACAAEAAgADAAMABAABAAAA///+//7/
/v///////v/+//7//v/9//z//P/7//r/+v/6//v/+v/6//n/+P/5//n/+v/7//n/+f/5
//r/+f/5//n/+P/3//j/+f/7//j/9//3//f/+f/6//v/+//5//n/+f/6//j/+f/6//r/
/P/9//3//f/7//z//P/9//////8AAAAAAAAAAAAAAAD+//7/////////AAABAAIAAQAA
AP///f/+////AAABAP7//v/+//7//v/9//3//f/+//7//v////7//v/9//z//f/+////
///+//7//v////7//f/8//v//P/9//3//v/9//z/+//6//v//f/+//3//f/9//3//v/8
//v/+//8//3//f/9//7//P/8//z//P/8//z//v8AAAEAAgACAAIAAQAAAAEAAgAEAAYA
BAAEAAQABQAEAAQAAwADAAQABwAJAAoACQAHAAUAAwAFAAYACAALAA0ADQALAAcAAgAB
AAEAAAABAAIAAwADAAEA///8//r/+//8//z//f/7//v/+//7//v/+v/6//n/+//7//v/
+//6//n/+P/3//j/+P/5//v/+f/5//n/+v/5//f/9v/1//v/+//7//v/+v/8//3/AgAN
AB0AMABIAGcAiQCoAMoA8gAgAU0BewGbAaYBlgFgAQoBsQBqADAAAgDl/9T/yf/F/83/
1v/b/9//5f/p/+z/8P/1//X/9v/y//L/8f/x//D/8f/y//T/9f/0//T/8//y//P/9P/1
//b/9v/3//j/+P/4//f/9f/z//T/9f/3//n/+P/3//f/9v/4//j/+P/4//r/+v/7//v/
+f/4//b/9f/3//n/+//+//v/+//6//n/+//7//v/+//9//7//v////7//f/9//z//f/+
/wEAAwACAAIAAQABAAMAAwAEAAUACQAKAAoACwAMAAsACgALAAwADQARABMAEwAUABQA
EwAUABcAGQAbAB0AHwAgACAAIAAfAB8AHgAhACMAJAAlACMAIgAhAB8AHwAgACEAIgAh
ACEAIQAhAB4AHAAaABgAGAAYABgAGQAXABYAEwARABEAEAAOAA0ADwAPAA8ADgAMAAoA
BwAGAAgACAAIAAkABgAGAAUAAwACAAMAAwAEAAQABAAEAAQAAQAAAAAA/////wAAAQAC
AAEAAAAAAP/////+//3//f///wAAAAAAAP3/+//6//n//P/9//7/AAD9//3//f/8//v/
/P/9/////////wAAAQAAAAAAAAD//wAAAQACAAQAAgADAAQABAAEAAUABQAFAAcACAAI
AAkACAAHAAcABgAJAAoACwAMAAsACgAKAAkACgAKAAoACgAMAAwADAALAAkACQAJAAkA
CgAMAA==
         </WaveFormData>
      </LeadData>
   </Waveform>
</RestingECG>
