# Supplementary material for: Detection of Left Atrial Enlargement Using a Convolutional Neural Network-Enabled Electrocardiogram
Source: Front Cardiovasc Med. 2020 Dec 17;7:609976. doi: 10.3389/fcvm.2020.609976 (PMC7773668; doi:10.3389/fcvm.2020.609976)
Supplement: Supplementary file 5 [file Data_Sheet_5.ZIP › normal4/1802037148_6060_0000000T.XML]

<?xml version="1.0" encoding="Windows-1252"?>
<!DOCTYPE RestingECG SYSTEM "restecg.dtd">
<RestingECG>
   <PatientDemographics>
      <PatientID>1802037148</PatientID>
      <PatientAge>69</PatientAge>
      <AgeUnits>Years</AgeUnits>
      <Gender>Male</Gender>
      <PatientLastName>cuigecheng</PatientLastName>
   </PatientDemographics>
   <TestDemographics>
      <DataType>Resting</DataType>
      <Site>1</Site>
      <AcquisitionDevice>MAC55</AcquisitionDevice>
      <Status>Unconfirmed</Status>
      <Priority>Normal</Priority>
      <AcquisitionTime>10:40:38</AcquisitionTime>
      <AcquisitionDate>05-13-2017</AcquisitionDate>
      <CartNumber>1</CartNumber>
      <AcquisitionSoftwareVersion>009C</AcquisitionSoftwareVersion>
      <XMLSourceVersion>MAC5000 v1.0</XMLSourceVersion>
   </TestDemographics>
   <RestingECGMeasurements>
      <VentricularRate>67</VentricularRate>
      <AtrialRate>67</AtrialRate>
      <PRInterval>158</PRInterval>
      <QRSDuration>96</QRSDuration>
      <QTInterval>404</QTInterval>
      <QTCorrected>426</QTCorrected>
      <PAxis>76</PAxis>
      <RAxis>60</RAxis>
      <TAxis>-1</TAxis>
      <QRSCount>11</QRSCount>
      <QOnset>226</QOnset>
      <QOffset>274</QOffset>
      <POnset>147</POnset>
      <POffset>205</POffset>
      <TOffset>428</TOffset>
      <ECGSampleBase>500</ECGSampleBase>
      <ECGSampleExponent>0</ECGSampleExponent>
   </RestingECGMeasurements>
   <Diagnosis>
      <Modality>Resting</Modality>
         <StatementCount>7</StatementCount>
         <LabelText>12SL Õï¶Ï³ÂÊö</LabelText>
      <DiagnosisStatement>
         <StmtText>ñ¼ÐÔÐÄÂÉ</StmtText>
      </DiagnosisStatement>
      <DiagnosisStatement>
         <StmtText>°éÆµ·¢</StmtText>
      </DiagnosisStatement>
      <DiagnosisStatement>
         <StmtText>ÊÒÐÔÔç²«</StmtText>
      </DiagnosisStatement>
      <DiagnosisStatement>
         <StmtFlag>ENDSLINE</StmtFlag>
         <StmtText>¶þÁªÂÉ</StmtText>
      </DiagnosisStatement>
      <DiagnosisStatement>
         <StmtFlag>ENDSLINE</StmtFlag>
         <StmtText>×óÐÄÊÒ·Ê´óµÄµçÑ¹±ê×¼</StmtText>
      </DiagnosisStatement>
      <DiagnosisStatement>
         <StmtFlag>ENDSLINE</StmtFlag>
         <StmtText>QRS-T ½Ç¶ÈÒì³££¬¿É¿¼ÂÇÎªÔ­·¢ÐÔT²¨¸Ä±ä</StmtText>
      </DiagnosisStatement>
      <DiagnosisStatement>
         <StmtFlag>ENDSLINE</StmtFlag>
         <StmtText>Òì³£ ECG</StmtText>
      </DiagnosisStatement>
   </Diagnosis>
   <Waveform>
      <WaveformType>Rhythm</WaveformType>
      <WaveformStartTime>0</WaveformStartTime>
      <NumberofLeads>8</NumberofLeads>
      <SampleType>CONTINUOUS_SAMPLES</SampleType>
      <SampleBase>500</SampleBase>
      <SampleExponent>0</SampleExponent>
      <HighPassFilter>16</HighPassFilter>
      <LowPassFilter>150</LowPassFilter>
      <ACFilter>NONE</ACFilter>
      <LeadData>
         <LeadByteCountTotal>10000</LeadByteCountTotal>
         <LeadTimeOffset>0</LeadTimeOffset>
         <LeadSampleCountTotal>5000</LeadSampleCountTotal>
         <LeadAmplitudeUnitsPerBit>4.88</LeadAmplitudeUnitsPerBit>
         <LeadAmplitudeUnits>¦ÌV</LeadAmplitudeUnits>
         <LeadHighLimit>2147483647</LeadHighLimit>
         <LeadLowLimit>268435456</LeadLowLimit>
         <LeadID>I</LeadID>
         <LeadOffsetFirstSample>0</LeadOffsetFirstSample>
         <FirstSampleBaseline>0</FirstSampleBaseline>
         <LeadSampleSize>2</LeadSampleSize>
         <LeadOff>FALSE</LeadOff>
         <BaselineSway>FALSE</BaselineSway>
         <ExcessiveACNoise>FALSE</ExcessiveACNoise>
         <MuscleNoise>FALSE</MuscleNoise>
         <LeadDataCRC32>2025920954</LeadDataCRC32>
         <WaveFormData>
zP/M/8z/zP/L/8r/yf/I/8j/yP/I/8j/x//G/8X/xP/B/8D/v/++/7v/uv+5/7j/uP+4
/7j/uP+1/7T/s/+y/7L/sv+y/7L/sf+w/6//rv+s/6z/rP+s/6r/qv+q/6r/qP+o/6j/
qP+m/6b/pv+m/6P/ov+h/6D/nv+e/57/nv+d/5z/m/+a/5r/mv+a/5r/mP+Y/5j/mP+Y
/5j/mP+Y/5b/lv+W/5b/lv+W/5b/lv+Y/5j/mP+Y/5j/mP+Y/5j/mP+Y/5j/mP+a/5r/
mv+a/5z/nP+c/5z/nP+c/5z/nP+e/57/nv+e/6D/oP+g/6D/oP+g/6D/oP+i/6L/ov+i
/6L/ov+i/6L/o/+k/6X/pv+m/6b/pv+m/6b/pv+m/6b/qP+o/6j/qP+q/6r/qv+q/6v/
rP+t/67/sP+w/7D/sP+w/7D/sP+w/7L/sv+y/7L/sv+y/7L/sv+z/7T/tf+2/7j/uP+4
/7j/u/+8/73/vv/C/8T/xv/I/8j/yP/I/8j/zP/O/9D/0v/V/9b/1//Y/9r/2v/a/9r/
2//c/93/3v/e/97/3v/e/+H/4v/j/+T/5P/k/+T/5P/i/+L/4v/i/+P/5P/l/+b/5f/k
/+P/4v/g/+D/4P/g/+D/4P/g/+D/4P/g/+D/4P/i/+L/4v/i/+D/4P/g/+D/4P/g/+D/
4P/g/+D/4P/g/+D/4P/g/+D/4v/i/+L/4v/i/+L/4v/i/+P/5P/l/+b/6P/q/+z/7v/w
//D/8P/w//H/8v/z//T/8v/y//L/8v/y//L/8v/y//L/8v/y//L/8P/w//D/8P/w//D/
8P/w/+7/7P/q/+j/5v/m/+b/5v/k/+T/5P/k/+T/5P/k/+T/5v/m/+b/5v/l/+P/4v/h
/+P/5P/k/+T/5P/k/+T/5P/j/+H/4//j/+P/5P/l/+X/4//j/+b/5//n/+n/6f/p/+j/
6P/p/+n/6f/p/+n/6v/r/+v/6//r/+z/7P/s/+z/7P/q/+n/6P/m/+X/5P/k/+T/4//j
/+P/4f/h/+H/4f/h/+D/4P/f/+H/4f/h/+L/4v/h/+H/4f/h/+H/4P/g/+H/4f/h/+H/
3//e/97/4P/d/9z/3P/W/9T/1//a/+H/7f/5/wUAFgArAD0ASwBUAFoAWgBWAE0ANwAZ
AAMA9f/m/9j/zv/M/8v/z//U/9T/0f/V/9n/2f/Z/9v/2//c/97/3v/f/9//3//g/+D/
4P/i/+L/4v/i/+T/5f/l/+X/5v/l/+X/5//l/+X/5v/m/+b/5//n/+f/5//n/+f/6P/r
/+v/6//q/+j/6P/o/+j/6v/r/+v/6//q/+r/6f/p/+f/6f/r/+v/6//r/+v/6//r/+3/
7f/w//H/8f/z//X/9f/1//b/9//4//n/+v/8//7///8AAAAABQAHAAsAEAARABIAEwAU
ABYAGAAYABgAGQAbABsAHQAfACAAIQAhACAAIQAgAB8AIwAlACUAIwAjACYAJgAmACUA
JQAjACUAJAAkACUAJQAkACIAIQAgAB4AHQAdABwAGgAbABsAGQAbABwAHAAcABkAGAAX
ABYAFAASABAADgAMAAwADAAMAAoACgAKAAoACAAIAAgACAAIAAgACAAIAAYABgAGAAYA
BgAGAAYABgAEAAQABAAEAAYABgAGAAYABgAGAAYABgAGAAYACAAMAA4ADgAOABIAFAAW
ABgAHAAgACYALAAwADQANgA6AEAARABEAEoAUgBWAFwAZABoAGgAagBoAGAAXABeAF4A
WgBaAFwAXgBgAGQAagBuAHQAfACIAI4AkACSAJQAkACKAIAAdABkAFIAQAAyACYAHgAU
AAwABgAEAAQABAACAAIA/v/8//z/+P/2//T/9v/y//L/8v/y//L/8f/w/+//7v/v//D/
8f/y//T/9P/0//T/8//y//H/8P/w//D/8P/w/+7/7v/u/+7/7v/u/+7/7v/w//D/8P/w
//H/8v/z//T/9f/2//f/+P/2//b/9v/2//j/+P/4//j/9f/0//P/8v/x//D/7//u/+7/
7v/u/+7/6//q/+n/6P/o/+j/6P/o/+j/6P/o/+j/6P/o/+j/6P/r/+z/7f/u/+7/7v/u
/+7/7//w//H/8v/1//b/9//4//r//P/+/wAAAgACAAIAAgADAAQABQAGAAgACAAIAAgA
CgAKAAoACgAKAAoACgAKAAgACAAIAAgACAAIAAgACAAIAAgACAAIAAYABgAGAAYABgAG
AAYABgAGAAYABgAGAAQABAAEAAQABAAEAAQABAAEAAQABAAEAAQABAAEAAQABAAEAAQA
BAACAAIAAgACAAMABAAFAAYABAAEAAQABAACAAIAAgACAAQABAAEAAQAAwACAAEAAAAC
AAIAAgACAAIAAgACAAIAAAAAAAAAAAACAAIAAgACAAAAAAAAAAAAAAAAAAAAAAAAAAAA
AAAAAP7//v/+//7/AAAAAAAAAAD+//7//v/+/wAAAAAAAAAA/v/+//7//v/+//7//v/+
/wAAAAAAAAAA/v/+//7//v8AAAAAAAAAAAAAAAAAAAAAAAAAAAAAAAACAAIAAgACAAIA
AgACAAIABAAEAAQABAACAAIAAgACAAIAAgACAAIABAAEAAQABAADAAIAAQAAAAIAAgAC
AAIAAgACAAIAAgACAAIAAgACAAQABAAEAAQAAwACAAEAAAACAAIAAgACAAAAAAAAAAAA
/v/+//7//v8AAAAAAAAAAP7//v/+//7//v/+//7//v8AAAAAAAAAAP7//v/+//7//v/+
//7//v/8//z//P/8//z//P/8//z//P/8//z//P/+//7//v/+//7//v/+//7//P/8//z/
/P/+//7//v/+//z//P/8//z/+v/6//r/+v/6//r/+v/6//r/+v/6//r/+v/6//r/+v/6
//r/+v/6//r/+v/6//r/+v/6//r/+v/6//r/+v/6//r/+v/6//r/+v/6//r/+v/4//j/
+P/4//r/+v/6//r/+P/4//j/+P/4//j/+P/4//b/9v/2//b/9v/2//b/9v/4//j/+P/4
//j/+P/4//j/9v/2//b/9v/4//j/+P/4//j/+P/4//j/+v/6//r/+v/6//r/+v/6//r/
+v/6//r/+v/6//r/+v/8//z//P/8//z//P/8//z/+v/6//r/+v/8//z//P/8//z//P/8
//z/+//6//n/+P/6//r/+v/6//r/+v/6//r/+v/6//r/+v/8//z//P/8//r/+v/6//r/
/P/8//z//P/8//z//P/8//z//P/8//z//v/+//7//v/8//z//P/8//7//v/+//7//P/8
//z/+//9//3//f/+//7//v/+//7//v/+//3/+//9//3//f/+//3//f/7//v//v//////
AQABAAEAAAAAAAEAAQABAAEAAQACAAMAAwADAAMABAAEAAQABAAEAAIAAQAAAP7//f/8
//z//P/7//3//f/9//3/+//7//v/+v/6//n/+f/5//v//P/8//v/+f/5//n/+f/4//j/
+f/5//n/+f/3//b/+P/4//n/+P/2//L/8v/z//b/+/8HABUAIQAwAEMAVQBhAGgAagBq
AGYAVwBBAC0AGQALAP7/7v/m/+j/6f/r/+z/7v/v//H/8//1//X/9f/1//b/+P/6//n/
+f/5//r//P/8//z//P/8//z//P/9//3//f/8//v/+//9//3//f/+//7//P/9//3//f//
//////8AAAEAAQABAAAAAAAAAAAAAAAAAAEAAQABAAAAAAD/////AQADAAUABQAFAAUA
BQAFAAUABwAHAAoACwALAA0ADwARABEAEgATABYAFwAYABoAHAAdAB4AHgAfAB8AIQAk
ACUAJgAnACgAKAAqACoAKgAtAC8ALwAxADEAMgAzADMAMQAzADMAMwA1ADcANwA1ADcA
OAA4ADgAOAA4ADgAOgA6ADoAOgA7ADwAPQA+AEAAQABAAEAAQABAAEAAQAA9ADwAOwA6
ADkAOAA3ADYANQA0ADMAMgAwADAAMAAwAC8ALgAtACwAKgAqACoAKgAqACoAKgAqACkA
KAAnACYAJgAmACYAJgAkACQAJAAkACYAJgAmACYAKAAoACgAKAAmACYAKAAoACoAKgAq
ACwALAAuADAAMgA2ADoAPgBEAEgASgBQAFIAVABYAF4AYABmAG4AdAB4AHwAggCGAIQA
fgB6AHoAfAB6AHgAeAB4AHgAegCAAIYAigCMAJQAnACgAKQAqACmAKIAoACcAJAAgABy
AGQAVgBKAEIAPAA0ADAALgAtACwAKwAqACYAJAAiACAAHwAeAB0AHAAaABgAFgAUABIA
EgASABIAEwAUABUAFgAYABgAGAAYABoAGgAaABoAGAAYABgAGAAaABoAGgAaABoAGgAa
ABoAHAAcABwAHAAeAB4AHgAeAB4AHgAeAB4AHgAeAB4AHgAeAB4AHgAeAB0AHAAbABoA
GgAaABoAGgAYABgAGAAYABgAGAAYABgAGAAYABgAGAAWABYAFgAWABcAGAAZABoAHAAc
ABwAHAAeAB4AHgAeAB8AIAAhACIAJAAkACQAJAAnACgAKQAqACwALAAsACwALgAuAC4A
LgAuAC4ALgAuAC4ALgAuAC4ALgAuAC4ALgAsACwALAAsACoAKgAqACoAKgAqACoAKgAo
ACgAKAAoACoAKgAqACoAKAAoACgAKAAoACgAKAAoACgAKAAoACgAJgAmACYAJgAkACQA
JAAkACQAJAAkACQAJAAkACQAJAAiACIAIgAiACQAJAAkACQAJgAmACYAJgAkACQAJAAk
ACQAJAAkACQAJAAkACQAJAAiACIAIgAiACIAIgAiACIAIAAgACAAIAAeAB4AHgAeABwA
HAAcABwAHAAcABwAHAAcABwAHAAcABwAHAAcABwAHAAcABwAHAAcABwAHAAcABsAGgAZ
ABgAFgAWABYAFgAWABYAFgAWABYAFgAWABYAFAAUABQAFAATABIAEQAQABAAEAAQABAA
DgAOAA4ADgAOAA4ADgAOABAAEAAQABAADgAOAA4ADgAOAA4ADgAOAAwACgAIAAYAAwAC
AAEAAAD+//7//v/+//v/+v/5//j/9v/2//b/9v/z//L/8f/w/+7/7P/q/+j/5P/i/+D/
3v/Z/9b/0//Q/83/zP/L/8r/x//G/8X/xP/C/8D/vv+8/7v/uv+5/7j/t/+2/7X/tP+0
/7T/tP+0/7P/sv+x/7D/rv+u/67/rv+t/6z/q/+q/6j/qP+o/6j/p/+m/6X/pP+i/6D/
nv+c/5z/nP+c/5z/mv+a/5r/mv+c/5z/nP+c/5z/nP+c/5z/nP+c/5z/nP+c/5z/nP+c
/57/nv+e/57/nP+c/5z/nP+e/57/nv+e/5z/nP+c/5z/nP+c/5z/nP+c/5z/nP+c/5z/
nP+c/5z/nv+e/57/nv+c/5z/nP+c/57/nv+e/57/nv+e/57/nv+c/5z/nP+c/53/nv+f
/6D/nv+e/57/nv+g/6D/oP+g/6D/oP+g/6D/pP+o/6z/sP+y/7T/tv+4/7r/uv+6/7r/
uv+6/7r/uv+8/77/wP/C/8X/yP/L/87/0//W/9n/3P/g/+L/5P/m/+f/6P/p/+r/7P/s
/+z/7P/u/+7/7v/u//D/8P/w//D/8P/w//D/8P/w//D/8P/w//D/8P/w//D/7v/u/+7/
7v/s/+z/7P/s/+v/6//r/+v/6f/o/+f/5v/m/+b/5v/l/+P/5f/l/+X/5v/n/+f/5f/m
/+r/7P/t//H/8f/x//D/8f/z//T/9f/z//P/9P/1//X/9f/1//b/9v/2//b/9v/2//X/
9P/y//H/8P/w//D/7f/t/+3/7f/t/+3/7f/t/+z/7P/r/+v/6v/p/+n/6P/n/+f/5//n
/+f/5v/m/+f/6f/p/+n/5//m/+b/6P/l/+L/4P/e/97/3//i/+f/8f/9/wkAGgAtAEEA
TwBaAGIAZABgAFkARQApABEABQD4/+r/4P/c/93/3f/e/+L/4f/h/+f/7f/r/+n/6f/s
/+r/6v/r/+//8f/y//L/8P/w//D/8P/w//D/8f/x//H/8v/x//H/8//z//P/9P/0//P/
8//y//H/8f/x//H/8v/x//H/8f/w//L/8v/y//L/8v/z//P/8//2//b/9f/1//X/9//5
//n/+//7//v/+//7//3//f8AAP////8BAAMABQAFAAYABwAKAAsADAAOABMAFQAXABgA
GwAbAB0AIAAgACAAIAAgACEAJAAlACYAJwApACkAKwAtAC4ALwAvADEAMwAzADMANAA1
ADQAMQA0ADgAOQA6ADsAOQA4ADgAOAA4ADgAOgA6ADoAOgA4ADgAOAA4ADcANgA1ADQA
MQAwAC8ALgAtACwAKwAqACgAKAAoACgAJgAkACIAIAAeAB4AHgAeABwAHAAcABwAGgAa
ABoAGgAaABoAGgAaABgAGAAYABgAGAAYABgAGAAWABYAFgAWABYAFgAWABYAFgAWABYA
FgAWABQAFAAUABYAGAAYABYAGAAaABwAIAAkACYAKgAuADIAOAA8ADwAQABGAEgASgBQ
AFYAXABmAGoAbgByAHAAbABoAGYAZABkAGIAYgBiAGQAZgBqAG4AcgB4AIIAiACOAJAA
kgCUAJIAjACGAHwAbgBcAEwAOgAsACQAHAAUABAADAAKAAoACgAKAAcABgAFAAQAAQAA
AP///v/9//z/+//6//j/+P/4//j/+f/6//v//P/9//7///8AAP7//v/+//7//P/8//z/
/P/5//j/9//2//T/9P/0//T/9P/0//T/9P/y//L/8v/y//L/8v/y//L/7//u/+3/7P/r
/+r/6f/o/+b/5P/i/+D/3v/e/97/3v/c/9r/2P/W/9T/0v/Q/87/zP/M/8z/zP/J/8j/
x//G/8b/xv/G/8b/xf/E/8P/wv/A/8D/wP/A/8L/wv/C/8L/wv/C/8L/wv/D/8T/xf/G
/8b/xv/G/8b/yP/I/8j/yP/I/8j/yP/I/8f/xv/F/8T/xv/G/8b/xv/E/8T/xP/E/8L/
wv/C/8L/wv/C/8L/wv/A/8D/wP/A/8L/wv/C/8L/wP/A/8D/wP/A/8D/wP/A/8L/wv/C
/8L/wv/C/8L/wv/E/8T/xP/E/8b/xv/G/8b/yP/I/8j/yP/I/8j/yP/I/8n/yv/L/8z/
zv/Q/9L/1P/W/9j/2v/c/93/3v/f/+D/4f/i/+P/5P/k/+T/5P/k/+j/6v/s/+7/8f/y
//P/9P/1//b/9//4//b/9v/2//b/+P/4//j/+P/4//j/+P/4//j/+P/4//j/9//2//X/
9P/0//T/9P/0//T/9P/0//T/9P/0//T/9P/y//L/8v/y//L/8v/y//L/8v/y//L/8v/y
//L/8v/y//T/9P/0//T/9P/0//T/9P/y//L/8v/y//P/9P/1//b/+P/4//j/+P/5//r/
+//8//r/+v/6//r/+P/4//j/+P/4//j/+P/4//b/9v/2//b/9v/2//b/9v/2//b/9v/2
//T/9P/0//T/9P/0//T/9P/0//T/9P/0//T/9P/0//T/9P/0//T/9P/y//L/8v/y//T/
9P/0//T/8v/y//L/8v/0//T/9P/0//L/8v/y//L/8v/y//L/8v/0//T/9P/0//L/8v/y
//L/8v/y//L/8v/y//L/8v/y//L/8v/y//L/8v/y//L/8v/y//L/8v/y//L/8v/y//L/
8f/w/+//7v/u/+7/7v/u//D/8P/w//D/7v/u/+7/7v/w//D/8P/w//D/8P/w//D/8P/w
//D/8P/y//L/8v/y//H/8P/v/+7/8P/w//D/8P/w//D/8P/w/+7/7v/u/+7/8P/w//D/
8P/u/+7/7v/u/+7/7v/u/+7/7v/u/+7/7v/s/+z/7P/s/+r/6v/q/+r/6v/q/+r/6v/q
/+r/6v/q/+r/6v/q/+r/6P/o/+j/6P/o/+j/6P/o/+b/5v/m/+b/6P/o/+j/6P/m/+b/
5v/m/+b/5v/m/+b/6P/o/+j/6P/n/+b/5f/k/+b/5v/m/+b/5v/l/+X/5f/l/+b/5v/m
/+b/5v/m/+b/5f/j/+X/5f/j/+T/5f/l/+P/4//m/+f/5f/n/+f/5//o/+j/6f/p/+n/
6f/p/+r/6f/p/+n/6f/q/+r/6v/q/+r/6P/n/+b/5P/j/+L/4v/g/9//3//f/9//3//f
/9//3//e/97/3f/b/9v/2//c/9z/2//b/9v/2v/Z/9f/1v/W/9X/1P/T/9P/0v/Q/9D/
z//M/8j/xv/E/8X/yv/R/9n/5f/z/wQAFwArADsARABKAEwASAA7ACEABQDv/9//1P/I
/8D/vv+9/73/wP/C/8H/w//H/8n/yf/H/8f/yP/K/8z/y//N/83/zv/O/8z/zf/M/8v/
yv/K/8v/y//L/8j/x//H/8n/x//H/8j/yP/I/8n/yf/J/8j/x//G/8b/xf/F/8X/xP/E
/8T/xP/E/8T/xf/F/8X/xv/G/8X/xf/E/8X/xv/F/8f/x//H/8f/xf/H/8f/yv/J/8n/
y//N/83/zf/O/8//0f/T/9X/2P/a/9v/3P/c/93/3f/f/+L/4f/i/+P/5P/m/+j/6P/o
/+r/6//q/+v/7f/w//P/9f/4//v//P/9/wEAAwADAAEAAwAIAAoADAANAAsADQAQABAA
EAAQABAAEgASABIAEgATABQAFQAWABkAGgAbABwAHAAcABwAHAAeAB4AHgAeABwAHAAc
ABwAGwAaABkAGAAWABYAFgAWABUAFAATABIAEgASABIAEgASABIAEgASABEAEAAPAA4A
DgAOAA4ADgAOAA4ADgAOAAwADAAMAAwACQAIAAcABgAGAAQABAAIAAgACgAKAAoACgAM
ABAAFAAYABoAIAAmACoALgAyADQANgA8AEIARgBKAFQAWABcAGQAbgByAHIAbgBqAGgA
agBoAGYAZgBoAGgAbABwAHQAeAB+AIQAiACQAJYAmgCaAJoAlgCOAIQAdABiAFAAQAAy
ACgAIAAYABIADgAMAAoACAAGAAQAAgAAAP7//f/8//v/+v/5//j/9//2//b/9v/2//b/
+P/4//j/+P/6//r/+v/6//r/+v/6//r/+f/4//f/9v/2//b/9v/2//f/+P/5//r/+//8
//3//v8AAAAAAAAAAP7//v/+//7//v/+//7//v/+//7//v/+//z//P/8//z/+//6//n/
+P/2//b/9v/2//b/9v/2//b/9v/2//b/9v/2//b/9v/2//j/+P/4//j/+P/4//j/+P/7
//z//f/+/wIABAAGAAgACQAKAAsADAAMAAwADAAMAA4ADgAOAA4AEAAQABAAEAAQABAA
EAAQAA4ADgAOAA4ADgAOAA4ADgAMAAwADAAMAAoACgAKAAoACgAKAAoACgAKAAoACgAK
AAgACAAIAAgABgAGAAYABgAGAAYABgAGAAYABgAGAAYABgAGAAYABgAIAAgACAAIAAYA
BgAGAAYABAAEAAQABAAEAAQABAAEAAIAAgACAAIABAAEAAQABAAEAAQABAAEAAIAAgAC
AAIAAgACAAIAAgD///7//f/8//z//P/8//z/+//6//n/+P/4//j/+P/4//j/+P/4//j/
9v/2//b/9v/2//b/9v/2//b/9v/2//b/9P/0//T/9P/2//b/9v/2//T/9P/0//T/9//4
//n/+v/4//j/+P/4//r/+v/6//r/+v/6//r/+v/6//r/+v/6//r/+v/6//r/+v/6//r/
+v/6//r/+v/6//z//P/8//z//P/8//z//P/8//z//P/8//z//P/8//z//v/+//7//v/+
//7//v/+//z//P/8//z//v/+//7//v/9//z/+//6//r/+v/6//r/+v/6//r/+v/5//j/
9//2//b/9v/2//b/9P/0//T/9P/0//T/9P/0//T/9P/0//T/8v/y//L/8v/0//T/9P/0
//L/8v/y//L/8v/y//L/8v/y//L/8v/y//D/8P/w//D/8P/w//D/8P/u/+7/7v/u//D/
8P/w//D/8P/w//D/8P/w//D/8P/w//D/8P/w//D/7v/u/+7/7v/u/+7/7v/u//D/8P/w
//D/7v/u/+7/7v/w//D/8P/w/+7/7v/u/+7/7v/u/+7/7v/w//D/8P/w/+7/7v/u/+7/
8P/w//D/8P/u/+7/7v/u/+7/7v/u/+7/7v/u/+7/7v/s/+z/7P/s/+z/7P/s/+z/7P/s
/+z/7P/u/+7/7v/u//D/8P/w//D/8P/w//D/8P/w//D/8P/w//D/8P/w//D/8v/y//L/
8v/y//L/8v/x//H/8f/x//L/9P/0//T/9P/0//T/8//x//P/8//z//T/8//z//H/8f/y
//P/8//1//f/9//2//b/+f/5//n/+f/5//r/+//7//v/+//8//z//v/+//7//P/9//z/
+v/5//j/+P/4//f/9//3//f/9//5//n/+f/4//j/9//3//f/9//4//j/9//3//f/9//3
//b/9v/3//f/+f/5//f/9v/4//j/9//2//L/7v/u/+//8v/5/wUAEQAdAC4APQBNAFsA
YgBkAGYAYgBVADsAIwATAAcA+P/q/+L/4v/h/+H/5v/q/+v/7f/v//P/9f/z//P/9P/2
//b/9//3//v/+v/6//j/+v/6//r/+v/6//v/+//7//j/9//3//n/+f/5//r/+v/6//v/
+//7//v/+//7//z//////////v/+//7//v/+//7/////////AAAAAP///////wEAAwAD
AAMAAwADAAMAAwAFAAUACAAJAAkACwANAA8ADwAQABEAFAAVABYAGAAaABsAHAAcAB8A
HwAhACQAJAAkACQAJAAlACgAKQAqACsALQAtAC8ALwAwADEAMQAzADUANQA1ADcAOQA5
ADcANwA6ADoAOgA7ADsAOQA7ADwAPgA/AD4APAA8ADwAPAA7ADoAOQA4ADcANgA1ADQA
MQAwAC8ALgAtACwAKwAqACcAJgAlACQAIgAiACIAIgAgACAAIAAgAB0AHAAbABoAHAAc
ABwAHAAbABoAGQAYABoAGgAaABoAGgAaABoAGgAYABgAGAAYABoAGgAaABoAGQAYABcA
FgAYABgAGAAYABoAGgAaABoAGgAaABwAHAAgACQAJAAmACoALAA0ADgAOAA6AEAARABG
AEoATABOAFIAWgBeAGQAbgByAHQAdAByAGgAZABoAGgAZABkAGQAZABmAGgAagBuAHQA
eAB8AIQAjACQAJQAlACQAIwAhgB6AGoAXABOAEIANgAsACYAHgAaABgAGAAYABgAFQAU
ABMAEgAPAA4ADQAMAAoACgAKAAoACAAIAAgACAAKAAoACgAKAAsADAANAA4ADAAMAAwA
DAAMAAwADAAMAAsACgAJAAgACAAIAAgACAAIAAgACAAIAAYABgAGAAYACAAIAAgACAAG
AAYABgAGAAQABAAEAAQABgAGAAYABgAEAAQABAAEAAQABAAEAAQAAgACAAIAAgACAAIA
AgACAAQABAAEAAQABgAGAAYABgAHAAgACQAKAAoACgAKAAoACwAMAA0ADgAPABAAEQAS
ABMAFAAVABYAFwAYABkAGgAaABoAGgAaABgAGAAYABgAGAAYABgAGAAWABYAFgAWABYA
FgAWABYAFQAUABMAEgAUABQAFAAUABIAEgASABIAEAAQABAAEAAQABAAEAAQAA4ADgAO
AA4AEAAQABAAEAAOAA4ADgAOAA4ADgAOAA4AEAAQABAAEAAOAA4ADgAOAAwADAAMAAwA
DAAMAAwADAAMAAwADAAMAAwADAAMAAwADgAOAA4ADgAMAAwADAAMAAwADAAMAAwACgAK
AAoACgAKAAoACgAKAAgACAAIAAgACgAKAAoACgAIAAgACAAIAAYABgAGAAYABgAGAAYA
BgAEAAQABAAEAAQABAAEAAQAAgACAAIAAgACAAIAAgACAAMABAAFAAYABgAGAAYABgAE
AAQABAAEAAYABgAGAAYABgAGAAYABgAGAAYABgAGAAYABgAGAAYABgAGAAYABgAIAAgA
CAAIAAYABgAGAAYACAAIAAgACAAGAAYABgAGAAYABgAGAAYACAAIAAgACAAGAAYABgAG
AAgACAAIAAgABgAGAAYABgAIAAgACAAIAAgACAAIAAgABgAGAAYABgAHAAgACQAKAAgA
CAAIAAgACgAKAAoACgAKAAoACgAKAAgACAAIAAgACAAIAAgACAAIAAgACAAIAAgACAAI
AAgACAAIAAgACAAGAAYABgAGAAgACAAIAAgACAAIAAgACAAGAAYABgAGAAgACAAIAAgA
CAAIAAgACAAIAAgACAAIAAgACAAIAAgACAAIAAgACAAIAAgACAAIAAYABgAGAAYACAAI
AAgACAAIAAgACAAIAAgACAAIAAgACAAIAAgACAAGAAYABgAGAAgACAAIAAgABgAGAAYA
BgAIAAgACAAIAAgACAAIAAgACAAIAAgACAAJAAoACwAMAAoACgAKAAoACgAKAAoACgAK
AAoACgAKAAgACAAIAAgACQAKAAsADAAKAAoACgAKAAoACgAKAAoADAAMAAwADAAKAAoA
CgAKAAwADAAMAAwADAAMAAwADAAMAAwADAAMAAwADAAMAAwADAAMAAwADAAOAA4ADgAO
AAwADAAMAAwADgAOAA4ADgAOAA4ADgAOAA4ADgANAA0ADwAPABAAEAAOAA4ADgAOAA8A
DwAOABEADwAPABAAEQARAA8ADwASABEAEQATABMAFQAUABQAFQAVABUAFQAVABYAFwAX
ABcAFQAWABYAFgAYABgAFgAVABIAEAAPAA4AEAAQAA8ADwAPAA8ADwAPABEAEQAQABAA
EQARABEAEQARABAADgANAA8ADwAPAA4ADgAPAA8ADwAPAA0ADAAMAA4ADwAMAAgABAAE
AAcACgARAB8ALwA9AEwAXwBvAHsAggCGAIQAgABzAFkAPQAtAB8AEAAEAAAA/v/9////
BAAGAAUABwAHAAkACQANAAsACgAOABIAEwARABEAEAAQABIAFAAUABQAFAAUABUAFQAV
ABIAEQARABMAFQAVABYAFgAVABUAFAATABMAEwATABQAFwAXABcAFgAWABYAFgAWABYA
FwAXABcAGAAYABcAFwAZABsAHQAdAB0AHQAdAB0AHQAfAB8AIgAhACEAIwAlACYAJQAl
ACUAJgAnACgAKgAsAC0ALgAuADEAMQAzADYANwA4ADkAOgA6ADwAPAA8AD8AQQBBAEMA
QwBEAA==
         </WaveFormData>
      </LeadData>
      <LeadData>
         <LeadByteCountTotal>10000</LeadByteCountTotal>
         <LeadTimeOffset>0</LeadTimeOffset>
         <LeadSampleCountTotal>5000</LeadSampleCountTotal>
         <LeadAmplitudeUnitsPerBit>4.88</LeadAmplitudeUnitsPerBit>
         <LeadAmplitudeUnits>¦ÌV</LeadAmplitudeUnits>
         <LeadHighLimit>2147483647</LeadHighLimit>
         <LeadLowLimit>268435456</LeadLowLimit>
         <LeadID>II</LeadID>
         <LeadOffsetFirstSample>0</LeadOffsetFirstSample>
         <FirstSampleBaseline>0</FirstSampleBaseline>
         <LeadSampleSize>2</LeadSampleSize>
         <LeadOff>FALSE</LeadOff>
         <BaselineSway>FALSE</BaselineSway>
         <ExcessiveACNoise>FALSE</ExcessiveACNoise>
         <MuscleNoise>FALSE</MuscleNoise>
         <LeadDataCRC32>121639968</LeadDataCRC32>
         <WaveFormData>
8P/w//D/8P/y//L/8v/y//D/8P/w//D/8v/y//L/8v/w//D/8P/w//L/8v/y//L/8v/y
//L/8v/y//L/8v/y//L/8v/y//L/8P/w//D/8P/w//D/8P/w//D/8P/w//D/8P/w//D/
8P/w//D/8P/w//D/8P/w//D/8P/w//D/8P/w//D/8P/w//D/8P/w//D/8P/w//D/8P/w
//D/8P/w//D/8P/w//D/8P/w//D/8P/w//D/8P/w//D/8P/w//D/8P/w//D/8P/w//D/
8P/w//D/8P/w//D/8v/y//L/8v/0//T/9P/0//T/9P/0//T/9P/0//T/9P/0//T/9P/0
//T/9P/0//T/9v/2//b/9v/2//b/9v/2//T/9P/0//T/9v/2//b/9v/2//b/9v/2//b/
9v/2//b/+P/4//j/+P/2//b/9v/2//b/9v/2//b/+P/4//j/+P/4//j/+P/4//j/+P/4
//j/+P/4//j/+P/4//j/+P/4//r/+v/6//r/+v/6//r/+v/6//r/+v/6//r/+v/6//r/
/P/8//z//P/8//z//P/8//7//v/+//7//v/+//7//v/8//z//P/8//7//v/+//7//v/+
//7//v/8//z//P/8//z//P/8//z//P/8//z//P/+//7//v/+//7//v/+//7//P/8//z/
/P/+//7//v/+//z//P/8//z//v/+//7//v/+//7//v/+//7//v/+//7//v/+//7//v/+
//7//v/+//7//v/+//7//v/+//7//v/+//7//v/+//7//v/+//7//P/8//z//P/+//7/
/v/+//z//P/8//z//P/8//z//P/6//r/+v/6//r/+v/6//r//P/8//3//f/8//z/+//7
//3//f/9////AAADAAQABQAGAAcACAAKAAwADAANAA8ADgAPABAAEQAUABUAFgAWABcA
FgAUABMAEgAVABYAFgAYABgAGAAYABcAFQAVABIAEAAQAA8ADAAIAAMAAQD+//v/+//7
//r/+f/4//j/+P/2//b/9v/2//b/9v/2//b/9v/2//b/9v/4//j/+P/4//b/9//3//f/
9v/2//X/9f/2//b/+P/5//z//P/8////BwAVACgAQQBZAHgAoQDDANIAxgClAIIAbABX
ADgAIAAeACUAIgAZABQAFgAUAA4ACgAMABEAEwAVABUAEAAKAAYABAAAAPz/+//5//f/
8//1//X/9f/z//X/9v/2//b/9P/0//T/9P/0//T/9P/1//P/8v/y//P/8//z//P/8//1
//X/9f/1//X/9f/1//X/9f/2//b/9//1//X/9f/1//X/9v/3//f/9//3//j/+P/2//b/
9v/3//j/+P/6//r/+v/6//r/+//5//n/+f/5//v//P/9//3//f/9//3//v/8//3///8A
AAIAAgADAAMABAAEAAYABwAGAAcACAAKAAkACgAKAAsADQAPAA8ADwARABIAEgAQABEA
EQARABEAEQARABAAEAAOAA0ADAAMAA0ADQAMAAwADAAMAAsACwAKAAoACQAIAAcABgAF
AAQAAQAAAP///v/9//z/+//6//n/+P/3//b/9f/0//P/8v/x//D/7//u/+3/7P/r/+r/
6v/q/+r/6v/o/+j/6P/o/+j/6P/o/+j/6P/o/+j/6P/o/+b/5v/m/+j/6v/s/+z/7P/u
/+7/7v/w//L/8v/y//T/+P/8/wYADgAYACQAMAA4AEIAUgBiAG4AeACCAI4AmACkALQA
xADcAPgACAEMARABCAHwANYAwACeAHwAaABMACQACAD8//j/9v/y//L/8v/w//D/8P/w
//D/7v/s/+z/7P/q/+j/6P/m/+b/5v/m/+b/5v/k/+P/4v/h/+D/3P/a/9j/1v/T/9L/
0f/Q/8//zv/N/8z/0f/U/9f/2v/f/+L/5f/o/+v/7P/t/+7/7v/u/+7/7v/u/+7/7v/u
/+z/7P/s/+z/6v/q/+r/6v/s/+z/7P/s/+7/7v/u/+7/7v/u/+7/7v/u/+7/7v/u//D/
8P/w//D/8P/w//D/8P/z//T/9f/2//j/+P/4//j/+v/6//r/+v/8//z//P/8//7//v/+
//7/AAAAAAAAAAACAAIAAgACAAIAAgACAAIAAgACAAIAAgABAAAA///+//z//P/8//z/
+//6//n/+P/2//b/9v/2//T/9P/0//T/9P/0//T/9P/y//L/8v/y//D/8P/w//D/8P/w
//D/8P/w//D/8P/w/+7/7v/u/+7/8P/w//D/8P/y//L/8v/y//L/8v/y//L/9P/0//T/
9P/0//T/9P/0//T/9P/0//T/9P/0//T/9P/0//T/9P/0//T/9P/0//T/8v/y//L/8v/y
//L/8v/y//T/9P/0//T/8v/y//L/8v/y//L/8v/y//L/8v/y//L/8v/y//L/8v/y//L/
8v/y//D/8P/w//D/8v/y//L/8v/w//D/8P/w//L/8v/y//L/8P/w//D/8P/y//L/8v/y
//D/8P/w//D/7v/u/+7/7v/w//D/8P/w//D/8P/w//D/8P/w//D/8P/w//D/8P/w//L/
8v/y//L/8v/y//L/8v/w//D/8P/w//L/8v/y//L/8v/y//L/8v/y//L/8v/y//L/8v/y
//L/8v/y//L/8v/y//L/8v/y//T/9P/0//T/9P/0//T/9P/0//T/9P/0//L/8v/y//L/
8v/y//L/8v/0//T/9P/0//L/8v/y//L/8v/y//L/8v/y//L/8v/y//L/8v/y//L/8v/y
//L/8v/0//T/9P/0//L/8v/y//L/8v/y//L/8v/0//T/9P/0//b/9v/2//b/9P/0//T/
9P/0//T/9P/0//T/9P/0//T/9P/0//T/9P/0//T/9P/0//T/9P/0//T/8v/y//L/8v/0
//T/9P/0//T/9P/0//T/8v/y//L/8v/y//L/8v/y//L/8v/y//L/8v/y//L/8v/y//L/
8v/y//L/8v/y//L/8v/y//L/8v/y//L/8v/y//L/8v/y//L/8P/w//D/8P/x//L/8//0
//L/8v/y//L/8v/y//L/8v/0//T/9P/0//T/9P/0//T/9P/0//T/9P/z//L/8f/w//H/
8v/z//T/9P/0//T/9P/0//T/9P/0//T/9P/0//T/8v/y//L/8v/0//T/9P/0//b/9v/2
//b/8//y//H/8P/x//L/8//0//b/9v/2//b/9P/0//T/9P/2//b/9v/2//b/9v/2//b/
+P/4//j/+P/2//b/9v/2//j/+P/4//j/+P/4//j/+P/2//b/9v/2//j/+P/4//j/+f/5
//r/+v/3//f/9//3//f/+f/6//3/AAABAAIAAwACAAQABAAEAAUABwAIAAkACgALAAwA
DQAOAA4AEAAQABEAEQASABUAGAAYABgAGAAYABgAFwAVABMAEAAOAA4ADQAKAAYAAQD9
//r/9//3//j/+P/4//j/9f/0//H/8P/y//L/8v/y//T/9P/0//T/9P/0//T/9P/0//T/
9P/1//P/8//y//L/8//z//T/9v/2//f/+P/2//j/+/8FABcALgBDAFkAfgCpAMcAzAC6
AJUAcgBeAEcALAAeACIAJQAgABkAFgAWABQAEAAMAAwAEQAVABcAFwASAAwACAAGAAAA
+v/3//X/9f/1//X/9f/1//P/8f/y//L/8v/0//T/9P/0//T/9P/0//X/8//y//L/8//z
//P/8//z//X/9f/1//X/9f/1//X/9f/3//j/+P/5//f/9//3//f/+f/6//v/+//5//n/
+v/6//j/+P/4//n//P/8//7//v/+//7//v//////////////AQACAAMAAwAFAAUABQAG
AAYABwAJAAoACAAIAAkACQAKAAoADAANAA4ADwAQABIAEwAUABQAFQAVABcAFwAXABcA
GgAYABgAGAAYABgAGgAaABoAGgAYABgAGAAYABgAGAAYABgAGAAYABgAGAAXABYAFQAU
ABQAFAAUABQAEgAQAA4ADAAKAAoACgAKAAcABgAFAAQAAgACAAIAAgABAAAA///+//3/
/P/7//r/+v/6//r/+v/4//j/+P/4//j/+P/4//j/9v/2//b/9v/4//j/+P/4//j/+P/4
//j/+v/8//z//v8AAP7//v8AAAAAAAACAAQACAAQABoAJgAyAD4ASgBUAGAAcgCCAIoA
kACcAKgAsgC+AM4A5gAAARQBGgEeARoBAAHkAM4AsACQAHwAZAA6ABoADgAMAAYAAgD+
//7//P/6//j/+v/8//z/+v/5//j/9//2//P/8v/x//D/8P/w//D/8P/t/+z/6//q/+b/
5P/i/+D/3f/c/9v/2v/Y/9b/1P/S/9f/2v/d/+D/5f/o/+v/7v/w//L/9P/2//b/9v/2
//b/9v/2//b/9v/2//b/9v/2//T/9P/0//T/9P/0//T/9P/2//b/9v/2//j/+P/4//j/
+P/4//j/+P/6//r/+v/6//r/+v/6//r/+//8//3//v8AAAAAAAAAAAIAAgACAAIAAwAE
AAUABgAGAAYABgAGAAgACAAIAAgABgAGAAYABgAIAAgACAAIAAYABgAGAAYABQAEAAMA
AgABAAAA///+//3//P/7//r/+P/4//j/+P/2//b/9v/2//T/9P/0//T/8v/y//L/8v/x
//D/7//u//D/8P/w//D/8P/w//D/8P/u/+7/7v/u/+7/7v/u/+7/8P/w//D/8P/w//D/
8P/w//D/8P/w//D/8P/w//D/8P/y//L/8v/y//D/8P/w//D/8v/y//L/8v/y//L/8v/y
//T/9P/0//T/8v/y//L/8v/y//L/8v/y//L/8v/y//L/8v/y//L/8v/y//L/8v/y//D/
8P/w//D/8P/w//D/8P/y//L/8v/y//D/8P/w//D/8P/w//D/8P/w//D/8P/w/+7/7v/u
/+7/7v/u/+7/7v/u/+7/7v/u/+7/7v/u/+7/8P/w//D/8P/u/+7/7v/u//D/8P/w//D/
7v/u/+7/7v/u/+7/7v/u/+7/7v/u/+7/7v/u/+7/7v/w//D/8P/w//D/8P/w//D/8P/w
//D/8P/w//D/8P/w//D/8P/w//D/8v/y//L/8v/w//D/8P/w//D/8P/w//D/8P/w//D/
8P/w//D/8P/w//L/8v/y//L/8v/y//L/8v/y//L/8v/y//L/8v/y//L/8v/y//L/8v/y
//L/8v/y//L/8v/y//L/8v/y//L/8v/y//L/8v/y//L/8v/y//L/8v/y//L/8v/y//L/
8v/y//D/8P/w//D/8P/w//D/8P/w//D/8P/w//D/8P/w//D/7v/u/+7/7v/u/+7/7v/u
/+7/7v/u/+7/7v/u/+7/7v/u/+7/7v/u/+7/7v/u/+7/7v/u/+7/7v/u/+7/7v/u/+z/
7P/s/+z/7P/s/+z/7P/u/+7/7v/u/+7/7v/u/+7/7v/u/+7/7v/u/+7/7v/u/+7/7v/u
/+7/7P/s/+z/7P/u/+7/7v/u/+7/7v/u/+7/7v/u/+7/7v/w//D/8P/w//D/8P/w//D/
8P/w//D/8P/w//D/8P/w//D/8P/w//D/8v/y//L/8v/w//D/8P/w//L/8v/y//L/8v/y
//L/8v/w//D/8P/w//D/8P/w//D/8v/y//L/8v/x//D/7//u/+//8P/x//L/8v/y//L/
8v/w//H/8f/y//T/8//z//P/8f/x//P/9P/3//j/+f/6//3//v8AAAAA/v///wEAAgAD
AAQABQAGAAcACAAIAAoADAALAAsADAANAA4ADgAOAA4ADgAOAA0ACwALAAgABgAIAAcA
BAAAAPv/+f/2//P/8f/x//D/7//u/+7/7v/s/+z/7P/s/+z/7P/s/+z/7P/s/+z/7P/s
/+r/6v/q/+r/7f/t/+3/7P/s/+v/7f/s/+z/7v/v//L/9P/2//n//f8JAB4ANQBLAGgA
jwCzAMYAwACfAHoAYABNADAAGAAUAB0AHAATABAAEAAMAAgABAAEAAsADwANAA0ADAAG
AAAA/P/4//b/9f/z//H/7//v/+//7//t/+//8P/w//D/8P/w//D/8P/w//D/8P/x//H/
8P/w//H/7//v/+//7//v/+//7//v/+//7//v/+//7//w//D/8f/x//H/8f/x//H/8v/z
//P/9f/1//b/9v/0//T/9P/1//b/9v/4//j/+P/4//j/+f/7//v/+//7//3//v//////
AQABAAEAAgACAAMABQAGAAgACAAJAAkACAAIAAoACwAMAA0ADgAQABEAEgASABMAEwAV
ABUAFQAXABgAGAAWABkAGwAaABgAGAAYABgAGAAYABgAGAAWABYAFgAWABQAFAAUABQA
EgASABIAEgARABAADwAOAAwADAAMAAwACQAIAAcABgAFAAQAAwACAAEAAAD///7//f/8
//v/+v/4//j/+P/4//b/9v/2//b/9v/2//b/9v/0//T/9P/0//L/8v/y//L/9P/0//T/
9P/0//L/9P/0//T/9P/2//b/+P/4//r/+v/8//z//P/8//z/AAAEAAQABgAOABgAIgAu
ADgARABQAFoAagB6AIIAiACWAKIArAC4AMoA4gD+ABQBHAEcAR4BDgHyANgAuACUAHgA
XgA4ABgACAACAAIA/P/4//j/+v/4//b/+P/4//r/+v/3//b/9f/0//L/8v/y//L/8P/w
//D/8P/t/+z/6//q/+j/5v/k/+L/4P/e/9z/2v/a/9r/2v/a/9//4v/l/+j/7f/w//P/
9v/5//r/+//8//z//P/8//z//P/8//z//P/6//r/+v/6//r/+v/6//r/+v/6//r/+v/8
//z//P/8//z//P/8//z//v/+//7//v8AAAAAAAAAAAIAAgACAAIAAwAEAAUABgAHAAgA
CQAKAAwADAAMAAwADgAOAA4ADgAOAA4ADgAOABAAEAAQABAAEAAQABAAEAASABIAEgAS
ABEAEAAPAA4ADAAMAAwADAAKAAoACgAKAAcABgAFAAQAAgACAAIAAgABAAAA///+//z/
/P/8//z/+v/6//r/+v/6//r/+v/6//r/+v/6//r/+P/4//j/+P/4//j/+P/4//r/+v/6
//r/+P/4//j/+P/4//j/+P/4//r/+v/6//r/+v/6//r/+v/6//r/+v/6//z//P/8//z/
/P/8//z//P/6//r/+v/6//z//P/8//z//P/8//z//P/6//r/+v/6//r/+v/6//r/+v/6
//r/+v/6//r/+v/6//r/+v/6//r/+v/6//r/+v/6//r/+v/6//r/+v/6//r/+v/6//r/
+v/6//r/+v/6//r/+v/6//r/+P/4//j/+P/4//j/+P/4//b/9v/2//b/+P/4//j/+P/2
//b/9v/2//b/9v/2//b/9v/2//b/9v/2//b/9v/2//b/9v/2//b/9v/2//b/9v/2//b/
9v/2//b/9v/2//b/9P/0//T/9P/2//b/9v/2//b/9v/2//b/9v/2//b/9v/0//T/9P/0
//T/9P/0//T/9v/2//b/9v/2//b/9v/2//b/9v/2//b/9v/2//b/9v/0//T/9P/0//T/
9P/0//T/9P/0//T/9P/2//b/9v/2//b/9v/2//b/9P/0//T/9P/0//T/9P/0//T/9P/0
//T/9P/0//T/9P/0//T/9P/0//T/9P/0//T/9P/0//T/9P/0//T/9P/0//T/9P/0//T/
9P/0//T/9P/y//L/8v/y//T/9P/0//T/8v/y//L/8v/0//T/9P/0//T/9P/0//T/9P/0
//T/9P/0//T/9P/0//T/9P/0//T/9P/0//T/9P/0//T/9P/0//T/9P/0//T/9P/0//T/
9P/0//T/9P/0//T/9P/0//T/8v/y//L/8v/0//T/9P/0//L/8v/y//L/8P/w//D/8P/y
//L/8v/y//D/8P/w//D/8v/y//L/8v/w//D/8P/w//D/8P/w//D/8P/w//D/8P/w//D/
8P/w/+7/7v/u/+7/8P/w//D/8P/w//D/8P/w//L/8v/z//P/9P/0//P/8//z//P/8//1
//T/9//4//n//P/9//7/AAACAAIAAwAFAAQABQAGAAcACAAJAAoACgAOAA4ADQANABAA
EwAUABQAFAAUABQAFAATABEAEQAOAAwADAALAAgAAgD9//v/+P/1//X/9f/0//P/8v/y
//L/8v/y//L/8v/w//D/8P/w//L/8v/y//L/8v/y//L/8v/y//P/8//z//L/8v/z//H/
8P/y//T/9f/2//j//P///wUAEwAoAEEAWQB6AKMAxQDQAMIAowCAAGgAUwA0AB4AHgAn
ACQAGQAUABIAEAAMAAgACgAPABUAFwAVABAACgAIAAQAAAD+//3/+//5//n/9//3//f/
9f/1//b/9v/2//b/9v/2//b/9v/2//b/9//5//j/+P/5//f/9//3//f/9//3//f/9//3
//f/9//3//f/+P/4//n/+f/5//n/+f/5//r/+//7//v/+//8//z//P/8//z//f/8//z/
/v/+/wAAAAAAAAEAAwADAAMAAwADAAQABQAFAAcABwAHAAgACAAJAAsADAAMAAwADQAN
AA4ADgAQABEAEAARABIAFAAXABgAGAAZABcAGQAZABkAHQAeAB4AHAAdAB0AHwAeAB4A
HgAeAB4AHgAeAB4AHgAcABwAHAAcAB4AHgAeAB4AHQAcABsAGgAXABYAFQAUABEAEAAP
AA4ADQAMAAsACgAJAAgABwAGAAUABAADAAIAAAAAAAAAAAD+//7//v/+//3//P/7//r/
+P/4//j/+P/2//b/9v/2//b/9v/2//b/9v/2//b/9v/2//T/9P/2//b/9v/2//b/+P/6
//z//P/8//r//P/+//7/AAACAAQACAAQABoAJAAuADoARgBQAFwAbAB8AIQAjACYAKQA
sAC8AM4A5AD+ABQBHAEeAR4BDgH0ANoAugCUAHoAYAA8ABoABgAAAP7//P/6//j/+P/4
//b/+P/6//j/+P/3//b/9f/0//L/8v/y//L/8v/y//L/8v/w/+7/7P/q/+f/5v/l/+T/
4P/e/9z/2v/c/9z/3P/c/+D/5P/o/+z/7//y//X/+P/5//r/+//8//z//P/8//z//v/+
//7//v/8//z//P/8//z//P/8//z//v/+//7//v8AAAAAAAAAAAAAAAAAAAAAAQACAAMA
BAAEAAQABAAEAAUABgAHAAgACQAKAAsADAAOAA4ADgAOAA8AEAARABIAFAAUABQAFAAW
ABYAFgAWABcAGAAZABoAGgAaABoAGgAYABgAGAAYABYAFgAWABYAFQAUABMAEgAQABAA
EAAQAA0ADAALAAoACgAKAAoACgAJAAgABwAGAAQABAAEAAQAAgACAAIAAgACAAIAAgAC
AAIAAgACAAIAAAAAAAAAAAAAAAAAAAAAAAAAAAAAAAAA/v/+//7//v8AAAAAAAAAAAAA
AAAAAAAAAAAAAAAAAAAAAAAAAAAAAAAAAAAAAAAAAAAAAAAAAAAAAAAAAAAAAAIAAgAC
AAIAAgACAAIAAgAAAAAAAAAAAAAAAAAAAAAAAAAAAAAAAAAAAAAAAAAAAP7//v/+//7/
/v/+//7//v/+//7//v/+//7//v/+//7//v/+//7//v/+//7//v/+//7//v/+//7//v/+
//7//v/8//z//P/8//7//v/+//7//v/+//7//v/8//z//P/8//7//v/+//7//v/+//7/
/v/8//z//P/8//7//v/+//7//v/+//7//v/8//z//P/8//z//P/8//z//P/8//z//P/8
//z//P/8//z//P/8//z//P/8//z//P/6//r/+v/6//z//P/8//z//v/+//7//v/8//z/
/P/8//z//P/8//z//P/8//z//P/+//7//v/+//7//v/+//7//v/+//7//v/+//7//v/+
//z//P/8//z//v/+//7//v/+//7//v/+//z//P/8//z//v/+//7//v8AAAAAAAAAAAAA
AAAAAAAA/v/+//7//v/+//7//v/+/wAAAAAAAAAA/v/+//7//v/+//7//v/+/wAAAAAA
AAAAAAAAAAAAAAAAAAAAAAAAAAAAAAAAAAAAAAAAAAAAAAD+//7//v/+//7//v/+//7/
AAAAAAAAAAAAAAAAAAAAAP///v/9//z//v/+//7//v/+//7//v/+//7//v/+//7//f/8
//v/+v/6//r/+v/6//r/+v/6//r/+v/6//r/+v/8//z//P/8//r/+v/6//r/+v/6//r/
+v/7//v//P/8//3//f/9//3/+//9//7/AQAEAAUABgAHAAgACgAKAAoACwANAA4ADwAO
AA8AEAARABIAEgAUABQAFQAVABYAGQAYABgAGAAYABgAGAAXABUAEwAQAA4ADgAPAAwA
CAADAAEA/v/7//v/+f/4//f/9v/4//j/9v/2//T/9P/0//T/9v/2//b/9v/0//T/9P/0
//T/9P/0//X/9f/1//T/9P/1//X/9v/2//b/9//8//7/AAABAAcAFwAsAEEAVQB4AKEA
wQDMALoAlQByAFwARwAsABwAIAAnACQAGQAWABYAFAAQAAoADAARABkAHQAbABYAEAAM
AAgABAAAAP3/+f/3//f/+f/5//n/9//3//j/+P/4//b/9v/2//b/9v/2//b/9//3//b/
9v/3//f/9//3//f/+f/5//n/+f/5//n/+f/5//n/+v/6//v//f/9//3//f/7//z//f/9
//3//f/+//7//v/+//7///8AAAAAAgACAAIAAgACAAMAAwADAAMAAwADAAQABQAFAAUA
BQAFAAYABAAFAAcACAAIAAgACQAJAAoACgAMAA0ADAANAA4AEAATABQAFAAVABUAFwAX
ABcAFwAYABgAFgAZABkAGQAZABkAGQAYABgAGAAYABgAGAAWABYAFgAWABYAFgAWABYA
FQAUABMAEgARABAADwAOAAsACgAJAAgABgAGAAYABgADAAIAAQAAAP///v/9//z/+v/6
//r/+v/6//r/+v/6//f/9v/1//T/9v/2//b/9v/1//T/8//y//T/9P/0//T/8v/y//L/
8v/y//L/8v/y//T/9P/0//L/8v/0//T/9v/4//r/+P/6//r//P/6//b/9v/6//7/AAAE
AAwAFAAgACoANABCAFAAXgBuAH4AhgCOAJYAogCuALoAygDgAP4AFAEgASIBJAEYAfoA
3gDCAJ4AhABuAEwALAAUAAgABAACAPz/+P/4//j/9v/y//T/9P/2//X/9P/z//L/7//u
/+3/7P/s/+z/7P/s/+v/6v/p/+j/5v/k/+L/4P/e/9z/2v/Y/9f/1v/V/9T/1//a/93/
4P/k/+j/7P/w//P/9P/1//b/9v/2//b/9v/0//T/9P/0//b/9v/2//b/9P/0//T/9P/0
//T/9P/0//b/9v/2//b/+P/4//j/+P/6//r/+v/6//z//P/8//z//v/+//7//v///wAA
AQACAAUABgAHAAgACgAKAAoACgAMAAwADAAMAA0ADgAPABAAEgASABIAEgASABIAEgAS
ABQAFAAUABQAEgASABIAEgARABAADwAOAAsACgAJAAgABgAGAAYABgAFAAQAAwACAAEA
AAD///7//P/8//z//P/6//r/+v/6//r/+v/6//r/+v/6//r/+v/6//r/+v/6//j/+P/4
//j/+P/4//j/+P/4//j/+P/4//j/+P/4//j/+v/6//r/+v/5//j/9//2//j/+P/4//j/
+v/6//r/+v/8//z//P/8//z//P/8//z//P/8//z//P/8//z//P/8//z//P/8//z//P/8
//z//P/8//z//P/8//z//P/8//z//P/8//z//P/8//z//P/8//r/+v/6//r//P/8//z/
/P/8//z//P/8//r/+v/6//r/+v/6//r/+v/6//r/+v/6//r/+v/6//r/+v/6//r/+v/6
//r/+v/6//r/+v/6//r/+v/6//r/+v/6//r/+v/6//r/+v/6//r/+P/4//j/+P/6//r/
+v/6//j/+P/4//j/+v/6//r/+v/4//j/+P/4//j/+P/4//j/+v/6//r/+v/4//j/+P/4
//r/+v/6//r/+P/4//j/+P/6//r/+v/6//j/+P/4//j/+P/4//j/+P/6//r/+v/6//r/
+v/6//r/+v/6//r/+v/6//r/+v/6//r/+v/6//r//P/8//z//P/8//z//P/8//r/+v/6
//r/+v/6//r/+v/6//r/+v/6//r/+v/6//r/+v/6//r/+v/6//r/+v/6//r/+v/6//r/
+v/6//r/+v/6//r/+v/6//r/+v/6//r//P/8//z//P/8//z//P/8//r/+v/6//r//P/8
//z//P/+//7//v/+//z//P/8//z//P/8//z//P/8//z//P/8//z//P/8//z//v/+//7/
/v/+//7//v/+//7//v/+//7//P/8//z//P/+//7//v/+//7//v/+//7//v/+//7//v/+
//7//v/+//7//v/+//7/AAAAAAAAAAD+//7//v/+//7//v/+//7//v/+//7//v/+//7/
/v/+/wAAAAAAAAAAAAAAAAAAAAAAAAAAAAAAAAAAAAAAAAAA/v/+//7//v/+//7//v/+
////AAABAAIAAAAAAAAAAAACAAIAAgADAAEAAgACAAEAAwADAAMAAwAFAAYACQAKAA0A
DgAPABAAEgASABIAEwAVABYAFwAYABkAGgAbABwAGgAcABwAGwAdAB4AIQAiACIAIgAi
ACIAIgAhAB8AHwAcABoAGgAZABUAEAAKAAcABQADAAQABQAEAAMAAgACAAIAAAAAAAAA
AgACAAIAAgAAAAAAAAAAAAIAAgACAAIAAAAAAAEAAQABAAAAAAD//wEAAgACAAQABQAK
AAoADAAPABkAKwBCAFkAcQCUAL0A1wDYAMAAmwB8AGoAUQA0ACgALgAzAC4AJQAiACAA
HgAcABoAHAAhACMAJQAhAB4AGAAUABIADgAMAAkABwAFAAUABQAFAAUAAwADAAQABAAE
AAQABAAEAAQABAAEAAQABQADAAIAAgADAAUABQAFAAUABQAFAAUABQAFAAUABQAFAAcA
CAAIAAkACQAJAAkACQAJAAoACwALAAsACwAMAAwADAAMAAwADQAOAA4AEAAQABAAEAAQ
ABEAEwATABMAEwAVABYAFwAXABcAFwAXABgAGAAZABsAHAAeAB4AHwAfACAAIAAiACMA
IgAhAA==
         </WaveFormData>
      </LeadData>
      <LeadData>
         <LeadByteCountTotal>10000</LeadByteCountTotal>
         <LeadTimeOffset>0</LeadTimeOffset>
         <LeadSampleCountTotal>5000</LeadSampleCountTotal>
         <LeadAmplitudeUnitsPerBit>4.88</LeadAmplitudeUnitsPerBit>
         <LeadAmplitudeUnits>¦ÌV</LeadAmplitudeUnits>
         <LeadHighLimit>2147483647</LeadHighLimit>
         <LeadLowLimit>268435456</LeadLowLimit>
         <LeadID>V1</LeadID>
         <LeadOffsetFirstSample>0</LeadOffsetFirstSample>
         <FirstSampleBaseline>0</FirstSampleBaseline>
         <LeadSampleSize>2</LeadSampleSize>
         <LeadOff>FALSE</LeadOff>
         <BaselineSway>FALSE</BaselineSway>
         <ExcessiveACNoise>FALSE</ExcessiveACNoise>
         <MuscleNoise>FALSE</MuscleNoise>
         <LeadDataCRC32>523616441</LeadDataCRC32>
         <WaveFormData>
DAAMAAwADAAOAA4ADgAOABAAEAAQABAAEAAQABAAEAASABIAEgASABQAFAAUABQAFAAU
ABQAFAAWABYAFgAWABYAFgAWABYAFgAWABYAFgAYABgAGAAYABgAGAAYABgAGAAYABgA
GAAYABgAGAAYABoAGgAaABoAGgAaABoAGgAaABoAGgAaABwAHAAcABwAGgAaABoAGgAc
ABwAHAAcABwAHAAcABwAHAAcABwAHAAcABwAHAAcABwAHAAcABwAHAAcABwAHAAcABwA
HAAcABwAHAAcABwAHAAcABwAHAAaABoAGgAaABwAHAAcABwAHAAcABwAHAAcABwAHAAc
ABoAGgAaABoAGgAaABoAGgAaABoAGgAaABoAGgAaABoAGAAYABgAGAAYABgAGAAYABgA
GAAYABgAGAAYABgAGAAYABgAGAAYABgAGAAYABgAGAAYABgAGAAWABYAFgAWABYAFgAW
ABYAFAAUABQAFAASABIAEgASABAAEAAQABAADgAOAA4ADgAMAAwADAAMAAwADAAMAAwA
DAAMAAwADAAMAAwADAAMAAoACgAKAAoACgAKAAoACgAKAAoACgAKAAoACgAKAAoACgAK
AAoACgAKAAoACgAKAAoACgAKAAoACgAKAAoACgAKAAoACgAKAAwADAAMAAwADAAMAAwA
DAAMAAwADAAMAAoACgAKAAoADAAMAAwADAAKAAoACgAKAAoACgAKAAoACAAIAAgACAAG
AAYABgAGAAYABgAGAAYABgAGAAYABgAEAAQABAAEAAYABgAGAAYABgAGAAYABgAGAAYA
BgAGAAgACAAIAAgACAAIAAgACAAIAAgACAAIAAgACAAIAAgACgAKAAoADAAMAA0ADQAN
AAwADQAOAA8AEgATABUAFwAXABgAGQAcABwAHQAeAB8AHQAbABcAEwANAAcAAgD///z/
9//0//P/9f/2//j/+f/7//v/+//7//v//P/9//7//v///wAAAQABAAMABAAFAAUABgAH
AAcACQAJAAkACQAJAAkACQAJAAoACgAKAAoACQAJAAkACQAJAAkACgAKAAgACAAIAAgA
CgAKAAoACgANABIAHAApADIANwA5ADcAMAAmABoACgD0/9r/wP+r/6P/rP+6/8j/1//i
//L/CAAaACMAHgAWAA8AAgD0//H/9P/0//D/8P/3//3/AQAEAAYACQAKAA4AEAARABMA
EwAUABQAFAAUABQAFQAVABUAFQAVABUAFgAWABYAFgAWABUAFgAWABYAFgAWABYAFgAW
ABYAFwAXABYAFgAWABYAFgAWABYAFQAXABcAFwAXABUAFQAVABQAFgAWABYAFgAVABUA
FQATABEAEgASABAADwAPAA8ADgANAA0ADQAMAAwADAAKAAkACAAHAAYABAACAAEAAAD/
///////+//7//v/9//z/+//6//n/+P/3//j/9//3//b/9f/0//P/8v/z//P/8v/x//H/
8P/v/+7/7v/t/+z/7P/s/+v/6//q/+z/7P/r/+r/6v/q/+r/6v/p/+n/6P/q/+r/6v/q
/+r/7P/s/+z/7P/t/+7/7//w//L/8v/y//L/8v/y//L/8v/0//T/9P/0//b/9v/2//b/
9v/2//b/9v/4//j/+P/4//j/+P/4//j/+P/4//j/+P/4//j/9P/y//L/8P/u/+r/5P/c
/9T/zP/C/7j/sP+o/57/mP+O/4T/ev9u/2L/Vv9O/0T/OP8q/yL/IP8g/yb/Kv8w/zT/
OP86/z7/SP9O/1D/Vv9m/3T/fP+E/4j/iv+S/57/ov+g/6T/rv++/8r/2P/k//D/9v/+
/wQABgAIAAgACgAKAAoADAAMAAwADAAOAAwADgAQABAAEAAQABAAEQASABMAFAAWABYA
FgAWABgAGAAYABgAHAAgACQAKAAqACwALgAwADIAMgAyADIAMQAwAC8ALgAoACQAIAAc
ABwAHAAcABwAHgAeAB4AHgAfACAAIQAiACMAJAAlACYAJwAoACkAKgArACwALQAuADAA
MAAwADAAMQAyADMANAA2ADYANgA2ADgAOAA4ADgANgA2ADYANgA1ADQAMwAyAC8ALgAt
ACwAKQAoACcAJgAkACIAIAAeABwAGgAYABYAFAASABAADgALAAoACQAIAAcABgAFAAQA
AgACAAIAAgACAAIAAgACAAIAAgACAAIAAgACAAIAAgACAAIAAgACAAIAAgACAAIABAAE
AAQABAAEAAQABAAEAAQABAAEAAQABAAEAAQABAAEAAQABAAEAAQABAAEAAQABAAEAAQA
BAAGAAYABgAGAAYABgAGAAYABgAGAAYABgAGAAYABgAGAAQABAAEAAQABAAEAAQABAAE
AAQABAAEAAQABAAEAAQABAAEAAQABAAEAAQABAAEAAQABAAEAAQABAAEAAQABAAEAAQA
BAAEAAIAAgACAAIABAAEAAQABAACAAIAAgACAAIAAgACAAIAAgACAAIAAgACAAIAAgAC
AAIAAgACAAIAAgACAAIAAgAAAAAAAAAAAAAAAAAAAAAAAAAAAAAAAAD+//7//v/+//7/
/v/+//7//v/+//7//v/+//7//v/+//7//v/+//7//v/+//7//v/+//7//v/+//7//v/+
//7/AAAAAAAAAAAAAAAAAAAAAP7//v/+//7//v/+//7//v8AAAAAAAAAAAAAAAAAAAAA
AAAAAAAAAAAAAAAAAAAAAAAAAAAAAAAAAAAAAAAAAAACAAIAAgACAAAAAAAAAAAAAAAA
AAAAAAAAAAAAAAAAAAIAAgACAAIAAgACAAIAAgAAAAAAAAAAAAAAAAAAAAAAAAAAAAAA
AAAAAAAAAAAAAAIAAgACAAIAAAAAAAAAAAAAAAAAAAAAAAIAAgACAAIAAgACAAIAAgAA
AAAAAAAAAAAAAAAAAAAAAAAAAAAAAAAAAAAAAAAAAAAAAAAAAAAAAAAAAAAAAAAAAAAA
AAAAAAAAAAAAAAAAAAAAAAAAAAAAAAAAAAAAAAAAAAAAAAAAAAAAAAAAAAD+//7//v/+
/wAAAAAAAAAAAAAAAAAAAAD+//7//v/+/wAAAAAAAAAA/v/+//7//v8AAAAAAAAAAP7/
/v/+//7/AAAAAAAAAAD+//7//v/+//7//v/+//7/AAAAAAAAAAD+//7//v/+//7//v/+
//7/AAAAAAAAAAD+//7//v/+//7//v/+//7//v/+//7//v/+//7//v/+//7//v/+//7/
/v/+//7//v/+//7//v/+//7//v/+//7//v/+//7//v8AAAAAAAAAAAAAAAAAAAAAAAAC
AAIAAwADAAMABAAFAAYABwAIAAkACwANAA8AEAARABQAFAAVABQAFQAVABMADgAJAAQA
/f/4//X/8f/r/+r/6f/q/+z/8P/x//P/8//z//P/8//0//X/9v/2//f/+P/5//n/+//8
//3///8AAAEAAQABAAEAAQABAAEAAQADAAMABAAEAAIAAgADAAMAAwADAAMAAwAGAAYA
BgAGAAYABgAGAAYABgAGAAcADgAYACUALgAzADMAMQAsACIAFAAEAOz/0v+4/6X/of+u
/8D/0v/f/+b/8v8IABgAHwAcABQACwAAAPT/7//w/+7/6v/o/+3/8f/3//r//P///wAA
BAAGAAcABwAHAAYABgAGAAYACAAJAAkACQAJAAkACQAKAAwADAAMAAwACwAMAAwADAAM
AAwADAAMAAwADAANAA0ADAAMAAwADAAMAAwADAALAAsACwALAAsACQAJAAkACAAKAAoA
CgAKAAkACQAJAAcABwAIAAgABgAFAAUABQAEAAUABQAFAAQABAAEAAIAAQD////////+
//7//f/8//v/+//7//r/+v/4//f/9v/1//b/9f/0//P/8v/x//H/8P/v/+7/7f/s/+v/
6//s/+v/6v/p/+j/5//m/+X/5P/k/+T/5P/k/+L/4v/i/+L/4P/g/+D/4P/i/+L/4v/i
/+L/4v/i/+L/4//k/+X/5v/o/+j/6P/o/+r/6v/q/+r/6//s/+3/7v/u/+7/7v/u//D/
8P/w//D/8v/y//L/8v/y//L/8v/y//L/8v/y//L/8v/y//L/8v/y//L/8v/w//D/7v/u
/+7/6v/k/97/2P/S/8j/vP+0/6z/pP+c/5T/jP+C/3b/bP9g/1T/Sv9C/zT/Jv8e/xj/
GP8c/yL/KP8s/zL/NP82/zz/RP9G/0j/WP9q/3T/ev+C/4T/jP+W/5r/mP+a/6T/sv/A
/8z/2P/i/+r/8v/2//r/+v/8//z//P/8////AAABAAIAAgACAAIAAgAFAAYABwAIAAoA
CgAKAAoADAAMAAwADAANAA4ADwAQABMAFgAZABwAIAAiACQAJgAkACQAJAAkACQAJAAk
ACQAHwAcABkAFgAUABQAFAAUABYAFgAWABYAFwAYABkAGgAcABwAHAAcAB0AHgAfACAA
IQAiACMAJAAlACYAJwAoACkAKgArACwALAAsACwALAAsACwALAAsACoAKgAqACoAKQAo
ACcAJgAjACIAIQAgAB4AHAAaABgAFgAUABIAEAAOAAwACgAIAAUABAADAAIA///+//3/
/P/7//r/+f/4//b/9v/2//b/9v/2//b/9v/4//j/+P/4//j/+P/4//j/+P/4//j/+P/4
//j/+P/4//j/+P/4//j/+v/6//r/+v/6//r/+v/6//r/+v/6//r//P/8//z//P/8//z/
/P/8//z//P/8//z//P/8//z//P/+//7//v/+//z//P/8//z//v/+//7//v/8//z//P/8
//z//P/8//z//P/8//z//P/+//7//v/+//z//P/8//z//v/+//7//v/+//7//v/+//7/
/v/+//7//v/+//7//v/8//z//P/8//7//v/+//7//v/+//7//v/8//z//P/8//7//v/+
//7//v/+//7//v/8//z//P/8//z//P/8//z//P/8//z//P/+//7//v/+//7//v/+//7/
/v/+//7//v/+//7//v/+//7//v/+//7//v/+//7//v/+//7//v/+/wAAAAAAAAAAAgAC
AAIAAgAEAAQABAAEAAYABgAGAAYABgAGAAYABgAIAAgACAAIAAoACgAKAAoACwAMAA0A
DgAPABAAEQASABMAFAAVABYAFgAWABYAFgAXABgAGQAaABwAHAAcABwAHAAcABwAHAAc
ABwAHAAcAB4AHgAeAB4AHgAeAB4AHgAeAB4AHgAeACAAIAAgACAAIgAiACIAIgAkACQA
JAAkACQAJAAkACQAJAAkACQAJAAkACQAJAAkACIAIgAiACIAIgAiACIAIgAiACIAIgAi
ACIAIgAiACIAIgAiACIAIgAgACAAIAAgACIAIgAiACIAIAAgACAAIAAgACAAIAAgACAA
IAAgACAAIAAgACAAIAAgACAAIAAgACAAIAAgACAAHgAeAB4AHgAgACAAIAAgAB4AHgAe
AB4AHgAeAB4AHgAeAB4AHgAeAB4AHgAeAB4AGwAaABkAGAAWABYAFgAWABQAFAAUABQA
FgAWABYAFgAVABQAEwASABEAEAAPAA4ADQAMAAsACgAIAAgACAAIAAYABgAGAAYABgAG
AAYABgAEAAQABAAEAAQABAAEAAQABAAEAAQABAAEAAQABAAEAAIAAgACAAIAAgACAAIA
AgACAAIABAAEAAcABwAHAAgACQAKAAsADAAPABEAEwAVABYAFwAaABoAHQAeAB8AHwAe
ABsAGAAVAA8ACgAHAAMA+//1//H/7//u//D/8f/z//P/8//z//P/9P/1//b/9v/3//j/
+f/5//3//v///wEAAAABAAEAAQADAAMAAwADAAMAAwADAAQABAAEAAQABQAFAAUABQAF
AAUABgAGAAYABgAGAAYABgAGAAYACAAJAA4AGAAjACwAMwA1ADUAMgAoABwADgD6/+D/
xP+r/5//qP+4/8j/1//g/+z/AgAUAB0AHAAUAAsAAADy/+3/7v/w/+7/7P/t//X/+/8A
AAIAAwAGAAgACgANAA0ADQAOAA4ADgAOABAAEQARABEADwAPAA8AEAASABIAEgASABMA
FAAUABQAEgASABIAEgASABIAEwATABIAEgASABIAEgASABIAEQARABEAEQARABEAEQAR
ABAAEAAQABAAEAAPAA8ADwANAA0ADgAOAAwADQANAA0ADAAJAAkACQAIAAYABgAEAAMA
AwADAAMAAgAEAAMAAgABAAEAAQAAAAAA/v/9//z/+//8//v/+v/5//j/9//3//b/9f/0
//P/8v/x//H/8P/v/+//7v/u/+z/7P/s/+z/6v/q/+r/6v/o/+j/6P/o/+b/5v/m/+b/
6P/o/+j/6P/q/+r/6v/q/+v/7P/t/+7/8P/w//D/8P/w//D/8P/w//H/8v/z//T/9v/2
//b/9v/2//b/9v/2//j/+P/4//j/+P/4//j/+P/6//r/+v/6//r/+v/6//r//P/8//z/
/P/8//z/+v/6//r/+P/4//b/8v/w/+r/4v/c/9L/yP++/7b/rv+k/5z/kv+I/37/dP9o
/1z/VP9K/zz/MP8m/yL/IP8m/yz/MP82/zr/PP9A/0b/Tv9Q/1T/YP9w/3z/hv+O/5L/
lv+i/6b/pv+m/6z/uP/I/9b/4v/u//b//P8CAAYACAAIAAgACAAIAAkACgALAAwADAAM
AAwADAANAA4ADwAQABEAEgATABQAFgAWABYAFgAZABoAGwAcACEAJAAnACoALAAuADAA
MgAyADIAMgAyADEAMAAvAC4AKgAmACIAHgAfACAAIQAiACQAJAAkACQAJQAmACcAKAAr
ACwALQAuAC8AMAAxADIAMwA0ADUANgA5ADoAOwA8AD8AQABBAEIARABEAEQARABGAEYA
RgBGAEYARgBGAEYARABEAEQARABBAEAAPwA+ADsAOgA5ADgANgA0ADIAMAAuACwAKgAo
ACUAJAAjACIAHwAeAB0AHAAaABoAGgAaABgAGAAYABgAGAAYABgAGAAYABgAGAAYABgA
GAAYABgAGAAYABgAGAAYABgAGAAYABoAGgAaABoAGgAaABoAGgAaABoAGgAaABoAGgAa
ABoAGgAaABoAGgAaABoAGgAaABoAGgAaABoAGAAYABgAGAAYABgAGAAYABYAFgAWABYA
FAAUABQAFAASABIAEgASABAAEAAQABAADgAOAA4ADgAMAAwADAAMAAoACgAKAAoACAAI
AAgACAAGAAYABgAGAAYABgAGAAYABgAGAAYABgAGAAYABgAGAAgACAAIAAgACAAIAAgA
CAAGAAYABgAGAAYABgAGAAYABgAGAAYABgAEAAQABAAEAAYABgAGAAYABgAGAAYABgAE
AAQABAAEAAQABAAEAAQABAAEAAQABAAEAAQABAAEAAQABAAEAAQAAgACAAIAAgAAAAAA
AAAAAAIAAgACAAIAAgACAAIAAgACAAIAAgACAAIAAgACAAIAAgACAAIAAgACAAIAAgAC
AAIAAgACAAIAAgACAAIAAgACAAIAAgACAAIAAgACAAIABAAEAAQABAAEAAQABAAEAAQA
BAAEAAQABAAEAAQABAAEAAQABAAEAAQABAAEAAQABAAEAAQABAAEAAQABAAEAAQABAAE
AAQABAAEAAQABAAEAAQABAAEAAQABAAEAAQABAAEAAQABAAEAAQABAAEAAYABgAGAAYA
BgAGAAYABgAEAAQABAAEAAYABgAGAAYABAAEAAQABAAEAAQABAAEAAQABAAEAAQABAAE
AAQABAAEAAQABAAEAAQABAAEAAQABAAEAAQABAAEAAQABAAEAAYABgAGAAYABgAGAAYA
BgAGAAYABgAGAAQABAAEAAQABAAEAAQABAAEAAQABAAEAAQABAAEAAQABAAEAAQABAAE
AAQABAAEAAQABAAEAAQABAAEAAQABAACAAIAAgACAAIAAgACAAIAAgACAAIAAgACAAIA
AgACAAIAAgACAAIAAgACAAIAAgACAAIAAgACAAAAAAAAAAIAAAABAAEAAQAEAAUABgAH
AAYABwAJAAsADQAOAA8AEgATABUAFwAZABwAGwAYABUAEgANAAkABwACAPv/9v/z//H/
8P/w/+//8f/x//H/8f/x//L/8//0//L/8//0//X/9v/5//v//f///wAAAQABAAEAAQAB
AAEAAQABAAEAAQAEAAQABAAEAAUABQAFAAUABwAHAAgACAAIAAgACAAIAAgACAAKAAoA
DQASAB4AKQAyADcAOQA3ADIAKgAeAAwA9v/a/8D/q/+l/67/vP/O/9v/5v/2/wwAIAAn
ACIAHAATAAYA+v/1//j/+P/0//T/+f///wUACAAMAA8AEAASABQAFQAXABkAGgAaABoA
GgAaABsAGwAbABwAHQAeACAAHgAeAB4AHgAfACAAIAAgACAAIAAgACAAIAAgACEAIQAi
ACIAIgAiACIAIgAiACEAIQAhACEAIQAjACMAIwAiACIAIgAiACIAIQAhACEAHwAhACIA
IgAgAB8AHwAfAB4AHQAdAB0AHAAcABwAGgAZABkAGQAZABgAGgAZABgAFwAVABUAFAAU
ABQAEwASABEADgANAAwACwAKAAkACQAIAAUABAADAAIAAQABAAAA//////7//f/+//3/
/P/7//r/+P/4//j/+P/3//b/9f/0//L/8v/y//L/8v/y//L/8v/y//L/8v/y//P/9P/1
//b/9v/2//b/9v/4//j/+P/4//n/+v/7//z//P/8//z//P/+//7//v/+//7//v/+//7/
AAAAAAAAAAAAAAAAAAAAAAAAAAAAAAAAAgACAAIAAgACAAIAAgACAAAA/v/8//r/+P/0
/+7/5v/e/9T/zP/C/7r/sP+o/6D/mP+M/4L/eP9q/2D/WP9O/0D/Mv8o/yL/Iv8o/yz/
MP82/zr/PP8+/0T/Tv9Q/1L/Xv9w/3z/hv+O/5D/lv+g/6T/ov+i/6j/tv/G/9T/4P/q
//T/+v8AAAQABgAIAAgACAAIAAkACgALAAwADgAOAA4ADgAPABAAEQASABQAFAAUABQA
FgAWABYAFgAYABoAHAAeACEAJAAnACoALAAuADAAMgA0ADQANAA0ADAALgAsACoAJQAi
AB8AHAAdAB4AHwAgACIAIgAiACIAIwAkACUAJgAoACgAKAAoACkAKgArACwALQAuAC8A
MAAxADIAMwA0ADUANgA3ADgAOgA6ADoAOgA6ADoAOgA6ADgAOAA4ADgANwA2ADUANAAy
ADAALgAsACoAKAAmACQAIAAeABwAGgAYABYAFAASABEAEAAPAA4ACwAKAAkACAAGAAYA
BgAGAAQABAAEAAQABAAEAAQABAAGAAYABgAGAAgACAAIAAgACAAIAAgACAAIAAgACAAI
AAoACgAKAAoACgAKAAoACgAMAAwADAAMAAwADAAMAAwADAAMAAwADAAMAAwADAAMAAwA
DAAMAAwADAAMAAwADAAMAAwADAAMAAwADAAMAAwADAAMAAwADAAMAAwADAAMAAwADAAM
AAwADAAMAAwADAAMAAwADAAMAAwADAAMAAwADAAMAAwADAAKAAoACgAKAAwADAAMAAwA
DAAMAAwADAAMAAwADAAMAAwADAAMAAwADAAMAAwADAAMAAwADAAMAAoACgAKAAoACgAK
AAoACgAIAAgACAAIAAgACAAIAAgACgAKAAoACgAIAAgACAAIAAgACAAIAAgACAAIAAgA
CAAIAAgACAAIAAYABgAGAAYABgAGAAYABgAGAAYABgAGAAYABgAGAAYABgAGAAYABgAG
AAYABgAGAAQABAAEAAQABAAEAAQABAAGAAYABgAGAAYABgAGAAYABgAGAAYABgAGAAYA
BgAGAAgACAAIAAgACAAIAAgACAAIAAgACAAIAAoACgAKAAoACAAIAAgACAAKAAoACgAK
AAoACgAKAAoACgAKAAoACgAKAAoACgAKAAoACgAKAAoACgAKAAoACgAKAAoACgAKAAoA
CgAKAAoACgAKAAoACgAKAAoACgAKAAgACAAIAAgACQAKAAsADAAKAAoACgAKAAoACgAK
AAoACAAIAAgACAAKAAoACgAKAAgACAAIAAgACgAKAAoACgAIAAgACAAIAAoACgAKAAoA
CAAIAAgACAAKAAoACgAKAAoACgAKAAoACgAKAAoACgAKAAoACgAKAAgACAAIAAgACgAK
AAoACgAKAAoACgAKAAgACAAIAAgACAAIAAgACAAIAAgACAAIAAgACAAIAAgACAAIAAgA
CAAGAAgACAAJAAsACwAMAA0ADgAPABAAEQATABUAFwAYABkAHAAcAB0AIAAhACEAHwAd
ABkAFQAPAAoABwADAP3/+P/1//T/9P/0//X/9//3//f/9//3//j/9//4//j/+f/8//3/
/f////7///8BAAIABQAFAAUABQADAAMAAwADAAMAAwAEAAQAAgACAAMAAwADAAMAAwAD
AAIAAgACAAIAAgACAAIAAgAEAAQABwAOABgAIwAsAC8AMQAvACoAIAASAAQA6v/O/7b/
o/+f/6z/vv/Q/93/5P/w/wQAGAAhAB4AFgAPAAQA+P/1//b/9P/w/+7/8f/3//v//v8C
AAUABgAIAAoACwANAA8ADgAOAA4ADgAQABEAEQARABEAEQARABIAEgASABIAEgATABQA
FAAUABIAEgASABIAEgASABMAEwAUABQAFAAUABQAFAAUABMAEwATABMAEwATABMAEwAS
ABIAEgASABIAEQARABEADwAPABAAEAAOAA0ADQANAAwACQAJAAkACAAIAAgABgAFAAUA
BQAFAAQABAADAAIAAQD//////v/+//7//f/8//v/+v/5//j/9//0//P/8//y//H/8P/v
/+7/7//v/+7/7f/r/+r/6f/o/+j/6f/o/+j/6P/o/+j/6P/m/+b/5v/m/+b/5v/m/+b/
5//o/+n/6v/r/+z/7f/u//D/8P/w//D/8v/y//L/8v/z//T/9f/2//j/+P/4//j/+P/4
//j/+P/6//r/+v/6//r/+v/6//r/+v/6//r/+v/8//z//P/8//z//P/8//z//P/8//z/
/P/8//z//P/8//z//P/8//r/+v/4//j/9v/w/+z/6P/i/9r/0v/I/77/uP+u/6T/nP+W
/4z/gP94/2z/Xv9W/07/QP8w/yb/Hv8e/yT/KP8s/zL/OP86/zz/QP9I/07/UP9a/2z/
ev+E/5D/lP+U/5z/ov+i/57/ov+s/7z/yP/U/+D/6v/y//r/AAACAAQABAAEAAQABQAG
AAcACAAIAAgACAAIAAkACgALAAwADwAQABEAEgAQABAAEAAQABMAFAAVABYAGQAcAB8A
IgAmACgAKgAsAC4ALgAuAC4ALQAsACsAKgAnACQAIQAeAB4AHgAeAB4AIAAgACAAIAAh
ACIAIwAkACUAJgAnACgAKQAqACsALAAuAC4ALgAuAC8AMAAxADIANAA0ADQANAA2ADYA
NgA2ADgAOAA4ADgANwA2ADUANAAzADIAMQAwAC4ALAAqACgAJAAiACAAHgAcABoAGAAW
ABIAEAAOAAwACQAIAAcABgAFAAQAAwACAAEAAAD///7//v/+//7//v/+//7//v/+/wAA
AAAAAAAA/v/+//7//v8AAAAAAAAAAAIAAgACAAIAAgACAAIAAgACAAIAAgACAAQABAAE
AAQABAAEAAQABAAEAAQABAAEAAQABAAEAAQABAAEAAQABAAGAAYABgAGAAYABgAGAAYA
BgAGAAYABgAGAAYABgAGAAYABgAGAAYABgAGAAYABgAEAAQABAAEAAYABgAGAAYABAAE
AAQABAAEAAQABAAEAAQABAAEAAQABgAGAAYABgAGAAYABgAGAAYABgAGAAYABgAGAAYA
BgAIAAgACAAIAAYABgAGAAYABgAGAAYABgAGAAYABgAGAAYABgAGAAYABgAGAAYABgAE
AAQABAAEAAQABAAEAAQABAAEAAQABAAEAAQABAAEAAQABAAEAAQABAAEAAQABAACAAIA
AgACAAIAAgACAAIAAgACAAIAAgACAAIAAgACAAIAAgACAAIAAgACAAIAAgAAAAAAAAAA
AAIAAgACAAIAAgACAAIAAgAAAAAAAAAAAAAAAAAAAAAAAgACAAIAAgACAAIAAgACAAIA
AgACAAIAAAAAAAAAAAAAAAAAAAAAAAAAAAAAAAAAAgACAAIAAgACAAIAAgACAAIAAgAC
AAIABAAEAAQABAAEAAQABAAEAAIAAgACAAIABAAEAAQABAACAAIAAgACAAQABAAEAAQA
BAAEAAQABAACAAIAAgACAAIAAgACAAIABAAEAAQABAAEAAQABAAEAAQABAAEAAQAAgAC
AAIAAgAEAAQABAAEAAIAAgACAAIABAAEAAQABAACAAIAAgACAAQABAAEAAQAAgACAAIA
AgACAAIAAgACAAIAAgACAAIAAgACAAIAAgACAAIAAgACAAIAAgACAAIAAgACAAIAAgAC
AAIAAgACAAIAAgACAAIAAgACAAIAAgACAAIAAgACAAIAAgACAAIAAgACAAIAAgACAAIA
AgACAAIAAgACAAIAAgACAAIAAgACAAIAAgACAAQABAAEAAQAAgACAAIAAgAEAAQABAAE
AAQABAAEAAQAAgACAAIAAgAEAAQABAAEAAYABgAHAAcABwAIAAkACgANAA4ADwARABEA
EwAUABUAGAAYABkAGgAYABcAFAAPAAoABQD+//j/9//z/+3/6f/p/+v/7v/y//P/9f/1
//X/9f/1//b/9//4//j/+f/6//v/+//9//7///8BAAIAAwADAAMAAwADAAMAAwADAAMA
AwAEAAQABAAEAAUABQAFAAUABQAFAAYABAAEAAQABAAGAAYABgAGAAYACQASABwAKQAw
ADUANQAxACwAIAAUAAIA6v/O/7b/pf+l/7L/xP/S/93/6P/6/xAAHgAhABoAEAAHAPr/
8P/x//L/8v/w//L/9f/7/wEABAAGAAcACgAOAA4AEQARABEAEgASABIAEgASABMAEwAT
ABUAFQAVABYAFgAWABYAFgAXABgAGAAYABgAGAAYABgAFgAWABcAFwAYABgAGAAYABgA
GAAYABcAFwAXABcAFwAXABcAFwAWABYAFgAWABYAFwAXABcAFQAVABYAFgAUABUAFQAV
ABQAEwATABMAEgASABIAEAAPAA0ADQANAAwADAALAAoACQAHAAcABgAGAAYABQAEAAMA
AgADAA==
         </WaveFormData>
      </LeadData>
      <LeadData>
         <LeadByteCountTotal>10000</LeadByteCountTotal>
         <LeadTimeOffset>0</LeadTimeOffset>
         <LeadSampleCountTotal>5000</LeadSampleCountTotal>
         <LeadAmplitudeUnitsPerBit>4.88</LeadAmplitudeUnitsPerBit>
         <LeadAmplitudeUnits>¦ÌV</LeadAmplitudeUnits>
         <LeadHighLimit>2147483647</LeadHighLimit>
         <LeadLowLimit>268435456</LeadLowLimit>
         <LeadID>V2</LeadID>
         <LeadOffsetFirstSample>0</LeadOffsetFirstSample>
         <FirstSampleBaseline>0</FirstSampleBaseline>
         <LeadSampleSize>2</LeadSampleSize>
         <LeadOff>FALSE</LeadOff>
         <BaselineSway>FALSE</BaselineSway>
         <ExcessiveACNoise>FALSE</ExcessiveACNoise>
         <MuscleNoise>FALSE</MuscleNoise>
         <LeadDataCRC32>1261962634</LeadDataCRC32>
         <WaveFormData>
6v/q/+r/6v/q/+r/6v/q/+z/7P/s/+z/7P/s/+z/7P/u/+7/7v/u//D/8P/w//D/8P/w
//D/8P/y//L/8v/y//L/8v/y//L/8v/y//L/8v/0//T/9P/0//T/9P/0//T/9P/0//T/
9P/0//T/9P/0//b/9v/2//b/9v/2//b/9v/4//j/+P/4//j/+P/4//j/+P/4//j/+P/4
//j/+P/4//j/+P/4//j/+P/4//j/+P/6//r/+v/6//j/+P/4//j/+P/4//j/+P/4//j/
+P/4//j/+P/4//j/+P/4//j/+P/4//j/+P/4//j/+P/4//j/+P/4//j/+P/4//j/+P/4
//j/+P/4//j/+P/4//j/+P/4//j/+P/4//j/+P/4//j/+P/4//j/+P/4//j/+P/4//b/
9v/2//b/+P/4//j/+P/2//b/9v/2//b/9v/2//b/9v/2//b/9v/0//T/9P/0//T/9P/0
//T/8v/y//L/8v/w//D/8P/w//D/8P/w//D/7v/u/+7/7v/s/+z/7P/s/+z/7P/s/+z/
6v/q/+r/6v/q/+r/6v/q/+r/6v/q/+r/7P/s/+z/7P/q/+r/6v/q/+r/6v/q/+r/7P/s
/+z/7P/q/+r/6v/q/+z/7P/s/+z/7P/s/+z/7P/s/+z/7P/s/+z/7P/s/+z/7P/s/+z/
7P/s/+z/7P/s/+z/7P/s/+z/7P/s/+z/7P/s/+z/7P/s/+r/6v/q/+r/6P/o/+j/6P/m
/+b/5v/m/+b/5v/m/+b/5v/m/+b/5v/m/+b/5v/m/+b/5v/m/+b/5v/m/+b/5v/m/+b/
5v/m/+j/6P/o/+j/6P/o/+j/6P/q/+r/6v/q/+j/6P/o/+j/6v/q/+r/6v/s/+z/7P/s
/+v/7f/t/+7/7//w//H/8v/1//X/9f/2//b/+P/4//n/+f/5//n/+v/4//j/9v/0//D/
6//m/+D/3v/g/+L/4//j/+P/4//j/+P/4//k/+b/5P/k/+T/4//j/+P/5f/l/+b/5//o
/+j/6P/o/+j/6P/o/+j/6P/o/+n/6f/p/+r/6P/p/+n/6f/r/+v/6//r/+r/6v/q/+r/
6//r/+v/7P/v//r/EAAsAEYAYgCAAKUAyQDcAOMA6gDQAIUAIQDH/5X/gP96/3j/XP8u
/xb/Cv/0/uv+//4c/zD/RP9f/3v/kP+j/7T/xf/R/9r/4f/m/+7/9f/5////BgAJAAsA
DgAPAA8AEAARABIAEwATABQAFQAWABYAFgAXABkAGQAaABoAGwAcABwAGwAdAB4AHwAh
ACMAJAAkACQAJQAmACgAKQAqACsALAAvADAAMQAyADIANQA2ADcAPAA8AD0APgA/AEEA
QwBEAEcARwBKAEwATgBQAFIAVABWAFkAXQBeAGIAZgBpAGsAbgBxAHMAdgB4AHwAgACD
AIkAjgCSAJYAmgCdAJ8AowCmAKgAqgCsALAAsACzALQAtgC2ALYAtgC2ALYAtACzALEA
rwCtAKkApgCiAJ4AmgCXAJIAiwCEAH0AdgBuAGcAXwBXAE8ASAA8ADUALwAmACEAHgAb
ABgAEwAOAAkABAAAAPz/+P/0//H/7v/r/+j/5v/k/+L/4P/f/97/3f/c/9r/2v/a/9r/
2P/Y/9j/2P/Y/9j/2P/Y/9j/2P/Y/9j/2v/a/9r/2v/e/+D/4v/i/+b/7P/w//D/8P/s
/+j/4v/e/9j/1P/M/8j/wv+2/6D/jP96/27/aP9o/2L/Uv8y/xL/7P7M/rb+tv7A/rz+
sv6m/qT+sv6+/rj+uv7U/u7+BP8g/y7/Ov9c/4j/qv/E/9j/5v/q/+7/8v/6/wAACAAO
ABQAFgAUABIAFAAUABQAFgAWABQAFAAUABQAFAAWABgAGAAYABgAGwAcAB0AHgAgACIA
JAAmACkAKgArACwAMQA0ADcAOgA+AEAAQgBEAEIAQgBCAEIAQQBAAD8APgBDAEYASQBM
AFAAUgBUAFYAWQBcAF8AYgBnAGoAbQBwAHQAeAB8AIAAhQCKAI8AlACZAJ4AowCoAK0A
sgC3ALwAwgDGAMoAzgDUANgA3ADgAOUA6ADrAO4A8ADyAPQA9gD4APgA+AD4APcA9gD1
APQA7wDsAOkA5gDfANgA0QDKAMEAuACvAKYAnACSAIgAfgB0AGoAYABWAEwARAA8ADQA
LgAoACIAHAAYABQAEAAMAAoACAAGAAQAAQAAAP///v/9//z/+//6//j/+P/4//j/+P/4
//j/+P/2//b/9v/2//T/9P/0//T/9P/0//T/9P/y//L/8v/y//L/8v/y//L/8v/y//L/
8v/y//L/8v/y//H/8P/v/+7/7v/u/+7/7v/u/+7/7v/u/+3/7P/r/+r/6v/q/+r/6v/o
/+j/6P/o/+b/5v/m/+b/5v/m/+b/5v/k/+T/5P/k/+T/5P/k/+T/4v/i/+L/4v/i/+L/
4v/i/+L/4v/i/+L/4P/g/+D/4P/g/+D/4P/g/+D/4P/g/+D/3v/e/97/3v/e/97/3v/e
/97/3v/e/97/3v/e/97/3v/c/9z/3P/c/9z/3P/c/9z/3P/c/9z/3P/a/9r/2v/a/9r/
2v/a/9r/2v/a/9r/2v/a/9r/2v/a/9r/2v/a/9r/2v/a/9r/2v/c/9z/3P/c/9r/2v/a
/9r/3P/c/9z/3P/c/9z/3P/c/9z/3P/c/9z/3P/c/9z/3P/c/9z/3P/c/97/3v/e/97/
3v/e/97/3v/e/97/3v/e/97/3v/e/97/3v/e/97/3v/e/97/3v/e/97/3v/e/97/3v/e
/97/3v/g/+D/4P/g/+D/4P/g/+D/4P/g/+D/4P/g/+D/4P/g/+D/4P/g/+D/4P/g/+D/
4P/g/+D/4P/g/+L/4v/i/+L/4P/g/+D/4P/i/+L/4v/i/+L/4v/i/+L/4v/i/+L/4v/i
/+L/4v/i/+L/4v/i/+L/4v/i/+L/4v/i/+L/4v/i/+L/4v/i/+L/4v/i/+L/4v/i/+L/
4v/i/+L/4v/i/+L/4v/i/+L/4v/i/+L/4v/i/+L/4v/i/+L/4v/i/+L/4v/i/+L/4v/i
/+L/4v/i/+L/4v/i/+L/4v/i/+L/4v/i/+L/4v/i/+L/4v/i/+L/4v/i/+L/4v/i/+L/
4v/i/+L/4v/i/+L/4v/i/+L/4v/i/+D/4P/g/+D/4v/i/+L/4v/i/+L/4v/i/+L/4v/i
/+L/4v/i/+L/4v/i/+L/4v/i/+L/4v/i/+L/4v/i/+L/4v/i/+L/4v/i/+L/4v/i/+L/
4v/i/+L/4v/i/+L/4v/i/+D/4P/g/+D/4v/i/+L/4v/i/+L/4v/i/+T/5P/k/+T/4v/i
/+L/4v/i/+L/4//l/+X/5v/n/+j/6f/q/+v/6//r/+z/7P/u/+7/7//v/+//7//w//D/
8P/u/+z/6P/j/+D/2v/Y/9r/3P/d/93/3f/d/93/3f/d/9z/3v/c/9z/3P/b/9v/2//d
/93/3v/f/+D/4P/g/+D/4v/i/+L/4v/i/+L/4//j/+P/5P/k/+X/5f/l/+X/5f/l/+X/
5v/m/+T/5P/l/+X/5f/m/+3/+P8OACgARABeAHwAnQC9AM4A1QDWALQAZQADALH/h/94
/3z/fP9g/zb/Iv8U/wL/+/4P/yj/Ov9M/2f/gf+W/6f/tv/D/8//2P/d/+T/6v/v//X/
+/8AAAEABQAIAAcABwAIAAkADAANAA0ADgAOAA4ADQAMAA8AEQARABIAEgATABQAFAAT
ABUAFgAXABcAGQAaABoAGgAbABwAHgAfACAAIQAiACUAJgAnACgAKAArACwALQAwADAA
MQAyADUANwA5ADoAOwA7AD4AQABCAEQARgBIAEoATQBRAFIAVABYAFsAXQBhAGUAaABs
AG4AcgB2AHkAewCAAIQAiACMAI8AkQCVAJgAmgCcAJ4AoACgAKMApACkAKQApACkAKIA
pACiAJ8AngCdAJwAmQCWAJMAkACMAIgAhACAAHkAcgBrAGQAWwBUAE0ARgA/ADgAMQAq
ACQAHgAYABIADQAIAAMA/v/6//b/8v/u/+z/6v/o/+b/4//i/+H/4P/f/97/3f/c/9v/
2v/Z/9j/2P/Y/9j/2P/Y/9j/2P/Y/9b/1v/W/9b/2P/Y/9j/2P/c/9z/3v/g/+D/4v/m
/+r/7P/u/+7/7P/o/+T/4P/a/9b/1P/Q/8r/vv+s/5r/iv9+/3T/dP9w/1z/Pv8c//7+
4v7M/sr+1v7a/tj+0v7M/tb+3P7U/tL+6v4I/x7/Mv9C/07/av+S/67/wv/Q/9r/4P/k
/+r/8P/2//z/AgAGAAgACAAIAAgACAAIAAoACgAKAAoACgAKAAoACgALAAwADQAOABEA
EgATABQAFwAYABkAGgAdAB4AHwAgACQAJgAoACoALgAwADIANAA2ADYANgA2ADMAMgAx
ADAANAA2ADgAOgA/AEIARQBIAEwATgBQAFIAVwBaAF0AYABkAGgAbABwAHYAegB+AIIA
iACMAJAAlACZAJ4AowCoAK4AsgC2ALoAvgDCAMYAygDPANIA1QDYANsA3ADdAN4A4ADg
AOAA4ADdANwA2wDaANUA0gDPAMwAxQC+ALcAsACnAJ4AlQCMAIEAeABvAGYAWwBSAEkA
QAA4ADAAKAAgABkAFAAPAAoABgACAP7/+v/2//T/8v/w/+//7v/t/+z/6//q/+n/6P/o
/+j/6P/o/+b/5v/m/+b/6P/o/+j/6P/o/+j/6P/o/+j/6P/o/+j/6P/o/+j/6P/o/+j/
6P/o/+b/5v/m/+b/5v/m/+b/5v/m/+b/5v/m/+T/5P/k/+T/5P/k/+T/5P/i/+L/4v/i
/+D/4P/g/+D/3v/e/97/3v/e/97/3v/e/9z/3P/c/9z/3P/c/9z/3P/a/9r/2v/a/9r/
2v/a/9r/2v/a/9r/2v/Y/9j/2P/Y/9j/2P/Y/9j/2P/Y/9j/2P/W/9b/1v/W/9b/1v/W
/9b/1v/W/9b/1v/W/9b/1v/W/9b/1v/W/9b/1v/W/9b/1v/W/9b/1v/W/9b/1v/W/9b/
1v/W/9b/1v/W/9b/1v/W/9b/1v/W/9b/1v/W/9b/1v/W/9b/1v/W/9j/2P/Y/9j/2f/a
/9v/3P/c/9z/3P/c/97/3v/e/97/3v/e/97/3v/g/+D/4P/g/+L/4v/i/+L/5f/m/+f/
6P/p/+r/6//s/+7/7v/u/+7/8P/w//D/8P/x//L/8//0//b/9v/2//b/+P/4//j/+P/4
//j/+P/4//j/+P/4//j/+P/4//j/+P/6//r/+v/6//z//P/8//z//P/8//z//P/+//7/
/v/+//7//v/+//7/AAAAAAAAAAD+//7//v/+//7//v/+//7//v/+//7//v/+//7//v/+
//7//v/+//7//v/+//7//v/+//7//v/+//7//v/+//7//v/+//7//v/+//7//v/+//7/
/v/+//7//P/8//z//P/+//7//v/+//z//P/8//z//P/8//z//P/8//z//P/8//z//P/8
//z//P/8//z//P/8//z//P/8//z//P/8//z/+f/4//f/9v/2//b/9v/2//T/9P/0//T/
9v/2//b/9v/1//T/8//y//H/8P/v/+7/7f/s/+v/6v/p/+j/5//m/+T/5P/k/+T/5P/k
/+T/5P/k/+T/5P/k/+L/4v/i/+L/5P/k/+T/5P/k/+T/5P/k/+L/4v/i/+L/5P/k/+T/
5P/k/+T/5P/k/+b/5v/m/+f/6f/p/+r/6//s/+3/7v/v//H/8f/y//L/8v/y//P/8//x
//H/8v/y//T/8v/w/+z/5f/g/9r/2P/Y/9r/2//b/9v/2//b/9v/2//c/97/3P/c/9z/
2//b/9v/3f/d/97/3//g/+D/4P/g/+D/4P/g/+D/4P/g/+H/4//j/+T/5P/j/+P/4//j
/+P/4//j/+T/5P/k/+T/5f/l/+X/5v/p//T/BgAgADgAVAByAJUAuQDQANkA4ADQAI0A
KwDN/5P/ev92/3r/aP84/xr/Dv/6/un+9/4S/yr/Pv9V/3H/iP+d/6z/u//H/9L/2f/g
/+j/7f/z//n//v8BAAUABgAJAAkACgALAAwADQANAA4ADwAQABAAEAARABMAEwAUABQA
FQAWABYAFwAZABoAGwAbAB0AHgAeAB4AHwAgACIAIwAkACUAJgAnACgAKQAqACwALwAw
ADEANAA0ADUANgA5ADsAPQA+AEEAQQBEAEYASABKAEwATgBQAFMAVwBYAFoAXgBhAGMA
ZwBrAG4AcgB2AHoAfgCBAIUAigCOAJIAlgCZAJsAnwCkAKYAqACqAK4ArgCxALIAsgCy
ALIAsgCyALIAsACvAK8ArQCqAKgApgCkAKIAnACYAJQAkACIAIIAfAB2AG0AZgBfAFgA
UABIAEAAOAAwACoAJAAeABgAEgAMAAYAAgD+//r/9v/z//D/7f/q/+j/5v/k/+L/4f/g
/9//3v/d/9z/2//a/9j/2P/Y/9j/2P/Y/9j/2P/Y/9j/2P/Y/9r/2v/a/9r/3P/c/9z/
3P/e/+D/4v/k/+b/6P/s/+7/8v/2//b/8v/u/+j/5P/e/9z/2P/Q/8r/wP+s/5j/hP90
/27/bv9s/17/RP8k/wD/3P7E/r7+yP7K/sD+tv6w/rj+xP6+/rT+xP7g/vr+Fv8u/zr/
VP9+/6T/wP/S/97/6P/s//D/9v/8/wIACAAOABIAFAASABIAEgASABIAEgASABIAEgAS
ABIAEgAUABQAFAAUABYAGAAaABwAHgAgACIAJAAmACgAKgAsAC8AMgA1ADgAPAA+AEAA
QgBCAEIAQgBCAEAAQABAAEAAQwBGAEkATABPAFIAVQBYAF0AYABjAGYAawBuAHEAdAB6
AH4AggCGAIsAkACVAJoAnwCkAKkArgC1ALoAvwDEAMsA0ADVANoA3wDkAOkA7gDzAPYA
+QD8AP8AAgEFAQgBCQEKAQsBDAELAQoBCQEIAQMBAAH9APoA8gDsAOYA4ADXAM4AxQC8
ALIAqACeAJQAiQCAAHcAbgBkAFwAVABMAEQAPgA4ADIALgAqACYAIgAeABwAGgAYABUA
FAATABIAEAAQABAAEAAOAA4ADgAOAAwADAAMAAwADAAMAAwADAAKAAoACgAKAAoACgAK
AAoACAAIAAgACAAIAAgACAAIAAYABgAGAAYABAAEAAQABAAEAAQABAAEAAIAAgACAAIA
///+//3//P/7//r/+f/4//b/9v/2//b/9f/0//P/8v/w//D/8P/w/+//7v/t/+z/6//q
/+n/6P/m/+b/5v/m/+b/5v/m/+b/5P/k/+T/5P/i/+L/4v/i/+T/5P/k/+T/4v/i/+L/
4v/g/+D/4P/g/+D/4P/g/+D/4P/g/+D/4P/g/+D/4P/g/97/3v/e/97/3v/e/97/3v/e
/97/3v/e/97/3v/e/97/3P/c/9z/3P/c/9z/3P/c/9z/3P/c/9z/2v/a/9r/2v/a/9r/
2v/a/9r/2v/a/9r/3P/c/9z/3P/c/9z/3P/c/9z/3P/c/9z/3P/c/9z/3P/c/9z/3P/c
/9z/3P/c/9z/3P/c/9z/3P/c/9z/3P/c/97/3v/e/97/3v/e/97/3v/c/9z/3P/c/97/
3v/e/97/3P/c/9z/3P/c/9z/3P/c/9z/3P/c/9z/3P/c/9z/3P/c/9z/3P/c/9z/3P/c
/9z/3P/c/9z/3P/c/9z/3P/c/9z/3P/c/9z/3P/c/9z/3P/e/97/3v/e/97/3v/e/97/
3v/e/97/3v/e/97/3v/e/97/3v/e/97/3P/c/9z/3P/e/97/3v/e/97/3v/e/97/3v/e
/97/3v/e/97/3v/e/97/3v/e/97/3v/e/97/3v/e/97/3v/e/97/3v/e/97/3v/e/97/
3v/g/+D/4P/g/97/3v/e/97/3v/e/97/3v/e/97/3v/e/97/3v/e/97/3v/e/97/3v/e
/97/3v/e/97/3v/e/97/3v/e/97/3v/e/97/3v/e/97/3v/e/97/3v/e/97/3v/e/97/
3v/e/97/3v/e/97/3P/c/9z/3P/c/9z/3P/c/9z/3P/c/9z/3P/c/9z/3P/d/9//3//g
/9//4P/h/+L/5f/l/+X/5v/m/+j/6P/p/+n/6f/p/+r/6v/q/+j/5v/i/93/2P/S/9D/
0v/U/9X/1f/V/9X/1f/V/9X/1v/Y/9j/2P/Y/9f/1f/V/9f/1//a/9v/3P/c/9z/3P/c
/9z/3P/c/9z/3P/f/9//3//g/+D/4f/h/+H/4//j/+P/4//k/+T/5P/k/+X/5f/l/+j/
7f/6/w4AKgBGAGIAgAClAMsA3ADjAOgAzAB/ABsAxf+T/37/ev94/1r/Kv8Q/wj/8v7p
/vv+HP8y/0b/X/95/5D/pf+2/8P/z//a/+P/6v/w//f/+/8BAAYACQANABIAEwATABQA
FQAWABcAFwAYABsAHAAcABwAHQAfAB8AIAAiACMAJAAkACMAJQAmACcAJwApACoAKgAr
AC0ALwAyADMANAA1ADYANwA4ADkAOgA8AD8AQABBAEQARABFAEYASwBNAE8AUABTAFMA
VgBYAFwAXgBgAGIAZABnAGsAbABwAHQAdwB5AH0AgQCEAIgAjgCSAJYAmQCbAKAApACo
AKwArwCxALUAuAC6ALwAvgC+AL4AwQDCAMIAwgDCAMIAwADAAL4AvQC7ALkAtwC0ALAA
rgCsAKoAowCeAJkAlACNAIYAfwB4AG4AZgBeAFYATgBGAD4ANgAvACgAIQAaABUAEAAL
AAYAAgD+//r/9v/y//D/7v/s/+n/6P/n/+b/5f/k/+P/4v/h/+D/3//e/9z/3P/c/9z/
3P/c/9z/3P/e/97/3v/e/97/3v/e/97/4P/g/+D/4P/i/+T/6P/q/+r/7P/w//T/+P/6
//r/9v/w/+r/5v/i/9z/1v/Q/8z/wP+s/5j/hv92/27/cP9u/2D/Rv8k/wD/3P7E/sD+
yP7I/r7+sP6q/rL+vP6y/qj+tv7S/ur+CP8i/y7/SP90/5r/tP/K/9j/4v/o/+r/8P/4
/wAABgAMABAAEAAQABAAEAAQABAAEAAQABAAEAAQABAAEAARABIAEwAUABYAGAAaABwA
HgAgACIAJAAnACgAKQAqAC0AMAAzADYAOQA8AD8AQgBBAEAAPwA+AD0APAA7ADoAPwBC
AEUASABMAE4AUABSAFcAWgBdAGAAZQBoAGsAbgByAHYAegB+AIQAiACMAJAAlQCaAJ8A
pACrALAAtQC6AL8AxADJAM4A1ADYANwA4ADlAOgA6wDuAPAA8gD0APYA+AD4APgA+AD3
APYA9QD0APAA7ADoAOQA3QDWAM8AyAC9ALQAqwCiAJgAjgCEAHoAcABmAFwAUgBKAEIA
OgAyACoAJAAeABgAFAAQAAwACAAEAAIAAAD+//v/+v/5//j/9//2//X/9P/y//L/8v/y
//L/8v/y//L/8P/w//D/8P/w//D/8P/w//L/8v/y//L/8P/w//D/8P/u/+7/7v/u/+7/
7v/u/+7/7v/u/+7/7v/s/+z/7P/s/+z/7P/s/+z/6v/q/+r/6v/o/+j/6P/o/+j/6P/o
/+j/5v/m/+b/5v/m/+b/5v/m/+T/5P/k/+T/5P/k/+T/5P/i/+L/4v/i/+L/4v/i/+L/
4P/g/+D/4P/g/+D/4P/g/+D/4P/g/+D/4P/g/+D/4P/e/97/3v/e/97/3v/e/97/3P/c
/9z/3P/c/9z/3P/c/9r/2v/a/9r/2v/a/9r/2v/a/9r/2v/a/9j/2P/Y/9j/2P/Y/9j/
2P/a/9r/2v/a/9j/2P/Y/9j/2P/Y/9j/2P/W/9b/1v/W/9j/2P/Y/9j/1v/W/9b/1v/Y
/9j/2P/Y/9b/1v/W/9b/1v/W/9b/1v/Y/9j/2P/Y/9j/2P/Y/9j/2v/a/9r/2v/a/9r/
2v/a/9z/3P/c/9z/3P/c/9z/3P/c/9z/3P/c/9z/3P/c/9z/3P/c/9z/3P/c/9z/3P/c
/97/3v/e/97/3v/e/97/3v/e/97/3v/e/97/3v/e/97/3v/e/97/3v/e/97/3v/e/97/
3v/e/97/3v/e/97/3v/e/97/3v/e/97/3v/e/97/4P/g/+D/4P/e/97/3v/e/+D/4P/g
/+D/4P/g/+D/4P/g/+D/4P/g/+D/4P/g/+D/4P/g/+D/4P/g/+D/4P/g/+D/4P/g/+D/
4P/g/+D/4P/g/+D/4P/g/+D/4P/g/+D/4v/i/+L/4v/g/+D/4P/g/+D/4P/g/+D/4v/i
/+L/4v/i/+L/4v/i/+D/4P/g/+D/4P/g/+D/4P/g/+D/4P/g/+L/4v/i/+L/4P/g/+D/
4P/g/+D/4P/g/+D/4P/h/+P/4//k/+X/5v/n/+j/6f/p/+f/6P/o/+r/7P/t/+3/7f/t
/+7/7v/u/+7/7P/o/+P/3v/Y/9b/2P/c/93/3f/d/9v/2//b/9v/2v/c/9r/2v/a/9n/
2f/Z/9n/2f/a/9v/3v/e/97/3v/e/97/3v/e/97/3v/f/9//3f/e/97/3//f/9//3//f
/9//3//g/+D/4P/g/+H/4f/h/+L/6f/0/woAJAA8AFgAdACXALcAxgDNANAAsABhAP//
rf+D/3b/ev98/2D/Nv8g/xT/Bv///g//Jv86/0z/Zf9//5T/pf+0/8H/zf/W/9v/4v/o
/+3/8//5//z///8DAAYABwAHAAgACQAIAAkACQAKAAsADAAMAAwADQAPAA8AEAAQABEA
EgASABEAEwAUABUAFQAXABgAGAAYABkAGgAcAB0AHgAfACAAIQAiACMAJAAmACkAKgAr
AC4ALgAvADAAMQAzADUANgA3ADcAOgA8AD4AQABCAEQARABHAEsATABOAFIAVQBXAFkA
XQBgAGQAZgBqAG4AcQBzAHgAfACAAIIAhQCHAIsAjgCQAJIAlACWAJYAmQCaAJgAmACY
AJgAmgCaAJgAlwCTAJEAjwCLAIoAhgCAAHwAdwB0AHEAbgBmAGAAWgBUAE0ARgA/ADgA
MgAsACYAIAAZABQADwAKAAQAAAD8//j/9f/y/+//7P/q/+j/5v/k/+P/4v/h/+D/3//e
/93/3P/c/9z/3P/c/9r/2v/a/9r/2v/a/9r/2v/a/9r/2v/a/9z/3P/c/9z/3P/c/9z/
3P/e/97/3v/e/+D/4v/k/+b/6P/q/+z/7v/w//L/9P/0/+7/6v/m/+T/4v/e/9j/1P/M
/7z/qv+a/4z/hP+C/4L/cv9U/zL/Ev/2/uD+3v7q/u7+6v7k/t7+4v7k/tb+xv7M/uT+
/v4Y/zD/PP9O/3D/lP+u/8T/zv/Y/+D/5P/q//L/+P8AAAYADAAOAA4ADgAOAA4AEAAQ
ABAAEAAQABAAEAAQABAAEAAQABAAFAAWABgAGgAdAB4AHwAgACEAIgAjACQAKAAqACwA
LgAxADQANwA6ADsAPAA9AD4APAA6ADgANgA7AD4AQQBEAEkATABPAFIAVQBYAFsAXgBj
AGYAaQBsAHAAdAB4AHwAggCGAIoAjgCUAJgAnACgAKcArACxALYAuwDAAMUAygDQANQA
2ADcAOAA5ADoAOwA8ADyAPQA9gD4APgA+AD4APUA9ADzAPIA7QDqAOcA5ADdANYAzwDI
AL0AtACrAKIAmACOAIQAegBwAGYAXABSAEoAQgA6ADIALAAmACAAGgAWABIADgAKAAYA
BAACAAAA/v/8//r/+P/2//b/9v/2//b/9v/2//b/9v/2//b/9v/2//b/9v/2//b/9v/2
//b/9v/2//b/9v/2//b/9v/2//b/9v/2//b/9v/2//b/9v/4//j/+P/4//b/9v/2//b/
9P/0//T/9P/0//T/9P/0//L/8v/y//L/8v/y//L/8v/w//D/8P/w//D/8P/w//D/7v/u
/+7/7v/u/+7/7v/u/+z/7P/s/+z/6v/q/+r/6v/q/+r/6v/q/+r/6v/q/+r/6v/q/+r/
6v/q/+r/6v/q/+j/6P/o/+j/6P/o/+j/6P/o/+j/6P/o/+b/5v/m/+b/6P/o/+j/6P/m
/+b/5v/m/+b/5v/m/+b/5P/k/+T/5P/k/+T/5P/k/+T/5P/k/+T/5v/m/+b/5v/k/+T/
5P/k/+T/5P/k/+T/5P/k/+T/5P/k/+T/5P/k/+T/5P/k/+T/5P/k/+T/5P/k/+T/5P/k
/+T/5P/k/+T/5P/k/+T/5P/k/+T/5P/k/+T/5P/k/+T/5P/k/+T/5P/k/+T/5P/k/+b/
5v/m/+b/5P/k/+T/5P/k/+T/5P/k/+b/5v/m/+b/5v/m/+b/5v/o/+j/6P/o/+j/6P/o
/+j/6P/o/+j/6P/o/+j/6P/o/+j/6P/o/+j/6P/o/+j/6P/o/+j/6P/o/+j/6P/o/+j/
6P/o/+j/6P/o/+j/6P/o/+r/6v/q/+r/6v/q/+r/6v/q/+r/6v/q/+r/6v/q/+r/6v/q
/+r/6v/q/+r/6v/q/+r/6v/q/+r/6v/q/+r/6v/q/+r/6v/q/+r/6v/q/+r/6v/q/+r/
6v/q/+r/6v/q/+r/6v/q/+r/6v/q/+r/6v/q/+r/6v/q/+r/6v/q/+r/6v/q/+r/6v/q
/+r/6v/q/+z/7P/s/+z/7P/s/+z/7P/s/+z/7P/s/+z/7P/s/+z/7P/s/+z/7P/s/+z/
7P/s/+z/7P/s/+z/7v/u/+7/7v/s/+z/7P/s/+7/7v/u/+7/7v/u/+7/7v/u/+7/7v/u
/+7/7v/u/+7/7v/u/+7/7v/u/+7/7v/u//D/8P/w//D/8P/x//P/8//0//X/9v/3//j/
+f/5//n//P/8//7//v/9//3//f/9//z//P/8//r/9v/y/+3/6P/k/+L/5P/m/+n/6f/p
/+n/6f/p/+n/6v/s/+r/6v/q/+n/6f/p/+v/6//s/+3/7v/u/+7/7v/u/+7/7v/u/+7/
7v/v/+//7//w//D/8f/x//H/8f/x//H/8f/y//L/8v/y//P/8//z//b/+/8KACIAPgBY
AHQAkgC5ANcA5ADrAOgAugBhAP//tf+R/4j/iv+C/1z/Mv8k/xT/AP8B/xv/Mv9E/1z/
ef+R/6b/t//I/9f/4f/o//H/+P/+/wEACQAPABQAFwAZABoAGwAbABwAHQAeAB8AHwAg
ACMAJAAkACQAJQAnACcAKAAoACkAKgAqACsALQAuAC8ALwAxADIAMgAyADMANAA2ADkA
OgA7ADwAPQA+AD8AQABCAEUARgBHAEwATABNAE4AUQBTAFUAVgBZAFkAXABeAGIAZABm
AGgAagBtAHEAcgB2AHoAfQB/AIMAhwCKAI4AkgCWAJoAnQCfAKQAqACsALAAswC1ALkA
vADAAA==
         </WaveFormData>
      </LeadData>
      <LeadData>
         <LeadByteCountTotal>10000</LeadByteCountTotal>
         <LeadTimeOffset>0</LeadTimeOffset>
         <LeadSampleCountTotal>5000</LeadSampleCountTotal>
         <LeadAmplitudeUnitsPerBit>4.88</LeadAmplitudeUnitsPerBit>
         <LeadAmplitudeUnits>¦ÌV</LeadAmplitudeUnits>
         <LeadHighLimit>2147483647</LeadHighLimit>
         <LeadLowLimit>268435456</LeadLowLimit>
         <LeadID>V3</LeadID>
         <LeadOffsetFirstSample>0</LeadOffsetFirstSample>
         <FirstSampleBaseline>0</FirstSampleBaseline>
         <LeadSampleSize>2</LeadSampleSize>
         <LeadOff>FALSE</LeadOff>
         <BaselineSway>FALSE</BaselineSway>
         <ExcessiveACNoise>FALSE</ExcessiveACNoise>
         <MuscleNoise>FALSE</MuscleNoise>
         <LeadDataCRC32>3217107216</LeadDataCRC32>
         <WaveFormData>
2P/Y/9j/2P/a/9r/2v/a/9r/2v/a/9r/3P/c/9z/3P/e/97/3v/e/97/3v/e/97/3v/e
/97/3v/e/97/3v/e/+D/4P/g/+D/4P/g/+D/4P/i/+L/4v/i/+D/4P/g/+D/4v/i/+L/
4v/i/+L/4v/i/+T/5P/k/+T/4v/i/+L/4v/i/+L/4v/i/+T/5P/k/+T/5P/k/+T/5P/k
/+T/5P/k/+T/5P/k/+T/5P/k/+T/5P/k/+T/5P/k/+T/5P/k/+T/4v/i/+L/4v/i/+L/
4v/i/+L/4v/i/+L/5P/k/+T/5P/i/+L/4v/i/+L/4v/i/+L/4v/i/+L/4v/i/+L/4v/i
/+L/4v/i/+L/4P/g/+D/4P/g/+D/4P/g/+D/4P/g/+D/4P/g/+D/4P/e/97/3v/e/97/
3v/e/97/3v/e/97/3v/e/97/3v/e/9z/3P/c/9z/3P/c/9z/3P/c/9z/3P/c/9z/3P/c
/9z/2//a/9n/2P/W/9b/1v/W/9b/1v/W/9b/1P/U/9T/1P/S/9L/0v/S/9L/0v/S/9L/
0P/Q/9D/0P/Q/9D/0P/Q/9D/0P/Q/9D/0P/Q/9D/0P/Q/9D/0P/Q/9D/0P/Q/9D/0P/Q
/9D/0P/Q/9D/0P/Q/9D/0P/Q/9D/0P/Q/9D/0P/Q/9D/0P/Q/9D/0P/Q/9D/0P/Q/9D/
0P/Q/9D/0P/Q/9D/0P/Q/9D/0P/Q/9D/0P/O/87/zv/O/87/zv/O/87/zP/M/8z/zP/K
/8r/yv/K/8r/yv/K/8r/yv/K/8r/yv/K/8r/yv/K/8r/yv/K/8r/yP/I/8j/yP/K/8r/
yv/K/8r/yv/K/8r/yv/K/8r/yv/M/8z/zP/M/8z/zP/M/8z/zP/M/8z/zf/L/8v/y//L
/8v/zP/N/87/zv/P/9D/0f/S/9P/0//T/9T/1f/V/9X/1f/W/9b/1v/U/9X/1f/T/9L/
z//N/8v/yf/J/8z/zv/O/87/z//P/9D/0P/Q/8//zP/M/8z/yf/I/8j/yP/J/8f/x//H
/8f/x//G/8b/xv/E/8T/xf/F/8X/xf/F/8X/xv/G/8b/xv/H/8f/x//H/8X/xv/G/8b/
x//H/8f/x//K/83/0v/Y/+D/6////x0ARwB2AKcA2QADASIBOQFDAUMBQwFFATEB3ABY
ANP/Wv8I//T+Bv8f/zT/TP9k/3b/hv+U/6H/q/+y/7T/uP+9/8H/xP/I/87/0//U/9v/
IgC+AFgB8QGLAuABNQGKAN7/5f/r/+v/7//v/+7/7f/s/+3/7P/s/+z/7v/u//D/8P/v
/+7/7//v/+7/8P/x//L/8f/y//P/9P/4//n/+//8//7//v///wIAAgAEAAUABwAJAAsA
DQAPABEAEgAVABcAGQAbAB0AHwAfACMAJQAnACoALgAyADUANwA5ADsAPQBCAEYASQBL
AFAAVABYAF0AYQBlAGkAbABxAHMAdQB4AHsAfgCAAIIAhQCGAIcAhwCJAIoAigCIAIgA
hQCEAIIAfgB7AHgAdAByAG4AaABiAF8AWQBTAEsARwBBADgAMQApACIAGwAUAA4ACgAG
AAIA/P/2//D/6v/m/+L/3v/a/9b/0v/O/8r/xv/E/8L/wP++/7z/uv+4/7f/tv+1/7T/
s/+y/7H/sP+w/7D/sP+w/67/rv+u/67/sP+w/7D/sP+0/7b/uP+6/8D/yP/O/9T/2v/g
/+b/7P/w//b//P8EAA4AFAAYABoAIAAqAEAAXAB4AJIAqgC4AKgAdgA0APz/4v/U/7T/
hv9e/0T/Pv9C/0L/Rv9Q/1j/cP+e/8z/9P8kAEwAZADIAAoDpAcOC8oLagyADQAORg66
DrIODgz8BkAERgICAAgAnAAgAOj/HgAGAOT/7v/u/+j/5P/g/9z/2v/a/9r/2v/c/9z/
3P/c/97/3v/e/97/4f/k/+f/6v/t//D/8//2//f/+P/5//r//P/8//z//P8AAAIABAAG
AAkACgALAAwADgAQABIAFAAWABgAGgAcACAAIgAkACYAKwAuADEANAA3ADoAPQBAAEMA
RgBJAEwAUQBUAFcAWgBdAGAAYwBmAGkAbABvAHIAdgB4AHoAfAB/AIAAgQCCAIMAhACF
AIYAhACEAIQAhACAAH4AfAB6AHMAbgBpAGQAXQBWAE8ASABBADoAMwAsACUAHgAXABAA
CgAEAP7/+P/0//D/7P/o/+T/4v/g/97/2//a/9n/2P/V/9T/0//S/9D/0P/Q/9D/0P/Q
/9D/0P/O/87/zv/O/87/zv/O/87/zv/O/87/zv/M/8z/zP/M/8z/zP/M/8z/zP/M/8z/
zP/M/8z/zP/M/8r/yv/K/8r/yv/K/8r/yv/K/8r/yv/K/8j/yP/I/8j/yP/I/8j/yP/G
/8b/xv/G/8b/xv/G/8b/xP/E/8T/xP/E/8T/xP/E/8T/xP/E/8T/wv/C/8L/wv/C/8L/
wv/C/8D/wP/A/8D/wP/A/8D/wP/A/8D/wP/A/8D/wP/A/8D/vv++/77/vv/A/8D/wP/A
/77/vv++/77/vv++/77/vv++/77/vv++/77/vv++/77/vP+8/7z/vP+8/7z/vP+8/7z/
vP+8/7z/vP+8/7z/vP+8/7z/vP+8/7z/vP+8/7z/vP+8/7z/vP++/77/vv++/7z/vP+8
/7z/vv++/77/vv++/77/vv++/77/vv++/77/vv++/77/vv/A/8D/wP/A/8D/wP/A/8D/
wP/A/8D/wP/A/8D/wP/A/8L/wv/C/8L/wv/C/8L/wv/C/8L/wv/C/8L/wv/C/8L/xP/E
/8T/xP/E/8T/xP/E/8T/xP/E/8T/xP/E/8T/xP/G/8b/xv/G/8T/xP/E/8T/xv/G/8b/
xv/G/8b/xv/G/8j/yP/I/8j/xv/G/8b/xv/I/8j/yP/I/8r/yv/K/8r/yv/K/8r/yv/K
/8r/yv/K/8r/yv/K/8r/zP/M/8z/zP/M/8z/zP/M/8z/zP/M/8z/zv/O/87/zv/O/87/
zv/O/87/zv/O/87/0P/Q/9D/0P/O/87/zv/O/87/zv/O/87/zv/O/87/zv/Q/9D/0P/Q
/9D/0P/Q/9D/0P/Q/9D/0P/Q/9D/0P/Q/9D/0P/Q/9D/0P/Q/9D/0P/S/9L/0v/S/9D/
0P/Q/9D/0P/Q/9D/0P/S/9L/0v/S/9D/0P/Q/9D/0v/S/9L/0v/S/9L/0v/S/9L/0v/S
/9L/0v/S/9L/0v/S/9L/0v/S/9D/0P/Q/9D/0v/S/9L/0v/S/9L/0v/S/9L/0v/S/9L/
0v/S/9L/0v/S/9L/0v/S/9D/0P/Q/9D/0v/S/9L/0v/S/9L/0v/S/9L/0v/S/9L/0v/T
/9P/0//T/9P/0//U/9X/1v/W/9f/2P/Z/9r/2//Z/9n/2v/b/93/3f/d/97/4P/g/+D/
4f/f/93/3P/Z/9f/1f/V/9X/2P/a/9j/2P/b/9v/3P/c/9z/2//a/9r/2v/X/9T/1P/U
/9X/1f/V/9X/1f/V/9T/1v/W/9T/1P/V/9X/1f/V/9X/1f/W/9b/1v/W/9f/1//X/9f/
1//Y/9j/2P/Z/9n/2f/b/9z/4f/m//D/+P8HABsAPQBrAJgAxwD1ABcBKgE1ATUBLwEx
ATMBGQG6ADYAu/9S/xj/Dv8g/zX/TP9k/3z/jv+e/6z/t//D/8r/zv/Q/9P/2f/c/+D/
5v/r/+z/7//y//P/9P/0//X/+P/5//r/+v/5//v/9//3//v//P/9//7/AAAAAAEAAgAC
AAIABAAEAAQABAAGAAcACAAKAAsADAANAA4ADwAQABIAEwAVABYAGAAYABkAHAAeACAA
IQAjACMAJQAnACkAKQAqAC0ALwAzADUANwA5ADsAPwBBAEMARgBKAE4AUQBUAFcAWgBd
AGIAZgBpAGsAbgByAHYAewB/AIMAhwCKAI8AkQCTAJYAlwCaAJwAngChAKIAowCjAKEA
pACkAKEAoACfAJ4AmwCYAJUAkgCNAIoAhwCEAHwAdgBwAGoAYgBcAFYAUABIAEIAPAA2
AC4AKAAiABwAFwASAA0ACAADAP7/+f/0/+//7P/p/+b/4v/g/97/3P/Z/9j/1//W/9X/
1P/T/9L/0P/Q/9D/0P/O/87/zv/O/8z/zP/M/8z/yv/K/8r/yv/O/9D/0v/S/9T/2P/e
/+T/6v/y//j//v8CAAgADAAQABYAIAAqADAANAA2ADoARABWAHIAjACiALgAwgC0AIwA
TgAWAPj/6v/S/6r/gv9m/1r/WP9S/1D/WP9i/3L/mv/K//T/JgBYAHQAegB4AGgAUAA6
ACYAFAAKAAYACAAKAAYAAAD+//z/+v/4//T/8v/w/+7/7f/s/+v/6v/o/+j/6P/o/+r/
6v/q/+r/7f/u/+//8P/x//L/8//0//j/+v/8//7/AwAGAAkADAANAA4ADwAQABAAEAAQ
ABAAEgAUABYAGAAaABwAHgAgACIAJAAmACgALAAuADAAMgA2ADgAOgA8AEEARABHAEoA
TQBQAFMAVgBbAF4AYQBkAGkAbABvAHIAdQB4AHsAfgCBAIQAhwCKAIwAjgCQAJIAlACW
AJgAmgCbAJwAnQCeAJsAmgCZAJgAkwCQAI0AigCEAH4AeAByAGkAYgBbAFQASwBEAD0A
NgAtACYAHwAYABIADAAGAAAA+v/2//L/7v/q/+j/5v/k/+L/4P/e/9z/2//a/9n/2P/W
/9b/1v/W/9T/1P/U/9T/1v/W/9b/1v/U/9T/1P/U/9T/1P/U/9T/0v/S/9L/0v/U/9T/
1P/U/9L/0v/S/9L/0v/S/9L/0v/S/9L/0v/S/9D/0P/Q/9D/0P/Q/9D/0P/O/87/zv/O
/87/zv/O/87/zP/M/8z/zP/M/8z/zP/M/8r/yv/K/8r/yv/K/8r/yv/K/8r/yv/K/8j/
yP/I/8j/xv/G/8b/xv/G/8b/xv/G/8T/xP/E/8T/wv/C/8L/wv/C/8L/wv/C/8L/wv/C
/8L/wP/A/8D/wP/A/8D/wP/A/77/vv++/77/wP/A/8D/wP/A/8D/wP/A/8D/wP/A/8D/
wP/A/8D/wP/A/8D/wP/A/8D/wP/A/8D/wP/A/8D/wP/A/8D/wP/A/8L/wv/C/8L/w//E
/8X/xv/G/8b/xv/G/8b/xv/G/8b/yP/I/8j/yP/K/8r/yv/K/8z/zP/M/8z/zf/O/8//
0P/T/9T/1f/W/9j/2P/Y/9j/2v/a/9r/2v/c/9z/3P/c/97/3v/e/97/4P/g/+D/4P/g
/+D/4P/g/+L/4v/i/+L/4v/i/+L/4v/i/+L/4v/i/+T/5P/k/+T/5v/m/+b/5v/o/+j/
6P/o/+j/6P/o/+j/6P/o/+j/6P/o/+j/6P/o/+b/5v/m/+b/6P/o/+j/6P/m/+b/5v/m
/+b/5v/m/+b/6P/o/+j/6P/m/+b/5v/m/+b/5v/m/+b/5v/m/+b/5v/m/+b/5v/m/+j/
6P/o/+j/5v/m/+b/5v/m/+b/5v/m/+b/5v/m/+b/5v/m/+b/5v/m/+b/5v/m/+b/5v/m
/+b/5v/m/+b/5v/m/+b/5v/m/+j/6P/o/+j/5v/k/+L/4P/e/97/3v/e/97/3v/e/97/
3v/e/97/3v/c/9z/3P/c/9v/2v/Z/9j/1//W/9X/1P/T/9L/0f/Q/9D/0P/Q/9D/zv/O
/87/zv/O/87/zv/O/87/zv/O/87/zv/O/87/zv/O/87/zv/O/87/zv/O/87/zv/O/87/
zv/Q/9D/0f/R/9H/0f/R/9H/0v/T/9T/1P/X/9j/2f/a/93/3f/d/97/3f/d/93/3f/c
/9z/3P/c/9//3//d/9z/1//V/9P/0//R/9T/1v/U/9T/1f/V/9b/1v/W/9X/1P/U/9T/
0f/O/87/zv/P/8//0f/R/9H/0f/O/87/zv/M/8z/zf/N/83/zf/N/83/zv/O/87/zv/P
/8//z//P/8//0P/Q/9D/0f/R/9H/0//U/9n/3v/i/+r/9f8JACUATwB8AKsA3wAHASQB
OQFDAUEBPwFFATkB9gB4APP/fP8i//7+Cv8j/zr/Uv9q/37/kP+e/6v/tf+8/8L/xv/L
/8//0v/W/9r/3//i/+P/5v/p/+r/6v/r/+7/7//w//D/8//1//H/8f/2//b/9v/2//j/
+P/5//r//P/8//7//v/+//7/AAABAAAAAgADAAQABwAIAAkACgAKAAsADQAOABIAEgAT
ABYAGAAaABsAHQAdAB8AIQAjACUAJgApACsALQAvADEAMwA1ADkAOwA9AD4AQgBGAEkA
TABPAFIAVQBcAGAAYwBlAGwAcAB0AHkAewB/AIMAhgCNAI8AkQCUAJcAmgCcAJ4AoACi
AKQApQClAKYApgCkAKYAowCiAJ8AngCdAJwAmACUAJAAjACGAIIAfgB6AHIAbABmAGAA
WABSAEwARgA/ADgAMQAqACIAHAAWABAACgAGAAIA/v/6//b/8v/u/+v/6P/l/+L/3//e
/93/3P/Z/9j/1//W/9X/1P/T/9L/0v/S/9L/0v/S/9L/0v/S/9L/0v/S/9L/0v/S/9L/
0v/U/9b/2P/c/97/4P/m/+z/9P/8/wIABgAMABAAFgAcACIAKAAyADoAPAA+AEQATABc
AHgAlACwAMoA3ADUAKwAagAqAAgA+v/g/7T/iv9s/2D/YP9e/17/aP9w/4D/qv/g/w4A
PABqAIIAjACMAIAAaABMADQAIgAYABIAEgAUABQAEAANAAoABwAEAAAA/v/8//r/9//2
//X/9P/z//L/8f/w//H/8v/z//T/9f/2//f/+P/7//z//f/+/wEABAAHAAoADQAQABMA
FgAXABgAGQAaABsAHAAdAB4AIgAkACYAKAArACwALQAuADAAMgA0ADYAOgA8AD4AQABD
AEYASQBMAFEAVABXAFoAXwBiAGUAaABsAHAAdAB4AHwAgACEAIgAjQCQAJMAlgCbAJ4A
oQCkAKcAqgCtALAAtAC2ALgAugC9AL4AvwDAAL4AvgC+AL4AugC4ALYAtACtAKgAowCe
AJYAkACKAIQAfAB0AGwAZABbAFQATQBGAEAAOgA0AC4AKAAkACAAHAAZABYAEwAQAA4A
DAAKAAgABQAEAAMAAgAAAAAAAAAAAP7//v/+//7//v/+//7//v/8//z//P/8//z//P/8
//z//P/8//z//P/6//r/+v/6//r/+v/6//r/+P/4//j/+P/4//j/+P/4//b/9v/2//b/
9f/0//P/8v/x//D/7//u/+z/7P/s/+z/6v/q/+r/6v/p/+j/5//m/+X/5P/j/+L/4P/g
/+D/4P/e/97/3v/e/9z/3P/c/9z/2v/a/9r/2v/a/9r/2v/a/9r/2v/a/9r/2P/Y/9j/
2P/Y/9j/2P/Y/9j/2P/Y/9j/1v/W/9b/1v/W/9b/1v/W/9b/1v/W/9b/1v/W/9b/1v/W
/9b/1v/W/9b/1v/W/9b/1P/U/9T/1P/W/9b/1v/W/9T/1P/U/9T/0v/S/9L/0v/S/9L/
0v/S/9T/1P/U/9T/0v/S/9L/0v/U/9T/1P/U/9T/1P/U/9T/1P/U/9T/1P/U/9T/1P/U
/9T/1P/U/9T/1P/U/9T/1P/W/9b/1v/W/9b/1v/W/9b/1v/W/9b/1v/W/9b/1v/W/9b/
1v/W/9b/1v/W/9b/1v/W/9b/1v/W/9b/1v/W/9b/1v/W/9b/1v/W/9b/1v/W/9j/2P/Y
/9j/1v/W/9b/1v/Y/9j/2P/Y/9j/2P/Y/9j/2P/Y/9j/2P/Y/9j/2P/Y/9j/2P/Y/9j/
2P/Y/9j/2P/Y/9j/2P/Y/9j/2P/Y/9j/2P/Y/9j/2P/Y/9j/2P/Y/9j/2P/Y/9j/2P/Y
/9j/2P/Y/9j/2P/Y/9j/2P/Y/9j/2P/Y/9j/2P/Y/9j/2P/Y/9j/2P/Y/9j/2P/Y/9j/
2P/Y/9j/2P/Y/9j/2P/Y/9j/2P/Y/9j/2P/Y/9j/2P/Y/9b/1v/W/9b/1v/W/9b/1v/W
/9b/1v/W/9b/1v/W/9b/1v/W/9b/1v/W/9b/1v/W/9b/1v/W/9b/1P/U/9T/1P/U/9T/
1P/U/9T/1P/U/9T/0v/S/9L/0v/U/9T/1P/U/9L/0v/S/9P/0//T/9P/0//T/9T/1f/W
/9T/1f/W/9f/2v/b/9v/2//c/93/3f/d/93/3v/e/97/3v/f/9//3f/c/9n/1//V/9f/
1//a/9z/2P/Y/9n/2f/Y/9j/2P/X/9f/2P/Z/9f/1P/U/9T/1f/V/9X/1f/V/9X/1P/U
/9T/1P/U/9X/1f/V/9X/1f/V/9b/1v/W/9b/2f/Z/9n/2f/Z/9r/2v/a/9v/2//d/9//
4P/j/+r/8P/4/wUAGwA7AGUAlADHAPkAIwE+AVUBXwFfAV8BXwFHAfAAagDj/27/Hv8O
/yD/Of9Q/2j/fv+Q/6L/sP+9/8f/zv/U/9j/2//h/+T/6P/u//H/9P/3//r/+//8//z/
/f8AAAEAAgACAAUABwADAAMACAAIAAgACAAKAAoACwAMAA4ADgAQABAAEAAQABIAEwAU
ABYAFwAYABsAHAAdAB4AIAAhACMAJAAmACYAJwAqACwALgAvADEAMwA1ADcAOQA9AD4A
QQBDAEUARwBJAEsATQBRAFMAVQBYAFwAYABjAGgAawBuAHEAeAB8AH8AgQCGAIoAjgCT
AJcAmwCfAKIApQCnAKkArACxALQAtgC4ALcAuAC5ALkAuQC6ALoAuAC6ALcAtgC0ALIA
sACuAKwAqACkAKAAnACWAJAAigCEAHsAdABtAGYAXQBWAE8ASAA/ADgAMQAqACMAHgAZ
ABQADwAKAAUAAAD7//j/9f/y/+7/7P/q/+j/5f/k/+P/4v/h/+D/3//e/93/3P/b/9r/
2P/Y/9j/2P/Y/9j/2P/Y/9j/2P/Y/9j/2v/a/9r/2v/a/9z/4P/k/+T/6P/u//T//P8E
AAoADgASABYAHAAiACYALgA4AEAAQgBEAEoAVABmAIAAngC6ANYA5gDcALIAcAAyABAA
AgDo/7z/kP9w/2T/Yv9e/1z/Yv9q/3r/pv/c/woAOgBmAIAAigCMAIIAagBOADQAIgAY
ABQAEgAUABYAEAAMAAoACAAGAAIAAAD+//z/+f/4//f/9v/0//T/9P/0//b/9v/2//b/
+f/6//v//P/9//7///8AAAUACAALAA4AEQAUABcAGgAcABwAHAAcABwAHAAcABwAIAAi
ACQAJgApACoAKwAsADAAMgA0ADYAOgA8AD4AQABCAEQARgBIAE0AUABTAFYAWwBeAGEA
ZABpAGwAbwByAHcAegB9AIAAhQCIAIsAjgCTAJYAmQCcAJ8AogClAKgAqgCsAK4AsACx
ALIAswC0ALIAsgCyALIArwCsAKkApgCgAJoAlACOAIcAgAB5AHIAagBiAFoAUgBJAEIA
OwA0AC4AKAAiABwAFwASAA0ACAAFAAIA///8//n/+P/3//b/8//y//H/8P/u/+7/7v/u
/+z/7P/s/+z/7P/s/+z/7P/s/+z/7P/s/+z/7P/s/+z/7P/s/+z/7P/q/+r/6v/q/+r/
6v/q/+r/6P/o/+j/6P/q/+r/6v/q/+j/6P/o/+j/6P/o/+j/6P/m/+b/5v/m/+b/5v/m
/+b/5P/k/+T/5P/m/+b/5v/m/+T/5P/k/+T/5P/k/+T/5P/i/+L/4v/i/+L/4v/i/+L/
4v/i/+L/4v/g/+D/4P/g/+D/4P/g/+D/4P/g/+D/4P/e/97/3v/e/97/3v/e/97/3P/c
/9z/3P/c/9z/3P/c/9z/3P/c/9z/2v/a/9r/2v/a/9r/2v/a/9r/2v/a/9r/2v/a/9r/
2v/a/9r/2v/a/9r/2v/a/9r/2P/Y/9j/2P/W/9b/1v/W/9f/2P/Z/9r/2P/Y/9j/2P/Y
/9j/2P/Y/9j/2P/Y/9j/2P/Y/9j/2P/a/9r/2v/a/9j/2P/Y/9j/2v/a/9r/2v/a/9r/
2v/a/9r/2v/a/9r/2v/a/9r/2v/c/9z/3P/c/9z/3P/c/9z/3P/c/9z/3P/a/9r/2v/a
/9z/3P/c/9z/3P/c/9z/3P/e/97/3v/e/97/3v/e/97/3P/c/9z/3P/c/9z/3P/c/9z/
3P/c/9z/3P/c/9z/3P/c/9z/3P/c/9z/3P/c/9z/3P/c/9z/3P/c/9z/3P/c/97/3v/e
/97/3P/c/9z/3P/e/97/3v/e/97/3v/e/97/3v/e/97/3v/e/97/3v/e/97/3v/e/97/
3v/e/97/3v/e/97/3v/e/97/3v/e/97/3v/e/97/3v/e/97/3v/e/9z/3P/c/9z/3v/e
/97/3v/c/9z/3P/c/9z/3P/c/9z/3P/c/9z/3P/c/9z/3P/c/9z/3P/c/9z/2v/a/9r/
2v/a/9v/2//b/9v/2//b/9z/2//c/9z/3f/e/9//4P/h/+H/4f/i/+P/5f/l/+X/5v/k
/+T/5P/l/+X/4//i/9//3//d/93/3f/g/+L/4P/g/9//3//g/+D/3v/d/9z/3P/c/9n/
1v/W/9T/1f/V/9X/1//X/9f/1v/W/9b/1P/U/9X/1f/V/9X/0//T/9T/1P/U/9T/1f/V
/9X/1f/V/9b/1P/U/9X/1f/V/9f/2v/f/+T/7P/2/wMAGwA9AGkAlgDFAPMAFQEmASsB
KQElAScBKQENAa4AKACr/0r/Ev8K/xb/K/9E/17/dv+I/5j/pv+z/73/xP/K/87/0f/V
/9r/3v/i/+P/5v/p/+7/7//w//D/8f/0//X/9v/2//n/+//3//f/+v/6//r/+v/8//z/
/f/+//7//v8AAAAAAgACAAQABQAEAAYABwAIAAkACgALAAwADgAPABEAEgAWABYAFwAa
ABoAHAAdAB8AIQAjACUAJwAnACgAKwAtAC8AMQAzADUANwA7AD0APwBAAEQASABLAE4A
UQBUAFcAXgBiAGUAZwBqAG4AcgB3AHsAfwCDAIYAiwCNAI8AkgCVAJgAmgCcAJsAnACd
AJ0AnQCeAJ4AnACaAJcAlgCUAJAAjQCIAIQAgQB+AHsAeAByAGwAZgBgAFkAUgBLAEQA
PQA2AC8AKAAgABoAFAAOAAcAAgD9//j/9P/w/+z/6P/l/+L/3//c/9n/2P/X/9b/0//S
/9H/0P/P/87/zf/M/8r/yv/K/8r/yf/I/8f/xv/I/8j/yP/I/8b/xv/G/8b/xv/G/8b/
xv/I/8j/yP/I/8j/yv/O/9D/0v/U/9j/3v/k/+z/9P/6/wAAAgAIABAAFgAcACQALAAw
ADIAOABCAFQAbACIAKIAugDGAL4AmgBiACgABAD0/97/uv+S/3L/Xv9U/0b/PP88/0D/
TP9s/57/zP/8/zQAYAB0AHQAagBaAEQALAAWAAgAAgACAAIABAACAP7//P/6//j/9v/0
//L/8P/t/+z/6//q/+n/6P/n/+b/6P/o/+j/6P/r/+z/7f/u/+//8P/x//L/9f/4//v/
/v8BAAQABwAKAAwADgAQABIAEgASABIAEgAUABYAGAAaAB4AIAAiACQAJgAoACoALAAw
ADIANAA2ADsAPgBBAEQARwBKAE0AUABVAFgAWwBeAGIAZgBqAG4AcgB2AHoAfgCCAIYA
igCOAJIAlgCaAJ4AoQCkAKcAqgCuALAAsgC0ALUAtgC3ALgAtgC2ALYAtgCxAK4AqwCo
AKIAnACWAJAAhgB+AHYAbgBkAFwAVABMAEQAPAA0ACwAJAAeABgAEgANAAgAAwD+//v/
+P/1//L/7v/s/+r/6P/n/+b/5f/k/+T/5P/k/+T/4v/i/+L/4v/i/+L/4v/i/+L/4v/i
/+L/4v/i/+L/4v/i/+L/4v/i/+L/4v/i/+L/4v/i/+L/4v/k/+T/5P/k/+L/4v/i/+L/
4P/g/+D/4P/g/+D/4P/g/+D/4P/g/+D/4P/g/+D/4P/g/+D/4P/g/+D/4P/g/+D/3v/e
/97/3v/e/97/3v/e/97/3v/e/97/3P/c/9z/3P/c/9z/3P/c/9z/3P/c/9z/3P/c/9z/
3P/c/9z/3P/c/9r/2v/a/9r/2v/a/9r/2v/a/9r/2v/a/9j/2P/Y/9j/2v/a/9r/2v/Y
/9j/2P/Y/9j/2P/Y/9j/2P/Y/9j/2P/Y/9j/2P/Y/9j/2P/Y/9j/2P/Y/9j/2P/Y/9j/
2P/Y/9j/2P/Y/9j/2P/Y/9j/2P/Y/9j/2P/Y/9j/2P/Y/9j/1v/W/9b/1v/W/9b/1v/W
/9j/2P/Y/9j/2P/Y/9j/2P/Y/9j/2P/Y/9j/2P/Y/9j/2P/Y/9j/2P/Y/9j/2P/Y/9r/
2v/a/9r/2v/a/9r/2v/Y/9j/2P/Y/9n/2v/b/9z/3P/c/9z/3P/c/9z/3P/c/9z/3P/c
/9z/3v/e/97/3v/e/97/3v/e/9z/3P/c/9z/3v/e/97/3v/e/97/3v/e/97/3v/e/97/
3v/e/97/3v/e/97/3v/e/+D/4P/g/+D/4P/g/+D/4P/g/+D/4P/g/+D/4P/g/+D/4v/i
/+L/4v/i/+L/4v/i/+D/4P/g/+D/4v/i/+L/4v/i/+L/4v/i/+L/4v/i/+L/4v/i/+L/
4v/i/+L/4v/i/+L/4v/i/+L/4v/i/+L/4v/k/+T/5P/k/+T/5P/k/+T/5P/k/+T/5P/k
/+T/5P/k/+T/5P/k/+T/5v/m/+b/5v/m/+b/5v/m/+b/5v/m/+b/5v/m/+b/5v/m/+b/
5v/m/+b/5v/m/+b/5v/m/+b/5v/m/+b/5v/m/+j/6P/o/+j/6P/o/+j/6P/o/+j/6P/o
/+r/6v/q/+r/6P/o/+j/6P/q/+r/6v/q/+v/6//r/+v/6//r/+z/7f/w//D/8f/y//H/
8v/z//P/9f/2//f/9//3//f/+P/4//j/+P/5//n/9f/0//H/7//v/+//7//y//T/8v/y
//P/8//0//T/9P/1//T/9P/0/+//7P/s/+z/7//v/+//7//t/+3/7P/s/+z/6v/q/+v/
7f/t/+3/7f/t/+7/7v/u/+7/7//v/+//8f/x//L/8v/y//P/8//z//X/9v/7/wAACAAS
ACEANwBdAIkAuADrABsBPQFUAWUBZwFlAWcBZwE/AdAASgDN/2T/Kv8o/z7/Vf9s/4b/
mv+u/77/yv/X/9//5P/o/+z/8//3//r//v8EAAcACgANAA4ADwAQABAAEQAUABUAFgAW
ABgAGwAYABkAHAAcABwAHAAgACAAIQAiACIAIgAkACQAJgAmACgAKQAqACwALQAuAC8A
MAAxADIANgA3ADkAOgA8ADwAPQBAAEIARABFAEcASQBLAE0ATwBTAFQAVwBZAF0AXwBh
AGMAZQBpAGsAbQBwAHQAeAB7AIAAgwCGAIkAjgCSAJUAlwCeAKIApgCrAK8AswC3ALoA
vwDDAA==
         </WaveFormData>
      </LeadData>
      <LeadData>
         <LeadByteCountTotal>10000</LeadByteCountTotal>
         <LeadTimeOffset>0</LeadTimeOffset>
         <LeadSampleCountTotal>5000</LeadSampleCountTotal>
         <LeadAmplitudeUnitsPerBit>4.88</LeadAmplitudeUnitsPerBit>
         <LeadAmplitudeUnits>¦ÌV</LeadAmplitudeUnits>
         <LeadHighLimit>2147483647</LeadHighLimit>
         <LeadLowLimit>268435456</LeadLowLimit>
         <LeadID>V4</LeadID>
         <LeadOffsetFirstSample>0</LeadOffsetFirstSample>
         <FirstSampleBaseline>0</FirstSampleBaseline>
         <LeadSampleSize>2</LeadSampleSize>
         <LeadOff>FALSE</LeadOff>
         <BaselineSway>FALSE</BaselineSway>
         <ExcessiveACNoise>FALSE</ExcessiveACNoise>
         <MuscleNoise>FALSE</MuscleNoise>
         <LeadDataCRC32>1645049375</LeadDataCRC32>
         <WaveFormData>
7P/s/+z/7P/u/+7/7v/u/+7/7v/u/+7/7v/u/+7/7v/w//D/8P/w//L/8v/y//L/8v/y
//L/8v/0//T/9P/0//T/9P/0//T/9P/0//T/9P/2//b/9v/2//b/9v/2//b/9v/2//b/
9v/2//b/9v/2//j/+P/4//j/+P/4//j/+P/4//j/+P/4//r/+v/6//r/+v/6//r/+v/6
//r/+v/6//r/+v/6//r/+v/6//r/+v/6//r/+v/6//r/+v/6//r/+v/6//r/+v/6//r/
+v/6//r/+v/6//r//P/8//z//P/6//r/+v/6//z//P/8//z//P/8//z//P/6//r/+v/6
//r/+v/6//r/+v/6//r/+v/6//r/+v/6//r/+v/6//r/+P/4//j/+P/4//j/+P/4//j/
+P/4//j/+P/4//j/+P/4//j/+P/4//j/+P/4//j/+P/4//j/+P/2//b/9v/2//b/9v/2
//b/9v/2//b/9v/1//T/8//y//L/8v/y//L/8P/w//D/8P/w//D/8P/w/+7/7v/u/+7/
7P/s/+z/7P/u/+7/7v/u/+7/7v/u/+7/7v/u/+7/7v/u/+7/7v/u/+7/7v/u/+7/7v/u
/+7/7v/u/+7/7v/u/+7/7v/u/+7/8P/w//D/8P/w//D/8P/w//D/8P/w//D/8P/w//D/
8P/w//D/8P/w//D/8P/w//D/8P/w//D/8P/w//D/8P/w/+7/7v/u/+7/7v/u/+7/7v/s
/+z/7P/s/+z/7P/s/+z/7P/s/+z/7P/q/+r/6v/q/+z/7P/s/+z/7P/s/+z/7P/s/+z/
7P/s/+7/7v/u/+7/7v/u/+7/7v/w//D/8P/w//D/8P/w//D/8P/w//D/8P/w//H/8f/x
//H/8f/y//P/8//1//b/9//4//j/+P/6//z//P/8//3/+//8//z//P/8//z//P/7//j/
9//1//L/8v/0//X/9//3//f/9//3//f/+P/4//b/9v/2//b/8v/w//D/8P/w//D/8P/w
//D/8P/w//D/8P/u/+7/7//v//D/8P/w//D/8P/w//D/8P/x//H/8f/x//H/8v/y//L/
8f/x//H/8f/0//b//P8CAAkAFQAqAEkAcwCiANIABgExAU4BZgFxAW8BcAFxAV4BCAGE
AAEAiP82/yH/Nv9M/2L/ev+R/6T/tP/C/87/2v/f/+T/5//q/+//9P/4//z/AAACAP//
qf8f/5b+Df6E/Tb+5P6T/0sANQAnAB0ADwANABAAEgATABMAFAAVABYAFAAWABcAGAAa
ABwAHgAfAB8AIAAiACMAJgAnACgAKQAqACwALQAuAC8AMAAyADQAOAA5ADoAPAA9AEAA
QQBDAEQARgBHAEkASwBNAE8AUQBWAFgAWwBdAF8AZABnAGkAagBtAHAAdAB2AHsAfwCC
AIcAiwCPAJMAlwCbAJ8AowCnAKkAqwCuALMAtgC3ALoAvgC+AL8AwADCAMIAwgDBAMAA
vwC8ALoAuAC0ALAArACqAKYAogCaAJcAkQCLAIQAfwB4AHIAawBhAFwAVQBOAEoARgBC
AD4AOAAyACwAJgAgABwAGAAUAA8ADAAJAAYAAgAAAP7//P/6//j/9v/0//P/8v/x//D/
7v/u/+7/7v/u/+7/7v/u/+z/7P/s/+z/7P/s/+z/7P/y//T/9v/4//7/BgAOABQAHAAi
ACYAKgAwADYAPABEAE4AVABYAFwAYgBsAIAAngC4ANQA7gD4AOoAugB2AD4AJAAYAPj/
yP+g/4j/gv+E/4T/iv+U/5z/sv/g/xAAOABoAI4AngA2AHL9QPgk9Qr1lvSY82DzUvME
81LzuvY8/Eb+4v/GAewABgCEAIoALAA+AEwALAAoACYAJgAmACYAIwAiACEAIAAiACIA
IgAiACIAIgAiACIAJQAoACsALgAxADQANwA6ADwAPAA8ADwAPQA+AD8AQABCAEQARgBI
AEsATABNAE4AUQBSAFMAVABWAFgAWgBcAGAAYgBkAGYAaQBsAG8AcgB1AHgAewB+AIMA
hgCJAIwAjwCSAJUAmACbAJ4AoQCkAKgAqgCsAK4AsgC0ALYAuAC7ALwAvQC+AL8AwADB
AMIAwQDAAL8AvgC7ALgAtQCyAKsApgChAJwAlACOAIgAggB5AHIAawBkAF0AVgBPAEgA
QgA8ADYAMAAsACgAJAAgAB0AGgAXABQAEQAQAA8ADgANAAwACwAKAAkACAAHAAYABAAE
AAQABAACAAIAAgACAAIAAgACAAIAAgACAAIAAgAAAAAAAAAAAAAAAAAAAAAA/v/+//7/
/v/+//7//v/+//z//P/8//z//P/8//z//P/8//z//P/8//r/+v/6//r/+P/4//j/+P/2
//b/9v/2//b/9v/2//b/9P/0//T/9P/0//T/9P/0//L/8v/y//L/8v/y//L/8v/w//D/
8P/w/+7/7v/u/+7/7v/u/+7/7v/s/+z/7P/s/+z/7P/s/+z/7P/s/+z/7P/q/+r/6v/q
/+r/6v/q/+r/6P/o/+j/6P/o/+j/6P/o/+j/6P/o/+j/6P/o/+j/6P/m/+b/5v/m/+b/
5v/m/+b/5P/k/+T/5P/k/+T/5P/k/+b/5v/m/+b/5P/k/+T/5P/m/+b/5v/m/+T/5P/k
/+T/5P/k/+T/5P/k/+T/5P/k/+T/5P/k/+T/5P/k/+T/5P/m/+b/5v/m/+b/5v/m/+b/
5v/m/+b/5v/m/+b/5v/m/+b/5v/m/+b/5v/m/+b/5v/m/+b/5v/m/+j/6P/o/+j/6P/o
/+j/6P/o/+j/6P/o/+j/6P/o/+j/6P/o/+j/6P/o/+j/6P/o/+j/6P/o/+j/6P/o/+j/
6P/o/+j/6P/o/+r/6v/q/+r/6P/o/+j/6P/q/+r/6v/q/+r/6v/q/+r/6v/q/+r/6v/q
/+r/6v/q/+r/6v/q/+r/7P/s/+z/7P/s/+z/7P/s/+z/7P/s/+z/7P/s/+z/7P/s/+z/
7P/s/+z/7P/s/+z/7v/u/+7/7v/s/+z/7P/s/+z/7P/s/+z/7v/u/+7/7v/u/+7/7v/u
/+7/7v/u/+7/7P/s/+z/7P/s/+z/7P/s/+z/7P/s/+z/7P/s/+z/7P/u/+7/7v/u/+z/
7P/s/+z/7P/s/+z/7P/s/+z/7P/s/+z/7P/s/+z/7v/u/+7/7v/s/+z/7P/s/+z/7P/s
/+z/7v/u/+7/7v/s/+z/7P/s/+r/6v/q/+r/6v/q/+r/6v/s/+z/7P/s/+z/7P/s/+z/
7P/s/+z/7P/s/+z/7P/s/+r/6v/q/+r/6v/q/+r/6v/q/+r/6v/q/+r/6v/q/+r/6v/q
/+r/6//r/+v/6//r/+z/7f/t/+//8P/x//L/8v/w//L/8v/y//T/9f/1//b/+P/4//j/
+P/2//X/8v/x/+//7P/s/+7/7//x//H/8f/z//P/8//0//T/8v/y//L/8P/s/+r/6v/q
/+r/6v/q/+z/7P/s/+z/7P/s/+r/6v/r/+v/7P/s/+r/6v/q/+r/6v/q/+v/6//r/+v/
6//s/+7/7v/v/+//7//v//L/9v/8/wQADQAZADAAUQB/AKwA2gAIASkBPgFIAUcBQwFE
AUcBLgHOAEoAzf9m/yz/If8y/0j/YP94/4//oP+w/77/yv/U/93/4v/l/+j/7f/y//b/
+v/+/wAAAQADAAUABgAHAAgACAAIAAkAEwAMAAsADgANAAsADgAQABEAEQASABMAFAAS
ABQAFQAWABUAFgAXABcAGQAaABwAHQAeAB8AIAAhACIAJAAlACYAJwAoACoALAAuAC8A
MAAyADMANgA3ADkAPAA+AD8AQQBDAEUARwBJAEwATgBRAFMAVQBaAF0AXwBkAGcAagBu
AHAAdQB5AHwAfwCDAIcAiwCPAJMAlwCbAJ8AoQCjAKYApwCqAKsArgCwALAAsQCyALIA
sgCyALEAsACvAK4AqQCmAKMAoACbAJgAlQCSAIoAhAB+AHgAcABqAGQAXgBYAFIATABG
AD8AOAAxACoAIwAeABkAFAAOAAoABgACAP///P/5//b/8//w/+3/6v/n/+b/5f/k/+H/
4P/f/97/3P/c/9z/3P/c/9z/3P/c/9r/2v/a/9r/2P/Y/9j/2P/a/9z/3v/g/+L/5v/s
//L/+P/+/wQACgAQABQAGgAeACQALgA4AD4AQABEAEgAUABkAH4AmACwAMYAzgDAAJgA
XAAiAAQA+P/e/7j/kP9y/2b/ZP9e/17/ZP9u/4D/qP/W/wAAMgBkAH4AhgCEAHQAXABG
ADIAIAAWABIAEgAUABIADAAKAAgABgAEAAIAAAD+//z/+f/4//f/9v/2//b/9v/2//b/
9v/2//b/9//4//n/+v/9//7///8AAAQABgAIAAoADQAQABMAFgAXABgAGQAaABoAGgAa
ABoAHgAgACIAJAAmACgAKgAsAC8AMAAxADIANgA4ADoAPAA/AEIARQBIAEsATgBRAFQA
VwBaAF0AYABlAGgAawBuAHMAdgB5AHwAfwCCAIUAiACLAI4AkQCUAJYAmACaAJwAngCg
AKIApACmAKYApgCmAKUApACjAKIAnQCaAJcAlACOAIgAggB8AHMAbABlAF4AVgBOAEYA
PgA1AC4AJwAgABkAFAAPAAoABAAAAPz/+P/1//L/7//s/+r/6P/m/+T/4//i/+H/4P/e
/97/3v/e/9z/3P/c/9z/3P/c/9z/3P/c/9z/3P/c/9z/3P/c/9z/3P/c/9z/3P/c/9z/
3P/c/9z/3P/c/9z/2v/a/9r/2v/a/9r/2v/a/9j/2P/Y/9j/2P/Y/9j/2P/W/9b/1v/W
/9T/1P/U/9T/1P/U/9T/1P/U/9T/1P/U/9L/0v/S/9L/0P/Q/9D/0P/Q/9D/0P/Q/9D/
0P/Q/9D/zv/O/87/zv/M/8z/zP/M/8z/zP/M/8z/yv/K/8r/yv/I/8j/yP/I/8j/yP/I
/8j/yP/I/8j/yP/I/8j/yP/I/8b/xv/G/8b/xv/G/8b/xv/G/8b/xv/G/8b/xv/G/8b/
xv/G/8b/xv/G/8b/xv/G/8b/xv/G/8b/xv/G/8b/xv/G/8b/xv/G/8j/yP/I/8j/yf/K
/8v/zP/M/8z/zP/M/8z/zP/M/8z/zv/O/87/zv/Q/9D/0P/Q/9H/0v/T/9T/1f/W/9f/
2P/a/9r/2v/a/9v/3P/d/97/4P/g/+D/4P/i/+L/4v/i/+T/5P/k/+T/5v/m/+b/5v/m
/+b/5v/m/+j/6P/o/+j/6P/o/+j/6P/q/+r/6v/q/+r/6v/q/+r/6v/q/+r/6v/r/+z/
7f/u/+7/7v/u/+7/7v/u/+7/7v/u/+7/7v/u/+z/7P/s/+z/7P/s/+z/7P/s/+z/7P/s
/+z/7P/s/+z/7P/s/+z/7P/s/+z/7P/s/+z/7P/s/+z/6v/q/+r/6v/s/+z/7P/s/+z/
7P/s/+z/6v/q/+r/6v/s/+z/7P/s/+r/6v/q/+r/6v/q/+r/6v/q/+r/6v/q/+r/6v/q
/+r/6v/q/+r/6v/q/+r/6v/q/+r/6v/q/+r/5//m/+X/5P/i/+L/4v/i/+L/4v/i/+L/
4v/i/+L/4v/g/+D/4P/g/9//3v/d/9z/2//a/9n/2P/X/9b/1f/U/9T/1P/U/9T/0v/S
/9L/0v/S/9L/0v/S/9L/0v/S/9L/0v/S/9L/0v/S/9L/0v/S/9L/0v/S/9L/0v/S/9L/
0v/S/9L/0v/S/9X/1f/V/9X/1//Y/9n/2f/b/9z/3f/e/97/3v/g/+D/4P/g/+H/4f/i
/+L/4v/i/+L/4v/h/97/2//Z/9b/1v/Y/9n/2//b/9n/2f/Z/9n/2v/a/9j/2P/Y/9j/
1P/S/9L/0v/S/9L/0v/S/9L/0v/S/9L/0v/Q/9D/0f/R/9L/0v/S/9L/0v/S/9L/0v/T
/9P/0//T/9P/1P/U/9T/1f/V/9X/1//Y/9z/4P/m/+3/+f8MACkAUwCAAK4A4gALASgB
PAFFAUUBRAFHAT4B+gB8APf/fv8k/wH/Dv8m/z7/Vv9t/4D/kv+i/67/uP+//8T/yf/O
/9H/1P/a/97/4v/m/+f/6f/r/+z/7f/u/+7/7v/v//n/8//z//f/9//2//j/+f/5//n/
+v/7//z//P/+////AAABAAIAAwADAAMABAAGAAcACAAJAAoACwAMAA4ADwAQABMAFAAW
ABgAGgAbABwAHgAfACIAIwAlACgAKgArAC0ALwAxADMANQA4ADoAPQA/AEEARgBJAEsA
UABTAFYAWgBcAGEAZQBoAG8AcwB3AHsAfQCBAIUAiQCPAJEAkwCWAJsAngCfAKIApgCm
AKcAqACoAKgAqACnAKgApQCkAKEAoACfAJ4AmQCWAJMAkACLAIYAgQB8AHQAbgBoAGIA
WgBUAE4ASABBADoAMwAsACYAIAAaABQADwAKAAUAAAD8//j/9P/w/+z/6v/o/+b/5P/i
/+D/3v/d/9z/2//a/9n/2P/X/9b/1P/U/9T/1P/U/9T/1P/U/9T/1P/U/9T/1P/U/9T/
1P/W/9j/3P/e/+D/5P/o/+7/9v/+/wQACAAOABIAGAAeACQALAA2ADwAPgBAAEQATgBg
AHoAlACyAM4A3gDYAK4AbAAsAAgA+v/i/7j/jv9w/2L/Yv9g/2D/aP90/4T/rP/i/xIA
QABsAIQAjgCQAIIAagBOADYAJAAaABYAFgAWABYAEgAOAAwACgAIAAUAAgD///z/+f/4
//f/9v/1//T/8//y//P/9P/1//b/9//4//n/+v/7//z//f/+/wEABAAHAAoADwASABUA
GAAZABoAGwAcAB4AHgAeAB4AIgAkACYAKAArACwALQAuADIANAA2ADgAPAA+AEAAQgBF
AEgASwBOAFMAVgBZAFwAXwBiAGUAaABsAHAAdAB4AH4AggCGAIoAjwCSAJUAmACdAKAA
owCmAKkArACvALIAtgC4ALoAvAC/AMAAwQDCAMAAwADAAMAAvAC6ALgAtgCxAKwApwCi
AJsAlACNAIYAfgB2AG4AZgBdAFYATwBIAEIAPAA2ADAAKwAmACEAHAAZABYAEwAQAA4A
DAAKAAgABwAGAAUABAACAAIAAgACAAAAAAAAAAAAAAAAAAAAAAD+//7//v/+//7//v/+
//7//P/8//z//P/8//z//P/8//r/+v/6//r/+P/4//j/+P/4//j/+P/4//b/9v/2//b/
9f/0//P/8v/w//D/8P/w/+//7v/t/+z/7P/s/+z/7P/r/+r/6f/o/+f/5v/l/+T/4//i
/+H/4P/e/97/3v/e/97/3v/e/97/3P/c/9z/3P/c/9z/3P/c/9z/3P/c/9z/2v/a/9r/
2v/a/9r/2v/a/9r/2v/a/9r/2P/Y/9j/2P/Y/9j/2P/Y/9b/1v/W/9b/2P/Y/9j/2P/W
/9b/1v/W/9b/1v/W/9b/1v/W/9b/1v/W/9b/1v/W/9T/1P/U/9T/1P/U/9T/1P/S/9L/
0v/S/9T/1P/U/9T/1P/U/9T/1P/U/9T/1P/U/9b/1v/W/9b/1v/W/9b/1v/W/9b/1v/W
/9b/1v/W/9b/1v/W/9b/1v/W/9b/1v/W/9b/1v/W/9b/1v/W/9b/1v/Y/9j/2P/Y/9b/
1v/W/9b/1v/W/9b/1v/W/9b/1v/W/9b/1v/W/9b/1v/W/9b/1v/Y/9j/2P/Y/9j/2P/Y
/9j/2P/Y/9j/2P/Y/9j/2P/Y/9j/2P/Y/9j/2P/Y/9j/2P/Y/9j/2P/Y/9r/2v/a/9r/
2v/a/9r/2v/a/9r/2v/a/9r/2v/a/9r/2v/a/9r/2v/Y/9j/2P/Y/9j/2P/Y/9j/2P/Y
/9j/2P/Y/9j/2P/Y/9j/2P/Y/9j/2P/Y/9j/2P/Y/9j/2P/Y/9j/2P/Y/9j/2P/Y/9j/
2P/Y/9j/2P/Y/9j/2P/Y/9j/2P/Y/9j/2P/Y/9j/2P/Y/9j/2P/Y/9j/2P/Y/9j/2P/W
/9b/1v/W/9b/1v/W/9b/1v/W/9b/1v/W/9b/1v/W/9b/1v/W/9b/1v/W/9b/1v/W/9b/
1v/W/9T/1P/U/9T/1P/U/9T/1P/U/9T/1P/U/9L/0v/S/9L/0v/T/9P/0//T/9P/1P/V
/9X/1//Y/9n/2v/a/9r/3P/c/9z/3P/d/93/3v/e/97/4P/g/+D/3//a/9n/1//U/9b/
2P/Z/9v/2f/Z/9n/2f/Z/9r/2v/Y/9r/2v/a/9b/1P/U/9T/1P/W/9b/1v/W/9T/1P/U
/9T/1P/U/9X/1f/W/9b/1v/W/9b/1v/W/9b/2f/Z/9n/2f/Z/9r/2v/a/9v/3f/d/9//
4v/k/+r/8P/5/wcAHAA7AGcAlADIAPoAIwE+AVYBYQFhAWABYQFIAfIAagDj/27/IP8P
/yD/Ov9S/2j/f/+S/6L/sP++/8j/zf/U/9f/3P/h/+b/6v/u//L/9P/5//v/+//8//3/
/v/+//7///8JAAMAAwAHAAcABgAIAAkACQALAAwADQAOAAwADgAPABAAEQASABMAEwAV
ABYAGAAZABwAHQAeAB8AIAAiACMAJAAnACgAKgAsAC4ALwAwADIANQA4ADkAOwA8AD4A
PwBBAEUARwBJAEsAUABSAFUAVwBZAF4AYQBjAGgAawBuAHIAdgB7AH8AggCFAIkAjQCR
AJcAmwCfAKMApQCnAKkArACxALQAtQC4ALgAuAC5ALoAugC6ALoAuQC6ALkAtgC0ALIA
sACuAKwAqACkAKAAnACWAJAAigCEAH0AdgBvAGgAYABYAFAASABBADoAMwAsACYAIAAa
ABQADwAKAAUAAAD7//j/9f/y/+7/7P/q/+j/5f/k/+P/4v/h/+D/3//e/9z/3P/c/9z/
2//a/9n/2P/a/9r/2v/a/9j/2P/Y/9j/2v/a/9r/2v/c/97/4v/i/+b/6P/u//T//P8E
AAoAEAAUABYAHAAiACgAMAA4AEAAQgBGAEwAVABmAIIAngC6ANYA5gDeALIAcAAyABAA
AgDo/7z/kP9w/2T/ZP9e/1z/ZP9q/3r/pv/c/woAOgBoAIAAigCOAIIAagBMADQAIgAY
ABQAEgAUABQAEgAPAAwACQAGAAIAAAD+//z/+f/4//f/9v/0//T/9P/0//b/9v/2//b/
+f/6//v//P/9//7///8AAAMABgAJAAwADwASABUAGAAaABoAGgAaABsAHAAdAB4AIAAi
ACQAJgApACoAKwAsADAAMgA0ADYAOAA6ADwAPgBBAEQARwBKAE0AUABTAFYAWgBeAGIA
ZgBrAG4AcQB0AHkAfAB/AIIAhwCKAI0AkACVAJgAmwCeAKIApACmAKgAqgCsAK4AsACz
ALQAtQC2ALUAtACzALIArwCsAKkApgCfAJoAlQCQAIcAgAB5AHIAaQBiAFsAVABMAEQA
PAA0AC4AKAAiABwAFwASAA0ACAAFAAIA///8//n/+P/3//b/9f/0//P/8v/x//D/7//u
/+7/7v/u/+7/7P/s/+z/7P/s/+z/7P/s/+7/7v/u/+7/7P/s/+z/7P/q/+r/6v/q/+r/
6v/q/+r/6v/q/+r/6v/q/+r/6v/q/+j/6P/o/+j/6P/o/+j/6P/o/+j/6P/o/+b/5v/m
/+b/5v/m/+b/5v/m/+b/5v/m/+T/5P/k/+T/5P/k/+T/5P/i/+L/4v/i/+L/4v/i/+L/
4v/i/+L/4v/g/+D/4P/g/+D/4P/g/+D/4P/g/+D/4P/e/97/3v/e/97/3v/e/97/3P/c
/9z/3P/e/97/3v/e/9z/3P/c/9z/3P/c/9z/3P/a/9r/2v/a/9r/2v/a/9r/2v/a/9r/
2v/a/9r/2v/a/9r/2v/a/9r/2P/Y/9j/2P/Y/9j/2P/Y/9r/2v/a/9r/2P/Y/9j/2P/Y
/9j/2P/Y/9b/1v/W/9b/2P/Y/9j/2P/a/9r/2v/a/9j/2P/Y/9j/2v/a/9r/2v/a/9r/
2v/a/9r/2v/a/9r/2v/a/9r/2v/c/9z/3P/c/9z/3P/c/9z/3P/c/9z/3P/a/9r/2v/a
/9z/3P/c/9z/3P/c/9z/3P/c/9z/3P/c/9z/3P/c/9z/3P/c/9z/3P/c/9z/3P/c/9z/
3P/c/9z/3P/c/9z/3P/c/9z/3P/c/9z/3P/c/9z/3P/c/9z/3P/c/9z/3P/c/97/3v/e
/97/3P/c/9z/3P/c/9z/3P/c/97/3v/e/97/3v/e/97/3v/e/97/3v/e/97/3v/e/97/
3v/e/97/3v/e/97/3v/e/97/3v/e/97/3v/e/97/3v/e/97/3v/e/9z/3P/c/9z/3v/e
/97/3v/c/9z/3P/c/9z/3P/c/9z/3P/c/9z/3P/c/9z/3P/c/9z/3P/c/9z/3P/c/9z/
3P/a/9r/2v/b/9v/2//b/9v/3P/d/93/3//e/9//4P/g/+D/4v/i/+L/5P/l/+X/5v/m
/+b/5v/m/+b/5f/i/+H/3//c/9z/3v/f/+H/4f/h/9//3//f/+D/3v/c/9z/3P/a/9b/
1P/U/9b/1v/W/9b/1v/W/9b/1v/W/9b/1P/U/9P/0//U/9T/1P/U/9T/1P/U/9T/1f/V
/9P/0//T/9T/1v/W/9f/1//V/9f/2v/g/+T/7P/1/wMAGgA9AGkAlgDGAPQAFQEmASwB
KQElASYBKQEMAbAAKgCr/0r/FP8J/xj/LP9G/2D/df+I/5j/pv+0/77/xf/K/83/0P/V
/9j/3v/i/+T/5v/r/+//7//w//H/8v/z//L/8v/7//X/9f/5//n/+P/6//v/+//7//z/
/f/+//z//v///wAAAQACAAMAAwAFAAYACAAJAAgACQAKAAsADgAQABEAEgAVABYAGAAa
ABwAHQAeACAAIQAkACUAJwAoACoAKwAtADEAMwA1ADcAOAA6AD0APwBBAEYASQBLAE4A
UQBUAFgAXABhAGUAaABrAG8AcwB3AHkAfQCBAIUAiwCNAI8AkgCVAJgAmQCcAJwAnACd
AJ4AngCeAJ4AnQCaAJkAlgCUAJIAjgCIAIQAgQB+AHsAeAByAGwAZgBgAFkAUgBLAEQA
PQA2AC8AKAAiABwAFgAQAAoABAD+//j/9P/w/+z/6P/k/+L/4P/e/9z/2v/Y/9b/0//S
/9H/0P/P/87/zf/M/8r/yv/K/8r/yP/I/8j/yP/I/8j/yP/I/8b/xv/G/8b/xv/G/8b/
xv/I/8j/yP/I/8j/zP/O/9D/0v/W/9j/3v/k/+z/9P/6/wAABAAIABAAFgAeACQALAAw
ADIAOABEAFQAbACIAKIAugDIAL4AmgBiACgABAD2/97/uv+S/3L/Xv9U/0b/PP88/0L/
Sv9s/57/zP/8/zYAYAB0AHQAagBaAEQAKgAYAAoAAgAAAAIABAACAP7//P/6//j/9v/0
//L/8P/t/+z/6//q/+n/6P/n/+b/5//o/+n/6v/r/+z/7f/u/+//8P/x//L/9f/4//v/
/v8BAAQABwAKAA0ADgAPABAAEgASABIAEgAWABgAGgAcAB4AIAAiACQAJgAoACoALAAv
ADIANQA4ADwAPgBAAEIARwBKAE0AUABUAFgAXABgAGUAaABrAG4AcgB2AHoAfgCCAIYA
igCOAJIAlgCaAJ4AoQCkAKcAqgCuALAAsgC0ALUAtgC3ALgAtgC2ALYAtgCxAK4AqwCo
AKIAnACWAJAAhgB+AHYAbgBkAFwAVABMAEQAPAA0ACwAJAAeABgAEgANAAgAAwD+//v/
+P/1//L/7v/s/+r/6P/n/+b/5f/k/+L/4v/i/+L/4v/i/+L/4v/i/+L/4v/i/+L/4v/i
/+L/4v/i/+L/4v/i/+L/4v/i/+L/4v/i/+L/4v/i/+L/4v/k/+T/5P/k/+P/4v/h/+D/
4P/g/+D/4P/g/+D/4P/g/+D/4P/g/+D/4P/g/+D/4P/e/97/3v/e/97/3v/e/97/3v/e
/97/3v/c/9z/3P/c/9z/3P/c/9z/3P/c/9z/3P/c/9z/3P/c/9r/2v/a/9r/2v/a/9r/
2v/c/9z/3P/c/9r/2v/a/9r/2v/a/9r/2v/a/9r/2v/a/9j/2P/Y/9j/2P/Y/9j/2P/Y
/9j/2P/Y/9j/2P/Y/9j/1v/W/9b/1v/W/9b/1v/W/9j/2P/Y/9j/2P/Y/9j/2P/Y/9j/
2P/Y/9j/2P/Y/9j/1v/W/9b/1v/W/9b/1v/W/9b/1v/W/9b/1v/W/9b/1v/W/9b/1v/W
/9j/2P/Y/9j/2P/Y/9j/2P/W/9b/1v/W/9j/2P/Y/9j/2P/Y/9j/2P/Y/9j/2P/Y/9r/
2v/a/9r/2P/Y/9j/2P/Y/9j/2P/Y/9r/2v/a/9r/2v/a/9r/2v/c/9z/3P/c/9z/3P/c
/9z/3P/c/9z/3P/e/97/3v/e/9z/3P/c/9z/3P/c/9z/3P/c/9z/3P/c/97/3v/e/97/
3v/e/97/3v/e/97/3v/e/97/3v/e/97/4P/g/+D/4P/g/+D/4P/g/+D/4P/g/+D/4P/g
/+D/4P/i/+L/4v/i/+D/4P/g/+D/4P/g/+D/4P/i/+L/4v/i/+L/4v/i/+L/4v/i/+L/
4v/g/+D/4P/g/+L/4v/i/+L/5P/k/+T/5P/k/+T/5P/k/+T/5P/k/+T/4v/i/+L/4v/k
/+T/5P/k/+T/5P/k/+T/5v/m/+b/5v/k/+T/5P/k/+T/5P/k/+T/5v/m/+b/5v/m/+b/
5v/m/+b/5v/m/+b/5v/m/+b/5v/m/+b/5v/m/+j/6P/o/+j/6P/o/+j/6P/o/+j/6P/o
/+j/6P/o/+j/6P/o/+j/6P/q/+r/6v/q/+r/6v/r/+v/7f/t/+3/7v/v/+//8f/y//P/
9P/0//T/9v/2//b/9v/3//f/+P/4//j/+P/4//j/9f/y//H/7//u/+7/8P/x//P/8//z
//P/8//z//T/9P/y//L/8v/y//D/7v/u/+7/7v/u/+7/7v/s/+z/7P/s/+z/6v/q/+v/
7f/u/+7/7v/u/+7/7v/u/+7/7//v/+//7//v//D/8P/y//P/8//z//X/9v/6/wAACAAT
ACEAOABbAIkAuADqABoBPQFUAWQBZQFlAWgBZwE+AdAASgDN/2T/Kv8n/z7/VP9s/4b/
m/+s/77/zP/W/+D/5f/o/+v/8v/3//j//v8EAAYACgANAA0ADwAQABEAEgASABIAEwAd
ABcAFwAbABsAGQAcAB4AHwAfACAAIQAiACIAJAAlACYAJwAoACkAKQApACoALAAtADAA
MQAyADMANAA2ADcAOAA7ADwAPgBAAEQARQBGAEgASQBMAE0ATwBSAFQAVQBXAFsAXQBf
AGEAZgBoAGsAbQBxAHYAeQB7AH4AgQCEAIgAjACRAJUAmACdAKEApQCpAK8AswC3ALsA
vwDDAA==
         </WaveFormData>
      </LeadData>
      <LeadData>
         <LeadByteCountTotal>10000</LeadByteCountTotal>
         <LeadTimeOffset>0</LeadTimeOffset>
         <LeadSampleCountTotal>5000</LeadSampleCountTotal>
         <LeadAmplitudeUnitsPerBit>4.88</LeadAmplitudeUnitsPerBit>
         <LeadAmplitudeUnits>¦ÌV</LeadAmplitudeUnits>
         <LeadHighLimit>2147483647</LeadHighLimit>
         <LeadLowLimit>268435456</LeadLowLimit>
         <LeadID>V5</LeadID>
         <LeadOffsetFirstSample>0</LeadOffsetFirstSample>
         <FirstSampleBaseline>0</FirstSampleBaseline>
         <LeadSampleSize>2</LeadSampleSize>
         <LeadOff>FALSE</LeadOff>
         <BaselineSway>FALSE</BaselineSway>
         <ExcessiveACNoise>FALSE</ExcessiveACNoise>
         <MuscleNoise>FALSE</MuscleNoise>
         <LeadDataCRC32>3068860823</LeadDataCRC32>
         <WaveFormData>
7v/u/+7/7v/w//D/8P/w//L/8v/y//L/8v/y//L/8v/0//T/9P/0//b/9v/2//b/9v/2
//b/9v/4//j/+P/4//j/+P/4//j/+P/4//j/+P/6//r/+v/6//r/+v/6//r//P/8//z/
/P/8//z//P/8//7//v/+//7//v/+//7//v8AAAAAAAAAAAIAAgACAAIAAgACAAIAAgAC
AAIAAgACAAIAAgACAAIAAgACAAIAAgAEAAQABAAEAAQABAAEAAQABAAEAAQABAACAAIA
AgACAAQABAAEAAQABAAEAAQABAAEAAQABAAEAAQABAAEAAQABAAEAAQABAAEAAQABAAE
AAQABAAEAAQABAAEAAQABAAEAAQABAAEAAQABAAEAAQABgAGAAYABgAGAAYABgAGAAQA
BAAEAAQABgAGAAYABgAEAAQABAAEAAQABAAEAAQABAAEAAQABAAEAAQABAAEAAIAAgAC
AAIAAgACAAIAAgABAAAA///+//7//v/+//7//P/8//z//P/6//r/+v/6//r/+v/6//r/
+P/4//j/+P/6//r/+v/6//j/+P/4//j/+P/4//j/+P/4//j/+P/4//j/+P/4//j/+v/6
//r/+v/6//r/+v/6//j/+P/4//j/+P/4//j/+P/6//r/+v/6//r/+v/6//r/+v/6//r/
+v/6//r/+v/6//r/+v/6//r/+v/6//r/+v/6//r/+v/6//r/+v/6//r/+P/4//j/+P/2
//b/9v/2//T/9P/0//T/9v/2//b/9v/0//T/9P/0//T/9P/0//T/9P/0//T/9P/0//T/
9P/0//b/9v/2//b/9v/2//b/9v/2//b/9v/2//b/9v/2//b/+P/4//j/+f/5//j/+P/4
//j/+f/5//v//P/8//z//P8AAAAAAAABAAAAAAABAAEAAgACAAIAAgADAAQABAADAAIA
AQAAAP////8AAAEAAgACAAMAAwADAAMAAwADAAIAAQABAAAA/f/6//n/+P/4//j/+P/4
//j/+P/4//j/+P/2//b/9//3//X/9P/0//X/9f/1//X/9f/2//b/9v/2//b/9v/2//b/
9v/2//b/9v/0/+//5P/Y/9D/0v/c//H/GABOAJQA5ABGAbkBJgJxApQClAJyAiwCrQEF
AVYAyf9+/23/cv94/4P/kP+e/6v/tP++/8j/0f/W/9f/2f/d/+L/5f/o/+v/7//x//P/
8v/V/7j/nP+A/5T/p/+4/8n/1P/b/+L/6//u//H/9P/3//n/+v/7//3/AAAAAAEAAgAD
AAUABwAJAAkACgAMAA0ADgAPABAAEwAVABYAFwAYABoAGwAcAB0AHwAgACIAJAAkACYA
KAApACgAKQAsAC4ALgAxADMANAA2ADkAOwA8AD4AQABCAEYARgBJAEsATABPAFIAVQBY
AFsAXgBjAGcAawBuAHEAdAB3AHsAfwCCAIUAiACMAJAAkgCUAJUAlwCaAJwAnACbAJsA
mwCbAJkAlwCVAJQAkgCPAI8AjACJAIUAggB+AHkAdgBxAGwAZQBfAFkAVABMAEcARABB
AD4AOAAyACwAJgAgABwAGAAUAA8ADAAJAAYAAgAAAP7//P/4//b/9P/y/+//7v/t/+z/
6//q/+n/6P/o/+j/6P/o/+f/5v/l/+T/5v/m/+b/5v/q/+r/7P/s//L/+P/+/wQADAAU
AB4AJgAwADgAQABKAFgAYgBuAH4AjgCiALoA1ADsAAQBKAFMAWABXAFIATABIAEUAQwB
AgH6APoACAEaATIBQAFGAUoBWgF2AZQBqgGsAYYBSAEQAbwAAgAK/0L+sv00/c78ivxS
/CL8IPyI/Bz9mv0g/ob+tv7g/gj/Iv80/0b/Vv9i/2n/bv9z/3j/gf+I/4//lv+c/6D/
pP+o/63/sP+z/7b/uv++/8L/xv/K/87/0v/W/9j/2v/c/97/4P/g/+D/4P/j/+T/5f/m
/+j/6P/o/+j/6f/q/+v/7P/u/+7/7v/u/+//8P/x//L/9f/2//f/+P/5//r/+//8////
AAABAAIABQAGAAcACAALAAwADQAOABIAFAAWABgAGgAcAB4AIAAiACQAJgAoACsALgAx
ADQANgA4ADoAPAA+AEAAQgBEAEYARgBGAEYARABEAEQARABCAEAAPgA8ADkANgAzADAA
KwAoACUAIgAfABwAGQAWABIAEAAOAAwACgAIAAYABAABAAAA///+//3//P/7//r/+P/4
//j/+P/2//b/9v/2//T/9P/0//T/9P/0//T/9P/y//L/8v/y//T/9P/0//T/8v/y//L/
8v/y//L/8v/y//D/8P/w//D/8P/w//D/8P/w//D/8P/w//D/8P/w//D/8P/w//D/8P/u
/+7/7v/u/+7/7v/u/+7/7P/s/+z/7P/q/+r/6v/q/+r/6v/q/+r/6v/q/+r/6v/q/+r/
6v/q/+j/6P/o/+j/6v/q/+r/6v/o/+j/6P/o/+j/6P/o/+j/6P/o/+j/6P/o/+j/6P/o
/+j/6P/o/+j/5v/m/+b/5v/m/+b/5v/m/+b/5v/m/+b/5v/m/+b/5v/m/+b/5v/m/+T/
5P/k/+T/5P/k/+T/5P/m/+b/5v/m/+b/5v/m/+b/5v/m/+b/5v/o/+j/6P/o/+j/6P/o
/+j/6v/q/+r/6v/q/+r/6v/q/+z/7P/s/+z/7v/u/+7/7v/u/+7/7v/u//D/8P/w//D/
8P/w//D/8P/w//D/8P/w//D/8P/w//D/8P/w//D/8P/y//L/8v/y//T/9P/0//T/8v/y
//L/8v/w//D/8P/w//L/8v/y//L/8v/y//L/8v/y//L/8v/y//D/8P/w//D/8P/w//D/
8P/y//L/8v/y//L/8v/y//L/8P/w//D/8P/u/+7/7v/u//D/8P/w//D/7v/u/+7/7v/s
/+z/7P/s/+z/7P/s/+z/6v/q/+r/6v/s/+z/7P/s/+r/6v/q/+r/6v/q/+r/6v/o/+j/
6P/o/+j/6P/o/+j/6P/o/+j/6P/o/+j/6P/o/+b/5v/m/+b/5v/m/+b/5v/m/+b/5v/m
/+T/5P/k/+T/5P/k/+T/5P/i/+L/4v/i/+L/4v/i/+L/4P/g/+D/4P/i/+L/4v/i/+D/
4P/g/+D/4P/g/+D/4P/g/+D/4P/g/97/3v/e/97/3v/e/97/3v/e/97/3v/e/97/3v/e
/97/3v/e/97/3v/c/9z/3P/c/9z/3P/c/9z/2v/a/9r/2v/c/9z/3P/c/9z/3P/c/9z/
3P/c/9z/3P/a/9r/2v/a/9j/2P/Y/9j/2f/a/9v/3P/c/9z/3P/c/9z/3P/c/9z/2//b
/9r/2P/a/9r/2v/b/9v/3f/e/97/3P/c/97/3v/c/93/3v/e/9//3//g/+D/4v/i/+P/
5P/k/+P/4v/h/97/3f/d/97/3//g/+D/4f/h/+H/4f/h/+H/4P/f/9//3v/b/9j/1//U
/9T/1P/U/9T/1P/S/9L/1P/U/9L/0v/R/9H/0f/Q/9D/0f/R/9H/z//P/9D/0P/S/9L/
0v/S/9L/0v/S/9L/0v/Q/9D/yf+8/7D/rP+u/7z/1f8AADwAggDSADYBqQEMAkkCYgJc
AjYC5gFbAacA+v99/0j/Qf9E/0r/Wf9o/3b/g/+M/5b/oP+n/67/sf+z/7f/uv+9/8D/
xf/J/8v/zf/O/9D/0P/R/9L/1P/X/9j/2f/Z/9n/2f/b/9z/3f/e/9//3v/e/97/3//i
/+L/4//k/+b/5//o/+n/6f/q/+z/7f/u/+//8P/z//X/9v/3//j/+v/7//z//f///wAA
AgAEAAYACAAKAAsACgALAA4AEAAQABMAFQAWABgAGwAdAB4AIAAiACQAKAApAC0AMAAy
ADUAOAA7AD4AQQBEAEkATQBRAFQAVwBaAF8AYwBnAGoAbABuAHEAdAB0AHYAdwB5AHoA
fAB8AHoAegB6AHoAdwB2AHUAdABwAG4AbABqAGYAYgBeAFoAVQBQAEsARgA/ADoANQAw
ACoAJAAeABgAEQAMAAcAAgD9//j/8//u/+v/6P/l/+L/3//c/9n/1v/U/9L/0P/O/8v/
yv/J/8j/xv/G/8b/xv/F/8T/w//C/8D/wP/A/8D/vv++/77/vv/A/8D/wv/E/8b/yP/M
/9L/2P/e/+b/8P/4//7/CAAQABgAJAAyADwARgBUAGYAeACQAKwAwgDYAPgAHAEyATAB
HAEAAegA2gDSAMYAugCyALYAyADYAOQA5gDoAPYAEgE4AVoBbgFmAToBAAHOAJQATgAS
AOj/xv+w/6z/sP+0/7T/sv+x/7D/r/+u/63/rP+r/6r/qv+q/6r/qv+q/6r/qv+q/6v/
rP+t/67/sP+w/7D/sP+z/7T/tf+2/7j/uv+8/77/wv/E/8b/yP/J/8r/y//M/8z/zP/M
/8z/zf/O/8//0P/S/9L/0v/S/9T/1P/U/9T/1f/W/9f/2P/Z/9r/2//c/93/3v/f/+D/
4//k/+X/5v/p/+r/6//s/+//8P/x//L/9P/2//j/+v/8//7/AAACAAQABgAIAAoADgAQ
ABIAFAAYABoAHAAeACIAJAAmACgAKwAsAC0ALgAsACwALAAsACsAKgApACgAJAAiACAA
HgAaABYAEgAOAAoABgACAP7/+f/2//P/8P/s/+r/6P/m/+T/4v/g/97/3f/c/9v/2v/Y
/9j/2P/Y/9b/1v/W/9b/1v/W/9b/1v/U/9T/1P/U/9T/1P/U/9T/1P/U/9T/1P/U/9T/
1P/U/9T/1P/U/9T/0v/S/9L/0v/S/9L/0v/S/9L/0v/S/9L/0v/S/9L/0v/S/9L/0v/S
/9D/0P/Q/9D/0P/Q/9D/0P/S/9L/0v/S/9D/0P/Q/9D/0P/Q/9D/0P/Q/9D/0P/Q/9D/
0P/Q/9D/zv/O/87/zv/O/87/zv/O/87/zv/O/87/zv/O/87/zv/O/87/zv/O/87/zv/O
/87/zv/O/87/zv/O/87/zv/O/87/zv/O/87/zv/O/87/zv/Q/9D/0P/Q/9D/0P/Q/9D/
0P/Q/9D/0P/S/9L/0v/S/9L/0v/S/9L/0v/S/9L/0v/S/9L/0v/S/9T/1P/U/9T/1f/W
/9f/2P/Y/9j/2P/Y/9r/2v/a/9r/3P/c/9z/3P/e/97/3v/e/9//4P/h/+L/5P/k/+T/
5P/l/+b/5//o/+r/6v/q/+r/7P/s/+z/7P/t/+7/7//w//H/8v/z//T/9P/0//T/9P/0
//T/9P/0//b/9v/2//b/9v/2//b/9v/4//j/+P/4//j/+P/4//j/+v/6//r/+v/8//z/
/P/8//z//P/8//z//v/+//7//v/8//z//P/8//z//P/8//z//P/8//z//P/8//z//P/8
//r/+v/6//r/+v/6//r/+v/6//r/+v/6//r/+v/6//r/+v/6//r/+v/6//r/+v/6//j/
+P/4//j/+P/4//j/+P/4//j/+P/4//b/9v/2//b/9v/2//b/9v/2//b/9v/2//T/9P/0
//T/9P/0//T/9P/y//L/8v/y//T/9P/0//T/8v/w/+7/7P/s/+z/7P/s/+r/6v/q/+r/
6P/o/+j/6P/m/+b/5v/m/+X/5P/j/+L/4f/g/9//3v/d/9z/2//a/9j/2P/Y/9j/2P/Y
/9j/2P/W/9b/1v/W/9b/1v/W/9b/1v/W/9b/1v/Y/9j/2P/Y/9f/1v/V/9T/1v/W/9b/
1v/U/9T/1f/V/9b/1v/W/9b/1//X/9n/2v/c/9z/3P/e/97/3v/f/+D/3v/f/9//4P/e
/97/3v/f/+D/4P/f/97/2//a/9n/2f/a/9v/3P/c/93/3f/d/93/3f/d/9z/2//b/9r/
1//U/9P/0v/S/9L/1P/U/9T/0v/Q/9D/0P/O/87/z//P/8//0P/Q/9H/0f/P/8//z//Q
/9D/0P/Q/9D/0P/Q/9D/0P/S/9L/0v/Q/83/wv+0/6r/rP+2/8v/7v8iAGQAsAAKAXkB
6AE5AmICaAJOAhICowEBAU4Auf9g/0f/SP9M/1f/Zv90/3//iv+U/6D/p/+s/6//s/+3
/7r/vf/A/8H/xf/J/83/zv/P/9D/0v/U/9X/1//X/9f/2f/Z/9n/2//c/93/3v/f/+D/
4P/g/+H/4v/i/+P/5P/k/+X/5v/n/+n/6v/s/+3/7P/t/+7/8f/x//L/8//0//b/9//4
//n/+f/6//z//v/+/wAAAgADAAQABQAIAAoACgANAA8AEAASABUAFwAYABoAHAAeACIA
IwAnACoALAAxADQANwA6AD8AQgBHAEsATQBQAFMAVgBbAF8AYwBmAGsAbgByAHYAeAB6
AHsAfQCAAIIAggCBAIMAgwCCAIAAgACAAIAAfgB8AHoAeAB1AHIAbwBsAGgAZABgAFwA
VQBQAEsARgBAADoANAAuACgAIgAcABYAEAAMAAgABAAAAPz/+P/0//D/7v/s/+r/6P/m
/+T/4v/f/97/3f/c/9v/2v/Z/9j/1//W/9X/1P/U/9T/1P/U/9L/0v/S/9L/1P/U/9T/
1P/U/9T/1v/Y/9r/3v/i/+b/7P/0//z/BAAMABQAHAAmAC4AOgBGAFAAWgBoAHgAigCi
AL4A1gDsAAwBMgFKAU4BOgEgAQwBAAH0AOwA4gDeAOQA9AAIARgBIgEmAS4BTAFwAYwB
ngGMAVYBGAHqALQAbAAwAAYA5v/Q/8r/zP/Q/9L/0P/N/8z/y//K/8f/xv/F/8T/w//C
/8H/wP++/77/vv++/8D/wP/A/8D/wf/C/8P/xP/H/8j/yf/K/8z/zv/Q/9L/1f/Y/9v/
3v/f/+D/4f/i/+T/5P/k/+T/5f/m/+f/6P/o/+j/6P/o/+n/6v/r/+z/7v/u/+7/7v/x
//L/8//0//f/+P/5//r/+//8//3//v8AAAIABAAGAAgACgAMAA4AEQASABMAFAAYABoA
HAAeACEAJAAnACoALgAwADIANAA3ADoAPQBAAEMARgBJAEwATwBQAFEAUgBTAFQAVQBW
AFQAVABUAFQAUABOAEwASgBFAEIAPwA8ADgANAAwACwAJwAkACEAHgAaABgAFgAUABAA
DgAMAAoABwAGAAUABAADAAIAAQAAAP///v/9//z/+v/6//r/+v/4//j/+P/4//j/+P/4
//j/9v/2//b/9v/2//b/9v/2//T/9P/0//T/8v/y//L/8v/y//L/8v/y//D/8P/w//D/
7//u/+3/7P/r/+r/6f/o/+j/6P/o/+j/5v/m/+b/5v/k/+T/5P/k/+P/4v/h/+D/3v/e
/97/3v/c/9z/3P/c/9r/2v/a/9r/2v/a/9r/2v/Y/9j/2P/Y/9j/2P/Y/9j/2P/Y/9j/
2P/Y/9j/2P/Y/9j/2P/Y/9j/2P/Y/9j/2P/Y/9j/2P/Y/9j/2P/Y/9j/1v/W/9b/1v/W
/9b/1v/W/9b/1v/W/9b/1v/W/9b/1v/W/9b/1v/W/9b/1v/W/9b/1v/W/9b/1v/U/9T/
1P/U/9b/1v/W/9b/1v/W/9b/1v/W/9b/1v/W/9j/2P/Y/9j/2P/Y/9j/2P/Y/9j/2P/Y
/9j/2P/Y/9j/2P/Y/9j/2P/W/9b/1v/W/9j/2P/Y/9j/2v/a/9r/2v/Y/9j/2P/Y/9r/
2v/a/9r/2v/a/9r/2v/a/9r/2v/a/9r/2v/a/9r/2P/Y/9j/2P/a/9r/2v/a/9r/2v/a
/9r/2v/a/9r/2v/a/9r/2v/a/9r/2v/a/9r/2v/a/9r/2v/c/9z/3P/c/9z/3P/c/9z/
3P/c/9z/3P/c/9z/3P/c/9z/3P/c/9z/3P/c/9z/3P/c/9z/3P/c/9z/3P/c/9z/3P/c
/9z/3P/c/9z/3P/c/9z/3P/c/9z/3v/e/97/3v/e/97/3v/e/9z/3P/c/9z/3v/e/97/
3v/e/97/3v/e/9z/3P/c/9z/3P/c/9z/3P/c/9z/3P/c/9z/3P/c/9z/3P/c/9z/3P/c
/9z/3P/c/9z/3P/c/9z/3P/c/9z/3P/c/9z/3P/c/9z/3P/c/9z/3P/c/9z/3P/c/9z/
3P/c/9z/3P/c/9z/2v/a/9r/2v/c/9z/3P/c/9r/2v/a/9v/2//a/9r/2v/a/9v/2//d
/97/3v/e/97/4P/g/+D/4f/i/+L/4//j/+L/4v/i/+L/4//k/+T/4//k/+P/4v/h/+P/
5P/l/+b/5P/l/+X/5f/l/+X/5f/k/+X/5f/k/+H/3v/d/9z/3P/c/9z/3P/c/9r/2v/a
/9r/2P/Y/9n/2f/b/9r/2v/b/9v/2//b/9v/3P/c/9z/3P/c/9z/3P/c/97/3v/g/97/
3v/X/8z/wP+4/7z/xv/f/wgAQACGANYAOAGrARgCYQKCAn4CWgISApEB5wA4AK3/aP9b
/2D/ZP9v/37/jP+V/57/qv+0/73/wv/F/8f/y//Q/9P/1v/Z/93/3//j/+b/6P/o/+n/
6v/q/+3/7v/v//P/8//z//X/9v/3//j/+f/8//z//P/9//7//v///wAAAgADAAQABQAF
AAYACAAJAAoACwAMAA8ADwAQABEAEgAWABcAGAAZABkAGgAcAB4AIAAiACQAJQAmACcA
KgAsAC4AMQAzADQANgA5ADsAPABAAEIARABIAEsATwBSAFQAWQBcAF8AYgBlAGgAbQBx
AHUAeAB7AH4AgQCFAIkAjACRAJQAmACcAJwAngCfAKEAogCkAKQAowClAKUApQCkAKMA
ogChAKAAnACaAJgAlgCSAI4AigCGAIEAfAB3AHIAawBkAF0AVgBOAEgAQgA8ADUAMAAr
ACYAIQAcABcAEgANAAoABwAEAAAA/v/8//r/+P/2//T/8v/x//D/7//u/+z/7P/s/+z/
6v/q/+r/6v/o/+j/6P/o/+b/5v/m/+b/6P/o/+j/6P/o/+r/7P/u//D/8v/2//z/AgAK
ABAAGgAiACgAMAA6AEIATABYAGQAbgB+AI4AoAC4ANQA7AACASIBSAFgAWABTgE2ASAB
FAEMAQIB+AD2APoADAEcASwBNAE2AUABXAGAAaABsAGgAWQBJgH4AMIAfAA8ABAA8P/c
/9b/2P/c/9z/2v/Z/9j/1//W/9P/0v/R/9D/z//O/83/zP/K/8r/yv/K/8z/zP/M/8z/
zf/O/8//0P/T/9T/1f/W/9r/3P/e/+D/5P/m/+j/6v/s/+z/7P/s/+z/7P/s/+z/7f/u
/+//8P/w//D/8P/w//H/8v/z//T/9v/2//b/9v/3//j/+f/6//v//P/9//7/AQACAAMA
BAAFAAYABwAIAAoADAAOABAAEgAUABYAGAAaABwAHgAgACQAJgAoACoALQAwADMANgA4
ADoAPAA+AEIARABGAEgASgBMAE4AUABSAFIAUgBSAFEAUABPAE4ASgBIAEYARAA/ADwA
OQA2ADIALgAqACYAIQAeABsAGAAVABIADwAMAAoACAAGAAQAAwACAAEAAAD9//z/+//6
//r/+v/6//r/+P/4//j/+P/2//b/9v/2//b/9v/2//b/9P/0//T/9P/0//T/9P/0//T/
9P/0//T/8v/y//L/8v/0//T/9P/0//T/9P/0//T/8v/y//L/8v/y//L/8v/y//L/8v/y
//L/8v/y//L/8v/y//L/8v/y//D/8P/w//D/8P/w//D/8P/u/+7/7v/u//D/8P/w//D/
7v/u/+7/7v/u/+7/7v/u/+7/7v/u/+7/7P/s/+z/7P/s/+z/7P/s/+r/6v/q/+r/6P/o
/+j/6P/q/+r/6v/q/+r/6v/q/+r/6P/o/+j/6P/o/+j/6P/o/+j/6P/o/+j/6P/o/+j/
6P/q/+r/6v/q/+j/6P/o/+j/5v/m/+b/5v/m/+b/5v/m/+j/6P/o/+j/5v/m/+b/5v/o
/+j/6P/o/+b/5v/m/+b/5v/m/+b/5v/o/+j/6P/o/+j/6P/o/+j/6v/q/+r/6v/q/+r/
6v/q/+r/6v/q/+r/6v/q/+r/6v/q/+r/6v/q/+r/6v/q/+r/7P/s/+z/7P/s/+z/7P/s
/+z/7P/s/+z/7P/s/+z/7P/u/+7/7v/u/+z/7P/s/+z/7P/s/+z/7P/u/+7/7v/u/+7/
7v/u/+7/7P/s/+z/7P/u/+7/7v/u/+7/7v/u/+7/7v/u/+7/7v/u/+7/7v/u//D/8P/w
//D/8P/w//D/8P/u/+7/7v/u/+7/7v/u/+7/8P/w//D/8P/w//D/8P/w/+7/7v/u/+7/
7v/u/+7/7v/w//D/8P/w//D/8P/w//D/8P/w//D/8P/u/+7/7v/u/+z/7P/s/+z/7f/u
/+//8P/u/+7/7v/u/+7/7v/u/+7/7v/u/+7/7v/w//D/8P/w/+7/7v/u/+7/7v/u/+7/
7v/u/+//7//u/+7/7v/u/+//7//x//L/8v/0//T/9v/2//b/9//4//j/+f/5//r/+v/6
//r/+//8//7//f/8//v/+v/5//n/+v/9//7//v////3//f/9//3/+//6//n/+f/4//X/
8v/x/+7/7v/u/+7/8P/w/+7/7v/u/+7/7P/s/+3/7f/t/+z/7P/t/+3/7f/t/+3/7v/u
/+z/7P/s/+z/7P/s/+z/7P/u/+7/7P/l/9j/yv/E/8r/2P/z/x4AWgCgAPIAUgHDASYC
YwJ8AnYCUAL+AXEBvQAQAJH/YP9Z/1r/Yv9x/4L/kP+b/6b/sP+6/8P/yP/N/8//0f/S
/9f/3P/h/+P/4//n/+z/7P/s/+3/7v/u//H/8v/z//X/9f/1//f/9v/3//j/+f/6//r/
+v/7//z//P/9//7/AAABAAIAAwABAAIABAAFAAQABQAGAAkACQAKAAsADAAQABEAEgAT
ABMAFAAWABgAGQAaABsAGwAcAB0AIAAiACIAJQAnACgAKAArAC0ALgAwADIANAA4ADsA
PwBCAEQASQBMAE8AUgBVAFgAXQBhAGUAaABrAG4AdQB5AH0AgACBAIQAiACMAIwAjgCP
AJEAkwCUAJMAkQCRAJEAkQCPAI0AiwCIAIYAhACCAIAAfgB6AHYAcgBuAGcAYgBdAFgA
UABKAEQAPgA2ADAAKgAkAB8AGgAVABAACgAGAAIA/v/7//j/9f/y/+7/7P/q/+j/5f/k
/+P/4v/h/+D/3//e/9z/3P/c/9z/2//a/9n/2P/Y/9j/2P/Y/9j/2P/Y/9j/1v/W/9b/
1v/W/9b/1v/W/9b/2P/a/9z/3v/i/+T/6P/s//T//P8GABAAGAAeACgAMAA6AEYAUgBc
AGwAfgCSAKgAxADcAPIAEAE0AUoBTAE6AR4BBgH0AOgA2gDMAMAAvADEAM4A1gDaANgA
3AD0ABwBRgFuAYYBegFIARIB3gCiAFwAIAD2/9j/yP/G/8r/zP/M/8v/yv/J/8j/xf/E
/8P/wv/A/8D/wP/A/77/vv++/77/wP/A/8D/wP/D/8T/xf/G/8j/yP/I/8j/yv/M/87/
0P/U/9b/2P/a/9v/3P/d/97/3v/e/97/3v/f/+D/4f/i/+T/5P/k/+T/5v/m/+b/5v/n
/+j/6f/q/+v/7P/t/+7/8f/y//P/9P/2//j/+v/8//3//v///wAAAgAEAAYACAAKAAwA
DgAQABIAFAAWABgAHQAgACMAJgAqACwALgAwADMANgA5ADwAQABCAEQARgBIAEoATABO
AEwATABMAEwASgBIAEYARABBAD4AOwA4ADQAMAAsACgAIgAeABoAFgASAA4ACgAGAAMA
AAD9//r/9//0//H/7v/r/+r/6f/o/+b/5v/m/+b/5P/k/+T/5P/k/+T/5P/k/+L/4v/i
/+L/4v/i/+L/4v/i/+L/4v/i/+D/4P/g/+D/4P/g/+D/4P/i/+L/4v/i/+H/4P/f/97/
3v/e/97/3v/e/97/3v/e/97/3v/e/97/4P/g/+D/4P/g/+D/4P/g/+L/4v/i/+L/4P/g
/+D/4P/i/+L/4v/i/+L/4v/i/+L/4v/i/+L/4v/i/+L/4v/i/+D/4P/g/+D/4P/g/+D/
4P/i/+L/4v/i/+D/4P/g/+D/4P/g/+D/4P/g/+D/4P/g/+D/4P/g/+D/4v/i/+L/4v/g
/+D/4P/g/+D/4P/g/+D/4P/g/+D/4P/e/97/3v/e/97/3v/e/97/4P/g/+D/4P/g/+D/
4P/g/97/3v/e/97/3v/e/97/3v/g/+D/4P/g/97/3v/e/97/3v/e/97/3v/e/97/3v/e
/+D/4P/g/+D/4P/g/+D/4P/e/97/3v/e/97/3v/e/97/4P/g/+D/4P/g/+D/4P/g/+D/
4P/g/+D/4P/g/+D/4P/g/+D/4P/g/+L/4v/i/+L/4P/g/+D/4P/i/+L/4v/i/+L/4v/i
/+L/5P/k/+T/5P/k/+T/5P/k/+T/5P/k/+T/5P/k/+T/5P/m/+b/5v/m/+b/5v/m/+b/
5v/m/+b/5v/m/+b/5v/m/+b/5v/m/+b/6P/o/+j/6P/o/+j/6P/o/+j/6P/o/+j/6P/o
/+j/6P/o/+j/6P/o/+j/6P/o/+j/6P/o/+j/6P/q/+r/6v/q/+r/6v/q/+r/6P/o/+j/
6P/o/+j/6P/o/+j/6P/o/+j/6P/o/+j/6P/o/+j/6P/o/+j/6P/o/+j/6P/o/+j/6P/q
/+r/6v/q/+r/6v/q/+r/7P/s/+z/7P/q/+r/6v/q/+r/6v/q/+r/6v/q/+r/6v/q/+r/
6v/q/+r/6v/q/+r/6v/q/+r/6v/q/+r/6v/q/+r/6v/q/+r/6v/q/+r/6v/s/+z/7P/s
/+z/7P/s/+z/7P/s/+z/7P/s/+z/7P/s/+3/7f/s/+z/7P/s/+3/7f/v//D/8P/w//D/
8v/y//L/9f/2//b/9//3//j/+P/4//b/9//4//j/9//2//X/9P/z//P/9P/1//j/+P/5
//n/+f/5//n/+f/2//X/9f/0//H/7v/t/+z/7P/s/+z/7P/s/+r/6v/q/+r/6P/o/+n/
6//r/+r/6v/r/+v/6//r/+v/7P/s/+z/6v/q/+r/6v/s/+z/7P/s/+z/6P/h/9T/yv/G
/87/3P/5/yYAYgCqAAABagHdAT4CdwKMAoACVAL6AWcBtQAOAJv/bP9n/2z/cv9//5D/
nP+n/7D/uv/E/83/0P/T/9f/2//c/9//4v/n/+n/7f/v//L/9P/0//X/9v/2//n/+v/7
/////////wEAAgADAAQABQAGAAYABgAHAAgACAAJAAoADAANAA4ADwAPABAAEgATABQA
FQAWABkAGQAaABsAHAAcAB0AHgAfACMAJAAmACgAKAAqACwALQAuAC8AMgA0ADYAOQA7
ADwAPgBBAEMARABIAEoATABQAFEAVQBYAFoAXwBiAGUAaABtAHAAdQB5AH0AgACDAIYA
jQCRAA==
         </WaveFormData>
      </LeadData>
      <LeadData>
         <LeadByteCountTotal>10000</LeadByteCountTotal>
         <LeadTimeOffset>0</LeadTimeOffset>
         <LeadSampleCountTotal>5000</LeadSampleCountTotal>
         <LeadAmplitudeUnitsPerBit>4.88</LeadAmplitudeUnitsPerBit>
         <LeadAmplitudeUnits>¦ÌV</LeadAmplitudeUnits>
         <LeadHighLimit>2147483647</LeadHighLimit>
         <LeadLowLimit>268435456</LeadLowLimit>
         <LeadID>V6</LeadID>
         <LeadOffsetFirstSample>0</LeadOffsetFirstSample>
         <FirstSampleBaseline>0</FirstSampleBaseline>
         <LeadSampleSize>2</LeadSampleSize>
         <LeadOff>FALSE</LeadOff>
         <BaselineSway>FALSE</BaselineSway>
         <ExcessiveACNoise>FALSE</ExcessiveACNoise>
         <MuscleNoise>FALSE</MuscleNoise>
         <LeadDataCRC32>3721867606</LeadDataCRC32>
         <WaveFormData>
BAAEAAQABAAFAAYABwAIAAgACAAIAAgACgAKAAoACgALAAwADQAOAAsACgAJAAgACgAK
AAoACgAKAAoACgAKAAwADAAMAAwADAAMAAwADAAOAA4ADgAOAAwADAAMAAwADAAMAAwA
DAAMAAwADAAMAA4ADgAOAA4ADAAMAAwADAAOAA4ADgAOAA4ADgAOAA4AEAAQABAAEAAO
AA4ADgAOABAAEAAQABAAEAAQABAAEAASABIAEgASABIAEgASABIAEAAQABAAEAAOAA4A
DgAOAAwADAAMAAwACgAKAAoACgAIAAgACAAIAAoACgAKAAoACgAKAAoACgAKAAoACgAK
AAwADAAMAAwADgAOAA4ADgAQABAAEAAQAA8ADgANAAwACgAKAAoACgAKAAoACgAKAAgA
CAAIAAgACgAKAAoACgAKAAoACgAKAAgACAAIAAgACAAIAAgACAAGAAYABgAGAAYABgAG
AAYABAAEAAQABAADAAIAAQAAAAAAAAAAAAAA/v/+//7//v/8//z//P/8//7//v/+//7/
/P/6//j/9v/0//T/9P/0//T/9P/0//T/9P/0//T/9P/0//T/9P/0//T/9P/0//T/9v/2
//b/9v/0//T/9P/0//T/9P/0//T/9f/2//f/+P/4//j/+P/4//n/+v/7//z//v/+//7/
/v/+//7//v/+//7//v/+//7//v/+//7//v8AAAAAAAAAAAAAAAAAAAAA/v/+//7//v/8
//z//P/8//3//v///wAAAAAAAAAAAAAAAAAAAAAAAP7//v/+//7//v/+//7//v/+//7/
/v/+//7//v/+//7/AAAAAAAAAAAAAAAAAAAAAAAAAAAAAAAAAgACAAIAAgAAAAAAAAAA
AAAAAAABAAEAAQACAAIAAwADAAQABQAGAAYABgAGAAYABgAGAAcABwAIAAgACAAIAAcA
BAADAAIABAAEAAcACQAMAAwADQANAA0ADQANAAwACgAKAAoABwADAAIAAgABAAAA////
/////v/+//7//v/+//3//f/9//3//P/8//z/+//7//z//P/7//v/+v/6//j/+f/5//n/
+f/5//n/+f/3//L/5f/X/8r/xv/L/9f/8f8bAFUAlwDrAFMBvAENAjoCRAItAvIBlQEe
AaQARAAPAPj/6f/e/9r/3v/j/+X/5f/o/+3/8f/y//L/8P/w//L/8v/y//T/9f/2//f/
+P/1//T/9P/z//P/8//0//T/9v/1//X/9v/2//X/9f/0//L/8v/y//P/8P/w//D/7//x
//L/8v/y/+//7//v//D/7v/u/+//7//v/+//8P/w//L/8v/z//T/9f/1//f/+P/2//f/
+P/5//n/+//7//z//P/9//7//v///wAAAQADAAUABgAHAAkACQALAAwADAALAA0AEAAS
ABUAFwAbAB0AHwAiACQAJAAmACoALgAwADUANwA7ADwAQABBAEIARABEAEcARwBIAEoA
SgBKAEoASQBIAEgARwBJAEgARQBEAEQAQwBBAD0APQA6ADcANAAxACwAKgAmACQAIgAg
AB4AGgAWABIADgAKAAgABgAEAAAA/v/8//r/9v/0//L/8P/t/+z/6//q/+f/5v/l/+T/
4//i/+H/4P/g/+D/4P/g/97/3v/e/97/3v/e/97/3v/g/+L/4v/i/+T/6v/u//L/+P/+
/wQACgAUABwAJAAuADoARABOAF4AcACCAJoAsADEANYA8AAOASQBLgEwATABMgE2AT4B
TAFcAXQBkAGuAdAB6gH8AQwCHgIyAkQCUAJGAhoC2gGeAWQBHAHKAIIASAAWAPD/3P/Q
/8b/vv+4/7b/uP+6/7z/vv++/77/vv++/7z/vP+8/7z/vP+8/7z/vP+8/7z/vP+6/7r/
uv+6/7j/uP+4/7j/uf+6/7v/vP+9/77/v//A/8D/wP/A/8D/vv++/77/vv++/77/vv++
/7v/uv+5/7j/uP+4/7j/uP+2/7b/tv+2/7T/tP+0/7T/tP+0/7T/tP+0/7T/tP+0/7L/
sv+y/7L/sf+w/6//rv+s/6z/rP+s/67/rv+u/67/r/+w/7H/sv+0/7T/tP+0/7b/uP+6
/7z/vv/A/8L/xP/H/8r/zf/Q/9T/1v/Y/9r/3v/g/+L/5P/o/+r/7P/u/+//8P/x//L/
9P/0//T/9P/y//L/8v/y//D/8P/w//D/8P/w//D/8P/u/+7/7v/u/+z/7P/s/+z/7v/u
/+7/7v/u/+7/7v/u/+7/7v/u/+7/8P/w//D/8P/w//D/8P/w//L/8v/y//L/8v/y//L/
8v/0//T/9P/0//T/9P/0//T/9P/0//T/9P/1//b/9//4//r/+v/6//r/+v/6//r/+v/6
//r/+v/6//z//P/8//z//P/8//z//P/8//z//P/8//7//v/+//7//P/8//z//P/6//r/
+v/6//r/+v/6//r/+v/6//r/+v/6//r/+v/6//j/+P/4//j/9v/2//b/9v/4//j/+P/4
//j/+P/4//j/9v/2//b/9v/1//T/8//y//L/8v/y//L/8v/y//L/8v/w//D/8P/w//L/
8v/y//L/8v/y//L/8v/w//D/8P/w//D/8P/w//D/8P/w//D/8P/w//D/8P/w/+7/7v/u
/+7/7//w//H/8v/y//L/8v/y//D/8P/w//D/8v/y//L/8v/0//T/9P/0//T/9P/0//T/
8v/y//L/8v/w//D/8P/w//L/8v/y//L/8v/y//L/8v/0//T/9P/0//T/9P/0//T/8v/y
//L/8v/y//L/8v/y//L/8v/y//L/8P/w//D/8P/w//D/8P/w/+7/7v/u/+7/7f/s/+v/
6v/q/+r/6v/q/+z/7P/s/+z/6v/q/+r/6v/q/+r/6v/q/+r/6v/q/+r/6P/o/+j/6P/m
/+b/5v/m/+b/5v/m/+b/5v/m/+b/5v/o/+j/6P/o/+b/5v/m/+b/5v/m/+b/5v/m/+b/
5v/m/+X/5P/j/+L/4P/g/+D/4P/i/+L/4v/i/+T/5P/k/+T/4v/i/+L/4v/g/+D/4P/g
/97/3v/e/97/3v/e/97/3v/e/97/3v/e/9z/3P/c/9z/2v/a/9r/2v/c/9z/3P/c/9r/
2v/a/9r/2v/a/9r/2v/c/9z/3P/c/9z/3P/c/9z/3v/e/97/3v/d/9z/2//a/9v/3P/d
/97/3P/c/9z/3P/a/9r/2v/a/9z/3P/c/9z/2v/a/9r/2v/b/9z/3f/e/97/3v/e/97/
3v/e/97/3v/e/97/3v/e/97/3v/e/97/3v/e/97/3v/g/+D/4P/g/+D/4P/g/+D/4P/g
/+D/4P/g/+D/4P/g/+L/4//k/+b/5v/n/+f/6P/o/+j/5//m/+f/6P/p/+r/7f/t/+7/
7v/u/+7/7v/s/+7/7v/u/+7/7//x//L/8v/1//X/9f/1//f/9v/0//T/8v/v/+v/6v/o
/+f/5v/l/+X/5f/k/+T/5v/m/+b/5f/l/+X/5f/k/+b/5v/n/+f/6P/o/+n/6f/o/+j/
6P/p/+n/6f/p/+n/6f/n/+f/4P/R/8X/vP+4/73/zf/r/xkAVQCZAO8AWwG+AQUCKgIw
AhMC1AFtAe4AdgAgAPf/5P/T/8j/xv/M/9H/0//V/9j/3f/f/+L/4v/i/+D/4P/g/+L/
5P/l/+b/5f/m/+b/5v/n/+f/5//n/+j/6P/m/+X/5f/m/+f/5//o/+j/6P/o/+j/6f/r
/+z/7f/t/+3/7v/u/+7/7//v/+//8P/w//D/8f/x//H/8f/y//L/8//0//b/+P/3//f/
+f/6//r/+//8//3/+//9//3//v/+////AAAAAAMABAAFAAcABwAIAAkACwAMAA8AEQAS
ABMAFQAYABoAGwAdACEAIwAmACoALQAuAC4AMgA2ADgAOgA7AD4APgA+AD8AQABCAEIA
RQBIAEgASABIAEgARwBGAEUARABCAEIAQgBCAEAAPgA8ADoANwA0ADEALgApACYAIwAg
ABwAGAAUABAACwAIAAUAAgD9//r/9//0//L/8P/u/+z/6v/o/+b/5P/h/+D/3//e/93/
3P/b/9r/2P/Y/9j/2P/W/9b/1v/W/9b/1v/W/9b/1P/U/9T/1P/W/9j/2v/c/9z/3v/g
/+b/7P/w//T//P8CAAoAEgAaACIALAA6AEQATgBeAG4AfgCUAKwAvgDQAOwACgEiAS4B
LgEoASQBJgEsATYBQgFSAWgBhAGiAbgBygHaAfIBCgIiAjgCRAIwAv4BwgGKAUoB/gC4
AH4ATAAoABIACAAAAPj/8P/t/+r/5//k/9//3P/Z/9b/1P/S/9D/zv/N/8z/y//K/8j/
yP/I/8j/xf/E/8P/wv/E/8T/xP/E/8X/xv/H/8j/yf/K/8v/zP/N/87/z//Q/87/zv/O
/87/zv/O/87/zv/M/8z/zP/M/8r/yv/K/8r/yP/I/8j/yP/I/8j/yP/I/8b/xv/G/8b/
xf/E/8P/wv/C/8L/wv/C/8D/wP/A/8D/wP/A/8D/wP/A/8D/wP/A/8H/wv/D/8T/xf/G
/8f/yP/M/87/0P/S/9T/1v/Y/9r/3v/g/+L/5P/o/+r/7P/u//L/9P/2//j/+v/8//7/
AAACAAIAAgACAAAAAAAAAAAA/v/+//7//v/9//z/+//6//j/+P/4//j/9//2//X/9P/2
//b/9v/2//T/9P/0//T/9f/2//f/+P/2//b/9v/2//j/+P/4//j/+v/6//r/+v/4//j/
+P/4//r/+v/6//r/+v/6//r/+v/6//r/+v/6//z//P/8//z//v/+//7//v/+//7//v/+
//7//v/+//7//v/+//7//v///wAAAQACAAAAAAAAAAAAAQACAAMABAAGAAYABgAGAAYA
BgAGAAYACAAIAAgACAAIAAgACAAIAAoACgAKAAoACgAKAAoACgAKAAoACgAKAAwADAAM
AAwADAAMAAwADAAMAAwADAAMAAwADAAMAAwADAAMAAwADAAOAA4ADgAOAAwADAAMAAwA
DAAMAAwADAAMAAwADAAMAA4ADgAOAA4ADgAOAA4ADgAMAAwADAAMAA4ADgAOAA4AEAAQ
ABAAEAAQABAAEAAQABIAEgASABIAFAAUABQAFAAWABYAFgAWABYAFgAWABYAGAAYABgA
GAAZABoAGwAcAB4AHgAeAB4AHgAeAB4AHgAgACAAIAAgACEAIgAjACQAJgAmACYAJgAk
ACQAJAAkACQAJAAkACQAJgAmACYAJgAmACYAJgAmACgAKAAoACgAKAAoACgAKAAqACoA
KgAqACoAKgAqACoAKgAqACoAKgAoACgAKAAoACYAJgAmACYAJgAmACYAJgAkACQAJAAk
ACQAJAAkACQAJAAkACQAJAAiACIAIgAiACAAIAAgACAAIAAgACAAIAAgACAAIAAgAB4A
HgAeAB4AHAAcABwAHAAcABwAHAAcABoAGgAaABoAGgAaABoAGgAYABgAGAAYABYAFgAW
ABYAFAAUABQAFAASABIAEgASABIAEgASABIAEAAOAAwACgAIAAgACAAIAAYABgAGAAYA
BgAGAAYABgAFAAQAAwACAP///v/9//z/+//6//n/+P/2//b/9v/2//T/9P/0//T/9P/0
//T/9P/0//T/9P/0//L/8v/y//L/8v/y//L/8v/y//L/8v/y//H/8P/v/+7/8P/w//D/
8P/w//D/8P/w//L/8v/y//L/8v/z//P/8//y//L/8//z//T/9f/2//b/9f/0//P/8v/w
//H/8f/y//D/8P/w//D/7P/s/+z/7P/q/+3/7//w/+7/7//v/+//7f/t/+z/6v/s/+z/
6f/l/+T/5P/j/+L/4f/h/+H/4P/f/97/3f/c/9n/2f/Z/9n/2v/a/9r/2//b/9z/3P/d
/93/3P/c/9z/3//f/9//3//d/93/3f/b/9b/zf+9/7D/rP+v/7n/0f/3/ysAaQC1ABUB
fAHRAQQCFgIFAtQBgQEQAZQALgDz/9b/xf+4/7T/tv+7/73/vf/C/8X/x//K/8r/yv/M
/8r/yP/G/8b/yf/K/8n/yv/K/8r/y//L/8n/yf/K/8r/yP/H/8f/yP/G/8X/xf/E/8T/
xP/E/8X/w//E/8X/xf/H/8j/yP/I/8n/yf/J/8r/yv/K/8v/y//L/8v/zP/M/8z/zP/N
/87/z//P/9H/0v/R/9H/0f/R/9H/0//T/9T/1v/X/9j/2P/Z/9r/2//d/97/3v/e/9//
4P/j/+X/5v/p/+v/7v/w//H/8//3//n/+v/+/wEAAgACAAYACgAMAA8AEQAVABYAGgAb
ABwAHgAeACEAIQAiACQAJgAmACQAJAAkACQAIQAgAB8AHgAbABoAGQAYABYAFAASABAA
DQAKAAcABAAAAPz/+P/0//D/7P/o/+T/4f/e/9v/2P/U/9L/0P/O/8z/yv/I/8b/w//C
/8H/wP+//77/vf+8/7r/uv+6/7r/uP+4/7j/uP+4/7j/uP+4/7j/uP+4/7j/uv+6/7r/
uv+6/7r/vP++/77/wP/C/8b/yv/Q/9b/3P/k/+z/9P/8/wYADgAWAB4AKAA4AEgAWgBw
AIYAmgCsAMQA4AD6AAYBCAEEAQYBCgEOARoBKAE8AVQBcAGOAaoBwAHQAeAB9gEOAh4C
IAIGAs4BjAFWARwB0ACOAFgAKgAEAO7/5v/g/9j/1P/P/8z/yf/G/8H/vv+7/7j/tP+y
/7D/rv+r/6r/qf+o/6f/pv+l/6T/pP+k/6T/pP+k/6T/pP+k/6X/pv+n/6j/qv+s/67/
sP+w/7D/sP+w/7L/sv+y/7L/sv+y/7L/sv+w/7D/sP+w/7D/sP+w/7D/sP+w/7D/sP+u
/67/rv+u/6z/rP+s/6z/qv+q/6r/qv+q/6r/qv+q/6r/qv+q/6r/qv+q/6r/qv+s/6z/
rP+s/63/rv+v/7D/sf+y/7P/tP+2/7j/uv+8/77/wP/C/8T/x//K/83/0P/T/9b/2f/c
/9//4v/l/+j/6v/s/+7/8P/z//T/9f/2//b/9v/2//b/9P/0//T/9P/z//L/8f/w/+7/
7v/u/+7/7f/s/+v/6v/o/+j/6P/o/+j/6P/o/+j/6v/q/+r/6v/q/+r/6v/q/+r/6v/q
/+r/6v/q/+r/6v/s/+z/7P/s/+z/7P/s/+z/6v/q/+r/6v/s/+z/7P/s/+z/7P/s/+z/
6v/q/+r/6v/o/+j/6P/o/+j/6P/o/+j/6P/o/+j/6P/o/+j/6P/o/+f/5v/l/+T/4//i
/+H/4P/g/+D/4P/g/+D/4P/g/+D/4P/g/+D/4P/g/+D/4P/g/+L/4v/i/+L/4v/i/+L/
4v/k/+T/5P/k/+T/5P/k/+T/5P/k/+T/5P/m/+b/5v/m/+T/5P/k/+T/5v/m/+b/5v/m
/+b/5v/m/+T/5P/k/+T/5P/k/+T/5P/m/+b/5v/m/+T/5P/k/+T/4v/i/+L/4v/i/+L/
4v/i/+L/4v/i/+L/4v/i/+L/4v/i/+L/4v/i/+D/4P/g/+D/4P/g/+D/4P/g/+D/4P/g
/97/3v/e/97/3v/e/97/3v/e/97/3v/e/97/3v/e/97/3v/e/97/3v/c/9z/3P/c/9r/
2v/a/9r/2v/a/9r/2v/Y/9j/2P/Y/9b/1v/W/9b/1v/W/9b/1v/W/9b/1v/W/9T/1P/U
/9T/1P/U/9T/1P/W/9b/1v/W/9b/1v/W/9b/2P/Y/9j/2P/Y/9j/2P/Y/9j/2P/Y/9j/
2P/Y/9j/2P/Y/9j/2P/Y/9b/1v/W/9b/1P/U/9T/1P/U/9T/1P/U/9L/0v/S/9L/0v/S
/9L/0v/Q/9D/0P/Q/87/zv/O/87/0P/Q/9D/0P/Q/9D/0P/Q/87/zv/O/87/0P/Q/9D/
0P/Q/9D/0P/Q/9D/0P/Q/9D/0P/Q/9D/0P/Q/9D/0P/Q/9D/0P/Q/9D/0P/Q/9D/0P/Q
/9D/0P/Q/9D/0P/Q/9D/0P/Q/9D/0P/Q/9D/0P/Q/9L/0v/S/9L/0P/Q/9D/0P/S/9L/
0v/S/9T/1P/U/9T/1P/U/9T/1P/U/9T/1P/U/9b/1v/W/9b/2P/Y/9j/2P/Y/9j/2f/Z
/9n/2v/a/9v/2//c/93/3v/g/+D/4P/g/+L/4v/j/+P/5v/m/+b/5v/m/+T/5P/k/+b/
5v/p/+v/7P/s/+3/7f/t/+3/7f/s/+v/7P/t/+v/5//m/+b/5f/k/+P/4//j/+T/5P/k
/+T/5v/l/+X/5f/j/+L/4v/i/+P/4//k/+T/5//n/+b/5v/o/+n/6f/p/+v/6//t/+3/
6//k/9f/y//C/77/wf/N/+f/EwBNAJEA4wBJAbIBAQIuAjQCGwLgAYEBCAGQADQAAwDu
/9//1P/Q/9L/1//b/93/4P/l/+n/6v/q/+r/6v/q/+r/6v/q/+v/7P/t/+7/7v/u/+//
7//v/+//8P/w//D/7//v//D/8f/x//L/8v/y//L/8v/z//P/9P/1//X/9f/2//b/9v/1
//X/9f/2//b/9v/3//f/+f/5//r/+v/8//z//f/+//3//f///wAAAgADAAQABQAFAAcA
BwAIAAwADQAOAA4AEQASABMAFQAZABoAGwAdAB4AIQAjACQAJgApAC0AMAAyADUAOgA9
AEAARABHAEgASQBMAE8AUABRAFMAVwBYAFgAWQBaAFwAXgBhAGEAYgBiAGIAYgBiAGIA
YgBiAGIAXwBeAF0AXABaAFgAVgBUAE8ATABJAEYAQgA+ADoANgAyAC4AKgAmACEAHgAb
ABgAEwAQAA0ACgAGAAQAAgAAAP7//P/6//j/9f/0//P/8v/w//D/8P/w/+7/7v/u/+7/
6//q/+n/6P/o/+j/6P/o/+j/6P/o/+j/6P/o/+j/6P/o/+j/6v/q/+z/7v/w//T/+P/+
/wQACgAQABYAHgAmAC4ANgBCAEwAWABmAHYAiACeALYAyADaAPQAEgEqATQBNgE0ATQB
OAE+AUgBWAFqAYABnAG6AdYB6gH4AQgCHgI0AkYCSAIuAvIBsAF6AT4B8gCuAHoATAAo
ABIACAACAPz/9P/w/+7/7P/q/+b/4v/e/9r/1v/U/9L/0P/N/8z/y//K/8n/yP/H/8b/
xP/E/8T/xP/E/8T/xP/E/8f/yP/J/8r/y//M/83/zv/O/87/zv/O/8z/zP/M/8z/zP/M
/8z/zP/K/8r/yv/K/8r/yv/K/8r/yf/I/8f/xv/E/8T/xP/E/8P/wv/B/8D/vv++/77/
vv+8/7z/vP+8/7z/vP+8/7z/u/+6/7n/uP+6/7r/uv+6/7z/vP+8/7z/vf++/7//wP/D
/8T/xf/G/8r/zP/O/9D/1P/W/9j/2v/e/+D/4v/k/+j/6v/s/+7/8P/y//T/9v/3//j/
+f/6//r/+v/6//r/+f/4//f/9v/0//T/9P/0//L/8v/y//L/8P/w//D/8P/v/+7/7f/s
/+z/7P/s/+z/6v/q/+r/6v/q/+r/6v/q/+v/7P/t/+7/7v/u/+7/7v/s/+z/7P/s/+7/
7v/u/+7/8P/w//D/8P/y//L/8v/y//T/9P/0//T/9P/0//T/9P/0//T/9P/0//b/9v/2
//b/9v/2//b/9v/4//j/+P/4//j/+P/4//j/+P/4//j/+P/4//j/+P/4//j/+P/4//j/
9v/2//b/9v/0//T/9P/0//L/8v/y//L/8v/y//L/8v/w//D/8P/w/+7/7v/u/+7/7P/s
/+z/7P/u/+7/7v/u/+7/7v/u/+7/7v/u/+7/7v/u/+7/7v/u/+z/7P/s/+z/7v/u/+7/
7v/u/+7/7v/u/+z/7P/s/+z/6v/q/+r/6v/q/+r/6v/q/+z/7P/s/+z/6v/q/+r/6v/o
/+j/6P/o/+b/5v/m/+b/5v/m/+b/5v/m/+b/5v/m/+j/6P/o/+j/6P/o/+j/6P/q/+r/
6v/q/+j/6P/o/+j/6P/o/+j/6P/q/+r/6v/q/+r/6v/q/+r/7P/s/+z/7P/s/+z/7P/s
/+z/7P/s/+z/7P/s/+z/7P/s/+z/7P/s/+z/7P/s/+z/7P/s/+z/7P/u/+7/7v/u/+z/
7P/s/+z/7P/s/+z/7P/s/+z/7P/s/+z/7P/s/+z/7v/u/+7/7v/w//D/8P/w//L/8v/y
//L/8P/w//D/8P/x//L/8//0//L/8v/y//L/8v/y//L/8v/y//L/8v/y//D/8P/w//D/
8v/y//L/8v/0//T/9P/0//b/9v/2//b/9P/0//T/9P/y//L/8v/y//L/8v/y//L/8//0
//X/9v/1//T/8//y//D/8P/w//D/8P/w//D/8P/y//L/8v/y//L/8v/y//L/8v/y//L/
8v/y//L/8v/y//L/8v/y//L/8f/x//H/8v/y//P/8//0//X/9v/2//b/+P/4//j/+P/3
//f/+P/4//r/+v/6//j/+P/4//j/+P/9////AAAAAAAA///+//3/+//6//j/+P/4//X/
8f/w//D/7//u/+3/7f/t/+z/7P/s/+z/7P/r/+v/6//r/+r/6v/q/+v/6//s/+z/7f/t
/+z/7P/s/+3/7//v/+//7//x/+//7f/m/9f/x/++/77/w//V//P/IQBbAJ8A8wBbAb4B
BQIsAjACEwLSAWkB7gB2ACAA9f/i/8//xv/G/8z/0f/T/9f/3P/h/+X/6P/o/+b/5P/k
/+b/6P/s/+3/7v/v//D/8P/w//H/8f/x//H/8v/y//T/8//z//T/9P/z//P/8v/z//T/
9f/3//n/+v/7//v//f/+//7//v/9//3//f/+//z//P/9//3//////wAAAAABAAIABAAG
AAcABwAJAAoACAAJAAoACwAJAAsACwAMABAAEQASABIAEQASABMAFQAVABYAFwAZABwA
HwAhACIAJQAnACoALAAtAC8AMwA1ADYAOgA9AD4AQgBGAEoATABPAFEAVQBWAFoAWwBc
AF4AYgBlAGUAZgBkAGQAZABkAGcAZABkAGQAYQBgAF8AXgBbAFoAWQBYAFMAUABNAEoA
RwBEAEEAPgA4ADQAMAAsACcAJAAhAB4AGwAYABUAEgAOAAwACgAIAAYABAACAAAA///+
//3//P/6//r/+v/6//j/+P/4//j/9//2//X/9P/2//b/9v/2//T/9P/0//T/9P/0//T/
9P/2//b/9v/2//L/9P/2//j/+v/8//7/AgAGAAoAEgAaACIAKgAyADoAQgBMAFYAYABq
AHgAigCcALAAyADcAO4ABgEiATwBSAFIAUIBPAE8AUABRAFMAVgBaAF+AZQBrAHAAcwB
2gHwAQwCKgJGAkwCNgIEAswBlAFUAQoByACQAGQAQgAuACYAHgAYABMAEAANAAoABgAC
AP7/+v/2//T/8v/w/+7/7P/q/+j/5v/m/+b/5v/m/+b/5v/m/+T/5P/k/+T/5//o/+n/
6v/r/+z/7f/u//D/8P/w//D/7v/u/+7/7v/w//D/8P/w//D/8P/w//D/7v/u/+7/7v/s
/+z/7P/s/+z/7P/s/+z/6v/q/+r/6v/o/+j/6P/o/+f/5v/l/+T/4//i/+H/4P/g/+D/
4P/g/+D/4P/g/+D/4f/i/+P/5P/m/+b/5v/m/+j/6v/s/+7/8v/0//b/+P/7//7/AQAE
AAcACAAJAAoADAAOABAAEgAVABYAFwAYABkAGgAbABwAGgAaABoAGgAZABgAFwAWABUA
FAATABIAEQAQAA8ADgAMAAwADAAMAAoACgAKAAoACgAKAAoACgAKAAoACgAKAAoACgAK
AAoACAAIAAgACAAIAAgACAAIAAgACAAIAAgACAAIAAgACAAJAAoACwAMAAsACgAJAAgA
CAAIAAgACAAIAAgACAAIAAkACgALAAwADgAOAA4ADgAOAA4ADgAOAA4ADgAOAA4AEAAQ
ABAAEAASABIAEgASABIAEgASABIAEgASABIAEgAUABQAFAAUABYAFgAWABYAGAAYABgA
GAAYABgAGAAYABgAGAAYABgAGAAYABgAGAAaABoAGgAaABoAGgAaABoAHAAcABwAHAAc
ABwAHAAcABwAHAAcABwAHAAcABwAHAAaABoAGgAaABwAHAAcABwAHAAcABwAHAAeAB4A
HgAeABwAHAAcABwAHAAcABwAHAAeAB4AHgAeABwAHAAcABwAHgAeAB4AHgAeAB4AHgAe
AB4AHgAeAB4AHgAeAB4AHgAeAB4AHgAeAB4AHgAeAB4AIAAgACAAIAAeAB4AHgAeACAA
IAAgACAAIAAgACAAIAAgACAAIAAgACEAIgAjACQAIgAiACIAIgAiACIAIgAiACQAJAAk
ACQAJQAmACcAKAAoACgAKAAoACgAKAAoACgAKgAqACoAKgAqACoAKgAqACoAKgAqACoA
KgAqACoAKgAsACwALAAsACwALAAsACwALAAsACwALAAsACwALAAsACwALAAsACwALgAu
AC4ALgAuAC4ALgAuACwALAAsACwALAAsACwALAAsACwALAAsACoAKgAqACoAKgAqACoA
KgAqACoAKgAqACoAKgAqACoAKAAoACgAKAAoACgAKAAoACgAKAAoACgAKAAoACgAKAAo
ACgAKAAoACoAKgAqACoAKgAqACoAKgAoACgAKAAoACoAKgAqACoAKgAqACoAKgAqACoA
KgAqACoAKgAqACoALAAsACwALAAqACoAKgAqACgAKAAoACgAKAAoACgAKAAoACgAKAAo
ACoAKgAqACoAKgAqACoAKgAqACoAKgAqACgAKAAoACgAKAAoACgAKQArACsALAAsACsA
KwAsAC0ALgAuAC4ALgAuAC4ALgAvAC8AMAAwADAAMAAwAC4ALgAuAC4ALgAxADMANAA0
ADUANQA1ADUANQAyADAAMAAwAC8AKwAqACoAKQAoACcAJwAlACQAJAAkACQAJAAjACMA
JQAlACQAJAAkACUAJQAmACQAJQAlACQAJAAkACUAJQAlACUAJQAlACUAIQAaAA0A///4
//j///8PADEAYQCbAOMAOwGjAQICQwJiAl4CPQL4AY8BFAGkAFYAMQAeABEACAAGAAwA
EQARABEAFgAbAB8AHgAcAB4AIAAeABwAHAAgACEAIgAjACQAIgAiACMAIwAlACUAJgAm
ACYAJQAlACYAJwAnACgAKAAmACYAJgAnACcAKAApACkAKQAqACoAKgApACkAKQAqACoA
KgArACsALQAtAC4ALgAuAC4ALwAwADMAMwA1ADYANAA1ADYANwA3ADkAOQA6ADwAPQA+
AD4APwBAAEEAQwBHAEgASQBLAEwATwBRAFIAVQBXAFoAXABdAF8AYwBlAGgAbABvAHAA
dAB2AA==
         </WaveFormData>
      </LeadData>
   </Waveform>
</RestingECG>
