# Supplementary material for: Detection of Left Atrial Enlargement Using a Convolutional Neural Network-Enabled Electrocardiogram
Source: Front Cardiovasc Med. 2020 Dec 17;7:609976. doi: 10.3389/fcvm.2020.609976 (PMC7773668; doi:10.3389/fcvm.2020.609976)
Supplement: Supplementary file 5 [file Data_Sheet_5.ZIP › normal4/1802037151_6051_0000000I.XML]

<?xml version="1.0" encoding="Windows-1252"?>
<!DOCTYPE RestingECG SYSTEM "restecg.dtd">
<RestingECG>
   <PatientDemographics>
      <PatientID>1802037151</PatientID>
      <PatientAge>73</PatientAge>
      <AgeUnits>Years</AgeUnits>
      <Gender>Female</Gender>
      <PatientLastName>fengliying</PatientLastName>
   </PatientDemographics>
   <TestDemographics>
      <DataType>Resting</DataType>
      <Site>1</Site>
      <AcquisitionDevice>MAC55</AcquisitionDevice>
      <Status>Unconfirmed</Status>
      <Priority>Normal</Priority>
      <AcquisitionTime>09:55:33</AcquisitionTime>
      <AcquisitionDate>05-13-2017</AcquisitionDate>
      <CartNumber>1</CartNumber>
      <AcquisitionSoftwareVersion>009C</AcquisitionSoftwareVersion>
      <XMLSourceVersion>MAC5000 v1.0</XMLSourceVersion>
   </TestDemographics>
   <RestingECGMeasurements>
      <VentricularRate>84</VentricularRate>
      <AtrialRate>84</AtrialRate>
      <PRInterval>140</PRInterval>
      <QRSDuration>98</QRSDuration>
      <QTInterval>306</QTInterval>
      <QTCorrected>361</QTCorrected>
      <PAxis>70</PAxis>
      <RAxis>6</RAxis>
      <TAxis>58</TAxis>
      <QRSCount>14</QRSCount>
      <QOnset>212</QOnset>
      <QOffset>261</QOffset>
      <POnset>142</POnset>
      <POffset>192</POffset>
      <TOffset>365</TOffset>
      <ECGSampleBase>500</ECGSampleBase>
      <ECGSampleExponent>0</ECGSampleExponent>
   </RestingECGMeasurements>
   <Diagnosis>
      <Modality>Resting</Modality>
         <StatementCount>4</StatementCount>
         <LabelText>12SL ��ϳ���</LabelText>
      <DiagnosisStatement>
         <StmtFlag>ENDSLINE</StmtFlag>
         <StmtText>�������</StmtText>
      </DiagnosisStatement>
      <DiagnosisStatement>
         <StmtText>�±��ļ�����</StmtText>
      </DiagnosisStatement>
      <DiagnosisStatement>
         <StmtFlag>ENDSLINE</StmtFlag>
         <StmtText>�����䲻ȷ��</StmtText>
      </DiagnosisStatement>
      <DiagnosisStatement>
         <StmtFlag>ENDSLINE</StmtFlag>
         <StmtText>�쳣 ECG</StmtText>
      </DiagnosisStatement>
   </Diagnosis>
   <Waveform>
      <WaveformType>Rhythm</WaveformType>
      <WaveformStartTime>0</WaveformStartTime>
      <NumberofLeads>8</NumberofLeads>
      <SampleType>CONTINUOUS_SAMPLES</SampleType>
      <SampleBase>500</SampleBase>
      <SampleExponent>0</SampleExponent>
      <HighPassFilter>16</HighPassFilter>
      <LowPassFilter>150</LowPassFilter>
      <ACFilter>NONE</ACFilter>
      <LeadData>
         <LeadByteCountTotal>10000</LeadByteCountTotal>
         <LeadTimeOffset>0</LeadTimeOffset>
         <LeadSampleCountTotal>5000</LeadSampleCountTotal>
         <LeadAmplitudeUnitsPerBit>4.88</LeadAmplitudeUnitsPerBit>
         <LeadAmplitudeUnits>��V</LeadAmplitudeUnits>
         <LeadHighLimit>2147483647</LeadHighLimit>
         <LeadLowLimit>268435456</LeadLowLimit>
         <LeadID>I</LeadID>
         <LeadOffsetFirstSample>0</LeadOffsetFirstSample>
         <FirstSampleBaseline>0</FirstSampleBaseline>
         <LeadSampleSize>2</LeadSampleSize>
         <LeadOff>FALSE</LeadOff>
         <BaselineSway>FALSE</BaselineSway>
         <ExcessiveACNoise>FALSE</ExcessiveACNoise>
         <MuscleNoise>FALSE</MuscleNoise>
         <LeadDataCRC32>1302512033</LeadDataCRC32>
         <WaveFormData>
+//7//v/+v/6//j/+P/5//n/+f/6/wEACwASABoAJwA9AFMAZgB7AJcArwDHANYAzAC1
AJkAfQBaAD8ALgAfABAACAADAPv/8P/n/+T/5v/o/+7/7v/d/9f/4//n/+T/4v/l/+n/
7P/q/+3/7f/s/+7/7//v/+//8P/z//P/8//y//L/9P/0//X/9P/0//T/9P/1//b/9v/z
//L/8f/w//P/9f/2//f/+f/5//j/9f/z//L/8f/x//T/9P/0//T/+P/6//r/+P/6//r/
+f/5//r//P/+////AQACAAQABQABAP7//P/6//v/+//7//z///8AAAMABQAEAAUABAAC
AAQABgAHAAkADQANAAwACwAIAAgACQAIAAcABwAGAAYABwAIAAkACgAKAAkACQAIAAoA
DAANAA0ACQAHAAMA//8AAAEAAgAEAAIAAQABAAEABAAEAAQAAwAFAAUABQAFAAYABQAG
AAgABgABAP///P/+//7//v/8//7///8AAAAA/P/4//f/9v/6//z//f/9//v/+v/6//v/
/f/9//7//v/9//v/+v/5//r/+v/7//3//////////v///wAAAAABAAAA///+//3/////
////////////AAACAP3/+v/5//r//f/+//7///8CAAMAAwACAP///f/6//j/+P/7//3/
/f///wAAAQABAP//////////+//5//j/+P/4//j/+P/4//n/+P/4//n/9//3//f/9v/3
//j/+f/6//z/AAACAP///v/9//z/+v/3//f/9//5//n/+f/5//r/+v/6//r/+P/4//j/
+P/6//r/+v/7//3//v8BAAMABgAJAAoACwADAAEA///+//////8AAAMACAAJAAoACgAK
AAsADAANAAoACQAIAAUABAABAAEAAgD9//v/+P/2//X/9f/2//b/8v/x//H/8f/z//L/
8v/x//P/8//y//L/9P/0//H/8f/z//j///8FABAAIAAzAEEATwBmAIMAnQCzAMUAxgC0
AJ0AhwBlAEQALwAkAB0AGAAOAAEA8f/o/+P/3v/e/+D/4P/g/+H/4//l/+H/3v/i/+P/
4f/m/+r/6//r/+7/7P/r/+n/5//o/+v/6//r/+r/6v/s/+z/6//q/+r/6v/u//H/9P/2
//T/8v/w/+7/6v/p/+f/5f/q/+3/7//v/+//7v/t/+3/8P/w//D/8P/0//b/9v/0//T/
9P/z//P/8f/y//P/8//2//j/+//9//v/+P/2//T/9f/1//X/9v/0//T/9v/3//f/+f/5
//j/+v/6//n/+f/7//v/+v/5//z//v8BAAIA//////7//v/8//r/+P/2//X/9f/2//b/
9v/4//n/+f/5//v/+//7//z//f/+/wAAAgABAAEAAQAAAAAAAAD/////////////AQD/
////AAACAP/////+//3//P/7//j/9v/3//j/+P/5//j/+v/8//3//v/+//3//f/8//z/
/f/9//3//v/+//7//f/9//3//v/+////AQACAAEAAAD+/wEAAgACAAMABQAHAAkACwAH
AAUAAwABAP///f/8//z/+//6//v//v8AAAAA/////wAAAQABAAAAAAABAAEAAgACAAUA
BwAHAAMAAgABAP//AQABAAEAAQAAAP////8AAAIAAgACAAIA///+//7////////////+
////AAABAAIAAgD+//j/+v/6//r/+v/7//n/+v/7//3//f/9//3//v/+//7//v8AAAAA
AAAAAAAAAAAAAAEA///+//////8CAAUABgAHAAIAAwAEAAYABwAHAAgACwAMAA0ADgAO
AA8ADwAPAA8ADgANAAwACQAIAAUABQAGAAAA/f/5//b/9v/3//n/+v/3//f/+P/5//v/
+v/6//n/+f/5//j/+P/0//b/9//z//H/8v/7/wMADgAcADEARQBXAG4AgwCbALUAywDW
AMoAuQCnAIMAWgA/AC4AIQAWAAoAAwD7//D/6//o/+T/5P/m/+b/5//p/+n/6f/o/+b/
6f/v//j/+P/z//H/9P/2//f/9//3//f/+f/4//f/9P/0//b/9v/3//b/9v/2//j/+f/6
//r/+P/4//j/+P/6//v/+//7//7///////3//f/8//v/+//+//7//v/+////AAD///z/
/P/8//v/+//9/wAAAwAFAAIAAgADAAMAAwACAAIAAgAFAAUABQAGAAYABgAIAAkADAAP
ABAAEAANAAwACgAJAAkACQAIAAcABQAGAAgACAAJAAkACAAIAAgACAAIAAgACAAHAAcA
BgAEAAYABwAHAAkACwALAAsACQAJAAkACgALAAsADAANAA4ADgAOAA0ADQANAA0ADQAM
AAkACAAIAAoABwAHAAYACgAMAA4ADgAKAAkACAAGAAgABgAHAAgACAAIAAcABQAGAAYA
BwAJAAgABwAHAAYABAADAAMAAwAFAAQABAAFAAkACwANAA4ADAAKAAcABQADAAMAAwAD
AAMAAwADAAMABQAFAAYACAAIAAYABgAIAAgACAAHAAcACgALAAsACgAHAAcABgAGAAYA
CQALAAsACQAIAAcABQAFAAUABQAFAAYABQAFAAYABAAEAAQABAAFAAQABAAFAAcABwAH
AAYABgAGAAYABgAEAAgABgAFAAQAAwACAAUAAwAEAAUABAADAAIAAQAEAAQABAAEAAYA
BgAGAAYABAAEAAQABQADAAIAAwADAAMABQAFAAUAAgADAAQABgAHAAcACAALAA8AEQAT
ABQAEwATABMAEwAQAA0ACgAFAP//+//6//r/+v/5//f/9v/1//X/9v/2//f/+f/8////
AgACAAMAAwAAAP3/+f/2//b/9P/z//X/9f/4//v/+f8EAB4AMwBBAFkAdACJAJ0AswDL
ANYAzgC7AKEAewBSADsAMgAlABIABAABAPv/9P/v/+z/6P/m/+L/4v/j/+P/5f/p/+7/
7P/n/+v/8P/0//X/8//y//H/8f/w/+//8P/z//P/8//w//D/8v/y//P/8v/y//L/7//v
/+//7v/w//D/8P/w//L/8//z//P/9P/1//X/8//0//T/9P/1//b/9v/2//b/9//4//f/
9P/y//L/8f/x//P/9P/1//X/9P/0//X/9f/2//b/9//4//v/+//7//z//v/+/wAAAQAA
AAEAAAD+//3//P/6//n//f/9//z/+//9//7/AAAAAP/////+//7/AAAAAAAAAAD8//v/
+//6//r//P/9//3///8BAAEAAQADAAMAAwAEAAYABQAFAAUABAAEAAQAAwADAAMAAwAD
AAUAAwADAAQABAABAAEAAAAEAAYACAAIAAcABwAHAAYABAAAAP///v8AAAIAAwADAAEA
AAAAAAEAAAD//////v8BAAEAAgADAAUABAAEAAUABAADAAIAAAABAAIAAgADAAEAAQAB
AAEAAwADAAMAAwAFAAcACgAOAAoABgAEAAQAAwACAAAA//8BAAMABAAEAAQABQAFAAYA
AgAFAAcABwAJAAoACwALAAcABQADAAEAAQABAAIABAADAAIAAQAAAAAAAAABAAMABwAF
AAUAAAD+/wIABgAKAA4ACQADAAAA/f/9//3//f/9////AAABAAIAAgACAAIAAgAEAAQA
BAAFAAYABgAIAAkACQALAAsACwAMAA8AEgAWABMAEQAQABEAEgATABQAFAATABMAEwAT
ABQAEwASAA8ADQAJAAgACAAIAAcABQAEAAUABQAGAAYACAAJAAsADQAHAAIA/v/5//r/
+//7//z//v8AAP///f///wAAAQAJABYAJgA1AEUAWwB0AI0AnwCxAM0A2ADOALkAowCB
AFwARQA4ACcACgD6//v/9f/q/+v/7P/u/+7/7v/s/+v/6//r/+n/7P/u/+v/7//0//j/
9//3//r/+P/5//n/+f/7////AAABAPz/+v/6//j/+f/4//j/+P/2//f/+P/4//r/+v/6
//r/+v/7//v/+//+///////9//v/+v/5//n/+//8//3//v/+/wAAAAD+/wAAAAD/////
AQACAAMAAwADAAQABgAHAAkACAAIAAgABwAHAAcACAAJAAoADQAPAA8AEQARABAAEAAQ
AA8ADwAUABUAFQAVABMAFAAWABYAFQAVABQAFAATABIAEQAQAA4ADQANAAwADAAOAA8A
DwANAA8ADwAPABEAEQARABIAEQAPAA4ADQAOAA4ADgANAAsACwALAAsADQALAAsADAAL
AAcABgAEAAcACAAJAAgABwAHAAcABgADAAAAAAAAAAEAAgACAAEAAAD+//3//f8BAAEA
AgACAAAA////////AgACAAMABQAIAAkACgAKAAYABAABAP//AQADAAUABwAGAAUABAAD
AAMAAwAEAAYABgAEAAQABgAGAAYABQAFAAUABQAEAAIAAQABAAAAAAD9////AAD//wAA
AAAAAP///f/9//3//f/9//3//v8AAAIAAgACAAIA/v/8//v/+//7//z/+v/4//b/9P/1
//P/9P/1//X/9f/1//X/9v/2//b/9v/1//T/8//y//L/8v/y//P/9v/2//j/+f/3//n/
+f/5//n/+//9/wAA/f/7//r/+/8AAAEAAgACAAEAAQABAAEAAgABAAAA/f/6//f/9//4
//b/9f/z//L/7v/t/+3/7P/s/+3/7//x/+//7v/u/+3/7f/t/+z/7P/u/+z/7f/3//3/
+v/5////DAAYACEAMQBNAGgAeQCLAKMArwCsAKAAiwBxAFMAOAAjABYACQD+//b/8//t
/+T/4f/i/+D/4P/i/+L/4f/f/+P/4//i/+T/5f/j/+b/7P/v/+3/6v/o/+n/6f/p/+r/
7f/t/+3/7P/s/+7/7v/v/+7/7v/u/+//8f/z//T/9P/0//T/9P/z//P/8v/x//L/8//z
//H/8//y//H/8f/y//L/8v/y//T/9v/2//T/9//6//z////7//r/+f/3//X/9v/4//n/
+f/4//j/+P/7//v/+//8//r/+v/8//3///8DAAUABgAEAAQAAwADAAQAAwABAP////8A
AAIAAgADAAMAAgACAAIAAgACAAIAAQABAAIAAgAEAAYABwAHAAsADwARABMAEAANAAoA
CAADAP///P/5//z//P/8//v//f/9//3//f/9//v/+//8//3/+f/4//b/+P/4//j/9v/2
//f/+P/4//X/8v/y//L/9f/2//b/9f/z//L/8v/z//j/+f/7//z/+v/5//n/+f/5//j/
+P/5//n/+f/5//j/+P/4//f/9//6//v//P/9//v/+//7//v/+P/3//f/+P/3//b/9//6
//j/+P/3//f/9v/3//f/9v/2//f/9//4//f/+//+/////f/8//v/+f/4//f/9v/1//X/
9f/2//j/9//2//X/9P/1//T/9P/1//X//f8DAAAA/f/8//v/+v/3//P/8v/x//H/8f/x
//H/8v/y//L/8v/z//T/9f/2//T/9P/0//X/9//4//v//f/6//v/+v/5//n//f8BAAYA
AwABAAAAAQADAAMAAwACAAIAAwAEAAUABgAFAAQAAQD9//n/+P/4//P/8f/u/+z/7P/t
/+//8P/u/+3/7f/t/+//7v/u/+3/6//r/+r/6v/u//D/8f/x/+//7v/z//v/CgAgADUA
RwBbAHIAhQCdALMAwwC+AKYAjwB3AFcAPAArABwADwAGAP7/9//v/+L/2f/c/97/2v/W
/9j/2//f/9//4f/e/9z/2//f/97/4P/j/+f/6P/m/+f/5//n/+v/7//w//H/7f/s/+3/
7P/p/+j/6P/o/+j/6f/q/+r/6v/q/+r/6v/q/+v/6//r//D/8//1//X/8//w/+3/6//u
/+7/7v/u//H/9P/1//T/8//y//D/7//x//L/8//z//D/8P/x//H/8//y//L/8v/z//P/
8//0//P/8v/z//P/8//1//X/9P/0//T/8//z//b/9//3//f/9f/2//j/+P/2//X/8//y
//L/8v/y//L/8P/v/+//7v/u//D/8f/x//P/9f/1//X/9P/z//L/8v/1//X/9v/3//b/
9v/2//X/9f/1//X/9f/3//X/9f/2//f/8//y//D/8f/y//P/8v/0//X/9v/2//P/8P/w
//D/8f/y//L/8f/z//L/8v/z//f/9//4//j/9//1//T/8//y//D/7//v/+//7//v/+7/
8P/w/+//7//y//P/9P/1//L/8f/w/+//8P/x//P/9v/1//T/9f/4//X/9P/y//H/8f/x
//D/7v/v/+//7v/u/+z/7//x//H/8v/y//L/8f/z//X/9//5//T/8f/v/+7/7P/s/+z/
7P/t/+z/7P/t/+//7//v/+7/7f/s/+v/6v/s/+7/7v/u/+7/7v/x//H/9P/3//P/7//r
/+f/5v/m/+b/5v/o/+j/6P/o/+n/6v/r/+3/7P/s/+7/7//y//X/9v/3//P/9f/3//r/
+//7//z///8BAAEAAQAAAP3//f/9//3//v///wAA///4//H/7f/q/+r/6//r/+z/6v/p
/+n/6P/n/+f/6P/p/+n/6P/o/+f/5v/l/+P/4v/q/+z/6f/n/+n/7v/x//n/DgAkADEA
PwBTAGoAgQCXAKsAtwC2AKgAlwB7AFcAOgAnAB4AEQACAPj/7//n/97/2//Y/9r/3P/a
/9j/3f/f/93/3f/c/9z/2//X/9b/2P/b/9n/3v/c/93/3f/d/9//4//k/+X/5P/k/+b/
5v/n/+b/5v/m/+f/6f/r/+z/7v/w//L/9P/x//H/8P/v//H/8f/w/+3/7//w//H/8//y
//L/8v/y//b/+P/4//b/9v/2//X/9f/3//r//f///wEAAgAEAAUAAgD+//v/+P/3//f/
9//4//n/+v/9//////8BAAEAAAACAAIAAQABAAUABQAEAAMAAgACAAMAAgACAAMAAwAE
AAIAAgACAAIAAQABAAIAAgD///7//P/5//r//f/+////AAABAAIABAAGAAUABQAFAAkA
CgALAAsACAAHAAYABQAHAAUABQAGAAkABwAIAAgACQAKAAsACgANABEAFQAYABIADAAJ
AAYABgAGAAUAAwAGAAYABwAJAAkACQAKAAoACQAHAAYABQADAAIAAgADAAMAAwADAAIA
BAAEAAMAAwAFAAUABQAFAAMAAwADAAMABQAFAAYACAAEAAIAAgAEAAIAAgABAAEAAgAD
AAMAAgACAAMAAwAEAAEAAwAEAAMAAAAAAAAA//////////////7//f/9//7/AQAEAAcA
CgAHAAQAAgABAP///f/7//j/+v/6//j/+f/6//v//P/+//v/+//7//v/+//7//v//v/+
//7//v/8//z//P/8//7//v/+/////v/+/wAAAQADAAUABQAFAAIAAwAEAAYABwAHAAgA
CwARABMAFQAWABIAEQAQAA8ADQALAAkABQABAP3//P/8//z/+//5//j/9f/1//b/9v/3
//f/+P/5//n/+P/4//f/9//3//b/9v/8//7/9//x//P/+P/9/wMADgAeADUASQBbAHQA
jQClAL0AywDIALYAnwB/AF0AQgAxACQAFQAIAP7/9//z/+7/5//i/+D/4v/k/+L/3//d
/+H/5f/k/+L/5//p/+r/6v/t//P/9P/x//H/8P/v/+3/7//u/+3/7v/u//D/8P/t/+z/
7P/s/+//8f/z//T/8//y//H/8P/w//H/8f/x//L/8//z//H/7//u/+3/7f/v//D/8f/y
//b/+P/4//b/9f/0//L/8f/z//T/9f/1//P/9P/2//f/9//2//b/9v/4//n/+v/8//z/
/P/+////AQADAAMAAgABAAAA/v/9//7//f/7//n/9v/2//f/9v/3//f/9v/2//j/+P/4
//j/9P/z//P/8v/w//L/8//z//b/+f/6//v/+f/3//X/9P/y//H/8f/x//P/9P/1//X/
9f/1//X/9f/1//P/8//0//X/8f/w/+7/7//w//H/8P/t/+3/7f/s/+v/6P/o/+j/6//s
/+z/6//r/+r/6v/r/+7/7//x//L/8//z//T/9f/z//D/7v/t/+//7//v/+7/8P/w/+//
7//w//H/8v/z//H/8f/x//H/8v/z//X/+P/5//j/+f/8//n/9v/y/+//8v/z//P/8v/x
//H/8P/w//H/9f/4//n/9v/2//b/9f/4//n/+v/7//j/9//3//j/9v/2//b/9v/1//T/
9P/1//f/9//3//b/9P/0//X/9v/3//j/+v/3//f/9//2//X/9P/z//b/9v/2//b/9v/2
//b/9v/3//j/+f/7//3//v8BAAMA//////3/+//5//v//f8AAAAA/////wEABQAHAAkA
CgAMAA0ADgAPAAsACQAHAAMA/f/5//j/+P/2//X/8//y//P/8//0//T/8//z//T/9f/3
//b/9v/1//f/+f/6//z/9v/w/+f/7f/3//j/+/8FABQAIAAxAEMAVQBsAIUAmwCvAL8A
vgCqAJUAgwBhAEAALwAgAA0AAAD6//P/6//m/+P/4v/i/+L/5P/i/+H/4//j/+H/4P/e
/+P/6//u/+r/5//p/+r/7P/t/+3/7f/s/+//7//v//D/8v/2//j/9P/y//H/8P/u/+//
8P/w//D/8P/w//D/8v/z//P/8//0//X/9f/z//b/9v/2//f/9f/0//P/8v/2//j/+P/2
//P/8v/w/+//8f/y//P/8//1//b/+P/5//r/+v/7//z//f/9//3//v/+//7/AAABAAAA
AQAAAP7///8AAAAAAQADAAMAAgABAAEAAgAEAAQABAAFAAUABgAEAAQABAAEAAQAAwAD
AAIAAAACAAMAAwACAAMAAgABAAMAAwADAAQAAgABAAEAAQAFAAYABwAHAAkACQAJAAkA
BwADAAEAAAADAAEAAgACAP///v/9//r/+//9////AAAAAP7///8AAP//AAAAAP/////+
//7/////////AAAAAAAA////////AgACAAMABQAGAAUABAACAAMABAAEAAUAAwADAAMA
AwAFAAUABQAFAAYABwAJAAwACgAIAAgACgAHAAYABAADAAYABwAHAAYABwAHAAYABgAE
AAcACQAJAAgACAAIAAcABQAFAAUABQAEAAMAAwAEAAIAAgACAAIAAgACAAMABQAFAAUA
BQAEAAoACAAKAAoACgAKAAkABQAEAAMABQAFAAUABQAFAAQAAwACAAQABAAEAAQAAgAC
AAIAAwAGAAYACAAJAAsADQANAA0ACwANAA8AEgATABMAFAAXABkAGQAZABgAFwAXABcA
FwAWABUAFAARAAsABwAGAAYABQAFAAQABAADAAMABAAEAAAA/////////v/8//v/+f/3
//f/9v/2//r/+P/1//n//f8AAAUACwAWACYAOQBNAGUAfgCTAKUAuQDLAMwAvACnAI0A
aQBKADkAMAAjABQABgD9//f/8P/t/+r/6P/s/+7/6P/j/+P/4//n/+r/6v/t/+//8v/2
//H/7f/w//L/8//z//P/9P/3//f/9//4//r//v8AAP3/+v/4//b/8//z//P/8v/z//T/
9f/2//b/9//3//f//P/9//3/+//8//z//P/9//z//P/8//z//f/+//3/+v/7//z//P/9
//v//P/9//3///8AAAIAAwAFAAQABAAEAAIAAQAAAAAA/v/+/wAAAQD//wEAAQAAAAIA
AgABAAEAAQABAAAA//8BAAIABAAEAAEAAQAAAAAAAAAAAAAAAAD/////AAAAAAEABAAG
AAcABAAFAAQAAwAFAAUABQAGAAgABwAHAAcACgAKAAoACQALAAsACwALAAkABwAHAAgA
CwAJAAoACgAJAAgABwAEAAYABwAIAAgABwAEAAQABAAFAAYABgAFAAcABgAGAAcABgAF
AAUABAAGAAUABQAFAAQAAgABAAEABAAFAAYABgAGAAYABQAFAAQAAwACAAEABAAFAAYA
BwAHAAcACAAKAAgABgAGAAgABwAGAAQAAwAFAAcACAAIAAUABQAEAAQABAAHAAkACQAH
AAYABQADAAMAAwADAAMAAgABAAEAAgAEAAYACAAKAAcABAACAAEABAAFAAYABgADAAIA
AQAAAP7/AgADAAMA/v/+//7//v/+/wEA//8AAAEAAwADAAMAAwACAAIAAgACAAQABAAE
AAQAAQAAAP////8AAAAAAgADAAUACQALAA0ACAAJAAoADAAPAA8AEAATABgAGQAaABoA
FgAVABQAEwASABEAEAANAAcAAwACAAIAAgABAP///v//////AAAAAP////8AAAEA///+
//7//f8AAAEAAQACAPr/+P/9//v/+f8AAAMABwAWACwAPQBNAGcAgACXAK8AxQDVANgA
ygC1AJcAcQBSAEMAOgApABoADgADAPv/+P/1//L/8P/w//D/7P/p/+n/6//t/+7/7P/t
//H/8v/y//P/8//2//T/9f/1//X/8//1//T/8//z//T/9//4//n/+P/4//j/+v/7//z/
/P/8//z//P/8//z//f/9//3///////7/+//5//j/9//3//r/+v/6//r/+v/8//z/+v/7
//z//P/9//v//P/9//3//f/+/wAAAQD///7//v/+/////////wAAAgACAAQABQAEAAUA
BAACAAQABAADAAMABQAFAAQAAwACAAIAAwACAAMAAwACAAIAAgACAAIAAgABAAEAAgAC
AAQABgAHAAcABQAHAAcABwAJAAkACQAKAAgABwAHAAcACAAIAAgABwAHAAcABwAHAAcA
BQAFAAYACQAHAAgACAAHAAYABQACAAQABQAGAAYABwAEAAQABAAHAAgACAAHAAQAAgAB
AAEAAQABAAIAAgACAAEAAQABAAEAAAAAAAEABgAJAAwADgALAAgABAABAAAA///+//3/
//////////8BAAEAAgAEAAQAAgACAAQABAAEAAMAAwAEAAUABQAEAAEAAQAAAAAA/P/9
//3/+//9//7//////wEAAQABAAEA///9//z//P/8//z//P/8//z//P/9/////f/9//3/
/P/8//z//P/8//z//v/8//r/+v/6//r/+v/3//f/9//4//n/+v/7//z//P/8//z//P/8
//z//P/+//7//v///wIAAgAEAAUAAQABAP///f/+/wEABAAIAAcABQAEAAUACgALAAwA
DAALAAsACwALAAoACQAIAAUAAwD///7//v/8//v/+f/4//f/9//4//j/9f/1//b/9//4
//j/+f/5//b/9f/z//L/8v/4/////f/7/wAABQAFAAgAGAApADsASwBkAH0AkwCrAL8A
xgC8AKcAiwBpAEgAMQAiABUACAD8//P/6f/i/+X/6P/m/+b/6v/o/+P/4//n/+X/4P/g
/+H/4f/k/+b/5//l/+j/6//t/+7/7//t/+//7v/t/+n/6P/p/+j/6P/o/+n/6v/s/+3/
7v/u/+z/7P/s/+z/7f/v//D/8f/y//P/8//x//D/7v/s/+v/7v/u/+7/7v/u//D/8P/u
/+3/7P/q/+n/6//s/+3/7f/v//D/8v/z//P/8v/y//L/8f/x//H/8v/y//L/9P/1//T/
9f/0//L/9P/0//P/8//5//v//P/9//j/9v/1//L/7//v/+7/7v/x//L/8//0//P/8//0
//T/8f/y//L/8f/y//X/9v/3//b/9f/0//T/9P/z//P/8//y//L/8v/x//P/8//z//P/
9f/z//P/9P/0//H/8f/w//D/8P/w/+7/7//x//P/9P/w/+z/6//q/+n/6v/q/+n/6//s
/+7/8f/y//H/8f/w//P/8//0//X/9v/2//f/+f/4//X/8v/u/+//8P/w//H/7//v/+//
7//x//H/8f/x//P/8//0//b/9P/y//L/9P/2//b/9f/1//X/9f/0//L/8f/x//D/8P/x
//X/+P/5//T/8v/w/+3/7P/r/+r/6f/q/+v/7f/w//D/8P/w//D/8f/w//D/8f/w/+//
7v/s//D/8P/u/+z/6v/q/+r/6v/q/+v/6f/q/+v/7//x//P/9f/1//T/8//y//D/8P/w
//D/7v/u/+7/7//v/+7/7//v/+//8f/x//H/8f/z//X/+P/6//n/+f/7//7///8AAAAA
AgADAAQABQABAP3/+f/z//D/7f/t/+7/7f/t/+z/7P/r/+v/7P/s/+v/6//s/+3/7v/u
/+//7//s/+v/6f/o/+b/6P/l/+f/7f/y//P/9/8CABQAJQA3AFEAaAB5AI8AqwC5ALQA
pACNAHEATQAyACMAFgAHAPz/9P/p/+P/5v/h/9j/1v/c/97/4P/b/9X/3f/j/+D/3v/f
/+P/5P/k/9//3f/g/+L/4//j/+P/5P/n/+f/5//m/+b/6P/o/+X/5P/k/+T/4v/j/+T/
5P/l/+b/5//o/+j/6f/p/+n/7v/v/+//7f/w//D/8P/x//D/7v/s/+r/6v/s/+z/6v/s
/+z/6//r/+3/7v/v/+//7//w//L/8//1//T/9P/0//P/8//z//T/8v/w//D/7//x//P/
8//y//L/8v/x//H/8//z//L/8f/z//T/9v/2//j/+f/5//r//P/8//z//P/3//P/8P/s
/+//8v/0//X/9P/1//T/8//z//P/8//0//f/9//4//n/+v/6//r/+f/4//f/9v/1//X/
8//z//T/+P/1//X/9P/2//b/9v/0//P/8//z//L/8//y//T/9v/1//T/8v/v/+3/7P/s
/+3/8P/x//P/9P/y//H/8f/x//X/9v/4//v/+v/3//T/8P/w//D/7//v/+//7//v/+//
8f/x//H/8f/v/+//8P/y//H/8P/x//T/8v/y//H/8f/z//X/9v/2//P/8//y//L/8P/z
//X/9f/y//L/8v/x//D/7//u/+3/7v/v//H/9P/y//L/8v/y//P/8v/y//P/8f/x//H/
8P/y//L/8v/y//P/8v/w/+v/6//s/+z/7P/x//L/8f/0//P/8f/w/+//7v/t/+z/7P/s
/+3/7f/t/+v/7P/s/+z/7v/x//P/9P/2//b/9v/2//b/9v/6//z/+//7//z//f8AAAMA
BAADAAMAAwADAAMABwAJAAkAAAD6//b/8v/u//D/8P/w//D/7P/q/+j/5v/n/+j/6f/q
/+r/6v/q/+r/7f/u/+//8P/u/+7/7v/u/+z/7P/s/+z/9/8CAA0AGAAuAEIAVgBqAHkA
iACXAA==
         </WaveFormData>
      </LeadData>
      <LeadData>
         <LeadByteCountTotal>10000</LeadByteCountTotal>
         <LeadTimeOffset>0</LeadTimeOffset>
         <LeadSampleCountTotal>5000</LeadSampleCountTotal>
         <LeadAmplitudeUnitsPerBit>4.88</LeadAmplitudeUnitsPerBit>
         <LeadAmplitudeUnits>��V</LeadAmplitudeUnits>
         <LeadHighLimit>2147483647</LeadHighLimit>
         <LeadLowLimit>268435456</LeadLowLimit>
         <LeadID>II</LeadID>
         <LeadOffsetFirstSample>0</LeadOffsetFirstSample>
         <FirstSampleBaseline>0</FirstSampleBaseline>
         <LeadSampleSize>2</LeadSampleSize>
         <LeadOff>FALSE</LeadOff>
         <BaselineSway>FALSE</BaselineSway>
         <ExcessiveACNoise>FALSE</ExcessiveACNoise>
         <MuscleNoise>FALSE</MuscleNoise>
         <LeadDataCRC32>277438746</LeadDataCRC32>
         <WaveFormData>
CAAGAAYABgAIAAgACAAGAAMAAgACAAQABQAGAAYABwAKABIAGQAiAC0AOwBOAF0AYQBd
AFYATwBJAEoATgBNAEkAQgA8ADYANgA6ADgANQAxADEAMAAqACQAIgAcABcAEgATABEA
DQAKAAkABQABAP7//f/8//r//P/8//z//P/6//r/+v/6//3//v/+/////f/9////AAAA
AP///////wEAAgACAAMAAwACAAEAAAACAAMAAwAEAAQABQAEAAMAAwADAAQABAAGAAYA
BgAHAAcABwAGAAUABgAHAAgACQAIAAgACwAMAAwADAANAA0ADgAQABIAFAAUABMAFAAU
ABcAFwAXABgAGAAaABsAHgAcABwAHQAdAB0AHQAcABwAGwAaABoAGQAZABkAGQAXABUA
FQAUABQAFAASABEAEQAUABUAFQAUABMAEAAOAA0ADwAPAA8ADwAOAAsACQAIAAoACgAJ
AAkADAAMAAwACwAJAAcABgAFAAUABgAGAAUABQAGAAYABQAFAAUABQAFAAYACAAJAAkA
BwAHAAcABwAKAAsADQAOAAwADAANAA4ADAANAA0ADQAOAA4ADgANAA8AEAAQABAAEgAR
ABEAEQAPAA8ADwAPAA8ADgANAA0ADwAPAA8ADgAMAAwADAAMAA4ADgAOAAwACgAKAAoA
CgAMAAwADAAMAAsADAANAA4ADAALAAoACQAKAAoACgAKAAgACAAIAAkABwAGAAYABQAH
AAgACQAHAAcABwAIAAoACgAKAAoACgAKAAoACgAKAAwADQAOABAAFAAWABgAFgAXABgA
GgAZABkAGwAbAB8AIAAiACUAIwAkACQAJAAjACQAJQArACwALAArACoAKAAnACUAJQAl
ACIAHwAbABgAFwATAA8ACQAEAAIAAgAAAAAAAAD//////v/9//3//P/8//z//f/7//r/
+v/6//r/+v/6//r/+v/6//j/9//0//b/+P/7//z//v///wQADAAVAB4ALQA/AFIAXQBZ
AE8ARgBBAD8AQgBAAD0AOQA0ADIAMgAyAC4ALAArACsAKQAoACQAIAAaABIACwAIAAUA
AwABAP7/+//3//X/8v/x//D/7v/v//D/8f/y//D/8P/w//D/8P/w/+//7//w//H/9P/2
//T/8//z//P/9P/2//f/+f/6//r/+v/6//n/+f/4//j/+//9//3//f/7//v//P/8//z/
/P/8//3//v///////////////////wIAAgAFAAYABQAEAAQAAwAEAAYACAAKAAkACQAL
AAwADQANAA0ADgAOABAAEQAUABMAEgASABEAEgATABMAFAAWABYAFwAXABYAFQAUABEA
EwATABIAEgASABAADwAPABAAEQARABAAEAAOAA0ADQANAA0ADQANAA8ADQAMAAwACwAK
AAgABwAIAAgACAAHAAgABwAHAAcABQAGAAYABQAHAAgACAAHAAUABQAFAAUACAAKAAsA
CwAJAAkACQAJAAkACQAKAAoADAAMAA0ADgANAA0ADAALAAwADAAMAAsACwAMAAwADAAM
AAsACwALAAsACwALAAsACQAIAAcABwAIAAkACgAKAAkACAAHAAYABgAGAAYABAAGAAYA
BgAGAAQABAAEAAQABAAEAAQABAACAAEAAAD/////AAABAAIAAgACAAIAAwABAAAAAAD/
////AAABAP//AwABAP7//v/+//7//v///wAAAQACAAEAAgACAAIAAwAGAAcACAAKAAsA
DAAOAA0ADQAPAA8AEQASABQAFwAVABYAFgAWABYAFgAWABsAGwAcABwAHAAaABkAFwAX
ABcAFAARAA0ACAAHAAMA///7//b/9P/0//b/9v/2//X/8//y//H/8f/y//L/8v/z//P/
8v/y//L/8v/y//L/8v/y//L/8v/v/+r/6P/m/+v/8v/0//f//P8CAAkAEAAdAC0AQABJ
AEcAPwA2ADEALwAyADIALwAtACoAKAAoACgAJgAgAB0AHQAdABoAGAAUABAACgAFAAAA
+//3//P/8v/v/+//7//s/+v/6v/o/+j/6P/o/+j/6P/o/+j/6P/m/+b/5f/l/+f/5//p
/+r/6P/n/+f/5//l/+b/5v/n/+r/6v/q/+r/6f/p/+j/6P/r/+3/7f/t/+3/7f/u/+7/
7v/u/+7/7//w//H/8f/x/+//7//v/+//8v/y//X/9v/0//T/9f/1//X/9v/3//j/+//7
//3//v////////8AAAAAAgADAAYABAAEAAUABQAFAAUABAAEAAQABAAFAAUABAADAAIA
//8AAAEAAQACAAIAAAD//////v///////v8AAP7//f/9//v/+//7//v//P/7//v//P/6
//r/+f/5//j/+P/4//f/9//3//j/+f/3//j/+P/3//n/+v/6//n/+f/5//n/+f/4//r/
+//7//z//f/+/////f/9//7//v///wAAAgAEAAIAAwADAAMAAgACAAIAAQADAAQABAAE
AAIAAQABAAEAAQABAAEAAQABAAAA//////3//f/9//z//v/+//7//v/8//z//P/6//z/
/P/8//z//v/+//7//v/8//z//P/8//3//f/9//3/+v/6//r/+v/6//r/+v/7//3//P/8
//v/+v/6//r/9//7/////v/7//r/+f/4//r/+v/6//r//P/+////AAD//wIAAwAEAAUA
BwAJAAwADAALAAwACwANAA4AEAATABUAFgAWABYAEgASABIAFwAbABwAHAAcABoAGQAX
ABcAFQASAA8ACwAJAAkABgADAP3/+P/2//b/+P/4//j/9//1//T/8//z//L/8v/y//P/
9f/0//T/9P/x//D/7//u//D/8P/y//H/7v/s/+z/6f/o//D/+//8/wIADQASABsALQA8
AEUAQwA9ADoAOQA5ADgANgAxAC0AKgAoACoALAAsACoAKQAnACcAIgAcABYAEAAOAAsA
CAAFAAEA/f/4//P/8f/v//D/7//u/+z/7//w//H/8v/x//D/7//u/+7/7v/t/+3/7//v
//H/8v/w/+//7//v//H/8v/y//P/9P/0//T/9P/y//H/7//u//L/9f/2//f/+P/5//v/
/P/6//j/9v/1//f/+f/6//v/+//7//v/+//6//r//f/+////AAACAAMAAQACAAMABAAH
AAcACQAKAAwADQAOABAADQAOAA4AEAASABIAEwATABUAFQAUABQAEQAQABAADwAPAA8A
DwANAA8ADwAOAA4ADwAOAA4ADwANAA0ADAAKAAsACgAKAAsACwALAAsACwAJAAcABgAG
AAcACAAIAAkABwAGAAUAAwAEAAMAAwADAAEAAgACAAEAAQACAAIAAQAFAAcACQALAAoA
CgAJAAcABQAFAAUABQAGAAcACQAKAAgACAAJAAoACwANAA4ADwANAAwACwAJAAsADAAM
AAwADAALAAsACwALAAsACwALAA0ADAALAAsACwALAAsACgAIAAgACAAIAAgACAAIAAYA
CAAIAAgACAAIAAgACAAIAAUABAADAAIABAAFAAYABwAFAAQAAwACAAIAAgACAAMAAwAE
AAQAAQAAAP///v/9//z//f/+////AAAAAAIAAwAEAAYACgAMAA4ADgAPABAAEgAQAA8A
EAAPABMAFgAaAB8AHgAeAB0AHAAYABgAGAAdACIAJAAlACYAIwAhAB4AHQAZABYAEwAP
AA4ADQAJAAUAAQD8//r/+v/5//j/9//1//T/8v/w/+//8P/w//D/8f/x//D/8P/w//D/
8P/w//D/8P/w/+7/7f/s/+j/6P/r/+7/8v/1//j//P8BAAgADQAXACwAPQBBAD0AOAAx
AC0AMAAyAC8AKwAkACIAIgAiACQAJAAfABsAFwAWABQAEgAOAAYA/f/4//P/7//t/+z/
6//t/+3/6f/n/+X/4v/f/97/3f/c/97/4P/i/+T/4//i/+D/3//f/9//4f/i/+L/4f/h
/+H/4f/i/+L/4//l/+b/5//o/+b/5f/j/+L/4//l/+X/5f/l/+X/5v/m/+f/6P/p/+v/
6v/r/+v/6//q/+n/6P/n/+j/6P/r/+z/7//w//L/8//x//L/8//0//X/9f/3//j/9//3
//f/+P/6//z//f8AAP///v/+//3//f/9//z//P/9//7/AAABAAAA///+//v//f/9//z/
/P/8//r/+f/5//r/+//7//r//P/6//n/+f/3//f/9//3//j/9//3//j/9//2//T/8//y
//L/8v/x//P/8//0//X/8v/y//H/7//y//T/9f/1//P/8//z//P/9P/2//f/9//3//f/
9//3//X/9f/2//b/+P/4//n/+v/6//v/+//7//3//v////////8AAAAAAAD///3//P/7
//z//f/+///////+//3//f/8//v/+v/4//r/+v/6//r/+v/6//r/+P/4//j/+P/4//r/
+v/6//r/9f/0//P/8v/x//H/8f/x//D/8P/w//D/8v/y//L/8//1//T/8//y//H/8P/u
/+7/7v/u//L/9P/1//b/9//6//v//P/8//3//v8AAAEAAQADAAMABQAGAAgACwALAAwA
DAAMAAoACgAKAA8AEQASABIAEgAQAA8ADQANAAsACAAFAAEAAAD///v/9//x/+z/6v/q
/+r/6v/q/+n/6P/m/+T/4//l/+b/5//p/+j/5v/l/+T/4P/g/+D/4P/k/+T/4v/f/97/
3P/e/+H/5v/o/+v/8P/4////CAATACUANAA/AD8AOQAyAC0AKwAuACoAJQAdABYAFAAW
ABYAFAASAA8ADwALAAgABgAEAP7/+v/3//T/7f/n/+X/5v/j/93/3f/d/93/3f/c/9z/
3P/c/9z/3P/c/9z/3P/c/9z/2//b/9v/2//d/97/3v/d/93/3f/d/97/3v/f/+D/4P/g
/+D/3//f/97/3v/d/9//3//f/+H/4f/i/+L/4v/i/+L/4//k/+X/5f/l/+X/5f/l/+X/
5P/k/+f/6P/o/+j/6f/p/+f/6P/p/+r/7P/t//D/8v/1//X/9f/2//j/+v/7//7//P/8
//3//f/9//3//P/8//3//v8AAAEA/////////f///////v/+//7//P/7//v/+v/7//v/
+v/8//r/+f/5//n/+f/5//n/+//5//j/+P/4//j/9//3//f/9v/1//P/9f/1//b/9//1
//b/9v/1//X/9v/2//X/9//3//f/9//2//j/+f/5//r/+//8//3/+//7//z//P/8//z/
/f/+/wAAAQABAAEAAAAAAAAA//8BAAIAAgACAAQAAwADAAMAAQABAAEAAQADAAIAAQAB
AAEAAQABAAAAAAAAAAAAAAD+//7//v/8//3//v///wAAAgACAAIAAgD///7//f/8//z/
/f/+/////P/8//z//P/+//7//v////3//v/+//z//P/8//z//P/+//7//v/+//7/AAAB
AAIAAwAGAAcACAAKAAsADAAOAA0ADQAPAA8AEQASABQAFwAXABgAGAAYABYAFgAWABsA
HQAeAB4AHgAaABkAFwAXABcAFAARAA0ACAAHAAMA///3//L/8P/w//H/8v/z//P/8f/w
/+//7//v//D/8f/z//P/8v/y//L/7v/u/+7/7v/w//D/7v/t/+r/6v/s/+//8v/0//f/
/P8CAAsAGAAnADcARgBLAEUAPQA2ADMANQA2ADAAKwAnACYAJgAmACQAIAAeAB0AHQAb
ABYAEgAQAAoABgADAP7/+f/1//H/7v/t/+3/7//t/+v/6f/m/+b/5v/m/+b/6P/o/+j/
6P/m/+b/5f/l/+X/5f/n/+j/6P/n/+f/5//n/+j/6P/p/+v/7P/t/+7/7P/r/+n/6P/r
/+3/7f/t/+//7//w//D/7v/u/+7/7//y//P/8//z//H/8f/x//H/8v/y//X/9v/2//b/
9//3//f/+P/5//r/+//7//3//v/9//3//f/+/wAAAgADAAYABgAGAAcABwAHAAcABgAG
AAgACAAJAAkABwAHAAcABQAHAAcABgAGAAgABgAFAAUABQAFAAQAAgADAAIAAgADAAAA
///+//3//v/9//3//v8AAAAA/////////v/9//v/+//7//z//f/7//z//P/7//n/+v/6
//n/+f/5//n/+f/6//z//f/9/////////////f/9//7//v8AAAAAAQACAAIAAwADAAMA
AgACAAIAAQADAAQABAAEAAMAAQAAAP//AQABAAEAAQABAAAA//////3//f/9//z//f/+
////AAD///7//f/6//z//P/8//z/+v/6//r/+v/2//b/9v/2//j/+f/6//v/+P/4//j/
+P/4//j/+P/5//v/+v/6//n/9//2//X/8f/3//j/9v/2//b/9v/1//T/8//y//f/+v/8
//7//v8AAAAAAAAAAAEAAgAEAAUABQAHAAcACAAIAAkACwANAA4ADgAOAAoACgAKAA8A
DwAQABAAEAAPAA8ADgAPAAsACAAFAAEAAAD///v/9//x/+z/6v/q/+r/6v/q/+n/6f/o
/+f/5//k/+T/5P/l/+b/5v/n/+j/5P/k/+T/5P/m/+b/6P/n/+T/4v/i/+P/4v/k/+n/
8P/4////CAAbAC0AOAA5ADUALwAqACsALQAsACoAJQAhAB4AHgAgAB4AHgAeAB0AGwAZ
ABIADgAIAAQAAAD9//j/9//1/+//6v/n/+X/4//i/+H/4P/e/97/3v/e/97/3v/e/97/
3v/g/+D/3//f/97/3f/e/97/4P/f/9//3//f/+D/4P/h/+D/4P/g/+D/4//j/+L/4v/i
/+P/4v/h/+L/4//l/+b/5v/m/+b/5//m/+f/5//n/+n/6f/p/+n/6v/q/+3/7v/u/+7/
7//v/+7/7v/u/+7/8P/x//T/9v/4//n/+v/8//n/+v/6//z//f/+/wAAAQAAAP///f/8
//3//v8AAAEAAwADAAMAAQAAAP///f/8/////v/+/////v/9//v/+P/6//j/9//3//j/
+f/6//v/+P/1//P/8v/1//b/9v/3//b/9v/2//X/8//x//D/7//x//T/9v/3//T/9P/z
//H/8v/z//T/9f/4//r/+//7//r/+f/4//f/9f/1//b/9v/3//j/+v/8//z//f/9//3/
/f/8//v/+f/6//z//f/+//7//f/9//3/+//7//v/+//9//z/+//7//r/+f/4//b/9//4
//n/+v/8//z//P/6//j/9v/0//L/9P/0//T/9P/0//T/9P/0//H/8f/x//H/8v/y//L/
8v/y//L/8v/z//X/9P/0//P/8P/s/+z/7f/u/+//8P/w//D/8P/w//L/9P/1//b/+f/8
//3//v/9//3//f/+/wEAAQADAAMABwAIAAoADQAKAAoACQAIAAkACgALABEAFQAWABYA
FgASAA8ACwAJAAcABAABAP3//P/7//f/8//v/+r/6P/o/+j/6P/o/+f/5f/k/+P/4//i
/+L/4v/j/+H/4P/g/+D/4f/i/+P/5P/m/+T/3v/b/9r/2v/c/9//5P/m/+f/6P/u//P/
+P8DABcAKAAzADMALQAmACEAHwAkACgAIwAbABYAEgASABIAEgAQAA8ADwANAAoABgAC
AP7/+P/z/+7/7f/p/+f/5v/l/+P/4f/d/9v/2f/W/9n/2v/b/9z/3v/e/97/3v/d/9z/
2v/Z/9v/2//d/97/4P/f/9//3//d/97/3v/f/97/3v/e/97/3//f/97/3v/f/+H/4f/h
/+P/4//k/+T/5P/k/+T/5f/o/+n/6f/p/+j/5//m/+X/6P/o/+v/7P/s/+z/7f/t/+3/
7v/v//D/8f/x//P/9P/1//X/9f/2//j/+v/7//7//v/+/////////////v/+//7//v//
/////v/9//z/+f/3//f/9v/2//j/9v/1//X/+f/7//z//P/8//r/+f/5//b/9f/0//P/
9P/z//P/9P/2//b/9f/1//X/9P/z//H/8f/x//L/8//x//L/8v/x//P/9P/0//P/8//z
//P/8//z//T/9P/z//b/9//4//n/9//3//j/+P/4//j/+f/6//r/+//7//v//v/+//7/
/f/9//7//v/+//7//f/9//3//f/9//3//f/7//r/+f/5//z//f/+//7//f/8//v/+v/6
//r/+v/4//r/+v/6//r/+v/6//r/+v/4//j/+P/4//X/9f/1//X/9P/0//T/9P/2//b/
9v/3//f/9v/2//X/8v/y//T/9P/0//T/9f/2//f/+P/4//r/+//8////AgADAAQAAQAB
AAEAAgAFAAcACwANAA0ADgAQABMAFAAWABcAGAAUABQAFAAZABgAGAAXABYAFQAVABQA
FQAVABIADwALAAgABwADAP//9//y//D/8P/v/+7/7f/r/+7/7v/u/+//7v/u/+7/7//t
/+z/7P/s/+z/7P/s/+z/7P/q/+r/6//s/+7/8P/z//T/8v/1//r/AgAJABYAJQA3AEYA
TQBLAEMAOgA1ADcAPAA8ADUALwAoACQAIgAkACQAIAAfAB0AGwAaABYAEAAIAAIAAQD+
//3/+f/3//L/7//r/+3/7v/t/+z/6v/o/+j/6P/o/+b/5v/m/+b/5//o/+j/6f/r/+v/
7f/u/+z/6//r/+v/7f/u/+7/7//v/+7/7f/s/+3/7f/s/+z/7//x//H/8f/w/+//7//u
//H/8v/z//X/9f/1//T/8//1//X/9f/1//j/+P/7//z/+v/6//v/+//+/wAAAgAEAAQA
AwAEAAQABwAHAAcACAAKAAwADQAQAA4ADgAPAA8AEAARABEAEgAQABAAEQARABEAEQAR
AA8AEQARABAAEAASABAADwAPAA8ADwAOAAwADAAKAAkACQALAAsACwALAAsACQAIAAgA
BgAGAAUABQAIAAgACAAHAAQAAwADAAMAAwAEAAQAAwAEAAYABwAHAAcABwAHAAcABgAI
AAkACQAJAAkACQAJAAsACwAMAAwADAAMAA0ADgAMAA0ADQANAA8AEAARABEADwAQABAA
EAASABEAEQARABMAEwATABMAEgAQAA4ADQALAAsACwAKAAsADAANAA4ADgAOAA4ADAAK
AAoACgAKAAoACgAKAAoACgAKAAoACgAIAAcABgAFAAYABgAGAAYABgAGAAYABwAFAAQA
BAADAAgACAAGAAYABgAGAAYABgAGAAYACAAKAAsADAALAA4ADwAQABIAEwAUABYAGAAZ
ABwAHQAcABwAHQAfACEAIgAiACIAHgAeAB4AIwAnACgAKAAoACgAJwAlACUAIAAcABgA
EwARABEADgALAAQA/v/7//r/+//8//3//f/9//z/+//7//j/+P/4//n/+//6//r/+v/3
//b/9f/0//b/9v/0//X/9v/2//b/9//4//j/+/8CAAoAEQAeAC0APQBKAE8ASwBDAD4A
PQA9AD4APgA5ADEAKgAoACgAKAAoACgAJwAnACcAIgAcABQAEAAMAAsACAAFAAEA+//4
//f/8f/v//H/8f/x//D/8P/w//D/8P/u/+7/7v/u//D/8P/v/+//7f/t/+//8P/y//H/
8f/x//P/9P/0//X/9v/2//b/9v/5//n/+P/4//f/+f/5//n/+//7//z//P/6//r/+v/7
//z//f/9//3///////////////7/AAAAAAIAAgADAAMAAwAEAAUABgAFAAUABwAIAAoA
CwAMAA4ADAAOAA8AEgASABIAEwATABMAEwASABIAEgASABMAEwATABMAEwARABEAEQAQ
ABAAEgAQAA8ADwAQABEAEQAQAA4ADAALAAsADQANAA0ADQALAAkACAAIAAoACgAJAAkA
CgAKAAoACQAIAAcABwAHAAkACgAKAAkACAAIAAcABQAHAAcABwAHAAcACAAIAAcACQAJ
AAkACQALAAsADAAMAAsACgAKAAoACgALAAsACwAMAAwADAALAAkACgAKAAoADAALAAsA
CwAJAAkACQAJAAsACgAJAAkABwAHAAcABgAEAAQABAAEAAYABgAGAAQAAgACAAIAAgAE
AAQABAAEAAQABAAEAAQAAgABAAAA/////wAAAQACAAEAAAD/////AAAAAAEAAQACAAIA
AgD////////+/wAAAgAAAAAAAAAAAP7//v/+//7/AgAEAAUABgAFAAgACQAKAAwADQAO
ABAAEwATABUAFQAWABYAFwAZABoAHAAdAB4AGgAaABoAHwAfACAAIAAgAB4AHQAbABsA
GQAWABMADwAOAA0ACQAFAP7/+P/1//T/9v/2//b/9f/3//b/9f/1//P/8v/x//H/8v/y
//P/9P/w//D/8P/w//D/8P/w/+//7v/u//D/7//y//b/+f/+/wYADwAaACkAOQBGAEsA
RwA/ADoAOQA7ADwAOgA1ADEALAAqACoAKgAoACgAKQApACcAIgAcABYAEAAMAAkABAAB
AP//+//2//P/8f/x//L/8f/w/+7/7v/u/+7/7v/t/+z/6//q/+3/7v/u/+//7v/t/+7/
7v/u/+3/7f/t/+7/8P/x//P/8v/w/+7/7P/w//H/8f/y//H/8//z//P/8f/x//L/8v/z
//T/9f/3//b/9//3//f/+P/5//r/+//6//r//f/+//3//P/8//v//f/+////AAADAAMA
BQAGAAUABQAFAAYAAwAEAAQABgAIAAoADQAPAA4ADQALAAoACQAIAAgABwAJAAsADQAN
AAoACQAHAAYABgAEAAMAAwAGAAcABwAGAAQAAgABAAEAAAD///7//f/+//3//f/+//7/
/v/9//3/+//6//n/9//4//n/+//9//3//v/+//3//P/8//v/+f/6//v//P/9//7/AAAB
AAEAAAD///7//f/+////AQACAAIAAgADAAQABgAHAAcABwAHAAYABQADAAIAAgABAAAA
AQABAAIAAwABAAEAAQABAAIAAgACAAMABAAFAAYABgADAAIAAQAAAAEAAgADAAIAAAAA
AAAAAAACAAIAAgACAP7//v/+//7//P/7//r/+f/6//r/+v/6//z//P/8//3/+//6//r/
+f/6//r/+v/3//n/+//+//z//P/8//z/+v/4//b/9P/4//r/+//8////BAAHAAoACQAJ
AAkACgALAAsADQANAA0ADgAQABMAFAAWABcAGAAWABYAFgAbAB8AIAAgACAAIAAfAB0A
HQAYABQAEAALAAgABwADAP//+v/2//X/9v/z//L/8f/v/+//7v/t/+3/7v/u/+7/7//x
//D/8P/w/+v/6v/p/+j/4v/k/+z/7f/o/+r/7P/v/+7/6v/r/+7/9v8BAAgAEwAhADIA
PQBBAD0ANgAvAC0AMgAyAC0AJwAgABwAGgAaAB4AIAAdABkAGQAWABIADAAGAP7/+//4
//f/9f/x/+7/6f/l/+P/4//j/+P/4v/i/+L/4v/i/+H/4P/f/97/4f/i/+L/4//h/+H/
4//k/+L/4f/h/+H/4f/i/+L/4//i/+L/4v/i/+X/5f/k/+T/5f/n/+f/5//n/+f/6P/o
/+f/5v/l/+X/6P/p/+n/6f/r/+v/6//r/+r/6v/t/+7/8P/w//H/8f/y//T/9v/4//b/
9f/2//b/+v/7//z//v/8//7///8CAAEAAAAAAP//AQABAAAAAAD+//7///////7//f/8
//n/9//3//b/9v/4//b/9f/1//T/9f/1//T/8v/w/+//7//w//H/8v/z//P/8f/w//D/
7v/u/+3/7f/s/+z/7P/r/+z/6//r/+v/7f/u/+7/7f/r/+z/7P/r/+3/7f/t/+3/8P/y
//P/8//x//H/8f/x//P/8//0//T/9P/0//X/9v/2//f/9//3//r/+v/6//n/+f/6//r/
+v/4//f/9//3//f/9//3//f/9//2//X/9f/1//X/9f/0//L/8v/y//L/9P/0//T/8v/w
//D/8P/w/+7/7v/u/+7/7v/u/+7/7v/t/+3/7f/t/+7/7v/u/+7/7P/s/+z/7f/r/+r/
6v/p/+7/7v/u/+v/6v/o/+j/6P/o/+r/6v/q/+r/7P/u/+//8P/z//b/9//4//n/+//9
/wAA/v/9//7//f8BAAIABAAHAAUABgAGAAYABAAEAAQACQALAAwADAAMAAoACQAHAAcA
BQACAP//+//2//X/8f/t/+n/5P/i/+L/4v/i/+L/4f/h/+D/3//f/97/3v/e/9//3f/c
/9z/3P/c/9z/3P/c/97/4P/e/9v/2v/a/9z/3//g/+L/5f/s//L/+f8CABEAIQAwADkA
OQAzACoAIwAlACgAIgAbABkAFAAOABAAFgAWABAADQANAAkABgAGAAYA/P/0//H/7v/p
/+X/4//i/+H/3//f/93/2//Z/9b/1v/W/9b/1v/W/9b/1v/W/9T/1P/T/9P/1f/V/9f/
2P/a/9n/2f/Z/9f/2P/Y/9n/2v/a/9r/2v/Z/9n/2P/Y/9v/3f/d/93/3f/d/97/3v/c
/9z/3P/d/+D/4f/h/+H/3//f/9//3//i/+L/5f/m/+T/5P/l/+X/5f/m/+f/6P/n/+f/
6f/q/+v/6//r/+z/7P/u/+//8v/y//L/8//z//H/8f/w//D/8P/w//H/8f/x//H/8f/v
/+3/7f/s/+z/7//u/+7/7//v/+//7v/s/+7/7P/r/+v/6v/p/+j/5//o/+f/5//o/+b/
5v/l/+X/5f/k/+P/4f/h/+H/4v/j/+H/4v/i/+H/4v/k/+X/5f/l/+X/5f/l/+X/5v/m
/+X/5v/n/+j/6f/o/+f/5//m/+b/5v/n/+j/5v/n/+f/5//q/+r/6v/p/+v/7P/s/+z/
6v/p/+n/6f/n/+f/5//n/+n/6P/n/+f/5f/l/+X/5P/k/+T/5P/k/+L/4v/i/+D/4P/g
/+D/4P/g/+D/4P/g/+D/4P/g/+D/4f/h/+H/4f/e/97/3v/e/97/3v/e/9//3//e/97/
3f/c/9z/3P/Z/9v/3f/e/97/3P/b/9v/2v/a/9v/3P/f/9//3//g/+L/4//l/+b/5//q
/+z/7f/u/+3/7P/r/+r/7P/u//H/8f/1//b/9v/2//P/8//1//X/9//5//n/+v/6//j/
9v/z//P/8f/v/+3/7v/r/+j/5v/i/+D/3v/c/9v/2v/Z/9j/1f/U/9P/0v/U/9T/1P/U
/9L/0v/S/9L/0P/Q/9D/0P/O/87/zv/O/8z/zP/M/8z/zv/Q/9L/1P/b/+D/5f/q//L/
+v8CAA==
         </WaveFormData>
      </LeadData>
      <LeadData>
         <LeadByteCountTotal>10000</LeadByteCountTotal>
         <LeadTimeOffset>0</LeadTimeOffset>
         <LeadSampleCountTotal>5000</LeadSampleCountTotal>
         <LeadAmplitudeUnitsPerBit>4.88</LeadAmplitudeUnitsPerBit>
         <LeadAmplitudeUnits>��V</LeadAmplitudeUnits>
         <LeadHighLimit>2147483647</LeadHighLimit>
         <LeadLowLimit>268435456</LeadLowLimit>
         <LeadID>V1</LeadID>
         <LeadOffsetFirstSample>0</LeadOffsetFirstSample>
         <FirstSampleBaseline>0</FirstSampleBaseline>
         <LeadSampleSize>2</LeadSampleSize>
         <LeadOff>FALSE</LeadOff>
         <BaselineSway>FALSE</BaselineSway>
         <ExcessiveACNoise>FALSE</ExcessiveACNoise>
         <MuscleNoise>FALSE</MuscleNoise>
         <LeadDataCRC32>1954350491</LeadDataCRC32>
         <WaveFormData>
5//o/+j/6P/o/+j/5f/k/+P/5f/p/+j/5P/h/9//3f/Z/9H/y//F/77/sv+d/4b/c/9s
/2L/U/9A/zP/Jv8j/yf/L/85/0j/Xf9z/4D/i/+Y/6X/rv+6/8X/x//M/9X/2//f/+L/
4v/l/+f/6P/p/+j/6v/r/+v/6f/o/+b/5f/l/+X/5f/l/+T/4//j/+P/5v/n/+j/6v/u
/+//8P/y//T/9P/z//L/8//1//b/9//5//n/+f/6//v/+//6//r/+v/6//r/+v/5//n/
+f/7//z/+//6//n/+//6//n/+f/6//7/AQADAAIAAwADAAMAAgACAAIAAgABAP//AQAB
AAAA///9//z//P/8//z//P/8//z//P/8//z//P/8//z//P/8//v/+//7//v/+//7//n/
9//3//f/+P/3//j/+f/4//j/9//2//b/9f/1//X/9P/0//T/9P/z//P/8//z//L/8v/x
//D/8f/y//P/9P/y//H/8P/w/+7/7v/u/+7/8P/w//H/8f/v/+7/7f/s/+v/6//q/+r/
6//q/+r/6v/o/+f/5//n/+j/6P/p/+r/6f/p/+n/6f/n/+f/5//o/+f/5//n/+f/5f/l
/+T/5P/l/+X/5v/m/+f/5v/l/+T/4//j/+T/5P/j/+T/5P/j/+T/5P/k/+T/4v/j/+X/
5f/h/+D/3//f/+H/4v/i/+L/4//j/+P/4//h/+H/4f/g/+L/4//j/+P/4f/h/+H/4f/f
/9//3//f/+D/4P/e/+D/4P/g/+D/4P/g/+H/4f/i/+P/5P/l/+X/6P/p/+n/6v/r/+7/
8P/u/+7/7//w//D/8P/v/+7/7P/p/+X/4f/e/9z/2//b/9n/2P/W/9L/z//O/87/0P/O
/87/zv/O/9P/1P/X/9n/2P/Z/9r/2v/c/93/3f/f/+D/4P/g/+D/4f/i/+P/5P/n/+f/
5//n/+j/6P/o/+j/8v/1//j/+f/7////AgAAAAEA//////3/+f/z/+v/3v/K/7H/mv+J
/3z/av9X/0r/P/84/zn/Pf9H/1n/cP+F/5f/pP+x/77/x//M/9T/3f/j/+r/8//3//v/
AAAGAAkACwAOABEAFAAYABsAHQAgACAAHwAfACIAIwAkACUAJQAlACYAJwAkACMAIgAi
ACAAHwAeAB4AHAAcABsAGgAYABkAGQAZABcAFwAXABgAGQAZABgAGAAZABoAGwAcAB4A
HwAgACMAJQAlACUAJQAlACQAIwAjACUAKAAqACsAKwArACoAKQAqACoAKgAqACsAKQAr
ACsAKwArACoAKgAqACoAKgAqACoAKgAqACoAKQAoACcAJgAnACgAKAApACkAKQApACkA
KQAnACcAJwAnACUAJQAlACMAJAAkACQAIgAhACEAIQAgACAAIAAgACEAIQAhACEAJAAk
ACMAIgAiACIAIgAiACMAIwAjACQAJAAkACQAJAAjACIAIgAhACAAIAAgACAAIQAhACAA
IAAhACAAIAAgACIAIQAhACEAIAAgACEAIgAhACEAIQAhAB8AHwAfACAAIAAfAB4AHQAf
AB8AHgAeAB4AHwAhACIAIwAiACEAIAAdAB0AHgAeAB0AHgAeAB0AHgAeAB4AHgAbABsA
HAAbABsAHAAdAB8AHgAeAB0AHAAbABsAGwAbAB0AHQAdABwAHgAfAB8AHwAdAB0AHQAd
ABsAGwAbABsAHAAeAB4AHgAeAB4AHgAdABwAHAAbAB4AHwAgACEAIQAkACUAJQAnACcA
KQAqACgAKAApACoALAAsACsAKgAoACUAIQAdABkAFgAUABMADwAOAAwACAAHAAYABgAI
AAgACAAIAAgACQAKAA0ADwAQABEAEgASABMAFQAWABkAGQAYABcAFgAWABYAFgAWABcA
FwAXABcAFgAWABYAFgAWABkAGgAdAB8AIQAgACAAHwAdABkAFwARAAsABwD6/+j/zf+w
/5v/iP9y/1//Uv9H/0L/Q/9J/1P/Y/94/43/n/+u/7v/yP/R/9j/4P/l/+v/9P/7/wEA
BQAEAAYABwALAAwADwAQABIAEwATABYAFgAVABUAFgAXABgAGQAZABkAGgAbABkAGQAZ
ABoAGgAZABgAGAAYABgAFwAWABYAFwAXABcAFwAXABcAGAAXABcAFgAWABYAFgAWABYA
FwAXABcAGQAYABcAFgAVABYAFgAWABcAFgAYABkAGQAYABkAGQAZABgAGAAYABgAFQAT
ABUAFQAWABcAFwAYABgAGAAYABgAGAAYABgAGAAWABYAFgAWABYAFgAVABUAFQAVABUA
FQAVABMAEwATABMAEQARABEADwAQABAAEAAOAA0ADQANAAwADAAMAAwACwALAAsACwAO
AA4ADQAMAAoACgAKAAoACQAJAAkACgAMAAwADAAMAAsACgAKAAkACQAKAAsADAALAAsA
CgAKAAoACgALAAwADgANAA0ADQAMAAwADQAOAA4ADQAMAAsADQANAA0ADgARABEAEQAR
ABEAEQAQABAADgANAA0ADAAMAAwADAAMAAsACwAMAAwACwAMAAwACwAMAAwADAAMAAsA
CwAMAAsADAAMAAwADQAMAAwACwAKAAsACwALAAsACwALAAsACgAIAAkACQAJAAkACQAJ
AAkACQAJAAkACQAKAAoADAAKAAoACgAKAAgACAAJAAkADAANAA4ADwARABQAFQAVABMA
EwAVABYAFwAYABoAHAAcABwAGwAaABgAFQARAA0ACQAGAAQAAwABAAAA/v/6//f/9v/2
//j/+v/6//r/+v///wAAAwAFAAgACQAKAAoACQAJAAgACQAMAAwADAAMAAsACgAJAAgA
CQAJAAkACQALAAwADQAOAAwADQAOABEAEQATABYAGAAVABUAFQAPAAkAAwD9//D/4P/F
/6b/jf94/2L/U/9E/zn/Mv83/0H/S/9b/3D/g/+V/6b/s//A/83/1P/a/+H/5//q/+//
9f/7//7/AAADAAUACAALAAwADgAPAA8AEAAQAA8ADwAQABEAEgATABUAFQAWABcAFQAV
ABUAFgAYABcAFgAWABYAFgAVABQAFgAXABcAFwAXABcAFwAYABgAFwAVABQAFgAWABYA
FgAWABcAGAAbABsAGQAXABUAGAAYABgAGQAXABoAHAAdABsAGwAaABkAGwAcAB0AHgAd
ABsAHQAdAB8AHwAeAB4AHgAeAB4AHgAdABwAGwAaABwAHAAcABwAHgAeAB0AHQAdAB0A
HQAdAB0AGwAbABsAGQAXABcAFwAXABgAGAAYABYAFQAVABUAFgAWABYAFgAVABUAFQAV
ABQAFAATABIAFAAWABgAGgAYABcAFgAWABYAFgAWABYAFgAWABcAFwAWABYAFgAWABgA
GQAZABoAGwAaABoAGgAaABkAGQAZABoAGgAbABwAGwAbABsAGwAcAB0AHgAgAB8AHwAf
AB8AHwAfAB4AHgAbABsAHAAcABwAHAAcABwAHQAdAB4AHgAdAB4AHgAdABwAHAAcABwA
GgAbAB0AHQAaABoAGgAbABwAHgAfACAAHgAdABwAGwAdAB0AHQAcABwAHQAdAB0AGwAd
AB8AIQAiAB8AHgAdABwAHQAeACAAIQAkACUAJgAnACYAKAAoACcAJQAlACcAKAAnACYA
JgAmACQAJAAjACIAIwAhAB4AGwAWABIADwANAAsACgAIAAQAAQAAAAAAAgAAAAAAAAAA
AAMABAAHAAkACAAJAAoACgAMAA0ADQAPABAAEAAQABAADwAOAA0ADAAQABEAEgATABMA
EgARABAAEAAPABAAEQATABUAFgAWABEADQALAAkAAQD5//P/7v/i/9H/vv+t/6L/mv+L
/3j/Z/9Y/1H/V/9f/2P/dP+H/5f/pv+z/8D/yf/Q/9b/2//l/+7/8f/1//n//P/6//n/
+f/6//v/+v/8//3//f/7//r/+P/3//f/9//3//f/9//3//j/+f/3//X/8//y//L/8f/w
//D/8P/w/+//7v/s/+3/7f/t/+//7//v//D/8P/v/+3/7P/s/+z/7P/s/+n/6f/p/+v/
7P/r/+r/6f/s/+z/7P/t//H/9v/6//3/AQADAAQABQAIAAgACAAIAAkABwAJAAkABwAH
AAYABgAFAAQAAwACAAAAAAAAAAAA///+//3//P/8//z/+//7//z//f/+/////P/5//j/
9//3//X/9f/1//T/9P/z//L/9P/z//P/8//y//L/8v/y//H/8f/x//H/9P/0//P/8v/z
//T/9f/2//L/8f/w//D/8f/y//P/9P/z//L/8v/x//H/8v/z//T/9f/1//T/9P/0//T/
9f/2//b/9f/1//X/8v/y//P/9P/z//P/8//z//X/9f/1//b/9v/1//T/8//1//X/9P/0
//H/8f/y//L/9P/0//T/9P/z//P/9P/0//X/9v/2//X/9P/0//T/9P/0//X/9//3//b/
9v/2//f/+f/6//r/+v/6//n/+P/3//f/9//3//b/+P/5//n/+f/3//j/+v/6//r/+v/6
//r/+//7//7///8AAAEAAQAEAAUABQAGAAcACgAMAA4ADgAPABAAEAAQAA8ADgAOAAsA
BwADAAEA/v/8//v/+//6//j/9P/0//T/9f/4//j/+P/4//j/+//8////AQAAAAEAAgAC
AAIAAwADAAUACQAKAAsADAAKAAoACgAKAAsACwALAAsADAAMAAwADAAKAA0ADgAPAA0A
EQASABIADwAPAA0ABwD///f/8f/m/9L/uf+i/5P/iP94/2f/Vv9L/0b/Sf9P/1f/Y/90
/4f/l/+k/7X/wP/J/87/1v/d/+H/6P/v//X/+f/8//7/AQD///7/AQAFAAgACgALAAwA
DAALAAsACwALAAsACwANAA0ADgAPAAwACwAKAAoADAALAAoACgAMAAwACwAKAAwADQAN
AA0ADQANAA0ADgANAA0ADAAMAAwADAAMAAwACQAJAAkACwALAAsACwALAA0ADAALAAsA
DQAQABIAEwAWABcAFwAXABcAFgAVABQAEgAPABAADwANAA0ADAAMAAoACgAKAAoACgAK
AAoACgAJAAgABwAGAAQABAADAAMAAgABAAAA//8BAP///////////f/9//3///8AAAAA
AAABAAEAAgADAAIAAgACAAIAAQABAAEAAQAAAAAA///+/wAAAAAAAAAA////////AAAA
AAAAAAAAAP///v/+//3//v/+//7//v///////v/+//v/+v/6//r/+//7//z//f/8//z/
/f/+//3//f/9//3//f/9//3//v/8//v/+v/5//r/+//7//z//f/9//7//v////7//f/8
//z//f///wAA//8AAAAA//8CAAQABgAIAAYABwAJAAkACQAKAAsADQAPABAAEAAQABEA
EQARABEAEwATABMAEgAQABEAEQARABEAEQARABIAEgASABIAEgAUABQAFQAVABgAGQAa
ABsAGwAeAB8AHwAdAB0AHwAgACAAIAAhACIAIgAiACEAIAAgAB0AGQAVAA8ADAAKAAkA
CAAIAAcABAADAAIAAgAEAAQABAAEAAQACQAKAA0ADwAQABEAEgASABIAEwATABUAFgAW
ABYAFgAYABgAGAAYABsAGwAbABsAGgAaABoAGgAcAB8AIAAjACcAKwAsACwAKwAnACMA
HwAbABcADwD8/+D/wf+q/5f/hP9u/1//Uv9N/07/Uf9Z/2n/ff+S/6X/t//E/8//3P/l
/+z/8P/1//v/AgAJAA8AEwAUABgAGQAZABoAHQAdACAAIgAjACMAIgAgAB8AIQAhACEA
IQAiACMAJQAnACYAJQAkACQAIgAhACAAIAAeAB4AHQAcABsAGwAaABkAGQAZABkAGgAd
AB0AHAAcABwAHAAcABwAHAAdAB4AIQAiACEAIAAfACAAIAAgACEAIAAiACMAIwAiACMA
IwAjACQAJAAkACQAIwAhACMAIwAkACUAJQAmACUAJAAjACIAIgAiACIAIgAiACIAIgAi
ACIAIgAhACEAIQAhACEAIQAfAB0AHQAdAB0AGwAbABsAGwAcABwAHAAbABkAGAAXABgA
GAAYABgAFQAVABUAFQAWABYAFQAUABUAFgAXABgAFgAVABQAFAASABIAEgASABIAEgAT
ABMAFAAUABQAFAATABMAEgASABEAEAAQABAAEgARABEAEQARABIAFAAWABYAFQAUABMA
EwATABMAFAATABMAEwATABUAFQAUABQAEQARABIAEgATABIAEQAQABEAEQASABIAEQAS
ABIAEQASABIAEgASABAAEQATABMAEgASABIAEwASABIAEQAQABEAEQARABEAEwATABMA
EgAQABEAEQARABEAEQARABEADwAPAA8ADwAOAA4ADgAOAA4ADgANAAwADAALAA8AEQAT
ABUAFwAaABsAGwAZABkAGwAcABwAHAAdAB4AIAAgAB8AHgAbABcAEgANAAkABgAEAAMA
///+//z/+P/5//j/+P/6//z//P/8//z//v/+/wAAAQADAAUABwAIAAYABwAHAAkACgAK
AAoACgAIAAgACAAIAAkACQAJAAkADAAMAAwADAAKAAsADAAPAA8AEQAUABQAEQANAA0A
CQAFAP//9f/o/9L/s/+W/3//av9S/0P/Nv8t/y7/Mf87/03/X/90/4X/lf+m/7P/vv/H
/87/1P/Z/+H/6P/t//H/9f/6//7/AQADAAQAAwADAAYACAAJAAoACgAJAAkACwALAAsA
CwALAAsADAANAAsACwALAAwACwAJAAcABgAHAAgACAAIAAYABwAHAAcABwAHAAcACAAH
AAcABgAGAAYABgAGAAYABwAHAAcACQAIAAcABgAFAAUABAADAAMABAAIAAsADQANAA0A
DAALAAwADAAMAAwACwAJAAsACwANAA0ADAAMAA4ADgAOAA4ADQAMAAsACgAMAAwADAAM
AAoACgAJAAkACQAJAAkACQAKAAkACgALAAoABwAGAAUABQAGAAYABgAGAAUABQAFAAMA
AgABAAAAAgADAAQABQADAAIAAAD+//7//v/+//7/////////AAD8//r/+P/2//r//P//
/wEAAgACAAIAAgACAAEA///+/wAAAAABAAIABAADAAMAAwAAAAAAAQACAAMAAwADAAMA
BQAFAAUABgAGAAUABAADAAMAAwACAAIAAwADAAQABAADAAIAAQAAAAAAAQADAAQABAAE
AAMAAQAAAAAAAAAAAAIAAwAFAAUAAwACAAEAAQABAAIAAgACAAEAAQABAAEA////////
/v///wEAAgADAAUABQAFAAUABwAHAAQAAgACAAIAAgACAAIAAwADAAYABwAIAAkACwAO
AA8ADwARABEAEwAUABQAFAAVABYAFgAWABUAFAAQAA0ACQAFAAAA/P/5//f/9f/0//L/
7v/s/+r/6f/q/+z/7P/s/+z/7f/u//H/8//y//P/9P/0//L/8//z//X/9P/0//T/9P/0
//T/9P/0//X/9f/1//X/9P/0//T/9P/y//P/+P/7//3/+//6//r/9//1/+//6//p/+P/
2f/O/7z/pf+S/4f/fv9w/13/Sv85/zL/M/85/0H/Tf9g/3P/gf+Q/5//rv+1/7r/wv/J
/9H/2P/f/+P/5f/m/+r/6//r/+z/8f/1//j/+v/7//r/+v/5//n/+f/5//n/+f/3//f/
+P/5//f/9f/z//L/9P/z//L/8v/w//D/7//u/+3/7f/s/+v/6//r/+v/7P/q/+n/5//m
/+P/4v/h/+D/4P/h/+L/5f/p/+v/7f/v//H/8v/z//X/9//6//z//f/+/////////wAA
AAAAAAAA///9/////////////v/+//3//P/7//r/+v/6//r/+v/7//z//f/+//7//v/9
//3///////////8BAP///////wEA////////AQACAAIAAgADAAMABAAFAAYABgAGAAYA
BwAHAAcABwAIAAgABwAGAAYABgAGAAYAAwADAAMABAACAAIAAgACAAEAAAAAAP//AAAA
AAAAAAD+//3/+//6//f/9v/2//b/9v/1//X/9f/2//b/9//4//n/+f/5//n/+f/5//n/
+v/9//3//f/9//v/+//6//r/+f/5//r/+v/6//r/+v/6//r/+//9//7///8AAAAA///+
//7//v/+//3//f/+//3/+v/6//r/+//5//r/+v/6//3//f/9//3/+//7//v/+v/6//v/
+//7//v/+//7//v//f/8//r/+v/6//r//P/8//3//f/+////AAABAAUACAAJAAkACQAJ
AAsADAAKAAoACwAMAAwADAALAAoACQAHAAQAAQD+//z/+//7//v/+v/4//T/8f/w//D/
8v/w//D/8P/w//X/9v/5//v//v///wAAAAD+//////8BAAIAAgACAAIAAgACAAIAAgAD
AAMAAwADAAMAAgABAAAACAAJAAwACwALAA0ADgAMAAkABwADAP//+f/x/+n/3P/G/63/
mP+N/4D/av9Z/0z/P/86/0H/Sf9T/2P/dP+F/5X/pP+x/7z/xf/O/9b/3f/l/+z/8f/1
//n/+v/8////AQAEAAcACAAKAAsACwAMAAwACwALAAsACwALAAsACgAJAAkACQAKAAsA
DAAOAA8ADwAPABAAEQASABIAEgATABUAFgAXABUAFQAVABYAFwAXABYAFgAUABQAFAAU
ABIAEQAQABEAEQAPAA0ACwAIAAYABAADAAAAAgADAAMAAwADAAIAAQABAAAA///+//7/
/f8AAAEAAAD///3//P/6//r/+v/6//r/+v/6//r//P/8//z//P///wAAAAABAAEAAQAB
AAEAAgABAAIAAwAGAAUABgAHAAcACAAIAAgACgAJAAkACQAIAAgACAAIAAkACQAJAAkA
CwAMAAwADAAKAAoACgAKAAsACwALAAwACwAKAAkACAAGAAYABwAHAAQABAAEAAQAAwAD
AAIAAgABAAAAAAAAAP7//f/9//3/+v/6//v//P/7//v/+//7//n/+f/5//r/+f/5//n/
+f/3//f/9v/2//b/9//5//r/+//6//n/+P/5//n/+v/6//3//v/+//3//f/+////AAAC
AAMABQAFAAQABAAEAAUABwAIAAgACAAJAAkACQAJAAsACwALAAoACgALAAsACwALAAsA
CwALAAkACgAKAAoACgAKAAoACgALAAsADAANAA4ADwATABYAFwAXABYAFQAWABYAFwAY
ABoAHAAcABwAGwAaABYAEwAPAAsABwAEAAIAAQD9//z/+v/2//X/9P/0//b/+P/4//j/
+P/9//7/AQADAAcACQALAAwACgALAAsADQAQABAAEAAQABEAEgATABQAFwAXABcAFwAa
ABoAGgAaABoAGwAeAB8AIQAjACQAJAAjACMAHwAbABUADwAFAPj/5P/F/6r/l/+G/3D/
X/9S/0n/SP9N/1X/Y/93/4r/m/+p/7j/xf/Q/9n/5P/s//H/9//+/wUABwALABAAEgAT
ABkAGAAXABcAGgAcAB0AHgAeAB0AHQAbABsAGwAbAB4AHwAhACMAIwAjACMAJAAhAB8A
HQAcABsAGgAYABYAFQAVABQAEwARABEAEQASABUAFQAUABQAFQAWABcAGAAZABkAGQAb
ABwAGwAaABkAGwAaABkAGQAXABoAHAAdAB4AHwAfAB8AIAAgACAAIAAfAB0AHwAfAB8A
HwAeAB4AHgAeAB4AHgAcABwAHAAcAB4AHgAeAB4AHAAcABsAGwAZABkAGQAZABkAFwAX
ABcAFQATABMAEwAUABYAFwAYABYAFQAVABUAFAAUABQAFAATABMAEwATABIAEgARABAA
EAAQABAAEAARABEAEQASABIAEgASABIAEgASABMAEwASABIAEgASABMAEwASABIAEgAS
ABMAFAAUABMAEwATABMAFAAWABgAFgAVABQAEwAUABUAFgAYABcAFwAXABcAFQAVABQA
FAATABMAFAAUABQAFAAUABQAFQAVABYAFgAWABYAFQATABMAFAAVABYAFQAVABYAFQAS
ABIAEgATABMAFAAUABQAFQAVABUAFQATABMAEwASABQAFQAVABUAEwATABMAEwAVABUA
FQAVABYAFAASABIAFAAUABQAFAAUABIAEgATABMAFAAVABYAFwAZABwAHQAdABsAGwAd
AB4AHwAgACIAJAAiACIAIQAgAB0AGQAUAA8ADQAKAAgABwADAAIAAAD8//v/+v/6//z/
/f/+////AAABAAIABQAHAAkACwANAA4ADAANAA0ADwAOAA4ADgAOAA4ADgAOAA4ADwAP
AA8ADwAQABAAEAAQABQAEwASABUAFwAZABwAGgAZABcAFQARAAkAAwD7/+7/2P+5/5z/
h/9y/17/Tf9A/zP/NP87/0P/Uf9l/3j/h/+X/6j/tf/A/8n/0v/a/+P/6//w//X/+f/9
/wAAAgAFAAcACgALAAsADgAQABEAFAAUABMAEwATABMAEwATABMAEwAUABUAFQAVABUA
FgAUABMAEgASABIAEgARABAAEAARABEAEQARABEAEQASABMAEwASABIAEgASABIAEgAR
ABEAEQATABMAEwATABMAFQAUABMAEwARABQAFgAXABYAFwAXABcAGAAYABgAGAAZABcA
GQAZABsAGwAaABoAHAAcABwAHAAbABoAGQAYABkAGgAbABwAGgAaABkAGQAYABcAFgAV
ABYAFQAWABcAFQATABMAEwATABQAFAAUABYAFQAVABUAFAAUABQAFAARABEAEQARABIA
EgARABAAEAAQABAAEAAPAA8ADwAQABIAEgASABIAEgASABMAEwASABIAEgASABQAFQAV
ABYAFwAWABYAFgAVABMAEgARABMAFAAWABgAFwAVABMAEQATABUAFwAaABoAGQAYABcA
FQAVABQAFAAVABUAFgAWABQAEgAQAA4ACwALAAwADAANAA4ADgANAAwADAAMAAwADgAP
ABEAEQAOAAwACgAJAAkACgAKAAoACwALAAsACwAKAAkACAAGAAcACQAKAAsACwALAAsA
CwANAA0ADQANAAoACgAKAAwADAAMAAwADgAOAA8ADwAPAA8ADwAPAA4AEAAQAA8AEQAR
ABMAFAATABIAEgASABAAEAAPAA4ADgALAAcAAwD9//r/+P/3//P/8v/w/+z/6f/o/+j/
6v/s/+z/7P/s/+3/7v/x//P/8v/z//T/9P/0//X/9f/3//b/9v/2//b/+P/4//j/+P/3
//f/9//3//r/+v/6//r/9v/1//j/+f/3//f/+P/6//v/+f/3//P/6//j/9v/0v/C/63/
mv+J/4D/dP9h/0z/Pf8y/y//M/87/0X/Vv9p/3f/hv+T/57/p/+w/7j/v//F/8z/0//Z
/93/4P/i/+P/5f/o/+n/6f/s/+7/7//w//D/7//v//D/8f/y//P/8//z//T/9f/0//P/
8v/y//L/8f/w//D/8//0//T/9P/0//X/9f/1//f/9//3//j/+//7//r/+v/5//j/9//2
//f/9//3//n/+f/5//n/+f/5//j/9//3//f/+v/8//3//v////////8BAAIAAwAEAAMA
AQADAAMAAwADAAIAAgAAAAAAAAAAAAMABAAFAAYABgAGAAYABgAGAAYABQAFAAUABQAF
AAUABwAFAAUABQADAAEAAQABAP//AAAAAAAAAgABAAEAAQD+//7//v/+//v/+//7//v/
/P/8//v/+v/6//r/+v/6//f/9//3//j/+P/4//j/+P/6//r/+//7//r/+v/6//r/+//7
//r/+v/5//j/+P/4//j/9//3//f/9v/2//f/+P/7//v/+//7//n/+f/5//r/+f/5//n/
+f/3//f/9v/2//b/9//5//r/9//2//X/9P/1//X/9v/2//f/+P/4//f/9P/0//T/9P/y
//P/9f/1//X/9v/3//n/9//4//j/+P/3//f/9//3//X/9f/1//T/9P/1//X/9f/1//X/
9f/1//X/9f/1//X/+P/2//b/9v/2//T/9P/1//X/9P/1//b/9//5//z//f/9//////8B
AAIAAgACAAMABAACAAIAAQAAAAAA/f/5//X/8//w/+7/7f/r/+r/6P/k/+P/4v/i/+T/
4v/i/+L/4v/n/+j/6//t/+z/7f/u/+7/7P/t/+3/7//w//D/8P/w//D/8P/w//D/7//v
/+//7//y//L/8v/y//D/8f/0//X/9f/1//j/+P/3//H/7//r/+P/3f/X/8r/tP+Z/4T/
df9m/1T/Q/80/yf/Iv8n/y//Of9F/1r/b/9//47/m/+k/6n/rv+6/8X/yf/M/9P/2f/b
/97/4P/j/+f/6v/p/+r/7P/t/+3/7v/u/+3/7f/v/+//7//v/+//7//w//H/7//v/+//
8P/y//H/8P/w//D/8P/v/+7/7P/t/+3/7f/s/+v/6v/q/+v/6//q/+r/7P/s/+z/7P/v
//H/8//3//v/+//7//v//P/8//z//f/9/wAAAgADAAYABwAHAAcACgAKAAoACgAJAAcA
CQAJAAoACwALAAwACgAKAAoACgAJAAgABwAGAAUABAADAAIAAQAAAP7//f/+////AAAB
AP7/+//6//n/+//5//n/+f/3//j/+P/4//b/9f/1//X/9v/2//b/9v/4//n/+v/7////
AAAAAAAAAgACAAIAAgADAAMAAwAEAAYABgAGAAYAAwACAAIAAQADAAQABQAGAAcABwAG
AAYABwAGAAYABgAIAAcABwAHAAUABAAEAAQABwAHAAcABwAJAAkACQAKAAkACQAJAAkA
CwALAAoACgAIAAcABwAGAAYABgAGAAYABwAHAAgACAAIAAgABwAFAAUABgAHAAgABwAH
AAgABwAEAAQABAAFAAcACAAIAAgACAAHAAYABQAFAAUABQAEAAQABQAFAAUABQAFAAUA
BQADAAMAAwADAAQABAAEAAQABQAFAAUABQAEAAMAAwAEAAYABgAHAAgACwANAA8AEAAQ
ABEAEgASABMAFAAUABMAFQATABEADwANAAwACwALAAQAAAD+//r/+f/4//f/9f/y//H/
8P/x//D/8P/w//D/8f/y//P/+P/7//z//f/+//z//P/8//z//f/+////AAAAAAAAAAAA
AAAAAAAAAAAA/v/+//7//v8AAAAAAAAAAAIABAAGAAgABwAGAAUABAD+//r/9v/y/+r/
4v/a/w==
         </WaveFormData>
      </LeadData>
      <LeadData>
         <LeadByteCountTotal>10000</LeadByteCountTotal>
         <LeadTimeOffset>0</LeadTimeOffset>
         <LeadSampleCountTotal>5000</LeadSampleCountTotal>
         <LeadAmplitudeUnitsPerBit>4.88</LeadAmplitudeUnitsPerBit>
         <LeadAmplitudeUnits>��V</LeadAmplitudeUnits>
         <LeadHighLimit>2147483647</LeadHighLimit>
         <LeadLowLimit>268435456</LeadLowLimit>
         <LeadID>V2</LeadID>
         <LeadOffsetFirstSample>0</LeadOffsetFirstSample>
         <FirstSampleBaseline>0</FirstSampleBaseline>
         <LeadSampleSize>2</LeadSampleSize>
         <LeadOff>FALSE</LeadOff>
         <BaselineSway>FALSE</BaselineSway>
         <ExcessiveACNoise>FALSE</ExcessiveACNoise>
         <MuscleNoise>FALSE</MuscleNoise>
         <LeadDataCRC32>2279784021</LeadDataCRC32>
         <WaveFormData>
BgAGAAYABgAGAAQABwAIAAoADwAZACYANABIAGMAgwCjAMIA6AASAToBVAFSASUB0QBy
AA4Aov83/+n+vv6r/qj+sf6//tv+/P4c/zT/Sf9g/3X/hv+V/6L/q/+3/8X/zv/X/9z/
5f/u//X/+P/7//7/AQACAAMABQAGAAcACQAKAAsADAANAAsADAAMAAwACwALAAwADAAO
AA4ADgAPAA8AEAAQABAAEgASABQAFAAVABUAFQAWABUAFQAUABQAFAAUABYAFgAUABYA
FgAWABYAFwAYABgAFgAYABoAGgAdAB4AIAAhACIAIwAkACUAJgAmACcAJwAoACkALAAu
AC4ALgAtACwALQAuAC0ALgAuACwALAArACsAKgAoACYAIwAhACEAIAAdABwAGwAZABcA
FgAVABUAFwAXABYAFgAVABUAFQAWABcAGgAbABwAGwAaABkAFwAZABkAFwAXABcAFwAW
ABUAFgAWABUAEgASABIAEgARABEAEQARABEAEwATABQAFgAUABUAFwAYABcAFwAYABkA
GgAcAB4AHwAiACMAJAAlACQAJQAmACcAKgArACwALQAtAC4ALwAvAC8ALwAvADAAMAAw
ADAAMAAyADIAMQAxADEAMQAvAC4AKwAqACkAKQAqACoAKQAnACcAJgAlACUAJAAjACIA
IQAgAB8AHwAeABwAHAAcABsAHQAdABwAGgAYABgAGAAYABoAGQAZABkAGQAZABgAGAAW
ABYAFgAUABYAEwAUABQAFAAUABQAFAAUABQAFAAXABcAGAAYABcAFwAYABkAGQAZABwA
HAAbABsAGwAbABsAGwAbABwAGgAYABcAFQAXABYAFgAWABcAFgAUABQAEgASABIAEwAT
ABEADwAPABAAEAASABIAEgAQAA8ADQAPAA4ADQANAAwADAALAAsADQANAA0ADQAPAA8A
EAAQAA8ADgANAAwADAAPABAAFAAbACUANABGAF4AfQCfAMMA6gAQATYBUgFaAT4B+wCZ
ADAAxv9a///+xf6q/qH+pv63/s/+8f4S/yr/QP9X/27/f/+K/5f/pP+x/7//y//S/9n/
3v/l/+r/7//y//f//P///wAAAQABAAIAAwAFAAYABwAIAAkACQAKAAoACgAHAAcACAAI
AAoACgAKAAsACwAMAAwADAAOAA4AEAAQABMAEwATABQAFQAXABgAGgAYABgAGgAaABoA
HAAcABwAHgAfACAAIAAeACAAIgAiACUAJgAoACkAKgArACwALQAtAC4AMAAxADMAMwA1
ADYANQA2ADYANgA0ADQAMgAyADAALgAuAC0AKwAqACgAJgAnACUAJQAkACEAIAAfAB0A
HQAcABsAGwAbABsAGgAaABkAGQAZABoAGAAaABoAGgAcABwAHAAbABsAGwAZABkAGQAZ
ABgAFwAVABQAEgAOABAAEAAQAA8ADQANAA0ADQAOAA0ADQAOAA4ADwARABIAEwATABQA
FQAWABgAGgAbABwAHQAeAB8AIAAhACIAIwAmACcAKAApACoAKgAqACkAJwAnACcAKAAo
ACgAKAAoACoAKgApACkAJwAnACUAJAAjACIAIQAhAB4AHgAdABsAGwAaABkAGQAWABUA
FAATABMAEwAUABQAEAAQABAADwAPAA8ADgAMAA4ADgAOAA4AEAAPAA8ADwAPAA8ADgAO
AAwADAAMAAoADAANAA4ADgAOAA4ADgAMAAwADAAMAA0ADQAOAA4ADgANAA0ADQANAA0A
EAAQAA8ADwAPAA8AEQARABEAEgAQAA4ADQALAAsACgAKAAoACQAIAAYABgAGAAYABgAH
AAUAAwABAAEAAgACAAQABAAEAAIAAQD//wEAAAD////////+//z/+//7//v/+//7//v/
+//8//z//P/8//z//P/+////AgAGAA0AFQAiADIASgBpAIsArwDQAPYAHgFAAUwBNAHv
AJEAJgC+/1T/+f65/pr+k/6Y/qf+v/7b/vz+FP8q/0P/Wv9r/3r/hf+O/5v/qf+1/77/
xf/K/8//1v/d/+L/5//q/+3/7v/v//H/8v/z//X/9v/3//j/+f/5//r/+v/6//n/+f/6
//r/+P/4//j/+f/5//r/+v/6//r/+v/8//z/////////AAAAAAEAAQACAAIAAgAEAAQA
BAAGAAYABgAEAAUABgAGAAgACgAMAAwADQAOABAAEQAUABUAFgAXABcAGAAaABsAGQAZ
ABsAHAAfACAAIAAgACAAIAAeAB4AHgAcABwAGwAZABgAFgAUABMAEQARABAADQAMAAsA
CQAJAAgABwAHAAkACQAIAAgACQAJAAkACgAJAAoACQAIAAgACAAIAAcABwAHAAUABQAH
AAcABgAFAAQABAADAAAAAAAAAAAA//////////////7//f/9//7//v///wEAAgABAAEA
AgADAAMABAAFAAUACAAJAAoACwAKAAsADAANAAwADQAOAA8AEQASABMAEwAVABUAFQAW
ABYAFgAWABYAFQAUABIAEQATABMAEQAQAA8ADgANAA0ADgAOAA0ACwAKAAoACgALAAgA
BwAGAAUABwAHAAgACAAEAAQABAADAAMAAwACAAAAAAAAAAAAAAAAAP/////////////+
//7//v/+//7//P/+//3/AAD+//7//v/+//z//P/8//z//f/9//7//v//////AAABAP//
//8CAAIAAwADAAMAAwAFAAUABQAGAAgABgAFAAMAAwACAAIAAgABAAAA/v/+//7//v/+
///////9//v/+//8//z//v/+/wAA/v/9//v/+f/4//f/9//6//r/+f/5//j/9//2//X/
9f/1//b/9v/3//j/+f/6//r/+f/6/wAABQAPABwALgBEAGMAhwCnAMoA7gAUATIBQAEm
Ad8AfwAUAK7/Sv/v/rH+lP6P/pj+qf6//t3++v4S/yj/Qf9a/23/ev+H/5L/nf+n/7H/
vP/F/8r/z//U/9n/3v/h/+T/5//o/+n/7f/u/+//8f/0//X/9v/3//f/+P/4//j/+f/5
//r/+v/6//r/+v/7//n/+v/6//r/+P/4//r/+v/7//v/+//8//r/+//7//z//P/8//7/
/v8AAAIAAgACAAAAAQACAAIAAwAGAAkACgALAAwADgAPAA4ADwAQABEAFQAWABgAGQAZ
ABkAGwAcAB8AIAAgACAAIgAiACAAIAAeABwAHAAbABkAGAAWABQAFAATABQAFAATABIA
EQAPABEAEAAPAA8ADwAPAA4ADgAPAA8ADwAQAA8AEAAPAA4ADgAOAA4ADQANAA0ACwAL
AAsACwAKAAkACAAIAAcABAADAAIAAQD//wEAAQABAAEAAAD/////AAD/////AAAAAAEA
AQACAAMAAwAEAAUABQAGAAcACAAJAAoACwAMAA0ADgAPABAAEQATABQAFQAVABcAFwAX
ABgAGAAYABgAGAAXABYAFAATABYAFwAWABYAFwAWABUAFQAUABQAEwARABAAEAAQABEA
EAAPAA4ADQAMAAsACwAKAAsADAANAA0ACwALAAoACAAKAAoACgAKAAgABwAHAAcABwAH
AAgACgAKAAcABgAFAAQABQAGAAcACAALAAsADAAMAA0ADQAOAA8ADgANAA8ADgAPAA8A
DwAPAA0ADQANAA4ADwAOAA4ADQALAAoACgAKAAsACgAIAAgABgAGAAYABwAHAAUAAwAD
AAIAAgAEAAQAAgAAAP///f/7//r/+f/5//j/+P/3//f/9f/1//X/9f/4//n/+//8//r/
+v/6//r//P/9//z/AAAFAA0AGAAqADwAUwBzAJUAtgDaAAIBJgE+AToBBwGtAEoA6P+A
/xv/0/6q/pf+mv6j/rH+zf7w/gz/Jv89/1b/af96/4P/jv+d/6v/t//A/8n/0P/X/9z/
4f/m/+n/7v/x//L/8//3//j/+f/7//7///8AAAEAAwAEAAQABAAFAAUABgAGAAYABgAG
AAcABwAIAAgACAAIAAgACgAKAAsACwALAAwADAANAA0ADgAMAAwADgAOAA4AEAAQABAA
EAARABIAEgAQABIAFAAUABMAFAAWABcAGAAZABoAGwAbABwAHgAfACAAIQAkACYAJwAo
ACgAKAAmACYAJAAkACYAJAAkACMAIQAgAB4AHAAbABkAGQAYABUAFAATABEAEQAQAA8A
DwAPAA8ADgAOAA0ADQANAA4ADgAQABAAEAAQABAAEAAPABEAEQAPAA8AEQARABAADwAM
AAwACwAIAAYABgAGAAUABwAHAAcABwAEAAMAAwAEAAYABwAJAAoADAANAA8AEQASABQA
FgAXABYAFwAYABkAHAAdAB4AHwAfAB8AHwAfACQAJgAoACkAKQApACkAKgAqACoAKgAq
ACgAKAAnACcAJwAnACUAJAAjACIAIQAhACAAIAAfAB0AHAAcABwAHQAeAB0AHAAbABkA
GQAaABoAFgAWABYAFQAXABcAFgAUABYAFgAWABYAFAATABMAEwATABIAFAAUABQAFAAT
ABIAEQAQABIAEwAVABYAFwAXABgAGQAZABkAHAAcABsAGwAbABsAGwAbABsAHAAcABoA
GQAXABcAFgAWABYAFQAUABIAEgASABIAEgATABUAEwARABEAEgASABQAFAATABAADgAL
AAkACAAHAAcACQAKAAoACwALAAsACwALAA0ADQAOAA4ADAAMAAwADAAKAAsAEAASABcA
JQA2AEoAYgCDAKcAywDuABIBOgFWAVgBOAH1AJkAOADQ/2L/Cf/X/r7+s/64/sX+2/75
/hj/MP9G/13/cv+D/47/mf+k/63/uf/D/8z/0//a/+H/6P/p/+z/8f/2//n/+v/7//3/
/v///wEAAAABAAIAAwABAAIAAgACAP////8AAAAA/v/+//7///8AAAIAAwAEAAIAAgAE
AAQABQAFAAUABgAEAAUABQAGAAQABAAGAAYABAAGAAYABgAHAAkACwAMAAwADgAQABAA
EQASABQAFQAUABUAFgAXABkAGgAcAB0AHAAbABwAHAAfACAAIAAgAB4AHgAcABwAGgAY
ABgAFwAUABIADwAMAAoABwAGAAQAAQAAAP///f/7//r/+f/5//f/9//2//b/+P/5//r/
/P/+/wAAAAAAAAIAAgACAAEAAQABAP///////////v/9//z//P/7//j/+P/4//j/9//3
//f/9//3//T/8//z//T/9v/3//n/+v/9//3//v//////AAABAAEAAwAFAAcACQAKAAsA
DAANAA4ADwAQABEAFQAWABcAFwAVABUAFQAWABcAGAAZABoAGgAaABkAGQAXABcAFQAU
ABUAFAATABMAEAAQAA8ADQAOAA4ADgAPAAwACwAKAAkACQAJAAoACgAIAAgACAAHAAYA
BQADAAAAAgACAAIAAgAAAP////////3/+//6//z//P/8//z//P/8//z//P/8//////8A
AAAAAQABAAIAAwABAAEABAAEAAUABQAFAAUAAwADAAMABAAGAAQAAwABAAAA/v/9//z/
+//6//j/+P/6//r/+v/7//n/9//1//X/9//4//v//P/8//r/+f/3//n/+P/3//f/9v/2
//X/9f/3//f/9//3//n/+f/6//r/+P/4//j/+P/4//v//v8EAA0AGwAuAEIAYACBAKMA
xwDuABgBPgFSAUYBEgG7AFUA6v+A/xz/0/6r/p7+n/6s/sH+2/73/hT/LP9C/1n/bv9/
/4r/k/+g/63/t//B/8r/0//a/+H/5v/p/+z/7//y//X/9v/3//f/+P/5//v//P/9//7/
//8BAAIAAgACAAEAAQACAAIAAgACAAIAAwADAAQABAAEAAYABgAIAAgACgALAAwADgAO
AA8ADwAQAA4ADgAQABAAEgAUABQAFAAUABUAFgAWABgAGgAcABwAGwAcAB4AHwAgACEA
IgAjACUAJgAoACkAKQApACsALAAvADAAMAAwAC8ALgArACoALAAqACoAKQAnACYAJAAi
ACEAHwAfAB4AHQAcABsAGQAXABYAFQAVABUAFQAUABQAFQAVABUAFgAUABYAFgAWABQA
FAAUABMAEwATABEAEQATABMAEgARABIAEgARAA4ADAAMAAwACwAJAAkACQAJAAgABwAH
AAgACAAJAAsADAALAAsADAANAA8AEAARABEAFAAVABYAFwAaABsAHAAdAB4AHwAgACEA
IQAiACMAIwAjACMAIwAkACYAJgAmACYAJAAkACMAIwAjACMAIQAgACAAIAAgACEAIAAg
AB8AHQAcABwAHAAdABoAGQAYABcAFwAXABgAGAAVABQAEwARABIAEwATABIAFAAUABQA
FAASABEAEQARABEAEQAQABAAEgASABIAEAAQABAAEAAQABAAEAAPAA4ADQAMABAAEQAT
ABQAFQAVABYAFwAVABUAGAAYABcAFwAXABcAFwAXABcAGAAYABYAFQATABMAEgASABIA
DwAOAAwADAAOAA4ADgAPAA8ADQALAAsACgAKAAwADAANAAwADAALAAoACAAGAAUACAAI
AAcABwAHAAcABwAHAAkACQAKAAoADAAMAAwADAAMAAsADgAUABsAJwA2AEoAYgCFAKkA
ywDyABgBPAFWAVQBKAHTAG0ABACc/zj/5/65/qj+qf60/sf+4f79/hj/Lv9E/13/cP+B
/4z/l/+g/63/t//B/8j/0f/c/+P/5v/r//D/8f/0//f/+P/5//n/+v/7//3//P/9//7/
/////wAAAAAAAAEAAQACAAIAAQAAAP////8BAAIAAgACAAAAAAACAAIAAQABAAEAAgAE
AAUABQAGAAYABgAIAAgACgAMAAwADAAMAA0ADgAOAA4AEAASABIAFAAWABkAGwAcAB0A
HgAfACEAIgAkACUAJwAnACkAKgApACoAKgAqACoAKgAoACgAKAAmACYAJQAjACIAIAAe
ABsAGQAZABgAFQAUABMAEQAUABQAFAAVABMAEwASABIAEQARABEAEgARABIAEQAQAA8A
DgANAAsADAANAAwADQAMAAsACQAHAAYABgAFAAIAAAAAAAAA///7//n/9//1//X/9f/2
//j/+v/7//3//v/8//v/+//7//v//P/9//3//v///wAAAQACAAMABAAFAAYABwAIAAkA
CwAMAA0ADQAPAA8ADwAQAA4ADgAOAA4ADgAOAA0ADQANAA0ACwAKAAsACgAJAAkABgAG
AAUAAwADAAIAAQABAAIAAQAAAP///v/9//3//P/8//z//P/7//3//f/8//r/+f/4//f/
9v/3//f/+P/5//n/+f/4//j/+v/6//j/9v/2//b/9v/2//b/9v/2//n/+f/6//r/+//7
//z//f//////AgACAP//////////AAABAAIABAAEAAIAAQD//////v/+//7//f/8//r/
+v/6//r/+v/7//n/9//1//X/+P/4//r/+v/7//r/+v/5//n/+P/3//f/+P/4//f/9//5
//n/+f/5//n/+f/6//r/+P/4//j/+P/4//v//v8EAAsAFQAiADYATgBrAIkAqQDSAPgA
HAE4AUABHAHNAGsABgCk/z7/5/61/qD+l/6a/qv+wf7f/v7+Gv8w/0v/ZP9x/3z/h/+S
/5//q/+3/8D/xf/M/9P/2v/b/97/4//o/+v/7P/t//H/8v/z//X/9P/1//b/9//5//r/
+v/6//f/9//4//j/+v/6//r/+//9//7//v/+//z//P/+//7//f/9//3//v/+//////8A
AP7//v8AAAAA/v8AAAAAAAACAAMABAAEAAQABgAIAAgACQAKAAwADQAMAA0ADgAPABIA
FAAXABkAGAAXABgAGAAbABwAHAAcABwAHAAaABoAGgAYABgAFwAVABQAEgAQAA8ADQAN
AAwABwAGAAUAAwABAAAA/////wEAAQAAAAAAAwADAAMABAAEAAYABgAGAAgACAAIAAcA
BgAFAAIAAQABAAEAAAD/////AAAAAP7/AAAAAAAA//8BAAEAAQABAAIAAQABAAIABAAF
AAcACAAHAAcACAAJAAsADAANAA0ADgAPABAAEQATABUAFwAZABwAHQAeAB8AHwAgACEA
IQAjACMAIwAkACYAJgAmACYAJAAkACMAIwAjACMAIQAgACEAIAAfAB8AHgAeAB0AGwAb
ABoAGQAZABgAFwAWABUAEwATABQAFAAQABAAEAAPAA0ADQAMAAoADAAMAAwADAAKAAkA
CQAJAAcABwAGAAYABgAGAAYABgAGAAYABAAEAAQABAAFAAUABgAGAAgACQALAA0ACwAL
AA4ADgALAAsACwALAA0ADQANAA4ADgAMAAsACQALAAoACgAKAAsACgAIAAgACAAIAAgA
CQAHAAUAAwADAAUABgAJAAoACgAIAAcABQAHAAYABQAFAAQABAADAAMABQAFAAUABQAE
AAMAAwACAAAAAAAAAAAABAAHAAoADAARAB8ALgBCAFwAfQChAMUA6gAOATABSAFKASQB
2QB9AB4AtP9G//P+x/6w/q3+tv7F/t/++/4a/zL/SP9f/3L/g/+Q/5v/pv+x/7//y//S
/9n/3v/j/+r/7//0//n//P///wAAAQABAAIAAwAFAAMAAwADAAMAAQACAAIAAgABAAEA
AgACAAIAAgACAAMAAQACAAIAAgACAAIABAAEAAQAAwACAAIAAgADAAMABAACAAIABAAE
AAIABAAEAAQABAAFAAYABgAEAAYACAAIAAcACAAKAAsADAANAA4ADwARABIAFAAVABcA
FwAZABoAGgAaABkAGAAaABoAGAAYABcAFAATABEADQAMAAoACAAHAAUABQAEAAEAAAD/
//3/+//6//n/+f/7//v/+v/6//n/+f/5//r/+v/8//z//P/7//r/+f/3//j/+f/4//n/
+//7//r/+f/4//j/9//0//b/9v/2//X/9P/z//L/8f/y//H/8f/y//L/8//1//b/9//3
//j/+f/5//r/+//7//3///8BAAMABAAFAAYABwAKAAsADAANAA4ADgAOAA0ADQANAA0A
DgAOAA4ADgAOAA4ADgANAA0ADQANAAsACgAJAAgABwAHAAYABgAFAAMAAwACAAEAAQAA
AP///v/9//z/+//7//r/+P/4//j/9//3//f/9v/0//T/9P/0//T/8v/x//H/8f/v/+//
7v/u/+7/7P/s/+z/7P/s/+z/7P/s/+z/7f/t/+7/7v/x//H/8v/z//H/8f/0//T/9f/1
//X/9f/3//f/9//4//b/9P/z//H/8f/w//D/8P/t/+z/6v/q/+z/7P/s/+3/7f/r/+n/
6f/q/+r/7P/s/+z/6v/p/+f/5//m/+X/5f/m/+b/5f/l/+X/5f/l/+X/5//n/+j/6P/q
/+r/6v/q/+j/6//u//L/+f8HABYAKABCAGUAiQCpAM4A9gAcATYBNgEMAbsAVQDs/4L/
HP/J/pn+hv6F/pD+o/69/tn+9v4K/yD/O/9O/13/bP95/4T/j/+Z/6X/rP+z/7r/v//G
/83/0P/R/9T/1//Y/9n/2//c/93/3//d/93/3f/d/97/4P/h/+L/4//j/+T/5P/i/+L/
4v/j/+P/5P/k/+T/5f/m/+n/6v/u/+//8P/y//X/9//4//r//f/+/wEAAgADAAYABwAI
AAoACwAMAAwADAAOABAAEAARABIAFAAVABgAGQAaABsAHwAgACIAIwAjACMAJQAmACcA
KAAoACgAJgAmACQAJAAkACIAIgAhACEAIAAeABwAGQAXABcAFgAVABQAEwARABEAEAAP
AA8ADwAPAA4ADgARABEAEQASABEAEgARABAADgAOAA4ADQANAA0ACwALAAkACQAIAAcA
BgAGAAUAAgAEAAQABAADAAIAAQAAAP///////wAAAgACAAMABQAGAAkACQAKAAsADgAQ
ABIAEwAWABcAGAAZABsAHQAfACEAIQAhACEAIQAjACQAJQAlACYAJwAoACoAKgAqACoA
KgAqACoAKQApACsAKwApACgAKQAoACcAJwAkACQAIwAhACAAIAAgACEAIAAfAB4AHQAc
ABsAGwAaABoAGgAaABkAGQAZABgAFgAWABYAFgAWABkAGQAaABsAGQAZABgAGAAaABoA
GgAYABoAFwAWABgAGAAaABoAGgAaABgAGAAYABgAFwAXABgAGAAZABkAGgAbABkAGQAc
ABwAHQAdAB0AHQAbABsAGwAcABoAGAAXABUAFQAUABQAFAARABAADgAOAA4ADgAOAA8A
DwANAAsACwAMAAwADgAOAA4ADAALAAkABwAGAAUABQAEAAQAAwADAAMAAwADAAMAAwAD
AAQABAACAAIAAgACAAYABwAGAAoAEQAdAC4AQABaAH0AnwC9AOAACAEuAUgBSgEkAdUA
cQAIAKD/Ov/l/rH+nv6d/qr+u/7V/vP+DP8i/zj/Uf9o/3f/hP+R/57/qf+z/73/yP/N
/9T/2//i/+X/6v/t/+7/8f/y//P/9//4//n/+//6//v//P/9//3//v/+//7//////wAA
AAAAAAAAAAABAP//AAAAAAAAAgACAAQABAADAAMAAwAEAAQABQAFAAYABAAEAAYABgAE
AAYABgAGAAgACQAKAAoACAAKAAwADAANAA4AEAARABQAFQAWABcAGQAaABwAHQAdAB0A
HwAgACEAIgAiACIAIgAiACAAIAAgAB4AHgAdABwAHAAbABoAGQAXABcAFgARABAADwAN
AA8ADgANAA0ADQANAAwADAANAA0ADQAOAA4AEAAQABAADgAOAA4ADQANAA0ACwALAAkA
CQAIAAcABgAGAAUAAgACAAIAAgABAAEAAQABAAEAAAD/////AAD/////AAAAAAEAAQAC
AAMAAwAEAAUABQAEAAUABgAHAAgACQAKAAsACQAJAAkACQAOABAAEgATABUAFQAVABYA
FQAUABMAEgAUABQAEwATABEAEQAPAA4ADwAOAA0ADQAMAAwACwAJAAgACAAIAAkACgAJ
AAgABwAGAAUABQAEAAAAAAAAAP////////7//P/8//z//P/8//z/+//7//v/+f/5//j/
+P/5//r/+//6//j/9//2//b/9v/2//b/+P/4//j/+P/3//f/+P/4//n/+f/6//v/+//7
//7//v/9//3//f/9//v/+//7//z//v/8//v/+f/3//b/9v/2//X/9P/y//L/8v/y//L/
8//z//H/7//v//L/8v/0//T/8//w/+7/6//t/+z/6//r/+r/6v/p/+n/6//r/+v/6//p
/+n/6v/q/+r/6v/q/+r/6v/r/+7/8v/z//n/CAAaADAASwBrAI0AsADWAAABIgE2ASgB
7QCRAC4Ayv9g//v+u/6a/on+iP6T/qf+w/7i/v7+Fv8r/0L/V/9m/3H/fv+H/5P/of+s
/7P/uv/B/8j/y//O/9H/1v/Z/9r/2//f/+D/4f/j/+X/5//p/+v/6v/q/+n/6P/p/+n/
6v/q/+z/7P/s/+3/7//w//D/8P/v/+7/7//u//H/8f/x//L/8v/z//P/9P/0//T/9v/2
//b/+P/4//j/+v/7//z//P/7//z//f/8//3//v8AAAEAAgADAAQABQAFAAYACAAJAAoA
CwAOABAAEAAQAA8ADgAMAAwACgAKAAwACgAKAAkABwAGAAQAAgADAAEAAQAAAP3//P/7
//n/+//6//n/+f/4//f/9f/0//X/9f/1//b/+P/6//r/+v/6//r/+v/5//v/+//5//n/
9//3//b/9f/2//b/9f/y//L/8v/y//H/7//v/+//7//w/+//7//w/+7/7//x//L/8f/x
//L/8//z//T/9f/1//b/9//4//n/+P/5//r/+//+////AAABAAEAAgADAAMAAwADAAMA
BAACAAIAAgACAAQABAADAAMAAQABAP///v////7//f/9//3//v/+//3/+v/4//b/9f/0
//P/8v/x//L/8//1//b/8v/y//L/8f/x//H/8P/u/+z/7P/s/+z/7P/r/+v/6//r/+v/
6v/q/+r/6v/q/+r/6v/q/+r/6v/q/+n/6P/n/+b/5f/l/+b/5v/o/+n/6//t/+v/6//u
/+7/7//v/+//7//v/+//7//w//D/7v/t/+v/6f/o/+j/6P/l/+T/4v/i/+P/5P/l/+f/
5v/j/+D/3//h/+L/5f/m/+X/4v/g/93/2//a/9n/2f/b/9z/3P/d/93/3f/d/93/3P/b
/9v/2v/a/9r/2v/a/9r/3f/i/+T/6//5/wgAGgA0AFUAdwCbAMAA6AAQASoBKAEAAbEA
SwDm/3z/Ev/B/pH+ev51/oD+kf6p/sn+5v4A/xb/L/9C/0//WP9n/3b/f/+J/5X/nv+j
/6r/sf+4/73/wv/F/8b/yf/K/8v/y//M/83/z//O/8//0P/R/8//0P/Q/9D/z//P/9D/
0P/S/9L/0v/T/9H/0v/S/9L/0P/Q/9L/0v/R/9H/0f/S/9T/1f/V/9b/1P/U/9b/1v/U
/9b/1v/W/9b/1//Y/9j/2P/a/9z/3P/b/9z/3v/f/+H/4//l/+f/5//o/+r/6//r/+v/
7f/u/+//8P/w//D/8P/w/+7/7v/u/+z/7P/r/+f/5v/k/+L/3//d/93/3P/c/9z/3P/b
/9r/2P/W/9X/1//X/9b/1v/X/9f/1//Y/9f/2P/X/9b/2P/Y/9j/1//Z/9n/1//X/9f/
1//W/9X/0v/S/9H/zv/O/87/zv/N/8//z//P/8//zP/L/8v/zP/O/8//0f/S/9H/0f/S
/9P/0//U/9X/1f/Y/9n/2v/b/9v/2//b/9v/3v/f/+D/4f/h/+L/4//j/+P/4//j/+T/
5P/k/+T/5P/i/+L/4f/h/+H/4f/f/97/2//a/9n/2f/Y/9j/1//V/9b/1v/W/9f/1f/T
/9H/z//P/8//0P/Q/87/zv/O/83/y//L/8r/yP/I/8j/yP/I/8j/x//H/8f/xf/F/8T/
xP/E/8T/xP/C/8L/w//E/8T/xv/G/8X/xf/C/8L/wv/C/8T/xP/E/8X/x//G/8b/x//J
/8n/yv/M/8r/y//L/8v/y//L/8v/y//L/8n/yP/H/8X/xf/F/8P/w//D/8L/wf/B/8H/
wf/C/8H/wP++/7z/u/+8/77/wP++/77/vv++/7z/uv+4/7b/tv+2/7b/tv+2/7b/tv+2
/7X/tP+z/7L/sP+w/7D/sP+y/7L/sv+y/7n/wP/H/87/5f/8/xMAKgBPAHIAlQC4AMkA
2gDrAA==
         </WaveFormData>
      </LeadData>
      <LeadData>
         <LeadByteCountTotal>10000</LeadByteCountTotal>
         <LeadTimeOffset>0</LeadTimeOffset>
         <LeadSampleCountTotal>5000</LeadSampleCountTotal>
         <LeadAmplitudeUnitsPerBit>4.88</LeadAmplitudeUnitsPerBit>
         <LeadAmplitudeUnits>��V</LeadAmplitudeUnits>
         <LeadHighLimit>2147483647</LeadHighLimit>
         <LeadLowLimit>268435456</LeadLowLimit>
         <LeadID>V3</LeadID>
         <LeadOffsetFirstSample>0</LeadOffsetFirstSample>
         <FirstSampleBaseline>0</FirstSampleBaseline>
         <LeadSampleSize>2</LeadSampleSize>
         <LeadOff>FALSE</LeadOff>
         <BaselineSway>FALSE</BaselineSway>
         <ExcessiveACNoise>FALSE</ExcessiveACNoise>
         <MuscleNoise>FALSE</MuscleNoise>
         <LeadDataCRC32>435365282</LeadDataCRC32>
         <WaveFormData>
+P/3//f/9//3//X/9//4//X/9v///wsAGAArAEAAVgBqAIIApADIAO0ADwETAeUAlQA+
AOf/kf9F/xL/9f7j/uH+3/7j/vH+DP8o/z7/S/9b/27/gv+R/5j/oP+r/7X/vv/F/8n/
0f/Y/9z/2//e/+D/4f/h/+X/4//j/+T/5f/m/+f/6P/p/+n/6v/q/+r/6//r/+v/6//r
/+v/7f/u/+7/7v/u/+//8P/x//L/9f/2//b/9v/2//T/9f/1//X/8//0//X/9f/z//X/
9f/1//X/9v/2//b/9v/3//j/9//5//v//v8AAAEAAgADAAQABAAEAAQABQAIAAkACQAM
AAoACgALAAwADAAMAA0ADgAOAA4ACQAJAAkACQAIAAgABgAFAAMAAQD+//3//P/7//n/
+P/4//f/9//5//v//f/8//v/+f/4//v//P/9//7//v/+/////////////v/+////AAAB
AAEAAAAAAP////8BAAEAAQD///3//v/+//7/AAAAAAEABAAFAAUABgAGAAUABgAHAAcA
CAALAA0ADgARABIAEwAUABMAFAAUABUAFwAZABkAGgAdAB0AHgAfACAAIAAgACAAIQAh
ACEAHwAhACAAIAAgACAAIAAgAB4AGwAbABoAGQAbABsAGwAZABkAGAAXABYAFQAVABUA
EwARABAADwAOAAwADAAMAAwADgAPABAAEQANAA0ADgAPAA0ACwALAAsADQANAAsACwAK
AAoACQAJAAsACQAIAAoACgAKAAoACgAJAAkACQALAAwADQAPAA4ADwAPABAAEgATABUA
FgAWABYAFgAXABcAGAAXABYAFgAVABUAFAAUABQAFQAWABYAFQAUABMAEgASABIAEgAS
ABAADQAMAAwADgAPAA8ACwAKAAcABQAIAAkACgAKAAcABwAHAAcABwAHAAcABwAJAAoA
CwAMAAsACwALAAsACwALAAwADQASABkAIwAyAEUAXgB6AJgAugDcAAABIQExARcB0wB5
ABgAv/91/z3/FP/7/u3+6/7z/gP/H/86/07/YP9z/4f/lv+i/6v/tv/C/83/1//c/+H/
5//r/+z/8P/z//b/+f/7//z/AQAAAP///////wEAAQABAAEAAwAEAAQABAACAAEAAAD/
/wIAAwAGAAgABgAGAAYABwAHAAcABwAJAAgACAAIAAgACgALAAsACwAJAAoACwALAA0A
DwAPAA8ADwAQABAAEAAQABEAEgARABAAEQATABQAFAAUABQAFAAVABYAFwAZABoAGwAb
AB4AHgAeAB8AIAAeAB4AHwAgAB4AHgAZABkAGAAZABkAGgAZABkAGAAXABQAEwASABEA
EAAQABEAEQARABEAEQARABIAEQAPAA4AEAAQABAAEAASABIAEwATABEAEQAQABAAEAAQ
ABAADwAMAAwACwALAA0ADQANAAsACwAMAAwADAAJAAgACAAKAAsACwAMAAwADQAOAA8A
DwAPABEAEgASABMAFAAVABYAGQAaABoAGwAdAB8AHwAgACAAHwAfAB8AHgAeAB4AHgAh
ACEAIQAfACEAIAAgACAAIAAgACAAHgAdAB0AHAAbABkAGQAZABcAGQAYABcAFgATABMA
EwARABIAEgASABIAEAAQABAAEAANAA0ADQANAA0ADQAOAA8ADwANAA0ADQAPAA8ADQAN
AA0ADAAKAAkACQANAA4ADAAMAAwADAAMAAsACwALAAsADAANAA8ADgAPAA8AEAASABMA
FQAWABQAFAAUABUAGAAaABoAGgAYABcAFwAWABcAFgAWABYAFgAVABQAEwASABIAEgAS
AA4ADAAJAAgACAAKAAsACwAHAAYAAwABAAMAAwADAAIAAQABAAEAAQD//////////wAA
AAAAAAAA/////////////wEABAAFAAoAEQAXACQANQBMAGIAfACYALgA2AD7AA0B+wC7
AGMABgCz/23/N/8S//n+7f7t/vP+//4V/y7/Qv9S/2f/e/+M/5j/of+o/7L/vf/H/87/
1f/X/9n/3P/i/+X/5v/q/+v/6//v/+3/7f/u/+//7//v/+//7//x//L/8v/y//P/8//z
//P/8f/x//P/9P/0//T/9P/1//X/9f/1//f/+v/6//r/+v/6//v/+//7//v//P/9//3/
/f/////////9//7//v/+/wEAAwAFAAUABAAFAAcACAAJAAoACwAMAA8AEAARABMAEwAT
ABIAFAAVABYAGAAaABgAGAAZABoAHAAcABcAFwAXABcAFgAWABMAEwASABEADwAPAA8A
DwAMAAwADQANAAsACwALAAsADQANAAwADAAMAAwADAAMAAwADAANAA0ACwALAAoACgAM
AAwADAALAAoACgAJAAkABwAHAAcABQAHAAgACAAIAAcABgAGAAgACQAJAAoACgALAAwA
DQANAA0ADwAQABAAEQASABMAFAATABQAFAAVABMAFQAVABYAGAAZABsAHQAeAB4AHgAe
AB0AHQAdABsAGwAaABoAGgAaABoAGgAYABcAFwAWABUAFQAVABUAEwAVABQAEwASAA8A
DwAPAA0ADgAOAA4ADgAMAAwADAAMAAkACQAJAAkABwAHAAgACQAHAAUABQAFAAcABwAF
AAUABgAGAAUABQAHAAcACAAGAAYABgAGAAYABQAFAAUABwAIAAkACwAMAA0ADQAOAAwA
DQAPABAAEgASABIAEwAUABYAFgAWABYAFQAVABQAFQAUABQAFAAWABUAFAATABEAEAAP
AA4ADgAMAAkACAAKAAwADQANAAsACgAHAAUABQAFAAUABAADAAMAAwADAAMAAwADAAMA
AwACAAEAAAAAAAEAAgADAAMAAwACAAUACAAPABcAJAAzAEoAZAB+AJQArgDKAOkA/QDp
AKkAVQD8/63/a/85/xL/+f7x/vf+Af8P/yP/Ov9K/1r/bf+D/5b/oP+n/7L/vP/F/8v/
0P/X/9v/3f/e/+D/4//o/+v/7f/u//P/8v/x//H/8f/x//H/8f/x//P/9P/0//T/9f/1
//X/9f/0//P/9P/0//X/9v/3//n/9v/1//T/9f/3//j/+f/6//r/+//7//v/+f/6//v/
+//9//////////3//v/+//7//f///wEAAQADAAUACAAKAAkACAAHAAYACQAKAAsADQAO
AA8ADwASABQAFAAVABYAFgAWABcAGAAaABoAFQAVABEAEQAQABAADQANAAwACwAJAAkA
CQAJAAgACAAJAAkABQAFAAUABQAHAAcABgAGAAYABgAGAAYABAAEAAUABQADAAMAAgAC
AAQABAAEAAMAAwAEAAQABQADAAEA///7//v//P/8//z//f/8//z//v/9//3//v/+////
AAABAAEAAgAFAAcACAAHAAYABQAEAAcACAAIAAkACQALAAsADAAOAA8AEQATABMAEgAR
ABAAEQARABEADwAOAAwACwAKAA0ADgAPAA4ADQANAAwACwAKAAkACAAFAAcABgAFAAQA
AQABAAEA///8//z//P/8//3//v///wAA/v/9//z/+//7//v//P/9//3/+//7//v/+f/5
//n/+//8//n/+P/3//b/9v/1//X/9f/5//r/+//9//7//////wAAAAABAAMABAAHAAgA
CQALAAwADgAOAA4ADAALAAsACgALAAoACgAKAAsACwALAAsACAAGAAQAAgABAAAA/v/+
//7/AAABAAEAAQAAAP3/+//5//n/+f/4//n/+f/5//n/+P/3//b/9f/4//r//P/+//z/
+//6//n//f/9//r/+f/6/wEADQAaACkAOgBQAGYAgACeAL4A3wD9AAEB0wCBACwA3f+P
/03/Iv8F//H+8f7x/vX+B/8i/zj/Sv9b/2//gv+O/5n/pv+u/7n/w//O/9X/3f/h/+L/
5v/p/+j/6v/r/+v/7//x//H/8v/z//P/8//z//P/9P/2//f/+P/5//n/+f/5//f/9//5
//r/+P/4//j/+f/6//v//P///////v/9//z/+v/7//v/+//8//7/AAABAAEAAwADAAMA
AgACAAEAAAABAAMABQAFAAUABQAGAAYABwAIAAkACgALAAwADQAPABIAEwATABYAGAAY
ABkAGgAYABgAGQAaABkAGAASABEADwAPAA4ADgALAAsACgAJAAgABwAGAAUAAgACAAMA
AwABAAEAAQABAAEAAQAAAAAAAgACAAIAAgAEAAQABQAFAAcABwAGAAYACAAIAAgABwAH
AAgACAAJAAUAAwABAP3///8CAAQABgAEAAIAAQACAAQABQAHAAgACQAKAAsACwALAA0A
DgAOAA0ADgAPABAAEwAUABQAFQAUABUAFAAUABcAGQAcAB8AHwAeAB0AHAAfAB8AHwAd
ABsAGgAaABoAGgAaABoAGAAXABcAFgAVABYAFwAYABcAFwAWABUAFAASABEAEAANAA4A
DgAOAA4ACgAIAAYABAAEAAUABgAHAAcABwAIAAkACQAHAAcABwADAAYABgAGAAYABgAF
AAMAAgABAAYACAAKAA0ADQANAAwADAANAA8AEgAUABIAEgASABMAFAAWABYAFgAXABcA
GAAYABUAFAAUABQAFgAVABQAEwAQABAAEAAQABAADgALAAoADAAOAA8ADwAMAAoABgAD
AAIAAQAAAP7///8BAAMABQADAAMAAwADAAIAAgACAAIAAQABAAEAAQD///3/AgAFAAYA
DwAhADQASQBiAIAAoADAAOIACgEpAS8BDwHJAG8AEAC3/2f/Lf8K//H+5f7j/un+9/4P
/yr/QP9S/2X/e/+I/5T/of+s/7b/vf/H/87/1f/Z/9//5P/m/+X/6v/u/+//7//z//X/
9f/2//f/9f/1//X/9f/3//j/+P/4//f/9//3//f/9f/1//f/+P/6//z//v8BAAAA///+
////AAAAAAAAAAABAAMABAAFAAQABAAEAAMAAwAFAAUABQAHAAgACAAIAAsADQAPAA8A
EAARABMAFAAUABQAFAAUABgAGgAcAB8AHQAdABwAHgAfACAAIgAkACQAJAAlACYAJgAm
ACEAIQAdAB0AHAAcABgAFwAVABMAEgARABAADwANAAwADAALAAcABwAHAAcACgALAAsA
DAAPABAAEQASABIAEgATABMAFQAVABQAFAATABIAEQAPABAAEAAPAA8ADgANAAwACQAL
AAwADAAMAAsACgAKAAwADwAPABAAEAASABQAFgAXABYAFwAXABYAFwAYABkAGgAdAB4A
HgAfACEAIwAjACQAJwAnACgAKQAnACYAJQAkACgAKQAqACkAKwAqACoAKgAoACgAKAAm
ACcAJwAmACUAIwAjACMAIQAiACIAIgAiAB8AHwAfAB0AHAAcABwAHAAcABwAHAAcABgA
FwAWABUAEwATABQAFQATABEAEQARAA0ADQALAAwADgAOAA4ADgAOAA0ADQANAA8AEAAR
ABMAEgATABMAFAASABMAFQAWABgAGAAYABkAGQAaABkAGAAZABkAGgAaABcAFgAWABYA
FgAVABQAEwAUABQAFAAUABEADgAKAAgACgAMAA0ADQANAAwACQAHAAkACQAJAAgABQAF
AAUABQAFAAUABQAFAAgACAAIAAgABwAHAAcABwAFAAUACAALABIAHQArADwATwBmAIAA
nAC8AOAABgEhARkB5QCTADUA2v+L/0v/Hf/+/u/+7f7x/v3+D/8l/zz/Tv9g/3P/if+W
/6D/p/+y/7r/w//L/9L/2f/d/+P/6P/o/+v/7v/w//H/8f/1//T/8//z//P/8//z//P/
8//1//b/9v/2//f/9//3//f/9//3//n/+v/6//r/+v/7//n/+f/5//v//v/+//7//v/+
//////////3//v//////AQADAAMAAwAFAAYABgAGAAUABwAJAAkACAAJAAsADAAOAA4A
DgAOABMAFAAVABcAFgAXABcAGgAcABwAHQAeAB0AHAAcABwAHAAcABcAFwAWABcAFwAY
ABYAFQATABEAEAAPAA4ADQAKAAoACwALAAcABwAHAAcACwALAAoACgAIAAgACAAIAAgA
CAAJAAkACQAJAAgACAAIAAgACAAHAAgACAAHAAcABQAFAAUAAwABAAIAAgACAAMAAgAC
AAQAAwADAAQABAAFAAYABwAHAAkACwAMAAwADQAOAA8AEAATABQAFAAVABUAFwAXABgA
FwAXABgAGQAaABoAGgAaABsAGwAbABkAGQAYABgAGAAYABgAGAAWABcAFwAWABUAFQAV
ABUAEwATABIAEQAQAA8ADwAPAA0ADAAMAAwADAAIAAgACAAIAAkACQAJAAkACQAJAAoA
CwAJAAcABwAHAAcABwAFAAUACAAIAAcABwAFAAQABgAGAAYABgAFAAMAAgABAAUACAAL
AA8AEAARABEAEgAQABEAEwAUABIAEgASABMAFAAWABYAFgAUABMAEwASABEAEAAQABAA
DgANAAwACwAMAAwADAAMAAwACgAHAAYABQAGAAYABQAGAAYABAADAAIAAQAAAP7/////
///////9//3//f/9/wAAAAAAAAAAAQABAAEAAQD/////AgAFAAgAEQAdACwAOwBQAGwA
iACkAMQA5gADAQcB2wCPADUA3v+T/1f/J/8G//X+8f73/gH/E/8p/z7/UP9i/3P/h/+W
/6D/p/+w/7r/w//J/9D/1//f/+H/5P/o/+v/6v/s/+3/7f/x/+//7//w//H/8//z//P/
8//x//L/8v/y//X/9f/1//X/9P/z//T/9P/2//b/9v/3//f/9//3//n/+f/4//f/9v/4
//n/+f/5//n/+v/7//v//P///wAAAQAAAAAA///+//3///8BAAEAAwAFAAgACgAIAAgA
CAAIAAwADgAQABMAFgAXABcAGgAZABgAGAAYABoAGgAbABwAGgAaABUAFQATABMAEgAS
ABIAEwATABMADwANAAsACQAKAAwADwARAA0ADQANAA0ADAALAAkACAALAAwADQAOAAwA
CgAJAAcACQAJAAgACAAGAAYABgAFAAMAAgAAAP//AQABAAEA///9//z/+v/4//j/+P/5
//z//v///wEAAgADAAQABQAFAAIAAwADAAIAAwAEAAUABgAJAAoACgALAAkACwALAAwA
DQANAA4ADwAQABAAEAAQABAADwAOAAsADQAMAAwADAAKAAoACgAIAAkACQAIAAcABQAF
AAUAAwACAAAA/v/8//7///8AAP///P/8//z//P/6//r/+v/6//v/+//7//v/9v/1//X/
9f/4//f/+P/5//f/9//1//X/9v/2//b/9P/0//T/9P/y//H/8f/x//b/+P/6//3//f/9
//z//P/7//v//P/8//7//v/+/////v8AAAAAAAACAAEAAQAAAP3//P/8//z//P/7//r/
+f/3//b/9f/0//T/8v/v/+7/7v/w//H/8f/v/+7/6//p/+v/6//r/+r/5//n/+f/5//m
/+X/5P/j/+X/5v/n/+j/5//n/+f/5//n/+n/6v/t//T//f8FABQAKQA+AFAAZACCAKQA
wgDfAO0AzwCJADEA3v+R/0//Hf/+/uv+4f7b/t/+6/7//hj/Lv9C/1n/bf96/4L/i/+U
/57/q/+1/7z/wf/F/83/0v/S/9H/0P/T/9X/1v/b/93/3f/e/9//3//f/9//3//i/+T/
5f/m/+f/5//n/+f/6f/p/+v/7P/q/+r/6v/r/+z/7f/u//H/8P/w//D/8P/u/+//7//v
/+//8P/x//H/8//1//X/9f/3//j/+P/4//f/+f/7//v//v///wEAAgABAAAA///+/wIA
BAAGAAkABwAHAAYACAAJAAoADAAOAA8AEAASABQAEQAQAAoACQAKAAsACwAMAAkABwAE
AAEAAAD///7//f/7//r/+v/5//r/+//8//3//f/9//z//P///wAAAQACAAAAAAABAAEA
//////7//v8AAAAAAAD///7//v/9//3//f/9//3/+//8//7///8AAP3//P/8//7/AAAB
AAMABAAEAAQABAADAAMABQAGAAYABQAGAAcACAALAAwADAANAA8AEQARABIAEQARABIA
EwAUABQAFAAUABcAFwAXABUAEwAQAA4ADAANAA4ADwAOAA8ADwAOAA0ADAALAAoABwAF
AAQAAwACAAMAAwADAAEAAgACAAIAAgD///7//f/8//r/+f/4//f/9v/3//n/+//5//f/
9//3//f/9//1//X/9v/4//b/9v/2//b/9//3//j/+f/4//j/+P/5//z//f/9//7/AAAB
AAMABAADAAIAAQABAAIABAAEAAQABAADAAMAAgADAAIAAgACAAAA///+//3//v/+//7/
/v/7//j/9P/y//T/9v/3//f/9P/y/+7/6//u/+//8P/w/+7/7f/s/+v/6//r/+v/6//s
/+z/7P/s/+v/6//r/+v/6//t//T/9//4////DQAgADcAUgBwAI4ArADMAO4ADQEPAecA
nQBHAO7/mf9L/xH/8P7b/tX+1f7d/u3+A/8c/zT/RP9T/2X/dv+G/5H/lv+g/63/t/+8
/8H/w//J/87/0v/V/9r/3v/f/9//4//g/9//3//f/9//3//f/9//4v/k/+X/5v/l/+X/
5f/l/+X/5f/n/+j/6P/o/+j/6f/r/+v/6//t//D/8P/w//D/7v/v/+//7//x//L/8//z
//P/9f/1//X/9f/2//b/9v/3//n/+//7//r/+//9//7///8AAAEAAgADAAQABQAHAAoA
CwALAA4ADAAMAA0ADgAQABAAEQASABEAEAAKAAkABwAHAAYABgADAAMAAgABAAAA///+
//3//P/8//3//f/9//3//f/9//7//f/7//r//f/+////AAD+//7////////////+//7/
//8AAAEAAQAAAAAA//////3//f/9//v/+f/6//r/+v/7//r/+v/8//7///8BAAIAAwAE
AAUABQAHAAkACgAKAA0ADgAPABAAEwAUABQAFQAWABkAGgAcABsAGwAcAB0AHgAeAB4A
HgAfAB8AHwAdAB8AHgAeAB4AHAAcABwAGgAbABsAGgAZABsAGwAbABkAFwAWABUAFAAV
ABUAFQATABIAEgASABIAEAAQABAAEAAPAA8ADwAPAA0ADQAOAA8ADgALAAoACQAJAAkA
BwAHAAYABgAEAAQABAAEAAYABQAFAAUABQAGAAcACQAMAA0ADQAOAAwADQAPABAAEgAS
ABIAEwAUABYAFgAWABQAEwATABIADwAOAA4ADgAOAA0ADAALAAwADAAMAAwADAAKAAcA
BgAEAAYABwAHAAUABAABAP///////////v//////////////////////AgACAAIAAgAD
AAMAAwADAAEAAwAEAAcADgAXACMAMgBFAFwAdACQAK4A0AD0ABUBGwHzAKUASQDu/5v/
Wf8n/wL/7/7p/u3++f4J/yH/OP9G/1j/b/+B/47/nP+n/7D/uv/B/8n/0P/V/9n/3f/g
/+b/6f/q/+z/7f/t//H/8f/x//L/8//w/+//7v/t//D/8v/z//T/9v/3//j/+f/3//f/
+f/6//j/+P/4//n/+f/5//n/+//8//z//P/8//7//////////f/+//////8BAAMAAwAD
AAUABgAGAAYABgAHAAgABwAGAAcACQAKAAwADAAMAAwAEQASABMAFQAWABcAFwAaABoA
GgAbABwAHAAcAB0AHgAcABwAFwAXABYAFwAXABgAFgAVABMAEQAPAA8ADwAPAA4ADgAP
AA8ADQANAA0ADQAPAA8ADgAOAA4ADgAOAA4ADgAOAA8ADwAPAA8ADgAOABAAEAAQAA8A
DgAOAA0ADQAPAA8ADwANAAsADAAMAAwADAAMAA0AEAAPAA8AEAAQAA8AEAARABEAEgAV
ABcAGAAXABgAGQAaAB0AHgAeAB8AHgAfAB4AHgAhACEAIgAjACQAJAAkACQAJAAjACIA
HwAhACAAIAAgACAAIAAgAB4AHwAfAB4AHQAbABsAGwAZABsAGgAZABgAFwAXABcAFQAW
ABYAFgAWABQAFAAUABQAEwATABMAEwAPAA8AEAARABIAEQASABMAEwATABEAEQASABIA
EQARABEADwAOABAAEAASABIAEgASABAADwAPAA8AEQASABMAFQAWABcAFwAYABgAGQAb
ABwAHgAeAB4AHwAgACIAIgAiACEAHwAeABwAHQAcABwAHAAaABkAGAAXABYAFgAWABYA
FQAUABIAEgARABIAEgARABEAEAANAAsACwALAAsACgAJAAkACQAJAAkACQAJAAkACgAK
AAoACgAJAAkACQAJAAsACwAMAA8AFAAdACcANgBHAF4AdgCOAKgAxgDoAAcBDwHpAKEA
SQDy/6X/Y/8z/xD//f75/v3+B/8Z/zH/Qv9U/2b/ef+N/5z/pv+x/7z/xP/J/9H/2P/d
/+H/5f/q/+7/8f/0//T/9f/1//n/+f/5//r/+//9//3//f/9//z//P/7//r//f/9//3/
/f//////AQACAAAAAAAAAAEA////////AQAEAAQABAAEAAQABQAFAAUABwAIAAkACQAH
AAkACQAJAAkACgAKAAoADQAPABEAEQAPAA8AEAAQABEAEgATABQAFwAYABkAGwAcAB0A
HQAgAB4AHgAfACAAIQAiACQAJgAkACQAHwAfAB0AHQAcABwAHQAdABwAGwAWABUAFAAT
ABAAEAARABEAEAARABIAEwAVABUAFAAUABIAEgASABIAEAAQABEAEQATABMAEgASABAA
DgAMAAkACgAKAAkACQAJAAkACQAHAAYABgAFAAQABQAEAAQABgAFAAUABgAGAAkACgAL
AAsACQALAAwADAALAAwADQAOAA0ADgAOAA8ADgAPAA4ADgARABMAFgAZABsAHAAdAB4A
HAAbABoAFwAZABgAGAAYABYAFgAWABQAEQARABAADwAPAA8ADwANAA8ADgANAAwADgAP
ABAADwALAAoACQAIAAQABAAEAAQABQAFAAUABQADAAMABAAFAAUAAwADAAMAAgABAP7/
/f///wAAAAABAAcABQACAAAAAAAAAAAAAQABAAIAAwADAAQABQAHAAgACQAJAAoACwAN
ABAAEgAQABAAEAARABIAFAAUABQAFgAVABUAFAASABAADwAOABAADwAOAA0ACgAKAAoA
CgAKAAgABQAEAAQABgAHAAcABAACAP7/+//7//v/+//6//f/9//3//f/+P/5//r/+//6
//r/+v/6//f/9//3//f/+f/5//7/AQAAAAMADQAaACsAQABYAHQAjgCsAMwA7wAJAQEB
yQB3ACAAzf97/zv/Ev/3/uX+4f7j/u/+Bf8e/zL/Rv9Z/2v/ev+E/5H/nv+k/6v/t//C
/8f/y//T/9j/2v/Z/97/4P/h/+H/5f/k/+P/4//j/+T/5f/m/+f/5//o/+j/6P/o/+f/
5v/l/+X/5f/n/+j/6f/q/+v/7f/s/+v/6v/r/+z/7P/s/+z/7v/v/+//7//t/+7/7//v
/+//8f/x//H/8//0//T/9P/y//P/9P/z//L/8//1//b/+f/6//v//P/9//z/+//7////
AQACAAYABAAEAAUABgADAAIAAgACAAQABAD///////////7//v/9//3//P/7//j/9//2
//X/9v/2//f/9//0//P/8v/x//H/8f/w//D/8f/y//P/9P/0//T/9f/1//f/9//2//b/
9v/2//b/9f/0//T/8//z//X/9f/1//P/8f/y//L/8v/y//L/8//2//f/9//4//j/+f/6
//v/+//7//3//v/+//3//v///wAA//8AAAAAAQACAAUABgAIAAkACQAKAAsADAAMAAwA
DAAKAAkACAAFAAcABgAGAAYABQAEAAMAAAD//////v/9/wAAAQACAAEA/v/8//r/+P/1
//X/9f/z//T/9v/4//r/9v/2//b/9v/3//f/9//3//T/8//z//P/8//x//H/8f/z//P/
8f/x//D/8v/1//f/9v/0//L/8P/u/+7/7f/t/+3/7f/u/+//8f/z//X/9v/4//j/+f/7
//z//P/8//z//f/+/wAAAAAAAAAA//////7/+//6//r/+v/6//n/+P/3//j/+P/4//j/
9P/y/+//7v/w//L/8//z//H/8P/t/+v/6P/n/+b/5P/l/+f/6f/r/+v/6//r/+v/6f/o
/+f/5v/n/+f/5//n/+f/6f/u/+//8v/9/w0AHgAxAEgAYgCAAKAAxADqAAkBCQHhAJUA
OQDe/4v/Q/8R/+7+1/7N/s/+1/7p/gH/Gv8u/0L/V/9p/3T/fv+P/5r/oP+n/7P/uv+/
/8P/x//K/9D/1f/Y/9j/2f/Z/93/3f/d/97/3//f/9//3//f/+H/4v/i/+L/4//j/+P/
4//l/+X/5//o/+b/5v/m/+f/5//n/+f/6f/q/+r/6v/q/+v/7f/u/+//7//w//H/8f/x
//P/8//z//P/9P/0//T/9//5//v/+//6//v//f/+//7//v/+//7/AwAEAAUABwAGAAcA
BwAKAAwADAANAA4ADgAOAA8AEAAOAA4ACQAJAAUABQAEAAQAAAD///3/+//8//3//v//
//v/+v/6//n/+f/5//n/+f/7//v/+v/6//j/+P/4//j/+P/4//n/+f/6//v/+//8//z/
/P/8//v/+P/4//f/9//3//f/9//1//X/9v/2//b/9f/0//T/9v/3//f/+P/4//v//P/9
//3/+//9//7//v8BAAIAAwAEAAQABAADAAMABQAHAAcACAALAAsADAANAAwADAAMAAwA
DQANAA0ACwALAAoACgAKAAoACgAKAAgABQAFAAQAAwACAAEAAAD9/////v/9//z/+f/5
//n/9//4//j/+P/4//b/9v/2//b/9f/1//X/9f/z//P/9P/1//P/8f/x//H/8//z//H/
8f/w//D/7//v/+3/7f/u/+7/7f/t/+3/7f/r/+v/7P/s/+7/8P/y//P/8//z//T/9v/4
//j/+v/7//z//P/8//z//f/9//3//f////7//f/9//v/+//6//n/+f/4//f/9v/1//T/
9P/0//P/8P/s/+j/6f/o/+r/7v/s/+z/7P/s/+r/6P/m/+T/5P/k/+T/5P/k/+T/5P/k
/+L/4v/i/+L/4P/g/+D/4P/i/+L/4v/i/+f/7P/x//b/BwAYACkAOgBWAHIAjgCqAL0A
zgDfAA==
         </WaveFormData>
      </LeadData>
      <LeadData>
         <LeadByteCountTotal>10000</LeadByteCountTotal>
         <LeadTimeOffset>0</LeadTimeOffset>
         <LeadSampleCountTotal>5000</LeadSampleCountTotal>
         <LeadAmplitudeUnitsPerBit>4.88</LeadAmplitudeUnitsPerBit>
         <LeadAmplitudeUnits>��V</LeadAmplitudeUnits>
         <LeadHighLimit>2147483647</LeadHighLimit>
         <LeadLowLimit>268435456</LeadLowLimit>
         <LeadID>V4</LeadID>
         <LeadOffsetFirstSample>0</LeadOffsetFirstSample>
         <FirstSampleBaseline>0</FirstSampleBaseline>
         <LeadSampleSize>2</LeadSampleSize>
         <LeadOff>FALSE</LeadOff>
         <BaselineSway>FALSE</BaselineSway>
         <ExcessiveACNoise>FALSE</ExcessiveACNoise>
         <MuscleNoise>FALSE</MuscleNoise>
         <LeadDataCRC32>4057499443</LeadDataCRC32>
         <WaveFormData>
9v/1//X/9v/2//X/9f/1//L/8v/4////DAAcAC8AQABSAGkAhQCnAMwA7QD7AOQAsQBw
AC4A6P+t/4T/b/9k/13/Vf9Q/1b/Zf93/4X/iP+P/5v/qv+2/7j/u//D/8n/z//U/9j/
3f/l/+f/5//n/+j/6f/s/+z/6//q/+n/6P/q/+z/7f/u/+3/7v/u/+7/7P/s/+z/7P/u
/+7/7v/v/+//8P/w/+7/7//v//D/8f/0//X/9f/1//T/9P/z//L/8P/w//D/8P/x//L/
8//z//T/9P/0//X/8//0//T/9P/4//z//v8AAAIAAgACAAMAAgADAAMABQAEAAcACAAK
AAsADQANAA0ADQAOAA8AEAAQABAADwANAA8ADgAOAA0ADAAMAAwACwAIAAcABgAGAAMA
AgABAAEAAwAFAAYABwAEAAQABAAEAAUABwAIAAkACgAKAAsACwAJAAgABwAGAAgACQAJ
AAgABwAHAAcABwAFAAUABQAEAAIAAgACAAIABAADAAMABAAGAAYACAAIAAYABwAHAAcA
CAAKAA0ADwAQABEAEgASABIAEwAUABQAFQAWABYAFgAaABoAGgAaAB0AHQAdAB4AHgAe
AB4AHQAdABwAHAAbAB0AHQAdABwAGgAYABcAFQAWABYAGAAYABgAFgAUABQAFAAUABQA
FAASABEADwANAAwADAAMAAwADAANAA4ADwANAAwACwAKAAoACgAKAAkACwAKAAoACgAK
AAoACgAKAAgACAAIAAgACAAIAAgACgAJAAkACQAIAAoACwAMAA4ADgAPAA8ADwAPABIA
EwATABQAFAAUABIAFAAVABUAEwASABIAEgAUABUAFgAXABcAFwAWABYAEwATABMAEwAS
AA8ADAALAAsADAAMAAsACQAFAAIA//8CAAMAAwAEAAIAAQABAAEA//////////8AAAEA
AwAEAAMAAwAEAAQABQADAAMABAAEAAgAEQAcAC4AQQBWAHAAjwCxAM8A8gAHAQMB2gCZ
AFAACgDO/6P/iP9x/2D/V/9V/1z/av97/4f/kf+c/6v/s/+6/8D/xv/N/9X/2//f/+D/
5P/n/+f/6f/p/+v/7//x//X/9v/0//T/9P/0//f/+P/4//j/+f/6//r/+v/3//b/9f/0
//f/+P/5//v/+f/6//r/+P/6//n/+f/5//j/+f/5//n/+f/6//r/+v/4//j/+P/4//n/
+v/7//v//v/+//7////9//7//v/+////AgADAAQABgAGAAYABwAKAAsACwANAA4AEQAS
ABQAFQAXABcAFwAXABgAGQAaABkAGAAWABMAFQAUABQAEwAUABQAFAATABIAEQAQABAA
EAAQABAAEQARABEAEAAPAA4ADgAOAA4ADAANAA0ADQAOAA4ADwAPAAwADAAMAAwADQAN
AAwACgAJAAkACQAJAAsACwALAAoACQAKAAsADAALAAkACAAIAAgACAAKAAoACgALAAsA
CwALAAwADgAPAA4ADwAQABAAEgATABQAFAAXABgAGAAYABgAGAAYABgAFwAXABcAGAAa
ABoAGgAZABkAGAAYABcAGQAZABkAGAAVABQAFAATABIAEgAUABQAEgAQAA4ADgAMAAwA
DAAMAA0ADQAMAAsACAAIAAgACAAHAAcABwAHAAgACAAIAAgACAAIAAgABwAJAAgACAAI
AAcABgAFAAQABAAIAAoACAAIAAgACAAGAAUABQAFAAQABgAHAAgACAAIAAkACQALAAsA
DgAPAA8AEAAQABAAEAASABMAEwATABIAEgASABMAEwATABMAEwATABIAEgARABEAEQAR
AA4ACwAIAAcABwAIAAgABwAEAAEA///9///////+//7//v/9//3//f/7//v/+//7//3/
/f/+//7/+//7//z//P/9//3///8AAAIABAAJABIAIgAxAEIAWABzAJEArwDQAOcA5QDA
AIMAPgD8/8b/n/+G/3P/Zv9h/1//YP9s/3n/hf+N/5r/p/+x/7r/vv/C/8f/zf/T/9n/
3P/c/93/3//j/+X/5//m/+f/6v/q/+z/7P/s/+z/7//w//D/8P/v//D/8P/w//D/8P/w
//D/8P/w//D/8f/v//D/8P/u/+7/7f/t/+3/7v/v/+//7//v//D/8P/w//L/8v/y//L/
8f/y//P/8//y//L/8v/z//X/9v/2//b/9f/4//n/+v/+//7//v///wAAAQABAAMAAwAF
AAUABgAJAAsACwALAAsADAANAA4AEAAQAA8ADQALAAoACgAJAAgACAAIAAcACAAHAAYA
BgAFAAQAAwADAAMAAwACAAEAAQACAAMABAACAAMAAwADAAIAAgADAAMAAgACAAIAAgAF
AAUABAACAAEAAQABAAEA/////////v/9//7///8AAP7//f/9//7/AAAAAAIAAgACAAMA
AwADAAEAAgAEAAUABgAHAAgACAAIAAkACgAKAAoACgAJAAgADAAMAAwADAAPAA8ADwAQ
ABAAEAAQAA8ADgAMAAsACQALAAsACwAKAAkACAAIAAcABAAEAAYABgAIAAYABAAEAAIA
AgACAAIAAwADAAIAAQAAAAAAAAAAAP3//f/9//3//P/8//z//P/8//z//P/7//3//P/8
//z//P/8//z//P/8//z//P/8//z//P/8//z/+//7//v//P/+////AAAAAAAAAQABAAEA
AQAEAAUABQAGAAYABgAIAAoACwALAAsACgAKAAoACwALAAsACwANAA0ADAAMAAkACQAJ
AAkACAAFAAIAAQADAAQABAADAAIA///9//v/+f/5//j/+P/6//n/+f/5//n/+f/5//n/
9v/1//X/9P/0//X/9//4//n/9//3//r/+v/8/wMADAAYACkAQABUAGkAgwCdALgAzwDN
AKgAbwAuAPL/wP+d/4L/bf9i/2H/Y/9m/3D/ff+J/5H/nP+p/7X/vv/A/8T/y//P/9P/
1//c/97/3f/d/93/3//h/+X/5//r/+z/7P/s/+z/7P/s/+z/6//q/+3/7v/u/+7/8P/w
//D/8P/u/+7/7v/v//D/8v/z//L/8f/v/+7/7f/u/+//7//v//H/8v/y//L/8P/w//D/
8P/x//L/8//z//b/9v/2//f/9v/2//X/9P/4//z//v8AAP///v/9//3/AAABAAEAAwAE
AAcACAAKAAsADQANAA0ADQAOAA8AEAARABIAEgARABEAEAAQAA8ACwAKAAkABwAJAAkA
CQAKAAoACgAKAAsACgAJAAcABQAGAAYABgAGAAYABwAHAAcABAAEAAUABQAEAAQABAAE
AAUABQAEAAIAAwAFAAcACQAFAAMAAQD+//7//v/+//7//////wAAAgACAAIABAAEAAIA
AwADAAMABAAGAAkACwAKAAkACAAGAAgACQAKAAoADQAOAA4ADgASABIAEgASABEAEQAR
ABIAFAAUABQAEwAQAA4ADQALAA0ADwARABIAEQAQABAADwANAAwADQAMAA0ADAALAAwA
CgAKAAoACgAGAAUAAwABAAIABAAGAAgABQAFAAUABQAGAAYABgAGAAQABAAEAAMABQAE
AAIABAAIAAYABAACAAAAAgABAAEAAQAEAAYABwAIAAwADAANAA0ADAALAA0ADQANAA4A
DgAOABAAEgATABMAEQAQABAAEAANAA0ADQANABEAEwAUABYAEQAPAA0ACwAMAAkABgAF
AAcACAAIAAcACAAFAAMAAQAAAP///f/8//7//f/9//3//P/7//r/+f/9////AgAEAAAA
//////7/AQABAP///P/8/wAACQAWACIALwBAAFQAawCFAKMAwgDfAOkA0ACZAFYAGADe
/6v/jv97/27/af9j/17/Zv93/4P/jf+U/5//q/+0/7z/wv/H/83/0//X/9z/4v/l/+X/
5//p/+f/6v/r/+7/7v/w//D/8P/w//P/9P/0//T/9f/2//b/9v/4//j/+P/4//b/9v/2
//f/9f/2//b/9P/2//f/+f/7//n/+f/4//f/9f/2//b/9v/5//r/+//8//v//P/9//3/
/f/8//v/+//8//7///8AAAAAAgACAAIABgAGAAYABwAGAAcABwAJAAoADQAOABAAEgAV
ABYAFwAXABgAGQAaABkAGAAWABMAEwASABIAEQAQABAAEAAPABAADwAOAA4ADQAMAAsA
CwAJAAkACAAHAAcACAAJAAoACQAJAAgABwAHAAgACgALAAoACgAKAAoACwALAAoACAAK
AAsADAANAAkABwAFAAIAAwAEAAUABgAEAAMAAwAEAAgACAAKAAoADAANAA0ADQAPABAA
EgATABIAEwAUABQAFgAXABgAGAAWABYAFQAUABoAHAAeACAAIAAfAB4AHgAfACAAIQAh
AB8AHgAeAB0AHQAdAB0AHAAZABgAGAAXABkAGgAdAB4AHAAaABgAGAAVABQAEwASABIA
EwATABMADwAOAA0ADAANAA0ADQANAA0ADgAPABAADgAOAA4ADQALAA4AEAAQABAAEAAN
AAsACgAJAA0AEAASABQAFQAUABQAEwAUABUAGQAbABsAHAAcABwAGgAcAB0AHQAdABwA
HAAcABsAGwAbABsAHQAdABwAHAAbABsAGwAbABoAFwAUABMAFQAWABYAFQATAA8ADAAJ
AAcABwAGAAYABwAHAAgACQAJAAkACQAJAAkACQAKAAoACQAJAAoACgAHAAUACQAIAAYA
DgAdACwAPABRAGwAigCpAMkA7wAQASEBEwHoAKUAWAAQANL/qf+O/3n/av9h/1//YP9s
/3v/h/+R/57/q/+z/7r/xP/K/83/0//Z/93/4P/k/+n/6//r/+v/7f/v//H/9f/2//j/
+P/4//j/9//4//j/+P/5//r/+v/6//r/+v/6//r/+P/4//j/+f/6//z//f/8//z/+//7
//v/+v/7//v/+//9//7//v/+//3//P/7//r/+f/6//v/+//+//7//v///wEAAgACAAIA
BQAIAAkACgAKAAoACgALAA4ADwAPABEADwARABEAEgAUABcAGAAZABsAHAAdAB4AHAAc
ABsAGQAZABgAGAAXABMAEgARAA8ADgANAAwADAALAAoACQAJAAgABwAFAAMABQAGAAcA
CAALAA0ADgAPAA4ADgAPAA8ADAAMAAwADAALAAsACgAIAAkACQAJAAkACAAHAAYABAAE
AAQABAAEAAQAAwADAAQABAAEAAYABgAHAAkACgALAAoACgALAAsADAANAA4ADgAPABEA
EwAUABUAFgAWABYAGQAaABsAHAAaABkAGAAYABkAGgAbABsAHQAcABwAGwAaABkAGAAW
ABYAFgAXABcAFQAUABUAFAAUABIAEAAQABAAEAAQABAADQANAAwACwAMAAwADAAMAAoA
CQAIAAcACAAIAAgACAAIAAgACAAHAAUABAAEAAQABgAGAAYABgAGAAUABQAFAAYACAAJ
AAoACgAKAAsACwALAAsADgAPAA8AEAAQABAADwAQABAADwASABIAEwAUABIAEQAQAA8A
EQARABAAEAARABEAEQARAA8ACwAHAAUABQAGAAYABQAEAAEA///9//7//////wAA/v/9
//3//f/9//3//f/9//////8AAAAA/f/9//7//v/7//3//f8AAAQACgAVACQANABDAFgA
dACPALEA1wD0APsA4QCqAGUAHADe/67/j/94/2f/YP9d/1//Zv9y/3//if+R/57/rf+3
/7z/wP/G/8n/z//T/9n/3P/g/+P/5f/l/+f/6f/o/+n/7P/s/+r/6v/q/+r/7f/u/+7/
7v/v//D/8P/w//D/8P/w//D/8P/w//D/8f/x//L/8v/w//D/7//v/+//8v/z//P/8//x
//L/8v/y//L/8v/y//L/8//0//X/9f/4//j/+P/5//v//P/8//z/+//+////AAACAAIA
AgADAAQABQAFAAcABgAJAAoADAAPABEAEQARAA8AEAARABIAFAAUABMAEQATABIAEgAR
ABAAEAAQAA8AEAAPAA4ADgANAAwACwALAAkACQAIAAcABwAIAAkACgAIAAkACQAJAAgA
CAAJAAkACgAKAAoACgAJAAkACAAGAAcABwAHAAcABgAFAAQAAgAAAAAAAAAAAAAA////
/wAAAAAAAAIAAgACAAMAAwADAAEAAgAEAAUABgAHAAgACAAJAAsADQAOAA0ADgAOAA4A
EAAQABAAEAAQAA8ADgAOAA8AEAARABEADwAOAA4ADQANAA0ADQAMAA0ADAAMAAsACgAK
AAwADAAMAAoACAAIAAYABgAGAAYABQAFAAQAAwABAAAA///+//7///8AAAEAAgACAAIA
AgAAAAAAAAD//wEAAAAAAAAAAAAAAAAAAAD+//7//v/+//7//v/9//v/+v/5//z/AAAD
AAYABgAGAAcABwAHAAcACgALAAkACgAKAAoACgAMAA0ADQALAAoACgAKAAsACwALAAsA
CQAJAAgACAAJAAkACQAJAAgABQACAAEAAAAAAP///f/9//v/+v/5//f/9//2//b/+P/3
//f/9//1//X/9f/1//f/9//4//j/9//3//j/+P/3//X/9//6//r//v8HABIAHgAtAEQA
XgB3AJMAsQDQAN8AzQCcAFsAGADe/7L/kf96/2n/YP9h/2H/aP92/4H/i/+T/57/q/+1
/7r/vP/C/8f/y//P/9P/2P/c/9//3//h/+X/4//i/+P/5v/m/+j/6P/o/+j/6f/q/+r/
6v/p/+r/6v/q/+r/6v/q/+r/6f/o/+f/5//p/+r/6v/o/+r/6f/p/+n/6f/p/+j/5//p
/+r/6v/q/+j/6P/o/+j/6v/s/+7/7//v/+7/7f/t/+v/7P/s/+z/7//0//f/+v/5//j/
9//3//r/+//7//3/AAADAAQABgAEAAUABAADAAQABgAIAAoACAAIAAcABQAFAAQABAAD
AAUABgAHAAcAAwABAP///v8BAAIAAwAFAAMAAwACAAEA/v/+//7//v///wEAAgADAP//
/v/+//3//P/8//z//P///////v/8//r/+f/4//f/9//3//f/9v/y//L/8v/y//L/8f/x
//L/9v/2//j/+P/5//v//P/9//v/+v/6//n/+v/7//z//P/9////AQACAAIAAgABAAAA
BAAEAAQABAAFAAUABQAGAAQABAAEAAMAAwACAAIAAQD////////+//7//v///////v/+
/wAAAAD9//r/9//2//f/+P/5//r/+f/5//j/9//0//T/9P/0//X/9f/1//X/8//y//H/
8P/z//T/9f/1//P/8v/y//L/8v/0//T/8v/y//L/8v/w/+//7//v//P/9v/4//r/+v/6
//v/+//6//n/+//7//3//v/+//7//P/+//////8AAAAAAQACAAEAAQABAAEA//////7/
/v/7//v/+//7//v/+f/3//f/9//4//j/9//0//H/7//t/+7/7//v//D/7v/t/+3/7f/s
/+v/6v/p/+v/6//s/+z/7f/t/+7/7v/p/+n/6f/s//D/9v/9/woAHAAtADoASgBnAIUA
oQC+ANEAxQCaAFkAGADe/67/if92/2n/Xv9T/03/UP9Y/2f/d/+B/5D/nf+j/6r/rv+y
/7f/vf/F/8v/zv/S/9f/2f/Z/9n/1f/Y/9n/3P/c/9//4P/h/+L/4f/i/+L/4v/j/+T/
5P/k/+T/5P/k/+T/5v/m/+b/5//m/+b/5f/i/+P/4//k/+X/5P/l/+X/5f/j/+T/5P/k
/+b/5v/m/+b/6f/q/+v/6//s/+z/7P/t/+3/7v/u/+7/8f/0//X/9v/3//b/9f/1//f/
+f/6//3/+//9//3//v8AAAMABAAFAAYACAAKAAwACwAKAAgABQAGAAYABwAHAAMAAgAB
AP//AAD///7//v/7//r/+f/5//r/+//7//v/+//8//3//v/+//////////z//P/9//3/
/v/+//7//v8BAAEAAAD+//z/+//6//n/+f/5//n/+P/3//j/+f/6//r/+f/5//r//f/+
/wEAAgAAAAEAAQABAAEAAgAEAAUABAAFAAYABgAHAAkACwAMAA8AEAAQABAAEgASABIA
EgAVABUAFQAWABgAGAAYABcAFQASABAADQAOAA8AEAAQABEAEAAQAA8ADQAMAA0ADAAM
AAoACAAIAAYABgAGAAYABgAHAAcABwAEAAQABAAEAAIAAQAAAP////8AAAEAAgAAAAAA
AAD//////v/+//7//v/+//7//v/+//7//////wAAAQD//wAAAAAAAAQABAAFAAUABgAH
AAsADQAMAAwACwAKAAwADgAPAA8ADwAOAA4ADgANAA0ADQANAA0ADQAMAAwACwALAAsA
CwAIAAUAAgABAAIABAAFAAUAAwD///z/+f/6//v/+//8//v/+f/4//f/9//3//f/9//3
//f/+P/4//b/9f/1//T/9//5////AAAAAAQADQAeADAARQBgAH4AmQC3ANkA+gAHAfMA
xgCFAEAA+v++/5X/fP9p/2D/W/9V/1r/Zv91/4H/i/+U/5//qf+0/7z/vP/B/8v/0//V
/9j/2P/Z/93/4f/j/+f/6v/r/+7/7v/t/+z/6//q/+n/6v/q/+r/7v/w//H/8v/w//D/
8P/w/+7/7v/u/+//7//w//D/7v/w/+//7//v//L/8//z//P/8v/y//H/8P/y//L/8v/y
//X/9v/3//f/9v/2//b/9//5//r/+v/6//v//v///wAAAgACAAIAAwAEAAUABQAHAAgA
CwAMAA4ADQAPAA8ADwARABIAEwAUABMAEgAQAA0ACwAKAAoACQAKAAoACgAJAAgABwAG
AAYABgAGAAYABwAHAAcABgAFAAIAAgACAAIAAwAFAAYABwAEAAQABQAFAAQABAAEAAQA
BwAHAAYABAADAAMAAwADAAEAAQABAAAA/P/8//z//P/8//v/+//8/wAAAAACAAIAAgAD
AAMAAwADAAQABgAHAAgACQAKAAoADAANAA4ADgAQABIAEwAUABUAFAATABIAFQAVABUA
FgAWABYAFgAVABUAFAAUABMAEwATABMAEgAPAA4ADgANAA4ADgAQABAADwAMAAkACAAG
AAYABgAGAAcABwAGAAUABAAEAAQABAADAAMAAwADAAAAAAAAAAAAAAAAAAAA//////7/
/v/+//7//P/8//z//P/8//7//f/9//3//v8AAAEAAgAEAAQABQAFAAUABQAIAAkACwAM
AAwADAAMAA4ADwAPAA8ADgAOAA4ACwALAAsACwALAAsACgAKAAkACQAJAAkACAAFAAIA
AQABAAIAAgABAAAA/f/7//n/+f/5//j/+P/6//n/+f/5//n/+f/5//n/+//7//z//P/7
//v//P/8//v/+//9//7/AAAIABEAHAAsAD0AUgBqAIUAowDHAOoA+QDpALgAdQAuAOz/
uP+V/3r/af9e/13/Xf9k/3D/ff+F/4//nP+n/7H/uv/A/8b/yf/P/9X/2f/c/97/3//h
/+X/5//n/+j/6f/s/+z/7v/u/+7/7v/s/+z/6//q/+7/8P/x//L/8//0//X/9v/1//T/
8//z//P/9P/0//L/8v/x//H/8f/y//P/8//z//X/9v/2//b/9P/0//T/9P/1//b/9//3
//j/+P/4//n/9//4//j/+P/5//z//f/+/wAAAAAAAAEAAwAFAAYACQAIAAsADAAOAA8A
EQARABEAEwAUABUAFgAVABQAEgAPABAAEAARABEADgAOAA4ADQAMAAsACgAKAAoACgAK
AAsACQAJAAgABwAHAAgACQAKAAgACQAJAAkACAAIAAkACQAIAAgACAAIAAcABwAGAAQA
BQAFAAUABQAFAAUABQAEAAIAAgACAAIAAwADAAQABgAHAAYABwAGAAQABQAFAAUABwAI
AAoACwAKAAsADAAMAA0ADwARABIAEAAQAA8ADgARABIAEwAUABcAFwAXABgAFwAWABUA
EwATABIAEgARABEAEQARABAAEQAQABAADwANAAwADQAMAA4ADAAKAAoACgAKAAoACgAJ
AAkACAAHAAYABgAGAAYABQAFAAUABQACAAIAAgACAAMABAAFAAUABQAEAAQABAAEAAQA
BAAEAAQAAgACAAIAAgACAAIAAgACAAAA////////AAACAAMABAAIAAgACQAJAAcABwAK
AAsADQAOAA4ADgAOABAAEQARABEAEAAQABAADwAPAA8ADwANAA0ADAAMAAsACwALAAsA
CwAJAAcABwAGAAYABQADAAQAAQD///3//f/9//z//P/8//v/+//7//v/+//7//v/+//7
//z//P/5//n/+v/6//3/+//7//z/AAAGAA8AGAAmADcASgBeAHcAkwCxANAA4QDTAKYA
ZwAkAOj/uv+X/37/a/9k/2P/Y/9s/3j/gf+J/5P/oP+t/7f/vv/E/8r/zf/R/9X/2f/c
/97/4f/j/+X/5//p/+j/6f/s/+z/7P/s/+z/7P/v//D/8P/w//D/8P/v/+7/8P/w//D/
8P/y//L/8v/z//H/8v/y//D/7v/t/+3/7f/v//H/8v/z//L/8v/x//D/8v/y//L/8v/1
//b/9//3//f/9v/1//X/9//6//z//v/9//7//f/8//z//P/8//3/AQADAAQABwAGAAkA
CgAMAAwADQAMAAsADQAQABMAFgAWABYAFQATABEAEAAQAA8ADwAQABEAEQAOAA0ADAAM
AAkACAAHAAcACAAJAAkACQAJAAoACwAMAAsACwAKAAkACAAIAAkACQALAAwADQAOAAwA
CQAFAAAAAAABAAIAAwAEAAUABgAGAAIAAgACAAIABAADAAMABAAFAAQABQAEAAYABwAH
AAcABgAGAAcABwAIAAkACgAKAAoACwAMAAwADAAMAAsACgAOAA4ADgAOABAAEQASABQA
EQAQAA8ADQAOAA4ADwAPAA8ADwAPAA4ACwAKAAoACQAGAAYACAAIAAoACAAGAAYABwAI
AAkACgAIAAcABQADAAIAAgACAAIAAQABAAEAAQAAAAAAAAAAAAIAAgACAAEA/v/8//v/
+v/8//z//P/8/wQABAAAAP7//v/+//7//v/9//3//f/+/wAAAQACAAQABAAFAAUABwAH
AAoACwAIAAgABwAGAAgACgALAAsADQAMAAwADAAKAAkACAAHAAgACQAJAAoABwAHAAcA
BwAGAAMAAAD//wEAAgACAAEA/v/7//n/9//1//X/9P/0//L/8f/x//H/8v/z//T/9f/z
//P/9P/0//L/8f/x//D/8f/x//f/+P/2//j///8IABYAJwA8AFQAbwCLAKcAyADjAOkA
zACTAFAADgDQ/5//gv9v/17/Vf9T/1L/Xv9v/3n/g/+M/5n/of+o/67/tv+7/7//x//N
/87/0v/Z/93/2//d/+H/4v/j/+b/5v/k/+T/5P/k/+b/6P/p/+r/6f/q/+r/6v/o/+j/
6P/o/+b/5v/m/+f/6P/q/+v/6v/q/+n/6f/p/+j/6f/p/+n/6//s/+z/7P/s/+z/7P/s
/+v/7P/t/+3/7//w//H/8//y//L/8f/w/+//8v/z//T/+f/6//v//f/7//v/+v/7////
AwAFAAgACAAJAAgABwAEAAQABAAEAAcACAAIAAcABwAGAAYABQAEAAQABAADAAAA///+
//7/AAAAAAAAAQAAAP///f/7//z//P/8//z//v/////////+//7//////wAAAAAAAAAA
//////7//P/9//3//f/9//////////7/+v/6//r/+v/8//v/+//8//7//v8AAAAAAAAB
AAEAAQABAAIABAAFAAUABQAFAAQABgAHAAgACAAJAAoACgAKAAwADAAMAAwADwAPAA8A
EAANAAwACwAJAAsACgAKAAkABwAHAAcABgADAAIAAgABAAMABAAHAAgABwAEAAEAAAD8
//z//P/8//7//////////P/8//z//P/8//3//v////3//P/7//r/+P/4//j/9//5//j/
+P/4//b/+P/6//r/+v/5//j/9//2//b/9f/1//X/9f/2//b/9v/5//r//P/9//3//f8A
AAEA//8AAAAAAAAAAAIAAwADAAUABAAEAAQAAQABAAEAAQABAAEAAAAAAP//////////
/P/5//b/9f/3//j/+P/3//b/8//x/+//7v/t/+v/6v/t/+3/7v/v/+//7//v/+//7P/r
/+v/6v/p/+n/6v/q/+n/6//t/+7/7v/2/wMAEgAgADEASABkAIEAowDHAOYA8wDhAK4A
aQAkAOD/qv+F/2z/V/9K/0X/Qf9I/1j/Zf9x/33/iv+V/5v/oP+q/7L/sf+1/73/xf/G
/8j/y//N/9H/1f/X/9b/1//a/9r/2v/a/9r/2v/b/9z/3P/c/93/3v/e/97/3P/c/9z/
3P/e/97/3v/f/93/3v/e/9z/3P/b/9v/2//c/93/3f/d/9//4P/g/+D/4P/g/+D/4P/f
/+D/4f/h/+D/4P/g/+H/4//k/+T/5P/j/+b/5//o/+z/7P/s/+3/8P/x//H/8//y//X/
9v/4//n/+//7//v/+//8//3//v/+//7//f/7//n/+P/4//f/9f/0//P/8f/y//P/9P/2
//P/8v/x//H/8//z//L/8f/y//L/8v/y//H/8f/w/+//7P/s/+3/7f/t/+7/7//w//H/
8f/w/+7/7f/t/+3/7f/r/+v/6//q/+n/6v/r/+z/6//p/+j/6P/q/+r/7P/s/+7/7//v
/+//7//w//L/8//0//X/9v/2//X/9f/1//T/9//4//j/+P/6//r/+v/6//v/+//7//z/
/P/8//z/+//7//r/+v/5//v/+//7//r/+P/2//X/8//w//D/8v/y//T/8v/w//D/7P/s
/+z/7P/r/+v/6v/p/+n/6v/r/+z/6f/p/+n/6f/o/+j/6P/o/+b/5v/m/+X/5//m/+b/
5v/k/+T/5P/k/+T/5P/k/+T/5P/k/+T/5P/j/+P/4//i/+X/5v/o/+j/6P/o/+j/6f/s
/+z/7//v/+//7v/u/+//7v/v/+//7v/v//D/8f/y//H/8P/v/+7/8P/u/+7/7f/t/+3/
7P/s/+v/6f/n/+X/4P/f/+H/5P/j/+L/4f/g/97/3P/a/9j/2v/a/9r/2v/Y/9j/2P/Y
/9j/2P/Y/9j/1v/W/9b/1v/W/9b/1v/W/9n/3P/f/+L/7//8/wkAFgAvAEgAYQB6AIwA
ngCwAA==
         </WaveFormData>
      </LeadData>
      <LeadData>
         <LeadByteCountTotal>10000</LeadByteCountTotal>
         <LeadTimeOffset>0</LeadTimeOffset>
         <LeadSampleCountTotal>5000</LeadSampleCountTotal>
         <LeadAmplitudeUnitsPerBit>4.88</LeadAmplitudeUnitsPerBit>
         <LeadAmplitudeUnits>��V</LeadAmplitudeUnits>
         <LeadHighLimit>2147483647</LeadHighLimit>
         <LeadLowLimit>268435456</LeadLowLimit>
         <LeadID>V5</LeadID>
         <LeadOffsetFirstSample>0</LeadOffsetFirstSample>
         <FirstSampleBaseline>0</FirstSampleBaseline>
         <LeadSampleSize>2</LeadSampleSize>
         <LeadOff>FALSE</LeadOff>
         <BaselineSway>FALSE</BaselineSway>
         <ExcessiveACNoise>FALSE</ExcessiveACNoise>
         <MuscleNoise>FALSE</MuscleNoise>
         <LeadDataCRC32>4171947916</LeadDataCRC32>
         <WaveFormData>
9f/1//P/9f/1//T/9P/z/+//7//z//n/AgAQACAALgA/AFYAcQCQAK0AzwDhANoAtgCF
AE8AFwDm/8f/tv+r/6P/mf+P/5D/m/+o/7D/sv+1/7z/xP/O/9D/0P/T/9f/2v/c/93/
4f/l/+n/6f/n/+n/6v/r/+v/6f/p/+n/6//t/+3/7f/u/+z/7f/t/+3/7f/s/+v/6f/q
/+v/7P/u/+//7//t/+3/7v/u/+//8f/z//P/9P/0//T/8//y//H/7//v/+//7//v//H/
8f/y//P/8//z//P/8//z//P/9P/3//n/+//8//7//v/+////AAACAAMABAAFAAYABwAJ
AAoACgAKAAkACQALAAwADAAOAA8ADwAPABAAEAAQABAADgAOAA0ADAALAAwACwAJAAcA
BQAFAAcACgAKAAoACwAIAAgACAAJAAsACwALAAoACgAKAAoACgAIAAgABwAHAAkACQAJ
AAcACQAIAAgACAAIAAgABwAGAAQAAwADAAQABgAFAAUABgAFAAUABQAGAAYABwAHAAcA
CQAKAAoACwAPAA8AEAAQAA4AEQARABEAEQATABMAFAAUABQAFAAUABUAFgAXABgAGAAY
ABgAGAAYABcAFwAWABgAGAAYABcAFQAUABMAEQASABIAEwATABIAEQARABAADwAOAA4A
DgAMAAwADAAKAAsACwAMAAwADQANAA0ADQAMAAoACQAIAAgACQAJAAkACQAJAAcABwAH
AAgACAAIAAcABQAGAAYABgAGAAYABgAGAAYABgAHAAkACgAKAAwADQAOAA4ADgAOABAA
EQARABEAEQARABEAEgARABEAEQARABEAEQATABQAFQAWABcAGAAYABgAFgAVABUAFAAT
ABEADgANAAsACwALAAoABwAFAAMAAQABAAIAAwAEAAEAAQAAAAAA/v/+//7//v///wAA
AgADAAMAAQADAAMAAgACAAEAAQABAAMABwASACAAMABCAFsAeACXALQA0wDrAPEA3ACs
AHMAOQAHAOT/zf+6/6n/n/+Z/5n/ov+v/7b/uv/C/8v/0v/U/9b/2v/e/+P/5//o/+j/
6f/r/+v/6//t/+3/7v/w//L/8//z//P/8//1//X/9f/1//b/+P/5//n/+f/3//b/9f/z
//T/9f/2//j/+f/5//f/9//5//j/+P/5//f/9//4//j/+f/5//n/+f/3//f/9//3//f/
+f/5//r/+//7//v/+//7//v/+//8//3///8BAAIAAgACAAIAAwAEAAYABwAIAAsADAAN
AA8AEQASABMAEwARABMAFAAUABMAEwASABEAEgASABIAEgARABIAEgASABEAEgARAA8A
DwANAA0ADwAPAA4ADQANAAwADAAMAA0ACwALAAsACgAMAAwADAAMAAoACgAJAAkACwAL
AAsACQAHAAYABgAGAAgACAAHAAYABwAHAAgACgAIAAcABwAIAAcABwAHAAgACAAJAAkA
CQAJAAoACgALAA0ADQAOAA4ADAAPAA8ADwARABMAEwAUABIAEgASABIAEQAQAA8ADgAP
ABAAEQASABQAEwATABIAEgASABIAEQAQABAAEAAPAAwADAANAA0ADAALAAsACgAHAAYA
BgAGAAgACAAIAAYABQAFAAYABgAFAAUABQAFAAUABAAEAAQABAAFAAUABQAHAAcABQAF
AAQABAADAAIAAwAFAAYABgAGAAYABgAEAAQABAAEAAMABQAGAAYABwAHAAcABgAIAAgA
CgALAAsACwALAAsADgAQABAAEQAPAA8ADwAPABAAEAAQABAAEQASABIAEgASABEAEQAQ
AA0ACwAIAAcABwAHAAcABgADAAEA///9//7//v/+//7//f/9//z//P/6//r/+v/6//z/
/P/9//3/+//5//v/+//6//r//f/9//////8BAAgAFgAiADIARQBeAHcAlACxAMsA0QC+
AJIAWwAlAPn/3P/J/7j/q/+l/6H/n/+i/63/sv+2/77/x//O/9L/1v/U/9j/3f/h/+T/
5P/j/+P/5f/n/+n/6f/p/+r/6//r/+3/7f/t/+//7//v/+//8P/u/+//7//v/+7/7v/u
/+3/7//v/+//8P/v/+//7f/t/+3/7P/s/+3/7//v//D/8P/v/+//7//v//H/8f/x//H/
8f/z//P/9P/0//P/8v/x//P/8//z//T/8//1//f/+P/6//r/+v/7//z//v///wAAAAAA
AAAAAQAFAAYABwAHAAcACQAKAAoADQANAAwACwAKAAoACgAKAAgACAAHAAYABgAIAAgA
BwAFAAMAAwAFAAMAAgABAAEAAQACAAMABQAEAAMAAgAAAAAAAAAAAAAAAQACAAIAAwAF
AAUABQADAAEAAAAAAAAAAAAAAP///v8AAP////8AAP7//f/9//7/////////AAAAAAEA
AQABAAEAAgACAAMABQAFAAYABgAEAAcABwAHAAYABwAGAAYACAAIAAgACAAJAAoACwAM
AAwADAAMAAwACwAJAAgABgAIAAgACAAHAAYABgAGAAUAAgACAAMAAwAEAAMAAwACAP//
/v/+//7/AAAAAAAA/v/9//3//v/+//v/+//7//v//f/8//z//P/6//v/+//7//3//f/7
//v/+//8//z//P/9//3//v/8//z//P/8//r/+v/6//r//f///wAAAAABAAEAAQAAAAAA
AAACAAMABQAFAAUABQAGAAgACAAJAAsACwALAAsADAAMAAwADAANAA4ADgAOAAwACwAL
AAoACQAHAAQAAwAFAAUABQAEAAMAAQD///3/+v/6//r/+v/7//v/+v/6//j/+P/4//j/
9//2//b/9f/3//X/9//3//j/+P/3//f/9//5//v/BAAOABwALgBBAFQAawCEAJ8AtwC9
AKgAfgBLABkA8//Y/8P/sv+p/6X/o/+j/6j/sf+2/7r/wv/L/9T/2P/Y/9j/3P/f/+H/
5P/m/+f/5f/j/+P/4//l/+b/6P/q/+v/7f/t/+3/7//s/+v/6v/q/+v/7f/u/+//8P/w
//D/7//t/+3/7f/u//D/8f/w//H/8P/u/+3/7f/r/+v/7P/s/+//7//v/+//7//v/+//
7//v//H/8f/y//X/9f/1//X/8//z//P/9P/3//n/+//8//r/+v/6//v//P/+////AAAB
AAIAAwAFAAcACAAJAAkACQALAAwADAAPAA8ADgANAA4ADgAOAA4ACwAKAAgABgAIAAoA
CgAJAAkABwAHAAkABwAGAAUABQAEAAQABAAFAAMAAwADAAIABAAEAAQABAAEAAQAAwAD
AAUABQAFAAMABAAEAAUABgAEAAIA///8//3//f/+/wAAAAD/////AAABAAEAAQACAAIA
AwADAAMABQAGAAYABwAGAAUABQAEAAIABQAFAAUABwAJAAkACgAMAAwADAAMAA4ADgAO
AA4ADgAOAA4ADgANAAsACgAIAAsADAANAA0ADAAMAAwACwAJAAgACAAHAAgABwAHAAYA
BQAEAAQABAADAAIAAQD+/wAAAQADAAQAAQABAAEAAQADAAIAAgACAAAAAQABAAEAAQAB
AP//AQAEAAEAAAD///7//v/+//7//v8BAAMABAAEAAgACQAKAAoACAAIAAoACwALAAsA
CwALAAwADgAOAA8ADQANAA0ADQAKAAoACgAKAA4AEAARABIAEQAPAA4ADAALAAkABgAF
AAcABwAHAAYABQADAAEA///8//z//P/8//v/+//6//r/+P/4//j/+P/6//z///8BAAAA
/f/+//3//v/+//3/+//7//3/AwAMABYAIAAwAEEAVgBvAIoAqQDDANMAyACgAGsANwAH
AN7/yf+6/6//q/+l/5v/nv+p/7L/uP+8/8H/yv/O/9T/2P/a/9v/3f/g/+T/5//n/+n/
6//r/+v/6f/q/+v/6//r/+v/6//t//D/8f/y//T/9P/1//X/9f/2//b/9v/1//X/9f/1
//b/9f/1//P/8//0//T/9f/3//X/9f/2//b/9v/1//T/8//0//X/9v/3//f/+f/5//r/
+v/5//j/9//4//n/+v/8//z//f/+//7///8AAAEAAwACAAQABQAGAAcACAAJAAsADgAQ
ABIAEwATABUAFgAWABYAFQATABEAEgASABIAEgASABIAEQAQAA4AEAAQAA8ADQALAAsA
DQANAAwACwALAAoACgAKAAsACQAJAAkACAAKAAoACgAKAAwADAALAAsACQAJAAkABwAI
AAgACQAKAAcABgAEAAIAAwADAAQABgAEAAMAAwAEAAcABwAHAAgACAAJAAkACQALAAwA
DAANAA8ADwAQABAAEgAVABUAFQASABMAEgASABQAFgAYABoAGAAYABgAGAAZABoAGwAc
ABoAGQAZABgAGAAYABgAFwAWABYAFgAVABQAFAAVABUAFgAVABUAFAATABIAEgASABMA
FAAVABQAEgARABEAEAARABEAEQARABMAEgASABIAEgATABMAEwARABIAFAAUABQAFAAT
ABIAEQAQABMAFQAWABYAFgAXABgAGAAZABoAHQAfAB8AHwAfAB8AHgAgACAAIQAhACEA
IQAhACAAIAAgACAAIgAkACUAJgAmACUAJQAkACEAHwAcABsAHQAdAB0AHAAXABUAEwAR
AA4ADgAOAA4ADgAPAA8AEAAQABAAEAAQABAAEAARABEAEQAPABEAEQAOAAwADQANAAkA
DwAZACYANgBGAF4AewCWALUA1gD3AAsBCwHwAMAAgwBHABMA8P/b/8r/u/+v/6f/o/+q
/7P/vP/C/8j/0f/W/9r/4P/i/+T/5//r/+z/7v/v//P/9f/1//P/9f/2//j/+v/7//3/
/f/9/////f/9//3//v/+//////////7//v/+//3//f/9//3//v8AAAEAAAABAP///v/+
/////////wAAAAABAAEAAQABAAAA///+//3//f//////AAABAAEAAQABAAIAAwAEAAYA
BwAJAAsADAAMAAwADAANAA4AEAARABIAEQASABMAFQAXABgAGQAZABoAHQAfACAAIAAf
AB0AGwAaABoAGgAaABYAFgAVABQAEwAUABMAEQAPAA0ADQAPAA4ADAAKAAkACgAMAA4A
EQATABMAEwASABQAFAAUABQAEgASABEAEQAQAA8ADgALAA0ADAAMAAwACwAKAAgABgAG
AAUABQAGAAUAAwACAAIAAQABAAEAAgADAAUABgAHAAYABgAFAAUABwAHAAgACAAKAA0A
DQANAAsADQANAA4ADwAQABEAEgARABAADwAOAA8AEAARABIAFAATABMAEgAQABAAEAAP
ABAAEAAQAA8ADQAMAAwACwAKAAkACQAIAAkACAAIAAgABgAGAAYABAADAAMABAAEAAIA
AQAAAP//AAAAAAEAAgAAAAEAAQABAP///f/9//z//v/+//7//v/+//7//v/+////AQAC
AAIABAAFAAYABgAEAAQABgAHAAcABwAHAAcABgAIAAgACQAKAAsADAANAAsACgAJAAgA
CwAMAAwADAAOAA0ADQAMAAoABwADAAEAAQABAAEAAAD9//v/+f/3//f/+P/5//r/+f/5
//j/+P/4//j/+P/4//r/+v/7//v/+f/3//n/+f/2//b/9//3//n///8HABIAIAAsAD4A
VwByAI8AsgDNANsA0QCuAHoAQQANAOX/zP+5/6r/o/+d/5n/m/+i/6v/sv+2/8D/yf/Q
/9D/0P/S/9b/1//b/97/4P/h/+P/5f/j/+X/5//l/+b/5//n/+b/5f/k/+X/5v/n/+j/
6v/s/+3/7f/t/+z/7P/s/+v/7f/t/+3/7v/v/+//7f/t/+v/6v/q/+v/7f/t/+7/7v/t
/+3/7f/t/+3/7f/t/+3/7//x//H/8v/z//P/8//z//T/9f/2//j/+P/5//r/+v/8//z/
/P/9//7/AAABAAIAAQACAAMABQAJAAoACwALAAkACwAMAAwADwAPAA4ADQAOAA4ADgAO
AAwADAALAAoACgAMAAwACwAJAAcABwAJAAcABgAFAAUABgAGAAYABwAFAAUABQAEAAQA
BAAEAAQABgAGAAUABQADAAMAAwABAAIAAgADAAQAAgACAAEAAAAAAP////8AAP7//f/9
//7//f/9//3//v/+////////////AAAAAAEAAwADAAQABAAEAAcABwAHAAcACQAJAAoA
CgAKAAoACgAIAAgACAAIAAoACgAKAAoACAAHAAcABgAGAAYABgAFAAUABgAHAAcABAAE
AAUABQAEAAMAAwACAAEAAAAAAAAAAAAAAAAA/v/8//v/+//6//z//f/+///////+//7/
/v/8//3//f/9///////9//3//f/+//7//v/7//r/+v/6//r/+v/5//j/9//2//n//f8A
AAIAAgADAAQABAACAAIABAAFAAUABQAFAAUABgAIAAgACQAHAAcABwAHAAYABgAGAAYA
BQAGAAYABgAIAAcABwAGAAUAAwAAAP///v/9//z/+v/6//n/+P/3//T/9P/0//T/9f/1
//T/9P/y//L/8v/y//L/8v/z//P/9f/z//X/9f/0//L/8//1//P/9f/9/wYADgAaAC4A
RQBeAHUAkACtAMMAvwCeAGwAOQALAOX/zv+7/6z/pf+h/5//of+o/6//tP+6/8D/x//O
/9D/0P/S/9T/1//Z/9z/3v/h/+P/4//j/+P/4f/h/+L/4//j/+X/5f/l/+f/5//n/+f/
6P/m/+f/5//n/+j/6P/o/+f/5v/l/+T/5P/n/+f/5f/l/+X/5P/k/+X/4//j/+T/5P/l
/+X/5f/l/+P/4//j/+P/5P/n/+j/6v/q/+n/6P/n/+f/5//n/+j/6v/t//D/8v/w//D/
8P/x//D/8v/z//T/9v/4//r//f/+//7//v/9//3///8AAAAAAQABAAAA///8//z//P/8
//3//v/+//7/+//8//v/+f/8//v//P///////v/9//3/+v/6//r/+//7//v/+//6//j/
+P/4//j/9v/2//X/9f/2//f/+P/3//X/9P/0//T/8v/y//H/8P/w/+//7//w/+7/7f/t
/+7/8f/x//H/8v/z//X/9v/3//X/9P/y//H/8//z//T/9P/1//n/+v/7//r/+//6//r/
/P/8//z//P/+//7//v/+//z//P/8//z/+v/5//n/+P/4//j/+P/3//b/9v/2//X/9P/0
//X/9f/y//H/8f/w//D/8P/x//L/8v/y//L/8P/t/+3/7v/u/+//7//v/+//7v/s/+v/
6v/t/+//8P/x/+//7//t/+3/7//u/+7/7v/u/+7/7v/t/+z/6//q/+z/7//x//L/8v/z
//T/9P/y//L/9P/1//f/9//3//f/+P/6//r/+//9//3//f/9//7//v/+//7//f/+//7/
/v/9//v/+v/4//n/9//0//P/8//z//P/8v/v/+3/6//p/+r/6v/q/+r/6f/p/+j/6P/n
/+b/5f/k/+b/5v/n/+f/6f/n/+n/6f/k/+L/4//l/+f/6f/x//z/DAAaACYANwBQAGsA
hACfALUAtQCYAGoANQAFAN3/wP+v/6b/nf+T/4v/hf+K/5X/nP+k/67/t/+8/77/wv/E
/8T/yf/N/9D/0v/T/9f/2f/X/9f/1//V/9b/1//X/9r/2//c/9//3f/d/93/3v/g/+H/
4f/h/+H/4P/f/93/3v/f/+D/4v/j/+P/4f/h/+H/4P/g/+H/4//j/+T/5P/i/+H/4P/f
/+H/4f/h/+H/4//l/+X/5v/p/+n/6f/p/+n/6f/p/+r/6//t/+//8P/w//D/8P/x//T/
9v/3//j/+P/4//j/+f/8//7/AAABAAMABQAGAAYABQAFAAQAAwAEAAQABAAEAAIAAgAB
AAAA/v8AAAAA///+//v/+v/7//3//P/7//v/+//8//3////////////+//z//P/8//z/
/v/+//3//f/////////9//z/+v/5//j/+P/4//f/9v/3//f/+P/6//j/9//3//j/+v/7
//z//v/+//////////3//v/+/////////wAAAAABAAUABgAHAAgACwAMAA4ADAAMAAwA
DAAMAAwADAAMAA4ADgAOAA4ADQALAAoACAAKAAoACgAJAAkACgALAAsACQAIAAgABwAI
AAcABwAGAAQAAgABAAAAAQACAAMAAgD/////AAAAAP3//f/9//3////+//7//v/9//3/
/P/7//z//f/8//3/BwAGAAQABAAEAAQABgAGAAYABgAGAAcABwAGAAoACwAMAAwADgAO
ABAAEQAPAA8ADwAPAA4AEAAQABEAEgATABQAFQAUABQAFAAUABUAFgAWABYAFgAVABUA
FAARAA8ADAALAAwADQAOAA4ACQAHAAUAAwAEAAQABAAEAAIAAQD///7//v/+//7//v/8
//z//f/9//v/+f/7//v//v8AAAMAAwABAAUADQAaACgAOgBQAG0AiAClAMIA4QD1AO8A
1ACiAGkALwD9/97/yf+6/6//p/+f/53/pP+v/7j/vP/A/8X/zP/U/9j/2P/a/9//5f/m
/+b/5//n/+n/6//t//H/8f/y//P/8//y//H/8P/x/+//7//v//D/8f/z//T/9f/2//b/
9v/1//X/9f/1//b/9//3//X/9f/1//T/9P/1//X/9f/2//b/9//3//f/9//3//f/9//3
//n/+//7//z/+//7//v/+//9//3//f/+//3///8BAAIABAAEAAQABQAGAAgACQAKAAsA
DAANAA8ADwAQABEAEQARABMAFAAUABMAEwASABEAEAAQABAAEAAQABAADwAOAAwADgAO
AA0ADwANAA0ADwAPAA4ADQANAAoACgAKAAsADQANAA0ADAAKAAoACgAKAAgACAAHAAcA
CAAJAAoACQAHAAYABgAGAAYABgAFAAQAAgABAAEAAgAAAP////8AAAMAAwADAAQABAAF
AAUABQAHAAgACAAJAA0ADQAOAA4ADAAPAA8ADwARABMAEwAUABIAEgASABIAFAAUABQA
FAAUABQAFAAUABQAEwATABIAEgASABIAEQAQABAAEAAPABAAEAARABEADwANAAwACgAJ
AAgACAAIAAgACAAIAAYABQAFAAYABgAHAAcABwAHAAUABAAEAAQAAgADAAMAAwABAAEA
////////AAD+//7//v/+/wAAAAAAAAAA//8BAAIAAgAGAAcACAAIAAgACAAKAAsADQAN
AA0ADQAMAA4ADgAPAA8ADwAPAA8ADAAMAAwADAALAAwADAAMAA4ADQANAAwADQALAAgA
BwAHAAcABwAGAAEA///9//v/+v/6//r/+v/7//v/+v/6//z//P/8//z//P/8//3//f/8
//n/+v/5//b/9v/3//X/9//9/wMADAAaACgAOgBPAGoAhQCiAMUA2QDXALgAhABNABkA
7f/Q/7v/rP+h/53/mf+b/6L/qf+s/7D/uv/D/8j/zv/S/9T/1v/Z/9v/3v/e/9//3//f
/+X/5f/j/+P/5P/l/+X/5//n/+f/6f/o/+f/5v/m/+f/6f/q/+v/7f/u/+//7//u/+3/
7P/s/+3/7f/r/+v/7f/s/+z/7f/r/+v/7P/s/+//7//v/+//7f/t/+3/7f/t/+//7//w
//H/8f/x//H/7//v/+//8P/x//P/9f/2//j/+P/4//n//P/+////AAABAAIAAwAFAAUA
BgAHAAcACQALAAwADAALAAsACgAJAAoACgAKAAoACAAIAAcABgAEAAYABgAFAAUAAwAD
AAUABQAEAAMAAwAEAAQABAAFAAUABQAFAAQABAAEAAQABAAEAAQAAwADAAEAAQABAP//
AQAAAAAAAAAAAAAA///+//7//f/9//7/AAD/////AAD///////8AAP7/////////AAAC
AAMABQAFAAUABgAGAAgACwALAAsACgALAAoACgAMAAwADAAMAA4ADgAOAA4ADQAMAAsA
CgAKAAkACQAIAAgACAAIAAcACAAIAAgABwAEAAQABQAFAAQAAwADAAIAAgACAAMABAAC
AAIAAgAAAAEAAQACAAIA///////////9//z//P/8//3///8AAAEA//////3//f/9//7/
/v/+/////f/9//z//P/8//z//P/8//r/+v/6//r/+//9//7//v8AAAEAAgACAAIAAgAE
AAUABgAHAAgACQAIAAoACgALAAkACQAJAAkACQAKAAsADAAMAAwACwAKAAoACQAJAAgA
CAAHAAUABQACAAEAAAD+//z/+//6//n/+P/4//j/+P/1//X/9P/0//b/9v/2//b/9v/2
//f/9//3//X/9//3//j/+P/3//f/9//7/wEACgAUACIAMgBFAFoAdQCQAK0AwQDBAKQA
dgBDABMA7f/S/73/rv+n/6P/n/+h/6j/rf+w/7b/wP/H/87/0v/W/9r/2v/b/9v/3v/g
/+H/4f/j/+X/5f/l/+X/5v/n/+f/6f/p/+n/6//p/+n/6f/q/+r/6//r/+v/7P/s/+z/
6//r/+v/6//s/+3/7f/r/+v/6f/o/+j/6f/s/+3/7//w/+//7//v/+//7//v/+//7//v
//H/8f/y//H/8f/x//H/8v/z//T/9v/2//f/+P/4//b/9v/2//f/+v/8//3//v8BAAIA
AwAFAAUABgAHAAcACAALAA0ADgARABEAEAAPAA4ADgAOAA4ADAAMAAsACgAIAAoACgAJ
AAgABQAEAAUABgAGAAYABwAIAAgACAAJAAcABwAHAAYABAAEAAQABAAHAAgACAAJAAcA
BQADAP/////+//7//v8BAAIAAgACAAAA/////wAAAAD/////AAD///////8AAAEAAwAE
AAUAAwAEAAQABQAFAAUABgAGAAYACQAJAAkACAAJAAgACAAJAAoACwAMAA4ADgAOAA4A
DAAMAAwADAAMAAsACwAKAAoACgAKAAkABgAGAAYABQACAAIAAwADAAMAAwAEAAQABgAG
AAcACAAFAAQAAwAAAP////8AAAAA//////////////7//v/+//7//////////v/9//r/
+f/7//z//P/8////AQAAAP7//v/+//7//v/+//7//v/9////AAAAAAIAAwAEAAQABAAE
AAYABwAFAAUABQAFAAYACAAIAAkACwALAAsACwAJAAgABwAGAAgACgALAAwACgAJAAkA
CAAJAAcABAADAAEAAQABAAAA/f/7//n/9//2//b/9v/2//P/8//y//L/8//0//X/9v/1
//T/9P/z//H/7//x//H/8P/w//P/9f/x//H/9/8AAAwAGgAqAEEAWgB1AJAArQDJANUA
yACeAGsANwADANr/xf+0/6X/m/+V/5H/mP+h/6r/rv+0/7n/wP/E/8j/zP/M/83/0//Y
/9r/2//d/+H/4f/j/+P/5f/m/+f/5//p/+n/6f/r/+3/7//x//T/9P/1//X/9f/0//T/
9P/z//P/8//z//T/9f/1//P/8//x//D/8P/x//P/8//0//T/9f/1//X/9f/3//f/9//3
//X/9//3//j/+v/7//z//f/7//v/+//8//z//f/+//7/AQACAAMABQAFAAYABgAGAAgA
CgAMAA8ADwAQABEAEQAQABEAEQAQABIAEwATABMAFAAUABQAFAASABIAEQAQAA4AEAAQ
AA8AEQAPAA8AEQAPAA4ADQANAAoACgAKAAsADQANAA0ADAAKAAoACgAKAAwADAALAAsA
CwALAAsACQAJAAgACAAIAAoACgAJAAgABgAFAAUABgAIAAcABwAIAAkACQAJAAoACgAL
AAsACwALAAwADAANAA0ADQAOAA4ADgARABEAEQARABMAEwAUABQAFAAUABQAFgAWABYA
FgAVABQAEwASABQAEwATABIAEAAQABAADwAMAAwADAALAAsADAAOAA8ADAALAAsACgAI
AAYABQAEAAcACAAJAAgABwAHAAgACAAHAAcABwAHAAUABAAEAAQAAgADAAMAAwADAAMA
AQABAAEABAAEAAYABgAFAAQAAwACAAAAAAAAAAAA//8BAAIAAgAGAAcACAAIAAgACAAK
AAsACwALAAsACwAMAA4ADgAPABEAEQARABEADgAOAA4ADgAOAA4ADQAMAA4ADQANAAwA
CQAHAAQAAwAEAAUABgAGAAEA///9//v/+P/4//j/+P/4//n/+f/6//j/+P/4//j/9//2
//b/9f/1//P/9f/1//T/9v/3//f/9f/7/wMAEAAeACwAQgBZAHYAkwC2ANUA5QDhAMAA
jgBVAB8A7//S/73/qv+d/5f/j/+P/5j/of+q/7L/uv/D/8T/xP/M/9L/0P/P/9X/2v/a
/9v/2//d/9//4//j/+P/5P/l/+X/5f/l/+X/5//n/+f/5//o/+j/6f/p/+n/6P/o/+j/
5//p/+n/6f/q/+n/6f/n/+f/5//m/+b/5//n/+f/6P/o/+v/6//r/+v/6//r/+v/6//p
/+v/6//s/+v/6//r/+v/7f/t/+3/7v/t/+//8f/y//T/9P/0//X/+P/6//v//P/9//7/
//8BAAMABAAFAAUABQAHAAgACAAJAAkACAAHAAQABAAEAAQAAQAAAP7//P/+/wIABAAF
AAQAAQAAAAEAAQAAAP////8AAAAAAAABAAAA///+//z/+v/6//r/+v/7//z//P/9////
//////3//P/6//n/+P/4//j/9//2//j/9//3//j/9//1//T/9P/2//f/+P/6//r/+//7
//v/+//8//z//f//////AAAAAP3////+//3///8BAAEAAgAEAAQABAAEAAQABAAEAAQA
BAAEAAQABAAEAAMAAwACAAQABAAEAAMAAQAAAP///f/6//r/+//7//z/+//7//r/9//2
//b/9v/4//j/+P/2//f/9//4//j/9f/1//X/9f/z//L/8v/y//D/8f/x//H/8//z//H/
8f/x//L/8v/y//H/8f/x//L/8v/y//L/8v/w/+7/7P/s/+v/7P/t/+3/7v/u/+7/7//x
//L/8v/0//L/8v/z//P/8//0//T/9P/1//X/9v/3//X/9v/2//b/9v/3//f/9v/3//b/
9f/0//H/7//t/+v/6f/n/+f/6v/o/+j/6P/o/+X/5P/j/+L/4v/i/+L/4v/i/+L/4v/i
/+D/4P/g/+D/3//e/93/3P/c/9z/3P/c/+D/4v/k/+b/8v/8/wYAEAAmADwAUgBoAHoA
jACeAA==
         </WaveFormData>
      </LeadData>
      <LeadData>
         <LeadByteCountTotal>10000</LeadByteCountTotal>
         <LeadTimeOffset>0</LeadTimeOffset>
         <LeadSampleCountTotal>5000</LeadSampleCountTotal>
         <LeadAmplitudeUnitsPerBit>4.88</LeadAmplitudeUnitsPerBit>
         <LeadAmplitudeUnits>��V</LeadAmplitudeUnits>
         <LeadHighLimit>2147483647</LeadHighLimit>
         <LeadLowLimit>268435456</LeadLowLimit>
         <LeadID>V6</LeadID>
         <LeadOffsetFirstSample>0</LeadOffsetFirstSample>
         <FirstSampleBaseline>0</FirstSampleBaseline>
         <LeadSampleSize>2</LeadSampleSize>
         <LeadOff>FALSE</LeadOff>
         <BaselineSway>FALSE</BaselineSway>
         <ExcessiveACNoise>FALSE</ExcessiveACNoise>
         <MuscleNoise>FALSE</MuscleNoise>
         <LeadDataCRC32>2147666925</LeadDataCRC32>
         <WaveFormData>
8v/y//L/8v/0//L/8v/x/+7/7v/u//L/9v8AAAsAFAAgAC8AQQBWAG0AhgCYAJsAiQBu
AE4AKwANAPr/8P/o/+H/2P/N/8v/0f/Y/9z/2v/a/9z/4P/m/+T/4f/j/+P/5P/k/+L/
4//n/+j/6P/o/+b/5v/m/+f/5v/m/+X/5f/n/+f/5//n/+b/5v/m/+X/5P/j/+H/4P/h
/+L/4//m/+T/5P/k/+T/5f/l/+b/5//o/+n/6f/p/+f/6P/o/+j/5//n/+f/5//n/+j/
6P/o/+n/6f/p/+n/5//p/+n/6f/s/+//8P/w//P/8//z//T/9P/0//X/9v/5//r/+//9
//3//f/+/////v8BAAIAAgADAAQABQAEAAYABgAGAAcACQAJAAkACQAHAAYABQAFAAMA
AQABAAEAAgADAAUABgAGAAUABQAFAAcABgAGAAYABgAGAAYABgAFAAUABQAFAAMAAwAD
AAIAAgADAAMABAACAAMABAAEAAMAAQAAAP//AQABAAIAAgAAAAEAAwAEAAIAAwADAAMA
BQAFAAYABgAIAAgACAAJAAkACgALAAsACgAKAAkACQAJAAsADAAMAA0ADQANAA0ADQAN
AA0ADQANAA0ADwAPAA4ADgANAAsACgAKAAkACQALAAoACgALAAkACQAIAAQAAwAEAAUA
BgAGAAUABAABAAIAAwADAAQABAAGAAYABgAEAAMAAgABAP//AAACAAIAAwADAAEAAQAB
AAEAAQABAAEA/v/+/wAAAAAAAAAAAAAAAAAAAQAAAAIAAwADAAQABQAGAAYABAAEAAYA
BwAFAAYABgAFAAMABAAGAAcABwAGAAUABAAHAAkACgALAA0ADgAOAA8ADgALAAoACQAH
AAUAAwABAAEAAQAAAP//+v/5//X/9P/1//X/9f/2//b/9v/1//X/8//z//P/8//w//D/
8P/w//D/8P/w//D/8v/w//H/7v/u/+7/8P/2/wAACQAWACgAPwBTAGgAfwCUAKAAmQB/
AF4AOgAbAAUA+P/q/97/0//M/8n/z//V/9j/2v/e/+L/5P/k/+T/5P/l/+f/5//o/+b/
5v/n/+X/5P/m/+b/5//o/+n/6//q/+r/6f/p/+n/6f/p/+n/6//s/+3/7f/s/+v/6f/o
/+r/6v/q/+z/7v/u/+7/7v/w/+//7//v/+7/7//v/+//7//w//D/8P/v/+//7//v/+//
8P/w//D/8//z//P/8//y//P/8v/x//T/9//4//j/+f/5//n/+v/8//z//f/+/wEAAgAD
AAUABQAFAAYABwAGAAkACgAKAAgACAAIAAYACAAIAAgACQALAAsACwALAAsACgAJAAkA
CQAHAAcABwAHAAcACAAIAAcABQAEAAMAAwACAAIAAgAEAAQABAAEAAEAAQABAAEAAwAD
AAMAAgD//////v/+/wAAAQACAAIABAADAAMAAwACAAEAAQAAAAAAAQADAAQAAgADAAMA
AwADAAMABAAEAAYABgAGAAcABwAIAAkACQAJAAoACgALAAoACwALAAoABwAHAAcABwAJ
AAkACQAJAAsACwANAA0ACgAKAAkABwAGAAYABQAFAAcABgAGAAcABQAFAAQAAAD+//7/
/v/+/wEAAQABAP///f/9//z//P/8//7//v/+/////////////f/+/wAAAAABAAEA////
//3//f/9//3//f8AAAAAAAAAAAAAAAD+//7//v////7/AAABAAEAAQABAAEAAAACAAIA
BAAFAAMABAAEAAMABQAGAAgACQAKAAoACgAKAAwADQANAA0ADQAOAA4ADwAPAA0ADQAN
AAkABwAFAAMAAwADAAIAAQD9//v/9v/0//f/9//3//j/9v/2//X/9f/3//f/9//3//b/
9v/2//b/9P/0//T/9P/0//T/9f/0//T/9P/0//j/AgAJABIAIAAzAEUAWgBvAIQAkACH
AG8ATgAuABMAAwD6//D/5v/f/9r/1f/V/9v/3P/c/+D/5v/o/+r/6v/m/+f/6f/r/+r/
6v/o/+X/5f/m/+j/6P/m/+b/5v/n/+j/6P/n/+f/6f/p/+n/6f/p/+r/6//r/+n/6f/o
/+j/6v/q/+r/7P/q/+r/6v/q/+r/6f/p/+n/7P/t/+3/7f/r/+z/7P/s/+3/7f/t/+3/
6v/q/+n/6P/n/+f/5//n/+n/7f/v//H/8v/1//b/9v/4//n/+v/8//7//v///wAAAgAC
AAIAAwAEAAUABwAJAAgACwAMAAwADQAOAA8ADgAMAAwADAANAAoACQAIAAcACQAIAAcA
BwAHAAUABQAFAAMAAwAEAAQABgAFAAUABQADAAIAAgACAAAAAAAAAAAAAQABAAEAAQAD
AAMAAwACAAEAAQAAAAAA/v///wAAAAACAAEAAQABAP7//f/9//z//P/9////AAD+////
//////3//f/+//7/AAAAAAAAAQD//wAAAQABAP7//v/9//3//v8BAAMABAAGAAcACAAJ
AAoACQAIAAcABgAFAAYABQAFAAYABgAFAAQABAADAAMAAQAAAAAAAQADAAMAAgD+//7/
/v/+//7//////////f/9//3//P/8//r//P/8//z/+//7//v/+//5//r//P/8//3//f/7
//v//f/9//3//f/9//7//v/8//z//P/8//z//P/8//3//v8AAAEAAQAAAAEAAgACAAIA
AgAEAAUABQAGAAYABQAFAAYACAAJAAwADAAMAAwADAANAA0ADQAPABAAEAARAA8ADQAN
AA0ACwAJAAcABQAHAAcABgAFAAIAAQD9//z/+v/5//j/+P/4//j/9//3//b/9f/0//P/
8f/w/+//7v/v//D/8f/y//L/8v/x//L/8P/u//D/9v/8/wUAEAAcACkAOwBMAF8AdAB+
AHUAXwBAACIADQABAPb/6v/i/9//3P/X/9n/3f/e/+D/5P/o/+z/7v/s/+r/6//p/+n/
6v/q/+r/5//l/+T/4v/i/+T/5P/k/+X/5v/m/+X/5f/m/+f/6P/p/+v/7P/t/+3/7v/v
/+//8P/u/+7/7v/w//H/8v/z//T/8v/x//H/8f/w//H/8f/x//H/8v/y//L/8//z//P/
8//1//b/9v/2//j/+f/6//v/+f/7//v/+//8////AAAAAAAA///+//7/AAAAAAEAAgAD
AAQABQAHAAkACQAKAAsACgANAA4ADgAOAA4ADgAMAA0ADgAPABEADgANAAwACwAMAAwA
DAANAA8ADQANAA0ACwALAAwADAAKAAkACQAJAAkACAAIAAgACgAKAAoACgAJAAkACQAJ
AAsACwALAAoADAANAA0ADgALAAsACwAKAAoACQAJAAkACQAJAAoACgAMAA0ADwAQABAA
EQARABEAEQARABIAEgATABIAEQARAA8AEAARABEAEwAUABQAFQAVABcAGAAYABcAFwAX
ABcAFwAXABcAFwAUABMAFAATABMAFAAUABMAFQAWABYAFwAUABIAEQARABEAEQAQAAwA
DQAOAA8AEAAQAA8ADgALAA4ADwAPABAADAAOAA4ADgAPAA8ADwAPAA0ADgAQABAADQAN
AA0ADwASABAADgAMAAoACQAKAAsADQAOABAAEQARABQAFQAWABYAFgAWABgAGQAZABoA
GgAZABkAGgAcAB0AHAAcABwAHAAbABsAGgAZABsAHgAgACMAIgAfAB4AHQAdABsAGQAX
ABcAFwAWABUAEgARAA0ADAAJAAcABQAEAAMAAgAAAP///P/7//r/+f/8//7/AAACAP//
/v/9//z//P/8//v//P/6//r//P8CAAgADwAYACQAMwBFAFgAbwCEAJYAlQCDAGQARgAn
AA8AAgD6//T/8f/q/9//3//j/+j/7P/s/+7/8v/0//b/9v/3//X/8//0//T/9v/1//P/
9P/0//T/9P/0//T/9f/1//T/8v/x//T/9f/2//f/9//4//n/+f/5//n/+P/4//b/9v/2
//j/9v/2//b/9v/4//f/9//3//b/9//3//f/9P/0//P/8v/x//H/8f/x//L/9P/1//b/
9v/1//T/8//1//f/9//3//b/+f/6//r//P/9//7/AAABAAAAAAAAAAEAAgADAAUACAAJ
AAsADQAMAA8AEAAQABAAEAAQAA4ADgAOAA4ADwAPAA8ADwAPAA8ADgANAA0ADQALAAsA
CwALAAsADAAMAAoACQAJAAkACQAIAAgACAAIAAgACAAIAAkACQAJAAkABwAHAAcABgAH
AAcABgAGAAQAAwACAAAAAAD/////////////AAAAAP7///8BAAIAAgADAAMAAwABAAEA
AgACAAQABAAEAAUABwAIAAkACQAHAAYABAADAAYACQALAAwACQAJAAkACQANAA0ADQAN
AAsACwANAA0ADAAMAAsACQAKAAoACQAJAAcABgAGAAcACAAJAAkABgAEAAQABAAEAAcA
BwAHAAUABgAHAAcACAAGAAgACAAIAAcABwAHAAcABQAGAAgACAAFAAYABgAGAAYABgAC
AAIAAgADAAQABgAHAAcACgALAAwADAANAA4AEQATABMAFAAUABMAEgASABMAEwAUABQA
FAAUABQAFQAVABUAGAAaABsAHQAfAB0AHQAdABsAGQAXABUAFQAVABQAEwAQAA8ACwAK
AAoACQAIAAgACgAKAAkACQAJAAkACQAJAAkACgALAAwACgAKAAoACgAIAAgACQAGAAIA
BAAOABYAIAApADgATABhAHUAjgCpALwAxAC7AKEAfABWADUAIQAWAAoA/P/x/+j/4f/h
/+f/6v/s//D/9v/2//j/+P/6//f/9//5//j/+P/4//n/+f/4//b/+P/6//r/+v/7//z/
/P/7//v/+//7//v/+//5//r/+//7//v/+//6//r/+P/4//j/+v/7//z//f/+//7//f/9
//3//P/9//3//f/9//7//v/+//v/+//7//v/+f/6//r/+v/9//3//f/9////AQABAAEA
AAADAAQABAAEAAMAAgACAAIAAgADAAQABAAEAAQABQAGAAcACQALAAoADQAOAA4ADgAO
AA4ADAAKAAoACgALAAoACQAIAAcABQAEAAMAAwABAP////////7//f/9//z//////wAA
AQACAAIAAwAEAAQABAAEAAQAAQABAAEAAQAAAP///v/8//3//f/8//z/+//7//v/+v/6
//n/+f/5//j/9//3//b/9v/3//n/+v/8//3//f/9//z/+//7//r//P/8//z//f/9//7/
////////AAAAAAEAAwAFAAYABgADAAMAAwADAAYABwAIAAkABwAFAAUAAwAAAAAA///9
//3//v/+/////v/8//v/+//7//v/+v/2//X/9v/3//j/9//3//f/9f/3//f/9v/2//L/
9P/0//T/8//z//P/8//x//L/9P/0//H/7//v/+7/8P/w//D/8P/w//D/8P/x//T/9v/3
//f/9v/3//j/+P/4//j/+v/7//v//P/8//v/+f/6//z//f///wAAAQACAAEAAQAAAP//
AQACAAIAAwAEAAMABAAFAAIA///8//n/+f/5//j/9//y//H/7f/s/+3/7f/t/+7/7v/u
/+3/7f/t/+3/7f/t/+3/7v/v//D/7v/u/+7/7v/u/+7/7//u//D/8v/4//7/BgAPABgA
KgA9AFMAbACDAJIAkgCDAGUAQgAiAAsA+//w/+b/3v/X/9L/0f/T/9f/2v/a/97/5P/o
/+b/5P/i/+P/4//j/+b/5v/m/+f/5//m/+b/5v/k/+T/5P/l/+P/4v/g/9//4v/j/+T/
5f/n/+j/6f/p/+n/6f/o/+j/6P/o/+j/6v/q/+r/6v/q/+r/6f/p/+n/7P/t/+3/7f/r
/+z/7P/s/+v/6//r/+v/7f/u/+7/7v/x//H/8f/x//H/8//z//P/8v/1//b/9v/5//n/
+f/6//r/+v/7//z//f/+////AQACAAMABQAHAAUABwAHAAYACAAIAAgABgAIAAgACAAJ
AAcABwAHAAcABwAGAAUABQAHAAUABQAFAAMAAwAEAAQABgAFAAUABQADAAIAAgACAAAA
AAAAAAAAAQABAAEAAQABAAEAAQAAAAEAAQAAAAAA/v///wAAAAD+//3//f/9//z/+//7
//r/+v/7//3//v/8//3//f/9//v/+//8//z/AAAAAAAAAQADAAQABQAFAAYABgAFAAUA
BQAHAAgACAAGAAUABAADAAcABwAHAAcABgAFAAYABQAEAAQAAwABAAMABAAEAAUAAwAC
AAIAAwADAAMAAgD+//3//v///wAAAAD///7/+//5//n/+P/4//n//P/9//7//f/9//3/
/f/8//z//f/8//3//f/7//v//f/9//3//f/7//r/+v/6//r/+v/3//b/9f/1//n//P/+
////AAABAAIAAgACAAIABAAFAAMABAAEAAMABQAGAAgACQAGAAQAAgAAAP/////+//3/
/f/+//7///8BAP////////3/+//5//f/9v/1//P/8f/v/+//7P/s/+z/6//q/+r/6v/q
/+n/6f/p/+n/6f/p/+r/6v/q/+r/6v/q/+r/6v/q/+j/6f/o/+j/6P/s//D/9P/7/wgA
GgArADsATgBnAHoAfgBvAFMANAAYAAUA9//q/+D/2v/V/9L/0f/V/9f/2P/a/97/4v/m
/+T/4v/g/+H/4f/h/+D/4v/k/+X/4//i/+T/4P/e/97/3v/f/+D/4P/f/9//3//f/9//
3//d/97/3//f/9//3//e/97/3f/c/9v/3P/e/97/3v/e/97/3f/d/93/3f/d/9z/2//b
/9z/3P/c/9v/2//b/9v/3P/e/9//4P/g/9//3v/d/9v/3f/d/93/3//j/+X/5v/n/+f/
5//o/+j/6P/p/+r/7//w//H/8//x//H/8v/z//L/9f/2//b/+P/4//j/9v/1//T/8//z
//X/9f/1//X/8//y//H/8f/y//H/8v/z//P/8//0//T/8v/x//H/8f/x//D/8P/w/+//
7v/t/+z/6//r/+v/6//r/+v/6//q/+n/6f/o/+j/5f/l/+X/5P/i/+H/4f/h/+H/4f/i
/+L/4//l/+j/6v/s/+//8f/z//H/8f/y//L/9P/0//T/9f/2//j/+v/7//r/+v/5//n/
+f/7//z//P/9//3//f/9//7//f/8//v/+v/5//r/+f/6//r/+f/3//b/9v/1//X/9//2
//b/9//2//X/8//u/+7/8P/y//T/8//z//P/8f/x//H/8P/w/+7/8P/w//D/7v/t/+z/
6//u//D/8//0//P/8//x//H/8f/x//L/9P/0//T/9P/w//D/8P/x//T/9v/3//f/+P/5
//r/+v/4//j/+v/7//3//v/+//3//f/+/wAAAQACAAIAAgACAAQABQAFAAUABQAGAAYA
BwAGAAMAAgABAAEA///9//v//f/9//z/+//4//f/8//y//L/8f/w//D/8v/y//H/8f/w
/+//7v/t/+7/7v/u/+7/7v/u/+7/7v/q/+j/6f/q/+r/7P/w//r/BAANABQAHgAxAEUA
VgBrAIAAhgB9AGEAQAAkAA0A+//y/+7/5v/Z/9D/y//N/9H/1P/W/9z/4P/g/+L/5P/i
/+H/4//l/+b/5v/m/+f/5//k/+T/5P/i/+L/4v/j/+T/5P/j/+P/4//j/+P/4//l/+b/
5//n/+b/5f/j/+L/4//k/+X/6P/q/+r/6v/q/+r/6f/p/+n/7P/t/+3/7f/r/+z/7P/s
/+3/7f/t/+3/7//w//D/8P/z//P/8//z//P/9f/1//X/9P/3//j/+P/7//v/+//8/wAA
AAABAAIAAgACAAIAAwAGAAcACQALAAoADQAOAA4ADgAOAA4ADAAOAA4ADgAPAA8ADwAP
AA8ADwAOAA0ADQALAAkACQAJAAcABwAIAAgACgAJAAkACQALAAoACgAKAAgACAAIAAgA
BwAHAAcABwAJAAkACQAIAAYABQADAAIAAAABAAIAAgAEAAMAAwADAAQAAwADAAIABAAF
AAcACAAIAAkACQAJAAcABwAIAAgACQAIAAcABwAIAAoADAANAA8AEAAQABEADwARABIA
EgARABEAEQARABMAEwATABMAEAAPABAADwAMAAwACwAJAAsADAAMAA0ADAAKAAkACQAK
AAsACwAIAAYABgAGAAYABwAHAAcABQAEAAMAAQAAAP7/AAAAAAAAAQABAAEAAQAAAAAA
AQAAAP/////9//3//f/8//z//P/8//z//P/8//z//f/9//7//v/9/wAAAQACAAIABAAE
AAYABwAFAAYABgAFAAMABAAGAAcACQAKAAsADAAMAA0ADQANAA0ADgAOAA8ADwANAA0A
DQAJAAcABQADAAQABQAFAAUAAAD///v/+v/6//n/+P/4//b/9v/1//X/9f/1//X/9f/y
//L/8v/y//D/8P/w//D/9v/4//n/9v/2//b//P8EAA4AFwAmADgATQBhAHYAjwCiAKgA
nQCBAGAAOgAbAAkA/v/0/+z/4f/Y/9P/1//d/+D/4P/g/+L/5v/o/+r/6P/n/+n/7f/s
/+z/6v/p/+n/6v/q/+z/7P/s/+z/7f/t/+z/6v/p/+v/6//r/+v/7f/u/+//7//x//H/
8P/w//D/8P/w//L/8v/y//L/8v/y//H/8f/x//D/8f/x//H/8//0//T/9P/z//P/8//z
//T/9v/3//j/+f/5//n/+f/5//v/+//7//r//f/+//7/////////AAACAAIAAwAEAAcA
CAAJAAsACwALAAwADQAOABEAEgASABAAEAAQAA4ADAAMAAwADQANAA0ADQANAA8ADgAN
AA0ADwANAA0ADQAPAA8AEAAQAA0ACwAKAAkACQAIAAgACAAGAAYABgAGAAUABQAFAAUA
BwAHAAcABgADAAMAAgACAAIAAwAEAAQAAwABAAAA//8AAP/////+/wAAAQADAAQABAAF
AAUABQADAAMABAAEAAgACAAIAAkACQAKAAsACwALAAwADAANAAsADQAOAA4ADwAPAA8A
DwAQAA8ADgANAA0ADQAPAA8ADAAMAAsACQAKAAoACQAJAAoACgALAA0ACgAJAAcAAgAA
AAAAAAAAAAEAAQABAP////////7//v/+/wAAAAAAAP3//f/9//3/+//8//7//v/+//3/
+v/5//n/+P/4//j/+P/4//f/+P/5//v/+v/8//3//f///wEAAwAEAAIAAgAEAAUABQAG
AAYABQAHAAgACgALAAwADAAMAAwACwALAAoACQAJAAoACgALAAsACQAJAAkACAAHAAYA
BQADAAMAAgABAP7//f/5//j/+P/3//b/9v/4//j/9//3//f/9//3//f/9//4//n/+v/6
//r/+v/6//r/+v/5//j/+P/6/wAABgAOABcAIgAwAEMAVQBqAIcAmgCeAJEAdQBUADQA
GwALAP7/8v/q/+X/4P/f/+H/5f/i/+T/6v/s/+7/8v/y//D/7//v//H/8v/w//D/7//v
//T/9P/y//L/8v/y//P/9P/0//P/8//x//H/8f/x//L/9P/2//f/+P/5//n/+v/5//j/
9//4//b/9v/2//b/9P/z//P/8//0//X/9f/1//X/9v/2//b/9f/1//X/9f/1//b/9v/2
//f/9//3//f/9v/3//b/9f/0//f/+P/4//r/+//8//7/AQACAAQABgAIAAgACAAJAAsA
CwAMAA0ADgARABIAEgAQABAAEAAOABAAEAAQABEAEQARABEAEQARABAADwAPAA8ADQAN
AA0ADQANAA4ADgAOAA0ADQANAA0ADAAMAAwACgAKAAoACgAJAAkACQAJAAkACQAJAAgA
BwAHAAYABgAIAAkACgAKAAkABwAGAAUABQAFAAYABgAGAAcACQAKAAkACQAIAAcACAAJ
AAsADAAMAAwADAANAA8AEAARABEADgAOAA0ADQAPABEAEgASABMAEwATABMAFAATABIA
EQAPAA8AEQARAA4ADgANAAsACwAMAAwADQALAAoACgALAA0ADQAMAAgACAAIAAgACAAH
AAcABwAFAAcABwAGAAYABAAGAAYABgADAAMAAwADAAQABgAJAAoACgAJAAYABQAHAAcA
BwAHAAcABAAEAAMABAAEAAQABAAEAAAAAAAAAAEAAgAEAAUABQAGAAcACAAIAAgACAAK
AAsADQAOAA4ADQANAA4AEAARABAAEAAQABAAEgATABMAEwATABQAFAAVABMAEQARABEA
EAAPAA4ADQAMAAsACQAHAAYABQABAAAAAAD///7//v/8//z/+//7//v/+//7//v/+//8
//3//v/8//z//P/8//7//P/7//r/+v/8/wAABgAMABUAHgAsADsATQBiAHcAigCQAIUA
awBKAC4AGQALAP7/8v/u/+v/5v/j/+f/5//m/+j/7v/y//T/9v/2//b/9f/z//H/8v/y
//D/8f/x//D/8v/y//D/8P/w//H/8v/y//H/8f/w/+//7v/t/+3/7v/v/+//8f/x//D/
8P/y//L/8v/0//T/9P/0//T/8v/x//H/8f/z//X/9v/3//X/9v/2//b/8//z//P/8//z
//T/9P/0//X/9f/1//X/9v/5//r/+//8////AAAAAP7//f/8//z/AAAAAAEAAgAFAAYA
BwAJAAkACQAKAAsADgARABIAEgAUABQAFAASABIAEgASABMAEgARABAADwARABAADwAP
AA0ACwALAAsADQANAA4ADgAQAA8ADwAPAA8ADgAOAA4ADQAMAAsACgAMAA0ADgAPAAwA
CwAKAAgACQAJAAgACAAJAAsADQAOAAwACwALAAsACgAJAAkACAAGAAcACQAKAAwADQAN
AA0ACwALAAwADAAOAA4ADgAPAA0ADgAPAA8ADAAMAAsACwAOABEAEwAUABUAFQAVABUA
FgAVABQAEwATABMAFQAVABQAFAATABEAEAAQAA8ADwANAAwADAANAA4ADwAPAAwADAAO
ABAAEgASABEAEAANAAsACwAKAAoACgAMAAwADAALAAsACwALAAkACgAMAAwACgAJAAYA
BQAHAAcABwAHAAkACgAMAAwADAAMAAwACgAKAAoACwAKAAwADQANABAAEQASABIAEAAQ
ABIAEwARABIAEgARABIAFAAXABkAHAAcABwAHAAZABkAGAAXABoAHAAdAB8AHQAbABsA
GwAbABkAFwAVABMAEwASABEAEAAPAAsACgAKAAkACAAIAAcABgAEAAMABQAFAAUABQAC
AAIAAgACAAAAAAAAAAAA/v/+/wEAAAD8//r/AAAGAA4AFQAeAC4AQQBTAGgAfQCUAKAA
nwCLAGwATgAvABUACAD+//T/6f/i/93/3//j/+b/6P/o/+r/7P/u/+7/7v/t/+v/7f/w
//D/8P/v//H/8P/w//D/8v/y//L/8//y//L/8f/x//P/8//z//P/8f/y//P/8//z//P/
8v/y//L/8v/y//T/8//y//H/8P/w/+//7//v//H/8//0//X/9v/4//n/+v/5//n/+f/5
//j/+P/3//b/+P/5//r/+//6//v/+v/5//n/+//7//r//P/9//7/AAAAAAAAAQACAAUA
BgAHAAkACwALAAwADQALAA0ADQAMAA4AEAASABIAEgASABIAEwARABEAEQARAA8ADgAN
AA0ADwANAA0ADQALAAsADAAMAAwACwALAAsACwAKAAoACgAIAAgACAAIAAkACQAJAAkA
CQAJAAkACAAHAAcABgAGAAgACQAKAAoABwAFAAQAAwAEAAMAAwACAAIAAwAFAAYABAAF
AAUABQAHAAcACAAIAAkACAAHAAcABwAIAAkACQAJAAoACgALAAkACwAMAAwADQANAA0A
DQAOAA0ADAALAAsACwANAA0ADAAMAAsACQAGAAYABQAFAAcABgAGAAcABQAFAAQAAAAA
AAAAAAAAAAIAAwAEAAMAAwADAAIAAgAAAAIAAgACAP///////////v/+/////v//////
/f/9//3//f/9////AAD+//7//v/+//z//P/8//3//f/+//7//f8AAAEAAgACAAQABAAG
AAcABwAIAAgABwAJAAoADAANAA4ADgAOAA4ADQANAAwACwALAAwADAANAA8ADQANAA0A
CQAHAAUAAwAFAAUABAADAP7//f/5//j/+P/3//b/9v/4//j/9//3//X/9f/1//X/8v/y
//L/8v/y//L/8v/y//L/8v/z//L/8P/y//j/AAAIABEAHgAwAEUAWwB0AIsAnACgAJMA
dwBUADIAFwAFAPj/6v/g/9n/0P/N/9P/1//a/97/5P/m/+b/5P/o/+r/4//f/+P/5v/k
/+T/4//j/+b/5v/m/+T/5P/k/+X/5P/k/+P/4//j/+P/4//j/+P/5P/l/+X/4//j/+L/
4v/j/+T/5f/o/+j/6P/o/+j/6P/n/+f/5//m/+f/5//n/+j/6v/r/+z/7f/t/+3/7f/t
/+7/7v/u/+3/6//p/+f/5f/n/+f/5//n/+n/6f/o/+n/6f/p/+r/7f/u//D/8v/0//T/
9P/1//f/9//4//n/+P/7//z//P/+//7//v/8//n/+P/3//f/9P/z//L/8f/1//b/9//5
//j/9f/0//P/9f/1//b/9v/0//P/8//z//H/8P/w//D/7v/u/+7/7v/u/+//8P/x//H/
8f/x//D/7//v/+7/7v/t/+3/7f/s/+r/6f/p/+n/6P/n/+f/5v/o/+n/6//s/+z/7f/t
/+3/7f/t/+7/7v/w//D/8P/x/+3/7P/r/+n/6//s/+z/7f/v//H/8v/y//H/8f/x//H/
8//z//P/8//x//H/8//z//T/9P/z//H/8v/y//H/8f/u/+z/6//r/+3/7f/s/+j/6P/o
/+j/6P/p/+n/6f/n/+j/6f/p/+r/5v/o/+j/6P/n/+f/5//n/+b/5v/n/+b/5//n/+X/
5f/l/+X/5f/l/+P/5P/k/+P/5P/k/+T/5P/h/+H/4v/i/+X/5f/l/+X/6f/q/+r/6v/r
/+z/7v/v/+7/7v/t/+3/7P/t/+3/7v/v//D/8f/z//P/8//z//P/9v/2//b/9P/1//T/
9P/z//L/7//s/+n/6P/l/+X/6P/n/+b/5f/k/+H/4P/f/97/3v/e/97/3v/e/97/3v/e
/9z/3P/c/9z/2v/a/9r/2v/Y/9j/2P/Y/9v/3P/d/97/5P/q//D/9v8GABYAJgA2AEMA
UABdAA==
         </WaveFormData>
      </LeadData>
   </Waveform>
</RestingECG>
