# Supplementary material for: Detection of Left Atrial Enlargement Using a Convolutional Neural Network-Enabled Electrocardiogram
Source: Front Cardiovasc Med. 2020 Dec 17;7:609976. doi: 10.3389/fcvm.2020.609976 (PMC7773668; doi:10.3389/fcvm.2020.609976)
Supplement: Supplementary file 5 [file Data_Sheet_5.ZIP › normal4/1802037156_6093_0000000V.XML]

<?xml version="1.0" encoding="Windows-1252"?>
<!DOCTYPE RestingECG SYSTEM "restecg.dtd">
<RestingECG>
   <PatientDemographics>
      <PatientID>1802037156</PatientID>
      <PatientAge>69</PatientAge>
      <AgeUnits>Years</AgeUnits>
      <Gender>Male</Gender>
      <PatientLastName>liuxiquan</PatientLastName>
   </PatientDemographics>
   <TestDemographics>
      <DataType>Resting</DataType>
      <Site>1</Site>
      <AcquisitionDevice>MAC55</AcquisitionDevice>
      <Status>Unconfirmed</Status>
      <Priority>Normal</Priority>
      <AcquisitionTime>09:12:12</AcquisitionTime>
      <AcquisitionDate>05-14-2017</AcquisitionDate>
      <CartNumber>1</CartNumber>
      <AcquisitionSoftwareVersion>009C</AcquisitionSoftwareVersion>
      <XMLSourceVersion>MAC5000 v1.0</XMLSourceVersion>
   </TestDemographics>
   <RestingECGMeasurements>
      <VentricularRate>82</VentricularRate>
      <AtrialRate>82</AtrialRate>
      <PRInterval>158</PRInterval>
      <QRSDuration>152</QRSDuration>
      <QTInterval>486</QTInterval>
      <QTCorrected>567</QTCorrected>
      <PAxis>59</PAxis>
      <RAxis>-18</RAxis>
      <TAxis>-61</TAxis>
      <QRSCount>13</QRSCount>
      <QOnset>225</QOnset>
      <QOffset>301</QOffset>
      <POnset>146</POnset>
      <POffset>196</POffset>
      <TOffset>468</TOffset>
      <ECGSampleBase>500</ECGSampleBase>
      <ECGSampleExponent>0</ECGSampleExponent>
   </RestingECGMeasurements>
   <Diagnosis>
      <Modality>Resting</Modality>
         <StatementCount>4</StatementCount>
         <LabelText>12SL ��ϳ���</LabelText>
      <DiagnosisStatement>
         <StmtFlag>ENDSLINE</StmtFlag>
         <StmtText>�������</StmtText>
      </DiagnosisStatement>
      <DiagnosisStatement>
         <StmtFlag>ENDSLINE</StmtFlag>
         <StmtText>����֧��������</StmtText>
      </DiagnosisStatement>
      <DiagnosisStatement>
         <StmtFlag>ENDSLINE</StmtFlag>
         <StmtText>T ���쳣���ɿ���Ϊ�±��ļ�ȱѪ</StmtText>
      </DiagnosisStatement>
      <DiagnosisStatement>
         <StmtFlag>ENDSLINE</StmtFlag>
         <StmtText>�쳣 ECG</StmtText>
      </DiagnosisStatement>
   </Diagnosis>
   <Waveform>
      <WaveformType>Rhythm</WaveformType>
      <WaveformStartTime>0</WaveformStartTime>
      <NumberofLeads>8</NumberofLeads>
      <SampleType>CONTINUOUS_SAMPLES</SampleType>
      <SampleBase>500</SampleBase>
      <SampleExponent>0</SampleExponent>
      <HighPassFilter>16</HighPassFilter>
      <LowPassFilter>150</LowPassFilter>
      <ACFilter>NONE</ACFilter>
      <LeadData>
         <LeadByteCountTotal>10000</LeadByteCountTotal>
         <LeadTimeOffset>0</LeadTimeOffset>
         <LeadSampleCountTotal>5000</LeadSampleCountTotal>
         <LeadAmplitudeUnitsPerBit>4.88</LeadAmplitudeUnitsPerBit>
         <LeadAmplitudeUnits>��V</LeadAmplitudeUnits>
         <LeadHighLimit>2147483647</LeadHighLimit>
         <LeadLowLimit>268435456</LeadLowLimit>
         <LeadID>I</LeadID>
         <LeadOffsetFirstSample>0</LeadOffsetFirstSample>
         <FirstSampleBaseline>0</FirstSampleBaseline>
         <LeadSampleSize>2</LeadSampleSize>
         <LeadOff>FALSE</LeadOff>
         <BaselineSway>FALSE</BaselineSway>
         <ExcessiveACNoise>FALSE</ExcessiveACNoise>
         <MuscleNoise>FALSE</MuscleNoise>
         <LeadDataCRC32>1764214998</LeadDataCRC32>
         <WaveFormData>
kP+Q/5D/kP+O/47/jv+O/5D/kv+U/5b/nv+m/67/tv++/8T/yv/Q/9b/2v/e/+L/5f/o
/+v/7v/v//D/8f/y//T/9v/4//r/+v/6//r/+v/7//z//f/+/wEAAgADAAQABAAEAAQA
BAAGAAgACgAMAAwADAAMAAwADgAQABIAFAAXABgAGQAaABwAHAAcABwAIAAiACQAJgAo
ACgAKAAoACsALAAtAC4ALwAwADEAMgAwADAAMAAwADMANAA1ADYANQA0ADMAMgAxADAA
LwAuAC0ALAArACoAJgAkACIAIAAfAB4AHQAcABkAFgATABAADwAOAA0ADAALAAoACQAI
AAQAAgAAAP7//P/8//z//P/5//j/9//2//T/9P/0//T/9P/0//T/9P/z//L/8f/w//L/
8v/y//L/8P/w//D/8P/y//L/8v/y//L/8v/y//L/8P/w//D/8P/z//T/9f/2//X/9P/z
//L/9P/0//T/9P/2//b/9v/2//X/9P/z//L/8//0//X/9v/1//T/8//y//L/8v/y//L/
9P/0//T/9P/z//L/8f/w//L/8v/y//L/8f/w/+//7v/w//D/8P/w//D/8P/w//D/7v/u
/+3/7f/u/+//8P/x//D/8P/v/+7/8P/w//D/8P/w//H/8//0//P/8v/w/+7/8f/y//P/
9v/3//n/+v/7//3//v/+//7//v/+//7////+//7//////wEAAgAFAAYAAwABAP7/+v/3
//X/8//y//L/8f/w//D/7//u/+3/6//t/+7/8P/x//H/8P/u/+3/7f/t/+3/7v/w//D/
8P/w/+7/7v/t/+3/7//v//D/8f/v/+r/6P/r/+//9P/4/wAACQAOAA8AFQAgACwAPwBT
AGEAbQB1AHcAbQBgAEkAJwAKAPH/3P/R/87/x//B/77/uf+1/7f/vP++/77/vf+6/7b/
s/+x/6v/qP+n/6f/pv+h/5//mv+V/5L/kP+R/5P/lf+X/5f/l/+b/5//o/+q/7P/vf/F
/83/1P/a/97/4P/j/+X/5//s/+//8f/y//X/+P/3//f/9v/2//n/+v/7//7/AAD///7/
/v8BAAEAAwADAAQABQAIAAsACQAKAAkACQANAA4AEAASABQAFAAVABgAGgAcABwAHAAe
ACEAJAAlACUAJgAlACcAKQArACwALQAuAC4AMAAxADEAMgAyADIANgA4ADoAOwA8ADsA
OgA4ADsAOwA7ADsAOgA5ADgANQA0ADAALwAtACwAKwArACwAKAAlACIAHwAfAB0AHAAc
ABoAFwAVABUAEgAQAA4ADAAMAAsADAANAAoACAAGAAMABAAEAAYABwAFAAQAAgABAP7/
/v/9//z//f/+////AQAAAP///v/7//z//P/9/////v/+//3//P/+//7//P/8//3///8A
AAIA///+//3//P/8//z//f///wAA///+//3///////7//f///wAAAQABAP///v/8//v/
/f/+//7////+//7//////////v/9//3//////wAAAAD+//3//P/5//z//P/9/////P/9
//z/+v/6//z//v/+//7//v/7//v/+//7//n/+f/5//r/+//8//3//v/9//z/+//7////
AAAAAAAA///+//7//v8AAAIABAAHAAsADQANAA4ACwAKAAkACAALAA0ADwAQAA8ADwAQ
ABAAEgASABIAEQARAA4ACgAHAAQAAgACAAEAAQACAAMABAACAAEAAAAAAAEAAQACAAIA
AwADAAIAAQD+//7//v/+/wAAAAAAAAAA/f/9//z/+//7//v//f/+/wIABQAHAAoADgAU
ABkAIAApADUARABWAGcAbwB3AH0AfQB3AGsAVAA1ABsAAgDt/+D/2//W/9P/0//U/9P/
0//T/9D/zP/K/8v/zP/I/8X/xf/F/8D/u/+5/7b/s/+x/7D/r/+y/7L/sf+v/6//r/+v
/7X/vf/F/83/1v/d/+H/4//p//D/9v/2//z/AQAFAAcACAAFAAcACAALAA4AEgATABMA
FAASABIAEgAUABcAFwAXABgAGwAbAB0AHQAcABsAHAAdACAAIgAiACMAIwAiACIAIgAo
ACgAKQAsAC4AMAAwADAALwAxADMAMwA4ADoAOgA9AD0APQA8ADsAPgA+AEAAQQBDAEQA
RABEAEQARABEAEMARwBHAEcARgBEAEMAQgBBAEEAQQBBAD8AQAA8ADsAOQA1ADMAMgAy
ADEALwAtACsAKAAlACMAIgAkACEAHwAfABwAGgAYABYAEwARABEAEQAQABAAEAAPAA0A
CgAJAAcABwAIAAgACQAIAAgABwAGAAQABAAEAAUABwAHAAcABQADAAIAAgADAAMABAAE
AAQABAAEAAIAAgAAAAEAAQACAAMABAAFAAYABAACAAEAAQAFAAUABQAFAAMAAwACAAEA
AAAAAAAA//8BAAIAAgADAAAAAAD/////AAAAAAEAAQABAAAA//////////8AAAAAAwAD
AAMAAQD///7//v//////AAACAAIAAgACAAAA///+//3/////////AAD+//7//v/+//z/
/P/8//3///8AAAAAAAD+//z/+//6//z//v8AAAMAAwAFAAUABgAGAAYABgAGAAgACQAK
AAoACQAJAAoACgAOAA4ADgANAAsACAAEAAEA/v/8//z/+//8//z//P/8//v/+f/3//b/
9//3//j/+P/3//f/9v/1//L/8v/y//L/9P/0//T/9P/x//H/8P/v/+//7//v//D/7v/t
/+3/7P/s//L/+f8CAAkADwAWACIALwA/AE8AWwBlAGsAaQBkAFMANQAUAPP/2v/H/77/
u/+5/7b/s/+t/6v/qv+q/6r/rf+s/6r/qf+n/6P/oP+b/5f/lP+V/5P/kP+N/4z/iv+J
/4f/hf+H/4f/i/+T/5n/n/+k/6v/sf+3/73/xv/O/9T/2v/d/93/3f/e/9//4//k/+f/
6v/s/+3/7f/u/+7/7v/u//D/9f/1//X/9v/1//X/9//3//j/+f/8/////v8AAAAAAQAC
AAIAAwAEAAoACgALAA4ADwAQAA8ADgARABMAFQAVABoAHAAcAB8AHwAfAB4AHQAhACIA
JQAnACcAKAAoACgAKQAqACsAKwAtAC0ALQAsACwAKwAqACkAKQApACkAJwAmACIAIQAf
AB8AHQAcABwAGwAZABcAFQAQAA0ACwAKAAwACQAHAAcABAACAAAA/v/7//n/+f/5//n/
+P/3//X/8v/w//D/7//w//D/7//v/+z/7P/r/+r/7P/s/+z/7f/v/+//7//t/+r/6P/n
/+f/6P/q/+v/7P/q/+r/6P/o/+r/6//r/+z/7P/s/+z/7P/p/+j/6P/p/+3/7f/t/+3/
6//r/+r/6f/p/+r/6//r/+3/7v/u/+//7P/s/+v/6//u/+7/7//v/+3/7P/r/+v/6//r
/+z/7P/v/+//7//t/+z/6v/p/+n/6//t/+7/7f/s/+v/6v/p/+n/6f/p/+r/6//s/+7/
6//q/+n/6P/p/+r/6//t/+3/7v/u/+7/7//u/+7/7v/w//L/9P/3//f/+f/5//r//f/+
////AAD+////AAAAAP////8AAAAABQAGAAcABwAEAAAA+//3//X/9P/1//X/8//y//H/
8P/w/+//7v/u//H/8f/y//L/8P/v/+3/6//r/+z/7f/u/+z/7P/s/+z/6//r/+r/6f/v
/+//7//s/+r/5//n/+r/7v/0//3/BgANABEAFgAgAC8AQQBVAGUAcQB5AHsAdABlAE0A
KgAJAO7/2f/M/8f/w/++/7n/tf+x/7D/sv+0/7X/tv+0/6//q/+n/6T/of+f/57/nf+b
/5j/lf+Q/47/jf+N/4//kf+T/5X/l/+b/6H/qP+t/7X/v//J/9L/2P/e/+L/4//l/+X/
5v/r/+7/8P/0//j/+f/5//j/+P/6//r/+v/8/wEAAQABAAIAAgABAAIAAQACAAMABgAJ
AAgACgAKAAsADAAMAA0ADgAUABQAFQAYABcAGAAXABYAGQAdACEAIwAlACYAJQAnACoA
KwArACsAMAAwADIAMwAyADIAMQAwADQANgA4ADkAOgA5ADgANgA2ADUANAAzADUANQA1
ADMAMQAsACoAJwAoACcAJwAoACQAIQAeABsAGQAXABYAFgAWABMAEQARAA0ACgAHAAQA
BgAFAAYABwACAAAA/v/7//v/+v/7//v/+v/6//n/+f/3//b/9P/y//X/9v/3//n/9v/1
//T/8f/y//L/8//1//f/+P/4//j/9//2//P/8v/z//X/9v/4//X/9P/z//L/8v/y//P/
9f/3//f/9//3//X/9f/0//P/9P/2//j/+f/5//j/9v/1//X/9v/2//f/+P/4//n/+f/3
//b/9f/1//b/9//5//r/+v/5//j/9f/2//b/9//5//v//f/9//z/+//5//j/9v/6//7/
/P/8//z//P/7//v/+//7//3//f/9//7//f/8//v/+v/8//z//P/9/wEAAgACAAIAAAD+
//3//P///wIABQAJAAkACwALAAwADgAOAA4ADgAOAA8AEAAQAA8ADwAQABAAFQAWABcA
FwATAA4ACAADAAIAAAAAAP///v/+//7//v/8//v/+v/6//z//f///wAA/f/9//z/+//8
//z//P/8//3//v///wAA/f/9//z/+//9///////+//z/+//7//7/AgAKABMAHAAlAC0A
MgA+AEsAXQBtAH0AiwCRAI0AhgB1AFcAMgARAPb/4//c/9v/1//Q/83/x//F/8T/xv/I
/8f/yP/I/8X/v/+7/7b/s/+x/7D/sf+v/67/q/+m/6T/pf+j/6P/o/+l/6n/r/+z/7n/
wv/J/8//1f/d/+j/8v/4//j/+f/7//3//P8BAAQABgAKAA4ADgAPAA8AEAAQABAAEAAS
ABcAFwAXABgAFwAXABkAGQAaABsAHgAhACAAIgAiACMAJAAkACUAJgAqACoAKwAuAC8A
MAAvAC4AMgA1ADgAOQA6ADwAPAA/AD4APwA/AD8AQwBEAEcASQBIAEgARwBGAEgASgBM
AE0ATwBPAE8ATgBMAEsASgBJAEoASwBMAEsASQBEAEIAPwA+AD0APQA+ADwAOQA2ADMA
MAAtACsAKgArACkAKAApACMAIAAdABoAGgAZABoAGwAXABYAFQATABIAEAAQAA8AEAAQ
AA8ADwALAAoACAAGAAcACAAJAAsACQAJAAkABwAHAAYABgAHAAkACgAKAAoABwAGAAMA
AgAFAAcACAAKAAkACAAHAAYABwAGAAYABwALAAsACwALAAoACQAHAAUABgAIAAoACwAK
AAoACQAJAAgACAAHAAcACgAKAAsACwAKAAgABgAFAAYABwAJAAoACQAJAAkABwAHAAYA
BgAHAAkACwALAAoACAAHAAMABAAFAAYABwAIAAcABwAHAAcABQAFAAUABgAIAAgACAAI
AAYABgAGAAcACwAMAAwADAALAAoACgAKAAgACgAMAA8AEwAVABUAFgAWABYAFgAWABgA
GQAaABoAGQAZABoAGgAcABwAHAAbABoAGAAVABMADQAKAAkABwAIAAgACAAIAAgABwAG
AAYABQAFAAYABgAGAAcABwAHAAUABAADAAIAAwAEAAUABgADAAMAAgABAAEAAQADAAQA
BAAFAAUABgAKAAwAEQAYACEAKQA0AEAASwBbAG0AewCHAI8AlQCSAIcAcQBQAC0ADgD1
/+L/2//Z/9b/1f/T/9H/zv/M/8z/y//K/8r/yf/H/8P/wv+//7n/tP+x/7H/sP+v/67/
rP+r/6n/p/+l/6X/p/+r/7H/uf/C/8v/0f/V/9v/5P/q//L/+v///wEABQAGAAUABQAG
AAkADAAPABEAEgAUABMAEgARABIAFwAXABcAGAAbABsAHQAdABsAGwAdAB8AIgAkACQA
JQAkACQAJQAmACwALAAtADAAMgA0ADQANAAzADUANwA3ADsAPgA/AEMAQwBDAEIAQQBG
AEYASABJAEsATABMAEwASwBMAE0ATQBRAFEAUQBQAE4ATQBMAEsATQBNAE0ASwBMAEgA
RwBFAEEAPwA+AD4APwA9ADsAOQA0ADEALwAuAC4AKwApACkAKAAmACQAIgAgAB0AHAAb
ABoAGgAaABkAFwAUABMAEQAQABAADwAPABAAEAAPAA4ADQAMAAsACwAMAA0ADgANAAsA
CgAKAAsACwAMAAwADAAOAA4ADAAMAAsACwAKAAoACwAMAA0ADgALAAoACgALAA0ADQAN
AA0ADwAPAA4ADQALAAwADQANAA8AEAAQABEADwAOAAwACwAOAA4ADwAPAA8ADgANAA0A
CwALAAwADAAQABEAEgARAA8ADgAOAA8ADwARABEAEAAUABEADwAOAAwADAAMAAwADAAO
AA8AEAARABAADwAOAA4AEAAQABAAEAAOAA4ADgAPAA8AEAAQABAAEAAQABEAEgAQABIA
FAAXABsAHQAdAB4AHgAeAB4AHgAdAB0AHQAcACAAIQAjACQAIwAiACEAHwAfABwAGAAV
ABAADgAOAA0ACgAKAAoACgALAAsACwAMAAoACQAJAAgACgALAAsACwAJAAgABwAGAAQA
BAAEAAQABgAHAAcABwAFAAEAAQAAAAIABQALAA4AEgAWABsAIAAjACsAOABKAFsAbQB/
AIsAkwCVAJEAhgB1AFcANgAZAP7/6f/e/9n/1f/U/9H/z//R/9L/0v/O/83/yP/G/8X/
xf/D/8L/v/+9/7j/s/+v/6z/qf+q/6z/q/+r/6v/qf+l/6f/rf+z/73/yv/R/9f/3//j
/+b/7P/y//j//f8BAAUACAAJAAkACgANABAAEAARABEAEgATABQAFQAYABgAFwAWABYA
GAAZABwAHQAcABsAHAAdACAAIgAiACMAJgAmACcAKAArACoAKgAsADAAMgAyADIAMwA1
ADcANwA6ADwAPAA/AEIAQwBDAEMAQwBCAEMAQwBGAEgASQBKAEoASgBKAEkATQBNAE0A
TABOAE0ATABLAEgARwBGAEMARQBCAEIAQQA+ADsAOQA4ADcANQAzADEAMAAtACsAKgAn
ACMAIAAfAB0AHAAbABoAGAAVABQAEwASABIAEgARABAADgAOAA0ACwAKAAgABwAHAAgA
CAAIAAcABgAFAAUABQAFAAUAAwADAAIAAgADAAIAAgABAAAAAwAEAAMABAABAAEAAAAA
AAAAAAAAAAAAAQAAAAAAAQACAAEAAAD//wIAAwADAAMAAAAAAAAA//8CAAIAAQABAAAA
AAD////////+//7//f/+//7//v////z/+//7//r/+//7//v/+f/7//r/+v/7//j/+f/4
//b/+v/9//3//P/6//n/+P/3//b/+P/5//r/+//6//n/+P/4//r/+v/6//r//P/8//z/
/f/9//z/+v/4//n/+v/8//7//P/+/wAAAwADAAUABQAGAAcACAAJAAoACAAHAAYABAAI
AAkACwAMAA0ADAALAAkABQACAP7/+//5//j/+f/5//X/9P/z//L/9f/1//X/9v/2//X/
9f/0//H/8f/w/+//8P/w//D/8P/u/+z/6v/o/+r/6//r/+v/5//l/+P/4P/g/+X/6//w
//T/+v8BAAQACQAPABoAKgA9AFEAXwBpAG8AbQBjAFQAOQAbAAIA6f/W/8v/wv+9/7n/
tv+z/7H/sf+0/7j/tv+z/7D/rv+p/6f/pf+k/6P/o/+g/5n/lf+Q/4v/iv+M/4//kf+P
/4//j/+P/5H/lf+b/6b/r/+5/7//xf/K/87/0v/U/9f/2//f/+T/5//o/+j/6v/s/+3/
7f/s/+z/7//w//H/9P/0//P/8v/y//T/9f/4//n/+f/5//v//f/9//7//f/9/wEAAgAE
AAYACAAGAAUABgAKAAwADAAMAA0ADwARABEAEwAUABMAFQAZABsAHAAdAB0AHAAdAB0A
HwAgACAAIAAjACQAJQAlACQAIwAiACAAIwAjACMAIwAgAB8AHgAbABsAGAAYABcAFQAT
ABIAEgAQAA0ACgAHAAYABQAFAAYAAwD///z/+//5//j/9//2//X/8//z//P/8P/u/+z/
6f/r/+r/6//r/+n/6P/m/+X/5f/m/+b/5v/m/+b/5v/n/+b/5f/k/+H/4//k/+b/6f/m
/+b/5f/k/+X/5v/l/+b/5v/n/+f/6P/n/+b/5f/k/+b/5v/n/+n/6f/n/+X/4//k/+X/
5f/l/+X/5v/n/+f/5//m/+T/4//k/+b/5//p/+j/5v/l/+P/5P/k/+T/5f/l/+X/5v/m
/+b/5f/k/+H/4v/i/+P/5f/j/+H/4f/i/+L/4//k/+X/5v/j/+P/4//j/+P/4//j/+T/
5v/m/+b/5v/l/+T/4//j/+f/6P/o/+j/5f/k/+T/5P/m/+j/6v/t/+//8f/x//L/7//u
/+3/7P/v//H/8//0//T/8//z//L/8v/y//L/8f/x/+7/6v/n/+L/4P/g/9//3//g/+H/
4v/h/9//3f/c/93/3f/e/97/3v/f/9//3//d/9z/2//a/9v/3P/d/97/3P/b/9n/1//V
/9f/2f/c/+D/4//l/+r/7v/y//n/AAALABkAKgA6AEcAUQBXAFcAVQBPAD0AIAAFAOv/
0v/B/7r/tf+y/7H/r/+u/6//sf+v/67/qv+o/6X/pP+m/6f/pf+h/5z/m/+X/5D/jf+N
/4z/j/+O/5D/jf+L/4v/jf+N/5H/m/+l/6//tv+7/7//wf/H/8z/0v/W/9r/3//j/+X/
5P/l/+f/6P/r/+7/8f/z//T/9v/0//T/9P/2//r/+//8//7//////wEAAQD/////AQAD
AAUACAAJAAsACwAKAAoACgAPABAAEgAWABYAGAAYABgAGQAbAB0AHQAhACQAJQApACkA
KQAoACcALAAsAC4ALwAvADAAMAAwAC8AMAAxADEANQA1ADUANAAzADEALwAtAC0ALQAt
ACsAKgAmACUAIwAfAB0AHAAcAB0AGwAZABcAEgAPAA0ADAAOAAsACQAJAAgABgAEAAIA
AQD////////+//7//v/9//r/+P/4//f/9//4//j/+f/6//r/+f/4//j/+P/4//n/+v/7
//z/+//5//j/+P/5//v//P/8//z//v/+//z//P/6//v/+//8////AAABAAIAAAD+//3/
/f8BAAEAAQABAAEAAQAAAP///f/+//////8CAAIAAQABAP7//v/9//3///8AAAIAAwAB
AAAA//////3//f/+//7/AAABAAIAAQABAPz/+v/9/wAAAgACAAIAAgD/////////////
/////wAAAgACAAIAAgAAAAAAAAABAAUABgAGAAYABAACAAEAAAACAAQABgAJAA0ADwAP
ABAADwAOAA0ADAAOAA8AEAAQAA8ADwAQABAAFAAUABQAEwATABAADAAJAAQAAgACAAEA
AQACAAMABAACAAEAAAAAAAMAAwAEAAQABQAFAAQAAwAAAAAAAAAAAAAAAAAAAAAA////
//7//f/7//v//f/+//7///8DAAQABAAKABMAGgAhACsANgBEAFMAYwBvAHcAgQCFAIEA
eABlAEUAJAAHAO7/3//a/9f/0//S/9H/z//N/8r/yP/I/8f/xv/G/8f/xf/B/77/uf+1
/7D/r/+t/67/q/+q/6r/qf+n/6X/pf+n/6v/sf+5/8H/yv/P/9X/2f/f/+b/7v/0//j/
/f////3//v///wEAAgAFAAgADAANAA0ADgAMAAwADAAOABMAEwATABQAFQAVABcAFwAV
ABUAFwAZABwAHgAeAB8AHgAeAB8AIAAmACYAJwAqACoALAAsACwALQAvADEAMQA2ADgA
OAA7ADsAOwA6ADkAPgA+AEAAQQBBAEIAQgBCAEEAQgBDAEMARwBHAEcARgBEAEMAQgBB
AEMAQwBDAEEAPgA6ADkANwA1ADMAMgAyADMAMQAvAC0AKAAlACMAIgAiAB8AHQAdABoA
GAAWABQAEwARABEAEQARABAADwANAAsACAAHAAUABQAGAAYABwAEAAQAAwACAAIAAgAC
AAMABQAFAAUAAwACAAAA/////wAAAgADAAQAAgACAAAAAAD+//////8AAAIAAgACAAIA
///+//7///8DAAMAAwADAAMAAwACAAEA//8AAAEAAQAEAAQAAwADAAAAAAD/////AgAC
AAMAAwADAAIAAQABAP////8AAAAAAwADAAMAAQD///7//v//////AwAFAAYAAwACAAEA
AAD//////////wEAAQABAAIAAQAAAP///v8BAAIAAwAFAAYABgAFAAQAAwACAAIAAgAE
AAYACAALAAwADQAMAAwADwAQABEAEgARABEAEQAQAA8ADwAQABAAEwAUABUAFQAQAAwA
BwADAAMAAgADAAMA///+//3//P/+//3//P/8//////8AAAAA/P/7//n/9//5//r/+//8
//v/+v/5//j/+f/5//j/9//7//v/+f/4//b/8//1//j/AAAIAA8AFAAZAB8AJgAyAEEA
UwBnAHcAgQCHAIUAfABpAE0ALAANAPb/4//Y/9H/zf/G/8P/wf+9/77/wP/C/8X/xP++
/7n/uf+1/7D/r/+t/6z/q/+p/6b/of+g/57/m/+Z/5v/n/+f/6P/p/+r/6//uP+//8f/
z//X/+D/5v/q/+7/7//x//P/9v/5//3//v8BAAQABAAFAAUABgAGAAYABgAIAAsACwAL
AAwADAALAAwACwAMAA0AEAATABEAEgARABEAEwAUABYAGAAaABoAGwAeACAAIgAiACIA
JQAnACkAKQArACwAKwAtADAAMQAxADEANgA2ADgAOQA3ADgAOAA4ADsAPAA9AD0APgA9
ADwAOgA7ADsAOwA7ADsAOwA7ADkANgAyADEALwAwAC8ALwAwAC0AKQAlACEAIQAfAB4A
HgAcABkAFwAXABIAEAAOAAwADQALAAsACwAGAAQAAgD//////v///////v/+//3//f/7
//r/+P/2//n/+v/7//3/+v/5//j/9f/2//b/9//5//n/+v/6//r/+P/4//b/9v/3//n/
+v/8//n/+P/3//b/+P/4//n/+//7//v/+//7//n/+f/4//f/+v/8//7////9//z/+v/5
//n/+v/6//v//P/8//3//f/7//r/+f/5//r/+//9//7//P/7//r/9//6//r/+//9//v/
/f/9//z/9v/3//n/+v/8//z//P/8//n/+f/5//n/+//7//v//P/+//7//v/+//3//P/7
//v///8AAAAAAAD9//z//P/8//3/AAADAAcACQALAAsADAAKAAoACgAKAAsADQAPABAA
EAAPAA8ADgAQABAAEAAPAA0ACgAGAAMA/v/8//z/+//8//z//P/8//r/+f/4//j/+//7
//z//P/7//v/+v/5//j/+P/4//j/+v/6//r/+v/3//f/9v/1//X/9//3//j/+P/3//f/
+P/8/wIACwAUABsAJQAuADoASQBZAGkAdQB/AIUAgwB8AGkASQAkAAUA6v/V/8z/zf/N
/8j/xf/B/7//vv++/7z/vf/A/77/vf+7/7f/tP+x/63/qP+n/6X/pP+l/6L/ov+f/5//
n/+d/53/o/+p/7H/uf/C/8X/y//R/9n/4P/o//D/9v/3//n/+//8//v///8AAAMABgAK
AAsACwAMAAsACgAJAAoADgAPABAAEgARABEAEwATABUAFQAXABkAGgAcABwAHQAdABwA
HAAcACIAIgAjACYAKAAqACoAKgArAC0ALwAvADQANgA2ADkAOAA5ADkAOQA9AD4AQQBD
AEEAQgBCAEIAQQBCAEMAQwBGAEcASABIAEcARQBDAEEAQgBDAEQAQwBAADwAOwA5ADcA
NQA0ADQAMwAxAC8ALQAoACUAIwAiACMAIQAgACEAHAAaABgAFgAVABMAEwATABMAEgAR
AA8ADQAKAAkABwAJAAoACgALAAkACAAGAAQABAAEAAQABQAHAAcABwAFAAMAAgACAAMA
BQAGAAYABgAGAAYABAAEAAQABQAFAAYABgAGAAYABgAFAAQABAAFAAcABwAHAAcABwAH
AAYABQADAAQABQAFAAcACAAIAAkABgAGAAUABQAIAAgACQAJAAcABgAFAAUABwAHAAgA
CAAJAAkACQAHAAUABAAEAAUABgAJAAoACgAKAAcABQAEAAUABgAHAAgACQAJAAkACQAG
AAUABAAEAAUABgAHAAgABgAGAAYABwAJAAoACgAKAAsACgAKAAoACQAKAAsADQAQABMA
FAAWABgAGAAYABgAFgAXABgAGAAaABsAHQAeAB0AHAAbABkAGAAWABMAEQAOAAwADAAL
AAkACAAHAAYABwAHAAcACAAIAAcABwAGAAYABwAHAAcABAAEAAQABAAEAAQABAAEAAUA
BQAEAAMAAQABAAEAAAACAAUABwAKAAoADgATABgAHQAlADAAPABNAF0AbwB9AIcAjwCR
AIwAgwBzAFIALQAQAPf/5P/b/9n/1v/V/9X/0//S/9L/0P/N/8z/zP/L/8v/y//I/8f/
wf+8/7f/tf+y/7H/sP+u/6//sf+x/6v/qf+r/63/s/+7/8T/z//X/9v/4f/o/+z/8P/4
////AwAHAAoACwAMAAwADgAQABQAFQAVABYAGAAYABgAGgAaABkAGAAYABwAHQAgACEA
IAAfACAAIQAkACYAJgAnACgAKAApACoALQAsACwALgAxADQANQA2ADQANQA2ADUAOgA8
ADwAPwBCAEMAQwBDAEQARABGAEcASABKAEsATABKAEoASgBJAEwATQBOAE4ATgBNAEwA
SwBJAEkASQBHAEcARABEAEMAQAA9ADsAOgA7ADkANwA1ADQAMQAvAC4ALQApACYAJQAk
ACIAIAAeABwAGQAYABcAFwAWABUAEwAUABIAEgARAA8ADgAMAAsACwAMAAwADAAJAAgA
BwAHAAcABwAHAAUABQAEAAQABQADAAQABAAEAAYABgAEAAQAAwADAAIAAgADAAQABQAG
AAcABgAGAAcABwAHAAcABwAIAAkACQAJAAgACAAIAAcACgAKAAkACQAIAAgABwAHAAYA
BgAHAAcACAAIAAgACQAGAAUABQAEAAYABwAIAAcABwAGAAYABwAGAAcABgAEAAcABwAI
AAgABQAFAAQAAwAGAAYABgAEAAYABgAGAAcABAAFAAQAAwAGAAcABwAIAAcABwAHAAkA
AwAGAA==
         </WaveFormData>
      </LeadData>
      <LeadData>
         <LeadByteCountTotal>10000</LeadByteCountTotal>
         <LeadTimeOffset>0</LeadTimeOffset>
         <LeadSampleCountTotal>5000</LeadSampleCountTotal>
         <LeadAmplitudeUnitsPerBit>4.88</LeadAmplitudeUnitsPerBit>
         <LeadAmplitudeUnits>��V</LeadAmplitudeUnits>
         <LeadHighLimit>2147483647</LeadHighLimit>
         <LeadLowLimit>268435456</LeadLowLimit>
         <LeadID>II</LeadID>
         <LeadOffsetFirstSample>0</LeadOffsetFirstSample>
         <FirstSampleBaseline>0</FirstSampleBaseline>
         <LeadSampleSize>2</LeadSampleSize>
         <LeadOff>FALSE</LeadOff>
         <BaselineSway>FALSE</BaselineSway>
         <ExcessiveACNoise>FALSE</ExcessiveACNoise>
         <MuscleNoise>FALSE</MuscleNoise>
         <LeadDataCRC32>994006757</LeadDataCRC32>
         <WaveFormData>
1v/W/9b/1v/U/9L/0P/O/87/zv/O/87/1f/a/9//5P/o/+r/7P/u//D/8v/0//b/+P/4
//j/+P/2//b/9v/2//f/+P/5//r/+P/4//j/+P/6//r/+v/6//z//P/8//z/+v/6//r/
+v/7//z//f/+//z//P/8//z//v/+//7//v8AAAAAAAAAAP7//v/+//7///8AAAEAAgAB
AAAA///+////AAABAAIAAgACAAIAAgACAAIAAgACAAQABgAIAAoACgAKAAoACgALAAwA
DQAOABAAEAAQABAADwAOAA0ADAANAA4ADwAQAA8ADgANAAwADgAOAA4ADgAOAA4ADgAO
AAwACgAIAAYABgAGAAYABgAFAAQAAwACAAIAAgACAAIABAAEAAQABAADAAIAAQAAAAAA
AAAAAAAA///+//3//P/+//7//v/+//7//v/+//7/+//6//n/+P/5//r/+//8//n/+P/3
//b/9v/2//b/9v/2//b/9v/2//X/9P/z//L/9P/0//T/9P/y//L/8v/y//L/8v/y//L/
8P/w//D/8P/u/+7/7v/u//D/8P/w//D/7//u/+3/7P/s/+z/7P/s/+z/7P/s/+z/6//q
/+n/5//n/+j/6v/t/+v/7P/u/+7/8P/w//D/8f/x//P/9P/1//T/8//y//H/9P/1//j/
/v/+/wEAAwAEAAYABgAFAAMAAAD/////AAD///z/+//5//j/9v/1//X/9P/0//P/7//s
/+n/5v/j/+D/3v/e/97/3P/c/9r/2v/Z/9r/2//c/9n/2P/X/9X/1v/V/9X/1f/V/9X/
1v/W/9X/0v/Q/8//0P/R/9P/1v/X/9n/3f/f/+L/5v/p/+7/8P/w//H/9//+/wkAFgAe
ACAAIAAiAB0ACADm/8j/u/+3/7T/r/+t/63/r/+x/6//qf+n/6v/sP+0/7X/tv+4/7f/
tf+z/6//rP+t/7D/sP+x/7P/s/+t/6b/pf+l/6X/pf+k/6P/of+g/6H/o/+n/6//tP+3
/7z/wP/D/8H/wv/B/8H/w//F/8f/yP/I/8r/y//J/8j/x//G/8f/x//I/8j/yf/I/8f/
x//J/8n/yf/J/8v/y//N/83/yv/L/8r/yf/M/8z/zf/P/87/zf/N/8z/zP/M/8z/zP/M
/8z/zv/O/8z/yf/J/8j/yv/H/8r/zv/N/83/yf/F/8f/xP/D/8j/y//M/8z/zP/N/83/
zf/N/9D/0v/T/9X/1P/U/9T/1P/V/9X/1f/V/9f/2P/a/9v/2v/Y/9b/1P/W/9b/1v/X
/9f/1v/W/9X/0v/Q/87/zf/Q/9D/0f/S/9D/0P/O/8z/zv/N/83/zv/N/8z/yv/I/8n/
yP/H/8b/x//I/8n/yv/J/8j/x//F/8b/xv/H/8n/yv/J/8j/x//F/8T/xP/E/8f/zP/O
/9H/z//M/8r/x//K/8z/zP/L/8v/yv/I/8b/xf/G/8j/yP/J/8v/y//J/8f/xv/G/8X/
x//J/8v/y//J/8f/xf/F/8P/xP/G/8f/xv/G/8X/w//D/8T/xv/I/8n/zP/M/8r/yf/J
/8n/yP/I/8j/yf/K/8v/zP/K/8n/yP/I/8n/y//M/87/0v/U/9X/1v/V/9X/1v/X/9v/
3f/g/+H/3//f/9//3//j/+j/6f/t//L/9P/2//b/8v/v/+v/6f/s/+7/7//u/+3/6//o
/+T/4v/h/+H/4v/i/9//3P/Z/9T/0f/Q/87/z//Q/9H/0v/Q/9D/zv/O/8z/zP/M/8z/
zf/N/83/zf/M/8v/yv/J/8v/zP/N/8z/yf/J/8n/yf/K/87/1f/b/+H/4//k/+T/5f/m
/+j/7P/3/wMAEAAZACAAHgAaABoAFgABAOD/yP+8/7n/tf+u/6f/pf+r/6//sf+x/7P/
tf+z/7T/sv+z/7j/vP+7/7f/t/+3/7b/tf+y/7L/s/+1/7X/s/+0/7X/r/+r/6n/pv+l
/6n/rv+z/7n/v//D/8L/w//G/8r/y//N/9D/0//V/9X/0//R/9L/0v/U/9X/1//Y/9n/
2v/X/9f/2P/Y/9z/3P/c/93/3f/d/93/3f/c/9v/3P/b/97/4f/i/+P/4P/e/93/3f/h
/+H/4v/i/+T/5P/k/+T/4v/i/+T/5P/k/+P/5f/m/+b/4f/i/+T/6P/p/+b/4//k/+L/
4v/o/+v/6v/o/+b/6f/r/+3/7//w//D/7//v//P/9P/1//b/+P/3//b/9f/0//T/9f/1
//j/+P/4//j/9//2//X/9f/3//b/9v/1//b/9P/y//H/8f/w//D/8P/x//L/8f/w/+7/
6//p/+j/6v/q/+n/6P/p/+j/5//m/+X/5P/j/+L/4//k/+X/5f/j/+L/4v/j/+f/5//n
/+f/5//m/+b/5v/m/+r/6//t/+z/7P/t/+3/7v/u/+z/6f/p/+r/6v/q/+n/6v/s/+z/
6//r/+n/5f/m/+j/6//t/+z/6//q/+f/6P/n/+b/5//n/+j/6v/r/+v/6v/o/+X/5f/m
/+j/6v/p/+r/6P/k/+X/6P/q/+r/6v/q/+n/5//l/+T/5f/n/+j/6v/r/+z/7P/s/+z/
7f/v//H/8v/z//X/9f/z//P/8//z//X/+v/7////AgAEAAYABgAHAAUAAgABAAEAAgAC
AAAAAAD///3/+v/6//n/+f/6//r/9//0//H/7P/p/+j/5v/o/+j/6P/o/+X/5P/h/+D/
4v/i/+L/4v/i/+H/4P/f/93/3f/d/93/3//g/+H/4P/d/93/3f/d/97/3v/j/+n/7f/x
//L/8P/v//L/9v/4//v/AwAKABMAGgAiACYAJAAmACUAHAAEAOT/yf+9/7j/sf+p/6f/
qf+v/7P/sf+v/6//sP+w/7H/tv+8/7v/u/+7/7n/tP+v/7D/rv+x/7X/t/+1/7L/rf+r
/6n/p/+m/6X/pf+q/6//sf+3/7v/vv+//8T/yv/P/9P/1v/X/9X/0//T/9P/1P/U/9b/
1//a/9r/2v/a/9f/1//Y/9j/3P/c/9z/3f/b/9v/2//b/93/3f/f/9//3//h/+H/4f/f
/97/3v/f/+L/4//l/+b/5f/k/+P/4v/i/+L/5P/k/+b/5f/n/+j/6f/j/+P/5P/p/+v/
6f/n/+n/5v/l/+r/7P/s/+v/6v/r/+3/7//x//H/8v/y//P/9//4//n/+v/6//n/+P/3
//f/+P/6//v//v/+//7//v/9//z/+//7//z//P/9//3//P/6//j/9//3//b/9v/2//X/
9v/1//T/8f/v/+7/7v/v//D/8P/w/+3/7P/r/+r/7P/s/+z/7P/u/+7/7v/t/+r/6P/n
/+f/6//r/+v/6//p/+j/6P/o/+r/7v/v//H/8f/w//D/7//u/+7/7P/p/+v/7P/s/+z/
6f/q/+z/7P/s/+3/7P/p/+v/7P/u/+//7v/t/+z/6f/q/+n/6P/p/+j/6P/p/+n/6P/o
/+f/5f/l/+b/6P/q/+n/6v/o/+T/6f/t/+7/7f/s/+v/6v/q/+n/6P/o/+v/7f/u//D/
8P/w/+//7v/x//P/9v/5//n/+f/6//n/+f/5//n/+f/9/wIAAwAHAAkACgALAAoADAAL
AAkACQAIAAgABwAEAAYABQADAAAA/////wAAAgABAP3/+f/1//P/8f/x//D/7//u/+3/
7P/q/+r/6P/o/+n/6v/r/+z/6f/n/+X/4//k/+X/5v/n/+b/5v/m/+T/4//j/+P/4//o
/+r/7f/v//P/9//6//z///8EAAoADgAPABEAFgAdACgAMAA4ADwAPAA7ADgAJAAAAOP/
0f/M/8n/xf/B/8P/x//J/8f/w//D/8b/yv/N/9L/1v/V/9X/0//N/8r/yf/K/8z/zf/R
/9P/0f/M/8X/wf/B/8H/xP/D/8P/xP/F/8f/zf/R/9b/3f/i/+j/7f/v/+7/7f/r/+v/
6//t/+//8P/z//X/9f/0//P/8v/x//H/8v/y//T/9P/0//X/8//z//P/8//0//X/+P/5
//j/+f/4//f/+f/4//j/+f/9//3//v/+//3//P/7//r//P/+/wIABAACAP/////+/wEA
/f///wIABgAHAAQAAQABAP7//f8CAAcACAAIAAgACAAJAAoACwANAA4ADgAPABMAFAAV
ABYAFQATABEADwAQABIAFQAXABUAFAATABIAEwASABEAEQATABIAEgARABAADgAMAAsA
DgAOAA8AEAAMAAwACgAIAAgABwAHAAgACgAKAAkACAAFAAQAAwACAAMABAAFAAYABQAE
AAMAAQADAAIAAgADAAUABQAFAAUABAACAAEAAAADAAgACgANAAoACAAHAAUABgAIAAgA
BwAIAAgABwAGAAMABAAGAAYABQAHAAcABQAEAAQABQAFAAYABwAIAAcACQAHAAUABQAC
AAIAAwADAAUABgAGAAUAAgACAAMABAADAAYABgAEAAQABQAGAAYAAwACAAMAAwAFAAgA
BwAGAAUABAAEAAMAAgACAAMABQAGAAgACAAIAAcABgAHAAkADAAPABAAEQATABMAEgAR
ABAADwASABgAGgAfAB8AIAAhACAAIQAfABwAGwAbABwAHAAaABkAFwAUABAADwAPABAA
EgAQAA0ACgAHAAQAAQAAAP7//v/+//7//v/7//r/9//2//f/+P/5//r/+f/3//X/8//1
//X/9f/1//b/9v/2//T/8//z//P/8//0//j/+////wMABwAKAAoACwAQABQAFgAbACEA
JgAtADYAPABAAEIARABDADoAHgD8/+X/2f/S/8//yf/J/8//0//T/9H/z//P/9D/0v/V
/9r/3P/f/93/2f/V/9L/z//O/9D/0f/V/9n/1//Q/8v/yf/H/8f/xv/F/8n/zP/P/9H/
1//d/+D/4f/m/+7/9f/3//T/8//z//P/8f/z//X/9v/5//v/+v/6//r/+v/5//n/+v/6
//7//v/+/////v/9//z/+//8//3/AAABAAAAAQAAAP/////+//7///8CAAMABQAGAAUA
BAADAAIABQAGAAkACgAKAAcABwAGAAcAAwAFAAgADQAPAA0ACwAMAAgABgAKAA0ADgAO
AA4ADgAPABAAEQASABIAEQARABUAFgAXABgAFgAVABQAEwAUABYAGQAbABkAGAAXABYA
FwAWABUAFQAWABYAFwAXABUAEgAPAA0AEAAQABEAEgAQABAADgAMAAsACQAIAAgACQAK
AAoACgAHAAYABQAEAAYABgAGAAYABAAEAAQAAwADAAIAAgADAAcABwAHAAcABAACAAEA
AAACAAgACwAPAAwACgAJAAcABwAIAAcABQAHAAgACAAIAAYABgAHAAYABQAHAAcABQAE
AAQABQAFAAQABQAGAAUABgAFAAQABQACAAIAAwADAAYABgAFAAMABAAEAAUABgAFAAYA
BAAAAAIAAwAEAAQAAgACAP7//P///wAAAQACAAQAAwACAAIAAAABAAEAAgAHAAgACAAI
AAYABwAJAAsADQAPABIAEwATABMAEwATABQAGAAYABsAIAAiACQAJAAjACEAHgAdAB0A
HgAeABwAHAAbABkAFgASABEAEQASABUAEwARAA8ACQAFAAMAAAACAAIAAgACAAAAAAD+
//7//P/8//z//P/9//3//f/9//z/+//6//n/+//8//3//P/5//n/+f/5//b/+P/7////
BwANABIAEgARABIAFAAYABkAHwAoADMAPABCAEYARgBEAEUARAA0ABYA+f/n/+D/2f/R
/83/zf/R/9f/2f/b/9v/2v/Y/9n/2v/c/+H/5f/j/+H/4P/b/9j/1v/V/9f/3f/f/97/
2//X/9X/0f/Q/83/y//O/9P/1f/d/+X/6P/p/+z/7v/z//f/+v/9///////9//v/+v/6
//z//f///wAAAQACAAAA//////7/AgACAAIAAwAFAAUABQAFAAQAAwAEAAMABAAHAAgA
CQAIAAYABQAFAAcABwAIAAgACgAKAAoACgAIAAgACgAKAAoACQALAAwADAAHAAgACgAO
AA8ADAAJAAwACgAKABAAEwASABAADgAQABEAEgATABEAEAAOAA0AEAAQABAAEAASABEA
EAAPAA0ADAAMAAsADgAOAA4ADgAMAAoACAAHAAcABgAGAAUABAACAAAA///+//z/+//6
//n/+v/5//j/9v/z//H/8P/u/+7/7f/s/+3/7v/v//D/8v/0//b/+P/7//7/AQADAAMA
AgACAAMABQAFAAUABQAGAAYABwAIAAkADAAMAA0ADAAMAA0ADQAOAA4ADAAJAAkACgAK
AAoACAAKAA0ADgANAA0ACwAHAAkACgAMAA0ACwALAAsACQAKAAkACAAJAAcACAAKAAsA
CQAIAAYAAwAFAAYACAAKAAkACgAIAAQABgAHAAgACAAMAAgABgAFAAIABAAEAAQABAAG
AAcACAAKAAkACQAIAAgADAAOAA8AEAAOAA8AEQATABIAEwAVABUAFgAXABgAGQAYABwA
HAAfACMAJgApACoAJwAlACIAIQAgACAAHwAcAB8AHwAeABwAFwAVABQAFAAVABMAEQAP
AAoABwAGAAQAAgACAAIAAgABAAIAAQACAP///v/9//z//f/9//3//f/7//v/+//7//r/
+v/6//j/+v/7//z//f/6//r/+/8BAAkAEQAUABgAGQAaABoAGgAXAB0AKgA3AEIASABM
AEoARgBDADYAGAD4/+n/4//g/9n/0f/N/8//0//X/9n/2f/d/97/3v/f/97/3P/d/9//
3//d/9z/3f/c/9r/2f/Z/9v/2//Y/9f/1f/V/9P/0P/L/8n/zP/P/9f/4f/n/+z/7//w
//D/8f/z//b/9//5//v//f/7//v/+v/7//v//v/+//7//v//////AAAAAAEAAAD/////
AAABAAIAAwAAAP//AAD//wAAAwAEAAUABwAGAAYABwAIAAcABwAGAAcACAAJAAoACAAI
AAoACgAKAAkACwAMAA8ACwANABAAEwATAA8ACwANAAwADQAUABEADgAKAAYABQAFAAUA
BQAEAAQAAwADAAIAAAD+//z//f/9//3//f/5//j/+P/3//n/+P/3//b/9f/0//P/8//w
/+7/7f/r/+v/6v/p/+n/5v/k/+P/4v/i/+L/4P/e/9//3f/c/9z/2v/Y/9X/0v/U/9T/
1P/U/9H/0P/P/87/0P/Q/9D/z//V/9r/4P/n/+3/7//x//P/9v/4//v//v/+/wIAAwAF
AAUABAAEAAMABAAGAAYABQAFAAQAAgAAAAIABAAHAAgABwAHAAUAAQADAAQABgAHAAYA
BwAIAAcABwAFAAMAAwAFAAYACAAJAAgABgADAP////8AAAIABAACAAQAAwAAAP//////
//7/AgAEAAQAAwAAAP7//v/+//7/AQABAAEAAgACAAMAAwAEAAcACAAIAAgACwANABAA
EwAQAA8ADwANAA8AEQATABUAFgAaABoAHQAfACAAIQAgACAAHwAdAB0AGgAaABkAFgAZ
ABkAGAAWABMAEQAQABAAEAANAAoABwAGAAMAAgAAAP3//P/7//r/+//8//v//P/5//j/
9//2//b/9f/0//P/9v/3//j/+f/4//b/9P/w//L/8//0//X/9P/0//X/+f/9/wEABgAK
AA0AEAAQAA4AEwAZACIALQA6AEIARABEAEQAOwAgAPz/4v/Z/9n/2P/T/83/zf/P/9H/
z//P/8//0f/Y/9z/3f/c/9z/2//Z/9f/1f/U/9f/2v/a/9n/2f/Z/9X/0P/R/9P/0//R
/9D/zf/J/8r/y//P/9X/2//g/+X/6P/q/+v/6//q/+3/7f/x//P/9f/1//T/9f/1//X/
9P/z//L/8//1//j/+v/6//j/9v/1//b/9//4//n/+f/5//v/+//6//v/+v/5//z//P/9
///////9//z/+v/9//7///8AAAIAAgAEAAQAAgD//////v8CAP//AgAGAAQAAwD+//n/
9P/u/+r/7P/r/+j/5P/g/9z/2//a/9n/2f/a/9r/2//Y/9b/1P/S/9P/0//T/9P/0f/Q
/9D/z//M/8r/yP/G/8f/yP/J/8v/yf/G/8T/wf/C/8D/vv+9/7v/uv+6/7r/t/+2/7P/
sP+w/6//r/+w/63/rP+q/6j/qf+o/6f/pv+l/6T/o/+i/6H/oP+f/53/oP+g/6H/o/+j
/6H/n/+d/6H/pP+o/6z/t//E/87/2f/Z/9r/3P/d/+T/6P/q/+v/7P/s/+v/6v/s/+7/
8f/y//H/8//z//H/8P/w//H/8f/1//f/+f/5//j/9f/y//H/8v/0//f/+f/4//j/9//1
//T/9P/1//b/+f/8//z/+v/5//X/9f/2//b/9//4//n/+v/4//f/9v/2//n/+//8//7/
AQACAAIAAgAAAAEAAwAFAAcACQAMAA0ACwALAAsACwANABIAEwAXABwAHgAgACAAHAAZ
ABUAEwAWABgAGQAYABcAFQASAA4ADgANAA0ADgAOAAsACAAFAAAA/f/8//r//f/+////
AAD8//z/+v/6//r/+v/6//r/+//7//v/+//6//n/+P/3//n/+v/7//r/+f/5//n/+f/6
/wAABwAPABMAFQAUABYAFwAWABoAJAAvADsASABPAFAATgBMAEgAOgAhAAAA7v/s/+n/
4//a/9X/1//d/9//3//h/+X/5//n/+b/5v/p/+r/6v/t/+//7f/p/+j/5//k/+T/5//n
/+f/5f/m/+X/4f/d/9v/2v/Z/9v/4v/r//H/9f/3//j/+f/6//z/AQAFAAYABwAJAAkA
BwAFAAgACAAKAAsADQAOAA8AEAAOAA0ADQAMAA8AEAARABMAEwATABMAEwARABEAEwAT
ABYAGQAaABsAGgAYABcAFwAaABsAHQAeAB4AHgAeAB4AHQAcAB0AHAAeAB0AHwAgAB0A
FQATABIADQAHAP3/8//v/+j/4//k/+P/4P/c/9j/2P/Z/9r/2//X/9b/1P/T/9b/1v/W
/9b/1P/T/9L/0f/P/87/zv/N/8//zv/N/8z/yP/G/8T/w//F/8T/xP/D/8D/vv+8/7v/
uv+4/7f/tv+1/7b/tf+0/7L/r/+t/6z/rP+s/6v/qv+r/6r/qf+o/6f/pv+l/6T/pv+m
/6b/pf+k/6L/of+h/6P/o/+j/6P/pf+k/6T/pP+m/6r/q/+t/7T/uv/B/8f/0v/c/+T/
6//y//b/+f/8////AgAGAAgACQALAAsACQAMAA4AEQATABIAEwAUABMAFQAVABUAFwAX
ABgAGgAbABoAGgAZABcAGAAaAB0AIAAbABoAGAAaABwAHgAeAB4AHgAcABsAGgAaABsA
HQAeACAAIwAkACQAJAAiACMAJQAnACkAKwAuAC8ALgAtACwAKwAvADQANQA5AD4AQABC
AEIAPwA9ADoAOQA7ADwAPAA6ADgANwA1ADIAMgAxADEAMgAyAC8ALAApACQAIQAgAB4A
IAAgACAAIAAcABwAGgAaABoAGgAaABoAHAAbABoAGQAXABcAFwAXABoAGgAaABgAFQAV
ABUAFQAUABYAGwAjACkALQAwAC4ALwAyADQANgA7AEUAUABZAGAAZABkAGIAZABhAFAA
MgAWAAUA///4/+//5//p/+//8//1//X/9f/1//L/8v/1//j/+v/7//3//f/5//T/8//y
//D/8f/3//n/9//y/+//7f/r/+f/5v/l/+X/6P/t//X/+//9/wAAAQAEAAgACwAPABQA
FQAVABEADwAPABAAEAASABMAFQAWABcAGAAUABMAEwASABUAFgAXABkAGQAZABkAGQAZ
ABkAGwAbAB0AHwAfAB8AHgAcABsAGwAfAB8AIAAgACAAIAAgACAAIAAgACIAIgAiACEA
IwAkAB4AEwAOAAoAAgD7//D/5f/h/9r/1f/W/9P/0P/M/8j/yf/J/8n/yf/F/8T/wv/B
/8L/wv/C/8L/wf+//73/u/+4/7j/uf+5/7v/uv+5/7j/tP+y/7D/r/+x/7D/sP+v/6z/
qv+o/6f/pf+k/6T/pP+i/6L/oP+e/5z/mf+X/5b/lv+W/5X/lP+S/5D/jv+M/4r/iv+K
/4r/iv+K/4r/if+G/4T/g/+D/4P/g/+D/4P/gf+A/4D/gP+C/4b/h/+J/4f/hv+G/4X/
hv+G/4T/gf+D/4T/hP+E/4P/hP+G/4b/jf+V/5v/n/+s/7r/yf/X/93/4f/l/+f/7P/v
//L/9//6//z///8BAAQABAADAAEABAAGAAkADAAKAAwACwAIAA0ADwATABQAEQAQAA8A
DgAQAA8ADgAOABEAEwAUABYAGAAYABcAFgAZABsAHgAhACEAIQAiACEAIQAhACEAIQAl
ACoAKwAvAC8AMAAxADAAMgAxAC8ALwAuAC4ALQAqACwAKwApACYAJQAlACYAKAAnACMA
HwAbABsAGQAZABgAFwAWABUAFAASABIAEAAQABEAEgATABQAEQAPAA0ACwAOAA8AEAAR
ABEAEAAPAAwADQANAA0ADQASABIAEwAXABsAHwAiACYAKwAwADIAMgAzADcAQABJAFQA
XABgAGIAZgBjAFgAPAAYAP//9f/y/+//6//n/+n/7f/t/+3/6//r/+z/8P/1//r//P/7
//n/9//z//D/7//w//D/8f/1//f/9f/y/+3/5//l/+f/6P/n/+f/6P/r/+3/8//5//7/
AwAIAAwADwARABIAEQARABEAEQATABYAFgAYABkAGAAYABgAGAAZABkAGgAaABwAHAAc
AB0AHAAbABoAGQAcAB0AIAAhACAAIQAgAB8AIAAgACEAIwAjACMAJAAkACQAJAAkACQA
JQAmACkAKgAlACEAIAAeABAA///0/+r/5v/h/9j/z//K/8T/wP/C/8L/wP+9/7r/uP+3
/7b/tf+0/7T/s/+z/7P/sv+x/7D/r/+t/6v/qf+p/6r/rP+t/6v/qP+l/6L/o/+i/6H/
of+f/57/nv+d/5r/mP+W/5X/l/+W/5b/lv+R/5D/jf+K/4r/if+J/4r/iP+I/4f/hv+E
/4L/gP9+/3//gP+B/4L/f/9+/33/e/97/3r/ev97/3r/ef94/3f/dv90/3P/cv91/3r/
fP9//3v/eP92/3P/dP92/3b/df92/3b/df90/3H/cv90/3T/df93/3f/df9y/3L/c/9z
/3b/ef98/33/kP+f/67/v//I/9D/2f/h/+f/7P/w//P/9P/2//n//P8AAAQABQAEAAUA
BwAJAAoACgAKAAwAEAARABIAEwAUABQAEwASABIAFQAXABgAGgAfACAAIAAgACAAIQAj
ACUAJwApACwALQArACsAKwArAC8ANAA1ADkAPgBAAEIAQgA/AD0AOgA5ADoAPAA9ADwA
OwA5ADYAMgAxADEAMgA0ADQAMQAuACsAJgAjACIAIAAiACIAIgAiAB4AHgAcABwAHgAe
AB4AHgAcABsAGgAZABkAGQAZABkAGwAcAB0AHAAZABkAGQAZABoAHAAhACcALwAzADIA
MgA1ADgAOgA8AEEASQBSAFsAYgBoAGgAaABoAGcAWgA8AB4ACwABAP7/9//v/+3/8//7
//3//f/7//v/+v/8//3/AgAGAAkACQAFAAMA/v/9//r/+v/7//3///8BAP7/+f/1//P/
8f/w/+//8f/0//n///8FAAkACgANABAAFAAZAB8AIgAhACEAHwAfAB0AHgAeACAAIQAk
ACQAJAAkACEAIQAiACIAJQAmACcAKQAoACcAJgAlACUAJQAnACcAKQArACsAKwAqACgA
JwAnACsAKwAsACwALAAsACwALAAsACwALgAuAB8AEQAGAPr/7//f/9X/zP/K/8f/wP+5
/7T/rv+q/6z/qv+o/6X/ov+h/6H/of+h/53/nP+a/5n/nP+c/5z/nP+Z/5f/lf+T/5D/
kP+R/5H/k/+S/5H/kP+M/4r/iP+H/4f/hv+G/4X/gv+A/37/ff99/3z/fP98/3z/fP96
/3j/dv9z/3H/cP9y/3L/cf9w/27/bP9q/2j/Zv9m/2b/Zv9m/2b/Zv9l/2L/YP9f/1//
Y/9j/2P/Y/9i/2D/X/9e/17/Yv9j/2X/Y/9i/2L/Yf9i/2L/YP9d/13/Xv9e/17/W/9c
/17/Xv9c/13/XP9Z/1v/XP9e/1//X/9f/1//Xf9g/1//Xv9f/2v/dv+C/43/nP+q/7f/
w//J/9D/2P/g/+P/6P/q/+r/7f/x//X/+P/+//7//v/+/wAAAgAEAAYACAAJAAoADAAL
AA0ADgAQABQAFgAXABgAGgAbAB0AHwAgACEAIwAjACYAJwAoACkAKgAuAC4AMQA1ADgA
OwA8ADwAOwA5ADkANwA4ADgANgA5ADkAOAA2ADEALwAuAC4AMQAvAC0AKwAoACUAJAAi
ACEAIAAfAB4AHQAeAB0AHgAdABwAGwAaABsAGwAbABsAGQAZABkAGQAYABgAGAAWABYA
FwAYABkAFgAWABkAHQAjAC0AMgA0ADMANAA2ADYANwA7AEYAUQBaAGQAaABoAGQAZQBi
AFAAMgAZAAkAAAD7//X/7//r/+//9f/5//v/+//8//z//f/8//7/AQADAAcABQAEAAEA
AAD+//v/+//9/////v/7//n/+//3//T/8f/v//D/9f/5////BwAMAA8AEAAUABUAFwAc
ACEAIwAlACUAIwAhACAAIQAhACQAJAAkACQAJQAlACYAJgAnACYAJQAlACYAJwAoACkA
KAAnACgAJwApACsAKwArACkAKAAoACkAKQApACoAKgAtAC4ALwAwACwAKgAqACgAFQAD
APT/5P/a/83/xv/A/7v/t/+v/6f/pf+g/53/oP+d/5r/lv+S/5L/k/+U/5X/kv+S/5H/
kf+Q/47/jP+K/4z/i/+K/4n/h/+G/4b/hf+F/4T/g/+C/3//fv99/33/fP96/3n/d/95
/3j/d/93/3T/cv9x/3D/cP9w/27/bP9r/2n/aP9o/2b/Zv9l/2T/Zf9k/2P/Yv9g/17/
XP9a/1z/XP9c/1v/Wf9Y/1j/Wf9Y/1f/Vv9V/1f/Vv9W/1b/Vf9Y/1j/Wf9Z/1j/WP9X
/1b/Vv9U/1H/Uf9Q/07/TP9M/07/Uf9S/0//T/9N/0n/S/9M/07/T/9O/0//UP9P/03/
S/9J/0n/S/9M/07/T/9O/0z/Sf9F/0f/SP9K/0z/S/9M/0r/Rv9N/1X/Xf9k/3j/iv+e
/7H/uP+9/8L/x//N/9L/1//c/9//4v/n/+r/7f/v//L/8//5//z//v8BAAAAAgACAAMA
AwAFAA==
         </WaveFormData>
      </LeadData>
      <LeadData>
         <LeadByteCountTotal>10000</LeadByteCountTotal>
         <LeadTimeOffset>0</LeadTimeOffset>
         <LeadSampleCountTotal>5000</LeadSampleCountTotal>
         <LeadAmplitudeUnitsPerBit>4.88</LeadAmplitudeUnitsPerBit>
         <LeadAmplitudeUnits>��V</LeadAmplitudeUnits>
         <LeadHighLimit>2147483647</LeadHighLimit>
         <LeadLowLimit>268435456</LeadLowLimit>
         <LeadID>V1</LeadID>
         <LeadOffsetFirstSample>0</LeadOffsetFirstSample>
         <FirstSampleBaseline>0</FirstSampleBaseline>
         <LeadSampleSize>2</LeadSampleSize>
         <LeadOff>FALSE</LeadOff>
         <BaselineSway>FALSE</BaselineSway>
         <ExcessiveACNoise>FALSE</ExcessiveACNoise>
         <MuscleNoise>FALSE</MuscleNoise>
         <LeadDataCRC32>1478296554</LeadDataCRC32>
         <WaveFormData>
NgE2ATYBNgE6AT4BQgFGAUMBQgFBAUABJwEQAfkA4gDFAKoAjwB0AGUAVgBHADgAMAAq
ACQAHgAYABQAEAAMAAkABgADAAAA/v/8//r/+P/1//T/8//y/+//7v/t/+z/6//q/+n/
6P/l/+T/4//i/9//3v/d/9z/2//a/9n/2P/W/9T/0v/Q/87/zP/K/8j/xv/E/8L/wP+8
/7r/uP+2/7P/sv+x/7D/rf+s/6v/qv+n/6b/pf+k/6P/ov+h/6D/nv+e/57/nv+e/57/
nv+e/6H/ov+j/6T/pf+m/6f/qP+s/67/sP+y/7b/uP+6/7z/v//C/8X/yP/N/9D/0//W
/9n/3P/f/+L/5v/q/+7/8v/0//b/+P/6//3//v///wAAAwAEAAUABgAGAAYABgAGAAgA
CAAIAAgACAAIAAgACAAKAAoACgAKAAoACgAKAAoACgAKAAoACgAIAAgACAAIAAoACgAK
AAoACgAKAAoACgAKAAoACgAKAAwADAAMAAwACgAKAAoACgAKAAoACgAKAAoACgAKAAoA
CgAKAAoACgAKAAoACgAKAAgACAAIAAgACAAIAAgACAAIAAgACAAIAAgACAAIAAgACAAI
AAgACAAIAAgACAAIAAoACgAMAAwADQANAA0ADgAOAA8ADwAPAA8ADwAPABAAEwATABMA
EQAOAAsABwACAAAAAAD9//v/+//7//3//f/9//3//P/6//n/+f/6//r/+//8/wAAAAD/
/wAAAAAAAAIABAAEAAQAAQABAAEAAAAAAAAAAAAAAAIAAgADAAMAAQACAAIAAgADAAMA
BAAEAAQABAAEAAQABQAFAAUABgAGAAcABwAGAAYABgAGAAMA//8AAAIABAACAP3/9f/r
/+T/4v/g/+j/+P8KAB4ANABCAEoAVQBhAGYAagByAHoAhACMAJEAkgCZAKEApwCtALkA
xQDQANkA4gDsAPUAAQERASEBLQE0ATQBMAEyATgBQAFHAUsBTQFHATcBIwEHAeoAzACz
AJYAfABjAFIARgA7ADYAMAAoACIAHAAYABMAEAAMAAgABgADAAMAAAD///3/+//5//j/
+P/z//P/8v/w//H/7//v/+7/7f/r/+r/6P/n/+X/4//i/+H/4P/e/9z/2P/X/9X/0//T
/9H/z//N/8r/yP/F/8L/v/++/73/vP+7/7j/uP+3/7b/tP+y/7H/rv+s/6r/qf+m/6b/
pf+k/6T/pP+k/6T/o/+j/6X/pf+k/6X/p/+o/6f/qv+s/67/sP+y/7T/t/+4/7v/vv/B
/8T/x//K/87/0f/V/9n/3P/d/+H/5P/o/+r/7f/v//H/9P/2//n//P/9////AQACAAEA
AgAEAAUABwAIAAgACAAHAAcABwAIAAgACAAIAAgABgAGAAYABgAIAAgACAAGAAQAAwAE
AAYACAAIAAgABwAGAAUABgAHAAUABQAFAAUABQAFAAUABQADAAMAAwADAAMAAwACAAIA
AwADAAQABAACAAIAAgACAAIAAgACAAIAAgACAAIAAgAAAAAAAAD////////+//7//v/+
//z//P/9//z//P/8//z//P/8//z//P/8//z//P/8//z//v/+//////8BAAIAAgADAAIA
AQAAAP//AQACAAMAAwACAP///f/5//f/8v/w//D/7f/r/+n/6f/r/+v/6//r/+j/5v/l
/+X/5//o/+r/7P/v/+7/7v/u/+7/7v/u//D/8P/w/+//7//v/+7/7v/u/+7/7v/u/+7/
7//v/+//8P/w//D/8f/x//L/8v/y//L/8v/y//P/8//1//b/9v/1//X/9v/2//T/8P/t
/+3/8v/y/+7/6v/h/9f/0f/Q/9D/2P/o//7/FAAmADIAOgBIAFEAVQBYAGIAagB0AHwA
gACBAIgAjwCVAJ0AqwC3AMEAygDVAOAA6AD1AAUBEwEdASMBIgEeASABJgEuATIBNQEz
ASsBGwEDAecAxwCsAJIAdwBeAEgANQAsACYAHwAYABQADgAIAAQAAAD7//j/9f/y//H/
7//t/+r/6f/n/+X/4//i/+L/3//f/97/3P/b/9n/2f/Y/9f/1f/U/9L/0f/P/83/zP/N
/8z/yv/I/8b/xf/D/8H/v/+9/7v/uf+3/7b/tP+y/6//rv+t/6z/qf+m/6b/pf+k/6L/
oP+f/53/nP+b/5v/mP+Y/5f/lv+W/5b/lv+W/5f/l/+Z/5n/mv+b/53/nv+f/6L/pP+m
/6j/qv+s/6//sP+z/7b/uf+8/7//wv/G/8n/zf/R/9T/1f/Z/9z/4P/j/+f/6v/t/+7/
8P/z//b/9//5//v//P/7//z//v////3//v/+//7/////////AAACAAIAAgACAAIAAgAC
AAIAAgACAAIAAAD+//3//v8AAAIAAgACAAEAAAD//wAAAQADAAMAAwADAAEAAQABAAEA
AQABAAEAAQABAAEAAAAAAP////8AAAAAAgACAAIAAgACAAIAAgACAAAAAAAAAAAAAgAC
AAIAAQABAAEAAAAAAAAAAAACAAIAAgACAAIAAgACAAIAAgACAAIAAgAEAAQABQAFAAcA
CAAIAAkACQAJAAkACQAJAAoACwALAAsACQAIAAUAAwD+//z//P/3//X/8//z//f/9//3
//f/9v/0//P/8//0//T/9f/2//j/+P/5//r/+v/6//r//P/+//7//f/9//3//P/8//z/
/P/8//z//P/9//3//f/+//7//v//////AgACAAIAAgACAAIAAwADAAMABAAEAAUABQAE
AAYABgAGAAEA/f/6//z//v/+//3/9//t/+b/4v/g/+T/7v8AABYALAA+AEoAVQBjAGoA
cAB2AH4AhgCQAJkAnACfAKcArwC3AMEAzQDYAN8A6ADyAP0ABQETASEBLwE4ATgBNAEw
ATIBOgE/AUUBRQE9AS8BGwH/AOAAxgCrAI4AdgBfAEwAPgA3ADAAKgAkAB4AGAAUAA8A
DAAIAAQAAgD//////P/7//n/9//1//T/9P/x//H/8P/u/+3/6//r/+r/6f/n/+b/5P/j
/+H/3//e/9v/2v/Y/9b/1P/T/9H/z//P/83/y//J/8X/xP/C/8D/vf+8/7v/uv+1/7L/
sv+x/67/rP+q/6n/qP+m/6T/o/+g/6D/n/+e/5z/nP+c/5z/m/+b/53/nf+e/5//of+i
/6H/pP+m/6j/qP+q/6z/r/+w/7P/tv+5/7z/v//C/8b/yf/N/9H/1P/Z/93/4P/k/+X/
6f/s/+//8v/0//f/+v/7//3///8AAP//AAACAAMAAwAEAAQABAAHAAcABwAIAAYABgAG
AAYACAAIAAgACAAIAAgACAAGAAYABQAGAAgACAAIAAgABwAFAAUABwAJAAkACQAJAAkA
BwAHAAcABwAJAAkACQAJAAkACQAIAAgABwAHAAgACAAGAAYABgAGAAYABgAGAAYABAAE
AAQABAAEAAQABAADAAUABQAEAAQABAAEAAQABAAEAAQABAACAAIAAgACAAIAAgACAAIA
BAAEAAUABQAFAAYABgAHAAkACQAJAAkABwAIAAkACQALAAkACAAFAAEA/P/6//r/9f/z
//H/8f/z//P/8//z//L/8P/v/+//7v/u/+//8P/2//b/9//4//j/+P/4//r/+v/6//n/
+f/5//j/+P/4//j/+P/4//j/+f/5//n/+v/6//r/+//7//z//P/8//z//P/8//3//f/9
//7//v///wEAAAD+/wAAAAD///v/+P/4//r/+v/5//X/7f/k/97/3v/e/+b/9P8IAB4A
NABEAE8AWwBmAGwAcAB4AIAAigCTAJgAmwChAKkArwC5AMUA0ADZAOAA6gDzAPsABwEV
ASUBMgE2ATIBLgEwATgBQQFHAUkBRQE3ASUBCwHqAM4AswCWAHoAYwBMADwANQAuACQA
HAAWABAADAAHAAQAAAD8//r/9//1//L/8f/v/+v/6f/o/+j/4//j/+L/4P/f/93/3f/c
/9v/2f/Y/9b/1f/T/9H/0P/P/87/zP/K/8b/xf/D/8H/v/+9/7v/uf+1/7T/sv+w/63/
rP+r/6r/pf+i/6L/of+e/5z/mv+Z/5j/lv+U/5P/kf+Q/47/jP+K/4r/iv+K/4n/if+L
/4v/jP+N/4//kP+P/5L/lP+W/5j/mv+c/5//ov+l/6j/q/+u/7H/tP+4/7v/v//D/8b/
yf/N/9D/1P/X/9v/3v/h/+T/5v/p/+z/6//t/+//8P/x//L/9P/1//f/+P/4//j/+f/5
//n/+v/6//r/+v/6//r/+v/6//r//P/8//z/+v/4//f/+P/6//r/+v/6//n/+P/3//j/
+f/5//n/+f/5//n/+f/5//n/+f/5//n/+f/5//n/+P/4//f/9//4//j/+P/4//j/+P/2
//b/9v/2//j/+P/4//j/+P/4//j/9//3//f/9v/2//b/9v/0//T/9f/1//T/9P/0//b/
9P/0//T/9P/0//T/9P/0//T/9P/0//T/9v/2//f/9//5//r/+v/7//n/+f/5//n/+f/6
//v/+//7//n/+P/1//H/7P/q/+r/6f/n/+X/5f/n/+f/5//n/+T/4v/h/+H/4v/i/+P/
5P/o/+j/6f/q/+z/7P/s/+7/7v/u/+3/7f/r/+r/6v/q/+z/7P/s/+z/7f/t/+3/7v/u
/+7/7//v/+7/7v/u/+7/7v/u/+//7//v/+7/8P/x//H/8P/w//L/8v/x/+3/6v/q/+z/
7v/p/+X/2//S/87/0P/S/97/8P8GABwALgA6AEcAUwBcAGAAZgBuAHYAgACHAIwAjwCX
AJ8ApQCvAL0AyADPANoA4gDrAPMAAQEPAR0BKAEqASYBJAEqATIBOQE/AT8BOQErARcB
9wDYAL4AowCEAGoAUwA+AC4AJwAgABoAEgAMAAYAAgD9//r/9P/w/+7/6//p/+b/5f/j
/+H/3//e/97/2//b/9r/2P/X/9X/1f/U/9H/z//O/8z/y//J/8f/xv/F/8T/wv/A/7z/
u/+5/7f/t/+1/7P/sf+t/6z/qv+o/6b/pP+i/6D/m/+Y/5j/l/+W/5T/kv+R/5D/jv+M
/4v/if+I/4b/hP+E/4T/hP+E/4P/g/+F/4X/hP+F/4f/iP+J/4z/jv+Q/5L/lP+W/5n/
mv+d/6D/o/+m/6n/rP+w/7P/t/+7/77/v//D/8b/yv/P/9P/1v/Z/9z/3v/h/+T/5f/n
/+n/6v/r/+z/7v/v/+//8P/w//D/8//z//P/9P/y//L/8v/y//T/9P/0//T/9P/0//T/
8v/w/+//8P/y//T/9P/0//P/8v/x//L/8//z//P/8//z//P/8//z//P/8//z//P/8//z
//P/8v/y//P/8//0//T/9P/0//T/9P/y//L/8v/y//T/9P/0//T/9P/0//T/8//z//P/
8v/y//T/9P/y//L/8//x//D/8P/y//L/8v/y//L/8v/y//L/8v/y//L/8v/0//T/9f/1
//f/+P/4//n/+f/5//n/+f/5//r/+//7//3/+//6//f/8//u/+z/7P/p/+f/5f/l/+f/
5//n/+f/5P/i/+H/4f/i/+L/4//k/+r/6v/r/+z/7P/s/+z/7v/s/+z/6//r/+3/7P/s
/+z/6v/q/+r/6v/t/+3/7f/u/+7/7v/v/+//8P/w//D/8P/w//D/8f/x//H/8v/y//P/
9f/2//T/9v/2//X/8f/u/+z/7v/y//H/7f/l/9z/1v/U/9T/2v/o//z/EgAoADgAQwBP
AFwAYgBmAG4AdAB+AIkAjgCRAJcAnwClAK0AuwDGAM8A1gDeAOkA7wD7AAkBFwEmASwB
LAEmASgBLgE5AUEBRQFDATsBKwETAfQA1gC9AJ4AggBpAFIAPgAxACoAIgAaABIADAAI
AAMAAAD6//b/9P/x/+//7P/r/+n/5f/j/+L/4v/f/9//3v/c/9n/1//X/9b/1f/T/9L/
0P/P/83/y//K/8n/yP/G/8T/wv/B/7//vf+5/7f/tf+z/7P/sv+w/67/rP+q/6j/pv+h
/57/nv+d/5z/mv+Y/5f/lP+S/5D/j/+M/4z/i/+K/4r/iv+K/4r/i/+L/43/jf+M/43/
j/+Q/5H/lP+W/5j/mv+c/57/of+k/6f/qv+t/7D/s/+2/7r/vf/B/8X/yP/L/8//0v/W
/9v/3//i/+X/6P/q/+3/8P/z//X/9//4//n/+v/8//3//P/8//v/+v/5//n/+f/6//r/
+v/6//r/+P/4//j/+P/6//r/+v/4//b/9f/2//j/+P/4//j/9//2//X/9v/3//n/+f/5
//n/+f/5//n/+f/3//f/9//3//f/9//2//b/9f/1//b/9v/4//j/+P/4//j/+P/4//j/
9v/2//b/9v/2//b/9v/1//f/9//2//b/9v/2//T/9P/1//X/9v/0//T/9P/0//T/9P/0
//T/9P/0//T/9P/0//T/9v/2//f/9//3//j/+P/5//n/+f/5//n/+//8//3//f/7//n/
+P/1//P/7v/s/+z/6f/n/+X/5f/n/+f/5//n/+T/4v/h/+H/4v/i/+P/5P/q/+r/6//s
/+z/7P/s/+7/8P/w/+//7//t/+z/7P/s/+z/7P/s/+z/7//v/+//8P/w//D/8f/x//L/
8v/y//L/8v/y//P/8//z//L/9P/1//f/9v/2//j/+P/z//H/7v/w//D/8v/v/+n/3//W
/9T/0v/Y/+T/+P8OACQANABAAE0AWQBgAGQAagByAHwAhgCNAJAAlQCdAKUAqwC1AMMA
zADTAN4A6ADxAPsABwEVASMBLAEsASgBKAEwAToBQwFHAUcBQwEzAR0B/wDiAMgAqwCO
AHIAWQBGADgAMQAoACIAHAAUAAwACAADAAAA/P/4//b/8//x/+7/7f/r/+n/5//m/+b/
4//j/+L/4P/d/9v/2//a/9v/2f/Y/9b/1f/T/9H/0P/P/87/zP/K/8j/x//F/8P/v/+9
/7v/uf+3/7b/tP+y/6//rv+t/6z/p/+k/6T/o/+i/6D/nv+d/53/nP+b/5v/mP+Y/5f/
lv+Y/5j/mP+Y/5n/mf+b/5v/nP+d/5//oP+h/6T/pv+o/6z/rv+w/7P/tv+5/7z/v//C
/8X/yP/M/9H/1f/Z/9z/3//j/+b/6v/t//H/9P/3//r//P///wIAAwAFAAcACAAKAAwA
DwARABMAFAAUABQAEwATABMAFAARABAADwAOAAsACgAJAAgACAAIAAgABgAFAAMAAwAE
AAYABgAGAAUAAgABAAIAAwADAAMAAwADAAMAAwADAAMAAwADAAMAAwADAAMAAgACAAEA
AQACAAIAAgACAAIAAgACAAIAAgACAAAAAAAAAAAAAgACAAIAAQADAAMAAgACAAQABAAC
AAIAAwADAAIAAgACAAIAAgACAAIAAAAAAAAAAAAAAAAAAAAAAAQABAAFAAUABQAGAAYA
BwAHAAcABwAHAAkACgALAAsACQAHAAYAAwD///r/+P/4//f/9f/z//P/9f/1//X/9f/0
//L/8f/x//L/8v/z//T/9v/2//f/+P/4//j/+P/6//r/+v/5//n/+f/4//j/+P/6//r/
+v/6//v/+//7//z//v/+///////+//7//v/+/wAAAAABAAEA//8AAAAAAQABAAIAAgAE
AAIA/f/5//r//P/8//r/9//t/+X/4P/c/9z/5v/2/woAIAAyADwARgBTAF0AYABkAGwA
dgCAAIgAiwCOAJMAmwCjAKsAtQDBAMwA0wDcAOgA8QD9AAsBGQElASoBKgEoASoBMgE6
AUMBRwFFAT0BLQEVAfkA3ADCAKcAjABwAFkARgA6ADMAKgAkAB4AGAASAA4ACQAGAAQA
AAD+//v/+//4//f/9f/x/+//7v/u/+3/7f/s/+r/5//l/+X/5P/j/+H/4P/e/93/2//Z
/9j/1//W/9T/0v/O/83/y//J/8f/xf/D/8H/v/++/7z/uv+3/7b/tf+0/7P/sP+w/6//
sf+w/6//r/+v/67/rf+t/6z/rP+r/6r/rP+s/6z/rP+t/63/r/+v/7L/s/+1/7b/t/+6
/7z/vv/A/8L/xP/H/8r/zf/Q/9P/2P/b/97/4v/l/+n/7f/w//H/9f/4//z//f8BAAQA
BwAKAAwADwASABEAEwAVABYAGAAaAB0AHwAfACAAIAAgACEAIQAhACIAIgAiACIAIgAi
ACIAIgAiACEAIAAfABwAFQARAA8ADgAMAAwADAALAAgABwAIAAkABwAHAAcABwAFAAUA
BQAFAAUABQAFAAUAAwADAAIAAgABAAEAAgACAAAAAAAAAAAAAAAAAAAAAAAAAAAAAAAA
AAAAAAAAAP////////7//v/+//7//v/+//z//P/8//z//P/8//z//P/8//z//P/8//z/
/v/+/////////wAAAAABAP////////////8AAAEAAQD///3//P/5//f/8v/w//D/7//t
/+v/6//t/+3/7f/t/+r/6P/n/+f/6v/q/+v/7P/w//D/8f/y//D/8P/w//L/8v/y//H/
8f/x//D/8P/w//D/8P/w//D/8f/x//H/8v/y//L/8//z//T/9P/0//T/9P/0//X/9f/1
//b/9v/3//f/+P/2//L/7v/t//H/8v/w/+7/5v/b/9H/z//Q/9T/4P/y/wgAHAAqADIA
PABKAE8AUwBaAGIAagB2AHwAfgCBAIgAjQCVAJ8AqwC1AMEAygDTANwA6AD3AAUBEQEZ
AR0BGgEYAR4BJgEsATABMQEtASEBDQHzANcAuQCeAIIAZwBQADwALQAkABwAFwASAAwA
BgAAAPz/+P/z//D/7f/q/+n/5//n/+T/4//h/9//3f/c/9z/2f/Z/9j/1v/V/9P/0//S
/9H/z//O/8z/yf/H/8X/xP/D/8L/wP++/7z/u/+5/7f/tf+z/7H/r/+t/6z/qv+o/6f/
pv+l/6T/pf+k/6b/p/+p/6j/p/+n/6n/qP+n/6f/qP+o/6f/pv+o/6j/qP+o/6n/qf+r
/6v/rv+v/7H/sv+z/7b/uP+6/77/wP/C/8X/yP/L/87/0f/W/9n/3P/g/+P/5//r/+7/
8f/1//j//P/9/wEABAAHAAgACgANABAADwARABMAFAATABQAFgAXABcAGAAYABgAGQAZ
ABkAGgAaABoAGgAaABoAGgAaABoAGgAaABoAGAAXABUAFQAWABMAEgARAA8ABwADAAEA
///8//v/+v/5//j/9//2//X/8//z//P/8//z//P/8v/y/+//7//w//D/7v/u/+7/7v/u
/+7/7v/u/+z/7P/s/+z/7P/s/+z/6//t/+v/6v/s/+z/7P/s/+z/7P/q/+r/6v/q/+r/
6v/q/+r/7v/u/+//7//t/+7/7v/v/+//7//v/+//7//w//H/8f/x/+//7v/r/+f/4v/g
/+D/2//Z/9f/1//b/9v/2//b/9r/2P/X/9f/2P/Y/9n/2v/e/97/3//g/97/3v/e/+D/
4v/i/+H/4f/h/+D/4P/g/+D/4P/g/+D/4f/h/+H/4v/i/+L/4//j/+T/5P/k/+T/5v/m
/+f/5//l/+b/6P/n/+f/6P/o/+j/6P/l/+H/4P/k/+b/5P/h/9n/z//I/8b/xv/M/9z/
8P8IABwAKgA0AEEATQBSAFgAXgBoAHIAegB/AIAAhQCPAJUAnQCrALUAvgDHANIA3ADj
AO8A/QALARcBHAEaARQBFAEaASIBJwErAScBHQELAfUA1wC4AJ4AhQBoAFAAOwAqACAA
GwAUAA4ACAAAAPz/+P/z//D/7v/q/+j/5f/h/97/3f/b/9n/1//W/9b/1f/V/9T/0v/P
/83/zf/M/83/y//K/8j/x//F/8P/wv+//77/vP+6/7j/t/+1/7P/sf+v/63/q/+n/6b/
pP+i/6T/pP+k/6T/pP+k/6f/qf+r/6r/qf+p/6f/pv+l/6X/pv+m/6X/pP+k/6T/pP+k
/6X/pf+n/6f/qv+r/63/rv+v/7L/tP+2/7r/vP++/8H/xP/H/8r/zf/S/9X/2P/c/9//
4//n/+r/7//z//b/+v/9/wEABAAHAAoADAAPABIAEwAVABcAGAAbABwAHgAfAB8AIAAg
ACAAIQAhACEAIgAkACQAJAAkACYAJgAmACYAJgAmACYAJAAiACEAIgAkACYAJgAmACUA
JAAjACQAJQAlACUAJQAlACUAJQAlACUAIgAfABwAGQAVABEADAAIAAQAAwADAAIA///+
//3//P/6//r/+v/6//n/+P/3//b/9v/2//b/9f/1//X/9P/0//T/9P/0//T/8v/y//L/
8v/y//L/8v/y//L/8v/y//L/8v/y//P/8//z//T/9P/1//X/9f/1//X/9f/2//f/9//3
//X/9P/x/+3/6P/m/+b/4//h/9//3//h/+H/4f/h/+D/3v/d/93/3v/e/9//4P/k/+T/
5f/m/+b/5v/m/+j/6P/o/+f/5//n/+b/5v/m/+b/5v/m/+b/5//n/+f/6P/q/+r/6//r
/+r/6v/q/+r/6v/q/+v/6//t/+z/7v/v/+//7v/u//D/8P/v/+n/5v/o/+r/6v/p/+P/
2f/Q/8z/zP/Q/9r/7P8CABgAKgA4AEMATwBaAF4AYgBqAHQAfgCFAIgAiwCVAJsAowCt
ALkAxADNANQA3gDlAO8A/QALARkBJAEmASIBHgEgASoBMQE3ATcBLwEjAQ0B8QDQALYA
mwB+AGQATQA4ACoAIwAaABIADAAGAAAA/P/3//T/7v/q/+j/5f/j/+D/3//d/9v/2f/Y
/9j/1//X/9b/1P/R/8//z//O/8v/yf/I/8b/x//F/8P/wv+//77/vP+6/7r/uf+3/7X/
sf+v/63/q/+p/6j/pv+k/6f/qv+t/7D/r/+u/7D/sf+x/7D/r/+v/6//rv+t/63/rP+s
/6v/qv+q/6r/qv+q/6v/q/+t/63/rv+v/7H/sv+1/7j/uv+8/77/wP/C/8X/yP/L/87/
0f/U/9f/2v/e/+P/5//r/+7/8//3//r//v8BAAUACAALAA4AEAATABYAFwAZABsAHAAf
ACAAIgAjACMAJAAkACQAJQAlACUAJgAoACgAKAAoACoAKgAqACoAKgAqACoAKAAoACcA
KAAqACoAKgAqACkAJwAnACkAKwArACsAKwArACsAKwArACsAKQApACkAKQApACkAKAAo
ACcAJwAoACgAIgAcABYAEAANAAoABwAEAAEAAAD///7//f/8//v/+f/3//f/9v/2//b/
9v/0//T/8//z//T/9P/y//L/8v/y//L/8v/y//L/8P/w//D/8P/y//L/8//z//P/9P/0
//X/8//z//P/8//z//T/9f/1//P/8f/w/+3/6f/k/+L/4v/h/9//3f/d/9//3//f/9//
3P/a/9n/2f/a/9r/2//c/+D/4P/h/+L/4v/i/+L/5P/k/+T/4//j/+P/4v/i/+L/4v/i
/+L/4v/j/+P/4//k/+T/5P/l/+X/5v/m/+b/5v/m/+b/5//n/+f/6P/o/+n/6//q/+r/
6v/q/+X/4//i/+T/5v/m/+P/3f/T/8r/yP/G/87/2v/u/wQAGgAqADYAQwBPAFYAWgBg
AGgAcgB8AIEAhACJAJEAmQChAKsAtwDAAMkA0ADaAOEA7QD5AAkBFQEeAR4BGgEaASAB
KgExATcBNwEtAR8BBwHpAMoArgCTAHYAXABDADAAJAAdABQADgAIAAAA+v/2//H/7v/q
/+b/5P/h/9//3P/b/9n/1//V/9T/1P/R/9H/0P/O/83/y//L/8r/yf/H/8b/xP/D/8H/
v/++/73/vP+6/7j/tP+z/7H/r/+t/6v/qf+n/6v/rv+w/7L/tf+2/7f/uP+3/7b/uP+5
/7f/tv+1/7X/tf+0/7P/s/+y/7L/sf+w/7D/sP+w/7D/sf+x/7P/s/+2/7f/uf+6/7v/
vv/A/8L/xv/I/8r/zf/Q/9P/1v/Z/97/4f/k/+j/6//v//P/9v/5//3/AAAEAAcACwAO
ABEAFgAYABsAHgAfACEAIwAkACUAJgAoACkAKQAqACoAKgAtAC0ALQAuAC4ALgAuAC4A
LgAuAC4ALgAwADAAMAAuACwAKwAsAC4ALwAwADEAMQAuAC0ALgAvADEAMQAxADEAMQAx
ADEAMQAvAC8ALwAvADEAMQAwADAALQAtAC4ALgAuAC4ALgAuACoAJgAiAB4AGAAUABAA
DAAIAAYABAABAAAA///9//z/+v/6//j/+P/3//f/9v/2//T/9P/0//T/8v/y//L/8v/w
//D/8P/w//L/8v/z//P/8//0//T/9f/1//X/9f/1//P/9P/1//X/9//1//T/8f/t/+j/
5v/m/+H/3//d/93/3//f/9//3//e/9z/2//b/9r/2v/b/9z/4P/g/+H/4v/i/+L/4v/k
/+T/5P/j/+P/5f/k/+T/5P/k/+T/5P/k/+P/4//j/+T/5v/m/+f/5//o/+j/6P/o/+j/
6P/p/+n/6f/o/+r/6//t/+z/7P/s/+7/7f/p/+T/5P/m/+j/5//l/93/1P/M/8r/yv/S
/+D/8v8KAB4ALAA5AEUAUABWAFoAYgBqAHIAewCCAIUAiQCRAJkAoQCrALgAwQDKANIA
2wDjAO0A+wAJARgBIAEgARwBHAEkAS0BNQE3ATkBMQEhAQsB7ADMALMAmAB6AGEASAA2
ACkAIAAYABAACgACAP7/+f/2//L/7v/s/+n/5f/i/+H/3//d/9v/2v/a/9f/1//W/9T/
0f/P/8//zv/P/83/zP/K/8n/x//F/8T/w//C/8D/vv+8/7v/uf+3/7X/s/+x/6//tP+4
/7v/vv/B/8L/w//E/8T/wv/D/8P/xf/E/8P/w//B/8D/v/+//77/vv+9/7z/vP+8/7z/
vP+9/73/v/+//8D/wf/D/8T/xf/I/8r/zP/O/9D/0v/V/9r/3f/g/+P/5v/p/+z/8P/z
//f/+//+/wMABwAKAA4ADwATABYAGQAcAB4AIQAkACcAKQArACwALgAwADMANQA1ADYA
NgA2ADkAOQA5ADoAOgA6ADoAOgA8ADwAPAA8ADwAPAA8ADoAOAA3ADgAOgA7ADwAPQA9
ADwAOwA8AD0APQA9AD0APQA9AD0APQA9ADsAOwA7ADsAPQA9ADwAPAA9AD0APgA+AD4A
PgA+AD4APAA8ADwAPAA8ADwAPAA8ADwAPAA8ADsAPQA9ADwAPAA4ADYAMgAwACoAJQAf
ABoAFgATABEADwAOAA0ADAALAAkACQAJAAkABwAJAAkACQAJAAoACgAKAAkACQAIAAcA
CgAKAA==
         </WaveFormData>
      </LeadData>
      <LeadData>
         <LeadByteCountTotal>10000</LeadByteCountTotal>
         <LeadTimeOffset>0</LeadTimeOffset>
         <LeadSampleCountTotal>5000</LeadSampleCountTotal>
         <LeadAmplitudeUnitsPerBit>4.88</LeadAmplitudeUnitsPerBit>
         <LeadAmplitudeUnits>��V</LeadAmplitudeUnits>
         <LeadHighLimit>2147483647</LeadHighLimit>
         <LeadLowLimit>268435456</LeadLowLimit>
         <LeadID>V2</LeadID>
         <LeadOffsetFirstSample>0</LeadOffsetFirstSample>
         <FirstSampleBaseline>0</FirstSampleBaseline>
         <LeadSampleSize>2</LeadSampleSize>
         <LeadOff>FALSE</LeadOff>
         <BaselineSway>FALSE</BaselineSway>
         <ExcessiveACNoise>FALSE</ExcessiveACNoise>
         <MuscleNoise>FALSE</MuscleNoise>
         <LeadDataCRC32>1431779319</LeadDataCRC32>
         <WaveFormData>
pP+k/6T/pP+e/5r/lv+S/5n/oP+n/67/tv++/8b/zv/T/9j/3f/i/+b/6v/u//L/9f/4
//v//v8BAAIAAwAEAAcACAAJAAoACwAMAA0ADgAPABAAEQASABMAFAAVABYAFwAYABkA
GgAdAB4AHwAgACMAJAAlACYAKQAqACsALAAtAC4ALwAwADMANAA1ADYAOAA4ADgAOAA6
ADoAOgA6ADsAPAA9AD4AQABAAEAAQABAAEAAQABAAEAAQABAAEAAPgA+AD4APgA9ADwA
OwA6ADkAOAA3ADYANQA0ADMAMgAwADAAMAAwAC8ALgAtACwAKwAqACkAKAAnACYAJQAk
ACIAIAAeABwAGgAYABYAFAARABAADwAOAA0ADAALAAoACAAIAAgACAAHAAYABQAEAAQA
BAAEAAQABAAEAAQABAAEAAQABAAEAAQABAAEAAQABAAEAAQABAAGAAYABgAGAAYABgAG
AAYABgAGAAYABgAGAAYABgAGAAYABgAGAAYABgAGAAYABgAEAAQABAAEAAQABAAEAAQA
BAAEAAQABAACAAIAAgACAAAAAAAAAAAA/v/+//7//v/+//7//v/+//z//P/8//z//P/8
//z//P/8//z//P/7//3//f/9//7//v/////////9//7//v/9/////v/+//7//P/9//7/
///9//3/+//6//r/+v/6//n/+//7//v/+v/4//b/9P/z//H/8f/y//T/9f/3//j/+f/1
//L/8P/u/+7/7v/u/+3/6//r/+v/6v/s/+z/7P/s/+z/7P/s/+z/7P/s/+z/7P/s/+z/
7P/t/+3/7f/t/+3/7f/s/+z/6//r/+v/6f/s//X//v8FAAkADgAaADIASgBjAH8AlgCr
ALsAzADZAOIA6gDpANoAtQCFAFcAPAA5AD8ASwBfAHIAgQCPAJgAnACgAKAAmACOAIgA
hQB4AGQATQA1ABoABQD5//D/3//I/6//m/+W/5j/mv+c/5//pf+v/7z/xv/N/9P/2P/c
/+D/4//m/+z/8f/0//j/+////wIABAAFAAcACQAKAAwADQAOAA8AEAAQABEAEgATABQA
FgAXABgAGQAaABsAHAAdAB4AHwAhACIAIwAmACcAKAAqACsALAAuAC8ALgAxADEAMwA0
ADUANgA3ADcAOQA6AD0APgA/AD4APgA9AD4AQQBDAEMAQwBDAEMAQgBDAEMAQwBDAEQA
RABFAEQARABDAEMAQQBAAEAAPwA9AD0APQA8ADsAOgA6ADkANwA2ADUANQA1ADQANAA0
ADEALwAuAC0AKwAoACcAJQAhAB8AHQAcABoAGAAXABUAEgARAA8ADgANAAwACwAKAAkA
CAAGAAQABAAEAAIAAgACAAIAAgABAAEAAAAAAAAAAQABAAEAAQABAAEA///7//r/+//+
/wEAAAAAAAAAAAAAAAAAAAD//wAA/v/+//7/AAAAAAAA////////AAAAAP7//v/+//3/
/P/8//z//f/9//3//f/9//3//P/8//z/+//7//v/+//5//j/9//3//X/9f/1//X/9f/0
//L/8f/y//D/8P/w//D/8P/u/+7/7v/u/+7/7f/t/+3/7f/u/+7/7//v/+//7//w/+7/
7f/t/+z/7P/s/+z/7f/u/+//7//v/+v/6v/q/+r/6v/p/+n/6f/p/+j/5v/k/+L/4f/h
/+H/5P/m/+b/5//n/+f/5f/i/97/3P/c/9z/3v/d/93/3f/d/9z/3P/c/9z/3P/c/9z/
3P/c/9z/3P/c/9z/3P/c/9z/3f/d/93/3f/d/93/3P/a/9v/2//b/9//6P/x//b/+/8B
AA4AJgA+AFYAcQCJAJoAqQC5AMYAzwDUANIAvwCYAGcAOwApACgALwA7AE8AYQBuAHkA
fQCAAIIAgAB4AG4AaABiAFUAQgAuABcA/f/s/+P/1//E/63/mP+J/4X/iP+I/4r/jv+T
/53/qf+y/7j/v//F/8r/zP/Q/9X/2v/e/+H/5v/o/+3/7//w//T/9f/3//n/+P/6//v/
/P///wAAAAABAAIAAwAEAAYABwAIAAkACgALAAwADQAOABEAEwAUABUAFgAXABgAGgAd
AB4AIAAhACAAIwAjACUAJgAnACgAKQApACsALAAvAC8AMQAxADIAMQAyADUANwA3ADcA
NwA3ADgAOQA5ADkANwA4ADgAOQA5ADgANgA1ADMAMgAyADEALwAvAC8ALgAtACwALAAr
ACsAKgApACkAKAAmACUAJAAhAB8AHgAdABoAGAAYABcAEwARAA8ADgAMAAoACQAHAAQA
AwABAAAA///+//3//P/8//z/+//6//r/+v/4//j/+P/4//j/9//5//j/+P/4//n/+f/5
//n/+f/5//f/8//z//P/9f/3//f/+P/5//r/+P/4//j/9//3//b/9//4//r/+v/6//n/
+f/5//r/+v/6//r/+v/5//j/+P/4//n/+f/5//n/+f/5//j/+P/4//f/9//3//f/9//2
//X/9f/1//X/9f/1//f/9v/0//T/9P/0//T/9P/0//T/9P/z//P/8//1//b/9v/3//f/
9//3//j/+P/3//f/9v/2//b/9v/3//j/+f/5//n/9//2//b/9v/2//X/9f/1//X/9P/y
//D/7v/t/+3/7f/u//D/8P/x//P/8//x/+7/6v/o/+j/6P/o/+f/5//n/+n/6P/o/+j/
6P/o/+j/6P/o/+j/6P/o/+j/6P/o/+j/6P/p/+n/6f/r/+v/6//q/+r/6f/p/+n/6f/q
/+//+P8BAAUACgAQACIAOgBTAG8AigChALUAxgDXAOYA8AD3APQA2wCtAHkAUgA/AD8A
RQBXAGoAeQCFAJAAlgCaAJ4AmgCOAIQAfwB0AF4ARQAtABAA9//p/97/0f/A/6v/l/+M
/4z/jv+S/5P/mf+j/7D/uv/D/8n/zv/U/9j/3f/i/+b/6//w//L/9//5//7/AAABAAMA
BQAGAAgACQAKAA0ADgAOAA8AEAARABIAFAAVABYAFwAYABsAHAAdAB4AHQAfACAAIQAi
ACMAJAAmACkAKgAsAC0ALgAxADEAMwA0ADUANgA3ADkAOwA8AD8AQABBAEAAQAA/AEAA
QwBFAEMAQwBDAEMARABFAEUARQBFAEYARgBHAEcARgBEAEMAQQBAAEAAPwA+AD0APAA6
ADcANgA2ADUAMwAyADEAMQAvAC4ALgAuAC8ALQAsACsAKAAmACYAJQAhAB8AHQAcABgA
FgAVABMAEAAPAA0ADAALAAoACQAIAAYABgAFAAQABAAEAAIAAgACAAIAAgABAAEAAAAA
AAAAAQABAAEAAQADAAMAAQD9//3//f///wEAAgACAAIAAgACAAIAAgABAAEAAAABAAIA
AgACAAIAAQABAAEAAgACAAIAAgACAAEAAAAAAAAAAQABAAEAAQABAP///v/+//7//f/9
//3//f/9//z/+//7//n/+f/5//n/+f/6//j/9v/2//b/9v/2//b/9v/2//b/9f/1//X/
9f/2//b/9//1//X/9f/2//b/9f/1//T/9P/0//T/9f/2//f/9//3//X/9P/0//T/9P/z
//P/8//1//T/8v/w/+z/6//r/+v/7P/u/+7/7//v/+//7f/q/+j/5v/m/+b/5P/j/+P/
4//l/+T/5P/k/+T/5P/k/+T/5P/k/+T/5P/k/+T/5P/k/+T/5f/l/+X/5f/l/+X/5P/k
/+P/4//j/+H/4v/j/+z/9////wIABgASACoARQBfAHwAlwCtAMAA0wDkAPAA+QD6AOsA
xQCRAGIARQA/AEMATQBeAHEAfwCIAJAAlgCaAJoAlACGAH0AdABiAEkALwASAPP/3//W
/83/vv+p/5P/hv+E/4T/hv+J/4//l/+i/67/t/+9/8L/yP/M/9H/1v/c/+H/5v/o/+v/
7f/y//b/9//5//v//P/+////AAABAAIAAgADAAQABQAGAAgACQAKAAsADAANAA4ADwAQ
ABEAEwAUABUAFgAXABgAGgAbABwAHgAfACAAIwAjACUAJgAnACgAKQApACsALAAvADAA
MQAwADAAMAAwADIAMwAxADEAMQAxADIAMwAzADMAMQAyADIAMwAyADIAMQAxAC8ALgAu
AC0ALAArACoAKAAnACYAJgAlACMAIgAhACEAIQAgACAAIAAfAB0AHAAbABoAGAAYABcA
FQATABEAEAAMAAoACQAHAAQAAwABAAAA/f/8//v/+v/4//j/9//2//b/9v/0//T/9P/0
//T/8//1//T/9P/0//P/8//z//P/9P/1//T/8f/x//H/8//1//T/9P/0//T/9P/0//T/
8//z//L/8//0//T/9P/0//P/8//z//T/9P/y//L/8v/x//D/8P/w//H/8f/x//H/8f/x
//D/8P/w/+//7//v/+//7//u/+3/7f/r/+v/6//r/+v/6v/o/+f/6P/n/+f/5//p/+r/
6P/o/+j/6P/m/+b/5v/m/+b/5f/l/+X/5f/m/+b/5//p/+n/6f/q/+r/6f/p/+j/6P/o
/+j/6f/q/+v/6//r/+n/6P/o/+j/6P/n/+f/5//p/+j/5v/k/+D/3//f/9//4P/i/+L/
4//j/+P/4f/e/9r/2P/Y/9j/2v/Z/9n/2f/X/9b/1v/W/9j/2P/Y/9j/2P/Y/9j/2P/Y
/9j/2P/Y/9b/1//X/9f/1//X/9f/1v/W/9X/1f/X/9X/1P/b/+T/7//1//j//v8QACoA
QwBhAH4AlQCpALwAzQDcAOgA7wDsANEAowBvAEgANwA1AD0ASwBcAG0AeQCCAIoAjgCS
AJAAhgB6AHMAaABSADcAHQD+/+H/0//K/7//rv+Z/4X/fP98/37/gP+D/4n/k/+e/6r/
sf+1/7r/wP/G/83/0v/W/9n/3v/i/+P/5//q/+z/7f/v//H/8v/0//X/9v/3//j/+P/5
//r/+//8//7///8AAAEAAgADAAQABQAGAAUABwAIAAkACgALAAwADgAPABAAEgATABQA
FwAXABkAGgAbABwAHQAdAB8AIAAjACIAIwAiACIAIQAiACUAJwAnACcAJwAnACgAKQAp
ACkAJwAoACgAKQAoACgAJwAnACYAJAAjACEAHwAfAB8AHgAdABwAHAAbABsAGgAZABkA
FwAWABYAFgAVABMAEgARABAADgAOAA0ACwAJAAcABgAEAAIAAQD///z/+//5//j/9//2
//X/9P/z//L/8P/u/+7/7v/s/+z/7v/u/+7/7f/t/+z/7P/s/+3/7f/t/+3/7//v/+3/
6f/p/+n/6//t/+7/7v/u/+7/7v/u/+7/7f/t/+z/7f/u/+7/7v/u/+3/7f/t/+7/7v/u
/+7/7v/t/+z/7P/s/+3/6//r/+v/6//r/+r/6v/q/+n/6f/p/+n/6f/o/+f/5//n/+f/
5//n/+n/6P/m/+X/5v/l/+X/5P/k/+T/5P/k/+T/5P/k/+T/5P/j/+P/4//j/+T/5P/l
/+X/5f/l/+b/6P/n/+f/5v/m/+b/5v/n/+j/6f/p/+n/6f/o/+j/6P/o/+f/5//n/+n/
6P/m/+T/4P/f/9//3//g/+L/4v/j/+P/4//h/97/3P/a/9r/2v/a/9n/2f/Z/9n/2P/Y
/9j/2P/Y/9j/2P/Y/9j/2P/Y/9j/2P/Y/9j/2P/Z/9n/2f/Z/9n/2f/Y/9j/2f/Z/9f/
1//Y/9n/4P/r//P/+P/8/wYAHAA3AFMAcACJAJ8AtADFANQA4gDtAPIA5wDFAJMAYgBB
ADcAOwBFAFYAZwB3AIIAjACQAJYAmgCWAIoAgQB8AGoAUwA5ABwA+//j/9b/z//C/63/
lf+G/4D/gv+C/4X/i/+R/5z/qP+x/7f/vP/C/8j/zf/S/9b/2//g/+L/5f/p/+z/7v/v
//H/8//2//j/+f/6//n/+v/6//v//v///wAAAgABAAIAAwAEAAUABgAHAAgACQALAAwA
DQAOAA8AEAASABMAFAAWABcAGAAbABsAHQAeAB8AIAAhACIAIwAjACUAJgAnACYAJgAl
ACYAKQArACkAKQApACkAKgArACsAKwArACwALAAtACwALAArACsAKwAqACoAKQAnACcA
JwAmACUAJAAkACMAIwAiACEAIQAjACIAIgAiACMAIQAgAB8AHgAcABwAGwAZABcAFQAU
ABQAEgARAA8ADgANAAsACgAJAAgABwAGAAUABAACAAAA/f/8//n/+P/2//b/9v/1//P/
8v/y//L/8//z//P/8//1//X/8//v/+//7//x//P/9P/0//T/9P/0//T/9P/z//T/8v/y
//L/8v/y//L/8f/z//P/9P/0//L/8v/y//H/8P/w//D/8f/v/+//7//v/+//7v/u/+7/
6//r/+v/6//t/+z/6//r/+n/6f/p/+n/6//q/+j/5//o/+f/5//l/+b/5v/m/+b/5v/k
/+T/5P/k/+b/5f/l/+X/5//o/+j/6f/n/+f/5//o/+r/6f/p/+j/6P/o/+j/6f/q/+v/
6//r/+n/6P/o/+j/6P/n/+f/5//n/+b/5P/i/+D/3//f/9//4P/i/+L/4//h/+H/3//c
/9r/2P/Y/9j/2v/Z/9n/2f/Z/9j/2P/Y/9j/2P/Y/9j/2v/a/9r/2v/a/9r/2v/a/9j/
2f/Z/9n/2f/Z/9n/2P/Y/9n/1//X/9f/2P/f/+r/8f/3//z/AgAWADIATQBpAIYAnQCv
AMAA0QDgAOwA7wDoAM0AnQBrAEYAOQA5AEEAUQBkAHUAgQCMAJIAmACeAJwAkACGAIEA
dgBeAEcAKwAKAO3/3//U/8f/tv+d/4n/gv+C/4T/iP+L/5H/m/+o/7L/uf+//8T/yv/O
/9H/1v/e/+H/4v/m/+v/7f/w//L/8//1//f/+P/6//v//P/9//7//v///wAAAQACAAQA
BQAGAAcACAAJAAoACwAMAAsADQAOAA8AEAARABIAFAAVABYAGAAZABoAHQAdAB8AIAAh
ACIAIwAkACUAJQAnACgAKQAoACgAKAAoACoAKwArACsAKwArAC4ALwAvAC8AMQAyADIA
MwAyADIAMQAxADEAMAAwAC8ALwAvAC8ALgAtACwALAArAC0ALAArACsAKwAqACoAKgAp
ACcAJgAlACYAJAAkACMAIAAfAB4AHgAcABoAGQAXABYAFQATABIAEQAQAA8ADgAOAA4A
DQAMAAwADAAKAAoACgAKAAoACQAHAAQAAgAAAP3//f/9//3///////3/+f/4//f/+P/5
//r/+v/6//r/+v/6//r/+f/6//j/+P/4//r/+v/6//n/9//3//j/+P/4//j/+P/3//b/
9v/2//f/9f/1//X/9f/3//b/9v/2//X/9f/1//X/8//y//H/8f/x//H/8f/x//P/8v/w
/+//8P/v/+//7//u/+z/7P/s/+z/7P/s/+z/7P/s/+v/6//r/+3/7v/u/+//7//v/+//
8P/w/+//7//u/+7/7v/u/+//8P/x//H/8f/t/+z/7P/s/+z/6//r/+v/6//q/+j/5v/m
/+X/5f/l/+j/6v/q/+v/6f/p/+f/5P/g/97/3v/e/+D/3//f/9//3//e/97/3v/e/97/
3v/e/97/3v/e/97/4P/g/+D/4P/g/+H/4f/h/9//3//f/97/3v/d/93/3f/d/+D/6//0
//n//f8CABAAKABCAFsAdQCMAJ8ArwDAAMsA1gDcANsAyAChAG8ARQAwAC8ANQBBAFUA
aAB5AIUAjACQAJQAkgCKAIAAfAB3AGoAVAA/ACcACgD3/+n/3P/L/7L/mf+J/4T/iP+K
/47/k/+X/6H/rP+2/73/w//I/8z/0P/V/9r/3v/j/+b/6P/r/+//8v/2//f/+f/7//r/
/P/9//7///8AAAAAAQACAAMABAAGAAcACAAJAAoACwAMAA0ADgANAA8AEAARABQAFQAW
ABgAGQAaABwAHQAcAB8AHwAhACIAIwAkACUAJgAnACcAKQAqACsAKgAqACsALAAvADEA
MgAzADQANQA5ADsAPAA9AD0APgA+AD8AQABAAD8APwA/AD4APgA9AD0APQA9ADwAOwA6
ADoAOQA5ADgANwA3ADcANgA2ADYANQAzADIAMQAwAC4ALgAtACkAJwAlACQAIgAgAB8A
HQAcABsAGQAYABUAFAATABIAEgASABEAEAASABIAEAAQAA4ADgAOAA0ADwAOAA4ADgAN
AA0ADQANAAsACwAJAAUA///9//3//f/7//r/+f/4//b/9v/2//X/9P/y//L/8v/y//L/
8v/x/+//7//w//D/7v/u/+7/7f/u/+7/7v/v/+7/7f/s/+v/6//q/+r/6v/p/+n/6f/p
/+n/6P/n/+f/5f/l/+X/5f/l/+T/5P/l/+T/4v/i/+L/4v/g/+D/4P/g/+L/4f/h/+H/
4f/i/+L/4//j/+P/4//k/+L/4f/h/+D/4P/g/+D/4f/i/+P/4//j/+H/4P/g/+D/3v/d
/93/3f/d/9z/2v/Y/9j/1//X/9f/2v/c/9z/3f/c/9v/2P/U/9T/0v/S/9L/0v/R/9H/
0f/R/9D/0P/Q/9D/0P/Q/9D/0v/S/9L/0v/Q/9D/0P/Q/9D/0f/R/9H/0f/R/9H/0P/Q
/8//z//R/9f/4P/p/+z/7//5/w4AJAA8AFYAbwCBAJAAnwCtALoAwQDEALwAnwBwAEEA
IQAZAB4AJQA1AEkAVwBkAG0AcQByAHQAbgBkAFwAWABSAEEAMAAaAAEA6//e/9P/w/+u
/5f/hP97/3v/fP98/4D/hP+L/5X/of+q/67/tf+5/77/wv/G/8n/zv/S/9f/2v/e/+H/
4//k/+b/5//p/+v/7P/u/+//8P/x//L/8v/z//L/8//0//b/9//4//n/+v/7//z//f/+
////AQACAAMABAAFAAYACAAJAAoADAANAA4AEQARABMAFAAVABYAFwAXABkAGgAdAB0A
HwAfACAAIwAmACsALwAxADMANQA3ADoAOwA7ADsAPQA+AD4APwA+AD4APQA9AD0APAA8
ADsAOQA5ADkAOAA3ADYANgA1ADcANgA1ADUAMwAyADIAMgAxAC8ALgAtACsAKAAnACUA
IwAhAB8AHgAcABoAGQAXABQAEwARABAADwAOAA0ADAAMAAwACwAKAAoACgAIAAgACgAK
AAoACQALAAoACgAKAAkACQAJAAkACgALAAoABwAFAAUABwAJAAYABAACAAAA+//4//X/
8f/u/+z/7P/s/+v/6v/p/+f/5f/l/+b/5v/k/+T/5P/j/+L/4v/i/+P/4f/h/+H/4f/f
/97/3v/e/93/3f/d/93/3//e/93/3f/d/9v/2//b/9z/2v/a/9r/2v/a/9r/2v/a/9r/
2f/Z/9n/2f/a/9r/2//b/9v/2//c/9z/2//b/9r/2P/Y/9j/2f/c/93/3f/d/9n/2P/Y
/9j/2P/X/9f/1//Z/9j/1v/U/9L/0f/R/9H/0P/S/9L/0//V/9X/0//Q/8z/yv/K/8r/
yv/J/8n/yf/J/8j/yP/I/8j/yP/I/8j/yP/I/8j/yP/K/8r/yv/K/8j/yf/J/8n/yf/J
/8n/yP/I/8f/yf/J/8n/zP/T/97/5f/p/+z/+P8QACoAQwBdAHYAiwCdAK4AvQDKANQA
2QDKAKcAcwBDACYAHwAjAC8AQQBUAGMAbQB0AHgAegB6AHIAZgBgAFsATAA0AB0AAQDk
/8//xf+6/6n/lP9//2//av9s/27/cP93/33/if+W/57/pf+r/7L/tv+8/7//xP/K/8//
0v/U/9n/3f/g/+L/4//l/+f/6P/q/+v/7P/r/+z/7P/t//D/8f/y//T/9f/2//f/+P/5
//r/+//8//3///8AAAEAAgADAAQABgAHAAgACgALAAwADwAPABEAEgATABQAFQAXABkA
GgAdACAAIwAkACYAKwAuADMANwA6ADsAPAA9AD8AQQBCAEMARQBGAEYARwBGAEYARQBF
AEUARABEAEMAQQBBAEEAQAA/AD4APgA9AD0APAA7ADsAOwA6ADoAOgA5ADcANgA1ADQA
MgAyADEALwAtACsAKgAoACYAJQAjACIAIQAfAB4AGwAaABkAGAAYABgAFwAWABgAGAAW
ABYAFgAWABYAFQAXABYAFgAWABYAFwAYABkAGwAbABkAFQAVABUAFwAZABoAGgAaABoA
GgAaABoAGQAZABgAGQAaABoAGgAaABkAFgATABEADgAKAAYAAgD9//r/+P/2//X/9P/z
//L/8f/w/+7/7f/s/+n/6f/p/+n/5//m/+X/5f/j/+P/4//j/+P/4v/i/+L/4P/g/+D/
4P/g/+D/4P/g/97/3f/d/93/3f/e/97/3//f/9//3//g/+D/3//f/97/3v/e/97/3//g
/+H/4f/h/9//3v/e/97/3v/d/93/3f/d/9z/2v/Y/9b/1f/V/9X/1v/Y/9j/2f/Z/9n/
1//U/9L/0P/Q/9D/0P/P/8//z//N/8z/zP/M/87/zv/O/87/zP/M/8z/zP/O/87/zv/O
/8z/zf/N/83/zf/N/83/zP/O/83/zf/N/8v/zP/R/9r/5f/r/+7/9P8EAB4ANwBTAG4A
hwCbAK4AvwDQANwA4wDiAMkAnQBpAEAALQArADEAPQBQAGEAbQB4AH4AhACIAIYAegBu
AGkAXgBIAC8AFQD2/9n/yf/A/7f/pv+N/3n/bv9u/3D/cv93/33/h/+S/57/pf+t/7L/
tv+8/8H/xv/M/9H/1P/W/9n/3f/g/+L/4//l/+f/6P/q/+v/7P/t/+7/7v/v//D/8f/y
//T/9//4//n/+v/7//z//f/+////AQACAAMABAAFAAYACAAJAAoADAANABAAEwATABUA
FAAVABYAFwAZABsAHAAfACUAKwAvADQAOAA6AD4AQQBCAEMARABFAEcASQBKAEsATQBO
AE4ATwBOAE4ATQBNAE0ATABMAEsASQBJAEkASABHAEYARgBFAEcARgBFAEUARQBEAEQA
RABFAEMAQgBBAEAAPgA+AD0AOwA5ADcANgA0ADIAMQAvAC4ALQArACoAKQAoACcAJgAk
ACQAIwAiACIAIgAgACAAIgAiACIAIQAjACIAIgAiACMAIwAjACMAJQAlACMAHwAeAB8A
IgAlACQAJAAkACQAJgAmACYAJQAlACQAJQAmACYAJgAmACUAJQAlACYAJgAkACQAJAAj
ACIAIgAiACMAGwAVAA8ACQAGAAIA///8//j/9//2//X/8//y//H/8f/w/+//7v/t/+v/
6v/o/+f/6P/n/+f/5v/k/+T/5P/k/+T/5P/k/+T/5P/j/+P/4//j/+T/5P/l/+P/4//j
/+T/5P/j/+P/4v/i/+L/4v/j/+b/5//n/+f/4//i/+L/4v/i/+H/4f/h/+P/4v/g/97/
2v/Z/9n/2f/a/9z/3P/d/93/3f/b/9j/1v/U/9T/1P/U/9P/0//T/9P/0v/S/9L/0v/S
/9L/0v/S/9L/0v/S/9L/0v/S/9L/0v/T/9P/0//T/9P/0//S/9L/0f/R/9P/0//S/9n/
5P/t//H/9P/+/xIALABHAGEAfgCVAKkAugDLANoA5gDrAOIAxQCTAGEAPgAxADEAOQBL
AF4AawB3AIAAhgCMAJAAigB+AHQAbQBeAEYALQARAPD/1f/J/8L/t/+k/4//ff92/3b/
eP96/3//hf+R/5z/qP+t/7P/uP++/8L/x//M/9L/1//a/9z/3//j/+b/6P/p/+v/7f/u
//D/8f/y//P/9P/0//X/+P/5//r//P/7//z//f/+////AAABAAIABQAHAAgACQAKAAsA
DAAOAA8AEAASABMAFAAXABcAGQAaABsAHAAdACMAKQAuADUAOwA/AEEARABIAEoATgBR
AFMAUwBTAFMAVQBXAFgAWQBbAFwAXABdAFwAXABbAFsAWwBaAFoAWQBXAFcAVwBWAFcA
VgBWAFUAVwBWAFUAVQBVAFQAVABUAFUAUwBSAFEATgBMAEwASwBJAEcARQBEAEIAQAA/
AD0APAA7ADkAOAA3ADYANQA0ADIAMgAxADAAMAAwAC4ALgAwADAAMAAvAC8ALgAuAC4A
LgAvADAAMQAzADMAMQAtAC0ALQAvADEAMgAyADIAMgA0ADQANAAzADQAMgAyADIANAA0
ADQAMwAxADEAMgAyADIAMgAyADEAMAAwADAAMQAvAC8ALwAvACoAJgAjACAAGgAVABAA
CwAJAAYAAwABAP7//f/8//v/+f/4//b/9f/0//P/8f/y//D/8P/w//D/7v/u/+7/7v/s
/+v/6//r/+v/7P/s/+3/7f/t/+3/7v/u/+3/7f/s/+z/7P/s/+3/7P/t/+3/7f/t/+z/
7P/s/+z/6//r/+v/6//q/+j/5v/k/+P/4//j/+L/5P/k/+X/5f/l/+P/4P/e/9z/3P/c
/9r/2f/Z/9n/2//a/9r/2v/Y/9j/2P/Y/9r/2v/a/9r/2v/a/9r/2v/a/9v/2//b/9v/
2//b/9r/2v/Z/9n/2f/Z/9j/2//i/+v/9f/4//z/BgAcADcAUwBuAIcAnQCyAMMA1ADi
AOsA8gDnAMUAkQBiAEEANwA7AEMAVABnAHcAhACMAJIAlgCaAJYAigCBAHwAbABVAD0A
IAD//+X/2P/P/8T/r/+X/4b/gv+C/4L/hf+J/5H/mv+o/7H/t/+8/8L/yP/L/9D/1P/b
/97/4P/j/+f/6v/u/+//8f/z//T/9v/3//j/+f/6//r/+//8//3//v8AAAEAAgADAAQA
BQAGAAcACAAJAAsADAANAA4ADwAQABIAFQAWABgAGQAYABsAGwAdACAAIQAiACMAKgAx
ADcAPwBDAEcASQBMAE4AUABUAFcAWABZAFoAWwBdAF8AYABhAGMAZABkAGUAZgBmAGUA
ZQBjAGIAYgBhAGEAYQBhAGAAXwBeAF4AXQBfAF4AXQBdAF0AXABcAFwAXABbAFsAWwBa
AFgAWABXAFQAUwBSAFIAUABOAE0ASwBKAEkARwBGAEUARABDAEIAQgBCAEEAQABAAEAA
PgA+AD4APgA+AD0APQA8ADwAPAA9AD0APQA9AD8APwA9ADkAOAA5ADwAPwBAAEAAQABA
AEIAQgBCAEEAQQBAAEEAQgBCAEIAQgBBAD8APwBAAEAAQABAAEAAPwA+AD4APgA/AD8A
PwA/AD8APQA8ADwAPAA7ADsAOwA7ADsAOgA5ADkAOQA5ADkAOQA1ADIALgArACUAHwAa
ABUADwANAAsACQAGAAUABQAEAAIAAgACAAIAAAAAAAEAAQD///////////3//f/9//3/
/f/9/w==
         </WaveFormData>
      </LeadData>
      <LeadData>
         <LeadByteCountTotal>10000</LeadByteCountTotal>
         <LeadTimeOffset>0</LeadTimeOffset>
         <LeadSampleCountTotal>5000</LeadSampleCountTotal>
         <LeadAmplitudeUnitsPerBit>4.88</LeadAmplitudeUnitsPerBit>
         <LeadAmplitudeUnits>��V</LeadAmplitudeUnits>
         <LeadHighLimit>2147483647</LeadHighLimit>
         <LeadLowLimit>268435456</LeadLowLimit>
         <LeadID>V3</LeadID>
         <LeadOffsetFirstSample>0</LeadOffsetFirstSample>
         <FirstSampleBaseline>0</FirstSampleBaseline>
         <LeadSampleSize>2</LeadSampleSize>
         <LeadOff>FALSE</LeadOff>
         <BaselineSway>FALSE</BaselineSway>
         <ExcessiveACNoise>FALSE</ExcessiveACNoise>
         <MuscleNoise>FALSE</MuscleNoise>
         <LeadDataCRC32>1202587757</LeadDataCRC32>
         <WaveFormData>
uv+6/7r/uv+1/7L/r/+s/7H/tv+7/8D/yP/O/9T/2v/e/+L/5v/q/+7/8v/2//r//P/+
/wAAAgAFAAYABwAIAAkACgALAAwADQAOAA8AEAARABIAEwAUABUAFgAXABgAGgAaABoA
GgAbABwAHQAeACEAIgAjACQAJwAoACkAKgArACwALQAuADAAMAAwADAAMQAyADMANAA0
ADQANAA0ADQANAA0ADQANAA0ADQANAAyADIAMgAyADIAMgAyADIAMQAwAC8ALgAtACwA
KwAqACcAJgAlACQAIQAgAB8AHgAcABwAHAAcABoAGgAaABoAGAAYABgAGAAWABYAFgAW
ABQAFAAUABQAEgASABIAEgARABAADwAOAAwADAAMAAwADAAMAAwADAALAAoACQAIAAgA
CAAIAAgACgAKAAoACgAKAAoACgAKAAoACgAKAAoACgAKAAoACgAKAAoACgAKAAoACgAK
AAoADAAMAAwADAAMAAwADAAMAAwADAAMAAwADAAMAAwADAAKAAoACgAKAAoACgAKAAoA
CAAIAAgACAAIAAgACAAIAAYABgAGAAYABAAEAAQABAACAAIAAgACAAIAAgACAAIAAgAC
AAIAAgABAAEAAQABAAEAAQACAAMABAAEAAQABAAFAAUABQAGAAQAAwADAAMABQAFAAcA
CAAHAAgACAAIAAgACAAIAAcABgAFAAUABAADAAAA///+//3//f/9//3//f8AAAAA///8
//r/9v/1//P/8v/y//L/8P/w//D/7//v/+7/7v/u//D/8P/w//D/7v/u/+7/7v/w//D/
8P/w/+7/7v/u/+7/8P/w//D/8P/y//D/8v/1//7/CAAQABgAIgAxAEsAawCOALIA0wDq
APYA/wADAQUBAQHxANcArAB6AEkAKgAeAB4AIgArADYAOwA9AEQATABUAFwAWABQAE8A
TABCAC4AHAAOAP7/8//x/+3/4v/Q/7n/qf+m/6j/q/+r/6//sv+7/8X/zP/T/9n/3f/i
/+X/6v/u//P/9//4//v//v8BAAIABAAGAAgACAAMAA0ADgAPABAAEQASABMAFAAVABYA
FwAYABkAGgAcAB0AHgAfACAAIQAjACQAJQApACoAKwAtAC4ALwAxADIAMwA1ADYANwA4
ADoAOwA8ADsAPwBAAEEAQQBAAEEAQQBAAEAAQgBDAEMARABEAEUAQgBCAEEAQAA+AD4A
PgA+ADwAPAA7ADoAOgA5ADcANgAzADIAMQAvACwAKwAqACgAJwAmACUAJAAjACMAIgAi
ACEAHwAdABsAGwAaABkAGQAWABUAFAAUABIAEQAQAA8ADgAOAA0ACwAKAAoACgAJAAcA
BwAHAAcABgAGAAUABQAEAAQABAAEAAQABAAEAAQABQAFAAUABAAGAAYABAAAAAEAAQAB
AAMABQAFAAUABQADAAMAAwADAAUABQADAAIABAAEAAQAAwADAAQABAAEAAIAAgACAAIA
AgABAAAA//8BAAEAAQAAAAAA//////7//v///////f/7//v/+//6//f/9//3//f/9f/1
//X/9P/z//L/8v/y//L/8v/w//D/7//v/+//7//v/+//8P/x//L/8v/y//L/8//z//H/
8v/y//H/8//z//P/8//1//b/9//4//b/9v/2//b/9v/1//T/8//z//L/8f/u/+v/6v/p
/+n/6v/r/+z/8P/v/+3/6f/m/+L/4f/f/97/4P/g/+D/4P/g/9//3//e/97/3v/e/97/
3v/e/97/3v/e/97/3v/e/97/3v/e/97/3v/e/97/3v/e/+D/4v/k/+b/7//4/wAACgAW
ACgARQBpAIsAsADSAOcA8AD4AP8AAQH5AOcAyQCbAGQANAAXAA4ADAASABwAJQAkACcA
KwA0AD4AQAA8ADQAMgAtAB4ACgD8/+7/3v/U/9H/y//B/67/mv+N/43/jv+Q/5H/l/+b
/6T/r/+1/7z/wf/F/8v/0P/T/9j/3v/h/+X/5v/p/+7/8f/y//T/9v/4//j/+v/7//z/
/f/+////AAABAAIAAwAEAAUACAAJAAoADAAPABAAEQASABUAFwAYABkAHQAeAB8AIQAi
ACMAJQAmACcAKQAqACsALgAwADEAMgAyADUANQA1ADcANgA3ADcANgA2ADgAOQA3ADgA
OAA5ADcAOAA4ADgANwA2ADUANAAyADIAMQAwAC8ALQAqACgAJQAkACMAIQAgAB8AHgAc
ABsAGgAZABgAFQAVABQAFAASABEAEAAPAA0ADAALAAsACAAHAAYABgAGAAUABAADAAAA
AAD///3//v/+//7//f/7//v/+//7//z//P/7//v//P/8//z//P/8//z//P/8//3//f/9
//z//v/+//z/+P/4//n/+v/9/////////////f/9//3//f///////f/8//7//v/+//3/
/f/+//7//v/8//z//P/8//7//f/8//v//f/9//3//P/8//v/+//6//r/+//7//n/+//7
//v/+v/5//n/+f/5//n/+P/4//j/+P/4//j/+P/3//f/9//3//f/9//4//n/+v/6//z/
/P/9//3//f/+//7//f/9//3//f/9////AAABAAIAAAAAAAAAAAAAAP///v/9/////v/9
//r/+f/4//f/9//1//X/9f/4//r/+f/2//T/7v/t/+v/6v/q/+r/6v/q/+r/6f/p/+j/
6v/q/+r/6v/q/+r/6v/q/+r/6v/q/+r/6v/q/+r/6v/q/+r/6v/q/+r/6v/s/+7/8P/x
//b//v8IABIAGgAlADkAVwB6AKAAxQDiAPQA/QAFAQ0BDQEFAfMA0gCgAGkAPgAkABwA
GgAfACgALQAvADQAPABEAE4AUABKAEMAQgA6ACgAFAAEAPT/5f/d/9v/1P/G/7P/of+a
/5r/nf+f/6P/qP+v/7n/wv/J/8//1f/Y/93/4v/m/+v/8f/0//X/+P/7//7/AAACAAQA
BAAGAAcACAAJAAoACwAMAA0ADgAPABAAEQAUABUAFgAYABkAGgAbABwAHQAfACAAIQAj
ACQAJQAnACoAKwAtAC4ALwAxADIAMwA0ADYANwA4ADcAOwA8AD0APwA+AD8APwA+AD4A
QABBAEAAQAA/AD8APQA+AD4APgA8ADwAPAA8ADoAOgA5ADgANgA1ADMAMgAvAC4ALQAr
ACgAJwAmACQAIQAgAB8AHgAbABsAGgAaABoAGQAYABcAFwAWABUAFQASABEAEAAQAA4A
DQAMAAsADAAMAAsACQAIAAgACAAHAAUABQAFAAUABAAEAAMAAwACAAIAAgACAAIAAgAC
AAIAAwADAAMAAgADAAQAAwAAAAEAAQABAAMABQAFAAUABQAHAAcABwAHAAcABwAFAAQA
BgAGAAYABQAFAAYABgAGAAYABgAGAAYABgAFAAQAAwADAAMAAwACAAIAAQABAAAAAAAB
AAEA///////////+//3//f/9//3//f/9//z/+v/6//r/+v/4//j/9//3//n/+f/5//n/
+P/5//r/+v/8//z//f/9//v//P/8//v/+//7//v/+//9//7///8AAAIAAgACAAIAAgAB
AAAA//////7//f/6//n/+P/3//f/9//3//f/+v/6//n/9v/0//D/7//t/+z/6v/q/+r/
6v/q/+n/6f/o/+r/6v/q/+r/6v/q/+r/6v/q/+r/6v/q/+j/6P/o/+j/6P/o/+j/6P/o
/+j/6v/q/+z/7//y//j/AgAMABQAHQArAEUAZgCKAK0AzgDkAPEA+QD/AAMB/wDvANQA
rAB5AEoAKgAcABgAGQAgACcAKQAsADQAPgBIAE4ATABDAEAAPgAuABoACgD6/+n/3f/Z
/9T/zP+5/6X/mv+a/5n/m/+d/6L/qf+x/7j/wf/H/8v/0P/V/9z/4P/l/+n/7P/t//D/
8//2//b/+P/6//r//P/9//7///8AAAEAAgADAAQABQAGAAcACAAJAAoADAANAA4ADwAQ
ABEAEwAUABUAFQAWABcAGQAaABsAHQAeAB8AIQAiACMAJAAmACcAKAAoACsAKwArAC0A
LAAtAC0ALQAsAC0ALQArACwALAAtACsALAAsACwAKgAqACoAKgAoACgAJwAmACQAIwAh
ACAAHwAeAB0AGwAaABkAGAAWABMAEgARABAADwAPAA4ADgAOAA0ADAALAAsACgAJAAkA
CgAJAAgACAAIAAcABgAFAAQABAADAAEAAAAAAAAA///9//3//f/9//z//P/7//v/+v/6
//r/+v/6//r/+v/6//v/+//7//r/+//8//v/+P/5//n/+f/7//v/+//7//v//f/9//3/
/f/9//3/+//6//z//P/8//v/+//8//z//P/8//z//P/8//z/+//6//n/+f/5//n/+P/4
//f/9//2//j/+f/5//f/9//3//f/9v/1//X/9f/1//P/8//z//L/8f/x//H/8f/x//L/
8P/w//D/8P/w//D/7//v/+//7//v/+//8P/x//L/8v/0//T/9f/1//X/9v/2//X/9f/1
//X/9f/5//r/+//8//z//P/8//z//P/7//r/+f/5//j/9//0//H/8P/v/+//8f/x//H/
9P/y//H/7v/s/+j/5//l/+T/5P/k/+T/5P/k/+P/4//i/+L/4v/i/+L/4v/i/+L/4v/i
/+L/4v/i/+L/4v/i/+L/4v/i/+L/4v/g/+D/4P/i/+T/5//s//b//v8IABAAGwArAEkA
agCMAK8AygDaAOUA6wDxAPEA5wDVALQAiABVAC4AGAASABAAEwAcACMAJQAqADAAPABG
AEoARAA/ADwANAAiABAAAADu/93/1f/T/87/wv+v/53/lv+W/5n/mf+b/6D/qf+x/7r/
wf/H/8n/zv/T/9j/3P/h/+X/5v/p/+r/7f/w//D/8v/0//T/9v/3//j/+f/4//n/+v/7
//z//f/+////AAABAAIABAAFAAYABwAIAAcACQAKAAsACwAMAA0ADwAQABEAEwAUABMA
FQAWABcAGAAaABsAHAAcAB8AHwAfAB8AHgAfAB8AHgAeACAAIQAgACAAHwAfAB0AHgAe
AB4AHAAcABwAHAAaABoAGQAYABYAFQATABIAEQAQAA8ADQAMAAsACgAIAAkACAAHAAYA
AwADAAIAAgAEAAMAAgABAAEAAAD/////AAD///7//v/+//3//P/7//r/+v/5//f/9v/2
//b/9f/z//P/8//z//T/9P/z//P/8v/y//L/8v/y//L/8v/y//P/8//z//L/8//0//P/
8P/x//H/8f/z//X/9f/1//X/9f/1//X/9f/3//f/9f/0//b/9v/2//X/9f/2//b/9v/0
//T/9P/0//b/9f/0//P/8//z//P/8v/0//P/8//y//D/8f/x/+//8f/x//H/8P/v/+//
7//v/+//7//v/+7/7f/t/+3/7P/s/+z/7P/s/+z/7P/r/+v/6//r/+v/6//s/+3/7v/u
//D/8P/x//H/8f/y//L/8f/x//H/8f/x//P/9P/1//b/9v/2//b/9v/4//f/9v/1//X/
9P/z//D/7//u/+3/7f/t/+3/7f/w//L/8f/u/+z/6P/n/+X/5P/i/+L/4v/i/+L/4f/h
/+D/4P/g/+D/4P/i/+L/4v/i/+D/4P/g/+D/4P/g/+D/4P/g/+D/4P/g/+D/4P/i/+T/
5v/n/+r/8P/4/wIACgATACEANwBWAHgAmwC8ANAA3QDlAOsA7wDtAOEAygCmAHUARgAm
ABYAEgATABoAIwAnACoAMAA4AEIATABMAEcARABAADYAIgASAAIA7//f/9v/2P/Q/7//
q/+e/5r/m/+d/53/ov+n/6//uP+//8f/y//Q/9P/2P/c/+H/5//q/+v/7v/v//D/8v/0
//b/9v/4//n/+v/7//z//f/+////AAABAAIAAwACAAMABAAGAAUABgAHAAgACQALAAwA
DQAPABAAEQATABIAEwAVABYAFwAZABoAGwAcAB4AHwAgACAAIwAjACMAJQAkACUAJQAl
ACQAJQAlACQAJAAjACMAIgAiACEAIAAgACAAIAAgACAAIAAfAB4AHgAdABsAGgAbABoA
GQAXABYAFQAUABIAEwASABEAEAAPAA8ADgAOABAADwAOAA0ADwAOAA0ADQAOAA0ADAAM
AA4ADQAMAAsADAAMAAsACQAKAAoACgAJAAcABwAHAAcABgAEAAEA///8//z//P/8//r/
+v/6//r/+//7//v/+v/7//z/+//4//f/9//3//n/+//7//v/+//9//3//f/9//3//f/7
//r//P/8//z/+//7//z//P/8//r/+v/6//r/+v/5//j/9//5//n/+f/4//j/9//3//b/
9v/3//f/9f/1//X/9f/0//P/8//z//P/8f/x//H/8P/x//H/8f/x//D/7v/u/+7/7v/u
/+7/7f/t/+3/7f/t/+3/8P/x//L/8v/y//L/8//z//P/9P/0//P/9f/1//X/9f/3//j/
+f/6//r/+v/6//r/+v/5//j/9//3//b/9f/y//H/8P/v/+//7//v/+//8v/w/+//7P/q
/+j/5//l/+T/5P/k/+T/5P/k/+P/4//i/+L/4v/i/+L/4v/i/+L/4v/i/+L/4v/i/+L/
4v/i/+L/4v/i/+L/4v/i/+L/5P/m/+j/6//w//j/AgAKABIAHQAvAE8AcACUALUAzgDc
AOMA6QDvAO8A5QDPAK4AfgBPACwAGgAUABQAGQAiACcAKwAyADoARABOAFIATABHAEQA
PAAqABoACgD2/+f/3f/b/9T/xv+x/6H/mv+a/53/n/+h/6j/r/+3/8D/x//N/9H/1v/Z
/9z/4P/l/+v/7P/t//D/8f/0//T/9v/4//j/+v/7//z//f/+////AAABAAAAAQACAAMA
BAAFAAYACAAJAAoACwAMAA0ADwAQABEAEQASABMAFQAUABUAFwAYABkAGwAcAB0AHAAe
AB8AIAAfACMAJAAlACUAJAAlACUAIwAiACMAIwAhACIAIgAjACUAJgAmACYAJgAmACYA
JgAmACYAJQAkACQAIwAhACAAIAAgACAAHwAeAB0AHAAaABsAGgAZABgAGQAZABgAGAAW
ABUAFAATABQAFAAUABUAFgAVABQAFAAUABMAEgARABIAEgARAA8ADwAQABEAEQARABEA
EQARABAAEAAPAA8ADgAOAA4ADgAMAAoACAAGAAMAAwADAAIABAAEAAIA/v/+//3//P/9
//7///8AAAEAAQABAAEAAQABAAEA///+/wAAAAAAAP///f/+//7//v/+//7//v/+/wAA
///+//3/+//7//v/+v/8//v/+//6//r/+//7//n/+f/5//n/+P/3//f/9//3//f/9//3
//b/9f/1//X/9f/2//T/9P/0//T/9P/0//P/8//z//P/8//z//T/9f/2//b/+P/4//n/
+f/3//j/+P/3//n/+f/5//n/+//8//3//v/+//7//v/+//7//f/8//v/+f/4//f/9P/1
//T/8//z//P/8//z//b/9v/1//L/8P/s/+v/6f/o/+j/6P/o/+j/6P/n/+f/5v/m/+b/
5v/m/+b/5v/m/+b/6P/o/+j/6P/m/+b/5v/m/+b/5v/m/+b/5v/m/+j/6P/q/+3/9v8A
AAoAEgAcAC0ASQBpAIwAsADPAOQA7gD1AP0A/QD1AOMAxwCcAGYAOQAeABYAFAAaACUA
LgAxADMAOgBEAEwAUABKAEQAQwBAADIAIAAOAAAA8P/n/+P/3f/Q/77/p/+b/5j/mv+b
/5//o/+o/6//t//A/8f/y//P/9T/2f/c/+L/5//r/+7/7//y//X/+P/6//z//v/+/wAA
AQACAAMABAAFAAYABwAIAAkACgALAAwADQAOABAAEQASABMAFAAVABcAGAAZABsAHAAd
AB8AIgAjACUAJgAnACkAKgArACoALAAtAC4ALQAxADIAMwA1ADQANQA1ADQANAA2ADcA
OAA6ADsAPQA/AEAAQABAAEAAQABAAEAAQABAAD8APgA+AD0AOwA6ADkAOAA3ADUANAAz
ADIAMAAvAC4ALQAsACsAKwAqACoAKAAnACYAJQAlACQAIwAjACIAIQAgACAAIAAfAB4A
HQAcABwAGwAZABgAGAAYABcAFwAXABcAFwAYABgAFwAXABYAFgAWABYAFgAWABYAFgAV
ABUAFQAUABIAEgAQAAwABwAFAAMAAwACAAEAAAD///3//f/9//3/+//7//n/+P/6//r/
+v/5//f/+P/4//j/9v/2//b/9v/2//X/9P/z//P/8//z//L/9P/z//P/8v/w//H/8f/v
/+//7//v/+7/6//r/+v/6//r/+v/6//q/+r/6P/o/+j/6P/o/+j/5//n/+n/6f/p/+n/
6v/r/+z/7P/s/+z/7f/t/+v/7P/s/+v/6//r/+v/6//v//D/8f/y//D/8P/w//D/8P/v
/+7/7f/r/+r/6f/m/+X/5P/j/+P/5P/l/+b/6v/n/+X/4f/e/9z/2//Z/9j/2P/Y/9j/
2P/Y/9f/1//W/9b/1v/W/9b/1v/W/9b/1v/W/9b/1v/W/9b/1v/W/9b/1v/W/9b/1v/W
/9j/2v/c/+L/6//0//z/BgAUACwASwBvAJUAuADSAOEA6ADwAPUA8wDnANEAqwB1AD4A
FgAFAAAAAgAKABQAFwAaAB8AJwAuADYANAAsACYAJgAdAA4A/P/u/97/0P/M/8f/vf+t
/5j/iP+D/4X/hv+I/4v/j/+X/57/qf+x/7b/u//B/8X/yP/N/9T/2P/b/93/4P/j/+b/
6f/q/+r/7P/u/+7/8v/z//T/9f/2//f/+P/5//r/+//8//3/AAABAAIABAADAAQABQAG
AAgACwANAA8AEQASABMAFQAWABcAGQAaABsAHQAeAB8AIgAkACUAJgAlACkAKgArACwA
LAAuAC8AMwA0ADcAOQA6ADwAPQA/AEEAQgBCAEIAQgBCAEIAQgBAAEAAPwA+ADwAOwA5
ADgANQA0ADMAMQAwAC8ALgAsACsAKgApACgAJwAnACYAJgAkACMAIgAhACEAIAAfAB8A
HAAbABoAGgAaABkAGAAXABYAFgAVABMAEgASABIAEQAPAA8ADwAPABAAEAAPAA8AEAAQ
ABAAEAAQABAAEAAQABEAEQARABAAEgASABAADAANAA0ADQAPAAwACwAKAAkABAABAP7/
+//4//f/9P/y//D/8P/w/+//7f/u/+7/7v/t/+z/6//q/+r/6f/o/+f/5//n/+f/5v/m
/+X/5f/k/+T/5f/l/+P/4//j/+P/4v/j/+P/4f/h/+L/4P/g/+D/4P/e/97/3f/d/9//
3//f/9//4P/h/+L/4v/i/+L/4//j/+P/5P/k/+P/4//j/+P/4//l/+b/5//o/+j/6P/o
/+j/6P/n/+b/5f/l/+T/4//g/9//3v/d/93/3f/d/93/4P/g/9//3P/a/9b/1f/T/9L/
0v/S/9L/0v/Q/8//z//O/87/zv/O/87/0P/Q/9D/0P/O/87/zv/O/87/zv/O/87/zv/O
/87/zv/O/87/0P/S/9T/1//e/+j/8P/6/wQAEQAtAE8AdACYALkA0gDeAOUA7wD1APEA
4wDLAKAAagA3ABIAAgD8//7/BwAQABMAFwAcACQALAAyAC4AKAAjACAAFAAAAPD/3v/O
/8P/v/+7/7D/nv+J/33/fP98/3//gf+H/4z/lf+f/6j/r/+1/7n/vv/D/8j/zv/T/9f/
2P/b/97/4f/i/+T/5v/o/+j/6v/r/+z/7f/u/+//8P/x//L/8//0//X/+P/5//r//P/9
//7///8AAAEAAwAEAAUABwAIAAkACwAOAA8AEQASABMAFQAWABcAGAAaABsAHAAbAB8A
IAAhACUAJgApACsAMAAyADYAOQA8AD4APwBBAEEAQgBCAEIARABEAEQARABCAEIAQQBA
AEAAPwA9ADwAOQA4ADcANQA0ADMAMgAwAC8ALgAtACwAKwArACoAKgAqACkAKAAnACUA
JAAjACMAJAAjACIAIgAiACEAIAAfACAAIAAfAB0AHAAcABwAGwAbABsAGwAbABoAGgAZ
ABkAGgAaABoAGgAaABoAGgAaABoAGwAcABwAHQAeAB0AGgAbABsAGwAdAB8AHwAfAB8A
HwAfAB8AHwAhACEAHwAeACAAIAAgAB8AHAAaABcAFAAQAAwACAAEAAIA///8//n/9//3
//f/9v/0//P/8//y//H/8f/w/+3/7f/t/+3/7P/p/+n/6f/p/+n/6f/p/+j/5v/m/+b/
5v/m/+b/5f/l/+X/5f/l/+X/5P/l/+b/5v/o/+j/6f/p/+f/6P/o/+f/5//n/+f/5//r
/+z/7f/u/+7/7v/u/+7/7v/t/+z/6//r/+r/6f/m/+X/5P/j/+P/4//j/+P/5v/m/+X/
4v/g/9z/2//Z/9j/1v/W/9b/1v/W/9X/1f/U/9T/1P/U/9T/1P/U/9T/1P/W/9b/1v/W
/9T/1P/U/9T/1P/U/9T/1P/U/9T/1v/Y/9r/2f/e/+b/8P/6/wIACwAdADsAXgCCAKUA
xADUAN0A5QDtAO8A5wDVALYAiABVACoAEAAGAAIABwAQABUAGQAeACYAMAA4ADwANgAv
AC4AKAAWAAIA8v/g/8//x//F/8D/sv+f/4//hP+E/4f/if+L/5L/mf+j/6r/sf+3/7v/
wP/F/8r/0P/V/9n/3P/b/97/4f/k/+b/6P/q/+r/6v/r/+z/7f/u/+//8P/x//L/8//0
//X/9v/3//j/+v/7//z//f/+////AQACAAMABwAIAAkACwAMAA0ADwAQABEAEwAUABUA
FAAWABcAGAAZAB0AHgAfACYAKgAwADUANwA4ADsAPQA+AEAAQQBDAEMARABEAEQARgBG
AEYARgBGAEYARQBEAEQAQwBBAEAAPwA+AD0AOwA8ADsAOgA4ADcANgA1ADQANQA1ADQA
NAA0ADMAMgAxADMAMgAxADEAMgAxADAAMAAwAC8ALgAtAC4ALgAtACsAKgAqACoAKQAp
ACkAKQApACgAKAAnACcAKAAoACgAKAAoACgAKAAoACgAKQAqACoAKwAsACsAKAApACkA
KQArACwALQAuAC8ALwAvAC8ALwAvAC8ALQAsAC0ALgAvAC8ALQAuAC4ALgAuAC4ALgAu
ACwAKwAqACkAIgAdABgAEgAPAAsACAAEAAEAAQAAAP3//P/7//r/+P/3//f/9//3//b/
9f/0//L/8f/x//H/8P/w//D/8P/w/+7/7v/t/+3/7f/t/+3/7f/u/+//8P/w//D/8P/x
//H/8f/y//L/8f/x//H/8f/x//P/9P/1//b/9v/2//b/9v/2//X/9P/z//P/8v/x/+7/
7f/s/+v/6//r/+v/6//u/+7/7f/q/+j/5P/j/+H/4P/g/+D/4P/g/+D/3//f/97/3v/e
/97/3v/e/97/3v/e/97/3v/e/97/3v/e/97/3v/e/97/3v/e/97/3v/g/+L/5P/n/+z/
9v/+/wgAEAAbADEATwBwAJQAtQDOANwA4wDpAO8A7wDjAM0AqgB6AEsAJgAUAA4ADgAT
ABwAIQAlACoAMgA8AEYARgBAAD0AOgAuABwACgD6/+j/2f/R/8//yP+6/6f/mf+U/5T/
lf+X/5v/ov+p/7H/uP+//8X/yf/O/9P/1v/c/+H/4//m/+f/6v/r/+7/8P/y//T/9P/2
//f/+P/5//j/+f/6//v//P/9//7///8AAAEAAgAEAAUABgAHAAgACQALAAwADQANAA4A
DwARABQAFQAXABgAFwAZABoAGwAcAB4AHwAgACYALQAxADUAPAA+AEIARQBHAEgASwBN
AE8AUABQAFEAUwBUAFQAVABWAFYAVgBWAFQAVABTAFIAVABTAFEAUABRAFAATwBNAEwA
SwBKAEgASQBIAEcARgBGAEcARwBIAEgARwBGAEUARwBGAEUARQBEAEMAQgBCAEQAQwBC
AEEAQABAAD8APQA+AD4APgA9AD0APQA9AD0APAA8ADsAOwA6ADoAOgA6ADwAPAA8ADwA
PQA9AD0APAA9AD4APQA6ADsAOwA7AD0APgA/AEAAQQBBAEEAQQBBAEMAQwBBAEAAQgBC
AEIAQQA/AEAAQABAAEAAQABAAEAAQAA/AD4APQA/AD8APwA+ADkANQAyAC4AKQAlACAA
GQAXABUAEwAQAAwACwAKAAkACAAHAAYABAADAAEAAQAAAAAAAAAAAAAA/v/+//3//f/7
//v/+//7//z//f/+//7//v/+/////////wAAAAD///////////////8AAAEAAgADAAQA
BQAGAAQAAwACAAEAAwACAAEA/v/7//r/+f/5//n/+f/5//z//P/7//j/9v/y//H/7//u
/+7/7v/u/+7/7v/t/+3/7P/s/+z/7P/s/+z/7P/s/+z/7P/s/+z/7P/s/+z/7P/s/+z/
7P/s/+z/7P/s/+z/7v/y//P/9P/8/wQADgAWAB8AKQA/AGAAggClAMQA3ADnAO8A9QD7
APkA7QDWALIAgQBSADIAIgAeAB0AJAAtADEANgA8AEQATgBWAFgAUQBOAEwAQAAuAB4A
DAD5/+3/5f/i/9r/y/+3/6j/pP+l/6X/p/+s/7H/uf/A/8n/z//V/9j/3f/g/+b/6//v
//L/8//0//f/+v/8//7/AAAAAAIAAwAEAAUABAAFAAYABwAKAAsADAANAA4ADwAQABIA
EQASABMAFAAVABcAGAAZABsAHAAdAB8AIAAhACMAJAAlACcAKAApACoALAAtAC4ANAA9
AEMASQBPAFAAUwBVAFkAWgBdAF8AYQBiAGIAYwBjAGQAZABkAGYAZgBmAGYAZgBmAGUA
ZABmAGUAYwBiAGMAYgBhAF8AXgBdAFwAWgBbAFoAWQBYAFkAWQBYAFgAWABXAFYAVQBX
AFYAVQBVAFUAVQBVAFYAVgBVAFQAUwBUAFQAUwBRAFIAUgBSAFEAUQBRAFEAUQBQAFAA
TwBPAFAAUABQAFAAUABQAFAAUABRAFEAUQBQAFEAUgBRAE4ATwBPAE8AUQBSAFMAVABV
AFUAVQBVAFUAVwBXAFUAVABWAFYAVgBVAFMAVABUAFQAVABUAFQAVABUAFMAUgBRAFMA
UwBTAFIAUgBRAFEAUABQAFEAUQBPAE8ATwBPAE4ATQBNAE0ATQBJAEcARQBCADoANQAw
ACsAKAAlACEAHgAcABsAGgAZABcAFwAXABgAFgAWABcAFwAVABYAFgAWABQAFAAUABUA
FQAVAA==
         </WaveFormData>
      </LeadData>
      <LeadData>
         <LeadByteCountTotal>10000</LeadByteCountTotal>
         <LeadTimeOffset>0</LeadTimeOffset>
         <LeadSampleCountTotal>5000</LeadSampleCountTotal>
         <LeadAmplitudeUnitsPerBit>4.88</LeadAmplitudeUnitsPerBit>
         <LeadAmplitudeUnits>��V</LeadAmplitudeUnits>
         <LeadHighLimit>2147483647</LeadHighLimit>
         <LeadLowLimit>268435456</LeadLowLimit>
         <LeadID>V4</LeadID>
         <LeadOffsetFirstSample>0</LeadOffsetFirstSample>
         <FirstSampleBaseline>0</FirstSampleBaseline>
         <LeadSampleSize>2</LeadSampleSize>
         <LeadOff>FALSE</LeadOff>
         <BaselineSway>FALSE</BaselineSway>
         <ExcessiveACNoise>FALSE</ExcessiveACNoise>
         <MuscleNoise>FALSE</MuscleNoise>
         <LeadDataCRC32>2457187341</LeadDataCRC32>
         <WaveFormData>
zP/M/8z/zP/K/8j/xv/E/8f/yv/N/9D/1v/c/+L/6P/s//D/9P/4//v//v8BAAQABwAI
AAkACgAMAAwADAAMAA0ADgAPABAAEgASABIAEgATABQAFQAWABgAGAAYABgAGAAYABgA
GAAZABoAGwAcAB0AHgAfACAAIQAiACMAJAAmACYAJgAmACgAKAAoACgAKAAoACgAKAAq
ACoAKgAqACgAKAAoACgAKgAqACoAKgAqACoAKgAqACoAKgAqACoALAAsACwALAAsACwA
LAAsACsAKgApACgAJgAmACYAJgAmACYAJgAmACUAJAAjACIAIAAgACAAIAAfAB4AHQAc
ABoAGgAaABoAGAAYABgAGAAXABYAFQAUABIAEgASABIAEgASABIAEgARABAADwAOAA4A
DgAOAA4AEAAQABAAEAAOAA4ADgAOAA4ADgAOAA4ADgAOAA4ADgAQABAAEAAQABAAEAAQ
ABAAEAAQABAAEAASABIAEgASABAAEAAQABAAEAAQABAAEAAOAA4ADgAOABAAEAAQABAA
EAAQABAAEAAOAA4ADgAOAAwADAAMAAwACgAKAAoACgAKAAoACgAKAAgACAAIAAgACAAI
AAgACAAIAAgABwAHAAkACgAKAAsACwALAAsACwAMAAwADAANAAsACwALAAsADQAPAA8A
EAAQABEAEgATABEAEQARABEADwAOAA4ADgAMAAwACwAKAAsACQAJAAkABwAHAAcABgAC
AAAA/v/8//z/+v/5//n/+f/5//j/+P/4//f/9//3//f/9//3//f/9f/1//X/9P/2//b/
9v/2//T/9P/0//T/9v/2//b/9v/6//z//P8DAAwAFgAgACkANABDAFgAdACTALEAywDX
ANcA0QDHALoAnQByAEkAIwD+/+H/zv/G/8b/zf/W/9z/3f/d/+T/7f/0//r/+//7//n/
+P/0/+v/4v/e/9n/1v/V/9X/0v/J/77/tv+2/7b/tv+1/7X/uf++/8X/zP/T/9n/3f/g
/+b/6v/s/+7/8v/1//b/+P/6//r//P/+////AAABAAIAAwAEAAQABQAGAAYABwAIAAkA
CQAIAAkACQAKAAsACwANAA0AEAARABIAEwAUABUAFgAXABgAGAAZABoAGwAcAB0AHgAe
AB8AHwAhACAAIgAkACUAIwAkACUAJQAmACUAJgAmACcAKAAoACgAJgAmACUAJAAjACMA
JAAkACUAJAAkACQAJAAkACMAIwAhACMAIwAhACEAIQAhAB8AHQAcABsAGwAbABsAGQAY
ABQAFAAUABQAFAAUABIAEQAOAA0ADQANAA0ADAAKAAkACAAHAAYABAADAAMAAwADAAEA
AQACAAIAAgACAAEA///+//7//v/+/wAA//////////////////8BAAAA/v/+//7//v/+
//////////////8BAAEA/v/8//7//v/+//7//////////////wAAAAAAAP7//v/+//7/
AAD///7//v/+//7//v/+//7//v/+//7//f/8//z//P/7//r/+f/3//b/9v/2//b/9P/0
//T/8v/v//D/8P/w//D/8P/u/+7/7v/u/+3/7f/t/+7/7v/v//H/8f/x//H/8v/y//L/
8//z//P/8//z//P/9f/1//b/+P/5//r/+//7//v/+f/5//f/9v/2//b/9P/0//H/8P/v
/+3/7v/v//D/8f/v/+7/7P/q/+j/5v/k/+L/4//j/+P/4//g/+D/4P/f/+H/4f/h/+H/
4f/h/+H/4f/h/+D/4P/g/+D/4P/g/+D/4P/g/+D/4P/i/+b/6P/s//L/+f8CAA4AHAAp
ADoAUwB0AJQAtQDPANkA1wDPAMcAtwCUAGkAPgATAOv/zP+3/7D/sv+4/8H/xP/G/8f/
zf/U/9v/4P/i/+H/4//f/9j/zv/H/8L/vP+7/7r/uf+1/6z/o/+e/57/oP+e/6D/of+l
/6v/sv+3/77/w//H/83/0v/W/9r/3v/g/+L/5f/m/+r/7P/s/+7/8P/x//L/8//0//X/
9v/2//f/+P/4//v//P/9//3//v//////AAADAAMABQAFAAgACQAKAAsADAANAA4ADwAS
ABIAEwAUABUAFgAXABgAGAAZABkAGwAcAB4AIAAhAB8AIAAhACEAIgAhACIAIgAhACIA
IgAiACEAIgAiACIAIQAhACIAIgAhACAAIAAgACAAIAAfAB8AGwAdAB0AGwAZABkAGQAX
ABcAFgAVABUAEwATABEAEAAOAA4ADgAOAAwADAAKAAkACAAHAAcABwAHAAYABAADAAEA
AQABAAAA///////////9//3//v/+//3//v/+//3//v/+//7//v8AAP//////////////
////AQAAAP7//v8AAAAAAAABAAEAAQABAAEAAwADAAAA/v8AAAAAAAAAAAEAAQABAAEA
AQACAAIAAgACAAIAAgACAAIAAQAAAAAAAgACAAIAAgAAAAAAAAAAAAEAAAAAAAAAAAAA
AAAA///+//7//v/+/wAAAAD+//7//v/+//7//v/+//7/////////AAAAAAEAAwADAAMA
AwAEAAQABAAFAAUABQAFAAUABQAHAAcACAAKAAsACgALAAsACwANAA0ACwAKAAgACAAG
AAYABwAGAAUAAwABAAEAAQABAAMAAgAAAP7//P/6//j/9v/1//X/9f/1//T/9P/0//P/
8//z//P/8//x//H/8f/x//P/8v/y//L/8v/y//L/8v/y//L/8v/y//T/9P/2//r//v8D
AAoAEAAYACUAMAA9AEwAaACHAKcAxQDXAN0A2QDTAMoAtwCUAGsAQwAaAPX/2v/G/8D/
w//K/9D/1f/V/9j/4f/o/+7/8//1//P/8v/w/+f/3v/Y/9P/zv/N/83/zP/F/7z/tP+y
/7L/sv+z/7X/t/+8/8P/yv/R/9f/2//g/+T/6P/s//D/9P/3//j/+P/6//z//v8AAAEA
AgADAAQABQAGAAgACQAKAAoACQAKAAsACwAOAA8ADwAQABEAEQATABMAFAAVABYAFwAY
ABkAGgAbAB4AHgAfACAAIQAiACMAJAAmACcAJwApACgAKgAsAC0ALQAuAC8ALwAwAC8A
MAAwAC8AMAAwADAAMAAwAC8ALgAvAC8AMAAwAC8ALgAuAC4ALAAsACsAKwApACsAKwAp
ACcAJwAnACUAIwAiACEAIQAfAB8AHQAcABwAHAAcABwAGwAaABcAFQAUABMAEwATABMA
EgAQAA8ADQANAA0ADAAJAAkACQAJAAcABwAIAAgACAAIAAcABQAGAAYABgAGAAYABQAF
AAUABwAHAAcABwAJAAgABgAGAAgACAAIAAkACQAJAAkACQALAAsACAAGAAgACAAIAAgA
CQAJAAkACQAJAAoACgAKAAoACgAKAAoACgAJAAgACAAIAAgACAAIAAgACAAIAAgACQAI
AAgACAAGAAYABgAFAAQABAAEAAQABgAGAAQAAgACAAIAAgACAAIAAgACAAEAAQABAAIA
AAABAAMAAwAFAAUABgAGAAYABwAHAAcABwAHAAcACQAJAAoADAANAA4ADwAPAA8ADwAP
AA0ADAAMAAwACgAKAAkACAAHAAUAAwADAAMAAwAFAAQAAgAAAP7//P/6//j/9//3//f/
9//2//b/9v/1//X/9f/1//X/9f/1//X/9f/1//T/9P/0//T/9P/0//T/9P/0//T/9P/0
//T/9v/4//7/AQAGAA4AFgAfACoANQBCAFYAcwCRAK0AwwDNAMsAxQC+ALMAlgBtAEcA
IgD//+T/0P/G/8X/yv/Q/9X/1//Y/93/5v/s//P/9//1//T/9P/t/+T/3v/Z/9L/z//P
/87/yf++/7b/sv+y/7L/s/+z/7X/uv+//8b/zf/T/9f/3P/g/+T/6P/s//D/8//0//T/
9v/4//r//P/9//7///8AAAEAAgACAAMABAAEAAUABgAHAAcABgAHAAcACAALAAsADQAN
AA4ADwAQABEAEgATABQAFQAWABYAFwAYABcAGAAZABoAGgAbABsAHQAcAB4AIAAhACEA
IgAjACMAIgAhACIAIgAhACIAIgAiACMAJAAkACQAIwAjACQAJAAlACQAJAAkACQAJAAj
ACMAIQAjACMAIQAhACEAIQAfAB0AHAAbABsAGwAbABkAGAAYABgAGAAYABYAFgAUABMA
EgARABEAEQAPAA4ADAALAAsACwALAAoABwAHAAcABwADAAMABAAEAAMABAAEAAMAAgAC
AAIAAgAEAAMAAwADAAMAAwADAAMABQAEAAIAAgAEAAQABAAFAAUABQAFAAUABwAHAAQA
AgADAAQABQAGAAcABwAHAAcABwAIAAgACAAGAAYABgAGAAgABwAGAAYABgAGAAYABgAG
AAYABgAGAAUABAAEAAQABAAEAAQAAwACAAIAAgACAAIAAgACAAAAAQABAAEAAQABAAAA
AAAAAAAAAAAAAAAAAAAAAAEAAQABAAIAAAABAAMAAwAFAAUABgAGAAYABwAHAAcABwAH
AAcACQAJAAoADAANAA4ADwAPAA8AEQARAA8ADgAOAA4ADAAMAAkACAAHAAUABQAFAAUA
BQAFAAQAAgAAAP7//P/6//j/9//3//f/9//2//b/9v/1//X/9f/1//X/9f/1//X/9f/1
//T/9P/0//T/9P/0//T/8v/y//L/8v/y//T/9v/4//7/AQAIAA4AGAAjAC4ANwBGAFwA
eQCVAK8AvwDDAL0AtQCuAJsAegBTAC8ADADt/9j/yv/G/8n/zv/U/9f/2f/e/+X/7P/y
//f/9//3//b/9P/r/+L/3P/X/9L/z//R/9D/yf/A/7b/tP+0/7b/tf+3/7n/vv/F/8r/
0f/V/9v/3v/i/+j/7P/w//D/8//2//b/+P/6//r//P/9//7//f/+////AAAAAAEAAgAC
AAMABAAFAAUABgAHAAcACAAHAAcACQAJAAoACwAMAA0ADAANAA4ADwAQABAAEQASABIA
EgASABIAFAAVABUAFwAXABgAGQAZABkAGgAbABsAHAAbABwAHAAcABwAGwAaABkAGgAa
ABoAGwAbABwAHAAbABoAGgAaABwAHAAbABsAFwAZABkAFwAXABcAFwAVABcAFgAVABUA
EwATABEAEAAQABAAEAAQAA4ADgAMAAsACgAJAAkACQAJAAgABgAFAAUABQAFAAQAAQAB
AAEAAQD/////AAAAAP//AAAAAP///v/+//7//v/+//3//f/9////////////AQAAAP7/
/v8AAAAAAAABAAEAAQABAAEAAwADAAAA/v8AAAAAAAAAAAAAAQACAAMAAQACAAIAAgAC
AAIAAgACAAQAAwACAAIAAgACAAIAAgACAAIAAgACAAEAAAAAAAAAAAAAAAAA///+//7/
/v/+/wAAAAAAAP7////9//3//P/8//z//P/8//z//P/8//z//f/9//3//v/+////AQAB
AAEAAQACAAIAAgADAAMAAwADAAMAAwAFAAUABgAIAAkADAANAA0ADQANAA0ACwAKAAwA
DAAKAAoABwAGAAUAAwADAAMAAwADAAUABAACAAAA/v/8//r/+P/3//f/9//3//b/9v/2
//X/9f/1//X/9f/1//X/9f/1//X/9P/0//T/9P/0//T/9P/0//T/9P/0//L/9P/2//j/
/P8BAAYADAASAB0AKAAxADwATgBpAIUAoQC3AMEAvwC5ALIApwCQAGsARQAiAAEA5v/S
/8r/yf/O/9T/2f/d/97/4//q//D/9//7//3//P/6//X/7P/m/+H/2v/V/9X/1P/R/8r/
wP+4/7j/uP+5/7n/u/++/8P/yv/R/9f/2//g/+T/6P/s//D/9P/3//j/+P/6//z//P/+
////AAABAAIAAwAEAAIAAwAEAAQABQAGAAcABwAIAAkACQAKAAsACwANAA0ADAANAA4A
DwAQABEAEgATABQAFAAVABYAFwAYABkAGgAYABkAGQAbABoAHAAeAB8AHQAeAB8AHwAf
AB8AIQAiACIAIgAhACAAHwAgACAAIAAhACEAIgAiACIAIgAjACQAJAAkACMAIwAjACUA
JQAjACMAIwAjACEAIwAiACEAIQAhACEAHwAeAB4AHgAeAB4AHgAeABwAGwAaABkAGQAZ
ABgAGAAXABcAFwAXABcAFgAVABUAFQAVABEAEQASABIAEQAQAA4ACwAKAAoACgAKAAgA
BwAHAAcABwAHAAcABwAJAAgABgAGAAYABgAGAAcABwAHAAcABwAJAAkABgAEAAYABgAG
AAYABgAHAAgACQAHAAgACAAIAAgACAAIAAgACAAHAAYABgAGAAYABgAGAAYABgAGAAYA
BQAEAAQABAAEAAQABAADAAIAAgACAAIAAgACAAIAAAADAAEAAQABAAAAAAAAAAAAAAAA
AAAAAAAAAP///////wAAAgADAAUABQAFAAUABgAGAAYABwAHAAcABwAHAAcACQAJAAoA
DAANAA4ADwAPAA8ADwAPAA0ADAAMAAwACgAKAAkACAAHAAUABQAFAAUABQAFAAQAAgAA
AP7//P/6//j/+f/5//n/+f/2//b/9v/1//X/9f/1//X/9f/1//X/9f/3//b/9v/2//b/
9v/2//b/9P/0//T/9P/0//b/+P/8/wIABwAMABQAHAAnADIAOwBKAGIAfQCbALEAvwDB
ALsAtQCqAJcAdABLACkACADr/9b/yv/I/83/0v/Y/93/3//k/+v/8P/4//3//f/7//z/
+v/x/+j/5P/d/9j/1f/V/9L/y//A/7r/uP+6/7r/u/+7/73/wv/J/9D/1f/d/+H/5P/m
/+j/7v/y//T/9f/4//r//P/8//7/AAABAAIAAQACAAMABAAEAAUABgAGAAUABgAHAAcA
CgALAAsADAALAAsADQANAA4ADwAQABEAEAARABIAEwASABIAEwAUABcAGAAZABoAGgAb
ABsAHQAbABwAHQAdABsAHAAdAB0AHAAbABwAHAAdAB4AHgAeAB8AIAAgACAAIwAjACQA
JAAlACQAJAAkACYAJgAlACUAJQAnACcAJQAlACUAJQAjACQAJAAkACUAJQAlACMAIgAe
AB4AHgAeAB4AHgAcABsAGwAbABwAHQAdABwAGgAZABcAFwAXABYAFQAVABUAFQAUABUA
FwAYABYAFgAVABMAFAAUABQAFAASAA8ADQALAAoACQAIAAcACQAIAAYABgAFAAQAAwAD
AAUABQAFAAUABwAHAAQAAgAEAAQABAAEAAMAAwADAAMAAwAEAAQABAACAAIAAgACAAQA
AwACAAIAAAAAAAAAAAACAAIAAgACAAMAAgACAAIAAAAAAAAA///+//7//v/+//7//v/+
//z//f/9//3//f/8//z//P/8//z//P/8//z//P/9//3//f/+//7///8BAAEAAQABAAIA
AgAAAAEAAQABAAMAAwADAAUABQAGAAgACQAKAAsACwALAA0ADQALAAoACAAIAAYABgAF
AAQAAwABAP//////////AQAAAP7//P/6//j/9v/0//P/8//z//P/8v/y//L/8f/v/+//
7//v//H/8f/x//H/8f/w//D/8P/u/+7/7v/u/+7/7v/u/+7/7v/w//T/9v/4////CAAS
ABwAKQA2AEMAWgB2AJUAswDLANUA0QDLAMMAtACPAGQAOwAVAPL/1//E/77/wP/H/87/
1P/V/9f/3P/l/+7/8P/x//P/8//y/+z/4f/Y/9T/0f/O/8v/y//I/73/tP+u/67/rv+u
/6//sf+1/7j/v//E/8v/z//V/9r/3v/g/+T/6P/s/+3/8P/y//b/9v/2//j/+f/6//v/
/P/9//7//v///wAAAAD//wAAAQABAAQABQAFAAYABwAHAAkACQAKAAsADAANAA4ADwAQ
ABEAEAAQABEAEgAVABYAFwAYABgAGQAZABsAGwAcAB0AHQAcAB4AIAAhACIAIQAiACIA
JAAmACcAKAArACwALAAsACsAKwAsACwALAAsAC0ALgAwADAALwAvAC8AMQAxAC8ALQAt
AC0AKwArACoAKQApACkAKQAnACYAJAAkACQAJAAkACQAIgAhACAAHwAfAB8AHQAcABoA
GQAZABkAGQAYABcAFwAXABcAFQAVABYAFgAXABgAGAAXABYAFgAWABYAFgAVABUAFQAV
ABUAFQAVABMAEgAQABAADAAKAAgABwAFAAMAAQD//wEAAQD+//z/+//6//n/+P/4//n/
+v/7//n/+v/6//r/+P/4//j/+P/6//n/+P/4//b/9v/2//b/9v/2//b/9v/z//L/8v/y
//L/8v/y//H/8P/w//D/8P/w//D/8P/w/+7/7v/u/+7/7v/u/+7/7v/u/+3/7f/t/+7/
7//x//T/9f/z//P/9P/0//L/8//z//P/8f/x//H/8//0//b/+f/7//r/+//7//v/+//7
//n/+P/2//b/9P/0//P/8v/x/+//8P/x//L/8//y//D/7f/q/+b/5P/i/+D/4P/h/+L/
4//g/+D/4P/f/9//3//f/9//4f/h/+H/4f/f/97/3v/e/+D/4P/g/+D/3v/e/97/3v/i
/+b/6v/u//T/+/8GABIAIAAvAEQAXwCAAKYAxQDXANkA0QDJAL0AowB+AFEAJgD7/9X/
uP+p/6j/rv+0/7v/vv++/8H/y//S/9n/2v/c/9v/2//Z/9L/yv/D/7z/uP+3/7b/s/+t
/6L/m/+a/5z/nP+c/5z/n/+j/6n/sv+3/7z/wf/H/8v/zv/U/9j/3v/g/+L/5f/k/+b/
6P/o/+j/6v/r/+z/7//w//H/8v/y//P/9P/0//X/9v/3//f/+v/7//v//P/9//3/////
/wAAAQACAAMABAAFAAYABwAIAAgACQAKAA0ADgAPABAAEgATABMAFQAVABYAFwAXABgA
GgAcAB0AIgAjACYAKAArACwALAAsAC4AMAAxADIAMwAzADQANAAzADIAMgAyADIAMgAx
ADEALwAxADEALwAtAC0ALQArACsAKgApACkAKQApACcAJgAkACQAJAAkACIAIgAgAB8A
HgAdAB0AHQAdABwAGgAZABcAFwAXABYAFQAVABUAFQATABMAFAAUABMAFAAUABMAFAAU
ABQAFAAUABMAEwATABMAEwATABMAFAAUABMAFAAUABQAFAAVABEADwANAAsACAAFAP//
+v/7//r/+f/4//X/9f/1//X/8//0//T/9P/z//L/8f/w//D/7//u/+7/7v/u/+7/7v/s
/+z/7P/s/+3/7P/s/+z/7P/s/+z/6//q/+r/6v/q/+r/6P/o/+j/6P/m/+b/5v/m/+f/
5//n/+j/6P/p/+v/6//r/+v/7P/s/+7/7//v/+//7f/t/+3/7//v//D/8v/z//T/9f/1
//X/9f/1//P/8v/0//T/8v/y/+//7v/t/+v/6//r/+v/6//t/+z/6v/o/+T/4v/g/97/
3f/d/93/3f/c/9z/3P/b/9v/2//b/9v/2//b/9v/2//b/9r/2v/a/9r/2v/a/9r/2P/Y
/9j/2P/Y/9r/3v/i/+b/6//y//r/BgATAB4AKwBCAGIAgwChALkAxwDFAL0AtwCqAI8A
aAA/ABUA7P/L/7D/pP+k/6f/sP+2/7f/uf++/8f/zP/S/9X/1//V/9T/0P/H/77/uv+1
/7D/r/+v/6z/o/+Y/5T/lP+U/5T/lf+Z/53/ov+p/7D/t/+9/8H/xv/K/87/0v/W/9r/
2//c/97/4v/i/+T/5v/n/+j/6f/q/+v/7P/q/+v/7P/s/+//8P/x//H/8v/z//P/9P/1
//X/9//3//j/+f/6//v//v///wAAAQACAAIAAwAEAAUABgAHAAgACgALAAsADQAMAA4A
EAARABQAFgAYABkAHwAhACUAKAAqACwALQAuADAAMgAzADQANwA3ADgAOAA3ADYANgA2
ADgAOAA3ADcANQA3ADcANQA1ADUANQAzADEAMAAvAC8ALwAvAC0ALAAsACwALAAsACsA
KgAnACUAJgAlACUAJQAlACQAIgAhACEAIQAhACAAHwAfAB8AHwAdAB0AHgAeAB0AHgAe
AB0AHgAeAB4AHgAgAB8AHwAfACEAIQAhACEAIgAiACEAIgAiACIAIgAjACMAIwAjACMA
JQAlACIAIAAiACIAIgAiACMAIwAjACMAIAAeABsAGAAUABAADAAIAAUAAwABAAAA///+
//3//P/7//r/+f/4//f/9v/2//b/9P/0//T/8//w//D/8P/w//D/8P/w//D/8P/w//D/
8P/u/+7/7v/u/+//7//v//D/8P/x//P/8//x//H/8v/y//L/8//z//P/8//z//P/9f/1
//b/+P/5//r/+//7//v/+//7//n/+P/4//j/9v/2//X/9P/z//H/8f/x//H/8f/z//L/
8P/u/+z/6v/o/+b/5f/l/+X/5f/i/+L/4v/h/+H/4f/h/+H/4f/h/+H/4f/j/+L/4v/i
/+D/4P/g/+D/4P/g/+D/4P/g/+L/5P/o/+z/7//2//7/BgARABwAJwA2AE4AawCLAKUA
twC9ALcArwCqAJcAdgBNACcAAgDh/8b/tv+w/7H/tv++/8H/w//I/8//2P/e/+P/5f/j
/+L/4v/Z/9D/yv/F/77/u/+9/7z/tf+s/6L/nv+e/6D/of+h/6X/qv+x/7j/vf/D/8n/
zP/Q/9b/2v/e/+L/4//k/+b/6P/q/+r/7P/t/+7/7f/u/+//8P/u/+//8P/w//P/9P/1
//X/9v/3//f/+P/5//n/+//7//z//f/+////AgADAAQABQAGAAYABwAIAAkACgALAAwA
CgALAAsADQAQABIAFAAVABoAIAAmACsALgAvADIANAA3ADgAOAA4ADsAPAA8ADwAPwA/
AEAAQABAAEAAQQBCAEQARABDAEMAQQBDAEMAQQBAAEEAQgBBAEEAQAA/AD8APwA/AD0A
PAA8ADwAPAA8ADoAOgA4ADcAOAA3ADcANwA3ADYANAAzADUANQA1ADQAMQAxADEAMQAv
AC8AMAAwAC8AMAAwAC8ALgAuAC4ALgAvAC8AMAAxADMAMwAzADMANQA0ADIAMgAzADQA
NQA3ADUANQA1ADUANgA3ADUANAA2ADYANgA2ADcANwA3ADcANwA4ADgAOAA4ADgAOAA4
ADYANQA0ADQALQAoACMAHgAZABYAEwAQAA4ADAALAAoACQAIAAcABQAEAAQABAAEAAIA
AgACAAAA/////////v/8//z//P/8//z//P/8//z//f/9//3//v/+////AQABAP////8A
AAAAAAABAAEAAQABAAEAAQADAAMABAAGAAcACAAJAAkACQAJAAkABwAGAAQABAACAAIA
AQAAAP///f///////////////v/8//r/9v/0//L/8P/x//H/8f/x//D/8P/w/+//7//v
/+//7//v/+//7//v/+//7v/u/+7/7v/u/+7/7v/u/+7/7v/u/+7/8P/y//b/+v///wYA
DgAWACEALAA1AEYAYAB9AJkAsQC9AL8AtwCxAKYAkQBuAEcAIwACAOX/0P/C/8D/w//K
/9L/1f/V/9r/4//q//D/9f/3//X/9v/w/+n/4P/a/9X/zv/N/83/zP/F/7r/tP+w/7L/
sv+z/7P/t/+8/8P/yv/R/9X/2f/c/+L/5v/q/+7/8v/z//L/9P/4//j/+P/6//v//P/9
//7///8AAAAAAQACAAIAAwAEAAUABQAEAAUABQAGAAcABwAJAAkACgALAAwADQAOAA8A
EAARABIAEgATABQAFQAWABcAGAAYABkAGQAbACAAJgAsADEANAA4ADwAPwBCAEMARgBI
AEsATABMAEwATwBQAFAAUABTAFMAVABUAFQAVABVAFYAWABYAFcAVwBXAFkAWQBXAFYA
VwBYAFcAVwBWAFUAVQBVAFUAUwBSAFEAUgBTAFQAUgBSAFAATwBOAE0ATQBNAE0ATABK
AEkASQBJAEkASABHAEcARwBHAEUARQBGAEYARQBGAEYARQBEAEQARABEAEYARQBFAEUA
RwBHAEcARwBJAEgARgBGAEgASABIAEkASwBLAEsASwBNAE0ASgBIAEoASgBKAEoASgBL
AEwATQBLAEwATABMAEwATABMAEwATABLAEoASgBKAEoASgBKAEYAQgA+ADoAMwAuACoA
JgAkACIAIAAdABkAGAAXABYAFAAUABQAEgARABEADwAQAA4ADgAOAA4ADAAMAAwADAAJ
AAkACQAKAAoACwANAA0ADQANAA4ADgAOAA8ADwAPAA8ADwAPABEAEQASABQAFQAYABkA
GQAZABcAFwAVABQAFAAUABIAEgARABAADwANAA0ADQANAA0ADwAOAAwACgAGAAQAAgAA
AP///////////v/+//7//f/9//3//f/9//3//f/9//3/+//6//r/+v/6//r/+v/6//z/
/P/8//z/+v/6//z/AAAEAAkADgASABoAJQAwADkARABWAG8AjQCnAL0AxwDHAL8AugCv
AJgAcwBPACwACwDu/9r/0P/R/9L/2P/d/+H/5P/p//L/+P///wMAAwACAAIA/f/0/+7/
6f/i/9v/2f/a/9f/0P/E/77/vv+8/7v/u/+9/8L/xf/M/9X/2//f/+T/6P/s//D/9P/4
//n/+v/8//z//v/+/wAAAQACAAMABAAFAAYABgAHAAgACAAHAAgACQAJAAwADQANAA4A
DQANAA8ADwASABMAFAAVABYAFwAYABkAGAAYABkAGgAbABwAHQAeACAAIQAhACMAKQAw
ADcAPQBAAEQASABLAE8ATwBRAFIAVQBWAFYAVgBZAFoAWgBaAFsAWwBcAFwAXgBeAF8A
YABiAGIAYQBhAGEAYwBjAGEAYQBhAGEAXwBhAGAAXwBfAF8AXwBdAFwAXABcAFwAXABc
AFwAWgBZAFgAVwBXAFcAVgBWAFUAVQBTAFMAUwBSAFMAUwBTAFMAUQBRAFIAUgBRAFIA
UgBRAFAAUABQAFAAUABPAE8ATwBRAFEAUQBRAFMAUgBQAFAAUgBSAFIAUwBVAFUAVQBV
AFUAVQBSAFAAUQBSAFMAVABVAFUAVQBVAFUAVgBWAFYAVABUAFQAVABUAFMAUgBSAFIA
UgBSAFIAUgBSAFIAUgBRAFAAUABQAFAAUABQAE8AUABQAFAAUABMAEoASABEAD4AOQA0
AC8AKgAmACMAHwAeAB0AHAAbABkAGQAaABoAGQAZABoAGgAZABkAGQAZABkAGQAaABoA
GQAZAA==
         </WaveFormData>
      </LeadData>
      <LeadData>
         <LeadByteCountTotal>10000</LeadByteCountTotal>
         <LeadTimeOffset>0</LeadTimeOffset>
         <LeadSampleCountTotal>5000</LeadSampleCountTotal>
         <LeadAmplitudeUnitsPerBit>4.88</LeadAmplitudeUnitsPerBit>
         <LeadAmplitudeUnits>��V</LeadAmplitudeUnits>
         <LeadHighLimit>2147483647</LeadHighLimit>
         <LeadLowLimit>268435456</LeadLowLimit>
         <LeadID>V5</LeadID>
         <LeadOffsetFirstSample>0</LeadOffsetFirstSample>
         <FirstSampleBaseline>0</FirstSampleBaseline>
         <LeadSampleSize>2</LeadSampleSize>
         <LeadOff>FALSE</LeadOff>
         <BaselineSway>FALSE</BaselineSway>
         <ExcessiveACNoise>FALSE</ExcessiveACNoise>
         <MuscleNoise>FALSE</MuscleNoise>
         <LeadDataCRC32>3168530219</LeadDataCRC32>
         <WaveFormData>
0v/S/9L/0v/Q/9D/0P/Q/9T/1v/Y/9r/4f/m/+v/8P/0//j//P8AAAQABgAIAAoADAAO
ABAAEgASABIAEgASABMAFAAVABYAGAAYABgAGAAaABoAGgAaABwAHAAcABwAHgAeAB4A
HgAfACAAIQAiACMAJAAlACYAJwAoACkAKgAsACwALAAsAC4ALgAuAC4AMAAwADAAMAAy
ADIAMgAyADIAMgAyADIANAA0ADQANAA2ADYANgA2ADYANgA2ADYAOAA4ADgAOAA4ADgA
OAA4ADYANgA2ADYANAA0ADQANAAyADIAMgAyADEAMAAvAC4AKwAqACkAKAAnACYAJQAk
ACMAIgAhACAAHgAeAB4AHgAdABwAGwAaABkAGAAXABYAFgAWABYAFgAVABQAEwASABQA
FAAUABQAFAAUABQAFAAUABQAFAAUABIAEgASABIAEgASABIAEgATABQAFQAWABQAFAAU
ABQAFgAWABYAFgAWABYAFgAWABQAFAAUABQAFgAWABYAFgAUABQAFAAUABYAFgAWABYA
FAAUABQAFAAUABQAFAAUABMAEgARABAAEAAQABAAEAAOAA4ADgAOAA4ADgAOAA4ADgAO
AA4ADgAMAAwADAAMAAwADAAOAA8AEQARABEAEgAQABEAEQASABAAEAAQABAAEAAQABIA
EwAUABYAFwAYABcAFwAXABcAFQAUABQAFAATABIAEgASABAADwAOAA4ADAAMAAwACwAH
AAUAAwABAAEA//////7//P/8//z/+//7//v/+v/6//r/+v/6//r/+v/5//n/+f/5//n/
+P/4//j/+P/4//f/+f/5//r/+v/7//7/AgAHAA4AFgAhACwANgBEAFUAbQCGAKEAtgC/
AL8AtgCrAJoAdABAABEA7f/R/77/r/+m/6j/r/+2/7r/u/+6/8D/yP/N/9H/0//V/9P/
0//T/87/yv/H/8j/x//H/8n/x//C/7z/uv+7/7v/vP+6/7r/vf/A/8X/yv/R/9X/2//f
/+X/6f/r/+3/8f/y//T/9P/2//j/9//5//r/+//8//3//v/+////AAAAAAEABAAEAAQA
BgAEAAUABQAFAAcACAAIAAkACgALAAwADQANAA4ADwAQABEAEgATABMAFAAWABcAGAAY
ABkAGQAbABsAHAAeACAAHwAfACAAIgAiACIAIgAiACQAJQAmACYAJQAmACUAJAAjACMA
IwAjACMAIwAjACMAJQAlACUAJAAkACQAIwAiACIAIgAhACAAHgAdABwAGgAbABsAGgAY
ABcAFgAVABQAEgARAA8ADgAMAAoACQAJAAkACAAHAAYAAwACAAIAAgD///7//v/+//z/
/P/8//z//P/8//z//P/6//n/+f/5//n/+f/5//n/+f/6//r/+v/6//r/+v/6//r/+v/6
//v/+//7//v/+//7//v//P/9//3//P/7//r/+v/6//v//P/8//v/+v/5//v/+//7//v/
/P/7//v/+//7//v/+v/6//v/+//7//z/+v/4//j/+P/3//f/9//3//P/8//z//P/8f/x
/+//7//t/+z/7P/s/+z/7P/s/+z/7P/s/+z/7P/s/+z/7v/v/+//7//v//D/8P/x/+//
8P/w//D/8v/y//L/8v/0//X/9v/4//n/+v/7//v/+f/5//f/9v/4//j/9//2//T/9P/y
//H/8v/y//L/8v/w/+//7f/r/+f/5f/j/+H/4//i/+L/4v/i/+H/4f/h/+L/4v/i/+L/
4P/g/+D/3//h/+H/4f/h/+D/4P/g/+D/4P/f/9//3//i/+b/6f/u//T/+/8CAA4AHQAq
ADgATgBpAIMAngCzAL4AuQCxAKYAjwBmADAAAADZ/7v/pf+U/43/kv+Y/5//ov+i/6P/
qP+w/7T/t/+5/7v/u/+7/7f/sf+w/67/rf+s/63/r/+t/6n/pP+k/6T/o/+j/6T/pv+o
/63/tP+5/77/w//J/83/0f/V/9n/3f/d/+H/5P/m/+j/6v/s/+v/7f/u/+//8P/x//L/
8v/z//T/9P/1//j/+P/4//r/+v/7//v/+//9//7//v///wIAAwAEAAUABwAIAAkACgAL
AAwADQANAA4AEAARABIAEgATABMAFQAVABYAGAAaABkAGQAaABwAGwAcAB0AHgAfAB8A
HwAeAB4AIAAgACAAIQAhACEAIQAfAB8AHwAfACEAIQAhACAAIAAgAB8AHgAcABwAGwAa
ABoAGQAYABYAEwATABIAEAAPAA4ADQAMAAoACQAHAAYABQAEAAQABQAFAAQAAwACAAEA
AAAAAAAA///+//7//v/+//7//v/+//7//v/+//7//v/9//3//f/9//3//f/9//3//v/+
//7//v/+//7//v/+//7//v///////////////////wAAAQADAAIAAQAAAAEAAAAAAAAA
AgABAAAA//8BAAEAAQABAAIAAQABAAEAAwADAAIAAgABAAEAAQACAAQAAgACAAIAAQAB
AAEAAQD/////////////AAAAAAAAAAAAAAAAAAAAAAAAAAAAAAAAAAACAAMAAwADAAMA
BAAEAAUABQAGAAYABgAGAAYABgAGAAgACQAKAAwADQAOAA8ADwAPAA8ADQAMAAwADAAL
AAoACgAKAAgABwAGAAYABgAGAAYABQADAAEA///9//v/+f/3//b/9v/2//j/9//3//f/
9v/2//b/9v/2//b/9v/1//X/9f/1//X/9v/2//b/9v/2//X/9f/1//b/+P/7//7/AgAJ
AA4AFAAdACgANABAAE0AYwB8AJcAsADBAMUAwAC3AKwAkgBmADUACQDn/8z/t/+o/6T/
qf+u/7T/t/+4/7z/wv/H/8v/z//R/9H/0f/R/8z/yv/H/8b/xf/F/8X/xf/C/7z/uv+5
/7v/vP+8/7z/v//C/8f/zv/V/9v/3//j/+f/6//x//P/9//4//r//P/+/wAAAQADAAQA
BQAEAAUABgAGAAkACgAKAAsADAAMAAwADgAOAA8ADwAPABMAFAAUABUAFAAVABYAFwAX
ABgAGQAaAB0AHgAfAB8AIAAiACMAJAAkACUAJQAnACkAKgAsAC4ALQAtAC4AMAAwADAA
MAAwADAAMQAyADIAMAAyADIAMgAzADMAMwAzADMAMwAzADMAMwAzADMAMgAyADIAMQAw
AC4ALgAtACwAKgApACgAJgAlACUAJAAiACEAIAAfAB4AHAAbABkAGAAYABYAFQAVABMA
EgARABAADwAOAA4ADgANAAwADAAMAAoACgAKAAoACgAKAAoACgAKAAkACQAJAAkACQAJ
AAkACQAKAAoACgAKAAoACgAKAAoACgAKAAsACwALAAsACwALAAsADAANAA8ADgANAAwA
DQAMAAwADAAOAA0ADAALAAwADQAOAA8ADgANAA0ADQANAA0ADAAMAAsACwALAAwADAAK
AAoACgALAAsACwALAAkACQAJAAkACQAJAAgABgAGAAYABgAGAAYABgAGAAYABgAGAAYA
CAAJAAkACQAJAAoACgALAAsADAAMAAwADAAMAAwADAAOAA8AEAASABMAFAAVABUAFwAX
ABUAFAAUABQAEwASABIAEgAQAA8ADAAMAAwADAAOAA0ACwAJAAcABQADAAEAAQAAAAAA
AAD+//3//f/9//7//v/+//7//P/8//z/+//9//3//f/9//z//P/8//z//P/7//v/+//8
//z///8AAAQACwAQABYAHQAmADIAPgBJAFkAcACJAKAAswC7ALoAsQCoAJYAdABDABUA
8f/Y/8X/tP+u/6//tP+6/73/vv/A/8b/y//P/9X/2f/Z/9n/1//W/9D/zf/O/8v/yf/J
/8v/yv/E/8D/v/+//8D/vv++/8H/xP/J/87/1f/b/9//4//p/+3/7//z//f/+v/6//z/
/P8AAP//AQACAAMABAAFAAYABgAHAAgACAAJAAoACgAKAAwADgAPAA8ADwAPABAAEAAR
ABIAEwAUABUAFQAWABcAGAAZABoAGwAbABwAHgAfACAAIAAhACEAIwAkACQAJQAmACcA
JwAoACoAKgAqACoAKgAqACsALAAsACoALAAsACwALwAvAC8ALwAvAC8ALwAvADEAMQAx
ADAAMAAwAC8ALgAuAC4ALQAsACoAKQAoACYAJwAnACYAJAAjACIAIQAgAB4AHQAbABoA
GQAYABgAGQAYABYAFAASABEAEAAQABAADQAMAAwADAAKAAoACgAKAAoACgAKAAoACAAH
AAcABwAJAAkACQAJAAkACgAKAAoACgAKAAoACgAKAAoACgALAAsACwALAAsACwALAAwA
DQANAAwACwAKAAoACgALAAwADgANAAwACwANAA0ADQANAAwACwALAAsADQANAAwADAAL
AAsACwAMAA4ADAAMAAwACwALAAsACwALAAsACwALAAkACQAHAAcABgAHAAcACAAIAAgA
CAAIAAgACAAIAAgACAAIAAgACAAIAAgACgALAAsACwANAA4ADgAPAA8AEAAQABAAEAAQ
ABAAEAASABMAFAAWABcAGAAZABkAGQAZABcAFgAWABYAFQAUABQAFAASABEAEAAQABAA
EAAQAA8ADQALAAcABQADAAEAAQAAAAAAAAAAAP////////7//v/+//7//v/+//7//f/9
//3//f/9//z//P/8//z//P/7//v/+//8//z///8CAAgADQASABgAIQAsADYAPgBLAF8A
dgCNAKIAsQCxAKwApQCaAIAAWAAnAP//4//M/7v/sP+u/7P/uP++/8H/wv/E/8r/z//T
/9f/2f/Z/9n/2f/W/9D/z//O/8v/y//N/83/yv/E/8D/v//B/8D/wP/A/8P/yP/N/9L/
1//d/+H/5f/p/+//8//3//f/+P/8//z//v8AAP//AQACAAMABAAFAAYABgAFAAYABgAH
AAgACAAIAAoACgALAAsACwALAAwADAANAA4ADwAQABEAEQASABMAFAAVABYAFwAXABYA
GAAZABoAGgAbABsAHQAeAB4AHwAgACEAIQAiACQAJAAkACQAJAAlACUAJQAkACQAJgAm
ACYAJwAnACcAJwAnACcAJwAnACcAJwAnACYAJgAmACUAJAAkACQAIwAiACIAIQAgAB4A
HQAdABwAGgAbABoAGQAYABYAFQATABIAEgAQAA8ADwAPAA4ADQAMAAsACgAKAAoABwAG
AAYABgAEAAQABAAEAAIAAgACAAIABAADAAMAAwABAAEAAQABAAEAAgACAAIABAAEAAQA
BAAEAAQABAAFAAUABQAFAAUABQAFAAYABwAHAAYABQAEAAQABAAFAAYACAAHAAYABQAH
AAcABwAHAAgABwAHAAcABwAHAAYABgAFAAUABQAGAAYABAAEAAQABQAFAAUABQADAAMA
AwADAAUABQADAAMABQAFAAQAAgACAAIAAgACAAIAAgACAAIAAgACAAIAAgAEAAUABQAF
AAcACAAIAAkACQAKAAoACgAKAAoACgAKAAwADQAOABAAEQASABMAEwAVABUAEwASABIA
EgARABAAEAAQAA4ADQAMAAwADAAMAA4ADQALAAkABwAFAAMAAQD///7//v/+//7//f/9
//3//v/+//7//v/+//7//v/9//v/+//7//v/+v/6//r/+v/8//v/+//7//r//P/9/wAA
BAAJAA4AFAAbACQAMAA6AEEAUQBmAIEAlgCpALEAsACnAKAAkgByAEMAFQDz/9r/x/+4
/7D/sf+2/7z/wf/E/8T/yv/P/9P/1//b/93/3f/d/9r/1v/T/9L/z//P/8//z//O/8r/
xv/D/8P/xP/C/8T/xf/G/8v/0P/X/93/4//n/+v/7//z//f/+//+//7/AAACAAIAAwAF
AAYABwAIAAkACgAKAAkACgAKAAsADAAMAAwADgAOAA8ADwAPAA8AEAAQABEAFAAVABYA
FwAVABYAFwAYABkAGgAbABsAGgAcAB0AHgAeAB8AHwAhACEAIgAkACYAJwAnACgAKgAq
ACoAKgAqACsAKwArACoAKgAsACwALAAtAC0ALQAtAC4ALwAwADEAMwAzADMAMgAyADIA
MQAwAC8AMAAwADAAMAAvAC4ALAAtAC0ALAAqACsAKgApACgAKAAnACUAJAAkACIAIQAh
ACEAIAAfAB4AHwAeAB4AHgAbABoAGgAaABgAGAAYABgAFQAUABMAEgAQAA8ADwAPAA0A
DQANAA0ADQAOAA4ADgAOAA4ADgAOAAwADAAMAA0ADQANAA0ADQANAA0ADgAPABEAEAAP
AA4ADwAOAA4ADgAPAA8ADwAPAA8ADwAPAA8ADgANAA0ADQAPAA8ADgAOAA0ADQANAA4A
DgAMAAwADAALAAsACwALAAsACwALAAsACwALAAkACQAJAAkACgAKAAgACAAIAAgACAAI
AAgACAAIAAgACAAIAAgACgALAAsACwANAA4ADgAPAA0ADgAOAA4ADgAOAA4ADgASABMA
FAAWABcAGAAZABkAGQAZABcAFgAWABYAFQAUABQAFAASABEAEAAQABAAEAAQAA8ADQAL
AAkABwAFAAMAAwACAAIAAgACAAEAAQABAAAAAAAAAAAAAgACAAIAAQABAAEAAQABAAAA
AAAAAAAAAAD////////+/wAAAQAGAAwAEwAYAB4AJwAyADoARABRAGUAfACTAKgAswCz
AK4ApQCYAHwAUAAhAPv/4f/M/7v/sv+y/7f/vv/C/8f/xv/K/9D/1f/Z/9//4f/h/+H/
3//a/9j/1f/U/9H/0f/R/8//zP/G/8T/xf/F/8T/xv/E/8f/zP/R/9b/3f/j/+n/7f/v
//H/9f/5//3//v8AAAIAAgACAAMABQAGAAcACAAJAAoACgALAAwADAANAAwADAAMAA4A
EAARABEAEQARABIAEgATABQAFQAWABcAFwAYABkAGgAZABoAGwAbABwAHgAfACAAIAAh
ACEAIwAiACIAIwAkACUAJQAmACgAJgAmACYAJgAmACcAKAAoACkALAAtAC4ALwAvAC8A
LwAxADEAMQAxADMAMwAzADIANAA0ADMAMgAxADIAMgAyADQAMwAyADAALwAvAC4ALAAr
ACoAKQAoACgAJwAlACQAJAAiACEAIQAjACIAIQAgAB0AHAAcABwAGwAaABoAGgAaABoA
GgAaABgAGAAYABgAGAAXABcAFwAVABMAEQAPAAwADAALAAoACgAKAAoACgAJAAgABwAH
AAcABwAHAAcABwAHAAgACQAJAAgABwAGAAcABgAGAAYABwAHAAcABwAHAAcABwAHAAgA
BwAHAAcABwAHAAYABgAFAAUABQAGAAgABgAGAAYABQAFAAUABQADAAMAAwADAAMAAwAB
AAEAAwADAAIAAgAAAAAAAAAAAAAAAAAAAAAAAAACAAIAAgACAAIAAwADAAMABQAGAAYA
BwAFAAYABgAGAAgACAAIAAgACgALAAwADgANAA4ADwAPAA8ADwANAAwADgAOAA0ADAAM
AAwACgAJAAYABgAGAAYABgAFAAMAAQD///3/+//5//n/+P/4//j/+P/3//f/9//0//T/
9P/0//b/9v/2//X/9f/1//X/9f/0//T/9P/0//L/8f/x//H/8v/0//f//P8AAAUADgAW
ACMAMAA8AEgAWwBzAIwApQC4AMEAvQC0AKsAlABqADQABQDh/8f/tv+n/6D/pP+r/7L/
tv+5/7j/vP/E/8n/zf/P/9H/0//R/83/yP/E/8H/wv/D/8P/w//D/77/uP+2/7f/t/+2
/7b/tv+5/7z/wf/I/8//0//X/93/3//j/+f/6//t/+7/8P/y//T/9v/1//f/+P/5//j/
+f/6//r//f/+//7////+//7//v8AAAIAAwADAAMAAwAEAAQABQAGAAcACAAJAAkACgAL
AAwADQAOAA8ADwAQABIAEwAUABYAFwAXABkAGAAYABkAGgAbABsAHAAeAB0AHgAfACAA
IwAlACcAKAAqACwALAAsAC0ALQAtAC0ALgAvADAAMQAzADMAMwAyADQANAAzADIALgAu
AC0ALAAuAC0ALAAqACsAKwAqACgAJwAmACUAJAAkACMAIQAgAB4AHAAbABsAGwAaABkA
GAAXABYAFgAWABUAFAAUABQAEgASABIAEgASABIAEgASABQAEwATABMAEQARABEAEQAP
ABAAEAAQAA8ADgANAAwACQAGAAMAAQAAAP///v/9//z/+//7//v/+f/4//f/9v/2//b/
9//4//b/9f/0//P/9f/1//X/9f/0//P/8//z//P/8//y//L/8//z//P/9P/z//D/7//u
/+3/7f/t/+3/7f/t/+3/7f/v/+3/7f/t/+r/6v/q/+r/6v/q/+r/6v/q/+r/6v/q/+r/
7f/v//D/8f/v//D/8P/x/+//8P/w//D/8P/w//D/8P/0//X/9v/4//n/+v/7//v/+f/5
//f/9v/2//b/9f/0//L/8v/w/+//8P/w//D/8P/u/+3/6//p/+X/4//h/9//4P/g/+H/
4v/g/9//3//f/97/3v/e/97/3v/e/97/3f/d/93/3f/d/9z/3P/c/9z/3v/d/93/3f/g
/+T/5//u//T/+/8EABIAHwAuAEAAWAB1AJMArAC9AL4AtQCrAJoAeQBIABQA5v/D/6f/
k/+I/4X/jP+U/5n/mv+a/5//pv+s/7D/s/+1/7X/t/+1/7P/r/+q/6r/qf+q/6v/qf+l
/6H/nv+e/6D/of+h/6D/ov+m/6v/sv+3/7z/wf/F/8n/z//T/9f/2//d/9//4P/i/+T/
5P/m/+X/5//o/+n/6v/r/+z/7P/t/+7/7v/v//D/8P/w//L/9P/1//X/9f/3//j/+P/5
//r/+//8//3//f/+////AAADAAQABQAFAAYACAAJAAoADAANAA0ADwAPABAAEgAUABQA
FQAXABoAHQAgACMAJgAqACsALAAsAC0AMAAxADIANQA1ADUANQA3ADcANwA3ADcANwA3
ADYANgA2ADUANAA0ADQAMwAyADAALwAuACwALQAtACwAKgApACgAJwAmACQAIwAhACAA
IAAeAB0AHQAdABwAGwAaABkAGAAYABgAFwAWABYAFgAUABQAFAAUABYAFgAWABYAGAAX
ABcAFwAXABcAFwAXABcAGAAYABgAGAAYABgAGAAWABYAFgAXABUAEwARAA8ACwAHAAQA
AQAAAP7//P/6//v/+v/6//r/+v/5//j/9//3//f/9//3//b/9f/1//X/8//z//L/8v/x
//H/8f/y//L/8P/w//D/8f/x//H/8f/x/+//8f/x//D/8P/w//D/8P/v/+7/7f/s/+7/
7v/u/+7/8P/x//H/8f/x//L/8v/z//P/9P/0//T/9P/0//T/9P/2//f/+P/6//v//P/9
//3//f/9//v/+v/8//z/+//6//r/+v/4//f/9v/2//b/9v/4//f/9f/z//D/7f/q/+f/
5//m/+b/5v/m/+X/5f/l/+T/5P/k/+T/5P/k/+T/4//j/+P/4//j/+L/4v/i/+L/4v/h
/+H/4f/i/+T/5//s//D/9//+/wYADwAcACgANABHAGEAfACVAKoAtQCzAKoAnwCQAGwA
OAAJAOP/w/+q/5f/iv+M/5P/mv+c/53/oP+m/6z/sf+z/7f/uf+5/7n/uf+0/7D/r/+u
/63/rf+v/63/qP+i/6D/of+j/6L/ov+k/6f/rP+z/7j/v//F/8n/zf/T/9f/2//f/+H/
4v/k/+b/5v/o/+n/6//s/+3/7v/v//D/8P/v//D/8P/x//T/9P/0//b/9v/3//f/9//5
//r/+v/7//z//f/+//////8AAAEAAgADAAQABQAFAAgACgALAAwADAANAA0ADwAPABAA
EgAUABcAGQAcACAAJQAoACsALgAxADMANQA2ADgAOgA6ADoAPAA9AD4APwBBAEEAQQBB
AEEAQQBBAEAAQgBCAEEAQABAAEAAPwA+ADwAOwA6ADgANwA3ADYANAA1ADQAMwAyADIA
MQAvAC4ALAAqACkAKQApACgAJwAmACUAJAAkACQAIwAiACIAIgAiACIAIgAiACIAIgAi
ACIAJAAjACMAIwAjACMAIwAjACUAJgAmACYAJgAmACYAJgAoACgAKAApACkAKQApACkA
JwAnACgAKQArACoAKQAoACkAKAAoACgAJgAjACAAHQAYABUAEgAPAAsACQAIAAcABgAF
AAMAAgD///////8AAP7//P/8//z//P/7//r/+f/3//f/9//3//f/+f/5//j/9v/2//b/
9v/0//T/9P/0//T/9P/0//T/9v/3//f/9//3//j/+P/5//n/+v/6//r/+v/6//r/+v/6
//v//P/+/wEAAgADAAMABQAFAAMAAgAAAAAA///+//7//v/8//v/+v/6//r/+v/8//v/
+f/3//P/8f/v/+3/7f/s/+z/7P/s/+v/6//r/+r/6v/q/+r/6P/o/+j/5//p/+n/6f/p
/+j/6P/o/+j/6P/n/+f/5//o/+r/6//u//T/+f/+/wYADQAYACQALgA5AE8AaACBAJYA
pQCrAKQAmwCQAHoAUAAfAPX/1f+8/6f/mv+W/5v/oP+m/6n/rP+u/7T/u/+//8P/xf/F
/8X/xf/C/77/u/+6/7f/t/+5/7n/tv+y/6z/q/+r/6r/rP+u/6//sv+5/77/xf/L/8//
0//Z/93/3//j/+f/6P/q/+r/7P/u/+//8f/y//P/9P/1//b/9v/1//b/9v/3//j/+P/4
//r//P/9//3//f///wAAAAABAAAAAQACAAMABQAGAAcACAAJAAoACwALAA4AEAARABIA
EAARABEAEwAVABYAGAAaACAAJQArADIANAA2ADgAOgA9AD8AQQBCAEMARgBHAEgASwBL
AEsASwBNAE0ATQBNAE8ATwBPAE4AUABQAE8ATgBNAE4ATgBOAE4ATQBMAEoASwBLAEoA
SABJAEgARwBGAEYARQBDAEIAQgBAAD8APwA9ADwAOwA6ADsAOgA6ADoAOQA4ADgAOAA2
ADYANgA2ADYANgA2ADYANgA1ADUANQA3ADcANwA3ADcAOAA4ADgAOgA6ADoAOgA8ADwA
PAA9ADsAOwA7ADsAPQA9AD4APwA/AD4APQA8ADwAPAA9AD4AQAA/AD4APQA/AD8APwA/
AD4APQA9AD0ANgAxACsAJgAiAB8AHAAaABkAFgAVABQAEgARABAADwALAAsACwALAAsA
CwAJAAkABwAHAAgABgAGAAYABgAGAAQABAAEAAQABgAGAAYABgAGAAcABwAHAAcACAAI
AAkACQAKAAoACgAMAAwADAAMAAwADQAOABAAEQASABMAEwATABMAEQAQABAAEAAPAA4A
DgAOAAwACwAKAAoACgAKAAoACQAHAAUAAwABAP///f/9//z//P/8//z/+//7//v/+v/6
//r/+v/6//r/+v/5//n/+f/5//n/+v/6//r/+v/6//n/+f/5//r//P/9/wIACAAPABQA
GgAjAC4AOABCAE8AZQB8AJMApgCxALMAqgChAJQAeABMAB0A+f/d/8r/uf+u/6z/s/+6
/77/wf/C/8b/zP/R/9X/2f/d/93/3f/Z/9b/0v/R/87/zf/L/83/zf/K/8T/wv/B/8H/
wv/C/8L/xf/K/8//1v/b/+H/5f/n/+3/8f/1//n/+//8//7//v8AAAIAAQADAAQABQAG
AAcACAAIAAcACAAIAAkACgAKAAoADAAMAA0ADQANAA8AEAAQABEAFAAVABYAFwAXABgA
GQAaABsAHAAdAB0AHgAgACEAIgAiACMAIwAlACwAMAA1ADoAQABDAEcATABOAFAAUgBU
AFgAWQBaAFoAWwBeAF8AYABiAGMAZABlAGcAZwBnAGcAaQBpAGkAaABpAGoAagBqAGoA
agBpAGgAagBpAGgAZgBnAGcAZgBkAGUAZABjAGIAYgBhAF8AXgBeAFwAWwBbAFkAWABX
AFYAVQBUAFQAVABTAFIAUgBSAFIAUgBSAFIAUABQAFAAUABSAFEAUQBRAFEAUQBRAFEA
UwBUAFQAVABUAFQAVABUAFYAVgBWAFcAVwBXAFcAVwBXAFcAWABZAFsAWgBZAFgAWABY
AFkAWgBaAFkAWABXAFkAWQBZAFkAWgBZAFkAWQBZAFkAWABYAFIATwBMAEoARAA+ADoA
NgAzADEALwAtACoAKQAoACcAJgAlACIAIQAhACEAIAAgAB4AHgAeAB4AHAAcABwAHAAc
ABwAHAAcABwAHQAdAB0AHQAeAB4AHwAfACAAIAAgACAAIAAgACAAIgAjACQAJgAnACgA
KQApACkAKQAnACYAJgAmACUAJAAkACQAIgAhAB4AHgAeAB4AIAAfAB0AGwAZABcAFQAT
ABMAEgASABIAEgARABEAEQAQABAAEAAQAA4ADgAOAA0ADQANAA0ADQAMAAwADAAMAAwA
CwALAAsADAAMAA0AEAAWABsAIAAmAC0ANgBAAEoAUwBjAHgAkQCmALkAwQDAALcArgCi
AIIAUwApAAUA7P/X/8r/wP+//8T/yv/P/9L/1P/Y/9//4//n/+v/7f/t/+3/6v/o/+P/
4P/d/9v/2//d/9z/2P/S/8//0f/Q/9D/zv/P/9L/1//c/+P/6f/v//P/9//7//3/AQAF
AAgACAAKAAwADAALAA0ADgAPABAAEQASABIAEwAUABQAFQAWABYAFgAYABoAGwAbABsA
GwAcABwAHQAeAB8AIAAhACEAIgAjACQAJQAmACcAJwAoACoAKwAsAC4ALwAvADEAOAA+
AEUATABQAFMAVwBcAF8AYABhAGIAZgBnAGgAaABqAGwAbABsAG8AbwBvAG8AcABxAHIA
cwB0AHUAdgB2AHgAeAB3AHYAdQB2AHYAdgB2AHUAdAByAHMAcwByAHAAcQBwAG8AbgBu
AG0AawBqAGoAaABnAGcAZwBmAGUAZABhAGAAYABgAGEAYABgAGAAXgBeAF4AXgBeAF4A
XgBeAF4AXQBdAF0AXQBdAF0AXQBdAF4AXgBeAGAAYABgAGAAYABgAGAAYQBhAGEAYQBh
AF8AXwBgAGEAYgBiAGIAYgBiAGIAYwBkAGQAYwBiAGEAYgBjAGQAZQBkAGMAYwBjAGMA
YwBiAGIAYQBhAGEAYgBiAGAAYABgAF8AXwBfAF8AXwBfAF8AXwBbAFkAVQBTAEsARwBC
AD4AOwA3ADQAMQAwAC8ALgAtACwAKwArACoAKAApACoAKgAoACgAKQApACkAKgAqACoA
KQArAA==
         </WaveFormData>
      </LeadData>
      <LeadData>
         <LeadByteCountTotal>10000</LeadByteCountTotal>
         <LeadTimeOffset>0</LeadTimeOffset>
         <LeadSampleCountTotal>5000</LeadSampleCountTotal>
         <LeadAmplitudeUnitsPerBit>4.88</LeadAmplitudeUnitsPerBit>
         <LeadAmplitudeUnits>��V</LeadAmplitudeUnits>
         <LeadHighLimit>2147483647</LeadHighLimit>
         <LeadLowLimit>268435456</LeadLowLimit>
         <LeadID>V6</LeadID>
         <LeadOffsetFirstSample>0</LeadOffsetFirstSample>
         <FirstSampleBaseline>0</FirstSampleBaseline>
         <LeadSampleSize>2</LeadSampleSize>
         <LeadOff>FALSE</LeadOff>
         <BaselineSway>FALSE</BaselineSway>
         <ExcessiveACNoise>FALSE</ExcessiveACNoise>
         <MuscleNoise>FALSE</MuscleNoise>
         <LeadDataCRC32>1533720009</LeadDataCRC32>
         <WaveFormData>
zv/O/87/zv/O/87/zv/O/9D/0v/U/9b/3P/g/+T/6P/s//D/9P/4//z//v8AAAIABQAG
AAcACAAKAAoACgAKAAsADAANAA4AEAAQABAAEAAQABAAEAAQABEAEgATABQAFgAWABYA
FgAYABgAGAAYABkAGgAbABwAHwAgACEAIgAkACQAJAAkACYAJgAmACYAKAAoACgAKAAp
ACoAKwAsACwALAAsACwALQAuAC8AMAAyADIAMgAyADIAMgAyADIAMwA0ADUANgA2ADYA
NgA2ADYANgA2ADYANQA0ADMAMgAwADAAMAAwAC8ALgAtACwAKQAoACcAJgAkACQAJAAk
ACEAIAAfAB4AHAAcABwAHAAaABoAGgAaABkAGAAXABYAFgAWABYAFgAUABQAFAAUABQA
FAAUABQAFAAUABQAFAAWABYAFgAWABQAFAAUABQAFgAWABYAFgAYABgAGAAYABgAGAAY
ABgAGgAaABoAGgAaABoAGgAaABoAGgAaABoAHAAcABwAHAAaABoAGgAaABoAGgAaABoA
GgAaABoAGgAaABoAGgAaABgAGAAYABgAFgAWABYAFgAWABYAFgAWABYAFgAWABYAFgAW
ABYAFgAWABYAFgAWABYAFwAXABkAGQAZABkAGgAbABsAGwAbABsAHAAcABwAHAAeAB8A
IAAfACEAIgAjACMAIwAjACMAIwAiACIAIwAjACIAIgAiACAAHwAeAB4AHAAcABwAGgAY
ABYAFAASABAADgAOAA0ADAAMAAwADAAMAAwACwALAAsACwALAAsACQAJAAgACAAGAAYA
BgAGAAYABgAGAAYACAAHAAcACAALAA0AEgAWABwAIgAqADQAPQBGAFIAZAB5AI4AnwCr
AKwAqACfAJIAbwA9ABAA7//b/87/wv+7/7v/v//D/8b/xP/F/8r/0P/T/9X/2f/a/9r/
2f/a/9j/0//U/9b/1f/X/9n/2f/V/9P/0f/T/9P/0//R/9H/0//W/9r/3//k/+j/7f/x
//f/+f/7////AAADAAMABQAFAAkACQAKAAoACgALAAsADAANAA8ADwAPABEAEQARABMA
FAASABIAEwAUABQAFAAUABUAGQAZABkAGgAcAB0AHgAeAB8AHwAgACEAIgAjACQAJQAl
ACYAJwAoACsAKwAsAC8ALwAvAC4ALgAvADEAMwA1ADUANQA1ADUANAA1ADUANQA0ADUA
NgA2ADYANgA3ADcANgA2ADYANQA2ADUANQA0ADQAMwAyADIAMQAwAC8ALgAsACwAKwAq
ACkAKAAmACUAIwAiACAAHwAeAB0AGwAaABsAGgAZABkAGAAXABYAFAATABMAEwARABEA
EQARABEAEQARABEAEQARABEAEQAQAA4ADgAOAA4ADgAOAA4ADgAQABAAEAANAA8ADwAP
ABAADgAOAA8ADwAQABAAEAAPAA8ADwAPAA8ADwAQABAAEQASABIAEQAQABAAEAAQABAA
EQARABEAEQAQABAADwAPABEAEQARABEAEQARABEAEQANAA0ADgAOAAwACwALAAsACgAJ
AAcABgAEAAQABgAGAAYABgAEAAQABAAEAAQABAAEAAUABQAHAAcABwAHAAgACQAJAAkA
CQAJAAoACgAKAAoADAAPABAAEQATABIAEwAVABUAEwATABEAEAAQABEAEQAQABAAEAAO
AA0ADgAOAA4ADgAMAAoACAAGAAIAAAD+//z//v/9//z//P/+//7//v/+//3//f/9//3/
/f/9//3//f/8//z//P/8//z//P/8//z//P/8//z/+////wIABQAJABAAFgAcACQAMAA8
AEUAVABqAIAAlQCoALEAsQCsAKQAkwBsADkACwDq/9X/xf+4/7D/s/+3/73/vf++/77/
w//I/8r/y//N/8//0v/Q/8//zP/M/8v/yv/M/83/zf/N/8v/yf/L/8v/y//J/8v/y//N
/9H/1v/c/+H/5v/q/+//8//3//v//f///wAAAwAFAAcACQAJAAsADAAMAAwADwAPABAA
EQARABEAEQATABMAEwAVABYAFgAWABcAGAAaABoAGgAbAB8AHwAfACAAIAAhACIAIgAl
ACUAJgAnACoAKwAsAC0ALQAuAC8AMAAxADEAMgA1ADQANQA1ADYANwA5ADsAPQA7ADsA
OwA7ADkAOwA8AD0APgA/AEAAQAA/AD4APgA9AD4APgA+AD0APAA7ADsAOgA6ADkAOAA4
ADUANAAzADIAMAAwAC8ALgAtACwAKgApACcAJgAkACMAIgAhAB8AHgAfAB4AHQAdABsA
GwAbABoAGQAZABkAFwAXABcAFwAXABkAGQAZABkAGQAZABkAGAAYABgAGAAYABgAGAAY
ABgAGgAaABoAFwAZABkAGQAaABoAGgAbABsAHQAcABsAGQAbABsAGwAbABwAHAAbABsA
GwAcABwAHAAcABwAHAAcABsAGwAbABsAHgAeAB0AHQAbABsAGwAbABsAGwAbABsAGQAZ
ABoAGgAYABcAFwAXABkAGgAYABgAGAAYABgAGAAYABgAGAAYABgAGQAZABsAGwAbABsA
HAAdAB0AHwAfAB8AIAAeAB4AHgAgACEAIgAjACUAJAAlACcAJwApACkAJwAmACQAJQAl
ACQAJAAkACIAIQAeAB4AHgAeACAAHgAcABoAFgAUABIAEAAQAA8ADgAOAA4ADgAOAA4A
CwALAAsACwALAAsACwALAAoACgAKAAoACgAKAAoACgAKAAoACgAJAAkACgANABEAFAAa
ACAAJAAqADQAPQBGAFAAYABzAIgAmwCpAK4ArACnAKAAiQBhADAABwDp/9b/xv+7/7f/
uf+//8L/xP/D/8T/yP/N/8//0//W/9b/1f/W/9T/0f/Q/9D/0f/R/9H/0//R/83/y//N
/8v/y//N/83/zf/Q/9T/2f/g/+b/6f/r//H/9f/3//v//P////////8BAAEAAwAEAAQA
BAAFAAUABgAHAAkACQAJAAsACwALAA0ADgAMAAwADQAOAA4ADgAOAA8AEQARABEAEgAS
ABMAFAAUABUAFQAWABcAGAAZABoAGwAbABwAHQAeAB8AHwAgACMAIgAjACMAJAAlACcA
KQArACkAKQApACkAJwApACoAKwArACsAKwAqACgAKAApACkAKAAoACgAJwAmACUAJQAk
ACMAIQAfAB4AGwAaABkAGAAWABYAFQAUABMAEgAQAA8ADQAMAAoACQAGAAUAAwACAAEA
AAD//////f/9//3//P/5//n/+f/3//f/9//3//f/9f/1//X/9f/1//X/9f/0//T/9P/0
//T/9v/2//b/9v/4//j/+P/1//b/9//4//r/+P/4//n/+f/7//r/+f/3//n/+f/5//n/
+v/6//n/+f/6//r/+f/4//r/+v/6//r/9//3//f/9//4//j/9//3//X/9f/1//X/9f/1
//X/9f/z//P/9P/0//P/8f/w/+//8f/x//D/7v/u/+7/7v/s/+z/7P/s/+7/7v/u/+//
7f/v/+//7//v//D/8f/x//H/8f/x//L/8P/w//D/8v/z//T/9f/3//j/+f/7//v/+//7
//n/+P/4//n/+f/4//r/+v/4//f/9v/2//b/9v/2//T/8v/w//D/7v/s/+r/6P/n/+b/
5v/m/+b/5v/m/+X/5f/l/+X/4//j/+P/4//i/+L/4v/i/+L/4v/i/+L/4f/g/9//3f/d
/97/4f/j/+b/7P/y//b//P8EAA0AFgAcACgAOQBMAF8AbwB4AHgAcQBsAF0AOwAMAOH/
w/+u/6D/lf+N/4//lf+Y/5r/m/+c/57/o/+l/6n/rP+u/6//rv+u/6v/qv+q/6n/qf+p
/63/q/+n/6X/o/+l/6X/pf+l/6X/qP+s/7H/uP+8/8H/xf/J/83/0f/V/9b/2f/b/9v/
2//d/9//4P/g/+D/4f/h/+L/4//j/+P/4//l/+X/5f/n/+j/5v/m/+f/6P/o/+j/6P/p
/+v/6//r/+z/7P/t/+7/7v/x//H/8v/z//L/8//0//X/9f/2//f/+P/5//n/+v/9//z/
/f/9//7///8BAAMABQADAAMAAwADAAMABQAGAAcABgAHAAgACAAIAAgACQAJAAoACgAK
AAkACgAJAAkACAAIAAcABgAGAAMAAgABAAAA/v/+//3//P/7//r/+P/3//X/9P/y//H/
8v/x/+//7v/t/+z/6//r/+n/6f/p/+j/5f/l/+X/4//h/+H/4f/h/+H/4f/h/+H/4f/h
/+H/4P/i/+L/4v/i/+T/5P/k/+T/5v/m/+b/4//l/+X/5f/m/+b/5v/n/+f/6f/o/+f/
5f/n/+f/5//n/+f/6P/o/+n/6v/q/+n/6P/q/+r/6v/q/+n/6f/p/+n/6v/q/+n/6f/p
/+n/6f/p/+n/6f/p/+n/6f/p/+r/6v/o/+f/5//n/+f/5//m/+b/5v/l/+X/5P/m/+b/
5v/m/+b/5v/m/+b/5v/m/+b/5v/m/+f/5//p/+n/6f/p/+r/6//r/+3/7f/t/+7/7v/u
/+7/8P/x//L/8//1//b/9//5//n/+f/5//f/9v/2//f/9//2//b/9v/0//P/9P/0//T/
9P/0//L/8P/u/+r/6P/m/+T/5P/j/+L/4v/i/+L/4v/i/+P/4//j/+P/4f/h/+H/4f/g
/+D/4P/g/+D/4P/g/+D/4P/g/+D/3//h/+L/5f/n/+7/9P/2//r/AgAMABUAGgAkADIA
QwBWAGcAcwB4AHQAbwBmAFEAKQD6/9X/u/+s/6D/l/+V/5f/nf+g/6L/o/+m/6j/rf+x
/7X/tv+4/7f/uP+2/7X/tP+0/7P/s/+1/7X/s/+x/6//r/+v/7H/r/+v/7H/tP+4/73/
xP/I/83/0f/V/9n/3//h/+L/4//l/+X/5//n/+n/6v/q/+r/6//r/+z/7f/v/+//7//x
/+//7//x//L/8v/y//P/9P/0//T/9P/1//X/9f/1//b/9v/3//j/+P/3//f/+P/5//r/
+//8//3///8AAAEAAgABAAEAAgAFAAYABwAHAAgACQALAA0ADwANAA0ADQANAAsADQAO
AA8ADgAPABAAEAAQABAAEQARABAAEAAQAA8AEAAPAA8ADgAOAA0ADAAMAAsACgAJAAgA
BgAGAAUABAADAAIAAAD///3//P/6//n/+v/5//f/9v/1//T/8//z//H/8f/x//D/7//v
/+//7f/t/+3/7f/t/+3/7f/t/+3/7f/t/+3/7P/s/+z/7P/s/+7/7v/u/+7/7v/u/+7/
6//s/+3/7v/w//D/8P/x//H/8//y//H/7//x//H/8f/x//H/8v/y//P/9P/0//P/8v/0
//T/9P/0//P/8//z//P/9P/0//P/8//1//X/9f/1//X/9f/1//X/9f/1//b/9v/2//X/
9f/1//X/9f/0//T/9P/1//P/8v/0//T/9P/0//T/9P/0//T/9P/0//T/9f/3//n/+f/5
//n/+v/7//v/+//7//v//P/8//z//P/+//3//v///wEABAAFAAcABwAJAAkABwAGAAYA
BwAHAAYABgAGAAQAAwAAAAAAAAAAAAEAAAD///7//P/6//j/9v/2//X/9P/0//T/9P/0
//T/8//z//P/8//z//P/8//z//T/9P/0//T/9P/0//T/9P/0//T/9P/z//P/9P/1//n/
/P8CAAgADAASABgAIQAqADAAOgBLAF4AbwB9AIYAiACDAH4AcQBVACgA+//d/8j/uv+v
/6n/qf+x/7T/tv+3/7j/vP+//8P/x//K/8z/zf/M/8r/yf/I/8j/x//H/8n/y//L/8f/
xf/D/8X/xf/F/8X/w//G/8r/z//U/9r/3//j/+f/6f/v//P/9P/3//n/+//7//v//f/+
//7//v//////AAABAAEAAQABAAMAAwADAAUABgAGAAYABwAIAAgACAAIAAkACwALAAsA
DAAMAA0ADgAOAA8ADwAQABEAEAARABIAEwATABQAFQAWABcAFwAYABsAGwAbABoAGgAb
AB0AHwAhAB8AHwAfAB8AHQAfACAAIQAkACUAJgAmACYAJgAnACcAKAAoACgAJwAnACcA
KAAoACoAKQAoACgAJwAmACUAJAAkACQAIwAiACMAIgAgAB8AHwAeABwAGwAaABkAFwAW
ABcAFgAVABUAEwATABMAEgARABEAEQAPAA8ADwAPAA8ADQALAAkABwAFAAUABQAEAAQA
BAAEAAQAAgACAAIAAgAEAAQABAABAAMAAwADAAQABAAEAAUABQAHAAYABQADAAMAAwAD
AAMAAwAEAAQABQAGAAYABQAEAAYABgAGAAYABQAFAAUABQAGAAYABQAFAAUABQAFAAUA
BQAFAAUABQADAAMABAAEAAQAAwADAAMAAwADAAIAAgACAAMAAwACAAIAAAAAAAAAAAAA
AAAAAAAAAAAAAAAAAAEAAwAFAAUABQAFAAYABwAHAAcABwAHAAgACAAIAAgACgALAAwA
DQAPABIAEwAVABUAEwATABEAEAAQABEAEQAQABAAEAAOAA0ADAAMAAwADAAMAAoACAAG
AAQAAgAAAP7/AAD///7//v/8//z//P/8//v/+//7//v/+//7//v/+//8//z//P/8//r/
+v/6//r//P/8//z/+//7//z///8DAAgADgAUABoAIAAoAC8ANgA+AEwAXwB0AIMAjQCQ
AIwAhwB8AGUANwAIAOf/0//G/7j/sf+v/7X/uf+8/77/v//C/8b/yf/N/9H/0v/U/9X/
1P/Q/8//zv/O/8//z//P/8//zf/L/8n/yf/J/8n/yf/J/8v/zv/U/9n/3v/k/+f/6//t
//H/8//3//r/+//9/////////wEAAgACAAIAAwADAAQABQAHAAcABwAJAAcABwAJAAoA
DAAMAA0ADgAOAA4ADgAPABEAEQARABIAEgATABQAFAAVABUAFgAXABgAGQAaABsAGQAa
ABsAHAAdAB0AHgAhACAAIQAhACIAJAAlACYAJwAnACcAJwAnACkAKwAsAC0ALgAvADAA
MAAyADIAMwAzADIAMgAyADEAMQAxADIAMgA0ADMAMgAyADMAMgAxADAALgAuAC0ALAAr
ACoAKAAnACcAJgAkACMAJAAjACEAIAAhACAAHwAfAB4AHQAcABoAGQAZABkAFwAZABkA
GQAZABkAGQAZABkAGQAZABkAGAAWABQAEgAQAA8ADgANAAwADAAMAAwACQAJAAkACQAK
AAoACgALAAsADQAMAAsACQALAAsACwALAAsADAAMAA0ADgAOAA0ADAAMAAwADAAMAA0A
DQANAA0ADAAMAAsACwANAA0ADQANAA0ADQANAA0ADQANAA4ADgAMAAsACwALAA0ADQAM
AAwADAALAAsADAAKAAoACgAKAAoADAAMAAwADAAMAAwADAANAA8AEQARABEAEQASABMA
EwARABEAEQASABQAFAAUABYAFwAYABkAGwAaABsAHQAdAB0AHQAbABoAGgAbABsAGgAc
ABwAGgAZABYAFgAWABYAFgAUABIAEAAOAAwACgAIAAgABwAGAAYABgAGAAYABgAFAAUA
BQAFAAUABQAFAAUABgAGAAYABgAEAAQABAAEAAQABAAEAAMAAwAEAAcADQAQABYAHAAk
AC4AOABBAEoAWABsAH8AkgCjAKsArACoAKEAjABjADEABgDn/9X/yP++/7f/uf+//8P/
xP/E/8X/yP/O/9P/1f/X/9r/2v/b/9j/1P/T/9L/1P/V/9X/1f/V/9P/z//P/9H/z//P
/8//z//R/9T/2P/d/+T/6P/r/+//8//3//v//f8AAAEAAwADAAUABwAJAAoACgAKAAsA
CwAMAA0ADQANAA0ADwAPAA8AEQASABIAEgATABQAFAAUABQAFQAXABcAFwAYABoAGwAc
ABwAHQAdAB4AHwAiACMAJAAlACMAJAAlACYAJQAlACYAKQAqACsAKwAsAC0ALwAxADMA
NgA3ADgAOQA7AD0APgA/AEAAQQBCAEIAQgBCAEMAQwBGAEYARgBFAEYARQBFAEQARABD
AEIAQgBBAEAAPwA+AD4APgA9ADwAOwA6ADgANwA3ADYANAAzADIAMQAvAC4ALQAsACsA
KwAtAC0ALQAsACkAKQApACcAJwAnACcAJwApACkAKQApACcAJwAnACYAKAAoACgAKAAo
ACgAKAAoACcAJgAlACEAHQAbABkAGAAXABYAFgAVABUAFAATABEAEgARABAADwAPABAA
EAARABIAEgARABAAEAAQABAAEAARABEAEQARABAAEAAPAA8ADwAPAA8ADwAPAA8ADwAP
AA0ADQAOAA4ADgANAA0ADQANAAsACgAKAAgACgAKAAoACgAKAAoACgAKAAwADAAMAA0A
DwARABEAEQAPABAAEQARABEAEQARABIAEgASABIAFAAXABgAGQAbABwAHQAfAB8AHQAd
ABsAGgAaABsAGwAaABgAGAAWABUAFgAWABYAFgAUABIAEAAOAAoACAAGAAQABQAFAAUA
BgAGAAYABgAGAAUABQAFAAUABQAFAAUABQAEAAQABAAEAAQABAAEAAQABgAGAAYABQAH
AAoADwAVABoAIAAoADIAPABIAFUAaAB8AJQAqQC4ALsAtwCyAKQAhwBYACcA///i/8//
v/+0/7L/t/+9/7//wf/A/8L/yf/M/87/0f/T/9X/1P/W/9X/0v/Q/9H/0P/S/9P/0//R
/8//zf/P/8//z//N/8//z//R/9f/3P/i/+f/6v/w//P/9//7////AwADAAQABwAJAAsA
CwALAA0ADgAOAA4ADwAPABAAEQATABMAEwAVABUAFQAXABgAGAAYABkAGgAcABwAHAAd
AB8AHwAfACAAIAAhACIAIgAkACUAJwApACgAKQAqACsALQAuAC8AMAAxADEAMgA1ADgA
OQA5ADoAPwBDAEcASwBMAE0ATgBPAFEAUwBUAFUAVgBXAFgAWABYAFgAWQBZAFoAWgBa
AFkAWABXAFcAVgBWAFUAVABUAFMAUgBRAFAATgBOAE0ATABJAEgARgBFAEUARABCAEEA
QgBBAD8APgA/AD4APQA9ADwAOwA6ADgANwA3ADcANQA3ADcANwA3ADUANQA1ADUANwA3
ADcANgA2ADYANgA2ADgAOAA4ADgAOAA4ADgANQA3ADcANwA4ADQAMgAxAC8ALAAoACQA
HwAeAB0AHAAbABoAGgAZABkAGAAYABcAFgAWABYAFgAWABUAFQAVABUAFAAUABMAEwAT
ABMAEwATABEAEQARABEADwAPABAAEAAQAA8ADwAPAA4ADAAMAAwADAAKAAoACgAKAAoA
CgAKAAsADQAPAA8ADwAPABAAEQARABMAEwATABQAEgASABIAFAAVABYAFwAZABoAGwAd
AB0AHQAdABsAGgAaABsAGwAaABoAGgAYABcAFAAUABQAFAAWABQAEgAQAAwACgAIAAYA
BgAFAAQABAAEAAQABAAEAAEAAQABAAEAAQABAAEAAQAAAAAAAAAAAAAAAAAAAAAAAAAA
AAAA/////wAABQAJAA4AFAAaACAAKAAyADsAQgBQAGQAeQCMAJ0ApwCoAKIAnQCQAG8A
PQAQAO//1//E/7b/q/+t/7H/tf+4/7j/uf++/8L/w//H/8n/zP/O/83/zv/M/8n/yP/I
/8f/yf/L/8n/x//F/8X/xf/D/8P/w//F/8f/zP/Q/9f/3P/g/+P/5//r/+//8f/1//j/
+f/5//v/+//9////AAAAAAAAAQABAAIAAwABAAEAAQADAAMAAwAFAAYABgAGAAcACAAI
AAgACAAJAAsACwALAAwADAANAA4ADgAPAA8AEAARABIAEwAUABUAFwAYABkAGgAbABsA
HAAfACMAJQAmACgALwAzADcAOwA+AD8AQABBAEMARQBGAEcASgBLAEwATABMAEwATQBN
AE4ATgBOAE0ATABLAEsASgBKAEkASABIAEcARgBFAEQAQgBCAEEAQAA/AD4APAA7ADkA
OAA2ADUANgA1ADMAMgAxADAALwAvAC0ALQAtACwAKwArACsAKQApACkAKQApACsAKwAr
ACsAKwArACsAKgAqACoAKgAqACwALAAsACwALgAuAC4AKwAsAC0ALgAwAC4ALgAvAC8A
MQAwAC8ALQAtAC0ALQAtAC0ALgAuAC8ALAAqACcAJAAgABwAGAAUABAADwAOAA0ACwAK
AAgABwAGAAUABAADAAEAAQABAAEA/f/9//7//v/8//v/+//7//v/+//6//z/+//6//n/
+P/4//j/+P/4//j/+P/4//n/9//5//n/+f/5//r/+//7//v/+//7//z/+v/6//r//P/9
//7///8BAAIAAwAFAAUABwAHAAUABAACAAMAAwACAAIAAgAAAP///v/+//7//v/+//z/
+v/4//j/9v/0//L/8P/v/+7/7v/u/+7/7v/u/+3/7f/t/+3/6//r/+v/6//s/+z/7P/s
/+r/6v/q/+r/6v/q/+r/6f/p/+r/7f/x//b/+v8AAAYADAAWAB8AJgAuADwATwBiAHUA
gwCIAIQAgQB4AGMAOQAKAOP/yf+2/6j/nf+Z/5v/of+k/6b/p/+q/67/s/+3/7v/vP+8
/73/vv+8/7n/uP+4/7n/t/+5/7v/uf+3/7X/s/+z/7P/s/+z/7X/uP++/8H/yP/O/9H/
1f/Z/93/4f/l/+j/6f/p/+n/6//t/+3/7v/u/+7/7//v//D/8f/x//H/8f/z//P/8//1
//b/9v/2//f/+P/6//r/+v/7//v/+//7//z/AAABAAIAAgADAAMABAAFAAYABwAIAAkA
CQAKAAsADAAPAA8AEAATABgAHQAhACYAKwAvADMANwA4ADkAOgA7ADwAPwBBAEMAQgBD
AEQARABFAEYASABJAEoASgBKAEkASgBJAEkASABKAEkASABIAEcARgBFAEQARABEAEMA
QgBBAEAAPgA9AD0APAA6ADkAOAA3ADUANAAzADIAMQAxADEAMQAxADAALQAtAC0AKwAr
ACsAKwArACsAKwArACsAKQApACkAKAApACoAKwAsAC4ALgAuAC4ALgAuAC4AKwAsAC0A
LgAwADAAMAAxADEAMwAyADEALwAxADEAMQAxADIAMgAxADEAMgAyADEAMAAyADIAMgAy
AC8ALwAvAC8AKQAkAB4AGQAWABMAEAANAAoACQAIAAcABAADAAMAAgAAAP////////3/
/f/8//z/+v/5//n/+v/4//j/+P/4//b/9v/2//b/+P/4//j/+f/5//v/+//7//v//P/9
//3//f/9//3//v/+//7//v8AAAEAAgADAAUABgAHAAkACQAJAAkABwAGAAYABwAHAAYA
BAAEAAIAAQACAAIAAgACAAIAAAD+//z/+v/4//b/9P/2//X/9P/0//T/9P/0//T/8//z
//P/8//z//P/8//z//L/8v/y//L/8v/y//L/8v/y//L/8v/x//H/9P/3//v/AAAGAAoA
DgAWACAAJwAuADoASABbAGwAfQCJAIoAhAB/AHQAWwAvAAIA3//J/7z/rv+l/6P/qf+v
/7L/sv+z/7b/vP+//8P/xf/K/8r/yf/I/8b/xf/E/8T/w//D/8X/xf/D/8H/v/+//7//
v/+//7//wf/E/8r/z//U/9r/3f/f/+P/5//r/+3/8P/x//H/8//1//X/9//4//j/+P/7
//v//P/9//v/+//7//3//f/9////AAAAAAAAAQACAAQABAAEAAUABwAHAAcACAAIAAkA
CgAKAA0ADQAOAA8AEAARABIAEwAVABYAFwAYAB8AIwAoAC8ANAA3ADkAPABCAEUASABL
AEwATQBOAE8AUQBTAFQAVQBWAFcAWABYAFkAWgBcAF0AYABgAGAAXwBgAF8AXwBeAGAA
XwBeAF4AXQBcAFsAWgBaAFoAWQBYAFkAWABWAFUAVQBUAFIAUQBQAE8ATQBMAE0ATABL
AEsASQBJAEkASABJAEkASQBHAEUARQBFAEUARQBFAEUARQBHAEcARwBGAEYARgBGAEYA
RwBIAEkASgBMAEwATABJAEsASwBLAEwATABMAE0ATQBPAE4ATQBLAEwATQBOAE8ATwBQ
AFAAUQBSAFIAUQBQAFIAUgBSAFIAUQBRAFEAUQBSAFIAUQBRAE0ASQBFAEEAPAA3ADIA
LQApACcAJgAkACEAHwAeAB0AGwAbABoAGgAaABcAFwAYABYAFgAWABYAFAAUABQAFAAU
ABQAFAAVABUAFwAXABcAFwAYABkAGQAZABkAGQAaABoAGgAaABwAGwAcAB0AHwAiACMA
JQAlACUAJQAjACIAIgAjACMAIgAkACQAIgAhAB4AHgAeAB4AIAAeABwAGgAYABYAFAAS
ABIAEQAQABAAEAAQABAAEAAPAA8ADwAPAA8ADwAPAA8AEAAQABAAEAAOAA4ADgAOABAA
EAAQAA8ADwAOABEAEwAYABwAJAAoACwANAA9AEYATABWAGkAfACNAJsApgCmAKEAnACP
AHEAQgAZAPv/5v/Y/83/xf/F/8v/zv/S/9X/1v/Y/93/4f/j/+j/6v/r/+r/6P/n/+b/
5P/l/+X/5f/n/+f/4//f/9//3//f/93/3f/d/+D/5P/p//D/9P/5//3/AQAFAAkACwAQ
ABEAEwATABUAFQAZABoAGgAaAB0AHQAeAB8AIQAhACEAIwAhACEAIwAkACYAJgAnACgA
KAAoACgAKQAtAC0ALQAuAC4ALwAwADAAMwAzADQANQA2ADcAOAA5ADsAPAA9AD4ARQBL
AFIAWwBgAGMAZQBoAGwAbwByAHUAeAB5AHoAewB7AH0AfgB/AIIAgwCEAIQAhQCGAIgA
iQCKAIoAigCJAIsAiwCMAIwAjgCNAIwAjACNAIwAiwCKAIoAigCJAIgAiQCIAIYAhQCF
AIQAggCBAIIAgQB/AH4AfwB+AH0AfQB7AHsAewB6AHkAeQB5AHcAeQB5AHkAeQB7AHsA
ewB7AHkAeQB5AHgAegB6AHoAegB8AHwAfAB8AH4AfgB+AHsAfAB9AH4AgACAAIAAgQCB
AIIAggCCAIEAgwCDAIMAgwCDAIQAhACFAIYAhgCFAIQAhQCGAIcAiACHAIcAhwCHAIgA
iACHAIcAhwCHAIcAhwCHAIcAhwCHAIcAhwCIAIgAigCJAIkAiQCFAIMAgAB+AHcAcQBs
AGYAYgBfAF0AWwBZAFkAWQBZAFcAWABYAFgAWABXAFcAVgBXAFcAVwBXAFgAWABYAFkA
VwBZAA==
         </WaveFormData>
      </LeadData>
   </Waveform>
</RestingECG>
