# Supplementary material for: Detection of Left Atrial Enlargement Using a Convolutional Neural Network-Enabled Electrocardiogram
Source: Front Cardiovasc Med. 2020 Dec 17;7:609976. doi: 10.3389/fcvm.2020.609976 (PMC7773668; doi:10.3389/fcvm.2020.609976)
Supplement: Supplementary file 5 [file Data_Sheet_5.ZIP › normal4/1802037157_6062_00000000.XML]

<?xml version="1.0" encoding="Windows-1252"?>
<!DOCTYPE RestingECG SYSTEM "restecg.dtd">
<RestingECG>
   <PatientDemographics>
      <PatientID>1802037157</PatientID>
      <PatientAge>65</PatientAge>
      <AgeUnits>Years</AgeUnits>
      <Gender>Female</Gender>
      <PatientLastName>zhanghuiling</PatientLastName>
   </PatientDemographics>
   <TestDemographics>
      <DataType>Resting</DataType>
      <Site>1</Site>
      <AcquisitionDevice>MAC55</AcquisitionDevice>
      <Status>Unconfirmed</Status>
      <Priority>Normal</Priority>
      <AcquisitionTime>08:53:38</AcquisitionTime>
      <AcquisitionDate>05-14-2017</AcquisitionDate>
      <CartNumber>1</CartNumber>
      <AcquisitionSoftwareVersion>009C</AcquisitionSoftwareVersion>
      <XMLSourceVersion>MAC5000 v1.0</XMLSourceVersion>
   </TestDemographics>
   <RestingECGMeasurements>
      <VentricularRate>66</VentricularRate>
      <AtrialRate>66</AtrialRate>
      <PRInterval>142</PRInterval>
      <QRSDuration>72</QRSDuration>
      <QTInterval>440</QTInterval>
      <QTCorrected>461</QTCorrected>
      <PAxis>47</PAxis>
      <RAxis>27</RAxis>
      <TAxis>24</TAxis>
      <QRSCount>11</QRSCount>
      <QOnset>224</QOnset>
      <QOffset>260</QOffset>
      <POnset>153</POnset>
      <POffset>198</POffset>
      <TOffset>444</TOffset>
      <ECGSampleBase>500</ECGSampleBase>
      <ECGSampleExponent>0</ECGSampleExponent>
   </RestingECGMeasurements>
   <Diagnosis>
      <Modality>Resting</Modality>
         <StatementCount>3</StatementCount>
         <LabelText>12SL ��ϳ���</LabelText>
      <DiagnosisStatement>
         <StmtFlag>ENDSLINE</StmtFlag>
         <StmtText>�������</StmtText>
      </DiagnosisStatement>
      <DiagnosisStatement>
         <StmtFlag>ENDSLINE</StmtFlag>
         <StmtText>�������� T ���쳣</StmtText>
      </DiagnosisStatement>
      <DiagnosisStatement>
         <StmtFlag>ENDSLINE</StmtFlag>
         <StmtText>�쳣 ECG</StmtText>
      </DiagnosisStatement>
   </Diagnosis>
   <Waveform>
      <WaveformType>Rhythm</WaveformType>
      <WaveformStartTime>0</WaveformStartTime>
      <NumberofLeads>8</NumberofLeads>
      <SampleType>CONTINUOUS_SAMPLES</SampleType>
      <SampleBase>500</SampleBase>
      <SampleExponent>0</SampleExponent>
      <HighPassFilter>16</HighPassFilter>
      <LowPassFilter>150</LowPassFilter>
      <ACFilter>NONE</ACFilter>
      <LeadData>
         <LeadByteCountTotal>10000</LeadByteCountTotal>
         <LeadTimeOffset>0</LeadTimeOffset>
         <LeadSampleCountTotal>5000</LeadSampleCountTotal>
         <LeadAmplitudeUnitsPerBit>4.88</LeadAmplitudeUnitsPerBit>
         <LeadAmplitudeUnits>��V</LeadAmplitudeUnits>
         <LeadHighLimit>2147483647</LeadHighLimit>
         <LeadLowLimit>268435456</LeadLowLimit>
         <LeadID>I</LeadID>
         <LeadOffsetFirstSample>0</LeadOffsetFirstSample>
         <FirstSampleBaseline>0</FirstSampleBaseline>
         <LeadSampleSize>2</LeadSampleSize>
         <LeadOff>FALSE</LeadOff>
         <BaselineSway>FALSE</BaselineSway>
         <ExcessiveACNoise>FALSE</ExcessiveACNoise>
         <MuscleNoise>FALSE</MuscleNoise>
         <LeadDataCRC32>602978783</LeadDataCRC32>
         <WaveFormData>
BAAEAAQABAACAAIAAgACAAIAAgACAAIAAQAAAP///v/8//z//P/8//7//v/+//7/+//6
//n/+P/6//r/+v/6//r/+v/6//r/+P/4//j/+P/4//j/+P/4//j/+P/4//j/+P/4//j/
+P/2//b/9v/2//j/+P/4//j/+P/4//j/+P/2//b/9v/2//j/+P/4//j/9v/2//b/9v/2
//b/9v/2//j/+P/4//j/+P/4//j/+P/6//r/+v/6//r/+v/6//r/+f/4//f/9v/3//j/
+f/6//z//P/8//z/+v/6//r/+v/6//r/+v/6//r/+v/6//r/+v/6//r/+v/8//z//P/8
//z//P/8//z//P/8//z//P/7//r/+f/4//v//P/9//7//P/8//z//P/8//z//P/8//r/
+v/6//r/+P/4//j/+P/6//r/+v/6//r/+v/6//r/+P/4//j/+P/4//j/+P/4//j/+P/4
//j/+P/4//j/+P/6//r/+v/6//r/+v/6//j/9v/4//j/9//1//b/9v/2//f/+v/7//3/
+//7//r/+v/8//z//f/9//z//v/+//7/AAACAAUABgAFAAQABQAFAAYABQAGAAcABQAE
AAIAAgAEAAMAAQABAP7/+//4//X/+f/7//n/+f/4//j/9//3//X/9f/1//X/9//3//f/
9v/2//b/9v/2//T/9f/1//X/9f/0//T/9P/2//b/9v/1//f/+//0/+3/6//p/+f/7v/2
/wEADAAXACUAMwA+AE4AZAB1AH4AgAB3AGYAUgBFADoAJgAVAAwABQD//wEABAADAP//
+//9/wAA/v/9//z/+//5//f/9v/1//P/8//y//H/8v/z//T/9v/2//b/9v/1//f/9//3
//b/9v/2//f/+f/3//X/9f/1//X/9f/1//X/9P/0//T/8v/y//P/8//z//P/9P/0//T/
9P/0//T/9P/0//T/9P/z//P/9f/z//P/9f/3//j/+f/3//f/+P/4//b/9P/0//X/9v/2
//b/9v/1//X/9//3//j/9//4//r//P/9//7////9//r/+P/4//r/+v/7//v/+//7//v/
+//7//z//f/9//7//v/+//7//f/9//3///8AAAEAAgADAAMABQAFAAUABgAGAAYABgAG
AAcACAAIAAgACAAIAAkABwAHAAkACQAHAAcABwAHAAYABgAGAAUABgAHAAgACQAJAAgA
BwADAAQAAwADAAMAAwADAAIAAAAAAAAAAAABAAAA///+//3//f/7//r/+v/7//7///8A
AP7//f/8//v//P/8//z//P/8//z//f/9//3/+//7//3//f/7//v/+//5//j/+P/4//r/
+//6//3//P/7//j/9//3//j/+v/7//n/+f/5//r/+P/4//j/9v/2//b/9//3//X/9f/1
//b/9//2//f/+f/4//n/+f/5//n/+P/4//n/+v/7//v/+//5//v/+//7//n/+f/5//v/
+//5//n/+v/7//z//P/8//v/+v/5//j/+f/5//n/+f/3//f/9//3//n/+f/5//r/+v/6
//j/9v/4//n/+f/5//v/+v/5//n/+P/4//f/9v/1//X/9f/1//b/9//4//b/+P/6//j/
+P/4//n/9v/1//b/9f/1//b/9v/2//b/9v/4//j/+P/2//j/+P/3//f/9v/1//T/9P/0
//L/9P/1//b/9//4//X/9P/z//L/8v/y//T/9P/z//P/9P/0//T/9P/2//b/9//3//f/
9v/0//T/9P/1//b/+P/7//z/+f/4//n/+//8//z//P/+/wAAAQAAAAEAAwADAAIAAAD+
//7//f/7//3//P/5//b/8v/z//T/8f/x//L/8v/x//P/8//z//P/8//z//P/8//w//D/
8P/w//D/8P/x//H/7//v/+7/7v/x//L/8//0//P/8//z//D/7f/t/+3/7f/u//T///8K
ABUAIwAxAEIAVABkAG8AcgBsAF0ATgBCADEAHgAOAAcABAABAP/////+//3/+//5//f/
+P/1//X/9f/1//b/9f/1//X/9f/1//T/8//z//P/8//0//T/9P/0//P/8//z//P/8v/w
//D/8f/z//X/8//z//P/9f/1//X/9f/0//T/9P/y//L/8//z//P/9f/2//b/9v/2//b/
9v/2//T/9P/0//P/8f/z//H/8f/z//X/9v/3//X/9f/2//b/9v/0//T/9f/4//j/+P/4
//f/9//5//n/+f/3//f/+P/3//f/9//3//n/+P/4//r/+P/4//n/+f/7//v/+//7//v/
/P/9//3/AAAAAAAAAAD///////8BAAAA///+//3//v8BAAIAAwACAAIAAgACAAUABwAJ
AAoACQAIAAcABwAFAAUABwAHAAYABQAEAAMAAwAEAAUABQAFAAUABQAFAAQABAAEAAEA
AAD///////8AAAEAAQAAAP3//P/7//v//f/9//3//f////3//P/8//r//P/8//z//P/9
//7////8//z//P/8//7//v///////f/7//v//f/9//v/+//7//v/+v/6//r//f/9//v/
/f///////f/9//r/+v/7//v/+f/5//n/+v/7//z//f/8//v/+v/6//n/+v/7//z//v8A
AP7//v/////////+//3/AAAAAAEAAwAAAP///f/7//z///8AAAEAAwADAAMABQADAAEA
AQACAAIAAgABAAAAAgACAAIAAgAFAAUABQAFAAMAAwADAAMAAwADAAMABAAFAAYABQAE
AAQABQAFAAUABQAEAAMAAwADAAQABAAEAAUABQAFAAUABwAHAAcABAAEAAYABAAEAAUA
BwAFAAUABQAFAAYACAAGAAYABgAGAAQABAAEAAIABgAGAAUABQAFAAUABQAGAAYABgAH
AAcABwAHAAcABQALAAwACQAGAAQABAAEAAQABQAGAAcACAAEAAQABgAGAAcABwAIAAgA
BgAGAAgACAAKAAsADAAMAAsACgAJAAkACQAKAAwADAAOAA4AEAATABQAFAAUABYAGQAZ
ABcAFwAVABUAFAASABIAEgARAA8ADwAOAAsACAAHAAkACwAJAAcACAAIAAcACQAJAAkA
CQAJAAkACQAJAAgACAAIAAgACgAKAAsACwANAA0ADAAMAAoACgAKAAoACQAJAAcABAAF
AAMAAQABAAIABAAJABQAIwAxAEEAUgBgAHAAhQCMAIwAiwCAAGoAWwBSAEIALwAmACUA
HwAZABgAFQAXABcAFwAUABEAEQARABEAEAAPAA8ADwAPAA8ADgANAAwACwAKAAoACwAM
AA0ADQAPAA8ADwAOAAsACgAKAAsADAALAAwADQANAA0ADQANAA4ADgAOAAwADAANAA0A
DQAMAAwACwAKAAsADAANAA4ADQAMAAsACQAKAA0ADAANAAwADQANAA0ACwALAAwADAAP
AA4ADwARAA8ADgANAAwACwALAA0ADQANAAsACwAMAA0ADQANAA0ACwAKAAoADAAOAA4A
DwAPAA8ADwAPAA8ADQAOAA8ADwASABIAEgASABMAEwATABUAFQAVABUAFQAVABcAFwAX
ABgAGAAYABgAFQAVABUAFAAVABYAFwAZABkAGQAbABsAGwAbABsAGwAcABwAHAAbABgA
FwAWABUAGQAaABsAGQAWABUAFQAVABMAEwASABAAEAAQABAAEQAPAA8ADwAPABEADwAO
AA4ADgAQABAAEAANAA0ADQANAAwADAAMAAwADQAOABAAEQATABEAEQATABAADQAMAAsA
DQAMAAwADAAPAA8ADQAPAA0ADQALAAsACAAIAAkACQALAAsACwAMAAwADAAMAAoADAAM
AA0ADQALAAsACwAMAAwACgAKAAsACgALAAsACwANAAwADAANAAsACwAKAAkABwAJAAkA
CQALAAsACwANAA0ACwALAAwACgAKAAkACAAKAAoACgAKAAsACwALAAsACwALAAsACwAK
AAkACAAIAAoACgAIAAYACgALAAsACwAJAAgABwAHAAcACAAIAAgACQAJAAkACQAHAAcA
BwAEAAYACAAGAAYABwAJAAcABwAGAAUABQAGAAYABgAGAAYABQAEAAMAAAADAAQABAAF
AAcABwAHAAgACgAKAAsACwAIAAcABgADAAMABAAIAAYABgAGAAYABAAEAAQABAAEAAQA
BgAGAAQAAwADAAIABAAEAAYABgAHAAcABwAGAAgACAAIAAkACQAKAAwADAAMAAwADgAR
ABAAEAAQABIAEwATABEAEQAQAA8ADQAKAAwADAALAAkABwAGAAMAAAD//wEAAwABAP//
AAAAAP/////////////9//3//f/9//7//v/+//7//P/8//3//f///////v/+//7//v/+
//7//f/9//v//P/9//f/9f/1//j/+v8FABIAHQArADsARgBUAGgAeQCAAH4AcwBiAFIA
QwA0ABwADQAOAA8ACwAFAAIABwANAAkAAwAEAAEAAQABAAEA/v/9//3//f/9//3//P/7
//v/+//7//z//v/+//7//f/9//3//f/8//z//P/9/////v/7//r/+f/6//v//P/9//7/
/v/+//z/+v/7//v/+//7//z//P/8//7//v/+//7//v/+//7//f/7//3/+//7////AQAC
AAMAAgABAAEAAAD+//z//P/9//7//v/+//7//v///wIAAwABAP////8AAAEAAQABAAEA
AwACAAIABAAGAAYABwAHAAUABQAFAAUABwAIAAkACQAJAAgABwAGAAkACQAJAAsACwAL
AAsACwALAA0ADQANAA0ADAALAAoADQAPABEAEgAQABAAEAARABAADwAQAA8ADwAPAA8A
DwAOAA4ADgANAA8ADwAPAA8ADgAMAAoABQAFAAUABgAHAAkACQAIAAYAAgACAAIAAwAD
AAMAAwADAAMAAQAAAAAA/v8AAAAAAAD9//3//f/9////AAABAAIAAQAAAAAA//////3/
/f///////f/9//3//v/+////AAAAAP///P/9//3//f/7//v/+v/6//v/+//7//v/+//8
//7//v/+//z//f/+/wAAAQD+//3//P/8//3//P/9/////v////////8BAAAAAAABAP//
///+//3///8BAAEAAQAAAP///v///////f/9//7/AAAAAP///v/+//7//v/+////////
////AQABAAEAAQADAAMAAwAEAAMAAgD///z/AAABAAEAAQD///7//f/9////AAAAAAAA
AAD///7//f8AAAEAAgAAAAAAAgAAAAAAAAABAP7//f//////AAACAAAAAAAAAAAAAgAC
AAIAAAAAAAAAAQABAAAA/v/+//7//v///wAAAQACAP7//v8AAAAA/////wAAAAAAAAAA
AgACAAMAAwADAAIAAAAAAAAAAQACAAQABwAIAAYABgAIAAsADAAMAAwADgAPAA8ADQAN
AA0ADQAMAAoACwAMAAwACwAKAAgABAAAAP3///8BAP////8AAAAA////////////////
/////////P/8//z//P/9//7/AAABAAEAAQAAAAAA/v/+//7//v/7////AQD+//n/+f/3
//P/9v/+/wUADAAZACkANQBCAFYAaAB3AIAAggB3AGYAVABHADoALAAfABQADQAHAAcA
DAANAAkABwAFAAQAAwADAAMAAwACAAEAAQABAAEAAQAAAP//////////AAD+//7//v/9
//3//f/9//z//v/+////AQAAAP3//P/7//3//f/9//3//v/+//7//P/+////////////
AAAAAAAA/v/+//7//v8AAAAAAAD/////AQD//////v//////////////AAAAAAAA/v/+
////AAAAAAAAAAD/////AQABAAMAAQABAAIAAwADAAMAAwADAAIAAgAEAAIAAgADAAMA
AwADAAMAAwAFAAYABwAHAAgACAAIAAgACAAHAAYABwAKAAsADAANAAsADQANAA0AEAAQ
ABAAEAAPAA8ADwAOAA4ADgAOAA8AEQARABMAEwASABEAEAAPAAwADAAMAAsACQAJAAkA
CQANAA4ADwANAAoACQAJAAkACQAJAAgABgAEAAQABAAFAAUABQAFAAUABQADAAIAAgAE
AAYABgAGAAIAAQAAAP///v/+//7//v8AAAAAAQABAP///f/9////AQD///////////7/
/v/+/wEAAQD//wEA//////3//f/+//7///////3//f/9//7/AAAAAAAA/v/+//7/////
//3//f/9//7/AAD+//7////+/////////////v/+/////f/9//z/+//8////AAABAP//
/////wEAAwABAAEAAgACAAIAAQAAAAAAAAAAAAAAAQABAAEAAQADAAMAAwADAAMAAwAD
AAQABgAGAAQAAgADAAMAAgABAAEAAAD/////AAACAAMABAAFAAUABQAFAAMAAwADAAAA
AAACAAAAAAACAAUABAAFAAQAAwADAAQAAwACAAEAAAACAAIAAgAAAAAAAAD/////AAAB
AAIABAABAAAAAAD//wMABAACAAIAAgACAAAAAAAAAAAAAAAAAAIAAgD/////AAAAAAIA
AgAEAAQAAwADAAMAAgACAAIAAgADAAUABgAIAAgACAAIAAoADQAQABAAEAASABIAEQAO
AA0ADgAPAA8ADgAMAAwACwAJAAkACAAFAAIAAQADAAUAAwADAAQABAADAAMAAwADAAMA
AwADAAMAAwAEAAQABAAEAAQABAAFAAUAAwADAAIAAgADAAQABQAGAAcABwD///7////9
//v//f8AAAoAFwAkAC8AOwBJAFgAagB+AIUAhgCGAHkAZABWAE0APgAsAB8AHAAbABcA
FQASABEAEwATAA8ADAAKAAkACAAHAAgABwAHAAcABQAFAAQAAwAEAAUABgAIAAYABgAG
AAUABQAFAAUABAACAAIAAwAFAAUAAwADAAMABQAFAAUABQAGAAYABgAEAAIAAwADAAMA
AwAEAAQABAAFAAYABwAIAAoACgAKAAkABwAHAAMAAQAEAAUABQAFAAcABwAIAAgACgAI
AAgACQAIAAgACAAIAAUABQAHAAcACAAHAAgACgAIAAcABgAFAAYABgAHAAoADAAMAA0A
DQALAAsACwALAAsADAANAA0ADgAOAA4ADgANAA0ADQAPABEAEQARABEADwARABEAEQAS
ABIAEgASABQAFQAWABYAFAAUABQAFQAVABUAFwAXABkAGQAZABkAFwAWABUAEwAVABUA
FQAVABcAGAAZABcAFQATABIAEQAPAA8ADgAMAAwADAAMAA0ADwAPAA8ADwAOAAsACQAI
AAkADAANAA4ADQANAA0ADQAOAA4ADgAOAA0ADAAMAAsACwAJAAkACwALAAkACQAJAAkA
CAAIAAgACQAJAAcACQAJAAkABwAHAAYABgAHAAcABwAHAAcACAAIAAgACAAGAAYABgAH
AAcABwAHAAcACAAIAAYABgAHAAoACwALAAsACgAIAAcABwAJAAkACAAHAAcACQAJAAkA
BwAHAAcACQAHAAUABQAGAAcACAAIAAgACgAKAAoACgAJAAkACQAJAAcABwAHAAcACAAJ
AAoADAAMAAwACgAIAAgACQAJAAkABwAGAAUABQAHAAgACAAIAAkACQAJAAkACwALAAsA
CAAIAAgABAACAAQABwAGAAcABwAHAAgACgAIAAgACAAIAAYABgAGAAQABwAIAAgACQAF
AAUACwAMAAYACAAIAAgACAAGAAYABgAGAAYABgAIAAgABgAFAAUABAAFAAYACQAKAAkA
CQAJAAgACAAIAAgACQALAAwADgAOAAwADAAOABEAEgASABIAFAAVABUAEwATABMAEwAS
ABAADgAOAA0ACwAMAAwACgAIAAMABQAHAAUABQAGAAYABQAFAAUABQAFAAMAAwADAAMA
AwAEAAUABgAEAAQABQAFAAMAAwACAAIABAAEAAQABAAHAAEAAQACAP///f/7//v//v8E
AAsAEgAbACkAOQBEAFQAbAB/AIIAfgB1AGYAVgBJADoAKAAbABAADwARABEAEAANAAsA
CwAJAAgABwAHAAcABwAIAAcABwAHAAcABwAGAAUABQAFAAUABgAIAAgACAAHAAQAAwAC
AAAAAwAEAAYACQAHAAUABQAFAAMAAwADAAMABgAGAAYABAAEAAUABQAFAAMABAAEAAQA
BAAEAAQABAAEAAQABAADAAEAAwABAAEAAgADAAMAAwAFAAUABgAGAAQAAgACAAMABgAG
AAYABgADAAMABQAFAAUAAwADAAQABwAHAAcABwAFAAQABAAGAAYABgAHAAcABwAHAAcA
BwAHAAgACQAJAAgACAAIAAgACwALAAsADQAMAAsACgAJAAsADQANAA0ADAAMAAwADAAM
AA0ADgAOAA4ADgAOAA8ADwAPABEAEQARABEAEQARAA4ADgAOAA0ADQANAA0ADQAQABAA
EAANAAkABwAGAAUABgAHAAcABgAEAAQABAAFAAUABQAFAAUAAwABAAAAAAAAAAIAAgAC
AAIAAwAEAAUAAgACAAIAAgAAAAAAAQABAAMAAQABAAMAAwABAAEAAQABAAAAAAAAAAEA
AQD//wEA//////3//f/9//7/AAABAAAA///+//7/AAAAAAAA/v8AAAAAAQABAP//////
/wAAAgAAAAAAAQACAAMAAwADAAMAAgACAAMABQAFAAQAAwABAAMAAwADAAMAAwADAAUA
BAABAAAAAAADAAQABAAEAAQABAAEAAQAAwADAAMAAwADAAMAAwADAAMAAwADAAQABAAE
AAIAAAACAAMAAwADAAMAAgABAAEAAwAEAAQABAADAAMAAwADAAEAAQABAP7/AAACAAAA
AAADAAUAAwADAAIAAQABAAIAAgACAAIAAgACAAIAAgAAAAYACgAIAAYABAACAAQABAAE
AAQABAAEAAYABgAEAAMAAwACAAIAAgAEAAQAAwADAAMAAgADAAQABQAHAAUABgAIAAgA
CQAKAA0AEQAQABAAEAASABEAEQAPAA8AEQARABAADgAMAAwACwAJAAkACAAFAAIA//8B
AAMAAQABAAIAAgABAAIAAwAEAAUAAgABAAAA///+//7//v/+/wAAAAABAAEAAQABAAAA
AAAAAAAAAAAAAAEA///9//7/+//5//n/+f/4/wAACwAYACUALQA5AEoAXABsAHcAfgB+
AHkAbABYAEkAPgAwACMAGgATABEADQAQABEACwAHAAkADAAIAAcABgAFAAQAAwADAAMA
BQAFAAQAAwADAAMAAwAEAAQABAAEAAMABQAFAAUABAACAAIAAwAFAAcABQAFAAUABQAF
AAUABQAGAAYABgAEAAQABQAFAAUAAwAEAAQABAAGAAYABgAGAAYABgAGAAUABwAJAAcA
BwAHAAcABgAFAAcABwAIAAgACAAGAAYABwAIAAgACAAIAAUABQAHAAcACgAJAAoADAAM
AAsACgAJAAkACAAIAAoADAAMAA0ADQAPAA8ADwAPAA4ADgAOAA0ADAAMAAwADAAOAA8A
EAATABEAEQARABEAEQATABMAEwAUABQAFAAUABQAFQAWABYAGAAYABgAGQAXABcAGQAZ
ABcAFwAXABcAGQAaABsAGwAaABkAGAAXABYAFgAWABMAEgARABEAEQARABEAEAAOAA4A
DgAOAA8ADgANAAwACwANAAsACgAKAAoADAAMAAwADQANAA0ADQAMAAwADAAMAAoACgAL
AAsADAALAAwADwAMAAkACAAHAAgACAAJAAoACgAJAAYABwAKAAsACgALAAgACAAJAAkA
CQAJAAkACgAIAAgACAAGAAcACAAKAAsACwALAAsADAAMAAoACgALAAoACwALAAsACwAK
AAoACwAJAAkACAAHAAkACwALAAsADQANAA0ADwAOAAsACgAKAAoACgAJAAgACQAKAAsA
DAALAAsACwALAAsACwALAAsACgAJAAgACAAKAAoACAAGAAoACwALAAsACQAIAAcABwAJ
AAoACgAKAAkACQAJAAkACQAJAAkABgAKAAwACgAKAAkACwAJAAkACAAHAAcACAAGAAYA
BgAGAAkACgALAAoACgAKAAkACQAJAAkACQAKAAoACgAKAAoACgAIAAgACAAIAAYABgAI
AAgACAAJAAsADAAKAAoADAAMAAsACwALAAoACgAKAAoACwANAA4AEAAQABAAEAASABUA
FAAUABQAFgAXABcAFQAVABUAFQAUABIAEgASABEADwAPAA4ACwAIAAUABwAJAAcABwAI
AAgABwAHAAcABwAHAAUABQAFAAUABAAEAAQABAAGAAYABwAHAAUABQAEAAQAAgACAAIA
AgABAAMABwACAP//AQD///v//v8GABMAHgApADUARQBSAGAAdACDAIgAhgB7AGYAWABP
AEIALAAhACAAGwAVABMAEAANAA0ADQALAAYABwAHAAcABwAIAAcABwAHAAYABQADAAEA
AQABAAEAAgADAAQABQAFAAMAAwADAAIAAAAAAAEAAwADAAEAAQABAAEAAQABAAEABAAE
AAQAAgAAAAEAAQABAAMABAAEAAQABgAGAAYABgAFAAQAAwABAAIABQAEAAUABAAFAAUA
BQADAAMABAAEAAYABAAEAAUACAAIAAgACAAFAAUABwAHAAcABQAFAAYABwAHAAcABwAH
AAYABgAIAAgACAAJAAkACwALAAsACwAJAAoACwALAAwADAAMAAwADwAPAA8AEQAPAA8A
DwAPAA8AEQARABEAFAAUABQAFAAUABUAFgAWABQAFAAUABUAEwATABUAFQATABMAEwAT
ABQAFAAUABMAEQARABEAEQAQABAAEAANAA8ADwAQABEAEAAPAA0ACgAIAAgACAAJAAkA
CQAJAAkACQAHAAYABgAEAAYABgAGAAUABQAFAAUAAwACAAEAAAADAAQABgAHAAUAAwAD
AAUAAwABAAEAAQADAAIAAgACAAIAAQD+////AgADAAIAAwAAAAAAAQABAAMAAwADAAQA
AgACAAIAAAD///7//v/9/////////wAAAgAAAAAAAQD//////v/9/////v/+////AAAB
AAEAAQAAAAEAAAD//wEAAQABAAMAAgD///7//v///wAAAAAAAP7//v/+//7/AQABAAEA
AQABAAEAAQABAAMAAwADAAQAAwACAP///P8AAAEAAQABAP///v/9//3//v8AAAEAAgAB
AAEAAQABAP////////z/AAACAAAAAAABAAMAAQABAAAA/////wAAAAAAAAAAAAACAAIA
AgAAAAEAAAD+//3/AwADAAIAAAAAAAAAAAAAAAAAAAAAAP7//v8AAAAAAQABAAIAAgAC
AAIABAAEAAUABQAFAAQABgAGAAYABwAGAAYABwAGAAQABAAGAAkADAAMAAwADgAPAA8A
DQANAA0ADQAMAAoACgAKAAkABwAJAAgABQACAAEAAwAFAAMAAAAAAP///f//////////
/////////////P/8//z//P/+//7////////////+//7//v/+//7//v8BAP///f/8//v/
9//1//f//P8AAA0AHAAlADEAPQBKAFwAcgB/AH4AeABrAFoATABBADQAIgARAAwACwAL
AA0ADgAJAAcABQADAAYABQAFAAUABQACAAEAAQABAAEAAQAAAP//AQABAAEAAgAAAAAA
AAD///3//f/9//z//P/8//3///////3//f/9//7///8AAAEAAQAAAP///P/9////AAAB
AAEAAgACAAIAAAAAAAAAAAAAAAAAAAD/////AQD/////AAABAAEAAQABAAEAAgACAAQA
AgACAAMAAwACAAEAAAAAAAEABAAFAAMAAQABAAIAAwADAAMAAwADAAIAAgAEAAYABgAH
AAcABgAFAAQAAwADAAQABQAFAAgACAAIAAgACwALAAsADQAPAA8ADwAPAAwADQAMAAsA
DAAMAAwADAAKAAsADAAMAA4AEAASABUAEwARABEADwAPAA8ADwAPABAAEAAQAA8AEQAR
ABEAEQARABAADwALAAoACQAJAAkACwALAAoACAAGAAYABgAHAAcABwAHAAcABwAFAAQA
BAACAAQABAAEAAQABQAGAAcABAAEAAQABAAEAAQABQAFAAUAAwADAAUABQADAAMAAwAF
AAQABAAEAAUABQADAAUAAwADAAEAAQAAAAAAAQABAAEAAQABAAIAAgACAAIAAAAAAAAA
AQABAAMAAwADAAQAAgAAAAAAAQADAAUABgAHAAUABAAEAAUABAADAAEA/////wEAAQAB
AAIAAwAEAAcABwAFAAUABgAFAAQAAgAAAAAAAAAAAAAABAAFAAYABwAGAAUABAADAAMA
AwADAAQABAAEAAIAAAAEAAUABQAFAAUABAADAAMAAQACAAIAAgADAAMAAwADAAEAAQAB
AP7/AQAEAAMABAAFAAcABQAFAAIAAQABAAIAAgACAAIAAgADAAQABQAEAAIAAgAEAAIA
AgACAAIABAAEAAQABAACAAIABAAEAAUABQAGAAYABgAGAAgACAAHAAcABwAGAAgACAAI
AAkABwAIAAoACgAMAAwADgARABMAFAAVABgAFwAXABUAFQATABMAEgAQABIAEgARAA8A
DQAMAAkABgAFAAcACQAHAAcACAAIAAcABQAFAAUABQADAAMAAwADAAUABgAHAAgACAAI
AAkACQAHAAcABgAGAAcACAAJAAoAAwADAAcABgABAPv//f///wIACgATACAAKwA3AEcA
VABgAHQAgwCIAIYAfwBuAFoATQBAADAAJQAeABUAEQARABIAEwAVABMAEQAOAAsACwAL
AAsADAALAAsACwALAAsACgAJAAcABwAHAAgACAAIAAgABwAHAAcABwAGAAgACAAJAAsA
CQAHAAcABwAJAAkACQAJAAoACgAKAAgACgALAAsACwALAAwADAAMAAsACgAJAAgACAAI
AAgABwAKAA0ADAANAA0ADQAMAAsADQANAA4ADgAQAA4ADgAPABAAEAAQABAAEQARABMA
EwAQAA0ADAAMAA4ADwAQABEAEwASABIAFAASABIAEwATABIAEQAQAA8AEAASABQAFQAY
ABgAGAAYABgAFwAWABcAFwAXABcAFwAZABsAGwAbAB4AHgAeAB4AIAAhACIAIgAgACAA
HAAbAA==
         </WaveFormData>
      </LeadData>
      <LeadData>
         <LeadByteCountTotal>10000</LeadByteCountTotal>
         <LeadTimeOffset>0</LeadTimeOffset>
         <LeadSampleCountTotal>5000</LeadSampleCountTotal>
         <LeadAmplitudeUnitsPerBit>4.88</LeadAmplitudeUnitsPerBit>
         <LeadAmplitudeUnits>��V</LeadAmplitudeUnits>
         <LeadHighLimit>2147483647</LeadHighLimit>
         <LeadLowLimit>268435456</LeadLowLimit>
         <LeadID>II</LeadID>
         <LeadOffsetFirstSample>0</LeadOffsetFirstSample>
         <FirstSampleBaseline>0</FirstSampleBaseline>
         <LeadSampleSize>2</LeadSampleSize>
         <LeadOff>FALSE</LeadOff>
         <BaselineSway>FALSE</BaselineSway>
         <ExcessiveACNoise>FALSE</ExcessiveACNoise>
         <MuscleNoise>FALSE</MuscleNoise>
         <LeadDataCRC32>812629479</LeadDataCRC32>
         <WaveFormData>
DgAOAA4ADgAMAAwADAAMAAoACgAKAAoACgAKAAoACgAIAAgACAAIAAgACAAIAAgABwAG
AAUABAAGAAYABgAGAAQABAAEAAQABgAGAAYABgAEAAQABAAEAAQABAAEAAQABAAEAAQA
BAAEAAQABAAEAAYABgAGAAYABgAGAAYABgAGAAYABgAGAAgACAAIAAgACAAIAAgACAAK
AAoACgAKAAoACgAKAAoADAAMAAwADAAMAAwADAAMAA4ADgAOAA4ADAAMAAwADAAKAAoA
CgAKAAoACgAKAAoACwAMAA0ADgANAAwACwAKAAoACgAKAAoADAAMAAwADAAKAAoACgAK
AAwADAAMAAwACgAKAAoACgAIAAgACAAIAAoACgAKAAoACQAIAAcABgAIAAgACAAIAAYA
BgAGAAYABgAGAAYABgAGAAYABgAGAAgACAAIAAgABgAGAAYABgAGAAYABgAGAAgACAAI
AAgABwAGAAUABAAGAAYABgAHAAcABwAGAAYABgAGAAYABgAGAAcABwAHAAcABwAKAAwA
DAAOAA4ADgAQABEAEQAQAA0ADQANAAwADgARABUAFgAUABUAFQATABQAEgAQAA8ADQAL
AAoACgAJAAgABgAGAAYABgAFAAUABwAHAAYABQABAAEAAQABAAMAAwADAAMAAQABAAMA
AQD+//7//v////7///////7//v/+//3//f8AAAAAAAAAAAQAAgAAAAIAAgACAAcADgAS
AB0AJQAoADYASQBVAGAAbgB9AJAAngCdAIUAXQA2ABYA/P/q/+T/5f/p/+7/8//7////
/f/9/wEAAAAAAP///v/+//7//f/8//z//P/8//z//v/+//7//v8AAAEAAQABAAMAAwAD
AAMAAwAEAAQABAACAAEAAQABAAEAAgACAAIAAAAAAAEAAQD+//7//v/+/wAAAAAAAAEA
AQABAAEAAQD//////////wEAAQABAAIABAAEAAYABgAFAAQABAAFAAMAAwADAAMAAQAB
AAEAAQABAAEAAQACAAQABAAEAAQABwAHAAcABgAGAAYABgAHAAcABgAFAAUABgAGAAYA
BgAGAAYABwAHAAgACQALAAwACQAIAAgABwAJAAoACgAKAA0ADQANAA4ADAAMAAwADAAM
AAwADAAOAA4ADQANAA0ACwAKAAoACgAJAAkACgAKAAsADAANAA0ADQAMAAwADAALAAsA
CgAJAAoACQAIAAgACgAKAAoACAAIAAgACAAHAAcACAAIAAgACAAHAAYABgAGAAYABgAG
AAYABwAHAAUABAAEAAQAAwADAAMABAAEAAIAAgADAAMAAwADAAEAAQABAAAAAAAAAAEA
AgADAAUAAwACAP///f8AAAIABQAGAAQAAwADAAQAAQAAAP///v8BAAEAAQABAAAAAAAB
AAMABAAEAAQAAwADAAMAAwAEAAIAAgACAAIAAwAEAAQABQAFAAYABgAIAAYABAAEAAUA
BgAGAAQABAAEAAQAAwADAAEAAQABAAEAAwAEAAUABQADAAMAAwADAAEAAAAAAAAAAgAB
AAEAAQAEAAQAAwADAAMAAwADAAMAAQABAAEAAQAAAP///f/8//3///8AAAEAAQABAAEA
AQD//////f/9/wAAAAAAAAEAAwADAAIAAAAAAAEABAACAAIAAgABAAEAAQAAAP7//f/7
//r//v///wAAAQACAAIAAQAAAP7//v/+//7//v/+//7//////////////wIABAAGAAgA
CAAIAAgACQAJAAgABwAHAAcABgAGAAkADQANAAwADAALAAwADAALAAoACQAJAAcABgAG
AAUABAACAAEAAAD///3//f/9//3//P/7//n/+f/5//v/+//7//v//f/7//v//f/7//r/
+v/6//v//P/9//3/+v/6//r/+f/6//z//f/+//z/+v/8//7//v8CAAYACQAQABgAHwAl
ADAAPgBJAFUAZgB2AIcAmACgAJEAbQBFACAABADy/+r/6P/p/+3/8v/3//v//f/9////
/f/8//z/+//6//z//v///wAAAAAAAAAAAAAAAAAAAAAAAAAAAQABAAEA////////////
/wAAAAAAAAAA////////AAACAAMABAADAAIAAgABAAAAAAAAAAAAAQACAAMABQAFAAUA
BQAFAAUABQAFAAUAAwADAAMABAAGAAYACAAIAAcABgAGAAcABgAFAAQAAwAGAAcACAAJ
AAcABwAHAAgABgAGAAYABgAHAAcABwAGAAgACAAIAAkACAAIAAgACQAMAAwADAAMAAwA
DAANAA0ACwALAAwADAAMAAwADQANAA0ADgAOAA4AEQARABEAEgAQABAAEAAQABAAEAAQ
ABIAEgARABEAEQARABAAEAAQAA0ADQAOAA4ADgAOAA4ADQANAAwADAAMAA0ADwAQABEA
DwANAAsACgAMAAwADAAKAAoACgAKAAkACQAKAAoACgAKAAkACAAIAAYABgAGAAYABwAJ
AAoACQAKAAoACgAJAAcABwAIAAgACAAIAAkACQAHAAcABQAFAAUABAAEAAQABgAGAAYA
BwAIAAgABgAFAAUABgAIAAgABQAFAAYACAAHAAgACQAKAAgABwAGAAUABgAGAAcACQAK
AAoACgAJAAkACQAJAAoADAAMAAwADAALAAoACAAHAAkACgAKAAwADgAMAAwADQAMAAwA
CgAKAAoACgAJAAkACQAJAAkACQAJAAoACwALAAkACQAJAAkACQAIAAgACAAKAAkACQAJ
AAoACgAJAAkACQAJAAkACQAHAAcABwAHAAkACQAIAAgACAAJAAkACQAJAAkACQAJAAkA
CQAHAAcACAAIAAgACQALAAsACgAIAAUABQAHAAQABgAGAAUABQAIAAgABwAHAAcACAAI
AAgABwAHAAcABwAHAAgABwAGAAQABAAEAAQABgAHAAgACAAHAAYABQAEAAQABAAFAAUA
BwAHAAcACgAMAA4AEAAQABIAEgATABMAEgARABEAEQAQABAAEwAXABYAFgAXABcAFwAW
ABQAEgAPAA8ADQAMAA4ADQAMAAoACgAKAAoACQAHAAcABwAGAAcABQAFAAUABQAFAAUA
BQAFAAMAAwAFAAUABAAEAAQAAwAEAAUABQAEAAQABAADAAMABAAEAAQAAgACAAIAAAAE
AAgACgAPABIAFgAdACcAMAA4AEcAVwBiAHIAhQCUAJ4AqQCbAHMASAAkAAQA8P/q/+//
8//0//n///8DAAMABQAHAAQABAADAAIABQAGAAYABgAGAAYABgAGAAQABAAEAAQABQAH
AAgACQAHAAcABwAHAAUABgAGAAYACAAHAAcABwAHAAgACAAIAAgACAAJAAkACAAIAAgA
CAAGAAYABgAHAAkACQAJAAkACQAJAAkACQAJAAkACQAKAAgACAAKAAoACwAKAAoACwAL
AAsACwALAAkACQAJAAkACwALAAsADAAKAAoACgAKAA0ADQANAAwACgAKAAoACwAOAA4A
DgAPAA4ADgAOAA4ADgAOAA8ADwARABEAEgASABIAEgATABMAEwAUABQAFAAXABcAFwAY
ABYAFgAWABYAFAAUABQAFgAWABUAFQAVABUAFAAUABQAEwATABQAFAAUABQAFAATABEA
EAAQABAAEgATABMAEwAQAA8ADgAOABAAEAAQAA4ADAAMAAwACwAMAA4ADwAQAA4ADQAM
AAwADAAMAAwADAAKAAsACwAJAAgACAAIAAcACgALAA0ADgANAAwADAALAAsACwAJAAkA
CQAIAAgACAAKAAoACgALAAoACgAIAAcABQAGAAgACAAJAAkACgAMAAoACgAKAAoACwAL
AAsACwAKAAoACwANAA4ADgAOAA0ADQANAA0ADgAOAA4ADgAOAAwADAALAAsADQAOAA4A
EAAQAA4ADgAPABAAEAAOAA4ADAAMAAsACwALAAsACwALAAoACgAKAAkACQAJAAkACQAH
AAYABgAGAAgABwAHAAcACAAIAAcABwAFAAUABQAFAAUABQAFAAUABgAHAAcACAAHAAcA
BgAFAAUABQAFAAUABQAFAAMAAwAEAAQABAAFAAUABQAEAAIAAAABAAQAAgADAAQABAAF
AAQABAADAAMABQAGAAYABgADAAMAAwADAAMABAAGAAYABgAGAAYABgAFAAQAAgAEAAQA
BAAEAAIAAgADAAMAAwADAAMABgAKAAwADgAOAA4ADgAPAA8AEAAPAA8ADwAMAAwADwAT
ABIAEgATABMAEwASABAADgALAAsACQAIAAoACQAIAAYABQAEAAMAAQADAAMAAwACAAEA
/////////f/9//3//f/7//n/+f/7//n/+P/4//j/+f/6//v/+//8//z//P/7//n/+v/6
//r/9v/4//j//P/8//z/AAAHAAgACgAVAB0AIgAyAEMATQBYAGoAewCMAJYAjwBzAE8A
KgAKAPD/4v/e/+X/6f/o/+v/8//3//f/9//3//b/9v/1//T/9//4//j/+P/2//b/9v/2
//j/+P/4//j/+P/5//n/+f/5//n/+f/5//f/+P/4//j/9v/1//X/9f/3//j/+P/4//j/
+P/5//n/+f/6//v//P/6//r/+v/7//v/+//7//v/+f/5//n/+f/5//n/+f/6//r/+v/8
//z/+f/4//j/+f/3//f/9//3//n/+f/5//n/+f/5//n/+v/6//r/+v/6//3//f/9//z/
/P/8//z//f/9//z/+//7//7//v/+//7/AAAAAAEAAQAAAP/////+/wEAAgAEAAUAAwAE
AAQABAADAAMAAwAEAAQABAAEAAQABQAGAAcACgAHAAUABAADAAUABAAEAAQAAwADAAQA
BAAGAAYABgAFAAMAAgACAAIAAAABAAEAAQACAAEAAAAAAAAAAAAAAP7//P/8//z/+//9
//7//v/+//z/+//6//r//P/8//z//P/7//v/+v/3//j/+v/8//3/+v/5//n/+P/4//j/
+f/5//v/+//5//n/+f/4//j/+P/4//j/+P/5//j/+P/2//X/9f/2//j/+P/5//n/+v/8
//j/+P/4//j/+//7//v/+//4//j/+f/7//7//v/+//3/////////AAAAAAAAAAAAAP7/
/v/9//3///8AAAAAAgAAAP7//v///wIAAgAAAAAAAAAAAP/////9//3//f/9//v//P/9
//3//v///wAAAQD///7//v/+//7//f/9//3//v/+//3//f/7//v/+//7//v/+//7//v/
+//7//r/+v/7//3//v////7//f/8//v/+//7//n/+f/7//z//f////3//f/8//r/+v/7
//7//P/8//7//f/9/wAA/v/8//r/+P/7//v/+//6//r/+v/6//r/+v/6//v/+//7//v/
+//+/wAAAgAEAAQABgAGAAcABwAIAAcABwAHAAQABAAHAAsACgAKAAsACwAJAAgABgAE
AAQABQAEAAQABAADAAIAAAD+//7//v/9//3//f/9//z/+f/3//f/9//3//f/9//3//n/
9//3//n/9f/0//T/9P/3//j/+f/5//j/+P/4//f/9f/2//b/9v/0//L/9v/2//L/9P/8
/wEABAAMABcAGQAaACgAOwBLAFgAaAB7AIwAlgCXAIMAXwA2ABIA+P/m/9z/2//h/+b/
7f/x//P/9f/z//P/9P/2//f/+P/4//j/9//2//j/+P/4//j/+P/4//j/+P/2//f/9//3
//f/9//3//f/+f/6//r/+v/4//f/9//3//X/9v/2//b/9//4//r/+//6//r/+v/6//r/
+v/6//v/+//7//v/+//9//3//f/9/////////wAA/v/+/wAAAAD9//z//P/9//3//f/9
//3//f/9//3//f////////8AAP7//v/+//7//////////v/+//7//v///wAAAAAAAAEA
AgACAAIAAgAEAAQABQAFAAUABQAGAAYABQAEAAQAAwAEAAYABwAIAAcABwAHAAgACgAK
AAoACgAJAAgABwAIAAoACQAJAAkACwAKAAoACgAHAAcACAAIAAgACAAIAAcACQAIAAgA
CAAKAAsACwALAAgABwAGAAYABgAGAAYABAAGAAYABgAFAAQABAADAAIAAgABAAAAAAAC
AAIAAgACAAEAAQAAAP3//v/+//7//f//////AAAAAP7//v//////AQABAP/////9//z/
/P/8//3//v///wEAAAAAAP7//f/9//7/AAAAAP////8AAAIAAAAAAAAAAAADAAMAAwAD
AAAAAAABAAMABAAEAAQAAwAFAAUABQAGAAYABgAGAAYABAAEAAMAAwAFAAYABgAIAAgA
BgAGAAcACAAIAAYABgAGAAYABQAFAAcABwAHAAcABgAGAAYABQAEAAUABgAHAAcABgAG
AAYABgAFAAUABQAEAAQAAwADAAEAAQABAAEAAgADAAQABQAHAAcABgAGAAYABwAHAAcA
BgAFAAQAAwAEAAUABAAFAAUABAADAAMAAwADAAIAAAAAAAEABAACAAIAAgABAAEABAAE
AAMAAwABAAIAAgACAAUAAgACAAIAAgACAAEAAQABAAAAAgACAAIAAgABAAAAAAD//wAA
AQACAAYACAAKAAwADAAKAAoACwALAAoACQAJAAkACAAIAAsADwAQABAAEQARAA0ADAAK
AAgACQAJAAcABgAGAAUABAACAAAAAAAAAP//AQABAAEAAAABAP////////3//f/9//3/
/f/7//v//f/8//z//f/+////AAABAAEA/v/+//7//f///wAAAAAAAAAAAgAAAAAAAgAG
AAoADwAUACAAKwAtADQAQgBTAGEAcACAAI8AngCiAJMAbQBBAB4AAgDq/+T/6P/v//H/
9P/3//n//f////3//f///wAAAAAAAP//AAAAAAAAAAAAAAAAAAACAAIAAgACAAIAAwAD
AAMAAwADAAMAAwACAAIAAQAAAAIAAQABAAEAAwAEAAQABAAEAAQABQAFAAMAAgABAAAA
AAAAAAAAAQAEAAUABgAHAAUABQAFAAUAAgABAAAAAAABAAIABQAGAAUABAAEAAUABQAF
AAUABQAHAAcABwAHAAUABQAFAAYABgAGAAYABgAFAAUABQAEAAUABgAHAAkACQAIAAcA
BwAKAAoACgAKAAgACAAJAAkACwALAAwADAAKAAoACwALAA0ADgAOAA4ADQANAA0ADgAM
AAwADAAMAA0ADgAPABIAEAAPAA8ADwAPAA4ADgAOAA8ADwAQABAADgAOAA4ADQAOAA4A
DwAQABAAEQARABEADgANAAwADAAMAAwADAAKAAwADAAMAAsACQAKAAoACgAIAAcABgAG
AAcACAAJAAoACgALAAsACQAGAAYABgAFAAMAAwAEAAQABgAGAAcABwAJAAkABwAHAAcA
BgAGAAYABAAEAAQABQAIAAgABgAFAAQABAAFAAQAAwADAAQABgAGAAYABgAGAAYABQAE
AAMABAAEAAUABwAIAAgACAAHAAkACQAJAAoACQAIAAcABgAHAAgACAAJAAcACAAIAAoA
CgAIAAgACQAIAAgABgAGAAgACAAHAAcACAAJAAoACwAJAAoACwALAAcABwAHAAcACQAI
AAgACAAGAAUABQAFAAgACAAHAAcABQAFAAUABQAFAAUABQAFAAMAAwACAAIABAAFAAUA
BQADAAMAAwADAAQABQAEAAUABAAEAAQABQADAAMAAgAAAAIAAwAGAAQABgAGAAUABQAC
AAIAAwADAAQABgAGAAYABgAFAAUABQAEAAIAAgACAAIABAAEAAUABQADAAMAAwAGAAgA
CgAMAAwADAAMAA0ADQAOAA0ADQANAAwADAAPABMAFAAUABUAFQATABIAEAAOAAsACwAJ
AAgACAAHAAYABAAFAAYABwAHAAcABwAHAAYAAgD///7//f/+////AAABAAEA/////wEA
///+//7//v///wAAAQABAP7//v/+//3/+//8//z//P8EAP7//v8AAAAAAAAEAAkADgAS
ABkAHQAgAC4APwBLAFoAbgB/AIwAmACZAIUAYQA8AB4ABADy/+r/5//r//D/8//5//3/
+//7//n/+f/6//r/+v/8//7///8AAP7//v/+//7//v/+//7//v8AAAEAAQABAAAA///+
//3//v8AAAEAAgAAAP//////////AAAAAAAAAgACAAMAAwACAAIAAgACAAEAAAD/////
/////////////////////////////wAAAgACAAQABAABAAAAAAABAAEAAQABAAEAAwAD
AAMAAwADAAMAAwAEAAMAAgABAAAAAQABAAEAAAACAAIAAgADAAQABAAEAAUACAAIAAgA
CAAHAAYABgAFAAUABQAGAAYACAAIAAkACQAHAAgACAAIAAkACQAJAAoACAAIAAgACAAK
AAoACgAMAAwACwALAAsACwAKAAoACgAJAAkACgAKAAkACAAHAAUABQAEAAQABAAFAAcA
CAAJAAUAAwABAAAAAQACAAMAAgACAAIAAgABAAMABAAEAAQAAwABAP///v8AAAAAAAAA
AAIAAwADAAEA/v/+//7//f/9//3//v/+//z//P/9//3//f/9//v/+//7//r/+v/6//z/
/P/8//3//f/8//n/9//5//r//P/8//v/+//8//7//P/8//z//P/9//3//f/9//7//v//
/wEAAAAAAAAA//8BAAEAAQACAAIAAgACAAIABAAEAAMAAwABAAIAAgAEAAYABAAEAAUA
BQAEAAEAAAABAAIAAgADAAUABQAFAAUABAAEAAQAAwADAAMAAwADAAEAAAAAAAAAAAD/
//////8CAAIAAQABAP//////////AQABAAEAAQD//////v/+/wAAAQABAAEAAAD///7/
/f/9//3/+//7//7//v/+////AQABAAAA/v/8//3/AAD+/wAAAAD///7//f/8//7///8A
AAAA/v/+//7//v/+//7//////////////wIAAQACAAMAAgAFAAYACAAJAAYABQAFAAUA
BAAEAAcACwAOAA4ADwAPAAwACgAHAAQABQAFAAMAAgAAAP///v/8//7//v/+//3//f/9
//3//P/5//f/9//3//n/+f/5//n/+//5//n/+//3//b/9v/2//n/+v/7//v/+P/4//j/
9//5//r/+v/6//r/+P/2//j/9v/2//z/AwAIAAoAFQAhACgAMgBBAFEAXgBqAHsAjgCc
AJsAgQBXAC4ADAD0/+T/4P/l/+X/4v/r//H/8//1//n/+f/2//b/9f/0//f/+P/4//j/
9v/2//b/9v/4//j/+P/4//b/9//3//f/9//3//f/9//3//j/+P/4//r/+f/5//n/+f/6
//r/+v/4//j/+f/5//j/+P/4//j/9v/2//b/9//5//n/+f/5//n/+f/5//n/+//7//v/
/P/7//r/+//6//v/+v/6//v//f/9//3//f/7//v/+//7//v/+//7//z//v/+//7//v/9
//3//f/8//z//P/8//3/AAAAAAAAAQACAAIAAgACAAAAAAABAAEA/////wAAAAABAAIA
BAAFAAMABAAEAAQABwAHAAcACAAHAAYABQAEAAUABgAHAAoACgAJAAkACQAHAAYABgAG
AAYABwAJAAoACgAKAAoACQAJAAgACAAIAAgACQAJAAkABgAFAAQABAAEAAQABAACAAIA
AgACAAEA//8AAAAAAAACAAEAAAAAAP7//v/+//7/AAABAAEA//8AAAAAAAD///3//f/+
//7//v/+/////////////f/9//3//P/8//z/+v/6//r/+//9//7//f/9//3//v8AAAAA
/////wAAAgD+//7//v/+/wEAAQABAAEAAAAAAAEAAwACAAIAAgABAAEAAQABAAIAAAAA
AAAAAAAAAAAA/////wAAAgADAAYABgAEAAQABQAEAAQAAgACAAIAAgABAAEAAwADAAMA
AwABAAIAAwADAAEAAQABAAEA///+//7//v8AAP///////wAAAAD///////////////8B
AAEAAQABAAEAAQAAAAAA/v////////8BAAEAAQABAAEAAQD//////v/+//7/////////
/v/8//3///8DAAIAAQAAAP7//f/+//7//////wAA/v/+//7//v/+//3//P/6//z//P/8
//z//v/+///////+//3//P/+/wIABAAGAAYABgAGAAcABwAGAAUABQAFAAQABAAHAAsA
DAAMAA0ADQALAAoACAAGAAMAAwABAAAAAQABAAEAAAD+//7//v/9//3//f/9//z//f/7
//v/+//7//v/+//7//v/+f/5//v/+f/4//j/+P/5//r/+//7//j/+P/4//f/9f/2//b/
9v/4//r/+v/6//r//v8CAAcADAAWAB8AIwAsADwASQBVAGYAcgCDAJYAoACXAHUASQAm
AAgA7v/g/+D/6f/r/+z/8f/1//f/+f/7//v/+f/6//r/+v/9//7//v/+//z//P/8//z/
/P/8//z//P/+//////////3//f/9//3///8AAAAAAAAAAP////////3//v/+//7///8A
AAIAAwACAAIAAgACAAQABAAEAAUAAwADAAMAAwAFAAUABQAFAAUABQAFAAYABQAEAAUA
BAADAAIAAgADAAMAAwADAAMABAAFAAYABwAFAAUABQAGAAYABgAGAAYABwAHAAcABgAG
AAYABgAHAAoACgAKAAsADgAOAA4ADgAOAA4ADwAPAAwACwALAAoACwAMAA4ADwAPABAA
EAAQABEAEQARABIAEgASABIAEgAUABQAFAAWABQAEwATABMAFQAUABQAFAARABEAEgAS
ABIAEgASABEAEQAQABAAEAAOAA8ADwAPABEAEQARABIAEQAQAA8ADAAOAA4ADgANAA0A
DgAOAA4ADAALAAoACgAKAAoACgAKAAwADQANAAsABwAGAAUAAwAGAAcACQAKAAgACAAJ
AAkACQAJAAcABwAJAAgACAAIAAYABgAGAAcACgAKAAgABwAFAAYACAAIAAkACQAKAAwA
CgAKAAoACgAKAAkACAAHAAcACAAKAA0AEAAQABAADwANAA0ADQAOAAwADAAMAAwADQAO
AA4ADwAPABAAEAASABAADgAOAA8ADwAOAAsACgANAA4ADgAPAA4ADQAMAAsACwAMAA0A
DQALAAsACwALAAwADAANAA4ADQALAAoACQAKAAoACQAJAAkACQAJAAkADAANAA4ADwAO
AA0ACwAKAAgACQAJAAkACQAJAAkACQALAAsACQAJAAwADAAMAA0ADAALAAkABgAGAAcA
CgAIAAgACAAHAAcACAAKAAgACAAIAAgACAAJAAkACQAIAAYABgAGAAYACAAIAAkACQAL
AAsACwAOAA4AEAASABIAEgASABMAEwASABEAEQARAA4ADgARABUAFwAYABoAGwAZABgA
FgAUABEAEQAPAA4ADgANAAwACgALAAwADQANAAsACwALAAoABwAFAAUABQAFAAUABQAF
AAUAAwADAAUAAwACAAIAAgABAAIAAwADAAIAAgACAAEAAwAEAAQABAAIAAgABAACAAIA
BAAKABEAFgAeACUAKQA0AEYAUQBXAGoAfACNAJwAogCVAHkAUwAuABIA+P/q/+z/7//z
//j//f8BAAMAAQD//wEAAwAEAAQABAADAAQABAAEAAQABAAEAAQAAgACAAIAAgACAAMA
AwADAAMAAwADAAMAAwAEAAQABAACAAEAAQABAAIABAAFAAYABQAEAAQAAwAEAAQABAAE
AAYABgAGAAcABgAFAAQAAwAFAAUABQAFAAUABQAFAAYABgAGAAgACAAHAAYABgAHAAcA
BwAHAAcABQAFAAUABQAHAAcABwAIAAgACAAIAAgACQAJAAkACAAIAAgACAAJAAoACgAK
AAsADAAMAAwADAAOAA4ADwAPAA8ADwAQABAAEAAQABEAEQAPABAAEAAQABEAEQARABIA
EgASABIAEgARABAADwAQABEAEQASABMAEQAQABAAEAAPAA8AEAAQABAAEAAQAA8ADwAO
AA4ADgAMAA0ADQANAA4ADQAMAAwADAAMAAwACgAKAAoACgAJAAkACgAKAAoACAAHAAYA
BgAGAAYABgAGAAgACQAJAAcACAAIAAgABwAFAAUABgAGAAQABAAFAAUABQAFAAMAAwAD
AAIAAgACAAMABAAFAAcABgAGAAQAAwADAAQABgAGAAUABQAGAAgABgAGAAYABgAHAAcA
BwAHAAgACAAJAAsACwAKAAkABwAIAAkACgAMAAwADAAMAAwADAAMAAsACwAJAAoACgAM
AAwACgAKAAsADgAOAAwADAAKAAoACQAJAAsACwALAAsADAAOABAAEQAOAA0ADAALAA0A
DAAMAAwADAALAAsACwAMAAwACwALAAsACwALAAsACQAJAAkACQALAAsACgAKAAgACQAJ
AAkACwALAAsACwALAAsACQAJAAoACgAKAAsACQAJAAgABgAHAAkADQAMAAoACgAKAAoA
CgAKAAoACwALAAsACgAKAAoACgAKAAgACAAJAAkACQAJAAkADAAQABIAFAAUABIAEgAT
ABMAEAAPAA8ADwAQABAAEwAXABkAGgAcAB0AGgAYABUAEgASABMAEgASABAADwAOAAwA
CgAKAAoACQAJAAkACQAIAAkABwAHAAcABQAFAAUABQAFAAMAAwAFAAQABAAFAAYABgAG
AAYABQAEAAQABAADAAUABgAGAAYAAgAEAAYABgACAAYADAARABQAHAAlAC0ANgBCAFEA
XwBsAHwAjQCeAKgAnwCBAFkAMAAQAPr/8P/s//H/8f/w//f///8BAAEAAwABAP//AAAA
AAAAAwAEAAQABAAEAAQABAAEAAMAAgABAAAAAgADAAMAAwADAAMAAwADAAUABgAGAAYA
BgAFAAUABQAFAAYABgAGAAQABAAFAAUABAAEAAQABAAGAAYABgAHAAUABQAFAAUABwAH
AAcABwAHAAcABwAIAAYABgAIAAgACQAIAAgACQAJAAkACQAJAAkACQAJAAkACQAJAAkA
CgAIAAgACAAIAAoACwAMAAwADAAMAAwADQAOAA4ADgAPAA0ADAALAAoADQAOABAAEQAR
ABEAEgASABIAEgATABMAEwAUABQAFAAUABMAEgASABUAFgAXABgAGAAYABgAGgAWABUA
FwAXAA==
         </WaveFormData>
      </LeadData>
      <LeadData>
         <LeadByteCountTotal>10000</LeadByteCountTotal>
         <LeadTimeOffset>0</LeadTimeOffset>
         <LeadSampleCountTotal>5000</LeadSampleCountTotal>
         <LeadAmplitudeUnitsPerBit>4.88</LeadAmplitudeUnitsPerBit>
         <LeadAmplitudeUnits>��V</LeadAmplitudeUnits>
         <LeadHighLimit>2147483647</LeadHighLimit>
         <LeadLowLimit>268435456</LeadLowLimit>
         <LeadID>V1</LeadID>
         <LeadOffsetFirstSample>0</LeadOffsetFirstSample>
         <FirstSampleBaseline>0</FirstSampleBaseline>
         <LeadSampleSize>2</LeadSampleSize>
         <LeadOff>FALSE</LeadOff>
         <BaselineSway>FALSE</BaselineSway>
         <ExcessiveACNoise>FALSE</ExcessiveACNoise>
         <MuscleNoise>FALSE</MuscleNoise>
         <LeadDataCRC32>2926641477</LeadDataCRC32>
         <WaveFormData>
AgACAAIAAgADAAQABQAGAAgACAAIAAgABgAGAAYABgAIAAgACAAIAAcABgAFAAQABwAI
AAkACgAKAAoACgAKAAoACgAKAAoACgAKAAoACgAJAAgABwAGAAkACgALAAwACwAKAAkA
CAAKAAoACgAKAAwADAAMAAwADAAMAAwADAALAAoACQAIAAoACgAKAAoACAAIAAgACAAJ
AAoACwAMAA4ADgAOAA4ADQAMAAsACgAIAAgACAAIAAkACgALAAwADgAOAA4ADgAMAAoA
CAAGAAcACAAJAAoABwAGAAUABAAHAAgACQAKAAsADAANAA4ACwAKAAkACAAHAAYABQAE
AAgACgAMAA4ADAAMAAwADAALAAoACQAIAAoACgAKAAoACAAIAAgACAAFAAQAAwACAAQA
BgAIAAoACgAKAAoACgAKAAoACgAKAAwADAAMAAwACwAKAAkACAAIAAgACAAIAAoACgAK
AAoABwAGAAUABAAEAAQABAAGAAgACAAIAAcACAAJAAoADAAOAA4ADAALAAwADAANAA0A
DQAPAA8ADgANAAwACwAKAAwACwAKAAgACgAHAAYAAgACAAAA//////3//P/8//r/+v/7
//v/+//+/wIABQAJAAgACAAIAAYABQAFAAQABAAHAAkACgALAAgACAAKAAoABwAGAAUA
BAACAAAAAAABAAIAAwAEAAYACAAIAAgACAAKAAoACgALAA4ADwAVABgAGwAfACMAJQAl
ACAAHAAaABwAGAAMAPn/4P/G/7T/rP+u/7n/y//Z/9X/z//N/8//1f/i/+r/8f/2//z/
AgAIAAoACgAMAAwACwAJAAkACgAMAA0ADgAQABEAEQARABEAEgAPAA4ADQANAA8AEAAQ
ABAAEAAQABAAEAARABIAEwATABQAFAAVABYAFAAUABQAFAASABAADQALAA8AEQATABYA
FgAVABUAFQAVABUAFQAXABYAFgAVABQAFAAUABQAFAARABAAEAARABIAFAAVABUAEgAR
ABAAEAAUABQAFAAUABIAEQARABEADwAOAA0ACgAOABAAEgAUABYAFwAXABgAFAASAA8A
DQAMAAsACwAKAAsADAANAA0ACwAJAAgABgAHAAkACwAMAAsADAAMAAwACQAIAAYABQAG
AAcACAAKAAcABwAGAAQAAwADAAIAAAAAAAAAAAABAAEAAQABAAEAAQACAAIAAwABAAEA
AwADAAQABAAEAAUACAAJAAoACwAKAAsACgAJAAkACAAIAAgABgAHAAYABAAEAAUABgAH
AAsACwAMAAwACwALAAoACQAKAAsADQAOAAsACgAJAAcABwAIAAgACAAIAAkACgAKAAgA
CQAJAAkACQAJAAoACgAIAAsACwAKAAsACQAJAAoACAAIAAoACgAJAAcABwAGAAYABwAH
AAgACQAJAAgACAAJAAkACQAIAAgACAAJAAkABwAHAAcABgAHAAgACQAMAAkACAAHAAYA
BQAEAAQABAAGAAcACAAJAAUABAABAAAAAQABAAMAAwAGAAcABwAHAAMAAgACAAIABAAE
AAQABAAEAAQABQAGAAQAAgABAAEAAAAAAP///v///wAAAQADAAUABQAFAAQABQAFAAUA
BQAGAAgACQAKAAgABwAFAAMAAwACAAEA//8BAAMABQAGAAMAAgACAAMABwAHAAYABgAG
AAUABAADAAIAAQAAAAMABAAFAAYAAwADAAMAAwACAAIAAgAAAAIAAgADAAUAAgACAAQA
BAAFAAYABwAIAAYABgAFAAQABAAEAAEAAAD6//j/9v/1//f/9//4//r/+v/6//v/+//9
//3//v/+////AgAEAAYABQADAAIAAAAAAAAAAQABAAQABAAFAAgABgAEAAIAAAD+//7/
/P/8/wAAAQACAAMAAgACAAIAAgAEAAQABAAEAAUABgAHAAsAEAAXABsAHwAhAB0AFgAS
ABIAEAAMAP7/5//M/7r/sP+w/7T/wf/P/8//x//H/8v/z//b/+j/7v/x//L/9P/4//7/
AgAEAAYABgAFAAMAAwAEAAYACAAIAAkACQAJAAcABQAEAAUABgAHAAkACgAMAA0ADgAL
AAoACQAIAAYABgAGAAUABwAIAAoADAANAA4ADwAQAA4ADgANAA0ADAALAAoACgANAA0A
DgAPAA0ACwAJAAkACQAKAAoACgAMAAwADAAMAAsACgAKAAsADQAOAA4ADQANAA0ADQAO
AA4ADgAOAA4ADAALAAsACwAKAAoACgAIAAgACAAIAAgACgALAAsADAAMAAwACwALAAgA
BwAHAAYABgAGAAYABQAHAAcACAAIAAYABwAIAAgABAAEAAMAAgAAAAAA//////7//f/8
//z//f///wAAAAD+//3/+//4//f/9v/1//X/+P/7//7/AQAAAAAA/////wEAAQADAAMA
AAAAAAAAAQABAAEAAQABAAEAAwADAAMAAwACAAIAAgADAAUABQAEAAMAAwADAAMABQAF
AAYABgAIAAkACQAJAAgABwAHAAYACAAIAAgABwAHAAgACAAIAAYABQAEAAIABQAHAAgA
CQAGAAUABQAEAAUACQAKAAoACAAFAAQABAAFAAYACQAKAAsACQAJAAgABwAHAAYABgAF
AAUABAAEAAYABwAIAAgABgAGAAcABwAHAAcABwAGAAQABAAEAAYACAAIAAgACAAJAAgA
CAAIAAcABwAHAAcABAAEAAIAAgADAAMABQAFAAUABQAEAAMABAAEAAUABgAGAAYABgAG
AAQABAAFAAYABgAEAAMAAwAGAAgACQAKAAcABgAFAAUABQAFAAUABAACAAEAAAD//wIA
BAAFAAYABwAJAAoACwAKAAoACgAJAAcABwAHAAYABQAEAAQABQAJAAkACAAIAAoACQAJ
AAgABwAGAAYABgD+/wAAAgAGAAgACAAIAAgACQAIAAcABgAIAAkACgALAAkACAAHAAQA
AwACAAIAAwAEAAYACgAMAAsACgAJAAgACQAKAAoACgAHAAYAAgAAAP3//P/7//v/+v/5
//n/+v/9//7/AAABAP////8AAAAAAAACAAMABAAEAAMAAwACAAIAAgADAAMAAwACAAIA
BAAFAAYABwAIAAgACAAGAAYABgAFAAQAAwAGAAYABgAGAAUABAADAAIABQAIAAsACwAQ
ABcAGQAdAB8AIQAgAB4AHAAaABYACAD3/+D/yP+4/7T/tP+9/83/1//N/8P/xf/L/9P/
4P/u//H/8v/0//b/+v8AAAUACAAJAAkACwALAAwADgALAAoACgAJAA0ADQANAA4ADgAO
AA4ADwARABIAEgASABAAEAAQABAAEAAQABAADwAPABAAEgAUABIAEgASABIAEAAQAA8A
DwAQABEAEgAUABIADwANAAsADgAPABAAEwAVABYAFgAWABYAFgAWABYAFAASABEAEQAR
ABIAEgARABIAEQAQABAAFAAUABQAFAAUABMAEwATABEAEAAPAAwADwAQABEAEgASABMA
EwAUABQAFAATABMAEAAPAA8ADgAQABAAEAAPAAwACwALAAoACwANAA8AEAAMAAwACwAK
AAoACgAJAAkABwAFAAMAAgAEAAUABQAEAAcACQAKAAoACAAGAAQAAwAFAAUABQAFAAQA
BAADAAMAAwADAAUABQAHAAgACQALAAoACQAIAAcABwAJAAkACQAHAAYABgAGAAUABwAH
AAYACAAJAAoACwANAA0ADgAOAA0ACwAIAAUABwAHAAgACAALAAwADQANAA0ADgAOAA4A
DAALAAoACAAJAAsADAANAA0ADQAOAA4ADQAPAA4ADAALAAkACQAKAAoACgAMAAwACwAJ
AAkACAAJAAsADAAOAA4ADQALAAoADQANAA0ADAAMAAwADQANAA0ADQANAAwADAAMAAwA
DgALAAoACQAIAAoACgALAAwADAALAAoACQAKAAoACAAIAAoACwAOAA8ADQALAAgABQAF
AAYACAAKAA0ADgAPABAADgAOAA8AEAAQAA4ADQANAAwADAALAAoACAAIAAgACQALAAsA
CwAKAAkACQAJAAkACwAMAAwADAAKAAsACwALAAwADAAMAAsACQAJAAkACAAJAAoADAAP
ABAADwANAAwACwAJAAgABgAHAAgACgAMAAwACgAGAAgACAAIAAgACwAMAA0ADgAKAAkA
CAAHAAkACgALAAoACgAKAAsADQALAAwADwAQAA4ADAAKAAgACwAMAAwADAAKAAoABwAG
AAMAAgABAAEAAAD/////AAD+//7///////z/+//7//r//f8CAAYACgAKAAkACQAIAAcA
BgAGAAUABQAEAAQABgAHAAgACQAKAAoACgAIAAgACQAJAAkACQAJAAgABwAGAAcACAAJ
AAoABwAGAAkADQAQABUAGQAdACMAIwAgAB4AHAAYABIABADt/9T/vv+0/7L/tP+9/8//
3f/b/9X/1f/X/9//6v/y//P/9P/4//z/AAAEAAYACAAIAAcABQAFAAYACAAJAAoADAAN
AA4ADQAMAAwACwAKAAkACQAKAAwADQAOAA8AEAARABIAEgASABIAEQAOAA4ADwAQABAA
EAAQABAADgAMAAkABwAJAAkACQAKAA4ADwARABMAEAAPAA4ADwAQABIAEwAUABMAEgAR
ABAADQAMAAwADQANAA4ADgANAA0ADQANAA4ADQAMAAsACgAMAAsACwALAAoACgAKAAgA
DQAOAA8AEAANAA0ADAAMAA4ADgANAA0ADgANAA0ADAAKAAoACgAJAAYABQAFAAQAAwAD
AAMAAgADAAQABAAEAAMAAgAAAP///v/9//z//P/8//3//f/8//z//f/9//z/+v/6//r/
+//7//v/+//7//v//P/8//3/+//7//3//f/8//z//P/9//z/+//6//n/+v/9//7/////
//7//v/+/wEAAwADAAIAAgADAAQABQAEAAMAAwACAAMAAwACAAEAAQABAAIAAgACAAIA
AgABAP//AAAAAAAAAAABAAIAAgACAAMAAwADAAIAAQABAAAA/v8BAAEAAAACAAEAAgAE
AAMAAgADAAIAAgABAAIAAgACAAMAAwAEAAcABwAGAAYABgAFAAQAAgACAAIAAwADAP//
//////7//P/8//z//v/9//z/+//6//n/+P/4//j/+//9////AQACAAIAAAAAAAEAAQAD
AAMAAQABAAAA//8AAAAAAQACAP///v/9//z//P/8//3//v/+//z/+//7//7/AAABAAIA
AAD+//z/+//+////AAAAAAEAAQABAAEA//8AAAAAAAAAAAEAAQABAAEAAAD///3//f/9
//3//P/9//z/+v/5//z//v/+//7//v8AAAAAAAAAAP3//f/9//3/AAAAAAAA/v/8//r/
+f/5//n/+v/9//7///8AAAEAAgACAAIAAQAAAPz//P/5//j/8//w/+3/6//s/+3/7//y
//T/9P/1//X/9P/z//P/8v/z//b/+P/6//z/+//7//r/+f/4//j/9//2//T/8//0//j/
+v/8//7//v/+//z//P////////////3//P/7//r/+//8//3//v/7//r/+////wQACQAN
ABUAGQAZABoAFgASABAACgAAAO3/1v++/67/qP+m/63/wf/P/8n/v/+9/73/xf/W/+L/
6//w//L/9P/4//r//P/+//7//f//////AAACAAQABAAFAAUABgAFAAQABAAEAAQABAAF
AAUABgAGAAYACAAIAAgACAAGAAYABgAFAAUABgAIAAoACQAIAAcABgAHAAgACAAJAAoA
CwAMAA4ADAALAAsACwAIAAcABgAHAAkACgAKAAoADAAMAAwADAALAAoACgALAAgACAAH
AAUABQAFAAUABgAJAAoACwAMAAwACwALAAsACAAIAAgABgAFAAQAAwACAAMABQAGAAgA
CQAKAAoACwAIAAcABwAGAAQABAAEAAMAAwADAAQABAACAAMABAAEAAMABAAEAAQAAQAA
AP7//f/6//n/+P/4//j/+f/5//j/+f/5//j/9v/5//r/+//9//v/+//7//v/+f/6//r/
+//8//3/AAABAAAAAAAAAAEAAQABAAEAAQD//wEAAQABAP///P/6//j//P8BAAQABgAF
AAUABQAFAAUABQAGAAYABQAFAAQAAwABAAEAAgACAAAAAAAAAP//AgAEAAUABgAFAAUA
BQAEAAQABQAFAAUAAwADAAQABAACAAUABQAEAAYABQAGAAgABgAGAAgACAAHAAUABQAE
AAIAAwADAAQABAADAAEAAAAFAAcACQAKAAkACAAIAAcAAwADAAMAAgADAAQABQAIAAYA
BgAGAAYAAwACAAIAAgAEAAUABgAHAAQABAACAAIAAQABAAMAAwAFAAUABAADAAEAAAAA
AAAAAgACAAIAAgACAAIAAwAEAAYABAADAAMAAgACAAEAAAABAAIAAwAFAAcABwAHAAYA
AwADAAMAAwADAAQABAAEAAIAAwADAAMAAgACAAIAAQADAAMAAwACAAEAAAAAAAEABwAH
AAYABgAEAAMAAwACAP7/+v/9//7///8AAAMABAAFAAYAAwADAAMAAwAEAAQABAACAP//
/P/6//n/+//+/wMABgAIAAoADAAOAAwACgAHAAQAAgACAP///v/3//T/8f/v//H/8//2
//r/+v/6//v/+//6//n/+f/4//r//v8BAAQABgAFAAUABAACAAIAAwADAAMAAgACAAQA
BAAEAAQABAAFAAYABQAGAAYABQAEAAMAAwACAAEAAAABAAIAAwAEAAEABAAHABEAGgAd
AB8AIQAhAB0AGgAYABYAFAAMAPz/5f/M/7z/tP+w/7j/yf/V/83/wf/B/8f/0f/d/+r/
7v/t//L/9v/2//j//P///wIAAwADAAUABQAGAAgACQAKAAwADQAMAAsACgAKAAsADAAN
AA8ADQAOAA4ADgAOAA4ADgAOAAwADAAMAAsACAAIAAkACgAMAAwADAAMAA4ADgANAA0A
DQANAA0ADgAMAAsACwALAA4ADwAQABMAEAAQAA8ADgAQABAAEAAQABIAEgATABUAFAAU
ABMAEQAOAA0ADAAMAA8AEAARABIAEAAPAA8ADwANAAwACwAIAAwADAAMAAwADQAPABAA
EgASABIAEQARAA0ACwAKAAgACwAMAA0ADQANAA0ADgAOAAwACwAKAAgABgAGAAUABAAG
AAYABQAFAAQAAwACAAIAAgADAAMAAgACAAMAAwACAAQABAAEAAUAAgABAAAA//8AAAIA
AwAFAAQAAwAEAAMAAgACAAIAAwABAAEAAQABAAEAAwADAAMABQAEAAQABAAFAAcABwAG
AAYABwAIAAkACQAJAAoACgAKAAkABwAFAAUABQAGAAYABgAGAAYABQACAAIAAQAAAAIA
AwAEAAQAAgADAAMAAwAGAAcACQAKAAkACwAKAAgABQADAAMABAAFAAYACQAKAAgABQAE
AAIABAAFAAUABgAHAAcABgAGAAYABQAEAAIAAwAEAAYABwAFAAUABQAEAAUABgAHAAoA
CQAIAAcABgAFAAQABAAEAAMAAwADAAMABAAEAAIAAgABAAEAAwADAAMAAwACAAEA/v/+
////AAADAAQABQAGAAUABAAEAAQABAACAAEAAQAAAAAA///+/wAAAAAAAAEAAgADAAQA
BAABAAEAAQABAAEAAgACAAIABAAFAAUABQACAAAA/v/7//3///8BAAIAAQAAAAAAAQAD
AAcABgACAAIA///+//3//P/7//r/+f/4//v//f///wEAAQAAAP///P/9//z//P/9//3/
/v8BAAIAAQAAAP///v8BAAIAAgACAP7//v/7//r/9v/0//L/8f/x//H/8v/0//L/8v/z
//P/8//z//T/9P/0//b/9//4//j/9//3//b/+f/6//z//f/7//r/+v/8//3//v///wAA
/f/8//n/+P/5//n/+f/5//3//v///wAA/f/8//v/+v/9//7//f8BAAYACwANABEAFQAX
ABYAFAAUAA4ABgD4/+f/0v++/67/qv+q/7P/xf/V/9P/x//F/8X/x//Q/9z/5//u//L/
9P/2//z//v8AAAAA///9//3//v8AAP3//P/8//v/AAABAAIABAACAAIAAgADAAEAAgAC
AAIAAwAEAAUABgAFAAQAAwABAAIAAgADAAQABgAGAAYABgAIAAgABwAHAAUABQAFAAYA
BAADAAMAAwABAAEAAQADAAQABgAHAAgABgAGAAYABgAFAAQABAAFAAUABgAGAAUABgAF
AAQABAAFAAQAAwACAAAA////////AAACAAQABAAEAAQABAAEAAMAAwACAAIAAAAAAP//
////////AAAAAAAAAAAAAP///v/9//3//P/6//v//P/8//n/+P/2//T/9P/0//P/8//0
//P/8v/y//X/9//4//j/9f/1//T/8v/y//L/8v/z//H/8f/x//H/8//0//T/9f/0//P/
9P/z//L/8v/y//P/8//z//P/8//1//f/9//3//n/+P/4//j/9//5//n/+P/3//f/9//3
//v/+//8//z//f/9//z/+//5//n/+v/6//j/9v/0//H/9P/2//f/+P/5//n/+f/4//b/
9//3//f/+P/5//v//P/8///////+//3/+//7//z/+f/4//n/+P/4//f/+P/4//f/9//2
//b/+P/5//n/+v/9//3//f/8//v/+v/6//n/9v/1//T/8v/0//b/+P/8//7//v/+//7/
+//6//r/+v/6//n/+P/3//n/+v/5//r/+//7//3//f/7//v/+v/5//j/+P/5//r/9//2
//X/9P/3//j/+v/8//r/+P/3//f/+f/6//r/+v/6//r/+v/7//3//f/9//z/+//7//v/
+//6//r/+f/4//b/9//3//f/+v/6//r/+f/2//X/9P/y//H/9P/4//r//P/+//7//v/+
//7/+v/5//j/9//7//z//f/8//v/+v/6//v/+v/6//z//P/8//z//P/8//z//P/7//r/
+v/8//v//P/3//T/8f/v/+z/6//r/+z/7v/u/+//7//x//H/8v/y//L/9P/1//b/9//3
//j/+P/4//j/+f/5//n/+P/4//r/+v/6//r/+v/6//r/+P/4//v/+//7//v/+//6//n/
+P/1//T/8//y//X/+v8BAAUACgANABEAEwAXABkAFAAQABAADgAIAPr/5//O/7T/qP+k
/6b/sf/F/8//xf+7/7v/v//H/9T/3v/j/+j/6v/q/+z/8P/z//b/9//3//n/+f/6//z/
/P/8//3//f8AAAEAAgAEAAIAAgACAAMAAgACAAEAAAACAAIAAgACAAIAAgACAAEAAgAC
AAMABAAEAAQABAAEAAMAAgAAAP///f/9//3//v8AAP///////////////wEAAQACAAIA
AgACAAIAAgACAAIAAgADAAUABQAGAAYABQACAAEAAAAAAAAAAAAAAAAAAQABAAIAAwAC
AAIAAgAAAAIAAgACAAIA//////7//v///wAAAAABAP3/+//6//j/+//8//3//f/+//3/
/f/8//7///8AAAAA/f/8//r/+P/4//j/9//3//j/9//2//b/9v/3//f/9v/1//X/9P/y
//H/8P/v/+//7P/r/+r/6f/t//D/8v/1//f/9//5//n/+P/4//j/+f/3//f/9//3//f/
+f/5//n/+v/6//v//P/8//3//P/6//n/+f/5//n/+f/5//r/+v/8//3//f/9//7///8B
AAIAAAAAAAAA/////wAAAAAAAP3//f/9//z/+v/7//v/+//5//n/+v/6//z///////7/
/v/9//7/AAAAAAAAAgACAP///f/9//z//f///wAAAgABAAEAAAAAAAEAAQABAAAA///+
//7//f/9//3//f/8//r/+v/6//z//v8AAAIABAABAAAAAAAAAAAA///+//3//P/8//r/
+v/7//v//f/9//7/////////AAAAAAEAAgAAAAAAAAAAAP3//P/8//z/AAAAAAEAAwAC
AAIAAQAAAP///v/9//3//////////v/9//3//f/9////AAAAAAAA/v/9//v/+f/8//7/
AAABAAEAAQABAAAA///+//7///8BAAMAAgAAAPz//v/+//7//v8AAAAAAAAAAP//////
/////v/+//7//P/7//r/+v/7//z//v8CAAQABAAEAAQABAAEAAQAAwACAP3//P/4//b/
9P/0//T/9f/z//P/9P/2//X/9P/0//P/9P/1//f/+P/3//r//P/+//7//f/9//z/+f/4
//j/9//5//r//P8AAP///v/9//z//P/8//r/+v/6//n/+P/3//z//v8AAAIAAAAAAAAA
AAADAAQAAQAFAAwAEQAVABkAHwAdABoAGgAYABAABAD2/+P/yv+2/67/rP+w/73/zf/J
/7v/u//B/8X/0f/e/+b/6f/u//T/+P/8/wAAAAACAAIAAQD/////AAACAAQABAAFAAUA
BQAFAAUABgAEAAQABAAFAAcACAAIAAgACgAKAAoACgAKAAoACgAJAAkACgAMAA4ADAAK
AAgABgAIAAgABwAHAAUABQAFAAYACAAHAAcABwAIAAkACgANAAwADAALAAoACgAKAAoA
CgAJAAgACAAJAAkACgAKAAkACgAJAAgACAAIAAgACAAIAAoACQAJAAkACAAIAAgABgAG
AAYABgAGAAYABwAHAAgACgAKAAkACQAIAAcABwAGAAYABgAGAAUAAgABAAEAAAAAAAEA
AgACAAMABAAEAAQAAgACAAEAAQACAAEAAAAAAP7///////7//f/9//z/+v/4//j/+P/5
//v//f///wEA/v/+//3//f/7//v//f/9//7//v/+////AgADAAQABQAFAAcABwAHAAUA
BAAEAAQABQAHAAcABgAEAAMAAgABAAMAAwAEAAQABgAHAAcABwAHAAcACAAIAAcABgAF
AAMABQAGAAYABgAFAAUABQAEAAcACQAKAAsACgAJAAkACAAIAAsACwAKAAkABwAHAAgA
BwAGAAcABgAHAAcACQAKAAkACQAIAAgACwALAAoACgAIAAcABgAEAAcACAAKAAsACgAL
AAwADAALAAoACQAKAAoACgAKAAoACAAGAAUABAAGAAcACAAJAAsADAALAAwACgAJAAoA
CQAHAAcABgAFAAQABAAFAAYABgAGAAYABgAGAAYABwAIAAgABgAFAAUABwAIAAgACAAK
AAoACgALAAkACQAJAAgACQAJAAkACQAIAAgABwAGAAgACQAJAAkACAAIAAgABwAJAAkA
CQAIAAkACAAIAAkABwAFAAYABAAEAAQABAAGAAYABgAGAAUABQAFAAUABwAIAAkACAAG
AAQAAwADAAQABgAKAAwADAAMAAwADAAKAAoACQAIAAUABAAAAP7//f/8//v/+//9//3/
/v8AAP///v/+//3//f/9//7//v///wIABAAGAAYABQAFAAQABAAEAAUABQADAAIAAgAE
AAQABAAEAAQABgAIAAgACgAHAAUAAwABAAMABAAFAAYACAAIAAgACAAJAAoADQAPABQA
GQAbAB8AIQAhABoAGgAaABgAEgAEAO3/0v+8/7L/sP+0/8H/1f/d/9X/0//X/9f/3f/o
/+7/7//y//j//P8CAAQABgAIAAgABwAHAAcACAAKAAoACgALAAsACwAJAAcABgAIAAoA
DAAPABEAEgASABIAFAAUABQAFAASABIAEgARAA0ADAAMAAwADAAMAAwADAAOAA4ADQAN
AA4ADwAQABIAEQAPAA4ADQAPAA8ADwARABIAFAAVABYAFAAUABQAFAATABIAEgATABEA
EgASABEADwANAAsACgANAA4ADwAQABAADwAPAA8AEAAQABAADgAPAA4ADQAMAAsACwAK
AAoADQAOAA4ADwAPAA8AEAAQAA8ADgANAAsACgAJAAkACAAHAAcABwAGAAYABgAFAAQA
BAAEAAMAAwAEAAMAAgACAP7//f/7//j/+f/7//z//P///wAAAQADAAEAAQABAAEAAQAC
AAIAAwABAAEAAwADAAIAAgACAAMAAQABAAEAAQADAAUABQAFAAUABAAEAAQABQAHAAcA
BgAEAAMAAgABAAQABQAHAAgACQAJAAgABwAEAAMAAwACAAQABgAIAAkACQAKAAoACgAG
AAUABAACAAIAAwADAAMABgAHAAkACgAIAAsACwAKAAkABwAHAAgACAAIAAoACgAHAAUA
BQAEAAIAAwADAAQACAAJAAkACgAJAAkACQAIAAYABgAHAAcABQAFAAUABAAEAAQABAAG
AAQABAAEAAQABQAEAAQABAAHAAcABwAHAAUABAABAAAAAgADAAYABwAHAAcABgAFAAIA
AgADAAQABAAEAAQABAAFAAYACAAKAAgABgAFAAUABQAGAAYABgAIAAgACAAJAAcABwAH
AAYAAwADAAMAAwAFAAYABgAGAAcACQAKAAsACgAKAAoACQAJAAkACQAIAAcAAgACAAUA
BgAHAAgACgAKAAoACgAJAAkACQAJAAwADAAMAAoABwAGAAYABwAFAAYACQAKAAkACAAH
AAYACQAKAAoACgAIAAgABQAEAP7//P/6//n/9//3//j/+v/8//7/AQADAAEA///+//z/
AAAEAAcACgAMAAsACwAKAAgACAAJAAkACQAIAAgACgAIAAgACAAIAAoACgAIAAgACQAJ
AAkACQAMAAwADAAMAAoACgAKAAoACQAKAAsADwAUABsAHwAhACMAIwAkACYAJAAgABgA
CADx/9b/wP+2/7D/tP/F/9n/2//P/8n/z//V/+H/7P/y//P/+P/+/wIABgAKAAwADgAO
AA0ADAALAAsADAAKAAoACwALAA8ADwAPABAAEwAUABUAFwAWABYAFQAUABIAEgASABIA
EwAUABUAFQATABIAEgASABMAFAAVABYAFgAWABUAFQASABEAEAAQABIAEwAVABcAFQAV
ABUAFwAVABYAFgAWABQAFAAUABQAFQAUABQAFQAVABYAFgAVABcAFwAXABgAGAAYABgA
GAAYABcAFwAXABQAFAAUABIAFgAWABYAFgAUABUAFQAWABYAFgAVABUAFgAVABUAFAAT
ABIAEQAPAA0ACwAKAAgACwANAA8AEAAOAA4ADQAMAA4AEAARABMAEQAPAA0ADAAKAAsA
CwAKAA==
         </WaveFormData>
      </LeadData>
      <LeadData>
         <LeadByteCountTotal>10000</LeadByteCountTotal>
         <LeadTimeOffset>0</LeadTimeOffset>
         <LeadSampleCountTotal>5000</LeadSampleCountTotal>
         <LeadAmplitudeUnitsPerBit>4.88</LeadAmplitudeUnitsPerBit>
         <LeadAmplitudeUnits>��V</LeadAmplitudeUnits>
         <LeadHighLimit>2147483647</LeadHighLimit>
         <LeadLowLimit>268435456</LeadLowLimit>
         <LeadID>V2</LeadID>
         <LeadOffsetFirstSample>0</LeadOffsetFirstSample>
         <FirstSampleBaseline>0</FirstSampleBaseline>
         <LeadSampleSize>2</LeadSampleSize>
         <LeadOff>FALSE</LeadOff>
         <BaselineSway>FALSE</BaselineSway>
         <ExcessiveACNoise>FALSE</ExcessiveACNoise>
         <MuscleNoise>FALSE</MuscleNoise>
         <LeadDataCRC32>1992799705</LeadDataCRC32>
         <WaveFormData>
BgAGAAYABgAGAAYABgAGAAQABAAEAAQABgAGAAYABgAEAAQABAAEAAQABAAEAAQAAgAC
AAIAAgAAAAAAAAAAAAIAAgACAAIABAAEAAQABAACAAIAAgACAAQABAAEAAQABAAEAAQA
BAAGAAYABgAGAAYABgAGAAYACAAIAAgACAAKAAoACgAKAAwADAAMAAwADAAMAAwADAAK
AAoACgAKAAoACgAKAAoACwAMAA0ADgANAAwACwAKAAoACgAKAAoACgAKAAoACgAHAAYA
BQAEAAcACAAJAAoABwAGAAUABAAGAAYABgAGAAUABAADAAIAAgACAAIAAgACAAIAAgAC
AAIAAgACAAIAAgACAAIAAgACAAIAAgACAAAAAAAAAAAAAgACAAIAAgABAAAA///+//7/
/v/+//7///8AAAEAAgABAAAA///+/wAAAAAAAAAA/v/+//7//v8AAAAAAAAAAAAAAAAA
AAAA///+//3//P/9//7///8AAAAAAAAAAAAA/v/+//3//f8AAAAAAAAAAP///v/+//3/
AgADAAQABgAEAAQABAADAAMAAwAGAAYACAAJAAkACAAHAAcABwAIAAgACAAHAAcABQAD
AAEAAQAAAP/////+//7//v/////////9//3//P/9//3//f/9//v/+//7//v/+//7//z/
/f/9//3//f/8//z/+//7//v/+//7//z//P/9//3//f/9//3//f8CAAkADgATABsAKAA5
AFAAbwCXALwA0gDLALcAqACTAHoAYgBNADMADADa/5//cP9d/2z/jf+s/8X/1v/h/+f/
7v/y//n///////////8CAAMAAwADAAIAAwADAAMAAwADAAMABAAEAAQABQAFAAUABQAF
AAUABAAEAAQABAAHAAcABwAHAAkACQAJAAkACwALAAwADAAJAAgABwAHAAkACQAJAAkA
CgAKAAoACgAIAAgACAAIAAsACwAMAAwADAANAA0ADQAPAA8ADwAQAA8ADwAPAA8ADwAP
AA8AEAARABEAEQASABAAEAARABEAFAAUABUAFQAUABQAFQAVABUAFQAVABUAGAAZABkA
GgAZABgAFwAXABkAGQAbABsAGwAbABsAGwAaABoAGgAaABkAGQAYABcAGAAYABgAGAAV
ABUAFAAUABEADwAOAAwACwAMAAsADAALAAsACwAKAAoACgAJAAgACAAIAAgACAAGAAUA
BQAFAAcABwAIAAgACgAKAAsACwAKAAkACAAGAAgACAAJAAkABwAHAAcABwAIAAgACAAI
AAcABwAGAAUABwAFAAUABQAGAAcABwAGAAQABAAEAAQABQAGAAYABQAFAAYABgAGAAYA
BgAGAAYABgAGAAcABwAFAAUABQAGAAgACQAJAAkACQAKAAoACgAIAAgACAAJAAoACwAN
AA4ADgANAAwACwALAAsADAANAA8ADwAPAA0ACwAMAAwADAAOAA4ADwAPAA4ADgAOAA4A
DQANAA0ACwAJAAkACgAKAAkACQAIAAgACgAKAAoACgAIAAYABAADAAQABQAGAAcABQAF
AAUABQAFAAQAAgACAAMAAwADAAMAAwADAAMAAQABAAEAAQABAAEAAQABAAEAAQABAAEA
AQABAAEAAQABAAEAAAAAAAAA/////wAAAAAAAP/////////////9//3/////////////
//3//v/8//z//P/8//7//v/+//7//P/8//z/+//9//7//v/+//z//P/8//3//f//////
//8CAAIAAgACAAEAAQABAAQABAAGAAcABwAEAAMAAwADAAQABAAEAAMABQAFAAMAAQAD
AAIAAQABAP///v/9//3//v////7////8//v/+//7//v/+//7//v/+f/3//f/+P/5//n/
+f/5//j/+P/3//f/9//3//f/+P/6//v/+//7//n/+f/9/wIACQAOABUAIQAyAEkAYgCD
AKkAyADOAL8ArwCeAIcAbABUADkAGQDs/7L/e/9e/2X/gv+f/7b/yf/W/93/4//q//T/
+f/8//v/+v/5//r/+//7//v//v/////////+//3//P/8//3//v8AAAEA//////////8C
AAIAAgACAAEAAQABAAEAAQABAAEAAQD/////AAAAAAIAAgACAAMAAwADAAMAAwAGAAYA
BgAGAAQABAAEAAQABwAHAAgACAAGAAcABwAHAAcABwAHAAgACQAJAAkACQALAAsACwAM
AAsACwALAAwADgAOAA8ADwAPAA4ADgANAA8AEAASABMAEwATABMAEwASABMAEwAUABYA
FgAWABcAFgAVABYAFQAWABcAGAAZABYAFgAWABYAFQAVABQAEwATABIAEQAQAA0ADQAM
AAwADQALAAoACAAGAAYABAAEAAMAAwADAAIAAgACAAEAAAD+//7//v/+/wEAAQACAAMA
AgABAAEAAAD+//7//////wEAAQABAAAAAgACAAMAAwAFAAUABQAFAAMAAgABAAAAAwAD
AAIAAQADAAEAAQABAAEAAQAAAP7///8AAAEAAgAAAAAA///9//7/AAABAAIAAgACAAIA
AgAAAAAAAQABAAIAAwAEAAYABQAFAAQAAwAFAAYABgAGAAYABgAGAAcABQAFAAYABgAI
AAkACgALAAkACQAKAAsACQAJAAkABwAHAAgACAAIAAgACAAJAAkACAAIAAgACAAJAAkA
CQAHAAUABQAGAAYABQAFAAQABAAEAAQABAAEAAMAAgABAAEAAQABAAEAAQABAAEAAQAB
AAEAAAD+//7/AQABAAEAAQABAAEAAQD///3//f/9//3//f/9//3//f////////////7/
/f/8//v//f/8//z//P/7//v//P/8//7//f/9//3///////3//f/+//3//P/7//3//f/9
//3/+v/6//v/+//7//v/+//6//r/+v/6//r//P/8//z//P/8//z//P/7//n/+v/6//r/
/P/8//z//f/9/////////////v/9//z//P/9//7/AgABAAIAAgABAAEAAQACAAMABAAE
AAQAAwABAAEA///9/////v/9//3//P/8//z//f/9//3/+//7//r/+f/5//n/+P/3//b/
9f/3//X/9f/2//f/9//3//f/9v/2//X/9f/1//X/9f/2//j/+f/5//n/9f/3//n//P8D
AAwAEQAVAB4ALwBGAGMAhwCsAMQAxQCxAJ4AjwB4AGQATwA1ABIA6P+x/3r/Xf9k/4P/
pv+//9D/2//j/+r/7v/z//n/+f/5//n/+v/7//v/+//8//3//f/9//3//f/9//7//v/+
//////8BAAEAAQABAAAAAAAAAAAAAQABAAEAAQADAAMAAwADAAEAAQACAAIABAAEAAQA
BQAFAAUABQAFAAYABgAGAAYACAAIAAgACAAIAAcABwAGAAYABwAHAAcACQAJAAkACgAJ
AAkACQAJAAsACwALAAwACwALAAsADAAOAA4ADwAPABIAEgATABMAEwASABIAEQATABMA
EwATABIAEwATABQAFgAWABYAFwAVABUAFwAXABUAFQAVABUAFQAWABcAGAAXABcAFgAV
ABcAFgAVABQAEwATABIAEgARAA8ADgAMAAkACAAFAAQABQAFAAUABAAEAAQAAwACAAIA
AgACAAIAAAD///////8BAAEAAgACAAAAAAABAAEAAwADAAMAAgACAAIAAwADAAMAAwAD
AAMAAgACAAIAAgADAAMAAgABAAEA////////AAABAAEAAAD8//z//P/8////AAAAAP//
/f/+//7//v/+//7//v/+/wAAAAABAAEAAQABAAEAAgAEAAUABQAFAAUABgAGAAYABAAE
AAQABQAHAAcACAAIAAcABwAHAAcACQAJAAoACwAJAAkACQAHAAkACgAKAAoACgAKAAsA
CwAIAAgACAAIAAkACQAJAAcABwAHAAgACAAHAAcABgAGAAYABgAGAAYABAACAAAA//8A
AAEAAgADAAMAAwADAAMAAQAAAP7//v8BAAEAAQABAAEAAQABAP//AQABAAEAAQD/////
////////////////AQABAAEAAQD///7//v/+//3//f/+//7//P/7//v/+//+/////v//
/wAA///+//3/+//7//v/+//8//z//f/9///////8//7//v/+//7//P/8//z//P/8//z/
/P/7//3//v/+//7//P/8//z//f///wEAAQABAAIAAgACAAIAAQABAAEABAACAAQABQAF
AAIAAQABAAEABAAEAAQAAwAFAAUAAwABAAEAAAD//////P/8//z//f/9//3/+//7//j/
9//3//f/+f/5//n/+f/3//X/9f/2//f/9//3//f/+P/4//f/9//3//f/9//4//j/+f/5
//n/9//3//n/AAAHAAwAEwAdACoAOwBSAHEAlwC6AM4AyQC3AKYAjQByAFoAPwAhAPr/
xv+N/2L/Wf9w/4//rP/D/9D/2f/j/+z/8P/1//n/+f/5//n//P/9//3//f/8//3//f/9
//3//f/9//7/AAAAAAEAAQABAAEAAQABAAAAAAAAAAAAAQABAAEAAQABAAEAAQABAAMA
AwAEAAQAAgACAAIAAwAFAAUABQAFAAUABAADAAIAAgACAAIAAgAFAAUABgAGAAQABQAF
AAUABwAHAAcACAAHAAcABwAHAAcABwAHAAgACwALAAsADAAMAAwADQANAAwADAANAA0A
DgAOAA8ADwAPAA8ADwAPABEAEwAUABYAFQAUABMAEwAVABUAFwAXABcAFwAXABcAFAAU
ABQAFAAVABUAFAATABMAEgARABAAEQARABAAEAARAA8ADgAMAAkACAAFAAQABQAFAAUA
BAAEAAQAAwACAAEAAAD///7/AAD////////9//3//v/+/wAAAAABAAEAAQABAAEAAAAA
AAAAAQABAAEAAQABAAEAAAAAAAAAAAAAAP///f/7//z/+//8//3//v///////v/+//7/
/v/+//z//P/7//n/+v/8//3//v/+//7//v/+//7//v//////AQABAAEAAgACAAMAAwAD
AAEAAgACAAIAAgACAAIAAwADAAMABAAEAAUABQAFAAUABQAFAAYABwAHAAcABwAFAAUA
BgAGAAYABgAGAAcABwAIAAgACAAIAAYABQAEAAEAAwADAAQABAADAAMAAgACAAEAAAD/
//7/AAAAAAAAAQAAAP///v/9//7///8AAAEA///+//z//P/9//3//f/9//v/+//7//n/
+f/5//n/+f/7//v/+//7//n/+f/5//n/+f/5//n/+f/7//r/+v/6//f/9//4//j/+v/5
//n/+f/5//n/9//3//j/+P/4//j/+P/2//b/9v/2//b/9v/2//X/9//4//j/+P/2//b/
9v/3//f/+f/5//n/+v/6//r/+v/3//f/9//6//z//v///////P/7//v/+//6//r/+v/5
//r/+//6//n/+P/2//T/8//z//T/9f/3//f/9//1//X/9P/z//P/8//x//H/8f/x//H/
7//v//D/8//z//P/8//w//D/7//v//D/8f/y//T/8v/z//P/8//v/+//8f/4////AgAH
AA8AGgArAEIAXwCFAKwAxADDALMApACRAHgAYABJAC8ADADc/6P/cP9X/2L/g/+i/7n/
yv/V/93/5P/q//H/9f/1//X/9f/0//X/9f/1//j/+f/5//n/+f/5//n/+v/6//r/+//7
//n/+f/5//n//P/8//z//P/9//3//f/9//v/+//7//v//f/9//7//v/+//7//v//////
////////AAAAAAAAAAD///7//f/8//7///8BAAIAAAABAAEAAQADAAMAAwAEAAUABQAF
AAUAAwADAAMABAAHAAcABwAIAAYABgAHAAcACgAKAAsACwAMAAwADQANAAsACwALAAsA
DgAPAA8AEAAQABAAEAARABEAEQATABMAEQARABEAEQASABIAEgASABEAEQAQAA8ADwAO
AA0ADAALAAsACgAKAAsACQAIAAYABAAEAAIAAgD////////+/wAAAAD///7//v/+//7/
/v/+//3//f/9//v/+//8//z//P/8//3//f/////////+//z//P/9//3////////////8
//z//P/8///////+//3//f/7//v/+//6//v/+//6//n/+v/7//z/+//8//z/+//9//7/
/v/+//z//P/8//z//P/8//3//f////////8AAP7///////////8AAAAAAAAAAAAAAAAB
AAMAAwAEAAQABwAHAAcABwAFAAUABgAHAAcABwAHAAUABwAIAAgACAAGAAYABwAHAAUA
BAADAAIA/////////f8AAAEAAwAEAAMAAwACAAIAAAAAAAAAAAABAAAA//////3//f/9
//3//f/9//3//f/9//z/+v/6//n/+f/5//n/+v/7//z/+//7//v/+//7//v/+//7//v/
+f/5//n/+f/5//n/+f/5//n/+P/4//j/+f/5//r/+v/6//n/+f/5//f/9//1//X/+f/5
//n/+f/3//f/9//3//b/9P/1//b/9//4//b/9v/2//b/9v/2//b/9f/1//b/9v/2//f/
+P/5//v/+v/7//r/+f/6//r/+v/6//v/+//7//7/AAACAAMAAwD///3//P/7//z//P/8
//v/+//7//n/9//5//j/9//3//b/9v/2//f/9//3//X/9f/2//X/9f/1//X/9f/1//X/
8//x//H/8v/z//P/8//z//L/8v/x//H/8f/x//H/8v/0//X/9f/1//X/9f/5/wAABQAK
ABMAHQAsAEEAYgCHAKsAxADCALEAnwCMAHcAYABIADEAEwDo/7D/d/9Y/1//fv+h/7r/
y//U/93/5f/u//T/+f/6//n/+P/3//f/9//2//X/+P/5//n/+f/5//n/+f/6//r/+v/7
//v/+f/5//n/+f/8//z//P/8//3//f/9//3//f/9//3//f/9//3//v/+//7//v/+////
//////////8AAAAAAAAAAAAAAAAAAAAAAwADAAQABAAGAAcABwAHAAUABQAFAAYABQAF
AAUABQAFAAUABQAGAAcABwAHAAgACAAIAAkACQALAAwADgAPABIAEgATABMAEgARABAA
DwASABMAEwAUABIAEgASABMAEQARABMAEwAVABUAFQAVABIAEgASABIAFAAVABUAFQAU
ABIAEAAOAA4ADwAPABAADQALAAoACAAEAAQAAgACAAIAAwAEAAQAAgACAAEAAAAAAAAA
AAAAAAAA////////AQABAAIAAgAEAAQABQAFAAQAAwACAAAAAAAAAAEAAQD/////////
/wAAAAAAAAAA//////7//f////3//f/9//7///////7//P/8//z//P/7//z//P/7//3/
/v/+//7//P/8//z//P/+//7//////////////wAA/v////////8BAAIAAgACAAQABAAE
AAUABAADAAMAAgAFAAUABQAFAAMAAwAEAAUABwAHAAcABQAEAAQAAwACAAQABAAFAAUA
BgAGAAYABgADAAMAAwABAAEAAQACAAIA//////7//v8AAAAAAAAAAAAAAAAAAAEA/v/9
//z/+//9//3//f/9//3//P/6//r/+//7//v/+//7//v/+//5//f/9//3//f/+f/5//n/
+f/3//f/9//3//f/9//3//f/+f/4//j/+P/1//X/9v/2//b/9f/1//X/9f/1//P/8//1
//f/9//1//b/9v/2//b/9v/2//b/9v/2//b/9v/2//X/9f/2//b/9v/4//j/+P/5//f/
+f/5//n/+P/4//j/+P/5//n/+f/8//r//P/9//3//f/9//7////+//7//v/9//v/+//5
//f/+f/4//f/9//2//b/9v/3//f/9//1//X/9P/z//P/8//z//P/8//z//X/8//z//T/
8//z//P/8//0//T/8//z//L/8f/w//D/8P/x//H/8f/1//X/9f/4////BAAJABEAIAAx
AEYAYQCFAKoAxADFALcApgCTAHwAYgBFACkABgDU/5v/av9X/2T/gf+e/7X/yv/X/93/
5P/o/+//9f/1//X/9f/2//f/9//3//j/+f/5//n/+f/5//n/+v/6//r/+//7//3//f/9
//3//P/8//z//P/9//3//f/9//7///8AAAEAAAD//////v/+//7//v///wEAAQABAAEA
AgACAAIAAgAEAAQABAAEAAQAAwADAAIABAAFAAUABQADAAMAAwAEAAUABQAFAAUABgAH
AAgACgAJAAkACQAKAAoACgALAAsACgAKAAsACwAOAA4ADwAPAA8ADwAPAA8ADgAPAA8A
EAASABIAEgATABEAEQATABMAFQAVABUAFQAUABQAFAAUABUAFQAUABMAFQAUABMAEgAQ
AA8ADQAMAAsACQAIAAYABQAGAAUABgADAAMAAwACAAQABAADAAIAAQAAAP///v/+//3/
/f/9//7///8BAAIAAAAAAAEAAQD////////+//7//v///////f/9//3//f/9//7///8A
AP/////+//3////9//3//f/8//3//f/8//j/+P/4//j/+//8//z/+//5//r/+v/6//z/
/P/8//z/+v/6//v/+//7//v/+//8//7//////////f/+//7//v8AAAAAAAABAAEAAQAC
AAIAAQABAAEAAQD/////AAABAAMAAwADAAEAAwAEAAQABAADAAIAAgABAAAAAAAAAAAA
AAABAAIAAQAAAP/////+//7//////wAA/v/+//7//v/9//z/+//7//3//f/9//3//P/7
//r/+f/7//r/+P/4//n/+f/5//n/9//3//f/9f/3//f/9//3//n/+f/5//n/+f/5//n/
+f/3//f/9//3//f/9v/2//b/9f/1//b/9v/2//X/9f/1//P/9P/0//T/9P/0//b/9v/2
//b/9v/2//b/9f/z//T/9P/0//T/9P/0//X/9//5//n/+f/5//j/9//2//f/9//3//r/
+f/6//r/+f/7//v//P/9//z//P/8//v//f/9//v/+f/3//b/9f/1//b/9v/2//f/9f/1
//P/8//0//P/8//z//L/8f/w/+//8P/v//D/8v/x//H/8f/x//D/8P/v/+//8f/x//H/
8v/w//H/8f/x//H/8//1//j//f8CAAcADwAcAC0ASABrAJMAtgDIAMEArQCcAIcAcABc
AEcALQAKANj/nf9u/1v/aP+J/6j/v//O/9f/3f/k/+z/8f/z//P/8//z//b/9//3//f/
9v/3//f/9//5//n/+f/6//n/+P/4//f/+P/5//r/+//8//z//P/8//z/+//6//n/+//7
//v/+//5//n/+v/6//r/+v/6//v//f/9//3//f/8//z//P/8//7//v/+//7//////wAA
AAAAAAEAAQABAP///////wAAAwADAAMAAwAFAAUABQAGAAYABQAEAAQABAAEAAUABQAI
AAgACQAJAAgACAAJAAkACQAJAAkACQAMAA0ADQAOAAwADAAMAA0ADQANAA8ADwANAA0A
DQANAA4ADgAOAA4AEQARABAADwAPAA4ADQAMAAsACwAKAAoABwAFAAQAAgAAAAAA/v/+
//3//f/9//z//P/8//v/+v/8//z//P/8//r/+f/5//n/+//7//z//P/6//r/+//7//n/
+f/5//j/+v/6//v/+//7//v/+//7//z//P/8//z//f/9//z/+//7//n/+f/5//r/+//7
//r/+P/4//j/+P/5//r/+v/5//f/+P/4//j/+P/4//j/+P/6//r/+//7//v/+//7//z/
+v/7//v/+//7//z//P/8//7//v/+/////////wAAAAD//////////wAAAQADAAUAAwAD
AAMAAQABAAIAAgACAAMABAAGAAcAAwACAAEAAAABAAEAAQD///////8AAAAAAQABAAAA
AAAAAAAAAAAAAP3//P/7//v/+//7//v/+//9//3//f/9//v/+v/4//j/+f/5//n/+f/5
//n/+f/3//f/9//3//f/9//3//f/9//3//f/9//3//f/9//3//f/9//2//b/9v/3//f/
+P/4//b/9f/1//X/9f/1//P/8//3//f/+f/3//b/9P/0//T/9P/2//b/9v/2//T/9P/0
//P/9f/2//b/9v/2//b/9v/3//f/+f/5//n/+v/6//r/+v/5//n/+f/8//7/AAABAAEA
/v/9//3//f/8//z//P/7//3//f/7//n/+f/4//f/9//0//T/9P/1//f/9//1//X/8v/x
//H/8f/x//H/8f/x//H/7//v//D/8P/v/+7/7f/v//D/8P/x/+//7//v//D/8P/x//H/
8f/z//X/8//2//3/AgAJABUAJAA5AFYAdwCdALYAvgCzAKMAkgB7AGQAUAA5ABsA9P++
/4f/Xv9X/3T/l/+0/8f/0P/Z/9//5P/s//H/9f/1//X/9f/0//X/9f/1//b/9//3//f/
9//3//f/+P/4//j/+f/5//n/+f/5//n//P/8//z//P/9//3//f/9//v/+//7//v/+//7
//z//P/9//7///8BAAAA///+//3//v/+//7//v8AAAAAAAAAAAEAAQACAAIAAgADAAMA
AwABAAEAAQACAAMAAwADAAMAAwADAAMABAAFAAUABQAGAAcACAAKAAsACwAKAAoACQAK
AAoACwALAA0ADQANAA0ADAANAA0ADgAOAA4ADgAPAA8ADwARABEAEwATABMAEwAUABQA
FAAUABMAEwASABEADwAOAA0ADAALAAsACgAKAAsACQAIAAYABgAGAAQABAABAAEAAQAA
AAAAAAD///7/AAAAAAAAAAAAAP///////wEAAQACAAIAAAAAAAEAAQADAAMAAwACAAEA
AAAAAP//AQABAAEAAQD+//7//v/+/wEAAQAAAP//AQD////////+///////+//3//v//
/wAAAAAAAP///f///wAAAAAAAP7//v/+//7/AAAAAAEAAQABAAEAAQACAAAAAQABAAEA
AwAEAAQABAAEAAQABAAFAAUABQAGAAYACQAJAAkACQAHAAcACAAJAAkACQAJAAcABwAI
AAgACAAGAAYABwAHAAgACAAIAAgACQAJAAkABwAFAAUABgAGAAUABQAEAAQAAgACAAIA
AgACAAIAAgADAAIAAQAAAP//AQABAAEAAQABAAAA/v/+/wEAAQABAAEAAQABAAEA///9
//3//f/9//3//f/9//3////////////+//3//P/7//3//P/8//z/+//7//z//P/8//v/
+//7//v/+//5//n/+//7//z/+v/6//r/+v/8//z//P/8//r/+v/6//n/+f/6//r/+v/8
//z//P/9//3//////////v/+//7//v/9//3//f8AAAEABAAGAAcABAADAAMAAwAEAAQA
BAADAAMAAwABAP///v/8//r/+f/5//r/+//9//3//f/7//v/+v/5//n/+f/5//n/+f/5
//v/+f/5//r/+//7//v/+//6//r/+f/5//n/+f/5//r/+P/5//n/+f/7//3///8CAAkA
EAAZACUAMgBFAFwAewCjAMIAzgDDALEAogCLAHAAVgA7ABsA8P+4/3//Yv9l/37/m/+2
/8v/2P/f/+n/8P/0//n/+//7//v/+//9////AAABAAAAAQABAAEAAQABAAEAAgAEAAQA
BQAFAAMAAwADAAMABgAGAAYABgAFAAUABQAFAAUABQAFAAUABQAFAAYABgAGAAYABgAH
AAkACQAJAAkACgAKAAoACgAIAAgACAAIAAsACwAMAAwACgALAAsACwALAAsACwAMAA8A
DwAPAA8ADwAPAA8AEAARABEAEQASABIAEgATABMAFAAUABUAFQAWABYAFwAXABcAFwAX
ABcAGAAZABkAGgAaABoAGgAbABsAGwAdAB0AHQAdAB0AHQAcABwAHAAcAB0AHQAcABsA
GwAaABkAGAAZABkAGAAYABkAFwAWABQAEQAQAA0ADAANAA0ADQAMAAwADAALAAoACAAI
AAgACAAIAAcABwAHAAkACQAKAAoACAAIAAkACQAHAAcABwAGAAgACAAJAAkACQAJAAkA
CQAIAAgACAAIAAcABwAGAAUABwAFAAUABQAEAAUABQAEAAMABAAFAAYABQAGAAYABQAF
AAYABgAGAAQABAAEAAQABAAEAAUABQAHAAcABwAIAAYABwAHAAcACQAKAAoACgAMAAwA
DAANAA0ADQAOAA4ADgANAAwACwALAAsADAANAA4ADwAQAA8ADwAQABAAEAAOAA4ADwAP
AA4ADgAOAA4ADQANAA0ACwANAA0ADgAOAAsACwAKAAoACgAKAAoACgALAAoACQAJAAkA
CQAJAAkACQAJAAkACQAJAAgABgAGAAcABwAHAAcACQAJAAkABwAFAAUABQAFAAcABwAH
AAcABQAFAAUABQAHAAcABwAHAAcABgAGAAYABQAFAAYABgAGAAUABQAFAAcABQAGAAYA
BgAGAAYABgAGAAYABgAEAAQABAADAAMABAAEAAQABgAGAAYABwAFAAcABwAHAAoACgAK
AAoACQAJAAkADAAMAA4ADwAPAA4ADQANAA0ADAAMAAwACwANAA0ACwAJAAkACAAHAAcA
BgAGAAYABwAFAAUAAwADAAMAAwAEAAUABQAFAAUABQADAAEAAQACAAMAAwADAAMABAAE
AAMAAwABAAEAAQACAAIAAwADAAMAAwAFAAcADAATABYAHQAnADYASQBkAIcArQDOANYA
zQC9AKwAlwB+AGgAUQAzAA4A2P+f/3j/cf+G/6f/wP/T/+L/7f/1//z/AgAFAAcABwAH
AAcACgALAAsACwAMAA0ADQANAAsACwALAAwADgAOAA8ADwAPAA8ADwAPAA4ADgAOAA4A
EQARABEAEQARABEAEQARABEAEQASABIAEgASABIAEwARABEAEQARABQAFAAUABQAFAAU
ABQAFAAVABUAFgAWABYAFwAXABcAFwAXABcAGAAbABsAGwAbABoAGQAYABgAGwAbABsA
HAAeAB4AHwAfAB4AHgAfAB8AIAAgACEAIQAhACEAIQAhACQAJQAlACYAJAAkACQAJQAn
ACcAKQApACsAKwArACsAKAAoACgAKAApACkAKAAnACUAJAAjACIAHwAfAB4AHgAfAB0A
HgAeAA==
         </WaveFormData>
      </LeadData>
      <LeadData>
         <LeadByteCountTotal>10000</LeadByteCountTotal>
         <LeadTimeOffset>0</LeadTimeOffset>
         <LeadSampleCountTotal>5000</LeadSampleCountTotal>
         <LeadAmplitudeUnitsPerBit>4.88</LeadAmplitudeUnitsPerBit>
         <LeadAmplitudeUnits>��V</LeadAmplitudeUnits>
         <LeadHighLimit>2147483647</LeadHighLimit>
         <LeadLowLimit>268435456</LeadLowLimit>
         <LeadID>V3</LeadID>
         <LeadOffsetFirstSample>0</LeadOffsetFirstSample>
         <FirstSampleBaseline>0</FirstSampleBaseline>
         <LeadSampleSize>2</LeadSampleSize>
         <LeadOff>FALSE</LeadOff>
         <BaselineSway>FALSE</BaselineSway>
         <ExcessiveACNoise>FALSE</ExcessiveACNoise>
         <MuscleNoise>FALSE</MuscleNoise>
         <LeadDataCRC32>49477885</LeadDataCRC32>
         <WaveFormData>
BAAEAAQABAAEAAQABAAEAAQABAAEAAQABgAGAAYABgAFAAQAAwACAAQABAAEAAQAAwAC
AAEAAAAAAAAAAAAAAAAAAAAAAAAAAgACAAIAAgAAAAAAAAAAAAEAAgADAAQABAAEAAQA
BAAGAAYABgAGAAYABgAGAAYACAAIAAgACAAKAAoACgAKAAwADAAMAAwADAAMAAwADAAK
AAoACgAKAAoACgAKAAoACwAMAA0ADgANAAwACwAKAAoACgAKAAoACgAKAAoACgAJAAgA
BwAGAAcACAAJAAoACQAIAAcABgAGAAYABgAGAAUABAADAAIAAgACAAIAAgACAAIAAgAC
AAIAAgACAAIAAgACAAIAAgACAAIAAgACAAAAAAAAAAAAAAAAAAAAAAD+//7//v/+//7/
/v/+//7/AAAAAAAAAAD+//7//v/+/wAAAAAAAAAA/v/+//7//v8AAAAAAAAAAP7//v/+
//7//P/8//z//P/9//7///8AAP/////+//7//v/+//7//v8AAAAAAAABAAAA/f/+//7/
AAABAAIABAAEAAQABAAEAAIAAgAEAAUACAAJAAkACQAHAAcABwAIAAYABQAFAAUAAwAB
AAAA//8AAAAA///9//3//v/////////9//3//P/7//v/+//7//v/+//7//v/+v/6//r/
+//7//v/+//7//r/+f/5//n/+//7//v//P/7//v/+//7//v//f8CAAgADAARABsAJgA3
AE4AbQCVALwA0ADKALcApwCSAHkAYABMADIACwDY/57/cP9d/2r/i/+q/8P/1v/f/+X/
7P/x//n///////////8AAAEAAgACAAAAAQABAAEAAQABAAIAAgAEAAQABAAFAAMAAwAD
AAQABAAFAAUABQAEAAQABQAFAAYABwAIAAkACQAKAAoACgAJAAgABwAHAAkACQAJAAkA
CAAIAAgACAAIAAgACAAIAAoACgAKAAoACgAKAAoACwANAA0ADgAOAA0ADQANAA0ADwAP
ABAAEAAPAA8AEAAQABAAEAARABEAEgASABMAEwASABIAEwATABMAEwATABQAFwAYABgA
GAAWABYAFgAWABkAGQAaABoAGwAbABsAGwAYABgAGQAZABkAGQAZABgAGQAYABgAGAAX
ABUAFAASABEAEAAOAAwACwAMAAsADAAKAAoACQAJAAkACAAHAAcACQAJAAgACAAHAAYA
BAADAAUABQAGAAcACQAIAAgACQAHAAcABwAGAAgACAAIAAgACQAJAAgACAAIAAgACAAJ
AAcABwAFAAUABQAFAAMAAwAGAAcABwAGAAMAAwADAAMABAAEAAQABAAEAAQABAAEAAYA
BgAGAAYABgAHAAcABwAGAAUABQAEAAcABwAIAAgACgAKAAoACwAJAAkACQAJAAsADAAN
AA4ADQAMAAsACgAMAAwADAANAA0ADwAPAA0ADQANAA0ADQANAA0ADQANAA8ADgAOAA0A
CwALAAsACgAJAAkACgAKAAoACgAJAAgACgALAAsACwAIAAcABgAFAAYABgAGAAYABgAG
AAYABgAFAAQABAAEAAQABAAEAAQABAADAAMAAwACAAIAAgACAAIAAgACAAIAAAAAAAAA
//8BAAIAAgAEAAIAAgABAAEAAAAAAAAAAAAAAAAA/////wAAAAD//////////wAAAAD+
//7//v/+//7//v/+//7///////7//v/+//7//v/+//7//v/+//3//f/7//3//v//////
//8CAAIAAgACAAIAAgACAAQAAwAEAAUABQAHAAUABQAFAAYABgAFAAUABQAFAAMAAgAB
AAAAAAD///3//f/+////AQABAP/////8//v/+//7//v/+//7//v/+//6//r/+v/5//n/
+f/5//n/+P/3//f/9//3//f/9//6//v/+//7//n/+f/9/wQACAAOABUAIwAyAEcAYgCD
AKkAyADOAL4ArwCfAIgAawBUADoAGgDt/7L/fP9e/2X/gP+f/7b/yf/W/93/4//q//P/
+f/8//v/+v/5//r/+//8//z//v/////////+//3//f/8//3//v///wEA////////AAAC
AAMAAwADAAAAAAABAAEAAQABAAEAAQABAAIAAgACAAIAAgACAAMAAwADAAMAAwAGAAYA
BgAGAAQABAAEAAQACAAIAAgACAAGAAYABgAHAAcABwAIAAgACQAJAAkACQALAAsADAAM
AA0ADQAOAA4ADAAMAA0ADQAMAAwADQANAA8AEAASABMAEQARABEAEgATABQAFAAUABYA
FgAWABYAFgAVABUAFAAWABcAGAAZABYAFgAXABcAFQAVABUAFAAWABQAEwASABEADwAO
AAwADQAMAAoACAAIAAgABgAGAAQABAADAAMAAQAAAP///////////v/+////AAAAAAEA
/////wAAAQD///7//v///wEAAQABAAAAAgACAAIAAgAFAAUABAAEAAEAAAD/////AAAB
AAAAAQADAAMAAQABAAEAAQAAAP7///////////////7//f/8//3//v///wAAAgACAAIA
AgACAAMAAwADAAUABQAGAAYABgAFAAUABAAGAAYABgAHAAcABwAHAAcABQAGAAcACAAK
AAoACgAKAAoACgAKAAsACgALAAoABwAJAAkACQAJAAkACQAJAAkACQAIAAgABwAHAAcA
BwAGAAMAAwAEAAQABgAGAAUABAACAAMAAwADAAMAAwADAAMAAAAAAAAAAAAAAAAAAAAA
AP///v/+//7/AAAAAAAAAAAAAP////////z//P/8//z//v/+//7//v/+//7//v/9//z/
/P/7//z//P/8//v/+//8//z//P/8//7//v/9//3//v/+//3//f/7//v//P/8//7//v/9
//3/+//6//r/+//7//v/+//6//r/+v/6//r//P/9//3//P/8//z//P/8//r/+v/6//r/
/f/9//v//f/+//////////7//v/+//7/AAAAAAAAAgABAAIAAwADAAUAAwADAAMABAAE
AAMAAwABAAEA///+/////v/+//3/+//7//z//f///////f/9//r/+f/5//n/+P/3//b/
9f/3//b/9v/2//f/9//3//f/9//2//X/9f/1//X/9f/1//j/+f/5//n/9//3//n//P8E
AAwAEQAVAB4ALwBGAGUAhwCsAMQAxACxAJ8AjgB5AGQAUAA0ABMA6v+y/3r/Xf9k/4P/
pv+//9D/2f/h/+j/7//1//n/+f/5//n/+v/7//z//P/8//3//f/9//////8AAAAA/v/+
//7///8BAAEAAQACAAAAAQABAAEAAgACAAMAAwADAAMAAwADAAMABAAEAAQABAAEAAQA
BQAFAAUABQAFAAYABgAGAAYACAAIAAgACAAJAAgABwAGAAYABgAGAAcACQAJAAoACgAJ
AAkACQAJAAsACwAMAAwACwALAAwADAANAA4AEAARABIAEgATABMAEwASABIAEQATABMA
EwAUABMAFAAUABQAFgAWABYAFgAXABcAGAAYABcAFwAXABcAGAAYABkAGQAZABkAGQAY
ABgAFgAVABQAFAATABMAEgARABAADgAMAAkACAAFAAQABgAGAAUABQAFAAQAAwADAAMA
AwACAAIAAAAAAP////8BAAEAAgADAAEAAAAAAAEAAwADAAMAAgAEAAQABAAEAAMAAwAC
AAIAAgACAAIAAwADAAMAAQABAAEAAQD/////AgADAAMAAgAAAP///v/9/wAAAAAAAAAA
/v/+//7//v8AAAAAAAAAAAAAAQABAAEAAwADAAQABAAFAAUABgAGAAYABgAGAAcABQAF
AAUABQAHAAgACQAKAAgACAAIAAgACgAKAAoACwAJAAsACwAJAAkACQAJAAkACwALAAsA
CwAJAAgACAAHAAkACQAJAAgABwAHAAgACAAGAAYABQAEAAYABwAHAAcABAADAAIAAQAB
AAIAAwAEAAQABAAEAAQAAQAAAAAAAAACAAIAAgACAAIAAQABAAEAAgACAAIAAgABAAAA
///+/wAAAAAAAP////8AAAAAAgAAAAAA//////7//v/+//7//v/+//3//f8AAAAA////
//3//f/+//7//v/+//3//f////7//v//////AQD+//7//v/+//7//P/9//3//P/8//z/
/P/8//7//v/+//7//f/9//v//f8AAAEAAQABAAIAAgACAAIAAgACAAIABAAFAAYABwAH
AAUAAwADAAMABAAEAAMAAwAFAAUAAwACAAEAAAAAAP//+//7//z//f/9//3/+//7//r/
+f/5//n/+f/5//n/+f/3//b/9v/2//f/9//3//f/+f/4//f/9//3//f/9//3//j/+f/5
//n/9//3//n/AAAIAAwAEwAdACoAOwBUAHEAlQC6AM4AyAC3AKUAkAB1AFoAPgAgAPv/
yP+O/2L/Wf9w/4//rP/B/9D/2f/h/+r/7//z//n/+f/5//n/+v/7//z//P/8//3//f/9
//3//f/+//7//v/+//7///8BAAEAAQACAAAAAQABAAEAAAAAAAEAAQABAAEAAQABAAMA
BAAEAAQAAwACAAEAAQACAAMABAAFAAUABAADAAIAAgACAAIAAgAGAAYABgAGAAQABAAE
AAUABQAFAAYABgAJAAkACQAJAAcABwAIAAgACwALAAwADAAMAAwADQANAAwADAANAA0A
DgAOAA8ADwAPAA8ADwAQABIAFAAVABYAFQAUABMAEgAVABUAFgAWABcAFwAXABcAFAAU
ABUAFQAVABUAFQAUABQAEgARABAAEgARABEAEAARABAADgAMAAcABgADAAIABAAEAAMA
AwADAAIAAQABAAAA///9//z//f/+//7////9//3//v///wEAAAAAAAEAAQABAAEAAAAA
AAAAAAAAAP/////+//7/AAAAAAAAAQAAAP///P/7//3//f/7//v//P/9//3//P/9//3/
/f/9//3//P/7//r/+//8//3//v/+//7//v/+//7/////////AQABAAIAAgABAAEAAgAC
AAIAAgACAAMAAwADAAMAAwABAAIAAwAEAAYABgAGAAYABgAGAAYABwAFAAcABwAFAAUA
BQAFAAUABQAFAAUABQAGAAYABwAHAAYABQAEAAIAAwADAAQABAACAAIAAQAAAP7/////
////AAABAAIAAwD///7//f/8//3//v///wAA/f/8//z//P/8//z//P/8//z/+//7//v/
+v/6//r/+v/8//z//P/8//r/+v/6//n/9//4//j/+v/6//r/+f/5//j/+P/4//j/+P/4
//f/9//4//j/9//3//j/9v/2//b/9v/2//f/9//2//b/9v/2//b/+P/4//j/+P/4//f/
9P/1//j/+f/5//n/+P/4//j/+P/4//j/+P/6//3//v///////f/7//v/+//6//r/+f/5
//r/+//6//r/+P/2//X/8//0//X/9//5//f/9//1//X/9P/z//P/8//x//H/8f/x//H/
8P/w//D/8f/x//H/8f/x//D/7//v//D/8f/y//P/8v/z//P/8//x/+//8f/4//7/AgAH
ABEAHAApAEIAXwCFAKwAxADCALMAowCSAHsAYgBKADAADQDc/6L/cP9Z/2L/g/+i/7n/
yv/V/93/4v/p//H/9f/1//X/9f/0//X/9v/2//j/+f/5//n/+f/5//r/+v/6//r/+v/7
//n/+f/5//r//P/9//3//f/+//7///////7//f/8//v/+//8//z//P/8//z//P/9////
/////////v/+//7//v/8//z//P/8////AAABAAIAAAAAAAAAAQADAAMABAAEAAUABQAF
AAUABQAFAAYABgAHAAcACAAIAAYABgAHAAcACgAKAAsACwAMAAwADQANAAsACwALAAwA
DQAOAA4ADgAQABAAEAAQABEAEQASABIAEgARABAADwAQABAAEQARABEAEQARABAAEAAO
AA0ADAAKAAkACQAIAAkACAAGAAQABAAEAAIAAgABAAAA/v/9/////v/9//3//f/9//z/
/P/+//7//f/9//z/+//7//v//f/8//z//f/////////+//7//v/+//7///////7//v/8
//z//P/9///////9//3//f/9//v/+//8//3//f/8//v/+//7//v//P/8//z//P/+//7/
/v/+//3//P/7//r//P/9//3//f//////AAAAAP////8AAAAAAAAAAAAAAQD/////////
/wEAAgADAAQABgAGAAYABgAEAAQABAAFAAcACQAJAAcABwAHAAcABwAHAAcABwAHAAUA
BAAEAAMAAgABAAAA/v8AAAEAAwAEAAQABAADAAIAAAABAAEAAQD///////////z//P/8
//z//P/8//z//P/7//r/+v/6//r/+v/6//r//P/7//v/+//6//r/+v/6//z//P/8//z/
+v/6//r/+f/5//r/+v/8//r/+v/5//n/+P/4//j/+P/4//j/9//3//b/9v/1//X/9//3
//j/+P/4//j/9//3//f/9P/2//b/9v/2//b/9//3//b/9v/2//b/9v/2//b/9v/2//n/
+f/3//n/+P/5//n/+f/6//r/+v/6//r/+v/6//z//v8AAAIAAwAAAP3//P/7//z//P/7
//v/+//7//n/+P/3//b/9v/1//X/9f/2//f/9f/1//P/8//z//P/9P/1//X/9f/1//X/
8//y//L/8v/z//P/8//z//H/8P/v/+//8f/x//H/8f/0//X/9f/1//X/9f/5//7/BAAK
ABMAHQAsAEEAYgCHAKsAwgDCALAAnwCNAHYAXwBIADIAFADp/7D/eP9Y/1//fv+h/7z/
y//U/93/5f/s//P/+f/6//n/+P/3//f/9//3//b/+P/5//n/+f/5//n/+v/6//j/+P/4
//n/+f/5//n/+v/8//3//f/9//z//P/9//3/+//7//v/+//9//7//v/+//7//v/+////
//////////8AAAAAAAAAAP7//v/+//7/AQACAAMABAAGAAYABgAHAAUABQAGAAYABwAH
AAcABwAFAAUABgAGAAcABwAIAAgABgAGAAcABwAJAAoADAANAA8AEAASABMAEgARABAA
EAARABIAEgASABAAEAAQABAAEwATABQAFAAVABUAFQAVABIAEgATABMAFQAVABUAFAAS
ABAADwAOABEAEQASABIAEAAOAAsACAAEAAQAAgACAAQABAADAAMABQAEAAMAAwABAAEA
AAAAAAAAAAD/////AQABAAIAAwAFAAQABAAFAAQAAwACAAAAAAAAAAAAAAABAAEAAAAA
AAAAAAAAAAEA//////3//f/9//3/+//7//7///////7/+//7//v/+//8//z//P/8//7/
/v/+//7//P/8//z//P/8//3//f/9//3//f/+//7//////wAAAAAAAAAAAAABAAMAAwAD
AAMAAgACAAIAAgADAAQABQAGAAQABAAEAAUABQAHAAcABQAEAAMAAgABAAMAAwADAAMA
BAAEAAUABQADAAMAAwACAAMAAwAEAAQAAwACAAAA/v8AAAEAAQABAAEAAQABAAEA///+
//3//P/+//7//v/+//3//P/8//z//P/8//z//P/6//n/+f/5//b/9v/2//b/+P/4//j/
+P/2//b/9v/1//X/9v/2//j/+P/4//f/9//2//b/9v/2//b/9v/1//X/9v/2//X/9f/1
//f/9v/2//b/9v/2//b/9v/0//X/9f/0//T/9P/0//T/9P/0//T/9P/3//f/9f/3//b/
9//3//f/9v/2//b/9v/4//j/+P/6//n/+v/7//v//P/7//z//f/+//7//f/9//z/+//4
//b/9v/2//f/9//1//X/9v/3//X/9f/z//P/9P/z//P/8//z//P/8//z//P/8v/y//L/
8//z//P/8//1//T/8//z//L/8f/w/+//8P/x//H/8f/3//X/9f/4//7/BAAJABEAIAAx
AEYAYQCFAKoAwgDEALcApwCSAHsAYABEACoABQDU/5r/av9X/2T/gf+e/7X/yv/X/93/
4v/n/+3/8v/z//T/9f/2//f/+P/4//j/+f/5//n/+f/5//r/+v/6//r/+v/7//3//f/9
//7//f/9//z/+//8//z//f/9//7///8AAAEAAAAAAP///v/+//7//v///wEAAQABAAEA
AgACAAIAAgACAAIAAgACAAIAAgACAAIABAAEAAQABQADAAMABAAEAAMAAwADAAMABAAF
AAcACAAJAAkACgAKAAgACAAJAAkADAAMAA0ADQAOAA4ADwAPAA8ADwAPABAAEAAQAA8A
DgAPABAAEQASABEAEQASABIAEwATABMAEwAUABQAFQAVABMAEwATABIAEwASABIAEgAR
AA8ADgAMAAsACgAIAAYABQAGAAUABgAEAAQAAwADAAMAAgABAAEAAAD///3//P/8//z/
+//7//z//f///wEAAQAAAAAAAQD////////+//z//P/8//z//f/9//z//P/+//7//v//
//3//f/7//v//f/9//v/+//8//3//f/8//n/+f/5//n//P/8//z//P/7//r/+f/4//n/
+v/7//z/+v/7//v/+//7//v//P/8//////8AAAAA/v/+//7/////////////////AAAB
AAIAAgACAAIAAgAAAAAAAAABAAEAAwADAAEAAgADAAQABQAEAAMAAgABAAEAAAAAAP//
AAABAAIAAgAAAP/////+/wAAAAD///7//v/////////9//3//f/9//z//P/8//z/+v/6
//r/+v/7//r/+v/6//r/+v/6//r/+f/3//b/9f/1//b/9//4//r/+v/6//r/+P/4//j/
9//1//b/9v/4//b/9v/1//X/9v/2//b/9v/0//T/8//z//T/9P/0//T/9P/0//T/9f/1
//T/9v/2//b/9v/0//T/9P/0//X/9f/z//X/+P/5//n/+f/4//j/+P/4//j/+P/4//r/
+v/6//r/+f/8//v//P/9//z//P/7//v//f/9//v/+v/3//b/9v/1//P/8//0//X/9f/1
//P/8//y//H/8f/x//D/7//u/+3/8P/w//H/8v/z//P/8//z//P/8v/x//H/8//z//P/
8//z//P/8v/x//H/8//1//j//v8CAAcADwAcAC8ASABrAJMAuADIAMAArQCbAIYAbwBc
AEgALgALANj/nv9s/1n/aP+J/6j/v//O/9f/3f/m/+3/8//2//X/9P/z//b/9//4//j/
9v/3//f/9//5//n/+v/6//n/+P/3//f/+f/5//n/+v/8//3//f/9//v/+v/6//n/+//7
//v/+//5//r/+v/6//r/+v/6//v//f/9//3//f/8//z//P/8//7//v/+//7/AAAAAAAA
AAAAAAAAAAABAP////8AAAAAAwADAAMAAwAFAAUABgAGAAYABQAFAAQABAAEAAUABQAI
AAgACQAJAAgACAAJAAkACwALAAsADAANAA4ADgAOAA4ADgAOAA4ADwAPABAAEAAQAA8A
DgANAAwADAANAA0ADgAPABAAEAAOAAwACwAKAAwACwALAAoABwAGAAQAAgACAAIAAAAA
AAAAAAD//////f/8//v/+//9//3//P/8//z//P/7//v/+//7//z//f/7//r/+v/7//n/
+f/5//j/+f/6//v//P/7//v/+v/6//z//P/8//3//f/9//v/+//7//v/+f/5//r/+//7
//r/9//3//f/9//6//r/+v/6//r/+v/6//r/+v/6//r/+v/6//v/+//7//v/+//8//z/
/f/9//7//v/+//7//v///wEAAQABAAEA//8AAAEAAgAAAAAAAAAAAAEAAgADAAUAAwAF
AAUAAwABAAEAAQABAAQABQAGAAcABAACAAEA//8BAAEAAQAAAP////8AAAAAAAAAAP//
/v/+//////////v/+//7//v//P/8//z//P/8//z//P/8//v/+v/6//r/+v/6//r/+v/6
//n/+f/5//b/9v/2//b/+P/4//j/+P/4//j/+P/3//f/+P/4//r/9v/2//X/9f/1//b/
9//4//b/9v/1//X/9P/0//P/8//3//f/9v/2//b/9v/2//b/9v/2//f/9//2//T/9P/0
//T/9v/2//b/9v/5//n/9//5//j/+f/5//n/+v/6//r/+v/4//j/+P/6//3//v//////
///9//3//f/8//z/+//7//3//f/7//r/+f/4//j/9//z//P/9P/1//f/9//1//X/8v/x
//H/8f/x//H/8f/x//H/8P/w//D/8P/v/+7/7f/w//D/8P/x/+//7//v/+//7v/v/+//
7//z//P/8//2//7/AgAJABMAJAA5AFYAdwCbALYAvgCyAKMAkQB8AGUAUAA6ABwA8/++
/4b/Xv9Z/3L/l/+0/8f/0P/Z/9//5P/r//H/9f/1//X/9f/0//X/9v/2//b/9//3//f/
9//3//j/+P/4//j/+P/5//n/+f/5//r/+v/7//v/+//8//z//f/9//v/+//7//v/+f/6
//r/+v/7//z//f////7//f/8//v//P/8//z//P/+//7//v/+/wAAAAAAAAAAAgACAAIA
AwACAAEAAQAAAAMAAwADAAMAAQABAAIAAgAFAAUABgAGAAcACAAKAAsACwAKAAoACQAK
AAoACwALAA0ADQANAA4ADgAOAA0ADAANAA4ADwAQAA8ADwAQABAAEwATABMAEwASABIA
EwATABMAEwATABIAEAAOAA0ADAAMAAsACwAKAAsACgAIAAYABgAGAAQABAACAAIAAQAB
AAEAAAD/////AQABAAAAAAAAAAAA/////wEAAQACAAMAAQAAAAAAAQADAAMAAwACAAEA
AAD///7/AQABAAAAAAD+//7//v///wEAAQD/////AQABAP/////+///////+//7///8A
AAEAAQAAAP///v8AAAAAAAAAAP7//v/+//7/AAABAAEAAQABAAEAAgACAAIAAQABAAAA
AQACAAMABQAFAAUABQAFAAMABAAFAAYACAAIAAgACAAGAAYABgAHAAcACQAJAAcACQAJ
AAkACQAIAAcABgAFAAYABgAHAAcACQAJAAkACAAFAAUABgAGAAYABgAFAAQAAgADAAMA
AwACAAMABAAFAAMAAgABAAAAAAAAAAAAAAABAAAAAAAAAAAAAAAAAAAAAgABAAEAAQD+
//7//v/+//7//v/+//7/AAAAAAAA///8//z/+//8//v//P/8//3//P/8//z//P/8//z/
+//7//z//P/7//v/+//7//z//P/8//z//P/8//3//f/8//r/+v/6//r/+v/6//r/+v/7
//v/+f/7//7//////////v/+//7//v/+//7//v8AAAIABAAGAAcABQADAAMAAwAEAAQA
AwADAAMAAwABAAAA/v/8//v/+f/6//v//f////3//f/7//v/+v/5//n/+f/5//n/+f/5
//n/+P/4//j/+//7//v/+//5//j/9//3//n/+f/5//n/+f/5//j/9//5//v//f8CAAgA
EAAZACUAMgBFAFwAfQChAMIAzgDEALMAoQCKAHEAVgA6ABoA8f+4/4D/YP9j/3z/m/+0
/8n/1v/f/+n/8P/1//n/+//7//v/+//9////AQACAAAAAQABAAEA/////wAAAAABAAIA
AwAFAAMAAwADAAQABAAFAAUABQAEAAQABQAFAAUABQAFAAUABQAGAAYABgAGAAYABgAH
AAkACQAJAAkACgAKAAoACgAIAAgACAAIAAwADAAMAAwACgAKAAoACwALAAsADAAMAA8A
DwAPAA8ADQANAA4ADgARABEAEgASABAAEAARABEAFAAUABUAFQAWABYAFwAXABcAFwAX
ABgAFwAYABgAGAAaABoAGgAaABsAGwAcABwAHQAdAB0AHQAcABwAHQAdABsAGwAbABoA
GgAYABcAFgAXABcAGAAYABkAGAAWABQAEQAQAA0ADAAOAA4ADQANAAsACgAJAAkACQAJ
AAgACAAIAAgABwAHAAcABwAIAAkACQAIAAgACQAHAAcABwAGAAcACAAJAAoACQAJAAgA
CAAIAAgACAAJAAkACQAHAAcABwAHAAUABQAEAAUABQAEAAUABQAFAAUABgAGAAYABgAG
AAYABgAGAAYABgAGAAYABgAHAAcABwAHAAcACAAIAAcABwAIAAgACgAKAAoACwALAAsA
CwALAAsADAANAA4ADAAMAAwADAAMAAwADAANAA8AEQARAA8AEQARABEAEQAPAA8ADwAP
AA0ADAAMAAsADQANAA0ADAANAA0ADgAOAAwADAALAAoACgALAAsACwAJAAkACQAJAAoA
CgAKAAoACAAIAAgACAAJAAgACAAIAAgACAAIAAgACAAHAAcABwAGAAYABgAGAAYABgAG
AAYABgAGAAYABQAFAAYABgAIAAYABgAFAAUABAAEAAQABAAGAAYABQAFAAYABgAGAAYA
BgAGAAYABgAHAAcABgAEAAQABAAEAAQABAAEAAQABwAHAAUABwAIAAkACQAJAAoACgAK
AAoACgAKAAoADAANAA4ADwAPAA8ADQANAA0ADAAMAAsACwANAA0ACwAKAAkACAAIAAcA
BQAFAAYABwAHAAcABQAFAAYABQAFAAUABQAFAAUABQADAAIAAgACAAUABQAFAAUABQAE
AAMAAwADAAMAAwADAAQABQAFAAUAAwAFAAcADAAUABgAHQAnADQASQBkAIcArQDOANgA
zgC9AKsAlgB/AGoAUgA2AA8A2v+g/3j/cf+I/6n/wP/T/+L/7f/1//z/AwAFAAcABwAH
AAcACgALAAwADAAOAA8ADwAPAA4ADQANAAwADgAOAA4ADwAPAA8ADwAQABAAEQARABEA
EAAQABEAEQARABEAEQARABEAEgASABIAEgASABIAEwATABMAEwATABQAFAAUABQAFAAU
ABQAFAAWABYAFgAWABgAGAAYABkAFwAXABgAGAAbABsAGwAbABoAGQAZABgAGgAbAB0A
HgAeAB4AHwAfAB4AHgAfAB8AIAAgACEAIQAhACEAIQAiACUAJgAmACYAJgAmACYAJgAn
ACcAKAAoACkAKQApACkAKAAoACkAKQApACkAKQAoACgAJgAlACQAIwAhACAAHgAfAB4A
HgAeAA==
         </WaveFormData>
      </LeadData>
      <LeadData>
         <LeadByteCountTotal>10000</LeadByteCountTotal>
         <LeadTimeOffset>0</LeadTimeOffset>
         <LeadSampleCountTotal>5000</LeadSampleCountTotal>
         <LeadAmplitudeUnitsPerBit>4.88</LeadAmplitudeUnitsPerBit>
         <LeadAmplitudeUnits>��V</LeadAmplitudeUnits>
         <LeadHighLimit>2147483647</LeadHighLimit>
         <LeadLowLimit>268435456</LeadLowLimit>
         <LeadID>V4</LeadID>
         <LeadOffsetFirstSample>0</LeadOffsetFirstSample>
         <FirstSampleBaseline>0</FirstSampleBaseline>
         <LeadSampleSize>2</LeadSampleSize>
         <LeadOff>FALSE</LeadOff>
         <BaselineSway>FALSE</BaselineSway>
         <ExcessiveACNoise>FALSE</ExcessiveACNoise>
         <MuscleNoise>FALSE</MuscleNoise>
         <LeadDataCRC32>714991947</LeadDataCRC32>
         <WaveFormData>
BAAEAAQABAAEAAQABAAEAAQABAAEAAQABQAGAAcACAAGAAYABgAGAAYABgAGAAYABAAE
AAQABAAEAAQABAAEAAQABAAEAAQAAgACAAIAAgAAAAAAAAAAAAEAAgADAAQAAgACAAIA
AgACAAIAAgACAAMABAAFAAYACAAIAAgACAAKAAoACgAKAAoACgAKAAoACgAKAAoACgAK
AAoACgAKAAoACgAKAAoACwAMAA0ADgAMAAwADAAMAAwADAAMAAwADgAOAA4ADgALAAoA
CQAIAAoACgAKAAoACAAIAAgACAAIAAgACAAIAAYABgAGAAYABAAEAAQABAAEAAQABAAE
AAQABAAEAAQABAAEAAQABAAEAAQABAAEAAIAAgACAAIAAgACAAIAAgACAAIAAgACAAIA
AgACAAIABAAEAAQABAADAAIAAQAAAAEAAgADAAQAAgACAAIAAgACAAIAAgACAAQABAAE
AAQAAwACAAEAAAABAAIAAwAEAAQAAwAAAP//AQABAAIAAgADAAMAAwADAAIAAQABAAIA
BAAGAAcACAAJAAkACQAIAAYABwAHAAcACQALAAwADAAKAAoACwALAAsACgAKAAkABwAG
AAUABAAEAAMAAwACAAIAAgACAAIAAgABAAAA/v/+//3//f/9//////////7//v/+//7/
/v/+//7//v/+//z//P/8//v//f/9//7//v/+//7//v/+//z//P/8//7///8DAAkADwAa
ADAATQBqAI4ArQDDANQA6AD5AAMBDQETAQEBzAB6ABsAx/+W/5X/qP+5/8r/2f/k/+z/
8f/0//r/+//7//v/+//7//v//P/8//z//f/9//z//v/+//7////9//7//v/+//z//P/8
//z/////////////////AAAAAAEAAQABAAEAAQABAAIAAgABAAAA///+////AAABAAIA
AAAAAAAAAAD//////////wEAAgACAAIAAAAAAAAAAAACAAIAAgADAAEAAQABAAEAAQAB
AAEAAQABAAIAAgACAAAAAAAAAAAAAwADAAMABAAGAAYABwAHAAcABwAHAAYABgAHAAgA
CAAHAAUABAADAAQABQAHAAkABwAHAAcABgAIAAgACAAHAAUABgAGAAUABwAHAAUABQAD
AAMAAgACAP///f/9//3//v/+//7////9//7//v/+//7//v/+//7//v////////8BAAEA
AQABAAAAAQACAAMABQAGAAcABwAGAAYABgAFAAcABwAIAAkACwALAAsACwANAA0ADQAN
AAwACwAKAAkABgAFAAUABQAGAAcACAAJAAYABgAGAAYACAAHAAcABwAHAAgACAAIAAgA
BwAHAAcABwAHAAcABwAFAAYABgAHAAcABwAIAAgACQAKAAwADQANAA0ADQANAA0ADQAN
AA4ADgAPAA8ADwAPAA8ADwARABMAEwATABMAEQAQABAADwARABEAEQASABAAEAARABEA
EgARABEAEAASABIAEgASABAAEAAQAA0ADwAQABAAEAANAA0ADQANAA0ADQANAA0ACwAM
AAwADAAKAAkACQAJAAoACwAMAA0ACwAKAAoACQAJAAkACgAKAAkACQAJAAkACQAJAAgA
BwAJAAkACwALAAkACQAKAAoACgAJAAkACQAHAAcACAAIAAkACQAIAAgACAAIAAgACQAH
AAcABgAGAAYABgAGAAgACQAJAAcABwAHAAcACAAIAAcABwAHAAcABwAHAAgACAAJAAoA
CgAMAA0ADQANAAoACgALAAsADQAPABEAEgASABIAEgATABMAEQAQABAADQANAAwACwAM
AAwACwALAAoACgAKAAoACgAKAAkACAAEAAQAAwADAAUABQAFAAUAAgACAAIAAgACAAIA
AgACAAAAAAAAAAAAAQABAAEAAgAEAAQABAAEAAAA/v8AAAAAAgAFAAsAEQAbADAASgBj
AIYArADJAN8A8gAIARUBHwEnAR8B+wCwAEoA5/+l/5b/p/+4/8P/0P/h/+r/7v/1//r/
/v/+//3//P/7//3//f/+//7//v///////v/8//z//P/9////AAAAAAAAAAAAAAAAAAAB
AAEAAQABAP////8AAAAA/f/9//3//f//////AAAAAAAAAAAAAAAAAAAAAAAAAAACAAIA
AgACAAEAAQABAAEAAQACAAIAAgACAAIAAgACAAAAAAAAAAEAAwADAAMAAwADAAMAAwAD
AAMABAAEAAQABAAEAAQABAADAAMAAwAEAAYABgAHAAcABQAFAAUABAAGAAcACAAIAAoA
CQAJAAkACAAHAAcABwAJAAkACQAIAAYABgAGAAUABQAGAAYABQAFAAUAAwADAAIAAQD/
//7//v/9//7////9//z/+//7//n/+v/6//r/+v/6//r/+v/6//v/+//7////////////
/v///wAAAQACAAIAAgABAAEAAgADAAMAAwADAAQABQAHAAcABwAHAAUABQAFAAUABQAF
AAUABQAGAAUABQAFAAMAAwADAAMAAgACAAIAAgACAAEAAQABAAEAAgACAAIABAADAAMA
AwABAAEAAQABAAMABAAEAAUAAwADAAQABAAEAAQABQAFAAcABwAHAAcACAAHAAYABgAH
AAkACgALAAkACQAJAAsACwALAAsACwAKAAoACwALAAsACwALAAwACgAKAAsACwAMAAsA
CwAKAAgACAAIAAgACgAKAAoABwAHAAgACAAIAAcABwAHAAcABQAFAAUABQADAAQABAAE
AAQAAwADAAMAAwADAAMAAwAFAAQABAADAAEAAQACAAIAAQABAAEAAQADAAMAAgABAP//
//8BAAEAAQABAAIAAgACAAEAAQABAP////8AAAAAAQABAAAAAAAAAAAAAAABAAEAAQAB
AAEA///////////////////+/wAAAAAAAAAAAAABAAEA//////////8AAP7//f/9//3/
/v///wAAAgAEAAUABgAGAAQABQAFAAUABgAGAAcABwAGAAcACAAIAAoACgAKAAsADQAL
AAoACgAIAAcABQADAAMABAAEAAUAAgACAAIAAgAEAAQAAwACAAAAAAD//////v/9//z/
+//8//z//P/8//r/+v/6//r//P/8//z//P/7//v/+//8//z//P/8//z//P/8//z//P/+
////AQADAAkAEgAoAEUAYACAAKMAuwDOAOAA9QAHARcBHwETAegAoAA/AN3/nP+N/6L/
uf/I/9X/3v/o/+3/8v/0//f/9//3//f/9//3//j/+P/4//n/+f/4//r/+v/6//v/+f/6
//r/+v/8//z//P/8//v/+//7//v/+//7//z//P/9//3//f/9//3//f/+//7//v/+//7/
/v/+//7//v/+//z//P/8//z////////////+//7//f/8//z//P/8//z//v/+//7////9
//3//f/9//////////////8AAAAAAAAAAAAAAAAAAAMAAwADAAQAAwACAAIAAQADAAMA
AwACAAAAAQACAAIABAADAAMAAwADAAMABAAFAAMAAwADAAIAAgACAAIAAQABAAIAAgAB
AAMAAwABAAEAAQABAAAAAAD///3//f/9//z/+v/4//f/9//4//j/+P/4//j/+P/4//j/
+f/5//n/+v/5//j/9//6//v//P/9//3//v////////8AAAEAAQADAAMABAAFAAQAAwAC
AAEAAQABAAEAAQABAAEAAQABAAAA////////AQABAAEAAQD///7//f/8//3//f/+////
/f/+//7//v/+//3//f/9//////////////8AAAAAAQABAAEAAgACAAAAAAABAAEAAQAB
AAEAAQADAAMAAwAEAAQABQAFAAUABwAHAAcACQAIAAcABgAFAAYABgAHAAcACQAJAAkA
CgAJAAgACAAHAAgABwAHAAYABAAEAAQABAAGAAYABgADAAMABAAEAAQAAQABAAEAAQAA
AAEAAgADAAEAAgACAAIAAAD//////////////////wEAAAAAAP///////wAAAAD/////
/////wEAAQAAAP///f/9///////7//v//P/8//7//f/9//3/+//7//z//P/8//3//f/+
//z//P/8//3/+//7//v/+//9//3//f/9///////8//7//v/+//7//v///////f/9//3/
/f/+//z/+//7//v//f/9//3//v8AAAEAAgACAAIAAwADAAMAAgACAAMAAwADAAUABwAI
AAYABgAGAAcACQAHAAYABgAFAAUABAADAAIAAgABAAEAAAAAAAAAAAAAAAAA///+//r/
+v/5//n/+v/7//z//f/7//r/+f/4//j/+P/4//j/+v/6//r/+v/5//n/+f/6//j/+P/4
//j/9v/2//j//P/8//3/AwALABEAHgA0AE8AagCOAK8AxwDaAPAA/QAJAREBDwH3AL4A
aAADALP/jP+T/6j/u//I/9X/4P/o/+//8v/0//f/9//3//f/9//3//j/+P/2//f/9//2
//j/+P/4//n/9//4//j/+P/6//r/+v/6//n/+f/5//n/+f/5//r/+v/5//n/+f/5//v/
+//8//z//P/8//z//P/8//z//P/8//z//P/8//z/+//7//v/+//8//7///8AAP///v/9
//z//P/8//z//f////////////////////////8AAAAAAAAAAAAAAAAAAAEAAQABAAIA
AgACAAMAAwABAAEAAQAAAAIAAwAEAAQABgAFAAUABQAFAAUABgAHAAUABQAFAAQABAAE
AAQAAwADAAQABAADAAMAAwABAAEAAwADAAIAAgABAP////////z/+v/4//f/+f/6//r/
+v/6//r/+v/6//n/+f/4//f/+//7//v/+//8//3//v///wMABAAFAAUABAAEAAQAAwAD
AAMABAAFAAUABQAFAAUABQAFAAUABQAEAAMAAgABAAIAAQABAAEAAwADAAMAAwACAAIA
AgACAAAA////////AQACAAIAAgACAAEAAQABAAEAAQABAAEAAQACAAIAAwADAAMABAAE
AAQABAAFAAUABQAFAAUABQAFAAUABQAGAAcACQAKAAsACQAJAAkACwALAAsACwALAAoA
CgALAAsACwALAAsADAAMAAwADQANAAoACQAJAAgACgAKAAoACgAIAAgACAAFAAUABgAG
AAYABwAHAAcABwADAAMAAwADAAUABgAGAAYABAADAAMAAwADAAMAAwADAAMAAgACAAEA
AQABAAIAAgABAAEAAQABAAEAAQAAAP///f/9////////////AAAAAP7//f/9//3/////
/wAAAAD//////v/+/wAA/v/+//7//v/8//3//f/7//3//f/9//7//v/9//3//f/7//v/
+//8/wAAAQACAAIAAAABAAEAAQAAAAAAAQABAAMABQAHAAgABwAGAAUABQAHAAUABAAE
AAUABQAEAAMAAQAAAP7//f/9//7///8AAP7//v/9//z/+v/6//n/+f/5//n/+f/5//j/
+P/4//j/+P/4//j/+P/2//b/9v/2//f/9//3//j/+P/4//j/+P/2//T/9P/4//r/+f/7
////BQAOACYAQwBeAIIApwDDANgA7gADAREBHQEjARUB6ACWAC8A0f+W/43/oP+1/8D/
z//c/+T/6//w//L/9f/1//X/9f/z//P/9P/0//T/9f/1//T/9P/0//T/9f/1//b/9v/2
//b/9v/2//b/9f/1//X/9f/3//f/+P/4//X/9f/1//X/9//3//j/+P/4//j/+P/4//j/
+P/4//j/+P/4//j/+P/3//f/9//3//n/+v/6//r/+P/4//j/+P/4//j/+P/5//n/+f/5
//n/+f/5//n/+f/7//z//P/8//r/+v/6//r/+//7//v//P/+//7///////3//f/9//z/
/P/9//7//v/+//3//f/9//3//f/+/////f/9//3//P/+//7//v/9//3//v/+//3/+//7
//n/+f/5//n/+P/4//n/9//3//f/9f/0//P/8//x//L/8v/y//L/8v/y//L/9P/1//X/
9f/3//f/9//3//b/9//4//n/+f/6//v/+//7//z//f/9//v/+//8//3////////////9
//3//f/9//3//f/9//3//v/9//3//f/9//3//f/9//z//P/8//z//P/7//v/+//7//z/
/P/8//r/+f/5//n/+//7//v/+//7//z//P/9//v/+//8//z//P/8//3//f/9//3//f/9
/////////wAAAAABAAEAAQABAAEAAQADAAMAAwADAAMABAAEAAUABQADAAMAAwAEAAIA
AgADAAMAAAD//////v///wAAAQACAAIAAgACAP////8AAAAAAAABAAEAAQABAP3//f/9
//3//f/+//7//v/+//3//f/9//v/+//7//v//f/8//z/+//5//n/+v/6//v/+//7//v/
+f/5//j/9//5//n/+//7//n/+f/6//r/+v/5//n/+f/5//n/+v/6//f/9//2//b/+P/4
//j/+f/5//n/+f/5//f/9v/4//j/+P/4//j/+f/5//f/9//3//f/+P/4//f/9//3//n/
+f/5//r/+v/7//z//P/8//3//f/9//r/+v/7//v//P///wIABAADAAIAAQABAAEA///+
//7//f/9//z/+//6//r/+f/5//j/+P/4//j/+P/4//f/9v/2//b/9f/1//X/9f/1//X/
9P/0//T/9P/0//T/9P/0//L/8v/y//L/8f/x//H/8v/0//T/9P/0//T/9P/0//b/9v/5
////BQANACIAPgBZAHgAmgC1AMcA3ADuAP8ACwERAQUB3QCUADYA1/+V/4j/m/+w/73/
zP/Z/+D/5v/r/+7/8P/v/+//7//v/+//7//w//D/8v/z//P/8v/w//D/8P/x/+//8P/w
//D/8P/w//D/8P/x//H/8f/x//P/8//0//T/8f/x//H/8f/z//P/9P/0//T/9P/0//T/
9P/0//T/9P/0//T/9P/0//P/8//z//P/9f/2//b/9v/2//b/9v/2//b/9v/2//f/9//3
//f/9//3//f/9//3//f/+P/4//j/9v/2//b/9v/5//n/+f/6//z//P/9//3/+//7//v/
+v/8//3//v/+//z/+//7//v/+//7//z//f/9//3//f/8//r/+v/6//n/+v/8//3//f/7
//v/+f/5//n/+f/4//j/9f/z//P/8//x//D/7//v/+//8P/w//D/8v/y//L/8v/y//P/
8//z//X/9f/1//X/9v/3//j/+f/7//z//f/9//z//P/8//v/+//7//z//f/7//v/+//7
//v/+//7//v//f/9//3//f/8//v/+//7//n/+f/5//n/+v/6//r/+v/4//f/9//3//n/
+v/6//r/+P/3//f/9//3//f/9//3//n/+v/6//v/+//7//z//P/6//r/+//7//3//f/9
//3/////////AAAAAAEAAQABAP///////wEAAwADAAMAAwABAAAAAAD//wEAAQABAAIA
BAAEAAUABQACAAEAAQAAAAAAAAAAAAAAAAAAAAAA/f/9//7//v/+////////////+//7
//v/+//7//z//P/8//7//f/9//3//f/9//3//f/7//r/+v/5//f/9//4//j/+//7//v/
+//5//n/+P/3//j/+f/8//3/+//7//z//P/7//n/+P/3//n/+f/6//r/9//3//b/9v/4
//z//P/5//j/+v/6//r/+v/6//v/+//5//n/+f/5//r/+P/3//f/9//4//n/+v/8//z/
/f/+//7//v/////////+//7/////////AQADAAQABgAGAAYABwAHAAUABAAEAAEAAQAA
AP//AAAAAP/////+//7//v/+//z//P/7//r/+v/6//n/+f/5//n/+f/5//j/+P/4//j/
+P/4//j/+P/2//b/9v/2//f/9//3//j/+P/4//j/+P/+//r/+v/6//z//f///wMACQAU
ACwARQBgAIQAqQDDANoA8AABAREBGQEbAQ8B4gCQACkAzf+Y/4//ov+z/8D/0f/e/+b/
6//w//T/9//3//f/9//1//X/9v/2//j/+f/5//j/+v/6//r/+//5//r/+v/6//r/+v/6
//r/+//7//v/+//7//v//P/8//z//f/+/////v/9//3//P/8//z//P/8//7//v/+//7/
/v/+//7//v////////////3//v/+//7///8AAAEAAgAAAAAAAAABAAAA///+//3/AAAB
AAIAAwABAAIAAgACAAIAAgACAAIAAwADAAMABAAEAAQABQAFAAUABQAFAAQABAAFAAYA
BgAIAAcABwAHAAcABwAIAAkABwAHAAcABgAIAAgACAAHAAUABgAGAAUABwAHAAUABQAD
AAMAAgACAAMAAQABAAEAAQAAAP/////9//7//v/+//z//P/8//z//P/9//3//f/+//3/
/P/7//3///8BAAMABAAEAAQAAwAEAAQABAADAAMAAwAEAAUABQAFAAUABQAFAAUABQAF
AAMAAwADAAMABAADAAMAAwADAAMAAwADAAAAAAAAAAAAAgABAAEAAQAAAAAA///+/wAA
/////////f/9//3//f/9//7//v///wAAAQADAAQAAwACAAIAAQADAAMAAwADAAcABwAH
AAgABgAHAAcABwAFAAUABQAHAAcABwAHAAcABgAGAAcABwAHAAcABwAIAAgACAAJAAkA
CgAJAAkACAAGAAYABgAGAAcACAAJAAcABwAIAAgACAAFAAUABQAFAAMAAwADAAMAAQAC
AAIAAgAEAAMAAwADAAMAAwADAAMAAQAAAAAA///+////AQACAAIAAQAAAP//AQABAAAA
////////AQABAP3//f/+//7/AAD////////9//3//v/+/////v/8//z//P/8//z//f/9
//v//f/9//3//v/+//3//f/9//3//f/9//7//v///wAAAAAAAAEAAQABAAIAAgADAAMA
AQADAAUABgAIAAgACAAJAAkABwAGAAYABwAHAAYABQACAAIAAQABAP7//v/+//7//P/8
//v/+v/5//r/+v/7//n/+f/5//n/+v/6//r/+v/6//r/+v/6//j/+P/4//j/+f/5//n/
+v/6//r/+v/6//r/+v/6//r/+v/5//3/AQAHABQALgBNAGwAkACzAMsA4AD2AAkBFwEn
AS0BGQHkAIwAIwDF/5L/j/+m/7n/yP/X/+L/6v/v//T/9v/2//X/9P/z//X/9f/2//b/
9v/3//f/9v/2//b/9v/3//X/9v/2//b/9v/2//b/9v/5//n/+f/5//f/9//4//j/+f/5
//n/+f/5//n/+v/6//j/+P/4//j/+P/4//j/+P/6//r/+v/6//n/+f/5//n/+f/6//r/
+v/4//j/+P/4//r/+v/6//v//f/9//3//f/9//3//f/9//v//P/8//z/+v/6//r/+v/7
//v/+//8//7//v///////////////v8AAAEAAgACAAAA/////////////wAAAQD/////
///+//7//v/+//3///8AAAAA/////////f/9//3//f/8//z/+f/3//f/9//3//b/9f/1
//P/9P/0//T/8v/y//L/8v/z//X/9v/3//f/9//3//f/+P/5//r/+//7//z//f/9//z/
/P/8//v//f/9//7//////////////wEAAQABAAEAAQABAAEAAQAAAP//////////////
/////P/8//z//P/+//3//f/9//v//P/8//z//P/7//v/+//9//3//f/9//v//P/8//3/
/f/9//7//v/+//7//////wEAAQABAAEAAQABAAEAAgACAAMAAwADAAUABQAFAAcABQAF
AAUABQAEAAQABQAFAAYABwAIAAoABwAGAAYABQAGAAUABQAEAAQABAAEAAQABgAGAAYA
AwADAAQABAAEAAEAAQABAAEAAQABAAEAAQADAAQABAAEAAMAAQAAAP//////////////
//7//v/9//3//f/+//7//f/9//3//f///////v/9//3//f//////+//7//z//P/9//3/
/v////7//f/9//z/+//7//r/+v/8//7//v/9//z//P/8//z//P/+///////9//3//f/9
//7//v/9//3//f/9//3//f/+/wAAAQACAAIAAgADAAMAAwACAAIAAwADAAMABQAHAAgA
CAAIAAgACQAHAAUABAAEAAMAAwACAAEAAgACAAEAAQD///7//f/8//7//v/9//z/+P/4
//f/9//5//n/+f/5//j/+P/4//j/9v/2//b/9v/4//j/+P/4//f/9//3//j/+P/4//j/
+P/6//r/+P/2//j/+f/9/wMACwAeADgAVQByAJIArwDFANwA8gABAQ0BGQEVAfUAtABa
APf/p/+K/5f/rv+//8z/2//k/+j/7f/y//b/9f/1//X/9f/1//X/9v/2//T/9f/1//T/
9P/0//T/9f/3//j/+P/4//j/+P/4//j/+f/5//n/+f/5//n/+v/6//n/+f/5//n/+f/5
//r/+v/6//r/+v/6//j/+P/4//j/+P/4//j/+P/5//n/+f/5//n/+v/6//r/+v/6//r/
+v/4//j/+P/5//v/+//7//v/+f/5//n/+f/7//z//P/8//7//v/+//7//v/9//z//P/8
//z//f/9//7///8AAAAA/////////v8AAP////////////8AAAEAAQABAAEAAAAAAAAA
AAD//wEAAgACAAEA//////3//f/7//v/+v/6//v/+f/5//n/+//6//n/+f/4//j/9//2
//b/9v/2//b/+P/5//n/+f/9//3//f/9//7///8AAAEAAgACAAIAAQADAAQABQAFAAMA
AwAEAAUABQAFAAUABQADAAMAAwADAAUABQAFAAUABAADAAMAAwADAAMAAwADAAQABAAE
AAQABAADAAMAAwADAAQABAAEAAIAAQABAAEAAwADAAMAAwADAAQABAAFAAUABQAGAAYA
BgAGAAcABwAFAAUABQAFAAcABwAHAAgACQALAAwADQALAAsACwANAA0ADQANAA0ADgAO
AA8ADwAOAA0ADAAMAA4ADgAPAA8AEAAPAA8ADgAMAAwADAAMAAwADAAMAAkACQAKAAoA
CgAKAAsADAANAAsACwALAAsACgAKAAkACAAKAAkACQAJAAkACQAJAAkACwAKAAoACQAH
AAcACAAIAAgABwAGAAUABgAHAAcABwAFAAUABwAHAAcABwAIAAgABgAFAAUABQAHAAcA
CAAIAAcABwAGAAYABgAGAAgACAAIAAgACAAIAAkACQAHAAUABQAFAAYABwAHAAgACQAH
AAcABwAIAAoACwAMAAwADAANAA0ADQAMAAwADQANAA0ADwARABIAEgASABIAEwAVABMA
EgASAA8ADwAOAA0ACgAKAAkACQALAAwADQAOAAwADAALAAoACAAIAAcABwAFAAUABQAF
AAQABAAEAAQABgAGAAYABgAGAAYABgAGAAcABwAHAAgABgAGAAYABgAGAAYABgAIAAoA
DwAVABcAHwAwAEoAYwCGAK4AzQDjAPYACgEbAScBLQEnAQUBwgBeAPn/s/+e/6n/vP/L
/9r/5//y//r///8CAAYABQAFAAUABQAHAAcACAAIAAgACQAJAAgACAAIAAgACQAJAAoA
CgAKAAoACgAKAAoADQANAA0ADQANAA0ADgAOAAsACwALAAsADQANAA4ADgAMAAwADAAM
AA4ADgAOAA4ADgAOAA4ADgANAA0ADQANAA4AEAARABIAEgASABIAEgASABIAEgATABMA
EwATABMAEQARABEAEQATABQAFAAUABQAFAAUABQAFwAXABcAGAAYABgAGQAZABcAFwAX
ABYAGAAZABoAGgAaABkAGQAZABkAGQAaABsAGwAbABsAGgAaABoAGgAZABkAGgAaABkA
GQAZABcAFwAZABkAGAAYABkAFwAXABcAFAASABAADwARABIAEgASABIAEgASABIAEgAT
ABMAEwATABMAEwATABQAFQAWABcAGQAaABsAGwAaABoAGgAZABkAGQAaABsAGwAbABsA
GwAdAB0AHQAdABsAGwAbABsAGgAZABkAGQAZABkAGQAZABgAGAAYABgAGgAZABkAGQAX
ABgAGAAYABgAFwAXABcAGQAZABkAGQAXABgAGAAZABkAGQAaABoAGgAaABsAGwAdAB0A
HQAdAB0AHQAdAB4AHgAfAB8AHwAfAB8AHwAhACEAIQAhACEAIgAiACMAIwAlACUAJQAm
ACUAJAAkACMAIgAhACEAIAAhACIAIwAkACIAIgAiAB8AIQAiACIAIgAfAB8AHwAfAB8A
HwAfAB8AHQAeAB4AHgAgAB8AHwAfAB8AHwAfAB8AIQAgACAAHwAdAB0AHgAeAB0AHQAd
AB0AHQAdABwAGwAdAB0AHwAfAB8AHwAgACAAHwAdABwAGwAdAB0AHgAeAB0AHQAeAB4A
HgAeAB4AHgAfAB8AHQAbABsAGwAcAB4AHQAdAB0AHQAdAB0AHgAiACMAJAAkACQAJQAl
ACUAIgAiACMAIwAlACcAKQAqACoAKgAqACsAKQAnACYAJgAmACcAJwAnACQAJAAjACMA
IgAiACIAIgAgACAAHwAeAB0AHgAeAB8AHwAfAB8AHwAcABwAHAAcAB4AHgAeAB4AHgAe
AB4AHgAdAB0AHQAeAB4AHgAeAB4AHAAeAB4AHgAgACEAJQApADEAQABaAHcAmgC+AN0A
9QAMASIBNQFDAVEBTwEzAfYAlgAtANv/tv+9/9b/5f/y/wEADAAUABkAHAAcAB0AHQAd
AB0AHwAfACAAIAAgACEAIQAgAB4AHgAeAB8AIQAiACIAIgAiACIAIgAiACMAIwAjACMA
IwAjACQAJAAjACMAIwAjACMAIwAkACQAJgAmACYAJgAkACQAJAAkACYAJgAmACYAJQAl
ACUAJQAnACgAKAAoACgAKAAoACgAKAAoACgAKQApACkAKQApACkAKQApACkAKQAqACoA
KgAsACwALAAsAC0ALQAtAC4ALAAsAC0ALQAtAC0ALQAsAC4ALwAwADAAMgAxADEAMQAv
AC8AMAAxADMAMwAzADIAMgAyADIAMQAxADIAMgAxADMAMwAxADEAMAAvAC0ALAArAC0A
LwAtAA==
         </WaveFormData>
      </LeadData>
      <LeadData>
         <LeadByteCountTotal>10000</LeadByteCountTotal>
         <LeadTimeOffset>0</LeadTimeOffset>
         <LeadSampleCountTotal>5000</LeadSampleCountTotal>
         <LeadAmplitudeUnitsPerBit>4.88</LeadAmplitudeUnitsPerBit>
         <LeadAmplitudeUnits>��V</LeadAmplitudeUnits>
         <LeadHighLimit>2147483647</LeadHighLimit>
         <LeadLowLimit>268435456</LeadLowLimit>
         <LeadID>V5</LeadID>
         <LeadOffsetFirstSample>0</LeadOffsetFirstSample>
         <FirstSampleBaseline>0</FirstSampleBaseline>
         <LeadSampleSize>2</LeadSampleSize>
         <LeadOff>FALSE</LeadOff>
         <BaselineSway>FALSE</BaselineSway>
         <ExcessiveACNoise>FALSE</ExcessiveACNoise>
         <MuscleNoise>FALSE</MuscleNoise>
         <LeadDataCRC32>2851478687</LeadDataCRC32>
         <WaveFormData>
DAAMAAwADAAKAAoACgAKAAgACAAIAAgACAAIAAgACAAGAAYABgAGAAgACAAIAAgABwAG
AAUABAAEAAQABAAEAAQABAAEAAQAAgACAAIAAgAAAAAAAAAAAAEAAgADAAQAAgACAAIA
AgACAAIAAgACAAQABAAEAAQABgAGAAYABgAIAAgACAAIAAoACgAKAAoACgAKAAoACgAK
AAoACgAKAAoACgAKAAoACwAMAA0ADgANAAwACwAKAAwADAAMAAwADgAOAA4ADgANAAwA
CwAKAAwADAAMAAwACgAKAAoACgAIAAgACAAIAAYABgAGAAYABgAGAAYABgAGAAYABgAG
AAgACAAIAAgABgAGAAYABgAGAAYABgAGAAQABAAEAAQABAAEAAQABAACAAIAAgACAAQA
BAAEAAQABgAGAAYABgAEAAQABAAEAAQABAAEAAQAAgACAAIAAgAEAAQABAAEAAQABAAE
AAQABAAEAAQABAAEAAQABAAEAAIAAQABAAEAAwADAAMAAwAFAAUABQAFAAMAAwAEAAUA
CQAJAAkACgAKAAoACgAKAAgACAAJAAkACwAOAA8ADwAPAA8ADwAPAAwACwALAAsACQAH
AAYABgAIAAcABgAFAAUABQAFAAUABQADAAIAAQACAAIAAQABAAEAAQABAAIAAgABAAEA
AQD///7//v/+//7//v/+//7/AAAAAAEAAQACAAIAAQABAP3/+//6//n/9//3//r//P8G
AB4APABdAIYArwDTAPUAGwE9AVMBYwFnAVMBGwG/AFAA5/+q/6b/vf/M/9f/4//s//H/
9P/3//v//f/8//z//P/8//z//P/8//z//P/8//z//P/7//v//P/7//v/+//7//v/+//7
//r//P/9//3//f/9//3//f/8//r/+//8//z//f/+////AQAAAP7//f/8//7/////////
/f/9//3//f/9//3//f/9//3//v/+//7//P/8//z//P/+//7//v/+//3//f/9//3//f/9
//3//f///wAAAAAAAAAAAAAAAAAAAQABAAIAAgABAAEAAAD///////8AAAAAAgADAAMA
AwACAAEAAQAAAAIAAwADAAMABgAGAAYABwAHAAgACAAIAAgACAAIAAkACQAJAAkACQAI
AAgACAAIAAgABwAGAAYACAAIAAgACAAIAAgACAAIAAgACAAIAAcABwAHAAcABwAFAAYA
BgAGAAYABgAGAAYACAAIAAgACAAHAAcABwAGAAQABAAEAAQABgAGAAUABQAHAAcABwAH
AAYABAACAAEA///+//7//v///wAAAQACAP///v/9//v//P/+//////////////////7/
/v/+//////////7//v/8//z//P/7//z//P/8//z///8AAAEAAwACAAEAAAD//wEAAQAC
AAIAAgADAAMAAwADAAQABQAFAAYABgAHAAcABwAHAAcABwAJAAkACgAKAAkACQAJAAgA
BgAGAAYABAAGAAYABgAGAAQABAAEAAQABgAGAAYABgADAAIAAgABAAIAAwADAAQABAAE
AAQABAADAAIAAgACAAIAAwADAAQAAwACAAEA///+//7//v/+/wAAAAAAAAAA/v/+//7/
/v8AAAAAAAAAAAAAAAAAAAAAAAD///////////////////3//f/9//3///8AAAAA///9
//3//P/8//z//P/8//3//v/+///////////////9//3//f/9//v/+//7//z//f//////
//8CAAIAAgACAAIAAgACAAMAAwAFAAgACQAHAAcABwAHAAkACAAHAAcABwAHAAUABAAE
AAQAAwACAAEAAQABAAEAAQABAP///v/7//r/+v/5//v/+//7//v/+v/6//n/+f/5//n/
+P/4//j/+P/4//j/+v/6//r/+//7//z//P/7//n/9//3//T/8f/v//H/9P/8/xIALgBK
AG8AnADFAOsAEQE5AVUBZwFxAWcBPwHvAH0ABgC1/6D/sv/D/87/2f/l/+r/7f/y//f/
+f/4//b/9f/0//b/9v/2//b/9v/2//b/9v/1//P/8v/y//X/9f/1//X/9f/1//X/9P/2
//f/9//3//X/9f/1//T/9P/1//b/9v/2//b/9v/3//n/+P/4//j/+P/5//n/+f/5//n/
+f/5//n/+f/5//n/+f/6//r/+v/6//r/+v/6//j/+P/4//j/+v/7//z//f/7//v/+//7
//v//P/8//z//P/8//z//P/7//v//P/8//7//////////f/9//7//v8AAAEAAQABAAMA
AwAEAAQAAgADAAMAAwAFAAYABwAJAAgACAAHAAYACAAIAAgACQAJAAkACQAJAAYABgAG
AAYACAAHAAYABgAGAAYABgAGAAYABgAGAAYABAAEAAQAAwADAAMAAwADAAUABgAGAAYA
BAAEAAQABAACAAIAAgACAAIAAwAEAAQAAgACAAIAAgAEAAQAAwADAAIAAQAAAP//AQAA
AP////8BAAAAAAAAAP7//v/+//7//v/+//7//f/8//z/+//5//r/+//8//3/+v/6//r/
+//9//3//P/8//3//v///////P/8//z//P/+//7//v///////////////f/9//7//v8C
AAMAAwADAAMABAAFAAUABAAEAAUABQAFAAUABQAFAAMAAwAEAAQABwAHAAcABgAGAAYA
BgAEAAIAAgACAAIABAAEAAQABAACAAIAAgACAAIAAgADAAMAAQABAAAAAAAAAAAAAAAA
AAEAAAAAAAAAAAABAAEAAgACAAIAAgABAAAAAAAAAAAAAAAAAAAAAAAAAAAAAAAAAP7/
/v/+//7/AAAAAAAAAAAAAP///////wEAAQABAAEAAQABAAEAAQD//wAAAAD//wEAAQAA
AAAA/v/+//7//v/+//7//f/+//7//v/+//7/AAAAAP////////////////3//f/9//3/
////////AAADAAUABQAFAAUABAADAAIAAgACAAIAAwABAAMABgAHAAgACQAKAAsACwAK
AAkACQAHAAcABQAEAAYABgAFAAQAAwADAAMAAwADAAMAAQAAAP///v/+//3/+//7//v/
+//8//z/+//7//v/+//6//r//P/8//z//P/8//z//P/9//3//v/+//3/+f/7//v/+P/3
//f/9f/0//T//P8SADIAUQB2AJ0AxQDnAA8BNQFTAWkBcwFjATcB5wB8AAkAtv+i/7n/
zv/X/9//6v/x//T/9//5//v/+v/6//r/+v/6//r/+v/4//j/+P/4//r/+f/5//r/+//7
//v/+//7//v/+//6//j/+f/5//n/+//7//v/+v/8//3//v/+//z//P/8//3//f/8//z/
/P/8//3//f/9//v/+//7//v//f/9//3//f/7//z//P/8//z//P/8//z//v/+//7//v/9
//3//f/9/////////////f/+//7//v8AAAAAAAAAAAMAAwAEAAQAAwADAAIAAQADAAMA
BAAEAAIAAwADAAMAAwADAAQABAAGAAcABwAHAAYABgAGAAcABwAIAAgACAAKAAoACgAL
AAsACwALAAsADAAMAAwADAAMAAsACgAKAAkACAAHAAYABgAGAAYABgAIAAgACAAHAAcA
BwAHAAcABQAGAAYABgAIAAgACAAIAAYABgAGAAYABgAHAAgACAAIAAgACAAIAAYABgAF
AAUABwAHAAcABwAJAAgABwAHAAYABAADAAIABAAEAAQABAAAAAAAAAD//wEAAgACAAEA
AQABAAEAAQD+//7//v///wEAAQAAAAAAAQACAAMAAwAEAAQABAAEAAIAAgACAAMAAQAB
AAEAAQACAAMABQAGAAcABwAGAAUABQAGAAcABwAGAAYABwAHAAkACQAJAAkACQAJAAoA
CgAJAAkACQAIAAgACAAIAAYABgAGAAYABgAGAAYABgAGAAYABgAGAAYABAAEAAUABQAH
AAcABgAGAAYABgAGAAYAAwACAAIAAgACAAMAAwAEAAIAAgACAAEAAQACAAMABAACAAIA
AgACAAIAAgACAAIAAAAAAAAAAAAAAAAAAAAAAAIAAQABAAEAAAD///7//f8AAAEAAgAD
AAIAAgABAP///f/9//z//P/+//7//v/+/wIAAgAAAAAAAAAAAAAA/v/+//3//f/7//v/
+//7//v/+//7//v//f/9//3//v8BAAMAAwADAAIAAgACAAIAAgACAAIAAwADAAUACAAJ
AAcABwAHAAcACQAIAAcABwAHAAcABQAEAAIAAgABAAAA///////////9//3/+//6//f/
9v/2//X/9v/3//j/+f/4//j/9//3//n/+f/4//j/+P/4//j/+P/2//b/9v/3//f/+P/4
//f/9//3//f/9v/z/+//8f/2//r/BgAeADoAVwCAAK0A0wD5ACEBQQFVAWMBXwFDAQkB
pwAwAMv/nP+i/7v/yP/T/9//5v/t//L/8f/x//P/8v/y//L/8v/y//L/8v/0//T/9P/0
//L/8f/x//L/8//z//P/8//z//P/8//y//L/8//z//P/9f/1//X/9P/z//P/8//y//T/
9P/0//X/9f/0//T/9P/0//X/9f/1//f/9//3//f/9v/1//T/8//1//b/9v/2//T/9P/0
//T/9P/0//T/9P/3//f/9//3//X/9f/1//X/9//4//j/+P/2//b/9v/2//f/9//4//j/
+P/5//n/+f/5//n/+v/6//z//f/9//3/+//7//z//P/+/////////wAAAAAAAAEA//8A
AAAAAAACAAIAAgADAAMAAwADAAMAAwAEAAUABgAGAAUABAAEAAEAAAD///7/AAAAAAAA
AAAAAAAAAAD///////////////8AAAAAAAAAAAAAAAAAAAAAAAAAAAAA/v/9//z/+v/6
//r/+v/6//z//P/7//v/+//7//v/+//7//r/+f/5//n/+P/4//j/+P/4//j/+P/4//j/
+P/3//b/9v/1//P/9f/1//X/9f/2//b/9v/3//b/9f/z//L/8//0//X/9f/1//b/9//4
//b/9v/2//f/9//3//f/9//3//f/+P/4//z//f/9//3/+//8//3//f/8//z//f/9//3/
/f/9//3//f/9//7//v/////////+//7//v/+//z//f/+////AAD+//7//v/+//z//P/8
//z//P/8//3//f/8//v/+f/4//n/+v/7//z/+f/4//j/+P/4//n/+f/6//j/+P/4//f/
9v/2//b/9v/3//j/+f/6//j/+P/4//j/9v/2//b/9v/4//j/+P/4//b/9f/1//X/9//3
//f/9//5//f/9//1//b/9v/2//b/9v/0//T/8//z//P/8//z//P/9f/1//X/9f/z//P/
8//0//f/+f/5//n/+P/4//j/+P/4//j/+P/5//v//f8AAAEA//////////////7//f/9
//7////+//7/+//6//j/9v/2//f/+P/5//n/+f/3//b/9f/0//T/8//x//H/8f/x//L/
8v/x//H/8f/x//D/8P/w//D/8P/w//L/8v/y//P/8//0//T/8//z//H/7//w/+//6f/n
/+r/7P/0/w4ALABLAHIAnwDJAO8AFwE9AVkBawFvAV8BLQHVAGIA8f+o/5z/s//C/8v/
1//g/+f/6v/t//H/8f/w//D/8P/u/+7/7v/u/+7/7v/u/+7/7v/t/+3/7v/x//H/8f/x
/+//7//v/+7/8P/x//H/8f/x//H/8f/w/+7/7//w//D/8v/y//L/8//x//D/8P/w//L/
8//z//P/8//z//P/8//z//P/8//z//H/8v/y//L/8v/y//L/8v/y//L/8v/y//P/8//z
//P/9f/1//X/9f/1//b/9v/2//b/9v/2//b/9//3//j/+P/4//n/+f/5//n/+f/6//r/
/P/9//3//f/8//v/+//6//v//f/+/////v/+//7//////wAAAAAAAAIAAgACAAMAAQAB
AAEAAQAAAAAAAAAAAAEAAQABAAIAAAAAAAAAAAAAAAAAAAAAAP7//v/+//3//v///wAA
AQABAAIAAgACAAAAAAAAAAAAAAAAAAAAAAABAAEAAQAAAP///v/9//z//v/+//3//f/9
//3//f/9//3//P/7//v/+//6//r/+v/8//z//P/8//r/+v/6//n/+//8//z/+//5//n/
+f/5//j/+P/4//n/+//7//r/+v/7//z//f/9//r/+v/6//r/+v/6//r/+//9//3//f/9
//v/+//8//z//v///////////wAAAQABAAIAAgADAAMAAwADAAMAAwAFAAUABgAGAAYA
BQAEAAIAAAAAAAAA/v///wAAAQACAAQABAAEAAQAAgACAAIAAgAAAAAAAQABAP/////+
//7/AAAAAAAAAAABAAAAAAAAAP7//////wAAAAAAAAAA///+//7//v/+//7//v/+//7/
/v/+//7//v8AAAAAAAAAAP7//v/+//7//v/9//3//f/9//3//f/9//v/+//7//v//f/+
//7//f/9//3//P/8//z/+v/8//z//P/8//7//v/9//3/+//7//v/+//7//v/+//7//3/
/f/9//7//f////////8CAAIAAgACAAAAAAAAAAEAAgAFAAkACwAKAAkACAAHAAcABgAF
AAUABQAFAAMAAgAAAAAA///+//////////////////3//P/9//z//P/7//v/+//7//v/
+v/6//n/+f/7//v/+v/6//j/+P/4//j/+P/4//j/+f/7//z//P/7//n/+f/3//b/8//z
//X/9v/8/xIAMgBSAHUAnADDAOcADQEzAVEBYwFrAV8BMQHjAHkACAC1/6L/tv/J/9T/
3f/n/+7/9f/2//f/+f/3//b/9v/2//b/9v/2//b/+P/4//j/+P/4//f/9//4//f/9//3
//f/9//3//f/9v/2//f/9//3//f/9//3//b/9v/3//j/+P/4//j/+P/5//n/+P/4//j/
+P/5//n/+f/5//n/+f/5//n/+f/5//n/+f/6//r/+v/6//r/+v/6//z//P/8//z/+//7
//v/+//7//v/+//7//v//P/8//z/+v/6//r/+v/7//v//P/8//3///8AAAEA/////wAA
AAACAAMAAwADAAIAAQABAAAAAAABAAEAAQACAAIAAgADAAEAAgACAAIABgAGAAYABwAF
AAUABQAFAAYABgAGAAYABAADAAIAAgABAAAA///+/wAAAAAAAAAAAQACAAMAAwADAAMA
AwADAAMABAAEAAQABAAEAAQABAAEAAQABAAEAAMAAwADAAIAAgACAAIAAgAAAAAA////
//3//f/9//3////+//3//f/9//z//P/8//z//P/8//z/+v/6//r/+f/3//j/+P/3//n/
+f/5//n/+P/4//j/+f/3//f/9v/2//f/+P/5//n/+P/4//j/+P/6//r/+v/7//v/+//7
//v/+//7//z//P/8//3//f/9//v//P/9//3//f/+/wAAAQAAAP///v/9//3//f/+//7/
AAABAAIAAgAAAAAAAAD+//7//v/+//7//P/8//z//P/8//z//P/8//v//P/+/////P/7
//n/+P/5//r/+//8//v/+v/6//r/+P/5//n/+v/8//z//P/7//j/+P/4//j/+P/4//j/
+P/2//b/9v/2//f/+P/5//r/+v/6//r/+v/5//f/9v/1//X/9f/1//X/8//z//P/8//1
//r/+P/3//b/9v/2//b/9v/2//b/9f/1//X/9f/1//X/8//z//P/8//1//X/9f/2//f/
+f/5//n/+P/4//j/+P/4//j/+P/5//n/+//+////AAABAAIAAwADAAIAAQABAAAA///8
//r/+//8//z//P/7//v/+//7//n/+f/3//b/9//2//b/9f/0//P/8v/x//L/8v/x//H/
8//z//L/8v/y//L/8v/y//D/8P/w//H/8//0//T/8//3//X/8f/w/+//6//r/+z/7v/4
/w4AKgBJAHAAnQDHAO8AFwE7AVcBZQFnAVcBJwHNAFYA5f+i/5r/r/++/8n/1f/g/+X/
6v/t/+//8f/w//D/8P/v/+7/7f/s/+7/7v/u/+7/7//v//D/8v/y//H/8P/v//H/8f/x
//D/7v/v/+//7//x//H/8f/w//H/8//1//b/8//y//H/8f/x//D/8P/w//H/8//0//X/
9P/z//L/8f/y//P/9P/1//T/9P/z//L/9P/0//T/9P/y//L/8v/y//H/8f/x//H/8v/z
//T/9f/1//b/9v/2//b/9v/2//b/9//3//j/+P/4//n/+f/5//n/+f/6//r/+v/7//v/
+//9//3//v/+//z//f/9//3//v/+//7///8AAAIAAwAEAAUABAADAAMABQAFAAUABQAD
AAIAAQAAAAEAAQABAAIABAAEAAQABAACAAIAAgACAAAAAAAAAP/////////////9//7/
/v/+////AAABAAIAAgACAAIAAgAAAP///v/8//r/+v/6//r/+v/6//n/+f/7//v/+//7
//v/+v/5//n/+f/4//j/+P/4//j/+P/4//T/9P/0//P/8//0//T/8//z//P/8//z//T/
9P/0//X/9P/z//H/8P/x//L/8//z//P/9P/1//b/9P/0//T/9f/1//X/9f/1//b/9//5
//r/+//7//r/+f/5//r/+//7//r/+v/7//v/+//7//v/+//7//v//P/8//3//f/9//z/
/v/+//7//P/6//r/+v/6//v//P/9//7//v/+//7//v/8//z//f/9//v/+//6//r/+P/4
//j/+P/4//j/+f/6//j/+f/5//r/+f/4//f/9f/1//b/9//4//b/9v/2//b/+P/4//j/
+P/4//j/+P/4//b/9v/2//b/+P/3//f/9//3//f/9//3//f/+P/2//b/9v/2//b/9v/1
//X/9//3//f/9//3//f/9//3//f/9//3//j/9//5//n/+f/6//r/+v/6//r/+v/6//v/
+//9/wAAAQABAAEAAQABAAEAAAD/////AQABAP///v/8//z/+//6//n/+f/5//n/9//3
//X/9P/0//T/9f/1//P/8//z//P/9v/2//X/9f/3//f/9v/2//X/9P/z//L/8v/y//L/
8//z//T/9P/z//X/9f/z//D/7f/p/+n/6P/s//j/FAA2AFcAgACrANMA+QAjAUUBXwFz
AXkBYQEpAckAUgDj/6L/nv+3/8b/0f/f/+b/6//w//P/8//x//D/8P/w//L/8v/y//L/
8P/w//D/8P/y//H/8f/y//H/8f/x//H/8f/x//H/8P/y//P/8//z//P/8//z//L/8v/z
//T/9P/y//L/8v/z//P/8v/y//L/8v/z//P/8//1//X/9f/1//X/9f/1//X/9f/2//b/
9v/0//T/9P/0//T/9P/0//T/9//3//f/9//5//n/+f/5//f/+P/4//j/9v/2//b/9v/3
//f/+P/4//j/+f/5//n/+f/5//r/+v/8//3//f/9//v/+//8//z//P/9//3//f/+//7/
/v//////AAAAAAAAAgACAAIAAwAFAAUABQAFAAQABAAEAAQAAgABAAAAAAAAAAAAAAAA
AAAAAAAAAAAAAAAAAAAA//8AAAEAAgADAAEAAgACAAIAAgACAAIAAgACAAIAAgACAAEA
AQABAAAAAgACAAIAAgAAAAAA/////wEAAQABAAEAAQAAAP////////7//v/+//7//v/+
//7/+v/6//r/+f/7//z//P/7//n/+f/5//n/+v/6//r/+//7//v/+v/6//r/+v/6//n/
+v/6//r/+v/6//r/+v/7//3//f/9//3//f/9//7//v/+/////////wEAAgADAAMAAgAC
AAMAAwABAAEAAQABAAIAAwAFAAYABgAFAAQAAgACAAIAAgAAAAIAAgACAAIAAgACAAIA
AgACAAIAAgACAAIAAgADAAMAAQABAAAAAAAAAAAAAAAAAAEAAAAAAAAAAAABAAEAAgAB
AAAA///9//7//v/+//7//v/+//7//v/+//7//v/+/wAAAAAAAAAA/v/+//7//v8AAP//
//////3//f/9//3//f/9//3//f///wAAAAD///7//v/+//7//v8AAAAA//////3//f/9
//3//f/9//3//f////////8AAAEAAwADAAMAAgACAAIAAgACAAIAAgADAAUABwAKAAsA
CwALAAsACwAJAAgABwAHAAkACQAHAAYABgAGAAUABAACAAEAAAD//wAAAQAAAAAA/f/8
//z/+//9//3//f/9//z//P/7//v/+//7//r/+v/8//z//P/8//r/+v/6//v/+//8//z/
+//9//3/+f/2//X/8//x//T/+P8KACgARgBnAI4AtwDdAAUBLQFLAWEBbwFrAUcBAQGd
ACoAy/+i/67/x//U/9//6f/w//P/9v/5//3/+//6//r/+v/6//r/+v/6//n/+P/3//b/
+P/3//f/+P/5//n/+f/5//v/+//7//r/+v/7//v/+//9//3//f/8//r/+//8//z/+v/6
//r/+//9//z//P/8//r/+//7//v/+//7//v/+//9//3//f/9//3//v/+//7/AAAAAAAA
AAD///7//f/8//3//f/9//3/+//7//v/+//9//7//v/+/wAAAAAAAAAA/////wAAAAAA
AAEAAQABAAMAAwAEAAQAAgADAAMAAwADAAMABAAEAAQABQAFAAUABgAGAAYABwAHAAgA
CAAIAAoACgAKAAsACQAJAAkACQAIAAgACAAIAAoACQAIAAgACQAKAAsADAAJAAgABwAG
AAgACAAIAAcACAAJAAoACwALAAwADAAMAAwADAAMAAwACgAKAAoACgALAAsACwAKAAgA
CAAIAAgACAAIAAcABwAFAAUABQAFAAYABgAGAAcACQAIAAgACAAHAAYABQAEAAMABAAF
AAUAAwAEAAQAAwAFAAUABQAFAAIAAgACAAMAAwADAAIAAgADAAQABQAFAAIAAgACAAIA
BAAEAAQABQADAAMAAwADAAUABQAGAAYACAAJAAkACQAIAAgACAAHAAgACAAJAAkABwAH
AAcABwAHAAcACAAIAAsACwALAAoADAAMAAwACgAKAAoACgAKAAgACAAIAAgABgAGAAYA
BgAHAAgACgALAAoACQAHAAYABgAGAAYABgAHAAYABgAGAAQABQAFAAYABgAGAAYABQAE
AAQABAAEAAIAAgACAAIAAwAEAAUABgAEAAQABAAEAAIAAgACAAIABAADAAMAAwADAAMA
AwADAAMAAwADAAMAAwACAAQAAgACAAIAAgAEAAQAAwADAAIAAQAAAP//AAABAAIAAwAB
AAEAAQACAAMABQAFAAUACAAIAAgACAAHAAYABQAFAAYACQANAA8ADQANAA0ADQANAAwA
CwALAAsACwAJAAgABgAGAAUABAAEAAUABgAHAAcABwAFAAQAAwACAAIAAQAAAP///v/9
//7//v/9//3///////7//v8AAAAAAAAAAAAAAAAAAAEA//8AAAAA//////3/+//6//n/
+f/7//r//v8QACwASABvAJoAxQDtABMBOwFdAW8BdwFvAUsBAQGRABgAw/+m/7T/xf/S
/93/6//y//f/+v/7//3//f/8//z//P/9//7///8AAP///v/9//z//P/7//v//P/+////
AAABAP////////7/AAABAAEAAQD////////+//7///8AAAAAAAAAAAAAAQABAAAAAAAA
AAIAAwADAAMAAwADAAMAAwABAAEAAQABAAIABAAFAAYABQAEAAMAAgACAAIAAgACAAUA
BQAFAAUABQAFAAUABQAFAAYABgAGAAYABgAGAAYACQAJAAoACgAKAAsACwALAAsACwAM
AAwACgALAAsACwALAAsADAAMAA0ADwAQABEAEgASABIAEwATABQAFAAUABYAFgAWABcA
FgAVABQAEwAVABYAFwAYABgAFwAWABYAFQAUABMAEgATABQAFQAWABYAFgAWABUAEwAT
ABMAEwATABQAFAAUABIAEgASABIAFAAUABQAFAATABMAEwASABAAEAAQABAAEAAQAA8A
DwARABEAEQARABEAEAAPAA8ADQAMAAwADAAKAAoACgAKAAkACgALAAsACwAMAAwACwAL
AAsACwALAAoACgAKAAsACQAJAAgACAAHAAgACQAJAAkACgALAAwADAAMAAwADQANAA0A
DQANAAsACwAMAAwADgAPAA8ADwAPABAAEQARABEAEgAUABUAFQAVABUAFQAVABUAFgAW
ABYAFQAUABIAEwAUABUAFAAWABYAFgAWABYAFgAWABYAFgAWABYAFgASABIAEwATABMA
EwASABIAEgASABIAEgASABIAEwAUABQAFQAVABYAFgAWABYAFQASABIAEgASABIAEgAS
ABIAEgASABIAEgAUABQAFAAUABQAFAAUABQAFAATABMAEwAVABUAFQAVABUAFQAUABQA
FAAUABQAFAAUABMAEwARABEAEQARABIAEwAUABUAEwATABMAFAAVABcAFwAXABoAGgAa
ABoAGgAaABoAGwAbAB0AIAAhACMAIwAjACMAIQAgAB8AHwAfAB8AHQAcAB4AHgAdABwA
GwAbABsAGwAaABkAFgAUABQAFAAVABUAFwAXABcAFwAWABYAFQAVABUAFQAUABQAFAAU
ABQAFAAUABQAFAAVABUAFgAWABUAFQAVABMAEAAPAA8ADwAQABQAJABAAGAAgQCsANcA
/wAnAU8BcQGLAZsBlwF3ATUBzQBWAPP/xP/K/+H/7v/3/wUADgARABQAFwAXABcAFgAW
ABYAFgAWABYAFgAYABgAGAAYABYAFQAVABYAGQAZABkAGQAbABsAGwAaABgAGQAZABkA
GwAbABsAGgAYABkAGgAaABoAGgAaABsAHQAcABwAHAAaABsAGwAbAB0AHQAdAB0AGwAb
ABsAGwAcAB4AHwAgACAAIAAgACAAHgAeAB4AHgAhACEAIQAhAB8AHwAfAB8AIAAiACMA
JAAkACQAJAAkACUAJQAmACYAJAAlACUAJQAlACUAJgAmACYAJwAnACcAKAApACsALAAs
AC0ALQAtAC4ALgAuAC8ALwAwADAAMAAwADAAMAAxADMAMwAzADMAMAAwADAAMAAwADEA
MgAyAA==
         </WaveFormData>
      </LeadData>
      <LeadData>
         <LeadByteCountTotal>10000</LeadByteCountTotal>
         <LeadTimeOffset>0</LeadTimeOffset>
         <LeadSampleCountTotal>5000</LeadSampleCountTotal>
         <LeadAmplitudeUnitsPerBit>4.88</LeadAmplitudeUnitsPerBit>
         <LeadAmplitudeUnits>��V</LeadAmplitudeUnits>
         <LeadHighLimit>2147483647</LeadHighLimit>
         <LeadLowLimit>268435456</LeadLowLimit>
         <LeadID>V6</LeadID>
         <LeadOffsetFirstSample>0</LeadOffsetFirstSample>
         <FirstSampleBaseline>0</FirstSampleBaseline>
         <LeadSampleSize>2</LeadSampleSize>
         <LeadOff>FALSE</LeadOff>
         <BaselineSway>FALSE</BaselineSway>
         <ExcessiveACNoise>FALSE</ExcessiveACNoise>
         <MuscleNoise>FALSE</MuscleNoise>
         <LeadDataCRC32>212235422</LeadDataCRC32>
         <WaveFormData>
CgAKAAoACgAIAAgACAAIAAYABgAGAAYABgAGAAYABgAFAAQAAwACAAQABAAEAAQAAgAC
AAIAAgACAAIAAgACAAAAAAAAAAAAAAAAAAAAAAD+//7//v/+////AAABAAIAAQAAAP//
/v/+//7//v/+/wAAAAAAAAAAAgACAAIAAgAEAAQABAAEAAQABAAEAAQABgAGAAYABgAG
AAYABgAGAAYABgAGAAYACAAIAAgACAAGAAYABgAGAAgACAAIAAgACgAKAAoACgAJAAgA
BwAGAAgACAAIAAgACAAIAAgACAAGAAYABgAGAAUABAADAAIAAgACAAIAAgAEAAQABAAE
AAYABgAGAAYABAAEAAQABAAEAAQABAAEAAQABAAEAAQABAAEAAQABAACAAIAAgACAAQA
BAAEAAQABgAGAAYABgAEAAQABAAEAAQABAAEAAQAAgACAAIAAgAEAAQABAAEAAQABAAE
AAQAAgACAAIAAgAEAAQABAAEAAIAAQABAAEAAQABAAEAAQADAAMABAAEAAEAAQACAAIA
BwAHAAcACQAJAAkACAAIAAgACAAIAAoACQAKAAwADAAKAAsACwALAAsACwALAAsACgAH
AAYABQAGAAUABgAGAAYABgAGAAUABAADAAIAAQAAAAAAAAAAAAIAAgACAAIA////////
///9//3//f/9//3//P/8//z//v//////AAACAAAA///+//z/+v/4//j/9f/0//T/9P/8
/xAAKQBBAGEAhgCnAMsA8gAVATABPgFBASgB9QCpAFUABwDV/8v/2P/h/+X/7//0//f/
+f/8//z//f/9//z//P/+//7//v/+//v/+//7//r/+v/6//v/+//7//v/+//7//n/+f/5
//n/+//8//z//P/8//z//P/8//z//P/8//z//v/////////7//v//P/8//z//P/9//3/
/f/9//3//P/8//z//P/9//////8AAAAA/f/8//z//P/+/////////////v/8//v/+//7
//v/+//+//7//v/+//7//v/+//7////////////9//3//v/+//3//f/9//3///8AAAAA
AAD+//7//v/+/wEAAQACAAIABAAFAAUABgAEAAUABgAGAAkACgAKAAoADAANAA0ADQAN
AAwACwAMAAoACQAJAAgACgAKAAsADQANAA4ADgAPAA0ADQAMAAsADQAOAA4ADwANAA0A
DAAKAAoACwALAAsADAAMAA0ADAALAAoACQAIAAkACQAJAAkACgAKAAgACAAIAAkACQAJ
AAcABwAFAAUAAwABAAEAAgAEAAQABAAEAAAAAAAAAAAAAQACAAMABAACAAIAAgABAAEA
AQABAAEA///+//7//v/+//7//v//////////////AgADAAUABgAEAAMAAQAAAAIAAgAD
AAQAAwADAAMAAwAFAAUABgAGAAYACAAIAAcABwAHAAcABwAJAAoADAAMAAsACgAIAAYA
CAAIAAgACAAJAAkACgAKAAkACAAHAAYABwAIAAkACwAIAAYABQAEAAQABQAGAAcACQAJ
AAkACgAJAAcABgAFAAcABwAHAAcABgAFAAMAAQADAAQABAADAAMAAwAEAAQABAAEAAQA
BAAGAAYABgAGAAQABAAEAAQABAADAAMAAwADAAMAAwADAAIAAgADAAMABQAFAAUABgAC
AP//AAACAAIAAgACAAQABAADAAMABQAFAAUABQADAAMAAwAEAAIAAQABAAIABAAHAAcA
BwAJAAkACQAIAAYABgAGAAYACgALAAwADgAOAA4ADwAPABEADwAPAA8ADQANAAsACwAL
AAsACQAJAAgACAAIAAgABwAGAAUABAABAAAAAAAAAAIAAgACAAIAAgABAAEAAQD/////
/////wEAAQAAAAAA/v/+//////8AAAIAAAD//wAA/v/6//j/9P/z//L/8v/2/wgAIAA5
AFcAewCgAMUA7QAWATMBSAFOAUEBHgHbAIEAJwDn/9P/2f/i/+f/7f/1//r/+//9//7/
/v/7//v/+v/6//z//P/8//z/+//7//v/+v/5//j/+P/3//j/+f/6//v/+f/5//n/+f/5
//r/+v/6//r/+v/6//r/+v/6//r/+v/6//v/+//7//v/+//8//z/+v/6//v/+//9//3/
/f/8//r/+v/6//v//f/9//7//v/9//z//P/8//z//f/9//3//v/+//3//f/7//v/+//7
//z//P/8//z//P/8//z//P/9//3//f/9//////8AAAAAAAD///7//f/+/wAAAQACAAQA
BAAEAAQAAwADAAQABAAGAAcABwAIAAcABwAHAAYACQAKAAoACgAKAAsACwALAAsACgAJ
AAoACwALAAwADAALAAoACgALAAsADAAMAA0ACwALAAoACQAHAAgACAAJAAoACwALAAoA
CAAJAAkACQAIAAYABQACAAMABAAFAAYABQAFAAUABQAGAAYABAAEAAMAAwACAAEAAwAD
AAEAAQADAAEAAQACAAEAAAD///7//v/+//7//v/9//z/+//6//v//P/9//3//f/9//3/
/f/9//z//P/8//7//v/+/////v/9//z/+//9//3//v/+///////+//7//P/8//3//v8A
AAEAAgADAAMAAwAEAAQAAgAEAAQAAwADAAMAAwADAAEAAgAEAAQABQAGAAYABgAEAAQA
BAAEAAMAAwAEAAQAAgACAAIAAgACAAIAAgADAAMAAgACAAIAAQABAAEAAQABAAEAAQAC
AAIAAQABAAEAAQABAAEAAQADAAMAAgABAAEAAgACAAEAAQABAAIAAgAAAAAAAAAAAP7/
/v/+//7/AAAAAAAAAAAAAP//////////////////AAAAAAEAAQD///////8AAAAA////
//7//P/8//z//P///////f/+/wAAAAAAAAAAAAAAAP////////////////7//f/8//z/
/v/9//3//v8AAAMAAwADAAQAAwACAAAAAgACAAIAAgACAAMABAAGAAgACAAJAAkACQAH
AAcABwAHAAcABQAFAAUABQADAAMAAgACAAIAAgABAAAA///+/////v/+//7//f/8//v/
+v/8//v/+//7//n/+f/5//n/+//7//r/+v/6//r/+//7//z//v/8//v/+P/6//r/+P/2
//P/8P/w/+7/8v8GAB8AOQBVAHoAmwC9AOQACQEqAT4BRwE2AQkBxwB1AB8A4f/N/9b/
4//n/+v/8v/3//f/+P/6//v/+//6//r/+v/6//r/+v/3//f/9//2//b/9v/3//f/9//3
//f/9//3//f/9//3//f/+P/4//j/+P/4//j/+P/5//r/+//8//v/+//6//n/+P/5//v/
/P/6//r/+//7//n/+f/5//j/+f/6//v//f/8//v/+//6//v/+v/6//r/+v/7//v/+//6
//r/+f/5//v/+//7//v/+//6//n/+P/5//r/+//8/////////////v/9//3//P/9//3/
/f/9//3//v/+//7//v/+//7//v//////AAAAAAAAAQABAAIAAgADAAQABAADAAQABAAE
AAUABwAIAAkACgAKAAoADAAKAAkACQAIAAkACAAIAAkACQAKAAoACwAJAAkACAAHAAkA
CgAKAAsACQAJAAgABgAIAAkACQAJAAcABgAGAAQABgAGAAYABgAFAAUABQAFAAIAAgAA
AAAAAAABAAEAAQADAAMAAQABAP///f/9//7/AAAAAAAAAAD+//7//v/+//7//v/+//7/
/P/8//z/+//7//v/+//7//v/+v/6//r//P/8//z//f/9//3//f/9//v/+//8//z//f/9
//z//P/+//7///8AAAEAAQABAAEA/////wAAAAAAAAIAAgABAAMAAwADAAMAAwAEAAYA
BgAEAAQAAwACAAIAAgACAAIAAQABAAIAAgACAAIAAgACAAQABAAEAAUAAgAAAP///v8A
AAEAAgADAAEAAQABAAIAAAD////////////////////////+//3//v8AAAEAAQD/////
AAAAAAIAAgACAAIAAQAAAP///v/+//7//v/+/wAA/////////f/9//3//f/9//7/AAAB
AP///////wAA/v/9//3//P/+//7//v/+/wEAAQD+/wAAAAAAAAAA/v/+//3//f/7//v/
+//7//v/+//7//z//v/9//3//v/+/wEAAQABAAMAAwADAAIAAgACAAIAAgAEAAUABgAI
AAgACAAJAAkACQAHAAcABwAHAAcABQAFAAUABQADAAMAAAAAAAAAAAD///7//f/8//n/
+P/4//j/+v/6//r/+v/8//v/+//7//v/+//7//v//f/9//z//P/7//r/+v/5//r//P/6
//n/+P/4//b/9P/w/+//7v/w//L//P8QACUAPwBjAIoAqwDTAPwAHQE0AUABOwEeAekA
mwBDAPX/yf/J/9r/4f/n/+//9P/3//n/9v/0//X/9f/0//T/9P/0//T/9P/z//P/8//y
//L/8v/z//P/8//z//P/8//1//X/9f/1//X/9v/2//b/9v/2//b/9v/0//T/9P/0//b/
9//3//f/8//z//T/9P/0//T/9f/1//f/9//3//b/9f/0//P/8//0//X/9//4//b/9P/z
//L/9P/1//X/9f/4//j/9//3//f/9//3//f/9v/2//b/9v/2//b/9v/2//f/9//3//f/
+f/5//r/+v/5//n/+f/5//r//P/9//7//f/8//v/+v/9//3//v/+//7//////wAA////
/////v8AAAIAAwAEAAIAAwADAAMABQAGAAcACgAIAAcABwAGAAUABAAEAAUABwAIAAgA
CQAJAAkACAAHAAUABgAGAAcABwAHAAYABAAEAAUABQAFAAMAAgACAAAA/v/+//7//v//
//////////7//v/8//z//v/////////9//3/+//7//v/+f/5//r/+v/6//r/+v/5//r/
+//8//r/+P/2//T/9//4//n/+f/3//f/9//3//f/9v/2//b/+P/4//j/+f/5//n/+f/5
//n/+f/6//r/+//7//r/+v/6//r/+//8/////////////////wAAAAAAAAIAAgABAP//
//////////8AAAIAAgAEAAQAAwACAAAAAAAAAAAAAAABAAMABAACAAIAAgACAAEAAAD/
////AAAAAAEAAgD//////////////////wAA/v/9//3//f/////////////////+//3/
/f/+//7//f//////AAAAAP7//v/+//7//v/+//7//v/+//7//v/+//7//f/9//3//f/9
//3//f8AAP7//f/9//7//v/+//7//v/8//z/+//7//v/+//7//v/+//7//v//P/6//n/
+f/6//z//////////////////v/+//7//v/+/wAAAQACAAQABAAEAAUABQAFAAMAAwAD
AAUABQADAAMAAgABAP7//f/9//7///8AAP///v/9//z/+f/4//j/+P/4//j/+P/4//j/
9//3//f/9//3//f/9//3//f/9v/2//j/+P/5//n/+P/6//j/9//0//T/8v/y//D/6//o
/+r/6v/w/wYAHwA3AFcAfAChAMcA8AAXATQBRAFHATQBBQG9AGkAFQDb/8v/1P/d/9//
5//w//P/9f/4//j/9f/1//T/9P/0//T/9P/0//P/8//z//L/8P/w//H/8f/z//P/8//z
//P/8//z//P/8//0//T/9P/0//T/9P/0//L/8v/y//L/9P/1//X/9f/z//P/9P/0//b/
9v/3//f/9f/1//X/9P/0//T/9P/1//X/9f/2//b/8//y//L/8v/0//X/9f/1//b/9v/1
//X/9f/1//X/9f/2//b/9v/2//b/9v/2//b/9//3//f/9//5//n/+v/6//v/+//7//v/
+v/6//n/+P/6//r/+v/6//3//f/+//7//P/9//3//v8AAAEAAgACAAEAAgACAAIAAgAD
AAMAAwAEAAQABAAGAAYABQAFAAQABQAEAAQABQADAAQABAAFAAUABQAEAAMABQAGAAYA
BwAJAAkACAAGAAQABQAFAAUABQAEAAQAAgAEAAQABAAEAAEAAQABAAEAAAAAAP7//v/+
///////////////9//3//f/7//v//P/8//z//P/8//r/+v/6//r//P/8//z//P/6//r/
+v/5//n/+f/5//n/+f/4//j/+P/6//r/+v/7//n/+f/5//n/+f/5//r/+v/7//v/+v/6
//r/+v/7//z//f/9//3//f/9//3//v/+//7/AAAAAP////////////8BAAIABAAEAAMA
AgAAAP7//P/8//z//P/8//3///8AAAAAAAAAAAAAAAAAAAAAAQABAAAAAAAAAP//////
////////////AAAAAP////////////////////////7//f/9//7//v/9//3//f/+//7/
/v/+//7//v8AAAAAAAAAAP7//v/+//7//v/9//3//f/7//v/+//7//r/+v/7//v//f/9
//3//v/+//3//f/8//z/+v/8//z//P/8//7//v/9//3/+//7//v/+//7//v/+//8//z/
+//7//z//v8BAAEAAQADAAMAAwACAAAAAAAAAAAABAAFAAYACAAGAAYABwAHAAcABQAF
AAUAAwADAAEAAQABAAEA//////7//v/+//7////+//3//P/7//r/+v/6//r/+v/6//r/
+v/5//n/+f/7//v/+//7//n/+f/4//j/+P/4//n/+f/8//7//P/7//r/+v/4//b/8v/v
//D/8P/0/wYAIAA3AFEAcwCWALsA4QAIAScBPAFAAS8BBAHBAHEAHQDf/8n/0//e/+P/
6f/v//L/9//5//j/+P/3//f/9v/2//T/9P/0//T/9P/1//b/9v/0//T/9f/1//P/8//z
//P/8//z//P/8//z//T/9P/0//T/9P/0//T/9P/0//T/9P/2//f/9//3//P/8//0//T/
9v/2//f/9//1//X/9f/0//T/9P/0//X/9//3//j/+P/3//b/9v/2//b/9//3//f/9v/2
//X/9f/1//X/9f/1//b/9v/2//b/9P/0//T/9P/3//f/9//3//n/+f/6//r/+f/5//n/
+f/7//z//P/8//v/+v/5//j/+f/5//r/+v/6//v/+//8//z//f/+//7/AQACAAIAAgAA
AAEAAQABAAIAAgACAAQABAADAAMAAgABAAAAAAABAAEAAgACAAMABQAFAAQAAwADAAQA
BAAFAAMAAwACAAAAAgADAAMAAwADAAIAAgAAAP7//v/+//7////////////8//z/+v/6
//r/+//7//v//f/9//v/+//7//n/+f/6//z//P/8//z/+f/4//f/9v/0//T/9P/0//X/
9v/3//f/9//3//f/9//1//T/9P/0//b/9v/2//f/9f/1//X/9f/1//X/9v/2//n/+f/4
//j/9v/2//f/+P/5//n/+f/5//n/+f/6//r//P/+//7//f/8//v/+v/5//n/+v/8//z/
/f/+//7//v/+//7//v/+//z/+//7//r/+v/6//r/+v/8//z//P/9//3//P/8//z/+f/5
//n/+f/7//v/+//8//r/+f/5//n/+//7//v/+//9//3//P/7//r/+v/5//f/9//3//j/
+P/2//b/9v/2//f/+P/5//r/+v/6//r/+v/4//f/9//3//f/9//3//f/9P/0//X/9f/1
//n/+f/6//r/+P/4//j/+P/4//j/9//3//f/9//3//f/9f/1//X/9v/3//f/+P/6//j/
+//7//v/+//7//v/+v/8//z//P/8//z//f/+/wAAAwAEAAYABwAFAAMAAwADAAEAAQD/
////AAABAAAAAQD+//7//v/+//3//P/7//r/+f/4//j/+P/2//b/9v/2//j/9//3//f/
9//3//f/9//3//f/9v/2//b/9v/3//f/+v/8//r/+f/8//r/+P/0//D/6//o/+j/6v/w
/wQAGwAzAFUAfAChAMkA8gAZATQBRgFFATQBCQG/AGUADwDZ/83/1P/d/+H/6f/w//P/
9f/2//b/9f/1//T/9P/y//L/8v/y//P/8//z//L/8//0//b/9//2//X/9P/z//P/8//z
//P/8f/y//L/8v/0//T/9P/0//X/9v/3//j/9f/1//T/8//y//P/9f/2//j/+P/5//n/
+P/3//b/9P/2//b/9v/3//b/9f/1//T/9P/0//X/9v/0//X/9f/1//T/9P/z//P/9P/1
//b/9//2//b/9v/2//b/9v/2//b/+f/5//n/+f/5//n/+v/6//v/+//7//v/+//8//z/
/P/+//7//v/+//7//f/9//z//v//////AAABAAMABQAGAAUABgAGAAYABgAHAAcABwAG
AAYABgAIAAoACQAJAAgACAAIAAkACwAKAAoACQAJAAkACQAIAAcABwAIAAgACQAJAAkA
CAAGAAYABwAHAAcACQAIAAgABgAFAAQAAwACAP///////////v/+//z//P/9////AAAB
AP/////9//3//f/7//v//P/8//z//P/8//n/+P/3//b/+P/4//j/+P/4//j/+P/3//n/
+f/5//n/+P/2//X/9P/2//b/9v/3//r/+//8//3/+v/5//n/+P/7//v/+v/6//r/+v/7
//z//f/9//3//f/9//3//v/+//z//v/+//3//////////////wAAAgACAAQABAADAAIA
AgACAAIAAgD/////AAAAAAIAAgACAAIAAgACAAIAAwADAAIAAgACAP///////////f/9
//3//v8AAP///////wEAAQABAAEAAAD///3/+//9//7//v/9//3//f/+//7/AAAAAAAA
AAD+//7//v/+//z//P/8//z//v/9//3//f/9//3//f/9//z//P/8//z//P/8//7//v/9
//3//f/9//3//f/7//v/+//8//z/+//7//z//P////////8BAAEAAQAAAAIAAgACAAIA
AgADAAQABgAGAAYABwAHAAUAAwADAAMABQAFAAMAAwABAAEA/////wAAAAAAAAAA/f/8
//v/+v/7//r/+v/6//j/+P/4//j/+f/5//r/+//5//n/+f/5//f/9//2//b/9v/2//f/
9//4//r/+P/3//j/+v/2//L/7v/p/+b/5v/o//L/CgAlAD0AXwCGAKsA0QD6AB0BOAFK
AUsBMAH/ALMAWwAHANP/yf/Y/9//5f/t//L/9f/3//j/+P/1//X/9P/0//T/9P/0//T/
8f/x//H/8P/y//L/8//z//L/8f/w/+//8f/x//H/8f/z//T/9P/0//T/9P/0//T/9P/0
//T/9P/y//P/8//z//P/8//0//T/8v/y//P/8//z//P/8//y//L/8v/y//P/8//z//T/
9P/x//D/8P/w//L/8//z//P/9v/2//X/9f/1//X/9f/1//T/9P/0//T/9P/0//T/9P/3
//f/9//3//f/9//4//j/+P/3//b/9f/3//j/+P/4//j/+P/4//j/+f/5//r/+v/4//n/
+f/6//z//f/+//7///8AAAAAAAACAAMAAwADAAIAAgACAAQAAgABAAEAAAAAAAAAAQAD
AAMABAAEAAUAAwADAAIAAQACAAQABQAHAAUABQAEAAIAAgADAAMAAwADAAIAAgAAAAIA
AgACAAIAAQABAAEAAQD+//7//P/8//7///////////////3//f/9//v/+//8//z//P/8
//z/+v/6//r/+v/6//r/+v/6//j/+P/4//f/+f/5//n/+f/5//j/+P/4//b/9v/2//f/
+f/5//n/+f/3//f/+P/4//v/+//6//r/+v/6//v//P/8//v/+v/5//r/+//9//7//P/+
//7//f/9//3//f/9////AAACAAIAAAAAAP///v8AAAAAAAAAAP////8AAAAAAAAAAAAA
AAAAAAAAAAABAAEAAAAAAAAA//////////////////8AAP7//f/9//3////////////9
//3//P/7//3//v/+//3/+//7//z//P/8//z//P/8//7//v/+//7//v/+//7//v8AAP//
//////3//f/9//3/+v/6//v/+//////////+//7//v/+//7//v/+//7//f/9//3//f/9
//3//f/9//3//v/+//3//f/+//7/AQABAAEAAwADAAMAAgACAAIAAgACAAYABwAIAAoA
CgAKAAsACwAKAAcABgAFAAcABwAFAAUABwAHAAUABQABAAAA///+//7//v/+//7/+//6
//r/+v/8//z//P/8//z/+//7//v/+//7//v/+//7//v/+v/6//r/+v/7//v//P/+//z/
+//+//7/+P/0//L/7f/s/+7/8P/+/xYAMQBJAGkAjACxANkAAAEfATgBRgE7ARgB2wCL
ADcA7f/L/83/3P/j/+n/8f/0//f/9//6//z/+f/5//j/+P/4//j/+P/4//X/9f/1//T/
9v/2//f/9//3//f/9//3//f/9//3//f/+f/6//r/+v/6//r/+v/6//j/+P/4//j/+P/5
//n/+f/3//f/+P/4//b/9v/3//f/+f/5//n/+P/4//j/+P/5//n/+f/6//r/+//6//r/
+v/5//n/+P/3//r/+v/5//n/9//3//f/9//6//r/+v/6//z//P/8//z//P/7//r/+f/5
//n/+v/6//z//f/+/////v/+//3//P/+//7//v/+//////8AAAAAAAABAAEAAgACAAMA
BAAEAAUABgAGAAYABAAFAAUABQAGAAYABgAIAAgABwAHAAYACAAIAAkACwAKAAoACQAJ
AAsACwAKAAkACQAKAAoACwALAAsACgAIAAoACwALAAsACQAIAAgABgAHAAgACQAKAAgA
BwAGAAUABgAGAAQABAADAAMAAgABAAIAAwACAAMABAADAAQABgADAAIAAQAAAP//AAAB
AAIAAQAAAP///v///wAAAQABAP//////////AQAAAAAAAAAAAAAAAAABAP//////////
AQABAAIAAgACAAEA///+/wAAAAABAAIABQAFAAUABQADAAMABAAEAAQABgAGAAUABQAF
AAUABQADAAQABgAGAAcACAAIAAgACAAIAAgACAAFAAUABgAGAAYABgAGAAYABAAEAAQA
BQAIAAgACQAKAAgABwAGAAUABQAFAAUABgAIAAcABwAHAAcABwAHAAcACQAJAAgABwAF
AAYABgAFAAMAAwAEAAQABQAGAAcACAAGAAYABgAGAAQABAAEAAQABgAFAAUABQAHAAcA
BwAHAAYABgAHAAcABQAFAAgABgAGAAYABgAEAAQAAwADAAEAAQABAAEAAgADAAQABgAG
AAUABQAGAAYACQAJAAkACwALAAsACgAIAAgACAAIAAwADQAOABAAEAAQABEAEQARAA8A
DwAPAA8ADwANAA0ADAALAAgABwAHAAgACQAKAAkACAAHAAYABQAEAAQABAACAAIAAgAC
AAIAAQABAAEAAwADAAMAAwAFAAUABAAEAAYABgAHAAcABwAIAAUAAwAEAAIAAAD8//z/
+//6//j/+v8IACAANwBVAHkAogDFAO0AFgE5AU4BVAFJASgB6QCRADcA8//X/9v/5P/r
//P/+/8AAAMAAwAEAAQAAwADAAIAAgAEAAQABAAEAAEAAQABAAAAAAAAAAEAAQACAAMA
BAAFAAMAAwADAAMAAQACAAIAAgACAAIAAgACAAQABAAEAAQABAAFAAUABQABAAEAAgAC
AAQABAAFAAUABQAFAAUABAAEAAQABAAFAAcABwAIAAgABQAEAAQABAAGAAcABwAHAAgA
CAAHAAcABQAFAAUABQAIAAgACAAIAAgACAAIAAgACwALAAsACwALAAsADAAMAAsACwAL
AAsACQAKAAoACgAMAAwADAAMAA4ADwARABIAEgATABMAFAASABMAFAAUABUAFgAWABYA
FgAXABcAFwAaABoAGgAcABoAGQAZABgAFwAWABYAFwAYABoAGwAdAB0AHQAcABsAGwAc
ABwAHQAbABsAGgAYABYAFwAXABcAGAAYABkAGAAWABYAFgAWABMAEwATABMAFAAUABIA
EgASABMAEwATABEAEQAPAA8AEQAPAA8AEAAOAA4ADgAOAA4ADgAOAA4ADgAOAA4ADgAM
AAwADAALAA0ADQANAA0ADQAMAAwADAAKAAoACgALAAsACwALAAsADQANAA4ADgAPAA8A
DgAOAA4ADgAPABAADwAPAA8ADwARABEAEgASABIAFAAUABMAFQAVABUAFQATABQAFgAW
ABYAFgAVABQAFgAWABYAFgAXABcAGAAYABYAFgAWABYAFgAWABYAFwAWABQAEwASABIA
EwAUABUAFQAVABUAFgAYABcAFwAXABcAFwAXABcAFwAXABYAFQAVABYAFgAVABMAEwAU
ABQAFAAUABQAFAAWABYAFgAWABYAFgAWABYAFgAVABUAFQAXABcAFwAXABgAFgAWABYA
FgAWABYAFAAUABMAEwATABMAEwATABQAFQAWABgAFgAVABUAFgAWABkAGQAZAB0AHQAd
ABwAGgAaABoAGgAcAB0AHgAgACIAIgAjACMAIQAfAB8AHwAhACEAHwAfAB8AHwAdAB0A
HAAcABwAHAAbABoAGQAYABcAFgAWABYAGAAYABgAGAAXABUAFAATABUAFQAVABUAFQAV
ABQAFAAUABQAFQAVABYAGAAWABUAFgAUABIAEAAMAAsACgAMAA4AGgAyAEkAZQCHAKwA
0wD7ACIBRQFeAWwBZQFEAQkBuQBhABcA7//v//z/AQAFAA8AFAAXABcAGAAWABUAFQAU
ABQAFgAWABYAFgAVABUAFQAUABQAFAAVABUAFwAXABcAFwAXABcAFwAXABUAFgAWABYA
GAAYABgAGAAWABYAFgAWABYAFwAXABcAFwAXABgAGAAWABYAFwAXABcAFwAXABYAFgAW
ABYAFwAZABkAGgAaABsAGgAaABoAGAAZABkAGQAaABoAGQAZABkAGQAZABkAHAAcABwA
HAAeAB4AHgAeAB0AHQAdAB0AHQAdAB4AHgAfAB8AHwAfAB8AIAAgACAAIQAiACMAJAAj
ACMAJAAkACYAJwAnACgAJgAnACgAKAApACoAKgAqACsALQAuAC8ALQAsACsALAAuAC8A
MQAwAA==
         </WaveFormData>
      </LeadData>
   </Waveform>
</RestingECG>
