# Supplementary material for: Detection of Left Atrial Enlargement Using a Convolutional Neural Network-Enabled Electrocardiogram
Source: Front Cardiovasc Med. 2020 Dec 17;7:609976. doi: 10.3389/fcvm.2020.609976 (PMC7773668; doi:10.3389/fcvm.2020.609976)
Supplement: Supplementary file 5 [file Data_Sheet_5.ZIP › normal4/1802037160_6096_0000000Y.XML]

<?xml version="1.0" encoding="Windows-1252"?>
<!DOCTYPE RestingECG SYSTEM "restecg.dtd">
<RestingECG>
   <PatientDemographics>
      <PatientID>1802037160</PatientID>
      <PatientAge>86</PatientAge>
      <AgeUnits>Years</AgeUnits>
      <Gender>Male</Gender>
      <PatientLastName>choufuhua</PatientLastName>
   </PatientDemographics>
   <TestDemographics>
      <DataType>Resting</DataType>
      <Site>1</Site>
      <AcquisitionDevice>MAC55</AcquisitionDevice>
      <Status>Unconfirmed</Status>
      <Priority>Normal</Priority>
      <AcquisitionTime>09:24:48</AcquisitionTime>
      <AcquisitionDate>05-14-2017</AcquisitionDate>
      <CartNumber>1</CartNumber>
      <AcquisitionSoftwareVersion>009C</AcquisitionSoftwareVersion>
      <XMLSourceVersion>MAC5000 v1.0</XMLSourceVersion>
   </TestDemographics>
   <RestingECGMeasurements>
      <VentricularRate>67</VentricularRate>
      <AtrialRate>67</AtrialRate>
      <PRInterval>146</PRInterval>
      <QRSDuration>82</QRSDuration>
      <QTInterval>408</QTInterval>
      <QTCorrected>431</QTCorrected>
      <PAxis>59</PAxis>
      <RAxis>-3</RAxis>
      <TAxis>16</TAxis>
      <QRSCount>11</QRSCount>
      <QOnset>227</QOnset>
      <QOffset>268</QOffset>
      <POnset>154</POnset>
      <POffset>205</POffset>
      <TOffset>431</TOffset>
      <ECGSampleBase>500</ECGSampleBase>
      <ECGSampleExponent>0</ECGSampleExponent>
   </RestingECGMeasurements>
   <Diagnosis>
      <Modality>Resting</Modality>
         <StatementCount>3</StatementCount>
         <LabelText>12SL ��ϳ���</LabelText>
      <DiagnosisStatement>
         <StmtFlag>ENDSLINE</StmtFlag>
         <StmtText>�������</StmtText>
      </DiagnosisStatement>
      <DiagnosisStatement>
         <StmtFlag>ENDSLINE</StmtFlag>
         <StmtText>QRS �͵�ѹ</StmtText>
      </DiagnosisStatement>
      <DiagnosisStatement>
         <StmtFlag>ENDSLINE</StmtFlag>
         <StmtText>�ٽ� ECG</StmtText>
      </DiagnosisStatement>
   </Diagnosis>
   <Waveform>
      <WaveformType>Rhythm</WaveformType>
      <WaveformStartTime>0</WaveformStartTime>
      <NumberofLeads>8</NumberofLeads>
      <SampleType>CONTINUOUS_SAMPLES</SampleType>
      <SampleBase>500</SampleBase>
      <SampleExponent>0</SampleExponent>
      <HighPassFilter>16</HighPassFilter>
      <LowPassFilter>150</LowPassFilter>
      <ACFilter>NONE</ACFilter>
      <LeadData>
         <LeadByteCountTotal>10000</LeadByteCountTotal>
         <LeadTimeOffset>0</LeadTimeOffset>
         <LeadSampleCountTotal>5000</LeadSampleCountTotal>
         <LeadAmplitudeUnitsPerBit>4.88</LeadAmplitudeUnitsPerBit>
         <LeadAmplitudeUnits>��V</LeadAmplitudeUnits>
         <LeadHighLimit>2147483647</LeadHighLimit>
         <LeadLowLimit>268435456</LeadLowLimit>
         <LeadID>I</LeadID>
         <LeadOffsetFirstSample>0</LeadOffsetFirstSample>
         <FirstSampleBaseline>0</FirstSampleBaseline>
         <LeadSampleSize>2</LeadSampleSize>
         <LeadOff>FALSE</LeadOff>
         <BaselineSway>FALSE</BaselineSway>
         <ExcessiveACNoise>FALSE</ExcessiveACNoise>
         <MuscleNoise>FALSE</MuscleNoise>
         <LeadDataCRC32>1892756003</LeadDataCRC32>
         <WaveFormData>
/v/+//7//v8BAAQABwAKABAAFgAcACIAKgAyADoAQgBBAEAAPwA+ADYAMAAqACQAHAAU
AAwABAD///z/+f/2//j/+P/4//j/+//8//3//v8AAAAAAAAAAAAAAAAAAAAAAAAAAAAA
AAAAAAAAAAAAAAAAAAAAAAAAAAAAAAAAAAAAAAAAAAAAAAAAAAAAAAAAAAAAAAAAAAAA
AAAAAAAAAP7//v/+//7//v/+//7//v/+//7//v/+//7//v/+//7//v/+//7//v8AAAAA
AAAAAP7//v/+//7//v/+//7//v8AAAAAAAAAAAAAAAAAAAAAAwAEAAUABgAIAAgACAAI
AAoACgAKAAoACgAKAAoACgAKAAoACgAKAAwADAAMAAwADAAMAAwADAAOAA4ADgAOAAwA
DAAMAAwADgAOAA4ADgANAAwACwAKAAgACAAIAAgABgAGAAYABgADAAIAAQAAAP7//v/+
//7//f/8//v/+v/6//r/+v/6//n/+P/3//b/9P/0//T/9P/0//T/9P/0//T/9P/0//T/
9P/0//T/9P/0//T/9P/0//L/8v/y//L/8v/y//L/8v/w//D/8P/w//D/8P/w//D/8P/w
//D/8P/w//D/8P/w/+7/7v/u/+7/7v/u/+7/7v/u/+7/7v/u/+7/7v/u/+7/7v/u/+7/
7v/u/+7/7v/u//D/8P/w//D/7v/u/+7/7v/w//D/8P/w//D/8P/w//D/8P/w//D/8P/w
//D/8P/w//L/8v/y//L/8P/w//D/8P/y//L/8v/y//L/8v/y//L/8P/w//D/8P/y//L/
8v/y//D/8P/w//D/8v/y//L/8v/y//L/8v/y//L/8v/y//L/8v/y//L/8v/y//L/8v/y
//L/8v/y//L/8v/y//L/8v/y//L/8v/y//L/8v/y//L/8v/y//L/8v/y//L/8v/y//L/
8v/y//L/8v/y//L/8//0//X/9v/3//X/9f/1//X/9f/1//X/9f/1//X/9v/2//T/9f/2
//b/9v/2//b/9v/4//j/+f/5//j/+f/5//n/+v/6//z//f8AAAAAAAACAAIAAwAEAAQA
BQAGAAcACAAGAAYAAwACAAAA/v/8//r/+P/3//X/9P/1//X/9v/3//X/9f/1//X/9//3
//f/9//0//T/9P/0//b/9v/2//f/9f/1//X/9f/3//b/9f/0//P/8P/u//L/9v/+/wMA
AwAJABYAHAAiACsAMwA3ADcANAAxAC4AKAAhABoAFgAQAAYA/f/1//L/8P/u/+z/6v/t
/+7/8f/z//X/9//3//P/9f/1//b/9v/2//b/9v/2//T/9f/1//X/9v/2//b/9v/4//j/
+P/3//f/+P/4//j/+f/5//n/+v/4//j/+f/5//n/+f/4//j/+P/4//j/+P/4//n/+f/5
//n/+P/4//r/+v/6//r/+v/5//n/+v/7//v/+//7//v//P/8//z//P/+//7//v///wEA
AQADAAMAAwADAAMABAAEAAYABgAGAAYABgAHAAcABwAHAAkACQAHAAkACQAKAAwADAAN
AA0ADAAOAA4ADgAOAA4ADwAPAA4ADgAOAA8ADwAQABAAEAAQABAAEQARABEAEAAQABAA
EAAQAA4ADgANAA0ADAALAAoACQAIAAcABgAGAAYABQAEAAQAAwACAAEAAAAAAAAA////
//////////7//v/+//3//f/9//z//v/+//7//v/8//z//P/7//3//v/+//3/+//7//v/
+//9//3//f/9//3//f/9//3/+//6//r/+v/7//z//f/+//z//P/8//z//P/8//z//P/8
//3//f/8//z//P/8//z//P/8//z//P/8//z//f/9//3//f/9//3////////////9//3/
/f/9//7//v/+//7/AAAAAAAAAQABAAAAAAAAAAEAAQABAAEAAQACAAIAAgAEAAQABAAE
AAIAAgACAAIAAgACAAIAAgAEAAQABQAFAAUABQAFAAQABAAFAAUABQADAAMAAwADAAUA
BQAEAAQAAwADAAMAAwADAAMAAwADAAIAAgACAAMAAwADAAMAAwADAAQABAAEAAMAAwAD
AAMABQAGAAYABgAEAAQABAAEAAQABAAEAAQAAgACAAIAAgAEAAQABAAEAAYABgAEAAQA
BAAEAAQABgAHAAcABwAFAAUABQAFAAcABwAHAAcABQAFAAUABQAGAAYABgAHAAgACAAI
AAgABgAGAAYABgAJAAkACgALAAkACQAKAAoACgALAAwADAAMAA4ADwARABMAFAAUABQA
FAAUABIAEgAPAA4ADAAKAAgABgAGAAUAAQAAAAAA//////////////3//f/9//3//f/9
//z//P/8//z//P/8//z//f/9//3/+//7//v/+v/7//r/+f/4//j/+v/+/wAABwANABMA
GAAgACYALwA5AEEAQQA+ADsANgAwACkAJAAeABYADAABAPv/+P/2//L/8P/w//H/8v/3
//n/+f/5//v//f/8//v/+//6//z//P/8//z/+v/7//v/+//8//z//P/8//7//v/+//3/
+//8//z//P/7//v/+//8//z//P/9//3//f/9//z//P/8//z//P/8//z//f/9//3//f/8
//z//v/+//7//v/+//3//f/+//////////////8AAAAAAAAAAAAAAAAAAAEAAQABAAMA
AwAEAAUABgAIAAgACgAKAAoACgAKAAsACwAJAAkACwALAAsADQANAA4ADAAMAA0ADQAM
AA4ADgAOABAAEAARABEAEAAQABAAEQARABIAEgASABIAEgATABMAEwASABIAEgASABIA
EAAQAA0ADQAMAAsADAALAAoACQAGAAYABgAFAAQABAADAAIAAQAAAAAAAAD9//3//f/9
//3//P/8//z/+//7//v/+v/6//r/+v/6//j/+P/4//f/+P/6//v/+//5//n/+f/5//n/
+f/5//n/+f/5//n/+f/5//j/+P/4//j/+P/4//j/+P/4//j/+P/2//b/9v/2//b/9//3
//b/+P/4//j/+P/2//b/9v/2//b/9v/3//f/9f/1//X/9f/1//X/9f/1//P/8//z//P/
9v/2//b/9v/0//T/9P/1//X/9P/0//T/9f/1//X/9f/1//b/9v/2//b/9v/2//b/9P/0
//T/9P/1//b/9//4//f/9v/2//X/9f/1//X/9P/2//f/9//3//X/9f/1//X/9f/1//T/
9P/z//P/8//z//X/9f/1//X/8v/y//L/8//1//X/9f/1//P/9P/0//T/8//z//P/8//z
//T/9P/0//L/8v/y//L/9P/0//T/9P/0//L/8P/w//D/8P/w//D/8f/x//H/8f/x//H/
8f/x//H/8f/x//H/8f/x//H/8v/y//L/8//2//b/9v/2//b/9v/2//b/9//3//j/+f/3
//f/+P/4//r/+//8//z//v8AAAEAAwADAAQABAAEAAIAAgAAAAAA/f/8//r/+P/4//b/
9v/1//H/8P/w/+//7f/t/+3/7f/v/+//7//v/+//7//u/+7/7P/s/+z/7P/u/+//7//v
/+3/7f/t/+z/7//q/+n/6P/o/+z/8P/0//v///8DAAoAFgAeACUAKwAtACsAJgAjACAA
HAAVABAACAAAAPb/7f/p/+j/5P/i/+D/4v/l/+T/5f/n/+v/7f/r/+v/6//r/+z/7P/s
/+z/7P/s/+z/7f/t/+3/7P/s/+z/7P/u/+7/7v/t/+3/7v/u/+7/7f/t/+3/7v/s/+z/
7f/t/+3/7f/s/+z/7v/u/+7/7v/s/+3/7f/t/+3/7P/s/+7/7v/u/+7/7v/t/+3/7v/v
/+//7//v/+//8P/w//D/8P/w//D/8P/x//H/8f/z//P/8f/x//H/8v/y//T/9P/0//b/
9v/3//f/9//3//n/+f/3//n/+f/6//z//P/9//3//P/+//7//v/+//7//////wAAAAAA
AAEA//8AAAAAAAACAAIAAwADAAEAAAAAAAAAAAAAAP7//v/9//3//P/7//j/9//2//X/
9v/2//b/9f/y//L/8f/w/+//7v/u/+7/6//r/+v/6//r/+r/6v/q/+n/6f/p/+j/5v/m
/+b/5v/m/+b/5v/l/+X/5v/m/+X/5//n/+f/5//l/+X/5f/l/+P/4//j/+P/5f/k/+T/
5P/i/+L/4v/i/+L/4v/i/+L/4v/i/+L/4v/g/+H/4f/g/+L/4v/i/+L/4v/i/+L/4v/i
/+L/4//j/+H/4f/h/+H/4f/h/+H/4f/j/+P/4//j/+L/4v/i/+L/4v/i/+L/4//j/+L/
4v/i/+H/4f/h/+H/4f/i/+L/4v/i/+L/4v/i/+L/4v/i/+L/4v/i/+L/4v/g/+D/4f/h
/+H/4f/h/+D/3v/f/9//3//f/9//3//f/+H/4f/g/+D/3//f/9//3//d/93/3f/d/97/
3v/e/9//3f/d/93/3f/b/9z/3P/c/9v/2//b/9v/2//c/9z/3P/a/9r/2v/a/9j/2P/Y
/9j/1v/W/9b/1v/W/9b/1v/W/9b/0P/U/9f/1P/T/9L/0f/Q/9D/0f/R/9H/z//P/8//
z//P/8//z//P/8//z//P/8//0P/Q/9D/0f/Q/9D/0P/Q/9D/0P/Q/9D/z//P/9D/0f/T
/9P/1P/U/9X/1f/V/9T/1P/W/9f/2f/b/9z/3P/c/9z/3P/a/9r/2f/Y/9b/1P/Q/87/
zv/N/8v/yv/K/8n/x//H/8f/x//I/8n/yv/L/8n/yf/I/8j/yP/I/8j/yP/I/8n/yf/J
/8n/yf/J/8j/yf/I/8f/xP/C/8b/zv/S/9X/2//h/+j/7v/2//3/AwAHAAcABAABAPz/
+v/3//L/6v/i/9j/z//J/8b/xP/A/8D/xP/H/8j/y//J/8n/y//P/8//zf/N/87/zv/Q
/9D/0P/Q/9D/0f/R/9H/1f/W/9f/2P/a/9r/2v/Z/9v/3P/c/9z/3f/d/93/3v/c/9z/
3f/d/9//3//e/97/4f/i/+P/5P/k/+X/5f/l/+X/5P/k/+b/5v/m/+b/5v/n/+f/6P/p
/+v/6//r/+v/7v/u/+7/7v/u/+7/7v/v/+//7//x//H/8f/x//H/8v/0//b/9v/2//b/
9v/3//f/9//3//n/+f/7//3//f/+/wAAAAABAAEAAgAEAAQABAAEAAQABQAFAAgACAAI
AAkACQAKAAoACgAKAAoACwALAAsACgAKAAoADAAMAAoACgAJAAkACAAHAAYABQAEAAMA
AgACAAIAAQAAAAAA///+/////v/+//7//f/9//3//f/9//z//P/8//v/+//7//r/+v/6
//r/+v/8//z//P/7//n/+v/6//n/+f/5//n/+f/5//n/+f/5//v/+//7//v/+//6//r/
+v/6//r/+v/6//r/+v/6//r/+v/6//r/+v/6//v/+//6//z//P/8//z//P/8//z//P/8
//z//f/9//3//f/9//3//f/9//3//f/+////AAABAAIAAgACAAIABAAEAAQABQAFAAQA
BAAEAAcABwAHAAcACQAKAAoACgAMAAwADAAMAA4ADgAOAA4ADAAMAAwADAAOAA4ADwAP
AA8ADwAPAA4AEAARABEAEQARABEAEQARABEAEQAQABAAEQARABEAEQARABEAEQARABAA
EAAQABEAEQARABEAEQARABIAEgASABMAEwATABMAEgASABEAEAAOAA4ADgAOAA4ADgAO
AA4ADwAQABEAEgAQABAAEAAQABAAEAAQABEAEQASABIAEgASABIAEgATABMAEwATABMA
EwATABUAFQAVABUAFQAVABUAFQAWABYAFgAXABgAGAAYABgAGAAYABgAGAAbABsAHAAd
AB0AHQAeAB4AIAAhACIAIgAiACQAJQAnACkAKgAqACoAKgAqACgAKAAnACYAJAAiAB4A
HAAcABsAGwAaABoAGQAXABcAFwAXABcAFwAXABcAFwAXABYAFgAWABYAFgAWABYAFwAX
ABcAFwAXABcAFgAVABQAEwASABAAEgAYABwAIwApADEAOAA+AEgAUQBXAFsAVwBUAFEA
TABEAD8APAA2ACwAIAAZABcAEgAOAAwADAAMAA0AEAATABUAFwAXABUAFQAXABcAGAAY
ABYAFgAWABYAFgAXABcAFwAYABgAGAAYABgAGAAYABcAFwAYABgAGAAXABcAFwAYABgA
GAAZABkAGQAZABgAGAAYABgAGAAYABgAGQAZABkAGQAYABgAGgAaABoAGgAaABsAGwAc
AB0AHAAbABoAGQAcABwAHAAcABoAGgAaABsAHQAdAB8AHwAdAB0AHQAeAB4AIAAgACAA
IAAgACEAIQAjACMAJQAlACMAJQAlACYAJgAmACcAJwApACwALQAuAC0ALAAsACsALAAs
ACwALQAuADAAMQAyADAAMAAxADEAMQAwADAAMAAwADAALgAuAC0ALQAsACsAKgApACgA
JwAmACYAJgAlACQAJAAjACIAIQAgACAAIAAfAB8AHwAfABwAGgAZABgAFwAXABcAFgAW
ABYAFgAWABQAFAAUABMAEQASABIAEQATABMAEwATABEAEQARABEAEQARABEAEQARABAA
EAAQABAAEAAQABAAEAAQABAAEAAQABAAEAAQABAAEQARABAADgAOAA4ADgAMAAwADAAM
AAwADAANAA0ADQANAA0ADQALAAsACwALAA0ADQANAA0ADAAMAAwADAAOAA4ADgAPAA0A
DAAMAAwADQANAA0ADQANAA4ADgAOAA4ADgAOAA4ADAAMAAwADAAMAAwADAAMAAwADAAN
AA0ADQANAA0ADAAMAA0ADQANAA0ADQANAA0ADwAPAA4ADgANAA0ADQANAA0ADQANAA0A
CgAKAAoACwANAA0ADQANAAsADAAMAAwACwALAAsACwALAAwADAAMAAwADAAMAAwACAAI
AAoACgAIAAgACAAIAAoACwALAAsACwALAAsACwAJAAkACQAJAAkACQAJAAkACgAKAAoA
CwAMAAwADAAMAAwADAAMAAwADQANAA4ADwAPAA8AEAAQABAAEQASABIAEgAUABUAFwAb
ABwAHAAcABwAHAAaABoAFQAUABIAEAAOAAwADAALAAcABgAGAAUABwAHAAcABwAFAAUA
BQAFAAUABQAEAAQABAAEAAQABAACAAMAAwADAAMAAwADAAIA//8CAP///v/8//7/BAAI
AAsAEwAXACAAKAAwADkAQQBFAEUARAA/ADoAMgArACYAIAAWAAwABQD7//b/9v/2//L/
8v/1//j/+f/7//v//f/9//3//////wAAAAD+//7//v/+//7//////////v/+//7//v/+
//7//v/9//3//v/+//7//f/9//3//v/8//z//f/9//3//f/8//z//P/8//z//P/6//v/
+//7//v/+v/6//z/+v/6//r/+v/3//f/+P/5//f/9//3//f/+v/6//r/+v/6//r/+v/7
//r/+f/6//n/+//7//v//P/6//z//P/8//7//v///////f/9/////////wEAAQACAAIA
AgADAAMABAAGAAYABgAIAAgACQAJAAoACgAKAAsACQAKAAoACgAKAAoACwALAAsACgAK
AAoACgAKAAgACAAHAAcABgAFAAQAAwACAAEAAAAAAAAA///+//7//f/8//n/+P/4//j/
9//3//f/9//3//b/9v/2//f/9//3//b/9v/2//b/9v/2//b/9v/1//X/9v/2//X/8//z
//P/8//1//X/9f/1//P/8//z//P/8f/w//D/8P/w//D/8P/w//D/8P/w//D/8P/w//D/
8P/w//H/8f/w//D/8P/w//D/8P/w//D/8P/w//D/8f/x//P/8//z//P/8f/x//H/8f/z
//P/8//z//L/8v/y//L/8v/y//L/8//x//D/8P/w//H/8f/x//H/7//w//D/8P/y//L/
8v/y//L/8v/y//L/8v/y//L/8v/y//L/8//z//H/8f/x//D/8v/z//P/8//x//H/8f/x
//H/8f/w//D/8//z//P/8//x//H/8f/x//L/8v/y//P/8//z//P/8//z//T/9P/0//X/
8//x//T/8v/y//L/8v/0//X/9f/1//P/8//z//P/9f/1//X/9f/1//X/9f/1//b/9v/2
//f/+v/6//r/+v/5//j/9//2//j/+f/7//3//f/9//7//v/+////AAAAAAIABAAFAAcA
BwAIAAgACAAGAAYABAAEAAEAAAD+//z/+v/4//j/9//3//b/9v/1//P/8//z//P/9f/1
//X/9f/z//P/8v/y//T/9P/0//T/9P/1//X/9f/z//P/8//y//H/9v/x/+z/7v/y//b/
/v8FAAcACQASABoAIgArADEANQAxAC4AKwAoACQAHQAUAA4ABgD+//X/8f/w/+z/6v/o
/+r/6//u/+//8//1//f/9f/z//X/9f/2//b/9v/2//b/9v/0//X/9f/1//b/9v/2//b/
+P/4//j/9//3//j/+P/4//f/9//3//j/+v/6//v/+//5//n/+P/4//r/+v/6//r//P/9
//3//f/9//z//P/+//z//P/8//z//f/9//7////9//3//f/9/wAAAAAAAAAAAAAAAAAA
AQABAAEAAwADAAMAAwADAAQABAAGAAYABgAGAAYABwAHAAcABwAJAAkACwANAA0ADgAO
AA4ADwAPABIAFAAUABQAFAAUABUAFQAWABYAFgAXABgAGgAbABwAGgAaABsAGwAdABwA
HAAcABoAGgAYABgAGQAZABgAFwAWABUAFAATABAAEAAQAA8ADgAOAA0ADAALAAoACgAK
AAsACwALAAsACwAKAAoACgAJAAkACQAIAAgACAAIAAgACQAKAAsACwAIAAgABwAFAAYA
BwAIAAkABwAHAAcABwAHAAcABwAHAAkACAAIAAgABgAGAAYABgAIAAgACAAIAAYABgAG
AAYACAAJAAkACAAIAAgACAAIAAoACgAKAAoACAAIAAkACQAJAAkACQAJAAsACwALAAsA
CQAJAAkACQAKAAoACgAKAAoACgAKAAsACQAIAAgACAAHAAcABwAHAAUABgAGAAYABAAE
AAQABAAEAAQABAAEAAQABAAEAAQABAAEAAUABQADAAMAAwACAAQABQAFAAUABQAFAAUA
BQADAAMAAgACAAUABQAFAAUAAwADAAMAAwACAAIAAgADAAUABQAFAAUAAwAEAAQABAAF
AAUABQAFAAcACAAIAAgACAAIAAgACAAKAAoACgAKAAgABgAIAAwACwAKAAkACAAIAAkA
CQAJAAkACQAJAAkACwALAAsACwAJAAkACQAJAAwADAAMAA0ADAAMAAwADAAOAA4ADgAO
AA8ADwAQABEAEQARABIAEgAUABUAFgAWABQAFgAXABkAHQAeAB4AHgAeAB4AHAAcABkA
GAAWABQAEAAOAA4ADQAMAAwADQANAAsACwALAAsADQANAA0ADQANAA0ADAAMAAwADAAM
AAwADAANAA0ADQANAA0ADQAMAAsACgAJAAYABgAGAAoAEAAVABsAHwAmACwANAA9AEMA
SQBHAEYARQBAADwANwAwACwAJAAcABMACwAIAAQAAAD8//7/AwAIAAcACQALAAkACwAL
AAkACQAKAAoACAAIAAgACAAIAAkACQAJAAoACgAKAAoACAAIAAgABwAJAAoACgAKAAkA
CQAJAAoACAAIAAkACQAHAAcABgAGAAYABgAGAAYABgAHAAcABwAFAAQABAAGAAQABAAE
AAQAAwADAAQABQADAAMAAwADAAQABAAEAAQABAAEAAQABQADAAMABQAFAAUABQAFAAYA
BAAGAAYABgAIAAgACQAJAAcABwAJAAkACQALAAsADAAMAAwADQANAA4AEAAQABAAEAAQ
ABEAEQASABIAEgATABEAEgASABIAFAAUABUAFQAUABIAEQAQABEAEgARABIAEQARABAA
DwAOAA0ADAALAAgACAAIAAcACAAIAAcABgAFAAQABAAEAAEAAQABAAEAAQAAAAAAAAAB
AAEAAQAAAAAAAAAAAAAAAAAAAAAA/////wAAAAD//////////////f/9//3//f/+////
AAABAAEAAAAAAAAA/v/+//7//v/8//z//P/8//7//v/+//7//P/9//3//P/8//z//P/8
//z//P/8//z//P/8//3//f/9//3//f/9//v/+//7//v//f/9//3//f/8//z//P/8//z/
/P/8//3//f/8//z//P/9//3//f/9//3//v/+//7//P/8//z//P/+//7//v/+//z//P/8
//z//v/+///////9//3//f/8//r/+//7//v//f/9//3//f/9//3//P/8//3//f/9//3/
/f/9//3//f/8//z//P/9//3//f/9//3///8AAAAAAAD///////////3//v/+//7//v/+
//7//v8AAAAAAAAAAAAAAAAAAAAAAAAAAP7//v/+//7/AAABAAEAAQAAAP///v/9////
//////////////////8AAAAAAAABAAIAAgACAAIAAAAAAAAAAAABAAEAAgADAAMAAwAE
AAQACAAJAAoACgAKAAwADQAPABEAEgASABIAFAAUABIAEgANAAwACgAIAAYABAAEAAMA
AQAAAAAA//8BAAEAAQABAAAA///+//3//f/9//z//P/+//7//v/+/wAAAQABAAEA////
/////v////z/+//6//j/+P/8/wIABwAPABMAGAAkAC4ANQA9AEMAQwBAAEEAPgA0AC8A
KgAkAB4AFgALAAEA/v/8//z/+v/6//v//v///wEAAwAFAAcABwAHAAcACAAIAAcABgAF
AAQABgAHAAcABwAGAAYABgAGAAYABgAGAAUABwAIAAgACAAHAAcABwAIAAgACAAJAAkA
CQAJAAgACAAJAAoACwAMAAoACwALAAsACwAKAAoADAAMAAwADAAMAAsACwAMAA0ADQAN
AA0ADQAOAA4ADgAOAAwADAAMAA0ADwAPABEAEQARABEAEQASABIAFAAUABQAFAAUABUA
FQAXABcAGQAZABkAGwAbABwAGgAaABsAGwAeACAAIAAgACIAIgAjACMAJgAmACYAJwAn
ACgAKAAoACgAKAApACkAKQAoACgAKAAoACgAJgAmACcAJwAmACUAJgAlACQAIwAgACAA
IAAfACAAIAAfAB4AGwAaABoAGgAbABsAGwAbABkAGAAYABgAFwAXABcAFgAXABgAGQAa
ABoAGgAaABkAGQAaABoAGQAZABkAGQAZABkAGQAZABkAGQAZABkAGQAbABoAGgAaABoA
GgAaABoAHAAcABwAHAAaABoAGgAaABwAHQAdABwAHAAcABwAHAAcABwAHAAcABwAHAAd
AB0AHwAfAB8AHwAhACEAIQAhACEAIQAhACEAIgAiACIAIgAiACIAIgAjACMAIgAiACIA
IwAjACMAIwAlACYAJgAmACQAJAAkACQAJAAkACQAJAAmACYAJgAmACYAJgAnACcAJwAn
ACcAJgAmACcAJwAnACcAJwAnACcAJwAnACYAJgApACkAKQApACcAJwAnACcAJwAoACkA
KwAtAC0ALQAtAC0ALgAuAC4ALwAvAC8ALwAxADIAMgAyADQANAA0ADQANAA0ADQANAA1
ADUANQA1ADUANQA1ADUANQA1ADUANwA3ADcANwA4ADgAOAA5ADwAPAA8ADwAPAA8ADwA
PAA9AD0APgA/AD0APQA+AD4AQQBDAEUARgBFAEYARgBHAEoATABNAE4ATQBMAEkASABH
AEYARABCAEAAPgA+AD0AOwA6ADoAOQA5ADkAOQA5ADsAOwA7ADsAOwA7ADoAOgA6ADoA
OgA6ADgAOQA5ADkAOwA7ADsAOgA5ADgAOQA6ADgAOAA+AEQASQBNAFMAXABkAGwAdQB9
AIEAgQB8AHcAdABsAGUAYABaAE4ARgBBADsAOAA2ADYAMgAyADUAOAA7AD0APwBBAEEA
QwBBAEEAQgBCAEAAQABAAEAAQQBDAEQARQBEAEQARABEAEYARgBGAEUARwBIAEgASABH
AEcARwBIAEoASgBLAEsASwBLAEoASgBKAEoASgBKAEoASwBLAEsASwBKAEoATABKAEoA
SgBKAEkASQBKAEsATQBNAE0ATQBMAEwATABMAE4ATgBOAE8ATwBPAFEAUQBRAFEAUQBS
AFIAVABUAFQAUgBSAFMAUwBSAFEAUgBRAFMAVQBVAFYAVgBWAFcAVwBYAFoAWgBaAFgA
WABZAFkAWQBYAFcAVwBXAFgAWABYAFgAWABZAFkAWQBYAFgAWABaAFoAWABYAFkAWQBY
AFcAVgBVAFQAUwBSAFIAUgBRAE4ATgBNAEwATQBMAEwATABJAEkASQBJAEkASABIAEgA
SQBJAEkASABKAEoASgBKAEkASABHAEUARgBIAEkASQBJAEkASQBJAEkASQBJAEkASQBJ
AEkASQBJAEgASABIAEgASABIAEgASABIAEgASABKAEoASgBKAEgASQBJAEgASABIAEgA
SABKAEoASgBKAEgASABJAEkASwBLAEsASwBLAEsASwBLAEsASwBLAEsATgBOAE4ATgBO
AE4ATgBPAE0ATABMAEwATwBPAE8ATwBPAFAAUABQAFIAUgBSAFIAUgBSAFIAUgBSAFIA
UgBSAFQAVABVAFUAVwBXAFcAVgBWAFcAVwBXAFcAVwBXAFcAVwBXAFYAVgBVAFUAVQBV
AFYAVwBYAFkAWABYAFgAWQBZAFkAWQBZAFcAWABYAFgAWQBZAFkAWQBZAFoAWgBaAFwA
XABaAFoAWgBaAFoAWgBbAFsAWwBdAF0AXQBdAFsAWwBbAFsAXQBdAF0AXQBeAF4AXgBf
AGAAYABgAGAAYgBiAGIAYgBjAGMAZABlAGcAZwBoAGgAagBrAGwAbABuAHAAcQBzAHMA
dAB0AHQAdAB0AHIAcgBvAG4AbABqAGgAZgBmAGUAZQBkAGQAYwBjAGMAYwBjAGMAYwBj
AGMAZABlAGUAZgBmAGYAZgBmAGQAZQBlAGUAZQBlAGUAZABnAGQAYwBiAGAAZABoAG4A
cwB5AIEAigCQAJQAnwClAKcApwCkAKEAnACYAJEAjgCKAH4AdABvAGkAZgBmAGAAYABk
AGUAZABnAGsAawBtAG0AbQBrAGsAbABsAG4AbgBuAG4AbgBvAG8AbwBwAHAAcABwAG4A
cABwAA==
         </WaveFormData>
      </LeadData>
      <LeadData>
         <LeadByteCountTotal>10000</LeadByteCountTotal>
         <LeadTimeOffset>0</LeadTimeOffset>
         <LeadSampleCountTotal>5000</LeadSampleCountTotal>
         <LeadAmplitudeUnitsPerBit>4.88</LeadAmplitudeUnitsPerBit>
         <LeadAmplitudeUnits>��V</LeadAmplitudeUnits>
         <LeadHighLimit>2147483647</LeadHighLimit>
         <LeadLowLimit>268435456</LeadLowLimit>
         <LeadID>II</LeadID>
         <LeadOffsetFirstSample>0</LeadOffsetFirstSample>
         <FirstSampleBaseline>0</FirstSampleBaseline>
         <LeadSampleSize>2</LeadSampleSize>
         <LeadOff>FALSE</LeadOff>
         <BaselineSway>FALSE</BaselineSway>
         <ExcessiveACNoise>FALSE</ExcessiveACNoise>
         <MuscleNoise>FALSE</MuscleNoise>
         <LeadDataCRC32>640187073</LeadDataCRC32>
         <WaveFormData>
EAAQABAAEAATABYAGQAcABsAGgAZABgAGwAcAB0AHgAhACQAJwAqACwALAAsACwAHwAU
AAkA/v/8//r/+P/2//v//v8BAAQABQAGAAcACAAIAAgACAAIAAgACAAIAAgACAAIAAgA
CAAIAAgACAAIAAoACgAKAAoACAAIAAgACAAGAAYABgAGAAgACAAIAAgACgAKAAoACgAI
AAgACAAIAAYABgAGAAYABAAEAAQABAAGAAYABgAGAAYABgAGAAYABgAGAAYABgAGAAYA
BgAGAAQABAAEAAQABAAEAAQABAAEAAQABAAEAAQABAAEAAQABQAGAAcACAAKAAoACgAK
AAwADAAMAAwADAAMAAwADAANAA4ADwAQABAAEAAQABAAEAAQABAAEAASABIAEgASABAA
EAAQABAAEAAQABAAEAAOAA4ADgAOAAwADAAMAAwADAAMAAwADAALAAoACQAIAAgACAAI
AAgABgAGAAYABgAEAAQABAAEAAQABAAEAAQAAwACAAEAAAAAAAAAAAAAAAAAAAAAAAAA
AAAAAAAAAAAAAAAAAAAAAAAAAAAAAAAAAAAAAAAAAAD+//7//v/+//7//v/+//7//v/+
//7//v/8//z//P/8//z//P/8//z//P/8//z//P/8//z//P/8//z//P/8//z/+v/6//r/
+v/8//z//P/8//z//P/8//z/+v/6//r/+v/7//z//f/+//z//P/8//z//v/+//7//v/+
//7//v/+//7//v/+//7//v/+//7//v/8//z//P/8//z//P/8//z//P/8//z//P/8//z/
/P/8//z//P/8//z//P/8//z//P/8//z//P/8//z//P/8//z//P/8//z//P/+//7//v/+
//z//P/8//z/+v/6//r/+v/8//z//P/8//z//P/8//z//v/+//7//v/8//z//P/8//r/
+v/6//r/+v/6//v/+//7//v/+//5//v/+//7//v/+//7//v/+//7//v//f8AAAIABQAI
AAkACQAIAAgABwAHAAYABgAFAAUABQAFAAcACgALAAwADAANAA0ACwALAAkACgAKAAoA
DAAMAAoACgALAA0ADQANAAoABwAFAAMAAQD+//v/+f/2//T/8//z//X/9v/2//b/9P/0
//T/9P/0//T/9P/0//T/9P/1//X/9P/0//T/9P/2//b/9v/3//n/+v/+/wQACAAKAAkA
AwD///3/AQAIAA0AEQARAA8AEgAYAB4AIAAbABEABgD4/+v/4v/c/9n/2f/d/+b/7P/v
//H/8//z//T/9P/0//P/8//z//T/9P/2//b/9//3//f/9//3//f/9//3//f/9//4//j/
+P/4//j/+P/5//n/+//6//r/+v/4//j/+P/4//r/+v/6//r/+v/6//r/+v/6//r/+v/6
//r/+v/6//v/+//8//z/+//7//v//P/8//3//f/9//3//P/8//z//P/+/////////wAA
AgADAAQABAAEAAQABAAFAAcABwAHAAYABgAHAAcACQAJAAkACgAIAAoACwALAA0ADQAN
AA0ADwAQABEAEgASABIAEQARABMAEwAUABQAEwATABQAFAAUABQAFAAUABQAFAAUABQA
FgAWABYAFAATABMAEwATABIAEQAQAA4ADwAOAA0ADQAPAA4ADgAOAAwADAAKAAoACwAL
AAsACwAJAAkACQAJAAgACAAIAAgACgAKAAoACgAIAAgACAAIAAgACQAKAAsACQAKAAoA
CgALAAsACwALAAsACwALAAsACgAJAAcABgAJAAoACwAMAAwACwAKAAkACQAJAAkACQAK
AAsADAANAAwADAAMAAoADAANAA0ADQALAAwADAAMAAwADAAMAAwADAAMAAwADAAMAA0A
DQAMAA4ADgAOAA8ADwAPAA8ADwAPAA8ADwAPABEAEQASABIAEAARABEAEAAQABAAEAAQ
AA4ADgAPAA8AEQARABAAEAASABMAEwATABEAEAAQABAAEgASABIAEgAQABAAEAAQABAA
EAAQABAAEgASABIAEgASABIAEgASABAAEAAQAA8ADwAPABAAEAASABIAEgASABMAFAAV
ABYAEwASABEADwARABEAEQARABEAEQARABEAEQARABEAEQAOAA4ADwAPABEAEAAQABIA
EgASABIAEQARABEAEQAPAA0ADwAPABAAEQASABMAEgARABAADwARABQAGAAbAB4AHwAf
AB4AHgAdAB0AHAAcABsAGwAbABkAGwAcAB0AIAAgACEAIQAfAB8AHwAgACIAIgAiACIA
HgAeAB8AIQAfAB8AHAAZABcAFQATABAADwANAAwACgAHAAcABwAIAAgACAAIAAgABgAG
AAYABgAGAAYABgAGAAkACQAIAAgABwAGAAUABAAIAAkACwAQABIAFAAYABoAGwAXABUA
EwAVABgAHQAjACUAIwAkACgAMAA0ADUAKwAgABAAAwD2//D/7//t//H/+P/+/wEAAQAD
AAMAAgACAAQABQADAAMABAAEAAQABAAFAAUABwAHAAcABwAFAAUABQAFAAgACAAIAAgA
CAAIAAkACQAHAAYABgAGAAgACAAIAAgACAAIAAgACAAGAAYABgAGAAYABgAGAAYABgAG
AAYABwAFAAYABgAFAAMAAwAEAAQABQAFAAUABQAGAAYABgAGAAYABwAHAAcABwAIAAgA
CAAKAAoACgAKAA0ADwAPAA8AEAAQABEAEQAQAA8ADgAOABAAEgATABMAEwATABMAEwAU
ABQAFAAUABYAFgAVABUAEwATABQAFAAWABcAGQAaABgAGAAYABgAGAAYABgAGAAYABgA
GAAWABUAFQAVABUAFQAVABUAFAARABAADwAPABEAEAAQABAAEAAQAA4ADgALAAsACwAL
AAwADQAOAA8ADQAMAAsACgAKAAoACgAKAAwADAAMAAwACwALAAsACwAJAAoACgAKAAcA
BwAHAAcACAAJAAoACwAJAAkACAAIAAYABgAGAAYACQAJAAkACQAHAAcABwAHAAkACQAJ
AAkACgAKAAoACAAIAAkACQAJAAkACgAKAAoACQAIAAcABgAIAAgACAAIAAgACQAJAAgA
BgAGAAYABwAHAAcABwAHAAcABwAHAAcABwAHAAgACAAIAAkACQAIAAcABgAFAAQABAAE
AAUABQAFAAUABAAEAAIAAwADAAMABQAEAAQABAACAAIAAgACAAIAAgACAAIAAgACAAIA
AgACAAIAAgACAAAAAAAAAAAAAAAAAAAA////////AAAAAP7//v/+//7//v/+//7//v/+
//7//v/9//v/+//7//v//f/9//3//f/9//v/+v/8//z//P/8//v/+//7//v/+f/3//n/
+f/3//f/9//3//f/9//3//f/+//+/wIABQAIAAkACQAIAAYABQAFAAQABAADAAMAAwAF
AAcACAAJAAgACAAJAAkABwAHAAcACAAIAAgACAAIAAYABgAHAAkABwAHAAQAAQD///3/
+//4//P/8f/w/+7/6//r/+v/7P/u/+7/7v/u/+7/7v/u/+7/7P/s/+z/7P/t/+3/7P/s
/+z/7P/s/+z/7v/v//H/9v/6//7/AAAAAP3/9//1//X/+/8CAAcACQAFAAMABgAOABYA
GAATAAcA+v/s/93/1P/Q/8//z//X/+D/5P/n/+f/6f/p/+j/6P/q/+v/6f/p/+r/6v/o
/+j/6f/p/+v/6//r/+v/6//r/+v/6//s/+z/7P/s/+7/7v/v/+//7v/s/+v/6v/s/+z/
7P/s/+z/7P/s/+z/7P/s/+z/7P/s/+z/7P/s/+z/7P/s/+3/7f/u/+7/7f/r/+v/7P/s
/+v/6//r/+v/7v/u/+7/7v/s/+3/7f/t/+3/7v/u/+7/7v/u/+7/7v/v//H/8f/x//L/
8v/z//P/8//z//P/9P/2//j/+f/5//n/+f/5//n/+f/6//v//P/+//7//f/9//3//f/+
//7//////wAAAAAAAAAAAAAAAAAAAAAAAAAAAAAAAAAA/v/7//v/+//7//v/+//7//r/
+f/4//f/9//1//T/9P/0//T/9P/y//L/7//v/+//7//v/+//7//v/+7/7v/u/+7/7P/s
/+z/7P/s/+z/7P/s/+v/6//r/+v/6//s/+z/7P/p/+n/6f/p/+n/6f/p/+n/6f/p/+j/
6P/o/+j/6P/o/+n/6f/p/+n/6f/p/+n/6f/p/+n/6f/p/+r/6v/q/+j/5v/n/+f/5//n
/+j/6P/o/+j/6P/o/+j/6P/o/+j/6P/o/+n/6f/o/+b/5v/m/+f/6f/p/+n/6f/n/+f/
5//n/+f/5//o/+j/5v/n/+f/5v/m/+b/5v/m/+b/5v/n/+f/5//n/+b/5v/k/+X/5f/l
/+X/5P/k/+T/4v/i/+L/4v/k/+T/5P/k/+L/4v/i/+L/4v/i/+L/4v/g/+D/4P/g/+D/
4P/g/9//3//f/+D/4P/e/97/3v/e/97/3v/e/97/3P/c/9z/2//b/9v/2//b/9v/2//b
/9v/2v/Z/9j/1//Y/9j/2f/Z/9n/2P/Y/9b/1v/U/9T/1P/U/9X/1f/V/9X/0//R/9P/
0//R/9H/0f/R/9H/0f/R/9H/0f/U/9j/2//g/+H/4f/g/97/3f/d/9z/3P/b/9v/2//b
/93/3v/f/97/3v/f/9//3//f/9//4P/e/97/3v/e/97/3v/f/+H/4f/h/97/2//X/9X/
0//Q/8//zf/M/8r/x//H/8f/yP/J/8r/y//M/8r/yv/K/8r/yP/I/8j/yP/L/8v/yv/K
/8r/yv/K/8r/zP/P/9H/1P/Y/9z/4v/i/9//2//X/9n/3//m/+v/7//v/+//8P/0//r/
+v/3/+//4P/Q/8P/uP+0/7H/s/+7/8T/yv/N/9H/0f/N/8z/zP/Q/9P/0//T/9T/1P/S
/9L/0//T/9X/1f/V/9X/1f/V/9X/1f/W/9b/1v/W/9j/2P/Z/9n/2//a/9r/2v/a/9r/
2v/a/9z/3P/c/9z/3P/c/9z/3P/d/97/3//g/97/3v/e/9//4f/i/+L/4f/j/+P/5P/k
/+X/5f/l/+X/5v/m/+b/5v/o/+n/6f/p/+v/7P/s/+z/7P/s/+z/7P/t/+//7//v//L/
8v/z//P/8//z//P/9P/0//b/9//3//n/+f/5//n/+f/6//v//P/+//7//f/9//////8A
AAAA/////wAAAAAAAAAAAAAAAAAAAAAAAAAAAQACAAMAAgABAAEAAQABAAEAAQABAAAA
///+//3//f/7//r/+v/6//v//P/7//z/+f/5//n/+f/7//v/+//7//r/+v/6//r/+P/4
//j/+P/6//r/+v/6//n/+f/5//n/+f/6//r/+v/7//v/+//7//v/+//7//v//f/9//z/
/P/8//z//P/8//3//f/9//3//f/9//3//f///////////wAAAAAAAP7//v////////8B
AAIAAgACAAIAAgACAAIAAgACAAIAAgADAAUABgAGAAYABgAGAAcACQAJAAkACQAHAAcA
BwAHAAkACQAKAAoACgALAAsACgAKAAoACgAKAAwADAANAA0ACwALAAoACgAKAAsACwAL
AAsACgAKAAoACgAKAAoACgAMAAwADAAMAAoACgAKAAoACgAKAAoACgAKAAoACgAKAAgA
CAAIAAcACQAJAAoACgAKAAoACgAKAAgACAAIAAgACgAKAAoACQAJAAkACQAJAAkACQAJ
AAkACwALAAsACwAIAAgACQAJAAsADAAMAAwADAAMAAoACgAKAAoADQANAA0ADQANAAsA
DQANAA8ADwAPAA8ADQANAA0ADQAPABIAFgAZABwAHQAdABwAHAAbABsAGgAaABkAGQAZ
ABsAHQAeAB8AIAAgACEAIQAfAB8AHwAgAB0AHAAbABoAGQAaABwAHwAhACEAHgAbABkA
FwAVABIADwANAAwACgAJAAkACQAKAAoACgAKAAoACgAKAAoACgAKAAoACgAKAAsACwAK
AAoACgAKAAoACgAKAA0ADwAUABgAHAAgAB4AGQAVABEAEwAZACAAJQApACcAJQAqADAA
NgA2ADEAJwAaAAgA+//2//L/7//x//n/AgAEAAcACQAJAAcABgAIAAgACQAJAAkACgAK
AAoACgALAAsACwALAAsACwALAAsACwALAAwADAAMAAwADgAOAA8ADwANAAwADAAMAA4A
DgAOAA4ADAAMAAwADAAMAAwADAAMAA4ADgAOAA4ADgAOAA4ADwAPABAAEAAPAA8ADwAQ
ABAADQANAA0ADQAQABAAEAAQAA8ADwAOAA0ADwAQABAAEAAQABAAEAAQABEAEwATABMA
FAAUABUAFQAVABUAFQAWABQAFgAXABcAGQAZABkAGQAbABwAHQAeAB4AHgAdAB0AGwAb
ABwAHAAfAB8AIAAgACAAIAAgACAAHgAeAB4AHgAgACAAIAAeABsAGwAbABsAGwAbABsA
GgAZABgAFwAXABcAFgAWABYAFgAWABQAFAATABMAEwATABEAEQARABEAEAAQABAAEAAS
ABIAEgASABAAEAAQABAADQANAA0ADQAPABAAEAAQABEAEQARABEAEAAPAA4ADQAPAA8A
DgAOAA4ADgAOAA4ADQANAA0ADQANAA0ADQANAA8ADwAPAA8ADgAOAA4ADAAKAAsACwAL
AA0ADgAOAA4AEAAQABAAEAAOAA4ADgAOAAwADQANAAwADgAOAA4ADwARABEAEQARABAA
DwAOAA0ADwAPABAAEAASABMAEwASABEAEAAPAA4ADgAOAA8ADwAPAA8ADgAOABAAEQAR
ABEADwAOAA4ADgAMAAwADAAMAA4ADgAOAA4AEAAQABAAEAAOAA4ADgAOABAAEAAQABAA
DwAOAA0ACwALAAsADAAMAAwADAAMAAwADgAOAA4ADgAMAAwADAALAAkACQAJAAkACQAL
AA0ADAALAAoACQAIAAkACQAJAAkADAALAA4ADwANAAsACQAHAAcABwAHAAcACQAMABAA
EwAYABkAGQAYABoAGQAZABgAFwAVABQAEwAUABcAGQAbABsAGgAaABkAFwAXABcAGAAa
ABoAGgAaABcAFgAWABcAGQAZABYAEwAPAA0ACwAIAAUAAwACAAAAAQABAAEAAgAEAAQA
BAAEAAIAAgACAAIAAgACAAIAAgAFAAUABAAEAAIAAgACAAIAAgADAAUACAAKAA4AFAAW
ABcAEQALAAkADQAQABcAHQAbABkAHgAmAC4AMgAvACUAGgAOAP//8v/q/+f/5f/r//b/
AgAHAAUAAwADAAAA/P/4//f/+P/5//v//P///wAAAgADAAIAAQAAAP///P/7//r/+f/8
//z//P/8//3//v8AAAEAAwACAAIAAgAAAP7//P/6//j/+P/4//j/+v/6//r/+v/4//j/
+P/4//j/+P/4//n/+f/6//r/+f/4//f/9//2//X/9f/1//X/9v/2//b/9v/2//f/9//3
//X/9v/2//b/+P/4//j/+P/5//v/+//7//r/+P/3//X/9v/3//j/+v/4//r/+//7//v/
+//7//v//f/+////AAD+//7//f/9//////8AAAAA/////wAAAAAAAAAAAAAAAAAAAAAA
AAAA/v/+//7//P/9//3//f/9//3//f/9//z/+//6//n/+f/3//b/9v/2//j/+P/2//b/
9f/1//X/9f/z//P/8//z//T/9P/0//T/9P/0//T/9P/0//T/9P/0//X/9f/1//X/9P/0
//P/8v/z//P/8//z//H/8f/x//H/7//v/+7/7v/w//D/8P/w/+//7//v/+//8f/x//H/
8f/v/+//7//v//D/8P/w/+7/8P/x//H/8f/v//D/8P/w//L/8v/y//L/8P/w//D/8P/y
//P/8//y//L/8v/y//P/8f/x//H/8f/z//P/8//z//H/8f/y//L/8v/z//P/8v/w//D/
8P/w//L/8v/z//P/8f/x//D/8P/y//P/8//z//P/8v/y//L/9P/0//T/9P/0//T/9P/0
//T/9P/0//T/9P/0//T/9P/2//b/9v/2//T/9P/0//P/8f/x//L/8v/z//T/9f/2//T/
8v/y//L/9P/0//T/9P/1//X/9f/1//P/8f/z//P/9P/1//b/9//3//f/9//3//v//v8C
AAUACAAJAAkACAAIAAcABwAGAAYABQAFAAUABQAHAAgACQAKAAoACwALAAoACwAMAA4A
DAAMAAwADAAMAAwADQAPAA0ADQAKAAcABQADAAEA/v/9//v/+v/4//f/9//3//j/+P/4
//j/+P/2//b/9v/2//j/+P/4//j/+f/5//j/+P/4//j/+P/4//r/+////wQABgAKAA4A
EAALAAUAAwAFAAkAEAAXABkAFwAVABoAIgAoACoAIwAXAAoA/v/x/+r/5v/l/+f/7//2
//j/+//9//3/+//6//z//P/7//3//f/+//7//P/8//3//f//////////////////////
AAAAAAAAAAACAAIAAwADAAEAAAAAAAAAAQACAAMABAACAAIAAgACAAIAAgACAAIABAAE
AAQABAACAAIAAgADAAUABgAGAAUABQAFAAYABgAFAAUABQAFAAgACAAIAAgABgAHAAcA
BwAJAAoACgAKAAgACAAIAAgACQALAAsACwAMAAwADQANAA0ADQANAA4AEAASABMAEwAT
ABMAEwATABUAFgAXABgAGgAaABkAGQAZABkAGgAaABsAGwAcABwAHAAcABwAHAAaABoA
GgAaABwAHAAcABoAGQAZABkAGQAZABkAGQAYABcAFgAVABUAFQAUABQAFAAUABQAEgAS
ABEAEQARABEAEQARABEAEQASABIAEgASABAAEAAQABAAEgASABIAEgAPAA8ADwAPABEA
EgASABIADwAPAA8ADwAPAA8ADwAPABEAEQAQABAAEAAQABAAEAARABEAEQARABEAEQAR
ABEAEQARABEAEQASABIAEgAQABAAEQARABEAEQASABIAEgAQABAAEAAQABIAEgASABIA
EgATABMAEgASABIAEgATABMAEwATABMAEQARABEAEQATABMAFAAUABIAEwATABIAFAAU
ABQAFAATABIAEgARABEAEQAQABAAEAARABEAEQAPAA4ADgAOABAAEAAQABAAEgASABIA
EgARABAADwAOABAAEAAQABAAEAAQABAAEAAOAA4ADgANAA8ADwAQABAADgAOAA4ADgAQ
ABAAEAAQABIAEgASABEADwAPAA8ADwARABEAEQARABEADwAPABAADgAOAA4ADgAPAA8A
DwAPAA8ADQAPAA8ADwAPAA8ADwAPAA8ADwAPABEAFAAYABsAHgAfAB8AHgAeAB0AHQAc
ABwAGwAbABsAGwAdAB4AHwAgACAAIQAhAB8AHwAfACAAHgAeAB4AHgAeAB4AHwAhACMA
IwAgAB0AGQAXABUAEgAPAA0ADAAKAAkACQAJAAoACgAKAAoACgAKAAoACgAKAAoACgAK
AAoACwALAAoACgAIAAgACAAIAAoACwANABAAFgAYABwAHgAdABcAEwATABcAHAAjACkA
KQAnACgALgA0ADYAMwApABoACgD7//L/8P/t/+v/8f/8/wAAAwAFAAcABQAEAAQABgAH
AAcABwAIAAgABwAGAAYABQAHAAcABwAHAAUABQAFAAUABgAGAAYABgAGAAYABwAHAAUA
BAAEAAQABgAGAAYABgAEAAQABAAEAAIAAgACAAIAAgACAAIAAgAAAAAAAAABAAEAAgAC
AAEA/////wAAAAABAAEAAQABAAAAAAAAAAAAAAABAAEAAQABAAIAAgACAAAAAAAAAAAA
AQADAAMAAwACAAIAAwADAAMAAwADAAQAAgAEAAUABQAFAAUABQAFAAUABgAHAAgACAAI
AAcABwAHAAcACAAIAAkACQAKAAoACgAKAAoACgAIAAgACAAIAAgACAAIAAYABQAFAAUA
BQAFAAUABQAEAAMAAgABAAEA///+//7//v8AAAAA/v/+//3//f/9//3//f/9//3//f/6
//r/+v/6//j/+P/4//j/+v/6//r/+v/3//f/9//3//n/+v/6//r/9//3//f/9//3//f/
9//3//n/+f/4//j/9v/2//b/9v/1//X/9f/1//X/9f/1//X/9f/1//X/9f/2//b/9v/0
//T/9f/1//X/9f/2//b/9v/0//T/9P/0//T/9P/0//T/9P/1//X/9P/y//L/8v/z//P/
8//z//P/9f/1//X/9f/z//P/9P/0//X/9//4//j/+f/6//v//P/+//7////////////+
//7/AAABAAEAAQABAAAAAAAAAP7//v/+//7/AAAAAAAAAAD+//7//v/+//7//v/+//7/
AAAAAAAAAAD+//7//v/9//7///8BAAIAAAAAAAAAAAAAAAAAAAAAAAIAAgACAAEA////
//////8AAAEAAgADAAEAAQABAAEAAAAAAAAAAAAAAAAAAQABAAEAAQABAP//AQABAAEA
AQABAAEA//////////8BAAQACAALAA4ADwAPAA4ADgANAA0ADAAMAAsACwALAAsADQAO
AA8AEgASABMAEwAPAA8ADwAQAA4ADgAOAA4ADAAMAA0ADwARABEADgALAAkABwAFAAIA
AQD///7//P/7//v/+//8//r/+v/6//r/+v/6//r/+v/6//r/+v/6//v/+//6//r//P/8
//z//P/+//////8CAAYADAAQABIAEwAPAAkABwAJAA4AEwAXABkAFwAaACIAKgAuAC0A
JQAYAAoA/f/y/+z/6//r/+//9v/+////AQADAAUABAAEAAQAAwADAAMABAAEAAIAAgAD
AAMABAAFAAYABwAFAAUABQAFAAgACAAIAAgABgAGAAcABwAJAAgACAAIAAoACgAKAAoA
CAAIAAgACAAKAAoACgAKAAgACAAIAAgACgAKAAoACwALAAwADAALAAkACQAKAAoACwAL
AAsACwAKAAoACgAKAAwADQANAA0ACwAMAAwADAAKAAoACgAKAA0ADwAPAA8AEAAQABEA
EQATABMAEwAUABIAFAAVABUAFQAVABUAFQAVABYAFwAYABgAGAAXABcAGQAZABoAGgAd
AB0AHgAeACAAIAAgACAAHwAeAB0AHAAaABoAGgAYABgAGQAaABsAGwAbABsAGgAXABYA
FQAVABcAFgAWABYAFgAWABQAFAATABMAEwATABUAFQAVABUAFAAUABQAFAAWABYAFgAW
ABQAFAAUABQAEwATABMAEwAUABYAFwAYABcAFwAXABcAFQAVABUAFQAXABcAFgAWABYA
FgAWABYAFQAVABUAFQAXABcAFwAXABkAGQAZABkAGAAYABgAFgAWABcAFwAXABkAGgAa
ABoAHAAcABwAHAAcABwAHAAcABsAGwAaABgAGQAaABsAHQAbABsAGwAbABsAGwAbABsA
HQAdAB4AHgAcAB0AHQAcAB4AHgAeAB4AIAAgACEAIQAfAB8AHgAeABwAHQAdAB0AHQAc
ABwAHAAeAB4AHgAeAB4AHgAeAB4AIAAgACAAIAAgACAAIAAgAB8AHgAdABwAHwAgACEA
IQAhACEAIgAiACEAIAAfAB4AIAAgACAAIAAeAB4AHgAdACEAIQAiACAAIAAgACAAHwAf
AB8AHwAgAB8AIgAjACIAIQAgAB8AHwAfAB8AHwAjACYAKgAtAC4ALwAvAC4ALwAvADAA
MAAwAC8ALwAvAC0ALwAwADEAMwA0ADYANwAzADMAMwA0ADYANgA2ADYAMwAyADIAMwA0
ADUAMwAxAC0AKwApACYAIQAfAB4AHAAeAB8AIAAiACEAIAAfAB4AHgAeAB4AHgAeAB4A
HgAeAB0AHQAcABwAHQAeAB8AIAAiACEAJQAoACwAMAA0ADgANwAxACsAKQArADAANQA7
ADkAOQA+AEYATABQAE0AQwA4AC4AIQAYABIADwANABMAGAAcAB0AHwAhACMAJAAiACQA
JQAlACUAJgAmACYAJgAnACcAJQAlACUAJQAlACUAJQAlACgAKAAoACgAJgAmACcAJwAn
ACYAJgAmACgAKAAoACgAKAAoACgAKAAqACoAKgAqACgAKAAoACgAKAAoACgAKQApACoA
KgApACsAKwAsACwALQAtAC0ALQAsACwALAAsAC4ALwAvAC8ALQAuAC4ALgAuAC4ALgAu
AC8AMQAxADEAMgAyADMAMwA1ADUANQA2ADYAOAA5ADkANwA3ADcANwA5ADoAOwA8AD4A
PgA9AD0APQA9AD4APgA/AD8AQABAAEAAQABAAEAAQgBCAEIAQgBAAEAAQAA+AD8APwA/
AD8APQA9AD0APAA9ADwAOwA7AD0APAA8ADwAOgA6ADgAOAA5ADkAOQA5ADcANwA3ADcA
OAA4ADgAOAA4ADgAOAA4ADYANgA2ADYANgA3ADgAOQA3ADgAOAA4ADcANwA3ADcANwA3
ADcANwA3ADcANgA2ADgAOAA4ADgANwA3ADcANwA3ADcANwA3ADcANwA3ADcAOAA4ADgA
NgA4ADkAOQA5ADcAOAA4ADgAOAA4ADgAOAA6ADoAOgA6ADgAOQA5ADgAOgA6ADoAOwA5
ADkAOQA5ADkAOQA5ADkAOwA7ADwAPAA6ADsAOwA6ADwAPAA8ADwAOgA6ADsAOwA7ADsA
OgA6ADwAPQA9AD0AOwA6ADoAOgA8ADwAPAA8ADwAPAA8ADwAPAA8ADwAPAA8ADwAPAA8
AD4APgA+AD4APgA+AD4APQA/AD8AQABAAD4APgA+AD4AQABAAEAAQAA+AD4APgA9AD8A
QQBAAD4APgA+AD4APwA/AD8APwBBAD8AQQBBAEEAQQBBAEEAQwBDAEMAQwBHAEoATgBR
AFIAUwBTAFIAUgBRAFEAUABQAE8ATwBPAFAAUwBVAFcAVgBWAFcAVwBVAFUAVQBWAFYA
VgBWAFYAVgBWAFcAWQBbAFsAWABVAFEATwBNAEoASQBHAEYARABFAEUARQBGAEQARABE
AEQARgBGAEYARgBGAEYARgBGAEcARwBGAEYASABIAEgASABKAEsATQBQAFYAWgBgAGAA
XQBXAFUAVwBbAGAAZwBrAGsAaQBsAHIAdgB2AG8AZQBYAEoAPwA4ADQAMQAxADkAQABG
AEkATQBNAE0ATABMAEwATQBNAE0ATgBOAFAAUABRAFEATwBPAE8ATwBQAFEAUgBTAFQA
UgBSAA==
         </WaveFormData>
      </LeadData>
      <LeadData>
         <LeadByteCountTotal>10000</LeadByteCountTotal>
         <LeadTimeOffset>0</LeadTimeOffset>
         <LeadSampleCountTotal>5000</LeadSampleCountTotal>
         <LeadAmplitudeUnitsPerBit>4.88</LeadAmplitudeUnitsPerBit>
         <LeadAmplitudeUnits>��V</LeadAmplitudeUnits>
         <LeadHighLimit>2147483647</LeadHighLimit>
         <LeadLowLimit>268435456</LeadLowLimit>
         <LeadID>V1</LeadID>
         <LeadOffsetFirstSample>0</LeadOffsetFirstSample>
         <FirstSampleBaseline>0</FirstSampleBaseline>
         <LeadSampleSize>2</LeadSampleSize>
         <LeadOff>FALSE</LeadOff>
         <BaselineSway>FALSE</BaselineSway>
         <ExcessiveACNoise>FALSE</ExcessiveACNoise>
         <MuscleNoise>FALSE</MuscleNoise>
         <LeadDataCRC32>437804078</LeadDataCRC32>
         <WaveFormData>
CAAIAAgACAADAAAA/f/6//b/8v/u/+r/7P/s/+z/7P/o/+b/5P/i/9L/xP+2/6j/nv+W
/47/hv+R/5z/p/+y/8D/zP/Y/+T/7f/0//v/AgACAAIAAgACAAIAAgACAAIAAgACAAIA
AgACAAIAAgACAAQABAAEAAQABAAEAAQABAAEAAQABAAEAAQABAAEAAQAAgACAAIAAgAE
AAQABAAEAAYABgAGAAYABAAEAAQABAAEAAQABAAEAAQABAAEAAQAAgACAAIAAgAEAAQA
BAAEAAIAAgACAAIABAAEAAQABAACAAIAAgACAAIAAgACAAIABAAEAAQABAACAAIAAgAC
AAQABAAEAAQAAwACAAEAAAAAAAAAAAAAAAAAAAAAAAAA///+//3//P/8//z//P/8//r/
+v/6//r/+v/6//r/+v/8//z//P/8//z//P/8//z//v/+//7//v8AAAAAAAAAAAAAAAAA
AAAAAAAAAAAAAAAAAAAAAAAAAAIAAgACAAIAAAAAAAAAAAAAAAAAAAAAAAIAAgACAAIA
AAAAAAAAAAAAAAAAAAAAAAAAAAAAAAAAAAAAAAAAAAAAAAAAAAAAAAAAAAAAAAAAAgAC
AAIAAgACAAIAAgACAAIAAgACAAIAAgACAAIAAgACAAIAAgACAAIAAgACAAIAAgACAAIA
AgACAAIAAgACAAIAAgACAAIAAAAAAAAAAAACAAIAAgACAAAAAAAAAAAAAAAAAAAAAAD+
//7//v/+//7//v/+//7//v/+//7//v/+//7//v/+//z//P/8//z//v/+//7//v/8//z/
/P/8//7//v/+//7//P/8//z//P/8//z//P/8//z//P/8//z//P/8//z//P/8//z//P/8
//z//P/8//z//P/8//z//P/8//z//P/8//r/+v/6//r//P/8//z//P/8//z//P/8//z/
/P/8//z//P/8//z//P/6//r/+v/6//z/+//7//z/+v/6//r/+v/8//z//P/8//z//v/+
/wAAAAABAAEAAQABAAEAAQABAP/////////////7//f/8//z/+//7f/r/+j/5//m/+b/
6P/q/+v/7f/t/+7/7//x//L/9P/1//X/9v/3//f/9//4//j/+P/4//j/+P/4//n/9//3
//f/9//6//r/+v/6//r/+v/6//v/+f/5//n/+f/7//v//f/+//7///8DAAIA+//1//D/
7f/r/+b/5v/m/+f/6f/u/+z/5v/c/83/u/+n/5b/iP94/2//dv+C/5L/pf+4/8r/1//h
/+v/+P8BAAQABgAGAAMAAQABAAEAAQACAAIAAgACAAIAAgACAAIAAgACAAIAAQADAAMA
AwAEAAIAAgACAAIAAwADAAQABAAEAAUABQAFAAMAAwADAAIABAAEAAUABQAFAAUABQAF
AAUABQAFAAUABQAFAAYABgAEAAQAAwADAAUABQAFAAYABAAFAAUABQAHAAcABgAGAAYA
BgAHAAgACAAIAAcABgAIAAgACAAIAAYABgAGAAYACAAIAAgACAAGAAYABgAGAAYABgAE
AAQABgAFAAUABQAEAAQABAADAAMAAgACAAEAAgABAAEAAQABAAAA////////////////
//////////8BAAEAAgACAAMAAwADAAMABAAEAAQABAAEAAUABgAGAAMAAwADAAMABQAF
AAUABQAFAAUABQAFAAQABAADAAMABQAFAAUABQADAAMAAwADAAMAAwADAAMABQAFAAUA
BQADAAMAAwADAAUABQAFAAUABQAGAAYABgAGAAYABQAFAAUABgAGAAYABgAGAAYABgAG
AAYABgAHAAcABwAHAAcACQAJAAkACQAIAAgACAAIAAcABwAHAAcABwAIAAgACAAIAAgA
CAAHAAcABwAHAAcACQAJAAkACAAGAAYABwAHAAcABwAHAAYABgAGAAYABgAFAAUABQAF
AAUABQAFAAUABQAFAAQABAAEAAQABAAEAAQABAAEAAQABAAEAAQABAAEAAQABAADAAMA
AwADAAMABQAFAAYABgADAAMAAwADAAMAAwADAAMAAwADAAMAAwABAAEAAQABAAMAAwAD
AAMAAwADAAMAAwACAAIAAgACAAIAAwADAAMAAwADAAIAAgAEAAQABAAEAAQAAgACAAIA
AgACAAIAAgACAAIAAgAEAAQABAADAAMABAAEAAQABAAEAAQABAAGAAYABgAIAAYACAAI
AAkACQAJAAkACQALAAsACwALAAsACwALAAcAAQD9//v/9//1//P/8P/v/+z/7P/u//D/
8f/z//X/9v/3//n/+v/8//////8AAAEAAQABAAIAAgACAAIAAgACAAIAAwADAAMAAwAD
AAQABAAEAAQABAAEAAIAAwADAAMAAwADAAMAAwAFAAgADAANAA8ADgAJAAEA+v/1//P/
8v/w//T/8//z//b/9P/u/+b/2f/J/7f/qP+c/4z/ff9+/4b/kv+h/7T/yP/Z/+P/6//2
/wEABgAKAAwADQALAAsACwALAAgACAAIAAgADAAMAAwADAAMAAwADAALAAsACwALAAwA
DAAMAAwADAALAAsADAAMAAwADQANAA0ADQANAA0ADAAMAAwADQANAA0ADQANAA0ADQAN
AA0ADQANAA0ADgAOAA4ADgANAA0ADQANAA0ADgAOAA8ADwAPAA0ADQAMAAwADgAOAA8A
EAAQABAADwAOABAAEAAQABAADgAOAA4ADgAQABAAEAAQABAAEAAQABAAEAAQAA4ADgAO
AA0ADQANAA4ADgAOAA0ACwAKAAoACQAKAAkACQAJAAkACAAHAAcABQAFAAUABQAHAAcA
BwAHAAcABwAIAAgACQAJAAkACQAKAAoACgAKAAoACwAMAAwACwALAAsACwALAAsACwAL
AAsACwALAAsACgAKAAkACQALAAsACwALAAsACwALAAsACQAJAAkACQALAAsACwALAAkA
CQAJAAkACwALAAsACwALAAwADAAMAAwADAALAAsACwAMAAwADAAMAAwADAAMAAwADAAM
AA0ADQANAA0ADQALAAsACwALAAwADAAMAAwADQANAA0ADQANAA4ADgAOAA4ADgAOAA0A
DQANAA0ADQAPAA8ADwAOAA0ADAAMAAsADQANAA0ADAAKAAoACgAKAAkACQAJAAkACwAL
AAsACwAJAAkACAAIAAoACgAKAAoACAAIAAgACAAIAAgACAAIAAgACAAIAAcABwAHAAcA
BwAHAAcACAAIAAcABwAHAAcABwAHAAcABwAFAAUABQAFAAUABQAFAAUABwAHAAcABwAF
AAUABQAFAAQABAAEAAQABAAFAAUABQAFAAUABAAEAAQABAAEAAQABAAEAAQAAgACAAIA
AQADAAQABAAEAAQABAAEAAQABAAEAAQABgAEAAYABgAHAAkACQAJAAkABwAHAAcABwAH
AAcABwADAP3/+f/3//P/8//x/+7/7f/s/+z/7v/w//H/8//1//b/9//5//r//P/9//3/
/v///wEAAQACAAIAAAAAAAAAAAAAAAEAAQABAAEAAQACAAIAAgACAAIAAgACAAMAAwAD
AAMAAwADAAMABQAGAAoACwANAAgA///5//b/9f/z//D/7v/u/+//8//2//T/7v/k/9P/
w/+z/6b/mP+K/4X/iv+U/6D/s//G/9j/5f/r//X/AAAHAAoADAAMAAsACQAJAAkACQAK
AAoACgAKAAoACgAKAAoACgAKAAoACQAJAAkACQAKAAoACgAKAAoACwALAAwADAAMAA0A
DQANAAsACwALAAoACgAKAAsACwANAA0ADQANAA0ADQANAA0ACwALAAwADAAOAA4ADQAN
AAsACwALAAwADgAPAA8ADwAPAA8ADgAOAA4ADgAPABAADgAOAA0ADAAOAA4ADgAOAA4A
DgAOAA4ADAAMAAwADAAOAA4ADgAOAAwADAAKAAoADAALAAsACwAKAAoACgAJAAkACAAI
AAcACAAHAAcABwAHAAYABQAFAAUABQAFAAUABwAHAAcABwAFAAUABgAGAAkACQAJAAkA
CAAIAAgACAAGAAcACAAIAAkACQAJAAkABwAHAAcABwAHAAcABwAHAAgACAAHAAcABwAH
AAcABwAHAAcABwAHAAcABwAHAAcABQAFAAUABQAHAAcABwAHAAcABwAHAAcABwAIAAgA
CAAIAAgABwAHAAcACAAIAAgABgAGAAYABgAGAAYABgAHAAcABwAHAAcABwAHAAcABwAI
AAgACAAIAAcABwAHAAcABQAGAAYABgAGAAYABgAFAAUABQAFAAUABwAHAAcABgAEAAQA
BQAFAAMAAwADAAIABAAEAAQABAABAAEAAQABAAMAAwADAAMAAQABAAAAAAAAAAAAAAAA
AAAAAAAAAAAA/v/+//7//v8AAAAAAAD//////////////f/9//7//v////////////3/
/f/9//3//f/9//3//f/9//3//f/9//v/+//7//v/+//7//v/+//6//r/+v/6//r/+//7
//v/+f/5//j/+P/6//r/+v/6//r/+v/6//b/+P/2//b/9v/2//b/9v/2//b/9v/2//b/
9f/1//b/9v/2//b/9v/2//b/9v/2//b/+P/4//r/+v/7//v/+//7//v/+//7//v/+//5
//n/+f/1//P/7//t/+n/5//l/+L/4f/e/97/4P/i/+X/5//p/+r/6//t/+7/8P/v/+//
8P/x//P/8//0//T/9P/0//T/9P/0//X/9f/1//X/9f/2//b/9P/0//T/9P/2//f/9//3
//X/9f/1//X/9f/4//r//f8BAP7/9f/t/+r/5//l/+L/5P/k/+X/5//o/+T/2v/O/7//
q/+Z/4r/fP9s/2f/cP9+/5D/p/+8/8z/1//j/+//+P/9/wAAAAAAAP///f/9//3//f/8
//z//P/8//7//v/+//7//P/8//z/+//5//n/+f/6//z//P/8//z/+f/5//r/+v/8//3/
/f/9//3//f/9//z//P/8//3//f/9//3//f/9//3//f/9//3//////wAAAAAAAAAA////
/////////wAAAAABAAEAAQABAAEAAAAAAAIAAgADAAQAAgACAAEAAAACAAIAAgACAAQA
BAAEAAQAAgACAAIAAgACAAIAAgACAAIAAgAAAAAAAAD///////8AAAAAAAD///3//P/8
//v//P/7//v/+//7//r/+f/5//n/+f/5//n/+f/5//n/+f/5//n/+v/6//v/+//7//v/
/P/8//z//P/6//v//P/8//3//f/9//3/+//7//v/+//9//3//f/9//z//P/7//v//f/9
//3//f////////////3//f/9//3//f/9//3//f////////////3//f/9//3///8AAAAA
AAAAAAAA////////AAAAAAAAAgACAAIAAgACAAIAAgADAAMAAwADAAMAAwADAAMAAwAE
AAQABAAEAAMAAwADAAMABQAGAAYABgAGAAYABgAFAAMAAwADAAMABQAFAAUABAAEAAQA
BQAFAAMAAwADAAIAAgACAAIAAgABAAEAAQABAAEAAQABAAEAAwADAAIAAgACAAIAAgAC
AAIAAgACAAIAAgACAAIAAgAAAAAAAAD//wAAAQACAAMAAQABAAIAAgADAAMAAwADAAEA
AQABAAEAAQABAAEAAQADAAMAAwADAAEAAQABAAEAAwADAAMAAwACAAIAAgACAAIAAwAD
AAMAAwADAAIAAgAEAAQABAAEAAQABAAEAAQABAACAAIAAgACAAIAAwAEAAUABgAEAAQA
BAADAAMABAAEAAQABAAEAAQABAAEAAQABAAGAAgACgAKAAsACwALAAsACwALAAsACwAL
AAsACwALAAcAAwD///3/+f/3//X/8v/x//D/8P/y//T/9f/3//n/+v/9////AAACAAEA
AQACAAMAAQABAAIAAgAEAAQABAAEAAQABQAFAAUABQAFAAYABgAEAAQABAAEAAQABQAF
AAUABQAFAAUABQAJAAoADAAPAA8ADAAFAP//+v/3//X/9P/0//b/9f/3//j/9P/q/97/
y/+5/6f/mP+I/3j/d/9+/4z/nv+z/8j/2P/l/+//+/8EAAkADAAMAAwACQAHAAcABwAH
AAcACAAJAAoACgAKAAoACgAKAAoACgAJAAsACwALAAwADAAMAAwADAALAAsADAAMAAwA
DQANAA0ADQANAA0ADAAMAAwADQANAA8ADwAPAA8ADQANAA0ADQANAA0ADgAOAA4ADgAN
AA0ADwAPAA8AEAAQABEAEQARABEAEQAQABAAEAAQABEAEgASABIAEQAQABAAEAAQABAA
EAAQABAAEAAQABAAEAAQABAAEAAQABAAEAAQAA4ADgAOAA0ADQANAA4ADgAOAA0ADQAM
AAwACwAKAAkACQAJAAkACAAHAAcABQAFAAUABQAFAAUABQAFAAUABQAGAAYABwAHAAcA
BwAIAAgACAAIAAYABwAIAAgABwAHAAcABwAHAAcABwAHAAcABwAHAAcACAAIAAcABwAH
AAcABwAHAAkACQAJAAkABwAHAAcABwAHAAcABwAHAAcABwAHAAcABwAHAAcABwAHAAgA
CAAIAAYABgAFAAUABwAIAAgACAAIAAgACAAIAAYABgAGAAcACAAJAAoACwALAAsACwAL
AAsACgAJAAgACQAJAAkACQAJAAoACgAKAAoACgAKAAkABwAHAAcABwAJAAkACQAIAAoA
CgALAAsACQAJAAkACAAIAAgACAAIAAcABwAHAAcACQAJAAkACQAJAAkACAAIAAgACAAI
AAgACgAKAAoACgAIAAgACAAIAAgACAAIAAcABwAHAAcABwAHAAcACAAIAAcABwAHAAcA
BQAFAAUABQAHAAcABwAHAAcABwAHAAcABQAFAAUABQAGAAcACAAJAAYABgAGAAYABgAF
AAcABgAIAAgACAAIAAYABgAGAAYABgAGAAYABQAHAAgACAAIAAgACAAIAAgACAAIAAgA
CgAKAAwADAANAA8ADwAPAA8ADQANAA0ADQANAA0ADQAJAAMA///9//n/9//1//L/8f/y
//L/9P/2//X/9//5//r/+//9//7/AAABAAEAAgADAAUABQAGAAYABgAGAAYABgAEAAUA
BQAFAAYABwAJAAoACAAIAAgACAAGAAcABwAHAAkACQAJAAkACQAMABAAEwAXABYAEQAJ
AAIA/f/7//j/9P/0//X/+f8AAAAA+v/y/+f/0//B/7b/qv+a/43/jv+W/6D/rf+8/87/
3f/j/+v/9v8DAAoADgAOAA8ADQANAA0ADQAOAA4ADgAOAA4ADgAOAA4ADwAQABEAEQAP
AA8ADwAQAA4ADgAOAA4ADQANAA4ADgAQABEAEQARABEAEQARABAAEAAQABEAEQAPAA8A
DwAPABEAEQARABEAEAAPAA8ADgAQABAADwAPAA8ADwAPABAADwAPAA4ADQANAA0ADAAM
AAwADAANAA4ADAAMAAsACgAMAAwADAAMAAoACgAKAAoADAAMAAwADAAJAAgABwAGAAgA
CAAGAAYABAADAAMAAwACAAIAAgABAAMAAgACAAEA/v/9//3//f////7//f/9//3//f/9
//3//f/9//3//f//////AAAAAAEAAQABAAEAAgACAAIAAgACAAMABAAEAAMAAwADAAMA
BQAFAAUABQAFAAUABQAFAAQABAADAAMAAwADAAMAAwADAAMAAwADAAUABQAFAAUAAwAD
AAMAAwAFAAUABQAFAAMAAwADAAMAAwAEAAQABAAEAAQAAwADAAMABAAEAAQABAAEAAQA
BAACAAIAAgADAAMAAwADAAMABQAFAAUABQAEAAQABAAEAAUABQAFAAUABQAGAAYABgAE
AAQABAADAAUABQAFAAUAAwADAAMAAgAEAAQABQAFAAMAAwADAAIAAgACAAIAAgADAAMA
AwADAAEAAQABAAEAAwADAAIAAgAEAAQABAAEAAIAAgACAAIAAgACAAIAAgACAAIAAgAB
AAMAAwADAAMAAQABAAIAAgADAAMAAwADAAUABQAFAAUAAwADAAMAAwADAAMAAwADAAUA
BQAFAAQABAAEAAQABAAEAAQABAAEAAQABAAEAAMAAwAEAAQABAAEAAQABAAEAAQABAAE
AAYABgAIAAgACQAJAAkACQAJAAkACQAJAAkACQAJAAkABQABAP3/+//3//f/9f/y//H/
8P/w//L/9P/1//f/+f/6//3///8AAAIAAgABAAEAAQADAAMABAAEAAQABAAEAAQABAAF
AAUABQAFAAUABgAGAAYABgAGAAYABgAHAAcABwAHAAcABwAHAAkACAAMAA8ADwAKAAMA
/f/4//f/9f/0//T/9P/1//n/+v/4//T/6v/b/8n/uf+u/6D/kP+L/5D/mv+m/7f/yv/c
/+n/7//3/wAABwAMAAwADgANAAsACwALAAsACgAKAAoACgAMAAwADAAMAAwADAAMAAsA
CwALAAsADAAMAAwADAAMAAsACwAMAAwADAANAA0ADQANAA0ADQAMAAwADAANAA0ADQAN
AA0ADQANAA0ADQANAA0ADQAOAA4ADgAOAA0ADQANAA0ADQAOAAwADQANAA0ADwAPAA4A
DgAOAA4ADwAQAA4ADgANAAwADgAOAA4ADgAOAA4ADgAOAAwADAAMAAwADAAMAAwADAAO
AA4ADAAMAAoACQAJAAkACAAIAAgABwAHAAYABgAFAAYABQAFAAUABQAEAAMAAwABAAEA
AQABAAMAAwADAAMAAwADAAQABAAFAAUABQAFAAYABgAGAAYABgAHAAgACAAJAAkACQAJ
AAcABwAHAAcACQAJAAkACQAIAAgABwAHAAkACQAJAAkACQAJAAkACQAJAAkACQAJAAkA
CQAJAAkACQAJAAkACQAHAAcABwAHAAkACgAKAAoACgAKAAkACQAJAAoACgAKAAoACgAK
AAoACgAKAAoACwALAAsACwALAAsACwALAAsADAAMAAwADAALAAsACwALAAsADAAMAAwA
DAAMAAwACwALAAsACwALAAsACwALAAoACgAKAAsACwALAAsACwAKAAwADAAMAAwACQAJ
AAkACQALAAsACwALAAsACwAKAAoACgAKAAoACgAKAAoACgAKAAgACAAIAAgACgAKAAoA
CQAJAAkACQAJAAkACQAKAAoABwAHAAcABwAHAAcABwAHAAkACQAJAAkABwAHAAcABwAJ
AAkACQAJAAkACQAJAAkACAAIAAgACAAIAAkACQAJAAkACQAIAAYACAAIAAgACAAIAAgA
CAAIAAgACAAIAAcABQAGAAYABgAGAAYABgAGAAYABgAGAAgACAAKAAoACwALAAsACwAL
AA0ADQANAA0ACwALAAsABwAFAAEA///7//n/9//0//P/8P/w//L/9P/1//f/+f/6//v/
/f/+/wAAAQABAAIAAwADAAMABAAEAAQABAAEAAQABAAFAAUABQAFAAUABgAGAAYABgAG
AAYABgAHAAcABwAHAAcABwAHAAcACgAMAA8AEQAOAAcAAQD8//n/+f/2//T/9v/3//f/
+v/2//D/5v/X/8P/sf+i/5T/hP97/4D/jv+e/7P/xv/Y/+X/7f/5/wIACQAMAA4ADgAL
AAsACwALAAsADAAMAAwADAAOAA4ADgAOAAwADAAMAAsADQANAA0ADgAOAA4ADgAOAA0A
DQAOAA4ADAANAA0ADQANAA0ADQAMAAwADAANAA0ADQANAA0ADQANAA0ADQANAA0ADQAO
AA4ADgAOAA0ADQALAAsACwAMAA4ADwAPAA8ADQANAAwADAAOAA4ADwAQAA4ADgANAAwA
DAAMAAwADAAOAA4ADgAOAAwADAAMAAwADAAMAAwADAAMAAwACgAKAAoACQAJAAkACAAI
AAgABwAHAAYABgAFAAYABQAFAAUABQAEAAMAAwABAAEAAQABAAEAAQABAAEAAQABAAIA
AgADAAMAAwADAAQABAAEAAQABAAFAAYABgAFAAUABQAFAAUABQAFAAUABQAFAAUABQAG
AAYABQAFAAUABQAFAAUABQAFAAUABQAFAAUABQAFAAUABQAFAAUABQAFAAUABQAFAAUA
BQAFAAUABgAGAAYABAAEAAMAAwAFAAYABgAGAAYABgAGAAYABgAGAAYABwAHAAcABwAH
AAcABwAHAAcACAAIAAgACAAHAAcABwAHAAcACAAIAAgACAAIAAgABwAFAAUABQAFAAcA
BwAHAAYABgAGAAcABwAHAAcABwAGAAYABgAGAAYAAwADAAMAAwABAAEAAQABAAEAAQAA
AAAAAAAAAAAAAAAAAAAAAAAAAAAAAAAAAAAA/v/+//7//f////////////3//f/+//7/
/////////////////////////////////////////////////////////////////v/+
//7//v8AAAEAAQABAP/////+//7//v8AAAAAAAAAAAAAAAAAAAAAAAAAAAAAAAD/////
AAAAAAAA/v/+//7//v8AAAAAAAACAAIABAAEAAUABQAFAAUABQAHAAcABwAHAAUABQAF
AAEA/v/7//r/9//z//H/7v/t/+z/7P/u//D/8f/z//X/9v/1//f/+P/6//v/+//8//3/
/////wAAAAD+//7//v/+/wAAAQABAAEA/////wAAAAACAAIAAgACAAIAAwADAAMAAwAD
AAMAAwAFAAYACAALAA0ADAAJAAEA/P/7//n/9v/0//L/8//1//b/+P/y/+j/2//L/7f/
pv+W/4b/ef96/4b/lP+l/7r/zP/b/+X/7//8/wUACgAOAA4ADQAMAAsACgAJAAoACgAK
AAoADAAMAAwADAAMAAwADAALAA0ADQANAA4ADAAMAAwADAAMAA0ADwAQAA4ADwAPAA8A
DwAPAA8ADgAQABAAEQARABEAEQARABEAEQARABEAEQATABMAFAAUABIAEgARABEAEQAR
ABEAEgAQABEAEQARABMAEwASABIAEgASABMAFAASABIAEQAQABIAEgASABIAEgASABIA
EgASABIAEgASABIAEgASABIAEgASABAAEAASABEAEQARABAAEAAQAA8ADwAOAA4ADQAO
AA0ADQANAAsACgAJAAkACwALAAsACwALAAsACwALAAsACwAMAAwADQANAA0ADQAOAA4A
DgAOAA4ADwAQABAADQANAA0ADQAPAA8ADwAPAA8ADwAPAA8ADgAOAA0ADQAPAA8ADwAP
AA0ADQANAA0ADwAPAA8ADwAPAA8ADwAPAA8ADwAPAA8AEQARABEAEQAPABAAEAAQABAA
EAAPAA8AEQASABIAEgAQABAAEAAQABAAEAAQABEAEQARABEAEQATABMAEwATABQAFAAU
ABQAEQARABEAEQATABQAFAAUABIAEgASABEAEQARABEAEQATABMAEwASABIAEgATABMA
EQARABEAEAAQABAAEAAQAA8ADwAPAA8ADwAPAA8ADwAPAA8ADgAOABAAEAAQABAAEAAQ
ABAAEAAQABAAEAAQABAAEAAQAA8ADQANAA0ADQAPAA8AEAAQAA8ADwAPAA8ADQANAA0A
DQANAA0ADQANAA0ADQANAA0ADwAPAA8ADwAOAA0ADAALAAwADAAMAAwADAAMAAwADAAM
AAwADAAMAAwADAALAAkACgAKAAoACgAKAAoACgAMAAwADAAOAA4AEAAQABEAEQARABEA
EQARABEAEQARABMAEwATAA8ACQAFAAMA///9//v/+P/3//j/+P/6//z/+//9////AAAB
AAMABAAGAAcABwAIAAkABwAHAAgACAAKAAoACgAKAAoACwALAAsACQAJAAoACgAMAAwA
DAAMAAoACwALAAsACwALAAsACwAPABIAEgAVABcAFgAPAAkABAABAP3/+v/2//b/9//5
//7/AAD8//b/6f/Z/8f/uP+s/57/lf+U/5r/pv+x/8L/0v/j/+3/8f/8/wcAEAASABIA
EwASABEAEAAPABAAEAAQABAAEgASABIAEgAQABAAEAAPABEAEQARABIAEAAQABAAEAAR
ABEAEgASABAAEQARABEAEQARABEAEAASABIAEwATABEAEQARABEAEwATABMAEwATABMA
FAAUABIAEgARABEAEQARABEAEgAQABEAEQARABMAEwASABIAEAAQABEAEgASABIAEQAQ
ABIAEgASABIAEAAQABAAEAASABIAEgASABAAEAAQABAAEgASABAAEAAQAA8ADwAPAA4A
DgAOAA0ADgAOAA8ADwAOAA0ADQANAA0ADAALAAsADQANAA0ADQALAAsACwALAA0ADQAO
AA4ADwAPAA8ADwAOAA4ADgAOABAAEQASABIAEQARABEAEQARABEAEQARABMAEwATABMA
EgASABEAEQARABEAEQARABEAEQARABEAEQARABEAEQATABMAEwATABEAEQARABEAEwAT
ABMAEwARABIAEgASABIAEgARABEAEQASABIAEgASABIAEgASABQAFAAUABUAEwATABMA
EwATABMAEwATABQAFAAUABQAEwATABMAEwATABQAFAAUABQAFAAUABMAEwATABMAEwAT
ABMAEwASABIAEgATABMAEwATABMAEgASABIAEgASABMAEwATABMAEwATABMAEwARABEA
EAAQABIAEgASABIAEQAQAA8ADgAQABAAEAAQABAAEAAQAA8ADwAPAA8ADwARABEAEgAS
AA8ADwAPAA8AEQARABEAEQAPAA8ADwAPAA8ADwAPAA8AEQARABEAEQAPAA8ADwAPABAA
EAASABAAEAAQABAAEAAQABAAEAASABIAEgARAA8AEAAQABAAEAAQABAAEAAQABAAEAAS
ABIAFAAUABUAFwAXABcAFwAVABUAFQAVABUAFQAVABEADQAJAAcAAwD///3/+v/5//v/
/P///wIAAwAFAAcACAAJAAsADAAOAA0ADQAOAA8ADwAPABAAEAASABIAEgASABIAEwAT
ABMAEwATABQAFAAUABQAFAAUABQAFQAVABUAFQAVABUAFQAXABgAGgAdAB0AGgATAA0A
CgAHAAUAAgACAAQAAwAHAAoACAD+//T/4//P/7//sP+g/5L/kf+a/6j/uv/N/97/7v/3
/wEADQAWAB0AHgAgAB4AGQAbABsAGwAbABwAHAAcABwAHQAcABsAGgAcABwAHAAbAB0A
HQAdAA==
         </WaveFormData>
      </LeadData>
      <LeadData>
         <LeadByteCountTotal>10000</LeadByteCountTotal>
         <LeadTimeOffset>0</LeadTimeOffset>
         <LeadSampleCountTotal>5000</LeadSampleCountTotal>
         <LeadAmplitudeUnitsPerBit>4.88</LeadAmplitudeUnitsPerBit>
         <LeadAmplitudeUnits>��V</LeadAmplitudeUnits>
         <LeadHighLimit>2147483647</LeadHighLimit>
         <LeadLowLimit>268435456</LeadLowLimit>
         <LeadID>V2</LeadID>
         <LeadOffsetFirstSample>0</LeadOffsetFirstSample>
         <FirstSampleBaseline>0</FirstSampleBaseline>
         <LeadSampleSize>2</LeadSampleSize>
         <LeadOff>FALSE</LeadOff>
         <BaselineSway>FALSE</BaselineSway>
         <ExcessiveACNoise>FALSE</ExcessiveACNoise>
         <MuscleNoise>FALSE</MuscleNoise>
         <LeadDataCRC32>1102005179</LeadDataCRC32>
         <WaveFormData>
8P/w//D/8P/4//7/BAAKABoAKAA2AEQAXwB6AJUAsACqAKQAngCYAGAAKADw/7j/jf9i
/zf/DP8g/zL/RP9W/23/gv+X/6z/uv/I/9b/5P/l/+b/5//o/+r/6v/q/+r/6//s/+3/
7v/w//D/8P/w//D/8P/w//D/8v/y//L/8v/y//L/8v/y//P/9P/1//b/9v/2//b/9v/4
//j/+P/4//b/9v/2//b/9v/2//b/9v/3//j/+f/6//r/+v/6//r//P/8//z//P/+//7/
/v/+/wAAAAAAAAAAAQACAAMABAAGAAYABgAGAAcACAAJAAoADQAOAA8AEAARABIAEwAU
ABcAGAAZABoAGwAcAB0AHgAfACAAIQAiACMAJAAlACYAJAAkACQAJAAiACIAIgAiACEA
IAAfAB4AHQAcABsAGgAXABYAFQAUABMAEgARABAADQAMAAsACgAIAAYABAACAAEAAAD/
//7/+//6//n/+P/3//b/9f/0//L/8v/y//L/8P/w//D/8P/u/+7/7v/u/+7/7v/u/+7/
7P/s/+z/7P/u/+7/7v/u/+z/7P/s/+z/7P/s/+z/7P/s/+z/7P/s/+r/6v/q/+r/6//s
/+3/7v/s/+z/7P/s/+7/7v/u/+7/7v/u/+7/7v/w//D/8P/w//L/8v/y//L/9P/0//T/
9P/2//b/9v/2//j/+P/4//j/+P/4//j/+P/6//r/+v/6//j/+P/4//j/+v/6//r/+v/6
//r/+v/6//j/+P/4//j/+v/6//r/+v/5//j/9//2//j/+P/4//j/+P/4//j/+P/2//b/
9v/2//b/9v/2//b/9v/2//b/9v/2//b/9v/2//b/9v/2//b/9P/0//T/9P/2//b/9v/2
//T/9P/0//T/9P/0//T/9P/0//T/9P/0//T/9P/0//T/9P/0//T/9P/0//T/9P/0//T/
9P/0//T/9P/0//T/9P/0//T/9P/0//X/9f/1//X/9P/0//T/9P/0//T/9P/0//X/9f/2
//f/+P/5//n/+f/5//n/+f/5//r/+v/8//3//f/8//r/+f/4//b/9f/0//P/8v/y//L/
9f/3//j/+v/6//v//P/8//z/+v/4//f/9//1//T/8//z//L/8f/x//T/9P/0//T/8v/z
//P/8//1//X/9f/1//P/8//z//P/9f/1//X/9f/1//f/+P/4//f/9//8/wIACgAUACMA
NgBDAFIAbQCJAKoAzQDsAPAA3wDHAKMAbAApAOT/nf9U/yH/G/8o/zr/Vf9t/4T/nv+2
/8f/2//q//b/+//7//v/+f/4//j/+P/5//v/+//8//3//f/9//7//v/+//7///8BAAEA
AgACAAIAAwADAAMABAAEAAQABAAEAAUABQAGAAYABgAGAAYACAAJAAkACgAIAAkACQAJ
AAkACQAJAAkACgALAAwADAAKAAsACwALAA0ADQANAA8ADgAOAA8ADwARABEAEwAUABUA
FQAVABcAGAAZABkAGgAdAB4AHwAgAB8AIAAhACIAJAAlACYAJwAoACkAKwAsAC0ALgAv
ADAAMwA0ADUANgA0ADQANQA1ADUANQA1ADUANAAzADMAMgAvAC0ALAArACwAKwAqACkA
JQAjACIAIAAgAB8AHQAcABsAGQAXABYAFAASABAADgAOAA0ACgAKAAYABgAFAAQABAAD
AAIAAQAAAP////////3/+//6//r/+v/6//r/+v/6//r/+v/6//v/+//6//r/+v/6//v/
+//5//j/+P/3//n/+P/4//j/+f/5//j/+P/4//j/+P/4//j/+P/4//j/+P/4//j/+P/4
//j/+f/5//n/+f/5//r//P/8//z//f/9//7//v/+//3//f/9//7//v/+//7/////////
AAAAAAIAAgACAAIAAQABAAIAAgAAAAAAAAAAAAIAAgACAAIAAAAAAAAAAAACAAIAAgAC
AAAAAAAAAAAA/v/+//3//f///////v/+//7//v/+//7//v/9//3//f/9//3//f/9//v/
+//7//r//P/8//3//f/7//v/+v/6//z//P/7//r/+P/5//n/+f/5//n/+f/5//n/+f/5
//j/+P/4//j/+P/4//j/+P/4//j/+P/4//f/9//3//f/9v/2//f/9//3//f/9//2//b/
9v/2//b/+P/4//j/+P/2//b/9f/1//X/9f/2//b/9P/0//T/9P/2//b/9//3//j/+f/6
//v/+//7//v/+//7//v//P/8//7///////7//P/7//r/+P/3//b/9f/0//L/8v/z//X/
9v/4//r/+//8//z//P/6//j/9//3//X/9P/z//P/8v/v/+//8P/w//L/8v/y//P/8f/x
//H/8f/x//H/8f/x//H/8f/x//H/8f/x//H/8f/0//T/9f/3//j//P8GABAAGwAqADkA
SgBjAIEAngDBAOQA7gDbAMMAowByADEA7P+l/1z/H/8L/xj/KP9B/1v/dP+Q/6j/uf/J
/9z/6v/z//X/9f/1//T/9P/0//P/9f/1//b/+f/5//n/+v/6//r/+v/7//v/+//8//z/
/P/9//3//f/+//7//v/+//7//////wAAAAAAAAAAAAAAAAEAAQACAAAAAQABAAEAAQAB
AAEAAQAEAAUABgAGAAUABQAEAAMABQAFAAUABwAIAAgACQAJAAcABwAJAAoADAANAA4A
EQAQABEAEQASABMAFAAVABYAGQAaABsAHAAcAB0AHgAfACIAIwAlACYAJwAoACkAKgAr
ACwALQAuADAAMAAxADEALwAvAC8ALwAuAC0ALQAsACsAKQAoACcAJgAlACQAIwAjACEA
IAAeABwAGwAZABgAFQATABEAEAAQAA4ADAAKAAoACQAGAAYABAAEAAMAAgD+//3//P/7
//z/+//7//v/+//5//j/+P/2//b/9v/2//j/+P/4//j/9f/1//T/9P/2//b/9//3//X/
9P/0//P/9f/0//T/9P/1//X/9P/0//L/8v/y//L/9P/0//T/9P/0//T/9P/0//L/8v/z
//P/9f/1//X/9v/0//T/9P/1//f/+P/4//j/+f/5//n/+v/4//j/+P/5//v/+//8//z/
/P/8//z//P/9//3//v/+//z//P/8//z//P/8//z//P/+//7//v/+//z//P/8//z//v/+
//7//v/8//z/+//7//v/+//6//r//P/8//z//P/6//n/+f/5//n/+f/5//n/+f/5//n/
+P/4//j/+f/5//n/+f/4//j/+P/4//f/9v/2//f/9//3//f/9//3//f/9//3//f/9v/4
//j/+P/4//b/9v/2//b/9v/2//b/9f/3//f/9v/2//b/9v/2//b/9v/2//b/9P/0//P/
8//z//P/9P/0//T/9P/0//T/9P/0//X/9f/2//f/+P/5//n/+f/5//n/+f/5//r/+v/8
//3//f/8//r/+f/4//b/9f/0//P/8v/y//L/8//1//b/+P/6//v//P/8//z/+v/4//f/
9//1//T/8//z//L/7//v//D/8P/y//L/8v/z//H/8f/x//H/8f/x//H/8f/x//H/8f/x
//H/8f/x//H/8v/0//X/+f/8/wIACAAUACEALgA7AE4AaQCFAKQAxwDeANQAwQCpAIEA
SAAHAMj/g/9A/x3/H/8u/0L/W/9z/4z/pv+4/8n/2f/o//L/9f/3//f/9//2//b/9v/1
//f/9//4//n/+f/5//r//P/8//z//f/7//v//P/8//7//////////v/+//7//v8AAAEA
AQACAAIAAgACAAIAAgADAAMABAAEAAUABQAFAAUABQAFAAUABgAHAAgACAAIAAkACQAJ
AAkACQAJAAsADAAMAA0ADQANAA0ADwAQABEAEQARABMAEgATABMAFAAVABYAFwAYABsA
HAAdAB4AIAAhACIAIwAkACUAJwAoACkAKgArACwALQAuAC8AMAAwADAAMQAxADEAMQAx
ADEAMAAvAC8ALgAtACsAKgApACgAJwAmACUAIwAhACAAHgAcABsAGQAYABcAFQATABIA
EAAOAAwACgAIAAcABAAEAAQABAADAAIAAAD///7//f/8//v/+//7//v/+f/4//j/+P/4
//j/+P/2//b/9v/2//f/9//2//b/9v/2//f/9//3//b/9v/1//X/9P/0//T/9f/1//T/
9P/0//T/9P/0//T/9P/0//T/9P/0//T/9P/0//T/9f/1//X/9f/1//b/9P/0//T/9f/3
//j/+P/4//n/+f/5//r/+v/6//r/+//5//n/+v/6//r/+v/6//r/+//7//z//P/8//z/
/P/8//z//P/8//z//P/8//z//P/6//r/+v/6//r/+v/6//r/+v/6//n/+f/5//n/+P/4
//j/+P/4//j/+P/3//f/9//5//n/+f/5//f/9//3//b/9v/2//f/9//3//f/9v/2//b/
9v/1//T/9P/1//X/9f/1//X/9f/1//P/8//z//L/9P/0//T/9P/0//T/9P/0//T/9P/0
//P/8//z//P/8v/y//P/8//z//P/8//y//L/8v/w//D/8P/w//D/8P/w//D/8P/w/+//
7//v/+//8P/w//D/8P/w//D/8P/w//H/8f/y//P/9P/1//X/9f/1//X/9f/1//b/9v/4
//n/+f/4//b/9f/0//L/8//y//H/8P/u/+7/7//x//L/9P/2//f/+f/6//v/+v/2//X/
9f/z//L/8f/x//D/7//v//D/8P/w//D/8P/x//H/8f/x//H/8f/x//H/8f/x//H/8f/x
//H/8f/x//H/8v/y//H/8//4//z/BAAOAB0ALAA7AE4AaQCHAKgAywDmAOgA1wDBAJ8A
aAAnAOD/m/9S/yP/Hf8q/zz/V/9x/4r/pP+8/8//3//s//T/9f/1//X/9f/0//T/9P/3
//n/+f/6//v/+//7//z/+v/6//r/+//7//v//P/8//7//////////v/+//7//v8AAAEA
AQACAAIAAgACAAIAAAABAAEAAgAEAAUABQAFAAUABQAFAAUABgAHAAgACAAKAAsACwAL
AAsACwALAA0ADgAOAA8ADwARABEAEwAUABUAFQAVABcAFgAXABcAGAAZABoAGwAcAB4A
IAAiACQAJAAlACYAJwAoACkAKwAsAC0ALgAvADAAMQAyADMANAA0ADQANQA1ADMAMwAz
ADMAMgAxADEAMAAxAC8ALgAtACoAKQAoACcAJwAlACQAIgAgAB8AHQAcABsAGQAXABYA
FAASABAADgAMAAsACAAIAAgACAAHAAYAAgABAAAA//8AAP///////wEA///+//7//P/8
//z//P/8//z//P/8//v/+//6//r/+v/6//v/+//9//z//P/7//v/+v/6//r//f/9//z/
/P/6//r/+v/6//z//P/8//z//P/8//z//P/8//z//f/9/////////wAA/v/+//7////9
//7//v/+/////////wAA/v/+//7///8BAAEAAgACAAIAAgACAAIAAwADAAQABAAGAAYA
BgAGAAQABAAEAAQABAAEAAQABAAEAAQABAAEAAQABAAEAAQABgAGAAUABQAFAAUABAAE
AAYABgAGAAYABgAFAAUABQAFAAUABQAFAAMAAwADAAIAAgACAAMAAwADAAMAAgACAAIA
AgABAAAAAgADAAMAAwABAAEAAQABAAEAAQABAAAAAgACAAIAAgACAAIAAgACAAIAAgAC
AAEAAQABAAEAAAAAAAEAAQABAAMAAwACAAIABAACAAAAAAAAAAAAAgACAAIAAgACAAIA
AQABAAEAAQACAAIAAgACAAIAAgACAAIAAwADAAYABwAIAAkABwAHAAcABwAJAAkACgAK
AAwADQANAAwACAAHAAYABAAFAAQAAwACAAAAAAABAAMABAAGAAgACQAIAAgACAAGAAQA
AwADAAEAAAD//////v/9//3//v/+//7//v/+/////f/9//3//f/9//3//f/9////////
///////////////+/wAA//8BAAYADgAWACIANQBGAFUAbACLAK0A0AD1AAoB/ADjAMMA
kQBSAAsAxP95/zb/Ff8Z/yj/Pv9b/3f/kv+u/8T/1//p//T//P///////f/+//7///8A
AP//AQABAAIABQAFAAUABgAGAAYABgAHAAcABwAIAAgACAAJAAkACQAKAAoACgAKAAoA
CwALAAwADAAMAAwADAAMAA0ADQAOAA4ADwAPAA8ADwAPAA8ADwAQABEAEgASABIAEwAT
ABMAEQARABEAEwAUABQAFQAVABUAFQAXABgAGQAZABkAGwAcAB0AHQAeAB0AHgAfACAA
IwAkACUAJgAoACkAKgArACwALQAvADAAMQAyADMANAA0ADQANAA0ADUANgA4ADkANwA3
ADcANwA0ADMAMwAyADEALwAuAC0AKgApACgAJwAlACMAIgAgABwAGwAZABgAFwAVABMA
EgAQAA4ADAAKAAgABwAEAAQAAgACAAEAAAD8//v/+v/5//r/+f/5//n/+f/3//b/9v/0
//T/9P/0//b/9v/2//b/8//z//L/8v/y//L/8//z//H/8P/w/+//8f/w//D/8P/v/+//
7v/u/+z/7P/s/+z/7v/u/+7/7v/u/+7/7v/u/+7/7v/v/+//7//v/+//8P/w//D/8P/x
/+//8P/w//D/8//z//P/9P/0//T/9P/1//f/9//4//j/9v/2//b/9v/3//f/+P/4//j/
+P/4//j/+P/4//j/+P/6//r/+v/6//j/+P/4//j/+v/6//r/+v/4//j/9//3//X/9f/0
//T/9v/2//b/9v/2//X/9f/1//X/9f/1//X/9f/1//X/9P/y//L/8//z//P/8//y//L/
9P/0//P/8v/y//P/8//z//P/8//z//P/8f/x//H/8P/y//L/8v/y//D/8P/w//D/8P/w
//D/8v/w//D/8P/w//D/8P/w//D/8P/w/+//7//x//H/8v/y//L/8v/y//L/8v/y//P/
8//0//X/9v/3//f/9//3//f/9//3//j/+P/8//3//f/8//j/9//2//T/8//y//H/8P/y
//L/8//1//T/9v/4//n//P/8//z/+v/2//X/9f/z//L/8f/x//D/8f/x//L/8v/w//D/
8P/x//H/8f/x//H/8f/x//H/8f/x//H/8f/x//H/8f/x//H/8v/y//X/9//8/wYADgAU
ACEAMAA7AEoAYQB9AJgAvQDcAN4AxQCpAIcAUAAPAMr/hf8+/w3/Cf8W/yj/Qf9Z/3D/
iP+g/7P/w//W/+b/8f/z//P/8//y//L/8v/z//X/9f/2//f/9//3//j/+v/6//r/+//5
//n/+v/6//r/+//7//v//P/8//z//P/8//3//f/+//7//v/+//7//v//////AAD+////
/////wEAAQABAAEAAAABAAIAAgACAAMAAwADAAUABQAFAAcABwAGAAYABQAHAAcACQAK
AAkACQAJAAsADAANAA0ADgAPABAAEQASABMAFAAVABYAGAAZABoAGwAaABsAHQAeACEA
IgAjACQAIwAkACUAJgAmACYAJwAnACcAJwAnACcAKAAnACcAJgAnACUAJAAjACIAIQAg
AB8AHwAdABwAGgAaABkAFwAWABMAEQAPAA4ADgAMAAoACAAIAAcABAAEAAAAAAD///7/
/v/9//z/+//4//f/9//3//n/9//2//b/9v/2//b/9v/0//T/9P/0//X/9f/0//T/8v/y
//P/8//1//T/9P/z//P/8v/y//L/8//z//L/8v/y//L/8v/y//D/8P/w//D/8v/y//L/
8v/y//L/8//z//P/8//z//T/9P/0//T/9f/1//b/9v/2//n/+f/5//r/+v/6//r/+//5
//n/+v/6//z//P/8//z/+//7//z//P/8//z//P/8//z//P/8//z//P/8//z//P/+//7/
/v/+//z//P/8//z//P/8//v/+//9//3//P/8//z//P/8//z//P/7//v/+//7//v/+//7
//3//f/9//z/+v/6//v/+//7//v/+v/6//z//P/7//r/+v/7//v/+//7//v/+//7//v/
+//7//r/+v/6//r/+v/6//r/+v/6//r/+v/5//n/+//7//z//P/6//r/+v/6//r/+v/7
//v//P/9//7///8BAAEAAQABAAEAAQACAAIABAAFAAUABAAAAP///v/8//z//P/8//z/
+v/6//v//f8AAAIABAAFAAYABgAGAAQAAAD//////f/+//3//f/8//v/+//8//z//P/8
//z//f/9//3//f/9//3//f/9//3//f/9//3//f///////////wAA/v///wMACAAMABQA
HgArADgARwBYAHEAjQCsAM8A4gDYAMMAqwCDAEgACQDM/4f/Qv8l/y3/Ov9Q/2n/gf+a
/7L/xv/V/+f/9P/+/wEAAwABAAMAAgACAAIAAQADAAMABAAHAAcABwAIAAgACAAIAAkA
BwAHAAgACAAKAAsACwALAAoACgAKAAoACgALAAsADAAOAA4ADgAOAAwADQANAA4AEAAR
ABEAEQAPAA8ADwAPABAAEQASABIAEgATABMAEwAVABUAFQAXABYAFgAXABcAFwAXABkA
GgAbABsAGwAdAB4AHwAfACAAIQAiACMAJAAnACgAKQAqACoAKwAsAC0ALgAvADEAMgAz
ADQANQA2ADcAOAA5ADoAOgA6ADsAOwA5ADkAOQA5ADgANwA3ADYANQAzADIAMQAwAC8A
LgAtAC0AKwAqACgAJAAjACEAIAAhAB8AHQAcABgAFgAUABIAEgARAA4ADgAMAAwACwAK
AAgABwAGAAUABAADAAMAAwADAAEAAAAAAAAAAAAAAAAAAAAAAAAAAAD//////v/+/wAA
AAABAAEA///+//7//f////7//v/+///////+//7//P/8//z//P/+//7//v/+//7//v/+
//7//P/8//3//f////////8AAAAAAAAAAAEAAQACAAIAAgABAAEAAQACAAQABAAEAAUA
BQAFAAYABgAEAAQABAAEAAcABwAIAAgACAAIAAgACAAIAAgACAAIAAgACAAIAAgABgAG
AAYABgAIAAgACAAIAAYABgAFAAUABQAFAAQABAAEAAQABAAEAAQAAwADAAMAAwADAAMA
AwADAAMAAwACAAIAAgADAAMAAwADAAIAAgACAAIAAQAAAAIAAwADAAMAAQABAAEAAQAB
AAEAAQAAAAIAAgACAAIAAAAAAAAAAAAAAAAAAAD//wEAAQD///7//v/+//7//v8AAAAA
AAAAAP7//v/9//3//f/9//7//v/+//7//v/+//z//P/9//3/AAABAAIAAwABAAEAAQAB
AAMAAwAEAAQABAAFAAUABAACAAEAAAD+/////v/9//z/+v/6//v//f8AAAIABAAFAAYA
BgAGAAQAAgABAAEA///8//v/+//6//n/+f/6//r/+v/6//r/+//7//v/+//7//v/+//7
//v//f/9//3//f/7//v/+//7//z//v/9//3/AAAGAAwAFgAlADQAQwBUAG8AjQCsAM8A
7gDwAN8AxwCjAHAAMQDu/6n/YP8r/x//LP8+/1f/c/+O/6j/vv/R/+P/8v/6///////9
/////v/+//7//f//////AAADAAMAAwAEAAIAAgACAAMABQAFAAYABgAGAAcABwAHAAgA
CAAIAAgACAAJAAkACgAKAAoACgAKAAgACQAJAAoADAANAA0ADQANAA0ADQANAAwADQAO
AA4ADgAPAA8ADwAPAA8ADwARABIAEgATABMAEwATABUAFgAXABcAFwAZABoAGwAbABwA
HQAeAB8AIAAhACIAIwAkACYAJwAoACkAKgArAC0ALgAvADAAMQAyADMANAA1ADYANgA2
ADcANwA3ADcANwA3ADQAMwAzADIAMwAxADAALwAuAC0ALAArACkAJwAmACQAIAAfAB0A
HAAbABkAFwAWABQAEgAQAA4ADgANAAoACgAIAAgABwAGAAIAAQAAAP//AAD/////////
//3//P/8//r/+v/6//r//P/8//z//P/5//n/+P/4//r/+v/7//v/+//6//r/+f/5//j/
+P/4//n/+f/4//j/+P/4//j/+P/4//j/+P/4//j/+P/4//j/+P/4//n/+f/7//v/+//8
//r/+v/6//v//f/+//7//v/9//3//f/+//z//P/8//3//////wAAAAD+//7//v/+/wEA
AQACAAIAAAAAAAAAAAABAAIAAwAEAAIAAgACAAIAAAAAAAAAAAAAAAAAAAAAAP7//v/9
//3//f/9//z//P/+//7//v/+//7//f/9//3/+//7//v/+//7//v/+//6//r/+v/7//v/
+//7//r/+v/6//r/+f/4//r/+//7//v/+//7//v/+//7//v/+//6//z//P/8//z/+v/6
//r/+v/8//z//P/7//v/+//7//r/+v/6//r/+v/6//r//P/8//z//P/6//r/+f/5//v/
+//8//z/+v/6//r/+v/6//r/+//7//z//f/+////AQABAAEAAQABAAEAAgACAAQABQAF
AAQAAgABAAAA/v/9//z/+//6//r/+v/7//3//P/+/wAAAQAEAAQABAACAAAA//////3/
/P/7//v/+v/5//n/+v/6//r/+v/6//v/+//7//v/+//7//v/+//7//v/+//7//v/+//7
//v/+//8//7////9/wAABAAMABgAJwA4AEkAWgBxAJEAsgDVAPoABgH1ANcAswB+ADsA
9P+t/2L/I/8P/xr/LP9F/2P/fv+Y/7L/xf/X/+r/+P///wEAAQD///7//v/+////AQAB
AAIABQAFAAUABgAGAAYABgAHAAkACQAKAAoACgALAAsACwAMAAwADAAMAAwADQANAA4A
DgAOAA4ADgAOAA8ADwAQABAAEQARABEAEQARABEAEQASABMAFAAUABQAFQAVABUAFQAV
ABUAFwAYABgAGQAZABsAGwAdAB4AHwAfAB8AIQAgACEAIQAiACMAJAAlACYAJwAoACkA
KgAsAC0ALgAvADAAMQAzADQAMwA0ADUANgA5ADoAOwA8ADwAPAA9AD0APQA9AD0APQA6
ADkAOQA4ADcANQA0ADMANAAzADIAMQAxAC8ALgAsACgAJwAlACQAIQAfAB0AHAAaABgA
FgAUABYAFQASABIADgAOAA0ADAAKAAkACAAHAAYABQAFAAUABQADAAIAAgACAAIAAgAC
AAAAAAAAAAAAAQABAAAAAAAAAAAAAQABAP///v/+//3////+//7//v/9//3//P/8//7/
/v/+//7//v/+//7//v/+//7//v/+//7//v//////////////AAAAAAAAAAABAAMABAAE
AAQAAwADAAMABAAEAAQABAAFAAUABQAGAAYABgAGAAYABgAJAAkACgAKAAgACAAIAAgA
CAAIAAgACAAIAAgACAAIAAgACAAIAAgACAAIAAgACAAGAAYABQAFAAYABwAHAAgABgAG
AAYABgAGAAUABQAFAAUABQAFAAUAAwADAAMAAgAEAAQABQAFAAMAAwACAAIAAgACAAEA
AAABAAMABAAFAAQAAwACAAEAAQABAAEAAAD+//7//v/+//7/AAAAAAAAAAAAAAAAAAAA
AAAAAAD+//7//f/9//3//f/+//7//v/+//7//v8AAAAAAQABAAAAAQACAAMABQAFAAUA
BQAFAAUABgAGAAgACQAJAAgABgAFAAQAAgABAAAA///+//7//v///wEAAAACAAQABQAG
AAYABgAEAAQAAwADAAEA/v/9//3//P/9//3//v/+//7//v/+/////f/9//3//f//////
//////3//f/9//3///////////8AAAIAAwADAAgAEAAYACIALQA8AEcAVgBtAIcApADH
AOQA5ADLALMAjwBYABUA0v+N/0b/G/8b/yr/PP9V/2//hv+g/7b/xf/V/+j/+P8BAAUA
BQADAAIAAgACAAMABQAFAAYABwAHAAcACAAIAAgACAAJAAsACwAMAAwADAANAA0ADQAO
AA4ADgAOAA4ADwAPABAADgAOAA4ADgAQABEAEQASABAAEQARABEAEwATABMAEwAUABUA
FgAWABQAFQAVABUAFwAXABcAGQAYABgAGQAZABsAGwAdAB4AHwAfAB8AIQAgACEAIQAi
ACMAJAAlACYAJwAoACkAKgAuAC8AMAAxADIAMwA1ADYANwA4ADkAOgA7ADwAPQA+AEAA
QABBAEEAQQBBAEEAQQBAAD8APwA+AD8APQA8ADsAOgA5ADgANwA1ADMAMgAwADAALwAt
ACwAKwApACcAJgAkACIAIAAeAB4AHQAaABoAFgAWABUAFAAUABMAEgARABAADwAPAA8A
DwANAAwADAAMAAwADAAMAAoACgAKAAoACwALAAoACgAKAAoACwALAAsACgAKAAkACwAK
AAoACgAJAAkACAAIAAoACgAKAAoACgAKAAoACgAKAAoACgAKAAwADAANAA0ACwALAAsA
DAAOAA4ADgAPAA8AEAAQABAADwAPAA8AEAASABIAEgATABMAEwAUABQAFAAUABQAFAAX
ABcAGAAYABYAFgAWABYAGAAYABgAGAAWABYAFgAWABYAFgAWABYAFgAWABYAFgAUABQA
EwATABUAFQAUABQAEgASABIAEgAUABMAEwATABMAEwATABMAEwATABMAEgASABIAEwAT
ABMAEwASABIAFAAUABMAEgASABMAEwATABMAEwATABMAEwATABMAEgASABIAEgASABAA
EgASABIAEgASABIAEgASABIAEgAUABQAEwATABEAEQASABIAEgASABIAEgAUABQAFQAV
ABQAFQAWABcAGQAZABkAGQAZABkAGgAaABwAHQAdABwAGgAZABgAFgAVABQAEwASABQA
FAAVABcAGAAaABwAHQAeAB4AHgAcABgAFwAXABUAFAATABMAEgASABMAFQAWABQAFAAU
ABUAFQAVABUAFQAXABcAFwAXABcAFwAXABcAFwAXABcAFwAYABgAFwAXABoAIgAsADoA
SQBYAGUAeACTALEA0gD3AA4BBgHzANsArwB0ADMA7v+l/2L/Q/9F/1T/av+D/5v/tP/O
/+T/9/8JABQAHAAfAB0AGwAbABoAGgAaAB0AHwAfACAAHwAfAB8AIAAiACIAIgAjACUA
JQAkAA==
         </WaveFormData>
      </LeadData>
      <LeadData>
         <LeadByteCountTotal>10000</LeadByteCountTotal>
         <LeadTimeOffset>0</LeadTimeOffset>
         <LeadSampleCountTotal>5000</LeadSampleCountTotal>
         <LeadAmplitudeUnitsPerBit>4.88</LeadAmplitudeUnitsPerBit>
         <LeadAmplitudeUnits>��V</LeadAmplitudeUnits>
         <LeadHighLimit>2147483647</LeadHighLimit>
         <LeadLowLimit>268435456</LeadLowLimit>
         <LeadID>V3</LeadID>
         <LeadOffsetFirstSample>0</LeadOffsetFirstSample>
         <FirstSampleBaseline>0</FirstSampleBaseline>
         <LeadSampleSize>2</LeadSampleSize>
         <LeadOff>FALSE</LeadOff>
         <BaselineSway>FALSE</BaselineSway>
         <ExcessiveACNoise>FALSE</ExcessiveACNoise>
         <MuscleNoise>FALSE</MuscleNoise>
         <LeadDataCRC32>1650387012</LeadDataCRC32>
         <WaveFormData>
/P/8//z//P8LABoAKQA4AFEAagCDAJwAwgDoAA4BNAEeAQoB9gDiAIsANADd/4b/Uf8e
/+v+uP7S/uz+Bv8g/z7/Wv92/5L/pP+2/8j/2v/d/+D/4//m/+f/6P/p/+r/7f/u/+//
8P/y//L/8v/y//P/9P/1//b/9v/2//b/9v/4//j/+P/4//r/+v/6//r//P/8//z//P/+
//7//v/+//7//v/+//7//v/+//7//v///wAAAQACAAIAAgACAAIAAgACAAIAAgADAAQA
BQAGAAgACAAIAAgACQAKAAsADAAMAAwADAAMAA0ADgAPABAAEwAUABUAFgAXABgAGQAa
AB0AHgAfACAAIgAiACIAIgAjACQAJQAmACgAKAAoACgAJgAmACYAJgAlACQAIwAiAB8A
HgAdABwAGQAYABcAFgATABIAEQAQAA0ADAALAAoACQAIAAcABgADAAIAAQAAAP7//v/+
//7//f/8//v/+v/5//j/9//2//T/9P/0//T/8//y//H/8P/w//D/8P/w//D/8P/w//D/
7v/u/+7/7v/u/+7/7v/u/+z/7P/s/+z/7P/s/+z/7P/q/+r/6v/q/+r/6v/q/+r/7P/s
/+z/7P/q/+r/6v/q/+z/7P/s/+z/7P/s/+z/7P/s/+z/7P/s/+3/7v/v//D/8v/y//L/
8v/0//T/9P/0//b/9v/2//b/+P/4//j/+P/4//j/+P/4//j/+P/4//j/+P/4//j/+P/4
//j/+P/4//j/+P/4//j/+P/4//j/+P/2//b/9v/2//j/+P/4//j/9v/2//b/9v/0//T/
9P/0//b/9v/2//b/9P/0//T/9P/0//T/9P/0//T/9P/0//T/8v/y//L/8v/y//L/8v/y
//L/8v/y//L/8P/w//D/8P/y//L/8v/y//L/8v/y//L/8v/y//L/8v/w//D/8P/w//L/
8v/y//L/8v/y//L/8f/v/+//7v/u//D/8P/w//H/8f/x//H/8f/w//D/8P/x//P/9f/2
//j/+P/5//r/+v/6//r/+v/6//n/+v/7//z///////3//P/7//n/9//1//H/8f/w//D/
8f/y//X/9//3//r//P/8//v/9//2//X/8//x//D/7f/t/+z/6//q/+z/7P/t/+3/6//r
/+z/7P/t/+3/7f/t/+3/7v/u/+7/7v/u/+7/7v/x//H/8v/y//P/9v8AABEAJAA7AFUA
cQCLAKsA1QAGATYBbAGMAX8BUwEfAdkAeQAKAJ3/Pf/k/q7+tv7U/u3+Cf8v/1L/c/+O
/6X/vv/T/+L/6v/u/+3/7f/u/+//8P/x//L/8//0//b/9//4//n/+f/5//n/+v/6//z/
/P/8//////8AAAAAAAAAAAEAAQABAAMAAwADAAEAAgACAAIABAAEAAYABgAGAAcABwAH
AAcACAAIAAgACgAKAAsACwAKAAoACgALAA0ADgAOABAAEAAQABEAEQASABIAEwAUABUA
FgAXABgAGAAZABoAGwAcAB0AHwAgACAAIQAiACQAJQAmACcAKQAoACoAKwArAC0ALgAv
AC8ALwAxADIAMwAzADIAMgAxADEAMAAwADAALwAuAC0AKwAqACkAJwAlACMAIgAfAB8A
HgAaABgAFwAVABQAFAATABIAEgARABAADQALAAgACAAGAAcABwAHAAQAAwACAAEAAgAB
AAAA///+//7//f/8//r/+f/4//j/+P/4//j/9//1//X/9f/1//f/9//1//X/9f/1//X/
9f/z//P/8f/x//P/8//z//P/8//z//P/8//z//L/8v/y//L/8v/y//L/9P/0//T/9P/y
//L/8//z//T/9P/0//X/9f/1//b/9v/2//j/+P/4//j/+f/5//n/+v/8//z//P/7//v/
+//7//3//f/+//7//////wAAAAD9//3//v/+//7//v/+//////////7//v/+//7//v/+
//7//v/+//7//P/8//z//P/9//3//f/9//3//P/8//z//v/9//3//f/7//v/+//7//r/
+v/6//r//P/8//z//P/7//v/+//6//j/+P/4//j/+P/4//n/+f/4//f/9//3//n/+f/5
//n/9//3//f/9//3//f/9//2//b/9//3//f/9v/2//b/9v/2//b/9v/2//b/9v/0//T/
9P/0//T/9v/1//X/9f/0//T/9P/0//T/9f/1//X/9f/1//T/9P/0//X/9//5//z//v/+
////AAAAAAAAAAAAAAAAAQACAAMABAAFAAUAAwACAAEA///7//n/9//3//b/9v/2//b/
+P/5//v//v8AAAAA///7//r/+f/5//f/+P/1//X/9P/x//D/8P/w//H/8f/x//H/8v/y
//H/8f/v/+//7//w//L/8v/y//L/8v/y//P/8//2//b/9//8/wIADwAiADcATQBnAIMA
oQDJAPYAJgFWAX4BfwFTAR8B4wCRACgAu/9X//7+uP6u/sr+5f7//iP/SP9t/4r/nf+w
/8X/2v/o/+z/7//v//D/8f/y//P/9P/1//b/+P/5//r/+//9//3//f/+//7/AAAAAAAA
/////wAAAAAAAAAAAQABAAMABQAFAAUAAwAEAAQABAAEAAQABgAGAAgACQAJAAkABwAI
AAgACAAMAAwADQANAA0ADAALAAsACwAMAAwADgAOAA4ADwAPABAAEAARABIAFQAWABcA
GAAYABkAGgAbABoAGwAdAB4AIAAhACIAJAAlACYAJwApACgAKgArACsAKwAsAC0ALQAv
ADEAMgAzADUANAA0ADMAMQAwADAAMAAxADAALwAtACoAKQAnACUAIwAiAB8AHwAfABwA
GwAbABcAFgAWABUAEAAQAA8ADgANAAsACAAIAAcABwAGAAUABAADAAIAAQAAAP///v/9
//z//P/7//r/+v/5//j/+P/2//b/9v/1//f/9//3//f/9f/1//P/8//1//X/9f/1//P/
8//x//H/8f/x//H/8f/x//H/8f/x/+//7v/u/+7/8P/w//D/8P/w//D/8P/w/+7/7v/v
/+//8v/y//L/8//x//H/8v/y//T/9v/2//b/9v/3//f/9//2//j/+P/4//v/+//7//v/
/f/9//7//v//////AAAAAP3//f/+//7//v/+//7//////////v/+//7//v/+//7/AAAA
AAAAAAD+//7//v/+//3//f/9//3//f/8//z//P/8//v/+//7//v/+//7//v/+v/6//r/
+v/6//r/+v/6//n/+f/5//j/+P/4//j/+P/2//b/9//3//j/9//3//f/9//3//f/9//5
//n/+f/5//j/9//2//T/9v/3//f/9//2//b/9P/2//b/9v/2//b/9f/1//X/9P/0//T/
9P/y//P/8//z//P/8//y//L/9P/1//f/+f/6//z//P/9//z//P/8//z//v/+////AAAB
AAIAAwADAP///v/9//v/+f/3//X/9f/0//T/9P/0//j/+f/7//7//v/+//3/+f/2//X/
9f/z//T/8f/x//D/7//u/+7/7v/v/+//7//v//D/8P/v/+//7//v/+//8P/w//D/8P/w
//D/8P/x//H/8v/0//f//v8KABkAKgA/AFcAcQCLAK0A1wAEATYBZgF4AV0BLwH7ALMA
UwDo/4P/J//U/rL+xv7g/vf+F/87/2D/f/+W/6v/wv/V/+L/6v/u/+//7//w//H/8v/z
//T/9f/2//j/+f/6//v/+//7//v//P/8//7//v/+//////8AAAAAAAAAAAEAAQABAAMA
AwADAAMABAAEAAQABAAEAAYABgAIAAkACQAJAAcACAAIAAgACgAKAAsACwAMAAwADAAN
AA0ADgAOABAAEAAQABEAEQASABIAEwAUABUAFgAXABgAGAAZABoAGwAcAB0AHwAgACAA
IQAiACQAJQAmACcAKQAqACwALQAtAC8AMAAxADEAMQAzADQANQA1ADQANAAzADMAMgAy
ADIAMQAwAC8ALQAsACsAKQAnACUAJAAhACEAIgAeABwAGwAXABYAFgAVABIAEgARABAA
DQALAAgACAAHAAcABgAFAAQAAwACAAEA/v/9//z/+//8//z/+//6//r/+f/4//j/+P/4
//j/9//3//f/9//3//f/9//1//X/9f/1//X/9f/1//X/8//z//P/8//z//P/8//z//P/
8//x//D/8P/w//D/8P/w//D/8P/w//D/8P/y//L/8//z//L/8v/y//P/8//z//T/9P/0
//b/9v/2//j/+f/5//n/+P/6//r/+v/7//v/+//7//v/+//8//z//f/9//7//v/9//3/
/v/+//7//v/+//////////7//v/8//z//P/8//z//P/8//z//P/8//z//P/7//v/+//7
//v/+v/6//r/+v/5//n/+f/7//v/+//7//j/+P/4//j/9v/2//b/9v/3//f/9//2//b/
9v/2//b/9v/2//f/9//2//X/9f/1//P/8//z//P/8//z//P/8//z//P/8//y//L/8//z
//P/8v/y//L/8v/w//D/8P/w//L/8v/w//D/8P/w//D/8P/w//D/7//v/+//7v/u/+7/
7v/u/+//7//v/+//7//u/+7/7v/v//H/8//0//b/9v/3//b/9v/2//b/9v/2//f/+P/5
//r/+//7//n/+P/3//X/9f/z//H/8f/u/+7/7v/u//L/8//1//j/+v/6//n/9f/y//H/
8f/v//D/7f/t/+z/6//q/+r/6v/r/+v/6//r/+z/7P/r/+v/6//r/+v/7P/s/+z/7P/s
/+z/7P/t/+3/7v/u/+//9P/+/w0AIAA3AFMAbwCLAK8A3QAQAUQBeAGUAYUBWQEjAdkA
eQAIAJn/Nf/c/qz+uP7W/u3+Df81/1r/e/+W/6//xP/X/+L/6P/q/+v/7f/u/+//8P/x
//L/8//0//T/9f/2//f/9f/1//X/9v/2//j/+P/4//n/+f/6//r/+v/6//v/+//7//3/
/f/9////AAAAAAAAAAAAAAIAAgACAAMAAwADAAMABAAEAAQABgAGAAcABwAKAAoACgAL
AAkACgAKAAwADAAMAA0ADQAQABAAEQASABMAFAAVABYAFgAXABgAGQAaABsAHQAeACAA
IQAiACQAIwAkACUAJwAoACoAKwArAC0ALgAvAC8ALQAvADAAMQAzADIAMgAxADEAMAAw
ADAALQAsACsAKQAoACcAJQAjACEAIAAdAB0AHgAaABgAFwATABIAEgARAA4ADgANAAwA
DQALAAgACAADAAMAAgABAAIAAQAAAP///P/7//r/+f/6//r/+f/4//j/9//2//b/9v/2
//b/9f/3//f/9//3//X/9f/z//P/9f/1//X/9f/1//X/8//z//P/8//z//P/8//z//P/
8//z//L/8v/y//T/9P/0//T/9P/0//T/9P/0//T/9f/1//b/9v/2//f/9f/1//b/9v/2
//j/+P/4//j/+f/5//n/+P/6//r/+v/9//3//f/9//3//f/+//7//////wAAAAD/////
AAAAAP7//v/+////AQABAAAAAAAAAAAAAAAAAP7//v/+//7//v/+//7//v/9//3//f/9
/////v/+//7//v/9//3//f/9//3//f/9//z//P/8//z//P/8//z//P/9//3//f/8//r/
+v/6//r/+v/6//v/+//8//v/+//7//n/+f/5//n/+//7//v/+//7//v/+//6//r/+//7
//v/+v/6//r/+v/6//r/+v/6//z//P/8//z//P/8//r/+v/6//r/+v/5//n/+f/6//r/
+v/6//r/+//7//v/+//7//r/+v/6//v//f///wIABAAEAAUABAAEAAQABAAEAAQABQAG
AAkACgALAAsABwAGAAUAAwADAAEA//////z//P/8//z//v///wEABAAGAAYABQABAAAA
//////3//P/5//n/+P/1//T/9P/0//f/9//3//f/+P/4//f/9//3//f/9//4//j/+P/4
//j/+P/4//n/+f/6//z//f8CABAAIwA2AE0AaQCHAKMAywD7AC4BYAGQAZwBeQE/Af8A
qQA/AND/bf8R/8L+qP7A/tz+9f4Z/0H/Zv+H/6D/uf/O/9//6v/w//L/8//z//T/9f/2
//f/+P/5//r//P/9//7///////////8AAAAAAgACAAIAAwADAAQABAAGAAYABwAHAAcA
CQAJAAkACQAKAAoACgAKAAoADAAMAAwADQANAA0ADQAOAA4ADgAQABAAEQARABIAEgAS
ABMAEQASABIAFAAWABYAFwAXABgAGAAZABoAGwAcAB0AHgAeAB8AIAAhACAAIQAjACQA
JAAlACYAKAAnACgAKQArACwALgAvAC8ALwAwADEAMQAwADEAMQAxADIAMgAzADMAMQAw
ADAAMAAtACwAKwApACgAJwAlACMAHwAeABsAGwAcABgAFgAVABEAEAAQAA8ADgAOAA0A
DAANAAsACAAIAAcABwAGAAUABAADAAIAAQAAAP///v/9//7//v/9//z/+v/5//j/+P/4
//j/+P/3//n/+f/5//n/9//3//X/9f/1//X/9f/1//X/9f/z//P/8//z//P/8//z//P/
8//z//L/8P/v/+7/7//w//H/8v/y//L/8v/y//D/8P/x//H/8v/y//L/8//z//P/9P/0
//L/9P/0//T/9v/3//f/9//4//r/+v/6//3//f/9//3/+//7//z//P/9//3//v/+//3/
/f/+//7//v/+//7//////////v/+/wAAAAAAAAAAAAAAAAAAAAD+//7//v/+//3//f/9
//3//f/8//z//P/8//v/+//7//v/+//7//v//P/8//z//P/7//r/+f/4//n/+f/5//j/
+v/6//r/+v/4//j/+f/5//r/+f/5//n/9//3//f/9//5//n/+f/5//j/9//2//T/9v/1
//X/9v/2//b/9v/2//T/8//z//P/9P/0//T/9P/2//f/9//3//f/9//2//b/9v/3//n/
+//+/wAAAAABAAAAAAAAAAAA/v/+////AAACAAQABgAHAAMAAgABAP//+//5//f/9//4
//j/+P/4//j/+f/7//7/AAAAAP//+//6//n/+f/3//b/8//z//L/8f/w//D/8P/x//H/
8f/x//D/8P/v/+//8f/x//H/8v/y//L/8v/y//L/8v/z//P/8v/y//f/AAAMAB8AMgBD
AFUAbQCDAJ0AwQDqABQBRAFmAV0BLQH3ALkAZQD+/5X/N//i/q7+sv7K/uP+Af8j/0L/
Y/+C/5f/rP/F/9r/6P/u/+3/7f/u/+//8P/z//T/9f/2//b/9//4//n/+//7//v//P/8
//7//v/+//3//f/+//7///8AAAIAAwABAAMAAwADAAMABAAEAAQAAgACAAQABAAEAAUA
BQAFAAUABgAGAAYABgAGAAcABwAIAAgACAAJAAsADAAMAA4ADQAMAAwACwAOAA4ADwAQ
ABEAEgATABQAFAAVABYAFwAYABkAGwAcAB4AHwAgACIAIwAkACUAJwAnACgAKAAnACsA
LAAtAC0ALQAvADAAMQAzADIAMgAxADEAMAAwADAALwAuAC0AKwAsACsAKQAnACUAJAAh
ACEAIAAcABoAGQAZABgAGAAXABMAEgAQAA4ADQALAAgACAADAAMAAgABAAAA///+//3/
/P/7//r/+f/4//j/9//2//b/9f/0//T/8v/y//L/8f/x//H/8f/x//H/8f/v/+//7//v
/+//7//v/+//7f/t/+3/7f/t/+3/6//r/+v/6//t/+z/7P/s/+r/6v/q/+r/7P/s/+z/
7P/s/+z/7f/t/+z/7P/s/+3/7//v//D/8P/w//L/8v/y//T/9f/1//X/9v/4//j/+P/3
//f/9//3//j/+f/7//z//P/7//v/+v/7//v//P/8//z//P/8//3//f/9//z//P/8//z/
/P/8//z//P/8//z/+v/6//r/+v/7//v/+//7//n/+P/4//j/+v/5//n/+f/3//f/9//3
//j/+P/4//j/+P/4//j/+P/3//f/9//2//b/9v/2//b/9v/2//f/9//4//f/9//3//f/
9//3//T/9v/2//b/9v/4//f/9//3//b/9v/2//b/9v/3//f/9//3//f/9v/2//b/9//5
//v//P/+//7///8AAAAAAAAAAAAAAAABAAIABQAGAAcABwADAAIAAQD//////f/7//v/
+v/6//r/+v/+////AQAEAAYABgAFAAEA/v/9//3/+//6//f/9//2//X/9P/0//T/9f/1
//X/9f/2//b/9f/1//X/9f/1//b/+P/4//j/+P/4//j/+f/5//r/+v///wYAEgAjADQA
RwBfAHkAkwCzAN0ACgE6AWgBdgFZASsB9wCvAEsA5P+B/yP/0P62/s7+6P7//iP/Rf9o
/4f/nv+x/8j/2//q//L/9P/1//f/+P/5//r/+//8//3//v8AAAEAAgADAAUABQAFAAYA
BAAGAAYABgAJAAkACgAKAAgACAAJAAkACQALAAsACwALAAwADAAMAA4ADgAQABAAEAAR
ABEAEQARABIAEgASABQAFAAVABUAFAAUABQAFQAVABYAFgAYABoAGgAbABsAHAAcAB0A
HgAfACAAIQAiACIAIwAkACUAJAAlACcAKAAqACsALAAuAC8AMAAxADMANAA2ADcANwA3
ADgAOQA5ADkAOwA8AD0APwA+AD4APQA7ADoAOgA6ADkAOAA3ADUAMgAxAC8ALQArACoA
JwAnACgAJAAiACEAHwAeAB4AHQAaABoAGQAYABcAFQASABIADwAPAA4ADQAMAAsACgAJ
AAgABwAGAAUABAAEAAMAAgACAAEAAAAAAAAAAAAAAP/////////////9//3/+//7//3/
/f/9//3//f/9//v/+//7//v/+//7//v/+//7//v/+//6//r/+v/6//r/+v/6//r/+v/6
//r/+v/6//v/+//+//7//v////////8AAAAAAgAEAAQABAACAAMAAwADAAIABAAEAAQA
BwAHAAcABwAFAAUABgAGAAkACQAKAAoACQAJAAoACgAKAAoACgALAAsACwAKAAoACAAI
AAgACAAKAAoACgAKAAYABgAGAAYABwAHAAcABwAJAAgACAAIAAYABQAFAAUABwAHAAcA
BwAGAAYABgAGAAQABAAEAAQABQAFAAUABAACAAIAAgACAAQABAAFAAUABAADAAMAAwAB
AAEAAQABAAMAAwADAAMAAQABAAEAAAAAAAEAAQABAAIAAgAAAP7/AAAAAAAAAAAAAP//
/////wAAAAAAAAAA/v///////////////v/+//7///8BAAMABAAGAAYABwAIAAgACAAI
AAgACAAJAAoACwAMAA0ADQALAAoACQAHAAUAAwABAAEA///+//3//P///wEABAAIAAwA
DAALAAcABAADAAMAAQAAAP3//f/8//v/+v/6//r/+//7//v/+//8//z/+//7//v/+//7
//z//P/8//z//P/8//z//f/9//7//v///wIACgAbAC4AQwBdAHkAlQC3AOMAEgFEAXgB
mAGNAWEBKwHhAIUAGACt/0v/8v64/rz+3P71/hP/Of9g/4H/nv+3/87/4f/u//T/9v/3
//n/+v/7//z//f/+////AAAAAAEAAgADAAUABQAFAAYABgAIAAgACAAJAAkACgAKAAoA
CgALAAsACwANAA0ADQANAA4ADgAOAAwADAAOAA4AEAARABEAEQAPABAAEAAQABIAEgAT
ABMAFAAUABQAFQAVABYAFgAYABgAGAAZABkAGgAaABsAHAAfACAAIQAiACAAIQAiACMA
JAAlACcAKAAoACkAKgAsACsALAAtAC8AMAAyADMAMwA1ADYANwA3ADUANwA4ADkAOwA6
ADoAOQA5ADgAOAA4ADUANAAzADEAMAAvAC0AKwApACgAJQAlACYAIgAgAB8AGwAaABoA
GQAWABYAFQAUABUAEwAQABAACwALAAoACQAKAAkACAAHAAQAAwACAAEAAgACAAEAAAD+
//3//P/8//z//P/8//v/+//7//v/+//7//v/+f/5//v/+//7//v/+//7//n/+f/3//f/
9//3//n/+f/5//n/9//2//b/9v/2//b/9v/2//b/9v/2//b/9v/2//f/9//4//j/+P/5
//n/+f/6//r/+v/8//z//P/8//3//f/9//z//v/+//7/AQABAAEAAQABAAEAAgACAAMA
AwAEAAQAAwADAAQABAACAAIAAgADAAMAAwACAAIAAAAAAAAAAAAAAAAAAAAAAP7//v/+
//7//f/9//3//f////7//v/+//z/+//7//v/+//7//v/+//6//r/+v/6//r/+v/6//r/
+//7//v/+v/4//j/+P/4//r/+v/7//v/+v/5//n/+f/5//n/+f/5//n/+f/5//n/+f/5
//n/+P/4//n/+f/5//j/+P/4//j/+P/4//j/+P/4//j/+v/5//n/+f/4//j/+P/4//j/
+f/5//n/9//3//b/9v/4//n/+//9//z//v/+////AgACAAIAAgACAAIAAwAEAAUABgAH
AAcABwAGAAUAAwD///3/+//7//j/+P/4//j/+v/7//3/AAACAAIAAQD9//3//f/+//3/
/P/5//n/+P/1//T/9P/0//X/9f/1//X/9v/2//X/9f/3//f/9//4//j/+P/4//j/+P/4
//n/+f/8//z//f8AAAYAFQAoAD0AVQBzAI8ArQDVAAIBNAFoAZABkQFlASkB5QCPACQA
tf9V//z+tv6u/sz+6f4D/yn/Tv9x/5D/p//A/9f/6P/y//j/+f/6//r/+v/6//3//v//
/wAAAgADAAQABQAFAAUABQAGAAgACgAKAAoACwALAAwADAAMAAwADQANAA8AEQARABEA
EQASABIAEgASABIAFAAUABQAFQAVABUAFQAWABYAFgAYABgAGQAZABoAGgAaABsAGwAc
ABwAHgAcABwAHQAdACAAIAAhACIAIwAkACUAJgAkACUAJgAnACgAKQArACwALAAtAC4A
MAAvADAAMQAzADIANAA1ADUANwA4ADkAOQA5ADsAPAA9AD0APAA8ADsAOwA6ADoAOgA3
ADYANQAzADIAMQAvAC0ALgAuACwALQAsACgAJgAlACEAIAAgAB8AHgAeAB0AHAAdABsA
GAAYABcAFwAWABUAFAATABIAEQAQAA8ADgANAA4ADgANAAwACgAJAAgACAAIAAgACAAH
AAcABwAHAAcACQAJAAcABwAHAAcABwAHAAUABQADAAMABQAFAAUABQAEAAMAAgABAAMA
AgACAAIABAAEAAQABAACAAIAAgACAAQABAAFAAUABgAGAAYABwAFAAUABgAGAAgACgAK
AAoACgALAAsACwAMAA4ADgAOAA0ADQANAA0ADQANAA4ADgARABEAEgASABEAEQASABIA
EgASABIAEwATABMAEgASABIAEgASABIAEgASABIAEgAQABAAEAAQABMAEwATABMAEQAQ
ABAAEAAQAA8ADwAPAA8ADwAPAA8ADAAMAAwADAAOAA4ADgAOAAsACwALAAoACgAKAAoA
CgALAAwADgAPAAwACwALAAsACQAJAAkACQAJAAkACQAJAAkACQAIAAoACgAKAAoACgAJ
AAkACQAGAAYABgAGAAYABwAHAAcABwAHAAYABgAIAAkACwANAA4AEAAQABEAEgASABIA
EgASABIAEwAUABUAFgAXABcAFQAUABMAEQAPAA0ACwALAAoACgAKAAoADAANAA8AEgAS
ABIAEQANAA4ADQANAAsACAAFAAUABAAFAAQABAAEAAcABwAHAAcABgAGAAUABQAHAAcA
BwAIAAcABgAFAAQABgAGAAcABwAIAAwADwAUACAAMQBCAFUAaQB/AJUArwDRAPoAJAFS
AXIBYwE1AQEBxQBvAAgAof9F//L+wv7M/ub+/f4b/z//Yv+D/5z/r//E/93/8P/8/wQA
BQAFAAYABwAIAAsADAANAA4AEAARABIAEwARABEAEQASABIAFAAUABQAFQAVABYAFgAY
ABgAGQAZABkAGwAbABsAGQAaABoAGgAcABwAHgAeABwAHQAdAB0AHwAgACAAIAAiACIA
IwAjACIAIgAiACMAJQAmACYAKAAmACYAJwAnACgAKAApACoAKwAsAC0ALgAuAC8AMAAx
ADIAMwA1ADYANgA3ADgAOgA9AD4APwBBAEIARABFAEUARQBGAEcARwBJAEsATABNAE0A
TABMAEsATQBMAEwATABNAEwASwBJAEgARwBFAEMAQQBAAD0APQA+ADoAOAA3ADUANAA0
ADMAMAAwAC8ALgArACkAJgAmACQAJQAlACUAIgAhACAAHwAgAB8AHgAdABwAHAAbABoA
GgAZABgAGAAYABgAGAAXABUAFQAVABUAFgAXABYAFwAVABUAFQAVABcAFwAVABUAFwAX
ABcAFwAWABUAFAATABUAFAAUABQAFAAUABQAFAAUABQAFAAUABYAFgAXABcAGAAYABgA
GQAZABkAGgAaABoAHAAcABwAHAAdAB0AHQAgACIAIgAiACMAIwAjACMAJQAlACYAJgAl
ACUAJgAmACcAJwAoACgAKAAoACgAKQAnACcAJgAmACgAKAAoACgAKAAoACgAKAAmACYA
JgAmACcAJwAnACcAJQAkACQAJAAmACUAJQAlACUAJQAlACUAJAAkACQAJAAkACQAJAAk
ACMAIwAjACIAJAAkACQAJAAiACIAIwAjACIAIQAhACEAIwAjACMAIwAjACMAIwAjACMA
IwAiACQAJAAkACQAJAAjACMAIwAkACQAJAAkACIAIwAjACMAJQAlACQAJAAmACcAKQAr
ACoALAAsAC0AMAAwADAAMAAwADAAMQAyADMANAA1ADUAMwAyADEALwArACkAJwAnACgA
KAAoACgALAAtAC8AMgA0ADQAMwAvACwAKwArACkAKgAnACcAJgAnACYAJgAmACcAJwAn
ACcAKAAoACcAJwAnACcAJwAoACgAKAAoACgAKgAqACsAKwAsACwALQAyAD4ATwBkAHsA
lwCzAM8A8QAdAVABhAG0AcQBpQF1ATsB7QCFABgAs/9T/wT/6P4A/x7/Nf9X/3v/oP+/
/9j/8f8IABkAJAAqACoAKwAtAC4ALwAwADEAMgAzADQANAA1ADYANwA5ADkAOQA6ADwA
PAA+AA==
         </WaveFormData>
      </LeadData>
      <LeadData>
         <LeadByteCountTotal>10000</LeadByteCountTotal>
         <LeadTimeOffset>0</LeadTimeOffset>
         <LeadSampleCountTotal>5000</LeadSampleCountTotal>
         <LeadAmplitudeUnitsPerBit>4.88</LeadAmplitudeUnitsPerBit>
         <LeadAmplitudeUnits>��V</LeadAmplitudeUnits>
         <LeadHighLimit>2147483647</LeadHighLimit>
         <LeadLowLimit>268435456</LeadLowLimit>
         <LeadID>V4</LeadID>
         <LeadOffsetFirstSample>0</LeadOffsetFirstSample>
         <FirstSampleBaseline>0</FirstSampleBaseline>
         <LeadSampleSize>2</LeadSampleSize>
         <LeadOff>FALSE</LeadOff>
         <BaselineSway>FALSE</BaselineSway>
         <ExcessiveACNoise>FALSE</ExcessiveACNoise>
         <MuscleNoise>FALSE</MuscleNoise>
         <LeadDataCRC32>1135444108</LeadDataCRC32>
         <WaveFormData>
AAAAAAAAAAAVACgAOwBOAG4AjgCuAM4A9gAeAUYBbgFIASQBAAHcAI0APgDv/6D/eP9Q
/yj/AP8T/yT/Nf9G/17/dP+K/6D/sP/A/9D/4P/j/+T/5f/m/+b/5v/m/+b/6P/q/+z/
7v/w//D/8P/w//H/8v/z//T/8v/y//L/8v/z//T/9f/2//b/9v/2//b/+P/4//j/+P/6
//r/+v/6//n/+P/3//b/9v/2//b/9v/3//j/+f/6//j/+P/4//j/+P/4//j/+P/6//r/
+v/6//z//P/8//z//f/+////AAD///7//f/8//3//v///wAAAQACAAMABAAGAAYABgAG
AAcACAAJAAoACgAKAAoACgAMAAwADAAMAA4ADgAOAA4ADAAMAAwADAALAAoACQAIAAcA
BgAFAAQAAwACAAEAAAD+//z/+v/4//j/+P/4//j/+P/4//j/+P/3//b/9f/0//b/9v/2
//b/9v/2//b/9v/1//T/8//y//L/8v/y//L/8P/w//D/8P/u/+7/7v/u/+7/7v/u/+7/
7v/u/+7/7v/s/+z/7P/s/+z/7P/s/+z/6//q/+n/6P/o/+j/6P/o/+b/5v/m/+b/5//o
/+n/6v/o/+j/6P/o/+j/6P/o/+j/6P/o/+j/6P/o/+j/6P/o/+n/6v/r/+z/7v/u/+7/
7v/u/+7/7v/u//D/8P/w//D/8P/w//D/8P/w//D/8P/w//L/8v/y//L/8v/y//L/8v/y
//L/8v/y//L/8v/y//L/8v/y//L/8v/y//L/8v/y//L/8v/y//L/8P/w//D/8P/u/+7/
7v/u//D/8P/w//D/8P/w//D/8P/w//D/8P/w//D/8P/w//D/7v/u/+7/7v/u/+7/7v/u
/+z/7P/s/+z/7P/s/+z/7P/u/+7/7v/u/+7/7v/u/+7/7v/u/+7/7v/s/+z/7P/s/+z/
7P/s/+z/7P/s/+z/7P/q/+r/6v/q/+z/7P/s/+z/7P/r/+v/6//r/+v/7f/u//H/8//0
//X/9f/1//X/9f/1//X/9f/1//P/9f/3//j/+v/6//r/+f/4//f/9v/z//L/8v/w//D/
8v/z//T/9v/3//j/+f/4//j/9f/z//H/8f/w/+//7P/q/+n/6f/n/+n/6v/r/+v/6v/q
/+n/5//p/+n/6f/p/+n/6v/q/+r/6v/q/+r/6v/t/+3/7//v/+3/8P/6/w8AKQBEAGMA
hACmAMwA/gA2AWkBlwGmAYYBQgH2AKMASADo/5H/UP8Z//L+8P4C/xH/Jf9B/2H/ff+S
/6f/uv/L/9n/3//i/+P/4//k/+T/5P/o/+n/6//r/+z/7f/u/+//7v/u/+7/7v/w//H/
8f/x//L/8v/z//P/9P/0//T/9P/0//X/9v/2//b/9v/2//b/9v/2//f/+P/4//j/+P/4
//j/+P/4//n/+f/5//v/+//7//v/+//7//3//f/9//7//P/9//7//v8AAAAAAQACAAIA
AgADAAMABAAEAAQABQAHAAkACQAJAAoACQAIAAkACwALAAwADQAMAAwADgAPABAAEQAR
ABIAEgATABQAFAAUABMAEgARABAAEAARABEAEQARABEADwAMAAoACQAHAAgABwAGAAYA
AgABAAEAAAABAAAAAAAAAAIAAQABAAEAAAD+//3//P/9//3//P/8//z//P/8//v/+//6
//r/+v/4//j/+P/3//f/9//2//b/9v/2//X/9f/1//X/9f/1//f/9f/1//T/8v/z//P/
8//w//D/7//v//D/8f/x//L/8v/y//L/8f/z//P/8//z//H/8f/x//H/8v/y//L/8f/x
//H/8f/x//L/8v/z//P/9f/1//b/9v/3//f/+P/4//b/9v/3//f/+f/6//v//P/6//r/
+//7//3//f/9//3/AAAAAAAAAQD+//3//P/7//z//f/+////AAAAAAAAAAAAAAAA////
/wEAAQABAAEAAAD+//3//P/8//z//f////7//v/+//7/AAD////////9//3//f/9//3/
/P/8//z//v/+//7//v/+//7//v/+//z/+//7//v/+//7//v/+//8//z/+//7//v//P/9
//7//P/8//z//P/+//7//v/+//z//P/8//z/+//7//v/+//7//v/+//7//v/+//6//r/
+v/6//r//P/8//z//P/8//z//P/8//7//v/+//3/+//7//v/+//7//z//f///wIAAwAF
AAUABQAFAAUABQAFAAUABQAHAAkACgAKAAoACwALAAsACwAJAAUAAwACAAAAAAAAAAEA
AgAEAAYACAAKAAoACAAFAAUAAwADAAIAAQD+//z/+//5//f/9//4//n/+f/5//r/+v/5
//n/+f/3//f/9//4//n/+v/7//z/+v/6//v/+//5//f/+f/+/wYAFQAvAEoAZQCCAKQA
ygD6ADABYwGPAaoBlgFWAQ4BxwB2ABwAv/9y/zf/CP/4/gb/Gf8t/0X/Zf+H/6D/r/+4
/8n/3f/p/+7/7//v//D/8P/w//L/8//1//X/9v/3//j/+f/8//z//P/8//z//f/9//3/
/v/+//////8AAAAAAAAAAAAAAQACAAIAAAAAAAAAAAACAAIAAwAEAAQABAAEAAQABAAE
AAQABQAFAAUABwAHAAYABQAEAAMAAwADAAMABAAFAAcACQAKAAoACgALAAwACwAKAAoA
CQALAAwADQAPAA0ADwAPAA8AEwATABMAFQAVABUAFgAXABYAFgAYABkAGQAZABgAGAAY
ABkAGgAaABwAHQAeAB8AGwAaABoAGQAbABsAGwAZABUAEgAQAA0ADgANAAwADAAMAAsA
CwAKAAkACAAIAAgACAAHAAcABwAHAAYABgAGAAUABQAEAAQABAAEAAQAAwABAAAAAAAA
AP7//v/+//3//f/9//z//P/6//r/+f/5//r/+//8//3/+//5//n/+P/6//v/+//7//j/
+P/3//f/9//3//b/9v/0//T/9P/z//H/8f/x//H/8v/z//T/9f/2//b/9v/1//P/8//z
//P/9P/0//X/9f/1//X/9v/2//f/9//4//j/+P/4//n/+f/3//j/+f/6//z//P/9//3/
///////////+//7//v////////////////////////8AAAAAAAAAAAAAAAD/////AQAB
AAEAAQD///7//v/+/////v/+////AAAAAAAAAAD+//3//f/9//3//f/9//3/+//6//r/
+v/7//z//f/+//3//P/7//r/+v/5//n/+f/5//n/+f/5//r/+v/5//n/+v/6//r/+v/4
//j/+P/4//b/9v/2//b/9v/2//b/9v/3//f/9v/2//b/9v/2//T/9P/0//T/9P/0//T/
9P/0//T/9P/z//P/8//z//P/9//4//n/+//6//v//f/9//v/+//7//v//f/9//3/////
/wAAAAAAAAAA///+//3//P/5//j/+P/2//b/9v/3//j/+v/8//7/AAAAAP7/+//3//X/
9f/0//P/8P/u/+3/7f/r/+v/7P/t/+3/7f/u/+7/7f/t/+3/7f/t/+3/7v/u/+7/7v/u
/+7/7v/v/+//7f/v//H/+P8GABsAMwBQAG0AjACwAN4AEgFGAXkBoQGiAXIBKgHeAI0A
MgDS/4H/QP8L//D+9v4I/xf/L/9N/2v/h/+a/6v/vv/N/9n/3//k/+X/5//o/+j/6P/o
/+n/6//r/+7/7//w//H/8v/y//L/8v/y//P/8//z//b/9v/3//f/9//2//X/9P/2//f/
+P/4//j/+P/4//j/+P/4//n/+v/8//z//P/8//r/+v/6//v/+//7//3//f/9//3//f/9
//3//f/9//7/AAABAAIAAgAAAAAAAQACAAIAAgADAAMABgAGAAYABwAHAAkACQAJAAsA
CwALAA0ADQANAA4ADwAQABAAEgATABUAFQAUABQAFAAVABYAFgAVABUAFQAVABUAFAAU
ABMAEwATABMAEQAQAA4ADQALAAoACQAIAAgABgAFAAUABAABAAAAAAAAAAIAAQABAAEA
///+//7//v/9//3//P/8//z//P/8//v/+f/4//j/+P/4//j/+P/3//f/9//2//b/9P/0
//P/8//z//P/8//z//P/8f/x//D/8P/x//H/8f/w//D/7//v/+//7//u/+7/7v/u/+7/
7f/t/+3/7f/t/+3/7f/t/+3/7P/s/+z/6//t/+3/7f/t/+7/7v/v/+//7//v//D/8P/x
//H/8v/y//L/8v/z//P/8//0//X/9v/0//T/9f/1//X/9f/1//X/9v/2//b/9//3//f/
9//3//X/9f/1//X/+P/4//j/+P/2//b/9f/1//f/9//3//f/9f/0//T/9P/1//T/9P/1
//T/9P/0//T/9P/z//P/8//z//P/8//z//P/8v/y//L/8P/w//D/8P/w//D/8P/w//D/
7//v/+//7//v/+//7//w//D/7//v/+7/7v/u/+7/7v/u/+7/7v/s/+z/7P/s/+z/7P/s
/+z/6//r/+v/6//r/+v/6//r/+v/7f/r/+r/6v/q/+r/6v/q/+r/6v/q/+r/6P/o/+j/
6P/o/+j/6P/n/+n/6f/p/+n/6v/q/+r/6//u/+//8f/x//H/8f/x//H/8f/x//H/8//z
//T/9P/0//T/8//y//H/8P/t/+z/7P/s/+z/7P/t/+7/8P/y//T/9v/2//T/8f/t/+v/
6//q/+v/6P/m/+X/4//h/+H/4v/j/+P/4//k/+b/5f/l/+X/4//j/+P/5P/m/+b/5v/m
/+T/5P/l/+X/5//n/+X/6P/0/wcAIQA+AF0AfgCgAM4ABgE+AXUBowGyAYwBSAH6AKMA
QADe/4f/Rv8L/+j+7P7+/g3/I/9B/2H/ff+U/6v/vP/L/9X/2//e/9//4f/i/+L/4v/i
/+P/5f/l/+b/5//o/+n/6P/o/+j/6P/o/+n/6f/p/+z/7P/t/+3/7P/s/+z/7P/u/+//
8P/w//D/8P/w//D/8P/w//H/8v/y//L/8v/y//L/8v/y//P/8//z//X/9f/3//f/9//3
//n/+f/5//r/+P/5//r/+v/8//z//f/+/wAAAAABAAEAAAAAAAAAAQADAAUABQAFAAcA
BwAHAAkACQAJAAoACwAKAAoADAANAA8ADwAOAA4ADgAPABAAEAARABEAEQARAA8ADgAO
AA0ADQANAA0ACwAMAAoACQAHAAQAAwACAAIAAgABAAEAAAD///7//v/+//7//f/9//3/
/f/8//z//P/5//n/+P/4//n/+v/7//v/9//2//b/9v/2//b/9v/1//f/9//2//b/9P/0
//P/8//1//X/9f/1//X/8//z//L/8v/z//P/8//0//T/8//z//P/8//y//L/9P/0//T/
8//z//P/8//z//P/8//z//P/8v/y//L/8f/z//P/8//z//b/9v/3//f/9f/1//b/9v/3
//f/+P/4//j/+P/5//n/9//4//n/+v/8//z//f/9//3//f/9//3//v/+//7///8BAAEA
AQABAAEAAQABAAEAAAAAAAAAAAAAAAAA///////////////////+//7//v////7//v//
//7//v/+//7/AAD//////////////////////v/+//7//v/+//7//v8AAAAAAAAAAP7/
/f/9//3////////////+//7//f/9//7//v/+//7//v/+//7//v/+//7//v/+//7//v/+
//7//////////////////////wEAAQABAAIAAgAAAP7//v/+//7/AAAAAAAAAAAAAAAA
AAAAAAAAAAAAAP////////////8BAAIAAwAFAAgACQALAAsACQAJAAkACQALAAsACwAN
AA8AEAAQABAADgANAAwACwAKAAcABgAGAAQABAAEAAUACAAKAAwADgAOAA4ADAAJAAcA
BQAFAAQABQACAAAA///9//v/+//8//3//f/9//7//v/9//3//f/9//3//f/+//7//v/+
//7//v/+/////////wEAAQAGABQAKwBFAGAAfwCeAL4A7gAkAVgBiQGrAaQBbAEgAdIA
fQAiAMr/gf9I/xX//v4I/xj/J/9B/2H/f/+Z/7D/xf/W/+P/7f/x//T/9f/3//j/+P/4
//j/+f/7//v//P/9//7///8CAAIAAgACAAAAAQABAAEABAAEAAUABQAGAAYABgAGAAYA
BwAIAAgACAAIAAgACAAIAAgACQAKAAwADAAMAAwADAAMAAwADQANAA0ADwAPAA8ADwAP
AA8ADQANAA0ADgAQABEAEgASABIAEgATABQAFAAUABUAFQAWABYAFgAXABcAGQAZABkA
GQAZABkAGwAZABkAGgAbABwAHAAeAB8AHwAfAB4AHgAeAB8AIAAgACEAIQAhACEAHQAc
ABwAGwAbABsAGwAZABgAFgAVABMAEAAPAA4ADgAMAAsACwAKAAkACAAIAAgACQAJAAoA
CwALAAoACgAKAAsACwAKAAoACgAKAAoACQAFAAQABAAEAAQABAAEAAMAAwADAAIAAgAE
AAQAAwADAAUABQAFAAUABQADAAMAAgAAAAEAAQABAAAAAAD/////AQABAAAAAAD+//7/
/v/9//z/+//6//n/+v/7//z//f/+//7//v/9//v/+//7//v//v/+////////////AAAA
AP////8AAAAAAAAAAAEAAQADAAQABQAGAAgACAAJAAkACAAHAAYABQAGAAYABgAHAAkA
CQAJAAkABwAHAAcABwAKAAoACgAKAAwADAALAAsACQAJAAkACQAJAAgACAAIAAcABgAG
AAcACAAIAAgACAAIAAcABwAHAAcABwAHAAcACQAIAAgACAAHAAYABQAEAAQABAAEAAQA
BgAFAAUABQAFAAUABQAFAAYABgAFAAUAAgACAAIAAgAEAAQABAAEAAIAAgACAAIABAAE
AAQABAACAAIAAgACAAIAAgACAAIABAAEAAQABAAEAAQABAADAAMAAwADAAMABQAGAAcA
CQAMAA0ADwAPAA4ADQAMAAsACwALAAsADQARABQAFgAYABcAFQATABEADQAJAAcABgAG
AAYABgAHAAYACAAKAAwADwAQAA8ADQALAAkACQAIAAUAAgAAAP//AQD/////AAAAAP//
/v/+//7//f/9//3/AQADAAUACAAFAAIA///8/wAAAgAFAAcA/f/3/wEADAAYACsASQBi
AHkAlACuAMoA9gAkAVcBiQGgAYIBPAHwAKkAYgAOALf/cP83/xT/CP8S/yX/Pf9V/2v/
hf+a/6v/wP/V/+f/9f/8//v/+//8//z//P8BAAMABgAHAAUABQAFAAUABgAGAAYABgAI
AAkACQAJAAgACAAJAAkADQAOAA8AEAAOAA0ADAAKAAsADAANAA4ADAAMAA0ADgANAAwA
CwAKAAwADAAMAA0ADwAPABEAEQAPAA8ADwAPAA8ADwAPABAADwAPAA8ADgAQABAAEQAS
ABQAFAAVABUAFAAUABQAFQATABUAFQAVABkAGQAZABsAGQAZABoAGwAbABoAGwAbABwA
HQAdAB4AIAAhACIAIgAhACEAIQAhAB8AHgAeAB0AHAAbABoAFwAYABYAFQATABIAEQAQ
ABAADQALAAoACAAJAAgACAAIAAcABQAEAAMABQAEAAQABAABAP///P/6//z//P/8//v/
9//2//b/9v/0//T/9P/z//X/9f/0//T/9P/0//P/8//x//H/8f/x/+//7f/t/+z/7P/t
/+3/7f/s/+z/6//r/+v/6//q/+r/6v/q/+r/6f/p/+n/6f/p/+n/6f/p/+n/6P/o/+j/
5//p/+n/6f/p/+r/6v/r/+v/6//r/+z/7P/r/+v/7P/s/+3/7v/w//H/7//w//H/8v/w
//D/8f/x//L/8//0//X/9P/0//T/9f/1//X/9f/1//f/9//3//f/+P/4//j/+P/4//j/
9//3//f/9//3//f/9//2//b/9v/2//b/9//5//f/9v/1//T/9v/1//X/9f/1//X/9f/1
//f/9v/2//b/9P/0//T/9P/2//b/9v/2//T/8//z//P/9f/1//X/9f/4//j/9//3//T/
9P/y//D/8v/y//L/8v/z//T/9f/2//T/9P/0//T/9P/0//T/8//z//P/8//z//X/9v/3
//n//P/9/////////////////////////wEAAwAEAAQABAACAAEAAAD///7/+//6//r/
+v/6//r/+//8//7/AAACAAQABAACAP///P/5//j/9v/3//T/8v/x//H/7//v//D/8f/x
//H/8v/y//H/8f/x//H/8f/x//L/8v/y//L/8v/y//L/8//z//X/9f/3//7/DAAhADsA
WAB1AJQAuADiABgBTAF/AaMBogFsASQB3ACJAC4A0v+D/0D/Cf/y/vz+DP8d/zX/U/9x
/4v/nv+v/8L/0//f/+X/6P/r/+v/7P/s/+z/7v/v//H/8f/y//P/9P/1//b/9v/2//b/
9P/1//X/9f/4//j/+f/5//j/+P/4//j/+v/7//z//P/8//z//P/8//z//P/9//7//v/+
//7//v/+//7//v////////8BAAEAAQABAAEAAQABAAEAAQACAAIAAwAEAAQABAAEAAUA
BgAGAAYABwAHAAgACAAIAAkACQALAAsACwANAA0ADQAPAA8ADwAQABEAEgASABQAFQAX
ABcAFgAWABYAFwAYABgAGQAZABkAGQAVABQAFAATABMAEwATABEAEAAOAA0ACwAKAAkA
CAAIAAgABwAHAAYAAwACAAIAAgACAAEAAQABAAEAAAAAAAAA//////7//v/+//7//v/9
//v/+v/6//r/+v/6//r/+f/5//n/+P/4//j/+P/3//f/9//3//f/9//3//X/9f/0//T/
9f/1//X/9P/0//P/8//z//P/8v/y//L/8v/y//H/8f/x//H/8f/z//P/8//z//T/9P/0
//P/8//z//P/8//2//b/9//3//f/9//4//j/+f/5//r/+v/4//j/+f/5//n/+v/7//z/
/P/8//3//f/9//3//f/9//7//v/+/////////////////////////wAAAAAAAAAA/v/+
//3//f///////////////v/+//7//f/8//z//f/+//7//v/+//7//f/9//3//f/9//3/
/f/9//z//P/8//z//P/8//z//P/8//z//P/8//v/+//7//v/+//7//v//P/8//v/+//8
//z//P/8//r/+v/6//r/+v/6//r/+v/6//r/+v/6//3/+//5//j/+P/4//j/+P/6//r/
+v/6//j/+P/4//j/+v/6//r/+f/5//n/+f/5//n/+v/7//3/AAABAAMAAwADAAMAAwAD
AAMAAwADAAUABQAGAAYABgAGAAUABAADAAQAAQAAAAAA/P/8//z//f/+/wAAAgAEAAgA
CAAGAAMAAQD//////v/9//r/+P/3//X/8//z//T/9f/1//X/9v/4//f/9//3//X/9f/1
//b/+P/4//j/+P/2//b/9//3//f/+f/5//r/AgAVAC8ASgBpAIgAqgDUAAoBQgF3AaUB
tgGWAVIBBAGtAFIA9P+d/1r/I//6/vj+Cv8Z/y3/S/9t/4n/ov+1/8j/1//j/+n/7P/t
/+//8P/w//D/8P/x//P/8//2//f/+P/5//r/+v/6//r//P/9//3//f/+//7///////7/
/v/+//7//v///wAAAAAAAAAAAAAAAAAAAAABAAIAAgACAAIAAgACAAIAAgADAAMAAwAF
AAUABQAFAAUABQAHAAcABwAIAAYABwAIAAgACAAIAAkACgAKAAoACwALAAwADAAMAA0A
DQAPAA8ADwARABEAEQATABMAEwAUABUAFgAWABgAGQAZABkAGAAYABgAGQAaABoAGwAb
ABsAGwAZABgAGAAXABcAFwAXABUAFAASABEADwAOAA0ADAAMAAoACQAJAAgABwAGAAYA
BgAGAAUABQAFAAUABAAEAAQAAwADAAIAAgACAAIAAgABAP///v/+//7/AAAAAAAA///9
//3//P/8//7//v/9//3/+//7//v/+//7//n/+f/4//r/+//7//v/+v/6//n/+f/5//n/
+P/4//j/+P/4//f/9//3//f/9//3//f/9//3//j/+P/4//f/9//3//f/9//6//r/+//7
//v/+//8//z//f/9//7//v/+//7///////3//v///wAAAAAAAAEAAQADAAMAAwADAAQA
BAAEAAUABQAFAAUABQAFAAUABQAFAAQABAAEAAQAAgACAAEAAQABAAEAAQABAAEAAAAA
AAAA///+//7///8AAAAAAAAAAP7//f/9//3///////////////7//v/+//7//v/+//7/
/v/+//7//v/+//3//f/9//3//f/9//3//v/+//3//f/+//7//v/+//7//v/+//7//P/8
//z//P/+//7//v/+//3//f/9//3//f/8//7//v/+//7//v/+//7//v/+//7//v/+//7/
/v/+//3//f/9//3//f///wAAAQADAAQABQAHAAcABwAHAAcABwAHAAcABwAJAAsADAAM
AAwADgANAAwACwAIAAUABAAEAAIAAgACAAMAAgAEAAYACAAMAAwACgAHAAcABQAFAAQA
AwAAAP7//f/9//v/+//8//v/+//7//z//P/7//v/+//7//v/+//8//z//P/8//z//v/+
/////////wEAAQAEAAoAGwAzAE4AawCIAKYAygD4ACwBXwGNAaYBlAFWAQoBuwBqABAA
u/92/z3/Dv8A/xD/I/81/03/bf+L/6T/tf/K/9v/6f/x//b/+f/5//r/+v/6//z//f//
////AgADAAQABQAEAAQABAAEAAYABwAHAAcACAAIAAkACQAKAAoACgAKAAwADQAOAA4A
DgAOAA4ADgAOAA4ADwAQABAAEAAQABAAEAAQABAAEQARABEAEwATABEAEQARABEAEwAT
ABMAFAASABMAFAAUABQAFAAVABYAFwAYABoAGwAaABoAGgAbABkAGwAbABsAHQAdAB0A
HwAfAB8AIAAhACEAIAAhACEAIgAjACMAJAAkACUAJgAmACUAJQAlACUAJQAkACQAIwAi
ACEAIAAdAB4AHAAbABkAGwAbABsAHAAYABcAFwAWABMAEgASABIAFAATABMAEwAVABQA
FAAUABMAEwASABIAEgASABIAEQAQABAAEQASABIAEgASABEAEAAPAA0ADAAMAAwACwAL
AAwADQAOAA8ADwANAA0ADAAMAA0ADQANAAwADAALAAsACwALAAoACgAJAAgABwAFAAcA
BwAHAAcACQAJAAkACQAIAAgACAAHAAcABwAHAAcACgAKAAsACwALAAsADAAMAA0ADQAO
AA4ADgAOAA8ADwAPABAAEQASABAAEAARABEAEQARABEAEQAUABQAFAAVABUAFQAVABUA
EwATABMAEwAUABQAFAAUABQAFAATABMAFQAVABUAFQAVABQAFAAUABMAEgASABMAEgAS
ABIAEgAUABMAEwATABEAEQARABEADwAOAA4ADgAPABAAEQASABEAEAAPAA4AEAAPAA8A
DwAQABEAEgATABIAEAANAAsADAAMAAwADAAMAAwADAAMAA4ADgAMAAoACgAKAAoADAAM
AAwADAAKAAoACgAKAAgACAAIAAcACgALAAwADQAMAAwADAANAA4ADwARABEAEgATABQA
FQATABMAEwAVABkAGgAaABoAGAAXABYAFQAUABEAEAAQABAAEAAQABEAEQASABMAFAAW
ABYAFAARABEADwAPAA4ACwAIAAYABQAFAAMAAwAEAAYABwAIAAoABwAFAAQAAwAEAAUA
BgAIAAUABAADAAIAAwAEAAYABwAJAAsADQASACAANQBLAGQAfwCcALgA3AAGATQBYQGL
AZwBfAE4AfIArQBeAAYAtf9w/zf/FP8S/x7/Lf9B/13/ef+R/6b/t//I/9v/6//3//7/
/f/+//7//f/8////AQAEAAUABgAHAAgACQAJAAgABwAGAAgACQAJAAkACgAKAAsACwAO
AA4ADgAOAAwADQAOAA4ADAAMAAwADAANAA4AEAASABEAEAAPAA4ADgAOAA4ADwAPAA8A
EQARABEAEQARABEAEgATABQAFgAVABUAFQAUABQAFAAVABYAFgAWABcAFwAWABYAFgAX
ABkAGwAbABsAGwAbABsAHQAeAB8AIQAjACIAIgAkACUAJQAlACQAJAAmACcAKAAoACcA
JwAnACcAJwAmACYAJQAlACUAJQAjACQAIgAhAB8AHAAbABoAGgAWABUAFQAUABUAFAAU
ABQAFAATABMAEwARABAAEAAQABEAEQAQABAADgAOAA4ADQAMAAwADQAOAAwADAAMAAsA
CQAJAAgACAAIAAgABwAHAAUABQAFAAUABgAFAAYABgAGAAcABwAHAAQABAADAAMABQAF
AAQABAACAAIAAgABAAMAAwADAAMAAwADAAMAAwACAAIAAgABAAIAAwAEAAUABQAEAAQA
AwAFAAUABgAGAAUABQAGAAYABgAGAAcABwAJAAoACwAMAAoACgALAAsADQANAA0ADQAM
AAwADAANAA0ADQANAA0ADwAPAA8ADwAOAA4ADgAOABAAEAAPAA8ADwAPAA8ADwANAAwA
DAAMAAwADAANAA8ADwAOAA0ADAAMAAsACwALAAsACwALAAsACwAKAAoACgAMAAwADAAM
AAwADAAMAAwADAALAAsACwALAAsACwALAAoACgAJAAkACgAKAAoACgAKAAoACgAKAAoA
CgAKAAoACgAKAAoACAAIAAgACAAKAAoACgAKAAoACgAKAAkACwALAAsACwANAA4ADwAR
ABAAEQATABMAFQAVABUAFQAVABUAFQAXABkAGgAaABoAGgAZABgAFwAUABEAEAAQAA8A
EAARABMAFAAWABgAGgAcABwAGgAXABUAEwATABIADwAMAAoACQAKAAkACgAMAAsACwAL
AAwADAALAAsACwANAA0ADQAOAA4ADgAOAA4ADgAOAA8ADwAPABEAEQAUACAANwBTAHIA
kQCyANYABAE6AXABowHJAcYBkAFGAfoAowBCAOb/mf9c/yn/Ev8c/y7/Pf9V/3P/kf+r
/8L/1f/o//f/AwAHAAgACQALAAwADAAMAA4ADwARABEAEAARABIAEwAWABYAFgAWABgA
FwAZAA==
         </WaveFormData>
      </LeadData>
      <LeadData>
         <LeadByteCountTotal>10000</LeadByteCountTotal>
         <LeadTimeOffset>0</LeadTimeOffset>
         <LeadSampleCountTotal>5000</LeadSampleCountTotal>
         <LeadAmplitudeUnitsPerBit>4.88</LeadAmplitudeUnitsPerBit>
         <LeadAmplitudeUnits>��V</LeadAmplitudeUnits>
         <LeadHighLimit>2147483647</LeadHighLimit>
         <LeadLowLimit>268435456</LeadLowLimit>
         <LeadID>V5</LeadID>
         <LeadOffsetFirstSample>0</LeadOffsetFirstSample>
         <FirstSampleBaseline>0</FirstSampleBaseline>
         <LeadSampleSize>2</LeadSampleSize>
         <LeadOff>FALSE</LeadOff>
         <BaselineSway>FALSE</BaselineSway>
         <ExcessiveACNoise>FALSE</ExcessiveACNoise>
         <MuscleNoise>FALSE</MuscleNoise>
         <LeadDataCRC32>1242251053</LeadDataCRC32>
         <WaveFormData>
+P/4//j/+P8HABYAJQA0AE0AZAB7AJIArgDKAOYAAgHgAMAAoACAAFAAIADw/8D/pf+M
/3P/Wv9j/2z/df9+/4z/mv+o/7b/wf/M/9f/4v/k/+T/5P/k/+L/4v/i/+L/5v/o/+r/
7P/u/+7/7v/u//D/8P/w//D/7//u/+3/7P/s/+z/7P/s/+7/7v/u/+7/8P/w//D/8P/y
//L/8v/y//D/8P/w//D/7v/u/+7/7v/x//L/8//0//P/8v/x//D/8v/y//L/8v/y//L/
8v/y//T/9P/0//T/9v/2//b/9v/1//T/8//y//X/9v/3//j/+P/4//j/+P/5//r/+//8
//3//v///wAAAAAAAAAAAAACAAIAAgACAAUABgAHAAgACAAIAAgACAAGAAYABgAGAAQA
BAAEAAQAAgACAAIAAgABAAAA///+//z//P/8//z//P/8//z//P/7//r/+f/4//r/+v/6
//r/+v/6//r/+v/5//j/9//2//j/+P/4//j/9//2//X/9P/0//T/9P/0//T/9P/0//T/
8v/y//L/8v/y//L/8v/y//L/8v/y//L/8f/w/+//7v/w//D/8P/w/+7/7v/u/+7/7//w
//H/8v/w//D/8P/w//D/8P/w//D/8v/y//L/8v/x//D/7//u//D/8P/w//D/8v/y//L/
8v/y//L/8v/y//P/9P/1//b/9v/2//b/9v/2//b/9v/2//b/9v/2//b/+P/4//j/+P/4
//j/+P/4//b/9v/2//b/+P/4//j/+P/4//j/+P/4//j/+P/4//j/9v/2//b/9v/0//T/
9P/0//X/9v/3//j/9v/2//b/9v/2//b/9v/2//b/9v/2//b/9P/0//T/9P/2//b/9v/2
//b/9v/2//b/9P/0//T/9P/2//b/9v/2//b/9v/2//b/9v/2//b/9v/0//T/9P/0//T/
9P/0//T/9v/2//b/9v/0//T/9P/0//b/9f/1//b/9v/2//b/9v/1//X/9v/2//r/+//9
/////v/+//7//v/+//7//f/9//z//f/+/wAAAQABAAEAAQADAAIAAQAAAP///v/9//3/
AAAAAAIAAwADAAQABAADAAMAAAD+//3//f/7//j/9v/z//H/8P/w//H/8v/0//X/8//z
//P/8//y//L/8v/y//P/8//z//P/8f/y//L/8//1//X/9v/2//T/9f/7/woAHwA2AE4A
ZAB3AJMAuADdAP8AGwEgAf8AzQCXAGEAKQD2/8n/pP+F/2r/YP9j/2n/dP+D/5b/qf+5
/8X/0f/e/+X/6v/u/+7/7//v/+//7//u//D/8f/x//T/9P/0//T/9f/1//X/9f/1//X/
9f/1//b/9//3//f/+P/4//f/9//4//n/+f/5//n/+f/5//j/+P/5//n/+v/6//r/+v/6
//r/+v/6//n/+f/6//r/+//7//v/+//7//3//f/9//7//f/9//3//f/9//3//f/9//7/
AAAAAAAAAAAAAAAAAAADAAUABQAGAAQABAAEAAUABwAIAAgACQAKAAoACgALAA0ADQAN
AA0ADQAOAA8AEAAQABAAEAAQABEAEQASABMAFQAVABUAFQATABIAEAAOAA8ADgAOAA4A
CwALAAoACgAJAAgACAAIAAkACQAJAAgACAAGAAYABQAFAAUAAwADAAMAAwADAAEAAQAA
AAAAAAAAAP7//v///////v/+//3//f/9//3//f/7//v/+//7//3//P/7//v/+f/5//n/
+f/3//b/9v/2//f/+P/5//r/+v/5//n/+f/6//r/+v/6//j/+f/5//j/+v/6//r/+f/3
//f/9//4//b/9//3//f/+f/5//n/+f/6//r/+v/6//v/+//7//v//v/+//7////+//7/
/f/8//3//v///wEAAQACAAIAAgABAAAA///+/wAAAQABAAEA//////////8BAAEAAQAB
AAQABAAEAAMAAAD+//3//P/9//7///8AAP7//v/+//7///8AAAEAAgABAAAA/v/9//z/
/P/8//z///8BAAIAAwACAAEAAAD///3//P/8//z//P/8//3//f/7//v/+v/6//z//f//
/wAAAAAAAAAAAAD+//7//v/+//z//P/7//v//f/9//3//f/7//v/+//7//v/+//+//z/
/P/8//z//P/8//z//P/+//7//v/9//3//v/+//7//P/8//v/+//6//r//P/9/wEAAwAE
AAQABAAEAAQABAAFAAUABgAHAAgACgALAAsACwALAAsACgAIAAYABAACAAMAAwAEAAQA
BgAHAAgACgALAAsACQAGAAYABQAFAAMAAAD+//3/+//5//j/9//2//f/9//3//f/9//3
//b/9v/0//T/9f/1//j/+f/6//z/+v/7//v/+//6//j/+P/7////CAAdADQASABcAHEA
jQCwANcA+wAZASQBDQHZAKEAcwBBAA4A3f+w/4v/bv9g/2H/a/90/4P/lv+p/7n/wf/J
/9b/4//s//D/8P/v/+//7//v//D/8v/z//P/8v/y//L/8v/1//X/9f/1//f/9//3//f/
+P/5//n/+f/6//r/+f/5//n/+f/4//f/9//3//f/9v/4//n/+f/6//z//P/8//z//P/8
//z/+//7//z//P/9//z/+//6//n/+f/5//n/+v/9//3//f/9//3//f/9//3//P/+//7/
/v8AAAAAAAAAAP7////+//7/AQACAAMABQAFAAYABgAHAAkACgALAA0ACgAJAAgABwAJ
AAoACwAMABAAEAAQABAAEAAPAA8ADwAPAA8ADwAPAAsACgAIAAYABgAGAAcACAAIAAkA
CQAKAAgABgAFAAQABQAFAAUABAAEAAIAAgABAAEAAQD/////AAABAAIAAQAAAP7//f/8
//r/+P/4//n/+//6//r/+f/4//f/9v/1//j/+f/6//v/+f/4//f/9//3//f/9//3//X/
9P/0//T/9v/2//b/9v/2//X/9f/1//P/8v/x//D/8f/z//T/9P/0//T/9P/z//P/8//z
//T/9P/1//X/9f/1//X/9f/1//b/9v/2//b/+f/5//n/+f/5//j/9//3//f/+P/4//j/
+f/6//v//f/9//7//v/+//z//P/8//z/+v/7//v/+//8//3//v//////////////AAAA
AAAA///9//z//P/8//7//v/+//7/AAAAAAAAAAD+//7//v/+//7//v/9//3/+v/6//r/
+v/7//3//v////3//f/9//3/+//6//r/+v/4//j/+f/5//r/+//7//z//f/9//7//v/8
//z//P/8//r/+v/6//r/+v/6//n/+f/5//n/+v/6//r/+v/6//r/+v/6//r/+v/6//r/
+f/5//r/+v/6//j/+P/3//f/+f/6//3//////wEAAgACAAAAAAAAAAAA/////wAAAQAC
AAQABQAFAAUABQAFAAQABQAEAAMAAgD/////AAAAAAQABQAGAAgABwAHAAUAAgD+//3/
/f/7//n/+P/4//f/9P/0//T/9P/1//X/9f/1//X/9f/0//T/9P/0//X/9f/1//X/9f/2
//T/9f/1//X/9P/2//b/+f8DABQAKQBAAFYAagCDAKUAzADxABMBKQEiAfcAvwCHAFEA
GwDq/73/mP97/2b/YP9j/23/eP+J/57/r/+7/8X/0//e/+X/6v/s/+7/7//v/+//7//u
//D/8f/x//T/9P/0//T/9f/1//X/9f/1//X/9f/1//j/+f/5//n/+P/4//f/9//6//v/
+//7//n/+f/5//j/+P/5//n/+v/8//z//P/8//z//P/8//v/+f/6//r/+//7//v/+//7
//v/+//7//z///////////////////////7/AAAAAAAAAAAAAAAAAAABAAMAAwAEAAYA
BgAGAAcABwAIAAgACQALAAwADQAPAA8ADwAPAA8AEQASABMAFAAUABQAFAAUABQAEwAT
ABMAFQAVABUAFQAUABQAEwASABEAEAAQABAADwAPAA4ADgALAAoACgAKAAkACQAJAAgA
CAAGAAYABQAFAAUAAwADAAMAAwADAAEA///+//7//v/+//z//P/9//3//P/8//v/+//7
//v/+//7//v/+//7//v/+v/5//n/+f/5//n/+f/5//j/+P/4//j/+P/4//j/+P/3//f/
9//2//b/9v/2//b/9//3//b/9P/0//T/8//1//X/9f/2//b/9//3//f/9//3//f/9//4
//j/+P/4//n/+f/5//n/+v/6//r/+//5//r/+v/6//r/+v/6//v/+//8//z//P/8//z/
/P/8//z//f/9//3//f/9//3//f/7//v/+//7//z//P/8//v//f/8//z//P/6//r/+v/6
//r/+v/6//r/+v/6//r/+v/8//z/+//7//r/+v/6//r/+P/5//n/+f/5//n/+f/5//n/
+P/4//j/+P/4//n/+f/3//f/9v/2//X/9f/2//b/9v/2//b/9v/2//b/9v/2//b/9v/1
//X/9f/1//X/9f/z//P/8//z//X/9//1//P/9P/0//T/9P/0//T/9P/0//T/8v/y//L/
8f/x//L/8v/y//L/8v/x//H/8v/y//T/9f/3//n/+v/6//j/+P/4//j/+f/5//r/+//6
//z//f/9//3//f/9//z//f/8//v/+v/5//n/+v/6//z//f/+/wAAAQABAP///P/4//f/
9//1//T/8v/x/+//7v/u/+7/7v/v/+//7//v/+//7//u/+7/7v/u/+//7//v/+//7//w
/+7/7//v/+//8P/w/+7/8f/3/wQAGQAwAEYAWgBxAJEAugDhAAMBHwEiAQMBzwCZAGEA
KQD0/8f/oP9//2b/Xv9f/2X/cv+D/5b/qf+5/8f/0//c/+P/5v/o/+j/6f/p/+n/6f/q
/+z/7f/t/+7/7v/u/+7/7f/t/+3/7f/v/+//7//v//D/8f/x//H/8P/w/+//7//y//P/
8//z//P/8//z//L/8P/x//H/8v/0//T/9P/0//T/9P/0//P/8//0//T/9f/3//f/9//3
//f/9//3//j/9//3//f/9//5//n/+f/5//r//P/8//z//v/+//7//v/9//////8AAAIA
AgACAAMAAwAEAAQABQAFAAYABwAJAAkACQAJAAkACQAKAAsADAAOAA4ADgAOAA4ADQAN
AA0ADQANAA0ADQAOAA4ADQAMAAkACAAIAAgACQAJAAgACAAHAAYABgAGAAUABQAFAAQA
BAACAAIAAQABAAEA//////////////3//f/8//z//P/+//z//P/9//3//P/8//v/+f/5
//n/+f/5//n/+f/5//n/+P/3//f/+f/5//n/+f/5//j/+P/4//b/9v/2//b/+P/3//f/
9//2//b/9v/2//b/9//3//b/+P/4//j/9//3//f/9//4//j/+f/5//n/+f/5//n/+f/6
//r/+v/6//v/+//7//v//P/8//z//f/9//7//v/+//7//v/+//////8AAAAAAAAAAAAA
AAAAAAAAAQABAAEAAQABAAEAAQD//////////wAAAAAAAP//AQAAAAAAAAAAAAAAAAAA
AAAAAAAAAAAAAAAAAAAAAAAAAAAA/////wAAAAAAAAAA/v//////////////////////
/v/+//7//v/+/////////////v/+//3//f/+//7/AAAAAAAAAAAAAAAAAAAAAAAAAAD/
////AQABAAEAAQD//////////wEAAQABAAEAAQACAAAAAAAAAAAAAAAAAAAAAAAAAAAA
AAD/////AAAAAAAAAgACAAEAAQACAAIABAAFAAcACQAKAAoACgAKAAoACgAJAAkACgAL
AA4AEAARABEADwAPAA8ADgANAAwACwAKAAkACQAKAAoADAANAA4AEAARABEADwAMAAoA
CQAJAAcABgAEAAMAAQAAAAAAAAAAAP////////////////7//v/+//7//////wEAAQAB
AAIAAQABAAAA//8AAAAAAAADAA0AHgAzAEgAXABuAIMApQDMAO0ADQEfARQB5wCxAH0A
SQAXAOr/w/+i/4H/bv9q/23/df+C/5X/qv+9/8n/1//h/+j/7//0//b/9v/5//n/+f/5
//j/+v/7//v//P/8//z//P//////////////////////AAABAAEAAQACAAIAAQABAAAA
AQABAAEAAQABAAEAAAAAAAEAAQACAAQABAAEAAQABAAEAAQAAwADAAQABAAFAAUABQAF
AAUAAwADAAMABAAHAAcABwAHAAcABwAHAAcACAAKAAoACgAMAAwADAAMAAwADQAMAAwA
DAAMAAwADQANAA4ADgAPABEAEgATABUAFAATABIAEQARABIAEwAUABgAGAAYABgAFgAV
ABUAFQAVABUAFQAVABQAFAATABIADwAOAA4ADgALAAsACgAKAAoACgALAAwACwALAAsA
CgAMAAoACgAJAAkACQAHAAcABwAHAAcABQAEAAIAAQAAAAAA/v/+///////+//7//f8A
AAEAAgADAAUABQAFAAUAAwACAAEAAQD///////////3//P/8//z//v/+//7//v/8//v/
+//7//j/+P/4//j/+f/7//z//P/8//z//P/7//n/+f/5//r//P/9//3//f/9//3//f/9
//3//P/7//r/+//7//v/+//+//7//v///wAAAgADAAQAAwACAAEAAQABAAIAAgACAAQA
BAAEAAQAAwADAAIAAQADAAMAAwADAAUABQAFAAUABgAGAAYABQADAAIAAgACAAIAAgAC
AAIABAAEAAQABAACAAIAAgACAAIAAgABAAEAAQACAAMABAADAAMAAgABAP//////////
AQAAAAAAAAACAAIAAwADAAMAAwACAAIAAAD//////v8AAAAAAAAAAP7//v/+//7//v8A
AP///v8AAAAAAAAAAAAAAAAAAAAAAAAAAAAA//8BAAIAAgACAAEAAAD+//3/AAAAAAIA
AwAFAAcACAAIAAYABgAGAAYABAADAAMAAwAHAAwAEAATABIAEQAQAA4ACgAIAAYABAAD
AAMABAAEAAYABwAIAAoADAANAAwACgAGAAUABQADAAIAAAD///3/+v/6//r/+v/6//n/
+P/3//f/9//2//b/+f/6//z//f/8//v/+v/6//3///8AAAEA8v/s//T//f8HABgAMQBG
AFgAaAB1AI0ArgDRAPcAFwEiAQMBywCNAFsALwAEANX/rv+P/3b/Zv9j/23/ev+J/5j/
o/+t/7f/xf/W/+P/7v/0//b/9v/1//T/8//2//j/+f/5//n/+P/3//b/9f/1//X/9f/1
//X/9f/1//X/9f/0//P/+P/6//v//f/9//3//P/7//z//f/+//7//f/9//z//P/5//j/
9//2//j/+P/4//f/+P/6//v//f/9//3//f/9//3//f/9//7//v/9//z/+//6//n/+P/3
//v//v///wAAAAAAAAAAAAD//wEAAQACAAMABAAFAAcABQAGAAYABwAGAAYABgAHAAgA
CQAKAAsADQAOAA8AEAASABIAEgASABAADwAPAA8ADQANAA0ADQAOAA4ADQAMAAsACgAK
AAoACAAHAAUABAAEAAQABQAGAAcABwAHAAYACAAGAAYABQAEAAMAAAD///3//f/9//v/
+//6//r/+v/4//b/9v/3//n/+P/4//f/9//3//f/9//1//X/9f/1//X/9P/z//P/9f/1
//X/9f/z//L/8v/y//L/8v/y//L/8P/v/+//7//w//D/8P/w//D/8f/x//D/8P/w//D/
7//x//H/8f/y//D/8f/x//H/7//v/+//7//y//L/8v/y//X/9f/1//X/9v/2//b/9//2
//b/9f/0//f/+P/5//v/+v/6//n/+P/4//j/+P/4//n/+//8//3//f/9//3//f/9//3/
/f/9//7//v/+//3/+//6//r/+v/8//z//P/8//r/+v/6//r//P/8//z//P/6//r/+f/5
//r/+v/6//r/+P/5//n/+f/7//v/+//7//v/+v/6//r/+v/6//v/+//9//3//P/8//v/
+//6//b/9v/2//b/9v/4//r//P/+//3//P/7//n/+f/6//r/+v/4//j/9//3//v//P//
/wEAAQADAAQABAAEAAQABAAEAAMAAwAEAAUABgAIAAkACQAHAAcABwAGAAcABgAFAAQA
BQAFAAYABgAKAAsADAAOAA0ADQALAAgABQADAAIA///+//z/+//5//j/+P/4//j/+//7
//v/+//7//v/+v/6//j/+P/5//n/+//7//v//P/6//v/+//7//z/+v/8////CQAaADEA
SABcAHAAiQCrANQA+QAdATEBJgH5AL8AiQBTAB0A7P/B/5z/ff9o/2T/af9z/37/kf+k
/7X/w//N/9n/5P/p/+7/8P/y//X/9f/1//X/9P/2//f/9//6//r/+v/6//v/+//7//v/
+//7//v/+//8//3//f/9//7//v/9//3//v/////////////////+//7//////wAAAAAA
AAAAAAAAAAAAAAD//wEAAgACAAMAAQABAAEAAQABAAEAAQACAAMAAwADAAMAAwADAAMA
AwAEAAYABgAGAAgACAAIAAgABwAJAAkACgAKAAoACgALAA0ADgAOAA8ADwAQABEAEwAT
ABMAEwATABMAFAAVABYAGAAYABgAGAAYABcAFwAXABcAFwAXABcAFgAWABUAFAATABIA
EgASABEAEQAQABAADwAOAA4ADgALAAsACwAKAAoACAAIAAcABwAHAAUABQAFAAUABQAD
AAUABAAEAAQABAACAAIAAwADAAIAAgABAAEAAQABAAEAAQABAAEAAQD///7//f/9////
///////////+//7//v/+//7//v/+//7//f/9//3//P/8//z//P/8//3//f/8//z//P/8
//v/+//7//v//P/8//3//f/9//3//f/9//3/AAAAAAAAAAD//////////wAAAAAAAAEA
AQACAAIAAgACAAIAAgADAAMABAAEAAQABgAGAAYABgAGAAcABwAHAAcABwAHAAcABQAF
AAUABQAGAAYABgAFAAcABgAGAAYABAAEAAQABAAGAAYABgAGAAQABAAEAAQABAAEAAMA
AwAEAAQABAAEAAIAAwADAAMABQAFAAUABQADAAIAAgACAAQABAAFAAUAAwADAAIAAgAD
AAMABAAEAAIAAgACAAIAAgACAAIAAgACAAIAAQABAAMAAwABAAAAAAAAAAAAAAACAAIA
AgACAAAAAAAAAP////8AAAAAAAAAAAAA/////wAAAAACAAMABQAHAAgACAAIAAgACAAI
AAkACQAKAAsACgAMAA0ADQANAA0ADQAMAA0ADAALAAoABwAHAAgACAAKAAsADAAOABEA
EQAPAAwACgAJAAkABwAEAAIAAQD///z//P/8//z//////////////////v/+//z//P/9
//3/////////AAD+/////////wAAAAD+////AwASACUAPABSAGYAewCZAMAA5wAJASUB
LAEPAdsAowBtADUABADV/7D/j/92/2r/a/9x/3z/i/+i/7X/w//P/93/6P/v//L/9P/2
//n/+f/5//n/+P/6//v/+//8//z//P/8//3//f/9//3////////////+/////////wAA
AAD/////AAABAAEAAQABAAEAAQAAAAAAAQABAAIAAAAAAAAAAAAAAAAAAAD//wEAAgAC
AAMAAQABAAEAAQABAAEAAQACAAMAAwADAAMAAwADAAMAAwAEAAYABgAGAAYABgAGAAYA
BwAJAAkACgAKAAoACgALAAsADAAMAA0ADQAOAA8AEQARABEAEQARABEAEgATABQAFgAW
ABYAFgAWABUAFQAVABUAFQAVABUAFAAUABMAEgARABAAEAAQAA8ADwAOAA4ADQAMAAwA
DAALAAsACwAKAAoACAAIAAcABwAHAAUABQAFAAUABQADAAMAAgACAAIAAgAAAAAAAQAB
AAAAAAD///////////////////////////7//f/9///////////////+//7//v/8//z/
/P/8//z/+//7//v/+v/6//r/+v/6//v/+//6//r/+v/6//n/+f/5//n/+v/6//v/+//7
//v/+//7//v//P/8//z//P/9//3//f/9//7//v/+//////8AAAAAAAAAAAAAAAABAAEA
AgACAAIAAgACAAIAAgACAAMAAwADAAMAAwADAAMAAgABAAAA//8AAAAAAAD//////v/+
//7//v/+//7//v/+//7//v/+//z//P/8//z//v/+//3//f/8//z//P/8//r/+//7//v/
/f/9//3//f/7//r/+v/6//z//P/9//3/+//7//r/+v/7//v//P/8//z//P/8//z/+v/6
//r/+v/8//z/+//7//v/+//7//v/+//6//z//P/8//z//P/8//z//P/8//z//P/7//v/
/P/8//z//P/8//v/+//8//z//v//////AQACAAIABAAEAAQABAADAAMABAAFAAQABgAH
AAcACQAJAAkACAAHAAYABQAEAAMAAwAEAAQABAAFAAYACAALAAsACQAGAAQAAwADAAEA
AAD+//3/+//6//r/+v/6//v/+//7//v/+//7//r/+v/6//r/+//7//n/+f/5//r//P/9
//3//f/+//7//v///wMADgAhADYATABgAHMAiwCqAM8A8QANARoBBQHVAJ8AbQA7AAoA
3f+2/5X/eP9q/2v/c/98/4n/mv+v/7//y//X/+T/7f/y//b/+P/5//n/+f/5//j/+v/7
//v//v/+//7//v///////////wEAAQABAAEAAgADAAMAAwAEAAQAAwADAAQABQAFAAUA
BwAHAAcABgAEAAUABQAGAAYABgAGAAYACAAIAAgABwAHAAgACAAJAAcABwAHAAcACQAJ
AAkACgAKAAkACAAHAAkACQAJAAkADAAOAA4ADgAMAAwADAAMAA0ADwAPABAAEAAQABAA
EQAPABAAEAARABEAEgATABUAFwAXABcAFwAXABgAGQAaABwAHAAcABwAHgAdAB0AHQAc
ABsAGgAZABcAFgAUABIAFAAWABkAHAAZABkAGAAYABYAFAATABIAEQARABEAEAARABAA
EQARABEAEQAPAA8ADwAPAA8ADQAPAA4ADgAOAA4ADAAMAA0ADAAKAAkABwAFAAUABQAF
AAYABwAIAAkACwAKAAkACQAJAAkACQAJAAsACgAKAAoACAAIAAgACAAHAAUABAADAAQA
BAAEAAQABQAHAAgACAAGAAYABgAFAAUABQAFAAYABgAHAAcABwAHAAcABwAHAAgACAAI
AAgACQAJAAkACQAMAAwADAANAAsADAAMAAwACwAKAAkACQAMAA4ADwAQAA4ADgAOAA4A
DAANAA0ADQAPAA8ADwAPAA0ADQANAA0ADgAOAA4ADQAPAA4ADgAOAA4ADgAOAA4ADgAO
AA4ADgAQABAAEAAQAA8ADgAMAAsACAAIAAgACAALAA0ADgAPAA0ADQANAA0ADQAMAAwA
DAANAA4AEAARAA8ADQAKAAgABwAHAAgACAAKAAoACgAKAAgACgAIAAoACgAKAAoACgAK
AAoACgAIAAgACAAHAAUABgAGAAYACQAKAAoACwALAAoACwALAAoACwALAAoADQAOAA8A
EAANAA0ADgAPABEAFAAWABcAFQAVABUAFAARABAADwAOAA4ADwARABIAEwATABMAFAAV
ABUAEwAQAA8ADwAQAA8ACQAGAAQAAQACAAIAAgACAAYABwAIAAkABgAFAAMAAgAEAAQA
BQAFAAQAAwACAAIAAwAFAAYABwAEAAQABAAHABEAJAA3AE4AZAB4AIsAowDEAOMABQEh
ASYBBwHRAJcAZQA1AAYA2/+y/5H/eP9u/2//ef+G/5f/qP+5/8P/zf/Z/+b/7//4//7/
/P/8//v/+v/5//3/AAACAAMABAAEAAQABAADAAMAAwADAAMAAwADAAMABgAHAAcABwAI
AAgABwAHAAgACQAJAAkABwAHAAcABgAHAAkACgAMAAoACgAKAAoACgAKAAoACQAHAAgA
CAAJAAkACQAJAAkACgALAAwADgANAA0ADQANAA0ADQANAA0ADAAOAA4ADgAOAA4ADgAO
ABEAEwATABQAEgASABIAEwAUABYAFwAZABsAHAAdAB8AHQAdAB0AHQAdAB4AHwAgACIA
IgAiACIAIgAhACEAIQAiACMAJAAlACQAJAAjACIAHwAeAB4AHgAdAB0AHAAcAB0AHAAc
ABwAGwAbABsAGgAYABYAFgAVABcAFwAVABUAEwATABMAEQASABIAEwAUABQAEgASABMA
EQAQABAADwAPAA8ADwAPAA0ADQANAA0ADgAOAA4ADwAPAA8ADwAPAA8ADgAOAA4ADgAO
AA4ADgAOAA0ADQANAAwADAAMAAwADAANAA0ADAAMAAwADAALAA0ADQANAA4ADAANAA0A
DQAPAA8ADwAPABAAEAAQABAADwAPAA8ADwASABIAEgATABMAFAAUABQAFAAUABQAFQAV
ABYAFgAWABYAFgAWABYAFgAXABcAFwAVABUAFQAVABcAFwAXABcAFgAWABYAFQAVABQA
FAAUABYAFgAWABYAFAAUABQAFAAUABQAFAAUABYAFgAVABUAEgASABIAEgAUABUAFQAV
ABUAFQAVABUAFQAUABQAFAAUABQAFQAVABUAFQAUABQAFQAVABYAFgAUABQAFAAUABYA
FgAWABYAFgAWABYAFAAUABQAFAAWABYAFgAVABMAFAAUABQAFgAWABUAFQAYABgAGgAb
ABsAHQAeAB4AHgAeAB4AHgAfAB8AIAAhACIAJAAlACUAJQAlACUAJAAhACAAHwAeAB4A
HwAhACIAJAAlACYAKAApACkAJwAkACAAHwAfAB0AGgAYABcAFQAVABYAFwAYABcAFwAX
ABcAFwAXABYAFgAYABgAGQAZABkAGQAZABoAGgAbABsAGwAaABoAGgAZACMANgBNAGQA
egCOAKUAxwDuABMBMwFJAUABEwHdAKcAbwA5AAoA3/+8/5//jP+I/43/lf+g/7P/xv/V
/+P/8f///wgADwASABQAFAAVABUAFQAVABYAGAAZABkAGgAaABoAGgAbABsAGwAbAB0A
HQAdAA==
         </WaveFormData>
      </LeadData>
      <LeadData>
         <LeadByteCountTotal>10000</LeadByteCountTotal>
         <LeadTimeOffset>0</LeadTimeOffset>
         <LeadSampleCountTotal>5000</LeadSampleCountTotal>
         <LeadAmplitudeUnitsPerBit>4.88</LeadAmplitudeUnitsPerBit>
         <LeadAmplitudeUnits>��V</LeadAmplitudeUnits>
         <LeadHighLimit>2147483647</LeadHighLimit>
         <LeadLowLimit>268435456</LeadLowLimit>
         <LeadID>V6</LeadID>
         <LeadOffsetFirstSample>0</LeadOffsetFirstSample>
         <FirstSampleBaseline>0</FirstSampleBaseline>
         <LeadSampleSize>2</LeadSampleSize>
         <LeadOff>FALSE</LeadOff>
         <BaselineSway>FALSE</BaselineSway>
         <ExcessiveACNoise>FALSE</ExcessiveACNoise>
         <MuscleNoise>FALSE</MuscleNoise>
         <LeadDataCRC32>2083986523</LeadDataCRC32>
         <WaveFormData>
yv/K/8r/yv/W/+D/6v/0/wQAEgAgAC4AQABSAGQAdgBiAE4AOgAmAAkA7v/T/7j/ov+O
/3r/Zv9q/27/cv92/3//iP+R/5r/of+o/6//tv+2/7b/tv+2/7b/tv+2/7b/uP+6/7z/
vv+8/7z/vP+8/77/vv++/77/vv++/77/vv+9/7z/u/+6/7v/vP+9/77/wP/A/8D/wP/A
/8D/wP/A/77/vv++/77/vf+8/7v/uv+7/7z/vf++/7z/vP+8/7z/vv++/77/vv++/77/
vv++/8D/wP/A/8D/wP/A/8D/wP++/77/vv++/7//wP/B/8L/xP/E/8T/xP/G/8b/xv/G
/8f/yP/J/8r/zP/M/8z/zP/N/87/z//Q/9P/1P/V/9b/1v/W/9b/1v/U/9T/1P/U/9b/
1v/W/9b/1P/U/9T/1P/S/9L/0v/S/9D/0P/Q/9D/zv/O/87/zv/M/8z/zP/M/8z/zP/M
/8z/yv/K/8r/yv/I/8j/yP/I/8j/yP/I/8j/x//G/8X/xP/E/8T/xP/E/8T/xP/E/8T/
xP/E/8T/xP/E/8T/xP/E/8T/xP/E/8T/wv/C/8L/wv/E/8T/xP/E/8L/wv/C/8L/w//E
/8X/xv/G/8b/xv/G/8b/xv/G/8b/yP/I/8j/yP/I/8j/yP/I/8r/yv/K/8r/zf/O/8//
0P/Q/9D/0P/Q/9H/0v/T/9T/1P/U/9T/1P/W/9b/1v/W/9b/1v/W/9b/2P/Y/9j/2P/a
/9r/2v/a/9r/2v/a/9r/3P/c/9z/3P/c/9z/3P/c/97/3v/e/97/4P/g/+D/4P/e/97/
3v/e/97/3v/e/97/3v/e/97/3v/g/+D/4P/g/+L/4v/i/+L/4P/g/+D/4P/i/+L/4v/i
/+T/5P/k/+T/5P/k/+T/5P/m/+b/5v/m/+j/6P/o/+j/6v/q/+r/6v/s/+z/7P/s/+7/
7v/u/+7/8P/w//D/8f/v/+7/7v/u//D/8P/w//H/8f/x//L/8//z//P/8//z//f/+f/7
//z//P/7//v//P/8//z//P/9//3//f///wEAAgACAAIAAgADAAMAAgACAAQAAwADAAMA
AwAFAAUABQAHAAgACwALAAgABQAEAAIAAgAAAP7/+//6//j/+P/4//n/+v/7//z//P/8
//z//P/+//7//v/+//7///////////////////8BAAMABAACAAIAAgAGABEAIgAzAEAA
UABaAGsAggCcALEAwgDEAK8AjwBzAFgAOgAeAAMA6//S/77/sv+s/67/s/+9/8n/1v/h
/+v/9P/7/wIABQAGAAgACAAIAAgACAAKAAoACgAKAAwADQAOAA4ADgAOAA4ADgAQABAA
EAAOABAAEQARABIAFAAUABMAEwAVABUAFgAWABYAFgAVABUAFwAYABgAGQAZABkAGQAZ
ABkAGQAZABgAGgAaABoAGgAcABsAGwAaABwAHAAcABwAHQAeAB4AHgAfAB8AHgAeACIA
IgAiACMAIwAjACMAIgAjACQAJQAmACgAKAAoACkAKwArAC0ALQAsAC0ALQAtADEAMQAx
ADEANAA0ADYANwA3ADgAOAA4ADkAOwA8AD0APwBAAEAAQAA+AD0APQA9AD4APgA+AD4A
PQA8ADkANwA3ADYANQA1ADYANgA2ADcANAAzADMAMgAzADIAMQAwADAAMAAuAC4ALQAs
ACsAKwArACsAKgAqACoAKgAqACkAKQApACkAKQApACkAKQApACoAKgApACkAJwAnACcA
JwAnACYAJgAmACcAKAApACoAKgAqACkAKQAlACcAJwAnACcAKAAoACgAKAAoACgAKAAl
ACUAJQAmACYAJwAnACcAJwAnACgAKAAoACkAKQApACoAKgArACsAKgArACwALgAtAC0A
LQAtACwALAAtAC0ALgAuAC4ALwAtAC0ALQAtAC8ALwAvADAALgAtACwALAAtAC0ALgAv
ADAAMAAwADAALQArACoAKQAqACsALQAuACwALAAsACwALgAvAC8ALwAtAC0ALQAtACwA
LAAsACwALwAvADAAMAAuAC4ALgAtACsAKwArACsAKgAqACsAKwApACkAKQApACoAKwAs
AC0ALQAuAC4ALgAuAC4ALgAuAC0ALAArACoAJwAnACcAKAAoACgAKAAoACgAJwAoACgA
KAAoACgAKAApACkAKAAmACYAJgAmACgAKQApACkAKQApACgAJwAmACUAJgAnACkAKgAq
ACkAKQAqACoAKgAsAC0ALQAtAC8AMQAyADIAMAAwADEAMQAvAC4ALQArACsAKwArAC0A
LQAtAC8AMAAzADMAMAAtACoAKAAoACYAJAAhACAAHgAcABwAHAAcABoAGgAaABoAHAAc
ABwAHAAbABoAGQAZABsAGwAbABsAGQAZABkAGQAYABYAGAAaABwAIwA0AEMAUABcAGgA
eQCOAKgAvQDOANQAxQClAIcAbgBUADgAGQD5/97/xv+2/7D/sv+5/8H/zf/a/+P/5//s
//P//v8DAAYABgAGAAYABgAGAAYABgAGAAYABQAFAAUABAAGAAYABgAGAAcACAAJAAgA
CAAJAAkACgAKAAoACQAJAAgABwAHAAYABAAEAAMAAwADAAQABAAFAAUABQAFAAUABQAF
AAUABAAEAAQABAAEAAIAAQABAAAAAAAAAAAAAAABAAIAAgACAAEAAQAAAAAAAgACAAIA
AwADAAMAAwACAAAAAAAAAAAAAQACAAMABQAFAAUABwAHAAgACQAJAAkACgAJAAgABwAI
AAgACgALAA8AEAAQABAADgAPAA8ADwANAA4ADgAOAAsACQAIAAcACAAIAAgACAAJAAoA
CQAJAAgABgAEAAMAAQAAAP/////+//3//f/8//3//P/7//r/+v/6//j/+P/2//T/8v/x
/+//7//u/+7/8P/w//D/7//s/+v/6v/p/+v/6//r/+v/6v/q/+n/6f/n/+f/5//n/+b/
5P/j/+L/5P/k/+T/5P/k/+T/4//j/+D/4f/g/9//3//g/+D/4P/g/+D/4P/g/93/3f/d
/97/3P/d/93/3f/d/93/3v/e/9z/3f/d/93/3v/e/9//3//f/9//3//g/9//3//f/9//
4P/g/+H/4f/i/+L/4v/j/+L/4f/g/9//3f/d/93/3v/g/9//3v/e/+D/3//f/9//4P/g
/+D/4P/e/93/3f/d/9//3//g/+D/4P/g/+D/4P/g/+H/4f/h/9//3//f/9//3P/c/9z/
3P/f/9//4P/g/97/3v/e/93/2//b/9v/2//c/9z/3f/d/9//3//f/9//3//f/9//3//d
/97/3v/e/9z/3P/c/9z/3P/c/9z/3P/b/9v/3P/c/9z/3P/c/9z/3f/d/9z/3v/e/97/
3v/c/93/3f/d/9z/3f/d/93/3v/f/+L/5f/l/+b/5v/l/+X/5v/m/+b/5v/n/+f/5//p
/+v/7P/s/+z/7P/t/+3/7v/u/+7/7f/t/+3/7f/v//D/8f/0//b/9//3//T/8f/y//D/
8P/u/+3/6//r/+r/6v/q/+r/6v/q/+r/6v/q/+r/6v/q/+r/6//s/+3/7//v/+//7//v
/+//7//v/+//8P/w//D/8v/4/wUAFgAlADIAQABOAGMAfACSAKkAuACwAJUAdQBXADoA
HgAEAOf/zf+4/6T/mP+W/5r/of+r/7n/xv/P/9f/4P/n/+z/7//y//T/9P/0//T/9P/0
//T/9P/0//b/9//4//j/+v/6//r/+v/8//z//P/6//z//f/9//7/AAAAAP//////////
AAAAAAAAAAD///////8AAAAAAQADAAMAAwADAAUABQAFAAQABgAGAAYABgAIAAcABwAG
AAgACAAIAAgACQAKAAoACgALAAsACgAKAAoACgAKAAsADQANAA0ADAANAA4ADwAQABIA
EgASABMAEwATABUAFQAWABcAFwAXABsAGwAbABsAHAAcAB4AHwAhACIAIgAiACAAIQAh
ACEAIwAkACQAJAAkACMAIwAjACIAIgAiACIAIgAiACAAHwAdABwAGwAbABsAGgAZABkA
GAAXABcAFgAVABQAEwASABIAEgAQABAADwAOAA0ADQANAA0ADAAMAAwADAAMAAsACwAL
AAsACwALAAsACwALAAoACgAJAAkACwALAAsACwALAAoACgAKAAgACAAIAAgACAAIAAcA
BwAFAAcABwAHAAcACAAIAAgABgAGAAYABgAHAAcABwAIAAgACQAJAAkACwALAAwADAAM
AA0ADQANAA4ADgAPAA8ADgAPABAAEgARABEAEQARABAAEAARABEAFAAUABQAFQAVABUA
FQAVABcAFwAXABgAGgAZABgAGAAYABcAFwAXABoAGgAaABoAGgAZABkAGQAZABkAGgAa
ABoAGgAaABoAGgAbABsAGwAbABsAGwAbABoAGgAaABoAGwAbABwAHAAcABwAHAAbABsA
GwAbABsAHAAcAB0AHQAdAB0AHQAdAB0AHQAdAB0AHQAeAB4AHgAeAB4AHgAeAB4AHgAe
AB4AHwAfAB8AIAAeAB4AHgAeACAAIQAfAB0AIAAgACAAIAAgACAAIQAhACAAHgAeAB4A
HgAgACEAIQAhACQAJQAlACUAJQAlACcAKQArACwALAArACkAKgAqACoALAAtAC0ALQAt
AC8AMAAwADIAMgAzADMAMgAyADIAMQAxADEAMQAzADMAMwA1ADYAOQA5ADYAMwAwAC4A
LgAsACwAKQAoACYAJgAmACYAJgAmACYAJgAmACgAKAAoACgAKAAoACgAKQApACkAKQAp
ACkAKQApACkAKgAqACgAKgAuADkASABZAGYAcgCAAJMArADGANsA7ADsANcAuQCdAIAA
YgBEACsAEQD2/+L/2P/S/9L/2f/j//H//P8HABEAGgAfACIAJwAoACoALAAsACwALAAs
ACwALAAsACwALQAuAC4ALgAuAC4ALgAuAC4ALgAsAC4ALwAvADAAMAAwAC8ALwAvAC8A
MAAwADIAMgAxADEALwAwADAAMQAxADEAMQAxADEAMQAxADAAMQAyADMANAA2ADUANQA0
ADQANAA0ADQANQA2ADYANgA5ADkAOAA4ADoAOgA6ADsAOwA7ADsAOgA8ADwAPAA8AD4A
PgA+AD8AQQBBAEMAQwBCAEMAQwBDAEcARwBHAEcASABIAEoASwBLAEwATABMAE4ATwBP
AE8ATwBQAFAAUABQAE8ATwBPAE4ATgBOAE4ATgBOAEwASwBLAEoASQBJAEkASABHAEcA
RABDAEMAQgBBAEAAPwA+AEAAQAA+AD4APQA8ADsAOwA7ADsAOgA6ADwAPAA8ADsAOQA5
ADkAOQA7ADsAOwA7ADoAOgA5ADkAOQA5ADkAOQA7ADoAOgA6ADgAOAA4ADgAOgA6ADkA
OQA3ADkAOQA5ADkAOgA6ADoAOgA6ADoAOgA5ADkAOQA6ADoAOwA7ADsAOQA5ADoAOgA6
ADsAOwA7ADwAPAA9AD0APQA9AD0APgA+AD8AQABBAEEAQABAAD8AQgBCAEIAQwBBAEEA
QQBBAEEAQQBBAEIAQgBBAEAAQABCAEEAQQBBAEAAQABAAEAAQgBBAEEAQQA/AD8AQABA
AEAAQABAAEAAQABBAEEAQQBBAEEAQQBBAEAAQABAAEAAPwA/AEAAQABAAEAAQAA/AEEA
QQBBAEEAQABAAEEAQQBBAEEAQQBBAD8APwA/AD8APwBAAEAAQABAAEAAQABAAEAAQABA
AEAAQQBBAEEAQgBAAEAAQABAAEAAQQBBAEEAQgBAAEAAQABAAEAAPgA/AD8APgBAAEAA
QABAAEAAQQBBAEEAQQBBAEAAPwBBAEEAQwBFAEcASABIAEcARQBGAEYARgBGAEcARwBH
AEkASwBMAEwATABMAE0ATQBMAEwATABLAEkASQBJAEsASwBLAE0ATgBPAE8ATABJAEgA
RgBGAEQAQgA/AD4APAA8ADwAPAA8ADwAPAA8ADwAPAA8ADwAPAA6ADoAOgA7AD0APQA9
AD0AOwA7ADsAOwA6ADwAPAA8AEQAUQBgAG0AeACCAI4AowC8ANIA5QDwAOgAzQCvAJMA
eABeAEYALQATAPz/6P/g/9z/4P/n//X/AQAOABcAHwAmACsALgAxADQANAA0ADQANAA0
ADQANAA0ADQANgA3ADgAOAA4ADgAOAA4ADgAOAA4ADYANQA1ADQANAA0ADQAMwAzADUA
NQA2ADYANAA0ADMAMwA1ADYANgA3ADUANQA1ADUANQA1ADUANAA0ADQANAA0ADQAMwAz
ADIAMgAyADIAMgAzADQANAA0ADUANQA0ADQANgA2ADYANwA3ADcANwA2ADYANgA2ADYA
NgA2ADYANwA3ADcAOQA5ADoAOwA7ADsAOwA7ADsAOwA6ADoAPAA9AEEAQgBCAEIAQQBB
AEAAPwA9AD4APgA+AEAAPwA/AD8APAA8ADwAPAA7ADoANwA1ADYANgA2ADcANQA0ADMA
MwAyADEAMQAwAC0ALAArACoAKAAoACYAJgAjACAAHQAbABkAGQAYABgAGAAYABgAFwAZ
ABkAGQAZABoAGwAcAB0AHQAcABoAGQAXABcAFwAXABcAFgAWABYAFgAWABYAFgAUABQA
EwATAA8AEQARABEAEwAUABQAFAAUABQAFAAUABEAEQARABIAFAAVABUAFQATABMAFAAU
ABIAEwATABMAFAAUABUAFQAWABcAGAAaABoAGwAcAB0AHQAcABwAGwAaABoAGgAbAB0A
HQAdAB0AHAAbABoAGgAbABsAGwAcABwAGwAbABsAHAAcABwAHAAeAB0AHQAdABsAGwAc
ABwAHgAeAB4AHgAdAB0AHAAbABsAGwAbABsAHAAcABwAHAAbABsAHAAcABsAGgAZABcA
GQAZABkAGQAcABwAHQAdABsAGwAbABsAGgAZABgAFwAZABoAGgAaABoAGgAaABoAGAAY
ABgAGAAYABgAGAAYABgAGQAZABgAGAAYABgAGAAYABkAGQAZABkAGQAYABcAFQAVABcA
GQAbABwAHAAbAB0AHgAeAB4AHQAdABwAGwAfACMAJgAoACYAJgAnACcAIgAgAB4AGwAd
AB0AHQAfAB8AHwAhACIAJwAnACQAIQAfABwAGwAYABYAEwASABAADgAOAA4ADgALAAoA
CQAIAAgACAAIAAgACAAIAAgACQAIAAcABgAFAAUABQAFAAUA+P/y//b/+v/+/wsAGgAn
ADQAPABAAE0AZAB6AI8AogCkAI0AawBHACgADgD2/9n/u/+g/4j/dv9s/27/c/97/4H/
hv+L/5H/mv+j/6r/r/+y/7L/r/+s/6n/pv+i/6D/nv+c/5v/mf+X/5T/kf+O/4v/iP+D
/4D/ff94/3X/c/9w/27/cf9y/3L/c/9x/2//bv9s/2v/av9o/2f/Y/9i/2D/X/9b/1n/
V/9V/1X/Vf9V/1T/Uv9S/1L/Uv9S/1H/Uf9Q/1D/UP9Q/1D/UP9Q/0//Tv9M/0v/Sf9I
/0v/TP9N/0//Uf9R/1H/UP9Q/1D/UP9Q/1H/Uv9T/1X/Uv9R/1L/Uf9Q/1H/Uf9R/1X/
Vf9V/1X/WP9Y/1r/W/9e/2D/Yf9i/2L/Y/9j/2P/Yf9i/2L/Yv9k/2P/Y/9j/2P/ZP9l
/2b/aP9o/2b/Zf9n/2b/Zf9l/2f/Zv9l/2X/Z/9n/2j/aP9l/2T/Y/9i/2T/ZP9i/2L/
Yv9i/2L/Y/9j/2P/Yv9i/2P/ZP9l/2X/Zv9n/2j/af9n/2f/Z/9n/2n/av9q/2v/bf9t
/23/bf9t/2z/bP9s/27/bv9u/27/bP9s/2v/a/9q/23/bv9v/2//cP9w/3D/bv9u/27/
bv9u/2//cP9y/3L/c/9z/3P/c/9z/3T/dP9y/3P/c/9z/3X/dv94/3n/ev97/3z/fv98
/33/fv9//4L/gv+D/4P/g/+C/4H/gf+D/4P/g/+D/4b/h/+I/4r/iv+J/4j/iP+L/4v/
jP+N/47/jv+O/47/jv+N/43/jf+P/4//kP+Q/5L/kv+S/5L/lP+V/5X/lf+T/5P/k/+T
/5T/lP+U/5T/lf+V/5b/lv+Y/5j/mP+X/5n/mf+Z/5n/nP+c/53/nf+f/5//n/+f/6H/
n/+f/57/nv+e/57/nv+h/6P/pP+k/6b/pv+m/6b/qP+p/6n/qf+q/6v/q/+r/6z/rf+w
/7P/tf+2/7b/tf+3/7j/uP+4/7b/t/+3/7f/u/+9/77/vv/A/8D/wf/B/8D/wP/A/7//
wf/B/8H/w//E/8X/yP/K/87/z//N/8v/yv/I/8j/xv/G/8P/wv/A/8L/wv/C/8L/w//E
/8X/xv/G/8b/xv/G/8b/xv/G/8f/yf/J/8n/yf/L/8v/y//L/87/zP/M/87/1P/h//L/
AwASACAAMABHAGAAegCRAJ4AlgB5AFcAOwAgAAIA5P/L/7H/mv+I/4D/fv+E/4v/l/+j
/67/t/+//8j/z//U/9f/2v/c/97/3v/e/97/4P/g/+D/4P/i/+P/5P/k/+b/5v/m/+b/
5//o/+n/6P/q/+v/6//s/+7/7v/t/+3/7//v//D/8P/w//D/7//v//H/8v/y//P/9f/1
//X/9f/3//f/9//2//f/+P/5//r//P/7//v/+v/7//z//f/+////AAAAAAAAAwADAAIA
AgAGAAYABgAHAAkACQAJAAgACQAKAAsADAAOAA4ADgAPAA8ADwARABEAFAAVABUAFQAZ
ABkAGQAZABwAHAAeAB8AIQAiACIAIgAiACMAIwAjACMAJAAkACQAJAAjACMAIwAkACQA
JAAkACQAJAAiACEAIQAgAB8AHwAhACAAHwAfAB4AHQAdABwAGwAaABkAGAAYABgAFgAW
ABYAFgAWABcAFwAXABYAFgAWABYAFgAVABcAFwAXABcAFwAXABcAFwAWABYAFQAVABUA
FQAVABUAFQAUABQAFAAUABQAFAAUABQAFAATABMAEwAVABUAFQAVABYAFgAWABgAGAAY
ABgAFwAXABcAGAAYABkAGQAZABkAGQAaABoAHAAdAB0AHQAcABwAHQAdABwAHQAeACAA
HgAfACAAIQAgACAAIQAhACIAIgAiACMAJQAlACUAJQAmACcAKAAqACwAKwAqACoAKgAp
ACkAKQAqACoAKgAqACwAKwArACsAKQApACoAKgAqACoAKgAqACoAKwArACsAKwArACsA
KwAqACoAKgAqACsAKwAsACwALAAsACwAKwArACsAKwArACwALAAtAC0ALQAtAC0ALQAt
AC0ALQAtAC0ALgAuAC4ALAAsACwALAAuAC4ALgAuAC8ALwAvAC4ALgAuAC4ALgAwADEA
MQAwAC4ALgAuAC4ALgAvAC8ALwAuAC8ALwAvAC8ALwAxADMANwA4ADgANwA3ADgAOAA4
ADYANwA3ADcAOQA7ADwAPAA8ADwAPQA9AD4APgA+AD0AOwA7ADsAPQA9AD0APwBAAEMA
QwBAAD0APAA6ADoAOAA2ADMAMgAwADAAMAAwADAAMAAwADAAMAAwADAAMAAwADAAMAAw
ADEAMQAxADEAMQAxADEAMQAxADIAMgAyADAANAA9AEwAXQBsAHYAggCVAKwAxADdAO4A
8ADdAL8AnwCCAGYATAAxABcA/v/o/9r/1v/W/9v/5f/z/wAACwATABwAIwAmACkAKgAs
AC4ALgAuAC4ALgAuAC4ALgAwADEAMgAyADAAMAAwADAAMgAyADIAMAAwADEAMQAyADIA
MgAxADEAMwAzADQANAA0ADQAMwAzADEAMgAyADMAMQAxADEAMQAxADEAMQAwADIAMgAy
ADIAMgAxADEAMAAyADIAMgAyADMANAA0ADQAMwAzADIAMgA2ADYANgA3ADUANQA1ADQA
NQA2ADcAOAA6ADoAOgA7ADsAOwA9AD0APgA/AD8APwBBAEEAQQBBAEIAQgBEAEUARwBI
AEgASABIAEkASQBJAEkASgBKAEoASABHAEcARwBIAEgASABIAEYARgBEAEMAQwBCAEEA
QQBBAEAAPwA/ADwAOwA7ADoAOQA4ADcANgA2ADYANAA0ADMAMgAxADEAMQAxADAAMAAw
ADAAMAAvAC8ALwAvAC8ALwAvAC8ALwAuAC4ALQAtAC8ALwAvAC8ALwAuAC4ALgAsACwA
LAAsAC4ALgAtAC0AKwAtAC0ALQArACwALAAsACwALAAsACwAKwArACsALAAsAC0ALQAt
ACsAKwAsACwALgAvAC8ALwAuAC4ALwAvAC4ALwAwADIAMAAxADIAMwAzADIAMgAxADIA
MgAyADMAMwAzADMAMwAzADMAMwA0ADQAMwAyADIAMAAvAC8ALwAwADAAMAAwAC4ALQAt
AC0ALQAtAC4ALgAuAC4ALgAuACwALQAtAC0ALQAtAC0ALQAsACwALAAsACsAKwAsACwA
LAAsACwAKwArACsAKwArACwALAAtAC0AKwArACsAKwArACsAKwArACsALAAsACwAKwAq
ACkAKAAmACYAJgAmACUAJQAlACYAJgAmACQAJAAkACQAJAAlACUAJAAiACIAIgAiACIA
IwAjACMAIwAjACIAIQAhACEAIwAlACcAKAAoACcAJwAoACgAKAAmACcAJwAnACcAKQAq
ACoALAAsAC0ALQAqACoAKgApACkAKQApACsAKQApACsALAAvAC8ALAApACoAKAAoACYA
JAAhACAAHgAcABwAHAAcABwAHAAcABwAHAAcABwAHAAcABwAHAAdABsAGwAbABsAHQAd
AB0AHQAeABwAHAAcACAAJwA2AEUAUgBeAGYAdQCKAKAAtwDIAM4AwQCjAIUAagBQADgA
HQADAOr/0v/C/7z/vv/D/8v/1//m//H/9/8AAAkADgATABQAFgAUABQAFAAUABQAFAAU
ABQAGAAZABoAGgAYABgAGAAYABgAGAAYABYAFAATABEAEAAOAA4ADQANAA8ADwAQABAA
EAAQAA8ADwANAA4ADgAPAA8ADwAPAA8ADwAPAA8ADgAQABAAEAAQAA4ADQANAAwADgAO
AA4ADgAOAA4ADQAMAAsACwAKAAoADAAMAAwADQANAA0ADQAMAA4ADgAOAA4ADwAQABEA
EwASABEAEgARABAAEQARABEAEwATABMAEwAUABQAFgAXABkAGgAaABoAHAAdAB0AHQAc
ABwAGwAaABgAFwAXABcAGQAaABsAHAAcABwAGgAZABcAFgAVABUAFAASABAADwAQAA8A
DwAOAA0ADAALAAoACgAKAAgACAAHAAYABQAFAAUABQAEAAQAAwACAAEA////////////
/wEAAQABAAEAAgACAAEAAQABAAEAAQABAAMAAgACAAIAAAAAAAAAAAD///7//P/7//n/
+//7//v/+//8//z//P/8//z//P/8//3//f/9//7//v/////////9//3//v/+//7/////
/////v/+//////8AAAEAAgAEAAQABQAGAAcABQAEAAQAAwACAAIAAgADAAMAAwADAAMA
AwADAAMABAAGAAUABAAEAAQAAwADAAMAAgACAAIAAgAEAAMAAwADAAUABQAGAAYABQAE
AAMAAgAEAAUABQAFAAQAAwACAAEA/v/+//7//v8AAAEAAwAEAAIAAgACAAEAAQABAAEA
AQACAAIAAwADAAAA///+//3//f/9//3//f/9//7//v/+//z//v/+//7//v/+//7//P/9
//3//P/6//r/+v/6//r/+//7//v//P/9//3//f/7//v//f///wAAAAD///3//v8AAAEA
AgABAAEAAAD//wMABQAGAAYABAAEAAUABQAEAAQABAADAAEAAQABAAMAAgABAAIAAgAH
AAcABAABAAAA/v/+//z/+P/z//D/7P/u/+7/7v/u//D/8P/w//D/7v/s/+r/6P/o/+j/
6P/p/+f/5f/j/+H/4v/j/+T/5f/i/+L/4P/g/+j/9f8EABUAJgAwADoASQBcAHIAiQCa
AJoAhQBlAEMAJgAMAPL/1f+5/57/iv9+/3r/fv+H/5H/nf+m/63/s/+6/8H/yP/P/9L/
0P/O/87/zv/O/9H/0v/T/9T/1P/V/9b/1v/U/9T/1P/U/9T/1P/U/9L/0v/T/9P/1P/U
/9T/0//T/9P/0//U/9T/0v/S/9H/0f/T/9T/1P/V/9P/0//T/9P/0//T/9P/0v/Q/9D/
0P/Q/9L/0f/R/9D/0f/S/9P/1P/U/9T/0//S/9P/0//S/9L/0//S/9H/0f/S/9P/1P/U
/9X/1v/X/9j/1v/W/9b/1//Y/9n/3P/d/97/3//f/9//4f/h/+H/4f/i/+L/5P/l/+X/
5v/m/+b/5v/n/+f/5//p/+r/6v/q/+r/6f/p/+n/5v/m/+b/5v/k/+T/4v/h/+P/4v/h
/+H/4f/g/9//3//c/9v/2//a/9n/2P/X/9b/1P/U/9L/0v/U/9T/1P/V/9P/0//S/9L/
0P/Q/9D/z//P/8//z//P/83/zf/N/83/0P/Q/8//z//P/8//z//P/8//zv/O/87/0P/Q
/9D/0P/S/9L/0f/R/9D/0//U/9X/1f/W/9b/1v/Y/9j/2P/Y/9j/2f/a/9z/3P/d/93/
3f/e/9//4f/i/+P/5f/m/+f/6v/q/+v/6//s/+3/7v/w//L/8//0//X/9v/2//f/9//6
//r/+v/7//z//f/+////AQABAAEAAgADAAMAAwAEAAgACQALAA0AEAAQABAAEAASABEA
EQARABMAEwAUABQAFAAUABQAFAAWABcAFwAXABgAGQAaABsAHAAcABwAHAAeAB8AIQAi
ACQAJAAkACMAJQAlACUAJQAoACgAKQApACsAKwArACsALAAtAC4ALwAvADAAMAAwADAA
MgA0ADQANAA0ADQANAA1ADUANAA1ADYANwA4ADgAOQA5ADkAOgA7ADsAOwA8AD0AQABD
AEUARgBGAEUARgBIAEkASgBKAEsASwBLAE8AUQBSAFIAVABUAFUAVQBUAFQAVABTAFUA
VQBVAFcAVwBXAFkAWgBdAF0AWgBXAFgAVgBWAFQAUgBPAE4ATABOAE4ATgBOAFAAUABQ
AFAAUgBSAFIAUgBUAFQAVABVAFUAVQBVAFUAVwBXAFcAVwBYAFgAVgBWAF4AbQB+AI0A
mgCmALQAxwDgAPgADwEaARQB+QDZAL0AogCEAGoATwA1AB4ADAAEAAQABgALABcAJQAw
ADkAQQBKAFEAVgBZAFoAWgBaAFoAWgBaAFsAXABdAF4AXgBfAGAAYABiAGIAYgBiAGQA
ZABkAA==
         </WaveFormData>
      </LeadData>
   </Waveform>
</RestingECG>
