# Supplementary material for: Detection of Left Atrial Enlargement Using a Convolutional Neural Network-Enabled Electrocardiogram
Source: Front Cardiovasc Med. 2020 Dec 17;7:609976. doi: 10.3389/fcvm.2020.609976 (PMC7773668; doi:10.3389/fcvm.2020.609976)
Supplement: Supplementary file 5 [file Data_Sheet_5.ZIP › normal4/1802037161_6089_0000000R.XML]

<?xml version="1.0" encoding="Windows-1252"?>
<!DOCTYPE RestingECG SYSTEM "restecg.dtd">
<RestingECG>
   <PatientDemographics>
      <PatientID>1802037161</PatientID>
      <PatientAge>80</PatientAge>
      <AgeUnits>Years</AgeUnits>
      <Gender>Female</Gender>
      <PatientLastName>fengju</PatientLastName>
   </PatientDemographics>
   <TestDemographics>
      <DataType>Resting</DataType>
      <Site>1</Site>
      <AcquisitionDevice>MAC55</AcquisitionDevice>
      <Status>Unconfirmed</Status>
      <Priority>Normal</Priority>
      <AcquisitionTime>09:08:26</AcquisitionTime>
      <AcquisitionDate>05-14-2017</AcquisitionDate>
      <CartNumber>1</CartNumber>
      <AcquisitionSoftwareVersion>009C</AcquisitionSoftwareVersion>
      <XMLSourceVersion>MAC5000 v1.0</XMLSourceVersion>
   </TestDemographics>
   <RestingECGMeasurements>
      <VentricularRate>71</VentricularRate>
      <AtrialRate>71</AtrialRate>
      <PRInterval>176</PRInterval>
      <QRSDuration>78</QRSDuration>
      <QTInterval>452</QTInterval>
      <QTCorrected>491</QTCorrected>
      <PAxis>63</PAxis>
      <RAxis>34</RAxis>
      <TAxis>58</TAxis>
      <QRSCount>12</QRSCount>
      <QOnset>228</QOnset>
      <QOffset>267</QOffset>
      <POnset>140</POnset>
      <POffset>195</POffset>
      <TOffset>454</TOffset>
      <ECGSampleBase>500</ECGSampleBase>
      <ECGSampleExponent>0</ECGSampleExponent>
   </RestingECGMeasurements>
   <Diagnosis>
      <Modality>Resting</Modality>
         <StatementCount>3</StatementCount>
         <LabelText>12SL ��ϳ���</LabelText>
      <DiagnosisStatement>
         <StmtFlag>ENDSLINE</StmtFlag>
         <StmtText>�������</StmtText>
      </DiagnosisStatement>
      <DiagnosisStatement>
         <StmtFlag>ENDSLINE</StmtFlag>
         <StmtText>QT�����ӳ�</StmtText>
      </DiagnosisStatement>
      <DiagnosisStatement>
         <StmtFlag>ENDSLINE</StmtFlag>
         <StmtText>�쳣 ECG</StmtText>
      </DiagnosisStatement>
   </Diagnosis>
   <Waveform>
      <WaveformType>Rhythm</WaveformType>
      <WaveformStartTime>0</WaveformStartTime>
      <NumberofLeads>8</NumberofLeads>
      <SampleType>CONTINUOUS_SAMPLES</SampleType>
      <SampleBase>500</SampleBase>
      <SampleExponent>0</SampleExponent>
      <HighPassFilter>16</HighPassFilter>
      <LowPassFilter>150</LowPassFilter>
      <ACFilter>NONE</ACFilter>
      <LeadData>
         <LeadByteCountTotal>10000</LeadByteCountTotal>
         <LeadTimeOffset>0</LeadTimeOffset>
         <LeadSampleCountTotal>5000</LeadSampleCountTotal>
         <LeadAmplitudeUnitsPerBit>4.88</LeadAmplitudeUnitsPerBit>
         <LeadAmplitudeUnits>��V</LeadAmplitudeUnits>
         <LeadHighLimit>2147483647</LeadHighLimit>
         <LeadLowLimit>268435456</LeadLowLimit>
         <LeadID>I</LeadID>
         <LeadOffsetFirstSample>0</LeadOffsetFirstSample>
         <FirstSampleBaseline>0</FirstSampleBaseline>
         <LeadSampleSize>2</LeadSampleSize>
         <LeadOff>FALSE</LeadOff>
         <BaselineSway>TRUE</BaselineSway>
         <ExcessiveACNoise>FALSE</ExcessiveACNoise>
         <MuscleNoise>FALSE</MuscleNoise>
         <LeadDataCRC32>3275967082</LeadDataCRC32>
         <WaveFormData>
1v/W/9b/1v/Y/9j/2P/Y/9b/1v/W/9b/2P/Y/9j/2P/Y/9j/2P/Y/9j/2P/Y/9j/2P/Y
/9j/2P/W/9b/1v/W/9j/2P/Y/9j/1v/W/9b/1v/W/9b/1v/W/9b/1v/W/9b/1v/W/9b/
1v/Y/9j/2P/Y/9b/1v/W/9b/1v/W/9b/1v/Y/9f/1//X/9X/1f/W/9b/1//X/9f/1//V
/9T/1P/U/9b/1//Z/9n/1//Y/9v/3v/e/97/3//f/+H/4f/h/+L/4v/i/+D/4P/f/93/
3f/c/9v/2//b/9n/1v/W/9b/1f/V/9X/1P/U/9b/1f/V/9T/1v/W/9b/1//Z/9f/1//X
/9X/1f/V/9X/1//Y/9j/2P/Y/9j/2P/Y/9r/2f/Y/9j/2f/Z/9n/2f/Z/9n/2f/Z/9r/
1v/Q/8v/yP/J/8v/0f/X/9//7/8HAB0AMgBJAF0AaABsAGIATAAzABsAAgD0/+z/4//h
/+L/4v/k/+n/6//r/+3/6//n/+b/5v/j/+P/5f/k/+T/4//k/+T/5P/k/+X/5f/l/+X/
5P/n/+f/5//l/+X/5v/m/+X/5v/o/+n/5//o/+j/6P/p/+j/6P/p/+n/6f/p/+n/6f/p
/+n/6P/p/+r/6v/r/+z/7f/t/+3/7f/s/+z/7P/t/+3/7v/w/+//8P/w//H/8f/x//H/
8v/w//D/8P/w//P/8//z//P/8v/y//L/8//z//P/8//0//j/+P/5//n/9//3//f/+f/6
//v/+//9//7//v/+//7/AQADAAQABAAGAAYACAAIAAgACAAIAAoACQAKAAsACwAKAAoA
CwALAA0ADAAMAAwADgAQABAAEAAQABAAEQARABEAEQARABEAEQASABMAEwASABIAEgAR
AA8AEQASABIAEAAQAA8ADgAQAA4ADgAOAAsACgAJAAkACAAIAAgACAAHAAYABQAEAAYA
BgAFAAUABAADAAIAAQAAAAAAAAACAAMABAABAP//AQABAAIAAwABAAEA///9//3/AQAB
AAEAAQD///////8BAAAAAAD////////////////////////9//r//P/9//3//f/9//3/
/P/8//z/+v/7//v//P/8//3//f/7//r/+v/7//v//P/6//r/+v/6//z//P/7//v/+//7
//v/+//8//v/+//8//r/+v/6//r/+v/6//r/+v/6//n/+f/5//v/+//7//v//f/7//r/
+f/3//n//P/8//n/+P/4//j/+P/4//j/+P/5//n/+P/4//r/9v/2//b/9v/2//b/9v/1
//X/9f/1//X/9v/2//X/9f/1//P/8//y//L/8v/y//P/9f/3//f/+P/7//3//v/9//3/
//////////8CAAIAAgAAAAAA///9//3//v/9//3//f/5//b/9v/2//X/9f/1//T/9P/0
//P/8//y//L/8v/y//P/8//x//H/8f/x//H/8f/x//H/8v/y//D/8P/w//D/8P/w/+//
7v/u/+//7//v/+//7//v/+//8f/u/+z/6P/h/9z/2//d/+H/5//t//v/DwAnAD4AVwBp
AHYAfAB4AGYATQAzABoACAAAAPf/7//u//D/8v/z//f/+//7//n/9f/0//L/7//v//H/
8P/w/+//7v/u/+7/7v/t/+3/7f/t/+7/8f/x//H/7//v//D/8P/w//D/8f/x/+//8P/w
//D/8f/w//D/8f/x//H/8f/x/+//7//v/+7/8P/w/+//7//w//H/8f/x//H/8P/w//D/
8//z//T/9v/0//T/8//z//P/8//z//T/9P/0//T/9P/z//P/8//z//b/9v/2//f/9//3
//f/+P/6//r/+//7//v/+//7//3//P/9//3///8CAAIAAgACAAMABQAGAAYABgAGAAgA
CAAKAAoACgAMAA0ADgAPAA8AEAAQABEAEQARABAAEAAQABAAEgASABIAEgASABMAEwAT
ABMAEwATABMAFAAVABUAFAAUABQAEwARABMAFAAUABIAEgARABAAEAAOAA4ADgANAAwA
CwALAAgACAAIAAgABwAGAAUABAAEAAQAAwADAAEAAQABAAEAAgACAAIABAAGAAYAAgD/
//////8AAAEA//////3/+//7/////////wEA///////////+//7//f////////////3/
/f/9//3/+//4//r/+//8//3//v////7//v/+//z//v/9//3//P/9//3/+//6//r/+//7
//z//v/+//7//v/+//7//f/9////////////AAD/////AAD+//7//v/+/wAAAAAAAAAA
AAD//////////////////wEA///+//3/+//9/wAAAAD///7//v/+//7//v/+//7/////
//7//v/+//z//v8AAAAA/v/+//7//v8AAAAA//////3//f/9//7//v/9//3//f/9//3/
/P/8//z//P/9/////////wAAAwAEAAYABgAHAAkACQAJAAkACgAKAAoACAAIAAcABQAF
AAQAAwADAAMAAQD+//7//v/9//3//f/8//z//P/7//v//P/8//z//P/9//3/+//7//v/
+//7//v/+//7//z//P/6//r/+v/6//r/+v/5//j/+v/7//v/+//5//n/+f/5//v/+v/0
/+7/6//m/+X/5//r//H/+f8FABkAMQBGAF0AcQCAAIYAgABwAFUAPQAiABAABgD9//n/
+P/6//z///8DAAEAAQD/////+v/4//n/+f/3//b/9v/1//b/9v/2//b/9//3//f/9//3
//n/+P/3//X/9f/2//b/9v/2//f/9//1//b/9v/2//b/9v/3//n/+f/5//n/+f/5//n/
+f/4//r/+v/5//n/+P/5//n/+f/7//r/+v/6//v/+//8//7//v/+//3//f/9//3//f/+
//z//P/8//z//f/9//3//f/+//7//v///////////wAAAgACAAMAAwADAAMAAwAFAAQA
BQAFAAcACAAIAAgACAAJAAsADAAMAA4ADgAQABAADgAOAA4AEAARABIAEwATABIAEgAT
ABMAFQAUABQAFAAUABYAFgAWABQAFAAVABUAFwAXABcAFwAXABgAGQAZABgAGAAYABcA
FQAXABgAGAAWABYAFQAUABQAEgASABIAEQAQAA8ADwAOAA4ADgAOAA0ADAALAAoACgAK
AAkACQAJAAkACQAJAAgACAAIAAoADAAMAAgABQAHAAcACAAJAAcABwAFAAMAAwAHAAcA
BwAFAAMAAwADAAUABAAEAAMABQAFAAUABQADAAMAAwADAAEA/v8AAAEAAwADAAMAAwAC
AAIAAgAAAAIAAQABAAAAAQABAP///v8AAAEAAQACAAQABAAEAAQAAgACAAEAAQABAAEA
AQABAAAA/////wAAAgACAAIAAgAAAAAAAAAAAAAA//////////////////8BAP///v/9
//3///8CAAIA///+//7//v/+//7//v/+///////+//7//v/8//z//v/+//7//v/+//7/
/v/+//3//f/9//3//f/+//7//f/9//3///////7//v/+//7///8BAAEAAQACAAUACAAK
AAoACwALAAsACwALAAoACgAKAAgACAAHAAUABQAEAAMAAwADAAEA/v/+//7//f/9//3/
/P/8//z/+//7//z//P/8//z/+//7//n/+f/6//v//P/9//v/+//8//z/+v/6//r/+v/8
//z/+//6//r/+//7//v/+//7//v/+//9//j/9P/w/+n/5v/n/+n/7//1////DQAjADsA
UgBnAHsAhgCKAIAAagBRADcAHgAOAAgAAQD5//z//v8CAAMABQAFAAMAAwADAAIAAAD9
/////f/8//z/+//8//z//P/8//3//f/9//3//f////7//f/9//3//v/+//z//P/9//3/
/f/+//7//v////7//v//////////////AQABAAEAAAACAAIAAQABAAAAAQABAAEAAgAC
AAMABAADAAMABAAGAAUABgAGAAcABQAFAAUABgAGAAYABgAGAAkACQAJAAkACAAIAAgA
CQAJAAkACQAKAAwADAANAA0ADQANAA0ADwAQABEAEQATABIAEgASABIAEwAVABYAFgAW
ABYAGAAYABoAGgAaABwAHQAeAB8AHwAeAB4AHwAfACAAIAAhACIAIgAkACQAJAAkACQA
JQAlACcAJwAnACcAJwAoACkAKQAoACgAKAAnACcAKQAqACoAKAAoACcAJgAoACYAJgAm
ACMAIgAhACEAIgAiACIAIgAfAB4AHQAcABwAHAAbABsAHQAdAB0AHQAaABoAGgAcAB8A
IAAdABsAGQAZABoAGwAbABsAGQAXABcAGwAbABsAGwAZABkAGQAZABgAGAAXABUAFQAV
ABUAFQAVABUAFQATABAAEgATABMAEwATABMAFgAWABYAFAAUABMAEwASABMAEwARABAA
EgATABMAFAAUABQAFAAUABQAFAATABMAEwATABMAEwASABEAEQASABIAEgASABIAEgAS
ABIAEgASABEAEQARABEAEQARABEAEgARABEAEQAPABEAFAAUABEAEAAQABAAEAAQABAA
EAARABEAEAAQABIAEgASABIAEgASABQAFAASABIAEgASABQAFAATABMAEwATABMAFAAU
ABMAEwATABMAEwASABIAEAAQABEAEwAVABUAFgAZABwAHgAeAB8AHwAfAB8AHwAgACAA
IAAeAB4AHQAbABsAGgAZABkAGQAXABQAFAAUABMAEwATABIAFAAUABMAEwAUABQAFAAU
ABcAFwAVABUAFQAVABUAFQAVABUAFgAWABYAFgAWABYAGAAYABcAFgAYABkAGQAZABkA
GQAZABkAGQAYABgAFAANAAoACQALAA8AFQAZACUAOQBRAGwAgwCXAKYArgCqAJgAfQBl
AEwAOgAwACkAHwAeACAAJAAnACkAKwArACkAJwAkACQAIwAjACMAIgAiACEAIgAiACIA
IgAhACEAIQAhACIAJQAlACUAIwAjACQAJAAkACQAJQAlACUAJgAmACYAJwAmACYAJwAn
ACcAJwAnACkAKQApACgAKQAqACoAKwAsAC0ALQAtAC0ALAAsACwALQAtAC4AMAAvADAA
MAAxAC8ALwAvADAAMgAyADIAMgA1ADUANQA1ADYANgA2ADcAOQA5ADkAOgA6ADoAOwA7
ADwAPQA+AEEAQAA/AD0APQA/AEAAQQBCAEIAQwBDAEIAQAA+AD4APAA6ADoAOgA8AEAA
RABIAEsAUQBUAFgAWwBdAFwAXABcAGEAZgBpAGwAcQB2AHwAgQCDAIUAhwCJAIwAkACU
AJcAlQCUAJMAkQCMAIsAiQCGAIkAigCKAIoAhgCCAIAAfgCAAIIAhACHAIsAjgCRAJQA
lQCWAJcAmACXAJYAlACTAJ0ApQCtALUAtQC2ALcAugDEAMoAzADPAM0AzQDOAM8AwgC1
AKYAlwCcAKMApgCpAKIAmwCWAJEAigCEAH8AeQBxAGsAZQBfAFUATQBFAD0AMAAkAB0A
FQAOAAcAAAD5/+//5P/Z/8z/uf+l/5L/fv9t/1//T/9A/zH/Jf8Y/wz/Av/6/vL+6v7i
/tr+0f7J/sH+uf6x/qn+n/6X/pD+iv6B/nr+c/5s/mf+Yv5d/lj+Vf5R/k7+S/5K/kf+
RP5B/jz+Nf4v/in+Jv4l/iX+Iv4j/iT+Jv4o/jX+QP5L/lb+Yv5t/nf+gv6K/pD+lP6c
/qz+tf68/sP+yv7W/uD+6f7z/gL/Ef8g/zD/PP9F/0//Wf9m/3H/e/+G/4v/kP+W/53/
nf+d/57/of+o/67/sv+3/7n/uf+5/7n/uf+4/7f/tP+y/6//q/+p/6X/o/+i/6H/n/+c
/5z/nP+b/5v/m/+a/5r/mv+Z/5n/mP+Y/5j/mP+X/5f/lf+V/5X/lf+V/5X/lf+V/5b/
lv+Y/5j/mP+Y/5j/mP+X/5b/mf+b/5z/nf+f/5//n/+f/6H/nv+a/5b/k/+S/5P/lf+b
/6H/rf+//9X/7f8EABkAKQAyADAAIAAIAO//1f++/7L/rP+j/5//ov+i/6L/pf+n/6X/
o/+f/53/mv+Y/5f/lf+V/5T/lP+T/5L/kv+S/5L/kf+R/5H/kf+Z/6H/pv+r/63/r/+y
/7T/tP+0/7X/tf+1/7b/tv+2/7f/tv+2/7f/t/+3/7f/t/+3/7f/t/+2/7b/tv+1/7X/
tP+1/7X/tf+3/7b/tv+2/7X/tf+2/7j/t/+4/7j/uf+3/7f/t/+4/7r/uv+6/7r/uf+5
/7n/uf+8/7z/vP+9/7z/u/+6/7r/v//A/8L/w/+//73/u/+7/7//w//G/8v/zf/O/8//
0P/S/9X/1//Y/9v/3P/f/+D/3//e/93/3v/g/+L/5P/l/+n/7P/w//P/+P/8/wEABgAB
AAAA/f/6//v//P/+////AQADAAUABwANABQAGwAhACkAMgA7AEMASQBPAFQAWABcAF4A
XwBgAGEAYABhAGIAYQBgAF8AXwBdAFwAWwBaAFoAWgBaAFoAXABcAFsAWwBbAFsAWwBb
AFoAWgBaAFwAXQBeAFsAWQBbAF0AYABjAGQAZQBkAGMAZQBpAGkAaQBrAGkAaQBpAGkA
aABoAGcAZgBlAGQAYwBiAGEAYABfAFwAWABZAFkAVwBXAFcAVwBXAFYAVQBSAFMAUwBU
AFQAUABPAEwASgBMAE0ATQBOAEsASgBJAEgARgBGAEUARQBDAEMAQwBDAD8APQA8ADwA
OQA4ADcANgA2ADYANgA2ADUAMwAyADEAMwAzADMAMwAxAC8ALgAtACsALQAwADAALwAu
AC4ALgAtACwAKwAqAC0ALQAsACwALAAsACwALAAsACwALAAsACoAKgApACkAJwAnACcA
KAAmACUAJQAlACMAIwAiACIAIAAgACEAIwAhACEAIgAlACUAJgAlACUAJwAnACcAJwAm
ACYAJgAkACQAIwAhACEAHgAdAB0AHQAbABgAGAAYABUAFQAVABQAEgASABEAEQAQABAA
EAAQAA8ADwANAA0ADQANAA0ADQALAAsADAAMAAoACgAKAAoACgAKAAkACAAIAAkACQAJ
AAgABwAGAAUAAwAEAAIA/v/5//T/7//v//X/+////wUAFQApAD4AUQBjAHYAggCCAHYA
YwBNADYAHgAOAAUA///8//7/AAABAAUABwAHAAUABQAGAAQAAQABAAMAAgACAAEAAAAA
AAAAAAABAAEAAQABAAEAAwACAAEAAwADAAQABAAEAAQABQAFAAQABAADAAIAAgACAAMA
BQAFAAUABQAFAAUABQAFAAQABgAGAAUABQAEAAUABQAFAAYABgAHAAgACAAHAAcACAAI
AAgABwAHAAcABwAHAAgABgAGAAYABgAJAAkACQAJAAgACAAIAAkACwALAAsADAAMAAwA
DQANAA0ADQANAA8AEAARABEAEwAUABQAFAAUABMAFQAWABYAFwAYABsAHAAeAB4AHgAg
AB8AIAAhACEAIgAiACMAIwAkACQAJQAmACYAKAAoACgAKAAoACkAKQApACkAKQApACkA
KgArACsALAAsACwAKwApACsALAAsACwALAArACoALAAqACoAKgApACgAJwAnACYAJgAm
ACYAJQAkACMAIgAgACAAHwAfACEAIQAhACEAIAAgACAAIgAjACQAIQAfAB8AHwAgACEA
IQAhAB8AHQAdACEAIQAhACEAHwAfAB8AIAAgACEAIQAgAB8AHgAdAB0AHQAdAB0AGgAW
ABcAFwAXABcAFwAXABgAGAAYABYAGAAXABcAFgAXABcAFQAUABMAEwASABIAEwAUABUA
FgAVABQAEgARAA8ADwAPAA8AEAAPAA8AEAAOAA4ADgAOAA4ADgAOAA4ADAALAAsACwAL
AAsACwALAAkABwAGAAUABQAHAAoACgAJAAgACAAIAAgACAAIAAgABwAHAAYABgACAPr/
AAAIAAUABAADAAIABAAEAAMAAwACAAEAAAAAAP///f/8//v//f/9//z//P/8//z//f//
//3//f/+/wEAAgAEAAQABQACAAEAAAD//wYADAASABYAEAAJAAEA+//9//3//v///wAA
/v///wAA/P/7//r/+P/4//j/9//3//b/9v/2//b/+f/5//f/9//1//X/9f/1//P/8//0
//T/9v/2//b/9v/2//b/9f/0//T/9f/1//X/8//z//P/8//1//b/9v/y/+3/6P/l/+H/
5//v//X/+f8BABMAKgBBAFcAaAByAHgAcgBbAEMAMAAaAAgAAQD9//T/8P/w//f/+//7
//n/9//3//b/9P/z//P/8//y//L/8f/w//D/8P/w/+//7//v/+//7//x//D/7//t/+3/
7v/u/+z/7P/t/+3/7P/s/+v/6v/q/+r/6//t/+v/6//r/+v/6v/p/+j/5v/o/+j/5//n
/+f/5//m/+X/5f/k/+T/5P/j/+P/5P/m/+b/5v/l/+X/5f/l/+X/5v/k/+T/5P/k/+X/
5f/l/+X/5v/m/+b/5//l/+X/5f/m/+j/6P/p/+n/6f/p/+n/6//s/+3/7f/v//D/8P/w
//D/7//x//L/8v/y//L/9P/0//L/8v/y//T/9f/2//f/9//2//b/9//3//f/9v/2//b/
9v/4//j/+P/2//b/9//3//n/+f/5//n/+f/6//v/+//8//z//P/7//n/+//8//z/+v/6
//n/+P/6//j/+P/4//X/9P/z//P/8v/y//L/8v/x//D/7//u/+7/7v/t/+3/7f/t/+3/
7f/q/+r/6v/s/+3/7v/r/+n/6f/p/+r/6//t/+3/6//p/+n/7f/t/+3/6//p/+n/6f/p
/+j/6P/n/+n/6f/p/+n/5//n/+f/5//m/+T/5//p/+f/5//n/+f/5v/m/+b/5P/l/+P/
4v/g/+D/4f/g/+D/4f/h/+D/4P/i/+L/4v/i/+L/4v/h/+H/3//f/9//3//g/9//3//g
/+L/4v/i/+L/4f/g/9//3v/e/93/3f/d/9//3//f/9//4f/f/97/3f/b/93/4P/g/93/
3P/c/9z/3v/e/97/3v/f/9//3v/e/97/3v/e/97/3v/e/97/3v/e/9z/3P/e/97/3v/e
/97/3v/d/93/3f/d/93/3v/c/9v/2//b/9v/2//a/9r/2P/Y/9n/2//b/9v/3P/f/+L/
5P/k/+X/5f/l/+X/5f/m/+b/5v/k/+b/5f/j/+P/4v/h/+H/4f/d/9r/2v/a/9f/1//X
/9b/2P/Y/9f/1//W/9b/1v/W/9n/2f/X/9f/1//X/9f/1//V/9X/1v/W/9b/1v/W/9b/
1v/W/9X/1P/W/9f/1//X/9f/1//X/9f/1//W/9T/0v/N/8j/xf/L/8//0//b/+f/+f8P
ACgAPwBRAF4AZgBiAFAAOwAlAAwA+P/u/+X/3f/c/+L/6P/n/+X/6f/p/+f/5//k/97/
3//j/+H/4P/g/9//4P/g/+D/4P/h/+H/4f/h/+D/4//j/+P/4f/h/+L/4v/i/+L/4//j
/+P/5P/k/+T/5P/k/+X/5//p/+n/6f/p/+f/5//n/+b/6P/o/+f/5//o/+n/6f/p/+v/
6v/q/+r/6f/p/+r/7P/s/+z/6//r/+z/7f/u//D/8P/w//D/8P/x//H/8f/x//T/9P/0
//X/9f/1//X/9v/4//j/+f/5//f/9//3//n/+//9//7/AQACAAIAAgACAAMABQAGAAYA
CAAIAAoACgAKAAoACgAMAA0ADgAPAA8AEAAQABEAEQATABIAEgASABQAFgAWABYAFgAW
ABcAFwAZABkAGQAZABkAGgAbABsAGgAaABoAGQAbAB0AHgAeABwAHAAbABoAGgAYABgA
GAAZABgAFwAXABYAFgAWABYAEwASABEAEAAQABAADwAPAA0ADQANAA0ADAAMAAwADgAQ
ABAADAAJAAsACwAMAA0ACwALAAkABwAIAA0ADgAPAA0ACwALAAsADQAMAAwACwANAA0A
DQANAA0ADQANAA0ACwAIAAoACwAMAA0ADgAPAA4ADgAOAAwADgANAA0ADAAMAA0ADAAM
AA4ADwAPABAAEAAQABAAEAAQABAADwAPABEAEQARABEADgANAA0ADgAQABAAEAAQABAA
EAAQABAAEAAPAA8ADwAPAA8ADwAPABAADwAPAA8ADgAPABEAEAAPAA4ADgAOAA4ADgAO
AA4AEQARABAAEAAQABAADgAPABAAEQASABUAFgAWABcAFQAVABUAFgAYABcAFwAXABUA
FQAUABQAEAAOAA0ADQAMAAsACwANAA4AEAAQABEAEQARABEAEQAQABAAEAAOAAwACwAJ
AAkACgAJAAkACQAHAAQABAAEAAMAAwADAAIAAAAAAP/////+//7//v/+///////9//3/
/f/9//3//f//////AAAAAP7//v/+//7//P/8//v/+v/6//v/+//7//v/+//7//v////+
//z/+v/3//L/7//t/+3/7//1////CwAXACgAPQBRAF4AagByAHIAYwBLADgAJAAQAAUA
/f/2//T/+v/7//3/AQADAAMAAwACAP7/+//9//3//P/8//v/+v/6//r/+v/5//n/+f/5
//j/+//7//v/+v/5//n/+P/3//j/+v/7//r/+v/5//j/+P/4//n/+//7//v/+//7//v/
+//7//r//P/8//v/+//8//3//f/9//v/+v/6//r/+f/5//r//P/7//z//P/9//3//f/9
//7//v/+//7//v/9//3//f/9////AAABAAMAAQABAAEAAgAEAAQABQAFAAUABQAFAAcA
BgAHAAcACQAKAAoACgAKAAoACwALAAoACwAMAA8AEAAOAA4ADgAQABEAEgATABMAEgAS
ABMAEwAUABQAFQAWABQAFgAWABYAFgAWABcAFwAXABcAFwAXABkAGgAbABsAGgAaABoA
GQAYABkAGQAYABoAGgAZABgAGAAWABYAFgAVABQAEwATABAAEAAQABAADwAOAA0ADAAK
AAoACQAJAAkACQAJAAkABgAGAAYACAAJAAoABwAFAAUABQAGAAcABwAHAAUAAwADAAcA
BwAHAAUAAwADAAMAAwACAAIAAQACAAMABAAFAAMAAwADAAMAAQD+/wAAAQADAAMAAwAD
AAIAAgACAAAAAQABAAIAAgADAAMAAQAAAAIAAwADAAQAAgACAAIAAgAEAAQAAwADAAUA
BQAFAAUABAADAAMABAAEAAQABAAEAAYABgAGAAYABAADAAMAAwAHAAcABwAHAAUAAwAC
AAEAAwAFAAgACAAFAAQABAAEAAQABAAEAAQACQAFAAQABgAGAAQABAAEAAQABgAGAAUA
BQAHAAcABwAIAAcABQAEAAMAAwADAAIAAgAAAAAAAQADAAEAAQACAAUABgAIAAgACQAL
AAsACwALAAwADAAMAAoACgAJAAcABwAIAAcABwAHAAYABAAFAAYAAwADAAMAAgAEAAQA
AwADAAIAAgACAAIAAwADAAEAAQADAAMAAwADAAMAAwAEAAQABAAEAAQABAAEAAQAAwAC
AAQABQAFAAUABQAFAAUABQAFAAQABAAEAAEA/P/7//n/+f/7////AwANABkAKAA7AEsA
XABmAGwAcABlAFEAQAAuAB4AEwALAAQAAAAAAAEABQAJAAkACQALAAoACAAFAAUABQAE
AAQAAwACAAIAAgACAAMAAwADAAMAAwAFAAQAAwADAAMABAAEAAIAAgADAAMAAwAEAAQA
BAABAAAAAAABAAMAAwADAAMAAQABAAEAAAACAAIAAQABAAIAAwADAAMAAwACAAIAAgAD
AAMABAAGAAcACAAIAAkACwALAAsADAAOAA4ADgAOAA8ADwAPAA8AEAAQABAAEQARABEA
EQASABQAFAAVABUAFwAXABcAGQAYABkAGQAbABoAGgAaABoAGwAdAB4AHgAcABwAHgAe
ACAAIAAgACIAIQAiACMAIwAkACQAJQAlACUAJAAkACQAJAAmACYAJgAmACYAJwAnACcA
JwAnACcAJwAoACkAKQAoACgAKAAnACcAKQAqACoAKgAqACkAKAAoACYAJgAmACcAJgAl
ACUAIgAiACIAIgAjACIAIQAgACAAIAAfAB8AHwAfAB8AHwAfACAAIQAkACgAKgAoACcA
JwAnACgAKQApACkAJwAlACUAKQApACkAKQAnACcAJwAnACYAJgAlACUAJQAlACUAJQAl
ACUAJQAjACAAIgAjACQAJQAmACcAJgAmACYAJAAkACMAIwAiACIAIwAiACIAIwAjACIA
IgAkACQAJAAkACIAIgAhACEAIQAhACEAIQAeAB0AHQAeAB0AHAAbABoAHAAcABwAHAAa
ABkAGQAZABkAGQAZABkAGQAXABYAFQATABUAGAAYABcAFgAWABYAFAAUABQAFAAVABUA
FAAUABQAFAAUABQAEwASABEAEAASABIAEgARABAADwANAAwADQAMAAwACgAIAAgACAAI
AAcABgAEAAMABQAFAAUABgAEAAMAAwADAAEAAQAAAAAA///+//7////+//3//f///wEA
AgABAAEA//////////8AAAAAAAD+//z/+//5//n/9v/1//X/9f/z//D/8P/w/+7/7f/s
/+r/6P/o/+f/5//m/+b/5v/m/+X/5f/j/+P/4//j/+P/4//i/+H/4f/g/+D/4P/g/+D/
4v/i/+H/4P/e/9//3//f/+D/4f/i/+P/4f/e/97/3P/X/9L/0f/R/9P/1//d/+X/8f8B
ABgAMQBFAFIAWgBeAFYAQQAtABoAAgDy/+v/4//g/+L/5v/n/+n/6f/n/+f/6f/m/+T/
5f/l/+P/4v/i/+H/4P/g/+D/4P/h/+H/4f/h/+H/4//i/+H/3//f/+D/4P/e/97/3//f
/93/3v/e/97/3f/c/9z/3f/b/9v/2//b/93/3f/d/9z/2v/a/9n/2f/Y/9n/2f/Z/9v/
2v/a/9r/2v/Z/9n/2v/b/9z/3P/d/9v/2//b/9z/2v/a/9r/2v/b/9v/2//b/97/3v/e
/9//3//f/9//4P/h/+D/4P/f/+D/4f/i/+X/5f/l/+T/5f/m/+b/5v/m/+n/6//s/+z/
6v/q/+z/7P/u/+7/7v/w/+//8P/x//H/8v/y//P/8//1//T/9P/0//T/9v/2//b/9v/2
//f/9//5//n/+f/5//v//P/9//3/+//6//n/9//3//n/+v/6//r/+v/5//j/+P/2//b/
9v/1/w==
         </WaveFormData>
      </LeadData>
      <LeadData>
         <LeadByteCountTotal>10000</LeadByteCountTotal>
         <LeadTimeOffset>0</LeadTimeOffset>
         <LeadSampleCountTotal>5000</LeadSampleCountTotal>
         <LeadAmplitudeUnitsPerBit>4.88</LeadAmplitudeUnitsPerBit>
         <LeadAmplitudeUnits>��V</LeadAmplitudeUnits>
         <LeadHighLimit>2147483647</LeadHighLimit>
         <LeadLowLimit>268435456</LeadLowLimit>
         <LeadID>II</LeadID>
         <LeadOffsetFirstSample>0</LeadOffsetFirstSample>
         <FirstSampleBaseline>0</FirstSampleBaseline>
         <LeadSampleSize>2</LeadSampleSize>
         <LeadOff>FALSE</LeadOff>
         <BaselineSway>TRUE</BaselineSway>
         <ExcessiveACNoise>FALSE</ExcessiveACNoise>
         <MuscleNoise>FALSE</MuscleNoise>
         <LeadDataCRC32>1784114808</LeadDataCRC32>
         <WaveFormData>
8P/w//D/8P/w//D/8P/w/+3/7P/r/+r/7P/s/+z/7P/s/+z/7P/s/+n/6P/n/+b/5//o
/+n/6v/q/+r/6v/q/+f/5v/l/+T/5P/k/+T/5P/m/+b/5v/m/+T/5P/k/+T/4v/i/+L/
4v/i/+L/4v/i/+D/4P/g/+D/4P/g/+D/4P/g/+H/4//k/+P/4//k/+X/6P/p/+r/6v/p
/+f/5f/k/+X/5f/m/+j/6P/p/+n/6f/o/+f/5v/l/+b/6P/p/+r/6P/o/+j/6P/n/+f/
5v/i/+H/3f/c/9v/2//b/9v/2f/Y/9f/1//V/9b/1v/W/9f/2f/Z/9j/2P/a/9r/2f/Z
/9n/2f/Z/9n/2//b/9v/2//Y/9j/2P/Y/9r/2v/a/9r/3P/a/93/3f/b/9z/3P/c/93/
3f/i/+b/5v/k/+r/+f8JABkAKQA5AE0AXQBwAIIAjgCTAI0AcgA+AAoA7P/b/8b/v//F
/8j/y//S/9b/1v/Z/93/4P/h/+T/5v/o/+n/7P/v/+3/7f/t/+z/7//z//L/8v/y//L/
8//1//X/9P/0//T/9v/0//X/9f/4//r/+P/2//b/9//4//j/9//1//X/9v/5//7/+//6
//n/+P/5//r/+//8//r/+//7//v//P/9//3//f/9//7//v/+//7///8AAAAAAQABAAEA
AAAAAAEAAgADAAUABQAGAAYABgAFAAUABQAIAAkACgALAAwADgAPAA8ADwAPABAAEgAT
ABMAEwAUABgAHAAdAB8AHwAgACIAJQAoACkAKQAqACsALAAuAC8ALwAyADUANQAzADQA
NQA2ADgAOgA8ADwAOgA8AD0APgBAAEAAQQBBAD8AQQBCAEIAQgBCAEUARQBDAEMAQwBD
AEIAQQBAADwAOgA5ADkANwA2ADYAMwAyAC4ALAAqACgAJgAjACAAHgAcABoAFwAWABgA
FgASABEADwAMAAkABgAIAAkACgAMAAoACAAIAAgABgAFAAUABAAEAAQAAgACAAUABwAF
AAUAAwADAAMAAwADAAMAAgACAAEAAAAAAP//AAAAAP//+//9//7//v/+//3//f/9//z/
+v/6//n/9//3//f/+P/4//b/9v/3//j/+P/5//n/9//1//X/9P/0//T/9P/0//T/8v/z
//P/8v/y//L/8v/y//D/8P/u/+z/7v/w//D/7v/u/+3/7P/s/+z/7P/s/+z/7P/r/+n/
6f/r/+r/6v/r/+v/6v/p/+n/6v/q/+n/6f/q/+r/6v/r/+v/6P/o/+j/6P/o/+b/5v/n
/+n/6v/r/+v/7P/v//D/8f/y//H/8P/u/+z/7P/r/+v/7P/u//D/8f/x/+//7//v/+//
7//v//D/8P/y//L/8v/y//L/8f/x//D/7v/s/+f/5f/h/+H/4f/h/+H/4P/f/9//3f/d
/9z/2//b/9v/2//a/9r/2v/a/9n/2f/Z/9n/2f/Z/9n/2f/Z/9n/2P/Y/9j/1v/W/9b/
1v/W/9b/1P/X/9f/1//Y/9j/2v/Z/9n/3P/g/+L/4P/i/+3///8NABsAKwA9AE8AYgBy
AHwAgwCBAHAARgAOAOj/0//A/7f/wf/I/8H/uv+2/7L/sf+//8z/zf/M/9D/0v/R/9b/
2f/X/9f/1f/S/9P/1f/V/9T/0//S/9P/1f/V/9T/1P/U/9b/1P/T/9P/1v/Y/9r/2P/Y
/9n/2v/a/9n/1//Y/9j/2v/e/9z/3P/c/9z/3//g/+H/4v/j/+X/5v/n/+j/6f/p/+n/
6//s/+z/7P/q/+v/7P/s/+v/6//r/+r/6v/r/+z/7f/t/+3/7v/u//D/7//v/+//8P/x
//L/8//y//T/9f/1//T/9f/3//r/+//7//v//P/9/wAAAAABAAIABAAHAAsADgAPAA8A
EAATABQAFgAXABgAGgAcABsAHQAeAB8AIAAiACQAJgAmACYAKAApACoAKgAqACsAKwAt
AC8AMAAwADAAMAAzADMAMwAzADMAMwAzADMAMwAwAC4ALQAtACsAKQAqACgAKAAkACIA
IAAeABwAGQAWABQAEgAQAA0ADAAOAAwACAAHAAUABAADAAIAAwADAAMABAAEAAIAAgAC
AP////8AAAAAAAAAAP7//v///wEA//////////////////////7//v8AAAAAAQABAAIA
AgABAP3///8CAAQABgAGAAcACAAIAAkACgAKAAkACQAJAAoACgAMAAwADQAOAAwADQAN
AAsADQANAAwADAAKAAoACgAKAAoACwALAAoACQAIAAcABgAEAAQAAgAAAAEAAgABAP7/
/P/7//r/+v/3//b/9f/0//b/9//3//n/+f/4//j/+f/3//b/9f/1//j/+P/3//f/+f/6
//v//f////v//f8BAAAAAAAAAAAAAAAAAAAAAQADAAYABwAHAAgACQAKAAsADAAMAAwA
CwAKAAoACQAJAAoADAAOAA8ADwAPAA8ADwAPABAAEQATABQAFAAUABQAFAAWABUAFQAU
ABIAEAALAAkACQAJAAkACQAIAAgACAAJAAUABQAEAAMABQAFAAUABAAEAAQABAADAAUA
BQAFAAUABwAHAAcABwAHAAYABgAGAAYABgAGAAYACAAIAAYACQAHAAcACAAIAAoACwAH
AAgADgAOAAwADgAbACsAOQBHAFkAawB9AI4AoACsALEAsQCgAHQAOgAWAAMA7v/h/+X/
6P/n/+z/8v/2//X/9//8/////v/+/wQABQAGAAkABwAHAAgABgAIAAsADAAMAAwADAAL
AA0ADQAMAA4ADgAQAA4ADQANABAAEgASABAAEAARABIAEgARAA8AEAAQABIAFgAVABQA
EwASABQAFAAUABQAEgATABMAEwAUABUAFQAVABUAFgAWABYAFgAXABgAGAAZABkAGQAY
ABgAGQAaABsAHQAdAB4AHgAgAB8AHwAfACAAIQAiACMAJAAmACcAJwAoACkAKwAuAC8A
LwAvADAAMAAyADEAMQAzADQANgA5AD0APQA8ADwAPgBAAEMARQBGAEgASgBJAEYARABC
AEAAPAA8ADwAOgA4ADgANwA2ADgAOAA5ADkAOQA7ADwAPAA7ADoAPAA7ADkAOQA5ADkA
OAA3ADYAMgAwAC8ALwAtACgAKAAlACQAIgAgAB4AHAAaABcAFAASABIAEAANAAwADAAK
AAYABQADAAIAAQAAAAAAAQACAAQAAQD+//3//P/9//3//v/+//z//P/6//r/+//9//v/
+//7//v/+//7//v/+//6//r//P/8//3//f/+//7//f/5//v//P/8//z/+v/7//z//P/8
//z/+//5//n/+f/6//r/+v/6//v//P/8//3//f/7//v/+//6//r/+v/6//r/+v/6//v/
+//6//j/+P/4//j/+v/6//j/9v/2//j/+P/2//b/9f/0//T/9f/2//f/+P/4//f/9f/1
//f/9v/2//f/9f/0//P/8//0//T/8//z//T/9P/0//X/9f/z//X/9//2//b/9v/2//b/
8//y//L/8//2//f/9//4//v//P/9//7//f/8//r/+P/7//v//P/+/wAAAgADAAMAAgAB
AAAA//8AAAEAAwAEAAIAAgACAAIAAAD//////v/6//j/8//x//L/8//0//X/9v/2//b/
9//3//f/9v/1//P/8//z//L/8v/y//L/8f/z//P/8//z//L/8f/w/+//8P/w//H/8v/z
//T/9f/2//T/9P/y//X/8//z//T/9P/2//P/8//2//j/+P/4//z/CQAZACcAMwBDAFsA
bwB+AIoAlgCbAJUAfABKABQA9v/h/87/yf/N/9L/1//a/9j/2P/Z/9//5v/r//L/8v/w
//H/9v/5//f/9//4//b/+P/7//v/+v/5//j/9//5//n/+P/2//b/+P/2//f/9//6//z/
/P/6//r/+//7//r/+P/1//X/9v/5//7//v/+//7//v/+//7//v/+//z//f/9//3/AAAB
AAEAAQD//wAAAAAAAAAAAQACAAIAAQABAAEAAAD+////AAABAAMAAwAEAAQABgAFAAUA
BQAGAAcACAAJAAoADAANAA0ADgAPABEAFAAXABcAFwAYABkAHAAcAB0AHQAeACAAIwAo
ACkAKQAqAC0ALgAwADEAMQA0ADcANwA3ADgAOQA6ADwAPgBAAEAAQABCAEMARABEAEQA
RQBFAEUARwBIAEgASABIAEsASwBLAEsASwBLAEsASwBLAEgARgBFAEUAQwBAAEAAPQA8
ADgANgA0ADIAMgAvACwAKgAoACYAIwAiACIAIAAcABsAGwAaABkAGAAVABUAFQAWABYA
FAAUABQAEQARABIAEgAUABQAEgASABMAFQATABMAEwATABMAEwAUABUAFQAWABQAFAAV
ABUAFgAWABUAEQATABQAFAAUABYAFwAYABgAGgAaABkAFwAYABcAFwAWABYAFgAXABgA
GAAZABkAFwAZABkAGAAYABgAGAAYABgAFgAXABcAFgAWABYAFgAWABgAGAAWABQAFAAW
ABYAFAAWABUAFAAUABIAEgASABIAFAATABEAEQARABAAEAARABEAEAAPAA8AEAAQAA8A
DwAQABAAEAARABEAEQARAA8AEgATABMAEgAQABAAEAAQABIAEgATABUAFgAXABcAGAAb
ABwAHQAeAB4AHgAdABwAGgAZABkAGgAcAB4AHwAfAB8AHwAfAB8AHwAfACAAIAAgACAA
IAAgACAAHwAfAB4AHAAaABUAEwATABMAEwATABEAEAAPAA8ADwAPAA4ADQANAA0ADQAM
AA4ADgAOAA0ADQANAA0ADQAPAA8ADwAPABEAEAAQABAAEAAQABAAEAASABIAEAATABMA
EwAUABQAFAAVABUAGAAcAB4AHgAgACkAOQBJAFcAZwB7AI0AogCyAMAAxwDJALgAjABS
AC4AGwAGAPf/9//6//3/AAAGAAgACQANABIAFQAUABgAGgAbAB4AIQAfAB8AHwAeACEA
JQAlACQAIwAiACMAJQAlACQAJAAkACYAJAAjACMAJgAoACgAJgAmACcAKAAoACcAJQAm
ACYAKAAsACsAKgApACgAKAAoACgAKAAoACkAKQApACgAKQApACkAKQAqACoAKgAoACkA
KgAqACkAKQApACgAKgArACwALQAuAC0ALQAsAC4ALQAtAC0ALwAxADMANQA1ADYANgA1
ADgAOQA7AD4APAA7ADoAOgA8AEAAQQBDAEEAQgBEAEcARwBFAEIAQAA/AEAAQgBDAEkA
TgBTAFUAWgBeAGIAZgBmAGgAagBqAG0AcgB2AHoAggCGAIsAjwCRAJUAmACaAJ0AoACm
AKkApgClAKQAowCgAJ0AmgCUAJQAlQCXAJcAkQCOAIgAhACFAIYAhwCIAIsAiwCLAIwA
jgCOAI0AjgCMAIoAhgCFAI0AlACbAKIApAClAKYAqACvALIAtwC8ALkAuQC6ALoArQCg
AJEAhACJAI8AkQCVAI4AiQCEAH8AegB1AG8AagBiAFwAVwBRAEoAQgA5AC0AIwAcABQA
DAAEAP3/9v/u/+P/2P/M/7//qv+X/4X/cv9i/1T/R/86/yz/H/8R/wH/9/7v/ub+3v7W
/s7+xv6+/rT+rf6l/pz+k/6M/oX+fv51/m7+Zf5c/lf+VP5P/kj+RP5B/j7+PP44/jb+
NP4y/i3+J/4g/hv+F/4U/hL+Ef4T/hT+Ff4X/iP+Lv44/kP+T/5a/mX+cf55/n3+gf6L
/pr+o/6q/rH+uP7D/sz+1v7h/vP+A/8S/yL/MP88/0j/VP9f/2r/dP9+/4P/h/+M/5L/
lP+W/5f/l/+b/5//o/+n/6n/qf+q/6r/qf+o/6f/pv+j/6H/oP+e/5j/lP+N/4n/if+J
/4n/if+H/4b/hf+F/4P/g/+C/4H/gf+B/4H/gP9+/37/fv99/33/ff99/33/f/9//3//
f/+B/4D/gP+A/4D/gP+A/4D/gf+C/4H/hf+G/4f/if+K/4j/if+L/5D/kv+S/5L/mv+r
/73/zf/d/+//AwAXACgANAA+AD8AMwAMAM7/oP+K/3X/Zv9l/2f/aP9r/3D/cv90/3f/
ef98/33/fv9+/37/f/+B/4P/gP9//4D/fv+A/4P/hP+E/4T/hP+K/5H/lv+a/5z/nv+i
/6L/pP+l/6n/rP+p/6b/pf+l/6f/qP+o/6f/qP+o/6r/rv+t/6z/q/+q/6r/qv+q/6r/
qP+p/6n/qf+o/6n/qf+p/6n/qv+q/6r/rP+t/67/rv+t/63/rf+s/63/r/+x/7P/tP+z
/7P/sv+z/7P/tP+1/7X/tf+1/7X/uf+8/77/v/+8/7v/u/+8/8D/w//G/8r/zv/S/9P/
1f/Y/9r/3f/h/+j/6f/p/+r/6v/q/+v/6//v//L/9f/1//j//P8AAAQACgAQABYAGgAX
ABYAFAASABYAFgAXABcAGgAdAB8AIAAlACoAMgA3AEAASQBSAFsAYQBlAGkAagBsAG0A
bwBvAG4AbgBrAGoAaABmAGQAYgBiAF8AXABaAFkAWABWAFYAWABWAFIAUQBRAFAATwBO
AE0ATQBNAE4ATABKAEoASgBLAE0AUABSAFUAVgBVAFYAVwBZAFcAVwBZAFkAWQBZAFsA
WwBaAFoAVwBWAFYAVQBVAFQAUgBNAE8AUABQAFAATQBNAE0ATABKAEoASQBHAEcARwBI
AEgARQBEAEQARABCAEMAQwBBAD8APwA+AD4AOwA6ADkAOAA2ADcANwA2ADQAMgAwAC4A
LAAsACoAKAApACoAKQAmACQAIwAiACIAJAAkACQAJAAiACEAHwAfACEAIAAgACEAIAAe
ABwAGwAaABoAGQAZABkAGgAbAB0AHQAdAB0AHAAaABoAGgAaABgAGAAZABsAGgAbABsA
HAAdAB4AHwAgACIAIgAhACAAHwAdABwAHAAdAB4AHgAdAB8AHwAfAB8AHQAdAB4AHgAc
ABwAHAAcABwAGwAbABoAGAAWABEADwALAAsACwALAAcABgAFAAUAAgABAP///f//////
///+//3//P/7//n/+f/5//n/+f/5//n/+f/5//n/+P/4//j/9v/2//b/9v/2//b/9P/3
//b/9f/1//T/8v/x/+//8P/y//b/9v/0//3/DQAdACsAOwBPAGEAdACIAJoApwCpAJwA
eAA4AAAA5f/U/7//vf/E/8f/yv/S/9r/3f/h/+b/6f/s/+7/7v/v//L/9f/z//P/8//y
//X/+f/4//j/+P/4//f/+f/5//j/+v/6//z/+v/7//v//v8AAP7//P/8//3//v/+//3/
+//8//z//v8CAAEAAAD///7/AAAAAAAAAAAAAAEAAQABAAIAAwADAAMAAwAEAAQABAAC
AAMABAAEAAQABQAGAAYABgAHAAgACQAJAAkACgAKAAwACwALAAsADwARABMAFQATABQA
FAATABQAFQAXABoAHQAdAB0AHgAhACQAJAAlACUAJgAoACsALwAvAC4ALgAyADQANwA5
ADkAPAA/AD8AQQBCAEMARABGAEgASgBKAEgASgBLAEwATQBMAEwASwBMAE8AUQBSAFIA
UgBVAFUAUwBTAFMAUwBTAFMAUwBQAFAATwBPAE0ASgBKAEcARgBEAEIAQAA+ADwAOQA2
ADQAMgAwAC0ALAAuACwAKAAnACUAJAAjACIAIQAhACEAIgAfABwAGwAaABwAHQAfACAA
IAAgAB4AHgAdAB8AHQAdAB0AHQAdAB0AHwAfAB4AHgAcABwAHQAdACAAIAAfABsAHQAe
AB4AHgAcAB0AHgAeAB4AHgAdABsAGgAZABkAGAAYABgAGQAaABoAGwAbABkAGQAZABgA
GAAWABYAFgAWABQAFQAVABQAFAAUABQAFAAUABQAEgAQABEAEgARAA4ADgANAAwADAAM
AAwADAAMAAwACwAJAAkACwAKAAoACwAJAAgABwAHAAgACAAHAAcABgAGAAYABwAFAAMA
AwAEAAIAAgACAAIAAgACAAMABQAFAAUABAAEAAcACAAJAAoACgAKAAkACAAIAAcABwAI
AAoADAANAA0ACwALAAsACwALAAsADAAMAAwADAAMAAwADgANAA0ADAAIAAYAAQD///v/
+//7//v/+f/4//f/9//1//X/9P/z//P/8//z//L/8v/y//L/8f/v/+//7//v/+//7//v
/+//7//u/+7/7v/u/+7/7v/u/+z/7P/q/+3/7f/t/+7/7v/u/+3/7f/s/+z/8P/y//D/
9f8FABcAJwA3AEsAXwB2AIoAmAChAKkApgCIAEwACADd/8z/vf+3/7z/v//E/8z/0v/V
/9n/3P/f/+D/4v/k/+f/6v/t/+v/6//s/+r/7P/v/+//7v/t/+z/6//t/+3/7P/s/+z/
7v/s/+3/7f/w//L/8f/u/+3/7f/w//D/7//t/+z/7P/u//L/7//u/+3/7P/q/+r/6v/q
/+j/6f/p/+n/6v/r/+v/6//r/+z/7P/s/+r/6//s/+z/7f/t/+3/7P/s/+3/7v/v/+//
7//w//D/7v/t/+3/7f/v//H/8//1//b/+P/5//n/+P/5//v//v8AAAEAAgAEAAUACAAI
AAkACQAKAAwADwATABMAEgASABMAFAAWABcAFwAaAB0AHQAdAB4AHwAgAB4AIAAiACIA
IgAkACUAJgAmACYAJwAnACcAKQAqACoAKgAqAC0ALQAvAC8ALwAvAC0ALQAtACoAKAAn
ACcAJQAiACIAHwAeABoAGAAWABQAEgAPAAwACgAIAAYAAwACAAIAAAD8//v/+//6//n/
+P/2//X/9P/0//T/8v/y//L/7//v//D/8P/w//D/7v/u/+//8f/v/+//7f/t/+3/7f/t
/+3/7P/s/+z/7P/t/+3/7v/u/+3/6f/q/+z/7f/u/+3/7f/t/+z/7P/s/+v/6f/q/+n/
6f/o/+j/6P/p/+r/6f/p/+j/5f/n/+f/5v/m/+b/5v/m/+b/5P/l/+X/5P/k/+T/5P/k
/+T/5P/i/+D/4P/i/+L/4P/i/+H/4P/g/97/3v/e/97/4P/f/93/3f/f/97/3v/f/97/
3P/a/9n/2v/a/9n/2f/a/9r/2v/b/9v/2//b/9n/2//b/9j/1v/a/9n/1v/Y/9j/2P/Y
/9j/2P/Z/9v/2v/b/9v/3P/f/+D/4f/i/+D/4P/f/97/3v/d/93/3v/g/+L/4//j/+P/
4//j/+P/4//j/+T/5P/k/+T/5P/k/+T/4//j/+L/3v/c/9f/1f/T/9P/0//T/9H/0P/P
/8//zf/N/8z/y//L/8v/y//K/8z/zP/M/8v/yf/J/8n/yf/H/8f/x//H/8n/yP/I/8j/
yP/I/8j/yP/I/8j/xv/J/8n/yf/K/8r/yv/J/8n/zv/U/9T/0v/W/9//7f/9/xEAJwA7
AE0AYgB2AIQAiwCHAHIAQAAAANb/wf+s/5//of+m/6//uP+6/7z/xf/J/8j/zf/S/9L/
0P/T/9b/2f/X/9f/2P/W/9j/2//c/9z/3P/c/9v/3f/d/9z/2v/a/9z/2v/b/9v/3v/g
/+D/3v/e/9//4v/i/+H/3//g/+D/4v/m/+X/5P/j/+L/5P/k/+T/5P/m/+f/5//n/+b/
5//n/+f/5//o/+j/6P/o/+n/6v/q/+r/6//s/+z/7P/t/+7/7//v/+//8P/w//P/8//0
//X/+P/5//r/+//6//z//f/9//7///8BAAQABwAHAAcACAALAA4ADgAPABEAEgAUABcA
HAAdAB0AHgAdAB4AIAAhACMAJgApACkAKwAsAC0ALgAuADAAMgAyADAAMgAzADQANgA2
ADcANwA4ADsAPQA+ADwAPAA/AD8APQA9AD0APQA/AD8APwA8ADwAOwA7ADkANgA2ADMA
MgAuACwAKgAoACgAJQAiACAAHgAcABkAGAAWABQAEAAPAA0ADAALAAoABwAHAAcACAAI
AAYABgAGAAUABQAGAAYABAAEAAIAAgAFAAcABQAFAAMAAwADAAMABQAFAAQABAAGAAYA
BwAHAAgACAAHAAMABgAIAAkACgAKAAsADAAMAAoACgAJAAcABwAHAAgACAAIAAgACQAK
AAwADQANAAsACQAJAAgACAAIAAgACAAIAAoACwALAAoACQAIAAcABgAIAAgABgAEAAQA
BgAGAAQABAADAAIAAgADAAQABQAGAAYABQADAAMAAQAAAAAAAQADAAIAAQABAAAAAAD/
////AQACAAMABQADAAEA/v8AAAIABAAGAAcACAAKAA0ADQANAAwADAAPABAAEQASABQA
FAATABIADgALAAkACAAMAA4ADwAPAA8ADwAPAA8ADQANAA4ADgALAAoACQAIAAgABwAH
AAYAAwACAP7//f/4//f/9v/1//P/8v/x//H/7f/t/+z/6//r/+v/6//q/+j/6P/o/+f/
6f/p/+n/6f/r/+v/6//r/+r/6P/n/+b/5v/m/+b/5v/m/+b/5P/n/+f/5//o/+j/5v/l
/+X/6P/s/+7/7P/q/+v/+f8NACMANQBHAF8AeACOAJwApwCvAK4AmgBiABIA2f/G/7n/
sf+2/73/xP/O/9j/3f/f/+L/5//o/+T/4v/l/+r/7f/r/+v/6v/o/+r/7f/r/+r/6f/o
/+v/7f/t/+z/7P/s/+7/7P/t/+3/8P/y//H/7v/t/+3/8P/w/+//7f/u/+7/8P/0//L/
8v/y//L/8v/y//L/8v/x//H/8P/v//D/8f/x//H/8//0//T/9P/0//X/9v/2//b/9//4
//j/+P/5//r/+//8//v/+//6//v/+//8//3//v///wAAAQADAAYACAAJAAgACQALAA4A
DwAPAA8AEAARABQAFAAVABUAFgAYABsAIAAhACEAIgAjACQAJgAnACcAKgAtAC0ALgAw
ADIANAAyADQANgA2ADQANgA3ADgAOwA8AD4APwA9AD0APAA6ADwAPgBDAEUAQwBDAEMA
QwBBAEEAQQA+AD0APQA+AD0AOgA6ADcANgAzADAALQAqACYAIwAgAB4AHgAcABkAGAAW
ABQAEAAPAA4ADAAKAAgABwAHAAcACAAGAAQABAAEAAEAAQACAAIAAAAAAP7//v/9////
/f/9/wAAAQACAAMAAwADAAIAAgADAAQABgAHAAUABAACAP3/AAACAAMABAAGAAcACAAI
AAgACAAHAAUABQAFAAYABgAIAAoADQAQAA0ADQAMAAkABwAHAAYABgAHAAgACQAKAAkA
CQAIAAYABwAIAAkACgAKAAoACAAGAAYACAAIAAYACAAHAAYABgAEAAQABAAEAAIAAQD/
////AQACAAQABwAGAAQAAgABAAQABAADAAMABgAEAAQABQAIAAUABAADAAIAAAAAAAEA
AwAGAAcABwAIAAcACAAJAAoADAAOAA8AEAAPAA0ADAAMABAAEgATABMAFAAVABYAFwAV
ABUAFgAWABQAFAAUABQAFgAVABUAFAAQAA4ACQAHAAMAAwADAAMA///+//3//f/9//3/
/P/7//r/+f/4//b/9v/2//b/9f/1//X/9f/1//X/9f/1//X/9//2//b/9v/0//T/9P/0
//b/9v/0//f/9f/1//b/9v/0//P/9f/2//T/9v/8//z/9//9/xEAKwBBAFcAbwCIAKIA
tAC9AMcAzADAAJQATAABANr/z//L/8j/z//W/97/6P/v/+3/7P/v//D/8P/w//H/8v/1
//P/8//y//D/8v/1//T/9P/0//T/8//1//X/9P/y//L/9P/y//P/8//2//j/9v/0//T/
9f/0//T/8//x//H/8v/1//r/9//2//X/9P/0//T/9P/0//b/9//3//f/9//3//b/9f/1
//b/9v/2//f/+f/7//z//v///wAAAAD//////////wIAAwAFAAYACQAJAAoACwAMAA0A
DgAPAA4AEAARABEAEAARABMAFgAZABkAGQAaABsAHgAeAB8AIQAiACQAJwArACsAKgAq
AC0ALgAwADEAMQA0ADcANwA5ADoAOwA8ADoAPAA+AD4AQABCAEMARABEAEQARQBFAEMA
RQBGAEYASABIAEsASwBJAEkASQBJAEsASwBLAEgARwBHAEgARwBCAEIAPwA+ADwAOgA4
ADYAMwAvACsAKAAoACYAIwAiACAAHgAaABkAGQAYABcAFgAXABcAFwAYABkAGAAZABoA
GQAZABoAGgAZABgAFQAUABcAGQAXABcAFQAVABUAFQASABEADwAOAA4ADgAPAA8AEwAW
ABgAFwAXABgAGAAYABUAFQAVABQAFAAUABMAEQAQAA8ADwAOABEAEgAUABYAFgAXABcA
FQAVABUAFAAUABQAFAAUABQAFgAXABcAFgAUABQAFAAUABQAFAASABAAFAAWABYAFAAS
ABEAEAAQABAAEAAQABAAEAAPAA0ADQANAAwADAANAA0ADAALAAsADAAMAAsACwAKAAoA
CgALAAsACwALAAkABgAFAAEA/v8EAAkACQAGAAMAAgABAAEAAgAAAP///v/+//7//v/+
//v/+v/6//v//v//////AAADAAQABQAGAAQABAADAAIA///9//z//P8AAAIAAwADAAEA
///9//v/9//1//T/8v/0//b/+P/6//j/9f/z//D/6v/o/+P/4f/d/93/3f/d/9r/2P/W
/9X/0f/R/9D/z//N/83/zf/M/8r/yv/K/8n/yf/J/8n/yf/I/8f/xv/F/8f/xv/G/8b/
xv/G/8b/xv/G/8b/xP/H/8r/y//N/87/zP/L/8v/zv/Q/9L/1P/U/9n/6f/9/w8AIQAz
AEsAZgB2AIAAhQCJAH4AWAAYANL/q/+c/5P/jf+a/7H/vv/C/8T/x//B/7z/u/++/8L/
wv+9/8P/x//G/8f/yP/G/8j/y//M/8z/zP/M/8v/y//J/8b/yf/M/9H/0v/P/8//0v/U
/9T/0v/S/9P/1f/W/9b/1f/R/9D/0f/U/9P/0v/R/9D/0P/Q/9D/0P/P/8//zv/N/8z/
zf/N/83/y//M/8z/zP/K/8v/zP/M/8z/zf/O/87/zf/N/83/zf/N/83/zv/O/8//z//Q
/9H/0P/R/9L/0//S/9T/1f/V/9f/2f/c/+D/3//f/9//4P/h/+T/5P/l/+f/6v/u//P/
9f/1//T/9P/3//j/+v/7//3/AAADAAMABgAIAAoADAAKAAwADgAOAA0ADgAOAA4AEwAU
ABYAFwAXABkAGgAaABoAGgAdAB0AHQAdAB0AHQAbABkAFwASABIAEwAVABUAEAAOAAkA
BgAGAA==
         </WaveFormData>
      </LeadData>
      <LeadData>
         <LeadByteCountTotal>10000</LeadByteCountTotal>
         <LeadTimeOffset>0</LeadTimeOffset>
         <LeadSampleCountTotal>5000</LeadSampleCountTotal>
         <LeadAmplitudeUnitsPerBit>4.88</LeadAmplitudeUnitsPerBit>
         <LeadAmplitudeUnits>��V</LeadAmplitudeUnits>
         <LeadHighLimit>2147483647</LeadHighLimit>
         <LeadLowLimit>268435456</LeadLowLimit>
         <LeadID>V1</LeadID>
         <LeadOffsetFirstSample>0</LeadOffsetFirstSample>
         <FirstSampleBaseline>0</FirstSampleBaseline>
         <LeadSampleSize>2</LeadSampleSize>
         <LeadOff>FALSE</LeadOff>
         <BaselineSway>TRUE</BaselineSway>
         <ExcessiveACNoise>FALSE</ExcessiveACNoise>
         <MuscleNoise>FALSE</MuscleNoise>
         <LeadDataCRC32>1187809021</LeadDataCRC32>
         <WaveFormData>
3P/c/9z/3P/e/97/3v/e/97/3v/e/97/4P/g/+D/4P/g/+D/4P/g/+L/4v/i/+L/4v/i
/+L/4v/g/+D/4P/g/+H/4v/j/+T/5P/k/+T/5P/i/+L/4v/i/+T/5P/k/+T/4v/i/+L/
4v/k/+T/5P/k/+b/5v/m/+b/5v/m/+b/5v/m/+j/6P/q/+7/8P/y//P/9f/6//7/////
////AQACAAIAAQD+//v/9v/w/+n/4v/d/9z/2//b/9z/3v/h/+L/4//k/+X/5v/p/+r/
6v/q/+r/6v/q/+r/6v/q/+r/6//t/+7/7v/u/+7/7v/u/+7/7P/s/+z/7f/v//D/8P/w
/+7/7v/u/+7/8P/w//H/8f/x//H/8f/x//H/8P/w//H/8v/y//L/8v/y//L/8v/y//f/
//8JABMAGQAcABoAEwALAAUA/P/w/+H/0P+//7H/n/+M/4n/nP+y/73/wv/A/7r/t/+7
/7//xf/O/9X/3v/n/+3/8v/1//f/+P/6//j/+v/6//r//P/8//v/+//7//r/+//7//v/
+//7//v/+//7//r/+v/6//r/+v/6//r/+v/6//v/+//7//r/+v/5//v/+//7//r/+f/5
//n/+f/6//r/+v/5//v/+//7//r/+v/6//n/+f/6//r/+v/7//n/+P/4//f/+f/5//n/
+f/4//j/9//2//X/9f/0//T/9v/1//X/9f/0//T/9P/0//b/9f/1//X/9f/0//P/8//z
//P/8//0//T/8//z//L/8f/x//H/8f/y//H/8f/x//H/8P/v/+//7f/t/+3/7P/t/+3/
7f/t/+v/6//q/+r/6v/q/+r/6f/p/+n/6v/q/+n/5//m/+X/5//n/+f/5//k/+T/5f/l
/+f/5//o/+n/6f/p/+n/6f/n/+f/6f/p/+v/6//s/+z/7v/u/+//7//u/+//8P/x//L/
8v/x//H/8f/z//P/8//z//P/8//0//T/9P/z//L/9P/2//n/+f/3//f/9f/1//f/9//2
//b/+P/4//n/+f/5//f/9//2//b/+P/4//j/9//3//f/9//3//b/9v/2//j/+P/4//j/
9v/1//T/9P/1//b/9v/3//j/9v/2//b/9v/3//f/9//3//f/9v/2//b/9f/1//b/9//3
//f/9//5//f/9v/2//T/9f/2//b/+P/4//j/+P/4//j/9//2//j/+P/5//v/+f/5//j/
+P/4//j/+P/4//j/+P/4//j/+P/3//f/+P/5//n/+P/4//n/+P/4//j/+P/4//j/+P/6
//r//v8AAAIABAADAAUACgAOAA8AEQARABMAFAAUABMAEAANAAgAAgD7//T/7f/s/+v/
6//s/+7/8f/0//X/9v/3//j/+//8//z//P/8//z//P/8//z//P/8//3//f/+//7/AAAA
AAAAAAD+//7//v/+//////8AAAAAAAAAAAAAAAAAAAAAAAABAAMAAwADAAMAAQABAAAA
AAABAAIAAgACAAIAAgACAAIAAgADAAkAEwAdACUAKgAqACMAHQAVAA4AAgD3/+b/0//F
/7X/oP+X/6b/uv/H/87/0P/K/8P/w//H/9P/3P/l//L//f8BAAAABQAHAAgACAAIAAgA
CAAIAAoADAALAAsACwAMAA0ADQANAA8ADwAPAA8ADwAOAA4ADgAMAAwADAAMAAwADAAN
AA0ACwAKAAoACQALAAsACwAKAAkACQAJAAkACAAIAAgABwAHAAcABwAGAAQABAADAAMA
BAAEAAQABQADAAIAAgABAAMAAwADAAMAAwAEAAQABAACAAEA///+//////8AAAEAAAAA
AAAAAAAAAP///////wEAAAD//////f/9//3//v8AAP/////+//3//f/9//3//P/7//v/
+//7//r/+f/5//n/+f/5//j/9//3//f/9//2//X/8//y//L/8v/y//H/7//v//D/8P/u
/+3/7f/t/+3/7f/t/+3/6v/q/+v/6//p/+n/6v/r/+v/6//r/+v/6f/p/+v/6//r/+v/
7P/s/+7/7v/v/+//7v/v//D/8f/y//L/8f/x//H/8//z//P/8//z//P/9P/0//T/8//y
//D/8v/1//X/9f/1//P/8//1//X/9P/0//T/9P/1//X/9//1//X/9P/y//T/9P/0//P/
8//z//P/8f/w//D/8P/y//L/8v/y//D/7//u/+7/7v/u/+3/7f/t/+z/7f/u/+z/7f/t
/+3/7//v/+7/7v/u/+3/7f/u/+//7//v/+//8P/v/+//8P/w//H/8v/y//T/9P/0//T/
9v/2//X/9P/2//b/9//5//f/9//2//b/9v/2//b/9v/4//j/+P/4//b/9f/1//b/9f/1
//T/9P/z//P/9f/0//T/9P/0//T/9P/0//T/9v/2//j/+v/8//7/AQADAAgADAAMAA0A
DAANAA4ADgANAAoABQAAAPr/8//s/+X/5P/j/+X/5v/o/+v/7P/t/+7/7//u//H/8v/y
//L/8v/y//L/8v/y//L/8v/z//P/9P/0//T/9P/0//T/9P/0//T/9P/1//X/9v/2//X/
9P/z//L/8v/y//L/8//1//X/9f/1//P/8//y//L/8//0//T/9P/y//L/8v/y//T/9//9
/wcAEQAXABoAHAAVAA0ABwAAAPb/6f/Y/8X/tf+l/5D/h/+W/67/u//A/8D/uv+z/7X/
u//F/8z/0//c/+X/6//w//P/9f/2//b/+P/4//j/+P/6//j/9//3//f/9v/3//f/9//5
//n/+f/5//f/9v/2//b/+P/4//j/+P/2//b/9//3//f/9v/2//X/9//3//f/9v/1//X/
9f/1//b/9v/2//X/9f/1//X/9P/2//b/9f/1//b/9v/2//f/9f/0//T/8//1//X/9f/1
//P/9P/0//T/8//z//L/8v/0//P/8//z//L/8v/y//L/8v/x//H/8f/z//L/8f/x//H/
8f/x//L/8v/x//H/8P/v/+//7//v/+7/7f/t/+3/7f/s/+v/6//r/+v/6//q/+r/6//s
/+3/7//v/+7/7v/w//D/8P/v/+v/6//s/+z/7v/t/+3/7f/t/+3/7f/t/+z/7P/t/+3/
7//v//D/8f/v/+//7//v//H/8f/z//P/8//z//T/9P/0//T/9f/1//b/9//4//n/+P/4
//f/9//5//v/+//7//n/+f/5//r//P/8//v/+v/6//z///////3//f/7//v//f/9//z/
/P/8//z//f/9//3/+//7//r/+v/8//z//P/7//v/+//7//v/+v/6//r/+v/6//r/+v/6
//n/+P/4//r/+v/5//n/+v/4//j/+P/4//n/+f/5//v/+//6//r/+v/5//n/+v/7//v/
+//7//3/+//6//r/+P/5//r/+v/6//r/+v/6//r/+v/5//j/+v/6//v//f/7//v/+v/6
//z//P/8//z//P/8//z//P/8//v/+//8//3//f/8//z//f/9//v/+v/6//z//P/8//z/
/v/+/wAAAAACAAQABgAIAAoADQATABgAGAAZABgAGQAYABgAFwAUAA4ACAABAPn/8//t
/+3/7f/w//L/9f/5//j/+f/6//v//v8BAAIAAgAAAAAAAAAAAAAAAAAAAAAAAQABAAIA
AgABAAAA///+////AAABAAIAAwADAAQABAACAAIAAgACAAQABAAEAAUAAwADAAMAAwAD
AAMAAgACAAMABAAEAAQABAAEAAQABAAGAAkAEQAbACMAKQAuACoAIwAdABcADgAEAPP/
4P/P/8P/r/+c/53/sP/E/83/0v/Q/8r/x//J/9H/2f/g/+n/8v/7////AAADAAUABgAI
AAoACgAKAAoADAAKAAkACQAJAAoACwALAAsACwALAAsACwALAAoACgAKAAoACgAKAAoA
CAAIAAkACQAKAAoACwALAAsACwALAAoABwAHAAcABwAIAAgACAAHAAcABwAHAAYACAAI
AAcABwAIAAgACAAJAAkACAAIAAcACQAJAAkACQAIAAgABwAGAAYABwAHAAgABgAFAAUA
BQAGAAYABgAGAAYABQAFAAUABQAEAAMAAwADAAMAAwAEAAQAAwADAAIAAQABAAEAAQAA
AP////////3//P/7//v//f/9//3//P/5//n/+f/5//n/+f/4//j/+P/4//j/9//1//X/
9v/2//b/9f/1//X/8//z//P/8//y//L/8//z//X/9f/2//f/9f/1//X/9f/3//f/+f/5
//f/9//4//j/+v/6//v/+//8//3//v////7//v/9//3///8BAAEAAQABAAEAAQACAAIA
AgABAAAA/v8AAAMAAwABAAEA/////wAAAQABAAIAAAAAAAEAAQABAP/////+//7/AAAA
AAAA/f/9//3//f/8//z//f/+//z//P/8//z/+//7//v//P/+//7//f/9//z/+v/6//r/
/P/9//3//f/9//3//P/8//z/+//7//z//f/9//3//f/9//v/+v/6//z//f/+//7//P/8
//z//P/+//7//f/8//z//P/9/////f/9//z//P/+//7//v/+//z//P/8//z//P/7//v/
/P/9//3//P/8//3//f/9//z//f/9//3//v/+//7//v/+//7//v8AAAAAAgAEAAYACAAJ
AAsAEAAUABMAFQAVABcAGAAYABcAFAAQAAoAAwD7//b/7//u/+3/7//w//L/9f/4//n/
+v/7//r//f/+//7//v/+//7//v8AAAAAAAAAAP////8AAAAAAAAAAAAAAAACAAIAAgAC
AAEAAQACAAIABAAEAAQABAACAAIAAgADAAUABQAFAAUABQAFAAQABAADAAQABAAEAAQA
BAAEAAQABAAHAA8AFwAhACcALgAwACkAIQAbABIACAD9/+z/2//L/7v/qP+Z/6T/uv/J
/9D/0v/O/8n/yf/N/9f/4P/n/+7/9////wQACQALAAwADgAOAAwADAAMAA4AEAAPAA8A
DwAOAA8ADwAPABEAEQARABEAEQAQABAAEAAQABAAEAAQAA4ADgAPAA8ADwAOAA4ADQAP
AA8ADwAOAA4ADwAQABEAEAAQABAADwARABEAEQAQABAAEAAPAA8AEAAQABAAEQATABIA
EgARAA8ADwAPAA8AEQASABIAEgATABMAEgASABQAEwATABMAEgASABIAEgASABEAEQAR
ABMAEgARABEADwAPAA8AEAAQAA8ADwAOAA8ADwAPAA8ADAALAAsACwALAAoACQAJAAoA
CwAMAAwADAANAA4ADwARABEAEAAQABIAEgASABEAEQATABYAGAAaABkAGQAZABwAHQAe
AB8AHAAcAB0AHQAaABkAGQAZABoAGwAcAB0AHAAbABwAGwAeAB8AIQAiACUAJgAoACkA
KgArACwALQAuAC4ALQAtADEANQA3ADkAOgA7ADwAPgBCAEQARQBGAEQARgBJAEkAQwA/
ADkANQA4ADkAOQA6ADYANAAzADEAMAAtACwAKgAnACYAIwAgABsAGQAXABUADwAMAAoA
CAAFAAIA///8//b/8//w/+7/5v/g/9n/0//M/8b/wv++/7j/tf+x/63/qv+n/6P/oP+e
/5v/mf+Y/5T/kf+O/4v/iP+F/4P/gv9//33/e/94/3X/dP9z/3L/cf9w/27/bP9r/2r/
av9r/2n/Z/9k/2L/Yf9g/1//Xv9f/2D/Yf9i/2b/af9t/3L/eP97/33/gP+F/4f/if+M
/5D/lP+W/5j/mv+f/6L/p/+q/7P/uv/B/8j/zf/T/9z/5P/q/+//8v/3//r/+v/5//b/
8P/q/+P/2//Y/9P/1P/V/9j/2v/d/+H/4v/j/+T/5f/j/+X/5f/k/+L/4v/i/+L/4v/i
/+L/4v/j/+P/5P/k/+T/5P/k/+T/4v/i/+L/4v/j/+P/5P/k/+T/5P/k/+T/5P/k/+T/
5f/n/+f/5//n/+X/5f/k/+T/5//o/+j/6P/o/+j/6P/o/+r/7//5/wMACwATABQAEAAH
AP//+f/u/+T/1f/C/7P/o/+P/4D/h/+e/67/t/+4/7T/rP+p/6//tf+9/8T/y//U/9v/
4f/i/+X/5f/m/+b/5v/o/+j/6P/q/+r/6f/p/+n/6f/p/+j/5//p/+v/7f/v//D/8P/x
//L/8P/w//D/8P/w//D/8f/x//H/8P/w/+//8f/x//H/8P/v/+//7//v//D/8P/w/+//
7//v/+//7v/u/+7/7f/t/+z/7P/s/+3/7f/s/+z/6//p/+n/6f/p/+n/6v/q/+r/5//n
/+b/5v/n/+f/6P/p/+j/6P/o/+j/6P/n/+f/5//m/+T/4v/h/+T/5f/m/+j/6P/n/+f/
5v/n/+f/5//n/+f/5//o/+n/5//m/+X/5f/j/+P/4//i/+P/5f/n/+n/6v/r/+v/7P/p
/+j/5//l/+X/5f/m/+b/5v/l/+X/5f/p/+v/7f/v//L/9P/3//n/+//9/wAAAwAEAAUA
BgAHAAcABwAJAAkACwALAAwADAAMAAwADQANAA4ADwAQABEAEgASABEAEQARABMAEwAT
ABUAFQAVABYAGAAYABcAFgAYABoAHQAdABsAGwAZABkAGgAbABsAHAAdAB4AIAAhACEA
HwAfAB4AHAAeAB4AHgAdAB0AHQAdABsAGgAaABoAGgAaABoAGgAYABcAFgAWABgAGAAX
ABcAGAAWABYAFgAWABcAFwAXABcAFwAWABYAFQATABIAEgATABMAEwATABUAEwASABIA
EAARABIAEgAQABAAEAAQABAAEAAPAA4ADgAOAA8AEQAPAA8ADgAOABAAEAAQABAAEgAS
ABIAEgAQAA8ADwAQABEAEQAQABAAEQAPAA8AEAAQABAAEAAQABIAEgAUABQAFAAWABgA
GgAbAB0AIgAmACUAJwAnACkAKgAqACkAJgAkACAAGwAVAAwABQAEAAMAAgACAAMABQAG
AAcACAAJAAoADQAOAA4ADgAOAA4ADgAOAA4ADgAOAA8ADwAQABAAEAAQABAAEAAOAA4A
DgAOABEAEQASABIAEgASABIAEgASABIAEgATABMAEwATABMAEwATABIAEgARABIAEgAS
ABAAEAAQABAAEAATABcAHwApAC8ANgA8ADcALwAnAB4AFgAJAPr/6f/Z/8n/uP+l/6j/
xv/j/+7/7v/s/+P/2f/X/9//6P/t//T/+f8BAAgADQAPABIAFAAUABQAFAAUABYAFAAT
ABMAEwAUABUAFQAVABcAFwAXABcAFQAUABQAFAAUABQAFAAUABIAEgATABMAEwASABIA
EQASABMAFAAUABMAEwATABMAEgASABIAEQARABEAEQAQABAAEAAPAA8AEgASABIAEwAT
ABIAEgARABMAEwATABMAEgASABEAEAAPAA8ADgAOAA4ADQANAA0ADQAMAAsACgAMAAsA
CwALAAsACgAJAAkABwAHAAcACAAKAAkACQAIAAkACQAJAAkACgAJAAkACQAJAAgABwAH
AAUABQAFAAQABQAFAAUABQADAAMAAgACAAIAAgACAAEA/////wAAAAD+//3//f/9//3/
/f/9//3/+v/6//v/+//7//v//P/9////////////AQABAAMAAwADAAMABAAEAAYABgAH
AAcACAAJAAoACwAOAA4ADQANAA0ADwAPAA8ADwAPAA8AEAAQABAADwAOAA4AEAATABMA
EQARAA8ADwARABEAEAAQABAAEAARABEAEQAPAA8ADgAQABIAEgASABAADwAOAA0ADAAM
AA0ADgAOAA4ADgAOAAwACwAKAAoADAAMAAsACwAMAAoACgAKAAwADQANAA0ACwALAAoA
CgAMAAsACwAMAA0ADQANAA0ADQALAAoACgAIAAkACgAKAAwADAAMAAwADAAMAAsACgAK
AAoACwANAA0ADQAMAAwACgAKAAoACgAKAAoACgAKAAoACQAJAAoACwALAAoACgANAA8A
CwAKAAoACgAKAAoACAAIAAoACgAMAA4AEAASABMAFQAaAB4AHQAfAB8AIQAkACQAIwAg
ACAAHAAXABEACAABAAAA///+//7///8BAP//////////AwAJAA0AEAAOAA4ADgAOAA0A
DAALAAoADQANAA4ADgAQABAAEAAQABAAEAAQABAADwAPABAAEAAOAA4ADgAOABAAEAAQ
ABEADwAPAA8ADwARABEAEAAQAA8AEAAQABAADgAOAA4ADgAOABEAEwAZACMAKwAyADgA
NwAtACUAHgAaABEABADx/9//0//C/6v/pv+6/83/2P/c/9b/yf/F/83/1//e/+P/6v/1
////BAAFAAcACgAMAA4AEAAQABAAEgAQAA8ADwAPABAAEQARABEADwAPAA8ADwARABAA
EAAQABIAEgASABIAEQAQABAADwANAAwADAALAA0ADQANAAwACQAJAAkACQAKAAoACgAJ
AAkACQAJAAgACAAIAAcABwAGAAYABgAHAAUABAAEAAMABQAFAAUABQADAAQABAAEAAMA
AwACAAIABAADAAMAAwACAAIAAgACAAQAAwADAAMAAwACAAEAAQD///////8AAAAA////
//7/+//7//v/+//6//n/+f/5//f/9v/1//X/9f/1//X/9P/x//H/8f/x/+//7//u/+7/
7v/u/+7/7f/r/+v/7P/s/+r/6f/p/+n/6f/p/+n/6f/m/+b/5//n/+f/5//o/+n/6f/p
/+n/6f/p/+n/6//r/+v/6//s/+z/7P/s/+3/7f/s/+3/7v/v/+7/7v/t/+3/7f/v/+//
7//v/+//7//w//D/8P/v/+7/7v/w//P/8//x//H/7//v//H/8f/w//D/8v/y//P/8//z
//H/8f/w//L/9P/0//T/8f/x//H/8f/w//D/8f/y//D/8P/w//D/8P/v/+7/7v/w//D/
7//v//D/7v/u/+7/7P/t/+3/7f/t/+3/7P/s/+z/6//r/+z/7f/t/+3/7f/v/+3/7P/s
/+z/7f/u/+7/7P/s/+z/7P/s/+z/6//q/+r/6v/r/+3/6//r/+r/6v/s/+z/7P/s/+z/
7P/s/+z/7P/r/+v/7P/t/+3/7P/s/+v/6//r/+r/6f/p/+n/6v/s/+3/7P/q/+r/6v/q
/+z/7P/u/+7/8P/y//T/9v/3//n//v8CAAMABQAFAAcACAAIAAcABAABAPz/9v/v/+b/
3//e/93/2//c/97/4f/l/+f/6f/r/+v/7f/t/+z/7P/s/+z/7P/t/+7/7//w/+//7//w
//D/8P/w//D/8P/w//D/8P/w//H/8f/y//L/9P/0//T/9P/y//L/8v/z//X/9f/1//X/
9f/1//T/9P/1//b/9v/2//b/9v/2//b/9v/5////CQATABkAHgAeABcAEQALAAIA+P/t
/97/zf+//6v/kP+F/5b/rv+9/8T/wv+6/7X/uf/B/8f/0P/X/+D/6f/x//b/+f/7//z/
/P/+//7//v/+/wAA/v/9//3//f/8//3//f/9///////////////+//7//v/+//7//v/+
//7//v///////f/8//z/+//9//3//f/8//v/+//7//v//P/8//z/+//7//v/+//6//r/
+v/5//n//P/8//z//f/7//r/+v/5//n/+f/5//n/9//4//j/+P/3//f/9v/2//j/9//3
//f/9v/2//b/9v/0//P/8//z//X/9P/z//P/9f/1//X/9v/0//P/8//y//L/8//0//X/
9P/z//P/8//x//D/7//v//H/8f/x//D/8f/x//H/8f/w/+//7f/s/+z/7P/s/+v/6//r
/+z/7P/q/+n/6f/p/+n/6f/p/+n/5v/m/+f/5//n/+f/6P/p/+n/6f/p/+n/6f/p/+v/
6//t/+3/7v/u/+z/7P/t/+3/7v/v//D/8f/0//T/8//z//H/8//z//P/8//z//P/9P/z
//L/8P/u/+7/8P/z//P/9P/1//T/9f/z//P/8v/y//P/9P/2//f/9//1//X/9P/y//T/
9P/0//T/9f/2//f/9f/0//T/9P/2//b/9v/2//f/9//3//j/+P/4//f/9//2//T/9P/0
//L/8//z//P/9f/1//T/9P/0//P/8//0//P/8//z//P/9f/z//L/8v/y//P/9P/0//b/
9v/2//b/9P/0//P/8v/0//T/9f/3//f/9//2//b/+P/4//j/+P/3//b/9f/0//T/8//z
//T/9//3//b/9v/7//n/+v/3//b/9f/0//b/9v/4//j/+v/8//7/AAADAAUACgAOAA0A
DwAPABEAFAAUABMAEAAPAAoABAD9//T/7f/s/+v/6P/o/+n/6//u/+//8P/x//L/9f/2
//b/9v/2//b/9v/2//b/9v/2//f/9//4//j/+P/4//j/+P/6//r/+v/6//n/+f/6//r/
+v/6//r/+v/6//r/+v/7//3//f/9//3//P/7//n/+P/7//z//P/8//3//v///wAAAAD/
////AwAPABcAHgAmACkAHwATAA4ABgD9//T/5f/R/8P/tP+f/5b/qP/F/9z/5P/c/83/
wf/D/8n/zv/T/9j/3//r//L/9f/5//z/AAACAAAAAAAAAAIABAADAAMAAwACAAMAAwAD
AAMAAwADAAMAAQAAAAAAAAAAAAAAAAAAAAEAAgAEAAUAAwACAAIAAQABAAEAAQAAAP//
////////AQACAAMAAwADAAMAAwACAAQABAADAAMAAgACAAIAAwADAAIAAgABAP//////
/////f/+//7//v/+//////8AAAIAAQABAAEAAAAAAAAAAAACAAEAAQABAP///v/9//3/
////////AAACAAEAAQAAAP3//f/9//3//v/9//3//f////7//f/9//v/+//7//r/+f/5
//n/+f/7//v/+v/6//j/+P/4//f/8//z//T/9P/1//X/9v/3//T/8//y//H/8v/y//P/
8//1//X/9v/3//X/9f/1//X/9P/z//T/8//0//X/9//4//r/+v/7//v/+v/7//z//f8A
AAAA//////3/////////////////AAD+//7//f/8//7/AAADAAMAAwADAAEAAQD/////
/v/+/wAAAAABAAEA///9//3//P/+/wAAAAAAAAEAAQABAAEA/f/8//z//P/8//z//P/8
//r/+f/4//j/+//8//z//f/8//r/+v/6//j/+f/5//n//P/9//3//v/8//v/+//8//v/
+//7//v/+f/3//b/9v/2//f/+P/4//v//P/9//7/+//6//j/9v/3//j/+v/9///////+
//7//P/8//z//P/8//z//P/8//7//f/9//7//f/7//z//v/+//7//v/+//7//P/8//7/
/v/9//7///8AAAIABQALABAAEwAVABUAFwAaABoAGQAWABUAEAAKAAMA/f/3//f/9//x
/+7/7P/r/+7/7//w//H/9P/3//j/+P/8//7/AAACAAEAAAD///7//////wAAAAACAAIA
AgACAAAAAAAAAAAAAwADAAQABAAEAAQABAAEAAYABgAGAAcACQAJAAkACQAHAAcABgAG
AAcACAAIAAgACAAIAAgACAAIAAcACQAPABcAIQAoADIANwAzACkAIAAYAA8ACAD9/+//
4f/S/7f/ov+q/8P/1v/g/97/z//D/8X/z//W/9f/3P/n//X//v8DAAUABgAKAAwACgAK
AAoADAAOAA0ADQANAAwADQANAA0ADwAPAA8ADwANAAwADAAMAAsACgAJAAgACgAKAAsA
CwAJAAgACAAHAAUABQAFAAQABAAFAAYABwAHAAYABQADAAMAAwADAAIABAAEAAMAAwAG
AAYABgAHAAcABgAGAAUABQAFAAUABQAHAAgACAAIAAUABQAEAAQABAADAAMAAwAEAAQA
BAAEAAQAAwADAAMAAwACAAEAAQABAAEAAQACAAAA//////7////////////+//3//f/9
/////v/9//3/+//7//v/+v/3//f/9//3//X/9f/0//T/9P/0//T/8//z//P/9P/0//P/
8f/w/+//7//v/+//7//u/+7/7//v/+3/7f/u/+//7//v/+//7//t/+3/7//v//H/8f/y
//L/8v/y//P/8//z//P/8//z//X/9v/2//f/9//5//n/+f/5//n/+f/6//z//P/7//r/
+v/8/////////////f/9///////+//7/AAAAAAEAAQADAAEAAQAAAP7/AAAAAAAA////
///////9//z//P/8////AAABAAIAAAD///7//v8AAAAA/////wAA/v/+//7/+//7//r/
+f/7//v/+v/6//r/+f/5//r/+v/5//j/9//5//f/9v/2//T/9f/2//b/9f/0//P/8v/y
//L/8f/w/+7/7v/v//H/8f/x//D/8P/u/+7/7v/u/+7/7v/u/+7/7v/t/+3/7v/t/+3/
7P/s/+3/7f/t/+z/6//r/+v/7P/q/+n/6f/q/+n/6P/q/+n/5//n/+f/6P/o/+j/6P/o
/+f/5v/n/+b/6v/s/+7/8P/x//P/+P/8//v//f/9////AgACAAEA/v/5//T/7v/n/9//
1//V/9P/0//U/9b/2f/Z/9n/2f/Z/9v/3//h/+L/4f/g/9//3v/e/97/3v/e/9//3//g
/+D/3v/e/97/3v/g/+D/4P/g/9//3//g/+D/4P/g/+D/4P/g/+D/4P/h/+H/4f/h/+H/
4f/h/+D/4P/f/+D/4P/g/+D/4P/g/+D/4P/f/+P/6//z//v/BAAIAAcA///5//T/7P/h
/9L/w/+3/6v/lP9//4L/lP+h/67/sP+k/53/o/+p/6v/sP+3/77/yf/T/9r/3//h/+D/
5P/o/+X/5P/j/+T/4v/h/+H/4f/g/+H/4f/h/+H/4f/h/+H/3//e/97/3v/c/9z/3P/c
/9r/2v/b/9v/2f/Y/9j/1//Z/9n/2f/Y/9n/2f/Z/9n/2P/Y/9j/1//Z/9n/2f/Y/9r/
2v/Z/9n/2P/Y/9j/2f/Z/9j/2P/X/9X/1f/V/9X/1f/W/9b/1v/X/9f/1v/W/9j/1//X
/9f/2P/Y/9j/2P/W/9X/1f/V/9X/1P/T/9P/0f/R/9H/0v/R/8//zv/M/83/zf/N/83/
zP/L/8v/y//J/8j/x//H/8f/x//H/8b/w//D/8P/w//D/8P/wv/C/8D/wP/A/7//u/+7
/7z/vP+8/7v/u/+7/7n/uf+5/7n/tv+2/7f/t/+3/7f/uP+5/7j/t/+2/7X/t/+3/7n/
uf+3/w==
         </WaveFormData>
      </LeadData>
      <LeadData>
         <LeadByteCountTotal>10000</LeadByteCountTotal>
         <LeadTimeOffset>0</LeadTimeOffset>
         <LeadSampleCountTotal>5000</LeadSampleCountTotal>
         <LeadAmplitudeUnitsPerBit>4.88</LeadAmplitudeUnitsPerBit>
         <LeadAmplitudeUnits>��V</LeadAmplitudeUnits>
         <LeadHighLimit>2147483647</LeadHighLimit>
         <LeadLowLimit>268435456</LeadLowLimit>
         <LeadID>V2</LeadID>
         <LeadOffsetFirstSample>0</LeadOffsetFirstSample>
         <FirstSampleBaseline>0</FirstSampleBaseline>
         <LeadSampleSize>2</LeadSampleSize>
         <LeadOff>FALSE</LeadOff>
         <BaselineSway>TRUE</BaselineSway>
         <ExcessiveACNoise>FALSE</ExcessiveACNoise>
         <MuscleNoise>FALSE</MuscleNoise>
         <LeadDataCRC32>627450858</LeadDataCRC32>
         <WaveFormData>
5v/m/+b/5v/o/+j/6P/o/+b/5v/m/+b/6P/o/+j/6P/m/+b/5v/m/+b/5v/m/+b/5P/k
/+T/5P/k/+T/5P/k/+T/5P/k/+T/5P/k/+T/5P/k/+T/5P/k/+T/5P/k/+T/5P/k/+T/
5P/k/+T/5P/k/+L/4v/i/+L/5P/k/+T/5P/k/+X/5//o/+j/6v/r/+z/7//w//H/8f/x
//D/8P/x//H/8f/v/+z/6v/n/+T/5P/l/+X/5P/k/+b/5v/m/+j/5//n/+f/6P/q/+r/
6v/o/+T/4//i/+H/4//j/+P/4//j/+P/4//j/+L/4v/i/+D/4P/g/+H/4f/h/+H/4f/h
/+H/4f/g/+D/4f/h/+H/4f/h/+H/4P/g/+D/4P/h/+H/4v/i/+L/4v/i/+P/4//j/+X/
6//z//n/AAAGAAgACwAPABoAMwBWAHcAkQCrAK4AiwBTABkAzP96/zX///7u/gD/I/9J
/2f/gP+e/7v/zP/b/+P/5v/p/+v/7f/u//D/7v/u/+//8P/x//H/8f/y//L/8//z//P/
9P/1//X/9v/0//T/9P/0//b/9v/4//j/+P/4//n/+f/5//n/+f/6//r/+v/7//v/+//8
//z//P/+//////8AAAEAAQABAAEAAwADAAMABAAFAAUABQAHAAcABgAGAAgACAAIAAoA
CwALAAwADAAMAA0ADQANAA0AEAARABEAEgASABIAEgASABQAFAAWABYAFgAXABgAGgAc
ABwAHAAcAB0AHwAgACEAIQAhACEAIgAjACMAJAAkACUAJQAlACUAJAAkACQAJQAjACMA
JAAkACIAIgAhACEAIQAiACIAIQAgAB4AHQAcABoAGgAaABoAGgAaABoAGQAXABcAFgAW
ABUAFQAWABYAFgAUABIAEQAPAA0ADAAJAAkABwAHAAYAAQAAAAAA/f/9//z/+//6//z/
/P/7//n/9//5//n/9//1//X/9f/1//X/9f/1//X/+P/4//j/+P/4//f/9//3//n/+f/5
//n/+f/5//n/+f/7//v/+//7//r/+v/6//r/+v/6//r/+v/7//v/+//7//v/+//7//z/
/P/7//v/+v/8//z//P/7//3//f/9//z//P/7//v/+//5//j/+P/5//v/+//6//n/+f/5
//j/9//3//j/+P/3//f/9v/2//b/9v/2//b/9v/2//b/9f/1//f/9//3//b/9f/1//X/
9f/1//X/9f/1//b/9v/2//b/9v/0//T/8//z//P/9P/0//X/9P/y//L/8v/y//L/8v/z
//X/9P/2//j/+f/6//v//P/9///////+//7//////////f/8//r/9//0//P/8//y//D/
8v/y//L/8v/2//f/9//3//b/+P/4//j/+P/2//X/9P/z//P/8//z//P/8//z//P/8//y
//L/8v/w//D/8P/x//H/8f/x//H/8f/x//H/8P/w//H/8f/x//H/8f/x//D/8P/w//D/
8f/v/+7/7v/u/+7/7v/v/+//8f/x//X//f8DAAwAEgAWABcAGwAkADkAWAB7AJkAswDA
AKkAdwA9APT/oP9V/xn//P4E/yP/R/9n/4T/pv/F/9z/7f/1//T/9//7//3/AAAAAP7/
/v///wAAAQABAAEAAgAEAAUABQAFAAYABwAHAAgACAAIAAgACAAIAAgACgAKAAoACgAL
AAsACwALAAsADAAMAAwADQANAAsADAAMAAwADAANAA0ADgANAA0ADQANAA8ADwAPABAA
DwAPAA8AEQARABAAEAASABQAFAAWABcAFwAYABgAGAAXABcAFwAXABoAGwAbABwAHgAe
AB4AHgAgACAAIgAiACQAJQAmACgAKAAoACgAKAApACsALAAtAC0ALQAtAC4ALwAvADAA
MAAxADEAMQAxADIAMgAyADMAMQAxADIAMgAxADAALgAtACwALAArACkAKgAoACcAJgAk
ACQAJAAkACIAIgAiACEAHwAfAB4AHgAbABsAHAAcABwAGgAYABcAFQATABIADwANAAsA
CwAKAAcABgAGAAMAAQAAAP///v/+//7//f/7//n/+//7//n/+f/5//n/+f/5//n/+f/5
//j/+P/4//j/+v/5//n/+f/5//n/+f/5//n/+f/5//n/+//7//v/+//6//r/+v/6//r/
+v/6//r/+f/5//n/+f/5//n/+f/6//j/9//3//b/9v/2//b/9f/1//X/9f/0//T/8//z
//P/9f/0//T/9f/1//X/9P/z//X/9f/0//P/9f/2//b/9f/3//b/9v/2//b/9v/2//b/
9v/2//X/9f/2//f/+P/4//f/9//3//f/9f/1//X/9f/2//b/9v/2//b/9P/0//P/8f/x
//L/8v/x//H/8f/z//L/8P/w//D/8P/u/+7/7//x//L/9P/2//f/9v/3//j/+f/5//n/
+P/4//n/+f/5//f/9v/0//H/7v/t/+3/7P/q/+r/6v/q/+r/7v/v/+//7//u//D/8P/w
/+7/7P/r/+r/6f/p/+n/6f/p/+n/6f/p/+f/5v/m/+b/5v/m/+b/5//n/+f/5//n/+X/
5f/l/+T/5P/l/+X/5f/l/+X/5f/k/+T/5P/k/+X/5f/k/+T/5P/k/+T/5f/l/+X/5//p
//H/+f8AAAYACgALAA8AGAAvAE4AcQCNAKcAtACdAGkALwDo/5T/S/8P//D++P4X/z//
X/96/5j/t//K/9n/5f/o/+v/7f/t//D/8P/u/+7/7//w//H/8f/x//L/8v/z//P/8//0
//X/9f/2//T/9P/0//T/9P/0//b/9v/2//b/9//3//f/9//3//j/+v/6//v/+//7//z/
/P/8//7//////wAA//////////8BAAEAAQACAAMAAwADAAUABwAGAAYACAAGAAYACAAJ
AAkACgAKAAoACwALAAsACwAOAA8ADwAQABAAEAAQABAAEgASABQAFAAUABUAFgAYABoA
GgAaABoAGwAdAB4AHwAhACEAIQAiACMAIwAkACQAJQAlACUAJQAkACQAJAAlACcAJwAo
ACgAKgAqACkAKQApACoAKgApACgAJgAlACQAJAAkACQAJAAkACQAJAAjACEAIQAgACAA
HwAfACAAIAAeABwAGgAZABgAFwAXABUAEwARABEAEAANAAwADAAJAAkACAAHAAYABAAE
AAMAAQADAAUABQADAAEAAQABAAEAAQABAAEAAQACAAIAAgACAAIAAQABAAEAAwADAAMA
AwADAAMAAwADAAMAAwADAAMAAgACAAIAAgACAAIAAgACAAEAAQABAAEAAQABAAEAAgAA
AP/////+/wAAAAAAAP//AQABAAEAAAAAAP///////wEAAAAAAAEAAQABAAAA//8BAAEA
AAD/////AAAAAP/////+//7//v/+//7//v/+//7//v/9//3/+//7//v/+v/7//v/+//7
//n/+f/5//n/+v/6//r/+v/6//j/+P/3//f/9//4//j/+f/5//n/+f/4//j/+P/4//j/
+v/6//v//f/8//7/AAABAAQABQAGAAcABwAHAAYABgAFAAUABQADAP7//P/5//b/+P/5
//n/+P/4//j/+P/4//r/+//7//v/+v/8//z//P/6//j/9//2//f/9//3//f/9f/1//X/
9f/z//L/8v/y//H/8v/z//X/8//z//P/8//z//P/8//y//L/8//z//P/8//z//P/8v/y
//L/8v/z//X/9P/0//T/9P/0//X/9f/1//f///8HAA0AFAAaABoAHQAjADAASwBuAI8A
qQDDAMQAnwBnACsA3P+K/0X/E/8C/xT/Of9f/33/lv+4/9P/5v/1//v//P///wEAAQAE
AAYABAAEAAUABgAFAAUABQAGAAgACQAJAAkACgALAAsADAAMAAwADAAMAAwADAAOAA4A
DgAOAA8ADwAQABEAEgAUABQAFAAVABUAEwAUABQAFAAUABUAFQAWABkAGQAZABkAGwAb
ABsAHAAbABsAGwAdAB8AHgAeACAAIAAgACIAIwAjACQAJAAkACcAJwAnACcAKAApACkA
KgAsACwALAAsAC4ALgAwADAAMAAxADIANAA0ADQANAA0ADMANQA2ADcAOQA5ADkAOgA5
ADkAOgA6ADsAOwA7ADsAPAA8ADwAPQA7ADsAPAA8ADoAOgA5ADkANwA4ADgANwA4ADYA
NQA0ADIAMgAyADIAMgAyADIAMQAxADEAMAAwAC0ALQAuAC4ALAAqACgAJwAmACUAJQAj
ACEAHwAfAB4AGwAaABoAFwAZABgAFwAWABQAFAATABEAEQATABMAEQARABEAEQARABEA
EQARABEAEgASABIAEgASABEAEQARABEAEQARABEAEQARABEAEQARABEAEQARABAAEAAQ
ABAAEAAQABAAEAARABEAEQARAA8ADwAPABAAEAAPAA8ADgAQABAAEAAPAA0ADQANAAwA
DgANAA0ADQAPAA4ADgAPAA0ADQAMAAsADQANAAwACwALAAwADAALAA0ADAAMAAwACgAK
AAoACgAKAAoACQAJAAkACQAJAAgACQAJAAkACQAJAAkACQAJAAgACAAIAAgACAAGAAYA
BQAHAAcACAAIAAcABwAHAAcABwAIAAcACAAIAAgACAAIAAgACAAJAAsACgAMAA4ADwAQ
ABEAEgATABMAEwASABIAEwATABMAEQAOAAwACQAGAAYABwAHAAYABgAGAAYABgAIAAkA
CQAJAAoADAAMAAwACAAGAAUABAAEAAUABgAHAAUABQAFAAUABQAEAAQABAAEAAQABAAF
AAUABQAFAAUABQAFAAUABAACAAMAAwADAAMAAwADAAIAAgACAAIAAwADAAIAAgACAAIA
AgADAAMAAwAFAAkADwAXABwAJAAoACkAKwA0AEcAaACLAKcAwwDSAMMAkQBXABIAwP9z
/zP/EP8S/zH/Wf95/5T/sv/R/+b/9/8BAAYACQALAA0AEAAQAA4ADgAPABAAEQARABEA
EgASABMAEwATABIAEwATABQAFAAUABQAFAASABIAFAAUABQAFAAVABUAFQAVABUAFgAU
ABQAFQAVABYAGAAZABoAGgAbABsAHAAdAB0AHQAdAB8AHwAfACAAIQAhACEAIwAlACQA
JAAmACYAJgAoACkAKwAsACwALAAtAC0ALQAtADAAMQAxADIAMgAyADIAMgAyADIANAA0
ADYANwA4ADoAOgA6ADoAOgA7AD0APgA/AD8APwA/AEAAQAA/AD8APgA/AD8APwA/AEEA
QgBDAEUARwBHAEgASABGAEYARQBFAEcASABIAEcASABIAEkASgBMAEwATABMAE0ATgBP
AE8ATwBPAE4ATgBLAEkASABGAEcARgBFAEUAQwBBAEAAPQA8ADsAPAA8ADoAOgA7ADkA
OwA6ADkAOAA4ADgANwA1ADkAPQA/AD8AQQBBAEEAQQBDAEUARwBJAEgASABIAEgARAA/
ADsANwA4ADkAOgA7ADkANwA1ADMAMQAvAC0AKwAmACQAIgAgABwAGgAYABYAEgAPAAwA
CQAFAAMAAQAAAPz/9//z/+7/6P/i/9z/1f/Q/8v/xv/A/7z/t/+z/6//rP+o/6X/o/+f
/53/mv+X/5P/kf+O/4v/if+I/4b/g/9//3z/ev94/3X/dP9z/3L/b/9u/2z/a/9p/2n/
af9o/2T/Y/9i/2H/YP9f/17/Xf9f/2D/Yf9i/2b/aP9s/2//c/93/3z/gP+D/4X/h/+L
/5D/lP+W/5j/mv+f/6L/pv+r/7H/uP+//8X/y//P/9P/1//b/9//4v/m/+j/6f/q/+n/
5v/k/+H/3v/g/+P/5f/m/+j/6P/o/+j/6v/r/+v/6//r/+z/6//q/+f/5P/i/+D/4P/h
/+L/4//j/+P/4//j/+P/4v/i/+L/4P/g/+D/4f/h/+H/4f/h/+H/4f/h/+D/4P/h/+H/
4f/j/+P/4//i/+D/4P/g/+H/4v/i/+P/5P/m/+b/5//n/+f/6//x//n/AQAIAA4AEAAR
ABcAKgBHAGwAjQCnALcArAB7AEEA//+y/2j/J/8B//z+Fv89/13/d/+U/7L/x//Y/+P/
5//q/+3/7//v//D/8P/w//D/8f/y//P/8//z//T/8//z//L/8f/2//n/+//+////AAAB
AAIAAAAAAAIAAgAEAAQABQAFAAUABQAFAAYACAAIAAkACQAHAAgACAAIAAoACwALAAwA
DQANAA0ADQAPAA8ADwAQAA8ADwAPABEAEwASABIAFAASABIAFAAVABcAGAAYABgAGQAZ
ABkAGQAcAB0AHQAeAB4AHgAeAB4AHwAgACMAJAAjACMAIwAkACUAJgAnACgAKwAtAC4A
LwAvAC8ALwAwADMAMwA0ADQANQA1ADUANQA0ADQANAA1ADYANwA5ADoAPAA8ADsAOwA5
ADgANgAzADQAMgAxADAAMgAyADIAMgA1ADYANwA3ADgAOwA9AEAAQgBDAEUARgBFAEQA
QwBDAEIAQQBBAD8AOwA5ADkAOAAzADIAMgAvAC8ALgAtACwALAAsACsAKQAnACkAKQAn
ACcAJwAnACcAJQAlACUAJQAoACgAKAAoACoAKQApACkAKQApACkAKQArACsAKwArACsA
KwArACsAKgAqACoAKgAoACgAKAAoACcAJwAnACcAJQAlACUAJgAlACMAIgAgACEAIgAj
ACMAIQAhACEAIAAeAB0AHQAdAB0AHAAcAB0AGwAbABoAGQAZABkAGAAXABUAFgAWABUA
FAASABEAEAAOAA4ADgAOAA4ADgANAA0ADQANAA0ADAALAAsACwALAAsACwALAAsACgAK
AAoACgAKAAgACAAHAAkACQAKAAoACQAJAAkACAAIAAgACAAIAAYABgAHAAkACAAKAAwA
DQAMAA0ADgAPAA8ADwAOAA4ADQANAA0ACwAKAAgABQACAAEAAQAAAP7//v/+//7//v8A
AAEAAQABAAIABAAEAAQABAACAAEAAAD+//3//P/7//v/+//7//v/+f/4//j/+P/2//b/
9v/3//f/9//3//f/9f/1//X/9P/0//X/9f/1//X/9f/1//T/8v/y//L/8//z//L/8v/y
//D/8P/x//H/8f/x//X/+/8DAAoAFAAcAB0AGwAgACkAQABdAHkAjQCgAKUAhQBXADAA
AAC//3n/Ov8e/yP/Of9b/3r/kP+p/8L/1f/h/+r/7//v//H/8v/0//T/9P/1//b/9//3
//f/+P/4//n/+f/5//j/+f/5//r/+P/4//j/+P/4//j/+v/6//j/+P/5//n/9//3//f/
+P/4//j/+f/5//n/+v/6//r/+v/7//v//P/7//v/+//7//3//f/9//7/AQABAAEAAwAB
AAAAAAACAAIAAgAEAAUAAwAEAAQABAAFAAUABQAFAAYABwAHAAgACAAIAAgACAAKAAoA
DAAMAAwADQAOABAAEAAQABAAEAARABMAFAAVABUAFQAVABYAFwAXABgAGAAXABcAFwAX
ABgAGAAYABkAFwAXABgAGAAWABYAFQAVABQAFAATABEAEAAOAA0ADAAKAAoACgAKAAgA
CAAIAAcABQAFAAQABAADAAMABAAEAAQAAgAAAP///v/9//3/+//7//n/+f/4//f/9v/2
//P/8//y//H/8P/w//D/7//t/+v/7f/t/+v/7f/t/+3/7f/t/+3/7f/t/+z/7P/s/+z/
7P/r/+v/6//t/+3/7f/t/+3/7f/t/+3/6//r/+v/6//t/+7/7//w/+//7v/t/+z/7f/t
/+3/7f/t/+3/7f/u/+7/7f/t/+z/7v/u/+7/7f/t/+3/7f/s/+//7//w//H/8f/w//D/
8f/x//H/8P/v//D/8f/x//H/7//w//D/7//x//D/8P/w//D/8P/w//D/8P/w/+//7//v
/+//7//u/+7/7//w//H/8f/x//H/8f/w//D/8P/w//D/7v/u/+3/7//v//D/8P/z//P/
8f/w//D/8P/w//D/7v/u/+//8f/w//L/9P/1//j/+f/6//v/+//7//r/+v/5//n/+f/3
//X/9P/y//D/7//v/+7/7P/t/+7/7//w//D/7//t/+v/7//0//f/+v/4//b/9f/0//H/
8f/x//H/8//z//P/8//z//L/8v/y//L/8v/y//P/8//z//P/8//x//H/8f/w//L/8//z
//P/8f/x//H/8P/y//L/8v/z//X/9P/0//T/9P/0//X/9f/z//X/9//9/wUACgASABoA
HQAdACIALwBKAG8AkQCrAMQAxQCfAGcALgDq/6H/af86/yD/Kf9L/23/iP+i/73/1v/n
//X//P/9//3///8CAAQABAAEAAUABgAFAAUABQAGAAgACQAJAAkACAAJAAkACgAKAAoA
CgAKAAoACgAMAAwADAAMAA0ADQANAA0ADQAOAA4ADgAPAA8ADwAQABAAEAASABMAEwAU
ABUAFQAVABUAFwAXABcAGAAZABkAGQAbABsAGgAaABwAHAAcAB4AHwAfACAAIAAgACMA
IwAjACMAJAAlACUAJgAoACgAKAAoACoAKgAsACwALAAtAC4AMAAyADIAMgAyADMANQA2
ADcANwA3ADcAOAA5ADkAOgA6ADsAOwA7ADsAPAA8ADwAPQA7ADsAPAA8ADoAOgA5ADkA
OQA6ADoAOQA4ADYANQA0ADQANAA0ADQANAA0ADQAMwAxADEAMAAwAC8ALwAwADAALgAs
ACoAKQAoACcAJwAlACEAHwAfAB4AGwAaABoAFwAXABYAFQAUABIAEgARAA8ADQAPAA8A
DQAPAA8ADwAPAA0ADQANAA0ADgAOAA4ADgAOAA0ADQANAA8ADwAPAA8AEQARABEAEQAR
ABEAEQARABIAEgASABIAEAAQABAAEAARABEAEQARAA8ADwAPABAAEAAPAA8ADgAOAA4A
DgANAA0ADQANAAwADgANAA0ADQANAAwADAANAA0ADQAMAAsADQANAAwACwALAAwADAAL
AA0ADAAMAAwADAAMAAwADAAMAAwACwALAAsACwALAAoACwALAAsACwAJAAkACQAJAAoA
CgAKAAoACgAIAAgABwAIAAkACwAMAAkACQAJAAkACQAIAAcABwAJAAgACAAIAAgACAAI
AAYABgAHAAkACAAKAAwADQAOAA8AEAARABEAEQAQABAAEQARABEADwAMAAoABwAEAAIA
AwADAAIAAgACAAIAAgAFAAcACAAJAAgACgAKAAoABgAEAAMAAgABAAEAAQABAAEAAQAB
AAEAAQAAAAAAAAD+//7//v////3//f/9//3//////////v/+//////////////////7/
/v/+//7///////7//v/+//7//v////////8BAAMACwATABgAHgAiACUAKwA2AE0AbgCR
AK8AyQDWALsAhQBNAAoAwv9//0X/Iv8m/0P/af+H/6L/wP/Z/+z/+/8FAAgACwALAA0A
DgAQABAAEAARABIAEQARABEAEgASABMAEwATABQAFQAVABYAFAAUABQAFAAUABQAFgAW
ABYAFgAXABcAFwAXABcAGAAYABgAGQAZABkAGgAaABoAGAAZABkAGgAdAB0AHQAdAB8A
HwAfACAAIQAhACEAIwAhACAAIAAiACQAJAAmACcAJQAmACYAJgApACkAKQApACoAKwAr
ACwALAAsACwALAAsACwALgAuADAAMQAyADQANAA0ADQANAA1ADcAOAA5ADsAOwA7ADwA
PQA9AD4APgA/AD8APwA/AEAAQABAAEEAQQBBAEIAQgBAAEAAPwA/AD0APgA+AD0APQA8
ADwAPAA6ADoAOgA6ADoAOgA6ADkANwA3ADYANgAzADMANAA0ADQAMgAwAC8ALAArACsA
KQAnACUAJQAkACEAIAAgAB0AHQAcABsAGgAaABoAGQAXABUAFwAXABUAFwAXABcAFwAV
ABUAFQAVABYAFgAWABYAGAAXABcAFwAXABcAFwAXABcAFwAXABcAFwAXABcAFwAYABgA
GAAYABgAGAAYABgAFwAXABcAFwAXABcAFwAYABgAFwAXABYAFgAWABYAFQAVABUAFQAU
ABIAEQARABEAEwASABIAEwATABMAEgARABEAEQAQAA8ADwAQABAADwANAAwADAAMAA4A
DgAOAA4ADAAMAAsACwANAA0ADQAMAAsACwALAAsACwALAAsACwAKAAoACgAKAAoACAAI
AAcABwAHAAgACAAHAAcACAAGAAYABgAGAAQABAAFAAcABgAIAAoACwAOAA8AEAARABMA
EwASABIAEAAPAA4ACwAIAAYAAwAAAP7///////7//P/8//z//P8AAAEAAQABAAIABAAE
AAQABAACAAEAAAD9//3//f/9//v/+//7//v//f/8//z//P/6//r/+v/7//v/+//7//v/
+//7//v/+v/6//v/+//7//v/+//7//r/+P/4//j/+f/5//j/+P/4//j/+P/5//n/+f/3
//n//f8DAAwAFAAcACEAIQAiACsAPABZAHcAjQCiALEAnQBzAEgAGADf/6n/cv9C/zH/
Qf9f/3z/kv+p/8D/0//j/+z/7//x//P/9P/0//L/8v/z//T/9f/1//X/9v/1//X/9P/z
//L/8//z//T/8v/y//L/8v/x//D/8f/w//D/8P/x//H/8P/v/+7/7v/u/+7/7//v/+3/
7v/u/+7/7P/t/+3/7v/x//H/8f/x//L/8f/w//D/7//v/+//8f/v/+7/7v/w/+//7v/v
/+//7v/u/+3/7P/t/+3/7f/t/+7/7//v//D/7//u/+3/7P/u/+7/8P/w/+//7//v//D/
7v/u/+7/7v/v//H/8v/z//L/8f/w//D/8f/x//L/8v/z//P/8//z//L/8v/y//P/8v/x
//H/8P/w//D/7//v/+3/7v/u/+3/6v/o/+f/5v/m/+b/5v/m/+X/5P/j/+H/4f/h/+D/
4P/d/93/3v/e/9r/2P/W/9X/1P/T/9P/0f/P/83/zf/M/8n/yP/I/8X/w//C/8H/wP/A
/8D/v/+9/7v/vf+9/7v/uf+5/7n/uf+3/7f/t/+3/7j/uP+4/7j/uP+3/7f/t/+3/7f/
t/+3/7X/tf+1/7X/tP+z/7L/sf+y/7L/sv+y/7D/sP+w/7D/sf+x/7H/sf+w/6//rv+u
/6z/q/+r/6r/rP+s/6z/q/+q/6n/qP+m/6j/p/+n/6f/p/+m/6b/p/+n/6f/pv+l/6P/
o/+i/6H/n/+g/6D/n/+f/57/nv+e/6D/oP+g/6D/n/+e/5z/m/+d/53/nf+c/5v/m/+b
/5v/mv+Z/5j/l/+Y/5j/mP+Y/5j/lv+W/5X/l/+X/5b/lv+W/5b/lv+W/5b/lP+U/5X/
l/+X/5j/mf+Z/5z/nf+e/5//oP+h/6H/ov+i/6H/oP+d/5z/mv+X/5T/k/+T/5L/kP+Q
/5D/kP+Q/5L/k/+T/5P/lv+Y/5j/mP+a/5r/m/+c/5r/mf+Y/5f/lf+V/5X/lf+V/5T/
lP+U/5L/kv+S/5P/kf+R/5H/kf+T/5P/k/+S/5T/lf+V/5X/lf+V/5X/lP+U/5T/lP+V
/5f/lv+W/5b/mP+Y/5n/mf+Z/5n/mf+d/6P/rP+y/77/yf/N/8z/1f/m/wEAHwA1AEQA
SwA3AA8A5v+2/3n/Rf8e//7+7f75/hf/Mv9G/1v/cv+H/5v/qP+r/6v/rf+w/7L/sf+y
/7T/tv+3/7f/t/+4/7r/u/+7/7v/vP+9/73/vv++/77/vv++/77/vv/A/8D/wv/C/8P/
w//F/8X/xf/G/8j/yP/J/8n/y//M/8z/zP/M/83/zf/O/9H/0f/R/9H/1f/V/9X/1v/Z
/9n/2f/b/93/3P/c/97/4P/g/+L/4//l/+b/5v/m/+n/6f/p/+n/6v/r/+v/7P/w//D/
8P/w//L/8v/0//T/9v/3//j/+v/8//z//P/8//3///8AAAEAAwADAAMABAAHAAcACAAI
AAsACwALAAsADQAOAA8AEQARABEAEgASABIAEgARABEAEQASABIAEQARABAAEAAQABAA
EAAQABAAEAAQABAADwAPAA8ADgAOAA0ADQAOAA4ADgAMAAoACQAGAAUABQADAAMAAQAB
AAAA/f/8//z/+f/5//j/9//2//j/+P/3//X/9f/3//f/9f/1//X/9f/1//b/9//4//n/
+P/4//j/+P/6//n/+f/5//n/+f/5//n/+//7//v/+//9//3//f/9//7//v/+//7//P/8
//z//P/9//3//f/9/////////wAAAgABAAEAAAAAAAAAAAD//wEAAQABAAAA/v/9//3/
/f////7//v/////////+//3///////7//f/9//7//v/9//3//P/8//z//P/8//z//P/8
//z/+//7//v/+//7//r/+//7//v/+//7//v/+//7//r/+v/6//r//P/6//r/+f/5//n/
+v/6//n/+f/5//n/+//6//n/+f/3//j/+f/7//n/+f/5//n/+v/7//n/+P/4//j/+P/4
//b/9v/3//n/+v/8//7///8AAAEAAgADAAMAAwACAAIAAQABAAEA///6//j/9f/y//T/
9f/1//T/9v/2//b/9v/3//f/9v/1//f/+v/7//z/+P/2//X/9P/z//P/8//z//P/8//z
//P/8//y//L/8v/y//L/8v/z//H/8f/x//H/8f/x//H/8P/w//H/8f/x//H/8f/x//D/
8v/y//L/8//x//D/8P/w//L/8v/z//P/8f/x//P/+f///wQADAAUABkAGwAkADcAVgB5
AJsAuwDUAMkAmwBfABwAzP+H/1n/Mv8g/zf/X/95/4z/pP/B/9b/6f/1//z///8BAAMA
BgAKAAYABgAHAAgACAAHAAYABgAIAAkACQAJAAoACwALAAwACgAKAAoACgAIAAgACgAK
AAgACAAJAAkABwAHAAcACAAKAAoACwALAA0ADgAOAA4ADAANAA0ADgAPAA8ADwAPABMA
EwATABQAEwATABMAFQAWABYAFwAaABgAGAAaABsAHQAeAB4AHgAhACEAIQAhACIAIwAj
ACQAJgAmACYAJgAoACgAKgAqACsAKwArACwALgAuAC4ALgAvADEAMgAzADMAMwAzADQA
NwA3ADgAOAA3ADcANwA3ADgAOAA4ADkANwA3ADgAOAA4ADgANwA3ADUANgA2ADUANAAy
ADEAMAAyADIAMgAyADAAMAAwAC8ALQAtACwALAArACsALAAsACgAJgAkACMAJAAjACMA
IQAdAA==
         </WaveFormData>
      </LeadData>
      <LeadData>
         <LeadByteCountTotal>10000</LeadByteCountTotal>
         <LeadTimeOffset>0</LeadTimeOffset>
         <LeadSampleCountTotal>5000</LeadSampleCountTotal>
         <LeadAmplitudeUnitsPerBit>4.88</LeadAmplitudeUnitsPerBit>
         <LeadAmplitudeUnits>��V</LeadAmplitudeUnits>
         <LeadHighLimit>2147483647</LeadHighLimit>
         <LeadLowLimit>268435456</LeadLowLimit>
         <LeadID>V3</LeadID>
         <LeadOffsetFirstSample>0</LeadOffsetFirstSample>
         <FirstSampleBaseline>0</FirstSampleBaseline>
         <LeadSampleSize>2</LeadSampleSize>
         <LeadOff>FALSE</LeadOff>
         <BaselineSway>TRUE</BaselineSway>
         <ExcessiveACNoise>FALSE</ExcessiveACNoise>
         <MuscleNoise>FALSE</MuscleNoise>
         <LeadDataCRC32>2416120922</LeadDataCRC32>
         <WaveFormData>
5v/m/+b/5v/m/+b/5v/m/+b/5v/m/+b/5v/m/+b/5v/k/+T/5P/k/+T/5P/k/+T/4v/i
/+L/4v/g/+D/4P/g/+D/4P/g/+D/4P/g/+D/4P/e/97/3v/e/+D/4P/g/+D/3v/e/97/
3v/e/97/3v/e/97/3v/e/97/3v/e/97/3v/e/97/4P/h/+D/4f/j/+X/5//o/+r/6v/o
/+b/5v/m/+j/5//m/+X/5f/l/+P/4//j/+T/5P/j/+P/4//k/+X/5f/l/+X/5f/l/+X/
5P/i/97/3P/a/9n/2f/Y/9f/1//X/9f/1//V/9T/0//S/9L/0v/T/9P/0v/S/9L/0v/S
/9L/0v/R/9H/1P/U/9T/1P/W/9b/1f/V/9P/0//U/9T/1v/W/9X/1f/X/9j/2P/Y/9j/
2//j/+f/6f/m/+b/7//+/xYAPABtAJ4AvADJALoAewAuAPL/uf9y/x//3f7B/sv+6/4W
/zj/Vv98/5z/sP++/8v/0P/T/9j/2//c/97/3//f/+D/4f/i/+P/5f/l/+b/5v/o/+n/
6v/q/+r/6v/s/+z/7P/s/+z/7P/u/+7/7v/u/+//8P/w/+//7//v//H/8f/y//P/8v/y
//L/8v/y//T/9f/1//j/+f/6//r/+v/6//r//P///wAAAQABAAIAAgACAAMABAAFAAYA
BwAJAAkACQAKAAwADAANAA4ADQAOABAAEgARABEAEgATABQAFQAWABcAFQAWABcAGAAY
ABkAGwAcAB4AHgAfACAAIQAiACMAJAAnACgAKQAqACkAKgArACsAKwArAC0ALgAsAC0A
LgAuAC0ALAArACoAKQApACkAKQAqACoAKQApACgAJwAmACQAJgAmACcAJwAlACUAJQAl
ACQAJAAkACIAJAAjACEAHwAdABsAGQAYABYAFAAUABMADwAOAAwACgAIAAYABQADAAMA
AgABAP7//P/8//v/+v/3//b/9P/0//T/8//z//P/9f/1//T/9P/2//X/9P/0//X/9f/1
//T/9v/2//b/9v/3//f/9//3//b/9v/2//b/9P/1//b/9//5//n/+P/4//r/+f/5//j/
+v/4//f/9//4//j/+f/6//v/+v/6//j/+v/6//n/+f/5//n/+f/5//n/+f/5//n/9v/2
//b/9//3//b/9v/3//X/9v/2//X/8//z//P/8//x//D/8P/w/+//7//v/+//7//v/+//
7//s/+z/7f/t/+3/7f/t/+7/7v/u/+v/6//s/+z/7P/r/+z/6v/q/+r/6v/q/+r/6v/q
/+z/7f/u/+//8f/x//H/8v/0//T/9P/y//L/9P/0//P/8v/z//P/8//x/+//7//w//D/
7f/t/+3/7v/x//H/8f/x//H/8//z//L/8v/w/+7/7P/t/+3/7P/r/+v/6//r/+v/6//q
/+n/6P/m/+b/5//n/+b/5v/m/+b/6P/o/+j/5//n/+j/6P/o/+j/6P/o/+f/5f/l/+X/
5v/m/+b/5v/l/+X/5//o/+j/6P/o/+v/8f/3//n/+v/6////DAAgAEAAbwCiAMgA2wDY
AKcAWgAaAOP/nv9P/wP/2/7Z/vX+Gv9A/2L/iP+u/8r/3P/l/+j/6//y//X/9v/4//n/
+f/6//v//v///wEAAQACAAIABAAFAAQABAAEAAQABgAGAAYABgAIAAgACgAKAAgACAAJ
AAoACgAJAAkACQAJAAkACgALAAwADAAMAAwACgAMAA0ADQAMAA0ADgAOAA4ADgAOABAA
EQASABMAEwAUABQAFAAVABYAFwAYABkAGQAZABkAGgAaABoAGwAcAB0AHgAgACIAIwAj
ACQAJQAmACcAKAApACsALAAtAC4ALgAvADEAMgA0ADQANQA2ADcAOAA5ADoAOwA8AD0A
PgA/AEAAQQBBAEEAQQBDAEQAQgBDAEQARABDAEIAQQBAAD0APQA9AD0APAA8ADsAOwA5
ADkAOQA4ADgAOAA5ADkANwA3ADcANwA0ADQANAAyADIAMQAvAC0AKwApACcAJgAjACAA
HwAdABkAGAAWABQAEgAQAA8ADQANAAwACwAIAAYABgAFAAQAAQAAAP7//v/8//v/+//7
//n/+f/4//j/+v/5//j/+P/7//v/+//6//z//P/8//z/+//7//v/+//8//z//P/8//v/
+//7//v/+//7//r/+v/6//n/+f/4//n/+P/4//n/+f/4//j/+P/4//j/+f/4//j/+P/3
//f/9//3//f/9//3//f/9//3//b/9v/2//f/+f/4//j/+f/3//j/+P/3//f/9//3//f/
+f/4//j/+P/3//f/9//3//f/9//3//f/9v/2//f/9//3//f/9//4//b/9v/z//P/8v/y
//L/8f/w//D/8P/w//D/7v/u/+7/7v/s/+z/7P/u/+3/7v/v//H/8f/x//L/9P/0//T/
8v/y//L/8v/x//D/8f/x//H/7//t/+3/7v/u/+//7//v//D/8f/x//H/8f/v//H/8f/w
/+7/7P/q/+j/5//n/+b/5f/l/+X/5f/l/+P/4v/h/+D/4P/g/+H/4f/g/+D/4P/g/97/
3v/e/93/3f/e/97/3v/e/97/3v/d/93/3f/d/97/3v/e/97/3f/d/9//4P/g/+D/4P/j
/+f/7f/v/+7/7P/x//7/EgA0AGMAlAC6AM8AyACXAEoACgDT/5L/Qf/3/s/+zf7n/hD/
Nv9W/3r/nv+2/8j/1f/a/9//4v/l/+j/6v/r/+v/7P/t/+7/7//x//H/8v/y//T/9f/0
//T/9P/0//b/9v/2//b/9v/2//j/+P/2//b/9//4//j/9//3//f/+f/5//r/+//6//r/
+v/6//z//v///////v///wAAAAACAAIAAgAEAAcACAAJAAkACAAIAAgACQAKAAsADAAN
AA8ADwAPABAAEgASABMAFAATABQAFgAYABkAGQAaABsAHAAdAB4AHwAfACAAIQAiACQA
JQAnACgAKgAqACsALAAtAC4ALwAwADEAMgAzADQANQA2ADcANwA3ADcAOQA6ADwAPQA+
AD4AQABAAEAAQABAAEEAQgBDAEAAQAA/AD8APwA/AD8APgA+AD4APwA/AD8APwA/AD8A
PgA+AD4APAA8ADsAOQA3ADcANQAzADIALwAsACsAKQAnACYAJAAiACAAHgAdABsAGQAY
ABcAFAAUABQAEwASAA8ADgAMAAwADAALAAsACwALAAsACgAKAAwACwAKAAoACQAJAAkA
CAAKAAoACgAKAAcABwAHAAcABgAGAAYABgAFAAUABQAFAAMAAwACAAIABAADAAMAAgAC
AAAA/////////v/+//7//v/+/////v8AAAAA/////wEAAQABAAEAAQABAAEAAQACAAIA
AgADAAEAAAAAAAEA//8AAAAA//8BAAEAAQABAAEAAAAAAAAA///////////9//3//f/9
//z//P/9//3//f/9//3//v/+//7/+//7//z//P/8//v//P/8//z/+v/6//z//P/8//z/
/v/+//7/AAABAAIAAwAFAAkACQAKAAwACgAKAAgACAAIAAgABwAGAAUABQAFAAMAAwAD
AAQABAABAAEAAQACAAMAAwADAAMAAwAFAAUABAAAAP7//P/6//v/+//6//n/9//3//f/
9//1//T/8//y//T/9P/1//X/9P/0//T/9P/0//T/9P/z//X/9v/2//b/9P/0//T/8//z
//P/8//0//T/9P/0//P/9f/3//j/+P/2//j//f8DAAkACwAIAAgADwAgADgAYACRAMIA
4ADtANwAmwBQABYA3f+U/0P/Af/n/vH+Ff8+/2D/gv+o/8j/3v/s//X/+P/7/wAAAwAG
AAgACQAJAAoACwAKAAsADQANAA4ADgAQABEAEgASABIAEgAUABQAFAAUABQAFAAWABYA
FgAWABcAGAAaABkAGQAZABsAGwAcAB0AHQAcABsAGgAcAB4AHwAfAB4AHwAgACAAIgAi
ACIAJAAlACYAJwAnACgAKAAoACkAKgArACwALQAtAC0ALQAuAC8AMAAyADQAMwA0ADYA
OAA3ADcAOAA5ADwAPQA+AD8APwBAAEEAQgBCAEMARQBGAEgASABJAEoASwBMAE0ATgBN
AE4ATwBQAE8AUABRAFEAUwBTAFUAVgBUAFUAVgBWAFQAVABUAFQAVQBVAFUAVQBUAFQA
UwBTAFEAUQBRAFAAUgBSAFMAUwBRAFEAUQBRAFAAUABQAE4ATABLAEkARwBFAEMAQQBA
AD8APAA7ADkANQA0ADIAMAAwAC4ALQArACsAKgApACYAJgAmACUAJAAjACIAIAAgACAA
HwAfAB8AHwAfAB4AHgAeAB0AHAAcAB8AHwAfAB4AIAAgACAAIAAdAB0AHQAdAB4AHgAe
AB4AHQAdAB0AHQAfAB8AHgAeAB4AHQAdABwAHgAcABsAGwAdABwAHAAcAB0AHAAcABoA
HAAcABsAGwAbABsAGwAbABsAGwAbABsAGgAaABoAGwAZABgAGAAZABcAGAAYABcAFwAX
ABcAFwAXABYAFgAWABUAFQAVABUAFQAVABUAFQAUABQAFQAVABMAEwATABQAEgASAA8A
DwAPABAAEQARABAAEAAQABAAEQASABEAEgASABIAEgASABIAEgASABQAFQAWABcAGQAZ
ABkAGgAcABwAHAAaABoAGgAaABkAGAAZABkAGQAXABcAFwAYABgAFQAVABUAFgAXABcA
FwAXABkAGwAbABoAFgAUABIAEAARABEAEAAPAA8ADwAPAA8ADQAMAAsACgAKAAoACwAL
AAgACAAIAAgACAAIAAgABwAFAAYABgAGAAYABgAGAAUAAwADAAMABAADAAIAAQD///3/
//8AAAAAAAACAAMABwANABEAEAAQABMAIAAyAFAAfQCwANgA7wDuAMUAegA2AAEAwP9v
/yP/8f7t/gX/Lv9S/3T/mP+8/9T/5v/z//r//f8CAAUACAAIAAsACwAMAA0ADgAPABEA
EQAQABAAEgATABIAEgASABIAEgASABIAEgAQABAAEgASABAAEAARABIAEQAPAA4ADQAL
AAsADAANAAwADAAMAAwADAAOAA8ADwAQABEAEgASABQAFAAUABYAGQAaABsAGwAeAB4A
HgAfACAAIQAiACMAIwAjACMAJAAlACYAKAAqACkAKgAsAC4ALQAtAC4ALwAwADEAMgAz
ADUANgA3ADgAOAA5ADsAPAA+AD4APwBAAEEAQgBDAEQARABEAEQARABFAEYARwBHAEkA
SQBLAEwATQBPAFEAUgBSAFIAUgBSAFIAUwBUAFUAVgBYAFkAWwBdAF0AXQBcAF0AXgBg
AGEAXwBfAF8AXwBdAFwAWwBYAFkAWQBYAFcAVABRAE4ATABMAEoASgBJAEgASABHAEYA
RgBEAEMAQQA/AD4APQA6AD4AQABBAEIAQwBCAEAAQABDAEMARABFAEMAQwBCAEIAPgA5
ADQAMAAyADMANAA0ADIAMAAuACwAKAAnACYAJQAgAB4AHAAaABQAEwASABEADgALAAcA
BAAAAP3/+//4//T/8P/t/+v/4//c/9b/0P/L/8b/wv+8/7j/tP+v/6v/qP+l/6L/n/+b
/5n/l/+V/5D/jv+M/4v/iP+E/4H/f/97/3r/eP91/3P/cf9v/23/bP9q/2n/aP9o/2f/
Zv9l/2D/X/9e/13/W/9a/1r/Wf9a/1v/XP9e/2L/Zv9n/2v/cP90/3j/e/9+/4L/hP+I
/47/kv+U/5b/mP+d/6D/o/+o/7D/tv+8/8P/yP/L/8//1P/Z/9z/3f/g/+L/5P/l/+b/
5//n/+f/5f/o/+n/6//s/+3/7f/t/+7/7//v/+//7//t/+//7//u/+v/6P/l/+L/4v/j
/+P/4//h/+H/4f/h/+D/4P/g/+D/3v/e/9//3//e/97/3v/e/+D/4P/g/9//3//g/+D/
4P/i/+L/4v/h/+H/4f/h/+L/5P/k/+T/4//j/+X/5v/m/+b/6v/v//X/+f/7//r//P8H
ABoAOABkAJkAxgDeAOEAvABzACwA9P+1/2r/Hf/p/t3+7/4V/zr/XP9+/6L/vP/O/9r/
4f/m/+n/7v/v//D/8v/1//X/9v/3//b/9//5//n/+P/4//r/+//+/wAAAgAEAAcACAAJ
AAoACgAKAAwADAAMAAwADQAOAAwACwALAAsADQANAA4ADwAOAA4ADgAOAA4AEAARABEA
FAAVABYAFgAWABYAFgAYABkAGgAbABsAHgAeAB4AHwAeAB8AIAAhACIAIwAkACYAJgAm
ACcAKAApACoALAAuAC0ALQAuAC8AMAAxADIAMwAxADIAMwA0ADUANwA6ADwAQABAAEEA
QgBBAEIAQwBEAEYASABKAEwATABMAEwASwBNAE0ATwBQAFEAUwBVAFYAVwBYAFkAWgBW
AFUAVABTAFIAUgBRAFEAUQBRAFEAUABTAFQAVgBXAFsAXQBfAGEAYwBkAGUAZABmAGUA
YwBhAGEAXwBdAFwAVwBUAFMAUQBNAEwASgBIAEgARgBFAEMAQQBAAD8APAA6ADoAOQA4
ADUANAAyADIAMAAvAC8ALwAwADEAMQAyADQAMwAyADIAMwAzADMAMgA0ADQANAA0ADMA
MwAzADMAMgAyADIAMgAvAC8ALwAvAC0ALQAsACwALAArACsAKgAoACYAJQAlACgAKAAp
ACoAJwAmACYAJAAkACQAIwAjACUAJQAlACUAJAAjACIAIQAgACAAIAAhAB4AHAAbABsA
GAAYABcAFQAXABcAFwAXABUAFAAUABQAEwATABMAEwARABEAEQARABAAEAARABEAEAAP
AA4ADgAQABAADQANAA4ADgAOAA0ADgAMAAwADAAMAAwADAAMAAsACgAJAAoACwAMAA0A
DwAQAA8ADwAQABAAEAAOAA4ADQAMAAoACAAJAAkACQAHAAcABwAIAAgABQAFAAUABgAH
AAcABwAHAAcACQAJAAgACAAGAAQAAgAAAP///f/7//v/+//7//v/9//2//X/9P/y//L/
8//z//L/8v/y//L/8f/w/+//7f/r/+z/7P/s/+z/7P/s/+v/6v/p/+j/6P/o/+j/6P/n
/+b/5//n/+b/5v/o/+n/7f/z//v/AAAAAP//CAAUACwAUQB+AKoAwwDMALsAegAuAP3/
yv+D/zX/8f7T/tf+9P4a/zr/WP94/5j/rP+9/8r/z//S/9X/2P/a/93/3f/e/9//4P/h
/+P/4//i/+L/5P/l/+b/5v/m/+b/5v/m/+b/5v/l/+T/5f/k/+T/5P/l/+b/5f/j/+L/
4f/f/9//4P/h/+H/4P/f/97/3v/g/+H/4f/h/+H/4f/g/+L/4v/i/+T/5f/m/+f/5//o
/+j/6P/p/+r/6//s/+3/7f/t/+3/7v/u/+7/7//w//D/8P/x//L/8f/x//L/8//0//X/
9v/3//n/+v/7//z/+v/7//3//v8AAAAAAQACAAMABAAFAAYABwAIAAkACgALAAwADQAN
AAsACwANAA4ADgAPABAAEAAPAA4ADQAMAAsACwALAAsACQAIAAYABQAEAAMAAgAAAAAA
AAABAAEA///////////+//7//v/8//z/+//5//f/9//1//P/8v/x/+7/7f/r/+f/5v/k
/+L/4P/e/93/2//Z/9j/1//U/9P/0v/Q/87/z//O/8z/zP/M/8v/y//L/8v/y//K/8r/
yv/J/8j/yP/L/8v/y//K/8z/zP/M/8z/y//L/8v/y//L/8z/zf/O/8v/y//L/8v/zf/N
/8z/zP/N/83/zv/O/9D/zv/N/83/z//O/87/zv/Q/9D/0f/Q/9P/1P/U/9X/1f/V/9X/
1f/X/9f/1//X/9f/2P/Z/9v/2f/Y/9j/2f/Z/9r/2v/Z/9v/2//b/9v/2//a/9r/2v/Z
/9n/2f/Z/9r/2//c/93/3P/c/93/3f/b/9v/2//c/9z/3P/Z/9n/2f/a/9v/2//g/+D/
3v/c/9z/3P/c/9z/3P/c/9z/3v/f/+D/4f/j/+X/5f/m/+j/6P/o/+b/5v/m/+b/5f/k
/+X/5f/l/+P/4//j/+T/5P/k/+X/5v/o/+f/5f/j/+H/5P/p/+z/7v/u/+z/6v/o/+b/
5f/j/+H/4v/j/+T/5f/j/+L/4f/g/+D/4P/h/+H/4v/i/+L/4v/i/+L/4v/h/+P/5P/k
/+T/4v/i/+L/4f/j/+P/4//k/+b/5v/m/+X/5f/n/+j/6P/o/+j/6f/r//H/9//6//z/
+/8EABQALgBbAJQAyADrAPwA7wCyAGIAJQDq/6P/Wf8X/+/+7/4M/zL/Vv94/5z/uv/O
/9//6P/r/+7/8f/2//j/+//7//z//f/+////AQABAAIAAgAEAAUABgAGAAYABgAGAAYA
BgAGAAgACAAKAAoACAAIAAkACgALAAsADAANAA0ADQAOAA8ADgAOAA4ADgAOABAAEQAR
ABIAEwAUABQAFgAWABYAGAAZABoAGwAbABwAHAAcAB0AHgAfACAAIQAjACMAIwAkACYA
JgAnACgAKQAqACwALgAuAC0ALQAtADAAMQAyADMANQA2ADcAOAA4ADkAOwA8AD4APgA/
AEAAQQBCAEMARABHAEgASQBKAEsATABNAE0ATQBNAE8AUABQAFEAUgBSAFIAUgBSAFIA
UwBTAFMAUwBSAFIAUQBRAFEAUQBRAFAAUABQAFEAUQBPAE8ATwBPAE4ATgBOAEwASgBJ
AEcARQBFAEMAQQBAAD0AOgA5ADcAMQAwAC4ALAAqACgAJwAlACMAIgAhAB4AHAAcABsA
GgAbABoAGAAYABYAFQAVABUAFwAXABYAFgAWABUAFAAUABUAFQAVABQAFgAWABYAFgAV
ABUAFQAVABUAFgAXABgAFQAVABUAFQAXABcAFgAWABYAFQAVABQAFgAUABMAEwAVABQA
FAAUABUAFAAUABIAFAAUABMAEwATABMAEwATABMAEwATABMAEgASABIAEwATABIAEgAT
ABMAFAAUABMAEwATABMAEwATABIAEgASABEAEQARABEAEQARABEAEQAOAA4ADwAPABEA
EQARABIAEgASAA8ADwAPABAAEQARABAAEAAQABAAEQAQAA8ADwARAA8ADgAOAA4ADgAO
AA4ADgAOABAADwAQABEAEwAVABUAFgAYABYAFgAUABQAFAAUABMAEgARABEAEQAPAA8A
DwAQABAADQANAA0ADgAQABEAEgATABMAFQAVABQAEAAOAAwACgAJAAkACAAHAAUABQAF
AAUABQAEAAMAAgAAAAAAAQABAAAAAAAAAAAAAgACAAIAAQD//wAAAAAAAAAAAAAAAP//
////////AAD+//7//v/9////AQACAAIAAgAAAAMACQAPAA8ADgAOABUAJgA+AGIAlQDK
APQADQEMAdkAigBMABMAzv+B/zf/B/8B/xn/QP9k/4T/qP/K/+D/8P/9/wQABwAIAAsA
DgAQABEAEQASABMAFAAVABcAFwAYABgAGgAbABwAHAAcABwAHAAcABwAHAAcABwAHgAe
AB4AHgAfACAAIAAfAB8AHwAdAB0AHgAfAB4AHgAeAB4AHgAgACEAIQAgACEAIgAiACQA
JAAkACYAJwAoACkAKQAoACgAKAApACoAKwAsAC0ALwAvAC8AMAAwADAAMQAyADEAMgA0
ADYANwA3ADgAOQA4ADkAOgA7ADwAPgBAAEIAQgBDAEUARgBIAEgASQBKAE0ATgBPAFAA
UQBSAFMAVABVAFYAVwBXAFkAWQBbAFwAWgBbAFwAXABeAF4AXgBeAF0AXQBdAF0AXABc
AFsAWwBbAFsAWwBaAFwAXABdAF0AXABbAFoAWQBWAFYAVgBUAFYAVQBTAFEATwBNAEsA
SgBFAEIAQQA/ADsAOgA4ADYAMgAwAC8ALQAtACwAKwAoACYAJgAlACQAIwAiACAAIAAe
AB0AHQAdAB8AHwAeAB4AHgAdABwAHAAdAB0AHQAcABwAHAAcABwAGQAZABkAGQAYABgA
GAAYABYAFwAYABkAFwAXABYAFgAWABUAFQAUABQAEgARABEAEQAQABAAEAARABAAEAAO
AAwADAALAAsACwALAAsACwALAAsACwALAAgACAAIAAkABwAGAAYABwAEAAQAAwABAAEA
AQABAAEA///+//7//v/9//3//f/9//v/+//7//v/+f/4//j/9//2//X/9P/0//P/8v/u
/+3/7v/u/+7/7f/q/+r/7P/r/+r/6f/o/+b/5v/m/+j/6f/q/+v/7f/v/+//8P/y//T/
9P/y//L/7//u/+z/6v/p/+n/6f/n/+X/5f/m/+b/4//j/+P/5P/m/+f/6P/p/+f/6f/p
/+j/6P/m/+T/4v/f/9//3v/d/9v/2//b/9v/2f/Y/9f/1v/W/9b/1//X/9j/2P/Y/9j/
1//W/9X/0//T/9T/1P/U/9T/1P/U/9P/0f/R/9H/0v/Q/9D/0P/P/8//0f/S/9L/0P/O
/8//0f/X/9//5v/m/+P/5v/2/xAAMwBkAJgAuwDQANcArgBiAB8A5P+d/1v/Gf/h/sf+
2v4A/yD/QP9i/4T/mv+t/7r/wf/G/8v/zP/M/83/zf/O/8//zv/P/9H/0f/R/9D/0f/R
/9H/0P/P/87/zv/O/87/zv/N/8z/zf/M/8r/yv/L/8z/y//J/8j/x//H/8f/yP/J/8r/
yv/K/8r/yP/K/8v/y//O/8//0P/Q/8//zv/N/87/z//Q/9H/0f/S/9L/0v/T/9L/0//U
/9X/1f/V/9X/1v/W/9b/1//Y/9n/2v/c/97/3v/d/93/3f/g/+H/4v/j/+H/4v/j/+T/
5P/l/+f/6P/q/+r/6//s/+v/7P/t/+7/7f/u/+//8P/z//T/9f/1//P/8//1//b/9P/1
//b/9v/2//b/9v/2//X/9f/1//X/8v/y//H/8f/x//H/8f/w/+3/7P/s/+v/6//r/+v/
6//o/+j/6P/m/+T/4//h/9//3f/b/9n/2P/T/9D/z//N/8j/xv/D/8D/vv+8/7v/uf+2
/7T/sv+u/6z/rP+r/6r/pv+k/6H/oP+e/53/nf+d/5v/m/+a/5r/nP+b/5r/mv+a/5n/
mP+W/5X/lP+T/5L/j/+P/4//j/+Q/5D/kP+Q/43/jf+N/43/i/+L/4r/iv+I/4f/h/+G
/4b/hP+D/4P/hf+E/4T/hP+D/4L/gv+A/37/fv99/33/ff99/33/ff99/33/ff99/3v/
ev95/3n/eP92/3X/df90/3T/c/9x/3P/c/9z/3P/cf9w/3D/cP9v/2//b/9v/23/bf9t
/23/a/9q/2r/af9n/2f/Z/9o/2j/aP9l/2X/Zv9m/2T/Zf9m/2b/Zv9m/2b/ZP9k/2T/
Zv9n/2j/af9r/2//b/9w/3L/c/90/3P/dP9y/3L/cf9w/23/bf9t/2v/bP9t/2//cP9u
/23/bP9s/2//b/9v/2//cP9z/3T/dP91/3b/d/94/3b/df9z/3H/b/9v/2//b/9v/27/
bf9s/2z/bP9t/23/bv9u/27/bv9u/27/bv9t/2//cP9w/3D/cP9w/3D/b/9w/3H/cv90
/3L/cv9y/3H/cv91/3f/eP96/3j/ef99/4H/hf+O/5b/m/+i/7D/yv/v/yYAWgB5AIgA
jQBoACQA4/+g/0//C//Z/qn+j/6Y/rr+3P78/iD/QP9e/3X/gv+J/4z/j/+U/5j/mf+Z
/5r/m/+e/5//of+h/6P/pP+n/6n/rP+s/6z/rP+t/67/r/+w/7L/sv+0/7T/tf+2/7j/
uv+8/7v/u/+7/73/vf++/7//wf/C/8P/xP/E/8b/x//H/8r/y//M/8z/zv/O/87/0P/T
/9T/1f/V/9f/2P/Z/9v/3v/f/+D/4f/k/+X/5v/o/+v/7P/u//D/8v/0//f/+v/9//3/
/v///wIAAwAEAAUABgAIAAoADAAOAA8AEQASABQAFAAVABYAGAAaABwAHgAhACIAIwAk
ACYAKAAqACsALAAtADAAMgA0ADUANgA2ADYANgA2ADYANwA3ADcANwA4ADgANwA3ADcA
NwA3ADYAOAA4ADkAOQA5ADkAOQA5ADgAOAA4ADYANgA1ADMAMQAvAC0AKwAqACcAJAAj
ACEAHQAcABoAGAAUABIAEQAPAA0ADAALAAgACAAIAAcABgAHAAYABAAEAAcABwAIAAkA
BwAHAAYABgAHAAcABwAIAAcABwAHAAYACAAIAAgACAAIAAkACgALAAoACgAKAAoABwAH
AAcABwAHAAcABgAGAAcABwAIAAgACgAIAAcABwAIAAgACQAKAAsACgAKAAgACAAIAAcA
BwAJAAkACQAJAAkACQAJAAkACAAIAAgACQAJAAgACAAJAAcACAAIAAcABwAHAAcABwAH
AAYABgAGAAcABwAHAAcABQAFAAUABQAGAAYABwAHAAUABQAFAAYABgAGAAMAAwAEAAQA
BAADAAQABAAEAAQABQAEAAMAAwADAAMAAwADAAMAAwADAAMAAQACAAEAAAAAAAAAAAAA
AAAAAAAAAAIAAwAEAAUABwAJAAkACgAMAAwADAAKAAoACgAKAAkACAAHAAcABwAFAAUA
BQAGAAYABwAHAAcACAAHAAcABwAHAAkACwALAAoABwAEAAEA/v///////v/9//3//f/9
//3/+//6//n/+P/4//j/+f/5//j/+P/4//j/+P/4//j/9//3//j/+P/4//j/+P/4//f/
+f/5//n/+v/4//j/+P/3//n/+//8//z/+v/6//v//f8BAAcACgAKAA8AHAAyAFQAhQDA
APIAFQEkAQcBugBsACcA2v+P/03/Ff/3/gf/Lv9O/2z/kv+2/9L/5v/3/wAABQAIAAsA
EAAUABQAEwATABMAEgATABUAFQAWABYAGAAZABoAGgAaABoAGgAaABoAGgAYABgAGgAa
ABoAGgAbABwAGgAZABkAGQAaABsAHQAfACAAIAAgACAAIAAiACMAIwAiACMAJAAkACgA
KAAoACoAKQAqACsAKwAuAC4ALgAvAC4ALwAwADEAMwAzADMANAA2ADYANwA4ADkAOgA8
AD4APwA/AEAAQQBAAEEAQgBDAEMARABFAEYASABJAEsATABOAE4ATwBQAFEAUgBTAFQA
VQBWAFcAWABZAFoAWwBbAFsAWwBdAF4AXQBdAF0AXABcAFwAXABcAFsAWwBbAFsAWABY
AFcAVwBXAFcAVwBWAFYAVgBXAFcAVgBVAFQAUwBTAFQAVQBUAFMAUQBOAEsASgBJAEgA
SABDAA==
         </WaveFormData>
      </LeadData>
      <LeadData>
         <LeadByteCountTotal>10000</LeadByteCountTotal>
         <LeadTimeOffset>0</LeadTimeOffset>
         <LeadSampleCountTotal>5000</LeadSampleCountTotal>
         <LeadAmplitudeUnitsPerBit>4.88</LeadAmplitudeUnitsPerBit>
         <LeadAmplitudeUnits>��V</LeadAmplitudeUnits>
         <LeadHighLimit>2147483647</LeadHighLimit>
         <LeadLowLimit>268435456</LeadLowLimit>
         <LeadID>V4</LeadID>
         <LeadOffsetFirstSample>0</LeadOffsetFirstSample>
         <FirstSampleBaseline>0</FirstSampleBaseline>
         <LeadSampleSize>2</LeadSampleSize>
         <LeadOff>FALSE</LeadOff>
         <BaselineSway>TRUE</BaselineSway>
         <ExcessiveACNoise>FALSE</ExcessiveACNoise>
         <MuscleNoise>FALSE</MuscleNoise>
         <LeadDataCRC32>2105024911</LeadDataCRC32>
         <WaveFormData>
6v/q/+r/6v/q/+r/6v/q/+r/6v/q/+r/6v/q/+r/6v/o/+j/6P/o/+j/6P/o/+j/5v/m
/+b/5v/k/+T/5P/k/+T/5P/k/+T/5P/k/+T/5P/i/+L/4v/i/+T/5P/k/+T/4v/i/+L/
4v/i/+L/4v/i/+L/4v/i/+L/4v/i/+L/4v/i/+L/4//l/+b/5//p/+n/6f/r/+z/7P/q
/+n/6P/o/+r/6v/q/+r/7P/t/+7/7v/u/+7/7v/s/+7/7v/v/+//8P/w//D/8P/w//D/
7v/u/+j/5v/k/+P/5P/k/+P/4v/i/+L/4f/g/9//3f/d/93/3f/d/93/3f/c/9z/3P/c
/9z/3P/b/9v/2//c/9z/3P/c/9v/2//b/9v/2//b/9v/3f/c/9z/3P/d/93/3f/d/9v/
2v/c/9//4f/d/+H/9P8LACQARgBvAJsAxQDnAPQA4QDBAKIAbAAdAMr/jf9k/1D/V/9v
/4D/jv+i/7b/v//I/9D/1P/W/9r/3v/f/+D/4P/h/+L/4//m/+b/5v/n/+X/5v/m/+b/
5//n/+f/6P/o/+n/6v/q/+n/6f/q/+r/6v/r/+z/7f/r/+v/6//r/+3/7f/t/+z/7P/s
/+z/7P/u/+3/7f/t/+//7//v/+//7//w//D/8P/x//L/8v/y//L/8v/z//T/9P/0//b/
9//3//f/+f/5//r/+v/6//z//f///wAAAAD//wAAAQACAAMABAAGAAcACAAKAAsADAAO
AA8AEAATABQAFQAWABcAFwAYABkAGwAcAB8AHwAhACIAJAAlACYAJgAnACoAKgArACwA
LAAtAC4ALgAuAC8AMAAwADAAMQAzADIAMQAwADEAMQAzADMAMwAzADMAMwA0ADQANQA1
ADUANQA1ADQAMgAxADAALQAsACsAKQAnACYAIwAgAB0AGwAaABcAFQATABEADwANAA0A
CwAJAAYABgAGAAUAAgAAAP///f/9//z/+//7//v//P/6//r/+v/6//n/+f/6//j/+P/3
//b/+P/4//j/+P/4//j/+P/4//r/+v/5//j/+P/5//r/+//8//z//P/9//3//f/8//z/
/v/+//3//f/9//7///8AAAIAAQABAAAAAQABAAEAAQACAAIAAgACAAEAAQABAP//AQAB
AAEAAQABAAAAAAD//////////////f////////////7//f/9//7//v/9//z//P/8//v/
+//6//r/+v/6//r/+f/5//v/+//5//j/+P/6//r/+f/4//n/+P/2//b/9v/2//b/9v/2
//f/+f/6//v//f/7//v//f/+//7//v/9//z//P/8//z//P/8//7///8AAAAAAAAAAAAA
/v8AAAAAAQADAAQABAAEAAQABAAEAAIAAAD8//r/+P/5//j/+P/3//b/9v/2//X/9P/z
//H/8f/x//H/8f/x//P/8v/y//L/8v/y//L/8f/x//H/8v/y//D/8P/v/+//7//v/+//
7//v/+//7v/u/+7/7//v/+//7//t/+z/7P/x//P/7//x//7/FQAsAEwAcwCdAMkA8QAE
AfsA3wDAAJQASwD0/6//gv9k/2H/df+I/5r/sP/G/9X/4P/m/+b/6v/u//D/8//0//T/
9f/2//f/+v/6//r/+//7//z//P/8//3//f/9//7//P/9//7//v//////AAAAAP7///8A
AAEA//////////8BAAEAAQAAAP7//v/+//7//v/9//3//f/9//3//f/9//v//P/8//z/
/f/+//7//v/+//7///8AAAAAAAACAAMABQAFAAcABwAGAAYABgAIAAkACwAMAAwADQAO
AA8AEAARABIAFAAVABYAGAAZABoAGgAbABwAHwAiACMAJAAlACUAJgAnACkAKAArACsA
LQAuADAAMQAyADIAMwA2ADYAOQA6ADoAOwA6ADoAOgA7ADoAOgA6ADsAPAA8ADwAPAA7
ADsAPQA9AD0APQA9AD0APAA8AD0APQA7ADsAOwA6ADoAOQA4ADUAMgAxAC8ALQAsACkA
JgAjACEAIAAdABsAFwAVABMAEQAQAA8ADgAMAAoACgAJAAYABgAFAAMAAwACAAEAAQAB
AAAA/v/+//7//v/9//3//v/8//z/+//6//z//P/8//z//P/8//z//P/8//z/+//6//r/
+//8//3//P/8//z//f/9//3//P/8//z//P/7//v//P/8//z//P/9//3//v/+//3//f/9
//3//v/+//7//v/////////9////////////AQAAAAAA////////////////AQABAAEA
///+//3//f///wAAAAAAAAAAAAD//////P/8//z//P/8//v/+//9//3/+//6//r/+v/6
//n/+P/3//n/+f/5//j/9v/2//b/9v/2//b/9v/3//n/+v/7//3//f/9////AAD+//7/
/f/8//z//P/8//z//P/+////AAD+//7//v/+//z//v/+//////8AAAAAAAD+//7//v/8
//z/+P/2//T/8//y//L/8f/w//D/8P/v/+7/7f/r/+v/6//r/+v/6//r/+r/6v/q/+r/
6v/q/+n/6f/p/+r/6v/o/+j/5//n/+f/5//n/+f/5//n/+b/5v/m/+f/5//n/+n/5//m
/+b/6f/r/+n/6f/4/w0AJgBEAGsAlQDBAOcA/ADxANUAtgCMAEUA7v+n/3r/XP9b/2//
hP+U/6j/uv/H/9D/2P/c/+D/4v/k/+f/6P/q/+v/7P/t/+7/7v/u/+//7f/u/+7/7v/v
/+//7//w/+7/7//w//D/7//v//D/8P/w//H/8v/z//H/8f/x//H/8//z//P/8v/y//L/
8v/y//P/8//0//X/9f/1//X/9f/1//b/9v/2//f/+P/4//j/+P/4//n/+v/6//r//P/9
//v/+//9//3/AAAAAAAAAgABAAMABAAEAAUABgAHAAgACQAKAAwADQAMAA4ADwAQABIA
EwAUABcAGAAZABoAGwAdAB4AHwAhACIAJQAlACcAKAAqACsALAAsAC0AMAAwADIANAA1
ADcAOgA6ADoAOwA+AD4APgA/AEEAQAA/AD4APwA/AEEAQQBDAEMAQwBDAEQARABFAEUA
RQBFAEUARABEAEMAQgA/AD4APQA7ADkANgAzADAALQAtACwAKQAnACUAIwAhAB8AHQAb
ABkAFgAWABYAFQASABIAEQAPAA8ADAALAAsACwAMAAoACgAKAAoACQAJAAoACAAIAAcA
BgAGAAYABgAGAAYABgAGAAYACAAIAAcABgAHAAcABwAHAAgACAAIAAkACQAJAAgACAAK
AAoACQAJAAoACgAKAAoACwALAAwADAANAA0ADQANAA4ADgAOAA4ADQANAA0ACwANAA0A
DQANAA0ADAAMAAsACwALAAsACwAJAAsACwALAAsACgAJAAkACgAKAAkACAAIAAgABwAH
AAYABgAGAAYABgAFAAUABwAHAAUABAAEAAQABAADAAIABQAFAAMAAwACAAIAAgACAAIA
BAAEAAQABQAHAAgACQALAAsACwANAA4ADAAMAAsACgAKAAoACgAKAAoADAANAA4ADgAO
AA4ADgAMAA4ADgAPAA8AEAAQABAAEAAQABAADgAMAAgABgAEAAUABAAEAAMAAAAAAAAA
///+//3/+//7//3//f/9//3//f/8//z//P/8//z//P/7//3//f/+//7//P/8//v/+//5
//n/+f/5//v/+//6//r//P/9//3//f/9//v//P/+/wEA///9/wEAFAArAEYAaACRALsA
5QAJARIB/wDhAMIAjgA/AOr/rf+E/3D/ef+P/6L/sv/G/9j/4//s//L/9P/4//r//P//
/wIAAgADAAQABQAEAAQABAAFAAcACAAIAAgACQAJAAkACgAIAAkACgAKAAsACwAMAAwA
CgALAAwADQANAA0ADQANAA8ADwAPAA4ADgAOAA4ADgAQAA8ADwAPAA8ADwAPAA8AEQAS
ABIAEgARABIAEgASABYAFgAXABgAGAAYABoAGwAZABkAGwAbABwAHAAcAB4AHwAhACIA
IgAjACQAJQAmACcAKAAqACsAKgAsAC0ALgAwADEAMgA1ADYANwA4ADkAOwA8AD0APwA/
AEEAQABBAEIARABFAEYASABJAEwATABNAE4ATgBPAFAAUABQAFEAUgBSAFIAUwBUAFQA
VABUAFMAUwBVAFUAVwBXAFcAVwBYAFgAWQBZAFcAVwBXAFYAVABTAFIATwBQAE8ATQBL
AEgARQBCAD8APwA+ADsAOQA3ADUAMwAxAC8ALQArACgAKAAoACcAJAAmACUAIwAjACIA
IQAhACEAIgAgACAAIAAeAB0AHQAeAB4AHgAdABwAHAAcABwAHAAcABwAHAAcABwAHAAb
ABoAGwAbABsAGwAcABwAHAAdAB8AHwAeAB4AIAAgAB8AHwAgACAAIAAgACIAIQAhACAA
IQAhACEAIQAiACIAIgAiACEAIQAhAB8AIQAhACEAIQAhACAAIAAfAB8AHwAfAB8AHQAf
AB8AHwAfAB4AHQAdAB0AHgAeAB4AHAAcABsAGwAcABwAHAAcABwAGwAbAB0AHQAbABoA
GgAaABoAGQAYABkAGQAZABkAGQAaABoAGgAaABoAGgAaABoAGgAaABsAHQAeAB8AIQAh
ACEAIwAkACIAIgAhACAAIAAgACAAIAAgACIAIwAkACQAJAAkACQAIgAkACQAJQAlACYA
JgAmACYAJgAmACQAJAAgAB4AHAAdABwAHAAbABoAGgAaABkAGAAXABUAFQAXABcAFwAX
ABcAFgAWABYAGAAYABgAFwAVABUAFgAWABYAFgAVABUAFwAXABcAFwAXABcAFgAWABYA
FwAXABcAGQAZABYAFgAZABsAGQAZACYAOwBUAHIAlwC/AO0AFQEsAScBDQHuAMYAgQAq
AN//rv+O/4n/nf+y/8D/1P/m//X//v8GAAoADgASABQAFQAYABgAGQAaABsAGgAaABoA
GwAbABwAHAAcAB0AHQAdAB4AHAAdAB4AHgAbABsAHAAcABwAHQAeAB8AHwAfAB8AHwAd
AB0AHQAcABwAHAAcABwAHAAbABsAGwAcAB0AHgAfAB0AHgAeAB4AHwAgACAAIAAgACAA
IQAiACQAJAAmACcAJwAnACkAKQAqACoAKgAsAC0ALwAwADAAMQAyADMANAAzADQANgA3
ADgAOgA7ADwAPAA9AD4AQQBCAEMARABFAEcASABJAEsASwBNAEwATQBOAFAAUQBSAFMA
VQBZAFoAXABeAF8AYQBkAGQAZABlAGcAaABpAGsAbwBwAHEAcgBzAHMAdQB1AHgAeQB6
AHsAegB6AHsAewB4AHcAdgB0AHMAcwBzAHEAbwBtAGoAZwBnAGUAYwBhAGAAYABeAF0A
XQBbAFkAVwBVAFMAUQBOAFEAVABWAFYAWABXAFUAVQBWAFcAWQBbAFgAVgBWAFYATgBJ
AEUAQgBDAEQARABEAEEAQAA/AD4AOwA6ADkAOAA0ADIALwAsACkAJwAlACMAHgAcABoA
GQAXABUAEgAQAA0ACgAGAAMA+//2//H/7P/m/+H/3f/Y/9L/z//M/8n/xP/C/8D/vv+5
/7f/tf+x/63/q/+p/6f/pf+i/6D/nf+Z/5f/lf+T/5H/kf+P/43/jP+K/4j/h/+G/4b/
hf+E/4H/gP9+/33/e/96/3n/eP95/3n/ev99/4H/g/+G/4r/jv+S/5X/mP+d/5//of+l
/6r/rv+w/7L/tP+5/7z/v//D/8z/0v/Y/9//5P/n/+z/8P/1//j/+v/8////AAABAAIA
BAAGAAcACAAJAAoACwAMAAwADgAOAA8ADwAQABAAEAAPAA4ADQAKAAgABAACAAAAAAAA
AAEAAQAAAAAAAAD//wAA///9//3//f/9//3//f/9//z//P/8//z//P/8//v/+//7//z/
/P/+//7//f/9//3//f/9//3///////7//v///wEAAgADAAMAAQAAAAIABwAFAAMADwAk
AD0AXACCAK8A3QAJASUBJgELAe0AxgCEACsA2v+l/4L/eP+H/53/rv/A/9L/4v/r//T/
+v/8/wAAAgAGAAcACAAIAAkACgALAAwADAAMAA0ACwAMAAwADAAPABEAEwAWABcAGQAb
ABwAHQAdAB4AHgAcAB0AHgAfAB0AHQAdAB0AHwAfAB8AHgAgACAAIAAgACIAIQAhACEA
IwAjACMAIwAjACQAJAAkACUAJgAmACYAKAAoACkAKgAoACgAKgArACsAKwAtAC0ALgAu
AC4AMAAvADEAMgAyADMANAA1ADYAOQA6ADwAPQA9AD4APgA+AEIAQwBEAEcASgBLAEwA
TQBPAFAAUQBTAFYAWQBZAFsAWgBcAF0AXgBgAGEAZABkAGYAaABpAGsAbwBwAHEAcwBx
AHAAbwBvAHAAcABwAHAAcwBzAHUAdQB6AHsAfAB9AH8AggCGAIkAjACNAI4AjgCNAI0A
jQCLAIgAhwCFAIMAgAB9AHoAdwB1AHQAcQBvAG0AawBpAGcAZQBjAGEAXgBgAGAAXwBc
AFoAWQBXAFcAVABTAFMAUwBUAFIAUgBSAFIAUQBRAFIAUABQAE8ATgBQAFAAUABQAFAA
UABQAFAATgBOAE0ATABLAEsASwBLAEoASgBKAEsASwBLAEoASgBJAEgARgBFAEUARgBH
AEgARgBFAEUARABDAEMAQwBDAEIAQgBCAEIAPwA/AD8APQA7ADsAOwA7ADkAOAA4ADcA
NgA1ADQAMwAyADMAMgAxADEAMAAvAC8AMAAwAC8ALgAsACwAKwArACgAKAAoACgAJgAl
ACUAJwAlACMAIgAiACQAJAAjACIAIwAhACEAIgAgACAAIAAgAB4AHgAeAB8AIAAgACAA
IQAfAB8AIQAiACAAIAAfAB4AHQAcABsAGgAaABwAHQAeACAAIAAgACAAHAAeAB4AHwAd
AB4AHgAeAB4AHgAeABwAHgAaABgAFgAUABIAEQAPAAwADAAMAAsACQAHAAQAAwABAAEA
AQABAAEAAAAAAAAA///+//3/+//5//n/+v/6//j/+P/3//f/9f/1//X/9f/z//P/8v/y
//D/8f/x//H/8f/x//D/7v/t//H/8f/t//T/CQAgAD4AZQCPAL8A7wAUAR8BCQHoAMIA
hwAwANX/kP9g/0X/Tf9m/3r/iv+g/7P/wP/K/9L/1v/W/9r/2//c/93/3//h/+P/4//i
/+H/4f/h/+L/4v/i/+H/4f/h/+L/4f/h/+H/4P/f/9//4P/g/97/3//g/+H/4P/f/97/
3f/b/9v/2//a/9j/2P/Y/9j/2P/X/9f/1//X/9f/1//X/9X/1v/W/9b/1//Y/9j/2P/Y
/9j/2f/a/9j/2P/a/9v/2//b/93/3f/e/97/3v/g/+H/4//k/+T/4//k/+X/5v/n/+j/
6v/r/+r/7P/t/+7/7v/v//D/8//2//f/+P/5//v//P/9////AAADAAMABQAEAAYABwAI
AAgACQAMAAwADwAQABAAEQAQABAAEAARABIAEgASABMAFAAUABQAFAAUABMAFAATABcA
FwAXABcAFgAWABcAFwAXABcAFwAWABQAEwASAA8ADgANAAsACQAGAAMAAAD9//n/+P/1
//P/8f/v/+3/6//p/+f/5f/i/+D/4P/f/9z/3P/b/9n/2f/Y/9f/1//X/9T/0v/S/9L/
0v/R/9H/0v/Q/9D/z//O/9D/0P/Q/9D/zv/O/87/zv/P/9D/0P/Q/9H/0f/R/9H/0f/S
/9P/1f/W/9f/1//Y/9j/2P/X/9f/1//Y/9n/2v/a/9n/2f/Y/9r/2//c/93/3P/c/9z/
3P/b/9v/2//Z/9n/2f/Z/9n/1//W/9b/1f/T/9P/0//T/9L/0//S/9H/z//O/83/zf/M
/8z/y//K/8r/yv/J/8n/xv/G/8b/xv/E/8P/w//F/8P/wf/A/8D/vv++/73/vP/B/8P/
v/++/77/vv++/77/vP+8/7z/vf+//8D/wf/D/8P/w//F/8b/xv/G/8X/xP/E/8T/xP/E
/8T/xv/H/8j/yv/K/8r/yv/J/8z/zf/P/83/zP/K/8j/zf/Q/9P/1P/U/9D/zv/M/8j/
xv/F/8P/w//E/8X/xf/G/8X/w//D/8H/wf/B/8H/wf/A/8D/wP/A/8D/wP+//8H/wf/C
/8L/wP/A/7//v/+//7//v/+//8H/wf/A/8D/wP/B/8H/wf/D/8P/wv++/73/v/+9/7n/
vP/P/+r/CAAzAGcAnwDbAAwBIwEVAfQAzACPADQAy/94/0j/M/83/0z/Yv92/4z/of+s
/7b/vv/A/8L/xv/J/8z/zv/P/9D/0f/S/9L/0v/T/9X/1v/W/9b/1//X/9f/2P/Y/9n/
2v/a/9v/2//c/9z/3P/d/97/3//d/93/3f/d/9//3//f/97/4P/g/+D/4P/i/+H/4f/h
/+H/4f/h/+H/4//k/+T/5P/j/+T/5P/k/+T/5P/l/+b/6P/o/+r/6//p/+n/6//r/+7/
7v/u//D/8f/z//T/9P/3//j/+f/6//v//P/+////AAACAAMABAAGAAcACAALAAwADQAO
AA8AEQASABMAFQAYABsAGwAdABwAHgAfACAAIQAjACcAKAApACoAKgArAC4ALgAuAC8A
MgAyADIAMwA0ADQANAA0ADUANQA3ADcAOwA7ADsAOwA8ADwAPQA9AD0APQA9ADwAOgA5
ADgANQA0ADMAMQAvAC0AKwApACcAIwAiAB8AHQAZABcAFQATABEADwANAAoACgAKAAkA
BgAIAAcABQAFAAQAAwADAAMAAwACAAMABAAEAAMAAwAEAAQABAADAAIAAwAEAAUABgAG
AAYABgAGAAgACAAHAAYABwAHAAcABwAHAAgACQALAAsACwAKAAoADAAMAAsACwAMAAwA
DAAMAA4ADQANAAwADAANAA4ADwAPABAAEQASABMAEwATABEAEwATABMAEwAVABQAFAAT
ABQAFQAWABcAFQAXABcAFwAXABYAFQAVABcAGAAYABgAGAAYABcAFwAWABYAFgAWABYA
FQAVABcAGQAXABYAFgAXABgAGAAYABkAGQAZABkAGQAYABgAGAAYABgAGAAYABgAGAAY
ABgAGAAYABkAHQAeAB8AIQAhACEAIwAkACIAIgAhACAAIAAgACAAIAAiACQAJQAmACQA
JAAkACQAIgAkACQAJQAnACgAKAAoACYAJgAmACQAJAAgAB4AHAAZABgAGAAXABcAGAAZ
ABkAGAAXABUAFQATABMAEwATABMAEgASABIAEgASABIAEQARABEAEgASABIAEgARABEA
EAAPAA4ADQANAA0ADAAMAA4ADwAPAA8AEQANAAwADAAPAA8ACwALABoANQBSAHQAnwDR
AAkBOQFQAUUBJwEAAcoAeQAaAMv/mP98/33/k/+o/7b/zP/g/+3/9P/+/wQACAAIAAoA
DQAOABAAEQASABMAEgASABIAEwATABQAFAAUABUAFQAVABYAFQAVABUAFAATABMAFAAU
ABQAFQAWABcAFgAVABQAEwAVABUAFQAUABIAEgASABIAFAATABMAEwARABEAEQARABIA
FAAVABYAFQAWABYAFgAYABgAGQAaABoAGgAcAB0AGwAbAB0AHQAeAB4AHgAgACMAJQAm
ACYAJQAmACcAKAAnACgAKgArAC4AMAAxADIAMgAzADQANwA6ADsAPAA9AD8AQABBAEMA
RABHAEcASQBKAEwATQBOAE4ATwBSAFIAUwBUAFQAVQBXAFgAWQBbAFwAXABcAF0AXgBe
AF4AXgBdAF0AXwBfAGEAYQBhAGEAYgBiAGMAYwBhAGEAYQBgAGAAXwBeAFsAWABXAFUA
UwBQAE0ASgBHAEMAQgA/AD0AOwA5ADcANQA1ADMAMQAuACwALAArACgAJgAlACMAIwAg
AB8AHwAfAB4AHAAcABwAGgAZABkAGgAcABwAGwAaABoAGgAaABoAGAAYABgAGAAYABgA
FwAWABcAFwAXABcAFwAYABkAGwAdAB0AHAAcAB4AHgAdAB0AHAAcABwAHAAdAB0AHgAe
AB0AHQAdAB0AHgAeAB4AHgAdAB0AHQAbAB0AHQAdAB0AHQAcABwAGwAaABkAGAAXABcA
GQAZABkAFwAWABUAFQAVABYAFgAWABQAFAATABMAEAAQABAAEAAOAA0ADQAPAA0ACwAK
AAoACgAKAAkACAAJAAkACgAJAAgABwAGAAQABAAEAAUABwAIAAkACwAJAAkACwAMAAwA
DAALAAoABwAGAAUABAACAAQABQAGAAUABAADAAIAAAACAAIAAwABAAIAAgACAAIAAgAC
AAAAAgD+//z/+v/2//T/8//x/+7/7v/u/+3/6v/p/+f/5//l/+X/5f/l/+P/4v/i/+L/
4v/i/+L/4f/f/9//4P/g/+D/4P/f/9//3v/d/9z/2//d/93/3P/c/9r/2//b/9v/2//d
/9r/2P/V/9X/2f/T/9D/4f/+/xwAQwB3ALMA9QAyAV0BYQFEARwB5wCWACkAvv9o/zn/
N/9O/2b/eP+Q/6f/uP/E/8z/0v/U/9T/1f/W/9j/2f/a/9v/2v/a/9r/2//Z/9r/2v/a
/93/3f/d/97/3f/d/93/3P/b/9v/3P/c/9r/2//c/93/2v/Z/9j/1//X/9f/1//W/9b/
1v/W/9b/2P/X/9f/1//Y/9n/2v/b/9r/2v/Z/9j/2//c/9z/3P/c/9z/3f/e/9z/3P/e
/9//3//f/+H/4f/i/+L/4v/k/+X/5//o/+j/5//o/+n/6v/t/+7/8P/x//L/9P/1//b/
9//3//f/+f/7//3///8BAAEAAgADAAUABAAHAAcACQALAA4AEAASABQAFQAYABgAFwAY
ABgAGQAbABwAHQAfACIAIgAiACMAIwAiACEAIAAfAB8AIQAhACEAIQAhACEAIwAkACYA
JwAkACMAIgAgAB8AHwAfAB0AGQAXABQAEQAQAA0ACgAHAAMAAAD7//f/9P/x/+7/6//m
/+P/4P/c/9r/2v/Z/9b/1P/T/9H/0f/O/83/zf/N/8j/xP/C/8D/wf/B/8L/xP/C/8L/
wf/A/73/vP+7/7r/uv+6/7r/uv+6/7r/uf+4/7n/uf+5/7n/uP+4/7j/uf+3/7f/tv+2
/7b/tv+1/7X/tv+2/7b/tv+2/7X/tf+0/7P/s/+z/7P/sv+y/7L/sv+v/6//r/+t/63/
rf+t/63/qv+o/6f/pf+k/6P/ov+h/6H/o/+j/6P/oP+e/5z/m/+c/5z/m/+a/5f/lv+U
/5P/lP+U/5T/lP+R/4//jv+P/43/i/+K/4r/iP+G/4X/hv+G/4X/hP+D/4L/gP+A/4D/
gf+A/4D/gP+B/3//f/+B/4L/g/+E/4T/hP+B/4D/f/9+/3z/fv9//4D/gf+C/4P/hP+A
/4L/gv+D/4P/hP+E/4T/hf+G/4f/hv+J/4b/hf+E/4L/gP9//33/ev96/3r/ef92/3X/
c/9z/3H/cf9x/3H/cf9w/3D/cP9u/27/bv9t/23/bf9u/27/bP9s/2v/a/9r/2v/a/9r
/2r/af9n/2b/af9r/2z/bf9v/23/bP9q/2P/X/9h/13/Vv9h/4L/qP/X/xEAUwCfAO4A
KwFJAUQBMAEBAaYAJwCg/yj/3/7L/t7++P4M/yL/O/9O/1z/ZP9q/27/cP9z/3L/cv9z
/3T/df92/3b/dv93/3n/ev96/3r/e/97/3v/fP9+/3//gP+A/33/ff9+/37/gP+B/4L/
g/+B/4H/gf+B/4L/g/+E/4T/hv+G/4b/hv+H/4f/iP+J/4r/i/+M/43/jv+Q/5H/kv+V
/5b/lv+W/5n/mv+c/57/n/+g/6P/pf+o/6n/rP+t/67/rv+u/7D/sf+z/7T/tP+1/7b/
t/+4/7v/vP++/7//wf/E/8b/yP/K/8v/zP/P/9D/0f/S/9P/1v/Y/9r/3f/g/+P/4//l
/+j/6v/r/+z/7//x//X/9v/4//r/+//9////AAABAAMABgAGAAYABwAKAAoACgAKAA0A
DQAPAA8AEwATABMAEwAVABYAGAAZABsAGwAbABoAGQAZABkAFwAVABMAEAANAAwACQAG
AAMA///+//v/+f/2//P/8P/t/+n/5//l/+L/4P/g/9//3P/c/9v/2f/Z/9r/2f/Z/9n/
2P/W/9b/1v/V/9X/1v/Y/9b/1v/V/9T/1v/W/9b/1v/Y/9j/2P/Y/9j/2P/X/9b/0//T
/9P/0//Q/9D/0P/R/9P/0//S/9L/0v/S/9H/0f/R/9L/0//U/9T/0//T/9L/z//P/8//
z//P/9D/0f/S/9H/0f/R/8//0f/R/9H/0f/R/9D/0P/P/83/zf/N/83/y//N/83/zf/N
/8z/y//L/8v/zP/M/8z/zP/M/8v/y//M/8z/zP/M/8r/yf/J/8v/yf/H/8b/xv/G/8b/
xf/E/8P/w//D/8P/wf/A/8D/wP++/77/vv++/77/vv+9/73/u/+8/7n/uP+4/7j/uP+4
/7j/uP+4/7n/u/+8/73/v//B/8H/w//E/8T/xP/D/8L/wP/A/8D/wP/C/8T/xf/G/8b/
xv/G/8b/xv/I/8j/yf/H/8j/yP/I/8r/yv/K/8j/x//C/7//vP+9/7z/vP+7/7r/uv+6
/7n/t/+1/7L/sf+z/7P/s/+z/7P/sv+y/7L/sv+y/7L/sf+z/7P/tP+0/7T/tP+z/7P/
tf+1/7X/tf+3/7f/tv+2/7j/uf+5/7n/u/+5/7j/tv+x/7P/sf+t/7T/zf/s/xAAQQB5
ALsAAQE2AUcBNQEQAeAAkQAiAK//Wv8u/yf/Nf9M/2D/dP+M/5//rP+2/77/xP/E/8T/
yf/M/8r/y//M/83/zP/M/8z/zf/O/9D/0f/S/9X/1f/V/9b/1f/V/9X/1P/V/9X/1v/W
/9b/1//Y/9n/1//X/9f/1//Y/9n/2v/a/9v/3P/d/97/3v/d/93/3f/e/9//4P/h/+P/
5P/k/+T/5f/m/+b/5v/q/+r/6//s/+z/7P/u/+//8f/x//P/8//2//b/9v/4//n/+//8
//z//v8AAAIABAAHAAgACgALAA4AEAARABIAFAAVABYAGQAcAB0AHgAfACMAJAAlACcA
KgAtAC0ALwAyADQANQA2ADYANwA6ADoAPQA+AD4APwBCAEIAQgBDAEYARgBGAEcASABI
AEgASABJAEkASwBLAEsASwBLAEsATABMAE0ATQBQAFEAUgBSAFAATwBOAEsATQBNAEwA
SwBIAA==
         </WaveFormData>
      </LeadData>
      <LeadData>
         <LeadByteCountTotal>10000</LeadByteCountTotal>
         <LeadTimeOffset>0</LeadTimeOffset>
         <LeadSampleCountTotal>5000</LeadSampleCountTotal>
         <LeadAmplitudeUnitsPerBit>4.88</LeadAmplitudeUnitsPerBit>
         <LeadAmplitudeUnits>��V</LeadAmplitudeUnits>
         <LeadHighLimit>2147483647</LeadHighLimit>
         <LeadLowLimit>268435456</LeadLowLimit>
         <LeadID>V5</LeadID>
         <LeadOffsetFirstSample>0</LeadOffsetFirstSample>
         <FirstSampleBaseline>0</FirstSampleBaseline>
         <LeadSampleSize>2</LeadSampleSize>
         <LeadOff>FALSE</LeadOff>
         <BaselineSway>TRUE</BaselineSway>
         <ExcessiveACNoise>FALSE</ExcessiveACNoise>
         <MuscleNoise>FALSE</MuscleNoise>
         <LeadDataCRC32>4065426297</LeadDataCRC32>
         <WaveFormData>
6P/o/+j/6P/q/+r/6v/q/+j/6P/o/+j/6v/q/+r/6v/o/+j/6P/o/+j/6P/o/+j/5v/m
/+b/5v/k/+T/5P/k/+T/5P/k/+T/5P/k/+T/5P/i/+L/4v/i/+L/4v/i/+L/4P/g/+D/
4P/i/+L/4v/i/+L/4v/i/+L/4P/g/+D/4P/g/+H/4f/i/+P/4//j/+X/5v/n/+j/6P/o
/+f/5f/l/+X/5//n/+n/6v/s/+z/7f/t/+3/7f/s/+z/7v/u/+7/8P/x//H/8f/v/+//
7f/s/+n/5v/l/+P/4//i/+H/4P/g/+D/3v/e/93/3f/b/9v/2//b/9v/2//b/9v/2//b
/9v/2//b/9r/2v/b/9v/2v/a/9r/2v/Z/9n/2f/a/9r/2v/a/9r/2v/a/9v/3P/c/9r/
1f/U/9T/0//R/9n/7/8JACcATQB2AKMAygDsAAEBBQH6ANsAnABCAOn/t/+m/5j/lf+f
/6f/q/+3/8L/x//M/9L/1P/W/9n/2v/c/9z/2//d/9//3//e/97/3v/e/97/3//g/+D/
4f/h/+L/4v/h/+H/4f/h/+H/4v/i/+L/5f/l/+X/5f/l/+X/5f/m/+j/6P/o/+j/6P/o
/+f/5v/o/+n/6f/p/+j/6P/o/+j/6P/o/+j/6P/r/+v/6//r/+v/6//s/+z/7f/u/+7/
7//y//L/8v/y//P/9P/1//b/9v/3//f/9//5//r/+v/7//v//f///wAAAQACAAMABAAE
AAUABgAJAAsACwALAAwADwAQABEAEwAVABgAGQAZABsAHAAdAB4AHwAhACIAIwAiACQA
JQAlACcAKAApACoAKQArACsAKwAtAC0ALQAtACwALgAvAC8AMQAyADIAMgAxADEAMQAx
ADEAMQAxADAALwAuACsAKAAmACQAIgAgAB8AHAAbABgAFQASABAADgALAAkABwAFAAUA
AgAAAP///P/8//z/+v/5//j/9//2//X/9P/z//L/9P/1//X/9v/2//T/9P/z//H/8f/y
//L/8//z//P/8//y//H/8f/y//D/8P/x//H/8//z//T/9f/3//f/9P/x//P/8v/y//X/
9//3//f/9//5//n/+f/5//r/+//7//v//P/8//z//P/6//v//P/8//v/+v/6//r/+f/5
//r/+//7//v/+//8//v/+v/5//j/+P/5//n/+P/2//X/9f/2//X/9f/1//X/9//1//T/
8//z//P/8//z//P/8//z//T/8v/w/+//7//x//H/8P/v//H/8P/u/+7/7v/u/+7/7v/v
/+//8P/x//H/8f/z//T/9f/2//b/9v/1//P/8f/x//P/8//z//T/9v/2//f/9//3//f/
+P/4//r/+v/8//z//f/9//3//f/9//v/+v/3//T/8//x//H/8P/v//D/8P/w/+7/7v/t
/+3/6//r/+v/6//r/+v/6//r/+v/6f/p/+n/6f/o/+j/6f/p/+j/6P/o/+j/5//n/+f/
6P/o/+j/6P/o/+j/6P/p/+r/5v/k/+P/4P/g/+H/3//h//X/DwApAEsAcgChAMoA8AAH
AREBDAH1AMAAbgAPAM//uP+q/6H/o/+r/7X/wf/O/9n/4P/i/+L/5P/p/+r/6v/q/+n/
6//t/+3/7f/u/+//8P/u/+//8P/w//H/8f/y//L/8//z//P/8//1//b/9v/2//X/9f/1
//X/9f/1//X/9v/4//j/+P/4//b/9v/1//T/9P/1//X/9f/0//T/9P/0//T/9P/0//T/
9f/1//X/9f/1//X/9v/2//f/+P/4//n//P/8//z//P/7//z//f/+/wAAAQABAAEAAwAE
AAQABQAFAAcACQAKAA0ADgAPABAAEQARABEAEwAXABcAFwAYABsAHAAdAB8AIAAiACIA
IQAlACYAJwAoACcAKQAqACsALgAwADEAMQAvADAAMQAyADEAMwAzADMAMwAzADMAMwAy
ADQANQA1ADUANgA2ADYANQA1ADUANQA1ADUANQA0ADMAMgAvACwAKAAmACQAIgAhAB4A
HQAaABcAFAASABAADQALAAkABwAHAAQAAgABAP///v/9//r/+//6//n/+P/1//T/8//y
//L/8//z//T/9P/y//L/8f/v/+//8P/w//H/8f/x//H/8P/v/+//8P/w//D/8f/x//H/
8f/y//P/8//z//D/7f/v/+7/7v/x//P/8//z//P/8//z//P/8//0//X/9f/1//T/9P/0
//T/9v/3//j/+P/1//T/9P/0//X/9f/2//f/9//3//f/+P/2//b/9v/2//j/+f/5//j/
+P/3//f/+P/3//f/9//3//f/9f/0//P/8//z//P/8//1//X/9f/2//T/8v/x//H/8f/x
//D/7//v/+//7v/u/+7/7P/s/+z/7P/s/+z/7f/t/+7/7//v/+//7//w//H/8v/y//L/
8f/v/+//7//x//H/8f/y//T/9P/z//P/8//z//T/9P/2//b/9v/2//f/9//3//f/9//1
//L/7//s/+v/6f/p/+j/5//o/+j/6P/m/+T/4//j/+H/4f/h/+H/4f/j/+P/4//j/+L/
4f/g/9//4P/g/+H/4f/e/97/3v/e/93/3f/d/97/3v/e/97/3v/e/97/3//g/97/3P/Z
/9j/2P/X/9P/1//p/wMAHwBDAGwAlwDCAOYA/QAFAQAB6QC4AGYABwDH/67/oP+X/5v/
pf+t/7f/wv/J/87/0v/W/9j/2f/a/9z/3v/f/+H/4//j/+D/4P/g/+D/3v/f/+D/4P/j
/+P/5P/k/+P/4//j/+P/4//k/+T/5P/j/+P/4//j/+P/4//j/+T/5v/m/+b/5v/m/+b/
5f/k/+b/5//n/+f/5v/m/+b/5v/o/+j/6P/o/+n/6f/p/+n/6f/p/+r/6v/r/+z/7P/t
/+7/7v/u/+7/7//w//H/8v/0//X/9f/1//f/+P/4//n/+f/7//3//v///wAAAQACAAIA
AwAEAAcACwALAAsADAANAA4ADwARABEAFAAVABUAFwAYABkAGgAbAB0AHgAfACEAJAAm
ACcAKAAqACwALgAxADMAMwAzADEAMQAxADEAMgA0ADUANQA3ADgAOAA4ADkAOQA5ADkA
OQA5ADkAOAA1ADQAMQAuAC0ALAArACoAJwAkACMAIAAdABoAGAAWABUAEwARAA8ADQAK
AAgABwAGAAYABgAEAAEAAAD///7//f/8//v/+v/6//v/+//8//z/+v/6//n/+f/5//r/
+v/5//n/+f/5//j/9//3//j/+P/4//n/+f/5//n/+v/7//3//f/6//f/+f/4//j/+//9
//3//f/9/////////////v/////////+//7//v/+/wAAAQACAAIAAQAAAAAAAAD/////
AAABAP///////wAA/v/+//7//v/8//3//f/8//z/+//7//z//P/7//r/+f/7//n/+P/3
//f/9//3//f/9//3//f/+P/4//b/9f/1//X/9f/0//P/9//1//T/8v/y//T/9P/0//T/
9v/2//f/9//4//n/+f/5//v//P/9//7//P/8//v/+f/5//n/+//7//v//P/+//7/////
//////8AAAAAAgACAAAAAAABAAEAAQABAAEA///8//n/9v/1//P/8//y//H/8P/w//D/
7v/s/+v/6//p/+v/6//r/+v/6//r/+v/6//r/+v/6//r/+r/6v/r/+v/6P/o/+j/6P/n
/+f/5//o/+r/6v/q/+r/6v/q/+v/7P/s/+r/5f/k/+T/4f/h/+n///8bADkAXwCKALUA
3AD8ABEBEwEKAesArgBUAPv/y/+4/6r/p/+v/7f/v//L/9b/3f/g/+T/5P/m/+f/6v/s
/+7/7f/v//H/8f/w//D/8P/w//D/8f/y//L/8f/x//L/8v/z//P/8//z//X/9v/2//b/
9v/1//T/8//0//X/9v/4//b/9v/2//b/9v/2//X/9P/1//f/+P/5//j/+P/4//j/+v/6
//r/+v/7//v/+//7//v/+//8//z///8AAAAAAQAAAAAAAAAAAAMABAAFAAYABgAHAAcA
BwAJAAoACgALAAsADQAPABAAEQASABMAFAAWABcAGAAbAB0AHQAdAB4AIQAiACMAJQAm
ACgAKAAnACkAKgArACwALQAvADAAMQAyADQANQA1ADUANgA3ADgAOQA7ADsAOwA7ADsA
OwA7ADwAPgA/AD8APwBAAEAAQABBAEEAQQBBAEEAQQBBAEAAPQA8ADkANgA2ADQAMgAw
AC0AKgApACYAIwAgAB4AHAAbABkAFwAVABMAEAAOAA0ADAAMAAwACgALAAoACQAIAAcA
BgAFAAQABAAFAAUABgAEAAIAAgABAAMAAwAEAAQAAQABAAEAAQAAAP////8AAAAAAAAB
AAEAAQABAAIAAwAFAAUAAgD//wIAAAD//wEAAgADAAQABQAHAAcABwAHAAYABwAHAAcA
CAAIAAgACAAGAAcACAAIAAcABgAGAAYABwAHAAgACQAIAAcABgAGAAYABgAGAAYABQAF
AAQAAgAEAAMAAwAEAAMAAwADAAMAAwABAAAA//8BAAEAAQABAP///////wAAAAD+//3/
/f///////v/9//3//f/8//z//v/+//7/AAD+//7//v/+//7//v//////AgADAAMAAwAE
AAQABAAEAAQABAADAAEAAQABAAMAAwADAAQABgAGAAcABwAHAAcABgAGAAgACAAKAAoA
CwALAAkACQAJAAcABgADAAAA/////////v/9//r/+v/6//j/+P/3//f/9f/3//f/9//3
//X/9f/1//X/9//3//f/9//0//T/9f/1//b/9v/2//b/8//z//P/9P/0//T/9P/0//T/
9P/1//b/9v/2//H/7v/u/+//7f/x/wEAGwA3AFcAgACrANYA/AAXASMBIgENAd4AjgAv
AOn/zP++/7X/uf/B/8f/0f/a/+H/6P/s//D/9P/3//r//P/8//v//f//////AAAAAAAA
AAD////////+//////8AAAAAAQABAAEAAQABAAIAAgACAAMAAwADAAMAAwADAAMABAAE
AAQABAAEAAYABgAFAAQABAAFAAUABQAIAAgACAAIAAgACAAIAAgACwALAAsACwALAAsA
DAAMAAsADAAMAA0ADwAQABEAEgATABQAFQAWABgAGQAZABkAGwAcABwAHQAeAB8AIAAg
ACIAJAAmACgAKQApACkAKwAtAC0ALQAuADEAMgAzADUANAA2ADYANQA6ADwAPgBAAEMA
RQBGAEcASwBOAFAAUQBTAFQAVQBWAFkAWwBbAFsAXQBfAGEAYwBkAGYAZwBnAGoAbABt
AG4AbQBtAG0AbQBqAGkAaABmAGYAZgBkAGIAXgBcAFoAWABWAFQAVABSAFIAUABPAE4A
TQBLAEkARwBFAEIAQAA/AEAAQgBEAEQARQBEAEMAQgBFAEYARwBIAEcARwBGAEYAQgA8
ADgAMwA1ADUANgA2ADIAMQAwAC8AKwApACgAKAAlACIAIAAdABkAFwAWABUAEQAPAAoA
BQAEAAAA/f/9//r/9//0//H/6f/j/93/1//R/83/yP/D/77/uv+2/7L/rf+r/6n/pv+h
/57/nP+a/5b/k/+R/4//i/+J/4f/hv+B/37/e/94/3b/df9z/3D/b/9t/2z/bP9q/2n/
aP9n/2T/Yf9f/13/XP9b/1r/Wf9b/1v/W/9c/2D/Yv9l/2n/bf9x/3T/d/97/33/gP+C
/4b/iv+M/47/kP+V/5j/nP+f/6f/rf+y/7f/vP/A/8T/yP/N/9D/0v/T/9X/1//b/93/
3f/e/+D/4P/i/+P/5P/l/+b/5v/o/+j/6P/o/+n/6f/o/+f/5v/j/+D/3f/a/9n/1//X
/9b/1f/U/9T/1P/S/9L/0f/R/8//z//P/8//z//P/8//z//P/83/zf/N/83/zP/M/83/
zf/O/87/zv/O/8v/y//L/8z/zv/O/87/zv/Q/9D/0f/S/9D/zP/J/8j/yP/H/8n/1//x
/w0ALQBXAIQArwDYAPQAAwEBAfIAxwB4ABYAx/+j/5T/iv+L/5P/m/+j/63/tv+7/8D/
xP/G/8r/y//M/8z/zv/N/8//0f/R/9D/0P/Q/9D/zv/P/9D/0P/T/9X/2P/a/93/3f/d
/93/3f/e/97/3v/f/9//3//f/93/3f/d/97/4P/g/+D/4P/i/+L/4f/g/+L/4//j/+P/
4v/i/+L/4v/i/+L/4v/i/+X/5f/l/+X/5f/l/+b/5v/n/+j/6P/p/+r/6v/q/+r/6//s
/+3/7v/w//H/8f/x//P/9P/0//X/9//5//v//P/8//z//P/8////AQADAAcACwALAAsA
DAAOABAAEgAVABcAGgAbABsAHgAgACIAJAAnACkAKgArAC0AMAAyADMANQA4ADsAPgA8
AD0APAA7ADwAPQA+AD8APgBAAEEAQQBFAEgASgBMAE4AUQBUAFcAWgBbAFwAXABdAFwA
WQBWAFQAUgBQAE4ASwBIAEcARABBAD4APAA6ADkANwA1ADMAMwAwAC4ALQAqACoAKgAo
ACkAKAAnACYAIwAiACEAIAAhACMAJAAmACYAJAAkACMAIwAjACQAJAAlACUAJQAlACYA
JQAlACYAJAAkACUAJQAjACMAJAAlACcAJwAkACEAIwAiACIAJQAnACcAJwAnACoAKwAs
AC0ALQAtACwAKwAsACwALAAsACoAKwAsACwAKQAoACgAKAAlACUAJgAnACYAJQAkACQA
IgAiACIAIgAgACEAIQAgACAAHwAfACAAIwAjACMAIwAjACEAIAAfAB0AHQAdAB0AHwAf
AB8AIAAgAB4AHQAdAB8AHwAeAB0AIQAfAB4AHgAeAB4AHgAeAB4AHgAfAB8AHgAfAB8A
HwAfACAAIQAiACMAJAAkACMAIQAhACMAIwAjACQAJgAmACcAJwAnACcAKAAoACoAKgAq
ACoAKwArACkAKQApACcAJwAlACMAIwAfAB8AHgAdABoAGgAaABgAFwAVABQAEQAPAA8A
DwAPAA8ADwAPAA8ADwAPAA8ADwAMAAwADQANAAoACgAKAAoACQAJAAkACgAKAAoACgAK
AAoACgALAAwACgAIAAcABAACAAEA///9/wsAJQBDAGMAjAC9AO4AGgE9AVMBVAFFARwB
0ABnAAkA2P/G/7f/s/+9/8n/0f/e/+v/9P/8/wIABAADAAQABgAIAAsADQAPAA8ADgAO
AA4ADgAOAA8AEAAQAA8ADwAQABAAEQARABEAEQASABQAFQAWABUAFQAVABUAFQAVABUA
FgAUABQAFAAUABQAFAATABIAFAAVABUAFQAUABQAFAAUABQAFAAUABQAFQAVABUAFQAX
ABcAGAAYABkAGgAaABsAGgAaABoAGgAbABwAHQAeACAAIQAhACEAIQAiACIAIwAjACUA
JwAoACkAKgArACwALAAtAC4AMQAzADMAMwA0ADUANgA3ADkAOwA+AD8APwBBAEIAQwBE
AEcASQBKAEsATgBQAFEAUQBPAFAAUQBSAFMAVQBVAFUAVQBVAFUAVQBWAFgAWQBZAFsA
XABcAFwAXQBdAF0AXQBbAFsAWwBaAFsAWgBXAFQAUgBQAE4ATABHAEQAQwBAADwAOAA1
ADIALwAtACsAKQApACYAJAAjACEAIAAfABwAGQAYABcAFgAXABYAFQAUABIAEwATABQA
EgAQABAADwARABEAEgASABEAEQARABEAEAAPAA8AEAARABIAFAAVABQAEwATABMAFAAV
ABMAEQAUABIAEQATABUAFQAVABUAFQAVABUAFQATABMAEgARABEAEgATABQAEgATABQA
FAATABIAEgASABEAEQASABMAEgARABAAEAAOAA4ADgAOAA0ADQAMAAoACAAHAAcACAAH
AAcABwAHAAkABwAGAAUABQAFAAUABQADAAMAAwAEAAQAAgABAAEAAwADAAIAAQAFAAcA
AgAAAP7//v/+//7//P/8//3//f/8//3//f/9//3//v///wAAAAAAAP///f/8//v//P/7
//z//P/9//z//f/9//3//f/9//7/AQACAAAA/v/9//v///8BAAMAAwACAP///P/7//b/
9f/z//H/8v/y//L/8P/u/+3/7f/r/+v/6//r/+v/6f/p/+n/6f/n/+f/5//n/+j/6P/p
/+n/6P/o/+j/6P/p/+n/6f/q/+r/6v/q/+r/6v/q/+v/7P/s/+z/6f/k/+L/4f/d/9v/
4f/3/xMANQBgAJEAxgD2AB8BOQFAATkBHAHeAH0AEwDI/67/o/+d/6P/r/+5/8b/0f/a
/97/5P/m/+X/6P/q/+z/7f/v//H/8f/w//D/8P/w//D/8f/y//L/8//z//T/9P/z//P/
8//z//P/9P/0//T/8//z//P/8//z//P/8//0//T/9P/0//T/9P/0//P/8v/0//X/9f/1
//b/9v/2//b/9v/2//b/9v/5//n/+f/5//n/+f/6//r/+//8//z//f/+//7//v/+////
AAABAAIABAAFAAUABQAFAAYABgAHAAkACwANAA4ADwAQABEAEgAUABUAFgAZABsAGwAb
ABwAHwAgACEAIwAlACgAKQApACsALAAtAC4AMQAzADQANQA2ADgAOQA5ADkAOgA7ADwA
PwBBAEEAQQBBAEEAQQBBAEIARABFAEUARwBIAEgASABHAEcARwBHAEkASQBJAEgARwBG
AEMAQABAAD4APAA6ADkANgA1ADIALQAqACgAJgAjACEAHwAdABsAGAAWABUAFAAUABQA
EgARABAADwAOAA0ADAALAAoACgALAAsADAAKAAgACAAHAAcABwAIAAgACQAJAAkACQAI
AAcABwAIAAoACgALAAsACgAJAAkACQAKAAsACQAHAAoACAAHAAkACgALAAwADQAOAA8A
EAARABAAEQARABEAEAAQABAAEAASABMAFAAUABMAEgASABIAEwATABQAFQAVABUAFQAW
ABQAFAAUABQAFAAVABUAFAAUABMAEwAUABMAEwATABMAFQATABIAEQATABMAEwATABMA
EwATABQAFAASABEAEQASABMAEwATABUAFQAUABQAFAAUABQAFAAWABYAFAAWABYAFgAW
ABYAFgAXABcAGgAbABsAGwAdAB4AHwAgACIAIgAhAB8AHQAdAB8AHwAjACQAJgAmACcA
JwAnACcAKAAoACoAKgAsACwALQAtAC0ALQAtACsALAApACYAJQAjACMAIgAhACIAIgAi
ACAAIgAhACEAHwAdAB0AHQAdAB8AHwAfAB8AHwAfAB8AHwAfACAAIgAjACMAJAAlACYA
JwAnACcAKAAoACgAKAAoACkAKgAsAC4ALAAqACUAJgAmACUAIwApAD8AXQB7AJ0AyAD5
ACoBUgFtAXcBdAFdASQBygBlAB0AAgD0/+3/8f/5/wEADwAcACUAKAAwADYAOAA3ADgA
PAA+AD8AQQBDAEMAQgBCAEIAQgBCAEMARABEAEcARwBIAEgASQBJAEkASQBJAEoASgBK
AEsASwBLAEsASwBLAEsATABOAE4ATgBOAFAAUABPAE4AUABRAFEAUQBQAFAAUABQAFIA
UgBSAFIAVABVAFYAVwBZAFkAWgBaAF0AXgBeAF8AYQBiAGMAZABlAGYAZwBoAGwAbQBt
AG0AbQBuAG4AbwBxAHMAdQB2AHcAeAB5AHoAegB7AHwAfwCDAIMAgwCEAIUAhgCHAIkA
jQCQAJEAkQCTAJQAlQCWAJkAmwCcAJ0AoACiAKMAowCjAKQApQCmAKcAqQCpAKkAqwCr
AKsAqwCqAKwArQCtAK0ArgCuAK4ArgCvALAAsQCvAK8ArwCuAK8ArgCrAKgAqACmAKQA
ogCfAJwAmwCYAJUAkgCQAI4AiwCJAIcAhQCDAIAAfgB9AHwAfAB8AHoAegB6AHoAegB7
AHoAeQB4AHgAeQB5AHoAegB4AHgAdwB5AHkAegB6AHsAewB7AHsAegB5AHkAegB8AHwA
fQB9AH8AfwCAAIEAggCDAIEAfwCDAIIAggCFAIcAhwCHAIcAiACJAIoAiwCMAI0AjQCN
AI0AjgCPAJAAkgCTAJQAlACTAJIAkgCSAJMAkwCUAJUAlQCVAJUAlgCUAJQAlACUAJYA
lwCXAJYAlgCVAJUAlgCVAJUAlQCVAJUAkwCSAJEAkwCTAJMAkwCTAJMAkwCUAJIAkACP
AI8AjwCPAI4AjQCRAJEAkgCQAJAAkACQAI4AjgCPAI8AjgCPAI8AjwCRAJIAkwCUAJQA
lACTAJEAjgCNAI4AjQCPAJAAkgCSAJIAkQCQAI8AjACMAI4AjgCMAIwAjQCNAIsAiwCL
AIkAiACFAIIAgQB9AH0AfAB7AHsAfAB9AHwAfgB9AH0AewB6AHkAeAB3AHkAeQB5AHkA
egB7AHwAfQB8AHwAfQB9AH4AfgB+AH4AfQB9AH0AfgCAAIAAgACAAH4AfgB/AIAAfAB+
AHsAdgBuAGsAawBlAGcAewCdAL8A5AAZAVYBjgG7AdsB7AHrAdQBnAE/AccAYAAuAB8A
GQAZACEALQA4AEUATgBUAFoAYABlAGQAYgBkAGMAZQBnAGcAZQBkAGMAYgBeAF0AXABa
AF4AXwBhAGIAZABlAGYAZwBmAGYAZQBkAGMAYwBjAGMAYgBhAGAAYABiAGIAYgBiAGEA
YABeAFwAXgBfAF8AXwBhAGIAYwBkAGEAYABfAF4AWQBVAFEATQBMAEsASwBKAEkASgBK
AEsATgBOAE4ATgBOAE4ATgBOAE8ATwBOAE0ASgBKAEkASQBJAEkASQBIAEUARABDAEIA
QAA/AD4APwBEAEUARgBIAEgASABIAEkARwBIAEcARQBDAEIAQQBAAEQARwBJAEsASwBM
AEwASwBJAEoASwBMAEsASwBJAEcARQBFAEUARQBDAEQARABDAEUARgBGAEYASwBPAFMA
VwBVAFMAUQBOAEoASABEAEAAPQA6ADcANAAvACoAJwAiAB0AGgAYABYAEAAJAAIA+//3
//L/7v/r/+P/3v/Z/9L/z//M/8n/xv++/7b/rv+m/53/l/+Q/4r/jf+M/43/jf+O/4//
kf+S/4//j/+P/4//jf+L/4r/iv+I/4b/hf+D/4D/ff97/3n/e/99/3z/e/98/3j/df91
/3H/bf9p/2X/Y/9h/1//Xf9b/1v/Wv9Z/1r/Wv9a/1r/WP9X/1b/VP9V/1b/WP9a/1f/
Vf9U/1P/T/9N/0v/Sv9H/0b/Rf9E/0T/Rf9F/0T/Qv9B/0H/Qv9B/0H/Qf9B/0P/Qf9A
/z//Qf9B/0H/Qf8//z//P/9A/0D/Pv89/z3/Pf8//z7/P/8+/z//QP9B/0L/RP9G/0n/
S/9P/1H/Uv9T/1b/WP9a/1z/YP9i/2P/Y/9j/2P/Zf9l/2n/av9s/2z/cP9x/3L/c/9z
/3T/d/94/3v/fP9+/3//gv+D/4T/g/+E/4P/gv+D/4L/g/+D/4P/gP+A/4D/fv+A/3//
f/99/33/ff99/33/f/9//3//f/+B/4H/gf+B/4D/gP+B/4H/g/+E/4X/hv+H/4f/h/+I
/4j/iP+I/4j/i/+M/47/kP+S/5L/kf+Q/4r/g/+B/3//f/+N/63/0//8/zEAcgC4APcA
IwE6AUMBPAEUAb8ASwDQ/3r/Xf9Z/1n/Yf9t/3j/g/+Q/5b/mv+a/53/nP+c/57/nv+f
/6D/n/+c/5z/nP+c/5z/nf+e/57/nP+b/5v/mv+Z/5n/mf+Z/5j/mP+X/5b/lP+T/5L/
kf+O/43/jP+M/4r/iv+K/4r/iP+I/4f/hv+F/4X/hP+D/4T/hP+E/4T/gv+C/4L/gv+B
/4H/gf+B/3//f/+A/4D/gP+A/3//f/9+/37/fv9+/33/fv9//4D/f/9//37/ff99/37/
fv9//4D/gf+C/4L/gf+C/4P/hP+D/4P/g/+F/4b/hf+E/4T/h/+I/4n/i/+L/47/j/+P
/5H/kv+T/5T/lP+V/5X/lf+Y/5r/m/+b/5v/nP+d/57/nv+f/57/nf+d/53/nf+d/5z/
nv+f/5//oP+g/5//nv+d/53/nf+d/5v/m/+b/5r/m/+a/5f/lP+Q/47/jP+K/4f/hP+D
/4D/f/98/3r/eP92/3P/cP9t/2z/av9p/2n/Z/9m/2X/Yv9i/2L/Yv9i/2T/ZP9k/2T/
Y/9j/2L/Yv9i/2D/YP9f/1//X/9g/2D/X/9f/1//X/9f/1//YP9i/2T/ZP9l/2X/ZP9j
/2P/Y/9k/2X/Y/9h/2X/ZP9k/2f/aP9p/2r/a/9t/23/bf9t/27/b/9v/2//bv9u/27/
bv9w/3H/cv9y/2//bv9u/27/b/9v/3D/cf9v/2//b/9w/27/bv9u/27/bf9t/2z/av9s
/2v/a/9s/2v/a/9r/2v/a/9p/2j/Z/9p/2n/af9p/2n/af9p/2r/av9o/2f/Z/9n/2f/
Zv9l/2b/Z/9n/2j/Zv9m/2b/Zv9m/2b/Zv9m/2n/af9p/2r/af9q/2j/aP9q/2r/av9q
/2r/av9r/2v/bf9v/3D/cf91/3b/d/94/3j/eP93/3X/df91/3f/d/97/3z/fv9+/3//
f/9//3//gP+A/4L/gv+C/4L/g/+D/4X/hf+F/4P/gP99/3r/ef93/3f/dv91/3b/dv92
/3T/cv9x/3H/b/9w/3H/cv9z/3H/cf9x/3H/c/9z/3P/c/9y/3L/c/9z/3T/dP90/3T/
df91/3X/dv92/3b/dv92/3b/dv93/3j/ev96/3f/dP9w/23/a/9r/3f/kf+v/9P//v8z
AHAApgDNAOEA5ADbALYAaAD5/4n/SP82/zf/Of9B/0v/V/9k/2//dv96/4L/hv+H/4b/
iP+M/4r/i/+M/4v/iv+K/4r/iv+L/43/j/+Q/5H/kf+S/5L/kf+R/5H/kf+P/5D/kP+Q
/5P/k/+T/5P/lf+V/5X/lv+W/5b/lv+W/5f/mP+Y/5j/mP+Z/5n/mf+a/5r/mv+a/5z/
nP+c/5z/m/+b/5v/m/+d/53/nv+e/53/nv+e/5//nv+e/57/nv+f/6D/of+i/6H/of+g
/5//n/+g/6D/of+f/5//n/+e/53/nv+f/6D/oP+h/6L/pf+m/6X/pP+k/6f/qP+p/6v/
rf+w/7H/sf+1/7b/t/+4/7v/vf++/7//vv/A/8H/wf/C/8T/xv/I/8v/zf/N/83/zf/N
/83/zf/O/9D/0f/R/9P/1P/U/9T/1P/V/9b/1//Y/9n/2v/a/9v/2v/X/9T/1P/U/9T/
1P/R/w==
         </WaveFormData>
      </LeadData>
      <LeadData>
         <LeadByteCountTotal>10000</LeadByteCountTotal>
         <LeadTimeOffset>0</LeadTimeOffset>
         <LeadSampleCountTotal>5000</LeadSampleCountTotal>
         <LeadAmplitudeUnitsPerBit>4.88</LeadAmplitudeUnitsPerBit>
         <LeadAmplitudeUnits>��V</LeadAmplitudeUnits>
         <LeadHighLimit>2147483647</LeadHighLimit>
         <LeadLowLimit>268435456</LeadLowLimit>
         <LeadID>V6</LeadID>
         <LeadOffsetFirstSample>0</LeadOffsetFirstSample>
         <FirstSampleBaseline>0</FirstSampleBaseline>
         <LeadSampleSize>2</LeadSampleSize>
         <LeadOff>FALSE</LeadOff>
         <BaselineSway>TRUE</BaselineSway>
         <ExcessiveACNoise>FALSE</ExcessiveACNoise>
         <MuscleNoise>FALSE</MuscleNoise>
         <LeadDataCRC32>3932896180</LeadDataCRC32>
         <WaveFormData>
8v/y//L/8v/0//T/9P/0//L/8v/y//L/8v/y//L/8v/y//L/8v/y//L/8v/y//L/8P/w
//D/8P/w//D/8P/w//D/8P/w//D/8P/w//D/8P/u/+7/7v/u/+7/7v/u/+7/7P/s/+z/
7P/s/+z/7P/s/+z/7P/s/+z/6v/q/+r/6v/q/+v/7f/u/+//7v/v/+//7v/v//D/8P/x
//H/7//v/+7/7v/u/+//8v/0//X/9v/2//b/9v/3//f/+P/6//r/+v/6//r/+v/6//r/
+P/2//T/8P/v/+//7v/t/+z/6//p/+j/5//n/+b/5f/l/+X/5f/l/+X/5f/n/+f/5//n
/+X/5f/k/+T/5P/j/+P/5P/m/+b/5v/l/+P/4//j/+T/5P/k/+X/5f/l/+b/5//n/+P/
3v/e/97/2v/Y/+H/9/8QACoASQBvAJUAtwDWAO0A/AD+AOkAuABqABgA7P/c/8z/wv/G
/8n/yv/Q/9j/2v/e/+L/5P/l/+b/6P/p/+n/6//r/+z/7P/s/+z/7P/s/+v/6//q/+n/
6//r/+v/6//r/+v/6//s/+7/7v/u/+//7v/u/+3/7f/t/+3/7f/u//D/8P/w//H/7//v
/+7/7f/v//D/8f/x//L/8v/y//L/8f/x//H/8v/0//T/8//z//T/9P/1//X/9f/1//f/
+P/5//n/+v/6//v/+//7//3//v///wAAAQABAAEAAgADAAQABQAGAAcABwAIAAkACgAL
AA0ADgARABIAEgASABMAFwAZABoAGwAcAB4AHwAgACMAJQAnACgAJgAnACgAKgAqACwA
LQAuAC4ALwAvADAAMAAyADQANgA4ADgAOAA4ADYANwA4ADkAOgA7ADsAOwA7ADsAOwA7
ADkAOQA5ADgANwA2ADIAMAAuACwAKwAoACYAJAAiAB4AHAAZABgAFQAUABIAEAAOAAwA
CwAKAAgABwAGAAUABAADAAIAAAD///7//f/8//z//P/9//7///////3//P/8//z/+//7
//z//P/8//3//f/9//3//f/9//3//f/9//3//v////////8CAAIA///9/wEA///9////
AQAAAAEAAgACAAMAAwAEAAYABQAFAAUABgAGAAYABgAEAAQABQAFAAUABQAGAAYABAAE
AAQABQAFAAQABAAFAAUABAADAAEAAwADAAIAAgAAAAAAAAABAAEAAAD///7////+//7/
/v/8//z//P/8//z//P/8//3//f/9//z/+v/8//z/+//5//z//P/6//r/+v/6//j/+P/5
//v/+v/8//z//v/9//7///8AAAAA//////3//f/+//7//v///wAAAgADAAQABAAEAAQA
AwADAAQABgAIAAgACAAIAAgACAAIAAYABgAEAAAA///9//z/+//6//v/+//6//n/+f/4
//f/9//1//X/9f/1//X/9f/1//X/9f/1//X/9P/0//T/8//z//T/9P/0//T/8f/x//H/
8f/y//L/8v/z//P/8//0//X/8//x/+7/6v/q/+j/5v/p//v/FAAsAEsAbwCTALcA2ADx
AAQBCgH/ANgAkAA8AAIA7v/c/8z/yv/N/9T/3P/m/+z/8P/w//D/8f/0//T/9f/1//X/
9f/2//b/+P/4//j/+P/5//n/+P/3//n/+f/5//n/+f/5//n/+v/6//r/+v/7//r/+v/5
//n/9//3//f/+P/4//j/+P/5//n/+f/4//f/9//4//n/+f/4//j/+P/4//f/9//3//j/
+v/6//n/+f/6//r/+//7//3//f///wAA/////wAAAAABAAEAAQADAAQABQAGAAcACQAJ
AAoACwAMAA0ADgAPAA8AEAARABIAEwAVABYAGQAcABwAHAAdAB8AIQAiACMAJQAmACYA
JgAnACkAKwAsAC4ALwAwADIAMgA0ADUANgA3ADcANgA2ADcAOAA5ADoAOgA6ADoAOgA6
ADsAPAA9ADwAPQA9AD0APQA9AD0APQA7ADsAOwA6ADkAOAA0ADIALgAsACsAKAAkACIA
IAAcABoAFwAWABMAEgAQAA4ADAAKAAkACAAGAAMAAgABAAAAAQAAAP7//f/8//v/+v/6
//j/+f/6//v/+//5//j/+P/4//f/9//4//j/+P/5//n/+f/5//n/+f/5//n/+f/5//r/
+//7//v//P/8//n/9//7//n/9//5//n/+P/5//r/+//7//r/+v/7//v//P/9//z//P/8
//z//P/8//3//f/9//3//v/+//7//v/+///////+//7///8AAAAAAAD////////+//7/
/v/+//7///8AAAAAAAAAAP///v/+//7//v/+//7//v/+//7//v/////////+//z/+v/6
//n/9//4//j/+f/5//j/+P/4//j/+P/2//b/9//5//j/+v/6//z/+//8//3//v/8//v/
+//5//n/+v/6//r/+//8//7////+//7//v/+/wEAAQACAAQAAgACAAIAAgACAAIAAgAA
AP7//P/4//f/9f/0//P/8v/z//P/8v/x//H/8P/v/+//7//v/+//7//v/+//7//v/+3/
7f/t/+z/7P/s/+v/6//s/+z/7P/s/+v/6//r/+v/6v/q/+r/6//r/+v/7P/t/+v/6//o
/+T/4v/i/97/4//1/wwAJgBDAGcAiwCvANIA6wD8AAIB9wDQAIoANAD6/+T/1P/G/8b/
y//O/9T/2v/g/+L/5P/o/+n/6P/q/+3/7f/v/+//8P/w/+7/7v/u/+7/7//v/+7/7f/v
/+//7//v/+//7//v//D/8P/w//D/8f/w//D/7//v/+//7//v//D/8v/y//L/8//z//P/
8v/x//P/9P/1//X/9P/0//T/9P/z//P/8//0//b/9v/1//X/9v/2//f/9//3//f/+f/6
//n/+f/6//r//f/9//3///8AAAEAAgADAAMAAwAEAAUABgAHAAgACQALAAwADQAOAA8A
EQASABUAFgAWABYAFwAZABsAHAAdACAAIgAjACQAJQAnACkAKgAqACsALAAuAC8AMgA0
ADYAOgA7ADsAPAA+AEAAQgBEAEIAQgBCAEIARABFAEYARwBIAEkASQBJAEkASQBJAEkA
SQBJAEkASABHAEYAQgBAAD4APAA7ADgANgA0ADIALgAsACkAKAAlACIAIAAeABwAGgAZ
ABgAFgAXABYAFQAUABEAEAAOAA0ADgANAAwADAAKAAsADAANAA0ACwAKAAoACgAJAAkA
CgAKAAoACwALAAkACQAJAAkACwALAAsACwAMAA0ADQANAA4ADgALAAkADQALAAkACwAN
AAwADQAOAA4ADwAPABAAEgARABEAEQASABIAEgASABIAEgATABMAEQARABIAEgASABIA
EgATABMAEgASABMAEgASABIAEQARABEAEAAQABAAEAAQABEAEQAQAA8ADgAPAA4ADgAO
AA4ADgAOAA4ADAAMAAwADQANAA0ADAAKAAwADAALAAkADAAKAAkACQAIAAoACgAKAAoA
CgAKAAsADQAMAA4ADgAQABEAEgATABQAFAATABMAEQARABIAEgASABMAFAAWABcAFgAW
ABYAFgAXABcAGAAaABoAGgAaABoAGgAaABoAGAAUABIADgANAA0ADAALAAoACQAJAAgA
BwAFAAQAAwADAAUABQAFAAUABQAFAAUABQAFAAUABQAEAAYABgAFAAUABAAEAAQABAAD
AAMAAwADAAQABAAEAAUABQAFAAYABwAHAAUAAgAAAP7//P/8/wMAGQAyAE4AbwCTALcA
2QD4AA8BHgEgAQ0B3ACOADwAEAD+/+7/5v/o/+v/7v/2//z/AAAEAAYABgAJAAoACgAL
AA0ADwAPABAAEAAOAA4ADgAOAA4ADwAPAA8AEQARABEAEQARABEAEQASABQAFAAUABUA
FAAUABMAEwAUABUAFgAYABYAFgAWABcAFQAVABQAEwAVABYAFwAXABgAGAAYABgAGQAZ
ABkAGgAaABoAGQAZABoAGgAbABsAHQAdAB8AIAAjACMAJAAkACUAJQAlACcAJgAnACgA
KQArACsALAAtAC4ALwAwADEAMQAyADMANAA3ADkAOgA9ADwAPAA8AD0AQQBDAEQARQBG
AEgASQBKAEkASwBNAE4AUABRAFIAVABUAFYAVwBYAFoAWwBbAFwAXABeAGAAYgBgAGAA
YABgAGIAYwBkAGUAZgBnAGcAZwBnAGcAZwBnAGcAZwBnAGYAZABiAF0AWgBaAFgAVwBU
AFIAUABOAEoASgBHAEYAQwBCAEAAPgA8ADoAOQA4ADYANQA0ADMAMgAzADIAMAAvAC4A
LQAsACwALAAtAC4ALwAtACsAKgAqACwAKwArACwAKgAqACsAKwArACsAKwArACsAKwAr
ACsALAAtAC0ALQAwADAALQArAC0AKwApACsALAAsAC4AMAAwADEAMQAyADQAMwAzADMA
NAA0ADQANAA0ADQANQA1ADMAMwA0ADQANAA0ADQANQAzADIAMgAzADIAMgAyADEAMQAx
ADAAMAAwADAAMAAxADAAMAAwADAAMQAwADAAMAAwADAAMAAwADAAMAAwADEAMQAxADAA
LgAvADAAMAAvADAAMAAxADEAMQAyADMAMgAyADIAMgAyADIAMgAzADUANAA2ADYAOAA3
ADgAOQA6ADoAOQA5ADcANwA4ADgAOAA7ADwAPgA/AEIAQgBCAEIAQQBBAEIARABEAEQA
RABEAEQARABEAEIAQAA+ADoAOQA7ADoAOQA4ADcANwA2ADUANQA0ADMAMwA1ADUANQA1
ADMAMwAzADMANQA1ADUANAA0ADQAMwAzADYANgA2ADYAMwAzADMAMwA0ADQANAA1ADUA
NQA2ADcANwA3ADQAMAAwADAALgAxAEEAWgByAI8AswDZAP0AHgE5AUwBVgFPASwB6ACS
AFIAOgAqABoAGAAbAB4AIgAqADAAMgA0ADgAOQA6ADwAPQA9AD8APwBAAEAAQABAAEAA
QABBAEEAQAA/AD8APwA/AD8AQQBBAEEAQgBAAEAAQABBAEQARABDAEMAQQBBAEEAQgBC
AEIAQgBDAEUARQBEAEMAQwBEAEUARQBEAEQARABEAEMAQwBDAEQARgBGAEUARQBGAEYA
RwBHAEUARQBHAEgASwBLAEwATABNAE0ATQBPAE4ATwBQAFEAUwBTAFQAVQBWAFcAWABZ
AFsAXABdAF4AXQBfAGAAYwBmAGYAZgBnAGsAbQBuAG8AcABwAG8AbgBxAHMAdQB2AHkA
ewB9AIAAgQCEAIYAiACKAIsAiwCMAJAAkgCUAJYAmACaAJwAngCfAKEAowClAKcAqQCq
AKsAqQCpAKkAqQCmAKUApACiAKMAogCeAJwAmQCWAJQAkACPAI4AjQCKAIsAiQCJAIcA
hgCEAIIAgAB+AH0AfAB6AH0AfgB/AIAAgACAAH8AfwCCAIMAhACGAIUAhQCFAIUAfwB5
AHQAcABxAHEAcgB0AHIAcABvAG0AagBpAGgAZwBjAGEAXwBdAFoAWQBXAFUAUgBQAEsA
RwBHAEMAPwA/ADwAOAA2ADQALQAnACAAGgAWABEADQAJAAQAAAD8//j/9P/y//H/7//s
/+n/5//k/+H/3v/b/9n/1f/S/9D/z//M/8r/yP/F/8L/wf+//77/vf+8/7v/u/+5/7j/
t/+2/7T/sv+x/7D/rf+s/6v/qv+r/6z/rf+v/7P/t/+6/7z/wv/G/8n/y//Q/9L/1f/Z
/97/4v/k/+b/6P/t//D/9P/5////BgALABIAGAAcACAAJAApACsALgAvADEANAA2ADgA
OwA8AD4APwBBAEIAQwBEAEcARwBIAEoASgBKAEoASgBIAEgASABGAEIAQAA8ADsAPQA8
ADsAOgA7ADsAOgA5ADkAOAA3ADcANwA3ADcANwA3ADcANwA3ADcANwA3ADYAOAA4ADcA
NwA6ADoAOgA6ADkAOQA5ADkAPAA8ADwAPQA/AD8AQABBAD8APQA6ADoAOgA2ADgARwBd
AHYAlgC5AOEABwEpAUYBWwFmAWIBQwECAawAZABEADQAJAAeACQAJwAqADIAOAA6AD4A
QgBEAEUARgBIAEcASQBKAEsATQBOAE4ATgBOAE4ATwBPAE4ATQBRAFMAVQBXAFkAWwBd
AGAAYABgAGAAYQBiAGIAYQBhAGEAYQBhAGIAZABkAGQAZQBnAGcAZgBlAGcAaABpAGkA
agBqAGoAagBrAGsAawBsAHAAcABvAG8AcgByAHMAcwBzAHMAdQB2AHgAeQB7AHwAewB7
AHsAfQCAAIEAggCDAIUAhQCGAIcAigCLAIwAjQCNAI4AjwCQAJIAlQCXAJsAnwCgAKEA
owCnAKkAqgCrAK4AsACxALIAswC1ALcAuAC6ALsAvAC+AMAAxADHAMoAzwDRANIA1ADU
ANQA1ADUANYA1gDWANYA1gDXANgA2QDcAN8A4QDjAOYA6QDsAO8A8QDxAPEA8ADxAPAA
7ADqAOcA5ADiAN4A3ADaANgA1ADQAM0AzADJAMYAxADCAMAAvgC9ALwAugC3ALYAtQC0
ALMAsgCwAK8ArACrAKoAqgCoAKkAqgCrAKsAqQCoAKgApgClAKUApgCkAKQApQClAKMA
owCjAKMAoQChAKEAoQCfAJ8AngCdAKAAoACdAJsAngCbAJgAmQCbAJoAmwCcAJsAmwCa
AJoAmACXAJcAlwCWAJYAlgCWAJMAkgCSAJEAjwCNAIwAigCJAIgAhwCHAIUAggCAAH8A
fQB8AHsAeQB5AHkAeAB4AHUAdABzAHMAcwByAHEAcABtAGwAbABsAGsAagBpAGgAZQBk
AGMAYwBiAGEAXwBcAFoAWgBZAFcAWABUAFUAVABTAFIAUQBQAE8ATgBOAE8ATgBOAEwA
TABKAEoASgBKAEgARwBHAEUAQwBCAEAAPgA9AD4AQABBAEEAQAA/AD4APAA7ADsAPAA5
ADgANwA2ADMAMgAxAC4AKgAoACQAIwAfABwAGQAWABQAEwARAA8ADQAKAAcABQADAAEA
///9//r/+f/4//f/9f/z//H/7v/s/+r/5//l/+P/4v/h/+D/3v/d/9z/2//b/9r/2f/Z
/9f/1f/U/9P/y//F/8L/vv+4/7T/sP+v/7n/zv/i//3/HwBHAG0AkACvAMQA0gDRALQA
cgASALj/iv96/2b/XP9h/2b/aP9w/3r/gP+C/4j/if+I/4b/hf+F/4P/g/+E/4T/gf+A
/3//fv99/33/fP97/3r/ef94/3f/dv91/3T/dP9z/3L/cf9x/3D/cP9v/2//bv9t/2z/
bP9p/2j/Z/9n/2b/Zf9j/2H/YP9g/2D/X/9e/17/Xv9e/17/Xf9c/1z/Xf9c/1r/Wf9Y
/1j/Wf9Z/1v/W/9d/17/XP9b/1v/Wv9b/1v/W/9d/13/Xf9d/13/Xf9d/17/X/9f/1//
X/9f/13/Xv9f/2D/YP9h/2H/Y/9m/2b/Zv9n/2j/af9p/2n/av9s/23/bv9v/3H/c/90
/3T/df92/3j/dv94/3n/ev96/3v/e/98/3v/fP99/37/fP98/3z/fP98/33/fv9//37/
f/9//3//ff99/33/ff97/3v/e/96/3f/dv9y/3D/bv9s/2v/aP9l/2L/X/9a/1b/U/9S
/0//Tv9M/0r/SP9G/0X/RP9C/z//Pv89/zz/Pf88/zr/Of86/zn/OP84/zb/N/84/zn/
Of83/zb/Nv83/zf/OP86/zr/Ov87/zv/O/87/zv/O/89/z//Qf9D/0T/Rf9F/0X/Sf9K
/0j/R/9M/0v/Sv9N/07/Tv9Q/1L/U/9V/1b/WP9Z/1n/Wv9b/17/YP9i/2T/Zf9m/2j/
af9q/2v/bf9u/2//cP9x/3P/dP90/3X/d/96/3r/ev95/3z/ff99/37/gf+C/4P/hf+G
/4b/hv+G/4f/iP+K/4z/jv+O/47/jv+P/5D/kf+T/5P/k/+S/5D/lP+W/5f/l/+e/6L/
n/+c/53/nv+f/6D/of+i/6T/p/+q/6z/rP+u/7D/sv+0/7b/t/+3/7j/t/+5/7r/uv+6
/73/vv/A/8H/w//E/8X/xv/K/8v/zf/Q/87/zv/O/87/0//W/9n/2v/b/9r/1//X/9f/
1v/V/9T/1f/X/9j/2f/b/9r/2f/Z/9v/2//b/9v/3f/d/93/3f/f/9//3//e/9//4P/g
/+H/5P/k/+T/5P/m/+f/6P/p/+z/7P/s/+3/7v/v//H/8//z//X/9P/w/+z/7P/q/+f/
7/8CAB4AOwBhAIsAtwDgAAMBHAEuATUBKAH4AKgASgAIAPL/5P/Y/9n/4v/q//L/+v8C
AAQACAALAAwADgARABMAFAAVABcAGAAZABoAGwAcAB4AHwAfAB8AIAAhACIAIwAlACUA
JQAmACcAKAApACsALgAuAC0ALQAuAC8AMAAyADQANAA0ADUANQA1ADQAMwA2ADgAOgA7
AD4APgA+AD4AQQBBAEEAQgBGAEYARQBFAEgASABJAEkASwBLAE0ATgBPAE8AUABQAFIA
UwBUAFcAWABZAFoAWwBdAF0AXgBfAGIAYwBkAGUAZgBoAGoAbABvAHEAcgB1AHgAeAB4
AHkAfQB/AIAAgQCGAIgAiQCKAIsAjQCPAJAAkQCTAJUAmACaAJwAnQCeAKIAowCjAKQA
pgCoAKoArACuAK4ArgCuAK8AsQCzALUAuAC5ALkAuQC7ALsAuwC7AL0AvQC9ALwAvQC8
ALgAtgC2ALQAswCwALAArgCsAKgApgCjAKIAnwCgAJ4AnACaAJgAlwCWAJQAlQCUAJMA
kgCSAJIAkQCRAJIAkQCQAJAAkACRAJIAkwCTAJEAkACQAJIAkQCRAJIAlACUAJUAlQCV
AJUAlQCVAJYAlwCYAJkAmgCbAJsAmwCdAJ4AnACbAJ4AnQCcAJ8AoACgAKIApACkAKUA
pQCmAKcApwCoAKkAqQCqAKsArACuAK4ArwCvAK8ArwCwALAAsgCyALIAswC1ALQAtAC1
ALgAuAC4ALcAuQC5ALgAuAC4ALgAuAC5ALoAugC6ALoAugC6ALsAvAC+AL4AvgC+AMAA
wADAAMEAwQDBAMAAvgDBAMIAwgDBAMMAxADGAMcAyQDIAMcAxwDKAMgAyADJAMoAywDM
AM4AzgDPANEA0ADSANIA1ADVANYA1wDYANkA2QDaANkA2QDaANoA2gDcAN4A4QDjAOYA
5gDmAOYA5wDnAOgA6gDsAOwA7ADsAO4A7gDuAOwA7ADqAOYA5QDnAOYA5QDkAOUA5QDk
AOMA5QDkAOMA4wDjAOMA4wDjAOUA5QDlAOUA5QDlAOUA5ADmAOYA5QDlAOgA6ADoAOgA
5QDlAOUA5QDkAOQA5ADlAOUA5QDmAOcA5wDjAOAA3gDeAN4A3ADjAPMADgEoAUcBawGT
AbkB3AH3AQoCFAILAuABlgE6AfYA3ADMAL4AvgDBAMYAzgDWANwA3ADiAOYA6QDoAOgA
6QDpAOkA6QDqAOoA6gDqAOoA6gDpAOkA6ADnAOcA5wDnAOcA5wDnAOcA6ADmAOYA5gDn
AOYA5gDlAOUA5QDlAOUA5gDkAOQA5ADlAOUA5QDkAOMA4wDkAOUA5QDkAOQA5ADkAOUA
5QDlAOYA6ADoAOcA5wDqAOoA6wDrAOsA6wDtAO4A7wDvAPAA8ADzAPMA8wD1APYA9wD4
APkA+QD5APoA+wD6APsA/AD9AP0A/gD/AAAB/wABAQIBBQEIAQgBCAEJAQkBCwEMAQ0B
EAESARMBFAETARUBFwEYARYBFwEYARoBGAEaARsBHAEeAR8BHwEgASEBIgEjASQBJgEm
ASYBJgEkASUBJgEnAScBJwEmASUBJwEnAScBJwEmASUBJAEiAR8BHgEaARgBEwEQAQ4B
CgEIAQYBBAEAAQAB/QD8APkA+AD2APQA8gDuAO0A7ADqAOcA5gDlAOQA4wDiAOAA3wDg
AN8A3gDeANsA2wDbANsA2ADVANMA0gDQAM8AzwDQAM8AzgDOAM0AygDJAMgAxwDJAMkA
yQDJAMoAywDLAMsAzgDOAMsAyQDLAMkAxwDJAMoAyADIAMgAyQDJAMgAyADGAMUAxQDF
AMQAxADEAMQAwQDAAMAAvwC8ALsAuwC6ALkAuAC3ALcAtACyALEAsQCwAK4ArACpAKgA
pwClAKQAogCgAJ4AnQCcAJwAnACcAJoAmACXAJYAkgCQAI4AjACLAIoAiQCJAIYAhQCD
AIAAgACAAH8AfQB2AHQAcgByAHIAcgByAG8AbgBuAG8AbABsAGoAagBoAGgAaABoAGUA
YwBiAF8AXABaAFcAVABUAFQAVQBVAFQAVABUAFQAUgBRAFEAUgBOAEwASgBIAEgASABI
AEYAQwBAADsAOQA1ADIALwAsACgAJwAlACMAIQAeABsAGQAVABMAEQAPAAwACwAKAAkA
BgAFAAQAAgD///7//P/7//j/9v/0//L/7v/t/+z/6//o/+T/4P/d/9r/1//V/9P/yf/H
/8T/vv+4/7D/qv+h/5//rP/G/+H///8hAE0AegChALoAygDRAMYAngBQAOT/iP9c/0z/
PP81/zj/OP8+/0b/Rv9I/0r/T/9K/0L/O/87/zj/N/83/zb/Mv8u/yr/Jv8i/x//G/8X
/xX/E/8R/w//C/8H/wP/AP///v7+/f79/vv++P70/vH+7v7t/uz+7P7p/ub+4/7h/tz+
2f7V/tH+zf7M/sv+yf7G/sT+wv7A/sH+wf7B/sL+wv7C/sH+wf7C/sL+w/7D/sX+xf7H
/sj+xv7F/sX+xP7D/sP+w/7F/sb+x/7I/sn+yf7J/sr+y/7L/sv+y/7L/sn+yv7L/sz+
yv7J/sf+x/7I/sj+yP7J/sn+y/7M/s3+z/7Q/tD+0P7T/tX+1/7Y/tr+2/7c/t7+3/7i
/uT+5v7m/uf+5/7o/uj+6P7o/uj+5/7m/uX+5P7j/uP+4/7j/uT+5f7l/uX+5/7n/uf+
5/7k/uP+4v7g/tz+2v7V/tL+z/7M/sr+xv7B/r7+u/62/rH+rf6r/qf+o/6g/p3+mv6V
/pP+kf6O/or+hv6C/n7+fP56/nf+df5u/mn+ZP5g/lz+Wf5W/lP+T/5L/kj+Rv5F/kP+
Qv5C/j/+Pv4+/j3+Of43/jX+M/41/jX+Nf41/jX+Nf40/jP+N/44/jb+Nf44/jX+Mv4z
/i/+LP4r/ir+Jv4l/iP+Iv4h/h/+Hv4d/hv+Gv4Z/hj+Fv4U/hP+Ef4R/hH+Ev4S/g/+
Dv4N/g3+DP4K/gn+Cf4H/gb+Bf4D/gH+Af4A/gD+/v38/fr9+f34/fj9+P34/fj9+P35
/fr9+v36/fr9+v34/fj9+P35/fz9/f39/fz9/P0A/gP+A/4C/gT+BP4E/gT+B/4I/gr+
Df4Q/hL+Ev4U/hX+Fv4X/hj+Gf4Z/hr+Gf4Y/hj+F/4W/hb+Fv4X/hf+GP4Y/hj+GP4X
/hf+GP4a/hz+HP4c/hz+Hv4g/iL+Iv4i/iL+IP4h/iT+JP4k/iT+JP4l/iX+Jf4p/ir+
K/4t/i7+L/4w/jH+M/41/jf+Of48/j3+Pv4+/kH+Qv5C/kP+SP5K/kz+Tv5Q/lH+Uv5T
/lf+WP5Z/lv+XP5d/l/+Yf5j/mP+Zv5o/mT+Yv5e/lv+Wf5o/oT+o/7H/vP+Jf9a/4n/
rP/E/9f/3v/K/47/Mv/Q/oz+dv5u/mn+bP5y/nr+hP6O/pL+kv6X/pj+lv6X/pn+m/6b
/pz+nP6d/p7+n/6g/qH+of6g/p/+o/6l/qf+qf6q/qv+rP6u/q/+sP6x/rP+t/64/rj+
uf66/rv+vP6+/r/+wP7B/sP+x/7J/sr+y/7Q/tb+3P7h/uX+5v7n/uj+6v7r/uz+7v7y
/vL+8f7x/vX+9v74/vn+/P79/gD/Av8G/wf/Cf8K/w7/D/8Q/xP/F/8b/x//I/8m/yf/
Kf8r/y7/L/8w/zH/NP82/zj/Ov89/z//QP9D/0X/Rv9H/0n/TP9P/1H/U/9Z/1z/Xv9g
/2P/Z/9r/27/cP9z/3b/ev98/4D/g/+G/4r/jf+P/5L/lv+Y/5r/nP+d/57/n/+g/6L/
o/+k/6X/qP+r/63/r/+y/7P/tP+1/7f/t/+3/7b/tv+2/7P/sv+z/7L/sv+w/7D/rv+s
/6j/p/+l/6X/o/+k/6L/oP+e/5z/m/+a/5j/mf+Y/5f/lv+W/5b/lf+V/5b/l/+Y/5r/
mP+Z/5r/m/+d/5v/mv+a/5v/m/+c/57/oP+g/6H/of+j/6P/o/+j/6T/pf+m/6f/pv+n
/6f/p/+r/6z/qv+p/63/rf+t/7H/tP+0/7b/uP+6/7v/u/+8/73/vf++/7//wP/A/8D/
wP/B/8L/xP/F/8T/w//D/8L/xP/E/8T/xf/H/8b/xv/H/8j/yP/I/8f/x//H/8b/xv/I
/8j/yP/J/8r/yv/K/8r/yv/K/8v/zP/M/8z/zP/M/87/zv/O/8//z//P/87/zP/N/87/
zv/N/83/zv/Q/9H/0f/Q/8//z//Q/9D/0P/Q/9H/0f/R/9L/0//U/9P/1P/U/9T/1P/U
/9L/0v/T/9X/1v/Y/9j/2v/d/97/3//g/97/3f/d/9v/3f/e/97/3v/f/+D/4v/j/+b/
5v/m/+b/5f/l/+b/6P/m/+b/5v/m/+f/6P/p/+j/5P/i/97/3f/d/9z/2//a/9n/2f/Y
/9f/1f/U/9P/0//T/9P/0//T/9H/0f/R/9H/0//T/9P/0v/S/9L/0f/R/9L/0v/S/9L/
0v/T/9T/1f/W/9b/1v/X/9f/1//Y/9n/2//Z/9j/1P/Q/87/zP/L/9X/7P8IACUASQB1
AKMA0ADvAAQBEAETAf4AxABmAAYAzv/A/7r/tv+3/77/xv/Q/9b/2v/e/+L/5//m/+L/
5f/p/+j/5//n/+b/5v/m/+b/5v/o/+n/6f/p/+v/6//r/+v/6f/p/+n/6v/p/+j/5//n
/+j/6P/n/+f/5f/l/+X/5v/k/+T/5P/l/+f/5//m/+X/5//o/+n/6f/q/+r/6v/q/+3/
7f/t/+7/7v/u/+3/7f/v//D/8v/z//H/8f/z//T/9f/1//b/9v/3//f/9//5//z//f/+
////AQABAAIAAwAEAAUABgAHAAkACgALAAwADQAPABAAEwAUABQAFAAVABkAGwAcAB0A
HgAgACEAIgAjACUAJwAoACgAKQAqACwAKgAsAC0ALgAwADEAMQAyADMANAA1ADYANgA2
ADYANgA4ADkAOgA7ADwAPQA9AD0APwA/AD8APwBBAEEAQQBAAEEAQAA8ADoAOQA4ADgA
NgA0AA==
         </WaveFormData>
      </LeadData>
   </Waveform>
</RestingECG>
