# Supplementary material for: Detection of Left Atrial Enlargement Using a Convolutional Neural Network-Enabled Electrocardiogram
Source: Front Cardiovasc Med. 2020 Dec 17;7:609976. doi: 10.3389/fcvm.2020.609976 (PMC7773668; doi:10.3389/fcvm.2020.609976)
Supplement: Supplementary file 5 [file Data_Sheet_5.ZIP › normal4/1802037166_6106_00000018.XML]

<?xml version="1.0" encoding="Windows-1252"?>
<!DOCTYPE RestingECG SYSTEM "restecg.dtd">
<RestingECG>
   <PatientDemographics>
      <PatientID>1802037166</PatientID>
      <PatientAge>66</PatientAge>
      <AgeUnits>Years</AgeUnits>
      <Gender>Male</Gender>
      <PatientLastName>fengzhuojun</PatientLastName>
   </PatientDemographics>
   <TestDemographics>
      <DataType>Resting</DataType>
      <Site>1</Site>
      <AcquisitionDevice>MAC55</AcquisitionDevice>
      <Status>Unconfirmed</Status>
      <Priority>Normal</Priority>
      <AcquisitionTime>09:51:40</AcquisitionTime>
      <AcquisitionDate>05-14-2017</AcquisitionDate>
      <CartNumber>1</CartNumber>
      <AcquisitionSoftwareVersion>009C</AcquisitionSoftwareVersion>
      <XMLSourceVersion>MAC5000 v1.0</XMLSourceVersion>
   </TestDemographics>
   <RestingECGMeasurements>
      <VentricularRate>62</VentricularRate>
      <AtrialRate>62</AtrialRate>
      <PRInterval>168</PRInterval>
      <QRSDuration>96</QRSDuration>
      <QTInterval>420</QTInterval>
      <QTCorrected>426</QTCorrected>
      <PAxis>79</PAxis>
      <RAxis>65</RAxis>
      <TAxis>68</TAxis>
      <QRSCount>10</QRSCount>
      <QOnset>214</QOnset>
      <QOffset>262</QOffset>
      <POnset>130</POnset>
      <POffset>181</POffset>
      <TOffset>424</TOffset>
      <ECGSampleBase>500</ECGSampleBase>
      <ECGSampleExponent>0</ECGSampleExponent>
   </RestingECGMeasurements>
   <Diagnosis>
      <Modality>Resting</Modality>
         <StatementCount>2</StatementCount>
         <LabelText>12SL ��ϳ���</LabelText>
      <DiagnosisStatement>
         <StmtFlag>ENDSLINE</StmtFlag>
         <StmtText>�������</StmtText>
      </DiagnosisStatement>
      <DiagnosisStatement>
         <StmtFlag>ENDSLINE</StmtFlag>
         <StmtText>���� ECG</StmtText>
      </DiagnosisStatement>
   </Diagnosis>
   <Waveform>
      <WaveformType>Rhythm</WaveformType>
      <WaveformStartTime>0</WaveformStartTime>
      <NumberofLeads>8</NumberofLeads>
      <SampleType>CONTINUOUS_SAMPLES</SampleType>
      <SampleBase>500</SampleBase>
      <SampleExponent>0</SampleExponent>
      <HighPassFilter>16</HighPassFilter>
      <LowPassFilter>150</LowPassFilter>
      <ACFilter>NONE</ACFilter>
      <LeadData>
         <LeadByteCountTotal>10000</LeadByteCountTotal>
         <LeadTimeOffset>0</LeadTimeOffset>
         <LeadSampleCountTotal>5000</LeadSampleCountTotal>
         <LeadAmplitudeUnitsPerBit>4.88</LeadAmplitudeUnitsPerBit>
         <LeadAmplitudeUnits>��V</LeadAmplitudeUnits>
         <LeadHighLimit>2147483647</LeadHighLimit>
         <LeadLowLimit>268435456</LeadLowLimit>
         <LeadID>I</LeadID>
         <LeadOffsetFirstSample>0</LeadOffsetFirstSample>
         <FirstSampleBaseline>0</FirstSampleBaseline>
         <LeadSampleSize>2</LeadSampleSize>
         <LeadOff>FALSE</LeadOff>
         <BaselineSway>FALSE</BaselineSway>
         <ExcessiveACNoise>FALSE</ExcessiveACNoise>
         <MuscleNoise>FALSE</MuscleNoise>
         <LeadDataCRC32>3299062058</LeadDataCRC32>
         <WaveFormData>
+P/4//j/+P/7//z//f/+//7//v/+//7//f/8//z//f/9//z//P/+//7//v/+//7/AgAD
AAMAAwAAAP3//f///////P/8//3/AAAAAAAAAgADAAMAAwAAAAIABAAGAAEA/P/8//v/
+//8//z/+v/6//3//f/7//v/+P/3//j/9f/4//n/+v/7//z//P/8//z//P/8//7/AQD6
//f/+P/3//b/9//6//z/+v/6//j/+P/6//v/+//8//z/+P/4//7//v/4//T/+f8BAAYA
BAAMACUALgArADYATQBZAF8AZwByAHQAdABjAEkAOwA4ADQAKAAeABkAEwAMAAMAAQAC
AAAAAgAAAP7//v8CAAMA///9//3//f/8//z//P/6//r/+v/9//v//P/+//7/AgABAP7/
/f/+//v/9//9//7//v///////v/9//v//v///wAAAQD+//3//P///wAAAAABAAIA///9
//v/+v/9//7//v/+/wAA/v/9//3///8CAAIAAAAAAAAA////////AAAAAP////8AAAAA
AAD+/wAAAAD///z//P//////AQD9//v//f/+//7///8DAAMAAgACAAIAAgACAAIAAwAG
AAkACAAJAAgACQAKAAoADAAOABAAEQAOAAkABgAFAAsADgAQABMAFAAYABgAFQAUABUA
FgATABMAFAAUABYAFwAWABkAGgAYABcAFwAWABIAEgAUABIAEAAOAA4ADQAIAAYABQAD
AAMABAAEAAUABwAHAAUACAAHAAQAAQAAAAIAAwADAAEAAgAFAAQABAAEAAQABAAEAAUA
BAACAAEAAAACAP7//v8AAAEAAwAHAAQAAgABAAEAAwADAAEA/v///wIAAwAEAAIAAQAA
AP//AQD//wEAAQAEAAQAAwADAP3//v/9//3/AQAAAAQABgAFAAMAAgABAAAAAAAAAAAA
AgACAAEAAQADAAMAAQADAAMAAQABAAIAAQACAAEAAAACAAIAAgABAAIABQAJAAcAAgAB
AAAA//8CAAIAAgACAAAAAAD///7/AwACAAEAAgACAAcABwAHAAMAAgADAAIABAAEAAEA
AQADAAMABQAGAAgAAwD//wAAAgAAAAAAAAADAAMAAwACAAIAAgAFAAUAAwABAAEAAQAD
AAMA//////7/AAAAAP//////////AQACAAMABQAGAAQABAAHAAQAAQABAAIAAgAAAP//
AgD+/wAAAAD+/wEAAQAAAAAA/v/7//v/AAD+//z//v8BAAIAAwAEAAEAAAD///7///8A
AAEAAgADAAQABQAGAAQAAgAAAP7//P/8//z//P/+//7//v/+/wAAAAAAAAAA/v/+//7/
/v/+//7//v/+//z//P/8//z//f///////v8AAAIAAgACAAAAAAACAAMAAQABAAAA/f/+
/wEAAgAAAP7///8AAAAAAwAGAAgACQAEAP7//f/8/wAA+//4//j/+P/5//v//P/6//r/
+//7//f/9//3//f/+f/3//f/9//3//f/9v/2//j/+P/4//j//P////v/+f/7//v/+f/5
//n/+v/6//r/9v/4//z/+//7//7//v/0/+7/8P/0//j/AAD///X/9v8EAA4AEwAeACcA
MAA9AEkAUwBhAGoAZABYAEsAPwAvACYAIgAaAA4ABwAJAAoAAQD3//b/+v/+//7/+v/4
//j/9f/z//f/9//3//b/9v/3//b/9//4//X/8f/w//D/8P/0//P/8P/z//b/9f/z//j/
+P/3//f/9f/0//P/8f/z//P/8//z//P/8//z//f/9f/0//T/9P/2//X/9P/0//P/9P/0
//T/9P/y//H/8f/1//j/+P/2//b/9v/1//X/8//0//T/8//x//L/8v/y//P/9v/3//f/
9P/0//f/9//2//H/7v/v//H/8v/0//n/9//2//b/9v/2//b/9v/3//f/+f/3//f/+f/7
//3//v/9//7//////wAA//8AAAMABAAEAAMAAwACAAYABgADAAEAAwAFAAMABAAGAAcA
CgAKAAgACgAKAAcABQAEAAIAAAAAAAIAAAD///z/+//5//r/+v/7//v/+f/4//b/9f/z
//P/8f/0//b/9P/y//L/8P/x//H/7//v//H/7//u/+z/7P/s/+z/8P/w/+//7//y//T/
8P/w/+//7f/s/+3/6//q/+r/6//t/+3/6//o/+v/7v/v//D/8f/x//H/8f/v/+3/7//v
//D/8P/v/+//7f/w//H/8//z//D/8v/y//L/8f/x//H/7//w//H/8v/0//T/8//z//D/
7//s/+3/7v/t/+7/8P/v//D/7//u//H/8v/z//P/7//x//T/8f/x//H/8f/x//L/8v/y
//L/9f/2//b/9v/3//T/8f/w/+z/8f/x//H/8P/y//b/+P/3//b/8v/x//D/7//w//D/
9P/x/+//8v/0//L/8v/y//P/8//z//L/8v/y//X/9f/3//X/9f/1//b/9f/w/+//8f/0
//X/9f/1//X/9f/3//b/9f/1//T/9v/2//n/9v/z//P/9P/0//f/9//7//j/9v/0//D/
8f/y//L/8//y/+//7//0//L/+v/2//b/9v/2//b/9v/3//n/+f/2//b/+P/4//j/+P/4
//r//f/9//3//P/3//f/+f/5//T/9P/1//b/9//4//v//f/7//v/+P/6//3/AAD8//r/
+P/3//f/+P/4//b/9v/3//f/9f/1//X/9//5//f/9//1//P/8f/u//H/8v/z//T/9P/2
//n/9f/1//f/9//1//X/9//4//j/9v/4//T/9P/5//f/8v/y//T/8v/2/wAA9v/q//P/
+//8/wQAFAAdACQANQBCAEsAUwBdAGUAZABeAFQAQwA1AC8AJgAcABQAEAARAAkA/P/9
/wEA/v/6//j/9P/0//r/+v/1//f/+f/6//n/9//2//n/+P/5//r/9v/x/+//7v/y//j/
+f/4//j/+v/4//X/+P/4//f/9//4//j/+P/3//n/+f/5//n/9//3//f/+//4//b/9f/0
//b/9//4//r/+v/6//n/+P/4//b/9f/1//j//P/9//z/+P/2//P/8f/0//b/9//3//n/
+v/6//r/+P/6//r/+f/4//j/+//7////+//5//v/+//6//r//f/8//r/+f/4//v//P/9
/////v////z/+////wEAAwAEAAIABAAGAAcABwAFAAUABwAKAAoACQAJAAwAEAAQAA0A
CQAJAAkABQAIAAoACwAOAA4ADAAOAA4ACgAJAAkACAACAAIABAACAAMAAgADAAMAAgAC
AAMAAwABAAAA/v/9//3//f/7//7//v/8//r/+v/8////AQABAP7////8//r//P/8//z/
/P/8//r/9//1//j//P/6//z//P/7//v//f/7//r/+v/7//v/+//5//b/+P/6//r/+v/9
//3//f/9//z/+f/6//n/+P/4//f/9//1//j/+f/7//3/+v/8//z/+//5//j/9//4//r/
/P/+//3//P/6//n/+//7//n/+//9//v/+//8//r//P/8//z//P/8//z/+//5//v//v/7
//f/9//3//f/+//+/wEABAACAAIAAQAAAAEA/v/7//r/+P/9//3//f/7//z///8AAP//
/v/6//n/+v/7//7/AAAFAAEA/v8AAAAA/v/+//7//f/9//3//P/8//z///////7/+//6
//n///8BAP//AQACAAQABAADAP7//f/8//3//////wAAAAD+//7/AQD+//z//f///wAA
/v/9/wAA/P/+/wAAAAAFAAQAAgABAP7//f/9/wIAAAAAAAAAAgACAAIAAgACAAIAAgAD
AAQAAwABAAAAAAAAAAAAAAABAAQABgAHAAkACAAFAAUABgAFAAEAAAABAAIAAgACAAYA
BwAHAAcABgAIAAoADAAJAAYABgAFAAcACAAIAAYABQAFAAQAAQD///////8BAP3//f/9
//3/AAAAAAEAAgD///7//f/+/wMA///9///////9//3///8CAAIAAgAAAAQAAgADAAMA
/v/8//7//P/2//j/+v/6//3/AwAIAAwAFAAfACoAMwA8AEUAVQBnAHEAeAB4AGoAWwBT
AEcAOgA2AC4AJgAfABsAFAARAA8ACAAGAAwADAAEAPz/AAADAP////8CAAMAAwAEAAMA
AAD///7//v/7//v//P/+/wQABQAEAAIABAACAP//AgACAAEAAQAEAAQABAADAAEAAQAB
AAEAAwADAAMABwADAAIAAgACAAMAAwADAAQABAAEAAMAAgACAAAA/////wEABAAEAAIA
AAAAAP////8CAAQABQAFAAMABAAEAAQAAwAEAAMAAQABAAIABgAHAAgAAwAAAAEAAwAC
AAIABQAFAAQABAAEAAYABgAGAAcABwAJAAcABwAHAAcABwAGAAgACgAMAA0ADwANAA0A
DwASABIAEQARABEAFAATAA8AEQATABUAEwAWABgAGQAcABkAFgAXABYAFwAXABgAGAAS
ABIAFAASABAADgAOAA0ADQAMAAwACwAJAAgABgAFAAcABwAFAAgACgAIAAYABgAIAAkA
CQAHAAQABQACAAAAAAAAAAAAAAADAAQABAAFAAUABgABAAAAAgABAAEAAwADAAIAAgAD
AAUABQADAAAA/v8AAAAAAAAAAP///v/9/wAA//8CAAMAAgACAAEAAQD8//7//v///wAA
/v8BAAIAAQD///7//f/9//7///8AAAEAAgACAAMAAQABAP//AQD+//v/+v/6//z/AAAC
AAQAAwACAAEA/////wEABAABAP3//f/9//3///8AAAEAAgABAAIAAgACAAIAAAD+//7/
//8FAAYABwACAAAAAAD+////AAD+/////f/9////AAACAP3/+f/6//7//v8AAAIAAwAD
AAMAAgAAAAAAAwADAAIA///+//3/AAABAP7///8CAAQABAADAAAA///+////AQABAAIA
AgACAAIABQACAP3//f/+//7/AQABAAUAAgACAAIAAAADAAEAAAAAAP7//////wQAAgAA
AP7///8AAAEAAgAAAAAAAAAAAP7//v/+//7/AAAAAAAAAAAAAAAAAAAAAAAAAAAAAAAA
///+//3//P/+//7//v/+////AAABAAIABAAEAAQABAACAAAA/v/8////AAABAAIAAQAA
AP///v/+//7//v/+//3///////7/AAAEAAYACAAFAAQABQAFAAMAAwACAP//AgAFAAYA
BAAEAAUABgAGAAUABgAGAAUABAAAAAEAAgAEAP///P/8//3//f/+//7///8AAAIAAwD/
//////////7/+//6//n//P/9//3//v/8//z//P/8//3////6//f/+//9//3////9//z/
+v/4/wAA/P/6//3/AQAAAPj/9P/2//j/9v/0//j/+f/3//r/BgAUAB0AHAAbADAARwBV
AFcAWQBeAGgAZgBdAFEAQQAyACwAKAAaAA0ACwAIAAMA///+/wAA/P/4//j/+v/8//v/
9//3//v/+//6//r/+v/4//j/+P/2//P/8//0//X/+v/6//j/9v/4//b/8//0//T/8//z
//X/9v/3//f/+f/5//n/+f/2//X/9P/3//b/9v/3//j/9v/1//T/9P/3//j/+P/4//b/
9P/z//P/9//6//r/+P/4//j/9//3//f/+P/4//f/9f/2//b/9v/2//j/+P/3//X/9P/2
//X/+P/1//T/9//3//b/9v/5//f/9v/2//b/9//4//n/+//8//3/+v/5//v//f///wAA
/v8AAAIAAwADAAEAAQADAAYABgAFAAUABgAKAAoABwAJAAsADQALAAsADAAMAA4ADAAK
AAwADAAMAAsACwAKAAYABgAIAAYABAACAAIAAQABAAAAAAD///3//P/6//n/+//7//n/
/P/6//j/9v/2//n/+//8//v/+v/7//j/9v/2//b/9v/2//X/9P/y//H/9f/4//X/9v/0
//P/8//1//f/9v/2//f/9v/1//L/7v/x//T/9f/2//X/9f/1//X/8//x//P/8//0//T/
8//z//P/9v/3//n/9//0//b/9v/2//X/9f/1//X/9v/3//j/9//2//T/8//z//P/8f/z
//b/9f/2//j/9f/2//X/9P/2//b/9v/1//H/8//2//P/8//1//f/+f/5//j/9//2//b/
9v/1//T/9v/0//L/8v/y//f/9//3//T/9P/2//b/9f/0//D/7//y//P/9v/4//j/8//v
//D/9P/y//L/8v/z//P/8//y//L/8v/1//X/8//x//H/8f/0//X/8v/z//L/9P/0//P/
8f/x//H/8//1//X/9v/2//T/9P/3//T/8f/x//L/8v/1//X/+f/2//T/9P/y//X/9f/0
//T/8v/z//P/+P/2//T/8P/w//D/8P/w//H/8v/z//T/9v/2//b/9v/1//T/9P/1//X/
9P/0//b/9P/0//T/9P/4//n/+f/5//v/+f/6//3//P/4//f/9//4//j/+P/6//v/+//7
//j/+f/6//v/9f/1//b/9v/3//j/+P/2//b/9f/1//P/8//1//X/9//1//P/8//z//P/
8v/y//L/8v/y//L/9P/3//H/7//x//H/8f/z//f/+v/3//b/8//y//j/7//v//T/8v/w
//L/9P/2//T/7v/z//3//v/8/wgAFwAgACsANgBBAE0AWQBdAGIAaABgAE8AOwAvACgA
HgAYABYAEwALAAQABwAHAPr/8P/4//z/9v/y//L/8//1//n/+//7//r/+v/6//j/+P/4
//r/9//3//j/9//6//j/9P/1//j/9//1//j/+P/3//f/9//2//X/8//z//P/8//z//T/
9f/2//v/+f/4//j/+P/3//X/8//y//X/9v/2//b/9v/0//P/8//1//j/+P/2//b/9v/1
//X/9//4//j/9//3//j/+P/4//j/+v/6//n/9v/2//n/+f/8//n/+P/7//n/+P/4//v/
/f/8//z//P/8//z//P/9//z//f/6//n//P/9//7//v///wIABQAHAAkABwAHAAkACwAK
AAgABwAKAA4ADgALAAsADQAPAA0ADQAOAA4AEAASABAAEgASAA8ADQAMAAoACAAIAAoA
CAAHAAQAAwABAAEAAAAAAP//AQACAAIAAwABAP//+//8//7//P/6//r/+v/7//v/+f/6
//3//P/8//z//P/8//z//v/+//3//f/8//7/+v/6//z/+//7//3//P/6//n/+f/9//3/
+//4//b/+P/4//j/+//9////AQAAAP3//v/9//3//P/6//n/+f/8//3///////z//v/+
//3/+//6//n/+f/6//v//P/+//7//f/9//3//f/7//3//f/7//v//P/7//z/+//6//v/
/P/9//3/+v/7//3/+f/6//v//P/9//7//v/+//7//f/+//7//v/+//z/+v/6//r/////
/////v/+/wAAAAD+//7/+//7//n/+f/7//z/AAD9//v//v8CAAAAAAAAAP7//f/8//r/
/P/8//////////3//f/9/wAAAQD+/////f/+//3/+//7//v/+//9//7///8BAAIA///+
/wAA/P/8//3///8AAP////8DAAAA/v/+//z///8BAAAAAAD+//3//f8CAAAA+v/+////
AAABAAIAAQAAAP///v/+////AQABAAIAAgAEAAQAAgACAAIABAAFAAUABQAEAAEAAQAD
AAMA/v/+////AAD+//7/AAABAAUABwAGAAoACgAMAAcABAAGAAUABQAGAAQAAAD+//3/
/v/9//7////9/////f/9//////////7//v/+//7//v/9//7/AAD7//j/+f/4//X/9v/5
//v//P/+//j/+P/6//v/+f/4//j/+v/6//b/8v/4//7/+//5/wAACAAKABEAIAAxADYA
PwBTAF8AZwBwAHQAbABfAE8APQA0ADAAJAAcABcAFQAUAAsAAQAAAP7//P/6//z//P/8
///////9//3//f/8//z//v/8//z//P/8//n/+f/6//n//P/6//b/+f/8//v/+f/7//r/
+P/3//j/+P/4//f/+f/5//n/+f/8//3//v8DAP3/+v/4//b/+P/5//r//P/7//z//P/8
//r/+P/3//f/+f/8//z/+v/9//7//v////z//P/7//n/+f/6//r/+v/7//7///////v/
+v/8//v/AAD9//z////9//z//P///wEAAAAAAAAA///+//3//f///wEA/////wAAAQAC
AAIAAwAGAAkACwANAAsACwANAA0ADAAKAAkADAAQABAADQAOABEAFAATABIAEgARABIA
EwASABUAFgARAA8ADgAMAAkACgANAAwADgAMAAwACwAGAAQAAwABAAMABAAEAAUAAwAD
AAEABAAEAAIAAAAAAAIAAwADAAEAAAABAP7//P/9//7///8AAAEAAAD+//3//v8AAPz/
/P/+//3//f///wAAAAABAAMAAwABAP3/+P/6//z//P/8//7///8AAAEAAAD9//7//f8A
AAAA//////7/AAAAAAEA///8//7//v/7//n/+P/3//r//v8CAAYABAACAP///f8AAAEA
AAADAAEA/////wAAAAACAAIAAgD///7//f/7//z///8DAAEA/f/9//3//f/8//r/+P/2
//z/AAADAAYABwAEAAEAAAAAAAUABQAFAP///v////7/AAAAAP3//f//////AQACAAUA
AQD+/wAAAQD+//3//P/////////+/wAAAAADAAMAAwABAAEAAQACAAEA/P/7//7/AAAA
AP//////////AQD/////AAAAAAAAAAADAAAA/f/9//7//v8AAAEABgAEAAEAAAD9////
///+//7//P/+////BQAEAAAAAgAAAAAAAAAAAAAAAAAAAAAAAgACAAIAAgABAAAA///+
/wAAAAAAAAAA///+//3//P/+/wAAAgAEAAIAAgACAAIAAAAAAAAAAAABAAIAAwAEAAMA
AgABAAAAAAAAAAAAAAD+//7//v/+/wAAAgAEAAYABAACAAAA//8CAAMAAwAEAAQABAAE
AAQAAgAEAAUABQAFAAQAAQABAAYABwAFAAYABQAGAAYABgAFAAUABAADAAAAAgAEAAYA
AQD+//7//f/7//z//P/6//v//f/+//3//P/7//r/+//7//3///8BAP///v/+//7//f/8
//v//P8AAP3//P////7/+//6//v//f/+/////v/8//j/+//9//z//v/8//r//P/+//r/
+P/5//3/AgAIABIAGwAgAC0AQgBRAFkAYQBtAHIAbABmAF0ASwA5AC4AKAAgABgAEwAL
AAQAAwD///r/+v/8//7/BgAIAAAA9//1//f//P/9//3//v/9//r/+f/4//n/9//4//r/
+/8AAAAA/v/9//7/+//3//v//P/8//3//v/+//7//f/9//3//f/9//z/+//6//3//f/8
//z//P/7//n/9//2//r//P/9//7//P/6//n/+f/6//z/+//4//n/+v/6//v//f/+//7/
/f/7//z//P/8//z//v/+//3/+v/6//3//f8AAP3//P////7//P/7//3//v/+////AAD+
//7//v///wMABQADAAMABQAHAAkACgAHAAgACQAJAAkABwAHAAkADgAOAA0ADQAOABIA
EgAPAA0ADwARAA8ADQAOAA4AEAASABAAEgASABAADwAPAA4ACAAIAAoACAAIAAYABgAF
AAEAAAAAAP///v/+//3//f///////f8AAAAA/v/8//z/+//7//r/9//4//v/+v/6//f/
9v/1//T/+P/4//f/9//4//r/9v/2//T/8//z//X/8//y//L/8//2//f/9v/0//L/9P/0
//T/9v/3//j/+f/4//X/9v/1//j/+P/3//f/9f/4//n/+//5//b/+P/4//n/+f/6//v/
9v/0//L/8P/y//T/9f/3//n/+f/3//n/+f/3//f/+P/3//j/9//2//b/9v/2//X/9f/3
//r/9//3//f/9//3//b/9v/2//b/9//4//j/+P/5//b/8//y/+7/8//z//P/8f/y//X/
9v/2//b/8//z//H/8f/z//T/+P/1//P/9v/4//b/9v/2//X/9f/1//T/8v/y//X/9f/z
//H/8f/x//b/9//0//X/9v/4//j/9//2//f/+P/7//j/9f/z//D/8v/y//X/8v/y//P/
9f/2//P/8f/z/+7/8f/y//H/9f/3//b/9v/0//X/9f/6//j/+v/0//P/8v/x//D/8f/y
//P/9P/y//L/8v/y//P/9P/1//b/9f/0//P/8v/y//L/8v/y//T/9P/0//T/8//y//H/
8P/y//L/8v/y//P/9P/1//f/+P/3//X/9P/4//j/+P/4//j/+v/7//v/+P/2//L/8f/z
//P/8P/w//X/+P/6//z/+v/5//f/9f/z//b/+f/8//b/8v/x/+//7//w//D/7v/v//H/
8v/x//H/8f/x//P/8f/x//H/8f/v/+7/7v/u//D/8P/w//L/9//z//H/8//w/+3/7P/t
//D/8P/w/+7/7P/u/+//7//u/+z/8P/y//D/8P/w//D/8f/v//b/AAAKABUAHAAlADQA
PwBDAE8AXwBeAFoAVABJADUAIwAeAB4AGAAOAAkABQD8//n/9//2//j/+P/0//j/AAD2
/+H/5//1//T/8//x//D/8v/w//D/8P/y/+//7//w//P/+P/4//b/9f/2//P/7//y//L/
8f/x//D/8P/w/+//8P/x//L/8//x//H/8f/1//X/9P/0//T/9P/z//L/8v/y//L/8f/w
//H/8P/w//H/8f/0//T/8v/y//L/8f/x//H/8v/y//H/8//0//T/9P/y//T/9P/z//T/
9P/3//f/+P/z//D/8f/y//L/8//3//b/9P/z//L/9P/0//T/9f/5//v/+f/5//n/+f/5
//j/+P/6//z//f/9//v/+//9/wAAAAD/////AQAGAAcABQAEAAUABgADAAUABgAGAAgA
CAAGAAgACAAEAAMAAwACAAAAAAACAAAA/v/8//z/+//7//r/+v/5//b/9v/1//X/9//3
//X/+P/2//T/8v/y//L/8//z//H/8//1//P/8v/0//T/9P/0//b/9v/1//X/9v/4//T/
9P/z//H/8P/x//P/8v/y//P/9f/1//P/8P/w//L/8v/y//P/8//z//P/8//x//P/8//0
//T/8//z//L/9P/0//X/9f/y//T/9P/y//H/8f/x//H/8v/z//T/9P/0//P/8//1//X/
8//1//X/8//z//T/9v/4//j/+P/2//b/9v/1//X/9//6//f/9P/z//L/8f/y//L/8v/y
//P/9P/0//T/+P/2//T/9P/x//X/9P/z//H/8v/1//b/9v/2//P/8//0//X/+P/6//v/
9f/w//D/9P/y//L/8v/z//P/8//y//T/9P/3//f/9f/z//P/8//1//X/8f/x//L/9P/0
//P/8v/z//T/9//2//X/9f/0//T/9P/3//T/8//1//b/7v/q/+//8v/1//j/9v/3//n/
+f/3//b/9//2//j/+P/4//r/+v/5//j/9v/1//X/9//3//L/8v/z//T/9P/0//b/9//4
//n/9//6//z//v/5//b/+P/3//f/+P/3//T/8//z//P/8f/x//H/8f/z//H/8f/v/+//
7//u/+7/7v/u/+7/8P/0//n/9//z//P/8f/t/+//8f/y//L/8v/y//D/7v/x//P/8P/s
/+z/7P/s/+7/7P/s/+//8f/2//7/BgARAB4AJwAuADsATQBXAFsAZgBuAGQAUQBFADUA
KgAmAB4AFgATAA0AAgD7//n/9v/4//b/9v/6//j/9P/5//3/+//5//f/9P/y//T/8v/y
//L/9P/x//H/8v/y//b/9f/y//P/9v/1//P/8//y//D/7//x//L/8//z//P/8//z//P/
8//z//P/9//3//b/9v/2//T/8//y//L/9P/2//f/+P/2//T/8//z//X/+P/4//b/9//4
//j/+f/1//T/8v/v//L/9P/1//b/9v/4//j/9//1//T/9v/1//j/9f/0//f/9//2//b/
+f/7//r/+v/6//j/+P/4//n//f////3//f/+////AAAAAAAAAgAEAAUAAwABAAEAAwAE
AAQAAwADAAYACgAKAAcACQALAA0ACwAJAAoACgAMAA4ADAAOAA4ADAALAAsACgAGAAYA
CAAGAAgABgAGAAUAAwACAAIAAQD///7//P/7//3//f/7//7//P/6//j/+P/6//v/+//5
//n/+//5//j/+P/4//j/+P/6//r/+f/5//f/+P/z//L/9f/1//b/+f/7//r/+v/7//z/
+//4//T/9P/2//b/9v/1//X/9f/1//f/9f/3//f/9v/2//X/9f/z//b/9//5//j/9P/1
//T/9f/1//b/9//1//b/9//4//j/+P/3//f/9f/1//P/9f/2//X/9v/4//r//P/8//z/
+//6//n/9//1//f/+v/3//f/9//3//f/+v/6//r/+v/6//r/+f/4//r/+P/2//b/8v/3
//f/9//3//j/+//8//n/+P/0//P/9f/1//f/+P/8//n/9//6//z/+v/6//r/+f/5//n/
+P/4//j/+//7//r/9//2//X/+f/5//X/9f/4//r/+v/5//f/9//3//n/9//3//j/+P/2
//b/+f/2//T/9f/3//j/+f/5//3/+v/6//r/+P/7//v/+v/6//j/9f/1//r/+P/4//T/
9f/2//f/+P/5//r/+//8//v/+v/5//j/+P/4//j/+P/6//r/+v/6//r/+v/6//r//P/8
//z//P/7//r/+f/4//j/+P/4//j/+f/6//v//P/6//r/+v/6//r/+v/6//r/+v/6//r/
+v/6//r/+v/6//r/+v/6//r//P/8//z//P/6//r/+v/6//v//P/9//7//v/+//7//v8A
AAAAAAAAAP///v/9//z//f/+////AAACAAIAAgACAAIAAgACAAIAAAD+//z/+v/6//r/
+v/6//r/+v/6//r/+v/6//r/+v/5//j/9//2//j/+P/4//j/9//2//X/9P/2//j/+v/8
//r/+v/6//r/+v/6//r/+v/4//j/+P/4//n/+v/7//z/+f/4//f/9v/2//b/9v/2//n/
+v/7/w==
         </WaveFormData>
      </LeadData>
      <LeadData>
         <LeadByteCountTotal>10000</LeadByteCountTotal>
         <LeadTimeOffset>0</LeadTimeOffset>
         <LeadSampleCountTotal>5000</LeadSampleCountTotal>
         <LeadAmplitudeUnitsPerBit>4.88</LeadAmplitudeUnitsPerBit>
         <LeadAmplitudeUnits>��V</LeadAmplitudeUnits>
         <LeadHighLimit>2147483647</LeadHighLimit>
         <LeadLowLimit>268435456</LeadLowLimit>
         <LeadID>II</LeadID>
         <LeadOffsetFirstSample>0</LeadOffsetFirstSample>
         <FirstSampleBaseline>0</FirstSampleBaseline>
         <LeadSampleSize>2</LeadSampleSize>
         <LeadOff>FALSE</LeadOff>
         <BaselineSway>FALSE</BaselineSway>
         <ExcessiveACNoise>FALSE</ExcessiveACNoise>
         <MuscleNoise>FALSE</MuscleNoise>
         <LeadDataCRC32>3842151364</LeadDataCRC32>
         <WaveFormData>
+v/6//r/+v/9//7///8AAAMABAAFAAYABAAGAAYACQAOAA4ADAAMAAsADQAOAA4ADgAP
ABAAEAAOAA0ACgAIAAkADAARABMAEQASABMAEwAUABIAEgARAAsACQAHAAQAAAD9//r/
9v/2//T/8//0//b/8//x//D/7v/u/+7/7v/t/+7/7//x//H/8f/w//D/8v/z//P/8//w
/+//7f/s/+3/7v/w//L/9P/0//P/8f/z//P/8//w/+3/7f/t/+v/6//q/+b/6P/s//T/
/v8RACgAPABPAGkAiQCgALUAywDiAO8A9ADtAM0ArACWAHwAVgAyABwABADy/+z/7v/x
//X/+v/9////AwACAAAA/f/8//v/+//6//n/9P/0//T/8//2//f/+P/4//j/+f/5//n/
9//2//b/9v/2//b/9v/2//b/+P/6//j/+P/4//j/+P/2//X/9P/0//b/9//4//n/+P/0
//P/8//0//f/+P/5//j/+f/7//z/+v/8//v/+f/3//f/9v/2//n/+f/5//n/+f/8//z/
+//7//v//P/8//n/+f/7//3//f/8//z//P/7//3//v///wIAAgACAAMABAAEAAQABgAJ
AAkACgANAAwADQAOAA4AEAARABQAFgAVABQAFAAVABYAFwAaABsAHQAcABsAGAAYABoA
GgAaABwAHgAeAB0AHwAfAB8AHwAdABwAHAAZABgAGAAWABMAEAANAAsACQAGAAQABAAA
AP/////9//z//P/7//v/+v/3//f/9//3//j/9v/2//T/9//1//T/8//z//T/9P/0//T/
8//x//H/8//0//X/9v/0//P/8//z//D/8P/w//H/7//v/+//7//x//H/8f/x//L/8f/w
/+//8P/v//D/8f/v/+//8P/w/+z/7v/w//D/8P/x//L/9f/w//D/8v/y//D/7//v/+3/
7f/u/+//7//x//H/8P/w/+//7//v/+//8P/u//D/8P/v/+//7//w//L/7//x//T/8f/y
//H/7v/w/+//7v/u/+7/7//u/+3/7//t/+v/6//v/+//7//v/+3/7f/t/+z/7v/u/+7/
7v/u/+3/7f/u/+3/7P/r/+r/6//s/+3/7P/s/+z/7P/r/+n/6f/p/+n/6//r/+v/6//q
/+r/6//r/+r/6v/q/+r/7P/s/+z/7P/t/+3/7v/u/+7/7v/u/+7/7f/t/+z/6v/o/+j/
6f/p/+z/7P/q/+r/7v/u/+7/7v/s/+3/7f/t/+j/6v/o/+j/6P/o/+b/5v/m/+b/6P/q
/+z/7v/u/+7/7v/u/+z/7P/s/+z/6//q/+n/6P/m/+b/5v/m/+n/6v/r/+z/6v/q/+r/
6v/r/+z/7f/u/+//8P/x//T/9v/5//z//P/8//z//f///wMABAAFAAcACAAIAAgABwAH
AAYABwAKAAsACwAKAAoACQAJAAkABgABAP3/9//z//H/7v/r/+n/5//k/+P/4P/g/+D/
4//h/97/3v/e/97/3//g/9//4P/g/+H/4f/h/97/3v/e/9//3//f/9//3//g/+D/4P/g
/97/3v/d/9z/2//d/9//4f/h/+L/3//f/9//2//Z/9r/2v/a/9z/5P/u//3/DgAkAD0A
VwBzAI4AqwDDANQA2wDiAN8AxwCgAH4AZABGACoAEgACAPL/6P/i/+P/5//q/+3/8f/x
//D/6v/l/+j/6P/p/+n/6f/o/+j/6P/n/+X/5f/l/+T/4v/j/+P/4//j/+L/4v/i/+L/
4v/i/+L/4P/i/+T/4v/k/+T/5P/k/+H/4f/h/+L/4//j/+P/4//k/+L/4//l/+T/5f/k
/+P/4f/h/+L/4v/l/+j/6P/n/+X/5f/k/+T/6P/p/+r/6//p/+r/6P/l/+b/5//p/+r/
6//r/+3/7//t/+z/7P/s/+3/7//w//H/8P/w//D/8f/w//D/8P/y//T/9f/3//v//P/9
//7//v/+////AgAEAAIAAgADAAUABgAHAAoACwAQABAAEAAOAA4AEAAQABAAEgAUABQA
EwASABEAEAAPAA0ADAAMAAkABwAIAAcABQACAP///f/7//r/+P/4//T/8v/x/+7/7P/t
/+3/7v/u/+z/6//q/+n/6v/o/+j/5v/n/+X/5P/j/+H/4v/i/+L/5f/l/+T/5f/j/+T/
5f/m/+b/5f/l/+X/5P/k/+T/5f/n/+f/5//n/+n/6f/p/+n/6v/p/+j/5//p/+f/5//n
/+f/5//o/+j/6P/q/+z/7P/p/+n/6f/r/+r/6v/s/+z/6v/p/+n/5//p/+r/6//r/+n/
6f/o/+j/6f/p/+n/6f/o/+b/6P/o/+r/6//s/+7/7P/n/+f/6P/m/+j/6P/m/+j/5//m
/+b/5f/n/+f/5//n/+X/4//j/+X/5f/l/+X/5//n/+f/5v/l/+T/4//i/+T/4//j/+T/
5P/k/+T/5P/k/+T/5P/i/+T/5P/k/+P/4//j/+P/4//l/+X/5f/l/+P/4v/i/+H/4v/i
/+L/4v/i/+L/4v/i/+H/4f/i/+L/4v/i/+L/4v/k/+X/5f/k/+T/5P/l/+X/5f/k/+H/
4P/k/+T/5P/k/+b/5//n/+f/7v/u/+7/7v/u/+7/8v/y//X/+P/2//T/9P/1//X/9v/2
//b/+f/6//r/+v/4//T/8f/w//D/9P/1//X/9//5//r/+//6//n/9//z//T/8//x/+//
7P/p/+X/4//g/97/3v/h/9//3v/e/97/3v/e/97/3P/c/9z/3f/d/93/3P/c/9z/3f/d
/93/3f/d/9z/3P/c/97/3//g/+D/3v/d/9v/3f/f/93/3P/d/93/2f/X/9v/3P/Y/9b/
4P/q//j/CwAeADgAVwBxAIcAogC/ANMA4ADpAOgA0wCxAJgAfABYADQAGAACAO7/4v/k
/+b/5f/n/+r/6f/t//H/7v/s/+n/6P/o/+n/6f/p/+j/6P/o/+f/5v/l/+T/4v/k/+X/
5f/l/+X/5P/k/+T/5v/m/+b/5v/i/+T/5v/k/+b/5v/m/+b/5f/l/+X/5v/l/+X/5f/l
/+b/5P/l/+f/5f/n/+f/5//l/+X/5v/m/+X/6P/o/+f/5//n/+b/5v/o/+n/6v/r/+n/
7P/s/+v/6//r/+z/7P/s/+3/8P/z//P/8v/y//L/8v/z//P/8//0//T/9P/1//n/+v/7
//7//v/9//3///8AAAEAAgACAAQABQAIAAoACgAKAAsADQANAA0ADwAPABIAEgASABAA
EgAUABQAFAAWABgAGAAXABUAFQAVABUAEQAQABAADQAKAAoACAAFAAMAAQAAAP///f/8
//3/+v/5//n/9//2//X/8//y//D/7//v/+//7//x//D/8f/w//H/7//u/+3/7//w//D/
8P/u/+3/6//r/+n/6v/r/+z/7v/t/+3/7f/s/+z/7P/t/+3/7f/t/+3/7f/t/+3/7f/v
/+//7//v/+3/6//r/+v/7f/t/+7/7v/s/+7/8P/w/+//7//v//H/7P/s/+7/7v/w/+//
7//t/+//8P/x//H/7//v/+7/7v/x//H/8f/x//D/7v/w//D/7v/v//D/8v/y/+3/7f/u
/+7/8P/w/+7/8f/x//H/8v/y//P/8v/x//P/8f/v/+//7//v/+//7//w//H/8v/y//H/
8P/v/+7/7//v//D/8v/y//L/8v/y//L/8v/y//D/8P/w//D/7//x//H/8f/x//D/7//u
/+3/8P/w//H/8f/w//D/8P/w/+7/7v/u/+7/7v/v//H/8v/w//D/8P/w//D/8f/x//D/
7//u/+7/7f/x//L/8f/y//L/8v/y//L/8v/z//P/8//4//r/+v/6//r/+v/7//z///8A
AAEABAAEAAIAAAABAAMABAAEAAQABQAGAAYABgAFAAIA/v/+/wAABAAFAAUABgAHAAkA
CQAGAAUABQADAAMAAwD+//v/+f/3//P/8f/t/+r/7P/v/+3/7P/q/+r/6v/q/+r/6P/o
/+j/6f/p/+n/6P/m/+b/5//n/+j/6f/q/+r/6P/o/+j/6f/s/+z/7P/r/+3/6//r/+//
7v/r/+n/6f/p/+f/5P/i/+T/7P/y//j/BQAaADIATQBnAH8AlgCvAMUA2gDpAOwA6QDT
ALAAlAB6AFgANAAaAAYA9P/u//D/7//v//b/+//7//v/+P/2//f/+P/3//f/9v/1//T/
9P/0//P/8//z//P/8v/w//H/8f/x//L/8v/z//T/9P/0//T/9P/y//T/9v/0//L/8v/y
//L/8//z//P/9P/0//P/8v/x//L/8P/x//P/8f/z//P/8//z//P/9P/0//P/9v/2//X/
9f/1//T/9P/2//f/+P/5//n//P/8//v/+//7//z//P/8//3/AAADAAIAAAD///7//f//
/wAAAQAEAAQABAAFAAYABgAGAAgACQAJAAoADQAMAA0ADgAOABIAEwAWABgAFgAWABcA
GQAbABsAHQAdACAAIAAgAB4AIAAiACIAIgAgACIAIgAhAB8AHwAfAB8AIAAgACEAHwAb
ABoAFwATABEADwAOAA0ACwAKAAsACAAFAAUAAwACAAIAAQABAAAA/f/9//3//f/9//z/
/f/8//3/+//6//n/+f/6//r/+v/8//v/+f/5//f/+P/5//r//P/7//v/+//4//j/+P/5
//v/+//7//v/+//7//v/+//8//v/+v/5//r/+f/6//v/+//7//z//P/4//r//P/8//v/
+//7//3/+P/4//r/+v/8//v/+//5//r//P/+/////f/9//z//P/9//3//f/9//z/+v/8
//z//P/9//7/AAABAP3//v8AAP3//v/9//r//P/7//r/+v/7//3//f/9//3/+//5//n/
/P/9//7////+//3//P/6//z//P/8//z//v/9//3//v/+//z/+v/4//r/+v/6//j/+f/6
//v/+//6//n/+P/3//n/+f/5//n/+v/6//v/+//7//z//f/+//v/+v/5//j/+P/5//v/
/P/6//r/+v/6//j/+f/5//j/+v/6//v/+//8//z/+v/6//r/+v/6//r//P/9//3//f/4
//b/9//4//n/+v/4//j/+P/4//j/+P/4//j/+f/6//v//P/7//r/+f/4//r/+v/6//r/
+f/4//f/9v/3//j/+f/6//r/+v/6//r/+P/4//j/+P/3//b/9f/0//X/9v/3//j/+//8
//3//v8AAAAAAAACAAAAAwAGAAYABwAIAAoADQAQABAAEAARABQAFAAUABMAFAAUABYA
GgAcAB0AHQAeAB4AHQAcABgAEwAPAAkABQABAP7/+//5//n/9v/1//L/8v/y//X/8//0
//T/9P/0//H/8P/t/+z/7v/v/+//7//w//D/8P/x/+//7//v/+//7//w//H/8v/w//D/
7//u//H/8f/z//X/8//w/+//7//t/+v/6f/q/+z/7P/s//T/AgAJABYALgBHAF0AeQCU
AKcAuQDOAOMA7gDtAN8AwACeAIIAZABEACwAFgAEAPr/9P/1//v//v/9//3///8AAP7/
+//4//r/+//7//v/9v/2//b/9f/3//f/9//2//b/9//3//f/9f/0//T/9P/0//T/9P/0
//L/9P/2//T/9v/2//b/9v/z//P/8//0//P/8//z//P/9P/y//P/9f/1//f/9//3//T/
8//z//L/9P/4//n/+f/5//n/+P/4//v/+//7//v/+v/8//v/+f/3//f/+P/4//j/+f/8
/////f/8//z//P/+/wEAAwAFAAMAAgABAAEAAwAEAAUACAALAAsADAAPAA8ADwAPAA4A
EgATABYAGAAWABYAFwAZABsAGwAdAB0AHgAeAB4AHAAfACIAIwAkACYAKAAoACcAJgAl
ACQAIwAhACAAIAAdABoAGgAYABUAEQAPAA4ADQANAAwADQAKAAYABQACAAAA/v/9//3/
/P/8//3//v///wAA/v/+//z//v/7//n/9//3//j/+P/4//r/+f/3//f/+f/6//v//P/7
//n/+P/3//n/+v/7//3/+v/5//j/9//4//n/+v/7//3//f/9//3//f/7//v/+//5//n/
+v/6//r//P/+//7/+//7//v//f/7//z///8AAAAA//////3///8AAAEAAQD//////v/+
/////////////v/8//7//v/8//3//v8AAAIA/f/9//7//v8AAAAA/v/+//3//P/8//3/
///////////9//v/+/////////////7//f/8//r/+//8//3//v/8//v/+//8//z//P/8
//z//P/8//z/+v/8//z//P/7//3//f/9//3/+//7//v/+//6//r/+//7//z//P/8//z/
/v/+//7//v/7//v//P/8//7//v/+//7//f/9//z/+v/7//z//v///////v/7//r//v/+
//7//v/8//3//f/9//z//P/6//r/+v/6//z//v8AAAIABQAGAAcACAAIAAoACgANAA4A
DgAMAAwADQAPABAAEAAOAA8AEAAQABAADwAMAAoACgAMABAAEQARABIAEwATABMAEAAP
AA0ACgAJAAgABgAFAAMAAQD+/////P/6//r//P/5//f/9v/0//T/9P/0//L/8v/y//P/
9f/1//T/9P/2//f/9//3//b/9f/z//L/9P/0//X/9v/0//T/8//x//P/8//z//T/8//x
/+//7//v/+7/7P/w//T/+v8EABUAKgBEAGEAeQCRAKwAxwDfAPIA/wAEAfkA1wC2AJoA
egBWADoAIgAMAPz/+P/4//n/+f/8/wMABQABAAAA/v////z/+v/7//v/+//6//r/+v/5
//n/+f/5//j/9v/3//f/9//5//j/+P/4//b/9v/2//b/9v/4//r/+P/4//j/+P/4//n/
+f/5//r//f/9//3//f/8//j/9//3//n/+//7//v/+f/5//r/+v/5//z//P/7//n/+f/4
//j/+//7//v/+//7//7//v/9//3//f/+//7//f/9////AQACAAIAAwAEAAQABQAFAAUA
CAAIAAgACQAMAAwADAAOAA4ADQANAA8AEgATABQAFAAUABUAGAAaABwAHAAdAB8AHwAf
ACEAIQAiACIAIgAgACIAJAAkACQAJgAoACgAJwAnACcAJwAnACMAIgAiAB8AHAAcABoA
FwAVABMAEgARAAwACgAKAAYABgAHAAYABgAEAAMAAwACAAEAAQABAAEAAAD+//7//P8B
AP///v/9//3//v/+//7//v/9//v/+//5//r/+//8//7//f/9//3//P/8//z//f/9//3/
/f/9//3//f/9//3//f/9//3//f////3//f/9//////8AAAAA/P/+/wAAAAD///////8B
AP3//P/9//z//v/9//3/+//7//z//f/9///////+//7////////////9//r/+//6//z/
/f/+/wAA/v/5//n/+v/7//7////+//z/+//6//r//f/////////9//v/+f/5//3//f/9
//3//f/9//3//P/8//z//P/8//v/+f/4//j/+//8//3//v/8//z//P/6//n/+P/3//X/
9v/3//j/+f/7//v/+//7//r/+v/7//v/+P/4//j/+P/4//j/+P/4//j/+f/7//z/+v/6
//r/+v/6//v/+//6//j/+P/5//n/+v/6//j/+P/8//z//P/8//r/+//7//v//P/+////
AAABAAIABAAEAAQABAAGAAYACQAMAAwACgAKAAsACwAMAAwADAALAAwADAAMAAwACgAJ
AAoACQAMAAwACwAMAA0ADQANAA4ADwAPAA0ACQAHAAQAAQD///3/+v/5//P/8P/v//H/
8P/w//H/8v/w//D/8P/u//D/8P/x//H/8f/w//D/8P/v/+//7//v/+//7v/u/+7/7v/v
//D/8P/u/+3/7f/v//H/7//w//P/8f/v/+3/6f/o/+r/6P/q//D/+P8HABoAMABLAGcA
gQCYALEAywDiAPEA9ADvANsAtgCaAIAAXgA6ACIADAD4//D/8P/v//H/9P/1//n///8C
AAAA+//6//j/+f/5//n/9v/2//b/9f/z//P/8//y//D/8f/x//H/8v/y//P/9P/y//L/
8v/y//D/8v/0//L/8P/w//D/8P/y//P/9P/2//X/9f/1//X/9f/y//L/8//z//X/9f/1
//H/8f/y//L/8//2//b/9f/4//n/+f/6//j/9//2//X/9//6//r/+f/6//v//f/+//r/
+f/6//v//P/8//3//v///wEAAgADAAQABAAEAAUABgAGAAYACAAHAAcACAALAAwADQAO
AA4AEAARABQAFgAXABgAGgAdABoAGQAaABkAHgAeAB4AHAAgACIAIgAiACIAJAAkACMA
IwAjACMAIwAjACIAIgAfABwAHAAaABcAFwAVABQAEwANAAoACQAEAAQABQAEAAQABAAD
AAMAAgD//////////wAA/v/+//z//f/7//r/+f/7//z//P/8//r/+f/3//f/+f/6//v/
/P/6//n/+f/5//r/+v/6//v/+//7//v/+//6//n/+P/3//v/+//7//v/+//5//n/+f/7
//v//P/8//j/+v/8//z/+//7//v//f/4//j/+v/6//z/+//7//n/+f/6//v/+//7//v/
+v/6//v/+//7//v/+v/4//r/+v/6//v//P/+////+//8//7//f/+//3/+v/4//f/9v/2
//j/+//8//3/+//5//f/9//7//v/+//7//n/+f/5//j/+P/4//j/+P/4//f/9//4//r/
+v/6//r/+P/4//j/9v/4//j/+P/3//f/9//3//f/9f/1//X/9f/4//j/+f/5//j/+P/4
//j/9v/2//b/9v/3//f/+P/4//r/+v/6//r/9//3//b/9P/0//T/9f/1//j/+P/2//b/
+P/4//j/+P/2//f/9//3//b/+P/2//b/9v/2//T/9P/0//T/9//4//n/+v/3//b/9f/0
//T/9P/0//T/8v/y//L/8v/1//b/9//4//r/+v/6//r/9//2//X/9P/0//T/9P/0//T/
9P/0//T/9v/2//b/9v/2//b/9v/2//n//P///wIAAAAAAAIAAgAFAAgACAAGAAgACQAL
AAwADgAOAA8AEAARABIAEgAQABAAEgAWABwAGwAZABgAFwAVABMADgALAAYAAQD+//v/
+P/1//P/8f/u/+3/6v/o/+n/7f/s/+z/7v/u/+7/7v/w/+7/7v/u/+7/7f/s/+r/6P/o
/+n/6f/r/+v/6//q/+r/6v/q/+v/7v/u/+7/7f/t/+3/7//t/+r/6//t/+v/6f/l/+T/
4v/i/+j/8v/+/w0AHAAqAEUAZQCBAJgAsQDJANoA4wDqAOcAzQCoAIoAagBKADAAGgAE
APT/7v/s/+v/7f/w//X/+//9//r/+P/3//T/9v/3//f/9//y//L/8v/x//H/8f/x//D/
8P/x//H/8f/v/+7/7v/u/+//8P/x//L/8P/y//T/8v/x//D/7//u/+7/7//w//L/8f/x
//H/8f/z//D/8P/x/+//8f/x//H/7//v//D/8P/x//T/9P/z//P/8//y//L/8//z//P/
8//1//j/+P/3//f/9//4//j/+f/5//v//f/7//r/+v/6//n/+//8//3/AAAAAAAAAQAA
AAAAAAACAAUABQAGAAkACwANAA8AEAAPAA8AEQASABIAEgATABUAFwAXABkAGQAeAB4A
HgAcABwAHgAeAB4AHAAeAB4AHQAfAB8AHwAfAB0AHAAcABkAFQAUABEADQAMAAsACwAL
AAYABAAEAAAA//////3//P/+//3//f/8//v/+//7//v/+f/2//X/8v/3//X/9P/z//X/
9v/2//b/9P/z//H/8f/x//L/8//0//T/8//z//P/8P/w//D/8f/z//P/8//z//H/8f/x
//H/8//z//P/8//z//H/8f/x//P/8//0//T/8v/0//b/9v/0//P/8v/z//P/9P/3//j/
9f/z//L/7//w//L/9P/1//X/9f/0//T/8//z//P/8//y//D/8v/y//D/8f/y//T/9P/v
/+//8P/x//T/9f/0//L/8f/w//D/7//x//H/8f/x/+//7f/t/+//7//v/+//8f/x//H/
8P/u/+7/7v/u/+//7//w//L/8v/y//L/8v/z//T/9f/0//T/9P/0//P/8//z//P/8//z
//P/8//z//T/9P/1//X/9v/2//b/9v/2//b/9v/2//T/8//z//L/8v/y//L/8v/z//X/
9v/2//X/9P/0//P/9v/2//T/9P/0//T/9P/0//X/9//4//n/+P/6//f/9v/1//T/9P/0
//T/9P/0//T/9P/0//b/9v/2//b/9P/0//T/9P/0//T/9P/0//X/9v/3//j/+v/6//r/
+v/8//7/AAACAAIAAgAEAAQABwAKAAoACAALAA0AEAASABAAEAARABIAFAAUABMAEAAR
ABIAFQAaABoAGQAZABkAFQATAA4ACwAIAAMAAAD9//f/8//w/+3/6//r/+n/6P/p/+3/
7P/s/+z/7P/s/+z/7v/s/+z/7P/r/+v/6//q/+z/7P/t/+3/7//v/+//7v/t/+z/6//r
/+7/7v/u/+3/6//t/+//7//u/+3/7f/r/+n/5//k/+T/6P/u//b/BAAVACwAQABZAHcA
kQCkAL0A2wDuAPUA/ADzANMArgCSAHoAWgA4ACAADAD8//b/+P/5//n/+v/9/wEAAQD+
//z//f/8//n/+f/4//f/9v/2//b/9f/1//X/9f/0//T/9f/1//X/9f/0//T/9P/0//T/
9P/0//D/8v/0//L/9P/0//T/9P/1//X/9f/2//f/9//3//f/+f/2//b/9//5//v/+//7
//n/+f/6//r/+f/8//z/+//5//n/+P/4//v/+//7//v//f8AAAAA////////AAAAAAEA
AQADAAUABAACAAEAAAADAAUABgAHAAYABgAGAAcACQAKAAsADgARABEAEgAVABQAFQAW
ABYAFgAXABoAHAAaABoAGwAdAB8AHwAhACEAJgAmACYAJAAlACYAJQAkACYAKAAoACcA
JwAnACcAJwAjACIAIgAfAB4AHgAcABkAGAAXABcAFwASABAAEAAMAAsACwAJAAgACgAJ
AAkACAAFAAUABQAFAAQAAgACAAAAAwABAAAA//8AAAIAAwAEAAQAAwABAAEAAAAAAAAA
AAAAAP///////wAAAAAAAAEAAQABAAEAAQABAAEAAQABAAEAAQABAAEAAwABAAEAAQAB
AAEAAgACAAAAAgAEAAQAAQABAAEAAwACAAIABAAEAAIAAQABAP//AQACAAMAAwADAAMA
AgACAAMAAwADAAMABAACAAQABAACAAMABAAGAAQA/////wAAAAACAAIAAAAAAP///v/+
////AQABAAEAAwABAP////8AAP///v/9//////////7/AAAAAAAAAAAAAP////8AAAEA
AAD///7/AAAAAAAA/v/+//7//v/9//3//f/9//3////////////+//7///////7//v/+
//7/AAAAAAAAAAD/////AAAAAAIAAgACAAIABgAHAAcABgAKAAsADAANAA4ADgAOABEA
FAAUABIAEgATABUAFgAWABYAFAAUABMAEgATABAADgAOAA4AEgATABMAFAAVABUAFQAW
ABcAFwAVABUAEwAQAA0ACQAHAAQAAwD///z/+//9//z//P/9//7//v/+//7//P/6//r/
+//7//v/+v/6//r//P/9//7////9//z//P/8//z//f/+//7//v/9//v//f///////P/5
//v//f/5//f/9v/0//T/+P8AAAwAGwAuAEYAYQB5AJMAsgDLANsA7gADAQgB/QDjAMQA
qACMAGgARgAuABgABAD6//r///8BAAQACQARABMADgAKAAsACAAHAAcABgAFAAIAAgAC
AAEAAwADAAMAAgAAAAEAAQABAAIAAgADAAQAAgAAAP7//P/3//b/9f/w/+z/6v/o/+b/
5f/l/+X/5v/n/+f/5//n/+X/4v/i/+P/5P/n/+j/6f/l/+X/5v/m/+f/6v/q/+n/6v/r
/+v/7P/s/+v/6v/p/+n/7P/s/+v/6//r/+z/7P/r/+v/7f/v//D/8P/x//L/8f/z//T/
9f/2//b/9v/3//j/+P/4//r//f/9//7/AQAAAAEAAgACAAIAAwAGAAgACAAIAAkACwAL
AAsADQANAA4ADgAOAAwAEAASABIAEgARABIAEQAPABAAEQASABMAEwASABIADwAJAAgA
BQABAAAA/////////P/6//r/9v/0//P/8P/u//D/7//v/+7/6//r/+v/6//s/+r/6v/o
/+v/6f/o/+f/6f/q/+r/6v/s/+v/6f/p/+b/5v/m/+b/5//n/+j/6f/p/+r/6//t/+r/
6f/o/+f/6f/p/+n/6f/q/+n/6P/n/+n/5//n/+f/6f/p/+r/6v/o/+r/7P/s/+r/6f/o
/+n/5//o/+v/7P/s/+v/6//p/+r/7P/u/+//7P/r/+n/6P/r/+v/6//r/+z/6v/s/+z/
7P/t/+7/8P/u/+n/6f/q/+z/7v/u/+z/7v/t/+z/7P/s/+3/7P/r/+z/6//q/+v/6//r
/+v/6//t/+3/7f/s/+v/6v/p/+j/6v/p/+n/6v/s/+z/7P/s/+z/7P/s/+r/6v/q/+r/
6f/r/+v/6//r/+n/6f/p/+n/6v/q/+v/6//q/+r/6v/q/+z/7P/s/+z/6v/p/+n/6P/q
/+r/6v/q/+r/6//r/+r/6v/q/+v/6//q/+r/6P/o/+j/6P/o/+j/6v/r/+v/6//s/+j/
6P/o/+j/6P/q/+r/6v/q/+j/6P/o/+j/6P/o/+j/6P/q/+r/6v/q/+r/6v/q/+r/6v/q
/+r/6v/o/+j/6P/o/+j/6P/o/+j/6v/q/+r/6v/o/+j/6P/o/+r/6v/q/+r/6v/q/+r/
6v/o/+j/6P/o/+v/7P/t/+7/8P/y//T/9v/2//b/9v/2//n/+v/7//z//f/+////AAAB
AAIAAwAEAAIAAgACAAIAAwAEAAUABgAIAAoADAAOAAoACAAGAAQA///8//n/9v/z//D/
7f/q/+j/6P/o/+j/5v/m/+b/5v/m/+b/5v/m/+j/6P/o/+j/5v/m/+b/5v/o/+j/6P/o
/+f/5v/l/+T/5v/m/+b/5v/m/+b/5v/m/+f/6P/p/+r/6f/o/+f/5v/l/+T/4//i/+T/
5P/k/w==
         </WaveFormData>
      </LeadData>
      <LeadData>
         <LeadByteCountTotal>10000</LeadByteCountTotal>
         <LeadTimeOffset>0</LeadTimeOffset>
         <LeadSampleCountTotal>5000</LeadSampleCountTotal>
         <LeadAmplitudeUnitsPerBit>4.88</LeadAmplitudeUnitsPerBit>
         <LeadAmplitudeUnits>��V</LeadAmplitudeUnits>
         <LeadHighLimit>2147483647</LeadHighLimit>
         <LeadLowLimit>268435456</LeadLowLimit>
         <LeadID>V1</LeadID>
         <LeadOffsetFirstSample>0</LeadOffsetFirstSample>
         <FirstSampleBaseline>0</FirstSampleBaseline>
         <LeadSampleSize>2</LeadSampleSize>
         <LeadOff>FALSE</LeadOff>
         <BaselineSway>FALSE</BaselineSway>
         <ExcessiveACNoise>FALSE</ExcessiveACNoise>
         <MuscleNoise>FALSE</MuscleNoise>
         <LeadDataCRC32>2902847157</LeadDataCRC32>
         <WaveFormData>
9P/0//T/9P/2//b/9v/2//n/+v/7//z//v////////8CAAIAAgACAAMAAwACAAAA/f/5
//b/8//z//P/8v/y//L/8v/x//H/7v/u/+7/7P/t/+3/7v/v/+//7//v/+//7v/u/+7/
7v/w//D/8f/x/+//7//v//D/8v/y//L/8f/v/+//7//w//L/8v/y//H/8f/y//L/8v/w
//D/8P/x//P/8//z//P/8//z//P/8//1//b/+v/6//r//f8AAAAAAQAFAAMA///7//b/
8//x/+f/2//N/7f/nv+G/2//Wv9E/y7/J/80/0L/Pv83/0P/Wv9x/4r/pv+8/8v/1v/g
/+b/7P/u//D/9P/2//f/9v/4//r/+//8//z//P/8//z//f/9//////////3//f/9//7/
/P/8//3//v/+//3//f/9//////8AAAAAAAAAAAAAAAD+//7//v/+/wEAAQABAAEA////
//////8CAAIAAQABAAEAAQABAAIAAgACAAIAAgACAAIAAgACAAIAAgACAAIABAAEAAQA
BQAFAAUABQAGAAYABgAGAAYABgAHAAcABwAFAAUABQAFAAkACgALAAwACwALAAoACgAL
AAoADQAPAA0ADQANAA8ADwAOAA0ADQANAA0ADQANAA0ADAAMAAkACQAIAAcABwAHAAcA
BwAHAAYABgAFAAQAAAAAAAAAAQD//////////wEAAAAAAAAA/v/9//3//f/9//7//v//
//3//f/9//3/+//7//v/+//8//3//v////3//f/9//3////////////9//7//v/+//7/
/v/+//7//f8AAAEAAgABAAEAAAD//wAAAgADAAQAAgACAAIAAwADAAMAAwADAAUABQAF
AAUABwAHAAgACAAIAAcABwAHAAcACAAIAAgACAAIAAcABwAJAAoACgAKAAoACAAIAAcA
BwAIAAkACgAIAAgABwAHAAkACAAIAAgACgAJAAkACQAHAAcABwAGAAYABwAHAAgABwAH
AAcABwAGAAUABAADAAMABAAFAAYABAADAAMAAwAFAAUABQAFAAUABQAFAAUABAAFAAUA
BAAGAAUABQAGAAYABwAHAAcACAAIAAgACAAGAAcABwAGAAQABAAEAAQABQAFAAYABwAF
AAUABgAGAAYABgAGAAYACAAIAAgACAAFAAUABQAGAAYABgAGAAcABwAHAAcABwAGAAYA
BgAGAAYABgAFAAUACAAIAAgACAALAAsACwAJAAYACAAGAAYABgAGAAgACAAIAAgACAAI
AAgACAAIAAgACAAIAAoACgAKAAoACgAKAAoACgAIAAgACAAIAAoACgAKAAoADAAMAAwA
DAANAA4ADwAQABEAEgATABUAFQAVABYAFgAWABYAFwAXABkAGAAXABUAFQATABEAEQAP
AA4ADQAMAAsACwAKAAoACgAIAAcABwAIAAkACQAJAAcABwAIAAgACAAIAAgACAAJAAkA
CQAJAAkACgAKAAoACgAJAAkACQAJAAoACgAKAAoACQAJAAoACgAKAAoACgAKAAsACwAL
AAsACwALAAsACwALAAsADgAQABAAEgAXAB4AHAAbABsAFwATABcAFgANAAcA///3/+3/
3f/C/6b/jf94/2T/Uv9J/0z/Xv9w/3H/b/98/4//oP+0/8r/3f/o//L/+P/8/wIACAAK
AA4ADQAOABAAEAARABIAEgASABIAEgATABUAFwAXABcAFwAXABcAGAAWABYAFwAYABgA
FwAXABcAFwAXABgAGAAaABoAGgAaABkAGAAXABYAGQAZABkAGQAXABcAFwAXABoAGgAZ
ABkAGQAZABkAGgAYABgAGAAYABgAGAAYABgAGQAaABsAHAAaABoAGgAbABsAGwAbABwA
GgAaABoAGgAcAB0AHQAdAB0AHQAdAB0AHAAcABwAHAAdAB0AHAAcABwAGgAcAB0AHQAd
AB0AHwAdABwAGwAbABcAFwAXABcAFwAWABYAEwAVABQAEwATABUAFQAVABUAEgASABEA
EAAQABAAEAARABEAEQARABEAEQAQABAAEAARABEAEgATABUAFgAWABcAFQAVABUAFQAW
ABcAGAAZABkAGQAZABkAGQAZABkAGQAZABkAGQAZABcAGAAYABgAGgAaABoAGgAYABoA
GgAaABoAGwAbABsAGwAcABwAHAAcABwAHAAdABsAGwAbABsAGQAZABkAGQAbABsAHAAc
ABwAGwAbABsAGQAaABoAGgAaABoAGQAZABkAGgAaABoAHAAaABoAGQAYABgAGAAYABgA
GAAXABcAGQAYABgAGAAYABcAFwAXABcAFwAXABYAFwAXABYAFgAVABUAFQAVABUAFQAV
ABUAFAAUABQAFAAWABUAFQAVABUAFQAVABUAFQAVABUAFQAVABUAFAASABQAEwATABQA
EgATABMAEwAUABQAFAAUABIAEwATABIAFAAUABQAFAAWABUAFQAVABMAEwAUABQAEwAS
ABEAEAASABIAEgASABMAEwATABQAEwASABEAEQATABMAEwATABIAEgASABIAEgASABEA
EQASABIAEgASABMAEwATABEAFgAYABoAGgAaABoAGwAbABsAHAAeAB4AHgAfAB4AHAAZ
ABYAEQAPAA0ACwALAAoACgAKAAgABwAHAAYABgAGAAQAAwADAAQABQAFAAcABwAHAAgA
CAAIAAgACAAKAAsACwALAAsACwAMAAwACgAKAAkACQALAAsADAAMAAoACgAJAAkACgAK
AAoACgAIAAgACQAJAAkACQAJAAkACwALAAsACwAOAA4AEAAUABUAFgAUABcAGwAXABEA
EQAOAAkA///1/+n/1/+7/57/iP9z/17/Rv88/0H/UP9U/0z/T/9j/3r/kf+s/8j/3P/n
//L/+v8AAAIABAAIAAoADgANAAwADAAOAA8AEAAQABAAEAAQABEAEQATABMAEwATABMA
EwAUABIAEgATABQAFgAVABUAFQATABMAFAAUABQAFAAUABQAEgASABIAEgAVABUAFQAV
ABUAFQAVABUAFgAWABUAFQAVABUAFQAWABQAFAAUABQAFgAWABYAFgAWABYAFgAWABYA
FgAWABcAFQAVABUAFgAYABgAGAAYABgAGQAZABkAFwAXABcAFwAaABoAGgAaABsAGwAa
ABoAHAAaABwAHQAbABsAGwAdAB0AHAAbABsAGwAbABsAGwAZABgAGAAVABUAFAATABMA
FQAVABUAFQAUABQAEwASAA4ADgAOAA8ADQANAA0ADQAPAA4ADgAOAAwACwALAAsACQAK
AAoACwANAA0ADQANAAsACwALAAsACQAJAAkACQAJAAkACQAJAAoACwAMAA0ACwAMAAwA
DAAMAAwADAAMAAgACgAKAAoADAANAA0ADQALAAwADAAMAAwADAAMAA0ADwAPAA8ADwAP
AA8ADwAPAA0ADQAOAA4ADwAPABAAEQAPABAAEAAQABAAEAAPAA8ADQAOAA4ADgAOAAwA
DAALAA0ADgAPABAADgAOAA0ADQANAAwADAAMAAwACwALAAsACwALAAsACgALAAsACgAK
AAsACwALAAsACQAJAAkACQAGAAYABgAGAAcABwAIAAkACQAJAAkACQAJAAkACQAJAAkA
CQAIAAYACAAHAAcACAAGAAcABwAHAAgACAAIAAgABwAHAAYABAAGAAYABgAGAAQAAwAD
AAMAAwADAAQABAAEAAQABAAEAAYABgAGAAYABwAHAAcACAAHAAYABQAFAAUABQAFAAUA
BAAEAAQABAAEAAQAAwADAAYABgAGAAYABwAHAAcABQAIAAoACgAKAAoACgALAAwADgAP
AA8AEAAQABAAEAARABEAEAAOAAwACQAHAAMAAQABAAAAAAAAAAAA//////7//v/+//z/
+//7//z//f/9//3//f/9//7//v/+//z//P/8//3///////////8AAAAAAAAAAAEAAQAB
AAEAAQAAAP///v//////AAAAAAIAAgACAAIAAQABAAEAAQABAAEAAQABAAMAAwAEAAYA
CgAKAAkADAAQAA8ADwANAAkACQAGAAEA+//z/+n/3f/J/67/lv99/2b/UP88/zX/Pv9K
/0j/Qf9J/17/d/+Q/6z/xv/V/+D/6P/u//L/9P/4//z//v/9/wAAAgAAAAEAAgACAAQA
BAAEAAUAAwAFAAUABQADAAMAAwAEAAQABAAFAAYACAAHAAcABwAHAAcACAAIAAgACAAI
AAgACAAIAAgACAAJAAkACQAJAAcABwAHAAcACgAKAAkACQAJAAkACQAKAAgACAAIAAgA
BgAGAAYABgAIAAgACAAIAAgACAAIAAkACwALAAsADAAMAAwADAAMAAwADQANAA0ADQAN
AA0ADQAOAA4ADgAOABEAEQAQABAAEgAQABIAEwATABMAEwAVABUAFAATABMAEQARABEA
EQARABAAEAANAA4ADgAOAA8ADQANAA0ADQAKAAoACQAIAAQABAAEAAUAAwADAAMAAwAD
AAIAAgACAAIAAQABAAEAAQACAAIAAwADAAMAAwADAAMAAwADAAMAAQABAAEAAQABAAEA
AQABAAEAAQABAAEAAQACAAIAAgACAAIAAgACAAAAAgACAAIABAAFAAUABQADAAQABAAE
AAYABgAGAAcABwAHAAcABwAHAAcABwAHAAcABwAIAAgACgAJAAkACQAJAAoACgAKAAoA
CgAJAAkABwAIAAgACAAKAAgACAAHAAUABgAHAAgACAAIAAcABwAIAAgACQAKAAkABwAG
AAUABQAFAAUABAAFAAUABAAEAAUABQAFAAUABQAFAAUABQAEAAQABAAEAAQAAwADAAMA
AwADAAMAAwADAAMAAwADAAQABQAFAAQABAADAAMABAACAAMAAwADAAIAAgACAAIABAAF
AAUABAAEAAQABAAEAAQAAwADAAMAAwADAAQABAAEAAQABAAEAAYABgAGAAYAAwADAAMA
BAAEAAQABAAFAAMAAwADAAMABAAEAAQABAAGAAYABQAFAAQABAAEAAQABQAFAAUAAwAE
AAIABAAEAAQABAAGAAYABgAGAAQABAAEAAQABgAGAAYABgAEAAQABAAEAAYABgAGAAYA
BgAGAAYABgAGAAYABgAGAAYABgAGAAYABAAEAAQABAAGAAYABgAGAAYABgAGAAYACAAI
AAgACAALAAwADQAPABEAEQASABIAEQAQABAADwARABAADwANAA0ADQANAA8ACwAKAAkA
CAAHAAcABgAGAAgABgAFAAUABQAFAAQAAwABAAEAAgACAAQABAAEAAQABAADAAIAAQAD
AAQABAAEAAQAAwADAAMAAwAEAAQABAAEAAMAAwAEAAQABAAEAAQAAgADAAMAAwAFAAUA
BQAFAAUABQAHAAgACAAKAA4AEQASABQAFQAVABUAEwARABAADQABAPn/9f/x/93/xP+s
/5H/ev9m/1j/R/9C/1D/ZP9p/2H/av+B/5L/pP+6/9H/3v/m//D/9v/4//z/AgAEAAcA
BgAIAAgACQAKAAoACAAIAAgACQALAA0ADQANAA0ADQANAA4ADgAOAA8AEAAQAA8ADwAP
AA8ADwAQABAADgAOAA4ADgAOAA4ADgAOAA8ADwAPAA8AEQARABEAEQASABIAEQARAA8A
DwAPABAAEgASABIAEgAQABAAEAAQABIAEgASABIAEAAQABAAEQARABEAEQASABQAFAAU
ABQAEwATABIAEQASABMAFAAVABQAFAAUABQAFQAVABQAFAAWABQAFgAXABYAFQAUABUA
EwASABEAEQARABEAEQARABEAEAAQAA0ADwAOAA0ADQALAAsACwALAAwADAALAAoACAAI
AAgACQAIAAcABgAFAAcABgAGAAYABwAHAAgACQAJAAoACgALAA0ADQANAA0ACwALAAsA
CwANAA0ADQANAA0ADQANAA0ADQANAA0ADQALAAwADAAMAA4ADgAOAA4ADAAOAA4ADgAM
AA0ADQANAA8AEAAQABAAEAAQABAAEQAPAA8ADwAPAA8ADwAPAA8AEQARABIAEgARAA8A
DgANAA8AEAAQABAAEAAQAA8ADwAPABAAEAAQABAADgAOAA0ADQAOAA8AEAAQABAADwAP
AA0ADAAMAAwADgANAA0ADQANAA0ADQAMAAsACwAKAAoACwALAAsACwAJAAkACQAJAAoA
CgAKAAoACgAJAAkACQAJAAkACQAJAAkACQAJAAkACgALAAsACgAIAAcABwAIAAgACQAJ
AAkACAAIAAgACAAKAAsACwAKAAgACAAIAAgACgAJAAkACQAIAAcABwAGAAYABgAGAAYA
CAAIAAgACAAHAAcABwAIAAgACAAIAAkACAAHAAYABQAGAAYABgAGAAYABgAFAAUACAAI
AAgACAAJAAkACQAHAAYACAAGAAYABgAGAAkACgALAAwADQAOAA8AEAAQABEAEQARABQA
FAAUABQAEwATABIAEAANAAkABgADAAMAAwACAAIAAgACAAEAAQAAAAAAAAD+//3//f/+
////AQABAAEAAQACAAIAAgACAAIAAgADAAMAAwADAAMABAACAAIAAgABAAMAAwADAAQA
BAAEAAQAAwADAAQABAAEAAQABAAEAAUAAwADAAMAAwADAAMAAwADAAMACAAKAAoADAAP
ABAAEAARABMAEwAPAAsACAADAPv/8//p/93/xf+o/47/d/9k/0z/OP83/0T/Uv9Q/0n/
Uf9s/4H/mP+0/8z/1//g//D/9v/2//r/AAACAAQABQAGAAQABAAFAAYABgAIAAgACAAJ
AAkACwALAAsACQAJAAkACgAKAAoACwAMAAwACwALAAsACwALAAwADAAMAAwADAAMAA4A
DgAOAA4AEQARABEAEQAPAA8ADwAPAA4ADgANAA0ADwAPAA8AEAAOAA4ADgAOAA4ADgAO
AA4AEAAQABAAEAAQABAAEAARAA8ADwAPABAAEAAQABAAEAAQABEAEQARABEAEQARABEA
EgASABIAEgAVABUAFAAUABQAEgAUABUAFQAVABUAFwAVABQAEwATABMAEwATABMAEwAS
ABIADwAPAA4ADQANAAsACwALAAsACgAKAAkACAAGAAYABgAHAAUABQAFAAUABQAEAAQA
BAACAAEAAQABAAEAAgACAAMAAwADAAMAAwAFAAUABQAFAAMAAwADAAMAAQABAAEAAQAB
AAEAAQABAP//AAAAAAAAAgACAAIAAgAAAAIAAgACAAIAAwADAAMAAQACAAIAAgAEAAQA
BAAFAAUABQAFAAUAAwADAAMAAwADAAMABAAEAAUABQAGAAcABQAGAAYABgAGAAYABQAF
AAMABAAEAAQABQAEAAUABQAFAAYABwAIAAYABgAFAAUABQAEAAQABAAEAAMAAwADAAUA
BQAFAAQAAwADAAIAAgADAAMAAwADAAEAAQABAAEAAgACAAIAAgACAAEAAQABAAEAAQAB
AAEA//////////8AAAEAAQAAAP7//f/9//7/AAABAAEAAQAAAAAAAAAAAP/////+//z/
/v/+//7//v/+//3//f/9//3//f/+//7//v/+//7//v/+//7//v/+//3//f/9//7//P/8
//z//f/9//3//f/9//z//P/8//z//v/+//3//f/+//7//v/+//3//f/9//v/AAAAAAIA
AgACAAIAAwAEAAUABgAHAAcABwAIAAoACgAKAAsACQAIAAYABAABAP///f/7//v/+v/6
//r/+v/5//n/+P/4//j/9v/1//X/9v/3//f/9//3//f/+P/6//r/+v/6//r/+//7//v/
+//7//z//P/8//z/+//7//v/+//8//z//v/+//3//f/8//z//P/8//7//v///////f/9
//3//f/7//3//f/9/wAAAgAEAAYACQAKAAwACwALAA0ACQAFAAIA/f/5//X/6f/d/83/
tP+Y/4H/bP9Y/0D/M/88/0r/TP9D/0f/Wv9z/47/qP/A/9P/3v/o/+7/8v/0//j//P8C
AAMAAAACAAIAAwAEAAQABAAEAAQABQAFAAcABwAHAAcABwAHAAgABgAGAAcACAAJAAkA
CgALAAkACQAKAAoACAAIAAgACAAKAAoACgAKAAsACwALAAsACQAJAAkACQAKAAoACQAJ
AAkACQAJAAoACgAKAAoACgAKAAoACgAKAAoACgAKAAoACgAKAAoACwANAA0ADQAOAAwA
DAAMAAwADAANAA0ADQAPAA8ADwAPABAAEAAQABAAEwATABIAEgASABAAEgATABEAEQAR
ABMAEwASABEAEQAQABEAEgATABEAEAAQAA0ADwAOAA0ADQALAAsACwALAAoACgAJAAgA
BAAEAAQABQAFAAUABQAFAAMAAgACAAIAAgABAAEAAQD//wAAAAABAP//////////////
/////////////////////////////////////////wAAAAAAAAAAAAAAAAAA/v8AAAAA
AAAAAAEAAQABAP//AAAAAAAAAgACAAIAAwADAAMAAwADAAMAAwADAAMAAQABAAIAAgAE
AAMAAwADAAMABAAEAAQABgAGAAUABQAFAAYABgAGAAQAAgACAAEAAwAEAAUABgAFAAQA
AgABAAMAAgACAAIABAADAAMAAwADAAMAAwACAAEAAQAAAAAAAwADAAMAAwADAAMAAwAD
AAAAAAAAAAAAAAD///////8BAAEAAQABAAEAAQABAAEAAAABAAEAAAACAAEAAQACAAIA
AwADAAMAAgACAAIAAgACAAMAAwACAAIAAgACAAIAAgABAAEAAQABAAEAAgACAAIAAgAC
AAIAAAAAAAAAAAABAAEAAQACAAIAAgACAAMAAQABAAEAAQAAAAAAAAAAAAIAAgABAAEA
AgACAAIAAgABAAEAAQD//wIAAgAAAAAAAAAAAAAAAAAAAAAAAgACAAIAAgACAAIAAgAC
AAIAAgACAAIAAgACAAIAAgACAAIAAgACAAQABAAEAAQAAgACAAIAAgACAAIAAgACAAQA
BAAEAAQABAAEAAQABAAFAAYABwAIAAsADAANAA4ADAAMAA0ADQALAAwADAAMAA4ADwAP
AA4ADQAMAAoACQAJAAcABwAGAAQABAAEAAMAAQAAAAAAAAD/////AAACAAIAAQAAAP//
//8AAAAAAAAAAAAAAAABAP//////////AAAAAAAAAAABAAEAAQABAAIAAgACAAIAAQAB
AAIAAgACAAIAAgACAAMAAwADAAMAAwADAAMAAwADAAMABAAGAAgACgANABIAEgATABMA
EwAPAA0ACgAHAAEA9//t/+P/0f+2/57/h/9y/17/Tv9F/0r/Xv9q/2X/Y/90/4v/mv+u
/8j/2f/i/+z/8v/4//z/AAAEAAgACwAMAAoACgALAAwADAAMAAwADAANAA0ADwAPAA8A
DQANAA0ADgAOAA4ADwAQABAADwAPAA8ADwAPABAAEAAQABAAEAAQABIAEgASABIAEgAR
ABAADwARABEAEQARABAAEAAPAA8AEQARABEAEgASABIAEgASABIAEgASABIAEAAQABAA
EAASABIAEgATABEAEQARABIAEgASABIAEgAUABUAFQAVABMAEwATABMAFAAUABQAFAAV
ABUAFAAUABQAEgAUABUAEwATABMAFQAVABQAEwATABIAEwAUABUAEwASABIADwAPAA4A
DQANAA0ADQANAA0ACgAKAAkACAAJAAoACwANAAsACwALAAsACwAKAAoACgAMAAsACwAL
AA0ADgAOAA8AEQARABEAEQARABEAEQARABEAEQARABEAEQARABEAEQAPAA8ADwAPABAA
EgATABQAEgASABIAEgASABQAFAAUABQAFQAVABUAFQAWABYAFgAVABQAEwATABQAFQAW
ABcAFQAVABUAFQAXABcAGAAYABYAFQAVABUAFQAWABYAFgAWABYAFQAVABUAFgAWABYA
GAAWABYAFQAVABYAFwAYABcAFgAUABMAFQAUABQAFAAWABUAFQAVABUAFQAVABQAFQAV
ABQAFAAVABUAFQAVABUAFQAVABUAFgAWABYAFgAWABUAFQAVABUAFQAVABUAFQAVABUA
FQAVABUAFAASABQAEwATABQAEwATABIAEQARABIAEwAUABIAEwATABIAEgASABIAEgAS
ABEAEQARABEAEQASABIAEgASABIAEgAQABAAEAAQABEAEQARABIAEAAQABAAEQARABEA
EQARABIAEgASABIAFAAUABMAEwATABIAEQAQABMAEwATABEAEAAUABMAEgARABAAEAAQ
ABAAEAAQABAAEAAQABAAEAAQABAADgAOAA4ADgAQABAAEAAQABIAEgASABIAFAAUABQA
FAAXABgAGQAaABoAGgAbABsAGQAaABoAGgAcAB0AHQAcABgAFgATABEAEAAPABAAEAAO
AA4ADgANAAsACgAKAAoACQAJAAoADAALAAsACwALAAkACgAKAAoACgAKAAoACwALAAsA
CwALAAoACgAKAAoACwALAAsACwAMAAwADAAMAAsACwAMAAwADAAMAAwADAALAAsACwAL
AAsACwALAAsADQAPABAAEgAUABYAFwAYABgAGQAZABcAEwATABAACQABAPv/8f/l/9H/
tP+Y/3//bv9a/0j/Qf9M/2D/ZP9Z/1//dv+L/57/uP/S/+H/7P/2//z/AAAEAAYABgAK
ABEAEgAMAAwADQAOAA4AEAAQABAAEQARABMAEwATABEAEQARABIAFAAUABUAFgAWABUA
FQAVABMAEwAUABQAFAAUABQAFAAUABQAFAAUABUAFQAVABUAFQAVABUAFQAYABgAFwAX
ABUAFQAVABYAFAAUABQAFAASABIAEgASABMAFAAVABYAFgAWABYAFwAXABcAFwAYABYA
FgAWABYAFgAXABcAFwAXABcAFwAXABgAGAAYABgAGwAbABoAGgAaABgAGgAbABsAGwAb
AB0AGwAaABkAGQAZABkAGQAZABkAGAAYABUAFwAWABUAFQAUABMAEgARABAAEAAPAA4A
DAAMAAwADQALAAsACwALAAsACgAKAAoACwALAAwADQANAA4ADgAPAA0ADQANAA0ADQAN
AA0ADQANAA0ADQANAA0ADQANAA0ACwALAAsACwANAA4ADgAOAA4ADgAOAA4ADAAOAA4A
DgAOAA8ADwAPAA8AEAAQABAADgAOAA4ADwARABEAEQARABEAEQARABEAEQARABIAEgAU
ABMAEwATABMAFAAUABQAEgASABEAEQARABIAEgASABIAEAAQAA8ADwAQABEAEgASABIA
EQARABEAEAAQABAAEAAPAA8ADwAPAA8ADwAOAA8ADwAOAA4AEQARABEAEQAPAA8ADwAP
AA4ADgAOAA4AEAAPAA8ADwAPAA8ADwAPAA0ADQANAA0ADgAPAA8ADgAOAA0ADQAOAA4A
DwAPAA8ADgAOAA4ADgAMAA0ADQAMAAwADAAMAAwADgANAA0ADQANAA0ADgAOAA4ADgAO
AA4ADgAOAA4ADgANAA0ADQAOAA4ADgAOAA8AEQARABMAEwAYABgAGAAYABgAFwAXABcA
GAAZABoAGwAdABwAGgAXABQADwANAAsACQAJAAgACAAIAAgABwAHAAYABAAEAAIAAQAC
AAQABgAHAAkACQAJAAoACgAKAAoACgAIAAkACQAJAAsACwAMAAwACgAKAAkACQALAAsA
DAAMAAoACgAJAAkADAAMAAwADAAKAAoACwALAAsACwALAAsADQANAA0ADwASABIAEgAS
ABUAGgAaABsAHQAbABcAEwASAA0ABwD///X/6f/V/7z/pv+P/3T/XP9I/0H/Sv9W/1b/
T/9X/27/if+i/77/1v/l/+7/+P8AAAIABAAIAA4ADgAPABAAEAASABMAFAAUABIAEgAS
ABMAFQAXABcAFwAXABcAFwAYABYAFgAXABgAGgAZABkAGQAcAB0AHwAgACAAIAAgACAA
IgAiACIAIgAlACUAJQAlACUAJQAlACUAJAAkACMAIwAlACUAJQAmACYAJgAmACYAJgAm
ACYAJgAmACYAJgAmACYAJgAmACcAJwAnACcAKAAoACgAKAAoACoAKwArACsAKwArACsA
KwAqACoAKgAqAC0ALQAsACwALgAsAC4ALwAvAC8ALwAxADEAMAAvAC8ALwAvAC8ALwAv
AC4ALgArAC0ALAArACsAKwArACsAKwAoACgAJwAmACQAJAAkACUAIwAjACMAIwAhACAA
IAAgACIAIQAhACEAIQAiACIAIwAiACEAIAAfACEAIQAhACEAIQAhACEAIQAfAB8AHwAf
AB8AHwAfAB8AIQAiACIAIgAgACAAIAAgAB4AIAAgACAAIgAjACMAIwAjACQAJAAkACIA
IgAiACMAJQAlACUAJQAlACUAJQAlACMAIwAkACQAJgAlACUAJQAlACYAJgAmACYAJgAl
ACUAJQAmACYAJgAmACQAJAAjACUAJgAnACgAJwAmACQAIwAlACQAJAAkACIAIQAhACEA
IgAjACQAJAAjACMAIgAiACMAIwAjACMAIQAhACEAIQAiACIAIgAiACQAIwAjACMAIQAh
ACEAIQAjACMAIwAjACIAIwAjACIAJAAjACMAJAAiACMAIwAjACQAJAAkACQAJAAlACUA
JAAkACQAJAAkACYAJQAlACUAJQAlACYAJgAkACQAJAAkACYAJgAmACYAIwAjACMAJAAk
ACQAJAAlACUAJQAlACUAJAAkACQAJAAmACYAJQAlACQAJAAkACQAJwAnACcAJQAoACYA
JgAmACYAJgAmACYAJgAmACYAJgAmACYAJgAmACYAJgAmACYAJgAmACYAJgAmACYAJgAm
ACYAJgAmACYAJgAmACYAJgAmACYAJgAmACYAJgAoACgAKAAoACgAKAAoACgAKAAoACgA
KAAmACYAJgAmACcAKAApACoALQAuAC8AMAAxADIAMwA0ADQANAA0ADQANAA0ADQANAAx
ADAALwAuAC0ALAArACoAKAAoACgAKAAmACYAJgAmACQAJAAkACQAJAAkACQAJAAmACYA
JgAmACYAJgAmACYAJAAkACQAJAAlACYAJwAoACYAJgAmACYAKAAoACgAKAAoACgAKAAo
ACgAKAAoACgAKAAoACgAKAAqACoAKgAqACwALAAsACwALgAwADIANAA2ADYANgA2ADUA
NAAzAA==
         </WaveFormData>
      </LeadData>
      <LeadData>
         <LeadByteCountTotal>10000</LeadByteCountTotal>
         <LeadTimeOffset>0</LeadTimeOffset>
         <LeadSampleCountTotal>5000</LeadSampleCountTotal>
         <LeadAmplitudeUnitsPerBit>4.88</LeadAmplitudeUnitsPerBit>
         <LeadAmplitudeUnits>��V</LeadAmplitudeUnits>
         <LeadHighLimit>2147483647</LeadHighLimit>
         <LeadLowLimit>268435456</LeadLowLimit>
         <LeadID>V2</LeadID>
         <LeadOffsetFirstSample>0</LeadOffsetFirstSample>
         <FirstSampleBaseline>0</FirstSampleBaseline>
         <LeadSampleSize>2</LeadSampleSize>
         <LeadOff>FALSE</LeadOff>
         <BaselineSway>FALSE</BaselineSway>
         <ExcessiveACNoise>FALSE</ExcessiveACNoise>
         <MuscleNoise>FALSE</MuscleNoise>
         <LeadDataCRC32>3701897301</LeadDataCRC32>
         <WaveFormData>
6P/o/+j/6P/o/+j/6P/o/+n/6v/r/+z/7P/t/+3/7v/w//H/8f/w//L/8//z//L/8P/t
/+r/5//o/+f/5f/k/+P/4v/i/+L/4v/i/+L/4v/j/+T/5v/n/+n/6f/p/+n/5//n/+f/
5v/m/+T/5P/k/+L/4f/h/+H/4f/g/+D/3//h/+H/4f/h/+L/4v/i/+H/4f/i/+L/4v/g
/+D/4P/g/+L/4v/i/+H/4//j/+T/5P/m/+f/6v/r/+v/7v/u/+z/7v/v/+//8P/4/wEA
EQAjAC0ALQAnABAA7//I/6b/i/9q/0H/Jv8Z/wb/8P7m/vX+Gf9E/2X/f/+V/6j/uP/E
/87/1P/X/93/5P/o/+n/6v/s/+3/7v/x//H/7//x//H/8f/1//b/9v/2//T/9P/0//X/
8//0//T/9f/1//X/9//3//n/+f/5//r/+v/6//z//P/8//v/+//7/wAAAAAAAAAAAgAC
AAIABAAEAAQABQAFAAUABQAGAAgACAAIAAgACAAKAAoACgANABAAEAAQABAAEgATABQA
FgAXABcAGAAYABsAHQAeAB8AIQAiACQAJgAkACYAKAApACwALwAyADQANgA4ADoAPABA
AEEARABHAEsATQBQAFAAUwBXAFoAWwBdAF8AYwBjAGMAYwBlAGUAZgBmAGQAZABoAGgA
ZgBlAGYAYgBfAFsAWQBVAFEATwBMAEcAQwA+ADgANAAxAC4AKAAlACEAHQAcABkAFwAV
ABEADwANAAsACQAGAAYABQAEAAQABAAFAAUABAAEAAQABAADAAMAAwADAAQABQAFAAUA
BQAEAAQABgAGAAYABwAGAAYABQAEAAYABgAIAAgABgAGAAcABwAHAAgACAAIAAoACwAL
AAsACgAKAAoACgAKAAoACwALAAsACwAMAAwACwAKAAoACgAMAAwADQANAAsACwALAAoA
CAAIAAkACQALAAkACQAJAAoACgAJAAkACQAJAAkACQAGAAYABwAHAAcACAAIAAkACQAI
AAcABgAEAAQABAAEAAUABgAGAAcABAADAAMAAgACAAIAAgABAAMAAwACAAIAAgACAAIA
AgACAAAAAAABAAEAAQABAAEAAQABAAEAAAD+//////////7//v/+//7/AQABAAAAAAD9
//3//v/+//7//v/+//7/AAAAAAAAAAD+//3//f/9///////////////////////+//7/
/v/+//7//v/+//7/AAAAAAAAAAADAAMAAgABAP7/AAD///7//f/8//7//v/+//7/AAAA
AAAAAAD+//7//v/+//7//v/+//7/AAAAAAAAAAD+//7//v/+//7//v/+//7/AAAAAAAA
AAACAAIAAgACAAMABAAFAAcABQAGAAgACQAJAAgACAAJAAsACgAJAAcABgAFAAUABQAD
AAIAAQAAAAIAAgACAAIAAQAAAAAAAAAAAAEAAQABAAEAAQABAAEAAAD+//3/+v/8//z/
/P/7//v/+//7//r/+//7//z//f/7//v//P/8//z/+//7//z/+v/6//r/+v/8//z//P/8
//z/+//7//v//P/8//z///8EAAcABwAKAA4ADgAOAA0ACQAMABoAJQArADcARQBJAEUA
NAAPAOL/tv+V/3T/Uf80/yP/GP8M/wL/A/8X/zr/Y/+F/5//tP/E/9L/2v/i/+n/8//6
//7////+/wAAAQACAAUABQAFAAcABwAHAAkACgAKAAoADAAMAAwADQALAAwADAANAA0A
DQAPAA8ADwAPAA8AEAAQABAAEgASABAADwAPAA8AEgASABIAEgASABIAEgAUABIAEgAT
ABMAEwATABQAFgAWABYAFgAWABgAGAAYABsAHAAcABwAHAAdAB0AHQAeAB0AHQAeAB4A
IQAjACQAJQAnACgAKgAsACoALAAuAC8ALgAxADQANgA2ADgAOgA8AD4APwBCAEUARwBJ
AEwATABLAE8AUgBTAFAAUQBUAFMAUwBTAFUAVQBWAFYAVABUAFYAVgBUAFMAVABQAE0A
SQBHAEMAPwA9AD0AOQA2ADIAMAAsACkAJgAlACMAIAAdABsAGQAYABcAFQATABEADwAR
AA4ADgANAA0ADAALAAsACQAIAAgACAAIAAcABwAHAAUABgAHAAcABwAHAAYABgAGAAYA
BgAHAAkACgAKAAoACAAIAAoACgAMAAwADQANAAsADAAMAAwADAANAA0ADQAOAA4ADgAO
ABAAEAARABEAEQARABIAEgATABIAEgASABIAEgATABMAEQARABEAEAAQABAAEQARABMA
EQARABEAEAAQAA8ADwANAA0ADQANAAwADAANAA0ADAAMAAsACwAKAAoACgAKAAgACAAI
AAgACAAIAAcABwAHAAcACAAIAAYABgAGAAUABwAHAAYABgAFAAQAAwACAAMAAgADAAUA
BQAFAAUABQADAAMAAwACAAIAAwADAAMAAgACAAIAAgADAAMAAgACAAEAAQACAAIAAAAA
AAAAAAACAAIAAgACAAIAAQABAAEA//////////8BAAEAAQABAAAAAAAAAAAAAAAAAAAA
AAAAAAAAAAAAAAMAAwACAAEAAgAEAAQABAAEAAQABwAHAAgACgAJAAkACAAIAAsACwAK
AAkABQADAAEAAAD9//v/+v/5//b/9v/2//b/+P/4//j/+f/6//z//f/9////////////
AQABAAAAAAD+//7//v/+//v/+//7//v/+v/6//n/+f/5//n/+f/6//j/+P/3//f/+P/4
//j/+P/2//b/9v/2//j/+P/3//f/+f/4//r//P/9/wAAAQADAAQABAACAAIABwAJAAwA
FgAjAC8AOwA/ADsAKwAKAN//uP+a/3v/VP8x/x7/Df/4/uz+9v4R/z3/ZP+D/53/s//C
/9D/3P/k/+j/6//z//r//P/9//z//P/9//7/AQABAAEAAwADAAMABwAIAAgACAAGAAYA
BgAHAAcACAAIAAkACQAJAAsACwALAAsACwAMAAoACgAMAAwADgANAA0ADQAQABAAEAAQ
ABAAEAAQABIAEgASABMAEwATABMAFAAWABYAFgAWABYAGAAYABgAGwAcABwAHAAcABwA
HQAeACAAIQAhACIAIgAlACcAKAApACkAKgAsAC4ALgAwADIAMwA0ADcAOgA8AD4AQABC
AEQARgBHAEoATQBNAE8AUgBSAFUAWQBcAF0AXQBfAGMAYwBjAGMAZQBlAGYAZgBkAGQA
ZgBmAGQAYwBiAF4AWwBXAFEATQBJAEcARAA/ADsANgAyAC4AKwAoACIAHwAbABcAFAAR
AA8ADQANAAsACQAHAAcABAAEAAMAAQAAAP////////7//v/+/wAA//////////8AAAEA
AQABAAEAAAAAAP7//v/+////AQACAAIAAgACAAIABAAEAAQABAAFAAUABQAGAAYABgAE
AAUABQAFAAYABgAGAAYACAAIAAkACQAHAAcACAAIAAkACAAIAAgABgAGAAcABwAFAAUA
BQAEAAYABgAHAAcABwAFAAUABQAGAAYABQAFAAMAAwADAAMAAgACAAMAAwACAAIAAQAB
AAIAAgACAAIA/v/+//7//v/+//7//f/9//3//f/+//7//v/+//7//f/9//3//P/8//z/
/P/8//z//P/6//r/+//5//n/+f/5//v/+//7//r/+P/5//n/+f/6//r/+v/6//n/+f/4
//j/9//3//j/+P/4//j/+P/4//j/+P/4//j/+v/5//n/+f/5//n/+f/5//f/9//3//f/
9v/2//b/9v/2//b/9v/2//j/+P/4//j/9//3//b/9f/4//r/+v/6//r/+v/6//r/+//7
//r//P/9//3//v/+///////+//3/+//5//X/9P/z//H/8P/v/+7/7v/u/+7/7v/u/+z/
7f/u//D/8v/z//T/9f/1//X/9f/1//T/9P/y//L/8v/y//H/8f/v/+//7v/u/+3/7f/t
/+3/7f/u/+7/7v/t/+3/7v/u//D/8P/w//D/7v/u/+7/7v/v/+//7//w//D/8P/x//b/
+f/7//r/+v/8//z/+//5//z/BAANABkAKQA3AD0AOQAmAAUA3P+0/5f/dv9P/zT/J/8S
//r+8P77/hv/RP9p/4f/n/+w/77/zv/Y/9z/3//l/+z/8P/x//T/9v/2//b/+P/3//n/
+//7//v/+//8//z//P/6//r/+v/7//3//v/+////AQABAAMAAwABAAEAAQACAAIAAgAE
AAQABAADAAMAAwAEAAQABAAEAAYABgAGAAgACAAIAAkACQALAAsADAAOAAwADAAMAAwA
DAAMAAwADwAQABAAEAAQABIAEwAUABYAFwAXABgAGAAbAB0AHgAfAB8AIAAiACQAJgAo
ACoAKwAqAC0AMAAyADYAOAA6ADwAQABBAEQARwBLAE0AUABQAFEAVQBYAFkAVwBZAF0A
XQBeAF8AYgBjAGYAZgBkAGQAZgBmAGQAYwBiAF4AWwBXAFUAUQBNAEsARgBBAD0AOAAy
AC4AKwAoACQAIQAdABkAFgATABEADwALAAkABwAFAAcABAAEAAMA///+//3//f/9//z/
/P/8//z/+//7//v/+//8//3//f/9//3//P/8//7//v/+//////8AAAAAAAAAAAAAAgAC
AAIAAgADAAMAAQACAAIAAgACAAMAAwADAAQABAAEAAQABgAGAAcABwAFAAUABgAGAAUA
BAAEAAQABAAEAAUABQAFAAUABQAEAAQABAAFAAUABQADAAMAAwAGAAYABQAFAAEAAQAB
AAEAAAAAAAEAAQACAAIAAQABAAIAAgACAAIAAAAAAAAAAAAAAAAA//////3//f/+//7/
/v/+//7//f///////v/+//7//v/+//7//v/8//z//f/7//v/+//7//v/+//7//r//P/9
//3//f/6//r/+v/6//v/+//6//r/+f/5//r/+v/6//r/+v/6//r/+v/6//r/+v/5//n/
+f/5//n/+f/5//n/+f/5//n/+v/6//r/+v/8//z//P/8//r/+v/6//r//f/9//z/+//6
//j/+v/6//r/+v/6//r/+v/6//r/+v/6//r//P/8//z//P/6//r/+v/6//z//P/8//z/
/P/8//z//P/8//z//P/8//r/+v/6//r/+P/4//j/+P/6//r/+v/6//j/+P/4//j/+v/6
//r/+v/7//z//f///wEAAgAEAAUABAACAAEAAQADAAIAAQD///////8AAAEA///+//3/
/P/8//z//P/8//r/+v/7//z/+//7//r/+f/3//f/9//3//n/+P/4//b/9P/0//T/8//0
//X/9v/2//T/8//z//P/8//z//T/9P/0//P/8//0//L/8v/y//L/8v/y//L/8v/0//P/
8//z//L/8v/0//X/9v/5////AgACAAAAAAADAAMABAAKABUAHwAnADEAQQBFADYAGQDy
/8b/n/+A/2H/Pv8l/xr/Dv8C//n+Af8i/03/b/+N/6b/tv/C/9D/2P/d/+X/8P/0//X/
9v/4//f/+P/7//v/+//9//3//f8BAAIAAgACAAIAAgACAAMAAwAEAAQABQAFAAUABwAH
AAUABQAFAAYABgAGAAgACAAIAAcABwAHAAgACAAIAAgACQAKAAsADgANAAwADAALAAsA
CwAMAA4AEAAQABAAEAAQABAAEAATABQAFAAUABQAFAAVABYAGAAXABcAGAAYABoAHQAf
ACEAIAAgACEAIgAkACYAKAApACkAKwAtAC4AMAAyADQANgA2ADcAOgA9AD4APwBBAEAA
QQBFAEgASQBHAEkATQBNAE0ATQBPAE8ATgBOAEwATABOAE4ATABLAEsASABGAEMAQAA9
ADoAOQA1ADEALgAqACcAJAAiACAAHwAdABoAFwAWABMAEQAPAA0ACwAJAAcABwAEAAQA
AwACAAIAAgADAAEAAAAAAAAA/v/9//3//f/9//7////////////+//7//v/+//7////9
//7//v/+////AAADAAQAAgACAAMAAwADAAQABAAEAAYABwAHAAcACAAIAAgACAAIAAgA
CQAJAAcABwAIAAgACQAIAAgACAAIAAgACQAJAAcABwAHAAYABwAIAAoACwAJAAcABwAH
AAYABgAFAAUABQAFAAUABQAEAAQABQAFAAIAAgABAAEAAgACAAIAAgD+//7//v/+/wAA
AAD//////f/9//7//v/8//z//P/7//v/+//6//r//P/8//z//P/6//j/+P/5//n/+f/5
//n/+//7//v/+v/6//v/+//7//r/+v/6//r/+f/5//j/+P/3//f/+P/4//b/9v/2//b/
9//4//n/+v/4//f/9//3//n/+f/5//n/9//3//f/9//4//j/+P/4//b/9v/2//b/+P/4
//j/+P/3//f/9v/1//b/+P/2//b/9v/2//f/+P/5//r//P/8//z//P/8//3//f/+/wAA
AQABAAAAAAABAAEAAAD+//v/+P/1//T/8//x//D/7//u/+7/7v/u/+7/7v/u/+3/7v/w
//H/8v/z//T/9f/3//f/9//2//b/9P/0//T/8v/x//H/8f/v/+7/7v/t/+//7//v/+//
8P/w//D/7//v//D/8P/w/+7/7v/u/+7/7v/u/+7/7f/t/+3/7v/u/+7/8//2//f/+f/8
//z/+v/8//3///8CAAoAEwAdACsANQA5AC8AEgDp/8D/nv+B/17/N/8e/w///P7s/uj+
9/4d/0j/a/+J/6H/rv+8/87/2v/a/9//6f/u//D/8f/y//L/8f/y//X/9f/3//n/+f/5
//v//P/8//z//P/8//z//f/9//7//v////3//f//////////////AAAAAAAAAgACAAIA
AQABAAEABgAGAAYABgAGAAYABgAIAAYABgAHAAcACQAJAAoADAAKAAoACgAKAAoACgAK
AA0ADgAOAA4ADgAQABEAEgAUABMAEwAUABQAFgAZABsAHQAdAB4AIAAiACIAJAAmACcA
KAArAC4AMAAyADQANgA4ADgAOQA8AD8AQwBFAEgASABHAEsATgBPAE8AUQBVAFUAVQBV
AFcAVwBYAFgAVgBWAFYAVgBUAFMAVABQAE0ASQBHAEMAPwA9ADoANQAxACwAKAAkACEA
HgAaABcAEwAPAAwACQAHAAUAAQD///3/+//8//r/+//7//n/+P/3//f/9f/0//T/9P/0
//P/8//z//H/8v/z//P/9f/1//T/9P/0//T/9P/1//X/9v/2//b/9v/2//j/+P/4//j/
+f/5//n/+v/6//r/+f/5//j/9//6//r/+v/6//z//P/9//3/+//7//z//P/9//z//P/8
//v/+v/6//n/+//7//v/+v/6//r/+//7//v/+f/5//n/+v/6//n/+f/3//f/9//3//j/
+P/5//n/+P/4//f/9//2//b/9v/2//L/8v/y//L/9P/0//P/8//x//H/8v/y//D/8P/w
/+//7//v/+7/7v/u/+7/7v/u/+7/7P/s/+3/7//v/+//7//v/+//7//u/+z/7f/t/+3/
7v/u/+7/7v/t/+3/7P/s/+v/6//s/+z/7P/s/+z/7P/s/+z/7P/s/+z/6//r/+v/6//r
/+v/6//r/+v/6//r/+r/6v/q/+r/7P/s/+z/7P/s/+z/7P/s/+v/6//q/+n/7v/u/+7/
7v/u/+7/8P/w//D/8P/x//H/8v/0//X/9f/0//T/9f/1//T/8//x/+//7f/s/+v/6f/o
/+f/5P/k/+T/5P/k/+T/5P/l/+b/6P/p/+n/6//r/+v/6//t/+3/7P/s/+j/6P/o/+j/
5//n/+f/5//m/+b/5f/l/+X/5f/l/+b/5v/m/+X/5f/m/+b/5v/m/+f/6P/p/+r/6P/o
/+f/5//n/+j/6P/q/+3/7v/x//P/9P/0//b/9v/1//X/9P/8/wMADQAfAC8AMwAxACYA
BQDa/7T/l/96/1H/Lv8f/xD/+v7q/vH+Df84/1//e/+T/6j/uP/G/87/1P/X/93/5v/u
/+//7P/u/+3/7v/x//H/8f/z//P/8//1//b/9v/2//j/+P/4//n/9//4//j/+f/7//v/
/f/9//3//f/9//7//P/8//7//v//////AAABAAYABgAGAAYABAAEAAQABgAGAAYABwAH
AAkACQAKAAwACgAKAAoACgALAAwADQARABAAEAAQABAAEAARABIAFAAXABcAGAAYABcA
GQAaABsAHQAeACAAIgAkACYAKAApACoALQAwADIANAA2ADgAOgA8AD0AQABDAEcASQBM
AEwATQBRAFQAVQBXAFkAXQBdAF0AXQBfAF8AYgBiAGAAYABgAGAAXgBdAF0AWgBYAFUA
UQBNAEkARwBDAD8APAA4ADEALAAoACQAHwAdABoAFwATAA8ADAAJAAcABQADAAEAAQD+
//7//f/7//r/+f/5//n/+P/4//j/+P/3//f/9//3//j/+f/5//n/+f/4//j/+P/4//j/
+f/5//r/+v/6//r/+v/8//z//v/+///////9//7//v/+//7//////////v/+//7//v8A
AAAAAQABAAEAAQACAAIAAgACAAMABAACAAIAAwADAAIAAQAAAP7/AAAAAAEAAQABAP//
/////wAAAAD///////////////8AAAAAAQABAP3//P/6//n//P/8//z//P/4//j/+P/4
//b/9v/1//X/9f/1//b/9v/2//b/9v/1//f/9//2//b/9P/0//T/9P/0//L/8v/z//X/
9f/1//X/9f/1//X/9P/0//X/9f/1//T/9P/0//T/8//z//L/8v/z//P/9P/0//T/9P/0
//T/9P/0//T/9P/0//P/8//z//X/9f/1//X/8//z//P/8//y//L/8v/y//P/9P/1//b/
9v/2//b/9v/2//X/8//x//T/9P/0//T/9P/0//T/9P/0//T/9v/2//b/9v/2//b/9v/2
//j/+P/4//j/+P/4//j/+P/4//j/+P/4//r/+v/6//r/+P/4//j/+P/6//r/+v/6//r/
+v/6//r/+v/6//r/+v/8//z//P/8////AAABAAIAAAAAAAEAAQAAAAIAAwADAAMABAAG
AAcACAAHAAUAAwADAAIAAQD//wAA///+//7//P/8//z//P/8//3//v8AAAAA///+//3/
/f/9//3//f/6//r/+P/4//r/+v/5//n/+f/5//j/+P/5//n/+f/5//n/+v/6//r/+f/5
//r/+v/6//r/+v/6//z//P/8//z/+//7//v//P/8//z//f8AAAMABQAIAAgACgAKAAkA
CQAMABYAIQAtADsARwBLAEUAMAALAOL/uv+Z/3j/U/84/y3/JP8Q/wL/A/8b/0L/Z/+H
/6P/tv/E/9L/3P/k/+n/7//4/wAAAQACAAAAAQACAAUABQADAAUABQAFAAcACAAIAAgA
CAAIAAgACQALAAwADAANAAsACwANAA0ADQANAA0ADgAOAA4AEAAQABEAEQASABMAFQAU
ABMAEgASABIAEgAUABIAEgATABMAFQAVABYAGAAaABoAGgAaABgAGAAYABsAGgAaABoA
GgAcAB0AHgAgACEAIQAiACIAIwAlACYAJwAnACgAKgAsACwALgAwADEAMAAzADYAOAA6
ADwAPgBAAEAAQQBEAEcARwBJAEwATABNAFEAVABVAFUAVwBbAFsAWQBZAFsAWwBaAFoA
WABYAFoAWgBYAFcAVwBUAFIATwBNAEsASQBJAEUAQQA+ADoAOAA0ADEALgArACkAJgAj
ACAAHQAbABkAGAAXABYAFQATABAAEAAPAA8ADgANAA0ADQAMAAwADAAKAAkACQAJAAsA
DAANAA0ACwALAAoACgAKAAoACgALAAsADAAMAAwADAAMAA4ADgAOAA4ADwAPAA8AEAAQ
ABAAEgATABMAEwAUABQAFAAUABQAFAAVABUAEwATABQAFAAVABQAFAAUABQAFAAVABUA
FQAVABUAFAAWABYAFwAXABUAEwATABMAEgASABEAEQARABEAEQARAA4ADgAPAA8ADgAO
AA0ADQAQABAAEAAQAAwADAAMAAwADgAOAA0ADQALAAsADAAMAAwADAAMAAsACwALAAoA
CgAIAAgACAAIAAoACAAIAAkACAAHAAYABQAHAAcABwAGAAQABQAFAAUABAAEAAQABAAF
AAUABAAEAAMAAwAEAAQABAAEAAQABAACAAIAAgACAAQAAwADAAMAAQABAAEAAQADAAMA
AwADAAIAAgACAAIAAgACAAIAAgACAAIAAgACAAMAAwACAAEA/v8CAAAAAAAAAAAAAAAA
AAAAAAAAAAAAAAAAAP7//v/+//7//v/+//7//v/+//7//v/+//7//v/+//7///8AAAEA
AgADAAQABQAGAAQABAAFAAUABAAGAAcABwAHAAgACgALAAkABwAEAAEAAAAAAAAA//8A
AP///v/+//7//v/+//7//v///wAAAgACAAEAAAD///3//f/9//3//P/8//r/+v/8//z/
+//7//v/+//6//r/+//7//v/+//7//z//P/8//v/+//8//z//P/8//z//P/6//r/+v/6
//v/+//7//z//P8AAAMAAgAFAAcABgAGAAYACAAHAAUACgAWAB8AJwA1AD8AQQA3ACAA
9//I/6L/hf9k/z3/Iv8V/wj/9v7w/vv+G/9G/23/j/+p/7r/yv/Y/+D/5P/r//H/9P/6
/wMABAD+//3//v8BAAEAAwAFAAUABQAHAAgACAAIAAgACAAIAAkACwAMAAwADQALAAsA
DQANAA0ADQANAA4ADgAOABAAEAAQAA8ADwAPABAAEAAQABAAEAAQABAAEgAUABQAFQAV
ABMAEwAUABYAFgAWABYAFgAWABYAFgAZABoAGgAaABoAGgAbABwAHgAfAB8AIAAgACEA
IwAkACUAJQAmACgAKgAqACwALgAvADAAMwA2ADgAOAA6ADwAPgBAAEEARABHAEkASwBO
AE4ATwBTAFYAVwBXAFkAXQBdAF0AXQBfAF8AYABgAF4AXgBeAF4AXABbAFsAWABWAFMA
UQBNAEkARwBFAEEAPgA6ADYAMgAvACwAKQAnACQAIQAeABsAGQAXABUAEwARAA8ADwAM
AAwACwAJAAgABwAHAAcABgAGAAYABQADAAIAAQADAAQABQAFAAMAAwACAAIAAgACAAIA
AwAFAAYABgAGAAYABgAIAAgACAAIAAkACQALAAwADAAMAAoACwALAAsADAAMAAwADAAO
AA4ADwAPAA8ADwAQABAADwAOAA4ADgAQABAAEQARAA8ADwAPAA4ADgAOAA8ADwAPAA0A
DQANAAwADAALAAsACwALAAsACwAIAAgACQAJAAgACAAHAAcACgAKAAoACgAIAAgACAAI
AAYABgAFAAUAAwADAAQABAAEAAQABAADAAMAAwACAAIAAgACAAIAAgACAAAAAAABAAMA
AwADAAMAAQABAAEAAAACAAMAAwADAAIAAgACAAIAAwADAAIAAgADAAMABAAEAAIAAgAC
AAIAAgACAAIAAgACAAEAAQABAAEAAQABAAEAAwADAAUABQAIAAgACAAIAAgABwAHAAgA
CgANAA0ADAAMAAsACwAKAAkABQADAAEAAAD9//v/+v/5//j/+P/4//j/+P/4//j/+f/7
//7/AAABAAEAAQABAAEAAQABAAAAAAD8//z//P/8//3//f/9//3/+v/6//n/+f/7//v/
+//8//r/+v/5//n/+v/6//r/+v/6//r/+v/6//r/+v/5//n/+//8//r//P///wAAAQAB
AAQABgAGAAYABwAFAAgAEAAbACcANQBBAEcAQQAuAAsA5P/A/5//fP9V/zj/Kf8W/wL/
9v4F/yn/VP93/5P/q/+8/8r/2v/m/+j/6//z//r//v/9//7//v8BAAIABQAFAAMABQAF
AAUACQAKAAoACgAKAAoACgALAAsADAAMAA0ACwALAA0ADQAPABEAEwAWABgAGAAaABoA
HAAbABsAGwAeAB4AHgAeAB4AHgAeACAAIAAgACEAIQAjACMAJAAmACYAJgAmACYAJgAm
ACYAKQAqACoAKgAqACoAKwAsAC4ALwAvADAAMAAxADMANAA1ADYAOAA7AD4APgBAAEIA
QwBCAEUASABKAE4AUABSAFQAVgBXAFoAXQBhAGMAZgBmAGkAbQBwAHEAcQBzAHcAdwB5
AHkAewB7AH4AfgB8AHwAgACAAH4AfQB8AHgAdQBxAG0AaQBlAGMAXgBZAFUAUABLAEYA
QgA+ADoANwAzAC8ALAApACcAJQAhAB8AHQAbABsAGAAYABcAFwAWABUAFQAVABQAFAAU
ABYAFQAVABUAFQAWABcAFwAVABUAFAAUABYAFgAWABcAFwAYABgAGAAYABgAGgAaABkA
GAAYABcAGQAaABoAGgAaABsAGwAbABoAGgAaABoAGgAaABsAGwAbABsAHAAcABsAGgAa
ABoAHAAcAB0AHQAdAB0AHQAcAB4AHgAfAB8AHgAbABoAGQAaABoAGQAZABkAGQAZABkA
GgAaABsAGwAYABgAFwAXABgAGAAYABgAFAAUABQAFAAUABQAEwATABIAEwAVABYAFAAU
ABQAEwAVABUAFAAUABIAEgASABIAFAASABIAEwATABMAEwATABMAEwATABIAEgATABMA
EwASABIAEgASABMAEwASABIAEQARABIAEgASABIAEgASABQAFAAUABQAEgARABEAEQAT
ABMAEwATABMAEwATABMAFAAUABQAFAASABIAEgASABIAEgASABIAFQAVABQAEwAWABQA
FAAUABQAFAAUABQAFAAUABQAFAAUABQAFAAUABQAFAAUABQAFAAUABQAFAAUABQAFAAU
ABQAFAAWABYAFgAWABQAFAAUABQAFAAUABQAFAAWABYAFgAWABYAFgAWABYAFgAWABYA
FgAUABQAFAAUABUAFgAXABgAGQAaABsAHAAeAB4AHgAeAB4AHgAeAB4AHwAgACEAIgAh
ACAAHwAeABsAGgAZABgAFgAWABYAFgAYABgAGAAYABoAGgAaABoAGgAaABoAGgAYABgA
GAAYABYAFgAWABYAFAAUABQAFAAWABYAFgAWABYAFgAWABYAFgAWABYAFgAWABYAFgAW
ABYAFgAWABYAFgAWABYAFgAYABgAGAAYABoAGgAaABoAHAAeACAAIgAkACQAJAAkACgA
KgAsAA==
         </WaveFormData>
      </LeadData>
      <LeadData>
         <LeadByteCountTotal>10000</LeadByteCountTotal>
         <LeadTimeOffset>0</LeadTimeOffset>
         <LeadSampleCountTotal>5000</LeadSampleCountTotal>
         <LeadAmplitudeUnitsPerBit>4.88</LeadAmplitudeUnitsPerBit>
         <LeadAmplitudeUnits>��V</LeadAmplitudeUnits>
         <LeadHighLimit>2147483647</LeadHighLimit>
         <LeadLowLimit>268435456</LeadLowLimit>
         <LeadID>V3</LeadID>
         <LeadOffsetFirstSample>0</LeadOffsetFirstSample>
         <FirstSampleBaseline>0</FirstSampleBaseline>
         <LeadSampleSize>2</LeadSampleSize>
         <LeadOff>FALSE</LeadOff>
         <BaselineSway>FALSE</BaselineSway>
         <ExcessiveACNoise>FALSE</ExcessiveACNoise>
         <MuscleNoise>FALSE</MuscleNoise>
         <LeadDataCRC32>1823861625</LeadDataCRC32>
         <WaveFormData>
8P/w//D/8P/w//D/8P/w//P/9P/1//b/9v/2//f/+P/5//v/+//6//z///////7/+v/5
//b/9f/0//T/8f/x/+7/7f/t/+3/7f/t/+7/7v/w//H/8v/y//H/8f/x//H/7//v/+z/
6//s/+r/6v/q/+j/5//n/+f/5//m/+b/5v/k/+T/5P/k/+b/5v/m/+b/5v/m/+b/5v/k
/+T/5P/k/+b/5v/n/+f/5//n/+f/5//o/+r/7f/r/+3/7v/u/+r/6f/p/+b/5//y//7/
FgA0AFIAbACCAIoAhQB7AG0AYwBQAC8AGwAUAPz/0f+q/5L/j/+Y/5n/mf+j/7P/w//T
/97/4//m/+n/7//z//L/8v/x//H/8v/0//T/8v/y//L/9P/4//j/9//3//b/9v/3//j/
9v/2//b/+f/4//f/9v/1//X/9v/3//f/9v/2//f/+P/4//j/+P/4//r/+v/6//r/+//7
//v//P/8//z//P/8//3//v///wAAAAD//wAAAAAAAAAAAgACAAMAAwADAAUABgAHAAcA
CQAKAAsADAANAA4AEAASABQAFgAYABkAGgAZABwAHwAgACQAJwApACsALgAwADIANgA5
ADsAPgBCAEUARgBLAE8AUQBSAFYAWQBcAF8AYwBlAGUAZQBnAGYAZwBoAGkAagBsAGsA
agBpAGcAZABhAFwAWABUAFAATABDAD0AOgA1AC4AJwAhAB0AFwAQAAoABgADAP7//P/5
//P/8P/u/+v/6P/m/+X/5P/j/+L/4v/h/97/3f/d/93/3//c/9z/3P/b/9v/2//b/9v/
2//b/9v/3f/d/93/3f/c/93/3P/c/9z/3f/d/93/2//c/9z/3f/b/9v/2//c/9z/3P/c
/9z/3P/c/93/3v/c/9z/3P/c/97/3v/e/97/3v/e/93/3P/e/9//3//f/93/3f/d/9z/
2v/a/9v/2//d/9z/3P/c/9z/2//b/9v/2//b/9v/2v/a/9r/2v/b/9z/3P/c/93/3f/c
/9r/2P/Z/9j/2P/Y/9r/2v/a/9r/1v/W/9f/1//X/9b/1v/W/9j/2P/Y/9b/1v/X/9f/
1//X/9X/1f/V/9f/2P/Y/9f/1//X/9f/1//W/9X/0//S/9D/0P/Q/9D/0v/S/9L/0v/R
/9H/0f/R/9P/0//T/9P/0//T/9P/0//R/8//0f/R/9L/0//U/9X/1f/V/9X/1f/V/9X/
1f/V/9b/1v/W/9T/1v/W/9b/1v/Z/9n/2P/Y/9X/1v/V/9T/0//S/9T/1P/U/9T/1v/W
/9b/1v/U/9T/1P/U/9b/1v/W/9b/1v/W/9b/1v/U/9T/1P/U/9b/1v/W/9b/2P/Y/9j/
2P/Z/9r/2//c/97/3v/e/97/3//g/+H/4//j/+L/4v/l/+b/5v/l/+X/4//j/+P/5P/i
/+P/4//j/+P/4//j/+P/4//i/+H/4f/i/+L/4f/h/+D/3//e/93/2v/Z/9j/1v/X/9j/
2f/Z/9f/1//X/9b/1//Y/9n/2v/a/9r/2v/a/9j/2P/Y/9j/2P/Y/9j/2P/a/9r/2v/a
/9v/2//b/9v/2//b/97/4P/j/+X/5f/q/+z/6v/p/+f/4v/l//b/BgAUACwATABoAHwA
hAB5AGMATQA7ACYACQDv/+L/zP+p/4T/ZP9V/2D/c/9//4v/n/+x/8H/zP/T/9z/4//r
/+3/7P/q/+3/7f/u//D/8P/w//D/8P/y//T/9P/z//P/9v/2//f/+P/4//j/+P/7//n/
+f/5//n/+//8//3//f/8//z//f/+//z//P/8//z//v/+//7//v////////8AAAIAAgAC
AAIAAwAEAAUABgAHAAcACQAKAAoACgAMAAwADgAPABAAEwATABMAEgATABQAFQAWABcA
GQAcAB8AIgAkACYAJwAoACcAKgAtAC4AMAAzADUANwA6ADwAPgBCAEcASQBMAFAAUwBU
AFkAXQBfAGAAZABnAGcAaQBsAG0AbgBvAHIAcgBzAHQAdQB2AHgAdwB2AHUAcwBwAG0A
aABkAGAAXABYAFIATQBLAEcAQgA7ADUAMQAtACgAJAAiAB4AGgAZABcAFQASABAADQAO
AAwACwAKAAcABgAGAAUABAADAAMAAwADAAAAAAAAAAEAAQABAAEAAwADAAMAAwADAAMA
AwADAAMABQAFAAYABAAFAAUABQAGAAgACQALAAsACwALAAwACgAKAAoACgAMAAwADQAO
AA4ADgAOAA4AEAAQABAAEAASABIAEQAQABAAEQARABEAEwATABMAEgAQABAAEQARABEA
EAAQABAAEAAPAA8ADwAPAA8ADwAOAAwADAAMAA0ACwAKAAkACQAKAAoACQAIAAcABgAG
AAYACAAIAAgACAAGAAYABwAHAAcABgAGAAYABgAGAAYABAAEAAUABQAFAAYABQAGAAcA
BQAGAAYABQAFAAUABQAFAAUABQAEAAQABgAGAAYABgAGAAYABgAGAAUABQAFAAUAAwAD
AAMAAwAFAAUABQAFAAUAAwAFAAUAAwADAAMAAwAFAAUABQAFAAUABQAFAAUABAAEAAQA
AgAEAAQABAAEAAcABwAGAAYABwAKAAoACgAKAAoADAANAA4ADwARABEAEAAQABMAEwAS
ABAADwAMAAsACgAJAAUABAACAP//////////AQACAAIAAgAFAAYABgAFAAcABwAHAAcA
CQAGAAUABAAAAAAAAAAAAP///////////P/8//z//P/+//7//v/+//z//P/8//z//P/8
//z//P/8//z//P/8//z//f/9//3//f/9//3/AAACAAMABQAHAAYABAAAAP3///8AAAUA
FAAoAEAAXgB4AJAAmgCWAIUAdwBtAF0APgAhABUA/v/W/7H/lP+M/5f/ov+j/63/v//P
/9//6//0//f/+v8BAAcABwAIAAYAAwAFAAYACAAIAAYABgAGAAgADAAMAAsACwAKAAoA
CwAMAAwADAAMAA8ADwAPAA8ADwAPABAAEQARABAAEAARABIAEgASABIAEgAUABQAFAAU
ABUAFQAVABYAGAAYABgAGAAZABoAGwAcABsAGwAdAB4AHwAgACMAJAAnACcAJwApACoA
KwArAC0ALgAvADAAMQA0ADYAOAA6ADwAPgA/AEAAQQBEAEcASABMAE8AUQBTAFgAWgBc
AGAAZQBnAGoAbgBvAHAAdQB5AH0AfgCCAIUAhgCJAI0AjwCQAJEAlACUAJMAlACVAJYA
mACXAJYAlQCUAJAAjACGAIEAfAB3AHIAagBjAF8AWQBUAE0ARwBDADwANgAxAC4AKwAm
ACQAIQAfABwAGgAXABQAEgARABAADwAOAA4ADQAMAAsACwALAAwACgALAAwADQANAA0A
DQAPAA8ADwAPAA0ADQANAA0ADwARABEAEgAQABEAEQARABEAEgASABMAEQARABEAEgAS
ABIAEgASABAAEAARABIAEwAUABUAFgAUABQAFAAUABQAFAATABIAEgATABMAEwATABMA
EwASABIAEgATABMAEwASABIAEgASABEAEQARABEAEQARABAADgAOAA4ADwAPAA4ADQAN
AA4ADgANAAwACwAKAAoACgAIAAgACAAIAAgACAAJAAkACQAIAAgACAAKAAoACgAIAAgA
CQAJAAkACQAHAAcABwAFAAYABgAFAAcABwAHAAcABQAFAAQABAAGAAYABgAGAAQABAAE
AAQAAwADAAMAAwADAAMAAwADAAMAAwADAAMABQADAAUABQAFAAUABQAFAAMAAwADAAMA
AQABAAEAAQACAAIAAgAAAAIAAgACAAIAAwADAAIAAgAFAAYABgAGAAYABgAIAAgACAAJ
AAwADQAPAA8ADgAOABEAEQAQAA4ADQAKAAcABgAGAAMAAQAAAP////////////8AAP7/
/v///wAAAwADAAQABQAFAAUABQACAP///v/8//z//v/+//3//f/9//3//P/8//r/+v/6
//r/+P/4//j/+P/4//j/+P/4//r/+v/6//r/+v/6//r/+//5//n/+f/5//v//P/8////
AwADAAIAAgACAAEA+//4//n/BAASACIAQABiAIAAmACiAJ8AkQCBAHUAZgBFADEAKgAS
AOf/wP+k/53/pv+p/6v/s//D/9P/4//u//H/9P/7/wEAAQACAAQAAwACAAIAAwACAAQA
BAAEAAYABgAGAAUABQAEAAQABQAGAAYABgAGAAkACQAJAAkACQAHAAgACQAJAAgACAAJ
AAoACgAKAAoACgAMAAwADAAMAAsACwALAAwADgAOAA4ADgAPABAAEQASABEAEQATABQA
EgASABQAFAAXABcAFwAZABwAHQAdAB8AIAAhACIAIwAiACQAJgAoACgAKgArACwALQAw
ADMANAA2ADkAOwA9AEIARABGAEoATQBPAFIAVgBbAFwAYQBlAGcAaABsAG8AbgBxAHUA
dwB4AHkAfAB8AH8AgACBAIIAggCBAIAAfwB+AHoAdgBwAGoAZgBiAF4AVgBPAEsARQA+
ADcAMQAtACYAIAAbABgAFQAQAA4ACwAHAAQAAgD///7//P/7//r/9v/0//P/8f/y//H/
8f/x//H/7v/u/+7/7f/t/+3/7f/t/+3/7f/t/+3/7f/t/+3/6//t/+3/7v/s/+3/7f/t
/+//8P/w//H/7//v/+//8P/w//D/8P/w/+7/7v/v//D/8P/w//D/8P/u/+7/7v/u/+z/
7P/r/+r/6v/r/+v/6//t/+3/7f/s/+r/6v/r/+v/6f/o/+j/6P/p/+n/6v/r/+j/5//m
/+T/5P/k/+T/5f/l/+T/4//j/+T/5P/j/+L/4f/g/+D/4P/g/+D/4P/g/97/3v/f/9//
3//e/97/3v/e/97/3v/c/9r/2//b/9v/3f/b/9v/2//Z/9r/2v/Z/9n/2f/Z/9n/2f/Z
/9j/2P/Y/9j/2P/Y/9j/2P/Y/9j/1//X/9f/1//Z/9n/2f/Z/9f/1//X/9f/1//V/9f/
1//X/9f/1//X/9f/1//X/9f/1f/V/9X/1f/Y/9j/2P/W/9j/2P/Y/9j/2f/Z/9j/2P/X
/9b/1v/W/9b/1v/W/9b/1v/W/9b/1v/W/9b/1v/W/9b/1v/W/9b/1v/W/9b/1v/W/9b/
2P/Y/9j/2P/Y/9j/2P/Y/9b/1v/W/9b/1v/W/9b/1v/Y/9j/2P/Y/9j/2P/Y/9j/2v/a
/9r/2v/d/97/3//g/+P/5P/l/+f/5v/k/+P/5f/o/+j/5//n/+j/6f/q/+z/6f/p/+j/
5//p/+n/6f/p/+n/6P/n/+f/5//m/+T/4//g/9//3v/d/9v/2//b/9r/2P/Y/9j/1//Y
/9n/2v/a/9r/2v/a/9r/2v/a/9r/2v/a/9r/2v/a/9r/2v/a/9r/2v/a/9r/2v/b/9v/
2//b/9v/2//c/97/3f/h/+X/5v/k/+L/4f/h/+D/3//o//j/CAAaADIAVgB0AIAAfwBx
AFsARQA2AB0A///s/97/wf+Y/3D/Vf9Y/2v/ef+D/5P/pf+3/8T/zf/S/9v/4//n/+j/
6P/n/+f/6P/q/+r/6v/q/+r/7P/u/+7/7f/t//D/8P/x//L/8v/y//L/9f/1//X/9f/1
//P/9P/1//X/9P/0//X/9v/2//b/9v/2//j/+P/4//j/+//7//v//P/6//r/+v/6//n/
+v/7//z//////wEAAgACAAIABAAEAAUABQAFAAcACgALAAsADQAMAA0ADgAPABEAFAAX
ABoAGQAaABoAGgAcACAAJAAmACYAKQArAC0AMgA0ADYAOgA9AD8AQgBGAEcASABNAFEA
UwBUAFgAWwBcAF8AYwBlAGYAZwBqAGoAaQBqAGsAbABuAG0AbABrAG0AagBnAGIAYABc
AFgAVABNAEcARAA/ADsANQAwAC0AKQAkACAAHgAbABYAFAARAA8ADAAKAAcABAACAAEA
AAD///7//v/9//z/+//7//v/+f/2//b/9v/3//f/9//3//n/+f/5//n/+f/5//n/+f/5
//v/+//8//7//////////f/+//7///8BAAEAAQACAAQABAAEAAQABgAGAAcACAAGAAYA
BgAGAAgACAAIAAgACgAKAAkACAAKAAsACwALAAkACQAJAAgACgAKAAsACwAJAAgACAAI
AAYABQAFAAUABQAFAAUABAAGAAYABgAHAAUABAADAAMABAAEAAMAAgABAAAAAAAAAAAA
AAAAAAAAAAAAAAEAAQD///7//v/+//7//v/+//z//v/////////9//v/+//7//3//v/+
//3//f/9//3//f/9//3//P/8//z//P/8//z//P/8//z//P/7//v/+//7//v/+//7//v/
/f/9//3//f/7//n/+//7//v/+//7//v/+//7//v/+//7//v/+//7//r/+v/6//j//P/8
//z//P/7//v/+v/6//n/+v/6//r/+v/6//v//P/9//7/AAAAAAAAAAACAAIAAwAEAAUA
BwAHAAYABAAHAAcABgACAAEA/v/9//z//P/5//n/9v/1//X/9f/1//X/9v/2//b/9//4
//j/+P/5//r/+//9//3/+v/5//j/9v/2//b/9P/z//P/8//x//D/8P/w//D/8P/w//D/
8v/y//L/8v/y//L/8v/y//D/8P/w//D/8P/w//H/8f/x//H/8f/x//L/9v/5//v/+//8
//r/+P/3//X/9v/7/wQAFAAoAEQAYgCAAJIAkgCFAHMAZQBbAEIAIQAPAAAA4P+3/5T/
gP+D/5D/lf+b/6v/u//L/9//6v/r//D/9//7//3//v/+//v/+//8//7//v/+//7//v8A
AAAAAAD/////AAAAAAEAAgACAAIAAgAFAAUABQAFAAUABQAGAAcABwAIAAgACQAKAAgA
CAAIAAgADAAMAAwADAALAAsACwAMAA4ADgAOAA4ADwAQABEAEgARABEAEwAUABYAFgAY
ABgAGQAZABkAGwAcAB0AHQAfACAAIQAiACMAJgAoACoALAAuADAAMQAyADMANgA5ADoA
PAA/AEEAQwBIAEoATABQAFMAVQBYAFwAXwBgAGUAaQBrAGwAcABzAHYAeQB9AH8AgACB
AIQAhACDAIQAhQCGAIYAhQCEAIMAgQB+AHsAdgByAG4AagBmAF0AVwBUAE8ASABBADsA
NwAyACwAJwAkAB8AGgAYABUAEwAQAA4ACwAMAAoACQAIAAUABAAEAAMAAAD///////8B
AP7//v/+////////////////////////////////////AQABAAIAAAABAAEAAQABAAIA
AgADAAMAAwADAAQAAgACAAIAAgACAAIAAwAEAAYABgAGAAYABAAEAAQABAAGAAYABQAE
AAIAAwADAAMABQAFAAUABAACAAIAAwADAAUABAAEAAQABAADAAMAAwD////////+/wAA
AAAAAAEA///+//3//f/+//7//f/8//v/+v/6//r//P/8//z//P/4//j/+f/5//n/+P/4
//j/+P/4//j/9v/2//f/9//3//f/9f/1//X/9//4//j/9//3//f/9//3//X/9f/0//T/
9P/0//T/9P/0//T/9P/0//P/8//z//P/8//z//P/8//x//H/8f/x//P/8f/z//P/8f/x
//H/8f/x//H/8f/x//H/8f/x//H/8v/y//L/8P/y//L/8v/y//H/8f/w//D/8f/y//T/
9P/0//T/9f/2//f/+P/4//n/+v/7//3//f/8//z///////7//P/9//r/+f/4//j/9f/1
//T/8f/x//H/8f/z//T/9P/0//X/9v/2//X/9//3//f/9//5//b/9f/0//D/8P/w//D/
7//v/+//7//t/+z/6//q/+v/7P/t/+7/7v/u/+7/7v/u/+7/7v/u/+//8P/x//L/8P/x
//H/8f/v//H/8f/y//T/9f/5//v/+v/4//r/9//z//D/8f/4/wQAFAAyAFYAcgCKAJoA
mQCLAHsAcwBkAEUAKwAiABAA6f++/57/lf+e/6P/o/+r/7v/zf/b/+j/7f/w//P/+/8D
AAIA/v////3//v8AAAAAAAAAAAAAAgACAAIAAQABAAIAAgADAAQABAAEAAQABwAHAAcA
BwAHAAcACAAJAAkACAAIAAkACgAMAAwADAAMABAAEAAQABAAEAAPAA4ADgAQABAAEAAQ
ABEAEgATABQAEwATABUAFgAYABgAGgAaABsAGwAbAB0AHgAfAB8AIQAkACUAJgAnACYA
KAAqACwALgAwADEAMgA1ADgAOwA8AD4AQQBDAEUASgBMAE4AUgBVAFcAWgBeAGEAYgBn
AGsAbQBuAHIAdQB4AHsAfwCBAIAAgQCEAIQAhwCIAIkAigCKAIkAiACHAIcAhACBAHwA
dgByAG4AagBjAF0AWgBVAE8ARwBAADsANgAwACsAKAAhABwAGgAXABMAEAAOAAsADAAK
AAkACAADAAIAAgABAAAA/////////f/6//r/+v/7//v/+//7//3//f/9//3//f/9//3/
/f/9//////8AAP7/////////AQACAAIAAwABAAEAAQACAAIAAgACAAIAAAAAAAEAAgAA
AAAAAAAAAP7//v/+//7/AAAAAP///v/8//3//f/9//z/+//6//j/+P/4//n/+f/3//b/
9v/2//j/9//3//f/9//3//f/9v/2//b/9v/3//X/9P/z//P/9P/0//P/8v/z//L/8v/y
//L/8v/y//L/7v/u/+//7//x//D/8P/w//D/8P/w/+7/7v/v/+//7//v/+3/7f/t/+v/
7P/s/+v/6f/p/+n/6f/p/+n/6P/o/+j/6P/o/+j/5v/m/+b/5v/n/+f/5//n/+X/5f/l
/+X/5f/l/+X/5f/l/+P/5f/l/+X/5f/l/+X/5f/l/+X/5f/k/+P/4v/h/+T/5P/k/+L/
4v/i/+L/4v/i/+H/3//e/9//3v/e/97/3v/e/97/3v/e/97/3v/e/97/3v/c/9z/3P/c
/9z/3P/c/9z/3v/e/97/3v/c/9z/3P/c/97/3v/e/97/3f/c/9v/2v/c/9z/3P/c/9z/
3P/c/9z/3P/c/9z/3P/e/97/3v/e/9//4P/h/+L/4P/g/+D/4f/i/+P/5f/l/+b/5v/p
/+n/6v/o/+f/5P/m/+b/5//l/+X/5P/j/+P/4f/h/+H/4v/h/+D/4P/g/9//3f/c/9v/
2f/Z/9n/1v/V/9T/0v/S/9L/0v/R/9H/0f/R/9D/0P/Q/9D/0P/Q/9D/0P/Q/9D/0P/Q
/9D/0P/S/9L/0v/S/9L/0v/S/9P/0//T/9P/0//R/9L/0v/V/9v/3f/e/+D/3v/d/9v/
2P/b/+b/9v8KACQAQgBeAHQAfAB1AGMATwA9ACYACQDz/+z/1v+t/4L/Yv9X/2L/b/95
/4X/lf+l/7X/wP/J/87/0//d/+H/4v/i/+H/4f/i/+T/5P/i/+L/4v/k/+T/5P/j/+P/
5P/k/+X/5v/o/+j/6P/r/+n/6f/p/+n/6//s/+3/7f/s/+z/7f/u/+//8P/x//L/8f/w
/+//7v/v/+//7//w//D/8P/w//D/8//0//X/9v/3//f/+f/6//r/+v/8//z/+//7//v/
/f8AAAEAAQADAAQABQAGAAcACAAKAAwADgAOABAAEQASABMAFgAZABoAHAAfACEAIwAm
ACgAKgAuAC8AMQA0ADgAOwA8AEEARQBHAEgATABPAFIAVQBZAFsAWgBbAF4AXgBfAGAA
YQBiAGIAYQBgAF8AXwBcAFkAVABTAFAATQBKAEMAPQA6ADUAMAApACMAHwAbABYAEgAQ
AAsABgAEAAEA/v/8//v/+f/4//b/9f/0//P/8v/y//H/7v/t/+3/7f/v/+z/7P/s/+v/
6//r/+v/7f/t/+3/7f/v/+//7//v/+//8f/x//L/9P/1//X/9f/1//b/9v/3//n/+f/5
//r//P/8//z//P/8//z//f/+//7//v/+//7//v/+//7//v/+//7//f/8//z//f/9//3/
/////////v8AAAAAAQABAP///v/+//7//v/9//3//f/9//3//f/8//z//P/8//3//f/8
//v/+//+//7//f/8//v/+v/6//r/+P/4//j/+P/0//T/9f/1//f/9v/2//b/9P/0//T/
8v/w//H/8f/x//P/8f/x//H/7//w//D/7//x//H/8f/x//P/8//y//L/8v/y//L/8v/w
//D/8P/w/+//7//v/+//8f/x//H/8f/v/+//7//v//H/7//x//H/7//v/+//7//x//H/
8f/x//H/8f/x//H/8v/y//L/8P/w//D/8P/w//P/8//y//L/7//y//D/8P/w//D/8v/y
//L/8v/y//L/8v/y//L/8v/y//L/8v/y//L/8v/0//T/9P/0//X/9v/3//j/+v/6//r/
+v/7//z//f/+//7//v/+////AAABAAMAAwAEAAQABwAHAAYABAADAAAAAQAAAAAA/f/+
//7//v///////////wAA/v/+////AAD///3//P/7//n/+f/5//b/9//2//T/9P/0//T/
8//z//P/8//y//L/8v/y//L/8v/0//T/9P/0//T/9P/0//T/9v/2//b/9v/0//T/9P/1
//f/9//3//f/9//6//z//f///wEAAAD+//z/+//5//b/+/8KABoAKgBGAGQAfgCQAJIA
hQBvAFsATwA4ABUAAQD0/9j/r/+M/3T/c/+E/5H/m/+p/73/0f/h/+r/8f/2//3///8D
AAwADAAFAAUABgAIAAgACgAKAAoADAAOAA4ADQANAAwADAANAA4AEAAQABAAEwARABEA
EQARABEAEgATABMAFAAUABUAFgAUABQAFAAUABQAFAAUABQAFQAVABUAFgAXABgAGQAa
ABkAGgAbABwAGwAbAB0AHgAcABwAHgAeAB8AHwAfACEAIgAjACMAJQAkACUAJgAnACgA
KgAsAC4ALgAwADEAMgAzADYAOQA6AD4AQQBDAEUASABKAEwAUABTAFUAWABcAF8AYABl
AGkAbQBuAHIAdQB2AHkAfQB/AIAAgQCEAIQAhQCGAIcAiACIAIcAhgCFAIcAhACBAHwA
egB2AHIAbgBnAGEAXgBZAFIASwBFAEEAPgA4ADMAMAAtACgAJgAjAB8AHAAaABcAFAAS
ABEAEAANAAwADAALAAgABwAHAAcABQACAAIAAgAFAAUABQAFAAMAAwADAAMABQAFAAUA
BQAHAAkACQAKAAoACwALAAsACwAMAAwADQANAA0ADQAOAAwADAAMAAwADgAOAA8AEAAQ
ABAAEAAQABAAEAAQABAAEAAQAA8ADgAOAA8ADwAPAA8ADwAPAA4ADgAOAA8ADwANAAwA
DAAMAAwACwALAAsACwALAAsACgAIAAgACAAJAAkACAAHAAcACAAIAAcABgAHAAYABgAG
AAQABAAEAAQABAAEAAUABQADAAIAAgACAAIAAgACAAAAAAABAAEAAQABAP///////wEA
AgACAAEA/////////////////v/+//7//v/+//7/AAAAAAAAAAD/////////////////
//////////////////3//////wEAAQABAAEAAwADAAMABQAIAAgACAAIAAgACAAJAAoA
CwANAA0ADAAMAA0ADQAMAAoABwAEAAMAAgAAAP3//f/8//v/+//7//v/+f/6//r/+v/+
/wAAAQABAAEAAQABAAEAAQD+//3//P/6//r/+v/6//v/+//7//v/+P/4//j/+P/4//j/
+P/4//b/9v/2//b/+P/4//j/+P/4//j/+P/4//b/9//3//f/+f/5//n/+v/8//3/////
/wAAAAD+//v/+f/2//f/AgASACYAQgBiAIIAmACiAJ8AkwCFAHcAZABFAC8AJAAMAOP/
vP+k/6H/qv+r/63/uf/J/9f/6f/2//n/+v8BAAkACwAKAAoACQAJAAoADAAMAAwADAAM
AA4AEAAQAA8ADwAQABAAEQASABIAEgASABUAFQAVABUAFQAXABoAHQAfACAAIAAhACIA
IgAiACIAIgAlACYAJwAoACkAKQApACoAKgAqACoAKgAtAC4ALwAwAC8ALwAxADIAMgAy
ADQANAA3ADcANwA5ADgAOQA5ADsAPgA/AEAAQQBCAEQARgBIAEoATABNAE4AUQBUAFcA
WABaAF0AXwBhAGYAaABqAG4AcwB1AHgAfACBAIIAhwCLAI0AjgCSAJUAlgCZAJ0AnwCi
AKMApgCmAKcAqACpAKoArACrAKoAqQCnAKQAoQCcAJYAkgCOAIoAgQB7AHgAcwBrAGMA
XABXAFIATABHAEQAQQA8ADoANwAxAC4ALAApACoAKAAnACYAJQAkACQAIwAiACEAIQAh
ACMAIAAgACAAIQAhACEAIQAhACEAIQAhAB8AHwAfAB8AIQAjACMAJAAiACMAIwAjACEA
IgAiACMAJQAlACUAJgAkACQAJAAkACQAJAAlACYAJgAmACYAJgAmACYAJgAmACgAKAAn
ACYAJgAnACcAJwAnACcAJwAmACgAKAApACkAJwAmACYAJgAmACUAJQAlACMAIwAjACIA
JAAkACQAJQAkACIAIAAfACAAIAAfAB4AHQAcABwAHAAcABwAHAAcABoAGgAbABsAGQAY
ABgAGAAYABgAGAAWABQAFQAVABUAFwAVABUAFQAVABYAFgAVABUAFQAVABUAFQAVABQA
FAAUABQAFAAUABYAFgAWABYAFQAVABUAFQAVABUAFQAVABUAFQAVABUAFQATABUAFQAV
ABUAFQAVABcAFwAXABcAFwAXABcAFwAWABYAFgAUABYAFgAWABYAGQAZABgAGAAZABYA
GAAYABgAGAAaABoAGgAaABoAGgAaABoAGgAaABoAGgAaABoAGgAaABwAHAAcABwAGgAa
ABoAGgAaABoAGgAaABwAHAAcABwAHAAcABwAHAAcABwAHAAcAB4AHgAeAB4AHAAcABwA
HAAcABwAHAAcAB0AHgAfACAAIQAiACMAJAAmACYAJgAmACcAKAApACoAKwAsAC0ALgAs
ACwALAAsACsAKgApACgAJgAmACYAJgAoACgAKAAoACYAJgAmACYAJAAkACQAJAAjACIA
IQAgAB4AHgAeAB4AHAAcABwAHAAcABwAHAAcABwAHAAcABwAHgAeAB4AHgAeAB4AHgAe
AB4AHgAeAB4AHgAeAB4AHgAeAB4AHgAeAB8AIAAhACIAIwAkACUAJgAjACIAIQAgACQA
JgAoAA==
         </WaveFormData>
      </LeadData>
      <LeadData>
         <LeadByteCountTotal>10000</LeadByteCountTotal>
         <LeadTimeOffset>0</LeadTimeOffset>
         <LeadSampleCountTotal>5000</LeadSampleCountTotal>
         <LeadAmplitudeUnitsPerBit>4.88</LeadAmplitudeUnitsPerBit>
         <LeadAmplitudeUnits>��V</LeadAmplitudeUnits>
         <LeadHighLimit>2147483647</LeadHighLimit>
         <LeadLowLimit>268435456</LeadLowLimit>
         <LeadID>V4</LeadID>
         <LeadOffsetFirstSample>0</LeadOffsetFirstSample>
         <FirstSampleBaseline>0</FirstSampleBaseline>
         <LeadSampleSize>2</LeadSampleSize>
         <LeadOff>FALSE</LeadOff>
         <BaselineSway>FALSE</BaselineSway>
         <ExcessiveACNoise>FALSE</ExcessiveACNoise>
         <MuscleNoise>FALSE</MuscleNoise>
         <LeadDataCRC32>391536905</LeadDataCRC32>
         <WaveFormData>
2P/Y/9j/2P/a/9r/2v/a/9z/3P/c/9z/3v/e/9//4P/j/+T/5P/k/+P/5P/l/+X/4v/h
/9//3//e/93/3P/b/9r/2v/a/9r/3f/d/93/3f/d/97/4P/h/9//3P/e/97/2//a/9f/
1P/T/9L/0//U/9P/0v/R/9D/0P/Q/9D/0P/O/87/zf/N/9D/0P/Q/9D/z//P/9D/0P/O
/87/zv/O/9D/0P/Q/9D/0P/Q/9D/0P/R/9P/1P/T/9P/1f/U/87/y//K/8b/yP/P/93/
9f8XADwAZQCQALUA2ADwAAUBGQEkASABHwEZAfoAxQCHAE4AJQAFAN3/uv+v/7b/xP/Q
/9n/2//e/+H/5f/l/+L/3//g/97/3v/e/9z/3P/c/9z/3P/e/97/3f/d/93/3P/c/93/
2//b/9z/3f/d/93/3f/e/+H/4f/h/+H/3//g/+D/4P/g/+H/4f/h/+P/4//j/+T/5P/l
/+X/5f/n/+j/6P/o/+b/5//p/+n/6f/p/+v/6//r/+v/7P/u/+//7//v//H/8v/y//P/
9P/3//j/+f/7//r/+v/7//7///8CAAIAAwAFAAgACgAMAA8AEQAUABUAFwAaABwAHwAh
ACMAJwArAC4ALwAzADYAOAA7AD8AQQBGAEgATABOAE4ATgBRAFIAUwBTAFQAVQBYAFkA
WQBZAFcAVgBUAFEATQBJAEUAQQA9ADgAMgAtACkAJAAgAB0AFgARAA0ACQAGAAIA/v/8
//n/9v/z//H/8P/u/+3/6//r/+r/6f/o/+n/6f/o/+f/5//m/+b/5v/m/+b/5v/n/+X/
5f/k/+T/5f/m/+f/6P/o/+f/5v/l/+X/5f/l/+b/5v/n/+f/5//n/+f/5//n/+n/6f/p
/+n/6f/p/+n/6v/p/+n/6f/p/+n/6f/p/+n/6f/p/+n/6f/r/+v/6//r/+n/6f/p/+j/
6P/p/+n/6f/p/+n/6P/o/+j/6P/n/+f/6P/o/+j/6P/o/+j/6P/o/+r/6P/o/+j/5v/m
/+b/5v/k/+T/5P/k/+b/5v/m/+X/4v/i/+L/4v/i/+L/4v/i/+T/5P/j/+L/4v/i/+L/
4v/i/+L/4v/i/+L/5P/k/+P/4//k/+T/4//j/+P/4//j/+L/4f/g/9//4P/h/+L/4v/i
/+L/4v/i/+L/4v/i/+H/4f/i/+L/4v/i/+H/4f/i/+L/4//j/+P/4v/i/+L/4//j/+T/
4//i/+D/4P/g/+D/4v/i/+L/4v/j/+T/5f/l/+P/5P/i/+L/4v/i/+T/5P/k/+T/5P/k
/+T/5P/i/+L/4v/i/+L/4v/i/+L/5P/k/+T/5P/k/+T/5P/k/+T/5P/k/+T/5v/m/+b/
5v/n/+j/6f/q/+v/7P/t/+7/7f/u/+//8P/w//D/8f/y//T/9f/1//X/9P/1//X/9f/2
//X/9P/0//b/9v/3//f/9v/1//P/8v/x//H/8f/u/+3/7P/p/+j/5v/k/+L/4P/i/+L/
4v/i/+T/5P/i/+L/5P/k/+T/5P/j/+P/5P/k/+L/4v/h/+H/4v/i/+L/4v/k/+T/5P/k
/+T/5P/k/+T/5P/m/+f/6f/q/+v/6//t//D/7P/p/+b/3v/g//H/AQARAC8AVgCBAK4A
0QDuAAQBFQElASwBKAEnASMBBgHRAJEAUAAZAPv/4f/I/7n/wP/O/9r/4//p/+7/9//9
//3/+v/3//j/9v/2//b/9P/2//b/9v/2//b/9v/1//X/9//2//b/9//5//n/+v/7//n/
+f/5//r//f/9//3//f///wAAAAAAAP3//f/8//v/////////AAAAAAEAAQABAAMABAAE
AAQABAAFAAcABwAHAAcACQAJAAkACQAKAAwADwAPAA8AEQARABAAEAAQABEAEgATABUA
FwAYABoAHgAhACQAJAAlACUAKAAqACwALQAvADIAMwA5ADwAPgBBAEUARwBLAE8AUgBT
AFcAWgBdAGEAZgBpAGsAbABvAHAAcgByAHUAdgB3AHcAeAB5AHoAewB7AHsAeQB4AHYA
cwBtAGkAZQBhAF0AWABSAE0ASABCAD0AOQAyAC0AKQAlACQAIAAcABoAFQASAA8ADQAM
AAoACQAHAAcABgAFAAQAAwADAAIAAQD///7//v/+//7//v/+//////////7//v/+//7/
/v/+////////////////////AAAAAAEAAQABAAMAAwADAAMAAQABAAEAAQADAAMAAwAE
AAUABQAFAAUABwAHAAcABwAHAAcABwAHAAkACQAJAAkACQAJAAkACAAGAAcABwAHAAcA
BwAGAAYABgAGAAUABQAEAAQABAAEAAQABAAEAAQAAgAAAAAAAAAAAAAAAAAAAAAAAAAA
AAAA/v/+//7//f/+//7//v/+//z//P/8//z//P/8//v/+v/6//r/+v/6//z//P/8//z/
+v/8//z/+//5//r/+v/5//v/+//7//v/+f/5//n/+f/7//v/+//6//j/+P/4//j/+P/4
//j/9//3//j/+P/4//r/+f/5//r/+f/5//j/9//4//j/+P/5//n/+v/5//j/+P/4//j/
+P/4//j/+P/4//r/+v/6//n/+//+//7//v/+//7/AAABAAIAAwACAAIAAgADAAIAAwAD
AAIAAQD//////v/8//r/+P/2//b/9v/2//f/+f/5//n/+P/6//v/+//7//r//P/8//r/
/P/6//j/9v/0//T/9P/0//L/8v/y//D/7v/u/+7/7v/v/+//8P/y//H/8P/v/+3/7f/u
/+7/7v/u/+7/7v/u/+7/7v/u/+7/7v/u/+7/7//x//L/9f/1//P/7v/o/+X/5v/m/+r/
9/8NACkATQB2AKEAzADtAAgBIAE5AUcBRgFEAUMBKwH6AMEAgwBQAC0ABQDZ/8j/zf/a
/+b/8P/1//f/+v///wMAAQAAAP3/+v/6//r/+v/4//j/+P/4//j/+v/6//n/+f/5//j/
+P/5//n/+f/6//v/+//7//v//P/9//3//f/9//3//v/+//7//v////////8BAAEAAQAC
AAIAAwADAAMABQAGAAYABgAEAAUABwAHAAUABQAHAAcACAAJAAsADgANAA0ADQAPABAA
EAARABIAEQASABMAFQAYABgAGQAcAB0AIAAgACEAIwAmACgAKgAtAC8AMgAzADUAOAA6
AD0AQQBDAEcASwBOAE8AUwBWAFgAWwBfAGEAZABmAGoAbABuAG4AcQByAHEAcQByAHMA
dgB3AHcAdwB0AHIAbwBrAGYAYQBcAFcAUgBMAEUAPwA8ADYAMQAtACYAIQAdABkAFgAS
AA4ADAAKAAgABgAFAAIAAAD///3//f/8//v/+v/7//v/+v/5//v/+v/6//r/+v/6//r/
+//5//n/+P/4//b/9v/2//b/+f/5//n/+f/5//n/+f/6//j/+f/5//n/+//7//v/+//7
//v/+//7//n/+f/5//r//f/9//3//f/7//v/+//7//v/+//7//v/+//7//v/+//7//v/
+//6//r/+//7//v/+//7//r/+v/8//z/+//7//j/+P/4//j/+P/4//j/+P/2//T/9P/0
//b/9v/2//b/8v/y//L/8v/y//L/8v/x//L/8v/y//L/8v/y//L/8v/y//L/8f/w//L/
8v/y//L/8P/w//D/8P/u//D/8P/v/+//8P/w/+//7f/t/+3/7f/v/+//7//v/+3/7f/t
/+z/7P/s/+z/7P/u/+7/7v/t/+3/7v/u/+7/7v/t/+3/7v/s/+3/7f/t/+z/7P/s/+3/
7f/u/+3/7P/s/+z/7P/s/+z/7P/s/+z/7P/s/+z/6//v//D/8P/w//D/8P/x//L/8//1
//T/9f/2//b/9v/3//j/+f/5//j/9//1//P/8v/x//D/7f/s/+z/7P/s/+3/7f/t/+3/
7P/s/+3/7v/v/+3/8P/y//D/8P/u/+r/6P/m/+b/5v/m/+b/5v/o/+b/5v/m/+X/5P/j
/+H/4f/i/+L/4v/i/+H/4f/i/+T/5P/k/+T/5P/k/+T/5P/k/+T/5P/k/+T/4//l/+j/
6//p/+f/5v/m/+H/3P/Y/9r/5f/x/wMAIQBKAHUAogDJAOoABAEVASsBOAE4ATkBNwEa
AeUApwBqAD0AGwDz/9D/w//I/9L/4P/p/+v/7P/x//X/9f/y//P/8v/x//D/7//s/+3/
7v/v//D/8P/w/+//7//t/+z/7P/t/+3/7f/u/+//7//v/+//8P/v/+//7//v/+//8P/w
//D/8v/z//P/8//z//P/8//0//T/9f/1//X/9f/2//b/9v/2//f/+f/5//n/+f/7//v/
+f/5//r//P/9//3//f///wAAAAABAAIABQAGAAcACQAKAAoACwAOAA0AEAAQABEAEwAW
ABgAGgAbAB0AIAAhACMAJgAoACsALQAvADMANwA8AD0AQQBEAEgASwBPAFEAUwBUAFcA
WABaAFoAXQBeAGEAYQBiAGMAZABlAGUAZQBhAGAAXgBbAFcAUwBPAEsARQBAADoANQAw
ACoAJQAhABwAFwATAA8ADgAKAAYABAABAP7/+//5//j/9v/1//P/8//y//H/8P/v/+//
7v/t/+3/7P/s/+z/7P/s/+z/7f/t/+3/7P/s/+7/7v/u/+7/7f/t/+3/7f/r/+v/6//s
/+7/7//v/+//7//v/+//7//t/+3/7f/t/+3/7f/t/+7/8f/x//H/8f/x//H/8f/x/+7/
7f/s/+v/7f/t/+3/7f/v/+//7//u/+z/7f/t/+3/7f/t/+z/7P/u/+7/7f/t/+v/6v/p
/+j/6P/o/+j/6P/p/+j/6f/q/+j/6P/o/+j/5v/m/+b/5v/m/+b/5v/l/+T/5P/k/+T/
5P/k/+T/5P/k/+T/4//i/+L/4v/i/+L/5P/k/+T/5P/g/+L/4v/h/9//4P/g/9//4f/h
/+H/4f/h/+H/4f/h/+H/4f/h/+D/3v/e/97/3v/f/+D/4f/h/9//4P/g/+D/3v/d/93/
3v/e/9//3//f/+D/4P/g/+H/4f/i/+H/4P/e/97/3v/e/97/3v/e/97/4P/g/+D/3//h
/+D/4P/g/+D/4P/g/+D/4P/g/97/3v/e/97/4P/g/+D/4P/e/97/3v/e/97/3v/e/97/
4P/g/+D/4P/g/+D/4P/g/+D/4P/g/+D/3v/e/97/3v/g/+D/4P/g/+D/4P/g/+D/4f/i
/+P/5P/l/+b/5//o/+v/7P/t/+7/7f/s/+z/7P/u/+//7//v//D/8f/x//H/8v/x//D/
8P/y//L/8//z//L/8f/v/+7/7P/r/+r/5v/n/+b/4//i/+H/4P/f/97/3P/c/9z/3P/e
/97/3P/c/9z/3P/c/9z/2f/Z/9r/2v/a/9r/2f/Z/9r/2v/a/9r/3P/c/9z/3P/c/9z/
3P/c/9z/2v/d/93/3v/h/+P/5f/i/+D/3f/c/9r/2v/h/+//AQAVADYAZQCSALcA1ADy
AAUBFQEgASQBHQEZAQoB3wCjAF4AHwD7/+X/yv+1/7T/wP/M/9f/3f/i/+n/7//v/+7/
7//u/+3/7P/r/+j/6P/o/+j/6P/r/+z/7P/t/+3/7P/s/+3/7f/t/+7/7//v/+//7//w
//D/7//u/+3/7f/u/+7/7v/u/+//7//v//H/8f/x//L/9P/1//X/9f/1//b/9v/2//T/
9f/3//f/+f/5//v/+//7//v//P/+/wEAAQABAAMAAgACAAMABAAFAAYABwAJAAsADAAO
ABIAEgAUABMAEwAXABoAHAAeAB0AHwAiACMAKAAsAC8AMwAzADUAOQA9AD4APwBDAEYA
SgBNAFEAUwBWAFgAXABeAGAAYABjAGQAZQBlAGYAZwBoAGkAaQBpAGkAaABmAGMAXwBb
AFcAUwBNAEgAQgA9ADkANAAwAC0AKAAjAB8AGwAYABQAEAAOAAkABgADAAEA/v/8//v/
+f/7//r/+f/4//f/9//2//X/9P/y//H/8P/w//D/8P/x//P/8//y//L/9P/0//T/9P/z
//P/8//z//X/9f/1//b/9P/1//X/9f/3//f/9//3//f/9//3//f/+f/5//n/+v/5//n/
+f/5//n/+f/5//n/+f/5//n/+f/7//v/+//7//n/+f/5//j/+v/7//v/+//7//v/+v/6
//j/+P/3//f/9v/2//b/9v/2//b/9v/2//b/9P/0//T/9P/0//T/9P/y//L/8v/y//L/
8v/y//H/8P/w//D/8P/u/+7/7v/u/+7/7v/t/+z/7v/u/+7/7v/s/+z/7P/s/+z/7v/u
/+3/7f/u/+7/7f/t/+3/7f/t/+v/6//r/+v/7f/t/+3/7P/s/+z/7P/s/+z/7P/s/+v/
6//s/+z/7P/s/+v/6//s/+z/7f/t/+3/6v/q/+r/6//r/+z/6//q/+r/6v/q/+r/7P/s
/+z/7P/s/+z/7P/r/+v/7P/s/+z/7P/s/+3/7v/v//D/8v/y//L/8v/0//T/9f/2//f/
+P/4//j/9//4//n/+f/2//X/8//z//D/7//u/+3/7P/s/+z/7P/t/+3/7f/t/+z/7P/t
/+3/7v/s/+//8P/w//D/7v/s/+r/6P/o/+j/6P/o/+j/6P/l/+T/4//i/+L/4v/h/+H/
5P/k/+T/5P/j/+P/5P/k/+L/4v/i/+L/4v/i/+L/4v/i/+L/4v/i/+P/5//q/+n/6f/p
/+b/5P/f/9z/3P/g/+n/+f8RADEAWgCHALIA1wD0AAwBIQE3AT4BOAE5AS0BBAHNAI0A
UgApAAcA3//C/73/xP/Q/+L/6//r/+7/8//1//X/9P/z//D/7v/u/+7/7P/u/+7/7v/u
/+7/7v/t/+3/7//u/+7/7//t/+3/7v/v/+//7//v//D/8f/x//H/8f/x//L/8v/y//L/
8//z//P/9//3//f/+P/2//f/9//3//f/+P/4//j/+v/7//3//f/7//v//f/9//3//f/+
/wAAAQABAAEAAwAEAAQABQAGAAcACAAJAAsADAAMAA0AEAARABQAFAAVABcAGgAcAB4A
HwAhACQAJQArAC4AMAAzADMANQA5AD0AQABBAEUASABKAE0AUQBTAFYAWABcAF4AYABg
AGMAZABlAGUAZgBnAGYAZwBnAGcAZQBkAGIAXwBbAFcAUwBPAEkARAA+ADkANAAuACkA
JQAgABsAFwATAA4ACgAGAAQAAwAAAP3/+//8//r/+f/3//X/9P/z//L/8f/x//D/7//v
/+7/7v/u/+7/7v/u/+//7//v/+7/7v/u/+7/7v/u/+//7//v/+//7//v/+//8P/u/+//
7//v//H/8f/x//H/8P/v/+7/7f/v/+//7//w//P/8//z//P/8f/x//H/8f/x//H/8f/x
/+//7//v/+//8f/x//H/8P/w//H/8f/x//H/8f/w//D/8v/y//H/8f/u/+7/7v/u//D/
8P/w//D/8P/u/+7/7v/s/+z/7P/s/+r/6v/q/+r/6v/q/+r/6f/o/+j/6P/o/+j/6P/o
/+j/5v/m/+X/5P/m/+b/5v/m/+T/5P/k/+T/5P/m/+b/5f/l/+b/5v/l/+P/4//j/+P/
4//j/+P/4//j/+P/4//i/+T/5P/k/+T/5P/k/+T/4//h/+L/4v/i/+L/4f/h/+L/4v/j
/+P/4//i/+L/4v/j/+P/5P/j/+L/4v/i/+L/4v/i/+L/4v/i/+L/4v/i/+H/5f/k/+b/
5v/m/+b/6P/o/+j/6P/q/+v/7P/t/+7/7v/u/+//7v/v/+//7v/t/+v/6//q/+n/6P/n
/+b/5f/k/+P/4//l/+X/5f/k/+X/5//o/+n/6P/q/+r/6P/o/+b/5P/i/97/3v/e/97/
3v/e/97/3P/a/9r/2v/a/9z/2//b/9z/3P/c/9z/2//b/9z/3P/c/93/3v/f/+D/3//e
/93/3P/c/97/3v/f/+H/5P/l/+f/5f/i/+D/3f/W/9T/1P/Z/+X/9/8XAD4AZwCUAL8A
5AD6AA8BJwE4ATYBMwEzARwB6QCrAG4APQAbAPX/zv+9/8L/zv/a/+P/5//o/+v/8f/3
//b/8f/u/+z/7P/s/+r/6v/q/+r/6v/q/+r/6f/p/+v/6v/q/+v/6//r/+z/7f/t/+3/
7f/u/+//7//v/+//7f/u/+7/7v/u/+//7//v//P/8//z//T/8v/z//P/8//z//T/9P/0
//b/9//5//n/+f/5//v/+//7//v//P/+//3//f/9////AAAAAAEAAgAFAAYABwAJAAgA
CAAJAAwACwAOAA4ADwATABYAGAAaABsAHQAgACEAJQAoACoALQAtAC8AMwA3ADoAOwA/
AEIARABHAEsATQBQAFIAVgBYAFgAWABbAFwAXwBfAGAAYQBiAGMAYwBjAGMAYgBgAF0A
VwBTAE8ASwBJAEQAPgA5ADIALAAnACMAIAAbABcAEwAOAAoABgAEAAMAAAD9//v/+v/4
//f/9f/z//L/8f/w//H/8f/w/+//7//u/+7/7v/u/+7/7v/v/+3/7f/s/+z/7v/u/+7/
7v/v/+//7//v/+3/7f/t/+7/8P/x//H/8f/v/+//7//v/+//7//v/+//7//v/+//8P/x
//H/8f/x/+//7//v/+//8f/x//H/8f/x//H/8f/x/+//7//v/+7/7v/v/+//7//t/+3/
7P/s/+7/7v/t/+3/7v/u/+7/7v/w//D/8P/w/+//7P/r/+r/7P/s/+z/7P/q/+r/6v/q
/+j/6P/o/+f/5v/m/+b/5v/m/+b/5v/m/+j/6P/n/+b/5v/m/+b/5v/k/+T/5P/k/+P/
5v/n/+f/5f/m/+b/5f/l/+X/5f/l/+X/5f/l/+X/4//j/+P/4v/k/+T/5P/k/+T/5P/k
/+P/4//k/+T/5P/k/+P/4//k/+b/5//n/+f/5P/k/+T/5f/j/+T/4//i/+P/5P/l/+b/
5//m/+X/5P/i/+L/4v/h/+H/4v/i/+L/4v/i/+L/4v/i/+L/5P/k/+T/5P/i/+L/4v/i
/+L/4v/i/+L/5P/k/+T/5P/i/+L/4v/i/+T/5P/k/+T/4//i/+H/4P/i/+L/4v/i/+T/
5P/k/+T/4v/i/+L/4v/k/+T/5P/k/+b/6P/q/+z/7P/s/+z/7f/s/+3/7v/u//D/8f/y
//P/9f/0//P/8f/y//L/8v/y//P/8v/y//L/8P/x//H/8f/v/+7/7v/v/+7/7f/p/+r/
6P/m/+b/5P/i/+D/3v/e/97/3v/e/97/4P/e/97/3v/e/97/3v/d/93/3v/e/97/3v/d
/93/3v/g/+D/4P/g/+L/4v/i/+L/4v/i/+L/4v/i/+P/4//k/+X/5//n/+b/5P/h/97/
3P/e/+n/+f8PAC0AUgB7AKIAyQDoAAABDwEbASIBIAEdARcB/ADHAIUARAATAPf/3f/E
/7n/vv/K/9b/3//l/+r/7f/1//n/+P/1//L/8P/w//D/7v/s/+z/7P/s/+7/7v/t/+3/
7f/s/+z/7f/v/+//8P/x//H/8f/x//L/8f/x//H/8f/x//L/8v/y//T/9f/1//X/9f/1
//X/9v/2//f/9//3//X/9v/2//b/+P/5//v/+//9//3///////3//f/+/wAAAQABAAEA
AwAEAAQABQAGAAcACAAJAAsADAAMAA0AEAARABQAFAAVABcAGgAcAB4AIQAjACYAJwAp
ACwALgAxADMANQA5AD0AQABBAEUASABMAE8AUwBVAFYAWABcAF4AXwBeAGAAYABiAGMA
ZQBnAGgAaQBpAGkAZwBmAGQAYQBeAFsAWABVAFMATgBIAEMAPAA2ADEALQApACUAIgAf
ABsAFgARAA4ADQAKAAcABQAEAAIAAQD//////v/9//z/+//7//r/+f/3//b/9v/2//j/
+P/4//n/9//3//b/9v/2//b/9v/2//n/+f/5//n/+f/5//n/+v/8//3//f/9//v/+//7
//v//f/9//3//f////////8AAP//////////////////////////////////////////
AQABAAEAAAAAAAEAAQABAAEAAQAAAAAA/v/+//3//f/+//7//v/+//z//P/8//z//P/6
//r/+v/8//z//P/8//r/+v/6//r/+v/6//r/+f/4//j/+P/4//j/+P/4//j/9v/2//X/
9P/y//L/8v/y//T/9P/0//T/8P/y//L/8f/z//T/9P/z//H/8f/x//H/8f/x//H/8f/x
//H/8f/w//D/8P/w//D/8v/y//L/8f/v//D/8P/w//D/7//v//D/7v/v/+//7//w//D/
8P/x//H/8v/x//D/8v/y//L/8v/z//L/8f/w//D/8P/w/+//7f/w/+7/7v/u/+7/7v/u
/+7/7v/u/+7/7v/u/+7/7v/u/+7/7v/u/+7/7v/w//D/8P/w/+7/7v/u/+7/7//w//H/
8v/z//T/9f/2//b/9v/2//f/+P/5//r/+v/8//3//v////3//P/7//n/+v/6//r/+v/6
//r/+//8//r/+//7//v/+f/4//j/+f/2//X/8f/y//D/7v/u/+z/7P/q/+j/6P/q/+r/
6v/q/+r/6P/o/+j/6P/o/+j/5//p/+r/6v/q/+r/6f/p/+r/6v/q/+r/6v/o/+j/6P/o
/+j/6P/o/+j/6v/t/+3/7v/v//H/7f/q/+j/5f/g/97/5P/x/wEAFQA3AGAAiwC2ANkA
9gAKAR0BLwE4ATABLQElAQABxwCLAEwAIQADAOP/yP+//8j/2P/k/+n/7//y//X/9//5
//7//f/2//T/9P/0//L/9P/0//T/9P/2//b/9f/1//P/8v/y//P/9f/1//b/9//1//X/
9f/2//f/9//3//f/9//4//j/+P/6//v/+//7//z/+//6//r/+v/7//v/+//9//7//v/+
//7///8BAAEA/////wEAAQABAAEAAgAEAAUABQAFAAcACgAKAAsADAANAA4ADwARABIA
EgATABYAFQAYABgAGQAbAB4AIAAiACMAJQAoACkALQAwADIANQA3ADkAPQBBAEYARwBL
AE4ATgBRAFUAVwBaAFwAYABiAGQAZABnAGgAawBrAGwAbQBtAG0AbABrAGsAagBoAGUA
YwBfAFsAVwBTAE4ASABDAD4AOAAzAC8ALAAnACMAHwAcABgAFAASAA0ACgAHAAUABAAC
AAEA//////7//f/8//n/+f/4//f/9//2//b/9v/2//b/9v/3//X/9f/0//T/9v/2//b/
9v/3//f/9//3//f/9//3//j/+P/5//n/+f/5//n/+f/5//n/+f/5//n/+f/5//n/+v/7
//v/+//7//v/+//7//v/+//7//v/+//9//3//f/9//v/+//7//r/+v/7//v/+//7//v/
+v/6//r/+v/5//n/+P/4//j/+P/2//b/9v/2//b/9P/0//T/9v/2//b/9v/2//b/9v/2
//T/9P/0//P/8v/y//L/8v/y//L/8v/y//L/8v/x//D/8P/w//D/8P/u/+7/7v/u/+3/
8P/x//H/7//w//D/7//v/+//7//v/+//7//v/+//8f/x//H/8P/w//D/8P/w/+7/7v/u
/+3/7f/u/+7/7v/u/+3/7f/u//D/8f/x//H/8v/0//T/9f/4//j/+P/4//j/9v/3//j/
+f/8//z//P/9//z//f/9//z/+f/3//f/9v/z//L/8f/w/+7/7v/u/+//7//v/+//7v/v
//H/8v/z//L/9P/0//L/8v/w/+7/7P/o/+j/6P/o/+r/6v/q/+j/5v/m/+b/5v/m/+X/
5f/m/+b/5v/m/+X/5f/m/+b/5v/m/+b/5v/m/+T/5P/k/+T/6P/m/+b/5//p/+r/6//p
/+n/6P/k/+H/3v/c/9z/4//z/wkAJwBOAHsAqADPAPAADgEjATcBQgFAAUEBOwEeAekA
rQBwAEUAIQD1/9D/xf/K/9b/5P/t/+//8P/1//v/+//4//X/8v/y//L/8v/w//D/8P/w
//D/8v/y//H/8f/x//D/8P/x//P/8//0//X/8//z//P/9P/4//n/+v/7//3//v/+//7/
/v////////8DAAMAAwAEAAQABQAFAAUABQAGAAYABgAGAAcACQAJAAkACQALAAsACwAL
AAwADgAPAA8ADwARABAAEAARABIAEwAUABUAFwAaABoAGwAeAB8AIgAiACMAIwAmACgA
KgArAC0AMAAxADUAOAA6AD0AQQBDAEcASwBOAE8AUwBWAFgAWwBfAGEAZABmAGoAbABu
AG4AcQByAHMAcwB0AHUAeAB5AHkAeQB1AHQAcgBvAGsAZwBjAF8AWQBUAE4ASQBEAD4A
OQA1ADAAKwAnACMAIAAcABgAFgATABAADQALAAwACgAJAAcABQAEAAMAAgADAAMAAgAB
AAMAAgACAAIAAgACAAIAAwADAAMAAgACAAIAAgACAAIAAwADAAMAAwADAAMAAwAEAAIA
AwADAAMAAwADAAMAAwADAAMAAwADAAMAAwADAAQAAwADAAMAAwADAAMAAwADAAMAAwAD
AAMAAwADAAMAAwADAAMAAwACAAQABQAFAAUAAwADAAIAAgAEAAQAAwADAAAAAAAAAAAA
AQACAAMABAACAAAAAAAAAAAAAAAAAAAA/v/+//7//v/+//7//v/9//7//v/+//7//P/8
//z//P/+//7//f/8//r/+v/6//r//P/8//z//P/6//z//P/7//v//P/8//v/+//7//v/
+//7//v/+//7//v/+//7//r//P/8//z//P/8//z//P/7//v//P/8//z//P/7//v//P/6
//v/+//7//z//P/8//3//f/+//3//P/8//z//P/8//3//P/7//r/+//8//3//f/9//z/
/P/8//z//P/8//z//P/8//z//P/8//z/+v/6//r/+v/6//r/+v/6//z//P/8//z//P/8
//z//P/8//z//P/8//z//P/8//z//P/8//z//P/8//z//P/8//7//v/+//7//v/+//7/
/v/8//z//P/8//3//v///wAAAQACAAMABAAGAAYABgAGAAcACAAJAAoADAAMAAwADAAO
AA4ADgAOAA0ADAALAAoACAAIAAgACAAJAAoACwAMAAsACgAJAAgABwAGAAUABAABAAAA
///+//z//P/8//z/+//6//n/+P/6//r/+v/6//r/+v/6//r/+v/6//r/+v/6//r/+v/6
//j/+P/4//j/+v/6//r/+v/8//z//P/8//z//P/8//z//v/+//7//v/6//j/9v/0//b/
+P/6/w==
         </WaveFormData>
      </LeadData>
      <LeadData>
         <LeadByteCountTotal>10000</LeadByteCountTotal>
         <LeadTimeOffset>0</LeadTimeOffset>
         <LeadSampleCountTotal>5000</LeadSampleCountTotal>
         <LeadAmplitudeUnitsPerBit>4.88</LeadAmplitudeUnitsPerBit>
         <LeadAmplitudeUnits>��V</LeadAmplitudeUnits>
         <LeadHighLimit>2147483647</LeadHighLimit>
         <LeadLowLimit>268435456</LeadLowLimit>
         <LeadID>V5</LeadID>
         <LeadOffsetFirstSample>0</LeadOffsetFirstSample>
         <FirstSampleBaseline>0</FirstSampleBaseline>
         <LeadSampleSize>2</LeadSampleSize>
         <LeadOff>FALSE</LeadOff>
         <BaselineSway>FALSE</BaselineSway>
         <ExcessiveACNoise>FALSE</ExcessiveACNoise>
         <MuscleNoise>FALSE</MuscleNoise>
         <LeadDataCRC32>3914311458</LeadDataCRC32>
         <WaveFormData>
4v/i/+L/4v/k/+T/5P/k/+X/5v/n/+j/6v/q/+r/6//t/+3/7f/t/+7/7//v/+//7f/s
/+z/6//s/+v/6v/o/+j/6P/p/+n/6f/p/+r/6//s/+3/7v/v/+z/6//r/+v/6v/m/+T/
4f/h/9//3//f/93/3f/d/93/3v/e/9z/3P/c/9z/3P/c/93/3f/d/9z/3P/c/93/3f/b
/9v/2//b/93/3f/d/93/3f/d/93/3f/e/+D/4P/g/97/3//d/9b/1P/T/9H/0f/X/+L/
+P8YADsAYwCRAL4A6wARATQBVQFvAXwBgwF8AVkBIQHhAKQAcgBGABIA5v/T/9H/2f/h
/+j/6//r/+7/8f/x/+3/7P/q/+j/5//n/+f/5v/l/+X/5f/m/+b/5v/l/+X/5f/l/+X/
4//j/+P/5P/k/+T/5P/k/+b/5v/m/+b/5f/k/+T/4//k/+T/5P/k/+T/5f/l/+X/5v/m
/+b/5//n/+n/6f/p/+f/5//p/+n/6//r/+v/6//p/+n/6v/q/+r/6v/q/+r/7P/t/+3/
7f/x//L/8//0//T/9P/1//b/+P/5//r/+//6//3//////wIABAAFAAYACQALAA0AEQAS
ABIAFQAZABsAHQAcAB8AIQAjACQAJwAsAC0ALwAyADQANQA3ADgAOAA6ADoAOgA7ADwA
PgA/AD8APwA8ADoAOwA4ADQAMgAvACwAKAAkACAAHAAZABYAEgANAAgABQAEAAEA/v/7
//j/9f/z//L/8P/w/+7/6//t/+3/7P/p/+v/6//q/+r/6f/p/+r/6v/q/+n/6f/q/+r/
6v/n/+f/6//r/+v/6//q/+r/6v/q/+r/6v/r/+v/6v/q/+r/6v/q/+r/6//s/+7/7v/u
/+7/7P/s/+z/7P/s/+z/7P/s/+3/7f/s/+z/6//r/+n/6f/s/+z/7P/t/+3/7P/r/+v/
6//r/+v/6//s/+z/6v/q/+r/6//r/+z/7v/u/+7/7v/s/+z/7f/t/+//7v/u/+7/7P/s
/+z/6//r/+r/6v/q/+z/7P/s/+z/6f/o/+j/6f/p/+n/6f/p/+v/6//r/+r/7P/s/+z/
7P/s/+v/6//r/+n/6f/p/+n/6v/r/+z/7f/r/+v/6//r/+n/6P/o/+n/6//q/+r/6v/q
/+r/6v/q/+r/6v/q/+r/6v/q/+r/6v/q/+n/6f/q/+v/7P/t/+//7f/t/+3/7f/u/+7/
7f/s/+z/7P/s/+z/7f/t/+3/7v/w//D/7v/w/+z/7v/u/+7/7v/u/+7/7v/u/+7/8P/w
//D/8P/u/+7/7v/u/+7/7v/u/+7/8P/w//D/8P/u/+7/7v/u//D/8P/w//D/8P/w//D/
8P/x//L/8//0//X/9v/3//j/+P/5//v/+//7//v//P/9//7///8AAAAAAgABAAAA//8B
AAAAAQACAAUABQAFAAUAAwADAAIAAQAAAP///f/7//r/+f/4//T/8v/v/+z/6f/s/+3/
7v/v//H/8f/w//D/8P/w//D/8P/w//D/8f/x//D/7v/t/+z/7//v/+//7//v/+//7//v
//H/8f/x//H/8//z//T/9v/2//b/9P/1//f/9P/w/+3/5//n//P/AgAUADAAVwCDAK8A
3AAFAS0BVAF1AY0BmgGhAZ4BfQFDAf0AtgB6AEwAIgD8/+P/4f/r//P/+P/7/wEACAAN
AA0ACQAEAAQAAgABAAEAAQAAAP///////wAAAAAAAP////////////8BAAEAAQACAAIA
AgACAAIAAwAEAAUABgAIAAgACQAJAAgABgAEAAIAAgADAAMAAwADAAQABQAHAAUABwAH
AAcACQAJAAsACwALAAsACwALAA0ADQAOAA4AEQASABMAFAATABMAEgARABMAFAAVABYA
GQAaABwAHgAiACMAJAAlACYAKQArACsALAAuAC8AMAAzADUANwA7AD0APgBCAEcASABL
AEsATwBUAFcAWQBdAF8AXwBgAGIAZABlAGcAaABqAGwAbABsAG0AbgBwAHEAcgBxAG0A
agBnAGQAYABeAFsAWABUAFAASwBGAEIAPgA5ADUAMQAvACoAJwAkACEAHgAbABkAGAAY
ABgAFgATABMAEwASAA8ADwAPAA4ADgALAAsADAAMAAwACwALAAwADgAOAAsACwALAAsA
CwALAA4ADgAOAA4ADgAOAA8ADwAQABAAEAAQABAAEAARABIAEQAQAA8ADgAPABAAEQAS
ABIAEgASABIAEwATABIAEgAVABUAEwATABYAFgAWABcAFQAUABMAEwATABMAEwATABYA
FgAUABQAFAAVABUAFgAUABQAFAAUABIAEgATABMAEwASABIAEgAQABAAEAAPABEAEAAQ
ABAAEAAQABAAEAAPAA4ADgAPAA0ADQANAA0ADQANAA0ADAAMAAwADAAMAA4ADQANAA0A
DQANAA0ADQANAA0ADQANAAsACwALAAsACwAKAAoACwALAAoACgAKAAoACgAKAAoACgAK
AAoACgAKAAoACgAKAAoACQAJAAoACAAIAAgACQALAAsACwALAAwADAALAAoACgAKAAoA
CgAJAAkACQAKAAwADAAKAAwADAAOAA4ADgAOAA4AEAAQABEAEwATABMAEwAUABMAEwAT
ABMAEgASABEAEAAOAAwACQAIAAgACQAJAAkACQAKAAsACwANAA0ADQAMAA0ADQANAA0A
CgAJAAcABQAFAAUABQAFAAMAAwADAAIAAAD+//7//v8AAAAAAAABAP/////+//7//v//
////////////////////////////////////AAAAAAAAAgACAP//+//2//L/8f/z//X/
AQAUAC4AUAB3AKUA1QACAS0BUwF6AZkBqwG2AbcBnAFpAS0B6wCuAH4ASAAUAPb/8f/3
////BQAKAAsACwAOABEAEQANAAoACAAGAAUABQAFAAQAAwADAAMABAAEAAQAAwADAAMA
AwADAAMAAwADAAQABAAEAAQABAAEAAQABAAEAAQABAAFAAUABgAGAAYABgAGAAcABwAH
AAgACAAIAAkABwAJAAkACQAJAAkACwALAAsACwALAAsADAANAA8AEAAQABAAEAAQABIA
EwATABMAEwAUABUAFgAYABgAGQAaABwAHQAeAB8AHgAhACMAIwAoACoAKwAsAC8AMQAz
ADcANgA2ADkAPQA+AEEAQQBFAEgASwBNAFEAVABVAFcAWgBaAFsAXQBeAF4AYABgAGAA
YQBiAGQAZQBmAGUAYQBeAFwAWABTAFAATABIAEMAPgA7ADYAMgAuACkAJQAhAB8AGgAX
ABQAEQAPAA0ADAAMAAoACgAIAAUABQAFAAQAAQADAAMAAgACAAEAAQACAAIAAgABAAEA
AgACAAIA/////wAA///+//3/AAAAAAAAAAD+//7//////wAAAAAAAAAA/v/+////AAAA
AAAAAAAAAP7//v/+//7/AAAAAAAAAAD//////v/+/wEAAQD//////v/+//7///////7/
/f/9////////////AAAAAP7//v/+//////8AAP7//v/+//7//P/8//3//f/9//z//P/8
//z//P/8//v/+f/4//j/+P/4//j/+P/4//n/+P/4//n/+f/5//n/+f/5//n/+f/4//j/
+P/4//j/+P/3//f/9//3//f/9//3//f/9//3//f/9f/1//X/9f/3//b/9v/3//X/9P/0
//T/9P/0//T/9P/0//T/9P/0//T/9P/0//T/9v/1//X/9v/0//T/9P/1//P/8//z//P/
9P/0//P/8v/0//T/9P/0//P/8//z//T/9P/0//L/9P/2//j/+P/4//j/+P/6//r/+v/6
//v//f/9//3//f/+///////9//3//P/8//v/+v/5//j/9P/0//T/9f/1//X/9f/2//f/
9//3//f/+P/4//j/+f/5//n/9v/1//H/7//t/+3/7f/t/+3/7f/t/+z/7P/q/+r/6v/q
/+r/6v/r/+v/6//q/+r/6v/r/+v/6//r/+v/6f/p/+n/6f/r/+v/6//r/+v/7P/s/+z/
8P/u/+v/6//q/+T/3//b/93/5f/w/wIAHgBDAG8AnQDKAPcAHQE+AWEBfQGMAZcBlAFz
ATsB/QC+AIYAWAAkAPj/4f/d/+X/6//y//X/9f/4//3/+//3//j/+P/1//P/8v/x//H/
8f/y//P/8v/y//L/8f/v/+//7//v//H/8f/x//L/8v/y//L/8v/w//D/8P/w//D/8P/x
//H/8v/y//L/8v/w//H/8f/x//L/8v/y//P/8f/z//P/8//z//P/9f/1//X/9f/1//X/
9f/1//b/9v/2//b/9v/2//j/+f/5//n/+//8//3//v8AAAAAAQACAAIAAwAEAAUABgAJ
AAsACwAMAA4ADwAQABMAFQAXABsAGgAaAB0AIQAmACkAKQAtAC8AMQAyADUANwA3ADgA
OgA8AD0APwBAAEIARABEAEQARABEAEUARQBEAEMAPwA8AD0AOgA2ADQAMQAuACoAJgAh
ABwAGAAUAA8ACwAHAAUABAABAP7/+//4//X/8//y//D/8P/u/+v/6//r/+r/5//p/+n/
6P/o/+f/5//o/+j/5v/l/+X/5v/m/+b/4//j/+f/5//n/+f/5v/m/+b/5v/m/+b/5//n
/+j/6P/o/+j/5v/m/+f/6P/m/+b/5v/m/+b/5v/m/+b/5//o/+n/6v/p/+n/6P/o/+j/
5//k/+P/5v/m/+b/5//p/+j/5//n/+n/6f/p/+n/6P/o/+b/5v/o/+n/6f/q/+f/5v/l
/+T/5v/m/+f/5//p/+j/6P/o/+j/6P/o/+f/5//m/+b/5v/m/+b/5v/m/+X/5P/k/+X/
5f/l/+X/5f/l/+X/5f/k/+T/5P/k/+T/5P/j/+P/4//j/+P/4//j/+H/4f/h/+H/4v/j
/+T/5f/l/+T/5P/l/+X/5P/k/+T/4v/i/+L/4v/k/+T/5P/k/+L/4v/i/+L/4v/h/+H/
4v/k/+T/5P/l/+X/5f/l/+X/5v/m/+X/5P/k/+T/5P/k/+P/4//j/+T/5v/m/+T/5v/m
/+T/5P/k/+T/5P/k/+T/5P/k/+L/4v/i/+L/4//k/+X/5v/k/+T/5P/k/+T/5P/k/+T/
5f/m/+f/6P/o/+j/6P/o/+j/6P/o/+j/5f/k/+P/4v/j/+T/5f/m/+b/5v/m/+b/5//o
/+n/6v/r/+z/7f/u//D/8f/z//P/8f/x//L/8//1//X/9f/0//f/9//3//f/9//2//f/
+P/5//n/+f/5//n/+f/4//f/9v/1//P/8f/u/+3/7P/o/+j/5//m/+X/5P/j/+L/4f/k
/+X/5f/m/+T/5P/k/+T/4v/i/+P/4//j/+L/4v/i/+P/4//j/+P/4//j/+P/4//l/+X/
5f/l/+X/5f/m/+b/5P/m/+b/5//l/+L/4P/f/93/3f/h/+7/AAAUADEAXwCPALgA3wAN
ATQBUwFxAYQBjQGMAXkBRwEHAb4AegBKACQA/P/d/9P/2f/h/+j/7//x//b/+//7//n/
+v/4//T/8//z//P/8P/v/+//7//x//L/8//z//P/8//z//P/9f/1//X/9v/2//b/9v/2
//X/9P/z//L/8v/y//P/8//y//L/8v/y//P/9f/2//f/9//4//n/+//5//v/+//7//r/
+f/6//n/+v/7//z//f//////AAAAAAIAAgACAAIABAAFAAUABQAFAAYABwAIAAsADAAO
ABAAEQARABEAEQASABUAFwAXABgAGgAbABwAIAAjACYAKwAqACoALQAxADMANQA0ADcA
PAA/AEEARQBKAEsATQBQAFIAUwBVAFYAVwBYAFcAVgBXAFgAWgBbAF0AXQBaAFgAVQBS
AE4ATABHAEQAQAA8ADgANAAxAC4AKQAlACEAHwAcABkAFgATAA4ACwAJAAgABAAEAAIA
//8AAAEAAQD///3//f/8//z/+v/5//n/+P/4//f/9//4//n/+v/4//n/+f/5//n/+f/4
//j/+P/4//r/+v/7//v/+v/6//r/+v/6//r/+//8//z//P/8//z//v/+//7//v/+//7/
/v/+/wEAAQAAAAAAAQABAP////8CAAIAAgADAAMAAgABAAEAAwADAAMAAwAEAAQAAgAC
AAAAAQABAAIAAAAAAAAAAAAAAAAAAQABAAEAAAAAAAAAAAAAAAAA//////7//v/+//7/
/v/+//7//f/8//z//f/7//v/+//7//v/+//7//r//P/8//z//P/6//n/+f/5//n/+f/5
//n/+f/5//n/+f/7//v/+//7//v/+v/6//v/+//6//r/+v/4//j/+P/4//j/+P/4//j/
+v/6//r/+v/4//f/9//4//r/+v/6//v/+f/5//n/+f/6//r/+f/4//j/+P/4//j/+f/5
//n/+v/7//r/9//4//j/+v/6//r/+v/6//v//P/9//7/AAAAAAAAAAAAAAAAAAABAAMA
AwADAAMABAAFAAUABQADAAIAAgABAAAA///+//z/+v/6//v/+//9//3//v//////////
/////////wAAAQABAP7//f/7//n/9//3//f/9//3//f/9//0//T/8v/y//L/8v/y//L/
8//z//P/8v/y//L/8//z//P/8//z//P/8f/x//H/8f/x//H/8f/x//L/9v/2//b/9v/1
//H/7v/q/+n/6f/r//H/AAAWADQAXQCLALkA5gARATkBYAGDAZsBpgGtAaIBdQE7AfkA
tgCCAFIAHAD0/+X/5f/r//n/AAD9/wEABgAHAAUAAwACAP7/+v/5//n/+f/6//n/+f/5
//r/+v/6//n/+f/5//n/+f/5//n/+f/6//r/+v/6//r//P/8//z//P/8//z//f/9//z/
/P/8//z//v/////////+//7//v////3/////////AQABAAMAAwADAAMAAwADAAMAAwAE
AAQABgAGAAYABgAIAAkACQAJAAkACgALAAwADgAOAA8AEAASABMAFAAVABYAGQAbABsA
HgAgACEAIgAlACcAKQAtACwALAAvADMANgA5ADkAPQA/AEEAQgBFAEoASwBNAFAAUgBT
AFUAVgBWAFgAWABYAFoAWgBbAFsAXABbAFcAVABTAFAATABKAEUAQgA+ADoANQAwACwA
KAAlACEAHQAbABYAEwAQAA0ACgAHAAUABAADAAQAAwABAAEAAQAAAP3/+//7//r/+v/5
//n/+v/6//r/+f/5//r/+v/6//f/9//3//f/9//3//r/+v/6//r/+v/6//v/+//6//r/
+v/6//r/+v/7//z/+//6//n/+P/4//j/+P/4//n/+v/7//z//P/7//n/+P/7//v/+f/5
//j/+P/4//n/+//6//n/+f/5//n/+f/5//z//P/6//r/+v/7//v//P/7//r/+f/4//r/
+v/7//v/+//6//r/+v/6//r/+v/5//f/9v/2//b/+P/4//j/+P/3//b/9v/3//X/9f/1
//X/9f/1//X/9P/0//T/9P/0//L/8f/x//H/8//z//P/8//z//P/8//z//L/8f/w/+//
8f/w//D/8f/x//D/8P/w//D/8P/w//D/8P/w//D/8P/w//D/8P/w//D/7//v//D/7v/u
/+7/7//v/+//7//v/+//8P/w//D/8P/w//D/8P/v/+//7//w//D/8P/u//D/8v/y//T/
9P/0//T/9P/0//T/9P/2//b/9//5//n/+f/5//r/+//7//v/+//4//j/9//2//f/9v/0
//T/8v/z//P/8//z//T/9f/1//f/9//3//b/9f/1//X/9f/0//P/8f/v/+v/6//r/+v/
6//r/+v/6v/o/+b/5v/m/+j/6P/o/+n/6f/p/+j/6P/m/+f/5//n/+n/6f/p/+n/6f/p
/+n/6f/n/+f/5//o/+r/7P/s/+z/6//p/+b/4v/d/9v/2//f/+j/+P8UADsAYwCPAMAA
7wATATgBXQF9AYwBkwGUAXkBRQEFAcQAjABeACwA+v/f/93/4//p//D/8//z//b/+///
//v/9v/0//L/8f/x//H/8P/v/+//7//u/+7/7v/t/+//7//v/+//7//v/+//8P/y//L/
8v/y//D/8P/w//D/8P/w//H/8f/y//L/8v/y//T/9f/1//X/8v/y//L/8//z//X/9f/1
//X/9f/3//f/9//3//f/9//5//n/+v/6//r/+v/6//r//P/9//3//f///wAAAQACAAAA
AAABAAIABAAFAAYABwAIAAsADQANAA4AEAARABIAFQAXABkAHQAcABwAHwAjACYAKQAp
AC0ALQAvADAAMwA4ADkAOwA+AD4APwBBAEIARABGAEYARgBIAEgASQBJAEsASwBIAEYA
QwBAADwAOgA4ADYAMwAwACkAJAAgABwAGQAVABEADwAMAAkABgADAAAA/f/7//r/+v/6
//j/9f/z//P/8v/v//H/8f/w//D/7//v//D/8P/w/+//7//w//D/8P/t/+3/7//v/+//
7//u/+7/7v/u/+7/7v/v/+//8P/w//D/8P/u/+7/7//w//L/8v/y//L/8P/w//D/8P/y
//L/8v/y//H/8f/w//D/8f/x/+//7//u/+7/7v/v/+//7v/t/+3/7//v/+//7//w//D/
7v/u/+7/7//v//D/7v/u/+7/7v/w//D/8f/x/+7/7P/r/+r/7P/s/+z/6//t/+z/7P/s
/+r/6v/q/+r/6f/o/+j/6f/p/+n/6f/p/+n/6f/p/+j/6v/q/+r/6v/p/+f/5v/l/+b/
5//o/+n/5//n/+f/5//n/+f/5//n/+f/5v/m/+f/5f/k/+T/5P/k/+T/5P/k/+b/5v/m
/+b/5P/k/+T/5P/m/+X/5f/m/+j/6P/o/+n/6P/n/+b/5f/m/+b/5f/k/+b/5v/m/+b/
5//n/+f/6P/o/+b/4v/i/+T/5P/k/+T/5P/k/+T/5P/k/+T/5v/m/+b/5v/k/+T/5P/k
/+T/5P/k/+T/5v/m/+b/5v/m/+b/5v/m/+j/6P/o/+j/5v/m/+b/5v/k/+T/5P/k/+b/
5v/m/+b/5v/m/+b/5v/m/+b/5v/m/+j/6v/s/+7/7v/u/+7/7v/v//H/8f/x//P/9P/1
//X/9//3//b/9v/2//b/9v/2//X/9v/3//n/+P/3//b/9v/0//P/8v/x/+//7v/t/+3/
7f/t/+r/6f/p/+f/5f/l/+X/5f/l/+X/5f/k/+T/4v/g/+D/4P/g/+D/4f/h/+H/4v/i
/+L/4//j/+P/4//j/+X/5f/l/+X/5f/l/+X/5f/n/+j/5v/m/+b/5v/l/+P/4P/c/9n/
2f/d/+X/9P8IACYASwBxAJ0AygD1AB0BPgFbAXMBfgGDAX4BXQEhAd0AmABgADYADADo
/9X/1f/b/+H/6P/v//H/9P/7//3/+//6//b/9P/z//P/8//x/+//7v/t/+7/7v/u/+3/
7f/t/+3/7f/v/+//7//w//L/8v/y//L/8v/y//L/8v/w//D/8f/x//T/9P/0//T/9P/1
//X/9f/2//b/9v/3//T/9f/0//P/9P/1//j/+f/7//v/+//7//v/+//8//z//v/+//7/
/v8AAAEAAQABAAMABAAFAAYACAAIAAkACgAKAAsADAANABAAEwAVABUAGAAaABsAHAAd
AB8AIQAlACYAJgApAC0AMgA1ADUAOQA7AD0APgBBAEQARQBHAEoASwBLAEwATABPAFIA
UwBUAFQAVABVAFUAVwBXAFQAUgBSAFAATQBMAEcARABAADwAOQA0ADAALAApACUAIQAf
ABsAFwATAA8ADgALAAkACAAIAAgABgADAAMAAwACAP//AQABAAAAAAD+//3//f/8//7/
/f/9//7//f/8//j/9//5//n/+f/5//r/+v/6//r//P/8//3//f/+//7//v/+//z//P/9
//7//v/+//7//v8AAAAAAAAAAAIAAgACAAIAAQABAAAAAAABAAEA/////wIAAgACAAMA
BQAEAAMAAwAFAAUABQAFAAYABgAEAAQAAwADAAIAAgAAAAAAAAAAAAAAAAABAAEAAQAA
AAAAAAACAAIAAgABAAEAAAAAAAAAAAAAAAAAAAD///7//v///////////////f/9//3/
/P/6//r/+v/6//v/+//8//3//P/7//r/+f/7//v/+//7//n/+f/5//n/+f/4//j/+f/7
//r/+v/6//r/+v/6//r//P/8//z//P/6//r/+v/6//r/+f/5//r/+P/4//j/+f/7//v/
+//7//v//P/8//z//P/8//z//P/7//v/+//8//z//P/6//z/+v/8//r/+v/6//r/+v/6
//r/+v/8//z//P/8//z//P/8//z/+v/6//r/+v/8//z//P/8//z//P/8//z//v/+//7/
/v8BAAIAAwAEAAIAAgACAAIABQAHAAcABwAJAAoACwALAAkACQAIAAgACAAIAAgACAAH
AAgACQALAAkACQAJAAoACQAJAAkACQAGAAQAAgABAAAA///7//n/+f/3//X/9f/3//f/
9//3//f/9v/2//T/9v/2//b/9v/4//n/+f/5//j/+P/4//n/+f/5//n/+f/3//f/9//3
//n/+f/5//n/+f/8//z/+v/8//z/+f/1//L/7v/r/+n/7f/5/wgAHgA8AGMAjwC9AOoA
FwE7AV4BgwGbAaQBqQGgAXUBOQH3ALQAfgBQACAA+v/p/+v/9f/7//7/AQAFAAgACQAJ
AA8ADAAEAAIAAQABAAEAAAD///////8AAAAAAAD/////////////AQABAAEAAgAAAAAA
AAAAAAAAAAAAAAAAAAAAAAEAAQACAAIAAgACAAAAAQABAAEAAgACAAIAAwADAAUABQAF
AAUABQAHAAcABwAHAAcABwAHAAcACAAIAAoACgAKAAoADAANAA0ADQAPABAAEQASABIA
EgATABQAGAAZABoAGwAaAB0AHwAfACIAJAAlACYAKQArAC0AMQAyADIANQA5ADwAPwA/
AEMARwBJAEoATQBQAFEAUwBWAFgAWQBbAFwAXABeAF4AXgBeAF4AXwBfAGEAYQBeAFwA
WwBYAFQAUgBPAEwASABEAD8AOgA2ADIAMQAtACkAJwAkACEAHgAbABgAFQATABIADgAO
AAwACQAJAAkACAAFAAUABQAEAAQAAQABAAIAAgAEAAMAAwAEAAIAAgD/////AQABAAEA
AQACAAIAAgACAAIAAgADAAMAAgACAAIAAgAEAAQABQAGAAQABAAEAAQABAAEAAQABAAG
AAYABgAGAAcABwAGAAYABwAHAAUABQAGAAYABgAHAAcABgAFAAUABQAFAAUABQAGAAYA
BAAEAAQABQAFAAYABAAEAAQABAACAAIAAwADAAMAAgACAAIAAgACAAIAAQADAAIAAgAC
AAAAAAAAAAAAAQAAAAAAAQD///////////////////7//v/+//7//v/+//3//f/9////
/////////f/9//3//f/9//3//f/9//3//P/8//3//f/8//z//P/+//7//v/+//z//P/8
//z//v/+//7//v/8//v/+//8//7//v/+////AQABAAEAAwAGAAQABAAEAAQABAAEAAUA
BwAJAAkACQAKAAkACQAJAAkABgAGAAUABAADAAIAAAAAAP7///////////8AAAEAAQAC
AAMABAAEAAUABQAFAAUAAAD///3/+//5//n/+f/5//n/+f/5//j/+P/2//b/9v/2//b/
9v/3//f/9//2//b/9v/3//f/9//3//f/9//3//f/9//3//f/+f/5//n/+P/6//z/+v/6
//n/+f/0//L/7f/r/+v/8f/+/xQALgBTAH8ArQDaAAcBMwFYAXcBkwGkAa0BqAGFAU8B
EQHQAJwAbAA0AAYA8f/v//P//f8EAAUABQAKAA0ADQAJAAYABAAEAAMAAwADAAIAAQAB
AAEAAgACAAIAAQABAAEAAQABAAMAAwADAAQAAgACAAIAAgAEAAYACAAKAAoACgALAAsA
DAAMAAwADAAOAA8ADwAPAA4ADgAOAA8ADQAPAA8ADwARABEAEwATABMAEwATABMAFQAV
ABYAFgAWABYAFgAWABYAFwAXABcAGQAaABsAHAAeAB4AHwAgACIAIwAkACUAJgApACsA
KwAsAC4ALwAwADMANQA3ADsAPAA8AD8AQwBGAEkASQBNAE8AUQBSAFUAWABZAFsAXgBg
AGEAYwBkAGYAaABoAGgAaQBqAGwAbQBtAG0AagBoAGcAZABgAF4AWwBYAFQAUABJAEQA
QAA8ADsANwAzADEALgArACgAJQAiAB8AHQAcABwAHAAaABcAFwAXABYAEwAVABUAFAAU
ABUAFQAWABYAFAATABMAFAAWABYAEwATABMAEwATABMAFAAUABQAFAAUABQAFQAVABIA
EgASABIAFAAUABUAFgAUABQAFAAUABQAFAAUABQAFAAUABQAFAAVABUAFAAUABUAFQAT
ABMAFAAUABQAFQAXABYAFQAVABcAFwAXABcAFgAWABQAFAAUABUAFQAWABQAFAAUABQA
FgAWABcAFwAVABQAFAAUABQAFAAUABMAEwASABIAEgASABIAEgASABMAEgASABMAEwAT
ABMAEwATABMAEwASABIAEgASABIAFAATABMAEwARABEAEQARABMAEwATABMAEwATABMA
EwATABIAEgATABMAEgASABIAEgASABIAEgASABIAEgASABQAFAAUABQAEgARABEAEgAS
ABIAEgATABMAEwATABMAEwAUABQAFAAUABQAFAAUABMAEwATABQAGAAYABYAGAAYABYA
FgAWABYAFgAWABYAFgAWABYAFgAWABYAFgAWABYAFgAWABYAFgAWABgAGAAYABgAGAAY
ABgAGAAYABgAGAAYABYAFgAWABYAGAAYABgAGAAYABgAGAAYABgAGAAYABgAGAAYABgA
GAAYABgAGAAYABkAGgAbABwAHwAgACEAIgAiACIAIgAiACQAJAAkACQAJQAmACcAKAAq
ACoAKgAqACgAKAAoACgAKAAoACgAKAApACoAKwAsACsAKgApACgAJQAkACMAIgAhACAA
HwAeABwAHAAcABwAGQAYABcAFgAYABgAGAAYABoAGgAaABoAGgAaABoAGgAaABoAGgAa
ABoAGgAaABoAGgAaABoAGgAbABwAHQAeAB4AHgAeAB4AHAAcABwAHAAYABYAFAASABUA
FgAXAA==
         </WaveFormData>
      </LeadData>
      <LeadData>
         <LeadByteCountTotal>10000</LeadByteCountTotal>
         <LeadTimeOffset>0</LeadTimeOffset>
         <LeadSampleCountTotal>5000</LeadSampleCountTotal>
         <LeadAmplitudeUnitsPerBit>4.88</LeadAmplitudeUnitsPerBit>
         <LeadAmplitudeUnits>��V</LeadAmplitudeUnits>
         <LeadHighLimit>2147483647</LeadHighLimit>
         <LeadLowLimit>268435456</LeadLowLimit>
         <LeadID>V6</LeadID>
         <LeadOffsetFirstSample>0</LeadOffsetFirstSample>
         <FirstSampleBaseline>0</FirstSampleBaseline>
         <LeadSampleSize>2</LeadSampleSize>
         <LeadOff>FALSE</LeadOff>
         <BaselineSway>FALSE</BaselineSway>
         <ExcessiveACNoise>FALSE</ExcessiveACNoise>
         <MuscleNoise>FALSE</MuscleNoise>
         <LeadDataCRC32>1464344710</LeadDataCRC32>
         <WaveFormData>
BgAGAAYABgAGAAYABgAGAAcACAAJAAoADAAMAAwADAAOAA8ADwAPABEAEQARABIAEAAQ
AA8ADwAPAA8ADgANAA0ADgAOAA4ADwAPAA8ADwAQABEAEgATABAADwAPAA8ADQALAAkA
BQAEAAMABAAFAAQAAwACAAEAAwABAAEAAQD//////////wEAAQAAAAAAAAABAAEAAQD/
/////////////////////v/+//7//v8AAAAAAgAAAPz//v/8//f/9P/z//H/8v/2////
EgAsAEoAawCSALgA4gAHASoBTwFqAXsBggF8AVwBLwEAAdAAoAB1AEgAIAAJAAIAAgAF
AAoADAAMAA8AEQAPAAsACQAIAAcABgAGAAUABAADAAMAAwADAAQABAACAAEAAQACAAMA
AQABAAEAAgABAAAA/////wEAAQABAAEAAAD//////v/+//7//f/9//3//v//////////
//7//v//////AAAAAP7//v/+//7//v/////////8//z//P/9//z//P/8//3//v/+//7/
/v/+//////8BAAEAAQADAAMAAwAFAAUABQAFAAYABwAHAAgACQAKAAsACgAMAA4AEAAR
ABEAEQAUABQAFAAYABsAGwAbAB4AIQAhACEAJAAmACgAKAAqACsAKQAqACsALAAtAC4A
LwAvAC8ALwAvAC0ALwAuAC0ALAArACcAJAAhAB4AGwAYABUAEAANAAoACAAFAAQAAQD/
//v/+f/3//X/9f/1//T/8//y//H/8P/w//L/8f/x/+//7//v/+//7//u/+7/7v/u/+z/
7P/s/+z/7f/t/+3/7f/t/+3/7P/q/+z/7P/s/+z/6//q/+n/6P/q/+r/6v/q/+r/6v/q
/+r/6v/q/+r/6//q/+n/6P/n/+n/6f/o/+j/5v/m/+b/5v/m/+b/5//n/+f/5//n/+f/
5f/l/+X/5f/l/+X/5f/l/+X/5f/l/+X/5//m/+b/5v/m/+b/5//n/+f/5v/m/+b/5v/m
/+b/5v/k/+P/4//j/+T/5f/m/+f/5v/k/+P/4v/i/+L/4v/i/+P/5P/k/+X/5f/m/+b/
5v/k/+P/4//j/+P/4//k/+T/5P/l/+b/5//l/+X/5f/l/+T/4//i/+H/4v/j/+P/5P/k
/+T/5P/l/+P/4v/i/+L/5P/k/+T/5P/m/+b/5v/m/+f/5//n/+f/5//n/+f/5//n/+f/
5//n/+f/5//n/+f/6f/q/+r/6P/s/+z/6v/q/+j/7P/q/+r/6v/q/+z/7P/s/+z/7P/s
/+z/7P/q/+r/6v/q/+z/7P/s/+z/7v/u/+7/7v/u/+7/7v/u/+7/7v/u/+7/8P/w//D/
8P/x//L/8//0//X/9v/3//j/9v/2//j/+f/5//n/+f/5//r//P/9//7///////////8B
AAEAAgAEAAUABgAIAAkABgAFAAQAAwACAAEA///9//z/+//5//f/9P/x/+//7f/u/+//
8P/x//L/8//0//P/9f/1//X/9f/z//P/8//z//D/8P/w//H/8v/z//T/9f/z//P/8//z
//X/9f/2//b/9v/2//j/+P/4//j/9v/4//j/8//w/+3/6f/q//b/AQAOACYARgBpAJAA
ugDgAAcBMAFRAW4BfwGKAYQBZAEzAfwAxACSAGUAPgAaAP//+P/6//3/AAACAAYACwAN
AA0ACQAHAAYABQAEAAQAAwACAAEAAQABAP//AAAAAP7//////wAAAQADAAMAAwAEAAIA
AgACAAMABAAFAAYABwAJAAkACgAKAAcABgAEAAMAAwAEAAUABQAGAAcABwAIAAkACQAK
AAoADAAMAAwADAAKAAsACwALAAwADAAMAA0AEAAQABAAEQARABAADwAOAA4ADwAPABEA
EgATABYAFwAZABsAGwAbABoAHAAeAB8AHgAfACAAIQAiACQAJgAoACoAKwAsADAAMgAy
ADYAOQA6ADsAPwBDAEQAQwBFAEYASABIAEoASwBNAE4ATwBQAFEAUgBTAFMAVQBVAFUA
UwBSAFAATgBMAE0ASQBGAEMAQAA9ADoANwAyAC8ALAAqACkAKAAlACMAIQAfAB0AGwAb
ABsAGgAZABgAFwAWABYAFgAVABUAEwATABMAEwATABAAEAAQABAAEgASABIAEgARABEA
EQARABQAFQAVABQAFAAUABQAFAAWABYAFgAWABYAFgAWABYAFAAUABQAFAAWABYAFgAX
ABcAFwAXABcAFwAXABYAFgAYABgAGAAYABoAGgAbABsAGwAbABsAGwAbABsAGwAbABsA
GwAbABsAGwAbABsAGwAbABoAGgAaABoAGgAbABsAGQAYABgAGAAYABgAGAAYABgAFwAX
ABcAFwAXABcAFwAZABgAGAAYABYAFgAWABYAFgAWABUAFQATABQAFAAUABYAFQAVABUA
EwATABQAFAATABMAEwATABMAEwATABMAFQAVABUAFQATABMAEgASABIAEgASABMAEQAQ
ABAAEAASABIAEgASABIAEgASABIAEQARABEAEQARABEAEQARABEAEQARABEAEQARABEA
EQARABIAEgAQABQAFAASABIAFAAWABYAFgAWABYAGAAYABgAGgAZABkAGQAZABkAGQAa
ABoAGgAZABkAGQAYABYAFAATABQAFAAUABUAFwAXABcAFwAZABkAGQAYABkAGQAZABgA
FwAWABMAEQAPAA8ADwAPAA0ADQANAA0ACwALAAsACwANAA0ADQANAAsACgAKAAoACwAL
AAsACwALAAsACwALAAsACwALAAwADAAMAAwADgAOAAwADgAOAAwABgABAP7///8BAAIA
DAAdADAATABsAJMAvgDoAA4BNQFcAX0BkgGdAZ4BhgFaASsB+gDIAJoAaQA6ABwAEQAO
ABAAEwAWABgAGAAbAB0AGwAZABUAEgATABIAEgARABAADwAPAA8ADwAQABAADgANAA0A
DgAPAA8ADwAPABAAEAAQABAAEQARABEAEQARABEAEQASABIAEgASABEAEQARABIAEwAT
ABEAEQAQABAAEQARABIAEgASABIAEgASABAAEQARABEAEQASABMAFQAUABQAFAAVABQA
FAAUABQAFAAVABUAFwAXABcAGQAZABkAGwAbABsAHAAeACAAIQAiACMAJAAlACYAKAAq
ACwALQAtAC0AMAAyADIANgA5ADkAOQA8AD8AQQBBAEQARgBIAEgASgBLAEsATABNAE4A
TwBQAFEAUQBRAFEAUQBPAE0ATABLAEoARwBDAEAAPQA6ADcANAAxAC4AKwAoACYAIwAi
AB8AHQAdABsAGQAXABUAFQAUABMAEgARABAAEAASABEAEQAPAA8ADwAPAA8AEAAQABAA
EAAQABAAEAAQAA0ADQANAA0ADgAPAA8ADgAOAA4ADgAOAA4ADgAOAA4AEAAQABAAEAAQ
ABAAEAAQAA4ADgAOAA8AEQARABEAEQAPAA8ADgAOAA4ADgAOAA4ADgAOAA8ADwANAA0A
DQANAA8ADwAPAA8ADwAPAA8ADwARABEAEQARABEAEAAQABAAEAAQABEAEQARABAAEAAQ
ABAAEAAQABAADgANAA0ADQANAA0ADQANAA8ADgAOAA4ADgAOAA4ADgAQABAADwAPAA0A
DgAOAA4ADgANAA0ADQANAA0ADgAOAA8ADwAPAA8ADgANAAwACwAMAA0ADgAPAA0ADQAM
AAwACgAKAAoACwANAAwADAAMAAwADAAMAAwADAAMAAwADAALAAsACwALAAsACwALAAsA
CQAJAAkACQAJAAkACQAJAAkACgAKAAgACgAKAAgACAAMAAwADgAOAA4ADgAQABAAEAAQ
ABAAEgATABMAEwATABMAEwASABIAEgARAA8ADwAPAA4ACwALAAwADAAMAA0ADQANAA4A
DwAQABEAEgASABIAEwARABAADwAOAAkABwAFAAUABQAFAAUABQAFAAUAAwADAAEAAQAB
AAEAAQABAAEAAAAAAAAAAQABAAMAAwADAAMAAwADAAMAAwADAAQABAAEAAQABAACAAQA
BgAGAAIAAAABAPz/9//1//b//P8FABIAKgBKAG0AlAC8AOYACQEsAU8BbgGBAY4BigFs
AT8BDgHcAKwAfQBSACoADwAEAAQABwAKAAwADgARABUAEwAPAA8ADgAMAAoACQAHAAcA
BwAIAAkABwAIAAgABgADAAMABAAFAAcABwAHAAgACAAIAAgACQAHAAcABwAHAAcABwAI
AAgABgAGAAUABQAFAAYABwAHAAcABwAGAAYABwAHAAgACAAIAAgACAAIAAgACQAJAAkA
BgAGAAYABwAIAAgACAAJAAoACgAKAAoADAANAA0ADwANAA0ADwAPAA0ADwAPAA8AEAAS
ABQAFQAUABUAFgAXABgAGgAcAB4AHwAfAB8AIgAmACYAKgAtAC0ALQAwADMANAAzADUA
NgA2ADYAOAA5ADsAPAA9AD4APQA+AD8APwA9AD0APQA7ADsAOgA5ADgANwAzADAALQAq
ACcAJAAhAB4AGwAYABYAEwASAA8ADQAJAAcABQADAAUABQAEAAMAAAD///7//v/+//3/
/f/7//v/+//7//v/+P/4//j/+P/4//j/+P/4//j/+f/6//v/+//7//r/+P/4//j/+P/4
//j/+P/4//j/9v/2//b/9v/2//b/9v/2//b/9v/2//f/+f/5//n/+f/5//n/+P/4//f/
9v/1//T/8v/y//P/8//1//X/9f/1//P/8//z//P/8//z//P/8//z//P/8//z//L/8P/v
/+7/7v/u/+//7//x//D/8P/w/+7/7v/u/+7/7v/t/+3/7f/t/+3/7f/t/+3/7P/s/+z/
7P/s/+z/7P/s/+z/6//r/+n/6v/q/+r/6v/p/+n/6f/p/+n/6v/q/+n/6f/p/+n/6//r
/+v/6//r/+v/6//r/+v/6//q/+r/6P/o/+j/6f/p/+j/6P/o/+j/6P/o/+j/5v/m/+b/
5v/n/+f/5//n/+f/5//n/+f/5//n/+f/5//p/+n/6f/p/+j/6P/n/+T/6P/o/+b/5v/o
/+j/6P/o/+j/6P/o/+j/6P/o/+b/5v/m/+b/6P/o/+j/6P/n/+b/5f/k/+T/5P/k/+T/
5f/m/+f/6P/o/+j/6P/o/+j/6P/o/+j/5f/k/+P/4v/j/+T/5f/m/+b/5v/m/+b/6P/o
/+j/6P/p/+r/6//s/+3/7v/x//P/8//z//P/8//x//L/8v/y//T/9f/2//f/+P/3//f/
+P/6//r/+//7//r/+f/4//f/9v/1//P/8f/v/+//7v/t/+7/6//p/+f/5v/l/+T/4//m
/+f/6P/n/+f/5//n/+f/5f/l/+X/5f/k/+T/5P/l/+X/5f/l/+X/5//n/+f/5//n/+f/
6P/o/+j/6P/q/+r/5v/m/+j/6P/m/+P/4P/d/93/3v/k/+3//P8KACIASQByAJYAvADn
AA4BMQFSAWkBdgF0AWABNwEAAcgAkABjAD4AGAD5/+z/6P/p/+7/8v/0//n//f/9//v/
+//4//X/9P/0//P/8P/v/+//7//w//L/8//y//H/8f/y//P/8//z//P/9P/2//b/9v/3
//b/9f/0//P/8//z//T/9P/y//L/8f/x//P/9P/1//X/9v/3//f/+P/3//f/+P/4//f/
9v/1//T/9v/3//f/9//3//j/+f/7//z//P/8//3//P/8//z//P/8//3//f///wAAAQAE
AAUABAAFAAQAAwAEAAYACAAJAAgACQAKAAsADgAQABIAFAATABMAEwAWABgAGAAcAB8A
IAAhACUAKQArACsALgAwADIAMgA0ADUANAA0ADQANAA3ADgAOQA5ADsAOwA7ADkANwA2
ADUANAAzAC8ALAApACgAJQAiAB8AHAAZABYAFAATABIADwANAAkABwAFAAMAAgABAP//
/f/9//3//f/+//z/+//7//n/9//3//f/9//2//b/9v/2//j/+P/4//j/9//3//f/9//2
//f/9//2//j/+P/4//j/+P/4//j/+P/6//r/+v/6//r/+v/6//r/+//8//3////9//3/
/f/9///////+//7//v/+//7//v8AAAAAAQABAAEAAQABAAEAAwADAAMAAwABAAEAAQAB
AP//////////AQAAAAAAAAD+//7//////////v/+//7//v/+//7//v/+//3//f/9//3/
/f/9//3//f/8//z//P/8//z//P/8//z//P/7//v//f/+//7//v/9//v/+v/5//v/+//8
//z/+//7//v/+//9//3//f/9//v/+//7//v//f/9//z//P/6//r/+v/7//v/+v/6//r/
/P/8//z//P/8//z//P/8//3//f/9//3//P/7//r/+f/5//n/+f/5//n/+f/5//n/+//8
//z/+v/8//z/+v/6//r//P/8//z//P/8//3//v///wAAAgACAAIAAgAEAAQABAAEAAYA
BwAHAAcABwAHAAcACAAGAAYABQAFAAMAAwACAAEAAQACAAIAAgAFAAUABQAFAAcABwAH
AAcACAAHAAcABwAGAAUABAABAP///f/9//3//f/9//3//f/8//n/+P/3//n/+f/5//n/
+//7//r/+v/6//v/+//7//n/+f/5//n/9//3//f/9//4//j/+P/4//j//P/8//r/+v/6
//b/8//w/+//8f/y//b/AwAUAC4ATgB1AJ4AxgDwABcBPgFhAXwBiQGSAYYBXgEvAf4A
yACYAGsAPAAYAAMA/P/8/wMACAAGAAgACwALAAsACQAHAAIAAQAAAAAA//8AAP//////
//3//v/+//z//f/9//7////9//3//f/+//7//v/+//////////////8BAAEAAgACAAAA
AAD/////AAACAAQABQAEAAMAAQAAAAEAAQACAAIABAAEAAQABAAEAAUABQAFAAQABAAE
AAUABgAGAAYABwAIAAgACAAIAAgACQAJAAsACwALAA0ADQANAA8ADwAPABAAEgAUABUA
FgAXABgAGQAcAB4AIAAiACEAIQAhACQAKAAoACwALwAtAC0AMAAzADUANQA4ADoAPAA8
AD4APwA/AEAAQQBCAEMARABFAEUARQBFAEUAQwBDAEIAQQBAAD8AOwA4ADUAMgAvACwA
KQAmACMAIAAeABsAGgAXABUAEwARAA8ADQAPAA8ADgANAAoACQAIAAgACAAHAAcABQAF
AAUABQAFAAQABAAEAAQABAAEAAQABAADAAMAAwADAAQABQAFAAQABAAEAAQABAAEAAQA
BAAEAAQABAAEAAQAAwACAAEAAAACAAIAAgADAAUABQAFAAUAAwADAAIAAgAEAAQABAAE
AAMAAgACAAEAAwADAAMAAwADAAMAAwADAAMAAwADAAMABQAFAAUABQADAAIAAgACAAQA
BAAFAAUABQAEAAQABAAEAAQABAAEAAIAAQABAAEAAwADAAMAAwADAAIAAgACAAIAAgAC
AAIAAgACAAEAAQABAAIAAgACAAIAAQABAAEAAwADAAQABAADAAMAAwADAAIAAQAAAP//
AQABAAEAAQABAAEAAAAAAAAAAAAAAAEAAQAAAAAAAAAAAAAAAAAAAAAAAAAAAAAAAQAB
AAEAAQABAAEAAQABAAEAAQABAAEAAQABAAEAAQABAAIAAgAAAAIAAgAAAAAABAAEAAQA
BAAEAAQABgAGAAYABgAIAAgACAAKAAsACwALAAsACwALAAwADAAMAAsACwALAAkACAAH
AAcABgAGAAYABwAJAAkACQAJAAsACwALAAoACQAJAAkACAAHAAYAAwABAP//////////
/f/9//3//f/7//v/+//7//v/+//7//v//f/8//z//P/7//v/+//7//z//f/+/////f/9
//3//v/8//7//v/+//7//v8AAAAA/v/6//n/9v/x/+//7v/y//n/BgAeAD4AXwCEALAA
2gD9ACIBSQFoAXsBhAGEAWwBQQEQAd4ArAB/AFIAJgAJAP7//v8BAAQABgAGAAcADQAR
AA0ABwAIAAUABAAEAAMAAgABAAEAAQD//wAAAAD+//////8AAAEA////////AAACAAIA
AgADAAEAAQABAAEA/////wAAAAACAAIAAQABAAMABAAFAAUABAADAAEAAAABAAEAAgAC
AAIAAgACAAIAAgADAAMAAwAEAAQABAAFAAQABAAEAAUABgAGAAYABgAGAAcABwAJAAgA
BwAIAAcACQALAAsACwAKAAwADgAPABAAEQASABMAFAAWABgAGgAbABsAGwAeACAAIAAk
ACcAJQAlACgAKwAvAC8AMgA0ADUANAA1ADUANwA4ADkAOgA7ADwAPQA9AD8APwA/AD0A
OwA6ADkAOAA5ADUAMgAvACwAKQAmACMAIAAdABoAGAAVABQAEQAPAA0ACwAJAAcABwAH
AAYABQAEAAMAAgACAAQAAwADAAEA//////////8AAAAAAAAAAP7//v/+//7/////////
///+///////+//7//v/+//7///8AAAEAAgABAAAA///+//7//v/+//7//v/+//7////9
//3//f/9//v/+//6//r//P/8//z//P/6//r/+//7//n/+f/5//n/+//7//v/+//5//n/
+f/5//v/+//7//v/+f/4//j/+P/6//r/+//7//r/+P/3//b/+P/4//j/+P/4//f/9//3
//X/9f/1//X/8//y//L/8v/0//T/9P/0//T/9P/z//P/9f/2//b/9v/1//P/8v/x//P/
8//0//T/8f/x//H/8f/x//H/8f/x/+//7//v/+//7f/t/+z/7P/s/+z/7P/t/+3/7P/s
/+z/6v/q/+r/6v/s/+z/7P/s/+//7//v/+//7v/t/+z/6//p/+n/6f/p/+v/6//r/+v/
6//s/+z/6v/p/+j/5f/k/+b/6P/m/+b/5v/m/+j/6P/o/+j/6P/o/+j/6P/m/+b/5v/m
/+b/5v/m/+b/6P/o/+j/6P/o/+j/6P/o/+r/6v/q/+r/6P/o/+j/6P/m/+b/5v/m/+b/
5v/m/+b/5v/m/+b/5v/o/+j/6P/o/+v/7P/t/+7/8P/w//D/8P/u//D/8f/x//P/8//z
//P/9v/2//b/9f/2//f/+P/4//n/+f/6//r/+f/5//j/9//2//X/9P/z//L/8P/u/+3/
7f/s/+v/6v/p/+f/5f/l/+X/5f/l/+X/5f/l/+P/4//h/+H/4f/h/+P/4//j/+L/4v/i
/+P/4//l/+X/5f/l/+X/5f/l/+X/5//o/+j/6P/o/+j/6P/m/+b/5v/i/+D/3f/a/9n/
2f/c/+L/7f8AABgANgBVAHwApADMAPUAGAE3AVIBYwFsAWYBRgEVAeAAqAB0AEsAJAAA
AOn/4v/i/+X/6v/u//D/8//3//n/9//3//T/8f/w//D/7//t/+v/6v/p/+v/7P/s/+r/
6f/p/+r/6//t/+3/7f/u/+7/7v/u/+//7f/t/+3/7f/t/+3/7v/u//D/8P/v/+//7f/u
/+//7//x//H/8P/w//D/7//v/+7/8f/y//P/9P/2//f/9//3//T/9P/0//X/9v/2//b/
9//4//j/+P/4//j/+f/5//v//f/9///////9/////////wIABAAGAAcACgALAAwADQAN
AA4ADwAQABEAEQARABQAFwAYAB0AIQAhACEAJAAnACkAKQAsAC4ALwAuAC8ALwAwADIA
NAA2ADcAOAA5ADkAOQA5ADkANwA5ADgANwA2ADcAMwAwAC0AKgAnACQAIQAeABsAGAAW
ABEAEAANAAsACwAJAAcABQAFAAUABAADAAIAAQAAAAAAAAD//////f/7//v/+//7//z/
/P/8//z/+v/6//r/+v/5//n/+f/5//r/+//7//r//P/8//z//P/+//7//v/+//z//P/8
//z//P/8//z//P/+//7//v///////////////f/9//z//P/+//7//v/+/wAAAAABAAEA
AQABAAEAAQADAAMAAwADAAUABQAFAAUABAADAAIAAQABAAAAAAAAAAAAAAABAAEA///+
//7//v8AAAAAAAAAAAIAAQABAAEA//////////8BAAAAAAAAAAAAAAAAAAAA/v/+//3/
/f/7//z//P/8//7//f/9//3//P/7//v/+v/7//v/+//7//n/+f/5//n/+//7//v/+//7
//v/+v/6//z//P/8//3//f/8//z//P/8//z//P/8//r/+v/6//r/+//7//v/+//9//3/
/f/9//v/+//7//v//f/9//3//f/9//7//v/8/wAAAAD+//7//P/+//z//P/8//z//P/8
//z//P/+//7//v/+//7//v/+//7//P/8//z//P/+//7//v/+//7//v/+//7///8AAAEA
AgADAAQABQAGAAQABAAEAAQABQAIAAoACwANAA0ADQANAA4ADgAOAA0ADgAPABAAEAAR
ABEAEgASABAAEQARABEADwAPAA8ADwAMAAoACAAHAAUABAADAAIAAQD///3//f//////
///////////9//3///////////8BAAEAAQAAAAAAAAABAAEAAQABAAEAAQD/////////
////AAAAAAAAAAACAAIAAgACAAIAAAD8//n/9P/x//H/9P/+/wsAHAA0AFgAewCiAMwA
9gAdAUABZQGAAY0BkgGIAWQBMQEAAcoAmgBtAEIAHgAJAAQABgAHAAoADAAQABEADwAR
ABUAEwAMAAkACAAIAAcABgAFAAUABQAHAAgACAAGAAUABQAGAAcABwAHAAcACAAGAAYA
BgAHAAcABwAHAAcABwAHAAgACAAIAAgABwAHAAcACAAJAAkACQAJAAgACAALAAsADAAM
AAoACgAKAAoACgALAAsACwAKAAoACgALAAwADAAMAA0AEAAQABAAEAAQABEAEQATABMA
EwAVABUAFQAXABcAFwAYABoAHAAdABwAHQAeAB8AIgAkACYAKAApACkAKQAsADAAMAA0
ADcANwA3ADoAPQA/AD8AQgBEAEYARgBIAEkASwBMAE0ATgBOAE4ATgBNAE4ATwBQAE8A
TQBMAEsASgBLAEcARABBAD4AOwA4ADUAMwAxAC8ALgArACoAJwAlACEAHwAdABsAGwAb
ABoAGQAYABcAFgAWABQAEwATABEAEQARABEAEQASABIAEgASABAAEAAQABAAEQARABEA
EQASABMAEwASABAAEAAQABAAEAAQABAAEAASABIAEgASABIAEgASABIAEgASABIAEwAT
ABMAEwATABMAEwASABIAFAAUABQAFAAUABQAFQAVABMAEwATABMAEwATABMAEwATABMA
EwATABUAFQAVABUAFQAUABQAFAASABIAEwATABMAEgASABIAFAAUABQAFAAUABMAEwAT
ABMAEwATABMAEwASABIAEgASABIAEgASABIAEgARABEAEQASABIAEgASABEAEQARABEA
EQASABIAEwATABMAEwARABEAEQARABEAEQARABEAEwATABIAEgASABIAEgATABMAEgAS
ABIAEgASABIAEgAQABAAEAAQABMAEwATABMAFQAVABUAFwAaABgAGAAYABgAGAAYABgA
GgAdAB0AHQAdABsAGwAcABwAHAAbABsAGwAZABgAFwAXABYAFgAWABcAFwAXABcAFwAa
ABsAHAAcABsAGwAbABoAFwAWABMAEQANAA0ADQANAA8ADwAPAA8ADQANAA0ADQANAA0A
DQANAA0ADAAMAAwADQANAA0ADQANAA0ADQANAA0ADQANAA4AEAAOAA4AEAAOAA4ADgAM
AAwADAAHAAYAAwABAAIABgARACIAOABWAHkAogDKAPQAHQFCAWMBfgGVAaABmAF6AU0B
HgHsALoAjQBeADQAGwASABAAFQAYABoAGgAfACMAHwAbABkAGAAZABgAGAAXABYAFQAV
ABUAFQAWABYAFAAVABUAFgAXABcAFwAXABgAFgAWABYAFwAZABsAHQAfAB8AHwAgACAA
IgAiACEAIQAhACIAIwAjACUAJQAkACQAIwAjACQAJAAmACYAJgAmACYAJwAnACcAJgAm
ACYAJwAoACgAKAApACgAKAAoACgAKAApACkAKwArACsALQAtAC8AMQAxADEAMgA0ADYA
NwA2ADcAOAA5ADoAPAA+AEAAQwBDAEMARgBIAEgATABPAE8ATwBSAFUAVQBVAFgAWgBe
AF4AYABhAGEAYgBjAGQAZwBoAGkAaQBrAGsAawBpAGkAaABnAGYAZQBhAF4AWwBYAFUA
UgBPAE4ASwBIAEYAQwBCAD8APQA7ADkANwA1ADcANwA2ADUANAAzADIAMgAyADEAMQAv
ADEAMQAxADEAMAAwADAAMAAyADIAMgAyADEAMQAxADEAMAAxADEAMAAyADIAMgAyADEA
MAAvAC4ALwAwADEAMgAwADAAMAAwADAAMAAwADEAMQAxADEAMQAxADEAMAAwADAAMAAw
ADAAMAAwADEAMQAxADEAMQAxADMAMwAzADMAMQAxADEAMQAxADEAMQAxADEAMAAwADAA
MgAyADMAMwAzADIAMgAyADQANAA0ADQANAAzADMAMwAzADMAMwAzADUANAA0ADQANAA0
ADQANAA0ADQAMwAzADMANAA0ADQANgA1ADUANQAzADMANAA0ADUANQA1ADUANQA1ADUA
NQA3ADcANwA3ADUANQA0ADQANgA2ADYANwA3ADYANgA2ADYANgA2ADYANgA2ADYANgA3
ADcANwA3ADcANwA3ADcANwA3ADcANwA5ADkAOQA5ADkAOgA6ADgAPAA8ADoAOgA8ADoA
OgA6ADoAOgA6ADoAOgA6ADoAOgA6ADoAOgA6ADoAOgA6ADoAOgA6ADwAPAA8ADwAPAA8
ADwAPAA8ADwAPAA8AD4APgA+AD4APgA+AD4APgA+AD4APgA+AEAAQABAAEAAQABAAEAA
QAA+AD4APgA+AEEAQgBDAEQARQBGAEcASABIAEgASABIAEkASgBLAEwATgBOAE4ATgBQ
AFAAUABQAE4ATgBOAE4AUABQAFAAUABRAFIAUwBUAFMAUgBRAFAATwBOAE0ATABJAEgA
RwBGAEQARABEAEQAQQBAAD8APgA/AEAAQQBCAEIAQgBCAEIARABEAEQARABCAEIAQgBC
AEIAQgBCAEIARABEAEQARABEAEQARABEAEYARgBGAEYARQBEAEMAQgA+ADwAOgA4ADsA
PAA9AA==
         </WaveFormData>
      </LeadData>
   </Waveform>
</RestingECG>
