# Supplementary material for: Detection of Left Atrial Enlargement Using a Convolutional Neural Network-Enabled Electrocardiogram
Source: Front Cardiovasc Med. 2020 Dec 17;7:609976. doi: 10.3389/fcvm.2020.609976 (PMC7773668; doi:10.3389/fcvm.2020.609976)
Supplement: Supplementary file 5 [file Data_Sheet_5.ZIP › normal4/1802037179_6121_0000001N.XML]

<?xml version="1.0" encoding="Windows-1252"?>
<!DOCTYPE RestingECG SYSTEM "restecg.dtd">
<RestingECG>
   <PatientDemographics>
      <PatientID>1802037179</PatientID>
      <PatientAge>76</PatientAge>
      <AgeUnits>Years</AgeUnits>
      <Gender>Male</Gender>
      <PatientLastName>cuiweisong</PatientLastName>
   </PatientDemographics>
   <TestDemographics>
      <DataType>Resting</DataType>
      <Site>1</Site>
      <AcquisitionDevice>MAC55</AcquisitionDevice>
      <Status>Unconfirmed</Status>
      <Priority>Normal</Priority>
      <AcquisitionTime>10:41:04</AcquisitionTime>
      <AcquisitionDate>05-14-2017</AcquisitionDate>
      <CartNumber>1</CartNumber>
      <AcquisitionSoftwareVersion>009C</AcquisitionSoftwareVersion>
      <XMLSourceVersion>MAC5000 v1.0</XMLSourceVersion>
   </TestDemographics>
   <RestingECGMeasurements>
      <VentricularRate>76</VentricularRate>
      <AtrialRate>76</AtrialRate>
      <PRInterval>176</PRInterval>
      <QRSDuration>120</QRSDuration>
      <QTInterval>382</QTInterval>
      <QTCorrected>429</QTCorrected>
      <PAxis>73</PAxis>
      <RAxis>-82</RAxis>
      <TAxis>90</TAxis>
      <QRSCount>12</QRSCount>
      <QOnset>210</QOnset>
      <QOffset>270</QOffset>
      <POnset>122</POnset>
      <POffset>174</POffset>
      <TOffset>401</TOffset>
      <ECGSampleBase>500</ECGSampleBase>
      <ECGSampleExponent>0</ECGSampleExponent>
   </RestingECGMeasurements>
   <Diagnosis>
      <Modality>Resting</Modality>
         <StatementCount>4</StatementCount>
         <LabelText>12SL ��ϳ���</LabelText>
      <DiagnosisStatement>
         <StmtFlag>ENDSLINE</StmtFlag>
         <StmtText>�������</StmtText>
      </DiagnosisStatement>
      <DiagnosisStatement>
         <StmtFlag>ENDSLINE</StmtFlag>
         <StmtText>������ƫ</StmtText>
      </DiagnosisStatement>
      <DiagnosisStatement>
         <StmtFlag>ENDSLINE</StmtFlag>
         <StmtText>�����������ڴ����ӳ�</StmtText>
      </DiagnosisStatement>
      <DiagnosisStatement>
         <StmtFlag>ENDSLINE</StmtFlag>
         <StmtText>�쳣 ECG</StmtText>
      </DiagnosisStatement>
   </Diagnosis>
   <Waveform>
      <WaveformType>Rhythm</WaveformType>
      <WaveformStartTime>0</WaveformStartTime>
      <NumberofLeads>8</NumberofLeads>
      <SampleType>CONTINUOUS_SAMPLES</SampleType>
      <SampleBase>500</SampleBase>
      <SampleExponent>0</SampleExponent>
      <HighPassFilter>16</HighPassFilter>
      <LowPassFilter>150</LowPassFilter>
      <ACFilter>NONE</ACFilter>
      <LeadData>
         <LeadByteCountTotal>10000</LeadByteCountTotal>
         <LeadTimeOffset>0</LeadTimeOffset>
         <LeadSampleCountTotal>5000</LeadSampleCountTotal>
         <LeadAmplitudeUnitsPerBit>4.88</LeadAmplitudeUnitsPerBit>
         <LeadAmplitudeUnits>��V</LeadAmplitudeUnits>
         <LeadHighLimit>2147483647</LeadHighLimit>
         <LeadLowLimit>268435456</LeadLowLimit>
         <LeadID>I</LeadID>
         <LeadOffsetFirstSample>0</LeadOffsetFirstSample>
         <FirstSampleBaseline>0</FirstSampleBaseline>
         <LeadSampleSize>2</LeadSampleSize>
         <LeadOff>FALSE</LeadOff>
         <BaselineSway>FALSE</BaselineSway>
         <ExcessiveACNoise>FALSE</ExcessiveACNoise>
         <MuscleNoise>FALSE</MuscleNoise>
         <LeadDataCRC32>2067268883</LeadDataCRC32>
         <WaveFormData>
4v/i/+L/4v/i/+L/4v/i/+T/5P/k/+T/4v/i/+L/4v/k/+T/5P/k/+X/5v/n/+j/6P/o
/+j/6P/r/+z/7f/u/+v/6v/p/+j/6v/q/+r/6v/s/+z/7P/s/+z/7P/s/+z/7f/u/+//
8P/w//D/8P/w//D/8P/w//D/8v/y//L/8v/w//D/8P/w//H/8v/z//T/8v/y//L/8v/w
//D/8P/w//H/8v/z//T/8//y//H/8P/y//L/8v/y//H/8P/v/+7/7v/u/+7/7v/u/+7/
7v/u/+3/7P/r/+r/6//s/+3/7v/u/+7/7v/u/+z/7P/s/+z/7v/u/+7/7v/r/+r/6f/o
/+n/6v/r/+z/6//q/+n/6P/o/+j/6P/o/+r/6v/q/+r/6v/q/+r/6v/s/+z/7P/s/+r/
6v/q/+r/6v/q/+r/6v/r/+z/7f/u/+v/6v/p/+j/6f/q/+v/7P/q/+r/6v/q/+z/7P/s
/+z/7v/u/+7/7v/t/+z/6//q/+v/7P/t/+7/7P/s/+z/7P/s/+z/7P/s/+3/7v/v//D/
7//u/+3/7P/s/+z/7P/s/+z/7P/s/+z/7v/u/+7/7v/u/+7/7v/u/+z/7P/s/+z/7v/u
/+7/7v/s/+z/7P/s/+7/7v/u/+7/7P/s/+z/7P/s/+z/7P/s/+z/7P/s/+z/7P/s/+z/
7P/t/+7/7//w//D/8P/w//D/7v/u/+7/7v/w//D/8P/w/+7/7v/u/+7/8P/w//D/8P/x
//L/8//0//P/8v/x//D/8//0//X/9v/2//b/9v/2//f/+P/5//n/9//3//f/+f/8//z/
+//7//3///8AAAEAAQAAAAAAAAD+//7//v/+//////////3//P/6//f/+P/6//j/+P/4
//X/8//z//P/9P/0//T/9P/2//b/9P/0//T/9P/z//P/9P/0//T/9P/y//H/8f/x//P/
8//z//T/9v/1//X/9f/z//P/8//z//T/9v/4//b/8//2//v//f///wkAFgAdACkAOABC
AEQAQgBEAEIAOQAtACEAFwAHAPj/8v/w/+v/5f/n/+z/7f/u/+z/7P/s/+//8f/v/+3/
8P/z//T/9f/3//b/9v/4//j/9v/5//n/9//2//j/+P/0//T/9v/4//n/+f/4//j/+P/5
//n/9f/1//j/+P/7//v/+//7//n/+f/6//r//P/8//z//f/9//3//f/9////AAAAAAAA
/v/+////AAAAAAAAAAD//wAAAwAEAAUABAAEAAMAAwADAAMAAwADAAUABQAFAAUAAwAC
AAEAAAABAAIAAQACAAIAAQABAAAA/v///////v////////////3//P/6//n/+v/8//3/
/v/+//3//f/9//7///8AAAEAAAD///7//f/5//n/+P/4//n/+v/7//7//P/6//n/+f/6
//n/+f/6//v//P/9//7/+v/5//j/9//3//f/+P/4//n/+f/5//n/9//4//j/9//4//n/
+v/7//n/+f/4//j/+f/4//j/9//5//b/+P/4//f/9//3//f/+P/6//r/+f/3//b/9v/2
//j/+P/6//v/+//7//r/+v/5//n/+v/7//3//f/9//3/+//7//v/+//8//z/+//7//7/
/v/+//7//f/9//v/+//9//3//f/8//z//P/8//z//v//////AAACAAEAAQABAP/////9
//3//v/+//7//v/9///////+//7//v///wAAAAAAAAAAAAAAAAAAAwADAAMAAwADAAMA
AwACAAEAAAAAAAAAAQACAAIAAQABAAIAAgACAAIAAwACAAMABAAEAAMAAgABAAEAAwAD
AAQABQADAAMAAwADAAEAAgACAAIACQAMAAkACAAHAAYABAAFAAYABwAJAAkACQAJAAsA
DAAMAAsACQAJAAsADAAPAA8ADgAOAAwADAAMAAwADgAOAA0ADAAJAAkACAAGAAgACAAG
AAYABAADAAEAAQD//wAAAAAAAAIAAgACAAAA/v/+//7//f///wAAAAAAAAAAAAD/////
/f/9//3//f8AAAAA/////////f/7//v//f/8//z//P/8//3//P///wMABwAPABgAJQAx
ADoAQgBKAFAAUABOAEsAPQAvACEAEwAIAP7/9v/v/+v/6f/s//H/8v/w/+7/7v/x//P/
9f/1//j/+f/8//v/+//6//r/+v/6//r/+////wEA/P/4//r//P/6//b/+v/7//v/+v/8
//z//f/9//v/+//+//7/AQABAAEAAQAAAP/////+////AAABAAMAAwADAAMAAwABAAIA
AgACAAMABAAGAAgABgAGAAYABQAHAAkACQAJAAYABgAFAAUAAwADAAMAAwAEAAUABgAH
AAQABAAEAAQABgAGAAQABAAGAAUABQAEAAIAAwADAAIAAgABAAAA//8AAAAA////////
AAAAAAAAAAD////////+//3//P/7//v/+//7//v/+f/5//j/+P/6//r/+v/8//r/+P/3
//f/+P/3//f/+P/4//j/+P/4//b/9f/0//P/8//z//T/9P/1//X/9f/1//X/9v/2//X/
9//3//f/9//1//X/9P/0//j/+P/5//n/+f/2//j/+P/3//f/9//3//b/+P/4//f/+f/4
//j/+P/6//r//P/9//v/+//6//r/+//7//z//f////////////7//f/8//v//f/+//7/
///+//7//v/+///////9//3//////////v/+//7//v/+//7//////wAAAAD///////8B
AAEA/////wIAAgACAAIAAAABAAAA/v/+//7///8AAAIAAgACAAIAAAAAAAMAAwABAAEA
AQABAAAAAAAAAAAAAgACAAMABAAEAAMAAwAEAAIAAgACAAMABAAFAAYABgAFAAQAAwAD
AAUABQAGAAcACQAJAAkACQAJAAgACAAIAAgACQAKAAsADAALAAsACwALAAwADQAOAA8A
DwAQABAADwARABEAEwAUABUAFQAUABQAEgASABIAEgAUABQAEwASAA8ADwAOAAwADgAO
AAwADAAMAAsACQAJAAcACAAIAAgACQAKAAsACgAIAAgACAAHAAcACAAIAAgACgAKAAkA
CQAHAAcABwAHAAgACAAHAAcACQAJAAcABwAJAAoACAAIAAoACQAKAA0ADQARABsAJgAv
ADcARABQAFoAXgBgAFwAUwBFADkAKwAfABQACgAAAPv/9//3//j/+f/8//7//v/8//3/
////////BAAFAAYACwAPAA4ACgAIAAYACAALAAsACwAMAAwADAAKAAgABgAJAAsADAAM
AA4ADgAPAA8ACwALAA4ADgAPAA8ADwAPAA8ADwAQABAAEgASABIAEwAVABUAFQAVABUA
FgAWABYAFgAWABcAGAAWABYAFgAVABcAGQAZABkAGAAYABcAFwAVABUAFQAVABYAFwAY
ABkAFwAWABUAFAAWABYAFAAUABQAEwATABIAEQARABAADgARABEAEQARAA0ADAAKAAkA
CQAKAAoACgAKAAkACQAJAAkACQAJAAkACwALAAsACwAJAAkACAAIAAYABgAGAAgACAAG
AAUABQACAAEAAQACAAMABAAFAAYABAADAAIAAQADAAMABAAEAAEAAQABAAEA//8AAAAA
//8BAAEAAQABAP/////+//7/AgACAAMAAwACAP7////+//3//f/9//3/AQAEAAUABQAC
AAAA///+/wAAAAACAAMAAwADAAIAAgABAAEAAgADAAMAAwADAAMAAQABAAEAAQAEAAQA
AwADAAIAAgACAAIAAQABAP////8DAAMAAwACAAIAAgACAAIAAgADAAMABAAEAAMAAwAD
AAEAAQD/////AQACAAMABAADAAUABQAEAAUABAAEAAQABAAEAAQABAACAAIABQAFAAcA
BwAHAAcACAAIAAgACAAIAAgACQAKAAgABwAHAAgACAAIAAgACQAKAAsADAAMAAwADAAM
AA0ADQANAA4ADwARABIAEQAQAA8ADgAQABEAEgATABEAEQARABEAEQASABIAEQASABMA
FgAYABgAFwAVABQAFgAWABYAFgAUABQAEwASAA0ADQAMAAoADgAOAAwADAALAAkABgAF
AAYACAAJAAoACgAKAAoACAAHAAYABQADAAQABgAHAAgABgAGAAUABQAFAAUABQAFAAYA
BgAFAAUAAQABAAMABQAJAAgABgAEAAQABQAGAAcACwATABsAJgAxAD0ASABQAFgAXABc
AFoAUwA/AC0AIQATAAgAAgD8//X/9f/3//j/+f/4//b/9v/2//X/9//5//3/AgADAAAA
//8BAAIABAAGAAYAAgABAAMAAwAAAP7/AAAAAAAAAgACAAMAAwACAAAAAAABAAEAAAAB
AAUABgAGAAUABAADAAUABQAGAAYACAAIAAgACQAHAAcABwAHAAkACgAKAAoADAAMAA0A
DgALAAoACQAHAAgACwAMAA0ACwAKAAgABwAIAAkACgALAAkACQAJAAkABgAGAAYABgAI
AAgABgAGAAQAAwADAAIABAAFAAUABAAEAAMAAgABAP7//v/9//3///8AAAAAAAD///3/
/P/7//3//f/9//3//f/9//3//f/7//v/+v/6//z//P/8//7/+v/4//f/9//4//f/9//4
//b/9v/2//b/9//3//f/9//3//f/+P/4//f/9//3//f/9//4//j/9//3//f/9//3//f/
9//2//b/+P/4//n/+f/3//T/9v/2//j/+f/6//v/+v/8//z/+//5//j/+P/4//n/+v/9
/////v/9//v/+v/6//v//f////3//f/9//3/+//7//v/+//9//7//v////3//P/7//r/
/f/9//v/+//9//3//f/8//z//P/8//z//v//////AAD///3//P/7//z//f/8//3//v/+
//7//v/9///////+//7//v///wAA///+//3//P/+//7/AQABAAEAAQABAAEA///+//3/
/P/9//7/AAACAAAA/////wAAAQACAAMABQADAAMAAwACAAQABAAEAAUABwAFAAgABgAF
AAQAAwACAAUABwAJAAsACQAJAAkACQAKAAoACQAHAAoACwAOABAADwANAAoACAAKAAoA
CgAKAAoACgAJAAgABQAFAAQAAgACAAIAAAAAAAAA///9//3///8AAAAAAAAAAAAAAAD+
//7//v/+//3///8AAAAAAAD///7//P/7//z//f/+/////v/+//3//f/9//v//f////3/
/v/+//z//P/9/wIABQALABMAHwAsADkAQwBIAEwAUABQAE4ARAA1ACcAGwAPAAMA/P/2
//L/7//v//X/9v/z//L/8v/0//T/9f/3//n/+//6//v//P/7//v//P/+/wAA/v/8//3/
//////7//P/8//z//P/+/wAAAQABAAAA///+//7//f/8//3/AQACAAEAAQABAAEAAwAD
AAQABAACAAIAAgADAAIAAQAAAP//AAACAAMABAACAAIAAwAEAAQABAAEAAMABQAHAAcA
BwAEAAQAAwADAAUABQAFAAUABQAFAAUABQADAAIAAQAAAAEAAgABAAIAAgABAAEAAAAA
AAEAAQAAAAIAAQAAAP///P/8//v/+//9//7//v/+//z/+//7//v//f/9//3//f/9//3/
/f/9//n/+f/4//j/+v/6//r//P/4//b/9f/1//f/9//4//r/+P/4//j/+P/3//f/9//3
//n/+f/6//r/+P/3//b/9f/2//j/+f/5//f/9//3//f/9//3//b/9v/4//j/+f/5//f/
9P/2//b/9v/3//j/+f/4//r/+v/5//f/9v/2//b/9//4//v//f/8//v/+f/4//n/+f/6
//v/+f/5//n/+f/5//n/+f/5//r/+v/5//n/+P/4//j/+P/7//v/+f/5//v/+//7//r/
+P/4//j/+P/4//n/+f/6//j/9//3//f/+f/5//f/9//4//j/+P/4//j/+f/4//b/9v/2
//f/+P/2//b/9v/2//f/+P/8//3/+//7//v/+//+//7//P/+/wAAAAAAAAAA////////
//8BAAEAAQABAAMABAAEAAMAAQABAAMABAAHAAcABgAGAAQABAAEAAQABAAEAAMAAgD/
/////v/8//z//P/6//r/+//7//r/+//6//r/+f/4//n/+v/7//r/+P/4//j/9//1//b/
9v/2//j/+P/3//f/9f/1//X/9f/2//b/9f/1//X/9f/3//X/8f/y//b/+P/2//n//P//
/wEACQAPABoAJwAxADwARABIAEYAQgA4ACsAIQAVAAcA/f/2//L/7P/n/+n/6f/o/+n/
6v/q//D/8P/r/+3/7//v//D/8//0//X/+//4//T/9P/0//b/9//3//X/+P/6//j/+P/4
//b/9v/3//f/9v/3//j/+v/7//f/9//6//r//P/9//7////8//v/+//6//v//P/9////
AQABAAEAAQAAAAAA///+////AAACAAQABAAEAAQAAwACAAMAAgABAAEAAgACAAMAAgAB
AAAA//8BAAEAAQABAP7//v/+//7/AAAAAP7//v//////AAAAAP3//f/8//r/+//7//v/
+//6//r/+f/5//n/+v/6//r/+P/3//f/9//1//X/9f/1//f/9//3//f/9f/1//T/9P/y
//L/8v/0//P/8v/y//P/8P/v/+//8P/w//D/8P/w/+//7//v/+//7//v//D/8P/w//H/
8v/z//D/8P/v/+3/7//v/+//7//v/+//7v/u/+7/7v/v/+//8P/u//H/8v/x//H/8f/x
//D/8v/y//H/8//y//L/8v/w//D/8v/z//P/8//y//L/7//v//D/8f/y//P/9P/1//P/
8//z//P/8v/y//H/8f/z//T/9f/2//X/9f/z//P/9//3//f/9v/0//T/9P/0//T/9f/1
//b/9v/1//X/9f/1//X/8//z//T/9P/0//T/8//1//X/9P/z//L/8v/y//L/8v/y//L/
8v/y//X/9f/z//P/8//z//T/9P/0//T/8v/y//P/9P/2//X/9f/2//T/9P/0//X/9P/1
//b/9v/2//b/9v/3//X/9f/2//f//f/9//n/+f/4//j/+P/4//j/+//9////AQAAAP//
/v/9////AAAAAP//AQABAAMABAADAAMAAgACAAQABAAEAAQAAgACAAEAAAD//////v/8
//z//P/6//r/+v/5//f/9//5//r/+v/6//j/+P/4//b/+P/4//j/9//5//r/+v/6//j/
+P/3//f/+P/5//r/+//7//r/+P/3//n//f/9//n/+f/8//r/9v/2//n//v8BAAUACwAV
AB4AKQAzADwARABMAFAAUgBKAD0ALwAhABMABQD8//j/9P/x/+//7//u//H/7v/q/+z/
8v/1//f/9f/1//b/+f/2//f/+//6//r//v/+//z//f/7//n/+v/8//z//P/+/wAAAAD/
//3/+v/6//r/+//7//v/+//+//7//v/9//z/+//8//3///8AAAAAAAAAAAEA////////
//8BAAIAAgACAAAAAAABAAIAAgACAAIAAQABAAMAAwADAAIAAgABAAEAAwADAAMAAwAB
AAEAAQABAAAAAAAAAAAA/v/+//z//P/8//v/+//6//v//f/+//7//P/7//r/+f/4//j/
9//3//n/+v/6//r/+f/3//b/9f/4//n/+v/7//r/+f/4//f/9//3//b/9v/2//b/9v/4
//T/8v/x//H/8//z//T/9v/1//T/8//y//L/8//0//X/8//z//T/9P/x//H/8f/x//P/
9P/0//P/8//z//P/8//1//X/9P/0//T/9P/1//X/9P/w//H/8P/y//P/9P/1//X/9v/1
//P/9f/0//T/9P/2//b/+P/5//j/9//1//T/9f/1//b/9//1//X/9f/1//f/9//3//f/
+v/6//n/+f/5//j/9//2//f/9//1//X/9v/1//T/8v/0//T/9P/0//b/9//3//j/9v/1
//X/9f/3//f/9f/1//X/9P/z//L/9P/3//j/+P/1//T/9P/0//T/9P/0//T/9v/2//n/
+f/4//f/9v/1//j/+P/4//j/9v/2//f/+P/3//X/9P/0//b/9v/2//f/9//3//f/9v/3
//j/+f/7//v/+//8//3/+f/7//z///8AAAEAAgAAAAEAAgADAAMAAwADAAMABgAIAAkA
CQAIAAcACAAIAAsACwAKAAoACAAIAAgACAAKAAoACQAIAAYABwAHAAYABwAGAAMAAgAD
AAMAAgADAAEAAgACAAIAAAAAAAAA/v8AAAAAAAD///3//v/+//7/AAAAAP/////9//3/
/f/9//7//v/9//3///8DAAEA/////wAA/P/6//z///8CAAcACQAHAA0AFgAdACcANgBE
AE4AVABUAFAASQA7AC8AIwATAAYAAgD8//X/7//r/+r/6//w//D/8P/0//f/9//1//X/
+P/5//z/AQD///r//P8AAAAA+v/7//3////+/wAAAgD+//7//v///////v/8////AAAC
AAMA/v/9/////v8BAAEAAQABAP////8AAAAAAAAAAAAAAQADAAMAAwADAAIAAgABAAAA
AgACAAMABAAGAAYABgAFAAQABQAEAAMAAwAEAAQABQADAAMAAwADAAUABQAFAAUAAgAC
AAIAAgABAAAA/f/8//3//f/+//7//P/9//3//P/8//v/+v/5//r/+v/5//n/9//4//j/
+P/5//n/+v/7//n/+f/5//n/+f/5//n/+f/4//n/+f/6//f/9v/1//b/9v/2//f/+f/2
//X/9f/2//T/9P/0//T/9f/1//X/9f/z//P/9P/0//P/8//z//P/8//0//T/8//z//P/
8//z//X/9f/0//T/8//y//L/8f/y//D/8//0//H/8f/x//H/8v/0//T/8//1//T/9P/0
//H/8P/x//H/8//z//L/8v/x//H/8v/z//P/8//z//P/8//z//P/8//y//L/8f/x//T/
9P/0//T/9f/1//P/8//z//P/8//y//P/9P/1//b/9f/1//T/9P/2//X/9f/1//P/8//x
//H/8v/y//L/8v/1//f/9//2//P/8v/y//L/9P/0//T/9P/0//T/9//3//f/9//3//f/
+f/6//v//P/+//r/+f/8//3//v///wAAAAABAAIAAwADAAMAAwADAAcACAAIAAcABQAF
AAcACAAKAAsACwAMAAoACgAKAAoADAAMAAsACgAHAAcABgAEAAQABAACAAIABAADAAEA
AQD//wAAAAAAAP7//v/+//z//P/8//z/+//7//z//P/8//7//v/9//3/+//7//v/+//+
//7//f/9/wEA///9//3//f/6//r//P/+//3/AAABAAUACwATABoAJQAxAEAATABUAFYA
VgBSAEkAPQAvAB0AEQAIAP7/9v/z//H/7f/u//H/8v/y//T/+P/5//n/+f/5//r/+f/8
////AwAGAAQAAgAAAAAAAQD9//v/AgAEAAQABAACAAIAAwADAAIAAAABAAIABAAFAAMA
AwAGAAYABQAFAAUABQAFAAUABgAGAAUABAADAAMABAAFAAYABwAHAAgACAAIAAYABgAH
AAgACQAKAAsACwAKAAsACgAJAAoACgAJAAkABwAHAAcABwAJAAkACQAJAAoACgAKAAoA
BwAGAAMAAgAEAAMAAwACAAAAAQABAAAAAAD///7//f/+//7//f/9//r/+v/5//j/+v/7
//3////+//3//P/7//v/+//7//v/+//7//r/+v/5//j/9//4//n/+P/4//n/9v/1//X/
9v/0//T/9P/0//X/9f/1//X/8//z//T/9P/z//P/8//z//P/9P/0//P/9f/1//X/9f/z
//P/8v/y//P/8v/y//H/8v/w//P/9P/x//H/8f/x//H/8v/x/+//8v/y//P/9P/z//L/
8//z//X/9f/0//T/8//z//T/9f/1//X/9f/1//f/9//3//f/9v/2//X/9f/4//j/+P/4
//j/9//0//P/9//3//f/9v/4//j/+P/4//f/9//2//b/+P/3//f/9//3//f/9f/1//j/
+P/4//j/+v/9//7//v/6//j/9//2//j/+P/4//j/9v/2//n/+f/7//v/+//7//z//P/8
//z/+v/6//v//P/+/////v/+//7//v/+/wAAAQACAAMAAwADAAMAAwAEAAQAAwABAAMA
AwAFAAYABwAHAAYABgAGAAYABgAGAAYABgAFAAQAAQABAAAA/v8AAAAA/v/+//7//f/7
//v/+//8//z//P/8//z//P/6//j/+P/4//f/+f/6//r/+v/5//j/9v/1//X/9f/1//X/
+P/4//f/9//z//P/9f/z//H/9P/2//b/9P/3//j/9//7/wEABwAUACEALQA4AEIARgBI
AEgASAA/ADMAKQAdAAsA+v/y//D/6f/l/+f/6v/r/+z/7P/q/+j/6//t//H/8//y//P/
8v/1//P/8v/0//b/9v/2//f/9//5//j/9P/2//T/8P/y//b/9//3//b/9v/2//f/9//1
//X/+P/4//f/9//3//f/9f/1//b/9v/3//j/+f/7//n/+f/5//n/+f/6//r/+v/4//j/
+f/6//j/+P/4//f/+f/7//v/+//8//z/+//7//n/+f/5//n/+//7//v/+//5//j/9//2
//f/+P/3//j/9v/1//X/9P/y//P/8//y//T/8//y//H/7v/u/+3/7f/v//D/8P/w/+//
7f/s/+v/6//r/+v/6//t/+3/7f/t/+r/6f/n/+b/6P/o/+j/6v/m/+T/4//j/+L/4f/h
/+L/5P/k/+T/5P/g/9//3v/d/9//3//g/+D/3//f/9//3//d/97/3v/d/9//3//f/9//
3v/d/9v/2v/e/97/3//f/93/2v/c/9z/2f/Z/9n/2f/a/9z/3P/b/9v/2v/a/9r/2v/a
/9z/3f/b/9v/2v/a/9n/2f/a/9v/3f/d/93/3f/c/9v/2v/Z/9v/3P/c/93/3v/e/97/
3v/f/9//3f/d/+H/4f/h/+D/3v/e/97/3v/g/+H/4f/i/+D/3//f/9//4P/h/+D/4f/i
/+L/4v/i/+L/4//i/+D/4v/i/+P/5P/k/+T/5P/k/+P/4v/k/+P/5f/l/+X/5f/k/+T/
5P/k/+X/5v/o/+r/7P/s/+v/6v/p/+j/6//t/+//8f/w/+//7v/t/+//8P/w/+//8f/x
//P/9P/z//P/8v/y//T/9P/0//T/8v/y//H/8P/v/+//7v/s/+7/7v/s/+z/6//p/+b/
5f/n/+j/6P/o/+b/5v/m/+T/5P/k/+T/4//l/+b/5v/m/+X/5P/i/+H/5P/l/+b/5//o
/+j/5//n/+X/5//r/+n/5//q/+r/5v/k/+f/6v/t//P/+f8BAAoAFQAfACgAMgA4ADwA
PgA6AC8AIQAVAAcA9//s/+j/4v/f/93/3//i/+X/6P/k/+D/3v/j/+n/6f/p/+z/6//s
/+3/7f/u//D/8v/y//b/8//x/+//8P/u/+7/8P/w//T/9P/1//X/9P/y//L/8//z//P/
8//2//b/9v/1//T/8//1//X/9v/2//j/+P/4//n/9//3//f/9//3//j/+P/4//j/+P/5
//r/+v/6//r/+f/7//3//f/9//r/+v/5//n/+v/7//z//f/8//v/+v/5//r/+v/6//r/
+//8//v//P/7//n/+P/2//b/9//3//b/9P/z//L/8f/y//L/8f/x/+//8P/w//D/7v/t
/+3/7f/t/+3/7f/t/+3/7f/t/+3/7f/t/+z/7P/s/+z/7P/u/+b/4P/b/9f/1f/T/9L/
0v/T/9T/1f/W/9b/1//Y/9n/2v/b/93/3v/b/9v/2//b/9z/3v/f/9//3v/d/9z/2//d
/93/3P/c/97/3v/f/9//4f/e/+D/4P/g/+H/4v/j/+L/5P/k/+P/4//i/+L/4v/k/+T/
5v/n/+X/5f/k/+T/5f/n/+r/7f/t/+3/7f/t/+3/7f/t/+3/7//w//D/8f/w//D/8P/w
//L/8//y//P/8//z//P/8v/y//L/8v/y//L/8//z//T/9P/z//P/8//2//f/9v/3//r/
+v/6//r//f///////v////7//v/+////AAABAAIABAAEAAcABwAFAAUABQAFAAgACAAI
AAgADAAMAAsADgAOAA4ADgAOABAAEQASABMAEwATABMAEwAXABgAGAAXABUAFQAXABgA
GQAZABgAGAAbABwAHQAeAB4AHgAdABwAGwAbABoAGAAaABoAGAAYABYAFQATABMAFAAW
ABcAGAAXABYAFQASABQAFAAUABMAFQAWABYAFgAVABQAEgARABIAEwAUABUAFAAUABMA
EwAVABUAFwAXABcAGAAUABIAEgATABgAHQAhACkAMQA6AEMATQBYAGIAaABsAHAAagBd
AEsAPwAzACcAGgASABIADwAJAA0AEgAPAAwACAAIABAAFwAZABkAGwAaABkAGgAZABsA
HgAeAB4AHgAiAB8AHQAfABwAGgAcAB4AIAAgACEAIQAgAB4AHAAcAB0AHQAbABsAHgAe
AB0AHQAdAB0AGwAbABwAHAAdAB4AHwAhAB8AHwAfAB8AIQAiACIAIgAgACAAIQAiACQA
JAAkACMAIQAjACMAIwAgACAAHwAfACIAIwAkACUAIwAjACMAIwAkACQAJAAkACYAJgAk
ACQAIgAhACEAIAAhACMAJAAkACMAIQAfAB0AGwAaABgAFwAZABoAGgAaABgAFwAXABcA
GAAZABoAGwAaABkAGAAXABcAFwAWABYAGAAYABgAGgAYABYAFQAVABYAFQAVABYAFQAU
ABMAEgATABMAEwATABMAEwAUABQAEQARABEAEQASABQAFQAVABQAEwASABEAEgATABMA
FAAUABQAFQAVABUAEgAUABQAFQAVABUAFQAUABYAFgAVABcAFgAWABYAFgAWABgAGQAX
ABcAFgAWABYAFwAZABsAGQAZABkAGQAaABsAHAAdACAAIAAfAB8AHgAeAB4AHgAgACEA
IAAhACEAIQAhACAAIAAgACAAIAAiACMAIwAkACMAIQAgAB8AIgAjACIAIwAiACIAIgAi
ACMAJQAlACQAJgAmACcAKAAmACYAJgAmACYAJgApACkAJwAnACcAJwAqACoAKgAqACgA
KgArAA==
         </WaveFormData>
      </LeadData>
      <LeadData>
         <LeadByteCountTotal>10000</LeadByteCountTotal>
         <LeadTimeOffset>0</LeadTimeOffset>
         <LeadSampleCountTotal>5000</LeadSampleCountTotal>
         <LeadAmplitudeUnitsPerBit>4.88</LeadAmplitudeUnitsPerBit>
         <LeadAmplitudeUnits>��V</LeadAmplitudeUnits>
         <LeadHighLimit>2147483647</LeadHighLimit>
         <LeadLowLimit>268435456</LeadLowLimit>
         <LeadID>II</LeadID>
         <LeadOffsetFirstSample>0</LeadOffsetFirstSample>
         <FirstSampleBaseline>0</FirstSampleBaseline>
         <LeadSampleSize>2</LeadSampleSize>
         <LeadOff>FALSE</LeadOff>
         <BaselineSway>FALSE</BaselineSway>
         <ExcessiveACNoise>FALSE</ExcessiveACNoise>
         <MuscleNoise>FALSE</MuscleNoise>
         <LeadDataCRC32>2797758987</LeadDataCRC32>
         <WaveFormData>
kP+Q/5D/kP+b/6b/sf+8/8P/yP/N/9L/1f/W/9f/2P/b/9z/3f/e/+L/5P/m/+j/6P/o
/+j/6P/s/+7/8P/y/+//7v/t/+z/7v/u/+7/7v/v//D/8f/y//D/8P/w//D/8//0//X/
9v/4//j/+P/4//j/+P/4//j/+//8//3//v8AAAAAAAAAAAIABAAGAAgACQAKAAsADAAP
ABAAEQASABcAGgAdACAAIwAkACUAJgApACwALwAyADQANAA0ADQANgA2ADYANgA5ADoA
OwA8ADoAOAA2ADQANAA0ADQANAAwAC4ALAAqACcAJAAhAB4AHQAcABsAGgAWABIADgAK
AAoACgAKAAoABgAEAAIAAAD///7//f/8//z//P/8//z/+//6//n/+P/5//r/+//8//v/
+v/5//j/+P/4//j/+P/7//z//f/+//z/+v/4//b/+P/6//z//v/9//z/+//6//r/+v/6
//r/+//8//3//v/7//r/+f/4//v//P/9//7//P/8//z//P/6//r/+v/6//v//P/9//7/
/f/8//v/+v/6//r/+v/6//r/+v/6//r/+P/4//j/+P/6//r/+v/6//f/9v/1//T/9f/2
//f/+P/2//b/9v/2//f/+P/5//r/+v/6//r/+v/4//j/+P/4//r/+v/6//r/+P/4//j/
+P/6//r/+v/6//z//P/8//z/+//6//n/+P/5//r/+//8//v/+v/5//j/+v/6//r/+v/9
/wAAAwAGAAYABgAGAAYACgAMAA4AEAAQABAAEAARAA8AEQAUABQAFQAWABkAGwAZABgA
FwAVABcAFwAXABUAEgAQAA8ADwAPAA8ADQALAAsACQAFAAMA+//4//X/9v/3//f/+P/6
//j/+P/3//f/9//3//b/9P/1//T/9P/y//H/8P/v/+7/8P/x//H/8f/x//H/8f/x//H/
8P/v/+7/8f/x//D/8P/s/+7/7//z//n/AQAJAA0ADAAOABMAEQAMAAgAAgD8//7//f/t
/8v/of97/1n/N/8a/wn//P7m/s/+wf68/rz+vv7G/tX+4/72/gj/Gv8q/0P/X/9v/3v/
jf+j/7L/vv/J/9H/1v/Y/9r/3v/h/+b/5v/n/+r/7P/q/+n/7P/x//L/8v/z//T/9f/1
//X/9P/z//f/9v/2//f/+P/4//f/9//3//b/+f/7//z//P/+//7//P/8//3//f/9////
/v/+////////////AgACAAQABwAHAAcACQALAAsADAANAA0AEAARABMAFAAYABoAGwAc
ABsAHwAjACYAKQAsAC0AMAAwADMAMwA1ADYAOQA7AD0APwBAAD4APgA/AD8AQwBEAEUA
RgBFAEMAQQBBAEAAPwA/ADwAOgA4ADYAMAAuACsAKAAmACUAIwAiACEAIAAcABkAFwAS
ABIAEgASABQAEwASABAACwAKAAkABwAHAAcABwAHAAYABgAGAAYABAAEAAQABQAGAAYA
BwAIAAYABQAEAAMAAwAEAAQABAADAAQABQAGAAUABgAFAAQABQAIAAcACAAFAAUABgAG
AAkACQAKAAoADAALAAkACQAHAAgACQAJAAwADAAMAAoABwAGAAUABAAFAAYABgAEAAUA
BAAHAAgABwAGAAUABAAGAAYABAAEAAMAAwACAAAAAQADAAQABQAEAAQABQAHAAYABQAE
AAMABQAGAAYABgAEAAcABAAEAAYABgAIAAYACAAIAAcABgAFAAUABwAIAAgABwAHAAgA
BQAEAAMABAACAAMABQAHAAUAAwADAAQAAgACAAMABAAFAAUABgAHAAYABgAFAAUABwAJ
AAkACQAKAAsADAAMAA8AEAASABMAGgAcABkAGAAXABYAFQAVABcAGgAaABsAHAAfACMA
IwAiACEAHQAdAB0AHQAbABoAGAAXABUAFQAVABMAFAASABAADAAIAAIA///8//z//P/7
//v//v/+//7//f/7//v/+//6//n/+v/5//n/9P/0//T/9P/0//T/9f/1//f/9f/1//X/
8//0//T/9P/2//f/9//2//b/9P/y//P/9//7////BwANABAAEgATABMAFAASAAwABgAG
AAUA9//f/7v/kf9t/03/LP8V/wb/9v7j/tP+xv7A/sL+yv7V/uP+8v4C/xT/JP83/0//
af97/43/nf+u/7r/w//N/9L/2P/a/9r/3//o/+r/5//m/+r/7P/p/+r/7//w//D/8f/0
//X/9f/1//T/8//3//b/+P/5//r/+v/5//n/+f/4//v//f/+//7/AAAAAP7//v8AAP//
/v///wEAAgAEAAUABAADAAUABAAGAAkACQAJAAkACwALAAwADQANABAAEQAVABYAGgAc
ABsAHAAbAB8AIgAmACoALgAvADIAMgA1ADUANwA4ADsAPgA/AEAAQABAAEAAQQBBAEYA
RgBGAEYARQBDAEEAQQA+AD0APQA6ADoAOAA2ADAALAApACYAJAAjACEAIAAfAB4AGgAX
ABUAEQAQAA8ADgAOAA0ADAAKAAYABgAGAAUABQAFAAUABQAEAAQABAAEAAMAAgABAAEA
AgACAAMABAABAAEAAQABAAMABAAEAAQABAAEAAQABAACAAQABAAEAAQABgAEAAQAAQAB
AAIAAgAEAAUABwAIAAgABwAFAAUABQAGAAcABwAIAAgACAAGAAQABAAEAAQABgAIAAkA
CAAGAAQABgAGAAQABAAEAAQABgAGAAQABAAEAAUABQAEAAYABwAHAAcABQAEAAQABQAF
AAUABQAFAAcACAAIAAgABQAHAAMAAgADAAQABwAGAAYABgAFAAQAAgADAAYACAAIAAcA
BwAIAAUABAADAAQABAAFAAcACQAHAAUABQAGAAQABAAFAAYACQAJAAoACwALAAoACAAH
AAgACwAMAA0ADwARABMAFAAaABoAGQAZABwAHgAeAB4AHgAeAB0AHgAgACIAIwAkACcA
KQApACgAJwAlACUAJQAlACUAJAAiACEAIAAfAB4AGwAcABoAGAAUABAACgAHAAQACAAI
AAcABwAKAAoACgAJAAcABwAHAAYABQAGAAUABQAAAAAAAAAAAAAAAAABAAEAAgABAAIA
AwAAAAAA///+////AQACAAIABAACAAAAAQAHAA0AEQAVAB0AJAAmACUAIwAiACAAHAAW
ABIAEwAJAO//y/+l/3//V/84/yH/FP8E//P+4/7Y/tL+1v7c/uf+9f4E/xj/LP86/03/
Zf97/43/n/+v/77/zv/b/+P/5v/q/+r/7v/1//r/+v/7/wAAAAAAAP3//v8CAAQABQAH
AAkACwAMAA0ACgAJAA0ADAAMAA0ADgAOAA4ADwAQABAAEQATABQAFAAUABQAEgASABMA
EwATABUAGAAYABkAGQAXABcAGgAaABoAHQAdAB0AHwAhACEAIgAhACEAJAAlACkAKgAu
ADAAMAAyADIANwA5ADwAPwBCAEMARgBGAEkASgBLAEsATQBQAFMAVgBYAFUAVABUAFMA
VgBWAFYAVgBWAFUAVABVAFAATwBPAEwASwBKAEkARABCAD8APAA6ADUAMwAyADEALgAq
ACcAJQAgACAAIAAgACAAHwAeABwAGAAYABgAFwAZABkAGQAZABYAFgAWABYAFAAUABQA
FQAXABYAFgAWABMAEwATABMAFwAYABgAGAAUABQAFAAUABMAFAATABIAFAAYABgAGgAW
ABUAFQAUABUAFQAWABYAFwAXABYAFwAVABYAFwAXABoAGgAaABgAGAAYABgAGAAXABgA
GAAWABgAFgAYABgAFgAWABYAFgAXABgAFwAYABYAFwAXABYAFgAXABcAFwAVABQAFAAV
ABQAEwASABEAEwAUABQAFAASABUAEgASABQAFAAWABQAFAAUABMAEgARABEAEwAUABYA
FQAVABYAFAAUABQAFgAVABUAFgAXABUAEwATABQAEwASABIAEgAUABUAFwAZAB0AHgAe
AB8AIAAjACQAJQApACgAJgAmACYAJgApACkAKwAuAC4ALwAwADMAMwAzADIAMQAwADEA
MgAzAC4ALAApACcAKAApACoAKQApACYAIwAeABoAFAARAA4AEwAUABQAFQAUABIAEAAN
ABAAEQASABIAEAAQAA4ADQAIAAgACAAIAAoACgALAAsACQAHAAcABwAHAAgACAAIAAoA
CwALAAoAAgACAAYACwARABcAGwAfACMAKAAqACkAKwAqACQAHAAYABYADwD7/93/uf+T
/3P/T/8s/xv/Dv/8/uv+3/7W/tT+3P7o/vP+//4O/x7/MP9A/1P/af+B/5X/p/+3/8D/
yv/X/+H/6P/w//T/9P/3//z//v/9//z//v8AAAMABgAHAAgACAAJAAgACQAJAAkACgAL
ABEAEgARABEAEQAQAA4ADwAQABAAEwAVABYAFgAWABYAFAAUABcAFwAXABkAGgAaABsA
GwAaABkAGwAaAB0AIQAiACMAIgAjACIAIgAmACcAKwAtAC4ALgAxADIAMgA0ADQAOQA8
AEAARABIAEcASgBKAE0AUQBTAFQAVwBYAFkAWgBaAFoAWgBbAFsAYABgAGAAYABcAFkA
VgBVAFQAUwBTAFAATgBMAEoARABCAD8APAA6ADkANwA2ADUAMQAsACgAJQAiACIAIgAi
ACEAHwAdABoAFgAWABYAFQAWABcAGAAZABYAFgAWABYAFgAWABYAFwAXABYAFgAWABMA
EwATABMAFQAWABYAFgASABIAEgASABUAGAAZABoAGQAaABcAFgATABMAFAAUABYAFwAZ
ABoAGQAXABQAEwAUABYAGAAZABgAGAAYABYAFAAUABQAFAAYABoAGwAaABcAFAAVABQA
FgAWABYAFgAWABYAFAAUABIAEwATABIAFQAXABgAGQAUABIAEQARABMAEwATABMAEwAU
ABQAFAASABUAEgASABMAFAAXABYAEwASABAADgAPABEAFQAYABYAFQAVABYAEgAQAA4A
DgAPABEAFAAXABYAEwASABIAFAAUABUAFgAXABcAGAAZABwAHgAfACEAKQAlACcAJAAi
ACIAIgAiACYAJwAqAC4ALgAvADAAMwAyADEALwAtAC0ALwAxADMALgAsACkAJwApACkA
KQAnACQAIAAcABYAFQAQAA4ADAAOAA4ADQANAAwADAAMAAsACwALAAsACgAIAAgABgAF
AAAAAAAAAAAAAQACAAQABQADAAEAAQABAAIABAAFAAYABAAFAAUABAACAAIABgALABEA
FwAdAB8AIQAkACYAJQAhABoAFAASAA4ABADr/8n/o/9//13/O/8f/xD/Bf/y/uD+0f7J
/sj+zP7Y/uj++f4H/xj/KP86/1D/af99/5H/of+v/7//yv/S/9v/4f/o/+7/8P/y//X/
+P/6//v/+v/6//z///8CAAUABgAGAAcABQAFAAQAAwAEAAUACwAMAAsACwALAAoADAAN
AA4ADgANAA8AEAAQAA4ADgAMAAwAEAARABIAFQAUABQAFQAVABUAFQAYABgAGQAdAB4A
HwAdAB8AHwAgACQAJQApACsALAAsAC8AMAAxADIAMQA1ADgAPABAAEQAQwBGAEYASQBL
AE0ATgBRAFIAUwBUAFQAUgBSAFMAUwBWAFYAVgBWAFQAUQBOAE0ATABLAEsASABGAEQA
QgA8ADkANQAxAC4ALQArACoAKQAkACAAHQAbABkAGgAbABwAGQAXABUAEgAQABAAEAAP
ABEAEQARABEADAAMAAwADAAOAA4ADgAPAA0ADAAMAAwACwALAAsACwANAA4ADgAOAAoA
CgAKAAoACwAOAA8AEAAOABAADgAOAAsACwAMAAwADgAPABEAEgAQAA8ADQANAA0ADgAP
AA8AEAAQABAADgAOAA4ADgAOAA8AEAAQAA4ADAAKAAwADAAOAA4ADgAOABAAEAAOAA4A
DAANAA0ADAAOAA8ADwAPAAsACgAKAAsACwALAAsACwAJAAoACgAKAAgACwAIAAgACgAK
AAwACgAKAAoACQAIAAsADQARABQAFgAXABkAHAAeAB4AHAAgACIAIgAiACIAIgAhACIA
JAAlACcAKQAtAC8ALwAuAC0AKgApACgAJwAmACYAJQAlACIAIQAgAB0AGwAYABUAEAAN
AAgABgAEAAQABAADAAMABwAIAAkACQAGAAUABAACAAIAAgAAAP///v/+//7//v/9//z/
/P/7//z/+//8//3//P/8//v/+v/6//v/+//6//r//P/8//3//f8BAAsAEwAXABwAHgAd
ABsAFAAMAAYACgAIAPv/4/+9/5H/af9H/yX/EP8B//D+3v7R/sf+wv7E/sz+1v7j/vP+
Bv8c/zL/SP9d/3H/hf+T/6P/s//A/87/2//h/+D/4v/m/+b/6//u/+7/8//4//j/+P/5
//j/+v/6//n/+f/7//3//v////z/+/////7/AAABAAIAAgABAAEAAQAAAP//AQACAAIA
BQAGAAUABgAIAAcABgAHAAoACgALAAsADQANABAAEAANAA8ADgANABAAEwAUABYAFQAV
ABgAGQAbABwAIAAiACYAKAAoAC0ALQAwADMANgA6AD4APwBDAEIAQwBDAEUASABJAEoA
SgBIAEgASQBJAEwATABMAEwATQBLAEkASQBFAEMAQgA+AD4APAA6ADQANAAxAC4ALAAo
ACUAIwAhACEAHgAcABsAFwAWABUAFAAUABMAEgAQAA4ADgAOAA0ACwALAAsACwALAAwA
DQAOAAwACgAIAAcACgAKAAsADAALAAsACwALAAwADAALAAoACgAMAA4AEAANAA4ADQAM
AAwADgAMAAwADQANAA4ADgAMAAsACwAKAA0ADQAMAA0ADAAMAAwACwANAA4ADwAOAAwA
DAAMAAwADAAMAAsACAAKAAoADgAQAA0ADAALAAoACwAMAAsADAAKAAsACwAKAAoACwAL
AAsACgAKAAsADQAKAAkACAAHAAgACgALAAwACgANAAoACgAKAAoADAAKAAoACgAJAAgA
CAAJAAwADgAMAAsACwAMAAoACgAKAAwACQAJAAoACwAMAAsADAAOAAsACgAKAAoACQAJ
AAoACwANAA4ADgAPABAAEwAUABUAHwAjACEAHgAeABwAHAAcABwAHwAhACUAKgApACkA
KQArACsAKwAqACkAKQApACkAKQAlACQAIgAhACIAIwAkACMAIAAcABgAEgAPAAoACAAG
AAoACgAJAAkACgAKAAoACQALAAsACwAKAAcABgADAAEA//8AAAEAAgACAAIAAwADAAEA
////////AAACAAMABAABAAEAAAD+//7/AgACAAMABwALABEAEwAVABwAIAAhACEAIAAa
ABIADgAMAAUA8f/R/6v/hf9h/z//Iv8R//7+6P7X/s/+zP7Q/tb+3v7p/vX+Bv8U/yj/
Qv9b/3P/h/+V/6P/s/++/8j/1f/d/+T/6v/u/+7/8f/0//L/8//2//j//P///wIAAgAC
AAEAAQAAAAEAAQABAAMAAwAIAAgABQAFAAUABAAGAAcACAAIAAkACwAMAAwACwAKAAcA
BgAKAAsADAAPAA8ADgAOAA0ADQANABAAEAASABUAFQAVABMAFQAVABYAGQAbACAAIwAj
ACIAJAAkACgAKgAqAC8AMQA0ADcAOgA5ADwAPAA/AEIARQBHAEsASwBLAEsASgBMAEwA
TQBNAFAAUABQAFAATgBLAEgARwBGAEcASQBIAEQAQAA8ADQAMwAxAC8ALgArACkAKAAn
ACIAHgAbABkAFwAYABkAGgAXABUAEwAQAA8AEAARABEADwAPAA8ADwALAAoACQAIAAkA
CgALAA0ACwAKAAoACgAKAAsADAANAA0ADgAOAA4ACQAIAAcABgAJAAwADQAOAAwADgAM
AAwADQANAA4ADgARABEAEgASABEADwAMAAsADAAOABAAEQARABAADwAMAA0ADgAPABAA
DwAQABAADgAMAAoADAAMAA4ADgAOAA4ADAAMAAoACgAKAAsACwAKAAwADQANAA0ACwAK
AAoACwALAAsACwALAAgACAAHAAYACQANAAsADAALAAoACwAIAAgACAAHAAYACAAJAAwA
DgALAAkACAAIAAgACAAIAAoACQAJAAoACwAIAAUABAAEAAYABgAHAAgACAAHAAcABwAK
AAwADQAPABAAEwAUABUAFQAZABgAGQAaABsAHAAdAB0AHwAiACEAIQAhACMAKAApACkA
KQAkACMAIgAhACAAIAAfAB8AHQAdAB0AGwAZABYAEwAOAA0ACAAGAAQAAwACAAAA//8D
AAQABQAFAAMAAwADAAIA/v/+//z/+//6//r/+v/6//n/+P/4//f/+P/3//j/+f/3//j/
+P/4//b/9//3//b/+v/8//r/+f/7//3//f8BAAkAEgAYAB0AGwAWABQADgACAP7/AQD/
/+v/zf+j/3n/Vf8w/xX/Bv/2/uP+2f7O/sb+xv7K/tH+2/7q/v7+Ev8m/z3/Uf9l/3n/
h/+V/6j/uv/D/8v/1P/c/+D/3v/f/+L/5P/n/+z/8P/w/+//8P/y//L/8f/x//T/9//5
//v/+P/3//v/+v/5//n/+f/4//r/+//8//z//P/9//3//P///wAA//8AAAIAAQAAAAEA
AgACAAMAAwAEAAUACQAKAAcACQAIAAcACQALAAsADAAMAA0AEQATABQAFAAXABgAHAAe
AB4AIwAkACYAKAAqACwAMAAxADUANQA3ADgAOwA6ADsAPAA8AD0APgBAAEEAQgBCAEIA
QgBEAEMAQgBDAD4APQA9ADoANgA0ADIALAAtACsAKQAoACMAHwAcABkAFwAUABIAEQAN
AAwACwAKAAsACQAHAAQABAAEAAQAAwACAAEAAAD///3//v///wAA/v/+//7///////7/
/v/+/wAAAQACAAMAAwACAAAA/v/9//7///8AAP//AAD///7/AAACAAAAAAAAAAEAAwAE
AAIAAQABAAAAAwADAAIAAwABAAIAAwADAAIAAgACAAAAAQACAAMABAAEAAQAAwAAAAEA
AAADAAQAAgACAAIAAgACAAIAAAAAAAEAAwAEAAQAAwADAAIAAQAAAAAAAQADAAAA///+
//3///8AAAAAAAACAAUAAgACAP///v////z//f/+//7//v/8//3/AAACAAIAAQABAAIA
BQAIAAsAEAAQAA8ADQAQABEAEgATABQAFAATABQAFgAUABUAFgAZAB0AHwAgACEAHAAb
ABoAGQAZABgAFgAVABQAEwASAA8ADwAMAAkABAACAP7//f/8//3//P/6//n/+//8//3/
/f/8//v/+v/4//b/9v/0//P/8v/y//L/8v/x//D/8P/v//L/8f/y//P/8f/y//L/8v/w
//H/8f/w//T/8v/y//P/9//3//v/AwALABAAFAAXABcAFgAQAAYA/v/8//v/8f/X/6//
if9l/z3/Gv8F//b+6P7b/s3+wP6+/sL+xv7P/t3+7v4A/xb/Kv8//1X/a/97/4f/l/+o
/7b/xf/P/9b/2v/c/97/4f/g/+D/6f/u/+7/8P/v/+7/8P/w/+//7//z//X/9v/3//X/
9f/6//r/9//3//f/9v/4//n/+v/6//j/+f/5//j/+//8//v//P/9//3//f///////v/+
//3///8BAAYACAAGAAcABQADAAYACQAKAAwADAANABEAEwAUABQAFwAYABsAHgAfACUA
JQAmACcAKAAqAC4ALwAzADUANwA4ADsAPAA9AD4APgA/AEAAQgBDAEQAQgBAAD4APwA/
AD8AQQA7ADkAOAA0ADIAMAAuACgAKAAlACIAIAAcABkAFwAVABMAEAAOAA0ACQAIAAcA
BgADAAEA///8//3//v///////P/7//r/+f/3//j/+f/6//j/+P/4//n/+//6//r/+v/5
//n/+f/5//r/+v/5//j/+P/6//z//v/7//z/+//6//j/+v/4//j/+v/7//3//v/8//v/
+//6//3//f/8//3/+//8//3//f/+//7//v/8//3//v///wAAAAAAAP///P/9//z///8A
AP///v/9//z//v/+//z//P/+///////+//v/+//6//n/+v/6//v//f/8//v/+v/5//n/
+v/6//r//f8BAP//AAD8//r/+v/2//f/+P/4//j/9v/3//r//P/6//n/+f/6//3//v//
/wIABAAFAAcACQANAA0ADAAKAAoACgAKAAkACQALAA4AEQATABUAGQAZABkAGAAXABgA
GQAaABsAGAAWABMAEQARABEAEQAPAA0ACgAHAAIA///6//j/9v/4//j/9//3//j/+P/4
//f/9//3//f/9v/0//T/8v/x/+3/7P/r/+r/6//s/+7/7//t/+v/6//r/+v/7P/s/+z/
7f/v//D/8P/q/+r/6v/r//H/9////wUACwAOABAADQAPAAwABgAAAPz/+v/x/9//v/+V
/2//S/8n/wr//f7w/tz+xf63/rL+rv6y/r7+y/7b/uz+AP8Q/x7/Mf9J/2P/df+F/5X/
pP+y/7v/w//M/9L/1P/Y/93/4v/m/+f/5P/k/+T/4//m/+r/7P/t/+//8P/x//H/8f/x
//H/9v/2//X/9f/1//T/8v/z//T/9P/3//n/+v/6//r/+v/4//j/+//7//v//f8AAAAA
AQABAAAA//8BAAAAAwAHAAgACQALAA0ADQAOAA4ADwATABUAGAAYABsAHAAdAB4AHQAh
ACQAKAAsADAAMQA0ADQANwA5ADsAPAA/AEEAQwBFAEYARQBEAEQAQwBIAEgASABIAEUA
QwBBAEEAPgA9AD0AOgA6ADgANgAwACsAJwAjACAAHgAdAB0AHQAYABQAEQAPAAoACgAK
AAoACwAJAAcABAABAAAA///9//7///8AAAEA/P/8//z//P/6//r/+v/7//z//P/9//7/
+//7//v/+////wAAAAAAAP7//v/+//7//P/+//7//v///wIAAQACAP////8AAAAAAQAB
AAIAAgAEAAMAAQABAAEAAgADAAMABgAGAAYABAADAAIAAQAAAAIABAAFAAQAAgAAAAIA
AgAAAAAAAAAAAAEAAgABAAIA//////7//P///wEAAgADAP///v/+////////////////
/wAAAAAAAP3////7//r/+//8/////v/+//7//f/8//r/+//+/wAAAgABAAEAAgAEAAQA
BAAGAAkACwAOABEAEwASABAAEAAQABAAEgATABYAGgAZABkAGQAbAB4AHwAfAB8AHQAd
AB0AHQAZABgAFgAVABUAFQAVABMAEQAOAAsABgADAP7//P/6//7//v/9//3//P/8//z/
+//7//v/+//6//b/9v/0//P/8P/w//D/8P/x//L/9P/1//L/7//u/+3/8P/y//P/9P/y
//P/8//y//D/8P/2//f/9////wUABQAHAAwAEAARABMAFAAOAAQA/P/6//P/4//F/6H/
e/9Z/zf/GP8H//b+4P7N/sH+uv64/r7+yv7X/uf++P4I/xT/JP8//1v/cf+D/5P/of+u
/7r/w//N/9b/3P/g/+j/6//o/+b/6f/q/+r/7P/v//T/9//4//j/+f/5//n/+P/3//n/
+f/+//7/+//7//v/+v/8//3//v/+/wEAAwAEAAQAAgACAAAAAAAFAAUABQAHAAcABgAG
AAUABwAHAAoACgAMAA8ADwAPAA4ADwAOAA4AEQATABgAGwAbABoAHAAcAB8AIgAjACkA
KwAuADEANAAyADQAMwA1ADkAOwA8AD8APgA/AEAAQABCAEIAQwBDAEgASABIAEgARQBD
AEEAQQBAAD8APwA8ADgANgA0AC4ALAApACYAJAAjACEAIAAfABsAFgASAA8ADAAMAAwA
DAAJAAcABQACAAIAAgACAAEAAwADAAMAAwD///7//f/8//3//v///wEAAAD+//3//P/9
//3//f/9////AAAAAAAA/P/8//z//P/9/wAAAQACAAEAAgD///7//f/9//7//v//////
AAAAAP7//f/7//v//P/+/wAAAQABAAAA///8//7//v/+//7///8AAAAA/v/8//r//P/8
//3//v///wAA/v/+//z//P/8//3//f/8//z//f/9//3/+f/4//j/+f/7//3///8BAP//
AAAAAAAAAgAFAAIAAgACAAIABAACAAQABAADAAIABAAFAAgACgAKAAkACQAKAA4AEAAS
ABYAHAAdAB0AHAAaABoAGgAaAB0AHQAfACIAIAAhACIAJQAoACkAKQApACUAJQAlACUA
IgAgAB0AGwAcAB0AHgAdABsAGAAVABAADQAIAAYABAAIAAgABwAHAAYABgAGAAUABwAH
AAcABgADAAIA///9//z//P/8//z//P/8//3//f/8//n/+P/3//r//P/9//7/+//7//r/
+P/6//z//v8BAAUACQALAA0AFQAYABoAHwAfAB4AGAAQAAwACgADAO//z/+p/4X/Y/8/
/yD/Df/8/uz+2f7L/sj+yv7M/tj+6f7x/v7+EP8i/zj/U/9t/4P/k/+h/6//vP/G/9H/
3f/k/+b/6v/w//H/8P/y//H/8P/0//j/+//+////AAAAAAEA//////7//f//////BAAE
AAIAAQAAAP7///8BAAMABAAHAAkACgAKAAgACAAGAAYACwALAAsADQAMAAwADQANAA0A
DQAQABAAEAATABMAEwARABMAEwAUABYAFwAbAB0AHQAcAB4AHgAiACQAJAApACsALgAx
ADQAMwA2ADYAOQA8AD8AQQBFAEUARQBFAEQARABEAEUARQBKAEoASgBKAEgARQBCAEEA
PwA/AEAAPgA5ADYAMwAsACwAKQAmACQAIQAfAB4AHQAYABQAEQAPAA4ADgAOAA4ADAAJ
AAYAAgACAAIAAgABAAEAAQABAAEA/P/8//z//P/9//7///8BAP7//P/7//r/+v/7//z/
/f/9//7//v/+//z//P/8//z//P/+//7//v/8//7//P/8//3//f/+//7//////wAAAAD+
//3/+//7//z//v8AAAEA///+//3/+v/8//z//P/8//3//v/+//z/+v/4//r/+v/8//z/
/P/8//r/+v/4//j/+v/7//v/+v/7//3//v////r/+P/3//f/+P/5//r/+//6//r/+f/4
//j/+//4//j/+v/6//z/+v/4//j/9//2//b/9//6//z/+//5//j/+P/4//j/+P/6//j/
+f/5/w==
         </WaveFormData>
      </LeadData>
      <LeadData>
         <LeadByteCountTotal>10000</LeadByteCountTotal>
         <LeadTimeOffset>0</LeadTimeOffset>
         <LeadSampleCountTotal>5000</LeadSampleCountTotal>
         <LeadAmplitudeUnitsPerBit>4.88</LeadAmplitudeUnitsPerBit>
         <LeadAmplitudeUnits>��V</LeadAmplitudeUnits>
         <LeadHighLimit>2147483647</LeadHighLimit>
         <LeadLowLimit>268435456</LeadLowLimit>
         <LeadID>V1</LeadID>
         <LeadOffsetFirstSample>0</LeadOffsetFirstSample>
         <FirstSampleBaseline>0</FirstSampleBaseline>
         <LeadSampleSize>2</LeadSampleSize>
         <LeadOff>FALSE</LeadOff>
         <BaselineSway>FALSE</BaselineSway>
         <ExcessiveACNoise>FALSE</ExcessiveACNoise>
         <MuscleNoise>FALSE</MuscleNoise>
         <LeadDataCRC32>1382666218</LeadDataCRC32>
         <WaveFormData>
GgAaABoAGgAcAB4AIAAiAB8AHgAdABwAGgAaABoAGgAYABgAGAAYABgAGAAYABgAGAAY
ABgAGAAXABYAFQAUABQAFAAUABQAEwASABEAEAAOAA4ADgAOAA4ADgAOAA4ADQAMAAsA
CgAKAAoACgAKAAkACAAHAAYABAAEAAQABAAGAAYABgAGAAUABAADAAIABAAEAAQABAAD
AAIAAQAAAP7//v/+//7//v/+//7//v/9//z/+//6//z//P/8//z/+v/6//r/+v/6//r/
+v/6//r/+v/6//r/+P/4//j/+P/4//j/+P/4//r/+v/6//r/+v/6//r/+v/8//z//P/8
//z//P/8//z//v/+//7//v/+//7//v/+//7//v/+//7/AAAAAAAAAAD+//7//v/+/wAA
AAAAAAAA/v/+//7//v/+//7//v/+//z//P/8//z/+v/6//r/+v/6//r/+v/6//j/+P/4
//j/9v/2//b/9v/2//b/9v/2//b/9v/2//b/9v/2//b/9v/0//T/9P/0//T/9P/0//T/
9P/0//T/9P/y//L/8v/y//T/9P/0//T/9P/0//T/9P/0//T/9P/0//b/9v/2//b/9f/0
//P/8v/0//T/9P/0//L/8v/y//L/8v/y//L/8v/y//L/8v/y//D/8P/w//D/8P/w//D/
8P/u/+7/7v/u/+7/7v/u/+7/7v/u/+7/7v/s/+z/7P/s/+7/7v/u/+7/7P/s/+z/7P/t
/+7/7//w//L/9P/2//j/+P/4//j/+P/5//r/+//9//7//v/+//z//P/3//T/8v/x//D/
7//y//D/8f/x//H/9P/0//T/8v/y//L/8v/y//L/8v/y//L/9f/1//X/9f/z//P/9f/2
//f/9//3//f/+f/5//n/+f/5//r/+v/6//z//P/8//z/+v/6//v/+//+//7//v//////
/v/+//7//v/+//7///8BAAEAAQD//////f/+//z/+f/5//n/9v/0//P/7//r/+T/2P/Q
/9D/1f/c/+X/8P/6//7/AQAIAAkABgABAP3/9//r/9//2v/e/+b/8f/4//r/+v/+////
AgAEAAcACAAIAAkACQAJAAgABwAFAAYABAAGAAYABgAGAAYABQAEAAIAAgADAAMAAwAD
AAIAAgACAAIAAgAAAAAAAAABAAMAAwACAAEA//////////8AAAAAAQABAAIAAQABAAEA
AAD///3//P/9//7///8AAP7//v/9//3//v///////v8AAAAAAAAAAP7//v/+////AAAA
AAAAAAAAAAAAAAAAAAAAAAABAAEAAQABAAAA//8BAAEAAgACAAEAAQABAAAAAQAAAAAA
AAAAAAAAAAAAAAAAAAAAAP///f/+//7//v8AAAEAAgACAAAAAAAAAAEAAQABAAIAAgAC
AAIAAgACAAEAAQACAAIAAgADAAMAAwD//////////wIAAgACAAIAAgACAAAAAgACAAIA
AgACAAQABAADAAMAAgACAAEA//8BAAEAAQABAAEAAQABAAEA//////////8BAAAAAAAA
AAIAAwAFAAcACQALAA0ADwARABAAEAAQABIAEgASABIAFAAUABUAFQATABIAEgASABQA
FAAUABQAFAAUABQAFAAUABQAFAAUABYAFgAWABYAFAAUABQAFAAWABYAFgAWABQAFAAU
ABQAEwATABMAFAAXABcAFgAWABUAFAATABIAFAAUABQAFQAVABQAFAATABEAEQASABIA
FAAUABUAFQASABIAEgASABIAEgATABMAFQAVABQAFAAUABMAEwATABUAFQAVABMAEQAS
ABIAEgASABMAFQAWABYAFgAWABYAFgAWABgAGAAYABgAGQAaABoAGgAYABYAEQAOAA0A
DAALAAoACwAKAAoACQALAAwADAAMAAwADAAMAAwACwAKAAkACAAIAAkACQAJAAcABwAH
AAkADAANAA0ADQANAA0ADQANAAsACwAMAAwADgAOAA4ADgAMAAwADAANAA8AEAAQABAA
DwAPAA4ADgAOAA4ADgAOABEAEQARABEADwAPAA8ADAAMAAsACwAJAAYABAAFAAMA///6
//D/5v/g/+P/6P/t//j/AgAIAA0AEgAZABoAEwALAAUA///x/+b/5v/u//f/AAAEAAQA
BgALAAwAEAATABQAFAAVABUAFQAUABMAEwAUABQAFAAUABQAFAAUABMAEgAQABAAEQAR
ABEAEQAQABAAEAAQABAADgAOAA4ADwARABEAEAAPAA0ADQANAA0ADgAOAA8ADwAOAA0A
DQANAA0ADQAMAAwADAAMAAwADAAMAAwACwALAAwADQANAAwADAAMAAwADAAMAAwADAAN
ABAAEAAQABAADgAOAA4ADgAOAA4ADwAPAA8ADwAOAA0ADQANAA4ADgAPAA8ADwAOAA0A
DAAMAAwADAAMAAwADAAKAAoACgAJAAkACgAKAAoACgALAAwADAAKAAoACgALAAsACwAM
AAwADAAMAAwADAALAAsADAAMAAwADQANAA0ACwALAAsACwAMAAwADAAMAAwADAAKAAwA
CgAKAAoACgALAAwADAANAAsADAAMAAsACwALAAsACwALAAsACwALAAkACQAJAAkACwAK
AAoACgAHAAcACAAJAAkACQAJAAkACQAIAAgACAAGAAYABgAGAAgACAAJAAkABwAGAAYA
BgAGAAYABgAGAAgACAAIAAgABgAGAAYABgAIAAgACAAIAAYABgAGAAYABgAGAAYABgAG
AAYABgAGAAUABQAFAAYABwAHAAYABgAEAAQABAAEAAYABgAGAAcABwAGAAYABQAFAAUA
BgAGAAYABgAHAAcABAAEAAQABAAEAAQABQAFAAMAAwACAAIABAADAAMAAwAFAAUABQAD
AAMABAAEAAQABAAFAAcACAAKAAgACAAGAAYACAAIAAgACAALAAwADAAMAAoACAADAAAA
AAD+//z/+v/6//r/+//7//3//v/+//7//P/8//z//P/6//r/+v/6//r/+//7//v/+//7
//v//f/+/////////////////////////wAAAAAAAAAAAAAAAAAAAAAAAAEAAQACAAIA
AgADAAMAAgACAAAAAAAAAAAAAwADAAMAAwADAAMAAwAAAP7//f/9//3/+v/6//f/9f/z
/+7/5v/a/9T/2f/e/+P/7v/4//7/AQAGAAsADgAHAP//+f/z/+X/3P/a/+D/6f/0//j/
+P/8////AAACAAcACAAKAAkACQAJAAoABwAJAAgACAAIAAoACgAKAAoABwAGAAQABAAF
AAUABQAFAAQABgAGAAYABgAEAAQABAAFAAUABQAEAAMAAwADAAMAAwACAAIAAwADAAQA
AwADAAMAAQABAAAAAAAAAAAAAAAAAAIAAgABAAEAAAABAAEAAAACAAIAAgACAAIAAgAC
AAMABAAEAAQABAACAAIAAgACAAQABAAFAAUAAwADAAIAAQADAAMABAAEAAUABQAFAAQA
AwACAAIAAgACAAIAAgACAAIAAgACAAEAAQACAAIAAgAEAAUABgAGAAQABAAEAAUAAwAD
AAQABAAGAAYABgAGAAUABQAGAAYABgAHAAcABwAFAAUABQAFAAYABgAGAAYACAAIAAYA
CAAGAAYABgAGAAcACAAIAAkABwAIAAgABwAHAAcABwAHAAcABwAHAAcABwAHAAcABwAH
AAYABgAGAAUABQAGAAcABwAHAAcABwAHAAYABgAGAAQABAAEAAQABAAEAAUABQAFAAQA
BAAEAAQABAAEAAQABAAEAAQABAACAAIAAgACAAMABAAFAAYABAAEAAQABAAEAAQABAAE
AAQABAAEAAQAAwADAAMABAAFAAUABAAEAAIAAgACAAIABAAEAAQABQAFAAQABAADAAMA
AwAEAAQABAAEAAUABQACAAIAAgACAAIAAgADAAMAAwADAAIAAgACAAEAAQABAAIAAwAE
AAMAAwAEAAQABAAHAAYABgAGAAYABgAHAAgACAAIAAgABgABAP7//v/8//r/+P/6//r/
+//7//v//P/8//z/+P/4//j/+P/4//j/+P/4//j/+f/5//n/+f/5//n/+//+////////
//3//f/9//3//////wAAAAAAAAAAAAAAAAAAAAAAAAEAAQACAAIAAgABAAEAAAAAAAIA
AgACAAIAAwADAAMAAQABAP/////+//z//f/9//v/+P/4//X/8f/v/+r/4P/W/9b/3f/i
/+n/9v/+/wIABwAOABMAFAANAAUA///1/+n/4v/i/+j/8f/6//7/+v/+/wEAAgAGAAkA
CgAKAAsACwAJAAgABQAFAAYABgAIAAgACAAIAAgABwAGAAQABAAFAAUABQAFAAQAAgAC
AAIAAgAAAAAAAAABAAMAAwACAAEA///////////+//7///////7//f/9//3//f/9//z/
/P/8//z//P/8//z//P/7//v//P/9//3//P/6//r/+v/6//z//P/8//3//v/+//7//v/9
//z/+//6//z//P/9//3//P/7//n/9//4//n/+//8//v/+//7//r/+//6//r/+v/8//z/
/P/8//z//P/8//v//f/+//7//v/8//3//v/+/wAAAAAAAAEAAwADAAQABAACAAIAAgAC
AAUABQAGAAYABgAHAAcABwADAAMAAwADAAYABgAGAAYABgAGAAQABgAGAAYABgAGAAYA
BgAFAAUAAwAEAAQAAwAFAAUABQAFAAMAAwADAAMAAwADAAMAAwADAAIAAgACAP////8A
AAEAAwADAAMAAwADAAIAAgACAAIAAgACAAIAAgACAAMAAwABAAAAAAAAAAIAAgACAAIA
AAAAAAAAAAACAAIAAgACAAIAAgACAAIAAAAAAAAAAAACAAIAAgACAAAAAAAAAAAAAQAB
AAEAAgABAAEAAAAAAAAAAAAAAAAAAAAAAAAAAQD///7//v/9//////8AAAAA/v/+////
///+//7//v/+//7//v///////f/9//z//P/9//3//v///wAAAQACAAEAAQAAAAAAAAAC
AAIAAgACAAEAAgACAAIAAAD+//n/9v/1//T/8//y//X/9v/4//n/+f/6//r/+v/2//b/
9v/2//b/9v/2//b/+P/5//n/+f/5//n/+f/7//r/+//7//v/+//7//v/+//9//3//v/+
//7//v/+//7//v/+//7//////wAAAAAAAP/////+//7/AAAAAAAAAAABAAEAAQD/////
///9//z//P/7//n/9//2//T/8f/v/+n/3v/Y/9z/5v/v//b///8GAAwAEAAXABwAHQAY
ABMACwD9//P/7f/u//T//P8FAAYABAAGAAgABwAKAA4ADwAQABAADwAPAA8ADAAJAAsA
DAAMAAwADAAMAAwACgALAAoACAAIAAkACwALAAsACgAIAAgACAAIAAoACgAKAAsACQAJ
AAgABwAHAAcABwAHAAgACAAJAAkABwAFAAQAAwAFAAUABAAEAAQABAAEAAQAAgACAAEA
AQAEAAUABQAEAAMAAgABAAAAAgACAAIAAwADAAIAAQAAAAAAAAAAAAAAAAAAAAEAAQAB
AAEAAAD//wEAAQACAAIAAwADAAMAAgADAAIAAgACAAQABAAEAAQABAAEAAQAAwAEAAYA
BwAIAAgACQAKAAoACgAKAAoACwANAA0ADgAOAA4ADgAOAA4AEQARABIAEgAQABEAEQAR
ABEAEQARABEAEgASABIAEgAUABQAEgAUABQAFAAUABQAFAAUABMAEwATABQAFAATABUA
FQAVABUAEwATABMAEwAVABUAFQAVABUAFAAUABQAFQAVABYAFwAXABcAFwAXABcAFgAW
ABYAGAAYABgAGAAYABgAGQAZABkAGAAYABgAGgAaABoAGgAYABgAGAAYABgAGAAYABgA
GAAYABgAGAAYABgAGAAYABoAGgAaABoAGAAYABgAGAAZABkAGQAaABsAGwAaABoAGAAY
ABgAGAAaABoAGgAbABkAGAAYABcAGAAZABsAHAAeABwAGwAaABwAHAAcABwAHQAeAB4A
HgAbABgAEgAOAA0ADAALAAoADgAOAA8ADwANAA4ADgAOAA4ADgAOAA4ADQAMAAsACgAM
AA0ADQANAA0ADQANAA8ADgAPAA8ADwARABEAEQARAA8ADwAQABAAEgASABIAEgAQABAA
EAARABEAEgASABIAEwATABIAEgAQABAAEAAQABEAEwAVABMAEQAPAA8ADAAKAAkABwAF
AAYABAABAP3/+f/q/97/3P/k/+v/8v/9/wgADgAQABUAGAAXABIADQAJAAEA9f/t/+z/
8v/8/wUABgAGAAwADgARABIAFgAVABQAFAATABMAEwASABEAEQAQAA4ADgAOAA4ADgAO
AA0ADAAKAAoACwAJAAkACQAIAAoACgAKAAoACAAIAAgACQAJAAkACAAHAAcABwAHAAcA
BgAGAAcABwAGAAUABQAFAAMAAwACAAIABAAEAAQABAAEAAQAAwADAAQABQAFAAQABgAG
AAYABgAGAAYABgAHAAYABgAGAAYABgAGAAYABgAGAAYABwAHAAcABwAGAAUABQAFAAYA
BgAHAAcABwAGAAUABAAEAAQAAgACAAIAAgACAAIAAgABAP//AAAAAAAAAAABAAIAAgAC
AAIAAgADAAEAAQACAAIAAgACAAIAAgABAAEAAgACAAIAAwADAAMAAwADAAMAAwAEAAQA
BAAEAAQABAACAAQAAgACAAIAAgACAAIAAQABAAEAAgACAAEAAQABAAEAAQABAAEAAQAB
AP//////////AQAAAAAAAAD9//3//v////3//f/9//3////+//7//v/8//z//P/8//7/
/v///////f/8//z//P/8//z//P/8//7//v/+//7//f/8//v/+v/8//z//P/8//r/+v/6
//r/+v/6//r/+v/8//z//P/8//n/+f/5//r/+//7//r/+v/4//j/+P/4//b/9v/2//f/
+P/4//n/+f/3//f/+P/4//j/+P/5//n/+P/4//j/+P/2//b/9//3//f/9//2//b/9v/1
//X/9f/2//f/+P/3//n/+v/6//r/+f/5//r/+v/6//r/+v/6//r/+//8//z//P/8//r/
9f/y/+7/7P/q/+j/6//s/+7/7//t/+7/7v/u/+z/7P/s/+z/7v/u/+7/7v/s/+3/7f/t
/+//7//v//H/8P/x//H/8f/v/+//7//v//H/8f/y//L/8v/y//L/8v/y//L/8v/z//P/
9P/0//T/8//z//L/8v/0//T/9P/0//X/8//z//P/8//z//P/8v/u/+3/6//n/+b/6P/l
/+P/4f/Y/8z/wv/E/8n/zv/X/+T/7v/y//n//P/7//b/7//r/+P/1//R/9D/1v/c/+X/
6v/o/+z/8P/x//T/+v/9//z/+v/7//n/+f/4//f/9//6//r/+v/6//j/+P/4//f/+P/2
//b/9//3//f/9//2//T/9P/0//T/9v/2//b/9//1//X/9P/z//X/9f/1//X/9P/0//X/
9f/y//H/8f/x//P/8//y//L/8P/w//D/8P/y//L/8f/x//L/8//z//L/8v/y//L/8v/z
//T/9f/3//b/9v/2//b/9v/2//b/9v/2//b/9//3//f/9//2//X/9//3//j/+P/3//f/
9//2//f/9v/2//b/9v/2//b/9v/2//b/9v/1//X/9v/2//b/9f/1//X/9P/0//T/9P/1
//X/9f/2//b/9P/0//T/9P/3//f/+P/4//f/9//2//X/9P/1//b/9//2//b/9v/2//b/
9v/0//b/+P/4//j/+P/2//b/9f/1//f/+P/4//f/9f/1//X/9f/1//X/9f/1//X/9f/1
//X/9f/0//T/9P/z//P/9P/1//X/9f/1//X/8//y//L/8v/z//T/9f/2//T/9P/1//X/
9f/0//T/9P/0//T/9P/0//L/8v/y//L/8//0//X/9v/0//T/9P/0//b/9v/2//b/9v/2
//b/9v/0//T/9P/0//X/9f/1//b/9f/1//T/9P/2//b/9v/2//b/9v/2//f/9f/0//T/
8//1//X/9v/2//T/9P/1//X/9v/2//b/9v/0//T/9f/1//X/9f/0//T/9v/1//X/9f/3
//f/9//1//b/+P/5//r/+//7//r/+P/4//j/+P/7//z//P/8//z/+v/1//L/8P/u/+z/
6v/s/+z/7f/t/+z/7P/r/+r/6f/q/+v/7P/s/+z/7P/s/+r/6//r/+v/7f/t/+3/7//u
/+//7//v//H/8f/x//H/7//v//D/8P/w//D/8P/w//L/8v/y//P/8f/y//L/8v/1//X/
9P/0//L/8v/y//L/8//z//X/9//3//f/9f/0//L/7//v/+3/6v/q/+3/6//l/+L/3P/O
/8T/x//M/9P/2v/m/+7/8//2//v//v/5//H/7f/n/93/0v/O/9L/2f/i/+j/6v/s//P/
9P/2//v//P/6//f/+f/7//z/+//7//z//P/6//r/+v/6//j/+f/6//j/+P/5//f/9//3
//b/+P/4//j/+P/4//j/+P/5//f/9//2//X/9//3//f/9//0//T/9f/1//b/9f/1//X/
9f/1//T/9P/0//T/9P/0//b/9v/1//X/9P/1//X/9P/2//b/9v/2//b/9v/2//f/9v/2
//b/9v/4//j/+P/4//b/9v/3//f/+P/5//n/+f/5//n/+v/6//n/+f/5//j/+P/4//n/
+v/4//j/+P/4//r/+v/6//n/9//4//j/+P/4//n/+v/6//r/+v/6//v/+f/5//r/+v/8
//z//P/8//v/+//8//z//P/9//3//f/8//3//v///////v/9//z//f/+//3/AAD+//7/
/v/+//7//v/9//3///8AAAAA///9//3//f/9/////////////f/9//3//f/9//z//P/8
//3//f/+/////f/9//3//f////7//v/+//z//P/8//z//P/8//3//f////7//v/+//z/
/P/8//z//v/+//7//v/+//7//v/+//z//P/8//z//v/+//7//v/+//7//v/+/wAAAAAA
AAAA/f/9//3//v///////v/+/wAAAAAAAAAA///+//3//f////7//v/9//3//f/+//7/
AAAAAAEAAQACAAIAAgACAAAAAAAAAAAAAgAEAAUABgAEAAIA/f/6//b/9P/y//D/9P/0
//X/9f/0//T/8//y//H/8v/z//T/8//y//H/8P/w//H/8f/x//P/8//z//X/9P/1//X/
9f/3//f/9//3//f/9//4//j/+P/4//j/+P/6//r/+v/7//n/+v/6//r/+//7//r/+v/6
//r/+v/6//v//f/9/////f/7//v/+v/4//X/9f/z//L/9P/z//H/7f/o/97/0v/O/9P/
2v/h/+z/+P/6//3/AgAJAAgAAwD///v/8f/l/9z/2v/e/+P/7v/0//T/+P/9//7/AgAF
AAQABAAFAAMAAwAEAAUABQACAAAAAgACAAIAAgACAAMABAACAAIAAwABAAEAAQAAAAIA
AgACAAIAAAAAAAAAAQABAAEAAAD//wEAAQABAAEA/v/+//////8AAP/////////////+
//7/AAAAAAAAAAAAAAAA///////////+//z//v/+//7//v/8//z//P/9//7//v/+//7/
AAAAAAAAAAD+//7//////wEAAQAAAP///////wAAAAD////////+/////v/+//7//v/+
//7//v8AAAAAAAD///3//v/+//7/AAABAAIAAgACAAIAAgADAAEAAQACAAIAAwAEAAUA
BgAHAAcACAAIAAYABwAHAAcABwAHAAcABwAGAAYABgAGAAcACAAHAAoACAAIAAgACAAI
AAgABwAHAAcACAAIAAcABwAHAAcABwAJAAkACQAJAAgABwAGAAUABwAGAAYABgAFAAUA
BgAHAAUABQAFAAUABwAGAAYABgAEAAQABAAEAAQABAAFAAUABwAGAAYABgAEAAQABAAE
AAYABgAGAAYABgAGAAYABgAGAAYABgAGAAYABgAGAAYABgAGAAYABgAGAAYABgAGAAUA
BQAFAAYABwAHAAYABgAIAAgACAAIAAcABgAFAAUABwAGAAYABQAFAAUABgAGAAYABgAH
AAcACAAIAAgACAAIAAgACgAKAAoACgAKAA0ADgAOAA4ADgAMAAcABAACAAAA/v/8//7/
/v////////8AAAAAAAD8//z//P/8//7//v/+//7/AAABAAEAAQD///////8BAAIAAwAD
AAMAAwADAAMAAwADAAMABAAEAAYABgAGAAYABAAEAAQABQAHAAgACAAIAAcABwAGAAYA
BgAGAAYABgAJAAsACQAJAAkABwAFAAQABAAFAAUAAQAAAP7/+//5//X/8P/m/+D/4P/p
//D/9f8AAAgADgATABgAHwAgABsAFwARAAcA+f/w//D/9P/9/wQACgAIAAYACwAMAA4A
EQASABIAEwATABMAEgARAA8AEAAQABAAEAASABAADAANAAwACgAKAAsACwALAAsACgAK
AAoACgAKAAgACAAIAAkACwALAAoACQAJAAkACQAJAAgACAAJAAkACAAHAAcABwAFAAUA
BAAEAAYABgAGAAYABAAEAAMAAwAGAAcABwAGAAQABAAEAAQAAgACAAIAAwAEAAQABAAE
AAQABAAEAAQABAAEAAUABQAFAAUABAADAAMAAwAEAAQABQAFAAUABAADAAIAAgACAAQA
BAAEAAQABAAEAAQAAwADAAQABAAEAAQABQAGAAYACAAIAAgACQALAAsADAAMAAoACgAK
AAoACwALAAwADAAOAA8ADwAPAA0ADQANAA0ADgAOAA4ADgAOAA4ADAAOAA4ADgAOAA4A
EAAQAA8ADwAPABAAEAAPABAAEQASABMAEQARABEAEQARABEAEQARABMAEgASABIAEQAR
ABIAEwATABMAEwATABMAEgASABIAEgASABIAEgAUABQAFQAVABUAFAAUABQAFgAWABYA
FgAUABQAFAAUABQAFAAUABQAFgAWABYAFgAWABYAFgAWABgAGAAYABgAGAAYABgAGAAX
ABcAFwAYABkAGQAYABgAGgAaABoAGgAaABoAGgAbABsAGgAaABkAGwAbABwAHAAeAB4A
HwAfACAAIAAgACAAIAAgACAAIAAgACAAHwAgACAAIAAfAB4AGgAYABYAFAASABAAFAAU
ABUAFQAVABYAFgAWABQAFAAUABQAFAAUABQAFAAWABcAFwAXABcAFwAXABkAGAAZABkA
GQAZABkAGQAZABsAGwAcABwAHAAcABwAHAAcABwAHAAdAB0AHgAeAB4AHQAdABwAHAAd
AB4AHwAgACEAHwAfAB8AHQAbAB0AHAAaABkAFwAVABIAEAARAA0ACwAGAPz/8v/y//n/
/v8FABAAGgAgACUAKgAtACoAJQAfABcADQADAP7/AAAGAA0AFAAWABQAGAAbAB4AIAAl
ACYAJAAjACMAIQAgAB8AHwAeACAAIAAeAB4AHgAcABsAHAAaABoAGwAbABsAGwAaABgA
GAAYABgAGAAYABgAGQAZABkAGAAXABcAFwAXABcAFgAWABcAFwAWABUAFQAVABcAFwAW
ABYAFAAUABQAFAAUABQAEwATABYAFwAXABYAFAAUABQAFAAUABQAFAAVABQAFAAUABQA
FAAUABQAFAAWABYAFwAXABUAFQAUABMAFAAVABcAGAAXABcAFwAWABcAFgAWABYAFgAW
ABYAFgAUABQAFAATABUAFgAWABYAFAAVABYAFgAWABYAFgAXABgAGQAbABwAHgAeAB4A
HgAdAB0AHgAeABwAHQAdAB0AGwAbABsAGwAcABwAHAAcABwAHAAaABwAHAAcABwAHAAa
ABoAGQAZABkAGgAaABkAGwAbABsAGwAaABkAGAAXABkAGQAZABkAGAAWABUAFAAVABUA
FgAXABUAFQAVABUAEwASABIAEgASABIAEgASABAAEAARABEAEQAQABAAEAAQABAAEAAQ
AA4ADgAOAA4AEAAQABAAEAAOAA4ADgAOAA4ADgAOAA4AEAAQABAAEAAPAA4ADQAMAAwA
DQAOABAADwAPAA4ADgAOAA4ADgAOABAAEAAQABEAEAAOAA0ACwAMAA0ADwAQABAAEAAR
ABEAEAAQABAAEgASABIAEgASABEAEgASABIAEAAOAAkABgAEAAIAAAD+/wAAAAABAAEA
AwAEAAQABAAAAAAAAAAAAAAAAAAAAAAAAAABAAEAAQABAAEAAQADAAQABQAFAAUABQAF
AAUABQAHAAcACAAIAAYABgAGAAYABgAGAAYABwAHAAgACAAIAAcABwAGAAYACAAIAAgA
CAAJAAcABwAHAAcABwAFAAQABAABAP///f/8//r/9//3//X/7v/g/9j/2P/d/+L/6f/0
//7/AgAJABAAEQAMAAUA///1/+v/4//g/+L/7P/1//r/+P/6//7/AQACAAgACQAKAAoA
CQAHAAcABgAHAAcACAAIAAgABgAGAAYABAAFAAYABAAEAAUABQAFAAUABAADAAIAAQAA
AAIAAgACAAMAAQABAAAA//////////////7//v///////v/9//3//f///////v/+//z/
/P/8//z//P/8//v/+//8//3//f/8//z//P/8//z//P/8//z//f/+//7//v/+//7//v/+
//7//v/+/////////////v/9//7///8BAAIAAQABAAEAAAABAAAAAAAAAAAAAAAAAAAA
/v/+//7//f/9//7//v/+//7///8AAAAA/v/+//7///8BAAEAAgACAAAAAAAAAAAA////
/wAAAAD+////////////////////AAAAAAAAAAAAAAAA/v8AAAIAAgACAAIAAgACAAEA
AQD//wAAAAD//wEAAQABAAEA/////////////////////////v/+//7//f/9//7/////
//////////3//P/8//z//v/+//7//v/9//z//P/7//v/+v/6//r/+v/6//r/+v/4//j/
+P/4//j/+P/4//j/9v/2//b/9v/4//j/+P/4//b/9v/2//b/9P/0//T/9P/1//X/9f/2
//X/9f/0//T/9P/0//T/9P/2//b/9v/3//b/9P/z//H/8v/z//X/9v/1//T/9P/z//L/
8v/y/w==
         </WaveFormData>
      </LeadData>
      <LeadData>
         <LeadByteCountTotal>10000</LeadByteCountTotal>
         <LeadTimeOffset>0</LeadTimeOffset>
         <LeadSampleCountTotal>5000</LeadSampleCountTotal>
         <LeadAmplitudeUnitsPerBit>4.88</LeadAmplitudeUnitsPerBit>
         <LeadAmplitudeUnits>��V</LeadAmplitudeUnits>
         <LeadHighLimit>2147483647</LeadHighLimit>
         <LeadLowLimit>268435456</LeadLowLimit>
         <LeadID>V2</LeadID>
         <LeadOffsetFirstSample>0</LeadOffsetFirstSample>
         <FirstSampleBaseline>0</FirstSampleBaseline>
         <LeadSampleSize>2</LeadSampleSize>
         <LeadOff>FALSE</LeadOff>
         <BaselineSway>FALSE</BaselineSway>
         <ExcessiveACNoise>FALSE</ExcessiveACNoise>
         <MuscleNoise>FALSE</MuscleNoise>
         <LeadDataCRC32>4234634388</LeadDataCRC32>
         <WaveFormData>
BAAEAAQABAAJAA4AEwAYABQAEgAQAA4ACQAGAAMAAAD7//j/9f/y/+7/7P/q/+j/5v/m
/+b/5v/k/+T/5P/k/+T/5P/k/+T/5P/k/+T/5P/i/+L/4v/i/+T/5v/o/+r/6//s/+3/
7v/y//T/9v/4//n/+v/7//z//f/+////AAACAAQABgAIAAkACgALAAwADwASABUAGAAa
ABwAHgAgACIAJAAmACgAKgAsAC4AMAAwADAAMAAwADIAMgAyADIAMAAwADAAMAAtACwA
KwAqACkAKAAnACYAJAAiACAAHgAdABwAGwAaABcAFgAVABQAEwASABEAEAAQABAAEAAQ
AA4ADgAOAA4ADgAOAA4ADgAMAAwADAAMAAwADAAMAAwADgAOAA4ADgAMAAwADAAMAA4A
DgAOAA4AEAAQABAAEAAOAA4ADgAOAA4ADgAOAA4ADgAOAA4ADgAOAA4ADgAOAA4ADgAO
AA4ADAAMAAwADAAMAAwADAAMAAoACgAKAAoADAAMAAwADAAKAAoACgAKAAgACAAIAAgA
CAAIAAgACAAGAAYABgAGAAYABgAGAAYABgAGAAYABgAEAAQABAAEAAQABAAEAAQAAgAC
AAIAAgACAAIAAgACAAAAAAAAAAAA/v/+//7//v8AAAAAAAAAAP7//v/+//7//v/+//7/
/v/+//7//v/+//z//P/8//z//v/+//7//v/8//z//P/8//7//v/+//7//v/+//7//v8A
AAAAAAAAAAEAAgADAAQABAAEAAQABAAHAAgACQALAAoACgALAAsABgADAAEAAAADAAIA
AgADAAMABAAEAAUACAAIAAgACAAGAAUABAADAAAA/v/8//z/+//5//j/9//0//P/8//z
//P/9P/0//T/9P/0//T/9P/x//H/8P/w//L/8v/y//L/7//v/+//7//v//D/8P/w//D/
8P/v/+//7f/t/+3/7f/v/+//7f/s/+j/5P/f/9v/2//f/+b/7//9/xMAJQAsADAANgA9
AE4AXQBkAGAAQgAPANT/nP93/2j/Zv9r/3P/ev9+/3z/gP+Q/57/sP/G/93/7f/7/wQA
DQAVAB0AIgAoACgAJwAlACEAGwATABAACgAHAAUAAgAAAP///f/6//f/9f/0//T/9P/0
//P/8//0//T/8//x//H/8v/y//X/9v/2//b/9v/2//b/9v/2//f/+P/4//n/+f/5//v/
+f/3//n/+//9////AAACAAEAAgACAAMABwAJAAoADAAQABIAFQAYABoAGwAcAB4AIgAm
ACoALQAuADEAMwA1ADcAOQA6ADwAPgA+AD4APwA/AD4APQA8AD4APgA+AD4APAA7ADoA
NwA0ADIAMQAvAC4ALAAqACgAIwAgAB4AHAAbABsAGwAaABYAFgAWABQAEwATABMAEwAQ
ABAAEAAQAA8ADQANAA0ADgAOAAwADAAKAAoACQAJAAsACgAKAAsACwALAAwADAAMAAsA
CwALAAwADQAOAA4ACwAKAAoACgAMAAwADAAMAA0ADQAMAAsACwALAAoACgALAAsACwAL
AAsACgAKAAkACQAJAAkACQAJAAkACQAJAAcABQAFAAUABQAFAAYABgAEAAQAAwACAAQA
BAAEAAQABAADAAIAAgAAAAAA/////wEAAQABAAAA/v/+//3//f/+//7//////////v/9
//3/+v/5//n/+v/8//z//P/7//r/+f/5//n/+f/5//r/+v/6//r/+f/4//b/9v/2//f/
9v/4//j/9//3//f/9v/1//X/9f/2//b/+P/3//f/+P/3//b/9P/z//T/9f/2//f/9P/0
//T/9f/3//f/+f/5//v/+//7//r//P/8//7//v/+//7/AQACAAIAAwABAP7/+//5//v/
/P/7//v/+v/6//v/+////wAAAAAAAAAAAAD///7/+//4//b/9P/0//P/8f/w/+3/7P/r
/+v/6//t/+7/7v/w//D/8P/w/+7/7f/t/+z/7v/u/+7/7v/s/+v/6//r/+3/7f/u/+7/
7P/s/+z/6//r/+v/6//r/+3/7f/t/+v/6v/o/+T/3//Z/9f/2//e/+X/7/8DABkAJgAs
ACwAKwA0AEMASgBKADwAFQDe/6T/df9c/1b/V/9d/2b/bv9s/2z/dv+I/5r/rv/H/93/
7//6/wUADQAVABwAIAAkACUAIwAdABcAEQAOAAoABQADAAIAAAD7//n/9v/z//H/8P/y
//L/8v/x/+//8P/w/+//7//v//D/8P/x//L/8v/y//L/8v/y//L/9P/1//b/9v/1//X/
9f/3//n/9//5//v/+//9//7/AAABAAIAAgADAAcACQAKAAwADgAQABMAFgAZABsAHQAg
ACUAKAArAC0ALgAxADMANQA3ADkAOgA8AD4APgA+AD8APgA+AD4APgBAAEAAQABAADwA
OwA6ADcANgA0ADMAMQAuACwAKgAoACUAIgAgAB4AHgAdABwAGgAXABYAFQASABEAEQAR
ABEADgAOAA4ADgANAAsACwALAAwADAAKAAoACgAKAAkACQAJAAgACAAJAAkACQAKAAoA
CAAHAAcABwAKAAsADAAMAAkACAAIAAgACgAKAAoACgALAAsACgAJAAcABwAGAAYACQAJ
AAkACQAJAAgACAAHAAcABwAHAAcABwAHAAcABwAFAAMAAwADAAUABQAGAAYABAAEAAMA
AgACAAIAAgACAAIAAQAAAAAA/v/+//3//f/////////+//z//P/7//v//P/8//3//f/9
//z/+//7//z/+//7//z//P/8//z/+//6//n/+f/5//n/+f/6//r/+v/6//n/+P/2//b/
9v/3//j/+v/6//n/9//3//b/9f/1//X/9v/2//b/9f/1//b/9v/2//X/9f/1//X/9f/1
//b/9v/2//f/+f/5//v/+//9//3//f/8//r//f/+////AAADAAQABAAFAAMAAAD9//v/
+//8//v/+//5//r//P/9////AAAAAAAAAAAAAP///v/7//j/9v/0//b/9f/z//L/8f/w
/+//7//t/+//8P/w//L/8v/y//L/8P/v/+//7v/u/+7/7v/u/+7/7f/t/+3/7f/t/+7/
7v/w//D/8P/v/+7/7f/s/+v/7f/t/+//7f/s/+j/5P/f/9v/2f/d/+D/5//z/wcAHQAq
ACwAKgAnAC4APQBEAEIAMgANANj/nv9v/1b/UP9T/1n/ZP9s/2z/av90/4j/mv+u/8f/
3f/v//z/BwAPABUAHAAkACYAJQAjAB8AGwAXABAACgAJAAcABAACAP3/+//6//f/9f/0
//T/9P/0//P/8//0//T/8//x//H/8v/y//X/9v/2//b/9P/0//T/9P/0//X/9v/2//n/
+f/5//v/+f/3//n/+//9////AAACAAMABAAEAAUABwAJAAoADAAQABIAFQAYABkAGwAd
ACAAJQAoACsALQAwADMANQA3ADcAOQA6ADwAPgA+AD4APwBAAEAAQABAAEAAQABAAEAA
PgA9ADwAOQA4ADYANQAzADIAMAAuACwAKQAmACQAIgAiACEAIAAeABsAGgAZABYAEwAT
ABMAEwASABIAEgASABEADwAPAA8AEgASABAAEAAQABAADwAPAA8ADgAOAA8ADwAPABAA
EAAOAA0ADQANABAAEQASABIAEQAQABAAEAAQABAAEAAQABIAEwATABMAEwATABIAEgAT
ABMAEwATABEAEAAQAA8ADwAPAA8ADwARABEAEQARAA8ADQANAA0ADwAPABAAEAAOAA4A
DQAMAAwADAAMAAwADAALAAoACgAKAAoACQAJAAsACwALAAoACAAIAAcABwAGAAYABwAH
AAcABgAFAAUABAADAAMABAAGAAYABgAFAAQAAwADAAMAAwADAAQABAAGAAYABQAEAAIA
AgACAAMABAAGAAYABQADAAMAAgABAAEAAQACAAIAAgABAAEAAgACAAIAAQABAAIAAwAE
AAUABgAGAAYABwAHAAYABwAIAAkACgANAA4ADgAPAA8ADAAJAAcACAAIAAYABQADAAQA
BgAHAAsADAAMAAwACgAKAAkACAAHAAQAAgAAAAAA///9//z//f/8//v/+//9////AAAA
AP7//v/+//7/AAD//////v/+//7//v/+//z/+//7//v//f/9//7//v/9//z/+//5//n/
+f/5//n/+//7//n/+f/2//L/8P/r/+f/6//v//T//f8JAB0AMQBCAEgATgBXAGwAewB6
AHIAWgAlAOz/tv+P/4L/gv+D/4v/lP+W/5j/mv+m/7j/xP/W/+n/9/8FABAAGwAlAC0A
MgA2ADoAOQA3ADMALQAlACAAHAAbABkAFgAQAA0ACwAIAAUAAwACAAQABAAEAAMAAgAC
AAEA///9//3//v/+/wEAAgACAAIAAAAAAAAAAAAAAAEAAgACAAEAAQABAAMABQADAAUA
BwAHAAkACgAMAAsADAAMAA0ADwARABIAFAAUABYAGQAcAB8AIQAjACYAKQAsAC8AMQAx
ADMANAA1ADUANwA4ADoAOAA4ADgAOQA6ADoAOgA6ADgAOAA4ADgANAAzADIALwAvAC4A
LgAtACwAKgAoACYAJAAiACEAIAAfAB8AHwAeAB4AHgAeABwAHQAdAB0AHQAaABoAGgAa
ABsAGQAZABkAGwAcABsAHAAaABoAGQAZABsAGgAaABsAGwAbABwAHAAcABsAGwAbABoA
GwAcABwAGgAYABcAFgAWABYAFgAWABcAFwAWABUAFQAVABQAFAAVABUAFQAVABQAEgAR
AA8AEAARABIAEwASABEAEAAPABEADwAPAA8ADQANAA4ADgAMAAwACwAKAAwADAAMAAwA
CgAJAAgACAAKAAoACQAJAAkACQAJAAgABgAGAAUABQAGAAYABwAHAAUABAADAAMAAgAB
AAEAAgACAAIAAgABAAAA/////////////wAAAAD+//7//f/8//7//v/+/////v8AAAAA
///9//3//P/7//3//f/+//7//v/9//3//v/+//7//f/9/wAAAQACAAMAAgAAAAAAAgAD
AAQABQAGAAcACAAIAAkACAAEAAAA/f/9//7//f/9//3//v8AAAEAAQACAAIAAgACAAIA
AQAAAAEA/v/8//r//P/7//n/+P/3//b/9f/1//X/9//4//j/9v/2//b/9v/2//X/9f/0
//b/9v/2//b/9P/z//P/8//z//P/9P/0//L/8v/y//H/8f/x//H/8f/z//H/8f/t/+r/
5v/i/9//4f/n/+3/+P8HABkAKwA5AEQAUABgAHcAigCNAIYAZAAwAPf/xP+m/5//oP+m
/6//s/+w/6z/rP+4/8T/0P/g//L//f8JABMAGgAhACcALQAwADIAMAAtACkAIwAdABkA
FAASAA8ADQAIAAYAAQD///z/+f/3//b/8//y//H/7//r/+j/5P/f/93/3f/e/97/3v/e
/93/3P/b/9r/2f/Y/9r/2//c/9z/3P/b/9r/2//d/9v/3f/f/+P/5//q/+7/7f/s/+r/
6f/p/+v/7P/u/+3/7v/w//L/8//1//f/+v/7//7/AQADAAMABQAGAAcABwAJAAoADAAK
AAoACgALAAsACgAJAAgACAAIAAgACAAEAAMAAgD//////v/+//3/+v/4//b/9P/0//L/
8f/w/+//7//v/+7/7P/s/+z/6v/q/+v/7P/t/+z/7P/s/+z/7f/r/+v/6//s/+z/6v/q
/+r/6v/p/+n/6//q/+r/6//r/+v/7P/s/+z/6//r/+v/7P/t/+7/7v/t/+z/7P/s/+3/
7v/v//D/7//v/+7/7f/v/+//7v/u/+//7//v/+//7f/s/+z/6//s/+3/7v/v/+3/7f/t
/+3/7//t/+3/7f/r/+v/7P/s/+r/6v/p/+j/6v/q/+r/6v/o/+f/5v/m/+j/6P/n/+f/
5//n/+f/5v/m/+b/5f/l/+X/5v/o/+n/5//m/+X/5f/l/+X/5v/o/+j/6P/o/+f/5P/j
/+P/4//k/+X/5//o/+b/5v/l/+T/5//o/+n/6//u/+z/7P/s/+z/7P/s/+z/7v/w//H/
8//x/+7/6//p/+b/5v/k/+P/5P/m/+n/6//r/+z/7P/s/+7/7v/t/+z/6v/m/+P/4P/i
/+H/3//e/9//3v/d/93/3f/f/+D/4P/g/+D/4P/g/+D/3//f/97/4P/g/+D/4P/g/9//
3//f/9//3//g/+D/4P/g/+D/3//f/9//3//f/93/3//h/9//2v/W/9T/zf/L/83/0//c
/+v/AQAXACMAKgAsADAAQQBSAFsAWgBCABQA2/+g/3T/Xf9a/1z/Yf9r/3T/dP92/4L/
kP+g/7T/yv/b/+v/+f8EAAsAEQAXABoAHAAaABUAEwAPAAkABQAAAPr/9//1//D/7v/t
/+n/6v/n/+X/5P/i/+L/4v/h/+L/5P/l/+X/5f/l/+b/5v/l/+b/5v/m/+j/6P/o/+j/
6P/p/+r/6v/r/+v/6//t/+3/6//t/+//8f/z//T/9v/5//r/+v/7//3///8AAAIABQAI
AAwAEAATABUAFwAaAB8AIgAlACcAKAArAC0ALwAvADEAMgA0ADYANgA2ADcANgA2ADYA
NgA0ADQANAA0ADIAMQAwAC0AKwAoACYAIwAgAB4AHAAaABUAEgAQAA4ADAALAAoACAAG
AAYABgAEAAEAAQABAAEAAAAAAAAAAAD9//v/+//7//z//P/6//r/+v/6//n/+f/5//j/
+P/5//v/+//8//z/+v/5//n/+f/4//n/+v/6//v/+v/6//r/+v/6//r/+v/9//3//P/7
//n/+f/4//j/+f/5//n/+f/5//j/+P/3//f/9//3//f/+f/5//n/+f/3//X/9f/1//X/
9f/2//b/9P/0//P/8v/y//L/8v/y//T/8//y//L/8P/w/+//7//v/+//7//u//D/8P/v
/+//7P/s/+3/7f/u/+7/7v/v/+7/7f/t/+7/7v/u/+7/7f/u/+3/7f/t/+z/6//r/+r/
6//s/+z/7P/q/+r/6v/r/+r/7P/s/+v/6//r/+r/6f/p/+n/6v/q/+r/6f/p/+r/6P/o
/+f/5//o/+n/6v/r/+v/7P/t/+//7//v/+//8f/y//T/9P/0//T/9//4//j/+f/5//b/
8//x/+7/7v/s/+v/7f/u//D/8f/1//b/9v/2//X/9P/y//D/8f/u/+z/6v/p/+f/5P/i
/+P/4v/h/+H/4//l/+b/5v/k/+T/5P/k/+T/4//j/+L/4v/i/+L/4v/i/+H/4f/h/+H/
4f/i/+L/4P/g/+D/3//h/+H/4f/h/+H/4f/f/93/2v/a/9b/0//P/8//0//Y/+H/8/8J
ABsAJAAkACQAKQA2AD8AQAA0ABIA3/+o/3T/U/9K/0r/Tf9V/2D/YP9i/27/gP+Q/6L/
vP/R/+H/7f/4/wEACwATABgAHAAaABUAEQANAAUAAQD+//z/+f/3//T/8P/t/+n/6v/n
/+X/5P/m/+b/5v/l/+P/5P/k/+P/4v/j/+X/5v/l/+b/5v/m/+j/6P/o/+j/6P/p/+r/
6v/p/+n/6f/r/+z/6//u//H/7//x//L/9P/3//j/+P/5//3///8AAAIAAgAEAAcACgAO
ABEAFAAYABsAHgAhACMAJgApACsALQAvADEAMgA0ADQANAA0ADUAOAA4ADgAOAA4ADgA
OAA4ADYANQA0ADEAMAAuAC0AKwAoACYAJAAiACEAHgAcABoAFwAVABMAEAAOAA4ADgAM
AAkACQAJAAkABwAGAAUABAAFAAMAAwADAAMAAgD///7/AAAAAP////8BAAAAAAABAP//
//8AAAAAAQABAAIAAwADAAMAAwACAAMAAgACAAIAAgACAAIAAgABAAEAAAD//wAAAQAB
AAIAAgABAAAA//////7//v/9/////////////v/9//z/+//9//v/+//7//v/+//8//z/
+v/6//n/+P/4//j/+P/4//b/9f/0//T/9v/2//X/9f/z//P/8//y//T/9P/z//P/9P/0
//X/9f/z//L/8f/x//L/8f/x//L/8v/y//L/8f/y//H/8f/x//H/8f/y//L/8P/w/+//
7v/v//D/8f/z//H/8v/x/+//8f/x//D/7//x//H/8v/y//D/7//v//D/8v/y//H/8f/z
//P/8//z//P/9P/1//f/+//7//r/+v/6//r/+v/9//7//v///wEA/v/7//n/+P/4//b/
9f/1//b/+P/5//n/+v/6//r//P/8//v/+v/7//j/9v/0//H/7//s/+r/6v/q/+r/6//q
/+v/6//q/+z/7P/s/+z/7v/t/+3/7P/q/+r/6v/q/+z/6//r/+v/6f/p/+r/6v/s/+z/
7P/r/+v/6//r/+v/6f/r/+v/6//q/+r/5P/h/9v/1//X/9z/4f/r////FQAmACwAKgAl
ACQALwA4ADgAMAARAOD/qv9z/1L/SP9H/03/WP9i/2j/aP9u/4D/kv+k/73/1f/p//j/
BQANABcAIAAiACIAIwAjAB8AGwAVABIADAAJAAUAAgD+//v/+//6//f/9f/0//L/8v/y
//H/8f/y//L/8f/w//H/8//0//T/9P/z//L/8//0//X/9v/1//X/9f/0//f/9//3//n/
+f/3//n/+//5//v//P/+/wAAAgADAAUABQAHAAgACgAOABAAEwAWABkAGwAdACAAIQAk
ACcAKQAtADEANAA3ADcAOQA6ADwAPQA+AD8AQQBCAEIAQgBCAEAAQABAAEAAPwA/AD8A
PQA6ADgANwA1ADQAMgAwAC4AKwAoACYAJAAgAB8AHgAcABoAGgAaABgAFQAVABUAFQAU
ABQAFAAUABMAEQARABEAEAAQAA4ADgAQABAADwAPAA4ADAALAAsADQANAA4ADgAOAA0A
DQANAAwADQAOAA4ADgAOAA8AEAAOAA4ADgAOAA8ADwAOAA0ADwAPAA4ADgANAA0ADQAN
AA8ADgAOAA0ADAALAAoACQAKAAsADAANAAsACQAJAAkABwAHAAgACAAHAAgACAAIAAYA
BgAGAAYACAAHAAYABgAEAAQAAwADAAMAAwADAAIABAAEAAMAAwAAAAAAAQABAAMAAgAB
AAEAAgABAAEAAgACAAIAAgABAAIAAQABAAEAAAD//////v8AAAAA///+//7//v/+////
AAACAAIAAQAFAAUABAAEAAQABAAEAAQABwAIAAgACQAJAAYAAwABAP7//v/8//v/+//8
//7///8BAAIAAgACAAQABAADAAIA///8//r/+P/2//X/8//y//P/8v/x//H/7//x//L/
8v/0//T/9P/0//T/8//z//L/8v/y//L/8v/0//P/8//z//H/8f/y//L/8v/y//L/8f/z
//P/8//z//P/8//z//P/9P/w/+z/5//h/9//4//o//P/AQAXAC0AQABEAEQARQBSAGEA
ZABeAE4AIQDm/6r/e/9k/1z/X/9p/3b/fP+A/4T/jP+c/6r/vv/V/+n/+/8KABUAHwAl
ACoALAAwAC8ALQArACcAIQAYABIAEQANAAgABgADAAEAAAD9//v/+v/5//j/9//1//f/
+P/4//f/9//3//j/+P/3//j/+P/4//r/+v/6//r/+f/5//n/+P/7//v/+//9//3/+//9
/////f///wAAAgAFAAYABgAHAAcACQAKAAwAEAASABUAGAAZABsAHQAgACMAJgApACsA
LgAxADMANQA1ADcAOAA6ADwAPAA8AD0APgA+AD4APgA8ADwAPAA8ADoAOQA4ADUANAAy
ADEALwAtACwAKwAqACUAIgAgAB4AHAAbABoAGAAYABgAGAAWABMAEwATABMAEgASABIA
EgARAA8ADwAPABAAEAAOAA4ADgAOAA0ADQANAAwADAANAA8ADwAQABAADgANAA0ADQAO
AA8AEAAQABEAEAAQABAAEAAQABAAEAATABMAEgARAA8ADwAOAA4ADwAPAA8ADwARABAA
EAAPAA0ADQANAA0ADQANAA0ADQANAAsACwALAAsACwAMAAwADAAMAAsACgAJAAgABwAG
AAgABwAGAAYABgAGAAUABQAFAAUABQAEAAQABAADAAMAAAAAAAEAAQADAAIAAQABAAAA
/////wAAAAAAAAAA////////AAABAAAA//////7/AAAAAP///v/+//7//v////7/AAAA
AP//AgADAAMAAwAFAAMABAAGAAYABgAGAAkACgAKAAsACwAIAAUAAwAEAAQAAgABAP//
AAACAAMABQAGAAYABgAIAAgABwAGAAUAAgAAAP7/AAD///3//P/7//r/+f/5//n/+//8
//z//P/8//z//P/8//v/+//6//r/+v/6//r/+v/5//n/+f/7//v//P/8//z//P/8//v/
+f/5//n/+f/7//3//f/5//j/9P/w/+3/6f/r/+//9v8BAA8AIQA1AEYAUgBcAGkAfgCR
AJYAkgB4AEcADADU/6n/mP+W/5v/pf+s/7D/rv+u/7j/xv/Q/97/8/8DAA0AGgAjACsA
MQA2ADoAPAA9ADkANQAxAC0AJgAiAB8AHQAaABQADwANAAsABwAEAAIAAAAAAAAA////
/wAAAAD///v/+//8//z///8AAAAAAAD+//7//v/+//7///8AAAAAAQABAAEAAwABAP//
AQADAAMABQAGAAgACAAIAAcABwALAA0ADgAQABAAEgAVABgAGgAbABwAHgAhACQAJwAp
ACsALQAuAC8AMQAzADQANgA2ADYANgA3ADcANgA1ADQANgA2ADYANgAyADEAMAAtAC4A
LAArACkAJwAmACUAJAAiACAAHwAeAB0AHQAdABwAHAAcABwAGgAbABsAGwAbABgAGAAY
ABgAGQAXABcAFwAaABoAGAAYABgAGAAXABcAGQAYABgAGQAZABkAGgAaABgAFwAXABcA
GAAZABoAGgAbABoAGgAaABwAHAAcABwAGwAbABoAGQAZABkAGAAYABkAGQAZABkAFwAW
ABYAFQAXABcAFwAXABUAFQAVABUAFQATABMAEwATABMAFAAUABIAEgARABAAEAAQABAA
EAAQAA8ADgAOAAwADAALAAsADQANAA0ADAAKAAoACQAJAAoACgALAAsACQAIAAcABwAG
AAUABQAGAAYABgAGAAUABAADAAMAAwADAAMABAAEAAQABAADAAIAAgACAAIAAwAGAAgA
CAAHAAkACQAIAAcACQAKAAwADAAMAAwACwAMAAwADQAPAAwACQAHAAUABAABAP//AQAC
AAQABQAHAAgACAAIAAgACAAHAAYABQACAAAA/v8AAP///f/8//n/+P/3//f/+f/7//z/
/P/6//r/+v/6//z/+//7//r/+v/6//r/+v/4//f/9//3//n/+f/6//r/+P/4//j/9//5
//n/+f/5//n/+f/5//f/8v/u/+7/6f/l/+X/6f/u//X/BQAbAC8APABCAEQASwBaAGcA
bABkAEYAEwDa/6b/f/90/3L/df97/4T/iP+I/4z/nP+s/7r/zv/j//X/AQAMABUAHQAl
ACwAMAAwAC0AKQAjAB8AGQAUABIADwANAAgABAABAP3//P/5//f/9v/4//j/+P/3//X/
9v/2//X/9f/1//b/9v/1//b/9v/2//b/9v/2//b/+P/5//r/+v/6//n/+P/5//v/+f/7
//3//f///wAAAgABAAIAAgADAAYACQALAA4ADwAQABIAFAAXABkAGwAeACMAJgApACsA
LAAvADEAMwA3ADkAOgA8ADwAPAA8AD0APwBAAEEAQgBCAEIAQgBCAD4APQA8ADkAOgA4
ADcANQAwAC4ALAAqACgAJgAlACQAIgAhACAAHgAcABwAHAAaABwAHQAeAB8AHQAcABsA
GgAbABkAGQAZABkAGAAVABQAEgASABEAEQATABIAEgATABEAEQASABIAEgARABEAEQAS
ABMAFAAUABMAEgASABIAEAAQABAAEAAQAA8ADQALAAwADQANAA4ADQANAA0ADQALAAoA
CgAJAAsACwALAAsACgAJAAgABwAJAAcABwAHAAYABQAFAAQAAgACAAEAAAACAAIAAgAC
AAAA///+//7/AAAAAP/////9//3//f/8//z//P/7//v//P/8//3//f/7//r/+f/5//n/
+f/6//z/+v/6//r/+f/4//f/9//3//j/+f/7//z/+//6//j/9v/3//j/+f/7//z//v/+
//3//f/9//7/AAACAAIAAgACAAMABAAEAAUABQACAP///f/6//r/+P/3//f/+P/6//v/
//8AAAAAAAD+//7//f/8//v/+P/2//T/9P/z//H/8P/t/+z/6//r/+3/7//w//D/7v/u
/+7/7v/w/+//7//u/+7/7v/u/+7/7v/t/+3/7f/t/+3/7v/u/+z/7P/s/+v/7f/t/+3/
7f/v/+//6//r/+j/5v/i/93/2//b/9//5P/v////EwAnADIANAAyADMAQABLAEwAQgAi
AO//tv+A/13/UP9O/1P/W/9i/2j/av9w/4L/lv+q/8L/1//p//f/AgALABMAGwAiACYA
JgAhABsAFQAPAAsACAAGAAMA///8//j/8//x//L/7//t/+z/7v/u/+7/7f/r/+z/7P/r
/+r/6//t/+7/7f/u/+7/7v/u/+7/7v/u//D/8f/y//L/8v/x//D/8f/z//H/8//1//X/
9//4//r/+//8//z//f8BAAMABAAGAAgACgANABAAEwAVABcAGgAdACAAIwAlACoALQAv
ADEAMwA1ADYAOAA4ADgAOAA5ADwAPAA8ADwAOgA6ADoAOgA4ADcANgAzADQAMgAxAC8A
KwAoACUAIgAhAB4AHAAaABYAFQAUABIADgAOAA4ADAALAAsACwALAAkACAAHAAYABwAF
AAUABQAEAAQAAgACAAAAAAD/////AAAAAAEAAwABAAEAAgACAAIAAQABAAEAAgADAAQA
BAADAAIAAgACAAQABAAEAAQABAADAAEA//8AAAEAAQACAAEAAQABAAEA///+//7//f//
//////////7//f/8//v//P/7//z//f/8//v/+//6//j/+P/3//b/9v/2//b/9v/0//P/
8v/y//T/9P/z//P/8//z//P/8v/w//D/7//v//D/8P/x//H/8P/u/+z/6//r/+v/7P/u
/+z/7P/s/+v/7P/r/+v/6//r/+v/7P/s/+r/6v/p/+j/6v/q/+r/6//r/+z/6//p/+f/
5//o/w==
         </WaveFormData>
      </LeadData>
      <LeadData>
         <LeadByteCountTotal>10000</LeadByteCountTotal>
         <LeadTimeOffset>0</LeadTimeOffset>
         <LeadSampleCountTotal>5000</LeadSampleCountTotal>
         <LeadAmplitudeUnitsPerBit>4.88</LeadAmplitudeUnitsPerBit>
         <LeadAmplitudeUnits>��V</LeadAmplitudeUnits>
         <LeadHighLimit>2147483647</LeadHighLimit>
         <LeadLowLimit>268435456</LeadLowLimit>
         <LeadID>V3</LeadID>
         <LeadOffsetFirstSample>0</LeadOffsetFirstSample>
         <FirstSampleBaseline>0</FirstSampleBaseline>
         <LeadSampleSize>2</LeadSampleSize>
         <LeadOff>FALSE</LeadOff>
         <BaselineSway>FALSE</BaselineSway>
         <ExcessiveACNoise>FALSE</ExcessiveACNoise>
         <MuscleNoise>FALSE</MuscleNoise>
         <LeadDataCRC32>1999768160</LeadDataCRC32>
         <WaveFormData>
lP+U/5T/lP+i/7D/vv/M/9D/1P/Y/9z/3//g/+H/4v/j/+T/5f/m/+b/5v/m/+b/6P/o
/+j/6P/q/+r/6v/q/+z/7P/s/+z/7v/u/+7/7v/w//D/8P/w//H/8v/z//T/9v/2//b/
9v/5//r/+//8//3//v///wAAAgAEAAYACAALAA4AEQAUABoAHgAiACYAKwAwADUAOgBA
AEQASABMAFAAVABYAFwAYABkAGgAbABtAG4AbwBwAHMAdAB1AHYAeAB4AHgAeAB3AHYA
dQB0AHMAcgBxAHAAawBoAGUAYgBfAFwAWQBWAFEATgBLAEgARABAADwAOAA0ADIAMAAu
ACwAKgAoACYAIwAiACEAIAAfAB4AHQAcABkAGAAXABYAFgAWABYAFgATABIAEQAQABAA
EAAQABAADgAOAA4ADgANAAwACwAKAAgACAAIAAgABgAGAAYABgAGAAYABgAGAAYABgAG
AAYABAAEAAQABAAGAAYABgAGAAQABAAEAAQABAAEAAQABAAEAAQABAAEAAMAAgABAAAA
AgACAAIAAgABAAAA///+//7//v/+//7//v/+//7//v/8//z//P/8//r/+v/6//r/+f/4
//f/9v/4//j/+P/4//b/9v/2//b/9P/0//T/9P/2//b/9v/2//X/9P/z//L/8v/y//L/
8v/w//D/8P/w/+3/7P/r/+r/7P/s/+z/7P/q/+r/6v/q/+z/7P/s/+z/7P/s/+z/7P/t
/+7/7//w//P/9P/1//b/+P/4//j/+P/5//r/+//9/wAAAAAAAAAA///8//r/+f/6//r/
+f/6//j/+P/6//v/+//7//v//P/7//n/9v/y/+3/6v/n/+b/5v/l/+T/4//g/9//3//g
/+D/4P/g/+D/4P/g/97/3f/b/9r/2f/Y/9r/2f/Z/9n/2P/X/9b/1f/X/9f/2P/Y/9b/
1v/W/9X/1f/V/9X/1f/X/9f/2f/Z/9f/1f/U/9T/1//g/+z//P8SAC8ASQBZAGgAbABm
AGAAUwA7ABEAzP9y/xf/vP5z/kz+Pv5D/lP+Zf5y/nz+jv6p/sb+4P4A/yL/Qv9Z/2v/
ff+Q/6L/sf/A/8j/z//U/9b/1v/Y/9j/2f/c/97/3v/f/+H/3//f/9//4P/h/+H/4P/g
/9//3//g/+D/4P/e/9//3//f/9//4P/h/+H/4f/h/+P/5P/k/+X/5v/n/+n/6//s/+//
7v/u/+7/7//x//L/9f/2//j/+P/7//3/AQADAAYACQAOABEAFAAXABkAHQAgACUAKwAv
ADQAOAA9AEEARQBHAEwATwBSAFUAVwBZAFwAXQBdAF4AXgBdAF8AXwBgAGAAXgBcAFoA
WABVAFMAUQBNAEwASABEAEAAPAA5ADMALQArACcAIwAfABoAFwATAA4ACgAJAAgABQAC
AAEA///9//v/+f/4//b/9//3//f/9v/y//L/8v/x//H/8f/x//H/8f/x//H/8f/y//H/
8f/z//X/9//1//T/8v/y//P/8//y//P/9P/0//X/9P/0//T/8v/z//T/9f/1//T/8//y
//T/9P/0//X/9f/1//X/9f/2//X/9f/0//L/8v/z//P/9f/0//P/8v/x//D/8P/w//L/
8v/y//L/8P/v/+7/7v/s/+z/7P/s/+7/7f/t/+3/7f/r/+r/6v/r/+v/6//r/+n/6P/o
/+j/5f/l/+X/5f/m/+f/5//n/+b/5f/k/+L/5P/l/+X/5P/k/+T/5P/k/+L/4v/i/+L/
4v/j/+X/5f/i/+L/4v/i/+L/4v/i/+P/5f/l/+T/5P/j/+P/4//j/+X/5f/k/+T/5P/k
/+T/5P/n/+n/6f/r/+z/7f/u/+7/7v/w//L/8v/y//L/9f/2//b/9v/2//b/9P/z//b/
9//3//b/9P/0//T/9v/3//f/9//3//r/+v/5//f/9P/x/+7/6//q/+j/5//m/+P/4v/h
/+H/5P/m/+b/5v/o/+j/6P/m/+P/4//i/+H/4v/i/+H/4f/f/9//3//f/9//3//f/+D/
4P/g/+D/4P/f/9//3//f/+H/4f/h/+P/4//h/9//3v/c/9//5P/s//j/DAAjAD8AUQBe
AGAAVgBGADkAIwABAM7/hP8v/9j+i/5Y/kL+O/5H/lv+bP52/oT+m/66/tj+9P4W/zj/
Vf9r/3//kP+k/7P/wv/Q/9n/3v/g/+D/4P/i/+P/4v/k/+b/5//n/+f/5f/l/+b/5//o
/+j/6f/p/+v/7P/s/+z/7P/t/+3/7f/v//D/8f/x//H/8f/z//T/9P/1//b/9//4//n/
+f/7//3//v///wEAAwAEAAcACAAKAAoADQAPABMAFQAYABsAIAAjACYAKQArAC8AMgA3
AD0AQQBGAEoATQBRAFUAVwBcAF8AYgBlAGUAZwBqAGsAagBsAG0AbQBuAG8AcQByAHAA
bgBsAGoAawBpAGcAYwBiAF4AWgBWAFIATwBJAEMAQAA9ADoANwAyAC8AKwAmACQAIwAi
AB8AHAAbABkAFwAUABEADwAMAA0ADQANAAwACAAIAAgABwAHAAcABwAHAAUABQAFAAUA
BAADAAMABQAFAAcABQAEAAUABgAIAAkACgALAAwADAANAAwADAAMAAsACwALAAsADQAM
AAsACgAKAAoACgALAAkACQAJAAkACgAJAAkACAAGAAYABwAHAAkACAAHAAYABQAEAAQA
BAAEAAQABAAEAAQAAwACAAIAAAAAAAAAAAAAAP////////3/+//6//r/+//7//v/+//7
//r/+v/6//n/+f/5//n/+//7//r/+f/3//f/9//2//b/9//3//b/9v/2//b/9v/2//b/
9v/2//b/9//5//n/9//2//X/9P/2//b/9v/3//X/9f/0//T/8//z//P/8//1//X/9P/0
//b/9v/2//b/+f/7//v//f///////f/8//z//f/+////AAADAAQABAAEAAQABAACAAEA
AgADAAMAAgAAAP7//P/8//v/+//7//v//P/8//v/+f/2//P/8P/t/+z/6v/p/+j/5//m
/+X/5f/k/+b/5v/m/+j/6P/o/+b/4//j/+L/4f/i/+L/4f/h/+H/4f/h/+H/4f/h/+H/
4v/i/+L/4v/i/9//3//f/9//4f/j/+P/4//l/+X/4//g/+D/4//o//D/+v8MACUAPwBT
AF4AXABOADoAJwAPAOn/tv9s/xv/yv5//kz+Nv4z/j/+U/5k/m7+ev6R/rD+0P7u/g7/
MP9P/2P/df+I/5r/qf+6/8T/zf/S/9T/1v/Y/9j/1//a/9z/3P/d/93/3//f/9//4P/h
/+L/4v/j/+P/5f/m/+b/5v/k/+X/5f/l/+f/6P/p/+n/6v/p/+r/6v/q/+v/7P/t//D/
8f/x//P/8f/y//P/9f/3//j/+//8/wAAAAADAAUABwAJAAwADwATABcAGwAfACUAKQAs
ADEANwA7AEAARABJAE0AUQBTAFgAWwBeAGEAYwBlAGgAaQBoAGoAawBrAGsAawBsAGwA
awBoAGUAYgBhAF8AXQBZAFgAVABQAEwARwBFAEAAOwA4ADUAMgAvACsAJwAiABwAGAAX
ABYAEwAQAA8ADQALAAcABQAEAAIABAADAAIAAAD+//7//v/9//v/+//7//v//f/9//3/
/f/6//n/+f/7//3////9//z//P/8//3//f/9//3//f/8//3//P/8//z/+//7//v/+//7
//r/+f/4//b/9v/2//f/9//3//f/9//3//f/+P/4//f/9v/2//X/9v/2//b/9v/3//b/
9v/2//b/9v/2//b/+P/3//b/9v/0//T/9P/0//b/9f/1//X/8//x//D/8P/v/+//7//v
//H/8P/w//D/7f/t/+3/7f/v/+//7v/t/+v/6//r/+r/7P/t/+3/7P/s/+z/7P/s/+v/
6v/p/+j/6P/p/+v/6//p/+j/5//m/+b/5v/m/+f/5//n/+b/5v/l/+X/5f/l/+f/6f/q
/+z/7v/u/+7/7v/t/+7/8P/w//D/8P/x//L/8v/y//P/9P/z//P/9f/1//T/8v/w//D/
8P/y//X/9f/1//X/9P/0//P/8f/w/+3/6v/n/+T/4v/h/+D/4f/g/9//3//i/+T/5P/k
/+T/5P/k/+L/4//j/+L/4f/f/97/3P/b/9n/2f/Z/9n/2f/Z/9n/2v/a/9r/2v/a/9n/
2f/Z/9n/2f/Z/9n/2f/Z/9n/2f/Y/9j/3f/m//D/AAAUAC8ASQBhAHIAegB0AGwAWwA5
AAsAxv9s/xX/wv59/lb+Rv5J/ln+a/56/ob+lP6t/sz+5v4A/x7/Ov9R/2n/e/+O/57/
q/+6/8b/zf/Q/9L/1P/S/9T/1//a/9z/3P/d/93/3f/d/93/3v/f/+D/4P/h/+H/3//g
/+D/4P/g/+H/4f/h/+L/5P/m/+f/5v/l/+b/5v/m/+f/6P/p/+j/6f/p/+v/7f/u/+//
8f/z//T/9//4//r/+v/9////AwAFAAgACwAOABEAFAAXAB0AIQAkACkALwAzADgAPABA
AEMARgBHAE0AUQBVAFkAWQBbAF4AXwBiAGQAZQBlAGUAZQBmAGYAZgBkAGIAYABhAF8A
XQBZAFgAVABQAEwASQBHAEIAPQA7ADcAMwAvACwAKQAlACAAIAAfAB4AGwAXABUAEgAP
AA8ADQAMAAoACgAJAAgABgAEAAQABAADAAMAAwADAAMAAwADAAMAAwAEAAMAAwAFAAYA
CQAIAAgACAAIAAkACQAKAAsADAAMAA0ADAAMAAwADAANAA4ADwAPAA4ADQAMAAoACgAK
AAsACwALAAsACwAKAAkACQAIAAgACAAJAAkACQAIAAcABgAFAAQABAAEAAYABgAGAAYA
BAADAAIAAgACAAIAAgACAAIAAQABAAEA///9//z//P/9//3//f/9//3//P/8//z/+//7
//v/+//7//v/+v/5//n/+f/5//j/+P/5//n/+P/4//j/+P/4//b/9v/2//b/9v/3//n/
+f/2//b/9v/2//b/9v/2//f/9//3//b/9v/4//n/+v/7//z//f/9//7//v/+//7//v8A
AAAAAAAAAAMABAAEAAQAAgACAAAA//8BAAEAAAD+/wAAAAAAAAIAAwADAAMAAwAEAAQA
AwABAAAA/f/6//f/9//2//b/9v/1//T/8//z//b/+P/4//j/9v/2//b/9P/x//H/8P/v
//D/8P/v/+//7f/t/+3/7f/v/+//7//w/+7/7v/u/+7/7f/t/+3/7f/v/+//7//t/+n/
5//n/+j/7v/3/wYAGgAwAEwAZwB/AJUAogCmAKoApACHAFcACQCo/0b/6/6q/of+eP6A
/pP+o/6r/rb+xP7c/vf+DP8o/0b/YP94/4v/m/+r/7r/yP/V/+D/5v/p/+z/6v/q/+z/
7v/v//D/8v/y//H/8f/x/+//7//w//H/8v/y//P/8//x//L/8v/y//T/9f/1//X/9f/2
//f/9//4//f/+P/4//n/+//9/////v//////AQABAAIAAwAFAAcACAALAAwADAAMAA8A
EQAUABcAGwAfACIAJQAoACsALwAzADYAOwA/AEMASABMAFAAUwBWAFcAWwBdAF8AYQBi
AGMAZQBlAGUAZgBmAGUAYwBjAGQAZABjAGAAXQBaAFkAVwBVAFEATgBKAEYAQgBBAD8A
OgA1ADMALwArACcAJAAhAB0AGAAXABcAFwAVABAADwANAAsACwAJAAgABgAIAAcABgAE
AAAAAAAAAP/////////////9//3//f/9//z/+//7//3///8BAP///v/+//7//////wAA
AQACAAIA///+//7//v/+////AAABAP///v/9//z/+v/6//r/+//9//3//f/9//r/+f/5
//j/9v/2//f/9//3//b/9f/0//P/8v/y//L/9P/0//T/9P/y//H/8P/w//D/8P/w//D/
8P/v/+//7//t/+v/6v/q/+3/7f/t/+3/7P/q/+n/6P/p/+n/6f/p/+n/6f/o/+f/5f/l
/+X/5P/l/+f/6P/o/+r/6v/q/+r/7f/u/+//8P/0//X/8//0//T/9P/0//T/9v/4//n/
+v/4//j/9v/1//P/8//y//D/8v/y//L/9P/z//P/8//z//b/9v/1//P/7v/r/+j/5f/m
/+T/4//i/+P/4v/h/+H/4v/k/+T/5P/k/+T/5P/i/9//3//e/93/3//g/+D/4f/j/+P/
4//j/+X/5f/l/+b/6P/o/+j/6P/n/+f/5//n/+X/5//p/+n/5//l/+X/5P/k/+v/+P8I
ACIAQABfAHUAhwCOAIgAggB6AGMAPQD9/6T/RP/h/o7+W/5G/kb+U/5n/nv+hv6W/q7+
yf7i/gD/Iv9C/1z/c/+H/5n/qv+4/8X/0P/W/9n/3P/g/+D/4v/i/+P/5P/k/+b/5//p
/+n/6//r/+z/7f/s/+z/7f/t/+7/8P/x//L/8v/z//P/8//0//b/+P/5//n/+f/7//z/
/P/9//7///8CAAMAAwAFAAQABAAEAAUACQAKAA0ADgAQABAAEwAVABUAFwAaAB0AIQAl
ACkALQAzADcAOgA/AEcASwBQAFQAWwBfAGMAZQBpAGsAbQBvAHMAdQB4AHkAdwB4AHgA
dwB3AHcAeAB4AHcAdABxAG4AagBnAGQAXwBcAFgAVABQAE8ATQBIAEMAQQA9ADkANQAy
AC8AKwAmACMAIQAfABsAGgAZABcAFQAVABMAEgAQABAADwAOAAwACwAMAA0ADQAMAAsA
CgAJAAkACQAJAAkACAAHAAcACQAHAAkABwAGAAgACAAJAAkACAAJAAoACgAKAAoACwAM
AAsACwALAAsADQAMAAsACgAKAAoACgALAAkACQAJAAkACQAJAAoACgAIAAgACQAJAAsA
CgAJAAgACQAIAAgACAAKAAoACgAKAA0ADQANAA4ADAAMAAwADAAOAA0ADQANAA8ADQAM
AAwACwALAAsACwANAAwADAAMAAkACQAJAAkACwALAAoACQAIAAcABgAEAAMAAwACAAAA
AQACAAMABAADAAIAAQAAAP7///8BAAEAAAAAAAAAAAAAAAAAAAABAAMAAwACAAIAAgAB
AAAA//8AAAEAAQACAAMABAAFAAYABwAHAAcACQAKAAwADAAMAAwADQAOAA4ADgAQABAA
DgANAAsACwAKAAgACgAKAAoADAANAA0ADQANAA0ADAAKAAcABgADAAAA/f/5//b/9P/y
//P/8v/x//H/9P/2//b/9v/0//T/9P/y//P/8//y//H/8P/w/+//7//v/+//7//v//H/
8f/x//L/8P/w//D/8P/x//H/8f/x//H/7//v/+3/7f/t/+3/7P/s//H/+P8EABQALgBJ
AGMAdQB+AHYAZgBWAEEAHwDt/6T/UP/7/qj+af5K/kL+Sf5d/m/+fP6K/qT+w/7g/v7+
IP9A/1z/cf+D/5f/rP+8/8v/2P/g/+P/5v/o/+j/6P/s/+//8v/y//L/8//z//X/8//z
//T/9f/4//j/+f/5//n/+v/6//r/+//9//7//////wAAAQABAAMAAwAFAAYABgAHAAgA
CQAIAAkACQALAA0ADgAPABEAEgASABQAFAAXABgAHAAfACIAJQApAC0AMAAzADYAOQA+
AEMARwBNAFIAVQBZAFwAYwBnAGsAbQByAHUAeAB7AH0AfwCCAIMAhgCIAIkAiQCHAIcA
iACIAIoAiACGAIQAgQB/AH0AeQB2AHIAbgBqAGcAZQBgAFsAVQBRAE0ASQBEAEEAPQA4
ADYANQA0ADEALQArACgAJQAlACMAIgAgAB0AGwAZABYAFgAWABYAFQATABMAEwATABIA
EQAQAA8ADwAPABAAEwARABMAEQAQABIAEgATABMAEgATABQAFAAVABQAFAAUABQAFQAW
ABcAFQAUABMAEgAUABQAFAAVABUAFQAVABUAEgARABEAEAARABIAFAAVABMAEgARABAA
DwAOAA4ADgAOAA4ADgAOAA0ACwAJAAgACgAKAAoACgAJAAcABgAFAAcABQAEAAQABQAF
AAUABQADAAIAAgACAAMAAwADAAMAAwADAAIAAQABAAEAAQAAAAAAAQABAAAA///+//3/
/P/8//z//P/8//v/+//8//v/+v/6//r/+v/6//r/+v/7//n/+f/4//j/+//7//v/+//9
//3//P/8//3//v///wAABQAFAAQABAAEAAQABAAHAAgACAAIAAoACgAIAAcABwAHAAYA
BAAGAAYABgAIAAcABwAHAAcACgAKAAkABwAFAAMAAQD///v/+P/2//T/9f/0//P/8//z
//T/8//y//T/9P/0//L/8f/x//D/7//s/+z/6//r/+3/7f/t/+3/6//r/+v/7P/u/+7/
7v/u/+3/7f/t/+3/6//r/+3/7f/v/+//7//s/+r/6//u//b/AgASACsARwBfAGwAbgBk
AEwANwAfAP//0P+O/z//7v6d/mD+Qv45/kH+V/5s/nr+hv6b/rj+2P72/hb/Ov9Z/3P/
h/+c/67/vf/K/9T/3f/k/+j/7P/s/+7/8f/w//L/8v/x//P/8//z//P/9P/1//X/9P/0
//P/9f/2//b/9v/2//f/9//3//X/9v/3//f/+v/7//7/AAD+////AAABAAQABQAFAAcA
BwAIAAkACwANAA4AEQASABYAFgAZABsAGwAdACAAIwAoACsALgAxADMANwA6AD8AQwBH
AEwAUABWAFsAYABjAGYAaQBsAG8AcgB1AHkAewB6AHwAfQB9AH8AfwCAAIAAggCAAH4A
fAB5AHcAdQBxAG8AbABpAGYAYgBfAFkAUwBPAEsARwBDAEAAPQA5ADQAMQAvAC0AKQAk
ACMAIQAfABsAGQAYABYAFgAVABQAEgARABIAEwATABIAEQAQAA8AEQARABEAEQARABEA
EgAVABUAFwAVABQAFQAWABgAGQAZABkAGQAYABoAGgAbABwAGgAbABwAHQAbABoAGQAY
ABkAGgAbAB0AGwAbABsAGwAcABsAGwAaABgAGAAZABkAFwAWABUAFAAWABYAFwAYABcA
FgAVABQAFgAVABQAFAAUABQAFAAUABYAFQAVABUAFgAVABUAFgAVABUAFQAVABYAFgAX
ABgAFQAVABUAFQAXABcAFgAVABcAFwAXABYAFQAVABQAEgATABQAFQAWABgAGAAYABgA
GgAbAB0AHQAgACAAIAAgAB4AHgAeAB4AIAAiACMAJAAiACIAIAAfAB8AHwAeABwAHAAc
ABwAHgAdAB0AHQAdAB4AHgAdABsAGAAVABIADwALAAgABgAEAAUABAADAAMAAgAEAAQA
BAAGAAYABgAEAAIAAQD///3/+//6//j/9//5//n/+f/5//j/9//2//b/+P/4//j/+P/3
//f/9//3//X/9f/1//f/+f/5//n/+P/2//f//v8IABgALgBJAGcAgQCSAJQAiAB6AGUA
RQAdAOD/jP8x/9r+jf5c/kj+R/5Z/m3+fv6O/qD+tf7Q/uz+CP8q/0z/Z/9//5P/pv+2
/8X/0v/g/+f/7P/w//L/9v/0//P/9v/4//b/9f/3//f/+f/5//r/+//7//r/+v/5//r/
/P/9//7//v///////////wAAAQABAAIAAQACAAIAAAABAAIAAwAGAAcABwAJAAsADAAN
AA8ADwAQABMAFAAYABgAGwAdAB8AIQAkACcALAAvADIANQA5AD0AQABFAEsATwBUAFgA
XwBjAGcAaQBuAHEAdAB3AHsAfQCAAIEAggCEAIUAhQCFAIUAhgCGAIgAhgCEAIIAfwB9
AHsAdwB2AHIAbgBqAGYAYwBdAFcAUwBPAEsARwBGAEMAPwA6ADcANQAzAC8ALgAtACsA
KQAnACUAJAAiACIAIQAgAB4AHgAeAB4AHQAbABsAGwAbABwAHQAeAB8AHgAdAB0AHwAd
AB8AHQAcAB4AHgAfAB8AHgAfACAAIAAgACAAIQAiACEAIQAhACEAIwAiACEAIAAhACIA
IwAlACIAIQAgAB8AIQAhACIAIgAiACIAIwAjACMAIgAhACAAIAAgACEAIgAhACAAHwAe
ACAAHwAeAB4AHgAeAB4AHgAcABsAGwAbAB0AGwAaABoAGQAZABkAGQAaABoAGwAcABsA
GwAbABsAGwAbABoAGQAbABsAGwAaABkAGQAYABYAGAAYABgAGAAXABYAFQAUABQAFQAX
ABcAGAAaABwAHgAeAB4AHgAgACAAIAAgACMAJAAkACQAIgAiACAAHwAhACEAIAAeAB0A
HAAbABwAHgAfACAAIQAiACIAIQAfAB4AGwAYABUAFgAUABMAEgAPAA4ADQANAA4AEAAQ
ABAAEAAQABAADgALAAsACgAJAAgACAAHAAcABwAHAAcABwAHAAcABwAIAAoACgAKAAoA
CAAHAAYABQAFAAcABwAHAAcABwAHAAYACAANABYAIgA0AEoAZQCDAJ8AtADCAMQAxAC7
AJ8AcwAsAM7/bf8Q/8H+kv6C/oX+lf6n/rj+wv7M/uP+/v4Y/zD/Tv9s/4f/of+1/8T/
1v/l//T/AAAJAA4ADgAQABIAEgATABQAFgAWABcAFQAVABUAFQAWABcAGAAYABkAGQAZ
ABoAGgAaABgAGQAZABkAGwAcAB0AHQAdAB0AHwAgACAAIQAiACMAJAAlACUAJwAlACYA
JwApACsALAAvADAAMQAwADIAMwAzADUAOAA7ADwAPwBCAEUARwBLAE4AUwBbAF8AZABo
AGsAbwBzAHUAeAB7AH4AgQCFAIcAigCLAIsAjACMAIsAjQCNAI4AjgCOAIwAigCIAIcA
hQCDAH8AfgB6AHYAcgBvAG0AaABjAGEAXQBZAFUAUgBPAEsARgBEAEMAQgA/ADwAOwA5
ADcANQAzADIAMAAyADEAMAAuACwALAAsACsAKQApACkAKQArACsAKwArACoAKQApACsA
KQArACkAKAAoACgAKQApACgAKQAqACoAKQAoACgAKAAoACkAKgArACsAKgApACgAJgAm
ACYAJwApACkAKQApACgAJwAnACYAJQAkACQAIwAlACQAIwAiACEAIAAgACAAIAAgACAA
IAAgAB8AHgAeABwAHAAcABwAHgAdAB0AHQAdABsAGgAaABsAGwAbABsAGwAaABoAGgAZ
ABkAGQAZABkAGQAYABcAGQAZABkAGAAaABsAGwAaABgAGAAYABgAGAAYABgAGAAZABsA
HgAfAB8AIAAhACIAIgAiACQAJAAkACQAJAAkACMAIgAkACQAIgAhAB8AHwAeABwAHAAc
ABwAHgAgACEAIgAjACQAJAAjACEAIAAdABoAFwAWABQAEwASAA8ADgANAA0ADwASABMA
FAATABIAEQAOAA4ADwAPAA8ADgAOAA0ADQALAAsACwALAA0ADQANAA4ADAAMAAwADAAN
AA0ADQANAA0ADQANAAsACQAJAAsACAAIAA0AFgAgADAASABlAIEAmQCmAKwApACaAIkA
bQA/APj/nv9B/+j+of54/mj+a/59/pH+nv6q/rz+2f72/hD/LP9O/2z/hf+Z/6v/vv/Q
/9//7P/2//v//P/+//7/AAAAAAEABAAGAAYABQAFAAUABQAFAAYABwAKAAoACwALAAkA
CgAKAAoACwANAA4ADwAQABIAFAAVABYAFQAWABYAGAAZABoAGwAbABsAGgAbAB0AHgAf
ACEAIQAiACUAJgAqACoALQAvADIANQA5AD0APwBBAEMARQBLAE8AUgBXAF0AYQBmAGoA
bwBzAHcAeQB/AIMAhwCLAIsAjQCQAJEAlACWAJcAlwCXAJcAmACYAJgAlgCUAJIAkQCP
AI0AiQCEAIAAfAB4AHMAcQBsAGcAZQBhAF0AWQBWAFMATwBKAEsASwBLAEkARABDAEEA
PwA9ADsAOgA4ADgANwA2ADQAMAAwADAALwAxADEAMQAxAC8ALwAvAC8ALgAtAC0ALwAv
ADEALwAuAC4ALgAvAC8AMgAzADQANAAxADAAMAAwADIAMwA0ADUAMwAyADEAMAAwADAA
MAAxADEAMQAxADEALgAtAC0ALAAsACwALQAtACsAKgApACgAJwAmACYAJgAoACgAKAAo
ACYAJQAkACQAJAAkACQAJAAiACEAIQAhACEAHwAeAB4AIAAhACIAIwAiACAAHwAeAB4A
HwAgACEAIQAhACAAHwAdAB0AHQAcAB4AHwAfAB4AHAAcABwAHAAeAB4AHgAeACAAIQAj
ACMAIgAiACIAJAAkACQAJAAkACMAJAAkACQAJgAmACQAIwAhACEAIAAeABwAHAAcAB4A
IAAhACIAIwAjACIAIAAdABoAFwAUABEAEAAOAA0ADAAJAAgABwAHAAgACgAKAAoACgAK
AAoACAAJAAkACAAHAAYABgAFAAUABwAHAAcABwAHAAcABwAIAAgACAAIAAgACQAJAAkA
CQALAAkACQAJAAkACQAJAAgACgAPABYAIgA0AEoAZwCBAJcAngCaAIgAdgBhAEEADwDI
/3L/G//I/of+ZP5Y/l/+cf6B/pL+ov62/tX+9P4S/zL/VP9y/4v/nf+x/8T/1v/n//T/
/v8BAAIABAAGAAgACgANAA4AEAAQAA8ADwARABEAEQASABMAFgAWABcAFwAVABYAFgAW
ABcAGQAaABsAGwAcAB0AHQAdAB0AHwAgACIAIwAkACUAJAAlACUAJwAoACoALAAvADEA
MgA1ADYAOAA4ADsAPQBBAEMARgBJAEwATwBSAFUAWQBdAGAAZQBrAG8AdAB4AHsAfwCD
AIUAjACPAJIAlQCVAJcAmgCbAJ0AoACiAKMAoQChAKIAogCiAKAAngCcAJsAmQCXAJMA
jgCKAIYAggB9AHsAdgBxAGsAZwBjAF8AWwBXAFIATABKAEkASABFAEEAPwA8ADkANwA1
ADQAMgAwAC8ALgAsACwALAAsACsAKwArACsAKwArACsAKwArACsAKwAsAC8ALwAxAC8A
LgAwADAAMQAxADIAMwA0ADQAMQAwADAAMAAyADMANAA1ADUANAAzADIAMgAyADIAMwA1
ADUANQA1ADQAMwAzADIAMgAyADMAMwAzADIAMQAwADEAMAAwADAAMAAwADAAMAAuAC0A
LAAsAC4ALgAuAC4ALAArACsAKwAsACsAKwAsAC0ALQAtAC0ALAAqACkAKAApACkAKQAp
ACcAJwAmACUAJQAlACUAJAAkACUAJQAkACIAIgAiACIAIgAiACIAIgAhACEAIgAhAB4A
HgAgAA==
         </WaveFormData>
      </LeadData>
      <LeadData>
         <LeadByteCountTotal>10000</LeadByteCountTotal>
         <LeadTimeOffset>0</LeadTimeOffset>
         <LeadSampleCountTotal>5000</LeadSampleCountTotal>
         <LeadAmplitudeUnitsPerBit>4.88</LeadAmplitudeUnitsPerBit>
         <LeadAmplitudeUnits>��V</LeadAmplitudeUnits>
         <LeadHighLimit>2147483647</LeadHighLimit>
         <LeadLowLimit>268435456</LeadLowLimit>
         <LeadID>V4</LeadID>
         <LeadOffsetFirstSample>0</LeadOffsetFirstSample>
         <FirstSampleBaseline>0</FirstSampleBaseline>
         <LeadSampleSize>2</LeadSampleSize>
         <LeadOff>FALSE</LeadOff>
         <BaselineSway>FALSE</BaselineSway>
         <ExcessiveACNoise>FALSE</ExcessiveACNoise>
         <MuscleNoise>FALSE</MuscleNoise>
         <LeadDataCRC32>2980106482</LeadDataCRC32>
         <WaveFormData>
ZP9k/2T/ZP92/4b/lv+m/63/sv+3/7z/wf/E/8f/yv/M/87/0P/S/9T/1P/U/9T/1f/W
/9f/2P/Y/9j/2P/Y/9r/2v/a/9r/2//c/93/3v/g/+D/4P/g/+P/5P/l/+b/5v/m/+b/
5v/n/+j/6f/q/+3/7v/v//D/8f/y//P/9P/3//r//f8AAAMABAAFAAYACgAOABIAFgAb
AB4AIQAkACkALAAvADIANwA6AD0AQABDAEQARQBGAEkASgBLAEwATgBOAE4ATgBMAEwA
TABMAEoASgBKAEoARgBEAEIAQAA8ADoAOAA2ADMAMAAtACoAJQAiAB8AHAAYABYAFAAS
AA8ADAAJAAYABQAEAAMAAgABAAAA///+//v/+v/5//j/+P/4//j/+P/3//b/9f/0//b/
9v/2//b/+P/4//j/+P/2//b/9v/2//j/+P/4//j/+P/4//j/+P/4//j/+P/4//r/+v/6
//r/+v/6//r/+v/8//z//P/8//r/+v/6//r//P/8//z//P/8//z//P/8//v/+v/5//j/
+v/6//r/+v/5//j/9//2//b/9v/2//b/9v/2//b/9v/0//T/9P/0//b/9v/2//b/9f/0
//P/8v/y//L/8v/y//D/8P/w//D/7v/u/+7/7v/u/+7/7v/u/+z/7P/s/+z/7v/u/+7/
7v/s/+z/7P/s/+r/6v/q/+r/6v/q/+r/6v/o/+j/6P/o/+r/6v/q/+r/7P/s/+z/7P/t
/+7/7//w//H/8v/z//T/9P/0//T/9P/1//b/9//5//r/+//9//7//P/7//z//P/+//3/
+//7//n/+v/6//z//v/+//7/AAAAAP///f/6//f/9P/x/+7/7f/r/+v/6v/m/+b/5v/m
/+r/6v/q/+r/6v/o/+f/5//m/+X/5P/j/+P/4//j/+P/4f/h/+L/4v/i/+L/4v/j/+P/
4//i/+L/4v/i/+H/4f/j/+T/5P/l/+b/6P/s//D/9/8DABMAJwA7AFYAdQCWALkA0ADN
ALQAjABVABYAwv9f/wT/r/5h/ir+Ef4T/iP+Nf5D/lP+Z/6C/p/+u/7b/v7+IP83/0v/
YP90/4b/l/+p/7b/vf/E/8j/yv/M/8//0P/T/9b/2f/b/9z/3f/e/97/3//g/9//4P/i
/+L/5P/k/+b/5v/k/+T/5P/m/+n/6v/r/+z/6v/q/+v/6//t/+3/7//w//P/9f/1//X/
9f/2//b/9f/6//z//v8BAAAAAQAEAAYACAAKAA0ADwATABcAGQAcAB0AIAAjACgALwA0
ADkAPgBAAEMASABMAFEAUwBXAFoAXABdAGAAYQBgAGEAYwBlAGYAZwBnAGcAZwBmAGYA
ZgBkAGMAYwBhAGAAXQBbAFcAUwBPAEoARgBFAEEAPgA7ADYAMgAuACsAKAAmACMAIAAd
ABsAGwAaABcAFgAUABQAEwARAA8ADQAKAAoACgAKAAoACgAKAAkACQAIAAkACgAIAAgA
CAAJAAwADAAMAAwACgAKAAoACwALAAsACwAKAAwADAAMAAwADAAMAAwADQAPAA8ADwAO
AA4ADgAOAA8ADwAPAA8ADwAQAA8ADwAQAA8ADgANAAwADgAOAA4ADgAMAAwADAAMAAwA
DAAMAAwADgAMAAsACwAKAAkACAAGAAcACAAJAAoABwAGAAYABgAIAAgACAAIAAkACQAJ
AAgABQAFAAUABQAIAAgACAAGAAMAAwADAAIABAAEAAUABQAFAAUABAAEAAEAAQACAAMA
AwAEAAQAAwACAAIAAgACAAIAAgADAAMAAwADAAMAAwABAAEAAQACAAQABAAEAAQAAgAC
AAIABAAGAAgACAAIAAoACwALAAwADgAOAA4ADgAOAA4AEQARABEAEgAQAA8ADwARABMA
FAAUABMAEwATABQAFAAWABYAFgAWABgAGAAXABUAEgAPAAwACQAGAAUAAwADAAEA/v/9
//z//v8AAAAAAAACAAIAAAD///3//P/7//r/+//7//v/+//5//f/9//4//j/+P/4//j/
+f/5//n/+P/2//b/9v/1//n/+f/4//r/+//8//7/AAAEAAkAEwAfAC0APwBUAG8AigCn
AMAAxQCyAI4AWwAgANr/g/8q/9n+jf5O/iv+H/4p/jv+Tf5b/m3+hP6j/sH+3f7+/iD/
P/9V/2r/fv+S/6P/s//C/83/1P/Y/9z/3P/h/+T/5f/m/+v/7f/u/+//7v/u/+//8P/z
//T/9v/2//b/9v/4//j/+P/4//j/+v/7//z//f/+//z//P/9//3//////wEAAgABAAMA
AwADAAIABAAFAAUACQAKAAsADQAMAA0AEAASABQAFgAZABsAHwAjACUAKAApACwALwA0
ADgAPABAAEQARgBJAE4AUgBVAFcAWwBeAGIAYwBmAGcAZgBnAGkAawBuAG8AbwBvAG8A
bgBuAG4AbABrAGsAaQBoAGUAYwBfAFoAVwBTAFAAUABLAEcAQwA+ADoANgAzADAALgAr
ACgAJgAjACIAIAAeABwAGQAYABcAFQATABEAEAAQABAAEAAOAA4ADgANAA4ADAAMAAwA
CgAKAAoACwAOAA4ADgAOAAwADAAMAA0ADwAPAA8ADgAQABAAEAAQAA8ADgANAA0ADwAP
AA8ADgAOAA4ADgAPAA8ADwAPAA8AEAAPAA8AEAAOAA4ADgAOAA4ADgAOAA4ADAAMAAwA
DAAMAAwADAAMAA4ADAALAAsACQAJAAkACAAKAAoACgAKAAcABgAGAAYABgAGAAYABgAH
AAcABwAGAAUABQAFAAUABgAGAAYABAADAAMAAwACAAQABAAFAAUAAwADAAIAAgD/////
AAABAAAAAgADAAMAAAAAAAAAAAAAAAAAAQABAP///////////f/9//3//v8AAAAAAAAA
AAAAAAAAAAIABAAGAAYABgALAAkACgAIAAgACQAKAAsADAAPAA8ADwAQAA4ADQANAA8A
EQASABIAEQAPAA8AEAAQABIAEgASABIAFAAUABMAEQAOAAsACAAFAAIAAQD//////P/6
//r/+v/6//z//P/8//7//v/8//v/+f/4//f/9v/1//X/9f/1//f/9f/1//b/9v/2//b/
9v/3//f/9//2//X/9P/z//H/9f/1//T/9v/5//r//P/+/wIACQATAB0AKwA9AFAAaQCE
AJ0AsgC1AJ4AdAA/AAQAwP9r/xT/x/5//kL+If4X/iH+Nf5H/lf+Z/5+/p3+vf7Z/vj+
HP87/1P/Zv96/4z/n/+x/77/x//Q/9T/2P/c/93/3v/h/+T/5//r/+z/7f/u/+7/7//w
/+//8P/y//L/9P/0//b/9v/0//T/9P/2//f/+P/5//r/+v/6//v/+//7//v//f/+/wEA
AwADAAMAAwAEAAQAAwAHAAgACQALAAwADQAQABIAFAAWABkAGwAdACEAIwAmACkALAAv
ADQAOAA8AEAARABHAEkATQBQAFMAVQBZAFwAXgBfAGIAYwBmAGcAaQBrAGwAbQBtAG0A
awBqAGoAagBqAGkAaQBnAGYAYwBhAF0AWABVAFEATgBMAEcAQwA/ADoANgAyAC8ALQAq
ACYAIgAfAB0AHQAcABgAFgATABIAEwARAA8ADQAMAAwADAAMAAsACgAJAAcACQAIAAkA
CgAJAAgABwAHAAgACAAIAAgACgAKAAoACwAJAAkACQAIAAkACgALAAwACgAKAAoACwAL
AAsACwAKAAoACgAKAAsACQAJAAkACQAKAAkACQAKAAgACAAIAAgACgAKAAoACgAIAAgA
CAAIAAgACAAIAAgACgAIAAcABwAGAAUABAACAAQABAAEAAQAAwACAAIAAgAAAAAAAAAA
AAEAAQABAAAA//////////8CAAIAAgAAAP////////7//P/8//3//f/9//3//P/8//v/
+//8//3//P/+///////9//z/+//6//r/+v/7//v/+//7//v/+//5//n/+f/6//3//v//
/wAAAgACAAIABAAEAAQABQAGAAcACAAJAAkACQAKAAoACQAJAAsADgAOAA0ACwAJAAkA
CgAKAA4ADgAOAA4ADgAOAA0ACwAIAAUAAgD///z/+//5//n/+v/4//j/+P/4//r/+v/6
//j/+P/2//X/9//2//X/9P/z//P/8//z//H/7//v//D/8v/y//L/8v/x//H/8f/w//L/
8v/y//H/8//x//L/9P/1//j//P/+/wYAEQAbACkAOQBPAGgAhQCoAMsA4gDfAMQAkgBV
ABAAuP9T//7+sf5p/jj+If4f/i/+Qf5R/mH+df6Q/q/+y/7l/gL/Iv89/1X/av9+/5D/
n/+v/77/yf/O/9L/1P/W/9n/3P/h/+T/5f/n/+j/6f/q/+r/6//s/+//8P/y//L/8P/w
//L/8v/y//L/8v/0//f/+P/5//r/+P/4//n/+f/7//v//f/+//3/////////AgAEAAUA
BQAHAAgACQALAAoACwAOABAAFAAWABkAGwAbAB8AIQAkACkALAAvADQAOgA+AEIARgBI
AEsAUABUAFcAWQBdAGAAYgBjAGYAZwBoAGkAawBtAG4AbwBvAG8AbQBsAGwAbABsAGsA
awBpAGYAYwBhAF0AXABZAFUAUgBQAEsARwBDAD4AOgA2ADMAMgAwAC0AKgAmACMAIgAg
AB4AHAAZABgAGQAXABUAEwAQABAAEAAQAA4ADgAOAA0ADgAMAAwADAAMAAwADAANAA4A
DgAOAA4ADAAMAAwADQAPAA8ADwAOABAAEAAQABAAEAAQABAAEQATABMAEwASABAAEAAQ
ABEAEwATABMAEwASABEAEQASABIAEgASABIAEgASABIAEgAQABAAEAAQABAAEAAQABAA
EAAOAA0ADQANAA0ADQAMAAwADAAMAAwACwAKAAoACgAIAAgACAAIAAkACQAJAAgACQAJ
AAkACQAKAAoACgAIAAUABQAFAAQABgAGAAcABwAFAAUABAAEAAMAAwAEAAUABQAGAAYA
BQACAAIAAgACAAIAAgADAAMAAwADAAMAAwAEAAUABgAIAAsADAANAA4AEAAOAA4AEAAS
ABIAEgASABMAEwATABQAFAATABMAFQAWABYAFQATABUAFQAWABYAGgAaABoAGgAaABoA
GQAXABIADwAMAAkABwAHAAYABwAGAAQABAAEAAQABgAGAAYABAAEAAIAAQABAAAA///+
//3//f/9//3//f/7//v//P/+//7//v/+//7//f/8//r/+v/6//r/+f/7//v//P/+////
AgAGAAwAFgAjADcATQBnAIUAqgDVAAIBHwEiARMB6gCyAGkACACa/zH/1v6H/k/+NP43
/kn+W/5p/nf+i/6l/sL+2/75/hn/Nv9Q/2P/d/+K/5z/rP+7/8n/0P/X/9z/3v/e/+L/
5f/o/+3/7v/v//H/8v/z//L/8v/z//T/9f/2//j/+P/2//b/+P/4//j/+P/4//r/+//8
//3//v/9//z//P/7//z//f8AAAIAAgADAAIAAQAEAAYABwAHAAkACgALAA0ADgAPABIA
FAAYABoAHQAfAB8AIwAlACgALQAwADMAOAA6AD4AQgBGAEgASwBQAFQAVwBZAF0AYABh
AGEAYwBjAGQAZQBnAGkAaQBpAGgAZwBlAGQAZABkAGQAYwBjAGEAXABZAFcAUwBSAE8A
SwBIAEYAQQA9ADkANgAyAC4AKwAsACoAJwAkACIAHwAeABwAGQAYABYAFgAXABUAEwAR
AA4ADgAOAA4ADgAOAA4ADQAMAAoACgAKAAoACgAKAAsADAAMAAwADAAMAAwADAANAA8A
DwAPAA4ADgAOAA4ADgAOAA4ADgAPABEAEQARABAAEAAQABAAEQARABEAEQARABAADwAP
ABAAEAAQABAAEAAQABAAEAAQAAwADAAMAAwADAAMAAwADAAMAAoACQAJAAsACwALAAoA
CAAIAAgACAAFAAQABAAEAAQABAAEAAQAAQABAAEAAAABAAEAAQABAAIAAgACAAAA/f/9
//3//P/+//7//////wEAAQAAAAAAAgADAAUABwAKAAoACQAKAAgACAAIAAgACwALAAsA
DAAOAA0ADQAPAA4ADgANAAsACwALAAwADAAOAA4ADgAOABIAEgARAA8ACwAHAAMA///+
//3/+//7//r/+P/4//j/+P/6//r/+v/6//r/+P/3//X/9P/z//L/8//z//P/8//z//H/
8f/y//L/8v/y//L/9f/1//X/9P/y//L/8v/x/+//8f/0//b/9//6//z/AAAGABEAHwAz
AE0AawCOALEA2ADzAPYA5wDCAIwATQD6/5b/M//U/n/+Pf4a/hX+I/43/kn+W/5v/of+
pP6//tv+/f4e/zz/Vf9r/4D/kv+i/7H/v//G/8v/0v/W/9r/3P/f/97/4f/k/+X/5//o
/+n/6v/q/+v/7P/r/+z/7v/u/+//8P/z//T/8v/y//L/9P/1//b/9//4//j/+P/5//n/
+f/5//v//P/9/////////wAAAgADAAMABwAIAAkACwAOAA8AEgAUABUAFgAYABkAHAAh
ACQAKAAtADAAMwA4ADwAQABEAEgATABPAFQAWABZAFsAXwBiAGYAZwBqAGsAagBrAG0A
bwBvAG8AbgBtAG0AbABsAGwAZwBlAGQAYQBeAFsAWQBVAFEATQBIAEQAQAA7ADcAMwAv
ACwAKQAnACUAIgAeABoAFwAVABUAFAASABAADQAMAA0ACwAJAAcABgAGAAYABgAEAAQA
BAADAAMAAgADAAQAAgACAAIAAwACAAIAAgACAAQABAAEAAUAAwADAAMAAgADAAQABQAG
AAUABAADAAMABQAFAAUABAAEAAQABAAFAAMAAwADAAMAAwADAAQABgAEAAQABAAEAAQA
BAAEAAQAAgACAAIAAgAAAAAAAAAAAAEAAAAAAAEA/////////v/+//7//v/+/////v/+
//7//P/8//z//P/9//3//f/8//n/+f/5//n/+v/6//r/+P/5//n/+f/4//b/9v/3//f/
+f/5//j/+P/1//X/9v/3//b/+P/5//n/9v/2//b/9v/0//T/9f/1//X/9f/1//X/8//z
//P/9P/4//j/+P/4//n/+v/7//7//v/+/wAAAAACAAIAAgACAAIABQAFAAUABgAIAAcA
BwAJAAgACAAHAAUABQAFAAYABgAKAAoACgAKAAsACgAIAAUAAwABAP///f/5//f/9P/z
//T/8v/y//L/9P/2//b/9v/1//T/8f/v//H/8P/v/+7/6//r/+v/6//t/+v/6//s/+z/
7P/s/+z/6//r/+v/6v/s/+z/7P/r/+v/6//q/+r/7f/w//T/+P/8/wcAEQAfADEARwBi
AIEAogC/AMoAuwCYAGYAKQDk/47/M//g/o/+Sf4e/g3+E/4l/jX+Rf5X/nH+kP6t/sv+
6/4M/yr/Q/9X/2z/gv+W/6f/tf++/8P/yv/M/87/0v/X/9r/3f/g/+H/4//k/+X/5P/k
/+X/5v/n/+j/6v/q/+j/6P/q/+r/6//s/+3/8P/v//D/8f/y//L/8v/z//P/9f/1//f/
+P/4//n/+P/3//r//P/9//3//f/+////AQAEAAUACAAKAAwADgARABMAFQAZABsAHgAj
ACYAKQAuADAANAA4ADwAQABDAEgATABPAFEAVQBYAFgAWQBcAF0AXwBhAGQAZwBmAGcA
ZwBnAGkAaABoAGgAZgBlAGUAYwBgAF0AWwBXAFYAUwBPAEwASQBDAD4AOQA2ADIALgAr
ACgAJgAjACAAHAAZABgAFgAXABYAFAAUABIADwAMAAkACAAIAAgACAAIAAgACAAHAAYA
BAAEAAQABgAGAAYABwAGAAYABgAGAAYABgAGAAcABwAHAAcABgAGAAYABgAGAAgACAAI
AAkABwAHAAcABgAGAAYABgAHAAcABwAHAAcABgAFAAUABgAIAAgACAAIAAgACAAIAAgA
BgAGAAYABgAGAAYABgAGAAYABAADAAMABQAFAAUABAACAAIAAgACAAMAAgACAAIAAgAC
AAIAAgD////////+//7///8AAAEAAAAAAAAA/v/////////+//7//v///////f/9//z/
/P/9//3//v//////AAAAAP///P/8//z//P/+//7///////7//f/8//v//f/9//3//v8A
AAAAAAAAAAIAAgACAAQACAAKAAgACAAIAAgACAALAAsACwAMAAwACwALAA0ADgAOAA0A
CwANAA0ADgAOAA8ADgANAAwAEAAQAA8ADQALAAkABwAFAP///f/6//n/+v/4//j/+P/2
//j/+P/4//r/+v/4//f/9f/0//P/8v/v/+//7//v//H/7//v//D/7v/u/+7/7v/x//H/
8f/w//D/8P/w/+//7f/v//D/8P/z//b/+P/6//z/AQAJABMAHwAxAEYAXwB4AJUArgCz
AKIAegBFAAwAzP97/yb/1/6L/kj+Hf4L/hH+Jf47/k3+Xf5y/o/+rf7J/uj+DP8t/0f/
Xv90/4j/mf+n/7T/v//I/9D/1P/Y/9v/3v/f/+D/4//l/+b/6f/s/+z/7f/u/+3/7v/w
//D/8v/y//T/9P/0//T/9P/2//b/9v/2//b/9//4//r/+//5//n/+//8//3/////////
AAACAAMAAwADAAQABQAHAAoACwAOABAAEAASABUAFwAZAB0AHwAiACUAKAArADAAMwA2
ADkAPABBAEUASwBQAFEAUwBXAFoAXQBfAGMAZQBoAGkAawBtAGwAbQBtAG0AbgBuAG8A
cABsAGsAawBpAGcAZQBkAGEAXgBbAFcAVABSAE0ASQBFAEEAPgA7ADkANQAyAC4AKgAo
ACUAJAAiACAAHgAbABoAGQAXABUAEwARABIAEwAUABEAEAAPAA0ADQAMAA0ADgAOAA4A
DgAPAA4ADgAOAA4ADwAQABEAEwARABEAEQAQABIAEgASABIAEgASABIAEwATABMAEwAS
ABQAFAAUABUAFAATABIAEQARABEAEgAUABIAEgASABIAEgASABIAEgARABIAEwAUABMA
EgARABAAEQAQABAAEQAPAA8ADwAOAA4ADgAOAA4ADgAOAA8AEAAPAA4ADQAMAA0ADQAN
AAwACwALAAsACwAMAAwADAAKAAsACwALAAoACQAIAAgABwAJAAkACAAIAAcABwAIAAkA
DAAOAA8ADwASABAAEAAQABAAEAAQABAAEwATABMAFAAUABMAEwAVABYAFgAVABMAEwAT
ABQAFAAUABQAFAAUABgAGAAXABUAEgAPAAwACQAEAAMAAQABAAIAAAAAAAAA/v8AAAAA
AAACAAIAAAD//////v/9//z/+f/5//n/+f/6//n/+v/8//v/+v/5//j/+//7//v/+v/6
//r/+v/5//n/+f/6//7/AQAEAAYACgAMABMAHwArAD0AUwBuAI0ArADLAOAA3QDCAI4A
TwAOAMD/X/8G/7n+b/44/hn+E/4j/jn+S/5d/nP+iv6l/sP+3/4A/yD/Qf9Z/3D/hP+Y
/6f/tf/E/8//1P/a/+D/5P/j/+b/6f/q/+3/7//w//H/8//0//b/+P/4//j/+f/4//r/
+v/8//z//P/8//z//v/9//7///8AAAIAAgADAAMAAwADAAUABgAHAAkACQAJAAwADgAP
AA8ADwAQABEAEwAWABcAGgAcABwAHgAhACMAJQApACsALgAzADYAOQA+AEIARgBKAE4A
VABXAFwAYABjAGUAaQBsAG8AcQB1AHcAeAB5AHsAfQB8AH0AfQB9AH8AfgB+AH4AfAB7
AHsAeQB2AHMAcQBtAGgAZQBhAF4AWgBVAFEATQBJAEYAQwBBAD0AOgA2ADIAMAAtACwA
KgAnACYAJAAkACMAIQAfAB0AHAAcABwAHAAZABgAFwAVABcAFgAXABgAGAAYABgAGQAY
ABgAGAAYABoAGgAaABsAGQAZABkAGAAaABoAGgAaABoAGgAaABsAGQAZABkAGAAZABoA
GwAdABwAGwAaABkAGQAZABoAHAAbABoAGQAYABgAGAAYABgAGAAYABgAGAAWABYAFgAW
ABgAFgAVABUAFQAVABUAFAASABIAEgASABMAEgASABIAEAAQABAAEAARABEAEQAQAA8A
DwAPAA8AEAAQABAADgAOAA8AEAAQAA8ADgAOAA0ADwAPAA4ADgALAAsADAANAA4AEAAR
ABEAEwAUABUAFgAWABgAGAAYABgAGAAYABsAGwAbABwAHAAbABsAHQAgACAAHwAdABsA
GwAcABwAHgAeAB4AHgAgACAAHwAdABoAFwAUABEADwAPAA4ADwAMAAoACgAKAAoADAAM
AAwADAAMAAoACQAJAAgABwAGAAcABwAHAAcABQADAAMABAAGAAYABgAGAAUABQAFAAQA
BAAEAAQAAwAFAAUABgAGAAcACgAOABIAGAAjADEAQQBXAG8AigCtANQA/QAaAR8BCgHe
AKEAXAACAJf/NP/d/ov+Tv4x/jH+Q/5X/mf+d/6L/qL+wf7d/vf+Fv82/1H/af98/5D/
ov+z/8P/0P/d/+T/5v/o/+z/7//y//X/+P/7//v//P/9//z//P/9//7/AQACAAQABAAE
AAQABgAGAAQABAAEAAYACQAKAAsADAAMAAwADQANAA8ADwARABIAEwAVABUAFQAUABYA
FwAXABkAGgAbAB0AHAAdACAAIgAmACgAKwAtAC8AMwA1ADgAOwA+AEEARgBKAE4AUgBW
AFoAXQBiAGYAaQBrAG8AcgB2AHcAegB7AHsAewB8AH0AfgB/AH8AfwB/AH4AfgB+AH4A
fQB9AHsAeAB1AHMAbwBsAGkAZQBiAGIAXQBZAFUAUgBOAEoARwBFAEIAPgA6ADgANQA0
ADIALwAuACwALAArACkAJwAlACQAJAAkACQAIgAiACIAIQAiACAAIAAgAB8AHgAdAB0A
IAAgACAAIAAgACAAIAAhACMAIwAjACIAJAAkACQAJAAiACIAIgAjACUAJQAlACQAIgAi
ACIAIwAlACUAJQAlACQAIwAjACQAIgAiACIAIgAiACIAIgAiACAAIAAgACAAIAAgACAA
IAAeABwAGwAbABsAGwAbABoAHAAcABwAHAAZABgAGAAYABgAGAAYABgAFwAXABcAFgAT
ABMAEwATABQAFAAUABIAEQARABEAEAASABIAEwATABEAEQAQABAADwAPABAAEQATABYA
GAAZABoAGgAaABoAHAAcAB4AHgAeAB4AHQAdAB0AHgAgAB8AHwAhACAAIAAfAB0AHQAd
AB4AHgAiACIAIgAiACIAIgAhAB8AHgAbABgAFQASABEADwAPAAwACgAKAAoACwAOAA8A
EAAOAA4ADAALAA0ADAALAAoABwAHAAcABwAHAAUABQAGAAgACAAIAAgABwAHAAcABgAH
AAgACQAJAAkACQAKAAgABwAKAA4AEgAWAB8AKwA7AE0AYwCCAKMAyADtAAIB/wDkALYA
ewA4AOL/f/8i/83+f/5G/iv+K/47/k/+X/5x/of+pP7B/tv++f4a/zz/Vf9r/4D/lv+q
/7v/yf/W/9//4v/k/+j/7P/v//L/9//4//n/+//6//v//P/8//3//v8BAAIABAAEAAIA
AgAEAAQABgAGAAYACAAHAAgACQAKAAoACgALAAsADQANAA8AEAAQABEAEAAPABIAFAAV
ABUAFwAYABkAGwAcAB0AIAAiACYAKAArAC0ALgAxADIANAA5ADwAPwBEAEgATABQAFQA
WABbAGAAZABpAGsAbwByAHIAcwB2AHcAeQB7AH4AgQCAAIEAgQCBAIEAgACAAIAAgAB/
AH8AfQB4AHUAcwBvAG4AawBnAGQAYABbAFcAUwBOAEoARgBDAEUARABCAEAAOgA3ADYA
NAAzADIAMAAwAC0AKwApACcAJAAkACQAJAAkACQAJAAjACIAIAAgACAAIAAgACAAIQAi
ACIAIgAiACAAIAAgACEAIwAjACMAIgAgACAAIAAgACAAIAAgACEAIQAhACEAIAAgACAA
IAAhACEAIQAhACEAHgAdAB0AHgAeAB4AHgAeAB4AHgAeAB4AGgAaABoAGgAcABwAHAAc
ABoAGAAXABcAGQAZABkAGAAWABYAFgAWABMAEgASABIAFAAUABQAFAARABEAEQAQABAA
EQASABMAFAAUABQAEgAPAA8ADwAOAA8AEAASABMAEgARAA8ADgAOAA8AEQATABYAGAAZ
ABkAGgAaABoAHAAcABwAHAAcABsAGwAbABwAHgAdAB0AHwAgACAAHwAdABsAGwAcABwA
IAAgACAAIAAhACAAHgAbABoAFwAUABEADgANAAsACwAIAAYABgAGAAcACgALAAwACwAK
AAcABQAHAAYABQAEAAMAAwADAAMAAwABAAEAAgACAAIAAgACAAIAAQAAAP7/AAAAAAAA
//8DAAEAAAAAAAMABgAIAAwAEgAbACUAMwBFAFsAdACRALIAzwDaAM8ArAB2ADkA9v+g
/0X/8P6j/lv+LP4X/hv+K/49/k/+Y/55/pb+t/7V/vP+Fv82/0//Zf96/47/oP+z/8P/
0P/V/9r/3P/e/+L/5//q/+v/7v/x//H/8v/z//T/9P/1//b/9//4//r/+v/4//j/+v/6
//v//P/9/wAA//8AAAEAAgACAAIAAwADAAUABQAHAAgABgAHAAYABQAIAAoACwALAA0A
DgAPABEAEgATABYAGAAaABwAHwAhACEAJQAnACoALQAwADMAOAA8AEAARABIAEwATwBU
AFgAXQBfAGMAZgBmAGcAagBrAG0AbwByAHUAdAB1AHUAdQB1AHQAdAB0AHIAcQBxAG8A
agBnAGUAYQBeAFsAVwBUAFAASwBHAEMAPgA6ADYAMwAwAC4AKwAoACQAIQAgAB4AGwAa
ABgAGAAXABUAEwARABAAEAAQABAAEAAQABAADwAQAA4ADgAOAA4ADgAOAA8ADgAOAA4A
DgAMAAwADAANAA4ADwAQABAADgAOAA4ADgAQABAAEAARABEAEQARABAADgAOAA4ADwAR
ABEAEQARAA4ADQANAA4ADgAOAA4ADgAMAAwADAAMAAoACgAKAAoACgAKAAoACgAIAAYA
BQAFAAcABwAHAAYABAAEAAQABAADAAIAAgACAAIAAgACAAIA/////////v//////////
/wAAAAAAAP7//f/9//3//P/+//7///////7//f/7//r/+//7//z//f/7//z//P/7//j/
+P/4/w==
         </WaveFormData>
      </LeadData>
      <LeadData>
         <LeadByteCountTotal>10000</LeadByteCountTotal>
         <LeadTimeOffset>0</LeadTimeOffset>
         <LeadSampleCountTotal>5000</LeadSampleCountTotal>
         <LeadAmplitudeUnitsPerBit>4.88</LeadAmplitudeUnitsPerBit>
         <LeadAmplitudeUnits>��V</LeadAmplitudeUnits>
         <LeadHighLimit>2147483647</LeadHighLimit>
         <LeadLowLimit>268435456</LeadLowLimit>
         <LeadID>V5</LeadID>
         <LeadOffsetFirstSample>0</LeadOffsetFirstSample>
         <FirstSampleBaseline>0</FirstSampleBaseline>
         <LeadSampleSize>2</LeadSampleSize>
         <LeadOff>FALSE</LeadOff>
         <BaselineSway>FALSE</BaselineSway>
         <ExcessiveACNoise>FALSE</ExcessiveACNoise>
         <MuscleNoise>FALSE</MuscleNoise>
         <LeadDataCRC32>397953292</LeadDataCRC32>
         <WaveFormData>
mP+Y/5j/mP+o/7b/xP/S/9j/3v/k/+r/7f/w//P/9v/4//r//P/+////AAABAAIAAwAE
AAUABgAGAAYABgAGAAgACAAIAAgACQAKAAsADAAOAA4ADgAOAA8AEAARABIAFAAUABQA
FAAVABYAFwAYABYAFgAWABYAFgAWABYAFgAZABoAGwAcAB4AHgAeAB4AIAAiACQAJgAq
ACwALgAwADQANgA4ADoAPgBAAEIARABFAEYARwBIAEkASgBLAEwATgBOAE4ATgBOAE4A
TgBOAE4ATgBOAE4ASwBKAEkASABGAEQAQgBAAD0AOgA3ADQAMQAuACsAKAAmACQAIgAg
ABwAGgAYABYAFAASABAADgANAAwACwAKAAcABgAFAAQABAAEAAQABAADAAIAAQAAAAAA
AAAAAAAAAAAAAAAAAAAAAAAAAAAAAAIAAgACAAIAAAAAAAAAAAACAAIAAgACAAQABAAE
AAQAAgACAAIAAgAEAAQABAAEAAIAAgACAAIABAAEAAQABAAEAAQABAAEAAIAAgACAAIA
AgACAAIAAgABAAAA///+//7//v/+//7//v/+//7//v/9//z/+//6//z//P/8//z/+//6
//n/+P/4//j/+P/4//j/+P/4//j/9v/2//b/9v/4//j/+P/4//f/9v/1//T/9v/2//b/
9v/2//b/9v/2//T/9P/0//T/9v/2//b/9v/0//T/9P/0//T/9P/0//T/9P/0//T/9P/2
//b/9v/2//f/+P/5//r//P/8//z//P/9//7///8AAAAAAAABAAEAAQABAAMABAAFAAUA
AwADAAQABAAEAAQABwAHAAkACQAIAAgABgAFAAMA///9//r/+f/3//b/9f/y//H/8f/x
//P/8//z//P/8//z//L/8v/v/+7/7v/s/+z/7P/s/+z/6//r/+v/6//t/+3/7v/u/+7/
7v/u/+3/7f/t/+3/7f/t/+7/7//y//P/9f/5/wAACQAXACoAPQBUAHAAkwC3AOIAAgEJ
AfIAwQCEAEAA6P+H/zX/7v6o/nP+Wf5W/l/+av52/ob+l/6v/sj+3/74/hj/Nv9N/1//
cv+F/5f/p/+2/8L/yf/R/9X/1v/Z/93/3P/e/+H/5f/m/+n/6v/r/+z/7f/u/+3/7v/v
//D/8v/z//P/8//y//L/9P/0//f/+P/4//j/+P/4//n/+v/6//v//P/8//7//v/+//7/
/v//////AQAEAAUABgAHAAgACQAMAAwADQAQABIAFAAXABoAHQAgACIAJAAmACgALQAw
ADMANgA4ADsAPgBBAEYASQBLAE4ATgBQAFIAUwBUAFUAVgBXAFcAWABYAFgAWABYAFcA
VwBWAFYAVgBVAFYAVQBSAFAASwBJAEUAQgBAAD4AOwA3ADYAMQAvACwAJwAlACQAIQAg
AB8AHgAcABgAFwAVABUAFAASABEAEAANAAwACwAKAAoACQAJAAkACgAKAAoACQAIAAgA
CAAIAAkACQAKAAoACgAKAAoACgAKAAoACwALAAsACwALAAsACQAJAAkACgAKAAsACwAL
AAsACwAMAAwADAAMAAwADAAMAAwADAAMAAkACQAJAAgACgAKAAoACQAIAAgACAAIAAYA
BgAGAAYABwAHAAUABQAHAAcABgAGAAcACAAJAAoABwAHAAYABgAIAAgABwAHAAYABQAF
AAUABAADAAIAAgAEAAQABAACAP//////////AAAAAAAAAAACAAIAAgACAAAAAAAAAAAA
//8AAAAAAAD+//7//v/+//7////////////////////9//3//f/+//7/AAAAAAAA////
//7//f8AAAEAAQACAAMABAAFAAYABgAIAAgACAAIAAgACgAKAAoACwAJAAkACQALAA4A
DwAPAA0ADAAMAAsACgAKAAsACwANAA0ADgAOAAwACwAHAAMAAQD+//3/+//6//n/+P/3
//f/9//5//n/+f/7//n/+f/4//f/9f/z//L/8v/y//L/8v/y//H/8f/x//H/8f/x//L/
8P/w//D/8P/v/+//7//v//H/8f/y//P/9P/1//f/+/8AAAkAEwAiADMARgBeAHsAmwDC
AOYA9QDsAMMAhABEAPb/mf9D//z+uP59/ln+Sv5P/lz+aP50/oX+mf6y/sv+5v4C/yL/
Pf9T/2b/ef+L/5v/qv+4/8P/yf/N/9D/0//X/9r/2v/d/+P/5v/l/+b/5//o/+n/6v/p
/+r/6//s/+z/7f/t/+3/7v/u//D/8P/x//L/8v/y//L/8v/z//T/9v/3//j/+P/6//r/
+v/6//z//f/9////AAABAAIAAwAEAAUACAAIAAcACgAMAA4AEAASABQAFgAXABoAHQAg
ACUAKAArAC4AMAAzADYAOQA8AD8AQQBEAEgASgBMAE0ATABNAE4ATwBRAFIAUgBSAFQA
VABTAFMAUgBSAFIAUQBQAE8ATABKAEcARQBBAD4APAA6ADcAMwAwACsAKQAmACEAHwAe
ABsAFgAVABQAEgAOAA0ACwALAAoACAAHAAYABQAEAAMAAgAAAP////////z//P/8//v/
+v/6//r/+v/7//v//P/8//z//P/8//z//P/8//3//f////////////7//f/8//z//v//
///////9//3//v/+//7//v/+//7/AAAAAAAAAAD9//3//f/8//7//v/+//3//P/8//z/
/P/6//r/+v/6//v/+//5//n/9//3//b/9v/4//j/+P/4//f/9//2//b/9v/2//X/9f/2
//X/9f/1//P/8//z//T/9P/0//T/8v/x//H/8f/x//L/8v/y//L/8v/y//L/8v/w//D/
8P/w//H/8v/y//L/8P/w//D/8P/u/+//7//v/+//7//v/+//7//v/+//8P/u//D/8P/w
//D/8f/x//H/8//1//b/+P/6//r/+v/4//j/+f/6//v//P/+//7//v////3//f/9////
AgADAAMAAQABAAIAAgACAAIAAwADAAUABQAGAAYABAADAP//+//5//b/9f/z//L/8f/w
/+//7//v//H/8f/x//P/8f/x//D/7v/t/+z/7P/o/+j/6P/o/+r/6f/p/+n/6f/p/+n/
6v/q/+r/6v/q/+n/6f/p/+n/6f/p/+r/6//s/+//8f/1//r/AQANABoALQBAAFYAcQCP
ALQA1ADjANYAqwBqACgA3P9//yn/5P6k/mv+R/48/kH+Tv5c/mj+ef6N/qj+w/7a/vj+
GP81/0v/Xv9x/4H/k/+k/7L/u//B/8f/yv/N/8//0v/U/9X/2f/a/93/3v/f/+D/4f/i
/+P/5P/l/+b/6P/p/+n/6f/o/+j/6v/q/+v/7P/s/+z/7P/s/+3/7v/u/+//8P/w//L/
8v/y//L/8v/z//P/9f/2//f/+P/5//r/+//+//7///8CAAQABgAJAAwADwASABMAFgAZ
ABwAHwAiACUAKAAoACsALgAxADYAOQA7AD4AQABCAEQARQBGAEcASABJAEsATABMAEwA
SgBKAEkASQBFAEQAQwBBAD0AOwA3ADQALwAtACkAJgAkACIAHwAbABUADwAMAAgAAgD/
//3/+f/1//P/8f/u/+j/5f/h/9//3f/a/9j/1v/T/9L/0f/Q/9D/z//P/8//y//K/8n/
x//D/8L/wf/A/8P/w//E/8T/xv/G/8b/xv/F/8T/xP/D/8P/w//D/8P/xf/F/8X/xv/J
/83/0P/T/9X/1//a/9z/2//a/9n/2P/W/9b/1v/W/9P/0f/P/8z/yf/I/8f/xf/G/8b/
xv/G/8b/xv/G/8b/xf/F/8P/w//A/7//vf+8/73/vv+//8D/v/+//77/vv+8/7z/u/+7
/7z/u/+7/7v/vv+//8D/wv/D/8T/xf/E/8X/x//J/8v/zv/Q/9L/1P/V/9b/1//Y/9j/
2P/Y/9j/2f/a/9r/2v/Y/9b/1P/S/9D/0f/R/9H/z//P/8//z//O/83/zP/M/8//0v/T
/9T/1f/X/9j/2f/c/9r/2v/a/9r/2v/Y/9j/2P/Z/9n/2f/Z/9v/3P/d/93/2//Z/9r/
2v/a/9v/3f/e/+H/4f/i/+L/4P/f/9v/1//V/9T/0//R/9D/0P/Q/9D/0f/T/9X/1f/V
/9X/0//T/9L/0v/R/9D/0P/O/87/zv/O/87/zf/N/83/z//P/8//0P/O/87/zv/O/8//
z//P/8//zf/L/8z/z//S/9X/1//d/+b/8f///xAAIwA6AFYAeQCjAM4A7ADzANoAowBe
ABQAtv9R///+vv6A/lH+N/4y/jv+SP5W/mb+ef6P/qr+wf7Y/vT+EP8p/z//Uv9l/3f/
hf+U/6L/rf+z/7f/uP+7/73/wv/E/8f/y//M/83/zv/P/9D/0f/S/9X/1v/X/9j/2P/Z
/9n/2f/Y/9j/2v/a/97/4P/h/+L/4v/i/+P/5P/m/+f/6P/o/+r/6v/q/+r/7P/t/+3/
7//w//H/8v/z//T/9f/4//j/+f/8//7/AAAAAAIABAAGAAkADAAPABIAFwAaAB0AIAAk
ACcAKgAtAC4AMQAzADYANgA4ADoAOwA8AD0APgA/AD8AQABAAEAAQABAAD8APwA+AD4A
PgA9AD4APQA6ADgANwA1ADEALgAsACoAJwAjACAAGwAZABYAFQATABIADwAKAAkACAAG
AAQAAwABAAEAAQAAAAAAAAD///7//f/8//7//f/9//3//P/8//z/+//6//r/+v/6//z/
/f///wAA/v/+//7//v8AAAAAAQABAAEAAQABAAEAAwADAAMABAAEAAUABQAFAAQAAwAD
AAIABAAEAAQABAAEAAQABAAEAAQABQAGAAYACAAIAAgABwAIAAgACAAIAAkACgALAAwA
CwALAAkACQAJAAkACAAIAAgACAAIAAgACQAJAAgACAAIAAgABwAHAAgABwAHAAcABwAH
AAcACAAGAAYABgAEAAUABQAFAAUABgAGAAYABgAEAAQABAAEAAQABAAEAAQAAwAEAAQA
BAACAAIAAgACAAIAAwADAAMABQAFAAUABQAHAAcABwAIAAsADgAPABAAEgAPAA8AEAAS
ABIAEgASABQAFAAUABUAFQAVABUAFwAYABkAGQAXABgAGgAbABwAHAAdAB0AHwAfACAA
IAAeABsAFwATABEADwAPAA4ADgANAAwACwALAA0ADwAPAA8ADQALAAsACgAKAAkACAAI
AAYABgAGAAYACAAHAAcABwAHAAcABwAIAAgACAAIAAgABwAHAAcABwAHAAkACgALAAwA
EQAVAB0AKAA5AE0AZAB9AJ4AyAD3ACsBUAFYAUcBGAHZAI4ALgDC/2f/Gf/S/p7+gf5/
/ob+kf6e/qz+vv7T/un+AP8Z/zb/UP9o/3v/i/+c/63/vf/L/9j/4P/l/+n/6f/s/+//
8f/0//j/+//7//7///8AAP//AAABAAIAAwAEAAUABgAGAAcABwAHAAgACAAKAAoACwAM
AAwADAAKAAoACwAMAA4ADwAQABAAEAAQABAAEAASABMAEwAVABYAFwAYABkAGgAbAB4A
HgAhACQAJgAoACgAKgAsAC4AMwA2ADkAPAA9AEAAQwBGAEgASwBOAFEAVABXAFkAXABb
AFwAXQBdAF4AXwBgAGEAYQBiAGIAYgBiAGIAYQBhAGIAYgBiAGEAXgBdAFoAWABWAFUA
UgBQAFAATgBLAEcARAA/AD0AOgA5ADcANgAzADAALwAuACwALAArACkAKQAoACYAJQAk
ACEAIAAfAB4AIAAfAB8AHwAeAB4AHgAdABwAHAAcABwAHQAdAB4AHgAeAB4AHgAeACAA
IAAhACEAIQAhACEAIQAhACEAIQAiACIAIwAjACMAIQAhACIAIgAiACIAIgAiACIAIgAi
ACIAIwAjACMAIgAiACIAIgAhACAAIAAgACAAIgAiACIAIgAfAB8AHQAdAB0AHQAcABwA
HAAcABwAHAAbABsAGgAaABsAHAAcAB0AGgAZABkAGQAZABkAGQAaABoAGgAaABgAFwAX
ABcAFwAYABgAGAAYABoAGgAaABoAHQAeAB8AIAAjACQAJAAkACQAJAAkACQAJgAmACYA
JwAnACcAJwApACgAKQApACcAKQAqACoAKgAqACsAKwAtAC0ALgAuACwAKgAlACAAHQAc
ABsAGQAYABcAFgAVABUAFwAZABkAGQAZABcAFwAWABQAEwASABIAEgASABIAEgASABEA
EQARABEAEQARABIAFAAUABQAFAARABEAEQARABEAEwAUABcAFgAZAB0AIwAqADUARwBc
AHUAkgC2AN0ACwEwAT4BLwEGAckAhgAyAM7/cf8j/9j+nv57/nH+dv6B/pD+oP6w/sX+
3f70/g3/Kv9I/2L/ef+N/57/r/+//8//2v/i/+f/7f/v//L/8//1//b/+P/5//n//P//
/wAA//8AAAEAAgABAAIAAwAEAAYABwAHAAcACAAIAAoACgAJAAoACgAKAAoACgALAAwA
DAANAA4ADgASABIAEgASABIAEwATABUAFgAXABgAGQAcAB0AIAAgACEAJAAmACgALAAu
ADAAMgA1ADgAOwA+AEMARgBJAEwAUABTAFYAWQBcAF8AYQBkAGQAZgBoAGkAagBrAGwA
bQBvAHAAcABwAHAAcABvAG8AbQBsAGsAaQBoAGcAZABiAF0AWwBXAFQAUABOAEsARwBE
AD8APQA6ADUAMwAyAC8ALgAtACwAKgAmACUAIwAjACQAIgAhACAAHwAeAB0AHAAcABsA
GwAbABoAGgAaABkAGAAYABgAGAAZABkAGgAaABoAGgAaABoAGgAaABsAGwAdAB0AHQAd
ABsAGwAbABwAGgAbABsAGwAbABsAHAAcABwAHAAcABwAHgAeAB4AHgAbABsAGwAaABwA
HAAcABsAGgAaABoAGgAYABgAGAAYABkAGQAXABcAFwAXABYAFgAUABQAFAAUABMAEwAS
ABIAEgASABEAEQASABEAEQARAA8ADwAPABAAEAAQABAADgANAA0ADQANAA0ADAALAAoA
DAAMAAwADAAKAAoACgAKAAkACgAKAAoACgAKAAoACgAIAAkACQAJAAkACQAJAAkACAAH
AAYABgAIAAoACgAKAAoACwALAAsADgAPAA8ADgAQABAAEAAQABAAEAAQABAAEQARABEA
EQATABMAEwASAA8ADwAQABAAEAAQABEAEQATABEAEgASABAADQAJAAUAAwD+//3/+//6
//n/+P/3//f/9//5//n/+f/3//X/9f/0//T/8//y//L/7v/u/+7/7v/u/+3/7f/t/+3/
7f/t/+7/7P/s/+z/7P/r/+v/6//r/+v/6//q/+v/7P/x//X/+f8AAAkAFwAoADsAUABs
AI8AtwDeAPQA7wDMAJEATAAAAKb/S/8B/7z+ev5P/j3+Pv5H/lT+Yv5y/on+of66/tP+
7v4M/yj/P/9T/2b/ef+L/5v/qv+y/7n/vf/B/8L/xf/J/8z/zv/R/9P/1P/V/9b/1v/W
/9b/1v/Z/9r/2//c/9r/2//b/9v/3v/e/+D/4P/h/+L/4v/i/+L/4v/j/+T/5P/l/+b/
5v/m/+b/5v/m/+j/6f/p/+v/6v/r/+z/7f/u/+//8v/y//X/+P/6//z//P/+/wAAAgAF
AAgACwAOABEAFAAXABoAHgAhACQAJwAqAC0ALwAyADIANAA2ADcAOQA7AD0APwA/AEAA
QABAAEIAQgBBAEEAQgBCAEIAQQA+AD0AOgA4ADcANQAxAC4AKwAoACQAHwAcABcAFQAS
AA8ADQAMAAkABQADAAEA/v/+//3/+//7//j/9v/1//T/8//y//H/8P/w/+//7//v/+7/
7v/u/+3/7v/u/+7/7v/t/+3/7v/u//D/8P/w//D/8P/w//H/8f/x//H/8f/x//P/8//z
//T/8v/z//P/8//x//H/8v/y//D/8P/w//D/8P/w//D/8P/x//H/8f/w//L/8v/y//H/
8P/w//D/8P/w//D/8P/w/+//7//t/+3/7//v/+7/7v/s/+z/7P/s/+v/6//q/+r/7P/s
/+v/6//o/+f/5//n/+n/6f/p/+r/6P/o/+j/5v/l/+X/5f/l/+b/5v/m/+b/5P/k/+T/
5P/k/+T/5P/k/+T/5P/j/+L/4P/g/+D/4P/g/+H/4f/h/9//3//f/9//3//f/9//4P/g
/+L/4v/i/+T/5f/l/+X/6v/r/+r/6P/o/+j/6P/p/+r/6//t/+v/6//r/+3/7v/v/+//
7f/r/+z/7P/s/+z/7f/t/+//7//w//D/7v/v/+v/5//l/+H/3//c/9r/2//a/9n/2f/X
/9n/2f/Z/9v/2f/Z/9j/2P/X/9b/1v/S/9L/0v/S/9T/0//T/9P/0f/R/9H/0v/S/9L/
0v/S/9H/0f/R/9H/z//R/9L/0//W/9n/2f/d/+L/5//x//7/DQAgADgAUwBvAJIAtgDJ
AMQAnwBiAB4A2P+B/yf/4P6c/l3+M/4g/iP+Mv4+/kz+X/5z/or+pf6+/tr++P4X/y//
RP9Z/23/ff+K/5b/of+p/6//tP+3/7v/vv/A/8H/w//E/8X/yv/L/8z/zf/O/8//0P/R
/9L/0v/T/9P/0//W/9b/2P/Y/9f/2P/Y/9j/2f/a/9z/3v/c/93/3v/e/+D/4P/g/+D/
4v/j/+P/5f/k/+X/5v/n/+r/6//u/+7/7f/w//L/9P/2//j/+v/8////AgAFAAgACwAO
ABEAFAAXABsAHwAjACYAKQArAC4AMAAyADQANQA2ADcAOAA5ADkAOgA6ADoAOwA8ADwA
PQA8ADwAPAA7ADwAOwA4ADYAMwAxAC0AKgAoACYAIwAfABwAFwAVABIADQALAAoABwAC
AAEAAAD+//r/+f/3//f/9P/y//H/8P/x//D/7//u/+3/6//q/+n/6f/q/+v/6//q/+r/
6v/q/+n/6f/q/+r/6//s/+3/7v/s/+z/7f/t/+//7//v/+//7//v/+//8P/u/+//7//v
//H/8f/y//L/8P/w//D/8P/y//L/8v/y//H/8f/x//D/8P/w//D/7//w//D/8P/w/+7/
7v/u/+7/7//v/+3/7f/t/+3/7P/s/+r/6v/q/+r/6v/r/+v/7P/q/+r/6f/p/+n/6f/q
/+v/6f/p/+n/6v/o/+j/6P/m/+X/5f/l/+X/4//i/+H/4P/i/+L/4v/i/+L/4v/i/+L/
5P/m/+f/6P/s/+z/6v/s/+r/6v/q/+r/7P/s/+z/7f/r/+v/6//t/+7/7//v/+3/7f/u
/+7/7v/u/+//7//x//H/8v/y//D/7//r/+f/5f/h/9//3P/a/9v/2v/Z/9n/2P/Z/9j/
1//Z/9f/1//W/9T/0//S/9L/0P/Q/9D/0P/S/9H/0f/R/8//z//P/9D/0P/Q/9D/0P/P
/8//z//P/8//z//Q/9H/1P/X/9v/3//m/+3/+/8KAB8ANgBSAHEAlQC8ANoA4wDMAJUA
TgAIALL/Tf/5/rb+dv5B/iP+Gv4j/jL+QP5S/mX+ef6Q/qn+wv7e/vz+Gf8x/0T/V/9p
/3n/iP+U/5//o/+p/67/sf+x/7L/tv+5/7v/vP+//8D/w//E/8X/xv/G/8b/xv/G/8f/
yf/K/8v/zP/M/87/zv/N/87/zv/O/8//0P/S/9T/0v/T/9T/1P/Y/9j/2P/Y/9r/2//b
/93/3v/f/+D/4f/k/+X/6P/o/+f/6v/s/+7/8v/0//b/+P/9/wAAAwAGAAsADgARABQA
GQAdACEAJQAqAC0ALwAyADUAOAA7AD0AQABBAEIAQwBHAEgASABIAEsATABMAE0ATgBO
AE4ATQBOAE0ASgBIAEYARQBCAEAAPAA6ADcAMwAxAC0ALAAqACcAJQAkACEAIAAfAB4A
HAAaABkAFwAXABYAFAATABIAFAAUABQAFAATABEAEAAPABEAEgATABMAFAAUABQAFAAT
ABMAFAAUABYAFgAWABYAFAAUABUAFQAVABUAFQAVABMAEwATABQAEgATABMAEwAVABUA
FgAWABUAFAATABIAEgASABIAEgARABEAEQAQABAAEAAQAA8ADgAOAA4ADgANAAwACwAK
AAkACQAHAAcABwAHAAYABgAEAAQABAAEAAEAAQAAAAAA/v/+//3//f/8//v/+//7//n/
+f/5//r/+v/6//r/+P/1//X/9f/1//P/8v/x//D/8P/w//D/8P/y//L/8v/y//P/9P/0
//T/9//4//n/+v/8//v//P/+//7//v/+/wAAAAAAAAEAAAD///7///8AAAEAAQD///3/
/v/+//7///8BAAIABQAHAAgACAAGAAcAAwD///3//P/7//n/+P/1//T/8//z//P/9f/1
//X/8//x//H/8P/u/+3/7P/s/+r/6v/q/+r/6//r/+z/7f/u/+//8P/y//T/9P/0//T/
9f/1//X/9f/1//f/9v/3//r///8DAAcAEAAdACsAPgBVAHAAjACzAN0ADgEyAT0BLAH5
ALYAcAAUAKn/S/8E/8D+h/5p/mL+a/50/oL+kv6j/rn+0P7n/gD/Gv84/1H/Zf96/43/
nf+t/7z/yv/V/9v/3//i/+f/6//u//L/9f/3//j/+f/8//v//P/9//7/AQACAAMABAAG
AAcABwAHAAcABgAHAAYACQAKAAoACgAMAAwADQAOAAwADQAOAA4AEAAQABAAEAAQABEA
EQATABYAFwAYABkAGAAZABwAHAAfACIAJAAmACgAKgAsAC4ALwAyADUAOAA9AEAAQwBG
AEoATQBQAFMAVgBZAFsAXgBgAGIAZABlAGYAZwBoAGkAawBsAGwAbABuAG4AbQBtAG4A
bgBuAG0AbgBtAGoAaABnAGUAYQBeAF4AXABZAFUAVABPAE0ASgBJAEcARgBDAD4APQA8
ADoAOAA3ADUANQA0ADIAMQAwADEAMAAvAC4ALgAtAC0ALQAsACwALAArACwALAAsACwA
LQAtAC4ALgAuAC4ALgAuADAAMAAxADEAMwAzADMAMwAzADMAMwA0ADQANQA1ADUANAAz
ADMAMgA0ADQANAA0ADUANgA3ADgANwA3ADcANgA4ADgAOAA3ADYANgA2ADYANAA0ADQA
NAAzADMAMQAxAC8ALwAuAC4AMAAwADAAMAAtAC0ALAAsAC4ALgAtAC0ALgAtAC0ALQAs
ACsAKgAqACoAKgAqACgAJwAnACcAJwAoACgAKAAoACYAJgAmACYAJgAmACYAJgAqACwA
LQAuAC4ALgAuAC4AMAAyADIAMgAyADIAMgAyADIAMwAzADMAMwA1ADQANQA1ADMAMwA0
ADQANAA2ADcANwA5ADcAOAA4ADYANQAxAC0AKwAqACkAJwAmACMAIgAhACEAIwAlACUA
JQAjACEAIQAgACAAHwAeAB4AGgAaABoAGgAaABkAGQAZABkAGQAZABoAGAAYABgAGAAZ
ABkAGQAZABkAGQAaABkAGAAbACEAJQAsADUAQwBSAGUAfgCcAL8A5wASATIBOQEiAe0A
rABmAA4Aq/9V/wz/yP6V/nn+cv57/ob+lP6m/rn+0f7q/v/+GP82/1T/bf9//5L/pf+3
/8f/1v/i/+n/7f/x//T/9f/3//z/AAABAAMABAAFAAYABQAGAAcACAALAAwADQAOAAwA
DQANAA0ADgAOABAAEAARABIAEgASABIAEgATABQAFAAVABYAFgAWABYAFgAWABoAGwAb
AB0AHAAdAB4AHwAgACEAJAAkACUAKAAqACwALAAuADAAMgAzADYAOQA8AEEARABHAEoA
TgBRAFQAVwBcAF8AYQBkAGYAaABqAGsAbgBvAHAAcQBzAHQAdAB0AHYAdgB1AHUAdgB2
AHYAdQBzAHEAbQBqAGkAZwBjAGAAYABeAFsAVwBSAE0ASwBIAEYARQBFAEMAPgA9ADwA
OgA4ADcANQA1ADIAMAAvAC4ALQAsACsAKgAqACkAKQApACgAKAAoACcAKAAoACgAKAAn
ACcAKAAoACYAJgAmACYAKAAoACkAKQAoACcAJgAlACUAJQAlACYAJgAnACcAJwAlACUA
JgAmACgAKAAoACgAJwAmACUAJAAlACUAJQAkACQAJAAkACMAIAAgACAAIAAiACIAIgAi
ACEAIQAfAB8AHwAfAB4AHgAcABwAHAAcABsAGwAaABoAGgAaABkAGQAYABcAFwAXABcA
FwAXABgAGAAYABgAFgAVABUAFQAVABgAGAAYABgAFwAWABUAFAAVABYAFwAYABsAHAAc
ABwAHAAeAB4AIAAgACAAIAAgAB4AHgAeAB8AIQAhACEAIwAiACMAIwAhACEAIgAiACIA
IwAlACYAKQAoACgAJwAkACMAHwAbABkAFgAVABMAEgARABAADwAPABAAEwAUABUAEwAR
ABEAEAAQAA8ADgAOAA4ADgAOAA4ADAALAAsACwANAA0ADQAOAAwADAAMAAwADQANAA0A
DQAPAA0ADAANABAAEQAVABkAIgArADkASgBdAHAAjACtANEA+AAQAQ8B7gCzAG4AJgDM
/23/If/c/pz+bf5X/lb+Yf5s/nr+jv6j/rn+1P7v/gr/KP9G/13/c/+G/5f/qf+7/8r/
1v/b/9//4f/k/+f/6//w//D/8//1//b/9//2//f/+P/5//r/+//8//3//v/+////////
/wAAAAACAAIAAwAEAAQABAAEAAQABQAGAAYABwAIAAgACQAIAAcABgAKAAsACwANAAwA
DQAOAA8ADgAPABIAEgATABYAGAAaABwAHgAgACIAJQAoACsALgAxADQANwA6AD4AQQBE
AEcASgBNAE8AUgBSAFQAVgBXAFkAWwBdAF8AYQBiAGIAYgBkAGQAYwBjAGIAYgBiAGEA
XwBdAFkAVgBVAFMATwBMAEgARgBDAD8AOgA1ADMAMAAtACsAKgAnACMAIQAfABwAGAAX
ABUAFQASABAADwAOAAsACgAJAAgACgAJAAkACQAGAAYABgAFAAQABAAEAAQABQAFAAYA
BgAGAAYABgAGAAgACAAJAAkABwAHAAcABwAHAAcABwAIAAYABwAHAAcABQAFAAYABgAG
AAYABgAGAAQABAAEAAQABQAFAAUABAADAAIAAQD///7//v/+//7//v/+//7//v/7//v/
+f/5//v/+//6//r/+f/4//f/9v/1//X/9P/0//b/9v/1//X/8v/x//H/8f/x//H/8f/y
//D/8P/w/+7/7f/t/+3/7f/u/+7/7v/u/+z/7P/s/+z/7P/s/+z/7P/r/+z/7P/s/+j/
6v/q/w==
         </WaveFormData>
      </LeadData>
      <LeadData>
         <LeadByteCountTotal>10000</LeadByteCountTotal>
         <LeadTimeOffset>0</LeadTimeOffset>
         <LeadSampleCountTotal>5000</LeadSampleCountTotal>
         <LeadAmplitudeUnitsPerBit>4.88</LeadAmplitudeUnitsPerBit>
         <LeadAmplitudeUnits>��V</LeadAmplitudeUnits>
         <LeadHighLimit>2147483647</LeadHighLimit>
         <LeadLowLimit>268435456</LeadLowLimit>
         <LeadID>V6</LeadID>
         <LeadOffsetFirstSample>0</LeadOffsetFirstSample>
         <FirstSampleBaseline>0</FirstSampleBaseline>
         <LeadSampleSize>2</LeadSampleSize>
         <LeadOff>FALSE</LeadOff>
         <BaselineSway>FALSE</BaselineSway>
         <ExcessiveACNoise>FALSE</ExcessiveACNoise>
         <MuscleNoise>FALSE</MuscleNoise>
         <LeadDataCRC32>2471345412</LeadDataCRC32>
         <WaveFormData>
ev96/3r/ev+H/5T/of+u/7X/uv+//8T/yf/M/8//0v/U/9b/2P/a/9v/3P/d/97/4f/i
/+P/5P/l/+b/5//o/+n/6v/r/+z/7f/u/+//8P/y//L/8v/y//P/9P/1//b/9//4//n/
+v/7//z//f/+/wEAAgADAAQABgAIAAoADAAOABAAEgAUABYAGAAaABwAIAAiACQAJgAr
AC4AMQA0ADgAOgA8AD4AQgBEAEYASABLAEwATQBOAFAAUABQAFAAUgBSAFIAUgBUAFQA
VABUAFIAUgBSAFIAUQBQAE8ATgBMAEoASABGAEQAQgBAAD4AOwA4ADUAMgAwAC4ALAAq
ACgAJgAkACIAHwAeAB0AHAAbABoAGQAYABcAFgAVABQAEgASABIAEgAQABAAEAAQABAA
EAAQABAAEAAQABAAEAAQABAAEAAQABAAEAAQABAAEAAQABAAEAAOAA4ADgAOAA4ADgAO
AA4ADgAOAA4ADgAMAAwADAAMAAoACgAKAAoACgAKAAoACgAIAAgACAAIAAgACAAIAAgA
BgAGAAYABgAGAAYABgAGAAQABAAEAAQABAAEAAQABAACAAIAAgACAAAAAAAAAAAAAAAA
AAAAAAD///7//f/8//z//P/8//z/+v/6//r/+v/6//r/+v/6//j/+P/4//j/+P/4//j/
+P/2//b/9v/2//b/9v/2//b/9v/2//b/9v/2//b/9v/2//b/9v/2//b/+P/4//j/+P/5
//r/+//8//7//v/+//7/AAAAAAAAAAABAAIAAwAEAAcACAAJAAkACAAIAAkACgAOAA4A
DAAMAAwADAAOAA8ADwAPAA8AEAAQABAAEAAOAAsACQAFAAIAAgABAAAAAAD+//7//f/9
////AAAAAP//AQD////////+//z/+//6//r/+v/6//r/+P/4//f/9//5//n/+f/5//n/
+f/5//n/9//2//b/9v/0//T/9P/1//b/+f///wYADQAZACkAOQBJAGAAegCVALUA0ADU
AL8AkwBfACUA2/+Q/1P/HP/o/rz+of6b/pv+oP6r/rj+x/7Y/uv+AP8V/zD/SP9d/23/
fv+R/5//rv+9/8j/zv/S/9j/2f/d/9//4P/i/+T/5v/o/+r/6//s/+3/7v/v//D/8v/y
//L/8v/z//T/9P/0//T/9P/2//j/+P/4//n/+f/5//n/+v/6//r//P/9//3///8AAAAA
/v/+////AAABAAIAAgACAAMABQAGAAgACQAKAA0ADgAQABIAFAAWABYAGAAbAB8AIAAi
ACMAJwAoACsALgAxADIANgA4ADoAOgA7AD0APgA/AEAAQQBCAEMARABFAEUARwBHAEcA
RwBHAEcARwBHAEYARQBDAEAAPgA7ADkANwA3ADQAMQAuAC0AKwApACcAJAAiACAAHgAe
ABwAGgAZABkAGAAWABUAEwASABEAEAAPAA4ADgANAAwADAAOAA4ADgAOAA4ADgAOAA4A
DwAPABEAEQARABIAEgASABIAEQATABMAEwATABUAFAAUABQAFgAWABYAFwAXABcAFwAX
ABcAFwAXABcAFwAXABcAFwAXABcAFwAYABgAFwAXABcAFQAWABcAFwAXABYAFQAUABYA
FgAVABUAFgAVABMAEwARABEAEQARABEAEgATABMAEwASABIAEgAUABQAEwATABEAEAAQ
AA8ADwAPAA8ADwAQABAADwAOAA4ADgAOAA0ADQAOAA4ADgAMAA0ADgAPAA0ADAAMAAwA
DAALAAsACwALAAsACwALAAsACwALAAsACwALAAoACgAKAAoACgAKAAoACQAKAAkABwAH
AAcACQAKAAsACwAMAA0ADgAPABAAEgAUABQAFAAUABQAFAAVABYAFwAVABYAFgAXABgA
GgAaABgAGAAYABgAGgAbABsAGwAbABwAHAAcABwAGgAXABUAEQALAAgABgAEAAEA/v/9
//v/+//7//z//P/7//v/+f/5//n/+P/2//X/9P/0//T/9P/0//T/9P/z//P/8//z//P/
8//z//P/8//z//P/8v/y//T/9P/0//T/9f/4//v///8EAAsAFQAhADEAQQBUAGoAgQCh
AL4AzADDAJ0AZwAtAOv/nP9X/yL/7v6+/pv+h/6B/oT+if6S/p/+rv7B/tT+6f4A/xr/
Mf9F/1b/Zf91/4T/kf+c/6T/qP+s/6//s/+1/7b/uP+4/7z/vv++/7//v/+//7//v//A
/8L/wv/C/8D/wf/C/8L/xP/E/8T/xv/E/8T/xP/F/8X/xf/F/8b/xP/E/8b/x//G/8f/
x//G/8T/xP/F/8b/xf/G/8b/xv/H/8n/yv/M/8v/zP/P/9D/0P/S/9T/1v/Y/9r/3f/h
/+L/5P/l/+n/6v/t//D/8//y//b/+P/6//r/+//9//7//f/+////AAABAAIAAwADAAMA
AwADAAMAAwADAAMAAwACAAEA///8//z/+f/3//X/8//w/+3/6v/n/+X/4//h/97/3P/a
/9j/1P/S/9D/z//N/8z/yv/J/8n/yP/H/8b/xf/E/8T/w//A/8D/wv/C/8D/wP/A/8D/
vv++/7//v//B/8H/wf/C/8L/wv/C/8H/w//D/8P/w//F/8T/xP/E/8T/xP/E/8X/x//H
/8f/x//H/8f/x//H/8f/x//H/8f/x//H/8f/yP/I/8f/x//H/8f/yP/J/8n/yP/I/8j/
yP/I/8j/x//H/8f/x//G/8f/x//H/8f/x//G/8b/xv/F/8X/xP/E/8T/xP/E/8P/w//D
/8L/wv/B/8H/wf/B/8H/wv/C/8H/wP/A/8D/wP+//7//wP/A/8D/vv+//8D/wf/B/8D/
wP/A/77/vf+9/73/vf+9/73/vf+9/73/vf+9/7//v/++/77/vv++/77/vv+9/73/v/+/
/8H/wf/B/8P/xP/F/8X/xv/K/8j/yP/I/8j/yv/K/8r/yv/K/8v/zP/N/8v/zP/M/83/
z//S/9P/0v/S/9L/0v/U/9X/1f/V/9X/1v/W/9b/1v/U/9H/z//L/8j/xv/F/8T/xP/C
/8L/wf/B/8H/wv/C/8L/w//C/8P/wf/A/77/vf+6/7r/uv+6/7r/uv+6/7n/u/+7/7v/
u/+7/7v/u/+7/7n/uf+4/7j/uP+4/7j/uv+9/8D/wf/F/8r/0//d/+n/9/8HABoAMABH
AGMAgACOAIEAWQAjAOX/of9S/w//3P6o/nj+W/5N/k3+VP5d/mj+d/6I/p3+tP7J/uD+
+v4V/yn/Ov9L/1v/av93/4T/jP+S/5b/mf+d/5//oP+k/6b/qP+q/6r/q/+s/63/rv+v
/7L/tP+0/7T/tP+1/7b/tv+2/7b/tv+4/7j/uP+4/7n/uf+5/7n/uv+6/7r/vP+9/73/
v//A/8D/wP/A/8H/wv/B/8L/wv/C/8P/xf/G/8j/yf/K/83/zv/Q/9L/1P/W/9j/2v/d
/+H/4v/k/+X/6f/q/+3/8P/z//T/+P/6//z//P/9////AAABAAIAAwAEAAcACAAJAAkA
CQAJAAkACQAHAAcABwAHAAYABQADAAAAAAD9//v/+f/5//b/8//w/+v/6f/n/+X/4f/e
/9v/2P/Y/9b/1P/T/9L/0P/N/8v/y//K/8n/yP/J/8j/yP/H/8T/xP/G/8b/xP/E/8T/
xP/D/8L/wv/B/8H/wf/B/8L/wP/A/8D/v/+9/73/vf+9/77/vv+//8D/wv/C/8L/w//F
/8X/xf/F/8f/x//H/8f/yP/J/8r/y//N/83/zf/O/9D/z//P/8//0f/S/9P/0//U/9T/
1P/U/9T/1P/T/9P/0//T/9L/0//V/9X/1f/V/9f/2P/Z/9n/2f/Y/9j/2P/W/9b/1f/V
/9X/1P/U/9P/1f/V/9X/1f/W/9b/1f/U/9T/1P/U/9P/0f/S/9L/0v/Q/9H/0v/T/9H/
0P/Q/9D/z//N/8z/y//L/8v/y//L/87/z//Q/9H/1P/V/9X/1v/Z/9r/2//c/+D/4f/k
/+X/5//n/+f/6f/s/+7/8P/w//D/8P/x//P/9f/3//j/+v/7//3//v8AAAAA/v/9//z/
+//8//3//f/9//3/AAAAAAAAAAAAAP3/+//3//L/8P/v/+7/7P/q/+r/6f/n/+f/6P/o
/+X/5f/j/+P/4//i/+D/3//e/97/3v/e/+D/4P/g/9//4f/h/+H/4f/j/+P/4//j/+T/
5f/l/+b/6P/o/+r/7P/v//L/9//7/wIACwAXACUANQBHAF4AeACXALkA1ADYAMMAlQBd
AB8Az/9+/z//Dv/c/rT+nf6T/pP+mv6l/rL+w/7S/uf++v4P/yb/Pv9V/2n/ev+L/5n/
pv+z/8D/yP/O/9L/1f/X/9n/3P/e/+D/4v/k/+b/5//o/+n/6v/r/+7/8P/w//D/8P/x
//L/8v/y//L/8v/0//X/9v/3//n/+//7//v//P/+//7/AAABAP//AQACAAIABAAEAAUA
BgAHAAgACAAIAAsADQAOABAADwAQABMAFAAWABgAGgAcAB4AIAAjACcALAAuAC8AMwA1
ADcAOQA7ADoAPgBAAEIAQgBDAEUARgBJAEoASwBMAE0ATgBPAE8AUABRAFIAUwBTAFMA
UwBTAFQAUwBRAE4ATQBLAEoASQBJAEYAQwBAAD8APQA7ADkAOAA2ADQAMgAwAC4ALAAr
ACsAKgAoACcAJwAmACUAJAAjACIAIgAhAB4AHgAgACAAIAAgACAAIAAeAB4AHwAfACEA
IQAhACIAJAAkACQAIwAlACUAJQAlACcAJgAmACYAJgAmACYAJwAnACcAJwAnACUAJQAl
ACUAJQAlACUAJQAlACUAJQAmACQAIwAjACMAIQAiACMAIwAhACAAHwAeAB4AHgAdAB0A
HgAdABsAGwAZABkAGQAZABgAGAAYABcAFQAUABQAFAASABIAEQARABEAEAAQAA8ADwAP
AA8ADwAOAA4ADQAMAAwADAAMAAsACwAMAAwADAALAAsACwALAAkACAAIAAgABgAFAAUA
BQADAAMAAwADAAMAAwADAAMAAwADAAIAAgAEAAQABAAEAAcABwAJAAkACwAJAAkACAAK
AAoACgAKAAoACwAMAA0ADQAOAA4ADwAOABAAEAAOABAAEAAQABIAEQARABEAEQASABIA
EgASAA8ACwAIAAMAAQAAAAAAAAAAAP7//v/9//////8AAAAA//////3//f/7//r/+P/3
//b/9v/2//b/9P/0//T/8//x//H/8f/x//H/8f/x//H/7//v/+7/7v/q/+r/7P/s/+3/
8P/1//v/AgAPAB8AMQBFAF8AfACeAMcA4QDmANQArwB/AEUA9/+n/2L/Kf/y/sb+qv6d
/p3+of6q/rf+xv7V/ub++f4M/yP/Ov9O/1//bf98/4v/l/+i/63/tP+4/7z/vv+//8H/
w//G/8j/yP/K/8z/zv/P/87/z//Q/9H/0P/S/9L/0v/Q/9H/0v/S/9L/0v/S/9T/0v/S
/9L/0//R/9H/0f/S/9T/1P/W/9f/1//Z/9r/2v/c/9z/3f/e/+H/4v/i/+L/5f/n/+j/
6v/t/+7/8f/y//b/+P/6//z/AAACAAUACQAKAAwADQARABQAFwAaAB0AHgAiACQAJgAm
ACcAKQAqACkAKgArACwAKwAsAC0ALQAtAC0ALQAtAC0ALQAtAC0ALAArACkAJgAnACUA
JAAjACMAIAAdABoAGQAXABUAEwASABAADgAMAAwACgAIAAcABwAGAAQAAwADAAIAAQAA
AP///v/+//3//P/8//7//v/8//z//P/8//z//P/9//3//f/9//3//v/+//7//v/9////
////////AQAAAAAAAAAAAAAAAAABAAMAAwADAAMAAwADAAMAAwADAAMAAwADAAMAAwAD
AAQABAADAAMAAwADAAQABQAFAAQABAAEAAQABAAEAAMAAwAEAAMAAQABAAIAAwAEAAUA
BAAEAAQAAwADAAIAAgACAAQABAADAAMAAwACAAIAAQABAAEAAQABAAIAAgABAAAAAAAA
AAAA//8BAAIAAgACAAIAAwAEAAUACAAIAAkACgAKAAsACwAMAAoACgAKAAoADAANAA4A
DwAPABAAEAARABAAEgASABAAEgASABIAFAAVABUAFQAVABYAFgAWABYAEwAPAAwABwAG
AAQAAwACAAQAAgACAAEAAwADAAQABAADAAMAAQABAP///v/8//v//P/8//z//P/6//r/
+v/5//v/+//7//v/+//7//v/+//7//v/+v/6//r/+v/8//7//f8AAAUACwASAB0AKwA7
AE8AZQCAAJwAwQDdAOoA3AC3AIUATQAHALX/cP85/wD/0P6w/qX+o/6n/rL+v/7M/tv+
7v4B/xj/Mf9K/2D/c/+F/5b/pf+z/77/y//S/9b/2P/c/9//4f/j/+T/5v/o/+r/7P/u
/+3/7v/v//D/8f/w//L/8v/y//T/9f/2//b/9v/2//b/+P/4//j/+P/5//n/+f/5//r/
+v/6//z//f/7//3//v/+//7//v///wAAAQACAAIAAgADAAUABgAIAAkACgANAA4AEgAU
ABYAGAAaABwAHwAjACYAKAApAC0AMgA1ADgAOwA6AD4AQABCAEYARwBJAEoASQBKAEsA
TABNAE4ATwBPAFEAUQBRAFEATwBPAE8ATwBOAE0ASwBIAEYAQwBBAD8APQA6ADcANAAv
AC0AKwApACYAJAAiACAAHgAcABoAGQAXABYAFAATABMAEgARABAAEQAQABAADwAMAAwA
DgAOAAwADAAMAAwACgAKAAsACwANAA0ADQAOAA4ADgAOAA0ADQANAA0ADQAPAA4ADgAO
AAwADAAMAA0ADQANAA0ADQANAA0ADQANAA0ADQANAA0ADwAPAA8AEAAQAA8ADwAPAA0A
DgAPAA8ADwAOAA0ADAAMAAwACwALAAwACwAJAAkACQAJAAkACQAIAAgACAAHAAcABgAG
AAYABgAGAAUABQAFAAQABAADAAMAAwADAAMAAgACAAEAAAACAAIAAgABAP//AAAAAAAA
AAABAAIAAwABAAAAAAAAAAAA/////////////////////////////wEAAQAAAAAA/v/+
//7//v//////AQABAAMAAwADAAUABgAHAAcACAAIAAgACAAIAAgACAAJAAoACwALAAwA
DAANAAwADgAOAAwADgAOAA4AEAAPAA8ADwAPABAAEAAQABAADgALAAkABQACAAAA///+
//7//P/8//v//f/9//7//v/7//v/+f/5//n/+P/2//X/9P/0//T/9P/0//T/9P/z//P/
8//z//P/8//z//P/8//z//P/8v/y//L/8v/y//L/8//2//v/AQAIABEAHQArADsATQBi
AHwAmQC5AM4AygCrAHkAPwD9/6//ZP8t//j+xv6g/o/+i/6N/pT+n/6s/r/+0v7l/vz+
E/8u/0b/W/9r/3r/jf+d/6r/t//A/8b/yv/M/8//0//V/9j/2v/e/97/4P/i/+P/4//j
/+P/4//k/+b/5v/m/+b/5//o/+j/6v/q/+r/7P/s/+z/7P/t/+//7//v//D/7v/u//D/
8f/v//H/8v/y//L/8v/z//T/8//0//T/9P/3//n/+v/8//3//v8BAAIABAAGAAgACgAM
AA4AEQAVABYAGAAZAB0AIAAjACYAKQAoACwALgAwADAAMQAzADQANQA2ADcAOAA3ADgA
OQA5ADsAOwA7ADsAOQA5ADkAOQA2ADUAMwAwADAALQArACkAJQAiAB8AHAAZABcAFQAT
AA4ADAAKAAgABgAEAAIAAQABAAAA/v/9//v/+v/5//j/+f/4//j/9//0//T/9v/2//X/
9P/z//L/8v/y//P/8//z//P/8//0//T/9P/0//P/8//z//P/8//1//T/9P/0//T/9P/0
//X/9f/1//X/9f/1//X/9f/1//X/9f/1//X/9f/1//X/9v/2//X/9f/1//X/9v/3//f/
9v/2//b/9v/2//b/9f/1//b/9f/z//P/8//z//P/8//y//L/8v/x//P/8v/y//L/8v/y
//H/8f/x//D/8P/v//H/8f/x//H/8P/w/+//7v/u/+7/7v/t/+3/7v/u/+7/7P/t/+7/
7//u/+7/7//w//D/7//v/+//7//v/+//7//v/+//7//v/+//7//u/+7/8P/w//D/8P/z
//P/9f/1//f/9//3//n/+v/7//z/+v/6//r/+v/8//3//v////3//v/+////AgAEAAQA
AgACAAIAAgAEAAUABQAFAAUABgAGAAYABgAGAAMAAQD9//n/9v/0//L/8v/w//D/7//v
/+//8P/w//H/8f/v/+//7//u/+z/6//o/+j/6P/o/+j/6P/o/+f/5//n/+f/5//p/+n/
6f/p/+n/6f/o/+j/6P/q/+r/6v/r/+7/7//x//j///8JABUAIwAzAEQAWgBvAIkAqAC6
ALcAlwBhACUA5/+a/1H/Gv/o/rb+kf5//n/+hP6L/pb+pf60/sf+3v7z/gr/Jv9B/1f/
aP95/4v/nP+n/7L/vv/G/8r/zf/R/9X/2P/Y/9z/3v/e/97/4f/k/+X/5v/n/+b/6P/o
/+j/6v/r/+z/7P/u/+7/7v/w/+7/7v/u/+//8f/x//H/8v/w//D/8v/z//H/8//0//T/
9P/0//X/9v/3//j/+P/4//n/+//8//7//f/+/wEAAgAEAAYACAAKAAwADgARABUAFgAY
ABkAHQAiACUAKAArACoALgAwADIANAA1ADcAOAA5ADoAOwA8ADsAPAA9AD0APwA/AD8A
PwA9AD0APQA9AD4APQA7ADgAOAA1ADMAMQAxAC4AKwAoACUAIwAhAB8AGgAYABYAFAAS
ABAADgANAAsACgAIAAcABQAEAAMAAgADAAIAAgABAP///v////7/AAAAAAAAAAD///7/
/v/9//3//f/9//7/AAAAAAAA//8BAAEAAQABAAMAAgACAAIAAgACAAIAAwADAAMAAwAD
AAUABQAFAAUAAwADAAMAAwAFAAUABQAGAAQAAwADAAMAAQACAAMAAwACAAIAAgACAAIA
AgABAAEAAQABAAAAAQABAAEAAQABAAAAAAAAAP/////+//7//v8AAAAA/////wEAAAAA
AP////////////8AAAAA///+/wAAAAAAAP///f/+//7//v/9//3//f/9//3//P/8//z/
/f/9//7///8DAAMAAwACAAIAAgACAAIAAgADAAQABQADAAQABAAFAAgACgAKAAgACAAI
AAgACgALAAsACwALAA4ADgAOAA4ADAAJAAcAAwD+//z/+//6//r/+P/4//f/9f/1//b/
9v/3//f/9f/1//P/8v/w/+//7v/u/+7/7v/w//D/8P/v/+3/7f/t/+3/7//v/+//7//v
/+//7v/u//D/8P/w//L/9f/4//v/AQAGAA8AGQAnADkASwBgAHgAkwCxAMoA1ADBAJEA
VwAbANH/fP87/wj/1v6q/o/+g/6F/oz+lf6k/rP+wv7V/uz+Af8Y/zT/Tf9h/3T/hf+T
/6D/r/+8/8T/yP/M/9H/1f/T/9T/2P/c/9z/4P/i/+P/5P/l/+b/5//o/+r/6v/q/+r/
6//s/+z/7v/u/+7/8P/w//D/8P/x//H/8f/x//L/8v/y//T/9f/z//X/9v/2//j/+P/5
//r//f/+//7//v8BAAMABAAGAAcACAALAAwADwASABUAGAAcAB4AIQAlACoALAAtADEA
NgA5ADwAPwBAAEQARgBIAEwATQBPAFAAUQBSAFMAVABVAFYAVwBXAFcAVwBXAFcAWQBZ
AFkAWQBYAFcAVQBSAFAATQBLAEkARwBEAEEAPgA7ADkANwA1ADIAMAAuACwAKgAoACYA
JQAjACIAIAAfAB8AHgAdABwAGwAaABoAGQAYABgAGgAaABgAGAAYABgAFgAWABcAFwAX
ABcAFwAYABoAGgAaABkAGwAbABsAGwAdABwAHAAcABoAGgAaABsAGwAbABsAGwAdAB0A
HQAdABsAGwAbABsAGwAbABsAHAAaABkAGQAZABkAGgAbABsAGgAaABoAGgAaABoAGQAZ
ABoAGQAXABcAFwAXABcAFwAYABgAGAAXABcAFgAWABYAFgAWABUAFQAXABYAFgAVABMA
EwATABMAFAAUABMAEgAUABQAFAATABEAEgASABIAEAARABIAEwASABIAEwAUABYAFQAV
ABUAFgAXABgAGQAbABsAGgAcABwAHAAcABwAHQAeAB8AHQAeAB4AHwAgACIAIgAgACAA
IAAgACIAJQAlACUAJQAmACYAJgAmACYAIwAhAB0AGwAaABoAGgAYABYAFgAVABUAFQAW
ABYAFwAXABUAFQAVABQAEgARAA4ADgAOAA4ADgAOAA4ADQANAA0ADQANAAsACwALAAsA
DQANAAwADAAMAAwADAAMAA0AEgAVABsAIgArADcARwBZAGsAggCeAL8A4QD+AAgB9wDP
AJkAYwAXAML/ff9I/xL/4v7F/rn+uf6+/sf+1v7j/vb+B/8a/y3/RP9e/3P/h/+Y/6f/
tf/E/8//2v/k/+r/7P/t//H/9f/4//r//P/+/wAAAAABAAIAAwAEAAUABgAIAAgACAAI
AAkACgAKAAgACAAIAAoACgAKAAoACwALAAsACwAMAA4ADgAQABEADwARABIAEgASABIA
EwAUABUAFgAWABYAFwAZABoAHAAfACAAIwAkACYAKAAqACwALAAuADEANQA4ADoAOwA/
AEIARQBIAEsATABQAFIAVABYAFkAWwBcAFsAXABdAF4AXwBgAGEAYQBhAGEAYQBhAGMA
YwBjAGMAYgBhAF8AXABdAFsAWgBZAFcAVABRAE4ATQBLAEkARwBEAEIAQAA+ADoAOAA2
ADUANQA0ADIAMQAvAC4ALQAsACsAKgAqACkAJgAmACgAKAAnACYAJQAkACIAIgAjACMA
IwAjACMAJAAkACQAJAAjACMAIwAjACMAIwAiACIAIgAiACIAIgAjACMAIwAjACMAIQAh
ACEAIQAfAB8AHwAfACEAIQAhACIAIAAfAB8AHwAdAB4AHwAfAB8AHgAdABwAHAAcABsA
GwAcABsAGQAZABcAFwAXABcAFgAWABYAFQAVABQAFAAUABQAFAATABMAEwASABIAEQAP
AA8ADwAPABAAEAAPAA4ADgAOAA4ADQANAA4ADgAOAA0ADQANAA0ADQAMAAwADAAPAA8A
EAARABMAEwATABMAFQAUABQAFAAUABQAFAAVABYAFwAVABYAFgAXABYAGAAYABYAFwAY
ABkAHAAdAB0AHQAdAB4AHgAeAB4AHAAZABcAEwASABAADwAOAA4ADAAMAAsADQANAA4A
DgANAA0ACwALAAsACgAIAAcABgAGAAYABgAGAAYABgAFAAUABQAFAAUABwAHAAcABwAH
AAcABgAGAAYABgAGAAYABwAIAA0AEQAWAB8AKwA7AEsAXQB0AI4ArQDNAOYA6gDVAKsA
dwA9APP/ov9l/y7/+v7O/rX+q/6r/rL+u/7K/tv+7P7//hL/J/9A/1z/cf+D/5T/o/+z
/8L/z//a/+D/5P/o/+v/7f/v//D/8v/0//b/+P/4//v//P/9//7///8AAAIAAgACAAIA
AwAEAAQABAAEAAQABgAGAAYABgAHAAkACQAJAAoACgAKAAwADQALAA0ADgAOAA4ADgAP
ABAAEQASABIAEgAVABcAGAAaABsAHAAfACAAIgAkACYAKAAoACoALQAxADYAOAA5AD0A
QABDAEYASQBMAFAAUgBUAFQAVQBXAFgAWgBcAF4AYABhAGIAYwBjAGUAZQBlAGUAZwBn
AGcAZwBmAGUAYwBgAGAAXQBbAFkAWQBWAFMAUABNAEsASQBHAEUARABDAEIAQAA+ADwA
OwA5ADgANgA1ADMAMgAxADAALwAuAC4ALQAqACoALAAsACoAKgAqACoAKgAqACsAKwAt
AC0ALQAuAC4ALgAuAC0ALQAtAC0ALQAtACwALAAsACwALAAsAC0ALQAtAC0ALQAtAC0A
LQAtAC0ALQAtAC0AKwArACsALAAsACsAKwArACkAKgArACsAKgAqACoAKgAqACoAKQAp
ACgAJwAlACUAJQAlACUAJQAkACQAJAAjACMAIgAiACIAIgAiACEAIQAhACAAIAAfACEA
IQAhACEAIgAiACEAIAAeAB4AHgAdAB8AIAAgACAAHwAfAB8AHwAgACAAIQAiACMAIwAk
ACUAJQAlACUAKAAoACgAKAAoACYAJwAoACkAKQAqACoAKwAsAC4ALgAsACoAKgAqACwA
LwAvAC8ALwAwADAAMAAwAC0AKQAmACEAIAAeAB0AHAAcABoAGgAZABsAGwAcABwAGwAb
ABkAGQAZABgAFgAVABIAEgASABIAEgASABIAEQARABEAEQARABEAEQARABEAEQARABAA
EAASABIAEAASABUAGAAZAB8AJgAvADsASwBbAGsAfgCYALMA0QDmAOQAyQCVAF0AHwDR
/4T/Sf8W/+L+uv6l/qH+o/6o/rX+xP7V/uj+/f4U/yv/RP9g/3X/h/+Y/6n/uf/I/9X/
4P/m/+r/7v/x//P/9//6//r//P/+/wAAAgADAAIAAwAEAAUABgAIAAgACAAIAAkACgAK
AAoACgAKAAwADAAMAAwADQANAA0ADQAOAA4ADgAQABEADwARABIAEgAUABQAFQAWABkA
GgAaABoAHQAfACAAIgAjACQAJwAoACoALAAuADAAMgA0ADcAOwBAAEIAQwBHAEoATQBQ
AFMAVABYAFoAXABeAF8AYQBiAGMAZABlAGYAZwBoAGkAaQBqAGsAbABtAG0AbQBtAG0A
agBpAGcAZABkAGEAXwBdAFsAWABVAFIAUQBPAE0ASwBGAEQAQgBAAD4APAA6ADkANwA2
ADQAMwAzADIAMQAwAC8ALgAuAC0ALAAsAC4ALgAsACwALAAsACwALAAtAC0ALQAtAC0A
LgAuAC4ALgAtAC8ALwAvAC8ALwAuAC4ALgAwADAAMAAxAC8ALwAvAC8ALwAvAC8ALwAv
AC8ALwAvAC8ALwAvADAAMAAvAC8ALwAuAC4ALgAtAC0ALAArACoAKgAqACkAKQAoACcA
JQAlACUAJQAlACUAJAAkACQAIwAjACIAIgAiACIAIgAhACEAIQAgACAAHwAfAB8AHwAf
AB4AHgAdABwAHgAeAB4AHQAdAB4AHgAeAB0AHQAdAB0AHQAcABwAHAAcABsAGwAbABkA
GwAbAA==
         </WaveFormData>
      </LeadData>
   </Waveform>
</RestingECG>
