# Supplementary material for: Detection of Left Atrial Enlargement Using a Convolutional Neural Network-Enabled Electrocardiogram
Source: Front Cardiovasc Med. 2020 Dec 17;7:609976. doi: 10.3389/fcvm.2020.609976 (PMC7773668; doi:10.3389/fcvm.2020.609976)
Supplement: Supplementary file 5 [file Data_Sheet_5.ZIP › normal4/1802037180_6120_0000001M.XML]

<?xml version="1.0" encoding="Windows-1252"?>
<!DOCTYPE RestingECG SYSTEM "restecg.dtd">
<RestingECG>
   <PatientDemographics>
      <PatientID>1802037180</PatientID>
      <PatientAge>72</PatientAge>
      <AgeUnits>Years</AgeUnits>
      <Gender>Female</Gender>
      <PatientLastName>chenhuanqing</PatientLastName>
   </PatientDemographics>
   <TestDemographics>
      <DataType>Resting</DataType>
      <Site>1</Site>
      <AcquisitionDevice>MAC55</AcquisitionDevice>
      <Status>Unconfirmed</Status>
      <Priority>Normal</Priority>
      <AcquisitionTime>10:37:49</AcquisitionTime>
      <AcquisitionDate>05-14-2017</AcquisitionDate>
      <CartNumber>1</CartNumber>
      <AcquisitionSoftwareVersion>009C</AcquisitionSoftwareVersion>
      <XMLSourceVersion>MAC5000 v1.0</XMLSourceVersion>
   </TestDemographics>
   <RestingECGMeasurements>
      <VentricularRate>68</VentricularRate>
      <AtrialRate>68</AtrialRate>
      <PRInterval>172</PRInterval>
      <QRSDuration>78</QRSDuration>
      <QTInterval>414</QTInterval>
      <QTCorrected>440</QTCorrected>
      <PAxis>63</PAxis>
      <RAxis>22</RAxis>
      <TAxis>68</TAxis>
      <QRSCount>11</QRSCount>
      <QOnset>223</QOnset>
      <QOffset>262</QOffset>
      <POnset>137</POnset>
      <POffset>184</POffset>
      <TOffset>430</TOffset>
      <ECGSampleBase>500</ECGSampleBase>
      <ECGSampleExponent>0</ECGSampleExponent>
   </RestingECGMeasurements>
   <Diagnosis>
      <Modality>Resting</Modality>
         <StatementCount>2</StatementCount>
         <LabelText>12SL ��ϳ���</LabelText>
      <DiagnosisStatement>
         <StmtFlag>ENDSLINE</StmtFlag>
         <StmtText>�������</StmtText>
      </DiagnosisStatement>
      <DiagnosisStatement>
         <StmtFlag>ENDSLINE</StmtFlag>
         <StmtText>���� ECG</StmtText>
      </DiagnosisStatement>
   </Diagnosis>
   <Waveform>
      <WaveformType>Rhythm</WaveformType>
      <WaveformStartTime>0</WaveformStartTime>
      <NumberofLeads>8</NumberofLeads>
      <SampleType>CONTINUOUS_SAMPLES</SampleType>
      <SampleBase>500</SampleBase>
      <SampleExponent>0</SampleExponent>
      <HighPassFilter>16</HighPassFilter>
      <LowPassFilter>150</LowPassFilter>
      <ACFilter>NONE</ACFilter>
      <LeadData>
         <LeadByteCountTotal>10000</LeadByteCountTotal>
         <LeadTimeOffset>0</LeadTimeOffset>
         <LeadSampleCountTotal>5000</LeadSampleCountTotal>
         <LeadAmplitudeUnitsPerBit>4.88</LeadAmplitudeUnitsPerBit>
         <LeadAmplitudeUnits>��V</LeadAmplitudeUnits>
         <LeadHighLimit>2147483647</LeadHighLimit>
         <LeadLowLimit>268435456</LeadLowLimit>
         <LeadID>I</LeadID>
         <LeadOffsetFirstSample>0</LeadOffsetFirstSample>
         <FirstSampleBaseline>0</FirstSampleBaseline>
         <LeadSampleSize>2</LeadSampleSize>
         <LeadOff>FALSE</LeadOff>
         <BaselineSway>FALSE</BaselineSway>
         <ExcessiveACNoise>FALSE</ExcessiveACNoise>
         <MuscleNoise>TRUE</MuscleNoise>
         <LeadDataCRC32>1566443637</LeadDataCRC32>
         <WaveFormData>
AAAAAAAAAAABAAIAAwAEAAEAAAD///7/AQAEAAcACgAFAAAA+//2//n/+v/7//z/+v/6
//r/+v/7//z//f/+/wEAAgADAAQAAwACAAEAAAAAAAAAAAAAAAEAAgADAAQABAAEAAQA
BAADAAIAAQAAAP7//P/6//j/+v/6//r/+v/7//z//f/+////AAABAAIAAAAAAAAAAAAB
AAIAAwAEAAMAAgABAAAAAgACAAIAAgACAAIAAgACAAEA//8BAAIA///+//7//f8AAAEA
BAADAAMABAAFAAUABAAIAAkACQAMAA4ADwAOAAwADgAQABEAEAAPABEAEAANABEAFQAX
AA8ACQAEAP3///8AAAMABwAEAAUAAAD+//v/+f/5//v//f///wMABQD+//v//f//////
/f/9//3//P/7//n/9//8/wAAAwAEAP/////8//r//v/+//3/+P/7/wMABQAFAP//9f/t
/+7/8P/v/+7/9P8BABEAHQA3AF0AfACRALAAzADUANEAxACkAHkAUwAtAAwAAwAJAAUA
+P/4////AgD+//v///8BAP3//f/6//v/+v/5//r/+f/7//3/+//5//j/9//1//X/9f/2
//j/+P/3//b/+v/8/wAA/v/8//v//v/9//n/9//1//P/9P/1//f/+//+//z//f///wEA
AgADAAQAAgD8//j/9P/1//b/9//5//v/9//3//r//P8AAP//AQD+//z/+f/1//T/+P/6
//v/+//7//z//v8BAAEAAQABAAAA/////wIAAwADAAIAAgABAAAA/v/8//r/+//+/wEA
BQAHAAgACQAKAAwADwARAA4ADQAMAAsACwANAAwACgALAA0AEQASABIAEwAWABcAFQAS
ABQAEwAUABMAEgATABcAFgAYAB0AGwAZAB0AHgAVAA8ACgAFAAUABgAHAAcABAAHAAoA
CwAJAAgABwAFAAAAAQABAAAA///+/wEAAgADAAMAAwACAAAAAAD+//7/AgACAAAAAAAC
AAMAAgADAAEA///6//j/9//5//v/+//7//v//P/9////////////AAD///3////9//z/
/f/8//r/+//7//v/+v/7//j/9//7//v//f////7/AAAAAP3/+//7//r/+v/8//7//v/8
//v/+//7//7//P/9//7/AAD///7//P/7//r//P/8//v/+P/2//X/9f/3//f/9//3//z/
AQAEAAcAAgD9//n/9//6//v//P/9/wAAAAD9//z/+f/4//r/+v/8//7/AAAAAPz/+v/7
//r//v///wAA///6//b/9P/y//X/9v/2//b/9//4//v/+v/8//3///8AAPv/+v/6//r/
+f/4//f/9v/5//v//f///////v/+/wEAAAD+//r/+f/4//P/9P/2//j/+v/8//3//v/+
//3//P/8//v/+v/7//v/+//7//z/+f/4//j/+//7//z/AAADAAMAAwAEAAYABAAEAAYA
CQALAAwADQAMAAoAAwADAAcACQAHAAcABAABAP3/+v/7//v//P////r/+P/z/+//8v/1
//b/9//5//n/9f/z//j/+//7//n/+//7//v/+//3//X/9P/0//X/9P/1//n/+P/4//n/
+P/5//b/9//5/+3/6//t//P/8//k/+L/7f/4//z/BQAVACkAPwBTAGoAfwCaALgAvgCp
AJgAhABXADEAHQAGAPP/8//1//L/9P/7/wIAAgD5//f/+//5//X/8v/z//L/8f/z//H/
8v/z//P/8//0//X/8//z//P/9P/5//r/+v/6//j/9v/2//D/7f/t//H/8f/z//P/8//z
//P/9f/4//3//P/4//f/9//4//j/+P/4//n/9v/1//T/9//4//n/+//9//n/+f/8//j/
+P/z//H/9f/4//r/+//z//T/8//x//L/9f/5//7/AAD///7//f/8//v/+//+//7//f/7
//r//v8AAAEAAgAEAAUACAALAAgABwAFAAMAAgACAAMAAwAEAAUABgAHAAgACwALAAoA
DAAPABQAFgATABMAFQAVABQAEgAVABUAFQAVABUAFwAUABAADwARABAADQAQABAAEAAP
AA8ADwAMAAwADAALAAMAAwADAAEAAAAAAAAA///9////AAAAAPz/+v/8//z//v///wAA
AAD///7/+//6//r/+v/4//j/+f/5//f/9//5//n/9v/2//r//f8AAAEA/v/7//n/9//3
//f/9//3//T/8//x//P/9f/2//n/+v/9/wEABAAHAAQABQACAAEA/P/3//T/8f/1//j/
+f/3//n/+//8//7//P/8//r/9v/1//X/9f/4//f/+f/7//7//v/+//3//f/7//z/+//5
//f/9v/2//f/+//7//v/+//9/wEAAwAFAAIA/f/5//f/9P/x/+7/6//v//D/7v/u//H/
8v/2//j/+v/6//r/+P/2//b/+f/6//j/9//2//P/8//y//P/9P/5//r/+v/6//3//v8B
AAAA+//5//j/9v/w//D/8f/y//L/8v/y//L/9f/1//X/9f/z//L/8v/1//f/9v/z//P/
+P////7/+v/4//b/9P/0//T/8//x//T/9v/3//j//P/9//7////8//f/9P/y//X/9f/2
//r//v///wAAAgADAAIAAwAGAAQAAwABAP//AwAEAAAAAwAHAAcAAwABAAIA///7//j/
9f/1//b/+f/0//T/8f/v//H/8//z//P/9//3//P/8f/0//f/9//1//f/9//3//f/8v/v
/+3/7P/u/+z/7P/v//T/+P/9/wAA/v/4//b/9f/f/+n/8//x/+v/5P/i/+X/7P/0/wUA
FwAnADkAVQBsAHsAlgC2ALwArwCkAJAAZQA5AB8ADAABAAMAAQD0/+7/8f/4//z/9//v
/+//8//x//H/8//z//P/8v/v/+//7//u/+3/7f/t/+7/7//w//L/8v/y//H/8P/u/+7/
8P/s/+3/7f/x//H/8f/x//H/8f/x//H/8v/1//P/8P/w//H/8v/y//L/8v/0//L/8v/y
//D/8P/w//H/8//v/+//8v/2//r/+f/7//v//P/8//v/9f/4//n/+f/z/+//7P/q//D/
8f/y//P/9P/z//P/9v/1//X/9P/0//X/9v/2//b/9//5//3/AQADAAMAAgABAP7//P/7
//n//f///wEAAwAEAAcABwAGAAYABwAKAAoACwALAA0ADQALAAgACgAJAA0ADwARABUA
EgAMAAkACQAIAAUACAAIAAcABwAIAAkABgAGAAYABQABAAEAAQD///3//P/7//n/9//5
//r/+v/5//j/+//8//v/+//7//r/+v/6//j/+P/7//z/+//8//z/+//4//f/+P/5//f/
+P/1//X/9f/z//L/8f/x//H/9P/1//b/9//4//n/+f/9//z/+v/6//j/+v/7//v/+//5
//v/+f/5//n/9//3//f/9v/4//j/9f/1//X/9P/0//n//P/9//z/+P/3//b/+P/1//X/
9f/2//n/+v/6//v/+v/8//z/+//4//b/9f/1//X/9f/1//X/+P/7//z//f/9//v/+v/7
//z/+//6//n/+f/4//T/8v/z//T/+P/6//r/+v/6//j/9v/0//X/9P/4//n/+v/5//n/
+P/5//r/+//6//j/9v/5//r//f/8//3//f/+//7/9//2//b/9v/4//j/+P/4//b/8//w
/+3/8f/y//T/+f////r/9f/1//T/9f/2//f/+P/4//j/9//1//X/9v/2//b/+//9////
AQABAP3/+//6//v/+//8/wAAAAD///7//v/+//z//P/+/wEAAwAEAAUABwAGAAAAAQAF
AAcABQAFAAMA///6//b/9//3//j/+//2//b/8//x/+7/7//u/+3/9P/3//b/9//4//v/
+//5//f/9f/z//H/8P/v/+//8P/y//L/9P/5//f/9v/2//T/8//u/+3/7f/t/+3/7//v
/+3/6v/q/+v/9P/+/wUADwAhADsAVwBsAIMAogC6AMQAtQCcAIoAbwBBABsADAANAAcA
///8/wIACQAEAPT/7f/r/+f/6f/v/+3/7//v/+//8f/v//D/8f/v/+//8P/x//H/8f/x
//L/9f/2//b/9v/x/+7/7f/m/+b/5//s/+3/8v/1//j/+//2//P/8f/x/+//7P/s/+3/
7P/s/+z/7P/x//D/8f/y//T/9v/4//v/9//x/+//8P/z//b/9P/1//X/9v/2//X/8P/y
//L/8f/t/+3/7v/w//X/9f/1//X/8v/x//H/9P/2//f/9//4//r//P/9//7//P/7//z/
/f/6//n/9//1//j/+v/9////AAABAAIAAwAGAAkACQAIAAYABQAGAAQAAwADAAUABQAG
AAYACwANAA8ADwAPABEADwAMAAwADwAOAAsADgAOAAoACQAJAAkACAAIAAgABwABAAEA
AQD///v/+v/5//f/+P/9/wEABAABAP7////+//z/+//6//j/+//8//v//P/8//z/+v/6
//3//f/7//v/+f/5//b/9v/4//v//v////z/+f/3//X/9//3//f/9//0//P/8f/z//b/
9v/4//j/9v/3//f/9//5//v/+f/5//j/9f/0//P/9v/4//j/9f/z//P/8v/y//b/+v/8
//z/+f/3//X/9v/x//H/8f/y//T/9P/z//P/9f/4//n/+f/3//b/9v/3//j/9//2//X/
9//5//n/+f/3//P/8P/v//T/9//6//3/+//6//b/9P/y//L/9f/2//b/9v/2//T/9v/4
//3/AAD////////9//X/8P/t/+r/8P/y//P/9P/1//b/+f/4//X/9f/2//b/8//0//b/
+P/3//b/9f/0//b/9//4//n/9v/0//P/9f/7//T/7v/x//T/9//6//b/9P/x/+3/8f/y
//L/8v/1//f/+f/7//v/+f/5//r/+f/3//b/+P/8//3//v8AAP3/+v/5//r//f///wAA
AQADAAIA/P/9/wEAAQD9//v//f/7//j/9v/0//P/8//1//T/9P/x/+//7P/t/+z/6//s
/+v/5v/j/+j/7f/v/+//7f/t/+3/7f/t/+3/7v/w/+3/6v/p/+v/7f/u//D/8P/y/+7/
7v/v/+//8//x/+f/5//m/+T/5f/k/+T/7/8BABMAKwBJAGYAgQCaAK4AtgC5ALAAkABr
AEUAHQD+//f//f/5//T/+P/9//j/8v/z//H/4//d/+n/6//t/+3/7f/v/+3/7v/v/+7/
7f/t/+3/6v/p/+j/6P/o/+j/5//m/+b/5v/o/+T/5//p/+//8f/x//H/8f/x/+3/6//q
/+v/6v/m/+X/5f/o/+r/7P/u//D/7v/u/+7/6//q/+n/6f/r/+n/6//w/+7/7v/p/+f/
6P/q/+v/6//p/+7/8f/z/+z/6f/n/+b/6//t/+//8f/v/+3/7P/u/+3/7f/s/+z/7//w
//D/8P/y//P/9v/5//j/9//1//P/8f/y//T/9f/5//v//f///wQABwAHAAYAAwADAAUA
BAACAAEAAgABAP7/+v/7//n///8BAAMABwAHAAQABAAHAAMA//8BAAAAAgADAAUABwAG
AAgACgALAAAA/f/6//X/9P/0//T/8//v/+//7v/s/+v/6v/t/+7/7//v/+//7v/w//D/
7v/u/+7/7v/s/+z/8P/x//D/8f/t/+v/5v/k/+f/6f/r/+v/7f/t/+7/7//x//H/8f/x
/+//7f/q/+v/7P/s/+7/7v/s/+3/7f/t/+7/8f/w//H/7v/p/+b/4//p/+7/8f/x/+3/
6//o/+b/6//u/+//7v/v//H/8//4//D/7f/q/+j/6v/q/+n/6f/s//D/8v/z//H/8P/w
//H/9f/1//X/9f/v/+3/6f/l/+j/5//n/+n/7v/v//D/8f/y//L/7//u/+3/7P/u/+7/
7P/s/+z/6v/u//D/9f/4//b/9f/0//H/7P/q/+r/6v/w//L/8//0//L/8P/w/+z/6f/p
/+r/6v/o/+r/7f/w//L/9P/2//j/7//v/+3/7f/0//L/8v/y//L/8v/y//H/7//y//T/
9f/2//T/8//y//H/8f/t/+v/6v/v//H/9P/6//z//f/+/wAA///8//v//P///wEAAgAD
AAkACgAGAAkACQAJAAUAAwABAP3/+P/0//L/8f/x//P/8v/y/+//7f/v//P/9f/3//j/
9//y/+//8v/1//X/8//2//f/+P/5//f/9f/0//T/9v/0//T/9//z//L/8v/w//H/7v/v
//H/+f/5//v/+//v/+b/6P/r//L//v8JABUAIwA1AE8AbgCJAKIAugDKAMUAsACOAFcA
JwARAAwAAwD9//v//P8AAP3//v8CAAEA+///////8f/z//f/+f/7//r/9//3//f/+f/5
//r/+//5//n/+f/6/wAAAgADAAQAAAD+//7/+P/0//P/9v/1//f/9//3//f/9v/3//n/
/f8AAP7///8BAAAA/v/8//r////+////AAADAAQABQAHAAUA///9//7/+//8//j/9//5
//z//v////v//v//////AAABAAMABgAJAAkACQAJAAkACQAKAA4AEQARABAAEAANAAwA
CgAIAAYABwAKAA0ACwALAAoACQAJAAoADAANABEAEwAVABcAGgAdAB0AHAAZABkAGwAa
ABcAFwAZABkAGwAaAB4AHwAhACEAIQAjACMAIAAgACMAHAAVABQAEAAOAA0ADQANAA0A
DgAPAA8ACwANAA8ADwALAAgABQABAAMABwAKAAwACgAIAAoACgAFAAMAAQD+//v/+v/3
//b//P/+//7/AAD//////f/9///////8//z///8DAAcACQAGAAMAAQD//wEAAQABAAEA
///9//r/+////wAAAwAEAAEAAQAAAP////8BAP////8AAP//AAABAAUACAAJAAcACgAL
AAsADAAMAAwACgAGAAgACQAKAA4ACAAHAAYABgAFAAQAAgABAAUACgANAA8ACgAIAAcA
BwAHAAcABwAHAAgACwAMAA0ADgALAAkACQAIAAUAAgD//wAAAAD9//z//f/+/wIABAAG
AAgACgAKAAgACAALAAwACwALAAsACQAIAAgACgAMAA4ADgANAAwACQAGAAUAAAABAAMA
BgAIAAIAAgADAAQAAgACAAIAAgAFAAcACQALABMAEgARABAADwAOAAwACgAHAAMABAAE
AAMAAgAEAAUABgAHAAkABwAHAAgACgALAA0AEgARAA8ADQAMAA4ADgAQABQAEwATABIA
EQASABIADQAPAA8ADwALAAkACgAHAAMAAAACAAMABQAJAAcACAAGAAUABAAFAAQAAwAD
AAEA+//3//z///////3//P/7//r/+f/6//n/+f/6//z//P/+/wMAAAAAAAEAAAAAAPz/
/P/9//f/+/////3/9//6/wAABQACAPj/+/8PACcAPQBZAHgAlwCyAMQAyAC9AKwAkgBt
AEUAJwAYABMACwADAAAA/P///wgACAD9//n/+//3//H/9P/3//j/+f/6//f/9//3//n/
+f/6//v/+v/5//j/+P/6//r/+f/4//v//P////z/+f/5//3//f////////////n/9//2
//f/+f/4//r//f/+//7//v/+//3/+v/5//j/+f/6//v//f/9//n/+f/8//3/AAD+////
+//6//j/9f/0//j/+v/7//v/+//8//7/AwADAAMAAwD+//v/+f/6//n/+f/4//j/+v/8
//3//v///wEABQAJAAkACQAIAAcACgAMAA8AEQAKAAUAAAD7/wIACQANABAAEwAVABkA
GgAVABEADwALAA0ADgAUABcAFgATABAADwARABAAEgAXABcAFQAZABoAFwAVABQAEwAL
AAgABQABAP3///8BAAEAAQACAAMAAwACAAUABwAIAAMAAAABAAAAAAABAAIAAgAEAAQA
AgACAAIAAgAAAAAAAwADAAEAAQABAAEA/v/+//3///8BAAEA///9//z/+//+////AAAB
AP3/+//4//n//f/+/wEAAgAEAAUABQAFAAcACQAHAAcACgAJAAoACwALAAwACwAHAAUA
AwAAAP7/AgAEAAQAAgAGAAkADAASAAsABwADAAAAAQACAAIAAwADAAQAAwABAAIAAgAD
AAUACAAJAAoACwAKAAsACgAJAAsACwAMAA8ADQAJAAUAAQACAAIA///+/wAAAgAHAAoA
CAAIAAgABgAFAAQABgAGAAgACQAKAAkABgAEAAQABAAKAAwADQAOAAwACgAKAAYAAwAD
AAQABAACAAQABwAKAAcABgAFAAQABQAFAAUABQD//wgACgAMAA4AEAAOAA4ADQALAAoA
CgAJAAgACQAJAAkACQAPAA8AEQAUABUAFQAWABoAGAAVABIAEAAQAA4ADgAQABEAEQAQ
AA8AFgAYABUAGQAdAB0AGQAXABMADwAKAAYAAQD///7//////wIAAgADAAUABwAHAAcA
BQADAP3/+f/6//3//f/7//3///8BAAMAAAD/////AAD+//z//P///wEAAgAEAAQAAQD8
//v/+/8FAAEA+f/1//f/+v/y/+n/8P/+/wsAFwAtAE0AbQCGAJ0AtgDMANQAyQC2AJ4A
bwBDACkAHAARAAsABwAEAPz///8CAPr/+f8BAAcABQD7//j/+f/4//f/9v/z//P/8//0
//X/9//5//r/+//8//7//v/+//3//P/9//7/AQD+//v/+//////////////////8//v/
+//9/wAA/v///wEAAAAAAAAAAAACAAAAAAAAAP///v/9//3////7//v//v8AAAQAAwAF
AAMABAAEAAMA/P/+//7//f/8//3///8CAAMAAwADAAMAAAD/////AgAGAAcABwAIAAgA
CAAHAAYABQAFAAcACQAMAA0ADQANAA8AEgAWABkAFgATABAADQAPABEAEAAOAA4ADwAS
ABIAEwAVABkAGwAcABoAHQAdAB8AHwAfACEAHQAYABYAFwAWABUAGgAcABsAGwAcAB0A
GQAYABcAFQAPAA8ADwANAA4ADgAOAA0ACQALAAwADAAMAAoADAAMAAsACwALAAoACgAK
AAgACAAKAAoACAAIAAcABwAFAAUABgAHAAUABgAGAAcACAAHAAQAAwADAAMABgAHAAgA
CQAJAAkACAALAAoACAAIAAYABwAJAAoACwAKAAsACAAHAAQAAQAAAP//BAAIAAoACQAK
AAsACwAMAAwADAAKAAYABAADAAIABAAEAAUABgAIAAYABgAFAAUACQAMAA0ADQAJAAYA
BAADAAgACQAKAAsACQAJAAcABQAEAAEA/////wEAAQABAAEABAAGAAUABgAIAAgACwAM
AAoACAAGAAIABAAGAAsADgANAAsACQAFAAMAAgADAAQABAAEAAMAAgAEAAQABgAEAAUA
BQAGAAYAAwAEAAYACAALAAwADQAOAAUAAwAJAAYABQAEAAMAAgACAAIAAQD//wUACAAK
AAwACgAHAAQAAQAFAAMAAwAEAAUABQAGAAoADQANAA0ADgAQAA4ADgAQABYAGQAbAB0A
GwAYABAADwAPAA8ACwAJAAcAAwD+//r//P/9////AwABAAIAAAD///7////+//3//f/9
//n/9//8///////9////////////AQABAAIABAAEAAIAAgAFAAQABAAFAAQA/f/0/+//
6//9////+//1//P/8P/w//H/9v/+/w8AJwA5AD0AUwCAAJ8ArgDCAMwAwwCyAJAAYQA9
AB8ABAD9/wsACQD8//z/AwD+//b/9f/x/+3/7f/3//r//f/+/////f/5//j/9//1//X/
9v/3//n/+//9/wAA///+//z/+v/6//r//P/4//n/+f/9//3/+v/3//T/8f/z//X/+P/9
//3/+v/6//v//P/8//z//P8AAP7//v/+//z//P/8//3//f/5//n//P/7//z/+P/3//X/
9v/2//X/9P/4//r/+//3//f/+P/6//n/9//1//P/9f/1//b/+v/+//////8AAAEAAgAC
AAIABAAFAAgACwAGAAMA///7////AgAGAAkADAANAA4ADwASABUAFQAUABIAEQASABAA
EwAVABkAGwAWABIAEwARABUAFQAVABcAGQAYABoAHwAaABUAFgAUABQAEwATABMADQAM
AAsACQAGAAcACAAHAAgACAAIAAcAAgADAAMAAgACAAAAAgACAAEAAQABAAAAAAAAAP7/
/v/+//7//P/8//3//f/7//v///8BAAAAAgABAAMABQAFAAUABQAGAAcAAQD9//n/9f/3
//f/9v/5//r/+v/8//z//v8BAAMABQAEAAUAAgABAAMAAQABAAEAAQACAAEA/f8AAAEA
AQACAAIABAAEAAIA/v/9//z//v/9//3//f/+//7//v/9//3//v8AAAAA//8BAAIABAAH
AAcABQADAAEA/v////7//f/+//3//f///wIAAwAEAAUABQAEAAAA/v/8//r/+//6//r/
+v/6//j/+//8/wAAAgADAAMAAwABAPz/+v/6//r/+//8//z//P/5//j/+f/2//f/+f/8
//7/9//2//b/9v/3//j/+f/6//3/+//5//7//v/+//7//v/+//7//f/7//3//v/+//7/
/f/7//n/9//7//n/+f/6//v/+//8/wAAAgADAAQABgAEAAAA/v/+/wIAAwADAAMABgAG
AAEAAwAHAAkABwAHAAgABQABAP7/+f/3//b/9//2//j/9//3//T/9f/0//P/+P/5//b/
9f/2//f/9f/x//L/8//0//X/9v/1//X/9v/0//L/8v/1//b/+P/7//z/+f/0//P/8//3
//n/8f/p/+3/7v/m/+X/6P/w//3/CwAXACcAQQBiAHsAkACkALAArwCoAJgAeQBNAB8A
BgAJAAcA/f/+/wAA+f/0//r//f/3//P/8//1//f/+f/5//n/9P/t/+n/5f/r/+//9P/5
//b/9f/0//T/9P/y/+//7P/s/+z/7v/q/+3/7//1//f/+P/5//r/+//2//X/9f/3//b/
8v/x//H/8f/w/+//7v/y//L/9P/2//j/+P/4//n/+//3//f/+v/3//b/8P/t//D/8v/z
//P/7//y//P/8//v/+//8P/y//X/9f/1//X/9//3//j//P/9//3//P/8//z//P/7//r/
+v/7//7/AQAEAAcACQALAAgACAAJAAkABgADAAAA/f8CAAcACQAKAAoACwAOAA4ADQAN
AA8ADwARABAAFAAVABQAEwASABMAFQASABIAFQAVABUAGwAeABMACwAEAP3/AAAEAAgA
CwADAAEA///7//z//v8AAAEA/f///wAAAAD8//r//P/8//7///8AAAAAAQACAAEAAgAD
AAIA///+//z/+//4//f/9v/1//H/8P/y//X/+P/5//n/+f/6//v/+f/3//X/8//0//X/
9f/5//v//P///wAA/v/9//v/+f/5//v/+f/5//v/+//9////+//6//f/8f/0//X/9f/2
//f/+P/3//T/9f/1//X/+P/3//n/+//+//3//P/6//n/+P/4//b/8//0//b/+f/9//7/
/f/8//v/+f/7//v/+//6//f/9f/1//T/8//y//H/9P/0//H/8P/z//T/+P/6//n/+P/3
//T/9f/2//r//P/7//v/+//5//r/+v/8//7//v/8//n/9v/4//j/+v/4//X/9f/2//b/
9P/0//X/9v/4//j/+P/4//n/+f/5//n/+f/4//j/+//5//j/9f/1//r/+//7//v/+f/9
//v/+f/8//z//P/8//z//v/+//3/+//8//z/+//6//r/+f/4//f/+//7//3/AAADAAMA
BAAIAAgABwAGAAYABQACAAEAAgAGAAcABwAHAAwADAAHAAkACQAHAAEA/f/+//v/9//0
//T/9f/3//v/9f/y/+z/5//s//H/9P/3//v/+//3//X/9P/z/+//6f/r/+3/7//x//L/
8//1//j/8//u/+v/6//v//L/9v/4//X/8P/v/+//6//v//X/7f/d/9z/5v/l/+D/8P8B
AA8AIwA9AFMAagCFAKYAvAC8AK8ApACOAGMAMwATAAYAAwD9//v/8v/m/+v/8v/y//P/
8//r/+f/6//s/+//8P/x/+3/6f/o/+f/4//h/+D/3//j/+X/5//q/+7/7v/t/+z/7v/u
//D/7P/n/+X/5//l/+f/5//n/+f/6P/r/+//9f/y/+z/6f/n/+v/7P/t/+7/7v/q/+j/
5v/o/+r/7P/v/+7/6f/o/+r/6f/q/+b/5f/m/+j/6f/p/+n/7v/x//P/7//v//D/8v/y
//H/8P/v/+z/6//r/+7/7//v/+7/7v/v//D/8P/w//L/8//2//n/+f/5//j/9//2//b/
9//3//n/+f/5//n/+v/7//n/9v/4//v/AAACAAIAAwAGAAcABQACAAQAAwAFAAUABQAH
AAYAAgABAAMA/v/7//7//v/9//3//v////r/+P/2//P/8f/1//n/+//8//z//P/7//n/
+//8//z/+f/2//f/9v/x/+//7f/q/+3/7v/t/+7/7f/s/+n/6P/q/+v/6v/r/+3/7f/q
/+r/6f/r/+3/7f/u/+//8f/z//H/8f/x//H/7P/p/+X/5f/k/+T/5v/m/+P/4//i/+H/
4//l/+P/4//m/+X/5v/n/+X/5v/l/+H/5P/n/+n/7P/w//L/8v/w/+r/5//k/+T/4v/j
/+T/5v/k/+T/4//j/+b/6P/o/+f/5f/k/+T/5f/m/+X/5P/j/+T/5//o/+n/6v/n/+X/
5f/p/+v/7f/v/+7/7P/n/+T/4//i/+T/5P/k/+T/5P/i/+T/5P/n/+j/5//n/+f/5f/k
/+L/4v/i/+j/6v/r/+z/6f/o/+n/5v/n/+f/6P/o/+T/5P/l/+b/5P/i/+D/3v/g/+H/
4v/j/+L/4P/f/+H/4f/g/93/3f/j/+X/5v/n/+j/5//m/+f/6P/n/+b/5f/k/+j/6f/p
/+f/6f/p/+j/6f/u//X//P/v/+j/6P/o/+j/6P/q/+r/6v/q/+f/5v/l/+T/4//i/+H/
4P/g/+D/4P/g/97/3P/a/9j/2v/c/97/4P/f/97/3f/c/9v/2v/Z/9j/2f/a/9v/3P/e
/97/3v/e/+H/4v/j/+T/4P/e/9z/2v/c/9z/3P/c/9n/1v/T/9D/3P/o//T/AAAbADYA
UQBsAA==
         </WaveFormData>
      </LeadData>
      <LeadData>
         <LeadByteCountTotal>10000</LeadByteCountTotal>
         <LeadTimeOffset>0</LeadTimeOffset>
         <LeadSampleCountTotal>5000</LeadSampleCountTotal>
         <LeadAmplitudeUnitsPerBit>4.88</LeadAmplitudeUnitsPerBit>
         <LeadAmplitudeUnits>��V</LeadAmplitudeUnits>
         <LeadHighLimit>2147483647</LeadHighLimit>
         <LeadLowLimit>268435456</LeadLowLimit>
         <LeadID>II</LeadID>
         <LeadOffsetFirstSample>0</LeadOffsetFirstSample>
         <FirstSampleBaseline>0</FirstSampleBaseline>
         <LeadSampleSize>2</LeadSampleSize>
         <LeadOff>FALSE</LeadOff>
         <BaselineSway>FALSE</BaselineSway>
         <ExcessiveACNoise>FALSE</ExcessiveACNoise>
         <MuscleNoise>TRUE</MuscleNoise>
         <LeadDataCRC32>1008868674</LeadDataCRC32>
         <WaveFormData>
9P/0//T/9P/0//T/9P/0//T/9P/0//T/+P/6//z//v/5//T/7//q/+v/7P/t/+7/7P/s
/+z/7P/t/+7/7//w//L/8v/y//L/8P/w//D/8P/y//L/8v/y//L/8v/y//L/8//0//X/
9v/z//L/8f/w/+7/7P/q/+j/6P/o/+j/6P/r/+z/7f/u/+//8P/x//L/8v/y//L/8v/y
//L/8v/y//D/8P/w//D/8v/y//L/8v/z//T/9//6//j/9v/6//v/+f/6//v/+v/8//7/
/v8AAAAAAAAAAAAA//8BAAEAAQAEAAcACwAOAA0ADAAMAAsABgAFAAQAAQD//wAABwAI
AAEA+//3//D/7//w//P/9P/z//L/8P/u/+3/6//r/+z/7v/u/+//7//s/+r/6v/r/+v/
6v/q/+r/6P/p/+n/5//r/+7/8P/w/+//7f/q/+f/6f/p/+j/5//s/+3/8P/u/+z/3//V
/9n/4//l/97/2P/i//D//f8RAC8ATQBoAIUAngCqAKsAngBwAEEALAAcAAgAAAACAPj/
7//v//T/+f/3//X/9//3//T/9//z//L/8f/v//D/8f/y//P/7//u/+3/7P/s/+v/6v/p
/+v/7P/s/+r/6//t//L/8f/u/+//7//v/+3/6v/o/+b/5//o/+r/7v/w/+//7v/z//P/
8//0//X/8v/u/+f/4//n/+n/6v/s/+3/7P/r/+7/8v/0//X/9v/y//H/7//r/+//7//v
/+//8f/z//T/9//4//X/9f/4//r/+P/4//r/+//9//3//v/+//z/+//6//r//P8CAAUA
CQAKAA4AEAAUABcAGwAeAB4AHgAdAB4AIAAiACEAIAAkACcAKgAsAC4AMAA1ADYANAAz
ADQANQAzADQANQA4ADkAOQA5ADoAOAA3ADYANQAsACMAIAAaABkAFwAYABYAFAATABIA
DwALAAoACAADAAAA///+//z/+//6//r/+f/5//j/+P/3//T/9P/0//X/9v/2//T/9f/7
//z/+v/6//n/+P/0//P/8P/x//T/8//0//T/9P/0//b/9v/3//f/9//2//b/9//0//b/
+P/3//b/9P/0//T/8v/y//L/8v/2//b/9//5//v/+v/4//f/9v/1//T/8//1//X/9//0
//P/8v/y//L/8v/z//T/9//2//T/8P/v//D/8v/y//L/7f/p/+j/6P/q/+//8f/r/+7/
8v/1//j/8//x/+v/6f/r/+3/8P/y/+//7//v/+3/6v/r/+z/7P/u/+7/8P/x/+z/6f/p
/+n/7f/v//H/8P/t/+r/5v/m/+f/5//n/+b/5//o/+z/6//t/+7/8f/w/+//6//q/+r/
6f/o/+n/6P/p/+n/6v/s/+z/7P/t//D/7f/r/+j/6v/n/+b/5v/p/+r/6//s//H/9P/z
//L/8//z//P/9P/5//r/+//8//f/9v/3//b/9P/0//T/9//5//v//f///wIABAAHAAgA
CwALAAYABQAAAPv/9v/0//z//v/8//v/+P/0/+7/7P/q/+j/6v/q/+f/5v/j/+H/4f/i
/+L/4v/l/+X/5P/i/+L/4//j/+L/5P/k/+T/5f/k/+H/4P/g/+L/4P/i/+P/4f/h/+P/
4//l/+X/5f/l/9r/1P/W/9f/1f/P/9P/3f/i/+D/5P/0/wsAIQAzAEcAXAB5AJoAogCV
AIAAXAAvABgADgD+//L/8P/o/+P/5//w//f/9//1//H/8f/w/+3/6f/o/+f/5f/m/+f/
6P/p/+f/5v/l/+T/5//n/+f/5//p/+r/6v/o/+P/4//m/+P/3//h/+L/4//j/+L/4v/i
/+P/5P/m/+r/6v/n/+T/5//n/+f/6P/p/+n/6P/k/+P/5//p/+r/7P/u/+z/6v/s/+r/
6P/l/+L/5f/n/+j/5//m/+X/5P/j/+X/6f/s//H/9P/x//H/9P/0//L/8v/0//T/9f/0
//T/+P/6//3/AAACAAQACgANAAwACgALAAoACgALAA0ADgARABQAFgAaABwAHgAdABwA
IQAlACkALAAvADAANAA0ADIAMQAyADMAMwA0ADUAOAA1ADMAMQAwAC4ALQAsACsAKgAl
ACYAJAAgAB0AHQAaABMADwALAAUABAAEAAMA///+////AAAAAP3//P/8//v//P/8//3/
/f/7//r/+f/5//f/9v/z//P/9v/2//P/8v/z//T/8v/z//b/+f/+/////f/6//f/9P/0
//T/9f/1//H/8P/w//H/8v/2//r/+//9//7/AQAEAAIAAAD+//z/+f/0//D/7f/y//T/
9f/3//j/+f/6//v/+f/3//f/8v/z//L/8v/y//L/8//0//f/9//2//P/8//z//T/8//y
//D/7f/t/+7/7v/z//X/7//y//b/+f/8//f/9f/v/+3/6//p/+j/5v/n/+f/5//l/+f/
6f/r/+z/7//u/+//7//r/+v/7v/x//D/7//u/+r/6v/q/+n/7P/v/+//7//u//H/8v/2
//X/8v/w//D/7P/r/+f/5v/m/+b/5v/o/+j/6//r/+z/7v/t/+z/7P/u/+z/6//p/+z/
7f/u//L/8P/w//D/8P/x//L/7//s//L/9f/4//z/AQACAAMABAD///z/+//4//r/+v/6
//3///8BAAMABQAKAAwADwAQAA0ACwAEAAEAAQD///3//v8EAAQAAAD9//7/+v/0//L/
8P/u//D/8P/t/+z/6f/n/+X/5v/m/+b/6f/p/+j/5v/o/+n/6f/o/+r/6v/q/+v/6P/j
/+D/3v/e/9z/3v/f/+X/6f/v//P/8P/t/+r/5//S/9r/4P/d/9n/2//d/9//3v/e/+j/
/P8PACEAOwBTAGQAgwCeAKAAlQCIAGIAMQASAAoABAAAAAAA+P/r/+n/8P/3//v/9f/v
//H/8v/t/+7/7v/u/+3/6f/p/+n/6f/m/+b/5v/m/+j/6f/q/+v/6//s/+z/6v/l/+X/
6P/l/+X/5//o/+n/6f/o/+j/6P/o/+j/6f/s/+v/5//j/+X/5v/n/+n/6//s/+z/6f/p
/+j/6f/p/+r/6P/m/+T/5v/r/+7/8P/y//L/8//z//H/8f/x//H/8f/s/+n/5f/j/+r/
6f/r//D/8v/w//D/8v/x//P/8//0//j/+P/5//r/+//+/wUACQAKAAoADQAOAAwACwAL
AAoADwASABQAGAAdACAAIAAgACAAIwAmACgAKwAsADAAMAAtAC0ALwAxADQANgA4ADwA
NwA1ADMAMgAuAC0ALAArACoAJQAmACQAIAAdAB0AGgATABEADwALAAYABgAFAAEA////
/////v/+//7///////3//P/8//v//P/8//z//f/9//z/+f/5//z//P/5//j/+v/6//f/
9//1//X/9//1//f/9v/1//T/9f/2//j/+f/5//r//P////3//v////3//f/8//3//v/+
//7//v/+//7//P/7//v//P/8//v/+//6//n/+P/3//n/+/////7/+//6//r/+v/4//f/
9v/3//r/+v/4//n//P/+//7//v/5//X/9P/0//L/9//5//P/9//6//z//v/9//3/+f/5
//f/9//4//j/9f/1//X/8//1//f/+f/6//r/+P/4//f/8v/x//P/9f/3//n/+//6//n/
+P/2//j/+P/3//b/9P/1//b/+v/5//n/+v/9//z/+//3//b/9v/2//b/+P/4//b/8//x
//D/8v/y//P/9v/4//f/9//2//L/9f/2//f/+P/7//7//f/8/////////wAABgAIAAoA
DAAHAAYABwAGAAYABgAGAAkACQAJAAkACQALAAwADgAOAA8ADwAKAAkACAAFAAIAAgAJ
AAoABwAFAAIA/v/4//b/9//2//n/+v/4//b/8v/v/+z/7P/r/+r/7//x//L/8v/0//X/
9f/0//H/8P/v/+//7P/p/+j/6P/s/+z/8P/z//D/7//w/+//7f/r/+n/5//k/+L/5v/l
/+P/4f/j/+X/6P/m/+r/+v8RACcAPwBVAHAAjQCkAKwApwCMAGYAQQAgAAwADAAUAAwA
/P/5/wEACgAFAPn/8//v/+v/7P/x/+//7v/t/+v/7P/t/+7/7//u/+7/7v/u/+3/7f/t
/+3/8P/y//P/8v/s/+n/6f/j/+L/5f/n/+n/7v/w//P/9v/y/+7/6//q/+n/5f/h/+P/
4//j/+T/5f/p/+r/6P/p/+3/7//w//L/8P/s/+j/6P/s/+z/6//q/+v/7f/u/+3/7P/r
/+r/6f/n/+n/6v/t//L/7//v//L/7//s/+v/7P/v//P/9f/4//3//v8AAAIAAAAAAAQA
BQADAAIABAAEAAYACQANABAAFAAWABcAGgAdACAAIAAgACAAIQAiACIAIwAkACgAKAAo
ACkALAAvADEAMgAzADYANAAzADIAMgAuAC0ALAArACcAIQAhAB4AHAAZABkAFgAPAA0A
CwAHAAEAAAD+//n/+//9////AAD8//r/+f/3//P/8v/y//H/8v/0//b/+f/3//b/8//z
//f/9v/y//D/8//0//L/8//z//X/+f/5//j/9v/0//L/8//0//b/9//0//L/8f/x//P/
9v/5//n/9v/0//T/9P/1//b/9//4//b/9P/z//P/+P/4//f/9//0//P/8v/x//P/9f/5
//j/9v/0//P/8v/v/+//7//x//H/8P/t/+3/7//y//P/9P/0//H/8f/y/+//8//0/+3/
7//w//D/8P/s/+v/5v/l/+n/7f/y//b/8//x/+//6//p/+v/7f/u/+7/7P/s/+v/7P/t
//H/9f/3//f/9//0/+3/6P/i/+D/5f/n/+n/6v/r/+z/8P/v/+3/7P/t/+r/7P/p/+n/
6v/q/+r/7P/s/+//7//w//L/7v/s/+v/7P/u/+v/6v/t/+7/7//w/+//8P/t/+r/8P/x
//L/9P/4//r//P/+//z//P/+//7/+v/4//b/9//7//3///8BAAEAAgAEAAQABQAFAAAA
///7//f/8//y//r/+v/2//P/9P/y/+7/7v/t/+r/6//q/+n/6P/l/+P/4v/i/+H/4P/e
/93/2//Y/9z/3//h/+L/4f/g/9//3//i/+H/4v/k/+L/3v/e/93/3//f/+H/4f/i/+H/
4P/f/+D/4v/e/9P/0f/T/9X/2//Y/9D/1P/m//f/CQAfADsAWAB5AI4AlACXAJAAagA5
ABoABgD8//z//v/w/+X/7f/2//X/8f/z/+3/3//a/+X/5v/m/+b/5f/l/+X/5f/l/+L/
4v/i/+L/4f/f/93/2//f/+D/4P/e/93/3f/g/93/3f/h/+T/5//n/+b/5v/m/+X/5P/k
/+b/5v/j/+D/4//l/+f/6v/t/+7/7v/r/+v/6//r/+r/6v/s/+z/7P/w//D/7v/r/+j/
6f/r/+z/6//v//H/8//1//D/7//t/+3/8v/x//P/+P/2//T/9P/2//b/9//2//b/+f/6
//z//v/+/wAABgAJAAgACAALAAwADAANAA8AEAATABYAGAAcACQAKAApACoAKAApACoA
KgAqACoALQAsACgAJwAoACkAKwAuADEANgA2ADUANAA0AC4ALQAsACsAKQAlACcAJgAm
ACUAJwAmAB0AFwARAAkACAAIAAcAAwD///3/+//4//r/+v/7//v/+//6//r/+f/5//r/
+//9//z/+v/2//X/+//8//r/+v/4//b/8f/v//H/8//3//f/+P/4//j/+P/5//r//P/9
//n/+P/4//n/+f/8///////7//j/9//2//n/+v/7//z/+f/0//D/7f/z//b/+P/7//n/
9//1//P/9P/1//j/9v/6//z///8CAPv/9//z//H/8f/w/+3/7f/y//b/+P/6//j/9f/1
//b/+P/9////+f/z//D/7P/o/+n/6//p/+v/7f/v//L/9P/1//X/9f/z//H/8f/x//D/
8P/u/+7/7f/v//H/9v/7//r/+f/4//T/8P/u/+v/7P/w//H/8v/y//H/8P/y/+//7P/q
/+r/5v/o/+f/6f/s/+//8v/3//r/8v/x/+//7P/w//D/8P/w//D/9f/4//f/9v/6//v/
/P/+//3//P/7//r/9v/2//j/+P/6//r/+v/9/wEAAwAFAAcACAAIAAkACAAJAAkABAAD
AAYABQAEAAYACgAIAAIA/f/5//T/7f/q/+r/6P/q/+r/6f/o/+X/4//l/+j/6v/s/+z/
6//p/+b/6P/p/+n/6P/o/+j/6P/p/+f/5f/l/+b/5//m/+n/6//o/+X/5P/h/+L/4//k
/+X/7P/s/+r/4//X/9P/2//f/97/4v/q//j/BwAXAC8ATwBqAIUAngCuAK8AnABmACsA
DAAEAAQA/v/0/+7/7f/z//j/9f/3//n/+f/7//b/6f/r/+z/7f/t/+3/7f/t/+3/7f/u
/+//8P/u/+3/7P/r/+//8v/0//T/7v/t/+//6//n/+f/5v/l/+X/5P/k/+T/6P/q/+3/
8v/0//H/7v/x/+3/6//q/+n/7f/u/+z/7f/v//H/8v/0//L/7v/q/+r/6v/o/+X/4v/l
/+n/7P/t/+z/6//q/+n/6v/t/+//8//4//X/9f/4//r/+P/4//r/+//9//3//v/+//z/
+//6//r//P8CAAUABgAGAAkACgAJAAsADgAQABUAGAAaAB4AJQAoACgAKAAnACkAKwAs
ACwALAAvAC4AMAAxADQANwA4ADoAPABAADsAOQA3ADYALgArACgAJQAjAB0AHQAaABgA
FwAZABgAFAATABIADwAJAAYAAgD7//z///8CAAQAAQAAAAAA///7//j/9v/z//H/8P/v
/+//8f/y//H/8//3//b/8v/w//L/8v/v/+//8f/1//v//f/5//b/8//w//H/8v/0//X/
8v/w/+//7//w//T/+P/5//b/8v/w/+7/8P/w//D/8P/w/+7/7f/t//L/8v/x//H/8v/z
//T/9f/y//H/8v/u//D/8P/x//L/7//t/+v/6//p/+j/5f/l/+j/7P/u//D/6//n/+b/
5v/k/+n/6//l/+b/6P/p/+r/6f/p/+X/5f/j/+H/4P/e/9v/2//b/9n/2v/d/+D/4v/l
/+T/5f/l/+P/4//m/+n/6P/n/+b/4v/k/+T/4//m/+b/5f/k/+L/3//c/9z/1//Z/9z/
4f/i/+H/3f/c/9z/2//a/9v/2v/e/9//4f/k/+r/6P/o/+j/6P/o/+f/6P/l/+L/5f/l
/+X/5v/q/+z/7v/w//H/8v/1//b/+f/6//v////9//3//f/9/wAAAgAFAAYABAADAP3/
+//8//n/9v/2//v/+v/1//H/9P/y/+7/7v/v/+7/8f/y//T/9P/y//H/8f/y//L/8v/x
/+//7P/o/+n/6//s/+z/6f/o/+f/5//o/+f/6P/q/+3/7P/v//H/8P/v//D/7//x//H/
8f/x/+b/6v/u/+n/5f/r//X/+//2/+b/4P/0/w0AIQA7AF8AfACVAKgArgCpAJIAZAA7
ACQAFgAUABIACgD8//X/9f/8/wMABwD///n/+//4/+//8f/y//P/8//z//P/8//z//T/
9P/0//T/9P/z//L/8f/1//b/9v/0//L/8//3//X/8v/z//P/8//2//b/9//4//X/8v/w
//D/8v/x//D/9f/z//P/9P/1//T/9P/x//H/9P/1//X/9v/2//T/8v/0//f/+P/4//j/
9f/z//D/6//u/+//8P/x//P/9f/2//n//f/7//z/AAD8//j/9v/2//X/9//3//j//P/+
/wEABAAEAAYADAAPABAAEAATABQAGAAbAB8AIgAcABgAEwAQABkAIAAkACgALQAxADUA
OAAzADAAMAAsADAAMwA4AD0AOgA4ADYANgA3ADcANwA4ADcANwA3ADcAMgArACoAJgAf
ABkAFgAQAA4ADQAMAAkABwAIAAgABQAFAAUABQAEAAEA/v/8//n/+v/6//v/+//4//j/
+P/5//f/9v/z//P/+v/6//f/9v/4//j/9f/1//P/9f/5//n/+P/2//T/8v/1//b/+P/5
//T/8v/x//H/8f/0//f/9//3//b/9//4//r/+v/6//r//f/8//z//f/9//z/+v/5//X/
8//x/+//8v/z//b/9P/3//j/+v/8//f/9f/z//P/9P/0//L/8//z//T/8//y//L/7//v
//D/8f/3//r/9f/z//T/9P/0//f/+f/3//n/9P/x/+//7P/t/+3/7f/r/+z/7//y//T/
9P/y//L/8f/t/+3/8P/z//H/8f/x/+7/7//u/+z/7v/x//P/9f/2//T/8v/z/+//7v/u
//D/7v/x/+//8P/y/+//7v/v/+7/7P/r/+v/7P/o//D/8v/0//b/+P/8//7//P/6//r/
+f/4//j/+v/6//r/+v/6//z/AAACAAUABgAHAAsACQAHAAUAAwAFAAYACAAIAAcABQD+
//v//v/9//z//v8FAAYAAwABAPz/9v/u/+r/5v/i/+L/4P/j/+T/4//j/+T/5v/n/+j/
5f/j/+D/3P/a/9v/2//a/93/3v/f/+H/3//d/93/3v/c/9r/3P/d/97/3//i/+P/3//d
/9v/2f/i/9z/1P/P/9P/2f/V/8v/yP/Q/9j/5P/7/xUAMwBPAGwAhQCWAJ4AmwCAAFgA
LwAUAAoACgAIAPr/7P/l/9//5P/t/+v/6f/t/+//7v/l/+L/4v/i/+H/3v/d/9z/2//c
/9z/3P/c/+D/4f/i/+P/5f/m/+b/5P/j/+P/5v/j/9//4f/i/+P/4//i/+L/4v/h/+D/
4P/i/+X/4//h/+X/4v/h/+H/4f/j/+T/4v/j/+P/4//i/+L/4//i/+H/5P/o/+r/6//s
/+v/6//q/+f/5//l/+P/4f/j/+X/5v/p/+7/6//r/+7/7P/q/+r/7P/v//P/9f/4//n/
+P/4//j/9//4//3///8DAAQACAAKAA0AEQAWABoAGAAWABMAEgAWABgAFwAWABgAGwAe
ACAAIwAmACwALgAtAC0ALwAxADEAMgAzADYAMAAtACoAKAAnACcAJwAnACQAHwAgAB4A
GQAVABQAEAAJAAcABQABAP//AAAAAP3/+f/5//n/+P/5//j/+P/3//f/9v/2//X/8v/y
//L/8//z//L/7//v//L/8v/v/+7/8P/w/+3/7f/r/+3/8f/x//H/8P/v/+7/8P/w//H/
8f/w//D/8f/z//D/8v/0//P/8v/w//D/8P/x//L/8//0//H/7v/s/+v/8P/y//P/9f/1
//X/9f/1//L/8f/y/+7/7f/s/+z/7P/u/+//8P/z//D/7v/q/+n/7f/y//X/+P/x/+v/
6P/m/+j/7//z/+//7v/u/+3/7P/q/+n/5P/j/+b/5//p/+r/6//r/+v/6f/n/+n/6//s
/+r/6P/o/+f/5v/n/+v/7//s/+v/6v/m/+b/5v/l/+j/5v/l/+T/4v/k/+b/6//r/+n/
6P/p/+b/5//l/+b/6P/p/+r/7f/u/+L/4//r/+r/6P/o/+j/6P/s/+7/7P/q//D/8//2
//r/+v/4//b/9P/0//T/9v/2//j/+P/4//v//P/9//7///8DAAQABgAGAAoADQALAA0A
CAABAPr/9v/7//r/9f/x//D/7P/m/+T/5f/k/+f/6P/o/+j/5v/l/+P/5P/k/+T/5f/l
/+T/4v/i/+P/4//i/+D/4P/g/+H/4v/h/+L/5P/n/+b/6f/r/+r/6f/q/+n/4v/b/9T/
zf/e/+L/3v/V/9P/1f/Z/9n/1P/S/97/+P8LABEAIwBPAG4AgQCUAKQApQCOAGAAMwAe
AAoA9v/2//7/9P/l/+f/7v/r/+X/5f/j/9v/3P/n/+f/6P/p/+n/5v/l/+T/4//h/+D/
3//e/+P/5f/n/+n/6P/o/+f/5P/f/9//4v/f/97/4f/j/+X/4v/e/9v/2P/c/97/4f/m
/+T/4f/e/+H/4v/j/+X/5//o/+j/5f/l/+X/5f/k/+T/5v/k/+L/5P/l/+T/4v/g/97/
3//f/93/4v/j/+T/5f/j/+P/4v/j/+T/4f/h/+T/5f/k/+X/6P/r/+//8f/0//T/9P/1
//b/+P/8/wQACQAGAAIAAQD+/wMABwAMABAAFAAWABcAGgAdACAAIAAgACAAIQAiACIA
JgAoAC0ALgArACsALQAvAC4ALgAuADAAMAAxADIANAAtACsAKQAnACUAHwAfABwAFgAT
ABMAEAAOAA0ADAAJAAgACAAHAAMA/v/9//z/+v/7//r/+v/5//j/+P/5//n/9//2//X/
9f/1//T/8f/x//T/9P/x//D/8//2//b/+f/3//n//f/9/////v/9//z/9//y/+7/6f/q
/+z/7//z//H/9P/3//f/+P/4//r//P/6//r/+v/6//z/+v/5//n/+//6//j/9//5//n/
+f/5//v/+//9//r/9//0//L/8P/x//H/8f/z//P/8v/v/+//8P/y//L/8v/y//H/8//2
//P/9//4//H/8P/w/+//7v/w//H/7v/v//L/8//1//b/8v/x//D/7f/q/+v/7P/s/+z/
6v/q/+n/6v/r/+//8//0//X/9v/0//H/8P/u//D/8//z//P/8v/v/+7/8P/t/+3/7v/x
//D/7v/r/+v/7P/t/+7/8f/y//L/7//v//b/9v/2//b/9v/2//j/9v/0//r/+//8//7/
/v/8//r/+P/6//z/AAACAAAAAAAAAAMABgAHAAgACQAIAAgACQAIAAwADQAJAAkACAAF
AAIAAgAJAAoABwAFAAYAAgD8//r/9//y//H/7v/w//D/7v/t/+r/6v/p/+j/7P/t/+3/
7P/r/+v/6v/o/+r/6v/q/+v/6//p/+n/6v/q/+j/6v/r/+3/7f/v/+//7P/r/+r/6f/w
//D/5P/b/9v/3//f/9//3v/e/+b/9P8BABEAKwBHAGIAewCSAJwAnwCaAHoASwAmAAoA
/v8EAAYA+v/1//f/+P/1//f/9//1//X/9v/3//b/9v/2//X/7//r/+f/4//n/+z/8f/2
//P/8f/v/+3/7f/s/+r/5v/k/+X/6f/n/+j/6//t/+//8P/w//H/8v/w/+7/7f/u/+z/
6f/m/+n/5//n/+j/6f/s/+7/7f/v//D/8f/x//L/9P/y//D/8v/x/+7/6v/m/+j/6//t
/+3/7f/t/+3/7f/t/+//8P/z//T/8f/x//T/9v/2//j//P/9//////8AAAEAAAAAAAAA
AAACAAgACwAQABIAFwAaABoAGwAdAB4AHAAaABcAFgAdACIAJAAmACkALQAxADQANAA0
ADcANgA2ADcAOgA9ADsAPAA9AEAAQAA/AD4APgA9AD8AQQBDADkALQAnAB4AHwAfACIA
IgAaABUAEAAJAAoADAANAAsACQAJAAkACAAEAAIAAQD///7//v//////AQACAAMABQAF
AAQAAQABAAMAAAD6//b/9P/0//H/8f/y//X/+v/7//z//P/8//z/+v/4//f/9f/2//b/
9//5//r//v8CAAMA///8//v/+v/6//r/+v/6//7//v///wEA/v/6//X/8f/z//X/9//5
//f/9//5//b/9f/0//T/9P/2//f/+P/7//v/+v/3//f/9P/0//L/8P/z//P/9v/6//f/
+//8//X/9P/0//P/8v/y//P/8P/x/+//7f/s/+r/6v/r/+z/6//t/+//8f/y//D/7v/u
/+3/7f/t//D/8//x//H/8f/u/+//8P/w//T/8//x/+//7P/q/+r/7f/r/+z/7P/u/+z/
7P/p/+n/6v/r/+z/7//w//D/7//v//D/7//u/+7/8P/v/+3/6v/s/+3/7v/u/+//7P/w
//H/7//y//D/8P/w//D/9P/2//T/8v/1//X/9f/2//f/9v/1//T/8v/y//T/9P/2//b/
9v/5//j/9//2//X/9f/0//T/8v/1//X/8P/v//H/8f/x//T/9//2//H/7f/v/+z/5//m
/+n/6P/r/+z/5v/i/9z/1//c/+D/4//m/+j/6f/p/+j/4//h/97/2v/c/97/4P/j/+T/
4//k/+b/4//e/93/2//f/+H/5f/n/+X/4//h/9//3P/g/+L/1//L/9H/2//V/87/1v/m
//T/BwAdADEASQBmAIUAmgCcAJUAgABWACsADgAAAAAAAgD6//D/5//j/+r/8f/t//H/
8f/n/+L/4//k/+b/6P/p/+X/4//h/9//3P/a/9j/1v/a/93/4P/j/+f/6P/o/+b/5f/l
/+j/5f/f/9//3v/d/9//3v/e/97/4P/i/+X/6v/m/+H/3P/d/+D/4f/j/+X/4v/g/9v/
2f/c/9//4f/k/+L/4P/e/+D/4P/e/9v/2P/a/93/3//f/+L/4//k/+X/5//p/+r/7f/t
/+n/6P/q/+j/5v/m/+j/5//p/+n/6v/u/+7/7//w//L/9P/6//3//v/+/wEAAgADAAUA
CAAKAAsADAAMAA4AEQASABAADgASABcAHAAgACMAJAAoACgAJAAjACQAJQAnACgAKQAs
ACcAJQAjACIAHQAbABkAFwAVABEAEwASAAsABQACAPz//P/9//7//f/6//r/+f/1//X/
9f/1//T/8v/w/+//7f/m/+L/3//b/93/3v/f/+H/4f/g/93/3f/g/+D/3f/c/93/3v/c
/93/3//h/+X/5f/o/+j/6P/o/+b/5v/n/+f/4f/e/9z/2//Z/9z/3//f/9v/2P/X/9b/
2f/a/9v/3P/e/9z/2//b/9v/2v/Y/9f/2//d/9//4f/k/+X/6P/m/+D/3P/Z/9b/1//X
/9f/2f/X/9b/0//T/9T/1v/W/9b/1f/T/9T/1v/T/9f/2P/R/9T/1v/X/9j/1f/V/9H/
0f/U/9X/1//Y/9X/0//R/83/y//N/8//0P/P/8z/y//J/8r/y//P/9P/0v/R/9D/zP/L
/8r/yP/K/87/z//Q/9D/z//O/9D/zf/O/87/0P/O/83/yf/I/8j/xf/E/8X/xP/H/8f/
yP/K/8j/yP/J/8z/zv/N/8v/zv/R/9T/1v/Z/9r/2v/Z/9n/2f/Y/9b/1P/T/9X/1v/Y
/9r/3P/c/9n/2//e/+P/6P/U/8j/yf/K/8v/zP/O/87/zv/O/8z/yv/I/8b/wv/A/77/
vP++/77/vv++/7r/uP+2/7T/t/+4/7n/uv+3/7b/tf+0/7T/tP+0/7T/tP+0/7T/tP+1
/7b/t/+4/7n/uv+7/7z/uP+2/7T/sv+w/7D/sP+w/6z/qv+o/6b/sP+4/8D/yP/h//r/
EwAsAA==
         </WaveFormData>
      </LeadData>
      <LeadData>
         <LeadByteCountTotal>10000</LeadByteCountTotal>
         <LeadTimeOffset>0</LeadTimeOffset>
         <LeadSampleCountTotal>5000</LeadSampleCountTotal>
         <LeadAmplitudeUnitsPerBit>4.88</LeadAmplitudeUnitsPerBit>
         <LeadAmplitudeUnits>��V</LeadAmplitudeUnits>
         <LeadHighLimit>2147483647</LeadHighLimit>
         <LeadLowLimit>268435456</LeadLowLimit>
         <LeadID>V1</LeadID>
         <LeadOffsetFirstSample>0</LeadOffsetFirstSample>
         <FirstSampleBaseline>0</FirstSampleBaseline>
         <LeadSampleSize>2</LeadSampleSize>
         <LeadOff>FALSE</LeadOff>
         <BaselineSway>FALSE</BaselineSway>
         <ExcessiveACNoise>FALSE</ExcessiveACNoise>
         <MuscleNoise>TRUE</MuscleNoise>
         <LeadDataCRC32>3235588746</LeadDataCRC32>
         <WaveFormData>
BAAEAAQABAAEAAQABAAEAAQABAAEAAQABgAGAAYABgADAAIAAQAAAP7//v/+//7/AAAA
AAAAAAAAAAAAAAAAAAIAAgACAAIAAgACAAIAAgACAAIAAgACAAIAAgACAAIABAAEAAQA
BAACAAIAAgACAAAAAAAAAAAAAAAAAAAAAAACAAIAAgACAAIAAgACAAIABAAEAAQABAAE
AAQABAAEAAIAAgACAAIAAgACAAIAAgADAAQABwALAAsACwALAA0ADAAPABEAEQATABMA
EgASABIAEQAPAA4ACwAIAAUABAAEAAQABAAEAAIAAgACAAIA/f/8//z/+//8////AQAE
AAEAAAD///3//f/9//7///8AAAEAAgADAAIAAAD///7/AAAAAAAAAAD+//7///////3/
/f/9//3//P/8//3//f/9//7/AAABAP7//f/8//v//P/8//z//P8AAP//AQABAAEAAQAB
AAgAFgAhACUAJQAoAC8ALwAjAAwA7P/J/53/ef9f/0r/N/8r/zH/SP9c/2T/cP+E/5f/
pv+4/8f/0v/d/+X/7f/0//f//f/9//7//v///wIAAgAEAAQAAgACAAMAAwABAAIAAgAC
AAEAAgACAAIAAgADAAUABwAFAAYABgAHAAYABQACAAEAAgACAAMABgAGAAUABQAFAAUA
BAAEAAQAAwACAAEAAAADAAMAAwADAAAAAAABAAEAAgACAAEAAQD//wAAAAAAAAAAAAAA
AP7/AAAAAAAAAQABAAEAAQABAAMAAwADAAMAAwADAAMABAACAAIAAgACAAIAAgACAAMA
BQAFAAQABAAEAAUABQAFAAcABwAHAAcABQAGAAYABgAGAAYABwAHAAkACQAJAAkABwAH
AAgACAAIAAgACQAKAAoACgAKAAsACwAMAAwADAAJAAkACQAJAAgACAAIAAgACQAIAAcA
BwAGAAUABQAFAAIAAgABAAEAAwACAAIAAgAAAAAAAAD//wEAAQABAAIABAAEAAEAAQAC
AAIAAgACAAMAAwACAAIAAQABAAMAAwADAAMABAAEAAMABAAGAAcABwAHAAcABwAHAAYA
CAAHAAcABwAHAAcABwAGAAYABgAGAAYABgAGAAYABQAFAAUABQAFAAUABQAHAAcABwAG
AAQABAADAAMABQAFAAQABAAEAAQABAAEAAQABAAEAAQAAgAAAP////8BAAEAAQABAAIA
AwAEAAYABQACAAAA//8CAAIAAgACAAIAAQAAAAAAAAABAAEAAgACAAMAAwABAAAA////
//7/AQADAAUABQACAAIAAQD+/wAAAAAAAP//AQABAAIAAgACAAQABAAEAAIAAgACAAIA
AAAAAAAAAAABAAIAAwAFAAMAAwADAAMAAgACAAIAAwAEAAUABgAEAAQABAAEAAgACwAL
AAsACwANAA4AEQAVABUAFQAVABIAEgASABEADQAMAAoACAAIAAgACAAIAAgACAAGAAYA
BgAGAAMAAgABAP///v///wEABAAFAAYABAADAAIAAQADAAMAAwADAAIAAQAAAP7///8A
AAEAAgACAAIAAgACAAMAAwADAAMABQAFAAQABAADAAMAAgACAAUABQAFAAUABAADAAMA
AgADAAQABQAFAAMA//8BAAUACQAOABoAJwAxADMAMgA3ADsAMwAaAPj/1/+x/4//cf9W
/0f/S/9X/2b/dP9+/4T/kv+j/7D/wP/P/9r/5f/t//f//P8BAAUABgAGAAUABQAHAAgA
CwAMAAwADAANAA0ADQAOAA4ADgANAA4ADgAOAAwACwALAAsACQAKAAoACwALAAsACQAJ
AAsACgAKAAwACgAJAAkACQALAAoACgAKAAgACAAIAAgACgALAAwADQAKAAoACwALAAgA
CAAHAAcACAAKAAsADAAJAAgABwAEAAUABgAHAAkACQAJAAkACQAHAAcABwAHAAcABwAH
AAgACAAIAAgACAAKAAoACgALAAoACQAHAAYABQAFAAQAAwAEAAUABgAHAAcACAAIAAgA
CgAKAAsACwALAAsACwALAAsACwAMAAwADgAOAA8AEAAOAA4ADgAPABEAEgASABIAEQAR
ABEAEQASABIAEgASABEAEAAPAA8ADgANAA0ADQAMAAwACwALAAsACgAKAAoADAAMAAwA
CwAKAAkACAAIAAoACgAHAAcACgAKAAoACgALAAsACgAKAA0ADQAPAA8ADQANAA4ADgAM
AAwADQANAA0ADQANAA0ADgAOABEAEQASABMAFAAVABQAEgARABAADwAOAA0ADAAPAA8A
EAARABEAEQARABEADwAPAA8ADgAOAA4ADQANAA0ADQAMAAwADgAOAA4ADgAMAAwADAAM
AAsACgAKAAsACwALAAsACwANAA0ADQAOAAwACgAJAAkACQAIAAcABgAIAAcABgAGAAgA
CQAJAAoACgALAAsACQAHAAcACAAIAAkACQAJAAcABwAIAAgABgAIAAgACAAHAAgACQAL
AAwACQAKAAkACAAGAAYABgAGAAYABgAGAAYACAAIAAgACQAIAAcABgAFAAYABgAGAAcA
BgAFAAYACAAIAAgACAAKAA0ADQANAA0ADwAQABMAFwAXABcAFwAVABQAEwARAA8ADgAM
AAoACAAIAAgACAAJAAoACQAKAAkACAAEAAIABAADAAMABQAGAAgACAAIAAgABwAGAAUA
BQAFAAUABQAEAAMAAgAAAAIAAgACAAIAAgACAAIAAgADAAMAAwADAAMAAwACAAIAAQAB
AAAAAAD//////////wIAAwAFAAYABAAEAAQAAwD/////AQAFAAsAEgAgACsALwAxADQA
NwA3ACcADgDs/8P/m/95/1v/RP8x/yv/Nf9M/2L/cv+A/5D/n/+s/7r/y//Y/+P/7f/1
//z/AQADAAUABgAGAAcACAAIAAoACgAKAAoACwALAAkACgAKAAoADQAOAA4ADgAMAAsA
CwALAAsADAAMAA0ADQANAAsACwAJAAgACAAKAAoACQAJAAkABwAGAAYABgAGAAYABgAG
AAcABwAHAAcABAAEAAUABQAHAAgACAAJAAcACAAIAAgACAAIAAgABgAFAAQAAwADAAMA
AwADAAMABQAFAAUABQADAAMAAwAEAAYABgAGAAYACAAIAAgACQAJAAkACAAIAAcABwAG
AAUABwAHAAcABwAHAAgACAAIAAgACAAJAAkACQAJAAkACQAHAAcACAAIAAoACgALAAwA
CgAKAAoACwALAAwADAAMAA0ADQANAA0ADAAMAAwADAAJAAgABwAHAAYABQAFAAUAAgAC
AAEAAQADAAIAAgACAAQABAAEAAMAAwADAAMABAAEAAQAAQABAAIAAgACAAIAAwADAAIA
AgABAAEAAwADAAMAAwAEAAQABAAEAAUABQAHAAcABwAHAAcABgAIAAcABwAHAAcABwAF
AAQABAAEAAYABgAGAAYABgAFAAUABQADAAMAAwADAAQABQAGAAYABAAEAAMAAwABAAEA
AAAAAAIAAgACAAIABAAEAAQABAABAAAAAAABAP//////////AQABAAEAAgACAAAA////
/wAAAAAAAAAAAAD///7//v/+//////8AAAAAAQABAP///v/9//3//P/////////9////
AAAAAP7//v/+//7//f//////AAAAAP7/AAAAAAAA/v/+//7//v/+//7//v/+//v/+v/5
//n/+//7//v/+//8//7//v/7//r/+//8//3//v8AAAMAAwADAAMABQAGAAkADAANAA4A
DwANAAwACwAJAAcABgAEAAIAAAAAAAAAAAAAAAAA/v/+//7//v/7//r/+v/5//n/+//8
//7//v/+//7//f/8//v//f/9//3//f/7//v/+//6//r/+v/6//r//P/8//z//P/9//3/
/f/9//v/+//6//r/+f/5//j/+P/6//v//P/9//z/+//7//r//P/8//z/+//5//n/+//9
/wMADgAaACUALQAtACwALwAvACEABgDi/7v/k/9v/1X/Pv8p/yH/K/9A/1b/av9+/47/
nf+u/77/z//c/+H/5//v//b/+////wAAAAD/////AQACAAUABgAEAAQABQAFAAUABgAG
AAYACQAKAAoACgAHAAUABAADAAQABgAHAAkACgALAAoACwAKAAgABwAIAAgABwAHAAcA
BwAGAAYABgAHAAgACQAKAAkACQAJAAkABgAGAAcABwAIAAgABwAHAAcACAAIAAgABgAG
AAYABAAEAAQABAAFAAcABwAHAAcABQAFAAUABQAGAAcACAAKAAwADAAMAAwACgAKAAoA
CwAJAAkACAAIAAkACwAMAA0ADQANAA0ADQANAA4ADgAOAA0ADAAMAAsADQANAA0ADQAN
AA0ADgAOAA4ADgAPABAAEgASABIAEwARABIAEgASAA8ADwAPAA8ADgAOAA4ADgALAAoA
CQAJAAgABwAHAAcABgAGAAUABQADAAIAAgACAAIAAgACAAEAAQABAAEAAgACAAIA////
/wAAAAAAAAAAAwADAAIAAgADAAMABQAFAAMAAwAEAAQABAAEAAUABQADAAMAAwADAAQA
BAAHAAcABQAFAAUABQAHAAYABgAGAAYABgAGAAYACAAHAAcABwAGAAUABAADAAUABQAF
AAQABAAEAAMAAwADAAMAAgACAAIAAgACAAIAAgACAAIAAgADAAIAAgADAAEAAQABAAEA
////////AAAAAP7//f/9/wAAAAAAAAAA/v/9//z//P/8//3//f/+/wAAAQABAP//AQAB
AAIAAgADAAMAAwABAAAAAAD///z/AAAAAAAA//8BAAEAAgACAP7/AAAAAAAA/v/+//7/
/v8AAAAAAAAAAAIAAgACAAMAAQABAAEAAQAAAP7/AAACAAIAAgACAAQABwAHAAcABwAJ
AAoADQAQABEAEgATABIAEgASABEADgAMAAkABgAFAAYABwAIAAgACAAGAAYABgAGAAMA
AgAAAP////8BAAIABAAEAAQABQAFAAUABQADAAMAAwADAAMAAwADAAIABAAEAAQABAAC
AAIAAgACAAUABQAFAAUABQAFAAQABAAHAAcABgAGAAYABQAEAAMABQAFAAYABgAGAAYA
BgAFAAcACQAHAAcACQAQABwAKQAxADMANAA3ADkALwAaAPz/2f+1/43/a/9U/0X/Of85
/0j/Xv9w/4D/kP+h/7D/wv/V/+D/6f/z//n//P8BAAcACQAKAAoACwAOAA4AEAAQABAA
EAARABEAEAAQAA8ADgAPABAAEAAQABAADwAPAA8AEAASABMAFQAVABUAEwATABIAEAAP
ABAADgANAA0ADQAPAA4ADgAOABAAEAAQABAAEAAPAA4ADQAMAAwADQANAAwADAALAAsA
CwAMAAwADAAOAA4ADgAMAAoACgAKAAsACwALAAsACwALAAsACwALAAsACwALAAwADAAM
AAwADAAOAA4ADgAPAA4ADQALAAoADAANAA0ADQAOAA8AEAARABMAFAAUABQAEwASABIA
EQAPAA8ADwAPAA0ADQAOAA4ADwAQABIAFAASABIAEgATABMAFAAUABQAFQAVABUAFQAV
ABYAFwAYABQAEgAQAA8ADgANAA0ADQALAAoACAAHAAgACAAJAAoACgAKAAoACQAJAAkA
CQAKAA0ADgAMAA0ADgAOAA4ADgAOAA0ACwAKAAsACwANAA0ADQANAA4ADgAMAAwADQAN
AA8ADwAPAA8AEAAQABMAEwARABEAEQARABMAEgASABIADwAOAA0ADAANAA0ADgAPAA0A
DQANAA0ADQANAA0ADAAPABAAEAARAA4ADQALAAoADAAMAAwADAAMAAwADAAMAA0ADAAM
AA0ACwALAAsACwAKAAkACAAIAAoACAAHAAcACgAKAAoACgAMAAsACgAKAAkACQAIAAgA
CAAJAAkABwAJAAkACgAKAAkACQAJAAcACQAKAAoACAAKAAoACgAJAAcABwAIAAgABgAI
AAgACAAGAAYABgAGAAcACAAJAAoACAAIAAgABwAIAAgACAAIAAgACgANAA0ADQANAA8A
EAATABMAEwATABMAFAAUABQAEwATABIAEAAOAAwADAAMAAwADAAMAAoACgAIAAgABQAE
AAUABQAGAAkACAAKAAoACgAJAAcABQADAAUABQAFAAUABQAFAAUABAAEAAQABAAEAAQA
BAAEAAQAAwADAAMAAwAFAAUABAAEAAMAAwACAAIABQAFAAUABQAEAAMAAwACAAMABAAF
AAUABQADAAMAAwAHABIAHgAnACsALwAyADUANQApABYA+P/V/63/if9t/1j/S/9J/03/
Xv9y/37/hv+Q/5//rP+4/8f/1P/d/+n/9f/+/////f8AAAIAAwAFAAYABgAIAAgABgAG
AAcABwAHAAgACAAIAAsADAAMAAwACAAHAAcABwAFAAYABgAHAAcABwAFAAUACAAIAAkA
DAAKAAkACQAJAAcABgAGAAYACAAIAAgACAALAAsACwALAAgACAAJAAkABgAGAAUABQAH
AAgACAAIAAgACAAIAAYABAAEAAQABQAFAAUABQAFAAUABQAFAAUABQAFAAUABgAEAAQA
BAAEAAIAAgACAAMAAwADAAIAAgAAAAEAAQABAAMAAwADAAMABAAGAAcACAAHAAYABgAF
AAcABwAHAAcACQAJAAoACgAMAAwADQAOAAwADAAMAA0ACwAMAAwADAALAAsACwALAAwA
DAAMAAwADAAMAAwADQAKAAkACQAJAAgACAAHAAcACQAIAAgACAAHAAYABQADAAEAAQAB
AAIABgAGAAMAAwAEAAQABAAEAAUABQAEAAQABgAHAAoACwAIAAcABwAGAAUABgAIAAkA
BwAHAAcABwAKAAoADQANAAoACQAIAAcACQAIAAgACAAIAAgACAAIAAgABwAHAAcABwAH
AAcABwAFAAUABQAEAAYABgAFAAUABQAFAAQABAACAAIAAgACAAQABAAEAAQAAQAAAAAA
AQABAAEAAQABAAMAAwADAAQABAACAAEAAQABAAAA///+//7//f/8//z//P/9//3//v//
/wEAAgABAP////8AAAAA/////////f///wAAAAD+//7//v/+//3//P/7//v/+v/7//7/
//8AAP///v/9//z//P/8//z//P/+//7//v///wEAAgACAAIAAgACAAMABQAEAAMAAwAF
AAYACQANAA0ADQANAAoACgAKAAkABwAGAAQAAgD+//7//v/+/wAAAAD+//7//f/8//j/
9v/4//f/9//5//n/+v/5//j/+P/3//b/9f/1//X/9f/1//X/9f/1//T/8v/y//L/8v/w
//D/8P/w//H/8f/x//H/8f/x//D/8P/x//H/8P/w//P/8//z//P/8f/x//L/8v/y//L/
8v/x/+//8f/1//f/+/8IABQAHQAlACMAHgAhAB8ADQDw/9D/qf99/1v/Q/8u/x//Gf8l
/z7/Uv9k/3L/gv+P/57/sP+//87/2//h/+f/7v/z//H/8//0//T/9f/2//b/+P/4//n/
+v/8//3/+//8//z//P/9//7//v/+//7//f/9//3/+//8//z//f///////f/9//z/+v/5
//r//P/7//v/+//7//r/+v/6//r/+v/6//r/+//7//v/+//8//z//f/9//7//v/9//3/
+//8//z//P/8//z//P/6//z//P/8//3////////////+//3//P/7//v/+//7//z//P/8
//z//P/+//7//v///wEAAQAAAAAAAAABAAEAAQD+//3//P/7//z//v///wAAAgACAAMA
AwACAAEAAAD//wAAAQADAAQABAAEAAUABgAGAAYABgAHAAkACgAKAAoACQAJAAkACQAG
AAQAAgAAAAEAAAD/////AAD////////+//7//f/9//3//P/8//z/+v/6//r/+f/7//v/
+//8//3//P/4//f/+//8//3//v/9//3//P/8//v/+//9//3/+//7//z//P/8//z//f/9
//3//f/9//3//v/+/wEAAQD9//3//f/9/////v/+//7/AAAAAAAAAAAAAP////////7/
/f/8//v/+//7//v/+v/7//z//P/9//z/+//5//j/+v/6//r/+v/6//r/+v/6//n/+P/4
//n/+//7//v/+//5//n/+f/6//v/+v/6//v/+f/4//f/9v/2//X/9P/0//X/9//4//r/
+f/5//j/9f/1//X/9v/2//f/9//3//X/9f/2//b/9P/3//j/+f/5//j/9//3//b/9P/2
//b/9v/2//b/9v/2//b/9v/2//b/9v/2//b/9//z//T/9//4//n/+v/+/wEAAQABAP7/
/////wEABQAFAAUABQAGAAYABgAFAAUABAACAAAA/P/8//z//P/8//z/+v/6//n/+P/0
//L/9P/z//P/9f/4//r/+v/6//j/9//2//X/8//z//P/8//z//P/8//y//T/9P/0//T/
8v/y//L/8v/z//P/8//z//P/8//y//L/9f/1//T/9P/1//X/9f/1//X/9f/2//b/9P/0
//T/8//3//X/9f/3//3/CgAWAB0AIQAlACQAIwAfAAsA7P/K/6X/ff9d/0X/MP8f/xv/
K/9A/1T/av96/4j/mf+o/7T/w//S/93/5f/r//D/9f/3//j/+P/3//f/+P/4//r/+v/6
//r/+//7//3//v/+//7///8AAAAAAAD/////AAABAAAAAAD///////////3//f/9//z/
/P/+/wAA/////////f/8//z//P/+//7//v/+//3//f/9//3//P/8//3//f/9//7//v//
//3//v/+//7//v/+//7//P/8//z//P/9//3//f/9//3///////////////////8AAAAA
AAAAAAAA/v/+//7///8BAAEAAAAAAAEAAwAEAAUABAADAAIAAQD//wAAAAAAAAIAAgAD
AAMAAwADAAMAAwAFAAUABgAGAAYABgAHAAgABgAGAAYABwAJAAoACgAKAAcABwAHAAcA
BgAGAAYABgADAAIAAQABAAIAAQABAAEA/v/+//3//f/9//z//P/8//z//P/8//v//f/9
//3//v////7/+v/5//z//P/8//z//f/9//z//P/9//3///////3//f/+//7//v/+////
//////////////7//v8BAAEAAQABAAEAAQADAAIAAgACAAEAAAD///7//////wAAAQAB
AAEAAQABAP////////7//P/8//v/+//9//3//P/8//z//P/8//z//P/8//z//P/5//j/
+P/5//v/+//7//v/+f/5//n/+v/6//j/9//3//b/9v/2//b/+f/5//n/+v/4//n/+f/6
//j/+f/5//f/+P/5//v//P/6//n/+P/1//f/+P/4//b/+P/4//j/9//5//n/+v/6//b/
+P/4//j/+v/6//r/+v/7//z//f/+//j/+P/8//r/+v/6//r/+v/+/wEAAQABAAMABQAG
AAkACQAJAAkACQAKAAoACgAJAAcABgAEAAIAAgACAAIAAgACAAIAAAAAAAIAAgD///7/
/f/7//r/+//8//7//v/+//z/+//6//n/+//7//v/+//8//3//v/+//z//P/8//z//P/8
//z//P/9//3//f/9//3//f/8//z///////7//v8BAAEAAQABAAEAAQACAAIAAAD+//z/
+f/9//3//f8BAAcADgAaACUAKQApACoAMQAzACcADAD0/9P/qf+B/2f/VP9D/z//Tf9i
/3D/dv+A/5L/nf+o/7b/x//S/9v/5//t//L/9//9////AAAAAAEAAgACAAQABAADAAIA
AgABAAIABAAFAAYABAAEAAMAAgACAAEAAQABAAMABAAEAAUABAADAAAA//8AAAAAAQAE
AAQAAwADAAMAAwACAAIAAgACAAIAAgACAAEAAQABAAEAAgACAAMAAwACAAIAAQABAP//
AAAAAAAAAgACAAIAAAD///7//f/9//////////////////////8AAAEAAgAEAAMAAgAB
AAAAAAAAAAAAAQAAAP///f/8//7///////////////////8BAAIAAgACAAEAAAAAAP//
//////////8BAAEAAgACAAAAAAABAAIAAwAEAAUABwAGAAYABQAEAAQABQAGAAcABAAE
AAQABAAEAAQABAAFAAQAAwADAAMAAgACAAEAAQD///7//v/+//7//v/+//3//f/9//3/
/v8AAAAA/f/9/wAAAAAAAAAAAwADAAIAAgADAAMABQAFAAUABQAGAAYAAwACAAIAAQAB
AAEAAQABAAIAAgAFAAUABAAFAAYABwAGAAQAAwACAAQABAAEAAQAAgABAAEAAQADAAMA
AwADAAMAAwADAAIAAQAAAP7//f///////v/+//7//v/+//7//v/+//7//v/+//7///8B
AAAA///+//3/////////AAACAAAA//////7//v/+//7//v/9//z//P/8//3//f/+//7/
//////3//f/9//7//v8BAAEAAQD//wEAAgACAAAAAgACAAIAAQAAAP/////+//7/AAAA
AAAAAAAAAAAAAAAAAAAAAAAAAAAAAAACAAQABgAGAAYABgAGAAkACQAJAAkACwAMAA8A
EAAPAA4ADQAPABAAEQARABEAEAAOAAwACAAIAAgACAAGAAYABAAEAAcACAAGAAYABQAD
AAIAAwAGAAgACAAIAAgABwAGAAUABAADAAIAAQACAAMABAAEAAMAAgABAAAAAwAEAAUA
BgAEAAMAAgABAAMAAwACAAIABQAFAAQABAADAAMAAwADAAUABQAGAAYABAAEAAQAAwAF
AAUAAwADAAcADgAYACUAKwAxADYAOQA5ADUAJAAGAOH/u/+R/3H/Vv9B/zX/O/9M/2D/
cP9+/4j/l/+m/7T/xf/S/93/5f/x//r/AQABAAUABgAGAAcABwAGAAcABgAJAAoADAAN
AA0ADgAOAA4ADgAOAA0ADAAKAAkACQAJAAsADAAMAA0ADwAPAA0ADQALAAoACgAMAAwA
CwALAAsACQAIAAgACAAJAAoACwAMAAsACwALAAsADAAMAA0ADQAJAAgABgAFAAYACAAJ
AAoACgAKAAoACAAIAAgACAAJAAkACQAJAAkACwALAAsACwAJAAkACQAKAAgACAAIAAgA
CAAIAAgACQAMAA0ADQAOAAwADQANAA0ADAALAAoACQAJAAoACgAKAAoACgALAAsADQAN
AA0ADQALAAsADAAMAAwADAANAA4ADgAOAA4ADwAQABIAEwAUABAADwAOAA0ADQAOAA8A
EAANAAwACwALAAsACwAMAA0ADAAMAAsACwAJAAgACAAIAAoACgAKAAkACQAJAAkACgAM
AAwACQAJAAgACAAIAAgABwAHAAYABgAJAAkACwALAA0ADQAOAA4ACgAKAAsACwANAA0A
DQANAA4ADgARABEADQANAA0ADQANAAwADAAMAA4ADgAOAA4ACwAJAAgABwAJAAkACQAJ
AAkACQAJAAgACAAIAAcABwAJAAkACAAIAAYABgAGAAYABgAGAAYABgAGAAYABwAJAAcA
BwAHAAcABQAFAAUABgAIAAYABQAFAAQABAAEAAQABgAFAAQABAAEAAUABQAGAAYABwAH
AAUABQAFAAYABgAHAAcABwAFAAcACAAIAAYABwAGAAUAAwAFAAUABgAGAAIABAAEAAQA
BgAGAAYABgAGAAYABgAGAAYABgAGAAcABQAFAAUABQAGAAYABgAHAAYABwAIAAkABwAH
AAgABwAIAAoACgAKAAoADgARABEAEQAPABEAEgAVABYAFQAUABMAEQAQAA8ADQALAAoA
CAAGAAQABAAEAAQABAAEAAIAAgADAAQAAgACAAMAAwAEAAcABwAIAAcABgAHAAcABwAH
AAcABwAHAAcABwAHAAcABgAJAAoACwAMAAwADAAMAAwADAALAAoACQALAAsACgAKAA0A
DQAMAAwACgAJAAgABwAKAAsADQAOAA4ADgAOAA0ACwANAA8ADwATAB4ALAA1ADkAPQA+
AD8AOQAnAAYA4v+7/5P/c/9b/0T/Nf8z/z//Vv9s/4D/kv+g/6//vP/M/93/6v/z//3/
BQAIAAsADQAQABIAEwAVABUAFAAVABQAEwASABIAEQAUABYAFwAYABcAGAAYABgAGAAX
ABcAFwAVABYAFgAXABkAGQAXABcAFwAWABYAGAAWABUAFQAVABcAFgAWABYAFAAUABQA
FAAVABUAFQAVABQAFAAVABUAEgASABEAEQATABQAFAAUABYAFgAWABQAFgAWABYAFwAV
ABUAFQAVABMAEwATABMAEwATABMAFAAWABYAFgAWABYAFgAWABcAFwAXABYAFgAYABkA
GQAZABcAFwAXABcAFwAYABgAGAAaABoAGwAbAB0AHQAdAB0AGwAbABwAHAAcABwAHQAe
ABwAHAAcAB0AGwAcABwAHAAcAB0AHgAfAB0AHAAbABoAGwAaABkAGQAYABcAFwAXABgA
GAAXABcAFwAWABYAFgATABIAEQAPAA8ADwAPABAAEgASAA8ADwASABIAEgASABEAEQAQ
ABAAEwATABUAFQAWABcAGQAaABoAGgAbABsAGgAZABgAFwAWABYAGQAZABcAFwAXABcA
GAAYABkAGgAaABoAGgAaABkAFwAWABUAGAAZABoAGwAdAB0AHQAcABkAGAAWABUAFwAX
ABYAFgAUABQAFAAUABIAEgASABIAEgASABMAFQATABMAEwATABUAFQAVABYAFgAUABMA
EwAWABYAFgAWABQAEwASABIAEAARABEAEgAQABEAEQAPABAAEQATABQAFQAVABUAEwAT
ABQAFAASABQAFAAUABMAEwATABQAFAASABQAFAAUABQAFAAUABQAEgASABIAEgASABIA
EgATABYAFwAYABkAGgAaABoAGwAdAB8AIQAjACMAIwAkACUAIgAfABwAGgAXABcAGAAV
ABYAFQAVABQAFAAUABUAFQAPAAoACwAMAA0ADgAPABAAEQASABQAFAAUABQAEQAQAA8A
DgAPABAAEQASABAAEAAQABAAEgASABIAEgAQABAAEAAQABAAEAAQABAAEgASABIAEgAS
ABIAEgASABIAEgASABIAEgASABIAEgAUABYAGAAaACEAKAAvADYAOgA8AD4AQAApABQA
///q/w==
         </WaveFormData>
      </LeadData>
      <LeadData>
         <LeadByteCountTotal>10000</LeadByteCountTotal>
         <LeadTimeOffset>0</LeadTimeOffset>
         <LeadSampleCountTotal>5000</LeadSampleCountTotal>
         <LeadAmplitudeUnitsPerBit>4.88</LeadAmplitudeUnitsPerBit>
         <LeadAmplitudeUnits>��V</LeadAmplitudeUnits>
         <LeadHighLimit>2147483647</LeadHighLimit>
         <LeadLowLimit>268435456</LeadLowLimit>
         <LeadID>V2</LeadID>
         <LeadOffsetFirstSample>0</LeadOffsetFirstSample>
         <FirstSampleBaseline>0</FirstSampleBaseline>
         <LeadSampleSize>2</LeadSampleSize>
         <LeadOff>FALSE</LeadOff>
         <BaselineSway>FALSE</BaselineSway>
         <ExcessiveACNoise>FALSE</ExcessiveACNoise>
         <MuscleNoise>TRUE</MuscleNoise>
         <LeadDataCRC32>2214365892</LeadDataCRC32>
         <WaveFormData>
9v/2//b/9v/2//b/9v/2//b/9v/2//b/+P/4//j/+P/2//T/8v/w//D/8P/w//D/8P/w
//D/8P/w//D/8P/w//L/8v/y//L/8v/y//L/8v/w//D/8P/w/+7/7v/u/+7/7//w//H/
8v/x//D/7//u/+7/7v/u/+7/7P/s/+z/7P/u/+7/7v/u/+7/7v/u/+7/7v/u/+7/7v/w
//D/8P/w/+7/7v/u/+7/7v/u/+7/7v/w//D/8v/y//L/8//z//P/9P/2//f/+P/5//n/
+v/7//v/+//5//n/9v/1//X/9v/4//j/+f/5//f/+P/4//f/9f/2//b/9//5//v//v8A
AP3/+//4//T/8f/v/+//8P/v/+//7v/u/+z/7P/s/+z/7v/t/+3/7f/r/+v/7P/t/+v/
6v/q/+r/6v/q/+r/6f/q/+v/7P/t/+z/7P/s/+v/6//s/+z/6//v/+//7//u/+3/5v/i
/+X/7f/5/woAIgBIAHYApADVAAoBOwFkAYEBjwFzARsBowAkAL3/fP9V/zn/Nv9S/3P/
i/+e/7D/vv/H/9L/2v/i/+f/6f/r/+7/7//v/+//7//y//L/8f/x//L/8//x//L/8//z
//P/8//z//L/8//0//X/9//3//f/+f/5//b/9v/2//b/9//3//f/+P/4//j/+P/4//j/
+P/4//j/9//2//X/9P/2//b/9v/2//j/+P/4//j/+P/4//j/+f/3//n/+f/5//v//P/9
//7//v/+/wAAAQACAAQABQAHAAgACQAKAAwADgAPABIAEwATABUAFwAaABwAHgAgACQA
JwApACwALgAwADMANwA4ADkAOwA7AD4AQABCAEMARABHAEgASQBLAE0ATgBOAE4ATABM
AEwATQBNAE0ATQBNAE0ATABLAEoASgBHAEYARAA/ADoANgAyAC0ALAArACkAJAAiAB4A
GgAUABIADwAMAAsACQAIAAYABQADAAMAAgD+//3//P/7//r/+v/6//r/+v/6//j/+P/5
//n/+f/5//r/+v/5//n/9//5//v/+//9//3//f/9//3//v/+///////////////+//7/
AAAAAP7//v/+//7//v////////8BAAAAAAAAAAIAAQAAAAAA/v/+//7//v/+//7//v/8
//v/+v/6//r//P/8//v/+//5//n/+P/4//f/9//3//f/8//z//P/8//x//H/8f/w//L/
8v/2//j/9//0//P/8v/y//L/8//1//P/8v/x//H/7//v/+//7//v/+//7//v/+7/7f/s
/+z/7v/w//L/8v/v/+7/7f/s/+7/7v/u/+7/7f/t/+7/7v/t/+3/7v/u/+3/7P/s/+3/
6//r/+v/6//s/+3/7v/w/+//7v/t/+3/7f/t/+3/7f/u/+7/7P/s/+z/7P/s//D/8P/w
//H/8f/x//L/9P/1//b/9v/1//P/8//z//P/8//z//L/8f/x//L/8v/y//X/9f/1//b/
9v/1//X/9v/0//X/9f/3//r//P/6//n/+f/2//L/7//u/+7/7f/t/+v/6v/p/+j/6v/q
/+r/6f/p/+n/5//n/+j/6f/p/+j/6v/q/+r/6v/o/+f/5//n/+n/6f/p/+r/6f/p/+n/
6v/r/+v/7P/t/+n/5v/j/+L/4v/l/+//AQAWADAAUgB+AKwA1wAEAS8BTgFjAWkBQQHf
AGsA/P+Z/1j/Nf8n/y7/TP9r/3//lP+o/7b/wf/M/9b/3v/l/+f/5//q/+v/6//t/+3/
8P/w/+//7//w//H/8f/y//P/8//3//f/9//2//b/9v/2//f/9v/1//b/9f/2//b/9v/2
//f/9//3//j/9v/2//b/9v/4//j/+P/4//b/9v/2//b/+v/6//r/+v/6//r/+v/6//j/
+P/4//n/+//9//3//f/8//z//P/8//3//v8BAAMABAAGAAcACQAKAAsADAAOABAAEQAU
ABUAFwAZABsAHgAhACQAJwAsACsALQAwADIAMwA1ADgAOAA9AD8APwBCAEQARgBHAEgA
SgBMAE4AUQBPAFAAUABQAE4ATgBOAE8AUQBRAFEAUQBQAE4ATABKAEgARQBEAEIAPgA6
ADcANAAuACwAKgAnACQAIgAeABoAFgAUABEADgALAAkACAAGAAEA//////7//v/9//z/
+//4//j/+P/4//b/9v/0//T/9f/1//X/9f/2//b/9f/1//f/+f/7//v/+//7//v/+//9
//7//v//////////////AgACAAQABAAFAAYABwAIAAgACQAJAAkABgAEAAMAAgADAAMA
AwAEAAQABAAEAAQAAgACAAIAAAD///7//v/+//7//v/9//3//f/9//z//P/7//v/+//7
//f/9//3//f/+f/5//n/+P/6//j/+v/6//n/9v/1//T/8f/w//D/8f/x//D/7//v//D/
8f/y//P/8f/x//H/8f/x//H/8f/y//D/8P/w/+7/7v/u/+7/7v/v//D/8f/y//H/8f/y
//L/7//v//D/8P/t/+z/7P/t/+3/7f/t/+3/7//v/+//8P/v/+7/7f/t/+//7//v/+//
7v/s/+7/7v/u/+7/7v/y//L/8v/z//P/8//0//b/9//4//j/9//2//X/9P/z//H/8f/w
/+//8f/y//L/8v/1//X/9f/2//T/8//z//T/9v/3//f/+f/6//z/+v/5//n/9v/y/+//
7v/u/+3/7f/r/+r/6f/o/+r/6v/q/+n/6f/p/+f/5//o/+n/6f/o/+r/6v/q/+r/6f/n
/+b/5f/n/+f/5//o/+v/6//r/+z/7P/r/+v/6//l/+T/4//g/+L/5f/v//v/DgAqAE4A
fACmANMABgE1AVoBdwGFAWMBBwGPABoAsf9o/z//L/84/1T/cf+H/5j/qv+6/8f/0P/W
/97/4//l/+f/6v/r/+v/7f/t//D/8P/v/+//8P/x/+//8P/x//H/9f/1//X/9P/y//L/
8v/z//P/8//1//X/9P/0//T/9P/z//P/8//0//T/9P/0//T/9P/0//T/9P/0//T/9P/0
//b/9v/2//b/9v/2//b/9v/3//j/+f/7//v//f/9//3//f/+////AAD9//z//f/9/wAA
AgADAAUABgAHAAgACgAKAAsADgAPABMAFQAXABoAHgAgACIAJgAnACkALAAuAC4AMQA1
ADYAOQA7ADsAPgBCAEQARQBGAEcASABJAEsASwBMAEwATABMAEwATABNAE0ATQBNAE0A
SwBKAEkASABEAEEAQAA+ADwAOAA1ADIALgAsACoAJwAgAB4AGgAWABIAEAANAAoABwAF
AAQAAgD///3//f/8//z/+//6//n/+P/4//j/+P/2//b/9P/0//f/9//3//f/9v/2//X/
9f/z//X/9//3//f/9//3//f/9//4//j/+f/7//v/+//7//r/+v/8//z//P/8//z//P/8
//3//f/9//3//P/8//z//P/7//r/+v/4//j/+P/4//n/+v/7//r/+f/4//j/+P/3//b/
9P/z//T/9f/1//b/9f/1//X/9f/x//H/8f/x//H/8f/x//D/8v/w//L/8v/y//D/8P/w
/+//7v/u/+//7//u/+3/7f/t/+3/7f/t/+3/7f/t/+3/6//r/+v/7P/u/+7/7v/s/+z/
7P/s/+z/6v/q/+r/6v/r/+v/7P/s/+3/7f/u/+7/7P/q/+n/6f/q/+v/7P/t/+v/6f/n
/+b/5//o/+n/6//p/+v/6//p/+j/6v/q/+r/6v/u/+7/7v/v/+//7//w//L/9f/2//b/
9f/z//P/8//z/+//7//u/+3/7//w//D/8P/v/+//7//w//D/7//v//D/8v/z//P/9f/4
//r/+P/3//X/8v/u/+v/6v/q/+n/6f/o/+j/6P/o/+b/5v/m/+X/5//n/+X/5f/o/+n/
6f/o/+b/5v/m/+b/5P/j/+P/4//k/+X/5v/o/+f/5//n/+j/6P/n/+f/5//l/+T/4f/e
/97/4//r//n/DAAmAEgAeACoANcADAE7AWQBgwGPAW8BEQGTABwAuf9y/0f/N/9A/1r/
df+N/6L/sv++/8f/zP/U/9z/4f/l/+b/6P/o/+f/6P/p/+3/7v/t/+3/7v/v/+//8P/x
//H/8//z//P/8v/v/+7/7f/t/+7/7//y//P/8//0//X/9v/0//P/8v/y//T/9P/0//T/
9P/0//T/9P/2//b/9v/2//j/+P/4//j/9v/2//b/9v/4//j/+P/5//n/+//7//v/+f/6
//v//P/+//7/AAABAAQABgAHAAkACQAJAAkACgAOAA8AEgATABcAGQAbAB4AHwAgACEA
JAAlACcAKgAsADAAMwA3ADgAPQA/AD8AQgBEAEYARwBIAEkASgBLAE0ATQBOAE4ATgBQ
AFAAUABRAE8ATwBPAE8AUQBQAE8ATgBKAEcARgBEAEAAPAA5ADYAMgAwAC4AKwAkACIA
HgAaABQAEgAPAAwACgAJAAkACAAEAAEAAAD+//7//f/8//v//P/8//z//P/8//z/+v/6
//v/+//7//v//v/+//3//f/7//3///////3//f/9//3//f/+//7//////////////wAA
AAACAAIAAAAAAAAAAAAAAAEAAQABAAEAAAAAAAAAAgABAAAAAAD///7//f/8//7//v/+
//z/+//6//r/+v/6//r/+f/5//n/+f/4//j/+f/5//n/+f/3//f/9//3//X/9f/1//T/
9P/y//T/9P/z//D/7//u//D/8P/x//P/8f/w/+//7//t/+3/7f/t/+//7//v/+//7//v
/+//8P/y//L/8v/w/+3/7P/r/+r/7P/s/+z/7P/t/+3/7v/u/+3/7f/u/+7/7f/s/+z/
7f/t/+3/7f/t/+3/7f/t/+7/7P/s/+z/7f/t/+v/6v/s/+z/7P/s/+7/7v/u/+//7//v
//D/8v/0//b/9//3//f/9//3//f/9P/z//H/7//x//L/8v/y//P/8//z//T/9P/z//P/
9P/y//P/8//1//j/+v/4//f/9v/0//H/7//s/+z/6//r/+r/6v/q/+r/6v/q/+r/6f/p
/+n/5//n/+j/6f/p/+j/6P/o/+j/6P/q/+n/6f/p/+f/5//n/+j/6//r/+v/7P/s/+v/
6//r/+3/7P/n/+D/3v/h/+f/8/8GAB4AQABsAJgAxwD8AC8BXAF/AY8BdwEpAbUAOADJ
/37/U/87/zr/Uv9x/4f/nP+w/7z/x//Q/9j/3P/j/+n/6f/s/+3/7f/u/+//8//0//P/
8//0//X/9P/0//T/8//1//X/9f/0//T/9P/0//X/9//3//n/+f/4//j/+P/4//X/9f/1
//b/9v/2//b/9v/2//b/9v/2//b/9v/2//b/+P/4//j/+P/4//j/+P/4//j/+P/4//n/
+f/7//v/+//8//7/AAACAAEAAAABAAEAAgAEAAUABwAIAAkACgAMAAwADQAQABEAFQAX
ABkAHAAgACIAJAAoACcAKQAsAC4AMAAzADcAOAA9AD8APwBCAEYASABJAEoASQBKAEsA
TQBNAE4ATgBOAEwATABMAE0ATgBPAFAAUQBPAE4ATQBMAEwASQBIAEYARABAAD0AOgA3
ADYANQAzACsAKAAjAB4AGAAWABMAEAALAAkACAAGAAQAAwAEAAQAAgABAAAA///+//7/
/v/+/wAAAAD+//7/AQABAAEAAQD///7//P/7//3///8BAAEAAQABAAEAAQABAAIAAgAD
AAMAAwADAAMABgAGAAgACAAHAAYABQAEAAUABwAIAAkABgAEAAMAAgADAAMAAwAEAAIA
AgACAAIAAgACAAIAAAABAAAAAAAAAP///v/8//v//f/9//z//P/9//3//f/9//3//f/9
//3//f/9//3//P/5//b/9//2//j/9v/2//b/9v/2//f/+f/5//j/9//3//X/9f/1//X/
8//z//P/8//0//X/9v/4//b/9v/2//T/9P/0//T/9P/0//T/9P/0//H/8f/y//L/7//v
//D/8P/v/+7/7v/v//L/8//0//X/8f/z//P/9P/0//T/9P/0//T/9P/0//T/9f/3//f/
+P/6//v//P/8//v/+f/5//n/+f/3//f/9v/1//f/+P/4//j/+f/5//n/+v/4//f/9//4
//n/+//8////AgAEAAIAAQD+//r/9f/x//D/8P/v/+//8P/w//D/8P/u/+7/7v/t/+//
7//t/+3/7v/v/+//7v/s/+z/7P/s/+z/6//r/+v/7f/t/+3/7v/u/+3/7P/s/+7/7f/t
/+3/6//q/+f/5P/k/+n/8f///xQAMABUAIAArADXAAoBOQFYAW0BcQFJAesAdQD8/5P/
UP8z/yv/Mv9O/23/f/+S/6T/sv+9/8r/1v/g/+X/5f/p/+z/7f/t/+v/6//u/+7/7v/v
//H/8//x//L/8//z//f/9//3//b/9f/0//P/8//z//P/9f/1//L/8v/y//L/9P/1//b/
+P/4//j/+P/4//f/9v/1//T/9f/2//f/+P/6//r/+v/6//j/+P/4//j/9//2//X/9f/2
//n/+v/7//v//P/9//7//v/+/wAAAQACAAQABQAHAAoACwAMAA4ADgAPABIAEwATABUA
FwAaABwAHgAgACQAJwApACwALgAuADEANQA2ADoAPQA+AEIARgBIAEkASgBKAEoASgBL
AEsATABMAEwATABMAEwATQBPAE8ATwBPAE0ATABLAEoARwBDAEEAPgA6ADYAMwAwACwA
KgAoACUAIAAeABoAFgAQAA4ACwAIAAYABQAFAAQAAQD//////v/7//n/9//1//L/8v/y
//L/9P/0//L/8v/z//P/8//z//T/9P/z//P/9P/3//r/+//4//f/9v/1//b/+P/5//v/
+f/5//n/+f/7//z///8AAP///v/9//z//f///wAAAQABAAAAAAAAAP7//f/8//z//v/+
//7//v/9//z/+//4//n/+P/4//j/9v/2//X/9f/z//P/8v/y//P/8//z//P/7//v/+//
7//v/+//7//u//D/7v/w//D/8P/u/+7/7v/r/+r/6v/r/+n/6P/n/+f/6f/p/+n/6f/q
/+v/7P/t/+v/6//r/+z/6v/q/+r/6P/p/+r/6//s/+r/6v/q/+r/6P/n/+f/5v/m/+f/
6f/q/+f/5v/m/+f/5//n/+f/5//p/+n/6f/q/+z/7P/s/+z/7P/s/+z/7P/s/+3/7f/t
/+7/8P/x//L/8v/x/+//7//v/+//7f/t/+z/6//p/+r/6v/q/+3/7f/t/+7/7P/r/+v/
7P/s/+3/7f/v//D/8v/w/+//7f/q/+b/4//i/+L/4f/h/+L/4v/i/+L/4f/g/9//3f/d
/93/2//b/9z/3f/d/9z/2v/a/9r/2v/a/9n/2f/Z/9r/2//c/97/3v/d/9z/3P/c/9v/
2//b/9f/2P/Z/9T/1P/b/+P/8f8IACIAQgBwAKAAzQAAATMBWAFzAXsBTQHpAHEA+v+X
/1T/L/8l/zL/Tv9p/33/kP+i/7L/v//G/8z/1P/X/9n/2f/c/93/3f/d/93/4P/g/+H/
4f/i/+P/4f/i/+P/4//l/+X/5f/k/+b/5v/m/+f/5f/l/+f/5//o/+j/6P/o/+b/5f/k
/+T/5v/m/+b/5v/m/+b/5v/m/+T/5P/k/+T/6P/o/+j/6P/o/+j/6P/o/+r/6v/q/+v/
6f/r/+v/6//r/+z/7f/u//D/8P/y//P/9v/4//n/+//7//v/+//8//z//f8AAAEABQAH
AAkADAAQABIAFAAYABsAHQAgACIAIgAlACkAKgAsAC0ALAAuADQANgA3ADgAOgA8AD4A
QQBAAEAAPwA+AD8AQABBAEMAQQBBAEEAQQBBAEAAPwA+AD4AOwA6ADgANgAyAC8ALAAk
ACAAHAAXABQAEgAOAAoACAAGAAMAAAD///3//P/6//X/8//z//L/8v/x//D/7//w//D/
8P/w/+7/7v/s/+z/7//v/+//7//w//D/7//v/+3/7//x//H/8f/x//H/8f/x//L/8v/z
//H/8f/x//H/8v/y//T/9P/y//L/8v/y//T/9f/1//X/9//2//b/9v/0//P/8v/y//D/
8P/w//D/8P/w//D/7v/u/+7/7//w/+7/7v/t/+3/7f/t/+z/7P/r/+v/6//r/+n/6f/p
/+n/6//r/+v/6v/o/+b/6P/o/+v/6v/r/+z/6v/o/+f/5//l/+T/4//j/+X/5f/l/+X/
5f/l/+X/5f/j/+P/4//k/+T/5P/k/+L/5P/k/+T/5P/l/+b/5//o/+b/5f/l/+T/4//j
/+T/5P/l/+T/5P/l/+P/4//j/+P/4//j/+P/5P/g/+T/5v/m/+b/5v/q/+r/6v/r/+r/
6f/p/+r/7f/u/+7/7f/t/+3/7f/t/+3/7f/s/+v/6//s/+z/7P/r/+v/6//s/+r/6f/p
/+r/6//t/+7/8f/0//b/9P/z//D/7P/n/+P/4v/i/+H/4f/i/+L/4v/i/+T/5P/k/+P/
4f/h/9//3//e/9//3//e/97/3v/e/97/4P/f/9//3//h/+H/4f/i/+P/4//j/+T/4v/h
/+H/4f/j/+D/2//W/9j/3//l//P/CAAoAFAAfACsAOEAFgFHAXABiQGHAVMB5wBnAPT/
nf9i/z//Nf9E/1z/d/+L/5r/qv+4/8H/yv/U/9r/3//f/9//4v/j/+P/4f/h/+T/5P/j
/+P/5P/l/+X/5v/n/+f/6//r/+v/6v/s/+z/7P/t/+z/6//s/+v/7P/s/+z/7P/p/+n/
6f/q/+z/7P/s/+z/6v/q/+r/6v/s/+z/7P/s/+z/7P/s/+z/7P/s/+z/7P/t/+7/7//x
/+//8f/x//H/8f/y//P/9P/0//T/9v/3//j/+v/7//3//P/9//7/AAAEAAUACAAJAAkA
CwANABAAEQASABMAFgAZABsAHgAgACUAKQAuADAAMgAzADIANAA3ADgAOAA4ADsAPAA9
AD8AQQBCAEIAQgBEAEQARABFAEUARQBFAEUARABCAEAAPgA9ADsAOwA6ADQAMAAtACoA
JAAiACAAHQAYABYAEgAOAAoACAAFAAIA/f/7//r/+P/3//X/9f/0//L/8f/w/+//7v/u
/+7/7v/w//D/7v/u/+//7//v/+//7v/u/+3/7f/v//H/8//z//H/8f/x//H/8//0//T/
9f/z//P/8//z//L/8v/0//T/8v/y//L/8v/0//X/9f/1//T/8v/x//D/8f/x//H/8v/y
//L/8v/y//D/8P/w/+7/7f/s/+z/7P/t/+7/7v/v/+7/7f/r/+r/6//r/+v/6//n/+f/
5//n/+n/6f/p/+j/5v/k/+b/5v/m/+T/5P/k/+H/4P/g/+H/4//i/+H/4f/j/+P/4//j
/+P/4//j/+P/5f/l/+X/5v/j/+L/4f/e/+D/4P/g/+D/4P/g/+D/4P/f/9//4P/g/9//
3//g/+D/4f/g/+D/4f/j/+P/4//j/9//3//j/+D/4P/g/+D/4P/k/+T/5P/l/+f/5//o
/+r/6f/q/+r/6f/r/+v/6//r/+f/5//m/+X/5//o/+j/6P/r/+v/6//s/+7/7f/t/+7/
7f/t/+z/7f/u//D/7v/t/+v/6P/k/+H/4v/i/+H/4f/h/+L/4//k/+L/4v/i/+H/3//f
/93/3f/g/+H/4f/g/+D/4P/g/+D/4v/h/+H/4f/h/+H/4f/i/+P/4//j/+T/4f/f/97/
3f/f/9z/2f/Y/9j/2//l//X/CgAkAEoAegCmANEAAgE3AVgBZwFlATUB0wBbAOb/h/9M
/y//H/8q/0z/af95/4r/nP+q/7f/wv/K/9D/1//d/9//4v/j/+P/4//j/+b/5v/j/+P/
5P/l/+f/6P/p/+n/6v/p/+j/5v/m/+b/5v/n/+j/6f/s/+3/6f/o/+f/5v/m/+f/6P/q
/+r/6v/q/+r/6v/q/+r/6v/q/+r/6v/q/+r/6v/q/+r/7P/s/+z/7P/s/+z/7P/t/+v/
7f/t/+3/7//w//H/8v/x//D/8f/x//T/9v/3//n/+v/7//z//v8CAAMABgAHAAkACwAN
ABAAEgAUABYAGgAaABsAHQAeACEAJQAqACwALwAxADEANAA4ADoAOwA8ADwAPAA8AD0A
PQA+AD4APgBAAEAAQABBAD8APwA/AD8AQABAAEAAQAA9ADkANwA0ADIALgArACgAIAAe
ABwAGQAWABQAEAAMAAgABgADAAAA+//5//j/9v/z//H/8f/w/+z/6//q/+n/5v/m/+b/
5v/m/+b/5P/k/+X/5f/l/+X/5//o/+j/6f/n/+n/6//r/+z/7f/u/+//7v/u/+3/7f/v
/+//7//v//L/8v/0//T/9v/2//b/9v/0//X/9f/1//f/9v/2//b/9P/z//L/8v/0//T/
9P/0//T/9P/0//L/7//u/+7/7v/s/+z/6//r/+3/7f/s/+z/6//r/+v/6//r/+v/6//r
/+n/6f/p/+j/6P/m/+j/6P/o/+b/5v/m/+X/5P/k/+X/5f/k/+P/4//h/+H/4f/h/+P/
4//j/+P/4//j/+P/5P/m/+b/5v/k/+T/5P/k/+T/5P/k/+T/5P/h/+H/4v/i/+H/4f/i
/+L/4f/g/+D/4f/h/+H/4f/h/+P/4//j/+T/5v/m/+b/5v/m/+b/5v/n/+f/5//o/+r/
6f/q/+r/6f/q/+v/7P/t/+n/6f/o/+f/5//o/+j/6P/n/+f/5//o/+n/6f/q/+z/6v/r
/+v/7f/x//T/8//z//H/7v/q/+f/5f/k/+L/4f/h/+L/4//k/+H/4P/f/93/4P/h/+D/
4f/h/+H/4P/e/97/3v/e/97/3v/d/93/3f/d/93/3f/e/+H/4f/h/+L/4P/f/9//3//f
/+D/2//W/9b/2f/h/+v//v8WADgAYACKALMA4gAVAUABXQFvAWUBJQG1ADwAzf90/z3/
Jf8k/zj/Vf9t/4L/lv+k/7H/vP/I/9T/2//d/9//4v/j/+P/4v/h/+P/4v/j/+X/6P/r
/+n/6v/r/+v/7P/r/+r/6P/q/+r/6v/r/+3/7f/v/+//7v/u/+7/7v/t/+3/7f/u/+z/
7P/s/+z/7P/s/+z/7P/t/+7/7//w//D/8P/w//D/8v/y//L/8v/v/+7/7f/t/+7/8f/y
//P/8//0//X/9v/0//T/9v/3//r//P/9////AAABAAIABAAGAAcACgALAAsADQAPABIA
FAAWABgAHAAgACMAJwAqACsALQAwADAAMQAzADMANgA8AD4APwBAAEMARABFAEcARwBI
AEgASABIAEgASABJAEkASQBJAEkASQBIAEcARgBFAEMAQwBCADsANgAyAC4AKQAoACcA
JQAfABwAFwASAA8ADgAMAAoABQADAAIAAAD7//n/+f/4//j/9//2//X/9P/0//T/9P/2
//b/9P/0//T/8//y//H/8P/w/+//7//x//P/9f/1//f/9//3//f/9f/2//b/9//5//n/
+f/5//z//P/+//7//P/8//z//P/8//3//f/9//7//v///wAA/f/7//n/+P/6//r/+v/6
//r/+v/6//j/9//2//b/9v/2//b/9f/1//P/8//y//L/8//z//P/8//z//P/8//z//P/
8//z//L/8P/u//D/8P/y//D/8P/w/+3/7P/s/+3/7//u/+3/7f/t/+3/7f/t/+3/7f/t
/+3/7f/t/+3/7v/u/+7/7v/s/+7/7v/u/+7/7P/s/+z/7P/r/+v/7P/s/+n/6f/q/+r/
6//q/+r/6//r/+v/6//r/+v/6//r/+z/7P/s/+z/7f/r/+v/6//r/+r/6v/q/+z/6v/q
/+z/6v/q/+z/7P/s/+z/7//w//H/8//y//H/8f/y//X/9v/2//X/9f/1//X/9f/0//X/
9f/1//T/9P/z//L/8f/x//H/8v/0//P/8//0//T/9f/1//f/9//4//X/8//0//L/7//t
/+r/6v/p/+n/5v/m/+b/5v/n/+j/6f/p/+v/6//p/+n/5//n/+b/5P/l/+b/5//o/+r/
6f/p/+n/6P/n/+b/5v/p/+n/6f/q/+r/6f/p/+n/5//m/+P/3v/c/+P/7//7/xAAMABY
AIQAtgDnABoBRwFwAY8BkwFfAfMAdwAGAKf/Zv9B/zn/SP9k/3//kf+g/7L/wP/L/9T/
3v/g/+P/5//r/+7/7//v/+7/7f/v/+7/7P/r/+v/6//u//D/8v/z//X/9f/1//T/9P/0
//T/9f/z//P/9f/1//b/9v/2//b/9//3//f/+P/3//b/9f/0//b/9v/2//b/9v/2//b/
9v/4//j/+P/4//j/+P/4//j/9//2//X/9f/2//n/+v/7//3//v///wAAAgACAAQABQAF
AAYABgAHAAYABwAIAAoADAANABAAEQATABUAFwAaABwAHgAgACQAJQAnACoALAAuADEA
NQA2ADkAOwA7AD4AQABCAEMARABGAEgASgBNAE0ATgBOAE4AUABQAFAAUQBRAFEAUQBR
AFEAUABPAE4ASgBHAEYARABBAD4APAA6ADIAMAAuACsAKAAmACIAHgAcABoAFwAUABEA
DwAOAAwACQAHAAcABgADAAEA///9//z//P/8//z//v/+//z//P////////////7//v/9
//3///8BAAMAAwAEAAUABgAHAAUABgAGAAcABgAFAAQAAwAEAAQABgAGAAQABAAEAAQA
BAAFAAUABQAHAAYABgAGAAQAAwACAAIAAwAEAAUABgAIAAgACAAGAAIAAAD///7/AAAA
AP///////////v/+//v/+//7//v/+v/7//z//f/7//v/+//6//r/+P/6//r//P/6//r/
+v/7//r/+v/7//n/+P/3//f/9//3//f/9//1//X/9f/1//f/9//3//j/+P/4//j/9v/4
//j/+P/4//j/+P/4//j/9//3//j/+P/5//n/+v/6//n/+P/4//n/9//3//f/9//3//f/
9//4//n/+v/7//3//f/9//3//f8AAAAAAAACAAQABAAEAAQAAQD///3/+//7//z//f/9
//3//v///wAAAQABAAIAAgD///7/AAAAAAAAAAACAAIAAgACAP///v/9//z/+v/4//b/
9P/2//b/9v/2//T/9P/0//T/9P/0//T/9P/y//L/8v/y//L/8v/y//L/9P/0//T/9P/2
//b/9v/2//j/+P/4//j/9//2//X/9P/x//D/7//u//f//v8FAAwALgBQAHIAlADGAPYA
JgFWAQ==
         </WaveFormData>
      </LeadData>
      <LeadData>
         <LeadByteCountTotal>10000</LeadByteCountTotal>
         <LeadTimeOffset>0</LeadTimeOffset>
         <LeadSampleCountTotal>5000</LeadSampleCountTotal>
         <LeadAmplitudeUnitsPerBit>4.88</LeadAmplitudeUnitsPerBit>
         <LeadAmplitudeUnits>��V</LeadAmplitudeUnits>
         <LeadHighLimit>2147483647</LeadHighLimit>
         <LeadLowLimit>268435456</LeadLowLimit>
         <LeadID>V3</LeadID>
         <LeadOffsetFirstSample>0</LeadOffsetFirstSample>
         <FirstSampleBaseline>0</FirstSampleBaseline>
         <LeadSampleSize>2</LeadSampleSize>
         <LeadOff>FALSE</LeadOff>
         <BaselineSway>FALSE</BaselineSway>
         <ExcessiveACNoise>FALSE</ExcessiveACNoise>
         <MuscleNoise>TRUE</MuscleNoise>
         <LeadDataCRC32>1563231739</LeadDataCRC32>
         <WaveFormData>
/P/8//z//P/6//r/+v/6//z//P/8//z//P/8//z//P/5//j/9//2//T/9P/0//T/9P/0
//T/9P/0//T/9P/0//b/9v/2//b/9v/2//b/9v/2//b/9v/2//b/9v/2//b/+P/4//j/
+P/3//b/9f/0//T/9P/0//T/8v/y//L/8v/0//T/9P/0//T/9P/0//T/9v/2//b/9v/2
//b/9v/2//T/9P/0//T/9P/0//T/9P/2//b/+f/6//r/+v/6//r/+f/7//3//v8AAP//
///////////+//7//f/9//3//f///wAAAQABAP//AQABAAEA/f/9//3//f///wAAAgAC
AAEA///9//j/9f/z//P/9P/2//X/9f/1//L/8f/x//L/8v/x//H/8f/v/+//8P/w/+7/
7f/t/+3/7f/t/+3/7f/u/+//8P/x//D/8P/v/+7/7//v/+//7//y//L/8v/x/+//6P/i
/+f/8f/7/wQAEwAxAFcAgACsANsABAEnATwBQQEnAeUAiQAjAM3/oP+H/3f/dv+I/5r/
pv+z/8D/zP/S/9r/4f/m/+r/7v/t/+//7//v//H/8v/z//P/8f/y//L/8v/w//H/8v/y
//L/8v/x//D/8//0//b/9//3//f/9//3//T/8//y//H/8v/y//L/9P/0//T/8//z//X/
9f/1//X/9P/z//L/8f/x//P/8//z//X/9P/0//X/9//3//f/9//3//f/9v/2//j/+f/5
//n/+f/5//v//P/9//7///8AAAEAAgADAAQABwAIAAkACwALAAsADAAOAA4ADwASABUA
GQAaABwAHgAgACQAJQAnACoALAAsAC8AMQAyADQANAA2ADcAOQA7AD0APgA/AEAAPgA+
AEAAQABDAEMARQBFAEMAQgBBAEEAQgBAAD8APgA4ADUAMgAuACoAKQAoACYAIwAgAB0A
GgAXABQAEwAPAA0ACwAKAAYABwAGAAYABQACAAAA/////wAAAAAAAAAAAAAAAP7//v//
/////////////////////f/9//7//////////////wEAAQACAAIAAgABAAEAAgAAAAEA
AgACAAAA/////wAAAgADAAMAAgAEAAIAAgAEAAQAAwADAAMAAgACAAIAAgACAAIAAgAC
AAAA////////AQAAAAAAAAD///3/+//6//3//f/9//z/+v/4//j/+P/2//b/9v/2//j/
+f/7//z/+//4//b/9f/2//f/+P/5//f/9//3//b/9v/2//b/9v/0//T/9P/0//L/8v/y
//P/9v/3//j/+P/3//b/8//y//X/9f/0//T/8//z//P/8//1//X/9f/1//X/8//z//T/
8v/y//P/8//0//X/9v/3//X/9P/0//b/9P/0//T/9P/1//T/9P/0//T/9P/0//f/+P/4
//j/+P/4//n/+////wAAAAD///3//f/9//3//P/8//v/+//9//3//f/+/wEAAQABAAMA
AwADAAEAAQAAAP///v/+/wEAAgADAAMAAAD8//j/9f/2//b/9v/1//P/8//y//H/8f/y
//L/8f/x//H/7//v//D/8P/w/+//8f/x//H/8f/v/+//7//v//H/8f/x//L/8P/w//H/
8f/z//P/8v/y/+7/6//p/+j/5v/n//H//f8OACMAQQBpAJgAxADxABoBNwFKAU0BJwHZ
AHsAGQDD/5D/ef9t/3D/gP+Q/5z/rf+8/8b/zv/W/9//5v/q/+z/6//t/+3/7f/v//D/
8f/x//H/8v/y//L/8v/z//T/9P/2//b/9f/0//b/9v/3//f/9v/1//T/8//z//P/8//z
//T/9P/0//b/9P/0//P/8//1//X/9f/1//T/8//y//H/9P/3//j/+f/3//b/9v/3//f/
9//3//f/+P/5//n/+v/4//n/+f/5//r/+//+/wAA//8AAAEAAgADAAQABQAGAAcACAAJ
AAsADgAPABEAFAAYABkAHAAfACAAIAAhACIAJAAoACkAKwAwADIAMgA1ADYAOAA7ADwA
PQA/AEIARQBDAEQARQBGAEQARABGAEYASQBJAEsASwBKAEgARgBFAEQAQgBBAEAAOwA5
ADcANAAvAC0AKwAoACUAIgAfABwAGQAWABUAEQAPAA0ADAAIAAUABAAEAAMABAACAAEA
AQD+//7//v/+//z//P/6//r/+//7//v/+//7//v/+//7//3//f/+/////f/9//3//f/9
//3//v/+//7//f/9//7///8BAAMABAAFAAUABgAIAAYABwAHAAYABQACAAEAAgAEAAMA
AwADAAQABAAEAAQAAwACAAEAAAD+//3//f/9/////v/+//7/AAD///7//v/9//3//f/8
//r/+P/4//j/+v/6//r/+v/7//v//P/8//v/+P/2//X/8//z//P/8//1//X/9f/0//b/
9v/2//b/9P/0//T/9P/0//T/9P/1//X/9f/1//T/9P/0//L/8v/0//X/9f/2//f/9//3
//f/9v/1//T/8//x/+//7//w//D/8P/x//H/8v/z//T/9f/z//L/8v/0//T/9P/0//T/
8f/w//L/9P/0//T/9P/3//j/+P/4//j/+P/5//v///8AAAAA///+//3//P/7//r/+v/5
//n/+f/5//n/+v/8//3//v8BAP7//f/6//n/+v/7//z//v/+//7//v/9//7/+v/2//P/
8v/y//L/8f/v/+//7v/t/+3/7v/u/+3/7//v/+3/7f/u/+7/7v/t/+3/7f/t/+3/6//r
/+v/6//r/+v/6//s/+3/7v/w//H/8f/x//D/8P/o/+n/5//k/+T/5//x//3/CgAfAD0A
ZQCQAL4A7wAgAT8BWgFhAUEB9wCXAC8A0f+W/3n/b/92/4b/lv+g/6v/uv/I/9L/2P/f
/+b/6v/q/+v/7f/t/+3/7//w//H/8f/v//D/8P/w//D/8f/y//L/9P/0//P/8v/w//D/
8f/x//P/8//z//P/8//z//P/8//y//L/8v/0//T/9P/z//P/8//z//P/8//z//P/8//z
//P/9f/1//X/8//y//L/8//2//f/+P/5//j/+f/5//r/+v/7//v/+//6//n/+v/6//v/
/P/9//7/AQACAAMABAAFAAYABwAJAAwADQAPABIAFAAVABgAGwAdAB4AIAAiACIAJgAn
ACkALAAuAC4AMQA0ADYAOQA6ADoAOwA9AD8AQQBCAEMARABCAEIARABEAEcARwBJAEkA
RwBGAEUARQBCAEAAPwA+ADkANwA1ADIALwAtACsAKAAjACAAHQAaABcAFAATAA8ADQAL
AAoABgAFAAQABAADAAQAAgABAAEAAAAAAAAAAAD+//7//P/8/////////////f/9//3/
/f/9//3//v///////////////////wAAAAACAAEAAQACAAEAAQABAAAAAgABAAEAAgAA
AAEAAQAAAAIAAAAAAAIAAgABAAEAAQD+//7//v/+/wAAAAAAAAAA/P/7//v/+//5//j/
+P/4//n/+f/5//r/+//7//v/+v/4//b/9v/2//b/9v/2//b/9//3//j/+P/4//b/9f/1
//X/9f/1//X/8//z//P/8v/y//L/8v/y//T/9P/0//T/8//y//H/8f/y//P/9P/0//L/
8v/w//D/8f/x//D/8P/z//P/8//z//P/8//z//P/8f/v/+//8P/y//L/8//z//D/7//u
/+3/7v/u/+//8v/w//L/8v/u/+7/8P/w//D/8P/1//b/9v/2//b/9v/3//n//f/+//7/
/f/7//v/+//7//j/+P/3//f/+f/5//n/+v/5//n/+f/7//v/+//5//n/+f/5//n/+v/+
//7//v/9//z/+P/0//H/8P/w//D/7//v/+//7v/t/+z/7P/r/+n/6v/r/+r/6//u/+7/
7v/t/+v/6//r/+v/6f/p/+n/6f/q/+v/7P/u/+z/7P/t/+3/6//r/+r/6v/o/+f/5f/i
/+L/5f/t//n/CAAZADUAWwCIALYA5wASATUBTAFTATMB7QCLACMAy/+W/3n/c/98/4z/
mv+m/7X/xP/M/9D/1v/d/+L/5v/q/+r/6//q/+n/6v/s/+7/7//t/+7/7v/u/+7/7//w
//D/9P/0//P/8v/v/+7/7v/t/+7/7//w//H/8v/z//T/9f/z//L/8f/y//L/8v/x//H/
8f/x//H/8f/y//P/9P/1//X/9//3//f/9v/0//P/8//1//X/9f/1//b/9//3//j/9v/3
//f/9//5//n/+//8//3//v///wAA//8AAAEAAgAFAAYABwAJAAwADQAPABIAEwATABUA
FwAXABgAGgAcAB8AJAAmACkALAAuAC4AMQA0ADYAOQA6ADgAOQA7AD0APQA+AD8AQABC
AEIARABEAEMAQwBFAEUARgBGAEYARwBEAEIAQQBAADsAOQA3ADQAMQAvAC0AKgAlACIA
HwAcABcAFAATAA8ADgANAA0ACgAIAAYABQADAAQAAgABAAEAAgACAAIAAgACAAIAAAAA
AP//////////AQABAAEAAQADAAMABAAFAAQAAwACAAEAAQABAAIAAgACAAEAAQACAAIA
AwAEAAQABAADAAMABAAEAAUABQAEAAQAAgACAAQABAADAAMAAwABAAAA///+/wAAAAAA
AAAA/v/9//3//f/9//z//P/8//z/+//6//r/+//7//v/+v/8//r/+v/6//j/+P/4//j/
9//3//j/+P/2//T/8//z//T/9f/2//f/9f/1//X/9P/0//T/9P/0//T/9P/0//T/9v/2
//b/9//3//f/9//2//X/9P/x//D/8//z//L/8v/z//P/8//z//P/8//z//P/8//x//H/
8v/y//L/8//z//P/8//z//P/8f/w//D/8v/0//D/8P/y//L/8v/y//P/9P/0//T/9v/2
//f/+f/7//z//P/7//3//f/9//3/+//6//j/9//4//n/+v/8//v/+//7//3//f/9//v/
+//5//n/+f/6//z//P/8//v/+//4//X/8//w//D/8P/v/+3/7f/s/+v/7f/u/+7/7f/t
/+3/6//r/+z/7P/s/+v/6//r/+v/6//t/+3/7f/t/+v/6//r/+z/7v/u/+//7//x//H/
8P/w//D/7//p/+L/4P/j/+n/9f8CABMAKwBPAHYAoADPAPwAIwE+AUcBLwHxAJsANQDX
/57/g/93/3j/iP+Y/6L/sf/C/8z/0v/a/93/4P/m/+z/7f/v/+//7//x//L/8//z//P/
9P/0//T/8f/x//H/8P/0//T/8//y//L/8v/z//P/9f/1//X/9f/1//X/9f/1//P/8v/x
//L/8v/y//H/8f/z//P/8//z//H/8f/x//H/8f/z//P/8//z//L/8v/z//P/8//z//P/
9P/1//X/9v/4//n/+f/5//f/9//5//r/+//8//3//v/9//7///8AAAEAAgADAAUACAAJ
AAsADgAQABEAFAAXABcAGAAaABwAHAAgACEAIwAnACoAKwAvADQANgA5ADoAOQA5ADoA
OwA7ADwAPQA+ADwAPAA+AD4AQABBAEQARQBDAEIAQQBBAEIAQAA/AD4AOwA5ADcANAAy
ADEAMAAuACgAJAAgABwAFwAUABMADwANAAsACgAGAAcABgAGAAUABAACAAEAAQAAAAAA
AAAAAAIAAgAAAAAAAwADAAMAAwAAAP///v/9//////8AAAEAAQABAAEAAQABAAEAAgAC
AAIAAQABAAIABAAFAAYABgAFAAMAAgACAAMABQAGAAYABQACAAEAAgAEAAMAAwADAAAA
AAAAAAAAAgACAAIAAgACAAEAAQABAAAA/v/9//z//v/9//z//P/////////+//7//P/8
//z//v/+//7//v/7//n/+P/2//f/9v/2//f/+f/5//n/+f/5//n/+f/4//b/9v/2//b/
9v/2//b/9v/3//j/+f/7//n/+f/5//j/+P/4//b/9v/3//f/9v/2//X/9f/1//X/8//z
//P/8//1//P/8//0//b/9v/3//f/9//3//f/9f/2//b/9v/2//b/9//4//j/+P/6//r/
+//9////AAAAAP///f/9//3//f/8//z/+//7//3//f/9//7/////////AQABAAEA////
/wEAAQABAAIABgAGAAYABQADAP7/+f/1//T/9P/0//P/8//z//L/8f/v//D/8P/v//H/
8f/v/+//8v/y//L/8f/v/+//7//v/+//7//v/+//7//v/+//8P/v/+7/7v/t/+//7//u
/+7/7v/r/+n/5v/k/+f/8f/9/w4AIwA/AGcAlADAAPEAHgE9AU4BTwEpAd8AfwAVALn/
hv9z/23/cP9+/47/mP+l/7T/wP/I/9L/3f/m/+j/5v/p/+v/6//r/+v/7P/t/+3/7f/u
/+7/7v/w//H/8v/y//b/9v/1//T/8//y//L/8f/v/+//7//v/+3/7f/t/+3/7//w//H/
9P/0//T/8//z//H/8f/x//H/8v/z//T/9f/1//f/9//3//b/9P/z//P/8f/x//H/8f/z
//X/9v/4//b/9//3//f/9//3//n/+v/7//z//f/+/wEAAgADAAQABQAGAAcACQAIAAkA
CwAOAA4ADwASABUAGQAaABwAHgAgACQAJQAnACwALgAuADEANAA2ADkAOgA4ADkAOwA9
AD0APgA/AEAAQgBCAEQARABFAEUARwBHAEcARgBFAEUAQQA+ADwAOgA1ADMAMQAuACsA
KQAnACQAIQAeABsAGAAUABAADgAJAAgABwAHAAQAAwACAAIAAQD///z/+v/5//b/9v/2
//b/9//4//f/+P/3//f/9//3//f/9//3//f/+P/5//v//f/6//n/+P/3//r/+//9//7/
/f/7//r/+v/7//3///8AAP7//f/9//7/AAABAAEAAAAAAP7//v8AAP7//f/9//3//v/+
//7//v/9//z/+//6//r/+f/5//n/+f/4//j/+P/4//f/9v/2//f/9//3//b/9P/y//L/
8v/y//L/8v/y//P/8//0//T/8v/w/+//7//t/+3/7f/t/+3/7f/t/+z/7P/s/+z/7P/t
/+7/7//w//D/8P/w//H/8P/v/+7/7P/t/+7/7f/u/+//7//u/+7/7P/r/+r/6f/q/+v/
7P/t/+3/6//r/+z/6v/q/+v/6//t/+3/7f/t/+//8P/y//L/8v/y//L/8v/x//D/8v/y
//P/9f/3//j/+P/3//X/9f/1//X/9P/0//P/8//x//H/8f/y//T/9f/2//n/+P/3//T/
8//1//X/9f/2//b/9v/2//X/8v/u/+r/5//m/+b/5v/l/+f/5//m/+X/5P/k/+P/4f/h
/+H/3//f/97/3v/e/93/3f/d/93/3f/d/93/3f/d/97/3//g/+L/4f/g/+D/3//h/+H/
4P/g/9r/2//b/9b/1v/d/+X/8f8CABUALwBZAIYAsgDjABQBNQFMAUsBJQHXAHUADQC1
/4L/af9j/2z/ev+I/5b/o/+y/8D/yv/O/9P/2v/e/97/3//h/+H/4f/f/+D/4f/h/+P/
5P/k/+T/4v/j/+T/5P/m/+b/5f/k/+b/5v/n/+f/5f/l/+X/5f/n/+f/5//n/+T/5P/k
/+b/5v/m/+X/5f/n/+f/5//n/+X/5f/l/+X/5f/n/+f/5//o/+j/6f/r/+v/6//r/+v/
6//r/+r/6v/q/+v/6//r/+3/7f/v//D/8v/0//b/+P/4//j/+P/4//n/+v/7//3/AAAB
AAMABgAGAAcACgANABEAEgAUABYAGgAeAB8AIQAhACIAIQAjACgAKgAtAC4ALwAxADQA
NwA2ADYANgA2ADcAOAA7ADwAOwA7AD0APQA9ADwAOwA7ADwAOgA5ADgAMwAxAC8ALAAk
ACEAHgAaABkAFgATABAADwAMAAsABwAHAAUABAAAAP3//P/8//v//P/6//n/+f/6//r/
+v/6//n/+P/1//T/9v/3//j/+f/3//f/9//3//f/9//4//n/+f/5//n/+f/5//n/+v/6
//j/9//3//j/+P/5//r/+v/4//f/9//4//j/+f/5//j/+f/4//n//P/6//n/+f/5//b/
9v/2//b/9v/2//b/9v/1//X/9v/3//b/9P/z//L/9P/z//L/8v/x//H/8f/w//D/7v/u
/+7/8P/w//D/8P/t/+3/7v/u//H/8P/w//H/8P/v/+7/7f/r/+v/6//q/+v/7P/t/+7/
7P/s/+z/7P/q/+r/6v/r/+3/7f/t/+z/7P/s/+r/6v/u/+//7//w/+7/7f/s/+v/6//r
/+v/6//t/+v/6//s/+r/6v/r/+v/6//r/+v/6//p/+z/7v/u/+7/7v/z//T/9P/0//P/
8v/y//P/9f/2//b/9f/3//f/9//3//b/9v/1//X/9f/1//X/9v/3//f/9//5//j/9//0
//P/9P/1//b/+P/8//z//P/7//n/9P/v/+v/6v/q/+r/6f/p/+n/6P/n/+n/6v/q/+n/
5//n/+X/5f/k/+T/5P/j/+X/5f/l/+X/5f/l/+X/5f/n/+f/5//o/+j/6P/p/+n/5//n
/+b/5v/o/+X/3//c/9z/4//r//P/AgAbADkAXwCMALwA6wAWATUBSAFBARUBxQBhAP//
s/+K/3X/df9+/4z/mP+k/6//uv/G/87/1v/d/+L/5v/m/+X/5//n/+f/5f/m/+f/5//n
/+j/6P/o/+j/6f/q/+r/7P/s/+v/6v/s/+z/7f/t/+v/6//r/+v/6//r/+v/6//q/+r/
6v/s/+z/7P/r/+v/6//r/+v/6//t/+3/7f/t/+v/7f/t/+3/6//q/+r/6//u/+//8P/x
//D/8f/x//L/8P/x//H/8f/x//H/8//0//X/9v/3//j/+f/6//v//P///wAAAQADAAIA
AwAFAAgACQAJAAsADQARABIAFAAWABsAIAAiACUAJQAmACUAJwAoACoALQAuADAAMQAz
ADUANwA4ADkAOgA6ADoAPAA8AD0APQA/AD8APgA8ADoAOQA5ADgAOAA4ADEALwAtACoA
JwAlACMAIAAbABgAFQASABEADgANAAkABQADAAIA/v////7//v/9//z/+v/5//n/+P/4
//j/+P/6//r/+P/4//f/9//3//f/9//3//f/9//3//f/+P/5//n/+f/5//n/+//7//z/
/P/6//n/+f/6//j/+f/6//r/+v/5//n/+v/6//v/+//6//n/9v/1//b/9//3//j/+f/4
//j/+P/4//b/9v/2//b/9P/z//P/8//1//T/9P/0//L/8f/w//D/8//z//P/8v/w/+7/
7v/u//D/8P/w//D/7f/t/+7/7v/u/+z/6//r/+n/6f/p/+n/6//r/+v/6v/q/+r/6v/q
/+r/6v/q/+r/7P/s/+z/7f/q/+n/6P/m/+f/6P/n/+j/5//n/+b/5v/n/+f/5//n/+n/
6f/p/+n/6f/n/+f/6P/q/+r/6//r/+X/5//p/+j/6v/q/+r/6v/t/+7/7v/u//D/8P/x
//P/8//0//T/8//z//P/8//z//L/8v/x//H/8//z//P/9P/3//f/9//5//v/+//5//n/
+P/3//b/9v/2//b/9v/1//T/8P/s/+n/6v/q/+r/6f/q/+v/6//r/+r/6v/p/+f/5//n
/+X/5f/o/+j/6P/n/+f/5//n/+f/5//n/+f/5//p/+n/6f/q/+r/6v/r/+v/6f/n/+T/
4v/m/+P/3//c/9z/3//p//f/BgAXADcAYQCOALYA5QAUATEBPAE3AQ8BwwBjAP3/rf+E
/3H/Z/9u/4L/jv+W/6P/sv+8/8T/zv/V/9r/3v/k/+X/5//n/+f/5f/m/+f/5//l/+b/
5v/m/+f/6f/r/+z/7f/s/+r/6P/o/+j/6f/p/+v/6//r/+v/6P/n/+b/5f/l/+b/5//q
/+r/6v/p/+n/6f/p/+n/6f/r/+v/6//r/+n/6//r/+v/6//q/+r/6//r/+v/6//r/+v/
6//q/+r/6//t/+7/7//u/+3/7v/u/+//8P/x//L/8//0//X/9v/4//r//P///wAAAQAD
AAYACAAJAAwADwAQABAAEQASABUAGgAcAB8AIgAkACQAJwAoACoALQAuACwALQAvADEA
MQAyADMANAA1ADYAOQA6ADoAOQA6ADkAOgA6ADoAOwA5ADYANAAyAC8ALQArACgAIwAh
AB8AHAAZABYAEwAQAA8ADAALAAcABAABAP//+v/5//j/+P/3//b/9P/z//P/8P/w//D/
8P/w//D/7v/u//H/8f/x//H/8f/x//H/8f/x//H/8v/z//X/9f/1//X/9P/z//P/8v/0
//P/8//0//b/9//4//j/+v/5//n/+v/4//n/+f/4//n/+P/5//z/+//5//j/9//4//j/
+P/4//j/+P/4//j/9f/z//L/8f/x//D/8P/w//H/8f/x//L/8v/x//D/7v/v/+7/7//w
/+7/7v/u/+7/7f/t/+7/7v/u/+z/6//r/+v/6//r/+v/6//r/+v/6v/o/+j/6P/o/+r/
6v/q/+r/6v/q/+r/6//t/+3/7f/s/+z/7P/q/+r/7f/t/+z/7P/q/+n/6P/n/+n/6f/p
/+n/6//p/+n/6v/q/+r/6//r/+v/6f/r/+z/7v/u/+7/7v/v//D/8P/w//L/8v/z//X/
9v/2//X/8//0//X/9v/3//T/9P/z//P/8//z//P/9P/z//P/8//1//b/9//2//f/9f/1
//X/9v/7//z//f/9//r/9v/y/+//6//q/+n/5//q/+v/6//r/+j/6P/n/+X/6P/p/+j/
6f/p/+j/5//l/+X/5f/l/+X/5f/l/+X/5f/l/+X/5f/m/+j/6P/p/+n/5//n/+b/5v/o
/+X/4f/c/9r/3f/j/+///P8PACsATwB4AKIA0QAGAS8BSgFZAUsBFQG9AFcA8f+k/3n/
Z/9k/3D/gv+O/5v/qv+4/8L/yv/T/9z/4v/k/+X/5//n/+f/5v/m/+b/5f/o/+r/6//s
/+r/6//s/+z/7f/s/+r/6P/q/+r/6//r/+z/7f/u/+//7//v/+//7//s/+z/7P/u/+z/
7P/r/+v/6//r/+v/6//s/+3/7v/v/+//8f/x//H/8f/w//D/8f/w/+//7v/t//D/8f/x
//L/8v/z//P/8//z//P/9f/2//f/+P/5//r//f/+////AAABAAIAAwAFAAYABwAJAAwA
DAANABAAEwAYABoAHQAgACAAJAAlACcAKQAqACkAKwAwADIANQA2ADgAOQA7AD0APwBA
AEEAQgBCAEIARABEAEUARQBHAEcARwBGAEUARQBFAEQARABEADwAOQA2ADIALgAtACwA
KgAmACIAHgAaABkAFgAVABEADwANAAwACAAFAAQABAADAAQAAgABAAEAAAAAAAAAAAAC
AAIAAAAAAAAA///+//3/+//7//v/+//9//3//v///////////////f/9//7//v8AAP//
//8AAAIAAwAEAAQABAADAAMABAACAAMAAwACAAMAAgADAAYAAwABAAAA//8AAAAAAAAA
AAIAAgACAAIA/v/9//3//f////7//v/+//z/+//6//r/+//7//v/+v/7//r/+//8//r/
+v/6//r/+f/5//r/+v/8//r/+f/5//j/9//2//X/9//3//f/9v/2//b/9v/2//j/+P/4
//j/+P/4//j/+f/3//f/9//2//j/+P/2//b/9f/1//T/9P/1//X/9f/1//X/9f/1//X/
9f/z//P/9P/0//T/9f/1//X/9f/1//X/9//2//b/+P/3//b/9f/0//X/9v/2//j/9//3
//f/9f/2//j/+P/4//j//f/+//7//v/8//z//f//////AAAAAP///////////////wAA
AAABAP///////wAA/v/9//z//f///////f/9/////////wAAAQAAAP///f////z/+f/3
//b/9v/2//X/9P/z//H/7//y//T/9f/1//X/9f/z//P/8//y//H/7//w//H/8v/z//X/
9f/1//X/8v/x//D/8P/z//T/9v/3//X/9f/0//T/8v/x/+//6v/o/+3/9/8BABAAKQBL
AHMAngDOAP0AKAFJAWABXwExAeEAfwAZAMX/lv+B/33/iP+Y/6T/rv+7/8r/1v/c/+b/
7f/w//D/8v/0//f/+P/5//j/+P/4//f/9f/2//b/9v/3//n/+//8//7//v/9//z//P/8
//3//f/7//v/+//7//3//f/9//3//v/+//7/AAD///7//P/7//3//f/9//3//f/9//3/
/f/9/////////////v/+/////f/9//3//f/+//////8AAAEAAwAEAAUABwAHAAkACgAK
AAoACgAKAAsADAANAA4ADQAOAA8AEQAUABUAFwAaABoAGwAeACEAJQAmACgAKgAsADAA
MQAzADYAOAA4ADsAPAA+AEEAQgBEAEUARwBJAEsATABNAE4ATgBOAFAAUABRAFEAUwBT
AFUAVABTAFMAUABOAE0ATABJAEcARQBCADsAOQA3ADQAMgAwAC4ALAApACYAJQAhACEA
HwAeABoAGQAYABgAFwAVABIAEAAPAA4ADgAOAA4AEAAQAA4ADgAPAA8ADwAPABEAEQAR
ABEAEwATABQAFQAXABcAFwAXABcAFwAYABgAFwAVABQAFAAUABUAFgAWABQAEwATABQA
FgAXABcAFgAYABYAFgAYABcAFQAUABMAFQAWABcAGAAYABgAGAAYABUAEwASABEAEwAS
ABIAEgASABEAEAAQAA8ADwAPAA4ADwAOAA8AEAAOAA4ADgAOAA8ADwAQABAAEAAOAA0A
DQANAA0ADQANAA0ADQANAAwADAAMAAwADAAKAAoACgAKAAwADAAMAA0ADQANAA0ADAAO
AA4ADAAMAA0ADQAMAAwADQANAA0ADQAPAA8ADwAPAA0ACwALAAwADAAMAA0ADQANAA0A
DQANAA4ADgAPABIAFAAUABQAFAAVABYAFgAYABkAGQAZABkAFgAWABUAFAAUABYAFgAW
ABcAGAAZABoAGgAaABwAHQAWABQAFgAWABYAFgAYABgAGAAYABUAFAATABIADwAOAA0A
DAAOAA4ADgAOAA0ADAALAAoADAAMAAwADAAKAAoACgAKAAgACAAIAAgACgAKAAoACgAL
AAwADQAOAA4ADgAOAA4ADAAMAAwADAAKAAgABgAEAAsAEAAVABoANgBSAG4AigC2AOAA
CgE0AQ==
         </WaveFormData>
      </LeadData>
      <LeadData>
         <LeadByteCountTotal>10000</LeadByteCountTotal>
         <LeadTimeOffset>0</LeadTimeOffset>
         <LeadSampleCountTotal>5000</LeadSampleCountTotal>
         <LeadAmplitudeUnitsPerBit>4.88</LeadAmplitudeUnitsPerBit>
         <LeadAmplitudeUnits>��V</LeadAmplitudeUnits>
         <LeadHighLimit>2147483647</LeadHighLimit>
         <LeadLowLimit>268435456</LeadLowLimit>
         <LeadID>V4</LeadID>
         <LeadOffsetFirstSample>0</LeadOffsetFirstSample>
         <FirstSampleBaseline>0</FirstSampleBaseline>
         <LeadSampleSize>2</LeadSampleSize>
         <LeadOff>FALSE</LeadOff>
         <BaselineSway>FALSE</BaselineSway>
         <ExcessiveACNoise>FALSE</ExcessiveACNoise>
         <MuscleNoise>TRUE</MuscleNoise>
         <LeadDataCRC32>214074563</LeadDataCRC32>
         <WaveFormData>
/v/+//7//v/+//7//v/+//7//v/+//7/AAAAAAAAAAD9//z/+//6//j/+P/4//j/+v/6
//r/+v/6//r/+v/6//r/+v/6//r/+v/6//r/+v/6//r/+v/6//r/+v/6//r//P/8//z/
/P/7//r/+f/4//b/9v/2//b/+P/4//j/+P/4//j/+P/4//j/+P/4//j/+v/6//r/+v/6
//r/+v/6//j/+P/4//j/+P/4//j/+P/6//r//P/9/////////////f8AAAEAAQADAAMA
AwADAAMAAwACAAIAAgACAAIAAwADAAQABQAFAAYABwAHAAcAAwADAAMAAwAEAAQABgAH
AAYAAwABAP3/+v/5//n/+f/4//j/+P/3//f/9//3//f/9v/2//b/9v/2//X/9f/1//P/
8v/y//L/8v/y//L/8v/0//T/9P/0//L/8v/z//P/9P/0//T/8//2//b/9f/2//P/6//n
/+n/8v/5//3/BwAcADoAWQB8AKEAxADiAPQA/wDwAMoAjgBAAPr/1P/A/7T/sv+7/8H/
x//O/9f/4f/l/+j/7f/v//H/8//z//T/9P/0//b/9v/3//f/9v/1//T/9P/2//b/9v/2
//f/9v/1//P/9P/1//b/9v/2//b/9//3//b/9f/1//T/9P/z//b/+P/4//f/9//3//f/
9//3//f/9v/1//T/8//z//T/9P/1//f/9v/2//f/+f/5//n/+f/3//j/+P/5//n/+f/6
//r/+v/6//z//f/9//7///8AAAMAAwADAAQABAAFAAYACAAIAAgACQAKAA0ADwASABQA
GAAaABwAHAAhACQAJgAnACkAKwArACwALQAvADEAMQA1ADcAOAA5ADsAPAA+AD8APQA9
AEAAQQBCAEIARABEAEYARABEAEMAQgBBAEAAPgA5ADUAMgAxAC0AKgApACUAJAAhAB4A
GwAaABgAFwAVABIADwAMAAoACwAIAAgABwAGAAYABQAEAAQABAAEAAMAAwADAAMAAwAF
AAUABAAEAAIAAgACAAIAAAAAAAIAAgAEAAMAAwADAAMAAwAEAAQABQAFAAUABQAEAAUA
BQAFAAIAAgADAAMABQAGAAYABQAFAAUABAAEAAUABQAEAAQAAwADAAMAAwADAAMAAwAB
AAEAAQABAAEAAwACAAIAAgACAAAAAAABAP///////////P/7//v/+//9//3//f/9//3/
/v8AAAEA/v/7//n/+P/7//r//f/+//z//P/8//z/+//7//z//P/6//r/+v/6//j/9//3
//f/+v/7//z//P/7//r/+P/3//n/+f/5//j/9v/2//f/9//4//n/+v/7//j/+P/4//j/
9//3//f/9//4//n/+v/7//n/+f/5//r/+v/5//j/9//5//j/+P/6//r/+v/6//z//f/9
//3//f/9//3/AAADAAMAAwADAAEAAQABAAEA/v/+//7//v8AAAEAAQACAAUABQAGAAcA
BwAHAAUABQAEAAMAAQAAAAMABQAGAAUAAgD///v/+f/6//n/+P/4//j/9//3//f/9f/1
//T/9P/0//T/9P/z//P/8//z//L/9P/0//T/9P/y//L/8v/y//L/8v/y//L/8//z//T/
9P/2//X/9P/0//H/7v/r/+n/6f/r//D/+/8FABEAJgBIAG8AlAC5ANwA9gAKAREB+gDI
AIYAOADu/8L/sv+q/6j/sf+1/7v/xv/R/9n/3//k/+n/7f/x//H/7//w//D/8P/y//L/
8//z//P/8//z//T/9P/0//T/9P/2//b/9v/1//X/9f/1//T/8v/y//P/8//z//P/9P/0
//X/8//1//b/+P/3//f/9//1//X/9f/1//T/8//y//H/9P/2//f/+f/5//j/+P/5//f/
9//3//f/+f/6//r/+//6//n/+f/4//n/+v/9/////f/+////AAABAAEAAQACAAYABwAI
AAoADQAOABAAEgAUABcAGwAeAB0AHgAfAB4AHwAiACQAJQApAC0ALwAyADMANQA3ADcA
OwA9AD4APwBBAEIARABFAEMAQwBGAEcASABIAEoASgBIAEYARgBFAEQAQwBCAEAAPwA7
ADgANwAyAC4ALAAnACYAIwAgAB0AGAAWABUAEwARAA8ADQAMAAsACAAIAAcABgAGAAUA
BAACAAIAAgABAP//////////AQABAAAAAAD+//7//v/+/wAAAAACAAIAAAD/////////
////AAAAAP//////////AgADAAMAAwAFAAYACAAJAAgACAAHAAUABAADAAEAAAACAAMA
AwAEAAMAAwADAAMAAQABAAEA/////////////////v/+//7////+////AQAAAP///v/9
//r/+f/5//n/+v/7//z//f/8//z//f/9//v/+f/4//j/9v/0//b/9v/0//T/9P/0//T/
9f/3//j/9v/2//b/9v/1//X/9v/3//X/9f/1//T/9P/0//P/8//1//X/9f/0//b/9v/3
//f/9v/1//T/8//y//L/8v/y//H/8f/x//H/8v/z//T/9f/0//P/8v/y//P/8//z//P/
8f/w//L/9P/0//T/9P/2//f/9//3//f/9//3//r//f/9//3//f/8//v/+v/5//j/+P/4
//j/+v/7//v//P//////AAABAAAA///8//v//f/9//z//P/+///////9//7/+//3//X/
8v/x//D/8P/u/+3/7f/t/+3/7f/s/+z/7P/s/+z/6//t/+3/7f/s/+r/6v/q/+r/6P/o
/+j/6P/o/+j/6P/o/+z/7f/v//D/7v/t/+z/7P/l/+b/5f/h/9//4//q//H/+/8HAB4A
PgBjAIYAsQDYAPQADAEVAQAB0gCSAEAA8v++/6r/pP+o/7H/tf+3/77/yf/R/9n/3v/h
/+X/6f/p/+n/6v/q/+r/6v/q/+v/6//r/+v/6//s/+r/6v/q/+r/7v/u/+7/7f/r/+v/
6//q/+z/7P/t/+3/7f/t/+7/7v/r/+n/6//s/+z/6//r/+v/6//r/+v/6//t/+3/7f/t
/+v/7P/s/+3/7f/s/+z/7f/u/+//8P/x//H/8v/y//P/8f/x//L/8v/x//D/8f/x//P/
9P/1//b/+f/5//n/+v/6//v//P/+/wEAAgAEAAYABwAJAAwADgAQABIAFAAUABUAGAAa
ABsAIAAjACQAJgApACsALQAtAC0ALwAwADEANQA2ADgAOQA3ADcAOgA7ADwAPAA+AD4A
PAA6ADoAOQA4ADcANgA0ADMALwAsACsAJwAkACMAHwAaABcAFAARAA4ADAALAAkABwAF
AAMAAgADAAAAAAD///7//v/9//z//P/8//z/+//5//n/+f/5//v/+//6//r/+P/4//j/
+P/2//b/+P/4//j/9//3//f/+f/5//r/+v/7//v/+//7//v/+//6//n/+v/6//v/+//5
//r/+v/5//v/+//6//r/+f/5//j/+P/3//f/9//3//j/+f/6//n/+P/3//b/9f/z//L/
8v/y//P/8v/z//X/9f/1//X/9f/y//H/8f/x/+//7//v/+//7//w//L/8//z//H/8P/w
//D/7v/w//D/7v/u/+7/7v/t/+3/7v/u/+7/7v/u/+7/7f/t/+7/7//v/+//7//u/+7/
7v/t/+3/7f/t/+3/7P/u/+7/7//v/+//7//v/+//7P/s/+z/7P/v/+//7//v/+z/6//q
/+n/6//r/+v/7P/r/+//7//t/+r/7P/s/+z/7P/w//H/8f/x//H/8f/x//T/9v/3//j/
+f/3//f/9//3//T/9P/0//T/9v/3//f/+P/3//f/+P/5//n/+f/3//f/9//3//b/9v/6
//v/+//5//b/8//v/+3/7v/t/+z/7P/s/+v/6//r/+n/6f/o/+j/6v/q/+r/6f/r/+v/
6//q/+j/6P/o/+j/5v/m/+b/5v/n/+j/6f/q/+n/6f/q/+r/6v/p/+j/6P/n/+b/4//f
/9//4f/o/+//+f8DABYANABZAH4ApQDMAOoA/gAFAfQAyACGADgA7v/A/6r/qP+s/7P/
t/+//8j/0//Z/9v/3P/f/+P/5//p/+j/6P/n/+b/6f/q/+z/7f/t/+3/7f/u/+z/7P/s
/+z/8P/w//D/7//s/+v/6v/o/+n/6v/s/+3/7v/v//H/8v/u/+v/7P/s/+7/7f/t/+3/
7f/t/+3/7f/u/+//8P/x//H/8v/y//P/8v/w/+//7//x//H/8f/x//H/8v/y//P/8f/x
//L/8v/0//T/9v/3//f/+P/5//r/+f/5//n/+v/+////AAACAAQABgAJAAwADAANAA8A
EAAQABIAFAAUABkAHAAeAB8AJAAnACgAKgAtAC8AMQAxADEAMwA0ADUANwA4ADoAOwA7
ADsAPgA/AD4APgBAAEAAQQBAAEEAQQA+AD0APAA6ADcAMwAwAC8ALQAqACkAJQAiAB8A
HAAZABQAEgARAA8ADwANAAsACgAHAAQABAADAAIAAgABAAAAAQACAAMAAwABAAEAAQAB
AAEAAQAAAAAAAgACAAIAAgACAAIABAAEAAIAAQABAAEAAwADAAQABAABAAEAAQABAAIA
AwADAAMAAgACAAMAAwADAAQABAADAAMAAwACAAIABQAFAAQABAACAAEAAAD//wEAAQAB
AP///f/9//3//f////7//v/+//7//P/8//3//f/9//3//f/8//v/+//7//n/+f/5//n/
+P/4//n/+f/3//X/9P/0//f/9v/5//r/9//2//X/9P/1//X/9v/2//b/9v/2//b/9//3
//j/+f/5//n/+f/4//X/9P/y//H/9P/1//b/9v/2//b/9//3//X/9f/1//X/9P/0//T/
9P/3//f/9//3//f/9//3//f/9v/1//T/9P/3//P/9P/0//T/9P/0//b/9//3//f/+f/5
//n//P///////////////////////P/8//z//P/+//////8AAAEAAQACAAMAAQABAP//
///9//3//P/8/wAAAQABAP/////9//r/+f/2//X/9P/0//L/8f/x//H/8//z//L/8v/w
//D/8P/v//H/8f/x//D/8P/w//D/8P/y//L/8v/y//D/8P/w//D/8//z//T/9P/0//P/
8v/y//P/8v/t/+n/5f/n/+7/9////wkAGAAyAE8AcACXAL4A3gD4AAEB9ADOAJgATgAA
AND/uv+y/7T/u/+//8H/zv/Z/9//4//q/+v/6//v//P/8//0//T/9P/0//T/9f/1//f/
9//3//j/9f/0//P/8v/2//b/9v/1//f/9//3//b/9v/2//f/9//5//n/+v/6//j/9f/2
//b/9P/z//P/8//0//X/9v/3//X/9f/1//X/8//0//T/9f/1//T/9P/1//X/9f/1//X/
9//4//j/+f/7//v//P/8//v/+v/7//v//f/+////AAD///////8AAAIAAwAEAAYABwAI
AAoADAAPABEAFAAWABYAGAAaABoAGwAeACAAIQAmACkAKgAsADAAMwA2ADcAOAA5ADkA
OQA5ADoAPAA9AD0APQBAAEEARABEAEYARgBGAEQARABDAEIAQQBAAD4APQA5ADYANQA0
ADIAMgAvACsAJwAjAB8AGgAYABcAFQATABEADwAOAA0ACgAKAAkACgAKAAkACAAGAAYA
BgAFAAcABwAHAAcACQAJAAgACAAHAAYABQAEAAQABAAGAAYABgAFAAUABQAHAAcACAAI
AAcABwAHAAcACAAJAAkACQAGAAYABwAHAAkACgAKAAkABgAFAAMAAgAFAAUABAAEAAMA
AwADAAMABQAFAAUAAwAEAAUABgAHAAQAAgABAAAAAgAAAAAAAQADAAMAAwADAAIAAQAB
AAEAAQABAAEAAQD9//z//P/7//z/+//7//z//v/8//7//v/+//7//v/+//v/+//8//z/
/P/8//z//P/9//3//v////////////7//P/8//v/+//7//v/+//6//r/+v/7//v/+f/5
//n/+f/4//j/+P/4//r/+//8//3/+//7//v/+//6//z//P/8//z//v////////8BAAEA
AQAEAAMAAwADAAMAAQABAAEAAQAAAAAAAAAAAAEAAwAEAAYABQAFAAYABwAHAAcABQAF
AAcABwAGAAYACgALAAsACQAHAAMA/v/7//r/+f/4//j/+P/3//f/9//1//X/9P/0//T/
9P/0//P/9P/1//b/9v/0//T/9P/0//T/9P/0//T/8v/y//L/8v/y//H/8f/w//H/8f/x
//L/8//w/+//6//n/+n/8P/7/wUAEwAoAEgAaQCOALcA3gD6AAwBEQH8AM4AjAA2AOb/
vP+u/6r/rP+v/7P/t//C/83/0f/V/97/6f/x//H/6//t/+7/7v/u//D/8P/x//H/7//v
/+//8P/y//L/8v/y//b/9v/2//X/8//z//P/8v/x//D/8P/v/+3/7f/u/+7/7//v//P/
9v/2//X/9f/1//T/8//y//H/8//z//P/8//1//b/9v/3//b/9P/z//P/8f/x//H/8f/y
//T/9f/3//X/9f/2//b/9v/2//j/+f/7//z//f/+/////////wAAAAABAAIABAAFAAYA
CAAKAAsADQAQABIAFAAWABgAGAAZABwAHgAfACQAJwAoACoALwAxADMAMwAzADUANgA3
ADcAOAA6ADsAPQA9AEAAQQBEAEQARgBGAEQAQgBCAEEAPQA7ADkANgAzAC8ALAArACgA
JgAmACMAIAAdABoAFwATABAADgALAAsACQAHAAYABQACAAIAAQD+//7//f/8//v/+v/5
//f/+P/5//r/+//7//v/+v/6//j/+P/4//j/+f/6//3//v/7//n/+P/3//j/+f/7//z/
+f/5//n/+f/8//3//f/9//r/+v/7//v//f/+//7//f/9//3//P/8//v/+//6//r/+v/7
//z//f/8//v/+v/3//f/9//3//f/9//2//b/9v/0//L/8v/z//X/9f/1//X/8v/x//H/
8f/x//H/8f/x//L/8v/z//P/8f/v/+7/7v/s/+r/7P/s/+z/7P/s/+z/6//r/+z/7P/u
/+7/7v/u/+v/6//s/+3/7f/t/+3/7P/u/+7/7f/t/+3/7f/t/+z/6f/o/+j/5//o/+n/
6v/r/+j/6P/o/+j/6f/p/+n/6f/r/+v/6//r/+//7v/w//D/8P/w/+//7//u/+3/7//v
/+//8v/1//X/9f/1//T/8//y//H/8v/y//L/8v/w//H/8f/y//X/9f/2//f/9f/1//P/
8//z//P/8v/y//L/8//z//H/7v/r/+f/5f/m/+X/5P/k/+T/4//j/+P/4v/h/9//3v/c
/9z/3P/b/9v/2//b/9r/2v/a/9r/2v/a/9r/2v/a/9v/3P/d/97/3v/d/93/3P/e/93/
3P/c/9f/2P/Z/9P/0f/V/9z/5f/z//3/DgAuAFMAeAChAMoA6AD6AP8A5gC4AHYAIgDW
/6z/nP+W/5z/o/+n/63/tP+//8n/0f/S/9P/2f/b/9n/2//c/9z/3P/a/9r/2//b/9z/
3f/e/+D/3v/e/97/3v/g/+D/4P/f/9//3//f/97/3v/e/9//3//h/+H/4v/i/+D/3f/e
/97/4P/f/9//3//h/+H/4f/h/+H/4f/h/+H/4f/i/+L/4//j/+L/4v/j/+P/4//j/+P/
4//k/+T/5f/l/+X/5v/m/+b/5v/o/+n/6v/s/+7/8P/w/+//7v/u//D/8f/y//T/9//4
//r//P/9////AgAEAAYACAAKAAoADwASABQAFQAVABcAFwAYABwAHwAiACMAJgApACsA
LQAsACwALQAtAC4ALwAzADUANQA0ADUANAA2ADQANAAzADQAMwAyADAALQApACYAJQAe
ABoAGAATABEADwANAAsACgAIAAcABQADAAEA///+//3/+v/6//n/+P/4//f/9v/4//j/
+P/3//X/9f/1//X/9//3//b/9v/2//b/9v/2//T/9P/2//b/9v/1//X/9f/1//X/9v/2
//X/9f/1//X/9v/3//f/9//0//T/9f/1//f/+P/4//f/9//3//b/9v/3//f/9v/2//P/
8//z//P/8//z//P/8f/z//P/8//z//H/8P/w//D/8v/w//D/8f/v/+//7//v//D/7//v
/+//8f/x//H/8f/u/+7/7//v//L/8f/x//L/7//s/+3/7P/q/+r/6v/q/+r/6//t/+7/
7P/s/+z/7P/r/+v/7P/t/+3/7f/t/+z/7v/u/+3/7f/u/+//8P/w/+//7v/u/+3/7f/t
/+3/7f/u/+7/7v/u/+3/7f/t/+3/7f/t/+3/7f/r/+7/7//w//H/8v/0//X/9f/1//T/
8//y//T/9//3//f/9//3//f/9//3//j/+P/4//j/9v/3//f/+P/7//v//P/9//z/+//4
//f/+P/5//n/+v/+///////9//v/9//y/+//7P/r/+r/6v/s/+v/6//r/+v/6//q/+r/
6P/o/+j/5//n/+f/5//m/+j/6P/o/+j/6P/o/+j/6P/q/+r/6v/q/+v/6//s/+z/6v/p
/+j/6P/r/+j/4f/d/9//4//q/+//9/8HAB4APABdAIQAqwDQAOwA/AD7AOIAsABsAB4A
4P+8/67/rv+0/7f/uf/B/8T/y//V/93/4P/j/+n/6//r/+r/6v/p/+j/5v/m/+f/5//p
/+n/6f/q/+r/6v/q/+r/7v/u/+7/7f/v/+//7//u/+z/7P/t/+3/6//r/+z/7P/r/+n/
6//s/+7/7f/t/+3/6//r/+v/6//t/+3/7f/t/+3/7v/u/+//7//u/+7/7//x//H/8f/x
/+//8P/w//H/8f/x//L/8v/y//L/9P/1//P/9P/1//b/+f/5//n/+v/+////AAACAAIA
AgADAAQABQAHAAoADAAOABAAEgASABYAGgAdAB8AIQAjACMAJAAlACcAKQApACsALQAu
AC8AMgA0ADcAOQA5ADkAPAA9ADwAPAA+AD4APAA6ADoAOQA6ADkAOAA2ADMALwAsACsA
JwAkACMAHwAcABkAFgATABIAEAAPAA0ACQAHAAUABAADAAAAAAD//wAAAAD///7/AAAA
AAAA///9//3//f/9//3//f/8//z//P/8//z//P/8//z//v/+//7//f/9//3//////wAA
AAD////////////////+//3//P/8//3//f///wAAAAD///7//f/7//r//f/9//z//P/9
//3//f/9//v/+//7//n/+f/5//n/+f/7//r/+v/6//j/9v/2//f/+f/5//n/+f/3//X/
9P/z//X/9f/1//X/9P/0//X/9f/z//H/8P/w//D/7v/w//D/8v/y//L/8v/z//P/9P/0
//L/8v/y//L/8//z//T/9f/0//P/8v/w//L/8v/x//H/7//v/+//7v/u/+7/7//v//H/
8f/x//H/8v/y//L/8v/z//P/8//z/+3/7//x//L/8v/y//L/8v/0//X/9f/1//b/9//4
//z/+//7//v/+//7//v/+//7//r/+v/6//r//P/9//3//v8BAAEAAgADAAUABQADAAMA
AAD///3//P/+///////9//z/+f/1//P/9P/z//L/8v/z//P/9P/1//T/8//x//D/8P/w
//D/7//x//H/8f/w/+7/7v/u/+7/8P/w//D/8P/y//L/8v/y//H/8f/y//L/7//t/+v/
6v/t/+z/5//l/+X/5//s//f///8LACIARABnAIYAqwDUAPAA/AD9AOYAvAB6ACYA4v/A
/7D/pv+q/7X/uf+5/8L/zf/T/9f/3v/j/+X/6f/t/+3/7v/u/+7/7v/u/+//7//t/+3/
7f/u/+//8P/x//L/8v/y//L/8f/v/+//7//u//D/8P/x//H/7v/t/+3/7P/u/+3/8P/y
//D/7//v/+//7//v/+//7//x//H/8f/x/+//8P/w//H/7//u/+7/7//x//H/8f/x/+//
8P/w//H/8//z//T/9P/z//L/8//z//X/9v/3//j/+f/5//n/+v/+////AAACAAMABAAG
AAgACwANABAAEgARABIAEwASABcAGgAcAB0AIgAlACYAKAArAC0ALwAvADAAMQAxADEA
NQA2ADgAOQA5ADkAPAA9ADwAPAA+AD4APwA+AD8APwA9ADsAOQA2ADUAMQAuAC0AKQAm
ACUAIQAeABsAGAAVABIAEAAPAA0ACgAHAAQAAgADAAAAAAD///7//v/9//z/+//6//n/
9//5//n/+f/5//n/+f/4//j/+v/6//r/+v/6//r//P/8//z/+//7//v/+v/5//n/+P/5
//n/+f/5//z//f/9//3//v/+///////9//7//v/9//3//f/8//z//f/9//z//P/7//v/
+//7//3//f/9//v/+v/5//j/9//5//j/+P/4//r/+P/4//n/+P/3//b/9f/1//X/9v/3
//X/9f/1//X/9P/0//X/9f/1//P/8v/y//T/8v/0//T/9P/0//T/9P/x//H/8v/y//L/
8v/y//L/8f/x//L/8//1//X/9f/0//T/9P/z//P/8//z//P/8v/w//D/8f/x/+//7//v
/+//7//w//H/8v/z//P/8//z//P/8f/x//T/9P/0//T/9P/0//X/9f/1//b/9//4//z/
/P/7//r/+f/7//v/+//7//r/+v/6//r/+v/7//v//P/7//v//P/9//7////+/////f/9
//z//P///wEAAgABAAAA/f/5//f/8//x/+//7v/v/+//8P/x//D/7//t/+z/7f/u/+//
7//u/+3/7P/q/+r/6v/q/+r/6v/q/+r/6v/q/+r/6v/q/+3/7f/u/+7/7v/t/+z/7P/r
/+r/5f/f/93/4f/m/+3/9/8DABgANABTAHYAnwDKAO4ABgETAQ4B7ACyAGgAFADQ/6z/
oP+g/6f/rf+x/7r/xf/N/9P/2P/f/+X/6f/r/+v/7P/s/+z/6f/o/+j/5//q/+v/7P/u
/+7/7v/u/+7/7//u/+3/6//r/+v/6//q/+v/7P/u/+//7//v//D/8P/t/+v/7f/u/+z/
6//r/+v/6//r/+v/6//s/+3/7v/v/+//8P/w//H/7//u/+7/7//u/+3/7P/r/+3/7v/u
/+//8f/x//L/8v/w//D/8v/z//X/9v/3//j/+//7//v//P/+////AAACAAEAAgAEAAYA
BQAHAAoADAAPABIAFQAWABkAHAAeAB8AIQAjACMAJAApACsALQAtADEAMwA0ADUANwA4
ADoAOwA7ADsAPgA/AEAAQABCAEIAQgBAAEAAPwA/AD8APwA+ADgAMwAvAC0AKgAoACgA
JQAhAB0AGQAVABQAEgARAA8ADQALAAkACAAHAAQABAADAAIAAgABAAAAAAAAAAAA//8B
AAEAAQABAP7//f/7//r/+v/6//r/+v/8//z//v/+//7//f/9//3/+//7//z//P/8//3/
/v///wAAAQABAAEAAAAAAAEAAQD//wAAAAD//wAAAQABAAIAAAD///3//P/8//3//v//
//////////3/+//7//v/+//8//z//f/+//3/+v/5//n/+f/5//n/+f/5//n/+v/7//n/
+f/5//n/+P/4//n/+f/7//n/+P/4//b/9P/2//b/9v/2//b/9v/3//f/+P/4//j/+P/4
//j/9//3//j/+f/3//f/9//2//j/+P/3//f/9f/1//X/9P/0//T/9f/1//X/9f/1//X/
9v/2//b/9v/1//X/9f/1//X/9f/1//X/9f/1//X/9v/1//X/9f/1//X/9v/2//j/+P/4
//j/9//2//j/+P/4//j//P/9//3//f/7//v/+//+/////////////f/9//3//f/9//7/
//8AAP7//////wAA/v/9//3//f///////f/9//7//////wAAAQABAAAA/f////3/+v/5
//b/9f/0//T/9P/z//P/8//0//X/9f/2//b/9v/2//X/8//z//P/8v/z//T/9f/2//j/
+P/4//j/9f/0//P/8v/0//X/9//4//j/9//2//b/9f/0//H/6//p/+//+P/9/wUAFwAu
AE4AcQCWAL0A4gAAARIBFwH8AMgAhAA0AO7/xv+2/7b/vP/B/8X/yf/Q/9v/4//p//D/
9f/1//X/9//5//r/+v/6//n/+P/4//f/9f/1//X/9v/3//j/+f/6//z//P/8//v/+//7
//v/+v/4//j/+f/5//v/+//8//z//f/7//3//v/8//v/+//7//3//f/9//3/+//7//v/
+//7//z//P/9/////v/+/////v/9//z/+//9//7//v///wEAAQACAAIABAAEAAYABwAG
AAYABgAGAAkACQAJAAoACgALAAwADgAQABIAFQAYABcAGQAcAB4AIAAiACQAJAAnACoA
LAAtADIANQA2ADgAOQA7AD0APQBBAEMARABFAEcASABKAEsATQBNAFAAUQBQAFAAUgBS
AFQAUgBSAFEATgBNAEwASgBIAEUAQwBDAD0AOgA5ADUANAAxAC4AKwAqACgAJwAlACMA
IQAfAB4AHQAaABoAGQAXABYAFAASABQAFAAUABMAEwATABMAEwAVABUAFAAUABQAFAAU
ABQAFgAWABgAGAAZABkAGgAbABsAGwAcABwAGQAZABkAGQAYABkAGQAZABgAGAAZABkA
GQAaABoAGQAbABsAGgAaABkAGQAYABgAGgAbABwAHQAdAB0AHQAbABoAGQAYABcAGQAY
ABgAGAAWABQAFAAVABMAEwATABMAFQAVABYAFwAVABUAFQAVABYAFgAXABcAGQAXABYA
FgAYABYAGAAYABYAFgAWABYAFQAVABYAFgAUABQAFAAUABUAFQAWABcAFwAXABcAFgAW
ABYAFQAVABcAFwAXABYAFgAWABcAFwAZABkAGQAZABYAFgAWABYAFQAVABUAFQAXABcA
FwAXABgAGQAaABwAHQAdAB0AHQAeACAAIQAkACQAJAAkACUAIwAhAB8AHQAgACEAIQAh
ACIAJQAmACYAKAAoACgAKQAjACAAIQAiACMAJAAkACQAJAAkACEAIAAfAB4AGwAaABkA
GAAaABoAGgAaABgAGAAYABgAGAAYABgAGAAYABgAGAAYABYAFgAWABYAGAAYABgAGAAZ
ABoAGwAcABwAHAAcABwAGwAaABkAGAAVABQAEwASABcAGgAdACAANgBKAF4AcgCWALgA
2gD8AA==
         </WaveFormData>
      </LeadData>
      <LeadData>
         <LeadByteCountTotal>10000</LeadByteCountTotal>
         <LeadTimeOffset>0</LeadTimeOffset>
         <LeadSampleCountTotal>5000</LeadSampleCountTotal>
         <LeadAmplitudeUnitsPerBit>4.88</LeadAmplitudeUnitsPerBit>
         <LeadAmplitudeUnits>��V</LeadAmplitudeUnits>
         <LeadHighLimit>2147483647</LeadHighLimit>
         <LeadLowLimit>268435456</LeadLowLimit>
         <LeadID>V5</LeadID>
         <LeadOffsetFirstSample>0</LeadOffsetFirstSample>
         <FirstSampleBaseline>0</FirstSampleBaseline>
         <LeadSampleSize>2</LeadSampleSize>
         <LeadOff>FALSE</LeadOff>
         <BaselineSway>FALSE</BaselineSway>
         <ExcessiveACNoise>FALSE</ExcessiveACNoise>
         <MuscleNoise>TRUE</MuscleNoise>
         <LeadDataCRC32>2296261171</LeadDataCRC32>
         <WaveFormData>
/v/+//7//v/+//7//v/+//7//v/+//7///8AAAEAAgAAAP7//P/6//r/+v/6//r//P/8
//z//P/8//z//P/8//z//P/8//z//P/8//z//P/8//z//P/8//z//P/8//z//v/+//7/
/v/9//z/+//6//r/+v/6//r/+P/4//j/+P/6//r/+v/6//r/+v/6//r//P/8//z//P/8
//z//P/8//r/+v/6//r/+v/6//r/+v/8//z//v/+//7//v///////f8AAAEAAgAEAAMA
AgACAAMAAwADAAMAAwADAAQABAAHAAcACgAKAAgACQAJAAkABwAHAAcABwAHAAcACgAK
AAcABQADAP///P/6//r/+v/6//r/+f/5//f/9v/2//b/9//3//f/9//2//b/9v/2//T/
8//z//P/8f/x//H/8f/y//P/9P/1//P/8//z//T/9f/1//X/9P/2//b/9f/2//P/7P/l
/+f/7v/x//T/+v8MACYAQgBfAIAAowDBANsA6QDoANIApgBlACQA/P/l/9X/0f/W/9j/
2f/g/+X/6P/s/+3/8P/w//L/9P/0//T/9P/0//b/9v/2//f/9v/0//P/8//z//P/8//z
//T/8//y//D/8v/z//X/9v/1//X/9v/2//X/9P/z//L/8//z//P/9f/1//T/8//z//b/
9v/2//b/8//y//H/8P/x//H/8f/x//P/8//z//P/9v/2//b/9v/1//T/9P/z//X/9v/2
//b/9v/2//j/+f/7//z//P/+//7//v8AAAEAAgADAAQABQADAAQABgAHAAcACQALAA4A
EQATABYAFwAdAB8AIQAjACQAJQAlACcAJwApACsALQAwADIAMgA1ADgAOQA7ADwAOgA8
AD0APgA/AD8AQQBBAEEAPwA/AD4APAA8ADsAOAAyAC8ALQArACkAJwAkACIAHwAdABkA
FgAWABMAEgARAA4ACwAIAAYABQAFAAYABgAEAAMAAgABAAEAAQABAAAAAgABAAEAAQAB
AAEAAAAAAP7//v/+//7//v/+////AAAAAAAA/////wEAAQABAAMAAQABAAEAAQABAAIA
AgACAAEAAAD/////AAAAAP////8AAP//AAABAAAAAAAAAP//////////////////////
//3//f/8//z//v/+//7//v/8//z//P/9//3//P/8//z/+P/3//f/9//6//r/+v/6//v/
/P/9/wAA+//4//f/9v/5//r/+//7//n/+f/5//n/+f/5//n/+f/5//n/+f/5//j/9//2
//b/+f/6//r/+//6//n/+P/3//n/+f/5//b/9v/4//j/+P/6//r/+v/6//r/+P/4//n/
+f/4//f/9v/2//f/+P/5//f/9//5//n/+P/4//j/+P/3//f/+P/4//j/+P/4//r/+v/6
//r/+//7//v//v8BAAIAAgABAP7//v////////////////8CAAIAAwADAAYABgAGAAcA
CQAJAAcABwAGAAUABAADAAgACAAGAAUABAABAP3/+v/5//j/+P/4//X/9f/1//T/9v/2
//X/9f/z//P/8v/y//T/9P/0//P/9f/1//X/9f/z//P/8//z//X/9f/1//X/8//0//X/
9f/3//b/9v/0//P/8P/t/+z/6f/n/+z/8//6/wYAGAA0AFYAdQCYALsA1QDtAP8A9ADW
AKYAYQAcAOz/1//L/8v/zv/Q/9P/2v/j/+j/6v/t//D/8v/y//T/8v/y//L/8v/0//T/
9P/1//P/8v/y//P/9f/1//X/9f/3//f/9//2//X/9f/2//b/8//z//T/9P/2//b/9v/2
//f/9//3//n/9//2//X/9f/2//b/9v/2//T/9P/0//T/9v/3//j/+f/5//n/+f/5//j/
+P/4//j/+v/6//v/+//6//r/+f/4//n/+v/9/////f/+//7/AAAAAAAAAgADAAYABwAI
AAkADAAOABEAEwAUABcAGgAeAB8AHwAgAB8AIgAjACQAJQAoACsALQAxADEAMwA1ADcA
OQA8AD0AQQBCAEMARQBGAEQARgBHAEgASQBJAEsASwBJAEcARwBGAEQARABDAEAAPAA5
ADcANQAvAC0AKgAoACUAIwAfABwAGAAVABQAEwATABEADwAOAAwACwALAAoACgAJAAgA
BwAFAAUABQAEAAIAAQABAAEAAQABAAAAAAAAAAAAAAAAAAAAAAABAAIAAgACAAEAAQAB
AAEAAQADAP//////////AAACAAMABAAFAAYABwAJAAgACAAHAAcABgADAAIAAQAEAAQA
BAADAAMAAwADAAMAAQABAAEAAQD//////v/+/wAAAAAAAAAAAAAAAAAAAQD///7//v/+
//z/+//7//v//v/+//7//v/+//7//v8AAP3/+v/5//j/9v/2//b/9f/3//f/9//3//n/
+f/5//n/9//3//f/9//3//f/9//4//b/9v/1//X/9//3//f/9//5//n/+f/2//b/+P/4
//j/9//2//X/9P/y//D/8P/x//T/9P/0//T/9f/1//X/9f/0//P/9P/z//T/9P/0//T/
8//x//T/9v/2//b/9v/4//j/+P/4//n/+f/5//z//f/+//7//f/7//r/+v/5//n/+f/5
//n/+v/6//v/+////wAAAQADAAEAAQD///////////////8AAAAA/v/9//7/+//3//T/
8//y//L/8v/w/+//7v/s/+7/7v/t/+3/7f/t/+z/7P/u/+7/7v/t/+3/7f/t/+3/7P/r
/+r/6f/p/+n/6f/p/+r/7P/u/+//7//u/+7/7P/l/+b/5f/i/9//4f/k/+v/8P/8/xAA
LABIAGkAjgC1ANMA7QD9APQA2ACqAGUAHgDq/9H/x//H/87/zv/N/9D/1//e/+T/5//m
/+r/7P/q/+r/6v/q/+r/6v/q/+r/6//r/+r/6v/r/+v/6//r/+v/7f/t/+3/7P/p/+n/
6v/q/+v/6//s/+z/7P/s/+z/7P/p/+n/6f/r/+3/7P/r/+v/6v/q/+r/6v/s/+z/7P/s
/+v/6//r/+v/6//r/+v/6//t/+7/7//w//L/8v/z//P/8f/y//L/8v/x//D/8f/x//P/
9P/0//b/9v/2//j/+f/6//v//P/9//7/AAADAAUABwAJAAsADgAQABEAEwATABUAFwAZ
ABsAHwAhACIAJQAnACkAKwAtACwALgAuADEANAA1ADcAOAA2ADgAOQA6ADsAOwA9AD0A
PQA7ADsAOgA2ADYANQAyADAALQArACkAJwAlACIAIAAbABkAFQASABAADQAMAAsACQAH
AAUABAACAAEAAQAAAAAA///+//3//f/9//3//P/8//v/+//7//3//f/8//z/+v/6//r/
+v/4//j/+f/6//r/+v/5//n/+f/5//n/+//6//v//P/9//v//P/8//z//P/8//z//f/8
//z/+//7//3/+//7//v//P/8//z/+//5//n/+f/5//r/+//8//3/+f/5//j/+P/2//b/
9v/2//j/+P/4//n/+f/4//j/+P/0//P/8//z//T/9P/0//T/9v/2//b/+P/4//b/9v/2
//T/9P/0//P/8//z//P/8//z//P/8//z//P/8//z//P/8f/x//H/8v/0//T/8//z//P/
8//z//P/8f/x//H/7v/w//L/8v/y//T/9P/0//T/8//w/+//7//y//L/8v/y//D/7//u
/+3/7//v//H/8f/y//L/9P/w/+7/8P/w//D/8P/0//T/9P/0//P/8//z//b/+f/6//r/
+f/4//j/+f/5//f/9//3//f/+v/6//v/+//8//z//P/9//3//f/7//v/+//7//v/+/8A
AAAA/v/9//z/+f/1//L/8f/w//D/8P/v/+//7//u/+z/7P/r/+v/7f/t/+z/7P/u/+7/
7v/t/+v/6//r/+v/6f/p/+n/6f/q/+v/7P/t/+v/7P/t/+3/7f/s/+z/6v/p/+j/5f/i
/9//4f/m/+v/8v/6/woAJABEAGMAiACtAMsA4wDxAOwA0ACiAGEAHgDs/9P/zf/R/9L/
0v/V/9r/4//m/+T/5f/m/+j/7P/u/+3/7P/r/+r/6//s/+3/7//t/+z/7P/t/+v/6//r
/+v/7//v/+//7v/s/+v/6//q/+r/6//t/+7/8P/w//D/8P/u/+3/7P/t/+//7v/t/+3/
7P/s/+z/7P/t/+7/7//w//H/8f/x//H/7//v/+//7//w//D/8P/w//L/8v/z//P/8f/y
//L/8v/0//T/9v/3//f/+P/4//r/+P/4//r/+//+////AAABAAQABgAJAAsACQALAA0A
EAAQABEAEwATABkAGwAdAB8AIwAlACYAKQApACsALQAvAC4AMAAwADMANAA1ADcAOAA4
ADoAOwA8AD0APQA/AD8AQQA/AD8APgA8ADwAOwA4ADQAMQAvAC0AKwApACYAJAAfAB0A
GQAWABIADwAOAA0ADQALAAkACAAEAAMAAwACAAIAAQAAAP//AQABAAEAAAACAAEAAQAB
AP/////+//7/AAAAAAAAAAACAAIAAwAEAAIAAgABAAEAAQABAAEAAwD//////////wEA
AgACAAIAAAAAAAAAAQACAAIAAQABAAEA////////AgACAAIAAQAAAP///v/9////////
/////f/9//z//P/8//z//P/8//r/+v/6//v/+//6//r/+v/5//n/+v/7//v/+v/5//j/
+P/4//j/+v/2//T/9P/0//X/9v/3//f/9f/1//X/9f/z//P/8//z//X/9f/1//X/9//3
//f/+P/6//r/+f/5//b/9f/0//P/9f/1//X/8v/z//b/9//4//f/9v/1//T/9P/y//L/
8//0//T/9P/0//X/9f/1//X/8//z//X/9f/2//T/8v/0//T/9P/0//b/9v/2//b/9//3
//f/+v/8//7///////7//v///////v/9//z/+//9//7/AAABAAMAAgABAAEAAwADAAEA
AQD//////////wIAAgAAAP/////9//r/+P/1//T/9P/0//P/8//z//L/8v/y//H/8f/x
//H/8P/w//D/8P/w/+//7//v/+//7//x//H/8f/x/+//7//v/+//8f/y//P/8//z//L/
8v/w//P/8v/v/+j/5f/l/+j/7f/0//r/CAAgADgAVQB2AJsAvwDZAOkA5gDQAKwAbwAq
APj/3//T/9P/2P/W/9X/3v/l/+j/7P/t/+7/7v/w//T/8v/y//L/8v/0//T/9P/1//X/
9P/0//X/9P/z//L/8f/1//X/9f/0//P/8//0//T/9f/1//b/9v/2//b/9v/2//T/8//y
//P/8f/w/+//7//y//L/8v/y//L/8v/y//L/8f/x//H/8f/z//P/8//z//T/9P/0//T/
8v/y//P/8//0//b/9//4//f/9v/3//f/+f/6//r//P/6//r//P/9//z//f/+////AgAE
AAcACQALAA0ADwASABIAEwAVABUAFwAZABsAHQAgACMAJQApACsALQAvADEAMAAyADIA
NQA0ADUANwA4ADgAOgA7ADwAPwA/AEEAQQBBAD8APwA+ADwAPAA7ADgANgAzADEALwAu
AC0AKwAqACQAIQAcABgAFgATABIAEQANAAsACQAIAAgABwAHAAYABgAFAAQAAwADAAMA
AwACAAIAAQABAAEAAgADAAMABAADAAIAAQAAAAAAAAABAAIAAgACAAEAAQABAAEAAQAD
AAEAAQABAAEAAwAEAAQABAADAAIAAQABAAMABAAEAAUAAgD///7//f8AAAAAAAD/////
////////AQABAAEAAQAAAAEAAQACAP///v/9//z//v/+//7///8BAAAAAAAAAP7//f/9
//3/AAAAAAAAAAD+//z/+v/6//n/+P/5//r//P/8//z/+//9//3//f/9//z/+//6//n/
+//7//v/+//9//3//f/+//z//P/7//v/+f/5//n/+f/7//v/+//4//b/+P/4//j/+P/4
//j/+P/4//b/9v/3//r/+v/6//r/9//5//n/9//4//r/+v/6//r//P/8//z//P/9//3/
/f8AAAEAAgACAAEA/v/+/////////////////wIAAgADAAMABAAEAAQABQAHAAcABQAF
AAYABwAIAAkADAAMAAoACQAHAAMA/v/6//n/+P/4//j/9//3//f/9v/2//b/9f/1//X/
9f/0//T/9P/0//T/8//z//P/8//z//P/8//z//P/8//z//P/8//y//L/8v/x//L/8v/z
//L/8f/w/+3/6v/n/+f/7P/x//j/BAAYADIATgBtAJQAuwDZAPEA/QD2ANoAqABfABIA
5P/P/8n/yf/K/8z/zf/S/9v/3v/g/+X/7P/w//D/7P/u/+7/7v/u//D/8P/w//H/8f/w
//D/8f/x//H/8f/x//X/9f/1//T/8v/x//H/8P/t/+3/7v/u/+z/7P/s/+z/7v/v//D/
8//1//T/8//z//P/8v/x//D/8v/y//L/8v/0//X/9v/3//b/9f/0//P/8//y//H/8P/x
//L/9P/1//X/9v/2//b/9v/2//j/+f/5//r/+v/8//z//P/+/////v///wAAAQAAAAIA
BQAHAAkACwANABAAEgATABUAFQAXABkAGwAdACAAIwAlACkALQAvADEAMwAzADQAMwA1
ADQANQA3ADgAOQA8AD4AQABBAEEAQwBDAEMAQQBBAEAAOwA6ADgANAAwAC0AKwApACcA
JQAiACAAHQAbABcAFAARAA0ACwAJAAgABwAGAAYABAADAAMAAgABAP///f/7//r/+f/4
//b/9//3//j/+f/5//n/+P/4//j/+P/4//j/+v/6//v//P/7//r/+P/3//n/+f/5//v/
9//3//f/9//5//r/+v/6//j/+P/4//n//P/8//v/+//7//n/+f/5//j/+P/4//f/+P/5
//r/+//4//f/9v/1//T/9f/1//b/9v/2//b/9v/1//T/8//z//P/8v/y//L/8P/v/+//
7//w//D/8P/w//L/8v/y//T/8P/u/+7/7v/s/+z/7P/r/+3/7f/t/+3/7f/t/+3/7f/v
/+//7//v/+3/7f/t/+7/7P/s/+v/6//t/+3/7f/t/+3/7f/t/+r/6f/q/+n/6P/q/+r/
6v/q/+r/6P/o/+n/6v/q/+r/6v/r/+v/6//r/+//7v/w//D/8P/w//H/8P/v/+7/7//v
/+//8v/x//L/8v/x/+7/7v/v/+//8f/x//H/8f/w//D/8f/x//b/9v/2//f/9f/1//P/
8//z//P/8//z//T/9P/y//H/7v/r/+f/5P/l/+T/5P/k/+P/4//j/+L/4P/g/9//3//d
/93/3P/c/9r/2v/a/9n/2f/Z/9n/2f/Z/9n/2f/Z/9r/2//c/93/3P/c/9z/2//d/9z/
3P/a/9f/1v/X/9L/z//R/9b/3f/m/+7//P8YADgAWQB+AKUAxQDbAOcA3AC+AI4ARwAA
ANT/v/+5/7v/vP+8/7//xP/L/9L/2P/X/9b/2v/c/9r/2v/a/9r/2v/a/9r/2v/b/93/
3P/c/93/3f/d/93/3f/d/93/3f/c/93/3f/e/97/2//b/9z/3P/e/97/3v/e/9z/2//a
/9v/3f/c/9v/2//e/97/3v/e/97/3v/e/97/3//f/9//3//f/9//3//f/+D/4P/g/+D/
4P/g/+H/4f/h/+L/4v/i/+L/4v/k/+X/5v/o/+n/7P/r/+r/6//r/+z/7f/u/+//8P/y
//X/9//3//n/+//+/wIAAwAFAAUACwANAA8AEQAQABEAEQATABYAGQAcAB8AIgAkACQA
JwAnACcAKAAoACkALAAuADAALwAvADEAMQAxAC8ALwAuAC4ALgAtACoAKAAlACMAIQAb
ABcAEgAOAAwACwAIAAYABgADAAIAAQABAP///f/8//j/9//3//b/9v/1//T/8//1//X/
9f/0//L/8f/x//H/8v/z//P/9P/0//T/9P/0//L/8v/z//T/9P/0//P/8//z//P/8//1
//H/8f/x//H/8//0//T/9P/y//L/8v/z//T/9P/z//P/9f/z//P/8//y//L/8v/x/+//
7//v/+//7//v/+//7//w//H/8f/y//H/8P/v/+7/7v/u/+7/7//v/+7/7v/u/+7/7f/t
/+3/7v/u/+7/7v/s/+z/7P/u/+//7v/v//D/7//u/+3/6//p/+n/6f/p/+r/6//s/+3/
6//r/+v/6//r/+v/6//s/+z/7P/r/+v/6//r/+v/6//s/+3/7v/s/+r/7P/s/+z/7P/s
/+z/7P/u/+z/7P/t/+3/7P/r/+r/6//r/+v/6//p/+z/7f/u/+//8P/0//T/9P/0//T/
8//y//T/9f/2//b/9f/2//b/9//3//f/9//3//f/9v/2//f/9//6//r/+v/7//n/+f/3
//f/+f/5//n/+f/+//7//P/7//n/9f/w/+z/6f/o/+j/6P/p/+n/6f/o/+r/6v/p/+n/
5//n/+b/5v/k/+T/5P/j/+X/5f/l/+X/5f/l/+X/5f/n/+f/5//n/+f/6P/p/+n/5//m
/+b/5P/n/+T/3//a/9v/3f/g/+P/6v/4/wwAJABCAGMAiACtAMsA3wDlANoAvACGAEMA
BgDi/8//zf/R/9D/zv/P/9D/1f/c/+D/4//m/+j/6v/o/+b/5v/m/+b/5P/k/+T/5f/l
/+T/5P/l/+f/5//n/+f/6f/p/+n/6P/p/+n/6v/q/+f/5//o/+j/6v/q/+r/6v/n/+f/
5//p/+v/6v/p/+n/6P/o/+j/6P/q/+r/6v/q/+n/6f/p/+n/6f/p/+n/6f/r/+z/7f/u
/+z/7P/t/+3/6//s/+z/7P/u/+7/8P/x//H/8v/y//T/9P/0//b/9//4//n/+v/7//r/
/P///wEA//8BAAMABgAKAAsADQANABIAFQAYABsAGgAbABsAHQAfACEAIwAlACYAKAAo
ACsALgAvADEAMgA0ADYANwA4ADcANwA5ADkAOAA1ADQAMgAxADIAMgAwACwAKQAnACUA
IQAfABwAGgAXABUAEQAOAA4ACwAKAAkABQADAAEAAAD+//3//f/8//z/+//6//n/+//7
//v/+v/6//n/+f/5//n/+f/4//j/9v/2//b/9v/4//j/+f/6//j/+P/3//f/+f/5//n/
+//5//n/+f/5//f/+P/4//j/+P/4//j/+f/6//r/+f/5//f/9f/1//X/+P/4//j/9//3
//f/9//3//X/9f/1//X/9f/1//T/9P/0//T/9P/0//L/8v/y//P/9f/0//T/9P/w/+//
7//v//L/8v/y//L/8P/w//D/8v/w/+7/7v/u/+z/7P/s/+v/7P/t/+7/7//v/+//7//v
/+3/7f/t/+3/7//v/+//8P/v/+7/7P/r/+3/7f/t/+3/6//r/+v/6P/q/+z/7P/s/+z/
7P/s/+z/7v/s/+z/7f/u/+7/7v/u/+n/6f/t/+z/7v/u/+7/7v/w//D/8P/w//P/8//z
//b/9f/2//b/9f/2//b/9//3//f/9//3//f/+v/6//v/+//8//z//P/9/wAAAQAAAAEA
///9//v/+f/6//r/+P/3//j/9f/x/+7/7//u/+7/7v/u/+//8P/w/+//7v/s/+v/6//r
/+r/6v/s/+z/7P/r/+n/6f/p/+n/6//r/+v/6//t/+3/7f/t/+3/7v/v/+//7f/q/+j/
5P/p/+b/4//g/9//3f/i/+v/8P/4/wwAKgBIAGMAiACxAM8A3wDpAOAAxgCUAEsACADi
/83/w//H/8z/yv/J/87/1f/Y/9z/4f/i/+T/5v/q/+r/6v/q/+r/6P/o/+j/6f/p/+j/
6P/p/+v/6//r/+v/6//r/+v/6v/n/+f/6P/o/+j/6f/r/+z/6f/o/+f/5v/m/+f/6P/r
/+v/6v/p/+n/6v/q/+r/6v/q/+r/6v/q/+v/6//r/+v/6f/p/+n/6f/s/+z/7P/s/+r/
6v/r/+v/7f/u/+7/7v/s/+z/7v/v/+//8P/w//L/8v/y//T/9f/4//n/+v/7//r//P//
/wEAAwAFAAcACgALAAsADAALABEAEwAVABcAGwAdAB4AIQAjACUAJwApACkAKgApACsA
LgAvADEAMgAyADQANQA2ADcANwA5ADkAOwA5ADkAOAA0ADQAMwAwACwAKQAnACUAIQAf
ABwAGgAVABMADwAMAAwACQAIAAcAAwABAP///v/8//v/+//6//j/9//2//X/9f/1//X/
9P/0//P/8//z//P/8//y//L/9P/0//T/9P/0//T/9f/2//b/9v/1//X/9P/z//L/8//y
//P/9P/1//f/+P/4//j/+P/4//j/+f/4//j/9//3//j/9//4//n/+P/4//j/9//3//f/
9//3//n/+f/5//n/9v/1//P/8v/y//L/8v/y//T/9P/0//X/8//y//L/8v/x//H/8v/z
//L/8v/y//L/8v/y//L/9P/y//D/8P/w//D/8P/w/+//8f/x//H/8f/v/+//7//v/+//
7//v/+//7//v/+//8P/y//L/8f/x//H/8f/x//H/8//z//P/8P/v//D/7//u/+7/7v/u
/+7/8P/u/+7/7//w//D/8P/w//H/8f/x//L/9P/0//T/9P/0//T/9P/0//f/9//3//r/
+P/4//f/9f/1//b/+P/5//n/+f/5//n/+v/6//v/+//8//z//P/9//7////+/////f/9
//3//f8BAAIAAQABAP7/+//3//T/8P/u/+3/7P/s/+3/7v/u/+3/7P/q/+n/6v/r/+v/
7P/q/+r/6v/p/+n/6f/p/+n/6f/p/+n/6f/n/+f/5//n/+n/6v/r/+v/6f/o/+j/5v/p
/+j/4//e/93/3f/g/+X/6v/0/wYAHgA4AFcAfACjAMcA4QD1APgA5gDAAIUAOgD4/9H/
wf+//8T/xv/H/8r/0f/W/9r/3f/g/+T/6P/o/+j/6P/o/+j/5//m/+X/5f/m/+b/5//p
/+n/6f/p/+n/6P/n/+b/5P/l/+X/5v/m/+b/5//p/+r/6v/q/+r/6v/n/+f/5//p/+f/
5v/l/+X/5P/k/+T/5P/l/+b/5//o/+n/6f/p/+n/6f/p/+n/6f/n/+b/5f/k/+X/5v/o
/+n/6//s/+z/7P/q/+r/7P/t/+//8P/w//L/9P/0//b/9//2//f/+P/5//j/+v/9////
//8BAAMABgAJAAsADgAPABEAEwAVABcAGAAZABkAGwAfACEAIwAlACgAKgAqAC0AMAAx
ADMANAAyADQANQA2ADcANwA5ADkAOwA5ADkAOAA4ADgANwA0AC8AKwAoACUAIwAhAB4A
HAAYABUAEAAMAAwACQAIAAcABQADAAEAAAD+//3//f/8//r/+f/4//f/9//3//f/9v/3
//f/+P/5//j/9//1//T/8v/y//L/8v/0//T/9f/2//j/+P/3//f/9f/1//X/9//3//f/
9//3//n/+v/6//r/+P/4//j/+f/4//j/9//3//r/+f/6//v/+v/4//b/8//0//X/9v/3
//X/9f/1//X/8//z//L/8v/0//T/9P/0//L/8v/y//P/8//y//L/8v/x//H/8v/z//L/
8v/y//L/8P/w//D/8v/x//D/8f/y//H/8P/v/+3/7//v/+//7//v/+//7//v/+//7//v
/+//7//v/+//8P/w//D/7//v//H/8f/x//H/7//v/+//7P/u//D/8P/w/+//7v/t/+z/
7v/s/+z/7f/u/+7/7v/u/+3/7f/t/+3/7f/t/+//7//u/+7/7v/u/+//7//v//H/8f/x
//H/7//u/+7/7v/u/+7/8v/y//L/8v/x//H/8f/0//X/9v/2//X/9P/0//X/9f/2//f/
+P/5//n/+P/4//f/9//2//X/9f/2//f/9v/3//n/+f/5//n/+//6//f/9f/3//X/8v/w
/+//7v/u/+7/6//r/+v/6v/t/+7/7v/v/+//7//u/+7/7f/s/+v/6f/q/+v/7P/t/+//
7//v/+//7P/r/+r/6f/q/+z/7v/v/+3/7P/s/+r/6//q/+n/4v/f/+H/6P/r//D/AAAU
AC4ATgBvAJIAtQDVAO0A9wDqAMgAlgBRABAA5v/R/8//0//S/9L/0//W/93/5P/m/+v/
7v/q/+r/7P/u/+7/7v/u/+z/7P/s/+3/6//q/+r/6//s/+3/7v/v//H/8f/x//D/7//v
//D/8P/t/+3/7v/u/+7/7v/u/+7/7//v/+//8f/v/+7/7f/t/+7/7v/u/+7/7v/u/+7/
7v/x//H/8f/x//H/8f/x//H/8f/w/+//7v/w//D/8f/x//P/9P/0//T/9v/2//j/+f/3
//j/+P/6//r/+v/8//3//P/9//7///8CAAQABwAJAAkACwANABAAEAARABMAEwAZABsA
HQAfACEAIwAkACcAJwApACsALQAwADIAMgA1ADgAOQA7ADwAPAA+AD8AQABBAEEAQwBD
AEMAQQBBAEAAPAA8ADsAOAA1ADMAMgAxACsAKQAmACQAIgAhAB4AHAAaABcAFgAVABUA
EwARABAADgANAA0ADAALAAkABwAFAAcABwAHAAYACAAHAAcABwAHAAcABgAGAAYABgAG
AAYABwAIAAoADAAOAA4ADQANAA0ADQANAA8ADAALAAoACQAJAAoACgAKAAgACAAIAAkA
CgAKAAkACQAKAAkACgALAAsACgAJAAcACgALAAwADQAPAA8ADwAPAAwACwAJAAgACAAI
AAgACAAGAAYABgAHAAcABgAGAAYABQAFAAYABwAGAAYABgAGAAgACAAIAAoACAAGAAYA
BgAIAAgACAAHAAUABQAFAAUABQAFAAUABQAFAAUABQAFAAUABQAFAAYABgAGAAUABQAH
AAcABwAHAAcABwAHAAQABgAIAAgACAAKAAoACgAKAAgABgAGAAcABgAGAAYABgAHAAcA
BwAHAAkACQALAAsADAAMAAwADAAPAA8ADwARABMAEwATABMAEAAQAA8ADgAQABIAEgAS
ABUAFgAWABYAFgAXABkAGgAUABAAEQASABMAFAAUABQAFAAUABIAEAAOAAwACwAKAAkA
CAAKAAoACgAKAAkACAAHAAYACAAIAAgACAAGAAYABgAGAAYABgAGAAYABgAGAAYABgAI
AAgACAAIAAoACgAKAAoACQAIAAcABgAEAAIAAAD+/wEAAgADAAQAFQAmADcASABoAIgA
qADIAA==
         </WaveFormData>
      </LeadData>
      <LeadData>
         <LeadByteCountTotal>10000</LeadByteCountTotal>
         <LeadTimeOffset>0</LeadTimeOffset>
         <LeadSampleCountTotal>5000</LeadSampleCountTotal>
         <LeadAmplitudeUnitsPerBit>4.88</LeadAmplitudeUnitsPerBit>
         <LeadAmplitudeUnits>��V</LeadAmplitudeUnits>
         <LeadHighLimit>2147483647</LeadHighLimit>
         <LeadLowLimit>268435456</LeadLowLimit>
         <LeadID>V6</LeadID>
         <LeadOffsetFirstSample>0</LeadOffsetFirstSample>
         <FirstSampleBaseline>0</FirstSampleBaseline>
         <LeadSampleSize>2</LeadSampleSize>
         <LeadOff>FALSE</LeadOff>
         <BaselineSway>FALSE</BaselineSway>
         <ExcessiveACNoise>FALSE</ExcessiveACNoise>
         <MuscleNoise>TRUE</MuscleNoise>
         <LeadDataCRC32>1359027858</LeadDataCRC32>
         <WaveFormData>
EgASABIAEgASABIAEgASABIAEgASABIAEwAUABUAFgAUABIAEAAOAA4ADgAOAA4ADgAO
AA4ADgAOAA4ADgAOABAAEAAQABAAEAAQABAAEAAQABAAEAAQABAAEAAQABAAEgASABIA
EgARABAADwAOAAwADAAMAAwADAAMAAwADAAOAA4ADgAOAA4ADgAOAA4AEAAQABAAEAAQ
ABAAEAAQAA4ADgAOAA4ADgAOAA4ADgAQABAAEgASABIAEgASABIAEQATABQAFAAVABYA
FwAYABcAFwAXABcAFwAXABgAGAAZABoAGwAcABwAHgAeAB0AGgAaABoAGgAbABsAHQAd
ABwAGQAXABMAEQAOAA0ADQAOAA4ADgAOAAsACgAKAAoADAAKAAoACgAIAAgACAAIAAYA
BAAEAAUABQAFAAUABQAHAAcABwAHAAYABgAFAAQABAAEAAQABAAIAAcABwAHAAYA/v/3
//f//f////7/AAAOACMAOABQAG4AigCmAL8A0gDWAM4AswB/AEkAKAASAAAA+v/5//f/
9f/5//z///8AAAAAAAABAAEAAwABAAIAAgAAAAIAAgACAAQAAAAAAAAAAAD+//7//v/+
//7//f/8//r//f/+/////////wEAAQABAP7//f/8//v//f/9//3//////////v/+//7/
/v/+//7//f/8//v/+v/7//v/+//8//z/+//7//v//f/9//3//f/7//r/+f/4//j/+f/6
//r//P/8//z//v/+//////8AAAIAAgACAAQABAAFAAYACAAGAAYABwAIAAoADAAPABEA
FQAXABgAGQAbAB4AIAAhACAAIwAkACcAKAApACoAKQAsAC8ALwAxADQANQA3ADgANwA3
ADkAOgA4ADoAOwA7ADsAOQA5ADgANgA2ADQAMwAtACoAKAAmACIAIQAfABwAGwAYABYA
EwAPAA4ADAAMAAcABgAEAAMAAgADAAMABAACAAAA/v/8//z//P/8//z//v/9//3//f/8
//z/+v/6//r/+v/6//r/+f/4//j/9//5//n/+f/5//v/+//7//v/+//6//r/+//5//n/
+v/7//n/+P/4//j/+P/4//j/+P/7//z//f/+//7//v/9//3//f/9//3//f8AAAAAAAD/
//7//f/9//3////////////9//3//P/8//r/+v/6//r/+P/2//b/9//5//n/+f/5//r/
+//8//3/+v/4//b/9f/2//b/9//5//n/+P/4//j/9v/2//b/9v/1//X/9f/0//L/8v/z
//P/9v/4//n/+P/3//b/9f/0//b/9v/1//X/8//z//P/8//1//X/9v/2//T/9P/0//X/
9P/z//L/8f/y//P/9P/1//P/9P/0//X/9P/z//L/8f/z//P/8v/y//L/8v/y//T/9P/0
//T/9P/0//X/9//6//r/+v/6//j/+P/5//n/+f/5//n/+f/6//r/+//8//3//v/+/wAA
AgABAAAAAAD9//z/+v/5//3//f/9//v/+v/3//P/8P/v/+//7v/u/+z/7P/r/+r/6v/q
/+r/6P/q/+r/6v/q/+r/6v/q/+j/6v/r/+v/6//q/+n/6P/n/+n/6f/p/+r/6P/o/+j/
6P/q/+r/6v/p/+f/4//i/+D/3f/b/93/4f/m/+z/+v8PACoARABiAIAAmgCxAMYAxgC2
AJcAYwApAAAA6P/c/9j/2f/X/9X/2f/e/+H/5P/k/+T/5f/n/+X/4//k/+T/4v/k/+T/
5P/m/+L/4v/i/+L/4v/i/+L/4v/k/+X/5v/m/+T/5P/k/+P/4v/j/+L/4f/j/+P/4//j
/+X/5f/l/+f/5//n/+b/5v/m/+b/5v/m/+X/5P/j/+L/5v/n/+j/6v/o/+f/5//n/+X/
5f/l/+X/6P/o/+j/6P/m/+f/6P/o/+r/6v/q/+z/6//r/+r/6v/u/+7/7v/w//L/8//0
//b/9//4//r//P/9/wAABAAHAAgACQAJAAkACgAMAA0ADQAPABMAFQAZABkAGwAdAB0A
HwAjACQAJwAmACcAKQAqACkAKQArACwALgAwADEAMQAwAC0ALAAqACgAKAAmACUAIQAe
ABwAGgAUABMAEQAOAA0ACgAIAAUAAgAAAP3//P/7//r/+P/3//P/8//y//L/8//y//H/
8P/w//D/8P/w/+//7f/s/+v/7P/s/+r/6v/q/+r/6v/q/+z/7P/t/+3/7f/t/+3/7f/t
/+3/7f/t/+v/6v/q/+v/7P/t/+//8f/y//L/8//0//L/8v/y//L/8P/u/+z/6v/r/+z/
7P/t/+//7//v/+//7//u/+3/6//q/+n/6f/p/+v/6//r/+v/6//r/+r/6v/o/+j/6P/o
/+j/5v/m/+f/6f/p/+n/6f/r/+v/6//r/+r/6P/m/+X/5P/i/+H/4f/j/+L/4v/i/+P/
5P/l/+b/5v/l/+T/4v/i/+L/4//j/+P/5P/k/+L/5P/k/+T/5P/k/+T/4//j/+X/5f/l
/+X/5P/j/+P/4v/e/97/3v/f/+H/4f/h/+H/4//j/+P/4//i/+L/4f/h/+H/4f/h/+H/
4f/f/+D/4v/i/+L/4v/k/+T/5P/k/+b/5v/n/+n/7P/s/+z/7P/p/+j/6P/n/+f/5//n
/+f/6f/q/+z/7v/x//L/8v/0//P/8f/v/+7/8P/w/+//7//v/+//7//t/+7/6//n/+T/
4//j/+L/4v/g/+D/3//e/+D/4P/g/97/3v/e/97/3v/e/97/3v/c/97/3//f/9//3v/d
/9z/2//b/9v/2//c/9//4P/h/+L/4v/i/+L/4f/Z/9v/2v/W/9P/1f/X/9v/3v/k//T/
CQAiADwAXAB8AJgAsQDEAMQAtgCZAGcAKwD+/+b/3P/a/93/2f/T/9X/2v/f/+L/4v/g
/+P/5f/j/+P/5P/k/+L/4v/i/+L/5P/i/+L/4v/i/+L/4v/i/+L/5f/l/+X/5P/i/+L/
4v/h/+P/5f/l/+X/5f/l/+X/5f/j/+P/4//l/+f/5//m/+b/5P/k/+T/5P/m/+b/5v/m
/+f/5//n/+j/6P/n/+f/5//q/+v/7P/t/+z/7P/s/+z/7P/t/+7/7v/t/+z/6//s/+7/
7//v//D/8v/y//L/9P/2//f/+P/6//n/+v/8//7/AAACAAUABwAJAAsADAANAA0AEAAS
ABMAFgAZABoAHQAfACEAIwAjACQAJwAnACkALAAtAC8AMAAvAC8AMQAyADIANAA1ADUA
NQAzADMAMgAuAC4ALAArACkAJgAkACIAIAAfAB0AGgAVABIAEAANAA0ADAAKAAoABwAG
AAQAAwABAAEAAAAAAP///v/9//z//P/8//z//P/6//n/+f/5//z//P/6//r/+P/4//j/
+P/4//j/+f/5//n/+f/5//n/+f/5//n/+f/6//r/+//9//z/+//7//v//f/8//z//P/8
//z//P/8//r/+v/6//r//P/8//v/+//5//n/+f/5//z//P/8//v/+v/5//n/+f/3//f/
9//3//n/+f/4//j/+P/4//j/+P/2//T/9P/1//X/9f/1//X/9v/3//j/+f/5//j/9//3
//f/9v/2//f/9//2//b/9v/0//T/9P/0//X/9f/1//T/8v/y//P/8//1//b/9v/0//T/
9P/0//T/9P/0//P/8//1//X/9f/1//f/9//4//j/9f/0//P/8//1//X/9f/1//L/8f/w
/+//8P/y//P/9f/z//X/9//z//D/8f/y//P/9P/4//j/+P/4//b/9v/3//n/+//8//3/
/v/8//z//f/9//3//f/9//3/AAAAAAEAAgABAAIAAgAEAAQAAwACAAIAAgACAAEAAQAF
AAUABQADAAIA///7//j/9//3//b/9v/0//T/8//y//L/8v/y//D/8v/y//L/8v/z//T/
9f/0//P/8//y//H/8f/x//H/8f/z//P/8//0//L/8v/y//L/8v/y//L/8f/x/+//7v/q
/+n/5//r/+//8v/2/wIAFwAwAEoAaACIAKQAvQDOANAAwgCjAHEAOQAQAPr/8P/y//H/
6//r/+//9P/1//L/8P/w//H/9f/1//T/9P/z//D/8f/y//P/9v/0//T/9P/0//T/9P/0
//T/9//3//f/9v/z//L/8f/v//D/8//0//X/9v/3//j/+f/4//f/9v/3//n/+f/4//j/
+P/4//j/+P/5//r/+//8//3//f/9//7//f/7//r/+f/7//v/+//7//z//P/8//z//f//
/wEAAgACAAIAAgAEAAQABQAFAAYABgAGAAYACAAKAAsADAAOABAAEgAVABgAFwAYABoA
GwAbAB0AHgAfACIAJgApACsALgAxADIANQA1ADcAOQA5ADoAPQA9AD8AQABBAEMARABF
AEUARwBIAEgASgBLAEsATQBLAEsASgBGAEYARABDAD8APAA6ADgANgA1ADMAMAAtACoA
KAAlACEAIAAeAB4AHAAcABsAGwAXABcAFgAWABUAFAATABIAFAAUABQAFAAUABMAEwAT
ABIAEgAQABAAEQASABMAFAAUABQAFQAVABMAEwATABMAEwATABMAEwATABIAEgATABUA
FQAWABcAFQAUABQAFAAUABQAFAAUABIAEgASABIAEwAUABQAFQAUABMAEgARABQAFAAU
ABMAEgARABEAEQARABEAEQARABEAEQAQABAAEAAQABAAEAASABAAEAARAA8ADwAPAA8A
DwAPAA8ADwANAAwACwALAAwADAANAA8ADQAMAAwADAAMAAwADAAMAA0ADQANAAwADgAO
AA8ADwARABIAEgAQAA4ADAAKAAgACQAKAAoACwANAA0ADQANAA0ADQAOAA4ADAAMAAwA
DQANAA0ADQANAA0ADQANAA0ADAAMAAsACwANAAsACgAMAAwADAAMAAwADAAMAAwADgAO
AA8AEQATABQAFQAWABQAFAAVABUAFAATABIAEQATABQAFgAYABcAGAAYABoAGgAZABgA
GAAYABgAFwAXABkAGQAZABcAGAAVABEADgALAAsACgAKAAoACgAJAAgACgAKAAoACAAG
AAYABgAGAAgACAAIAAYABAAFAAUABQAHAAcABwAHAAUABQAFAAYACAAIAAgACAAKAAoA
CgAJAAkACQAGAP7/+//7//3/AQAEAAYAEAAjADYATABoAIgAqADDANgA2gDQALsAjwBV
ACgAEAAGAAQABQD///n///8GAAcACAAIAAYAAwAFAAkACQAKAAoACAAGAAYABgAIAAgA
CAAIAAgABwAGAAUABAAHAAcABwAGAAQABAAEAAMABQAHAAcABwAHAAcABwAHAAYABQAE
AAUAAwADAAIAAgADAAQABQAGAAQABAAEAAQABAADAAIAAgAEAAMAAwADAAMAAwADAAMA
AgACAAIAAgAEAAUABgAGAAUABAADAAQABgAHAAcACAAIAAgACAAKAAoACwAMAA4ADwAQ
ABIAFAAWABgAGwAdAB4AHwAfAB8AIQAkACYAJwAqAC0ALgAxADMANQA3ADcANgA5ADkA
OwA6ADsAPQA+AD0APQA/AEAAQQBEAEYARwBFAEMAQwBCAD4APgA8ADsAOAA2ADUANAAx
ADEAMAAuACgAJAAhAB0AGwAaABgAGAATABIAEAAPAA8ADwAOAA4ACwAKAAkACAAIAAgA
CAAIAAgABwAHAAcACgAKAAgACAAFAAQAAwACAAQABAAFAAUABQAFAAUABQAFAAUABQAF
AAUABAAEAAUABwAHAAgACQAIAAYABQAEAAUABgAHAAgABgAEAAIAAAACAAIAAQABAAEA
AQABAAEAAgACAAIAAQACAAEAAQABAP7//f/8//v/+//7//r/+v/7//z//f/+//7//P/8
//3/+//7//v/+//5//f/9f/z//T/9P/0//X/9//2//b/9//3//b/9v/2//T/9P/0//T/
9f/1//X/9P/1//b/+P/5//j/+P/3//T/9P/0//T/9P/0//T/8//z//H/8f/x//H/7//v
//D/8P/w//D/8P/x//P/8//z//P/7//x//H/8f/w//L/8v/y//L/8v/y//L/8v/0//T/
9f/3//j/+P/4//j/9//2//b/9f/1//X/9f/1//f/+P/6//z//P/8//v//P/8//v/+v/6
//z//P/7//v//////////f/7//f/8v/u/+3/7f/s/+z/6v/q/+n/6P/o/+j/6P/m/+j/
6P/o/+j/6P/o/+j/5v/m/+f/5//n/+X/5f/l/+X/5f/l/+X/5v/l/+T/4//i/+P/5P/l
/+X/4//j/+D/3P/Z/9n/2//d/+L/6P/2/wsAIgA8AFwAfgCaALMAxADGALgAmQBdAB0A
8v/g/9j/1P/R/83/zf/R/9T/1//Y/9r/3v/h/+H/3//f/+D/4P/e/97/3v/e/+D/3v/e
/97/3v/g/+D/4P/g/+P/4//j/+L/4f/g/9//3f/c/93/3P/b/9v/2//b/9v/3v/f/+D/
4//l/+X/5P/k/+P/4v/h/+D/4P/g/+D/4P/j/+P/4//k/+P/4f/g/9//3f/d/93/3f/f
/+D/4f/i/+D/4f/i/+L/4v/i/+L/5P/m/+f/5//o/+j/6P/o/+r/6v/r/+z/7v/t/+7/
8P/y//L/9P/3//n/+//9//7//////wIABAAFAAcACwANABEAFQAXABkAGQAZABsAGgAb
ABwAHQAfACAAIwAjACUAJgAmACgAKQApACkAJwAnACYAIQAgAB0AGwAXABQAEgAQAA4A
DQALAAgABQACAAAA/f/5//j/9v/2//T/9P/z//P/7//v/+7/7v/r/+r/6f/o/+f/5v/l
/+T/5f/l/+b/5//o/+j/5v/m/+T/5P/k/+T/5//o/+r/6//o/+f/5v/l/+b/5//o/+n/
6P/m/+X/5f/n/+f/6P/p/+f/5v/m/+b/6P/o/+j/6P/o/+j/6P/o/+j/6P/n/+f/6f/p
/+n/6f/n/+b/5f/j/+P/4//k/+X/4//j/+P/4//j/+P/4v/i/+L/4v/i/+L/4v/g/+D/
4f/h/+H/4f/h/+H/4f/h/+H/4f/g/9//3//d/9z/3P/d/93/3P/c/9z/3P/c/9z/3P/f
/9//3//e/97/3v/f/9//3f/e/97/3P/e/97/3v/e/97/3v/d/93/2v/Z/9j/1//Y/9n/
2//c/9z/3P/c/93/3f/d/93/3f/d/93/3f/d/+H/4v/i/+L/4v/i/+H/4P/f/97/4P/g
/+H/4//m/+b/5v/m/+X/5P/k/+P/5f/l/+X/5f/k/+T/5f/m/+n/6v/q/+z/6v/p/+j/
6P/q/+r/6f/p/+n/6f/p/+f/5P/h/93/2v/b/9v/2v/a/9r/2v/Z/9j/1v/W/9b/1P/S
/9L/0v/S/9T/1P/U/9L/0P/R/9H/0f/R/9H/0f/R/9L/0//U/9b/1f/U/9P/0v/U/9T/
1P/T/8//0f/S/8z/yf/L/8//0//Y/9z/5v/9/xgAMABQAHQAkAClALYAtACkAIUATwAV
AO7/2v/S/9L/z//L/8n/zf/S/9f/2v/Y/9b/2f/Z/9f/1//Y/9j/1v/W/9b/1v/Y/9j/
2P/Y/9j/2P/Y/9j/2P/Z/9n/2f/Y/9r/2v/a/9n/2P/Z/9j/1//Y/9n/2v/b/9r/2f/Y
/9n/2//b/9r/2v/c/9z/3P/c/9z/3P/c/9z/3f/d/93/3v/e/93/3f/d/9//3//f/9//
3v/e/97/3v/g/+H/4v/i/+L/4v/i/+T/5f/n/+j/6v/p/+j/5//o/+r/6//s/+7/7//w
//L/9P/2//j/+//9////AQACAAMABwAKAAwADQANAA8ADwARABUAFwAZABkAGwAfACAA
IwAjACMAJAAkACYAJwAqACwAKgAsAC0ALQAtACsAKwAqACkAKgApACkAJQAiACAAHgAY
ABUAEQAMAAwACgAJAAcABQAEAAIAAgABAAAA/v/9//v/+//6//r/+//6//n/+P/6//r/
+v/6//j/9//3//f/+v/6//j/+P/4//j/+P/4//b/9v/3//f/9//3//f/9//3//f/9//3
//f/9v/2//f/9//3//j/+f/5//j/+P/4//r/+v/6//r/+v/6//r/+v/6//r/+f/5//f/
9//3//f/+P/4//j/9//5//n/+v/7//j/9//2//X/9//3//b/9v/2//b/9v/2//b/9P/0
//X/9//3//f/9//1//X/9f/1//j/+P/4//n/+P/2//X/9f/1//T/9P/0//b/9v/2//b/
9//3//f/9v/2//b/9//3//f/+P/4//b/+P/4//j/+P/5//r/+v/7//r/+f/4//f/9f/1
//b/9v/1//b/9//5//f/9//3//f/9//3//f/9//1//j/+v/6//r/+v/+//7//v/+//3/
/P/8//3/AAAAAAAAAAAAAAAAAQABAAMAAwADAAMAAgACAAMABAAHAAgACAAKAAkABwAF
AAQABQAGAAYABwAJAAkACQAHAAQAAQD9//r/9//3//b/9v/4//j/9//2//j/+P/4//b/
9P/0//T/9P/0//T/9P/y//T/9f/1//X/9f/1//X/9f/1//X/9f/2//j/+P/4//j/9v/2
//b/9f/3//P/7v/q/+n/6//r/+v/7v/4/wgAGQAyAE4AbgCOAKoAwQDMAMoAugCVAGEA
LwAOAPz/+P/4//P/7f/r/+n/7P/x//T/9v/2//f/+f/3//X/9v/2//T/8v/y//L/9P/0
//T/9P/0//b/9v/2//b/9//3//f/9v/4//j/+P/3//X/9//3//f/+f/5//n/+f/3//f/
9//5//r/+//7//z/+v/6//r/+v/7//z//f/+/////////wAA/v/9//3//f/+////AAAB
AAIAAgACAAIAAAABAAIAAgACAAIAAgAEAAQABQAFAAYACAAIAAgACgAKAAsADAAOAA0A
DgAQABIAEAASABUAFwAZABsAHAAdACIAJgApACsAKgAtAC4AMQAyADMANAAzADYAOQA5
ADsAPgA/AEEAQgBDAEMARQBGAEQARgBHAEcARQBDAEMAQgBBAEIAQQBBAD0AOgA4ADYA
MAAvAC0AKgApACYAJAAhAB8AHgAcABwAFwAWABQAEwARABEAEAAQABEAEAAPAA4ADgAO
AA4ADgAQAA8ADwAPAA4ADgAMAAwACgAKAAoACgAMAAwADQANAAsACwALAAsACwALAAsA
CwALAAoACgALAAkACQAKAAsACwAKAAoACgAKAAoACgAKAAkACAAHAAYABwAIAAgACQAJ
AAkACQAJAAkACAAHAAUABAADAAMAAwADAAMAAwADAAEAAQAAAAAAAQACAAMABAADAAAA
/////wEAAQABAAEAAAD///7//f/9//z/+//7//n/+P/4//n/+//6//r/+v/6//r/+v/6
//n/+f/5//j/+v/6//v/+//6//r/+f/2//j/+P/4//j/9v/2//X/9f/1//X/9f/1//X/
9f/2//b/9v/2//b/9//1//X/9f/1//H/8f/1//T/9v/2//b/9v/4//j/+P/4//r/+v/7
//3//f/8//v/+v/6//r/+//7//v/+//7//v//f/+/wAAAgABAAIAAgAEAAUABQAFAAYA
AwACAAAA//8BAAEAAQD///7/+//3//T/8//z//L/8v/z//T/9P/0//P/8v/x/+7/7v/u
/+7/7v/w//D/8P/u/+z/7f/t/+3/7f/t/+3/7f/u/+//8P/y//D/8P/w//D/7P/q/+j/
5f/p/+f/5P/i/9//3//h/+f/6P/s//z/EwAsAEIAXgCEAKAAswDAAMIAtgCVAFsAIwAA
AOr/3v/g/+H/2//X/9v/3v/f/+D/5P/k/+P/5f/p/+f/6P/o/+b/5v/m/+b/6P/m/+b/
5v/m/+b/5v/m/+b/5//n/+f/5v/k/+T/5P/j/+T/5//o/+n/5v/l/+T/4//l/+X/5f/n
/+f/5//m/+b/5v/m/+b/5v/o/+j/6P/o/+j/5//m/+b/5v/l/+X/5f/n/+f/5//n/+b/
5v/m/+b/5v/n/+j/6P/m/+b/5v/o/+j/6f/p/+r/7P/s/+z/7v/w//H/8v/0//P/9P/2
//j/+v/8////AQABAAEAAAD//wQACAALAA0AEAATABQAFwAXABkAGwAbABsAHQAcAB0A
IAAhACMAJAAlACUAJwAoACYAKAApACkAKgApACoAKgAnACYAIwAhAB0AGgAYABYAEAAP
AA0ACgAHAAQAAgD///3//P/6//r/9f/0//L/8f/t/+3/7P/s/+v/6v/p/+j/6v/q/+r/
6v/q/+n/6f/p/+j/6P/m/+b/6P/o/+j/6P/o/+j/6f/p/+n/6f/p/+n/6P/n/+b/5f/n
/+b/5v/n/+n/6f/q/+v/6f/o/+j/6P/o/+j/6P/o/+j/6P/o/+j/6P/o/+f/5//n/+f/
5//n/+j/6P/o/+f/5f/j/+L/4f/j/+P/4//j/+P/4//i/+L/4v/i/+L/4v/k/+L/4v/j
/+H/4f/h/+H/4//j/+P/4//h/+D/3//f/9//3v/e/9//4f/g/+D/4P/e/97/3v/e/+H/
4f/h/+D/3v/e/9//3//f/+D/4P/e/+D/4P/g/+D/4P/g/9//3//e/93/3P/b/9v/2//c
/9z/3P/c/9z/3f/f/9//3//f/9//3//f/+D/4v/i/+L/4v/i/+L/4v/i/+T/5P/l/+f/
5//m/+X/5P/m/+b/5//n/+f/5//n/+f/6P/o/+n/6v/p/+r/6v/s/+3/7f/t/+7/7P/s
/+v/6//v/+//7//t/+z/6f/l/+L/3v/d/9v/2v/d/97/3v/e/93/3P/b/9j/2f/a/9v/
3P/b/9r/2f/W/9j/2f/Z/9n/2f/Z/9n/2f/X/9f/1//Y/9r/2v/a/9r/2P/Y/9j/1//Z
/9n/1P/Q/8//z//R/9H/1P/a/+j/+f8OACYARABmAIYAnwC0ALwAtgChAHcAOwAEAOD/
0P/O/8//zf/J/8v/zv/T/9T/1P/W/9n/2//b/9n/2v/a/9j/1//W/9X/1v/X/9j/2f/a
/9r/2v/a/9r/2P/X/9b/1P/V/9b/1//X/9n/2//b/9v/2f/Z/9n/2f/X/9f/1//Z/9n/
2f/Y/9j/1v/W/9b/1v/Y/9j/2P/Y/9n/2f/Z/9r/2v/Z/9n/2f/Y/9f/1v/V/9f/2P/Z
/9r/3P/d/97/3v/c/9z/3P/e/+D/4f/h/+L/5P/k/+T/5v/m/+f/6P/q/+v/7P/u//D/
7v/w//P/9f/4//v//f//////AgAEAAUABQAHAAcACQAMAA8AEgATABYAGQAZABsAHAAd
AB8AIAAhACEAIwAkACIAJAAlACUAJwAlACUAJAAjACQAIwAjABwAGAAVABIADwAPAA4A
DAAIAAQAAQD9//z//P/7//z/9//2//T/8//x//H/8P/w/+//7v/t/+z/7v/u/+7/7v/w
/+//7//v/+//7v/r/+r/6v/q/+r/6v/q/+r/6//r/+3/7f/t/+3/6//r/+v/6//t/+z/
7P/t/+//7//w//H/7//u/+7/7v/u/+7/7v/u/+//8P/x//L/7//u/+z/6//s/+3/7v/v
//D/8P/w/+//7v/t/+3/7f/v/+//7//v/+3/7f/s/+z/7v/u/+7/7v/w/+7/7v/v/+3/
7f/t/+3/7f/t/+3/7f/v/+7/7f/t/+v/6v/q/+v/7f/s/+z/7P/s/+z/7P/s/+3/7f/t
/+z/7P/s/+3/7f/t/+7/7v/s/+7/7v/u/+7/7P/s/+v/6//t/+3/7f/t/+v/6//s/+z/
7P/s/+z/7f/r/+v/6//r/+v/6//r/+v/6//s/+z/7f/t/+3/7f/t/+3/7f/u/+//7//v
//D/7v/u/+7/7v/u/+7/8v/y//L/8v/w//D/8f/z//b/9v/2//b/9P/0//X/9f/3//f/
9//3//b/9v/3//j/9v/2//X/9v/4//f/9v/2//f/+P/4//n/+f/5//n/9//5//f/9P/y
/+//7//u/+7/7P/s/+v/6v/s/+7/8P/w//D/8P/w//D/7//u/+3/6v/r/+3/7v/v//D/
8f/y//P/8P/v/+7/7v/v//D/8f/y//D/8P/w/+//7//v/+7/6P/j/+f/6//r/+7/+v8I
AB0ANABQAGwAjACoAMEA0ADMALwAmwBlAC8ACgD2//L/9P/x/+n/5//p/+7/8//0//b/
+P/1//P/9f/3//j/+P/2//T/9P/0//b/8v/y//L/8v/1//b/9//4//n/+f/5//j/+P/4
//j/9//2//f/9v/1//f/9//3//f/+f/5//n/+//5//n/+P/4//r/+v/6//r/+v/6//r/
+v/9//3//f/+//7//f/9//3//P/7//r/+f/8//z//P/8//7///8AAAAAAgACAAIABAAC
AAMAAwAEAAYABgAGAAgACAAJAAoADAANAA4AEAASABIAFAAXABkAHQAfACAAIQAlACgA
KgArACwALwAwADMAMwA1ADcANwA6AD0APQA/AEEAQwBGAEgASQBJAEsATABMAE4ATwBP
AFEATwBPAE4ASgBKAEgARwBGAEQAQwBCAD0AOwA4ADQANAAyADEALwAtACwAKgAqACkA
KAAmACUAIwAjACIAIgAfAB4AHQAcABwAHAAcABwAHgAdAB0AHQAeAB4AHAAcAB4AHgAe
AB4AIAAgACEAIQAiACMAJAAlACUAJQAlACUAIwAiACIAIwAhACEAIgAjACMAIgAiACIA
JAAkACQAJAAmACYAJgAmACUAJAAiACEAJAAlACYAJwAoACgAKAAnACUAIwAiACEAIwAj
ACMAIwAjACMAIgAiACIAIgAiACIAIwAiACMAJQAjACMAIwAjACUAJQAlACUAJQAkACMA
IwAkACQAJQAnACUAJAAkACQAJAAkACQAJAAjACMAIwAiACMAJAAmACcAJwAoACgAJgAm
ACYAJgAmACgAKAAnACcAKQApACkAKQApACkAKgAqACgAKAAoACkAJwAnACcAJwApACkA
KQApACsALAAsAC0ALwAvAC8ALwAxADEAMgAzADUANQA2ADYANQA0ADMAMgAzADUANQA1
ADcAOQA6ADsAPQA9AD4APgA6ADYAOAA4ADgAOAA4ADgAOAA4ADUANAAzADIALwAuAC0A
LAAuAC4ALgAuACwALAAsACwALAAsACwALAAsACwALAAsACoAKgAqACoALAAsACwALAAt
AC4ALwAwADAAMAAwADAALwAuAC0ALAArACoAKQAoACgAKAAoACgANgBCAE4AWgB1AJAA
qwDGAA==
         </WaveFormData>
      </LeadData>
   </Waveform>
</RestingECG>
