# Supplementary material for: Detection of Left Atrial Enlargement Using a Convolutional Neural Network-Enabled Electrocardiogram
Source: Front Cardiovasc Med. 2020 Dec 17;7:609976. doi: 10.3389/fcvm.2020.609976 (PMC7773668; doi:10.3389/fcvm.2020.609976)
Supplement: Supplementary file 5 [file Data_Sheet_5.ZIP › normal4/1802037183_6127_0000001T.XML]

<?xml version="1.0" encoding="Windows-1252"?>
<!DOCTYPE RestingECG SYSTEM "restecg.dtd">
<RestingECG>
   <PatientDemographics>
      <PatientID>1802037183</PatientID>
      <PatientAge>70</PatientAge>
      <AgeUnits>Years</AgeUnits>
      <Gender>Female</Gender>
      <PatientLastName>linshaofen</PatientLastName>
   </PatientDemographics>
   <TestDemographics>
      <DataType>Resting</DataType>
      <Site>1</Site>
      <AcquisitionDevice>MAC55</AcquisitionDevice>
      <Status>Unconfirmed</Status>
      <Priority>Normal</Priority>
      <AcquisitionTime>11:02:52</AcquisitionTime>
      <AcquisitionDate>05-14-2017</AcquisitionDate>
      <CartNumber>1</CartNumber>
      <AcquisitionSoftwareVersion>009C</AcquisitionSoftwareVersion>
      <XMLSourceVersion>MAC5000 v1.0</XMLSourceVersion>
   </TestDemographics>
   <RestingECGMeasurements>
      <VentricularRate>69</VentricularRate>
      <AtrialRate>69</AtrialRate>
      <PRInterval>164</PRInterval>
      <QRSDuration>82</QRSDuration>
      <QTInterval>450</QTInterval>
      <QTCorrected>482</QTCorrected>
      <PAxis>59</PAxis>
      <RAxis>31</RAxis>
      <TAxis>66</TAxis>
      <QRSCount>12</QRSCount>
      <QOnset>215</QOnset>
      <QOffset>256</QOffset>
      <POnset>133</POnset>
      <POffset>181</POffset>
      <TOffset>440</TOffset>
      <ECGSampleBase>500</ECGSampleBase>
      <ECGSampleExponent>0</ECGSampleExponent>
   </RestingECGMeasurements>
   <Diagnosis>
      <Modality>Resting</Modality>
         <StatementCount>4</StatementCount>
         <LabelText>12SL ��ϳ���</LabelText>
      <DiagnosisStatement>
         <StmtFlag>ENDSLINE</StmtFlag>
         <StmtText>�������</StmtText>
      </DiagnosisStatement>
      <DiagnosisStatement>
         <StmtFlag>ENDSLINE</StmtFlag>
         <StmtText>��������ST����T���쳣</StmtText>
      </DiagnosisStatement>
      <DiagnosisStatement>
         <StmtFlag>ENDSLINE</StmtFlag>
         <StmtText>QT�����ӳ�</StmtText>
      </DiagnosisStatement>
      <DiagnosisStatement>
         <StmtFlag>ENDSLINE</StmtFlag>
         <StmtText>�쳣 ECG</StmtText>
      </DiagnosisStatement>
   </Diagnosis>
   <Waveform>
      <WaveformType>Rhythm</WaveformType>
      <WaveformStartTime>0</WaveformStartTime>
      <NumberofLeads>8</NumberofLeads>
      <SampleType>CONTINUOUS_SAMPLES</SampleType>
      <SampleBase>500</SampleBase>
      <SampleExponent>0</SampleExponent>
      <HighPassFilter>16</HighPassFilter>
      <LowPassFilter>150</LowPassFilter>
      <ACFilter>NONE</ACFilter>
      <LeadData>
         <LeadByteCountTotal>10000</LeadByteCountTotal>
         <LeadTimeOffset>0</LeadTimeOffset>
         <LeadSampleCountTotal>5000</LeadSampleCountTotal>
         <LeadAmplitudeUnitsPerBit>4.88</LeadAmplitudeUnitsPerBit>
         <LeadAmplitudeUnits>��V</LeadAmplitudeUnits>
         <LeadHighLimit>2147483647</LeadHighLimit>
         <LeadLowLimit>268435456</LeadLowLimit>
         <LeadID>I</LeadID>
         <LeadOffsetFirstSample>0</LeadOffsetFirstSample>
         <FirstSampleBaseline>0</FirstSampleBaseline>
         <LeadSampleSize>2</LeadSampleSize>
         <LeadOff>FALSE</LeadOff>
         <BaselineSway>FALSE</BaselineSway>
         <ExcessiveACNoise>FALSE</ExcessiveACNoise>
         <MuscleNoise>TRUE</MuscleNoise>
         <LeadDataCRC32>3338160182</LeadDataCRC32>
         <WaveFormData>
+v/6//r/+v/5//j/9//2//f/+P/5//r/+//8////AAD+//7/AAD8//7///8CAAUABgAH
AAYABwAIAAkAAgD8//7//f8BAAMABgAJAAwADQAJAAgABwAEAAQACAAEAAAAAQD+//z/
+f/1//P/8//2//P/7//q/+n/8f/1//n//f/6//f/9P/z//b/+f/2//T/8v/0//T/8//0
//T/9P/1//j/+//8//3/+v/3//T/8v/s/+3/8P/l/9//9P8CAP7/BAARACIANgBHAFsA
eQCUAJ4AmgCQAH8AXwA3ACkALAAjABYAHAAcABEABgD///r/+v/3/+3/6//x//f/+P/2
//b/9//z//H/8P/w//L/8P/s/+z/7v/w/+//7//v/+//7//v//H/7v/t/+z/6//u//D/
8v/y/+//7P/r/+n/7v/z//f/+//8//r/9//3//b/9f/0//T/8//1//X/9f/2//f/+P/4
//b/8v/w//L/9f/0//X/+P/4//f/9//4//b/+P/4//b/8//y//L/8//x//H/8//z//X/
9P/z//P/8P/w/+//7v/w//L/9f/3//r//P/9//z//P/9//3//f/7//r/+P/3//b/9f/2
//X/9P/0//T/9P/2//j/+v////3//f/9//v/AwAAAAEAAAD+//z/+v/4//b/9v/2//f/
+f/7//3///8AAAEAAAD+//7//v/+//7/+v/6//3//v//////AAADAP7/9//0//H/9P/1
//b/+v/+/wAAAQACAAAA/f/8//z//P/8//z/+//7//n/+P/3//b/9//2//X/9f/1//X/
9v/7//z/+v/5//3//f/7//v/+P/2//f/9f/1//X/9v/2//j/+P/4//f/9f/2//b/9v/0
//b/9v/z//H/8v/3//T/8v/w//T/+f/5//n/+f/4//b/9v/2//X/7//u/+3/7f/u//P/
9P/0//T/+v/9/wAA+//4//X/8v/x//L/8f/y//P/9f/4//7//v/9//3//f/9//z/+//5
//T/9P/1//X/9v/7//j/9//3//j/+P/4//v//f/6//n/+f/7//v/+f/3//j/+f/5//j/
+f/6//z//f/9//z/+v/8/wAAAAD//////f/9//7//P/9//z/+v/6//j/+P/4//b/9//8
/wAA/v/7//v//P/+//7//v8BAPz/+//6//r//P8EAAIAAgACAAIAAAACAAIAAgAGAAwA
DAANAAsACwALAAkABQABAP//AQAEAP//+//6/wEACwATABsAGAAXABQAEAAOAA4ADAAM
AA4ACAACAP//+v/4//X/8//3//v/AgAEAAAA+//6//v/+f/5//n/+f/3//X/9f/4//z/
+v/5//r//P/8//v/+//8//v/+//7//v/+f/3//X/9//3//j/+P/5//L/7//r/+j/7P/y
//T/+/8UAD4AXQBxAIkApACyAK4AngCFAF8AOwApACQAHwAcACAAHgATAAoAAQD6//r/
+//5//f/9f/v//L/9P/y/+//6f/t//D/9P/6//r/9v/2//j/9//1//T/8//1//X/9f/3
//X/9f/1//X/+P/4//j/9v/0//T/9v/3//f/9//2//X/9//0//D/7//v/+//7//w//P/
9//5//v/+v/7//z//P/7//j/9//6//r/+P/4//r/9//1//T/9P/0//b/9v/0//H/8P/w
//H/9f/3//v//f/6//b/8v/v//P/9v/4//r//P/8//3//f/8//z/+//4//b/9//3//f/
9//2//T/8//z//P/9f/1//j/+v/8//7/+//6//n/+//4//f/9v/z//j/9P/0//L/9v/6
//7/AgD+//z/+v/5//v/+//7//v/+//9//3//P/8//z//P/8//f/9v/4//j/+f/5//r/
/f/8//f/9v/1//j/+f/6//7///8AAAAAAAD8//n/+P/4//f/9v/1//P/9P/z//P/8//x
//P/8//z//H/7//t/+z/7v/u/+v/6f/p/+n/5//n/+v/7v/0//f/+P/3//f/9v/2//b/
9v/1//L/8P/t/+r/7f/w//H/7//r/+r/7f/o/+b/5P/o/+3/6//r/+v/6v/t/+7/7//v
/+3/7v/v//H/7v/x//D/7v/r/+7/7v/u//H/8v/z//T/8P/u/+r/6P/o/+n/6//w/+7/
7f/t/+3/7//u/+3/6//p/+r/7P/t/+z/7//q/+f/6f/q/+r/6v/r/+3/6v/p/+z/8f/0
//X/8//y//H/7//u/+//8P/y//P/8//y//D/8P/0//T/8//u/+v/6v/q/+v/7f/t/+z/
7//u/+//8P8FAPv/7//y//L/8v/y//L/8P/y//L/8v/1//r/+f/5//f/+f/7//v//f/7
//v///8FAAEA/v/+//3//////////f/9//v/+P/7//z/+//8/wEA/v/7//v/+v/4//X/
8//w/+//8f/u/+//7f/v//P/8//z//P/8//v/+3/7f/w//P/8P/u/+7/8P/w/+//7//q
/+X/4f/d/+b/7f/0//v/9//1//T/8v/x/+j/4//p/+7/8P/0//r/+/8IACQAPwBRAGUA
egCEAIIAgAB3AFcALQAXABIACwAGAAQABAAFAPr/7f/m/+z/6f/n//v/BwD5/+z/8v/8
/wkABQD9//b/8P/s//H/8v/3//7/+//3//T/8f/z//P/8//1//X/9f/1//X/9P/y//D/
7P/t/+7/8f/z//f/+f/6//v////+//z//f/6//f/9P/y//P/9f/1//X/9v/3//j/+P/7
//r/+/8AAPz/+P/2//b/9P/z//P/9P/2//j/+P/2//f/9v/2//f/8v/v/+7/6//w//T/
+P/9//z//P/7//r//P/8//3//f/7//r/+P/0//L/8f/v/+3/8f/y//L/8//z//P/9f/1
//H/8P/v/+7/6v/m/+L/4f/e/93/3P/Z/+f/6v/x//b/9P/y//D/7v/v//D/8f/z//L/
8f/w/+//8P/x//D/7v/u/+7/7v/u/+n/6P/q/+r/7P/r/+v/7f/w/+3/7v/v/+7/6//o
/+j/7f/w//L/9P/0//H/8P/w/+3/6v/n/+P/5v/n/+n/6//q/+v/6v/p/+v/6//r/+z/
6//q/+b/4//o/+v/7P/v/+7/7v/x//H/7v/r/+n/5v/o/+j/6P/n/+r/7v/x//T/8v/y
//D/6//u//D/9v/0//D/7P/u//H/8//1//f/+P/6//z//v////r/+P/2//X/9P/5//r/
+v/1//j/+P/4//n/+P/3//b/9v/4//j/+v/3//X/9P/2//T/8//z//P/9//4//n/+f/0
//T/9f/1//j//f/6//n/+//8//z//P/9/////P/7//n/+f/3//P/9P/2//j/+f/1//X/
9f/2//v/+//6//j/9v/6//r/+f/5//f/9//4//v//f/9//z/+//4//f/9v/1//X/+f/8
//v/9//2//b/9//4//n//f/6//n/+P/4//j////7//T/9P/2//b/9v/2//n//P/9//7/
/v8CAAAA/////wEAAwADAAMAAQABAAUADAAJAAcACAABAAEA///9////AQABAAAAAQAC
AAEAAgAEAAAA/P/7//r/+P/1//P/8f/x//T/8v/x/+3/7f/v//P/9f/3//n/+f/3//f/
+v/6//b/8//y//D/7v/r/+n/6//r/+z/7f/z//X/9//5//j/9//3//b/7//s/+n/7f/w
//T/+P/8/wkAGAAwAEcAWQBvAIoAnACeAIwAfQBrAEsALQAgAB0AGAAWABwAGQAKAPv/
9v/8//v/9//z//H/8f/y//L/9v/z/+//8f/y//T/+P/0/+7/7P/s/+7/7f/t/+3/7f/t
/+3/7//w//H/8v/z//H/7v/r/+b/6f/s//H/9f/0//X/9f/1//j/9v/z//P/8//z//P/
9P/3//n/+f/5//X/8//x/+7/8f/w//H/9v/y/+7/7P/s/+7/7//x//T/9f/4//n/+P/z
//D/7v/t//D/8f/0//X/+P/4//j/+f/3//b/9P/y//T/9P/1//X/8//0//T/8v/1//f/
+P/5//z//P/7//v/+f/5//v/+//2//T/8v/w//T/9v/4//3//////////f8BAPz/+//4
//b/9v/2//b/+P/4//j/+f/7//v/+//7//r/+//6//j/+P/4//j/+P/1//b/+v/8//3/
/f/+/wEA/v/5//j/9//5//n/+f/8//7//v/9//z/9//z//H/8P/0//j//P////3/+f/2
//P/9P/3//j/+f/5//n/+f/6//r/+v/3//X/+P/5//j/+f/1//T/9v/1//X/9f/2//b/
8//y//H/7//u/+7/7f/s/+z/7v/u/+v/7f/w//f/9v/w/+z/7v/x//P/8//z//L/8v/y
//L/8f/x//L/8//1//P/9f/z//D/8P/0//X/9v/1//T/8//y/+3/7P/p/+j/6v/r/+3/
8v/0//P/8//z//T/9P/0//P/7v/u/+//7//y//f/9P/z//P/8v/w/+7/7//x/+7/7f/w
//P/9P/z//L/8v/y//H/7v/t/+z/7P/s/+n/5f/g/+b/8P/2//v/+P/1//T/9P/0//X/
9P/y//D/7P/q/+j/6P/p/+7/8v/w/+3/7f/u//H/8v/z//f/8f/v/+3/7P/q/+3/7v/v
//D/8v/2//j/+v/7//7/+//5//r//f8AAAEA/f/5//f/+f////3//P/+//j/+f/4//f/
+P/5//j/9v/5//z//f8AAAIA/P/2//P/7v/s/+n/5//o/+v/8f/y/+3/6f/p/+v/6v/p
/+j/5//p/+n/6//w//H/7v/s/+z/7f/s/+r/6f/o/+f/5//n/+b/5f/k/+P/5P/l/+f/
6P/l/+L/3f/Z/9j/2v/i//D///8KABYAMwBVAGkAgACYAKIAkAB5AGMAQQAZABAAEwAO
AAoACAABAPj/7//o/+j/6f/n/+f/7//r/+T/5v/m/93/3f/e/97/3//i/+T/4P/g/+L/
5f/l/+b/5//m/+X/5P/l/+T/4//i/+H/5f/m/+f/5v/m/+b/6P/p/+f/5f/i/9//5v/m
/+X/5//n/+f/5//o/+v/7f/t/+3/6P/n/+b/5P/m/+T/5P/o/+b/5P/k/+b/5f/j/+L/
4v/j/+b/5//m/+j/6P/p/+v/6//r/+3/7f/r/+r/6f/p/+v/7P/s/+z/6v/q/+v/6//p
/+j/5v/i/+b/6f/r/+3/6//q/+j/5//p/+n/6//r/+7/8P/y//T/8v/w/+7/7//u/+3/
7P/p/+7/6v/q/+j/6v/s/+7/8P/w//D/8P/x/+7/7f/s/+v/7//x//H/8P/z//T/9f/2
//H/8P/y//L/7//t/+z/7f/x/+//8f/z//L/8f/w//L/8v/y//H/8P/r/+f/5f/k/+j/
6v/s/+3/7v/t/+3/7f/s/+3/7P/r/+n/6f/p/+r/6f/m/+D/2//i/+f/6v/v/+z/6v/r
/+n/6v/p/+n/6P/q/+r/6v/p/+f/6P/o/+j/5v/m/+T/3//g/+L/6P/m/+X/5P/p/+//
8f/x//H/8P/t/+r/5//j/97/3v/e/9//4v/n/+j/6P/n/+r/6v/q/+z/7P/s/+z/6v/q
/+j/6P/k/+P/4//m/+T/4//j/+P/6f/q/+v/6//o/+j/6f/p/+j/6//m/+P/5f/m/+b/
5v/k/+X/4f/f/+D/4//k/+P/5P/m/+j/6f/p/+n/6f/q/+z/6//p/+b/5P/m/+T/4f/i
/+H/4v/k/+f/6f/p/+j/6P/m/+b/5v/r/+n/6f/o/+b/5v/m/+b/5v/p/+7/8f/0//P/
9P/v/+v/6//t/+//7//x//H/8//5//v/9//0//T/7v/v/+7/7f/t/+//7//u//H/8v/x
//L/9v/y/+7/7f/o/+b/4//h/+L/5f/r/+z/6f/l/+X/5//l/+X/5f/l/+H/3//f/+L/
5P/g/93/3P/i/+T/5f/n/+j/5//n/+f/5f/h/93/2f/c/9//4//m/+X/5v/j/93/3P/i
/+r/9P/3//j/AgAXADMATwBgAHIAfgB2AGUASQApABEACgADAPb/8v/4//P/5v/f/+D/
5P/n/+X/4//n/+X/3v/k/+j/4f/b/9z/3P/d/+D/4f/e/9//4v/k/+P/4//j/+L/4f/g
/+H/3//f/9//3//i/+L/4v/g/+P/5P/n/+n/5//n/+b/5f/p/+j/5v/n/+b/5f/k/+T/
5P/l/+T/4//j/+P/4//i/+X/5P/l/+r/6P/k/+L/4v/j/+P/5P/m/+T/5v/m/+T/5//o
/+r/7f/s/+v/7P/r/+v/6v/p/+n/6f/q/+r/6v/n/+b/5v/l/+j/6v/r/+r/6P/p/+n/
6f/s/+7/7//x//D/7//w/+//8P/y//T/9v/z//D/7f/t/+3/7f/t/+v/8f/u/+//7v/r
/+j/5f/i/+b/6P/q/+3/7//x//P/9f/0//X/9P/y//L/8v/y//L/7P/s/+//8P/x//H/
8v/1//X/8f/x//H/8v/x//D/8v/x//D/7v/s/+j/5f/k/+T/6//w//X/+f/1//H/7v/r
/+n/6//r/+v/6//r/+v/7P/s/+z/6f/n/+b/5f/i/+H/4//m/+z/7//r/+n/6P/m/+j/
6P/o/+f/6f/q/+r/6v/s/+7/7v/r/+n/6v/v/+z/6f/m/+n/7f/r/+n/5//k/+b/6P/q
/+v/6//s/+3/7//u//H/8P/u/+3/8P/w//D/8f/w/+//7v/s/+z/6v/q/+f/5//o/+z/
6v/p/+n/6f/v//D/8f/x/+3/7P/s/+v/6f/r/+X/4f/o/+z/7//y//H/8f/s/+n/6f/r
/+v/6f/n/+j/6f/p/+X/5f/l/+b/5//n/+b/5P/m/+z/7v/v/+3/6//r/+z/6//t/+3/
7P/q/+j/6P/o/+X/5f/p/+z/6f/l/+T/5P/l/+b/5//r/+z/7f/u//D/8v/x/+//7P/v
//D/8f/y//D/8v/y//L/8//2//P/8f/x//P/9f/1//f/9//5///////5//T/8v/t/+//
7//v//X/+f/7//z/+f/4//X/9P/5//b/8//z//D/7v/r/+n/6f/r//D/8P/t/+n/6f/r
/+j/5f/i/9//4f/h/+P/6P/r/+j/5v/m/+r/6v/p/+n/5//l/+T/4//m/+f/6P/p/+j/
5//n/+b/4f/k/+H/4f/m/+z/8v/2////DAAiAD8AVwBrAIQAlgCQAIIAdQBbADcAGwAO
AAkABgAIAA4ADwAEAPf/7P/k/+H/4//d/93/5f/s/+z/6P/l/+X/5v/m/+f/6v/q/+b/
5v/o/+T/4f/f/93/3//h/+P/5//m/+X/5P/j/+b/5v/m/+T/4v/i/+T/5f/o/+n/6f/p
/+3/7P/q/+v/6v/p/+j/6P/r/+3/7f/t/+r/6f/o/+b/5f/i/+H/5P/o/+j/6v/u/+v/
6f/o/+j/5v/o/+j/5v/o/+j/6f/r/+v/6//t/+3/7P/q/+j/5//q/+z/7f/u/+7/7v/v
/+//7P/s/+v/6P/r/+3/7v/v//D/8P/v/+//8P/x//T/9f/x/+7/6//o/+r/6v/q/+3/
7//x//P/8//2//D/7v/q/+3/7v/v//D/8v/y//L/8//y//H/8P/v//P/9f/1//T/8f/w
/+//7v/s/+7/8//2//T/8//z//X/8v/t/+z/6//x//X/+f8AAP7//P/5//b/9P/x//D/
8P/x//L/8//z//H/7//u/+3/7//x//H/8f/v/+//7//w//T/9P/x/+//8f/x/+//7//s
/+z/7//v/+v/6f/o/+b/6v/u//L/9f/w/+7/6//o/+r/7v/w/+//7P/s//D/7P/n/+T/
5//r/+3/7//x//L/8P/w//D/7//q/+r/6v/r/+v/7//v/+7/6f/s/+z/7P/u/+7/7v/u
/+r/6v/o/+j/6P/p/+v/8P/t/+v/6v/p/+3/7v/v/+//7//w//L/8//w//P/7v/r/+3/
7v/u/+7/7P/t/+n/5//o/+v/7P/r/+n/6v/r/+v/6//r/+v/7P/v/+//7v/s/+z/8P/w
/+//6//p/+n/6v/r/+3/7f/s/+//7v/v//D/7P/r/+7/8P/v/+v/6v/q/+r/6v/q/+3/
7f/t/+3/7v/w//X/9//w//D/8P/w//D/8P/w//L/8v/y//b/+v/4//f/+f/7//3//f/9
//v/+////wAA+//3//b/8//1//X/9f/7////AQACAAAA/v/6//j/+//2//H/7//u/+7/
7f/t/+v/7f/y//L/8f/t/+3/7//v/+//7//v/+z/6f/o/+r/7v/s/+v/7P/s/+r/5//l
/+b/5f/l/+X/6f/p/+n/6f/q/+v/7f/u//H/6P/h/+P/6P/s/+7/8v/1/wIAHgA5AFMA
cQCMAJwAoACWAIEAWwAvABEABgABAAIACgAOAAsAAgD5/+7/6v/x//f/9f/v/+n/5v/i
/+T/6f/t/+r/6P/n/+j/6v/o/+r/7v/s/+n/5//l/+P/4//j/+X/4//j/+P/4//q/+7/
8v/0//D/7v/u/+3/7f/t/+z/6//t/+r/5v/l/+j/6f/q/+z/7//x//H/8f/s/+v/6v/o
/+n/6P/p/+7/7v/s/+z/7v/w/+//7//w//H/9P/1//T/8v/w/+//7//x//H/8//z//H/
8P/v/+//7//w//D/8P/x//L/9P/1//T/9P/z//D/7P/r/+n/5//q/+z/7f/v//L/9f/6
//3/+P/2//T/8v/1//b/9//7//n/+f/5//f/+//2//X/8v/w//D/8P/w/+3/7P/r/+v/
6P/n/+b/5f/v//f//f8CAP///v/9//z/9v/2//n/+v/6//n/+f/7//3/+f/5//n/+v/5
//j/+v/5//j/9v/0//P/8f/x//L/9f/2//f/9//1//H/7v/r/+3/7//v/+//8v/z//T/
9v/6//r/9//1//b/9f/y//H/8P/w//P/8//w/+//7//u/+v/6v/p/+f/6//u//D/8v/1
//j/+f/3//X/9P/3//L/7//s/+//8//y//H/8P/u/+7/7v/u/+3/6P/m/+T/4//q//P/
+P/8//f/+P/2//T/8f/w/+//7v/s/+z/6v/q/+3/7//y//j/9//1//T/8//x/+7/6//n
/+b/5v/n/+f/6f/v/+3/7f/0//j/+//+//j/9f/t/+f/5//p/+n/5//p/+r/6//r/+3/
7//x//T/9v/1//P/8P/w//T/9P/z//D/7f/s/+z/7//z//X/9v/0//D/7v/s/+f/5f/n
/+j/8P/w//T/9v/4//r/+f/6//n/+P/4//z/+v/5//n/+//9//3//f/7//v///8BAP3/
+v/6//X/9//3//f//P///wAAAAADAAQAAwAEAAcAAgD9//v/9f/y/+7/6//t//H/+P/6
//X/8f/x//P/8f/x//H/8f/u/+v/6v/s/+3/6v/o/+j/7v/w//H/8//y//H/8f/x//H/
8f/x//H/8P/v/+//7v/x/+7/7f/r/+r/8P/2//b/9//+/xIAJwA5AE0AagCCAIgAhgB9
AGEAOwAdABAACwAAAPT/8v/1//r/9//u/+7/8//z/+//7f/v/+z/6P/k/+P/4//m/+b/
5//q/+r/5v/m/+j/7P/t/+//8f/t/+v/6f/p/+z/7f/u/+//7v/u/+7/7P/p/+j/6f/p
/+z/7//x//P/9P/y/+//7//t/+v/6f/o/+z/8f/0//f/9P/z//L/8P/v/+z/6//u//D/
7v/u//D/8//z//T/9v/2//j/+P/2//X/9P/0//X/8//z//X/9f/0//L/8P/v/+//8P/w
//D/8v/y//P/8//3//r//P/8//v/+//6//n/+v/6//n/+f/6//v//v////v/+P/1//L/
9f/2//f/+//6//n/+P/1//3/+v/7//r/+v/6//r/+v/8//z//P/9//z/+//6//n/+//9
//3//P/6//r/+v/6//b/9v/5//r//P/9////AwADAP////////7//f/8//7/+//6//j/
9v/4//f/+P/6//r/+v/6//n/+f/3//b/9f/1//f/9//3//f/9//3//j/9//2//L/7//z
//P/8f/x//P/9P/4//n/+v/5//n/+P/2//b/9v/1//P/9P/0//T/9v/4//j/9f/1//b/
+//4//P/7v/v//H/9f/5//3/AAD8//r/+P/1//X/9v/3//n/9v/5//j/9v/1//r//P/+
//v/+v/5//j/9P/0//L/8v/v/+3/7P/u//P/9f/4//v//P/6//j/9f/0//b/+f/7//r/
/f/4//X/9f/2//b/9v/3//n/9v/1//f/+f/5//f/9v/2//b/9f/x//H/8f/y//X/9f/0
//L/9f/8////AQD///3//f/+//3///////7/+//4//f/9v/1//f//f8CAAQAAQABAAIA
///+//3///8HAAEA///8//z//P/8//z///8CAAMABAAIAAwACgAJAAcACQALAAsADQAL
AAsADwAVABEADgAOAAsADQANAA0ADQAPAA8ADgAJAAQA/f/4/wQABgAIAA0ADAAKAAcA
BQACAAMABwAGAAIA/f/8//3//v///wAAAQD9//v/+//+/wMAAAD+//7////+//z/+//6
//n/+f/5//3//f/9//3//P/7//v/+v8DAPz/+//9//7//v8AAAQAEQAeACgAQQBbAG8A
hACaAKIAnACTAIMAZQBBACwAJQAeAB4AIgAjABwAEQAGAAAA/f/7//P/7//z//7/AgD+
//v//f////7//v8AAP7/+P/2//b/9P/z//P/8//1//f/+f/9/wAAAQACAAMAAgAAAP7/
+v/6//r//P/9//z/+//5//f/+v/4//X/9f/5//v//f8AAAEAAwADAAMA///9//v/+P/4
//b/9v/6////AAADAAgABQABAP7//P/8//7//v/8//v/+v/6//v//f/9///////9//z/
+//7//z//v///wAAAAAAAAEAAQD//wAAAAD+////AQACAAMAAgACAAEAAQD/////AQAB
AAEAAgADAAQAAgACAAIABQADAAMAAwABAAMA/v/9//r//P/8//z//P/+/wAAAgAFAAUA
BQAFAAUABgAHAAYABAADAAIAAQAAAAAAAgAHAAoABwAFAAQABQAGAAMABAAFAAkACQAJ
AAwACwAKAAgABgACAP///v/+////AAABAAEAAwABAAAA//8EAAkADAAPAA4ADQAMAAwA
CwAKAAYAAwAEAAMAAAD//wAAAAADAAMABAADAAMAAgAAAAAAAAD/////AAAAAAAA/v8A
AAAA/f///wAABQACAP7/+v/8////+//5//f/9P/4//z/AAADAAMABAAFAAcABgAJAAgA
BgABAAQABAAEAAEAAAD///7//f/+//3//v/5//f/9v/4//j/9//3//f///8EAAkADQAI
AAgACQAJAAcACQADAP//AAAAAP///v8AAAMAAQABAP//AQABAP//AgAEAAYABwAEAAMA
AgACAAMAAwACAAAA/v8AAP7/+//+/wEABgAMAAsACwAJAAYABAACAAIAAgD9//3/AQAE
AAcABQAGAAgABAACAAAAAQD9//3//f/+/wYABwALAAoACwAMAA0ADgAMAAwACgAIAAgA
DAAKAAkACwANAA8ADwAQAA8AEAAVABgAEwAPAA4ADgARABIAEwAYABsAHAAcABkAFgAR
AA4AEgAOAAoACQAEAAIA///9////AQAGAAYABQABAAEAAwAAAP///v/9//f/8//x//L/
+f/6//z/AAAEAAYABwAJAAgABwAHAAcABwAFAAMAAQACAAMABQAGAAMA/v/1//P/+P/+
/wgAEgAZACYAPgBZAHEAiQCcAK4AuACmAIMAYQBHADEAJAAfACIAJgAmAB0AEAABAPr/
9v/5/wEABwALAAkABAACAAIAAwABAPz/+P/1//T/9//0//X/+P/2//X/9f/1//n//f8B
AAcABQADAAEA//////7//f/6//v//P///wEA//////7//f8AAP7/+//7//7///8AAAIA
AAABAAAA///+////AAAAAAIAAgAEAAoACAAEAAIAAgABAP///v/+/wAAAgACAAAAAgAC
AAMABQACAAEAAgABAAQABAAEAAUAAgACAAEAAAD+//7//////wEAAgACAAAAAgADAAMA
AwAFAAYABgAHAAMAAQABAP//AwAGAAkADAAKAAoACgANAAwACwAKAAcABwAAAP3/+P/9
/wAAAwAGAAYABgAGAAcABQAFAAUABQAIAAsADAAMAAsACgAJAAgABgAIAA0AEAAKAAUA
AQD//wMAAQADAAUACgANABAAFgATABIAEAAOAA4ACwAKAAoACgAKAAoACQAHAAUABAAD
AAEAAwADAAMAAQABAAEAAgAFAAYABAADAAQAAwAAAP///v/+/wEAAQADAAMABAAEAAAA
/v/8//n//f8AAAIABAAGAAgACAAFAAIAAgAGAAIAAgAAAAQACQAHAAUAAwAAAP///v/9
//v/+P/4//j/+f/+/wUACAAKAAQABgAFAAQABAAEAAQABAD///7/+//6//r/+//9/wIA
AgABAAEAAQACAAIAAgABAPz//P/9//3//f8BAP3/+//6//r/+f/4//7/AwADAAUABgAJ
AAoACQAGAAYABgAFAAEA///9//z/AAABAAEAAAABAAYABwAHAAMA///9//z//P/9//z/
+v/8//z//v8AAP3//f8BAAQAEAAOAAsACgAJAAgABQAEAAEA/v8EAAoACgALAAsADQAP
AA8ADwANAA0AEQAVABEADgAOAAsADQANAA0ACwALAAkABgAGAAYABAAEAA0ADAALAA0A
DAAKAAcABQACAAMABwAGAAIA/f/8//3/+f/3//X/8//5//3/AwAMAAsABgACAAAAAgAC
AAEAAQD+//v/+f/3//z//f/+////AQABAAIAAgABAPz/+f/x/+7/+v8IAAoACQAUACoA
QQBZAG0AggCSAJYAjAB9AGEANQAdACQAJQAaABYAFgANAAAA9f/u//L/+/8DAAMAAQAD
AAQA/P/2//n//f////7//v8AAP//+v/5//r//P/9////AQD9//v/+f/5//v/+//7//v/
/v8AAAIAAgAEAAYACgANAAoACQAHAAUABgACAP3/+//9////AQAEAAUABwAHAAcABAAD
AAIAAAAAAP7//v8CAAUABAAFAAgACAAHAAcACAAGAAgACAAGAAQAAgABAAEABAAFAAgA
CQAHAA==
         </WaveFormData>
      </LeadData>
      <LeadData>
         <LeadByteCountTotal>10000</LeadByteCountTotal>
         <LeadTimeOffset>0</LeadTimeOffset>
         <LeadSampleCountTotal>5000</LeadSampleCountTotal>
         <LeadAmplitudeUnitsPerBit>4.88</LeadAmplitudeUnitsPerBit>
         <LeadAmplitudeUnits>��V</LeadAmplitudeUnits>
         <LeadHighLimit>2147483647</LeadHighLimit>
         <LeadLowLimit>268435456</LeadLowLimit>
         <LeadID>II</LeadID>
         <LeadOffsetFirstSample>0</LeadOffsetFirstSample>
         <FirstSampleBaseline>0</FirstSampleBaseline>
         <LeadSampleSize>2</LeadSampleSize>
         <LeadOff>FALSE</LeadOff>
         <BaselineSway>FALSE</BaselineSway>
         <ExcessiveACNoise>FALSE</ExcessiveACNoise>
         <MuscleNoise>TRUE</MuscleNoise>
         <LeadDataCRC32>83753954</LeadDataCRC32>
         <WaveFormData>
9v/2//b/9v/2//b/9v/2//r//P/+/wAAAQAEAAgACQAFAAQABQAEAAoADAAMAA0ADAAK
AAgABwAJAAsACwAHAAQAAgABAAEABAAEAAMAAQD8//j/+P/6//n/+v/7//3//f/9//3/
+v/6//j/9//3//T/8f/u/+3/8//z//X/+P/2//X/8//y//L/8v/x/+//7//v//D/8v/w
/+//7//w//H/8v/z//X/8v/x/+//7v/v/+3/7v/v/+3/7//1//j//f8JABUAIAAuAEMA
VgBiAGgAZABiAGIAZABiAGIAZgBgAFEARwBAADMAKAAdABAACAAGAAQAAgD9//n/9//y
//D/7v/v/+z/7P/t/+3/7f/s/+z/7P/s/+z/7P/s/+7/7v/u/+7/7f/t/+7/7v/u/+7/
7v/u/+7/7f/s/+v/7v/w//H/8v/w//D/8P/w//D/8P/w//D/7//x//H/8P/y//H/8f/y
//H/7//u/+3/8f/y//P/9P/z//P/8//z//P/9v/2//b/9P/0//T/8//y//H/8P/x//T/
9f/2//f/9P/z//L/8f/0//j/+f/4//r/+//7//v//P/9//7//v////7//f/7//3//v/+
/////////wEAAQADAAMAAwAFAAcABwAIAAgACAAIAAoACgAIAAkACgAMAAoACgAKAAoA
DAANAA0ADgAOABAADQANAA8AEQARAA0ACwAKAAoACgALAAsACwAMAAoACAADAAAAAgAD
AAQABQADAAMAAwACAAIAAgACAAEAAAD//////v/8//z//f/9//7//////wAAAQAAAAAA
AAD+//z//v/+//7//v/+/////v/9//z/+//8//z//f/+//z//f/9//3//f/9//7////9
//7//v/+//3//P/7//n/+v/7//z//v/9//7//v/+//3//P/8//3/+v/7//v/+v/9//7/
/v//////////////+//5//j/9v/4//r//P/+//v/+//8//3//f/9//z/+//9//7//v/+
//r//P/8//z/+//7//v//P/+///////+//7/AAD+//3/AAACAAMABAACAAIAAgABAAEA
AQACAAUAAgACAAEAAAAAAAAAAAD//////v///wEA//////7//f/9//3//f/+//7//P/+
//7/+//7//r/+v/6//v/+//7//v//P/8//z//f8EAAYACAAKAAwADAAPAA8ADgAQABIA
EgAUABMAEAAOAA0ADAALAAsADQAPAA8ACwAJAAsADAAOABAADgANAAsACAAEAAQABgAE
AAMAAgACAAEAAwAFAAQABAD///3//P/7//j/9f/0//X/9v/3//n/+//8//z//f//////
/v/8//r/+P/3//f/9v/3//f/+P/4//b/9v/3//f/+v/6//v/+/8BAPz/+f/3//f/+f/+
/wUACQATACYAOgBNAGAAcgB2AHIAbABqAGgAaABqAGYAXgBTAEkAQAA3AC4AHwAaABoA
FAAKAAIA/f/7//f/+P/8/wAA/f/4//j/+f/5//f/9v/2//b/9P/0//T/9P/0//T/9P/0
//T/9f/3//j/+P/4//j/+P/3//X/8//x//T/9v/3//j/9//2//X/9P/2//b/9v/2//r/
/f/+//7//f/7//r/+v/4//f/9//3//r//P/+/wAA+//3//P/7//0//r//f8AAP7//v/+
//3/+//7//v//f/9//3//f/9/wAAAQACAAMAAgAEAAMAAAAAAAEAAQABAAIAAwAEAAQA
CAAIAAgABwAHAAgACAAJAAgABwAIAAcACgALAAwADwAPAA8AEAAQABAAEAASABIADwAP
AA8AEAAQABAAEAAQABMAFQAWABgAGAAYABMAEQARABMAEwAPAA0ADAAMAAwADgANAAwA
DAANAA4ADAAMAAkACQAJAAkACQAJAAkACAAEAAQABAADAAEAAQACAAIAAQACAAQABQAD
AAMAAgACAAAA/v/9//z////+/wEAAgAAAAAAAAABAP//////////AgACAAMABAACAAMA
AwADAAEA///+//3//v8AAAEAAgAEAAQABAADAAUABQAFAAYABgAGAAUABAD+//z/+//7
//z///8BAAIAAgACAAEAAQABAAEAAQABAAMABQAIAAoABgAEAAIAAAD/////AAABAAMA
AwACAAEAAQACAAIAAgD+/wAAAAAAAP///////wAA/v///////v8BAAQAAwADAAQABgAH
AAgABAACAAAA/f/+////AQAFAAMAAgAAAP7/AAACAAQABQAFAAQABQAHAAcABwAGAAUA
BQAFAAUABgACAAIAAgAAAAMABAAFAAYADQATABYAGAAVABYAFQAWABQAEgARABEAEQAR
ABIAFQAXABcAEwARABEAEgAUABYAFQATABAADAAHAAYABwAEAAYABgAHAAcACQAJAAYA
BAD///3//P/7//r/+f/6//3//P/9////AQAAAP7//f/9/wAAAAD///7//////wAAAAD8
//n/9//0//f/+v/+/wEAAAD+//3/+//1//D/8//9/wEA/f8EAA0AFQAdACgAOABLAF4A
aABqAGwAcgByAGoAZgBuAHYAcABhAFcAUgBPAEAALQAgAB4AGgASABgAFwALAAEA+v/+
/w4ADQADAP7/+v/1//f/+P/6//z/+P/2//T/8v/z//T/9f/2//b/9//5//r/+P/4//j/
+P/4//f/9v/1//T/9P/z//L/9//6//3/AAD8//r/+P/2//f/+f/5//j/9v/1//X/9v/4
//n/+//9//z/+v/4//b/9v/3//j/+f/3//r/+v/6//r/+v/6//n/9v/1//T/9f/1//X/
9f/1//X/9f/1//X/9//8//7//v/9//3//P/7//n/9//1//L/9v/4//r/+//4//j/9//3
//f/9//5//n/+f/5//n/+//5//f/9v/0//n//P8BAAQAAQD///3//P/+/wAAAgAEAAMA
AwACAAIABgAIAAUABQACAAMAAgD9//v/+v/6//r/+f/3//X/9P/3//r/+v/8//f/9f/z
//H/8//1//f/+P/2//b/9v/1//L/8f/x//D/8P/w//H/8f/v/+//7v/u//D/8P/x//L/
7//s/+3/7P/q/+r/6v/r/+3/7f/t/+3/7v/u/+//8P/v/+//7v/t/+z/6//r/+v/7f/u
/+7/7v/t/+z/6//p/+v/6//r/+z/7f/u/+7/7v/u/+7/7//x/+7/7//v/+7/7v/u/+3/
7f/t/+3/7f/t/+v/6//s/+z/7f/u/+//8P/t/+3/7v/v/+3/7f/s/+v/6//s/+z/7P/s
/+7/7v/u/+v/6//r/+z/7v/v/+//7v/s/+7/7P/r/+v/7P/s/+z/7P/s/+z/6//o/+f/
5//p/+z/7v/v//D/7v/u/+7/7f/s/+r/6v/r/+7/7//v/+//7P/r/+r/6v/r/+r/7f/u
/+3/7f/s/+z/7P/t/+3/7f/r/+z/7P/s/+//8f/u/+z/6v/t//D/8//2//n//f/+//7/
/v8AAAAAAgAAAP7//f/9//r/+f/5//v/AAABAP7//f/5//j/+P/4//r/+f/3//T/8v/y
//T/8v/v/+7/7v/t/+7/7//t/+z/7P/r/+v/6//o/+X/5P/l/+X/5f/m/+f/6P/o/+n/
6//q/+r/6f/o/+b/5f/l/+T/5f/l/+b/5v/o/+j/6f/p/+j/5v/l/+P/4//i/+P/5f/n
/+n/7P/x//3/BQAQACAAMwBEAFIAYgBkAFoAVgBUAFIAUgBUAFYATQA9ADIAKwAgABEA
BgACAP7/+v/0/+v/5//n/+b/5P/m/+f/5f/m/+j/6f/l/+L/4P/e/+D/4v/k/+b/5P/i
/+D/3v/g/+H/4//k/+T/5P/k/+T/4//j/+P/4//i/+L/4f/g/+H/4v/j/+T/5v/m/+b/
5v/n/+n/6f/o/+X/4//i/+L/5P/l/+f/6f/o/+b/5P/i/+L/4//k/+X/5v/q/+v/7P/q
/+r/6v/p/+r/6//s/+//7f/t/+3/7f/r/+v/6//r/+n/7P/s/+r/6v/r/+v/6//v//H/
8//0//X/9P/z//H/8//0//T/9f/3//f/+f/5//r/+f/4//n/+//7//z//P/8//z//v/+
////AQADAAYABAAEAAQABAAHAAcABgAGAAYACAAFAAUABQAHAAcAAwADAAIAAgACAAQA
AwACAAIAAQAAAPz/+v/9////AQADAAAA///+//z/+P/4//j/9//6//v//f/+//n/+P/4
//f/+f/5//j/+P/3//b/9v/2//j/9v/4//j/+P/4//j/+f/4//f/9v/1//f/9v/2//b/
9P/1//X/9f/2//X/9f/1//L/8v/x//D/8v/0//b/9//1//X/9f/2//X/9v/2//b/9P/0
//X/9//3//n/+v/6//j/9v/z//H/9P/1//b/9//3//f/+P/4//j/+P/4//j/9v/1//X/
9f/2//f/9//3//n//P/+/wAA+v/6//j/9v/3//n/+//+//v/+//6//j/9v/4//b/9f/1
//b/9v/2//T/9P/0//P/9f/1//b/+f/4//j/9//2//b/9v/2//X/9//2//f/+f/5//n/
+P/3//T/8//y//L/9P/y//T/9P/2//f/9//4//n/+f/4//f/+f/6//r/+v/4//r//P/+
/wAAAQADAAIAAAACAAYACAAMAA8ADgAOAA8ACwAJAAgACQALAAsABwAFAAIAAgADAAQA
BgAFAAMAAAD+/wAABAAEAAEAAAAAAP///v/9//n/9v/3//f/+P/5//r/+f/6//3/+f/3
//b/9f/0//L/8f/x//X/9v/2//b/9f/1//b/9v/z//P/9P/0//H/8P/w/+//8v/y//P/
8//3//b/8//1//f/+f/6/wEACQAPABYAIgA3AEwAXABmAGgAZABgAF4AXABeAGQAaABd
AE0ARAA9AC4AHwAUABAACgACAAQAAwD9//n//v/+//z/+f/0//L/8f/v/+3/7P/s/+z/
7v/w//L/9P/z//L/8f/w/+z/6//r/+r/6//s/+3/7v/w//H/8v/z//H/8v/y//L/8P/w
//D/8P/u/+7/7v/u//H/8//z//L/9P/z//P/9P/1//X/9v/3//b/9P/y//D/7//v/+//
7//x//b/+P/6//n/+P/3//X/9P/z//L/8//0//X/9v/3//f/9//3//f/+P/8//3//P/7
//v/+v/5//r/+//8//z//P/8//z/+//9//7//v///wIAAwAGAAcACAAHAAYABwAFAAUA
BgAGAAQABAAGAAYABwAJAAsADgANAAwACwAKAAwADQANAA4ADgAQAA0ADQANAA8ADwAL
AA0ADAAMAAwADAALAAoACgAIAAYAAQD+//7///8AAAEA/v/9//z/+v/6//r/+v/5//r/
+//9//7/+//6//r/+f/6//v/+//8//r/+P/3//b/9P/y//T/9P/1//b/9//5//f/9//3
//f/+f/4//j/+P/2//f/9//3//j/9//3//f/9//4//j/+P/1//T/8//x//T/9f/2//j/
+f/6//r/+v/1//T/9P/1//X/9//4//j/+f/6//r/+//5//n/+f/5//j/9//3//b/8v/y
//L/8v/y//P/9f/3//T/8//x/+//8v/0//X/9v/y//T/9P/0//T/9f/2//j/+P/5//n/
+P/3//j/9f/z//P/9P/0//T/9f/2//f/9//0//P/8//1//f/+P/4//j/9v/2//b/9f/2
//T/9P/1//f/9//2//X/9f/1//X/9v/2//b/9v/2//r//P/8//z//P8AAAUABwAIAAgA
CgAKAAwACgAIAAcABwAIAAcABwAJAAkACQAFAAMABAAEAAUABgAEAAMAAQD+//n/+P/5
//b/9//4//r/+//5//n/9v/0//T/8//z//P/9P/z//T/9//y//H/8f/x//P/8v/y//P/
8f/w/+7/7P/s/+3/7//w//H/8f/y//L/9P/0//X/9f/z//L/8v/x//P/8P/r/+v/7f/v
//L/+f8DAAsAFAAeAC0AQABWAGQAZgBiAGAAXgBeAGQAaABkAFsATwBIAD0ALAAfABoA
FAAMAAYABAADAP3/9//y/+z/7P/v/+3/7v/w//H/7//u/+7/7v/t/+z/6//q/+n/6P/n
/+b/6P/p/+v/7P/q/+r/6v/q/+3/7f/t/+3/6//s/+z/7P/u/+7/7v/u/+7/7v/u/+7/
7//x//H/8P/w/+//7//w/+7/7f/t/+3/8P/w//D/8P/x//H/8f/x/+7/8P/v/+7/7//w
//H/8f/x//H/8f/z//T/9f/2//f/9//3//f/9//0//b/9f/y//T/9f/1//X/9P/1//b/
9v/7//z//f/9//3//v/+/////P/7//z/+/8AAAEAAgAFAAMAAwAEAAQAAgACAAQABAAE
AAUABgAIAAgACAAIAAgACgALAAsADAANAA4ACgAJAAsADQANAAkACQAIAAgACAAGAAUA
BAAEAAYABgADAAIA///////////////////+//r/+v/6//n/+//7//z//P/4//j/+f/5
//n/+f/4//j/+f/4//j/+P/6//j/+v/6//n/+P/3//f/+f/5//n/+f/2//T/8//y//T/
9f/1//X/9f/1//b/9//3//j/+P/4//b/9v/2//X/9f/1//X/9v/3//j/+P/4//j/+P/5
//v/+f/5//j/9v/3//j/+P/5//f/9//3//f/+f/5//r/+v/5//r/+//8//j/9//3//f/
+f/5//j/9//1//b/9v/2//T/9v/2//b/8//z//P/9P/1//f/+P/4//b/+P/2//X/8//0
//T/9P/2//b/9v/1//L/8f/x//P/8f/y//L/8v/2//j/+v/7//j/9v/2//f/9//3//b/
9f/z//P/8//0//b/9P/2//b/8//z//L/8v/0//X/9f/1//X/9v/2//b/+//7//j/9v/5
//r/+//8/wEABQAGAAYABAAGAAYACAAKAAgABwAHAAgABwAHAAkACgAJAAQAAQACAAIA
AwAEAAMAAQD+//r/+P/4//r/+P/6//r/+//7//v/+//4//b/9v/1//X/9f/x/+//7//x
/+7/7f/t/+3/7//u/+7/7//y//L/8f/w/+//7//w//D/7f/t/+7/7v/w//D/8f/x/+//
7v/u/+3/6f/q/+v/7f/v//H/9v/7/wMADQAaACgAPQBOAF4AaABoAGIAYABgAGIAYABe
AFgATQBDADwANQAqABUACAAGAAQAAgAAAPv/9f/1//L/8v/y/+//7v/u/+//7//r/+r/
6v/q/+n/6P/n/+b/6P/q/+z/7v/t/+3/7v/u/+z/7P/s/+z/7f/t/+3/7f/s/+z/6//q
/+z/7v/w//L/7//u/+3/7P/v//H/8f/w/+7/7f/t/+7/7P/r/+v/6//v//D/8f/y//H/
8f/x//H/8P/y//H/8P/x//L/8//z//H/8f/x//P/8//z//P/8//x//H/8f/x//P/9v/2
//T/9f/3//j/+f/3//f/9//2//v//P/9//3//f/+//7////8//v//P/7//3//f/9////
AQABAAIAAgAEAAQABgAGAAQABQAGAAgACgAKAAoACgALAAsACgAKAAoADAAJAAkABwAJ
AAkABQAGAAYABwAIAAgABwAGAAYABgAGAAMAAgADAAMAAwADAP////////7//v/+//7/
/f/9//3//v/+//z//P/9//3/+//7//r/+v/5//j/+P/4//r/+P/6//r//P/8//z//f/8
//v/+v/5//j/9v/1//T/9v/5//v//f/+//3//f/9//r/+v/5//j/+P/4//j/9//5//n/
+f/6//v//P/8//z/+//6//r/+//6//v/+//6//v//P/8//3//P/7//r/+f/5//n/+v/6
//j/+P/4//j/+P/5//v//f/9//3//P/7//n/+v/6//r/+P/6//r/+v/5//n/+f/6//r/
+//7//r//P/+//z/+//7//z//P/8//z//P/8//v/+v/5//n/+//6//r/+f/4//n/+v/7
//v/+P/2//b/9//2//X/8//x//T/9f/2//j/+v/4//r/+v/5//n/+P/4//j/+f/5//n/
9//4//j/+P/5//v/+v/4//7/AAACAAQABgAIAAsACwAKAAoADAAMAA4ADAAKAAkACQAK
AAkACQALAAsACwAHAAUABAAEAAUABgAGAAUAAwAAAP3//v8BAAAA/v/+////////////
/P/6//j/9//3//f/9v/1//b/+f/2//X/9f/1//P/8v/y//P/8v/y//H/8P/w//H/8//0
//P/8//0//T/9P/0//X/9f/z//L/8v/x//X/8v/z//X/9//5//z/AQAFAA8AHAAoADcA
TgBcAGQAaABkAF4AXABeAF4AYABgAFcASwBCADkALgAjABYADgAMAAgABAD///n/9//4
//r/+v/5//T/9P/1//X/8f/w//D/8P/w//D/8P/w//D/8P/w//D/8f/x//L/8v/0//T/
9P/0//P/8//z//P/8f/y//L/8v/w/+7/7P/q/+z/7v/w//L/8f/z//P/8v/z//P/9P/2
//T/8//z//P/8v/y//L/8v/x//H/8f/x//T/+P/5//r/+f/4//f/9f/3//n/+/////z/
+//6//n/9//3//f/9//4//z//f/8//v/+//6//n//P/9//7//v8AAAAAAAD//wAAAgAD
AAUAAgABAAIAAQAFAAUABQAHAAcABwAIAAgACQAKAA0ADgAMAA0ADgAQAA4ADAAKAAgA
CQAJAAgACAANABAADgAPAA8AEQARAA0ADwAOAA4ADgANAAsACQAIAAgACAAFAAQABgAH
AAgACQAFAAMAAQD+//3//v//////AAABAAMABAABAAAAAAD////////+//7//v/+////
AAD+//z//v/+/wAAAAAAAAEA//////////8BAAAAAAAAAP7//f/7//n/+P/3//f/9//7
//7/AAACAP///v/9//v/+//7//v//P///wAAAAAAAP///v/+/////v///////v/+//7/
/f/9//3//f/9//3//f/9//7//v///wAAAQACAAMAAwAEAAUAAwABAP7/+//4//j/9//2
//j//P/+/wAAAQABAAEAAgAEAAUABQAEAAAAAAD8//n/9//4//j/+P/7//z//f/9//r/
9//1//X/+f/8//7/AAD//wAAAQABAP///P/7//v//P/9//3//f/9//3//f/+//z/+v/8
//z/+v8AAAIABAAGAAgACgANAA0ADAANABAAEQAUABYAFAATABMAEQAPAA4ADwARABEA
DQALAAwADAANAA4ADgANAAsACAAEAAQABgAEAAIAAgADAAMABQAFAAIAAAAAAP//////
//z/+f/4//n/9//3//j/+f/3//b/9v/3//n/+v/6//r/9//3//j/+P/3//f/+P/4//j/
+P/5//n/+f/4//j/9//3//b/9f/z//P/9f/6/wMADQATABoAJgA3AEgAWgBiAGgAagBo
AGIAXgBkAHAAcABjAFcATgBHADwALQAkACIAHAAUABAACwADAPv/+P/2//T/8//z//T/
9v/3//f/9v/2//b/9v/2//b/9v/1//T/8//y//P/8//0//T/9P/0//T/9P/x/+//7f/r
/+7/8v/1//j/+P/4//j/+P/1//T/8//y//b/+f/6//r/9//1//T/9P/2//X/9f/1//j/
+P/4//j/9f/1//X/9f/3//r/+v/6//j/+P/4//f/+f/5//n/+//5//n/+f/5//v/+//7
//v/+//+//7//P/9////AAABAAEAAQABAAAAAgACAAIAAQD//wAAAAABAAMAAwAFAAUA
BQAFAAUABwAHAAcACAAIAAkACgANAA4ADQANAA0ADgAQABAAEAAQAA8ADwAOAA4AEgAU
ABEAEQAPABEAEQANAA8ADgAOAA4ADgANAAwADAAKAAoABwAGAAUABQAFAAUABQAFAAUA
BAAAAAAAAAD//wEAAQACAAIAAAAAAAEAAQD//////v/+//3//P/8//z/+v/4//r/+v/8
//z//P/9//3//f/9//3//f/8//z//P/9////AAABAP7//f/9//3//f/+//7//v8AAAAA
AAD///3//f/9//7/AQACAAIAAgD+//z/+//7//v//f/+//7//v/+//3//f//////////
//////8AAAAA/f/8//v/+v/6//v//f////z/+//5//f/+f/8//7/AAD8//7//v/+//3/
/f/9//7//f/9//z/+v/6//z/+v/5//r//P/9//7//f/8//v/+f/6//n/+f/7//v//P/8
//z///8AAAEAAQAAAP7//v///wIAAwADAAMAAgABAAAAAAACAAAAAgACAAIAAwADAAQA
AwADAAIAAQADAAQABgACAAUABgAHAAgADQARABIAEgASABQAFAAWABYAFAATABMAEgAR
ABEAEwAXABcAEwARAA4ADgAPABAAEAAPAA0ACgAEAAQABgAEAAUABgAIAAkABwAHAAQA
AgACAAEAAQABAP3/+//7//3//f/9//7////9//z//P/9/wAAAAD///7//f/9//7//v/9
//3//v/+//z//P/9//3////+//7//f/5//T/9f/7//3//f8AAAMACwAXACIALAA9AFQA
ZgByAHYAcgBuAGwAbABqAGgAaABhAFkAUABFADgAKwAeABgAFgASAAwACQAFAAMAAgAC
AAAA+//6//r/+//7//n/+P/4//j/+P/4//j/+P/4//j/+P/4//n/+f/6//r/+P/4//j/
+P/5//n/+f/5//j/+P/3//b/9//4//n/+v/4//j/+P/4//n/+//7//r//P/7//v//P/8
//v/+//7//7//v/+//7/+//7//v/+//9/wAAAAAAAP7//v/+//3//f/9//3/////////
//////////////////8CAAIAAAAAAAEAAQABAAIAAwAEAAQABgAGAAYABQAFAAYABgAH
AAcABwAJAAkACwALAAsADQANAA0ADgAOAA4ADgAQABAAEAARABIAFAAVABYAFwAYABgA
FwAVABQAFAAWABMAEwATABUAFQARABEAEAAQABAAEgARABAAEAASABIADwAOAAsACwAL
AAsACQAJAAkACAAIAAgACAAHAAcABwAIAAgABQAEAAQAAwAFAAUABAAEAAQABAAFAAYA
BQACAAMAAgACAAIAAgADAAQABQAGAAcABgAEAAMAAgACAAMAAwADAAIAAQABAAEA//8A
AAAAAAACAAIAAgABAAEAAQABAAIAAwAEAAQABAD///7//v///wIABQAHAAgABwAGAAQA
AwABAAEAAQABAAMAAwAEAAQAAAAAAAAAAAD/////AAABAAIAAwADAAMAAwAEAAQABAAC
AAQABAAEAAEAAQABAAIAAQABAAAA/v8BAAQAAwADAAEAAgACAAIAAwAEAAUABQAEAAMA
AwAFAAUABgAGAAYABQAGAAcABwAEAAIAAgADAAUABQAEAAMAAQABAAEAAgAAAP7/AAAA
AAIAAwADAAQAAwADAAIAAQD//wAAAAAAAAMABQAIAAgACwAMAA0ADgAQABMAEwASABQA
FgAWABgAFgAUABMAEwASABEAEQATABUAFQARAA8AEAAQABEAEgARAA8ADAAIAAQABAAG
AAQABgAIAAsADQAMAAsABwAEAAEA///+//3/+//5//n/+//8//3///8BAAAA/v/9//3/
AAAAAP///v/7//v//P/8//3//f/+//7//f/8//z/+//+//7///////3//v/5//n/+//9
/wAACQAPABcAJgA2AEkAXgBsAHIAcgBsAGgAaABqAGoAagBmAFsATwBGADsAKgAZABIA
DgAKAA4AEgARAAsABQACAAIAAgD///v/+v/6//n/9f/0//T/9P/3//j/+f/6//r/+v/6
//r/9//3//j/+P/4//j/+P/4//v/+//7//v//f/+//7//v/8//r/+P/2//j/+P/4//j/
+f/7//v/+v/9//3//v8AAP///f/8//v/+f/4//f/9v/2//f/+P/5//n//P/8//z//v/+
//7//f/7//v/+//9//7///8AAAEA///////////8//7//f/6//v//f/+////AwAFAAcA
CAAHAAYABQADAAMABAAEAAUABgAHAAoACwALAAsACwANAAsACwAMAAwACQAIAAkACAAN
ABEAFQAaABgAFgAUABIAEQARABAAEAAUABYAEwATABMAFQAVABEADwAOAA4ADgAOAA0A
DAAMAA0ADgAMAAwACQAJAAkACQAKAAsADAAMAAcABgAFAAMAAwADAAQABAAEAAQABQAF
AAcABwAGAAYABAACAAEAAAACAAAAAgACAAIAAgACAAMAAwADAAMAAwABAAAAAAAAAAEA
AwAEAAUAAgABAAEAAQABAAIAAgACAAEAAAD///3/AAABAAIABAADAAQABAAEAP///v/+
////AgAFAAcACAAGAAYABQAFAAQAAwACAAEAAwADAAQABAACAAIAAgACAAEAAQACAAMA
AwADAAIAAQADAAQABAAEAAIABAAEAAQAAAD///7//v8AAAMABQAGAAMABAABAP//AAAC
AAMABAACAAIAAgABAAIAAQABAAMAAwAEAAQABAACAAIAAgABAAIAAAAAAAEA//////7/
/f////////8AAAIAAAACAAIAAgAEAAcACAAJAAoADQARABIAEgAQABIAEgAUABYAFAAT
ABMAFAATABMAFQAZABkAFQATABAAEAARABIAEgARAA8ADAAIAAgACgAIAAgACAAJAAkA
BwAHAAQAAgACAAEAAQABAAEA/////wEA/f/9//7///8BAAAAAAABAAEAAAD+//z//v//
/wEAAgAAAP/////+/wAAAAABAAEAAQAAAAAA/////wIA///5//n/AQAGAAkAEQAbACAA
KgA/AFgAagB0AHYAcgBwAG4AbAByAHgAcgBlAF0AWABPAEIALwAiAB4AHgAeABwAFwAP
AAsACAACAPz/+//7//z//v////3//P/8//z//P/8//z//P/9//7///8AAP7//f/9//z/
+v/6//r/+v/8//3//v////3//v/+//7//P/8//z//P///wAAAQACAAMABQAFAAQAAwAB
AAAAAAAAAP///////wEAAgADAAQABQAFAAUABQADAAYABgAGAAQABAAEAAMAAwADAAMA
BQAHAA==
         </WaveFormData>
      </LeadData>
      <LeadData>
         <LeadByteCountTotal>10000</LeadByteCountTotal>
         <LeadTimeOffset>0</LeadTimeOffset>
         <LeadSampleCountTotal>5000</LeadSampleCountTotal>
         <LeadAmplitudeUnitsPerBit>4.88</LeadAmplitudeUnitsPerBit>
         <LeadAmplitudeUnits>��V</LeadAmplitudeUnits>
         <LeadHighLimit>2147483647</LeadHighLimit>
         <LeadLowLimit>268435456</LeadLowLimit>
         <LeadID>V1</LeadID>
         <LeadOffsetFirstSample>0</LeadOffsetFirstSample>
         <FirstSampleBaseline>0</FirstSampleBaseline>
         <LeadSampleSize>2</LeadSampleSize>
         <LeadOff>FALSE</LeadOff>
         <BaselineSway>FALSE</BaselineSway>
         <ExcessiveACNoise>FALSE</ExcessiveACNoise>
         <MuscleNoise>TRUE</MuscleNoise>
         <LeadDataCRC32>3299920454</LeadDataCRC32>
         <WaveFormData>
KAAoACgAKAAqACoAKgAqACoAKgAqACoAKwAuAC8ALwAsACkAKAAoACoAKQAnACQAIQAh
ACEAIAAfACAAIQAgAB0AHAAcABsAGwAZABkAGQAbABwAHAAdACAAIAAgACIAIwAkACUA
JgAmACYAJgAmACMAIwAiACEAIwAjACMAIwAmACYAJgAmACUAJAAjACIAIgAiACMAIwAh
ACEAIQAiACQAIgAgACAAIwAjACMAIwAnACcAKwAzADkANQAvACwALAArACwAKQAhAA8A
8//S/7v/tP+u/6T/nP+V/4z/hv+D/4f/jP+Y/6r/wf/b/+r/7//1/wIACgALAA0AEgAT
ABMAEgAVABYAFgAWABgAGAAZABoAGgAYABgAGAAYABkAGgAbABwAHAAbABwAGwAYABgA
GAAYABsAGwAZABcAFAATABIAEgATABMAFAAUABQAFAATABMAEwATABMAEgAQABAAEAAQ
AA4ADQAMAAwADQAOAA4ADQALAAsACwAKAAgACAAIAAgABwAFAAIAAAD9//v/+f/3//f/
9//3//f/8//y//L/8f/x//D/7//u/+z/7P/r/+v/7f/s/+z/7P/r/+v/6//r/+v/7P/s
/+v/6f/p/+n/6f/n/+b/5v/n/+X/5f/l/+T/4P/g/+D/3//d/97/3//f/9//3//d/9r/
2P/a/9z/3P/c/9z/2//b/9v/3P/d/97/3f/b/9r/2f/b/9r/2P/Y/9r/2v/c/9z/2f/Z
/9r/2//Y/9f/1//W/9b/1v/W/9T/1f/W/9j/2f/b/9z/3P/c/9z/2v/a/9n/2//d/97/
3v/d/9z/2//a/9r/2v/a/9v/3f/d/93/3f/d/93/3P/c/93/3f/d/9z/3v/e/9//3//e
/97/3v/e/97/3v/e/97/4f/i/+H/4v/i/+L/4v/j/+P/4//j/+L/4v/i/+T/5P/l/+T/
5P/l/+P/4f/h/+L/4f/g/+D/3//i/+T/5f/l/+P/4//j/+P/4//h/+H/4f/h/+D/4P/i
/+L/4f/h/+H/3//g/+D/4P/f/9//3//g/+H/4f/h/+D/4P/g/+D/4P/e/97/3v/e/+D/
3//f/9//4f/h/+H/4v/i/+D/3//f/+L/4v/j/+T/5f/l/+X/4//h/+L/4v/i/+X/5//j
/+H/5f/n/+f/5//l/+X/5f/m/+T/4//i/+L/4v/k/+X/5v/n/+j/6//s/+z/6//o/+f/
5//m/+j/5//l/+X/5//n/+b/5P/k/+T/4v/i/+D/3//d/9v/2v/b/9z/3f/g/+D/4f/i
/+T/5P/m/+f/6P/p/+r/6v/q/+r/6v/q/+3/7f/t/+3/7f/t/+3/7v/r/+r/6f/o/+n/
6v/r/+z/7f/v//D/8f/v/+//8P/y//P/8v/z//X/8//z//P/8//1//n/AQALAAsABwAE
AAQAAwD8//f/7f/Z/7//ov+N/4T/gv9+/3b/a/9g/1z/W/9b/17/aP98/5n/sf/C/8v/
0//a/+D/5//v//T/9//5//b/9//2//b/9v/4//r/+//8//z//v/+//7//v/+//7//v/+
//////8BAAEAAgACAAIAAgAFAAUAAwABAAAA///+//7/AQABAAIAAgAEAAQAAwADAAQA
BQAGAAYABAAEAAQABAADAAEA///+/wAAAgADAAMABQAFAAUABAAEAAQABAAEAAcABwAG
AAYABgAFAAQAAwADAAMAAwADAAIAAgADAAMABAAEAAQABAAEAAQAAwADAAQABAAFAAYA
BwAHAAcABwAGAAYABQADAAEAAQABAAEAAwAEAAYACQAJAAkACQAIAAQABAAEAAMAAwAE
AAUABQAFAAUAAwAAAP//AgAFAAYAAgACAAEAAQABAAIAAwAEAAYABQAFAAUAAwACAAAA
AAABAAIABQAGAAIAAQABAAEA/v/9//3//P///wAAAQAAAAIAAgADAAMAAgACAAEAAAAC
AAIABAAFAAUABwAIAAgABwAGAAUABAAFAAYABwAJAAgABwAGAAUAAwADAAIAAgADAAMA
AwACAAQABAAFAAUACAAIAAgACAAKAAoACgAKAAgACAAGAAYABgAGAAYABwAHAAcABwAG
AAYABgAIAAgABQAEAAQABQAHAAUABQAGAAYABgAHAAcACAAKAAsACwAJAAkACQAJAAcA
BQAFAAUABgAGAAcACgAKAAkACQAJAAcACAAIAAgABQAFAAUABgAFAAUABQAEAAIAAgAC
AAIAAgACAAIAAgAFAAUABgAHAAcABwAHAAgACgAIAAcABwAFAAQABAAEAAUABQAFAAMA
AwAEAAQABAABAAMABwAIAAgACAAIAAgADQAOAA4ADQAJAAkACgAKAAkABwAEAAMAAgAB
AP///P/8//z/+v/6//z//f/9//3//P/9//7////+//7///8AAP///v//////AgADAAQA
BAAHAAgACQAKAAkACQAJAAkACAAHAAYABgAEAAQABAAEAAYABgAGAAYABgAHAAcABwAH
AAcACAAKAAgABgAGAAcACAAJAAoACwANAA8AFwAdAB8AGQAUABQAEwASAAsAAwD1/9//
wP+n/6L/ov+e/5r/k/+K/4L/gf9//37/gv+S/6v/w//U/93/4//o/+7/9f/7/wAA//8D
AAwACwAJAAgABwAIAAoACwAMAAwACwAKAAkACAAKAAoACgAKAA0ADQAPAA8AEAAQABAA
EAAQAA8ADAAJAAcABwAHAAgACgALAA0ADgANAAwACgAJAAsACwALAAoACAAIAAgACAAK
AAkACAAIAAcACAAIAAcACAAJAAoACgAKAAoACgAKAAsACwAKAAoADQANAA0ADQALAAkA
BwAFAAQABAAFAAUABgAGAAYABgAHAAgACAAJAAcABgAGAAYABQAFAAUABQACAAIAAQD/
/wEAAQABAAEAAwAEAAYACQAHAAUAAwAAAP7//v/+//3//f/+/////////////f/6//r/
/P/+//7///8AAAAAAQD//wAAAQACAAIAAQABAAEA///+//z//P/9//7/AQACAAEAAQAC
AAMAAQABAAIAAgAAAAAAAAD+////AAACAAMAAwAEAAQABAAEAAIAAgABAAEAAwAEAAQA
AgACAAIAAgACAAIAAgADAAMAAwADAAMABgAHAAcACAAIAAcABgAEAAQABAAFAAUACAAI
AAgACAAFAAQAAwACAAMABAADAAQABAAEAAQABQADAAMAAwACAAIAAgAEAAQABQAEAAQA
BQAFAAMAAwAEAAIAAgADAAMAAwAEAAQAAwADAAMAAwADAAMAAQABAAEAAQAAAAAAAgAC
AAEAAQABAP//AAAAAAAAAQABAAEAAgABAAEAAQAAAAIAAgACAAIAAAAAAAAAAAAAAP//
/////wAAAQACAAQAAgAAAP/////+//7///8AAAMAAwADAAEAAQACAAIAAgADAAUAAQD/
/wEAAwADAAMAAwADAAMABAAEAAMAAgACAAQAAgAFAAUABAAGAAYABgAGAAoACgAJAAcA
BQAFAAYABgAFAAMAAAD///3//f/8//r//P/8//r/+v/6//v/+//7//v/+//7//v//P/8
//3//v/+//7/AAABAAAAAQACAAIABAAEAAQABAADAAMAAwADAAMAAwADAAQABAAEAAQA
BAAFAAYABwAIAAgACQAJAAkABwAHAAgACgAHAAQAAwADAAUABQAFAAUACQANABMAFwAZ
ABcAFgASAA8AEAANAAcA9//b/7z/p/+e/5b/jP98/3P/bP9q/2v/b/9y/3z/jv+p/8H/
0P/X/93/5v/u//H/9//8////AQAEAAcACgAKAAoADAAKAAsADAAMAA4ADgAOAA4ADgAO
AA4ADgANAA0ADwAPABAAEAAQABAADgANAAoABwAJAAkACQAKAAsACwAMAAwADAAMAAsA
CwALAAsACwAKAAoACgAKAAoADAANAA4AEAAQABAADwANAAwACwAKAAgACgAKAAoACgAN
AA0ADAAMAAsACwALAAsACQAJAAkACQAJAAoADAANAA0ADAALAAoADAAMAAsACwANAAwA
DAAMAA0ADQANAA0ADwAQABAADwARABEAEQARAA8ADgAOAA8ADgANAAwACgAJAAoACwAL
AA0ADgAPAA8ADAALAAgABAADAAYACQAKAAoACgAJAAkABwAIAAkACgAHAAUABAADAAUA
BAACAAIAAgACAAQABAAEAAUABwAJAAYABQAFAAQABQAGAAcABgAFAAQABAADAAEAAgAC
AAIABAACAAIAAQABAAMABAAEAAQABAAEAAQAAgACAAIAAwAFAAUABQAFAAUABQAEAAQA
BwAHAAcABgAHAAgACgALAAkACAAHAAYABgAGAAYABgAIAAgABgAGAAgACAAIAAkACAAH
AAYABAAEAAQABgAGAAcABgAGAAcABQADAAMABAAEAAQABQAFAAcACAAIAAcABgAFAAQA
AwADAAEAAQABAAMAAgACAAQABAADAAMAAwADAAQABAAEAAMAAwADAAQABQAFAAUABAAE
AAQABAAEAAQABAAEAAQAAgABAAEAAQAEAAUABgAIAAcABAACAAEAAgACAAMABAAFAAUA
BQADAAMABAAEAAQABQAHAAMAAQAFAAcABwAHAAYABQAEAAQABAAFAAQAAgACAAQABAAE
AAQACAAIAAcABQAFAAUABgAGAAcABQACAAEAAQABAAAA/v/7//r/9//2//f/+f/6//v/
+//7//v/+//7//r/+v/6//v//P///wEAAgADAAQABAADAAIAAQAAAAMAAwADAAMAAQAB
AAEAAgACAAIAAgACAAIAAgACAAIABAAFAAUABQADAAMABAAGAAQAAgACAAMAAQABAAEA
AQAFAAcACwAPABcAFwAQAAoABwAIAAkAAwD1/+H/xP+n/5T/kv+O/4L/d/90/27/a/9p
/2r/cv+A/5P/q//C/83/0f/U/9z/5//t//T/+f/9/wAAAQACAAIAAgAEAAMAAwADAAIA
AQAAAP///v8BAAIAAwAEAAUABQAHAAcABwAIAAkACgAKAAkABgADAAUABQAFAAYABAAD
AAMAAgADAAQABAAFAAYABwAIAAgABwAGAAUABAAGAAUABAAEAAUABgAGAAUABgAHAAgA
CAAHAAYABQAEAAQAAwABAAAAAgADAAQABQAFAAUABQAFAAIAAgADAAMAAgACAAIAAgAC
AAIAAQABAAMAAgACAAIAAgADAAQABQAEAAQAAwABAAMAAwADAAMAAAAAAAEAAwABAAEA
AQAAAAAAAgAEAAUAAgACAAIAAQD+//3/+v/2//j//P8AAAIA/v/+//3//f/7//z//f/+
//7//f/9//3////+//z//P/6//r//P/8//z//f///wEA/////wAAAAAAAAAAAAD+//3/
/P/8//v//f/+//7//v/8//r/+v/5//v///8CAAQAAgACAAIAAgD///7//f/9//7///8A
AAEAAAD///3//P/+////AAAAAP///v/+//3/AAAAAAAAAAABAAIAAwAEAAMAAgD///7/
/v/+//7///8AAAEAAgACAAIAAgAEAAQAAgAAAP/////9//v/+//8////AAACAAMAAQAC
AAIAAQABAAEAAQABAAMAAQABAAEA///+//7/AAACAAEAAQABAAEAAgACAAIAAQABAAEA
AgADAAMAAwACAAAAAAAAAAAAAAAAAAAAAAAAAP///////wEAAQABAAIAAAD+//3//f/+
//7///8AAP////////3///8AAAAAAAD7//v/+//9/wIABAAEAAQABAAFAAQAAgD///7/
//8BAAIAAQD///z/+//7//v/+v/4//b/9v/0//T/9v/3//f/9//1//X/9f/1//b/9v/3
//j/+f/6//3////////////+//3//P/7//r//P/9//7///////////8AAAIAAgACAAIA
AgACAAIAAgD//////v/9//////8AAAIAAgAAAAAAAQD//////////wUABwAJABEAFwAR
AAwACAAJAAoACwAFAPX/3f/E/63/nP+Y/5b/jv+J/4D/dP9v/3f/ev98/4b/mf+z/8r/
0//T/9r/4v/p/+//9v/1//X//P8BAAAAAAAAAAIAAgADAAQABAAGAAYABgAGAAQABAAE
AAQABwAHAAkACQAIAAgACAAIAAcABwAFAAMABQAFAAUABgAFAAUABgAGAAYABgAFAAUA
BQAFAAUABAAEAAQABAAEAAIAAQAAAAAABAAGAAcABwAGAAUABAACAAAAAAAAAAAAAQAB
AAAAAAABAAEAAQABAAEAAQABAAEAAgACAAMAAwAGAAYABgAGAAQABAADAAMAAwACAAIA
AgABAAEAAQABAAIABAAFAAUAAgABAAAA/////wAAAgAFAAMAAwADAAIAAAAAAAAA//8B
AAIAAwADAAIAAQD+//r/+v/8//7//v/8//z/+//7//v//P/9//7//v/9//3//f/7//r/
+P/4//r/+v/8//z/+f/5//r/+//7//v//P/8//3//v////7//f/8//z/+//7//z//P/8
//7//P/8//v/+f/7//z//P/+//7//v/+/wAAAAAAAAEAAAD///7//f/9//3//P/8//3/
/f/9//z//v/+///////+//7//v/+//7//v/+//7/AAAAAP7//v/+//7//v//////////
//7//f/8//3//P/8//z//f///////f/9//7//v/+//////8BAAIAAgABAP//////////
AQD///////////7//v8AAAAA/////////f/+//7//v/+////AAACAAEAAQABAAAA///+
//3//P/9//7///8AAAIAAQABAAEAAAD///7//v8AAP7//f/9//7//v///wAA////////
/f///wAAAAAAAAMABQABAP//AAABAAAA//8BAAEAAQACAAIAAQAAAAAAAgACAP//AAAC
AAIAAgACAAUABgAGAAUAAwADAAQABAADAAEA/v/9//v/+//6//j/+v/6//j/+P/6//v/
+//7//f/9//3//f/+f/6//z//v/8//z//v///wAAAQACAAIAAgACAAIAAgADAAMAAwAD
AAMAAwADAAQABAAEAAQABAAFAAYABwAIAAcABwAGAAUABwAHAAgACgAIAAYABgAHAAUA
BQAFAAUABwALABEAFQAXABMAEAAQABEAEAAPAAUA7//V/7b/n/+Y/5T/hP92/3H/bv9q
/2n/a/9u/3r/jP+n/7//0P/Z/9//5v/s//H/9f/6//3/AQAEAAUABQAEAAMABAAEAAUA
BgAGAAgACAAIAAgACAAIAAgACAAKAAsADgAPAAwADAAMAAwADQANAAsACQAHAAcABwAI
AAsACwAMAAwACgAKAAkACQALAAsACwAKAAoACgAKAAoACgAJAAgACAAJAAoACgAJAAkA
CQAJAAgACgAKAAoACgANAA0ADAAMAAwACwAKAAkACgALAAwADQALAAoACgAJAAoACgAK
AAoADQAOAA4ADwANAAwADAAMAAwADQAOAA8ADgAOAA0ACwANAA0ADQANAA4ADgAPABEA
EAAPAA4ADAANAA4ADwAPAA0ADgAPAA8AEQARAA8ADAAKAAwADgAOAAoACgAJAAkACQAK
AAsADAAJAAcABgAFAAgACAAHAAgACgAKAAwADAAJAAcABgAFAAUABQAGAAYACAAIAAgA
BgAGAAYABwAHAAcACAAIAAgACgAIAAgABwAFAAcACAAIAAgACAAIAAgACAAIAAgACQAL
AAsACwALAAkACQAIAAgACQAJAAkACAALAAwADgAPAA4ADAAKAAgACgAKAAoACgALAAwA
CwAMAAoACgAKAAsACQAJAAkACAAKAAoADAAMAAwADAANAA8ADQALAAsADAAKAAoACwAL
AAsADAAMAAsADQANAA0ADQAPAA0ADQANAAwACgAJAAoACQAHAAYABQAHAAgACAAIAAkA
CQAJAAoACQAJAAkACAAIAAgACAAIAAgACAAIAAgACAAHAAcABwAHAAcABwAIAAkACAAI
AAkACAAIAAkACgALAAsACwAJAAkACgAKAAoACQALAAcABQAJAAsACwALAAsACwALAAwA
DAALAAoACgAKAAoACQAJAAgACwAMAA0ADgARABIAEgARAAwACwALAAoACgAJAAcABwAJ
AAkACAAGAAYABgAEAAQABgAHAAcABwAEAAMAAgABAAQABAAFAAYABgAGAAgACQAKAAsA
DAAMAA4ADgAOAA4ADQANAA0ADQAPAA8ADwAQABIAEgASABIAEAAQABAAEAASABMAEwAT
ABEAEQASABQAFAASABIAEwATABMAEwATABMAFwAdACMAIwAfACAAHgAdAB4AHwAVAAUA
7f/Q/7X/qP+i/5z/lP+L/4T/fv99/3//fv+E/5T/rf/L/+D/5//t//L/+P/9/wMACgAN
ABEAEAARABMAFAAVABgAFgAXABgAGAAYABgAGAAYABoAGgAaABoAGQAZABsAGwAYABgA
GAAYABsAGwAZABcAGAAZABoAHAAdAB0AHgAeABwAHAAbABsAGQAZABkAGAAZABoAGwAc
ABoAGQAYABgAFwAYABgAFwAWABUAFAASABMAFAAVABYAFwAXABYAFgAVABUAFQAVABUA
FQAVABUAFgAWABcAFwAYABgAGAAYABYAFgAVABUAGAAYABkAGgAXABcAFwAXABQAFAAT
ABEAEgATABQAFQAWABYAFwAZABYAFQAUABIAEgASABIAEQATABQAFQAVABYAFwAWABQA
FAAWABgAGAASABAADQALAAwADgAQABIAEgARABEAEQARABAADgAOAA4ADgAQABAADwAP
ABAAEQATABMAFAAUABQAFAAUABIAEgASABMAEwATABQAFAAUABQAEgASABEADwARABIA
EgAUABQAFAAUABIAEgASABMAEgARABAADwARABMAFAAWABoAGwAcABwAFwAUABIADwAS
ABIAEgASABUAFgAXABgAFgAWABQAFAAUABQAFAAVABYAFwAYABgAGQAaAB0AHgAbABgA
FgAVABMAEQARABIAEwAUABYAFwAUABQAEwARABQAFQAWABcAFwAVABUAFQATABIAEgAU
ABYAFQAVABUAFQAWABYAFgASABEAEAAQABMAEwATABIAEwAUABUAFgAWABYAFgAWABUA
EwASABEAEQARABEAEgAPAAwACgAJAAwADgARABQAFAATABIADwAQABIAEwAUABUAFwAT
ABEADwAQAA4ADgAOAA4AEwAUABQAEwARABEAEgASABEADwAMAAsACQAJAAgABgAIAAgA
BgAGAAgACQAJAAkABgAFAAQAAwABAAAAAAAAAAIAAgAEAAUACAALAA4AEAAPAA4ADQAM
AA0ADQANAA0ACwALAAsADAAMAAwADAAMAAwADAAMAAwACgALAAsACwALAAsADAAOAAwA
CgAKAAsADQANAA0ADQARABMAFwAfACMAHwAaABgAFwAWABEADwAHAPX/2P+9/67/qP+k
/6D/m/+U/4z/h/+J/4r/jv+U/6P/t//Q/93/3//k/+7/9//5//7/AwAJAAoACwAKAAoA
CgAMAA0ADwARABIAEQAQAA8ADgAQABAAEAAQABAADwAQAA8AEAAQABAAEAAPAA8ADQAL
AAsACwALAAwADgAPABEAEgASABIAEQARAA8ADwAPAA4AEAAQABAAEAAQAA8ADgAOAA0A
DgAOAA0ACwALAAsACgAKAAoACgAKAAsACwAKAAoACwALAAsACwALAAsACwALAAsADAAO
AA8ADwAOAA0ADAAMAAwACwALAAsACgAKAAoACQAJAAkACQAJAAoACgAJAAwADQAOAA8A
CwAKAAoACwALAAsACwAKAAoACgAKAAkABgAGAAYABQAHAAcABQACAAEABAAHAAgABgAG
AAUABQAFAAYABwAIAAgABwAHAAcABwAGAAQABAACAAIABAAEAAUABQAGAAcACAAJAAsA
DAAJAAgABwAEAAUABgAIAAkACQAKAAoACgAKAAgACAAHAAUABwAIAAgACgAKAAoACgAK
AAoACgALAAsACwALAAsACQAJAAgACAAJAAkACQAIAAYABgAHAAcACAAIAAgACAAKAAoA
CgAKAAoACgAIAAgABgAGAAYABwAJAAkACQAIAAYABgAIAAgACQAIAAgACQAHAAUABQAG
AAgACAAJAAkABwAIAAgABwAIAAkACgALAAkABQADAAEABAAEAAUACAAGAAUABQAFAAYA
CAAJAAoACQAJAAkACgAKAAkACAAGAAgACAAIAAgACgAKAAoACgAKAAkACQAJAAkACQAJ
AAoACgAIAAcABwAKAAoACwAMAA8ADwAPAA0ADAAMAAsACgAJAAsABwAFAAkACwALAAsA
CwALAAsADAAKAA0ADgAKAAsADAANAA4AEQASABIAEQAOAA0ADQAMAAsACQAGAAUABQAF
AAQAAgAAAAAA/v/+//7///////////////////8CAAQABwAKAAgABgAGAAUABAAFAAYA
BgAIAAgACAAIAAkACQAJAAkACAAHAAYABgAHAAgACQAKAAoACgAKAAoACgALAAsACwAL
AAsADAAOAAoACAAIAAkACgALAAwADQAJAAsAEwAbAB8AHQAYABQAEQASABUADwD//+v/
0v+1/6b/oP+W/4j/e/92/3D/bf9t/3L/ev+E/5n/tf/O/9v/3//m//D/9//7//z///8F
AAQAAwAGAAYABgAIAAoACwAMAAwADgAOAA4ADgAOAA4ADgAOAA4ADQAOAA0ADgAOAA4A
DgAQABEAEAAPABEAEQARABIAEQARABIAEgARABAADgANAA8ADwAPAA4AEAAQABAAEAAS
ABEAEAAQAA4ADgANAAsADAANAA4ADgAOAA4ADgAOABEAEQAQABAADwAPAA8ADwANAA0A
DQANAA0ADgAQABEAEAAQABAAEAAOAA4ADQANAA8ADgAOAA4AEAARABIAEwARABIAEgAR
AA8ADwAPAA8ADwAQABIAFQAUABMAEgAQABAAEAAQAA8ADwAQABEAEQARABEADwAMAAoA
DAAOAA4ADAAMAAsACwALAAwADQAOAA0ACwAKAAkACwAKAAgACAAKAAoADAAMAAoACQAJ
AAkABgAFAAUABAAFAAYABwAGAAgACAAJAAkABwAIAAgACAAGAAQABAADAAUABwAIAAgA
BgAGAAYABgAIAAgACAAJAAkACQAJAAkABwAHAAYABgAJAAkACQAIAAoACgALAAsACwAK
AAkACAAIAAgACAAIAAkACgAJAAoACwAMAA0ADwANAAsACQAGAAgACAAKAAoABwAGAAYA
BwAHAAUABQAGAAgACAAJAAkACQAKAAoACQAJAAkACQAJAAoACQAKAAsACAAGAAUABgAG
AAUABQAFAAUABgAGAAYAAwADAAMABAAGAAcACAAIAAgACAAIAAgABgAGAAYABgAGAAUA
BQAFAAMAAwADAAQABQAEAAQABQADAAIAAgACAAMAAwADAAEAAgAEAAUABgAHAAkABQAD
AAMABQAFAAUABwAHAAcACAAIAAcABgAGAAYABgAFAAQABAAEAAQABAAIAAgABwAFAAMA
AwAEAAQABAADAAEAAQABAAEAAAD+//z//P/6//r//P///wEAAwD///3/+//5//r/+v/7
//z//f/+/wEAAwAGAAcACAAIAAcABgAFAAQABwAHAAcABwAIAAkACgAMAAoACgAKAAoA
CAAIAAgACAAHAAcABgAFAAcABwAIAAoACgAIAAgACQAJAAkACQAJAAsAEwAZAB0AHwAd
ABgAFAATABAADQAFAPH/1f+8/6f/nP+Y/5L/hv97/3L/bv9x/3P/eP+A/5L/r//L/9r/
3f/h/+j/8v/3//3/AAADAAMACAALAAwADAAMAA4ADgAPABAAEAAOAA4ADgAOAAwADAAM
AAwADQANAA8ADwAOAA4ADgAOAA8ADwANAAsADAANAA4AEAAPAA8AEAAQAA4ADgANAA0A
DQANAA0ADAAMAAwADAAMAA4ADQAMAAwADgAQABEAEQAOAA0ADAAKAAoACgAKAAoACwAL
AAoACgANAA0ADQANAA0ADQANAA0ACgAKAAsACwAOAA4ADgAOABAAEAAPAA8ADQAMAAwA
DAALAAsACwALAAwADgAPAA8ADAALAAoACQAJAAoADAAPAA0ADQANAAwACAAIAAgABwAJ
AAoACwALAA0ADQALAAgABwAKAA0ADgALAAoACAAHAAcACAAJAAoACAAHAAcABwAIAAgA
BwAIAAgACAAKAAoABgAFAAUABQAGAAcACQAKAAkACAAHAAQABQAGAAgACQAIAAgABwAG
AAkACAAJAAkACwANAA4ADgANAAwACwAKAAoACgAKAAsADQANAA0ADQALAAsACgAKAAkA
CQAJAAgABgAGAAcABwAIAAgACAAIAAoACgAKAAoACAAIAAYABgAHAAgACQALAA0ADQAN
AAwADgAOABAAEAANAAoACAAHAAkABwAHAAgABgAGAAcABwAJAAoACgAJAAkACQAJAAkA
CwAJAAkACQALAAoACgAMAAsACQAIAAcACAAKAAsADAANAA0ADQAOAA0ACwAJAAYABwAI
AAkACgAKAAoACgAKAAoACQAJAAkABwAHAAcACAALAAoACgALAAoACgALAAwADQANAA0A
CwAKAAoACQAIAAoADQAKAAkACQAKAAsADAANAA4AEgASABEADwALAAsADAAMAAsACQAG
AAUAAwADAAIAAAABAAIAAQACAAIAAwADAAMAAgADAAQABQACAAAA///+//7//v8AAAEA
BAAFAAYABgAIAAgACAAIAAgABwAGAAUACAAJAAoADAALAAoACQAIAAoACgAKAAoACAAJ
AAkACQALAAsADAAOAAoACAAIAAkACQAJAAkACQALABEAFQAZABsAGQAWABQAFwAWAA8A
BQD7/+f/zv+1/6b/ov+k/6D/nf+U/4b/f/+B/4L/iP+U/6n/wf/U/9v/4f/m/+r/8f/5
/wIABwAHAAYABwAIAAgACAAKAAoACwAMAAwADAAMAAwADAAOAA4ADgAOAA4ADQAOAA0A
CgAKAAoACgANAA0ACwAJAAsACwALAAwACwALAAwADAAOAA4ADQANAAwACwAKAAgACgAK
AAoACgAKAAkACAAIAAcACAAIAAcACQAJAAkACAAIAAgACAAIAAkACQAIAAgACAAHAAYA
BQAHAA==
         </WaveFormData>
      </LeadData>
      <LeadData>
         <LeadByteCountTotal>10000</LeadByteCountTotal>
         <LeadTimeOffset>0</LeadTimeOffset>
         <LeadSampleCountTotal>5000</LeadSampleCountTotal>
         <LeadAmplitudeUnitsPerBit>4.88</LeadAmplitudeUnitsPerBit>
         <LeadAmplitudeUnits>��V</LeadAmplitudeUnits>
         <LeadHighLimit>2147483647</LeadHighLimit>
         <LeadLowLimit>268435456</LeadLowLimit>
         <LeadID>V2</LeadID>
         <LeadOffsetFirstSample>0</LeadOffsetFirstSample>
         <FirstSampleBaseline>0</FirstSampleBaseline>
         <LeadSampleSize>2</LeadSampleSize>
         <LeadOff>FALSE</LeadOff>
         <BaselineSway>FALSE</BaselineSway>
         <ExcessiveACNoise>FALSE</ExcessiveACNoise>
         <MuscleNoise>TRUE</MuscleNoise>
         <LeadDataCRC32>3024248218</LeadDataCRC32>
         <WaveFormData>
AAAAAAAAAAAAAAAAAAAAAAIABAAGAAgACAAKAAoACQAHAAcACAAJAAwADQANAA0ADgAO
AA0ADAAOAA8ADwAMAAcABQADAAIAAAABAAEAAgACAP///P/+/wAAAQACAAQAAwADAAIA
AQACAAEAAQAAAP3//f/9//z//P/6//r/+//8//z//f/9//3//P/8//z//v8AAAIABQAD
AAEAAAD+//7//v/9//3///////////8BAAEABQAOABcAGgAgACsANQBLAHEAmAC2ALUA
nQB+AFUAJwD0/7b/Yf8N/+H+1/7V/t/+9/4Z/z7/ZP+K/6L/r/+6/8z/2P/d/+D/5//r
/+7/8f/4//j/+v/6//v//f/9//7//v/+/wAAAgACAAQABAAFAAUABgAGAAcACAAHAAUA
BAADAAcACAAJAAoACQAJAAkACAAIAAgACQAKAAgACAAIAAYACAAIAAkACQAJAAkACgAK
AAsACwALAAsADgAPAA8ADwALAA0ADQANABAAEQARABEAEgASABIAEwASABEAEAARABIA
EwAUABUAEwATABQAFAAXABcAFwAXABcAFwAXABcAFwAXABcAFwAZABoAGgAaABoAGwAb
ABwAHAAdAB0AHgAeAB4AHgAdABoAGgAaABoAGAAXABYAFQAWABcAGAAZABkAGQAYABcA
FAAUABMAEwAQAA8ADgAOAA8AEAASABIAEgASABEAEQATABMAEwATABIAEgARABAADwAQ
ABEAEAAMAA4ADgAOAAwADAALAAoACgAKAAoACAAGAAYABQAFAAgACQAIAAgACAAIAAgA
CAAFAAMAAgABAAMAAwAEAAQABQAGAAcABwAEAAQABAAEAAMABQAGAAYABgAGAAYABQAH
AAcABwAHAAcABgAGAAYABgAGAAYABgAGAAcABwAGAAQABAAEAAQABQAHAAgACQALAAwA
CwAMAAsACQAGAAUABAAEAAUABgAIAAkACQAJAAkACAAFAAQABAAEAAQAAwAGAAYABwAI
AAYABgAGAAgAAgABAAAAAAABAAMABAAFAAMAAQAAAP//AQABAAEAAQADAAMAAgACAAIA
AAAAAAAA/v///////////wAAAQACAAYABAAEAAIAAwACAAEAAAABAAMABAAFAAcABwAG
AAYABQAFAAUABAABAAAA/f/8/wAAAQADAAUAAwAEAAUABgAHAAgACwAMAAwADQANAA4A
DwAQABEAEQARABIAEgARABAAEAARABEADgALAAgABQADAAIAAQABAAIAAgABAP7/AAAB
AAIAAwAFAAYACQAJAAkACAAFAAMAAAD9/wAAAQABAAIAAwAEAAYACAAHAAcABgAFAAEA
AAD///7/AAAAAAEAAQD//wAAAAAAAAEAAQACAAMAAAD///7//f8DAA0AFAAbACYAMAA5
AEUAWwB9AKQAwAC/AKcAhABZACcA8v+o/0v//f7Z/tP+0/7f/vn+F/88/2b/iv+i/6//
vv/I/9D/1//i/+v/8//4//v/AAD//wAA/////wEAAQACAAIAAwAGAAkACgAJAAgACAAH
AAcABgAGAAYACAAHAAcABwAJAAoACwAMAA4ADwAQABAAEAAQABEAEgARABAADwAMAA0A
DgAQABEADgANAA0ADAALAAsACwALAA8AEwAWABkAFAAVABQAEwAWABcAFwAXABgAGAAY
ABkAGAAXABYAFwAWABUAFAATABYAFwAZABoAGwAbABsAGwAbABsAGwAbABkAGQAZABkA
HAAeAB8AIAAfAB8AHgAeAB0AHQAcABwAGwAaABkAFwAZABwAHwAiACEAIQAhACEAHwAd
ABsAGQAZABkAGAAXABcAGAAYABkAGAAXABYAFgAVABYAGAAYABoAGgAZABkAFwAXABcA
FwAXABgAGAAYABYAFgAWABQAEQASABEAEAARABIAEgASABQAFAAUABIAEQAQAA4ADQAO
AA8ADgAOAA4ADgAOAA4ADQALAAoACQAMAA0ADwAQAA0ADAALAAkACAAIAAgACAAKAA0A
DwAQABAAEAAQAA8ADwAPAA8ADwARABAAEAAQABEAEAAPAA4ADgAPAA8ADgAOAA4ADgAO
AAwADQANAA0AEQASABEAEgASABEADwAPAA4ADgAPABAADgAPAA8ADwAQABAADgAOAAwA
DAAMAAsADAAMAA0ADgAPABAAEQAUABAADwAOAA4ADAANAA0ADQAPAA8AEAARAA8ADwAP
AA8ADAALAAkACAAMAAoACgAKAAoACwALAAsACAAIAAgACAAMAAwADgAOABAAEAAQABAA
DwAPAA4ADQAJAA0AEAAOAAwADAAMAAwAEAASABMAFQATABQAFQAWABUAFQAVABYAFAAT
ABIAEgAUABUAEwARAA8ADQAMAAwADgAPABEAEgANAAoADAANAAsACwAMAAwACwALAAsA
CgAKAAsACwALAAkACQAIAAgABgAGAAcACAAIAAkACQAJAAgACAAIAAgACQAKAAwADQAN
AA4ADgAOAAwACQAHAAUACAAJAAoACwALAA8AFAAdACgAMgA1ADkASQBnAIwArgC3AKMA
fgBTAC8ABADK/3n/Jf/5/u/+7f7t/v3+Hf8+/2L/iv+k/7X/xP/O/9j/4f/o/+//8//4
/wMABAAEAAQAAgABAAUABQAGAAYABAAGAAgACAAIAAgACQAJAAsADAAOABAAEgARABEA
EQAQABAAEAAQAAwACwAKAAgACgAKAAsADAAOABAAEgASABQAFAAVABUAEwARABAADgAQ
ABEAEgATABIAEwATABMAEgAVABYAFwAXABcAFgAVABIAEgASABMAFAAVABYAGQAYABcA
FgAVABMAEwAUABQAFwAXABcAFwAXABcAFwAXABcAFwAXABcAGQAcAB4AIAAcABsAGQAY
ABYAFwAXABgAGQAaABsAGwAYABgAGAAYABYAFQAUABMAEgARABAADwAQABEAEQARAA8A
DgAMAAsADQANAA0ADgAOAA4ADwAOABAAEAAPAA8ADgANAAwACwAOABAAEQASABIAEgAS
ABAADAAOAA4ADgANAAwACgAIAAoACgAKAAgABgAGAAUABQAHAAcABQAEAAYABgAGAAYA
BgAFAAUABQADAAMABAAEAAYABgAGAAUABgAGAAYABgAEAAUABQAEAAMAAgABAP//AAAB
AAIAAwABAAAAAAAAAAQABAAEAAQAAwADAAIAAAACAAIAAgACAAIAAwADAAMABAAEAAIA
AgAAAP///f/9//z//P/9//7//f/9//z/+//9//7//f/+/wAAAAAAAP///f/8//z//P/6
//r/+v/8//f/9//3//j/+P/5//n/+f/6//n/+f/5//v/+//7//v/+P/3//X/9P/0//L/
8v/y//T/9f/1//X/9f/2//f/+P/6//j/+P/2//f/9v/1//T/8v/z//P/8//2//f/9//4
//b/9//4//j/9v/2//T/9P/0//P/8//z//H/8P/x//P/9P/4//r//P/+/wAAAAD/////
/P/8//z//P////////8AAAIAAQAAAAAA/v/9//n/9f/1//P/8v/y//X/9f/2//b/8//w
//L/8//z//P/9P/0//f/9//3//b/9v/3//f/9//1//P/8P/u/+z/7P/t/+7/8P/x//H/
8f/u/+7/7v/u/+//8P/y//P/8f/y//L/8v/w/+//7//v/+//7//v/+//8//5/wAABwAO
ABgAHwAnADsAXwCKAKgAqwCVAHYAUQAlAPD/rv9T//n+yf7F/s3+1/7v/g//MP9Y/37/
lv+j/6z/uv/E/8v/1P/d/+H/4v/l/+r/6v/s/+z/7f/v/+//8P/w//P/9v/5//r/+f/4
//j/9//6//r/+//8//7///8BAAMAAgAAAP7//P/5//n/+f/4//n/+v/8//7///8AAAEA
AAAAAAAAAQABAAMAAwAEAAQABAADAAIAAQAEAAUABQAFAAEAAwADAAMAAgADAAMAAwAF
AAYABwAJAAsACwALAA0ADAALAAoACQALAAsADAAMAA0ADQANAA0ADAANAA4ADwASABMA
FAAVABIAEgARABAAEgATABMAFAAUABUAFQAWABQAFAAUABMAEwAUABUAFgATABMAEwAT
ABIAEQAQAA8ADQANAAwACwAMAAwACwALAAkABwAFAAQACAAKAA0ADgAMAAwACwALAAoA
CQAIAAcABwAIAAgACAAJAAoACwAKAAcACAAHAAYABQAEAAIAAAADAAQABQAEAAIAAgAB
AAEAAQABAP///v/+//7//v/+//7//f/9//3//////wAAAAD+//7//v/9//z//P/8//z/
+//9//7//v///wAAAQABAAAA///+//3//v/+////AAACAAIAAgACAAEAAQAAAP7/AAAA
AAAAAAD+/////////wIAAgAAAAAAAgABAP////8CAAIAAwAEAAIAAwADAAMAAgAAAPz/
+v/7//z//f/9/wAAAAABAAIA///+//3//v/7//v/+//8//7/////////AAD////////+
//3//P/7//3//f/8//z//P/6//r/+v/+/wEAAwAFAAIAAAD+//z//P/6//r/+P/8//z/
/P/8//3///8AAAEA//////7//v/8//3//v/+//z//P/6//r//f8BAAIAAwACAAMABAAF
AAYACAAIAAcABwAHAAgACQAKAAkACQAJAAoACwALAAsADAAMAAsABwADAAMAAQAAAAAA
AgADAAUABgACAP7//////wEAAQACAAIAAQABAAEAAAD9//3//P/7//3//f/8//z/+v/6
//v//P/+//////////3//P/7//r/+P/4//n/+f/6//z//f/+/wEAAQACAAMAAgABAAAA
//8BAAUACAAPABoAIgAnAC8AOwBZAIIAqgC9ALMAmABvAD8ADADW/4X/Kf/r/tP+z/7R
/uH+//4m/0r/cP+W/6v/tv/A/8z/1f/e/+f/7f/w//X/+P/4//r/+v/7//z/+//7//r/
+//+/wEAAgADAAQABgAHAAcABgAGAAYAAwABAAAA//8CAAQABgAIAAoACwAMAAwACwAK
AAoACgAKAAoACgAIAAYABgAHAAcACQAJAAoACgAMAA0ADgAPAA8ADwAOAA0ADQAPAA8A
DwAOAA8ADwAPAA4ADgAOAA8ADwAPAA8AEQAPAA8ADwAPABEAEQASABIAFQAVABUAFQAV
ABUAFQAVABYAFwAYABkAGQAaABoAGgAWABUAEwASABMAFQAWABgAGAAYABgAFwAWABYA
FgAWABMAEwATABMAFQAVABUAFQARABEAEAAPABAAEAAPAA8ADwAPAA8AEAAPABAAEgAS
ABIAEgARABEAEwATABMAEwARABIAEgASAA4ADgAOAAwADAAOAA4ADgAPABAAEAAQAA8A
DgANAAoACgAKAAkACQAJAAkABwAGAAcACAAJAAoACAAHAAcABwAFAAMAAgAAAAIAAgAC
AAEAAAAAAAAAAAADAAcACgAMAAoACgAKAAkACQAJAAkACQAJAAgACAAIAAkACAAHAAYA
BAAFAAUABAAHAAgACQAKAA4AEQATABUAEgAQAAwACgAKAAkABwAHAAkACgAMAA4ACgAJ
AAcABQAIAAgABgAGAAcACAAJAAkABwAGAAYABgAGAAYABgAIAAgACQAKAAwACwALAAoA
CQAKAAkACQAJAAcABwAHAAcACQAJAAgACAAJAAYABQAEAAQABQAFAAUABQAGAAcACAAI
AAYABgAEAAcACAAJAAoACAAJAAkACQAHAAcABgAIAAoACgAKAAoACgAKAAoACQAJAAoA
DAAOABAAEwATABMAFAAUABMAEgASABIAEQANAAkACAAHAAcACAAKAAsADQAOAAkABAAE
AAMABQAFAAYABgAHAAcABwAGAAMAAwACAAEAAgADAAMABAABAAAAAAAAAAAAAQABAAEA
AgAEAAYACAAFAAQABAADAAIAAgABAAAAAgADAAUABwAFAAUABQAFAAkACwAOABUAHAAg
ACUAKwA5AFcAggCqALcAqQCOAGsAPQAQANr/jf8z//n+5/7l/uX+8/4J/yj/TP94/5z/
r/+4/8L/zP/T/97/6f/r/+r/8//8//7/AAAAAAEAAwADAAQABAADAAQABQAEAAIAAgAD
AAMABgAIAAsADgALAAkACAAHAAoACgAKAAoACwANAA8AEAAPAA4ADgAOAA4ADgAOAAwA
DgAOAA8ADwAPAA8AEAAQABAADwAOAA0ADgAPAA8ADwAOABEAEgATABQAFQAVABUAEgAS
ABIAEwARABEAEQATABUAFQAVABUAFQAVABYAFgAZABkAGQAZABkAGQAZABkAGQAZABkA
GQAbABwAHAAcABsAGwAaABoAGQAZABgAGAAbABwAHQAdABoAGgAaABoAGAAXABYAFQAY
ABkAGgAbABcAFwAWABUAEgASABEAEQAOAA0ADAAMAAsADAAOAA4ADwAQABAAEQAPAA8A
DwAPAA8AEAAQABAAEAAQABAADgAMAA4ADgAOAA4ADgANAAwACgAKAAoACAAJAAoACgAL
AA0ADQALAAoACAAIAAgACAAKAAkACQAJAAkACQAKAAoACQAIAAcABQAGAAYABgAGAAYA
BwAHAAYABwAIAAkACQAKAAsADAANAAsACgAKAAoADAAMAAwADAAOAA8ADwAOAA0ADAAL
AAoACQAJAAgABwAKAAoACAAIAAoACQAHAAcACAAIAAkACgALAA0ADgAPAA4ADgAMAAwA
DAAMAAwACwAKAAgABwAGAAgACAAIAAoACgALAAwADgAKAAkABwAFAAYABQAFAAUABwAJ
AAsADQANAA0ADAAMAAsACAAHAAYABgAHAAcABwAHAAgACQAKAAsACAAHAAQABAAEAAQA
BAAGAAcABwAHAAcABwAGAAYABQAFAAUABAAFAAYABQAGAAUABQAGAAcABQAGAAUABgAI
AAgACAAIAAwADAALAAsACwAMAA0ADgAPAA8ADwAQABAADwAOAA4ADwAPAAwACQAJAAcA
BgAGAAQAAwADAAIA/f/6//z//f/+////AQACAAQABQAGAAYABAADAAEA///+//3/+//6
//r/+v/7//z//v////////8AAAAAAAAAAP///v/+//3///8AAAAAAAD9//v/+v/5//v/
/f///wEABQAFAAoAEQAYACIAKwA3AEsAbwCWALAArQCXAHoAUwAnAPj/tv9d/wn/3f7T
/tH+2/7z/hX/OP9e/4T/nP+r/7r/yv/Y/9//5P/p/+v/7v/x//T/9v/4//j/+f/7//v/
/P/8//z//v8AAAAAAgACAAMAAwACAAIAAwAEAAIAAQABAAEAAwAEAAUABgAFAAUABQAE
AAQABAAFAAYABgAGAAYABAAGAAYABwAHAAcABwAIAAgACQAJAAkACQAKAAsACwALAAkA
CwALAAsACgALAAsACwAMAAwADAANAAsACwALAA0ADwAPAA8ADwAOAA0ADQAMAA8ADwAP
AA8AEQATABUAFwAWABUAFAATABUAFgAWABYAFwAXABYAFgAYABkAGQAaABkAGAAXABUA
EgASABIAEgASABMAFAAVABQAEwASABEADwAPAA4ADQAOAA4ADQANAAwACwAKAAoADQAO
ABAAEAAOAA4ADQANAAwACwAKAAkADAAOAA8AEAALAAoACQAGAAIABAAEAAQABgAGAAUA
BAAHAAgACQAIAAYABgAFAAUAAgABAP7//P/+//7//v/+//7//f/9//3//////wAAAAD+
//7//v/9//3//v///wAAAAABAAEAAAACAAIAAgABAP/////////////+//7//v8AAAAA
AAAAAP7///////7///8AAAEAAgACAAMAAwADAAIAAgAAAAAAAAD///3//f/+//7///8A
AP7//////////v/+//z//P/+//7//v/9//3//P/8//z/+//6//n/+v/4//n/+v/8//j/
9//1//P/9v/3//n/+//9//3//f/9//z/+//5//j/+//6//v//P/6//v/+//7//j/+P/4
//j//P/6//r/+P/4//j/+P/4//j/+f/5//n/9//3//b/9v/4//n/+v/6//z//P/6//r/
+v/5//n/+f/5//r/+f/5//r//P/+/wAAAgAEAAQAAwADAAMABAAFAAYABwAHAAcACAAK
AAkACAAIAAYABQABAP3//f/7//r/+v/5//n/+v/6//r/+P/7//3/+//7//z//P/8//v/
+v/4//j/+f/5//n/9//3//b/9v/y//L/8//0//b/9//3//f/9v/2//b/9v/2//b/9//3
//f/+P/4//j/+v/5//n/+f/4//f/9v/1//f///8GAA0AFAAcACUALQA/AGEAigCuALkA
qwCMAGMAMwD8/7j/Yf8J/9X+x/7J/s/+4/4B/yT/TP92/5T/o/+w/7z/xv/N/9b/3//l
/+r/7f/y//b/+P/4//n/+P/3//f/9v/2//j/+v/6//3//v8AAAEAAAAAAAEAAgD///3/
/P/7//3//v///wAAAAABAAIAAgACAAIAAwAEAAcACAAJAAgABwAGAAYABQAFAAUABgAG
AAcABwAHAAcACAAJAAkACQAEAAUABAADAAUABwAIAAkACQAKAAsADQALAAsACwANAA0A
DQANAA0ACwALAAwADAAPAA8ADwAPAA8ADwAPAA8AEgATABQAFQAUABQAEwASABAADwAN
AAwADwARABIAFAAUABQAFAATABAAEAAQABAADwAPAA8ADwARABEAEQARABAAEQARABEA
DwAOAAwACwAJAAcABQAEAAYACAALAAwACwAKAAgABwAJAAsADQAPAA0ADgAOAA4ADAAM
AAwACgAKAAwADAAMAAwADAALAAoABwAGAAUAAgADAAQABAAFAAUABQADAAIAAgACAAIA
AgACAAEAAQABAAIAAwAFAAYABAAEAAQAAwAAAAAAAAAAAAIABQAHAAgABgAEAAIA//8B
AAEAAQABAAMAAgACAAIABQAGAAcACAAIAAkACQAIAAgACAAIAAgACQALAAwADQAKAAgA
BAACAAQAAwABAAEABAAEAAUABgAHAAkACgALAAoACAAEAAIABQAGAAcABwAJAAgACAAI
AAoACgAKAAwABgAFAAQABAABAAEAAAD//wIAAwAFAAcACQAJAAkACQAJAAkACAAIAAkA
BgAFAAQABQAHAAgACQAHAAYABQAEAAQAAgACAAAAAAAAAAAAAAACAAUABwAJAAsACwAK
AAoAAgAGAAQABAAEAAQACAAIAAcABwAKAAwADgAQABAADwAOAA4AEAAPAA4ADgARABEA
DgALAAoACQAJAAoACgAJAAkACAAEAAAAAQABAP////8AAAAAAgADAAQABAAFAAUABAAD
AAEAAQAAAAAA/P/8//3//v///wEAAgADAAQABAAEAAQAAwACAAIAAQADAAQABAAEAAQA
AwADAAMAAwADAAMAAwADAAcADAATABoAIAAnAC8AOQBPAHAAmACxAK8AlABrAD8AFADe
/5P/Of/5/uP+4f7h/u3+B/8o/0r/cv+U/6f/sv++/8z/1//e/+P/6//y//X/+P/8//7/
/v///wEAAQACAAIA//8AAAEAAAABAAIABAAFAAYABgAHAAgACgAJAAkACQAIAAgACAAI
AAgACQAKAAoACgAKAAsADAAKAAoACgAIAAkACgAMAA0ACwALAAwADAAPAA8ADwAPAA4A
DwAPAA8ADAANAAwACwAMAA0ADQANAA4ADgAOAA8ADQANAA0ADwAPAA8ADwAPABAAEQAT
ABQAFQAVABUAFQAVABUAFQAVABUAFQAVABUAEwAUABQAFAATABMAEgASABUAFwAYABoA
FwAWABUAEwAQABAAEAAQABAAEQASABMAEgARABAADwANAA0ADAALAAoACgAJAAkACgAJ
AAgACAAIAAgACQAIAAkACgAKAAsADQANAA0ADQAMAAwACwAKAAoACgAKAAgABwAKAAsA
DAALAAoACAAGAAYABgAGAAQABgAGAAUABQAHAAcABQAEAAIAAgACAAIAAgABAAEAAQAC
AAMABQAGAAUABAADAAEA///+//3//P8AAAMABQAGAAQABAAEAAMAAwADAAMAAwAFAAQA
BAAEAAQABAAEAAQAAgADAAMAAgACAAIAAgACAAQABQAFAAUABgAGAAQABAADAAEA/v/9
/wAAAAABAAIAAgADAAMAAwAHAAgABwAIAAYABAACAP//AAAAAAEAAgD///7//f/+//7/
//8AAAIAAgADAAMAAwACAAEAAQABAP////////////////7//v8AAP7//v/+////AQAC
AAMAAgACAAIAAgACAP7//P/4//3//v///wAAAgADAAMAAwABAAEAAAAAAAEAAwAFAAYA
BQAEAAEAAAD//wMABgACAAMABAAFAAYABgAGAAUABQAHAAgACQAKAA0ADQANAA4ADQAL
AAkACAAKAAsACQAHAAUAAwACAAIAAQABAAIAAgAAAP7/AQADAAIAAQABAAAA////////
/v/7//v/+v/5//r/+//7//z/+v/6//v//P/6//v/+//7//z//P/8//z//P/8//3//f/9
//7//v/+//z/+//7//v//P/9//7////5//v/AAAJABIAGgAjACsANwBVAIIAqAC3AK8A
lgBxAEEADgDS/4P/Jf/j/s/+z/7V/uf+B/8m/0j/cP+U/6f/tP/A/8z/0//a/9//5f/s
/+//7v/y//T/9P/1//j/+f/7//z//P/+/wAAAAD///7//v/9/wAAAAABAAIAAgABAAEA
AQACAAIAAgACAAQABQAGAAYABgAGAAcACAAGAAYABgAEAAIAAgADAAMABgAHAAkACgAJ
AAkACQAJAAgACQAJAAkACAALAAwADQANAA0ADAALAAgACAAIAAkACgALAAwADwAQABEA
EgATABIAEQARABAADwAPAA8ADwARABMAFQAXABUAFQAVABUAEwAUABQAFAAUABUAFQAW
ABMAEwASABIAEwAUABUAFQAWABYAFgAWABcAFwAXABcAFwAXABcAFwATABMAEgARAA4A
DgANAA0ADQANAA0ADgAOAA4ADwAOAA0ADAAKAAkACwALAAsACwALAAwADAAMAAoACgAK
AAgABwAKAAsADAAOAA4ADQAMAAsACgAJAAYABAAEAAMAAwACAAEA/v/8//z//P/8//z/
/P/7//v/+//7//v//P/8////AAABAAEAAAAAAAAAAAADAAUABgAGAAQABAAEAAMAAQAB
AAEAAQABAAAAAAAAAAIAAgACAAIABAAFAAUABAAAAP7//P/6//z///8BAAMABAAEAAIA
AgADAAMAAgADAAIAAgADAAQAAgADAAMAAwAEAAQAAgACAAQABAAEAAMAAwACAAIAAgAB
AAAA//8AAP///////wAAAgADAAMAAwACAAEAAQABAP///////////f/9//z//P8AAP7/
/v/+//7/////////AAAAAAAAAAD///z/+//4//v//P/9//7//v/////////+//3/+//6
//v//f///wAAAgACAAAAAAAAAP//////////AgADAAIAAAAAAAAAAAAFAAYABgAHAAkA
CgALAAwACwALAAsADAAKAAkACAAIAAcABwAEAAEA/v/7//n/+P/7//v//P/8//v/+v/+
/wEAAwADAAQABAAEAAMAAgAAAP/////+//3//f/9//z//P/8//z//f/+////AQACAAMA
AQAAAP///v/6//j/9//1//X/9v/2//b/+P/5//v//f/7//v/+//7//3/BQAOABUAIAAq
ADMAOwBPAHMAngC8ALsAowCCAFMAHQDo/6b/S//5/tX+zf7N/tn+8f4T/zr/YP+G/57/
q/+2/8L/0P/Z/+D/5f/n/+j/6//w//T/+P/6//3//////wAAAAAAAAIABAAEAAMAAgAC
AAEABAAEAAUABgAGAAUABQAFAAUABAADAAIAAQABAAEAAAAEAAYACQAMAAwADAAMAAoA
CQAIAAgABwAJAAkACgAKAAsACwALAAsACgALAAsACwAKAA0ADgAPAA4ADwAPAA8ADAAM
AAwADQANAA0ADQAPABEAEQARABEADwAPABAAEAARABEAEQARABMAFQAXABkAGQAZABkA
GQAWABYAFQAUABUAFQAUABQAEwATABIAEgATABQAFQAVABQAFAAUABQAEQARABEAEQAS
ABMAFAAVABMAEwASABEAEAAQAA8ADwAOAA0ADAAMAA0ADgAQABAAEAAQAA8ADwARABEA
EQARAA8AEAAQABAADQAMAAsACAAJAAwADQAOAA0ADAAKAAgABgAGAAYABAAHAAgACAAJ
AAgABwAEAAIAAwAEAAUABgADAAEAAAD//wEAAQACAAIABQAGAAcABwAFAAQAAwACAAMA
BQAGAAYACAAIAAgABwAFAAUABQAFAAMAAgACAAIABgAGAAYABgAHAAkACgAKAAkACAAH
AAYACAAJAAkACQAJAAgABQAEAAQAAwABAAEAAgACAAMABAAGAAkACwANAAwADAAKAAoA
CAAIAAgABwAGAAQAAwACAAQABgAIAAwABwAHAAcACAAKAAsACwALAAgABQADAAEAAwAD
AAMAAwADAAMAAgACAAcABgAHAAgABgAHAAcABwADAAIAAQAAAAYABgAIAAgADAAMAAwA
DAAIAAcABQADAAQABQAFAAYABgAGAAcACAAJAAoACgAKAAkACQAJAAoACwAMABAAEQAS
ABQAEgARABAAEAATABMAEAANAAsACQAIAAgABwAHAAgACAAHAAQABgAHAAYABQAFAAQA
BAADAAIAAAAAAAEAAQABAAQABQAFAAYABgAGAAcACAAFAAMAAAD9//3//v///wAAAQAC
AAQABQAFAAYABgAGAAMAAQAAAP//AQABAAEAAQAHAA8AFAAZACAAKAAtADEAPQBXAHwA
ngCvAKcAigBhADMACADU/4n/Nf8B/+v+5f7j/u3+Cf8q/07/dv+S/6X/sv/E/9D/2//k
/+v/8//2//X/+P/8//7//v///wMAAwAEAAQAAQACAAMAAgAEAAQABQAFAAcACAAKAAwA
CgAJAAkACQAIAAgACAAIAAgACQAKAAoACgAKAAsADAAOAA4ADgAMAAoACgALAAsADQAN
AA4ADgANAA0ADQANAAsACwAKAAkACAALAAwADQAOAA8ADwAPABEAEgATABUAFAATABIA
EwARAA==
         </WaveFormData>
      </LeadData>
      <LeadData>
         <LeadByteCountTotal>10000</LeadByteCountTotal>
         <LeadTimeOffset>0</LeadTimeOffset>
         <LeadSampleCountTotal>5000</LeadSampleCountTotal>
         <LeadAmplitudeUnitsPerBit>4.88</LeadAmplitudeUnitsPerBit>
         <LeadAmplitudeUnits>��V</LeadAmplitudeUnits>
         <LeadHighLimit>2147483647</LeadHighLimit>
         <LeadLowLimit>268435456</LeadLowLimit>
         <LeadID>V3</LeadID>
         <LeadOffsetFirstSample>0</LeadOffsetFirstSample>
         <FirstSampleBaseline>0</FirstSampleBaseline>
         <LeadSampleSize>2</LeadSampleSize>
         <LeadOff>FALSE</LeadOff>
         <BaselineSway>FALSE</BaselineSway>
         <ExcessiveACNoise>FALSE</ExcessiveACNoise>
         <MuscleNoise>TRUE</MuscleNoise>
         <LeadDataCRC32>1372998689</LeadDataCRC32>
         <WaveFormData>
BAAEAAQABAAGAAYABgAGAAkACgALAAwADQAQABEAEQAPAA8ADwARABQAFgAWABYAFgAW
ABUAFQAVABUAFAASAA8ACwAIAAcABwAHAAYABgAGAAMAAgACAAUABgAIAAsACgAJAAgA
BwAIAAcABgAHAAYABQADAAIAAQAAAAAAAQADAAMABAAEAAMAAgABAAAAAQABAAIABQAD
AAIAAgACAAEAAQABAAAAAQADAAQABQAHAAcACQASABsAHgAnADQAQwBbAH8AqwDSAN8A
1wC/AJgAZAAlAOD/if85/xD/Cf8G/wr/G/83/1j/eP+W/6n/tf/D/9P/3f/g/+X/6v/v
/+//8f/4//r/+v/6//v//f/+/////////wAAAgACAAIAAgADAAQABAAEAAYABgADAAMA
AwAFAAYABgAHAAcABQAFAAYABgAHAAgACAAIAAcABwAHAAYACAAJAAkACQAIAAgACAAI
AAgACQAJAAkACwALAAwADAAJAAsACgAIAAkACwANAA4ADgAOAA4ADgAMAAwACwALAA4A
DwAQABEADwAPAA8AEAAQABEAEQARABEAEgASABMAEwATABIAEgAVABUAFQAUABYAFgAW
ABUAEwATABMAEwATABQAFAATABMAEgASABEADgAOAA4ADgAQABAAEAAQAA4ADgANAA0A
DQANAA0ADQAMAAwADAAMAAwADgAPABAAEwATABMAFAAUABQAFQAVABUAFQAWABYAGAAX
ABcAFwASABEAEQAQABIAEAAQAA8ADgANAA0ADAAMAAwADAAMAA0ADgAMAA0ADQAOAA4A
DgALAAgABwAGAAgACAAIAAgACgALAAsACQAJAAoACgAKAAgACQAKAAoACAAIAAgABwAJ
AAkACQAJAAcABwAHAAcACAAIAAgACAAIAAkACQAJAAkACAAIAAkACwALAAsACwAMAA0A
DgAPAA4ACwAJAAgABwAHAAcACAAJAAoADAANAAwACQAIAAcABQAFAAQABAAFAAYABwAI
AAgACAAIAAgABAADAAIAAQACAAIAAwAFAAMAAwADAAMAAQACAAIAAgADAAMAAwADAAQA
BAAFAAUAAwADAAMAAwADAAMAAwADAAUABQAFAAQAAgADAAMAAwAEAAUABgAHAAcABwAH
AAgABwAGAAUABAADAAIAAAD//wAAAgADAAQABgAIAAsADAANAA4AEgASABEAEQATABMA
FQAWABYAFgAWABYAGAAXABcAFwAVABQAEgAQAAwACQAIAAcABwAGAAYABgAEAAQABQAG
AAYABwAJAAkACwALAAsACwAIAAUABAADAAUABAAEAAMAAwAEAAYABwAFAAYABgAGAAUA
BAADAAIAAQABAAMAAwAEAAQABAAFAAcABwAGAAYABgAFAAQAAwAJAA0AFAAdACgANQBA
AFEAZwCJALUA2ADlAN0AwwCWAF4AHQDO/3H/Kf8M/wX/Av8I/xv/N/9W/3z/mv+r/7n/
x//R/9f/3v/n/+7/8//5//v//v////7//f/9/wEAAgADAAMABQAGAAgACAAGAAYABwAI
AAcABgAHAAYABwAHAAcACQALAAoACgAJAAkACQAKAAoADQAOAA4ADgANAA0ADQAMAAwA
DQANAA0ADQAMAAsACgAIAAkACQAJAAsADQAQABIADwARABAADgAQABEAEgASABIAEgAS
ABIAEAAQAA8ADwAPAA8ADwAPABEAEQARABIAEgATABMAEwATABQAFAAVABMAEwASABIA
FQAVABUAFAAWABYAFgAVABQAEwASABEAEQASABIAEQASABIAEwATABQAFAAUABQAEwAS
ABEAEAAOAA4ADQANAA4ADwAQABEAEAAQABAAEAAQABIAEwAUABUAFQAVABYAFgAWABcA
FwAXABcAGAAYABcAFQAUABMAEAAPAA8ADgAPAA4ADwAPABAADwAPAA4ADQAMAAsACgAL
AAwACgALAAsADAAMAAwACgAIAAgACAAKAAoACgAKAAcABwAGAAMAAQACAAIAAgAFAAcA
CQAKAAgACAAIAAcABwAHAAcABwAJAAkACQAJAAoACgAKAAoACAAJAAkACQAHAAYABgAH
AAUABQAFAAUABwAHAAcABwAHAAUABAAEAAcABwAHAAgABgAGAAcABwAHAAUABQAFAAUA
BQAEAAQABgAGAAYABgAIAAgACAAIAAUABQAFAAUABQAEAAQABQAFAAUABQAFAAUABgAG
AAYABAADAAIAAQACAAIAAwADAAEAAQABAAEAAwADAAMAAwADAAMAAwACAAIAAwADAAMA
AwADAAMAAwD//wMABwAEAAQABAAEAAQACQAKAAoACwALAAsADQAOAA4ADgAOAA4ADAAL
AAsACwAMAAwACwAKAAUAAwADAAMABQAEAAQABAAAAP7//f/8//z//f//////////////
//////3//f/9//3//P/8//v/+P/4//n/+f/5//r/+v/6//r/+v/6//r/+//7//3//f/8
//z//P/9//r/+f/3//b/+P/5//r/+//9/wEABgAPABoAJQAuADcATQBtAJcAvgDRAMsA
qwCAAFAAGwDU/3v/K/8E///++v74/gX/H/8+/2L/gv+X/6X/s/+9/8f/0v/Z/97/4f/n
//P/8v/y//D/7v/t//H/8v/z//P/8f/y//T/9P/0//T/9f/2//j/+P/6//r/+//7//v/
/f/7//r/+v/5//b/9f/1//T/9//4//j/+P/6//v//P/8//z//f/9//3//f/8//v/+v/7
//3//v////3//f/+//7//f8BAAIAAgAAAAEAAgACAAIAAgACAAIABAAEAAMAAwACAAEA
AAD//////////wAAAAABAAEAAQABAAIAAgADAAMAAwACAAIABAAFAAYABgAFAAQAAwAB
AAEAAQABAAEAAwAEAAQAAwABAAAAAAD///z//P/8//z/+v/6//r/+v/5//r/+v/7//r/
+f/4//f/+f/6//v//P/8//7///8AAAMAAwADAAQAAwACAAIAAQACAAMABQAGAAYABQAF
AAUAAQABAAIAAgACAAAAAAD///////8AAAAA///+//3//P/+//7/+//7//3//v/+//7/
AAD+//7//v/8//z//P/8//z//f/9//v//P/+////AAD////////+//z//P/8//v//f/9
//3//f/7//v/+//7//3//v///wAA//////7//f////7//v//////////////////////
//8BAP///v/+//3//f/9//7//P/8//3//f/+//3//v/////////+//7//v/+//7//v/8
//z//P/8//v/+//7//v//P/8//3////9//3//f/9////AAAAAAAA/f/9//3//f/8//z/
/f/9//////////////////////8BAAEAAQAAAP7//////////f/9//3//f////////8A
AAAAAAAAAAAAAgACAAEAAQD//wAAAAAAAAAA/////wEAAgAFAAYABwAIAAwADAALAAsA
CQAJAAsADAAMAAwADAAMAA4ADQANAA0ACwAKAAgABgAFAAMAAwADAAMAAgACAAIA///+
//7//v/+////AQABAAEAAQABAAEAAAD//wAAAQAAAP7//f/7//r/+v/7//v//f/+//7/
/v/+//7//v/+//////8BAAEAAAAAAAAAAQAAAP///f/8////////////AQAHAA4AFQAc
ACcAMgBBAFcAeQCjAMwA3QDXAMEAngBsAC0A5v+J/zP/Bv8D/wb/Cv8b/zX/Uv9y/5L/
p/+z/73/yf/T/9j/3//o/+v/7f/x//T/9v/2//b/9//5//r/+//7//z//v8BAAIAAAAA
AAEAAgACAAIABAAEAAYABwAIAAsACAAGAAUAAwACAAEAAQAAAAMABAAEAAQABgAHAAgA
CAAGAAcABwAHAAoACgAKAAoACgALAAsACwAJAAkACgAKAAgACwALAAoACAAJAAoACgAL
AAwADQAOABAAEAAPAA8AEAAPAA4ADQAPAA8ADwAQAA4ADwAPAA8ADwAQABAAEQASABMA
EwAUABMAEwATABIAFAAUABQAEwAVABUAFQAVABQAFAATABEAEgASABMAEwASABIAEgAS
ABAAEAAQABAADAAMAAsACwANAA0ADQANAAwADAAMAAwAEAASABMAFAATABMAEwAUABQA
FAAVABUAEwATABQAFAAXABcAGAAZABYAFQAVABQAEgAQABAADwAQAA8ADwAOAAwADAAM
AAwADAAMAAkACQAJAAoACgAKAAwACgAKAAoACgAKAAoACgAKAAsACwAJAAcACAAIAAgA
CAAJAAoACgAMAAwADAALAAkACQAJAAkACwALAAsACwAMAAwADAAMAAwADQANAA0ACwAK
AAoACwALAAsACwALAA0ADQANAA0ADQALAAoACgANAA0ADQAOAA4ADgAPAA8ADAAJAAgA
BwAJAAkACAAIAAkACgALAAwACgAKAAoACgALAAsACwALAAsACgAKAAsACwALAAsACwAJ
AAoACgAKAAkACQAJAAkACAAIAAkACQALAA0ADwARAA8ADQALAAkABwAHAAcABgAHAAkA
CgALAAsACwALAAsACwALAAsADAAKAAoACgAKAAsACgAIAAcACwAMAAwADgAOABEAEgAT
ABQAFgAWABUAFQAVABUAFwAYABgAGAAYABgAGQAZABoAGwAaABgAFQASABEADwAPAA8A
EQAQABAAEAALAAoACgAKAAwADQAPAA8ADQANAA0ADQALAAkACQAJAAsACgAKAAkABgAG
AAcABwAHAAgACAAIAAYABgAGAAYAAwADAAUABQAFAAYABwAJAAsACwAKAAoACQAJAAkA
CQANAA8AEgAZACIAKwA2AEMAUwBvAJkAxADhAOkA2QC0AIIASQAIALP/V/8i/xH/DP8K
/xH/K/9M/2r/iv+n/7n/wf/L/9X/4P/p//D/9f/3//3/AgADAAIAAQABAAIAAgACAAEA
AQACAAQABAAHAAgACgAMAAsACgALAAoABwAHAAcACQALAAoACgAJAAwADQAPABAAEAAQ
AA8ADgAPAA8ADwAOAAwADQANAA0ADAAMAAwADAAPABEAEgATABEAEQASABIAEAATABMA
EgAQABEAEgASABAAEAAQABAAEQASABIAEwAVABUAFQAVABMAEwATABQAFgAXABcAFwAX
ABgAGAAZABsAGwAaABoAGwAbABsAGgAXABYAFQATABUAFQAVABUAFQAWABYAFQAVABQA
FAATABIAEgASABIAEAAQABAAEAAMAAwACwALAA0ADQANAA0ADgAOAA4ADgAQABIAEwAU
ABUAFQAVABYAFgAWABcAFwAVABUAFgAWABYAFQAVABUAFQAVABYAFgAWABQAFAATABIA
EQARABAADgAOAA4ADgAMAAwACQAJAAoADAANAA4ADgAMAAwADAAJAAgABwAGAAgACQAJ
AAcABQAGAAYABgAHAAkACwAMAAwADAAMAAsACwALAAsACwALAAsACwALAAsACgAJAAgA
CgALAAsACwALAAoACgALAA4ADwAQABEADgANAAwACwALAAkACAAIAAoACwAMAA4ADAAK
AAkABwAJAAcABwAHAAkACQAIAAgABgAGAAYABgAGAAYABgAGAAYABwAIAAkABwAGAAYA
BwAJAAkACQAJAAgACAAHAAYABQAFAAUABQACAAIAAwADAAEAAQABAAEAAwADAAMAAwAD
AAMAAwACAAQABQAFAAUABQAFAAUABQADAAEA//8AAAQABQAGAAcACAAIAAgABwAHAAgA
CQAMAA4AEAAQABAAEAAOAA0ADQANAA8ADgAMAAoABQADAAMAAwAEAAQABQAGAAAA/v/9
//z//f///wIAAwABAAEAAQABAP///f/9//3//v/+///////8//z//f/9//v//P/8//z/
/f/+////AAD+//3//v/9//z//P/8//3//v//////AAAAAP///v/9/wMABQAIABEAGAAf
ACgAMwBFAGMAjwC6ANEA0wDDAKIAcAA3APb/of9H/xD/A/8A//7+B/8b/zb/WP98/5v/
qf+x/73/yf/S/9v/5P/l/+X/7f/0//b/9v/2//f/9//4//n/+f/7//z//v/+//3//P/8
//z//f/+/wEAAgAAAP///v///wEAAAAAAP//AAABAAMABAAEAAQAAwACAAMAAwADAAIA
BAAFAAUABQAGAAYABgAGAAQABQAFAAUABwAHAAgACAAGAAkACQAIAAgACQAKAAoACAAI
AAgACAAIAAgABwAHAAoACwAMAA0ADQANAA0ADgAOAA8ADwAPAA0ADgAOAA8ADQANAAwA
DAAPAA8ADwAOAA4ADgAOAA0ADAALAAoACQAMAA4ADwAPAA0ADAAMAAsACAAIAAgACAAJ
AAoACwAMAAkACAAGAAUAAwADAAMAAwAEAAQABAAEAAQABgAHAAgACwALAAsADAAKAAoA
CwALAA0ADQAOAA4AEAAPAA8ADwANAA0ADgAOAA4ADAAMAAsACQAHAAYABAAFAAYABwAI
AAgACAAFAAUABQAGAAYABgAIAAYABgAGAAYABgAGAAYABQAFAAQAAQABAAIAAgACAAIA
AwAEAAQABgAGAAYABQAHAAcABwAHAAUABQAFAAUABgAGAAYABgAHAAkACgALAAoACAAH
AAcABQAFAAUABQAHAAcABwAHAAkABwAGAAYABQAFAAUABgAIAAgACQAJAAkABwAHAAcA
CQAJAAgACAAHAAYABQAEAAYABgAGAAYABwAHAAcABwAGAAQAAwADAAMAAwADAAMABQAG
AAYABgAHAAcABwAHAAQABAAFAAUAAwADAAMAAwAFAAUABQAFAAUABQAFAAQAAgADAAMA
AwAFAAUABQAFAAcABwAHAAgABwAGAAUABAAIAAgABwAHAAUABgAGAAYABgAHAAcABgAH
AAgACQAKAA0ADgAOAA8AEQARABMAFAAUABQAFAAUABIAEQARABEAEwASABAADgANAAsA
CwALAAoACAAHAAYAAwACAAIAAgACAAMABQAFAAYABwAIAAkABQADAAMAAwABAAAAAAD/
//7//v//////AQACAAIAAgACAAIAAgACAP////8BAAEAAgACAAIAAwABAAEAAAAAAAMA
AwADAAMABwAJAA4AFQAcACcAMgBDAFsAfQCpAM4A2QDRALsAlABiACUA3P+D/zP/DP8F
/wL/Bv8X/zP/Uv9y/5D/p/+1/8H/z//b/+D/5f/s/+//8f/1//j/+P/4//j/+f/7//z/
/f/9//3//v8AAAAAAgACAAMABAACAAIABAAEAAMAAwADAAUABwAGAAYABQADAAMABAAE
AAUABgAGAAYABwAHAAcABgAIAAkACQAJAAoACgAKAAoACAAJAAkACQALAAsADAAMAAoA
DQANAAwADAANAA4ADgAOAA4ADgAOABAAEAAPAA8AEQARABEAEQAQAA8ADgAOABAAEQAR
ABEAEgAUABUAFwAWABUAEwASABUAFQAVABQAFAAUABQAEwAVABUAFQAVABUAFgAWABUA
FAASABEADwAPABAAEQASABAAEAAQABAADgAOAA0ADQANAA0ADQANAAwADAAMAAwADgAQ
ABEAEgATABMAEwAUABIAEgATABMAFAAVABcAGAAVABMAEgARAA8ADwAQABAAEgAQABAA
DwARABEAEgASABAAEAAQABAADwAOAAoACQAJAAoACgAKAAoACAAIAAgACgAKAAoACgAI
AAkACQAHAAkACgAKAAoACAAJAAoACgAMAAwADAALAAoACQAIAAcACQAJAAkACQAMAAwA
DAAMAAsACwAKAAkACgAKAAsADQANAA0ADQANAA0ADQANAA0ACwAJAAgACAAJAAkACQAK
AAoACgALAAsACwAJAAkACQAJAAkACAAIAAgACAAIAAgABgAGAAYABgAHAAcABwAHAAYA
BAADAAMABQAFAAUABQAHAAgACAAIAAcABwAHAAcABAAEAAUABQAFAAUABQAFAAUABQAF
AAUABwAHAAcABgAFAAUABAADAAQABQAGAAcABgAFAAQABAAEAAQABAAEAAYABgAFAAUA
AwAEAAQABAAEAAMAAwAFAAgACwAMAA0ADgASABIAEQARAA8ADwARABIAFAAUABQAFAAW
ABUAFQAVABQAEgAPAAwACwAJAAkACQAHAAYABgAGAAYABgAHAAgABgAHAAkACQAIAAcA
BgAFAAQAAwAEAAUABQAEAAQAAwAEAAQABQAFAAYACAAJAAoABwAGAAUABAAFAAUABwAH
AAYABgAGAAcABwAHAAYABgAFAAUABQAFAAcACwAQABcAHgApADYAQwBZAHsAowDKAOEA
4wDPAKgAdAA1AOr/kf8//xL/Cf8I/wj/E/8t/0z/bv+S/6n/t//D/83/1f/e/+X/7P/x
//X/+f/6//7//v/+//////8AAAEAAQABAAIABAAEAAYABgAHAAgACAAIAAoACgAIAAcA
BgAHAAkACAAIAAcACQAJAAoACgALAAwADAAMAA8ADwAPAA4ADQANAAwACwAOAA4ADgAO
AA4ADwAPAA8ADQANAA4ADgALAA0ADAAKAAsADQAPABAAEAAQABAAEAASABIAEQARABMA
EwATABMAEgARABAAEAAQABEAEQARABEAEgASABMAFAAVABUAFgAVABUAFQAUABEAEAAP
AA0ADgAPABAAEQARABIAEgARAA8ADgAOAA0ADAAMAAwADAAOAA4ADgAOAA4ADgANAA0A
DQANAA0ADQAJAAgABwAGAAoADAANAA4ADwAPAA8AEAASABIAEwATABMAEwAUABQAFAAT
ABMAEwATABMAFAAUABQAEgASABEADQALAAoACAAJAAoACwAMAAwADAAJAAkABgAGAAUA
BAAGAAQABAAEAAUABgAHAAgABwAHAAYAAwADAAQABAAEAAUABwAJAAoABwAGAAUAAwAD
AAMAAwADAAUABQAFAAUACAAIAAgACAAKAAsACwALAAsACgAKAAsADQANAA0ADQAJAAcA
BQADAAUAAwACAAIABQAFAAUABgAIAAgACQAJAAgABQAEAAMABQAFAAQABAAEAAQABAAE
AAUABgAHAAgABgAFAAQAAwACAAAA/////wIAAwAEAAUAAwAEAAQABAAFAAUABQAFAAMA
AgACAAEAAwADAAMAAwABAAEAAQABAAEAAQABAAAA//////7//f8AAAEAAgADAAUABQAF
AAYAAAACAAQABAAEAAQABgAGAAUABQAGAAcACgAMAA4ADgAOAA4ADgANAA0ADQAPAA4A
DAAKAAkABwAHAAcABQAEAAQABAD+//z/+//6//r/+//9//3//v///wAAAQD///3//f/9
//v/+v/6//n/9v/2//f/9//5//r/+v/6//z//P/8//z/+v/5//r/+f/5//r/+//9//v/
+//6//r/+//7//v/+//9////BgANABQAGwAmADEAQwBbAH0AqADJANMAwQCaAGwANwD4
/6X/S/8Q///+/v76/gP/F/80/1T/dP+R/6P/q/+3/8X/zv/T/9r/4f/p/+3/8P/y//L/
8v/z//X/9v/3//f/9v/2//f/9v/4//j/+f/6//j/+P/6//r/+v/7//z////9//z//P/7
//z//f///wAA//8AAAAAAAD////////+/wAAAQABAAEAAAAAAAAAAAABAAMABAAFAAMA
AwAEAAQAAAADAAMAAgACAAMABAAEAAYABgAGAAYABAAEAAMAAwAFAAUABQAFAAcABwAH
AAgACAAJAAkACQAHAAgACAAJAAkACQAIAAgACQAJAAkACAAIAAgACAAHAAoACwAMAA0A
CgAKAAkABwAHAAYABgAFAAYABgAGAAYABQAEAAMAAgACAAIAAQABAAEAAQABAAEAAgAC
AAIAAgACAAQABQAGAAkACQAJAAoACgAKAAsACwAJAAkACgAKAAwACwALAAsACgALAA0A
DgANAAoACQAHAAcABwAIAAgACAAIAAgACAAIAAgABQAFAAMABAAEAAQABgAEAAQABAAF
AAYABwAIAAYABwAHAAUABAAEAAMAAgADAAUABwAIAAgACAAIAAcABwAHAAcABwAJAAkA
CQAJAAoACgAKAAoACAAJAAkACQAJAAgACAAJAAkACQAJAAkACwALAAsACwAKAAcABQAE
AAcABwAHAAgACAAIAAkACQALAAsADQAPAAsACQAGAAQABQAGAAcACAAGAAYABgAGAAcA
BwAHAAcABwAGAAYABwAFAAUABQAFAAMABAAEAAQABQAFAAUABQAEAAQABQAFAAcABwAH
AAcABQAFAAUABQADAAMAAwACAAMABQAGAAcABwAHAAcABwAFAAUABQAGAAcACAAJAAoA
CwAKAAgABwAFAAoADAAKAAsADAANAA4AEAAQAA8ADwARABEAEwAUABgAGAAYABgAFwAV
ABQAEwAUABQAEwASAA8ADQANAA0ADQAMAAwADAAKAAoACwAMAAkACQAKAAkABwAHAAcA
BwAHAAUABQAFAAcABgAGAAUAAgACAAMAAwADAAQABAAEAAYABgAGAAYABQAFAAcABwAG
AAYABgAHAAUABQAEAAQABgAHAAgACQAFAAUADAAVAB4AJQAwAD0ASwBrAJcAwgDbAOMA
1QC2AIQASQAGALP/V/8Y/wf/Bv8I/xP/K/9G/2T/hv+j/7X/wf/N/9n/4P/l/+r/8f/3
//f/+P/8//z//P/9/wEAAgADAAMABQAGAAgACAAGAAYABwAIAAYABgAIAAgACQAJAAkA
CwALAAoACgAJAAoACwANAA4ADQAOAA4ADgANAA0ADQAMAAoACwALAAsADQAOAA8AEAAQ
ABEAEQARABAADwAPAA4ADQARABIAEgAQABEAEgASABIAEgASABIAFAAUABMAEwAXABcA
FwAXABUAFQAVABYAFQAVABQAEwAVABYAFgAXABkAGQAYABgAGQAZABkAGAAaABoAGgAZ
ABcAFwAXABcAFwAYABgAFwAZABgAGAAXABgAGAAYABgAGAAYABgAGAAWABYAFQAVABQA
EwASABEAEgASABIAEgAUABYAFwAYABgAFwAWABYAGAAYABkAGQAZABkAGgAaABgAFwAX
ABcAFwAXABgAGAAZABgAGQAZABgAFwAXABYAEwASABEAEAAOAA4ACwALAAsADAAMAAwA
DAAKAAoACgAMAAwADAAMAA0ADwAQAA8ADQAOAA4ADgAOAA8AEAAQAA4ADgAOAA0ADQAN
AA0ADQANAA0ADQANABAAEAAQABAAEgATABMAEwAQAA4ADQANABAAEQASABMAEgARABAA
DwAQAA8ADwAQABEAEQARABIAEAAQABEAEQASABEAEgATABMAEwASABIAEQAQAA8ADgAO
AA4ADgAOAA8ADwAPAA8ADwAOAA4ADwAPAA8ADwAPAA8AEAAQABAADwAPAA8ADwAQABAA
EQARAA8ADwAPAA8AEQARABEAEQAOAA0ADAAKAAwADQANAA0ADwAPAA8ADwANAA0ADQAO
AA4ADgAOAA4AEgASABEAEQAPABAAEAAQAA4ADwARABIAEgASABIAEgAVABYAFgAXABgA
GQAcAB4AHgAeAB4AHgAcABsAGwAbABsAGgAYABYAEQAPAA8ADwANAAwADAAMAAoACgAL
AAwADwARABQAFQAUABMAEgARAA8ADQANAA0ADQAMAAwACwALAAwADgAPAA8AEAAQABAA
DwAOAA0ADAAIAAcACAAHAAYABgAGAAcACQAJAAgACAAJAAkACQAJAA0AFQAcACEAKgA3
AEIATwBlAIkAtQDcAOsA4wDJAJwAYAAhANb/e/8z/xT/Df8K/xD/I/8//17/gP+g/7P/
v//J/9X/4f/m/+3/8v/1//n/+/8AAAMABAAFAAcACQAKAAsACwALAAwADgAOAAwADAAN
AA4AEAAQABIAEgARABEAEQATABEAEAAQAA8ADQANAA4ADgAQABIAEwAUABcAFwAXABYA
FAAVABUAFQAWABYAFgAWABQAFQAVABUAFQAVABYAFgAWABkAGQAYABgAGQAaABoAGAAY
ABgAGAAYABgAFwAXABkAGQAZABkAGwAbABsAHAAaABsAGwAbAB0AHgAeAB8AHwAfAB4A
HgAeAB0AHAAaABwAHAAcABsAGQAZABkAGQAbABwAHAAbABsAGgAaABkAGAAYABgAGAAZ
ABoAGwAcABgAGAAXABcAGQAZABkAGQAWABYAFgAWABoAHAAdAB4AHwAfAB8AIAAgACAA
IQAhACMAIwAkACQAIQAfAB4AHQAeAB8AIQAiACAAHgAeAB0AGgAZABkAGAAZABoAGwAc
ABoAGgAXABcAGQAaABoAGgAYABYAFgAWABYAFgAWABYAFwAZABoAGQAYABgAFwAWABgA
GQAaABoAGgAaABoAGQAXABcAFwAXABUAFQAVABUAFwAYABkAGgAcAB0AHQAdAB0AHAAc
AB0AGwAbABsAGwAZABkAGQAZABoAGQAZABoAGgAZABgAGAAZABoAHAAdABsAGQAZABkA
GwAbABoAGgAYABgAGAAYABkAGgAbABwAGQAZABkAGQAaABoAGwAdABkAFwAVABMAFAAW
ABcAGAAXABcAFwAXABgAGAAZABkAGQAZABkAGQAXABcAFwAXABgAGQAaABoAGwAdAB4A
HwAcABsAGgAZABkAGQAZABoAGAAaABsAHAAdAB4AIAAgAB8AHwAhACEAIwAkACYAJgAm
ACYAJgAlACUAJQAmACYAJQAkAB8AHQAdAB0AHQAcABwAHAAZABgAGAAYABcAFwAYABcA
FQAVABUAFQAUABMAFAAVABcAFgAWABUAFQAWABgAGQAVABQAEgAQABIAEgASABIAEwAT
ABUAFQAWABYAFgAXABYAFQATABIAFQAVABUAFQAZAB8AJAArADIAOwBEAE8AYwB/AKUA
zADlAOkA1QCsAHoAQwACAK//Xf8s/x3/GP8U/xv/Mf9Q/3T/lv+v/73/yf/X/+P/7P/z
//z/AwAHAAcACgAOAA4ADgAPABEAEgATABMAEwAUABYAFgAYABgAGQAaABoAGgAcABwA
GQAZABkAGwAbABoAGgAZABoAGwAdAB4AHQAeAB4AHgAhACEAIQAgAB8AHwAeAB0AHwAg
ACEAIgAgACEAIQAhACAAHwAfAB4AHQAhACIAIgAkACUAJgAmACcAKAApACoAKQAoACYA
JQAnAA==
         </WaveFormData>
      </LeadData>
      <LeadData>
         <LeadByteCountTotal>10000</LeadByteCountTotal>
         <LeadTimeOffset>0</LeadTimeOffset>
         <LeadSampleCountTotal>5000</LeadSampleCountTotal>
         <LeadAmplitudeUnitsPerBit>4.88</LeadAmplitudeUnitsPerBit>
         <LeadAmplitudeUnits>��V</LeadAmplitudeUnits>
         <LeadHighLimit>2147483647</LeadHighLimit>
         <LeadLowLimit>268435456</LeadLowLimit>
         <LeadID>V4</LeadID>
         <LeadOffsetFirstSample>0</LeadOffsetFirstSample>
         <FirstSampleBaseline>0</FirstSampleBaseline>
         <LeadSampleSize>2</LeadSampleSize>
         <LeadOff>FALSE</LeadOff>
         <BaselineSway>FALSE</BaselineSway>
         <ExcessiveACNoise>FALSE</ExcessiveACNoise>
         <MuscleNoise>TRUE</MuscleNoise>
         <LeadDataCRC32>1998012170</LeadDataCRC32>
         <WaveFormData>
/v/+//7//v/+//7//v/+/wEAAgADAAQABgAJAAkACQAIAAkACQAJAAwADQANAA0ADQAN
AA0ADQAPABEADgAMAAkABQADAAIAAgACAAEA///+//z//P/8//3//v8AAAIAAAAAAAAA
AAABAP////////z//P/7//r/+v/5//n/+f/8//z//P/8//z/+//5//j/+f/5//r//f/7
//r/+v/7//v/+//6//r//f/9//z//P////7/AAAFAA0ADwAYACkAOwBUAHgApADPAO0A
9gDsAMsAlQBYABUAyP+C/2L/W/9W/1P/XP9r/4H/lv+o/7X/u//F/9L/2//e/+H/5v/o
/+n/6//u//H/8f/x//L/9P/0//X/9f/0//b/9v/1//f/+f/7//n/+//7//z//P/7//r/
+f/4//n/+v/7//z/+v/7//v/+//7//v//f/9//z//P/8//v//f/9//3//f/+//7//v/+
//7/////////AQABAAIAAgAAAAAA/////wEAAQACAAIAAgADAAMAAgACAAIAAgACAAYA
BQAGAAcABQAFAAUABQAFAAYABwAHAAcABwAHAAcACAAIAAUABQAJAAkACAAHAAcACAAI
AAkABwAIAAgACAAHAAcABwAHAAcABgAFAAQABAAEAAQABAAEAAUABQAFAAUABQAFAAUA
BQAFAAYABgAGAAYABgAHAAkACwAMAA4ADQAOAA8AEAATABMAEwATABEAEwAUABQAFQAV
ABUAFQAQAA8ADgANAA4ADgANAA0ADAALAAoACgAJAAkACQAJAAoACgAIAAkACgAKAAoA
CgAIAAcABgAFAAYABgAHAAcACQAJAAkABwAHAAcABwAHAAYABwAHAAgACAAHAAcACAAI
AAYABgAIAAYABQAFAAUACAAIAAgACAAIAAgABwAHAAcABwAGAAYACQAJAAkACQALAAsA
CwALAAoABwAGAAYABgAGAAcABwAJAAoACwAMAAsACgAIAAcABwAHAAcABgAGAAYABgAG
AAgACAAIAAgABQAEAAQABAAGAAYABwAHAAUABQAFAAUABQAFAAUABQADAAMAAwADAAUA
BAAEAAQAAgACAAMAAwADAAIAAgACAAQAAwADAAMABAAEAAQABAAGAAcABwAFAAcABwAG
AAYABAAFAAUABQAFAAMAAQD//wIAAwAEAAUABgAKAAsADAANAA4AEQARABEAEgARABEA
EQASABMAEwATABMAFQAVABUAFQAVABIAEAAOAAoACAAHAAYABgAFAAMAAgACAAIAAgAC
AAIAAwAEAAQABgAGAAYABQAAAP///v/8//7//f/8//z//v///wAAAgAAAAAAAAABAP7/
/P/7//r/+f/5//v/+//8//z//f/9/////v/+/////f/8//z//f8CAAIABwANABkAJgA1
AEkAYACAAKoA1wDvAPgA6gDDAIsATAAFALT/ev9g/1n/Uv9R/1r/a/+B/5r/qv+3/8H/
y//S/9X/2v/h/+b/7P/v//H/9P/y//H/8P/w//P/9P/2//f/+v/8//z/+//6//v//P/5
//f/9//4//j/+v/6//r/+v/8//z//P/8//z//f/9//3//////wEAAQABAAAA///9//7/
//8AAAEA///+//3//P/+/////////wIAAwAFAAYAAwACAAAA//8CAAMABQAGAAUABQAE
AAIAAgACAAIAAgADAAEAAQABAAMAAwADAAMAAQACAAMAAwAFAAUABQAFAAYABgADAAMA
BwAHAAYABQAGAAYABQAFAAQABAADAAIABQAFAAUABQAGAAYABgAGAAgACAAIAAgABgAH
AAcABwAHAAcABwAHAAcABwAIAAgACAAIAAgACQANAA8AEAASABMAFAAVABYAFwAXABcA
FwAVABcAGAAYABUAFQAVABUAEwATABMAEwASABIAEQARABAADwAOAA4ADAALAAoACQAL
AAoABwAHAAgACAAIAAgABwAHAAcABwAGAAYABwAHAAYABQAEAAEAAQABAAEAAQAFAAcA
CAAKAAkABwAGAAYACAAGAAYACAAJAAkACgALAA0ADAALAAoADAAMAAsACwALAAsACgAK
AAsACwALAAsACwALAAsACwALAAkACQAKAAsADAAOAA8AEAAQABAAEAAOAA4ADQANAAsA
CwALAAoACwAMAA0ADgAQABAAEAAQAAwACgAJAAgACAAIAAkACQALAAsACwALAAsACwAL
AAsACQAJAAkACQAJAAgACAAIAAYABgAHAAcACQAIAAgACAAKAAkACQAJAAkACAAHAAYA
CAAJAAkABwAFAAsADgAKAAwADAAMAAwAEQARABEAEgARABEAEQASABMAEwATABMAEwAT
ABMAEwAWABQAEwASAA0ADAAMAAwADwAPAA4ADgAKAAgABgAEAAQABQAGAAYABgAGAAYA
BQAFAAUABQAEAAIAAQAAAAAA////////AAAAAAAAAAABAAEAAAAAAAAAAQABAAMAAwAA
AAAAAQABAAAA/v/9//3////+//7///8CAAIABwAPABkAJAAzAEUAXAB8AKgA0wDxAPwA
7ADFAJMAWAAPALr/cv9W/1X/Tv9F/0z/X/91/47/oP+t/7f/wf/I/8//2P/d/+D/4v/r
//X/9v/z//H/7//u/+//8P/y//P/8v/0//T/8//y//P/9P/x//L/8//1//b/+P/4//j/
+P/2//b/9v/2//P/8//y//H/8v/z//b/9//6//r/+v/5//v/+//7//v/+v/4//b/9P/3
//n/+v/7//r/+f/5//j/+//8//z//f/8//v/+//6//r/+//7//r/+//8//3//v////v/
+f/3//f/9//3//f/9//4//n/+f/7//v/+//7//z//P/5//n//f/9//z/+//5//j/9v/1
//f/+P/4//j/+f/5//n/+f/4//b/9P/y//L/8v/y//L/8f/x//D/7//w//H/8v/z//H/
8f/y//L/9P/2//j/+//7//3//v8AAAMABAAFAAYABAADAAIAAQAEAAcACQAKAAcABwAH
AAcAAwADAAMAAwACAAIAAQABAAEAAQABAAIA//////////////7/+//7//z//P/8//z/
+//7//v/+//6//r/+//7//v/+//7//n//P/9//7////9//3//P/8//r/+f/5//r/+//6
//v//v/9//v/+v/5//7//v/+//7//P/8//v/+//9//3//P/8//3//f/9//3/////////
//////3//f/+//z//P/9//3//v/+//7//v8AAAAA//////////////7//P/8//z//P/8
//z//P/8//v/+v/6//r/+v/6//v/+//7//v/+//7//3//f/9//3/+//7//v/+//5//j/
+P/4//r/+v/7//v/+//6//r/+v/8//v/+//7//r/+v/6//r/+v/7//v/+f/7//v/+v/6
//r/+//7//v//f/9//3//f/9//3//f/9//7/+//9//7//v8AAAIABAAGAAkACQAJAAoA
CQAJAAkACgALAAsACwALAAsACwALAAsADQAKAAgABgAEAAQABQAGAAgABwAFAAQAAAAA
AAAAAAAAAAEAAgACAAQABAAEAAMAAwADAAMAAgABAP///f/8//v/+//7//z//v/+//7/
//////7//v/+//3//f//////AAAAAAEAAQAAAP7//f/9//3//P/8//3/AAACAAcACwAT
ACAALQA/AFYAdgCgAM8A7wD4APAA1wCjAGYAIQDO/4T/YP9d/1z/Wf9g/2//gf+W/6r/
t/+9/8f/0P/V/9r/4f/m/+r/7f/v//L/8//z//P/9P/2//b/9//3//r//P/8//v/+f/7
//3/+//9//3//v/+////AAABAAIAAQAAAP///v/7//v/+v/5//v/+//9//3/AAAAAAAA
/////////////wAAAAAAAAAA/v//////////////AAAAAAAAAAD//////f/9//7//v8A
AAEAAQAAAAIAAgACAAIABAABAAAA//8AAAEAAgADAAEAAgADAAMABQAFAAUABQAIAAgA
BQAFAAUABQAEAAMAAwAEAAQABQAHAAgACAAIAAgABwAGAAUABwAGAAUABAAEAAQABAAE
AAQABQAFAAUAAQABAAEAAQADAAMABAAEAAQABAAEAAUABwAJAAoADAANAA4ADwAQAA8A
DwAPAA8ADwARABIAEgAUABUAFgAXABQAEwASABEAEAAQAA8ADwAOAA0ADAAMAAsACwAL
AAsACwAKAAcABwAIAAgACAAIAAcABwAHAAcABgAGAAcABwAHAAcABwAFAAUABQAFAAUA
BAAFAAUABgAGAAUABQAGAAQAAgACAAQABgAFAAUABQAGAAYABgAGAAQABAADAAMAAwAD
AAIAAgADAAMAAwADAAMAAwADAAMAAwABAAEAAgACAAIAAwADAAQABAAEAAQAAwACAAAA
///////////+////AAABAAIAAQAAAP///v/+//7///8AAP7//v/////////////////9
//3//f/9//3//f/9//3////+//7//v///wAAAgADAAAA/v/9//z//P/7//v/+//+//7/
/v/+//z//f/9//v//f/9//z//P/8//3//f/9//7//f/8//v///8BAAEAAQACAAMABAAF
AAYACQAJAAkACgANAA0ADQAOAA0ADQANAA0ADgAPABAAEQASAA4ACwAIAAcABgAGAAYA
BwAHAAYABgABAAAA///+//7///8AAAAAAgACAAIAAQD9//3//f/8//z/+//6//r/9//3
//f/+P/4//j/+P/5//n/+P/4//j/9f/1//f/9//3//j/+v/7//z//P/9/////v/8//v/
+/8AAAAAAQAFAAsAFgAhAC8AQgBeAIYAswDZAOwA7gDVAKUAagArAN7/kP9m/1v/VP9L
/0z/Xf9z/4j/mv+r/7X/vf/E/8v/1P/b/+T/5v/n/+v/8P/v/+//7//w/+7/7v/v/+//
7v/w//D/7//w//P/9v/1//P/8//0//T/8v/y//L/8v/z//T/9f/2//j/+f/5//n/9//3
//n/+f/6//r/+v/5//f/9//3//f/+P/4//j/+P/5//v//P/9//3//f/+//7/AAAAAP//
///9//3//v/+//3//f/8//r/+v/6//r/+v/+//3//v////7//f/8//v//f/+////////
/////////wQABAABAAEAAwADAAIAAQD9//z/+v/5//r//P/9//7///////////8BAAAA
///+//7//v/+//7//P/9//3//f/7//v/+//7//z//f///wAAAgACAAIAAwADAAUABgAI
AAkACgALAAwADwAPAA8ADwANAA8AEAAQAA8ADwAPAA8ADQANAA0ADQAMAAwACwALAAgA
BwAGAAYAAwADAAMAAwADAAIA/////wAAAAAAAAAAAQABAAEAAQD+//z/+//5//r/+//8
//v/+//7//v/+//9////AAACAAQAAwADAAQAAgAAAAAAAgACAAEAAQABAAIAAgACAAIA
BAAEAAMAAwAFAAUABAAEAAgACQAKAAsACgAJAAgABwAHAAUABQAGAAgACAAJAAkABwAG
AAUABAAGAAYABQAFAAcABwAHAAYABgAGAAYABgAGAAYABgAGAAYABgAHAAgABgAGAAcA
BwAJAAkACQAJAAcABwAHAAcABQAFAAUABQAFAAQABAAEAAQABAAFAAUABQAEAAQABAAF
AAUABgAHAAgACAAIAAgACAAJAAkABwAHAAcABAAGAAgACQAKAAsADAANAA0ADQAOABEA
EQARABIAEwATABMAEwATABMAEwATABMAEAAOAAwACQAIAAgACAAKAAkABwAGAAEAAAD/
//7///8BAAMABAACAAIAAgABAP////////7/AAD///7//v/9//3//f/+//7//v/+////
///+//7//v/7//v//f/9//7//v//////AAAAAAEAAwACAAAA/////wIABAAFAAsAEQAY
ACcAOQBOAGwAmADFAOUA9AD2AN8ArQBwAC8A3v+O/2L/V/9U/03/UP9b/2//hv+e/6//
uf+//8j/0f/Y/9//5v/m/+X/6//0//P/8//z//T/9P/0//X/9f/0//b/9v/1//P/9f/3
//X/+P/5//v//P/7//r/+f/4//j/+P/4//j/+v/7//v/+//5//n/+//7//z//P/8//v/
/P/9//7////+//7//v/+//7/////////AQABAAIAAgAAAAAA//////////8AAAAA/v//
/////v/+//7//v/+/wMAAQABAAEAAwADAAMAAwADAAQABQAFAAQAAwACAAEAAgACAP//
//8DAAMAAgABAAEAAgACAAMAAAAAAP///v8AAAEAAgADAAEAAAD///7//P/8//z//P//
/wEAAgADAAAA///+//3/+//7//z//P/8//z//P/9/wEAAwAEAAYABwAIAAkACgAJAAkA
CQAJAAkACwAMAAwADQANAA0ADQALAAsACwALAAwADAALAAsABwAFAAMAAgACAAMABAAF
AAUABAABAAEAAgACAAIAAgADAAMAAwADAAIAAgADAAMAAgABAAAA/f/+////AAABAAAA
AQABAAIABAADAAMABAAGAAQABAAGAAQAAwADAAMABgAGAAYABgAIAAgABwAHAAUABQAE
AAQABAADAAIAAQACAAMABAAFAAcABQAFAAYABAAEAAUABQAIAAgACAAIAAYABgAFAAUA
BwAHAAcABgAEAAQABAAEAAQABAAEAAQABgAGAAcACAAHAAYABgAFAAUABQAFAAUABQAF
AAUABQAHAAcABwAHAAcABgAGAAYABQAEAAQAAwAFAAQABAAEAAYABQAFAAUABAAEAAQA
BAAEAAUABQADAAUABQAEAAQAAgADAAMAAwAFAAUABQAFAAUABQAFAAUABgAHAAUABgAH
AAgACQAKAA8ADwAPABAAEwATABMAFAAVABUAFQAVABMAEwATABMAFQASABAADgANAAwA
DAAMAAsACQAGAAQAAgACAAIAAgAEAAUABgAGAAgACAAIAAcAAwADAAMAAgAAAP///v/+
//3//f/9//7//v/+//7///8BAAAAAAAAAP7//f/+//3//v/+//////////7//v///wEA
AAAAAAEAAgAEAAcADQAVACAALwBBAFoAegCmAM8A6wD2AO4AzQCZAF4AGQDK/4b/aP9h
/1z/V/9e/3H/g/+a/6z/uf/F/83/2P/h/+T/5//s//D/8//1//b/9//3//f/+P/6//r/
+//7//z//v/+//3//f///wEA//8BAAEAAgACAAAAAAAAAAAAAgACAAIAAgABAAEAAAD/
/wEAAQADAAMAAgACAAIAAQADAAMAAwADAAQABAAEAAQAAgADAAMAAwAFAAUABgAGAAYA
BgAFAAUABQAFAAYABgAGAAcABwAGAAYABgAGAAYACQAHAAcABwAFAAUABQAFAAUABgAH
AAcACAAJAAoACwALAAoABgAFAAgACQAJAAkACgAKAAkACQAJAAoACgAKAAkACQAJAAkA
BwAGAAUABAAFAAYABwAIAAcABwAGAAUABQAFAAUABQAFAAUABgAGAAYABgAGAAcACwAN
AA4AEAAPABAAEQASABEAEQARABEAEgAVABcAGAAWABUAFAATABEAEQARABEAEQASABIA
EwASABEAEAAQAA8ADwAPAA8ADQAMAAkACQAMAAwADAAMAAsACwALAAsADAAMAA0ADQAL
AAsACwAJAAsACwALAAsACwALAAoACgALAAsADAAOAAsACAAHAAgACgAJAAkACQAMAAwA
DAAMAAsACgAIAAcACAAJAAkACgALAAsACwALAA0ADQANAA0ADQALAAsADAAKAAoACwAL
AAwADAAMAAwADAAMAAsACwALAAsACwAKAAgACAAIAAgABgAGAAYABgAGAAYABwAIAAcA
BgAGAAUABwAHAAcABwAJAAkACQAJAAkACQAJAAkABwAGAAYABgAGAAYABwAHAAcABgAG
AAYACAAHAAcABwAHAAYABQAEAAYABwAHAAUABQAFAAQABAAEAAUABQAFAAcABwAHAAcA
BQAFAAUABQAEAAMAAwAGAAYACAAKAAwADgATABMAEwAUABQAEwASABIAEwATABMAEwAV
ABUAFQAVABUAEgAQAA4ACwAKAAoACgAKAAkABwAGAAUABgAHAAgABgAHAAgACAAGAAYA
BgAFAAUABQAFAAQAAgABAAAAAAABAAEAAQACAAQABAAEAAUABAACAAEAAAD/////AQAB
AAAAAAABAAEAAwACAAIAAwABAAAAAAABAAIABAAHAA0AFQAgAC8APwBUAHQAnADFAOcA
9gDyANUAowBiAB0Azv+M/2r/Y/9e/1n/Wv9p/3//lv+q/7n/wf/J/9L/1//e/+X/6v/u
//H/9f/2//n/+f/5//r/+P/4//n/+f/8//7//v/9//3///8BAP///////wAAAAD+//7/
/v/+/wAAAAAAAAAAAAABAAEAAQABAAEAAwADAAYABgAGAAUABAADAAIAAQADAAQABQAG
AAYABwAHAAcABgAFAAUABAABAAAA/v/9/wAAAQADAAQABAAFAAUABAAEAAQABAAEAAcA
BQAFAAUAAwADAAMAAwADAAQABQAFAAcABwAHAAcADAAMAAkACQAKAAkABwAFAAIAAgAB
AAEAAwAEAAQABAAHAAcABwAHAAYABAACAAAAAgACAAIAAgACAAMAAwADAAMAAwADAAMA
AwADAAQABAABAAAA/////wMABQAGAAgABwAIAAkACgALAAsACwALAA0ADwAQABAADwAP
AA8ADwANAA0ADQANAA4ADgANAA0ACwAJAAcABgAHAAcABwAHAAgACAAGAAcABgAEAAIA
AAABAAEAAQABAAMABAAGAAcABgAFAAQAAQABAAEAAQABAAMABQAGAAgABQADAAIAAgAC
AAAAAAACAAQAAwADAAMABgAGAAYABgAGAAYABQAFAAYABwAHAAgACwALAAsACwAHAAUA
AwABAAMAAQABAAIABAAEAAUABQAGAAYABgAGAAQABAADAAMABQAFAAUABAAEAAQABAAE
AAcACAAJAAoABgAEAAMAAgAAAAAAAQABAAIAAwAEAAUABwAHAAcABwAFAAUABQAFAAUA
BAAEAAQABgAGAAcABwAFAAQABAAEAAIAAQABAAEAAAAAAAAAAAABAAMABAADAAcABwAG
AAYAAgAGAAYABgAGAAYACQAJAAkACgANAA0ADQAOABEAEQARABEADwAPAA8ADwARAA4A
DAAKAAkACgAMAA4ADAALAAkACAAEAAIAAAD+/wAAAQACAAIAAwAEAAUABQABAAEAAQAA
AAAA///+//7/+//7//v//P/8//z//P/9//7//v///wAA/P/7//z/+//7//z//v////3/
/P/8//3////+//7////+/wAAAwAJABEAGAAlADcATABmAIgAtQDdAPQA8gDVAKUAbgAt
AN7/jv9e/1X/Uv9J/0r/Wf9t/4L/mP+p/7X/uf/C/83/1v/Z/9z/4v/p/+3/7v/t/+3/
7f/u/+7/7v/v/+//7v/w//D/7//x//P/9f/z//H/8f/y//L/8//0//X/9v/0//T/9P/0
//b/9//3//f/9f/1//f/9//2//b/9v/1//f/9//3//f/+P/4//j/+P/6//v/+//7//v/
+//8//z/+v/6//n/+f/5//n/+v/6//r/+//7//r/+v/6//r/+v////3//f/9//3//f/9
//3///8AAAEAAQD//////////wAAAAD9//3///////7//f/+//7//f/9//7/AAABAAIA
AQD///3/+//9//z/+//6//z//P/8//z/+f/5//j/9//3//f/9//3//f/9//4//j/+v/6
//r/+//7//3//v8AAAMABAAFAAYABQAFAAUABQAFAAcACAAIAAkACQAJAAkACQAJAAkA
CQAGAAYABQAFAAYABQAEAAQABQAFAAUABQADAAIA//////7//v/+//7//f/9//3//f/9
//7/AAABAP////////3/+//7//v/+//+//////8AAAAA/////wAAAAD+//7/AAACAAEA
AQABAAIAAgACAAIAAAAAAP////8BAAEAAAAAAAEAAQABAAEAAwADAAMAAwABAP////8A
AAAAAAABAAEAAgACAAIAAgAFAAYABgAHAAUAAwABAP7///8AAAEAAgAAAAAAAAAAAAAA
AAABAAIAAAAAAAEAAQABAAEAAQABAAEAAQABAAEAAQABAAEAAQABAAAAAAAAAAAAAAAB
AAEAAQAAAAAAAAD+//3//f/9/wAAAAAAAAAAAAABAAEA/////////v/+/wAAAQABAAEA
AQABAAEAAQD//wMABQACAAUABgAHAAgACwALAAsADAANAA0ADQAOABEAEQARABEADwAP
AA8ADwATABAADgAMAAkACAAIAAgACAAHAAUABAAFAAYABwAIAAUABQAFAAQABAAEAAQA
AwABAAEAAQAAAAIAAQAAAAAA/f/9//3//v/+//7//v///wEAAAAAAAAA/////wEAAQAC
AAIAAwADAAIAAAD/////AAAAAAEAAwD+//7/AQAHAA8AGAAnADcASABmAJAAvQDhAPgA
+gDlALkAfAA5AO7/nv9q/1v/Wv9V/1j/Zf93/4r/nv+x/73/xf/Q/9n/3v/h/+T/6P/t
/+//8P/x//H/8f/y//P/9P/2//f/+P/6//r/+f/3//n/+//5//f/9//4//j/+f/6//v/
/P/8//z//P/8//7//////////////wEAAQAAAAAAAAD///3//f/9//3/AQACAAMABAAE
AAUABQAFAAIAAQABAAAAAQACAAIAAwADAAMABAAEAAIAAwADAAIABAAEAAQABAAJAAcA
BwAHAAUABQAFAAUABQAGAAcABwAHAAcABwAHAAwADAAJAAkACwALAAoACQAKAAoACQAJ
AAcACAAIAAgACQAJAAkACQAJAAgABwAGAAgACAAIAAgACAAJAAkACQAHAAcABwAHAAUA
BQAGAAYACAAIAAgACQAJAAsADAAOAA4ADgAOAA4AEAARABIAEwATABUAFgAWABUAFQAV
ABUAEwATABMAEwATABQAFAAVABQAEwASABIADwAPAA8ADwANAAwACQAJAAoACgAKAAoA
CQAJAAkACQAIAAgACQAJAAoACwAMAAsACQAJAAkACQAKAAsACwAMAAoACQAJAAoACAAG
AAYACAAIAAcABwAHAAoACgAKAAoACwAMAAwADQAKAAkABwAGAAgACQAKAAsACQAJAAkA
CQALAAkACQAKAAoACgALAAsACgAKAAoACgAMAAwACwALAAsACwALAAoACQAIAAcABgAE
AAQABAAEAAQABAAFAAYABgAGAAcABwAHAAcABwAHAAcABwAHAAcABQAFAAUABQAHAAYA
BgAGAAQABAAFAAUABwAGAAYABgADAAEAAAD//wEAAgADAAQABAAFAAUAAwADAAMAAgAC
AAIAAwADAAMABwAHAAcABwAFAAUABQAFAAYABwAHAAYABgAGAAYABgAMAA0ADgAQABMA
EwATABQAEwATABMAEwARABEAEQARABMAEAAOAAwACQAIAAgACAAGAAUAAwACAAIAAgAC
AAIABQAHAAkACgAJAAgABwAFAAIAAQAAAP7/AAD///7//v/+////AAACAAQABAAEAAUA
AgAAAP///v/8//v//P/7//r/+v/7//v/+//6//r/+//8//z//f///wIABgAJAA0AFwAk
ADMAQwBaAHwAqADTAOsA9ADmAL8AhQBGAAMAtP94/2D/W/9U/1P/Xv9v/4P/mP+q/7f/
v//H/9L/2f/e/+H/5v/o/+v/7f/w//L/8//0//b/9v/2//f/9//2//j/+P/3//X/9//5
//f/+f/5//r/+v/6//r/+v/6//r/+v/6//r/+P/5//n/+f/7//v//f/9//7//v/+//3/
/f/9//3//f/+//7//v/+//3//f/8//v/+//7//z//P/9//7//v////3//f/+//7//P/9
//3//P/8//z//P/8/////f/9//3//f/9//3//f/9//7//////wAAAQACAAMABQAEAAAA
/////////v/9//7//v/9//3//P/8//v/+v/9//3//f/9//3//P/7//r/+v/6//r/+v/8
//3//f/9//n/+f/5//n/+//7//z//P/6//r/+v/7////AQACAAQAAwAEAAUABgAJAAkA
CQAJAAkACwAMAAwACAAHAAYABQAEAAUABgAHAAYABgAFAAUAAgABAAAAAAAAAAEAAgAD
AAEAAAD9//3//v/+//7//v/7//v/+//7//z//P/9//3//////////f/8//v/+v/5//v/
/f/+/wAA///9//z//P/6//j/+P/6//r/+f/5//n//P/8//z//P/9//7//v/////////+
//7////////////+//3//P/7//z/+//8//7//P/8//3//f8AAAAAAAAAAP///v/8//v/
/P/9//7//v/8//z//P/8//7//v/+//7////+//7//v8AAAAAAQABAP3/+//5//f/+P/5
//r/+//9//3//f/9/////v/+//7//P/8//3//f/9//z//P/8//3//f/+////AQACAAMA
BAACAAEA///7///////+//7//P/+/wAAAgAEAAYABwAHAAcACAAJAAkACQAKAA0ADQAN
AA0ADQANAA0ADQASABAADwAOAAsACgAKAAoACwALAAoACgAHAAYABQAEAAIAAwAEAAQA
AwACAAEA//8AAAEAAgACAAQAAwACAAIAAwADAAMABAACAAAA/v/9//3//P/8//z//P/9
/wAAAQACAAIAAwADAAEAAAAAAAEAAQAAAAAAAQAEAAYACQAPABkAJAAxAEEAWAB0AJoA
wwDlAPgA8gDRAJ8AZAAjANT/jP9m/1v/UP9H/0z/W/9x/4z/ov+x/7v/wf/K/9X/2v/f
/+T/7P/v/+//8P/z//P/8//0//b/9v/3//f/9v/4//j/9//5//v//f/7//3//f/+//7/
/f/8//v/+v/8//z//P/8//r/+//7//v/+//7//3//f8AAAAAAAD///3//f/9//3//v/+
//7//v8AAAEAAQABAAAA//////7//v/+//3//f//////AAAAAAEAAwAEAAQAAwACAAEA
AAD//w==
         </WaveFormData>
      </LeadData>
      <LeadData>
         <LeadByteCountTotal>10000</LeadByteCountTotal>
         <LeadTimeOffset>0</LeadTimeOffset>
         <LeadSampleCountTotal>5000</LeadSampleCountTotal>
         <LeadAmplitudeUnitsPerBit>4.88</LeadAmplitudeUnitsPerBit>
         <LeadAmplitudeUnits>��V</LeadAmplitudeUnits>
         <LeadHighLimit>2147483647</LeadHighLimit>
         <LeadLowLimit>268435456</LeadLowLimit>
         <LeadID>V5</LeadID>
         <LeadOffsetFirstSample>0</LeadOffsetFirstSample>
         <FirstSampleBaseline>0</FirstSampleBaseline>
         <LeadSampleSize>2</LeadSampleSize>
         <LeadOff>FALSE</LeadOff>
         <BaselineSway>FALSE</BaselineSway>
         <ExcessiveACNoise>FALSE</ExcessiveACNoise>
         <MuscleNoise>TRUE</MuscleNoise>
         <LeadDataCRC32>2422053083</LeadDataCRC32>
         <WaveFormData>
9v/2//b/9v/4//j/+P/4//v//P/9//7/AAACAAIAAgAAAAEAAQACAAUABgAGAAYABgAG
AAYABgAIAAgABwAGAAIA///9//z//P/8//v/+v/7//n/+P/4//n/+v/8//7//f/8//v/
+v/5//n/+v/6//n/9//1//P/8v/y//L/8v/1//X/9f/2//X/8//y//H/9P/0//X/9v/0
//T/9P/1//P/8//z//L/9P/1//X/9P/4//f/9f/5//7///8JABoALABDAGUAkAC+AOIA
9gD5AOMAsgB7AEMABADK/67/pP+a/5T/lP+c/6n/tv++/8P/xv/O/9f/3f/f/9//4P/k
/+T/4//m/+f/6P/p/+r/6//r/+3/7f/r/+3/7//v//H/8f/x//D/7v/v//D/8v/t/+3/
7f/u/+//8f/y//L/8P/w//H/8f/x//H/8f/x/+//8P/w//D/8v/y//H/8f/w//H/8f/y
//P/8//y//L/8//0//X/9v/y//T/9P/z//X/9f/2//f/9v/2//b/9v/0//T/9P/0//b/
9//4//n/+P/4//j/+P/4//r/+P/4//f/9//3//j/+P/4//j/+f/7//v/+//5//v/+//6
//r/+v/6//r/+v/5//n/+f/3//n/+P/4//n/+P/4//f/9v/3//j/+f/6//j/+P/5//n/
+P/6//z//P/7//v//P/9//7/AAAAAAIABQAFAAUABgAHAAcABwAHAAcACQAJAAsACQAJ
AAoACgAHAAYABQAFAAUABQAEAAMAAwABAAEAAAD/////AAAAAAIAAQAAAAAAAAAAAAAA
AAD///3//P/7//v//P/9//3//v/+//7//f/8//z//P/8//r/+//8//z//P/8//z//P/7
//r/+/////7//f/8//v//f/+//7//f/7//z//P/8//v/+//7//v//f/+//7//v/+//7/
//8AAP///P/7//3/+//7//v//P/+////AAABAAAA///8//v//f/9//3//f/9//3//f/8
//7//v/+//7/+v/5//j/9//4//n/+v/7//n/+v/6//r/+P/4//j/+P/6//r/+v/6//r/
+v/4//r/+P/4//j/+P/4//j/+P/4//r/+v/5//n/+P/4//n/+f/6//v//f/+//z//P/7
//v/+f/6//r/+v/4//f/9v/1//f/+f/6//v///8AAAEAAgADAAQACAAIAAgACAAHAAcA
CAAJAAoACgAKAAoACwAMAA0AEAAOAA0ADAAJAAYABAADAAIABAADAAIAAQD///7//v/+
/wAAAQACAAIABAAEAAQAAgD+//3/+//6//v/+v/5//j/+v/8//7/AQABAAEAAgACAP//
/f/7//n/+v/6//r/+v/6//r/+//7//z//f/9//7//f/9//z//P8BAAEAAwAIABEAHQAs
AEIAVwBzAJwAygDsAP4A/QDfAK4AdwA9APz/yv+2/6z/oP+Y/5z/pP+x/77/yP/N/9T/
2v/d/9//4//p/+z/8P/0//X/9v/1//T/8//y//T/9f/4//n/+f/7//3//f/7//v/+//6
//n/+f/5//r/+P/5//r//P/+///////+//z//P/9//3/AQABAAEAAQD//wAAAAAAAAEA
AgACAAMAAgABAP///v///////v/+/wAAAgAEAAYAAQACAAEA//8BAAMABgAJAAkACAAH
AAYABAAEAAQABAAFAAUABQAFAAYABgAGAAYABAAGAAQABAAHAAcABwAIAAYABgAGAAcA
CQAJAAkABwAJAAkACAAIAAcABgAFAAQABwAHAAcABQAGAAYABwAJAAsADAAMAAwACwAK
AAkACAAIAAgACQAJAAcACgANAA4ACwALAAwADQAQABIAEgAUABcAFwAXABgAGwAbABsA
GwAZABsAGwAdABkAGQAaABoAFwAWABUAFQAVABUAFAATABUAEwATABIAEAAPAA8ADgAP
AA8ADwAQABAAEAAQABAAEAAPAA8ADwAOAA4ADgANAAoACgAKAAkACAAIAAgACAALAA0A
DwAQAA8ADgANAAwADAAKAAoADQAOAA8AEAARAA8AEAAQAA8ADQAOAA4ADgANAA0ADQAN
AA8AEAAQABAADQAMAAwADAAMAAoACgANAA8ADwAPABAAEQARABEAEQAPAA8ADQANAA0A
DQANAA0ADgAPABAAEAARABIAEwAUABAADwAOAA0ADQANAA0ADQAPABAAEAAQAA4ADgAO
AA4ADAAMAAwADAAOAA4ADAAOAA4ADgAOAA4AEAAQABAAEAAQABAADwAPAA4ADgAPAA8A
DwAPABAAEAAOABQAFQAQABMAFAAVABYAGgAaABoAGgAbABsAHAAdAB4AHgAeAB4AHAAc
ABwAHgAgAB8AHgAbABkAGAAYABgAGQAZABkAGQAWABQAEwASABAAEQASABIAEgASABIA
EAAPAA8ADgAOAA8ADgANAAwACgAKAAoACwALAAsADAAMAAsACwALAAsADAAMAAwADAAK
AAoACwALAAoACQAHAAYACQAJAAgACAAJAAkACwASABkAJQA2AEgAXwB/AKoA2AAAARYB
EwH1AMgAkwBTAAgAyv+0/7D/pP+W/5j/pP+x/8D/yP/N/9T/2v/d/+P/6f/t//D/8P/0
////AAD8//r/+P/2//n/+f/7//v/+f/7//3//f/8//v/+v/4//n/+//9/wAA////////
AAD+///////+//v/+v/6//n//f/9//3//f/+/wAAAQACAAIAAgABAAEAAAD///3//P8A
AAEAAQACAAEAAAD///7///8CAAMAAwACAAEAAQABAAIAAgACAAIABAAEAAQABAACAAEA
AAD///7//v/+//7//v8AAP7//v////////8AAP7//v/+////AAABAAIAAQAAAP///f/8
//z//P/8//z//v///wAA///+//z/+//7//n/+v/6//r/+P/4//j/+P/5//r//P/9//n/
+v/7//r//P/9////AQACAAQABAAGAAkACQAJAAoACAAHAAYABQAIAAsADAAPAAwACwAL
AAoABgAGAAYABwAGAAUAAwABAAIAAQACAAIA/////wAAAAD+//3//P/8//z//P/8//z/
/P/7//v/+//6//r/+v/5//j/+P/4//f/+f/6//v//P/7//v/+//6//n/+P/3//b/9v/2
//j//f/6//n/+P/3//j/+v/7//v/+f/6//r/+v/7//v/+//7//n/+v/6//r/+//6//r/
+v/8//r/+v/9//z/+//6//r/+f/5//n/+f/7//v/+f/5//n/+f/5//n/9//3//f/9v/4
//j/+P/4//X/9f/1//X/9v/3//j/+f/3//j/+P/4//r/+v/6//r/+f/4//f/9v/2//b/
9P/2//j/+P/4//j/9v/2//b/9v/4//j/9//3//T/9P/1//X/8//z//T/9P/2//b/9f/1
//X/9v/2//b/9//3//f/9//2//f/9//3//f/9v/2//j/+P/7//z//f/+/wIAAgACAAIA
AQABAAIAAwAEAAQABAAEAAQABAAEAAYABAADAAIA//////7//v/+/wAA///+//3/+//6
//r/+v/6//v//P/8//7//v/+//z//f/9//z//P/6//j/9v/0//L/8v/y//P/9f/1//b/
9v/3//f/9//3//b/9v/2//b/+P/4//n/+f/4//f/9f/0//X/9f/0//T/9f/3//f/+v8B
AA0AHAAsAEMAYQCKALoA4gD0APkA6QC+AIUASwAIAMb/qP+k/6D/mP+Y/6D/q/+4/8D/
w//G/8z/0//X/9n/3f/i/+T/5P/n/+r/6v/q/+r/6v/p/+n/6//r/+3/7//x//H/7//v
/+//7v/w//H/8v/0//T/9f/2//j/9v/1//P/8P/s/+z/7f/t//H/8f/x//H/8v/0//X/
9v/0//T/8//z//T/9f/1//b/9//3//b/9v/0//T/9P/0//L/9P/0//P/8//z//T/9f/4
//j/+P/4//j/+P/4//j/9//3//f/9//4//j/+P/4//j/+v/4//j/+f/5//n/+v/6//r/
+v/7//n/+f/5//f/+f/5//j/+P/6//r/+v/6//r/+f/4//X/9//2//b/9//1//b/9v/2
//b/9v/2//b/9P/0//X/9f/0//b/+P/4//f/9//4//n//P/+//7/AAABAAEAAQACAAMA
AwADAAMAAwAFAAUABwAGAAcACQAKAAcABgAFAAUABQAFAAQAAwADAAEAAQAAAP////8A
AAAA/v/9//z//P/7//z//f/+//7//f/9//3/+//8//3//f/8//z//P/7//r/+v/6//r/
+v/7//z//P/8//z//P/8//r/+P/4//v/+//7//v/+//7//z//P/7//v//P/8//z/+//7
//v/+//5//r/+v/6//v/+v/6//r/+v/4//j/+//7//v/+//8//3//f/9//3//P/7//j/
9//3//f/9//3//j/+f/6//r/+P/4//j/+P/5//n/+f/5//v/+//7//v/+f/6//r/+v/4
//j/+P/4//r/+v/6//r/+v/6//j/+v/9//7///8AAP3//P/7//r/+v/6//n/+f/5//r/
/P/9//3//f/+//7//P/8//v/+//9//7//v/+//7//f/8//v//v////////8CAAMABAAF
AAYABgAGAAYABgAJAAkACgALAAoACgAKAAoADAAMAAwADgANAAsACQAFAAUABAAEAAQA
BwAHAAcABwAEAAIAAQAAAAIAAwAEAAQABAAEAAQAAgABAAEAAAAAAP///v/9//z/+v/6
//r/+//7//v//P/8//v/+//7//v/+f/4//f/9v/3//j/+v/7//z//f/9//7//f/9//z/
/P8BAAEA//8CAAcADwAcACwAPQBZAIAAqgDUAPAA/QDvAMgAkwBdAB4A3v+6/67/pv+a
/5b/nv+t/7j/wP/J/87/0v/V/93/4//n/+z/8P/y//P/9v/0//T/9P/0//P/8//1//X/
8//1//f/9//5//n/+f/4//b/9//4//r/9//3//f/+P/5//v//P/8//z//P/9//3//v/9
//z/+//7//z//P/8//r/+v/5//n/+v/7//v//P///////v/+//7//v/+//7///8CAAMA
AwACAAEAAQABAP///v/9//z//P/8//z//P/+////AAABAP7//v/+//7/AAACAAAAAAAB
AAEAAQACAAQABAAEAAUABQAFAAUAAwAAAP///f/8//3//v///wAAAwADAAMAAQABAAAA
AAABAAEAAgACAAIAAAAAAAAAAAD+//7///////3/AAADAAQABQAFAAYABwAJAAoACQAK
AA0ADQANAA4AEQARABEAEQAPABEAEQATABMAEwAUABQAEAAQABAAEQATABMAEgARABEA
DwAPAA4ADQANAA4ADgAMAAsACgAKAAoACgAKAAoADAALAAsACwAJAAgABwAFAAUABgAH
AAcABAAEAAQABAAFAAcACQAKAAwADAAMAAwACAAGAAYACQAHAAcABwAHAAcACAAIAAcA
BwAIAAgACAAIAAkACgALAA0ADgAOAA4ADQAMAAwADAAKAAgACAALAA0ADQANAA4ADgAN
AAwACwALAAsACQAJAAsACwALAAsACwALAAsACgAKAAoACgAKAAoACwAMAA0ADQANAA0A
DQAPABAAEAAQAA4ADgAOAA4ADAAMAAwADAAMAAwACgAMAAoACgAKAAoADAAMAAwADAAO
AA4ADQANAA4ADgAPAA8ADQANAA4ADgAMAA4ACwALABAAEAAQABAAEAAUABQAFAAUABcA
FwAYABkAGgAaABoAGgAcABwAHAAeABwAGwAaABcAEwASABIAEgAUABMAEgARAA4ADAAL
AAoACwANAA8AEAAOAA4ADgAMAAsACwAKAAoACQAIAAcABgAEAAQABAAFAAcABwAIAAgA
BwAHAAcABwAEAAQABAAEAAIAAgADAAMABgAHAAcACAAIAAcABQAEAAcABQAFAAgACwAT
ACIANABLAGkAlADCAOgAAAEPAQMB2AChAGcAIgDe/7j/rv+m/5r/lP+a/6f/tv/C/83/
0v/U/9n/3//j/+n/7v/s/+r/7//2//b/9v/2//b/9f/1//f/9//1//f/+f/5//f/9//3
//b/9//5//v//v/5//n/+f/6//r/+//7//r/+f/6//z//f/+//3//P/7//3//v/+//7/
AAAAAP/////+//////8AAAAA///9//z//f/+////AAD+/wAAAAD///////8AAAEAAQAA
AP///v/+//7//v/+/wEAAQABAAEAAgACAAIAAgACAAQAAgACAAIAAQAAAAAAAAAAAAAA
AQADAAMAAwABAAMAAwACAAIA///+//3//P8AAAEAAgABAAEAAAAAAAEAAAAAAP///v8B
AAIAAwAEAAEAAAAAAP//+v/8//7//v//////AAABAAQABgAGAAgACwALAAsADAALAAsA
CwALAAkACwALAA0ADQANAA4ADgAKAAoACgALAA0ADQAMAAsACgAHAAYABAAFAAUABgAG
AAYABQAEAAQAAgACAAIAAgAEAAMAAwADAAEAAgADAAMAAQAAAP///f/9//7///8AAP7/
//8AAAAAAgACAAIAAgACAAAAAAADAAEAAQABAAEAAwAEAAQAAwAFAAYABgAGAAMAAwAD
AAMAAAAAAP///v8AAAAAAQACAAIAAAAAAAMAAQABAAEAAgAFAAUABQAFAAMAAwABAAEA
AwADAAMAAwACAAEAAAD+/wAAAAAAAAAAAQABAAEAAQD/////////////AAAAAAAAAgAC
AAIAAgACAAIAAgACAAAAAAD+/wAA/v/+//7//v8AAAAAAAAAAAAAAAD//////v/+////
////////AAAAAAAAAAD//////f/+//7//v8BAAEAAQABAAEAAQAAAP//AQAAAAAAAAAC
AAIAAgACAAUABgAHAAgACwALAAwADQAOAA4ADgAOAAwADAAMAA4ADgANAAwACQAJAAgA
CAAIAAcABQADAAEA///+//7//v8AAAEAAgACAAQABAAEAAIA//////7//v/9//z/+//6
//r/+v/6//v/+//7//z//P/9//3//f/9//v/+v/5//j/+f/6//z//f/7//v/+v/6//3/
/f/8//z/+//7//v/AAAHABEAIAA0AEkAZwCQAL4A4AD2APkA5QC4AIEARwAGAMz/sv+q
/6D/lv+Y/6D/rf+4/8D/x//Q/9b/3f/j/+P/5f/o/+r/7P/v//D/7v/u/+7/7v/v/+//
8f/x//H/8//1//X/9f/1//X/9P/2//f/+P/6//X/9f/1//b/+P/5//n/+P/1//T/9P/z
//f/9//3//f/9//4//j/+P/4//j/9//3//j/+f/5//r/+f/5//j/+P/6//r/+v/6//r/
/P/8//v/+//7//z//f/+//7//v/+//z//P/8//z////////////8//z//P/8//z//v/8
//z//v///wAAAgD///7//f/9//////////3///////7//v8AAAAAAAAAAP////////3/
+//6//r/+//9//7//v/+//z//P/8//z//P/8//3//f/8//7/AAAAAP3//f/+////BAAG
AAYACAAJAAkACQAKAAkACQAJAAkADAAPABAAEwAOAA0ADQAMAAoACgAKAAsADQANAAwA
CwANAAsACwAKAAkACQAKAAoACAAHAAYABgAGAAYABgAGAAQAAwADAAMABQAGAAcABwAE
AAQABAADAAQABAAEAAQAAgADAAQABAAGAAYABgAGAAIAAAAAAAMAAwADAAMAAwADAAQA
BAADAAEAAgACAAIAAwADAAMAAwADAAQABAAEAAUABAAEAAQABAACAAIABQAEAAMAAgAC
AAMAAwADAAMABQAFAAMAAwADAAMAAwADAAEAAQABAAAAAAAAAAAAAAABAAEAAQABAP//
////////AQACAAIAAgACAAIAAgACAAIAAgACAAIAAgACAAAAAgAAAAAAAAAAAAAAAAAA
AAAAAgACAAEAAQD+//7///////////8AAAAA/v/+//3//f///wAAAAAAAAEAAQABAAEA
AAABAAEAAQABAAAAAAAAAAIABAAGAAgACgAOAA4ADgAOAA0ADQAOAA8ADgAOAA4ADgAP
ABAAEQAUABMAEQAPAAsACQAIAAgACAAIAAcABgAFAAYABgAHAAgACAAJAAoACgAJAAgA
BwAEAAMAAwACAAIAAQAAAP///v/+//7//v///wAAAQADAAQAAgABAAAA//8AAAAAAAAA
AP7//v//////AQABAAAAAAD//////v/+////AQADAAYACwAVACYANgBLAGkAjgC4ANwA
+AD9AOsAwACHAEsADADW/7j/sP+o/57/mv+g/6//vv/I/83/0v/Y/93/4f/j/+f/7P/w
//L/8//2//j/+P/4//j/+P/3//j/9//3//n/+//7//v/+//7//r/+v/7//z//v/7//v/
+//8//z//f/9//z//P/8//3//f/9//3//f/9//7/AAABAAIA///+//z/+//+//////8A
AAMAAwACAAIAAAAAAAAAAAD7//z/+//5//z//f///wEAAgACAAIAAgACAAIAAgACAAEA
AQABAAEA/v/+//7//v8AAAIAAAAAAAMAAwADAAQABgAGAAYABwAGAAUABAABAAAA///9
//z//v/+//7//v8BAAEAAQD//////v/+/////f/+//7//v8AAAAAAAAAAAAAAAABAAEA
/v8AAAIAAgAAAP///////wIABAAEAAYACQAJAAkACgAJAAkACQAJAAsADQANAA8ADgAP
ABEAEgAOAA4ADgAPAA8ADwAOAA0ADAAJAAgABgAGAAcACQAKAAwACwAKAAoABQAEAAMA
AgACAAEAAQABAAQABgAIAAkABwAGAAUAAwAAAAAAAAAAAAMABQAHAAgABwAGAAUABAAC
AAAAAAADAAMAAwADAAMABQAGAAYABQAFAAYABgAGAAcABwAHAAcACAAKAAsADAAJAAYA
BAACAAQAAgACAAUABwAHAAcACAAHAAcABwAHAAcABwAFAAUABwAHAAcABwAFAAUABQAE
AAcACAAJAAoACAAHAAYABQADAAMAAwADAAUABgAGAAYACAAIAAgACAAGAAYABgAGAAQA
BAACAAQABQAGAAcACAAGAAYABgAGAAQABAADAAMAAAAAAAEAAQAEAAUABwAIAAoACgAJ
AAkABQAIAAgACAAIAAgADAAMAAwADAAOAA8AEQATABIAEgASABIAEgASABIAFAAUABMA
EgAPABAAEAARABIAEAAPAA4ADQAJAAYABAACAAQABQAGAAYABwAIAAkACAAFAAUABAAE
AAMAAgABAAAA/v/+//7/////////AAAAAAEAAQABAAEA///+//3//P/9//7/AAABAP//
///+//7///////7//v/9//////8CAAcADwAeADAARwBhAIQAsADeAP4ABwH3AM4AnQBj
ACAA2v+w/6j/oP+U/5D/mP+j/7D/vP/F/8z/zP/R/9n/4f/h/+T/6v/u/+//8v/w//D/
8P/w/+//7//x//H/7//x//P/8//1//X/9f/0//L/8//0//b/9f/1//X/9v/2//f/9//2
//X/9v/4//n/+v/5//j/9//5//r/+v/6//j/+P/3//f/+P/5//n/+v/7//v/+v/6//r/
+v/6//r/+P/6//r/+f/5//n/+v/7//r/+v/6//r/+P/4//j/+P/6//v//P/9//z//P/8
//z//P/+//z//P/7//v/+//8//r/+v/6//v/+//7//v/+f/5//n/+P/4//n/+v/7//z/
+v/5//j/9f/3//b/9v/3//f/+P/4//j/9//2//X/9P/0//T/9f/1//T/9v/4//j/+f/5
//r/+//9//7//f/+/wAAAQACAAQAAwADAAMAAwADAAUABQAHAAUABQAGAAYABgAGAAYA
BwAGAAUAAwABAAMAAQABAAAAAQABAAIAAgABAP///f/8//r/+v/6//r//P/7//v/+//9
//7///////z//P/8//v/+P/4//j/+P/5//v//f/+//z//P/8//z//P/6//r//f//////
////////AAAAAP///v/+//3//P/9//3//f/9//3//v/+//7//v/+////AAD///z/+//9
//3//f/9//7///////////8CAAMAAgADAAEA///9//v//P/9//7//v/8//z//P/8//3/
/f/9//3//f/9//3//f/7//z//P/8//z//P/8//z//P/8//z//P/8//z/+v/8//z//P/8
//z//P/8//z//P/6//r/+f/5//v//P/+/////v/9//3//P/8//z/+//7//3//v/+//7/
/f/9//3//f/8////AQAAAAEAAgADAAQABgAGAAYABgAHAAcACAAJAAwADAAMAAwACwAK
AAkACgAMAAsACgAHAAUABAAEAAQABAADAAIAAQAAAAAAAQACAAEAAQABAAAA/v/+//7/
/P/7//v/+v/6//r/+v/6//r/+P/4//j/+f/5//n/+v/6//n/+f/5//n/+v/6//r/+v/6
//r/+//7//n/+f/4//j/+//7//r/+v/3//X/9//6/wEABwAWACYANwBVAH4AqgDSAPIA
AwH3ANIAnQBjACQA4P+0/6j/ov+Y/5b/nv+l/7D/uv/D/8z/0P/X/93/4f/j/+T/5v/q
/+v/6v/s/+z/7P/s/+3/7f/v/+//7//x//P/8//x//H/8f/w/+7/7//w//L/8P/x//L/
9P/0//X/9f/0//P/9P/2//f/9//3//f/9//1//b/9v/2//T/9P/z//P/9f/3//j/+v/7
//v/+v/6//n/+P/3//b/9f/4//n/+f/5//n/+v/7//v/+v/5//j/+v/6//r/+v/9//3/
/f/9//z//P/8//z/+//8//n/+P/7//v/+//8//z//P/8//3//f/9//3/+//9//3//P/8
//r/+v/6//r//f/9//3/+//9//z//P/9//v//P/8//z//v/+//7//v/8//z//f/9//j/
+v/8//z//f/9//7///8AAAIAAgAEAAMAAwADAAQABgAHAAgACQAJAAsACwANAAkACQAK
AAoACAAIAAgACQALAAsACgAJAAsACQAJAAgABgAFAAUABAACAAEAAAAAAAAAAAAAAAAA
AAD////////9//7/////////AAABAAEA/v/+//7//v8AAAEAAgACAAAAAAAAAAAA/v/8
//z/////////////////AAAAAP//AQACAAIAAgD+//3//P/7//z//v///wAA///+//7/
/v8AAP7//v8BAP///////wAAAQABAAEAAQADAAMAAQABAAMAAwADAAMAAAD///7//P/+
//7//v/+//3//f/9//3//f/9//3//f/9//7//v/+//7//v/+//7//P/8//z//P/+//7/
/P/+//z//P/8//z//v/+//7//v/9//z/+v/5//r/+v/7//v/+//7//z//P/8//z/+//7
//v//P/8//z//////////////////v/9////AAAAAAAAAAAAAAAAAAADAAQABQAGAAkA
CQAKAAsACgAKAAoACgAKAAoACgAMAAwACwAKAAcABQAEAAQABAADAAEA///9//z//P/9
//7/AQADAAUABgAFAAQAAwAAAP3//f/8//z/+//6//n/+P/5//r/+//9//7///8BAAIA
AAD///7//f/6//r/+v/6//j/+P/5//n/+f/5//j/+P/6//v/+//8////AQADAAYADQAZ
ACgAOgBRAHEAmgDGAOYA+gD3ANkApgBvADcA+P/E/7D/qv+i/5r/nP+m/7P/vv/G/8v/
0v/W/93/4//n/+n/6v/s/+7/8f/0//T/9P/0//T/9f/1//f/9//3//n/+//7//r/+f/4
//b/+P/5//r//P/6//v//P/+//z//f/9//z/+v/6//v/+//9//3//f/9////AAAAAAAA
AAAAAP////8AAAEAAQACAAIAAQD///7/AAAAAAAAAAD//wIAAwADAAIAAQABAAEAAgAC
AAIAAgAAAAAAAAAAAAMAAwADAAMAAAAAAAAAAAACAAQAAgACAAQABQAGAAgABgAGAAYA
BwAGAAUABAABAAMAAwACAAIAAAAAAAAAAAADAAMAAwABAAMAAgACAAMAAgACAAEAAAAD
AAQABQAGAAUABAAEAAMAAgAEAAYABgADAAMABAAFAAgACgAKAAwADQANAA0ADgAQABEA
EgATABMAFQAVABcAEgARABEAEAAQABAAEAARAA8ADwAOAA0ADQALAAsACgAKAAsADQAO
AA0ACwAJAAgACAAIAAgACAAGAAUABQAFAAYACAAKAAsADAAMAAwACwAHAAYABQAEAAcA
CQALAAwACwAKAAkACAAGAAQABAAHAAYABQAEAAMABgAIAAkACQALAAwADAAMAAkACQAJ
AAkACQAKAAoACgAJAAgACAAIAAoACAAIAAsACgAJAAgACAAKAAsADAANAAsACwAJAAkA
CgALAAwADQALAAsACwAKAAwADAAMAAwACwALAAsACwAMAA0ADgAPAAwACgAHAAQABgAG
AAYABgAJAAoACwAMAA4ADgAMAA4ADQAMAAsACgAMAAwADAAMAAwADAALAAsADQAOABAA
EQAPAA0ADAAKAAwADAALAAsACwAMAA8AEAARABIAFgAWABYAFgAXABcAGAAZABoAGgAa
ABoAGAAYABgAGgAdAB0AHQAbABkAGAAYABgAGgAZABgAFwAUABIAEQAQAA8ADwAPAA4A
DAAMAAwACgAKAAsACwAMAA0ADAALAAoACgAKAAoACwAIAAcABwAGAAcABwAHAAcABwAI
AAkACgAKAAoACwALAAkACQAIAAgACQAJAAgACAAJAAsACwAOABMAHwAwAEIAVwB1AJgA
xADsAAgBDwH5AM4AmQBfABoA3P+8/7D/ov+W/5T/nP+r/7z/yP/P/9b/2v/f/+X/6f/t
//D/9v/4//f/+P/6//r/+v/6//v/+//9//3/+//9//////8BAAEAAQAAAP7///8AAAIA
////////AAAAAAEAAQAAAP7//v//////AQABAAEAAQADAAQABAAEAAIAAgABAAEAAgAD
AAMABAAFAAUABAAEAAIAAgACAAIAAAACAAIAAQADAAMABAAFAAgACAAIAAgABQAEAAMA
AgADAA==
         </WaveFormData>
      </LeadData>
      <LeadData>
         <LeadByteCountTotal>10000</LeadByteCountTotal>
         <LeadTimeOffset>0</LeadTimeOffset>
         <LeadSampleCountTotal>5000</LeadSampleCountTotal>
         <LeadAmplitudeUnitsPerBit>4.88</LeadAmplitudeUnitsPerBit>
         <LeadAmplitudeUnits>��V</LeadAmplitudeUnits>
         <LeadHighLimit>2147483647</LeadHighLimit>
         <LeadLowLimit>268435456</LeadLowLimit>
         <LeadID>V6</LeadID>
         <LeadOffsetFirstSample>0</LeadOffsetFirstSample>
         <FirstSampleBaseline>0</FirstSampleBaseline>
         <LeadSampleSize>2</LeadSampleSize>
         <LeadOff>FALSE</LeadOff>
         <BaselineSway>FALSE</BaselineSway>
         <ExcessiveACNoise>FALSE</ExcessiveACNoise>
         <MuscleNoise>TRUE</MuscleNoise>
         <LeadDataCRC32>687078284</LeadDataCRC32>
         <WaveFormData>
/P/8//z//P/+//7//v/+/wEAAgADAAQABQAIAAkACQAHAAgACAALAA4ADgANAA0ACwAL
AAsACwAQABAADwANAAsACAAGAAUABQAFAAUABAAFAAIAAgACAAQABAAEAAYABAAEAAMA
AgABAAEAAQACAAEA///+//z//P/8//v/+//+//7//v/+//3//P/7//r/+//7//z//v/8
//v/+//8//z//P/8//z//v/+//7//f////3/+//8/wAAAAAHABgAKAA+AFoAgQCsANQA
7QD5AO0AywCeAHMARAAUAPv/7//m/9z/2P/Z/9//5P/l/+T/5f/n/+7/8v/x/+7/8P/y
//H/8v/1//X/9f/1//X/9f/1//X/9v/0//b/9v/2//f/+P/4//n/+f/5//n/+v/4//j/
+P/5//r/+//8//z/+//6//n/+P/4//v/+//7//r/+v/5//j/+v/7//v/+//5//n/+v/7
//v/+//7//r/+//8//3//f/7//z//f/9//3//f/9//7//v/+//7//f/9//3//v///wIA
//8AAAEAAQABAAEAAQABAAIAAgACAAAAAAAAAAEAAwACAAIAAgADAAMAAwADAAQABAAD
AAMAAwADAAMABAACAAMAAwACAAIAAgACAAIAAAACAAIAAgACAAMABQAGAAQABAAEAAQA
BgAHAAgACAAIAAgACAAIAAoADAANAA4ADwAQABAAEAARABIAEgASABQAFQAVABUAFQAV
ABUAEwARABAAEAAPAA8ADgANAA0ADwAOAA0ADQALAAsACwAKAAsADAALAAwADgANAAwA
DAANAAoACQAIAAoACgALAAsADAAMAAwACgAIAAgACAAIAAYABwAIAAgACAAIAAgACAAI
AAgACAAIAAYABgAGAAYACAAIAAgABwAHAAgACAAIAAgABwAHAAcABwAIAAgACAAKAAoA
CgAKAAcABgAFAAUABAAFAAYABgAKAAsADAANAAwACwAIAAcABgAGAAUABQAGAAcACAAK
AAoACAAIAAgABwAGAAYABQAHAAYABgAHAAcABwAHAAcABQAFAAUABQAHAAcABwAHAAYA
BgAGAAYABwAHAAcABwAHAAcABgAGAAYABgAGAAYABgAHAAcABQAIAAkACgALAAsACwAL
AAsACgAKAAkACAAFAAYABQADAAQABgAHAAoACQAMAA0ADgAPABAAFAAUABMAEwASABIA
FQAWABYAFQAVABUAFwAXABcAGgAYABcAFQAUABEADwAOAA0ADQANAAwACwAKAAoACgAK
AAoACgAMAAwADQANAA0ADAAJAAYABAACAAMAAwACAAIABQAFAAYACAAIAAgACAAIAAUA
BAADAAIAAQABAAIAAgABAAEAAgACAAMABAAFAAYABQAEAAIAAQAFAAUABAAGAA4AGQAm
ADgASgBgAIkAtADYAPEA+QDpAMMAmABtADoAEAD///P/5v/c/9r/2//h/+T/5f/m/+v/
7f/u/+7/8f/0//b/+v/7//r/+//6//n/+P/3//j/+f/6//z//v8AAAAAAAD///7//P/7
//v/+//7//z//P/8//z//f/////////+//z//P/8//z//v8BAAEAAQACAAIAAQAAAAAA
AQABAAEA/v/9//3//f/9//3//f/8//7/AAACAAMAAAAAAAAA//8CAAMABAAGAAQABAAE
AAMAAQABAAIAAwADAP///////wEAAQABAAEAAQACAAIAAgACAAIAAgADAAEAAAAAAAAA
AwADAAMAAwAEAAQAAwADAAIAAQAAAAAAAAABAAEAAAABAAIAAwAEAAYACAAIAAgABgAF
AAUABAACAAIAAgACAAMABQAHAAgABgAGAAYABgAIAAoACwAMAA8AEAAQABAAEwAUABQA
FAATABMAEgARAA8ADwAPAA0ADAAMAA0ADQANAAwACwALAA0ADAALAAsACgAJAAgABgAH
AAgABwAIAAoACQAIAAgACAAGAAYABgAEAAQABQAFAAIAAgACAAAAAAAAAAAAAAABAAMA
BQAGAAUABAADAAIAAgACAAIAAgAEAAQABAAEAAQABAAEAAMAAQACAAIAAgAAAP//////
/wAAAgADAAQAAwACAAEAAAD///7//f/9////AQADAAQABQAFAAUABQAEAAMAAAD//wAA
AAD/////AAABAAIABAAGAAQABAAEAAEAAAAAAP/////+//7///8BAAEAAQABAAEAAQAB
AAEAAAD///7//f/+//7//v/+//3//f/9//3///////7//v8AAAAAAAAAAP7///////3/
/f/9//3//f/7/wEABQAAAAEAAgADAAQACAAIAAcABwAIAAgACwAMAAoACQAJAAkABwAH
AAcACgALAAsACgAKAAgABwAHAAcACAAJAAkACQAFAAQAAwACAAAAAAACAAIAAgABAAAA
/v////7//v/+//3//f/8//z/+v/5//n/+v/6//r/+v/6//z//P/8//z/+//7//z//P/5
//n/+v/6//n/+P/3//b/9//4//j/+f/5//f/9v/6/wAACwAaACoAPgBaAIEArgDYAPUA
/QDtAM0ApABzADgABgDx/+v/3P/M/8j/y//V/9r/2//a/93/4f/i/+T/5//o/+r/6v/v
//j/9//z//H/7//t/+7/7//w//L/8P/y//L/8v/x//D/7v/t/+7/7//w//L/9P/0//T/
9f/z//P/8//y//H/8P/v/+7/8P/z//P/8//1//b/9v/2//j/+f/5//n/9//1//T/8//2
//f/+P/4//b/9v/2//X/9//4//n/+f/3//f/9//4//j/+P/4//f/+f/5//r/+//6//X/
9P/z//X/9f/1//X/9//4//j/+P/4//j/+P/5//f/9v/2//b/+P/5//r/+//5//j/9v/1
//X/9f/1//b/9//5//r/+v/5//j/9//2//X/9v/1//T/8//z//T/9P/3//j/+f/6//f/
9//3//b/+f/6//v//P/8//7///8AAAMABAAEAAQAAgACAAEAAAACAAUABwAJAAgABwAG
AAMAAgACAAMAAwABAAAA/////wEAAAD//////f/9//3//P/+//7//P/8//7//f/8//z/
/P/6//r/+v/4//j/+f/5//j/+P/4//b/9//4//n/+v/5//n/+f/4//b/9v/2//b/9//4
//n/+v/5//j/9//2//r/+v/6//n/+f/6//r/+v/6//n/+f/5//n/+v/6//r//P/8//z/
/P/9//z/+//7//v/+//7//r/+//7//v/+//9//3/+//7//r/+v/5//n/+f/5//n/+v/8
//r/+v/6//n/+P/4//f/+P/4//n/+//5//n/+f/5//v/+//7//v/+v/5//j/9//2//b/
9v/2//n/+f/5//n/+f/5//j/+P/6//r/+v/6//j/+f/5//f/9//3//f/9//4//n/+v/7
//n/+v/6//r/+v/8//z/+//5//r/+v/8//v/+f/7//7//v///wAAAQACAAYABgAFAAUA
BAAEAAcACAAIAAcABwAHAAkACQAJAAwACgAJAAcABgAGAAUABQAFAAUABQAEAAMAAAAA
AAAAAAAAAAAAAgACAAQAAwACAAAAAQAAAAAAAAD+//3/+//6//r/+f/5//r//P/8//z/
/P/8//z//P/8//v/+//8//z//f/9//7//v/9//z/+//6//r/+v/5//n/+//7//z//P8A
AAsAGAAmADoAVgB7AKYA0ADpAPcA8QDRAKYAeQBEAA4A9f/v/+r/4P/a/9v/3//k/+X/
5P/j/+X/6P/q/+n/7P/u//D/7//y//X/8//z//P/8//z//P/8//0//b/+P/4//j/+P/4
//f/9//5//n/+f/6//v//P/9/////P/7//r/+P/3//b/9f/0//b/+f/5//n/+//8//z/
/P/6//v/+//7//3//f/+/////f/9//3//P/8//z//P/7//n/+v/7//v/+f/5//n/+v/9
//7///////////8AAAEAAgD9//z/+//8//3//v//////AAAAAAAA/v/+//7///8AAAAA
AQACAAIAAQAAAP////8AAAAAAQADAAMAAwAEAAMAAwACAAAAAgACAAIAAgAAAAIAAgAC
AAMAAwAEAAQAAwACAAEAAAABAAMABQAGAAQABAAEAAQACAAKAAsADAANAA4ADgAOAA0A
DgAOAA4ADgAPAA8ADwAQABEAEgARAA4ADgAPAA8ADwAOAA0ADQAPAA4ADQANAAwACwAK
AAgACgAKAAgACAAKAAkACAAIAAoACAAIAAgABgAGAAcABwAGAAYABgAEAAQABAAEAAQA
BAAFAAYABgAIAAgACAAIAAQABAAEAAQABgAGAAYABgAGAAYABgAFAAMABAAEAAQABgAF
AAUABQADAAQABAAEAAQABAAEAAQABQAEAAMAAwAGAAcACAAIAAkACQAJAAkACAAHAAQA
AwAEAAQAAwADAAUABQAFAAYABAACAAIAAgAEAAQABQAFAAUABAAEAAUABQAFAAUABQAD
AAMAAwADAAUABQAFAAUABAAEAAQABAAGAAcACAAJAAYABQADAAIABAAEAAQABAAGAAcA
BwAFAAUABQAFAAUAAwADAAMAAwAFAAYABgAGAAMABAADAAEABQAGAAgACAAIAAkACgAL
AAwADgAOAA0ADQAOAA4AEQASABAADwAPAA8AEQARABEAFAASABEADwAOAAwACwALAAsA
DAANAA0ADQAHAAYABQAEAAYABgAIAAgACQAJAAkACAAFAAQABAAEAAMAAwACAAIAAAD/
////AAAAAAAAAAAAAAAAAAAAAAAA/v/9//3//P/8//3///8AAAEAAgADAAQABAAEAAMA
AwAFAAMAAAAAAAQACwAWACQANABMAG0AmADAAN8A8wDxANUArACDAFIAHgD///P/6v/e
/9T/1f/f/+T/5f/k/+f/5//o/+z/7//y//b/+P/5//r/+//5//n/+f/5//f/9//3//j/
9v/4//j/+P/5//r/+v/7//n/+f/5//r/+P/4//j/+f/7//v/+//6//z//P/8//z/+//9
//z/+//8//z/+//6//j/+f/5//n/+f/5//r/+//9//3//f/8//z//P/8//v//f/+////
///9//3//f/+//3//P/7//n/9//3//j/+f/+//v//P/9//v/+//7//v//f/+//7//v/+
//7//v///wEAAAAAAAAA///////////7//r/+P/3//j/+f/6//z//v///////v/8//z/
/P/8//r//P/8//z//f/9//7//v/8//z//P/8//7///8AAAAAAgACAAIAAgACAAQABQAG
AAcACAAIAAgACQAKAAoACgAIAAkACQAJAAsACwALAAkACAAIAAkACQAJAAgABwAHAAcA
BgAFAAUAAwADAAMAAgAEAAQAAgACAAIAAQAAAAAABAACAAIAAgD///7//v/9//7//v/+
//z/+v/6//r/+v/7//3///8AAAIAAgACAAIA///+//3//P/8//z//P/8//z//P/8//v/
+//8//z//P/+//3//f/9////AAAAAAAA///+//3//P/9//z/+//7//7///8AAAAA/v/9
//z/+//9//3/+//7//7//v/9//3//f/9//3//v/8//r/+v/6//v//P/+/////f/8//z/
/f////////////3//f/9//3/+//7//v/+//6//r/+v/6//v/+//7//v//f/9//z//P/8
//z//P/8//7///////3//f/9//3//f/7//v/+//7//7/AAAAAAAAAAAEAAQAAwADAAYA
BgAJAAoACgAJAAkACQAJAAkACQAMAAwACwAJAAgABAADAAMAAwAEAAUABQAFAP///v/9
//z//f/+/wEAAgAAAP///v/8//v/+v/6//r/+//7//r/+v/4//f/9//4//r/+v/6//r/
+v/6//r/+v/3//f/+P/4//f/9//4//j/+f/6//v//P/6//r/+f/5//v/+f/2//b/+P/9
/woAHAAwAEwAcwCgAMQA4wD5APkA2QCyAIcAUAAYAPn/7f/i/9T/yv/J/8//1v/Z/9z/
3//f/+D/5P/n/+r/7v/s/+n/7P/z//P/8//z//P/8f/x//H/8v/w//L/8v/y//D/8P/v
/+//8v/z//T/9v/1//T/8//z//X/9f/1//T/9f/2//f/+P/2//n/+f/5//j/+P/3//b/
9//5//r/+//5//n/+v/7//n/+f/5//j/+f/6//v/+//5//r/+//7//v/+//7//z/+v/6
//r/+f/5//n/+v/7////+//7//v//f/9//3//f/9//7//v/+//z//P/8//3//f/8//z/
/P/9//3//f/9//7//v/9//3//P/7//r/+v/9////AAAAAP7//v/+//7//f/+//3//P/9
////AgAEAAMAAgABAAAA/v///wAAAAAAAAAAAAAAAAIABAAFAAYACQAKAAoACgAJAAoA
CgAKAAoACwALAAsADQANAA0ACwAKAAoACwALAAsACgAJAAkACAAGAAQAAwAFAAUABQAE
AAQABAACAAIABAADAAIAAgAEAAIAAgACAAIAAgADAAMAAAAAAAAA/v8AAAAAAAAAAAAA
AQACAAIABAAEAAQABAAEAAQABAAEAAIAAgACAAIABAAEAAQAAwAEAAYABwAIAAcABQAE
AAMAAgACAAEAAAABAAIAAwAEAAUABAADAAMAAgADAAQABAAGAAcACAAJAAcABwAFAAUA
CAAIAAcABwAGAAUABAAEAAYABAAEAAQABAAEAAUABQADAAIAAgADAAMAAwADAAMAAwAD
AAMAAwAFAAUABQAFAAQABAAEAAQABAADAAIAAQACAAMAAwAEAAQABAAEAAQAAgADAAMA
AQAFAAUABQAFAAMAAwADAAMAAQACAAIAAgAEAAYABgAFAAMABAAEAAYABQAFAAUABAAF
AAYABwAIAAsADAAMAA0ADgAOABEAEgASABEAEQARABEAEQARABQAFAATABEAEAAQAA8A
DwAPAA4ADQALAAkABgAGAAYABgAGAAYACAAIAAoACQAIAAYABQAEAAQABAABAAEAAAAA
AAAA/////wAAAgACAAIAAgAEAAQABAAEAAIAAQABAAAAAAABAAMABAACAAIAAgACAAQA
BAADAAMAAwABAAAAAgAIABEAHgAwAEIAXgCDAK4A0ADtAPkA7wDPAKQAeQBEABgA///3
/+z/3v/a/9v/4f/k/+X/5v/r/+//8v/2//f/9v/2//b/+f/6//v/+f/5//n/+f/5//n/
+f/6//r//P/8//z//v/+//3//f////////8AAP7//v/+////AQABAAEAAAD///7//f/8
//7/AQABAAEAAgACAAEAAAAAAAEAAQABAAEAAQACAAMAAQABAAEAAAACAAIAAgABAAMA
BAAFAAUAAwADAAMABAAGAAYABgAFAAMAAwAEAAUACQAFAAUABQADAAMAAwADAAUABgAG
AAYACAAIAAgACQAIAAYABQAEAAcABwAHAAcACAAIAAcABwAJAAkACQAKAAgACQAJAAgA
BgAGAAYABgAIAAoACgAKAAcABwAIAAgACgAKAAoACgAKAAsADAAMAAwADAAMAAwADgAQ
ABEAEgATABQAFAAUABUAFgAWABYAFwAZABoAGwAaABkAGAAVABQAFAAVABUAFwAWABUA
FQAXABYAFQAVABQAEwASABAADgAOAAwADAAMAAsACgAKAAwACgAKAAoACgAKAAsACwAK
AAoACgAIAAoACgAKAAoACQAJAAkACAAKAAoACgAKAAYABgAGAAYABgAGAAYABgAKAAoA
CgAJAAcACAAIAAgACgAJAAkACQAJAAoACgAKAAwADAAMAAwACQAIAAcABwAIAAkACgAK
AAkACQAJAAkACwALAAkACQAMAAwACwALAAoACQAIAAgACAAGAAYABgAIAAgACQAJAAcA
BgAGAAcACAAJAAoACwALAAsACwALAAsACwALAAsACgAKAAoACgAJAAkACQAJAAkACQAI
AAgACgAKAAoACgAIAAkACQAHAAkACQAJAAkABwAHAAcABwAHAAgACAAIAAgACgAKAAkA
CQAKAAoADAAJAAcABwAKAAoADQAOAA8AEAAUABQAEwATABIAEgAVABYAFAATABMAEwAU
ABUAFgAaABkAFwAUABIAEgARABEAEQAPAA8ADgANAA0ADgAPABAADgAOABAAEAAPAA0A
CwAIAAcABgAGAAYABQAFAAQABAAEAAMAAwAEAAYABgAGAAYABQAEAAMAAgADAAMABAAE
AAMAAwAEAAQABAAEAAQABAAEAAQAAwADAAMAAwACAAQACAAPABwALgBAAFoAewCkAMgA
5QD1AO0A0QCkAHMARAAYAP//8//q/97/1v/X/93/5P/n/+j/5//r/+7/7v/x//T/9P/2
//n/+v/7//v/+//7//v/+f/5//n/+v/6//z//P/8//7//v/9//3//f/9//3//v/8//z/
/P/9//3//f/9//z//P/8//z//P/8/////////wAAAAD///7//f/9//z/+//9//3//v//
/wEAAQABAAAA/v/+//7//f/6//r/+v/5//r/+//8//7/AAAAAAAA////////AAABAAMA
/////////v/9//z/+//9//7//v/+/wAAAAAAAAEAAwACAAIAAgACAAEAAAD///3//P/6
//n/+//7//v//P/+///////+//z//P/8//z/+v/8//z//P/8//3///8AAAAAAAAAAAAA
/v///wAAAAD///7//f/8/wAAAgADAAQABQAGAAYABgAFAAYABgAGAAgACQAJAAkACgAL
AAwACwAIAAgACQAJAAkACAAHAAcABgAEAAIAAQACAAMABAAEAAYABgAEAAQAAQD///3/
/P/+//z//P/8////AAACAAMAAQAAAP///P/8//z//P/8//7///8AAAAA///+//3//P/6
//r/+v/6//r/+v/6//r//v/+//7//f/9//7//v/+/wAA////////AAACAAMABAABAP7/
+//4//j/+P/4//n/+v/7//z//P////////////3//f/7//v//v/+//3//f/7//v/+//8
/////v///wAA///+//7//f/6//j/9//3//j/+f/6//v//f/9//3//f/7//v/+//7//r/
+v/6//r//f/9//3//f/8//v/+f/4//r/+v/6//r/+f/5//j/9f/5//n/+f/5//r/+//8
//3/9//6//z//P/8//z/AAAAAP////8CAAIABQAGAAYABQAFAAUAAwADAAMABgAIAAcA
BQAEAAMAAwAEAAUAAwADAAIAAQD7//r/+f/4//r/+v/8//z//f/9//3//P/5//j/+P/4
//X/9f/0//T/8v/x//H/8v/0//T/9P/0//b/9v/2//b/9P/z//P/8v/y//P/9f/2//T/
9P/0//T/9P/0//P/8//x//H/8v/y//T/+f8GABgALgBEAGMAjgC6AN0A7wDrANEArgCD
AEwAFADv/+X/3P/O/8b/x//L/9D/0//W/9n/2f/Y/97/4//i/+T/6P/r/+7/7//t/+3/
7f/t/+3/7f/t/+7/7f/u/+3/7P/t/+7/7v/v/+3/7f/t/+7/8P/w//D/8f/v/+//7//u
/+//8P/x//L/8f/z//L/8f/y//L/8f/w//L/8//z//P/8//z//T/9f/1//X/9f/0//b/
9v/2//X/9P/0//T/8//z//P/8//0//b/9v/2//X/9f/1//b/9//7//f/9//3//f/9//3
//f/9//4//j/+P/4//j/+P/5//n/+P/4//j/9//3//f/9//4//j/9//3//n/+f/5//r/
+f/5//j/9v/2//b/9v/2//b/+P/4//j/9f/1//b/9v/2//b/9v/2//j/+f/6//r//P/8
//z//P/8//7///8AAAMABAAEAAQAAwAEAAQABAAEAAUABQAFAAUABQAFAAMAAwAEAAYA
BwAGAAQAAgABAAMAAgABAAEAAQABAAEAAAD+//7//P/8//z/+//6//r//v/8//z//P/+
//7///////7//v/+//z/+v/6//r/+v/8//3//v/+//z//P/8//z/+//8//3//v8AAAAA
AAAAAAIAAgACAAEAAAAAAP///v8AAP//////////AAAAAAAAAgACAAIAAgD///7//f/9
//7///8AAAAAAQABAAEAAQACAAMAAgADAAIAAAD9//v//v///wAAAgAAAP7//v/+//7/
/v/////////+//7///////////////////////////////////8AAAAAAAAAAAEAAQAB
AAEAAQABAAAAAAD+//7//v/+////AQACAAEAAQABAAEAAQD//////////wAAAgADAAQA
AgAEAAQAAwABAAQABgAEAAUABgAHAAgADAAMAAsACwAKAAoADQAOABAADwAPAA8ADQAN
AA0AEAASABEADwAOAAwACwALAAsACwALAAoACQAJAAoACwAMAAkACAAJAAgACAAHAAYA
BAADAAIAAgACAAMAAwACAAIAAAD/////AAAAAAAAAAAAAAIAAgACAAIAAQABAAIAAgAB
AAEAAgACAAAAAAAAAAAAAQACAAIAAwD9//v//P/8/wAABwASACIAMgBMAG8AmADAAOUA
+wD9AOMAugCNAFwAJAD9//H/7P/g/9r/2//d/+D/4//m/+n/6//u//L/9f/0//D/8v/3
//b/9f/1//X/9f/1//f/9//3//j/+v/8//z//P/6//r/+f/5//f/9//3//j/+v/6//r/
+//7//v/+//6//v//P/9//7//P/////////+//7//f/8//r/+//7//v//P/9////AQAB
AAEAAQAAAP///v/9//v//P/+/wAAAQD///////8AAAAAAAAAAP//AQABAAIAAwAFAAEA
AQABAAMAAwADAAMAAQACAAIAAgACAAIAAgADAAUABAAEAAQABQAFAAUABQAEAAQAAwAD
AAEAAQABAAIABAAFAAUABAAGAAYABgAGAAQABgAGAAYABwAHAAgACAAIAAgACAAIAAYA
BwAIAAgACgAKAAoACgAMAA4ADwAQABAAEAAPAA4AEQASABIAEgAUABUAFQAVABMAEwAT
ABEAEAAQABEAEQAUABQAFAAVABMAEgARABEADwAPAA8ADgAMAAwACgAKAAoACQAIAAgA
CgAIAAgACAAIAAgACQAJAAkACgALAAoACAAIAAgACAAKAAsADAAMAAoACgAKAAoACAAI
AAgACAAIAAgACAAIAAoACgAKAAkACgAMAA0ADgAMAAkABwAFAAYACAAJAAoACAAIAAgA
CAAIAAgACAAJAAoACwAMAAwACwALAAsACwAMAA0ADAANAA4ADgANAA0ADAALAAoACgAK
AAgACAAIAAoACgALAAsACwAKAAoACwALAAsACwALAAsACwALAAsACQAJAAkACQAKAAoA
CgAKAAsACwALAAsADQANAAwADAALAAoACQAIAAoACwALAAkACwALAAsACwAJAAkACQAJ
AAsADAAMAAwADAAOAA4ADQALAAwADAAOAA0ADwAPAA4ADgAOAA4ADgARABIAEgATABYA
FgAZABoAGAAXABcAFwAXABcAFwAaABoAGQAXABYAFAATABMAEwASABEADwANAAwADAAM
AAwADwAQABMAFAASABEAEAAOAAsACgAKAAoABwAHAAYABgAHAAcACAAKAAsADAANAA4A
CwAKAAkACAAGAAUABQAEAAEAAQACAAIAAgACAAIAAgAEAAQAAwADAAcABwAGAAgADgAZ
ACYANgBKAGYAiwC2ANgA8QD5AOUAvQCSAGkAOAAOAPv/8//o/9z/2v/d/+H/5v/l/+b/
6f/t//D/9P/3//b/9v/4//n/+v/7//3//f/9//3//f/9//3//v/8//7//v/+//z//P/7
//v//f/9//3//v8AAAAAAAABAP////////7//v/+//7//v/+/wEAAQABAAIAAgABAAAA
AAABAAEAAQADAAMABAAFAAQAAwACAAAAAgACAAIAAQABAAIAAwADAAMAAwADAAQABAAE
AAQAAwABAAEAAgADAAcAAwADAAMAAQABAAEAAQACAAQABQAGAAgACAAIAAkACQAIAAgA
CAAIAAcABgAFAAQABAADAAMAAQABAAEAAgAEAAUABQAEAAQABAAEAAQAAwAEAAMAAgAE
AAUABwAIAAYABgAGAAYACAAJAAoACgAIAAgACAAIAAoADAANAA4ADwAQABAAEAATABQA
FAAUABQAFQAVABUAEwARAA8ACwANAA4AEAARABEAEAAPAA8ADQAMAAsACwAMAA0ADgAO
AAwADAAKAAoACgAJAAgACAAIAAYABgAGAAcACAAKAAsADAAMAAwACgAHAAYABQAEAAUA
BwAJAAoACQAIAAcABgAEAAQABAAEAAIAAgACAAIABQAGAAcABwAJAAoACgAKAAgABwAH
AAcABwAIAAgACAAGAAYABgAGAAcABgAFAAUABAAFAAYABgAJAAkACQAJAAcABwAFAAUA
CAAIAAcABwAFAAUABQAGAAcABgAHAAgABgAGAAcABwAIAAgACQALAAcABQADAAEAAwAD
AAMAAwAEAAUABgAHAAgACAAIAAgACAAHAAYABQAHAAcABgAGAAgACAAIAAgACgALAAsA
CQAIAAcABgAFAAcABwAHAAcABQAGAAkACgALAAwADgAOAA0ADQAMAAwADwAQABIAEQAR
ABEAEwATABMAFgAYABcAFQAUABIAEQARABEAEQARABAADwAMAAwADAAMAAsACgALAAoA
CQAHAAUAAgAEAAQABQAGAAUABQAEAAQABQAFAAYACAAGAAQAAgAAAAIAAgACAAIAAwAD
AAQABAAEAAUABwAIAAcABgAFAAQABAAEAAMAAwAFAAUAAgACAAYAEQAeAC4AQgBcAH0A
pgDQAPEAAQH3ANkAsgCHAFAAHgABAPP/4v/S/87/0f/Z/+D/4//k/+f/6f/s//D/8//y
//T/+P/7//r/+f/7//v/+//7//3//f/9//7//P/+//7//v///wAAAAABAP///////wAA
/v/+//7////////////+/wAAAAAAAAAAAAADAAMAAwAEAAQAAwACAAIAAwADAAMAAwAD
AAQABQAFAAUABQAEAAIAAgACAAEAAQACAAMAAwAFAAUABQAGAAcACAAJAAkACAAHAAcA
BwAHAA==
         </WaveFormData>
      </LeadData>
   </Waveform>
</RestingECG>
